# Supplementary material for: Effect of marigold (Tagetes erecta L.) on soil microbial communities in continuously cropped tobacco fields
Source: Sci Rep. 2022 Nov 16;12:19632. doi: 10.1038/s41598-022-23517-x (PMC9668846; doi:10.1038/s41598-022-23517-x)
Supplement: Supplementary file 1 — Supplementary Information 1. [file 41598_2022_23517_MOESM1_ESM.fq]

@M06045:235:000000000-JCY5N:1:1101:19319:1186 1:N:0:TACAGC
CAGATCACTCCTACGGGAGGCAGCAGTGGGGAATTGTTCGCAATGGGCGCAAGCCTGACGACGCAACGCCGCGTGGAGGATGAAGATCTTCGGGTCGTAAACTCCTTTCGATCGAGACGAATGGACTTCGGGTTAATAGCCTGAGGTAATGACGGTACCGAGAGAAGAAGCCCCGGCTAACTCCGTGCCAGCAGCCGCGGTAATACGGGGGGGGCAAGCGTTGTTCGGAATTACTGGGCGTAAAGGGCTCGTAGGTGGCCAACTAAGTCAATCGTGAAATCCCTCGGCTTAACCGGGGACG
+
CCGGGGGGGGGGGGGGGGGGGGGGGGGGGGEGGGGGGGGGGGGGGGGGGGGGGGGGGGGGGGGGGGGGGGGGGGGGBFGGGGGGGGGGFFGGGGGGGGGGGGGGGGGGGGGGGGGGGGGGGGGGGGGGGGGGGGGGGGGGGGGFGGGGGGGGGGGGG@FGGGGGGGGGFGG<FFGDGGGGGGCFGGGGGGGGGFFGGGGGGGGGGGFGEGGGEEGGGFGGGEGCFCG=5CFGGGGGDGGGGGGGFFEG*>CD:FDFGGE>7CFFGFGD6B7@GFGFFFGFFFFDFEFFFDFFFAD;BB###
@M06045:235:000000000-JCY5N:1:1101:18710:1189 1:N:0:TACAGC
CAGATCACTCCTACGGGAGGCAGCAGTGGGGAATCTTGGACAATGGGCGCAAGCCTGATCCAGCCATGCCGCGTGAGTGATGAAGGCCCTAGGGTTGTAAAGCTCTTTCGCAGGTGAAGATAATGACGGTAACCTGAGAAGAAGCCCCGGCTAACTTCGTGCCAGCAGCCGCGGTAATACGAAGGGGGCTAGCGTTGTTCGGAATTACTGGGCGTAAAGCGCACGTAGGCGGATTGTTAAGTTAGGGGTGAAATCCCGGGGCCCAACCCCGGAACGGCCTCTAATACTGGCAATCTCCCGA
+
CCGGGGGGGGGGGGGGG@CEGGGGGGFGDFFGGGGFGG<CFGCFFGGGGFGGGFFDGGGGFFGGGFFGGGGGGGGGGGGGFFGGGGGG7FEGGGGGFGGGGFFCFGGFGGGGEGFEFGGGGGGGGGGGGGFFFEFGGGFGGGGGGFGGGGGGGGGG9AFGGGGGFFGFGFGGGGGGGGGGGGGGGGGGGEGG7EGDGGGGGGGGGGGGGEGFFEGEEFFFEEGG5>E87A=CEGCF9FFFGGFF*:5CGGGGFDF69<5555)19FCGBEGFG:<)).>D>:?7B=*9*/5)7>))-)###
@M06045:235:000000000-JCY5N:1:1101:17250:1191 1:N:0:TACAGC
CAGATCACTCCTACGGGAGGCAGCAGTGGGGAATATTGCACAATGGGCGAAAGCCTGATGCAGCGACGCCGCGTGAGGGATGACGGCCTTCGGATTGTAAACCTCTTTCAGCAGGGACGAAGCGCAAGTGACGGTACCTGCAGAAGAAGCACCGGCTAACTACGTGCCAGCAGCCGCGGTAATACGTAGGGTGCGAGCGTTGTCCGGAATTATTGGGCGTAAAGAGCTTGTAGGTGGTTTGTCGCGTCTGCTGTGAAAATCCGAGGCTCAACCTCGGACTTGCAGTGGGTACGGGCAGCCG
+
CCGGGGGGGGGGGGGGGGGGGGGGGGGGGGGGGGGGGGGGGGGGGGGGGGGGGGGGGGGGGGGGGGGGGGGGGGGGGGGGGGGGGGGGGGGGG:FGGFGGGGGGGGGGGGGGGGGGGGGGGGGGGGGGGGGGGGGGGGGGGGGGGGGGGGGGGGGGGGGGGGGGGGGGGGGGGGGGGGGGGGFGGGFFGGGFGGGCGGGGGGGGGGGCGG6@FFGGFGGEGGG9@FFC?EFGGC:CFCF6DFCDGGGGDC7FGCF>FGCFGFDCDCG<FFGFG@C:@BDEFFFF@?FFFF?6@FF962###
@M06045:235:000000000-JCY5N:1:1101:12056:1306 1:N:0:TACAGC
CAGATCACTCCTACGGGAGGCAGCAGCAAGGAATTTTCCGCAATGGGCGCAAGCCCGACGGAGCAACGCCGCGTGGAGGATGACGGCTCTCGGGTTGTAAACTCCTTTTGTGGGGGATGATTGTGACAGTACCCCACCAACAAGCCCCGGCTAACTACGTGCCAGCAGCCGCGGTAATACGTAGGGGGCCAGCGTTGTCCGGACTTACTGGGCGTAAAGCGCGCGCAGGTGGACAAGTATGTGCCGTGTGAAAGCGCCGTCCTTACGATGGCGAGGGCGTGGTAGACAGCTTGTCTAGGGA
+
CCGGGGGGGGGGGGGGGGGGGGGGGGGGGGGGGGGGGGGGGGGGGGGGGGGGGGGGGGGGGGGGGGGGGGGGGEGGGGGGGGGGGGGGGGGGGGGGGGGGGGGGGGGGGGGGDGGGGFGGFGGGGGGGGGGCEFGCFGGGGGGFGGGGGGEGGGGGGGGGDGGGGGFFGGGGGGGDGGG@F?:8C:>EGEGFGGGGDGFGGDEGGFCGFGGFGDGGEFGGGGGGGGGGCGGGFGFFF9FGGF7>F5/5>5CDFDF<DGGGCCGCC<FFFFCF<DG:))>.5>FGF?F4)<:=F(166)###
@M06045:235:000000000-JCY5N:1:1101:18912:1365 1:N:0:TACAGC
CAGATCACTCCTACGGGAGGCAGCAGTGGGGAATATTGCGCAATGGGCGAAAGCCTGACGCAGCGACGCCGCGTGAGGGATGAAGGCCTTCGGGTTGTAAACCTCTTTCAGCAGGGACGAAGCTAACGTGACGGTACCTGCAGAAGAAGCGCCGGCTAACTACGTGCCAGCAGCCGCGGTAATACGTAGGGCGCAAGCGTTGTCCGGAATTATTGGGCGTAAAGAGCTCGTAGGCGGTTTGTCGCGTCTGTCGTGAAAGCCCACGGCTTAACCGTGGGTCTGCGGTGGATACGGGCAGGCT
+
CCGGGGGGGGGGGGGGGGGGGGGGGGFGGGGGGGGGGGGGGCFGGGGGGGGGGGGGGGFFGGGGGGGGGGGGG@FFFGGGGGFFGGGGGGGGGGGGGGGGGAFGGGGGGGGGGGGGGGGGGGDGGGFGGGGGGGGGGGGGGGGAEFGGGGGGCFGGGGGGGFFFGGGGGGGGGGGGFGGGGGGGGGFGGGGGGGGDGCE8?ECFGGG5:CF?FFGGGGGGG5FGFGGGFGG:CGFEG:DEGGGGGGEGGGG>F5CD3?7<DF4*19C<@FFFCD*0<:CFFFFGD3>D7*19>:E9>2###
@M06045:235:000000000-JCY5N:1:1101:9820:1388 1:N:0:TACAGC
CAGATCACTCCTACGGGAGGCAGCAGGGAGGAATTTTCGGCAATGGGGGCAACCCTGACCGAGCAACGCCGCGTGCAGGAAGAAGGTTTTCGGATCGTAAACTGCTTTTCTCGAGGACGAGCAAGGACGGTACTCGAGGAAGAAGCCCCGGCTAACTACGCTCCAGCAGCCGCGGTAATACGAAGGGGGCGAGCGTTGTCCGGAGTTACTGGGCGTAAAGCGCACGGCGGCGGTGCTGCAAGTTTCGGGGGACAGCTCTCTGCTCAACCGAAAGAGCGACTCGAAGACTGCAGGCCTTGGG
+
-CFC9EFGAFGEF@CFGGCFEEFGGG9:DGG>FDGGGAEGC:F,,CEG:+@FG<EF,96CF@:@=F<CCGFCFB+4BFG+EBBCFF<?BF9FG++@7E=FFGF9,FFGGCC,8DF7>7++8>F<FFCGE7+DFC9CB@**,8@,6?,1>B:7:C<,<C:7***16<C7:74<<B7<*<,?+***12;***:8:CEG5:/+28E51**3+<C+***18:2<:****2**2**/::?:+AC?*0<**+/)))))******+2*00:D74C)73)/)*.75).<)71).>4*))7<3)444###
@M06045:235:000000000-JCY5N:1:1101:10596:1399 1:N:0:TACAGC
CAGATCACTCCTACGGGAGGCAGCAGTGGGGAATATTGGACAATGGGCGCAAGCCTGATCCAGCCATGCCGCGTGTGTGAAGAAGGCCTTCGGGTTGTAAAGCACTTTTGTCCGGAAAGAAATCCTTCGAATTAATACTTCGGAGGGATGACGGTACCGGAAGAATAAGCACCGGCTAACTTCGTGCCAGCAGCCGCGGTAATACGAAGGGTGCAAGCGTTACTCGGAATTACTGGGCGTAAAGCGTGCGTAGGTGGTTCGTTAAGTCGGATGTGAAAGCCCTGGGCTCAACCTGGGACTC
+
CCGGGGGGGGGGGGGGGGGGGGGGGGGGGGGGGGGGGFGGGGGGGGGGGGGGGGGGGGGGGGGGGGGGGGGGGGGGDGGGGGGGGGGGGGGGGGGGGGGGGGGGGGGGGGGGGGGGGGGGGGGGGGGGGGGGGGGCFGGGGGGGGGGGFGGGGGGGGGGGGGGGGGGGGGGGGGGGGGGGGGGGG@EFGFGGGGGGGGGGGGGFFGGGGGGGEGGGGGGDG=EGGGEGGGGGGGCGGGGGGEGGG52/CD<<EDFFGGGGGGGGGGGG)5DDGFG?FFGFFFFGF@F4<?F47?FFB(###
@M06045:235:000000000-JCY5N:1:1101:14475:1411 1:N:0:TACAGC
CAGATCACTCCTACGGGAGGCAGCAGCAAGGAATCTTCCGCAATGGGCGAAAGCCTGACGGAGCAACGCCGCGTGTGGGATGACGCCTTTCGGGGTGTAAACCACTTTTCTCAGGGAAGAAGTTTTGACGGTACCGGAGGAATAAGGACCGGCTAACTACGTGCCAGCAGCCGCGGTAATACGTAGGGTCCGAGCGTTGTCCGGAGTTACTGGGCGTAAAGCGCGCGCAGGCGGCGGTGTAAGCATGGCGTGAAAGCCCCAGGCTCAACCTGGGAGGGTCGTCGTGGACTGCACCGCTAGT
+
CCGGGGGGGGGGGGGGGGGGGC7CFGGGGGGGGGGGGGGGGGGGGGGGGG>EEGCGGGGDGGGGGGGGGGGEGFCFGGDGGGGGGG>FEGGGGGGGGGGGGFGGGGGGGGDGFGGGGF7BGGFCGG>FFGGGFFG:>EC:BFGCFGGGGG@@FFDFGGGGGG,=FG?<CCGGGGGGFGGGGDGGGCECGGFEGCGGCEGG?CE5*:8@EG9+AFCC?EGGGFGGGGGCEE558C=EGCGEG?A*::+C4/19E320775C<DCFCF407FGFGFGB5>DFDBFDE@@>7/0<B?F94(###
@M06045:235:000000000-JCY5N:1:1101:18097:1425 1:N:0:TACAGC
CAGATCACTCCTACGGGAGGCAGCAGTGGGGAATATTGCACAATGGGCGAAAGCCTGATGCAGCGACGCCGCGTGAGGGATGACGGCCTTCGGGTTGTAAACCTCTTTCACCAGGGACGAAGCGCAAGTGACGGTACCTGGAGAAGAAGCACCGGCCAACTACGTGCCAGCAGCCGCGGTAATACGTAGGGTGCGAGCGTTGTCCGGAATTACTGGGCGTAAAGAGCGCGTAGGCGGTTTGTCGCGTCGTCTGTGAAATCCCGCAGCCCAACTGCGGGCTTGCAGGCGAATCGGGCAACTA
+
CCFGGGGGGGGGCGGGGGGGFGGGGGFFGGGGGGGGGFGGGGGGFGGGGGGGGGGGGGGGGGGGGGGCGGGGG=CFFGGDFGGFGEGGGGGGGGGGDGFGGGGGGGGGGGGDGGGGGGGGGGGGGFGGEFCFFEGGGDGFGGGFGFGGCFCCFGGG:FGG:FFGGGGGGGGGGFFGGEEGCE<CEG:CEEGEGDEGGGG:5>?FFGGE>;8C?EGGGGGG8CECF=6**21/8C@CD79CGECCF57719*1::ACGD7>C*/5DD97053>0/*)<>DF)))0*777)))..:)(,,###
@M06045:235:000000000-JCY5N:1:1101:13779:1511 1:N:0:TACAGC
CAGATCACTCCTACGGGAGGCAGCAGTGGGGAATTTTGGACAATGGGGGCAACCCTGATCCAGCCATGCCGCGTGCGGGAAGAAGGCCTTCGGGTTGTAAACCGCTTTTAGCCGGGACGAAAGCTGTACGGATAACACCCGTGCAGGTTGACGGTACCGGCGGAATAAGCACCGGCTAACTACGTGCCAGCAGCCGCGGTAATACGTAGGGTGCGAGCGTTAATCGGAATTACTGGGCGTAAAGCGTGCGCAGGCGGTTCGTTGTGTCGGCGGTGAAAGCCCCGGGCTCAACCTGGGGCAG
+
CCGGGGGGGGGGGGGGFGGGGGGGGFEFFGGGGGGGGGGGGGGGGGGGGGGGGGGGGGGGGGGGGGGFFFEGGGEGGGGGGGGGGGGGGGGGGGGGGGGGGGGGGGGGGGGGGGGGEGCFGGGGGGGGGGGGGGGGGFFEGGGGGGGGGGGGGGGGGGGGDEGGFGGGGGGGGGGGECCF@FGGGGFFGGFG>CEGEGGGGGGGCFCGGGGGGGGC=GGGGEFGGGG8AEGGGGCGF*C1>55:CG5DDDCDGDGGGGGDG<F<170275CED:D546D4>@BC>D3>F=?:F07<B(###
@M06045:235:000000000-JCY5N:1:1101:15393:1564 1:N:0:TACAGC
CAGATCACTCCTACGGGAGGCAGCAGTGGGGAATTTTGCGCAATGGGGGAAACCCTGACGCAGCAACGCCGCGTGGAGGATGAAGCCCCTTGGGGCGTAAACTCCTTTCGACCAAGACGATAATGACGGTACTGGTGGAAGAAGCACCGGCTAACTCTGTGCCAGCAGCCGCGGTAATACAGAGGGTGCGAGCGTTGTTCGGAATTATTGGGCGTAAAGGGCGCGTAGGCGGTGCCACAAGTCACTTGTGAAATCTCCGGGCTTAACTCGGAGCCTGCAGGCGAAACTGTGGTGCTGGGTA
+
CCGGGGGGGGGGGGGGGGGGGGGGGGGGGGGGGGGGGGGGGGGGGGGGGGGGGGGGGGGGGGGGGGGGGGGGGGGGEGGGGGGGGGGGGGGGGGGGGGGGGGGGGGGGGGGGGGGGGGGGGGDGGGGGGFGGGGGGGGGGGGGGGGGGGGGGGGGGGGGGGGGGGGGGGGGGGGGGGGGGGGGGGEGGGGGGGGGGGGGGGGGG>FFCFGGGGGC==FGGGGEDGEGGCCEGCGGGGDGGGGGFGF7**9DDFF7CFGGGDGGGGGGCFFGEGFD4:FD?FFE<B:B4@66)0,*5A>###
@M06045:235:000000000-JCY5N:1:1101:10545:1566 1:N:0:TACAGC
CAGATCACTCCTACGGGAGGCAGCAGTGGGGAATTGTTCGCAATGGGCGCAAGCCTGACGACGCAACGCCGCGTGGAGGATGAAGAATTTCGGTTCGTAAACTCCTTTCGATCGGGACGAATCGGTCACGGCCTAATACGCCGTGGCATTGACGGTACCGAGAGAAGAAGCCCCGGCTAACTCCGTGCCAGCAGCCGCGGTAATACGGGGGGGGCAAGCGTTGTTCGGAATTACTGGGCGTAAGGGGCGCGGAGGCGGCCTGCTAAGTCGGACGTGAAATCCCTCGGCTCAACCGAGGCGA
+
CCGGGGGGGGGGGGGGGDGGGGGGGGGGGGGEGGGGGGGGGGGGGGGGGGGGGGGGGGGGDGGGGGGGGGGGG@CGFGGGEFDFGGFDGFGGEGGEDFGGFGGFFGGFDGFFFGGGGCCFF@FFEF7@FGGGDEEFCFFFGCFGGGGGGC<<FFCEF7CEGGGC:F@FEGFAFEDGDEGGG?9CEC85EFGGGGFEEDEGE58C+28C>EGGDC5?*2*22**/;0AEG;FGGC+<6:4=)7C*7C=D3/))/7=9>D*9DD****2:@))7371)).2*9)765;)0)7*=??@(,1###
@M06045:235:000000000-JCY5N:1:1101:19694:1619 1:N:0:TACAGC
CAGATCACTCCTACGGGAGGCAGCAGTGGGGAATTGTTCGCAATGGGCGCAAGCCTGACGACGCAACGCCGCGTGGAGGATGAAGATTTTCGGATCGTAAACTCCTGTCGAATGGGACGAAGAGATTGCGGGTTAACAGCCCGTGGTCCTGACGGTACCGTTAAAGGAAACCCCGGCTAACTCCGTGCCAGCAGCCGCGGTAATACGGGGGGGGTAAGCGTTGTCCGGAATTACTGGGCGTAAAGGGTGCGTAGGCGGCCCTGGGCGTCGGTGCTGAAACCGCCCGGCTTAACCGGCGCTG
+
CCGGGGGGGGGGGGGGGGGGGGDEFGFGGGGGDGGGGGGGGGGGGGGGGGGGGGGGGGGDGGGDG@FGGGGGGGGGBFGDFFFFFGGGGGGGGGGGDGGGEFEEGGGGGGGGGGGGGFEGG+BFGCGFGGGGDGGGGGGFG@CFGGGGGGGGGGGGGGGGC@77FFCGGFGFGGGGGGGFFFGGGGGGGFGGGGGFECE5:CE++AFGEGDGGGGEFGFGC===+3/?58FFFC+0CCDEDGGFGC:93*/*:CDFD)*19>7**//9BBGFDE=**97*07:D3;@FE3?*84>9((###
@M06045:235:000000000-JCY5N:1:1101:15332:1621 1:N:0:TACAGC
CAGATCACTCCTACGGGAGGCAGCAGTGGGGAATTGTTCGCAATGGGCGCAAGCCTGACGACGCAACGCCGCGTGGAGGATGAAGATTTTCGGATCGTAAACTCCTGTCGAATGGGACGAACAGATTGCGGGTTAACAGCCCGTGGTCCTGACGGTACCGTTAAAGGAAACCCCGGCTAACTCCGTGCCAGCAGCCGCGGTAATACGGGGGGGGTAAGCGTTGTTCGGAATTACTGGGCGTAAAGGGCTCGTAGGCGGCCAACTAAGTCATACGTGAAATCCCTCAGCTTAACTGGGGCGC
+
CCGGFGGGGFGGGGGGGGGGGGGGGGGGGGGGGGGGGGGGGGGGGGGGGGGGGGFGGGGGGGGGGGGGGGGGGGGGGGGGGGGGGFFGGGFGGGGGGGGGGGGGGGGGGGGGGGGGGFGGGGGGGGGGGGGDFGGGGGCFFGGGGGGGGGGGGGGGGGGGGGGGGGGGGGGGDEGGDEGGGGGGGGGGFGGGGGGGGGGGG5CFGGGGGGGGEC>ECFFEGEGGFDGGE*>FFFGGGGFCDEGGGGCD<C79EFGGGDDD)>5CFGGG4?FFG@*.75>FFFFFFF@FFFFFFBF0?B###
@M06045:235:000000000-JCY5N:1:1101:17109:1643 1:N:0:TACAGC
CAGATCACTCCTACGGGAGGCAGCAGTGGGGAATATTGGACAATGGGGGCAACCCTGATCCAGCCATGCCGCGTGAGTGATGAAGGCCCTAGGGTTGTAAAGCTCTTTTGTGCGGGAAGATAATGACGGTACCGCAAGAATAAGCCCCGGCTAACTTCGTGCCAGCAGCCGCGGTAATACGAAGGGGGCTAGCGTTGCTCGGAATCACTGGGCGTAAAGGGTGCGTAGGCGGGGCTTTAAGTCAGGGGTGAAATCCTGGAGCTCAACTCCAGAACTGCCTTTGATACTGAAGATCTTGTGG
+
CCGGGGGGGGGGGGGGECGGGGGGFG<FEFGEGGGG9FG9FFEFFFGGGDGGGGGGGGFCEFGGGDFG8<BFG:C=?FCGGFGFGGDGGFGGGGFGGGGGGGGGCGCFF<BC<FCFGGGGGGG9FG<FFGGGGGGCCFFDGGGGF8==FGGGGGGGGGGGGGGCFGGGFGEGGCFEGGDFF*6*<FGGCEGGGGGGGDB9CEEGFGGGFFFCG5CEGF@<EFG=87CEGGGDG*8/:FCEGGF7FFCD5CCF?FC9FF6*9**9CCCGFF47>F<FFFCFF*9CF46=*9F??98<A)###
@M06045:235:000000000-JCY5N:1:1101:20316:1644 1:N:0:TACAGC
CAGATCACTCCTACGGGAGGCAGCAGCGGGGAATTTTGCGCAATGGGCGAAAGCCTGACGCAGCAACGCCGCGTGTGTGATGAAGGTCTTCGGATTGTAAAGCACTTTCGACCGGGACGAAAACCCCCAGCCCAACACGCTGGGGCTTGACGGTACCCGCAGAAGAAGCCCCGGCTAACTTCGTGCCAGCAGCCGCGGTAATACGAAGGGGGCTAGCGTTGCTCGGAATCACTGGGCGTAAAGCGCACGTAGGCGGGTCCTTAAGTCAGGGGTGAAATCCCGGCGCCCAACCCCGGAAGCG
+
CCGEGFGGCGGGFDFDGDG@@FGEGD9FFGGDBCCFAE<FGEGGGGGFEGCEC@GCAAEGBFG7CF@FG:+:CFC?FGFGGGGFFF<5B<AEGDFGC5@,FBC>DFGGGGFGBFECEGGGGC:D**@*CFF7:FFEC@FGDGEGCC:7<FGGDG@*<2<FFGG:FCCF?C>>8?:88<C+++**/;80A8C>6C>E85:?*+<9:5CC885:8*8EC8;AE=CGCGE:53++0<F**:9C*/:>CEEDD>5C=FDC5<5DG*:772*:@47>3;FF6/0<).))87).05))04.699###
@M06045:235:000000000-JCY5N:1:1101:12502:1672 1:N:0:TACAGC
CAGATCACTCCTACGGGAGGCAGCAGTCGGGAATTTTGGGCAATGGGGGAAACCCTGACCCAGCAACGCCGCGTGAAGGATGAAGTATTTCGGTATGTAAACTTCGAAAGAATAGGAAGAATTAATGACGGTACTATTTATAAGGTCCGGCTAACTACGTGCCAGCAGCCGCGGTAATACGTAGGGACCAAGCGTTGTTCGGATTTACTGGGCGTAAAGGGCGCGTAGGCGGCGCGGTAAGTCACTTGTGAAATCTCTGAGCTTAACTCAGAACGGCCAAGTGATACTGCAGTGCTAGGCC
+
CCGGGGGGGGGGGGGGGGGGGGGGGGGGGGGGGGGGGGGGGGGGGGGGGGGGGGGGGGGGGGGGGGGGGGGGG@FGGGGGGGGGGGFGGGGGGGGGFGGGGGGGGGGGGGGFFGGGGGGGGGGGGGGGGGGGGGGGGGGGGGGGGGGGGGGGGGGGGGGGGGGGGGGGGGGGGGGGGGGGGGGGGGGGGGGGGGGGGGGGGGCGCFGGGFFGGGGGGGGGGGGGGGGGGGGGGGGGGGGGGGGGGGGGGGGGGGGFGGGGGGGGGFGFFFGFFFG>EFGFFFFGFFFFFFFFFFFFF9###
@M06045:235:000000000-JCY5N:1:1101:8425:1677 1:N:0:TACAGC
CAGATCACTCCTACGGGAGGCAGCAGTGGGGAATCTTGCGCAATGGGCGAAAGCCTGACGCAGCGACGCCGCGTGAGGGAAGAAGGCTTTCGGGTTGTAAACCTCTTTCAGGAGGGACGAAGCCCCTCGGGTGAATAGCCCAGAGGGTGACGGTACCTCCAGAAGAAGCCCCGGCTAACTACGTGCCAGCAGCCGCGGTAATACGTAGGGGGCAAGCGTTGTCCGGATTTATTGGGCGTAAAGAGCGTGTAGGCGGTTTGGTAGGTCCGCTGTGAAAACTCGAGGCTCAACCTCGAGAACT
+
CCGGGGGGGGGGGGGGGGGGGGGGGGGFGGDGGGGGGGGGGGGGGEFGGGGGGGGGGGGGGGGGGGGGGGGGGGGGGGGGGGGGGGGGGGGGGGGGGGGGGGGGGGGGGFGGFGGGGGGFGGGGGGGGGGGGCGGGGGGFFCGGGGGGGGGGGGGGGC@FGGGGGGGGG7CFGGGEEFGGFGGGCFGGGGGGGGGGGGCEEGFGGCGGGGGGGDFGGGGGE=7?EGC*A6CGFGGGGGGGDFDFGCEDDGG=<FCCDGEGGFFGGGG*>BG>C?>@@FFFFFFDDDFFFFFFF<D?11###
@M06045:235:000000000-JCY5N:1:1101:18322:1713 1:N:0:TACAGC
CAGATCACTCCTACGGGAGGCAGCAGTGGGGAATATTGCACAATGGGCGAAAGCCTGATGCAGCGACGCCGCGTGAGGGATGACGGCCTTCGGGTTGTAAACCTCTTTCAGCAGGGAAGAAGCGCAAGTGACGGTACCTGCAGAAGAAGCACCGGCCAACTACGTGCCAGCAGCCGCGGTAATACGTAGGGTGCGAGCGTTGTCCGGAATTATTGGGCGTAAAGGGCTCGTAGGCGGTCTGTCACGTCGGGAGTGAAAACTCGGGGCTTAACCCCGAGCCTGCTTCCGGTACGGTCAGCTC
+
CCGGGGGGGGGGGGGGGGGGGGGGGGGGGGDGGGGGGGGGGGGGGGGGGGGDGGGGGGGGGGGGGGGGGGGGGGGGGGGGGGGGGGGGGGGGGGGGGGFGGGGGGGGGGGGGFGGGGGDCFCGGGGGGFGGGCDFGGGGGGGEDGFGGGGGGGGGGGGGGGGGGGCCGGGGGGGGGGGGGGGGGGGGGGGGGECEGGGGEGEGGGGGCE>FFCGGGGGGGGGFGGGGGGGEGGCGGEGGGG?CGGGGCDGGGC<C*:CF764<>C<DG4FG4CFGFD>375)8*97?>>>>@04)((.###
@M06045:235:000000000-JCY5N:1:1101:14906:1748 1:N:0:TACAGC
CAGATCACTCCTACGGGAGGCAGCAGTGGGGAATATTGGACAATGGGCGCAAGCCTGATCCAGCCATGCCGCGTGAGTGAAGAAGGCCTTCGGGTTGTAAAGCTCTTTTGTCCGGAAAGAAAAGCCTTCGGTTAATACCCGGGGGTGATGACGGTACCGGAAGAATAAGCACCGGCTAACTTCGTGCCAGCAGCCGCGGTAATACGAAGGGTGCAAGCGTTACTCGGAATTACTGGGCGTAAAGCGTGCGTAGGTGGTTCGTTAAGTCTGATGTGAAAGCCCTGGGCTCAACCTGGGGCTA
+
CCGGEGGGGGFGFGGGGG7BFEGGFFFFGGGDGGEGGAGGGGGGGGGGGGGDGGGGGGGGGGGGGGGGGGGGGFEGGGGGGGGG<DFGGGGGGGGGGGGGGGGGGGGGGGGGAFGEGGGGGGGGFGGGGGGFFGGGGGFGGGGGGGGGGGDFGGGGGDCFGGFFEFCDFGGGGGEEBFFGG@CGGGGGGFGFGGFGGEDGDEECGFCG>CGGGGGGCFE:8C=<CGEGEFFCCFGGGFDEDEGGGG=*9CCGGGFFFD*:CDGFGGGGFFGFGFGBFFG:>F:9:>>:FFFFFFFF?(###
@M06045:235:000000000-JCY5N:1:1101:19347:1789 1:N:0:TACAGC
CAGATCACTCCTACGGGAGGCAGCAGTGGGGAATCTTGCGCAATGCGCGAAAGCGTGACGCAGCAACGCCGCGTGGGGGAAGAAGGCCTTCGGGTTGTAAACCCCTTTCAGTTGGGACGAAGCTCCGTCGGTGAACAGCCGGCCGGAGTGACGGTACCTTCAGAAGAAGCCCCGGCTAACTACGTGCCAGCAGCCGCGGTAATACGTAGGGGGCAAGCGTTGTCCGGAATCATTGGGCGTAAAGAGCGTGTAGGCGGCTCGGTAAGTCTGCTGTGAAAGTCCAGGGCTCAACCCTGGAGTC
+
CCFGGGGGGGGGGGGGGGGGGGGGGGGGGGGGGGGFGGGGGGGGGGGGGDGGGGGGGGGGGGGGGGGCCGGGGGGGCCGGGGGGGGGGGGGGGGGGGGGGGGGEGGFGGGGCFFF:FFGGGGGDGGGGGGGGGGGGGGGGGGGGGGGGGGFGGGGGGGGGGGGGGGGGGGGDEGGGGGGGGGGGGFGGGGGGFF@8?CEEGGCGGFFC8CEE8EGG5CEGG8>F0:5?=;EFG7EGGGGGCCC77FDD7CDGEFGDGGDDGG7DDF>F4=FF*1C=9=>*/*/7?3.58=?F88:,:.###
@M06045:235:000000000-JCY5N:1:1101:22393:1838 1:N:0:TACAGC
CAGATCACTCCTACGGGAGGCAGCAGTGGGGAATCTTGCGCAATGCGCGAAAGCGTGACGCAGCAACGCCGCGTGGGGGAAGAAGGCCTTCGGGTTGTAAACCCCTTTCAGTTGGGACGAAGCTTCGAGGGTTAATAGCCTTCTGGAGTGACGGTACCTTCACAAGAAGCCCCGGCTAACTACGTGCCAGCAGCCGCGGTAATACGTAGGGGGCTAGCGTTGTCCGGAATTATTGGGCGTAAAGCGCACGTAGGCGGCTCCGCAAGTCGGAGGTGAAATCCCTCGGCTCAACCAAGGAATA
+
CCFGFCFFEGGFFGGGGGGGGGGGGFFGGGGGGGGGGFFGGGGGGFFEGGGGGFEGGFGGEEGGGFFEGGEGGFGCEEGGFGGGGGFGGGGGGGGCGGGGGGFDGGGGGDFFFAFGGGGGGECFGGGGFG@<FGF9FFCGCCFGGGGF,><FFGGF7<FGGGFDF<@F@CFG7<FEDEGGG:FG@CFG@CGGFGGGGGCCEC7C7@A:;EGGGC**:+11/*:9CEE;C56<CECF=5C55=C7:EGCGC55:D6CDDDCD3>7CGF700))1)9@FFC6/?6<>DE:B4?F><F?:(###
@M06045:235:000000000-JCY5N:1:1101:17872:1848 1:N:0:TACAGC
CAGATCACTCCTACGGGAGGCAGCAGTGGGGAATCTTGCGCAATGGGCGAAAGCCTGACGCAGCAACGCCGCGTGGGGGACGAAGGCCTTCGGGTTGTAAACCCCTTTCAGCAGGGACGAACATGACGGTACCTGCAGAAGAAGCCCCGGCCAACTACGTGCCAGCAGCCGCGGTAATACGTAGGGGGCGAGCGTTGTCCGGATTTATTGGGCGTAAAGAGCTCGTAGGCGGTTTGGCAAGTCGGGTGTGAAAACTCCGGGCCCAACCCGGAGACGGCACTCGATACTGCTATGACTTGAG
+
CCGGGGGGGGGGGGGGGGGGGGGGGGGGGGGGGGGGGGGGGGGGGGGGGGGGGGGFGGGGGGGGGGGGGGGGGGGGGGGGGGGGGGGGGGGGGGGGGGGGGGGGGGGGGGGGGGGGGGECGEGGGFFFGGGGGGGGGGGGGGGGDCEFGGGGGGFGGGGGGGGGGGGDFFEGGGGGGCFGG:9@CCEEGGEGGGEEGEGGGGDCECFFFGGGGGGGDCFCGGGGG5CCEFGG==CGGGC9D?FC7EGGGGC>FF77=>EDD:)57C*>>D<>C)*))0)).9758F>?FFF??AF9)4###
@M06045:235:000000000-JCY5N:1:1101:12684:1849 1:N:0:TACAGC
CAGATCACTCCTACGGGAGGCAGCAGTGGGGAATATTGCGCAATGGGCGGAAGCCTGACGCAGCGACGCCGCGTGGGGGATGACGGCCTTCGGGTTGTAAACCTCTTTCGACCTCGACGAAGCCTTTGGGTGACGGTAGGGGTGGAAGAAGCACCGGCCAACTACGTGCCAGCAGCCGCGGTAACACGTAGGGTGCGAGCGTTGCCCGGAATTATTGGGCGTAAAGAGCTCGTAGGCGGTGTGTCGCGTCGGCCGTGAAAACCTGCAGCTTAACTGTGGGCGTGCGGTCGATAGGGGGGGT
+
CCGGGGGGGGGGGGGGGGGGGGGGGGGGGGGGGGGGGGGGGGGGGGGGGGGGGGGGGGGGGGGGGGDEGGGGGGGGGGGGGGGFGGGGGGGGGGGGGGGGGGGFGGGGGGCCG7FFGGGGGGCFDFGFGGGGFFGDED7FDGGGGFCCA<FGFFGFCGGGGGGGGGGD>FCEFCGGGDGDDECGGGGG>FFEG8;>8/C58C;**2+28**:E+<E+<=@=?C1CCE=FG6CE8;5CGGGGE*1:5=C<C7DE5*)1/:C7C/*959*)7C?*/*99?*73>3<)75770)))().2(###
@M06045:235:000000000-JCY5N:1:1101:22393:1865 1:N:0:TACAGC
CAGATCACTCCTACGGGAGGCAGCAGTGGGGAATATTGCACAATGGGGGAAACCCTGATGCAGCAACGCCGCGTGAGTGATGACGGCCTTCGGGTTGTAAAGCTCTGTCTTCAGGGACGATAATGACGGTACCTGAGGAGGAAGCCACGGCTAACTACGTGCCAGCAGCCGCGGTAATACGTAGGTGGCGAGCGTTGTCCGGATTTACTGGGCGTAAAGGGAGCGTAGGCGGACTTTTAAGTGAGATGTGAAATACCCGGGCTCAACTTGGGTGCTGCATTTCAAACTGGAAGTCTAGGGA
+
CCGGGGGGGGGGGGGGGGGGGGGGGGGGGGGGGGGGGGGGGGGGGGGGGGGGGGGGGGGGGGGGGGGGGGGGGGGGGGGGGGGGGGGGGGGGGGGGGGGGGGGGGGGGGGGGGGGGGGGGDGGGGGGGGGGGCFFDCGGGGGGGGGGGGGGDGGGFGGGGGGGGGGGGGGGGGGGGGGGGGFGFGGGGGGGGEGGGGGGFGGGGDGGGGGGGFEEGGGGGGEGGGGDGDGGGGGGGGGGFGF?>DFGGGGGGCDGGGGGGGDGFGGG>FFDFCBD?7*C=BF?*@=FFFF@FF>?.:)###
@M06045:235:000000000-JCY5N:1:1101:22951:1913 1:N:0:TACAGC
CAGATCACTCCTACGGGAGGCAGCAGTGGGGAATATTGCACAATGGGCGAAAGCCTGATGCAGCGACGCCGCGTGAGGGATGACGGCCTTCGGGTTGTAAACCTCTTTCAGTAGGGAAGAAGCGAAAGTGACGGTACCTGCAGAAGAAGCGCCGGCTAACTACGTGCCAGCAGCCGCGGTAATACGTAGGGCGCAAGCGTTATCCGGAATTGTTGGGCGTAAAGAGCTGGTAGGCGGTTTGTCGCGTCTGCCGTGAAAGTCCGGGGCTCAACTCCGGATCTGCGGTGGGTACCGGCAGCGG
+
CCGG@GGGGGGGGGGGGGGGEGFFGG<FGGGGGGFGEGGGGGGGGGGGGGGGEFFGGGGGGGGGGEGGGGGDGFF7FDEFGGGGGGGGGCEFFE?CF@FDGGEGEF?FFAFA<FDFDGDGGGGE@+@:FGGGGEFBFA<FGGGDGFGFFFGGGGGGGGGGEG?GCEGGGGGFFGGGCFGEEE:CCE?9CCGGGG>EGGG*;EC@+;C*//<+<72;ECEGCE=CFC8@+;:CG@<C=2)AD6<37CEDDFC7C/:<D*ADD*/)9C39;FC4:/>D>DGF69@3@>B:577)*-)49>###
@M06045:235:000000000-JCY5N:1:1101:22967:1917 1:N:0:TACAGC
CAGATCACTCCTACGGGAGGCAGCAGTGGGGAATCTTGCGCAATGCGCGAAAGCGTGACGCAGCAACGCCGCGTGGGGGAAGAAGGCCTTCGGGTTGTAAACCCCTTTCAGTTGGGACGAAGCTTCTGCGGTGAACAGCCGTACGGAGTGACGGTACCTTCAGAAGAAGCCCCGGCTAACTACGTGCCAGCAGCCGCGGTAATACGTAGGGGGCAAGCGTTGTCCGGAATTATTCGGCGTAAAGCGCGTGTAGGCGGCTCGGTAAGTCTGCTGTGAAAGTCCAGGGCTCAACCCTGGGTGA
+
C@@C@FGGGGGGGGGGGGEGGGGGFGGGGGGGGFFGGDGGGGGGGGGGGDGGGGDGGGFGCFGGGGGGGGGGGFGGGGGGGGGGGGGGGGGGGGDFGGGGGGGGGGGGGGFGEGGGGGGGGGF@CGACGFG>CCCFGGG7*8CFCFF:1,?CCGGGGGGFCEFGGGFGFFGGGC7F*<7BCCGG<CFGG6**2AC>58E/8C3+:;:C>8CEGGEFCGCCEGE7@:8*//<<7++26:CEDCFFGE=7<DDGGGCD:C5CDG*9C*::@=797FF?4@CF47=F@D>>FFFF4357?(###
@M06045:235:000000000-JCY5N:1:1101:15398:1922 1:N:0:TACAGC
CAGATCACTCCTACGGGAGGCAGCAGTGGGGAATATTGGACAATGGGCGCAAGCCTGATCCAGCCATGCCGCGTGAGTGATGAAGGCCTTAGGGTTGTAAAGCTCTTTCGTCCGGGACGATAATGACGGTACCGGAAGAAGAAGCCCCGGCTAACTTCGTGCCAGCAGCCGCGGTAATACGGAGGGGGCTAGCGTTGTTCGGAATTACTGGGCGTAAAGCGCACGTAGGCGGCTTTGTAAGTTAGAGGTGAAAGCCCGGGGCCCAACTCCGGAACTGCCTTTAAGACTGCATCGCTAGGTA
+
CCGGGGGGFFGGGGGGGGGGGGGGGGEGGGGGGGGCGGGGGGGGGGGGGGGGGGGGGGGGGGGGGGGGGGGGGEG7FEGGGFFGGGGGGGGGGGGGGGGGGGGGGGGGGGGGGGGGGCCGGGGGGGGGGGGGGGDEGGGFFGGGGF7CFGDGGGGGGGEGGGCFGGGGFGGGGGCFGDFGGGG>EDGGGGGGGGGEC/CGE558FGGGGGGGC5CEEF99CC5EC:C=EGEEGG*+:?FFGCC:FD9DGGFDFGG0>5=DG<)9DFG9=;C@<.);6*96F*8:=??BFFF**,5<41###
@M06045:235:000000000-JCY5N:1:1101:21535:1931 1:N:0:TACAGC
CAGATCACTCCTACGGGAGGCAGCAGTAAGGAATATTGCGCAATGGGCGAAAGCCTGACGCAGCGACGCCGCGTGGGGGATGAAGGTCTTCGGATTGTAAACCCCTTTCGGGAGGGAAGATGGGATGGGGTAACCCATTCGGACGGTACCTCCAGAAGCAGCCACGGCTAACTTCGTGCCAGCAGCCGCGGTAATACGAAGGTGGCAAGCGTTGTTCGGATTTACTGGGCGTACAGGGAGCGTAGGCGGTTGGATAAGCCCTCCGTGAAATCTCCAGGCTTAACCTGGAAAGTGCAGAGTC
+
CCDFGGGGGGGGGGGGGGGGGGGGFGGGGFGGGGGGGFGGFEGEDGGGGGGGCCFGGGGGGGGGGGGGGGGDGGGDGGGEEEFFGGEGGGGGGGCGGGGGGGGGGG=DGGGGGGGGGFGGDFFGFGEGGGDGGFCGFFGGGGGDGGGGGGFGGFFGGGGGGGGGGGGDGGGGGGGGGGGGGFGGC7CGDGGGGGDFGGGG88FGGG6<FFD88?EFFED8;EG?F7CCCFE=E8;CGEGGGD:77E+799CDCCC>7DG4>FGGCCF*78FFF*>@?FG>5@@:9FFF4;=>FABA9)###
@M06045:235:000000000-JCY5N:1:1101:19388:1983 1:N:0:TACAGC
CAGATCACTCCTACGGGAGGCAGCAGTGGGGAATTGTTCGCAATGGGCGCAAGCCTGACGACGCAACGCCGCGTGGAGGATGAAGGTCTTCGGATTGTAAACTCCTGTTGCCTGGGACGAATGGCTCCAACCTAATACGTTGGAGTGTGACGGTACCAGGTGAGGAAGCCCCGGCTAACTCTGTGCCAGCAGCCGCGGTAATACAGAGGGGGCAAGCGTTGTTCGGAATTACTGGGCGTAAAGGGCGCGTAGGCGGCCTGTTAAGTCGAACGTGAAATCCCCGGGCCCAACCCGGGAATTA
+
CCFGFGGGGGGGGGEGDEGGEGDGCFE<@FCFG@GGFGFEGG::EFDGGG@F7FGFGGFF:CCFGEEGCFGGEFFEBFGGDGGBF,:?FDDFGGGGGE9EFG?AFGG?B?FCFFEGG<C>FBFFG8BCBDGG<FFCFA+EFGG?F<FDF=,B*@@CFEFG:C97><FGFCF:CF7*=F7,2?FG9F9<+8:EC8::EG8EE@CC9+AFGGECGE*;8C/;C;FEGDGCF8+A7CC55CC*C5FGC7>CCG)9CFCG3>*902C***29@>GBDF:5@?2?))517>)5>>DF)4841,###
@M06045:235:000000000-JCY5N:1:1101:11876:2000 1:N:0:TACAGC
CAGATCACTCCTACGGGAGGCAGCAGTGGGGAATTGTTCGCAATGGGCGCAAGCCTGACGACGCAACGCCGCGTGGAGGATGAAGATCTTCGGGTCGTAAACTCCTTTCGATCGAGACGAATTCCCCTGGGGTTAACAGCCTCGGGGGTTGACGGTACCGAGAGAAGAAGCCCCGGCTAACTCCGTGCCAGCAGCCGCGGTAAGACAGAGGGTGCAAACGTTGTTCGGAATGACTGGGCGTAAAGCGCGTGTAGGCGGCCTCGCAAGTCGGGTGTGAAAGCCCTGGGCTCAACCCAGGGAG
+
CCGGGGGGGGGGGGGDGGGGGGGGDGFFGGGGGGGGGGGGGGGGGGGGGGGGGGGGGGGGGGGGGGGGGGGGGFFGGGGGGGGDFFGGGGGGGGGDGGGGGGGFGGGGGGFGGGGGGGGGGGGGGGCFGGGGGGGGGGFGFG@FGGGGGGGFGGGGGGGGGGGGGGGGGGGGGGGGD5>CCGGGGGGCFEGGGGGGGGGGGGDCFGGGGGFEEGGGF7CEFGFCFGGGGGGGFCFG*:47D5*9CFEGDGGGFCFGDDEGGGGGC3D*6>C)>5559=CFFF3C::5>4<66?:@:83###
@M06045:235:000000000-JCY5N:1:1101:14700:2040 1:N:0:TACAGC
CAGATCACTCCTACGGGAGGCAGCAGTGGGGAATTTTGCGCAATGGGCGGAAGCCTGATGCAGCGACGCCGCGTGGGGGATGACGGCCTTCGGGTTGTAAACCCCTTTCGGCAGGGAACAAGCCCCTTGGGGTGAGGGTACCTGCGGAAGAAGCGCCGGCTAACTACGTGCCAGCAGCCGCGGTAATACGTAGGGCGCGAGCGTTATCCGGAATTATTGGGCGTAAAGAGCTCGTAGGCGGTTTGTCGCGTCTGCTGGGAAAGCCCGGGGCTCCACCCCGGGTCTGCAGTGGGTACGGTTC
+
CCGGGGGGGGGGGGGGGEGEGGGGGGFF9FGGGGFGGDFGGGGGGFGGGGGGEGGGGGGGFGGGGGGGGGGGGFGGGGGCCGGGGGGGGGGGGGGGEFFFGGCGGGGGGEGGGGGGGGGGGGGF@FCFGFFGG:FGGEGGGGGGGGGGGGFGGG<FEGGGC5FGGDGGGGGGGGGCCFC?E8C*/;:EFGGGGCEGG5:5ED>>55*<9CDC8C6+:CFGGGGEC=CCF=FGGD8EGGCEGG5CDGCDC39>E5+C6**27<D47F35)<5)1)9>>>75@F3)>F=*)*)8:>F036###
@M06045:235:000000000-JCY5N:1:1101:17330:2092 1:N:0:TACAGC
CAGATCACTCCTACGGGAGGCAGCAGTGGGGAATATTGCACAATGGGTGAAAGCCTGATGCAGCGACGCCGCGTGAGGGATGACGGCCTTCGGGTTGTAAACCTCTTTCAGCAGGGAAGAAGCGCAAGTGACGGTACCTGCAGAAGAAGCACCGGCTAACTACGTGCCAGCAGCCGCGGTAATACGTAGGGTGCGAGCGTTGTCCGGAATTATTGGGCGTAAAGAGCTTGTAGGCGGTTTGTCGCGTCTGCTGTGAAAATCCGAGGCTCAACCTCGGACTTGCAGTGGGTACGGGCAGAGC
+
CCGGDFGGGGGGGGGFGGGGGGGGGGEGGFGGGGGGGGGGGGDFGCGGGGGCGGGGGGGGGGGGGGGGGDGGGGGGGDGGGGGGGGGGGGGGGGGGGGGDGFGGGGGGFGGDCFGGGGGGGGFGGDGGGGGGGGG@FGGFGGGFGGGGGGGGFGGEGGGGGGGGGGGGGGGGGGFDGGGGGEGFGFBFGGGGGGGGEDGGGGE9CEG>EGFGFFEFGFGD=:*<?6C<?F>FEF+7:79EDF9<CGGDDGGFG>+0>>:>DGGGDDDDFFGFFFG3<))8=F?CF6)<:<@6@BFF>6###
@M06045:235:000000000-JCY5N:1:1101:15483:2109 1:N:0:TACAGC
CAGATCACTCCTACGGGAGGCAGCAGTGGGGAATTTTGGACAATGGGCGCAAGCCTGATCCAGCCATTCCGCGTGCAGGATGAAGGCCCTCGGGTTGTAAACTGCTTTTGGACGGAACGAAAAGCGCTGAGTTAATACCTCGGCGTCATGACGGTACCGTCAGAATAAGCACCGGCTAACTACGTGCCAGCAGCCGCGGTAATACGTAGGGTGCAAGCGTTAATCGGAATTACTGGGCGTAAAGCGTGCGCAGGCGGTGATGTAAGACAGGTGTGAAATCCCCGGGCTTAACCTGGGAGGA
+
CCGGFGGGGGGGGGGGFGGGGGGGGGGGGGGGGGGGGGGGGGGGGGGGGGGGGGGGGGGGGGGGGGGGGGGGGGGGGGGGCGGGGGGGGGGGGGGGGGGGGGGGGGGGGGGGGGGGGGGGGGGGGGGGGGGGGGGGGGGGGGGGGF:FGGGGGGGGGFG:FGGGGGGGGGGGGEGG*=CGGGGEGGGFGGGGDFGGGGGGDEFFCFBFFGCFCEDGGGGDEEGGCEGGGGGCECFGGGGGDDFGGG**77/CGCCDGGGFFC>*?FC64?*7*/>?6*:*)9@DE3:)5??FF2:?:(###
@M06045:235:000000000-JCY5N:1:1101:14668:2120 1:N:0:TACAGC
CAGATCACTCCTACGGGAGGCAGCAGTGGGGAATTGTTCGCAATGGGCGCAAGCCTGACGACGCAACGCCGCGTGGAGGACGAAGATCTTCGGGTCGTAAACTCCTTTCGATCGGGACGATAATGACGGTACCGGTGGAAGAAGCCCCGGCTAACTTCGTGCCAGCAGCCGCGGTAATACGAGGGGGGCGAGCGTTGTTCGGAATTATTGGGCGTAAAGGGCGCGTAGGCGGTGCGGTAAGTCACCTGTGAAACCTCTGGGCTCAACTCAGAGCCTGCAGGCGAAACTGCCGTGCTGGATA
+
CCGGGGGGGGGGGGGGGGGGGGGGGGGGGGGGGGGGGGGGGGGGGFGGGGGGGGGGGGGGGGGGGGGGGGGGGFGGGGGGGGGGGGGGGGGGGGGGGGGGGGGGGGGGGGGGGGGGGGGGGGGGGGGGGGGGGGGGGGGGGGGGGGGGGGGGGGGFGGGGGGGGGGGGGGGGGGGGGGGGGFGGG8EEGGGGGGECCEGFGGGGGGGGGGGGGGGGGGFGGGGGGGGG=CGGCGGGGGGGFGGGGGGG>CFFCFDGCFGFGGC57FFGFFFFGFGFFFGFFFFGFDB??@FBE9DFFF###
@M06045:235:000000000-JCY5N:1:1101:17097:2127 1:N:0:TACAGC
CAGATCACTCCTACGGGAGGCAGCAGTGGGGAATATTGGACAATGGGCGAAAGCCTGATCCAGCAACGCCGCGTGAGGGATGACGGCCTTCGGGTTGTAAACCTCTTTCAGCAGGGACGAAGCGCAAGTGACGGTACCTGCAGAAGAAGCACCGGCCAACTACGTGCCAGCAGCCGCGGTAATACGTAGGGTGCGAGCGTTGTCCGGAATTATTGGGCGTAAAGGGCTCGTAGGCGGTCTGTCACGTCGGGAGTGAAAAACCAGTGCTTAACCCTGAGCCTGCTTCCGATACGGGCAGATA
+
CCGGCGGGGGGGGGGGGDGDEE;CGGGGCFDFGFCFGGGGGGGGAGGGEGGGGGGGGGGGGFFGGGGGGGGGGGGGGGGGGGGGDGGGGGGGGGFGDFEGGGGGGGGGECFGEGGGGCFF@CGGGGGGGGGFGEGGGGGGGGGGGGGGGGGGGGGGFEDGFFGDFEDFGGGEGGGGCEGE8@ACCF9BCEEFGGG7CEGEECCC9CGEEE:<FFGGF*:C5CFG?:88A87EFDG5=EGCCFGDFEC*)9<CED=CDCG**1C<*9:*=BG?059>4@FF::FGF6)<.757)8@B9(###
@M06045:235:000000000-JCY5N:1:1101:19460:2136 1:N:0:TACAGC
CAGATCACTCCTACGGGAGGCAGCAGTGGGGAATATTGCGCAATGGGCGAAAGCCTGACGCAGCCACGCCGCGTGAGCGATGAAGGACTTCGGTTCGTAAAGCTCTGTGGGGAGAGACGAAGAAAGCCCGTGAAGAGCGGGCCTTGACGGTATCTCCTTAGCAAGCACCGGCTAACTCCGTGCCAGCAGCCGCGGTAATACGGAGGGTGCAAACGTTGCTCGGAATCATTGGGCGTAAAGCGCACGTAGGCGGCGGCATAAGCGGAATGTGAAAGCCCAGGGCTCAACCCTGGAAGTGCGG
+
CCGGGGGGGGGGGGGGGGGGGGGGFGGGGGGGGGGGGGGGGGGGGGGGGDGGGGGGGGGGGGDGGGGGGGGGGGGFGGGGGGGGGGGGGGGGGGGGGFGGGGGFGGGGGGGGEEGGGGGGGGGGGGGGGGGGGGGGGFGGDGGGGGGGGGGGGGGGFGGGGGGGGGGGGGGGDEGGGGGFGGGGGGGGGGGGGGGGEGGGGGGGGGGGGGGGGGGFGGGGGGGECCGFCGFGGCE5EEGG=EEDCEFGFCFCEGGGC9EGGG735<5<FFGFF4*87FGFF>35>@FF@EFF:7FB23###
@M06045:235:000000000-JCY5N:1:1101:19165:2142 1:N:0:TACAGC
CAGATCACTCCTACGGGAGGCAGCAGTGGGGAATTTTGGGCAATGGGCGCAAGCCTGACCCAGCAACGCCGCGTGAGGGAGGAAATCCTTCGGGATGTAAACCTCACAAGCAAGGGAAGAGCGCGACGGGGTGAATACCTCCGTCGTCCGACGGTACCTTGCGTAAGCCACGGCTAACTCTGTGCCAGCAGCCGCGGTAATACAGAGGGTGCAAGCGTTGTTCGGAATGATTGGGCGTAAAGGGCGCGTAGGCGGTGCGGTAAGTCTGTAGTGAAAGCTCTGGGCTCAACTCAGAGTCAGG
+
CCGGGGGGGGGGGGGGGGGGGGGGGGGGGGGGGGFGGGGDGGGGGGGGGGGGGGGGGFEFGGGGGGGGGGGGGGGGEGGGEGGGFGGGGGGGGGGGGGGGGFGDF8FFEFFF<FGGGGGGF,CFGGGGGGGF*FFCGGG>:C>FBFFGEEGGGGCGGGFCC:C*FF@FCC7<EF<<FC,?FEGGCBFFGF>C>EGGGGEE79+ACECFGEEGGFC=C;/?E*<EE*/;+<E?9CGFGGDCFGFDGG5<C))/3>EC57EG53*>DGCDFBF46?>**0*/9F4C>8>?=?6?FF6?<)###
@M06045:235:000000000-JCY5N:1:1101:22616:2195 1:N:0:TACAGC
CAGATCACTCCTACGGGAGGCAGCAGTGGGGAATTTTCCGCAATGGGCGCAAGCCTGACGGAGTGACGCCGCGTGGGGGACGAAGGCCTTCGGGTCGTAAACCCCTGTCAGAGGGAAAGAAGGGGACGGGAGTGAACTCACGTTTCTGACGGTACCCTCAGAGGAAGCCCCGGCCAACTCTGTGCCAGCAGCCGCGGTAAGACAGAGGGGGCAAGCGTTGCCCGGAATCACTGGGCGTAAAGGGCGCGTAGGCGGGACGCCAAGTCGGTCGTGAAATCCACGGGCTCAACGCGGAGGGGAA
+
CCGGFGGGGGGGGGGGGGGGGGGGGGGGGGGGGGGGGGGGGGGGGGFGGGGGGGGGGGGGGGGGGGGGGGGGGGGGGGGGGGG7FGGGGGGGGGGGGGGGGGFGGGGFFGFFGGGGGGG=FFGGGGGGGGGGECFGGGGGGGGGGGGGGGGGGGGGGGG>C:FCFCFFFGGGGGGGGC:ECGEFDFCFGGGGGGGGGEECGFGGG6CFGGGGDFCFG/CGG+<EGGGFG?C7A8CCC>CEGGGGGGGDGCCDGDGGDGGGCDDGGGGGF:DBDF3=F7**08@G:)7?*?))79)31(###
@M06045:235:000000000-JCY5N:1:1101:11665:2205 1:N:0:TACAGC
CAGATCACTCCTACGGGAGGCAGCAGTGAGGAATATTGGTCAATGGACGCAAGTCTGAACCAGCCATGCCGCGTGAAGGATGAAGGCCTTCTGGGTTGTAAACTTCTTTTATCAGGGAAGAAAATTACGGTTTCTACTGTAACCGACGGTACCTGAGGAATAAGCACCGGCTAACTCCGTGCCAGCAGCCGCGGTAATACGGAGGGTGCAAGCGTTATCCGGATTCACTGGGTTTAAAGGGTGTGTAGGCGGACTCTTAAGTCAGGGGTGAAATCCTGGAGCTCAACTCCAGAACTGCTAT
+
CCFGGGGGGGGGGFGCGEEGGGEEG?;CFFGCAFDG9EEGGFCCFGGGEGEGGGGFFGGECFFG<FFGG8:CEFFCFFFGFGE9FG8F8CEFFG,CF:B<FGGGGGFF9EE9FFFGGFGG8,EFDFEGDEGGGCFGGGGFGGGGGGGGGGGGFFAA,F@CFD<DFFGGGGGGGFGCF::FFGFGFC8BFGEE7CGE8FCFGGEE88EGCG+28=8C=8C?=ECECFFF+0750CCCE?CCD2:DCFE7:FC:CD:<7:9C***2:55775D6*9DFFBF)77@GF/<=*9677:FA?,###
@M06045:235:000000000-JCY5N:1:1101:16587:2230 1:N:0:TACAGC
CAGATCACTCCTACGGGAGGCAGCAGTTAGGAATCTTGCGCAATGGGCGAAAGCCTGACGCAGCAACGCCGCGTGGGGGATGAAGGCTCTCGGGTTGTAAACCCCTTTCAGCAGGGACGATTATGACGGTACCTGCAGAAGAAGGACCGGCCAACTACGTGCCAGCAGCCGCGGTAATACGTAGGGTCCGAGCGTTGTCCGGATTTATTGGGCGTAAAGAGCTCGTAGGCGGTTTCGTAAGTCGGATGTGAAAACTCAGGGCTCAACCCGGAGACGCCATCCGATACTGCGATGACTGAAG
+
CCGGGGGGGGGGGGGGGGGGGGGGGGGGGGGGGGGGGGGGGGGGGGGGGGGGGGGGGGGGGGGGGGGGGGGDGGGGGGGGGGGGGGGGGGGGGGGGGGGGGGGGGGGGGGGGGGGGGGGGEGGGGGGGGGGGGGGGGGFGGGGGGGGGGGGGGGGGGGGGCFGGGGGGGGGGGGGGGGGGGFGGGGGGGGGGDGGGGGGGGGGEEFFGGFGCFC>EGGGGGGGGEEGEG?EG?C*<:C<>GGGDCEE<FFGFCD6*67CFFDCF7FGFBBDDD@FFFF)<@FD*0756@FF3829<).###
@M06045:235:000000000-JCY5N:1:1101:16903:2240 1:N:0:TACAGC
CAGATCACTCCTACGGGAGGCAGCAGTGAGGAATATTGCACAATGGGCGCAAGCCTGATGCAGCGACGCCGCGTGAGTGAAGAAGGCCTTCGGGTCGTAAAGCTCTTTTCTGCGTGACGAGGAAGGACGGTAGCGCAGGAATAAGTCTCGGCTAACTACGTGCCAGCAGCCGCGGTAAAACGTAGGAGACAAACGTTATCCGGAGTTACTGGGCGTAAAGGGCGTGCAGGTGGTCTGTTAAGTCTGGCGTGAAAGCTCCTGGCTAAACCGGGAGAGGTCGTTGGATACTGGCGGACTATTC
+
CCGGGGGGGGGGGGGGGGGGGGGGFGGGGGGGGGGGGGGGGGGGGGGGGGGGGGGGGGGGGGGGGGGGGGGGGEGGGGGGGGGGGGGGGFGGGGGGGGGGGGGGGGGGGGGGGGGGGGGGGGGGGGGGGGGGGGGGGGGGGGGGGGGGGGGGGGGGGGGGGGGGGGGGGGGGGGGGGGGGGGGGGGFGGGGGGGGGGGGGGGGGGGGGGGGGGFGGGGFFFGGGGGEGGGGGGGGGFCFGGGGGGGGGD9DDGGGGFCEGGC<GGGGG4BGF<DDBF?GF:DFGFF=6FFFFF;>>F2###
@M06045:235:000000000-JCY5N:1:1101:20645:2246 1:N:0:TACAGC
CAGATCACTCCTACGGGAGGCAGCAGCAAGGAATTTTCCCCAATGGGCGCAAGCCTGAGGGAGCAACGCCGCGTGGGGGAGGACGCCCTTCGGGGTGTAAACCCCTTTTCTCGGGGACGAAGCACTGACGGTACCCGAGGAAGAAGGCCCGGCTAACTACGTGCCAGCAGCCGCGGTAATACGTAGGGGCCGAGCGTTGTCCGGAGTTACTGGGCGTAAAGCGCGCGCAGGCGGTCGCCTAAGCCCACCGTGAAAGCCTCCGGCTCAACCGGGGAGGGTCGGCGGGGACTGGGGGACTCCT
+
CCCEDGGGGGGGGGGGGEGGGGGGGFCFGFGGGFGFFGA@<<FGGGGGGG>E@6@FF<<F@8BFFGEEGGGGGCGE@FGD@EGFDFGGGFFB@FC>+>FGFGGGGCFFFAFFG@CFC+FGGDF<FGG,,@@FCBFCCF:FCFGFEG77B<CEG7F<>:F<FG7:<FFFFFG*1=ECEG>GGGG<CFGC588>C/8::;8?CEGEGD8FE9CF+:C=8CEFF7CGGGGDECCEE58C/*/**++2CFE<*7*1=FG>FG+975975C**<)))75)75)9<DE3)73<)54<>)()(((###
@M06045:235:000000000-JCY5N:1:1101:18433:2293 1:N:0:TACAGC
CAGATCACTCCTACGGGAGGCAGCAGTGAGGAATTTTCCGCAATGGACGCAAGTCTGACGGAGCAACGCCGCGTGCAGGAGGACGCTCTTCGGAGTGTAAACTGCTTTTCCCAGGGACGAGGATGGACGGTACCTGGGGAACAAGCCCCGGCTAACTACGTGCCAGCAGCCGCGGTAATACGTAGGGGGCAAGCGTTGTCCGGAGTTACTGGGCGTAAAGCGCCCGCAGGCGGTCGCGTCAGTTTGGGGTGACAGCTCCTCGCTTAACGAGGAGAGGACCTCGACGACGGCGCGACTAGTA
+
CCGGGGGGGGGGGGGGGGGGGGGGGGGGGGGGCFFGGGGGGGGGGGGGGGGGGFGGGGGGGGGGGGGGGGGGGFGECFGGGGGGGDFGGGGGGFEGGGGGGGGGGGGGGAEFGGGGGFEGGGFFGGGGGGGGDGDF7CGGGGGGGG*@FEFG7FFFGGGEFFGGGGGGGG<FECFFEFCCGGFFGGGGGG58EFEEGGEFFGG5E/;C9CFCFGC/?;*A7EE8?EE5*5:CCGEGCCCE<C?C*+*CDCGFFGGG:CCFGGDC*97>>)1>57>D5)9)5?F5)83B:B)))4.-((###
@M06045:235:000000000-JCY5N:1:1101:11426:2333 1:N:0:TACAGC
CAGATCACTCCTACGGGAGGCAGCAGCGAGGAATCTTGGGCAATGGGCGCAAGCCTGACCCAGCGACGCCGCGTGGAGGACGAAGGCCCTCGGGTCGTAAACTCCTTTTGCGTGGGACGAAGCACTGACGGTACCACGCGAATCAGCCCCGGCTAACTACGTGCCAGCAGCCGCGGTAATACGTAGGGGGCGAGCGTTTTCCGGATTTATTGGGCGTAAAGCGCGCGCAGGCGGTTCATTAAGTCTGGTGTGAAAGCCCCCGGCTCACCTGGGAGAGGGCACTGGGGACTGGTGGCCGCGG
+
CCGGGGGGGGGGGGGGGGGGGGGGGGGGGGGGGGGGGGGGGGGGGGGGGGGGGGGFGGGGGGGGGGGGGGGGGGGGGGGDFGGGEGGGGGGGGGGGGGFGGGGGDFGGGFFGFGGGGGGGGGDFGGGGGGEGFGFEGGGG>GGGGGGGGGGGGGEGGFFFGGGGGGGGFGGGGGGGGEGGGGGGGGGGEECECGGGGE**2AEGGGGEDFGGGGGGGGG=C9CGGGGEGDG=EEE=CC*A7C7DC<CC:*9CFG?CC*2775<9<DFC.9CFC4/7>>G3>D4*7)0)07>F7(;(4(###
@M06045:235:000000000-JCY5N:1:1101:16362:2333 1:N:0:TACAGC
CAGATCACTCCTACGGGAGGCAGCAGTGGGGAATTTTGGACAATGGGCGCAAGCCTGATCCAGCCATGCCGCGTGCAGGATGAAGGCCTTCGGGTTGTAAACTGCTTTTGTACGGAACGAAAAGGCTCTTTCTAATAAAGGGGGCTCATGACGGTACCGTAAGAATAAGCACCGGCTAACTACGTGCCAGCAGCCGCGGTAATACGTAGGGTGCGAGCGTTAATCGGAATTACTGGGCGTAAAGCGTGCGCAGGCGGTGATGTAAGACAGTTGTGAAATCCCCGGGCTCAACCTGGGAGCG
+
CCGGGGGGGGFGGGGGDEGGGGGGGGCFGGGGGGGGGGGGGGGFFGGGGGGGGGGGGGGGGGGGGFGGGGGGGGGGGGGGFGGGGGGFD<FGGGG@FGGGGGGGGGGGGFGGGGGDGGGGGGDFEGDGGFGGGGGCCFGGGGGGGGGGGGGGGGGGGGGFGEGGDGFFGGFGGEGCFG?:EG7EGGD@EFGCCFFG58E1:EFB@BFGFEGFGGGGDGEEEGFFFCEGCEGGGGGGGGD:DGEFGGGDGGGGGGGGG>=/?CCFFGFGFFFFDFCF6FGFFFFGB>DFFFFFF:F61(###
@M06045:235:000000000-JCY5N:1:1101:18935:2337 1:N:0:TACAGC
CAGATCACTCCTACGGGAGGCAGCAGTAAGGAATATTCCACAATGGGCGCAAGCCTGATGGAGCGACGCCGCGTGCGCGAAGAAGCCCTTCGGGGTGTAAAGCGCTTTTCTCGGGGATGACCACCGACAGTACCCGAGGAAGAAGCCTCGGCTAACTACGTGCCAGCAGCCGCGGTAATACGTAGGAGGCAAGCGTTGTACGGAATTACTGGGCGTAAAGCGCGTGTAGGCGGTCTGAATAGTCTGCTGTGAAAGCGTCTTGCTTAACCGGGCGAGGTCGGCGGAAACTCTCAGACTGAGC
+
CCGGEFGGFFGGGGFDGCEFGGGGFFFFFDGFGGFGGCGGGGGCGGGGGE>+@DDEC8FGFGGGGGGEGGGGGG=CE7FGGG@FEF,BE<EFGGG@EFFCFFFG7FFFGGF<FFCECC:FC<FCGDECCBFG,@3<*>FGGGFFF8>C:FE7FFGG,CCF<,<*?FC?AG7B7<E*<*,7?FG9FDGGG5*;88?:**1+38CC>FG+<C?E5*:::*2@9C=C:CG0<<6CEC8/C7C<CFCCFGF7C:C70:<<D/:9****;*0*9@GE757BE>CE)0<D7.<F4?9?4)/.57###
@M06045:235:000000000-JCY5N:1:1101:16843:2357 1:N:0:TACAGC
CAGATCACTCCTACGGGAGGCAGCAGTGGGGAATATTGCACAATGGGCGAAAGCCTGATGCAGCGACGCCGCGTGAGGGATGACGGCCTTCGGGTTGTAAACCTCTTTCAGCAGGGAAGAAGCGCAAGTGACGGTACCTGCAGAAGAAGCACCGGCTAACTACGTGCCAGCAGCCGCGGTAATACGTAGGGTGCGAGCGTTGTCCGGAATTATTGGGCGTAAAGAGCTTGTAGGGGGTTTGTCGCGTCTGCTGTGAAAATCCGAGGCTCAACCTCGGACTTGCAGGGGGTACGGGCAGCGA
+
CCGGGGGGGGGGGGGGE@FGGGGDEFEGGGGGEGFGAFGFGGG<FGGGGGGGGGGGGDFGCFGGGGGGGGGGGCFCGGGDGGEFGEEGGGFGGGGGGGGGGGGCFGGGGGGGGFGEFCFGGGGGGGGEGGGGGGGGGGGGGCEGGCFGF?@FGG>FFEFGFGGGGCCGCGGGFGGEFEEFEGGGGGBFFGGGGGGECCE:CCED<>EEEDEFGGGGGGD=GG=F?C??0;0<AF*>E:>*9FCG3ECCC77*A7?GDF7C<47><CD559=?C?*8;:D3?FFD6)77:D);B>3(,(###
@M06045:235:000000000-JCY5N:1:1101:11784:2375 1:N:0:TACAGC
CAGATCACTCCTACGGGAGGCAGCAGGGGGGAATATTGGACAATGGGCGAAAGCCTGATCCAGCAACGCCGCGTGAGGGATGACGGCCTTCGGGTTGTAAACCTCTTTCAGCAGGGACGAAGCGCAAGTGACGGTACCTGCAGAAGAAGCACCGGCTAACTACGTGCCAGCAGCCGCGGTAATACGTAGGGTGCGAGCGTTGTCCGGAATTATTGGGCGTAAAGAGCTTGTAGGCGGTTTGTCGCGTCTGCTGTGAAAATCCGGGGCTCAACCCCGGACTTGCAGTGGGTACGGGCAGATG
+
CCFGGGGGF<@@CCC@F;+@CFGCGF-+8@:F=FE<FE==<F<A,?,E@CBFGF,=?F,F9C=AEFGGGE:CCGEG=<FG<><,>+:>FBFGFEFGGGGGCGFFCGGGGDCC9AFF@FB7F1:CFGD:FF9?E:F<FCGFG@FGCCGCEFGGGEEG8EFFGGFG62*2AF5CFFGC>EG8CC7CGFGEFEEGGEG5>E*2/**0+;?5C8?CEFG68@EG5*::7=CCF6CCCE9ECCDGGE79FEGG*5?7FGFCF7<>F69C<DGC>FF7F09@>)CBFB?4**)8)0*).470(,###
@M06045:235:000000000-JCY5N:1:1101:22573:2388 1:N:0:TACAGC
CAGATCACTCCTACGGGAGGCAGCAGTGGGGAATTTTGGACAATGGGGGCAACCCTGATCCAGCCATTCCGCGTGAGTGAAGAAGGCCTTCGGGGTGTAAAGCTCTTTTGTCCGGAACGAAACGGTTATGGCGAATACCCATGACTACTGACGGTACCGGAAGAATAAGCACCGGCTAACTACGTGCCAGCAGCCGCGGTAATACGTAGGGTGCGAGAGTGAATCGGAAGTACTGGGCGTAAAGCGTGCGCAGGCGGTTGTGTAAGCCAGAGGTGAAATCCCCGGGCTCAACCTGGGAACT
+
CCEFFGGGDGDDACGCC@F:@7@F@FGGGGEF;EFGGF:FF,EE,,CF7:6F@F:FECC<E9A<FGGCF9FGG@F@FFGC<,C9E@F@F8C,CF+4=FFCFCFAFGFGGAFGFG:4:@+B4CFFEE7FGGGGCBFGCDDCEFFG8==C><,@F><FFFD:FFGGG9C@CDAF<FFGCGGCEGB7BFFG,CFG7EGGGDDE*=+2?8BFBEGFG*:*:1*3+<+<<F5C**0+0++3:=DEDD:CDG53/CC55)>C<7*)9>FGF7*C@:C)90*0/*:@6959>)<>F4?;5(71((###
@M06045:235:000000000-JCY5N:1:1101:9236:2394 1:N:0:TACAGC
CAGATCACTCCTACGGGAGGCAGCAGTCGGGAATTTTGCGCAATGGGCGAAAGCCTGACGCAGCAACGCCGCGTGAGGGATGACGGCCTTCGGGTTGTAAACCTCTTTTCTCAGGGACGATGATGACGGTACCTGAGGAAGAAGCCACGGCTAACTACGTGCCAGCAGCCGCGGTAATACGTAGGTGGCGAGCGTTGTCCGGATTTACTGGGCGTAAAGAGCGCGCAGGCGGTCGTTCAAGTCGCGTGTGAAAGCCCCCGGCTCAACTGGGGAGGGTCACGCGATACTGATCGACTCGGAG
+
CCFGGGGGGGGGGGGGFEGGEGGDFDFGGGGGGGGGGGGGGGGGGGGGGGGGGGGGGGGGGGGGGGGGGGGGGFGG@EEGGGGGGGGGGGGFCCFGGDFGGGGGGGGGGGGGFGGGGGGGGGCFGGGGCFGGGGGGGGCFCCG8CCFGGGGDE?7FGGGGFGGDGGGGGGGGGEEFGGGGGFCGGFGGGGGDGG:ECCGGGGDEC@FGCCGGCEEGGEFGGGDGDGGECCGGC/:C5E4<>A<DD5175*0*<CFC7CGGDG5DC7FG:FDF3;DDDFGF54.7)8>46*7=@<),:(###
@M06045:235:000000000-JCY5N:1:1101:11743:2440 1:N:0:TACAGC
CAGATCACTCCTACGGGAGGCAGCAGCTAGGAATCTTGGGAATGGGCGAAAGCCTGACCCAGCAACGCCGCGTGGGCGATGAAGGCCTTCGGGTCGTAAAGCCCTTTTGCAGGGGACGATGATGACGGTACCCTGCGAATAAGCCACGGCTAACTACGTGCCAGCAGCCGCGGTAATACGTAGGCGGCAAGCGTTGTCCGGATTTACTGGGCGTAAAGGGCGTGCAGGCGGTTTGTTAAGTTCAGGGTGAAAGCTCCCGGCTCACCTGGGAGAGGTCCTTGGATTCTGGCAGACTTGACGG
+
?B@<FFGG9FF9EFEDDGGGCFGEGD9CEE@EFA<DEGGGCCFEGFGGC:BF8FEEF8FDF<CEFEGGEGGE+7FCDB7C:FG<<FE=EF+BBFFFCF,B<E?=4<?FAFA<=CC@FGEGGGC,BEF=FFBFC<DF7BEG7B=9DFCCBEF7FF,3D:F,>1>FGGCFGEF7C1*<F9,4+,=C,=E*C85CCEEG?CGGD8E8CC7EF+;8>*18;+:AE=:CEFC*:=5*/**22:>C:::>CEEG3<*:+9CF4>*C))17*9=FFF*.*0*/8?*0*9)**/1/*6.3.:)).-###
@M06045:235:000000000-JCY5N:1:1101:14627:2445 1:N:0:TACAGC
CAGATCACTCCTACGGGAGGCAGCAGTCGAGAATCTTCGGCAATGGACGAAAGTCTGACCGAGCGACGCCGCGTGGAGGATGAAGGCCTTCGGGTTGTAAACTCCTGTTGGGGGGGAACAAATTTTGAGTGAACCCCTGAGGAAGCACGGGCTAAGTTCGTGCCAGCAGCCGCGGTAAGACGAACCGTGCGCACGTTATTCGGAATCATTGGGCTTAAAGGGCGCGTAGGCGGCGGTGTAAGTTGGAAGTGAAATCCCATCGGCTCAACCGTGGAATCGCTCCCACTACTGCATCGGTGGG
+
CCCFGGGGGGCF9CFEEFGECC;CFGG<FFFFDC@E96CFGGGGGFFEFGGCECC<F<EFDDGC@@>@C6:FC@=F:EE:FGGFGFFFFFFFGGGEGGGGAFFGFGBFCCFGGGGCC?;EGGG9C:C:@CFGG9C55>>CC8<,;ECFGG5>C/C8<+<CCF5;9CCFGGGGEEEGDGF?FG5C**:;@8E*//?FG88+9C>5*/CC7<EFGC6;C++<ACEGDGEEE=9*:*8C:C5+:FEFFG7*977DECEF<C+09D:D*9**../)17*7=**855B97)89??*8=48,(-###
@M06045:235:000000000-JCY5N:1:1101:11817:2447 1:N:0:TACAGC
CAGATCACTCCTACGGGAGGCAGCAGTGGGGAATTGTTCGCAATGGGCGCAAGCCTGACGACGCAACGCCGCGTGGAGGATGAAGATCTTCGGGTCGTAAACTCCTGTCGAGCGGGACGAACACTTACCTGGTTAATACCTGGGTAGGCTGACGGTACCGCTAAAGGAAGCCCCGGCTAACTCCGTGCCAGCAGCCGCGGTAATACGGGGGGGGCAAGCGTTGTTCGGAATTACTGGGCGTAAAGGGCTCGTAGGCGGCCAACTAAGTCAGACGTGAAATCCCCAGGCTCAACCGGGGGGC
+
CCGGGGGGGGGGGGGGGGGGGGGGDFGGGGGGGGGGGGGGGGGGGGGGGGEGGGGGGGGGGGGGDGGGGGGGGFGGFGDGFFFGGFGFGGFGGGGGGGGGGGGGGGGGGGGGGGGGGGGGGGGGGGGGGGGGGGGGGGGGGGGGGGGGGGGGGGGGGGGGGCGGGGGGGGGGGGFGGDGGGFGGGGGGGGGGGGGGGGGGGGGFGGGGGDGCGGGGGGGGCE5EDGGGEEEGGC@<FDGGGGE3*?EGGGGGDFG*19ECC<F56CFD667*279..5>4@?F3;E>:)7?*7.)36;###
@M06045:235:000000000-JCY5N:1:1101:6890:2479 1:N:0:TACAGC
CAGATCACTCCTACGGGAGGCAGCAGTGGGGAATATTGCACAATGGGCGGAAGCCTGATGCAGCGACGCCGCGTGAGGGATGACGGCCTTCGGGTTGTAAACCTCTTTCGCTTAGGACGAAGCCTTTCGGGGTGACGGTACTGGGAGAAGAAGCACCGGCTAACTACGTGCCAGCAGCCGCGGTAATACGTAGGGTGCGAGCGTTGTCCGGAATTATTGGGCGTAAAGAGCTCGTAGGCGGTTTGTTGCGTCTATCGTTAAAACCTGCGGCTTAACTGTGGGCTTGCGGTGGATACGGCGT
+
CCGGGGGGGFGGFFGGGGEGGGGGGGFFGGEGGGGGGEFGGGGGGGGGGGGGGGGGGGGGGGEGFGGGGGGGGEGEGF++BFFGGGGGGGGGGGFGG:<FGGFGGGGGCFDGFDCFGGGGGGDFFADF@EGGGGGGCFFGD9BFF@FC>:AFCGC:<<<*4CFCGGECFGG>:FFGFFCFD:C588C+<8+A>EGFGGGG55CE8C*+0;E8:8CFF+0<5*>?*/*3CECFGGGGGGFGGC5CC7C<757)1*+:5**17*77CC*9>5)0>):BF=764>@G:5>>)0575<*),-###
@M06045:235:000000000-JCY5N:1:1101:10307:2500 1:N:0:TACAGC
CAGATCACTCCTACGGGAGGCAGCAGTTAGGAATCTTGCGCAATGGGCGAAAGCCTGACGCAGCAACGCCGCGTGGGGGATGAAGGCTCTCGGGTTGTAAACCGCTTTCAGAAGGAACGAAACTGACGGTACTTTCAGAAGAAGGTGCGGCCAACTACGTGCCAGCAGCCGCGGTGACACGTAGGCACCAAGCGTTGTCCGGATTTATTGGGCGTAAAGAGCTCGTAGGCGGTTCAGTAAGTCAGGTGTGAAAGCTTTCGGCTTAACCCAAAGCGTGCACTTGATACTGCTGTGACTTGAT
+
CCGGGGGGDGFFGGGDGGGGGGEGGGFGCGGFFFGFGAFGGDB:FFFFG7:CFEFGGGGGGGGDFGGEGGGGG>FEGCG:=FGGGC8BECGGGDFCGFFAFE<FDGEFD,B,DFGGGGGDGGEF9DFGGGDEFCG9FGGGGGGGGA,@FGGE>BGGGGGFGFFEFC7:CEFF:CFG@FG@EGGF79:CFG*BECGGGG?<EGGE>F?CAEG5*::CEFCFGGGGGEGGG67C:ECCEF>770+20:2>F<CFG*:>FF+//>CDFGF*<5>FG?3@D@FF*6=749**/99)1.*).6###
@M06045:235:000000000-JCY5N:1:1101:7688:2520 1:N:0:TACAGC
CAGATCACTCCTACGGGAGGCAGCAGTGGGGAATCTTGCGCAATGCGCGAAAGTGTGACGCCGCAACGCCGCGTGGGGGAAGAAGGCCTTCGGGTTGTAAATCCCGTTCAGTTGGGACGAAGCTTCGTCGGTGAATAGCCGTCTGAAGTGACGGTACCTTCAGAAGAAGCCGCGGCTAACTACGTGCCAGCAGCCGCGGTAATACGTAGGGGGCAAGCGTTGTCCGGAATTATGGTGCGTAAAGAGCTCGTAGGCTGCTTGTCGCGTCGGCTGTGAAAACCTGGGGCTCAACTCCGGGAAG
+
C@EECDGFE<,EC@FF77C+@BCCEE6FFA+BCEC<EAFGCC:@F8FDC7BFE6EEFFF@F+@>F7CGGDFEGDG+=C77B74,AA8EF@EFED,FB+B,D,F<D+:3B8@C,3=68B+3><+@@@F3>@B3CFCFGG98>1>BFC@EC,<<FCGDEGC,@FGFGGFCCGF*:*1*/*<:?:CEGGG*7CFC>CCEGGC*88<@FG:6;E;8CEDCFGCCDGC7<AC81*+<A7+03<9E37**0A**09D*:<C*9*0770*1CDC5)8))18C6B*2.75)18)).76??*.)2(7###
@M06045:235:000000000-JCY5N:1:1101:22322:2548 1:N:0:TACAGC
CAGATCACTCCTACGGGAGGCAGCAGTGGGGAATTGTTCGCAATGGGCGCAAGCCTGACGACGCAACGCCGCGTGGAGGACGAAGATCTTCGGGTCGTAAACTCCTTTCGATCGGGAAGAAGGTTCTCGGGCTGAATAATCCCGAGAAGTGACGGTACCGAGAGAAGAAGCCCCGGCTAACTCCGTGCCAGCAGCCGCGGTAATACGGGGGGGGCAAGCGTTGTTCGGAATTACTGGGCGTAAAGGTCGTGCAGGTGGCCAACTAAGTCCGACGTTAAATCCCCCGGCTTAACCTGGGGTG
+
CCFAFGFGGGGGGGGGGGGGGGEEFFFFGGGGGGGEFCFGFEGGCGEFGGGCFGGCFGFEGEGGGGGGDGGEGFFGGGGGGGGEECFCFFGGGGGGGGG,BACFDGFFGGGFGEEDCGGGG,@FCFGCEGDEFGGGGGFEFAFGCGCEFGFFGCEGF@:FGDEGGGGGGGGCCE@CEGG:EF:7CFGGFGGGGGGGEEE5:?EE+2;>>EG>EEGGGGGGGGGGGG==GEC+CC?9EFFE3C5<7C+:D7<*5CCF*7CG*97><7FC4*>5/5/).<796?F5))0))./1*.0418###
@M06045:235:000000000-JCY5N:1:1101:10318:2595 1:N:0:TACAGC
CAGATCACTCCTACGGGAGGCAGCAGTGGGGAATATTGGACAATGGGCGAAAGCCTGATCCAGCGACGCCGCGTGGGTGAAGAAGGCCTGCGGGTTGTAAAGCCCTTTCGGTGGGGAAGAAAAGCCTCGAGTTAACACCTCGGGGTCTTGACGTAACCCATAGAAGAAGCACCGGCTAACTCTGTGCAAGCAGCCGCGGTAATACAGAGGGTGCGAGCGTTAATCGGAATTACTGGGCGTAAAGCGCGCGTAGGCGGCTTTGCAAGTCGGGTGTGAAATCCCCAGGCTTAACCTGGGGATA
+
CCFF<FEFGCGFFGCEGGGGGGGGGGGGGEGCCGFFGFG@FCEFCGGGGGGGFGGGCFFFEGGGGDCFGDFGGGGCEGGGGEFFGF8FFFFCGEGE=FAFGGGGGGFGGD78CFGGGDGDFCFCCC8,+>CFGG=@FGGGGFG*FFE<F,FFCFGD<F::<FFGC;7<F7FGC::CCFGG+:2+C,?+>BCFGG78:5CEDEGGF<F7<8*;**?CC5CEC*:9:EE***<?FGC6C=3E31/:7CECCD37:5C)93EC6*:>02;F>D7577D=7*2*0/7FD55.0)11/)>(1(###
@M06045:235:000000000-JCY5N:1:1101:11556:2600 1:N:0:TACAGC
CAGATCACTCCTACGGGAGGCAGCAGTGGGGAATATTGCACAATGGGCGCAAGCCTGATGCAGCGACGCCGCGTGAGGGATGACGGCCTTCGGGTTGTAAACCTCTTTCGGTAGGGACGAAGCGCAAGTGACGGTACCTACTAAAGAAGCACCGGCCAACTACGTGCCAGCAGCCGCGGTAATACGTAGGGTGCGAGCGTTGTCCGGAATTATTGGGCGTAAAGGGCTCGTAGGCGGTTTGTCGCGTCGGGAGTGAAAACCAGGTGCTTAACACCTGGCTTGCTTTCGATACTGGCAGCAT
+
CCGGGGGGGGGGGGGGGDGGGGGGGGCFFGGGGGGGGGGGGGGGGGGGGGGGGGGGGGGGGGGGGGGGGGGGGGGDGGGGGGFGGGGGGFGGGGGEDGGGGGGGGGGGFEG=FGGGGFGGGGGGGGDGGG9FGGGGEGGGGGGGGGGGGGGGGG>CFGFGGGGGGGGGGGGGGGGGGGGC8CGGGGFGGGGGGDGEEEGGGGGF:CGG58F9C?F6@FGGGGFFDGDC=EGGGGGGDEGGGG?C5CCCD<CDGG6*>>7DC*C39C6>B?F?77C?44*<FEF:@76>>47>*6)60(###
@M06045:235:000000000-JCY5N:1:1101:8154:2608 1:N:0:TACAGC
CAGATCACTCCTACGGGAGGCAGCAGTGGGGAATATTGCACAATGGGCGAAAGCCTGATGCAGCGACGCCGCGTGAGGGATGACGGCCTTCGGGTTGTAAACCTCTTTCAGCAGGGAAGAAGCGCAAGTGACGGTACCTGCAGAAGAAGCACCGGCTAACTACGTGCCAGCAGCCGCGGTAATACGTAGGGTGCGAGCGTTGTCCGGAATTATTGGGCGTAAAGAGCTCGTAGGCGGCCTGTCGCGTCGGATGTGAAAGCCCGGGGCTTAACCCCGGGTCTGCATTCGATACGGGCAGAAA
+
CCGGGGGGGGGGGGGGGDGGGGGGFGFGGGGG>FGGGFGGGGGGGFGGGGGGGGGGGDFGGGGGGGGGGGGGGGGDFFCEGGGGDEGGGGGGDGGGGGGGGGGDFGGGGFFFGFGGGGGGGGFGGGEEFFGFGGGGGGGGGFFGGGGFBFGGFGGGCGGGGGGGFGGFFGGGCFGGGGG@ECFFGGGFGCCCEEG@>EEGGG>FCC>8CFFEFGGCC58*//C9ECFFAEECFGG=EECEGGF:D51C)593>F7>>79CC*)1)9<<>6:@FFG@>B<35?@FF?@@0=5>>?)141###
@M06045:235:000000000-JCY5N:1:1101:21367:2626 1:N:0:TACAGC
CAGATCACTCCTACGGGAGGCAGCAGTGGGGAATCTTGCGCAATGGTCGGTAGACTGACGCAGCGACGCCGCGTGTGGGAGGACGCCTTTCGGGGTGTAAACCACTGTTGCCCGGGACGAACTGGCGGTTTCGACCGCCCTGACGGTACCGGGTGAGGAAGCACCGGCTAACTCCGTGCCAGCAGCCGCGGTAATACGGAGGGTGCGAGCGTTGTCCGGAATCATTGGGCGTAAAGGGCGCGTAGGTGGCCCGGTCCGTCTTTGGTGAAAGCGCGGGTCTCAACCCTGCGTCGGCCAGGCA
+
CCGFFGGGGGGGGGGGGGGGGGGGEFF9FGGGGGGGEFFGGGGGGGFFGEGGGGGGGGGEGGGGGGGGGGGGGGGGGEGGGGG7FFGGGGGGGGGGGGGGGGGCFGGGGGGGFGGGGFGGEGGCF>CG:FGGGECEEECEEAFGCFGGECED<<CCCEFG@C<8:EDGC*<F?FGGG5/CC:;6@FFCECGGGCF?:/8:CEGGG>8*2*?::CEFC;=;E@6+<CECDGG*:=8FF*1*7=:CC596<5*//>*))1:<F3CCG*9CF*:5))75>)).=*6*.7))075>DFB6,,###
@M06045:235:000000000-JCY5N:1:1101:7530:2631 1:N:0:TACAGC
CAGATCACTCCTACGGGAGGCAGCAGTGGGGAATATTGGACAATGGGCGCAAGCCTGATCCAGCCATGCCGCGTGAGTGATGAAGGCCTTAGGGTTGTAAAGCTCTTTTGTCCGGGAAGATAATGACTGTACCGGAAGAATAAGCCCCGGCTAACTTCGTGCCAGCAGCCGCGGTAATACGAAGGGGGCTAGCGTTGCTCGGAATCACTGGGCGTAAAGGGCGCGTAGGCGGACTCTTAAGTCGGGGGTGAAAGCCCAGGGCTCAACCCTGGAATTGCCTTCGATACTGGGAGTCTTGGGT
+
CCGGGGGGGFGGGGGDDGEGGCEGFC@EFGGDGFD9FFGF@GGGGGGCEEGGGGGGGFFCFGGGGGGCCFFGGGGDG<CF<,<FAFGGFGFGGGGGG7EDEGGFFF9E<FFCFFEGCFFEFFGFFFGGGGGGGECGGGGGFGGF9,A@FGGDGFGC,@7,@FCEFGGGG,CFEGGECGGGGGGDGCGGGGFFGGGGGDFFGG7E@C;CGFGGGGG*;;@EE=CE8EE*ACGGDGD?C?7<>CFDC5CDDCG4<>07*1:5DDC*29C4;FF>5:FF**0*948*9F)**95.749-:2###
@M06045:235:000000000-JCY5N:1:1101:22564:2634 1:N:0:TACAGC
CAGATCACTCCTACGGGAGGCAGCAGTGGGGAATATTGGACAATGGGCGCAAGCCTGATCCAGCCATGCCGCGTGAGTGATGAAGGCCTTAGGGTTGTAAAGCTCTTTTGTCCGGGAAGATAATGACTGTACCGGAAGAATAAGCCCCGGCTAACTTCGTGCCAGCAGCCGCGGTAATACGAAGGGGGCTAGCGTTGCTCGGAATCACTGGGCGTAAAGCGCACGTAGGCGGACTCTTAAGTCGGGGGTGAAAGCCCAGGGCTCAACCCTGGAACTGCCTTCGATACTGGGAGTCTTGGTA
+
CCGGFGGGGGCFGGGEFGDEEGGGGFEFGGGGGGGGGCGGGGGGGGGGGGGGGGGGGGGGGGFGGGGGGGGGGFGGGFFGFGGGGGGGGGGGFG=FGGGGGGGGGGGGGGGGGGGGGGGGFFFGGGGGGGGGGGGGGGGGGGGGGGGGGGDGGGFFGGGFGEGE<FFFGFGGGGGEGGGGGGGGDCEEEDFFDGGGGGGGGGGGFGGGGC*BFGEEGFGGGGGGDEGGGGGGDEEFFCFGFGG5DGEG<CDGGGG*9>GCC39CFG:FEFD>4?F?4?4FFFFGF>B?F4>::1?AF)###
@M06045:235:000000000-JCY5N:1:1101:20943:2641 1:N:0:TACAGC
CAGATCACTCCTACGGGAGGCAGCAGTGGGGAATTTTGGACAATGGGCGCAAGCCTGATCCAGCCATGCCGCGTGCGGGAAGAAGGCCTTCGGGTTGTAAACCGCTTTTGTCAGGGAAGAAACGCTCCGAGCTAATACCTCGGAGTAATGACGGTACCTGAAGAATAAGCACCGGCTAACTACGTGCCAGCAGCCGCGGTAATACGTAGGGTGCAAGCGTTAATCGGAATTACTGGGCGTAAAGCGTGCGCAGGCGGCTTTCCAAGCCAGATGTGAAATCCCCGGGCTTAACCCGGGAAAC
+
CCGGGGGGGGGGGGGG7EFGGGGGGFFFFGGCGGGGGFBDFGGGGGGGGGGDGGGGGGFGGGGGGGGGGGEGGGGDGG:FGGGGGGDGFGGGGEGGGGGGGGGGGGGFFGGGFGGGGGDFGGGGGGGGGGGGGGGFF9FFGG7@CGGGGGCFFFFGEFFGGGGGGGGGGGGGGEEGGGGGGGGGFF*=CFDEFGGGGECEGG@9?C<EGEEFGEF?FFEGGGGGGGGDEGGCGGGG5CD55=E7FEED35CGG3CGGGGG4*2*>0**0<*0:=:@8=D?FFFGFDBE>:=F=(7,,-###
@M06045:235:000000000-JCY5N:1:1101:11328:2650 1:N:0:TACAGC
CAGATCACTCCTACGGGAGGCAGCAGTGGGGAATCTTGCGCAATGGGCGAAAGCCTGACGCAGCGACGCCGCGTGGGGGAAGAAGGCTTTCGGGTTGTAAACCCCTTTCAGGAAGGACGAAGCCACTCGGGTGAATAGCTCAGAGGGTGACGGTACTTCCAGAAGAAGCCCCGGCTAACTACGTGCCAGCAGCCGCGGTAATACGTAGGGGGCAAGCGTTGTCCGGATTTATTGGGCGTAAAGAGCGTGTAGGCGGCTTGGTAGGTCCGCTGTGAAAACTCGAGGCACAACCTCGAGACAG
+
CCFGGGGGGGGGGGGGGGGGGGGGGGGGGGGGGGGGGGGGGGGGGCGGGGGGGGGGGGGGGGGGGGGGGGGGGEGGGGGGGGGGGGGGGCGGDGGEGGGGGGGGGGGGGGGGGGGGGFGGGDGFGGFGGGGFGGFGGGGGGGGCFGGDEGDGGGGGGGGGGGGGGGGGGGFEC*CCGGGAEFGGGGG98>?FCFGEEG?*8C+CF9FFGGGGGGFGGGEGE5?GC5*2:<CGGFFFCGCEGFGCGG=///*:FF=<<55CGDFGFG7>>)>>*9FF9FGF?B>D>5)))8)7?35631###
@M06045:235:000000000-JCY5N:1:1101:10243:2654 1:N:0:TACAGC
CAGATCACTCCTACGGGAGGCAGCAGTGGGGAATATTGGACAATGGGCGGAAGCCTGATCCAGCAACGCCGCGTGAGGGATGACGGCCTTCGGGTTGTAAACCTCTTTCAGCACCGACGAAGCTCCGCTTTTTGGTGGTTTGACGGTAGGTGCAGAAGAAGGACCGGCCAACTACGTGCCAGCAGCCGCGGTAATACGTAGGGTCCGAGCGTTGTCCGGAATTATTGGGCGTAAAGGGCTCGTAGGCGGTTTGTCGCGTCGGGAGGGAAAACATCTGGCTTAACTTGGTGTTTGCTTTCGC
+
CCGGFGGGFGGGGGGGGGGGGGGGGGGGGGGGGGGGGGGGGGGGGGGGGGGGGGGGGGGGGGGGGGGGGGGGGGGGGGGGGGGGGGGGGGGGGGGGGGGGGGGGGGGGGGGGGGGGGEDEFEGEDFGGGGGGGGG>FGGGGGGGGGEGGGGGGGGFFFGGGGGGFEGGCGGGGGGDGGGGGCCFFFGGGGGGGGGGGGGGGGGGFGGDGGEEEGGGGGGGG5CCGFFGGGDGGGGGGGDCGGGDF*?CC7/CEGGGGGEG3DCDD3CC@FGFG47676DF44@D*/9?6))0?:FD<A###
@M06045:235:000000000-JCY5N:1:1101:18231:2657 1:N:0:TACAGC
CAGATCACTCCTACGGGAGGCAGCAGTGGGGAATATTGGACAATGGGCGAAAGCCTGATCCAGCAACGCCGCGTGAGGGATGACTGCCTTCGGGTTGTAAACCTCTTTCAGCGGGGACGAAGCGCAAGTGACGGTACCCGCAGAAGAAGCACCGGCCAACTACGTGCCAGCAGCCGCGGTTATACGTAGGGTGCGAGCGTTGTACGGAATGATCGGGCGTAAAGAGCCCGTAGGCGGTGTGTCCCGTCGGCCGTGAAAACCTGCAGCTCAACTGTGGGGGCGCGGTCGATACGGGCATTCC
+
CCGGCFGFGGGGGGGGGGGGGGGGGGFEFGGGGGGGGGGGGGGF<EGFCBEGCFGGGGGGGGGGGGGGGGGGG@F=FFGG8:F<,FGGGCGGGGGGGCFGGGGFGGGGCFGGGGGGEDFGGG>FGFGGCFCCEE@FGGGGG1FEFGGCFCFFGEC*1<,@BFGD4=7<,,<<:<BFG:7/**<99A<6:E>:EEG5?*8C88;0<8CCEF+00+2AEEC8:C5?+:;0*:7*18FGGCDGG:+*7:C<3<3*/):1/:+9797*07C9)**)2)*0.5)0)).1;>D@3<@E5(<;((###
@M06045:235:000000000-JCY5N:1:1101:7294:2668 1:N:0:TACAGC
CAGATCACTCCTACGGGAGGCAGCAGTGGGGAATATTGCGCAATGGGCGGAAGCCTGACGCAGCGACGCCGCGTGGGGGATGACGGCCTTCGGGTTGTAAACCTCTTTCGCCAGGGACGAAGCTTTTGTGACGGTACCTGGAGAAGAAGCACCGGCCAACTACGTGCCAGCAGCCGCGGTAACACGTAGGGTGCGAGCGTTGTCCGGAATTATTGGGCGTAAAGAGCTCGTAGGCGGTGTGTCGCGTCGGCCGTGAAAACCTGGGGCTTAACTCTGGGCGTGCGGTCGATACGGGCAGAAA
+
CCGGGGGGGGGGGGGGGGGGGGGGGGGGGGGGGGGGGGGGGGGGGGGGGGGGGGGGGGGGGGGGGGGGGGGGGFGGGGDGGGGGGGGGGGGGGGGGGGGGGGFGGGGGGGGCFGGGGGGFGEFFFGGGGGGGGGGGGDGGGGFGGGGFGGGGGGGGGGGGGGGGGGGGGFGGGGGGGGGGGGGGGGGGGGGGGDGCGEGECEEGGEEGGFGFGGDGGGGGE=GGGGFCEGEGGGGGG7CEDGFGFG:)>GGGGD5CFGGGGGGGGGDD::CBGFF?FFGD>553:0.53;5BF?>01(###
@M06045:235:000000000-JCY5N:1:1101:12575:2668 1:N:0:TACAGC
CAGATCACTCCTACGGGAGGCAGCAGTGGGGAATATTGGACAATGGGCGCAAGCCTGATCCAGCCATACCGCGTGGGTGAAGAAGGCCTTCGGGTTGTAAAGCCCTTTTGTTGGGAAAGAAATCCTGTTGATTAATACTCGGCAGGGATGACGGTACCCAAAGAATAAGCACCGGCTAACTTCGTGCCAGCAGCCGCGGTAATACGAAGGGTGCAAGCGTTACTCGGAATTACTGGGCGTAAAGCGTGCGTAGGTGGTTGTTTAAGTCTGTCGTGAAAGCCCTGGGCTCAACCTGGGACAG
+
CCGGGGGGGGGGGGGGGGGGGGGGGGFGGGGGGGGGGGGGGGGGGGGCFGGDGGGGGGFGGFGGGGGGGGGGGEGGEGGGFGFGGGGGGGGGGGGGGGGGFGGGGGGFFGFGFGGGGGGGGGGGGGFGGFGGGGGGGGGCFFGGGGGGGGGGGGGGFFGCGGGGGGGCFFGGGGGGGGGGGCEEGGGGGGGGGGGGGGGGDGGGFGEGGGGGGGGGGGGGGGGGGGGGDFFDGGFGGGGGDCCFGC*75CD7EGEGGDDCDGGGGFCGFFFFDFGFFFGFF>FFFFFFFFFF:?F?F(###
@M06045:235:000000000-JCY5N:1:1101:18662:2732 1:N:0:TACAGC
CAGATCACTCCTACGGGAGGCAGCAGTGGGGAATCTTGCGCAATGCGCGAAAGCGTGACGCAGCAACGCCGCGTGCGGGAAGACGGCCTTCGGGTTGTAAACCGCTTTCAGTTGGGACGAAGCCTTTGCGGTTAATAGCCGTGGAAGGTGACGGTACCTTCAGAAGAAGCCCCGGCTAACTTCGTGCCAGCAGCCGCGGTAATACGAAGGGGGCAAGCGTTGTTCGGATTTACTGGGCGTAAAGGGCGCGCAGGCGGTTTTTCAAGTCGGGTGTGAAAGCCCCGGGCTCAACCTGGGGACA
+
CCGGGGGGGGGGGGGGGGGGGGGGGGFFFGGGGGGGGGGGGGGGGGGGGGGGGGGGGGGGGGGGGFGEEGGGGGGCGGGGGGGGGGGGGGGGGGGGGGGGGGGGGGGGGGGGFGGGGGGGGGGGGGFGGGFFGGGGFGGFEG:FGGGGGGGGGGGGGGGGCFFGGGGGGGGGGGGGGGGGGGFGGGGGGGGGGGGGGGGGGGGGGGGGGGGCCGEGFGDCGGGGGDGGDECCGGGGGGGGGGGGGGGGGGGGGGGGGDEGFGGGGFDC;BGFG3CF?FCFFFFGFE357FFFF:>B:(###
@M06045:235:000000000-JCY5N:1:1101:15011:2739 1:N:0:TACAGC
CAGATCACTCCTACGGGAGGCAGCAGTAAGGAATCTTCCACAATGGGCGCAAGCCTGATGGAGCGACGCCGCGTGCGCGAAGAAGCCCTTCGGGGTGTAAAGCGCTTTTCCCAGGGATGAAGCTCTGACAGTACCTGGGGAAGAAGCCTCGGCTAACTACGTGCCAGCAGCCGCGGTAATACGTAGGAGGCAAGCGTTGTCCGGAATTACTGGGCGTAAAGCGCGTGTAGGTGGTGGGACAAGTCTGCTGTGAAAGCGCCTGGCTTAACCGGGCGAGGTCGGCGGAAACTGTCCGACTAAT
+
CCGGGGGGGGGGGGGGGGGGGGGGGGGGGGGGGGGGGGGGGGGGGGGGGGGGGGGGGGGGGGGGGGGGGGGGGGGGGGGGGGGGGGGGGGGGGGGGGGGGGGGGGGGGGGGGFGGGGGGGGGGGGGGGGGGGGGGGGGGGGGGGGGGGGGGGGGGGGGGGGGGGGGGGGGGGGEGGGGGGGGGGGGGGGGGGFGGGGDGGFFEG>EGGGGGGGGGGEGGGGGGGG7=AFFGGGGGGGGGGG=CGF9EF7>CDGFE>FGGG<FFFGGGFFFGFGBDB>DGF@>55>D5>@??9/).2(-###
@M06045:235:000000000-JCY5N:1:1101:11200:2752 1:N:0:TACAGC
CAGATCACTCCTACGGGAGGCAGCAGTGGGGAATATTGGACAATGGGCGGAAGCCTGATCCAGCAACGCCGCGTGAGGGATGACGGCCTTCGGGTTGTAAACCTCTTTCAGTACCGACGAAGCGCAAGTGACGGTAGGTACAGAAGAAGCACCGGCCAACTACGTGCCAGCAGCCGCGGTAATACGTAGGGTGCGAGCGTTGTCCGGAATTATTGGGCGTAAAGGGCTCGTAGGCGGTTTGTCGCGTCGGGAGTGAAAACCAGGTGCTTAACACCTGGCTTGCTTTCGATACGGGCAGGCT
+
CCGGGGGGGGGGGGGGGGGGGGGGGGCFGGGGGGGGGGGGGGGGGGGGGGGGGGGGGGFGGGGGGGGGGGGGGFGGGGGGGGGGGGGGGGGGGGDFGGGGGGGGGGGGGGGAFGGGGGGGGGGGGGGGGGFGGGEFGGGGGGGGGGGGGGGGGGGGGGGGGGGGFGGGGGGGGGGEEGGGGGGGGG9CGGGGGGGEGGGC>:2CGGGGGE8CEEFFFGGGDEGGGGGGGGGGGGGGG*>5CFFG7::DGGGDG1C7:7EGGCCCDGGF6=FF*)98?FF>@:5:?F6>5F@>5?F>91###
@M06045:235:000000000-JCY5N:1:1101:22937:2763 1:N:0:TACAGC
CAGATCACTCCTACGGGAGGCAGCAGTAGGGAATCTTCCGCAATGGGCGCAAGCCTGACGGAGCAACGCCGCGTGAGTGATGAAGGCCTTCGGGTTGTAAAACTCTGTCTTCTGTGAAGAACAAGCCTATGACGAGAACGCTTAGGCCCTGACGGTAACAGAGGAGGAAGCCCCGGCTAACTACGTGCCAGCAGCCGCGGTAATACGTAGGGGGCAAGCGTTGTCCGGAATCACTGGGCGTAAAGCGCGCGCAGGCGGCTGTCTACGTCCGGGGTGAAAGCCCAGAGCTCAACTCTGGTAC
+
CCGGCGGGGGFGGGGGGGGGGGGGGGGGFGGGGGGGGGGGGGGGGGGGGGGGGGGGGGGGGGCFFGFGGGGGGGGGGGGGGGGGGGFGGGGGGGGGGEGGGGGGGGGGGGGGGCGGGGFDFEGGFGGFGGGGGGGCGEFFEBCEFFFECCCGGGGGGGGGGFGGFGGDFFGGGGGGDEGGGGGGDGGGGGGGGFGGGDGGGCEGGCC9CEGGGC5C;8FE:?EEEFGC58FFGGGGFGGGGGGGFFE7CDGGGG5><CEDCFG7CGGGFEGFGFGD3?:@F4@<>75?1/9=5)9:<>###
@M06045:235:000000000-JCY5N:1:1101:24435:2821 1:N:0:TACAGC
CAGATCACTCCTACGGGAGGCAGCAGTGGGGAATATTGCGCAATGGGCGAAAGCCTGACGCAGCGACGCCGCGTGTGGGATGACGGCCTTCGGGTTGTAAACCACTGTCGGGAGGGACGAATGCCCCGCAAGGGGAGTGACGGTACCTCCAAAGGAAGCACCGGCTAACTCCGTGCCAGCAGCCGCGGTAATACGGAGGGTGCGAGCGTTGTCCGGAATCACTGGGCGTAAAGGGCGCGTAGGCGGCCTGATAAGTAGGGGGTGAAATCCTGCGGCTTAACCGCAGGGCTGCCTTCTATCT
+
CCGGFGGGGGGGGGGGDGDGGCGGGGGGGGGGGGGFGDGGGGGGGGGGGGGGGGGGGGGGGGEGGGGGGGGGGGGGGGGGGGGGGGGGGEFGGGGGGGGGGGFGGGGGGGG@EGGEEGGGGGGGAFGGGGGGGGDGCGFFG7FGGGGGFGGGGGFCGCFGG7CFDE>FFGDGEFFGFGDGGFGCEGGGC5E@F7>88>ECEC58CGEEC8*;@@GGDG8F7E?FCCF::EC5:<8:E=DGDG5CDEDC*/**+2::7F?CCCCDGDGFFFC7C)9BEBG?/?BDD>EF@@>35>F?F5###
@M06045:235:000000000-JCY5N:1:1101:24024:2864 1:N:0:TACAGC
CAGATCACTCCTACGGGAGGCAGCAGTGGGGAATCTTGCGCAATGCGCGAAAGCGTGACGCAGCAACGCCGCGTGGGGGAAGAAGGCCTTCGGGTTGTAAACCCCTTTCAGGAGGGACGAAGGTGCGACGGTGAACAGCCGCTCGCACTGACGGTACCTCCACAAGAAGCCCCGGCTAACTACGTGCCAGCAGCCGCGGTAATACGTAGGGGGCAAGCGTTGTCCGGAATCATTGGGCGTAAAGCGCGCGTAGGCGGCCCGGTAAGTCCGCTCTGAAAGTCCAGGGCTCAACCCTGGAACG
+
CCGGGCGGGGGGGGGGGGGGGGGGGGGGGGGGGGGGGGGGGGGGGGGGGDGGEGGGGGGGGGGGGGGGGGGGGGGGGGGDGGGGGGGGGGGGGGGGGGGGGGGGGGGGGGGFFGGGGGF:CGGFFGGGGGGEGGFGGGGFGGGFGGGGGDFGGGGFGCCFFCFFGFGAFG<FCGGGCGGGGDGGGCGGFGGGGGGGGGEGCCC79:<CFGG>8:EDFGGGGGCFGGGC5EFGFFFGGGGGCEFGGGGGGGG<EDFGGDGGGGGCDFD>B>D@G5:=9***0=8F?>B7F==5715::(###
@M06045:235:000000000-JCY5N:1:1101:15571:2980 1:N:0:TACAGC
CAGATCACTCCTACGGGAGGCAGCAGTGGGGAATATTGCGCAATGGGCGAAAGCCTGACGCAGCAACGCCGCGTGAGTGATGAAGGCCTTCGGGTCGTAAAGCTCTGTCGGAGGGAACGAACGTTCTCGAGGTTAACAGCCTCGGGAAGTGACGGTACCCTCAAAGGAAGCACCGGCTAACTCTGTGCCAGCAGCCGCGGTAATACAGAGGGTGCTAGCGTTGTTCGGAATCATTGGGCGTAAAGGGCGTGTAGGCGGTTTGCTAAGTCATGTGTGAAATCCCTCGGCCCAACCGGGGTGC
+
CCGGGGGGGGGGGGGGGGGGGGGGGGGGGGGGGGGGGGGGGGGGGGGGGGGGGGGGFGGGGGGGGGGGGGGGGGGGGGGGGGGGGGGGGGGGGGGGGGGGGGGFGGGGGGGGGGGGGGGGGGGFGGGGGGGGGGGGGGGGGGGGGGGGGGGGGGGGGGGGGGGGGGGGGGGGGGGGGGGGGGGGGGGGGGGGGGGGGDGGGGGCFGGGGGGGGGGGGGGG8CEEGGGGGEGFGGGGGGGGGGGGFFEGGDGGGGGGDDGG:DGDFGGFBFG=2=CF?9*=7@FGFF>@))8FE:EFFF###
@M06045:235:000000000-JCY5N:1:1101:18821:2994 1:N:0:TACAGC
CAGATCACTCCTACGGGAGGCAGCAGTGGGGAATATTGCACAATGGGCGAAAGCCTGATGCAGCGACGCCGCGTGAGGGATGACGGCCTTCGGGTTGTAAACCCCTTTCAGGAGGGACGAAGGTCATACGGTTAATAGCCGGCATGACTGACGGTACCTCCAGAAGAAGCCCCGGCTAACTCTGTGCCAGCAGCCGCGGTAATACAGAGGGGGCAAGCGTTGTTCGGAATTACTGGGCGTAAAGGGCGCGTAGGCGGCCTCCTAAGTTAGACGTGAAATCCCTCGGCTCTACCGGGGATGA
+
CCF<F@CAEGGF9C7@FCGCFG7FECCFGFGECFGGF<EEFGE<CEGGD7C:FDFGFFCEE<FFG@FFG@:FG:FCGFGE8CFGGGEFGGE7FGGEGFCFGGFCFFFGGGGG@EGGGFGGE:+33D,CAFGFCGCFGEFCG73@>DFF9@FGGEEFE@CGEG?,,,6@<,=CFE:*<FFG9:F97C9?9<8CFFGEGGDG*:9C?EGFG5AEE8*;:5C;88ECF=E**:C<CFC+:CD1)*::CEC73D)/**+/C37DFDCCCC****:?GFG45@=*)96<.)0)8)9@4-7993###
@M06045:235:000000000-JCY5N:1:1101:25153:2997 1:N:0:TACAGC
CAGATCACTCCTACGGGAGGCAGCAGTTAGGAATTTTGGGCAATGGGCGAAAGCCTGACCCAGCAACGCCGCGTGTGGGATGACGGTCTTCGGATTGTAAACCACTGTCGGGAGGGACGAATACGCCGCAAGGCGGGTGACGGTACCTCCAAAGGAAGCACCGGCTAACTCCGTGCCAGCAGCCGCGGTAATACGGAGGGTGCGAGCGTTGTCCGGAATCACTGGGCGTAAAGGGCGCGTAGGCGGCCTGATAAGTAGGGGGTGAAATCCTGCGGCTTAACCGCAGGGCTGCCTTCTAGGT
+
C@EGFFDFCEGGGGGGGGGGGGGC<EE<EFE@ECCCACFGFEGGEGFFGGGG@FGGGFGFFFGGGGG7B:@CF>FEGEED@FCCBBB:CEGD@=7C8FFEF9FEFFC?BF@ECFGGGGGDEG<FGGCBFE:FCGGG:C<EGEEGCEFF:C7<,<4F<<FFFCC@FF*CFF@F:F7CEGGGGF8EG*:CE5C:+0;C58**//;:;>CEC**2<<CDGGFGF60<87F5/**:<@5***1/C5/61:=D37**32<*?DCDGGCDFGG7=:D9DE757DCFFFDG@B3<>FF@FBFFA)###
@M06045:235:000000000-JCY5N:1:1101:15799:3000 1:N:0:TACAGC
CAGATCACTCCTACGGGAGGCAGCAGTGGGGAATATTGGACAATGGGCGAAAGCCTGATCCAGCAATGCCGCGTGAGTGATGAAGGCCTTAGGGTTGTAAAGCTCTTTTACCCGGGATGATAATGACAGTACCGGGAGAATAAGCCCCGGCTAACTCCGTGCCAGCAGCCGCGGTAATACGGAGGGGGCTAGCGTTGTTCGGAATTACTGGGCGTAAAGCGCACGTAGGCGGTTTGTCGCGTCTGCCGTGAAAGTCCGGGGCTCAACTCCGGATCTGCGGTGGGTACGGGCAGACTAGAGA
+
CCGGGGGGGGGGGGGGGGGGGGGGGGGGGGGGGGGGGGGGGGGGGGGGGGGGGGGGGGGGGGGGGGGGGGGGGEGFGGGGGGGGGGGGGGGGGGGGGGGGGGGGFGGGGGGGGGGGGGGGGGGGGGGGGGGGGGGGGGGGGGGGGDGGGGGGGGGDFGGGGGGGGGGGGGGGGGGGGGGGFGFGGGGGGGGGGGGGGGGGGDCGGFFGGGFFGGEGGGGGGGGGGGFFEGGGGE5EGGGGGEGGGGGGDDGGFGE*:C5DGDDCGFGC??DE3>GFF?D@DB>CB?F@3:5578F:A0###
@M06045:235:000000000-JCY5N:1:1101:22575:3023 1:N:0:TACAGC
CAGATCACTCCTACGGGAGGCAGCAGTGGGGAATCTTGCGCAATGCGCGAAAGCGTGACGCAGCAACGCCGCGTGGGGGAAGAAGGCCTTCGGGTTGTAAACCTCTTTCAGTTGGGACGAAGGTTCGGCAGTGAAAAGCTGTCCGGACTGACGGTACCTTCACAAGAAGCCCCGGCTAACTACGTGCCAGCAGCCGCGGTAATACGTAGGGGGCAAGCGTTGTCCGGAATCATTGGGCGTAAAGCGCGTGTAGGCGGGCCGGTAAGTCCGCTGTGAAAGTCCAGGGCTCAACCCTGGAAGC
+
CCGGGCFGEF8E<FGEC@FFGGGGFE@FGGGG;EFGGFFCFGF7CFGECEEEC8CFGG7@FCCFG8C>F>FGGCFCGDGFFCFGGCFF?FGGDGFFEEGGGFGFFG9F?@F,,=FFG8CFECFF9C@CCCGEGGGGGCFGGGF8FEGEGGDBCC<<B:F9FF9FGFGG7<FFGEGGGDFG@FGGGGCG+ACFFGFEGGECEGGGFG@FGC>CECC5@*AEEGEDFGGC**3+<CF6EFCC<*::0*:DCD<<?>6CC):C)5<5C6***0)))8C=*9**7=?*<5))7*9<@::1:,###
@M06045:235:000000000-JCY5N:1:1101:11317:3045 1:N:0:TACAGC
CAGATCACTCCTACGGGAGGCAGCAGTCGAGAATCTTTCACAATGGGGGAAACCCTGATGGAGCGACGCCGCGTGGAGGATAAGGTCTTCGGATTGTAAACTCCTGTCATGCGAGAACAAAGCCCGCAAGGGTGTGATAGTACCGCAAGAGGAAGAGACGGCTAACTCTGTGCCAGCAGCCGCGGTAATACAGAGGTCTCAAGCGTTGTTCGGAATTACTGGGCGTAAAGGGTGCGCAGGCCGCACGGGCAGTCAAATGTGTAATTCAGGGGCTCAACCCCTGGACTGCGCTTGATACGGT
+
CCGGFFGGFGGGGGGGGGGGGGGGGGGGGGGGGGGGGGGGGGGGGGGCEGGGGGGGGGGGGDFGGGGGGGGGGFGGFGGDGGCFGGGGGGGGC=FGGGGGGGGGGGGGGGGGGGGGGGGGGGGGGGGGGGGGFGGGGGGGGGGGGGGGGFFGGGGGGGGGGGGDGGGGDGGGGGGGGFFFFGGGGFGGGFDGGGGGGGGCGGGGGGGG=FGGGGGGCFGGGGGGGEGC5FGGGGDEC=DEGDEDCEE3<DDGGFDC*:C?FDCFFGFGFFGFG>GF@@GFFFFGF:4FF>@736:9A4###
@M06045:235:000000000-JCY5N:1:1101:24195:3048 1:N:0:TACAGC
CAGATCACTCCTACGGGAGGCAGCAGTGGGGAATATTGCGCAATGGGCGGAAGCCTGACGCAGCGACGCCGCGTGGGGGATGACGGCCTTCGGGTTGTAAACCTCTTTCGACCTCGACGAAGAGTGATTGACGGTAGGGGTGGAAGAAGCACCGGCCAACTACGTGCCAGCAGCCGCGGTAACACGTAGGGTGCGAGCGTTGTCCGGAATTATTGGGCGTAAAGAGCTCGTAGGCGGTGTGTCGCGTCGGCCGTGAAAACCTGCAGCTTAACTGTGGGCGTGCGGTCGATACGGGCATATT
+
CCGGGGGGGGGGGGGGGGGGGGGGGGGGGGGGGGGGGGGGGGGGGGGGGGGGGGGGGGGGGGGGGGGGGGGGGGGGGGGGGGGGGGGGGGGGGGGGGGGGGGGGGGGGGGGGGGGGGGGGDGGGFGGFGGGGGGFGGGGGGGGGGGGGGGGGGGGGGGGGGGGGGGGGGGGGGGGGGGGGGGGGGEFFFGGDGGGGGEEEEGGGGGGEGG?FGGCEF5C?EGGGGGGGGGGGGGGGGG5/9AFD<EEGDDGCC):7F7FGDG<4D79CFFGFD=FF4BFE>))7>DBE5DFF>:B>B2###
@M06045:235:000000000-JCY5N:1:1101:14284:3049 1:N:0:TACAGC
CAGATCACTCCTACGGGAGGCAGCAGTGGGGAATATTGCACAATGGGCGCAAGCCTGATGCAGCGACGCCGCGTGAGGGATGACGGCCTTCGGGTTGTAAACCTCTTTCAGCAGGGAAGAAGCGTGAGTGACGGTACCTGCAGAAGAAGCACCGGCTAACTACGTGCCAGCAGCCGCGGTAATACGTAGGGTGCGAGCGTTGTCCGGAATTATTGGGCGTAAAGAGCTCGTAGGCGGCTTGTCGCGTCGGATGTGAAAGCCCGGGGCTTAACTCCGGGTCTGCATTCGATACGGGCAGACG
+
CCGGGGGGGGGGGGGGGGGGGGGGFGFGGGGGGGGFFEFCGGFGGGGGGGGFGGGDFFGGGGFGGGGDFFEEG=FGEGFGDGFGGGGGGGGGGGGGDGFGGGF==FGGGFGFFGGGGGEFD<FGG+CFFCGFGGGGGGGGGGGGGGGGGGGGGGGGGGGGGGGGGGGGGFFFGFGGGGG7ECEFGFFC8EGGDGGGGGGGGGGGCEGC?FCCGDGDGGG5EECCCGFCFEECC8<=D5C=CE77FC=CDC)9C9CCGFFG*9<D<CDD49CFDF<BBDDFF:@*768B=?@>>?D1(-###
@M06045:235:000000000-JCY5N:1:1101:21203:3068 1:N:0:TACAGC
CAGATCACTCCTACGGGAGGCAGCAGTGGGGAATATTGCGCAATGGGCGAAAGCCTGACGCAGCGACGCCGCGTGTGGGATGACGGCCTTCGGGTTGTAAACCACTGTCGGGAGGGACGAATGCCCCGCAAGGGGAGTGACGGTACCTCCAAAGGAAGCACCGGCTAACTCCGTGCCAGCAGCCGCGGTAATACGGAGGGTGCGAGCGTTGTCCGGAATCACTGGGCGTAAAGGGCGCGTAGGCGGCCTGATAAGTAGGGGGTGAAATCCTGCGGCTTAACCGCAGGGCTGCCTTCTTGCA
+
CCGGGGGGGGGGGGGGGGGGGGGGGGFGGGGGGGGGGFGGGGGGGGGGGGGGGGGGGGGGGGGGGGGGGGGGGGGGGGGGGGGGGGGGGGGGGGGGGGGGGGGGGGGGGGGEFGGGGGGGGGGGGGGGGGGGGGGGGGFGGFGGGGGGGGGGGGGGGGGGGGGGGDGGGFGGDFFGGGGGGGGGGGGGGGGGGGGGCGGGEEGGGGCGEECEGGGGGGFGC8<FFGGG5**CGGGGGGCCGGGGDGGGDGF*?FC*:CFCG:)7*7:>*<GFFFDD>>FFFFEGEBEED>BEF?F77)###
@M06045:235:000000000-JCY5N:1:1101:12755:3079 1:N:0:TACAGC
CAGATCACTCCTACGGGAGGCAGCAGTGGGGAATATTGCACAATGGGCGAAAGCCTGATGCAGCGACGCCGCGTGAGGGATGACGGCCTTCGGGTTGTAAACCTCTTTCACCATTGACGAAGCCTTCGGGTGACGGTAGGTGGGGAAGAAGCACCGGCTAACTACGTGCCAGCAGCCGCGGTAATACGTAGGGGGCAAGCGTTGTCCGGATTTATTGGGCGTAAAGAGCGTGTAGGCGGCTTGGTAGGTCCGCTGGGAAAACTCGAGGCTCAACCTCGAGACGCCGGGGGAAACCATAACA
+
CCGGGGGGGGGGGGGGGGGGGGGGFG<FGGGGGGGGGGGGGGGGGFGGGGGGGGGGGGFGFGGEEGGGGGGGGGGFGGGEGGGGGGGGGGGGGGGGGGGGGGGGGGGGGFFGGGFFGGGGEGGGCFGGGGGGGFGGCFGG9FGGGGGGGGGGDGGGGGGGFFGGFGBCCECFGGGGGGCGEFEGFDGGFF7>EEDGGDGDDEGGCF7CEEEE@FF7?F88EC=C5C:E6EGGCEC79CDCDGEGGGGFDFGDE*1)*0AC***0199CD49F4?D45>D5:B)/)7))07>E>(.42)###
@M06045:235:000000000-JCY5N:1:1101:20056:3087 1:N:0:TACAGC
CAGATCACTCCTACGGGAGGCAGCAGTGGGGAATATTGCGCAATGGGCGAAAGCCTGACGCAGCGACGCCGCGTGGGGGATGACGGCCTTCGGGTTGTAAACCTCTTTCAGCAGGGACGAAGCGAAAGTGACGGTACCTGCAGAAGAAGCACCGGCCAACTACGTGCCAGCAGCCGCGGTAATACGTAGGGTGCAAGCGTTGTCCGGAATTATTGGGCGTAAAGAGCTCGTAGGCGGTCTGTCGCGTCGGCTGTGAAAACCCGGAGCTCAACTCCGGGCCTGCAGTCGATACGGGCAACAC
+
CCGGGGGGGGGGGGGGGGGGGGGGGGGGGGGGGGGGGGGGGGGGGGGGGGGGGGGGGFGGGGGGGGGGGGGGGGGGGGGGGGGGGGGGGGGGGGGGGGGGGGGGGGGGGGGGGGGGGGGGGGGGGGGGGGGGGGGGGGGGGGGGGGGGGGGGGGGGGGGGGGGGGGGGGGGGGGGGGGGGGGGGGGGGGGGGGGGGGGGGGGGGGGGGGDFFGFFGGGGGGGGFFFGGGGGGGGGGEEDDFFGGGGCDGGDFGFGGGF?<DDGGCDG*9FF@FFGEFFGF33<FFF?@5>FEFB>(9:###
@M06045:235:000000000-JCY5N:1:1101:12840:3100 1:N:0:TACAGC
CAGATCACTCCTACGGGAGGCAGCAGTGGGGAATATTGCGCAATGGGCGAAAGCCTGACGCAGCGACGCCGCGTGGGGGATGACGGCCTTCGGGTTGTAAACCTCTTTCAGCAGGGACGAAGCGGAAGTGACGGTACCTGCAGAAGAAGCACCGGCCAACTACGTGCCAGCAGCCGCGGTAATACGTAGGGTGCAAGCGTTGTCCGGAATTATTGGGCGTAAAGAGCTCGTAGGCGGTCTGTCGCGTCGGCTGTGAAAACCCGGAGCTCAACTCCGGGCCTGCAGTCGATACGGGCAAGTA
+
CCGGGGGGGGGGGGGGGGGGGGGGGGFGGGGCGGGGGGGGGGGGGGGGGGGGGGGGGGGGGGGGGGGGGGGGGFGGGGGGGGGGGGGGGGGGGGGGGGFGGGGGGGGGGGGGGGGGGGGCGGGGGGGGGGGGGGGGGGGGFFGGGGGGGCCGGEGGD@FGGGGGGGGFEFGGGGGGDEGGGGGGFGGGGGGGGGGGGGGEC8EGGGGCEFFCEFGGGGGGGDGFFGG??;CGEC6EE7<CFGGGGEEGGDC9C>FF7CGFGGGGGDDF:FFF7=CBEFG>>F>CF*9>)77@F?>;11###
@M06045:235:000000000-JCY5N:1:1101:24469:3103 1:N:0:TACAGC
CAGATCACTCCTACGGGAGGCAGCAGCAAGGAATTTTCGTCAATGGGGGCAACCCTGAACGAGCAACGCCGCGTGGGCGAAGAAGTCCTTCGGGATGTAAAGCCCTTTTCCCTGTGAAAAAAGAAAGACGGTAACAGGGGAATAAGCATCGGCTAACTACGTGCCAGCAGCCGCGGTAATACGTAGAACGCAAGCGTTGTCCGGAATTATTGGGCGTAAAGAGCGCGCAGGCGGTGTGCCAAGTCAGATGTGAAATATCCCGGCTTAACCGGGAGGGGTCATTTGAAACTGGTAGACTCCG
+
C@FDGF@EFFGAEFCEGGGGDGEEG9<FF<CFGF,@<,CC;FC<6CFEGGDGC,B<,6EFGG7:@FE@+C=7=4@+=F+@C:CG=FEEEDGFGCEGE4EFFAFFFFFGFFGFA=FDGG9FGG7B@<D<DCFBCCF<9<>+33@D,@:CBFFEE:CFEFCC*@:CFFF7F:FG7CC7<<<FGGG+?F*?+*;C@CF@8E8;CF*/?EGFGFGG6/ACEDDF+::FE5?=5E=EDG1*22*220*:*A7;>C7:E2C*::CCCD3>7C4:B?DF))18))18548CBF?*=BF6=)*6<)###
@M06045:235:000000000-JCY5N:1:1101:19593:3107 1:N:0:TACAGC
CAGATCACTCCTACGGGAGGCAGCAGTGGGGAATATTGGACAATGGGCGCAAGCCTGATCCAGCAATGCCGCGTGGGTGAAGAAGGTCTTCGGATTGTAAAGCCCTTTCGGCGGGGACGATGATGACGGTACCCGCAGAAGAAGCCCCGGCTAACTTCGTGCCAGCAGCCGCGGTAATACGAAGGGGGCTAGCGTTGCTCGGAATTACTGGGCGTAAAGGGCGCGTAGGCGGCCACGCAGGTCCGTTGTGAAAACTCGAGGCTTAACCTCGAGACGTCGATGGAAACCGCGTGGCTAGGTA
+
CCGGGGGGGGGGGGGGGD@FGDGGGGGGGGGFEGGGGGGGGGGFFGGGGGGEEF@FGFGGGGGGGGGGGGGGGGGGGGGGGGGGGGGGGGFFGGGGGGGGGGGGGGGGGGGGGGGGEFGE:C9CGGGEGGGDGGGGGGGGGGGGGGDGGGGEGGGGGGGFFGGGGGGGGGGGGGGGC99EGGGCEEEGGEGGFGCGGGGGGGG>FGGGGGGGFG*:=FGFGGEGGGGGGGCGEECGGG):C:EDD:?C*7CFGGFGGGGC75*96:>DFFD5<><>FDC)58>F@FFFE3575(.2).###
@M06045:235:000000000-JCY5N:1:1101:18382:3127 1:N:0:TACAGC
CAGATCACTCCTACGGGAGGCAGCAGCGAGGGATTTTCGGCAATGGGCGCAAGCCTGACCGAGCAACGCCGCGTGCGGGACGACGCCCCTCGGGGTGTAAACCGCTTTTGCCGGGGGCGAAGATGACGGTACCCGGCGAATCAGCCTCGGCTAACTACGTGCCAGCAGCCGCGGTAAGACGTAGGAGGCGAGCGTTGTCCGGATTTACTGGGCGTAAAGCGAGCGCGGGCGGCCCCGCAGGTCGCTTGTGGAAGCCCCCGGCTCAACCGGGCGGATGCGGGCGAAACCGCGGGACTGGATA
+
C@F<FEFGGGGGEEEGCFDEEGGDGEFGEEGGGGFCDFGGGGEFEFEFGGGGGGGGGGGGGGGGGGGGGDEGEG>EG>CCCGGECFGGGCC>C3CF:FFGGCEB7@FDGGGGGGGGGGGG7CCCGGGGCF:FCGE>CEEE8:@EFG>F8:CFCGDFFE?*8/878CFCGG>CEEE5/@EF82;CCFCEEC:8>*:EC?:CEG*ACECGGFD*A5/8*10AE*58?EGE*?EE*2:CEGCCCGFGDG:75**:67*97*:)1//1**59)5355>)77>C3)))9>)88;307)(77<:###
@M06045:235:000000000-JCY5N:1:1101:22082:3148 1:N:0:TACAGC
CAGATCACTCCTACGGGAGGCAGCAGTGAGGAATATTGCACAATGGACGCAAGTCTGATGCAGCAACGCCGCGTGGAGGATGAAGGTCTTTGGATTGTAAACTCCTTTTCTCAGGGAAGAGAATGGACGGTACCTGAGGAATAAGTCACGGCTAACTACGTGCCAGCAGCCGCGGTAATACGTAGGTGGCAAGCGTTATCCGGAATTACTGGGCGTAAAGCGCACGCAGGCGGTCTGTTAAGTTTGACGTGAAAGCTCCCGGCTTAACTGGGAGAGGTCGTTGAAGACTGGCAGACTTCTA
+
CCGGGGGGGGGGGGGGGGGGGGGGGGGGGGGGGGGGGGGGGGGGGGGGGGGGGGGGGGGGGGGGGGGGGGGGGGGGGGGGGGGFGGGGGGGGGGGGGGGGGGGGGGGGGGFGGGGGGGGGGGGGGGGGGGGGGGGGGGGGGGGGGGGGGGGGGGGGGGGGGCGGGGGGGGGGGGGGGGGGGGGGGGFGGGGGGGGGGGGGGGGDGGGGGGGGGGGGGGGGGGGCEEEGGGGGGGGGC+CGGGGGFFGFGGGGGGGGCGGFDGGGGGFFFFGFFEGEBF4BBDFC@6*)9?F@F?><DA###
@M06045:235:000000000-JCY5N:1:1101:23205:3164 1:N:0:TACAGC
CAGATCACTCCTACGGGAGGCAGCAGTGGGGAATTTTGGGCAATGGGCGAAAGCCTGACCCAGCAACGCCGCGTGGGTGATGAAGGCCCTCGGGTCGTAAAGCCCTTTTCCCAGGGACGATGGTGACGGTACCTGGGGAATCAGCCCCGGCTAACTACGTGCCAGCAGCCGCGGTAATACGTAGGGGGCAAGCGTTGTCCGGATTTATTGGGCGTAAAGCGCTCGCAGGTGGTTCGTCGCGTCGTGCGTGAAAGACCCCGGCTCAACTGGGGGGTGTCGTGCGAAACGGGCGGACGGGATA
+
CCGGGGGGGGGGGGGGGGGGGGGGGGGGGGGGGGGGGGGGGGGGGGGGGGGGGGGGGGGGGGGGGGGEGGEGGFGGGBFGFGGGGGGGGCGGGGGGGCFGFGGGGGGGGGGGGGGGGEEEEGGCFGGCFEGCDGGGFGGGGFEGGFGGGGGGGGGGGGCFFFGGGGGGGGGGGEFG79FFGGFGDGGGGGGCFGGDCGGGGGGGGGGGDGGFGECEGFGGGGGGGGCG5@CE*ACGEG:EDGGGGGGGDDDFGFCDF5ECCDDDFFF79?<D)>DB5?C3>@>*57>F5@BEF9>(34###
@M06045:235:000000000-JCY5N:1:1101:10553:3191 1:N:0:TACAGC
CAGATCACTCCTACGGGAGGCAGCAGTGGGGAATCTTGGACAATGGGGGCAACCCTGATCCAGCGACGCCGCGTGGGTGATGAAGGCCTTCGGGTCGTAAAGCCCTTTTGCCGGGGAAGATGATGACGGTACCCGGAGAAGAAGCACCGGCTAACTCTGTGCCAGCAGCCGCGGTAAGACAGAGGGTGCTAGCGTTGTTCGGAATTACTGGGCGTAAAGGGCGCGTAGGCGGCCATGTAAGTCGGGTGTGAAATCCCGGGGCTCAACCCCGGAACTGCATTCGATACTGTGTGGCTAGCAG
+
CCGGGGGGGGGGGGGGGGGGGGGGGGGGGGGGGGGGGGGGGGGGGGGGGGGGGGGGGGGGGGGGGGGGGGGGGGGGGGGGGGGGGGGGGGGGGGGGGGGGGGGGGGGGGGGGGGGGGGGGGGGGGGGGGGGGGGGGGGGGGGGGGGFGGGGGGGGGGGGGGGGGGGGGGGGGGGGGGGGGGGGGGGGGGGFGGGE>EGFGGEDCFGGGGD?5CGGG5FGGGGGGGCGGGGGGGGGGGGGGGGGGGGGDDGC7CFGC43*<C<//9C5DB>DE3>D?FFC4FFFFB)59B@*95?FBA1###
@M06045:235:000000000-JCY5N:1:1101:12101:3193 1:N:0:TACAGC
CAGATCACTCCTACGGGAGGCAGCAGTGGGGAATATTGGACAATGGGCGAAAGCCTGATCCAGCAATGCCGCGTGAGTGATGAAGGCCTTAGGGTTGTAAAGCTCTTTTACCCGGGATGATAATGACAGTACCGGGAGAATAAGCCCCGGCTAACTCCGTGCCAGCAGCCGCGGTAATACGGAGGGGGCTAGCGTTGTTCGGAATTACTGGGCGTAAAGCGCACGTAGGCGGCTTTGCAAGTTAGAGGTGAAAGCCCGGGGCCCAACTCCGGAATTGCCTTTAAAACTGCATCGCTAGGAT
+
CCCGFFGGGGGGGGGGGCGGGGGGGGFFGGGGCFGGGFFGGGGGGFGGGGGGG?CFGGFGGGGGGGGGGGGGGGGGGGGGGGGGGGGGGGGGGGGGGGGGGGGGGGGGGGGGCGGGGGEGGGGGGFGGGGGF9@CF@CEEFAFGGFFDGGGGGGGFGGGGGGGGGGGGGFGGGGGGGGGGGGCG>FCEGGGGGGGGGEFGGGGGGGGGGGGGGGGGGGFFGGCCEAGGEGCEEEG6FG=9>+<DF+9477D7+:C5CC5C<C)1CD5**073CD3F?FFFFFFGFF?:4=F9413:?0###
@M06045:235:000000000-JCY5N:1:1101:16906:3241 1:N:0:TACAGC
CAGATCACTCCTACGGGAGGCAGCAGTGGGGAATCTTGCGCAATGGGCGAAAGCCTGACGCAGCGACGCCGCGTGAGGGAAGAAGGCCTTCGGGTTGTAAACCTCTTTCAGGAGGGACGAAGCCACTCGGGTGAATAGCCCAGAGGGTGACGGTACCTCCAGAAGAAGCCCCGGCTAACTACGTGCCAGCAGCCGCGGTAATACGTAGGGGGCAAGCGTTGTCCGGATTTATTGGGCGTAAAGAGCGTGTAGGCGGCCTGGAAGGTCAGCTGTGAAAACTCGAGGCTCAACCTCGAGAAAG
+
CCGGGGGGGDGGGGGGGGDGGGGGGGGGGGGGGGGGGFGGGCCEGGGGGGGGGGGFGGGGGGGGGGGGGGGGGFGFGGGGGGGGGGFGG8FFGGGGGGGGGGGGGGGGGGGGGGGGGGGGGDGCGGGGGGGFFGFGGGGGGGFGGGGEGGGGGGGGGGFGGGGGGGGGGGGGGGGGGGGGGGGGGGGGGGGGGGGGGGGGGGG?C2EGGEGDEG5FFEGGE*ACEG8C5+AECGFGGGGGGCF7CFGCDGGGGFG3CDEGF99CDC:*5?CF76*=@8CF@::35@F:=FFFFFF0:(###
@M06045:235:000000000-JCY5N:1:1101:12859:3244 1:N:0:TACAGC
CAGATCACTCCTACGGGAGGCAGCAGTGGGGAATCTTGCGCAATGCGCGAAAGCGTGACGCAGCAACGCCGCGTGGGGGAAGAAGGCCTTCGGGTTGTAAACCCCTTTCAGTTGGGACGAAGCTTCGTCGGTTAATAGCCGGCTGGAGTGACGGTACCTTCACAAGAAGCCCCGGCTAACTCCGTGCCAGCAGCCGCGGTAATACGGAGGGTGCGAGCGTTGTCCGGAATCACTGGGCGTAAAGGGCGCGTAGGCGGCCTGATAAGTAGGGGGTGAAATCCTGCGGCTTAACCGCAGGCGG
+
CCGGGGGGGGGGGGGGGDGGGGGGFGGGGGGGGGGGGGGGGGGGFGGGGDGEGGGGGGGGGGGGGGGGGGGGGGGGGGGGGGGGGGGGGGGGGGGGEGGGGGGGGGGGGGFFECFGGGGGGGGGGGGGGGGGGGGFGGGGGDGGGGGGGGGGGGGGGGGGFCGGGGFFGGFGGGGGGGGGGGGGGGGFDGGGGGGGGGGGEGGGGGGGGGGGGGGGGGG?EGGGGGGDGGF?<EGG=*>25CCD>EGGGDGC=DGGG5=DG7F7DF*29?DEC:DFF=CF?FFGDE>BF@FFF6:>>B###
@M06045:235:000000000-JCY5N:1:1101:18302:3245 1:N:0:TACAGC
CAGATCACTCCTACGGGAGGCAGCAGTGGGGAATCTTGGACAATGGGCGCAAGCCTGATCCAGCCATGCCGCGTGAGTGAAGAAGGCCTTAGGGTTGTAAAGCTCTTTTGCCAGGGACGATAATGACGGTACCTGGAGAATAAGCCCCGGCAAACTTCGTGCCAGCAGCCGCGGTAATACGAAGGGGGCTAGCGTTGTTCGGATTTACTGGGCGTAAAGCGCACGTAGGCGGGTCGTTAAGTCAGGGGTGAAATCCCGGAGCTCAACTCCGGAACTGCCTTTGATACTGGCGACCTTGTGT
+
CCGGGGGGGGGGGGGGGGGGGGGGGGGGGGGGGGGGGGGGGGGGGGGGGGGGGGGGGGGGGGGGGGGGGGGGG@EFGGGGGGGGGGGGGGGGGGGGGGGGGGGGGGGGGGGGGGGGGGGGGGGGGGGGGGGGGGGGGGGGGGGGGGGGGGGGGGGGGGGGGGGGGGGGGGGGGGGGGGGGGFGGGGGGGGGGGGGGGGGGGDGEGFGGGGGGGGGGGGGGGGEGGGGGGGGGGEGGGGGGGGGGGDGGGD3D7>C6CDG5DDFGGFGFFFGFDBDFF?FFFFFFF?FFFFF539E>DA###
@M06045:235:000000000-JCY5N:1:1101:22113:3295 1:N:0:TACAGC
CAGATCACTCCTACGGGAGGCAGCAGTGGGGAATATTGGACAATGGGCGCAAGCCTGATCCAGCCATGCCGCGTGGATGATGAAGGCCCTAGGGTTGTAAAGTCCTTTCGGCGGGGAAGATAATGACGGTATCCGCAGAAGAAGCCCCGGCTAACTTCGTGCCAGCAGCCGCGGTAATACGAAGGGGGCTAGCGTTGCTCGGAATCACTGGGCGTAAAGCGCACGTAGGCGGACTCTTAAGTCGGTGGTGAAATCCTGGAGCTCAACTCCAGAACTGCCTTCGATACTGAGAGTCTCGCTT
+
CCGGGGGGGGGGGGGGGGGGGGGGGGGGGGGGGGGGGGGGGGGGGGGGGGGGGGGGGGGGGGGGGGGGGGGGGFGGGGGGGGGGGGGGGGGGGGGGGGGGGGGGGGGGGGGGGGGGGGGGGGGGGGGGGGGGGGGGGGGGGGGGFFFGGGGGGGGGGGGGGGGGGGGGGGGGGGGGECGGGFCCEEGGGGGGGGGG5CFGGGGGGGGGGGGGGGC5EFGGGGDGGCCF:+>C=EGGGGGGGFGGGGGG5DGGGGGGGGGC<C4DGGF71?CFGFGF?FGF??FF?)8FFFFFFDFBF(###
@M06045:235:000000000-JCY5N:1:1101:6950:3330 1:N:0:TACAGC
CAGATCACTCCTACGGGAGGCAGCAGTGGGGAATTTTGGACAATGGGGGCAACCCTGATCCAGCCATGCCGCGTGCGGGAAGAAGGCCTTCGGGTTGTAAACCGCTTTTAGCCGGGACGAAAGCTGTACGGATAACACCCGTGCAGGTTGACGGTACCGGCGGAATAAGCACCGGCTAACTACGTGCCAGCAGCCGCGGTAATACGTAGGGTGCGAGCGTTAATCGGAATTACTGGGCGTAAAGCGTGCGCAGGCGGTTCGTTGTGTCGGCGGTGAAAGCCCCGGGCTCAACCTGGGAGGG
+
CCGGGGGGGGGGGGEGCGGDGGEEGGGGFGGGGGGGGGGGGGGGGFDFGGEFGGDGGGDGGFGGGGGGGGGGGG7EGGGGGGCF@CFFGFGGGGGGGGGGGAFGDECGGGGGGGGGGGGEGGGGGGGGGGGGGGGGGDEGGGGGGGFBCFGGEGEGGGGGGGGDGGGGGGGGGCFGF>FGGFGGGGGGGCFGCFGGGGGEGGGFGFGCGCEG>E5AEEGGGGGGFFDGGGFGGFFGGGCEDGC7CCGGGDDG=<5DDGG53*9D5<7>3>3)97<FFFGF4FE37;73<4?5>?F?1(###
@M06045:235:000000000-JCY5N:1:1101:18410:3364 1:N:0:TACAGC
CAGATCACTCCTACGGGAGGCAGCAGTGGGGAATATTGGACAATGGGCGAAAGCCTGATCCAGCAATGCCGCGTGAGTGATGAAGGCCTTAGGGTTGTAAAGCTCTTTTACCCGGGATGATAATGACAGTACCGGGAGAATAAGCCCCGGCTAACTCCGTGCCAGCAGCCGCGGTAATACGGAGGGGGCTAGCGTTGTTCGGAATTACTGGGCGTAAAGCGCACGTAGGCGGCTTTGTAAGTTAGAGGGGAAAGCCCGGGGCCCAACCCCGGAATTGCCTTTAAGACTGAATCGCTAGGAA
+
CCFFGGGGGGGGGGGGGGGEGGGG<FE@FGCCCF@AFEGFGGGGGGGGGGGEGGGGFFCFGGGGGGFGGGGGGCGDGFFGGGGGGGGGCG9FFFFGGGGGGFFFGFGGGGFCCFGGGCGFGGGGFGGGCEFFFGGG>EDFEGGFFDGGGGGGGGGGF?EGCGGGFGGGGGGGGGEGGGGGGGBCFEEEGGGGGG7C8CCFGGGGGGGG79C>EEG5EGGFG55EECC5CECE=:C673*+:<9FF7E<37CDGGG45>/)97))9<D*)09>3>C4/7C=46@FF*=F?)*19:@B63###
@M06045:235:000000000-JCY5N:1:1101:6013:3380 1:N:0:TACAGC
CAGATCACTCCTACGGGAGGCAGCAGTGGGGAATTGTTTGCAATGGGCGCAAGCCTGACGACGCAACGCCGCGTGGAGGACGAAGATCTTCGGGTCGTAAACTCCTTGCGATCGGGAAGAACGTGTTCGGGGTGAATAATCCCGAGAAGTGACGGTACCGAGAGAAGAAGCCCCGGCTAACTCCGTGCCAGCAGCCGCGGTAATACGGGGGGCGCAAGCGTTGGCCGGAATTATTGGGCGTAAAGAGCTCGGAGGCGGTCTGTCGCGGCGGGTGTGAAAGCCCGGTGCTTAACCCCGGGGG
+
C@;DCGGFFGGGGGGGGDGGGGGEG9@EFGGEG8FD6C,CFGG,CEFCG7EGC7C8<CFFDE:F@BFGGGCEG:>FEAFC7=+CFF9EDEFFFG,@FCFGG9,,BFG,,FF<+8FFEG@BF8F>+@DGCCGG7C:FCBE,3<FDEEDGGF9@;CC:<FGGGGG@FFCFG7<+C:FFCEEFF:FEEC>:E?CEGF>FC>8>CCC0:0*;ECGG*?**::C=:8E5+<EE*/*<7:9++:9*/2:C7+*9C<D)/>EDDD=C190><FC).3<)1.1./9:6).5/>).79B7@725:32###
@M06045:235:000000000-JCY5N:1:1101:23677:3396 1:N:0:TACAGC
CAGATCACTCCTACGGGAGGCAGCAGCAAGGAATTTTCCGCAATGGGCGCAAGCCTGACGGAGCGACGCCGCGTGGAGGAAGACGCCCTTCGGGGTGTAAACTCCTTTTCTGGGGGACGAAGCAAGTGACGGTACCCCAGGAAGAAGCACCGGCTAACTACGTGCCAGCAGCCGCGGTAAGACGTAGGGTGCGAGCGTTGTCCGGAGTTACTGGGCGTAAAGGGCGCGTAGGCGGTTGTCCGCGTCGCACGTGAAAGCCCCCGGCTCAACCGGGGAGGGTCGTGCGAAACGGGATGACAAA
+
CCGGGGGGGGGGGGGGGGFGGGGGGGGGFGGGGGGGGDGGGGGGGGGGGGGGGGGGGGGGGGGGGGGGGGGGG=CFGGCFGGGGGGGGGGGGGGGGGGGGGGGGGGGGGGGGGGGGGGGGGGGGGGGGGGGGGGGCFFGGGGGGGGGGGGGGGGGG@CGGGGGFGGFGGGGGGGGGDGGGGGGG8@CEG8EGGGGEE?EGEFGGECCGC7CCGGGGGCGD@EGGGGEGEGGGGGGEGGGDGGGG/:EGGDDCCGGGG5:>3DDGG)9C7F4@5@G3:DC>FE@DEF@57@F>E<>?(.###
@M06045:235:000000000-JCY5N:1:1101:12135:3430 1:N:0:TACAGC
CAGATCACTCCTACGGGAGGCAGCAGTGGGGAATCTTGCGCAATGGCCGAAAGGCTGACGCAGCGACGCCGCGTGTGGGAGGACGCCTTTCGGGGTGTAAACCACTGTTGCCCGGGACGAACTGGCTTATTCGTAAGCCGTGACGGTACCGGGTGAGGAAGCACCGGCTAACTCCGTGCCAGCAGCCGCGGTAATACGGAGGGTGCGAGCGTTGTCCGGAATCATTGGGCGTAAAGGGCGCGTAGGTGGCCCGGTCAGTCTTTGGTGAAAGCGCGGGGCTCAACCCTGCGTCGGCCAGCCA
+
CCGGGGGGGGGGGGGGGGGGGGDGGGFGGGGGGGGGGGGGGGGGCFGGGGGGGGGGGGGGGGGGGGGGGGGGGGGGGGGGGGGGGGGGGGGGGGGGGGGGGGGGGGGGGGGEGDGGGGGGGGFGGGGGGGGGGGGGGGGGG7FGGGGGGGGGGGGGGC7FGGGGGGFGGGFGGGGGGFGGGGFDCEGGGGGGGGGGFFGEDGGGGGGGGGGGDDGGFGGGEFCEFCEDFGGCEGGGGCGEDE575C?CC<CGGD=C7FGGCDCFGDGF?FGFGFG@FDD).6?*8B>FFFF>7;B?F6###
@M06045:235:000000000-JCY5N:1:1101:15761:3450 1:N:0:TACAGC
CAGATCACTCCTACGGGAGGCAGCAGTGGGGAATATTGGACAATGGGCGGAAGCCTGATCCAGCAACGCCGCGTGAGGGATGACGGCCTTCGGGTTGTAAACCTCTTTCAGTACCGACGAAGCGAGAGTGACGGTAGGTACAGAAGAAGCACCGGCCAACTACGTGCCAGCAGCCGCGGTAATACGAAGGGGGCAAGCGTTGTTCGGAATTACTGGGCGTAAAGCGTGCGTAGGTGGTTCGTTAAGTCTGATGTGAAAGCCCTGGGCTCAACCTGGGAACTGCATTGGATACTGGCGAGTC
+
CCGGGGGGGGGGGGGGGGGGGGGGFGFGGGGGGGGGGGGGGGGGGGGGGGGGGGGGGFGGGGGGGGGGGGGGGGGGGFGGGGGGGGGGGGGGGGGGGGGGGGGGGGGGGGGGGGGDGGGGGGGGGGGEFGGFEDFGGGGGGGGGGGGGGGGGGGGGGDGGGGGGGGGGGDGGGGGEGGGGGGGGGGCBEGGEEGGGFFEGCEEFDEGD88:FGGGGGFGGGEGGGGGGCDGGGG@FGGG?DGGGFGG>FGGGFCFGGFFGFG445<GGFFGFFFGFF:<@FFFCFF?4999FFF??9(###
@M06045:235:000000000-JCY5N:1:1101:14088:3452 1:N:0:TACAGC
CAGATCACTCCTACGGGAGGCAGCAGTGGGGAATTGTTCGCAATGGGCGCAAGCCTGACGACGCAACGCCGCGTGGAGGACGAAGATTTTCGGATCGTAAACTCCTTTCGATCGGGAAGAACAGCCTCCGGGTTAACAGCCCGGGAGTCTGACGGTACCGAGAGAAGAAGCCCCGGCTAACTCTGTGCCAGCAGCCGCGGTAATACAGGGGGGGCAAGCGTTGTTCGGAATTACTGGGCGTAAAGGGCCAGTAGGCGGCCAACTAAGTCCGACGTGAAATCCCAAAGCTTAACTTTGGATG
+
CCGGGGGGGGGGGGGGGGGGGGGGGGGGGGGGGGGGGGGGGGGGFFGGGGGGGGGGGGGGDGGGGGGGGGGGGGGGFGGGGGGGGGGGFFGGGGGGGFGGGGGGGGGGGGGGGGDGGGGGGGGFGGGGGGGDGGGGGGGG>CFGGGGGGGGGGGGGGGGGCFG@FCFFGGGFGBFGGGEGGEGGGGGGGFGGDGGGGGGG?CGGGGFFGGGGGEECC8FG?EGGGGCEG5EGFGGGGGGGG=EFGDGGG:**+:<9<DEDD5FGC4CC?FGBDEGFFFFBFF?CFFFFF*@?=AFF<>###
@M06045:235:000000000-JCY5N:1:1101:20145:3453 1:N:0:TACAGC
CAGATCACTCCTACGGCAGGCAGCAGTCGGGAATTTTGCGCAATGGACGAAAGTCTGACGCAGCAACGCCGCGTGAGGGATGACGGCCTTCGGGTTGTAAACCTCTTTTGTCAGGGACGATGATGACGGTACCTGACGAATAAGCCACGGCTAACTACGTGCCAGCAGCCGCGGTAATACGTAGGTGGCAAGCGTTGTCCGGATTTACTGGGCGTAAAGAGCGCGCAGGCGGTCGTTCAAGTCGCGTGTGAAAGCCCCCGGCTCAACTGGGGAGGGTCACGCGATACTGATCGACTCGATA
+
CCGGGGGGGGGGGGGGGGGGGGGGGGGGGGGGGGGGGGGGGGGGGGGGGGGGGGGGGGGGGGGGGGGGGGGGGGGGGGGGGGGGGGGGGGGGGGGGGGGGGGGGGGGGGGGGGGGGGGGGGGGGGGGGGGGGGGGGGGGGGGGGGGGGGGGGGGGGGGGGG>FGGGGGGGGGGGGGGGGGCGGGGGFFGGGGGGGGGGGGGG>8EGGGGGGGGGCEGFGFFFGGEEEEGGGGEEC=EG<FGCGGGGEDCFCGGGC497CGGG)9C=FFFFGD5<DEBFGFFF>585>FF?FFFBEFB(###
@M06045:235:000000000-JCY5N:1:1101:6162:3457 1:N:0:TACAGC
CAGATCACTCCTACGGGAGGCAGCAGTGGGGAATCTTGCGCAATGGGCGAAAGCCTGACGCAGCGACGCCGCGTGAGGGAAGAAGGCCTTCGGGTTGTAAACCTCTTTCAGGAGGGACGAAGCCACTCGGGTGAATAGCCCAGAGGGTGACGGTACCTCCAGAAGAAGCCCCGGCTAACTACGTGCCAGCAGCCGCGGTAATACGTAGGGGGCAAGCGTTGTCCGGATTTATTGGGCGTAAAGAGCGTGTAGGCGGCCAGGTAGGTCCGTTGTGAAAACTGGAGGCTTAACCTCCAGCAGG
+
CCGGGGGGGGGGGGGGGGGGGGGGGGEFGGGGGGGGGGGGGGGGGGGGGGGGGGGGGGGGGGGGGGGGGGGGGGG>GGGGGGGGGGGGFFGGDGGGGGGGGGGGGGGGGGFGGGGGGGGGGGGGGGGGGGGFGGGGGG9@FGGGGFGGGGGGGGGGGGGGGGGGGGGGG7FEGGGGGGGGGGGGGGGFGFGGGFGDGGGGDFG?CGGGGGGGGGGGGDCGGC9CEG5EEGGGGGFGFEGG35CCFGGDDDCGCGD5<DGGGGGGGGGGD>C>C@CFF/>;FF508>FFFFFFFBFBF8###
@M06045:235:000000000-JCY5N:1:1101:23540:3535 1:N:0:TACAGC
CAGATCACTCCTACGGGAGGCAGCAGCAAGGAATTTTCGTCAATGGGCGCAAGCCTGAACGAGCAACGCCGCGTGGAGGATGACGGCCTTCGGGTTGTAAACTCCTTTTTCGGGGGATGATTGTGACAGTACCCCGGGAATAAGGCTCGGCTAACTCTGTGCCAGCAGCCGCGGTAAGACAGAGGAGCCAAGCGTTGTCCGGATTGACTGGGCGTAAAGCGCACGCAGGCGGATGCGCGCGTGGGGTGTGAAATCTGGCCGCTTAACGGCCAGGCGCCATCCCATACGGCGCGTCTGGTAT
+
CCGGCFFGGGGGCFGGGECEGGCFGGGGGGGGEFGGECEGGGDGGGGGEGEGGGGGGGGGFFGGGGGGGEEEGFFEEGGFGGGGGGGGEGFGEEFGGGAFGGGGGGGGGGGFGEGGGGGGGGGGGGFFGGFGGEDFDGGGGGGGGGGGGDC@FC,=<FFGGGGGGGGGGACGEGEEFGDGFFCFFGGGGGEFGGE88EE9E>EGDFFGG<8@CGCCE*@FEEC5*:CCE=EDEGD6E=DEGCGDDGG5)9*>7702C>C5)1CC5>77.>5>C>3<5:D3/7<FF5455>>B5,76?8###
@M06045:235:000000000-JCY5N:1:1101:21250:3540 1:N:0:TACAGC
CAGATCACTCCTACGGGAGGCAGCAGTGGGGAATATTGGACAATGGGCGCAAGCCTGATCCAGCAATGCCGCGTGAGTGATGAAGGCCTTAGGGTTGTAAAGCTCTTTCGCCCGCGACGATGATGACGGTAGCGGGAGAAGAAGCCCCGGCTAACTTCGTGCCAGCAGCCGCGGTAATACGAAGGGGGCTAGCGTTGTTCGGAATTACTGGGCGTAAAGGGCGCGCAGGCGGTTTCTCAAGTCAGGCGTGAAAGCCCCGGGCTCAACCTGGGAACTGCGCTTGAGACTGCGGGACTGGCAG
+
CCGGGGGGGGGGGGGGGDEGGGGGGGGGGGGGGGGGGGGGGGGGGGGGGGGGGGGGGGDGGGGGGGGGGGGGG@F@FFFGFFDGGGGGGGGGGGGGGGGGGGGGGGFFEFFGFFDGGGGGGGGGGGGGGGGGGGGGDEGGGGGGGFCEGGGGGGGGGFGGEGCFGFFGFGGGEGGGEFGGGFFEGGGGGGCGGG8AEGGFGGGEFGGGGGGGFEEGGGGFGGCDEGDGGGGGGGG7C+CEGCFFFC?C5C3CGGCGCDEC3C<CFGGC)<F><<F4?FD:DFFG@5=FF:38@;@7?F###
@M06045:235:000000000-JCY5N:1:1101:14953:3574 1:N:0:TACAGC
CAGATCACTCCTACGGGAGGCAGCAGTGGGGAATATTGCACAATGGGCGCAAGCCTGATGCAGCGACGCCGCGTGGGGGATGACGGCCTTCGGGTTGTAAACCCCTTTCAGTACCGACGAAGCGTAAGTGACGGTAGGTACAGAAGAAGCACCGGCCAACTACGTGCCAGCAGCCGCGGTAATACGTAGGGTGCGAGCGTTGTCCGGAATTACTGGGCGTAAAGAGCTCGTAGGTGGTTTGTCGCGTTGTCCGTGAAAACTCACAACTCAATTGTGGGCGTGCGGGCGATACGGGCAGTAG
+
CCGGGGGGGGGGGGGGGGGGGGGGGGFGGGGGGGGGGGGGGGGGGGGGGGGGGGGGGGGGGGGFGGGGGGGGGFGGDGGGGGGGGGGGGGGGGGGGGGGGGGGGGGGGGGGGGCFGGGGGGGGGGGGGGGCGGGGGGGGCFGGGGGGGGGGGGGGGGGGGGFGGGDGGGGGGGGGGGGGGGGGGGGGGGGGGGGGEGGG>EGEFCEGGCFFGGGGGGGGGGCFFGGGGGGGDFGGGGGGC5>CDGGGGGGFFGFF5DCGFF=*7CFGGFFGFGFG?D@GFE33C::577@DFF?B913###
@M06045:235:000000000-JCY5N:1:1101:11877:3590 1:N:0:TACAGC
CAGATCACTCCTACGGGAGGCAGCAGTGGGGAATTGTTCGCAATGGGCGCAAGCCTGACGACGCAACGCCGCGTGGAGGATGAAGATCTTCGGGTCGTAAACTCCTTTCGATCGAGACGAATGGCTTCCGGGTGAACAATCCGGGAGAGTGACGGTACCGAGAGAAGAAGCCCCGGCTAACTCCGTGCCAGCAGCCGCGGTAATACGGGGGGGGCAAGCGTTGTTCGGAATTACTGGGCGTAAAGGGCTCGTAGGTGGCCAACTAAGTCAGACGTGAAATCCCTCGGCTTAACCGGGGGCG
+
CCGGGGGGGGGGGGGGGGGGGGGGGGGGGGGGGGGGGGGGGGGGGGGGGGGGGGGGGGGGDCFGGGGGGGGGGGGGGGGGGGGGGGGGGGGGGGGGGGGGGGGGGGGGGGGGGGGGGGGGGGGGGGGGGGGGGGGGGGGGGGGGGGGGGGGGGGGGGBFGDGGGGGGGGGGFGGGGGGGGGGGGGGGGGGGGGGGGGGGGGGGC9CCEGGGGGGCEDFGGG8C?FGGEGEGFGGGGFCDEGGGGGGE37FGGGGGFGFGG47<5CFDCFF*9C@<3>F7=FFFGFED35@64@>E>>B###
@M06045:235:000000000-JCY5N:1:1101:17475:3595 1:N:0:TACAGC
CAGATCACTCCTACGGGAGGCAGCAGTGGGGAATCTTGGACAATGGGCGCAAGCCTGATCCAGCCATGCCGCGTGAGTGAAGAAGGCCTTAGGGTTGTAAAGCTCTTTTGCCAGGGACGATAATGACGGTACCTGGAGAATAAGCCCCGGCAAACTTCGTGCCAGCAGCCGCGGTAATACGAAGGGGGCTAGCGTTGTTCGGATTTACTGGGCGTAAAGCGCACGTAGGCGGACTATTAAGTCAGGGGTGAAATCCCGGGGCTCAACCCCGGAACTGCCTTTGATACTGGTAGTCTCGCTT
+
CCGGGGGGGGGGGGGGGGGGGGGGGGFGGGGGGGGGGGGGGGGGGGGGGGGGGGGGGGGGGGGGGGGGGGGGGFGEEGGGGGGGGGGGFGGGGGGGGGGGGGGGGGGGGFGFGGGGGGGGGGGGGGGGGGGGGGGGGGGGGGGGGGGGGGGGGGFGGGGGFDGGGGGGGGGGGGCFGGGGGGGGGGGGGGGGGGGGGGGGGGGGGGGGCFGF5EGGGGGFGGEGGGF@EGGGGGGGGGGCDECGFCFDGGDCCCGGGGGGGGGGGFG5>E<><5D;46CFFFBFF*=?BF?FF<F<64###
@M06045:235:000000000-JCY5N:1:1101:20737:3606 1:N:0:TACAGC
CAGATCACTCCTACGGGAGGCAGCAGTGGGGAATTGTTCGCAATGGGCGCAAGCCTGACGACGCAACGCCGCGTGGAGGACGAAGATCTTCGGGTCGTAAACTCCTGTCGAGTGGGAAGAATGCTTCGGGGGTGAATAACCTCCGGAATTGACGGTACCACTAAAGGAAGCCCCGGCTAACTCCGTGCCAGCAGCCGCGGTAATACGGGGGGAGCAAGCGTTGTTCGGCTTTACTGGGCGTAAAGGGCGCGTAGGCGGCCACCGCAAGTCGGTTGTGAAATCTCCGGGCTTAACCCGGTGT
+
CCGGGGGGGGGGGGGGGGGGGGGGGGFGGGGGGGGGGGGGGGGGGGGGGGGGGGGGGGGGGGGGGGGGGGGGGGGGDGGGGGGGGGGGGGGGGGGGGGGGGGGGGGGGGGGGDGGGGGGGGGGGGFGGGGGGGGGGGGGGGGGGGGGGGGGGGGGGGGGGGGGGGGGGGGGGGGGGGGGGGGFGGGGGGGGGGGFGEDGGEGGGGFGGGGGGGGGGGGGGEEG=E:8?**:C:CCFFDGGGGDGGGDGDGG3:CCCGGDDGGFDGGGGFFGFG>D53=FF?/0:?:>FEFF)89FFFF###
@M06045:235:000000000-JCY5N:1:1101:17216:3676 1:N:0:TACAGC
CAGATCACTCCTACGGGAGGCAGCAGCGAGGAATCTTGGTCAATGGGCGCAAGCCTGAACCAGCGACGCCGCGTGGAGGATGAAGGCCCTCGGGTCGTAAACTCCTTTTGGGTGGGAAGAAGATCTGACGGTACCACCCGAATAAGCCACGGCTAACTACGTGCCAGCAGCCGCGGTAATACGTAGGTGGCGAGCGTTAATCGGAATTACTGGGCGTAAAGCGTGCGCAGGCGGTTTTGTAAGCCAGATGTGAAATCCCCGGGCTCAACCTGGGAATGGCATTTGGGACTGCAAGGCTACA
+
CCGGGGGGGGGGGGGGGGGGGGGGGGGGGGGGGGGGGGGGGGGGGGGGGGGGGGGGGGGGGGGGGGGGGGGGGGGGFGGGGGGGGGGGGGGGGGGGGGGGGGGGGGGGGGGGGGGGGGGGGGGGGGGGGGGGGGGGGGGGGGGGGGGG:FGGGGGGGGGFGGGGGGGGGGGCFEGGGGECGFGGEGGGGFGG5EGEGGGGFDFGGGGGFGGGGGC?EGEFGFCCGCGGGGGEGGGGDGGGG7EFGFGG*>DGGD7FGGGGDGGG57CFFFCFGFG:>FC>46F76=D>>>FFF2F,-(###
@M06045:235:000000000-JCY5N:1:1101:18466:3681 1:N:0:TACAGC
CAGATCACTCCTACGGGAGGCAGCAGTGGGGAATATTGCACAATGGGCGAAAGCCTGATGCAGCGACGCCGCGTGAGGGATGACGGCCTTCGGGTTGTAAACCTCTTTCAGTAGGGAAGAAGCGTAAGTGACGGTACCTGCAGAAGAAGCGCCGGCTAACTACGTGCCAGCAGCCGCGGTAATACGTAGGGCGCAAGCGTTATCCGGAATTATTGGGCGTAAAGAGCTCGTAGGCGGTTTGTCGCGTCTGCTGTGAAAGACCGGGGCTCAACTCCGGTTCTGCAGTGGGTACGGGCAGGTG
+
CCGGGGGGGGGGGGGGGGGGGGGGGG9FGGGGGGGGGGGGGGGGGGGGGGGGGGGGGGGGGGGGGGGEEGGGGFGGGDGCGGGGGGGGGGGGGGFGGGGGGGGGGGGGGGGFGGGGFFGGGGGGGGDGGGGGGGGGGGGGGGGGGGFFGGGGGGGGGGGGGGGGGGGGGGGGGGGGGDGGG:FFGG?FFGBFEGGGGGG;?;FGGGE58@FGGDFFGGGGG*7@FFGCGGEEFEFGGEGGD=FGGGEDGGF7F*<*0:<DFCGG:DC)8?CFFFGFF))>FFB77*)5:.9)0254;1###
@M06045:235:000000000-JCY5N:1:1101:22924:3693 1:N:0:TACAGC
CAGATCACTCCTACGGGAGGCAGCAGTGAGGAATATTGCTCAATGGGCGCAAGCCTGAAGCAGCGACGCCGCGTGGATGAAGAAGGTTTTCGGACTGTAAAATCCTTTTCTGTGTGACGAGAGTGGACGGTAGCACAGGAATAAGTCTCGGCTAACTACGTGCCAGCAGCCGCGGTAAAACGTAGGAGGCAAGCGTTATCCGGAGTTACTGGGCGTAAAGCGCGTGTAGGTGGATTGGTAAGTTACTTATAAAAGCTCCTGGCTAAACTAGGAGAGGTTGGGTGATACTGCCAGTCTTTCC
+
CCGGGGGGGGGGGGGGGGGGGGGGGGGGFFGGGGGGGGGFFGGGGGGGGGGGGGGGGGGGGGGGGGGGGGGGGGGGGGGGGGGGGGGGGGGGGGGGGGGGGGGGGGGGGGGGGGGGGGGGGGGGGGGGGGGGGGGFGGGGGGGGGGGGGGGGGGGGGGGGGGGGGGGGGGGGGGGGGGFGGGFGGGGGGGGGGGGGGGFGGGGGGGGFGGGGGGGGGG=FCEGG=E8EGFCFF;C+7:FCFF9FGGGGGCFCFGGGGGD4D4FCFCFGFFGFG:*7B@FFBB@D:FFFF4?FFB?7>A###
@M06045:235:000000000-JCY5N:1:1101:16808:3704 1:N:0:TACAGC
CAGATCACTCCTACGGGAGGCAGCAGTGGGGAATATTGGACAATGGGCGCAAGCCTGATCCAGCCATGCCGCGTGGATGATGAAGGCCTTAGGGTTGTAAAGTCCTTTCAGCGGGGAAGATAATGACGGTACCCGCAGAAGAAGCCCCGGCTAACTTCGTGCCAGCAGCCGCGGTAATACGAAGGGGGCTAGCGTTGCTCGGAATTACTGGGCGTAAAGCGCACGTAGGCGGCTTTTTAAGTCGGGGGTGAAATCCTGGAGCTCAACTCCAGAACTGCCTTCGATACTGGAAAGCTCGTGC
+
CCGGGGGGGGGGGGGGGGGGGGGGGGGGGGGGGGGGGGGGGGGGGGGGGGGGGGGGGGGGGGGGGGGGGGGGGGGGGGGGGGGGGGGGGGGGGGGGGGGGGGGGGGGGGGGGGGGGEGGGGGGGGFGDEFGGGGGGGGGGGGGGGGGGGEGGGGGGFGGGGGGGGGGGGGEGGGGGGFGGGGGDGGGGCEGGGGGEGGGGGGGEFGGGFGGGGGG5EFFGGGGGGFGGGGGGGGGGDGGCFFFGGGGGDGGGFFECFGGFGG4FGGGGFFGFGFGFFFGFFFF<F>EFFFFFFBFA?1###
@M06045:235:000000000-JCY5N:1:1101:21412:3708 1:N:0:TACAGC
CAGATCACTCCTACGGGAGGCAGCAGTGAGGAATATTGGACAATGGCCGGGAGGCTGATCCAGCCATGCCGCGTGCAGGATGACCGCCCTATGGGTCGTAAACTGCTTTTGTACGGGAAGAAACCCCCCCACGTGTGGGGGGCTGACGGTACCGTAAGAATAAGGACCGGCTAACTCCGTGCCAGCAGCCGCGGTAATACGGAGGGTCCGAGCGTTATCCGGAATCATTGGGTTTAAAGGGTCCGTAGGCGGGCCGTTAAGTCAGGGGTGAAAGTCTGCGGCTCAACCGTAGAATTTCACA
+
CCGGGGGGGGGGGGGGGGGGGGGGGDGGGGGGGGGGGGGGGGGGGGGGGGGGGGGGGGGGGGGGGGGGGGGGGGGGGGGGGGGGGGGGGGGGGGGGGGGGGGGGGGGGGGGGGGGGGGGGGGGGGGGGGGGGGGGGGGGGGGGGG5FGGGGGGGGGGGGGGGGGGGGGGDEGGGGGFGGGGGGFGGGGGGGGGGGGGGGGGE8EGGGGGGGEGG?E*AFGGG*?FFFFEFGGG5?6<2?FDGGFGFGGGGD3EGGGGDGFGGG7FF4CEFFFCFGFF477:>.9==:>FEF>DBFF).###
@M06045:235:000000000-JCY5N:1:1101:19958:3730 1:N:0:TACAGC
CAGATCACTCCTACGGGAGGCAGCAGTGGGGAATTGTTCGCAATGGGCGCAAGCCTGACGACGCAACGCCGCGTGGAGGACGAAGATCTTCGGGTCGTAAACTCCTGTCGAGTGGGAAGAATGCTTCGGGGGTGAATAACCTCCGGAATTGACGGTACCACTAAAGGAAGCCCCGGCTAACTCCGTGCCAGCAGCCGCGGTAATACGGGGGGGGCAAGCGTTGTTCGGAATTACTGGGCGTAAAGGGCTCGTAGGCGGCCAACTAAGTCGGATGTGAAATCCCCAGGCTTAACCTGGGAGT
+
CCGGGGGGGGGGGGGGGGGGGGGGGGGGGGGGGGGGGGGGGGGGGGGGGGGGGGGGGGGGGGGGGGGGGGGGGGGGGGGGGGGGGGGGGGGGGGGGGGGGGGGGGGGGGGGGGGGGFGGGGGGGGGGGGGGGGDGGGGGGGGGGGGGGGFGGGGGEGGGGGGGGGGGGGFGFFGGGGGGGGGGGGGGGCFGGGGGGGGGGEGEGGDGGEGGGGGGGGGGGGEEEGGGGGGGFGGGGGGGGDG=CFGGGFGGGE5E4CCCDCCD77C4:=>D>9@CFF@DBFFFFFF>>FFF=?>?7<?###
@M06045:235:000000000-JCY5N:1:1101:12515:3733 1:N:0:TACAGC
CAGATCACTCCTACGGGAGGCAGCAGTAAGGAATCTTCCACAATGGGCGAAAGCCTGATGGAGCAACGCCGCGTGCAGGATGAAGGCCCTCGGGTCGTAAACTGCTTTTATGAGTGAAGAATATGACGGTAACTCATGAATAAGGGTCGGCTAACTACGTGCCAGCAGCCGCGGTCATACGTAGGACCCAAGCGTTATCCGGAGTGACTGGGCGTAAAGAGTTGCGTAGGTGGCTTGTAAAGCAAATAGTGAAATCTGGGGGCTCAACCTCACAGGCTATTATTTGAACTCACAAGCTAGG
+
CCGGGGGGGGGGGGGGGGGGGGGGGGGGGGGGGGGGGGGGGGGGGGGGGGGGGGGGGGGGGGGGGGGGGGGGGGGGGGGGGGGGGGGGGGGGGGGGGGGFGGGGGGGEGGGGGGGGGGGGGGGGGGGGGGGGGGGGFGGGGGGFFGGGGGGGGGGGGGGGGGCFGGGGGFGGGGGGGGGGGFGGGGGGCFGGGGG7CFDCEGGGGGFGGGGGGGGCGGGGGGGFGGEGGGGGGGG5EFGGGDGFCFG=FGGGGGG*?>CFGGGGGGGGFFGFGFGFFFG?FFFG?BB?;@BF??@?F)###
@M06045:235:000000000-JCY5N:1:1101:10684:3812 1:N:0:TACAGC
CAGATCACTCCTACGGGAGGCAGCAGTGGGGAATCTTGCGCAATGCGCGAAAGCGTGACGCAGCAACGCCGCGTGGGGGAAGACGGCCTTCGGGTTGTAAACCCCTTTCAGGAGGGACGAAGGTTCGCCGGTGAATAGCCGTGCGGATTGACGGTACCTCCACAAGAAGCTCCGGCTAACTACGTGCCAGCAGCCGCGGTAATACGTAGGGAGCAAGCGTTGTCCGGAATCATTGGGCGTAAAGCGCGCGTAGGTGGCTTCATAAGTCCGTTGTGAAAGTCAAAGGCTCAACCTTTGACGC
+
CCGGGGGGGGGGGGGGGGGGGGGGGGFGGGGGGGGGGGGEFGGGGGGGGGGGGGGGGGGGGGGGGGGGGGGGGGGGGGGGGGGGGGGGGGGGGGGG7FFGGGGGGGGGGGGGGGGGGGGGGGGGGGGDFFGCFGGGGGGGGGGGGGGGGFGGGGGGGGGGGGGGGGGGGF@?FGGGGGGGGGGGGFGGGGGGGGC8?CEGGGGGGFGGGGGGEGGGGGGGGGEGEEEECCFFGFFFDGDEGGF7DGDGGG3/:5:6DGGGGFGC:CCFFF5FGEGFFFGFF4=79@FF>??47>?A<4###
@M06045:235:000000000-JCY5N:1:1101:17661:3820 1:N:0:TACAGC
CAGATCACTCCTACGGGAGGCAGCAGTGGGGAATATTGGACAATGGGCGGAAGCCTGATCCAGCAACGCCGCGTGAGGGATGACGGCCTTCGGGTTGTAAACCTCTTTCACCATTGACGAAGCTGCTCATTTTTGTGGGTGGTGACGGTAGGTGGGGAAGAAGCACCGGCCAACTACGTGCCAGCAGCCGCGGTAATACGTAGGGTGCGAGCGTTGTCCGGAATTATTGGGCGTAAAGGGCTCGTAGGCGGGTTGTCGCGTCGGGAGTGAAAACCTCGGGCTTAACTCGGGGCTTGCTTCG
+
CCGGGGGGGGGGGGGGGGGGGGGGFGF<FGGGGGFCC@FGGGGGGGGGGGGGGGGGG8FFGFGGFGGGGGGGGGGDGGGGGGGGGGGGGGGGGGCFGEGGGGGGGCDGGFGGGGGGGGGGGGGGFGGFGG9,EDFGGGGGFGGGGGGEFFGGFGFGGCGG:DGGCC<FGGGGGCCFFGCFFG9FGFFFGGGGGC88@FFGGGGGGGGGGGGGGEDG8@FGGG5*<EGC+0AFE*1**AFD36CDDE=<*)1):CECD<EGCDGGG3DDF=C@>?G@FD<BEFFFF46@DF3>:6FBF4###
@M06045:235:000000000-JCY5N:1:1101:22658:3828 1:N:0:TACAGC
CAGATCACTCCTACGGGAGGCAGCAGTCGGGAATTTTGGGCAATGGGCGAAAGCCTGACCCAGCAACGCCGCGTGAAGGATGAAGCTTTTCGGAGTGTAAACTTCATAAGAATGGGACGAATAAGGAAGGGCTAACATCCCTTTTGATGACGGTACCATTTGTAAGCTCCGGCTAACTCCGTGCCAGCAGCCGCGGTAATACGGGGGGAGCAAGCGTTGTTCGGATTTACTGGGCGTAAAGGGCGCGTAGGCGGCGTAACAAGTCACTTGTGAAATCTCCGGGCTTAACCCGGAGCGGGCG
+
CCGGGGGGGGGGGGGGGGGGGGGGGGGGGGGGGGGGGGGGGGGGGGGGGGGEFGGGGGGFGGGGGGGGGGGGGFGCFGGCGGGGGGGGGGGGGEGGGGGFGFGGGEED9EFFFFGFFFEGEGGGGFGEGGGDGGGGGGGGCFGGGGCFGFCEG@FGFFGGGGGGFCA;CGGDEGGGFFGEGFFG7=BF:CGFEGGDEBEFFFGGGGGGCGG>8;CEE8CGGFGCAEGFFFGGFC;CEEDFDGED)*:>DDGCGGGGGG**C*9D:72>4=F:CB:B=8>F:@)9@::?BFFFD>),(3###
@M06045:235:000000000-JCY5N:1:1101:15296:3835 1:N:0:TACAGC
CAGATCACTCCTACGGGAGGCAGCAGTGGGGAATCTTGCGCAATGGCCGAAAGGCTGACGCAGCGACGCCGCGTGAGGGATGAAGGTCTTCGGATCGTAAACCTCTGTTGCCCGGGACGAACTCCCATTTTGATGGGAATGACGGTACCGGGTGAGGAAGCACCGGCTAACTCTGTGCCAGCAGCCGCGGTAATACAGAGGGTGCGAGCGTTGTCCGGAATCACTGGGCGTAAAGGGCGCGTAGGCGGTCTGGTAAGCGTGTGGTGAAAGCCCGGGGCTCAACCCCGGGTCGGCCGTGAGA
+
CCGGGGGGGGGGGGGGGGGGGGGGGGGGGGGGGGGGGGGGGGGGGGGGGGGGGGGGGGGGGGGGGGGGGGGGGFGGGGGGGGGGGGGGGGGGGGGGGGGGGGGGGGGGGGGGGGGGGGGGGGGGGGGGGGGGGGGGGGGGGGGGGGGGGGGGGGGGGGGGGGGGGGGGGGGGGGGGGGGGGGGGGGGGGGGGGGGGGGGGGEEGGGGGGGGGGGGGGGGGGGGGGGGGGGGGEGGFGGGGGEGGGGGGGDGGGG7CGGGGGGGGGGGGFFGFGEGFFFGFFFFF:DFBBFFFFFFFB0###
@M06045:235:000000000-JCY5N:1:1101:20472:3853 1:N:0:TACAGC
CAGATCACTCCTACGGGAGGCAGCAGTGGGGAATTGTTCACAATGGGCGCAAGCCTGATGACGCAATGCCGCGTGGAGGATGAAGGTCTTCGGATTGTAAACTCCTGTTGCCAGGGACGAATGGCTCCGACCTAACACGTCGGAGAATGACGGTACCTGGTGAGGAAGCCCCGGCTAACTCTGTGCCAGCAGCCGCGGTAATACAGAGGGGGCGAGCGTTGTTCGGAATTACTGGGCGTAAAGGGCGCGTAGGCGGCCTTCTAAGTCGAACGTGAAATCCCCGGGCTCAACCCGGGAACAA
+
CCGGGGGGGGGGGGGGGGGGGGGGGGGGGGGGGGGGGGGGGGGGGGGGGGGGGGGGGGGGGGGGGGGGGGGGGGGGGGGGGGGGGGGGGGGGGGGGGGGGGGGGGGGGGGGGGGGGGGGGGGGGGGGGGGGGGGGGGGGGGGGGGGGGGGGGGGGGGGGGGGGGGGGGGGGGGGGGGGGGGGGGGGGGGGGGGGGGGGGGGGGGGGGGGGGGGGGGGGGGGGGGGGGGGGGGFFFGGGGGGGGGGGGGGDGGGGGGGGGGGGDGFGGGFFDDGFGFFFGFFFFG>EBFFFFFFFFFF9###
@M06045:235:000000000-JCY5N:1:1101:8087:3862 1:N:0:TACAGC
CAGATCACTCCTACGGGAGGCAGCAGTGGGGAATATTGCACAATGGGCGAAAGCCTGATGCAGCGACGCCGCGTGAGGGATGACGGCCTTCGGGTTGTAAACCTCTTTCGCCAGGGACGAAGCGCAAGTGACGGTACCTGGATAAGAAGCACCGGCTAACTACGTGCCAGCAGCCGCGGTAATACGTAGGGTGCGAGCGTTGTCCGGATTTATTGGGCGTAAAGAGCTCGTAGGCGGTTTGTCGCGTCGGCCGTGAAATCTCCACGCTTAACGGGGAGCGTGCGGTCGATACGGGCAGGGA
+
CCGGGGGGGGGGGFCEEEEGGE7@EFEFCFGGGGGG999EFGGGECGGEGGGEFGGG8,FFGGGG7FCG7CGF@F@?FEE@FFGGEEEGFGDFGF?:C,BFGFGGFGGGGGCE@EGGDEGCF7:FGGFGFGGG>FFEGCAGFFA:F=A<FGFFEDCEFFGGEGGGFC<BFCGFGGGDFE<BEGGGG9FF*CFCDEEGGGGG>C?@EGDG;<@:CFFFFEEG87E7AF768=EGEDE57C*>FDDGE7C<CD5:9EG<FGF>FF7<7DG)0:/C)*7:))8>BF3>FFF5@F:5()(,-###
@M06045:235:000000000-JCY5N:1:1101:7269:3881 1:N:0:TACAGC
CAGATCACTCCTACGGGAGGCAGCAGCAAGGAATTTTCGGCAATGGGGGCAACCCTGACCGAGCAACGCCGCGTGGAGGATGACGGCCTTCGGGTTGTAAACTCCTTTTCGGGGGGAAGATAACGACGGTACCCCCGGAATCAGGCTCGGCTAACTCTGTGCCAGCAGCCGCGGTAAGACAGAGGAGCCAAGCGTTGTCCGGATTGACTGGGCGTAAAGCGCACGCAGGTGGTAACGCAAGTGTGGTGTGAAAGCCGGCGGCTTAACTGCCGGCGGCCACCGCAGACTGCGTCACTCCATA
+
CCGGGGGGGGGGGGGGGGGGGGGGGGGGGGGGGGGGGGGGGGGGGGGGGGGGGGGGGGGGGGGGGGGGGGGGGGGG@FGGGGDGGGDGGGGGGGGGGGGGGGGGGGFGGGGGGGGGGGGGGGGFGGGGGGGGGGGGGDEGGGGGGGFGGGGFGGGGGFGGGGGGGG?FDFGGGGGCEGFGDGCFGGGGGG6EFGGGGCGFEGGGGDGGFGGGGGGGDFGFG*:CGGEGEGCGGGFGGDC=DFCGGGGGF:FG<D6CGDDCDGGDFGFGFFCB>))855CFFDFDDBFFF@D>3(0)6(###
@M06045:235:000000000-JCY5N:1:1101:20648:3908 1:N:0:TACAGC
CAGATCACTCCTACGGGAGGCAGCAGTGGGGAATATTGGACAATGGGCGAAAGCCTGATCCAGCAATGCCGCGTGAGTGATGAAGGCCTTAGGGTTGTAAAGCTCTTTTACCCGGGATGATAATGACAGTACCGGGAGAATAAGCTCCGGCTAACTCCGTGCCAGCAGCCGCGGTAATACGGAGGGAGCTAGCGTTGTTCGGAATTACTGGGCGTAAAGCGCACGTAGGCGGCTTTGCAAGACAGATGTGAAATCCCCGGGCTTAACCTGGGAACTGCATTTGTGACTGCATGGCTGGGGT
+
CCGGGGGGGGGGGGGGGGGGGGGGGGEGGGGGGGGGGGGGGGGGGGGGGGGGGGGGGGGGGGGGGGGGGGGGGGGGGGGGGGGGGFGGGGGGGGGGGGGGGGGGGGGGGGGGGGGGDCGGGGGFGGGGGGGGGGGEGGGGGGGGGGGGGGGGGGGGGFGGGGGGGGGGGGGGGGGGGGGGGGCGG:CGGGGGFECEGGGGGGGGFGGGGGGGGGGGGGGGGECGEFGFGGGGGGGFGGFGGGGGG6FFGGGGGGGGGG=CCGGF9:CFB)9@FFGF@F7BF=9F>=6=6@BFFF:0:0###
@M06045:235:000000000-JCY5N:1:1101:6618:3929 1:N:0:TACAGC
CAGATCACTCCTACGGGAGGCAGCAGTGGGGAATATTGCACAATGGGCGAAAGCCTGATGCAGCAACGCCGCGTGAGGGATGACGGCCTTCGGGTTGTAAACCTCTTTTAGCAGGGAAGAAGCGAAAGTGACGGTACCTGCAGAAAAAGCGCCGGCTAACTACGTGCCAGCAGCCGCGGTAATACGTAGGGCGCAAGCGTTATCCGGAATTTTTGGGCGTAAAGAGCTCGTAGGCGGTTTGTCGCTTCTGCTGTTAATTCCCGAGGCGCAACCTCGTGCCTGCAGTGGGTACGGGCAGGGG
+
CCGGDEGCFFGGFGG7+FFGGGGGGGEEFGGGEFGGFACGGGGG,@FGG@F:F,CEGFDAEFGFGFFGD:FCEFEG7<CGGGGFF+:FEF9<FEG+>CAEFFEF=A?FGGGGGGEFG@:,,B=>CEF:>FCGEC+<+CDGGGGGG<BF@FCCF@C<<*3<<<:*><7C2<7FG7F<FGFGDFFGFFF9C7@CCCE>CC88;*C9018?E*0+3<**//CEE/2<+:*<6CC*;:EC:1):<FGGG*590C77+:+02*+2?=DGGG))).C)>)9>.)*0**.57*9?4>=?:>3(((###
@M06045:235:000000000-JCY5N:1:1101:15394:3938 1:N:0:TACAGC
CAGATCACTCCTACGGGAGGCAGCAGTGGGGAATTGTTCGCAATGGGCGCAAGCCTGACGACGCAACGCCGCGTGGGGGATGAAGGTCTTCGGATCGTAAACCCCTGTCGAACGGGACGAAAGACTCGCGATTTAATACCTCGCGAGAGTGACGGTACCGTTAAAGGAAGCCACGGCTAACTCTGTGCCAGCAGCCGCGGTAATACAGAGGTGGCAAGCGTTGTTCGGAATTACTGGGCGTAAAGGGCGCGTAGGCGGCCTTCTAAGTCAGACGTGAAATCCCCCGGCTTAACCTGGGGGA
+
CCGGGGGGGGGGGGGGGGGGGGGGFGGGGGGGGGGFGGGGEGGGGGGGGGGGEGGGGGGGGGGGGGGGGGGGGGGGGGGGGGGGGGGGGGGGDCFGGGGGGGGGGGGGGGGGFG7FGGEGGGFCE9FFFGB@CCGFGGGG9F:F:7<FCCGFGG7FFGGGF7C@:FFGGGGFGFGCEGEGF<09<FDEFGGG6EFGE>EGGGC@GGGEFGF<8@E:FC*;88>E80;EEEFC:9+:CF4*/:CFFG**/99):DG=DG*9*9DDFF7*/*:1*7*7<>FFFFF7:>E>))089AFB??###
@M06045:235:000000000-JCY5N:1:1101:13175:3958 1:N:0:TACAGC
CAGATCACTCCTACGGGAGGCAGCAGTGGGGAATCTTGCGCAATGGGCGAAAGCCTGACGCAGCGACGCCGCGTGGGGGAAGAAGGCTTTCGGGTTGTAAACCCCTTTCAGGAAGGACGAAGCCACTCGGGTTAATAGCCCAGAGGGTGACGGTACTTCCAGAAGAAGCCCCGGCTAACTACGTGCCAGCAGCCGCGGTAATACGTAGGGGGCAAGCGTTGTCCGGATTTATTGGGCGGAAAGAGCGTGTAGGCGGTTTGGTAGGTCCGCTGTGAAAACTCGAGGCTCAACCTCGAGAGCT
+
CCFGGGGGGGGGGGGGGGGGGGGGFGGGGGGGGGGGGFGGGGGGGGFGGDGCEGGGGGGGGGGGGCGGGGGGGEFEFGGGGGGGGGGGGGGGGGGDGGGGGGGGGGGGGGGGGGGGGGGGGGGGFFEGGGGFEFGGGGGGGGGGGGGGGGGGGGGGGGGGGGGGGDFFF4CFGGGEGGGGGGGGGGGGGGGGGFEGGGGGGGGFGFGFCGEGGGGGFECGGEECEG5*2<CC@?EGGG)*5*:DCCGCDGFGFGEGDDEGDDC>GG:75>D@D?D=FFGFF>F18D:)6??F)(0:?6###
@M06045:235:000000000-JCY5N:1:1101:9117:3968 1:N:0:TACAGC
CAGATCACTCCTACGGGAGGCAGCAGTGGGGAATATTGGACAATGGGCGCAAGCCTGATCCAGCCATGCCGCGTGGATGATGAAGGCCTTAGGGTTGTAAAGTCCTTTCGGCGGGGAAGATAATGACGGTACCCGCAGAAGAAGCCCCGGCTAACTTCGTGCCAGCAGCCGCGGTAATACGAAGGGGGCTAGCGTTGCTCGGAATCACTGGGCGTAAAGCGCACGTAGGCGGACTCTTAAGTCGGTGGTGAAATCCTGGAGCTCAACTCCAGAACTGCCTTCGATACTGGGAGTCTTGGAT
+
CCGGGGGGGGGGGGGGFCBEGGGGGGFGGGGGGGGGGGGGGGGGGGGGGGGGGGGGGGGGGGGGGGGGGGGGGFGGGGGGGGGGGGGGGGGGGGGGGGGGGGGGGGGGGGGGGGGGGGGGGGGGGGGGGGGGGGGGGGGGGGGGGGGGGGGGGGGGGGGGGGGGGGGGGGGGGGGGGGGGGFFGGEEGGGGGGGGGGGFGEGGGGGFGGGGGGGGEGGGGGGGGGGGGGGGGEGGGGGGFGFGGGGGGGGGGGGGGFGGFGGGGGGGGFFGFGFGFFFFFFFFCF>3FF@@FFFFFF)###
@M06045:235:000000000-JCY5N:1:1101:19312:3979 1:N:0:TACAGC
CAGATCACTCCTACGGGAGGCAGCAGTGGGGAATTGTTCGCAATGGGCGCAAGCCTGACGACGCAACGCCGCGTGGAGGACGAAGATCTTCGGGTCGTAAACTCCTCTCGATCGGGAAGAACGCCTCTGGTGTGAATATCGCCGGAGGGTGACGGTACCGAGAGAAGAAGCCCCGGCTAACTCTGTGCCAGCAGCCGCGGTAATACGGGGGGGGCAAGCGTTGTTCGGAATTACTGGGCGTAAAGGGCTCGTAGGCGGCCAACTAAGTCGGATGTGAAATCCCCAGGCTTAACCTGGGGGG
+
CCGGGGGGGGGGGGGGGGGGGGGGGGGGGGGGGGGGGGGGGGGGGGGGGGGGGGGGGGGGGGGGGGGGGGGGGGGGGGGGGGGGGGGGGGGGGGGGGGGGGGGGGGGGGGGFGGGGGGGGGGGGGGGFGGGGGGGGGGGGGGGGGDEGGGGGGGGGGGGGGGEGGGGGGGGGGGGGGGGGGGGGGGGGGGGGGGGGGGEGGCGGGGGGGGGGGGGGGGGGEGGGGGGGGDGGFGGGGGGGGGDFGGEGGGGGGGGGGG59<DCGFGGGFFG>C@GFFFGFBFFGFFFFFFFFFBFFFF###
@M06045:235:000000000-JCY5N:1:1101:9243:3991 1:N:0:TACAGC
CAGATCACTCCTACGGGAGGCAGCAGTAAGGAATATTGGTCAATGGACGCAAGTCTGAACCAGCCATGCCGCGTGGAGGATGAAGGCCCTCTGGGTTGTAAACTTCTTTTATCTGGGACGAAACCTCTTTTTCTTGAGAGACTGACGGTACCAGAGGAATAAGCACCGGCTAACTCCGTGCCAGCAGCCGCGGTAATACGGAGGGTGCAAGCGTTATCCGGATTCACTGGGTTTAAAGGGTGCGTAGGCGGGCAGGTAAGTCAGTGGTGAAATCGTCGAGCTTAACTCGGAAATTGCCTGC
+
CCGGFGGGGG@FGGDGFFEEGEG@CFFGCF8@FGFFGGGGGGFGGGGGGGGGDDFGG9E<CFGGCGGFCFGGEGFGC8BCFCEGGFGGD7EGGGGGGGFCFFGGCEEFGGGC99FFG?FG=CGGGGGGEGGFBEC9FFGGFGFDGG:EFGCFFFDF?8DGGGAAFFCCGGGGGGEFGGG@C>BFF:CCGGGGGGCGGGGCB88@8=CEGGFFCEGCF<CEEG5?FFGCF8CFCEF7+<::C:*)1/1*9)73:75)/*<C:0:::CFDF4=478*07>G3>.7FF?*@)57B))06<<###
@M06045:235:000000000-JCY5N:1:1101:19475:4008 1:N:0:TACAGC
CAGATCACTCCTACGGGAGGCAGCAGTGGGGAATTTTGGACAATGGGGGCAACCCTGATCCAGCCATGCCGCGTGTGTGAAGAAGGCCTTCGGGTTGTAAAGCACTTTCGGCCGGAACGAAATCGCGCGGGTGAATAACACGCGTGGATGACGGTACCGGAAGAAGAAGCACCGGCTAACTACGTGCCAGCAGCCGCGGTAATACGTAGGGTGCGAGCGTTAATCGGAATTACTGGGCGTAAAGTGTGCGCAGGCGGCCGCGCAAGTCGAGTGTGAAAGCCCCGAGCTTAACTTGGGACGA
+
CCGGGGGGGGGGGGGGGGGGGGGGGGGGGGGGGGGGGGGGGGGGGGGGGGGGGGGGGGGGGGGGGGGGGGGGGGGGGGGGGGGGGGGGGGGGGGGGGGGGGGGGGGGGGGGGGGGGGGGGGGGGGGGGGGGGGGGGGGGGGGGGGGGGGGGGGGGGGGGGGDGGGGGGGGGGGGGGGGGGGGGGGGGGGGGGGGGGGEGEGGGGGGFGGGGGGGGCEGEGEGGGGGGGGGGGC??FCFG=DE5DCGGGGGGDGGG<CDEGGGDCGGDFB@G?F8FFFFG55>BCDE>56=?FFBF:?(###
@M06045:235:000000000-JCY5N:1:1101:14320:4015 1:N:0:TACAGC
CAGATCACTCCTACGGGAGGCAGCAGTTAGGAATTTTGCGCAATGGGCGAAAGCCTGACGCAGCAACGCCGCGTGAGTGATGAAGGCCTTCGGGTTGTAAAGCTCTTTTAGTTGGGAAAAACACAATGATGGTACCAACAGAAACAGCACCGGCTAACTCTGTGCCAGCAGCCGCGGTAATACAGAGGGTGCAAGCGTTATTCGGAATTATTGGGCATAAAGCGCATGTAGGTGGTTTGATAAGTCTGATGTGAAATCCCCGGACTCAATTCGGGAAGTGCATTGGATACTGTCAGGCTCG
+
CCGGGGGGGGGGGGGGGGGGGGGGGGGGGGGGGGGGGGGGGGGGGGGGGGGGGGGGGGGGGGGGGGGGGGGGGGGGEFFGGGGGGGGGGGGGGGGGGGGGGGGGGGGGGGGGGGGGGGGGGGGGGGGGGGGGGGGGGGGGGGGGGGGGGGGGGGGGGGGGGGGGGGGGGGGGGGGGGGGGGGGGGGGGGGGGGGGGGGGGGGGGGGGGGGGGGGGGGGGGGGGGGGGGGGGGCFGCGGGGGGGGGGGGGGGGGGFGGGEGGGGCDDGFFFDFGFG>EEFFFFFGFFFFFFF=7AFD?(###
@M06045:235:000000000-JCY5N:1:1101:13123:4032 1:N:0:TACAGC
CAGATCACTCCTACGGGAGGCAGCAGTTAGGAATTTTGGGCAATGGGCGGAAGCCTGACCCAGCAACGCCGCGTGGGTGATGAAGGCCCTCGGGTCGTAAAGCCCTTTTCCCAGGGACGATGGTGACGGTACCTGGGGAATCAGCCCCGGCTAACTACGTGCCAGCAGCCGCGGTAATACGTAGGGGGCAAGCGTTGTCCGGGTTTATTGGGCGGAAAGCGCTCGCAGGGGGCCCGCCGCGTCGTGCGTGAAAGACCCAGGCCCAACCGGGGGATGGCGTGCGATACGGGCGGGCTGGGTA
+
CCGGFGFEFFGGGD@FEFGGGGGGGF<FEEEEFG8EDCGGGFGFGGFFGGGDGCGGFFGFCG<EFFGEGGBFE>CEGGGCFGFFGGGGE+BFCCFCFEDGFGFGGGFGFFFFF<F@CFCFEFD<=9FCFFDFFFAGGGGDE@CFFGFGCEE7>FFGGGGDFFC,C:FGGFC<CFFEGF9:77<CFG7@GEF88?C*?*AEC>*:*;:C@C9FFE*8CEF?E/2;C*12/*7:?*:**1<ED**CDE5)*17C7:C7DC**9***1>**).>)73<))0>.7>@*8:>:>>)0)231(:###
@M06045:235:000000000-JCY5N:1:1101:17216:4049 1:N:0:TACAGC
CAGATCACTCCTACGGGAGGCAGCAGTCGGGAATTTTGCGCAATGGGCGAAAGCCTGACGCAGCAACGCCGCGTGAGGGATGACGGCCTTCGGGTTGTAAACCTCTTTTCTCAGGGACGATGATGACGGTACCTGAGGAAGAAGCCACGGCTAACTACGTGCCAGCAGCCGCGGTAATACGTAGGTGGCGAGCGTTGTCCGGATTTACTGGGCGTAAAGAGCGCGCAGGCGGTCGTTCAAGTCGCGTGTGAAAGCCCCCGGCTCAACTGGGGAGGGTCACGCGATACTGATCGACTCGGGG
+
CCGGGGGGGGGGGGGGGGGGGGGGGGGGGGGGGGGGGGGGGGGGGGGGGGGGGGGGGGGGGGGGGGGGGGGGGFGGGGGGGGGGGGGGGGGGGGGGGGGGGGGGGGGGGGGGGGGGGGGGGGGGGGGGGGGGGGGGGGGGGGGGGGGGGGGGGGGFFFGFCCGGGGGGGGGGGGCFFGGGGGGGGFFGGGGGGG8EGGGGGGGGGGDGGGGGGCEGGGGGGGGDECGEGGEG::=CE*9FFFCDGGCDGGGGGGGGFGGGGGGGGGFC@4CD3BGFDFC:55B35>EFFF?BFFF:?(###
@M06045:235:000000000-JCY5N:1:1101:6036:4062 1:N:0:TACAGC
CAGATCACTCCTACGGGAGGCAGCAGAGGGGAATATTGGACAATGGGCGCAAGCCTGATCCAGCCATGCCGCGTGGATGATGAAGGCCCTAGGGTTGTAAAGTCCTTTCGGCGGGGAAGATAATGACGGTACCCGCAGAAGAAGCCCCGGCTAACTTCGTGCCAGCAGCCGCGGTAATACGAAGGGGGCTAGCGTTGCTCGGAATCACTGGGCGTAAAGCGCACGTAGGCGGACTCTTAAGTCGGTGGTGAAATCCTGGAGCTCAACTCCAGAACTGCCTTCGTTACTGATAGTCACGGCC
+
CCGGFDE<EFFGGGGGGGGGCCECEE-CDFFEE@GFCEFFFAFG<EG,CBCEC<F,EFFG,CCECFGGGFED>8>CC9FFGGGGFFAEGCEFGGCGGGGGGGEFAFGFGEGDGGGGDEFD@FGCFGGDGFCFDGG7:>FEFFG<F8:@FGGEGG?9<;CC:B7EC:F<F*<CGGGCC??0A>C;CCEEG?5CECECC*<FE?8E*+AFCCFFCC:*:C7@C=**::A/CCGECEE?CFDFF?97<:ED3>FC<00>C7<CCF*9FFFFB646*?C7?6C=*9>*)07*0=*8@5@).-###
@M06045:235:000000000-JCY5N:1:1101:20402:4069 1:N:0:TACAGC
CAGATCACTCCTACGGGAGGCAGCAGTCGGGAATTTTGCGCAATGGGCGAAAGCCTGACGCAGCAACGCCGCGTGAGGGATGAAGGCCTTCGGGTTGTAAACCTCTTTTCTCAGGGACGATAATGACGGTACCTGAGGAATAAGTCACGGCTAACTACGTGCCAGCAGCCGCGGTAATACGTAGGTGGCAAGCGTTGTCCGGATTTACTGGGCGTAAAGAGCGCGCAGGCGGTCGTTCAAGTCGAGTGTGAAAGCCCCCGGCTCAACTGGGGAGGGTCACTCGATACTGATCGACTCGCCG
+
CCGGGGGGGGGGGGGGGGGGGGGGGGGGGGGGGGGGGGGGGGGGGGGGGGGGGGGGGFGGGGGGGGGGGGGGGGGGGGGGGGGGGGGGGGGGGGGGGGGGGGGGGGGGGGGGGGGGGGGGGGGGGGGGGGGGGGGGGGGGGFACGGGGGGGGGGGGGGGGGGGGGGGGGGGGCFGGGGGGGFGGGGGGGGGGGGGGGGGGGGGGGGGGGGGGGGGGDFGGGGEGGGEGGGGGCEEEGGGGGGGGGGGGGG7:EGG47>CDDCDGGGGGFFGFGF)5>F:?FFFDFFFFFFFF>BFB6,###
@M06045:235:000000000-JCY5N:1:1101:15009:4071 1:N:0:TACAGC
CAGATCACTCCTACGGGAGGCAGCAGTCGGGAATTTTGGGCAATGGGCGAAAGCCTGACCCAGCAACGCCGCGTGAAGGATGAAATCCCTCGGGATGTAAACTTCGCAAGAACGGGAAGAATAAACCGGTGTTAACACCACCGGCGATGACGGTACTGTTTGTAAGCTCCGGCTAACTCCGTGCCAGCAGCCGCGGTAATACGGGGGGAGCAAGCGTTGTTCGGATTTACTGGGCGTAAAGGGCGCGTAGGCGGCCACCGCAAGTCGGTTGGGAAATCTCCGGGCTTAACCCGGAAAGAGG
+
CCGGGGGGGGGGGGGGGGGGGGDGGGGGGGGGGGGGGGGGGGGGGGGGGGGGGGGGGGGGGGGGGGGGGGGGGGGGGGGGGGGGGGGGGGGGGGGGGGGGGGGGGGGGGGGGGGGGGGGGGGGGGGGGGGGGGGGGGGGGGGGGGGGGGGGGGGGGGGGGGGGGGGGGGGGGGGGGGGGGGGGGGGGGGGGGGGGGGGGGGGGGGGGGGGGGGGGGGEGGGGGGGGGGGGGGGGGGEG:CFGGGGGGCDDDGGGGGGGGGGDGDCCCDBFD>GFG@??CFFBFGFEFF?FFFB63(,1###
@M06045:235:000000000-JCY5N:1:1101:14476:4076 1:N:0:TACAGC
CAGATCACTCCTACGGGAGGCAGCAGTCGGGAATTTTGCGCAATGGGCGAAAGCCTGACGCAGCAACGCCGCGTGAGGGATGACGGCCTTCGGGTTGTAAACCTCTTTTCTCAGGGACGATGATGACGGTACCTGAGGAAGAAGCCACGGCTAACTACGTGCCAGCAGCCGCGGTAATACGTAGGTGGCGAGCGTTGTCCGGATTTACTGGGCGTAAAGAGCGCGCAGGCGGTCGTTCAAGTCGCGTGTGAAAGCCCCCGGCTCAACTGGGGAGGGTCACGCGATACTGATCGACTCGGGG
+
CCGGGGGGGGGGGGGGGGGGGGGGGGGGGGGGGGGGGGGGGGGGGGGGGGGGGGGGGGGGGGGGGGGGGGGGGGGGGGGGGGGGGGGGGGGGGGGGGGGGGGGGGGGGGGCGGGGGGGGGGGGGGGGGGGGGGGGGGGGGGGGGGGGGGGGGGGGGGGGGGGGGGGGFGGEGGGFGGGGFFFGGGGGGGGGGGGEGGGFCEGEEG6CEGGGGGGE5E5CFGDEEGDECEGGGGCC/=CF?FGGGGGCGGGGCGGF<<GCCDG)7DFGGFFGF<@GFEFGFFFDGFFFFFFFFF:DFF0###
@M06045:235:000000000-JCY5N:1:1101:19947:4111 1:N:0:TACAGC
CAGATCACTCCTACGGGAGGCAGCAGTGGGGAATATTGCACAATGGGCGAAAGCCTGATGCAGCAACGCCGCGTGAGCGATGAAGGCCTTCGGGTCGTAAAGCTCTGTCCTCAAGGAAGATAATGACGGTACTTGAGGAGGAAGCCCCGGCTAACTACGTGCCAGCAGCCGCGGTAATACGTAGGGGGCTAGCGTTATCCGGATTTACTGGGCGTAAAGGGTGCGTAGGTGGTTTCTTAAGTCAGGAGTGAAAGGCTACGGCTTAACCGTAGTAAGCTCTTGAAACTGGGAAACTTGAAGG
+
CCGGGGGGGGGGGGGGGGGGGDGGGGFEGGGGGGGGGGGGGGGGGGGGGGGGDFGGGGGGGGGGGGGGGGGGGCFFGGGD<CFGGGGGGGGGGGGDGEGGGGGGGGGGGGGGFGGGFGGGGGC9FGGGGGGGGDGGDFGGGGGGGCGFGGGGGGGGGGGGGGGF@FGGGGGGGGGGGGCFGGEFGGCEGCFEGEEGDGG9CE>EC9EGGGGGGGGGGGGGGGGDGGEGCCGG?C8<FGDGGCEFGGFGFGGGFGFFG46CD377CFGGED*<*@FFF69?FFFDFF?FF>>FFFFF<-###
@M06045:235:000000000-JCY5N:1:1101:12588:4145 1:N:0:TACAGC
CAGATCACTCCTACGGGAGGCAGCAGTGGGGAATCTTGCGCAATGGGCGAAAGCCTGACGCAGCGACGCCGCGTGGGGGAAGAAGGCTTTCGGGTTGTAAACCCCTTTCAGGAAGGACGAAGCCACTCGGGTGAATAGCCCAGAGGGTGACGGTACTTCCAGAAGAAGCCCCGGCTAACTACGTGCCAGCAGCCGCGGTAATACGTAGGGGGCAAGCGTTGTCCGGATTTATTGGGCGTAAAGAGCGTGTAGGCGGCTTGGTAGGTCCGCTGTGAAAACTCGAGGCTCAACCTCGAGATAG
+
CCGGGGGGGGGGGGGGGGGGGGGGGGGGGGGGGGGGGGGGGGGGGGGGGGGGGGGGGGGGGGGGGGGGGGGGGGGGGGGGGGFGGGGGGGGGGGGGGGGGGGGGGGGGGGGGGGGGFGGCFGGGGGGGGGGGGGGGGGGFGGGFGGGGGGGGGGGGGGGGGGGGGGGGGGGGGGGGGGGGGGGGGGGGGGGGCFGGGGGGGGGGGGGGGGGGGGGGGDGGGGGGGGGDCFGFGGGDFEDGGEFGGGDDGGGGGGGGGGGGGGGGGGGGEFGFGFGFFFG?F3FGDFFFFFFFFFB<63###
@M06045:235:000000000-JCY5N:1:1101:10579:4151 1:N:0:TACAGC
CAGATCACTCCTACGGGAGGCAGCAGTGGGGAATATTGCACAATGGGCGGAAGCCTGATGCAGCGACGCCGCGTGAGGGATGACGGCCTTCGGGTTGTAAACCTCTTTCAGCAGGGACGAAGCGTAAGTGACGGTACCTGCAGAAGAAGCGCCGGCCAACTACGTGCCAGCAGCCGCGGTAAGACGTAGGGCGCGAGCGTTGTCCGGATTTATTGGGCGTAAAGAGCTCGTAGGCGGCTTGTCGCGTCGAATGTGAAAACTCGGGGCCCAACCCCGCGCTTGCATTCGATACGGGCAGGCG
+
CCGGGGGGGGGGGGGGGGGGGGGGGGFGGGGGGGGGGGGGGGGGGGGGGGGGGGGGGGGGGGGGGGGGGGGGGGGGGGGGGGGGGGGGGGGGGGGGGFGGGGGFGGDGGGGGGGGGGGGGGGGGGGGGGGGGGGFGGGGGGGGGGGGGGGGGGGGGGGGGGGGGGGGGFGGGGGGGGGGGGGGGGGGGGGGGGGGCGGG?CC>FGGGG>A9:EF7CGGGGECCGFGGGCECGFGF=CE)7>2<5<5*9CC5FGFFGGCFF*CDCDGD)7@5BG:C.)0>)5857B=***=:8;(79>6###
@M06045:235:000000000-JCY5N:1:1101:18099:4165 1:N:0:TACAGC
CAGATCACTCCTACGGGAGGCAGCAGTGGGGAATATTGGACAATGGGGGCAACCCTGATCCAGCGACGCCGCGTGTGTGAAGAAGGCCTGCGGGTTGTAAAGCACTTTTAGTGGGGATGAAAAGCTCAGGGCTAATACCTCTGGGTCTTGACCTAACCCAAAGAAAAAGCACCGGCTAACTCTGTGCCAGCAGCCGCGGTAATACAGAGGGTGCGAGCGTTAATCGGAATTACTGGGCGTAAAGCGTGCGTAGACGGTTATGTAAGTCGGATGTGAAAGCCCCGGGCTTAACCTGGGACTG
+
CCGGGFGGGGGGGGGGGGGGGGGGFGEGGGGGGGGGGGGGGGGGGGGGGGGGGGGGGGGGGGGGGGGGGGGGGCFGGGGGGGGGGGGGGGGGGGGGGGGGGGFGGGFGGGFGGGGGGGGGGGGGGGGGGGGGCFGFGGGGGGGGGGGGGGGGGGGGGGGGFGGGGFGDGGGGGGGGGGGGGGGCFFGGGGGGGGGGDGGEGGGGGGGGGGGGGGGGGGGGGGGGGGGGGGFGGGGGGGGGGGGGGGGGGG<DEDGGGDEGGGGGGGGGFFGFGFGFFFGF>FFGFFFFFFFFF4>BF1###
@M06045:235:000000000-JCY5N:1:1101:17152:4167 1:N:0:TACAGC
CAGATCACTCCTACGGGAGGCAGCAGTGGGGAATATTGCGCAATGGGCGAAAGCCTGACGCAGCGACGCCGCGTGGGGGATGACGGCCTTCGGGTTGTAAACCTCTTTCAGCAGGGACGAAGCGAAAGTGACGGTACCTGCAGAAGAAGCACCGGCCAACTACGTGCCAGCAGCCGCGGTAATACGTAGGGTGCAAGCGTTGTCCGGAATTATTGGGCGTAAAGAGCTCGTAGGCGGTCTGTCGCGTCGGCTGTGAAAACCCGGAGCTCAACTCCGGGCCTGCAGTCGATACGGGCAACTG
+
CCGGGGGGGGGGGGGGGGGGGGGGGGGGGGGGGGGGGGGGGGGGGGGGGGGGGGGGGGGGGGGGGGGGGGGGGGGGGGGGGGGGGGGGGGGGGGGGGGFGGGGGGGGGGGGGGGGGGGGGGGGGGGGGGGGGGGGGGGGGGGGGGGGGGGGGGGGDGGGGGGGGGGGGGGGGGGGGGGGGGGGGGGGGGGGGGGG?FGGEGGGGGGGGEGGFGCFFG=ECGGGGGGGGGGCGGGGGGGGGGGFGCE:DGGGFGFGGFFCDGDGDDGGFFFDFFBFEFEDD37@4F8?@D@FEFFFF98###
@M06045:235:000000000-JCY5N:1:1101:17045:4183 1:N:0:TACAGC
CAGATCACTCCTACGGGAGGCAGCAGTGGGGAATATTGCGCAATGGGGGAAACCCTGACGCAGCAACGCCGCGTGAAGGAAGAAGGCCTTCGGGTTGTAAACTTCTTTGATTGGGGACGAAGAAAGTGACTGTACCCAAAAAACAAGCCACGGCTAACTACGTGCCAGCAGCCGCGGTAATACGTAGGTGGCAAGCGTTGTCCGGAATTACTGGGTGGCAAGGGCGCGTAGGCGGGTGACCAAGTCAGATGTGAAATTCCGGGGCTTAACTCCGGCGCTGCATCTGAAACTGGACATCTCG
+
CCGGFGGGGDGGFCFGG>C:FCCFEC<FGGGGGGFGGFGCGEGGFGGGGGGGGGGFGDFGGGGEFFGFGGGDGGG@CFDFFDGEGGGGGGGFGGGGGBFAFFFGG<EFFGGFGGGGGGCBEFEEFG>FGGGFGFGFFGGEGGGGGGCF>DFFEGFGGGGGGFC:@FGGFGCFEEGCCFGGFGCFG:8ECFGGGGCGGGGGG7@EE5E8EEGGGFG8;**;0:CEGGGGEE5CC8EGECDGGC=GFGEF>FGCFFGGGG9CCDGGGG:CFFC@F>GE3))07)/0/@=?=FFF?0)2<4###
@M06045:235:000000000-JCY5N:1:1101:6912:4211 1:N:0:TACAGC
CAGATCACTCCTACGGGAGGCAGCAGTGGGGAATTTTGGACAATGGGCGCAAGCCTGATCCAGCCATGCCGCGTGCGGGAAGAAGGCCTTCGGGTTGTAAACCGCTTTTGTCAGGGAAGAAACGCGCTGAGTTAATACCTCGGCGTAATGACGGTACCTGAAGAATAAGCACCGGCTAACTACGTGCCAGCAGCCGCGGTAATACGTAGGGTGCAAGCGTTAATCGGAATTACTGGGCGTAAAGCGTGCGCAGGCGGTTGTGCAAGGCAGTTGCGAAATCCCCGGGCTTAACCTGGGACTT
+
CCFGFGEFFCEGGG;F7FGGGGEGGG9FFGGGD<<D9EFFFFGG,CCFGGGGGEGFGCFGGG9CFFGGGGCFGGDG+FFGGGGGFEFC<=,ABEGD7CFFEFGEGE7AFEFECEFGFFCG<DGGGGGDGGGGACCFGGGGFECEGGGGGGEF7FFC>>@<CAF;BFF9,<F,<<EEGDCFGFGEC+4=CFCGGC8:5*:E*;CC7;<FE>>FEEEC7*;:A/:CEF*;CFFC:@:+*1)*1>*****/97)):)/9)1:CDG7CC:*9).2*2*)8;7F@)7)1))8)768?4<4::,###
@M06045:235:000000000-JCY5N:1:1101:20079:4245 1:N:0:TACAGC
CAGATCACTCCTACGGGAGGCAGCAGTCGGGAATTTTGCGCAATGGACGAAAGTCTGACGCAGCAACGCCGCGTGAGGGATGACGGCCTTCGGGTTGTAAACCTCTTTTGTCAGGGACGATGATGACGGTACCTGACGAATAAGCCACGGCTAACTACGTGCCAGCAGCCGCGGTAATACGTAGGTGGCAAGCGTTGTCCGGATTTACTGGGCGTAAAGAGCGCGCAGGCGGTCGTTCAAGTCGCGTGTGAAAGCCCCCGGCTCAACTGGGGAGGGTCACTCGATACTGATCGACTCGGGC
+
CCGGGGGGGGGGGGGGGGGGGGDGGGGGGGGGGGGGGGGGGGGGGGGGGGGGGGGGGGGGGGGGGGGGGGGGGFGGGGGGGGGGGGGGGGGGGGGGCFGGGGGGGGGGGGGGGGGGGGGGGGGGFGGGGGGGGGGGGGGGGGGGGGGGGGGEGGGGGGGGGGGGGGGGGGEGGGGGDEGGGFGGFEFGGGGGFGEGGGGGGDCGGDFFCFGGGGGGDGGGGGGGGEEGGEEGGGGGDFCCGG?<C5CD7C:>FGGGGGGDCD9C>CDGFFFF*7DFEFG6*0)*))8*/8@7>:B:0(###
@M06045:235:000000000-JCY5N:1:1101:23751:4255 1:N:0:TACAGC
CAGATCACTCCTACGGGAGGCAGCAGTGGGGAATCTTGCGCAATGGGCGAAAGCCTGACGCAGCAACGCCGCGTGCGGGAAGAAGGCCTTAGGGTTGTAAACCGCTTTCAGTAGGAACGAAAATGACGGTACCTGCAGAAGAAGGTGCGGCCAACTACGTGCCAGCAGCCGCGGTGACACGTAGGCACCAAGCGTTGTCCGGATTTATTGGGCGTAAAGAGCTCGTAGGCGGTTGCGTAAGTCGGGTGTGAAAACTCTGGGCTTAACCCAGAGCCGCCACTCGATACTGCGCTGACTTGAG
+
CCGGGGGGGGGGGGGGGGGGGGGGGGGGGGGGGGGGGGGGGGGGGFGGDGGGGGGGGGGGGGGGGGGGGGGGGGGDGGGGGGGGGGGGGGGGGGGGGGGGGGGGGGGGGGGGGGGGGGGGGGGGGGGGGGDGGGGFFGGFGGGGGFGGGGGGGGGGGGGGGGGGGGGGGGGGGGGGGGGGGGGGGG9=CC@FFG8C>EFFED?8CFGGGGGGGEGEGGC+AC?FGGGF=FEEGGGGCCDGGDFGDG:DGDGDFFFGF7+>F44CFFGFF:<@GFF>>3C>;FFGFFFBFF3:>2BF<:###
@M06045:235:000000000-JCY5N:1:1101:13783:4258 1:N:0:TACAGC
CAGATCACTCCTACGGGAGGCAGCAGTGGGGAATATTGGACAATGGGCGGAAGCCTGATCCAGCAACGCCGCGTGAGGGATGACGGCCTTCGGGTTGTAAACCTCTTTCAGCACCGACGAAGCGATCCTTTTGGGGAGTGACGGTAGGTGCAGAAGAAGGACCGGCCAACTACGTGCCAGCAGCCGCGGTAATACGTAGGGTCCGAGCGTTGTCCGGAATTATTGGGCGTAAAGGGCTCGTAGGCGGTTTGTCGCGTCGGGAGTGAAAACACCGGGCTTAACTCGGTGCTTGCTTTCGGGG
+
CCGGGGGGGGGGGGGGGGGGGGGGGGDGGGGGGGGGGGGGGGGGGGGGGGGGGGGGGGGGGGGGGGGGGGGGGGGGGGGGGGGGGGGGGGGGGGGGGGGGGGGGGGGGGGGGGGGGGGGGGGGGGGGGGGGGGGGGGGGGGGGGGGGGGGGGGGGGGGGGGGFGGGGGGGGGGGGFGGGGGGGFGGGGGGGG7FGGGFGGGGGGGGGGGEGGGGGGGDGFGGGGGGGGGCEGGGGGGGFGDGGGGGGGDGDGGDGGGGEGG7D7CCGFF:FF5>DFFFC?FFFGFDEF@4@F>DFFB1###
@M06045:235:000000000-JCY5N:1:1101:5085:4265 1:N:0:TACAGC
CAGATCACTCCTACGGGAGGCAGCAGTAGGGAATCTTCCGCAATGGGCGAAAGCCTGACGGAGCAATGCCGCGTGAGTGATGAAGGTTTTCGGATCGTAAAGCTCTGTTGCCAGGGAAGAACGCTTGGGAGAGTAACTGCTCTTAAGGTGACGGTACCTGAGAAGAAAGCCCCGGCTAACTACGTGCCAGCAGCCGCGGTAATACGTAGGGGGCAAGCGTTGTCCGGAATTATTGGGCGTAAAGCGCGCGCAGGCGGTCATTTAAGTCTGGTGTTTAATCCCGGGGCTCAACCCCGGACAC
+
CCGGGGGGGGGGGGGGFGGGGGGGGFGGGGGGGGGGGGGGGGGGGGGGGGGGGGGGGGGGGGGGGGGGGGGGGEGGGGGGGGGGGGGGGGGGGGGGGGGGGGGGGGGGGGGGGGGGGGGGGGGGGGGGGGGGGGGGGGGGDGGGGGGGGGGGGGGGGGGGGGGGGGGGGGGGGGGGGGGGGGGGGGGGGGGFCGGGGGGGGGFGGGFGGGEEGGDFGCEEEGGFFGG;CGCFFGGCFFC595CGF=DDDGGGDGDGGGGGGGGDGGC7BFGFC@CFFFGF?F>GFFFFFFFFFFFFF(###
@M06045:235:000000000-JCY5N:1:1101:13296:4279 1:N:0:TACAGC
CAGATCACTCCTACGGGAGGCAGCAGTGGGGAATTGTTCGCAATGGGCGCAAGCCTGACGACGCAACGCCGCGTGGAGGATGAAGATCTTCGGGTCGTAAACTCCTTTCGATCGAGACGAACGGCCTCCGGGTGAACAATCCGGAGGAGTGACGGTACCGAGAGAAGAAGCCCCGGCTAACTCCGTGCCAGCAGCCGCGGTAATACGGGGGGGGCAAGCGTTGTTCGGAATTACTGGGCGTAAAGGGCTCGTAGGCGGCCAACTAAGTCGGACGTGAAATCCCTCGGCTTAACCGGGGACC
+
CCGGGGGGGGGGGGGGGGGGGGGGGGGGGGGGGGGGGGGGGGGGGGGGGGGGGGGGGGGGGGGGGGGGGGGGGGGGEGGGGGGGGFFGGGGGGGFGGGGGGGGGGGGGGGGGGGGGGGGGGGGGGGGGGGGGGGGGGGGGGGGGGGGEGGGGGGGGGGGGGGGGGFGGGGGGGGGGGGGGGGGGGGGGGGGFFCFGGGGGEEGGGGGGGGGGGGGGCFFE*1>G=FGGGGGGGGFGGGGGGGGFFGCD4CD<EGGCDDEDCFG5CFD7*>DFDED@>FFFF??CFE37<BF=@AFF1>###
@M06045:235:000000000-JCY5N:1:1101:22747:4280 1:N:0:TACAGC
CAGATCACTCCTACGGGAGGCAGCAGTGGGGAATATTGCGCAATGGGCGAAAGCCTGACGCAGCGACGCCGCGTGGGGGATGAAGGCCTTCGGGTTGTAAACCCCTTTCAGCAGGGACGAAGCGAAAGTGACGGTACCTGCAGAAGAAGCGCCGGCTAACTACGTGCCAGCAGCCGCGGTAACACGTAGGGCGCAAGCGTTTTCCGGAATTATTGGGCGTAAAGCGCTCGTAGGCGGTCTGTTGCGTTCGCGGCAAAAACCCGGGGCTTAACCCCGAGCCTGCAGTGGATACGGACAGGCC
+
CBCFFGGGGGGFGGGGGFFGGGGGEFEFFGGGGGGGGGGGGDFGGGFFCGGGGGGFGGGEGG@EFGCEEGGGGCFGEGGGCEGGGGGGCEFGGGGG7CDDC?FCCFFEF9FGGGGCGGGGEECFGGGG=FCCFGGF*3@FFGFGFCF7>CCCCCC<<<<,>:CE+4F7<<7:FGEFCEGGCGG?+;C6CEE685/*8;;88**<?5:A>*0<<::9;*8:=C*++//*:?E=FDFCC19:7+3:****1/))2)*)22*7*19CDGCDF6:@:@DF)038)0)96/64*71)71)(-2###
@M06045:235:000000000-JCY5N:1:1101:10271:4280 1:N:0:TACAGC
CAGATCACTCCTACGGGAGGCAGCAGTCGGGAATTTTGGGCAATGGGCGAAAGCCTGACCCAGCAACGCCGCGTGAAGGATGAAATCCTTCGGGATGTAAACTTCGCAAGAACAGGAAGAATAAGTAAGGGTTAATATCTCTTACGATGACGGTACTGTTTGTAAGCTCCGGCTAACTCCGTGCCAGCAGCCGCGGTAATACGGGGGGAGCAAGCGTTGTTCGGATTTACTGGGCGTAAAGGGCGCGTAGGCGGCAGACCAAGTCAGGCGTGAAAGCCCCGGGCTCAACCTGGGAACTTCG
+
CCGGFGGGGGGFGGGGGGGGGGGGGGGGGGGGGGGGFGGGGGGGGGGGGGGGGGGGGGGGGGGGGGFFGGGGGGGGGGGGGGGGGGGFGGGGGGGGFGGAGGGGGGGGGGGGGGGGGGGGGGGGGGGGGGGGGGGGGGGGGGGFGGGGGGGGGGGGGGGGGGGGGGGGGGEGGGGEGGGGGGGGGGGGGGGGGGGGGGGGGGGGGGGGGGGGGGGG;EGGGGGGGGGDGCGGGGGGGGGGGGGGGEGGGGGGCGCDDCGGGGD:CGGG@EDFGFGFFF5@DEFGFF46@F6>:?FFF4###
@M06045:235:000000000-JCY5N:1:1101:7956:4282 1:N:0:TACAGC
CAGATCACTCCTACGGGAGGCAGCAGTTAGGAATTTTGGGCAATGGGCGAAAGCCTGACCCAGCAACGCCGCGTGGGTGACGAAGGCCTTCGGGTTGTAAAGCCCTTTTCTGGGGGAAGATGATGACGGTACCCCAGGAAGAAGCACCGGCTAACTACGTGCCAGCAGCCGCGGTAATACGTAGGGTGCAAGCGTTGCCCGGATTTATTGGGCGTAAAGGGCGCGTAGGCGGCTCGGCACGTCCGTTGTGAAATCGCCCGGCTCAACTGGGCGGGGTCAGCGGATACGGTCGAGCTTGGGG
+
CCGGGGGGGGGGGGGGGGGGGGGGGGGGGGGGGGGGGGGGGGGGGC@FGGGGGGGGGGGGGGGGGGGGGEGGGGGGGGGGFCFGGGGGGGGGGGGGGGGGGGGGGGGGGGGGGGGGGGCFFGGGGGGDFGGGGGGGGGCF8DEGG,3DCGGEEGGFGGDFGFGGGGGGGGGGGCBEGGGCFG9EGEGEECEGGGGGGGGGDGDGD9@FGGGGGGGGGCFCCGGD:>CCEFGGG=EGGD)=D5:CC/ADDGGG97CDGGGDGG)*297079<F<DD:)7*>@::)7))05?>::9@4(,###
@M06045:235:000000000-JCY5N:1:1101:20359:4300 1:N:0:TACAGC
CAGATCACTCCTACGGGAGGCAGCAGTAGGGAATTTTCCGCAATGGGCGAAAGCCTGACGGAGCAACGCCGCGTGAGGGAAGAAGGTCTTCGGATCGTAAACCTTTGTCATCGGGGACGATCATGACGGTACCCGAGGAGGAAGCCCCGGCTAACTACGTGCCAGCAGCCGCGGTAATACGTAGGGGGCGAGCGTTGTCCGGAATTACTGGGCGTAAAGGGCGCGTAGGCGGCCCAATAAGTCAGATGTGAAAAACCTGGGCTTAACCGAGGTCTTGCATTTGAAACTGTTGGGCTTGCAC
+
CCGGGGGGGGGGGGGGGGGGGGGGGGGGGGGGGGGGGGGGGGGGGGGGGGGGGGGGGGGGGGGGGGGGGGGGG>FCEGGGGGGGGGGGGGGGGGGGGGGGGGGGGGGGGGGGGGGGGGGGEGGGGGGGGGGGGGGGGGGGGGGGGGGGGGGGGGGGGGGGGGGGGGGGGGGGGGGGGGGGGFGGGGGGGGDGGGGGGGGGGGGGGGFGGGGGGGGGGGGGGGGGGGGGGGGGGGGGGGGFFGCFGGGGGGGGGGGGDFGGGGGGGGGGFFGFGFGFFFGFFFFFFFFFFFFFFFFFF0###
@M06045:235:000000000-JCY5N:1:1101:21849:4354 1:N:0:TACAGC
CAGATCACTCCTACGGGAGGCAGCAGTGGGGAATATTGGACAATGGGCGAAAGCCTGATCCAGCAATGCCGCGTGAGTGATGAAGGCCTTAGGGTTGTAAAGCTCTTTTACCCGGGATGATAATGACAGTACCGGGAGAATAAGCCCCGGCTAACTCCGTGCCAGCAGCCGCGGTAATACGGAGGGGGCTAGCGTTGTTCGGAATTACTGGGCGTAAAGAGCACGTAGGCGGCTTTGTAAGTTAGAGGTGAAAGCCCGGAGCTCAACACCGGAATTGCCTGTAAGACTGCATCGCTTGAAG
+
CCFGGGFGGGGGFGGCG,@FEGGGGGFGGDFG@EFGFCFGFG@FGGCAEFGGDFGGGECFG@FFFCDGGGCGGGGD:CFGCGF9DFGC<FFFGGGFCFFFCGFGF<?FFGFGF=CEEFGGGFGGFFGGFGGGGCCC=FFEG,FAA>D7BC7FGGGGGFEFBCG9CF:,@>CFCEGGCCFGGG@C@EGGDGFEGGCECECFCE5C*<@F+<:8C8?EEGF+@EF**:CC*C*:C//+0<:?FGGFG+AG97:6<:*2/95)5)***9*20)93<776FF7=*9*2*9*7?:4==6>2((###
@M06045:235:000000000-JCY5N:1:1101:9729:4358 1:N:0:TACAGC
CAGATCACTCCTACGGGAGGCAGCAGTGGGGAATATTGCACAATGGGCGGAAGCCTGATGCAGCAACGCCGCGTGGGGGATGACGGCCTTCGGGTTGTAAACCTCTTTTAGCAGGGAAGAAGCGTGAGTGACGGTACCTGCAGAAAAAGCGCCGGCTAACTACGTGCCAGCAGCCGCGGTAATACGTAGGGCGCAAGCGTTATCCGGAATTATTGGGCGTAAAGAGCTCGTAGGCGGTTTGGCGCGTCTGCTGTGAAATCCCGAGGCTCAACCTCGGGTCTGCCGTGGGTACGGGCCGGCG
+
CCGGGGFGFGGGGFEGGGGGGGGGGGGGGGGGGGGGGGGGGFACEGEFGGGGDGGGFEFGFFGGFGGGGGDGDFGGCGCG@7EEFGGGEGGDFCFCF=FGCFGGFFFFDFGFGGGGC>CGFGGDGGGGG9>>FFEFEGFGGGGG?:CFFGGGGGEDDCAFFFG:FFEGEF<C7CFFEGGCGGCEFGGCFE5FGG58C*::8:C9<EG;EEE+<CFFF=E=E5CFCCC++;EEFG6:C:D5**253>:CDGG*+:7C*?CGGDGG)CDF:6F44)275>CB4?@*))87;)*/7270(,###
@M06045:235:000000000-JCY5N:1:1101:18283:4371 1:N:0:TACAGC
CAGATCACTCCTACGGGAGGCAGCAGTGGGGAATATTGGACAATGGGGGCAACCCTGATCCAGCAATGCCGCGTGAGTGATGAAGGCCTTCGGGTTGTAAAGCTCTTTTGGCGGGGACGATGATGACGGTACCCGCAGAATAAGCCCCGGCTAACTTCGTGCCAGCAGCCGCGGTAATACGAAGGGGGCTAGCGTTGTTCGGAATTACTGGGCGTAAAGGGCGCGTAGGCGGTCCTGATCGTCGGATGTGAAAGGCCTGGGCTCAACCTGGGAACTGCATCCGATACGGCGGGACTGGTAG
+
CCGGGGGGGGGGGGGGGGGGGGGGGGGGGGGGGGGGGGGGGGGGGGGGGGGGGGGGGGGGGGGGGGGGGGGGGGGGGGGGGGGGGGGGGGGGGGGGGGGGGGGGGCGGGGGGGGGGGGGGGGGGGGGGGGGGGGGGGGGGGGGGGGGGGGGGGGGGGGGGGGGGGGGGGGGGGGGGGGGGGEGGGGGGGGGGGGGGGGGGGGGGGGGGGGGGGGGGGGGGGGGGGGGGGGGGGGGGGGDGGGGGGEEDGGGFFGGGGGGGGFGFFGGGFFGFGFGFFFGFFFFGEFFFEEFFE>F0<F###
@M06045:235:000000000-JCY5N:1:1101:12225:4396 1:N:0:TACAGC
CAGATCACTCCTACGGGAGGCAGCAGTGGGGAATCTTGCGCAATGCGCGAAAGCGTGACGCAGCAACGCCGCGTGGGGGAAGACGGCCTTCGGGTTGTAAACCCCTTTCAGTTGGGACGAAGCTCCGTCGGTGAATAGCCGGCTGGAGTGACGGTACCTTCAGAAGAAGCCCCGGCTAACTACGTGCCAGCAGCCGCGGTAATACGTAGGGGGCTAGCGTTGTCCGGAATCATTGGGCGTAAAGCGCGTGTAGGCGGCCCGGTAAGTCCGCTGGTAAAGTCGGGGGCTCAACCCTCGAGCC
+
CCGGGGGFGGGGGGGGGGGGGGGGGGGDFGFGGCCCF9FGGGGFFGGGGGGGGCCBBEGGGGGEFFGGGGGGGCGGDGDGGCGGGGGGGGEFGGDFCFGGGCGEE7FFC9DFFDEFFFGEGEF:<FC<FCEFGGGGGGGGGGGECEFFC@9F7C:BFCEGGECCFGF>:77<FCEC8EGGECFGF6EE@8@EG;EE>CEEDEFFC5EE*;EECEE8/8:8:8C@CEG?EGGCFF@A>7/:9ECG7:CDCD5*07+9<35D5<9C397CFBGFD)7=F=CFFBFDBFB::40)74)-((###
@M06045:235:000000000-JCY5N:1:1101:25373:4424 1:N:0:TACAGC
CAGATCACTCCTACGGGAGGCAGCAGTGGGGAATCTTGCACAATGGGGGCAACCCTGATGCAGCGACGCCGCGTGAGCGATGAAGCCCTTCGGGGTGTAAAGCTCTTTCGGCTGGAACGATAATGACGGTACCAGCAGAAGAAGCTGCGGCTAACTACGTGCCAGCAGCCGCGGTAATACGTAGGCAGCGAGCGTTGTTCGGAGTTACTGGGCGTAAAGAGTGCGTAGGCGGTGGACTAAGGCTGGGGTGAAATCTCCCGGCTCAACTGGGAGGGTGCGCTAGAAACTGGTCTGCTGGGCG
+
CCGGCFGGGGGGGGGGGGGGGEGGGGFGGGGGGGGGGGGGGFGFGFGGGGGGGGCGGGDGGGGGGGEGGGGGGGGGGGGGGGGGGGGGGGGGGGGGGGGGGGFFGGFGGGDFGGGCAFGGGGGGGGGGGGGGGGGGGGGGGGGFGGGGGGEGGGGGGGGGGGGGGGGGGGGGFGGEGGGGFCFGCCFGGGDEEGEGGGGGGGEGCFCFCCFFGG:88CCEGGCCGGGGGGGEGGE57FF9C*66CC*)955D9F?*:DFCGGDCCGGGF?D5DFDEF@G>>@BFF?;*9?679:@97?###
@M06045:235:000000000-JCY5N:1:1101:15626:4446 1:N:0:TACAGC
CAGATCACTCCTACGGGAGGCAGCAGTGGGGAATATTGGACAATGGGCGCAAGCCTGATCCAGCCATGCCGCGTGAGTGAAGAAGGCCTTCGGGTTGTAAAGCTCTTTTGTCCGGAAAGAAAAGCCTTTGACTAATACTCAGGGGTTATGACGGTACCGGAAGAATAAGCACCGGCTAACTTCGTGCCAGCAGCCGCGGTAATACGAAGGGTGCAAGCGTTACTCGGAATTACTGGGCGTAAAGCGTGCGTAGGTGGTTCGTTAAGTCTGATGTGAAAGCCCTGGGCTCAACCTGGGAGGG
+
CCGGGGGGGGGGGGGGGGGGGGGGGGFGGGGGGGGGGGGGGGGGGGGGGGGGGGGGGGGGGGGGGGGGGGGGGGGGGGGGGGGGGGGGGGGGGGGGGGGGGGGGGGGGGGGGGGGGGGGGGGGGGGGGGGGGGGGGGGGFGGGGGGGGGGGGGGGGGGGGGGGGGGGGGGACFGGGGGDGGGGGGGGGGGGGGGGGGGGGGGGGGGGGGGGGGGGCFGGGGGGGGGGCEGGGGGGGFGGEGGGFGGGGGGGGGDEGGGGGGDCFGGGGFFGFGF7@FFGFFFFGF@FFFFFFFFFBF(###
@M06045:235:000000000-JCY5N:1:1101:8042:4452 1:N:0:TACAGC
CAGATCACTCCTACGGGAGGCAGCAGTGGGGAATCTTGCGCAATGCGCGAAAGCGTGACGCAGCAACGCCGCGTGCGGGAAGACGGCCTTCGGGTTGTAAACCGCTTTCAGTTGGGACGAAGCCTTTGCGGTGAATAGCCGTGGAAGGTGACGGTACCTTCAGAAGAAGCCCCGGCTAACTACGTGCCAGCAGCCGCGGTAATACGTAGGGGGCAAGCGTTGTCCGGAGGCATTGGGCGTAAAGCGCGTGTAGGCGGCTGGGTAAGTCCGCTCTGAAAGCCCGGGTCTCAACCCCGTGGGA
+
CCDEFFFGGGGGGGGGGDGGGGGGFGEAEEGGGF@EF<CFGGGGE,CCF:@F7FGGGGGGGGEGEGGDEGG@EGFEGGD::+B@FGDE?FGFGGEGGFDGGGGGGGGG<,C3CFGGGGEGGC7,D,>,3@:31<:CCF@87>C**?CDEF<F@:CC*?72,>C:FG:FCF@7F@FEFG:29>FCCE8:7<C?FGC*:C5:8:9E9C+A;>CCGG8*188//:7+<C*;**2:+<+65CD=D5=7CC5>/9DC70+)9C/55C>:DG7>@:D:)00*09CF477CB)))1**0)4)-(,###
@M06045:235:000000000-JCY5N:1:1101:21873:4462 1:N:0:TACAGC
CAGATCACTCCTACGGGAGGCAGCAGTCGGGAATTTTGCTCAATGGGCGCAAGCCTGAAGCAGCAACGCCGCGTGAGGGATGAAGGCCTTCGGGTTGTAAACCTCTTTTGACAGGGACGATGATGACGGTACCTGTCGAATAAGTCACGGCTAACTACGTGCCAGCAGCCGCGGTAATACGTAGGTGACAAGCGTTGTCCGGATTTACTGGGCGTAAAGAGCGCGCAGGCGGTCGTTCAAGTCGAGTGTGAAAGCCCCCGGCTCAACTGGGGAGGGTCATTCGATACTGATCGACTCGCTG
+
CCGGFGGGGGGGGGGGGGGGGGGGFGGGGGGGGGGGGGGGGGGGGGGGGGGGGGGGGGGGGGGGGGGGGGGGGFGCFFGGGGGGGGGGGGGGGGGGGEGGGGGGGGGGGGGGGGGGGGGGDGGGGGGGGGGGGGGGGGGGGGGGGDFFGGDGGGGGGGGGGGGGFGGGGGGGGGGGGGGGGGCFGGGGGGGGGEGGGGGGGGGGEFGGFFGGGG:EGGGGGGGGGGGGGDEG?GGGGGGGG9CDDCFGGGGGGGFGDDEGDC3>FFGC?FCB5;DFFFGFFFF7B5B?*7==.:D0?:###
@M06045:235:000000000-JCY5N:1:1101:4813:4475 1:N:0:TACAGC
CAGATCACTCCTACGGGAGGCAGCAGTGGGGAATATTGCACAATGGGCGGAAGCCTGATGCAGCGACGCCGCGTGAGGGATGACGGCCTTCGGGTTGTAAACCTCTTTCAGTAGGGAAGAAGCGAGAGTGACGGTACCTGCAGAAGAAGCGCCGGCTAACTACGTGCCAGCAGCCGCGGTAATACGTAGGGCGCAAGCGTTATCCGGAATTATTGGGCGTAAAGAGCTCGTAGGCGGTTTGTCGCGTCTGCCGTGCAAGCCCGGGGCCAAACTCCGGTTCTGCGGTGGGTACGGGCAGCAT
+
CCGGFGGF<FED<E@CFDE7C;@FFF;EC9@@@CFFGGGGGGC@C<FFE7BCFCFGCFDA@@@FEGEEEGGDG>C+FFGGGGGGGG7:FAFF7EECG?FFGFGCBF?FG,<<,<FEDGFG8D@FBF@F>C9FFGFCFGGGGGGFEGGDFGEG:BGGGGDFFCGE2,<F<:=7FFFGGGGGGEFG9F:9FE*:>CEEGGG8>EFCE>8;55+9@9?6@CC:5*:C<FG7<;CEF8+:=5C*9:?<*7C7CD*7=<>***:*15957)7)))9>>6<:))100**10>>@57*9)-5(((###
@M06045:235:000000000-JCY5N:1:1101:6604:4489 1:N:0:TACAGC
CAGATCACTCCTACGGGAGGCAGCAGTGGGGAATTGTTCGCAATGGGCGCAAGCCTGACGACGCAACGCCGCGTGGAGGATGAAGATCTTCGGGTCGTAAACTCCTTTCGATCGAGACGAATTCCCCTGGGGTTAACAGCCTCGGGGGTTGACGGTACCGAGAGAAGAAGCCCCGGCTAACTCCGTGCCAGCAGCCGCGGTAATACGGGGGGGGCAAGCGTTGTTCGGAATTACTGGGCGTAAAGGGCTCGTAGGCGGCCAACTAAGTAAGACGTGAAATCCCTCGGCTTAAACGGGGAGA
+
CCGGGG<CFCFFCCFECGGEED6BCEE<C9FC7EF9CFCCCDCE@CE@@CCEEF7@FE<FBCEECFF=>FFEF:>FCFGCFD8FCG9FGFGFE:?FE=F,BAF<?B?@CFG9<C=B8>>C>F@AB,BFGGGGEF+>FCCCG>FGCFEGB<CFFGGFGGGGC77BC,+?BFG:FGEGDECGGFDGGEGGFGED8@G*:*CC?E5FF7C*?ED88C8*1/8:2A*C=9*:*25C@C:9CF*1)::3C:2*7*9>:9:*1>*9>CFC629:**29FED>4)*1//675<37>59?*5@FFF###
@M06045:235:000000000-JCY5N:1:1101:9559:4496 1:N:0:TACAGC
CAGATCACTCCTACGGGAGGCAGCAGTGGGGAATCTTGCGCAATGCGCGAAAGCGTGACGCAGCAACGCCGCGTGGGGGGAGACGGCCTTCGGGTTGTAAACCCCTTTCAGGAGGGACGAAGGTCATACGGTTAATAGCCGGCATGACTGACGGTACCTCCAGAAGAAGCCCCGGCTAACTACGTGCCAGCAGCCGCGGTAATACGTAGGGGGCAAGCGTTGTCCGGAATTATTGGGCGTAAAGAGCGCGTAGGCGGTCCGATACGTCGGCTGTGAAAGTCTAGGGCTCAACCCTGGAACT
+
CCGGGGGGGGGGGGGGGGGGGGGGGGGGFGGGGGGGGGGGGGGGGGGGGGGGGGGGGGGGGGGGGGGGGGGGGGGGGGGGGGGGGGGGGGGGGGGGGGGGGGGGGGGGGFGGGGGGGGGGEGDFGGGGGGCFGGGGGGG<EGGGGGGGGGGGGGGCGGGGGGGDFFFGGGFFGCEGGGGGGDGEFGGGGGGGGGGGGGGGGGGGGGF?FGGGGGG5C5CEEGEGGEE8:CCFGGGG=FDEGCFGFGGDDGGGEGGGGGGGG7DG)*29;>D>DFF49*79@F?C?>))7FFFFFF??(###
@M06045:235:000000000-JCY5N:1:1101:23325:4498 1:N:0:TACAGC
CAGATCACTCCTACGGGAGGCAGCAGTGGGGAATTTTGGACAATGGGGGCAACCCTGATCCAGCCATTCCGCGTGAGTGAAGAAGGCCTTCGGGTTGTAAAGCTCTTTTGTCCGGAACGAAACGGTTATGGCGAATACCCATGACTACTGACGGTACCGGAAGAATAAGCACCGGCTAACTACGTGCCAGCAGCCGCGGTAATACGTAGGGTGCGAGCGTTAATCGGAATTACTGGGCGTAAAGCGTGCGCAGGCGGTTTTGTAAGCCAGATGTGAAATCCCCGGGCTCAACCTGGGGGGT
+
CCGGGGGGGGGGGGGGGGGGGGGGGGGGGGGGGEGGGGGGGGGFGGGGGGGGGGGGGGGGGGGGGGGGGGGGGEEGGGGGGGGGGGGGGGGGGGGGGGGGGGGGGGGGGGGGGGGGGGGGGFGGGGGGGGGGGGGGGGGGGGGGGGGGGGGGGGGGGGGEGGGGFGGGGGGGGGGEGGGGGGGGEGFGGFGFGGGGGGGGGGGGFCCGGGGGGGDEEGGGC*::FF=EEFCFGGFGGFGGDECC>=7>DGGGGGGGGG57FGGGGGGFFFDFGFG?7*7*6F:D:3<<>47558F08(###
@M06045:235:000000000-JCY5N:1:1101:12162:4509 1:N:0:TACAGC
CAGATCACTCCTACGGGAGGCAGCAGTGGGGAATTTTGGACAATGGGGGCAACCCTGATCCAGCCATGCCGCGTGCGGGAAGAAGGCCTTCGGGTTGTAAACCGCTTTTAGTCGGGAAGAAAAGGCGGAGGTGAACAGCCTCCGTTCTTGACGGTACCGGCGGAATAAGCACCGGCTAACTACGTGCCAGCAGCCGCGGTAATACGTAGGGTGCGAGCGTTAATCGGAATTACTGGGCGTAAAGCGTGCGCAGGCGGTTGTGCAAGACAGATGTGAAATCCCCGGGCTTAACCTGGGACCG
+
CCGGGGGGGGGGGGGGGGGGGGGGGGGGGGGGGGGGGEGFGGGGGGGGGGGGGGGGGGGGFGGGGGGGGGGGGGGGGGGGGGGGGGGGGGGGGGGGGGGGGGGGGGGGGGGGGGGGGGDGGGGGGGGGGGGGGGGGGGGGGGGGGGGGGGDGGGGGGGGGGGGGGGGGGGGGGGGGGGGGGGGGGGGGGCED@ECEGGGGGGFFGGGFGGGGGGGEGDGEGEGGGG8C5E<9EFEFFCGGGDGGGGGGGGCDEDGGGDCGDDDCFGGGFFFBGFGFFFGFF4>DBD@B>FFF4<F<((###
@M06045:235:000000000-JCY5N:1:1101:11323:4587 1:N:0:TACAGC
CAGATCACTCCTACGGGAGGCAGCAGTGGGGAATATTGGACAATGGGGGCAACCCTGATCCAGCGACGCCGCGTGTGTGAAGAAGGCCTGCGGGTTGTAAAGCACTTTTAGTGGGGATGAAAAGCACATTGCTAATACCAGTGTGTCTTGACCTAACCCAAAGAAAAAGCACCGGCTAACTCTGTGCCAGCAGCCGCGGTAATACAGAGGGTGCGAGCGTTAATCGGAATTACTGGGCGTAAAGCGTGCGTAGATGGTTATTTAAGTCGGGTGTGAAAGCCCCGGGCTCAACCTGGGAAGT
+
CCGGGGGGGGGGGGGGGGGGGGGGGG<FGGGGGGGGGGGGGGGGGGGGGGGGGFGGGGGGGGGGGGGGGGGGGCFGGGGGGGGGGGGGGGGGGGGGGGGGGGGGGFGGGGGGGGFGGDGGGFGGGGGGFGGGGGGGGGGGGGGGGGGGGGGGGGGGGGFGGGGGGGGGGGGGGGGGGGGGGGGGGGGGGGGGGGGGGEGGGGGGGGGGGGGGEGGEGGGGGGGFFCCCGGGGGGFG5CCEDEFDFG=C:DGGGGGGGFGCFGC>>C>FDEGFCEGFFFF?F5@GFE307=?FF:FBF0###
@M06045:235:000000000-JCY5N:1:1101:20601:4596 1:N:0:TACAGC
CAGATCACTCCTACGGGAGGCAGCAGTGGGGAATCTTGCGCAATGGGCGAAAGCCTGACGCAGCGACGCCGCGTGGGGGAAGAAGGCTTTCGGGTTGTAAACCCCTTTCAGGAGAGACGAAGCCACTCAGGTTAATAGCCGAGAGGGTGACGGTACCTCCAGAAGAAGCCCCGGCTAACTACGTGCCAGCAGCCGCGGTAATACGTAGGGGGCAAGCGTTGTCCGGATTTATTGGGCGTAAAGAGCGTGTAGGCGGTTGGGTAGGTCCGTTGTGAAAACTCGAGGCTCAACCTCGAGATTT
+
CCGGGGGGGGGGGGGGGGGGGGGGGGCF@EGGGGGGGGGGGGGGGFGGEGGGGGGGGGGGGGEGGGGGGGGGGEGGEGGGGGGGGGFGFFGGGGFGGCDFGGFCCFFFGGGGGGGGGFFGGGGGGGFC:FFDCAFGGFGGGDEFGGGGGFGGGEFEC;?FGGDEFGGFGGGGGGGGGGFGGGGGGGGGGGGGGGGGGGGEEGGGFCFGGDEGE?CCCCEGEGGFCEC879CFGFFFFDGGG59:7CEDGDGFGFEGGGGGCCCDCDF=><*<DEGFFFGFFEFGE:78@6@>??E::(###
@M06045:235:000000000-JCY5N:1:1101:9788:4596 1:N:0:TACAGC
CAGATCACTCCTACGGGAGGCAGCAGTGGGGAATCTTGCGCAATGGCCGAAAGGCTGACGCAGCGACGCCGCGTGTGGGAGGACGCCTTTCGGGGTGTAAACCACTGTTGCCCGGGACGAACTGGCTTATTCGTAAGCCGTGACGGTACCGGGTGAGGAAGCACCGGCTAACTCCGTGCCAGCAGCCGCGGTAATACGGAGGGTGCGAGCGTTGTCCGGAATCACTGGGCGTAAAGGGCGCGTAGGTGGTGGCTTAAGCGTGCGGTGAAAGCTCGGGGCTCAACTCCGAGTCGGCCGTGAA
+
CCGGGGGGGGGGGGGGGGGGGGGGGGGGGGGGGGGGGGGGGGGGGGGGGGGGGGGGGGGGGGGGGGGGGGGGGGGGGGGGGGGGGGGGGGGGGGGGGGGGGGGGGGGGGGGGGGGGGGGGDGGGGGGGGGGGGGGGGGGGGGGGGGGGDGGGGGGGGGGGGGGGGGGGGGGGFGGGGGGGGGGGGGGGGGGGDGGGGGG>EGGGGGGDGGGEGGGGGGGGEGGGGGGGGGGGDEGGGGGGGG>DGCFGGGGGGGGGGGGGGGGGGGDCFFFFC:<BDEDEFF?GFFFFF3)<B17?F,###
@M06045:235:000000000-JCY5N:1:1101:18221:4605 1:N:0:TACAGC
CAGATCACTCCTACGGGAGGCAGCAGTGGGGAATATTGGACAATGGGCGCAAGCCTGATCCAGCCATGCCGCGCGGATGATGAAGGCCTTAGGGTTGTAAAGTCCTTTTAACGGGGAAGATAATGACGGTACCCGTAGAATAAGCACCGGCTAACTACGTGCCAGCAGCCGCGGTAATACGTAGGGTGCAAGCGTTAATCGGAATTACTGGGCGTAAAGCGTGCGCAGGCGGTGATGTAAGACAGTTGTGAAATCCCCGGGCTCAACCTGGGAACTGCATCTGTGACTGCATCGCTGGGAG
+
CCGGFGGGFGGGGGGGGGEGGGGGGGGGGGGGGGGGGGGGGGGGGGGGGGGGEDGGGGGFGDGGG8EGGGGGGGGG@FEGGGGGGGGGGGGGGGGGGGGGCGGGGGGGGGGGGGGGGGGGGGGGGGGGGGGGGGGGGFGFFGGDGGGGGGGGGGGGGGGGGGGGGFGCGGGGGGFGGGGGGFGGGGGGGGGGGGGGGGGGGGGGGGGFGGG5CEGGGGGGGGGGCCECGGGGGG=FFGFGGGGFGGCFGGGGFGGFGGGGD595>CGGFFGFGFGFFFDFFFFGFFFFFFFFB<B??>###
@M06045:235:000000000-JCY5N:1:1101:10202:4637 1:N:0:TACAGC
CAGATCACTCCTACGGGAGGCAGCAGTGGGGAATATTGGACAATGGGCGCAAGCCTGATCCAGCCATGCCGCGTGAGTGATGAAGGCCTTAGGGTTGTAAAGCTCTTTTGTCCGGGAAGATAATGACTGTACCGGAAGAATAAGCCCCGGCTAACTTCGTGCCAGCAGCCGCGGTAATACGAAGGGGGCTAGCGTTGCTCGGAATCACTGGGCGTAAAGGGTGCGTAGGCGGGTCTTTAAGTCAGGGGTGAAATCCTGGAGCTCAACTCCAGAACTGCCTTTGATACTGAAGATCTTTTAC
+
CCGGGGFGGGGGGGGGGGGGGGGGGGGGGGGGGGGGGGGGGGGGGGGGGGGGGGGGGGGGGGGGGGGGGGGGGGGGGGGGGGGGGGGGGGGGGGFGGGGGGGGGGGEGGGGGGGGGGGGGGGGGGGGGGGGGGGGGGGGGGGGGGGGGGGGGGGGGGGGGGGGGGGGFGGGGGGGGGGGGGGGGGGGEGEFGGGGGGGCFECGGGGGGGGGGGGGGGFGGGGGGGGGGGFGGGGGGGGGGFCEFDFGGGGFFGGGGGGGGFGFGGGGGFFGFGFGFFFGFFFFGFFFFFFFF9AFAA)###
@M06045:235:000000000-JCY5N:1:1101:8567:4672 1:N:0:TACAGC
CAGATCACTCCTACGGGAGGCAGCAGTGGGGAATATTGCGCAATGGGCGGAAGCCTGACGCAGCGACGCCGCGTGGGGGATGACGGCCTTCGGGTTGTAAACCTCTTTCGACCTCGACGAAGAGTGATTGACGGTAGGGGTGGAAGAAGCACCGGCCAACTACGTGCCAGCAGCCGCGGTAACACGTAGGGTGCGAGCGTTGTCCGGAATTATTGGGCGTAAAGAGCTCGTAGGCGGTGTGTCGCGTCGGCCGTGAAAACCTGCAGCTTAACTGTGGGCGTGAGGTCGATACGGGCATTAG
+
CCGGDGGGGGGFFFGGGGGGGGGGGFFGGGGGGGGGGGGGGGGGGGGFGGGGGGGGGGFFGGGGGGGGGGGGGFGGGGGGDGGGGGFGGGGGEGGGGGFGGGFFGGGGGGGGGEGGGCFGGGGGFGG9FGGGGGCGGGGG*FFGFGFGGGGCFGGGEGGGCFFGGGFGFGGFGFGEEGGCEEGFGG:FFGGFGDGEGEGEGGEFGGG5?F8CFGGGGGGGEEGGGGF7<C==GDGGGGG5DCCCDD:CDCDGGGG<FFF<D<75FFG5?B78CBCFFFF@FB5CFF5555>)03>22,###
@M06045:235:000000000-JCY5N:1:1101:12410:4672 1:N:0:TACAGC
CAGATCACTCCTACGGGAGGCAGCAGTGGGGAATTGTTCGCAATGGGCGCAAGCCTGACGACGCAACGCCGCGTGGAGGATGAAGATTTTCGGATCGTAAACTCCTGTCGAATGGGACGAATAGATTGCGGGTTAACAGCCCGTGGTCCTGACGGTACCGTTAAAGGAAACCCCGGCTAACTCCGTGCCAGCAGCCGCGGTAATACGGGGGGGGTAAGCGTTGTTCGGAATTACTGGGCGTAAAGGGCCCGTAGGCGGCCAACGAAGTCATCCGTTAAATCCCATGGCTTAACGGGGGTAA
+
CCCFFGGGFEGFGGGGGGGCFGGGFGGGGGGGEGGGGGGGGGGGGGGGGGGGEGGGGFGGGGGGGGGGD@C>EFGCFGGGGGFFGEFGGGFEGFGFGGGGGGGGGGFGFGCF8FCFDFGFGGGGGG<<FGCEGGGGGGGGGGEEEFGGGGFFCEEEGGGGGGGGGGGGGGGGGD7FGGGGGFEFGCGG>CECCGGFDEEGGGEC+<CEGGCEECCCCFCC*;C*::=CEEGG9++<?DCE5**9:F5C*9C/:*:*//275>F*/9D*9*2*2)*/.82/=FF**)).554**(0406###
@M06045:235:000000000-JCY5N:1:1101:12735:4688 1:N:0:TACAGC
CAGATCACTCCTACGGGAGGCAGCAGTAAGGAATATTGGTCAATGGACGCAAGTCTGAACCAGCCATGCCGCGTGGAGGATGAAGGTCCTCTGGATTGTAAACTTCTTTTATCTGGGAAGAAATCTATTTTTTCTAAAATAGTTGACGGTACCAGATGAATAAGCACCGGCTAACTCCGTGCCAGCAGCCGCGGTAATACGGAGGGTGCAAGCGTTATCCGGATTCACTGGGTTTAAAGGGTGCGTAGGTGGGCAGGTAAGTCAGTGGTGAAATCTCCGGGCTTAACTCGGAAACTGCACC
+
CCGGGGGGGGGGGGGGGGGGGGGGGGGGGGGGGGGGGGGGGGGGGGGGGGGGGGGGGGGGGGGGGGGGGGGGGGGGGGGGGGGGGGGGGGGGGGGGGGGGGGGGGGGGGGGGGGGGGGGGGGGGGGGGGGGGGGGGGGGGGGGGGGGGGGGGGGGGGGGGGGGGGGGGGGGGGGGGGGGGGGGGGGGGGGGGGGGGGGGGGGGGGGGGGGGGGGGGGGGGGGGGDGGGGGGGGGCFGGGGGGGGGGGGGGGGGGGGGGGGGGGGGGGGFFGFGFGFFFDFFFFGFFFFFFFEFFFFF4###
@M06045:235:000000000-JCY5N:1:1101:13163:4695 1:N:0:TACAGC
CAGATCACTCCTACGGGAGGCAGCAGTGGGGAATTTTGGACAATGGGCGAAAGCCTGATCCAGCCATGCCGCGTGCGGGAAGAAGGCCTTCGGGTTGTAAACCGCTTTTGTCAGGGAAGAAACGTCCCGAGCTAATACCTCGGGGTAATGACGGTACCTGAAGAATAAGCACCGGCTAACTACGTGCCAGCAGCCGCGGTAATACGTAGGGTGCGAGCGTTAATCGGAATTACTGGGCGTAAAGCGGGCGCAGGCGGCCATGCAAGACAGATGTGAAATCCCCGGGCTCAACCTGGGGCCG
+
CCGGGFFFGGGGFFGGG7FFECEC<ECFFGGG,FEFFGGGFGG<FGFDCEG7+ECFGDDGGGFFGFCFF,@FGFGEGGGGGGG8F@8FF8,<CFGGG=EFGGBF:EEFFGGGCGGGGG>FGGGGGG+FGCEFCFG,CD<3@@GEGGEEGFGGGDGGE:FGGGFGGF@FCD,,<<*1:<FGF@FGGGCGFF@?78:BEGGC810<9F:988?FE*2;C?82C8:79CEC:/AEFFFFC7D/5ECGGG53)197=3CDGCEGGGGGCC*59FF4:9C47/:*/6)935))749@)254?(###
@M06045:235:000000000-JCY5N:1:1101:18701:4716 1:N:0:TACAGC
CAGATCACTCCTACGGGAGGCAGCAGTGGGGAATATTGCGCAATGGGCGAAAGCCTGACGCAGCGACGCCGCGTGGGGGATGAAGGCCTTCGGGTTGTAAACCCCTTTCAGCAGGGACGAAGCGAAAGTGACGGTACCTGCAGAAGAAGCGCCGGCTAACTACGTGCCAGCAGCCGCGGTAATACGTAGGGCGCAAGCGTTGTCCGGAATTATTGGGCGTAAAGAGCTCGTAGGCGGTCTGTCACGTCTGCTGTGAAATCCCGGGGCTTAACCCTGGGCGTGCAGTGGATACGGGCAGCGA
+
CCGGGGGGGGGGGGGGGGGGGGGGGGGGGGGGGGGGGGGGGGGGGGGGGGGGGGGGGGGGGGGGDGGGGDEGGGGGGGGGGGGGGGGGGGGGGGGGGGGGGGGGGGGGGGGGGGGGGGGDGGGGGGGGGGGGGGGGGGGGGGGGGGGFGGGDGGGGGGGGGGGGGGGGGGGGGGDGGGGGGGGGGGGGGGGGGGGGGGGGEEE?FGG>CFGGGGGGGGGE:EGGGFGFFEEGFGGGGGGEFFGDGEGDGGGGGGFGDGFGFGGGGDGGFFGFG>CFFFG>FFFGFFFF=FFFF<B91-###
@M06045:235:000000000-JCY5N:1:1101:9727:4726 1:N:0:TACAGC
CAGATCACTCCTACGGGAGGCAGCAGTGGGGAATTTTCCGCAATGGGCGAAAGCCTGACGGAGTGACGCCGCGTGTGGGACGAAGGCCTTCGGGTCGTAAACCACTGTCAGTGGGAAAGAAGGGTGTCGGGGTTAATACCCCCGGCATTTGACGGTACCTGCAGAGGAAGCCCCGGCCAACTCTGTGCCAGCAGCCGCGGTAAGACAGAGGGGGCAAGCGTTGCTCGGAATTACTGGGCGTAAAGGGCGCGTAGGCGGGATGGCAAGTCGGTCGTGAAATCCCTCGGCTCAACCGAGGGTC
+
CCGGGGGGGGGGGDFGGGGGGGGGGGCFGGGGGGGGGGFGGGGGGGGGGGGGGGGGGGGGCFFGGGGGGGGEGFEFDECGFGGGGGGGGGGGGGGCFFGGGGGGGGGFGGGGGGGGGGGGGGGGE:F8CEFGGDGFGGFGGGGGGGGGGGCAGGGGGDGGGGGGFGGGGGGGGGGGGDGFGGGGFCCCGGF>FGCFGGGEEEEFGGGGC?CCEGGGFGCE8CEGGGG5EC5C@FFCFGGDCG59DG*CDDGCGDGCDGGCGGGCFGGGFEGFGF35?@GFF99<:BFF5B?FFF:19>###
@M06045:235:000000000-JCY5N:1:1101:14255:4737 1:N:0:TACAGC
CAGATCACTCCTACGGGAGGCAGCAGTGGGGAATATTGCACAATGGGCGCAAGCCTGATGCAGCGACGCCGCGTGAGGGATGACGGCCTTCGGGTTGTAAACCTCTTTCGCCAGGGACGAGCAAGGACGGTACCTGGGGAATCAGCCCCGGCTAACTACGTGCCAGCAGCCGCGGTAATACGTAGGGGGCGAGCGTTGTCCGGAGTTACTGGGCGTAAAGGGCATGTAGGCGGTCGAGGAGGTTTGAGGTGACAGCTTCCGGCTTAACTGGAGGAGGTCCTTGAAGACGGCTCGACTTCAC
+
CCGGGGGGGGGGGGGGGGGGGGGGFGGGGGGGGGGGGGGGGGGGGGGGGGGGGGGGGGGGGGGGGGGGGGGGGGGGGGGGGGGGGGGGGGGGGGGGGGGGGGGGGGGGGGGGGGGGGGGGGGGGGGGGGGGGGGGGGGGGGGGGGFGGGGGGGGGGGGGGGGGGGGGGGGGGGGGGGGGGGGGGGGGGGGGGGGGGGGGGGGGGGDGGGGGGGGG::8CCGGGGFGEFGGGGGEGECEGCDG=<CCCFGGGGGGFFGFGGGGGGD<FGFFG?*.9>B;CFFFFC?FFFFFFFFFFBB?###
@M06045:235:000000000-JCY5N:1:1101:24747:4763 1:N:0:TACAGC
CAGATCACTCCTACGGGAGGCAGCAGTGGGGAATCTTGCGCAATGGGCGGAAGCCTGACGCAGCAACGCCGCGTGCGGGAGGAAGGCCTTCGGGTTGTAAACCTCTTTCGACAGGGACGAAGCGCAAGTGACGGTACCTGTAGAAGAAGCACCGGCTAACTACGTGCCAGCAGCCGCGGTAATACGTAGGGTGCGAGCGTTGTCCGGAATTATTGGGCGTAAAGAGCTCGTAGGCGGTTTGTCGCGGCGACTGTGAAAACCTGGGGCTTAACTCTGGGCCTGCAGTCGATACGGGCAGTCC
+
CCGGGGGFEGGGGGGGGGGGGGGGGGECFEGFGGFGGGGGGGE@FGDFGGGGGGGGGFGGGGCFFGGGGGGGGGGEGGGGGGGGGGDD8EEFGGFEGGGGGGGGGGGGGGGGGGGGGGGGGFGGGGDFEF<FGGGFEAFGCFF@F<<BCCG:FEGGCEFGFGGGG7FGGDFGGGCEGEDECGGG?C9C;EE8CEEEEGD?E8/<EGG5*8+<C7CCCE=?*;FG?GFCFGGEGGGGGCCCG7<DFG5))9DCC:?7>FGGDCF5CGGGFFGFGF7@F>FFBF:<6@FF>BFFF6E>0-###
@M06045:235:000000000-JCY5N:1:1101:12758:4776 1:N:0:TACAGC
CAGATCACTCCTACGGGAGGCAGCAGTGGGGAATATTGCACAATGGGGGAAACCCTGATGCAGCAACGCCGCGTGAGTGATGACGGCCTTCGGGTTGTAAAGCTCTGTCTTCAGGGACGATAATGACGGTACCTGAGGAGGAAGCCACGGCTAACTACGTGCCAGCAGCCGCGGTAATACGTAGGTGGCGAGCGTTGTCCGGATTTACTGGGCGTAAAGGGAGCGTAGGCGGACTTTTAAGTGAGATGTGAAATACCCGGGCTTAACTTGGGTGCTGCATTTCAAACTGGAAGTCTAGATC
+
CCGGGGGGGGGGGGGGGGGGGGGGGGGGGGGGGGGGGGGGGGGGGGGGGGGGGGGGGGGGGGGGGGGGGGGGGGGGGGGGGGGGGGGGGGGGGGGGGGGGGGGGGGFGGGGGGGGGDGGGGGGGGGGGGGGGGGGGGG8FCFGGFGGGGGGGGFGGFGGG>FFGGGGGGGGGGGGGGGGGGGFFGGGGGEGGGGGGGGGGGDC?EFGGGGGGGGGGGGGGG=CEGE5:>FGG5EGCCEFEGGGGG7EGG0*:<>:C4CE5DC5*2:C*=?FFGFGFFFFFF?FFF????FFFF>B9<)###
@M06045:235:000000000-JCY5N:1:1101:21411:4790 1:N:0:TACAGC
CAGATCACTCCTACGGGAGGCAGCAGTGGGGAATATTGCACAATGGGCGCAAGCCTGATGCAGCGACGCCGCGTGAGGGATGACGGCCTTCGGGTTGTAAACCTCTTTCGCCAGGGACGAAGCGCAAGTGACGGTACCTGGATAAGAAGCACCGGCTAACTACGTGCCAGCAGCCGCGGTAATACGTAGGGCGCAAGCGTTGTCCGGAATTATTGGGCGTAAAGAGCTCGTAGGCGGTTTGTCGCGTCTGCCGTGAAAGTCCGGGGCTCAACTCCGGATCTGCGGTGGGTACGGGCAGGTG
+
CCGGGGGGGGGGGGGGGGGGGGGGGGGGGGGGGGGGGGGGGGGGGGGGGGGGGGGGGGGGGGGGGGGGGGGGGGGGGGGGGGGGGGGGGGGGGGGGGGGGGGGGGGGGFGGGGGGGGGGGGGGGGGGGGGGGGGGGGGGGGGGGGGGGGGGGGGGGGGGGGGGGGFDGGFGGGGGGGGGGGGGGGGCGGGGGGGGCEGGGEGGGGGE>:@C?FGGGGGGGGCGGGGGDGEGEGGGGEEDGGGGGGGGG3*:=EC5<CC7CFGGGGGG<FFGFG?FB@7*<FFFDBDFFFFFF@>B>B:###
@M06045:235:000000000-JCY5N:1:1101:11420:4807 1:N:0:TACAGC
CAGATCACTCCTACGGGAGGCAGCAGTGGGGAATCTTGCGCAATGGCCGAAAGGCTGACGCAGCGACGCCGCGTGTGGGAGGAAGCTCTTCGGGGTGTAAACCACTGTTGCCCGGGACGAACAGCCTCTTTCGAGGGGCCTGACGGTACCGGGTGAGGAAGCACCGGCTAACTCTGTGCCAGCAGCCGCGGTAATACAGAGGGTGCGAGCGTTGTCCGGAATCACTGGGCGTAAAGGGCGCGTAGGTGGTGGCTTAAGCGTGCGGTGAAAGCTCGGGGCTCAACTCCGAGTCGGCCGTTGC
+
CCGGGGGGGGGGGGGGGGGGGGGGGGEGGGGGG8EFGGGGGGGEFFGGGGGGGGGGGGGGGGGGGGGGGGGGGFEGGGGGGGGGGGEGGGGGDGGGGGGFGGGGG@DFFFGGGEGGGGGGGGGGGGGGFCGGGGGGGGGGGGGGGGGGGGGGGCCGGGGC@FGFGGGGEDGGGCGFGFGGGFFFFGGGGGG5CEGGGGCCFGGCCDEGGGG8EGE9CGGGGGGFGGFGFGGEGGCFG=DECCGGGDFFDGGGGGGG7DGGG3DDDDGGFBGF7FG@@>CBF@FFF*<:B>>F3(041(###
@M06045:235:000000000-JCY5N:1:1101:7951:4815 1:N:0:TACAGC
CAGATCACTCCTACGGGAGGCAGCAGTCGGGAATTTTGCGCAATGGACGAAAGTCTGACGCAGCAACGCCGCGTGAGGGATGAAGGCCCTCGGTTTGTAAACCTCTTTTCTCAGGGACGATAATGACGGTACTTGAGGAATAAGCCACGGCTAACTACGTGCCAGCAGCCGCGGTAATACGTAGGTGGCAAGCGTTGTCCGGATTTACTGGACGTAATGAGCGCGCAGGCGGTCGTGCAAGTCGCGTGTGAAAGCCCCCGGCTCAACTGGGGAGGGTCACGCGATACTGCTCGACTTGGTA
+
<CC<<C<@9FGE@,B@FCGGDEFGCFD9@:@:CFEGFCCFD+@BE,E@@@C769@FA9E:FCFG<6F7::7@F8@4B=4+=F,EF@EE+:46B44BFED<,B8,=BF9F9F,FFFG+=@FCCCF?C<:CFF+,B3=,<>,:@@<FF,<<CCFGCFA>:FF,@*FFCC:BCFC4=<<CFEGGBFCG:F:+B9=781=B@C+=ECEC::9FCF*0C8CE*3+AEEGE=8?5:CC//:E5=FFG9CD5*2)1/::9D65**/9)7)9*9*?@?7BD5C:))1)85BG@).*186*7>),3-###
@M06045:235:000000000-JCY5N:1:1101:16480:4827 1:N:0:TACAGC
CAGATCACTCCTACGGGAGGCAGCAGTGGGGAATCTTGCGCAATGGGCGAAAGCCTGACGCAGCGACGCCGCGTGGGGGAAGAAGGCTTTCGGGTTGTAAACCCCTTTCAGGAGGGACGAAGCCACTCGGGTGAATAGCCCAGAGGGTGACGGTACCTCCAGAAGAAGCCCCGGCTAACTACGTGCCAGCAGCCGCGGTAATACGGAGGGTGCGAGCGTTGTCCGGAATCACTGGGCGTAAAGGGCGCGTAGGTGGCCAAGCAAGGTCGCGGTGAAAGCCCGGGGCTCAACCCCGGGTTTG
+
CCGGGGGGGGGGGGGGGGGGGGFGGGGGGGGGGGGGGGGGGGGGGGGGGGGGGGGGGGGGGGGGGGGGGGGGGFFEGGGGGGGGGGGGGGGGGGGGGGGFFGGGGGGGGGGGGGGGGGGGGEGGGG<CGGGFFGGGGFGGGGGGGCGG7FFGGGGGGFGGGGFGGGGGGFDFDEGCFGFGDGEFCFGGGGGGGFGGGGGGGGGGGG5EEGGCGG>CEGE58CFFC=CCC<+<FFFGGGDGGEFGGDGDDC3>EGGGFDG7>796CGFC>EGFDDC?4B5F>>DDFD)7674>D?329(###
@M06045:235:000000000-JCY5N:1:1101:22547:4845 1:N:0:TACAGC
CAGATCACTCCTACGGGAGGCAGCAGTGGGGAATATCGGACAATGGGGGCAACCCTGATCCAGCCATGCCGCGTGAGTGATGAAGGCCCGAGGGTTGTAAAGCTCTTTTGTGCGGGAAGATAATGACGGTACCGCAAGAATAAGCCCCGGCGAACTTCGTGCCAGCAGCCGCGGTAATACGAAGGGGGCTAGCGTTGCTCGGAACCACTGGGCGTATAGGGTGCGTAGGCGGGTCTTTAAGTCAGGGGTGAAATCCTGGGGCTCAACTCCAGAACTGACTTTCATACTGCGGATCTTGTTA
+
CC@FDG8FCF@F?EE,C@@+C-CC<FFFGGCCCF@,,87CF:6@F8FBF7F,C<:A8EF,CFGFFGDC@DF7FGGEG,?FG9E558F,4++@++?F=8BFFEGGFGFF9B<FFEGCEGGD<?FDDEG::F7FGGGF:>F<<>D@FCG>>35*5C*>7@<4=FG,?CEEGGGDGD<F*?FE7C7BFF8?5EGFFEE>ECFF>EEG*/01+<0*2C/:*2<3CCEEG=EEC+::E:?*<CG+:+0*2*:DCDGG9:FG0:E*)5)*>*C716*)*.*9**2****218896*53.1:)))###
@M06045:235:000000000-JCY5N:1:1101:21694:4847 1:N:0:TACAGC
CAGATCACTCCTACGGGAGGCAGCAGTGGGGAATATTGCGCAATGGGCGAAAGCCTGACGCAGCAACGCCGCGTGAGGGATGACGGCCTTCGGGTTGTAAACCTCTTTCAGCAGGGACGAAGCGAAAGTGACGGTACCTGCAGAAGAAGGACCGGCCAACTACGTGCCAGCAGCCGCGGTAATACGTAGGGTCCGAGCGTTGTCCGGAATTATTGGGCGTAAAGGGCTCGTAGGCGGTCCGTCACGTCGGGAGTGAAAACTCGGAGCCCAACTCCGAGCCTGCTTCCGATACGGGCAGGGT
+
CCGGGGGGGGGGGGGGGGGGGGGGGGGGGGGGGGGGGGGGGGGGGGGGGGGGGGGGGGGGGGGGGGGGGGGGGGGGGGGGGGGGGGGGGGGGGGGGGGGGGGGGGGGGGGGGGGGGGGGGGGGGGGGGGGGGGGGGGGGGGGGGGGFGFGGGGGGGGGGGGGGGFGGGGGGGGDGGGGGGGGGGGGC@FGGGGGGGGGGGGGGGGGGEGFFFGC?FGGGGGEFGGGGGGGGEGDFGEGGGGEFGGGGGGGGGG7EDFDFGGGDGGDD*7:17C7C3<@GBF>@CFFFDEE:55<>0(,###
@M06045:235:000000000-JCY5N:1:1101:11318:4890 1:N:0:TACAGC
CAGATCACTCCTACGGGAGGCAGCAGTGGGGAATTTTGGACAATGGGCGCAAGCCTGATCCAGCCATTCCGCGTGCAGGATGAAGGCCCTCGGGTTGTAAACTGCTTTTGTACGGAACGAAACGCGCCGGGTTAATACCCTGGCGTAATGACGGTACCGTAAGAATAAGCACCGGCTAACTACGTGCCAGCAGCCGCGGTAATACGTAGGGTGCAAGCGTTAATCGGAATTACTGGGCGTAAAGCGTGCGCAGGCGGTGATGTAAGACGGATGTGAAATCCCCGGGCTCAACCTGGGAATC
+
CCGGGGGGGGGGGGGGGGGGGGGGGGGGGGGGGGGGGFGGGGGGGGGFGGGGGGGGGGGGGGGGGGGGGGGGGGGGGGGGFGGGGGGGGGGGGGGGGGGGGGGGGGGGGGGGGGGGGEEGGGGGGGGGGGGGGGGGGFGFFGGGDGDGGGGGGGGGGGGGFGGGGGGGGGGGGGGGGGGGGGGGGGGGGGGGGGGGGGGGDGGGGGCFGGGGGGGGGGGEEEFCEGGGGGGGGGGGGFGGGG57FECGDGDDGGGGGDCFCFCFFGFGEF9@GFGFFFGFFFF<>EFFF?=FFFFBF(###
@M06045:235:000000000-JCY5N:1:1101:5340:4904 1:N:0:TACAGC
CAGATCACTCCTACGGGAGGCAGCAGTGGGGAATATTGCGCAATGGGCGGAAGCCTGACGCAGCGACGCCGCGTGGGGGATGACGGCCTTCGGGTTGTAAACCTCTTTCGACCTCGACGAAGAGTGATTGACGGTAGGGGTGGAAGAAGCACCGGCCAACTACGTGCCAGCAGCCGCGGTAACACGTAGGGTGCGAGCGTTGTCCGGAATTATTGGGCGTAAAGAGCTCGTAGGCGGTGTGTCGCGTCGGCCGTGAAAACCTGCAGCTTAACTGGGGGCGTGCGGTCGATACGGGCATGGC
+
CCGGGGGGGGGGGGGGGGGGCGGGFGFFGGGGGFGGGGGGGGGGGGGGGGGGGGGGGGGGGCCFGGGGGGGGG@FGGGGGGGGGGGGG:FFGGGGGGGGGGGGGGGGGGGGGGGGGGGGGDGGGFGGGGGGGGGEFCFGGCFGFFGEGGGGGFGGGGEGGGGGGG7B8::CFGGGG5EGGGGGGGGFGFGEFGGGCEEGCEEGG??EE8CFFGGFGGCE=85CGGGGGGGGGGGGGGGG=DFGCF5><)93>EDGGFFFGGGGGGGGFF?76*9*)8<<<BDE:>@FF>:5>FFE69.###
@M06045:235:000000000-JCY5N:1:1101:20059:4909 1:N:0:TACAGC
CAGATCGCTCCTACGGGAGGCAGCAGTGGGGAATATTGGACAATGGGCGAAAGCCTGATCCAGCCATGCCGCGTGAGTGATGAAGGCCCTAGGGTTGTAAAGCTCTTTTGTGCGGGAAGATAATGACGGTACCGCAAGAATAAGCCCCGGCTAACTTCGTGCCAGCAGCCGCGGTAATACGAAGGGGGCTAGCGTTGCTCGGAATCACTGGGCGTAAAGGGTGCGTAGGCGGGTTTCTAAGTCAGAGGTGAAAGCCTGGAGCTCAACTCCAGAACTGCCTTGGATACTGGAAGTCTTGCCA
+
CCFGGG8CGGGGGGGEGGGGGGGGGGEGGGGGFFFGFGGGGGGGGGGGGGGGGGGGGGGGGGGGGGGGGGGGGGGEGGGGGGGGGGGGGGGGGGGGGGGGGGGCFGGGFGGGGGGG@FGGFGGGGGFGGGGGFGGDGGGGGGGFGGG77C7FCGGFGGGG@FGCGGGG>EGEDEGGGGGGGF<CEGEGDGGGFEEGEEEFGGGGGCGCGGGG>E8=EGGGDGGGCCGGG?EGGEGGFGGGG?C>FFGFGGGGGG?CGGGGGFF4FFCCF?<)*098=@G4=))9B=)76;FFFFF296###
@M06045:235:000000000-JCY5N:1:1101:19381:4989 1:N:0:TACAGC
CAGATCACTCCTACGGGAGGCAGCAGTAAGGAATATTGCGCAATGGGCGAAAGCCTGACGCAGCGACGCCGCGTGGGGGATGAAGGTCTTCGGATTGTAAACCCCTTTCGGGAGGGAAGATGGGATGGGGTAACCCATTCGGACGGTACCTCCAGAAGCAGCCACGGCTAACTTCGTGCCAGCAGCCGCGGCAATACGAAGGTGGCAAGCGTTGTTCGGATTTACTGGGCGTACAGGGAGCGTAGGCGGTTGGATAAGCCCTCCGTGAAATCTCCAGGCTTAACCTGGAAAGTGCAGACGG
+
CCGGGGGGGGGGGGGGGGGGGGGGGGGGGGGGGGGGGGGGGGGGGGGGGGGGGGGGGGGGGGGGGGGGGEGGG@FGGGGGGGGGGGGGGGGGGEGGGGGGGGGGGGGGGGGGGGGGGGGGGGGGFGGGGGGGGFGGGGGGGGGGGGGG>EFGGGGGFGGGGGGGGGGGGGGGGFGGGGGGGGGGGGGGGGG*CEGGGGGGGGGGGGGGGGGGGGGFCEEGGGGGGGGGGGCEEG=FGGGGGGGGGGGGGGGGGGFGGGGFG4CDGDFGFFFFGFGFF?FFFFFGFFFFFFFFFFFAA)###
@M06045:235:000000000-JCY5N:1:1101:18132:4992 1:N:0:TACAGC
CAGATCACTCCTACGGGAGGCAGCAGTGGGGAATATTGCACAATGGGCGCAAGCCTGATGCAGCGACGCCGCGTGAGGGATGACGGCCTTCGGGTTGTAAACCTCTTTCAGCAGGGAAGAAGCGAGAGTGACGGTACCTGCAGAAGAAGCGCCGGCTAACTACGTGCCAGCAGCCGCGGTAATACGTAGGGACCAAGCGTTGTTCGGATTTACTGGGCGTAAAGGGCGCGTAGGCGGCGTGGTAAGTCAGTTGTGAAATCTCCGAGCTTAACTCGGAACGGTCAACTGATACTGCTGTAGG
+
CCGGGGGGGGGGGGGGGGGGGGGGFGGGGGGGGGGGGGGGGGGGGGGGGGGGGGGGGGGGGGGGGGGGGGGGGGGGGGGGGGGGGGGGGGGGGGGGGGGGGGGGGGGGGGGGGGGGGGGGGGGGGGEGGGGGGGGGGDCGGGGGGGGGGGGDGGGGGGGGGGGGGGGGGGGGGGGGGGGGGGGGGGFGGDEFGGGGGGEEGGGGGDGGGGFCGFFFDGGEGE5@CEGGGGGGGGGGGGGGGEGG>FGFGGCFFGGGGFGGGF7DDGGGFFCFFFDF>BDD@EFGFFF?F@FFFAFBB6###
@M06045:235:000000000-JCY5N:1:1101:10264:5057 1:N:0:TACAGC
CAGATCACTCCTACGGGAGGCAGCAGTGGGGAATATTGGACAATGGGCGGAAGCCTGATCCAGCAACGCCGCGTGAGGGATGACGGCCTTCGGGTTGTAAACCTCTTTCAGTACCGACGAAGCGAGAGTGACGGTAGGTACAGAAGAAGCACCGGCCAACTACGTGCCAGCAGCCGCGGTAATACGTAGGGTGCGAGCGTTGTCCGGAATTATTGGGCGTAAAGGGCTCGTAGGCGGTTTGTCGCGTCGGGGGTGAAAATCCAGGGCTTAACTCTGGACTGGCTTCCGATACGGGCAGCAT
+
CCGGGGGGGGGGGGGGGGGGGGGGGGFFGGGGGGGFGGGGGGGGGGGGGGGGGGGGGGGGGGGGGGGGGGGGGEGGGGGGGGGGGGGGGGGGGGFGGGGGGGGGGGGGGGGGGGGGDGGEGGGGGGGGGGGGGGGGEGGGGGGGGGGGGGGGGGGGGGGGGGGGGGGGGGGGGG@FFGGGGDGGGGFCGGGGGGGDGGGGC*;FCGEGGGFFGG7CFGEEGGFGGDGGGEGGGGGGGCD59=CCFGCCDG:)*15<FGCCDFDFF3*9.<FF*1:B<=FFFFF57)9@@BEFFFFF91###
@M06045:235:000000000-JCY5N:1:1101:12659:5086 1:N:0:TACAGC
CAGATCACTCCTACGGGAGGCAGCAGTGGGGAATATTGCACAATGGGCGAAAGCCTGATGCAGCGACGCCGCGTGAGGGATGACGGCCTTCGGGTTGTAAACCTCTTTCAGTAGGGAAGAAGCGAAAGTGACGGTACCTGCAGAAGAAGCGCCGGCTAACTACGTGCCAGCAGCCGCGGTAATACGTAGGGCGCAAGCGTTATCCGGAATTATTGGGCGTAAAGAGCTCGTAGGCGGTTTGTCGCGTCTGCCGTGAAAGTCCGGGGCTCAACTCCGGATCTGCGGTGGGTACGGGCAGCGA
+
CCGGGGGGGGGGGGGGGGGGGGGGGGFGGGGGGGGGGGGGGGGGGGGGGGGGGGGGGFGGGGGGEEGGGGGGDCFFGGGDEEGGGGGGGGFGGGGGGGGGGGGGGGGGGGGFGGGGGGGFGGGGGG@FFGGGGGGGGGGGGGFGEFDFFGGGDEGGGGFGGGACG@FGGGGGGGGGGGGGGGFFCGFGGGGDGGGGGGGGGGF?CGDE58CGGGGCFFG=EGCGGGGGGGGG=EFGE5CC7FGGGC5CD<CGD*>FGF?DCCD3D)))5FFFC*7:;BGDFFFC@E>EDFB?B6D>B-###
@M06045:235:000000000-JCY5N:1:1101:18400:5121 1:N:0:TACAGC
CAGATCACTCCTACGGGAGGCAGCAGTGGGGAATATTGCGCAATGGGGGAAACCCTGACGCAGCGACGCCGCGTGCGGGATGAAGGCCTTCGGGTTGTAAACCGCTTTCAGCAGGGACGAATCCAGACGGTACCTGCAGAAGAAGCGCCGGCTAACTACGTGCCAGCAGCCGCGGTAACACGTAGGGCGCGAGCGTTGTCCGGAATTATTGGGCGTAAAGAGCTCGTAGGCGGCCTGTTGCGGCCGCTGTGAAAGCCCGGGGCTTAACCCCGGGTCGGCCGTGGATACGGGCAGGCTGCGC
+
CCGFGGGGGGGGGGGGGFGGGGGGGGFGGGGGGGGGGGGGGGGGGGGGGGGGGGGGGGGGGGGGGGGGGGGGGFGEDGGEGGGGFFGGGBFGGGGGGGGGGGGGGGGGGGGGGGGGGGGGGGGGFGGGGGGGGGGGGGGGGGGGGGGGDGGGGGGGGGGGGGGGGFGGGGGGDGDCEGGGGG08EEGGGCEGGGGCGGGGGGGGGCFGGCCCGGGEGEFCF8C+3:C8CEFGGGEEFGF9>>*/):57DGGGGFGGGGGGGGGDCFGG?FGED>D>5>5)57>D>6=@FF3).4D>0(###
@M06045:235:000000000-JCY5N:1:1101:18263:5134 1:N:0:TACAGC
CAGATCACTCCTACGGGAGGCAGCAGTGGGGAATCTTGCGCAATGGGCGAAAGCCTGACGCAGCGACGCCGCGTGCGGGAAGAAGGCCTTCGGGTTGTAAACCGCTTTCAGGAGGGACGAAGCCACTCGGGTTAATAGCCCAGAGGGTGACGGTACCTCCAGAAGAAGCCCCGGCTAACTACGTGCCAGCAGCCGCGGTAATACGTAGGGGGCTAGCGTTGTCCGGATTTATTGGGCGTAAAGAGCGTGTAGGCGGCCAAGTAGGTCCGTTGTGAAAACTGGAGGCTTAACCTCCAGCCCG
+
CCGGGGGGGGGGFGGGGGGGGGGGGGGGGGGGGGGGGGGGGGGGGGGGGGGGGGGGGGGGGGGGGGGGGGGGGGGGGGGDGGGGGGGGGGGGGGGGGGGGGGGGGGGGGGGGGGGGGGGGGGGGGGGGGGGGEGGGGGGGGGGGGGGGGGGGGGGGGGGGGGGGGGGGGGGGGBFEGGGGGGGGGGFGGFGGFGGGGGG>EGCGGCFGGGGGGCCFGGGGGGGGGGC;5@CF@CEFGEGEDGGGFGG5>7FGGGGGGDGFF?CGFGGG>FGFGEGFF?GFFFFGEFFFFFF==?>?(.###
@M06045:235:000000000-JCY5N:1:1101:12958:5147 1:N:0:TACAGC
CAGATCACTCCTACGGGAGGCAGCAGTGGGGAATCTTGCGCAATGGGCGAAAGCCTGACGCAGCGACGCCGCGTGAGCGATGAAGGCCTTCGGGTTGTAAAGCTCTGTGGGGAGGAAAGAATAAGGCTTGGCTAATATCCAAGCTGATGACGGTACCTCCTTAGCAAGCACCGGCTAACTACGTGCCAGCAGCCGCGGTAATACGTAGGGTGCGAGCGTTAATCGGAATTACTGGGCGTAAAGCGTGCGCAGGCGGTTCTGAAAGTCAGCTGTGAAAGCCCCGGGCTTAACCTGGGAAGCG
+
CCGGGGGGGGGGGGGGGGGGGGDEEFFGGGGDGGGGGGGGGGGGGGGGGGGGGGGGGGFGGGGGC7CGGGGGGGGGGGFGFDGGGGGGGGGGGGGGGGGGGGGEGFGGGGGGCFCFGGGGGAFGGGGGGGGG@FFGGGGFFGGGGGGGFGGDGGGG9FFFGGGGFGGGGGGGGFFFGGGGGGGCCFGGGGGGGGGGGGGEDFFGGGGGGGGGGGEGGGGGG5CFGGEGGFCGCGGGGGDGG5EGGGGDC39CCDEGDGG*7*CCFFGGF?C;:)C@*9C>>)0>DD>FFFF=4:@BB8###
@M06045:235:000000000-JCY5N:1:1101:16498:5170 1:N:0:TACAGC
CAGATCACTCCTACGGGAGGCAGCAGTGGGGAATATTGCACAATGGGCGAAAGCCTGATGCAGCGACGCCGCGTGAGGGATGACGGCCTTCGGGTTGTAAACCTCTTTCGACAGGGACGAAGCGCAAGTGACGGTACCTGTAGAAGAAGCACCGGCTAACTACGTGCCAGCAGCCGCGGTAATACGTAGGGTGCGAGCGTTGTCCGGAATTATTGGGCGTAAAGAGCTCGTAGGCGGTTTGTCGCGTCGACTGTGAAAACCTGGGGCTTAACTCTGGGCCTGCAGTCGATACGGGCAGTGG
+
CCGGGGGGGGGGGGGGGGGGGGGGGGFFGGGGGGGGGGGGGGGGGGGGGGGGGGGGGGGGGGGGGGGGGGGGGFGEGGGGGGGGGGGGGGGGGGGGGGGGGGGGGGGGGGGGGGGGGGGGGGGGGGGGGGGGGGGGGGGGGGGGGGGGGGGGGGGGGGGGGGGGGGGGGGGGGGGGGGGGGGGGGFCFGGGGGGGGGGGGGGGGGEGGCGDGGFG6FGGGGGFGGGGGGGEGGGGGEGGGGFGGGGGGGGGG50CDFFGGGGGCFCDGFFGF7=FFFFGF@FF4FFF>>EF578596(###
@M06045:235:000000000-JCY5N:1:1101:11945:5173 1:N:0:TACAGC
CAGATCACTCCTACGGGAGGCAGCAGTGGGGAATATTGCGCAATGGGCGAAAGCCTGACGCAGCGACGCCGCGTGTGGGATGACGGCCTTCGGGTTGTAAACCACTGTCGGGAGGGACGAATGCCCCGCAAGGGGAGTGACGGTACCTCCAAAGGAAGCACCGGCTAACTCCGTGCCAGCAGCCGCGGTAATACGGAGGGTGCGAGCGTTGTCCGGAATCACTGGGCGTAAAGGGCGCGTAGGCGGCCTGATAAGTAGGGGGTGAAATCCTGCGGCTTAACCGCAGGGCTGCCTTCTATGA
+
CCGGGGGGGGGGGGGGGGGGGGGGGGFGGGGGGGGGGGGGGGGGGGGGGGGGGGGGGGGGGGGGGGGGGGGGGGGGGGGGGGGGGGGGGGGGGGGGGGGGGGGGGGGGGGGGGGGGGGGGGGGGGGGGGGGGGGGGGGGGGGGGGGGGGGGGGGGGGGGGGGGGGGGGGGGGGFGGGGGGGFGGGGGGGGGGGGGGGGGGGGGGGGGGGDEEGGGGGGGGDGGGGGGGEDGGGGGGGEGGDEGGGDEGGF<FGGGDGGFGGGDGGGFFFFDFGFGFF>GFFFFGF>FFFFFFFFF<A)###
@M06045:235:000000000-JCY5N:1:1101:17062:5174 1:N:0:TACAGC
CAGATCACTCCTACGGGAGGCAGCAGTAGGGAATCTTCCGCAATGGACGAAAGTCTGACGGAGCAACGCCGCGTGAGTGAAGAAGGTCTTCGGATCGTAAAACTCTGTTATCAGGGAAGAACAAGTATCGGAGTAACTGCCGGTACCTTGACGGTACCTGACCAGAAAGCCACGGCTAACTACGTGCCAGCAGCCGCGGTAATACGTAGGTGGCAAGCGTTGTCCGAAATTATTGGGCGTAAAGCGCGCGCAGGCGGTTTCTTAAGTCTGATGTGAAAGCCCACGGCTTAACCGTGGGGAT
+
CCGGGGGGGGDGGGGGGGGGGGGGDGFFFGGGGGGGGGGGGGGGGGGGGGGGGFGFGGFGGGGGGGGCFGGGGFGFGGGGGGGGGGGGGGGGGEGGGGGGGGGGGGGGGFGGFGGGG@FFGFGFGFEEEG7CEECGGGGF8B7FCGFGFGDGGEGGDGGGGGGGF7FFGGFC:FCDEDGGGFGGE<DGC,BEFGGGEEG:CBCFG8:FDE<ECG>CCFG8CE7FGGDE=CE?F7<?=CDGG5=C7CCCCDDGDDGDG97*:DC:CCFFF?***1:*9FFFFF><53@FFF46467(7(###
@M06045:235:000000000-JCY5N:1:1101:5672:5201 1:N:0:TACAGC
CAGATCACTCCTACGGGAGGCAGCAGTGGGGAATTTTGGACAATGGGGGCAACCCTGATCCAGCAATGCCGCGTGAGTGAAGAAGGCCTTCGGGTTGTAAAGCTCTTTTGTCAGGGAAGAAACGGTCCGGGCTAATATCCTGGGCTAATGACGGTACCGTAAGAATAAGCACCGGCTAACTACGTGCCAGCAGCCGCGGTAATACGTAGGGTGCAAGCGTTAATCGGAATTACTGGGCGTAAAGCGTGCGCAGGCGGGTATGTAAGACAGTTGTGAAATCCCCGGGCTCAACCTGGGAGAG
+
CCGGGGGGGGGGGGGGGGGEGGGGGGGGGGGDGGGGGGGGGGGGGGG@FGGGGGGGGGGCGGGGGGGGGGGDGFGECFFFFGFGGGG8FEGGGG=FEFFGGGGFGGGGCFGGGGGGFGDFGGGGEGGEGGGG7FEGDFFGFGGGGGGGGGGGGG@FGDEGGGGGGGGGGAFGGGGDGGGGFFFGFC@FGGGG@EGGEGG8CEGGGGGDFGGFE5<CGCC/8E5CGGGEGGGC?<@?7CDGGEFGGE:/>DDCEGD3D)CCGGGGGFD67?:9FFGFFBF666FGEFB@F=?FFBF8?(###
@M06045:235:000000000-JCY5N:1:1101:16827:5268 1:N:0:TACAGC
CAGATCACTCCTACGGGAGGCAGCAGTGGGGAATATTGCACAATGGGCGCAAGCCTGATGCAGCGACGCCGCGTGGGGGATGACGGCCTTCGGGTTGTAAACCTCTTTCACCATCGACGAAGGTTCGGGTTTTCTCGGATTGACGGTAGGTGGAGAAGAAGCACCGGCCAACTACGTGCCAGCAGCCGCGGTAATACGTAGGGTGCGAGCGTTGTCCGGAATTACTGGGCGTAAAGAGCTCGTAGGTGGTTTGTCGCGTTGTTCGGGAAATCTCACGGCTTAACTGTGAGCGTGCGGGCTT
+
CCGGGGGGGGGGFGGGGGGGGGGGGGGGGGGGGGGGGGGGGGGGGGGGGGGGGGGGGGGGGGGGGGGGGGGGGFGGGGGGGGGGGGGGGGGGGGGGGGGGGGGFGGGGGGGFGGEGGGGGGGGFGC:FDFGGGE9FEGCF7FCFGDGGGGFGGFFGGFGDGGGGGGGGGGGGGGGGGGGGGGGGGGGCEEGG8EFFFEC9CEG6CEG5:EEEGGGGFGGGDGGGGGGGF=EGGCEFC=CFGGGGGGGGGGFFGGGG3DEDCDGGC)97>F>=*97=4>7<:)*:8FFF4=/>DF>9>B###
@M06045:235:000000000-JCY5N:1:1101:26073:5268 1:N:0:TACAGC
CAGATCACTCCTACGGGAGGCAGCAGTGGGGAATATTGCGCAATGGGCGAAAGCCTGACGCAGCGACGCCGCGTGTGGGATGACGGCCTTCGGGTTGTAAACCACTGTCGGGAGGGACGAATGCGCCGCAAGGCGAGTGACGGTACCTCCAAAGGAAGCACCGGCTAACTCCGTGCCAGCAGCCGCGGTAATACGGAGGGTGCGAGCGTTGTCCGGAATCACTGGGCGTAAAGGGCGCGTAGGCGGCCTGATAAGTAGGGGGTGAAATCCTGCGGCTTAACCGCAGGGCTGCCTTCTAATC
+
CCGGGGGGGGGGGGGGGGGGGGGGGGGGGGGGGGGGGGGGGGGGGGGGGGGGGGGGGGGGGGGGGGGGGGGGGFGGGGGGGGGGGGGGGGGGGGGGGGGGGGGGGGGGGGGGGGGGGGGGGGGGGGGGGGGGGGGFDGGGGGGGGGGGGGGGGGGGGGGGGGGGGGGGGGGGGGGGGGGGGGGGGGGGGGGGGGGGGGGGGGDEGGGGGGGGGGGGGGGGGGGFGGGG58E=?CGDDEGGGGGFGGGC3CFG9?EC7CEGDGGGDGFGFFGFGE353>G=FFEGDFB@EFFBFFF<<)###
@M06045:235:000000000-JCY5N:1:1101:17745:5276 1:N:0:TACAGC
CAGATCACTCCTACGGGAGGCAGCAGCAAGGAATTTTCGTCAATGGGCGCAAGCCTGAACGAGCAACGCCGCGTGGAGGATGACGGCCTTCGGGTTGTAAACTCCTTTTTCGGGGGACGATTGTGACGGTACCCCGGGAATAAGGCTCGGCTAACTCTGTGCCAGCAGCCGCGGTAATACAGAGGAGCCAAGCGTTGTCCGGATTGACTGGGCGTAAAGCGCACGCAGGCGGACGCGCGCGTGGGGTGTGAAATCTGGCCGCTTAACGGCCAGGCGCCATCCCATACGGCGCGTCTGGCGC
+
CCGGGGGGGGGGGGGGGGGGGGGGGGGGGGGGGGGGGGGGGGGGGGGGGGGGGGGGGGGGGGGGGGGGGGGGGGGGGGGGGGGGGGGGGGGGGGGGGGGGGGGGGGGGGGGGGGGGGGGGGGGGGGGGGGGGGGGGGGGGGGGGGGGGGGGFGGGGGGGGGGGGGGGGGGGGGG@FGGGGGGGGGGGGGGGGGGGGGGGGGGGGGGGGGGGGGGC8EGGGGGGGGGGGGGGGCEGGGCDGD:=DGGEGGDCFEGFGGGGGGGDGGGGG@>GEGFG3)<9:FFFCF@FF575:3-0(47###
@M06045:235:000000000-JCY5N:1:1101:13860:5292 1:N:0:TACAGC
CAGATCACTCCTACGGGAGGCAGCAGTGGGGAATTTTGGACAATGGGCGCAAGCCTGATCCAGCAATGCCGCGTGAGTGAAGAAGGCCTTCGGGTTGTAAAGCTCTTTTGTCAGGGAAGAAACGGTAGAGGCTAATATCCTTTGCTAATGACGGTACCTGAAGAATAAGCACCGGCTAACTACGTGCCAGCAGCCGCGGTAATACGTAGGGTGCAAGCGTTAATCGGAATTACTGGGCGTAAAGCGTGCGCAGGCGGTTTTGTAAGTCTGTCGTGAAAGCCCCGGGCTCAACCTGGGAGGG
+
CCFGGGGGGGGGDGGGFGGGGGGGGGGGGGGGGFGGDF7FFFGGGGFGE7FEGGGGGFGGFGDFGGGFGCFEC6C:CGGFGGGGGGGGGCFGG7FCEGGGEAF<,EGFFGGEFFGGGGGGGGGGCFDFGGG7EGFFGFFGGFGFBDFE9A<FEGEGGD99F?FFFCAFGGGCGCFGCEGGGAFD<:FCFGGFCFGGGGCGECG,?C?>=8CCCEGF+/C?CGF@C/**/=?+<+<C7CDE<CFF>*/1/5>DEDG5C5C<5CFFDG7FFFC?CFG@FF*5>F)137B:)=F:;:F?B1###
@M06045:235:000000000-JCY5N:1:1101:21499:5303 1:N:0:TACAGC
CAGATCACTCCTACGGGAGGCAGCAGTAGGGAATTTTCCGCAATGGGCGCAAGCCTGACGGAGCAACGCCGCGTGAGGGATGAAGGTTTTCGGATCGTAAACCTCTGTCTTCAGGGACGATAATGACGGTACCTGAGGAGGAAGCCACGGCTAACTACGTGCCAGCAGCCGCGGTAATACGTAGGTGGCGAGCGTTGTCCGGAATTACTGGGCGTAAAGGGCGTGTAGGCGGCCTTTTAAGTTAGATGTGAAATCTCAGGGCTTAACCCTGAAACTGCATTTAAAACTGGAGGGCTTGCAG
+
CCGGGGGGGGGGGGGGGGGGGGGGGGGGGGGGGGGGGGGGGGGGGGGGGGGGGGGGGGGGGGGGGGGGGGGGGFGGGGGGGGGGGGGGGGGGGGGGGGGGGGGGGGGGGGGGGGGGGGGGGGGGGGGGGGGGGGGGGGGGGGGGGGGGGGGGGGGGGGGGGGGGGGGGGGGGGGGGGGGGGFGGGGGGGGGGGGGGD5CGGGGGGGGGFGGGGGGGGGGGGGGGGGGGGGEEECEGGDFGGGGFGGFC7>CGG=CCCFDGGGGGGGGGFFGFGFFFFFGFFBFG@@FFFFFFEFF<B6###
@M06045:235:000000000-JCY5N:1:1101:19510:5329 1:N:0:TACAGC
CAGATCACTCCTACGGGAGGCAGCAGTGGGGAATATTGCGCAATGGGCGAAAGCCTGACGCAGCAACGCCGCGTGAGGGATGACGGCCTTCGGGTTGTAAACCTCTTTCAGCAGGGACGAAGCGAGAGTGACGGTACCTGCAGAAGAAGGACCGGCCAACTACGTGCCAGCAGCCGCGGTAATACGTAGGGTCCGAGCGTTGTCCGGAATTATTGGGCGTAAAGGGCTCGTAGGCGGTTCGTCACGTCGGGAGTGAAAACTCGGAGCTTAACTCCGAGCCTGCTTCCGATACGGGCAGCTG
+
CCGGGGGGGGGGGGGGGGGGGGCFFGGGGGGGGGGGGGFGGGGGGGGGGDGDEGGGGCFGGGGGGGGGGGEGGFGEGFGDGGGGGGGGGGCGGGGGGGGGGGGGGGGGFFDDGGGGGCFCFGGGGGGGDDFCEGGGGGGGFCGGGGGG@FCF7FFFGGGDFGGE:FFGFGGGGGGG7CCGGGGFGGGGGGG8CDCCEG>EEGEGFEEEEC8<C+ACEFECC*:?C=E6>EE*8;+:>GGGGECF*:2155DD=*:FDD<<*29*9><0<?77>BFE>@D)7.7>68?E35<>:1B;96###
@M06045:235:000000000-JCY5N:1:1101:18802:5338 1:N:0:TACAGC
CAGATCACTCCTACGGGAGGCAGCAGTGGGGAATTGTTCGCAATGGGCGCAAGCCTGACGACGCAACGCCGCGTGGAGGATGAAGATCTTCGGGTCGTAAACTCCTGTCGAGCGGGACGAATGCTCTGTGGTTTAACACACCGCAGGGGTGACGGTACCGCTAAAGGAAGCCCCGGCTAACTTCGTGCCAGCAGCCGCGGTAATACGAAGGGGGCTAGCGTTGCTCGGAATTACTGGGCGTAAAGCGCACGTAGGCGGATCGATAAGTCGGGGGTGAAATCCTGGAGCTCAACTCCAGTGG
+
CCGGGGGGGGGGGGGGGGGGGGGGGGFFGGGGGGGGGGGGGGGGGGGGGGGGGGGGGGGGGGGGGGGGGGGGGGGGGGGGGGGGGGGGGGGGGGGGGGGGGGGGGGGGGGGGGGGGGGGGGGGGGGGGGGGGGGGGGGGGGGGGGGGGGGGGGGGGGGGGGGGGGGGGGGGGGGGGGGGGGGGGGGGGGGGGGGGGGDGGGGDGGGGGGGGGEGGGGGGGEGGGGGGGGCGGGGGGGGGGDEGDFGGGCDDGFGGGGG=DGDDGFD7DFFGDGFGFFFGFFFFFFFF@5FF@FA4>:.###
@M06045:235:000000000-JCY5N:1:1101:4965:5339 1:N:0:TACAGC
CAGATCACTCCTACGGGAGGCAGCAGTGGGGAATCTTGGACAATGGGCGCAAGCCTGATCCAGCCATGCCGCGTGAGTGATGAAGGCCTTAGGGTTGTAAAGCTCTTTCGTCCGGGACGATAATGACGGTACCGGAAGAAGAAGCCCCGGCTAACTTCGTGCCAGCAGCCGCGGTAATACGAAGGGGGCTAGCGTTGTTCGGAATCACTGGGCGTAAAGGGCGCGTAGGCGGCTTTGTAAGTCGGGGGTGAAAGCCTGTGGCGCAACCACAGAAGTTCCTTCGATACTGCATGGATTTGAC
+
CCGGGFFGGEGFFFFGGG:CFEGGDGCFFA7C,FEF,C<FFFFDCGE<BF6+@<FFGF,CFFFF7FEEGFGFG:F7:<FFGG9EF<EGE,FFGGGG7=EFGGAFAE9FFG<?F=FFGEGGGGGGGADFEE@CFC=FFFFG8AFGG,@CCEFDFFGFGCEF*@FGFFGFFFGGGGECFFFGG:CCGEGGD8EGCC:B>8:C8CEGG?CCGGGGCEECCCEFGGGGEC8*>CCC58:ECF7E7+37C5:C5DFG77C7CG9*9C)*)9C5))954?*9**:=F*<*97B647778?).5,###
@M06045:235:000000000-JCY5N:1:1101:7093:5364 1:N:0:TACAGC
CAGATCACTCCTACGGGAGGCAGCAGTGGGGAATATTGGACAATGGGGGCAACCCTGATCCAGCCATGCCGCGTGAGTGATGAAGGCCTTCGGGTTGTAAAGCTCTTTTGGCGGGGACGATGATGACGGTACCCGCAGAATAAGCCCCGGCTAACTCTGTGCCAGCAGCCGCGGTAATACAGGGGGGGCAAGCGTTGTTCGGAATTACTGGGCGTAAAGGGCTCGTAGGCGGCCAACTAAGTCCGACGTGAAATCCCAAAGCTTAACTTTGGAACTGCGTCGGATACTGGATGGCTTGTGG
+
CCGGGGGGGGGGGGGDGGGGGGGGGGGGGGGGGGGGGGGGGGGGGGGGGGGGGGGGGGGGGGGGGGGGGGGGGGGEGGGGGGGGGGGGGGGGGGGGGGGGGGGGGGGGGGGGGGGGGGGDGGGGGGGGGGGGGGGGGGGGGGGGGGGGGGGGGGGGGGGGGGGGGGGGGGGGGGGGGGGGGGGGGGGGGGFGGEGGGEFGGGGDGFGGGGGGGGGGGGGGDGGGGGGGDGGGGGGGGGGGGGGGDCGG5**99CCDGGGGGGG=:DCFFFDFGFGFFFGBFFFC:BFF?F?*)37:?,###
@M06045:235:000000000-JCY5N:1:1101:25063:5429 1:N:0:TACAGC
CAGATCACTCCTACGGGAGGCAGCAGTGGGGAATATTGCGCAATGGGCGAAAGCCTGACGCAGCGACGCCGCGTGGGGGATGACGGCCTTCGGGTTGTAAACCTCTTTCAGCAGGGACGAAGATGACGTGTACCTGCAGAAGAAGCGCCGGCTAACTACGTGCCAGCAGCCGCGGTAATACGTAGGGCGCAAGCGTTGTCCGGAATTATTGGGCGTAAAGAGCTCGTAGGTGGCTTGTCACGTCGGGTGTGAAAGCTTGGGGCTTAACTCCAGGTCTGCATTCGATACGGGCTGGCTAGGA
+
CCGGGGGGGGGGGGGGGGGGGGGGGGFGGGGGGGGGGGGGGGGGFGGGGGGGGGGGGGGGGGGGGGEGFGGGGFGGGGGGGGGGGGGGGGGGGGFEGGGGGGGFGGFCFFGGGGGGGGGGGGGDGGGGGGGGGGGGGFGGGGGGGGGGGGGGGGFGGGGGGGGGFFGGGGGGGGGGGGGGFGG?5CG6CEEEEGC2CEGGGGGGGFFGCCCFFFEEGEGGGFF7ECECGE9FDGFC=:DGGGGGDGGGGGGGGGGFFFGG4<G3>DFF6/CFGFGF??FFFFFFFBFEFBEFD(7::)###
@M06045:235:000000000-JCY5N:1:1101:24926:5435 1:N:0:TACAGC
CAGATCACTCCTACGGGAGGCAGCAGTGGGGAATCTTGCCCAATGGGCGAAAGCCTGAGGCAGCAACGCCGCGTGTGGGATGACGGCCCTCGGGTTGTAAACCACTTTCAGCAGGGACGAAATTGACGGTACCTGCAGAAGAAGCTCCGGCCAACTACGTGCCAGCAGCCGCGGTAATACGTAGGGAGCGAGCGTTGTCCGGATTTATTGGGCGTAAAGCGCGCGTAGGCGGTTTTGTAAGTCGGGTGTGAAAACTCCAAGCTCAACTTGGAGCCTGCATCCGAAACTGCGATGACTACGC
+
CCGFFGFGGGGGGGGGGGGGGGEFFCCFFDGGGGGGGFCFGGGGGF@FGGGGGFDFGD@FGGGGGGGEGGGD@=FFCBGGFGEFEGGGGGGGGDFEGGEGFECFGGGGGGGGGGGGGFGEGGGGGGGGGGGGGGGG8FF<FFGECAFGGCEGDGGGFGGFDGGGGGDCGGEEGGGGEBFFG,?8BC@EEGEEEGEC>ECGGG:8;C9FCFGGGDGEGGG?EEECGE==EFEG5?57:CCED?CGGGC<C7F*<7CF4DFF=F*>FGGG?BGFD5D47>GFFFFGFF@FFF@:F2FDB<###
@M06045:235:000000000-JCY5N:1:1101:13697:5442 1:N:0:TACAGC
CAGATCACTCCTACGGGAGGCAGCAGTAAGGAATATTGGTCAATGGACGCAAGTCTGAACCAGCCATGCCGCGTGAAGGATGAAGGCCCTCTGGGTTGTAAACTTCTTTTATCTGGGACGAAACCCTCGTTTTCTAACGGGATTGACGGTACCAGAGGAATAAGCACCGGCTAACTCCGTGCCAGCAGCCGCGGTAATACGGAGGGTGCAAGCGTTATCCGGATTCACTGGGTTTAAAGGGTGCGTAGGTGGGTTGGTAAGTCAGTGGTGAAATCTCCGTGCTTAACATGGAAACTGCGGT
+
CCGGGGGGGGGGGGGGGGGGGGGGGGGGGGGGGGGGGGGGGGGGGGGGGGGGGGGGGGGGGGGGGGGGGGGGGGGGGGGGGGGGGGGGGGGGGGGGGGGGGGGGGGGGGGGGGGGGGGGGGGGGGGGGGGGGGGGGGGGGGGGGGGGGGGGGGGGGGGGGGGGGGGGGGGGGGGGGGGGGGGGGGGGGGGGGGGGGGGGGGGGGGGEEDGGFGGCEGGGEGGGGDCEC?@FGGGDFGGGGGA75D*:>*29>C9CGG5<7=**:DGGG4@GFGFGFFFD557FCFFFFF?FF?>FB<5###
@M06045:235:000000000-JCY5N:1:1101:6674:5462 1:N:0:TACAGC
CAGATCACTCCTACGGGAGGCAGCAGTTGGGAATCTTGGACAATGGGGGAAACCCTGATCCAGCCATGCCGCGTGAGTGATGAAGGCCTTCGGGTTGTAAAACTCTTTCGACGGGGACGATAATGACGGTACCCGTAGAAGAAGCTCCGGCTAACTTCGTGCCAGCAGCCGCGGTAATACGAAGGGGGCTAGCGTTGTTCGGAATTACTGGGCGTAAAGCGCGCGCAGGCGGTCTTCCAAGTCAGTGGTGAAAGCCCGGAGCTCAACTCCGGAACTGCCATTGAAACTGTTAGACTTGTAT
+
CCGGGGGGGGGGGGGGGGGGGGGGGGGGGGGGGGGGGGGGGGGGGGGGGGGGGGGGGGFGGGGGGGGFGGGGGGGGGGFGGGGGGGGGGGGGGGGGGGGGGGGGGGGGGGGGGDGGGGGGGGGGGGGGGGGGGGGGGGGGGGGGGFFGGGGGGGGGGGGGGGGGGGGGGGGDCFGGGFGGGGFDGDGGGDGC@EGGGGGGGGGGGGGGGGGGFGCEEFEGGGGGGGGEGGGGEGGGGGGGGFGGGGGGFG=FGGGFGGGDGGGGGGG*99DBDEGFFFGFFFFDFFFFFFFFFBFF).###
@M06045:235:000000000-JCY5N:1:1101:22600:5485 1:N:0:TACAGC
CAGATCACTCCTACGGGAGGCAGCAGTGGGGAATATTGCACAATGGGCGGAAGCCTGATGCAGCGACGCCGCGTGAGGGATGACGGCCTTCGGGTTGTAAACCTCTTTCAGCAGGGAAGAAGCCTTTAAAGTGACGGTACCTGCAGAAGAAGCACCGGCTAACTACGTGCCAGCAGCCGCGGTAATACGTAGGGTGCGAGCGTTGTCCGGAATTATTGGGCGTAAAGAGCTCGTAGGCGGCTTGTCGCGTCGGATGTGAAAGCCCGGGGCTTAACCCTGGGTCTGCATTCGATACGGGAGG
+
CCGGGGGGGGGGGGGGGGDGGGGGGGFGGGGGGGGGGGGGGGGGGGGGGGGGGGGGGGGGGGGGGGGGGGGGGGGGGGGGGGGGGGGGGGGGGGGGGGGGGGGGGGGGGGGGFGGGGGGGGGGGGGGGGGGGGGGGGGGGGGGGGGGGGGGGGGGGGGGGGGGGGGGGGGGGGGGGGGGGGGGGGGGGGGGGGGGGGGGGGGEGGGGFCC58@8AFGGGGGGGGGGGGGGGGGGGGGGGGGEEDGGGFGGGDGGDD6*07:DCFGDDGFBDFGF7=FFGFFF?4?FFFFF?FFFFB<>###
@M06045:235:000000000-JCY5N:1:1101:19194:5515 1:N:0:TACAGC
CAGATCACTCCTACGGGAGGCAGCAGTGGGGAATCTTGCGCAATGGGCGAAAGCCTGACGCAGCAACGCCGCGTGGGGGATGAAGGCTTTCGGGTTGTAAACCCCTTTCAGCAGGGACGATTATGACGGTACCTGCAGAAGAAGGACCGGCCAACTACGTGCCAGCAGCCGCGGTAATACGTAGGGTCCGAGCGTTGTCCGGATTTATTGGGCGTAAAGAGCTCGTAGGCGGCTCAGTAAGGCGGATGTGAAAACTCGGGGCTCAACCCCGAGACGCCATCCGATACTGCTGTGACTTGCG
+
CCGGFFFGFGGGGGGCFGGGGGGGGGGGFGGGGGFGGGGGGGGGGGFGGGGGGGGGGGGGGGGGGGGGGGGGG7@FGGGGGGGGGGGGGGGGGGGGGGGGGGGGGGGGGGGGGGGGGGGGGGGGGGGGGEDGGGFFGFFFGGGGGGGFGGGGGGFGGFGGGGGGCCFGFGGG@ECEGGGF77<FFGGGG5CGGEE>EGGGGDE;*<EEC9<5F:*8:=99;?FGG7EGGGGDD**<CG7FG+*)9>57CD7>77C<=DEGGGGG4CFFE:DDC)7:@377?F37)77?9=4:@?*6<<###
@M06045:235:000000000-JCY5N:1:1101:23549:5524 1:N:0:TACAGC
CAGATCACTCCTACGGGAGGCAGCAGTGGGGAATTGTTCGCAATGGGCGCAAGCCTGACGACGCAACGCCGCGTGGAGGACGAAGATCTTCGGGTCGTAAACTCCTTTCGATCGGGAAGAACGGCTTCCGGCCGAACACGCCGGAAGAGTGACGGTACCGAGAGAAGAAGCCCCGGCTAACTCCGTGCCAGCAGCCGCGGTAATACGGGGGGGGCAAGCGTTGTTCGGAATTACTGGGCGTAAAGCGCGCGCAGGCGGCCGATTAAGTCAGGTGGGAAAGGCTGCGGCTCAACCGCAGGGA
+
CCGGGGGGGGGGGGGGGGGGGGGGGGGGGGGGGGGGGGGGGGGGGGGGGGGGGGGGGGGGGGGGGGGGGGGGGFGGGGGGGGGGGGGGGGGGGGGGGGGGGGGGGGFGGGGFGGGGGGGGGGGGGGGGGGGGGGGGGGGGGGGGGCFGGGGGGGGGGGGGGGB:FFGGGGGGGDGGGGGGGGGGDGGGGGGGGGF5EECG/?EECGGCGGGGGGGGFGGGGGGGG7CC5CCFFGGGGG4=7CGGGGEDD5<7=<EGGGEDG<DDGFGFFFGF:)*87@5>:>FGFFFF)7=FFBFFB1###
@M06045:235:000000000-JCY5N:1:1101:5879:5538 1:N:0:TACAGC
CAGATCACTCCTACGGGAGGCAGCAGTGGGGAATTGTTCGCAATGGGCGCAAGCCTGACGACGCAACGCCGCGTGGATGACGAAGATCTTCGGGTCGTAAACTCCTGTCGAGTGGGAAGAATGCTTCGGGGGTGAATAACCTCCGGAATTGACGGTACCACTAAAGGAAGCCCCGGCTAACTCCGTGCCAGCAGCCGCGGTAATACGGGGGGGGCAAGCGTGGTTCGGAATTACTGGGCGTAAAGGGCTCGTAGGCGGCCAACTAAGTCGGATGTGAAATCCCCAGGCTTAACCTGGGTCG
+
CCGGGFGGGGGG@FGGGGGGGGGGGG<FGDCF@FGGGGFGCEGGEGGGGEGG>DGGFFGGGEGGFGGDE@EGDFGGG9F@GEGGGDGGG9@@@FFGDF@FGGG9FFFG8CFCC=EGGGGGGFGGDGAF@FGG>FFGDFGFG9FGFECCCGGGGGGGGGCGGGGGGGGGFFFGGGGGEGGFGF?FEGGGGCC8ECFC8:EGGGGGGGCEGGGGGGGG*8C=E*/2:+8858A<9+CFFGFGGGE5:+:*9DDGGG*7CD5DGGFFDF<C9;C)7@*=?*:B=:697).74<:@FF4,44###
@M06045:235:000000000-JCY5N:1:1101:17224:5547 1:N:0:TACAGC
CAGATCACTCCTACGGGAGGCAGCAGTGGGGAATTGTTCGCAATGGGCGCAAGCCTGACGACGCAACGCCGCGTGGAGGACGAAGATCTTCGGGTCGTAAACTCCTTTCGATCGGGAAGAATGTTCTCGGGCTGAATAATCCCGAGAAGTGACGGTACCGAGAGAAGAAGCCCCGGCTAACTCCGTGCCAGCAGCCGCGGTAATACGGGGGGGGCAAGCGTTGTTCGGAATTACTGGGCGTAAAGGGCGTGTAGGTGGCCAACTAAGTCCGACGTGAAATCCCCAGGCTTAACCTGGGTCT
+
CCGGFGGGGGGGGGGGGGGGGGGGGGGGGGGGGGGGGGGGGGGGGGGGGGGGGGGGGGGGGGGGGGGGGGGGGBFGFGGGGGGGGGGGGGGGGGGGGGGGGGGGFGGGGGGGFGGGGGGGGGG@FGGGGGGDGGGGGGGGGFGGGGEEGGGGGGGGGGGGGGGGGGGGGGGGGGGGGGGGGGGGGGCGGGGGGGGGGGGGGGGGGGGGGGGGGGGDFFGGEGEEGGGGGGGGGGGGGFCG7EEGFGGGGGGGGGGGGGCGGGGG:FFFFFGFDFGFF3CFFF:FFEFFFFFFB>4?BB###
@M06045:235:000000000-JCY5N:1:1101:9625:5555 1:N:0:TACAGC
CAGATCACTCCTACGGGAGGCAGCAGTGGGGAATATTGGACAATGGGCGCAAGCCTGATCCAGCCATGCCGCGTGAGTGATGAAGGCCCTAGGGTTGTAAAGCTCTTTTGTGCGGGAAGATAATGACGGTACCGCAAGAATAAGCCCCGGCTAACTTCGTGCCAGCAGCCGCGGTAATACGAAGGGGGCTAGCGTTGCTCGGAATCACTGGGCGTAAAGGGTGCGTAGGCGGGTCTTTAAGTCAGGGGTGAAATCCTGGAGCTCAACTCCAGAACTGCCTTTGATACTGAAGATCTTGTGG
+
CCGGGGGGGGGGGGGGGDFGGGGGGGGGGGGGGGGFGGGGGGGGGGGGGGGGGGGGGGGGGGGGGGGGGGGGGGGDGGCGGGGGGGGGGGEGGGGGGGGGGGGGFGFGGGGGGGEEGGGGGGGGGGGGGGGGGGGGGGGGGGGGGGGGGGGGGGGGGGGGGGGGGGGGGGGGGGGGGGGGGFGGGGGGGGGGGGGGGGGGGGGGGGGGGGGGGGGCEEGGGGGGGGGGGGGGGGGGGGGFGGG7:FGGGGGGGGGGGGFGGGFGGGGGFFGFGFGFFFC?9?F7@FFB46?=FFFFF2###
@M06045:235:000000000-JCY5N:1:1101:17524:5577 1:N:0:TACAGC
CAGATCACTCCTACGGGAGGCAGCAGTTAGGAATTTTGGGCAATGGGCGCAAGCCTGACCCAGCAACGCCGCGTGGGTGACGAAGGCCTTCGGGTTGTAAAGCCCTTTTCTGGGGGAAGATGATGACGGTACCCCAGGAAGAAGCACCGGCTAACTACGTGCCAGCAGCCGCGGTAATACGTAGGGTGCGAGCGTTGCCCGGATTTATTGGGCGTAAAGGGCGCGCAGGCGGCTCGGCACGTCCGTTGTGAAATCGCCCGGCTCAACTGGGCGGGGTCAGCGGATACGGCCGAGCTGGTCG
+
CCCF<<F,CFGGFGGGGGGGG>EGGGGGGGGGGGGGGCDEFFGGGGGCEGGGGGGGGGGGGDGGGGGGGGGGG=CFGCFGGGCFFGGGGGGGGGGGG:DFFDCFGFGFGGFGGGGGGGCD<FFFGF,C=CFGG<DBFFDGFGGFD@FFEEGEFGGFFGGGCFF?FG<DFFFGGGBCCFECC?CFCGCEGCGGGGGGEDGCGD>8899CFGGG8:2:88@FGGGGDE=8E8=E**;CEC9=**2*9*<>>DD7?CC*9*:>CD)9*0*29@FFGBGD)795FB555)6<)05B39)(.,###
@M06045:235:000000000-JCY5N:1:1101:9193:5605 1:N:0:TACAGC
CAGATCACTCCTACGGGAGGCAGCAGCAAGGAATTTTCGTCAATGGGGGCAACCCTGATCCAGCCATGCCGCGTGAGTGATGAAGGCCTTCGGGTTGTAAAGCTCTTTTGGCGGGGACGATGATGACGGTACCCGCAGAATAAGCCCCGGCTAACTTCGTGCCAGCAGCCGCGGTAAGACGAAGGGGGCTAGCGTTGTTCGGAATTACTGGGCGTAAAGCGAGTGTAGGCGGTTGCCCAAGTCAGGTGTGAAAGCCTTGAGCTCAACTCAAGAAATTCACTTGGTACTGGGTGGCTAGGGT
+
CCGGGGGGGGGGGGGGGGGGGGGGGGGGGGGGGGGFGGGGGGGGGGGGGGGGGFGGGGGGGGGGGGGGGGGGGGGGGGGGGGGGGGGGGGGGGGGGGGGGGGGGGGGGFGGGGGGGGGGGGGGGGGGGGGGGGGGGGEGFGGGGGFGGGGGGGGGGGGGGGGGGGGGGGGGGGGGGGGGGGEGGGGGGGGGGGGEEGGFGGGGGFGGGGGGGGGGGGGDFC=ECFFFFGFGGGGGGGGGGF<CGGCFDGGGGGGGGGGC76C*9=CDF49<FGFGF**;?F4BGFFF46FF:B;>?<2###
@M06045:235:000000000-JCY5N:1:1101:11845:5629 1:N:0:TACAGC
CAGATCACTCCTACGGGAGGCAGCAGTGGGGAATATTGCACAATGGGCGAAAGCCTGATGCAGCGACGCCGCGTGGGGGATGACGGCCTTCGGGTTGTAAACCCCTTTCAGCAGGGAAGAAGCGAAAGTGACGGTACCTGCAGAAGAAGCACCGGCTAACTACGTGCCAGCAGCCGCGGTAATACGTAGGGTGCGAGCGTTGTCCGGAATTATTGGGCGTAAAGAGCTTGTAGGCGGTTTGTCGCGTCTGCTGTGAAAATCCGGGGCTCAACCCCGGACTTGCAGTGGGTACGGGCAGATC
+
CCGGGGGGGGGGGGGGGGGGGGGGGGGGGGGGGGGGGGGGGGGGGGGGGGGGGGGGGGGGGGGGGGGGGGGGGGGGGGGGGGGGGGGGGGGGGGGGGGGGGGGGGGGGGGGGGGGGGGGGGGGGGGGGGGGGGGGGGGGGGGGGGGGGGGGGGGGGGGGGGGGGGGGGGGGGGGGGGGGGGGGGGGGGGGGGGGGGGGGGGGGGGGGGGGGGGGGFGGGGGGGGGFGGGGGGGGGGGGDEGGGGFEGGCDGGGFGGDGGGGGGGDGGC>?DFGBGEFEGEFFFFFFFF4>FFFFFFF?###
@M06045:235:000000000-JCY5N:1:1101:22344:5636 1:N:0:TACAGC
CAGATCACTCCTACGGGAGGCAGCAGTGGGGAATATTGGACAATGGGCGGAAGCCTGATCCAGCAACGCCGCGTGAGGGATGACGGCCTTCGGGTTGTAAACCTCTTTCAGTACCGACGAAGCGAGAGTGACGGTAGGTACAGAAGAAGCACCGGCCAACTACGTGCCAGCAGCCGCGGTAATACGTAGGGTGCGAGCGTTGTCCGGAATTATTGGGCGTAAAGGGCTCGTAGGCGGTTTGTCGCGTCGGGAGTGAAAATCCAGGGCTTAACTCTTGACTGGCTTCCGATACGGTCAGTAA
+
CCGGGGGGGGGGGGGGGGGGGGGGGGGGGGGGGGGGGGGGGGGGGGGGGGGGGGGGGGGGGGGGGGGGGGGGGGGGGGGGGGGGGGGGGGGGGGGGGCFGGGGGGGGGGGGGGGGGGGGGGGGGGGGGGGGGGGGGGGGGGGGGGGGGGGGGGGGGGGGGGGGGGGGGGGGGGGGGGGGGGGGGGGGGGGGGGGGGGGGGGGGGGGGCGFFGDGGGGGGG=EGGGGGGGGGGGGGGGEGGGFFGGE:CDCDDG<FFGGGGGGGGGGGGF?C=79**1/>*/<FFFFFFDFEB32)-2.###
@M06045:235:000000000-JCY5N:1:1101:21879:5663 1:N:0:TACAGC
CAGATCACTCCTACGGGAGGCAGCAGTGGGGAATCTTGCGCAATGGGCGAAAGCCTGACGCAGCGACGCCGCGTGAGGGAAGAAGGCCTTCGGGTTGTAAACCTCTTTCAGGAGGGACGAAGCCACTCGGGTGAATAGCCCAGAGGGTGACGGTACCTCCAGAAGAAGCCCCGGCTAACTACGTGCCAGCAGCCGCGGTAATACGTAGGGGGCAAGCGTTGTCCGGATTTATTGGGCGTAAAGAGCTCGTAGGCGGCTTGTCACGTCGGGTGTGAAAGCCCGGGGCTTAACCCCGGGGTGG
+
CCGGGGGGGGGGGGGGGDEGGGGGGGGGGGEGFGGGGGGGGGGGGGGGGGDGGGGAEGGGGGGGGGGGGGGGGGGGGGGGGGGGGGGGGGGGGGGGGGGGGGFGGGFGDGGGGGGGGGGGGGGGGGFGGGGFGGGGGGGGGGGGGGGGCFDEEEGDA<CGG?EFCFGGFGFGFCGGGGGGGFGFFGGGG>+38CGGGCEGCGGGGCGGGECECCGGGGGGGGGGGG8=79CFFGCFGGCEDFGGGGGGGGGGGGG:DDECDG>CDFCDBE9;35D=?F4))7<7;@EF?4==>?>6>(###
@M06045:235:000000000-JCY5N:1:1101:25048:5666 1:N:0:TACAGC
CAGATCACTCCTACGGGAGGCAGCAGTGGGGAATTTTGGGCAATGGCCGCAAGGCTGACCCAGCAACGCCGCGTGAGGGATGAAATCTTTCGGGATGTAAACCTCGTAAATAAGGGAAGAATAAACGCTATCTAATACATAGTGATATGACGGTACCTTATGTAAGCCCCGGCTAACTCCGTGCCAGCAGCCGCGGTAATACGGGGGGGGCAAGCGTTGTTCGGAATTACTGGGCGTAAAGGGCGCGTAGGCGGTCAGACCAAGTCGAGTGTGAAATTCCAGGGCTTAACTCTGGCGCACC
+
CCEGGGGGGGGGGGGFGDGGGGGGGGGGGGGGGGGGGGGGGEFGGGGGGGGGFGGGFFGGGGGGGGGGGGGGGGGEGGGGGGGGGGGGGGGGGDGGDFFGGGGCFEFGGGGGFGGGGGEFGAFGGGG@>FGGGGGGGGC9E<FCCCFDFGGG7CEEG,EFFGGGGGGGGGDGEGGGF@E7EDCCFGGGGFCGCE7BCEG9CC@EGGDEGGGEGGG*1;8C=CG885C@CEGGGFGEEGDFFFGGGGG3C5C**7:C*97<7F75:C7*8?F6C@*/9@CFF4F*<>5)/=*9F2?D90###
@M06045:235:000000000-JCY5N:1:1101:7343:5667 1:N:0:TACAGC
CAGATCACTCCTACGGGAGGCAGCAGTTAGGGATCTTGCGCAATGGGCTAACGCCTGACGCAGCGACGCCGCGTGGGGGAGGACGGCCCTCGGGTTGTAAACCCCTTTTCGTGGGGACGAGGAAGGACGGTACCCACGGAATAAGCACCGGCTAACTCCGTGCCAGCAGCCGCGGTAATACGGGGGGTGCGAGCGTTGTCCGGATTCACTGGGCGTAAAGGGCGCGTAGGCGGCCGGGTCAGTCGGGCCTGTAAGGGCGGGGCTCAACCCCGGAACTGCCTTTAATACTGCCGGTCTATGC
+
CCGGGGGGGGGGGGGGGGGGGGGGGGGGGGGG8EFGGGGGGGGGG8FGGGFGEGGGGGGGGGGGGGGGGGGGGFFGGGGGGGGGGGD@EGGGGGFEEF<DFGBFCFFFGGGD<@FGGDGGGGGGGG>FGGGGGGGDGGE7FFFGGGGGGEEGGDCGGGGG:7CFGGGGGGGGGGGGGGGGGGGGGGGGGGECECE:EGGGFEGEG5@FCGGGGFGCEG=FGG=CEGED=C?E=E5CCEDGDF?CDGD5DCC7<FG4*9EG)<9)*9CC>EGF<)7@FFFF?FFG7*9FFF*0793(,-###
@M06045:235:000000000-JCY5N:1:1101:23206:5719 1:N:0:TACAGC
CAGATCACTCCTACGGGAGGCAGCAGTGAGGAATATTCGTCAATGGGGGAAACCCTGAACGAGCAACGCCGCGTGCAGGATGACGGCCTTCGGGTTGTAAACTGCTTTTTTCGAGGAAGAGTACGGACGGTACTCGAAGAATCAGCCCCGGCTAACTACGTGCCAGCAGCCGCGGTAATACGAGGGGGGCGAGCGTTGTTCGGAATTATTGGGCGTAAAGGGTGCGTAGGCGGTTTGGTAAGTCTGATGTGAAATCTATGGGCTCAACTCATAGTCTGCATCGGAAACTGCCGGGCTTAGA
+
CCGGGGGGGGGGGGGGGGGGGGGGGGGGGGGGGGGGGGGGGGGGGGGGGGGGGGGGGGGGGGGGGGGGGGGGGGGGGGGGGGGGGGGGGGGGGGDGGCFGGGGGGGGGGGGGGGGGGGGGGGGGGGGGGGGGGGGGGGGGGGGGGGGGGGGGGGGGGGGGGGGGGGGGGGGGGGGGGGGGGGGGGGGGGGGEGGG>EEGGGEEC?FFFGGGGGGG5EEGDFGEGGGCCGGFGGEE=EGGGCGFGGG+:FFGFFFDGFCFGGGGGGGFF=478CFDFFFGFFFFG5>EFFFF5>BFF9:###
@M06045:235:000000000-JCY5N:1:1101:17467:5732 1:N:0:TACAGC
CAGATCACTCCTACGGGAGGCAGCAGTGGGGAATATTGGACAATGGGCGCAAGCCTGATCCAGCCATGCCGCGTGAGTGATGAAGGCCTTAGGGTTGTAAAGCTCTTTCGGCGGGGATGATAATGACAGTACCGGGAGAATAAGCCCCGGCTAACTCCGTGCCAGCAGCCGCGGTAATACGGGGGGGGCTAGCGTTGTTCGGAATTACTGGGCGTAAAGCGCACGTAGGCGGCGACTCAAGTCAGAGGTGAAAGCCCGGGGCTCAACCCCGGAACTGCCTTTGAAACTAGGTTGCTAGGCG
+
CCGGGGGGGGGGGGGGGGDGGGGGGGEFGGGGGGGGGGGGGFGFGGGGGGGGGGGGGGFGGGGGGGGGGGGGGGGEF<FGGFGGGGGGFFCFGGFGGGGGGGGGGGGGGGGGGGGGGDEGCFGGFGGGGGGGFGGGCFFGGGFGGFFGGGGGEGGGGGGFGGGGGGGGGGEEEC*=FGGGGD*:8EGGGEGGGGGEGGGGEEDGGGGGCCFGGGCEGGGGE=CCE7CGGGGGGGCCC=FFGGFGGFG<9DCFF7*9FGEDDG7C=FGFBDDB9>DFFFGF8?9DFFBFFFF7@:@AB)###
@M06045:235:000000000-JCY5N:1:1101:5403:5753 1:N:0:TACAGC
CAGATCACTCCTACGGGAGGCAGCAGTGGGGAATCTTGCGCAATGGCCTAACGGCTGACGCAGCGACGCCGCGTGAGGGATGAAGCTCTTCGGAGTGTAAACCTCTTTTGCCCGGGACGAACTACCAGATTTCTCTGGTTTGACGGTACCGGGTGAATAAGCACCGGCTAACTCCGTGCCAGCAGCCGCGGTAATACGGGGGGTGCGAGCGTTGTCCGGAATCACTGGGCGTAAAGGGCGCGTAGGTGGTCTGATAAGGGTGTGGTGAAAGCCCGGGGCTCAACCCCGGGGCGGCCGTGGC
+
CCGGGGGGGGGGGGGGGGGGGGGGFGGGGGGGGGGGGGGGGGGGGGGGGGGGGGGGGGGGGGGGGFGGGGGGGGGFEGGDGGCGGGFGGGGGGGGGGGGGGGGGGGGGGGGGFGGGGGGGGGGGGGGGFDGCFGGGGGGGGGGGGGGGGGGGGGGGGGGGGGGGGGGGGGGGFGGGGGGGGGGGGGGGGGGGGGGFFGGGGGGGGGGGGGEGGGGGGGGG=GFGGGGFFFGGG5EFGGGGGGEGGG<DGGGGGGF:FFFGGG3CGGFCF?F@5@GFBED:>FFCF>EFFD)<BFF9;(###
@M06045:235:000000000-JCY5N:1:1101:12537:5755 1:N:0:TACAGC
CAGATCACTCCTACGGGAGGCAGCAGTGGGGAATATTGCACAATGGGCGGAAGCCTGATGCAGCGACGCCGCGTGAGGGATGACGGCCTTCGGGTTGTAAACCTCTTTCAGCAGGGAAGAAGCGCAAGTGACGGTACCTGCAGAAGAAGCACCGGCTAACTACGTGCCAGCAGCCGCGGTAATACGTAGGGTGCGAGCGTTGTCCGGAATTACTGGGCGTAAAGAGCTCGTAGGTGGTTTGTCGCGTTGTTCGTGAAATGCCACAGCTTAACTGTGGGCGTGCGGGCGATACGGGCAGCGA
+
CCGGGGGGGGGGGGGGGGGGGGGGGGGGGGGGGGGGGGGGGGGGGGGGGGGGGGGGGGGGGGGGGGGGGGGGGGGGGGGGGGGGGGGGGGGGGGGGGGGGGGGGGGGGGGGGGGGGGGGGGGGGGGGGGGGGGGGGGGGGGGGGGGGGGGGGGGGGGGGGGGGGGGGGGGGGGGGGGGGGGGGGGGGGGGGGGGGGGGGCEDGGGGGGGGGGGGGGGGGGGDGGGGGFGGCEGG@FGGCGDGGGGGGGGGGGGGGGGG?CGCGGGGGGFFGFFFGFFFF>DFFGDEFFFDEFFBFFF:###
@M06045:235:000000000-JCY5N:1:1101:16534:5858 1:N:0:TACAGC
CAGATCACTCCTACGGGAGGCAGCAGTGGGGAATATTGCACAATGGGCGGAAGCCTGATGCAGCGACGCCGCGTGAGGGATGACGGCCTTCGGGTTGTAAACCTCTTTCAGCAGGGAAGAAGCCTTTAAAAGTGACGGTACCTGCAGAAGAAGCACCGGCTAACTACGTGCCAGCAGCCGCGGTAATACGTAGGGTGCGAGCGTTGTCCGGAATTATTGGGCGTAAAGAGCTCGTAGGCGGCTTGTCGCGTCGGATGTGAAAGCCCGGGGCTTAACCCTGGGTCTGCATTCGATACGGGCA
+
CCGGGGGGGGGGGGGGGGGGGGGGGGGGGGGGGGGGGGGGGGGGGGGGGGGGGGGGGGGGGGGGGGGGGGGGGGGGGGGGGGFGGGGGGGGGGGGGGGGGGGGGGGGGGGGGGGGGGGGGGGGGGGGGGGGGGGGGGGGGGGGGGGGGGFGGGGGGGGGGGGGGGGGGFFGGGGGGGGGGGGGGGGGGGGGGGGGGGGGDGGGGGGGGGGGCGGGGGGGGGGGGEGCCFGGGGGEGGGGGGGGDGFFCDDDCGG5CGGFGGGGGCGGGEFGFFFGFFFGFFFFGFFFFFFFF?AFFFF###
@M06045:235:000000000-JCY5N:1:1101:12342:5890 1:N:0:TACAGC
CAGATCACTCCTACGGGAGGCAGCAGTGGGGAATATTGGACAATGGGCGAAAGCCTGATCCAGCAACGCCGCGTGAGGGATGACGGCCTTCGGGTTGTAAACCTCTTTCAGCAGGGACGAAGCGCAAGTGACGGTACCTGCAGAAGAAGCACCGGCCAACTACGTGCCAGCAGCCGCGGTAATACGTAGGGTGCGAGCGTTGTCCGGAATTATTGGGCGTAAAGGGCTCGTAGGCGGTTTGTCGCGTCGGGAGTGAAAACTCAGGGCTTAACCCTGAGCCTGCTTCCGATACGGGCAGGCG
+
CCGGGGGGGGGGGGGGGGEFGGGGFGEGFGGGGGGGGGGGGGGGGGGGGGGGGGGGGGGGGGGGGGGGGGGGGGGGGGGGGGGGGGGGGGGGGGGGGGGGGGGGGGGGGGGGGGGGGGGGGGGGGGGGGGGGGGDGGGGGGGGGFGGGGGGGGGGGDGGGGGGGCGGFC7FFGGGFGGEGGGGGGGCFGGGGGGGGGGGDCEGFGGGEDGGCFFFFFGGGGEGGGGGGGGGGGGGGGEDGGEGCFC*>DDD5=5ECC7?FFC76<FDGFFGFFFG4)8C?F@FGFFFFEEFFF:B;9(###
@M06045:235:000000000-JCY5N:1:1101:4010:5891 1:N:0:TACAGC
CAGATCACTCCTACGGGAGGCAGCAGTGGGGAATATTGCGCAATGGGCGGAAGCCTGACGCAGCGACTCCGCGTGAGGGATGACGGCCTTCGGTTTGTAAACCTCTTTCGGCAGGGACGAATGTAGACGGTACCTGCAGAAGAAGCACCGGCCAACTACGTGCCAGCAGCCGCTGTAATACGTAGGGTGCGAGCGTTGTCCGGAATTATTGGGCGTAAAGAGCTCGTAGGCGGGTCGTCGCGTCGAATGTGAAAACCCGGGGCTCAACTCCGGGCTTGCATTCGATACGGGCGGACTATCC
+
CCDGCFGGGG@FFFEG>@FCFGFF9C<@-C:7@FGGAA9;7FCEFFGFEG+@FGDAG,C6@:8FGEG+BE=BF==F7FC:B+=FGGCFEFGCF+C++BFFGGFGGGGGGFGF:@@E73FEE<BFF<=FGGGG*@FCFFA@F:F8,::FGGGD@7FGFDFGGGD*CCFGFFGG7*<<CC?FGGGGGEE<4CCCDEE>EEGGF>GDEGGGG7:6CFEGGGFF9CCEGGGGGGGG**2:CCGEGG57C*/>GFCCCCCD<D7>)))7>FDGFFF5))55>5DFFFF74=47)5)7)(09;5###
@M06045:235:000000000-JCY5N:1:1101:10120:5899 1:N:0:TACAGC
CAGATCACTCCTACGGGAGGCAGCAGTGGGGAATCTTGCGCAATGGACGAAAGTCTGACGCAGCGACGCCGCGTGGGCGACGAAGGCCTTCGGGTTGTAAAGCCCTGTGGGGCGGGACGAACACTCTCTAGACGAACAGGCTAGGGAGCTGACGGTACCGCCTTAGCAAGCACCGGCTAACTCTGTGCCAGCAGCCGCGGTAAGACAGAGGGTGCAAACGTTGCTCGGAATTACTGGGCGTAAAGCGCGGGTAGGCGGTTCCGCAAGTCAGGTGTGAAAGCCCAGGGCTCAACCCTGGGGA
+
CCGGGGGGGGGGGGGGGGGGGGGGGGGGGGGGGGGGGGGGGGGGGGGGGGGGGGGGGGGGGGGGGGGGGGGGGGGGGGGGGGGGGGGGGGGGGGGGGGGGGGGGGGGGGGGGGGGGGGGGGGGGGGGGGGGGGGGGGGGGFGGGGGGGGGGGGGGGGGGGGGGGGGGGGGGGGGGGGGGGGGGGFFGGGGGGGGGGGGGGGGGGGGGGGGGGGGGGGGGGGGGGGGGGGGGGGGGGGGFE<EGGGGGGG3>DGGGGGGGGGGGGGGGGFFGFGFC>FFGFF@@GFFFFFFF6FBD0::###
@M06045:235:000000000-JCY5N:1:1101:22333:5900 1:N:0:TACAGC
CAGATCACTCCTACGGGAGGCAGCAGCAAGGAATTTTGCGCAATGGGCGAAAGCCTGACGCAGCAACGCCGCGTGGGGGAAGAAGGCCTTCGGGTTGTAAACCCCTTTTGCGAGGGAAGAAGATCTGACGGTACCTCGCGAATAAGCCACGGCTAACTACGTGCCAGCAGCCGCGGTAATACGTAGGTGGCGAGCGTTGTCCGGAATCACTGGGCGTAAAGGGCGCGTAGGCGGCCGAGCAAGGTCGCGGTGAAAGCCCGGGGCTCAACCCCGGGTCGGCCGTGGCAACTACCCGGCCTTT
+
CCGGGGGGGGGGGGGGGGGGGGGGGGGGGGGGGGGGGGGGGGGGGGGGGGGGGGGGGGGGGGGGGGGGGGGGGGGGGGGGGGGGGGGGGGGGGGGGGGGGGGGGGGGGGGGGGGGGGGGGGGGGGGGGGGGGGGGFFGGGGGGGGGGGGGGGGGGGGGGGGGGGGGGGGGGGGGGGGGGGGFGGGGDGGGGGGGGGGGGGGGGGGGGCCFGGGGGGGGDGEGGGGGGEDE5FGGGEEGGGGEGGGDGGGGDDG=CFGGGGGGG:)57FF57BGFGFBEGFEE><5B>FFFF?).)-3(###
@M06045:235:000000000-JCY5N:1:1101:15889:5901 1:N:0:TACAGC
CAGATCACTCCTACGGGAGGCAGCAGTGGGGAATTGTTCGCAATGGGCGCAAGCCTGACGACGCAACGCCGCGTGGAGGATGAAGATCTTCGGGTCGTAAACTCCTTTCGATCGAGACGAACGGCCCTTGGGATAACACCCTGAGGGAGTGACGGTACCGAGAGAAGAAGCCCCGGCTAACTCCGTGCCAGCAGCCGCGGTAATACGGGGGGGGCAAGCGTTGTTCGGAATTACTGGGCGTAAAGGGCTCGTAGGCGGCCAACTAAGTCATACGTGAAATCCCTCGGCTTAACCGGGGCCT
+
CCGGGGGGGGGGGGGGGGGGGGGGFGGGGGGGGGGGGGGGGGGGGGGGGGGGGGGGGGGGDGGGGGGGGGGGGGGGEGGGGGGGGGGGGGGGGGGGGGGGGGGGGGGGGGGGGGGGGGGGGGGGEFGGGGGGGFGGGGGGDGGFGGGGGGGGGGGGGGGGGGGGGGGGGGGGGGGGGGGGGFGGGGFGGCCFGGGGGGGGGGDGGFFGGGGGGGGGGGFGE=EE=FGGGGGGGGGGGFGDDGGFGGGGFGGDGGGG<D=DGFGDGGGFFFGFDFG>FFF4=6?DFD>E>:FFFAFFFB###
@M06045:235:000000000-JCY5N:1:1101:7300:5913 1:N:0:TACAGC
CAGATCACTCCTACGGGAGGCAGCAGTGGGGAATTGTTCGCAATGGGCGCAAGCCTGACGACGCAACGCCGCGTGGAGGATGAAGATCTTCGGGTCGTAAACTCCTTTCGATCGAGACGAACGGCCCTCGGGATAACACCCTGAGGGAGTGACGGTACCGAGAGAAGAAGCCCCGGCTAACTCCGTGCCAGCAGCCGCGGTAATACGGGGGGGGCAAGCGTTGTTCGGAATTATTGGGCGTAAAGAGCTTGTAGGCGGTTTGTCGCGTCTGCCGTGAAAATCCGAGGCTCAACCTCGGGCT
+
CCGGGGGGGGGGGGGGGGGGGGGGFGFGGGGGGGGGGGGGGGGGGGGGGGGGGGGGGGGGGGGGGGGGGGGGGGGGEGGGGGGGGGGGGGGGGGGGGGGGGGGGGGGGGGGGGGGGGGGGGGGGGGGGGGGGGGGGGGGGGGGGGGGGDGGGGGGGGGGGGGGGGGGGGGGGGGGGGGGGGGGGGGGGGGGGFGGGGGEGGGEFGGGGGCEGGD5?EGGC*1:=8EEGGGCGFDFGGFFEGGGDF?FGGGGGCDGFGGC<DDDGGGG35>CFGFG@F3CFFFFD>>EB@74@@:4::4###
@M06045:235:000000000-JCY5N:1:1101:11074:5925 1:N:0:TACAGC
CAGATCACTCCTACGGGAGGCAGCAGTCGGGAATTTTGCGCAATGGGCGAAAGCCTGACGCAGCAACGCCGCGTGAGGGATGACGGCCTTCGGGTTGTAAACCTCTTTTCTCAGGGACGATGATGACGGTACCTGAGGAAGAAGCCACGGCTAACTACGTGCCAGCAGCCGCGGTAATACGTAGGTGGCGAGCGTTGTCCGGATTTACTGGGCGTAAAGAGCGCGCAGGCGGTCGTTCAAGTCGCGTGTGAAAGCCCCCGGCTCAACTGGGGAGGGTCACGCGATACTGATCGACTCGCCT
+
CCGGFGGGGGGGGGGGGGGGGGGGGGGGGGGGGGGGGGGGGGGGGGGGGGGGGGGFGGGGGGGGGGGGGGGGGCGGGGGGGGGGGGGGGGGGGGGGGFGGGGGGGFGGGGGGGGGGGGGGGGGGFGGGGGGGGGGGGGGGGGGGGFGGGGGGGGGGGGGGGGGGGGGGGGGGGGFBFCGGGGGGGGGGGGGGGGGGG>FGGGGGGGFFGGGGGG?EGCCGGGGDGDGGGGGGCGGEEGGDGFGGGGGGDGGGGGGGGCEGGG<DFGGCFFGBGFGFFFG@:)75>EFFFFF?F2@::1###
@M06045:235:000000000-JCY5N:1:1101:15376:5927 1:N:0:TACAGC
CAGATCACTCCTACGGGAGGCAGCAGTGGGGAATCTTGCGCAATGGGCGAAAGCCTGACGCAGCGACGCCGCGTGAGGGATGACGGCCTTCGGGTTGTAAACCTCTTTCAGCCCTGACGAAGCGAAAGTGACGGTAGGGGCAGAAGAAGCACCGGCCAACTACGTGCCAGCAGCCGCGGTAATACGTAGGGTGCAAGCGTTGTCCGGAATTATTGGGCGTAAAGGGCTCGTAGGCGGTTTGTCGCGTCGGGAGTGAAATCCAGCAGCTTAACTGCTGGCTTGCTTTCGATACGGGCAGGGA
+
CCGGGGGGGGGGGGGGGGGGGGGGGGGGGGGGGGGGGGGGGGGGGGGGGGGGGGGGGGGGGGGGGGGGGGGGGGGGGGGGGGGGGGGGGGGGGGGGGGGGGGGGGGGGGGGGGGGFGGGGGGGGGGGGGGGGGGGGGGGGGGGGGGGGGGGGGGGGGGGGGGGGGFFFGGGGGGGGGGGGGGGGGGGGGGEGGGGGGGGGEEGFGGGG5EEGGGGGFGGGGGGFGG=:CEEGGGGGGGDGGD?DGDC<DDGDGDG7FFFF<CFGGGFGFFGFG?CFFFG@F:@CFFFFFFFFFBF9>-###
@M06045:235:000000000-JCY5N:1:1101:6122:5940 1:N:0:TACAGC
CAGATCACTCCTACGGGAGGCAGCAGTGGGGAATATTGCGCAATGGGCGGAAGCCTGACGCAGCGACGCCGCGTGGGGGATGACGGCCTTCGGGTTGTAAACCTCTTTCAGCAGGGACGAAGCGAAAGTGACGGTACCTGCAGAAGAAGCACCGGCCAACTACGTGCCAGCAGCCGCGGTAATACGTAGGGTGCAAGCGTTGTCCGGAATTATTGGGCGTAAAGAGCTCGTAGGCGGTTTGTCGCGTCTGCCGTGAAAGTCCGGGGCTCAACTCCGGATCTGCGGTGGGTACGGGCAGGAC
+
C@FFFFFGGGGGFGGGGGGGEGGGGGFFGGGGGFGGGGEGGGGGGGGCGGEGGGGGGGGGEGECEGGGGCFGGFGGGGGGGGGGGGEGGGGGGGFFGGGGGGGGGGFGGGFD<DGGFFGEFGGEGGGG9FFFFGFC*?FGD3F9CCFCFGGFGGG@CEGCCFFGGGGFCFFF:8CGGGGGED:C7@<CFEGGG8FFGG8A8?EDF;8>?EGGD:FGGGGGE=GGCF??AEGEGGDGG5CGD*<DFC:77F>FC<C*7:C77:DGGGD37/7<C=>755*869FDD7B::7=)04)-43###
@M06045:235:000000000-JCY5N:1:1101:7047:5970 1:N:0:TACAGC
CAGATCACTCCTACGGGAGGCAGCAGTGGGGAATATTGGACAATGGGCGGAAGCCTGATCCAGCAACGCCGCGTGAGGGATGACGGCCTTCGGGTTGTAAACCTCTTTCACCATGGACGAAGCTGCATCTTTTTGGGTGTGGTGACGTTAGGTGGGGAAGAAGCACCGGCCAACTACGTGCCAGCAGCCGCGGTAATACGTAGGGTGCGAGCGTTGTCCGGAATTATTGGGCTTAAAGTGCTCGTAGGCGGTTTGGCGCGTCGGGACTGAAAACCTCTGGCTTAACTCGGGGCTTGCTGTA
+
CCGGGGGGGGGGGGGGGGGGGGGGGGGGGGGGGG<DGGF9FGGGFGGGGCCGGGGGGGCAFGGGGGGGGGGGGGGGDBFDGEGGGGGGGGGGGGGGGGGGGFGGGGAFD,??FC,3DEGDG>F<FD=F<9,<E=F7FGG@F7,@335**@>FF,>>>CC@CCBE@>FF*1=CF1<EGF:+=1<EFFE7*C8E8C88+0:;+2:/*0*;E8EE:/?E:C98C5*;<+3+++:5**33+<*<>+9/9*><F5<1*/A*7CED)>DDG<)*06*/0)174*9?F55*/=9=57)85;@;?-###
@M06045:235:000000000-JCY5N:1:1101:24381:5986 1:N:0:TACAGC
CAGATCACTCCTACGGGAGGCAGCAGTAAGGAATATTGGTCAATGGACGCAAGTCTGAACCAGCCATGCCGCGTGAAGGATGAAGGCCCTCTGGGTTGTAAACTTCTTTTATCTGGGACGAAACCCTCGTTTTCTAACGGGATTGACGGTACCAGAGGAATAAGCACCGGCTAACTCCGTGCCAGCAGCCGCGGTAATACGGAGGGTGCAAGCGTTATCCGGATTCACTGGGTTTAAAGGGTGCGTAGGTGGGTTGGTAAGTCAGTGGTGAAATCTCCGTGCTTAACATGGAAACTGCAAC
+
CCGGGGGGGGGGGGGGGGGGGGGGGGGGGGGGGGGGGGGGGGGGGGGGGGGGGGGGGGGGGGGGGGGGGGGGGGGFGGGGGGGGGGGFGGGGGGGGGGGGGGGGGGGGGGGGGGGGGGGGGGGGGGGGGGGGGGGGGGGGGGGGGFGGGGGGGGGGGGGGGGGGGGGGGGGGGGGGGGGGGGGGGGGGGGGGGGGGGGGGGGGGGGGGGGGGGGGGGGGGGGGGGGGGGGGGFDEGGGGFG=EDGGGGG>FFECCDGGGGGGGGGFGGF;FFGFGFFFGFFFFGFFFFFFFFFFF24)###
@M06045:235:000000000-JCY5N:1:1101:15738:5995 1:N:0:TACAGC
CAGATCACTCCTACGGGAGGCAGCAGTGGGGAATCTTGCGCAATGGGCGAAAGCCTGACGCAGCGACGCCGCGTGGGGGAAGAAGGCTTTCGGGTTGTAAACCCCTTTCAGGAGAGACGAAGCTACTCGGGTTAATAGCCCAGAGGGTGACGGTATCTCCAGAAGAAGCCCCGGCTAACTACGTGCCAGCAGCCGCGGTAATACGTAGGGGGCAAGCGTTGTCCGGATTTATTGGGCGTAAAGAGCGTGTAGGCGGTTCGGTAGGTCCGTTGTGAAAACTCGAGGCTCAACCTCGAGAAGT
+
CCEFEECFGGGGFGGEEGGGGGGGFGFGFGGGGGGGGFCFEECEFDFFEFGGGFGCFFGGGGGGGGGGGCGGGCFGCEGGGGDFGGGGEGG7FFFEDFGGCFGGGGGGGEGGEEDGGFGGGFEGFG8FECF3CFF9CGGFGGGCFGGEGGFEGFFGFCFGGFGGG7FFGFGEE7<<BACFFGGGGGGGGGDFFFEEEEGGGGG7;AF>EEGGDGGGGGCGCEGDCG8?C+<9+:C7:CCEC=FD7CEDCCC:E*:DGG=CGC4CF7CF@@CD7>GFFFD:?7:<@5.)1*586:3:2(###
@M06045:235:000000000-JCY5N:1:1101:20117:6029 1:N:0:TACAGC
CAGATCACTCCTACGGGAGGCAGCAGTGGGGAATCTTGCGCAATGGGCGAAAGCCTGACGCAGCGACGCCGCGTGAGGGAAGAAGGCCTTCGGGTTGTAAACCTCTTTCAGGAGGGACGAAGCCACTCGGGTTAATAGCCCAGAGGGTGACGGTACCTCCAGAAGAAGCCCCGGCTAACTACGTGCCAGCAGCCGCGGTAATACGTAGGGGGCAAGCGTTGTCCGGATTTATTGGGCGTAAAGAGCGTGTAGGCGGTTTGGTAGGTCCGCTGTGAAAACTCGAGGCTCAACCTCGAGACTG
+
CCGGGGGGGGGGGGGGGGGGGGGGGGGGGGGGGGGGGGGGGGGGGGGGGGGGGGGGGGGGGGGGGGGGGGGGGGGGGGGGGGGGGGGGGGGGGGGGGGGGGGGGGGGGGGGGGGGGGGGGGGGGGGFGGGGGGGGGGGGGGGGGGGGGGGGGGGGGGGGGGGGGGGGGGGGGGGGGGGGGGGGFGGGGCFGGGGGGGGGGGGGFGEFGGGGGGGGGGGGGGEGGGGECEGGGGGGGGGDEDGGGGCEGDGFGGGGGGGCGGGGGGGGGEFCBDFFFFBGFFFFGFFFFFFFFF<EFF0###
@M06045:235:000000000-JCY5N:1:1101:24933:6047 1:N:0:TACAGC
CAGATCACTCCTACGGGAGGCAGCAGTGGGGAATTGTTCGCAATGGGCGCAAGCCTGACGACGCAACGCCGCGTGGAGGATGAAGATCTTCGGGTCGTAAACTCCTTTCGATCGAGACGAACGGCCATCGGGATAACACCCTGATGGAGTGACGGTACCGAGAGAAGAAGCCCCGGCTAACTCCGTGCCAGCAGCCGCGGTAATACGGGGGGGGCAAGCGTTGTTCGGAATTACTGGGCGTAAAGGGCTCGTAGGCGGCCAACTAAGTCATACGTGAAATCCCTCGGCTTAACCGGGGGCG
+
CCGGGGGGGGGGGGGGGGGGGGGGEFGGGGGGGGGGGGGDGGGEGGGGGGGGGGGGGGGGGGFFGGGGGGGGGFFGEFGEFGGGGGGGGGGGGGGGGGGGGGGGGGFGGGGGGGGGGGGGGGGGGGGGCGGGGGGGGGGGGGGFGDFGGGGGGGGGGGGGGGECFC7CGGGGGGGGGGGFGGGGGGGGGGGG?FGGGGGGGDGGGGGEEGEGGGGG=EDE=ECEECECEG=<9EFGFGGGCG=CF9**7CDGEGGFDGGGCFFFGCFG?FGFDFG4)>FBFFFCF::DFFFFFF>;>>###
@M06045:235:000000000-JCY5N:1:1101:20914:6051 1:N:0:TACAGC
CAGATCACTCCTACGGGAGGCAGCAGTAGGGAATCTTCCGCAATGGACGCAAGTCTGACGGAGCAACGCCGCGTGAGTGATGAAGGTTTTCGGATCGTAAAGCTCTGTTGCCAGGGAAGAACGCTCGGGAGAGTAACTGCTCTTGAGGTGACGGTACCTGAGAAGAAAGCCCCGGCTAACTACGTGCCAGCAGCCGCGGTAATACGTAGGTGGCGAGCGTTGTCCGGATTTATTGGGCGTAAAGCGCGCGCAGGTGGTTGTCTAAGTCCGGTGTGAAATCTCCCGGCTCACCTGGGAGCCG
+
CCGGGGGGGGGGGGGGGGGGGGGGFFGGGGGGGGGGGGGGGGGGGGGGGGGGGGGGGGGGGGGGGGGGGGGGGBFFGGGGGGGGGGGGGGGGGGGGGGGGGGGGGGGGGGGGFGGGGGGGGGGGGGGGGEGGGGGGGGGGDFGGGGGGGGGGGGGGGGGGGGGGGGGGGGGGGGGGGGGGGGGGFGG7FGGGGGGGGGGGGGGGGGGGGGGGGGGGGGGGGGGGGGD87ECGFFGGGGGGGGGGGGGGDGGDGGGGGGGGGGFGGGGGFFGFG@*9@FF=78?D>:B38@FFFF>??B###
@M06045:235:000000000-JCY5N:1:1101:14335:6055 1:N:0:TACAGC
CAGATCACTCCTACGGGAGGCAGCAGTGGGGAATCTTGCGCAATGGCCGAAAGGCTGACGCAGCGACGCCGCGTGTGGGAGGAAGCTCTTCGGGGTGTAAACCACTGTTGCCCGGGACGAACGAGCAGCTTGTGCTGCTGTGACGGTACCGGGTGAGGAAGCACCGGCTAACTCTGTGCCAGCAGCCGCGGTAATACAGAGGGTGCGAGCGTTGTCCGGAATCACTGGGCGTAAAGGGCGCGTAGGCGGCTTGATAAGCGTGCGGTGAAAGCCCGGGGCTCAACCCCGGGTCGGCCGGGAT
+
CCGGGGGGGGGGGGGGGGGGGGGGGGGGGGGGGGGGGGGGGGGGGGGGGGGGGGGGGGGGGGGGGGGGGGGGGGGGGGGGGGGGGGEGGGGGGGGGGGGGGGGGG8FGGGGGGGGGGGGGGGGGGGGGFGGGGGCFDCFFFGGGGGGGEFGGGGGGGGGGGGFGGGGGGGGGGFGGGGGFGGGGGFGGGGGE*CFGCFFEF5CCCGGGGEG*8CECFEE=CFF+3<<@5:E=:C=FCGGGGGGGGGGGGGG3CCGFGGGGD<DDDGG*9=>?7)5>5>DFF?FF>B>FF>>55;3?>(###
@M06045:235:000000000-JCY5N:1:1101:14339:6074 1:N:0:TACAGC
CAGATCACTCCTACGGGAGGCAGCAGTGGGGAATATTGCACAATGGGCGAAAGCCTGATGCAGCAACGCCGCGTGAGCGATGAAGGCCTTCGGGTCGTAAAGCTCTGTCCTCAAGGAAGATAATGACGGTACTTGAGGAGGAAGCCCCGGCTAACTACGTGCCAGCAGCCGCGGTAATACGTAGGGGGCTAGCGTTATCCGGATTTACTGGGCGTAAAGGGTGCGTAGGTGGTTTCTTAAGTCAGGAGTGAAAGGCTACGGCTCAACCGTAGTAAGCTCTTGAAACTGGGAAACTTGAGCA
+
CCGGGGGGGGGGGGGGGGGGGGGGGGGGGGGGGGFGGGGGGGGFGGGGGGGGGGGGGGGGGGGGGGGGGGGGGGGGGGGGGGGGGGGGGGGGGGGGGGGGGGGGGGGGGGGGGGGGGGGGGGGGGGGGGGGGG<FGGGGGGGGGGGGGGGGGGGGGGGGGGGGGGGGGGFFGGGGGGGGGGCEFGEGGGGGGGGGGGGGGGGG5ECFGDGGGGGEC5CEFGGGDG5EGG9?F8E6?F9>EFFGGGGEGGGGGFFGGGCFGGGCDDDCGF><>DFCFFF:FF=@FFFFF@FFF@:FAB)###
@M06045:235:000000000-JCY5N:1:1101:25859:6125 1:N:0:TACAGC
CAGATCACTCCTACGGGAGGCAGCAGTGGGGAATTGTTCGCAATGGGCGCAAGCCTGACGACGCAACGCCGCGTGGAGGATGAAGACCTTCGGGTCGTAAACTCCTTTCGATCGAGACGAATGGCTTCCGGGTGAACAATCCGGAGGAATGACGGTACCGAGAGAAGAAGCCCCGGCTAACTCCGTGCCAGCAGCCGCGGTAATACGGGGGGGGCAAGCGTTGTTCGGAATTACTGGGCGTAAAGGGCTCGTCGGTGGCCAACTAAGTCAGACGTGAAATCCCTCGGCTTAACCAGGGGGG
+
CCGGGGGGGGGGGGGGGEGGGGGGFGGGGGGGGGGGGGGGGDGEGGGGGGGGGGGGGFGGGGGGGFGGGGGGGFGGEGEEFGDCFCFGGGGGGGGGGGGGGGGGGGGGGGGEFGGGGGGGGGGGGGGGGGGGGGGGGGGGFGGGGGGGGGFGGGGGGFGGGGGGGGGGGGGGGGDFGGGGGGGGGGGGGCGGFGGGGGGGGGGG?FFGGGGGGGGCEFGGCGGGGGGGGEC?+AFGGGGGCE:DFGCDDFD<*97D<DCFGCFGFGGGFFG?F3F>:3?*9FF6@;EFFF@FFF?:B:###
@M06045:235:000000000-JCY5N:1:1101:11001:6148 1:N:0:TACAGC
CAGATCACTCCTACGGGAGGCAGCAGTGGGGAATATTGCACAATGGGCGCAAGCCTGATGCAGCGACGCCGCGTGAGGGATGACGGCCTTCGGGTTGTAAACCTCTTTCAGTAGGGAAGAAGCGTAAGTGACGGTACCTGCAGAAGAAGCGCCGGCTAACTACGTGCCAGCAGCCGCGGTAATACGTAGGGCGCAAGCGTTATCCGGAATTATTGGGCGTAAAGAGCTCGTAGGCGGTTTGTCGCGTCTGCCGTGAAAGTCCGGGGCTCAACTCCGGATCTGCGGTGGGTACGGGCAGGGG
+
CCGGGGGGGGGGGGGGGGGGGGGGGGGGGGGGGGGGGGGGGGGGGGGGGGDGGGGGGGGGGGGGDGGGGGGGGGGGGGGGGGGGGGGGGGGGGGGGGGGGGGGGGGGGGGGGCGGGGGG8DFGGGGDGGGGFGDGGGGGGGGGGGGGGGGGGGGGGGGGGGGGGGGGGFDFFG>FGGGGCEF9FFG?9C8EC8CEEGGGGGCCFFGGCCFFFGGFGGGGGD==CFGGGFGG*;AFGGEDCDGGGGC:DGGGGGG=CDG7CFCDGGGGDF*9?FB6@).9DFFBC@BD>:D?F:0B6><###
@M06045:235:000000000-JCY5N:1:1101:27149:6155 1:N:0:TACAGC
CAGATCACTCCTACGGGAGGCAGCAGTGGGGAATTGTTCGCAATGGGCGCAAGCCTGACGACGCAACGCCGCGTGGAGGATGAAGATCTTCGGGTCGTAAACTCCTTTCGATCGAGACGAATGGCCTTCGGGTGAATAAACCGGAGGAATGACGGTACCGAGAGAAGAAGCCCCGGCTAACTCCGTGCCAGCAGCCGCGGTAATACGGGGGGGGCAAGCGTTGTTCGGAATTACTGGGCGTAAAGGGCTCGTAGGTGGCCAACTAAGTCATACGTGAAATCCCTCGGCTTAACCGGGGACT
+
CCGGGGGGGGGGGFGEEGDGGDGGGGGFFGGGGGGGGGGDFGGGGGGGCFEGDGGGGGGGGGGG:FGGGGGGGG7CEDEFGCEFGGGGGGGFGGGEGGGGCGFGGGGGGGGGGGGFGGGDGGGEGDGGGGGGGDEGGCCGGGGEGGEGGGGGGGGGGGGGGGGFGCC7F@FGGGGGGGEGGGGGGGGGGGGFFFGGGGC>ECEFFGF5CEEGGGGGGGGGGGGGFGGGGGFF0CF9CFCGDGDFDDGG<>DC=C5CFGGFC<7CD9FGFFGFGFGFF@C7B6@CFE)3>E?=BDBB>1###
@M06045:235:000000000-JCY5N:1:1101:11041:6158 1:N:0:TACAGC
CAGATCACTCCTACGGGAGGCAGCAGTGGGGAATATTGCGCAATGGGCGAAAGCCTGACGCAGCGACGCCGCGTGTGGGATGACGGCCTTCGGGTTGTAAACCACTGTCGGGAGGGACGAATGCCCCGCAAGGGGAGTGACGGTACCTCCAAAGGAAGCACCGGCTAACTCCGTGCCAGCAGCCGCGGTAATACGGAGGGTGCGAGCGTTGTCCGGAATCACTGGGCGTAAAGGGCGCGTAGGCGGCCTGATAAGTAGGGGGTGAAATCCTGCGGCTTAACCGCCGGGCTGCCTTCTAGGG
+
CCGGGGGGGGGGGGGGGGGGGGGGGGGGGGGGGGGGGGGGGGGGGGGGGGDCFGGGGGGGGGGGGGGGGGGGGGGGGDGGGGGGGGGGGGGGGGGGGGGGGGGFFF<FFGGG7=FGGGGCGEDGGGGEE*>FFGGGGGGFFFGGGGG@F<FGGGGGGFGFFFGGD7FFF,?FFCFGGGGGFCFGGGGCC8EE?EFGGGCGGGGGGGDGGCEGCFGGGC5CCGE?C=CG:?ECFFG=GGDGCGGGGEGCCFDGC79*2:EDCGDDFGFGFFGFGFGF::G=FF@C)7:BB:@E>BF<2)###
@M06045:235:000000000-JCY5N:1:1101:8497:6162 1:N:0:TACAGC
CAGATCACTCCTACGGGAGGCAGCAGTGGGGAATATTGCACAATGGGCGAAAGCCTGATGCAGCGACGCCGCGTGAGGGATGACGGCCTTCGGGTTGTAAACCTCTTTCAGCAGGGAAGAAGCGCAAGTGACGGTACCTGCAGAAGAAGCACCGGCTAACTACGTGCCAGCAGCCGCGGTAATACGTAGGGTGCGAGCGTTGTCCGGAATTATTGGGCGTAAAGAGCTTGTAGGCGGTTTGTCGCGTCTGCTGTGAAAATCCGGGGCTCAACCCCGGACTTGCATTGGGTACGGGCAGGTG
+
CCGGGGGGGGGGGGGGGGGGGGGGGGGGGGGGGGGGGGGGGGGGGGGGGGGGGGGGGGGGGGGGGGGGGGGGGGGGGGGGGGGGGGGGGGGGGGFGGEFFGFGGGGGGGGGGGGGGGGGGGGGGGGGGGGFGGGGGGGGGGGGGFGGGGGGGGGGGGGGGGGGGGCGGFGGGGGGGGGGGGGGGGGFGFGGGGGGDGGGGGGGGGGGGEDFCGGGGGGGGEECFFDFFGGGCFFGGGEG*>FFGGEECDC::FDGGGGFGGFGDGDG536FFGEDB@37;F?****9)0<46>9>962###
@M06045:235:000000000-JCY5N:1:1101:5467:6170 1:N:0:TACAGC
CAGATCACTCCTACGGGAGGCAGCAGCAAGGAATCTTCGGCAATGGGCGCAAGCCTGACCGAGCAACGCCGCGTGGAGGACGACGGCCTTCGGGTTGTAAACTCCTTTTGTGGGGGATGATACGGACCGTACCCCACGAATCAGCCCCGGCTAACTCTGTGCCAGCAGCCGCGGTAATACAGAGGGGGCAAGCGTTGTCCGGATTTACTGGGCGTACAGCGCGCGCAGGCGGCCGTGTATGTGACCGGTGACAGTCGCGGGCTTAACCCGCGCCGGCCCGGTTACACAGCATAGCTGGCAG
+
CCGGGGGGGGGGGGGGGGGGGEGGGGGGGGGGGGGGGGGGGGGGCFGGGGGGGGGGGGGGGGGGGGGGGGGGGGGGGGGGGGGGGGGGGGGGGGGGGGGGGGGGGGGGGGGGGGGGGGGGGGGGGGGGCFGCGEGGGGGGGGGGGGGGGGGGGGGGGGGGGGGGGGGGGGGGGGGGGGGGGGGGGGGGGGGGGGGGGGGGGGEGGGFGGGGGGGGDEG7@EGGGGGCEC*:EGC5*:FGCFF9CGGDGGGG4CDFD*)*9>CDCC:7CFFG3<:3>5>DB>E33)/7*<7>4?AF))3###
@M06045:235:000000000-JCY5N:1:1101:25176:6172 1:N:0:TACAGC
CAGATCACTCCTACGGGAGGCAGCAGTCGAGAATCTTCGGCAATGGGCGCAAGCCTGACCGAGCGACGCCGCGTGGAGGACGAAGGCCTTCGGGTTGTAAACTCCTGTCGAGGGGGAAGAAGGCCCCGCGAGGGGCTTGACTGATCCCTGGAGGAAGCACGGGCTAAGTTCGTGCCAGCAGCCGCGGTAAGACGAACCGTGCGAACGTTATTCGGAATCACTGGGCTTAAAGCGCGTGTAGGCGGGACGGCACGTCTGTCGCCGAAATCCCCCGGCTTAACCGGGGAACTGGCGGAGACGG
+
CCGGGGGGGGGGGGGGGGGGGGGGGGGGGGGGGGGGGGGGGGGGGGGGGGGGGGGGGGGGGGGGGGGGGGGGGGGGGGGGGGGGGGGGGGGGGGGGGGGGGGGGGGGGGGFGGGGGGGGGGGGGGGGGGGDGGEGGGGGGGGGGGFGGGGGGGGGGGGGGGGGGGGGGGGFGGGGGGGGGGGGGGGGGGGGGGGGGGGGGGGGG5?EFGCGGGGGGDGGFDGGGGGGGFGFA@EECEE7FGGGGGGCGGGGCED5FGGGGG3*/9CCG?FGFGFGFFFF==B@G)7>DFFFF@0B;>(###
@M06045:235:000000000-JCY5N:1:1101:26327:6187 1:N:0:TACAGC
CAGATCACTCCTACGGGAGGCAGCAGTGGGGAATCTTGCGCAATGGCCGAAAGGCTGACGCAGCGACGCCGCGTGGGGGAGGAAGGCCTTCGGGTTGTAAACCCCTGTTGCCCGGGACGAATGCGCGCTTCAGAGCGTGTTGACGGTACCGGGTGAGGAAGCACCGGCTAACTCCGTGCCAGCAGCCGCGGTAATACGGAGGGTGCGAGCGTTGTCCGGAATCACTGGGCGTAAAGGGCGCGTAGGCGGCTCATGAAGGCTGTGGTGAAAGTCCGGGGCCCAACCTCGGATCGGGCGTGTA
+
CCGGFGEGFGGGFGGGGGGFFGGGGGFGGGGGEFGGGGGGGGGDGGFCFGC7CFGGG@GFECGGDGGGGGGGG>FGGGDECEGGFD<FFFGGDEGFCGG9FFFGFGCFGFGBBFFEG7C<FFG9FGGECFFGGEGGGGGGGFC<CGGCEGGGGC<FFGFGGGGGGGFEC8@:CGGGFC5;28CFEG>ECEE>C8CEFFGEDGGEGGD8E5?C8CGF9C88EGGC@?CDC*1:C:*<?E**)/27>EGG55)19>C0:DF7*9>*C7C0=@:9CFCD3@D7:7>DF?F:>757>:)39(###
@M06045:235:000000000-JCY5N:1:1101:24252:6194 1:N:0:TACAGC
CAGATCACTCCTACGGGAGGCAGCAGTGGGGAATATTGCACAATGGGGGCAACCCTGATGGAGCAACTCCGCGTGCAGGATGAAGGCTTTCGGGTCGTAAACTGCTTTTATGAGTGAAGAATATGACGGTAACTCATGAATAAGGGTCGGCTAACTACGTGCCAGCAGCCGCGGTCATACGTAGGACCCAAGCGTTATCCGGAGTGACTGGGCGTAAAGAGTTGCGTAGGTGGTTAGTAAAGCGAATAGTGAAACCTGGTGGCTCAACCATACAGACTATTATTCGAACTCACTAACCCGC
+
CCGGGGGGGGGGGGGGGGGGGGGGGGGGGGGGGGGGGGGGGGGGGGGGGGGGGGGGGGGGGGGGGGGGGGGGGGGGGGGGGGGGGGGGGGGGGGGGGGGGGGGGGGGGGGGGGGGGGGGGGGGGGGGGGGGGGGGGFGGFGGGGGGGGGGGGGGGGGGGGGGGGGGGGGGFGGDGGGGGGGGGGGFGGGGGGGGGGDFEGEGGGGGFGGGGGGGGGCFFFGEFFGGGGGGGGGGGDCE>FGGGGCCEFCFGGGGGGCD*9CCGGGGGGFFCFGFGFFFGFFFFF4>FFFFFFFFFFF(###
@M06045:235:000000000-JCY5N:1:1101:13105:6196 1:N:0:TACAGC
CAGATCACTCCTACGGGAGGCAGCAGTGGGGAATATTGCACAATGGGCGCAAGCCTGATGCAGCGACGCCGCGTGAGGGATGACGGCCTTCGGGTTGTAAACCTCTTTCAGCAGGGACGAAGCGCAAGTGACGGTACCTGTAGAAGAAGGACCGGCCAACTACGTGCCAGCAGCCGCGGTAATACGTAGGGTCCGAGCGTTGTCCGGAATTACTGGGCGTAAAGAGCTCGTAGGTGGTTTGTCGCGTTGTTCGTGAAAACTCACAGCTCAACTGTGGGCGTGCGGGCGATACGGGCAGAAC
+
CCGGGGGGGGGGGGGGGGGGGGGGGGGGGGGGGGGGGGGGGGGGGGGGGGGGGGGGGGGGGGGGGGGGGGGGGGGGGGGGGGGGGGGGGGGGGGGGGGGGGGGGGGGGGGGGGGGGGGGGGGGGGGGGGGGGGGGGGGAFGGGGGGGGGGGGGGGGGGGGGGGGGGGGGGGGGGGGGGGFGGGGGGGCGGGGGGGGGEDCEGGGGGGGGGGGGFGGGGGGG=CGGGGCFGCEFGGGGGGGDGGGGC=DDGFGGG=49C?5DCFGFFGFFFGFFFGFFEG>DEFGFFF5>B>EFFFFF3###
@M06045:235:000000000-JCY5N:1:1101:4493:6230 1:N:0:TACAGC
CAGATCACTCCTACGGGAGGCAGCAGTGGGGAATATTGCACAATGGGCGCAAGCCTGATGCAGCGACGCCGCGTGAGGGATGACGGCCTTCGGGTTGTAAACCTCTTTCAGTAGGGAAGAAGCGAAAGTGACGGTACCTGCAGAAGAAGCGCCGGCTAACTACGTGCCAGCAGCCGCGGTAATACGTAGGGCGCAAGCGTTATCCGGAATTATTGGGCGTAAAGAGCTCGTAGGCGGTTTGTCGCGTCTGCCGTGAAAGTCCGGGGCTCAACTCCGGATCTGCGGTGGGTACGGGCAGGAA
+
CCGGGGGGGGGGGGGGGGGGGGDGGGFGGGGGGGFGGGGGGGGGGFGGGGGGGGGGGFGGGGGGGGGGGGGGGFG>EFGGGGGGGGGGGGGGGGFGGGGGGGGGGGGGGGGGFGGGGGGGGGGGGGGGGGGGGGGGGGGGGGGGGGGFGGGGEGGGGGGGGGGGGCFGGGGGGGGGGGGGGGCG?ECFFGGGGGGGGFGGGGGGFGGGGGGFCEGGGGGGGGDGGFCEGGGDGGGGCEDGGGGGGGGGDFFCEDG3C7<:CDDGGG:/<FGFGFG>ED<BFFFGF>)<>B@FD;E>;3###
@M06045:235:000000000-JCY5N:1:1101:21529:6258 1:N:0:TACAGC
CAGATCACTCCTACGGGAGGCAGCAGCAAGGAATTTTCGTCAATGGGCGCAAGCCTGAACGAGCAACGCCGCGTGGAGGATGACGGCCTTCGGGTTGTAAACTCCTTTTTCGGGGGACGATGATGACGGTACCCCGGGAATAAGGCTCGGCTAACTCTGTGCCAGCAGCCGCGGTAATACAGAGGAGCCAAGCGTTGTCCGGATTGACTGGGCGTAAAGCGCACGCAGGCGGACGTGCACGTGGGGTGTGAAATCTGGCCGCTTAACGGCCAGGCGCCATCCCATACGGCGCGTCTGGTAT
+
CCGGGGGGGGGGGGGGGGGGGGGGGGGGGGGGGGGGGGGGGGGGGGGGGGGGGGGGGGGGGGGGGGGGGGGGGGGGGGGGGGGGGGGGGGGGGGGGGGGGGGGGGGGGGGGGGGGGGGGGGGGGGGGGGGGGGGGGGGGGGGGGGGGGGGGGGGGGGGGGGGGGGGGGGGGGGGGGGGGGGGGGFGGGGGGGGGGGGGGGGGGGD8EGGGGGGGGGGGGGGGGGGGGGGGGGGGGGGGGGGCGGGGGGGGGGGGGGGGGGGGGDGGGGFFGFGFGFFFGFFFFFFFFFDFFFF9:::?###
@M06045:235:000000000-JCY5N:1:1101:4916:6280 1:N:0:TACAGC
CAGATCACTCCTACGGGAGGCAGCAGTGGGGAATTTTGGGCAATGGGCGAAAGCCTGACCCAGCAACGCCGCGTGAAGGACGAAATCCCTCCGGGATGTAAACTTCTAAAGTCAGGAAAGAAATCGGCCAGGATAATACCCTGACCGGATGACGGTACCTGACGTAAGCCCCGGCTAACTACGTGCCAGCAGCCGCGGTAATACGTAGGGGGCAAGCGTTGTTCGGAATTACTGGGCGTAAAGGGCGCGTAGGCGGCATGGCAAGTCGGGAGAGAAAGGCCTGGGCTCAACTGAGGAACAG
+
CCGGGGGGGGGGGGGGGGGGGGGGFGEFGGGGGGGGGFBFGGGGGGGGGGGGGGGGGGFGGGGGDFDGGGGGGGGDFGGF<FGGGGGGFGGCEGG7++4CFCCGGG,E9FGFGFF8FFFFGGGFFGC+8++3DD<<FFFCFGFFF8::FDDGG:7FFGFF=FD*CBCC:7B<FGGGGFGGECFGDGGGGGCGC*BE=EC*=EEC>A9E;/*8CEF/CEE=EGC7CEG=C?C+AFG5=E<E5::7>CE<<99>5FCGCD5CGCC6**:*7;5)*)*0)65>F?5C))00=?F*927:74###
@M06045:235:000000000-JCY5N:1:1101:13965:6310 1:N:0:TACAGC
CAGATCACTCCTACGGGAGGCAGCAGTGGGGAATATTGGACAATGGGGGAAACCCTGATCCAGCAATGCCGCGTGAGTGATGAAGGCCTTAGGGTTGTAAAGCTCTTTCGGTGGTGACGATGATGACGGTAACCACAGAAGAAGCCCCGGCTAACTTCGTGCCAGCAGCCGCGGTAAGACGAAGGGGGCTAGCGTTGTTCGGAATTACTGGGCGTAAAGCGCACGTAGGCGGCCTTTCAAGTCAGATGTGAAAGCCCCGAGCTTAACTCGGGAAATGCATTTGATACTGTTGGGCTAGTGT
+
CCGGGGGGGGGGGGGGGGGGGGGGGGGGGGGGGGGGGFGGGGGGGGGGGGGGGGGGGGGGGGGGGGGGGGGGGFGCGGGGGGGGGGGGGGGGGGGGGGGGGGGGGGGGGGGGGGFGGGGGGGGGGGGGGGGGGGGGGGGGGGGGGFGGGGGGGGGGGGGGGGGGGGGGGGGGGGGGGGGGGD@EGGGGGGGGGGGGGGGGGDGEGGGGGGGGGGGGDFGGGGGGGCFGGGGGGGGGGGGGGGGGGDGFGGGGGCG5DCGGGGGGGGC7BDGFGEGFFFGFBF429@==6=FFFBFFF:###
@M06045:235:000000000-JCY5N:1:1101:15061:6328 1:N:0:TACAGC
CAGATCACTCCTACGGGAGGCAGCAGTGGGGAATTTTGGGCAATGGGCGAAAGCCTGACCCAGCAACGCCGCGTGAGGGAGGAAATCCTTCGGGATGTAAACCTCGCAAGCAAGGGAAGAATGCTTGAGACCTAACACGTCTCAAGAGGGACGGTACCTTGCGTAAGCCACGGCTAACTACGTGCCAGCAGCCGCGGTAATACGTAGGTGGCAAGCGTTGTTCGGAATTATTGGGCGTAAAGGGCGCGTAGGCGGTTTGTTAAGTCGGTTGTGAAAGCCCGGGGCTCAACCCCGGAGGCCC
+
CCGGGGGGGGGGGGGGGGGGGGGGGGGGGGGGGGGGGGGGGGGGGGGGGGGGGGGGGGGGGGGGGGGGGGGGGGGGGGGGGGGGGFGGGGGGGGGGGGGGGGGGGGGGGGGGGGGGGGGGGGGGGGGGGGGGGGGGGGGGGGGGGGGGGGGGGGGGGGGGGGGGGGGGGFGGGGGGGGGGGGGGGGGGGGGGGGGGGGGGGGGGGGGGGGGGGGGGGGCEEFGGG=EGGFFD<CGGGGDGGGGGGGGGCGGGGGGGD<EGGGFFFGGGEFDBDFGFFFGFFFEGFFFFFFFFFFFFFF###
@M06045:235:000000000-JCY5N:1:1101:24290:6345 1:N:0:TACAGC
CAGATCACTCCTACGGGAGGCAGCAGTGGGGAATCTTGCGCAATGGGCGAAAGCCTGACGCAGCGACGCCGCGTGGGGGAAGAAGGCTTTCGGGTTGTAAACCCCTTTCAGGAAGGACGAAGCCACTCGGGTGAATAGCCCAGAGGGTGACGGTACTTCCAGAAGAAGCCCCGGCTAACTACGTGCCAGCAGCCGCGGTAATACGTAGGGGGCAAGCGTTGTCCGGATTTATTGGGCGTAAAGAGCGTGTAGGCGGTCAGGTAGGTCCGTTGTGAAAACTCGAGGCTCAACCTCGAGAGAC
+
CCGGGGGGGGGGGGGGGGGGGGGGGGGGFFGGGGGGGGGGGGGGGGGGGGGGGGGGGGGGGGGGGGGGGGGGGCFGGGGGGGGGGGGGGGGGGGGDGGGGGGFGGGGGGGGGGGGGGGGGGGGGGF8DFGFFCFGCGGGGGGGGGGGGGGGGGGGGGGGGGGGFGGGGGGGGGGGGGGGGGGGGGGFFGGFGFGGE>EEEGGGGGCGGGGGGGGGGGGGGGGFGGGC5E?CFGCGGGGG5DFC*>6:)>DFGGGGGCD5CC>:CCDFCEFCBC:7@4=FFFFFG>))0=FFF??F:<1###
@M06045:235:000000000-JCY5N:1:1101:14375:6350 1:N:0:TACAGC
CAGATCACTCCTACGGGAGGCAGCAGTGGGGAATTTTGGACAATGGGCGCAAGCCTGATCCAGCAATGCCGCGTGTGTGAAGAAGGCCTTCGGGTTGTAAAGCACTTTTGTCCGGAAAGAAAACCGCCTGGCTAATATCCGGGTGGGATGACGGTACCGGAAGAATAAGCACCGGCTAACTACGTGCCAGCAGCCGCGGTAATACGTAGGGTGCAAGCGTTAATCGGAATTACTGGGCGTAAAGCGTGCGCAGGCGGTTCGCTAAGACAGATGTGAAATCCCCGGGCTTAACCTGGGACGC
+
CCGGGGGGGGGGDFGGDCGGGGGGGGGGGGGGGGGGGGGGGFFGGGEGGGGGGGFGGGAFGGGGFGGGGGGGGFGGCFFGFGGGGGFGGGGGGGG@FGGGGGGGFF<FFFGGGGG>FGGFFGGGGGGGDE<AAFGGF<B@C@FGGGGGGDGGGGGGGGGGGCGGGGGGGGGGGEGGGEG?FGGGGGGGGGGFGGGEGGG7BBFCFGEEGGGGGG8FGFGC===7EEGEECEFFFGGGFGGGG5CFE:DC5DDCDEGG3>5C<D<DGGGF?5=7FGFFFGFF@@G:BDDFFFF6-.48.###
@M06045:235:000000000-JCY5N:1:1101:17922:6409 1:N:0:TACAGC
CAGATCACTCCTACGGGAGGCAGCAGTGGGGAATCTTGCGCAATGCGCGAAAGCGTGACGCAGCAACACCGCGTGAGGGAAGACGGCCTTCGGGTTGTAAACCTCTTTCAGGAGGGACGAAGGGCGACCGGTGAATAGCCGTGTTGCTTGACGGTACCTCCAGAAGAAGGTCCGGCTAACTACGTGCCAGCAGCCGCGGTAATACGTAGGGACCAAGCGTTGTCCGGAATCATTGGGCGTAAAGCGCGCGTAGGCGGCCCGATAAGTCCGCTGTAAAAGTCAACGGCTCAACTGTTGACAA
+
CCGGGGGGGGGGGGGGGGGGGGGGGGFGGGGGGGGGGGGGGGGGGGGGGGGGGGGGGGGGGGGGGGGGGGGGGGGGGGGDGGGGGGGGGGGGGGGGGGGGGGGGGGGGGGGGCGGGGGGGGGGGGGGGGGGGGGGGGGGGGGGGGGGGGGGGGEGGGGGGGGGGGGGGGGGGGGEDEDGCGGGGGGGGGGGGGGGGGGGGGGGGGGGGGGGGGGGFGGGGGGGCGEG==FC0CFG6FGGGDGFGDGGGGGGGGGGGGGGGGGGGGGGFFBGFGFC?FFGFFFFGFFFEF4@FFFFF>)###
@M06045:235:000000000-JCY5N:1:1101:24124:6413 1:N:0:TACAGC
CAGATCACTCCTACGGGAGGCAGCAGTGGGGAATCTTGCGCAATGGCCGAAAGGCTGACGCAGCGACGCCGCGTGGGGGAGGAAGGGCTTCGGCTCGTAAACCCCTGTTGCCCGGGGCGAACAGCGTCTTTCGAGGCGCCTGACGGTACCGGGTGAGGAAGCACCGGCTAACTCCGTGCCAGCAGCCGCGGTAATACGGAGGGTGCGAGCGTTGTCCGGAATCACTGGGCGTAAAGGGCGCGTAGGTGGCCAAGCAAGGTCGCGGTGAAAGCCCGGGGCTCAACCCCGGGTCGGCCGGAAT
+
CCGGGGGGGGGGGGGGGGGGGGGGGGGGGGGGGGGGGGGGGGGGGGGGGGGGGGGGGGGGGGGGGGGGGGGGGFGGGGGGGGGFGGGGGGGGGGGGGGGGGGGGGGGGGGGGGGGGGGGGGGGGGGGGGGGGGGGGGGGGGGGGGGGGGGGGGGGGGGGGGGGGGGGGGGGGGGGGGGGGGGGGGGGGGGGGGGGFGGGDGGGGGEGGGGGGG=GGGGGGGGGGGGGGGGGEEDGGGEGEGGGGGGGGGGFGGGGGGGFGGGGGGGGGFFGFFFDF3>3>FFFG>DFFFFFFEFFFF0###
@M06045:235:000000000-JCY5N:1:1101:14273:6466 1:N:0:TACAGC
CAGATCACTCCTACGGGAGGCAGCAGTTAGGAATTTTGGGCAATGGGCGGAAGCCTGATGCAGCGACGCCGCGTGAGGGATGACGGCCTTCGGGTTGTAAACCTCTTTCGACAGGGACGAAGCGTGAGTGACGGTACCTGGAGAAGAAGCGCCGGCCAACTACGTGCCAGCAGCCGCGGTAAGACGTAGGGCGCGAGCGTTGTCCGGATTTATTGGGCGTAAAGAGCTCGTAGGCGGCTCGTTGCGTCGGCTGTGAAAACCCGCAGCTCAACTGTGGGCTTGCAGCTGATACGGGCGGATA
+
CCGGGGGGFGGFCGGGGGGGGGGGGGFGGGFGG@FGGGGGGGGGGGGGGGGGGGGGGGGGGGFGGGGGGGGGGFGGGGGDFGGFFGGEEGGFGG?FBFBFEFDFGCGGGGGGGGGGGGGGGEGGFF:F<FFCGGCFEGFGFCFCDFFFFGGGGGGCC@FCGGG7FFGG<C@FGGGCFEE>CGC79CCFDGGFEEGGGGGG8EGFGDGC*;+3+0@GFGGGDEEC<=8:?85:8CCCC5C=D5*9CCCGGG)9=D6C7?<<9CGGGGC*9=6@76*957<4;)0*/656*?/=F?>1;B###
@M06045:235:000000000-JCY5N:1:1101:14242:6468 1:N:0:TACAGC
CAGATCACTCCTACGGGAGGCAGCAGTAGGGAATCTTCCGCAATGGACGCAAGTCTGACGGAGCAACGCCGCGTGAGTGATGAAGGTTTTCGGATCGTAAAGCTCTGTTGCCAGGGAAGAACGCTCGGGAGAGTAACTGCTCTCGAGGTGACGGTACCTGAGAAGAAAGCCCCGGCTAACTACGTGCCAGCAGCCGCGGTAATACGTAGGGGGCAAGCGTTGTCCGGAATTATTGGGCGTAAAGCGCGCGCAGGCGGTGATTTAAGTTTGGTGTTTAAGGCCGGGGCTCAACCCCGGTGGT
+
CCGGGGGGGGGGGGGGGGGGGGGGGGGGGGGGGGGGGGGGGGGGGGGGGGGGGGGGGGGGGGGGGGGGGGGGGCFGGGGGGGGGGGFGGGGGGGGGGGGGGGGGGGGGGGGGGGGGGGGGGGGGGGGGGCGGGGGGGGGGGGGGGGGEGGGGGGGGGGGGGGGGGGGGFGGGGGGGGGGGGGGGGGGGGGGGGGGGGGGGCGCFCFEFGGGGGGGGGGGGGGGGGGGAEFCFGGGGDGGGGGGGGGGGGGGCCCCDG7EF7:DF7CGGF?GF/87@FFGFFF>G>DF:@F?FFFB>9-###
@M06045:235:000000000-JCY5N:1:1101:10029:6473 1:N:0:TACAGC
CAGATCACTCCTACGGGAGGCAGCAGTGGGGAATATTGCACAATGGGCGGAAGCCTGATGCAGCGACGCCGCGTGAGGGATGACGGCCTTCGGGTTGTAAACCTCTTTCAGTAGGGAAGAAGCGGGAGTGACGGTACCTGCAGAAGAAGCGCCGGCTCACTACGTGCCAGCAGCCGCGGTAATACGTAGGGCGCAAGCGTTATCCGGAATTATTGGGCGTAAAGAGCTCGTAGGCGGTTTGTCGCGTCTGCCGTGAAAGTCCGGGGCTCAACTCCGGATCTGCGGTGGGTACGGGCAGCAA
+
<CC9<FGGF<AFF@@C7;BF@EE@FFD9-EFFC@@EF,@<FGGG,,@FEEC:FF8E<FC,6CF8FCCFG==FEFE@7FCCFC8<7:FG7EE77>::=F,,C,<BF9,<CC,C9B<:=,:,,BF++6@3>D<FFEG@>F9:F,DDFCF,DC@FGGGGC*<F3<CCCGGG,,C<<:CEGCCB5C?+<CFGFEECEGEE5CGG?>;CFG88CFFEC:798*8?C*A:@=?9+1:CC59C5>9E5FGGGC5CCGFFGG=*5>EFGGD35CDDF@C?7=7@E395?@FG))73))*)0106>6###
@M06045:235:000000000-JCY5N:1:1101:11336:6489 1:N:0:TACAGC
CAGATCACTCCTACGGGAGGCAGCAGTGGGGAATATTGGACAATGGGCGCAAGCCTGATCCAGCCATGCCGCGTGGATGATGAAGGCCCTAGGGTTGTAAAGTCCTTTCGGCGGGGAAGATAATGACGGTACCCGCAGAAGAAGCCCCGGCTAACTTCGTGCCAGCAGCCGCGGTAATACGAAGGGGGCTAGCGTTGCTCGGAATCACTGGGCGTAAAGCGCACGTAGGCGGACTCTTAAGTCGGTGGTGAAATCCTGGAGCTCAACTCCAGAACTGCCTTCGATACTGAGAGTCTCGCCG
+
CCGGGGGGGGGGGGGGGGGGGGGGGGGGGGGGGGGGGGGGGGGGFFGGGGGGGGGGGGGGGGGGGGGGGGGGGGGGFFGGGGGGGGGGGGGGGGGGGGGGGGGGGGGGGGGGGGGGGGGGGGGGGGGGGGGGGGGGGGGGGGGGGGGGGGGGGGGGGGGGCFGGGGGGGGGGGGGGGGGGGGGGGGGGGGGGGGGGCCEGGGGGGGGGGGGGGGGGGGGGGGGGGGGGGGGGGGEGFFFGGFGGGGCGC57DFGGFGGGGGGDCGGG7?FGFGFGFFFGFFFFGFFFFFFFFFD?AF0###
@M06045:235:000000000-JCY5N:1:1101:12688:6519 1:N:0:TACAGC
CAGATCACTCCTACGGGAGGCAGCAGTGGGGAATCTTGCGCAATGGGCGAAAGCCTGACGCAGCGACGCCGCGTGCGGGAAGAAGGCCTTCGGGTTGTAAACCGCTTTCAGGAGGGACGAAGCCACTCGGGTTAATAGCCCAGAGGGTGACGGTACCTCCAGAAGAAGCCCCGGCTAACTACGTGCCAGCAGCCGCGGTAATACGTAGGGGGCTAGCGTTGTCCGGATGTATTGGGCGTAAAGAGCGTGTAGGCGGCCAAGTAGGTCCGTTGTGAAAACTGGAGGCTTAACCTCCAGCCGT
+
CCGGGGGGGGGGGGGGGGGGGGGGGGGGGGGGGGGGGGGGGGGGGGGGGGGGGGGGGGGGGGGGGGGDGGGGGGFGGGGGGGGGGGGGGGGGGGGGGGGGGGGGGGGGGGGGGGGGGGGGGGGGGG@FGGGGDFGGGGGGGGGGGGGGGGGGGGGFGGGGGGGGGGGGCGGGGGGGGGGGGGGGGGGGGGGCFGGGDGGGGGGGGF6FGGEGGDFCFGEEGGFFGGDG*AC7C9@57=7EG5EFFGG<DDCCFDCDGG*9C>DFD7>CBFGFDFFFF47)7@45>3.?4@F?FFFFB0###
@M06045:235:000000000-JCY5N:1:1101:25258:6522 1:N:0:TACAGC
CAGATCACTCCTACGGGAGGCAGCAGTGGGGAATCTTGCGCAATGGGCGAAAGCCTGACGCAGCGACGCCGCGTGGGGGAAGAAGGCTTTCGGGTTGTAAACCCCTTTCAGGAGGGACGAAGCCACTCGGGTGAATAGCCCAGAGGGTGACGGTACCTCCAGAAGAAGCCCCGGCTAACTACGTGCCAGCAGCCGCGGTAATACGTAGGGGGCAAGCGTTGTCCGGATTTATTGGGCGTAAAGAGCGTGTAGGCGGCCATGTAGGTCCGTTGTGAAAACTCGAGGCTCAACCTCGAGACCG
+
CCGGGGGGGGGGGGGGGGGGGGGGFGFGGGGGGGGGGGGGGGGGGGGGGGGGGGGGGGGGGGGGGGGGGGGGGBFGGGGGGGGGGGGGGGGGGGFGGGCFGGGGGGGGGGGGGGGGGGGGGGGGGGGGGGGFEFGFGGGFGGGGGGGGGGGGGGGGGGCGGGGGGGGGGGGGGGGGGFGGGGGGGGGGGGGCFGGGGGEEGDFGGFGGGCEGE=CGGGCGGGGGEGC=EGCGFFGGGGGGGGGGFCGGDDF>FGEDDD=6FFFFCFGC;FDFGFFF6BGF?EFG@DF:*9?FFFFFF4###
@M06045:235:000000000-JCY5N:1:1101:18483:6526 1:N:0:TACAGC
CAGATCACTCCTACGGGAGGCAGCAGTCGGGAATTTTGGGCAATGGGGGAAACCCTGACCCAGCAACGCCGCGTGAAGGATGAAGTTTTTCGGAATGTAAACTTCGAAAGAATAGGAAGAATTAATGACGGTACTATTTATAAGGTCCGGCTAACTACGTGCCAGCAGCCGCGGTAATACGTAGGGACCAAGCGTTGTTCGGATTTACTGGGCGTAAAGGGCGCGTAGGCGGCGTGGTAAGTCAGTTGTGAAATCTCCGAGCTTAACTCGGAACGGCCAACTGATACTGCTGTGCTAGCCG
+
CCGGGGGGGGGGGGGGGGGGGGGGGGGGGGGGGGGGGGGGGGGGGGGGGGGGGGGGGGGGGGGGGGGGGGGGGFGGGGGGGGGGGGGGGGGGGGGGGGGGGGGGGGGGGGGGGGGGGGGGGGGGGGGGGGGGGGGFGGGGGGGGGGGGGGGGGGGGGGGGGGGGGGGGGGGGGGGGGGGGGGGGGGGGGGGGGGEGEGGGGG@GGGGGGGGGGGGDGGGGGGGGGGGGGGGGGGGGGGGGGFGGGGFGGGGGGGGGGGGGGGGGFDFGFFGFGFDFFFGFFFFGFFFFFFFFFFFFF2###
@M06045:235:000000000-JCY5N:1:1101:13851:6535 1:N:0:TACAGC
CAGATCACTCCTACGGGAGGCAGCAGTGGGGAATTTTGGGCAATGGGCGCAAGCCTGACCCAGCAACGCCGCGTGAAGGACGAAATCCCTCTGGGATGTAAACTTCGAAAGTCAGGAAAGAAATCCGTGTGGGGAATATCCGCACGGGATGACGGTACCTGACGTAAGCCCCGGCTAACTACGTGCCAGCAGCCGCGGTAATACGTAGGGGGCAAGCGTTGTTCGGAATTACTGGGCGTAAAGGGCGCGTAGGCGGCACGGCAAGTCAGAAGTGAAAGGCCTGGGCTCAACCGAGGAAGGC
+
CCGGGGGGGGGGGGGGGGGGGGGGGGGGGGGGGGGGGGGGGGGGGGGGGGGGGGGGGGGGGGGGGGGGGGGGGGGGGGGGGGGGGGGGGGGGGGGGGGGGGGGGGGGGGGGGGGGGGGGGGGGGGGGGGFGGGGGGGGGGGGGGGGGGFGGGGGGGGGGGGGGGGGGGGFGGGGGGGGGGGGGGGGGFGGGGGGGGGGCEGFGGGCGGGGGGGGCGGG8=?;:FGGGEGGGGGGFGGGDEDGGGGDDG>CGDGGGGD3CGGGDDGGG7=?DFFFFFFBGFF?>GF4>F?@F456>>>0###
@M06045:235:000000000-JCY5N:1:1101:13521:6556 1:N:0:TACAGC
CAGATCACTCCTACGGGAGGCAGCAGTGGGGAATATTGCACAATGGGCGAAAGCCTGATGCAGCGACGCCGCGTGAGGGATGACGGCCTTCGGGTTGTAAACCTCTTTCAGCAGGGACGAAGCGAAAGTGACGGTACCTGCAGAAGAAGCACCGGCCAACTACGTGCCAGCAGCCGCGGTAATACGTAGGGTGCAAGCGTTGTCCGGAATTATTGGGCGTAAAGAGCTCGTAGGCGGCTTGTCGCGTCGGCTGTGAAAACCTAGGGCTCAACCCTGGGCCTGCAGCCGATACGGGCAATTC
+
CCGGGGGGGGGGGGGGGGGGGGGGGGGGGGGGGGGGGEGGGGGGGFGGGGGGGGGGGGGGGGGGGGGGGGGGGGGGGGGGGGGGGGGGGGGGGGGGGGGGGGGGGGGGGGGGGGGGGGGGGGGGGGGGGGGGGGGGGGGGGGGGGGGGGGGGGGGGGGGGGGGGGGGGGGGFFGGGGGGGGGGGGGGGGGGGGGGGGGGGGGGGGGGCGGGDGGDGGGGGDDGFGGGGGGGGGGGGGGGGGGGGGGGGGDGGGGGGGGGGGGGFGGGGFFGFGFGFF>GFFFFGFFFEBEFFFBE>96###
@M06045:235:000000000-JCY5N:1:1101:25767:6570 1:N:0:TACAGC
CAGATCACTCCTACGGGAGGCAGCAGTGGGGAATATTGCACAATGGGCGAAAGCCTGATGCAGCGACGCCGCGTGAGGGATGACGGCCTTCGGGTTGTAAACCTCTTTCAGCAGGGAAGAAGCGAAAGTGACGGTACCTGCAGAAGAAGCCCCGGCTAACTCCGTGCCAGCAGCCGCGGTAATACGGGGGGGGCAAGCGTTGTTCGGAATTACTGGGCGTAAAGGGCTCGTAGGTGGCCAACTAAGTCATACGTGAAATCCCTCGGCTTAACCGGGGAACTGCGTCTGATACTGGTTGTTG
+
CCGGGGGGGGGGGGGGGGGGGGGGGGGGGGGGGGGGGGGGGGGGGGGGGGGGGGGGGGGGGGGGGGGGGGGGGFGGGGGGGGGGGGDGGGGGGGFGGGGGGGGGGGGGGGGGGGGGGGGGGGFGGGGGCGGGGGGGGGFGGGGGGGGGGGGGGGGGGGGFGGGGGGGGGGGGGGCFGEGGGGGGGGGGGGGGGGEFGGGCEE8CFGGG5E?FEGFCFFGGCECFGGG6EGEEFGGGGCFFGCGGGGGGGCGGFDFGCGFGGD6>DDDFEFFFGEGFFFDF?66C@>BF?7@F?DFFF<###
@M06045:235:000000000-JCY5N:1:1101:23297:6586 1:N:0:TACAGC
CAGATCACTCCTACGGGAGGCAGCAGTGGGGAATTTTGGACAATGGGGGCAACCCTGATCCAGCCATGCCGCGTGAGTGAAGAAGGCCTTCGGGTTGTAAAGCTCTTTCGGTGGGAACGAAACGGTTACGGCTAATATCCGTGACTACTGACGGTACTCACAGAAGAAGCACCGGCTAACTACGTGCCAGCAGCCGCGGTAATACGTAGGGTGCGAGCGTTAATCGGAATTACTGGGCGTAAAGCGTGCGCAGGCGGCGCGTTAAGACAGGTGTGAAAGCCCCGAGCTTAACTTGGGAAGA
+
CCGGGGGGGGGGGGGGGGGGGGGGGGGGGGGGGGGGGGGGGGGGGGGGGGGGGGGGGGGGGGGGGGGGGGGGGCGGGGGGGGGGGGGGGGGGGGGGGGGGGGGGGGGGGGGFGGGGGGGGGGGGGGGGGGGGGGGGGGGGGGGGGGGGGGGGGGGGGFGGGGGGGGGGGGGGGGGGGGGGGGGGGGGGGGGGGGGGGGGGGDGGGGGGGGGGGGGGGGGDGEFGFFGGGGGCFGGGGGGCDDEGGDCDDDCGGDCDDGGDG5DG<CCGFFGFGFGFFFGFFF7>B>EFFFFFFAFFB(###
@M06045:235:000000000-JCY5N:1:1101:18241:6589 1:N:0:TACAGC
CAGATCACTCCTACGGAAGGCAGCAGTGGGGAATATTGCACAATGGGCGCAAGCCTGATGCAGCGACGCCGCGTGAGGGATGACGGCCTTCGGGTTGTAAACCTCTTTCAGTAGGGAAGAAGCGTAAGTGACGGTACCTGCAGAAGAAGCGCCGGCTAACTACGTGCCAGCAGCCGCGGTAATACGTAGGGCGCAAGCGTTATCCGGAATTATTGGGCGTAAAGAGCTCGTAGGCGGTTTGTCGCGTCTGCCGTGAAAGTCCGGGGCTCAACTCCGGATCTGCGGTGGGTACGAGCAGCGT
+
CCGGGGGGGGGGGGGGGGGGGGGGGGGGGGGGGGGGGGGGGGGGGGGGGGGGGGGGGGGGGGGGGGGGGGGGGGGGGGGGGGGGGGGGGGGGGGGGGGGGGGGGGGGGGGGGGGGGGGGGGGGGGGGGGGGGGGGGGGGGGGGGGGGGGGGGGGGGGGGGGGGGGGGGGGGGGGGGGGGGDGCGGGCGGGGGGGGGGGGGGGGGGGGEGGFGCGGGGGGGGGGGGGGGGGGDGGGGGEGGGGGGGGEGDGGGGGGGGGGFGFGGGDG3FFFFGFGFFFGF?4FGFFFFEFFFF?>BB:###
@M06045:235:000000000-JCY5N:1:1101:14664:6620 1:N:0:TACAGC
CAGATCACTCCTACGGGAGGCAGCAGTGGGGAATATTGCACAATGGGGGAAACCCTGATGCAGCAACGCCGCGTGAGTGATGACGGCCTTCGGGTTGTAAAGCTCTGTCTTCAGGGACGATAATGACGGTACCTGAGGAGGAAGCCACGGCTAACTACGTGCCAGCAGCCGCGGTAATACGTAGGTGGCGAGCGTTGTCCGGATTTACTGGGCGTAAAGGGAGCGTAGGCGGACTTTTAAGTGAGATGTGAAATACCCGGGCTCAACTTGGGTGCTGCATTTCAAACTGGAAGTCTAGAGA
+
CCGGGGGGGGGGGGGGGGGGGGGGFGGGGGGGGGGGGGGGGGGGGGGGGGGGGGGGGGGGGGGGGGGGGGGGGGGGGGGGGGGGGGGGGGGGGGGGGGGGGGGGGGGGGGGGGGGGGGGGGGGGGGGGGGGGGGGGGGGGGGGGGGGGGGGGGGGGGGGGGGGGGGGGGGGGGGGGGGGGGGGGGFGGGGGGGGGGGGGGGGGGGGFGGGGGGGGCCFGGGGGGGGGGGGDG?EGGCGGGGGGFGGFGGGGGGGFGCGGGGGGGGGGGFFGFGFGFFFDFFFFGFFFFFFFFFFFFD:###
@M06045:235:000000000-JCY5N:1:1101:15920:6621 1:N:0:TACAGC
CAGATCACTCCTACGGGAGGCAGCAGTGGGGAATTGTTCGCAATGGGCGCAAGCCTGACGACGCAACGCCGCGTGGAGGACGAAGATCTTCGGGTCGTAAACTCCTGTCGAGCGGGAAGAACGCTTCCCGGGTGAATACCCTGGGGAGGTGACGGTACCGCTAAAGGAAGCCCCGGCTAACTCCGTGCCAGCAGCCGCGGTAATACGGGGGGGGCAAGCGTTGTTCGGAATTACTGGGCGTAAAGGGCTCGTAGGCGGCCAACTAAGTCGGACGTGAAATCCCCAGGCTCAACCTGGGTCC
+
CCGGGGGGGGGGGGGGGGGGGGGGFGGGGGGGGGGGGGGGGGGGGGGGGGGGGGGGGGGGGGGGGGGGGGGGGFGGGGGGGGGGGGGGGGGGGGGGGGGGGGGGGGGGGGGGGGGGGGGGGGGGGGGGGGGGGGGGGGGGGGGGGEGGGGGGFGGGGGGGGGGGGGGGGGGGGGGGGGGGGGGGGGGGGGGGFFGGG>EGGGGGGGGGGGGGGGGGFGGGEEGGGGGGGEEFFGDEFGGGGGCCFGD<C<DCGGEFGGGGGGGFG4*;B59;DB<DFFGFFFFG4@F@4:?@F87<<?###
@M06045:235:000000000-JCY5N:1:1101:6805:6631 1:N:0:TACAGC
CAGATCACTCCTACGGGAGGCAGCAGTGGGGAATATTGCACAATGGGCGAAAGCCTGATGCAGCAACGCCGCGTGAGCGATGAAGGCCTTCGGGTCGTAAAGCTCTGTCCTCAAGGAAGATAATGACGGTACTTGAGGAGGAAGCCCCGGCTAACTACGTGCCAGCAGCCGCGGTAATACGTAGGGGGCTAGCGTTATCCGGATTTACTGGGCGTAAAGGGTGCGTAGGTGGTTTCTTAAGTCAGGAGTGAAAGGCTACGGCTTAACCGTAGTAAGCTCTTGAAACTGGGAAACTTGACCA
+
CCGGGGGGGGGGGGGGGGGGGGGGGGFFGGGGGGGGGGGGGGGGGGGGGGGGGGGGGGGGGGGGGGGGGGGGGGGGGFGGG7FGGGGGGGGGGGGGGGGGGGGAFAEGGGGGGGGGCFGGGGGGGGGGGGGGGGGGGGGGGGGGGGDGDGGGGGGGGGGGGGGGGGGGGGGGGGGGGGGGGGFGGGGGGGGGGGGGGGGGGGGGGGGGGGGGGGG55CCGGGCECC8EGGGGGGGGGGGGGGFFDGEDFGFGGGECCDFD39D<<GFG35CEG4:BF=DFF=?9?FF?F>FFFFFA9)###
@M06045:235:000000000-JCY5N:1:1101:21975:6682 1:N:0:TACAGC
CAGATCACTCCTACGGGAGGCAGCAGTGGGGAATATTGCACAATGGGCGGAAGCCTGATGCAGCGACGCCGCGTGAGGGATGACGGCCTTCGGGTTGTAAACCTCTTTCAGTAGGGAAGAAGCGAAAGTGACGGTACCTGCAGAAGAAGCGCCGGCTAACTACGTGCCAGCAGCCGCGGTAATACGTAGGGCGCAAGCGTTATCCGGAATTATTGGGCGTAAAGAGCTCGTAGGCGGTTTGTCGCGTCTGCCGTGAAAGTCCGGGGCTCAACTCCGGATCTGCGGTGGGTACGGGCAGGTA
+
CCGGGGGGGGGGGGGGGGGGGGGGGGFGGGGGGGGGGGGGGGGGGGGGGDGGGGGGGGGGGGGGGGGGGGGGGFGGGGGGGGGGGGGGGGGGGGGGGGGGGGGGGFGGGFFFGGGGGGGGGGGGGGGGGGGFGGGGGGGGGGGGGGGGGGGGGGGGGGGGGGGGF@GGGGGGGGGGGGGCEGGGGGDGGGGGGEGG5CEGGGGFGGGGGGGGDEGFGGGGGGFEGGGGGGGGGGGGG:CED6CDF=CDDCGFGDGFGGGG779CDGD55*>@F?FDFFGFFB=DED5<@F?F59EFF0###
@M06045:235:000000000-JCY5N:1:1101:20226:6709 1:N:0:TACAGC
CAGATCACTCCTACGGGAGGCAGCAGTGGGGAATCTTGCGCAATGCGCGAAAGCGTGACGCAGCAACGCCGCGTGGGGGAAGAAGGCCTTCGGGTTGTAAACCCCTTTCAGTTGGGACGAAGCTTCGGCGGTGAATAGCCGTCTGAAGTGACGGTACCTTCAGAAGAAGCCCCGGCTAACTACGTGCCAGCAGCCGCGGTAATACGTAGGGGGCAAGCGTTGTCCGGAATCATTGGGCGTAAAGAGCGTGTAGGCGGCTTGGTAAGTCCGCTGTAAAAGTCCAGGGCTCAACCCTGGAGCG
+
CCGGGGGGGGGGGGGGGGGGGGGGGFFGGGGGGGGGGGGGGGGGGGGGGGGGGGGGGGGGGGGGGGGGGGGGGGGGGGGGGGGGGGGGGGGGGGGGGGGGGGGGGGGGGGGGGGGGGGGGGGGGGGGGGGGGGGGGGGGGGGGGGGGGGGGGGGGGGGGGGGGGGGGGGGGGGGGGGGGGGGGGGGGGGGGGGGGDGGGGGGGGGGGGGGGGGGGDEGGGGGGGGGGGGGGDFGGGGGG5DEGGCFDGG<CGGGGGGGGDDGGGGGGGFFGFGFGFFFFFFFFG?D35<F?FFFFFF,###
@M06045:235:000000000-JCY5N:1:1101:27716:6713 1:N:0:TACAGC
CAGATCACTCCTACGGGAGGCAGCAGTGGGGAATATTGGACAATGGGCGAAAGCCTGATCCAGCAATGCCGCGTGAGTGATGAAGGCCTTAGGGTTGTAAAGCTCTTTTACCCGGGAAGATAATGACTGTACCGGGAGAATAAGCCCCGGCTAACTCCGTGCCAGCAGCCGCGGTAATACGGAGGGGGCGAGCGGTATTCGGAATTATTGGGCGTAAAGGGCGCGGAGGCGGCTTGACAAGTCAAAGGTGAAATCCCTCGGCTCAACTGAGGAACTGCCTTTGAAACTGTCTGGCTTGCAC
+
CCGFGGGGGGGGGGGGGEGGGGGGGGEFEFGEGGCGGGF<EFFGGGGGGGGGDGGGGGFFCFGGGGGGGGGGGGG7F?FGGGGCFEFFGGFGGGGGGGGGGFGBFGGGGGGGFFEGGCFGGFEFGGGGG?<CGGGGGGFFAFGFDFGGGGEC7DFFBCFFC7CCGGGGCGGFFGC7F;;BCFCECFGG@EEEEG*CE5CFFF5C8FCF:CFF5C12CCEFC5>8C*18C8CE5C=E=+70*3<:>9C7070>9D?FGG=3C75CC6*:?493*8*)19F4BF?**996*9=F*4<7B9###
@M06045:235:000000000-JCY5N:1:1101:22018:6714 1:N:0:TACAGC
CAGATCACTCCTACGGGAGGCAGCAGTGGGGAATCTTGCGCAATGGGCGAAAGCCTGACGCAGCGACGCCGCGTGAGGGAAGAAGGCCTTCGGGTTGTAAACCTCTTTCAGGAGGGACGAAGCCACTCGGGTTAACAGCCCAGAGGGTGACGGTACCTCCAGAAGAAGCCCCGGCTAACTACGTGCCAGCAGCCGCGGTAATACGTAGGGGGCAAGCGTTGTCCGGATTTATTGGGCGTAAAGAGCGTGTAGGCGGCCACACAGGTCCGCTGTGAAAACTCGAGGCTCAACCTCGAGCTGT
+
CCGGGGGGGGGGGGGGGGGGGGGGGGGGGGGGGFGGGGGGGGGGGGGGGGGGGGGGGGGGGGGGGGG>FGEDE@FGGGGGGGGGGGGGGGGGGGGGGGCFGGGGGGGGGGGGGGGGGGEGGGGGGGCFGGGGCGGGGGGGGGGGGFGGGGGGGGGGGGGGGGGFGCFGGGGGGGGGGGGGGGGFGGGGGGGGGGGGGGGCEF?FFGGGGGGGGGGGFEGGGGGGEGE?5@CFGGGGGGGGGGGGGGG39<DFFGGC3CEG>7<<DGGGFF::*7FF?=FFF:@DDF>FFF5<6:@0:4###
@M06045:235:000000000-JCY5N:1:1101:18815:6722 1:N:0:TACAGC
CAGATCACTCCTACGGGAGGCAGCAGTGGGGAATATTGGACAATGGGGGCAACCCTGATCCAGCAATGCCGCGTGAGTGATGAAGGCCTTCGGGTTGTAAAGCTCTTTTGGCGGGGACGATGATGACGGTACCCGCAGAATAAGCCCCGGCTAACTTCGTGCCAGCAGCCGCGGTAATACGAAGGGGGCTAGCGTTGTTCGGAATTACTGGGCGTAAAGGGCGCGTAGGCGGTCCTGATCGTCGGATGTGAAAGGCCTGGGCTCAACCTGGGAACTGCATCCGATACGGCGGGACTGGAAT
+
CCGGGGGGGGGGGGGGGGGGGGGGGGGGGGGGGGGGGGGGGGGGGGGGGGGGGGGGGGGGGGGGGGGGGGGGGGGGGGGGGGGGGGGGGGGGGGGGGGGGGGGGGGGGGGGGGGGGGGGGGGGGGGGGGGGGGGGGGGGGGGGGGGGGGGGGGGGGGGGGGGGGGGGGGGGGGGGGGGGGGGGGGGGGGGFGGGGEGGGGGGDEGGGGGGGGGGGGGFGGGGGGGGGGGGGGGGGGGGCFGGGGGGGGGGGGFFGGGCFGGFDFFGGG::FFGFG??FGFFFFDEFFFFFEFD1B?BB###
@M06045:235:000000000-JCY5N:1:1101:22951:6751 1:N:0:TACAGC
CAGATCACTCCTACGGGAGGCAGCAGTCGGGAATTTTGGGCAATGGGCGAAAGCCTGACCCAGCAACGCCGCGTGAAGGATGAAGTATTTCGGTATGTAAACTTCGAAAGAATGGGAAGAATAAATGACGGTACCATTTATAAGGTCCGGCTAACTACGTGCCAGCAGCCGCGGTAATACGTAGGGACCAAGCGTTGTTCGGATTTACTGGGCGTAAAGGGCGCGTAGGCGGCGTGGTAAGTCACTTGTGAAATCTCTGAGCTTAACTCAGAACGGCCAAGTGATACTGCTGTGCTAGACC
+
CCGGGGGGGGGGGGGGGGGGGGGGGGGGGGGGGGGGGGGGGGGGGGGGGGGGGGGGGGGGGGGGGGGGGGGGGFGGGGGGGGGGGGGGGGGGGGGGGGGGGGGGGGGGGGGGGGGGGGGGGGGGGGGGGGGGGGGGGGGGGGGGGGGGGGGGGGGGGGGGGGGGGGGGGGGGGGGGGGGGGGGGGGGGGGGGGG8:EGGGGGGGGGGGGGGGGGEDGGGGGGGGGGGGGGGGGGGGGGGGGGGGGGGGGGGGGGGGD>FFGGFFGGGGFFGFFFGFFFDFFFFGFFFFF4FF90BAF>###
@M06045:235:000000000-JCY5N:1:1101:11680:6755 1:N:0:TACAGC
CAGATCACTCCTACGGGAGGCAGCAGTGGGGAATATTGGACAATGGGCGGAAGCCTGATCCAGCAACGCCGCGTGAGGGATGACGGCCTTCGGGTTGTAAACCTCTTTCAGCACAGACGAAGCCGCACTTTTTGGTGTGGTGACGGTATGTGCAGAAGAAGCACCGGCCAACTACGTGCCAGCAGCCGCGGTAATACGTAGGGTGCGAGCGTTGTCCGGAATTATTGGGCGTAAAGGGCTCGTAGGCGGTGTGTCGCGTCGGGAGTGAAAACCTCGGGCTTAACTCGGGGCTTGCTTTCTC
+
CCGGFFGFEGGGGGFGGFFGG;FGFF@FGGGGGGGGGCF@FFGGGGGGEGGGCFGFFDDDDFGFFGGGGGE@FCGCGGGGGGGGGGDGGGGGGGFGGCEFGGCAFGGGFFGGGGGGFGEGC=FGDC:CF<@3@CEF?DFGGFDFFGGGGGGGG@EFGGGFGCEF@F@CF7FGCBBFFCGFGCCFGFCCEEGEEDF:EEA<CEEFGGGCC>EEGGGG7CC;8C<?9EEGE5CED8EFGGG6CGEGGGGGGG)9:C77DDCCCGGD59F7=6775?9:7>))0<4:7=BE@EEBFF:<)4###
@M06045:235:000000000-JCY5N:1:1101:21960:6793 1:N:0:TACAGC
CAGATCACTCCTACGGGAGGCAGCAGTGGGGAATCTTGCGCAATGGGCGAAAGCCTGACGCAGCGACGCCGCGTGAGGGAAGAAGGCTTTCGGGTTGTAAACCTCTTTCAGGAGGGACGAAGCTACTCGGGTGAATAGCCCAGAGGGTGACGGTACCTCCAGAAGAAGCCCCGGCTAACTACGTGCCAGCAGCCGCGGTAATACGTAGGGGGCAAGCGTTGTCCGGATTTATTGGGCGTAAAGAGCGTGTAGGCGGCCATGCAGGTCCGTTGTGAAAACTCGAGGCTCAACCTCGAGAATT
+
CCGGGGGGGGGGGGGGGGGGGGGGGGGGGGGGGGGGGGGGGGGGGGGGGGGGGGGGGGGGGGGGGGGGGGGGGGGGGGGGGGGGGGGGGGGGGGGGGGGGGGGGGGGGGGGGGGGGGGGGGGGGGGGGGGGGGGGGGGGGGGGGGGGGGGGGGGGGGGGGGGGGGGGGGGGGGGGGGGGGGGGGGGGGGGGGGGGGGGGGGGGGGGFGGGGGGGGFGGGGGGGGGGCEGGGGDGGGGGGGGGGGGGGGGGGGGGGGGGGGGGGGGGGGFFGF5BGFFFGFFFFGFF:56FFFF7@BF6###
@M06045:235:000000000-JCY5N:1:1101:4956:6807 1:N:0:TACAGC
CAGATCACTCCTACGGGAGGCAGCAGTGGGGAATCTCGCGCAAGGGGCGAAAGCCTGACGCAGCGACGCCGCGTGGGGGGAGAAGGCTTTCGGGTTGTAAACCTCTTTCAGGAGGGACGAAGCTACTCGGGTGAATAGCCCAGAGGGTGACGGTACCTCCAGAAGAAGCCCCGGCTAACTACGGGCCAGCAGCCGCGGTAATACGTAGGGGGCAAGCGTTGGCCGGAGTTATTGGGCGTAAAGAGCGGGTATGCGGCCGTGCAGGTCCGTTGTGAAAACTCGGGGCTCAACCTCGAGAGGG
+
CCEFDFFG9FGA@,B@F,@@@C;B6E-EFCF@FG@AGGG7@@E+CBFGGGCFDD=C<,C?=+++4+:7>FFCF8@+@C:7:118:ACFC,<F*<<FCFA<F@CFCGGG@,>?,C@:*;**28:,C9CFCCE//C?EFGG,;FGGGGGCEFCEGECG?C78:E90:8FCE;*;?CE5;<6<7@;**:*;A8*2:*:EGCG*/3<:;+<588*8:5*;*;;CG*<8E5**2020AEGCC515*:E>5E5)>D3*<CECCC559C*?FFFFD>*775*9@**)9))9@))86*.)04)(-(###
@M06045:235:000000000-JCY5N:1:1101:6391:6823 1:N:0:TACAGC
CAGATCACTCCTACGGGAGGCAGCAGTGGGGAATATTGGACAATGGGCGCAAGCCTGATCCAGCCATGCCGCGTGAGTGATGAAGGCCCTAGGGTTGTAAAGCTCTTTCACCGGTGAAGATAATGACGGTAACCGGAGAAGAAGCCCCGGCTAACTTCGTGCCAGCAGCCGCGGTAATACGAAGGGGGCTAGCGTTGTTCGGAATTACTGGGCGTAAAGCGCACGTAGGCGGACATTTAAGTCAGGGGTGAAATCCCGGGGCTCAACCCCGGAACTGCCTTTGATACTGGGTGTCTAGTTC
+
CCGGGGGGGGGGGGGGGGGGGGGGGGGGGGGGGGGGGGGGGGGGGGGGGGGGGGGGGGGGGGGGGGGGGGGGGGGGGGGGGGGGGGGGGGGGGGGGGGGGGGGGGGGGGGGGGGGGGGGGGGGGGGGGGGGGGGGFGGGGGGGGGGGGGGGGGGGGGGGGGGGGGGGGGGGGGGGGGGGGGGGGGGGDGEGFGGGGGGGGGGGGGGGGGGGGGGGGGCCFGGEEEGGGGGGGGGGGGGGFGGFCDFGGGGGGGGGGGGCDGGGGGGGF@FDFGFGFFFGFFFFGFBFFFFFFFFFFF2###
@M06045:235:000000000-JCY5N:1:1101:17993:6825 1:N:0:TACAGC
CAGATCACTCCTACGGGAGGCAGCAGTGGGGAATATTGCGCAATGGGCGAAAGCCTGACGCAGCGACGCCGCGTGAGGGACGACGGCCTTCGGGTTGTAAACCTCTTTCAGCTCTGACGAAGCGAAAGTGACGGTAGGAGCAGAAGAAGCACCGGCCAACTACGTGCCAGCAGCCGCGGTAATACGTAGGGTGCAAGCGTTGTCCGGAATTATTGGGCGTAAAGAGCTCGTAGGCGGTTTGTCGCGTCGAATGTGAAAACCCGGGACTCAACTCCGGGCCTGCATTCGATACGGGCAGGGC
+
CCGGGGGGGGGGGGGGGGGGGGGGFGFFGGGGGGGGGGGGGGGGGGGFGGGGGGGGGGGGGGGGGGGGGGGGGFGFGGGGGGGGGGGGGFGGGGGGGGGGGGGGGGGGGCGFBF9EFGG>FEDGGG7@FFGGGGCEEGGGGGGGGGGGGGGGGGGGGGGGGGGGGGGGGGGCCGGG>FGGGGFGGGCGFGGGGGGGGGG:ECGGFEG5CFGCF@:9=FGGE/5CCGCA6C/:CEFEG*>=CFGGGEEGDCFFG>FCFGGFCCDGG)95F?CFCFG>@59BEFF**9@=*6)<F?30((###
@M06045:235:000000000-JCY5N:1:1101:15911:6841 1:N:0:TACAGC
CAGATCACTCCTACGGGAGGCAGCAGTGGGGAATTGTTCGCAATGGGCGCAAGCCTGACGACGCAACGCCGCGTGGAGGATGAAGATCTTCGGGTCGTAAACTCCTTTCGATCGAGACGAACGGCTTCCGGGTGAACAATCCGGGAGAGTGACGGTACCGAGAGAAGAAGCCCCGGCTAACTCCGTGCCAGCAGCCGCGGTAATACGGGGGGGGCAAGCGTTGTTCGGAATTACTGGGCGTAAAGGGCTTGTAGGCGGCCAACTAAGTCAAACGTGAAATCCCTCGGCTTAACCGGGGTAA
+
CCFGGGGGGGGGGGGGGGGGGGGGGGGGGGGGGGGGGGGGGGGGGGGGGGGGGGGGGGGGGGGGGGGDGGGGGFFGFGGGGGGGGGGGGGGGGGGEGGGGGGGGGGGGGGGGGGGGGGGDGGGGGGGFGGGGGGGGGGGGGGGGGGEEGF9FFGDGGGGGGDFGGGGGGGGGGGGGGEGGF:CGEC*8FGGGGGGFEGGGGGGF7@EEEGGGGEEGFFGG8CG==?EGDEGGFCCGFFGGGEG7FGDDGFGGGCCGGGGGGGGF4FCDF4:?C>C:F3CFFFFCFFFFF>@FFBB>FB###
@M06045:235:000000000-JCY5N:1:1101:22167:6867 1:N:0:TACAGC
CAGATCACTCCTACGGGAGGCAGCAGTGGGGAATCTTGCGCAATGCGCGAAAGCGTGACGCAGCAACGCCGCGTGGGGGAAGAAGGCCTTCGGGTTGTAAACCCCTTTCAGTTGGGACGAAGCTTCGTCGGTGAACAGCCGGCCGAAGTGACGGTACCTTCAGAAGAAGCCCCGGCTAACTACGTGCCAGCAGCCGCGGTAATACGTAGGGGGCTAGCGTTGTCCGGAATCATTGGGCGTAAAGCGCGTGTAGGCGGCTCGGTAAGTCCGCTGTGAAAGTCCAGGGCTCAACCCTGGATTG
+
CCEFGFGGGGGGGGGGGGGGGGGGGGGGGGGGGGGGGGGGGGGGGGGGGEGGEGGGGGFCEGGG=FCGGGGGGGGGGGGGGGGGGGGGGGGGGGGGGGGGGGG=FGGGGGGF@FFGGGGGGGGGGGEAFGG:<FGGGFGGGDGGD7<FGGGGGGGGGGF:FFGGGGGGGGFGGGGGGGGGFGGGGGGGGGGGGGGGGGGECGGGGGGGGGGGGGDEFGGGGC5+AEEGGFCGGGGGGGGGG==F7:CD>D<CGGGGGCEDGCD456CG?>G:D@FFF=F/=F?FFFF>@6=FF35<6(###
@M06045:235:000000000-JCY5N:1:1101:9577:6884 1:N:0:TACAGC
CAGATCACTCCTACGGGAGGCAGCAGTTAGGAATTTTGGGCAATGGGCGGAAGCCTGACCCAGCAACGCCGCGTGGGTGACGAAGGCCTTCGGGTTGTAAAGCCCTTTTCTGGGGGAAGATGATGACGGTACCCCAGGAAGAAGCACCGGCTAACTACGTGCCAGCAGCCGCGGTAATACGTAGGGTGCGAGCGTTGCCCGGATTTATTGGGCGTAAAGGGCGCGTAGGCGGCCGCGCGCGTCGCCGGTGAAATCGCTCGGCTCAACTGGGCGGGGTCCGGCGATACGGCGCGGCGGGGAA
+
CCGGGGGGGGGGGGGGGGGGGGGGGGGGGGGGGGGGGGGGGGGGGGGGGGGGGGGGGGGGGGGGGGGGGGGGGGGGGGGGGGGDGGGGGGGGGGGGGGGGGGGGGGGGGGGGGGGGGGGGGGGGGGGGGGGGGGGGGGGGGGGGGGGGGGGGGGGGGGGGGGGGGGGGGGGGGGEGGGGGGGGGGGGGGGGGGGGGGGGGGGGEE?FGGGGGGGGGGGGGGGGDGEEDEGGGGGGGGD<EDGGGGGGGCDCGGGGGG<ECCGCDGFG7FFG@GEGFEEG:BBEC>>EFB>>>B>316>###
@M06045:235:000000000-JCY5N:1:1101:12563:6886 1:N:0:TACAGC
CAGATCACTCCTACGGGAGGCAGCAGTGGGGAATTTTGGACAATGGGCGCAAGCCTGATCCAGCCATTCCGCGTGCAGGATGAAGGCCCTCGGGTTGTAAACTGCTTTTGTACGGAACGAAACGCGCTGAGTTAATACCTCGGCGTAATGACGGTACCGTAAGAATAAGCACCGGCTAACTACGTGCCAGCAGCCGCGGTAATACGTAGGGTGCAAGCGTTAATCGGAATTACTGGGCGTAAAGCGTGCGCAGGCGGTGATGTAAGACAGGTGTGAAATCCCCGGGCTTAACCTGGGATCG
+
CCGGGGGGGGGGGGGGGGGGGGGGGGGGGGGGGGGGGGGGGGGGGGGGGGGGGGGGGGGGGGGGGGGGGGGGGGGGGGGGGGGGGGGGGGGGGGGGGGGGGGGGGGGGGGGGGGEGGGGGGGGGGGGGGGGGGGGGGGGGGGGGGGGGGGGGGGGGGGGGGGGGGGGGGGGGGGGGGGGGGGGGGGGGGGGGGGGGGGGGGGGGGGGGGGGGGGGGGGGGGGGGGGGGGGGGGGGGGGGGGGGGGGGGGGDGGGGGGGE3DGGFGGGGFFGFGFGFFFGFFFFGFFFFFFFFFFFFF(###
@M06045:235:000000000-JCY5N:1:1101:7252:6890 1:N:0:TACAGC
CAGATCACTCCTACGGGAGGCAGCAGTGGGGAATTGTTCGCAATGGGCGCAAGCCTGACGACGCAACGCCGCGTGGAGGATGAAGATCTTCGGGTCGTAAACTCCTGTCGAGTGGGAAGAATTGCTTCAGGGTGAATATCCCTGAAGTTTGACGGTACCACTAAAGGAAGCCCCGGCTAACTCCGTGCCAGCAGCCGCGGTAATACGGGGGGGGCAAGCGGTGTTCGGAATTACTGGGCGTAAAGGGCTCGTAGGCGGCCAACTAAGTCGGATGTGAAATCCCCAGGCTCAACCTGGGCGG
+
CCGGGGGGGGGGGGGGGEGGGGEGGFFFFGDGGGGGGGGGGGG,F@FGGGGGFGGGGGGGGDGGGGGGGDGGGGGGGGGGCFGFGGGGGFGGGGGGGGGGGGGGGGGGGGGGGGGGGGGGGGFGGGGGGGFGFGCEGGFGGGGGGEFFGGGCFGBFGGFGGGDCGF9>BCGFGG*CGGGGGGGGGGGGGFGFFFGFGGGGGGGGGGGGEGGC:E8E:CFG*CEEDGDG5EF6<FGGFGGE<5EFG+:<D<DGECEGDCEC/5>FGGGGFE))9<D?=6F/7/97>BFF4@F@FFFB1:###
@M06045:235:000000000-JCY5N:1:1101:7578:6916 1:N:0:TACAGC
CAGATCACTCCTACGGGAGGCAGCAGTGGGGAATCTTGCGCAATGGGCGAAAGCCTGACGCAGCGATGCCGCGTGCGGGATGAAGGCCTTCGGGTTGTAAACCGCTTTCAGCAGGGACGAAATTGACGGTACCTGCAGAAGAAGCCCCGGCCAACTACGTGCCAGCAGCCGCGGTAATACGTAGGGGGCGAGCGTTGTCCGGATTTATTGGGCGTAAAGAGCTCGTAGGCGGTTCGATAAGTCGGATGTGAAATCTCCACGCTCAACGTGGAGGGGCCATTCGATACTGTCGTTACTCGTC
+
CCGGGGGGGGGGGGGGGGGGGGGGGGFGGGGGGGGGGGGGGGGGGGGGGGGGGGGGGGGGGGGGGGGGGGGGGGGGGGGGGGGGGGGGGGGGGGGGGGGGGGGGGGGGGGGGGGGGGGGGGGGGGGGGGGGGGGGGGGGGGGGGGGGGGGGGGGGGGGGGGGGGGGGGGGGGGGEGGGGGGFGGGGGGGGGGGGGGGGGGGGEEGGFEEEGGGGEGGGG?:FFGGGEGGGEGGGGGCGFEGEFGGEGDGG=CEFGGGG?DGGGGDFGC@@GBGFGB>55?BFF:B)7@=FFF5(),.)###
@M06045:235:000000000-JCY5N:1:1101:4811:6929 1:N:0:TACAGC
CAGATCACTCCTACGGGAGGCAGCAGCTAGGAATCTTGGGAATGGGCGAAAGCCTGACCCAGCAACGCCGCGTGGGCGATGAAGGCCTTCGGGTCGTAAAGCCCTTTTGCAGGGGACGATGATGACGGTACCCTGCGAATAAGCCACGGCTAACTACGTGCCAGCAGCCGCGGTAATACGTAGGTGGCAAGCGTTGTCCGGATTTACTGGGCGTAAAGGGCGTGCAGTCGGTCTGTTAAGTTCAGGGTGAAAGCTCCCGGCTCAACTGGGAGAGGTCTTTGGATACTGGCAGACTTGAGAG
+
?CFGFEEFFGFGGGGGGGGGGEGEDGGDFFGGGGFGGGGGEEFGGFGGEGGGFDEE@FE@<FFFGGGDCEDGGGEGFCGDEG<FE@FGGGGGGG7FCAFG9FGGGGDGG?FEFEGG@FGD>FACC,3@FGD<,>3<7+5<DFAFG8:CFGEGGCFC?CF3>*??FGGF,<FEEFD@FGEC5>F>FFF7<:EFG7;EEEGG5;5C++0<+<CFEEGEFFC5CEEEDFG9+*:CC8C?9A2<FF?FGGCDC<C::*:*7<EGGG5F4<DG:5<:*<3@F4:@*7):??FF)70))1))))###
@M06045:235:000000000-JCY5N:1:1101:21786:6932 1:N:0:TACAGC
CAGATCACTCCTACGGGAGGCAGCAGTCGGGAATTTTGCGCAATGGACGAAAGTCTGACGCAGCAACGCCGCGTGAGGGATGACGGCCTTCGGGTTGTAAACCTCTTTTCTCAGGGACGATGATGACGGTACCTGAGGAATAAGCCACGGCTAACTACGTGCCAGCAGCCGCGGTAATACGTAGGTGGCAAGCGTTGTCCGGATTTACTGGGCGTAAAGAGCGCGCAGGCGGTCGTTCAAGTCGCGTGTGAAAGCCCCCGGCTCAACTGGGGAGGGTCACGCGATACTGATCGACTGGGAG
+
CCGGGGGGGGGGGGGGGGGGGGGGGGGGGGGGGGGGGGGGGGGGGGGGGGGGGGGGGGGGGGGGGGGGGGGGGFGGGGGGGGGGGGGGGGGGGGGGGGGGGGGGGGGGGGGGGGGGGGGGGGGGGGGGGGGGGGGGGGGGGGGGGFGGGGGGGGGGGGGGGGGGGGGGGGGGGGGGGGGGGGGGGGFFGFFGGGGGEGGGGGGGGGGGGGGGGGGGGGGGGGGGGGGGGEGGEGGCEGGGGFGGDGCDGGFGFDGFGGGGGG3D4FDCFFGFDEGFFF<@BF:C5>DFFFFFFFE?BF###
@M06045:235:000000000-JCY5N:1:1101:26279:6940 1:N:0:TACAGC
CAGATCACTCCTACGGGAGGCAGCAGTGGGGAATATTGCACAATGGGCGAAAGCCTGATGCAGCGACGCCGCGTGAGGGATGACGGCCTTCGGGTTGTAAACCTCTTTCAGCAGGGACGAAGCGTAAGTGACGGTACCTGCAGAAGAAGCGCCGGCCAACTACGTGCCAGCAGCCGCGGTAAGACGTAGGGCGCGAGCGTTGTCCGGATTTATTGGGCGTAAAGAGCTCGTAGGCGGCTTGTTGCGTCGGCTGTGAAATCCCATGGCTCAACTGTGGGCTTGCAGCCGATACGGGCGGGCC
+
CCGGGGGGGGGGGGGGGGGGGGGGGGGGGGGGGGGGGGGGGGGGGGGGGGGGGGGGGGGGGGGGGGGGGGGGGFGGGGGGGGGGGGGGGGGGGGGGGGGGGGGGGGGGGGGGGGGGGGGGGGGGGGGGGGGGGGGGGGGGGGGFGGGGGGGGGGGGGGGGGGGGGGGGGGGGGGGGGGGGGGGGGGGGGGGGGGGGGGGEGGGGGEGGEGFFGGFGGGGEEGGGGFCGGGGGGGFGGGGGGGFGGE59CDD5CCCCGGGGGGGGFGG*7=GFGFGFFFGFF@FCFFFF:>)8@BEF9>###
@M06045:235:000000000-JCY5N:1:1101:9449:6952 1:N:0:TACAGC
CAGATCACTCCTACGGGAGGCAGCAGTGGGGAATATTGGACAATGGGCGCAAGCCTGATCCAGCCATGCCGCGTGGGTGATGAAGGCCCTAGGGTTGTAAAGCCCTTTCGGCGGGGAAGATAATGACGGTACCCGCAGAAGAAGCCCCGGCTAACTTCGTGCCAGCAGCCGCGGTAATACGAAGGGGGCTAGCGTTGCTCGGAATCACTGGGCGTAAAGCGCACGTAGGCGGATTGTTAAGTCAGGGGTGAAATCCTGGAGCTCAACTCCAGAACTGCCTTTGATACTGGCGATCTCGCTG
+
CCGGGGGGGGGGGGGGGGGGGGGGGGGGGGGGFGGGGGGGFGFFFGEFGGGGGGGFGGFGGGGGGGGGGCGGGGGGG=FFFFG<FEFEGGGFG@FGGGGFFFGGGGGGGDEEGGGGE@F8@FGFGFGGGGGGGGGGG@C>BGGGG<FG@FEGDFGGGGGGGGGGGGGGGGFEEFGGEGGFGG8CEGGEECFCFGGECCFGCEEEFFGGCE88CC8ECFFGGGGGGGEGEFGG:C*AEFFFDCFFGGFDGDC=9F9DGF?FFF5DFFGG=@</:?F@4@GFFB4FFBF?*)77395()(###
@M06045:235:000000000-JCY5N:1:1101:14585:6966 1:N:0:TACAGC
CAGATCACTCCTACGGGAGGCAGCAGTGGGGAATATTGCACAATGGGCGAAAGCCTGATGCAGCGACGCCGCGTGAGGGATGACGGCCTTCGGGTTGTAAACCTCTTTCAGTAGGGAAGAAGCGCAAGTGACGGTACCTACAGAAGAAGCACCGGCTAACTACGTGCCAGCAGCCGCGGTAATACGTAGGGTGCGAGCGTTGTCCGGAATTATTTGGCGTAAAGAGCTTGTAGGCGGTTTGTCGCGTCTGCTGTGAAAATCCGGGGCTCAACCCCGGACTTGCAGTGGGTACGGGCAGTGG
+
CCGGGGGGGGGGGGGGGDGGGGGGGGFGGGGGGGGGGGGGGGGGGGGGGGGGGGGGGGGGGGGGGGGGGGGGGFFDGGGGGGGGGGGDGGGGGGGGGGGGGGGGGGGGGGGEGGGGGGGFGGGGGGCGFGGGGGGGGGGGGGGGGGGGGGGGGGGGGGGGGGGGGGGGGGGGGGGGGDG:ECF@FGGGGGGGGGGEEGGEGEGGGGGCEF?EG7+<CGGGEEGGGGG7CEFGGGGGEGDGDC+55CE5CCC*<0<CCF0:9CCDDGDC:@DFGFGFFEC5FFF7FBFFF>*976@>90###
@M06045:235:000000000-JCY5N:1:1101:14427:6997 1:N:0:TACAGC
CAGATCACTCCTACGGGAGGCAGCAGTGGGGAATATTGGACAATGGGCGCAAGCCTGATCCAGCCATGCCGCGTGAGTGATGAAGGCCCTAGGGTTGTAAAGCTCTTTTGTGCGGGAAGATAATGACGGTACCGCAAGAATAAGCCCCGGCTAACTTCGTGCCAGCAGCCGCGGTAATACGAAGGGGGCTAGCGTTGCTCGGAATCACTGGGCGTAAAGGGTGCGTAGGCGGGTCTTTAAGTCAGGGGTGAAATCCTGGAGCTCAACTCCAGAACTGCCTTTGATACTGAAGATCTTGTCC
+
CCGGGGGGGGGGGGGGGGGGGGGGGGGGGGGGGGFFFGGGGGGGGGGGGGGGGGGGGGGGGGGGGGGGGGGGGGGGFCFFGGGGGGGGGGGGGGGFGGGGGGGGGGGGGGGGGGGGGGGGGGGGGGGGGGG:DFGGGGGGGGGGGGGGGGGGGFGGGGGGGGGGGGFGGGGGGGEGGGGGGE@CCEGGGCGGGGGGGGGGGGGGG676CFGGGGG==CFGGGGGGGGGGGGGGE8FFGGGFGFFGGGDCDDGCCFGGDF*9DC<7DGGFFDFCFGFFFCFFFF>F6496=FFF97<<2###
@M06045:235:000000000-JCY5N:1:1101:3789:6997 1:N:0:TACAGC
CAGATCACTCCTACGGGAGGCAGCAGCGAGGGATTTTCGGCAATGGGCGCAAGCCTGACCGAGCAACGCCGCGTGCGGGACGACGCCCCTCGGGGTGTAAACCGCTTTTGGTCGGGGCGAAGCTGACGGTACCGAACGAATCAGTCTCGGCTAACTACGTGCCAGCAGCCGCGGTAAGACGTAGGAGACGAGCGTTGTCCGGATTTACTGGGCGTAAAGCGCGAGCAGGCGGCACCGCAGGTCGGTTGTGAAAGCCCCCGGCTCAACCGGGCGGCGGCGAGCGACACCGCGGGGCTGGACC
+
CCGFF,CFDGFEAF@CGCFFGGGGGGGEEGGGGGGFEF7FCG@E<,E@FGG7FFDDE<E8CF:CGEFG7CCGGFGGFGGGGDGCCEFGG<CF@FGGGGGFGGGGGGEEGGG>,*CFGEGGG7@CF9FCGGGGAF7*<CFCCEFGC:A?F@>FGGGGF+;@FC5:EFGG@8CGE8CCEFFFEC8@8<**;?EGGG88:>F<CEGEGGC?C?FGFEE*CFGGGCE*:>5EF5C5C*:5C=57CG7<DG5CC5*0<?F5>C75<DDD*94>B3<:C3/73)95>DFG)7;>B35>>(8,4:###
@M06045:235:000000000-JCY5N:1:1101:7558:7000 1:N:0:TACAGC
CAGATCACTCCTACGGGAGGCAGCAGTGGGGAATTGTTCGCAATGGGCGCAAGCCTGACGACGCAACGCCGCGTGGAGGATGAAGACCTTCGGGTCGTAAACTCCTTTCGATCGAGACGAACAGCTTCCGGGTGAACAATCCGGAGGTTTGACGGTACCGGGTGAGGAAGCCCCGGCTAACTCTGTGCCAGCAGCCGCGGTAATACAGAGGGGGCAAGCGTTGTTCGGAATTACTGGGCGTAAAGGGCGCGTAGGCGGCCTGTTAAGTCGAACGTGAAATCCCCGGGCTCAACCCGGGCTA
+
CCGGGGGGGGGGGGGGGGGDGGGGGGGGGGGGGGGGGGGGGGGGGGGGGDGGGGGGGGGGGGGGGGGGGGGGGGGGCGGGGGGGGGGGGGGGGGGEFGGGGGGFGGGGGGGGGGGGGGGGGGGFGGGGGGGGGGGGGGGGGGGGGGGGGGGGGGGGGGGGGGFGGCFFFGGFCFEDGGGGGGFCGGGGGFGGFFGFGGGDEGGGGGFF7CF5CEGEGGFGGGGGFGGGGC5FCFF7CFGGGGGGG7ECDDG5EGE=<DGGGFGF7DG>F@CFGBFFF>>FFFFG355@@5@@F?F099###
@M06045:235:000000000-JCY5N:1:1101:19271:7019 1:N:0:TACAGC
CAGATCACTCCTACGGGAGGCAGCAGTGGGGAATATTGCACAATGGGGGAAACCCTGATGCAGCAACGCCGCGTGAGTGATGACGGTCTTCGGATTGTAAAGCTCTGTCTTTAGGGACGATAATGACGGTACCTAAGGAGGAAGCCACGGCTAACTACGTGCCAGCAGCCGCGGTAATACGTAGGTGGCAAGCGTTGTCCGGATTTACTGGGCGTAAAGGGAGCGTAGGTGGATATTTAAGTGGGATGTGAAATACCCGGGCTTAACCTGGGTGCTGCATTCCAAACTGGATATCTAGGGT
+
CCGGGGGGGGGGGGGGGGGGGGGGGGGGGGGGGGGGGGGGGGGGGGGGGGGGGGGGGFGGGGGGGGGGGGGGGGGGGGGGGGGGGGGGGGGGGGGGGGGGGGGGGGGGGGGGGGGGGGGGGGGGGGGGEGGGGGGGGFGGGGGGGGGGGGGGGGGGGGGGGGGGGGGGGGGGGGGGGGGGGF@CGGGGGGGGGGGGGEFGGGGGGGGGGGGGGG8CGGEGGFGGGEGGGGGGGGGGGGGGGGGFFCFGCGGGC:<>FCEDGGGDGGGGFFGFGFGFFFGFFFFGFFFFFFFFFFFFF)###
@M06045:235:000000000-JCY5N:1:1101:4027:7027 1:N:0:TACAGC
CAGATCACTCCTACGGGAGGCAGCAGTAAGGAATATTGGTCAATGGACGCAAGTCTGAACCAGCCATGCCGCGTGGAGGATGAAGGTCCTCTGGATTGTAAACTGCTTTTATATGTGACGAATATGACGGTAGCATATGAATAAGGATCGGCTAACTCCGTGCCAGCAGCCGCGGTCATACGGAGGATCCAAGCGTTATCCGGAATTACTGGGCGTAAAGAGTTGCGTAGGTGGCATAGTAAGTTGGTAGTGAAAGCGTGTGGCTCAACCATACACACATTATCAAAACTGCTAAGCTTTC
+
CCGGGGGGGGGGGGGGGG@FGGGGGGGGGGFGEEFFFGFEGGGGGG9FGGGGGGGGFDGFCGGGGGGGGFGDEGDG@FGGEEDEGGGGGGGGGGCFCGFGFGGGGFG<FEFG<?EFFFG@=FFDGGGCFCC=FFGGGFFCEGGGGFGAFEG@DFGGGDGGGGEGFDFGFFGGG>@CFGG;C7:EGGGFFGGGCF@1>:D;EGGGGGECFE9C>8CEDEFFFEFC+9**1=CFCG6CE+*::?9>F9C5CFFFCFGGGGECDGGD5607?@:?FFGF65>9=4*0*19=FFF?=:BBF4###
@M06045:235:000000000-JCY5N:1:1101:19742:7032 1:N:0:TACAGC
CAGATCACTCCTACGGGAGGCAGCAGTAGGGAATCTTCCGCAATGGACGCAAGTCTGACGGAGCAACGCCGCGTGAGTGATGAAGGTCTTCGGATCGTAAAGTTCTGTTGTTAGTGAAGAACAAGTACCGTTCAAATAGGTCGGTACCTTGACGGTAACTAACGAGAAAGCCACGGCTAACTACGTGCCAGCAGCCGCGGTAATACGTAGGTGGCAAGCGTTGTCCGGAATTATTGGGCGTAAAGGGCGCGCAGGCGGCCGATTAAGTCTGATGTGAAATCCCACGGCTTAACCGTGGACG
+
CCGGGGGGGGGGGGGGGGGGGGGGGGGGGGGGGGGGGGGGGGGGGGGGGGGGGGGGGGGGGGGGGGGGGGGGGFGFGGGGGGGGGGGGGGGGGGGGGGGGGGGGGGGGGGGGGGGGGGGGGGGGGGGGGGGGGGGGGGGGGGGGGGGGGGGGGGGGGGGGGGGGGGGGGGGGGGGGGGGGGGGGGGGGGGGGGGGGGGGGGGGGGGGFGGGGGGGGGFGGGEGGGGGGGDGCGGGGGGGGGGGGGGGGGGDGGGGGGGGGGGG3CGGGFFGFGFFFFFGFBFFGFDFFFEF?FFF0:;###
@M06045:235:000000000-JCY5N:1:1101:27269:7054 1:N:0:TACAGC
CAGATCACTCCTACGGGAGGCAGCAGTGGGGAATATTGCGCAATGGGCGGAAGCCTGACGCAGCGACGCCGCGTGGGGGATGACGGCCTTCGGGTTGTAAACCTCTTTCAGCAGGGACGAAGCGGAAGTGACGGTACCTGCAGAAGAAGCACCGGCCAACTACGTGCCAGCAGCCGCGGTAATACGTAGGGTGCAAGCGTTGTCCGGAATTATTGGGCGTAAAGAGCTCGTAGGCGGTTTGTTGCGTCGGCTGTGAAATCCCGAGGCTCAACCTCGGGTCTGCAGTCGGTACGGGCAAAGC
+
CC9FC<FGGGGGGGGGGGGGGGGGGGFGGGGGGGGGGGGGGGGGGGGGGGGGGGGGGGCGGGGGGGGGGGGGG:FDGGGGGGGGGGGGGGGGGGGGGGGGGGGGGGFGGGGGFGGGGCGGGGGGGDGGGGGGGDGGGGGGGGGGGGGGGGEGGEGGGGGGGGGGGGGGGGGGGGGGGGGGDEFFGGCGGGG6CCFGEGGCGC8CFEGCEGGGGEGGFGGGGCGGGGGGGGEDGDFGG>CCDGEGFG5D<DD<CDFFGFG><DD*9CD4>FGF*)9:)7F>@FF*<F)8)8>BE(7>;1###
@M06045:235:000000000-JCY5N:1:1101:9425:7062 1:N:0:TACAGC
CAGATCACTCCTACGGGAGGCAGCAGTAGGGAATCTTCGGCAATGGGCGAAAGCCTGACCGAGCAACGCCGCGTGAATGATGAAGGCCTTCGGGTTGTAAAATTCTGTTATAAGGGAAGAACGACTTTAGTAGGAAATGGCTAGAGTGTGACGGTACCTTATGAGAAAGCCACGGCTAACTACGTGCCAGCAGCCGCGGTAATACGTAGGTGGCGAGCGTTATCCGGAATTATTGGGCGTAAAGAGCGCGCAGGTGGTTGATTAAGTCTGATGTGAAAGCCCACGGCTTAACCGTGGGTCA
+
CCGGGGGGGGGGGGGGGGGGGGGGFGGGGGGGGGGGGGGGGGGGGGGGGGGGGGGGGGGGGGGGGGGGGGGGGGGFGGGGGGGGGGGGGGGGGGFGGGGGGGGGGGGGGGGGGGGGGGGGGGGDGGGGGGGGGGGGFGGGGGGGGGFGGGGGGGGGGGGGGGGGGGGGGGGGGGGGGGFDGGGGGCFGGGGGGFGGGGGGEGGGGFFGFGGGGGGCEGGEGGGFGGGC=EGFGFGGFGGGGGGGG=CGGGGGGG57D*:DGGGFCDFGFFGFGFGFFFGFFFFG@EFEFFF?FBFB>(###
@M06045:235:000000000-JCY5N:1:1101:10284:7072 1:N:0:TACAGC
CAGATCACTCCTACGGGAGGCAGCAGTGGGGAATTTTGGACAATGGGGGCAACCCTGATCCAGCCATGCCGCGTGCGGGAAGAAGGCCTTCGGGTTGTAAACCGCTTTTGGTCGGGAAGAAAAGGCACCGGATAACACCCGGTGTTCTTGACGGTACCGGCAGAATAAGCACCGGCTAACTACGTGCCAGCAGCCGCGGTAATACGTAGGGTGCGAGCGTTAATCGGAATTACTGGGCGTAAAGCGTGCGCAGGCGGTTCGTTGTGTCCGATGTGAAAGCCCCGAGCTCAACTTGGGAAGC
+
CCGGGGGGGGGGGGGGGGGGGGGGFGFGGGGGGGGGGGGGGGGGGGGGGGGGGGGGGGGGGGGGGFGGGGGGGGDGGGGGGGGGGGGGGGGFGGGGGGGGGGGGGCGGGGGGGGGGGGGGGGGGGGGGGGGGGGGGGGGGGGGGGGGGGGGGGGGGGGGGGGGGGGGGGGGGGGGGGEFGGGGGGGGGGGGGGGGGGGGGGGGGGGFFGGGGGGGGEGGCE5CFGGGDEGFFGFEGFGD=DEGGGGEGG<DDEGGGGGGGG9FFGDGCBBDFD:C??FG?@3@<>DFF?*9)*)926(###
@M06045:235:000000000-JCY5N:1:1101:6517:7082 1:N:0:TACAGC
CAGATCACTCCTACGGGAGGCAGCAGTTAGGAATTTTGGGCAATGGGCGGAAGCCTGACCCAGCAACGCCGCGTGGGTGATGAAGGCCCTCGGGTCGTAAAGCCCTTTTCCCAGGGACGATGGTGACGGTACCTGGGGAATCAGCCCCGGCTAACTACGTGCCAGCAGCCGCGGTAATACGTAGGGGGCAAGCGTTGTCCGGATTGATTGGGCGTAAAGCGCTCGCAGGTGGTCCGTTGCGTCGTGCGGGAAAGACCCCGGCTCAACCGGGGGGCGCCGTGCGACACGGGCGGACTGGGAC
+
CCGGFGGGGGGGFGGC:CGEGFEGEFEFFG@FGEGGGGCFFGGECFGGGGGGGGG8FGG8FEGGEFGGDGGGGFEGGGDGGGGGGGGGDCFG7FGGGCF<FGFFGGGGDGG<<=>FFGGF@F:,,>=7>FFFGDGDEGGD8F9DGFGGGGFEC@AFGGFEGGGGGGCCFFGGGGGGEFFCEFCFD7*B8CCFCEE8EEG?EGG*;*00ACF>CEEED@FGGEG8EC5/:8EGGGCE7+9EGC=DGEGD)1))*16C49CDGGDC4DGG57CD3.)8).97)07*)05@:D::3(796,###
@M06045:235:000000000-JCY5N:1:1101:7968:7108 1:N:0:TACAGC
CAGATCACTCCTACGGGAGGCAGCAGTGGGGAATCTTGCGCAATGGGCGAAAGCCTGACGCAGCAACGCCGCGTGCGGGAAGAAGGCCTTCGGGTTGTAAACCGCTTTCAGCGGGGAAGAAGGCGAGCGGGTTAATAGCCCGTCAGCTGACGGTACCCGCAGAAGAAGGTCCGGCTAACTACGTGCCAGCAGCCGCGGTAATACGTAGGGACCGAGCGTTGTCCGGAATCATTGGGCGTAAAGAGCGTGTAGGCGGCCACTTAAGTCCTGCGTGAAATCTTGCGGCTCAACCGCAAGCTGA
+
CCGGGGGGGGGGGGGGGEGGGGGGFGFGGGGGGGGGGGGEGGGGGGGGGGGGGGGGGFGGGGGGGGGGGGGGGGGDGGG@FGGGGGGGGGGGGGGGGEGGGGGGGGGGGGGGGGGGGEEFGGGGFGGGGGGFGGGGGGGGGGG>FGGGGGGGGGGGGGGGGGGGGGGGGCFFGGGGDGGGGGDGGGGGGGGGGGGGGG5EGDFGGF6CEGFGGG5CEDEEGGCFED*?FG7CEGCGGEGGDF97F*:>DDFGC4=CG3=C77?>FGDC@47BG3*5@FCFFBFDBD>DFFFF39>>F0###
@M06045:235:000000000-JCY5N:1:1101:10954:7115 1:N:0:TACAGC
CAGATCACTCCTACGGGAGGCAGCAGTGGGGAATATTGCGCAATGGGCGAAAGCCTGACGCAGCGACGCCGCGTGGGGGATGAAGGCCTTCGGGTTGTAAACCTCTTTCAGGAGGGACGAAGCTACTCGGGTTAATAGCCCAGAGGGTGACGGTACCTCCAGAAGAAGCCCCGGCTAACTACGTGCCAGCAGCCGCGGTAATACGTAGGGGGCAAGCGTTGTCCGGATTTATTGGGCGTAAAGAGCGTGTAGGCGGCCATGCAGGTCAGCTGTGAAAACTCGAGGCTCAACCTCGAGAGTC
+
CCGGGGGGGGGGGGGGGGGGGGGGFGGGGGGGGGGGGGGGGGGGGGGGGGGGGGGGGGGGGGGGGGGGGGGGGCGGGGGGGGGGGGGGGGGGGGGGGGGGGGGGGGGGGGGGGGGGGGGGGGGGGGGGGGGFGFGGGGGGFGGFGFEGGFGGGGGGGGGGGGGGGGGGGGGGGGGGGGGGGGGGFGGGGFFGGGGGGGGEGGGGGFGGGGGGGGGGGGGGGEGFEC5C7+CGFGGGGGGGGFGGFGECCDGGDGGGGGGGGGGGGGFGF?CFGFGFFFGFFB:<>B:>F4FFFBF?0(###
@M06045:235:000000000-JCY5N:1:1101:26083:7123 1:N:0:TACAGC
CAGATCACTCCTACGGGAGGCAGCAGTGGGGAATCTTGCGCAATGCGCGAAAGCGTGACGCAGCAACGCCGCGTGGGGGAAGACGGCCTTCGGGTTGTAAACCCCTTTCAGTTGGGACGAAGCCTCGTCCGTTAATAGCGGTGCGAGGTGACGGTACCTTCACAAGAAGCTCCGGCTAACTACGTGCCAGCAGCCGCGGTAATACGTAGGGAGCAAGCGTTGTCCGGAATCATTGGGCGTAAAGAGCGTGTAGGCGGTTCGGTAAGTCCGCTGTGAAAGTCAAGGGCTCAACCCTTGAAGG
+
CCGGGGGGGGGGGGGGGGGGGGGGGGGGGGGGGGGGGGGGGGGGGGGGGGGGGGGGGGGGGGGGGGGGGGGGGGGGGGGGGGGGGGGGGGGGGGGGGGGGGGGGGGGGGGGGGGGGGGGGGGGGGGGGGGGGGGGFGGGGGGGGGGGGGGGGGGGGGGGGGGGGGGGGGGFGGGGGCGGGGGGGFGGGGGGGGGGGGGGGGGGGGGGGGGGGGGFGGGGGGDGGGGGGGGC?FFGFGGGG:EGGFGGGDGGGGG?DG5:>GDDFCFFGFFGFGDGB?=GF=FFGFFF@FF?FFFFFF2###
@M06045:235:000000000-JCY5N:1:1101:6891:7127 1:N:0:TACAGC
CAGATCACTCCTACGGGAGGCAGCAGTGGGGAATCTTGCCCAATGGGCGAAAGCCTGAGGCAGCAACGCCGCGTGCGGGATGAAGGCCCTTGGGTTGTAAACCGCTTTCAGCAGGGACGAAAATGACGGTACCTGCAGAAGAAGCCCCGGCCAACTACGTGCCAGCAGCCGCGGTAAGACGTAGGGGGCGAGCGTTGTCCGGATTTATTGGGCGTAAAGAGCTCGTAGGCGGCTCAGCAAGTCAGGTGTGAAACCTCCAGGCTTAACCTGGAGACGCCACCTGATACTGCTGTGGCTGTAT
+
CCGGGGGGGGGGGGGGEGGGGGGGGGFGGGGGGGGGGGGGGGGGGFGGGGGGGGGGGGGGGGGGGGGGGGGGGGGGGGGG@EFFGGGGEGGGGGGGGGGGGGGGGGGGGGGGGGGGGGGGGGGGGGGGGGGGGGGGFGGGGGGGGGGGGGGDGGGGGFGGFGGGGGGGGGGGGGGG><?CGFGGGGGGGGCGGGGGGEGGE58EEG@EGGGGGGGGGGGGGCFGGGGGGGGGGGCEFFCFGGFFGFFGFDFFGFFFGGEGGGGG<D::=5FFF?FBBFGFF:?G=*748??F/2??62###
@M06045:235:000000000-JCY5N:1:1101:14862:7140 1:N:0:TACAGC
CAGATCACTCCTACGGGAGGCAGCAGTCGAGAATCTTTCACAATGGGGGCAACCCTGATGGAGCGACGCCGCGTGGAGGATAAGGTCTTCGGATTGTAAACTCCTGTCATGCGTGAACAAGGTTGCCTGGTTAATACCTGGGCAAATTGATGGTAACGCAAGAGGAAGAGACGGCTAACTCTGTGCCAGCAGCCGCGGTAATACAGAGGTCTCAAGCGTTGTTCGGAATCACTGGGCGTAAAGGGTGCGTAGGTGGCGTGGTAAGTCAGATGTGAAAGCCCGGGGCTCAACCTCGGAAGGC
+
CCGGGGGGGGGGGGGGGGGGGGGGGGFEEGDGGGGGGGGEFGGGGGGGDEGGGGGGGGGGGFGFGGGGGGGGGGGGGGGGFGGGGFFGGGGGEGGGGGGGGCGGGGFGGGGGGGGGGGGGGGGFFGGGGGGGGFGGGGGGGGFCGGGGGGGGFGGGGGGEGGGGFGGGGGGGGGGGGGG9DDFFCFGGGGGGCCCGGDGGGGCDGFGGGEEFGGDGGGGCEGGGGGEGGGCFGGGCGGGGD7CFDGG3C9<75>FG47ECGFC7CFFCB4:@F?C?FFF)7B375@>:975<::EB61###
@M06045:235:000000000-JCY5N:1:1101:11007:7147 1:N:0:TACAGC
CAGATCACTCCTACGGGAGGCAGCAGTGGGGAATCTTGCGCAATGGCCGAAAGGCTGACGCAGCGACGCCGCGTGTGGGAGGACGCCTTTCGGGGTGTAAACCACTGTTGCCCGGGACGAACTGGCTTATTCGTAAGCCGTGACGGTACCGGGTGAGGAAGCACCGGCTAACTCCGTGCCAGCAGCCGCGGTAATACGGAGGGTGCGAGCGTTGTCCGGAATCATTGGGCGTAAAGGGCGCGTAGGTGGCCCGGTCAGTCTTTGGTGAAAGCGCGGGGCTCAACCCTGCGTCGGCCAGCAT
+
CCGGGGGGGGGGGGGGGGGGGGGGGGGGGGGGGGGGGGGGGGGGGGGGGGGGGGGGGGGGGGGGGGGGGGGGGGGGGGGGGGGGGGGGGGGGGGGGGGGGGGGGGGGGGGGGGGGGGGGGGGGGGGGGGGGGGGGGGGGGGGGGGGGGGGGGGGGGGGGGGGGGGGGGEEFGGGGGGFGGGGGGGGGGGGGGGGGGGGGDGGGGGGGGGGGEEEEGGGGDG8FFFGGGGGEGEEDGGGGGGG7<DGGGGGGGGGED<DGFCFGGGGC7?FGFGFGFFFG>F=FFFBFFF>@EEB@B><###
@M06045:235:000000000-JCY5N:1:1101:16370:7153 1:N:0:TACAGC
CAGATCACTCCTACGGGAGGCAGCAGTGGGGAATTTTGGACAATGGGCGAAAGCCTGATCCAGCCATGCCGCGTGAGTGAAGAAGGCCTTCGGGTTGTAAAGCTCTTTCGGCGGGGACGAAAAGGTGCGTGCTAACACCATGCATCGATGACGGTACCCGCAGAAGAAGCACCGGCTAACTACGTGCCAGCAGCCGCGGTAATACGTAGGGTGCAGGCGTTAATCGGAATTACTGGGCGTAAAGCGTGCGCAGGCGGTTCGTTAAGTTCGTTGTTAAAGCCCCGGGCTCAACCTGGGGTGC
+
CCGGGGGGGGGGGGGGGGGGGGGGGGGGGGGGGGGGGGGGGGGGGGGGGGGGGGGGGGGGGGGGGGGGGGGGGGGGGGGGGGGGGGGGGGGGGGGGGGGGGGGGGGGGGGGGGGGGGGGGGGGGGGGGGGGGGGGGGGGGGGGGGGGGGGGGGGGGGGGGGGGCGGGGGGGGGGGGGGGGGGGGG8EFGGGGGGGGGGGGGGGGGGGFFEGFGGFGGGGEGG5FGGGGGGFCGG9FGGGGGCGFGGEGGGG):DEC5/>DDGGGGG7DFFGFG5*9@FGFFFBGFEFDFFFFFFFFF(###
@M06045:235:000000000-JCY5N:1:1101:26195:7175 1:N:0:TACAGC
CAGATCACTCCTACGGGAGGCAGCAGTGGGGAATCTTGCGCAATGGCCGAAAGGCTGACGCAGCGACGCCGCGTGTGGGAGGACGCCTTTCGGGGTGTAAACCACTGTTGCCCGGGACGAACAGCCCTTTTCGAGGGGTCTGACGGTACCGGGTGAGGAAGCACCGGCTAACTCCGTGCCAGCAGCCGCGGTAATACGGAGGGTGCGAGCGTTGTCCGGAATCATTGGGCGTAAAGGGCGCGTAGGTGGCCCGGTAAGCGTGCGGTGAAAGCTTGGGGCTCAACCCCGAGTCGGCCGGCGA
+
CCGGGGGGGGGGGGGGGGGGGGGGGFFGGGGGGGGGGGGGGGGGGGGGGGGDGGGGGGGGGGGGGGGGGGGGGGGGGGGGGGGGGGGGGGGGGGGGGGGGGGGGGGGGGGGGGGGGGGGGGGGGGGGGGGGGGGGGGGFGGGGGGGGGGGGGGEEGGGGGGGGGGGGGGGGFGGGGGGGGGGGGGFGGGGGGDGGGGGGGGGGGGGGGGGGGG=EGGGG*/CFCG7<CFGGEE=8FGG*5>G*CDC9CFGCGEDGGGGGGGDDDGDGGFFGFGFFBF@GFF?@<F>:BD>FFF>EB9(###
@M06045:235:000000000-JCY5N:1:1101:27170:7182 1:N:0:TACAGC
CAGATCACTCCTACGGGAGGCAGCAGTGAGGAATTTTCCGCAATGGACGCAAGTCTGACGGAGCAACGCCGCGTGCAGGAGGACGGTCTTCGGATCGTAAACTGCTTTTCCCAGGGAAGAGCAAGGACGGTACCTGGGGAACAAGCCCCGGCTAACTACGTGCCAGCAGCCGCGGTAATACGTAGGGGGCAAGCGTTGTCCGGAGTTACTGGGCGTAAAGCGCCCGCAGGCGGTCGCGTCAGTTCGAGGTGACAGCTGTCGGCTTAACCGACAGAGGACCTTGAAGACGGCGCGACTTGGA
+
CCGGGGGGGGGGGGGGGGGGGGGGGGGGGGGGGGGGGGGGGGGGGGGGGGGGGGGGGGGGGGGGGGGGGGGGGGGGFGFGGGGGGGGGGGGGGGGGGFGFGGGGGGGGGGGGGGGGGGGGGGGGGGGGGGGGGGGGGGGGGGGGGGGGGEFGGGGGGGGGGGGGGGGGGGGGGGGEGGFGGG:CGGGGGGGFGGGGGEEGCGGGGEGGGGFFFGGGGEGGGGDGCEEGGGGCE81>CC)/*::C7E55<*9>6:?CF:<9*995DF7:7BDE5<C@F8C>:B4*)/*)7>:>BFFF6:###
@M06045:235:000000000-JCY5N:1:1101:15712:7237 1:N:0:TACAGC
CAGATCACTCCTACGGGAGGCAGCAGCGAGGAATCTTGGTCAATGGGCGCAAGCCTGAACCAGCGACGCCGCGTGGAGGATGAAGGCCCTCGGGTCGTAAACTCCTTTTGGGTGGGAAGAAGATCTGACGGTACCACCCGAATAAGCCACGGCTAACTACGTGCCAGCAGCCGCGGTAATACGTAGGTGGCGAGCGTTGTCCGGATTTACTGGGCGTAAAGCGCGCGCAGGCGGTTCGTTAAGTCCGGTGTGAAAGCTCCCGGCTCAACTGGGAGAGGGCATTGGATACTGGCGGACCATC
+
CCGGGGGGGGGGGGGGGGGGGGGGGGGGGGGGGGGGGGGGGGGGGGGGGGGGGGGGGGGGGGGGGGGGGGGGGGGGGGGGGGGGGGGGGGGGGGGGGGGGGGGGGGGGGGGGGGGGGGGGGGGGGGGGGGGGGGGGGGGGGGGGGGGGGGGGGGGGGGGGGGGGGGGGGGGGGGGGGGGCCGGGGGGGGGGGGGGGGGEGGGGGGGGGGGGGGGGGGCEGGGGGGGGGGGGGGGGGGGGGGGGGGGGGDD5CFGGGGGGGCDCD77CFFFGFG>D5>>*)07?4F=?B@FFFF>E9B(###
@M06045:235:000000000-JCY5N:1:1101:22798:7252 1:N:0:TACAGC
CAGATCACTCCTACGGGAGGCAGCAGTGGGGAATATTGGACAATGGGCGAAAGCCTGATCCAGCAACGCCGCGTGAGGGATGACGGCCTTCGGGTTGTAAACCTCTTTCAGCAGGGACGAAGCGCAAGTGACGGTACCTGCAGAAGAAGCACCGGCCAACTACGTGCCAGCAGCCGCGGTAATACGTAGGGTGCGAGCGTTGTCCGGAATTATTGGGCGTAAAGGGCTCGTAGGCGGTTTGTCGCGTCGGGAGGGAAAACTCAGGGCTTAACCCTGAGCCTGCTTCCGATACGGGCAGATG
+
CCGGGGGGFGGGGGGGGGGGGGGGGFFGGGGGGGGGGGGGGGGGFGGGGEGGGGGGGGGGGGGGGGGGGGGGGGGGGGGGGGGGGEGGGGGGDEGGGGGFGGGGGGGGGGGGGGGGFGGGGGGGGGGGGGCFGEGGGGGGGGGGGGGGGGCFGGGGGGGGGGGGFGGGGGGGGGGGGGGGGDFGFGCGGGGGGGGGGGGGCCEFGGGGGGC@CFGGGGGGGEGFFGGFFEGDGDGGGG5EGGFDCEEDCCG)2)1*>DCCDFFFF4*5@FGFFFC555DFF>47FF/;855<:::924###
@M06045:235:000000000-JCY5N:1:1101:16782:7271 1:N:0:TACAGC
CAGATCACTCCTACGGGAGGCAGCAGTGGGGAATCTTGCGCAATGGCCGAAAGGCTGACGCAGCGACGCCGCGTGTGGGAGGAAGCTCTTCGGGGTGTAAACTACTGTTGCCCGGGACGAACAGCACTATTCGTAGTGCCTGACGGTACCGGGTGAGGAAGCACCGGCTAACTCTGTGCCAGCAGCCGCGGTAATACAGAGGGTGCGAGCGTTGTCCGGAATCACTGGGCGTAAAGGGCGCGTAGGTGGTGGCTTAAGCGTGCGGTGAAAGCTCGGGGCTCAACTCCGAGTCGGCCGGAAT
+
CCGGGFGGGGGGGGGGGGGGGGEGCFFGGGGGEEEFGGGDF:FGFGGGGGDGCGGGGGGGGGEGGGGGGGGGG@FFDGGGGGGFFCF8FEFGGGFFGGGFFG9DDGGFFFFGDFG:CCFGGEGGGGGFGFGGFGGGEGGGGDGFGGGGGGGGGGGGGFEFGDFCGFGGG:FFDGGGGGGGCGGGFGDGGGDEEGF?@?CCFFEEEEGGGGG>>CC9:EGGGFFGF7@8EFC=E*2<?53=CG*>DGGGGDGGG45>C>EGD<CDG7CGFFGF797BFFD>>F=49/6>B:>>E>EFF9###
@M06045:235:000000000-JCY5N:1:1101:24048:7284 1:N:0:TACAGC
CAGATCACTCCTACGGGAGGCAGCAGTGGGGAATATTGCACAATGGGCGCAAGCCTGATGCAGCGACGCCGCGTGAGGGATGACGGCCTTCGGGTTGTAAACCTCTTTCAGTAGGGAAGAAGCGTAAGTGACGGTACCTGCAGAAGAAGCGCCGGCTAACTACGTGCCAGCAGCCGCGGTAATACGTAGGGCGCAAGCGTTATCCGGAATTATTGGGCGTAAAGAGCTCGTAGGCGGTTTGTCGCGTCTGCCGTGAAAGTCCGGGGCTCAACTCCGGATCTGCGGTGGGTACGGGCAGGCC
+
CCGGGGGGGGGGGGGGGGGGGGGGGGFGGGGGGGGGGGGGGGGGGGGGGGGGGGGGGGGGGGGGGGGGGGGGGGGGGGGGGGGGGGGGGGGGGGGGGGGGGGGGGGGGGGGEFGGGGGGGGGGGGGGGGGGGGGGGGGGGGGGGGGGGGGGGGGGGEGCFGGGGGGGGGGGGGGGGGD>FGGFFGGGGGGGGGGGGGGGEGECGGGGEEFGCGGGGGGGGGGGGFGGGGGGEGGGGGGGEGGG3CECGGGFFE<=C3DECCFGGGGGGFFDFGFGBD>CBBFF<BD5>DDFFDFF>01###
@M06045:235:000000000-JCY5N:1:1101:19758:7303 1:N:0:TACAGC
CAGATCACTCCTACGGGAGGCAGCAGTGGGGAATATTGCGCAATGGGCGAAAGCCTGACGCAGCGACGCCGCGTGGGGGATGAAGGCCTTCGGGTTGTAAACCCCTTTCAGCAGGGACGAAGCGAGAGTGACGGTACCTGCAGAAGAAGCGCCGGCTAACTACGTGCCAGCAGCCGCGGTAACACGTAGGGCGCAAGCGTTGTCCGGAATTATTGGGCGTAAAGAGCTCGTAGGTGGTTTGTTACGTCTGCTGTGAAAACCTAGGGCTTAACCCTGGGCTTGCAGTGGATACGGGCAGACG
+
CCGGGGGGFGGGGFGGGGGGGGGGGFEFGGGGGGFEGFGEEEGEGFGGGGGEEFEGGGGGGGEGGGGGGGGGGFFGGGDGGGGGGGFGGGGGDGFGGFGFGGGGGGGGGDGGFGGGGGGGGGGGEGGGFGFGFFFBFEGGFGGGGGGGGGGCFGGG>FCGGGDFGGGGGGGGG@FGGDEGGGGGGG6C8CGGGDEGCFGAECGFGGG5:C:EFC@CGGGEE87CGF?@?GG=EG+9=:7=C:::CGGGGFG7EDFGGGFGGGGFFCFF:?F*28FFFFFFFFFGFFF:?FFFF?316,###
@M06045:235:000000000-JCY5N:1:1101:14232:7317 1:N:0:TACAGC
CAGATCACTCCTACGGGAGGCAGCAGTCGGGAATTTTGCGCAATGGACGAAAGTCTGACGCAGCAACGCCGCGTGAGGGATGACGGCCTTCGGGTTGTAAACCTCTTTTGTCAGGGACGATGATGACGGTACCTGACGAATAAGCCACGGCTAACTACGTGCCAGCAGCCGCGGTAATACGTAGGTGGCAAGCGTTGTCCGGATTTACTGGGCGTAAAGAGCGCGCAGGCGGTCGTTCAAGTCGCGTGTGAAAGCCCCCGGCTCAACTGGGGAGGGTCACGCGATACTGATCGACTCGTAT
+
CCGGGGGGGGGGGGGGGGGGGGGGGGGGGGGGGGGGGGGGGGGGGGGGGGGGGGGGGGGGGGGGGGGGGGGGGGGDGGGGGGGGGGGGGGGGGGGGGGGGGGGGGGGGGGGGGGGGGGGGGGGGGGGGGGGGGGGGGGGEGGGGGGGGGGGGGGGGGGGGGGGGGGF>FGGGGGGGGGGGGGGGGGGGGGGGGGECEEFGGGCGGFGGGGGGDGGGEGGGGGGGGGGGGGGGGEGEEGFGGGGGGGGGGGGCEGGCGGGGGGGGG>CGFFGEGFGF>?CFFFEGDFFFFF?FFFFFF2###
@M06045:235:000000000-JCY5N:1:1101:4819:7361 1:N:0:TACAGC
CAGATCACTCCTACGGGAGGCAGCAGTAAGGAATATTGGTCAATGGACGCAAGTCTGAACCAGCCATGCCGCGTGGAGGATGAAGGCCCTCTGGGTTGTAAACTTCTTTTATCTGGGACGAAACCCTCATATTCTTATGAGACTGACGGTACCAGAGGAATAAGCACCGGCTAACTCCGTGCCAGCAGCCGCGGTAATACGGAGGGTGCAAGCGTTATCCGGATTCACTGGGTTGAAAGGGTGCGTAGGAGGGCAGGTAAGTCAGTGGTGAAATCTCCAAGCTTAACTTGGAAACTGCGCC
+
CCFGGGGGFFGGGGGGGFGFGGGGGGGFFFFGGGDFGGGAFGGDFGGGGCFFGCFEGGGGGGGGGGGGGFFGGGEG=FGGFGFGGGGGGGEFGGCF@E=FEEGFGFGGFGGGGDFG@FFGGFGGGGGGGGGGGGGGGCGGFGCCGGFEECFGGGF?FGGGGGGFGGFFGGGDGFGF,@BFDFGGGGGGGGGGGEGEGGGGEECGGGEGEC++=?EC5A<FGC5*;<7:?CCC@E*AAFG=DG577E5CC6CGGGGGGF+:7*:*?CFDF@:=D*:/*=GF*)6:7@?F*=:4@-7>D2###
@M06045:235:000000000-JCY5N:1:1101:14765:7369 1:N:0:TACAGC
CAGATCACTCCTACGGGAGGCAGCAGTTAGGAATTTTGGGCAATGGGCGCAAGCCTGACCCAGCAACGCCGCGTGGGTGACGAAGGCCTTCGGGTTGTAAAGCCCTTTTCTGGGGGAAGATGATGACGGTACCCCAGGAAGAAGCACCGGCTAACTACGTGCCAGCAGCCGCGGTAATACGTAGGGTGCAAGCGTTGCCCGGATTTATTGGGCGTAAAGGGCGCGTAGGCGGCTCGGCACGTCCGTTGTGAAATCGCCCGGCTCAACTGGGCGGGGTCAGCGGATACGGTCGAGCTGGGAT
+
CCGGGGGGGGGGGGGGGGGGGGGGGGGGGGGGGGGGGGGGGGGGGGGGGGGGGGGGGGGGGGGGGGGGGGGGGGGGGGGGGGGCGGGGGGGGGGGDGGGGGGGGGGGGGGGGGGGGGGGGGGGGGGGGGGGGGGGGGGGGGGGGGGGGGGGGGGGGGGGGGGGGGGGGGGGGGGGGGGGGGGGGGGGGGFGGGGGGGGGGGG?:CCFCFGFGGGGDGFGGEGGGG:ECG?=GDC?EECCGGGGGDFFGGGGGFGFCGGGGGC)/9CC7F:FF)5D7)0/)9>BCEFFFFFBE:9B>7:###
@M06045:235:000000000-JCY5N:1:1101:18882:7370 1:N:0:TACAGC
CAGATCACTCCTACGGGAGGCAGCAGTGGGGAATATTGGACAATGGGCGAAAGCCTGATCCAGCAACGCCGCGTGAGGGATGACGGCCTTCGGGTTGTAAACCTCTTTCATCCATGACGAAGCGCAAGTGACGGTAGTGGAAGAAGAAGCACCGGCCAACTACGTGCCAGCAGCCGCGGTAATACGTAGGGTGCGAGCGTTGTCCGGAATTATTGGGCGTAAAGGGCTCGTAGGCGGTTTGTCACGTCAGGAGTGAAAACTCGGGGCTTAACCCCGAGCCTGCTTCTGATACGGGCAGATG
+
CCGGGGGGGGGGGGGGGGGGGGGGGGGGGGGGGGGGGGGGGGGGGGGGGGGGGGGGGGGGGGGGGGGEGGGGGGGGGGGGGGGGGGGGGGGGGGGGGGGGGGGGGGGGGGGGGGGGGGGGGGGGGGGGGGGGGGGGGGGGGGGGGGGGGGGGGGGGGGGGGDGGFFGGFGGGGGGGDGGGGEGCGGGGGGDGGGGDEGGEGGGDGGGCEGGFFGEGGGGCEGFFFDGCFGGGGDDGEG3CDGGG=CEGDCC>EFG*:C9CCCCCGGGGFFGFCFGDB>DBFFFFFFFF498FFFEF6:###
@M06045:235:000000000-JCY5N:1:1101:11285:7371 1:N:0:TACAGC
CAGATCACTCCTACGGGAGGCAGCAGTGGGGAATATTGGACAATGGGCGAAAGCCTGATCCAGCAATGCCGCGTGAGTGATGAAGGCCTTAGGGTTGTAAAGCTCTTTTACCCGGGATGATAATGACAGTACCGGGAGAATAAGCCCCGGCTAACTCCGTGCCAGCAGCCGCGGTAATACGGAGGGGGCTAGCGTTGTTCGGAATTACTGGGCGTAAAGCGCACGTAGGCGGCTTTGTAAGTTAGAGGTGAAAGCCCAGGGCTCAACCCTGGAATTGCCTTTAAGACTGCATCGCTAGGGA
+
CC@FFGFGGGGGGGGGG;:FEGGGGG9FFFE;BFFGFGFGGFFFEGGFGEGGGGFFGDFGGGFGGFGGGGDGGGGCBFFGGGFCFF8FFFGGGGGGEEGGFGCFGGFGGFGF?@FFGEFFCC,<EFACGGFGGFFGD@CGGFG,DFFGGDFCEGF9D7+3:FFGGGCGGGGGGEFFEGFGGD1=CFGGG8735:;*BEFFGGCEGFCE<E685CEEA8CFEGDGEEGGGGGECEE?<:FCDAFFF+ACFGG=EGFCGGCDDGFCFD55;F4@FFG@*9:@FF7>=6@F@FF=9?E:<0###
@M06045:235:000000000-JCY5N:1:1101:26783:7383 1:N:0:TACAGC
CAGATCACTCCTACGGGAGGCAGCAGTGGGGAATATTGGACAATGGGCGGAAGCCTGATCCAGCAACGCCGCGTGAGGGATGACGGCCTTCGGGTTGTAAACCTCTTTCAGTACCGACGAAGCGCAAGTGACGGTAGGTATAGAAGAAGCACCGGCCAACTACGTGCCAGCAGCCGCGGTAATACGTAGGGTGCGAGCGTTGTCCGGAATTATTGGGCGTAAAGGGCTCGTAGGCGGTTTGTCGCGTCGGGAGTGAAAACCAGGTGCTTAACACCTGGCTTGCTTTCGATACGGGCAGCAG
+
CCGGGGGGGGGGGGGGGGGGGFGGGGGGGGGGCGGGGGGGGGGGGGGGGGGGGGGGGGGGGGGGGGGGGGGGGFGGGGGGGGGGGGGGGGGGGGGGGGGGGGGGGGGGGGGGGFGGGGGGGGGGGGGGGGGGFGFCGGFGGGGGGGGGGGGFGGGGGGCGGGGGGGGGGGGGGDFGGGGGEFGGCGFGGGGGGGGGGGG:CEGGGGGG8;F+<7<@FGGGC==FGCE8A=:EGGGGEECCD6?DDGGDGGG5EDGGGF?FGGCDC6<>=BG?>FGFFFG)75):=F6BFF@B><56;4###
@M06045:235:000000000-JCY5N:1:1101:28167:7399 1:N:0:TACAGC
CAGATCACTCCTACGGGAGGCAGCAGCAAGGAATTTTCGGCAATGGGGGCAACCCTGACCGAGCAACGCCGCGTGGAGGATGACGGCCTTCGGGTTGTAAACTCCTTTTGCGGGGGACGACATCGACTGTACCCCGCGAATAAGGCTCGGCTAACTCTGTGCCAGCAGCCGCGGTAAGACAGAGGAGCCAAGCGTTGTCCGGATTGACTGGGCGTAAAGCGCACGCAGGCGGCCGTGCACGTGGGGTGTGAAAGCTGGCGGCTTAACTGCCAGACGCCACCTCATACGGCACGGCTCGGGT
+
CCGGGGGGGGGGGGGGGGGGGGGGGGGGGGGGGGGGGGGGGGGGGGGGGGGGGGGGGGGGGGGGGGGGGGGGGFGGGGGGGGGGGGGGGGGGGGGGGGGGGGGGGGGGGGGGGGGGGGGGGGGGGGGGGGGGGGGGGGGGGGGCFGGGGGGGGGGGGGGGGGGGGGGGGGGGGGGGGGGGGGGGGGGGGFGGGGEGEGGGGGGGDGCCGGGGGGEGGDGGGGGDGGEGEGGDGEGGGGGGGGEGDGCGDGGG7CFGGGGGGD9DG7>78FF6<FFFFFDDFFF4@FFFDFFFB9B2<2###
@M06045:235:000000000-JCY5N:1:1101:20161:7403 1:N:0:TACAGC
CAGATCACTCCTACGGGAGGCAGCAGTGGGGAATCTTGCGCAATGGCCTAACGGCTGACGCAGCGACGCCGCGTGAGGGATGAAGCTCTTCGGAGTGTAAACCTCTTTTGCCCGGGACGAACTGCCAGATTTATCTGGCTTGACGGTACCGGGTGAATAAGCACCGGCTAACTCCGTGCCAGCAGCCGCGGTAATACGGGGGGTGCGAGCGTTGTCCGGAATCACTGGGCGTAAAGGGCGCGTAGGTGGTCTGATAAGGGTGTGGTGAAAGCCCGGGGCTCAACCCCGGGTCGGCCGTGCT
+
CCGGGGGGGGGGGGGGGGGGGGGGGGGGGGGGGGGGGGGGGGGGGGGGGGGGGGGGGGGGGEGGGGGGGGGGGGGCCEGGGEGGGGFGGGGGGEGGGGGGGGGGGGGGGDFGGGGDGGGGGGGGGGGGFGGGFGGGGGGGGGFGGGGGGGGGGFEGGGGGGGFGGGGGEGFGFFDDGCEFFGGGGGGGEEGGGGGGGGGGGGGGGGGEEGGGGGGCFGGGGGGGGG7C=FE:CGGGGGGECEEDDGFGGG4:F:7*2:FFDDCGGGGGFF>:7<C>B@C5>=FG5BFFF@75>>:<F(###
@M06045:235:000000000-JCY5N:1:1101:13894:7439 1:N:0:TACAGC
CAGATCACTCCTACGGGAGGCAGCAGTGGGGAATTGTTCGCAATGGGCGCAAGCCTGACGACGCAACGCCGCGTGGAGGATGAAGGTCTTCGGATTGTAAACTCCTGTTGCCCGGGACGAAATGCTTCGACCTAACACGTCGAAGTTTGACGGTACCGGGTGAGGAAGCCCCGGCTAACTCTGTGCCAGCAGCCGCGGGAATACAGAGGGGGCAAGCGGTGTTCGGAATTACTGGGGGTAAAGGGCGCGTAGGCGGCCTTCTAAGTCGAACGTGAAATCCCCGGGCTTAACCCGGGAAGAA
+
CC9EEGGGFGGFE@CEGCE@CFCF9FCFFGG@CCFGFCFFDDG:E8FEGGGCC@FFFGF@,C@C=CFGGGGEG:CB==FBF<,C?BEFGFGGEG?FFEGGDFGGCFFEGG,FF=FFGGD@7CCDF,<,CB7FGGFGFG>,>>B@CFC9,>,CEG7FFCCG*4:F<,C,4<7FFEDGC7B<CFGGF@CCFGCD78CEG5*2:*+9+<+2;EGEE58*/:*2:CGG5**;5<03<CF5*2C**+<:CC*))19>E*/7/97>6>7:*?F<DF5097/7*8:<F5>9357))*9F4,)((-###
@M06045:235:000000000-JCY5N:1:1101:7618:7451 1:N:0:TACAGC
CAGATCACTCCTACGGGAGGCAGCAGTGGGGAATATTGCACAATGGGCGAAAGCCTGATGCAGCGACGCCGCGTGAGGGATGACGGCCTTCGGGTTGTAAACCTCTTTCAGCAGGGAAGAAGCGAAAGTGACGGTACCTGCAGAAGAAGCACCGGCTAACTACGTGCCAGCAGCCGCGGTAATACGTAGGGTGCGAGCGTTGTCCGGAATTATTGGGCGTAAAGAGCTTGTAGGCGGTTTGTCGCGTCTGCCGTGAAAATTCGAGGCTCAACCTCGAACTTGCGGTGGGTACGGGCAGGAA
+
CCEGFGGGGGGGGGGGGGGGGGGGGGGGGGGG7FCFFGGGGFGGFGGGGDGCEGGFGFGGGGGGGGGGGGGGGGGEGGGGGGGGGGCGGFGGGGGGGGGGFGEGGGGDGGGGEGG7FFGGFFGGFGEGGGFG@CFGGGGGG?FCFGGDCGGGGGGGGGFGGFGGGGGGGGGGGGFGCGGGGEGGGGGGFDGEEGGDC7CCEEG:@EGGDGC?FGGGFGGE55>EGGGGCFGGGGGGGGG*9FEDGEGGDFGGG7=DFG?CFCFDF>CD5FFFC?4>BFGFFF?G@B).5</976B218###
@M06045:235:000000000-JCY5N:1:1101:7526:7454 1:N:0:TACAGC
CAGATCACTCCTACGGGAGGCAGCAGTGGGGAATATTGCGCAATGGGCGAAAGCCTGACGCAGCGACGCCGCGTGTGGGATGACGGCCTTCGGGTTGTAAACCACTGTCGGGAGGGACGAATGCCCCGCAAGGGGAGTGACGGTACCTCCAAAGGAAGCACCGGCTAACTCCGTGCCAGCAGCCGCGGTAATACGGAGGGTGCAAGCGTTGTCCGGAATCACTGGGCGTAAAGGGCGCGTAGGCGGCCTGGTAAGTAGGGGGTGAAATCCTGCGGCTTAACCGCAGGGCTGCCTTCTAAGG
+
CCGGGGGGGGGGGGGGGGGGGGGGGGGGGGGGGGGGGGGGGGGGGGGGGGGGGGGGGGGGGGGGGGGGGGGGGGGGGGGGGGGGGGGGGGGGGGGGGGGGGGGGGGGGGGGGGGGGGGGGGFGGGGGGGGGGGGGGGGGGGGGGGGGGGGGGGGGGGGGGGGGGGGGGGGGGGGGGGGGGGGGGGGGGGGGGGGGGGGGGGGGGGGGGGGGGGGGGGGGGGGGGDGGGGGG5EGGGGGGGGGGGGGGGGGGGGGGGGGGGGGDGGFCCFFGFGFGFF3CFFFDD3B5DFFEEF2@?A6###
@M06045:235:000000000-JCY5N:1:1101:7388:7475 1:N:0:TACAGC
CAGATCACTCCTACGGGAGGCAGCAGTGGGGAATATTGCGCAATGGCCGAAAGGCTGACGCAGCGACGCCGCGTGTGGGAGGAAGCCCTTCGGGGTGTAAACCACTGTCGGGAGGGACGAATCGCGAACGGGCAAATAGCCCGGGCGCTTGACGGTACCTCCAAAGGAAGCACCGGCTAACTCCGTGCCAGCAGCCGCGGTAAGACGGAGGGTGCAAGCGTTGTTCGGAATTACTGGGCGTAAAGCGCGGGCAGGTGGCCTTTTAAGTCCTTTGTGAAATTCCGGAGCTCAACTCCGGTCG
+
CCGGGGGGGGGGGGGGGGGGGGGGDG<FEGCEGGGGGGGGEGGGGGGFGEGDGGGGGGFEGGEGGGGGGDGEGFGEBFF?FGCGGGGFGGGGGGGGEGGGGGGGGGGFCGGGBFGGGGGGGGGGGGGGGGGGGGGGGGGGFGGGGGGDEGGGGGGGFGGGGGGDGGGGGGGFGGGGGGGGGGGGGGGGGGGGGFGGGGEGGGCFCGGGCEEEGGGGGCGGGGCEFGGGGEGGGFGGFDCGGC5DDCE:D7<CEDEFCFGG64CGCFGG*=:@FFGFFFGFFFFCFF>@F@??FA4:?>###
@M06045:235:000000000-JCY5N:1:1101:10874:7497 1:N:0:TACAGC
CAGATCACTCCTACGGGAGGCAGCAGTGGGGAATTGTTCACAATGGGCGCAAGCCTGATGACGCAATGCCGCGTGGAGGATGAAGGTCTTCGGATTGTAAACTCCTGTTGCCAGGGACGAATGGCTCCGACCTAACACGTCGGAGAATGACGGTACCTGGTGAGGAAGCCCCGGCTAACTCTGTGCCAGCAGCCGCGGTAATACAGAGGGGGCGAGCGTTGTTCGGAATTACTGGGCGTAAAGGGCGCGTAGGCGGCTTGGTAGGTCCGCTGTGAAAACTCGAGGCTCAACCTCGAGAGTA
+
CCGGGGGGGGGGGGGGGGGGGGGGGGFGGGGGGGGGGGGGGGGGGGGGGGGGGGGGGGGGGGGGGGGGGGGGGGGGGGGGGGGGGGGGGGGGGGGGGGGGGGGGGGGGGGGGGGGGGGGGGGGGGGGGGGGGGGGGGGGGGGGGGGGGFFGGGGGGGGGGGGGGGGGGGGGGGGGGGDGGGGGGGGGGGGGGGGGGGGGGGGGGGGGGGGGGGGGGGGGGGGGGGGGGGGFCEFGGGGGGGGGGGGGDGGGGGGGGDCGGGFFGGGGCEEGEGFGFF45;FFFGFEFFFF:>FFEFB1###
@M06045:235:000000000-JCY5N:1:1101:16579:7498 1:N:0:TACAGC
CAGATCACTCCTACGGGAGGCAGCAGTAAGGGATATTGCGCAATGGGCGAAAGCCTGACCCAGCAACGCCGCGTGGGTGATGAAGGCCCTCGGGTCGTAAAGCCCTTTTCCCAGGGACGATGGTGACGGTACCTGGGGAATCAGCCCCGGCTAACTACGTGCCAGCAGCCGCGGCAATACGCAGGGGGCAAGCGTTGTCCGGATGTCTTGGGCGTAAAGCGCTCGCAGGTGGCCCGTCGCGTCGTGCGTGAGAGACCCCGGCTCAACTGGGGGGTGTCGTCCGATACGGGCGGGCGGGGTG
+
CCGGCFGGAFEFGGGGGGGEGGGGGGGGAEFCFGFGGGG@FGGEGGGG@@EGGGGFGGGGGG8FDFGGGGGGGGGGGFGFFFGCGGGG@FFFGDGGEEGFE<FGGGGGFGGCDF@7FGGEGF@F<3FFEFF@FFF?FCFE<BCFF<@CFCEGFBAF@CF:DF<C>::FGGGGGG*4*2,?F7FE:*:CG*:EFC*::AFEE>*1*3+<+<C;@=C5EEC2:EEGD5/;58C5@0*::55E/2C5C:/>><C*<CCGCDC))))9CFG7?:FEGDC>56C)))0)..7>>>3559>2>9###
@M06045:235:000000000-JCY5N:1:1101:3167:7519 1:N:0:TACAGC
CAGATCACTCCTACGGGAGGCAGCAGTGGGGAATATTGCGCAATGGGCGAAAGCCTGACGCAGCGACGCCGCGTGTGGGATGACGGCCTTCGGGTTGTAAACCACTGTCGGGAGGGACGAATGCCCCGCAAGGGGAGTGACGGTACCTCCAAAGGAAGCACCGGCTAACTCCGTGCCAGCAGCCGCGGTAATACGGAGGGTGCAAGCGTTGTCCGGAATCACTGGGCGTAAAGGGCGCGTAGGCGGCCTGGTAAGTAGGGGGTGAGATCCTGCGGCTTAACCGCAGGGGTGACTTCTAGTG
+
CCEFCFGGGGFFGEFFCB@FGDCFFF@FGGEGGGEFFFGGGGGGGGG?EFGGGGEFGCFG7EGDGD=C:FFGGFG?CE7=BFGFGGGEGFFFG@?FF@FFFGGFFGGGDGEGEFG@>B<:CCFC@FC*5@<FGGGDCGGFFG>FGGGG3CFGGFFG:EFGGG:F@C<,?,?FE<CE7FGDFG>FCGGEGE8:<:CEEGGEGE58CF/:**:C@FEGGCE69@EGFGCEGE55@GCCE57E5E5CDGE5>DG9+2<:CFCGGGGGD*0**977<BGB)79*6?DG>DE))07)/)746)###
@M06045:235:000000000-JCY5N:1:1101:20561:7524 1:N:0:TACAGC
CAGATCACTCCTACGGGAGGCAGCAGTGGGGAATATTGCGCAATGGGCGAAAGCCTGACGCAGCGACGCCGCGTGTGGGATGACGGCCTTCGGGTTGTAAACCACTGTCGGGAGGGACGAATGCCCCGCAAGGGGAGTGACGGTACCTCCAAAGGAAGCACCGGCTAACTCCGTGCCAGCAGCCGCGGTAATACGGAGGGTGCGAGCGTTGTCCGGAATCACTGGGCGTAAAGGGCGCGTAGGCGGCCTGATAAGTAGGGGGTGAAATCCTGCGGCTTAACCGCAGGGCTGCCTTCTATGC
+
CCGGGGGGGGGGGGGGGGGGGGGGFFEFGGGGGGGGGGGGGGGGGGGGGGGGGGGGGGGGGGGGGGGGGGGGGGGGGGGGGGGGGGGGGGGGGGGGGGGGGFGFGGGGGGGGGGGGGGGGGGGGGGGGGGGGGGGGGGGGGGGGGGGGGGGGGGGGGFFGGGGGGGGGGGGGGGFGGGGGFGGGGEGGGGGGGGGGGGGGGGGGGGGGGGGGGGGGGGGGGGFGGGGGGGGGGGGDGGGGGEGGGCG<>DDF7CFDGGFDGGDDGGFGF?GFGFGFFFGFFFFGEEEBBFFFF?F?).###
@M06045:235:000000000-JCY5N:1:1101:25155:7530 1:N:0:TACAGC
CAGATCACTCCTACGGGAGGCAGCAGTGGGGAATTGTTCGCAATGGGCGCAAGCCTGACGACGCAACGCCGCGTGGAGGATGAAGGTCTTCGGATTGTAAACTCCTGTTGCCCGGGACGAATGGCTCCAACCTAACACGTTGGAGTGTGACGGTACCGGGTGAGGAAGCCCCGGCTAACTCTGTGCCAGCAGCCGCGGTAATACAGAGGGGGCAAGCGTTGTTCGGAATTACTGGGCGTAAAGGGCGCGTAGGCGGCCTGCTAAGTCGAACGTGAAATCCCCGGGCTCAACCCGGGAATTT
+
CCGGGGGGGGGGGGGGGGGGGGGGGGGGGGGGGGGGGGGGGGGGGGGGGGGGGGGGGGGGGGGGGGGGGGGGGFGFGGGGGGGGGGGGGGGGGGGGGGGGGGGGGGGGGGGGGGGGGGGGGGGGGGGGGGGGGGGGGGGGGGGGGGGGGGGGGGGGGGGGGGGFGGGGGFGGGCGGGGGGGGGGGGGGGGGGGGGGGGGGGGGGGGGGGGGGGGGGGGEGGGGGGGGEGGGGGGGGGGCED=FGGGGGGGDDDGGGGGGGGGFFG:DG3;C@95CFFFGFFFEGBD5>?FFFFFFFF9###
@M06045:235:000000000-JCY5N:1:1101:16403:7535 1:N:0:TACAGC
CAGATCACTCCTACGGGAGGCAGCAGTGGGGAATATTGCGCAATGGGCGGAAGCCTGACGCAGCGACGCCGCGTGGGGGATGACGGCCTTCGGGTTGTAAACCTCTTTCGACCTCGACGAAGAGTGATTGACGGTAGGGGTGGAAGAAGCACCGGCCAACTACGTGCCAGCAGCCGCGGTAACACGTAGGGTGCGAGCGTTGTCCGGAATTATTGGGCGTAAAGAGCTCGTAGGCGGTGTGTCGCGTCGGCCGTGAAAACCTGCAGCTTAACTGTGGGCGTGCGGTCGATACGGGCATGCC
+
CCGGGGGGGGGGGGGGEGGGGGGGGGFGGGGFGGGGGGGGGGEGGGGGGGGGGGGGGFEFGGGGGGGGGGGGGCFGGGGFGGGGGDGGGGGGGGGGGGGGGGGGGGGGGGGGGGGGGDEGGGGGGGFGGGEGGGGGGGGGGGGFGGGGGFGGGGGGGGGGGGGGGGGGGGGGGGGGGGGGGGGGGGGGFDGGGGGGGGGGGGGGGGGGGGGGGFGGGGG5EGGGGGFGGGGGGGGGD*9CDGGGGGGGDCC<=5:FGGGGGGGGGGGCFFGFFFGF5@:>@DFGFFEFFB<DF?FFF.###
@M06045:235:000000000-JCY5N:1:1101:6003:7554 1:N:0:TACAGC
CAGATCACTCCTACGGGAGGCAGCAGTGGGGAATATTGCACAATGGGCGAAAGCCTGATGCAGCGACGCCGCGTGAGGGATGACGGCCTTCGGGTTGTAAACCTCTTTCAGTAGGGAAGAAGCGAAAGTGACGGTACCTGCAGAAGAAGCCCCGGCCAACTACGTGCCAGCAGCCGCGGTAACACGTAGGGGGCGAGCGTTGTCCGGATTTATTGGGCGTAAAGAGCTCGTAGGCGGTTTCGTAAGTCGGGTGTGAAAACCCCAGGCTCAACCTGGGGACGCCACCCGAGACTGCGATAAC
+
CCGGGGGGGGGGGGFGGGGGGGGGGGFGGGEFGGGGGGGGGGG<FGGGGGGGGGGGGGGGGGGGGGGGGGFEG@FFGGGGGGGGGGGGGGGGGGGGGGGGGGGFFGFGGGGCFFGGGGGGGGFGGGGGGGGGGGGGEGGGGGGGGGGGGG<FGGGGGGFGGGGGGGGGGGGGGGGGEGGGGG9FFG8EFGGGGGGGGDG*;EEEGEGG;8C9AFGGGGGEEGGGGFC<CC5CFGGGG5CCFGGGCFGGCDGCE7EFGGGGG3CCDGG>@FFFGFFFFFCBF:BG@FEE@@@BFF?62(###
@M06045:235:000000000-JCY5N:1:1101:3916:7556 1:N:0:TACAGC
CAGATCACTCCTACGGGAGGCAGCAGTAAGGAATATTGGTCAATGGAGGCAACTCTGAACCAGCCATGCCGCGTGAAGGATGAAGGCCCTCTGGGTTGTAAACTTCTTTTATGTGGGAAGAAATGCCTGTTTTTTAACAGGTTTGACGGTACCATAGGAATAAGCACCGGCTAACTCCGTGCCAGCAGCCGCGGTAATACGGAGGGTGCAAGCGTTATCCGGATTCACTGGGTTTAAAGGGTGCGTAGGTGGGAATGTAAGTCAGTGGTGAAATCTCCGTGCTTAACACGGAAACTGCCAT
+
CCGGGGFGGGGGCGGE7FGDEECFGGEEFFGEGCFFGFFFFDCGCE@FEFBFFFFFGGGGGGDEGGFECFCFG:F@<FGFGGGGGGGGD7EFF@FGGGGGGGFGGGGGFGGGGGGGGGEGFGGFGGGFGGGF@<FGCGGFGFGGGDGGGGFEFFCCFGGGGGGFGGGGGGEGGGGGFGGGGGFGGGCFFFGEGDBEEEGGC18BCGGE7CGGGDGD8E7CEE5CCGEGGGGGF8EGGFFGDGGDGEEGG:CFGFFCFGGF>>77::CFFFCF>?FFFF:FFFFDBF79FE:5B9FAF2###
@M06045:235:000000000-JCY5N:1:1101:10414:7564 1:N:0:TACAGC
CAGATCACTCCTACGGGAGGCAGCAGTGGGGAATTTTGGGCAATGGGCGAAAGCCTGACCCAGCAACGCCGCGTGAAGGACGAAATCCCTCCGGGATGTAAACTTCGAAAGTCAGGAAAGAAATCGGTCAGGATAATACCCTGACCGGATGACGGTACCTGACGTAAGCCCCGGCTAACTACGTGCCAGCAGCCGCGGTAATACGTAGGGGGCAAGCGTTGTTCGGAATTACTGGGCGTAAAGGGCGCGTAGGCGGCATGGCAAGTCGGGAGTGAAAGGCCTGGGCTCAACCGAGGAAGCC
+
CCGGGGGGGGGGGGGGGEGGGGGGGGEFFGGGGFGGGFGGGFGGGGGGGGGGGGGGGGGGGGGCGFGGGGGGGEGDGFGGGG@FGCAFFFGGGGGCFGFGGFFGGCFGGGGG9FGGFGGFGGCEGGCFFGGGGGGGGGFGGGGGGGGGDGEGGGGGGGGGAFGGGGGGGDGGGGGGGGGGGGGFCFECFFGFGGGGGC1BECD?FFCFGGEGGGFEFEECECFGECEGGGFDGGGGGE<59*CGDDCDDGG5CGEGGDCD5<FFGFFDEFD:DFDF47FFF?F7F>>;*9?>D>D014###
@M06045:235:000000000-JCY5N:1:1101:8556:7579 1:N:0:TACAGC
CAGATCACTCCTACGGGAGGCAGCAGTGGGGAATCTTGCGCAATGGCCGAAAGGCTGACGCAGCGACGCCGCGTGGGGGAGGAAGGGCTTCGGCTCGTAAACCCCTGTTGCCCGGGGCGAACATCCTGTTTCGACGGGACTGACGGTACCGGGTGAGGAAGCACCGGCTAACTCCGTGCCAGCAGCCGCGGTAATACGGAGGGTGCGAGCGTTGTCCGGAATCACTGGGCGTAAAGGGCGCGTAGGTGGCCGAGCAAGGTCGCGGTGAAAGCCCGGGGCTCAACCTCGGGTCGGGCGGCGG
+
CCGGFGGGAFGGGGGCEGGGGGGGGGFGGFGFEF?EFCFGGGGEGFD8FFFGDCGCCEFGGGEGGGGGGFEEEGGEEGD7FGEDDEGGFFGGGG@FG:=>FGGGGGGGGGGF<CEGEFEFGGGGG:FG<FGGEFGCGGGGCCFGGGG7<FGGGGGGGGGGGGG6;8CE*;CFCGG>AEGGGFGGGF5?EGGG5?CC@CGG>EEGE8:;:*1:8:CEE?55C*<+@FG6ECGEEEGEF5DGD=>D7EGCD94>:C*/7>=*29<CGDC*91CF*)7.<>G58=F7>))75)).),)49(###
@M06045:235:000000000-JCY5N:1:1101:10634:7579 1:N:0:TACAGC
CAGATCACTCCTACGGGAGGCAGCAGCAAGGAATTTTCGTCAATGGGCGCAAGCCTGAACGAGCAACGCCGCGTGGAGGATGACGGCCTTCGGGTTGTAAACTCCTTTTTCGGGGGACGATGATGACGGTACCCCGGGAATAAGGCTCGGCTAACTCTGTGCCAGCAGCCGCGGTAATACAGAGGAGCCAAGCGTTGTCCGGATTGACTGGGCGTAAAGCGCACGCAGGCGGACGTGCACGTGGGGTGTGAAATCTGGCCGCTTAACGGCCAGGCGCCATCCCATACGGCGCGTCTGGTCA
+
CCGGGGGGGGGGGGGGGGGGGGGGGGGGGGGGGGGGGGGGGGGGGGGGGGGGGGGGGGGGGGGGGGGGGGGGGGGGGGEDGGGGGGGGGGGGGGGGGGGGGGGGGGGGGGGGGGGGGGGGGGGGGGGGGGGGGGGGGGGGGGGGGGGGGGGGGGGGGGGGGGGGGGGGGGGGGGGGGGG9EGGFCGGGGGGFFGGG5EFCEGGGGGGGFFGGGGGDECFGDGGGGGEGGGGGGEGGGGGGG7CGC:*9DGGGDDGF7FGGGGG37>FGED))95<>EB3@?F>*@?FFB3)5)-51:?###
@M06045:235:000000000-JCY5N:1:1101:11377:7586 1:N:0:TACAGC
CAGATCACTCCTACGGGAGGCAGCAGTGGGGAATATTGGACAATGGGGGCAACCCTGATCCAGCCATGCCGCGTGAGTGATGAAGGCCTTCGGGTTGTAAAGCTCTTTTGGCGGGGACGATGATGACGGTACCCGCAGAATAAGCCCCGGCTAACTTCGTGCCAGCAGCCGCGGTAAGACGAAGGGGGCTAGCGTTGTTCGGAATTACTGGGCGTAAAGCGCGTGTAGGCGGTTGTTCAAGTCGGGTGTGAAAGCCTTGAGCTCAACTCAAGAAATGCACTCGATACTGGATGACTTGTTT
+
CCGGGGGGGGGGGGGGGGGGGGGGGGGGGGGGGGGGGGGGGGGGGGGGGGGGGGGGGGGGGGGGGGGGGGGGGGGGGGGGGGGGGGGGGGGGGGGGGGGGGGGGGGGGGGGGGGGGGGGGEFGGGGGGGGGGGGGGGGGGGGGGGGGGEGGGGGGGGGGGGGGGGGGGGGGGGGGGGGGGGG>EEGGEGGGGFGCEEGGGGEGDGGGGGGGGGGGGGGGGGGGGGEGGGGGGGGGGCFGFCCCDDEC5>DGDFCCGGGGGGGGGGGGGF?FFGFGFFFFFFFFGFFFFFFFFFFFAA-###
@M06045:235:000000000-JCY5N:1:1101:12781:7623 1:N:0:TACAGC
CAGATCACTCCTACGGGAGGCAGCAGTGGGGAATCTTGCGCAATGCGCGAAAGCGTGACGCAGCAACGCCGCGTGGGGGAAGAAGGCCTTCGGGTTGTAAACCCCTTTCAGTTGGGACGAAGCTTCGCCGGTGAATAGCCGGCCGAAGTGACGGTACCTTCAGAAGAAGCCCCGGCTAACTACGTGCCAGCAGCCGCGGTAATACGTAGGGGGCAAGCGTTGTCCGGAATCATTGGGCGTAAAGAGCGTGTAGGCGGCTCGGTAAGTCCGCTGTAAAAGTCCAGGGCTCAACCCTGGAGGA
+
CCGGGGGGGGGGGGGGGGGGGGGGGGGGGGGGGGGGGGGGGGGGGGGGGGGGGGGGGGGGGGGGGGGGGGGGGFGGGGGGGGGGGGGGGGGGGGGGGGGGGGGGGGGGGGGFGGGGGGGGGGGGGGGGGGGGGGGGGGGGDGGGGGGGGGFGGGGGGGGGGGGGGGGGGGGGGGGGGGGGGGGGGGGGGGGGGGGGGGGGGGGGGGGGFGGGGGGGGGGGGGGGGGGEEGGGGGGGGGGGDGGFFGGGGDGCGFGGGGCDGGGGGGFGFDCEG:CBFFC=F4FGF))8:?=:>?FFF0###
@M06045:235:000000000-JCY5N:1:1101:9988:7627 1:N:0:TACAGC
CAGATCACTCCTACGGGAGGCAGCAGTGGGGAATATTGGACAATGGGGGCAACCCTGATCCAGCCATGCCGCGTGAGTGATGAAGGCCCTAGGGTTGTAAAGCTCTTTTAGCAGGGAAGATAATGACGGTACCTGCAGAAAAAGCCCCGGCTAACTTCGTGCCAGCAGCCGCGGTAATACGAAGGGGGCTAGCGTTGCTCGGAATCACTGGGCGTAAAGCGCACGTAGGCGGCTTTTCAAGTCAGGGGTGAAATCCTGGAGCTCAACTCCAGAACTGCCTTTGATACTGAAGAGCTAGTGA
+
CCGCFFCF<F@CCEFGE;FC@F7F@F6CFG@EEGEFFGEFCGA9FFFGEFG7FGCAEFCFEFDFGGG<FE:CFEF:FDFG,CF,FFGDBC,CFDG<7?EFFCD,BFGGC<EGBFGGGF:F<FE<F<FGCB7?F9ADFGFGG<FGFG+=BCFDCFFGGCFFFGCFCFFGG:>FGG:>FGCFFFF@FGBDG8EGGEG7ECFGGGGGCFGF?CEGGGG*2:9CE=CCG58*:@5=G8870<CCD22>FGGGDDGG+C7*::7DGD<7*75:69*<C:<?==CFFFF*/**/6@?**84)))###
@M06045:235:000000000-JCY5N:1:1101:11396:7635 1:N:0:TACAGC
CAGATCACTCCTACGGGAGGCAGCAGTGGGGAATATTGCACAATGGGCGAAAGCCTGATGCAGCGACGCCGCGTGAGGGATGACGGCCTTCGGGTTGTAAACCTCTTTCAGTAGGGAAGAAGCGAAAGTGACGGTACCTGCAGAAGAAGCGCCGGCTAACTACGTGCCAGCAGCCGCGGTAATACGTAGGGCGCAAGCGTTATCCGGAATTATTGGGCGTAAAGAGCTCGTAGGCGGTTTGTCGCGTCTGCCGTGAAAGTCCGGGGCTCAACTCCGGATCTGCGGTGGGTACGGGCAGCTT
+
CCGGGGGGGGGGGGGGGGGGGGGGGGGGGGGGGGGGGGGCGGGGGGGGGGGGGGGGGGGGGGGGGGGGGGGGGFGCFGGGGGGGGGGGGGGGGGGGGGGGGGGGGGGGGGGGGGGGGGGGGGGGGGGGGGGGGGGGGGGGGGGGGCFGGGGGGGGGGDGGGGGGGGGGGGGGGGGGGGGGGGGGGGFFGGGGGGGDGGGGGGGFGGGC>F8CFFGGGGGEDEFGGGGGGGGGGGGGGGGGGGGGGGEGGGGGG<:5DFGGGGGGGGGDFFCFGFFFFFGFFFFDF55BDEBFFFF>(-###
@M06045:235:000000000-JCY5N:1:1101:9465:7645 1:N:0:TACAGC
CAGATCACTCCTACGGGAGGCAGCAGTGGGGAATATTGCACAATGGGCGGAAGCCTGATGCAGCGACGCCGCGTGAGGGATGACGGCCTTCGGGTTGTAAACCTCTTTCAGCAGGGAAGAAGCGAAAGTGACGGTACCTGCAGAAGAAGCGCCGGCTAACTACGTGCCAGCAGCCGCGGTAATACGTAGGGCGCGAGCGTTGTCCGGAATTATTGGGCGTAAAGAGCTCGTAGGCGGCTTGTCGCGTCGGTTGTGAAAGCCCGGGGCTTAACCCCGGGTCTGCAGTCGATACGGGCAGTCC
+
CCGGGGGGGGGGGGGGGGEGGGGGGGGGGGGGGGGGGGGGGGGGGGGGGGGGGGGGGGGGGGGGGGGGGGGGGGGGGGGGGGGGGGGGGGGGGGGGGGGGGGGGGGGGGGGGGGGGGGGGGGGGGGGGGGGGGGGGGGGGGGGGGGGGGGGGGGGGGGGGGGGGGGGGGGGGGGGGGGGGGGGGGGGGGGGGGGGGGGGGGGGGGGGDGFGGGFGGGGGGGGGGGGGGGGGGGGGDGGGGGGGGGGEGGCCDGDEGGGGGGGGGG3CDFFGFGFGFFEGDFFFFFFFF@FFD)3>;>1###
@M06045:235:000000000-JCY5N:1:1101:26659:7648 1:N:0:TACAGC
CAGATCACTCCTACGGGAGGCAGCAGTGGGGAATATTGCGCAATGGGCGAAAGCCTGACGCAGCGACGCCGCGTGAGGGATGAAGGCCTTCGGGTTGTAAACCTCTTTCAGCAGGGACGAAAACAGACGGTACCTGCAGAAGAAGCACCGGCCAACTACGTGCCAGCAGCCGCGGTAATACGTAGGGTGCAAGCGTTGTCCGGAATTATTGGGCGTAAAGAGCTCGTAGGCGGTCTGTCGCGTCGGCTGTGAAAACTCGGGGCTCAACCCCGAGCCTGCAGTCGATACGGGCAGACTATGC
+
CCGGCFGGGGGGGGGEFGGGGGGGGGE-FGGEGGGGGDFGGGGGGGGGGGGGGFGGGGGGGGGGGGGGGDFGGCF7FGGGGEGGGGGGGGGGGGGGGGGGGGGGGGGGGGGAFFCEFGDGCGEFDFGFBCFG:=@F@FCFGGGGF:FGGGDG>CC:CAFCFGGCC7:CFGFECFGGGEGGG>CFFGEBCEFGGGG8;EGGCEGD>>0<E7C6ACE?C;;<CF?CFCE=FC+:?CGGGG7F3CEGG5*1>9C*3>9DDF5>)CDGGGG04775D@D54>F@4@4C555>>DD@5:50))###
@M06045:235:000000000-JCY5N:1:1101:6555:7683 1:N:0:TACAGC
CAGATCACTCCTACGGGAGGCAGCAGTGGGGAATATTGCACAATGGGCGCAAGCCTGATGCAGCGACGCCGCGTGAGGGATGACGGCCTTCGGGTTGTAAACCTCTTTCGACAGGGACGAAGCGCGAGTGACGGTACCTGTAGAAGAAGCACCGGCTAACTACGTGCCAGCAGCCGCGGTAATACGTAGGGTGCGAGCGTTGTCCGGAATGATTGGGCGTAAAGAGCTCGGAGGCGGTTTGTCGCGTCGGCTGTGAAAACTGGAGGCTTAACCTTCAGCTTGCAGTCGATACGGGCAGTCG
+
CC;7F@@AFG@<FA@FF;F+B@F@FG@FCEGBFFEGGGFFGGGFG,C<FECCCGGGGGFGGFFGE7@CEGDGG>FFCGGGGCEGGCF>:?F7B:FG:F@AF,84FFFGFE77CGGEDCCFGE7=CG@GCFGACGCFC,EFG9FDFB7CBFGGCEECCGGGGGC:CCFGGGFFGFGEDEG:CCG9C><6CECC>EC5CEGCE5*9A;ECCE+<9CFGGF8?C=C+:7@7+2*2*:/CECD5CGGGD5/)9CD5=96*7CFFD>G*>DC444:8>4CF***=FFFFFFFB0>5:FF)466###
@M06045:235:000000000-JCY5N:1:1101:14026:7685 1:N:0:TACAGC
CAGATCACTCCTACGGGAGGCAGCAGTGGGGAATTGTTCGCAATGGGCGCAAGCCTGACGACGCAACGCCGCGTGGGGGATGAAGGTCTTCGGATTGTAAACCCCTGTTGGGTGGGACGAACATTTCGGTGGTGAATATCCTCCGGAACTGACGGTACCACCTGAGGAAGCCCCGGCTAACTCTGTGCCAGCAGCCGCGGTAATACAGAGGGGGCAAGCGTTGTTCGGAATTACTGGGCGTAAAGGGCGCGTAGGCGGCCTGTTAAGTCGGACGTGAAATCCCTCGGCTCAACCGGGGTGT
+
CCCFFEGGDGCF?EFGDCCEGGEEGGFF@GGGFGGGGGGEFGFEGGGGEGGGGGGGGGGGDECFFGDGGEEGFGGGGGGEGGG9FEBFFGGGGGEGGGFGGGGGDGGGGGGG+BF:BDGGCCC<D<=F7CFGGCD,@DCFFC9BEGGGGGG@F7CFC<:CG:<FGGCCFFFEGBFFGGGFGGGGGGCGGGFEGGD5>GGGGC5F?:<C<2A8EGC5/:8CEGGEC?CECCFCGG77CF*:97*CF:EGGGGGEDCFD5EGD9:C>770=B3>))1<F)>*999<5>:B:5??@<53(4###
@M06045:235:000000000-JCY5N:1:1101:11787:7686 1:N:0:TACAGC
CAGATCACTCCTACGGGAGGCAGCAGTGGGGAATTTTGGACAATGGGGGCAACCCTGATCCAGCCATGCCGCGTGCGGGAAGAAGGCCTTCGGGTTGTAAACCGCTTTTAGCCGGGACGAAAGCTGTACGGATAACACCCGTGCAGGTTGACGGTACCTGCAGAAGAAGCACCGGCCAACTACGTGCCAGCAGCCGCGGTAATACGTAGGGTGCGAGCGTTGTCCGGAATTACTGGGCGTAAAGAGCTCGTAGGCGGTTTGTCGCGTCGTCTGTTAAATCCCGCAGCTCAACTGCGGGGGC
+
CCGGGGGGGGGGGGGGGCCEEGGGGGFGGGGGGGGGGG7EFGGGGGGGGGGGGGG8FGFGGGGGFGGGGGGGGGGGGGEGFGFFGGGFGCFGGGGGGGGFFGGGGGGGGGGGGGGGGC:CFBBADFGGGFDGGGGGGGGGEFGGCFGGFFCGGGGFGFGGF@FGGFDGFGA@FDFCGGGGGGGGFFFGGGGCCGGGGGGGGCEGCFC+8>:8>GEGC5:?E==<CEGGGCFF+<+7*:D575CC**6:CCDC=DFDDCE<CFG<*//>7./7C@2*9FF9:?:3:>3)9*=FF(/:>>###
@M06045:235:000000000-JCY5N:1:1101:9272:7702 1:N:0:TACAGC
CAGATCACTCCTACGGGAGGCAGCAGTGGGGAATATTGCGCAATGGGCGAAAGCCTGACGCAGCAACGCCGCGTGAGTGATGAAGGCCTTCGGGTCGTAAAGCTCTGTCGGAGGGAACGAACGCTTTCGGGGTTAACAGCCCCGGAAAGTGACGGTACCCTCAAAGGAAGCACCGGCTAACTCTGTGCCAGCAGCCGCGGTAATACAGAGGGTGCTAGCGTTGTTCGGAATCATTGGGCGTAAAGGGCGTGTAGGCGGTTTGCTAAGTCATGTGTGAAATCCCTCGGCTCAACCGGGGTGA
+
CCGGGGGGGGGGGGGGGGGGGGGGGGGGGGGGGGGGGGGGGGGGGGGGGGGGGGGGGGGGGGGGGGGGGGGGGGGGGGGGGGGGGGGGGGGGGGGGGGGGGGGGGGGGGGGGGGGGGGGGGGGGGGGGGGGGGGGGGGGGFGGGGGGGGGGGGGGGGGGGGGGGGGFGGGGGGGGGGGGGGCFGGGGGGGGGGGGGGGGGGGGGGGFGGGGGGGGGGGGGEGGGGGGGGGGGGGGGGGGGGEGFFGGGGDGGGGGGGDGGCGGGGD<CFFGFGFGFFFFFFF?G>>E>5>FFFBDFFF###
@M06045:235:000000000-JCY5N:1:1101:7427:7705 1:N:0:TACAGC
CAGATCACTCCTACGGGAGGCAGCAGTGGGGAATATTGGACAATGGGCGCAAGCCTGATCCAGCAATGCCGCGTGAGTGATGAAGGCCTTAGGGTTGTAAAGCTCTTTTACCCGGGATGATAATGACAGTACCGGGAGAATAAGCCCCGGCTAACTCCGTGCCAGCAGCCGCGGTAATACGGAGGGGGCTAGCGTTGTTCGGAATTACTGGGCGTAAAGCGCACGTAGGCGGCTTTGCAAGTTAGAGGTGAAAGCCCGGGGCTCAACCCCGGAATTGCCTTTAAAACTGCATCGCTAGGCG
+
CCGGGGGGGGGGGGGGGGGGGGGGEFGGGGGGGGGGGGGGGGGGGGGGGGGGGGGGGGGGGGGGGGGGGGGGGGGGGGGGGGGGGGGGGGGGGGGGGGGGGGGGGGGGGGGGGGGGGGGGGGGGGGGGGGGGGGGGGGGGGGGGGFGGGGGGGGGGGGGGGGGGGGGGGGGGGGGGGGGGGGGGGGGGEGGGGGEGGGGGGDGGGGGGGGGGGGGEEFFGGDEGGGGGGGGEEGGGGGD+>FCFGFGG657FFGFFDGGGG35CFFGGFE<DD@GFFFGFFFFG=BF464*=62:2:7###
@M06045:235:000000000-JCY5N:1:1101:16017:7708 1:N:0:TACAGC
CAGATCACTCCTACGGGAGGCAGCAGTGGGGAATCTTGCGCAATGCGCGAAAGCGTGACGCAGCAACGCCGCGTGGGGGAAGAAGGCCTTCGGGTTGTAAACCCCTTTCAGTTGGGACGAAGCTTCGTCGGTGAATAGCCGGCTGGAGTGACGGTACCTACAGAAGAAGCACCGGCCAACTACGTGCCAGCAGCCGCGGTAATACGTAGGGTGCAAGCGTTGTCCGGAATTATTGGGCGTAAAGAGCTCGTAGGCGGTCTGTCGCGTCGGCTGTGAAAACCCGGAGCTCAACTCCGGGTCT
+
CCGGGGGGGGGGGGGGGGGGGGGGGGGGGGGGGGGGGGGGGGGGGGGGGGGGGGGGGGGGGGGGGGGGGGGGGFGGGGGGGGGGGGGGGGGGGGGGGGGGGGGGGGGGGGGGGGGGGGGGGGGGGGGGGGGGGGGGGGGGGGGFGGFGGGGGGGGGGGGGGGGGGGGFFGGGGGGGEEGGGGGGFFGGGGGGGGGGGGDEEEGFGFFGFEGGGGGGGGGGGGGDGEGG=FG7CGGFGGGEGG5CGGFCGGGGGGGGG9EGGGGFGGDDBEG>58CFFFGFF:@GBF@7FF=@?BF?F>###
@M06045:235:000000000-JCY5N:1:1101:18860:7736 1:N:0:TACAGC
CAGATCACTCCTACGGGAGGCAGCAGTGGGGAATTTTGGACAATGGGCGCAAGCCTGATCCAGCCATTCCGCGTGCAGGATGAAGGCCCTCGGGTTGTAAACTGCTTTTGTACGGAACGAAACGCGCTGAGTTAATACCTCGGCGTAATGACGGTACCGTAAGAATAAGCACCGGCTAACTACGTGCCAGCAGCCGCGGTAATACGTAGGGTGCAAGCGTTAATCGGAATTACTGGGCGTAAAGCGTGCGCAGGCGGTGATGTAAGACAGGTGTGAAATCCCCGGGCTTAACCTGGGACGG
+
CCGGGGGGGGGGGGGGFGGGGGGGGGGGGGGGGGGGGGGGGGGGGGGGGGGGGGGGGGFGGGGGGGGGGGGGGGGGGGGDFECGGGGGGGGGGGGGGGGFGGGGGGGGGGGGGGGGGGGGGGEGGGGGGGGGFGGGGGGGGGGDFGDEGGGFGGGGGGGGGGGGGGFGGGGGGGGGCFGGFGGGGEFGF@8ECFGGGGG7CGGGGGGGCGG8CEFGGGGE5CC:9=EEGGGGFGGGFGGGGGFGGGEGG3195377DC5*C7*::DD4)8FFGF7@F4D@96>>D@EE>F?*9AF:B1###
@M06045:235:000000000-JCY5N:1:1101:21899:7759 1:N:0:TACAGC
CAGATCACTCCTACGGGAGGCAGCAGTGGGGAATCTTGGACAATGGGGGCAACCCTGATCCAGCGACGCCGCGTGGGTGATGAAGGCCTTCGGGTCGTAAAGCCCTTTTGCCGGGGAAGATGATGACGGTACCCGGAGAAGAAGCACCGGCTAACTCTGTGCCAGCAGCCGCGGTAAGACAGAGGGTGCTAGCGTTGTTCGGAATTACTGGGCGTAAAGGGCGCGTAGGCGGCCATGTAAGTCGGGTGTGAAATCCCGGGGCTCAACCCCGGAACTGCATTCGATACTGTGTGGCTAGGGC
+
CCGGGGGGGGGGGGGGGGGGGGGGGGGGGGGGGGGGGGGGGGGGGGGGGGGGGGGGGGGGGGGGGGGGGGGGGGGGGGGGGGGFGGGGGGGGGGGGGGGGGGGGGGGGGGGGGGGGGGGGGGGGGGGGGGGGGGGGGGGGGGGGGGGDGDGCFGGGGFFGFGGGGGGGGGGGGGGDEF9CFGGGGGEGGFEFFGCEGGGFGEEGGGFGGGGGGGEEEFDGGGGGGGGGCGGGGECFCFGGGGGGGGGDDDGFGGGGGGGGGGGFGGGGFFGFDEGFFFFFFFFDF>DFFFFFFBF:A2###
@M06045:235:000000000-JCY5N:1:1101:17723:7764 1:N:0:TACAGC
CAGATCACTCCTACGGGAGGCAGCAGTGGGGAATATTGCGCAATGGGCGAAAGCCTGACGCAGCGACGCCGCGTGGGGGATGAAGGCCTTCGGGTTGTAAACCCCTTTCAGCAGGGACGAAGCGAAAGTGACGGTACCTGCAGAAGAAGCGCCGGCTAACTACGTGCCAGCAGCCGCGGTAACACGTAGGGCGCAAGCGTTGTCCGGAATTATTGGGCGTCAAGAGCTCGTAGGCGGTCTGTTGCGGCCGCTGTGAAAACTCGGGGCTTAACCCCGAGCCTGCAGTGGATACGGGCAGCTG
+
CCFGFGGGGGGGGGGGGGGGGGGGGGDEGGGFGGGGGGGGGDGGGGGFGGGGDGGFFFEGCFFGEGGDGGGGGFCCFDCCFGGFEFGGGGGFFEGGECFAFFGGGGGDFDGDAF@FF@FGGGEC:CF:FA@@F<CFE9DGFFFFCB:DFGGG@<CGGDF:FGGGGGGFGFCFGGFCCE>?CCFFG8FCFGGGGG>8?EGG8E?C9CECCFG9C9FGCFG:**1<<CE+<5>E5CCG=79*9EGGFC*1/>D5:DC*:CCFDD<C<DDD4FF4D4355>D@FF409@<?=**)04>134###
@M06045:235:000000000-JCY5N:1:1101:12564:7805 1:N:0:TACAGC
CAGATCACTCCTACGGGAGGCAGCAGTCGGGAATTTTGCTCAATGGGCGAAAGCCTGAAGCAGCAACGCCGCGTGAGGGATGAAGGCCTTCGGGTTGTAAACCTCTTTTCTCAGGGACGATGATGACGGTACCTGAGGAATAAGCCACGGCTAACTACGTGCCAGCAGCCGCGGTAATACGTAGGTGGCAAGCGTTGTCCGGATTTACTGGGCGTATAGAGCGCGCAGGCGGTCGGATCAGTCGAATGTGAAAGACCCCGGCTCAACTGGGGAGGGTCATTCGATACTGTCCGGCTGTGAC
+
CCEG9FDGGGGGGGGGEE:FEECECFDFGGGEGGAFC9F<EE<FEFFDGDC@EEFGGGGFFGGCCFFGG+@FE@::FGF7FF<<5=EFE?<FEGGGGEFF@DFFGFEFGGAEGE@FFGGGDFDFFFDFGGGGGGG8FFFF,EFFDGGGGGGDGCCGC:3@BGCFCF7FF7FEFEG7:;@<;,,=CFGGGF@CFG=8=8B?EC*4=+?EG+8BB*:C*<CCFCECEE5CEGGG8?CC5EDCFFG53CCFFG>>FC*9D455DDDDFGGGF@C37>D3).97=F4*9)5*/@69>(),((###
@M06045:235:000000000-JCY5N:1:1101:15745:7848 1:N:0:TACAGC
CAGATCACTCCTACGGGAGGCAGCAGTGGGGAATATTGCACAATGGGCGAAAGCCTGATGCAGCGACGCCGCGTGAGGGATGACGGCCTTCGGGTTGTAAACCTCTTTCAGCAGGGAAGAAGCGCAAGTGACGGTACCTGCAGAAGAAGCACCGGCTAACTACGTGCCAGCAGCCGCGGTAATACGTAGGGTGCGAGCGTTGTCCGGAATTATTGGGCGTAAAGAGCTTGTAGGCGGGTTGTCGCGTCTGCCGTGAAAATTCGAGGCTCAACCTCTAACTTGCGGTGGGTACGGGCAGGTC
+
CCGGFFGGFFFGGGGGGGGGGGGGFFFEEGECCGGGGGGCDEFEFEGGGGGGGGGGGGGFGGGGGGGGGCFEGGGGGGGGGGGGGC@FGFGGGCE?FFFFFGGGGGGFFFGGFGGGGGGGGGGGDECGAFGGGGGGGGGGGGF9FCGFDFGGGGGGGGGGGGGCFEDFCCFGGGFCEGG:CFGEFFFGGC@:E71*::8//8CCCEGG>FFFGGC@EGDEEE=9CF6?78C:C9C:5*1/7:CDC/:CGF7>CDG:*:CG4>FG<3C7>6*<CFG**9CFF?F<>FF>550))4>012###
@M06045:235:000000000-JCY5N:1:1101:22000:7858 1:N:0:TACAGC
CAGATCACTCCTACGGGAGGCAGCAGTGGGGAATTGTTCGCAATGGGCGCAAGCCTGACGACGCAACGCCGCGTGGAGGATGAAGATCTTCGGGTCGTAAACTCCTTTCGATCGGAAAGAACAGTTTCCGGGTGAATAGCCTGGAGATTTGACGGTACCGAGAGAAGAAGCCCCGGCTAACTCCGTGCCAGCAGCCGCGGTAATACGTAGGGTGCGAGCGTTGTCCGGAATTATTGGGCGTAAAGAGCTTGTAGGTGGTTTGTCGCGTCTGCTGTGAAAATCCGAGGCTCAACCTCGGAAG
+
CCGGGGGGGGGGGGGGGGGGGGGGGGGGGGGGGGGGGGGGGGGGGGGGGGGGGGGGGGGGGGGGGGGGGGGGGFGGGGGGGGGGGGGGGGGGGGGGGGGGGGGGGGGGGGGFGGGGGGGGGGGGGGGGGGGGGGGGGGGGGGGGGGGGGGGGGGGGGGGGGGGGGGGGGGGGGGGGGGGGGGGGGGGGGGGGGGGGGGGGGGGGGGGFCFGGFG>EGGGGGEEEGGEGG?FF?FFGGGGGDGGFF?FGCGGGGFGFGGGGGGGGGGGDEFGFGFGFFF>FFFFGFBFFFFFFFFFF?B###
@M06045:235:000000000-JCY5N:1:1101:13419:7866 1:N:0:TACAGC
CAGATCACTCCTACGGGAGGCAGCAGTGGGGAATCTTGCGCAATGGGCGAAAGCCTGACGCAGCAACGCCGCGTGCGGGAAGAAGGCCTTCGGGTTGTAAACCGCTTTCAGCGGGGAAGAAGGCGAGCGGGTTAATAGCCCGTCAGCTGACGGTACCCGCAGAAGAAGGTCCGGCTAACTACGTGCCAGCAGCCGCGGTAATACGTAGGGACCGAGCGTTGTCCGGAATTATTGGGCGTAAAGAGCTCGTAGGCGGTCTGTCGCGTCGGCTGTGAAAACTCGGGGCTCAACTCCGAGCAGA
+
CCGGGGGGGGGGGGGGGGGGGGGGGGGGGGGGGGGGGGGGGGGGGGGGGGGGGGGGGGGGGGGGGGGGGGGGGGGGGGGGGGFGGGGGGGGGGGGEGGGGGGGGGGGGGGGGGGGGGGGGGGGGGGGGGGGFGGGGGGGGGGGGDGGGGGGGGGGGGGGGDGGGGGGGGGGGGGGGGGGGGGGGGGGGGGGGGGGGGGGGGGGGFGGGGGGGGGEGGGEGGGGGEGEGGCFGGGGGGGGGGFGGGE?GGDGGGGGGGDGGGGGFGGDGDDCDFFGFFFFFFFFGFFEFF4FFFFFFF1###
@M06045:235:000000000-JCY5N:1:1101:17080:7918 1:N:0:TACAGC
CAGATCACTCCTACGGGAGGCAGCAGTGGGGAATATTGCACAATGGGCGGAAGCCTGATGCAGCGACGCCGCGTGAGGGATGACGGCCTTCGGGTTGTAAACCTCTTTCAGTAGGGAAGAAGCGAAAGTGACGGTACCTGCAGAAGAAGCGCCGGCTAACTACGTGCCAGCAGCCGCGGTAATACGTAGGGCGCAAGCGTTATCCGGAATTATTGGGCGTAAAGAGCTCGTAGGCGGTTTGTCGCGTCTGCCGTGAAAGTCCGGGGCTCAACTCCGGATCTGCGGTGGGTACGGGCAGGTT
+
CCGGGGGGGGGGGGGGGGGGGGGGGGGGGGGGGGGGGGGGGGGGGGGGGGGGGGGGGGGGGGGGGGGGGGGGGGGGGGGGGGGGGGGGGGGGGGGGGGGGGGGGGGGGGGGGGGGGGGGGGGGGGGGGGGGGGGGGGGGGGGGGGGGGGGGGGGGGGGGGGGGGGFGGGGGGGGGGGGGGGGGGGGGGGGGGGGGGGFGGGCGGGGGGGGCGGGGGGGGEGGGGFFGGGGGEFGGGGEGGGDCGGDCDGG7CE5CCDGGGGFGGGGG<7FF@7*9B))*.9??DE>)<>EFFFBB902###
@M06045:235:000000000-JCY5N:1:1101:10472:7923 1:N:0:TACAGC
CAGATCACTCCTACGGGAGGCAGCAGTGGGGAATTTTGGACAATGGGCGCAAGCCTGATCCAGCCATTCCGCGTGCAGGATGAAGGCCCTCGGGTTGTAAACTGCTTTTGTACGGAACGAAACGCGCTGAGTTAATACCTCGGCGTAATGACGGTACCGTAAGAATAAGCACCGGCTAACTACGTGCCAGCAGCCGCGGTAATACGTAGGGTGCAAGCGTTAATCGGAATTACTGGGCGTAAAGCGTGCGCAGGAGGTGATGTAAGACAGGTGTGAAATCCCCTGGCTTAACCTGGGAGCG
+
CCGGGGGGGGGGDFGGCGGD@FCCFEFF@EGEE@FFFGGGFE@FFCFGDGCCFGGGFFCEFFGGGGGGGGGDGGGGGGG7FFFGGGFGDFGGDFFCFE,?<AFFFGFGGGFFFFGGGGGGGGGGGGGCG=FDFFFGCDG<>FCGFFGEFF,@FEGGGGGGCCEFGGGFGGGGGGGEEGFFGFGGFCFC9CE6@FGGGDEGCEGGGG+<CGGCC?:7@8EEGGGFFGEC7CFD?99C5:DGDCFFGECDC575//*1**A*:DDC::C=FFFFGF3*9@DFFF)*8)7)7?F6=)76<0###
@M06045:235:000000000-JCY5N:1:1101:4689:7934 1:N:0:TACAGC
CAGATCACTCCTACGGGAGGCAGCAGTGGGGAATATTGCACAATGGGCGAAAGCCTGATGCAGCAACGCCGCGTGAGCGATGAAGGCCTTCGGGTCGTAGAGCTCTGTCCTCAAGGAAGATAATGACGGTACTTGAGGAGGAAGCCCCGGCTAACTACGTGCCAGCAGCCGCGGTAATACGTAGGGGGCTAGCGTTATCCGGATTTACTGGGCGTAAAGGGTGCGTAGGTGGTTTCTTAAGTCAGGAGTGAAAGGCTACGGCTCAACCGTAGTAAGCTCTTGAAACTGGGAAACTTGACGG
+
CCGGGGGGGGGGGGGGGGGGGGEGGGGGGGGGGGGGGGGGGGGGGGGGDGGGGGGGGGGGGGGGGGGGGGGGGGG>GGGGGGGGGGGGGGGGGGGGGFG+?FGGGGGGGGGGGGGGGFGGGGGGGGGGGGGGGGGCGGGGGGFFGGGGGFGGGGGGGGGGGGGGGGGGGFGGGGGDEGGGGGGGGGGGGGFFGGGGGGGGGGGGGGGGGGGGGGGEGFFCGFECG5EGGGGGEGGFGGGGGGGGGGGGCDCFCFFGDFEDGDDDGGDFF@G@C@:B??F==FFFFFF=?FF?>?F26.###
@M06045:235:000000000-JCY5N:1:1101:10637:7949 1:N:0:TACAGC
CAGATCACTCCTACGGGAGGCAGCAGTGGGGAATATTGGACAATGGGGGCAACCCTGATCCAGCCATGCCGCGTGAGTGATGAAGGCCCTAGGGTTGTAAAGCTCTTTTGTGCGGGAAGATAATGACGGTACCGCAAGAATAAGCCCCGGCTAACTTCGTGCCAGCAGCCGCGGTAATACGAAGGGGGCTAGCGTTGCTCGGAATCACTGGGCGTAAAGGGTGCGTAGGCGGGTCTTTAAGTCAGGGGTGAAATCCTGGAGCTCAACTCCAGAACTGCCTTTGATACTGAGGATCTTGAGT
+
CCGGGGGGGGGGGGGGGGGGGGGGGGGGGGGGGGGGGGGGGGGGGGGGGGGGGGGGGGGGGGGGGGGGGGGGGGGGGGGGGGGGGGGGGGGGGGGGGGGGGGGGGGGGGGGGGGGGGGGGGGGGGGGGGGGGGGGGGGGGGGGGGGGGGGGGGGGGGGGGGGGGGGGGGGGGGGGGGGGGGGGGGGGGGGGGGGGGGGGGGGGGGGGGGGGGGGGGGGGGGGGGGGGGGGGGGGGGGGGGGGGGGGGGDGGGCGFGGGGDGGGGGGCCFFGFGFGFFFFFFFFGFFFFF4;FF?FFF2###
@M06045:235:000000000-JCY5N:1:1101:27993:7956 1:N:0:TACAGC
CAGATCACTCCTACGGGAGGCAGCAGTGGGGAATCTTGCGCAATGGGCGAAAGCCTGACGCAGCGACGCCGCGTGAGGGAAGAAGGCCTTCGGGTTGTAAACCTCTTTCAGGAGGGACGAAGCCACTCGGGTGAATAGCCCAGAGGGTGACGGTACCTCCAGAAGAAGCCCCGGCTAACTACGTGCCAGCAGCCGCGGTAATACGTAGGGGGCAAGCGTTGTCCGGATTTATTGGGCGTAAAGAGCGTGTAGGCGGCTTCACAGGTCCGCTGTGAAAACTCGAGGCTCAACCTCGAGCCCA
+
CCGGGGGGGGGGGGGGGGGGGGGGFGGGGGGGGGGGGGGGGGGGGGGGGGGGGGGGGGGGGGGGGGGGGGGGGGGGGGGGGGGGGGGGGGGGGGGGGGGGGGGGGGGGGGGGGGGGGGGGGGGGGGGGGGGGGGGGGGGGFGGGGGGGGGGGGGGGGGGGGGGGGGGGGCGGGGGDGGGGGGGGGGGGGGGGGGGGGGGGGGGGGGGGGGGGGGEGGGEGGGGGGGEE=?GGGGGGGGDGGGGGGGGDGDGFGGDGGGGGGGGGGGGGBFGFGFGFFFFFFFFGFFFFFFFFFFF:?1###
@M06045:235:000000000-JCY5N:1:1101:5050:7959 1:N:0:TACAGC
CAGATCACTCCTACGGGAGGCAGCAGTGGGGAATATTGCACAATGGGCGCAAGCCTGATGCAGCGACGCCGCGTGGGGGATGACGGCCTTCGGGTTGTAAACCTCTTTCACCATCGACGAAGGTTCGGGTTTTCTCGGATTGACGGTAGGTGGAGAAGAAGCACCGGCCAACTACGTGCCAGCAGCCGCGGTAATACGTAGGGTGCGAGCGTTGTCCGGAATTACTGGGCGTAAAGAGCTCGTAGGTGGTTTGTCGCGTTGTTCGTGAAATCTCACGGCCTAACTGTGAGCGTGCGGGCTC
+
CCGGGGGGGGGGGGGGGDGGGGGGDFFGGGGGGGGGGGGFGGGGGGGGGGGGGGGGGGGGGGGGGGGGGGGGGFCF7FGGGGGFGGGGGGGGGGGGGGGGGGGGGGFGF9?FGGGCFGCGDGG@DFFGGG@FGGGGGGFGDGFGGGF7>CFF7>B7:BEFCEGFGGGGGD@FG7CFGGGGGGGFCEFGEEG>E>FGFGG<A8EGCC8;:CECCGECC;E=CGE@FFF?5*:E??FGGF*<CEC3DEGD7CGGDG<973:7DGGGGGCG>*:@FF767:3)0.97B8086777>:>910###
@M06045:235:000000000-JCY5N:1:1101:5107:8023 1:N:0:TACAGC
CAGATCACTCCTACGGGAGGCAGCAGTGGGGAATATTGGACAATGGGCGGAAGCCTGATCCAGCAACGCCGCGTGAGGGATGACGGCCTTCGGGTTGTAAACCTCTTTCGGTGGGGACGAAGCGCAAGTGACGGTACCCACTAAAGAAGCACCGGCCAACTACGTGCCAGCAGCCGCGGTAATACGTAGGGTGCGAGCGTTGTCCGGAATTATTGGGCGTAAAGGGCTCGTAGGCGGTTTGTCGCGTCGGGAGTGAAAACCAGGTGCTTAACACCTGGCTTGCTTTCGATACGGGCAGTAT
+
CCGGGGGGGGGGGGGGGGGGGGGGGGGGGGGGGGGGGGGGGGGGGGGGGGGGGGGGGGGGGGGGGGGGGGGGGGGGGGGGGGGGGGGGGGGGGGGGGGGGGGGGGGGGGGGFFGGGGGGGGGGGGGGGGGGGGGGGGGGGGGGGGGGGGGGGGGGGGGFGGGGGGGGGGGGGGGGGGGGGGGGGFGGGGGGGGGGGGGGCGGGGGGGCECCCGFG6FEGGG5AEG=:CGGEC5CGGDED597<DCECDDDDDEGGGFGGFGGGGF*9DFFCFG?D4@@F4FEFCFFFE>?7>F:>;>4###
@M06045:235:000000000-JCY5N:1:1101:25232:8044 1:N:0:TACAGC
CAGATCACTCCTACGGGAGGCAGCAGTGGGGAATATTGGACAATGGGCGGAAGCCTGATCCAGCAACGCCGCGTGAGGGATGACGGCCTTCGGGTTGTAAACCTCTTTCACCATTGACGAAGCTGCATCTTTTTGGGTGTGGTGACGGTAGGTGGGGAAGAAGCACCGGCCAACTACGTGCCAGCAGCCGCGGTAATACGTAGGGTGCGAGCGTTGTCCGGAATTATTGGGCGTAAAGGGCTCGTAGGCGGTTTGTCGCGTCGGGAGTGAAAACCTCGGGCTTAACTCGGGGCTTGCTTCA
+
CCGGGGGGGGGFFGGGGGGGGGGGFFCEFGGGGG@FGGGGGGGGGGGGFGGGCFGGGGGGFGGGGGGDGFGGG@FEGGGGGGGGGGGGGGGGGGGGEGFGGGGGGGGGGGAAFGGGGGGGGGFGGGG9FGGGGGFGGGGGGGDGCGFE3@FGGGGGGGGGGFFGGDFGDGGGGGGGFEGGGFGCFGFFGGCE@EC8EDECF@FGGFGGGCEGGEEEGC9AE;E*<<C@+<=EEECC=CGD:*:>9CFGFDGDC/A5DDGGGGGDGC3CFFGFCFD:5BD53>5*9?*/0>:>;>@B?2###
@M06045:235:000000000-JCY5N:1:1101:27649:8056 1:N:0:TACAGC
CAGATCACTCCTACGGGAGGCAGCAGTGGGGAATCTTGCACAATGGGGGAAACCCTGATGCAGCGACGCCGCGTGAGCGATGAAGCCCTTCGGGGTGTAAAGCTCTTTCGACGGGAACGATAATGACGGTACCCGGAGAAGAAGCTGCGGCTAACTACGTGCCAGCAGCCGCGGTAATACGTAGGCAGCAAGCGTTGTTCGGAGTTACTGGGCGTAAAGAGTGCGTAGGTGGTGCCCTAAGTCTGTTGTGAAATCTCCCGGCTTAACTGGGAGGGTGCGGTGGAAACTGGGGTGCTTGCCA
+
CCGGGGGGGGGGGGGGGGGGGGGGGGGGGGGGGGGGGGGGGGGGGGGGGGGGGGGGGGGGGGGGGGGGGGGGGGGGGGGGGGGGGGGGGGGGGGGGGGGGGGGGGGGGGGGGGGGGGGGGGGGGGGGGGGGGGGGGEGGGGGGGGGGGGGGGGGGGGGGGGGGGGGGGGGGGGGGGGGGGGGGGGGGGGGGGGGEGGGGGGGCGGGGGGGGGGGGGGGGGGGGGGGGGDGGFGGGGGGFGGGGGGGGGGGGCFGFGGGGGGG3CFGFDFFG>DDDEEDGFFFFDFFFFFF@BEFFF<4###
@M06045:235:000000000-JCY5N:1:1101:18675:8067 1:N:0:TACAGC
CAGATCACTCCTACGGGAGGCAGCAGTGGGGAATATTGCACAATGGGCGAAAGCCTGATGCAGCGACGCCGCGTGAGGGATGACGGCCTTCGGGTTGTAAACCTCTTTCACCAGGGACGAAGCGCAAGTGACGGTACCTGGAGAAGAAGCACCGGCCAACTACGTGCCAGCAGCCGCGGTAATACGTAGGGTGCGAGCGTTGTCCGGAATTACTGGGCGTAAAGAGCTCGTAGGCGGTTTGTCGCGTCGTCTGTGAAATCCCGCAGCTCAACTGCGGGCTTGCAGGCGATACGGGCAATGG
+
CCGGGGGGGGGGGGGGGGGGGGGGGGDGGGGGGGGGGGGGGGGGGGGGGGGGGGGGGGGGGGGGGGGGGGGGGEGFGGGGGGGGGGGGGGGGGGGGGGGGGGGGGGGGGGGGFGGGGGGGGGGGGGGGGGGGGGGGGGGGGGGEGGGGGGGGGGGGGGGGGGGGGGGGGGGGGGGGGGGGGEGGGGGGGGGGGGGGGGGGGGGGGGGGGGGGGFGGGGGGGGFGGGGFGGGGGGGGGGGGGFFGGGGGGGGDGGFGGGGCFGGGGGDDFFGFGFGFFFGFF@FGFFEFDB33:::>BF###
@M06045:235:000000000-JCY5N:1:1101:5002:8102 1:N:0:TACAGC
CAGATCACTCCTACGGGAGGCAGCAGTGGGGAATTGTTCGCAATGGGCGCAAGCCTGACGACGCAACGCCGCGGGGAGGATGAAGATCTTCGGGTCGTAAACTCCTTTCGATCGGGAAGAACGTTTTCGGTGTGAACAACACCGAGAAGTGACGGTACCGAGAGAAGAAGCCCCGGCTAACTCTGTGCCAGCAGCCGCGGTAATACAGGGGGGGCAAGCGTTGTTCGGAATTACTGGGCGTAAAGGGCCAGTAGGCGGCCAACTAAGTCACACGTGAAATCCCCAGGCTTAACCTGGGTCG
+
CCGGGGGGGGGGGEFFGGFGGGGCEFGGGGGDG@GEGGGGGDGGGGGGGGGFGG<FG8EFFGGGGGGDGGGGG+CE@CGGGGGGGGGGFGFFGGGEFGGGGGGF8FDCFFGGDFGGGG:FGGGGGGGCGEGGGGGGFGGGGGGGGGG>FECFGGCCF@FGFGGGGGGGGFGGGCGEEE5<CCEGGFGGG??FGGGGGGG>8:CGC:<FGGGGGDGEGFE8187;5CC=C=FGF:@96C4E7C5>FF5C*7D0:*<=CDGDGCF4<CFGFFF?*<C>>5*9F?)17>)<<?@=7<*813###
@M06045:235:000000000-JCY5N:1:1101:26882:8106 1:N:0:TACAGC
CAGATCACTCCTACGGGAGGCAGCAGTCGAGAATCTTCGGCAATGGGCGCAAGCCTGACCGAGCGACGCCGCGTGGAGGACGAAGGCCTTCGGGTTGTAAACTCCTGTCGAGGGGGAGGAAGGCACGGCAACGTGCTTGACCGATCCCTGGAGGAAGCACGGGCTAAGTTCGTGCCAGCAGCCGCGGTAAGACGAACCGTGCGAACGTTATTCGGAATCACTGGGCTTAAAGCGCGTGTAGGCGGATCGGCACGTCCGTGGCTGAAAGCCCCCGGCCCAACCGGGGAAGTGGCGCGGGGCT
+
CCGGGGGGGGGGGGGGGGGGGGGGGGGGGGGGGGGGGGGGGGGGGGGGGGGGGGGGGGGGGGGGGGGGGGGGGFGGGGGGGGGGGGGGGGGGGGGGGGGGGGGGGGGGGGGGGGGGGGGGGGGGGGGGGGGGGGGGGGGGGGGGGGGGGGGGGGGGGGGGGGGGGGGGGGGGGGGGGGGGGGGGGGGGGGGGGGGGGGGEFCEEGGG8EFGGGGGEEGGFGGDFFCG=FFFGGGGGCE/A>FGGGEGD3DDCEG=DC3:3CD:5*9:FFFFEG>GF)7DFEEEDEEFEB)9FE>DBF1###
@M06045:235:000000000-JCY5N:1:1101:28680:8122 1:N:0:TACAGC
CAGATCACTCCTACGGGAGGCAGCAGTGGGGAATTGTTCGCAATGGGCGCAAGCCTGACGACGCAACGCCGCGTGGAGGATGAAGGTCTTCGGATTGTAAACTCCTGTTGCCAGGGACGAATGGCCACGACCTAACACGTCGTGGTGTGACGGTACCTGGTGAGGAAGCCCCGGCTAACTCTGTGCCAGCAGCCGCGGTAATACAGAGGGGGCAAGCGTTGTTCGGAATTACTGGGCGTAAAGGGCGCGTAGGCGGCCTGTTAAGTCGAACGTGAAATCCCCGGGCTCAACCCGGGAACTC
+
CCGGGGGGGGGGGGGGGGGGGGGGGGGGGGGGGGGGGGGGGGGGGGGGGGGGGGGGGGGGGGGGGGGGGGGGGGGGFGGGGGGGGGGGGGGGGGGGGGGGGGGGGFGGGGGGGGGGGGGGGGGGGGGGGGGGGGGGGGGGGGGGGGGGGGGGGGGGGGGGGGGGGGGGGGGGGGGGGGGGGGGGGGGGGGGGGGGGGGGGGGGFGGFFGGGGGEEGGGGGGGGGGGGCFCGFGGGGFGGGGGFGGGGGGGGGGGCDGGEFCGCGGGGG>FCBFF5>F?>FFFFGFF3>FFFFFFFFF;###
@M06045:235:000000000-JCY5N:1:1101:28762:8144 1:N:0:TACAGC
CAGATCACTCCTACGGGAGGCAGCAGTGGGGAATATTGCACAATGGGCGAAAGCCTGATGCAGCGACGCCGCGTGAGGGATGACGGCCTTCGGGTTGTAAACCTCTTTCAGTAGGGAAGAAGCGAAAGTGACGGTACCTGCAGAAGAAGCGCCGGCTAACTACGTGCCAGCAGCCGCGGTAATACGTAGGGCGCAAGCGTTATCCGGAATTATTGGGCGTAAAGAGCTCGTAGGCGGTTTGTCGCGTCTGCCGTGAAAGTCCGGGGCTCAACTCCGGATCTGCGGTGGGTAGGGGCAGATG
+
CCG9CFFGFF8FGGFGGFCFGCFGGGFFFGDEFGCF<FGGGGGGGGGGGGGG:<FGGFGGGGCFDGGDGGGGGEGGGGGDFBFGGCGFGGGGGDGGGFGGCFGGGG<BA9C8CEFGGBEGGGFF@FGGBFCGGGGGGDGF<CAFGADCA,:@FGEG:FFGGGFGGGGGGFFFDAFFCCFEDFCCGFBBCEEGGGDGGGGCCGG::CEC>8<9EGGCCCEEDEGGGGD:CEEECCFGE/>EGFDDCGG559CFGCEFFG:**2119CDD:**8FFC7@37)*1*)<)))8B9))-0(,-###
@M06045:235:000000000-JCY5N:1:1101:21187:8172 1:N:0:TACAGC
CAGATCACTCCTACGGGAGGCAGCAGTTTGGAATTTTGGACAATGGACGAAAGTCTGATCCAGCGACGCCGCGTGCACGAAGAAGGCCTTCGGGTTGTAAAGTGCTTTTGCTTGGGAAAAATTTTTGATTGTACCAAGAGAATAAGAGGTGGCTAACTCTGTGCAAGCAGCAGCGGTAATACAGAGACCTCAAGCGTTATCCGGAATCAGTGGGCGTAAAGCGTACCGATAGGTGGTTTTGGTAGGTTTGGGTAAAAGCCAAAAGCTCAACTTCTGCGTTTGCTCAACATACTCCAAGGTC
+
CC<6E@FGGGGGGGGGGGGGGGGGGGG9CFGGGGGGGGCCFGGGGGFGGGGGGAGFFF@FC6EFBEGGGGGGGGG,DCFFGEGFFCAFFGCFGGGGEGCGG9FFFGFGFE<,5EFGFGGGG8,BFDE@85E?5:,A,,BAF,<,>FF9FG+3F,<D<3F33=FC,=E<FGGFGGGGG:FD;F:DCF7CFFEFFGGGEG8@F,=8EBFC9,?CFGG5=88*>9CE*5CGGC:=?FGGCF4C55/:D=ECD5*9=:600C=>C**954CF64C?>**9*)/)7:F0//9)0)86*5?>7)###
@M06045:235:000000000-JCY5N:1:1101:10116:8180 1:N:0:TACAGC
CAGATCACTCCTACGGGAGGCAGCAGTGGGGAATATTGCACAATGGGCGAAAGCCTGATGCAGCGACGCCGCGTGAGGGATGACGGCCTTCGGGTTGTAAACCTCTTTCAGTAGGGAAGAAGCGAAAGTGACGGTACCTGCAGAAGAAGCGCCGGCTAACTACGTGCCAGCAGCCGCGGTAATACGTAGGGCGCAAGCGTTATCCGGAATTATTGGGCGTAAAGAGCTCGTAGGCGGTTTGTCGCGTCTGCCGTGAAAGTCCGGGGCTCAACTCCGGATCTGCGGTGGGTACGGGCAGCGG
+
CCGGGGGGGGGGGGGGGGGGGGGGGGGGGGGGGGGGGGGGGGGGGGGGGGGGGGGGGGGGGGGGGGGGGGGGGFGGGGGGGGGGGGGGGGGGGGGGGGGGGGGGGGGGGGGDFGGGGGGGGGGGGGGGGGGGGGEGGGGGGGGGGGGGGGGGGGGGGGGGGGGGGGGGGGGGGGGGGGGGGGGGGGFFEEGGGGGGGFCEEGGGGGGGGGGCEEGGGGGGGGGGGGGGGGDGGGGGGGGGGGGGGGGGGGFGGDDGGGGFGG3DGGG)8?FFFFGE:5C>F?FGFEEFB>?FDFFFF?###
@M06045:235:000000000-JCY5N:1:1101:24982:8180 1:N:0:TACAGC
CAGATCACTCCTACGGGAGGCAGCAGTGGGGAATTTTGGACAATGGGGGCAACCCTGATCCAGCCATGCCGCGTGTGTGAAGAAGGCCTTCGGGTTGTAAAGCACTTTCGGACGGAACGAAATCGCACGATCTAACAAGTCGTGTGGATGACGGTACCGTAAGAAGAAGCACCGGCTAACTACGTGCCAGCAGCCGCGGTAATACGTAGGGTGCGAGCGTTAATCGGAATTACTGGGCGTAAAGTGTGCGCAGGCGGCAGAGCAAGTCGAGTGTGAAAGCCCCGGGCTTAACTTGGGAGTC
+
CCGGGGGGGGGGGGGGGGGGGGGGGGGGGGGGGGGGGGGGGGGGGGGGGGGGGGGGGFGGGGGGGGGGGGGGG@FGGGGGGGGGGGDGGGGGEGGGGGGGGGGGGGGGGGGGGGGGGGGGGGFGGGGGGGGGGGGGGGGGGGGGGGGGGGGGEEGGGGGGGGGGGGGFGGGGGGGGGGGGGGGGGGGGGGGGGFGGDGCCEGGGGG99CEDGGGGGGGGGDGGGGFGGEGGDFG:?FCDEDGGFFGGG>DCDGGGGGGGGDCFG4*2?EFGFGFFBFFGFFFFGF>>>4F?FF2*5,(###
@M06045:235:000000000-JCY5N:1:1101:18257:8189 1:N:0:TACAGC
CAGATCACTCCTACGGGAGGCAGCAGTGGGGAATATTGGACAATGGGCGCAAGCCTGATCCAGCAATGCCGCGTGTGTGAAGAAGGTCTTCGGATTGTAAAGCACTTTCGGCGGGGACGATGATGACGGTACCCGCAGAAGAAGCCCCGGCTAACTTCGTGCCAGCAGCCGCGGTAATACGAAGGGGGCTAGCGTTGCTCGGAATGACTGGGCGTAAAGGGCGCGTAGGCGGTTTGTACAGTCAGGTGTGAAATTCCCGGGCTCAACCTGGGGGCTGCACTTGATACGTATGGACTGGACA
+
CCGGGGGGGGGGGGGGGGGGGGGGGGGGGGGGGGGGGGGGGGGGGGGGGGGGGGGGGGGGGGGGGGGGGGGGGFGGGGGGGGGGGGGGGGGGGGGGGGGGGGGGGGGGGGGGGGGGGGGGGGGGGGGGGGGGGGGGGGGGGGGGGGGGGGGGGGGGGGGGGGGGGGGGGGGGGGGGGGGGGGGGGGEGGGGGGGEGGGGGGGGGGGGGGGGGGGEGGGGGGGGGGGGGGGGGGGEGGGGGGGGGGGGGGGGGGGGGGGGGGDCFDGGGFFGFGFGFFFGFFFFGFFFFF?FFFFF>6?###
@M06045:235:000000000-JCY5N:1:1101:15594:8203 1:N:0:TACAGC
CAGATCACTCCTACGGGAGGCAGCAGTCGGGAATTTTGGGCAATGGGCGAAAGCCTGACCCAGCAACGCCGCGTGAAGGATGAAGTATTTCGGTATGTAAACTTCGAAAGAATAGGAAGAATAAATGACGGTACTATTTATAAGCTCCGGCTAACTACGTGCCAGCAGCCGCGGTAATACGGAGGGTGCAAGCGTTATCCGGATTCACTGGGTTTAAAGGGTGCGTAGGTGGGTTGGTAAGTCAGTGGTGAAATCCCCGAGCTTAACTTGGGAACTGCCATTGATACTATCAGTCTTTGCC
+
BCGGGGGGECGFCGGGE@FGGG;FEEECCCGEF@FFE,7@FFFFEF@C+@CC:FFGFGGGGGDFF@E:CCEEE4CBCFFF<F<?FGDFE<@A7C=4<?E@<EBFGGG8+@,4,5CEG9AFGGFFCEEGFEFGFEGFGGGGADFDFFGGGD7FGGC>FGEFEFGF<@FFFFEGGDEFFCGFGD*=FCEEEGBEGGEE>FGGC8BBEC?E9FFF?AEE7C7+8CG=CE5EEGGG5:EGEGGFG+CCFCFGGCFDCFGCFGG)77<6CGGC6@:47:5?FFG;FFF*==F?4BFF=9?<4)###
@M06045:235:000000000-JCY5N:1:1101:2922:8218 1:N:0:TACAGC
CAGATCACTCCTACGGGAGGCAGCAGTGGGGAATCTTGCGCAATGGGCGAAAGCCTGACGCAGCAACGCCGCGTGCGGGAAGAAGGTCTTAGGGTTGTAAACCGCTTTCAGTAGGGACGAAGGCAAACAGGTTAATAGCCTGTGCGTTGACGGTACCTACAGAAGAAGGTCCGGCTAACTACGTGCCAGCAGCCGCGGTAATACGTAGGGACCGAGCGTTGTCCGGAATCATTGGGCGTAAAGAGCGTGTAGGCGGCCAACTAAGTCCTGCGTGAAATCTCGGGGCTCAACCCCGAGCGTA
+
CCGGGGGGGG?GGGGEGEGGGGGGFGFDFGGGGGGGGAFFGGGGGGGGGGGGGGGFGGGGGGGCFGFGDGGGGGGGGGGGGGFGGGGFFGFGGGGGGGGGGGGGGGGGCFGGGFF:FGGGGGGGGGGGGGGGGFGGGGGGGCEFFGGGFFGGGGDFGGGGGGCFCFF7FGGGGGGGGGGGGGGG>F8+?ECGGGEDEDEGDGGGGGGFGDGGGGEEEGEGGGGFEGGGFG7AF7@FFEGGDFGFFCGD*1>7FCGDG3CGGGGCCC7:9?4;7)9<F4:1/7)9>>05?@F472749-###
@M06045:235:000000000-JCY5N:1:1101:6823:8219 1:N:0:TACAGC
CAGATCACTCCTACGGGAGGCAGCAGCAAGGAGTTTTCCGCAATGGGCGCAAGCCTGACGGAGCAACGCCGCGTGGGGGATGACGCCCTTCGGGGTGTAAACCCCTTTTCTTGGGGACGAAGCAGTGACGGTACCCGAGGAATAAGGCCCGGCTAACTACGTGCCAGCAGCCGCGGTAATACGTAGGGGCCGAGCGTTGTCCGGAGTTACTGGGCGTAAAGCGCGCGCAGGCGGCTCGTCAAGCCTGACGTGAAAGCCCCCGGCTCAACCGGGGAGGGTCGTCGGGGACTGGCGGGCGGGG
+
CCEFFFGGGFGEFGGGGECEFG-BFF9FEDFFGGGGGCFEGGGGGFF<BFGGGGGGF8FFCF@C7EGCGECFGGGGGGFEDGGGGGEGGGGGEGGGGFGGGGGGDFD<,FFEFFGGEED@FEGGFG,:FGGGGDFGGEEDEC,>F:BEFFGEGGG,FFCFEF7CGGGGFGFFFGGG>EGGDCGGGG5C*C:EEGGG5;CC97;CEEEFFCGD?EGGEG*8CFEEGGGGGDEGGGGCEGDGGD9*9ECD7/9C=D977>FC<)7C)9CDFFGBDBGF@517;5))05<>B;54>BEF1(###
@M06045:235:000000000-JCY5N:1:1101:8087:8234 1:N:0:TACAGC
CAGATCACTCCTACGGGAGGCAGCAGTGGGGAATTTTGGACAATGGGCGCAAGCCTGATCCAGCCATGCCGCGTGCGGGAAGAAGGCCTTCGGGTTGTAAACCGCTTTTGTCAGGGAAGAAATCTTCTGGGTTAATACCTCGGGAGGATGACGGTACCTGAAGAATAAGCACCGGCTAACTACGTGCCAGCAGCCGCGGTAATACGTAGGGTGCGAGCGTTAATCGGAATTACTGGGCGTAAAGCGTGCGCAGGCGGTCTTGCAAGACAGGTGTGAAATCCCCGGGCTCAACCTGGGATCA
+
CCGGGGGGFFFFGGGFGGEGGGGGAF@CFGGGGGGGGGEGG@FCFEGC@FFCCFGGGGFG9FFGGFFCFGGCGGGDGGGGFEGGFFFGFGFGGGGGGGG9EGGGGGGFGGGFGGGGFGEGG?<DCFFGGGGFGGGFFFFGGGGDGGGCFBDCGGFGE99ECGGGGGGGGGFFGGGGGGFGGGFGGFCCCC7CFGGGGGGGGGFGGGFEGGGFCCE8EGEGCGGGF:C8CFGEGEFFC5<CDG=GGC*9CDD<C>=77CCDGGGDCG<FFF*=FFDFF9FFF?FGB:DE>7=;73FF6(###
@M06045:235:000000000-JCY5N:1:1101:18287:8269 1:N:0:TACAGC
CAGATCACTCCTACGGGAGGCAGCAGTCGGGAATTTTGCGCAATGGACGAAAGTCTGACGCAGCAACGCCGCGTGAGGGATGACGGCCTTCGGGTTGTAAACCTCTTTTCTCAGGGACGATGATGACGGTACCTGAGGAAGAAGCCACGGCTAACTACGTGCCAGCAGCCGCGGTAATACGTAGGTGGCAAGCGTTGTCCGGATTTACTGGGCGTAAAGAGCGCGCAGGCGGTCGTTCAAGTCGCGTGTGAAAGCCCCCGGCTCAACTGGGGAGGGTCACGCGATACTGATCGACTCGGGG
+
CCGGGGGGGGGGGGGGGGGGGGGGGGGGGGGGGGGGGGGGGGGGGGGGGGGGGGGGGGGGGGGGGGGGGGGGGFGGGGGGGGGGGGGGGGGGGGGGGGGGGGGGGGGGGGGGGGGGGGGGGGGGGGGGGGGGGGGGGGGGGGGGGGGGGGGGGGGGGGGGGGGGGGGGGGGGGGGGGGGGFFGGGGGGGGGGGGECGGDGGGGEGC9FGGGGGGCEEGGGGFGGEGCCGGGGGD=:>F4CFGGGGGGGGGFGGGGCDDCDGD)CDFFGFFG@GEGB@5<@FFFCDDBF?=FFF?D???###
@M06045:235:000000000-JCY5N:1:1101:28521:8288 1:N:0:TACAGC
CAGATCACTCCTACGGGAGGCAGCAGTGGGGAATATTGGACAATGGGCGGAAGCCTGATCCAGCAACGCCGCGTGAGGGATGACGGCCTTCGGGTTGTAAACCTCTTTCAGTACCGACGAAGCGAGAGTGACGGTAGGTACAGAAGAAGCACCGGCCAACTACGTGCCAGCAGCCGCGGTAATACGTAGGGTGCGAGCGTTGTCCGGAATTATTGGGCGTAAAGGGCTCGTAGGCGGTTTGTCGCGTCGGGAGTGAAAATCCAGGGCTTAACTCTGGACTGGCTTCCGATACGGGCAGGAC
+
CCGGGGGGGGGGGGGGGGGGGGGGGGGGGGGGGGGGGGGGGGGGGGGGGGGGGGGGGGGGGGGGGGGGGGGGGGGGGGGGGGGGGGGGGGGGGGGGGGGGGGGGGGGGGGGGGGGGGGGGGGGGGGGGGGGGGGGGGGGGGGGGGGFGGGGGGGGGGGGGGGGGG:FGGGGGGGGGGGGGGGGGGGGGGGGGGGGGDGGGGGGGGGGCGGGFGGFGGCCCCCGGGGGGGGGGFGGGGGGGGGGDFEGDDGGGGG6:>FGGGGG4FGGF>:FFGFG=@FGFF>FFFFFFFF35:1@B06###
@M06045:235:000000000-JCY5N:1:1101:22150:8289 1:N:0:TACAGC
CAGATCACTCCTACGGGAGGCAGCAGTAGGGAATATTGGGCAATGGATGCAAGTCTGACCCAGCCATGCCGCGTGCCGGATGAAGGCCCTCAGGGTTGTAAACGGCTTTTATTCGGGAAGAAGAGCAGGGATGCGTCCTTGTGTGACGGTACCGAATGAACAAGCACCGGCTAACTCCGTGCCAGCAGCCGCGGTAATACGGAGGGTGCGAGCGTTGTCCGGAATCACTGGGCGTAAAGGGCGCGTAGGTGGCCCGTTAAGCGTGTGGTGAAAGCCCGGGGCTCAACTCCGGGTCGCCGCA
+
CCGGGGGGGD8EFGGGGGGGGGGGFGGGGGGFFG<FFFAFEFGGGGGGGGGGGGGGGGGGGFDGGFDGGGGGEGGGGGGGGGGGGGGGGGG@FCFFGGEFGAFFFDCGFGGGGGGGGDGGGGGGGGCFGGGGGDBCFGEG9D=FGGGGGGGGGGGGGF<CEGGGGGFFFFFGGGGGGGGGDB<BFFE8CGG>EECE>F99FG7EECEC*:E>58:=CGC<88E*:CCFF+AFGEGCCCFG75*/9*:D5CGDEG5<D4EGGF)/*19CF>*=CFGF>E3;)0)7=@FFF7)<@2D((,###
@M06045:235:000000000-JCY5N:1:1101:25287:8294 1:N:0:TACAGC
CAGATCACTCCTACGGGAGGCAGCAGTGGGGAATCTTGCGCAATGCGCGAAAGCGTGACGCAGCAACGCCGCGTGTGGGAAGAAGGCCTTCGGGTTGTAAACCACTTTCAGTTGGGACGAAGGTTCACGGGTTAATAGCCCGTTGGACTGACGGTACCTTCACAAGAAGCCCCGGCTAACTACGTGCCAGCAGCCGCGGTAATACGTAGGGGGCGAGCGTTGTCCGGAATCATTGGGCGTAAAGCGCGTGTAGGCGGCTCGGTAAGTCCGCTCTGAAAGCCCGGGGCTCAACCCCGGGTTA
+
CCGGGGGGGGGGGGGGGGGGGGGGGGGF?FGGGGGGGGGGGGCGGGGGGGGGGGGGGGGGGGGGGGGGGGGGGFGGGGGGGGGGGGGGGGGGGGGGGGGGGGGGGGGGGGGFFGGGGGGGDGGGGGGGGGGGEFGFGGGGFEGGGGGGGGGGGGGGGGGGGGGGGGGGGGGGGGGGGGGGGGGGGGGGGGGGGGGGGGGGGGGGGG?CF5EGGGGGGGGEGGGGFGG=EFGGGGGGFGDEGEFGGGCCGGD5EGGGGG=DGGCC3CGGFFG>3@7=B7CFF>>DFDD57?F?F?F>;;###
@M06045:235:000000000-JCY5N:1:1101:14033:8310 1:N:0:TACAGC
CAGATCACTCCTACGGGAGGCAGCAGCAAGGAGTTTTCCGCAATGGGCGAAAGCCTGACGGAGCAACGCCGCGTGGGGGATGACGCCCTTCGGGGTGTAAACCCCTTTTCTTGTGGACGAAGCAGTGACGGTACCCGAGGAAGAAGGCCCGGCTAACTACGTGCCAGCAGCCGCGGTAATACGTAGGGGCCGAGCGTTGTCCGGAGTTACTGGGCGTAAAGCGCGCGCAGGCGGCCCGTCAAGCCTGACGTGAAAGCCCCCGGCTCAAACGGGGAGGGTCGTCGGGGACCGGCGGGCTGGG
+
CCDFGGGGGGGGGGGGGGGEGGGGGGGGGGGGFGGGGGGGGGGDGFGGDGGGEGGGGGGGGGGGGGGGGGGGGGGGGGDGGGGGGGEGGGGGGGGGGGGGFGGGGGFFFGGCFGFGGGEGGGGGGGGGFGGG>CEFGEGGGGGFGFFD>FGGGE@GF9FFGCFCCFGGGGGCGGGGGCEFGGGDGG>EGGGGCEDGGGGGGGGGGG8FGFGCCGCEG5?FGFDDEEGGDEEEGGC*2:/:CCFFCFFGGD***1<C*97DGC<))1*>697BDB))759?D)75)8D3.)08.4.,((###
@M06045:235:000000000-JCY5N:1:1101:28836:8315 1:N:0:TACAGC
CAGATCACTCCTACGGGAGGCAGCAGTGGGGAATTGTTCGCAATGGGCGCAAGCCTGACGACGCAACGCCGCGTGGAGGATGAAGATTTTCGGATCGTAAACTCCTGTCGAATGGGACGAATAGATTGCGGGTTAACAGCCCGTGGTCCTGACGGTACCGTTAAAGGAAACCCCGGCTAACTCCGTGCCAGCAGCCGCGGTAATACGGGGGGGGTAAGCGTTGTTCGGAATTACTGGGCGTAAAGGGCTCGGAGGCGGCCAACTAAGTCATACGTGAAATCCCTCAGCTTAACTGGGGTCC
+
CCGGGGGGGGGGGGGGGGGGGGGGGGGGGGGGGGGGGGGGGGGGGGGGGGGGGGGGFGGGGGGGGGGEGGGGGGGGGGGGGGGGGGGGGGGGGGGGGGGGGGFGFGGGGGGGGGGGGGGGGGGGGGGGGGGGGGGGGGGGGGGGGGGFGGGCFGGGGGGGGGEGGGGGDGGGGGGEDGGGGGGGGFGGGGGGGFD5:>CEEEGGGGGGEGGCEGEEGGGGEGE8@CGGGGGGCGGGGGGGCECCGFEGGGG)*7CDDDGGGGGF44CDF=CFFFFF:F>FBF@GF>FFF?=FFDFFFF###
@M06045:235:000000000-JCY5N:1:1101:15829:8331 1:N:0:TACAGC
CAGATCACTCCTACGGGAGGCAGCAGTGGGGAATATTGGACAATGGGCGCAAGCCTGATCCAGCCATGCCGCGTGAGTGATGAAGGCCCTAGGGTTGTAAAGCTCTTTTGTGCGGGAAGATAATGACTGTACCGCAAGAATAAGCCCCGGCTAACTTCGTGCCAGCAGCCGCGGTAATACGAAGGGGGCTAGCGTTGCTCGGAATCACTGGGCGTAAAGCGCACGTAGGCGGACTCTTAAGTCGGTGGTGAAATCCTGGAGCTCAACTCCAGAACTGCCTTCGATACTGGGAGTCTCGTTG
+
CCGGGGGGGGGGGGGGGGGGGGGGGGGGGGGGGGGGGGGGGGFGGGGGGGGGGGGGGGGGGGGGGGGGGGGGGGGGGFGGGGGGGGGGGGGGGGGGGGGEGGGGGGGGGGGFGGGGGGGGGGGFGAGGGGGGGGGGGGGFGGCGGGGGGGGDGGGGGGGGGGGGGGGGGGGGGGGGGGFGGC:EDGDGGGGGGGGGGGFGGGD@CFFGGGG>FGEG5CDGGG=CCCGGGGGGCEGFGGG?CCCDGGGC<5*>2:FGFG?7CG:FGGG*6?FFGF:@@FFFFFFGFF>6?FFF)4FBD0###
@M06045:235:000000000-JCY5N:1:1101:19842:8343 1:N:0:TACAGC
CAGATCACTCCTACGGGAGGCAGCAGTGGGGAATTTTGGACAATGGGGGCAACCCTGATCCAGCCATGCCGCGTGCGGGAAGAAGGCCTTCGGGTTGTAAACCGCTTTTAGCCGGGACGAAAAGGGCACGGATAACACCCGTGTTTTTTGACGGTACCGGCGGAATAAGCACCGGCTAACTACGTGCCAGCAGCCGCGGTAATACGTAGGGTGCGAGCGTTAATCGGAATTACTGGGCGTAAAGCGTGCGCAGGCGGTTCGTTGTGTCGGCGGTGAAAGCCCCGGGCTCAACCTGGGATCC
+
CCGGGGGGGGGGGGGGGGGGGGGGGGGGGGGGGGGGGGGGGGGGGGGGGGGGGGGGGGGGGGGGGGGGGGGGGGGGGGGGGGGGGGGGGGGGGGGGGGGGGGGGGGGGGGGGGGGGGGGGGGGGGGGGGGGGGGGGGGGGGGGGGGGGGGDFGGGGFCFGGGGGGGGGGGGGGGCDGGGGGGGEGGFGGGGGGGGGGGG5>8FGFGGDCCEGGGEGGGGGGE5ECCG8EGGGFGGGGGGGGGGGGGGGCDDDGGGDGGGDDGFGGGGGFFGFGEGFFF>F>FFGEF::FFF?FBFB:,###
@M06045:235:000000000-JCY5N:1:1101:24138:8355 1:N:0:TACAGC
CAGATCACTCCTACGGGAGGCAGCAGTGGGGAATATTGCGCAATGGGCGGAAGCCTGACGCAGCGACGCCGCGTGGGGGATGACGGCCTTCGGGTTGTAAACCTCTTTCGACCTTGACAAAGCCTCTTTGGGGGTGATGGTAGGGGTGGAAGAAGCACCGGCCAACTACGTGCCAGCAGCCGCGGTAACACGTAGGGTGCGAGCGTTGTCCGGAATTATTGGGCGTAAAGAGCTCGTAGGCGGTGTGTCGCGTCGGCCGTGAAAACTTGCAGCTTAACTGTGGGCGTGCGGTCGATACTGA
+
CCGGGGGGGGGGGGGGGGGGGGGGGGGGGGGGGGGGGGGGGGGGGGGGGGGGGGGGGGGGGGGGGGGGGGGGGFGGGGGGGGGGGGGGGGGGGGGGGGGGGGGGGGGGGGGGGGGGGGGGGGGGGGGGGGGGGGFGGGGGGGGGGGGGGGGGGGGGGGGGGGGGGGGGGGGGGGGGGGGGGGGGGEGGGGGGFFGGGGGGGGGGGEGGGGGGE;EC8CFGGGGGEEGEGGGFGGGGGGCEGGGGGGGGGGGGEDGGGGGGGGGFCFGGFFF@G?CF?FFFFFFGFFF35;BEEBB?F9###
@M06045:235:000000000-JCY5N:1:1101:20415:8362 1:N:0:TACAGC
CAGATCACTCCTACGGGAGGCAGCAGTCGAGAATCTTCGGCAATGGGCGCAAGCCTGACCGAGCGACGCCGCGTGGAGGATGAAGGCCCTCGGGTTGTAAACTCCTGTCGAGGGGGAAAAAGGACCGCAAGGTCTTGATTGATCCCTGGAGGAAGCACGGGCTAAGTTCGTGCCAGCAGCCGCGGTAAGACGAACCGTGCAAACGTTATTCGGAATCACTGGGCTTAAAGCGCGTGTAGGCGGATACGCACGTCTGTCGCTGAAATCCCCCGGCTCAACCGGGGAACGGGCGTGGATAGAC
+
CCGGGGGGGGGGGGGGGGGGGGGGGGGGGGGGGGGGGGGGGGGGGGGGGGGGGGGGGGFGGGGFCFGGGGGGGEGGCFGGGGGGGGFFGGGGGGGGGGFGGGGGGGGGGFCFGGGGGGGGGGGGGGGGGGGGGGGGGGGGGGGC>FGGGGGGGGGGGGGGGCFGGGGGGGGGGFGGGGGGGDEEGGGGGGGGGGGGG>FGGGGCEEFGGGGGGGGGGGGGGGGGGFGG9CFCEGGGGFGFFGGGGGFCC59D59EFFGGG3576C>C4FFDBGF3067<<:B>7>3)7>BFFFFD6<-###
@M06045:235:000000000-JCY5N:1:1101:28711:8364 1:N:0:TACAGC
CAGATCACTCCTACGGGAGGCAGCAGTGGGGAATATTGCACAATGGGCGCAAGCCTGATGCAGCGACGCCGCGTGAGGGATGACGGCCTTCGGGTTGTAAACCTCTTTCAGTAGGGAAGAAGCGAAAGTGACGGTACCTGCAGAAGAAGCGCCGGCTAACTACGTGCCAGCAGCCGCGGTAATACGTAGGGCGCAAGCGTTATCCGGAATTATTGGGCGTAAAGAGCTCGTAGGCGGTTTGTCGCGTCTGCCGTGAAAGTCCGGGGCTCAACTCCGGATCTGCGGTGGGTACGGGCAGCGG
+
CCGGGGGGGGGGGGGGGGGGGGGGGGGGGGGGGGGGGGGGGGGGGGGGGGGGGGGGGGGGGGGGGGGGGGGGGGGGGGGGGGGGGGGGGGGGGGGGGGGGGGGGGGGGGGGFGGGGGGGGGGGGEGGGGGGGGGGGGGGGGGGGGGGGGGGGGGGGGGGGGGGGGGGGGGGGGGGGGGGGGGGGGGEGCG>FGGGGGGGGGGGGGGGEGGGGGGFGGGGGGGGGGGG??CE=CGGGG:DGGGGGGDGGGGGGGGCCFGGFCFGGDDC7FFGFGFGDF39>64FGEFFFDFBFDFFFF?###
@M06045:235:000000000-JCY5N:1:1101:23811:8375 1:N:0:TACAGC
CAGATCACTCCTACGGGAGGCAGCAGTGGGGAATATTGCACAATGGGCGAAAGCCTGATGCAGCAACGCCGCGTGAGCGATGAAGGCCTTCGGGTCGTAAAGCTCTGTCCTCAAGGAAGATAATGACGGTACTTGAGGAGGAAGCCCCGGCTAACTACGTGCCAGCAGCCGCGGTAATACGTAGGGGGCTAGCGTTATCCGGAATTACTGGGCGTAAAGGGTGCGTAGGTGGTTTCTTAAGTCAGAGGTGAAAGGCTACGGCTCAACCGTAGTAAGCCTTTGAAACTGGGAAACTTGACGT
+
CCGGGGGGGGGGGGGGGGGGGGEGGGFFGGGGGGGGGGGGGGGGGGGGGGGGGGGGGGGGGGGGGGGGGGGGGGGGGGGGGGGGGGGGGGGGGGGGFFGGGGGEFEEGGGGGGGGGGGGGGGGGGGGGGGGGGGGGGGDGGGGGGGEGGGGGGGGGGGGGGGGGGGGGGGGGGGEGGGGGGFGGGGGGGGGGGGGGGGGGGGGGGGGGGFGGGGEEG*AFEFGGGGDGGGGG8FFGGGGGGGGGGEGGGG7D+:EFGGGGGGGGC6FGFBC@D4CFFFGFFFBFFFFFF>@FFBF><)###
@M06045:235:000000000-JCY5N:1:1101:23267:8397 1:N:0:TACAGC
CAGATCACTCCTACGGGAGGCAGCAGTGGGGAATATTGCACAATGGGCGCAAGCCTGATGCAGCGACGCCGCGTGAGGGATGACGGCCTTCGGGTTGTAAACCTCTTTCAGCATCGACGAAGCGCAAGTGACGGTAGATGCAGAAGAAGGACCGGCCAACTACGTGCCAGCAGCCGCGGTAATACGTAGGGGGCAAGCGTTATCCGGATTTACTGGGCGTAAAGAGCGCGTAGGCGGTTCCGGAAGTTGGTTGTGAAAGTTCGAGGCTCAACCTCGAAACTGCGTCCAATACTGCGGGGCC
+
CCGGGGGGGGGGGGGGGGGGGGGGGGGGGGGGGGGGGGGGGGGGGGGGGGGGGGGGGGGGGGGGGGGGGGGGGFGGGGGGGGGGGGGGGGGGGGGGGGGGGGGGGGGGGGGGGGGGGGGGGGGGGGGGFGGGGGEGGGGGGGGGGGGGGGGGGGGGGGGGGGGGGGGGGGGGGGGGDGGGGGGGGGCFCGGGGGGGGGGGGGGGGGGDGGGGFDFDGGG8E5FGC=FEGGGDEG6CG=DEGG*9CE6>CGDCCCC>FGGGGCDCGGC7>=FFGFGFFFGEFFFGFFFFFFFFF<FB>B###
@M06045:235:000000000-JCY5N:1:1101:21837:8398 1:N:0:TACAGC
CAGATCACTCCTACGGGAGGCAGCAGTGGGGAATATTGGACAATGGGCGCAAGCCTGATCCAGCCACGCCGCGTGAGTGATGAAGGCCTTCGGGTCGTAAAGCTCTGTGGGGAGGGACGAACCGCTGTTGGTGCATAGCCAACAGCATGACGGTACCTCCTTAGCAAGCACCGGCTAACTTCGTGCCAGCAGCCGCGGTAATACGAAGGGTGCAAACGTTGCTCGGAATTATTGGGCGTAAAGCGCACGTAGGCGGCATTGCAAGTCGGATGTGAAATCCCTCGGCTCAACCAAGGAAAGT
+
CCGGGGGGGGGGGGGGGGGGGGGGEGGGGGGGGGGGGGGGGGGGGGGGGGGGGGGGGGGGGGGGGGGGGGGGGGGEGGGGGGGGGGGGGGGGGGGGGGGFGGGGGGGGGGGGDGGGGGGGGGGGGGGGGGGGGGGGGGGGGGGGGGGGGGGGDGGGGGGGGGGGGGGGGGGGGDGGGGGGGGGGGGGGGGGGGGGGGGGGEGGCEFGGGGGGGGGGGGGGGGGGGG5EEGEGGGGGGGGGDFGGGGGDGGGGGGGGCCEGGGGGGGGGD>GEGFGFFFGFFFFGFF5B@?FFE?FF:<###
@M06045:235:000000000-JCY5N:1:1101:18497:8400 1:N:0:TACAGC
CAGATCACTCCTACGGGAGGCAGCAGTCGGGAATTTTGCGCAATGGACGAAAGTCTGACGCAGCAACGCCGCGTGAGGGATGACGGCCTTCGGGTTGTAAACCTCTTTTCTCAGGGACGATGATGACGGTACCTGAGGAATAAGCCACGGCTAACTACGTGCCAGCAGCCGCGGTAATACGTAGGTGGCAAGCGTTGTCCGGATTTACTGGGCGTAAAGAGCGCGCAGGCGGTCGTTCAAGTCGCGTGTGAAAGCCCCCGGCTCAACTGGGGAGGGTCACGCGATACTGATCGACTGGGCC
+
CCGGGGGGGGGGGGGGGGGGGGGGGGGGGGGGGGGGGGGGGGGGGGGGGGGDGGGGGGGGGGGGGGGGGGGGGGGGGGGGGGGGGGGGGGGGGGGGGGGGGGGGGGGGGGGGGGGGGGGGGGGGGGGGGGGGGGGGGGGGGGGGGGGGGGGGGGGGGGGGGGGGGGGGGGGGGGGGGGGGGGGGGGGGGGGGGGGGGGGGGC88CFCFGGGGGGGGGGGGGGGGGGGGGGGGGGGEGGGGGF9DGG5<C7*07CGGGGGGGD5DGGGGFF:DGFDEEFC6BFE3;:>FFFBF@1>6>F###
@M06045:235:000000000-JCY5N:1:1101:16978:8408 1:N:0:TACAGC
CAGATCACTCCTACGGGAGGCAGCAGTGGGGAATTTTGGACAATGGGGGCAACCCTGATCCAGCCATTCCGCGTGAGTGAAGAAGGCCTTCGGGTTGTAAAGCTCTTTTGTCCGGAACGAAACGGGTAGCGTGAATATCGCTGCCTACTGACGGTACCGGAAGAATAAGCACCGGCTAACTACGTGCCAGCAGCCGCGGTAATACGTAGGGTGCGAGCGTTAATCGGAATTACTGGGCGTAAAGCGTGCGCAGGCGGTTTTGTAAGCCAGATGTGAAATCCCCGGGCTTAACCTGGGATAT
+
CCGGGGGGGGGGGGGGGGGGGGGG@FGGGGGGGGGGGGGGGGFGGGGGGGGGGGGGGGGGGGGGGGGGGGGGGGGGGGGGGGGGGGGGGGGGGGGGGGGGGGGGGGGGGGGGGGGGGGGGGGGGGGGGGGGGGGGGGGGGGGGGGGGGGGGGGGGGGGGGGGGGGGGGGGGGGGGGGGGGGGGGGGGGGGGGGGGGGGGGGGGGGGGBCEGGGGGGGGGGGGCFGGGGGGGFGGGGGGGEGGGGGGGGGGGGGGGGGGD3<FGGGGCFFFFFG/*9FFGFFFFGFFFEFFFFF)56B(###
@M06045:235:000000000-JCY5N:1:1101:14611:8432 1:N:0:TACAGC
CAGATCACTCCTACGGGAGGCAGCAGTGGGGAATATTGGACAATGGGCGCAAGCCTGATCCAGCCATGCCGCGTGAGTGATGAAGGCCCTAGGGTTGTAAAGCTCTTTTGTGCGGGAAGATAATGACGGTACCGCAAGAATAAGCCCCGGCTAACTTCGTGCCAGCAGCCGCGGTAATACGAAGGGGGCTAGCGTTTCTCGGAATCACTGGGCGTAAAGGGTGCGTAGGCGGGTCTTTAAGTCAGGGGTGAAATCCTGGAGCTCAACTCCAGAACTGCCTTTGATACTGAAGATCTTTATT
+
CCGGGGGGGGGGFGGGGGGGGGGGGGFGGGGGGGGGGGGGGGGGGGGGGGEGGGGGGGGGGGGGGGGGGGGGGGGGGGGGGGG<?EGGGGFGGGGGGGGGGGGGGGGGGGGGGGGGGGGGGGGGGGFEGGGGGGGGGGGGGGGGGGFCFEF7@FGGGGGGFFGGGGGGGGGGGGGGGGGGGFGGGGGGGGGGGGGG*:+BC>EGGGGGFGGFGGGGGG@GGGGCGEEGGFGGG?CFGGGGGGGGGGCGGDF6EFF*?F67F477*>F>??G?CFGFFFGFFFFD?467F?B68<FFA4###
@M06045:235:000000000-JCY5N:1:1101:11979:8433 1:N:0:TACAGC
CAGATCACTCCTACGGGAGGCAGCAGTGGGGAATCTTGCGCAATGGACGAAAGTCTGACGCAGCCACGCCGCGTGAGTGAAGAAGGCCTTCGGGTTGTAAAGCTCTGTCGGAAGGGACGAAAATGGTCTGGGTTAACAGCCCAGGCAACTGACGGTACCTTCAAAGGAAGCACCGGCTAACTCTGTGCCAGCAGCCGCGGTAATACAGAGGGTGCAAGCGTTGCTCGGAATTATTGGGCGTAAAGGGTAGGTAGGTGGTCTTATTTGTCTGTCGGTGAAATCCCGGGGCTTAACTCCGGTC
+
CCGGGGGGGGGGGGGGGCEGGGGGGGDFGGGGGGGGGGGGGGGGGGGGGGGGGGGFGGGGGGGGGGGGGGGGGGGEEGGGGGGGGFGGGGGGGGGGGGDGGGGGDGGGGGGGDGGGGFGGGEGGGGGGGGGGGGGGGGGFFGGGGGGGGGGGGGGGGGGGGCCFFFGGGGGGCFEGGGGGGGGCFFEGGGGGGGGGGGGGGGGGGGGGGGGGGGGGGGGGGGGD9CGGGGCE:7CDGG:E9>CFGFG4CDGDCCFFCFCC7DGCC*:F?FFFGFDEE5FFFF6CEFFDE3:?FFFA??###
@M06045:235:000000000-JCY5N:1:1101:19432:8446 1:N:0:TACAGC
CAGATCACTCCTACGGGAGGCAGCAGTTAGGAATTTTGGGCAATGGGCGCAAGCCTGACCCAGCAACGCCGCGTGGGTGACGAAGGCCTTCGGGTTGTAAAGCCCTTTTCTGGGGGAAGATGATGACGGTACCCCAGGAAGAAGCACCGGCTAACTACGTGCCAGCAGCCGCGGTAATACGTAGGGTGCGAGCGTTGCCCGGATTTATTGGGCGTAAAGGGCGCGCAGGCGGCTCGGCACGTCCGTTGTGAAATCGCCCGGCTCAACTGGGCGGGGTCAGCGGATACGGCCGAGCTGGTAG
+
CCGGGGGGGGGGGGGGGGGGGGGGGGGGGGGGGGGGGGGGGGGGGGGGGGGGGGGGGGGGGGGGGGGGGGGGGGGGGGGGGGGGGGGGGGGGGGGGGGGGGGGGGGGGGGGGGGGGGGGGGGGGGGGGGGGGGGGGGGGGGGGGGGGGGGGGGGGGGGGGGGGGGGGGGGGGGGGGGGGGGGGGGGGGGGGGGGGGGGGGGGGGGGGGGGGGGGEGGGGGGGGGGGGGGGGGGGGGGGGGGGGGGGGGDGGGGGGDFGGGGG<DFGGFFFGFGFGFEFCFFFEDED@>EFFF:259:B###
@M06045:235:000000000-JCY5N:1:1101:22313:8449 1:N:0:TACAGC
CAGATCACTCCTACGGGAGGCAGCAGTGGGGAATATTGGACAATGGGCGCAAGCCTGATCCAGCCATGCCGCGTGAGTGATGAAGGCCCTAGGGTTGTAAAGCTCTTTCACCGGTGAAGATAATGACGGTAACCGGAGAAGAAGCCCCGGCTAACTTCGTGCCAGCAGCCGCGGTAATACGAAGGGGGCTAGCGTTGTTCGGAATTACTGGGCGTAAAGCGCACGTAGGCGGACATTTAAGTCAGGGGTGAAATCCCAGAGCTCAACTCTGGAACTGCCTTTGATACTGGGTGTCTCGGCT
+
CCGGGGGGGGGGGGGGGGGGGGGGGGFFGGGGGGGGGGGGGGGGGGGGGGGGGGGGGGGGGGGGGGGGGGGGGGGFGFGGGGGGGGGGGGGGGGGGGGGGGGGGGGGGGGGGGGEGGGGGGGGGGGGGGGGGGGGGGDGGGGGGGGGGGGGGGGGGGGGGGGGGGGGGGGGGFGEGGGGGGGGGGGGGGGGGGGGGGGFGGGEEDFGGGGGGGGGGGFGGGGGGGGGGGGEG5CEFFGGGGCCFGGFGGGGGGFGFGFFDGF7CGGGGFFGFFFG:*9FFFF=D?=B?*9@F>BFAB0###
@M06045:235:000000000-JCY5N:1:1101:26668:8517 1:N:0:TACAGC
CAGATCACTCCTACGGGAGGCAGCAGTTAGGAATTTTGGGCAATGGGCGAAAGCCTGACCCAGCAACGCCGCGTGGGCGAAGAAGGCCTTCGGGTCGTAAAGCCCTTTTCCAGGGGAAGATAGTGACGGTACCCTGGGAATCAGCCCCGGCTAACTACGTGCCAGCAGCCGCGGTAATACGTAGGGGGCAAGCGTTGTCCGGATTTATTGGGCGTAAAGCGCTCGCAGGTGGTTCATTGCGTCGTGCGTGAAAGACCCCGGCTCAACTGGGGAGGGTCGTGCGAAACGGGTGAACTAGGAT
+
CCGGGGGGGGGGGGGGGGGGGGGGGGGGGGGGGGGGGGGGGGGGGGGGGGGGGGGGGGGGGGGGGGGGGGGGGGGGGGGGGGGGGGGGGGGGGGGGGGGGGGGGGGGGGGGGGGGGGGGGGGGGGGGGGGGGGGGGGGGGGGGGGGGGGGGGGGGGGGGGGGGGGGGGGGGGGGGGGGGGGGGGGGGGGGC8CGEGGEG7CD*;E6@FFGGDGEGGGC?FGGGDEGCEGGGGGGGGGGGGGEGGGGDCDGGG?FGGGFEDCC)>FFFCFFC>CDGFFFGF55@DDFDFD@BBF?FBA-###
@M06045:235:000000000-JCY5N:1:1101:5479:8521 1:N:0:TACAGC
CAGATCACTCCTACGGGAGGCAGCAGTAGGGAATCTTCCGCAATGGGCGAAAGCCTGACGGAGCAATGCCGCGTGAGTGATGAAGGTTTTCGGATCGTAAAGCTCTGTTGCCAGGGAAGAACGCTTGGGAGAGTAACTGCTCTCAAGGTGACGGTACCTGAGAAGAAAGCCCCGGCTAACTACGTGCCAGCAGCCGCGGTAACACGTAGGGGGCAAGCGTTGTCCGGATTTATTGGGCGTAAAGAGCGCGTAGGCGGTTCAGTAAGTCGGGTGTGAAACCTCCAGGCTCAACCTTGAGCCT
+
?CGGGGGFFGGGGEFGGGGGGGGDGGDGGFCFGGGEFGFGE+@CEFFFGE7FFFGFC,CFGGGG7EFCGGCFGGGE>FFCFGFAAFG,CDFF7==CCEFFFGGG@EGFGGGGF@FDBFG@FG>FGEFG<<FFEGGG9F,CF?,DDCCFD@FGGGGFCG9C7@,E7><F,,3<F*@@*1@BEEGG:FGGGGC6::FEEGGEGGGG8B<?*B58BDGFF51;;*:C95C*/A++<C+AFG3/9E57C6C)7DDG5CC5C7***:CGFG:DDFDFC5C6@F*>4@4465).59F?>0*4))###
@M06045:235:000000000-JCY5N:1:1101:17974:8531 1:N:0:TACAGC
CAGATCACTCCTACGGGAGGCAGCAGTGGGGAATATTGCGCAATGGGCGAAAGCCTGACGCAGCGACGCCGCGTGTGGGATGACGGCCTTCGGGTTGTAAACCACTGTCGGGAGGGACGAATGCCCCGCAAGGGGAGTGACGGTACCTCCAAAGGAAGCACCGGCTAACTCCGTGCCAGCAGCCGCGGTAATACGGAGGGTGCGAGCGTTGTCCGGAATCACTGGGCGTAAAGGGCGCGTAGGCGGCCTGATAAGTAGGGGGTGAAATCCTGCGGCTTAACCGCAGGGCTGCCTTCTATCA
+
CCGGGGGGGGGGGGGGGGGGGGGGGGGGGGGGGGGGGGGGGGGGGGGGGGGGGGGGGGGGGGGGGGGGGGGGGGGGGGGGGGGGGGGGGGGGGGGGGGGGGGGGGGGGGGGGGGGGGGGGGGGGGGGGGGGGGGGGGGGGGGGGGGGGGGGGGGGGGGGGGGGGGGGGGGGGGGGGGGGGGGGGGGGGEGGGGGGGGGGGGGGGGGGGGGGGGGGGGGGGGGGGGGGGGGGGGGGGGGGGGGGGGGGGDGG=FGGCGGGGGGDGGFGFFFGFGFGFEFGFFFFGFEF>D>DFF?FF<)###
@M06045:235:000000000-JCY5N:1:1101:9026:8542 1:N:0:TACAGC
CAGATCACTCCTACGGGAGGCAGCAGTGGGGAATATTGGACAATGGGCGCAAGCCTGATCCAGCCATGCCGCGTGAGTGATGAAGGCCTTAGGGTTGTAAAGCTCTTTCGTCCGGGACGATAATGACGGTACCGGAAGAAGAAGCCCCGGCTAACTTCGTGCCAGCAGCCGCGGTAATACGAAGGGGGCTAGCGTTGTTCGGAATCACTGGGCGTAAAGGGCGCGTAGGCGGCCAATCAAGTCGGGGGTGAAAGCCTGTGGCTTAACCACAGAATTGCCTTCGATACTGTTTGGCTTTTAC
+
CCGGGGGGGGGGFGGGGGGGGGGGGGGGGGGGGGGGGGGGGGGGGGGGGGGGGGGGGGGGGGGGGGGGGGGGGGGFGGGGGGGGGGGGGGGGGGGGGGGGGGGGGGGGGGGGGGGGGGGGGGGGGGGGGEGGGGGGGGGGGGGGGGGGGGGGGGGGGGGGGGGGGGGGGGGGGGGGGGGGGGGGGGGGGGGGGGGGGGGGGGGGGGGGGGGGGGEGEGGGGGGGGGGGGGGGGGGGFGGGGGGGGGDGGGGGGGGGGGGGGGGGGGGDFFGFG?GFFFGFFFFGFFFFFFFFF?@:?(###
@M06045:235:000000000-JCY5N:1:1101:12916:8543 1:N:0:TACAGC
CAGATCACTCCTACGGGAGGCAGCAGTGGGGAATATTGCACAATGGGCGGAAGCCTGATGCAGCGACGCCGCGTGGGGGATGACGGCCTTCGGGTTGTAAACCTCTTTCAGCACCGACGAAGCGGGAGTGACGGTAGGTGCAGAAGAAGCGCCGGCCAACTACGTGCCAGCAGCCGCGGTAAGACGTAGGGCGCGAGCGTTGTCCGGATTTATTGGGCGTAAAGAGCTCGTAGGCGGCTTGTCGCGTCGTCCGTGAAAACTGGGGGCTCAACCCTCAGCTTTCGGTCGATACGGGCAGGGA
+
CCGGGGGGGGGGGGGGGGGGGGGGGGFGGGGGGGGGGGGGGGGGGGGGGGGGGGGGGGGGGGGGGGGGGGGGGFGGGGGGGGGGGGGGGGGGGGGGGGGGGGGGGGGGGGGGGGGGGGGGGGGGGGGGGGGGGGGGGGGGGGGGCGGGGGGGGGGGGGGGGGGGGGGGGGGGGGGGGGGGGGGGGGGGGGGGGGGDGGGGGGGGGGGGGGFGGGGGGGGEGGGGGGGGGGGGGGGGGGGGGGGGGC=CDDFGGGGGCGGGGGGGDGGGFFGFGFGFFFGFF*795>:>5B:@FB:>B:###
@M06045:235:000000000-JCY5N:1:1101:13010:8546 1:N:0:TACAGC
CAGATCACTCCTACGGGAGGCAGCAGTGGGGAATATTGGACAATGGGGGCAACCCTGATCCAGCGACGCCGCGTGTGTGATGAAGGCCTGCGGGTTGTAAAGCACTTTTAGTGGGGATGAAAAGCACATCACTAACACTGGTGTGTCTTGACCTAACCCAAAGAAAAAGCACCGGCTAACTCTGTGCCAGCAGCCGCGGTAATACAGAGGGTGCGAGCGTTAATCGGAATTACTGGGCGTAAAGCGTGCGTAGACGGTTATTTAAGTCGGGTGTGAAAGCCCCGGGCTCAACCTGGGATCT
+
CCGGGGGGGGGGGGGGGGGGGGGGGGGGGGGGGGFGGGGGGGGGGGGGGGGGGGGGGGGGGGGGGGGGGGGGGGGGGGGGGGGGGGGGGGGGGGGGGGGGGGGGGGGGGGGGGGGGGGGGGGGGGGGGGGGGGGGGGGGGGGGGGGGGGGGGGGGGGGGGGGGGGGGGGGGGGGGGGGGGGGGGGGGGGGGGGGGGGGGGDGGFGGGGGGGGGGG5EGGGGGGGGGGGGGGFGGFGGGGGGGGGGGGGGGGCEDGGGCE3CFDGGGFGEBGFD>CFFFGFFFFGFFFFFFF448>6?,###
@M06045:235:000000000-JCY5N:1:1101:3890:8550 1:N:0:TACAGC
CAGATCACTCCTACGGGAGGCAGCAGTGGGGAATATTGCACAATGGGCGAAAGCCTGATGCAGCGACGCCGCGTGAGGGATGACGGCCTTCGGGTTGTAAACCTCTTTCAGCAGGGAAGAAGCGAAAGTGACGGTACCTGCAGAAGAAGCGCCGGCTAACTACGTGCCAGCAGCCGCGGTAATACGTAGGGCGCAAGCGTTGTCCGGAATTATTGGGCGTAAAGAGCTCGTAGGCGGCTTGTTGCGTCGGTTGTGAAAGCCCGGGGCTTAACCCCGGGTCTGCAGTCGATACGGGCAGATG
+
CCGGGGGGGGGGGGGGGGGGGGGGGGGGGGGGGGGGGGGGGGGGGGGGGGGGGGGGGGGGGGGGCGGGGGGGGGGGGGGGGGGGGGGGGGGGGGGGGGFGGGGGGGGGGGGGFGGGGGGGGGGGGGGGGGGGGGGGGGGGGGGFGGGGGGGGGGDGGGGGGGGGGGDGGGGGGGGGGGGGGGGGGGGGCG7BGGDGGGGGGGGGGGE588FFGGGGGGGGGDCGGGGGGGGGGEGGGGG5CFFFGGGDDGGGGGGGGGGG4CDGDGGG@FGFG:CEFFGDFFFDFFFDFFFB>B>BF?###
@M06045:235:000000000-JCY5N:1:1101:12202:8573 1:N:0:TACAGC
CAGATCACTCCTACGGGAGGCAGCAGTGGGGAATATTGGACAATGGGCGGAAGCCTGATCCAGCAACGCCGCGTGAGGGATGACGGCCTTCGGGTTGTAAACCTCTTTCACCATTGACGAAGCTGTGCCTTTTTTGGGTGTGGTGACGGTAGGTGGGGAAGAAGCACCGGCCAACTACGTGCCAGCAGCCGCGGTAATACGTAGGGTGCGAGCGTTGTCCGGAATTATTGGGCGTAAAGGGCTCGTAGGCGGTTTGTCGCGTCGGGAGTGAAAACCTCGGGCTTAACTCGGGGCTTGCCGG
+
CCGGGGFGGGGGGFGGGGGGGGGGCE@FGGGEEGDGGGGGGGGGGGGGGEDEGGGCFEGGGGGGGGFGGGGGGGGFGGCGGGGGGGGGGGGGGGGGGGGGGGGGGGGGGGGDG?DGGGDFGGG8F>BECAFDGGGGGGCECFEEGGGGGFGFFD:BFGDGCFCFFBFCFGGDGGCGGGEFFGGGGFGGGGGGGGGGG7CGGC<CGGFEGGGGGGG5=8+0;E:*ACCG?FFGEEEECCGGGEGGGCCGD4CD:C*/2::*7CDGGGDG:FC?F*0.8?<@D:B<FFF49BFBF6>(2(###
@M06045:235:000000000-JCY5N:1:1101:25905:8577 1:N:0:TACAGC
CAGATCACTCCTACGGGAGGCAGCAGTGGGGAATATTGGACAATGGGCGCAAGCCTGATCCAGCCATGCCGCGTGAGTGATGAAGGCCCTAGGGTTGTAAAGCTCTTTCGCACGCGACGATAATGACGGTAGCGTGAGAAGAAGCACCGGCTAACTCCGTGCCAGCAGCCGCGGTAATACGGAGGGTGCAAGCGTTATCCGGATTTATTGGGTTTAAAGGGTCCGTAGGCGGATGTGTAAGTCAGTGGTGAAATCTCACAGCTTAACTGTGAAACTGCCATTGATACTGCATGTCTTGATC
+
CCGGGGGGGGGGGGGGGGGGGGGGGGFGGGGGGGGFGGGGGGGGGGGGGGGGGGGGGGGGGGGGGGGGGGGGGFGGGGGGGGGGGGGGGGGGGGGGGGGGGGGGGGGGGGGGGGGGGGGGGGGGGGGGGGGGGGGGGGGGGGGGGGGGGGGGGGGGGGGGGGGGGGGGGGGGGGGGGGGGGGGGGGGGGGGGGGGGGGGGGGGEGFCCGGGGGGDGGGGGGGGGGGGGGFGGCCEFEGGGGGGGGGGGGGGFFFDGGDGGGGGGGGGGFFGFGFGFFFGFFFBGFFFFFFFFFFFFF4###
@M06045:235:000000000-JCY5N:1:1101:17697:8580 1:N:0:TACAGC
CAGATCACTCCTACGGGAGGCAGCAGTGGGGAATATTGGACAATGGGCGCAAGCCTGATCCAGCCACGCCGCGTGCGTGATGAAGGCCTTCGGGTCGTAAAGCGCTGTGGGGAGGGAAGAAACGACTACGGGCTAATATCCCGTAGTTTTGACGGTACCTCCTTAGCAAGCACCGGCTAACTCCGTGCCAGCAGCCGCGGTAATACGGGGGGTGCAAACGTTGCTCGGAATTATTGGGCGTAAAGCGCGTGTAGGCGGCTGCGCAAGTCGGGTGTGAAAGCCCTGGGCTTAACCCAGGCAT
+
CCGGGGGGGGGGGGGGGGGGGGGGFGFGGGGGGGGGGGGGGGGGGGGGGGGGGGGGGGGGGGGGGGGGGGGGGGGGGGGGGGGGGGGGGGGGGGGGGGGGGGGGGGGGGGGGGGGGGGGGGGGGGGGGGGGGGGGGGGGGGGGGGGGGGGGGGGGGGGGGGGGGGGGGGGGGGGGGGGGGGGGGGGGGGGGGGGGGGGGGGGDGGGGGGGGGGGGGGGGGGGGG9FEECEDGFGGDGGGGDGGGGFGGGDG3EGEGGGGDGDGG:DGCFBCDGBCE?FCFFFFGF>FFF4;FF75<?:###
@M06045:235:000000000-JCY5N:1:1101:21377:8585 1:N:0:TACAGC
CAGATCACTCCTACGGGAGGCAGCAGTGGGGAATTTTGGACAATGGGGGCAACCCTGATCCAGCCATGCCGCGTGAGTGAAGAAGGCCTTCGGGTTGTAAAGCTCTTTCGGCGGGGACGAAACGGTTCATGCCAACACCATGAACTAATGACAGTACTCGCAGAAGAAGCACCGGCTAACTACGTGCCAGCAGCCGCGGTAATACGTAGGGTGCAGGCGTTAATCGGAATTACTGGGCGTAAAGCGTGCGCAGGCGGCTCCTTAAGTCAGATGTGAAATCCCCGGGCTCAACCTGGGAGTG
+
CCGGGGGGGGGGGGGGGGGGGGGGGGGGGGGGGGGGGGGGGGGGGGGGGGGGGGGGGGGGGGGGGGGFGGGGGGGGGGGGGGGGGGGGGGGGGGGGGCGGGGGGGGGGGGGGGGGGGGGGGGGGGGGGGGGGGGGGGGGGGGGGGGGGGGGGGGGDGFGGGGGGGGGGGGFFGGGGGGGGGGGGGGGGGGGGGGGGGEGEGGGGGGGGGGGGGGC7ECGGC8EGGGGGGGGFFGFGGGGC<GCGFGEGGGGGDGECDG:CCFFFGGGGFFGFGFC?FFGF?6F3>7@>F@4?F3>:?(###
@M06045:235:000000000-JCY5N:1:1101:17491:8642 1:N:0:TACAGC
CAGATCACTCCTACGGGAGGCAGCAGTGGGGAATATTGCACAATGGGCGGAAGCCTGATGCAGCGACGCCGCGTGAGGGATGACGGCCTTCGGGTTGTAAACCTCTTTCAGTAGGGAAGAAGCGAAAGTGACGGTACCTGCAGAAGAAGCGCCGGCTAACTACGTGCCAGCAGCCGCGGTAATACGTAGGGCGCAAGCGTTATCCGGAATTATTGGGCGTAAAGAGCTCGTAGGCGGTTTGTCGCGTCTGCCGTGAAAGTCCGGGGCTCAACTCCGGATCTGCGGTGGGTACGGGCAGTAG
+
CCGGGGGGGGGGGGGGGDGGGGGDEGAFFGGGGGGGGDGGGGGGGGGFGGD@7FGGGGGGGGGGGGGGGDGGGEGCGCFDGGDGGCEEEGGGGGGGGGGGGGGGGGGEDFEDEFGGGFGGGGGGGGCECFCGGGGGDGGDFGGGGGGGCGGGGGGGCFGFGGGGGGGGGGGGGGGGGGGGGGGGGGEG5E>FGDEGGFGEEEFECECEDE6<CGCF=FGGE8=FFGGGGEEDF=FGG7DGGGFGGGCGGGGDGC:3C:FFGGGGGGG3>?GFGFGDEFGFBF?97.>:@>4?DBFF7:###
@M06045:235:000000000-JCY5N:1:1101:21443:8662 1:N:0:TACAGC
CAGATCACTCCTACGGGAGGCAGCAGTGAGGAATATTCCACAATGGGCGAAAGCCTGATGGAGCGACGCCGCGTGAAGGATGAAGCCCTTTGGGGTGTAAACTTCTTTTAGGAGGGATGATACGCCGGAGCAATCCGGCTAAGACAGTACCTCGTGAATAAGCATCGGCTAACTACGTGCCAGCAGCCGCGGTAATACGTAGGATGCAAGCGTTGTCCGGATTTACTGGGCGTAAAGCGCGCGCAGGCGGCACTCTAAGTACGTCGTGAAATCTCTCGGCTCAACCGGGAGGGTGCGACGG
+
CCGGGGGGGGGGGGGGGGEGGGGGGGGGGGGGFGGGGGGGGGGGGGGGGGGGGGGGGGGGGGGFGGGGGGGGGGGEFGGGGGGGGGGGGGGGGGGGGGGGGGGGGGGGGCFGGGGGGGGGGGGGGFGGGGGGGGGGGGGEEFGGGGGGGGGGGGGFFGGGGGFGGGGGGGGGGGGGGCDGGGFGFGDGCGEDGCGGGGGEE@GGCCGGGCGGGD>=CFGGGGGFCGF?FGGGGCGGGGDGGGGGGGGGGDGDEGGGCCFDFGGGGDGGFFGFGFG?FEC57)*95>B@E:<3525:>(###
@M06045:235:000000000-JCY5N:1:1101:20938:8672 1:N:0:TACAGC
CAGATCACTCCTACGGGAGGCAGCAGTGGGGAATCTTGCGCAATGGGCGAAAGCCTGACGCAGCAACGCCGCGTGCGGGACGAAGGCCTTCGGGTTGTAAACCGCTTTCAGCAGGGACGAACATGACGGTACCTGCAGAAGAAGCCCCGGCCAACTACGTGCCAGCAGCCGCGGTAATACGTAGGGGGCGAGCGTTGTCCGGATTTATTGGGCGTAAAGAGCTCGTAGGCGGTTTGGCAAGTCGGGTGTGAAAACTCCGGGCTCAACTCGGAGACGCCACTCGATACTGCCATGACTCCAT
+
CCGGGGGGGGGGGGGGGGGGGGGGGGFGGGGGGGGGGGGGGGGGGGGGGGGGGGGGGGGGGGGGGGGGGGGGGGGGGGGGGGGGGGGGGGGGGGGGGGGGGGGGGGGGGGGGGGGGGGGGGGGFGGGGGGGGGGGGGFCFGGGGGFGFGGGGGGGGGGGGCCFFFGGGGGGGGGFGGGGGGGGGGGGGGGDGGDGEGGGFEGGEGGFGGGGGGGEGCFGGGGGGGGGGGGGGGGGGGGGFGG9DGGED5CCG?FGGGFGGGGGGGFFC4<DFGFGFFFGFFFFC?:DFFFF?F:*.-5###
@M06045:235:000000000-JCY5N:1:1101:4996:8700 1:N:0:TACAGC
CAGATCACTCCTACGGGAGGCAGCAGCAAGGAATTTTCGTCAATGGGCGCAAGCCTGAACGAGCAACGCCGCGTGGAGGATGACGGCCTTCGGGTTGTAAACTCCTTTTTCGGGGGACGATAGTGACGGTACCCCGGGAATAAGGCTCGGCTAACTCTGTGCCAGCAGCCGCGGTAATACAGAGGATCCAAGCGTTGTCCGGATTGACTGGGCGTAAAGCGCACGCAGGCGGCACCGCTCGTGGGGTGTGAAATCTGGCCGCTTAACGGCCAGGCGCCATCCCATACGGCGGAGCTGGTGC
+
CCGGGGGGGGGFEFGGGGCFGGGGGGGGGGDGGGGFGGEGGGGGFGGGGGGGGCFGEFGGGGEEGFGGGGGGGCGGGGGGGGFDEG7CEGFGGFGECGGGFGGGGG9EEFGGGGGGGGGDEGGBFG9FEFFGGGGD7F@FECABA@FFEDFG@FGGGFGGDGGGGGGGGGGEEEGGD@GGGGGGGF+<@:8:CEGG>8C?C>CC;8@370CFCEC==C:<C5CEG=C=C?*>EGECE5):)*:CDEGGGG7*<F9>7FG4CDDCCCDDEFGBF5<>>BD39>F<F):73755),)3:1###
@M06045:235:000000000-JCY5N:1:1101:3078:8701 1:N:0:TACAGC
CAGATCACTCCTACGGGAGGCAGCAGTGGGGAATCTTGCGCAATGCGCGAAAGCGTGACGCAGCAACGCCGCGTGGGGGAAGAAGGCCTTCGGGTTGTAAACCCCTTTCAGTTGGGACGAAGCTCTGCCGGTGAATAGCCGGTTGGAGTGACGGTACCTTCAGAAGAAGCCCCGGCTAACTACGTGCCAGCAGCCGCGGTAATACGTAGGGGGCTAGCGTTGTCCGGAATCATTTGGCGTAAAGAGCGTGTAGGCGGCTCGGTAAGTCCGCTTTGAAAGTCCAGGGCTCAACCCTGGATTG
+
CCFGGGGGGGGGGGGGGGGGGGGG<FEFGGGGGGFGGFGGFGGGGGFGEGGGGGGGGGGGGGGGGG@FEG@FGGGGGGGGFD,FC8FFGCFGGGGGGGGGGADEGGCFGGGGGACEFGGGGGGGGGCGGGCCCCFGGFFAFGEGGCCFGGFFFGGGDFGGGGFGGFFFGCFGGGDGGGGGGGGGG6CFGFGGGGFEGGGGGGGGGGG6AEC*8:8EEF8EGEGGGG=EG=C?GF7?CFDEGGGFF*:)9DDG77?<CD5DGDDFG4::@EG>*7:6?@C@F??FFF@))*9FFB>B0,###
@M06045:235:000000000-JCY5N:1:1101:6842:8765 1:N:0:TACAGC
CAGATCACTCCTACGGGAGGCAGCAGTGGGGAATATTGCGCAATGGGCGAAAGCCTGACGCAGCGACGCCGCGTGAGGGATGACGGCCTTCGGGTTGTAAACCTCTTTCAGTAGGGACGAAGCGAAAGTGACGGTACCTACAGAAGAAGGACCGGCCAACTACGTGCCAGCAGCCGCGGTAATACGTAGGGTCCGAGCGTTGTCCGGAATTATTGGGCGTAAAGGGCTCGTAGGCGGTTAGTCACGTCGGGAGTGAAAACTCAGGGCTCAACCCTGAGCGTGCTTCCGATACGGGCTGGGT
+
CCGGGGGGGGGGGGGGGGGGGGGGGGFGGGGGGGGGGGGGGGGGGGGGGGGGGGGGGGGGGGGGGGGGGGGGGGGGGGGGGGGGGGGGGGGGGGGGGGGGGGGGGGGGGGGFGGGGGGGGGGGGGGGGGGGGGGGGGGGGGGGGGGGGGGGGGGGGGGFGGGGGGGGGGGGGGGFEGGGGGGGGGGGGGGGFGGGGEGGGGDEGGEGGGFGGGGEFGGGGD:FDFEDFFG5:CGGGGEDCG9CC>EGGGGC351:C7CFGGGFFGGGGFFFFGFG>)07>7)77=B?D)8>B@?B9>6###
@M06045:235:000000000-JCY5N:1:1101:26355:8795 1:N:0:TACAGC
CAGATCACTCCTACGGGAGGCAGCAGTGGGGAATATTGGACAATGGGCGCAAGCCTGATCCAGCCATGCCGCGTGAGTGATGAAGGCCTTAGGGTTGTAAAGCTCTTTTATCCGGGACGATAATGACGGTACCGGAGGAATAAGCCCCGGCTAACTTCGTGCCAGCAGCCGCGGTAATACGAAGGGGGCTAGCGTTGCTCGGAATCACTGGGCGTAAAGGGCGCGTAGGCGGCGTTTTAAGTCGGGGGTGAAAGCCTGTGGCTCAACCACAGAATGGCCTTCGATACTGGGACGCTTGGAC
+
CCGGGGGGGGGGGGGGGDGGGGGGFGFFGGGGGGGGGGGGGGGGGGGGGGGGGGGGGGGGGGGGGGGGGGGGGGGGGGGGGGGGGGGGGGGFGGGGGGGGGGGGGGGGGGGGGGGGGGGGGGGGGGGGGGGGGGGGGGGGGGGGGGGGGGGGGGGGGGGGGGGGGGGGGGGGGGGGGGGGGGGGGGGGGGGGGGGGGGFGGGGGGGGGGGGGGGGGGGGGGGGGGGDCCFGGGGECGGGGGGFGDEGGGGFGGFGGGFGGGGCGFGGGFFGFGFGFFFFFFFFGFFF4@?FFFFFFF6###
@M06045:235:000000000-JCY5N:1:1101:14436:8841 1:N:0:TACAGC
CAGATCACTCCTACGGGAGGCAGCAGTGGGGAATCTTGCACAATGGAGGCAACTCTGATGCAGCGACGCCGCGTGAGCGATGAAGCCCCTCGGGGTGTAAAGCTCTTTCGGCAGGGACGATTATGACGGTACCTGAAGAAGAAGCTGCGGCTAACTACGTGCCAGCAGCCGCGGTAATACGTAGGCAGCGAGCGTTGTTCGGAATTACTGGGCGTAAAGAGTGTGTAGGTGGTGCTCTAAGTTCGGTGTGAAATCTCCCGGCTTAACTGGGAGGGTGCGCCGAAAACTGGAGTGCTCGTCC
+
CCGGGGGGGGGGGGGGGGGGGGGGGGGGGGGGGGGGGGGGGGGGGGGGGGGGGGGGGGGGGGGGGGGGGGGGGGGGGGGGGGGGGGGGGGGGGGGGGGGGGGGGGGGGGGGGGGGGGGGGGGGGGGGGGGGGGGGGGGGGGGGGGGGGGGGGGGGGGGGGGGGGGGGGGGGGGGGGGGGGGGGGGGGGGGGGGGEEGGGGGGGGGGGGGGGGGGGGGGFFGGGGGGGGGGGGGGGGGGGGGFGGGGGGGGGGFGGFGGGGGGGGCFGGFFGFGFDEFFGFFDF37>F?FFFFFFFDF:###
@M06045:235:000000000-JCY5N:1:1101:12932:8864 1:N:0:TACAGC
CAGATCACTCCTACGGGAGGCAGCAGTGGGGAATTTTGCGCAATGGGGGAAACCCTGACGCAGCAACGCCGCGTGAAGGATGAAGGTCTTTGGATTGTAAACTTCTTTCGTTCGGGACGATTATGACGGTACCGGAAGAAGAAGCCCCGGCTAACTTCGTGCCAGCAGCCGCGGTAATACGAAGGGGGCAAGCGTTGTTCGGAATTATTGGGCGTAAAGGGCGCGTAGGCGGGGCGGTAAGCTTGTTGTGAAATCCTCTGGCTCAACCCGAGGGCTGCAACGCTGACTGCCTTGCTGGACA
+
CCCGEFFGG9FEAGGEGGGGGGGEFGGGGFEGCEFGGFGGGGGG@FGEGGGGG8F?DFGGDGEGEFFECGGDGFDGEGDGGGFFDGGGGGFGF?FEEF9<FEFGCEGGGGGGCCEEGEGG7FEGGGGGGGGFGGGEGGG@FGEDFCGG@FGFGFGGCGD:FGFCCCFFFGGGDEGFEFGGGGGGDGGEEGFDDG?>8;8+8C*;*<CEF:<8FGEEDE:9EGDE85CEECE**/:5>C7*90+*>FGGFG>C+0<C>7<C47CDC4C*5<3>3)9)7>67<3>D:55?*??*9)).43###
@M06045:235:000000000-JCY5N:1:1101:25631:8865 1:N:0:TACAGC
CAGATCACTCCTACGGGAGGCAGCAGTGGGGAATATTGCACAATGGGCGCAAGCCTGATGCAGCGACGCCGCGTGAGGGATGACGGCCTTCGGGTTGTAAACCTCTTTCAGTAGGGAAGAAGCGTAAGTGACGGTACCTGCAGAAGAAGCGCCGGCTAACTACGTGCCAGCAGCCGCGGTAATACGTAGGGCGCAAGCGTTATCCGGAATTATTGGGCGTAAAGAGCTCGTAGGCGGTTTGTCGCGTCTGCCGTGAAAGTCCGGGGCTCAACTCCGGATCTGCGGTGGGTACGGGCAGAGC
+
CCGGGGGGGGGGGGGGGGGGGGGGGGFGGGGGGGGGGGGGGGGGGGGGGGGGGGGGGGGGGGGGGGGGGGGGGFGFGGGGGGGGGGGGGGGGGGGGGGGGGGGGGGGGGGGFGGGGGGGGGGGGFGGGGGGGGGGFGGGGGGGGFGGGGGGGGGGEDGGGGGGGFCFFC<BFEFCCCEGFGEFFGC<+BGEGGGG>>FGEGGGGGGGG8;<99FFDFGGGGGGGFGGFGGGEFE9:=:C5CC9DCGEDDCCFG5E3C:<:::DDGGD).99<7*077;*07F?G37::@:@FDF:963###
@M06045:235:000000000-JCY5N:1:1101:16708:8871 1:N:0:TACAGC
CAGATCACTCCTACGGGAGGCAGCAGTGGGGAATATTGGACAATGGGCGGAAGCCTGATCCAGCAACGCCGCGTGAGGGATGACGGCCTTCGGGTTGTAAACCTCTTTCAGCACCGACGAAGCTCCACTTTTTGGTGGTTTGACGGTAGGTGCAGAAGAAGGACCGGCCAACTACGTGCCAGCAGCCGCGGTAATACGTAGGGTCCGAGCGTTGTCCGGAATTATTGGGCGTAAAGGGCTCGTAGGCGGTTTGTCGCGTCGGGAGTGAAAACATCTGGCTTAACTGGGTGCTTGCTTTGAA
+
CCGGGGGGGGGGGGGGGGGGGGGGGGGGGGGGGGGGGGGGGGGGGGGGGGGGGGGGGGGGGGGGGGGGGGGGGGGGGGGGGGGGGGGGGGGGGGGGGGGGGGGGGGGGGGGGGGGGGGGGGGGGGGGGGGGGGGGGGGGGGGGGGGGGGGGGGGGGFGGGGGGGGGGGGGGGGGGGGGGGGGGGGGGGGGGGGGGGGGGGGGGGGGGEEGGGGGGGGGGDGCFFGGFGGGGGGGGGGGGGGEGGG5FGGCG3CFGGGCGGGGGGGCF7FFGFGFGFFFGFFFFGBFFFFEDFFFFFBA###
@M06045:235:000000000-JCY5N:1:1101:25134:8881 1:N:0:TACAGC
CAGATCACTCCTACGGGAGGCAGCAGTAAGGAATATTGCGCAATGGGCGAAAGCCTGACGCAGCAACGCCGCGTGCGGGATGAAGGCCCTCGGGTTGTAAACCGCTTTCAGTAGGGAAGAAAATGACGGTACCTACAGAAGAAGCCCCGGCCAACTACGTGCCAGCAGCCGCGGTAACACGTAGGGGGCGAGCGTTGTCCGGATTTATTGGGCGTAAAGAGCTCGTAGGCGGTTTCGTAAGTCGGATGTGAAAACTCCAGGCTCAACTTGGAGACGCCATTCGATACTGCGATGACTTGAT
+
CCGGGGGGGGGGGGGGGGGGGGGGGGGGGGGGGGGGGGGGGGGGGGGGGGGGGGGGGGGGGGGGGGGGGGGGGGGGGGGGGGGGGGGGGGGGGGGGGGGGGGGGGGGGGGGCFGGGGGGGGGGGGGGGGGGGGGGGGGGGGGGGGFGGGGGGGGGGGGGGGGGGGGGGGGGGGGGGGGGGGBFGGGGGGGDGGGGGG?E9AEEEC?FFGEFGGGGGGGFDGGGGGEGGGGGGE*::EGGGFGGGGDGDFGFC97?FGGGGGGGGGGG>F6D9FFGEFFGFFFFFFF@66?>57(9>B<###
@M06045:235:000000000-JCY5N:1:1101:14680:8905 1:N:0:TACAGC
CAGATCACTCCTACGGGAGGCAGCAGTGGGGAATTTTGGACAATGGGGGCAACCCTGATCCAGCCATCCCGCGTGTGCGATGAAGGCCTTCGGGTTGTAAAGCACTTTTGGCAGGGAAGAAACGGCGCCGGCCAATACCTGGCGTCACTGACGGTACCTGCAGAATAAGCACCGGCTAACTACGTGCCAGCAGCCGCGGTAATACGTAGGGTGCAAGCGTTAATCGGAATTACTGGGCGTAAAGCGTGCGCAGGCGGTTCGGAAAGAAAGATGTGAAATCCCAGAGCTTAACTTTGGAGCC
+
CCGGGGGGGGGGGGGGGGGGGGGGGGGGGGGGGGGGGGGGGGGGGGGGGGGGGGGGGGGGGGGGGGGGGGGGGGGGGGGGGGGGGGGGGGGGGGGGGGGGGGGGGGGGGGGGGGGGGGGGGGGGGGGGGGGGGGGGGGGGGGGGGGGDGGGGGGGGGGGGGGGGGGGGGGGGGGGGEGGGGGGEFGGGFGFDGGGGGGGGGGGGGGGGGGGGGGGGGGGGGGGGGGECEGGGGGGGGGGGGGGGGGGGGGD<EGGGD<EDDGGDGD4DFFFFG7DFFFGF4?FGFFFFFFFFFFFFF,###
@M06045:235:000000000-JCY5N:1:1101:27619:8907 1:N:0:TACAGC
CAGATCACTCCTACGGGAGGCAGCAGTCGGGAATTTTGCGCAATGGACGAAAGTCTGACGCAGCAACGCCGCGTGAGGGATGAAGGCCTTCGGGTTGTAAACCTCTTTTCTCAGGGACGATAATGACGGTACCTGAGGAAGAAGCCACGGCTAACTACGTGCCAGCAGCCGCGGTAATACGTAGGTGGCAAGCGTTGTCCGGATTTACTGGGCGTAAAGAGCGCGCAGGCGGTTGTGCAAGTCGCGTGTGAAAGCCCCCGGCTCAACTGGGGAGGGTCACGCGATACTGCTCAACTCGAAT
+
CCGGGGGGGGGGGGGGGGGGGGGGGGGGGGGGGGGGGGGGGGGGGGGGGGGGGGGGGGGGGGGGGGGGGGGGGFGCGGGGF:FGGGGGGGGGGGGGGGGGGGGGGGGGGGGGGGGGGGGGGGGGGGFGGGGGGGGGGGGGGGGGGGGGGGGGGGGGGGGGGGGGGGGGGGGGGGCEFGGGGFFGGGGGGGGGGGGGDCGGGGGGGGGGFGGGGGCGEGGGGGGGGECGGGGGGG==EGGGGGGGGGGGGGGGFGCFGGDCDGDDGGGGFFGFGFGFEFGFBFEGFDDFF4*89<FFF1###
@M06045:235:000000000-JCY5N:1:1101:21017:8918 1:N:0:TACAGC
CAGATCACTCCTACGGGAGGCAGCAGTGAGGAATATTGGGCAATGGACGCAAGTCTGACCCAGCAACGCCGCGTGGAGGATGAAGGTCTTTGGATTGTAAACTCCTTTTGCAGGGGAAAAGTAAGGATGGTACCCTGAGAATAAGTCACGGCTAACTACGTGCCAGCAGCCGCGGTAATACGTAGGTGACAAGCGTTATCCGGATTTATTGGGCGTAAAGCGCACGCAGGCGGCAGCTTAAGTCTGACGTGAAATCTCCCGGCTTAACCGGGAGCGGTCGTTGGAAACTAAGCGGCTTTAA
+
CCGFGDFGGGGGGGGGGGGGGGGGGGFGGGGGGGGGGGGGGGGGGGGGGGGGGGGGGGGGGGGGGGGGGGGGGFGGFGGGGGGGGGGGGGGGGGGGGEECFGGGGGGGGGFFGGGGGGGGGGGGGGGGGGGGGGGGGFGGGGGFFDDDGGGGGGGGGGGGGGGGGGGGGGGGGGGGGEGGGGCCFFGGGGGGGGGGGGFFGGGGEGDFGG9FGGGGGGGGGGGGGGGGEEGGGGDGGGG?FGFGFFFGGDGGGGGD:>FGGGGGDCFCFDGDG@DDFDGFF:>C:FFFFFF?F>EF03###
@M06045:235:000000000-JCY5N:1:1101:3696:8966 1:N:0:TACAGC
CAGATCACTCCTACGGGAGGCAGCAGTGGGGAATTGTTCGCAATGGGCGCAAGCCTGACGACGCAACGCCGCGTGGAGGACGAAGATCTTCGGGTCGTAAACTCCTGTCGAGCGGGAAGAACGCTTCCCGGGTGAATACCCTGGGGAGGTGACGGTACCGCTAAAGGAAGCCCCGGCTAACTCCGTGCCAGCAGCCGCGGTAATACGGGGGGGGCAAGCGTTGTTCGGAATTACTGGGCGTAAAGGGCTCGTAGGCGACCAACTAAGTCGGATGTGAAATCCCCAGGCTCAACTTGGGTTA
+
CCGGGGGGGGGGGGGGGGGGGGGGGGGGGGGGGGGGGGGGGGGGGFGGGGGGGGGGGGGGGGGGGGGGGGGGGEGGGGGGGGGGGGGGGGGGGGGGGGGGGGGGGGGGGGGGGGGGGGGGGGGGGGGGGGGGGGGGGFFFGGGGGGGGGGGGGGGGGDGGGGGGGGC<CFFFGEGGDGGFFGDGGFGGGG?CGFFEEGGGGGGGGGGGDGGGGEGGGGGGGGGGGGGGGGGFFGGGGGG5>E5CGGG3CFGGGFEFD<EGGCDF7C7CF:D:DDCF4?D4=:FGFBFF)7=4?BF9)4###
@M06045:235:000000000-JCY5N:1:1101:9344:8970 1:N:0:TACAGC
CAGATCACTCCTACGGGAGGCAGCAGTGGGGAATCTTGCGCAATGGGCGAAAGCCTGACGCAGCGATGCCGCGTGAGGGAAGAAGGCCTTCGGGTTGTAAACCTCTTTCAGGAGGGACGAAGCTACTCGGGTGAATAGCCCAGAGGGTGACGGTACCTCCAGAAGAAGCCCCGGCTAACTACGTGCCAGCAGCCGCGGTAATACGTAGGGGGCAAGCGTTGTCCGGATTTATTGGGCGTAAAGAGCGTGTAGGCGGCCTGGAAGGTCAGCTGTGAAAACTCGAGGCTCAACCTCGAGAAGA
+
CCGGGGGGGGGGFGGGGGGGGGGGGGGGGGGGGGGGGGGGGGGGGGGGGGGGGGGGGGGGGGGGGGGGGGGGGFEGFGGGGGGGGGGGGGGGGGGGGGGGGGGGGGGGGGGGGGGGGFGGGGGGGGGGGGGGGFGGGGG,DAFGGGGGGGGG>GGGGFGGGGGGGGFGGGCFGCF@FGGGGGCGGGFGGGGDCCEGGC:C5:CGGGGGGGGGGCCFGDCEE?FGGG=EGGDFFGGGFGCE7=F>FGGGGGGGGFG3C95<CCCF37>CF?:@:4CBFFGFFDFD3>556F@4<:>6?(###
@M06045:235:000000000-JCY5N:1:1101:11878:8980 1:N:0:TACAGC
CAGATCACTCCTACGGGAGGCAGCAGTGGGGAATTTTGGACAATGGGGGCAACCCTGATGCAGCGACGCCGCGTGAGGGATGACGGCCTTCGGGTTGTAAACCTCTTTCAGCAGGGAAGAAGCGAGAGTGACGGTACCTGCAGAAGAAGCGCCGGCTAACTACGTGCCAGCAGCCGCGGTAATACGTAGGGCGCAAGCGTTGTCCGGAATTATTGGGCGTAAAGAGCTCGTAGGCGGCTTGTCACGTCGGATGTGAAAGCCCGGGGCTTAACCCCGGGTCTGCATTCGATACGGGCAGTAG
+
CCGFFGGGGGGGGGGGGGGGGGGGGGDFFGGGGGGGGGEGGGGGGGGGGGGGGGGGGGGGGGGGCGGGGGGGGGGGGGGGGGGGGGGGGGGGGGGGGGGGGGGGGGGGDGGFFFGGGFGGGGDGEGGGGGGGGEGGGGGGF<FGGGGG@CFGGE@FGGGFGFGGEGGFG:FGGGGEGGC:8CFGGGC2BEEGGGGEECGGCG/<@?>EGC69@FG?EFG/:85C7CEGGEGCGCFEGGDEDCC**:>5CGGG5CF7>7<FGF577CD976?*:<D.>><@75BCB?BF==)5>?DFB4###
@M06045:235:000000000-JCY5N:1:1101:8265:8982 1:N:0:TACAGC
CAGATCACTCCTACGGGAGGCAGCAGTAGGGAATTGTTCGCAATGGGCGCAAGCCTGACGACGCAACGCCGCGTGGAGGATGAAGGTCTTCGGATTGTAAACTCCTGTCGTGTGGGACGAACATTCTTCGGGCTAATCACCGAGGGACTGACGGTACCACGAAAGGAAGCCCCGGCTAACTCTGTGCCAGCAGCCGCGGTAATACAGAGGGGGCGAGCGTTGTTCGGAATTACTGGGCGTAAAGGGCGCGTAGGCGGCCTGCTAAGTCGGACGTGAAATCCCTAGGCTCAACCTGGTAGGG
+
CCGDEGEFFCG,C@F,CB@FCGCDFC@ECF7<8F8<;6CFEFDE,CFAFC::@7F@CEFE6@CC7C:FG7+@C4:FGF7:4,EFCD9,?<EFCFCCG<5B@EFF?AEFE<AB<7=:FGG@+:7>FF93EFGDGDF,@FGGCEFEDCCFE,>FGF7FFGFF7<4=1<,,=BFCCCFCC@AF@9,<C@9BCGGFEF*1?:CGC>FFG7CFGG855?5=5ECC=*AGF7ECGFGC?CG<=FG*CEC>*1*93<DDC*?9DD5C3FGC0CFF3>)<D>*)0/?6466075<)77455(78()###
@M06045:235:000000000-JCY5N:1:1101:17874:8988 1:N:0:TACAGC
CAGATCACTCCTACGGGAGGCAGCAGTGGGGAATATTGCGCAATGGGCGAAAGCCTGACGCAGCGACGCCGCGTGTGGGATGACGGCCTTCGGGTTGTAAACCACTGTCGGGAGGGACGAATGCCCCGCAAGGGGAGTGACGGTACCTCCAAAGGAAGCACCGGCTAACTCCGTGCCAGCAGCCGCGGTAATACGGAGGGTGCGAGCGTTGTCCGGAATCACTGGGCGTAAAGGGCGCGTAGGCGGCCTGATAAGTAGGGGGTGAAATCCTGCGGCTTAACCGCAGGGCTGCCTTCTAAAA
+
CCGGDGEFGGGGGGGGGGGGGGGGGFEFGGGGEGGFCFGGGGGGGGFGGGGGGGGGGCFGGFGGGGGGGGGGGFFFGGGGGGGGGGGGGGGGEGFGGGGCFGGGGGGGGGEGDEDGEEGGGGGGGGGGGGGGGGGGGGGGGGGGGGDFGFEFCBEFGFGGGGGGGGEGFFFGGG*:CGGGGGGGGGGGEGGFFGFC;ECEGGGEGGGG8EGGGGGEE8CC7@FGGGGD5C*>FGDECEGGDEGCGE=DDGFGGGGDFGGGGGDGFGGDFFCFGFGFFBFF?BFGFBD@:F>>)<@<A)###
@M06045:235:000000000-JCY5N:1:1101:2903:9017 1:N:0:TACAGC
CAGATCACTCCTACGGGAGGCAGCAGTGGGGAATCTTGCGCAATGCGCGAAAGCGTGACGCAGCAACGCCGCGTGGGGGAAGAAGGCCTTCGGGTTGTAAACCCCTTTCAGTTGGGACGAAGCTTCGCCGGTTAATAGCCGGCTGGAGTGACGGTACCTTCAGAAGAAGCTCCGGCTAACTACGTGCCAGCAGCCGCGGTAATACGTAGGGAGCTAGCGTTGTCCGGAATCATTGGGCGTAAAGCGCGTGTAGGCGGCCCGGTAAGTCCGCTGTGAAAGTCGGGGGCTCAACCCTCGGTCC
+
CCGGGGGGGGFGGGGGGGGGGGGGCFFGGGGGGGGGGCGGGGGGGGGGGGGGGGGGGGGGGGGGGGGFEFGGGGGGGGGGGGGGFGFGGGGGGGGGGCGGGGGGGGGGGGGGGGFEGGGGGGGFGF7EGGGGEGGGGCFGGGGGGGFGGGGGGGGGGGGGGFGGGGGGGGGGGGGGGGGFGDEGGGGGGGGGGGGGGGGGGGGFGGG9ECDCEGGGGFGGGEGGGGGE5CFCGG<EGGGGGGEFDC*)95DFGGGGDGC<DCDGGCFGFEG3CBFFB9C**75DBD@@@FF45:51--###
@M06045:235:000000000-JCY5N:1:1101:2831:9063 1:N:0:TACAGC
CAGATCACTCCTACGGGAGGCAGCAGTGGGGAATTTTGCGCAATGGGCGAAAGCCTGACGCAGCAACGCCGCGTGCGGGACGAAGGCCCTCGGGTTGTAAACCGCTTTCAGCAGGAACGAAACTGACGGTACCTGCAGAAGAAGCCCCGGCCAACTACGTGCCAGCAGCCGCGGTGATACGTAGGGGGCGAGCGTTGTCCGGATTCATTGGGCGTAAAGATCTCGTAGGCGGTTCGATAAGTCAGGTGTAAAAACTCCAGGCTCAACTTGGAGAGGCCACCTGATACTGTCGTGACTACGT
+
CCEGGEFGFGFCFGEEGFGGGGEG9DFEFGCFGGGGGACFGGGG98EACFG7@FGGGGGGGGGGGGGGGGGGGGGGDFGGGGGGG:FGGGGGFGGGGCFGFFGGGC:FEDFGEF@FAFGDGFGFGFEGGG<FFGGGGGFGGGGGGGGGCFEGGFFFCFGF:CFFGGFFGAFFFGFEFGGGGGCE8E>GGG>ECEGDGCFCEGG*8FGGFF+ACC58?5C9++3+;F5;*<CCECEG*24*>9+0?606C***<FGCFGGG4CDGFFGFFFF?F?3>>07:7)<088?=BFBFFF??A2###
@M06045:235:000000000-JCY5N:1:1101:23823:9072 1:N:0:TACAGC
CAGATCACTCCTACGGGAGGCAGCAGTGGGGAATATTGGACAATGGGCGAAAGCCTGATCCAGCAATGCCGCGTGAGTGATGAAGGCCTTAGGGTTGTAAAGCTCTTTTACCCGGGATGATAATGACAGTACCGGGAGAATAAGCCCCGGCTAACTCCGTGCCAGCAGCCGCGGTAATACGGAGGGGGCTAGCGTTGTTCGGAATTACTGGGCGTAAAGCGCGCGTAGGCGGCTTTGTAAGTTAGAGGTGAAAGCCCGGAGCTCAACTCCGGAACTGCCTTTAAGACTGCATCGCTAGCGG
+
CCGGGGGGGGGGGGGGGGGGGGGGGGGGGGGGGGGGGGGGGGGGGGGGGGGGGGGGGGGGGGGGGGGGGGGGGFGGGFGGGGGGGGGGGGGGGGGGGGGGGGGGGGGGGGGGGGGGGGGGGGGGGGGGGGGGGGGGGGGGGGGGGGGGGGGGGGGGGGGGGGGGGGGGGGGGGGGGGGGGGGEGGGGGGCFGGGGGGGFGGGGGGGGEGGGGGGGGGGGGGGGGGGGGGGGGGGGGGGFGG9FCCFGGGGGGGGCFGDGGGGGGFGGGFFGFGEGFFFGFFFFGFFFFFFFFFFFFF9###
@M06045:235:000000000-JCY5N:1:1101:5990:9079 1:N:0:TACAGC
CAGATCACTCCTACGGGAGGCAGCAGTAGGGAATCTTCGGCAATGGGCGAAAGCCTGACCGAGCAACGCCGCGTGAATGATGAAGGCCTTCGGGTTGTAAAATTCTGTTATAAGGGAAGAACGACTGTAGTAGGAAATGGCTAGAGTGTGACGGTACCGTATGAGAAAGCCACGGCTAACTACGTGCCAGCAGCCGCGGTAATACGTAGGTGGCGAGCGTTATCCGGAACTATTGGGCGTAAAGAGCGCGCAGGTGGTTGATTAAGTCTGATGTGAAAGCCCACGGCTTAACCGTGGGAAG
+
CCGGCFFGFGGGCGEGG@FC;FGFGE6C@FGGGCCF<EFGFFGFFGGGEGGGGGG,EFGGDFGC@DFE@>FEF7CC@9FA9FCFFGFGGC9FFEF:FFFGGGFBF,CFCFFCCFGGGFFGGEFF@++:?AFEGFFFGGGGGGFFGGCFFFFCGG@@<@+3@,@DFFFFGG75FFE@CCCCCE7C>FBFCGCFGGFGGGG=CECFGG::CECGF6CEGEE:*C*<EGCEC*<9C?EGGFGGDEFF7EGDCG7/CD/99*:79CG>7C2:99DBC*??=?D)7)8CEFE@)778?9B:>(###
@M06045:235:000000000-JCY5N:1:1101:3209:9094 1:N:0:TACAGC
CAGATCACTCCTACGGGAGGCAGCAGTGGGGAATATTGCACAATTTGCGAAAGCCTGATGCAGCGACGCCGCGTTAAGGATGACGGCCTTCGGGTTGTAAACCTCTTTCAGCAGGGAAGAAGCGAAAGTGACGGTACCTGCAGAAGAAGCGCCGGCTAACTACGTGCCAGCAGCCGCGGTAATACGTAGGGCGCAAGCGTTTTCCGGAATTATTGGGCGTAAAGAGCTCGTAGTCGGCTTGTCACGTCGGATGTGAAAGCCCTGGGCTTAACCTCGGTTCTGCATTCGAACCGGGCTAGGC
+
CCDEFGGGGGGGFGEGEFFEDFEEEFGE?FGFEGAFGAC<FGGG,,CF7C@FGGAGGGFFAF9CFGFGGE@FFG+B4,C=E,EEECFGGGGFGCFG7F,EFEGFGFEFFFGG94=@EAFGE@8>F7C:FDCF7C+38EEC<>,@D,F>8C>FE<F@:FFGFC<CF7DFFFGDCGGGG@7FE7FFF7CGFDE>BE*/:88>8*;9C*:**/09@<<9@F*//**3AC8+<AEEF*<*:59:<7:*:*2*)/)7*0<777:<*C47*99<>?7=D4C@7><8=9FCF?/**8).04),-.###
@M06045:235:000000000-JCY5N:1:1101:24294:9162 1:N:0:TACAGC
CAGATCACTCCTACGGGAGGCAGCAGTAGGGAATCTTGCGCAATGGGCGAAAGCCTGACGCAGCGACGCCGCGTGAGGGAAGAAGGCCTTCGGGTTGTAAACCTCTTTCAGGAGGGACGAAGCCACTCGGGTTAATAGCCTAGAGGGTGACGGTACCTCCAGAAGAAGCCCCGGCTAACTACGTGCCAGCAGCCGCGGTAATACGTAGGGGGCAAGCGTTGTCCGGATTTATTGGGCGTAAAGAGCGTGTAGGCGGCCATACAGGTCAGCTGTGAAAACTCGAGGCTCAACCTCGAGAATG
+
CCGGGGGGGGGGGGGGGGGGGGGGGGGGGGGGGGGGGGGGGGGGGGGGGGGGGGGGGGGGGGGGGGGGGGGGGGGGGGGGGGGGGGGGGGGGGGFGGGGGGGGGGGGGFGGGGDGGGGGGGGGGGGGGGGG@FFGGGGGGGGGGGGGGGGGGGGGGGGGGGGGGGGGGGGGGFCECEGGGGGGGGGGGGG9FFGGGEGGGGGGGG66CEGGGEGGGGGCG*AFCEECC=9CGCCCFDC):CGGGGFE<DGGGGGGDGGGGGCGGFFGGF:FF*6C66BFFF>FGBE4</=?FFB><?:###
@M06045:235:000000000-JCY5N:1:1101:25112:9205 1:N:0:TACAGC
CAGATCACTCCTACGGGAGGCAGCAGTGGGGAATATTGGACAATGGGCGAAAGCCTGATCCAGCAATGCCGCGTGAGTGATGAAGGCCTTAGGGTTGTAAAGCTCTTTTACCCGGGATGATAATGACAGTACCGGGAGAATAAGCCCCGGCTAACTCCGTGCCAGCAGCCGCGGTAATACGGAGGGGGCTAGCGTTGTTCGGAATTACTGGGCGTAAAGCGCACGTAGGCGGCTTTGTAAGTTAGAGGTGAAAGCCCGGGGCTCAACTCCGGAATTGCCTTTAAGACTGCATCGCTAGAGT
+
CCGGGGGGGGGGGGGGGGGGGGGGGGFGGGGGGGGGGGGGGGGGGGGGGGGGGGGGGGGGGGGGGGGGGGGGGGGFGGGGGGGGGGGGGGGGGGGGGGGGGGGGGGGGGGGGGGGGGGGGGGGGGGGGGGGGGGGGGGGGGGGGGGGGGGGGGGGGGGGGGGGGGGGGGGGGGGGGEGGGGGGGGGGGGGGGGGGGGGGGGGGGGGGGGGGGGGGGGGGGGGGGGGGGGGGGD*:7EFGFDFGGGGGDGGGGGGGG3DGGGGGGFF4DFFGFGFGFFFGFFFFGFFFFFFF??6:<B0###
@M06045:235:000000000-JCY5N:1:1101:17028:9211 1:N:0:TACAGC
CAGATCACTCCTACGGGAGGCAGCAGTGGGGAATATTGGACAATGGGCGAAAGCCTGATCCAGCAACGCCGCGTGAGGGATGACGGCCTTCGGGTTGTAAACCTCTTTCAGCAGGGACGAAGCGCAAGTGACGGTACCTGCAGAAGAAGCACCGGCCAACTACGTGCCAGCAGCCGCGGTAATACGTAGGGTGCGAGCGTTGTCCGGAATTATTGGGCGTAAAGGGCTCGTAGGCGGTCTGTCACGTCGGGAGTGAAAACTCAGGGCTTAACCCTGAGCCTGCTTCCGATACGGGCAGCCT
+
CCGGFGGGGGGGGGGGGGGGGGGGGGFFGGGGGGDGFGGGGGGGGGGGGGGGGGGGGGGGGGGGGGGGGGGGGFFFGFGGGGGGGGGGGGGFGGGGGGGGGGGGGGGGGGGGGGGEGGGGGGGGGGGGGGFGDGEGGGGGGGGGGGGGGGGGGGGGGGGGGGFECG>FFGGGGGGGGGGGGGGGGFBFGEEGGGGGGGGGGDGFCEG8:8C9<CFFFGGGGEFGGG=CGG5EFEFDCCGGG79FGGGGCDGCGCC>7DGF*7DGDGGC>?C67)9<45C??F@6FF6777>5@<D1((###
@M06045:235:000000000-JCY5N:1:1101:26441:9215 1:N:0:TACAGC
CAGATCACTCCTACGGGAGGCAGCAGTGGGGAATTGTTCGCAATGGGCGCAAGCCTGACGACGCAACGCCGCGTGGAGGATGAAGATCTTCGGGTCGTAAACTCCTTTCGATCGAGACGAATTCCCCTGGGGTTAACAGCCTCGGGGGTTGACGGTACCGAGAGAAGAAGCCCCGGCTAACTCCGTGCCAGCAGCCGCGGTAATACGGGGGGGGCAAGCGTTGTTCGGAATTACTGGGCGTAAAGGGCTCGTAGGCGGCCAACTAAGTCAGACGTGACATCCCTCGGCTTAACCTGGGGCC
+
CCFFGGGGGGGGGFDGG;FCGEGEGGFGFGGGGFFFFGGGGCCFGCFGGGDGGGGGGFFGGGGGCGGCFEEGGFEGFFGDEGGGFDGGG9A@EG@FFGGGFF<FGGGGGGGG<FCDEGGG:DFDGGGGGGGEF7D=FGGGFGGCEGGGEGGFFGGFC:?F:@71<FCFFFGFFFGGGGEGG9C+;ACGGGDG@FGGEGGCECEFGGGCDEGGGEGD*:EGC8C88CC5=;C63:A+6C<ED*ACC+:37CGDGGECDGGGCF<>**9:F4C408C>F):?FFF47)7@F>6*=2FBB?###
@M06045:235:000000000-JCY5N:1:1101:16053:9243 1:N:0:TACAGC
CAGATCACTCCTACGGGAGGCAGCAGTGGGGAATCTTGCGCAATGCGCGAAAGCGTGACGCAGCAACGCCGCGTGGGGGAAGAAGGCCTTCGGGTTGTAAACCTCTTTCAGTTGGGACGAAGTGTGAGCGGTGAATAGCCGTTTCACATGACGGTACCTTCACAAGAAGCCCCGGCTAACTACGTGCCAGCAGCCGCGGTAATACGTAGGGGGCAAGCGTTGTCCGGAATCATTGGGCGTAAAGAGCGCGTAGGCGGCCCTGTAAGTCCGCTGTGAAAGTCAAGGGCTCAACCCTTGGCGA
+
CCGGGGGGGGGGGGGGGGGGGGGGGGGGGGGGGGGGGGGGGGGGGGGGGGGGGGGGGGGGGGGGGGGGGGGGGFGGGGGGGGGGGGGGGGGGGGGGGGGGGGGGGGGGGGGGGGGGGGGGGGGGGGGGGGGGGGGGGGGGGGGGGGGGGGGGGGGGGGGGGGGGGGGGGGGGGGGGGGGGGGGGGGGGGGGGGGGGGGGGGGGGGGGGGGGGGGGGGFGGGGGGGGEEEGGGGGGGGGGGGEGGGGGGGGGGGGGGGGGGGGGG7FGGFFGF:5CFFFG=66@F@DEFFFFFFBFBF?###
@M06045:235:000000000-JCY5N:1:1101:12450:9262 1:N:0:TACAGC
CAGATCACTCCTACGGGAGGCAGCAGTCGGGAATTTTGGGCAATGGGCGAAAGCCTGACCCAGCAACGCCGCGTGAAGGATGAAATCCTTCGGGATGTAAACTTCGCAAGAACGGGAAGAATAAGTAAGAGTTAATATCTCTTACGATGACGGTACTGTTTGTAAGCTCCGGCTAACTCCGTGCCAGCAGCCGCGGTAATACGGGGGGAGCAAGCGTTGTTCGGATTTACTGGGCGTAAAGGGCGCGTAGGCGGCCACCGCAAGTCGACTGTGAAATCTCCGGGCTTAACCCGGAAAGGGC
+
CCGGGGGGGGGGGGGGGGGGEEGGGGGGGGGGGGGFGGGGFGGGGGGGGGGGGGGGGGGGEGDGGGGGGGGGGGGGGGGGGGGGGGGGGGGGGGGGGFGGGGGGGGGGGGGGGGGGGGGGFGGGGGGFGDCEFGGGGFGGGGGGGGGGGGFGGGGGGGCFFGGGGGG@FGGGGGGGGDDFGGGGGGGGGGFGGGGGDE>FFGGGCEEG5E5CFGC52?EEGGGGGGG9E+ACCCCE5EG*:?EGGC=DGGCGGGCCCFGDDDGDFGGGE;DFCFGF?FC87@>DEFF;?FFFB6@0>1###
@M06045:235:000000000-JCY5N:1:1101:10712:9267 1:N:0:TACAGC
CAGATCACTCCTACGGGAGGCAGCAGTGGGGAATATTGCACAATGGGCGGAAGCCTGATGCAGCGACGCCGCGTGAGGGATGACGGCCTTCGGGTTGTAAACCTCTTTCAGTAGGGAAGAAGCGAGAGTGACGGTACCTGCAGAAGAAGCGCCGGCTAACTACGTGCCAGCAGCCGCGGTAATACGTAGGGCGCAAGCGTTATCCGGAATTATTGGGCGTAAAGAGCTCGTAGGCGGTTTGTCGCGTCTGCCGTGAAAGTCCGGGGCTCAACTCCGGATCTGCGGTGGGTACGGGCAGGGA
+
CCGGGGGGGGGGFFGGGGGGGDFGCFFGGGGGGGGGGGGGGGGGDGGGGGGGGCGGGCFGGGGGGGGDGGGGGGGGGGGGGGGGGGGGGGGGGGGGGGGGGFGDGGFDGCAFDFGGGGGGGGGGDFGGGFGGGGGFGGGGGGGAFGGGGGEGGGGGCCFFFDGGGGGGGGGGGFFGGGD<EGCFGGF?CDEFGGGGGGGGEC5CGGG>5@8FGGD?FGGE8E:9@FCGGGGDEEFGG>CCGCADGGGGGGCFEGCFC*CFFGDGGGGGFFDF7?FE>355B8=5)75:DEFFF0>>>:###
@M06045:235:000000000-JCY5N:1:1101:18417:9270 1:N:0:TACAGC
CAGATCACTCCTACGGGAGGCAGCAGTAAGGAATCTTCCACAATGGGCGCAAGCCTGATGGAGCGACGCCGCGTGCGCGAAGAAGCCCTTCGGGGTGTAAAGCGCTTTTCCCAGGGATGAAGATCTGACAGTACCTGGGGAAGAAGCCTCGGCTAACTACGTGCCAGCAGCCGCGGTAATACGTAGGAGGCAAGCGTTGTCCGGAATTACTGGGCGTAAAGCGCGTGTAGGTGGTGGGACAAGTCTGCTGTGAAAGCGCCTGGCTTAACCGGGCGAGGTCGGCGGAAACTGTCCGACTGTC
+
CCGGGGGGGGGGGGGGGGGGGGGGGGGGGGGGGGGGGGGGGGGGGGGGGGGGGGGGGGGGGGGGGGGGGGGGGGGGGGGGGGGGGGGGGGGGGGGGGGGGGGGGGGGGGGGGGGGGGGGGGGGGGGGGGGGGGGGGGGGGGGGGGGGGGGGGGGGGGGGGGGGGGGGGGGGGGGGGFGGGGGGGGGG@FGGGGGGGGGD8FGGGGGGGGGGGFGGGGGGFGGGGGCGEFGGGGGGGGGFFGGGGGGGGGGGGGGGGGGGGGGGGGGGFFFGFGFGFF>CFFFFGFFE>@8?FFFFFF2###
@M06045:235:000000000-JCY5N:1:1101:22067:9296 1:N:0:TACAGC
CAGATCACTCCTACGGGAGGCAGCAGTGGGGAATCTTGCGCTAATGCGGGAAACCGTGACGCAGCGACGCCGCGTGAGGGAAGAAGGCCTTCGGGTTGTAAACCTCTTTCAGGAGGGACGAAGCTACTCGGGTGAATAGCCCAGAGGGTGACGGTACCTCCAGAAGAAGCCCCGGCTAACTACGTGCCAGCAGCCGCGGTAATACGTAGGGGGCAAGCGTTGTCCGGATTTATTGGGCGTAAAGAGCGTGTAGGCGGCTTTACAGGTCCGTTGTGAAAACTCGAGGCTCAACCTCGAGACT
+
CCGGGGGGGGGGGGGGGGGGGGGGGGGGGGGGGGGGGGGGGGGGGGGGGGGGGGGGGGGGGGGGGGGGGGGGGGGGGGGGGGGGGGGGGGGGGGGGGGGGGGGGGGGGGGGGGGGGGGGGGGGGGGGGGGGGFGGGGGGGGGGGGGGGGGGGGGEFGGGGGGGGGGGGGGGGGGDGGGGGGGGGGGGGGGGFGGGGGGGEEGGGGGGGGGGGGDGGGGGGGGGGGGGEECFFFGGGGCD=CGFGGGGG<DGGFGGGGGGDGGGGGDGGFF5@D@GF=FGFF?EFBFFFFFFFFBFFF0###
@M06045:235:000000000-JCY5N:1:1101:22421:9327 1:N:0:TACAGC
CAGATCACTCCTACGGGAGGCAGCAGTGGGGAATTTTGGACAATGGGGGCAACCCTGATCCAGCCATGCCGCGTGCGGGAAGAAGGCCTTCGGGTTGTAAACCGCTTTTGTCAGGGAAGAAATCCCTTGGGCTAATACCCCGGGGGGATGACGGTACCTGAAGAATAAGCACCGGCTAACTACGTGCCAGCAGCCGCGGTAATACGTAGGGTGCAAGCGTTAATCGGAATTACTGGGCGTAAAGCGTGCGCAGGCGGTTATGCAAGACAGATGTGAAATCCCCGGGCTTAACCTGGGAGCC
+
CCGGGGGGGGGGGGGGGGGGGGGGGGGGGGGGGGGGGGGGGGGGGGGGGGGGGGGGGGGGGGGGGGGGGGGGGGGGGGGGGGGGGGGGGGGGGGGGGGGGGGGGGGGGGGGGGGGGGGGGGGGGGDGGGGGGGGGGGGFFGGGGGGGGGGGGGGGGGGGGGGGGGGGGGGGGGGEGGGGGGGGGGFGGGGGGGFFGGGGEDEGFGGFGCGGGGGGFFGGGGGFFGGGGGGGGCFGGGGDGGC7:FGGGGGGGGGGGGDCDGGGGFFCGFFFFGFGFFFG4FFFGEFFEFFFFFAFFF0###
@M06045:235:000000000-JCY5N:1:1101:5090:9337 1:N:0:TACAGC
CAGATCACTCCTACGGGAGGCAGCAGTCGGGAATTTTGCGCAATGGACGAAAGTCTGACGCAGCAACGCCGCGTGAGGGATGACGGCCTTCGGGTTGTAAACCTCTTTTGTCAGGGACGATGATGACGGTACCTGAAGAATAAGCACCGGCTAACTACGTGCCAGCAGCCGCGGTAATACGTAGGGTGCAAGCGTTAATCGGAATTACTGGGCGTAAAGCGTGCGCAGGCGGTTGTGCAAGACCGATGTGAAATCCCCGGGCTTAACCTGGGAATGGCATTGGTGACTGCACGGCTAGCGC
+
CCGGGGGGGGGGGGGGGGGGGGGGGGGGGGGGGGGGGGGGGGGGGGGGGGGGGGGGGGGGGGGGGGGGGGGGGGGGGGGGGGGGGGGGGGGGGGGGGGGGGGGGGGGGGGGGGGGGGGGGGGGGGGGGGGGGGGGGGGGGGGGGGGGGGGGGGGGGGGGGGGGGGGGGGGGGGGGGGGGGGGGGGGGGGGGGGGEGGGGGGGGGGGGGGGGGGGGGGGGGGGGGGGEGGGGGGGGGGGGGGGGGGEGGGGGGGGGGGGGGGGGGGGGG=FGFGFG?@FFF7?FGFFF?FFFFF>FFF:###
@M06045:235:000000000-JCY5N:1:1101:23953:9348 1:N:0:TACAGC
CAGATCACTCCTACGGGAGGCAGCAGTGGGGAATATTGCGCAATGGGCGAAAGCCTGACGCAGCAACGCCGCGTGGGGGATGAAGGCCTTCGGGTTGTAAACCCCTTTCAGCAGGGACGAAGCGAAAGTGACGGTACCTGCAGAAGAAGCGCCGGCTAACTACGTGCCAGCAGCCGCGGTAATACGTAGGGCGCAAGCGTTGTCCGGAATCATTGGGCGTAAAGAGCTCGTAGGTGGTCTGTTACGTCTGCTGTGAAAACCTAGGGCTTAACCCTGGGCCTGCAGTGGATACGGGCAGGGT
+
CCGGGGGGGGGGGGGGGGGGGGGGGGGGGGGGGGGGGGGGGGGGGGGGGGGGGGGGGGGGGGGGGGGGGGGGGGGGGGGGGGGGGGGGGGGGGGGGGGGGGGGGGGGGGGGGGGGGGGGGGGGGGGGGGGGGGGGGGGGGGGGGGGGGGGGGGGGGGGGGGGGGGGGGGGG@FGGGGGGGGGGFGGGGGGGGGGGGGGGGGGGGGGGGGGGFGGGGGGGGGGGGGGGGGGGGGGGGGGGGGGGGFGGGGGGDGGGGGFGGGGGFGFGGFFGFGF5>>;FFFFFGFFFFF?FFFFFFF2###
@M06045:235:000000000-JCY5N:1:1101:5892:9357 1:N:0:TACAGC
CAGATCACTCCTACGGGAGGCAGCAGTAAGGAATATTGGTCAATGGGCGCAAGCCTGAACCAGCCATGTCGCGTGCAGGATGACTGCCCTACGGGTTGTAAACTGCTTTTGTACCGGAATAAACCCCTTTACGTGTAGAGGGTTGAATGTACGGTAAGAATAAGGATCGGCTAACTCCGTGCCAGCAGCCGCGGTAATACGGAGGATCCAAGCGTTATCCGGATTTATTGGGTTTAAAGGGTGCGTAGGCGGCTTTTTAAGTCAGGGGTGAAAGACGGTGGCTCAACCATCGCAGTGCGAG
+
CCFGGGGGGGGGGGGGGGGGGGGGGGGFGGGGGGFGGGFFFDGFGGFCGFGGGGGGGGFFFGECGFGGGGGGGGDGGGGGCFDGGGGGGGGGGGGGGGGGGGGGGGFGGGGGGGGGGGG?FGGGGGGGGGGGGFGFGGGF8FFGGGFFDAAFGEGGGGGGGFGFGGGGGGGGGGGGDGGGGDGGGCEGGDBEGGGDEFCBCECCEGBCGGGFGEEGDDF@ECCCGGGCC+=*/;CCFCFGGGGGDC=>DGGCEGCFCGGG=>CC>C5CBFGFF7*07B<)<;FG?=5F)767@?>??2###
@M06045:235:000000000-JCY5N:1:1101:27876:9389 1:N:0:TACAGC
CAGATCACTCCTACGGGAGGCAGCAGTAAGGAATCTTCCACAATGGGCGAAAGCCTGATGGAGCAACGCCGCGTGCAGGATGAAGGCCCTCGGGTCGTAAACTGCTTTTATGAGTGAAGAATATGACGGTAACTCATGAATAAGGGTCGGCTAACTACGTGCCAGCAGCCGCGGTCATACGTAGGACCCAAGCGTTATCCGGAGTGACTGGGCGTAAAGAGTTGCGTAGGTGGCTTGTAAAGTGAATAGTGAAATCTGGGGGCTCAACCTCACAGGCTATTATTCAAACTCACAAGCCGTA
+
CCGGGGGGGGGGGGGGGGGGGGGGGGGGGGGGGGGGGGGGGGGGGGGGGGGGGGGGGGGGGGGGGGGGGGGGGGGGGGGGGGGGGGGGGGGGGGGGGGGGGGGGGGGGGGGGGGGGGGGGGGGGGGGGGGGGGGGGGGGGFGFGGGGGGGGGGGGGGGGGGGGGGGGGGGGGGDGGGGGGGCFGGGGGGGGGGEEGGDFGGGGGGFGGGGGFGGGDGFG9CEGGGGCCE=FFFGGGC:F?FDGGGGGGGD>>GGGGGCGF:<<9DGGGFFFFF?GFFFG?FFBGFB=@?F?*946:<(###
@M06045:235:000000000-JCY5N:1:1101:7769:9390 1:N:0:TACAGC
CAGATCACTCCTACGGGAGGCAGCAGTGGGGAATCTTGCGCAATGGTCGGAAGACTGACGCAGCGACGCCGCGTGTGGGAGGACGCCTTTCGGGGTGTAAACCACTGTTGCCCGGGACGAACTGGCGGTTTCGACCGCCCTGACGGTACCGGGTGAGGAAGCACCGGCTAACTCCGTGCCAGCAGCCGCGGTAATACGGAGGGTGCGAGCGTTGTCCGGAATCATTGGGCGTAAAGGGCGCGTAGGTGGCCCGGTCAGTCTTTGGTGAAAGCGCGGGGCTCAACCCTGCGTCGGCCAGTTG
+
CCGGGGGGGGGGGGGGGGGGGGGGGGGGGGGGGGGGGGGGGGGGGGGGGGGGGGGGGGGGGGGGGGGGGGGGGGGGGGGGGGGGGGGGGGGGGGGGGGGGGGGGGGGGGGGGGGGGGGGGGGGGGGGGFGGGGGGGGGGGGGGGGGGGGGGGGGGGGGGGGGGGGGGGGGGGGGGGGGGGGGGGGGGGGGGGGGGGGGGGGGGGGGGGGGGEGGGGGGGGGGGGGGGGGGGGGGGGGGGGGGGGGGGGGGGGGGGGGGFGGGGGGGGGFFGFGFGFFFGFFFFG@FFFFDEFFFFBF?###
@M06045:235:000000000-JCY5N:1:1101:15158:9397 1:N:0:TACAGC
CAGATCACTCCTACGGGAGGCAGCAGTGGGGAATATTGGACAATGGGCGCAAGCCTGATCCAGCCATGCCGCGTGAGTGATGAAGGCCCTAGGGTTGTAAAGCTCTTTCACCGGTGAAGATAATGACGGTAACCGGAGAAGAAGCCCCGGCTAACTTCGTGCCAGCAGCCGCGGTAATACGTAGGGTGCAAGCGTTAATCGGAATTACTGGGCGTAAAGCGTGCGCAGGCGGTTATGTAAGACAGATGTGAAATCCCCGGGCTCAACCTGGGAACTGCATTTGTGACTGCATAGCTAGCAG
+
CCGGGGGGGGGGGGGGGGGGGGGGFGGGGGGGGGGGGGGGGGGAFGGGGGGGGGGGGGGGGGGGGGGFGFGGGFGEGGGGGGGGGGGGGGGGGGGGGGGGGGGGGGGGGGGGGGGGGGGGGGGGGGGGGGGGGGGGGGGGGGGGGFGGGGGGGGGGGGGGGGGGGGGGGGGGGGGGGGGGGGGGGGGGGGGGGGGGGGGGGGGGGGGGGGGGGGGGDFGGGGGGGGGGGGGGEGCEGGGGGCFGGEFFFGFGGGGGGGGGGGGGFGGGFFGFGFGFF?7FFFFGFFFFFFFFB<FFF2###
@M06045:235:000000000-JCY5N:1:1101:16013:9402 1:N:0:TACAGC
CAGATCACTCCTACGGGAGGCAGCAGTGGGGAATATTGCGCAATGGGCGGAAGCCTGACGCAGCGACACCGCGTGGGGGATGACGGCCTTCGGGTTGTAAACCTCTTTCAGCAGGGACGAAGTTGACGTGTACCTGCAGAAGAAGCGCCGGCTAACTACGTGCCAGCAGCCGCGGTAATACGTAGGGCGCAAGCGTTGTCCGGAATTATTGGGCGTAAAGAGCTCGTAGGTGGCTGGTCACGTCTGCCGTGAAAGCCCGCAGCTTAACTGCGGGTCTGCGGTGGATACGGGCCGGCTCCAA
+
CCGGGGGGGGGGGGGGGGGGGGGGGGGGGGGGGGGGGGGGGGGGGGGGGGGGGGGGGGGGGGGGGGGGGGGGGGGGGGGGGGGGGGGGGGGGGGGGGGGGGGGGGGGGGGGGGGGGGGGGGGGGGGGGGGGGGGGGGGGGGGGGFGGGGGGGGGGGGGGGGGGGGGGGFGGGGGGGGGGGGGGGGGGGGGGGGGGEGCAFGGGEDCFGGGGGGGGGGGGGG:CCFGGGCEFGGGGGGGGGDGCFGGGFGC<DEFGGGG=<CDGGGGFFBFGFGEGF@FGBFFFGFF4?FFFBEFFF6(###
@M06045:235:000000000-JCY5N:1:1101:7805:9427 1:N:0:TACAGC
CAGATCACTCCTACGGGAGGCAGCAGTGGGGAATATTGGACAATGGGCGCAAGCCTGATCCAGCAATGCCGCGTGAGTGATGAAGGCCTTCGGGTTGTAAAGCTCTTTCGCACGCGACGATGATGACGGTAGCGTGAGAAGAAGCCCCGGCTAACTTCGTGCCAGCAGCCGCGGTAATACGAAGGGGGCTAGCGTTGTTCGGAATTACTGGGCGTAAAGGGCGCGTAGGCGGTACTTCAAGTCAGGCGTGAAAGCCCCGGGCTCAACCTGGGAACCGCGCTTGAGACTGGAGAACTAGTGT
+
CCGGGGGGGGGGGGGGGGGGGGGGGGFGGGGGGGGGGGGGGGGGGGGGGGGGGGGGGGGGGGGGGGGGGGGGGGGGGGGGGGGGGGGGGGGGGGGGGGGGGGGGGGGGGGGGGGGGGGGGGGGGGGGGGGGGGGGGGGGGGGGGGGGGGGGGGGGGGGGGGGGGGGGGGGGGGGGGGGGGGFGGGGGGGGGGGGGGGGGGGGGGGGGGGGGGGGGGDGGGGGGGGGGGGGGGGGGGGGGGGGGGGGGGGGGGGGGGGGGGGGGGGGGGFFGFFFGFFFGFFFFGFFFFFFFFFFFFF)###
@M06045:235:000000000-JCY5N:1:1101:5096:9435 1:N:0:TACAGC
CAGATCACTCCTACGGGAGGCAGCAGTGGGGAATCTTGCGCAATGGGCGAAAGCCTGACGCAGCGACGCCGCGTGGGGGAAGAAGGCTTTCGGGTTGTAAACCCCTTTCAGGAAGGACGAAGCCACTCGGGTGAATAGCCCAGAGGGTGACGGTACTTCCAGAAGAAGCCCCGGCTAACTACGTGCCAGCAGCCGCGGTAATACGTAGGGGGCAAGCGTTGTCCGGATTTATTGGGCGTAAAGAGCGTGTAGGCGGTCAGGTAGGTCCGTTGTGAAAACTCGAGGCTCAACCTCGAGAGTT
+
CCGGGGGGGGGGGGGGGGGGGGGGGGGGGGGGGGGGGGGGGGGGGGGGGGGGGGGGGGGGGGGGGGGGGGGGGFGGGGGGGGGGGGGGGGGGGGGGGGGGGGGGGGGGFGGGGGGGGGGGGGGGGGFGGGGGGGGGGGGGGGGGFFEEGGGGGGGGGGFGGGGGGGGGGGGGGGGGGGGGGGGGGGGGGGFGGGGGEGGGGFFGF0EGGGGGEGGFFGCEECGGGGGGD6EGGGFGGGGGCGGGG6EDGGGGGFGDCDGGGGGGG:CGFFG>9>F48*9FFFFGFFFF=6?FFFFFB0###
@M06045:235:000000000-JCY5N:1:1101:13141:9457 1:N:0:TACAGC
CAGATCACTCCTACGGGAGGCAGCAGTGGGGAATCTTGCGCAATGGGCGAAAGCCTGACGCAGCAACGCCGCGTGGGGGACGAAGGCCTTCGGGTTGTAAACCCCTTTCAGCAGGGACGAAAATGACGGTACCTGCAGAAGAAGCCCCGGCCAACTACGTGCCAGCAGCCGCGGTAATACGTAGGGGGCGAGCGTTGTCCGGATTTATTGGGCGTAAAGAGCTCGTAGGCGGTTTGGCAAGTCGGGTGTGAAAACTCCGGGCTCAACTCGGAGACGCCACTCGATACTGCCATGACTCACT
+
CCGGGGGGGGGGGGGGGGGGGGGGGG@FGGGGGGGGGGGGGGGGGGGGGGGGGGGGGGGGGGGGGGGGGGGGGGGGGGGGGGGGFGGGGGGGGGGGGGGGGGGGGGGGGGGGGGGGGGGGGGGGGGGGGGGGGGGGGGGGGGGGG@EGGGGGGGGGGGGGGGGGGGGGGGGGGGGEGFGGG<CFGGGGGGGGGGGGD8EGGGDCC6EGGGGGGGGGGGGGGGGGGEGGGGDGEGEEGGGGGGGGGGGGGGD7CFGF=FGGGGGG=DG=F@DD>>C:>DGEFF37?>B4@FFFB:FFF<###
@M06045:235:000000000-JCY5N:1:1101:24839:9486 1:N:0:TACAGC
CAGATCACTCCTACGGGAGGCAGCAGTGGGGAATCTTGCGCAATGGGCGAAAGCCTGACGCAGCAACGCCGCGTGGGGGATGACGGCCTTCGGGTTGTAAACCTCTTTCGACAGGGACGAAGCTTTCGGGTGACGGTACCTGTAGAAGAAGCACCGGCTAACTACGTGCCAGCAGCCGCGGTAATACGTAGGGTGCGAGCGTTGTCCGGATTTATTGGGCGTAAAGAGCTCGTAGGCGGTTTGTCGCGTCGGCCGTGAAAACCTGCAGCTTAACTGTGGGCGTGCGGTCGATACGGGCCGC
+
CCGGGGGGGGGGGGGGGFGGGGGGGGFGGGGGGGGGGGGGGGGGGGGGGGGGGGGGGGFGGGGGGGGGGGGGG>FGEGGGGGGGGGGGGGGGGGGGGGGGGGGFGGGGGGGGGGGGGGGGGGGCFGGGGGFCFGGGGGEGFGFGGFGGFFGGGGGGGGGGGGFGGGGGGGGGG?CFGGGGGGGGGGGGFFGDEGEDECEECEGGGFGGG>EDFC9FGGGGGE=ECGGGGFCEGGGGGEGCG5EFGGF579DG=<>DGCCFC<9FC5CFFFG4C6*917<>>.<C3)<<8>5>8(7<>(###
@M06045:235:000000000-JCY5N:1:1101:14505:9487 1:N:0:TACAGC
CAGATCACTCCTACGGGAGGCAGCAGTGGGGAATATTGCGCAATGGGCGAAAGCCTGACGCAGCGACGCCGCGTGGGGGATGACGGCCTTCGGGTTGTAAACCTCTTTCAGCAGGGACGAAGTTGACGTGTACCTGCAGAAGAAGCGCCGGCTAACTACGTGCCAGCAGCCGCGGTAATACGTAGGGCGCAAGCGTTGTCCGGAATTATTGGGCGTAAAGAGCTCGTAGGTGGCTTGTCACGTCGGGTGTGAAAGCTTGGGGCTTAACTCCAGGTCTGCATTCGATACGGGCTGGCTAAGT
+
CCGGGGGGGGGGGGGGGGGGGGGGGGGGGGGGGGGGGGGGGGGGGGGGGGGGGGGGGGGGGGGGGGGGGGGGGGGGGGGGGGGGGGGGGGGGGGGGGGGGGGGGGGGGGGGGGGGGGGGGGGGGGGGGGGGGGGGGGGGGGGGGGGGGGGGGGGGGGGGGGGGGGGGGGGGGGGGGGGGGGGGGGGGGGGGGGGGGGGGGGGGGGGGGGGGGGFGGGGGGGGGGGGEGGGGGGGGGEGGGGGGGGGGGGGGGGGGGGGGGGDDDGGGGFFGFGFGFFFGFFFFGFFFFFFFFE:DFF)###
@M06045:235:000000000-JCY5N:1:1101:19223:9490 1:N:0:TACAGC
CAGATCACTCCTACGGGAGGCAGCAGTGGGGAATATTGCGCAATGGGCGGAAGCCTGACGCAGCGACGCCGCGTGAGGGATGACGGCCTTCGGGTTGTAAACCTCTTTCAGTAGGGAAGAAGCGAAAGTGACGGTACCTGCAGAAGAAGCGCCGGCTAACTACGTGCCAGCAGCCGCGGTAATACGTAGGGCGCAAGCGTTATCCGGAATTATTGGGCGTAAAGAGCTCGTAGGCGGTTTGTCGCGTCTGCCGTGAAAGTCCGGGGCTCAACTCCGGATCTGCGGTGGGTACGGGCAGGTT
+
CCGGGGGGGGGGGGGGGGGGGGGGFGFFGGGGGGGGGGGGGGGGGGGGGGGGGGGGGGGGGGEGGGGGGGGGGGGGGGGGGGGGGGGGGGGGGGGGGGGGGGGGGGGGGGGDFGGGGGGGGGGGGGGGGGGGGGGGGGGGGGGGGGGGGGGGGGGGGGGGGGGGGGGGGGGGGGGGDFGGGGC?FGEGGGGGGGGGGGGGGGGGGGGGGGGGGGGGGGGGGCFFFGFCCEGEGGGGGEG5DGGGGGGGGGGDEC**CGGGGFGGDCCD<4CFCFC@BDGFFFFGFFD@EFFFBBE>;8###
@M06045:235:000000000-JCY5N:1:1101:26760:9497 1:N:0:TACAGC
CAGATCACTCCTACGGGAGGCAGCAGTGGGGAATCTTGCGCAATGGGCGAAAGCCTGACGCAGCGACGCCGCGTGGGGGAAGAAGGCTTTCGGGTTGTAAACCCCTTTCAGGAAGGACGAAGCCACTCGGGTGAATAGCCCAGAGGGTGACGGTACTTCCAGAAGAAGCCCCGGCTAACTACGTGCCAGCAGCCGCGGTAATACGTAGGGGGCAAGCGTTGTCCGGATTTATTGGGCGTAAAGAGCGTGTAGGCGGTCAGGTAGGTCCGTTGGGAAAACTCGAGGCTCAACCTCGAGAACC
+
CCGGGGGGGGGGGGGGGGGGGGGGGGGGGGGGGGGGGGGGGGGGGGGGGGGGGGGGGGGGGGGGGGGGGGGGG@FEGGGGGGGGGGGGGGGGGGGGGGGGGGGGGGGGGGGGGGGGGGGGGGGGGGGGGGGGGGGGGGGGGGGGGGGGGGGGGGGGGGGGFCGGGGGGGFGGGGGGGGGGGGG9FFGGGGGGGGGGGGGGGGGGGFEGEGGGGGGGGGGGGDGCEGGDE9FFDGGGGGGGGGGFC?E<DGGGGGDCCDGGGFGGGGGFD5DB*5CF4;C?@>>DB@7;F?FFF?@BB1###
@M06045:235:000000000-JCY5N:1:1101:24917:9526 1:N:0:TACAGC
CAGATCACTCCTACGGGAGGCAGCAGTGAGGAATTTTCGGCAATGGGGGCAACCCTGACCGAGCAACGCCGCGTGCAGGATGACGGCCTTCGGGTTGTAAACTGCTTTTCTCTGGGACGAGATACGGACGGTACCAGAGGAATCAGCCTCGGCTAACTACGTGCCAGCAGCCGCGGTAATACGTAGGAGGCGAGCGTTGTCCGGAGTTACTGGGCGTAAAGCGCACGCAGGCGGTCCGCTAAGTCTCAGGTGACAGTCCCCGGCTTAACTGGGGAAGTGTCTGGGAAACTGACGGACTGGT
+
CCGGFFGFFGGGGGGGGGGGGGGGGGFFGGGGGGGG9FGGGEGGGGGGGGGFGGGGGGGGGGGGGGGGDCGGGGGGGGGGEGFFF7FGGGGGGGGGGGGGGGGGGFFCGGDGFFDFGGGGGGGGGGEGDGDFC<FFGGFGGGFFDFGCGGGGGGDGGCFGGGGGGGCFCFFGGCGEGGGGGGGGGGEGGGGGGGGGEGGGG+5C>CGG9CCFGFGGEGG5AFEC==GG:?EGGGEGDGDGDGGGGG9:>CFGFGFGFGFGFDDGGDGG4BF@GEDBE)C@BFF4<.6>FFF46:E04(###
@M06045:235:000000000-JCY5N:1:1101:6984:9527 1:N:0:TACAGC
CAGATCACTCCTACGGGAGGCAGCAGTGGGGAATTTTGGACAATGGGGGCAACCCTGATCCAGCAATGCCGCGTGTGTGAAGAAGGCCTTCGGGTTGTAAAGCACTTTTGTCCGGAAAGAAAACTTCGTCTCTAATATGGATGGAGGATGACGGTACCGGAAGAATAAGCACCGGCTAACTACGTGCCAGCAGCCGCGGTAATACGGAGGGTGCGAGCGTTAATCGGAATTACTGGGCGTAAAGCGTGCGCAGGCGGTGATGTAAGACCGATGTGAAATCCCCGGGCTTAACCTGGGAGAT
+
BC<E@CFGGGGGGGGGGGGGGGGGGGGGGGGGGGGGGGC-EFGGGCFCGDGGGGBFFF<FGGGGGGF<FFDGGGGGG,EFEGGGGGGE<EFGGGGGEGGGGFGCFGFGGCGGACFCFCGGFGGGEFCFGC,3<?<9A,C<FG<DFCFGCF8F::FG:DCGC:7BFCFFGGCFFGGGCFGGGDFEFGG7CBCGGDFEGDEEEEGF<81**1:EEGGEE5:/://+AF5A5E6C9CGFG5CED77*?G=CDGCDGCE7>553:DCCCF>CF@)<C)>F*7:?@@:<.>;DF9=*9)>?((###
@M06045:235:000000000-JCY5N:1:1101:16725:9532 1:N:0:TACAGC
CAGATCACTCCTACGGGAGGCAGCAGTGGGGAATATTGCGCAATGGGCGAAAGCCTGACGCAGCGACGCCGCGTGGGGGATGAAGGCCTTCGGGTTGTAAACCTCTTTCACCACCGACGAAGCTAACGTGACGGTAGGTGGGGAAGAAGCGCCGGCTAACTACGTGCCAGCAGCCGCGGTAATACGTAGGGCGCAAGCGTTGTCCGGAATTATTGGGCGTAAAGAGCTCGTAGGCGGTCTGTCGCGTCTGCCGTGAAAACCCGAGGCTTAACCTCGTGGCTTGCGGTGGATACGGGCAGCA
+
CCGGGGGGGGGGGGGGGGGGGGGGGGGGGGGGGGGGGGGGGGGGGGGGGGGGGGGGGGGGGGGGGGGGGGGGGCFGGGGGGGGGGGGGGGGGGGGGGGGGGGGGGGGGGGGGGGGGGGGGGGGGGGGGGGGGGGGGGGGGGGGGGGFFGGGGGGGGGGGGDGGGGGGGGGGGGGGGGGGGDGGGGGGGGGGGGGGGGGGGGGDGGGGCGGC@EFGGGGGGGGGGGFGFCEEGGGGG=>DGG:CGFECGCFGGGGDDGGCGGGGGGGDFFFGFFFDEFFD>;F@FEDBDE>F@FFEFB(###
@M06045:235:000000000-JCY5N:1:1101:19492:9546 1:N:0:TACAGC
CAGATCACTCCTACGGGAGGCAGCAGTGGGGAATTTTGCGCAATGGGGGAAACCCTGACGCAGCAACGCCGCGTGGAGGATGAAGTCCTTTGGGACGTAAACTCCTTTCGACCCGGAAGATACTGACGGTACGGGTGGAAGAAGCACCGGCTAACTCTGTGCCAGCAGCCGCGGTAATACAGAGGGTGCGAGCGTTGTTCGGAATTATTGGGCGTAAAGGGCGCGTAGGCGGTCGCGTAAGTCACCTGTGAAATCTCCTGGCTCAACTGGGAGCTTGCAGGCGAAACTGCGTGGCTGGTGC
+
CCGGGGGGGGGGGGGGGGGGGGGGGGGGGGGGGGGGGGGGGGGGGGGGGGGGGGGGGGGGGGGGGGGGGGGGGGGGGGGGGGGGGGGGGGGGGGGGGGGGGGGGGGGGGGGGGGGGGGGGGGGGGGGGGGGGGCGGGGGGGGGGGGGGGGGGGGGFGGGGGGGGGGGGGGGGGGFGGGGGGGGGGGGGGGGGGGEGGGGGGGGGGGGG?<CCGGGGGGGGGGGGGGGGDGGGGGGEGGGGGGGGGGGGGGGGFGGGGGGGGGGGGGGGFFGFDFGFFFGFFBDD>>DFFF>5>;EFB?###
@M06045:235:000000000-JCY5N:1:1101:23088:9599 1:N:0:TACAGC
CAGATCACTCCTACGGGAGGCAGCAGTAGGGAATTGTTCGCAATGGGCGCAAGCCTGACGACGCAACGCCGCGTGGAGGATGAAGGTCTTCGGATTGTAAACTCCTGTCGTGTGGGACGAACATTCTTCGGGCTAATCACCGAGGGACTGACGGTACCACGAAAGGAAGCCCCGGCTAACTCTGTGCCAGCAGCCGCGGTAATACAGAGGGGGCGAGCGTTGTTCGGAATTACTGGGCGTAAAGGGCGCGTAGGCGGCCTGCTAAGTCGGACGTGAAATCCCTCGGCTCAACCGGGGAGGC
+
CCGFFGGGGGGGGGGGGFGGGGGGGGFGGGGGGGGGGGGGGGGGGGGGGGGGGGGFGGGGFGEFGGGGGGGGGGGGGGGGGGGGGGGGGGGGGDGGGGGGGGGGGGGGGGGGGGGGGGGGGGEGGGGGGGGGGGGGCGGGFDGGGGGGGFGGGGGGGGGGDFGGGGGGGGGGGFFGGGGGGGGGGGGGGGGGGGGGGGG>EGGGGGGGGGGGGGGGGGGEGGGGGGGGGGGGFGGGGGGCDEGGGGGDCDGGGGGCDDEGDFGGGGGGFF:3><*)<FGFFF?77DE>:?FFF>FF9,###
@M06045:235:000000000-JCY5N:1:1101:12438:9602 1:N:0:TACAGC
CAGATCACTCCTACGGGAGGCAGCAGTGGGGAATTGTTCACAATGGGCGCAAGCCTGATGACGCAACGCCGCGTGGGGGATGAAGGTCTTCGGATCGTAAACCCCTGTCGAACGGGACGAAAGACCCGGGAGCTAATCATCCTGGGAGTGACGGTACCGTTAAAGGAAGCCACGGCTAACTCTGTGCCAGCAGCCGCGGTAATACAGAGGTGGCAAGCGTTGTTCGGAATTACTGGGCGTAAAGGGCGCGTAGGCGGCCTTCTAAGTCAGACGTGAAATCCCCCGGCTTAACCTGGGAAGC
+
CCGGGGGGGGGGGGGGGGGGGGGGFGGGGGGGGGGGGGGGGGGGGGGGGGGGGGGGGGGGGGGGGGGGGGGGGGGGGGGGGGGGGGGGGGGGGGGGGGGGGGGGGGGGGGGGGGGGGGGGGGGGGGGGGGGGGGGGGGGGGFGGGGGGGGGGGGGGGGGGGGGGGGGGGGGGGGGGGGGGFGGGGGGGGGGGGGGGGGGGGGGGGGGGGGGFGGGGGGGEEGGFGGGGGGGGGFGGGGGGGGGGGGGGGGGGGGFGGGGGG=FGGGDGFFGFGFGFFFGF4?>DEEFFFF?FFFFF?(###
@M06045:235:000000000-JCY5N:1:1101:3669:9605 1:N:0:TACAGC
CAGATCACTCCTACGGGAGGCAGCAGTGGGGAATCTTGCGCAATGGGCGAAAGCCTGACGCAGCGACGCCGCGTGAGTGATGAAGGCCTTCGGGTTGTAAAGCTCTGTGGGGAGAGACGAATAAGTGCAGCCTAATACGTTGCATGATGACGGTATCTCCTTAGCAAGCACCGGCTAACTCTGTGCCAGCAGCCGCGGTAAGACAGAGGGTGCAAACGTTGTTCGGAATTACTGGGCGTAAAGCGAGTGTAGGCGGTCTCGTAAGTCGGGTGTGAAAGCCCTGGGCTCAACCCAGGAAGTG
+
CCAFGGGGGGGGGGGGCCFGGGGGGGGGGGGGGGGEFEEEE@FGGGGGGGGGGFFGGFFGGGGEGGGGGCGCFCFC+CFDFGGGDGGGC<FGGGG@FGGGGFA,EGGGGGGG@=FFGGGGGFGGGGGFFGGFGFC<CGGGFGEFGGGGGGGGGGGGGFGGGGGFFCFGGFGGGDGGFGGGGGGGGGFGGGCGGGGGGGGGGGGFFCEGGGCEGGDCFGGGGG:FCCCCF8<FGGF5FCDDGFF7CEGDDCFGCFEGGGGCDFDGGGGGDFFF).7@6*9F>FFFF45>FFF>B2>0(8###
@M06045:235:000000000-JCY5N:1:1101:7183:9607 1:N:0:TACAGC
CAGATCACTCCTACGGGAGGCAGCAGTCGGGAATTTTGCGCAATGGACGAAAGTCTGACGCAGCAACGCCGCGTGAGGGATGAAGGCCTTCGGGTTGTAAACCTCTTTTCTCAGGGACGATAATGACGGTACCTGAGGAAGAAGCCACGGCTAACTACGTGCCAGCAGCCGCGGTAATACGTAGGTGGCAAGCGTTGTCCGGATTTACTGGGCGTAAAGAGCGCGCAGGCGGTCGTGCAAGTCGCGTGTGAAAGCCCCCGGCTCAACTGGGGAGGGTCACGCGATACTGCTCGACTCGACG
+
CCGGGGGGGGGGGGGGGECFGGGGGGGFGGGGGGGGGGGGGGGGFGGGGGGGGGGGGGGGGGGGFGGGGGGGGFFFEGGGGGGGGGGGGGGGGGGGGGGGGGGGGGGGGGGGGGGGGGGGGGGGGGGGGGGDCFGGGGGGGGGGGEGGGGGGGGGGGGGGGGGGGGGGGGGGGGGGGGGGG><EEGGGGFGGGGCEGGGGGDE5CGFGGGGGGGCGDGGGGGGGGGGGGGGGECGGGGFGGFGGGGGGGGGGGGGFFGEDCD>DDGGGFFGFGFGF@FG?@:<>B>EF6**9>6@2:,###
@M06045:235:000000000-JCY5N:1:1101:12539:9624 1:N:0:TACAGC
CAGATCACTCCTACGGGAGGCAGCAGTTAGGAATTTTGGGCAATGGGCGCAAGCCTGACCCAGCAACGCCGCGTGGGTGACGAAGGCCTTCGGGTTGTAAAGCCCTTTTCTGGGGGAAGATGATGACGGTACCCCAGGAAGAAGCACCGGCTAACTACGTGCCAGCAGCCGCGGTAATACGTAGGGTGCGAGCGTTGCCCGGATTTATTGGGCGTAAAGGGCGCGCAGGCGGTACGGCACGTCCGTTGTGAAATCGCCCGGCTCAACTGGGCGGGGTCAGCGGATACGGCCGCACTCGCGT
+
CCGGGGGGGGGGGGGGGGGGGGGGGGGFGGGGGGGGGGGGGGGGGGGGGGGGGGGGGGGGGGGGGGGGGGGGGGGGGGGGGGGGGGGGGGGGGGGGGGGGGGGGGGGGGGGGGGGGGGGGGGGFGGGGGGGGGGGGGGGGGGGGGGGGGGGGGGGGGGGGGGGGGGGGGGGGGGGGGGGGGGGGGGGGGGGGGGGG8CF@EGGGCFGGGGGGGGGGGGGFGGGGGGGGGGGGGGGGGGGGGGGGGGGGGGGG?CFGGDGGGGGGGGGGF?GFGEGFFFGFFFFG>>FFFEDB31B>F0###
@M06045:235:000000000-JCY5N:1:1101:12017:9629 1:N:0:TACAGC
CAGATCACTCCTACGGGAGGCAGCAGTGGGGAATATTGCACAATGGGCGAAAGCCTGATGCAGCGACGCCGCGTGAGGGATGACGGCCTTCGGGTTGTAAACCTCTTTCAGTAGGGAAGAAGCGAAAGTGACGGTACCTGCAGAAGAAGCGCCGGCTAACTACGTGCCAGCAGCCGCGGTAATACGTAGGGCGCAAGCGTTATCCGGAATTATTGGGCGTAAAGAGCTCGTAGGCGGTTTGTCGCGTCTGCCGTGAAAGTCCGGGGCTCAACTCCGGATCTGCGGTGGGTACGGGCAGATT
+
CCGGGGGGGGGGGGGGGGGGGGGGGGFGGGGGGGGGGFGGGGGGGGGGGGGGGGGGGGGGGGGGGGGGGGGGGGGGGGGGGGGGGGGGGGGGGGGGGGGGGGGGGGGGGGGFGGGGGGGGGGGGGGGGGGGGGGGGGGGGGGGGGGGGGGGGGGGGGGGGGGGGGGGGGGGGGGGGGGGGGGGGGGFGGGGGGGGGGGGEGGGGGGGGGGFFGDFGGGGEGGGGGGGGGGGGGGGGGGGEGFGGGGGGGGGGGGGGGFGGGGGGDGGDFFGFGFGFFFGDFFFGFEFFFFFFFFFFF:###
@M06045:235:000000000-JCY5N:1:1101:13586:9673 1:N:0:TACAGC
CAGATCACTCCTACGGGAGGCAGCAGTGGGGAATATTGGACAATGGGCGGAAGCCTGATCCAGCAACGCCGCGTGAGGGATGACGGCCTTCGGGTTGTAAACCTCTTTCGGTGGGGACGAAGCGCAAGTGACGGTACCCACTAAAGAAGCACCGGCCAACTACGTGCCAGCAGCCGCGGTAATACGTAGGGTGCGAGCGTTGTCCGGAATTATTGGGCGTAAAGGGCTCGTAGGCGGTTTGTCGCGTCGGGAGTGAAAACCAGGTGCTTAACACCTGGCTTGCTTTCGATACGGGCAGCGG
+
CCGGGGGGGGGGGGGGGGGGGGGGGGGGGGGGGGGGGGGGGGGGGGGGGGGGGGGGGGGGGGGGGGGGGGGGGGGGGGGGGGGGGGGGGGGGGGGGGGGGGGGGGGGGGGGGGGGGGGGGGGGGGGGGGGGGGGGGGGGGGGGGGGGGGGGGGGGGGGGGGGGGGGGGGGGGGGGGGGGGGGGGGGFGGGGGGGGGGGGGGGGGGGECGFGGGGGGGGGGGGGGGGGGGGGGGGGGGEGGGGGGGGEGGGGDDGGGGFGGDDGGGGGGFFGFGFGFFFGFFEFGFFFFFFFFFFFF>6###
@M06045:235:000000000-JCY5N:1:1101:25052:9728 1:N:0:TACAGC
CAGATCACTCCTACGGGAGGCAGCAGTGGGGAATCTTGGTCAATGGGCGCAAGCCTGAACCAGCGATGCCGCGTGAGTGATGAAGGCCTTCGGGTTGTAAAGCTCTGTGGGGAGGGACGAAAGAATCGGTTCTAACAGGACCGAAGTTGACGGTACCTCCTTAGCAAGCACCGGCTAACTCTGTGCCAGCAGCCGCGGTAAGACAGAGGGTGCAAACGTTGCTCGGAATCACTGGGCGTAAAGAGCGTGTAGGCGGCCAAGTAGGTCCGTTGTGAAAACTGGAGGCTTAACCTCCAGCCAA
+
CCGGGGGGGGGGGGGGGGGGGGGGGGGGGGGGGGGGGGGGGGGGGGGGGGGGGGGGGGGGGGGGGGGGGGGGGGGGGGGGGGGGGGGGGGGGGGGGGGGGGGGGGGGGGGGGGGGGGGGGGGGGGGGGGGGGGGGGGGGGGGGGGGFGGGGGGGGGGGGGGGGGGGGGGGGGGGGGGGGGGGGGGGGGGGGGGGGGGGGEGGGGGGFFFGGGGGGGGGGGGGGGGGGGGGGGFEGGGGGGGGGGGGGGGGGGGGGGGDGCFGGGGGGGFFGFG>7@FFG@FFFGFF@FFFFFFFF?F>###
@M06045:235:000000000-JCY5N:1:1101:13987:9729 1:N:0:TACAGC
CAGATCACTCCTACGGGAGGCAGCAGTGGGGAATATTGCACAATGGGCGAAAGCCTGATGCAGCGACGCCGCGTGAGGGAAGACGGCCTTCGGGTTGTAAACCTCTTTCAGCAGGGACGAAGCGAAAGTGACGGTACCTGCAGAAGAAGCGCCGGCCAACTACGTGCCAGCAGCCGCGGTAAGACGTAGGGCGCAAGCGTTGTCCGGAATTATTGGGCGTAAAGAGCTCGTAGGCGGTTTGTCGCGTCGACTGTGAAAACCCACGGCTCAACCGTGTGGCCTGCAGTCGATACGGGCCAGG
+
CCGGGGGGGGGGGGGGGGGGGGGGGGGGGGGGGGGGGGGGGGGGGGGGGGGGGGGGGGGGGGGGGGGGGGGGGGGGGGGGGGGGGGGGGGGGGGGGGGGGGGGGGGGGGGGGGGGGGGGGGGGGGGGGGGGGGGGGGGGGGGGGGGGGGGGGGGGGGGGGGGGGGGGGGGGGGGGGGGGGGGGGGGGGGGGGGGGGGGGGGGGGGGGGCCG?FGFGGGGGGGGGGGGGGGGGGGGGD7DGGGGGGGGGGGGGGGGGGGGGGG3DDGGDB?GFGED>@FGFFFFFFFFFFFF@B:D>>(###
@M06045:235:000000000-JCY5N:1:1101:27003:9760 1:N:0:TACAGC
CAGATCACTCCTACGGGAGGCAGCAGTAGGGAATCTTGCGCAATGGGCGAAAGCCTGACGCAGCGACGCCGCGTGAGGGAAGAAGGCCTTCGGGTTGTAAACCTCTTTCAGGAGGGACGAAGCCACTCGGGTTAACAGCCCAGAGGGTGACGGTACCTCCAGAAGAAGCCCCGGCTAACTACGTGCCAGCAGCCGCGGTAATACGTAGGGGGCAAGCGTTGTCCGGATTTATTGGGCGTAAAGAGCGTGTAGGCGGCCATACAGGTCAGCTGTGAAAACTCGAGGCTCAACCTCGAGATGC
+
CCGGGGGGGGGGGGGGGGGGGGGGGGGGGGGGGGGGGGGGGGGGGGGGGGGGGGGGGGGGGGGGGGGGGGGGGFGGGGGGGGGGGGGGGGGGGGGGGGGGGGGGGGGGGGGGGGGGGGGGGGGGGGGGGGGGGGGGGGGGGGGGGGGGGGGGGGGGGGGGGGGGGGGGGGGGGDGGGGGGGGGGGGGGGGGGGGGGGGGGGFGGGFFGGGGGGGGGFGGGGGGGGGCCCCFCFGGGGGGGG5?FGGGGGGGGGGGGGGCFCGFGFGGFFFGFGFGF?FGF*>@GFB>>F@F<@?FF?0###
@M06045:235:000000000-JCY5N:1:1101:2173:9774 1:N:0:TACAGC
CAGATCACTCCTACGGGAGGCAGCAGTGGGGAATTTTGGACAATGGGCGCAAGCCTGATCCAGCCATGCCGCGTGCGGGAAGAAGGCCTTCGGGTTGTAAACCGCTTTTGTCAGGGAAGAAACGCGCTGAGCTAATACCTCGGCGTAATGACGGTACCTGAAGAATAAGCACCGGCTAACTACGTGCCAGCAGCCGCGGTAATACGTAGGGTGCAAGCGTTAATCGGAATTACTGGGCGTAAAGCGTGCGCAGGCGGTTATGCAAGACAGATGTGAAATCCCCGGGCTCAACCGTGGGGGT
+
CCGGGGGG9FGGGGGGGGGGGDFGCFGGGFGGGGGGGFGGFGGGGGGCF7@GGGGGGGFGAEFGGG9CEFGGGGGGGGGGGGGGGGDCGFEFGGFEGEGGGGGGGG><B<EFEC=FDFFFDGGGEGDEFFFDFBBFGG8FEEGDFEEGF@FCFGGF7?@FFFGCF?FGGFGGGGGGGGG7<CGEG+8FCGG?+88CCEGEGGFF+@<EF>EFGDGC@@EEGGC7<CGCGGG?:CFEGFGCDECCFG*931)):>=DC7ECFD7:CGFGFFFBF6D*69>9?F09>B>3)96@FB)22(###
@M06045:235:000000000-JCY5N:1:1101:10713:9777 1:N:0:TACAGC
CAGATCACTCCTACGGGAGGCAGCAGTGGGGAATATTGCACAATGGGCGCAAGCCTGATGCAGCGACGCCGCGTGGGGGATGACGGCCTTCGGGTTGTAAACCTCTTTCAGCACGGAAGAAGCCGTGAGGTGACGGTACGTGCAGAAGAAGCGCCGGCTAACTACGTGCCAGCAGCCGCGGTAATACGTAGGGCGCAAGCGTTGTCCGGAATTATTGGGCGTAAAGAGCTCGTAGGCGGCGTGTCGCGTCGGTTGTGAAAGCCCGGGGCTTAACTCCGGGTCTGCAGTCGATACGGGGTGC
+
@ADFAFGGGGGGGGGGGGGGGGGGGGGDFGGEEDFGGGGGGGGGGGCFGGGGGDFGGGGGGGGGGGGGGGGGGFGEGEGGGGGGGGEGGGGGGEGEGGGGGGGGGGFG,CFFFGGGGGGGGFDFGGGGGGGGGGGGEGGGGFGFGFFGGGFGGFBCFG@FGFGGFEFGGGGGGFGGGGGGGGE8FDGF@?82CFEE>??CCE8EGC?EG8C/<ECCFGFFG?=*:<0;ECGGGGGGFEDED/=DGGGGDDDC/CC1>FGDGFGFGC395:C<:/2*9>C>78F*///9?>B@FFFFF(###
@M06045:235:000000000-JCY5N:1:1101:16617:9781 1:N:0:TACAGC
CAGATCACTCCTACGGGAGGCAGCAGTGGGGAATATTGCACAATGGGCGAAAGCCTGATGCAGCGACGCCGCGTGGGGGATGACGGCCTTCGGGTTGTAAACCCCTTTCAGCAGGGAAGAAGCGAAAGTGACGGTACCTGCAGAAGAAGCACCGGCTAACTACGTGCCAGCAGCCGCGGTAATACGTAGGGTGCGAGCGTTGTCCGGAATTATTGGGCGTAAAGAGCTTGTAGGCGGTTTGTCGCGTCTGCCGTGAAAATTCGAGGCTCAACCTCGAACTTGCGGTGGGTACGGGCAGAAT
+
CCGGGGGGGGGGGGGGGGGGGGGGGGGGGGGGGGGGGGGGGGGGGGGGGGGGGGGGGGGGGGGGGGGGGGGGGGGGGGGGGGGGEGGGGGGGGGGGGGGGGGGGGGGGGGGGGGGGGGGGGGGGGGGGGGGGGGGGGGGGGGGGGGGGGGGGGGGGGGGGGGGGGGGGGGGGGGGGGGGGGGGGGGFFGGGGGGGGGGGEGGGGGGGEGGDFGGCFFGGGGGGGGGGGGGGGFGGGGGDEGGGGGGEC3CGGGGGCFG7FFGGCFDGGFFGFF@FEEFGFF?FCEDEFEFFFFFF>;:###
@M06045:235:000000000-JCY5N:1:1101:2766:9796 1:N:0:TACAGC
CAGATCACTCCTACGGGAGGCAGCAGTGGGGAATTGTTCGCAATGGGCGCAAGCCTGACGACGCAACGCCGCGTGGAGGATGAAGATTTTCGGATCGTAAACTCCTGTCGAATGGGACGAATAGATTGCGGGTTAACAGCCCGTGGTCCTGACGGTACCGTTAAAGGAAACCCCGGCTAACTCCGTGCCAGCAGCCGCGGTAATACGGGGGGGGTAAGCGTTGTTCGGAATTACTGGGCGTAAAGGGCTCGTAGGCGGCCAACTAAGTCATACGTGAAATCCCTCAGCTTAACTGGGGGGG
+
CCGGGGGGGGGGGGGGGGGGGGGGGGGGGGGGGDGGGGGGGGGGGGGGGGGGGGGGGGGGGGGGGGGGGGGGGGGGGGGGGGGGGGGGGGGGGGGGGGGGGGGFGGGGGGGGGGGGGGGGGFGGFGDEGGGGFGGGFGGGFEGGGGGGGFEGGGGGGGGGFGGGGGGGGGDFGGGGGGGGGGGGGGGDGFGGFGGFGGGEGCEGGGGGGGGDEDGGGGGGGEEEFGGC5;EGFGGGGFGGGGGGFG=DGGDD=<EFGGGGGFFFF6<CFFG?>42<@FFFFFFG@::6BFFFFDFB?>###
@M06045:235:000000000-JCY5N:1:1101:15764:9803 1:N:0:TACAGC
CAGATCACTCCTACGGGAGGCAGCAGTGGGGAATATTGCACAATGGGCGAAAGCCTGATGCAGCGACGCCGCGTGAGGGATGACGGCCTTCGGGTTGTAAACCTCTTTCAGCAGGGAAGAAGCGTGAGTGACGGTACCTGCAGAAGAAGCACCGGCTAACTACGTGCCAGCAGCCGCGGTAATACGTAGGGTGCGAGCGTTAATCGGAATTACTGGGCGTAAAGGGTGCGCAGGCGGTTTTGTAAGTCAGATGTGAAATCCCCGGGCTTAACCTGGGAATTGCGTTTGAAACTACAAAACT
+
CCGGGGGGGGGGGGGGGGGGGGGGGGFGGGGGGGGGGGGGGGGGGGGGGGGGGGGGGGGGGGGGGGGGGGGGGFGGGGGGGGGGGGGGGGGGGGGGGGGGGGGGGGGGGGGGGGGGGGGGGGGGGGGGGGGGGGGGGGGGGGGGGGGGGGGGGGGGGGGGGGGGGGGGGGGGGGGGGGGGGGGGGGGGGGGGGGGEGGGEGDFGGGGGGGGGGGFGGGGGGGGFGGFGGGDGGGGGGC5*>CCFGGGGGGGDGGGGGGGGGGGGGGGGFFGFGFGFFFC>FF?3B3<@@FFFF9FBFD###
@M06045:235:000000000-JCY5N:1:1101:5770:9810 1:N:0:TACAGC
CAGATCACTCCTACGGGAGGCAGCAGTGGGGAATATTGGACAATGGGGGCAACCCTGATCCAGCAATGCCGCGTGGGTGATGAAGGCCTTCGGGTTGTAAAGCCCTTTCGGCGGGGAAGATGATGACGGTACCCGCAGAAGAAGCCCCGGCTAACTTCGTGCCAGCAGCCGCGGTAATACGAAGGGGGCTAGCGTTGTTCGGAATTACTGGGCGTAAAGGGCGCGTAGGCTGTGCTGTAAGTCAGGCGTGAAAGGCCCGGGCTCAACCTGGGAACTGCGTTTGATACTGCGGCGCTGGGAC
+
CCGGGGGGGGGGGGGGGGGGGGGGGGGGGGGGGGGGGGGGGGGGGGGGGGGGGGGGGGGGGGGGGGGGGGGGGFGGGGGGGGGGGGGGGGGGGGGGGGGGGGGGGGGGGGGGGGGGGGGGGGGGGGGGGGGGGGGGGGGGGGGGGGGGGGGGGGGGGGGGGGGGGGGGGGGGGGGGGGGGGGCGGGGGGGGGGGGGGGGGGGGGGFGGGGGGGGGDGGGGGGGGGGGGGGGGGGGGGGGGGGGGGFDGGGDFG77<FGGGGGG<FGGGFFGFC?F??FGFFFEDFFFFBFFB>FFFFF###
@M06045:235:000000000-JCY5N:1:1101:14308:9833 1:N:0:TACAGC
CAGATCACTCCTACGGGAGGCAGCAGTGGGGAATATTGGACAATGGGGGCAACCCTGATCCAGCAATGCCGCGTGGGTGATGAAGGCCTTCGGGTTGTAAAGCCCTTTCGGCGGGGAAGATGATGACGGTACCCGCAGAAGAAGCCCCGGCTAACTTCGTGCCAGCAGCCGCGGTAATACGAAGGGGGCTAGCGTTGTTCGGAATTACTGGGCGGAAAGGGCGCGTAGGCTGTGCCGTAAGTCAGGCGTGAAAGGCCCGGGCTCAACCTGGGAACTGCGTTTGATACTGCGGCGCTCGGGG
+
C<CFG<FF<9F,EDFFGEGGDG;BFGCGGGG@@FFAFFGGGGC96FF>FCFFFFE?F<FFEGFGF8E9FFGFG>FGG:?<FGCFCFEC,E=<FFFGGCGGCFGC@FEFA?C:6CCE@FG<=F9C9,3FF:F>FE:1>*>FC,?AAFGD<<**CCF?C,C<C*CCF@CC:B:*CE:>EFC+8*2;>E5CGE5FFD*;EEGGGG5A*<+:?7?C@C*:8=CEEEE*C78=EGFFFG7+:**:C9EF7:77>7/1::C519C<)11**20>4FF5C9<)/?3;>@3*8*9@B@>@)2)((-###
@M06045:235:000000000-JCY5N:1:1101:15850:9845 1:N:0:TACAGC
CAGATCACTCCTACGGGAGGCAGCAGTGGGGAATATTGGACAATGGGCGGAAGCCTGATCCAGCAACGCCGCGTGAGGGATGACGGCCTTCGGGTTGTAAACCTCTTTCAGCACAGACGAAGCTGACTCCACGTGTGGGGTGGGTGACGGTATGTGCAGAAGAAGCACCGGCCAACTACGTGCCAGCAGCCGCGGTAATACGTAGGGTGCGAGCGTTGTCCGGAATTATTGGGCGTAAAGGGCTCGTAGGCGGTTTGTCGCGTCGGGAGTGAAATCCACTGGCTTAACTGGTGGCTTGCCT
+
CCGGGGGGGGGGGGGGGGGGGGGGGGGGGGGGGGGGGGGGGGGGGGGGGGGGGGGGGGGGGGGGGGGGGGGGGGGGGGGGGGGGGGGGGGGGGGGGGGGGGGGGGGGGGGGGGGGGGGGGGGGGGGGGGGGGGGGGGGGGGGGGGGGGGGGGGGGGGGGGGGGGGGGGGGGGGGGGGGGGGGGGGGGGGGGGGGGGGGGGGGGGGGGGGGGGGGGGGGGGGGGGGGGGGGFFGGGGGGGGGGGFFGGGGGGGGGGGGGGGGGGGGCDCBBGFGFGF??F=FFFG>?FFFFFFFFFF0(###
@M06045:235:000000000-JCY5N:1:1101:6751:9849 1:N:0:TACAGC
CAGATCACTCCTACGGGAGGCAGCAGTGGGGAATTGTTCGCAATGGGCGCAAGCCTGACCGAGCGACGCCGCGTGTGCGATGAAGGCCTTCGGGTTGTAAAGCACTGTCGAGGGGGAGAAAGGGGCAACCTTGATCGACCCCTGGAGGAAGCACGGGCTAAGTTCGTGCCAGCAGCCGCGGTAAGACGAACCGTGCGAACGTTATTCGGAATCACTGGGCTTAAAGGGCGCGTAGGCGGGCCGCACAGTCAGGGGTGAAAGCCTCCAGCTCAACTGGAGAAGTGCCTCTGATACTGGGCAC
+
CCGGGGGGGGGGGGGGGGGGGGGGGGFFG?CFEFGGGGGGGGGGGGGGGGGGGGGGFGGGGDGGGGGGGDEGGGGGDFGGGGGGGGGGGGGGGGGGGGGDGGGGGG,?FFGGGGGGGGGGGGGGGGGFGGGGGGGGGGGGGGGGGFFGGGGGGGGGGGGGGGGGGEGGGGGGGGGGFGGGGGGGGGGGGGGDGGGGGGGGGFF>@FGGGE>GGGFG7C@8@FCCFFFGCE=EEGGGGGDGGEGD:5EG777:CGGGD1+?DGGFC7>>?:C@FFGF??F@FF6*9@@?@4?**6FA:(###
@M06045:235:000000000-JCY5N:1:1101:14942:9854 1:N:0:TACAGC
CAGATCACTCCTACGGGAGGCAGCAGTGGGGAATATTGCACAATGGGCGAAAGCCTGATGCAGCGACGCCGCGTGAGGGATGACGGCCTTCGGGTTGTAAACCTCTTTCAGTAGGGAAGAAGCGCAAGTGACGGTACCTACAGAAGAAGCACCGGCTAACTACGTGCCAGCAGCCGCGGTAATACGTAGGGTGCGAGCGTTGTCCGGAATTATTGGGCGTAAAGAGCTTGTAGGCGGTTTGTCGCGTCTGCTGTGAAAATCCGGGGCTCAACCCCGGACTTGCAGTGGGTACGGGCAGTGT
+
CCGGGGGGGGGGGGGGGGGGGGGGGGGGGGGGGGGGGGGGGGGGGGGGGGDECGGFGGGGGGGGGGGGGGGGGGGEGGGGGGGGGGGGGGGGGGGGGGGFFGFGGGGGGGGGGGGGGGGGGGGGGGGGGGGGGGGGGGGGGGGGGGGGGGGGGGGGGGGGGGGGGGGGGGGGGGGGGGGGGGGGGGGGGGGGGGGGGGGEEGGGGGE8CEFFGGFGGFGGGGGGGGGGGGGGGFFEGEGDGGGGGGGGGGGGGGGGGFCFFGGGDGGDFFGFGDDFF:<>FFFCFFFFFFF@:>@FB6###
@M06045:235:000000000-JCY5N:1:1101:18335:9859 1:N:0:TACAGC
CAGATCACTCCTACGGGAGGCAGCAGTGGGGAATATTGCACAATGGGCGAAAGCCTGATGCAGCGACGCCGCGTGAGGGATGACGGCCTTCGGGTTGTAAACCTCTTTCAGTAGGGAAGAAGCGAAAGTGACGGTACCTGCAGAAGAAGCGCCGGCTAACTACGTGCCAGCAGCCGCGGTAATACGTAGGGCGCAAGCGTTATCCGGAATTATTGGGCGTAAAGAGCTCGTAGGCGGTTTGTCGCGTCTGCCGTGAAAGTCCGGGGCTCAACTCCGGATCTGCGGGGGGTACGGGCAGTGT
+
CCGGGGGGGGGGGGGGGGGGGGGGGGEFGGGGGGGGGGGGGFGFGGGGGGGGGGGGGGGGGGGGGGGGGGGGGGGDGGGGGGGGGGGGGGGGGGGGGGGGGGGGGGGFGGF@EFGGGGCFGGGGGGGGGGGFGGGGGGGGGGGGGGGGGGGGGGDGGGGGGGGGGGGGGGGGGGGGGGGGGGGGGGCGFGGGGGGGGGGEGGDGCEG8CFGEFFFFCEGGGDGGGGCE?EEGFGFGG5DGGFCDGG5CDC7CED5*97CFDGGDGGGCF?FFGFGFFBC@=/=D>))0>E>45>E971###
@M06045:235:000000000-JCY5N:1:1101:6643:9884 1:N:0:TACAGC
CAGATCACTCCTACGGGAGGCAGCAGTGGGGAATTTTGGACAATGGGGGCAACCCTGATCCAGCCATTCCGCGTGAGTGAAGAAGGCCTTCGGGTTGTAAAGCTCTTTTGTCCGGAACGAAACGGGTAGCGTGAACATCGCTGCCTACTGACGGTACCGGAAGAATAAGCACCGGCTAACTACGTGCCAGCAGCCGCGGTAATACGTAGGGTGCGAGCGTTAATCGGAATTACTGGGCGTAAAGCGTGCGCAGGCGGTTTTGTAAGCCAGATGTGAAATCCCCGGGCTTAACCTGGGGTGC
+
CCGGGGGGGGGGGGGGGGGGGGGGGGGGGGGGGGGGGGGGGGGGGGGGGGGGGGGGGGGGGGGGGGGGGGGGGGGGGGGGGGGGGGGGGGGGGGGGGGGGGGGGGGGGGGGGGGGGGGGDGGGGGGGGGGGGGGGGGGGGGGGGGGGGGGGGGGGGGGGGGGGGGGGGFGGGGGGGGGGGGGGGGGGGGGGGGGGDEGGGGGGGGGGGGGGGGGGGGGGGGGFGGGGGGGGGGGGGGDGGGGGGGGGGGGDCGGGGGCGDFGGGCFFGFFGFGFGFFBCFFF>DBDFEFFFFFFF?B(###
@M06045:235:000000000-JCY5N:1:1101:5949:9899 1:N:0:TACAGC
CAGATCACTCCTACGGGAGGCAGCAGTGGGGAATATTGCACAATGGGCGCAAGCCTGATGCAGCAACGCCGCGTGAGGGACGACGGCCTTCGGGTTGTAAACCTCTTTTAGCAGGGAAGAAGCGAAAGTGACGGTACCTGCAGAAAAAGCACCGGCTAACTACGTGCCAGCAGCCGCGGTAATACGTAGGGTGCAAGCGTTATCCGGAATTATTGGGCGTAAAGAGCTCGTAGGCGGTTTGTCACGTCTGCTGTGAAAACGCGAGGCTCAACCTCGCGCCTGCAGTGGGTACGGGCAGAGA
+
CCGGGGFGGGGGGGGGGGGGGGGGGGFGGGGGGGGGGGGGGGGGGGGGGGGGGGGGGGGGGGGGGFFGGGGGGCFGGGGGGGGGGGGGGEFGGGGGGBFGGFGGFGGGDFFCGGGGGGGGFGGGGGGGFGGFGGGGGGGGGGGFGGGGGFGFGCFCEFFGGGGGGGGGGGFGGFFGGEGGGGGGFF?CCEGGGGGGGGG?ED>?7EEEE*AEFGEFGGGGGEGFCC8CCEGEGCFGGCGGDGCDFEFGGG=>CCGGGGFFGGD5<D)/7=FFF:G33:DBEF>D@F@)<57?>9>BF1###
@M06045:235:000000000-JCY5N:1:1101:21533:9909 1:N:0:TACAGC
CAGATCACTCCTACGGGAGGCAGCAGTGGGGAATATTGCGCAATGGGCGAAAGCCTGACGCAGCGACGCCGCGTGTGGGATGACGGCCTTCGGGTTGTAAACCACTGTCGGGAGGGACGAATGCGCCGCAAGGCGAGTGACGGTACCTCCAAAGGAAGCACCGGCTAACTCCGTGCCAGCAGCCGCGGTAATACGGAGGGTGCGAGCGTTGTCCGGAATCACTGGGCGTAAAGGGCGCGTAGGCGGCCTGATAAGTAGGGGGTGAAATCCTGCGGCTTAACCGCAGGGCTGCCTTCTAAGT
+
CCGGGGGGGGGGGGGGGGGGGGGGGGGGGGGGGGGGGGGGGGGGGGGGGGGGGGGGGGGGGGGGGGGGGGGGGGGGGGGGGGGGGGGGGGGGGGFGGGGGGGGGGGGGGGGGGGGGGGGGGGGGGGGGGGGGGGGGGGGGGGGGGGGGGGGGGGGGGGGGGGGGGGGGGGGGGGGGFGGGGGGGGGGGGGGGGGGGGGGGGGGGGGGGEGGGGGGGEGGGGGGGGGGGGGGGGGEGEGG:DEGGGGGGGGGGCGGGGGGGGGGGFFGGFFGFGFGFEEGFFFFGFFED3FEFFFF?A5###
@M06045:235:000000000-JCY5N:1:1101:10216:9920 1:N:0:TACAGC
CAGATCACTCCTACGGGAGGCAGCAGTGGGGAATATTGCGCAATGGGCGAAAGCCTGACGCAGCGACGCCGCGTGTGGGATGACGGCCTTCGGGTTGTAAAGCTCTTTCGGCAGGAACGAAATGGTTCGTGCTAACACCACGGACTGATGACGGTACCTGAAGAAGAAGCACCGGCTAACTACGTGCCAGCAGCCGCGGTAATACGTAGGGTGCAGGCGTTAATCGGAATTACTGGGCGTAAAGCGTGCGCAGGCGGTTTCTTAAGTCAGATGTGAAAGCCCCGGGCTTAACCTGGGACAA
+
CCGGGGGGGGGGGGGGGGGGGGGGGGGGGGGGGGGGGGGGGDGGGGGGGGGGGGGFGGGGGGGGGGGGGGGGGGGGGGGGGGGGGGGGGGGGGGGGGDGGGGGGGGGGGGGGGGGGGGGGGGGGGGGGGGGGGGGGGG>FFGGGGGGGGDGGGGGGEGFGGGGGGGGGGGGGGGGGGGGGGGGGGGGGGGGGGGGGGGGGGGGGGGGGGGGGGGGGDDGEGGGGGFGCCFGGGGGGGGGCGGFGGGGGDGCDGGGGDDGGGGGGGGGGFFGFGFGFBFF@F@BC3::;>)@FFB><F(###
@M06045:235:000000000-JCY5N:1:1101:4564:9956 1:N:0:TACAGC
CAGATCACTCCTACGGGAGGCAGCAGTGGGGAATCTTGGTCAATGGGCGCAAGCCTGAACCAGCGATGCCGCGTGAGTGATGAAGGCCTTCGGGTTGTAAAGCTCTGTGGGGAGGGACGAAAGAATCGGTTCTAACAGGACCGAAGTTGACGGTACCTCCTTAGCAAGCACCGGCTAACTCTGTGCCAGCAGCCGCGGTAAGACAGAGGGTGCAAACGTTGCTCGGAATCACTGGGCGTAAAGGGCGGGTAGGCGGGCAGGTAAGTCGGGCGTGAAATCCCTGAGCTCAACTCAGGAATAT
+
CCGGGGGGGGGGGGGGGGGGGGGGGGFFGGGGGGGGGGGGGGGGGGGGGGGGGGGGGGGGGGGGGGFGGFGGGFFEGGGGGGGGGGGGGGGGGGGGGGGGGGGGGGFGGGGGGGGGGGGGGGGGGGGGGGGGGGGGGGGGGGGGGGGFDGGGGGGGGGGGGGGGGGGGGGGGGGGGGGGGGGGGG?FGGGGGGGGGGGGGGGGGGGGGGGGGGGGGGGGGGGCFGGGGGGFGGGGGGGDGGGFGGDG3)97DFD7CDDCGGGFCFGGGFFGFGFDFFFGFFFFGFFF?=FF?=2:B?F###
@M06045:235:000000000-JCY5N:1:1101:24105:9965 1:N:0:TACAGC
CAGATCACTCCTACGGGAGGCAGCAGTGGGGAATCTTGCGCAATGGGCGAAAGCCTGACGCAGCGACGCCGCGTGCGGGAGGAAGCTCTTCGGGGTGTAAACCGCTGTCAGGGGGGAAGAAAGGCCACGGGAGGAAATGCCCGGGGTTTGACGGTACCTCCAGAGGAAGCACCGGCTAACTCTGTGCCAGCAGCCGCGGTAATACAGAGGGTGCGAGCGTTGTTCGGAATTACTGGGCGTAAAGCGCGCGCAGGCGGCCACTTAAGTCCGTTGGGGAAAGACCGGGGCTCAACCCCGCCTT
+
CCGGGGGGGGGGGGGGGGGGGGGGGGGGGGGGGGGGGGGGGGGGGGGGGGGGGGGGGGGGGGGGGGGGGGGGGGGGGGGGGGGGGGGGGGGGGGGGGGGGGGGGGGGGGGGGFGGGGGGGGGGGGGGGGGGGGGGGGGGGGGGGGGGGGGGGGDEGGGGGGGGGGGGGGGGGGGGGGGGGGGGGGGGGGGGGGGGGGGGGGDGGGGGFGGGGGGG5CGGEGGGGGGGGGGGGGF+?FGGGGGGGGGGGGGGDEGGGGGGGGGGGGFGGF>FFG)).7@C>4?FD:BBE:FF?FBF?>1###
@M06045:235:000000000-JCY5N:1:1101:14610:9992 1:N:0:TACAGC
CAGATCACTCCTACGGGAGGCAGCAGTGGGGAATATTGCACAATGGGCGCAAGCCTGATGCAGCGACGCCGCGTGAGGGATGACGGCCTTCGGGTTGTAAACCTCTTTCAGCAGGGAAGAAGCGAAAGTGACGGTACCTGCAGAAGAAGCGCCGGCTAACTACGTGCCAGCAGCCGCGGTAATACGTAGGGCGCAAGCGTTGTCCGGAATTATTGGGCGTAAAGAGCTCGTAGGCGGCTTGTCACGTCGGGTGTGAAAGCCCGGGGCTTAACCCCGGGTCTGCATTCGATACGGGCAGGGC
+
CCGGGGGGGGGGGGGGGFGGGGEGGGFEGGGGGGGGGGGGGGGGGGFFGGGGGGGGGGGGGGGGGGGEGGGGGCFGGGGGGGGGGGGGGGGGGGGGGGGGGGGGGGGGGFGGGGGGGGGGGGGGCFEGFGGGGGGGGGGGGGGGGGGFGGGGGGGGGGG:FFGECF7FFFGGFGFFGGGGGGGGGFBFGGGGGCEEEFEEEGGGGGGGGGGGG9EECFGGDECFGGGC?CGGGEFGEG<EDFFFGGGGGGGGG3CCCFG:<FGGDGGC>?*8757B@)9;5<@C7@B@FFFFFFD21:###
@M06045:235:000000000-JCY5N:1:1101:20512:10003 1:N:0:TACAGC
CAGATCACTCCTACGGGAGGCAGCAGTGGGGAATTGTTCGCAATGGGCGCAAGCCTGACGACGCAACGCCGCGTGGAGGATGAAGATCTTCGGGTCGTAAACTCCTTTCGATCGAGACGAATTCCCCTGGGGTTAACAGCCTCGGGGGTTGACGGTACCGAGAGAAGAAGCCCCGGCTAACTCCGTGCCAGCAGCCGCGGTAATACGGGGGGGGCAAGCGTTGTTCGGAATTACTGGGCGTAAAGGGCGCGTAGGCGGCCATCTAAGTCAGACGTGAAATCCCCCGGCTTAACCTGGGACC
+
CCGGGGGGGGGGGGGGGGGGGGGGGGGGGGGGGGGGGGGGGGGGGGGGGGGGGGGGGGGGGGGGGGGGGGGGGFGGGGGGGGGGGGGGGGGGGGGGGGGGGGGGGGGGGGGGGGGGGGGGGGGGGGGGGGGGGGGGGGGGGGGGGGGGGGGGGGGGGGGGGGGGGGGGGGGGGGGGGGGGGGGGGGGGGGGGGGGGGGGGGGGGGGGGGGGGGGGGGGGGGDGGGGGGGGGGGGGGGFCEGGG:FFGGGGGDGGGGGGGGGGGGGFGGFFGFGFFFFFGFFFFFFFFFDDFFFA*4?F###
@M06045:235:000000000-JCY5N:1:1101:26589:10041 1:N:0:TACAGC
CAGATCACTCCTACGGGAGGCAGCAGTGGGGAATTGTTCGCAATGGGCGCAAGCCTGACGACGCAACGCCGCGTGGAGGATGAAGATCTTCGGGTCGTAAACTCCTTTCGATCGAGACGAATTCCCCTGGGGTTAACAGCCTCGGGGGTTGACGGTACCGAGAGAAGAAGCCCCGGCTAACTCCGTGCCAGCAGCCGCGGTAATACGGGGGGGGCAAGCGTTGTTCGGAATTACTGGGCGTAAAGGGCTCGTAGGCGGCCAACTAAGTCAGACGTGAAATCCCTCGGCTTAACCGGGGGAT
+
CCGGGGGGGGGGGGGGGGGGGGGGGGGGGGGGGGGGGGGGGGGGGGGGGGGGGGGGGGGGGGGGGGGGGGGGGBFGGGGGGGGGGGGGGGGGGGGGGGGGGGGGGGGGGGGGGGGGGGGGGGGGGGGGGGGGGGGGGGGGGGGGGGGGGGGGGGGGGGGGGGGDFGGGGGGFGGGGGGGGGGGGGFGGGGGGGGGGGGGGGGGGFGGGGGGGGGGGDGGGEEGEGFEGGEGGGGGGGGGGGGG3DGEC9FGCEFGFGGGD)5CGGGGGFFGFD>GF>5DFFFF45>FEF3F?FBEFFF###
@M06045:235:000000000-JCY5N:1:1101:18934:10059 1:N:0:TACAGC
CAGATCACTCCTACGGGAGGCAGCAGTGGGGAATCTTGCGCAATGCGCGAAAGCGTGACGCAGCAACGCCGCGTGGGGGAAGAAGGCCTTCGGGTTGTAAACCCCTTTCAGTTGGGACGAAGCTTCAGTGGTGAATAGCCGCTTGGAGTGACGGTACCTTCACAAGAAGCCCCGGCTAACTACGTGCCAGCAGCCGCGGTAATACGTAGGGGGCTAGCGTTGTCCGGAATCATTGGGCGTAAAGAGCGTGTAGGCGGCCCGGTAAGTCCGCTGTGAAAGTCGGGGGCTCAACCCTCGAGCC
+
CCFGGGGGGGGGGGGGGGGGGGGGGGGGGGGGGGGGGGGGGGGEGGGGGGGEGGGGGEGGGGGGGGGGGGGGGFFGGEGGGGGGGGGGGGGGGGGGGGGGGGGGGGGGGGGFGGGGGFEGFGEFCGGGDGG9:@CEGGGFEGGGGGGFEGC9CEGF@@GGGGGFGGGGFGC7FCCEGFGGGG7CFFFGGGGGGGCGGGDGGDEC7CECFGDEE88;EGGGD:AEFEECEGGFFFFF5=D*97=C7:*59CDGGGG<CG=37<CD3DGFFF5>CB7==*CF=DEGDE3>76/57-014-###
@M06045:235:000000000-JCY5N:1:1101:22004:10090 1:N:0:TACAGC
CAGATCACTCCTACGGGAGGCAGCAGTGGGGAATCTTGCGCTAATGCGGGAAACCGTGACGCAGCGACGCCGCGTGAGGGAAGAAGGCCTTCGGGTTGTAAACCTCTTTCAGGAGGGACGAAGCTACTCGGGTGAATAGCCCAGAGGGTGACGGTACCTCCAGAAGAAGCCCCGGCTAACTACGTGCCAGCAGCCGCGGTAATACGTAGGGGGCAAGCGTTGTCCGGATTTATTGGGCGTAAAGAGCGTGTAGGCGGCTTTACAGGTCCGTTGTGAAAACTCGAGGCTCAACCTCGAGGAA
+
CCGGGGGGGGGGGGGGGGGGGGGGGGGGGGGGGGGGGGGGGGGGGGGGGGGGGGGGGGGGGGGGGGGGGGGGGGGGGGGG7EGGGGGGGGGGGGGGGGGGGGGGGGGGGGGGFGGGGGGGGGGGGGGGGGGGFGGGGGGGCFFGGGGGGGGGGGGGGGGGGGGGGGGGGGGGGGGGGGGGGGGGGGGGGGGGGGGGGGGGGCFGGGGGGGGGGGGCFGGEEGGGGGGGE5FGFFGGGCDE:=CFGFEGGGD<FFGDGGGGGGGGGGGFFFGFGEGBFBCFFFEGFFFFFFFFFFF<62###
@M06045:235:000000000-JCY5N:1:1101:11529:10140 1:N:0:TACAGC
CAGATCACTCCTACGGGAGGCAGCAGTGGGGAATATTGGACAATGGGGGCAACCCTGATCCAGCCATGCCGCGTGAGTGATGAAGGCCCTAGGGTTGTAAAGCTCTTTTGTGCGGGAAGATAATGACGGTACCGCAAGAATAAGCCCCGGCTAACTTCGTGCCAGCAGCCGCGGTAATACGAAGGGGGCTAGCGTTGCTCGGAATCACTGGGCGTAAAGGGTGCGTAGGCGGGTCTTTAAGTCAGGGGTGAAATCCTGGAGCTCAACTCCAGAACTGCCTTTGATACTGAAGATCTTGGGG
+
CCGGGGGGGGGGGGGGGGGGGGGGGGGGGGGGGGGGGGGGGGGGGGGGGGGGGGGGGGGGGGGGGGGGGGGGGGGEEGGGGGGGGGGGGGGGGGGGGGGGGGGGGGGGGGGGGGGGGGGGGGGGGGGGGGGGGGGGGGGGGGGGGGGGGGGGGGGGGGGGGGGGGGGGGGGGGGGGGGGGGGGGGGGGGGGGGGGGGGGFGGGGGFGGGGGFFGGGDGGGGGGGGGGGGGGGGGGGFGG9CCFGGGGGCDGFGGGG=7FCFFFGGGGGF@G67FGFFFGFFFFFFFFFFFF?8A=<A)###
@M06045:235:000000000-JCY5N:1:1101:3043:10150 1:N:0:TACAGC
CAGATCACTCCTACGGGAGGCAGCAGTGGGGAATATTGCACAATGGGCGCAAGCCTGATGCAGCGACGCCGCGTGAGGGATGACGGCCTTCGGGTTGTAAACCTCTTTCAGTAGGGAAGAAGCGAAAGTGACGGTACCTGCAGAAGAAGCGCCGGCTAACTACGTGCCAGCAGCCGCGGTAATACGTAGGGCGCAAGCGTTATCCGGAATTATTGGGCGTAAAGAGCTCGTAGGCGGTTTGTCGCGTCTGCCGTGAAAGTCCGGGGCTCAACTCCGGATCTGCGGTGGGTACGGGCAGCCA
+
CCGGGGGGGGGGGGGGGDGGDGGGGGGFDFGGGGGGGCFGGGGGCF,F7FFGGGGGFGGGGGGGGGGEGG7@GGGGEGEGFEEGGGG7CFFGGGGGGGGGGGGFGGGGFFGCFFGDFGGGGGFCE@FCGFFGGGC7FGGEFFGDFGGGGGDGGG*CFEGGC,DCF,C<<FGGGGGEGEGGGGGGGG++BE7C7EGCGGGGGCGGGGGDEGF?CEC+/;EE5=F?FCFFG57EGDGGGGGCGFGGD==DDFFDGD553:C>FFD)7DC)8F4?:BFE3>DEFFF)))0)7>*0515;B0###
@M06045:235:000000000-JCY5N:1:1101:8414:10154 1:N:0:TACAGC
CAGATCACTCCTACGGGAGGCAGCAGTGGGGAATCTTGCGCAATGGCCGAAAGGCTGACGCAGCGACGCCGCGTGGGGGAGGAAGGGCTTCGGCTCGTAAACCCCTGTTGCCCGGGGCGAACAGCGTCTTTCGAGGCGCCTGACGGTACCGGGTGAGGAAGCACCGGCTAACTCCGTGCCAGCAGCCGCGGTAATACGGAGGGTGCGAGCGTTGTCCGGAATCACTGGGCGTAAAGGGCGCGTAGGTGGCCAAGCAAGGTCGCGGTGAAAGCCCGGGGCTCAACCCCGGGTCGGCCGTCCG
+
CCGGGGGGGGGGGGGGGGGGGGGGGGFGGGGGGGGGGGGGGGGGGGGGGGGGGGGGGGGGGGGGGGGGGGGGGGGGGGGGGGGGGGGGGGGGGGGGGGGGGGGGGGGGGEGGGGGGGGGGGGGGGGGGGGGGGGGGGGGGGGGGGGGGGGGGGGGGGGGGGGGGGGGGGGGGGGFGFFGGGGGGGGGGGGEEGGGEGFEGGGGGDEEGGGGEGGGF7EGEEFGGGGGGGGGCGGFFGGGGGGGGDGFGGGGGC4=7CGGFGCDDGGGGFFG?FFGFDEG3>F?CF>:@:@E>.7@?>3###
@M06045:235:000000000-JCY5N:1:1101:16307:10160 1:N:0:TACAGC
CAGATCACTCCTACGGGAGGCAGCAGTGGGGAATTTTCCGCAATGGGCGAAAGCCTGACGGAGCAACGCCGCGTGGGTGATGAAGTTTTTCGGAACGTAAAACCCTTTCAGCAGGGAAGAAGTCAGTGACGGTACCTGCAGAAGAAGCACCGGCTAACTACGTGCCAGCAGCCGCGGTAATACGTAGGGTGCGAGCGTTGTCCGGATTTATTGGGCGTAAAGGGAGCGTAGGCGGCCATTTAAGTTTGGTCTTAAAGACTGGGGCTCAACCCCAGGACTGGACTGAATACTGGGTGGGGAG
+
CCGGGGGGGGGGGGGGGGGGGGGGGGGGGGGGGGGGGGGGGGGGGGGGGGGGGGGGGGGGGGGGGGGGGGGGGGGGGFGGGGGGGFGGGGGGGGGGGGGGGGGGGGGGGGGGGGGGGGGGGGGGGGGGGGGGGGGGGGGGGGGGGGGGGGGGGGGGGGGGCGGGGGFGGGGGGGGGGGGGGGGGGGGGGGGGGGGGGEGEEGGGGG;EFFGGGGGGGCD*/CDGGEEGE5CEGGGGGGGG>FFG*AFF<7CDGFFGFFGGGGGGGGGGFFGBGDGFFFGFFFFGFFF4749BFFF?9(###
@M06045:235:000000000-JCY5N:1:1101:22575:10175 1:N:0:TACAGC
CAGATCACTCCTACGGGAGGCAGCAGTGGGGAATTGTTCGCAATGGGCGCAAGCCTGACGACGCAACGCCGCGTGGAGGACGAAGATCTTCGGGTCGTAAACTCCTTTCGATCGGGAAGAATGTTCTCGGGCTGAATAATCCCGAGAAGTGACGGTACCGAGAGAAGAAGCCCCGGCTAACTCCGTGCCAGCAGCCGCGGTAATACGGGGGGGGCAAGCGTTGTTCGGAATTACTGGGCGTAAAGGGCGTGTAGGTGGCCAACTAAGTCCGACGTGAAATCCCCAGGCTTAACCTGGGGTA
+
CCGGGGGGGGGGGGGGGGGGGGGGFGGGGGGGGGGGGGFGGGGGGGFGGGGGGGGGGGGEGGGGGGGGGGEGGCGGGGGGGGGGGGFGGGGGGGGGGGGGGGGGGGGGGG@FGGGGGGGGGGGGGGGGGGGEGGGGGGGGGGGGGGGGGGGGGGGGGGGGGGGGGGFGGFGFGGGGGGGGGGGGGGGGGGGGGGGCGGGGGGGGFEFGDGGGGGGEFGGGGGGEGFGGGGGGGFGGGGGEDEECGGGDDC3/2:9CFFGGCDFGGGGGFFGFG>CEFFGFFFFGFFFF@F@6=<*:?:###
@M06045:235:000000000-JCY5N:1:1101:18931:10179 1:N:0:TACAGC
CAGATCACTCCTACGGGAGGCAGCAGTGGGGAATATTGGACAATGGGCGCAAGCCTGATCCAGCAATGCCGCGTGAGTGAGGAAGGCCTTAGGGTTGTAAAGCTCTTTCACCCACGACGATGATGACGGTAGTGGGAGAAGAAGCCCCGGCTAACTTCGTGCCAGCAGCCGCGGTAATACGAAGGGGGCGAGCGTTGTTCGGATTTACTGGGCGTAAAGGGCGCGCAGGCGGCGCAGGAAGTCAGGCGTGAAAGCCCCGGGCTCAACCTGGGAATTGCGCCTGGGACTCTTGTGCTTGGAA
+
CCGGGGGGGGGGGGGGGGGGGGGGGGGGGGGGGGGGGGGGGGGGGGGGGGGGGGGGGGGGGGGGGGGGGGGGGGGGGGGGGGGGGGGGGGGGGGGGGGGGGGGGGGGGGGGGGGGGGGGGGGGGGGGGGGGGFGGGGGGGGGGGGFGCGGGGGGGGGGGGGGGGGGGGGFFGGGGGGGGGGGGGGGGGGGGGDGGCEGGGGGGGGFDGGGGGGGEGGGGGGEGC8EEGGGGGEGGEGGGGGGFGFFGDDDDGGGGGGDGGGDCGGCFF@FGFFFGF6FGFBDFGFFFFFFB6BBF4-,###
@M06045:235:000000000-JCY5N:1:1101:24665:10220 1:N:0:TACAGC
CAGATCACTCCTACGGGAGGCAGCAGTGGGGAATTGTTCGCAATGGGCGCAAGCCTGACGACGCAACGCCGCGTGGAGGATGAAGGTCTTCGGATTGTAAACTCCTGTTGCCCGGGACGAAATGCTTCGACCAAACACGTCGAAGTTTGACGGTACCGGGTGAGGAAGCCCCGGCTAACTCTGTGCCAGCAGCCGCGGTAATACAGAGGGGGCAAGCGTTGTTCGGAATTACTGGGCGTAAAGGGCGCGTAGGCGGCCTTCTAAGTCGAACGTGAAATCCCCGGGCTCAACCCGGGAAAGC
+
CCCEFFGGGGDFGGGGGFGGGGGGGGFGGGGGGGGGGGGGGGGGGGGGGGGGGGGGGFGGGGGGGGGGGGEDGFGGFGGGGGGGGGGGGGGGGCGGCFFGGGCGGGGGGGGFFFGGGGGGGGFFFGGGGGGGGGG<FGGGGE7FG@FGGGGGGGGGGGGGBCFGFFGGFFGFGGGGGGGGGCFGFGGGGGGGGGGGGGGGGGG99CFEGGGGGGFFCECEGGGFGGGGGGGGGGGGGGGGGGGGGDEDD9CGEGGGGDDFFGGGG7:DBFFFF>FFFFGFFFDDB>8>6=F>B>FBB6###
@M06045:235:000000000-JCY5N:1:1101:9900:10226 1:N:0:TACAGC
CAGATCACTCCTACGGGAGGCAGCAGTGGGGAATTTTGGACAATGGGGGCAACCCTGATCCAGCCATGCCGCGTGCGGGAAGAAGGCCTTCGGGTTGTAAACCGCTTTTGTTCGGGAAGAAATCCCTTGGGATAATACCTCGAGGGGATGACGGTACCGGAAGAATAAGCACCGGCTAACTACGTGCCAGCAGCCGCGGTAATACGTAGGGTGCAAGCGTTAATCGGAATTACTGGGCGTAAAGCGTGCGCAGGCGGTTGTGCAAGACAGATGTGAAATCCCCGGGCTTAACCTGGGACAG
+
CCGGGGGGGGGGGGGEGGCEGDFGGGGGGGGGGGGGGGGGGGGGGGGGEGGGGGGGGGGGGGGFGGGGGGGGGGGGGGGGGGGGGGGGGGGGGGGGGGGGGGGGGGGGGGGGGGGGGGGGGGGGGGGGGGGGGGGGGGGGGGGGGGGCGGFGGGGGGGGGGGGGGGEGGGGGGGGDGGGGGGGGGGGGGGGGGGGGGGGGGGGGGGGGGGGGGGGGGGGEEGGGGGGGGCGFGGGGGGGDDEFGGGGGGGC3>5CD5DGGGGGF?CCGFFGFFBG?49CFFFFGBDFFF?FFFFF:B4###
@M06045:235:000000000-JCY5N:1:1101:14837:10274 1:N:0:TACAGC
CAGATCACTCCTACGGGAGGCAGCAGTGGGGAATATTGGACAATGGGCGAAAGCCTGATCCAGCAACGCCGCGTGAGGGATGACGGCCTTCGGGTTGTAAACCTCTTTCACCCATGACGAAGCGAAAGTGACGGTAGTGGGAGAAGAAGCACCGGCCAACTACGTGCCAGCAGCCGCGGTAATACGTAGGGTGCGAGCGTTGTCCGGAATTATTGGGCGTAAAGGGCTCGTAGGCGGTTTGTCGCGTCGGGAGTGAAAACTCAGGGCTTAACCCTGAGCCTGCTTTCGATACGGGCAGGCG
+
CCGGGGGGGGGGGGGGGGGGGGGGGGGGGGGGGGGGGGGGGGGGGGGGGGGGGGGGGGGGGGGGGGGGGDGGGGGGGGGGGGGGGGGGGGGGGGGGGGGGGGGGGGGGGGGGGGGGGGGGGEEGGGGGGGGGGGGGGGGGGGGGGGGGGGGGGGGGGGGGGGGGGGGGGGGGGGGGDGGGGGGGGGGGGGGGGGGGGGGGGGGGGGGDEFGEFGGGGGGGE5>FGGGGFGGEFGGGGGGGGGGGGE/9DGGGG<FFGGGGGGGGGFGGFFGFGFGFF4CFF>FCF68>>FF;73@>F:###
@M06045:235:000000000-JCY5N:1:1101:20535:10275 1:N:0:TACAGC
CAGATCACTCCTACGGGAGGCAGCAGTGGGGAATATTGCACAATGGGCGCAAGCCTGATGCAGCGACGCCGCGTGAGGGATGACGGCCTTCGGGTTGTAAACCTCTTTCAGCAGGGAAGAAGCGAAAGTGACGGTACCTGCAGAAGAAGCACCGGCTAACTACGTGCCAGCAGCCGCGGTAATACGTAGGGTGCGAGCGTTGTCCGGATTTATTGGGCGTAAAGAGCTTGTAGGCGGCTCGTCGCGTCGGGTGTGAAAACCCGCGGCTCAACCGCGGGCCTGCACCCGATACGGGCGGGTA
+
CCGGGGGGGGGGGGGGGGGGGGGGGGGGGGGGGGGGGGGGGGGGFGGGGGGGGGGGGGGGGGGGGGGGGGGGGGGGGGGGGGGGGGGGEGGGGGGGGGGGGGGGGGGGGGGGGGGGGGGFGGGGGGGGGGGGGGGGGGGGGGGGGGGGGGGGGGCEGGGGGGGGGFGGGGGGGGGGGGGGGGFGGGGGGGGGGGGGGG588?GGGGGDGEFGGGGGGGGGGEGDGGGFCGEGGGCEGG3=C>GGGG*>CDGGGDGFFG751>DGGGDD>FGFGEGFFEDB)745?FE@@)>EFFBBBF###
@M06045:235:000000000-JCY5N:1:1101:18068:10278 1:N:0:TACAGC
CAGATCACTCCTACGGGAGGCAGCAGTAGGGAATATTGGACAATGGGCGAAAGCCTGATCCAGCCATGCCGCGTGAGTGATGAAGGCCTTCGGGTTGTAAAGCTCTTTTGGCGGGGACGATAATGACGGTACCCGCAGAATAAGCCCCGGCTAACTTCGTGCCAGCAGCCGCGGTAATACGAAGGGGGCTAGCGTTGTTCGGAATCACTGGGCGTAAAGCGCACGTAGGCGGACTTTCAAGTCAGGGGTGAAATCCCGGGGCTCAACCTCGGAATTGCCTTTGATACTGTAGGTCTCGCGG
+
CCGGGGGGGGGGGGGGGGGGGGGGGGEGFGGGGGGGGGGGGGGGGGGGGGGGGGGGGGGGGGGGGGGGGGGGGGGGGGGGGGGGGGGGGGGGGGGGGGGGGGGGGGGGGGGGGGGGGGGGGGGGGGGGGGGGGFGGGGDGGGGGGGGGGGGDGGGGGGGGGGGGGGGGGGGGGGGGGGGGG@FGGCEGGGGGGGGGGGGGGGGGFGGGGGGGGGGGGFGFGGGGGGGGGFGGEGGGGGGGGFFGGFGGGGGGGCFFFDEGGGGDFFGGF?DFD:D??FG?F6@79=FBBFFFFF?442###
@M06045:235:000000000-JCY5N:1:1101:4881:10310 1:N:0:TACAGC
CAGATCACTCCTACGGGAGGCAGCAGTAAGGAATATTGCGCAATGGGCGACAGCCTGACGCAGCGACGCCGCGTGGGGGATGAAGGTCTTCGGATTGTAAACCCCTTTCGGGAGGGAAGATGGAACGGGTAACCGTTCGGACGGTACCTCCAGAAGCAGCCACGGCTAACTTCGTGCCAGCAGCCGCGGTAATACGAAGGTGGCAAGCGTTGTTCGGATTTACTGGGCGTACAGGGAGCGTAGGCGGTTGGGTAAGCCCTCCGTGAAATCTCCGGGCCTAACCCGGAAAGTGCGGAGGGGA
+
CCGGGGGGGGGGGGGGGGGGGGGGGGGGGGGGGGGGGGGGGGGGGGGGGGGGGGGGGGGGGGGGGGGGGGGGGFGGGGGGGGGGGGGGGGGGGDGGGGGGGGGGGGGGGGGGFGGGGGGGGGGGGGGGGGGGGGGGGGGGGGGGGGGGGGGGGGGGGGGGGGGGGGGGGGGGGGGGGGGGGGGGGGGGGGGDGGGGGGGGGGGGGGGGGGGGGGGGGGGGGGGGGGGGGGGGGGGGFGGGGEGGGGGGDDCDGGFFFFGGGGGGGGDCFFFFGFDFDDGF4FFGFEEBBFFFFBFFFF###
@M06045:235:000000000-JCY5N:1:1101:26303:10317 1:N:0:TACAGC
CAGATCACTCCTACGGGAGGCAGCAGTGGGGAATTGTTCGCAATGGGCGCAAGCCTGACGACGCAACGCCGCGTGGAGGATGAAGGTCTTCGGATTGTAAACTCCTGTTGATCGGGACGAACAACCATCGGGATAACACCCCGGAGGTCTGACGGTACCGATTGAGGAAGCCCCGGCTAACTCTGTGCCAGCAGCCGCGGTAATACAGAGGGGGCAAGCGTTGTTCGGAATTACTGGGCGGAAAGGGCGCGTAGGCGGCCGCCTAAGTCAGACGTGAAATCCCTCGGCCCAACCGGGGGCG
+
CCGGGGGGGGGGGGGGGGGGGGGGGGGGGGGGGGGGGGGGGGGGGGGG@EGGGGGEGGGGGGGGGDGGGGGDGGGGGGGGGGGFGGGGGGGGGGGFGGGGGGGGGGGGGGGCFFGGEFGGGGGGGGGGGGGGGDGGGGC>FGGEGGGGGFCCAFGGGGFGGGEGGGGGGGGF7CEGGGGG7?FCFGC9CFEFFCGFDGGG5CECFE7C9CFEGG5=8EFE;CEGGDE*:EFGCCC975*:):>DGGED)/7)2/:4>DE5759*96F0/90@D>75>@FB*9@CF>ED))8:>,049;###
@M06045:235:000000000-JCY5N:1:1101:22342:10323 1:N:0:TACAGC
CAGATCACTCCTACGGGAGGCAGCAGTGGGGAATCTTGCGCAATGGGCGAAAGCCTGACGCAGCGACGCCGCGTGGGGGAAGAAGGCTTTCGGGTTGTAAACCCCTTTCAGGAAGGACGAAGCCACTCGGGTGAATAGCTCAGAGGGTGACGGTACTTCCAGAAGAAGCCCCGGCTAACTACGTGCCAGCAGCCGCGGTAATACGTAGGGGGCAAGCGTTGTCCGGATTTATTGGGCGTAAAGAGCGCGTAGGCGGCTTGGTAGGTCCGCTGTGAAAACTCGAGGCTCAACCTCGAGAGTA
+
CCGGGGGGGGGGGGGGGGFGGGGGGGGGGGGGGGGGGGGGGGGGGGGGEGGGGGGGGGGGGGDEGGGGGGGGGFGGGGGGGGGGGGGGGGGGGGGGGCFGGGGGGGGGGGGGGGGGGGGGGGGGGGGGGGGGGGGGGGGFFGGGGGGGGGGGGGGGGGGGGGGGGGGGF+CFG>FGGGGFGFEGGGGGGGGGGGGGGGGGGFGGGGGGGGGGGEGGCEEGGGGFGGG5C?::CEGFGGGGGGFGGGGDDGGGGGGGGDGDDGGFFGG*)75>7FFFFFGFF>:7>DFFFF?>FBBBF3###
@M06045:235:000000000-JCY5N:1:1101:18593:10372 1:N:0:TACAGC
CAGATCACTCCTACGGGAGGCAGCAGTGGGGAATATTGGACAATGGGGGCAACCCTGATCCAGCGACGCCGCGTGTGTGAAGAAGGCCTGCGGGTTGTAAAGCACTTTTAGTGGGGATGAAAAGTGCAGAGATAACACCTCTGCATCTTGACCTAACCCACAGAAAAAGCACCGGCTAACTCTGTGCCAGCAGCCGCGGTAATACAGAGGGTGCAAGCGTTAATCGGAATTACTGGGCGTAAAGCGTGCGTAGACGGTAGCGTAAGTCGGGTGTGAAAGCCCCGGGCTCAACCTGGGACCG
+
CCGGGGGGGGGGGGGGGGGGGGGGGGFGGGGGGGGGGGGGGGGGGGGGGGGGGGGGGGGGGGGGGGGGGGGGGGGGGGGGGGGGGGGGGGGGGGGGGGGGGGGGGGGGGGGGGGGGGGGGGGGGGGGGGGGGGGGGGGGGGGGGGGGGGGGGGGGGGGGGGGGGGGGGGGGGGGGGGGGGGGGGGGGGGGGGGGGGGGGGGGGGGGGGGGGGGGGGGGGGGGGGGGGGGGGGGGGGGGGGGGGGGGGGGGGGGGGGDGGGGGGDGGGGFFGFGFGFFFGFFFFGFFFEFFFFF:FFB(###
@M06045:235:000000000-JCY5N:1:1101:10609:10376 1:N:0:TACAGC
CAGATCACTCCTACGGGAGGCAGCAGTAGGGAATCTTCCGCAATGGACGAAAGTCTGACGGAGCAACGCCGCGTGAGCGAAGAAGGCCTTCGGGTCGTAAAGCTCTGTTGTAAGGGAAGAACAAGCGCCGGTTAACTGCCGGCGCCCTGACGGTACCTTACCAGAAAGCCACGGCTAACTACGTGCCAGCAGCCGCGGTAATACGTAGGTGGCAAGCGTTGTCCGGAATCATTGGGCGTAAAGCGCGCGCAGGCGGTTTCTTAAGTCTGATGTGAAAGCCCACGGCTCAACCGTGGAGAAT
+
CCGGFFGGFGGGGGGGGGGGGECGCFEFGFGGGGCGGGGGGDEGGGGGGGDGGEGGGGFEGGGGFCFEGGGGG>FEG?FCFEEGFGGC?FGGGGGGGGFFGGGFGGDFGCFGGGGGFGGGGFFFFFEDFFDFGGGGGGGGD@GGGEE@CFGGGGGGGC9:CFFCFFFGCFGGEFEGG:FFGGGGGGGGGGGGGCDGG88?>FGFG3+;E0<CFGGGGEE=C=CFGG:CG6CCFFFFFGDGGGGDD=EG)5CDGGGDDC*CFGG7C:FDB4:@FF7@?FC@FFFDEE@34??>D0043:###
@M06045:235:000000000-JCY5N:1:1101:15966:10396 1:N:0:TACAGC
CAGATCACTCCTACGGGAGGCAGCAGTAGGGAATCTTCCGCAATGGGCGAAAGCCTGACGGAGCAATGCCGCGTGAGTGATGAAGGTTTTCGGATCGTAAAGCTCTGTTGCCAGGGAAGAACGCTTGGGAGAGTAACTGCTCTCAAGGTGACGGTACCTGAGAAGAAAGCCCCGGCTAACTACGTGCCAGCAGCCGCGGTAATACGTAGGGGGCAAGCGTTGTCCGGAATTATTGGGCGTAAAGCGCGCGCAGGCGGTCATTTAAGTCTGGTGTTTAATCCCGGGGCTCAACCCCGGGTTG
+
CCGGGGGGGGGGGGGGGGGGGGGGGGGGGGGGGGGGGGGGGGGGGGGGGGGGGGGGGGGGGGGGGGGGGGGGGGGFGGGGGGGGGGGGGGGGGGGGGGGGGGGGGGGGGGGGGGGGGGGGGGGG+FGGGGGGGGGGGGGGGGGGGGGGGGGGGGGGGGFGGGGGGGGGGGGGGGGGGGGGGGGGGGGGGGGGGGGGGGGGGGGGGGEGGGGGGGGGGGGGGGGGGGGGEGGFGGGGGGGGGGGGGGGGGGGGGGGGGDGGGGFGDFGGFFGFG>CFFFGBFFDGFFFEFFFFFFFB>(###
@M06045:235:000000000-JCY5N:1:1101:17934:10411 1:N:0:TACAGC
CAGATCACTCCTACGGGAGGCAGCAGTGGGGAATATTGCACAATGGGGGAAACCCTGATGCAGCAACGCCGCGTGAGTGATGACGGCCTTCGGGTTGTAAAGCTCTGTCTTCAGGGACGATAATGACGGTACCTGAGGGGGAAGCCACGGCTAACTACGTGCCAGCAGCCGCGGTAATACGTAGGTGGCGAGCGTTGTCCGGATTTACTGGGCGTAAAGGGAGCGTAGGCGGATTTTTAAGTGAGATGTGAAATACTCGGGCTTAACCTGAGTGCTGCATTTCAAACTGGAAGTCTAGAGA
+
CCGGGGGGGGGGGGGGGGGGGGGGGGGGGGGGGGGGGGGGGGGGGGGGGGGGGGGGGGGGGGGGGGGGGGGGGGGGGGGGGGGGGGGGGGGGGGGGGGGGGGGGGGGGGGGGGGGGGGGGGGGGGGGGGGGGGGGGGG7FGGGGGCFGGGGGGGGGGGGGGGGGGGGGGGGGEGGGGGGGGFFFDFGGGGEGEEGGGGDFGGEEEFFGFFGGGGCCGFFGGGEEG:5:AFEGDGGGECGFGGGGGGCGGGGF?CGGGGGGGGGGGCFGFF4<F?>=?FF?FFFCF*7=8@FFFBFAB<###
@M06045:235:000000000-JCY5N:1:1101:17293:10423 1:N:0:TACAGC
CAGATCACTCCTACGGGAGGCAGCAGTGGGGAATCTTGCGCAATGGGCGAAAGCCTGACGCAGCGACGCCGCGTGGGGGAAGAAGGCTTTCGGGTTGTAAACCCCTTTCAGGAGAGACGAAGCTACTCGGGTGAATAGCCCAGAGGGTGACGGTATCTCCAGAAGAAGCCCCGGCTAACTACGTGCCAGCAGCCGCGGTAATACGTAGGGGGCAAGCGTTGTCCGGATTTATTGGGCGTAAAGAGCGTGTAGGCGGCTGGGTAGGTCCGTTGTGAAAACTCGAGGCTCAACCTCGAGATTT
+
CCGGGGGGGGGGGGGGGGGGGGGGGGGGGGGGGGGGGGGGGGGGGGGGGGGGGGGGGGGGGGGGGGGGGGGGGFGGGGGGGGGGGGGGGGGGGGGGGGGGGGGGGGGGGGGGGGGGGGGGGGGGGGGGGGGGGGGGGGGGGGGGGGGGGGGGGGGGGGGGGGGGGGGGGGGGGFGGGGGGGGGGGGGGGGGGGGGGGGGGGGGGGGGGGGGEEGGFGGGGGGFGGCEEGGFGCGGFG5CGG=FFGGGGGGGGGCCGGGGDGGGGFGGGF:*>>BFF?FG?FFFGF>)<FFFFFFF??6###
@M06045:235:000000000-JCY5N:1:1101:22484:10436 1:N:0:TACAGC
CAGATCACTCCTACGGGAGGCAGCAGTGGGGAATATTGGACAATGGGCGCAAGCCTGATCCAGCCATGCCGCGTGAGTGATGAAGGCCTTAGGGTTGTAAAGCTCTTTTACCTGGGAAGATAATGACGGTACCAGGAGAATAAGCCCCGGCTAACTTCGTGCCAGCAGCCGCGGTAATACGAAGGGGGCTAGCGTTGTTCGGATTTACTGGGCGTAAAGCGCACGTAGGCGGATCTTTAAGTCAGAGGTGAAATCCCAAGGCTCAACCTTGGAACTGCCTTTGATACTGGAGATCTTGAGC
+
CCGGGGGGGGGGGGGGGGGGGGGGGGGGGGGGGGGGGGGGGGGGGGGGGGGGGGGGGGGGGGGGGGGGGGGGGGGGGGGGGGGGGGGGGGGGGGGGGGGGGGGGGGGGGGGGGGGGGGGGGGFGDFGGGGGGGGGFFGGGGGGGGGGGGEGGGGGGDGGGGGGFGGGGGGFGGGGGEGGGGGGGGGGEGGGGGGG>EGGGGEGGGGFGGGGFGGGGGFGGGGGGGGGGCGGG?CEFGGGGGGGGGGGGCFGF?GGGGFGG<G<CFGG5??FFFBF@?FGFFFFFFFFFF@FF)46:>)###
@M06045:235:000000000-JCY5N:1:1101:16413:10449 1:N:0:TACAGC
CAGATCACTCCTACGGGAGGCAGCAGTGAGGAATCTTCCGCAATGGGCGCAAGCCTGACGGAGCGACGCCGCGTGTGGGATGAAGTCCTTCGGGATGTAAACCACTGTCGGAGGGGAAGACATCGACGGTACCCTCCAAGAAAGCCCCGGCTAACTACGTGCCAGCAGCCGCGGTAATACGTAGGGGGCTAGCGTTACTCGGATTCACTGGGCGTAAAGCGCGTGTAGGCGGCTGGTCAAGCGTGATGTGAAATCTCCGGGCGCAACCCGGAAACTGCATCCCGAACTGACCTGGCTATTG
+
C<A<9CFC<CFAEC@FG;7FC@@CDA<@FFGFGFD@E@EGGCF7CFGC@@FGCFGAEFD:@B7@+@@BEGFC>FFCFGG,ACEFEFF?FG<CFGEGG<<FGFGGE==FA<==CEGE7FCCFGGGGGEEGGC+>>C:FGEFCFFGCFC@CCFBC7FGGC:FCF:BFGFCFGGE@C<*<CCCGGD7FGGGE*;FFGGDE8EFGC5?C9ECF?C88E8C8*+A?EEEGGGCECCEC*:CE+:?C?EDG*AF7CFFF7C7C>ECCD))9779@@377)2*9=77*))*))))6*0/9,)(,.###
@M06045:235:000000000-JCY5N:1:1101:11448:10466 1:N:0:TACAGC
CAGATCACTCCTACGGGAGGCAGCAGTGGGGAATCTTGCGCAATGGGCGAAAGCCTGACGCAGCGACGCCGCGTGAGTGATGAAGGCCTTCGGGTTGTAAAGCTCTGTGGAGAGGGACGAATAAGTGTTGGCTAATATCCAGCATGATGACGGTACCTCTTTAGCAAGCACCTGCTAACTCTGTGCCAGCAGCCGCGGTAAGACAGAGGGTGCAAACGTTGTTCGGAATTACTGGGCGTAAAGCGCGTGTAGGCTGTCTTGCAAGTCGGGTGTGAAAGCCCTGGGCTCAACCTAGGAAACT
+
CCGGGGGGGGGGGGGGGGGGGGGGGGGGGGGGGGGGGGGGGGGGGGGGGGGGGGGGGGGGGGGGGGGGGGGGGGGGGGGGGGGGGGGGGGGGGGGGGGGGGGGGGGGGGGGGGGGGGGGGGGGGGGGGGGGGGGGGGGGGGGGGGGGGGGGGGGGGGGGGGGGGGGGGGGGGGGGGGGGGGGGGGGGGGGGGGGGGGGGGGGGGGGGGGGGGGGGFGGGGGGGGGEGGGGGGGGGGGGGGGFGGGDGGGDGGGGGGGGGGGGGGGGDDDEGFGFGFFFGFFFFFFF:FFFFFF:6?B<###
@M06045:235:000000000-JCY5N:1:1101:16319:10469 1:N:0:TACAGC
CAGATCACTCCTACGGGAGGCAGCAGTGAGGAATTTTCGGCAATGGGGGCAACCCTGACCGAGCAACGCCGCGTGCAGGAGGACGCGCTTCGGCGTGTAAACTGCTTTTCTGTGGGACGAGCTTTGGACGGTACCACAGGAAGAAGCCCCGGCTAACTACGTGCCAGCAGCCGCGGTAATACGTAGGGGGCAAGCGTTGTCCGGAGTTACTGGGCGTAAAGCGCCCGCAGGCGGTTGTTCAAGTCTCAGGTGACAGCCTATCGCTTAACGAAGGGAGGGCCTGAGAGACTGAGCGACCCTA
+
CCGGGGGGGGGGGGGGGGGGGGGGGGGGGGGGGGGGGGGGGGGGGGGGGGGGGGGGGGGGGGGGGGGGGGGGGGGGGGGGGGGGGGGGGGGGGGGGGGGGGGGGGGGGGGGGGGGGGGGGGGGGGGGGGGGGGGGGGGGGGGGGGGGGGGGGGGGGGGGGGGGGGGGGGGGGGGGGGGGGGGGGGGGGGGGGFGGGGGGGGGGGGGGGGGGGGGGGGGEGGGGGGGGGGGGGGGGGGEGGGGFFGFGGGGGFGCEGGGGGGGGGFG:CFFDBGFGFF:DFFDFGFFFFFFFFFFD6>(###
@M06045:235:000000000-JCY5N:1:1101:11529:10472 1:N:0:TACAGC
CAGATCACTCCTACGGGAGGCAGCAGTGGGGAATATTGCACAATGGGCGGAAGCCTGATGCAGCGACGCCGCGTGAGGGATGACGGCCTTCGGGTTGTAAACCTCTTTCGACAGGGACGAAGCGTAAGTGACGGTACCTGGTGAGGAAGCACCGGCCAACTACGTGCCAGCAGCCGCGGTAAGACGTAGGGTGCGAGCGTTGTCCGGATTTATTGGGCGTAAAGAGCTCGTAGGCGGCTCGTCGCGTCGTCCGTGAAAACCCGCAGCTTAACTGCGGGCTTGCGGTTGATACGGGCGGTGC
+
CCGGGGGGGGGGGGGGEFFGGGGGGGFFGFEDGGGGGCGFGGGGGGGGGGGGGGGGGGGGGGGGGGGGGFCGGFEFGGGGGGFGGGCFGGGGGGGGGGGGGGGGGGGGGGGGCGGGGGGGGCEGGCEFGGGGGGGGGGFEGGCF,<FBFFGGEGDGEGGGGGGGGGF7FFGGEGCCGGGGGGDFGEGGGGGF8CGGEGDCG5EF?EEEEE+<EF+<EGEGGGGGCCF96EEEGGFEGDCEG719<*:7C>FGGG59FG+9D37CDGGGBFGFGFC@35CB4357@7>3<6@*),<;02###
@M06045:235:000000000-JCY5N:1:1101:20794:10482 1:N:0:TACAGC
CAGATCACTCCTACGGGAGGCAGCAGTGGGGAATTTTGCGCAATGGGGGAAACCCTGACGCAGCAACGCCGCGTGGAGGATGAAGTCCCTTGGGATGTAAACTCCTTTCGATCGGGACGATAATGACGGTACCGGAAGAAGAAGCACCGGCTAACTCTGTGCCAGCAGCCGCGGTAATACAGAGGGTGCAAGCGTTGTTCGGAATTATTGGGCGTAAAGGGCGCGTAGGCGGTGCGGTAAGTCTGTAGTGAAATCTCTGGGCTCAACTCAGAGTCTGCTATAGAAACTGCCGTGCTGGTGA
+
CCGGGGGGGGGGGGGGGGGGGGGGGGGGGGGGGGGGGGGGGGGGGGGGGGGGGGGGGFGGGGGGGGGGGGGGGGGGGGGGGGGGGGGGGGGGGGGGGGGGGGGGGGGGGGGGGGGGGGGGGGGGGGGGGGGGGGGGGGGGGGGGGGGGGGGGGGGGGGGGGGGGGGGGGGGGGGGGGGGGGGGGGGGGGGGGGGEEGGGGGGGGGGGGGGGGGGEGGGGGGGGGGGGGGCGGCCGGGGDEGGGGGFGFFGGGGGG>DFFFGGGGFFGGFFGFGFGFFFGFFFFGFFFF=??>DFFBF?###
@M06045:235:000000000-JCY5N:1:1101:24290:10509 1:N:0:TACAGC
CAGATCACTCCTACGGGAGGCAGCAGTAAGGAATATTGGTCAATGGACGCAAGTCTGAACCAGCCATGCCGCGTGGAGGATGAAGGTCCTCTGGATTGTAAACTTCTTTTATTTGGGAAGAAACCCATAGTTTCTACTGTGGTTGACGGTACCAGATGAATAAGCACCGGCTAACTCCGTGCCAGCAGCCGCGGTAATACGGAGGGTGCAAGCGTTATCCGGATTCACTGGGTTTAAAGGGTGCGTAGGTGGGTCTGTAAGTCCGTGGTGAAATCTCCGAGCTTAACTTGGAAACTGCTAG
+
CCGGGGGGGGGGGGGGGGGGGGGGGGGGGGGGGGGGGGGGGGGGGGGGGGGGGGGGGGGGGGGGGGGGGGGGGGGGGGGGGGGGGGGGGGGGGGGGGGGGGGGGGGGGGGGGGGGGGGGGGGGGGGGGGGGGGGGGGGGGGGGGGGGGGGGGGGGGFFGGGGGGGGGGGDGGGGGGGGGGGGGGGGGGGGGGGGGGGGGGGGGGGGGGGGGGGGGGGGGGGGCEEGGGGGGFEECFFGGGGGGGGGGGGGGGGGGGGGGGGGFFDGGGFFGFGFGFFFGFFFFGFFFFFFFFBAFDF2###
@M06045:235:000000000-JCY5N:1:1101:15540:10509 1:N:0:TACAGC
CAGATCACTCCTACGGGAGGCAGCAGTAGGGAATTTTCCGCAATGGGCGAAAGCCTGACGGAGCAACGCCGCGTGAGTGAGGACGGCCTTCGGGTTGTAAAACTCTGTTCTTGAGGAAGAACCCCGTTGATGTGAACAGCATCGACGGTTGACGGTACTCAAGGAGAAAGCCCCGGCTAACTACGTGCCAGCAGCCGCGGTAATACGTAGGGGGCAAGCGTTATCCGGAATTATTGGGCGTAAAGCGCGCGCAGGCGGTCGGTTAAGTCAGGTGTGAAAGGCTGCGGCTCAACCGCAGGCT
+
CCGGGGGGGGGGGGGGGGGGGGGGGGGGGGGGGGGGGGGGGGGGGGGGGGGGGGGGGGGGGGGGGGGGGGGGGFGGGGGGGGGGGGGGGGGGGGGGGGGGGGGGGGGGGGGGGGGGGGGGGGGGGG>FFGGGFGGGGGGGGGGGGGGGGGGGGGGGGGGGGGGGGGGGGGGGGGGGGGGGGGGGGGGGGGGGGFGGGGGGGGGGGGGFFGGGGGGGGGGGEEGCGGGG=EGFGGFFFGFGGGGGGFGGGGDGGGGGGGGDGG<CGFGFFFGFDFGF=FG?FF?F@D>E)>FFF?>>B0###
@M06045:235:000000000-JCY5N:1:1101:19548:10513 1:N:0:TACAGC
CAGATCACTCCTACGGGAGGCAGCAGTGGGGAATTTTGGACAATGGGGGCAACCCTGATCCAGCAATGCCGCGTGTGTGAAGAAGGCCTTCGGGTTGTAAAGCACTTTTGTCCGGAAAGAAAACTTCGTCCCTAATATGGATGGAGGATGACGGTACCGGAAGAATAAGCACCGGCTAACTACGTGCCAGCAGCCGCGGTAATACGTAGGGTGCGAGCGTTAATCGGAATTACTGGGCGTAAAGCGTGCGCAGGCGGTCTGTTAAGACCGATGTGAAATCCCCGGGCTTAACCTGGGACAG
+
CCGGGGGGGGGGGGGGGGGGGGGGFGGGGGGGGGGGGGGGGGGGGGGGGGGGGGGGGGGGGGGGGGGGGGGGGFGGGGGGGGGGGGGGGGGGGGGGGGGGGGGGGGGGGGGGGGGGGGGGGGGGGGGGGGGGFGGGFFFGGDFGGGGGGGGGGGGGEFGGGGGGGGGGGGGGGGGGGGGGGGGGGGGGGGGGGGGGGGGGGGGGGG?CGGGGGGGGGEGEEGEFCFGGGGGCFFGGGGGGGEGGGEECDGGGGDEGGGGGGGGDGGC4FD5BGFGFFFG?F?FDDB@FFFFFF2<6B0###
@M06045:235:000000000-JCY5N:1:1101:9465:10516 1:N:0:TACAGC
CAGATCACTCCTACGGGAGGCAGCAGTGGGGAATTGTTCGCAATGGGCGCAAGCCTGACGACGCAACGCCGCGTGGAGGACGAAGATCTTCGGGTCGTAAACTCCTTTCGATCGGGAAGAACGTTTCCGGGGTGAATAGCCCTGGGAAGTGACGGTACCGAGAGAAGAAGCCCCGGCTAACTCTGTGCCAGCAGCCGCGGTAATACAGGGGGGGCAAGCGTTGTTCGGAATTACTGGGCGTAAAGGGCTTGTAGGCGGCCAACTAAGTCACACGTGAAATCCCCAGGCTTAACCTGGGTCA
+
CCGGGGGGGGGGGGGGGGGGGGGGGGGGGGGCGGGGGGGGGGGGGGGGGGGGGGGGGGGGGEGGGGGGDGGGGGGGGGGGGGGGGGGGGGGGGGGGGGGGGGGGGGGGGGGGGGGGGGGGGGGGGGGGGGGGEFGGGGGGGGGGGGGGGGGGGGGGGGGGFGGGGGGGGGGFGGGGGGGGGGGGGGGGGGGFGGGGGGGGGGGGGGFGFGCGGGGGGFFGEEEGEFGEGGGGFGGGGGGDDCC3CFGGGGGGFGFGGGGDGGFFFFCC=FGFGFGFFFGFFFFG)7>FFFFFFFFB:?###
@M06045:235:000000000-JCY5N:1:1101:27820:10516 1:N:0:TACAGC
CAGATCACTCCTACGGGAGGCAGCAGTGGGGAATATTGGACAATGGGCGCAAGCCTGATCCAGCCATGCCGCGTGAGTGAAGAAGGCCTTCGGGTTGTAAAGCTCTTTTGTCCGGAAAGAAAAGCTCTCGGTTAATACCCGGGGGTGATGACGGTACCGGAAGAATAAGCACCGGCTAACTCCGTGCCAGCAGCCGCGGTAATACGGGGGGGGCAAGCGTTGTTCGGAATTACTGGGCGTAAAGGGCGTGTAGGTGGCCAACTAAGTCCGACGTGAAATCCCCAGGCTTACCCTGGGAACG
+
CCEGGGGGGGGGGGGGGGGCGECEFG<EE@FGCGGGGGEGFGGGGFCFCFFFEFFGFDFGGGGGGFCDFGEEGBF:FGGFGCFEFGGGGFGGGGGCFGGGGGGGGGGGGDF9BFCFGGGG@EF<EAEGFGGGGGFGGGCFF7:+@FCGGAFFGGFGDCCGGCEFGFCFCFGGG7FGGGGFEEACF<BGG?FGGFFGGGGGGGFEGGGEE5>CECC858;?;:CE?EEE=EFGGGG+7CDGG=EFCE5CC<D*<CG=DGDFGGGGFFFF4>37>7*)>FGFFFFGFFF4)))078>?F(###
@M06045:235:000000000-JCY5N:1:1101:9834:10538 1:N:0:TACAGC
CAGATCACTCCTACGGGAGGCAGCAGTGGGGAATTTTGGGCAATGGCCGCAAGGCTGACCCAGCAACGCCGCGTGAGGGATGAAATCTTTCGGGATGTAAACCTCGTAAATAAGGGAAGAATAAACGTCTTCTAATACAGGACGATATGACGGTACCTTATGTAAGCCCCGGCTAACTCCGTGCCAGCAGCCGCGGTAATACGGGGGGGGCAAGCGTTGTTCGGAATTACTGGGCGTAAAGCGCGGGCAGGCGGCTCGAAACGTCTGATGTGAAAGCGCCCGGCTCAACCGGGTGAGGCGG
+
CCGGGGGGGGGGGGGGGGGGGGGGGGGGGGGGGGGGGGGGGGGGGGGGGGDGGGGGGGGGGGGGGGGGGGGGGGGGGGGGGGGGGGGGGGGGGGGGGGGGGGGGGGGGGGGGGGGGGGGGGGGGGGGGGGGGGGGGGGGGGGGGGGGGGGGGGGGGGGGGGGGGGGGGGGGGGGGGGGGGGGGGGFGGGGGGGGGGGGGGGGGGDGDEGGGGGGGGGDEEFGGGGGGGGGGGGGFGGGDGGGGGGG55CDGGGGGGGGEFGGGGG43*1=2=FFGB4))7BDFGDFFF47>)>4;6?F###
@M06045:235:000000000-JCY5N:1:1101:26552:10572 1:N:0:TACAGC
CAGATCACTCCTACGGGAGGCAGCAGTGGGGAATATTGCACAATGGGCGGAAGCCTGATGCAGCGACGCCGCGTGAGGGATGACGGCCTTCGGGTTGTAAACCTCTTTCAGTAGGGAAGAAGCGAGAGTGACGGTACCTGCAGAAGAAGCGCCGGCTAACTACGTGCCAGCAGCCGCGGTAATACGTAGGGCGCAAGCGTTATCCGGAATTATTGGGCGTAAAGAGCTCGTAGGCGGTTTGTCGCGTCTGCCGTGAAAGTCCGGGGCTCAACTCCGGATCTGCGGTGGGTACGGGCAGGCA
+
CCGGGGGGGGGGGGGGGGEGGGGGGGGGGGGGGGGGGGGDGGGGGGGGGGGGGGGGFFGDFEGGGGGGGGGGGGGGGGGGGGGGGGGGGGGGGGGGGGGGGGGGGGGGGGGGGGGGGGGGGGGGGGGGGGGGGGGGGGGGGGGGGGGGGGGDEGEGGGGGGGGGGGGGGGGGGGGGGGGGGGGGGGGGGGGGGGGEGGGGGGGGGDEE>GGGGFGGGGGGGGGGGGGGGGGGGGGGGG<EDGGGG55DGGGGGG55<CFGGGGDGDGCFFDFGFGFF3*844@GFEDF3<B?EF>(24###
@M06045:235:000000000-JCY5N:1:1101:25433:10576 1:N:0:TACAGC
CAGATCACTCCTACGGGAGGCAGCAGTGGGGAATTGTTCGCAATGGGCGGAAGCCTGATCCAGCAACGCCGCGTGAGGGATGACGGCCTTCGGGTTGTAAACCTCTTTCAGCACAGGCGAAGCTGCTACCACGTGTGGTGGTGGTGACGGTATGTGCAGAAGAAGCACCGGCCAACTACGTGCCAGCAGCCGCGGTAATACGTAGGGTGCGAGCGTTGTCCGGAATTATTGGGCGTAAAGGGCTCGTAGGCGGTTTGTCGCGTCGGGAGTGAAATCCACTGGCTTAACTGGTGGCTTGGCC
+
CCGGGGGGGGGGGGGGGGGGGGGDFGEFGGGGGGGGGGGGGGGDGGGGGGGGGGGGGGGGGGGGGGGGGGGGGFGEGGGGGGGGGGGGGGGGGGGG7FGGGGGGGGGGGGGGGGFGGGGGGGGGGGGGGGGGGFGFGGGGGGGGGGGGGGGGGGGGGGGGGGGGGGGGGGGGGGGGGGGGGGGGFGGGGGGGGGGEGGGDGGGGGGGCEGGEGGGE8CGFFEG=8C6ACFFGFCGGGGCFFGGCCCCDDGGGGGDDDFGG9DGDDDG5;>F?F?7=F?GFFFF<>:F467?=:?46?(###
@M06045:235:000000000-JCY5N:1:1101:15366:10597 1:N:0:TACAGC
CAGATCACTCCTACGGGAGGCAGCAGTCGGGAATTTTGGGCAATGGGCGAAAGCCTGACCCAGCAACGCCGCGTGAAGGATGAAGTATTTCGGTATGTAAACTTCGAAAGAATGGGAAGAATAAATTGACGGTACCATTTATAAGGTCCGGCTAACTACGTGCCAGCAGCCGCGGTAATACGTAGGGTCCGAGCGTTGTCCGGAGTTACTGGGCGTAAAGCGCGCGCAGGTGGTTCGTTAAGCCCGCCGTGAAAGCCCCCGGCTCAACCGGGGAGGGTCGGTGAGGGACTGGCGAACTGGC
+
CCGGGGGGGGGGGGGGGGGGGGGGGGGGGGGGGGGGGGGGGGGGGGGGGGGGGGGGGGGGGGGGGGGGGGGGGGGFGGGGGGGGGGGGGGGGGGGGGGGGGGFGGGGGGGDGGGGGGGGGGGGGGGGGGGGGGGGGGGGGGGGGGGGGGGGGGDGGGGGGGGGGGGGGGGGGGGGGGGGGGGGGGGGGGGGGGGGGGGGGGGGGGGFGGGGGGGGGEGGGGGGEGGGGGGGGGEGGGGGGGGGGGGGGG<DGGGGGGGGGGGGDGFGGFFGFGFGFB<9DE@BCFFEFFFF>FF7-9.###
@M06045:235:000000000-JCY5N:1:1101:27813:10599 1:N:0:TACAGC
CAGATCACTCCTACGGGAGGCAGCAGTGGGGAATATTGCACAATGGGCGCAAGCCTGATGCAGCGACGCCGCGTGGGGGATGACGGCCTTCGGGTTGTAAACCTCTTTCACCATCGGCGAAGCCGGTAGCTTTTGTTGCCGGTGACGGTAGGTGGAGAAGAAGCACCGGCCAACTACGTGCCAGCAGCCGCGGTAATACGTAGGGTGCGAGCGTTGTCCGGAATTACTGGGCGTAAAGAGCTCGTAGGCGGCTTGTCGCGTCGACCGTGAAAACCTGGGGCTCAACCCCAGGCCTGCGGGG
+
CCGGGGGGGGGGGGGGGGGGGGGGGGGGGGGGGGGGGGGGGGGGGGGGGGGGGGGGGGGGGGGGGGGGGGGGGGGGGGGGGGGGGGGGGGGGGGGGGGGGGGGGGGGGGGGGGGGGGGGGGGGGGGGGGGGGGGGGGGGGGGGDGGGGGGGGGGGGGGGGGGGGGGGGGGGGGGGGGGGGGGGGGGGGGGGGGGDGGGGGGGGGGGGGGGGGGGGGGEGGGDGGGGGGGGGGG88EFGGGGFFGGGGGGGGGCD79:DC39D357DGGF>G@FFGFFFGF5<FDFFFBDEFFF?FB(,###
@M06045:235:000000000-JCY5N:1:1101:16763:10599 1:N:0:TACAGC
CAGATCACTCCTACGGGAGGCAGCAGTGGGGAATATTGGACAATGGGGGAAACCCTGATCCAGCGACGCCGCGTGTGTGAAGAAGGCCTGCGGGTTGTAAAGCACTTTTAGTGGGGATGAAAAGCCAAGGGCTAATACCCTTTGGTCTTGACCTAACCCAAAGAAAAAGCACCGGCTAACTCTGTGCCAGCAGCCGCGGTAATACAGAGGGTGCAAGCGTTAATCGGAATTACTGGGCGTAAAGCGTGCGTAGTCGGTTATTTAAGTCGGGTGTGAAAGCCCCGGGCTCAACCTGGGACCT
+
CCGGGGGGGGGGGGGGGGGGGGGGGGGGGGGGGGGGGGGGGGGGGGGGGGGGGGGGGGGGGGGGGGGGGGGGGFGGGGGGGGGGGGGGGGGGGGGGGGGGGGGGGGGGGGGGGGGGGGGGGGGGGGGGGGGGGGGGGGGGGGGGGGGGGGGGGGGGGGGGGGGGGGGGGGGGGGFGGGGGGGGGGGGGGGGGGGGGDGGGGGGGGGGGGGGGGGGGGGGGGGGGGGGDEGGGGGGGGGGEDGGGGGGGGGGGGGGGGGGGFFCCCFFFFDGFD>CFFFGFFF@GBFFBFFFFFFFFF3###
@M06045:235:000000000-JCY5N:1:1101:5276:10607 1:N:0:TACAGC
CAGATCACTCCTACGGGAGGCAGCAGTGGGGAATATTGGACAATGGGCGAAAGCCTGATCCAGCAATGCCGCGTGAGTGAGGAAGGCCTTAGGGTTGTAAAGCTCTTTCGGCGGGGACGATGATGACGGTACCCGCAGAAGAAGCCCCGGCTAACTTCGTGCCAGCAGCCGCGGTAATACGAAGGGGGCGAGCGTTGTTCGGATTTACTGGGCGTAAAGGGCGCGCAGGCGGTTCTGTTTGTCGAGTGTGAAAGCCCCGGGCTCAACCTGGGAACTGCGCTCGAAACGGCGGAACTAGCGA
+
CCGGGGGGGGGGGGGGGFGGGGGGGGGGGGGGGGGGGGGGGGGGGGGGGGGGGGGGGGGGGGGGGGGCGFFGGFGGGGGGGGGGGGGGGGGGGGGGGGGGGGGGGGGGGGGGGGGGGGGGGGGGGGGGGGGGGGGGGGGGGGGGGGGGGDGGGGGGGCGGGGGGGGGGGGGGGGGGGGGGGFGGGGGGGGGGGGGGGEGFGGGGCGGGFGGGGGGGGGGGGGGGGDEGGGGGGGGFGGGGGGGGGGGGGGFCCFGFGGGGGGDCC7CFFFFFCFFFFFG:7>3)7BDFB@E3:2<:<)###
@M06045:235:000000000-JCY5N:1:1101:14413:10629 1:N:0:TACAGC
CAGATCACTCCTACGGGAGGCAGCAGTGGGGAATCTTGCGCAATGGCCGAAAGGCTGACGCAGCGACGCCGCGTGGGGGAGGAAGGCCTTCGGGTTGTAAACCCCTGTTGCCCGGGACGAATGCGCGCTTCAGAGCGTGTTGACGGTACCGGGTGAGGAAGCACCGGCTAACTCCGTGCCAGCAGCCGCGGTAATACGGAGGGTGCGAGCGTTGTCCGGAATCACTGGGCGTAAAGGGCGCGTAGGCGGCTCATGAAGGCTGTGGTGAAAGTCCGGGGCTCAACCTCGGATCGGCCGTATT
+
CCGGGGGGGGGGGGGGGGGGGGGGGGGGGGGGGGGGGGGGGGGGGGGGGGGGGGGGGGGGGGGGGGGGGGGGGEGGGGGGGGGGGGGGGGGGGGGGGGGGGGGGGGGGGGGGGGGGGGGGGGGGGGGGGGGGGGGGGGGGGGGGGGGGGGGGGGGGGGGGGGGGGGGGGGGGGGGGGGGGGGGGGGGGGGGGGGGGGGGGGGGGGGGGGGGGGGGGGGGGGGGGGGGCFGGGC8CFGGGGGGGGGGGGDCDGGGGF7CEGGGGGGGGCFFFFG4CBEFGF@FFGFFFEFFFFFFF?F(###
@M06045:235:000000000-JCY5N:1:1101:11098:10631 1:N:0:TACAGC
CAGATCACTCCTACGGGAGGCAGCAGTGGGGAATATTGCACAATGGGCGAAAGCCTGATGCAGCGACGCCGCGTGAGGGATGACGGCCTTCGGGTTGTAAACCTCTTTCAGTAGGGAAGAAGCGAAAGTGACGGTACCTGCAGAAGAAGCACCGGCTAACTACGTGCCAGCAGCCGCGGTAATACGTAGGGTGCAGGCGTTAATCGGAATTACTGGGCGTAAAGCGTGCGTAGGCGGTTTGTTAAGACAGGTGTGAAATCCCCGGGCTTAACCTGGGAACTGCGCTTGTTACTGGCAGATT
+
CCGGGGGGGGGGGGGGGGGGGGGGGGGGGGGGGGGGGGGGGGGGGGGGGGGGGGGGGGGGGGGGGGGGGGGGGEGGGGGGGGGGGGGGGGGGGGGGGGGGGGGGGGGGGGGFGGGGGGGGGGGGGGGGGGGGGGGGGGGGGGGGGGGGGGGGGGGGGGGGGGGGGGGGGGGGGGGGGGGGGGGGGGGGGGGGGGGGGGGGGGGGGGGGGGGGGGGGGGGGGGGGGEEDEEGGGGGGGGGGGGGGGG?FGDF:6DEGGGGGCCCD<DDGFFGFGFGFFFFFFFFGFFFFFFFFF>FF?(###
@M06045:235:000000000-JCY5N:1:1101:21363:10638 1:N:0:TACAGC
CAGATCACTCCTACGGGAGGCAGCAGTAAGGAATATTCCACAATGGGCGAAAGCCTGATGGAGCGACGCCGCGTGAGGGAAGAAGGCCTTTGGGTCGTAAACCTCTTTTGTGGGGGATGATAATGACAGTACCCCACGAATAAGCCTCGGCTAACTACGTGCCAGCAGCCGCGGTAATACGTAGGAGGCGAGCGTTGTCCGGATTTACTGGGCGTAAAGCGCGCGCAGGCGGCATGGCAAGTAAGGTGTGAAATCTCCCTGCCTAACGGGGAGGGTGCACTTTAGACTGCCAAGCTAGTGA
+
CCGGGGGGGGGGGGGGGGGGGGGGGGGGGGGGGGGGGGGGGGGGGGGGGGGGGGGGGGGGGGGGGGGGGGGGGCGGGGGGGGGGGGGGGGGFGGGGGGGGGGGGGGGGGGGGGGGGGGGGGGGGGGGGGGGGGGGGGGGGGGGGGGGGGGGGGGGGGGEFEGGGGGGGGGGGGDFGG;CGGGGGGCFGGGGGGECGGGGGEEGGGGGGGGGGGGCGGGGGEGGECGCEGGED5CGGGGGGDFGGGGGGF3:FGGFFFGGGGGGGGGGDFFC:DFGFDDFFFFFGFFF*)8?4?:.49.###
@M06045:235:000000000-JCY5N:1:1101:21549:10654 1:N:0:TACAGC
CAGATCACTCCTACGGGAGGCAGCAGTGGGGAATATTGCGCAATGGGCGAAGGCCTGACGCAGCGACGCCGCGTGAGGGATGACGGCCTTCGGGTTGTAAACCTCTTTCAGCAGGGAAGAAGCGAAAGTGACGGTACCTGCAGAAGAAGCACCGGCTAACTACGTGCCAGCAGCCGCGGTAATACGTAGGGTGCGAGCGTTGTCCGGAATTATTGGGCGTAAAGAGCTCGTAGGCGGCCTGTCGCGTCGGATGTGAAAACTCGGGGCTTAACCCCGAGCCTGCATTCGATACGGGCAGTTA
+
CCGGGGGGGGGGGGGGGGGGGGGGGGGDGGGGGGGGGGGGGGGGGGGGGGGGGGGGFFGGGGGGGGGGGGGGGEGGGGGGGGGGGGGGGGGGGGGGGGGGGGGGGGGGGGGGGGGGGGGGGGGGGGGGGGFGGGEGGGGGGGGGFCFGFGGGGGGGGGGGGGGGGGGGGGGEGGGGGGGGGGGFGGGGGGGG5EGGGGGECECFGGGGGG6?FFGGGGGGGGGGGGF?CCEEGGGGGGGGFGGGGEEGGGCGGGGGGCGFCCDDGGGGF?77F>7>>ED::>FG?FFF4BFEFFFF14###
@M06045:235:000000000-JCY5N:1:1101:5366:10674 1:N:0:TACAGC
CAGATCACTCCTACGGGAGGCAGCAGTGGGGAATATTGCACAATGGGCGAAAGCCTGATGCAGCGACGCCGCGTGAGGGATGACGGCCTTCGGGTTGTAAACCTCTTTCAGTAGGGAAGAAGCGAAAGTGACGGTACCTGCAGAAGAAGCGCCGGCTAACTACGTGCCAGCAGCCGCGGTAATACGTAGGGCGCAAGCGTTATCCGGAATTATTGGGCGTAAAGAGCTCGTAGGCGGTTTGTCGCGTCTGCCGTGAAAGTCCGGGGCTCAACTCCGGATCTGCGGTGGGTACGGGCAGGCT
+
CCGGGGGGGGGGGGGGGGGGGGGGGGGGGGGGGGGGGGGGGGGGGGGGGGGGGGGGGGGGGGGGGGGGGGGGGFGGGGGGGGGGGGGGGGGGGGGGGGGGGGGGGGGGGGGGGGGGGGGGGGGGGGGGGGGGGGGGGGGGGGGFGGGGGGGGGGGGGGGGGGGGGGGGGGGFBDGGGGGGGGGGGGGGGGGGGGGGGGGGGGGGGGGGGGGGGGGGGGGGGGGGGGGGGGGGGGFGGEGGGGGGGGEDDGGGGGGFGDFGFGDDGGGGFFGFGFGFFFGFFFFG3>EBEBFF:>BF01###
@M06045:235:000000000-JCY5N:1:1101:13043:10692 1:N:0:TACAGC
CAGATCACTCCTACGGGAGGCAGCAGTGGGGAATCTTGCGCAAATGCGGGAAACCGTGACGCAGCGACGCCGCGTGGGGGAAGAAGGCCTTCGGGTTGTAAACCTCTTTCAGGAGGGACGAAGCTACTCGGGTTAATAGCCCAGAGGGTGACGGTACCTCCAGAAGAAGCCCCGGCTAACTACGTGCCAGCAGCCGCGGTAATACGTAGGGGGCAAGCGTTGTCCGGATTTATTGGGCGTAAAGAGCGTGTAGGCGGCTTGGTAGGTCCGCTGTGAAAACTCGAGGCTCAACCTCGAGGGG
+
CCGGGGGGGGGGGGGGGGGGGGGGGGGGGGGGGGGGGGGGGGGGGGGGGGGGGGGGGGGGGGGGGGGGGGGGGGGGGGGGGGGGGGGGGGGGGGGGGGGGGGGGGGGGGGGGGGGGGGGGGGGGGGGGGGGGGGGGGGGGGGGGGGGGEGGGGGGGGGGGGGGGGGGGGGGGGGGGGGGGGGGG>CFGGGGGGFGECEGGGGGGFE@CFGE:EGGGGGGGGGGGGGC5:EFGGGGGGGGGGGDGFGGGDGGGGGCDGGGDGGGGGGFG?>7><509FFGFF@:CEFF5;FFFF>FB1,###
@M06045:235:000000000-JCY5N:1:1101:20221:10710 1:N:0:TACAGC
CAGATCACTCCTACGGGAGGCAGCAGTGGGGAATATTGCGCAATGGGCGAAAGCCTGACGCAGCGACGCCGCGTGGGGGATGACGGCCTTCGGGTTGTAAACCTCTTTCAGCAGGGACGAAGCGGAAGTGACGGTACCTGCAGAAGAAGCACCGGCCAACTACGTGCCAGCAGCCGCGGTAATACGTAGGGTGCAAGCGTTGTCCGGAATTATTGGGCGTAAAGAGCTCGTAGGCGGTCTGTCGCGTCGGCTGTGAAAACCCGGAGCTCAACTCCGGGCCTGCAGTCGATACGGGCAATTA
+
CCGGGGGGGGGGGGGGGGGGGGGGGGGGGGGGGGGGGGGGGGGGGGGGGGGGGGGGGGGGGGGGGGGGGGGGGFGGGGGGGGGGGGGGGGGGGGGGGGGGGGGGGGGGGGGGGGGGGGGGGGGGGGGGGGGGGGGGGGGGGGGGGFFGGGGGGGGGGGGGGGGGGFGGGGGGGGGGGGGGGGGGGGGGGGGGGGGGGGGGGGGGGGGGEFGCGGGGGGGGGGGGGGGGGGGGGGGGGGGGGGGGGGGDGGGGGCFGFGGGGGGGGGGF?@GFFFFDD@DDFF>CFFF>BEFEF<FFFB###
@M06045:235:000000000-JCY5N:1:1101:24518:10713 1:N:0:TACAGC
CAGATCACTCCTACGGGAGGCAGCAGTGGGGAATTGTTCGCAATGGGCGCAAGCCTGACGACGCAACGCCGCGTGGAGGATGAAGATCTTCGGGTCGTAAACTCCTTTCGATCGAGACGAATTCCCCTGGAGTGAACAGCTTCGGGGGTTGACGGTACCGAGAGAAGAAGCCCCGGCTAACTCCGTGCCAGCAGCCGCGGTAATACGGGGGGGGCAAGCGTTGTTCGGAATTACTGGGCGTAAAGGGCTCGTAGGCGGCCAACTAAGTCAAACGTGAAATCCCTCGGCTTAACCGGGGAGG
+
CCGGGGGGGGGGGGGGGGGGGGGGGGGGGGGGGGGGGGGGGGGGGGGGGGGGGGGGGGGGGGGGGGGGGGGGGFGGGGGGGGGGGGGGGGGGGGGGGGGGGGGGGGGGGGGGGGGGGGGGGGGGGGGGGGGGGGGGGGGGGGGGGGGGGGGGGGGGGGGGGGGGGGGGGGGGFGGGGGGGGGGGDGGGGGGGGGGGGGGGGGGGGGGGGGGGGGGGGGGGGGGGGGGGGGGGGGGFEFGGGGDGGGG55<DDEGGGGGGD:CFFGFGF?FGFGEGF>5CFFFFFFFFFF@FFFFFF>F###
@M06045:235:000000000-JCY5N:1:1101:16998:10719 1:N:0:TACAGC
CAGATCACTCCTACGGGAGGCAGCAGTGGGGAATATTGCACAATGGGCGAAAGCCTGATGCAGCGACGCCGCGTGAGGGATGACGGCCTTCGGGTTGTAAACCTCTTTCAGTAGGGAAGAAGCGAAAGTGACGGTACCTGCAGAAGAAGCGCCGGCTAACTACGTGCCAGCAGCCGCGGTAATACGTAGGGCGCAAGCGTTATCCGGAATTATTGGGCGTAAAGAGCTCGTAGGCGGTTTGTCGCGTCTGCCGTGAAAGTCCGGGGCTCAACTCCGGATCTGCGGTGGGTACGGGCAGTCT
+
CCGGGGGGGGGGGGGGGGGGGGGGGGGGGGGGGGGGGGGGGGGGGGGGGGGGGGGGGGGGGGGGGGGGGGGGGGGGGGGGGGGGGGGGGGGGGGGGGGGGGGGGGGGGGGGGGGGGGGGGGGGGGGGGGGGGGGGGGGGGGGGGGGGGGGGGGGGGGGGGGGGGGGGGGGGGGGGGGGGGGGGGGGGGGGGGGGEEGGGGGGGGGGGGGGGFGGGGGGGGGGGGGGGGGGGGGGGGGGGGGGGGGGGGGGDGG57FDGGGGFGGGGG5>?GFGFGFE:DEFF?<@5:>BE?FDFF>04###
@M06045:235:000000000-JCY5N:1:1101:28718:10734 1:N:0:TACAGC
CAGATCACTCCTACGGGAGGCAGCAGTGGGGAATATTGGACAATGGGCGAAAGCCTGATCCAGCAATGCCGCGTGAGTGATGAAGGCCTTAGGGTTGTAAAGCTCTTTTACCCGGGATGATAATGACAGTACCGGGAGAATAAGCCCCGGCTAACTCCGTGCCAGCAGCCGCGGTAATACGGAGGGGGCTAGCGTTGTTCGGAATTACTGGGCGTAAAGGGCGCGTAGGCGGTGCGGTAAGTCACCTGTGAAACCTCTGGGCTTAACTCAGAGCCTGCAGGCGAAACTGCCGTGCTTGCCG
+
CCDGGGGGGGGGGGGGGGGGDEGGGGGGGGGGGGCGGGGGGGGGGGGFGGGGDGGGGGGGGGGGGGFFFFGGGGGGGGGGGGGGGFGGGGCFGGGGGGGGGGGGGGGGGGFFFFGGGFGFFGGGGGGGGGGGGGGGGGGGFCEGGFFGGGGGGGGFFGGGGGGGGGGGGEGGGGGGGGGGGDDGGGGGGGGGGGGGDGGGGGGGGGGGGFGGGGGGGFFGGEGGEEC=EGGGE=EGDGD5FGGFGFGGGGGCG>CFFGGC5FGFFFGGFFGFGFGFFFD@4BBD7:BFFFFFFFFFA)###
@M06045:235:000000000-JCY5N:1:1101:11033:10739 1:N:0:TACAGC
CAGATCACTCCTACGGGAGGCAGCAGTGGGGAATATTGCGCAATGGGCGGAAGCCTGACGCAGCGACGCCGCGTGGGGGATGACGGCCTTCGGGTTGTAAACCTCTTTCAGCAGGGACGAAGTTGACGTGTACCTGCAGAAGAAGCGCCGGCTAACTACGTGCCAGCAGCCGCGGTAATACGTAGGGCGCAAGCGTTGTCCGGAATTATTGGGCGTAAAGAGCTCGTAGGTGGCTGGTCGCGTCTGCCGTGAAAGCCCGCAGCTTAACTGCGGGTCTGCGGTGGATACGGGCCGGCTATAG
+
CCGGGGGGGGGGGGGGGGGGGGGGGGGGGGGGGGGGGGGGGGGGGGGGGGGGGGGGGGGGGGGGGGGGGGGGGGGGGGGGGGGGGGGGGGGGGGGGGGGGGGGGGGGGGGGGGGGGGGGGGGGGGGGGGGGGGGGGGGGGGGGGGGGGGGGGGGGGGGGGGGGGGGGGGGGGGGGGGGGGGFGFGGGGGGGGGGGGGGGGGGGGGGG7FGCGGGGEGCFCFGGCFEGGGGGGGG=EGGGGGEGGGGGGGGGGGFGGGGGGGGDGGGFDFFGFGFG;<?FDD>E:>FFFFFFEFFB6>(###
@M06045:235:000000000-JCY5N:1:1101:16380:10752 1:N:0:TACAGC
CAGATCACTCCTACGGGAGGCAGCAGTGGGGAATATTGCGCAATGGGCGAAAGCCTGACGCAGCGACGCCGCGTGTGGGATGACGGCCTTCGGGTTGTAAACCACTGTCGGGAGGGACGAATGCCCCGCAAGGGGAGTGACGGTACCTCCAAAGGAAGCACCGGCTAACTCCGTGCCAGCAGCCGCGGTAATACGGAGGGTGCGAGCGTTGTCCGGAATCACTGGGCGTAAAGGGCGCGTAGGCGGCCTGATAAGTAGGGGGTGAAATCCTGCGGCTTAACCGCAGGGCTGCCTTCTACCG
+
CCGGGFGFFGGGGFFGGGGGGCEE9CCFAEFDGFFGGDFGGGGGFGEFFGGGDEEFGGEGGFGGGGGEGGGGG:EEGEGEFGFGGGGGGGGGGG8FGGGGGGGGGGGGGGGEEGGGG<FGGGFFGGGGG@FG>GGEGGFGGGGGGCFFGFGGGGGGGGGGFGDECFEGGFFGGCFDGGDFGGGGGGGGEG>FGGGGGEEDEGGGEGGGGGEGFFGEGGGGGCCCFFGG=EECCGGGGGGGGGGGGGCGDF<:7>7CDF9<<<)/>=FCF@FFCDCE>)>?==BDEDBFFFF5FF4<A)###
@M06045:235:000000000-JCY5N:1:1101:26545:10770 1:N:0:TACAGC
CAGATCACTCCTACGGGAGGCAGCAGTGGGGAATATTGCACAATGGGCGAAAGCCTGATGCAGCGACGCCGCGTGAGGGATGACGGCCTTCGGGTTGTAAACCTCTTTCAGCAGGGAAGAAGCGAAAGTGACGGTACCTGCAGAAGAAGCGCCGGCTAACTACGTGCCAGCAGCCGCGGTAATACGTAGGGCGCAAGCGTTGTCCGGAATTATTGGGCGTAAAGAGCTCGTAGGCGGCTTGTCACGTCGTTTGTGAAAGCCCGGGGCTTAACCCCGGGTCTGCAGTCGATACGGGCCGGAT
+
CCGGGGGGGGGGGGGFEGGGFGGGGGGFGGGDGGGGGGGGGGGGGGGGGGGGGGGGGGGFGFGGGGGGDGGGGGGGGGGGGD@F7CE7FGGGGGGGGGGGGGGGGGGGGGGGGGGGGFGGGGGGGEGDDFFFG><FGGGCGGGGGGCGFGGGGGGGGGGGGCFDGDCFG?GFCFFGGEEGGGGGGGCFFCEGGGGGGGEEECGFAEGE5C+<FFDCFEE8:EFGD7E7CEGEG=?EGGGGGFC7DGGGG)1759FGG:7CCGCCDGDC:4:FF>*.<BDFFFF7?FF>:3:75131(-###
@M06045:235:000000000-JCY5N:1:1101:18087:10793 1:N:0:TACAGC
CAGATCACTCCTACGGGAGGCAGCAGTGGGGAATTTTGCGCAATGGGGGAAACCCTGACGCAGCAACGCCGCGTGGAGGATGAAGCCCTTTGGGGCGTAAACTCCTTTCGATCGGGACGATTATGACGGTACCGGATGAAGAAGCACCGGCTAACTCTGTGCCAGCAGCCGCGGTAATACAGAGGGTGCAAGCGTTGTTCGGAATTATTGGGCGTAAAGGGCGCGTAGGCGGTGCGGTAAGTCACCTGTGAAACCTCTGGGCTTAACTCAGAGCCTGCAGGCGAAACTGCCGTGCTTGCGC
+
CCGGGGGGGGGGGGGGGGGGGGGGGGGGGGGGGGGGGGGGGGGGGGGGGGGGGGGGGGGGGGGGGGGGGGGGGGGGGGGGGGGGGGGGGGGGGGGGGGGGGGGGGGGGGGGGGGGGGGGGGGGGGGGGGGGGGGGGGGGGGGGGGGGGGGGGGGGGGGGGGGGGGGGGGGGGGGGGGGGGGGGGGGGGGGGGGGGGGGGGGGDEFFGGGGGGGGGGGGGGGGGGGGGGGGGGEEGGDGGGGGGGGGGGGGGGGGGFFFFGGFGFGGGGFFGFGFFFFFGFFFFGFFFFF?FD317:><###
@M06045:235:000000000-JCY5N:1:1101:19662:10795 1:N:0:TACAGC
CAGATCACTCCTACGGGAGGCAGCAGTAAGGAATCTTCCACAATGGGCGCAAGCCTGATGGAGCGACGCCGCGTGCGCGAAGAAGCCCTTCGGGGTGTAAAGCGCTTTTCTCAGGGATGAACACTGACAGTACCTGAGGAAGAAGCCTCGGCTAACTACGTGCCAGCAGCCGCGGTAATACGTAGGAGGCAAGCGTTGTCCGGAATCACTGGGCGTAAAGCGCGTGTAGGTGGTGGGACAAGTCGGCTGTGAAAGCGCCTGGCTTAACCGGGCGAGGTCGGCGGAAACTGTCGCACTCAAG
+
CCGGFGGFGGGDFGGGGGGGGGGGGGGGGGGGGGGGGGFGGGGFGGGGDEGGGGGGGGGGGGGGGGGGGGGGGGGGGGGGGGGGGGGGGGGFGGGGGGGGGGGGDGFGGGGGGGGGG<FFGGGGGGGGGGFGGGGGGGGGGGGGGGGGGGGGGGGGFGGGGGGGGGGGGGGGGGGGGGGGGGGGGGGGGGGGGGGEGGGGDED5EFGGGGGGGGGCEGGGGGGG*>EEEFGGGGGGGGGGGGFD*CEGGDFGF*<7DG5DGFGGGCFF=DGFGFD@@@FFEEFGE::F?@FFF:),-,###
@M06045:235:000000000-JCY5N:1:1101:5459:10809 1:N:0:TACAGC
CAGATCACTCCTACGGGAGGCAGCAGTGGGGAATATTGCACAATGGGCGAAAGCCTGATGCAGCGACGCCGCGTGAGGGATGACGGCCTTCGGGTTGTAAACCTCTTTCAGTAGGGAAGAAGCGAAAGTGACGGTACCTGCAGAAGAAGCGCCGGCTAACTACGTGCCAGCAGCCGCGGTAATACGTAGGGCGCAAGCGTTATCCGGAATTATTGGGCGTAAAGAGCTCGTAGGCGGTTTGTCGCGTCTGCCGTGAAAGTCCGGGGCTCAACTCCGGATCTGCGGTGGGTACGGGCAGTGC
+
CCG@EGGGFFGGGGGGGGGGGGGGGGGGGGGGGGGGGGGGGGGGGGGGGGCGGGGGGGGGGGGGGGGGGGGGGFFGGGGGGGGGGGGGGGGGGGGGGGGGGGGGGGGGGGFFFGGGFGGGGGGGGECGGGGFGGGGDGGGGGGGGFGGGGGD7FGCFEFFFGGEEEFGGGGGGGGDEEGGG<,CFGGGGGGGGEEDGGGEEGG7?8E*?8CFFFCFGGGGGECF@EE?7EGGGDGGGEDGGFEGGGGGDFGGGDG:DFFGFGDGGGDGFFGFG47>33C>79?DBFEFD>??>;B192###
@M06045:235:000000000-JCY5N:1:1101:23426:10816 1:N:0:TACAGC
CAGATCACTCCTACGGGAGGCAGCAGTGGGGAATATTGCACAATGGGCGGAAGCCTGATGCAGCGACGCCGCGTGAGGGATGACGGCCTTCGGGTTGTAAACCTCTTTCAGCAGGGAAGAAGCGCAAGTGACGGTACCTGCAGAAGAAGCACCGGCTAACTACGTGCCAGCAGCCGCGGTAATACGTAGGGTGCGAGCGTTGTCCGGAATTATTGGGCGTAAAGAGCTTGTAGGGGGTTTGTCGCGTCTGCTGTGAAAATCCGAGGCTCAACCTCGGACTTGCAGTGGGTACGGGCAGCCA
+
CCGGGGGGGGGGGGGGGDGGGGGGGGGGGGGGGGGGGGGGGGGGGGGGGGGGGGGGGGGGGGGGGGGGGGGGGGGGGGGGGGGGGGGGGGGGGGGGGGGGGGGGGGGGGGGGEGGGGGGGGGGGGD@FEFGGGGEGGGGGGGGGGGGDCFGGGGDGGEGGGGGGGGGGGCFFGGGCEEFCEDGGGGCFFGGGGGGCEEGGGGGGGGCEC8@+<<FFGGEGEC:E+:C9EFGGGG*:CC)C<CGGGGE>9<C>EDCCC:9C<CDDDGD>@?=FF)9;>EGFF4B4FFF@@B=6>B:39<###
@M06045:235:000000000-JCY5N:1:1101:28405:10819 1:N:0:TACAGC
CAGATCACTCCTACGGGAGGCAGCAGTGGGGAATCTTGCGCAATGGGCGAAAGCCTGACGCAGCGACGCCGCGTGGGGGAAGAAGGCTTTCGGGTTGTAAACCCCTTTCAGGAAGGACGAAGCCACTCGGGTGAATAGCCCAGAGGGTGACGGTACTTCCAGAAGAAGCCCCGGCTAACTACGTGCCAGCAGCCGCGGTAATACGTAGGGGGCAAGCGTTGTCCGGATTTATTGGGCGTAAAGAGCGTGTAGGCGGCTTGGTAGGTCCGCTGTGAAAACTCGAGGCTCAACCTCGAGAGCG
+
CCGGFGGGGGGGGGGGGGGGGGGGGGGGGGGGGGGGGGGGGGGGGGGGGGGGGGGGGGGGGGGGGGGGGGGGGCGGGGGGGGGGGGGGGGGGGGGGGGGGGGFGGGGGGGGGGGGGGGGGGGGGGGGGGGGFGGGGGGGGGGGGGGGGGGGGGGGDFGGGGGGGGGGGGGGGGGGGGGGGGGGGGGFGGGGGGGGGGGEGGGGGGGGGGGGGGGGGGEGGGGGGGGC=EFCGGGGGGGGDDGGGGGGCGGGGGGGGGGGCCFGGGGCDFEDDDFFFFFFFFFFGFE>FF?:FFFFFF?###
@M06045:235:000000000-JCY5N:1:1101:27025:10827 1:N:0:TACAGC
CAGATCACTCCTACGGGAGGCAGCAGTGGGGAATATTGCACAATGGGCGGAAGCCTGATGCAGCGACGCCGCGTGAGGGATGACGGCCTTCGGGTTGTAAACCTCTTTCAGTAGGGAAGAAGCGAGAGTGACGGTACCTGCAGAAGAAGCGCCGGCTAACTACGTGCCAGCAGCCGCGGTAATACGTAGGGCGCAAGCGTTATCCGGAATTATTGGGCGTAAAGAGCTCGTAGGCGGTTTGTCGCGTCTGCCGTGAAAGTCCGGGGCTCAACTCCGGATCTGCGGTGGGTACGGGCAGTGG
+
CCGGGGGGGGGGGGGGGGGGGGGGGGFGGGGGGGGGGGGGGGGGGGGGGGGGGGGGGGGGGGGGGGGGGGGGGGGEGGGGGGGGGGGGGGGGGGGGGGGGGGGGGGGGGGGFGGGGGGGGGGGGGGGGGGGGGGGGGGGGGGGGGGGGGGGGGGGGGGGGGGGGGGGGGGGGGGGEGGGGGEGGGG9EFC>FGGGGGFGGGGFFGGGGGGGFCGGGGGGGGGDGGGGGGGGGFGGGGGGEGGGGDEEC7CFGGGGGGGGGGGGGGGGGFFGFGFGFFEGFFFFDFEFFB>6@EBFFB:###
@M06045:235:000000000-JCY5N:1:1101:27246:10830 1:N:0:TACAGC
CAGATCACTCCTACGGGAGGCAGCAGTGGGGAATATTGGACAATGGGCGCAAGCCTGATCCAGCCATGCCGCGTGAGTGATGAAGGCCTTAGGGTTGTAAAGCTCTTTCGTCCGGGACGATAATGACGGTACCGGAAGAAGAAGCCCCGGCTAACTTCGTGCCAGCAGCCGCGGTAATACGAAGGGGGCTAGCGTTGTTCGGAATCACTGGGCGTAAAGGGCGCGTAGGCGGCTTTGTAAGTCGGGGGTGAAAGCCTGTGGCTCAACCACAGAATTGCCTTCGATACTGCATGGCTTGGCC
+
CCGGFGGGGGGGGGGGGGGGGGGGGFEGGGGGGGFGGGGGFGGGGGGFGGGGGGGGGGGFGGGGGGGGGGGGGGDGGCGGGGFGGGGGGGEFGGGGGGGGGEFGGGGGGGFGGGGGGCEGFGGFFGEGGGFGFEGGGGGGGGGGG@FGGGGGGGGFGGGGGGGGGGGGGGGGDGGGDGGGGGGGGGGGGGCFFG:CGEFFGGGGGGGG7CF>FEE?EGGGGGGGG=EEEGGGGGGGGGG7CFEDDGCDGGGG:FFCGGFGGFFFGFFGEFG>G?FF=4C6F@:FFFE4?6=BB:FF00###
@M06045:235:000000000-JCY5N:1:1101:5886:10848 1:N:0:TACAGC
CAGATCACTCCTACGGGAGGCAGCAGTGAGGAATCTTCCACAATGGACGAAAGTCTGATGGAGCAACTCCGCGTGCAGAATGAAGGCCCTAGGGTCGTAAACTGCTTTTATGAGTGAAGAATATGACGGTAACTCATGAATAAGGGTCGGCTAACTACGTGCCAGCAGCCGCGGTCATACGTAGGACCCAAGCGTTATCCGGAGTGACTGGGCGTAAAGAGTTGCGTAGGTGGTTTGTAAAGTGAATAGTGAAATCTGGTGGCTCAACCATACAGGCTATTATTCAAACTCACAAACTAAA
+
CCGGGGGGGGGGFGGGGGGGGGGGGGGGGGGGGGGGGGGGGGGGGGGGGGGGGGGGGGGGGGGGGGGGGGGGGGGGGGGGGGGGGGGCGGGGFGGGGGGGGGGGGGEFGGGGGGGGGGGGGGGGGGGGGGGGGGGGGGGGGGGGGGGGGGGGGGGGGGGGGGGGGGGGGGGGGGGGGGGGGGGFEGGGGGGGGGGGGGGGGGGEECFGGFFGGGGDEGFCGGGDGGGGGGGGGGGGG6:FGGFGGGCFGGDFGGGGGGGGGDGGGGGGFFGF:=FFFFDFFFFGFFFFFF?FF?FFF)###
@M06045:235:000000000-JCY5N:1:1101:20144:10852 1:N:0:TACAGC
CAGATCACTCCTACGGGAGGCAGCAGCAAGGAATTTTGCGCAATGGGCGAAAGCCTGACGCAGCAACGCCGCGTGGGGGAAGAAGGCCTTCGGGTTGTAAACCCCTTTTGCGAGGGAAGAAGATCTGACGGTACCTCGCGAATAAGCCACGGCTAACTACGTGCCAGCAGCCGCGGTAATACGTAGGTGGCAAGCGTTGTCCGGATTTACTGGGCGTAAAGCGCGCGCAGGCGGATTGGTCAGTCCGGGGTGAAATCTCACGGCTCAACTGTGAGCGGTCCCCGGATACTGCCAGTCTTAG
+
CCGGGGGGGGGGGGGGGGGGGGGGGGGGGGGGGGGGGGGGGGGGGGGGGGGGGGGGGGGGGGGGGGGGGGGGGGGGGGGGGGGGGGGGGGGGGGGGGGGGGGGGGGGGGGGGGGGGGGGGGGGGGGGGGGGGGGGFGGGGGGGGGGGGGGGGGGGGGGGGGGGGGGGGGGGGGGGG:@EGGGGGGGGGGGGGGGGGGGGGGGGGGGGGGFGGGGGGEEGFGGGGGGGGEGGEDGGGEFGGGGGGFGGGGDCDGCGGG7CFGCGGCDGGFFGFGFGFEBGFFF>GF:>DFBFFF?F?<<###
@M06045:235:000000000-JCY5N:1:1101:8492:10860 1:N:0:TACAGC
CAGATCACTCCTACGGGAGGCAGCAGTGGGGAATATTGCGCAATGGGCGGAAGCCTGACGCAGCGACGCCGCGTGGGGGATGACGGCCTTCGGGTTGTAAACCTCTTTCAGCAGGGACGAAGCGAGAGTGACGGTACCTGCAGAAGAAGCACCGGCCAACTACGTGCCAGCAGCCGCGGTAATACGTAGGGTGCAAGCGTTGTCCGGAATTATTGGGCGTAAAGAGCTCGTAGGCGGTTTGTTGCGTCGGCTGTGAAATCCCGAGGCTCAACCTCGGGTCTGCAGTCGATACGAGCAAGAG
+
CCGGGGGGGGGGGGGGGGGGGGGGGGGGGGGGGGGGGGGGGGGGGGGGGGGGGGGGGGGGGGGGGGGGGGGGGGGGGGGGGGGGGGGGGGGGGGGGGGGGGGGGGGGGGGGGGGGGGGGCFGGGGGGGGGGGGGGGGGGGGGGGGFGGGGGGGGGGGGGGGGFGGGGGGGGGGGGGGGGCEGGFGG@FGGGGGGGGGGGGG5;?@EE8EFGGFG9ECGGGGGGGGGGGFGGGFG?CE:DGGGGGGG5>5C<5C7?CCGGFFFGGCGGFFFGFGFFB>EGFFFFFFFFFEE>BFBEFFF###
@M06045:235:000000000-JCY5N:1:1101:13591:10914 1:N:0:TACAGC
CAGATCACTCCTACGGGAGGCAGCAGTGGGGAATCTTGCGCAATGGGCGAAAGCCTGACGCAGCGACGCCGCGTGGGGGAAGAAGGCTTTCGGGTTGTAAACCCCTTTCAGGAAGGACGAAGCCACTCGGGTGAATAGCCCAGAGGGTGACGGTACTTCCAGAAGAAGCCCCGGCTAACTACGTGCCAGCAGCCGCGGTAATACGTAGGGGGCAAGCGTTGTCCGGATTTATTGGGCGTAAAGAGCGTGTAGGCGGTCAGGTAGGTCCGTTGTGAAAACTCGAGGCTCAACCTCGAGAGTT
+
CCFFGDGGGGGGGGGGGGGGGGGGCGDFFGGGGGGGGGCEEGGGGCFGGFGGGFFFGFFEGEGGGDFGGGGGGBFEFDGGGGGGGGGGFGGGEEGGDGFGFAFFGGFGFGAEGFFEGEFEEGGGGGGGGGGGGGGGGGGGGGCFFGGGGGFCFGGGGGGGGGFGFEEFGCGGGGGGGGGGGGGGGGGFG5EFCFE55CEGG7FFGFGCCEGGGCGGGGCEE;E78E5*:CFFCFG*:EG5CCGGF?CGCCFGGGGGG):*2*:7CF>D;F<>DFGF6FFFF:>DD307=?F.).<<B8###
@M06045:235:000000000-JCY5N:1:1101:9851:10915 1:N:0:TACAGC
CAGATCACTCCTACGGGAGGCAGCAGTGGGGAATATTGCGCAATGGGCGAAAGCCTGACGCAGCGACGCCGCGTGGGGGATGACGGCCTTCGGGTTGTAAACCTCTTTCGACCGGGACGAAGCGGAAGTGACGGTACCGGTAGAAGAAGCACCGGCCAACTACGTGCCAGCAGCCGCGGTAATACGTAGGGTGCGAGCGTTGTCCGGAATTATTGGGCGTAAAGAGCTCGTAGGCGGTGTGTCGCGTCGGTCGTGAAAACTTGGGGCTTAACTCTGAGCTTGCGGTCGATACGGGCATTGC
+
CCGGGGGGGGGGGGGGGGGGGGGGGGGGGGGGGGGGGGGGGGGGGGGGGGGGGGGGGGGGGGGGGGGGGGGGGFGGGGGGGGGGGGGGGGGGGGGGGGGGGGGGGGGGGGGGGGGGGGGGGGGGGGGGG<FGGGGGGGGGGGGGGGGGGGGGGGGGGGGGGGGGGGGGGGGGGGGGGGGGGGGGGGCCGGGGGGGGGGGGGGECGGGDEGGGGGGGGGGGGGGGGGGGGGGGGGGGGGGGDCGGGGCGGGGGGGG47CGGGGGG<CDGFFGFGFGFFFGFFFFGFFDF@D@BFFBFF7###
@M06045:235:000000000-JCY5N:1:1101:12824:10918 1:N:0:TACAGC
CAGATCACTCCTACGGGAGGCAGCAGTAAGGAATCTTCCACAATGGGGGCAACCCTGATGGAGCGACGCCGCGTGGACGAAGAAGCTTCTCGGAGTGTAAAGTCCTTTTCGTGGGGATGAGATGGACAGTACCCACGGAATCAGCCACGGCTAACTACGTGCCAGCAGCCGCGGTAATACGTAGGTGGCGAGCGTTGTCCGGAATTACTGGGTGTAAAGCGCGCGTAGGCGGTCGGCCAAGTCTGCGGTGAAATCGCTCGGCTCAACTGGGCGGGGTCCGTGGAAACTGGTCAACTGGGGC
+
CCGGGGGGGGGGGGGGGGGGGGGGGGGGGGGGGGGGGGGGGGGGGGGGGGGGGGGGGGGGGGGGGGGGGGGGGGGGGGGGGGGGGGGGGGGGGFGGGGGGGGGGGGGGGGGFGGGGGGGGGGGGGGGGGGGGGGGGGGGGGGGGGGGGGGGGGGGGGGGGGGGFGGGGGGGGGGGGGGGGGGGGGGGGGGGGGGCE>EGGGGGGGGGGGGGGGGGGGGGGGGGEGGGCEGGGEGGGGGGGGGGGGGGGGDFGGDGGCFGGGG3CFFGFFFGFGBCE>DGB5@DDFFFF?F6F@2*6:>###
@M06045:235:000000000-JCY5N:1:1101:9002:10935 1:N:0:TACAGC
CAGATCACTCCTACGGGAGGCAGCAGTGGGGAATATTGGACAATGGGGGCAACCCTGATCCAGCAATGCCGCGTGTGTGAAGAAGGCCTTCGGGTTGTAAAGCACTTTTATCGGGAACGAAACATTGTCGGCCAATACCCGGCAAGACTGACGGTACCCGAGGAATAAGCACCGGCTAACTCCGTGCCAGCAGCCGCGGTAATACGGAGGGTGCAAGCGTTAATCGGAATTACTGGGCGTAAAGCGTGCGCAGGCGGTTTGTTAAGTCTGCTGTGAAATCCCCGAGCTCAACTTGGGATGG
+
CCGGGGGGGGGGGGGGFGGGGGGGGGGGGGGGGGGGGGGGGGGGGGGGGGGGGGGGGGGGGGGGGGGGGGGGGGGGGGGGGGGGGGGGGGGGGGGGGGGGGGGGGGGGGGGGGGGGGGGGGGGGGGGGGGGGGGGGGGGGGGGGGGGGGGGGGGGGGGGGGGGGGGGGGGGGGGGGGGGGGGGGGGGGGGGGGGGGGGGGGGGGGGGGCGGGGGGGGGGEE8FGGGGGGGGGGGGGGGGGGGGGGGEGDGG3EGGGGGEGGGGGGFD:BFGFGFGFFFGFFFFDF@FFFFFFFFFBF(###
@M06045:235:000000000-JCY5N:1:1101:16806:10936 1:N:0:TACAGC
CAGATCACTCCTACGGGAGGCAGCAGTTAGGAATTTTGGGCAATGGGCGCAAGCCTGACCCAGCAACGCCGCGTGGGTGACGAAGGCCTTCGGGTTGTAAAGCCCTTTTCTGGGGGAAGATGATGACGGTACCCCAGGAAGAAGCACCGGCTAACTACGTGCCAGCAGCCGCGGTAATACGTAGGGTGCGAGCGTTGCCCGGATTTATTGGGCGTAAAGGGCGCGCAGGCGGTACGGCACGTCCGTTGTGAAATCGCTCGGCTCAACTGGGCGGGGTCAGCGGATACGGCCGCACTTGCCC
+
CCGGGGGGGGGGGGGGGGGGGGGGGGFGGGGGGGGGGGGGGGGGGGGGGGGGGGGGGGGGGGGGGGGGGGGGGGGGGGGGGGGGGGGGGGGGGGGGGGGGGGGGGGGGGGGGGGGGGGGGGGGGGGGGGGGGFGGGGCFGGGGGGGGGGGGGGGGGGGGGGGGGGGGGGGGGGGGGGGGGGFFGGGGGGGEGGGGGGGGFGGGGEEF9CGGGGECCCEGGGGGGGGGGGGGGGGGGGEGGGECCD=6>DCDFGGGGCGGGGG*9C4C76?947>G>>)95/7)/85?FE@BDBBF0,.###
@M06045:235:000000000-JCY5N:1:1101:12893:10965 1:N:0:TACAGC
CAGATCACTCCTACGGGAGGCAGCAGTGGGGAATATTGGACAATGGGCGCAAGCCTGATCCAGCCATGCCGCGTGTGTGATGAAGGCCTTAGGGTTGTAAAGCACTTTCACCGGAGAAGATAATGACGGTATCCGGAGAAGAAGCCCCGGCTAACTTCGTGCCAGCAGCCGCGGTAATACGAAGGGGGCTAGCGTTGTTCGGAATTACTGGGCGTAAAGCGCACGTAGGCGGATCGATCAGTCAGGGGTGAAATCCCAGAGCTCAACTCTGGAACTGCCTTTGATACTGTCGATCTAGAGG
+
CCGGGGGGGGGGGGGGGGGGGGGGGGGGGGGGGGGGGGGGGGGGGGGGGGGGGGGGGGGGGGGGGGGGGGGGGGGGGGGGGGGGGGGGGGGGGGGGGGGGGGGGGGGGGGGGGGGGGGGGGGGGGGGGGGGGGGGGGGGGGGGGGGGGGGGGGGGGGGGGGGGGGGGGGGGGGGGGGGGGGGGGGGGGGGGGGGGGGGGGGGGGGGGGGGGGGGGGGGGGGGGGGGGGGGGGGGGGGGGGGGGGGGGGGGDGFGGGGGGGGGGGGGGFFFGFGFGFFFGFF??FFFFFFFFFFBFFF2###
@M06045:235:000000000-JCY5N:1:1101:23035:10981 1:N:0:TACAGC
CAGATCACTCCTACGGGAGGCAGCAGTTAGGAATTTTGGGCAATGGGCGAAAGCCTGACCCAGCAACGCCGCGTGGGTGATGAAGGCCCTCGGGTCGTAAAGCCCTTTTCCCAGGGACGATGGTGACGGTACCTGGGGAATCAGCCCCGGCTAACTACGTGCCAGCAGCCGCGGTAATACGTAGGGGGCAAGCGTTGTCCGGATTTATTGGGCGTAAAGCGCTCGCAGGTGGTCCGATGCGTCGTGCGTGAAAGACCCCGGCTCAACTGGGGGGTGTCGTGCGATACGGTCGGACTGGCGG
+
CCGGGGGGGGGGGGGGGGGGGGGGGGGGGGGGGGGGGGGGGGGGGGGGGGGGGGGGGGGGGGGGGGGGGGGGGGGGGGGGGGGGGGGGGGGGGGGGGGGGGGGGGGGGGGGGGGGGGGGGGGGGGGGGGGGGGGGGGGGGGGGGGGGGGGGGGGGGGGGGGGGGGGGGGGGGGGFGGGGFGGGGGGGGGGGGGGGDGGGGGGEGGGGGGGGGGGGGGGGGGGGGGGGGE@EFEFFGGGGGGGGGGGGGDDGGFFFGGGGGGGGGGGGGFFGFGFDEFFGF@BEDFDDFFFDEF>B6?F###
@M06045:235:000000000-JCY5N:1:1101:20800:10985 1:N:0:TACAGC
CAGATCACTCCTACGGGAGGCAGCAGTCGGGAATTTTGGGCAATGGGCGAAAGCCTGACCCAGCAACGCCGCGTGAAGGATGAAGTATTTCGGTATGTAAACTTCGAAAGAATGGGAAGAATAAATGACGGTACCATTTATAAGGTCCGGCTAACTACGTGCCAGCAGCCGCGGTAATACGTAGGGACCAAGCGTTGTTCGGATTTACTGGGCGTAAAGGGCGCGTAGGCGGCATGACAAGTCACTTGTGAAATCTCTGGGCTTAACCCAGAACGGCCAAGTGATACTGTCACGCTAGACG
+
CCGGGGGGGGGGGGGGGGGGGGGGGGGGGGGGGGGGGGGGGGGGGGGGGGGGGGGGGGGGGGGGGGGGGGGGGCFFGGGGGGGGGGGGGGGGGGGGGGGGGGGGGGGGGGGGGGGGGGGGGGGGGGGGGGGGGGGGGGGGGGGGGGGGGGGGGGGGGGGGGGGGGGGGGGGGGGGGGGGGGGGGGGGGGGGGGEEEGGGGGGGGGGGGGGGGGGCEGGGGEGECEGDGEFGDGGGGGGGGGFFGGGGGG<FGGGECFGGGDFCGGGGGFFGFFFGFFFGFF=@CFFB?FFFFFFFFF9###
@M06045:235:000000000-JCY5N:1:1101:11654:11015 1:N:0:TACAGC
CAGATCACTCCTACGGGAGGCAGCAGTAGGGAATTTTGCACAATGGACGAAAGTCTGATGCAGCAACGCCGCGTGAGTGAAGAAGGCTCTTGGGTTGTAAAGCTCTTTCGGCTGGGAAGATGGGATCACTTGCGAACAGTCTGTGATTCTGACGGTACCAGAAGAAGAAGGACCTGCTAACTACGTGCCAGCAGCAGCGGGAATACGTAGGGTCCAAGCGTTGTTCGGAATTACTGGGCGTAAAGCGCGCGTAGGCGGGCTTGTAAGTTGATTGTGAAAGCCCTGGGCTTAACCCGGGTCG
+
CCGEGGGGGGGGGGGGDGGGGGGGGGGGGGGGGGGGGGGGGGGGGGGGGGGGGGGGGGFGGGGGGGFGGGGGGGGCGGGGGGGGGGD<FGFGGGGGGGGGGGGGGGGGGGGG<FGGFGGG,CEFFCFGCGGGGGDFEGEFFFGGGGGGGGGGGGGGGGGFGGGGGGFGGGGGGGGGGFGFGGGGGGGGGGGGGGGGGGD8*B7EGGF+CEGGGGGGFGGG8CCGGGGGGG=EF7EFGGGGG55CGDE9DCD):<=6<DGGGCCC7D?:?BCFGFFFFFFF@>F*7FFFFFFFFA:99>###
@M06045:235:000000000-JCY5N:1:1101:7471:11026 1:N:0:TACAGC
CAGATCACTCCTACGGGAGGCAGCAGTGGGGAATTGTTCGCAATGGGCGCAAGCCTGACGACGCAACGCCGCGTGGAGGATGAAGATTTTCGGATCGTAAACTCCTGTCGAATGGGACGAATAGATTGCGGGTTAACAGCCCGTGGTCCTGACGGTACCGTTAAAGGAAACCCCGGCTAACTCCGTGCCAGCAGCCGCGGTAATACGGGGGGGGTAAGCGGTGTTCGGAATTACTGGGCGTAAAGGGCTCGTAGGCGGCCAACTAAGTCAGACGTGAAATCCCTCAGCTTAACTGGGGAGC
+
CCGGGGGGGGGGGGGGGGGGGGGGGGGGGGGGGGGGGGGGGGGGGGGGGGGGGGGGGGGGGGGGGGGGGGGGGGGGGGGGGGGGGGGGGGGGGGGGGFGFGGGGGGGGGGGGGGGGGGGGGGGGGGGGGGGGGGGGGGGGGGGGDGGGGGGGGGGGGGGGGGGFGGGGGGGGGGEGCGGG7FGGGGGGGGGGGGGGGGGGGGGGGGGGGGGEEGGGCGGG5AE?EFGGGGGGGGEGGFDGDGDGFGGGGGGGDGGGGGGGD4CFCCCG=*:@F><5@@C4@FFF5>FFF4*99:FBFF###
@M06045:235:000000000-JCY5N:1:1101:11421:11028 1:N:0:TACAGC
CAGATCAATCCTACGGGAGGCAGCAGTGGGGAATCTTGCGCAATGCGCGAAAGCGTGACGCAGCAACGCCGCGTGGGGGAAGAAGGCCTTCGGGTTGTAAACCCCTTTCAGTTGGGACGAAGCTTCGGCGGTGAATAGCCGTCTGAAGTGACGGTACCTTCAGAAGAAGCCCCGGCTAACTACGTGCCAGCAGCCGCGGTAATACGTAGGGGGCAAGCGTTGTCCGGAATCATTGGGCGTAAAGAGCGTGTAGGCGGCTTGGTAAGTCCGCTGTAAAAGTCCAGGGCTCAACCCTGGACAT
+
CCGGFGG,CEGGGGGGGGGGGEGGFGFGGGGGGGGGGGGGGGGGGGGEGGGGGGGGGGGGGDEFFGGGGGGGGFGGGGDDFGGFFGGGGGGGGGGDGGGGGGGCGGGGDFGD<AFGGGEGGGGGFCFGGGG@FFGGGGGGFFEGGGGGGGGGGGGGGGGGGGGGGGGGGG>EEGGGGGGGCFGGGGDFGFCFGGGGGGE5CGGGGGG6EEGGEGGGGGGGGGGGGECGEGGGGFGGGGGGGEGGCC?<CDCCGFCDGDEDGGGF>FFGFEC5DEFFF=CFFFFFF:BFFFF?FFF?B(###
@M06045:235:000000000-JCY5N:1:1101:7236:11043 1:N:0:TACAGC
CAGATCACTCCTACGGGAGGCAGCAGTGGGGAATCTTGCGCAATGGCCGAAAGGCTGACGCAGCGACGCCGCGTGGGGGAGGAAGGGCTTCGGCTCGTAAACCCCTGTTGCCCGGGGCGAACATCCTGTTTCGACGGGACTGACGGTACCGGGTGAGGAAGCACCGGCTAACTCCGTGCCAGCAGCCGCGGTAATACGGAGGGTGCGAGCGTTGTCCGGAATCACTGGGCGTAAAGGGCGCGTAGGTGGCCGAGCAAGGTCGCGGTGAAAGCCCGGGGCTCAACCCCGGGTCGGCCGGGGC
+
CCGGFFGGGGGGGGGGGGGGGGGGGGGGGGGGGGGGGGGGGGGEGGGGGGGGGGGGGGGGGGGGGGGGGGGGGFGGGGGGGGGGFGGGGGGGGDFGGGGGGGGEGGGGGGGGGGGGGGGGFGGGGGFGGGGGGGGGE7FCCGFCGGEFGGGDEGGFGGFF6FGGFEGG8C@CFFGGGFEGFFCCFGGGGGGGGDGGGGGGEGGGGGG>C5C*8:E?FGGG5EFGGGGGG=C=C8AEGDCE3EE)9EFG329DCDEDGGGGGGGGG5CD@@C?45)8@@GB>F?*<B>);).<BFBFF0###
@M06045:235:000000000-JCY5N:1:1101:11121:11057 1:N:0:TACAGC
CAGATCACTCCTACGGGAGGCAGCAGTGGGGAATATTGGACAATGGGCGAAAGCCTGATCCAGCCATGCCGCGTGAGTGATGAAGGCCCTAGGGTTGTAAAGCTCTTTCAGTGGGGAAGATAATGACGGTACCCACAGAAGAAGCCCCGGCTAACTTCGTGCCAGCAGCCGCGGTAATACGAAGGGGGCTAGCGTTGTTCGGATTTACTGGGCGTAAAGCGCACGTAGGCGGATCGTTAAGTGAGGGGTGAAATCCCAGGGCTCAACCCTGGAACTGCCTTTCATACTGGCGATCTCGGTG
+
CCGGGGGGGGGGGGGGGGGGGGGGGGGGGGGGGGGGGGGGGGGGGGGGGGGGGGGGGGGGGGGGGGGGGGGGGFGGGFGGGGGGGGGGGGGGGGGGGGGGGGGGGGGGGGGFGGGGGGGGCGGGGGGGGGGGGGGGGGGGGGGGGDFFGGGGGGGAFGGGGGGGGGGGGGGGGGGGGGGGGGGGDFGGGEGGGGGEGEGGGGGEECFCGGGC>CEGGGGGGGGGGGGGGFGGGDGEEG3CGFGGGGGGGGGGGGGG*CGFDD5DG>CCBFGFGFGFFFGFFFBF?FFFF:FFEBFFFB###
@M06045:235:000000000-JCY5N:1:1101:20152:11072 1:N:0:TACAGC
CAGATCACTCCTACGGGAGGCAGCAGTGGGGAATTTTGGACAATGGGGGCAACCCTGATCCAGCCATGCCGCGTGCGGGAAGAAGGCCTTCGGGTTGTAAACCGCTTTTAGCCGGGACGAAAGCCTCACTCCGAACACGGGTGGGGGTTGACGGTACCGGCGGAATAAGCACCGGCTAACTACGTGCCAGCAGCCGCGGTAATACGTAGGGTGCGAGCGTTAATCGGAATTACTGGGCGTAAAGCGTGCGCAGGCGGTTCGTTGTGTCGGCGGTGAAAGCCCCGGGCTTAACCTGGGACAG
+
CCFGGGGGGGGGGGGGGGGGGGGGGGGGGGGGGGGGGGGGGGGGGGGGGGGGGGGGGGGGGGGGGGGGGFEGGGGGGGGGGGGGGGGGGGGGGGGECFGGGGGGGGGGGGGGGGGGGGGGGGGGGGFGGGGGGGGGGGGGGFGGDGFGGGGGGGGGGGGGGGGGCGGGGGGGGGGGGGGGGGGGGFGGGGGGGGGGGGGGGGGCFG<CCGGGGGG=EGGGGGGGGGGGGGGGGGGG55CGGEFGGGGGDDDGDDGGGDGGGG47DCGG>>D>GFGF@FGF5>BGD>>@F:BFFFFF?3###
@M06045:235:000000000-JCY5N:1:1101:24486:11073 1:N:0:TACAGC
CAGATCACTCCTACGGGAGGCAGCAGTAGGGAATCTTGCGCAATGGGGGAAACCCTGACGCAGCGACGCCGCGTGCGGGATGAAGGCCTTCGGGTCGTAAACCGCTTTCAGCAGGGACGAAATTGACGGTACCTGCAGAAGAAGGCCCGGCCAACTACGTGCCAGCAGCCGCGGTGATACGTAGGGGTCTAGCGTTGTCCGGAATTATTGGGCGTAAAGAGCTCGTAGGCGGTTCGGCAAGTCGGATGTGAAATCTCCACGCTTAACGTGGAGGGGCCATTCGAAACTGCCGTGACTCCTT
+
CCGGGGGGGGGGGGGGGGGGGGGGGGGGGGGGGGGGGGGGGGGGGGGGGGGGGGGGGGGGGGGGGGGGGGGGGGGGGGGGGGGGGGGGGGGGGGGGGGGGGGGGGGGGFB<FDFG77<<FGCFCB<,@C3:F=DFFCFGCEGBGDFGEGFGDGFGE<<<<CFGFFDCCFF7*F@<*;:7:;@+AEE528:<:0:EG*2<:E5EEG6<E?FGC8EEEEFFFGGC+::8C:?ECGE*2::C=*02>5*:7*:FC+:+*::9**977C7:3073)*795>35??FFFFBD4*9?).(04).###
@M06045:235:000000000-JCY5N:1:1101:18496:11090 1:N:0:TACAGC
CAGATCACTCCTACGGGAGGCAGCAGTGGGGAATATTGGACAATGGGCGGAAGCCTGATCCAGCAACGCCGCGTGAGGGATGACGGCCTTCGGGTTGTAAACCTCTTTCAGTACCGACGAAGCGAGAGTGACGGTAGGTACAGAAGAAGCACCGGCCAACTACGTGCCAGCAGCCGCGGTAATACGTAGGGTGCGAGCGTTGTCCGGAATTATTGGGCGTAAAGGGCTCGTAGGCGGTTTGTCGCGTCGGGAGTGAAAATCCAGGGCTTAACTCTGGACTGGCTTCCGATACGGGCAGCTG
+
CCGGGGGFGGGGGGGGGGGGGGGGGGFGGGGGGGGFGGGGGGGGGGGGGGGGGGGGGGCFGGGGFGGGGGGGGGGGGGGGGGGGGGGGGGGGGGGGGGGGGGGGGGGGGGGGGGGGGGGCGGGGGGGGFGGGGGGGGGGGGGGGGGGGGGGGGGGGGEGGGGGGFGGFGGGGGGGGGGGEGGGGGGFGGGGGGDGGGGGGGGEGGEGEGGFGFGGGGGGCEEGGGGGFFEGDFEFGGEGGDFGDGGEGGGGGGGGFGGGGGGGGGGGC:FFFF=FFFBGFF>><>@FFFFBE@?FB>2###
@M06045:235:000000000-JCY5N:1:1101:7941:11097 1:N:0:TACAGC
CAGATCACTCCTACGGGAGGCAGCAGTCGGGAATTTTGCGCAATGGACGAAAGTCTGACGCAGCAACGCCGCGTGAGGGATGACGGCCTTCGGGTTGTAAACCTCTTTTGTCAGGGACGATGATGACGGTACCTGACGAATAAGCCACGGCTAACTACGTGCCAGCAGCCGCGGTAATACGTAGGTGACAAGCGTTGTCCGGATTTACTGGGCGTAAAGAGCGCGCAGGCGGTCGTTCAAGTCGCGTGTGAAAGCCCCCGGCTCAACTGGGGAGGGTCACGCGATACTGATCGACTCGGCG
+
CCFGGGGGGGGGGGGGGGGGGGGGGGGGGGGGGGGGGGGGGGGGGGGGGGGDGGGGGGGGGGFGGGGGGGGGGGGDGGGGGGGGGGGGGGGGGGGGGGGGGGGGGEGGGGGGFGGGGGGDGGGGGGGGGGGGGGGGFGGGGGGGGGGGGGGG>FGGGGGFFGGFGGGGGGGGGGGGGGGGGGGGGGGGGGGGGGCEGGGGGGGGGFGGGGGG>EGEGGFGGGGCGGDGGGDEGGGGGC6EFCFG<*CDDFFGFF?FGDGGGG<GG=FCFFFE<>GFF4C4>FF3;7@6*77=F(5::(###
@M06045:235:000000000-JCY5N:1:1101:26025:11098 1:N:0:TACAGC
CAGATCACTCCTACGGGAGGCAGCAGCAAGGAATATTGGGCAATGGGCGCAAGCCTGACCCAGCGACGCCGCGTGGGGGACGAAGGCCTTCGGGTTGTAAACCCCTTTTCTTGGGGACGAAGATGACGGTACCCGAGGAAGAAGCCCCGGCTAACTACGTGCCAGCAGCCGCGGTAATACGTAGGGGGCGAGCGTTGTCCGGAATTACTGGGCGTAAAGAGCACGTAGGCGGCTTGTTAAGATGGGCGTGAAATCCCCGGGCTCACCTCGGGGGGGTCGTCCGTGACTGGCAGGCTGGCGG
+
CCGGGGGGGGGGGGGGGGGGGGGGGGGGGGGGGGGGGGGGGGGGGGGGGGGGGGGGGGGGGGGGGGGGGGGGGGGGGGGGGGGGGGGGGGGGGGGGGGGGGGGGGGGGGGGGGGGGGGGGGGGGGGGGGGGGGGGGGGGGGGGGGFGGGGGGGGGGGGGGGGGGGGGGGGGGGGFGGGGGG@FGGGGGGGGGGGGEGEGGGGGGGGFGGFGGGG>5CFGGGGGGGGGGGGGGGGGEGGGGGGGGGFGGGGGFFGGDCFEDDDDGFGGFFDGEGFGFFFG7<7395>F*=FF;D>E??F###
@M06045:235:000000000-JCY5N:1:1101:28297:11113 1:N:0:TACAGC
CAGATCACTCCTACGGGAGGCAGCAGTGGGGAATATTGGACAATGGGCGCAAGCCTGATCCAGCCATGCCGCGTGAGTGAAGAAGGCCTTCGGGTTGTAAAGCTCTTTTGTCCGGAAAGAAAAGCTCTCGGTTAATACCCGGGGGTTCTGACGGTACCGGAAGAATAAGCACCGGCTAACTTCGTGCCAGCAGCCGCGGTAATACGAAGGGTGCAAGCGTTACTCGGAATTACTGGGCGTAAAGCGTGCGTAGGTGGTTCGTTAAGTCTGATGTGAAAGCCCTGGGCTCAACCTGGGACCG
+
CCGGGGGGGGGGGGGGGGGGGGGGGGGGGGGGGGGGGGGGGGGGGGGGGGGGGGGGGGGGGGGGGGGGGGGGGGGEGGGGGGGGGGGGGGGGGGGGGGGGGGGGGGGGGGGGGGGGGGGGGGGGGGGGGGGGGGGGGGGGGGGGGGGGGGGGGGGGGGGGFGGGGGGGGGGGGGGGGGGGGGGGGGGGGGGGGGGGGGGGGGGGGGDFGGGGGGGGGGGGGGGGGGGGGGGGGGGGGGGGGGGGGGGGGGGGGGGGF<FGGGGDGGCF?FFFGFC6=?F?F>FFFFFF@FFFFFFFF(###
@M06045:235:000000000-JCY5N:1:1101:24303:11115 1:N:0:TACAGC
CAGATCACTCCTACGGGAGGCAGCAGTGGGGAATTGTTCGCAATGGGCGCAAGCCTGACGACGCAACGCCGCGTGGAGGACGAAGATCTTCGGGTCGTAAACTCCTGTCGAGCGGGAAGAACGCTTCCCGGGTGAATACCCTGGGGAGGTGACGGTACCGCTAAAGGAAGCCCCGGCTAACTCCGTGCCAGCAGCCGCGGTAATACGGGGGGGGCAAGCGTTGTTCGGAATTACTGGGCGTAAAGGGCTCGTAGGCGGCCAACTAAGTCGGATGTGAAATCCCCAGGCCCAACTTGGGAGC
+
CCGGGGGGGGGGGGGGGGGGGGGGEGGGGGGGGGGGGGGGGGGGGGGGGGGGGGGGGGGGGGGGGGGGGGGGGFGGGGGGGGGGGGGGGGGGGGGGGGGGGGGGGGGGGGGGGGGGGGGGGGGGGGGGGGCFFGGGGGFGGGGGGGGGGGGGGGGGGFGGGEGGGGGGGGGGFGGDEEGGGCGGGGGGGGGGGGGGGGGGGGGGGGGGGGGGGEGEFGGGEGEGGGGGGGGGGGGGGGGG5*>DFGGGGFGGGGGGGGGGDGGGGGGGF@G>GBF4@*C?B<FGFDFF)7>FFFFFFF###
@M06045:235:000000000-JCY5N:1:1101:21596:11119 1:N:0:TACAGC
CAGATCACTCCTACGGGAGGCAGCAGTGGGGAATCTTGCACAATGCGCGAAAGCGTGATGCAGCAACGCCGCGTGGGGGAAGAAGGCCTTCGGGTTGTAAACCCCTTTCAGTTGGGACGAAGCTTCGTCGGTGAATAGCCGGCTGGAGTGACGGTACCTTCACAAGAAGCACCGGCTAACTACGTGCCAGCAGCCGCGGTAATACGTAGGGTGCGAGCGTTGTCCGGAATTATTGGGCGTAAAGAGCTTGTAGGCGGTTTGTCGCGTCTGCTGTGAAAATCCGGGGCTCAACCCCGGAAAC
+
CCGGGGGGGGGGGGGGGGGGGGGGGGGGGGGGGGGGGGGGGGGGGGGGGGGGGGGGGGGGGGGGGGGGGGGGGGGGGGGGGGGGGGGGGGGGGGGGGGGGGGGGGGGGGGGGGGGGGGGGGGGGGGGGGGGGGGGGGGGGGGGGGGGGGGGGGGGGGGGGGGGGGGGGGGGGGGEGGGGGGGGGGGGGGGGGGGGGGGGGGGGGGGGGGGGGGGGGGGGGGDGGGGGGD@ECFGGGGGGGGGGGGGGFGGGFFGGGGGGGGGFGG3CGFFG?GFFF4FFFFFFDDFEDFFF?FFFFF0###
@M06045:235:000000000-JCY5N:1:1101:5863:11136 1:N:0:TACAGC
CAGATCACTCCTACGGGAGGCAGCAGTCGGGAATTTTGCGCAATGGACGAAAGTCTGACGCAGCAACGCCGCGTGAGGGATGACGGCCTTCGGGTTGTAAACCTCTTTTCTCAGGGACGATGATGACGGTACCTGAGGAAGAAGCCACGGCTAACTACGTGCCAGCAGCCGCGGTAATACGTAGGTGGCAAGCGTTGTCCGGATGTACTGGGCGTAAAGAGCGCGCAGGCGGTCGTTCAAGTCGCGTGTGAAAGCCCCCGGCTCAACTGGGGAGGGTCACGCGATACTGATCGACTCGCCT
+
CCGGGGGGGGCGGGGEDGGGGGDGGGGGGGGGGGGGGGGGGGGDFGGGGGGEGGGFFFGEDGEGFGGGGGGGGGGGGGGGGDGGGGGGGGGGGEGECCFGFGGGGGGGGGFGAAFFGGGG@EGGGGGGGGGGGGGGGGGGGGGGG@EGGGGGGGGGGGGC:@FFGFG7FGGGGGEGCFFGGCFFGGGCFGGFCEGC88E9EDCC*AFGGGG>CC?EGFDCFD::C5*C58:E:CE=CCDGF+<DGG5DGGGGGGC*19ED975<*95*/:FEGEDFE?*4.).5@>BF46B?FF>62(###
@M06045:235:000000000-JCY5N:1:1101:12331:11148 1:N:0:TACAGC
CAGATCACTCCTACGGGAGGCAGCAGTGGGGAATTGTTCGCAATGGGCGCAAGCCTGACGACGCAACGCCGCGTGGAGGATGAAGATCTTCGGGTCGTAAACTCCTTTCGATCGAGACGAACGGCCTTCGGGCGAACAGCCCGGGGGAATGACGGTACCGAGAGAAGAAGCCCCGGCTAACTCCGTGCCAGCAGCCGCGGTAATACGGGGGGGGCAAGCGTTGTTCGGATTTACTGGGCGTACAGGGAGCGTAGGCGGTTGGGTAAGCCCTTCGTGAAATCTCCGGGCCTAACCCGGAGGA
+
CCGGGGGGGGGGGGGGGGGGGGGGGGGGGGGGGGGGGGGGGGGGGGGGGGGGGGGGGGGGGGGGGGGGGGGGGEGGGGGGGGGFGGGGGGGGGGGGGGGGGGGGGGGGGGGGGGGGGGGGGGGGGGGGGGGGGGGGGGGGGGGGGGGGGGGGGGGGGGGGGGGGGGGGGGGGGGGGGGGGGFFGGGGGGGGGGGGGGGGGGGGFGGGGGGGGGGGGGGGGCEE/;CGGGGGGGFGGGFGG5EGGGGGGGGGGCGEGGGGGGGGGG4FFFFFFGFG:45C??7BGBFF>BEFFFF@B;,###
@M06045:235:000000000-JCY5N:1:1101:25150:11153 1:N:0:TACAGC
CAGATCACTCCTACGGGAGGCAGCAGTGGGGAATATTGGACAATGGGCGAAAGCCTGATCCAGCAATGCCGCGTGAGTGATGAAGGCCTTAGGGTTGTAAAGCTCTTTTACCCGGGATGATAATGACAGTACCGGGAGAATAAGCCCCGGCTAACTCCGTGCCAGCAGCCGCGGTAATACGGAGGGGGCTAGCGTTGTTCGGAATTACTGGGCGTAAAGCGCGCGTAGGCGGCTTTGTAAGTTAGAGGTGAAAGCCCGGAGCTCAACTCCGGAACTGCCTTTAAGACTGCATCGCTAGGGT
+
CCGC@FGGGGGGGFECFFGGGG7FFGECDFGFGGGGGG9CFGGGGGGGDGGGGG?EEEFFGCFGGGGGGGGGGCB=FFGFFFCEGGF88FGCFGGGGGGGGGGGGGFGGGGGGGDCFGGGGGEFGFFFGGGGGGGGDGGGGGGGGGFGGGGGGDGGGGGFFEFFGGGGGGGGGF>FEFFGDEGEGGCEGBCCGGGEDECEGEC58EGGFFGFGGEEG5FCGGGGGEGCCGE=EE*<?CGGGE?FF?E4CDGGFGG457C3<DD4CCFFF@D@DBDFFFGFFFF79*7*;@FBFBF?B(###
@M06045:235:000000000-JCY5N:1:1101:16887:11191 1:N:0:TACAGC
CAGATCACTCCTACGGGAGGCAGCAGTCGGGAATTTTGGGCAATGGGCGAAAGCCTGACCCAGCAACGCCGCGTGAAGGATGAAGTTTTTCGGAATGTAAACTTCGTAAGAATGGGAAGAATAAATGACGGTACCATTTGTAAGGTCCGGCTAACTACGTGCCAGCAGCCGCGGTAATACGTAGGGACCAAGCGTTGTTCGGATTTACTGGGCGTAAAGGGCGCGTAGGCGGCAATTCAAGTCAGCTGTGAAATCTCCGGGCTTAACTCGGAACGGTCAGCTGATACTGCTTTGCTAGGGG
+
CCGGGGGFGGGGGGGGGGGGGGGGGGGGGGGGGGGGGGGGGGGGGGGGGGGGGGGGGGGGGGGGGGGGGGGGG+CBFGGGGGGFGEFGGGGGDFGGGGGGGGGGGGGGGGGGGGGGGGGGGGGGGGGGGGGGGGDEFGGGFGGGGGGGGGGGGGGGGGGGGGGGGGGGGGDGGGGGGGGGGGGGGGGGGGFGCCEEEEGDGEEGGGGGGGGGGGGDEFFGGGGGGEGGGGGGGEEEFFGGG9+:CFGGGFCDGGGDF>ECCDDFFCFFFFGBD:CE@5*7F=:CFBF==FFFF7*..)###
@M06045:235:000000000-JCY5N:1:1101:15518:11207 1:N:0:TACAGC
CAGATCACTCCTACGGGAGGCAGCAGTGGGGAATATTGCACAATGGGCGAAAGCCTGATGCAGCGACGCCGCGTGAGGGATGACGGCCTTCGGGTTGTAAACCTCTTTCAGCAGGGAAGAAGCGAAAGTGACGGTACCTGCAGAAGAAGCGCCGGCTAACTACGTGCCAGCAGCCGCGGTAATACGTAGGGCGCAAGCGTTATCCGGAATTATTGGGCGTAAAGAGCTCGTAGGCGGTTTGTCGCGTCTGCCGTGAAAGTCCGGGGCTCAACTCCGGATCTGCGGTGGGTACGGGCAGCGC
+
CCGGGGGGGGGGGGGGGGGGGGGGGGGGGGGGGGGGGGGGGGGGGGGGGGGGGGGGGGGGGGGGGGGGGGGGGGGGGGGGGGGGGGGGGGGGGGGGGGGGGGGGGGGGGGGGGGGGGGGGGGGGGGGGGGGGGGGGGGGGGGGGGGGGGGGGGGGGGGGGGGGGGGGGGGGGGGGGGGGGGGGGGGGGGGGGGGGGGGGGGGGGGGGGGGGGGGGGGGGGGGFFGGGGGGGGGGGGGEDDGGGGGGGGGGGGGGGGGGGGGGGGGGGGFFGFFFGFFFGFFFFGFFFFFFFFF>DBF:###
@M06045:235:000000000-JCY5N:1:1101:28084:11218 1:N:0:TACAGC
CAGATCACTCCTACGGGAGGCAGCAGTGGGGAATTTTGGACAATGGGGGCAACCCTGATCCAGCCATGCCGCGTGCGGGAAGAAGGCCTTCGGGTTGTAAACCGCTTTTAGCCGGGAAGAAAAGGCGCGAGTTAATACCTCGTGTTTTTGACGGTACCGGCGGAATAAGCACCGGCTAACTACGTGCCAGCAGCCGCGGTAATACGTAGGGTGCGAGCGTTAATCGGAATTACTGGGCGTAAAGCGTGCGCAGGCGGTTCGTTGTGTCGGTGGTTAAAGCCGCGGGCTTAACCTGGGAGGG
+
CCGGGGFGGGGGGGGGGGGGGGGGGGFGGGGGGGGGGGGGGGGGGFGGGFGGGGGGGGGGGGFGGCFEEGGGGGCGGGDGGGGGGGGGGGGGGGGGGGGGGGGGGGGGFGGDGGGDCGGGGGGGGFGGGGGGGGGGGGGG9BFGGGGGGGGGGGGFGGGGGGG7CGGGGGGGGGGGGGGGGGGEFGG5CGGGGGGGGEGEGGGGGGFGGEGC8CE8*/2:C55CFF?5>CGDFDFGFFGGGG5DDE/**9CDGGGCDD*1)1*7***:7BG><>*/9*C*0)09BE375)9FFA:?F(###
@M06045:235:000000000-JCY5N:1:1101:6353:11224 1:N:0:TACAGC
CAGATCACTCCTACGGGAGGCAGCAGTTAGGAATTTTGGGCAATGGGCGCAAGCCTGACCCAGCAACGCCGCGTGGGTGACGAAGGCCTTCGGGTTGTAAAGCCCTTTTCTGGGGGAAGATGATGACGGTACCCCAGGAAGAAGCACCGGCTAACTACGTGCCAGCAGCCGCGGTAATACGTAGGGTGCGAGCGTTGCCCGGATTTATTGGGCGTAAAGGGCGCGCAGGCGGTACGGCACGTCCGTTGTGAAATCGCCCGGCTCAACTGGGCGGGGTCAGCGGATACGGCCGCACTCGGGG
+
[truncated: 37,351,051 more chars]
