# Supplementary material for: Effect of marigold (Tagetes erecta L.) on soil microbial communities in continuously cropped tobacco fields
Source: Sci Rep. 2022 Nov 16;12:19632. doi: 10.1038/s41598-022-23517-x (PMC9668846; doi:10.1038/s41598-022-23517-x)
Supplement: Supplementary file 2 — Supplementary Information 2. [file 41598_2022_23517_MOESM2_ESM.fq]

@M06045:235:000000000-JCY5N:1:1101:15801:1198 1:N:0:CTCAGA
GTTTCGCTTGGTCATTTAGAGGAAGTAAAAGTCGTAACAAGGTCTCCGTTGGTGAACCAGCGGAGGGATCATTACCGAGTTTACAACTCCCAAACCCCTGTGAACATACCACTTGTTGCCTCGGCGGATCAGCCCGCTCCCGGTAAAACGGGACGGCCCGCCAGAGGACCCCTAAACCCTGTTTCTATATGTAACTTCTGAGTAAAACCATAAATAAATCAAAACTTTCAACAACGGATCTCTTGGTTCTGGCATCGATGAAGAACGCAGCGTATAGAGATCGGAAGAGCACACGTCTGAA
+
CCCCCGGGGGGGGGGGGGGGGGGGGFGGFGGGGGGGGGGGGGGGGGGGGGGGGGGGGGGGGGGGGGGGGGGGGGGGGGGGGGGGGGGGGGGGGGGGGGGGGGGGGGGGGGGGGGGGGGGGGGGGGGGGDGFGGFGGCFGGGGGGGEGGFGGGGGGGGGGGGGGGGGGGGGGGGFFGGGDFGGEGGGGGGFFGCGGGGGGGGGGGGGFFEGGGGFGGGG9;CFGGGGGFGFGFGGGGGE5CCDCDGGFGGGGCCCFGGGGGFFFCFGDGGDD@:C:C=**9*0.)8>D@FF@);FEFF7<AA
@M06045:235:000000000-JCY5N:1:1101:17161:1199 1:N:0:CTCAGA
GTTTCGCTTGGTCATTTAGAGGAAGTAAAAGTCGTAACAAGGTTTCCGTAGGTGAACCTGCGGAAGGATCATTACCGAGTGCGGGCCCTCGCGGCCCAACCTCCCACCCTTGTCTCTATACACCTGTTGCTTTGGCGGGCCCACCGGGGCCACCTGGTCGCCGGGGGACGCACGTCTCCGGGCCCGCGCCCGCCGAAGCGCCCTGTGAACCCTGATGAAGATGGGCTGTCTGAGTACTGTGAAAATTGTCAAAACTTTCAACAATGGATCTCTTGGTTCCGGCATCGATGAAGAACGCAGC
+
CCCCCGGGGGGGGGGFGGGGGGGGGGGGGGGGGGGGGGGGGGGGGGGGGGGGGGGGGGGGGGGGGGGGGGGGGGGGGGGGGGGGGGGGGGGGGGGGGGGGGGGGGGGGGGGGGGGGGGGGGGGGGGGGGGGGG?FG>GGGGGGGGGGGGGGGGEGGGGGGGGGGGGGGGDDEGGGGGGGGEGGE>EE5CGGGGGGDDGGGG*:>FF6EGFGGGFGFFCFCEGGGGGFD:CCFGGGFFFGGGCGGFG**00;DGGFGGGGGCFGGGG*7:<DFFGFCFG6?.CD>@;75<FFB6@?@>B91(
@M06045:235:000000000-JCY5N:1:1101:13589:1211 1:N:0:CTCAGA
GTTTCGCTTGGTCATTTAGAGGAAGTAAAAGTCGTAACAAGGTCTCCGTTGGTGAACCAGCGGAGGGATCATTACCGAGTTTACAACTCCCAAACCCCTGTGAACATACCACTTGTTGCCTCGGCGGATCAGCCCGCTCCCGGTAAAACGGGACGGCCCGCCAGAGGACCCCTAAACTCTGTTTCTATATGTAACTTCTGAGTAAAACCATAAATAAATCAAAACTTTCAACAACGGATCTCTTGGTTCTGGCATCGATGAAGAACGCAGCGTATAGAGATCGGAAGAGCACACGTCTGAA
+
CCCCCGGGGGGGGGGGGGGGGGGGGGGGGGGGGGGGGGGGGGGGGGGGGGGGGFFGGGGGGGGGGGGGGGGGGGGGGGGGGGGGGGGGGGGGGGGGGGGGGGGGGGGGGGGGGGGGGGGGGGGEEDGGGGGGGGGGGEFGGGGGGGGGGGGGGGGGGGGGGGGGFGGGGFGGGGGGGGGGGGGGFGGGGFFFCGGGGGGGGGGGGGGGGGGGGGCCGGGGGGGGFFG?FGGGFCF=EGD5+7?CEC7>?FGFGGFCD6*?7?>FG4/*9<5575)977*=FGF55@7:FFFFFF708@:>A
@M06045:235:000000000-JCY5N:1:1101:22130:1213 1:N:0:CTCAGA
GTTTCGCTTGGTCATTTAGAGGAAGTAAAAGTCGTAACAAGGTTTCCGTAGGTGAACCTGCGGAAGGATCATTACAGAATAAACTTGGTGGGTTGTTGCTGGCTCTCAATTGGGCATGTTCACACCTCTCATCTTTATCTTTCCACCAATGTGCACTCACTGGAGAACTGGAATAAACAATAAGCCTAGTCACTTGTTGACTACTGGAACGTTGCTGATTGTTCAGCTCATTCTGTATTTGGCTGTTTTTTCTAGGTTCTATGATTCTCTATATACACCATGTATTTCAATGAACGCAATC
+
BBC@CEDFFEFGF<EFAFF@,CFEGCEFAF9;-BCCF>FGF,;E,CFFFDF@G9CFC8,,C@+CFFGGC6CEFA,CF9<<<FGE,CEFGF@F=CC,C8EDFDC,CEFG,5C,,C<,,CF,,,C,EGF,5,CFA,A?EECF<FG9FEDG,<EE?A,,CFGEGC,,A,AEFE8,,,AF,CDDFBEFAAFGCF;@CB9C;,6D@;,,;@,@6>8DCG>>;,;:,5@E:C,,,@E@CF,3,;B@=8EF*1;CF>C<FF7,::8FF9@C78:CC:8@A@ADFGF:8+3@8++3:7:;AA+)6518)
@M06045:235:000000000-JCY5N:1:1101:19771:1217 1:N:0:CTCAGA
GTTTCGCTTGGTCATTTAGAGGAAGTAAAAGTCGTAACAAGGTTTCCGTAGGTGAACCTGCGGAAGGATCATTCATAATAAGTGTTTATGGCACTTCTTAAATCCATATCCACCTTGTGTGCAATGTCAGCCGTTTTCTTTATGAAAGCGGCCAAACATCAACTTATTTTTTAACTGTCTGTCTGAAAACTATTATGAATAAACAATTCAAATACAACTTTCAACAACGGATCTCTTGGCTCTCGCATCGATGAAGAACGCAGCGTATAGAGATCGGAAGAGCACACGTCTGAACTCCAGT
+
CCCCCECFGGGGGGGGGGGDFGGFGGGGGGGGFEGGGGGGGGFGGFFEFGGGGGGGGGGGGGGGGGDGFGGGGFGGGGGGGGGGGEGGGFFGGGGGGGGGGGGGGGGGGGAEEFGGFFGGGGGEGFFGGFGFEFGGGGGGGGGEAFFGGGGEGGGGGGFGGGCGG?FGGGGEGCDFFFFGFFDGFFEFGGGGF;;DCFGGGFCFFGGGGGGGGDACFGGDFGFFGGGGGEGCEFCCGFGGFDEFE585=5FGF>CC:?FCCCDDD>CDFGGFF7*7>GBEFF;F@@FE58<F?@6@A?D7.
@M06045:235:000000000-JCY5N:1:1101:22535:1229 1:N:0:CTCAGA
GTTTCGCTTGGTCATTTAGAGGAAGTAAAAGTCGTAACAAGGTTTCCGTAGGTGAACCTGCGGAAGGATCATTAGTGAACGCCCTCACGGGCTTATAACTATTCCAAACCTCTGTGAACCGTGCCCTTCGGGGCTATTTCACAAACATGGTGTAATGAACGTCATATATCATAACAAAACAAAACTTTCAACAACGGATCTCTTGGCTCTCGCATCGATGAAGAACGCAGCGTATAGAGATCGGAAGAGCACACGTCTGAACTCCAGTCACCTCAGAATCTCGTATGCCGTCTTCTGCTTG
+
CCCCCGGGGGGGGGGGGGGGGGGGGFFGGGGGGGGGGGGGGGGGGGGGGGGGGGGGGGGGGGGGGGGGGGGGGGGGGGGGGGGGGGGGGGGGGGGGGGGGGGGGGGGGGGGGGGGGGGGGGGGGGGGGGGGGGGGGGGGGGGGGGGGGGGGGGGGGFFGGGGGGGGFFFFGGGGGGFGGGGGGGGGGGGGGFGGGGGGDEGGGGGGFD?6DCBEEGGGGGGGGGGGGG5==EEGGGGCFFFGFGGGGDGG4C7FC6CEGGGG7*CFFGGGGFFFFCFG877>5>BFFFFFFF@)*9:6)4,
@M06045:235:000000000-JCY5N:1:1101:21423:1234 1:N:0:CTCAGA
GTTTCGCTTGGTCATTTAGAGGAAGTAAAAGTCGTAACAAGGTCTCCGTTGGTGAACCAGCGGAGGGATCATTACCGAGTTATACAACTCCCAAACCCACTGTGAACCTTACCTCAGTTGCCTCGGCGGGAACGCCCCGGCCGCCTGCCCCCGCGCCGGCGCCGGACCCAGGCGCCCGCCGCAGGGACCCCAAACTCTCTTGCATTACGCCCAGCGGGCGGAATTTCTTCTCTGAGTTGCACAAGCAAAAACAAATGAATCAAAACTTTCAACAACGGATCTCTTGGTTCTGGCATCGATG
+
CCCCCGGGGGGGGGGGGGGGGGGGGGGGGGGGGGGGGGGGGGGGGGFFGGGDEGGGGGGGGGGGGGGFGGGGGGGGGGGGGFFFGGFGGGGDFFGGGGGGGFGGGGFGGGGGGG98=FGGFGGGGGGGGGGEFCGGGGGEGGEGGEGGGGGGGGEGGGCE7CGFGCGGG8CFGEGGGGGGGGCC:CGGGGGGGGGFG9EFFGGGGC?<85CC*;CGDCEEE888CCCF<CCC:EFDG?7+<>C47E<407CGG5*<C+:CGGG7CG<FFCC?=*77>C)0)*/9??FF>FF*9))??E08)
@M06045:235:000000000-JCY5N:1:1101:20239:1248 1:N:0:CTCAGA
GTTTCGCTTGGTCATTTAGAGGAAGTAAAAGTCGTAACAAGGTTTCCGTAGGTGAACCTGCGGAAGGATCATTAGTGAACGCCCTCACGGGCTTATAACTATTCCAAACCTCTGTGAACCGTGCCCTTCGGGGCTATTTTACAAACATGGTGTAATGAACGTCATACATCATAACAAAACAAAACTTTCAACAACGGATCTCTTGGCTCTCGCATCGATGAAGAACGCAGCGTATAGAGATCGGAAGAGCCCACGTCTGAACCCCAGTCACCTCAGAATATCGTATGCCGTCTTCTGCTTT
+
CCCCCGGGGGGGGGGGAFGGGGGGGGGGGGGGGEGGGGFGGGCFGGFFGGDFFFGGGGGGGGGDGGGGGGGGGGGGGGG9FGGGGGGGGGGGGGGGGGGGGGFGGGGGGGGGGGCFGGGGGGGGGGGGGGGEGGGFGGGGGGGGGGGGFGCDFGGF9FFGFDGGGGGG9FD,FFDA<FGCFGGGFGGGCGG9FEGGGC8EGGGGGFF7?DEGGD8CGCEFGF7AFCE878:E/A5?E797@FCCA5D4F=*/>CG*/0**:0*9CDDFGF>F6*)09>**/27<>?F695<BF54=AF<D)
@M06045:235:000000000-JCY5N:1:1101:16360:1251 1:N:0:CTCAGA
GTTTCGCTTGGTCATTTAGAGGAAGTAAAAGTCGTAACAAGGTCTCCGTTGGTGAACCAGCGGAGGGATCATTACTGAGTACTACACTCTCTACCCTTTGTGAACTATTATACCTGTTGCTTCGGCGGCGCCCGCAAGGGTGCCCGCCGGTCTCATCAGAATCTCTGTTTTCGAACCCGACGATACTTCTGAGTGTTCTTAGCGAACTGTCAAAACTTTTAACAACGGATCTCTTGGCTCCAGCATCGATGAAGAACGCAGCGTATAGAGATCGGAAGAGCACACGTCTGAACTCCAGTCA
+
CCCCCGGGGGGGGGGGGGGGGGGGGGGGGGGGGGGGGGGGGGGGGGGGGGGGGGGGGGGGGGGGGGGGGGGGGGGGGGGGGGGGGGGGGGGGGGGGGGGGGGGGGGGGGGGGGGGGGGGGGGGGGGGGGGGGGGGGGGGGGGGGGGGGGGGGGGGGGGGGGGGGGGGGGGGGGGGGGGGDGGGGGGGGGGGGGGGGGGGGGGGGGGGGGGGGGGGGGGGGGGGGGGDGDGGGEGGGGGGGGGGGGGGGGGCGGFCEFEDGGGGGGGG>**2/9C3CDCFFFFF5)5>F4)*9?BF62;AB)
@M06045:235:000000000-JCY5N:1:1101:18277:1254 1:N:0:CTCAGA
GTTTCGCTTGGTCATTTAGAGGAAGTAAAAGTCGTAACAAGGTTTCCGTAGGTGAACCTGCGGAAGGATCATTAACGAGTTAGGGTCCCTCGTGGCTCGACCTCCCAACCCTTTGTCTACTTAACCACTGTTGCTTCGGCGAGCCCGTCTGTAATGGACCGCCGGGGGGTACCTTGATCGGCCCTCTGGGCAGCGCTCGTCGGTGGCCAAACTTTTAAAATCTTAACCAAACTTGCCTCAGTCGAAGTATTATTTGTTAAATAAAAGCAAAACTTTCAACAACGGATCTCTTGGTTCTGGC
+
@CCCCEGGGFFCFECEFFG?F8FFGFFGGGCEFGDG@F@@FFEFFE<;CFFGEEFF<CFGCFBFGEGD@C@FF<9C@,@CFCFGFFG@EFD:DC::,6>>CFG8CC,9CCGAFG<A<,,CFFFFGGG@=FFCFCE9FG@EC@7BC+C:FFDFECBFC9DD:7B+<CCFGGGFGG++3<+:A85C:ECC?**2/AC8*/:C>*:CC8*:@C6;AF:FGC+A+AF@+<:CF8@:++<FCCF6C:+*:=*1+<>*0?0CFG7:CEDGF7**0*9?)29**:6=F57@E>17*/*8?FF>DFF>0
@M06045:235:000000000-JCY5N:1:1101:20654:1272 1:N:0:CTCAGA
GTTTCGCTTGGTCATTTAGAGGAAGTAAAAGTCGTAACAAGGTCTCCGTTGGTGAACCAGCGGAGGGATCATTACCGAGTTTACACCTCCCAAACCCAATGTGAACGTTACCAAACTGTTGCCTCGGCGGGATCTCTGCCCCGGGTGCGTCGCAGCCCCGGATCAAGGCGCCCGCCGGAGGACCAACCAAAACTCATATTGTATACCTCCCCGCGGGCTCTTTATACTCTGACCCTTCTCGGCGCCGCTCGGAGGCGTTTCGAAAAGGAAGCAAAACTTTCAACAACGCATCTCTTGGTTC
+
-8A@C7FGGGEGGGGG9FCEGGGGGGGGGCCEGGGFGCCFFDFDGGGGGG7FEGGFGGGGGECFGGGDG<<FGGCFGDFFBE9??,6C<CFFGFCFEGGGFC95CC8FCEC9EF,FEF@FE9FD8+?C7BC7+:B=F<CDDGC:>FFG7@**>F7CFFGEFF**,,3,<**<*<*1<FF:**41**2A8:C8ECF++03ACE@+<00+<8**28E//*2*<+A<+20+<907++:8FGC+2*7/>E)912))1)7CC17395*25)07>F95;0<0)2/9FCF4/7*).5:;=416)922-
@M06045:235:000000000-JCY5N:1:1101:20583:1290 1:N:0:CTCAGA
GTTTCGCTTGGTCATTTAGAGGAAGTAAAAGTCGTAACAAGGTTTCCGTAGGTGAACCTGCGGAAGGATCATTAACGAGTCCAGGCGGACGACGCTTAAAACGTCGCCCGTCCACCTCTCCACCCGTGTCTATGTTACCACGTTGCTTCGGCGGTCCCGCGGTATCGCGGCCGCCGAAGACCCCTAGAACTCTGCCTGGAAGGTTGCAGTCTGAGCGATATAATAAATCAGCAAAACTTTCAACAACGGATCTCTTGGTTCCGGCATCGATGAAGAACGCAGCGTATAGAGATCGGAAGAG
+
CC@CCE-6CDFGGCFGFFFFFFGFF9FEFGGE@CFGDEGGFCEFA@FCFFGGGGG@E@<FGEGEEFGFGFFGFEFD@FE7@CF@FGGGGGG>FGGGCGGGG9FAFGFEFGGEFCFFGGEAFAECFFC:FGG<?FFBF9<DFFGDFDFFG@FGGGGCFFFGECFC7,CEGGEC*<:B7=F8FFCG5AC:C?:<9+::<C5CF6><CC@EC+<CE?FGGC*::C:@<<FFGF?E?6+;CEFFGGFFGGFDDE>DFCFGF901:2*97CG7>CFF4***9*<))9>B5)79?FFFFFFBBB>?0
@M06045:235:000000000-JCY5N:1:1101:13326:1305 1:N:0:CTCAGA
GTTTCGCTTGGTCATTTAGAGGAAGTAAAAGTCGTAACAAGGTTTCCGTAGGTGAACCTGCGGAAGGATCATTCATAATAAGTGTTTATGGCACTTCTTAAATCCATATCCACCTTGTGTGCAATGTCAGCCGTTTTCTTTATGAAAGCGGCCAAACATCAACTTATTTTTTAACTGTCTGTCTGAAAACTATTATGAATAAACAATTCAAATACAACTTTCAACAACGGATCTCTTGGCTCTCGCATCGATGAAGAACGCAGCGTATAGAGATCGGAAGAGCACACGTCTGAACTCCAGT
+
CCCCCGGGGGGGGGGGGGGGGGGGGGGGGGGGGGGGGGGGGGGGGGGGGGGGGGGFGGGGGGGGGEGGGGGGGGGGGGGGGGGGGGGGGGGGGGGGGGGGGGGGGGGGGGGGGGGGGGGGGGGGGGGGGGGGGFGGGGGGGGGGGGGGGGEGGGGGGGGFGGGGGGGGGGGGFGGGGGGGGGGGGGGGGGGGGGGGGGGGGGGGGGGGGGGGGGGGGGGGGGGGGGGGGGGEGGGGGGGGGGGGGGGGGGGGGGGGGGGGGGGGGG:DGGGFFCFGFGFFFGFFFFGFFFFFFFFFF?>?.
@M06045:235:000000000-JCY5N:1:1101:11655:1335 1:N:0:CTCAGA
GTTTCGCTTGGTCATTTAGAGGAAGTAAAAGTCGTAACAAGGTCTCCGTTGGTGAACCAGCGGAGGGATCATTACTGAGTACTACACTCTCTACCCTTTGTGAACTATTATACCTGTTGCTTCGGCGGCGCCCGCAAGGGTGCCCGCCGGTCTCATCAGAATCTCTGTTTTCGAACCCGACGATACTTCTGAGTGTTCTTAGCGAACTGTCAAAACTTTTAACAACGGATCTCTTGGCTCCAGCATCGCTGAAGAACGCAGCGTATAGAGATCGGAAGAGCACACGTCTGAACTCCAGTCC
+
CCCCCGGGGGGGGGGGGGGGGGGGGGGGGGGGGGGGGGGGGGGGGGGGGGGGGGGGGGGGGGGGGGGGGGGGGGGGFGGGGGGGGFGGGGGGGGGGGGGGGGGGGGGGGFGGGGGGGGGGGGGGGGGGGGGGGGGGGGGGGGGGGGGGGGGGGGGGGGGGGGGAFGGFGGGGGGGGGGGGGGGGGGGGGGGGGGGGGGFFFFGGDEGGGFFFGGCEFGCGCFGGGGGGGGGGGGGGGC?EGGGFFGGG*:C<CFGGGEGGDGD7CDFGFCGFFG><@GFFF*)0<>C>@:@F6FF:>FF<,
@M06045:235:000000000-JCY5N:1:1101:10067:1370 1:N:0:CTCAGA
GTTTCGCTTGGTCATTTAGAGGAAGTAAAAGTCGTAACAAGGTCTCCGTTGGTGAACCAGCGGAGGGATCATTACCGAGTTTACAACTCCCAAACCCAATGTGAACGTTACCAAACTGTTGCCTCGGCGGGATCTCTGCCCCGGGTGCGTCGCAGCCCCGGACCAAGGCGCCCGCCGGAGGACCAACCAAAACTCTTATTGTATACCCCCTCGCGGGTTTTTTATAATCTGAGCCTTCTCGGCGCCTCTCGTAGGCGTTTCGAAAATGAATCAAAACTTTCAACAACGGATCTCTTGGTTT
+
CCCCCGGGGGGGGGGGGGGGGGGGFFDGGGGGGGGGGDFFGGGGGGGGGGGGGGGGGGGGGGGGGGGGGGFGFGGCFFGGGGGGGGGFCGGGGGGGGGGGGGGGGGGGGGCGGGGGGGGGFFCEGGGCFGGGGGGGGGEFGGGGGGGGEFGGGGEEGGGGGGDGFGGGGGGEB=CFFGCFGEGGFFGGGFGG><FG7CFGGFF?CFGCF5:?:8CEG:C5CFGFFGGCFF7?EFE@9<29*12)7C9C+6797DDGC5)9D5/>>7CF7C:=97@C:C@74>F?F5*7.57)?=FF>FFF1
@M06045:235:000000000-JCY5N:1:1101:11896:1373 1:N:0:CTCAGA
GTTTCGCTTGGTCATTTAGAGGAAGTAAAAGTCGTAACAAGGTCTCCGTAGGTGAACCTGCGGAAGGATCATTCATAATTGAGTGTTTTATGGCACTCTTTAAAAAAATCCATATCCACCTTGTGTGCAACGTTTTTGAACTCTCTGGCATTAAAAAGCCAAGAGGGTTTGATTAACTTAACACCTTTAAAGCAGTTTGTCTGAATATCTATTTCTGAATAAACATAATTCAAAAATACAACTTTCAACAACGGATCGCTTGGCTCTCGCATCGATGAAGAACGCAGCGTATAGAGATCGG
+
CCCCCGGGGGGGGFGFGGG8FGGGDGGGGDEGGEFF<FCAAEFFFFGGGGGG9,EDECFGGGGCEEFE9EE<FGAEGEFGGGGGGGGGGFFGCFFGGGDEGFGGFFCCFFFCGCFGGGGGG8?FGEFFGGGGD==FCGFGDFGGCCFGGGGGGGFGGGGGGFFGFGGGGGGG9@FGGFCGFGGGGGGFGGCAFGGGFGGGGGGGGGGGGGGGGGGGGG,E<<DFGGGGCF7@@EFGGGGGGGGFECFDFFGFG45?C*9CFGGG46C*>DGFE<FFF7AF67=AEBC5>@E37==@9?<(:
@M06045:235:000000000-JCY5N:1:1101:16611:1378 1:N:0:CTCAGA
GTTTCGCTTGGTCATTTAGAGGAAGTAAAAGTCGTAACAAGGTTTCCGTAGGTGAACCTGCGGAAGGATCATTAATGAATAACTTGATGTGGTTGTAGCTGGCTCTTAGGAGCATGTGCACGCCCGTCATCTTATCTTTCCACCTGTGCACACTATGTAGATCTGGATAACTCTCGCTCTTCTGGGCGGAAACAAGGATTGCTGCGTCGCAAGGCCAGCTCTCTTTGAATTTCCAGGTCTATGGTATTACAAACTCCAATTGAATGATGAAGAATGTAGTCAATGGGCTTCGTGCCTATAA
+
CCCCCGGEGDCFGE<<CEFFFEGG<CCFGAFC@;CF<FAEFDFFFF<FGFECCFFGA8FGGGGDEGEGFG8FGGFFFDCAFAFFGGCFCFFG@<@FDCFFA@GGGGGCFG<FCC9EFAFFFGGECGGEGFFGFGGGGAFFGGGGGFEGDFGGG8EF9FF9ADFFGGCFGFGGG9FFEFGGGGGGCFGCGGGGGG8>FGGGCFCGGDEEEECC7DF>=B@FGF66,=7,9<F7A7CFGGGGG77*4<C79CC:7/2=7?*@+0;7CF:CCCCBFGFG@>?F=D=B=?5@5F@EFF:5669)6
@M06045:235:000000000-JCY5N:1:1101:13732:1390 1:N:0:CTCAGA
GTTTCGCTTGGTCATTTAGAGGAAGTAAAAGTCGTAACAAGGTCTCCGTTGGTGAACCAGCGGAGGGATCATTACTGAGTACTACACTCTCTACCCTTTGTGAACTATTATACCTGTTGCTTCGGCGGCGCCCGCAAGGGTGCCCGCCGGTCTCATCAGAATCTCTGTTTTCGAACCCGACGATACTTCTGAGTGTTCTTAGCGAACTGTCAAAACTTTTAACAACGGATCTCTTGGCTCCAGCATCGATGAAGAACGCAGCGTATAGAGATCGGAAGAGCACACGACTGAAATCCAGTCA
+
CCCCCGGGGGGGGGGGGGGGGGGGGGGGGF@FGGGGGGEFFGFGFGAFGGGGGGGGFFGGGGG:FGGGFFEEDFGGEEEFGGGGGGGGGGGGGGGGGGCFFGFEGGGGGGGFGGGGFGFAEFECFDGGGGCCFFGGGGGGDEF=<FGEGGGGGGG,@C@@F;9;DGGGGGGCGFGGGEEGGG7EC<CGGGGGGGF;FGGFF?EGG8CEFE9CCGGCGFGGGG+@<5?E5:?:7?FFF@?FEGGCGGC*::*::CFFF53<DCDG37C7*0:==5BDBD>4?D::@>)08:F6**9<)*.4)
@M06045:235:000000000-JCY5N:1:1101:9318:1413 1:N:0:CTCAGA
GTTTCGCTTGGTCATTTAGAGGAAGTAAAAGTCGTAACAAGGTTTCCGTAGGTGAACCTGCGGAAGGATCATTAGTGAACGCCCTCACGGGCTTATAACTATTCCAAAACCTCTGTGAACCGTGCCCTTCGGGGCTATTTTACAAACATGGTGTAATGAACGTCATATATCATAACAAAACAAAACTTTCAACAACGGATCTCTTGGCTATCGCATCGATGAAGAACGCAGCGTATAGAGATCGGAGGATCACACGTCTGAACCCCAGTTACCTACAAATCTAGTCTTCCGTCTTTATTTT
+
CCCCCECEG@FGGGGFFGGGGGGGGFGGFFGGECFGGGGGGGGGGA<FFFFDCEFGGGFGGEGGGGGFDF8FGEGFFGGD,7@CCFGCCCFGCFFCE?CEAFEEGC9,4CF8E,C,59BACB:8+<=FF@=F7C>FFFEGCEA?BEGGFG?FFE9CCACDA<A>=BFF,,,C@;3FB,FDC=DFGGFGGGGGG9BCEG7*@E=@ECF@6;,2**46*4:D,B,146,=CEG5EE**5;++129C5C)75+**;7*121**29C*/***2*2/9***)0080**19*2**/09>@5*)*)))
@M06045:235:000000000-JCY5N:1:1101:18943:1450 1:N:0:CTCAGA
GTTTCGCTTGGTCATTTAGAGGAAGTAAAAGTCGTAACAAGGTCTCCGTTGGTGAACCAGCGGAGGGATCATTACCGAGTTTACAACTCCCAAACCCCTGTGAACATACCACTTGTTGCCTCGGCGGATCAGCCCGCTCCCGGTAAAACGGGACGGCCCGCCAGAGGACCCCTAAACTCTGTTTCTATATGTAACTTCTGAGTAAAACCATAAATAAATCAAAACTTTCAACAACGGATCCCTTGGTTCTGGCATCGATGAAGAACGCAGCGTCTAGAGATCGGAAGAGCACACGTCTGAA
+
@CCCCDG;DFGGGCFEDFGGFCGD9CAFGEF@6,CFEGFFC@CFAC<@CEFG;,FFEGGD@:FE7@F:EEDGF9FFCCCGEFFFEFGCFGG@E,FFDFFDDF5CFFGFEFFGGFGG9<?9<FEGG7C@7F@FC,CCC=CFGGG>FE<FDED7B+@<@FEFFEFGAC:FGGCGGGG:C@EFCC,CFCFC9CFFBCFGFFCCEG2<B>F9CC9C9C?EFGF79CGGGGGF?CCCFGGD85=E*7CF67F3?F:>*903>?/:0<7CFG5*))17;/)******28:B>CF@)74<45517844
@M06045:235:000000000-JCY5N:1:1101:11610:1457 1:N:0:CTCAGA
GTTTCGCTTGGTCATTTAGAGGAAGTAAAAGTCGTAACAAGGTCTCCGTTGGTGAACCAGCGGAGGGATCATTACCGAGTTTACAACTCCCAAACCCCTGTGAACATACCACTTGTTGCCTCGGCGGATCAGCCCGCTCCCGGTAAAACGGGACGGCCCGCCAGAGGACCCCTAAACTCTGTTTCTATATGTAACTTCTGAGTAAAACCATAAATAAATCAAAACTTTCAACAACGGATCTCTTGGTTCTGGCATCGATGAAGAACGCAGCGTATAGAGATCGGAAGAGCACACGTCTGAA
+
CCCCCGGGGGGGGFGGGGGGGGGGGGGGGGGGGGGGGGGGGGGGGGGGGGGGGGGGGGGGGGGGGGGGGGGGGGGGGGGGGGGGGGGGGGGGGGGGGGGGGGGGGGGFGGGGGGFGGGGGGGEGGGGGGGGGGFGGGGGGGGGFGGGGGGGGGGGFGFGGGGGGGGFGGGGGGGEFGGGGGGGGGGGGGGGGGGFFGGGGGGCCF@FGG>CGFFFFGGGGGGGGGGGGGGGGGGGGGGGGGGGGGGGGFGFFCCCC7C<FFCCGGF3CG3DDEGFGFF*96CF3.>)7@4;FFFB>?FBAA
@M06045:235:000000000-JCY5N:1:1101:13718:1457 1:N:0:CTCAGA
GTTTCGCATGGTCATTTAGAGGAAGTAAAAGTCGTAACAAGGTCTCCGTTGGTGAACCAGCGGAGGGATCATTACAGAGTTGCAAAACTCCCTAAACCATTGGGAACGTTACCTAAAACGTTGCTTCGGCGGGCGGCTCCGGGGTTTACCCCCCGGGCGCCCCTGGGCCCCCCCGCGGGCGCCCGCCGGAGGTGACCAAACTCTGGATAATTTATGGCCTCACTGAGTCTTCTGCACTGAATAAGTCAAAACTTTCAACAATGGATCTCTTTGTGCTGGCTTCGATGAAGAACGCAGGGTG
+
CCCC@CE-,BFF<FCCC<E@FEFFEEC9EAE@-,CF,8,<EFDGGFGCD,BE,:EF<FGD,F7+@@8@F@EEEFGFGGGGGFDCF9EFGF,C<FCFD=FFF,,,C<CCFGG7CFFG9,BF,B?BF9,7474>:@C>GDCFGEGG@:FF;F:F@:::*<*<CFFFC:@F78**2::E?CGGEEEE*?88?CEC1*<:A0;*1@C9+<C?9+<CFCCFC/+3;+*3<C8:9C9+A:++03<9+:CCFF**+22CFCCC*+22*+29*7***20*92)*9*)))10)09**0*1977:59)4,(
@M06045:235:000000000-JCY5N:1:1101:9305:1472 1:N:0:CTCAGA
GTTTCGCTTGGTCATTTAGAGGAAGTAAAAGTCGTAACAAGGTTTCCGTAGGTGAACCTGCGGAAGGATCATTAATGTATATTGAATTTTATATTCTTTATCAACCCACACTGTGTACCTTTTTACTGTTGCTTCCATGGGACATGGCTCTGCCACGTCGGCCTTATGGCTGGTGAGCGCCCATGGGAGGAAAACAAAACTCTTTGTTACAATTGAAGTCTGTCTGAATTGTTTATATTAAACGTTAAAACTTTCAACAACGGATCTCTTGGTTCTCGCATCGATGAAGAACGCAGCGTAT
+
CCCCCGGGGGGGGGGGGGGGGGGGGFEGGGGGGGGGGGGGGGGGGGGGGGGGFGGGGGGGGGGFGGGGGFGGGGGGGGGFGGGGGGGGGGGGCGGGGGGGGGFGGGGCGGGGGGGGFGGGGGGGGGGGGGGGGGGFGGGGGGGGFFGGFGGGGGGGGGGGGGGGGFFGGFFFGGFFDGGGCEGGGGGGGGGGGGGGGFFCGGGGGGGGFFGGGGGGGGGGGGFFFFGGGGGCFFGGGGGGGDFGGGGFGGGGFCGGGGGGGGGGDC7CCGFFF36>ADAA>D>FF=7AFFFFDF>36DFB0
@M06045:235:000000000-JCY5N:1:1101:11769:1509 1:N:0:CTCAGA
GTTTCGCTTGGTCATTTAGAGGAAGTAAAAGTCGTAACAAGGTTTCCGTAGGTGAACCTGCGGAAGGATCATTAACGAGTTAGGGTCTTCTAGGCCCGACCTCCCAACCCTATGTTTATTGAACCTCTGTTGCTTCGGCGGACCCGCCTCACGGCCGCCGGAGGACCGCTGCAAGGCGTCCTCTGGCCAGCGTCCGCCGATGGCCAACCACTTAAACTCTGAATGAATCGTGTCATATGTCTAAGTCTATGATTAAATTAAAGCAAAACTTTCAACAACGGATCTCTTGGTTCTGGCATCC
+
<CCCCGGGGGGGGGGGGFFFFGGGGFGGGGFGGGGGGEGGGGGGGCGDGGGGGGGGGGGGGGGGGGGGGGGGGGFCFFGCEEFE8FFGGGGGFGG?FGGGGDFFEGGGGGGGGGGGGGCFGCFFGGGCGGGGGGGCFEFE7FGGG@GGGGGGD>FEGGGGGGECCFG7:@BFGC<:F:*<<BFF,<<<:CGCCEGG7=CC/;CFG6C>*?58@FFCE7C9@CGFF+0<?CF5*A7<CFFFFC+CCC>*+<70*:C9CC77:FGGGGGGCCCFF>@C@F>))*).0674*9BFFFFF?F<>(
@M06045:235:000000000-JCY5N:1:1101:21123:1524 1:N:0:CTCAGA
GTTTCGCTTGGTCATTTAGAGGAAGTAAAAGTCGTAACAAGGTTTCCGTAGGTGAACCTGCGGAAGGATCATTACCGAGTGAGGGCCCTCTGGGTCCAACCTCCCACCCGTGTTTATCGTACCTTGTTGCTTCGGCGGGCCCGCCGCCAGGCCGCCGGGGGGCTTCCGTCCCCGGGTCCGCGCCCGCCGAAGACACCTGTTAACGCTGTATGAAGATTGCAGTCTGAGCGAAAAGCTAAATCGTTAAAACTTTCAACAACGGAGCTCTTGGTTCCGGCATCGCTGAAGAACGCAGCGTATA
+
CCCCCGGGGGGGGGGGGGGGGEFFGGEFGGGGGGGGGGGGGGGGGGGGGGDEGGFGGGGGGGGGEGGFGGGGGFFFGGGGGGGGGGGGGGGGGGGGGGGGCFGG:=FECG7:FCF,@,49BF:F,CE98,CA?FECGG+CFFCECB@F:FFF3<FGGGEGG>CGFFGD+;CE>EGG8*:*:CEEGGG5EGC**86CGF6<+++3**2**+2<F7<0A:99@CE8@<<:6=:EEE68:CF?F*57CGGF9CCC**2<7?4CC/*))**0:FFF5*95735.//)075***/775D)),.(,)
@M06045:235:000000000-JCY5N:1:1101:18927:1531 1:N:0:CTCAGA
GTTTCGCTTGGTCATTTAGAGGAAGTAAAAGTCGTAACAAGGTCTCCGTTGGTGAACCAGCGGAGGGATCATTACCGAGTTTACAACTCCCAAACCCCTGTGAACATACCACTTGTTGCCTCGGCGGATCAGCCCGCTCCCGGTAAAACGGGACGGCCCGCCAGAGGACCCCTAAACTCTGTTTCTATATGTAACTTCTGAGTAAAACCATAAATAAATCAAAACTTTCAACAACGGATCTCTTGTTTCTGGCATCGATGAAGAACGCAGCGTATAAAGATCGGAAGAGCACACGTCTGAA
+
CCCCC7@FFGCGGFGGFFFCEGGDGFGFDG<C<FGG8@FGEEFEE<FCFEFCGG9@CFGGGDGEFG@@@@FG<FECCFB@FCE<CFFECFFC,FFDFG=CF,?EE?<FEGA5E?EABE,5,BFGDFGDEGGGGE:FGFEFFC=+@FFAFCFCEGCG@FGCGGC:,,@<<CFC@*<7C,7,,,2?C,,,,<+2;<+?FC9?CFFCCGC+;;B<+<C+3B@EFG79CGGGGFC+9C=8C:559C+:C0:CF::>4<C75*9200*077CDCD)<7/)***17/:5)..><>FFF>@F76),<4
@M06045:235:000000000-JCY5N:1:1101:10134:1556 1:N:0:CTCAGA
GTTTCGCTTGGTCATTTAGAGGAAGTAAAAGTCGTAACAAGGTTTCCGTAGGTGAACCTGCGGAAGGATCATTACCGAGTGAGGGCCCTCTGGGTCCAACCTCCCACCCGTGTTTATCGTACCTTGTTGCTTCGGCGGGCCCGCCGCAAGGCCGCCGGGGGGCTTCCGTCCCCGGGTCAGCGCCCGCCGAAGATACCTGTGAAAGCTGTAGGAAGATTGCAGTCTGAGCGAAAAGCTAAATAGTTAAAACTTTCAACAACGGATCTCTTGGCTCCGGCATCGCTGAAGCACGCAGCGTACA
+
-8B@BEE766@FC9@FGAEEFGGFFDFFCF-;CFGF@FF9F@EFGFFCCFFEDED@C<D<@FE7+@,66,CE,@ECF7CCCCFEC786FGGFCGFGGGGCCGFFEG?4:CF7FFFD,A<FFFG,C,C,E,C??FC7=+@FFE77FCC**3:3:FCFEDF>CEEEF*<5CEGEGGG52**;88*2***:>C58::++3++3+2<+<C+2+++2++22+<+0<?FGFC?:F5*//>?FC+<9:*+200**+<7D7>*CCECG):55C*****0)09)*07)0<C3)75CF)77)5).)(04((
@M06045:235:000000000-JCY5N:1:1101:17556:1586 1:N:0:CTCAGA
GTTTCGCTTGGTCATTTAGAGGAAGTAAAAGTCGTAACAAGGTCTCCGTTGGTGAACCAGCGGAGGGATCATTACCGAGTTTACAACTCCCAAACCCCTGTGAACATACCACTTGTTGCCTCGGCGGATCAGCCCGCTCCCGGTAAAACGGGACGGCCCGCCAGAGGACCCCTAAACTCTGTTTCTATATGTAACTTCTGAGTAAAACCATAAATAAATCAAAACTTTCAACAACGGATCTCTTGGTTCTGGCATCGATGAAGAACGCAGCGTATAGAGATCGGAAGAGCACACGTCTGAA
+
CCCCCGGDGGGGGGGGGGGGGGGGGGGGGGGGGGGGGGGGGGGGGGGGFGGGGGGGGGGGGGGGGGGGGGGGGGGGGGGGGGGGGGGGGGGGFGGGGGGGGFGGGGGGGGGGGGGGGGGGGGGGGGGGGGGGGGGGGEEGGGGGGGGGGGGGGGGGGGGGGGGGGGGGGGGGGGGGGGGGGGFGGGGGGGGGGGGGGGGCGGGGGGGGGGGGGGCGGGGGGGGGGGGGGGGGGGGGGGEC9CFGGGGGGGGGFGGGG?<7CGC77CDGGCDF>DFG47F?FC5>@BGFFFFFF:>FB>:<A
@M06045:235:000000000-JCY5N:1:1101:19563:1619 1:N:0:CTCAGA
GTTTCGCTTGGTCATTTAGAGGAAGTAAAAGTCGTAACAAGGTCTCCGTTGGTGAACCAGCGGAGGGATCATTACAGAGTTGAAAAACTCCCCTAAACCATTGTGAACCTACCACTAAACAGTTGCTTCGGCGGGTGGGCGCCCTTCCCCAGGGAAAGGCGCCCCGCTAGACCGCCCGCCGGAGGTACCCAAAACTCTTGTTTAACTAAAAGGCCTCTCTGAGTACTGTACTTAAATAAGTCAAAACTTTCAACAACGGATCTCTTGGTTCTGGCATCGATGAAGAACGCAGCGAATAGAG
+
CCCCCGGGGGGGGGGGGGGGGGGGGGGGGGGGGGGGGGGGGGGGGGGGGGGGGGGGGGGGGGGGGGGGGGGGGGGGCGGGGGGGGGGGGGGGGGGGGGGGGGGGGGGGGGGGGGGGGFGGGGGGGFGGGGGGGGGGGGGGGGGGGGGGGGGGGGGGGGGGGGGGGGGGGGGGGGGGGGGGGGGGDGGGGGFGFGGGGGGGGGGGGGGGGGGGCEEFGGGGFGGGGGGGGCGDFCGGGFGFGGGF9?GCFG7FGGGGGGGDDGGGGFG>FGFF4C:C?DFFFGFFFFFFEFFFFD))(05>)
@M06045:235:000000000-JCY5N:1:1101:16696:1640 1:N:0:CTCAGA
GTTTCGCTTGGTCATTTAGAGGAAGTAAAAGTCGTAACAAGGTCTCCGTTGGTGAACCAGCGGAGGGATCATTACCGAGTTTACAACTCCCAAACCCCTGTGAACATACCTATCGTTGCTTCGGCGGGATGCCCCAGTTTGACGCAAGCTGGACCCAGGCGCCCGCCGGAGGACCCAAACTCTTGTTTTATTTATGTATCTTCTGAGTAAACAAGCAAATAAATTAAAACTTTCAACAACGGATCTCTTGGTTCTGGCATCGATGAAGAACGCAGCGTATAGAGATCGGAAGAGCACACGT
+
CCCCCGGGGGGGGGGGGGGGGGGGGGGFGGGGGGGGGGGGGGGGGGGGGGGGGGGGGGGGGGGGGGGGGGGGGGGGGGGGGGGGGGGGGGGGGGGGGGGGGGGGGGGGGGGGGGGGGGGGGGGGGGGGGGGGGGGGGFGGGGGGGGGGGGAFGGGGGGGGGGGGGGGGGGGGGGGGGGGGGGGGFFFGGFGGGGGGF<CGGGGGFGFFFGGGGGGGGGGGGGGGGGGGGFGGGGGGGGGGGGGDGFGFF9DDGFGC7CCGF5<CFCGFGFGFFGFGDD@DFFFF69C@>E3>4>FFFFFF4
@M06045:235:000000000-JCY5N:1:1101:18075:1681 1:N:0:CTCAGA
GTTTCGCTTGGTCATTTAGAGGAAGTAAAAGTCGTAACAAGGTCTCCGTTGGTGAACCAGCGGAGGGATCATTATCGAAGTTACTCTTCATACCCATTTGTGAACACTACCCCATTGCCGCGCGTTGCCTCGGCGGTGAGGTCCGCGGGGGGGTGGGCTGCGCTCCGGCGCCGCTCCCCCCTCCCGGGCCCCCGCCGGCCGCGCCTTACTCTTAATTTGCAAAGCGGACTGTACGATCTGATTAATCTTGATAAACAAGTCAAAACTTTCAACAACCGATCTCTTGGTTCTGGCATCGATG
+
CCCCCGGGGGGGGGGGGGGGGGGGGGGGGGGGGGGGGGGGGGGGGGGGGGGGGGGGGGGGGGGGGGGGGGGGGGGGGGGGGGGGGGGGGGGGGGGGGGGFGGGGGGGGGFGGGGGGGGGGGGGGGGEGGGGGGGGGGGGGGGGGGGGGEGGGGEGGEFGGGGGEGGGGGEGGGGGGGGGGGGGGGGGGGGGGGGGG:EGGGGGGG5C6FGGFGDFFGGGGGFGGGGECEGGF7CCCCGFF7FFFGGGGG9>FGCGCDFC**<DGGGGF7FGFFGFC)95>7CFFB?4?FFFFFFFFBD?<)
@M06045:235:000000000-JCY5N:1:1101:17775:1708 1:N:0:CTCAGA
GTTTCGCTTGGTCATTTAGAGGAAGTAAAAGTCGTAACAAGGTTTCCGTAGGTGAACCTGCGGAAGGACCATTACCTAGAGTTGTAGGCTTTGCCTACCATCTCTTACCCATGTCTTTTGAGTACCTTCGTTTCCTCGACGGGTCCGCCCGCCGATTGGACAAACTTAAACCCTTTGTAATTGAAATCAGCGTCTGAAAAAACATAATAGTTACAACTTTCAACAACGGATCTCTTGGTTCTGGCATCGATGAAGAACGCAGCGTATAGAGATCGGAAGAGCACACGTCTGAACTCCAGTC
+
CCCCCGGGGGGGGGGGGGGGGGGGGGGGGGGGGGGGGGGGGGGGGGGGGGGGGGGGGGGGGGGGGGGGGGGGGGGGGGGGGGGGGGGGGGGGGGGGGGGGGGGGGGGGGGGGGGGGGGGGGGGGGGGGGGGGGGGGGGGGGGGGGGGGGGGGGGGGGGGGGGGGGGGGGGGGGGGGGGGGGGGGGGGGGGFGGGGGGGGGGGGGGGGGGGFGGGGGGGGGGGGGGGGGGGEEGGGGGGFGGGFGFGGGGGGGGGFGGGG:35CGDC>DFGF?BGFGFGFFFGFF:FDFFFFFF?F=:FBB<
@M06045:235:000000000-JCY5N:1:1101:23199:1721 1:N:0:CTCAGA
GTTTCGCTTGGTCATTTAGAGGAAGTAAAAGTCGTAACAAGGTCTCCGTTGGTGAACCAGCGGAGGGATCATTACCGAGTTTACAACTCCCAAACCCCTGTGAACATACCACTTGTTGCCTCGGCGGATCAGCCCGCTCCCGGTAAAACGGGACGGCCCGCCAGAGGACCCCTAAACTCTGTTTCTATATGTAACTTCTGAGTAAAACCATAAATAAATCAAAACTTTCAACAACGGATCTCTTGGTTCTGTCATCGATGAAGAACGCAGCGTATAGAGATCGTAAGAGCACACGTCTGAA
+
CACCCGGGGDGGGGGGGGGFEFFGGFGDGGEFGGGGGGGGGGGG9EDGGGGCGGGGGGGGGGGGGEGGGGGGGGGGGGG<:<FEGGCGGGGGFGGGGDGGGGGGGGGGGG9FFFFGGGGGEEFDFGCGGGGGG8B@F+FFGGGGFGGGFGC7FGGGGEGEGGGGFFDE7FEFFDFGGF9?CGGGCGFGGFFFDFGGGGGGGCFGGGGGGGGFFF9CGF+1ACFG*<EEGGGGGGGCE8*/<CFGC6>FGGD*:C29*6/*:CCCF5<DDDG.0/7697/@47:))09**)).75)7<48<5
@M06045:235:000000000-JCY5N:1:1101:11978:1734 1:N:0:CTCAGA
GTTTCGCTTGGTCATTTAGAGGAAGTAAAAGTCGTAACAAGGTCTCCGTTGGTGAACCAGCGGAGGGATCATTACCGAGTTTACAACTCCCAAACCCAATGTGAACGTTACCAAACTGTTGCCTCGGCGGGATCTCTGCCCCGGGTGCGTCGCAGCCCCGGACCAAGGCGCCCGCCGGAGGACCAACCAAAACTCTTATTGTATACCCCCTCGCGGGTTTTTTTTTATAATCTGAGCCTTCTCGGCGCCTCTCGTAGGCGTGTCGACAATGAATCAAAACTTTCAACAACGGATCTCTTGG
+
CCCCCGGGGGGGGGGGGGGGGGGGGGGGGGGGGGGGGGGGGGGGGGGGGCFGGGGGGCFGGGGGGGGGGGGGGGGFGGGGGGGGGGGGGGGGGGGGGGFFGGGGGGGGGGCEFGGGFGGGGGFGGCEGCGGGDCDFGGGGFFEFEEGGGCGGGDGG7FEEGDFGDFFGGCCGDCGGEEGGGGGGECEGGGGGGGGGGC7FGG7@9CCGGGGGGD:CE8E?ECECEE*C?:EFCFFGF8CC?>FDGDCCGED4CD<ED=*95*97C<)1<6:69*17?GFFFGFFFF>@F>>)>3<F4=A>?
@M06045:235:000000000-JCY5N:1:1101:8853:1747 1:N:0:CTCAGA
GTTTCGCTTGGTCATTTAGAGGAAGTAAAAGTCGTAACAAGGTTTCCGTAGGTATGTTAAGCATCGAGTTCCTCCCTTTTTGTGACATTTCGCTAACCTGCAATCTTAGGTGAACCTGCGGAAGGATCATTACTGAGTTAGGGTCTTCTGGCCCGACCTCCAACCCTGTGTCTACCTTACCACGTTGCTTCGGCGGGCCTGTCGACAGGATCTGTCGGCTGCCGGCGGGTCTTAACCCCCGCTGGACAGTGCCCGTCGATGGCCAACCTCCTAAAACTCTTTGAAGAACCATTTCGTCTGG
+
CCCCCGGGGGEFGGGGGGGGGGGGGFGGGGFGGGGGGEGGGF-CFFGEFGDGGGG8EGGGGGGGGDGDGGFGGGGGGGGGGGGGGGGGGGGCFGEGFGFFGGFFGAFGEFFFEGGGCF=+FEEFGF9<FEFGGGFGFBFG<EEBFFFFCFFGFF+@FGGF@GFGEGGGE?<;FFGGGGGGGGGGGCDDGGF7CE>EGGGGGGGGGGGGFC+>EF;;FE8**3;CC=8CEG5C9FGFFGGGGD7>C*0**+*::5CE555CFC*>**//20*0?7FG4*999:*09976:FF4*//7(7(((
@M06045:235:000000000-JCY5N:1:1101:8213:1791 1:N:0:CTCAGA
GTTTCGCTTGGTCATTTAGAGGAAGTAAAAGTCGTAACAAGGTTTCCGTAGGTGAACCTGCGGAAGGATCATTAACGAATAACTATGGTGTTGGTTGTAGCTGGCTCCTCGGAGCATTGTGCACGCCCGCCATTTTTATCTTTCCACCTGTGCACCGACTGTAGGTCTGGATACCTCTCGCCTCCCTTCTCTTAGGGTTAAAGCGGATGCGGGGATTGCTCGCAAGGGCTCTCCTCGAACTTCCAGGCTCTACGTCTTTTTACACACCCCAATAGTATGATCCAGAATGATAGTCAATGGG
+
CCCCCGGGGGGFGGFGGFGGGGGGGCGFGGGGFEGGGCFGGFFGGGGGGGGGGCGGGGFFGGDFGGGGGGGGGGGGGFFEEGGGGGGGGGGG8CFGGGFGGGGGGGGGGGGGGGGGGG@FGGFEFEFGGGGGGGEBFFGGFGGGGFGGGGGFFFGGGGGGGGGDGGGGGGCEGGGGGGGDGGGGGGGFGGGGGCFGC,DFGBFCECCEGGGDEE5B6*<+AEG5CGFEEGFGGGGFCC6CFCFDGD4C6CGFDFGGCFGGGFF*7*9>CDDDFD6:?CF=*?FFFFFFFFF@6@=FBB<:4
@M06045:235:000000000-JCY5N:1:1101:13558:1792 1:N:0:CTCAGA
GTTTCGCTTGGTCATTTAGAGGAAGTAAAAGTCGTAACAAGGTCTCCGTTGGTGAACCAGCGGAGGGATCATTACCGAGTTTACAACTCCCAAACCCAATGTGAACGTTACCAAACTGTTGCCTCGGCGGGATCTCTGCCCCGGGTGCGTCGCAGCCCAGGACCAAGGCGCCCGCCGGAGGACCAACCAAAACTCTTATTGTATACCCCCTCGCGGGTTGTTTATAATCTGATCCTTGTCGGCGCCTCTCGTAGGCGTTTCGAAAATGAATCAAAACTTTCAACAACGGATATCTTGGTTC
+
CCCCCECCF<;CFFFFE<FFGGGFF<FCFFGFGGGGGGGEGGFGFG97DFGGEGGGGGGGGDEEEEE7FGDCFGGGGGDDFGGGGFFGGGGGGEFGGE@FCFFGFGDGG8FEEGGFAEFGAEC??+?B7>FGG?9?DAFCFGGGGGDCEGGGGEGGGG,FC>7<*>F:F7:C*4CFB:<<<FCCGF8FFCFE*223<:C+++3A@C:CFG8ECCCEE:;*;C?FG?7<FG++0<<@C+02/3>/*>>567CG***+1/)1*:**/9>7;:0*19=>FGFB**@@647:B:))*/*62?)2)
@M06045:235:000000000-JCY5N:1:1101:21841:1810 1:N:0:CTCAGA
GTTTCGCTTGGTCATTTAGAGGAAGTAAAAGTCGTAACAAGGTTTCCGTAGGTGAACCTGCGGAAGGATCATTAGTGAATTAAACATGCTTGGTGTCTTCGCTTCGGCAAGGCCCTTGCTTAAATCACATCCTAACACCTGTGAACTGTAAGACGTATGATGGGGTCTTTGGCCAAGTCATCGTCTGCCCATTTTTAACAAACAATTAATGTAACAAACGTAGTCTTATTATAACCTAATAAAACTTTCAACAACGGATCTCCTGGCCCTCGCATCGATGAAGAACGCAGCGTAAAGCGAT
+
CCCCCGCCFGGGGGDFFEGGGGFFFFEFFGEGGGGFGE9EFGGGGGGGGGGGGGGGGGGGFGGGGGGGFFGGGFGGGGGFGGGGFGGGGGGGGGGGGGG<F:BDECCEFCFGGFEGFGGGGGAFGGGGGGGGGGDFGGEGGGGDGCFFGGGFGGGFGFGGGFFFGCEGGGGFFGGGGGGGGGCDEFFG9E8BFCFGG,DEFDGG8CFGGGFFACFCGGGDGFGGFCGFGG7=FFG6<:?FF+CFGFGGGGGGGGF=C*8?CCFFD4*/*:CADC3C3;8CFFAFA5D@FFFB)7)))*-42
@M06045:235:000000000-JCY5N:1:1101:20351:1818 1:N:0:CTCAGA
GTTTCGCTTGGTCATTTAGAGGAAGTAAAAGTCGTAACAAGGTTTCCGTAGGTGAACCTGCGGAAGGATCATTCACAATAAGTGTTCAATGGCACTTTAAAATCCATTACCCACCTTGTGTGCAATGTAAGGAGGAGGGGTTGTCACAACCCCTCTTTCATTATACATACCAATCTTCTCTTGTTGTCTAACTTTTTGAGTATAAAAAACTCGAATACAACTTTCAACAACGGATCTCTTGGCTCTCGCATCGATGAAGAACGCAGCGTATAGAGATCGGAAGAGCACACGTCTGAACTCC
+
CCCCCGGGGGGGGGGGGGGGGGGGGGGGGGGGGGGGGGGGGGGGGGGGGGGGGGGGGGGGGGGGGGGGGGGGGGGGGGGGGGGGGGGGGGGGGGGFGGGGGGGGGGGGGGGGGGGGGGGGGGGGGGGGGGGGGGGGGGGGGGGGGGGGGGGGGGGGGGGGGGGGGGGGGGGGGGGGGGGGGGGGGGGGGGGGGGGGGGGFGGGGGGGGGGGG>ECGFGGGGGGGGGGGGGGG5CEGGGGGGGFFFGGGGEGGGFGGFFFGGGGGGGGGDGGFFC6FFCFFFGB>FFGFFFEFFFF?A@ADB
@M06045:235:000000000-JCY5N:1:1101:21404:1863 1:N:0:CTCAGA
GTTTCGCTTGGTCATTTAGAGGAAGTAAAAGTCGTAACAAGGTTTCCGTAGGTGAACCTGCGGAAGGATCATTATCGAGTACCGGTGCCCTCTAGGTGCCTACTCCCACCATCTGTTTACCTTTAACCGTTGCTTTGGCGGTCCGATACGTCGTATCCTCCGGCCCCGTCTGGGGCGGGAGAGTGACCGCCAGAGACCTTATCAAACCCGTCTTAACCGTGCAATCTGAGTACAACTTAATAAGTTAAAACTTTCAACAACGGATCTCTTGGTTCTGGCATCGATGCAGAACGCAGCGTAT
+
CCCCCGGGGGGGGGGGGGFFGGGGGGFGGGGGGGGGFGGCFGGGGEGGGGECEFGGGGGGGGGGGGGGGGFGGGGGGGGEGGGDGGGGGGGGGGGGGCFFFCGGGGF,CFGGGGGGGGFGGGGGGGGFGGGGGGGGFGGDGGGGFGGGGFDGEGGGGGGGGEEEGGGGGDA:FCFFGGGGGGGGGFGFGCEGG8CFF8CFFC79CFGGG>/;C8CFGGGGGGGGGG?9C9<9<?CFG?EF?7CFFG>FCC6CCCFGFC451=3D33CFGFF?FF679C:)*757>4/**9)<)<:>27:0(
@M06045:235:000000000-JCY5N:1:1101:12453:1923 1:N:0:CTCAGA
GTTTCGCTTGGTCATTTAGAGGAAGTAAAAGTCGTAACAAGGTTTCCGTAGGTGAACCTGCGGAAGGATCATTCATAATAAGTGTTTTATGGCACTTTTTAAATCCATATCCACCTTGTGTGCAATGTCAGTCGATCTTCTTCATGGAGATCGACCAAACATCAACCTTTATTTTTTAACTCTTTGTCTGAAAAATATTATGAATAAACAATTCAAAATACAACTTTCAACAACGGATCTCTTGGCCCTCGCATCGATGAAGAACGCAGCGTATAGAGATCGGAAGAGCACACGTCTGAAA
+
CCCCCGGGGG@FFFFFGGGFGGGGGGGC<@FFFGGCFEGGGGGGGGGGGGGGG9FGGFFECFEGECEGDF,ECFGGFGGGGGGGFFGF9FGGGGGGGGGGFGGGGD@F?EFDFGG?DGGGGEF?AEFGGGFBEGCEGEGGFCGGGGGFGGGFD7FFE8<DC<FGGFGGFGGFEFGGECFFF9FFGADDECEGG9>FGGGGFF,@FGGGGGGGFF;;AECFAFFGGGEFGGGGGGGGC8?7=CF*<7*/1:9DGDD=4CFG:,+07DDD5DG:B5;C7;@AFG::DFC5:6:F>>FF0FBA-
@M06045:235:000000000-JCY5N:1:1101:22981:1926 1:N:0:CTCAGA
GTTTCGCTTGGTCATTTAGAGGAAGTAAAAGTCGTAACAAGGTTTCCGTAGGTGAACCTGCGGAAGGATCATTACCGAGTGAGGGCCCTCTGGGTCCAACCTCCCACCCGTGTTTATCATACCTAGTTGCTTCGGCGGGCCCGCCGTCATGGCCGCCGGGGGGCACCCGCCCCCGGGCCCGCGCCCGCCGAAGCCCCCCTGAACGCTGTCTGAAGATTGCAGTCTGAGCGATTAGCTAAATCAGTTAAAACTTTCAACAACGGATCTCTTGGTTCCGGCATCGATGAAGAACGCAGCGCAT
+
CCCCCGGGGGGGGGGGGFGGGGGGGGGGGGGGGGGGGGGGGGGGGGGGGGGDEGGGGGGGGGGGGGGGGGGGGGGFGGCGGFGGGGGGGGGGGGGGGGGGG8FGGGGGGGGGGGGGGGGGGGGGGGGGGGGGGGGGDEEGGDGDGGGGGGGG>FGGGEGEGGGGGGGECGGGGGEGEEEGGGDGGDEEGGGDGGGCGGGGC*<A@EECGFG7C@9CCF@GGFGGGGFGGEC*;*<E9EF9?FCDCF=FGGGGGFGGGGFGGGDD5CDGFF>==DFC>35>DGF:>FC49FFFEE55()(-,
@M06045:235:000000000-JCY5N:1:1101:21107:1935 1:N:0:CTCAGA
GTTTCGCTTGGTCATTTAGAGGAAGTAAAAGTCGTAACAAGGTTTCCGTAGGTGAACCTGCGGAAGGATCATTAATGTATATTGAATTTTATATTCTTTATCAACCCACACTGTGTACCTTTTTACTGTTGCTTCCATGGGACATGGCTCTGCCACGTCGGCCTTATGGCTGGTGAGCGCCCATGGGAGGAAAACAAAACTCTTTGTTACAATTGAAGTCTGTCTGAATTGTTTATATTAAACGTTAAAACTTTCAACAACGGATCTCTTGGTTCTCGCATCGATGAAGAACGCAGCGTAT
+
CCCCCGGGGGGGGGGGGGGGGGGGGGGGGGGGGGGGGGGGGGGGGGGGGGGGGGGGGGGGGGGGGGGGCGGGGGGGGGGGGGGGGGGCGGGGGGGGGGGGGGFGGGGGGGGGGGGGFGGGGGGGGGGGGGGGGGGGGG,?FGGGGGGF8FGGGGGGGGGGGEEDFGGGGGF:@FGGGGGGGGGGGDFFGGGGGGGGGGFCFFGGGGGFFGGGGGGGGGGCGGFCGEFGGGGGGGGGGGGGGF?7AC9FGCC6BBFGGDCCF55*7C*+;DGFFFA0125>)<)..1:A8@FFE@EF93(-(
@M06045:235:000000000-JCY5N:1:1101:7901:1959 1:N:0:CTCAGA
GTTTCGCTTGGTCATTTAGAGGAAGTAAAAGTCGTAACAAGGTTTCCGTAGGTGAACCTGCGGAAGGATCATTACCGAGTGAGGGCCCTCTGGGTCCAACCTCCCACCCGTGTTTATCATACCTAGTTGCTTCGGCGGGCCCGCCGCCATGGCCGCCGGGGGGCACCCGCCCCCGGGCCCGCGCCCGCCGAAGACCCCCCTGAACGCTGTCTGAAGATTGCAGTCTGAGCGATTAGCTAAATCAGTTAAAACTTTCAACAATGGATCTCTTGGTTCCGGCATAGATGAAGAACGCAGCGTA
+
-ACCCGGGGGGGGGGGGGGGGGGGGGGGGGGGGGGGGGGGGGGGGGGGGGGGGGGGGGGGGGGGGGGGGGGGGGGGGGGGGGGGGGGGGGGGGGGGGGGGGDGGGGGGGGGGGGGGGGGFGGGGGGGGGGGGGFGGGGGGGGGGEGEGFGFGFDEFGGGGGGDGGCCEC?EEGEEGEEED8*2CGE/:C:C*/;8@FEEC:CC?E58**/009+<E<EGFF+<:CFGGGGGG*5EEG9?9F*<FGCDFG?F6FC:7CGGG4A:C*:F*:7:**:>*<7@D))9?460*96*955>B>DF?1
@M06045:235:000000000-JCY5N:1:1101:15128:1961 1:N:0:CTCAGA
GTTTCGCTTGGTCATTTAGAGGAAGTAAAAGTCGTAACAAGGTCTCCGTTGGTGAACCAGCGGAGGGATCATTACCGAGTTATACAACTCCCAAACCCACTGTGAACCTTACCTCAGTTGCCTCGGCGGGAACGCCCCGGCCGCCTGCCCCCGCGCCGGCGCCGGACCCAGGCGCCCGCCGCAGGGACCCCAAACTCTCTTGCATTACGCCCAGCGGGCGGAATTTCTTCTCTGAGTTGCACAAGCAAAAACAAATGAATCAAAACTTTCAACAACGGATCTCTTGGTTCTGGCATCGATG
+
CCCCCGGGGGGGGGGGGGGGGGGGGGGGGGGGGGGGGGGGGGGGGGGGGGGGGGGGGGGGGGGGGGGGGGGGGGGGGGGGGGGGGGGGGGGGGGGGGGGGGGGGGGGGGGGGGGGGGGGGGGGGGGGGGGGGGGGGGGDFGGGGGGGGGGGGGGGGGGGGGGGGGGGGGGGGGGGGGGGGGGC>EEGGGGGGGGGCG7CFGFFGFGGGGGGGGF5CEGGGGDGFDFGGGGGGGGGGCFGFFGGGGGFGGGGDFGFFCDFD77CGGFGGGGFFFGFF>DB@@FFFFFFFFFFFFF>FFF?B.
@M06045:235:000000000-JCY5N:1:1101:8424:2025 1:N:0:CTCAGA
GTTTCGCTTGGTCATTTAGAGGAAGTAAAAGTCGTAACAAGGTTTCCGTAGGTGAACCTGCGGAAGGATCATTACCGAGTGAGGGTCTCTCAGGCCCGACCTCCCACCCTGTGTTTTTGTGACCTTGTTGCTTTGGCGGGCCCGCCTCGATGAGAGGCCGCCGGAAGCTCACGCTTTGGGCCCGTGCCCGCCAGTAGCCCCCTTAAATTCTTAATAAATCTGTCGTCTGAGTCCATGGATATAATGAAAAAAACTTTCAACAACGGATCTCTTGGTTCTGGCATCGATGAAGAACGCAGCG
+
CCCCCGGGGGGGGGGGGGGGGGGGGGGGGGGGGGGGGGGGGFGGGGGGGGEGFGGGGGGGGGGGGGGGGGGGGGGGGGGGGGGGGGGGGGGGAEEGGGEEGGGGGGGDGGFGFEGGGGGGGGGGGGGGGGGGGGDGGCCGGGEFEFEEGCFCGGFGDGFECEGGEGCFC:,?FGFGFFG7<FGGFE8FFEGGCC8C@9BFDG5CCF7:ECEFGGFFG?<CCCFGGGFF=@:CFC?FFGGGGF?CCFCFGGFDG**<7<FC*<CFGGG770:BFDFGF>6*7*)/009776BB=6531)-(,
@M06045:235:000000000-JCY5N:1:1101:7435:2069 1:N:0:CTCAGA
GTTTCGCTTGGTCATTTAGAGGAAGTAAAAGTCGTAACAAGGTCTCCGTTGGTGAACCAGCGGAGGGATTATTACAGAGTCTTCTGAACTCCAAACCATTGTGAACATATCATGTTGCTTCGGCGGGATGCCGGGTGGACCAGCGCCCCCGCGCCGCCCGCCGGAGGCCAAACTCTTGTTTTCTAGCGGAATCTTCTGAGTCTTTATAAATAAGCAATCAAAACTTTCAGCAACGGATCTCTTGGCTCTGGCATCGATGAAGAACGCAGCGTATAGAGATCGGAAGAGCACACGTCTGAAC
+
CCCCCGGGGGGGGGGGGGGGGGGGGGGGGGGGGGGGGGGGGGGGGGGGGGGGGGGGGGGGGGGGGGGGFGGGGGGGGGGGGGGGGGGGGGGGGGGGGGGGGGGGGGGGGGGGGGGGGGGGGGGGGGGGGGGGGGGGGGGGGGGGGGGGGGGGGGGGGGGGGGGGGGGGGFFFGGGGGGGGGGGGFFGGGGGGFGGGGGGGGGGGGFGGGGGF7EGGGGGGGGGGGGGGGGFGGGGGGEGGGGGGGGCGGGGGGGGGGGGGGGGDFGGDGDGFFGFGFGFFFGFFFDFFF@>FFFFFFFF<2
@M06045:235:000000000-JCY5N:1:1101:16264:2072 1:N:0:CTCAGA
GTTTCGCTTGGTCATTTAGAGGAAGTAAAAGTCGTAACAAGGTCTCCGTTGGTGAACCAGCGGAGGGATCATTACCGAGTTTACAACTCCCAAACCCCTGTGAACATACCACTTGTTGCCTCGGCGGATCAGCCCGCTCCCGGTAAAACGGGACGGCCCGCCAGAGGACCCCTAAACTCTGTTTCTATATGTAACTTCTGAGTAAAACCATAAATAAATCAAAACTTTCAACAACGGATCTCTTGGTTCTGGCATCGATGAAGAACGCAGCGTATAGAGATCGGAAGAGCACACGTCTGAA
+
CCCCCGGGGGGGGGGGGGGGGGGGGGGGGGGGGGGGGGGGGGGGGGGGGGGGGGGGGGGGGGGGGGGGGGGGGGGGGGGGGGGGGGGGGGGGGGGGGGGGGGGGGGGGGGGGGGGGGGGGGGGGGGGGEGGGGGGGGCGGGGGGGGGGGGGGGGGGGGGGGGGGGGGGGGGGGGGGGGGGGGGGGGGGGGGGGGGGGGGGGG<CFGGGGGFGFGGGGGGFGGGGGGGGFCGGGGG=EGGGFGCFGFGG9:CCDFFGGGG=D7*CFFGGG5DB5C>GFGFFFGFFEDCFFFF>>@DF?>1<A
@M06045:235:000000000-JCY5N:1:1101:12042:2073 1:N:0:CTCAGA
GTTTCGCTTGGTCATTTAGAGGAAGTAAAAGTCGTAACAAGGTCTCCGTTGGTGAACCAGCGGAGGGATCATTATAGAGTGTAAACTCCCTAACCTTTGTGAACATACCTGTTGCTTCGGCGGTCCTCACCGGCCGCCGAAGGCCTATATTCTTGAATTTACATGAATTTCTGAGTATCAAACAAAAATAAATAAAAACTTTCAGCAACGGATCTCTTGGCTCTGGCATCGATGAAGAACGCAGCGTATAGAGATCGGAAGAGCACACGTCTGAACTCCAGTCACCTCAGAAACTCGTATG
+
CCCCCGGCCGGGGGGGGGGFGGGGGGGGGGGGGGGGGGGFGGGGGGGGGFGGGGGGFFFGFEGCFGGGGGGGFGGFEDGFFGGGGGGGGGGFGCFFGGGG8FGGFGGF<FFGGGGGCEEECGEGGGGGEGEC@=FGGG:7+@FFGGGGG<FGGGFGFGGGGCF9FCD@CCFGCCFFGFFCABCFG7B<FC>;,@F@FGGFFGGGGGGFGE>=**2;9<;FG+<ECFFG7EC68CEGGFFGCD5<CE9C*+;>7C><D=GDDCGFGDCD309>FG?D7707?F?7@=756:F/)7*9-8::.
@M06045:235:000000000-JCY5N:1:1101:20657:2079 1:N:0:CTCAGA
GTTTCGCTTGGTCATTTAGAGGAAGTAAAAGTCGTAACAAGGTCTCCGTTGGTGAACCAGCGGAGGGATCATTACAGAGTTGCAAAACTCCCAAACCATTGTGAACGTTACCTAAACCGTTGCTTCGGCGGGCGGCCCGGGTCCTTCCCGGCGCCCCTCGGCCCTCGCGGGCGCCCGCCGGAGGAAAACCAAACTATTGCATTGTATGGCCTCTCTGAGTCTTCTGTACTGAATAAGTCAAAACTTTCAACAACGGATCTCTTGGTTCTGGCATCGATGAAGAACGCAGCGTATAGAGATC
+
CCCCCGGGGGGGGGGGGGGGGGGGGGGGGGGGGGGGGGGGGGGGGGGGGGGGGGGGGGGGGGGGGGGGGGGGGGGGGGGGGGGGGGGGGGGGGGGGGGGGGGGGGGGGGGGGGGGGGGGGGGGGGGGGGGGGGGGGGGGGGCFGGGGGGGGGGGGGGGGGGGGGGGGGGGGGGGGGDEGGEEGGDGGGGGGGGGGGDGGGGGFGCFGGGGGGG889C@EFDCC7+<EEFDCGGGGGG<<9?FFGGGG7EG*=<GGGG*9>C<CGFGGGG>FFFD7C?DF=FFFFFFD).<>.7;?B4*.-,
@M06045:235:000000000-JCY5N:1:1101:23920:2083 1:N:0:CTCAGA
GTTTCGCTTGGTCATTTAGAGGAAGTAAAAGTCGTAACAAGGTTTCCGTAGGTGAACCTGCGGAAGGATCATTACCTAGAGTATTGTAGGCTTTGTCCTGCTGTCTCTTACCCATGTTTTTTGAGTACTTACGTTTCCTCGGCGGGTTCGCCCGCCGATTGGACAATTTAAACCCATTGCAGTTGCAATCAGCGTCTGAAAAACTTTAATAGTTACAACTTTCAACAACGGATCTCTTGGTTCTGGCATCGATGAAGAACGCAGCGTATAGAGATCGGAAGAGCACACGTCTGAACTCCAG
+
CCCCCGGGGGGGGGGGFGGGGGGGGGGCGGGGGGGGGGGGGGGGGGCGGGGFG@FFGGGGGGGGGGGGGGGGGGGGGFGCFGGGGGGGGGGGGGGGGGGFGGGGGFGGFFFCFGGGGGGGGGGGGGGGGGGGGGGGGGGGGGGGGGGGGE>FGGGGGGGDGGGGGGGGGGFGGGGGGGGGFGGGGDDGFFCFGGEGGGGGFGGGGFGC9CCGEFGF7CCFGGGGGGGG=E85;CCEGF7CFG7CGGFFFGCFG>7CDD75CGGDDG>DDFC=BFFG@GE:@<FFFFGFDFF<FF?FA14)(
@M06045:235:000000000-JCY5N:1:1101:20980:2123 1:N:0:CTCAGA
GTTTCGCTTGGTCATTTAGAGGAAGTAAAAGTCGTAACAAGGTTTCCGTAGGTGAACCTGCGGAAGGATCATTAACGAGTTAGGGTCCCTCGTGGCCCGACCTCCCAACCCTTTGTCTACTTAACCACTGTTGCTTCGGCGAGCCCGTCTGTAATGGACCGCCGGGGGGTACCTTGATCGGCCCTCTGGTCAGCGCTCGTCGGTGGCCAAACTTTTAAAATCTTAACCAAACGTGCCTCAGTCTAAGTATTATTTGTTAAATAAAAGCAAAACTTTCAACAACGGATCTCTTGGTTCTGGC
+
CCCCCGGGGGGGGFGFGGGGFGGGFGCGGGGGGGGGFCFGGGGGGGFGFFG@9CCFGGGGGEGEG7FFGGGFEFGGCCFC@AFFGFGGGGGGGGGGEGGG7>4EFGE=+=FGGGGFGGGFGAFDGC=@FCGGGGFFGGGGGGGD+AFGCFCBBFFFC9,<CEFGGGGGGE*:CCCCCFGGGC88CGGGGGGGGGCCEE5*1:CGGGGGGG8CG7FGF?CFDFFGCCFFGGFGGFFF5<?+AFG77C7FC9CD7FGFGGGFGGGCF7><FFGF)CFD@>=@FFF)57*8B69F?FFF>B)3)
@M06045:235:000000000-JCY5N:1:1101:17364:2201 1:N:0:CTCAGA
GTTTCGCTTGGTCATTTAGAGGAAGTAAAAGTCGTAACAAGGTTTCCGTAGGTGAACCTGCGGAAGGATCATTCATAATTTAGTGTTTTATGGCACTCTTTAAAAAAATCCATATCCACCTTGTGTGCAACGTTTTTGAACTCTCTGGCATTAAAAAGCCAAGAGGGTTTGATTAACTTAACACCTTTAAAGCAGTTTGTCTGAATATCTATTTCTGAATAAACAATTCAAAATACAACTTTCAACAACGGATCTCTTGGCTCTCGCATCGATGAAGAACGCAGCGTATAGAGATCGGAAG
+
CCCCCGGCFCGFGFFGGDEEFGGGGG<FFGEGDCFFGCEGGGCFGGGGEFCFC,CFCFFGCGGFGGGFFGGGGGGGC<F@,CEEFFFFGFGGGFCGCFGGCFEGGFGE@FGGCFFGFDGGGGEEGFG9FGGGEFGGFGGGGGGGGFGGGGGFGGGGGGGE8FGFFGGEFDGGGCFGCGGGGGGGGGFGGGFGGGGGGGGGCFFDAAFGGGGGGFCGCC7EFGFGGGGFFGFDFFGDG,CF9CCEGGFGGDGGGGGGGFDFFEGGGD*:>DDFFFAFFFFFFG3>>ECBDF44*/=4:><B(
@M06045:235:000000000-JCY5N:1:1101:16992:2209 1:N:0:CTCAGA
GTTTCGCTTGGTCATTTAGAGGAAGTAAAAGTCGTAACAAGGTTTCCGTAGGTGAACCTGCGGAAGGATCATTACCGAGTGAGGGTGCTCCGTCGCCCGACCTCCCAACCCTGTGTCTACTGTACCTTGTCGTTGCTTCGGCGGACCGGTTGCTGACCAACTGGTTTCGACCGCCGGGGGCCCTGTCGCCCCTGGAGCGCGTCCGCCGATGGCCCAACTCCAAAAACTTCTTGACCCCGAAACCAGTGTCGTCTGAAAACACGTTTGTGATAAGTACAATCAAAAACAAAACTTTCAACAA
+
CCCCCGGGGGGGGGGGGGGGGGGGGGGGGGGGGGGGGEGGGGGGGGGGGGGGCFGGGGGGGGGGGGGGGGGGGGGGGGGFGGGGGGGGGGGGGGGGGGGGGGGGGGGGGGGGGGGGGGFFFGGGGGGGGGGGGGGGGGGGGGGGGGGGGGGGGGGFGGGGGGGGGGGGGGGGGGGGGGGGGGGGGGGGGGGGGGGGGGGGGEGDGGGD>CGGGGGEGGGGGGFFGFGGGFGG7EEGG=E5=CEGGGGCGGGGGCGC7CFGGGGGGGGGGGGFFFFFFGFFFGFFF>DFFFF@@=FFFFFF?
@M06045:235:000000000-JCY5N:1:1101:14709:2240 1:N:0:CTCAGA
GTTTCGTTTGGTCATTTAGAGGAAGTAAAAGTCGTAACAAGGTCTCCGTTGGTGAACCAGCGGAGGGATCATTACAGAGTTGTAAAACTCCCTAAACCATTGTGAACATTACCTAAACCGTTGCTTCGGCGGGCGGCCCCGGGGTTTACCCCCCGGGCGCCCCTGGGCCCCACCGCGGGCGCCCGCCGGAGGTCACCAAACTCTTGATAATTTATGGCCTCTCTGAGTCTTCTGTACTGAATAAGTCAAAACTTTCAACAACGGATCTCTTGGTTCTGGCATCGATGAAGAACGCAGCGTA
+
CCCCCGGGGGGGGGGGGGGGGGGGGGGGGGGGGGGGGGGGGGGGGGGGGGGGGGGGGGGGGGGGGGGGGGGGGGGGGGGGGGGGGGGGGGGGGGGGGGGGGGGGGGGGGGGGGGGGGGGGGGGGGGGGGGGGGGGGGGGGGGGGGGGGGGFGGGGGGGGGGGGGGGGGGGGDGGEGGGGGGEGGGGGGGEEGGGFGG6CGGGGGFGGFG7CFGGGG?5C9CCGGGFFFCCGEFGGEEGGFG>FGG?CFGGGGFFGFFFCFF=<>D<<CFGGFFGF>FFF?FG45@FFFF?FFFFF39@FF2
@M06045:235:000000000-JCY5N:1:1101:13166:2242 1:N:0:CTCAGA
GTTTCGCTTGGTCATTTAGAGGAAGTAAAAGTCGTAACAAGGTCTCCGTTGGTGAACCAGCGGAGGGATCATTACCGAGTTTACACTCATAACCCTTTGTGAACATTATAACTTGTTGCTTCGGCGGCTTCTTCGGGAGCCCGCCGGCGTTTCAGTATCTCTGTTTGTACCCGACGATACATCTGAGTGTTCTTAGCGGACTATAAAAACTTTTAACAACGGATCTCTTGGTTCTAGCATCGATGAAGAACGCAGCGTATAGAGATCGGAAGAGCACACGTCTGAACTCCAGTCACCTCAG
+
CCCCCGGGGGGGGGGGGGGGGGGGGGGGGGGGGGGGGGGGGGGGGGGGGGGGGGGGGGGGGGGGGGGGGGGGGGGGEGGGGGGGGGGGGGGGGGGGGGGGGGGGGGGGGFFGGGGGGGGGGGGGGGGGGGGFGGGGGGGGGGGGGGGGGGGGGGGEGGGFFGGGGGGGGGGGGGGGGGGGGGGGGGGGGGGGFGGGGGDGGDGGGGGCFGGGGGGGGGGGE=EGGGGGGF92A<FGGGGFGGGC<EGGGGGGDDGGG***9EGGG7FFGDDFFGFC@FF>>DFF4=7@FFFFFFFFDFBB(
@M06045:235:000000000-JCY5N:1:1101:9113:2264 1:N:0:CTCAGA
GTTTCGCTTGGTCATTTAGAGGAAGTAAAAGTCGTAACAAGGTCTCCGTTGGTGAACCAGCGGAGGGATCATTAAAGAGTTGCAAAACTCCCAACCATTGCTAAACAACCACTGTTTCTTCGGCGGGTGGCCGCATGGCCGCGCGCACCCCTCTCGGGGGTGACGCACCCCGCCGGAGCACACCAAACTCTTGTCATTATTGATGCTCTGAGTAAAAAACAAAATTATTACAACTTTCAACAATGGATCTCTTGGCTCTGGCATCGATGAAGAACGCAGCGTATAGAGATCGGAAGAGCAC
+
CCCCCGGGGGGGGGGGGGGGGGGGGGGGGGGGGGGGGGGEFGGGGGGGFGGGGGGGGGGFFGGGGEGFFD@FGCGGGGGGGGGGGGGGGGGGGGGGGGGGGGGGGGGFGGDGGGG9FGGGGFGGDGGGGGGCGGFGG@DDFGEEEGGGGGE<@:CG7FGGGGGGEGDGG*=EGGGGCECCGGFG>C*:CGCGGGGGGGGGGCAFGGDFC79FGD+<FGGGDEGEFGGG9C?FGFFGCF9FFFGG9FGGGGCFGCC64CCCGGCFGGGGFCFFFGFGFGFFFD))77*9=FFFFEDEF>::(
@M06045:235:000000000-JCY5N:1:1101:14471:2269 1:N:0:CTCAGA
GTTTCGCTTGGTCATTTAGAGGAAGTAAAAGTCGTAACAAGGTTTCCGTAGGTGAACCTGCGGAAGGATCATTACTGGGAAAATGTCCCCCTCGGTTGACAGCTGCTGCTTCTTGCCACTGGGCAAGGGTGGCAGTGATCCCGTCACCATGCAAAGATGCCCCAGTTGCCTTGGCAGGTGCCACAACATGTCAGTTGGTGCATGCTTGTGTCATCTGGCACTTGGCCCCATCATCAGCAGACATGCCCTGCCAAAGGACCAAACTTTGAAACTCTTGCGATACAGACCAGCCGCTTGCTGG
+
CCCCCGGGGGGGGAE9FGGFG?CEFFGDFFGGCCFEGGFGF8ECGGGGGGGGGGGGDFFFDGCFEEDFDFGGGDEFGG8CCFGF9FE@FGGGGGGGGGGGG=FGGGDFGGGGGGGFG,CB=8EFGGGGGFGGGFGGGGGEC=FGGDFGEFGGGCCCF<?,=E=FCFGEGGGG8DC:FEEDAFGGGGGGGGB;;EFFFGGGFFFFGFGGGGGGGGGGGGF>DED<DFFD>EGG?E9=:CC8FGGGGGGGFGC>*;5CFCCFGGCDCFFFC>DFF4@FACBDFGFF67>>5<:))7.71><43
@M06045:235:000000000-JCY5N:1:1101:16527:2292 1:N:0:CTCAGA
GTTTCGCTTGGTCATTTAGAGGAAGTAAAAGTCGTAACAAGGTCTCCGTTGGTGGACCAGCGGAGGGATCATTACCGAGTTTACAACTCCCAAACCCCTGTGAACATACCTATCGTTGCTTCGGCGGGATGCCCCAGTTTGACGCAAGCTGGACCCAGGCGCCCGCCGGAGGACCCAAACTCTTGTTTTATTTATGTATCTTCTGAGTAAACCAGCAAATAAATTAAAACTTTCAACAACGGATCTCTTGGTTCTGGCATCGATGAAGAACGCAGCGTATAGAGATCGGAAGAGCACACGT
+
CCCCCGGGGGGGGGGGGGGGGGGGGGGGGGGGGGGGGGGGGGGGGGGGGGGGGGGGGGGGGGGGGGGGGGGGGGGGGGGGGGGGGGGGGGGGGGGGGGGGGFGGFFGGGGGGGGGGGGGGGGGGGGGGGGGGGGGGGGGGGGGGGDEGGGGGGGGGGGGGGGGGGGGGGGGGGGGGGGGGGGGGGGGFGFGGGGGGGGGGGGGGGGGGGGGGGGGGGGGGGGGGGGGGGGFCFGGGGG5CGGGGGGGGGGGGGGGGGGGGGGFGGGGGGGFEED:DFCEBFGFFFFFFFB>@>F?6?FFB(
@M06045:235:000000000-JCY5N:1:1101:19515:2308 1:N:0:CTCAGA
GTTTCGCTTGGTCATTTAGAGGAAGTAAAAGTCGTAACAAGGTAACCGTAGGTGAACCTGCGGTTGGATCATTAGAAAATTTGAAGCTCTGCTTCAGAAACACTGTGTGCACCGTTATCTGTCTCTGGCAGGATCAGGGAAGCAGCAATGCTACCCCCCTGCCAAAGGAGTGGGGACTCCCCTCGTGGGAGACCTCGCTCCTGTTGATGAACACTTTGTCTGTTTTTATTCTGTCTGAAACTTTTCTTCACCTTGTGTGAGAAATTGAAAACAACTTTTGGCAACGGATCTCTTGGCTCTC
+
CCCCCGGGGGGGGGGGGGGGGGGGGGGGGGGGGGGGGGGGGGGGGGGGGGGGGGGGGGGGGGGGGGGGGGGGGGGGGGGGGGGGGGGEGGGGGGGGGGGGGGGGGGGGGGGGGGFGGGGGGGGGGGGGGGGGGGGGGGGGGGGGGGGGGGGGGGGGGGGGGGGGGGGGGGFGGGGGGGGFGGGGGGGGGGGGFGGGGGGGGGGGGGFGGGGGGGGGGGGGGGGGGGGGFGGGGGGGGGGGGGGGGGGGGGGGGGGGGFG=FFGGGGGCGGGFFGFFFGFF>FFFFF:DEBFFFF=?BF7?7
@M06045:235:000000000-JCY5N:1:1101:15572:2317 1:N:0:CTCAGA
GTTTCGCTTGGTCATTTAGAGGAAGTAAAAGTCGTAACAAGGTCTCCGTTGGTGAACCAGCGGAGGGATCATTATCGAGTTCTAAACAACTCCCAAACCCATGTGAACATACCTTTTGTTGCTTCGGCGGGATCGCCCCGGGTGCCATTCAGTTGCGCCCCGGAGTCAGGCGCCCGCCAGAGGACCGAAACTCTTGTATTATTGAGAATTTCTGAGTGGATTAAACAAATAATCAAAACTTTCAACAACGGATCTCTTGGTTCTGGCATCGATGAAGAACGCAGCGTATAGAGATCGGAAG
+
CCCCCGGGGGGGGGGGGGGGGGGGGGGGGGGGGGGGGGGGGGGGGGGGGGGGGGGGGGGGGGGGGGGGGGGGGGGGGGGGGGGGGGGGGGGGGGGGGGGGGGGGGGGGGGGGGGGGGGGGGGGGGGDGGGGGGGGGGGGGGGGGGGGGGGGGGGCGGGGGGGGGGGGGGGGEFGGEFGGGGGGGGGGDGGGGGGGGGGGGGGGGGGGGGGGFGGFGGGGGGFGCCFGGGFGGGGGGGGGGGGGGGGGGGGGG<5CGGGGGGFGGFG69:FGFFGFCBGFFFGFFFFC@:?F=444=?FBB(
@M06045:235:000000000-JCY5N:1:1101:14138:2332 1:N:0:CTCAGA
GTTTCGCTTGGTCATTTAGAGGAAGTAAAAGTCGTAACAAGGTCTCCGTTGGTGAACCAGCGGAGGGATCATTACCGAAGTTACCTTCAAAACCCACTGTGAACCTTACCTCTTGCCGCGTTGTCTCGGCGGGAGGCGGTGGGCGTCTCGCGCCCCCAGCGGGCCGTGCCGCTCCCGTCCCCGCCGGCGGCGCCAAACCCTAAATTTACAGCGGACTGTACGTTCTGATTTACAAAAAAAAACAAGTTAAAACTTTCAACAACGGATCTCTTGGTTCTGGCATCGATGAAGAACGCAGCGT
+
CCCCCGGGGGGGGGGGGGGGGGGGGGGGGGGGGGGGGGGGGGGGGGGGGGGGGGGGGGGGGGGGGGGGGGGGGGGGGEGGGGGGGGGGGGGGGGGGGGGGGGGGGGGGGGGGGGGGGGGGGGGGGGGGGGGGGGGGGGGGGGGGGGGCCGGGFGDGGGGGGGGGGGGGGGGGEGGG>CGGGGGGGGGGGGGEGGGDGGGGGGFFFGEGGC6EGECE5>AFGGFFFFF9EGGGFFFGGGGGGGEGG=00CGGGCGDGG7F:**971>7>7CDF4CFFFG?4?F=674*089*9?55>>)3,-
@M06045:235:000000000-JCY5N:1:1101:17782:2333 1:N:0:CTCAGA
GTTTCGCTTGGTCATTTAGAGGAAGTAAAAGTCGTAACAAGGTTTCCGTAGGTGAACCTGCGGAAGGATCATTAATGTATATTGAATTTTATATTCTTTATCAACCCACACTGTGTACCTTTTTACTGTTGCTTCCATGGGACATGGCTCTGCCATGTCGGCCTTATGGCTGGTGAGCGCCCATGGGAGGAAAACAAAACTCTTTGTTACAATTGAAGTCTGTCTGAATTGTTTATATTAAACGTTAAAACTTTCAACAACGGATCTCTTGGTTCTCGCATCGATGAAGAACGCAGCGTAT
+
CCCCCGGGGGGGGGGGGGGGGGGGGDGGGGGGGGGGGGGGGGGGGGGGGGGGGGGGGGGGGGGGGGGGGGGGGGGGGGGGGGGGGGFGGGGGGGGGGGGGGGGGGGGGGGGGGGGGGGGGGGGGGGGGGGCFGGGFGGGGGGGGGGGGGGGGGGGGGFGGGGGGGGGFGGGGGFGGGGGGGGGGGGG?FGGGFFGCFFGGGGGGGGGGGGGGGGGGGGGGGGFGFGGGFGFGGFFGFGGGGGGG:?FGFFFGGCDCGC4CCGC497*CFC>AAFA:ACEFFGFFFF@FFFFFEFF>BE:?(
@M06045:235:000000000-JCY5N:1:1101:23104:2345 1:N:0:CTCAGA
GTTTCGCTTGGTCATTTAGAGGAAGTAAAAGTCGTAACAAGGTTTCCGTAGGTGAACCTGCGGAAGGATCATTACCGAGTGCGGGCCCTCGCGGCCCAACCTCCCACCCTTGTCTCTATACACCTGTTGCTTTGGCGGGCCCACCGGGGCCACCTGGTCGCCGGGGGACGCACGTCTCCGGGCCCGCGCCCGCCGAAGCGCTCTGTGAACCCTGATGAAGATGGGCTGTCTGAGTACTGTGAAAATTTTCAAAACTTTCAACAATGGAACTCTTGGTTCCGGCATCGATGAAGAACGCAGG
+
CCCCCFGGGGGGGGF@DEGGGGGGFFFGGFFFGEGGGGFFGGGGGEFGGGGGCGDEFGGGGGGGGGGGGGGFGGGGGGGFGGGGGGGGF8FFEGGGGGGGGFGGGGGGGGGFFGEFEAFDAFFGGGGGGGFGG9BFGGGGGGGGGGGGGCGGGGGGGGGGDGGGGGGGCEEEDGGG88FEE8EEEGGGGGGDGGG8EEGGG5EFGCCFG:ECCCGGGGGGGF?CCFGGCGCC7CGFGGFFG7FGCFF*+<::>DC+CC:7FEG<*:FC*996@7=F=D*<85@>7)*8)09=?7?@67(4(
@M06045:235:000000000-JCY5N:1:1101:11716:2355 1:N:0:CTCAGA
GTTTCGCTTGGTCATTTAGAGGAAGTAAAAGTCGTAACAAGGTCTCCGTTGGTGAACCAGCGGAGGGATCATTACCGAGTTTACAACTCCCAAACCCAATGTGAACGTTACCAAACTGTTGCCTCGGCGGGATCTCTGCCCCGGGTGCGTCGCAGCCCCGGACCAAGGCGCCCGCCGGAGGACCAACCAAAACTCTTATTGTATACCCCCTCGCGGGTTTTTTATAATCTGAGCCTTCTCGGCTCCTCTCGTAGGCGTTTCGACAATGAATCAAAACTTTCAACAACGGATCTCTTGGTTC
+
CCCCCGGGGGGGGGGGGGGGGGGGGCFGGGFGGGGGGGGGGGGGGGGGGGGFGCGGGGGGFFGEGGGGGFGGGGGGGGEGGGG?CFGGGGGFGGGGGGGGGGGGGGGGGFFGGGGGGGGFGGGGGDDGGGG>FGACEEDFGGDGGG+FEFEEEGGGGE<CFCEFGFCFGGBFGGGGEEFGGGGGGFEEE>FFG8ECCEFGGGFGE7CGGG8:>E*:E/?8;CE=FCFGG9<::AC:700:/*5**27D7CDDGGGGGC)17CF*9D9DF7266*9:56@FFF?BF>D37577**1=2*81)
@M06045:235:000000000-JCY5N:1:1101:8947:2386 1:N:0:CTCAGA
GTTTCGCTTGGTCATTTAGAGGAAGTAAAAGTCGTAACAAGGTCTCCGTTGGTGAACCAGCGGAGGGATCATTACAGAGTTGCAAAACTCCCTAAGCCATTGTGAACGTTACCTAAACCGTTGCTTCGGCGGGCGGCCCCGGGGTTTACCCCCCGGGCGCCCCTGGGCCCCACCGCGGGCGCCCGCCGGAGGTCACCAAACTCTTGATAATTTATGGCCTCTCTGAGTCTTCTGTACTGAATAAGTCAAAACTTTTAACAACGGATCTCTTGGTTCTGGCATCGATGAAGAACGCAGCGTT
+
CCCCCGGGGGGGGGGGGGGGGGGGGGGGGGGGGGGGGGGGGGGGGGGGGFGGGGGGGGCGGGGG@FGGGGGGGGGGGGGGGGGGF9DFGGD=FAFGGGG9FAFGFEGGGDE=EF<FFG<=44B=F<,+CEF+>:CFC:CFCGGE<FDGGGEGGGEDEDEDFGED74A*;?E>ECGC5?EEGEGGC5C8E*:ECFGGGFFGD+<@@C+++2<CG+2:CFGC002<@99E7@F?9+A+<7?7+2:*<02*<<CC47C+2<:F7*)/1177C:7/*25*9CB?F7F:@F**9777F8>)3B93,
@M06045:235:000000000-JCY5N:1:1101:22348:2507 1:N:0:CTCAGA
GTTTCGCTTGGTCATTTAGAGGAAGTAAAAGTCGTAACAAGGTCTCCGTTGGTGAACCAGCGGAGGGATCATTACCGAGTTTACAACTCCCAAACCCCTGTGAACATACCACTTGTTGCCTCGGCGGATCAGCCCGCTCCCGGTAAAACGGGACGGCCCGCCAGAGGACCCCTAAACTCTGTTTCTATATGTAACTTCTGAGGAAAACCATAAATAAATCAAAACTTTCAACAACGGATCTCTTGGTTCTGGCATCGATGAAGAACGCAGCGTATAGAGATCGGAAGAGCACACGTCTGAA
+
CCCCCGGGGGGGGGGGGGGGGFGGFGGGGGAFFGGGGGGGGFGGFGGGGGGFFFFFCGGGGGGGGECFFFEAFFGGGGGFGGGGFGFG9=DFFGDF>EG7FGGGGFGGFGGGGG9FFGFAEGGEG+CFGCG9F<FGGEGGFGGCFGGGGGGGDFGC@<FCFCGGCCCBFGGDGGBF,7>CFEFGFGG9,;B?CFCEFGFCGF*+=F>F5*B9F?FGGGFEFG?F6CC?EFGFGGG5EGC59*<C:C:CFC*:4<C69C5>FFDFFGDDG5DBFGEF4DFF=C>55B<F5@F4557><)49<
@M06045:235:000000000-JCY5N:1:1101:24318:2515 1:N:0:CTCAGA
GTTTCGCTTGGTCATTTAGAGGAAGTAAAAGTCGTAACAAGGTCTCCGTTGGTGAACCAGCGGAGGGATCATTACAGAGTTGCAAAACTCCCTAAACCATTGTGAACGTTACCTAAACCGTTGTTTCGGCGGGCGGCCCGGGTCCTTCCCGGCGCCCCCCGGCCCTCGCGGGCGCCCGCCGGAGGTAAACCAAACTATTGCATTGTATGGCCTCTCTGAGTCTTCTGTACTGAATAAGTCAAAACTTTCAACAACGGATCTCTTGGTTCTGGCATCGATGAAGAACGCAGCGTATAGAGAT
+
CCCCCGGGGGGGGGGGGGGGGGGGGFGGGGGGGGGGGGGGGGGGGGFGGGGGGGGGGGGGGGGCGGGGGGGGGGGGGGGGGGGGGGGGGFGGGGGGGGGGGFGGGGGGGGGGGGGGGGGGGGGGGGGGGGGGGGGGGGGGGGGGGGGGGGGGGCGGGGGGGDGGGGGGGCGEGGGGGGGGGG5EGEGFFGGGGFGGGGGGGGCC6<:7@CFE@F88FDEFGGC9CEFGFDG++<CGGC3:<CC7CFGGFFFFF*121*17:<0C>=FGD>F099BC5*7*/**94>C7>>5>5>)).16>)
@M06045:235:000000000-JCY5N:1:1101:23157:2538 1:N:0:CTCAGA
GTTTCGCTTGGTCATTTAGAGGAAGTAAAAGTCGTAACAAGGTCTCCGTTGGTGAACCAGCGGAGGGATCATTACCGAAGTTACCTTCAAAACCCACTGTGAACCTTACCTCTTGCCGCGTTGTCTCGGCGGGAGGCGGTGGGCGTCTCGCGCCCCCAGCGGGCCGTGCCGCTCCCGTCCCCGCCGGCGGCGCCAAACTCTAAATTTACAGCGGACTGTACGTTCTGATGTACAAAAAAAACAAGTTAAAACTTTCACCAACGGATCTCTCGGTTCTGGCATCGATGAAGAACGCAGAGCA
+
CCCCCEGG<FEGGDGFGEFFGGGGGF9FDCEEFFFGGGFAFEFFAA9FDFGGG?FGFE<F@@FEGEGGFGGGCGGGG@FFFGFAFAFDEGDFCGG:FGGFGGGGDFGGCGGE9<FDFCCCF=:FGGGGFDCFG@F@DCC>F>CGDE:FEFG*7FGGDC*=7*:B:CFFGGGE:?EFC/;5*@>EDCEGE8C**:C*C8@C7CCGFF7FG76AC>5:8:200;EFFF7<:+30<2A@5CGGEGGG:+:72+:C70*+:+2C7C3)777*0**.)175BC*6)*0)0<7*9/9)00732),(5
@M06045:235:000000000-JCY5N:1:1101:16015:2593 1:N:0:CTCAGA
GTTTCGCTTGGTCATTTAGAGGAAGTAAAAGTCGTAACAAGGTCTCCGTTGGTGAACCAGCGGAGGGATCATTACCGAGTTTACAACTCCCAAACCCCTGTGAACATACCACTTGTTGCCTCGGCGGATCAGCCCGCTCCCGGTAAAACGGGACGGCCCGCCAGAGGACCCCTAAACTCTGTTTCTATATGTAACTTCTGAGTAAAACCATAAATAAATCAAAACTTTCAACAACGGATCTCTTGGTTCTGGCATCGATGAAGAACGCAGCGTATAGAGATCGGAAGAGCACACGTCTGAA
+
CCCCCGGGGGGGGGGGGGGGGGGGGGGGGGGGGGGGGGGGGGGGGGGGGGGGGGGGGGGGGGGGGGGGGGGGGGGGGGGGGGGGGGGGGGGGGGGGGGGGGGGGGGGGGGGGGGGGGGGGGGGGGGGGGCFGGFGGGGGGGGGGGGGGGGGGGGGGGGGGGGGGGGGGGGGGGGGGGGGGGGGGGGGGGGGGGGGDGGGGFFFGGGGGGGGGGGGGGGFEGGGGGGGGGGGGGGGEGGGGCGGGGGGGGGGGGGGGGGDCGGGGGGDGGGD>BGEGFGFFFGFFFFGFFFFFFFD:?F?BB
@M06045:235:000000000-JCY5N:1:1101:19764:2603 1:N:0:CTCAGA
GTTTCGCTTGGTCATTTAGAGGAAGTAAAAGTCGTAACAAGGTCTCCGTTGGTGAACCAGCGGAGGGATCATTACAGAGTTGCAAAACTCCCTAAACCATTGTGAACGTTACCTAAACCGTTGCTTCGGCGGGCGGCTCCGGGGTTTACCCCCCGGGCGCCTCGTGTGCCCCGGATCAGGCGCCCGCCTAGGAAACTTAACTCTTGTTTTATTTTGGAATCTTCTGAGTAGTTTTTACAAATAAATAAAAACTTTCAACAACGGATCTCTTGGTTCTGGCATCGATGAAGAACGCAGCGTA
+
CCCCCGGGGGGGGGGGGGGGGGGGGGGGGGGGGEGGGGGGGGGGGGGGGGGGGGGGGGGGGGGGGGGGGGGGGGGGGGGGGGGGGGGGGGGGGGGGGGGGGGGGGGGGGGGGGGGGGGGGGGGGGCFGGGGGGGGGGGGGGGGGGGGGGGGGGGGGGGEGGGGGGGGGGGGGGGGGGGGGGGGGGGGGDGGCCFGGGGGGGGGGGGGGFGGGGGGGGGGFGGGGGGGGGGGGGGGGGGGGGGGGGGGGGGGGGGGGGGGGFGDC<CCFCGFF?F>FFDFFFGFF?FGFF?FFFFFEFFF<0
@M06045:235:000000000-JCY5N:1:1101:12003:2617 1:N:0:CTCAGA
GTTTCGCTTGGTCATTTAGAGGAAGTAAAAGTCGTAACAAGGTCTCCGTTGGTGAACCAGCGGAGGGATCATTACTGAGTCTAACAAACTCCCAAACCCCTGTGAACATACCTACTGTTGCTTCGGCGGGACCGCCCCGGGCGCCTTCGCGGTGCCCCGGAACCAGGCGCCCGCCGGGGACATCAAACTCTTGATTGTTATAGTGGCATTCTCTGAGTAAAACATACAAATAAGTCAAAACTTTCAACAACGGATCTCTTGGCTCTGGCATCGATGAAGAACGCAGCGTATAGAGCTCGGG
+
CCCCCGGGGCGGFG9FGGGGGGGFGCFFGGGGGGGGGEFEGFGGGGGGGGGGGGGGGGGGGGEEEECBFDCFFAFGGGGGGGGGGGGGGGGGGGGGGE:FGGFGGGGGFE9,CFCFGGGGAFCF>CGGGGGDGEDCEGGGGGGGGGG,F<FFFCCFGGGGGGGGGG:FEEGEFBGGGEEGGFFGFFFGGGG?FF7?03CF?C<F7;CE7FFCGGGG7CGC9?FFEFF?699<C<FFGGCFGGGF9ACF?EFDDGGGC9CGFG****:FF<*<3GF7*:@FFG)7>3CBE)0979**)9?0(
@M06045:235:000000000-JCY5N:1:1101:19453:2648 1:N:0:CTCAGA
GTTTCGCTTGGTCATTTAGAGGAAGTAAAAGTCGTAACAAGGTCTCCGTAGGTGAACCTGCGGAGGGATCATTACACAAATATGAAGGCGGGCTGGAACCTCTCGGGGTTACAGCCTTGCTGAATTATTCACCCTTGTCTTTTGCGTACTTCTTGTTTCCTTGGTGGGTTCGCCCACCACTAGGACAAACATAAACCTTTTGTAATTGCAATCAGCGTCAGTAACAAATTAATAATTACAACTTTCAACAACGGATCTCTTGGTTCTGGCATCGATGAAGAACGCAGCGTATAGAGATCGG
+
CCCCCGGGGGGGGGGGGGGGGGGGGGGGGGGGGGGGGGGGGGGGGGGGGGGGGGGGGGGGGGGGGGGGGGGGGGGGGGGGGGGGGGGGGGGGGGGGGGGGGGGGGGGGGGGGGGGGGGGGFGGGGGGGGGGGGGGGGGGGGGGGGGGDGGGGGGGGGGGGGGGGGGGGGGGGGGGGGGGGGGGGGGGGGGGGGGGGGGGGGGGGGGGGGFGGGGGGGEGGGGGGGGGGGGGGGGGGFGGGGGGGGGGGGGGGGGD=DFFGGGGGFGG7DGGF?DFGFGFFFGFEFBDEB8>>FFFFFFFF?
@M06045:235:000000000-JCY5N:1:1101:17576:2668 1:N:0:CTCAGA
GTTTCGCTTGGTCATTTAGAGGAAGTAAAAGTCGTAACAAGGTTTCCGTAGGTGAACCTGCGGAAGGATCATCAATAGTTCCAAAAATTATTATACCTTCTTGTGAACTGTTTTGTTGTACGGATGTTCATATGGTGTCTATTGTCTTGACGGATGATTATGATGCCGTGTGAATGTCTATATGTCATCATTACAAACTCTGTTTAAAATATATAAAAGTCTAATGCAGTTAAGCATGTTGTAGTATTTTGAACTGTTAGTAATAACGGTGATTTATACGCAATTTGTCATTATAAACTAA
+
CCCCCGGGGGGGGGGGGGGGGGFGGGGGGGGGGGGGGGGGGGGGGGGGGGGGFGGGGGGGGGGGGGDGGGGGGGGGGGGGGGGGGGGGGGGGGGGGGGGGGGGFGFGGGGGGGGGGGGGGGGGGGGGGGGGGGGGGGGGGGGGGGGGGGGGGGGGGGGGGGGGGGGGGGGGGGFGGGGGGGGGGGGGAFGGGGGGGGGGGGGGGGFEEGGGGGGGFGGGGGGGGGGGGGFGGGGGGGGGGGGGGGCGGGCCGGGGGGGGGGGGGGGGGCDGFFCFGFGFFFGFFFFDF=:FAAFFFEFFF8
@M06045:235:000000000-JCY5N:1:1101:12661:2683 1:N:0:CTCAGA
GTTTCGCTTGGTCATTTAGAGGAAGTAAAAGTCGTAACAAGGTTTCCGTAGGTGAACCTGCGGAAGGATCATTACCGAGTGAGGGCCCTCTGGGTCCAACCTCCCACCCGTGTTTATTTTACCTTGTTGCTTCGGCGGGCCCGCCTTAACCGGCCGCCGGGGGGCTCACGCCCCCGGGCCCGCGCCCGCCGAAGACACCCTCGAACTCTGTCTGAAGGTTGCAGTCTGAGTCGATTTATTTAATCGTTAAAACTTTCAACAACGGATCTCTTGGTTCCGGCATCGATGAAGAACGCAGCGG
+
CCCCCGCCFCBGF9CFFGGEFFFGEEAFGFGGGGGDGGGGFCFGGGGGGGEDGEFFGGFGGEGEFCFEFGFFFFFFGGGGGFF@FFGGGEEGGGGGGFGGGGGFGGGGGGGE<FGFEFF?FGGGGGGGGGGGG7CFEGCCFEGEGE:FFFGGECFEFB*<FECEGCFFFGF8EC>E5*:8EE58888/:8C18E?FFGA8CECCFGGCFGG?FG79<E3+2@?F<E<CFGGGE7EF5<C?CFFGGF7<7*0?67F?C?DF4:9)9C5<C>76?FBG4F5)77BFE4C**00767))2>>>(
@M06045:235:000000000-JCY5N:1:1101:24276:2720 1:N:0:CTCAGA
GTTTCGCTTGGTCATTTAGAGGAAGTAAAAGTCGTAACAAGGTCTCCGTTGGTGAACCAGCGGAGGGATCATTACCGAGTTTACAACTCCCAAACCCCTGTGAACACACCTATACGTTGCCTCGGCGGATCAGCCCGCGCCCCGTAAAAAGGGACGGCCCGCCCGAGGACCCCTAAACTCTGTTTTTAGTGGAACTTCTGAGTAAAACAAACAAATAAATCAAAACTTTCAACAACGGATCTCTTGGTTCTGGCATCGATGAAGAACGCAGCGTATAGAGATCGGAAGAGCACACGTCTGA
+
CCCCCGGGGGGGGGGGGGGGGGGGGGGGGGGGGGGGGGGGGGGGGGGGGGGGGGGGGGGGGGGGGGGGGGGGGGGGGGGGGGGGGGGGGGGGGGGGGGGGGGGGGGGGGGGGGGGGGGGGGGGGGGGGGGGGGGGGGGGGGGGGGGGGGGGGGGGGGGGGGGGGGGGGGGGGGGFG:EEFGGGGGGGGGGGGCFGGGGGGGGECCFGGGGGGGGGFGGFFGGGFGGCGGFGGFFGGGGGGGFFGGGGGGGGGCGGGGGGGGGGGGGGDGDDED7:9?CFFFC?FDFDDFFF4)75>?).:6
@M06045:235:000000000-JCY5N:1:1101:12160:2751 1:N:0:CTCAGA
GTTTCGCTTGGTCATTTAGAGGAAGTAAAAGTCGTAACAAGGTTTCCGTAGGTGAACCTGCGGAAGGATCATTACAAATCTTTTGCAGTCTGCGTGCGTGAGTGCGCAGTACTAGCAACATTAGCACAAGGCCGCGAGGTCTTGATGTTTACGCTTGTTTGTTTGACAGAGTTAGTTGAGAAATAATAAAGACAACTTTTAACAATGGATCTCTTGGCTCTTGCATCGATGAAGAACGCAGCGTATAGAGATCGGAAGAGCACACGTCTGAACTCCAGTCACCTCAGAATCTCGTATGCCG
+
CCCCCGDGGGGEFGGEGGFGGGGGFGFGGGFGFFFFFGFFFGGFGGGGGGGGGDGGGFGGFGGDEGGC<FGGGGGGGDGGGGGGGGGGGGGGGGGGGGGDGEFGGGGEEGGGGGGGGGGGGGGGGGGGFFFGCFGGGGGBFGGFFGGGGGGGCGGGCGGGGEGCCGGGGGGGGDGGGGGFFGFGFGGGGGGGGGGGGGGGGGGGFGCGGFGFGGGCCGGGGGGGGGGGGGGGGGGGGGG=EGGDC=DGFF>FGGGDDGGGGFGGFCGGGGGFFFFGFGFF=FF=FFFFF6*8@FF317<71
@M06045:235:000000000-JCY5N:1:1101:18920:2766 1:N:0:CTCAGA
GTTTCGCTTGGTCATTTAGAGGAAGTAAAAGTCGTAACAAGGTCTCCGTTGGTGAACCAGCGGAGGGATCATTACCGAGTTTACAAACTCCCAAACCCTTTGTGAACCTTACCATATCGTTGCTTCGGCGGGACCGCCCCGGCGCCCTCGCGGCCCGGAACCAGGCGCCAGCCGGAGGCCCCAAACTCTTGTTTAACTAAAAGGCCTCTCTGAGTACTGTACTTAAAAAAGTCAAAACTTTCAACAACGGATCTCTTGGTTCTGGCATCGATGAAGAACGCAGCGTATAGAGATCGGAAGA
+
CCCCCGGGGGGGGGGGGGGGGGGGGGGGGGGGGGGGGGGGGGGGGGGGGGGGGGGGGGGGGGGGGGGGGGGGGGGGGGGGGGGGGGGGGGGGGGGGGGGGGGGGGGGGGGGGGGGGGGGGGGGGGGGGGGGGGGGGGGGGGGGGGGGGGGGGGGGGGGGGGGGGGGGGGGDGGGG>EGGGGGGGGGGGGGGGGGGGGGGGGGFGGGGGGGGGCGGFGGGGGGGGGGGGGGGGGGGGGGGFGFCDGFGG7EGGCCFGGGGGGGGGGGGGGDC5=7@GFFFFFGEE>>D>@F?FF?@FFB?91
@M06045:235:000000000-JCY5N:1:1101:18276:2775 1:N:0:CTCAGA
GTTTCGCTTGGTCATTTAGAGGAAGTAAAAGTCGTAACAAGGTTTCCGTAGGTGAACCTGCGGAAGGATCATTAACGAGTTAGGGTCCCTCGTGGCCCGACCTCCCAACCCTTTGTCTACTTAACCACTGTTGCTTCGGCGAGCCCGTCTGTAATGGACCGCCGGGGGGTACCTTGATCGGCCCTCTGGTCAGCGCTCGTCGGTGGCCAAACTTTTAAAATCTTAACCAAACGTGCCTCAGTCTAAGTATTATTTGTTAAATAAAAGCAAAACTTTCAACAACGGATCTCTTGGTTCTGGC
+
CCCCCGGGGGGGGGGGGGGGGGGGGGGGGGGGGGGGGGGGGGGGGGGGGGGGGGGGGGGGGGGGGGGGGGGGGGGGGGGGGGGGGGGGGGGGGGGGGGGGGGGGGGGGGGGGGGGGGGGGGGGGGGGGGGGGGGGGGGGGGGGGGGGGGGGGGGGGGGGGGGGGGGGGGGGGGGGGGGGGGGGGGGGGGGGGGGGGEGGEGGGGGGGGGGGGGGGGGGGGGFGGGGGGGGGGGGGGG7<7EGGGGGGGGGGGGGGGFGGGDGGFGGGGGGGFFGFGFGFFFGFFFFDDFFFFFFFF>FF<3
@M06045:235:000000000-JCY5N:1:1101:15679:2793 1:N:0:CTCAGA
GTTTCGCTTGGTCATTTAGAGGAAGTAAAAGTCGTAACAAGGTCTCCGTTGGTGAACCAGCGGAGGGATCATTACCGAGTTTACAACTCCCAAACCCCTGTGAACATACCACTTGTTGCCTCGGCGGATCAGCCCGCTCCCGGTAAAACGGGACGGCCCGCCAGAGGACCCCTAAACTCTGTTTCTATATGTAACTTCTGAGTAAAACCATAAATAAATCAAAACTTTCAACAACGGATCTCTTGGTTCTGGCATCGATGAAGAACGCAGCGTATAGAGATCGGAAGAGCACACGTCTGAA
+
CCCCCGGGGGGGGGGGGGGGGGGGGGGGGGGGGGGGGGGGGGGGGGGGGGGGGGGGGGGGGGGGGGGGGGGGGGGGGGGGGGGGGGGGGGGGGGGGGGGGGGGGGGGGGGGGGGGGGGGGGGGGGGGGGGGFGGGEGGGGGGGGGGGGGGGGGEGGGGGGGG@FGGGGGGGGGGGGGGGGGFGGGGGGGGGGGGFGG@FGGGGGGGGGGGGGFGFGFGFGGGGGGFGGGGFGGFC8EE=E?70><C>F9EDGD<CC7CF7FFGCCCCGDGDBFG5F=F4==FFDFE38>FFF>4<>?;6<A
@M06045:235:000000000-JCY5N:1:1101:11133:2812 1:N:0:CTCAGA
GTTTCGCTTGGTCATTTAGAGGAAGTAAAAGTCGTAACAAGGTCTCCGTTGGTGAACCAGCGGAGGGATCATTACCGAGTTTACAACTCCCAAACCCCTGTGAACATACCACTTGTTGCCTCGGCGGATCAGCCCGCTCCCGGTAAAACGGGACGGCCCGCCAGAGGACCCCTAAACTCTGTTTCTATATGTAACTTCTGAGTAAAACCATAAATAAATCAAAACTTTCAACAACGGATCTCTTGGTTCTGGCATCGATGAAGAACGCAGCGTATAGAGATCGGAAGAGCACACGTCTGAA
+
CCCCCGGDGGGGGGGGGGGGGGGGGGGGGGGGGEFGGGGGGGGGGGGGGGDGGGGGGCGGGGGGGGGGFGGGCGGGGGGFGGGGGGGFFGGGFFFDEEGGGGGGGGGGGGFGGGGGGGGG9EGGGGGGFGGFFFGEE:7:FFDFGFGGGGEGGGEGGFGGGGGGGGGGGGGFGCFGGFFFGG9>FFGGGGFFGGGGGFGFFF2?@FGGGFGGCFC9+B@9CFFGFGGGGGGCGGGGGGGG7:<FGDFGGGFFGGF+7?FGGGGGGGGGGDGF5D3C4>FFFG:B3BD:4.?.74>@?FBFF
@M06045:235:000000000-JCY5N:1:1101:11578:2827 1:N:0:CTCAGA
GTTTCGCTTGGTCATTTAGAGGAAGTAAAAGTCGTAACAAGGTTTCCGTAGGTGAACCTGCGGAAGGATCATTCATAATAAGTGTTTATGGCACTTCTTAAATCCATATCCACCTTGTGTGCAATGTCAGCCGTTTTCTTTATGAAAGCGGCCAAACATCAACTTATTTTTTAACTGTCTGTCTGAAAACTATTATGAATAAACATAATTCAAAAATACAACTTTCAACAACGGATCTCTTGGCTCTCGCATCGATGAAGAACGCAGCGTATAGAGATCGGAAGAGCACACGTCTGAACTC
+
CCCCCGGGGGGGGGGGGGGGGGGGGGGGGGGGGGGGGGGGGGGGGGGGGGGGGCGGGGGGGGGGGGGGGGGGGGGGGGFGGGGGGGGGGGGGGGGGGGGGGGGGGGGGGGGGGGGGGGGGGGGGGGGGGGGGGG7FGGGGGGGGGGGFGGGGEFGGGGGGGGGGFGGGGGGGGGGG9FGGGGGGGGGGGGGGGGGGGFGFFGGGGGGGGGGCFECFGGDGGGGGGGGGGGGGDGGGGFGFGFCGFGGGGGG<DDGGGGGGGGGCGDDDC>DEFFFCFCA>:<:>FFFFF>FEFF4@AF0:)
@M06045:235:000000000-JCY5N:1:1101:23404:2837 1:N:0:CTCAGA
GTTTCGCTTGGTCATTTAGAGGAAGTAAAAGTCGTAACAAGGTTTCCGTAGGTGAACCTGCGGAAGGATCATTACCGAGTGCGGGTTCCAACGAGCCCAACCTCCCGCCCGTGTTTACCATGACCGCGTTGCCTCGGCGGGCCCACTGGGGCCTGGCCCCGGTCGCCGGGGGGCTTCTGCCCCCGGGTCCGCGCCCGCCGACGCACCCTGGAACCCTGTCTGAATAGTGAGTCTGAGTCTATGATCACATCATTAAAACTTTCAACAACGGATCTCTTGGTTCCGGCATCGATGAAGAACC
+
CCCCCGGGGGGGGGGGEFGGGGGGGGGGGGGGGGGGGGGGGGGGGGFGGGGGGGGGGGGGGGGGDGGGGGGGGEFGGGGEFGGGG>CFGGGGGGGGGGGGG@EGGGGGDGGGGGCGFGGGGGGGFEGGGGGGGFGGGGGGGGEGGGGGGGGGGGGGG@CFCGGGGGGGGGGGGGGGFCFGGGGE>EG8CFGGGGGGGGEGDGDGGGGG5EFFCEDEGGCF+CC?9:CCCGGC:<F7@FGCFGGCFGG*+<C>7>7EGGGGGG7DD7=CC/9>3<**1>F?FF*<BFDEE6:.5*9F9F:0(
@M06045:235:000000000-JCY5N:1:1101:10627:2841 1:N:0:CTCAGA
GTTTCGCTTGGTCATTTAGAGGAAGTAAAAGTCGTAACAAGGTCTCCGTTGGTGAACCAGCGGAGGGATCATTATCGAAGTTACTCTTCATACCCATTTGTGAACACTACCCCATTGCCGCGCGTTGCCTCGGCGGTGAGGTCCGCGGGGGGGTGGGCAGCGCTCCGGCGCCGCCCCCCCCCTCCCGGGCCCCCGCCGGCCGCGCCCTACTCTTAATTTGCAAAGCGGACTGTTACGATCTTATTAATCTTGATAAACAAGCCAAAACTTTCAACAACGGATCTCTTGGTTCTGGCATCGA
+
CCCC<77CFG7FF9EFGGGGF@FCEFGGDEGFGGGGGGFFFFFGCFGFFFCEECCCCDFFFCDCEEGCDGCFCC<FGF@:FFFFFGAFCCEFEFGCDFCAF,?CF9FGCFGGFEGE9EEF7FFGGGGEAFBFFGGGGE?8B>DF:FF:CFGGECECCFFGG>EC58*8C5>CEE*:/:CCCCCEE?88:?8C>E>*C5:E*:**2/:**;<CGFCFC?CF9:A:<C8==C*>+200;*7:=*3*+0:F9?C7*2:0:<FCC*7557*9*2:96>B645>3:5>**/01=BF6?*=6004:,
@M06045:235:000000000-JCY5N:1:1101:10039:2882 1:N:0:CTCAGA
GTTTCGCTTGGTCATTTAGAGGAAGTAAAAGTCGTAACAAGGTCTCCGTTGGTGAACCAGCGGAGGGATCATTACCGAGTTTACAACTCCCAAACCCCTGTGAACATACCTATACGTTGCCTCGGCGGATCAGCCCGCGCCCCGTAAAAAGGGACGGCCCGCCCGAGGACCCCTAAACTCTGTTTTTAGTGGAACTTCTGAGTAAAACAAACAAATAAATCAAAACTTTCAACAACGGATCTCTTGGTTCTGGCATCGATGAAGAACGCAGCGTATAGAGATCGGAAGAGCACACGTCTGA
+
CCCCCGGGGGGGGGGGGGGGGGGGGEGDFFFGGGGGGGGGGGFGGGGGGGGGGGGGGGDFGGGGGGEEGGGGGGGGGGGFEFGGGGGGGGGGGGGGGGGGGGGGGGGFGGGGGGGGGGGGGGGGGFFGGCCGGGGGGFGGDGGGDGCFGGGGGGFGDGEEC:FGGCFEGDGGGGFGFGGFGGGGGGGGFGGGCEFGGFGGGGGGGGGFGGGGFGGGFCGGGGGGGGFFF<<??F==CGGE**<>??4>CFG7>GFFG5*9C?GDGGG)*)9:@577FGFF?*?FBEC>>F:4F4F@?FFF5
@M06045:235:000000000-JCY5N:1:1101:19994:2896 1:N:0:CTCAGA
GTTTCGCTTGGTCATTTAGAGGAAGTAAAAGTCGTAACAAGGTTTCCGTAGGTGAACCTGCGGAAGGATCATTACCTAGAGTATTGTAGGCTTTGTCCTGCTGTCTCTTACCCATGTTTTTTGAGTACTTACGTTTCCTCGGCGGGTTCGCCCGCCGATTGGACAATTTAAACCCATTGCAGTTGCAATCAGCGTCTGAAAAACTTTAATAGTTACAACTTTCAACAACGGATCTCTTGGTTCTGGCATCGATGAAGAACGCAGCGTATAGAGATCGGAAGAGCACACGTCTGAACTCCAG
+
CCCCCGGGGGGFD<FFGGGGG@FG<EFGGGFFE@FEGDFFGGGFFAFFFFFGGGGFGGGGGGGGG7FDFGFEFEFFGGGGGFGGAFGFFFGFGGEGEFF9F<FFFAEEEGGFGEGGDEFFGGGGGGGGGCEFGFGGFGGFGGG7=@=F<@==F+@F:FCGGGGGF>FF@BFEGGGGDC?FFGFFFDCFFC@CCEEGCEGGGGGE>BCG9;EGFGGGFFFGEFFFGGG55?EGGGFGGG7<:DEFEGGDGGDGGGCF>96CDGDDGGGGDGD*7*7CFDEFF55<)8>F.<@::=7@<934.
@M06045:235:000000000-JCY5N:1:1101:16905:2921 1:N:0:CTCAGA
GTTTCGCTTGGTCATTTAGAGGAAGTAAAAGTCGTAACAAGGTCTCCGTTGGTGAACCAGCGGAGGGATCATTACCGAGTTTACACTCATAACCCTTTGTGAACATTATAACTTGTTGCTTCGGCGGCTTCTTCGGGAGCCCGCCGGCGTTTCAGTATCTCTGTTTGTACCCGACGATACATCGGAGTGGTCTTAGCGAACTATAAAAACTTTTAACAACGGATCTCTTGGTTCTAGCATCGATGAAGAACGCAGCGTATAGAGATCGGAAGAGCACACGTCTGAACTCCAGTCACCTCAA
+
CCCCCGCEE<;FDECFDFFFG<EFCFFGFFFFECF@<F<FFCEFGCEFFEGGGE<FF@FFGEFCGFGGGGG@FAEFFGGFGGGFGGGGFG9DD8EFGGGG8EFGFFG9FGFGGGGFGFA9EFGGG7:CCCFEGGGG>=FGG7F::FGGG>FFFAFGGGGGGGGFGFGFFGGGDEEGF:FGGFG*CCEFC*44?C9CGG:CEGGFEFGGFCFG9<EGGFFGGGGGD:C@ECEGGGGFGGGGC7EFF:*:767CGGGCG/**9C*?C>FFD3*75CFG:FFDFFFFFBDF79@99?4*)*4:)
@M06045:235:000000000-JCY5N:1:1101:23068:2938 1:N:0:CTCAGA
GTTTCGCTTGGTCATTTAGAGGAAGTAAAAGTCGTAACAAGGTCTCCGTTGGTGAACCAGCGGAGGGATCATTACCGAGTACTATAACTCATAACCCTTTGTGAACCTTCATACCTGTTGCTTCGGCGGCGCGCCTCTCGGGGCGTGCCCGCCGGCATTATCAGAATCTCTGTTCGAACCCGACGATACTTCTGAGTGTTCTAAGCGAACTGTTAAAACTTTCAACAACGGATCTCTTGGCTCCAGCATCGATGAAGAACGCAGCGTATAGAGATCGGAAGAGCACACGTCTGAACTCCAG
+
CCCCCGGGGGGGGGGGGGGGGGGGGFGGGGGGGGGGGGGGGGGGGGGGGGGGGGGGGGGGGGGGGGGGGGGGGGGGGGGGGGGGGGGGGGGGGGGGGGGGGGGGGGGGGFGGGGGGGGGGGGGGGGGGGGGGGGGCGFGGGGGGGGGGGGGGGGGGGGGGGGGGGGGGCCGGGGGGGGGGGGGGGGGGGGGGGGGGGGCFGGGGCFGEGGGGGGGGGGGGGGGGGGGFGGECCGFGGGGGGFCGCFGGGGDGGGFGFGFGCEGDGG9CDGGFFGFGFGEFFF4?FFGFFFFF:FFF<FF?0
@M06045:235:000000000-JCY5N:1:1101:15981:2991 1:N:0:CTCAGA
GTTTCGCTTGGTCATTTAGAGGAAGTAAAAGTCGTAACAAGGTCTCCGTTGGTGAACCAGCGGAGGGATCATTACCGAGTTATACAACTCCCAAACCCACTGTGAACCTTACCTCAGTTGCCTCGGCGGGAACGCCCCGGCCGCCTGCCCCCGCGCCGGCGCCGGACCCAGGCGCCCGCCGCAGGGACCCCAAACTCTCTTGCATTACGCCCAGCGGGCGGAATTTCTTCTCTGAGTTGCACAAGCAAAAACGAATGAATCAAAACTTTCAACAACGGATCTCTTGGTTCTGGCATCGATG
+
CCCCCGGGGGGGGGGGGGGGGGGGGGGGGGGGGGGGGGGGGGGGGGGGGGGGGGGGGGGGGGGGGGGGGGGGGGGGGGGGGGGGGGGGGGGGGGGGGGGGGGGGGGGGGGGGGGGGGGGGGGGGGGGGGGGGGGGGGGGGGGGGGGGGGGGGGGGGGGGGGGGGGGGGGGGGGGGGGGGGGGGGGGGGGGGGGGGCGFGGGGGGGGGGGGGGGGGGEGGGGGGGGGGGGGFFGFFFGGGGGGGGGGCGGGGDDDGGGGGCFFGGGGGGGGGFFGFGBGB)7DF=B=FFFF?*=FF?0<?B)
@M06045:235:000000000-JCY5N:1:1101:21642:3003 1:N:0:CTCAGA
GTTTCGCTTGGTCATTTAGAGGAAGTAAAAGTCGTAACAAGGTCTCCGTTGGTGAACCAGCGGAGGGATCATTACCGAGTTTACAACTCCCAAACCCCTGTGAACATACCTACAACGTTGCCTCGGCGGCTCCCCGCTTCCCCGTAAAACGGGAGCGGCCCGCCAGAGGACCCAACAAACTCTGTTATTTTCAGTATCTTCTGAGTAAAAACACAATCAATTAAAACTTTCAACAACGGATCTCTTGGTTCTGGCATCGATGAAGAACGCAGCGTATAGAGAGTGGAAGAGCACACGTCTG
+
CCCCCGCFGFGGGGGGGGGGGGGGGGGGGGGGGFGGGGGGGGGFGGGGGGGGGGGGCGGGGGGGGGGGFDFGGGGGGGGGGGGFEFE=EFFFEFGF:FF=CFGGGGG,5C?9FFGFGGGGG9FAEGGCGGGDG=:>B:FCGGFF>FGGFGGGGGGGEGGEGGC@FFFGGFG@C:FFGFFFACGGGECBFF999B<B92<?9+4;CB;FDGFECF>F?6ECGGGGGGFDFFFDFFECF=*1:90?FGGG?CDGF7CGFCDDGE7CFGFCC*7;BD7C>F4**:))1<F*77>FFF5F9:::,
@M06045:235:000000000-JCY5N:1:1101:22900:3015 1:N:0:CTCAGA
GTTTCGCTTGGTCATTTAGAGGAAGTAAAAGTCGTAACAAGGTCTCCGTTGGTGAACCAGCGGAGGGATCATTACAGAGTCTTCTGAACTCCAAACCATTGTGAACATATCATGTTGTTTCGGCGGGATGCCGGGTGGACCAGCGCCCCCGCGCCGCCCGCCGGAGGCCAAACTCTTGTTTTCTAGCGGAATCTTCTGAGTCTTTATAAATAAGCAATCAAAACTTTCAGCAACGGATCTCTTGGCTCTGGCATCGATGAAGAACGCAGCGTATAGAGATCGGAAGAGCACACGTCTGAAC
+
CCCCCGGGGGGGGGGGGGGGGGGGGGGGGGGGGGGGGGGGGGGGGGGGGGGGEGGGGGGGGGGGGGGGGGGGGGGGGGGGGGGGGGGGGGGGGGGGGGGGGGGGGGGGGGGGGGGGGGGGGGGGGGGGGGGGGGGGGGGGGGGGGGGGGGGGGGGGGGGGGGGGGGEGGGGGGGGGGGGGGGGFGGGGGGGGGGGGGGGGGGFGGGEGGGGGFGGGGFGGGGGGGGGGGGGGGGGGGEEGGGGGGGGGGGGGGGGCFFGFGGGGFGGDGGGFFGFFFFFFFGDE:5<@FFFFFFF3<FFF2
@M06045:235:000000000-JCY5N:1:1101:13054:3019 1:N:0:CTCAGA
GTTTCGCTTGGTCATTTAGAGGAAGTAAAAGTCGTAACAAGGTCTCCGTTGGTGAACCAGCGGAGGGATCATTACTGAGTACTACACTCTCTACCCTTTGTGAACTATTATACCTGTTGCTTCGGCGGCGCCCGCAAGGGTGCCCGCCGGTCTCATCAGAATCTCTGTTTTCGAACCCGACGATACTTCTGAGTGTTCTTAGCGAACTGTCAAAACTTTTAACAACGGATCTCTTGGCTCCAGCATCGATGAAGAACGCAGCGTATAGAGATCGGAAGAGCACACGTCTGAACTCCAGTCA
+
CCCCCGGDGGGGGGGGGFFGFGFGGGFGGGGGGGGGGGFCFFFGGFFGFDFGGFCEFGGGGGGEGGGCFDGGGGGGFEGGFGGFGGGGGGGGGFGGFGGGGGAFFFDEGGGGGGFGFGGFGAEFDDGGGGGGGGGGGGFGGGGFFFGGGGGGGGDGCGGFFGGFFGGGGFGGG7FGGGGGGGGGGGGGGFG@FGGFGGGGGGGCEGECFFGGGCCCGF?9FFGGGFGC=?8FGFG9<C?CEF6FCEGGGFGFGFCF*C<<DGD*1**?CG797<E3>9F:FF4@FED@FFFFFFFFDF<B)
@M06045:235:000000000-JCY5N:1:1101:14255:3019 1:N:0:CTCAGA
GTTTCGCTTGGTCATTTAGAGGAAGTAAAAGTCGTAACAAGGTCTCCGTTGGTGAACCAGCGGAGGGATCATTACTGAGTGTTACAACTCCCAAACCCTTTGTGAACACTACCATTCGTTGCTTCGGCGGGACCGCCCCGGCGCCTCTGCGCGCCGGAACCAGGCGCCCGCCGGGGACCCGAAACTCTTGTTTTGTCAGTGGTATTTTCTCTGAGTGGCATAAGCAAATAAATTAAAACTTTCAACAACGGATCTCTTGGTTCTGGCATCGATGAAGAACGCAGCGTATAGAGATCGGAAG
+
CCCCCGGGGGGGGGGGGGGGGGGGGGGGGGGGGGGGGGGGGGGFGGGGGGGGGGGGGGFGGGGGGGGGGGGGGGGGGGGGGGGGGDGGFGGGGGGGGGGGGGGGGGGGGGGGGGGGFGGF<7FGGG+FF>F7FGGGGGGGGGGGEEGGGGGGGGGGGGGGGFFCCF7CFFGGEECDDGEGG5EEG7<<FF@CFFF:<7EFGGGGGF<@E+AGFCFG9CECFGGFGGGCFCGGDFCFGEGGGGGGGGGFGC:DDGCEFFF=*1:>FF4CGGG?FGF7B767.57:>>D@BFFFFFFF0>:B1
@M06045:235:000000000-JCY5N:1:1101:16888:3029 1:N:0:CTCAGA
GTTTCGCTTGGTCATTTAGAGGAAGTAAAAGTCGTAACAAGGTTTCCGTAGGTGAACCTGCGGAAGGATCATTCACAATAAGTGTTCAATGGCACTTTAAAATCCATTACCCACCTTGTGTGCAATGTAAGGAGGAGGGGTTGTCACAACCCCTCTTTCATTATACATACCAATCTTCTCTTGTTGTCTAACTTTTTGAGTATAAAAAACTCGAATACAACTTTCAACAACGGATCTCTTGGCTCTCGCATCGATGAAGAACGCAGCGTATAGAGATCGGAAGAGCACACGTCTGAACTCC
+
CCCCCGGGGGGGGGGGGGGGGGGGGGGGGGGGGGGGGGGGGGGGGGGGGGGGGGGGGGGGGGGGGGGGGGGGGGGGGGGFGGGGGGGGGGGGGGGGGGGGGGGGGGGGGGGGGGGGGGFGGGGGGGGGGGGGGGGGGGGGGGGGGGGGGGGGGGGGGGGGGGGGGGGGGGGGGGGFGGGGGGGGGGGGFGGGGGGGGGGGGGFFGFGGGGGFDFGGGGGGGGGGGGGGGGGGGGGGF7FGCFGGGGGGGGDGGFGGGCC@C6DGDCDD3<DFFDFF?FFFDCBFFFGFF>@FFFFFA?<AF
@M06045:235:000000000-JCY5N:1:1101:17571:3030 1:N:0:CTCAGA
GTTTCGCTTGGTCATTTAGAGGAAGTAAAAGTCGTAACAAGGTCTCCGTTGGTGAACCAGCGGAGGGATCATTGCCGAGTTTACAACTCCCAAACCCCTGTGAACATACCACTTGTTGCCTCGGCGGATCAGCCCGCTCCCGGTAAAACGGGACGGCCCGCCAGAGGACCCCTAAACTCTGTTTCTATATGTAACTTCTGAGTAAAACCATAAATAAATCAAAACTTTCAACAACGGATCTCTTGGTTCTGGCATCGATGAAGAACGCAGCGTATAGAGATCGGAAGAGCACACGTCTGAA
+
CCCCCGGGGGGGGGGGGGGGGGGGGGGGGGGGGGGGGGGGGGGGGGGGGGGGGGGGGGGGGGGGGGGGGGGGGGGGGGGGGGGGGGGGGGGGGGGGGGGGGGGGGGGGGGGGGGGGGGGGGGGGGGGGGGGGGGGGGGGGGGGGGGGGGGGGGGGGGGGGGGGGFGGGGGGGGGEFGGGGGGGGGGGGGGGCCGGGGGGGGG<EFFFGGGGGGGGFGGFGGGGGGGGGGGGGGGGGGGEGGGGFGGGGGGGCGGGGGGGFGFCGGGGGGGGF3DBGBGFFFGFFBFGFFFFF@FFFF>69<
@M06045:235:000000000-JCY5N:1:1101:11293:3042 1:N:0:CTCAGA
GTTTCGCTTGGTCATTTAGAGGAAGTAAAAGTCGTAACAAGGTTTCCGTAGGTGAACCTGCGGAAGGATCATTACTGAGTGAGGGCCCCTCGGGGTCCAACCTCCCACCCGTGTTTAACGAACCGTGTTGCTTCGGCGGGCCCGCCTCACGGCCGCCGGGGGGCATCCGCCCCCGGGCCCGCGCCCGCCGAAGCCCCCTGTGAACGCTGTCTGAAGTATGCAGTCTGAGACAATTATTCAATTAATTAAAACTTTCAACAACGGATCTCTTGGTTCCGGCATCGATGAAGAACGCAGCGTA
+
CCCCCGGGGGGGGGGGGGGGGGGGGGGGGGGGGGGGGGGGGGGGGGGGGGGGGGGGGGGGGGGGGGGGGGGGGGGGGGGGGGGGGGGGGGGGGGGGGGGGGGFGGGGFGGGGGGGGGGGGGGGGGGGGGGGGGGGGGGGGGGGEGGGGGGGGDGGDFGGGGGGEGGGF;FCG5EEGGGEGGGGGGGGGGDGGEEGCEGE>EFFGGGG8CCCGGFCFFFGGGGFF@E?79CGDFGGCCFFGFGG=FF7C9AFFGGFGGFGGG=DDDCD***??=FFDFGBFDDF>FFFFFFFFFFFFFE9?1
@M06045:235:000000000-JCY5N:1:1101:11037:3048 1:N:0:CTCAGA
GTTTCGCTTGGTCATTTAGAGGAAGTAAAAGTCGTAACAAGGTCTCCGTTGGTGAACCAGCGGAGGGATCATTACCGAGTTTACAACTCCCAAACCCAATGTGAACGTTCCCGAACTGTTGCCTCGGCGGGATCTCTGCCCCGGGTGCGTCGAAGCCCCGGACCAAGGCGCCCGCCGGAGGACCAACCAAAACTCTTATTGTATACCCCCTCGCGGGTTTTTTATAATCTGAGCCTTCTCGGCGCCTCTCGTAGGCGTTTCGAAAATGAATCAAAACTTTCAACAACGGATCTCTTGGTTC
+
CCCCCCG-CFGCEEF<@CEEGCGDF6@EF@F@E@DF8BC9EDD9CC@C6,BF,C<EDEFFF@:FFEEGGGC,9CF<:CE@:FGGGGGCFFF8CCDGGGGGGCF9FGG@E,4?FECF,BF9<F9AB+8FGCCF:DC9FGGGFGGEG7FF:::7*3@<B7>EFCGEC,41F7BCEE@FFFE@FGGG>CEE**CFC:FGFG9+AF7F?+<CC>CGEGDCC/8?@CD/+<@+AF:<+<C?+<9C=C57>EDC+*99D3*+9=)1>C5*1C*:FF**=F4FFDFF*2@F?55>@BEF76867?F:)
@M06045:235:000000000-JCY5N:1:1101:20614:3053 1:N:0:CTCAGA
GTTTCGCTTGGTCATTTAGAGGAAGTAAAAGTCGTAACAAGGTTTCCGTAGGTGAACCTGCGGAAGGATCATTCACAATAAGTGTTTATGGCACTTTCAAATCCATACCCGCCTTGTGTGCATTGTAAAGGCCCTTTCAACTTTGGAAGATTGGGCTTCATTTTCCCACACGTCTTCAATTGCAAGTCTAACATTCAGAGTAATCAAAACTCGAATACAACTTTCAACAACGGATCTCTTGGCTCTCGCATCGATGAAGAACGCAGCGTATAGAGATCGGAAGAGCACACGTCTGAACTCC
+
CCCCCGGGGGGGGGGGGGGGGGGGGGGGGGGGGGGGGGGGGGGGGGGGGGGGGGFFGGGGGGGGGGGGGGGGGGGGGGGGGGGGGGGGGGGGGGGGGGGGGFGGGGGGGGGGGGGGGGGGGGFGGFGGGGGGGGFFGGGGGGGGGGGGGGGGGGGGGGGGGGGGGCGGGGFDDGGGGGGGGGGGGGGCFGGGGGGGGGGDGGGGEGGAGGGGGGGGGGGGGGGGFFGGGGGGG5EGFGGGGGF09CFD>?CDDFGGGGDGCCGGDDDD8DGFFF67+C>:5<>F5FGFFFBFFFFFFFBFF
@M06045:235:000000000-JCY5N:1:1101:14160:3059 1:N:0:CTCAGA
GTTTCGCTTGGTCATTTAGAGGAAGTAAAAGTCGTAACAAGGTTTCCGTAGGTGAACCTGCGGAAGGATCATTCATAATAAGTGTTTATGGCACTTCTTAAATCCATATCCACCTTGTGTGCAATGTCAGCCGTTTTCTTTATGAAAGCGGCCAAACATCAACTTATTTTTTAACTGTCTGTCTGAAAACTATTATGAATAAACAATTCAAAATACAACTTTCAACAACGGATCTCTTGGCTCTCGCATCGATGAAGAACGCAGCGTATAGAGATCGGAAGAGCACACGTCTGAACTCCAG
+
CCCCCGGGGGGGGGGGGGGGGGGGGGGGGGGGGGGGGCGGGGGGGGGGGGGGGGGGGGGGGGGGGGGGGGGGFGGGGGGGGGGGGGGGGGGGGGGGGGGGGGGGGGGGGGGGGFGGGGGGGGGGGGGGGGGGGFGGGGGGGGGGGGGGGGGGGGGGGGGGGGGGGGGGEGGGGGGGFGFGGGGGGGGGGGGGGGGGFGEGGGGGFGGCGGGGGGGGGGGGGGGGGGGGGGGD5EGGGGGDFGGGFGGGGGGGGGGFGFGGGGGGGGGGGGGFFGFC5DDEFGFFFFDFFFFFFFFFFFFF0
@M06045:235:000000000-JCY5N:1:1101:15878:3081 1:N:0:CTCAGA
GTTTCGCTTGGTCATTTAGAGGAAGTAAAAGTCGTAACAAGGTTTCCGTAGGTGAACCTGCGGAAGGATCATTACCTAGAGTATTGTAGGCTTTGTCCTGCTGTCTCTTACCCATGTTTTTTGAGTACTTACGTTTCCTCGGCGGGTTCGCCCGCCGATTGGACAATTTAAACCCATTGCAGTTGCAATCAGCGTCTGAAAAACTTTAATAGTTACAACTTTCAACAACGGATCTCTTGGTTCTGGCATCTATGAAGAACGCAGCGGATAGAGATCGGAAGAGCACACGTCTGAACTCCAA
+
CCCCCGGGGGGGGGGGGGGGGGGGGGGGCGGGGGGGGGGGGGGGGGGGGGGGGGGGGGGGGGGGGGGGGGGGGGGGGGGGGGGGGGGGGGGGGGGGGGGGGGGGGGGGGGGGGGGGGGGGGGGGGGGGGGGGGGGFEGGGGGGGGGGGGGGEGGGGGFGGCGGGGGGGGGGGFGGDFGFGFGFGGGGGGGGGGGGGGGGGGGGGGGGGGGGFBFGGGGGGGGGGGGGGGGDE8ECGGGGG<DFGGGGCEG*0:*:9>CFCDCGDDG)>>CFFFGFGFGD>.*)09)9@B>:5>7=9-*8?(
@M06045:235:000000000-JCY5N:1:1101:19214:3101 1:N:0:CTCAGA
GTTTCGCTTGGTCATTTAGAGGAAGTAAAAGTCGTAACAAGGTTTCCGTAGGTGAACCTGCGGAAGGATCATTACCGAGTGCGGGCCCTCGCGGCCCAACCTCCCACCCTTGTCTCTATACACCTGTTGCTTTGGCGGGCCCACCGGGGCCACCTGGTCGCCGGGGGACGCACGTCTCCGGGCCCGCGCCCGCCGAAGCGCTCTGTGAACCCTGATGAAGATGGGCTGTCTGAGTACTGTGAAAATTGTCAAAACTTTCAACAATGGATCTCTTGGTTCCGGCATCGATGAAGAACGCAGC
+
CCCCCEGGGGGGFGGGGGGGGGGGGGGGGGGGGGGGGGGGGGGGFGGGGGGGGGGGGGGGGGGGGGGFGGGGGGGDGGGGGGGGGGGGGGGGGGGGGGGGG8FFGCFGGGFGGGGGFGFGGFGGGGGFGGGGGDFGGGGGGGCFFEEGGCECFFGGGGGGGGEGGGGGGGGGGEGGGGGGGGGGGGEEGGGG8ECEGEGG5*;899++2:;CFG?E7FFC<:CDGG*8*002+3AC9C:FF7CCCCCD9?CFGC*<:A*:CC>DD77F7>>??GFFFGFFF:BB>?9@:7BFFF6)()((,
@M06045:235:000000000-JCY5N:1:1101:21564:3115 1:N:0:CTCAGA
GTTTCGCTTGGTCATTTAGAGGAAGTAAAAGTCGTAACAAGGTCTCCGTTGGTGAACCAGCGGAGGGATCATTACAGAGTTGCAAAACTCCCAACCATTGTGAACCTACCTCACCGTTGCTTCGGCGGGTGGCCCCCACCGGGGCCGCGCCGGCCCCCGGGCCGGCAACCCGTCAGAGGACCGAAACTCTTAGTTATCATTGGCCTCTCTGAGTAACTTATACAATAAGTCAAAACTTTCAACAACGGATCTCTTGGTTCTGGCATCGATGAAGAACGCAGCGTATAGAGATCGGAAGAGC
+
CCCCCGGGGGGGGGGGGGGGGGGGGFGGGGGGGGGGGGGGGGGGGGGGFGGGGGGGGGGGGGGGGGGGGGGGGGGGGGGGGGGGGGGGGGGGGGGGGGGGGGGGGGGGGGGGGGGGGGGGGGGGGGGGGGDGGGGGGGGGGGGGGGGGGGGGGGGGGGGGGGGGGGGGGGEEEGGGGGGGGGGGGDGFFGGGFGGFFGGGGGGGGFG6ECCFGGFGGGG9C77AFFGEFC7CGGGGGGGGGGGGCFGDC*)*:CGGGGFCFFFGGGGG4CFFFDFF:DFFBGFF@5C**96F=FD>BB::(
@M06045:235:000000000-JCY5N:1:1101:12254:3156 1:N:0:CTCAGA
GTTTCGCTTGGTCATTTAGAGGAAGTAAAAGTCGTAACAAGGTTTCCGTAGGTGAACCTGCGGAAGGATCAGTAACGAATAACTATGGTGTTGGTTGTAGCTGGCTCCTCGGAGCATTGTGCACGCCCGCCATTTTTATCTTTCCACCTGTGCACCGCCTGTAGGTCTGGATACCTCTCGCCTCCCTTCACTTAGGGTTAAAGCGGATGCGGGGATTGCTCGCAAGGGCTCTCCTCGAACTGCCAGGCGCTACGTCTTTTTACACACCCCAATAGTATGATCCAGAATGATAGTCAATGAG
+
@CCCCCCEC<F<FC@EEEFGG<FC9C-<ECF9@FGGGGFFGCF<CFGGFD7,;CEFGG@FCEGCC::@<E<,69@FFG@EFFG9FFGGFFFGFGGGC?E9CEF8F,,4EG@GE@:+95:,9?AFC@GGGC7=???,CFFDGFE99C,ABFGEEA936+@FGGFGAD<,,DA;BF>,EF,+CF<+>+8,@,@=;;99D@B4@F,@C7C*>,CCGGC;9CF+<CE*:/8=E**=9?:*;;721*02+<CC/7575C*:C*:*>*2*0*1/)9>EF67*@*0**:*97=4887BF*96=<*4).
@M06045:235:000000000-JCY5N:1:1101:6354:3186 1:N:0:CTCAGA
GTTTCGCTTGGTCATTTAGAGGAAGTAAAAGTCGTAACAAGGTCTCCGTTGGTGAACCAGCGGAGGGATCATTACAGAGTTGAAAAACTCCCCTAAACCATTGTGAACCTACCACTAAACAGTTGCTTTGGCGGGTGGGCGCCATTCCCCAGGGAAAGGCGCCCCGCTAGACCGCCCGCCGGAGGTACCCAAAACTCTTGTTTAACTAAAAGGCCTCTCTGAGTACTGTACTTAAATAAGTCAAAACTTTTAACAACGGATCTCTTGGTTCTGGCATCGATGAAGATCGCAGCGAACAGAA
+
CCCCC@FGFFEGEFGGE6E,CFGFG-EC@E-;6CFEE,CFFDCFGF@C6@F86CCF<CFCCGG+CF@FDDGF@F9CCFA,<FEFGED@FCGGC<=,FEAFF<<EEFCGFEDEFD8FFGGGGGD9E9FGGAECFGG=+7CFGGE+B3,7C=,>+BFDF<F7FC<**<F7*>CF,CBF7=*:<:*=7FEF,?98:2:E9<<>CC8<<EGGGF9+;8*<@C8+<@+3+<ECFGF+0<<CF@F9FGGGD?FFGC*:77CF45C*9:DFF7DGG7>=/*77767?5*9**9*95)))07)0(01:)
@M06045:235:000000000-JCY5N:1:1101:10823:3197 1:N:0:CTCAGA
GTTTCGCTTGGTCATTTAGAGGAAGTAAAAGTCGTAACAAGGTCTCCGTTGGTGAACCAGCGGAGGGATCATTACCGAGTTATTACTCCAAACCCTTTGTGAACCTTACCTATGTTCTGTTGTCTCGGCGGGGCGCCAGGCCTCTGGCCAAACCCCCGCCGGCAGCATAAAACTCTTGCATTTTATAGCGGATTACATTTCTGAATTAAACACAAAACAAATCAAAACTTTCAACAACGGATCTCTTGGTTCTGGCATCGATGAAGAACGCAGCGTATAGAGATCGGAAGAGCACACGTCT
+
CCCCCGGGGGGGGGGGGGGGGGGGGGGGGGGGGGGGGGGGGGGGGGGGGGGGGGGGGGGGGGGGGGGGGGGGGGGGGGGGGGGGGGGGGGGGGGGGGGGGGGGGGGGGGGGGGGGGGGGGGGGGGGGGGGGGGGGGGGFGGGGGGGGGGGGGGGGGGGGGEFGGGGGGGGC:BFGGGGGGGGGGGGGGGGGGCCFGGGGGGG7FGFFGGGGGGGGGGGGGGGGFFGGGGGGFGFFGGGDGGGGFCGGGGGG=FCGGGGGGGGGGGGGFGGG55C>7:56=?*9@FFCBFB@58?))27.3.
@M06045:235:000000000-JCY5N:1:1101:17087:3212 1:N:0:CTCAGA
GTTTCGCTTGGTCATTTAGAGGAAGTAAAAGTCGTAACAAGGTCTCCGTTGGTGAACCAGCGGAGGGATCATTACCGAGTTATACAACTCATCAACCCTGTGAACATACCTAAAACGTTGCTTCGGCGGGAACAGACGGCCCTGTAACAACGGGCCGCCCCCGCCAGAGGACCCCTAACTCTGTTTTTATAATGTTTTTCTGAGTAAACAAGCAAATAAATTAAAACTTTCAACAACGGATCTCTTGGCTCTGGCATCGATGAAGAACGCAGCGTATAGAGATCGGAAGAGCACACGTCTG
+
CCCCCGGGGGGGGGGGGGGGGGGGGGGGGGGGGGGGGGGGGGGGGGGGGGGGGGGGGGGGGGGGGGGGGGGGGGGGGGGGGGGGGGGGGGGGGGGGGGGGGGGGGGGGGGGGGGGGGGGGGGGGGGGGGGGGGGGGGGGGGGGGGGGGGGGGGGGGGGGGGGGGGGGGGGGGGGGGGGGGGGGGGGGGGGGGGGGGGGGGGGGGGGGGGGGGGGGGGGGGGGGGGGGGGGFGFGGGGGGGGGGGEEGFG+9DG<FFGGGGGGGGGGGFGGGFFGBD34@==C7F5>DFFFFF64444>B?2
@M06045:235:000000000-JCY5N:1:1101:15281:3217 1:N:0:CTCAGA
GTTTCGCTTGGTCATTTAGAGGAAGTAAAAGTCGTAACAAGGTTTCCGTAGGTGAACCTGCGGAAGGATCATTCATAATCAAGTGTTTTTATGGCACTTTCAAAAATCCATATCCACCTTGTGTGCAATGTCATCTCTCTGGGGGCTGCCGGCTGTCAAAAGCCGTGTGGTCACCTTTGGGATTTATATCTACTCAGAACTTTAGTGATTTTGTCTGAAACATATTATGAATACTTAATTCAAAATACAACTTTCAACAACGGATCTCTTGGTTCTGGCATCGATGAAGAACGCAGCGTAT
+
CCCCCGGGGGGGGGGGGGGGGGGGGGGGGGGGGGGGGGGGGGGGGGGGGGGGGGEFFGGGGGGGGGGGGGGGGGGGFGGFEFGGGFGGGGGGGGGGGGGGGGGGGGGGGGFGGGGGFFFGGDGGGGGGGFGGGGGGGGGGGGGGGGGGGGGGGGGGGGGGGGGGGE:FFGFGGGGFGGGGGFGGGFGGGGGGGGGGGFGGGGGGGGGGGGGGGGGGGGGGFGGGGGGGGGFF;FFGGGFGGFGGGGGGGGGFGGFGGGGGGGDGGG>GGGGAFGFGFDFAFGF4AFFFFCA;B)7>>B<:,
@M06045:235:000000000-JCY5N:1:1101:23782:3226 1:N:0:CTCAGA
GTTTCGCTTGGTCATTTAGAGGAAGTAAAAGTCGTAACAAGGTCTCCGTTGGTGAACCAGCGGAGGGATCATTACAGGGTCGGCTTCGGCCGTACACCCCCAAACCATTGTGAATCGCACTTATAACTCTTATAATTGTAATCTCTGAGTAACTTTTAATAAGTAAAAACTTTCAACAACGGATCTCTTGGTTCTGGCATCGATGAAGAACGCAGCGTATAGAGATCGGAAGAGCACACGTCTGAACTCCAGTCACCTCAGAATCTCGTATGCCGTCTTCTGCTTGAAAAAAAAAAGTAAA
+
CCCCCGGGGGGGGGGGGGGGGGGGDFGGGGGGGGGGGGGGGGGGGFGGGGGGGGGGGGGGGGGGGDGGGGGGGGGGGGGGFGGGGGGGGEGGGGGGGGDEGGGGGGGGGGGGGGAFFFGGGGGGGGGGFCFGGGGGGGGGGGGGGGGGGGGGGGGGGGFGGGGGFGGGGFFGGGFGGGGGGGGGGGGGFGDFGGGCFFGGGGGGGGGGGGGGGGGGGEEGF7FFFGGGGGGGGGGDFGGGFCCGGFGCC64CCCGCFCCGGGG77:CG<D44@C>CD<>FF:@@=*09?*7)5)0<(/-).
@M06045:235:000000000-JCY5N:1:1101:22541:3226 1:N:0:CTCAGA
GTTTCGCTTGGTCATTTAGAGGAAGTAAAAGTCGTAACAAGGTTTCCGTAGGTGAACCTGAGGAAGGATCATTCATAATCAAGTGTTTTTATGGCACTTTCAAAAATCCATATCCACCTTGTGTGCAATGTCATCTCTCTGGGGGCTGCCGGCTGTCAAAAGCCGTGTGGTCACCTTTGGGATTTATATCTACTCAGAACTTTAGTGATTTTGTCTGAAACATATTATGAATACTTAATTCAAAATACAACTTTCAACAACGGATCTCTTGGCTCTCGCATCGATGAAGAACGCAGCGTAT
+
CCCCCGGGGGGGGGGGGGGGGGGGGGGGGGGGGGGGGGGGGGGGGGGGGGGGGGGGGGGGGGGGGGGGGGGGGGGGGGGGGGGGGGGGGGGGGGGGGGGGGGGGGGGGGGGGGGGGGGGGGGGGGGGGGGGGGGGGGGGGGGGGGGGGGGGGGGGGGGGGGGGGGGGGGGGGGGFGGGGGGGGGGGGGADGGGGGGGGGGGGGGGGGGGGGGGGGGGGGGGGGGGGGGGGDCFGF?FGGGGGGGGGGGGGGGFGGGGGGGFGG<55CFGGCFFFFGADAEBGAAFFGFFFFFFFFEB>2<,
@M06045:235:000000000-JCY5N:1:1101:23349:3231 1:N:0:CTCAGA
GTTTCGCTTGGTCATTTAGAGGAAGTAAAAGTCGTAACAAGGTCTCCGTTGGTGAACCAGCGGAGGGATCATTACTGAGTCTACGAACTCCCAACCGTTGTGAACATACCCTACGTTGCTTCGGCGGTCACGCCCCGGGACGCGCGCTCCGGCGCCGTGCTCCCGGGCCAAGGCGTCCGCCGGAGGCCCCAAACTACACTGCAACTATGGATCTATCTGAGTGGCATAAGCAAATAAATCAAAACTTTCAGCAACGGATCTCTTGGTTCTGGCATCGATGAAGAACGCAGCGTATAGAGAT
+
CCCCCGGGGGGGGGGGGGGGGGGGGGGGGGGGGGGGGGGGGGGGGGGGGGGGGGGGGGGGGGGGGGGGGGGGGGGGGGGGGGGGGGGGGGGGCFGGGGGGGGGGGGGGGGGGGGGGGGGGGGGGGDGGGGGGGGGGGGGGGGGGGDG:FGCEFCFFGGDGDGGGGGEGGGGGGFGDGEGDEEEEGGEGDGG5CFGCFGFFGGFGGGGGGG?CFGGGCFGFFG?FC6:@C7CFFGGGG7AFFGGGGDF>FFFGFGFEDC<CDFGGF=CFCFFFF47*)7@F?FB47:<)5;5:@@>:A6<2-
@M06045:235:000000000-JCY5N:1:1101:17592:3274 1:N:0:CTCAGA
GTTTCGCTTGGTCATTTAGAGGAAGTAAAAGTCGTAACAAGGTTTCCGTAGGTGAACCTGCGGAAGGATCATTCATAATAAGTGTTTTATGGCACTTTTTAAATCCATATCCACCTTGTGTGCAATGTCAGTCGATCTTCTTCATGGAGATCGACTAAACATCAACCTTATCTTTTAACTCTTTGTCTGAAAAATATTATGAATAAACAATTCAAAATACAACTTTCAACAGCGGATCTCTTGGCTCTCGCATCGATGAAGAACGCAGCGTATAGAGATCGGAAGAGCACACGTCTGAACT
+
CCCCCGGGGGGGGGGGGGGGGGGGGGGGGGGGGGGGGGGGGGGGGGGGGGGGGGGGGGGGGGGGGGGGGGGGGGGGGGGGGGGGGGGGGGGGGGGGGGGGGGGGGGGGGGGGGGGGGGGGGGGGGGGGGGGGGGGGGGGGGGGGGGGGGGGGGGGGGGGGGGGGGGGGGGGGGGGGGGGGGGGGGGGGGGGGGGGGGGGGGGGGGGGGGGGGGGGGGGGGGFGGGGGGGGGGGGGGGGGGGGGGGGGGGGGGDGGGGGG7CGGGGGGGGGGFFGFFFFFAFGFFEFGFFFFFBFF4:FFF)
@M06045:235:000000000-JCY5N:1:1101:22380:3274 1:N:0:CTCAGA
GTTTCGCTTGGTCATTTAGAGGAAGTAAAAGTCGTAACAAGGTTTCCGTAGGTGAACCTGCGGAAGGATCATTAGTGAACGCCCTCACGGGCTTATAACTATTCCAAACCTCTGTGAACCGTGCCCTTCGGGGCTATTTTACAAACATGGTGTAATGAACGTCATATATCATAACAAAACAAAACTTTCAACAACGGATCTCTTGGCTCTCGCATCGATGAAGAACGCAGCGTATAGAGATCGGAAGAGCACACGTCTGAACTCCAGTCACCTCAGAATCTCGTATGCCGTCTTCTGCTTG
+
CCCCCGGGGGGGGGGGGGGGGGGGGGGGGGGGGGGGGGGGGGGGGGGGGGGGGGGGGGGGGGGGGGGGGGGGGGGGGGGGGGGGDGGGGGGGGGGGGGGGGGGGGGGFGGGGGGGGGGGGGGGGDCGGGGGGGGGGFGGGFFGGGGGGGGGGGGGGGGGGGGGGGGGGCFGGGGGGGGGGGGGGGGGGGGGGGGGGGGEEFFGGGFGGGGGGDGECEFGGGGGGGGGGGGGG=CGGGGGGGGGGGGGGGGGGGGGC<6CGFFFFCDGGFGGFFGFGFG6*87>FF@GFF>BEFFFFDF><)
@M06045:235:000000000-JCY5N:1:1101:20774:3288 1:N:0:CTCAGA
GTTTCGCTTGGTCATTTAGAGGAAGTAAAAGTCGTAACAAGGTCTCCGTTGGTGAACCAGCGGAGGGATCATTACAGAGTTGCAAAACTCCCTAAACCATTGTGAACGTTACCTTCAAACCGCTGCTTCGGCGGGCGGCCCGGGTCCGCCCGGTGCCCCCTGGCCCCCTAGCGGGGCGCCCGCCGGAGGAAACCCAACTCTTGATTATTATGGCCTCTCTGAGTCTTCTGTACTGAATAAGTCAAAACTTTCAACAACGGATCTCTTGGTTCTGGCATCGATGAAGAACGCAGCGTATAGA
+
CCCCCGDEGGGGGGGGGGGGGGGGFEFGGGGGGGGGGGGGGGGGGGGGFGGGGGGGGGGGGGGEFGGGGGFGGGGGGGGGGGFGGGGGGGGGGGGGGEDGGGGGGGGGGGGGGGGGGGGGFGGGGCFGGGGGGGDGGGGGGGCGGGGGGCGGGGGGGCGGGFGGGGGGGGFGGGGCEGGGGGGGGGC>EC6@CGGG>EEGGDDFGGFDGFFGGGGCC+;FGCFEGGGGG0<CFEFF<EE?9CCCCGGGFGGGGGGGGGGGGE3*0CF>7C3@FC?6>FF@)566=7CFFE))7@>3(0)6-
@M06045:235:000000000-JCY5N:1:1101:8894:3301 1:N:0:CTCAGA
GTTTCGCTTGGTCATTTAGAGGAAGTAAAAGTCGTAACAAGGTTTCCGTAGGTGAACCTGCGGAAGGATCATTACCGAGTGAGGGCCCTCTGGGTCCAACCTCCCACCCGTGTTTATCGTACCTTGTTGCTTCGGCGGGCCCGCCGCAAGGCCGCCGGGGGGCTTCCGTCCCCGGGTCCGCGCCCGCCGAAGACACCTGTGAACGCTGTATGAAGATTGCAGTCTGAGCGAAAAGCTAAATCAGTTAAAACTTTCAACAACGGATCTCTTTGTTCAGGCATCGATGAAGAACGCAGCGTAA
+
CCCCCDGCGGEGFGGGGGGGGGGGDFGGGGGGGGGGGGGGGGGGGGFGGGFEGGGGGGGGGGGGGGEGGFGGGGGGGGGGGGGGGEGGGGGGGGGGGGGFGEGGGGGGGGCGGGGGFGGFFGGGGGGGGGGGGGGDFGEGGGGGGGGGG@GGGGGGEDEG7EEGFGGGFGGGGGGGGGGGGGGGDCEGGC5:;C8@>FGFGGFCGCCGGFCCCFG@FCGGGGGF9CC76ECGCEGDGGG+<C9C<EFCGGGG7DGGGGGGGCCDCCFGGG*@FGF7*;:>@<>FF4:=BFF>F>D>>>--(
@M06045:235:000000000-JCY5N:1:1101:23408:3313 1:N:0:CTCAGA
GTTTCGCTTGGTCATTTAGAGGAAGTAAAAGTCGTAACAAGGTCTCCGTTGGTGAACCAGCGGAGGGATCATTATCGAAGTTACTCTTCATACCCATTTGTGAACACTACCCCATTGCCGCGCGTTGCCTCGGCGGTGAGGTCCGCGGGGGGGTGGGCTGCGCTCCGGCGCCGCTCCCCCCTCCCGGGCCCCCGCCGGCCGCGCCTTACTCTTAATTTGCAAAGCGGACTGTACGATCGGATTAATCTTGATAAACAAGTCAAAACTTTCCACAACGGATCTCTTGGTTCTGGCATCGATG
+
CCCCCECGFFGFGA<CGGFGGGDFGDEEEFGFGFEFG7F@EEEECFFFGGGEFEFGGD<AFGFGGCGGGGGGGFEFGFGGGGGEAFFGGFFEFFGCFGGCFFGGGGGGGFF@@C=EFFFGGEGFGGGGGGGGDGGGGCFDF=FFGGGGEGGEG*:CEEFEEEGE?>5CGGDEEGEEGGGEGCEGGGGD58EDCEDGGEEGGGDEC5*0A7+<EGDFFFGF?9+86=88C5*<<<C5*2***9E*+A*:CC?CFG:E7C400<:F*5CC>:0/**57))7)<>F**979>=4**)09()(.)
@M06045:235:000000000-JCY5N:1:1101:14441:3317 1:N:0:CTCAGA
GTTTCGCTTGGTCATTTAGAGGAAGGAAAAGTCGTAACAAGGTCTCCGTTGGTGAACCAGCGGAGGGATCATTACCGAGTTTACAGCGCCCAAACCCCAGTGAACATACCACTTGTTGCCCCGGCCGATCATCTCGCTCCCGGTAAAATGGGACGTCCCGCCAGAGCACTCCTAAACTCTGTTTCTATATGTAACTTCTGAAGAAAACCATAAATAAATCAAAACTTTCAACAACGGCGTTCTTGGTTCTGGCTTTGATGAAGAACGTAGCGGAAGAAGGTCGCAAGTGCAAACTTCTGAA
+
CCCCC7B;FCCGA<E@F9C,CFCF---CEFC--B@,C@,CCCF,E9E+:C,C6,;C<F8,;+@@F+@,6@C<F,C9@,6:B,C<,,C6+8F,<F7FC,,,,,99E,??FG,:,5:,,,C?,B++@+@:4++5C,C,+8A+BFFE+=9F,,CFFFC3::FGG@:*@,,,3,35,,>,?;,,,7,,7@C9<@,6,,4,@@,CF,,,,24?B,?+>93<+5+3@FFF*+5>++>CE5*****2:C**++*13+2*9**+*3***+2*9</*2*9))))))00))2))87)111**1)*04*).)
@M06045:235:000000000-JCY5N:1:1101:25611:3350 1:N:0:CTCAGA
GTTTCGCTTGGTCATTTAGAGGAAGTAAAAGTCGTAACAAGGTCTCCGTTGGTGAACCAGCGGAGGGATCATTACAGAGTTGCAAAACTCCCAACCCTTGCTAAACAACCACTGTTTCTTCGGCGGGTGGCCCCCTGGCCGCGCGCACCCCCCTCGTGGGGGGACGCACCCCGCCGGAGCATACTAAACTCTTGTCATTACTGATGCTCTGAGTACAAAACAAAATTATTACAACCTTCAACAATGGATCTCTTGGCTCTGGCATCGATGAAGAACGCAGCGTATAGAGATCGGAAGAGCA
+
CCCCCGGGGGGGGGGGGGGGGGGGGGGGGGGGGGGGGGGGGGGGGGGGGGGGGDFGGGGGGGGGGGGGDGGGGGGGGGGGGGGGGGGGGGGGGGGGGGGGGGGGGGGGGGGGGGFFFGGGGCCGGGGGGGGGGGGGGGGGGGGGGGGGGGGGGDGGGGGFGGGGGEGGGGGGEEGGGGGGGGCGFFDGGGGGCGGGGGGGGGFFGGG7FGGCFGGEGFCEFGGFGGFFFGGGGGGDGGGGGGGGGFGGGGGGGGFGGEGGFAC<>F3CD0>8BGFFFGFEBG775?:=*=FFFFFB95?B>
@M06045:235:000000000-JCY5N:1:1101:21674:3359 1:N:0:CTCAGA
GTTTCGCTTGGTCATTTAGAGGAAGTAAAAGTCGTAACAAGGTTTCCGTAGGTGAACCTGCGGAAGGATCATTAATGTATATTGAATTTTATATTCTTTATCAACCCACACTGTGTACCTTTTTACTGTTGCTTCCATGGGACATGGCTCTGCCACGTCGGCCTTATGGCTGGTGAGCGCCCATGGGAGGAAAACAAAACTCTTTGTTACAATTGAAGTCTGTCTGAATTGTTTATATTCAACGTTAAAACTTTCAACAACGGATCTCTTGGTTCTCGCATCGATGAAGAACGCAGCGTAT
+
CCCCCGGGGGEFGFFFGGGGGGGGGGGGGCFGGGGGGGCGGGFGGGGGGGGGGFCFGGGGGGGCFFGGEGDGGFGGGGGFEGGFGCGGGGAF9EFGGGGGGGFGGGD@FEGFFGCC?FGCEAAFGEDFGGCFEGFGGGCFFCFGGGGGEFGGGGGGFFGG:CGGGGGGFGFFGGFFFGEGGGDGG:FDFGGGFFFGGGGGGGFGA9EGGGGGGGDEDFG9EFGGGGF:=DGFFEFFGC7,:9CD7EDD7?FFG7=CGCFCCE<<>DC+CFGFFG671/>B.5>FFA7A@FFF53B>;D8?(
@M06045:235:000000000-JCY5N:1:1101:10079:3411 1:N:0:CTCAGA
GTTTCGCTTGGTCATTTAGAGGAAGTAAAAGTCGTAACAAGGTCTCCGTTGGTGAACCAGCGGAGGGATCATTACTGAGTACTACACTCTCTACCCTTTGTGAACTATTATACCTGTTGCTTCGGCGGCGCCCGCAAGGGTGCCCGCCGGTCTCATCAGAATCTCTGTTTTCGAACCCGACGATACTTCTGAGTGTTCTTAGCGAACTGTCAAAACTTTTAACAACGGATCTCTTGGCTCCAGCATCGATGAAGAACGCAGCGTATAGAGATCGGAAGAGCACACGTCTGAACTCCAGTCC
+
CCCCCGGGGGGGGGGGGGGGGGGGGGGGGGGGGGGGGGGGGGGGGGGGGGGGGGGGGGGGGGGEGGGGGGGGGGGGGGGGGGGGGGGGGGGGCGGGGGGGGGFGGGGGGGGGGGGGGGGGGGGGGGGGGGGGGGGGGGGGGGGGGGGGGGGGGGFGGGFGGGGDFGGGGGGGGGGGGGGGGGDEGGGGGGGGGGGGGGGGEGGGECEGGGGGDGDGFFGGGFGGGGGGEGGGGGGDGGC65CGGGGGGCGFCFGGGGGGGGGG3DDFGGGGFFGDCB9:FFCFFFEG@>FFFF=FFBFFF3
@M06045:235:000000000-JCY5N:1:1101:10512:3429 1:N:0:CTCAGA
GTTTCGCTTGGTCATTTAGAGGAAGTAAAAGTCGTAACAAGGTCTCCGTTGGTGAACCAGCGGAGGGATCATTACCGAGTTTACAACTCCCAAACCCCTGTGAACATACCACTTGTTGCCTCGGCGGATCAGCCCGCTCCCGGTAAAACGGGACGGCCCGCCAGAGGACCCCTAAACTCTGTTTCTATATGTAACTTCTGAGTAAAACCATAAATAAATCAAAACTTTCAACAACGGATCTCTTGGTTCTGGCATCGATGAAGAACGCAGCGTATAGAGATCGGAAGAGCACACGTCTGAA
+
CCCCCGGGGGGGGGGGGGGGGGGGGFGGGGGGGGGGGGGGGGGGGFFGGFGGGCFGGGGGGGEGGGGGGGGGGGGGGGGGGGGGGGGFGGGGFGGGGGGGGGGGGGGGGGGGGGGGGGGGGGDGGGGGGGGFGGGGG:FFFGFGDEGGGGGGGGGGGGGGGGGGCCFGFGGGFFEGFGGGGGGGFGGGGGDGGGGGGGFGGGGGGGGGGGGGCGGGGGFGGGGFGGFFGGGC+C=CEGCEFGGGG9FGCFFCG4CCCCFGFFFCFGGCGGGFFGEGFGFFFGFFFFCFF:64>FFFFF?>A
@M06045:235:000000000-JCY5N:1:1101:17639:3435 1:N:0:CTCAGA
GTTTCGCTTGGTCATTTAGAGGAAGTAAAAGTCGTAACAAGGTCTCCGTTGGTGAACCAGCGGAGGGATCATTACAGAGTTGCAAAACTCCCAAACCATTGTGAACGTTGCCTAAACCGTTGCTTCGGCGGGCGGCCCGGGTCCTTCCCGGCGCCCCTCGGCCCTCGCGGGCGCCCGCCGGAGGAAAACCAAACTATTGCATTGTATGGCCTCTCTGAGTCTTCTGTACTGAATAAGTCAAAACTTTCAACAACGGATCTCTTGGTTCTGGCATCGATGAAGAACGCAGCGTATAGAGATC
+
CCCCCGGGGGGGGGGGGGGGGGGGGGGGGGGGGGGGGGGGGGGGFGGGGGGGGGGGGGGGGGGGGGGGGGGGGGGGGGGGGGGGGGGGGGGGGGGGGGGGGGGGGGGGGGGGGGGGGGGGGGGGGGGGGGGGGGGGGGGGGGGGGGGGGGGGGGGGGCGGGGGGDFFGGGGGCEGGGGGGGGGGEGGGGGGGGGGGGGFGGGGEGGGFGGG6CEFFFFGCFGFGGGGFGGCFGGGGGFGGGGGC?FGGGGDGGGCEGEGGG?FCFGG777C?@FF3;CF4?DFFFFGFFFFDFBF6<44<)
@M06045:235:000000000-JCY5N:1:1101:15956:3443 1:N:0:CTCAGA
GTTTCGCTTGGTCATTTAGAGGAAGTAAAAGTCGTAACAAGGTCTCCGTTGGTGAACCAGCGGAGGGATCATTACCGAGTTTACAACTCCCAAACCCCTGTGAACATACCACTTGTTGCCTCGGCGGATCAGCCCGCTCCCGGTAAAACGGGACGGCCCGCCAGAGGACCCCTAAACTCTGTTTCTATATGTAACTTCTGAGTAAAACCATAAATAAATCAAAACTTTCAACAACGGATCTCTTGGTTCTGGCATCGATGAAGAACGCAGCGTATAGAGATCGGAAGAGCACACGTCTGAA
+
CCCCCGGGGGGGGGGGGGGGGGGGGGGGGGGGGGGGGGGGGFFGGGGGGGGGGGGGGGGGGGGGGGGGGGGGGGGGGGGGGGGGGGGGGGGGGGGGGGGGGGGGGGGGGDGGGGGGGGGGGGGGGGGGGGGGGGGGGGGGGGGGGGGGGGGGGGGGGGGGGGGGGGGGGGGGFGGGGGGGGFGGGGGGGGGGGGGGGGGFGGGGGGGGGGGGGGGFFGCFGGGFGGGGGGGGGGGGGGGGGGGGGGGGGGFGGGGGCCFCFGFGGGGGGGGFFGF:@CF?8FFB:DD>FFFF>F@>(816:
@M06045:235:000000000-JCY5N:1:1101:20033:3449 1:N:0:CTCAGA
GTTTCGCTTGGTCATTTAGAGGAAGTAAAAGTCGTAACAAGGTCTCCGTTGGTGAACCAGCGGAGGGATCATTACCGAGTTTACAACTCCCAAACCCAATGTGAACGTTACCAAACTGTTGCCTCGGCGGGATCTCTGCCCCGGGTGCGTCGCAGCCCCGGACCAAGGCGCCCGCCGGAGGACCAACCAAAACTCTTATTGTATACCCCCTCGCGGGTTTTTTATGATCTGAGCCTTCTCGGCGCCTCTCGTAGGCGTTTCGAAAATGAATCAAAACTTTCAACAACGGATCTCTTGGTTT
+
CCCCCGGGGGGGGGGGGGGGGGGGGGGGGGGGGGGGGGGGGGGGGGGGGGGGGGGGGGGGGGGGGGGGGGGGGGGGGGGGGGGGGGGGGGGGGGGGGGGGGGGGGGGGGGGGGGGGGGGGGGGGGGGGGGGGGGGGGGGGGGGGGGGGGGGDGGGGGGGGGGGGGGGGGGGGGGGGGGGGGGGGGGGGGFCGGGGGGGGGGGGGGGGGGGEGGGGGGGECFEEGGGGGGGGGCFGGGG9:EGGCGGGGFGGCD3<FCEDGGGFGGDDFCGFB@FFGFGFFFGFF4>CBBDEF=FFF>FFF(
@M06045:235:000000000-JCY5N:1:1101:17063:3451 1:N:0:CTCAGA
GTTTCGCTTGGTCATTTAGAGGAAGTAAAAGTCGTAACAAGGTTTCCGTAGGTGAACCTGCGGAAGGATCATTACTGAGTGAGGGCCCCTCGGGGTCCAACCTCCCACCCGTGTTTAACGAACCGTGTTGCTTCGGCGGGCCCGCCTCACGGCCGCCGGGGGGCATCCGCCCCCGGGCCCGCGCCCGCCGAAGCCCCCTGTGAGCGCTGTCTGAAGTATGCAGTCTGAGACAATTATTCAATTAATTAAAACTTTCAACAACTGATCTCTTGGTTCCGGCATCGATGAAGAACGCAGCGAA
+
CCCCCGGFGGGGGGGGGGGGGGGGGFGGGGGGGGGGGGGGGGGGGGGGGGGGGGGGGGGGGGGGGDGGFFGGGGGGGGGGGGGGGGGGGGGGDGGGGFFGGGGGGGGGGGGGGGGGGGGGGGGGGGGGGGGGGGGDGGDEGGEGGG*>:FCGECFEFEEGEDGGGG?FGGDEGGD>CGEGEEEGCEEEE5CG88;CGG8:CC@GGGD8*1<?F?F?+<CGGFG++<9CFF66CCGCFG79CCFGGC7>CFFF4F>CFEDGGF*2>*2:*:??FGFCFD:EBC?;@@7/*14)7)7:(76((
@M06045:235:000000000-JCY5N:1:1101:6095:3491 1:N:0:CTCAGA
GTTTCGCTTGGTCATTTAGAGGAAGTAAAAGTCGTAACAAGGTCTCCGTTGGTGAACCAGCGGAGGGATCATTACCGAGTACTATAACTCATAACCCTTTGTGAACCTTTATACCTGTTGCTTCGGCGGCGCGCCCTCCGGGGCGTGCCCGCCGGTATCATCAGAATCTCTGTTTGAACCCGACGATACATCTGAGTGTTCGAAGCGAACTGTTAAAACTTTCAACAACGGATCTCTAGGCTCTGGCATCGATGAAGAACGCAGCGGATAGAGATCGGAAGAGCACACGGCTGAACTCCAG
+
CCCCCGGGEEGFGGGGGGGGGGGGGGGGGGGGGG@EGCCGGGGGFGCEGGGGFGGG9CFGGGGEFGEFGGGEGGGGGCE@FGFG,CE96C,?EEFGGG8EF?FFGGDFGGGGDGCCFFGF9<,EFGGGGCF+CFFEEGGG:CGCFECC*>F@>FEFGCFE,CFFFF,FCECGC::?FDGGECEGGGEDEGFGCFGGGGGC7*:CECEGEGGG<@FFG?<CEFGGFFFEC8858EC7?CGGCF66CFGG+ADC5C:+::95C5DDCD)))77B4FB*<5)0>F4@FFCF3)0<:4?@-14:(
@M06045:235:000000000-JCY5N:1:1101:23627:3499 1:N:0:CTCAGA
GTTTCGCTTGGTCATTTAGAGGAAGTAAAAGTCGTAACAAGGTTTCCGTAGGTGAACCTGCGGAAGGATCATTACCGAGTGAGGGTGCTCCGTCGCCCGACCTCCCAACCCTGTGTCTACTGTACCTTGTCGTTGCTTCGGCGGACCGGTTGCTGACCAACTGGTTTCGACCGCCGGGGGCCCTGTCGCCCCTGGAGCGCGTCCGCCGATGGCCCAACTCCAAAAACTTCTTGACCCCGAAACCAGTGTCGTCTGAAAACACGTTTGTGATAAGTACAATCAAAAACAAAACTTTCAACAA
+
<CCCCGGEGGGGGGGGGFGGGGGGGFGGGGGGGGGGGDGGGGGGGFGGGFGGFGGFGGGGGGCEEGCFGGDFAEFGGGGGGGGGGFGG<FGD<FFFEGGGGGGGGGGGGGGGGGGGGDFFGGGGGFFGGGGGGDGGGGGGGGGGGGDGDGDGGGGGGFGGGGGGGGGGGGGGGGGGGEGGCGGGABCGGG5EGGGGFGGGGCCEEGGGGGDC6EC8CE8CGGFGFFDGGGGGCGGGGGGGGGDGF5:FFFGGG7D?FF7<FGGGGGGFGFDFFGFGF7=6?FF4FFD:4F@FFFF64FA?:
@M06045:235:000000000-JCY5N:1:1101:12840:3532 1:N:0:CTCAGA
GTTTCGCTTGGTCATTTAGAGGAAGTAAAAGTCGTAACAAGGTTTCCGTAGGTGAACCTGCGGAAGGATCATTAATGTATATTGAATTTTATATTCTTTATCAACCCACACTGTGTACCTTTTTACTGTTGCTACCATGGGACATGGCTCTGCCACGTCGGCCTTATGGCTGGTGGGCGCCCATGGGAGGAAAACAAAACTCTTTGTTACAATTGAAGTCTGTCTGAATTGTTTATATTAAACGTTAAAACTTTCAACAACGGATCTCTTGGTTCTCGCATCGATGAAGAACGCAGCGTAT
+
CCCCCGGGGGGGGGGGGGGGGGGGGGGGGGGGGGGGGGGGGGGGGGGGGGGGFFGGGGGGGGGGGGGFGGGGGGGGGGGGGGGGGGGGGGGGGGGGGGGGGGGGGGGGGGGGGGGGGGGGGGGGGGGGGGGGGGGGGGGGGGGGGGGGGGGGGGGGGGGGGGGGGGGGGGGGGG8FGGGGGGGGGGGGGGGGGGGGGFFGFFGGGGGGGGGGGGGGGGFGGGGGGGGFGGGGGGGGFGGGGGGGGGGGF@FGGGGGGGFGGGGGGGGGGGG4FFFFFGFFFGFFFFGFFFFFD>.)(88:(
@M06045:235:000000000-JCY5N:1:1101:18961:3542 1:N:0:CTCAGA
GTTTCGCTTGGTCATTTAGAGGAAGTAAAAGTCGTAACAAGGTCTCCGTTGGTGAACCAGCGGAGGGATCATTACCGAGTTATTACTCCAAACCCTTTGTGAACCTTACCTTTTTGTTGCTCGGCGCACCGCGGGCCGCGGCTTCGGCCCGTCCCGCAGCGCGCCAGAGGACCCAACTCTTCAATTTATAGCGTACCTTCTGATTTACAAAACAAACAAGTTAAAACTTTCAACAACGGATCTCTTGGTTCTGGCATCGATGAAGAACGCAGCGTATAGAGATCGGAAGAGCACACGTCTG
+
CCCCCGGGGGGGGGGGGGGGGGGGGGGGGGGGGGGGGGGGGGGGGGGGGGGGGGGGGGGGGGGGGGGGGGGGGGGGGGGGGGGGGGGGGGGGGGGGGGGGGGGGGGGGGGGGGGGGGGGGGGGGGGGGGGGGGGGGGGGGGGGGGGGGGGGGGGGGGDGFCGGGGEGDGGGGGGFGGFGFFG@FGGGFGGGGGGGGGGFFFFFGGFFGGGGGGFGFGGGGEGCGGGGFGGGGGGGGGEDEEG?CGGFF9FGGFGGGGG37FCFCGGFGGGGEFG57774*9DFFFFD3>FFFFF>46>?0(
@M06045:235:000000000-JCY5N:1:1101:9316:3587 1:N:0:CTCAGA
GTTTCGCTTGGTCATTTAGAGGAAGTAAAAGTCGTAACAAGGTTTCCGTAGGTGAACCTGCGGAAGGATCATTACCGAGTGAGGGTCTCTCAGGCCCGACCTCCCACCCTGTGTTTTTGTGACCTTGTTGCTTTGGCGGGCCCGCCTCGATGAGAGGCCGCCGGAAGCTCACGCTTTGGGCCCGTGCCCGCCAGTAGCCCCCTTAAATTCTTAATAAATCTGTCGTCTGAGTCCATGGACATAATGAAAAAAACTTTCAACAACGGATCTCTTGGTTCTGGCATCGATGAAGAACGCAGCG
+
CCCCCGGGGGGGGGGGGGGGGGGGGGGGGGGGGGGGGGGGGGGGGGGGGGGGGGGGGGGGGGGGGGGGGGGGGGGGGGGGGGGGGGGGGGGGGGGGGGGGGGGGGGGGGGGGG9FGGGGGGGGGGGGGGGGGGGBFGGGGGGGGGGGGDEGGGGGGGGGGGGGGGGGGFGGGGGGGGFFGGGGEFEGGGGGGCEGFGGGGGGEF?FDGGGGGGFEFGGGGGGGGGGGGGGGGGG??@GGGGGGGGGGGFGGDGGGGG7>C79CF5CD*>>FBF=@DFGF?FGFF4><>6F81=65@:52>1
@M06045:235:000000000-JCY5N:1:1101:18376:3611 1:N:0:CTCAGA
GTTTCGCTTGATCATTTAGAGGAAGTAAAAGTCGTAACAAGGTCTCCGTTGGTGAACCAGCGGAGGGATCATTACAGAGTTGAAAAACTCCCCTAAACCATTGTGAACCTACCACTAAACAGTTGCTTCGGCGGGTGGGCGCCCTTCCCCAGGGAAAGGCGCCCCGCTAGACCGCCCGCCGGAGGTACCCAAAACTCTTGTTTAACTAAAAGGCCTCTCTGAGTACTGTACTTAAATAAGTCAAAACTTTCAACAACGGATCTCTTGGTTCTGGCATCGATGAAGAACGCAGCGTATAGAG
+
CCCCCGGGGG8FGGGGGGGGGGGGGGGGGGGGGGGGGGGGGGGGGGGGGGGGGGGGGGGGGGGGGGGGGGGGGGGGGGGGGGGGGGGGGFGGGGGGGGGGGGGGGGGGGGGGGGGGGGGGGGFFGGGGGGGGDGGGGGGGGGGGGGGGGGGGGGGGGGGGGEGGEGGGEGGGGGGGGGGGGGGEGF?FGGFGCGGGGGGGGGGGGGGGGFGGGGGFGGG6CGGGGGGGGGGFGGGGGGGGFFGGGGGGGCC*77CFC>CCGGGGGGGD7377@*09?<3?FGFFFFDFEDEDD>7B?:)6)
@M06045:235:000000000-JCY5N:1:1101:6547:3634 1:N:0:CTCAGA
GTTTCGCTTGGTCATTTAGAGGAAGTAAAAGTCGTAACAAGGTCTCCGTTGGTGAACCAGCGGAGGGATCATTACCGAGTTTACAACTCCCAAACCCCTGTGAACATACCACTTGTTGCCTCGGCGGATCAGCCCGCTCCCGGTAAAACGGGACGGCCCGCCAGAGGACCCCTAAACTCTGTTTCTATATGTAACTTCTGAGTAAAACCATAAATAAATCAAAACTTTCAACAACGGAGCTCTTGGTTCTTGCATCGATGAAGAACGCAGCGTATAGAGATCGGAAGAGCACACGTCTGAA
+
CCCCCGGGGGGGGGGGGGGGGGFGGGFGGFGGFDF<FFG@F@FC<FEEGGFFFDCFGGGGGEDGEGGGGGFFGFFGGEGGGGGGEFFFCFGGEGF7C:DDFFGDFCGGGG9EFEGGGGGGF@C:FEGGEEGFDFGCEFGFGG@FEFFFFGGE@F:CFGCFGGEFGGGGFGGG>FFF7@FFCFF9B@;CG9F2;BF;@ECFGFGFGFGFCF?FDF<CCG7<7CCGGGCFF@CGCEEGDG*5:FCFFG>CGG77C=F?CFFGC7CGG4)93CDD59.*8:7@FGF>D:<@FFFFFFEF<7?45
@M06045:235:000000000-JCY5N:1:1101:9474:3653 1:N:0:CTCAGA
GTTTCGCTTGGTCATTTAGAGGAAGTAAAAGTCGTAACAAGGTCTCCGTTGGTGAACCAGCGGAGGGATCATTACAGAGTTGCAAAACTCCCTAAACCATTGTGAACGTTACCTAAACCGTTGCTTCGGCGGGCGGCTCCGGGGTTTACCCCCCGGGCGCCCCTGGGCCCCACCGCGGGCGCCCGCCGGAGGTCACCAAACTCTTGATAATTTATGGCCTCTCTGCGTCTTCTGTACTGAATAAGTCAAAACTTTCAACAACGGATCTCTTGGTTCTGGCATCGATGACGAACGCAGCGTA
+
C@CCCFGEGGGGGGFGGGGGGGGGFCFGGGCFDCF<FCCFFGFCGCFFFG7FGGGF9FCGG:FE7CFEEDEAG9EFCEEFGGGDFF?EFDFFCE<FDFGGGEGGFGGGFGGEGE<CFFGGE7+BFGF7:>>+3FC:C:FCF:FGGCFFCC:1C1:@@FBCFG>:7FGG:<C51:*CEC5:C>58::>88E>5;8CC?F>FF+<CC+<0+A+3<EE??8CEDC:00+:;=8:C0?F7@<?<C*0?C<?*<+>FF7D9:C>CC577C<D*:27**20*179?4:<>FFD7*7)77@)<9D>,(
@M06045:235:000000000-JCY5N:1:1101:19345:3697 1:N:0:CTCAGA
GTTTCGCTTGGTCATTTAGAGGAAGTAAAAGTCGTAACAAGGTCTCCGTTGGTGAACCAGCGGAGGGATCATTACCGAGTTTACAACTCCCAAACCCCTGTGAACATACCTATACGTTGCCTCGGCGGATCAGCCCGCGCCCCGTAAAAGGGACGGCCCGCCCGAGGACCCCTAAACTCTGTTTTTAGTGGAACTTCTGAGTAAAACAAACAAATAAATCAAAACTTTCAACAACGGATCTCTTGGTTCTGGCATCGATGAAGAACGCAGCGTATAGAGATCGGAAGAGCACACGTCTGAA
+
CCCCCGGGGGGGGGGGGGGGGGGGGGGGGGGGGGGGGGGGGGGGGGGGGGGGGGGGGGGGGGGGGGGGGGGGGGGGGGGGGGGGGGGGFGGGGGGGGGGGGGGGGGGGGGGGGGGGGGGGGGGGGGGGGGGGGGGGGGGGGGGGGGGGGGGGGGGGGGGGGGGGGEGGGGGGGGGGGGGGGGGGGGGGFGGGGGGGGGFGGFGGGGGGEGGGGC+@7FGGGGGGGGGF7@FGGGGGGGGGGGGGGGGGGGGGGGGGGGGGGGGGGCGGGGDEEGEGFFFFFC>:BED>:??:FF37040:A
@M06045:235:000000000-JCY5N:1:1101:11182:3717 1:N:0:CTCAGA
GTTTCGCTTGGTCATTTAGAGGAAGTAAAAGTCGTAACAAGGTTTCCGTAGGTGAACCTGCGGAAGGATCATTCACAATAAGTGTTCAATGGCACTTTAAAATCCATTACCCACCTTGTGTGCAATGTAAGGAGGAGGGGTTGTCACAACCCCTCTTTCATTATACATACCAATCTTCTCTTGTTGTCTAACTTTTTGAGTATAAAAAACTCGAATACAACTTTCAACAACGGATCTCTTGGCTCTCGCATCGATGAAGAACGCAGCGTATAGAGATCGGAAGAGCACACGTCTGAACTCC
+
CCCCCGGGGGGGGGGGGGGGGGGGGGGGGGGGGGGGGGGGGGGGGGGGGGGGGGGGGGGGGGGGGGGGGGGGGGGGGGGGGGGGFGGGGGGGGGGGGGGGGGGGGGGGGGGGGGGGGGGGGGGGGGGGGGGGGGGGGGGGGGGGGGGGGGGDGGGGGGGGGGGGGGGGGGFGGGGGGGGGGGGGGGGGGGGGGGGGGGGGGGGGGGGGGGGGGGGGGGGGGGGGGGFGGGGEGGCEGGGGGGGGGGGGGGGGGGGGGGGGGGGGGGGGCDDFFGFGFCFEFGDFFFGF@4BFFFFFFFFFF
@M06045:235:000000000-JCY5N:1:1101:15255:3794 1:N:0:CTCAGA
GTTTCGCTTGGTCATTTAGAGGAAGTAAAAGTCGTAACAAGGTTTCCGTAGGTGAACCTGCGGAAGGATCATTATCAAAAGTCAAGTCGGGGGCTGTAAAGCTCTCGTCTACACCCATGTCTTTTGCGTACTCTTGTTTCCTCGGTGGCGCAAGCTGCCGATTGGACAAACCAAAACCTTTTTTGTAATTGCAATCAGCGTCTGAAAATAATCTAATTATTTACAACTTTCAACAACGGATCTCCTGGTTCTGGCATCGATGAAGAACGCAGCGGATAGAGATCGGAAGAGCACACGTCTG
+
CCCCCGGFGGGGGGGGGGGGGFGGGGGGGGGGGGGGGGGGGGGGGGAFGGGGGGGGGGGGGGGGGGGGGGGGGGGGGGGGGGGGGGGGGGGGGGGGGGGGGGGGGFGGGGGGGGGGGGGGGGGGGGGGGGGGGGGGGGGGGGGGGFCFGGGGGGGGGGCGGGGGGFGGGGGGGGFG7CFGGGGGGGGFGGGGFGGGGFGEEEGGGGGGGGGGGGGGGGGGGGGF7FGGGGGFGGGDGCECEDFGGGFC<CFGGFFG>FDGFGCFGGGGGGGFFG))09?FFG?FFDCDFF>FFFFFFFFF2
@M06045:235:000000000-JCY5N:1:1101:21816:3797 1:N:0:CTCAGA
GTTTCGCTTGGTCATTTAGAGGAAGTAAAAGTCGTAACAAGGTTTCCGTAGGTGAACCTGCGGAAGGATCATTACCGAGTGAGGGCCCTCTGGGTCCAACCTCCCACCCGTGTTTAGCATACCTAGTTGCTTCGGCGGGCCCGCCGTCATGGCCGCCGGGGGGCACCCGCCCCCGGTCCCGCGCCCGCCGAAGGCCCCCCTCAACGCTGTCTGGAGATTGCAGTTTGAGGGAGTAGATAAATTAGTTAAAACTTTCAACAACGGATCACTTGGTTCCGGCATCGCTGACGAACGCAGCGGA
+
CCCCCDGF@C,;E@C6,;CFGGDGGCFCC@FC@@C<F;,@<E;;;66CFFG7@6,CF@C<@FCG@CCF,C8,6<CFFGGGGG@F7C@+DFG=CF,C<=,,,4:,B4F,=>4BGF<?,5C<A,:?FA,555BE9+?+++>C=CFD>CFFG,EFG@>CF>**<:CEE*1;5/:CEGGG*:/*8:ECE8CECG5E**2*//*1/*/+0;*;*1+:9*+C@C++0AA0++0+**1***0<+<<<<7+:A3*:?7:6*22<;CC*//7)175*9*:FF7>:;DBD@D4)).*))))035))-.(,4
@M06045:235:000000000-JCY5N:1:1101:15451:3799 1:N:0:CTCAGA
GTTTCGCTTGGTCATTTAGAGGAAGTAAAAGTCGTAACAAGGTTTCCGTAGGTGAACCTGCGGAAGGATCATTACAAAAAAGTAAGAGAAATTTTATTTCTCTTTGCTCGACCGTGTTTTTGCAAAAAAACCGACTGAGAAAATCTTTTGTGCATTGTAAAAACAAACAATTCGCGTTTAATTAGTCAGACTGATGTACTTTTTGAGTTTTCGTAAGGCAAAATAAACCTTGCAAGTAAGAAAACATAAAAATAACTTTTAACAATGGATCTCTTGGCTCTCGCATCGATGAAGAACGCAG
+
CCCCCEGECGCGGGGGGGGGGGGGGGGGGGGF<FGCFCGGGFDFFECFEGEDFGGGGGGGGDCFGGDGFGGGFGGCFG?FGGGFEFGGGG<CEEGGGGGGDGDEGE9AFEGGGGGFGGGGGEFFEEGCEG:FGGCGGC8FDGFFCCFGGCFFGFGGDFGGGGGFFGGFFCFDGFGGGEGGAFGGGGGGGGGGFCFDDAFGGGGGCCDG9CGFGGGGFG?FGGGFGG?EGGG9CGGGFF+9<DFGGGFGC@GFCGGGGFFFGGGGD=D6D7;4*CFF46)/7C>BE>CB:F4F=F670B61(
@M06045:235:000000000-JCY5N:1:1101:16067:3830 1:N:0:CTCAGA
GTTTCGCTTGGTCATTTAGAGGAAGTAAAAGTCGTAACAAGGTTTCCGTAGGTGAACCTGCGGAAGGATCATTCACAATAAGTGTTTATGGCACTTTCAAATCCATACCCACCTTGTGTGCATTGTAAAGGCCCTTTCAACTTTGGAAGATTGGGCTTCATTTTCTCACACGTCTTCAATTGCAAGTCTAACATTCAGAGTAATCAAAACTCGAATACAACTTTCAACAACGGATCTCTTGGCTCTCGCATCGATGAAGAACGCAGCGTATAGAGATCGGAAGAGCACACGTCTGAACTCC
+
CCCCCGGGGGGGGGGGGGGGGGGGGGGGGGGGGGGGGGGGGGGGGGGGGGGGGGGGGGGGGGGGGGGGGGGGGGGGGGFFGGGGGGGGGGGGGGGGGGGGGGGGGGGGGGGGGGGGGGGGGGGGGGGGGGGGGGGGGGGGGGGGGGGGGGGFFGGGGFGGGGGGGGGGFGGGGGGGGGGGGEGGGGGGGGGGGGGGGGGGGGFFGGGGGGGGGGGGFGGGGGGGGGGGFGGGGGEGGGGGGGGGF<DGGG79CCF@C9;CFDDDDDGGGGGFFF=C@CFEFGBFFFGFFFAFFFFFBFAA?
@M06045:235:000000000-JCY5N:1:1101:7345:3859 1:N:0:CTCAGA
GTTTCGCTTGGTCATTTAGAGGAAGTAAAAGTCGTAACAAGGTCTCCGTTGGTGAACCAGCGGAGGGATCATTAAAGAGTGTAAAAACTCCCTTAAACCATCGCGAACGTTACCTGGACGTCGTTGCTTCGGCGGGCTCGCCCGCCGGGGGGACGCTACCAAACTATTGCAGTCATTGGCCTCTCTGAGTATGATTTTTAAATAAGTCAAAACTTTCAACAACGGATCTCTTGGTTCTGGCATCGATGAAGAACGCAGCGTATAGAGATCGGAAGAGCACACGTCTGAACTCCAGTCACCC
+
CCCCCGGGGGGGGGGGGGGGGGGGGGGGGGGGGGGGGGGGGGGGGGGGGGGGGDGGGGGGGGGGGGGGGGGGGGGGGGGGGGGGGGGGGGGGGGGGGGGGGGGGGGGGGGGGGGGGGGFGGGGGGFGGGGGGGGGGGGGGGGGGGGGGGGGGGGGGGGGGGGGGGGGGFGGFGGGGGGGGGGGGGGGGGCCGGGGGGGGCF?GGGGGDGGGGGGGGGGGGGGGGGGGGFGGGGGGGGGGGGGGGDGDGFG7>FFGGC=DD/*9FFDFFGGGFEG>GFFFF>GEFF@DFF?FFF@FF7B9?0
@M06045:235:000000000-JCY5N:1:1101:6311:3871 1:N:0:CTCAGA
GTTTCGCTTGGTCATTTAGAGGAAGTAAAAGTCGTAACAAGGTCTCCGTTGGTGAACCAGCGGAGGGATCATTACCGAGTTTACAACTCCCAAACCCCTGTGAACATACCTATACGTTGCCTCGGCGGATCAGCCCGCGCCCCGTAAAACGGGACGGCCCGCCAGAGGACCCCTAAACTCTGTTTCTATATGTAACTTCTGAGTAAAACCATAAATAAATCAAAACTTTCAACAACGGATCTCTTGGTTCTGGCATCGATGAAGAACGCAGCGTATAGAGATCGGTAGAGCACACGTCTGA
+
CCCCCGGGGGCGGGGGGGGGGGGGGFGCFGGGGGGDGG9FF,CFFGGGGGGGGGGGGGGGGGGGGGCGGFGGCEGGGGGGGGGGG9FFFFFFEFGGGGCFFFFGGGGGGGGGGGGGGGGG9AEGG>EECEGGFCAF:F+@BFEGEGGGGGGCGGG>*CCGDCGG>FGGGGGGGGCF9FFCE<FF9FC@FGGGG9CGFGGG+>BFGEFFFG>9C9+?FGGGGCFFCGGGGGGGFD=FC5**2:CCFGCDFCFGG4*+7A*>*ADCDDFCD<5@D35<4:@@**973)15=@F)00)73)43)
@M06045:235:000000000-JCY5N:1:1101:8101:3882 1:N:0:CTCAGA
GTTTCGCTTGGTCATTTAGAGGAAGTAAAAGTCGTAACAAGGTCTCCGTTGGTGAACCAGCGGAGGGATCATTACGAGAGTGTCACCACTCCCAACCCACTGTTTACCTACCCGTCCACCGTGCTTCGGCAGGCAGTCCTGTGGGACAGGGCCTCGCCCCCGCGAGGGGGTGCCTGCCGCTGGCCGACAAAAAATTCTAGCTGTTTTTGTTTCTTCTGAGTCTTCCACACATAAACAAAACTTTCAACAACGGATCTCTTGGTTCTGGCATGGATGATGACCGCAGCGTATAGTGATCAGA
+
@A@BCECCDD7EFGGGFG9@EECFF6FGFFGGGGGGG7,FD@FGCA,@FFEFGCEE<FFGFE7:CFFE<DCAFAFE7EGECAFAF,CE@<69CDG@FGG>FFG,CCF,EF8F,@8+885BF4:+DFG7+@++4>FEFGGFCGFDC<FA+A::C7FF:>+@C+:F@CF*>C=**?<A,CFECGG*2*4C*=F7CC88++<FGF@FFGGGE***++0<:9:<FF9EFFC7+**0A7CFG8*::>+*:CFGG*57)****002*+297>77D5>00*/2)**1*2.7<717.)))**1*4*)))
@M06045:235:000000000-JCY5N:1:1101:23909:3887 1:N:0:CTCAGA
GTTTCGCTTGGTCATTTAGAGGAAGTAAAAGTCGTAACAAGGTCTCCGTTGGTGAACCAGCGGAGGGATCATTACCGAGTTTACAACTCCCAAACCCAATGTGAACGTTACCAAACTGTTGCCTCGGCGGGATCTCTGCCCCGGGTGCGTCGCAGCCCCGGACCAAGGCGCCCGCCGGAGGACCAACCAAAACTCTTATTGTATACCCCCTCGCGGGTTTTTTATAATCTGAGCCTTCTCGTCGCCTCTCGTAGGCGTTTCGAAAATGAATCAAAACTTTCAACAACGGATCTCTTGGTTT
+
CCCCCGGGGGGGGGGGGGGGGGGGGGGGGGGGGGGGGGGGGGGGGGGGGFGGGGGGGGGGGGGGGGGGGGGGGGGGGGGGGGGGGGGGGGGGFGGGGGGGGFGGGGGGGGGGGGGGGGGGGGGGGGGGGGGGGGGGGGGGGGGGGGGGGGGEGGGGGGGGGGGGGGGGGGGGGGGGGGGGGGGGGGGGDFF>G8FGGFGGGFFFGGGGGGGGGGGGGGGGCGEFGF9EGGFDGGGGGG?CE/ADEE3/+:9D<DDG3:7CFD377<DD**:@476DFFFF=*9F?@<.<DFF6BFFFF>?(
@M06045:235:000000000-JCY5N:1:1101:19497:3895 1:N:0:CTCAGA
GTTTCGCTTGGTCATTTAGAGGAAGTAAAAGTCGTAACAAGGTCTCCGTTGGTGAACCAGCGGAGGGATCATTACAGAGTTGCAAAACGCCCTAAACCATTGTGAACGTTACCTAAACCGTTGCTTCGGCGGGCGGCTCCGGGGTTTACCCCCCGGGCGCCCCTGGGCCCCACCGCGGGCGCCCGCCGGAGGTCACCAAACTCTTGATAATTTATGGCCTCTCTGAGTCTTCTGTACTGAATAAGTCAAAACTTTCAACAACGGATCTCTTGGTTCTGGCATCGATGAAGAACGCAGCGTA
+
CCCCCGGGGGGGGGGGGGGGGGGGGGGGGGGGGGGGGGGGGGGGGGGGGGGGGGGGGGGGGGGGGGGGGGGGGGGGGGGGGGGGGGGGGGGGGGGGGGGGGGGGGGGGGGGGGGGGGGGGGDGGGGGGGGGGGGGGGGGGGGGGGGFFGGGGGGGGGGEGGGGGGGGGGGGGGGGGGGGGGGGGGGGGGCGEGFCGGG@FGGGGGGGGGGGGGGG?<EFFGFGGGGGFFGFGGGGGFGGGGGGGGFGGGGGGFGGGGGGGGGGDGDDGGGGFFGFFFG=FFFFE?FGF?FFF@>DE9>94,
@M06045:235:000000000-JCY5N:1:1101:12594:3896 1:N:0:CTCAGA
GTTTCGCTTGGTCATTTAGAGGAAGTAAAAGTCGTAACAAGGTCTCCGTTGGTGAACCAGCGGAGGGATCATTACCGAGTTTACAACTCCCAAACCCAATGTGAACGTTACCAAACTGTTGCCTCGGCGGGATCTCTGCCCCGGGTGCGTCGCAGCCCCGGACCAAGGCGCCCGCCGGAGGACCAACCAAAACTCTTATTGTATACCCCCTCGCGGGTTTTTTATAATCTGAGCCTTCTCGGCGCCTCTCGTAGGCGTTTCGAAAATGAATCAAAACTTTCAACAACGGATCTCTTGGTTT
+
CCCCCGGGGGGGGGGGGGGGGGGGGFGGGGGFGGGGGGGGGGGGGGDEFGGG7FFFGGGGGEEGGGGGGGGGGGGGGGGGGGGGGGGGGGGGGGGGGGGGGGGGGGGGGGGGGGGGGGFGAFGGCFGGGGGGGG<FGFGGFGGGEGEGGGGGEGFGGGGGEDDGF:EFCECGGGGGGDDCFGGGGGGGGCGGGFGEGCEGCGFFGGFGGGCGGGGCC:?E5CE=CGCCC:+A9FGFEFGCEGGC5>53+2><<9*9CCD)7:553C>CGF:BFFFFFDFF?7?=*7*8)<;)**/026>:(
@M06045:235:000000000-JCY5N:1:1101:14187:3913 1:N:0:CTCAGA
GTTTCGCTTGGTCATTTAGAGGAAGTAAAAGTCGTAACAAGGTTTCCGTAGGTGAACCTGCGGAAGGATCATTACCGAGTGCGGGTTCCAACGAGCCCAACCTCCCACCCGTGTTTACCATGACCGCGTTGCCTCGGCGGGCCCACTGGGGCCTGGCCCCGGTCGCCGGGGGGCTTCTGCCCCCGGGTCCGCGCCCGCCGACGCACCCTGGAACCCTGTCTGAATAGTGAGTCTGAGTCTATGATCAAATCATTAAAACTTTCAACAACGGATCTCTTGGTTCCGGCATCGATGAAGAACG
+
CCCCCGGGGGGGGGGGGGGGGGGGGGGGGGGGGGGGGGGGGGGGGGGGGGGGGGGGGGGGGGGGGGGGGGGGGGGGGGGGGGGGGGGGGGGGGGGGGGGGGGFGGGGGGGGGGGGGGGGGGGGGGGGGGGGGGGGGGGGGGGGGGGGFGGGGGGGFGGGGGGGGGGGGGGGGGGGGGGGGGGGGGGGGGGEGGGGGGGGCGGC>?EEGFGFFF@FGGF<?EGGGGGGGCFGGGGGFGEGGGGG7FGGGGGGGGGGGGF=CFGGGFGFGGCDD5//:@F6@FGFFDEC)7/75>FFF<??3(
@M06045:235:000000000-JCY5N:1:1101:11972:3935 1:N:0:CTCAGA
GTTTCGCTTGGTCATTTAGAGGAAGTAAAAGTCGTAACAAGGTTTCCGTAGGTGAACCCGCGGAAGGATCATTACCGAGTGAGGGCCCTCTGGGTCCAACCTCCCACCCGTGTCTATCGTACCTTGTTGCTTCGGCGGGCCCGCCGTTTCGACGGCCGCCGGGGAGGCCTTGCGCCCCCGGGCCCGCGCCCGCCGAAGACCCCAACATGAACGCTGTTCTTAAAGTATGCAGTCTGAGTTGATTATCGTAATCAGTTAAAACTTTCAACAACGGATCTCTTGGTTCCGCAATCGATGAAGA
+
CCCCCEGEGGGGGGGGGGC@FGGGGGGFGGGGGGGDGGFGGGGGGGFGGGGGG?FFGGGGGGGDCFGGGGGGGGGGEGGGGGGGGGGGEFGGGGGGGGGGDGGFGGGEGGGGGGGGEGCEEFFEGFGFGGG9F:BF@CEEGGGG7EFCFF*<CC7:C<CF:FGGG*1<BC:6+288ECE88588EEG58EGDGD8:888CGGGDGGC8C7+@*A//;9C:9+++300+A<<?<+0+A?FFE:E>7+*1**29*2:<7?F*09>7CFD7**957/.5>787**6F566>))))07)))1.66
@M06045:235:000000000-JCY5N:1:1101:14891:3944 1:N:0:CTCAGA
GTTTCGCTTGGTCATTTAGAGGAAGTAAAAGTCGTAACAAGGTCTCCGTTGGTGAACCAGCGGAGGGATCATTACCGAGTTTACAACTCCCAAACCCTTATGTGAACCGTACCTATCGTTGCTTCGGCGGGAACGCCCCGGCGCCCTGCGCCCGGATCCAGGCGCCCGCCGGAGACCCCAAACTCTTGTGTTTTTTTCAGTATTCTCTGAGTGGCAAACGCAAAAATAAATCAAAACTTTTAACAACGGATCTCTTGGCTCTGGCATCGATGAAGAACGCAGCGTATAGAGATCGGAAGAG
+
CCCCCGGGGGGGGGGGGGGGGGGGGGGGGGGGGGGGGGGGGGGGGGGGGGGGGGGGGGGGFGGGGGGGGGGGGGGGGGGGGGGGGGGGGGG@FGGGGGGGGGGGGGGGGGGGGGGGGGGGGGGGGGGGGGGGGGGGGGGGGGGGGGGGGGGGGGGGGGGCGGGGGGGGGGGGGGGGGGGGGGGGGGGGGGGGGGGGGGGGGGGGGGGGGGFGGGGGFGGGGGGEFGGGGGGG?FGGFGGGGGGDCGGDGGCGFGFGCGFFCFDGGCCGCFGFFGFGF400>DB@>DC6=?4==6F>2>2,,
@M06045:235:000000000-JCY5N:1:1101:16584:3950 1:N:0:CTCAGA
GTTTCGCTTGGTCATTTAGAGGAAGTAAAAGTCGTAACAAGGTCTCCGTTGGTGAACCAGCGGAGGGATCATTACCGAGTTTACAACTCCCAAACCCCTGTGAACATACCTATACGTTGCCTCGGCGGATCAGCCCGCGCCCCGTAAAAAGGGACGGCCCGCCCGAGGACCCCTAAACTCTGTTTCTATATGTAACTTCTGAGTAAAACCATAAATAAATCAAAACTTTCAACAACGGATCTCTTGGTTCTGGCATCGATGAAGAACGCAGCGTATAGAGATCGGAAGAGCACACGTCTGA
+
CCCCCGGGGGGGGGGGGGGGGGGGGGGGGGGGGGGGGGGGGGGGGGGGGGGGGGGGGGGGGGGGGGGGGGGGGGGGGGGGGGGGGGGGGGGGGGGGGGGGGGGGGGGGGGGGGGGGGGGGGGGGGGGGGGGGFGGGGGGGGGGGFGFGGGGGGGGGGGFGGGGGGGGGGGGGGGGGGGGGGF<FGCFGGGGGGGGGGGGC9BGGGGGGFGGGGGDF7EGFGGGGGGGGGGDGFGGGGDGGGCFGFFGGGGGGGF49C*9C7CFCDFF3CC<>DGDDFGFFFGFF>B3)075?5:@34@B?2
@M06045:235:000000000-JCY5N:1:1101:11413:3963 1:N:0:CTCAGA
GTTTCGCTTGGTCATTTAGAGGAAGTAAAAGTCGTAACAAGGTTTCCGTAGGTGAACCTACGGAAGGATCATTCATAATAAGTGTTTATGGCACTTCTTAAATCCATATCCACCTTGTGTGCAATGTCAGCCGTTTTCTTTATGAAAGCGGCCAAACATCAACTTATTTTTTAACTGTCTGTCTGAAAACTATTATGAATAAACAATTCAAATACAACTTTCAACAACGGATCTCTTGGCTCTCGCATCGATGAAGAACGCAGCGTATAGAGATCGGAAGAGCACACGTCTGAACTCCAGT
+
CCCCCEDGGGEGGGGGFFGFGGGGGGGGEC@FFGGGGGGFGFFFFGAFGGGGGGGF<FFGGGGGGGGGGGCFFGFGEGG<FGGGGGGEGGGGFGGGGGGG9FGFAFGEFCFGGGGFDFGGGGGFGGFEGF8?FBC?FGGDFFGFFGDGGEGGGGGGGFACFEGFGGGGGFGGGGC@FGGGGGGGGGGGGGGGGGFFGDFFCCDGGGGEFGGFGCCG?DGGFAFCEEFG>CCCCF7CFDGGF*=CC**;CGCF7DGGGDFGD5CDDDCDGCCF=7ACAGFBACF45FFB4@>76=FFFF:0.
@M06045:235:000000000-JCY5N:1:1101:12206:4049 1:N:0:CTCAGA
GTTTCGCTTGGTCATTTAGAGGAAGTAAAAGTCGTAACAAGGTCTCCGTTGGTGAACCAGCGGAGGGATCATTACCGAGTTTACAAACTCCCAAACCCTTTGTGAACCTTACCATATTGTTGCTTCGGCGGGACCGCCCCGGCGCCTTCGGGCCCGGAACCAGGCGCCCGCCGGAGGCCCCAAACTCTTATGTCTTTAGTGGTTTTCTCCTCGGCGTGACACATACACAAATAAATAAAAACTTTCAACAACGGATCCCTTGGTTCTGGCATCGATGAAGAACGCAGCGTATAGAGATCGG
+
CCCCCGGGGDC=CFEEFEGGGG@FGEGGFFGGGGGFGECEFFEGCGFFFGGGEF@CF8@C<FCEGCGGGGGGC,CFGGGGGGGDFGGCFGFFFFGGGEGGFFEFF<F<=FAFE?ECE?9EAEF<ACFFFGGFGGF=>:=@CFCFEDBEG@EGGGCF<FFGFGGEGGDGGGGGG7*:85@:>8:FCEEGF97+<<9<CEFGFC+;CFEC?FGG*;/:EGGGCFFFC++3<C5C+0<CCE+<?DFGGC7>E?CDD)97D:DF7?F7C:>*222?:D4*9>*16>@35>3;DE3))99*./.48
@M06045:235:000000000-JCY5N:1:1101:22822:4053 1:N:0:CTCAGA
GTTTCGCTTGGTCATTTAGAGGAAGTAAAAGTCGTAACAAGGTTTCCGTTGGTGAACCAGCGGAGGGATCATTACCGAGTTTACAACTCCCAAACCCCTGTGAACATACCTATACGTTGCCTCGGCGGATCAGCCCGCGCCCCGTAAAAAGGGACGGCCCGCCCGAGGACCCCTAAACTCTGTTTTTAGTGGAACTTCTGAGCAAAACAAACAAATAAATCAAAACTTTCAACAACGGATCTCTTGGTTCTGGCATCGATGAAGAACGCAGCGTATAGAGATCGGAAGAGCACACGTCTGA
+
CCCCCGGGGGGGGGGGGGGGGGGGGGGGGGGGGGGGGGGGGGGGGGGGGGGGGGGGGGGGGGGGGGGGGGGGGGGGGGGGGGGGGGGGGGGGGGGGGGGGGGGGGGGGGGGGGGGGGGGGGGGGGGGGGEGGGGGGGGGGGGGGGGGGGGGGGGGGGGGGGGGGGGGGGGGGGGGGGGGGGGFEFGGGFEFGFGGGGGGGGGGGGGGGGGGGGGFGGFFFGGGFGGGGGGGGGGGGGCEEEDGGGGGCFGGGGGGGGEGGGECCFFGDGGGB>CBDFF==F>FFEFG3)<?@FFF)35:?)
@M06045:235:000000000-JCY5N:1:1101:19024:4054 1:N:0:CTCAGA
GTTTCGCTTGGTCATTTAGAGGAAGTAAAAGTCGTAACAAGGTCTCCGTTGGTGAACCAGCGGAGGGATCATTACAGAGGCTTCTGAACTCCAAACCATTGTGAACATATCATGTTGCTTCGGCGGGATGCCGGGTGGACCAGCGCCCCCGCGCCGCCCGCCGGAGGCCAAACTCTTGTTTTCTAGCGGAATCTTCTGAGTCTTTATAAATAAGCAATCAAAACTTTCAGCAACGGATCTCTTGGCTCTGGCATCGATGAAGAACGCAGCGTATAGAGATCGGAAGAGCACACGTCCGAAC
+
CCCCCGGGGGGGGFG<CFGFFGGCFCGCFGGGFGFGG7EFGCFGCFFDFGGGEGFGGCFGFEG7FFECF@FD9FGGG9E,,CDEFFAEEFCGGFDG?FFGG5CEFFGGGGC?FCFF,E?CEEEFGFGGEBFFG:=@FCD,=B:B+FEF7F@*:C7FCEEG@B<FGGGGGGG:@<CCC@<F:FFGGGGGG>E>F7EGCFCF++2++++3<FEFFFGFC7+CFGCGGGCGGC@9F*1/**:?::77AEF<6FGD<7FG*/:7:?*9CD3CDDD)7*6**:?*65)7.:C>F?@))0.0(),4(
@M06045:235:000000000-JCY5N:1:1101:22064:4063 1:N:0:CTCAGA
GTTTCGCTTGGTCATTTAGAGGAAGTAAAAGTCGTAACAAGGTCTCCGTTGGTGAACCAGCGGAGGGATCATTACCGAGTTTACAACTCCCAAACCCCTGTGAACATACCTATACGTTGCCTCGGCGGATCAGCCCGCGCCCCGTAAAAAGGGACGGCCCGCCCGAGGACCCCTAAACTCTGTTTTTAGTGGAACTTCTGAGTAAAACAAACAAATAAATCAAAACTTTCAACAACGGATCTCTTGGTTCTGGCATCGATGAAGAACGCAGCGTATAGAGATCGGAAGAGCACACGTCTGA
+
CCCCCGGGGGGGGGGGGGGGGGGGGGGGGGGGGGGGGGGGGGGGGGGGGGGGGGGGGGGGGGGGGGGGGGGGGGGGGGGGGGGGGGGGGGGGGGGGGGGGGGGGGGGGGGGGGGGGGGGGGGGGGGGGGGGGGGGGGGGGGGGGGGGGGGGGGGGGGGGGGGGGGGGGGGGGGGGGGGGGGGGGGGGGGGGGGGGGGGGGGGCGGGGGGFGGGGGGGGGGGGGGGGGGGGGGGGGGGGGGDFFGGGGGGGF*>FGGGGGGCCDCCCDGGGGEFCDGFF6BFGFF@EGFFFFFFFFFFF??<
@M06045:235:000000000-JCY5N:1:1101:10615:4073 1:N:0:CTCAGA
GTTTCGCTTAGTCATTTAGAGGAAGTAAAAGTCGTAACAAGGTCTCCGTTGGTGAACCAGCGGAGGGATCATTACCGAGTTTACAACTCCCAAACCCCTGTGAACATACCACTTGTTGCCTCGGCGGATCAGCCCGCTCCCGGTAAAACGGGACGGCCCGCCAGAGGACCCCTAAACTCTGTTTCTATATGTAACTTCTGAGTAAAACCATAAATAAATCAAAACTTTCAACAACGGATCTCTTGGTTCTGGCATCGATGAAGAACGCAGCGTATAGAGATCGGAAGAGCACACGTCTGAA
+
CCCCCGGGGGGGGGGGGGGGGGGGGGGGGGGGGGGGGGGGGGGGGGGGGGGGGGGGGGGGGGGGGGGGGGGGGGGGGGGGGGGGGGGGGGGGGGGGGGGGGGGGGGGGGGGGGGGGGGGGGGGGGGGGGGGGGGGGGGGGGGGGGGGGGGGGGGGGGGGGGGGGGGGGGGGGGGGGGGGGGGGGGGGGGGGGGGGGGGGGGGGGGGGGGGGGGGGGGGGGGGGGGGGGGGGGGGGGGGGGGGGGGGGGGGGGGGGGGGGGGGGGGGGGG3DFD35C6>FB@FFFFFDF>@FFFFFFFFFFF
@M06045:235:000000000-JCY5N:1:1101:25144:4074 1:N:0:CTCAGA
GTTTCGCTTGGTCATTTAGAGGAAGTAAAAGTCGTAACAAGGTTTCCGTAGGTGAACCTGCGGAAGGATCATTCATAATAAGTGTTTATGGCACTTCTTAAATCCATATCCACCTTGTGTGCAATGTCAGCCGTTTTCTTTATGAAAGCGGCCAAACATCAACTTATTTTTTAACTGTCTGTCTGAAAACTATTATGAATAAACAATTCAAATACAACTTTCAACAACGGATCTCTTGGCTCTCGCATCGATGAAGAACGCAGCGTATAGAGATCGGAAGAGCACACGTCTGAACTCCAGT
+
CCCCCFGGGFGEF9FGGCEFEFGGGGGGGGG@EFGGFFFFFGCEGGGGGGDEF,@FFFGGF@:CC@CF,:<EFFFGEFEA<FFGFGGFGGGGCAFFGGFEG<<EECDCEFF9FFGDGDEGGGGCGGGEGGFCCFF?:FFGGFGGGF<BEFGGGC@@FGAFGFDFEFFFCEDEF8CF<DFGCGGFFGGGFGGDFFGFGGBFEFEFGGC;>CFCCEFGFFFFFCD;ACFGGC8:?CGGEF9C?9<?CGD5:EF4C>+=:6C<<58DGGGDF7FFC7=<.:B>FDFF::FD:<53*9@4)<7(.
@M06045:235:000000000-JCY5N:1:1101:16282:4081 1:N:0:CTCAGA
GTTTCGCTTGGTCATTTAGAGGAAGTAAAAGTCGTAACAAGGTCTCCGTTGGTGAACCAGCGGAGGGATCATTACAGAGTCTTCTGAACTCCAAACCATTGTGAACATATCATGTTGCTTCGGCGGGATGCCGGGTGGACCAGCGCCCCCGCGCCGCCCGCCGGAGGCCAAACTCTTGTTTTCTAGCGGAATCTTCTGAGTCTTTATAAATAAGCAATCAAAACTTTCAGCAACGGATCTCTTGGCTCTGGCATCGATGAAGAACGCAGCGTATAGAGATCGGAAGAGCACACGTCTGAAC
+
CCCCCGGGGGGGGGGGFGGGGGGGGGGGGGGGGGGGGGGGGGGGGGGGGGGGGGGGGGGGGGGGGGGGGGGGGGGGGGGGGGGGGGGGGGGGGGGGGGGGGGGGGGGGGAFGGGGGGGGGGGGGGGGGGGGGGGGGGGGGGGGGGGGGGGGGGGGGGGGGGGGGEGGGGGFGGGGGGGGGGGGGGGGGGGGGGGGGGGGGGGGGGGGGGGGGGGGGGGGGGGGGGGGGGGGGGGGGGCEGGGGGGGGGGGGGGGGGGGGGGGGGGDGCGGGFFGFF?FFFFGFFFF<FFFFFFFFFFFAF8
@M06045:235:000000000-JCY5N:1:1101:8144:4085 1:N:0:CTCAGA
GTTTCGCTTGGTCATTTAGAGGAAGTAAAAGTCGTAACAAAGTTTCCGTAGGTGAACCTGCGGAAGGATCATTCATAATAAGTGTTTATGGCACTTCTTAAATCCATATCCACCTTGTGTGCAACGTTTTTGAACTCTCTGGCATTAAAAAGCCAAGAGGGTTTGATTAACTTAACACCTTTAAAGCAGTTTGTCTGAATATCTATTTCTGAATAAACATAATTCAAAAATACAACTTTCAACAACGGATCTCTTGGCTCTCGCATCGATGAAGAACGCAGCGTATAGAGATCGGAAGAGC
+
CCCCCGGGGGGGGGGGGGGGFGGGGGGGGGGGGGGGGGGGGGGGGGGGGGGGGGGGGGGGGGGGGGGGGGGGGGGGGGGEGGGGGGGGGGGGGGGGGGGFFFGGGGGFGGGGGGFGGGGGGFGGGGFGGGGGGFGGGGGGGGGGGGGGFFGGGGGGGGGGC:E@FGFGGGGCGGGGGGGGGGGGGGGGGGGGGFGFGGGGGGGGGGGGGGGCFGGCFF7EGGGGGGGDCFCFGGGGGGGGGGGGGGDGDEGGGGGGGGGGGGCGGGGGGFGFFGCFFGBFFG>BEBC7=FFFFFFFFFFB(
@M06045:235:000000000-JCY5N:1:1101:6300:4089 1:N:0:CTCAGA
GTTTCGCTTGGTCATTTAGAGGAAGTAAAAGTCGTAACAAGGTTTCCGTAGGTGAACCTGCGGAAGGATCATTACCGAGTGAGGGTCTCTCAGGCCCGACCTCCCACCCTGTGTTTTTGTGACCTTGTTGCTTTTGCGGGCCCGCCTCGATGAAAGGCCGCCGGAAGCTCACGCTTTGGGCCCGTGCCCGCCAGTAGCCCCCTTAAATTCTTAATAAATCTGTCGTCTGAGTCCATGGACATAATGAAAAAAACTTTCAACAACGGATCTCTTGGTTCTGGCATCGATGAAGAACGCAGCG
+
CCCCCGGGGGGGGGGGGGGGGGGGGGGGGGGGGGGGGGGGGGGGGGGGGGGGGGGGGGGGGGGGGGGGGGGFGGGGGGGGGGGGGGGGGGGGECFGGDGGGGGGGGGGGGGGGGGGGGGGFGGGGGGGGFFGGG9EFGG>CGGGGGDGGDCFFEGFCGGGGGGGGGGG@FGGGG>FG:DCGGG@FFEFG7EE8ECFG?CGGG@FGGGGGGGGGGGGGGFFGDFGCGGG5CE:@?:FGGGG6CGFFFGF?CCDGGGGFECGFFGFG3DC7CD=F>FGF*149DF445>;=F=9B)55:37>2
@M06045:235:000000000-JCY5N:1:1101:21319:4101 1:N:0:CTCAGA
GTTTCGCTTGGTCATTTAGAGGAAGTAAAAGTCGTAACAAGGTCTCCGTTGGTGAACCAGCGGAGGGATCATTACCGAGTTTACAACTCCCAAACCCCTGTGAACATACCACTTGTTGCCTCGGCGGATCAGCCCGCTCCCGGTAAAACGGGACGGCCCGCCAGAGGACCCCTAAACTCTGTTTCTATATGTAATTTCTGAGTAAAACCATAAATAAATCAAAACTTTCAACAACGGATCTCTTGGTTCTGGCATCGATGAAGAACGCAGCGTATAGAGATCGGAAGAGCACACGTCTGAA
+
CCCCCGGGGGGGGGGGGGGGGGGGGGGGGGGGGGGGGGGGGGGGGGGGGGGGGGGGGGGGGGGGGGGGGGGGGGGFEGGGGGGGGGGGGGGGGDGGGGGGGGGGGGGFGGGGGGGGGGGGGGDEFGGGGGGGGGGGG@FGGGGGGGFGGGGG@FGGGDGGDGEEGGGGGGGGFGCFGGGGGFGFGGGGFGDC9EGGFFGGFGEGFGGGEGGGFGGC9FG?FEGGGGGCFCGGGFGED5CEFGGFG?:FGGGFFCFFC6DFGGGC**)>75D>3557*C***2)07>7>)8)74>5><>FFA
@M06045:235:000000000-JCY5N:1:1101:17180:4107 1:N:0:CTCAGA
GTTTCGCTTGGTCATTTAGAGGATGTAAAAGTCGTAACAAGGTTTCCGTAGGTGAACCTGCGGAAGGATCATTACCGAGCGAGGGCCCTCTGGGTCCAACCTCCCACCCGTGTTTATCATACCTAGTTGCTTCGGCGGGCCCGCCGCCATGGCCGCCGGGGGGCACCCGCCCCCGGGCCCGCGCCCGCCGAAGACCCCCCTGAACGCGGTCTGAAGATTGCAGTCTGAGCGATTAGCAAAATCAGTTAAAACTTTCAACAACGGACCCCTTGGTTCCGGCATCGATGAAGAACGCAGCTTA
+
CCCCCGGGGGGGGGGGGGGGGGGGGGGGGGGGGGGGGGGGGGGGGGGGGGGGGGGGGGGGGGGGGGGGGGGGGGGGGGGGGGGGGGGGGGGGGGGGGGGGGGGGGGGGGGGGFGGGGGGGGGGGGGGGGGGGGGGGGGEEGEGGGEGGGGGGGGGGGCFGGGEE5CFE5EEGGGGGDEGC8?*:CGGGGCC***;CGGG85@G+0/;***2*AC99CF?0<7C0<7E9+0:58:7<8+<CFDGF?:FGFGGGGG7?7E*67CG3</)*19>7?:<D635))))))7CFF*9)7).<,)()-
@M06045:235:000000000-JCY5N:1:1101:22442:4111 1:N:0:CTCAGA
GTTTCGCTTGGTCATTTAGAGGAAGTAAAAGTCGTAACAAGGTTTCCGTAGGTGAACCTGCGGAAGGATCATTAGTGATTGCCTCTATAGGCTTATAACTATATCCACTTACACCTGTGAACTGTTCTATTACTTGACGCAAGTCGAGTATTTTTACAAACAATGTGTAATGAACGTCGTTTTATTATAACAAAATAAAACTTTCAACAACGGATCTCTTGGCTCTCGCATCGATGAAGAACGCAGCGTATAGAGATCGGAAGAGCACACGTCTGAACTCCAGTCACCTCAGAATCTCGTA
+
CCCCCGGGGGGGGGGGGGGGGGGGGGGGGGGGGGGGGGGGGGGGGGGGGGGGGGGGGGGGGGGGGGGGGGGGGGGGGGGGGGGGGGGGGGGGGGGGGGGGGGGGGGGGGGGGGGGGGGGGGGGGGGGGGGGGGGGGGGGGGGGGGGGGGGGGGGGGGGGGGGGGGGGGGGGGGGGGGGGGGGGGGGGGGGGGGGGGGGGGGGGGGGGGGGGGGGGGGGGGGGGFGGGGGGGGGGGGCCFGGGGGCEGGGGGCFGGEDFGGGGGGGGGGGGGFFGFGFGFFFGFFAFGFFFFFFF8=2@04-
@M06045:235:000000000-JCY5N:1:1101:9379:4126 1:N:0:CTCAGA
GTTTCGCTTGGTCATTTAGAGGAAGTAAAAGTCGTAACAAGGTTTCCGTAGGTGAACCTGCGGAAGGATCATTACTGAGTGAGGGCCCCTCGGGGTCCAACCTCCCACCCGTGTTTAACGAACCGTGTTGCTTCGGCGGGCCCGCCTCACGGCCGCCGGGGGGCATCCGCCCCCGGGCCCGCGCCCGCCGAAGCCCCCTGTGAACGCTGTCTGAAGTATGCAGTCTGAGACAATTATTCAATTAATTAAAACTTTCAACAACGGATCTCTTGGTTCCGGCATCGATGAAGAACGCAGCGTA
+
CCCCCGGGGGGGGGGGGGGGGGGGGGGGGGGGGGGGGGGGGGGGGGGGGGGGGGGGGGGGGGGGGGGGGGGGGGGGGGGGGGGGGGGGGGGGGGGGGGGGGGGGGGGGGGGGGGGGGGGGGGGGGGGGGGGGGGGEGGCEGGGGGG@FGFGEGGGGGGGGGGGGGGGGGGGGGGGDGGGGGG>EEGGGGGEEEEGGGG8FGFCFGEEECEGCG?FGCDGGGGGFF?EEFFGGGGGGG7:<EGGFC?DGGFDGGFGGGGGFGGGGGDDGGGGF=:7C@<>B5C@BF@0869BFFBFF9EFB3
@M06045:235:000000000-JCY5N:1:1101:21081:4133 1:N:0:CTCAGA
GTTTCGCTTGGTCATTTAGAGGAAGTAAAAGTCGTAACAAGGTCTCCGTTGGTGAACCAGCGGAGGGATCATTACAGAGTTGCAAAACTCCCTAAACCATTGTGAACGTTACCTAAACCGTTGCTTCGGCGGGCGGCCCCGGGGTTTACCCCCCGGGCGCCCCTGGGCCCCACCGCGGGCGCCCGCCGGCGGTCACCAAACTCTTGATAATTTATGGCCTCTCTGAGTCTTCTGTACTGAATAAGTCAAAACTTTCAACAACGGATCTCTTGGTTCTTGCATCGATGAATAACGCAAGGTG
+
AACCCEGGFFGGGGGCFFAAFGGEFFGGGFFECCCFGGFCE<E@CF@CGGGC@DFGFGECE@FCFGGEGGEFFFFGGADCFGGDGFFDGFGGG9E9FGGFGFFCFFGGFFF7FGEEFDCGG:CF9??>CFGGDCF+>:FCGCGGFFE:<FGEFGGEGG7:CGG7FGGFGGG>EEEG88C8E?EE>EGEE*2C*:ACFF*;E@FFGGC9+<<CFDC<CFG@88@E9CGCGGGGGGGFGFEF?F7FC<*2C<:FC>>FFE*75*)9D39::C7?@G>>6*@F*:*)0>76**1==5)>()-,,
@M06045:235:000000000-JCY5N:1:1101:15143:4133 1:N:0:CTCAGA
GTTTCGCTTGGTCATTTAGAGGAAGTAAAAGTCGTAACAAGGTTTCCGTAGGTGAACCTGCGGAAGGATCATTACCGGGAAATTCCCATTGGTTGACACTGCCCGAGGCTCCGGCTAGAGGCAGCTGTCCCGCCACCCTGTGAAGATAGCCCCAGTTGCCTCGGCGGGCAACATGGCAGCAGCAGGTACACTGCATGGGCCCCATGTAGTGCTGCCAGTTGTGGCCATCTCCCGCCGGTGGACCAAGACAACCCAATCTCTTGCAATCCCGACCAGTCCAGTGCTGGGCGTGCAAGCGAGA
+
CCCCCGGGGGGGGGGEFGGGGGGF<EGGGGFFFGGGGGGAFGGGGGGFGGGGGGGGA@FFGGGGCFGGFFFGFFG@FGGGGGGGGGGGGGGGGGGGGGGFFGGGGGEFFGFGGGG>CEGFGGGCGGDGCFGGGGGEGGGGGFCEGGGFDFCECFGGGGCF=EDGGGCEDFGGGGGGGGGGGGGGGFFG?FGF?FGGGGGGGGGGGFGFGGFCFGGGGGGGFFDEFGGGGGGGEEGG8C::EGFFF=CCGGCDGC<CFG0:CF*0CFGGG*73)>:*9=?6:747=4D:>BE@BF?9<@:3(
@M06045:235:000000000-JCY5N:1:1101:18412:4202 1:N:0:CTCAGA
GTTTCGCTTGGTCATTTAGAGGAAGTAAAAGTCGTAACAAGGTCTCCGTTGGTGAACCAGCGGAGGGATCATTACCGAGTACTATAACTCATAACCCTTTGTGAACCTTTATACCTGTTGCTTCGGCGGCGCGCCTCCCGGGGCGTGCCCGCCGGTATCATCAGAATCTCTGTTCGAACCCGACGATATTTCTGAGTGTTCTAAGCGAACTGTTAAAACTTTCAACAACGGATCTCTTGGCTCCAGCATCGATGAAGAACGCAGCGTATAGAGATCGGAAGAGCACACGTCTGAACTCCAG
+
CCCCCGGGGGGGGGGGGGGGGGGGGGGGGGGGGGGGGGGGGGGGGGGGGGGGGGGGGGGGGGGGGGGGGGGGGGGGGGGGGGGGGGGGGGGGGGGGGGGGGGGGGGGGGGGGGGGGGGGGGGGGGGGGGGGGGGGGGGGFFGGGGGGGGGGGGGGGGGFGGGGGGGGGFGGGEFGGGGGEGGGGGGGGGGGGGGGGGGFGGGGGGGGGEGGGFGGGGGGGGGGGGGGGGGGGGGFGGGGGGGGGGGGFGFCFGGGGGGGGGGGGGD7DGGGFFGFGFGFFFGFFFFGFFFFFFFFFFF:B2
@M06045:235:000000000-JCY5N:1:1101:25513:4211 1:N:0:CTCAGA
GTTTCGCTTGGTCATTTAGAGGAAGTAAAAGTCGTAACAAGGTTTCCGTAGGTGAACCTGCGGAAGGATCATTCACAATAAGTGTTCAATGGCACTTTAAAATCCATTACCCACCTTGTGTGCAATGTAAGGAGGAGGGGTTGTCACAACCCCTCTTTCATTATACATACCAATCTTCTCTTGTTGTCTAACTTTTTGAGTATAAAAAACTCGAATACAACTTTCAACAACGGATCTCTTGGCTCTCGCATCGATGAAGAACGCAGCGTATAGAGATCGGAAGAGCACACGTCTGAACTCC
+
CCCCCGC8CC@,;C@CAFECFFGGFFCFGFGGGGGGGD<<EFFGGFFFGGGGEFFEFFFGDCG@FCFFEG@EFFDGGGGGGGDE@FFC<FGGG?EFGGGGGGGGF<FGCGGGGGCGGCFFDFAFF9AFFGGGGGGDEGG7CFC??FFGGGEGGEEGGGA,:EFFGGFDGGGGGFGGFGGGGFAFFCEFF9EDFCFGGGCGC;@FGGGC+>DFGGGC5BF6:@AFDFGGGFCGGC5EFGGFGDGGE6?G::CGD*;+7ECFGGDDDGGGCD:AC7AC6FFF>CEFFFFF457<@FFF9).-4
@M06045:235:000000000-JCY5N:1:1101:11195:4212 1:N:0:CTCAGA
GTTTCGCTTGGTCATTTAGAGGAAGTAAAAGTCGTAACAAGGTTTCCGTAGGTGAACCTGCGGAAGGATCATTACTGAGTGAGGGCCCCTCGGGGTCCAACCTCCCACCCGTGTTTAACGAACCTTGTTGCTTCGGCGGGCCCGCCTCACGGCCGCCGGGGGGCATCCGCCCCCGGGCCCGCGCCCGCCGAAGCCACCTGTGAACGCTGTCCGAAGTATGCAGTCTGAGACAATTATTAAATTAATTAAAACTTTCAACAACGGATCTCTTGGTTCCGGCATTGATGAAGAACGCAGCGTA
+
CCCCCGGEGGGGGGGGGGGGGGGGGGGGGGGGGGGGGGGGGGGGGGGGGGGGGGGGGGGGGGGGGGGGGGGGGGGGGGGGGGGGGGGGGGGGGGGGGGGGFGCGGGGGGGGFGGGGGGGGGGGGGGGGGGFGGGGG>FGGGGGGGGGEFGGGCF7*FCGGGGG>C@FFGGGEGGCEGCGGGC8?EG:EC:8:CEFFGG6@<:<<E@>EG8@<>*;>:<0<:EC+2<E79AFC6AC9C@EGGD?7C+::+?FGGGG9DF7=D*)9<*)*:::*9DFG?DED)/*11*:68*1<FD3<;)31(
@M06045:235:000000000-JCY5N:1:1101:24946:4226 1:N:0:CTCAGA
GTTTCGCTTGGTCATTTAGAGGAAGTAAAAGTCGTAACAAGGTCTCCGTTGGTGAACCAGCGGAGGGATCATTACCGAGTTTACAACTCCCAAACCCCTGTGAACATACCACTTGTTGCCTCGGCGGATCAGCCCGCTCCCGGTAAAACGGGACGGCCCGCCAGAGGACCCCTAAACTCTGTTTCTATATGTAACTTCTGAGTAAAACCATAAATAAATCAAAACTTTCAACAACGGATCTCTTGGTTCTGGCATCGATGAAGAACGCAGCGTATAGAGATCGGAAGAGCACACGTCTGAA
+
CCCCCGGGGGGGGGGGGGGGGGGGGGGGGGGGGGGGGGGGGGGGGGGGGGGGGGGGGGGGGGGGGGGGGGGGGGGGGGGGGGGGGGGGGGGGGGGGGGGGGGGGGGGGGGGGGGGGGGGGGGGGGGGGGGGGGGGGGEGGFGGGGGGGGGGGGGGGGGGEGGGGGGGGGGGGGGGGGGGGGGGGGGGGGGGGGGGGGGGGGG@CGGGGGGFCEFGGGGGFGGGGGGGGGGGGGGGGGGGGGGGGGGGFGGGDGCCGG?CGGFGFGGGGDC3779569>FFF=;@DFD@FFFFF:))4>FFF
@M06045:235:000000000-JCY5N:1:1101:20831:4227 1:N:0:CTCAGA
GTTTCGCTTGGTCATTTAGAGGAAGTAAAAGTCGTAACAAGGTTTCCGTAGGTGAACCTGCGGAAGGATCATTACCTAGAGTTTGTAGACTTCGGTCTGCTACCTCTTACCCATGTCTTTTGAGTACCTTCGTTTCCTCGGCGGGTCCGCCCGCCGATTGGACAACATTCAAACCCTTTGCAGTTGCAATCAGCGTCTGAAAAAACATAATAGTTACAACTTTCAACAACGGATCTCTTGGTTCTGGCATCGATGAAGAACGCAGCGTATAGAGATCGGAAGAGCACACGTCTGAACTCCA
+
CCCCCGGGGGGGGGGGGGGGGGGGGGGGGGGGGGGGGGGGGGGGGGGGGGGGGGGGGGGGGGGGGGGGGGGGGGGGGGGGGGGGGGGGGGGGGGGGGGGGGGGGGGGGGGFGGGGGGGGGGGGGGGGGGGGGGGGGGGGGGGGGGGGGGGGGGGGGGEGGGGGGGGGGGGGGFGCGGFGGGFGGGGGGGGGGGGGGGGGGGGGGGGGGGGGCFGGFGGGDGGGGGGGGDGGGG5CCGGFCFGGGCGGGFGGDGGGGFGGGGGGGGDGDC7CBB7?GFC>3@D)7?6>@F>>35>*086.7)
@M06045:235:000000000-JCY5N:1:1101:5052:4252 1:N:0:CTCAGA
GTTTCGCTTGGTCATTTAGAGGAAGTAAAAGTCGTAACAAGGTTTCCGTAGGTGAATCTGCGGAAGGATCATTATGAATTAAAAATATTTGTGAATTTACCACAACAAACAAAAATACTATAGTCAAAACAAAAATAATTAAAACTTTTAACAATGGATCTCTTGGTTCTCGCATCGATGAAGAACCGCAGCGTATAGAGATCGGAAGAGCACACGTCTGAACTCCAGTCACCTCAGAATCTCGTATGCCGTCTTCTGCTTGAAAAAAAAAAATATCAAGTCAACTATTAGTTACATTCTG
+
CCCCCGGGGGGGGFGG9FGGGGGGGGGGGGGGGGGGGGGGGGGGGFGGFGGGGGGGGGGGGGGDGGGGFGGGFGGGGGGGGGGFGGGGGGGGGGGGGGGGGGGGGGGGGGGGGGGFGGGGCG9EEAFGGGGGGGGGGG,AFGFGGGFFFFGGGGGFGGGFGGGDGGEGFGGCFGGGGGGGGFGGGGG>FGGGGCEEFGFGGAFCEGGEFGGFGGFGFGGGGGGGGGGGGGGGGGGGGFD<,BFF?EFGGGGGG4CEFGGGFF4C+;5DC)950********0*******0*/**/*-9)-)
@M06045:235:000000000-JCY5N:1:1101:21302:4266 1:N:0:CTCAGA
GTTTCGCTTGGTCATTTAGAGGAAGTAAAAGTCGTAACAAGGTCTCCGTTGGTGAACCAGCGGAGGGATCATTACAGAGTTGCAAAACTCCCAACCCTTTGTGAACGAACTAGTCAGTTGCCTCGGCGGGGAGCCCTTCAGGGGGTAGCCCGCCGGAGGACCACTAAACTCTTGAATTTTTGGCCTCTCTGAGTGATTACACAATGAATCAAAACTTTCAACAACGGATCTCTTGGTTCTGGCATCGATGAAGAACGCAGCGTATAGAGATCGGAAGAGCACACGTCTGAACTCCAGTCAC
+
CCCCCGGGGGCFFGGGGFGFFGGGGFGGGGFGFGGGGGFGGGFFGGGEGGGGGGGGGGGFGGGGGGGGGGGGGGGGGGGGGGGGGFGGGGGGGFEDGGGGGGGGGGGEGGFGGGGGGGGGGGGGGGGGGGGGGGGGGGGGGGGGGGGGGGGGGEGGGGGGGGGGFGGGGGGGGFGGGGGGGDGGGDCCFFFGGFGFFFGGGGGGGGGFGGGFCFGGGCFFGGGGGGE51:C?FCFD@FFGGGGGGGGGGG=>GGD77ECDGGGGDGGGC>FF>3)>DCFFFFFFF@G))/9?97?6(9444
@M06045:235:000000000-JCY5N:1:1101:13710:4312 1:N:0:CTCAGA
GTTTCGCTTGGTCATTTAGAGGAAGTAAAAGTCGTAACAAGGTCTCCGTTGGTGAACCAGCGGAGGGATCATTACAGGGTCGGCTTCGGCCGTACACCCCCAAACCATTGTGAATCGCACTTATAACTCTTATAATTGTAATCTCTGAGTAACTTTTAATAAGTAAAAACTTTCAACAACGGATCTCTTGGTTCTGGCATCGATGAAGAACGCAGCGTATAGAGATCGGAAGAGCACACGTCTGAACTCCAGTCACCTCAGAATCTCGTATGCCGTCTTCTGCTTGAAAAAAAAAACAATA
+
CCCCCGGGGGGGGGGGGGGGGGGGGGGGGGGGGGGGGGGGGGGGGGGGGFGGGGGGGGGGGGGGGGGGGGGFGGGGGGGGGGGGGGGGGGGGFGGGGGGGGGGGGGGGGGGGGGFGGGGGFFGGGGGGGGGGGGGGGGGGGGGFGGGGGGGGGGGGGGGGGGGGGGGGGGGGGGGGGGGGGGGGGGGGGGGGGGGGGGGFGGGGGEGGGGGGGGGGG*;CGGGGGGGGGGGGGGGGGGGGFGCFGGGGGGFGGGGGGGCGDGD*0>CFFGFF?FEDBFF4BCF=7FG?BF>DE:>@()3))
@M06045:235:000000000-JCY5N:1:1101:15721:4317 1:N:0:CTCAGA
GTTTCGCTTGGTCATTTAGAGGAAGTAAAAGTCGTAACAAGGTTTCCGTAGGTGAACCTGCGGAAGGATCATTACTGAGTGAGGGCCCTCTGGGTCCAACCTCCCACCCGTGTCTCTTGTACCATGTTGCTTCGGCGAGCCCGCCTCACGGCCGCCGGGGGGCATCTGCCCCCGGGCCCGCGCCCGCCGAAGCCCCCTCTGAACGCTGTCTGAAGATTGCAGTCTGAGCGATAAGCAAAAATTATTTAAAACTTTCAACAACGGATCTCTTGGTTCCGGCATCGATGAAGAACGCAGCGTA
+
CCCCCGGGGGGGGGGGGGGGGGGGGGGGGGGGGGGGGGGGGGGGGGGGGGGGGGGGGGGGGGGGGGGGGGGGGGGGGGGGGGGGGGGGGGGGGGGGGGGGGGGGGGGGGGGGGGGGGGGGGGGGGGGGGGGGGGGGGGGGGGGGGGGGGGGGGGGGGGGGGGGGGGGGGGGGGDGGGGGGGEDGGGGGGDGGGGGGGCGGGGGFGG>CEGGGFGGEFGGGGCFFGGGGGGEGGGGGG?CCGGGGGDGGGFGGGGGGGGFGFGGGG<DGGGGFFGFGFGDDDGFBFFG?FF?67BEDBDFB4
@M06045:235:000000000-JCY5N:1:1101:14721:4320 1:N:0:CTCAGA
GTTTCGCTTGGTCATTTAGAGGAAGTAAAAGTCGTAACAAGGTCTCCGTTGGTGAACCAGCGGAGGGATCATTACTGAGTACTACACTCTCTACCCTTTGTGAACTATTATACCTGTTGCTTCGGCGGCGCCCGCAAGGGTGCCCGCCGGTCTCATCAGAATCTCTGTTTTCGAACCCGACGATACTTCTGAGTGTTCTTAGCGAACTGTCAAAACTTTTAACAACGGATCTCTTGGCTCCAGCATCGATGAAGAACGCAGCGTATAGAGATCGGAAGAGCACACGTCTGAACTCCAGTCC
+
CCCCCGGGGGGGGGGGGGGGGGGGGGGGGGGGGGGGGGGGGGGGGGGGGGGGGGGGGGGGGGGGGGGGGGGGGGGGGGGGGGGGGGGGGGGGGGGGGGGGGGGGGGGGGGGGGGGGGGGGGGGGGGGGGGGGGGGGGGGGGGGGGGGGGGGGGGGGGGGGGGGGGGGGGGGGGGGGGGGGGGGGGGGGGGGGGGGGGGGGGGGDEGGGGGGGGGGGGGGGGGGGGGGGGDGGGGGGGGGGGFGGGGFGGG>FGGGGGGGGDGD/>DFFFGGFFGFGFG4;@FFFFFGFF@FFF?=FBF>?)
@M06045:235:000000000-JCY5N:1:1101:10363:4325 1:N:0:CTCAGA
GTTTCGCTTGGTCATTTAGAGGAAGTAAAAGTCGTAACAAGGTCTCCGTTGGTGAACCAGCGGAGGGATCATCACAGAGTTGCAAAACTCCCTAAACCATTGTGAACGTTACCTAAACCGTTGCTTCGGCGGGCGGCCCCGGGGTTTACCCCCCGGGCGCCCCTGGGCCCCACCGCGGGCGCCCGCCGGAGGTCACCAAACTCTTGATAATTTATGGCCTCTCTGAGTCTTCTGTACTGAATAAGTCAAAACTTTCAACAACGGATCTCTTGGTTCTGGCATCGATGAAGAACGCAGCGTA
+
CCCCCGGGGGGGFFFEGGGFFGFFFEFGGGCFGGGGGGG9EEFGFEACGGDEC@FFGGGGGGG7F:FECFGFGFFGGCGFEGGGGFGGFFGGFGGGGGGGFGGGFGGGGCFGGGFDFDGEBFFGGFG@BBE::FECFGFGEGGGF7FFGGFG@CEEGGGGGGGFFCGGGGGGGGCGGDGGGGGGGGGGEDE8:EGGFFC5CCCA9C:9FGCEFGGGFGGFGGGFCFGGD9FFGFGGFFC7+:<:C<FGGGGGGFGGGGGGGGDCDDCC7DGFF7<DFGFFFGF34>>=9*9FFEFF976-(
@M06045:235:000000000-JCY5N:1:1101:14161:4332 1:N:0:CTCAGA
GTTTCGCTTGGTCATTTAGAGGAAGTAAAAGTCGTAACAAGGTTTCCGTAGGTGAACCTGCGGAAGGATCATTACCGAGTGAGGGTGCTCCGTCGCCCGACCTCCCAACCCTGTGTCTACTGTACCTTGTCGTTGCTTCGGCGGACCGGTTGCTGACCAACTGGTTTCGACCGCCGGGGGCCCTGTCGCCCCTGGAGCGCGTCCGCCGATGGCCCAACTCCAAAAACTTCTTGAACCCGAAACCAGTGTCGTCTGAAAACACGTTTGTGATAAGTACAATCAAAAACAAAACTTTCAACAA
+
@CCCCGEFFFEFFE<<<EDCE<<@EGGAF9@CCC<FGGGEEFFGGF<CCFE;FFFFGDEFG:FGEGEFEACFEGGGGGGGGG9@FFEEGGFCGFEGCCF+@>FFGC<BBCCGG?F@BAFGGFFFFGGFGGGDF:FCGFD==FC3CCGE@@FCFGCEFDFCFCF:@DFGGGGGGGCG*C<141:CBFEGGDGGC>8;F6CEC:8C>CCG5C>/80AC=80<CF6<*/;FF:<A+++<E=:*>7=5:7C=E+59<5*3*<*97ECFGGDGG**19*=>=086;C4*9FC>F@FF@*0=:/:?<
@M06045:235:000000000-JCY5N:1:1101:11945:4363 1:N:0:CTCAGA
GTTTCGCTTGGTCATTTAGAGGAAGTAAAAGTCGTAACAAGGTTTCCGTAGGTGTACCTGCGGAAGGATCATTACCGAGTGAGGGTGCTCCGTCGCCCGACCTCCCAACCCTGTGTCTACTGTACCTTGTCGTTGCTTCGGCGGACCGGTTGCTGACCAACTGGTTTCGACCGCCGGGGGCCCTGTCGCCCCTGGAGCGCGTCCGCCGATGGCCCAACTCCAAAAACTTCTTGACCCCGAAACCAGTTTCGTCTGAAAACACGTTTGTGATAAGTACAATCAAAAACAAAACTTTCAACAA
+
CCCCCGGGGGGGGGGGGGGGGGGGGGGGGGGGGGGGGGGGGGGGGGGGGGGGGGGGGGGGGGGGGGGGGGGGGGGGGGCGGGGGGGGGGGGGGGEGEGGGGGGGGGGGGGGGGGGGGGGGGGGGGGGGGGGGGGGGGGGGGGGGGGGGGGGGGGGGGGGFEGFFGGGGGGGFGCGGGCGGGGGGGGGGFEGGGCEFGGGDGE8EGCGEGCGEGGGEGGFGFGGGGGGGGGGGGGGFGGDCGGGGG7:*2<7DDFGGCF7FGGGGFGGGFCCFFF9>FDFF44@F?FGFFFFFFF?FFFFFF
@M06045:235:000000000-JCY5N:1:1101:25453:4393 1:N:0:CTCAGA
GTTTCGCTTGGTCATTTAGAGGAAGTAAAAGTCGTAACAAGGTTTCCGTAGGTGAACCTGCGGAAGGATCATTACCTAGAGTTGTAGGCTTTGCCTGCTATCTCTTACCCATGTCTTTTGAGTACCTTCGTTTCCTCGGCGGGTCCGCCCGCCGATTGGACAATTTAAACCATTTGCAGTTGCAATCAGCGTCTGAAAAAACTTAATAGTTACAACTTTCAACAACGGATCTCTTGGTTCTGGCATCGATGAAGAACGCAGCGTATAGAGATCGGAAGAGCACACGTCTGAACTCCAGTCA
+
CCCCCGGDGGGGGGGGGGGGGGGGGGGGGGGGGGGGGGGGGGGGGGGGGGGGGGGGGGGGGGGGGGGGGGGGGGGGGGGGGGGGGGGGGGGGGGGGGGGGGGGGGGGGGGGGGGGGGGGGGGGGGGGGGGGGGGGGGGGGGGGGGGGGGGGGGGCGGGGGGGGGGGGGGGGGGGGGGGGGGGGGGGGGGGGGGGGGGGGGGGGGGGGGGGGGGGGGGGGGGGGGGGGGEGGGFGGGGGGGGGGGGGGGGGGGGCFGGGGGDGGGD*>*2*:FFFBCDGFFFFFFFFG>>>FFFFF@FFAF2
@M06045:235:000000000-JCY5N:1:1101:8688:4481 1:N:0:CTCAGA
GTTTCGCTTGGTCATTTAGAGGAAGTAAAAGTCGTAACAAGGTCTCCGTTGGTGAACCAGCGGAGGGATCATTACAGAGTTGCAAAACTCCCTAAACCATTGTGAACGTTACCTAAACCGTTGCTTCGGCGGGCGGCCCGGGTCCTTCCCGGCGCCCCTCGGCCCTCGCGGGCGCCCGCCGGAGGAAAACCAAACTATTGCATTGTATGGCCTCTCTGAGTCTTCTGTACTGAATAAGTCAAAACTTTCAACAACGGATCTCTTGGTTCTGGCATCGATGAAGAACGCAGCGTATAGAGAA
+
CCCCCGGGGGGGGGGGGGGGGGGGGEFFFGGGGGGGGGGGGGGGGGGCG8FGGGGFEFGGGGGGGGGGGGGGCFGGGGGGGGGGGGGGGGGCFGFGGGGGGGGGGGGGGGGGGGGGGGGGC=EGGCGGGG@FGFGGGFGFFG*>FBFGGGGECGGEGGFEGGGGGGGGGGGGGGEGGGGGGGGGGEGGGGGGFFGFFFGGGGFFGGGGGGF?9C+:6@0<9CFGGCEFCCFFDFFFGG<C<:2*02:DF?FC7F7CDEDGDCFF7C:CGGGF@FF<7<FF=7=B?FG:D>)0)8>F2*:4(
@M06045:235:000000000-JCY5N:1:1101:24359:4485 1:N:0:CTCAGA
GTTTCGCTTGGTCATTTAGAGGAAGTAAAAGTCGTAACAAGGTTTCCGTAGGTGAACCTGCGGAAGGATCATTACCGAGTGAGGGCCCTCTGGGTCCAACCTCCCACCCGTGTTTATTATACCTTGTTGCTTCGGTGGGCCCGCCGTATGGCCGCCGGGGGGCTTCTGCCCCCGGGCCCGTGCCCGCCGAAGACACCTAGAACTCTGTCTGAAGATTGTAGTCTGAGTGAAAATATAAATTATTTAAAACTTTCAACAACGGATCTCTTGGTTCCGGCATCGATGAAGAACGCAGCGTATA
+
CCCCCGGGGGGGGGGGGGGGGGGGGGGGGGGGGGGGGGGGGGGGGGGGGGGGGGGGGGGGGGGGGGGGGGGGGGGGGGGGGGGGGGEGFGGGGGGGGGGGGFFGGGGGGGGGGGGGGGGGGGGGGGGGGGGGGGGGGGGGGGGGGGGGGGGGGGGGGGGDGGGGGGGGGGGGGGGGGGGGGGGGGGGGECEEGEGGGGGGGGGCGGG979ECCFGFGGGFG0<FGFEFGGG7@CC?CFFFFGGGGGGG?FGGFCCFGGGGGGGCCFGGCFFFF=FGFDBFF54>FF7?FFFDDFEE;7:?:
@M06045:235:000000000-JCY5N:1:1101:17357:4485 1:N:0:CTCAGA
GTTTCGCTTGGTCATTTAGAGGAAGTAAAAGTCGTAACAAGGTCTCCGTTGGTGAACCAGCGGAGGGATCATTACCGAGTTTACAACTCCCAAACCCCTGTGAACATACCTATACGTTGCCTCGGCGGATCAGCCCGCGCCCCGTAAAAAGGGACGGCCCGCCCGAGGACCCCTAAACTCTGTTTTTAGTGGAACTTCTGAGTAAAACAAACGAATAAATCAAAACTTTCAACAACGGATCTCTTGGTTCTGGCATCGATTAAGAACGCAGCGTATAGAGATCGGAAGAGCACACGTCTGA
+
CCCCCGGGGGGGGGGGGGGGGGGGGGGGGGGGGGGGGGGGGGGGGGGGGGGGGGGGGGGGGGGGGGGGGGGGGGGGGGGGGGGGGGGGGGGGGGGGGGGGGGGGGGGGGGGGGGGGGGGGGGGGGGGGGDGGGGGGGGGGGGGGGGGGGGGGGGGGDGGGGGGGGGGGGGGGGGGGGGECFGGGGGGGGGGGGGGGGFEFCFCEGGGGGGGCEEDCGGG?FDGFGGGGGGG?99=FEGG55*+:?7DFFCC7DDGGC5>F*:>*:77<CD/))*7/9*8**007;@G)7;?45>>)()444
@M06045:235:000000000-JCY5N:1:1101:9470:4490 1:N:0:CTCAGA
GTTTCGCTTGGTCATTTAGAGGAAGTAAAAGTCGTAACAAGGTTTCCGTAGGTGAACCTGCGGAAGGATCATTATCGAATTATAGGCGAGGGTTGTAGCTGGCCTCTCGAGGCACGTGCACGCCCGAGCCCTTGAATCCCACGACACACCTGTGAACCCACCGTAGGCCTTCGGGCTTATGCATCGTTAATATTACGCCGTATGTGACATAGAATGTTAGAGATGAATGGGAAAAATGATAATACAACTTTCAACAACGGATCTCTTGGCTCTCGCATCGATGAAGAACGCAGCGTATAGA
+
CCCCCGGGGGD<EEF<FFFGDFFFFGGGGGGGGGDEFEGCEFFDFDGGGG7@CFCFGGGD,F7BFC@FGGGGFFDFGFEFDGAECGF:7>FFGGGGGGGGG@FGGGFE:<FFDGDFFGFDAFC<CFGEBEG8EEABE9><FDC7>FGGEF@FFFCAAFG+<><>FFDFGGGGCF:CFFGGGGGCFFGGFGFGGGCCG@EDBGGCGG99C;CF9CCDGGGGCCFFGC+<+>67876/AF=CC79:EGGFF9:7DFFGGGGGGEC7?CFFFG*64>>DEC>57C?FFFGF@EBE>B>)-)464
@M06045:235:000000000-JCY5N:1:1101:15897:4503 1:N:0:CTCAGA
GTTTCGCTTGGTCATTTAGAGGAAGTAAAAGTCGTAACAAGGTCTCCGTTGGTGAACCAGCGGAGGGATCATTACAGAGTTGAAAAACTCCCTAAACCATTGTGAACGTTACCCAAACCGTTGCTTCGGCGGGCGGCGCCCAGCGCCCCCCAGGCCCCCTCGCGGGGCGCCCGCCGGAGGTACCCCAAACCATTGATACTTTATGGCCTCTCTGAGTCTTCTGTACTGAATAAGTCAAAACTTTCAACAACGGATCTCTTGGTTCTGGCATCGATGAAGAACGCAGCGTATAGAGATCGGA
+
CCCCCGGGGGGGGGGGGGGGGGGGGGGGGGGGGGGGGGGGGGGGGGGGGGGGGGGGGGGGGGGGGGGGGGGGGGGGGGGGGGGGGGGGGGFGGGGGGGGGGGGGGGGGGGGGGGGGGGGGGGGGGGGGGGGGGGGGGGGGGGGGGGGGGGGGGGGGGGGCGGGGGGGGEGGGGGGGGGCGGGGGGGGGFGFCFGGGEFGGGGGGGGGGGGCGFGGFGGGGGGGFGGG7<FGFGDFGFGG?FGGFCEGGFGGGDD<ECCFGGGGGGGGGFCFFFGFGFGFFFGEFB@GF<>BFFF7*)9134
@M06045:235:000000000-JCY5N:1:1101:23728:4522 1:N:0:CTCAGA
GTTTCGCCTGGTCATTTAGAGGAAGTAAAAGTCGTAACAAGGTTTCCGTAGGTGAACCTGCGGAAGGATCATTAATGAATAACTTGATGTGGTTGTAGCTGGCTCTTAGGAGCATGTGCACGCCCGTCATCTTATCTTTCCACCTGTGCACACTATGTAGATCTGGATAACTCTCGCTCTTCGGGGCGGAAACAAGGATTGCTGCGTCGCAAGGCCAGCTCTCTTTGAATTTCCAGGTCTATGTTATTACAAACTCCACTTGAATGATGAAGAATGTAGTCAATGGGCTTCGTGCCTATAA
+
CCCCCGGGGGDEFFGGGGFGFGGGGGGG9FFGGGGGGGGGGFGGGGGGGGGGGGGGGGGGGGGECFGGGGG<FG9FFGFGGFGGGGGGGGGGGGGGFGGGGFGGGGCFGFFGGFGGGGGGFGGDFGEGGFFFGGGGGGGGGGGGGFFCFGGGGGGGGFGGGGGGGGG9FGGGGFFGGGGGFEFEGG>FGCC@F,>DGGGGGGGGGGGGGGDEECCC5CFGGGGGFF;F?CFGGFFG?50AECCGCFFCFFGFGGGGGG*:CE7<*:77*:FBFFFGFF==FGFFF@DFF>FDFFBFFFAA4
@M06045:235:000000000-JCY5N:1:1101:20818:4531 1:N:0:CTCAGA
GTTTCGCTTGGTCATTTAGAGGAAGTAAAAGTCGTAACAAGGTTTCCGTAGGTGAACCTGCGGAAGGATCATTACCGAGTGAGGGCCCTCTGGGTCCAACCTCCCACCCGTGTTTATCGTACCTTGTTGCTTCGGCGGGCCCGCCGCAAGGCCGCCGGGGGGCTTCCGTCCCCGGGTCCGCGCCCGCCGAAGACACCTGTGAACGCTGTATGAAGATTGCAGTCTGAGCGAAAAGCTAAATCGTTAAAACTTTCAACAACGGATCTCTTGGTTCCGGCATCGATGAAGAACGCAGCGTATA
+
CCCCCGDFGGGGGDFGFGGGGGFCFEFGGGGGGGGGGGGFFFFGGGGGGGGGGGGGGGGGGGG@EGDGGGGFGGGGGGGGGGGGGGGGGGGGGGGGGFGFDCFGG@FEEGGGGGGGFGGFGGGGGGGGGGGFGFFGGGGGGGDGGGGGGGFGGGGGGDCEFCGGGGGGGGEGGGGGGEGEGGGGGEGGGECEGGCGGGGGGGFEFGC?8CFG@FFFFFGGGGFGFECCGECE8:FCC7<?FFE9CFGGGFGFGG>FGGCDGGG35FCCFG4FF=;DBD>BFG?F6*:@4?>57@BEB:::.
@M06045:235:000000000-JCY5N:1:1101:18485:4537 1:N:0:CTCAGA
GTTTCGCTTGGTCATTTAGAGGAAGTAAAAGTCGTAACAAGGTCTCCGTTGGTGAACCAGCGGAGGGATCATTACAGAGTTGAAAAACTCCCCTAAACCATTGTGAACCTACCACTAAACAGTTGCTTCGGCGGGTGGGCGCCCTTCCCCAGGGAAAGGCGCCCCGCTAGACCGCCCGCCGGAGGTACCCAAAACTCTTGTTTAACCAAAAGGCCTCTCTGAGTACTGTACTTAAATAAGTCAAAACTTTCAACAACGGATCTCTTGGTTCTGGCATCGATGAAGAACGCAGCGTATAGAG
+
CCCCCGGGGGGGGG9FGGGGGGGGGGGGGGGGGGGGGGGGGGGGGGGGGGGGGGGGGGGGGGGGGGGGGGGGGGGGGGGGGGGGGGGGGGGGGGGGGGGGGGGGGGGGGGGGGGGGGGGGGGGGGGGGGGGGGGGGDGGGGGGGGGGGGGGGGGGGGGEGGGGGGGGGGGGGGGGGGGGGGGEGGGGGGGGGGGGGGGGGGGGGGGGGGGFFGGGFGCGGGFGGGGGGGGGFGG9CGFGGGGGGGGGGGGGGGGGGGEGG3>:7CFFGGGGFFCFFFGFFFGFFFFGFFFF::;@EBFFF)
@M06045:235:000000000-JCY5N:1:1101:13412:4551 1:N:0:CTCAGA
GTTTCGCTTGGTCATTTAGAGGAAGTAAAAGTCGTAACAAGGTCTCCGTTGGTGAACCAGCGGAGGGATCATTACAGAGTTGCAAAACTCCCTAAACCATTGTGAACGTTACCTAAACCGTTGCTTCGGCGGGCGGCGCCGGGGTTTACCCCCCGGGCGCCCCTGGGCCCCACCGCGGGCGCCCGCCGGAGGTCACCAAACTCTTGATAATTTATGGCCTCTCTGAGTCTTCTGTACTGAATAAGTCAAAACTTTCAACAACGGATCTCTTGGTTCTGGCATCGATGAAGAACGCAGCGTA
+
CCCCCGGGGGGGGGGGGGGGGGGGGGGGGGGGGGGGGGGGGGGGGGGGGGGGGGGGGGGGGGGGGGGGGGGGGGGGGGGGGGGGGGGGGGGGGGGGGGFGGGGGGGGGGGGGGGGGGGGGFGCGGGGGGGEGGGDGGGGGGGGGGGGGDFGGGGGGGGGGGGGGGGFGGGGDGGGGGDE>EGGGGGGG5>CGGGGGGGFDGGGGGG7EGEGGFGEEGGGGGGGGGGFGGGGGFFGGFFF7CGFC?<:CGC7CDGGGGGGGGGDGGDGGFFF?FG5CF>??>F6BFFCF6@FFFFFB;>>:1
@M06045:235:000000000-JCY5N:1:1101:22817:4559 1:N:0:CTCAGA
GTTTCGCTTGGTCATTTAGAGGAAGTAAAAGTCGTAACAAGGTCTCCGTTGGTGAACCAGCGGAGGGATCATTACTGAGTACTACACTCTCTACCCTTTGTGAACTATTATACCTGTTGCTTCGGCGGCGCCCGCAAGGGTGCCCGCCGGTCTCATCAGAATCTCTGTTTTCGAACCCGACGATACTTCTGAGTGTTCTTAGCGAACTGTCAAAACTTTTAACAACGGATCTCTTGGCTCCAGCATCGATGAAGAACGCAGCGTATAGAGATCGGAAGAGCACACGTCTGAACTCCAGTCA
+
CCCCCGGGGGGGGGGGGGGGGGGGGGGGGGGGGGGGGGGGGGGGGGGGGGGGGGGGGGGGGGGG7FGGGGGGGGGGGGGGGGGGGGGFGGGGGGGGGGGGGGGGGGGGGGGGGGGGGGGGGGGGGGGGGGGGGGGGGGGGGGGGGGGGGGGGGGGGGGGGGGGGGGGGGGGGGGGGGGGGGGGGGGGGGGGGGGGFGGGGGGGGGGGGGGGGGGGGGGGGGGGGGGGGGGGFGFGGGGGGGGGGGGGGGGGGGGGGGGGGGGGGGGGGGGGFFGDGBGFFFGFFF>CFF@4FFFFFFF9<4
@M06045:235:000000000-JCY5N:1:1101:18149:4580 1:N:0:CTCAGA
GTTTCGCTTGGTCATTTAGAGGAAGTAAAAGTCGTAACAAGGTCTCCGTTGGTGAACCAGCGGAGGGATCATTAAAGAGTGTAAAAACTCCCTTAAACCATCGCGAACGTTACCTGGACGTCGTTGCTTCGGCGGGCTCGCCCGCCGGGGGGACGCTACCAAACTATTGCAGTCATTGGCCTCTCTGAGTATGATTTTTAAATAAGTCAAAACTTTCAACAACGGATCTCTTGGTTCTGGCATCGATGAAGAACGCAGCGTATAGAGATCGGAAGAGCACACGTCTGAACTCCAGTCACCC
+
CCCCCGGGGGGGGGGGGGGGGGGGGGGGGGGGGGGGGGGGGGGGGGGGGGGGGGGGGGGGGGGGGGGGGGGGGGGGGGGGGGGGGGGGGGGGGGGGGGGGGGGGGGGGGDGGGGGGGGGGGGGGGGGGGGGGGGGGGECFGGGGGGGGGGGGGGGGGGGGGGGGGGGGGGDGGGGGGGGGGGGDGGGGGGGGGGGGGGGGGFGGGGCCGGGGGGGGGGGGGGGGGGGGGGFG7EGGGGGGGGGGGGGGFGGGGFGGDEDG*:<CGGG=7DG5DD><@GFFFF@FFFGFFFFFFFFFFFF?(
@M06045:235:000000000-JCY5N:1:1101:9405:4596 1:N:0:CTCAGA
GTTTCGCTTGGTCATTTAGAGGAAGTAAAAGTCGTAACAAGGTCTCCGTAGGTGAACCTGCGGAGGGATCATTACACAAATTAAAATATGAAGGCTTCGGCTGGATTATTTTTATCACCCTTGTCTTTTGCGCACTTGTTGTTTCCTGGGCGGGTTCGCCCGCCACCAGGACCACACCATAAACCTTTTTTATGCAGTTGCAATCAGCGTCAGTATAACAAATGTAAATCATTTACAACTTTCAACAACGGATCTCTTGGTTCTGGCATCGATGAAGAACGCAGCGTATAGAGATCGGAAG
+
CCCCCGG@FGCFGGGCFCGGGGGGGGGGGGGGGGGGFGGGGAFGGCGGGDEG@FGFGGGGGEGGGEGDGGGFGFFGGGGGGGGGGGGGGACEFGGGGFCFCDFGDFFFG5CFEGGGGGGDFFFFFFGGGGGGGGGGGGGGGFGGGCEEDCFGGDGGGGC@FEDFGGGGCBFGGGGGGGGFGGGGCEFGGC78FCEEFECGGGG?GGGGGCECGGG?FFGGGGGGCGDCGGGG>CC7CC?FFGGGG?DDFC3CDGFGCG=*:FGGG=FFFG<:>CFFFF6F>D>BDDCB3:=F*0=?:@00,
@M06045:235:000000000-JCY5N:1:1101:11994:4632 1:N:0:CTCAGA
GTTTCGCTTGGTCATTTAGAGGAAGTAAAAGTCGTAACAAGGTTTCCGTAGGTGAACCTGCGGAAGGATCATTACCTAGAGTTGCGGGCTTTGCCTGCCATCTCTTACCCATGTCTTTTGAGTACCTTCGTTTCCTCGGCGGGTCCGCCCGCCGATTGGACAAAACTTAAACCCTTTGTAATTGAAATCAGCGTCTGAAAAAACTTAATAGTTACAACTTTCAACAACGGATCTCTTGGTTCCGGCATCGATGAAGAACGCAGCGTATAGAGATCGGAAGAGCACACGTCTGAACTCCAGT
+
CCCCCGGGGGGGGGGGGGGGGGGGGGGGGGGGGGGGGGGGGGGGGGGGGGGGGGGGGGGGGGGGGGGGGGGGGGGGGGGGGGGGGGGGGGGGGGGGGGGGGGFGGGGGGGGGGGGGGGGFGGGGGGGGGGGGGGGGGGGGGGGGGGGGGGGGGGGGGGGGGGGGGGGGGGGGGGGGGGGFGGGGGGGGGGGGGGGGGGGGGGGGGGGGGGGGGFGGGGGGGGGGGGGGGGGCGGGGCFGGGGGGGGGDGGGGGGGGFFGD5CCDG777CFGFFFFGFGFFFGFFFFFDFFFFFFFFFFFB)
@M06045:235:000000000-JCY5N:1:1101:16332:4658 1:N:0:CTCAGA
GTTTCGCTTGGTCATTTAGAGGAAGTAAAAGTCGTAACAAGGTCTCCGTTGGTGAACCAGCGGAGGGATCATTACAGAGTTGTAAAACTCCCAAACCCATGTGAACATACCTGTTGCCTCGGCGGCCTACCCGGCAGCTACCCTGTAGCTACCCTGTAGTCCGCCGACGGATTTCAAAACTCTTGTTTTCAGTTGTATCTCTGAGAATAAAACAAATAAATCAAAACTTTCAACAACGGATCTCTTGGTTCTGGCATCGATGAAGAACGCAGCGTATAGAGATCGGAAGAGCACACGTCTG
+
CCCCCGGGGGGGGGGGGGGGGGGGGGGGGGGGGGGGGGGGGGGFGGGGGEGGGGGGGGGGGGGGEFGGGGGGGGGGDFFGEEEFGGGGEEGGGGEFFGGG8FCAEFEF9,FFGGDEA,EFGGGGDDFCFGGGG7BC=CFFGGGFCFACEFGGF<<FFFECF9@CCFEFF7BFFFCFCEGDFG@FDGG@F;FFGGFGG9;,CB,?<2BCE;,?+BGFFC9E9>EECC6FCEG7;A+8CEG*:CC77AC=<5>7:7FFGG*7C:>F*:CCDC357C37)CF46??6>@*08FFF?FFFBF?14
@M06045:235:000000000-JCY5N:1:1101:17248:4668 1:N:0:CTCAGA
GTTTCGCTTGGTCATTTAGAGGAAGTAAAAGTCGTAACAAGGTTTCCGTAGGTGAACCTGCGGAAGGATCATTACCTAGAGTATTGTAGGCTTTGTCCTGCTGTCTCTTACCCATGTTTTTTGAGTACTTACGTTTCCTCGGCGGGTTCGCCCGCCGATTGGACAATTTAAACCCATTGCAGTTGCAATCAGCGTCTGAAAAACTTTAATAGTTACAACTTTCAACAACGGATCTCTTGGTTCTGGCATCGATGAAGAACGCAGCGTATAGAGATCGGAAGAGCACACGTCTGAACTCCAG
+
CCCCCGGGGGGGGGGGGGGGGGGGGGGGGGGGGGGGGGGGGGGGGGGGGGGGGGGGGGGGGGGGGGGGGGGGGGGGGGGGGGGGGGGGGGGGGGGGGGGGGGGGGGGGFGGGGGGGFGGGGGGGGGGGGGGGGGGGGGGGGGGGGGEGGGGGGGGGGGGGGGGGGGGGGGGGGFGGGGGGGGGGDGGFGGGGGCEGGGGGFFGGGGGGGGGGGGGGGGGGGGGGGGGGGGGGGGGGGGCCEGGGGGGGGGGGGFGE>7FGGGCGGGGGGGCFFGFDFDEFFGFFFFGFFFFFFFFFB?BD2
@M06045:235:000000000-JCY5N:1:1101:22388:4670 1:N:0:CTCAGA
GTTTCGCTTGGTCATTTAGAGGAAGTAAAAGTCGTAACAAGGTTTCCGTAGGTGAACCTGCGGAAGGATCATTACTGAGTGGCTGTATTCGTGATTCTCTTCGGAGAGGCTAAGCTACCCGACCTGATGTCATTCTATACGAGGGCGCGTCCGCATGAGACAGCGGTTCGACGTTGGAGTTACCCGGACGAGGCGCTTGTCTCGAAAGGGGAAGCTCCGAGTCGGGCCGTGGCGCGCCTCTCGGCACAACTTTACGCGGGAGTGGTAGGCGTTGACCTGCCCGCCGCGGGCCGTATTTTCT
+
CB6<C@EGGGDFGFG<CFEGGGCF9FEFGGGGCF<CCFG,EDF<FF<FFG7@FFFEFFGGFGGGCGG?DFD<CECCAFE6C<,@FCGGGGGGC8EEGE<FG9@FC++CEG,C<,C5C,C=:CF=@FDDEFGGG9FC<5,5ECFC:C:@:@@=:FC:F9DFCGGGFEEG:CCFE*3:@<F5@FGFFDC:7C*4:CEC81::CEFGGGG88CEE*85+<<8*288C5CGG=C=*:=5?E8*A+9:C**)**2*:**:*5*9)):D7*:**37CBFDFFFD@5)*77>>D>3B@5:BEF2BAF-
@M06045:235:000000000-JCY5N:1:1101:18281:4679 1:N:0:CTCAGA
GTTTCGCTTGGTCATTTAGAGGAAGTAAAAGTCGTAACAAGGTCTCCGTTGGTGAACCAGCGGAGGGATCATTACAGAGTTGAAAAACTCCCTAAACCATTGTGAACGTTACCCAAACCGTTGCTTCGGCGGGCGGCGCCCAGCGCCCCCCAGGCCCCCTCGCGGGGCGCCCGCCGGAGGTACCCCAAACCATTGATACTTTATGGCCTCTCTGAGTCTTCTGTACTGAATAAGTCAAAACTTTCAACAACGGATCTCTTGGTTCTGGCATCGATGAAGAACGCAGCGTATAGAGATCGGA
+
CCCCCGGGGGGGGGGGGGGGGGGGGGGGGGGGGGGGGGGGGGGGGGGGGGGGGGGGGGGGGGGGGGGGGGGGGGGGGGGGGGGGGGGGGGGGGGGGGGGGGFGGGGGGGGGGGGGGGGGGGGGGGGGGGGGGGGGGGGGGGGGGGGGGGGGGGGGGGGGGGGGGGGGGGGGGGGGGGDGEGGGGGGGGGGGGGGGFGGGGGGFGGGGGGGGGGFFFGGGGGGGGGGGGG7CGGGGGGGCEGGGGGGGGEGGGDC<5CGGGGFGGGG*>FCGFFGFGFGFFFGFFFFGFFFF489BFF@BF(
@M06045:235:000000000-JCY5N:1:1101:20672:4698 1:N:0:CTCAGA
GTTTCGCTTGGTCATTTAGAGGAAGTAAAAGTCGTAACAAGGTCTCCGTTGGTGAACCAGCGGAGGGATCATTACCGAGTTTACACTCATAACCCTTTGTGAACATTATAACTTGTTGCTTCGGCGGCTTCTTCGGGAGCCCGCCGGCGTTTCAGTATCTCTGTTTGTACCCGACGATACATCTGAGTGTTCTTAGCGAACTATAAAAACTTTTAACAACGGATCTCTTGGTTCTAGCATCGATGAAGAACGCAGCGTATAGAGATCGGAAGAGCACACGTCTGAACTCCAGTCACCTCAG
+
CCCCCGGGGGGGGGGGGGGGGGGGGGGGGGGGGGGGGGGGGGGGGGGGGGGGGGGGGGGGGGGGGGGGGGGGGGGGGGGGGGGGGGGGGGGGGGGGGGGGGGGGGGGGGGGGGGGGGGGGGGGGGGGGGGGGGGGGGGGGGGGGGGGGGGGGGGGGGGGFGGGGGGGGGGGGGGGGGGGGGGGGGGGGGGGGGGGGGGGGGGGGGGGGGGGFGGGGGGGGGGGGGGGGGGGFFGGGGGGGGGGGGGGGGGGGGGGGGGGGGGGGGGGGGDCDFGFGFGFFFGFFFFGFFFFFFFFF<*1:(
@M06045:235:000000000-JCY5N:1:1101:12260:4705 1:N:0:CTCAGA
GTTTCGCTTGGTCATTTAGAGGAAGTAAAAGTCGTAACAAGGTAACCGTAGGTGAACCTGCGGTTGGATCATTAGAAAATTTTTGAGCATCCGCTTCAGAAACACTGTGTGCACCGTTTTCTGTCTCTGGCAGGACCAGGGAGCAGCAATGCTCTCCCCCTGCCAAAGGAGTGGGAGCTGCCCTCGGGCGGCTTTCGCTTCTGATTTGAACAACTCTTTGTCTGTTTTAATTTGTCTGAATCATTCTTCACCTAGCGTGAGAAATTGAAAACAACTTTTGGCAACGGATCTCTTGGCTCTC
+
CCCCCGGGGGGGGGGGGGGGGGGGGGGGGGGGGGGGGGGGGGGGGGGGGGGGCFGGGGGGGGGGGGGGGGGGGGGGGGGGGGG9FGGGGGGGGGGGGGGGGGGGGGGGGGGGGGGGGGGGGGGGGGGGGGGGGGGGGGGGGGGGGGGGGGGGGGGGGGGGGGGGGGFGGGGGGGGGGGGGGGGGGGGGGGGGGGGGGGGGGGGGGGGGGFGGFGGGGGGGGGGGGFGGGGGGGGGGGGGGGGGGFFGGGFG7CDFGGGGDGGGFGGFFGGGFFGFFFGFF:FFFFFGFFFFFF?F@BFFF7
@M06045:235:000000000-JCY5N:1:1101:24489:4713 1:N:0:CTCAGA
GTTTCGCTTGGTCATTTAGAGGAAGTAAAGGTCGTAACAAGGTCTCCGTTGGTGAACCAGCGGAGGGATCATTACAGAGTTGCAAAACTCCCAAACCATTGTGAACGTTACCTTTACCGTTGCTTCGGCGGGCGGCCCGGGTCCTGCCCGGCGCCCCTCGGCCCTCGCGGGCGCCCGCCGGAGGTAAACCAAACTATTGCATTAAATTGCCTCTCTGCGCCTTCCGTACTGAAAACGTCAAAACTTTCCACAACGGACCTCTTCGTCCTGGCATCGATGAAGAACGCCGCGTATAGCAATC
+
A@CCCFGGGGDGGFF9FFGGGD@F<C<CFFFFEFBGF7FDF8FGGF<BFFB<FFF9F8<FGFE7CFFCGFCCFAFGC9EC@@9F9,=DGGDFEAGGGGGD<5EEGCFGD,CEAEAFF,CFB7:FGFG7:+@7B>F:C@E:BFFG:D8>,>FC*<C:4*=<CG7F:F<FC75:CCGE8>*:E*1:E6++28/*AC7<:+<9@C++++2+<0:<++02++1*1/;9*/<*:*<+2++*:A*AEGG2+<C:+::*9*):C*)*2+:***1/***0)*)/5*1=77=40)*).7).)))*)*.).
@M06045:235:000000000-JCY5N:1:1101:15864:4716 1:N:0:CTCAGA
GTTTCGCTTGGTCATTTAGAGGAAGTAAAAGTCGTAACAAGGTTTCCGTAGGTGAACCTGCGGAAGGATCATTCATAATAAGTGTTTATGGCACTTCTTAAATCCATATCCACCTTGTGTGCAATGTCAGCCGTTTTCTTTATGAAAGCGGCCAAACATCAACTTATTTTTTAACTGTCTGTCTGAAAACTATTATGAATAAACAATTCAAATACAACTTTCAACAACGGATCTCTTGGCTCTCGCATCGATGAAGAACGCAGCGTATAGAGATCGGAAGAGCACACGTCTGAACTCCAGT
+
CCCCCGGGGGGGGGGGGGGGGGGGGGGGGGGGGGGGGGGGGGGGGGGGGGGGGGGGGGGGGGGGGGGGGGGGGGGGGGGGGGGGGGGGGGGFGGGGGGGGGGGGGGGGGGGGGGGGGGGGGGGGGGGGGGGGGGFGGGGGGGGGGGGGGGGGGGGGGGGGGGGGGGGGGGGGGGGGGGFGGGGGGGGGGGGGGGGGGGGGGGGGGGGGGGGGGGGGGGGGGGGGGGGGGGGEGGGGGGGFFGGC?CGDGGGGGGGGGFFGGGGGGGGGGGGFFGFGFDEFFGFFFFGFFFFFFFFFFFFF6
@M06045:235:000000000-JCY5N:1:1101:18515:4732 1:N:0:CTCAGA
GTTTCGCTTGGTCATTTAGAGGAAGTAAAAGTCGTAACAAGGTTTCCGTAGGTGAACCTGCGGAAGGATCATTCATAATAAGTGTTTATGGCACTTCTTAAATCCATATCCACCTTGTGTGCAATGTCAGCCGTTTTCTTTATGAAAGCGGCCAAACATCAACTTATTTTTTAACTGTCTGTCTGAAAACTATTATGAATAAACAATTCAAATACAACTTTCAACAACGGATCTCTTGGCTCTCGCATCGATGAAGAACGCAGCGTATAGAGATCGGAAGAGCACACGTCTGAACTCCAGT
+
CCCCCGGGGGGGGGGGGGGGGGGGGGGGGGGGGGGGGGGGGGGGGGGGGGGGGGGGGGGGGGGGGGGGGGGGGGGGGGGGGGGGGGGGGGGGGGGGGGGGGGGGGGGGGGGGGGGGGGGGGGGGGGGGGGGGGGGGGGGGGGGGGGGGGGGGGGGGGGGGGGGGGGGGGGFGGGGGGGGGGGGGGGGGGGGGGGGGGGGGGGGGGGGGGGGGGGGGGGGGGGGGGGGGGGGEGGGGGGGGGGGGGGGGGGGGGGGGGGGGGGGGGDGCFFGFFFFGFGFFFGFFFFGFFFFFFFFF<@B?.
@M06045:235:000000000-JCY5N:1:1101:26491:4745 1:N:0:CTCAGA
GTTTCGCTTGGTCATTTAGAGGAAGTAAAAGTCGTAACAAGGTCTCCGTTGGTGAACCAGCAGAGGGATCATTACAGAGTTGCAAAACTCCCAAACCATTGTGAACGTTACCTAAACCGTTGCTTCGTCGGGCGGCCCGGGTCCTTCCCGGCGCCCCTCGGCCCTCGCGGGCGCCCGCCGGAGGAAAACCAAACTATTTCATTGTATGGCCTCTCTGAGTCTTCTGTACTGAATAAGTCAAAACTTTCAACAACGGATCTCTTGGTTCTGGCATCGATGAAGAACGCAGCGTATAGCTATC
+
CCCCCGGGGGGGGGGGGGGGGGGGGFGGGGGGGGGGGGGGGGGGGGGGGGGGGGGGGGGGGGGGGGGGGGGGGGGGGGGGGGGGGGGGFGGGGGGGGGGGGGGGGGGFFGGGGGGGGGGCFFBFGGG=BFGGGGGEFGGDGGGGGGGGGGCC<CCCFCF:EFFFEFEGGGCEGGGGCFGGCEEECGF88EGGFGCGFG+:A?FGFFG7>C?CCFGG7999+<+0A?E:<CF?C?7@FEECF7CF?EFGGGGFDGGGGGG>>7CF4FGGGCFF>>?C7D?4FFF:>57)5)77>D6*)*))(
@M06045:235:000000000-JCY5N:1:1101:12147:4757 1:N:0:CTCAGA
GTTTCGCTTGGTCATTTAGAGGAAGTAAAAGTCGTAACAAGGTTTCCGTAGGTGAACCTGCGGAAGGATCATTACCTAGAGTATTGTAGGCTTTGTCCTGCTGTCTCTTACCCATGTTTTTTGAGTACTTACGTTTCCTCAGCGGGTTCGCCCGCCGATTGGACAATTTAAACCCATTGCAGTTGCAATCAGCGTCTGAAAAACTTTAATAGTTACAACTTTCAACAACGGATCTCTTGGTTCTGGCATCGATGAAGAACGCAGCGTATAGAGATCGGAAGAGCACACGTCTGAACTCCAG
+
CCCCCGGGGGGGGGGFGGGGGGGGGGGGGGGGGGGGGGGGGGGGGGGGGGGGFFFFGGGGGGGGGGGGGGGGGGGGGGGFGGGGGGGGGFGGGGGGGGGFGFGDGGGGGGCFGGGGF9EGGGGDGGGGGGGGGGGGGGGGGGGGGGGGGGGGGGGGGEFG?FFGFGGGGGFGGGGGGGFEGGCFGGGGGGGGGGGGGGGGCGFGEGCFGGGGFFGGGGGGGGGGGGGFGGGGGGFGGGGGGGGGGGGGGFGGGDGC7:FGGGGGGGCDGGFFFGFGFGFFDC:?;FGFFFFFFFFFAF:78
@M06045:235:000000000-JCY5N:1:1101:12688:4770 1:N:0:CTCAGA
GTTTCGCTTGGTCATTTAGAGGAAGTAAAAGTCGTAACAAGGTCTCCGTTGGTGAACCAGCGGAGGGATCATTACCGAGTACTATAACTCATAACCCTTTGTGAACCTTTATACCTGTTGCTTCGGCGGCGCGCCTCCCGGGGCGTGCCCGCCGGTATCATCAGAATCTCTGTTCGAACCCGACGATATTTCTGAGTGTTCTAAGCGAACTGTTAAAACTTTCAACAACGGATCTCTTGGCTCCAGCATCGATGAAGAACGCAGCGTATAGAGATCGGAAGAGCACACGTCTGAACTCCAG
+
CCCCCGGGGGGGGGGGGGGGGGGGGGGGGGGGGGGGGGGGGGGGGGGGGGGGGGGGGGGGGGGGGGGGGGGGGGGGGGGGGGGGFGGGGGGGGGGFGGGGGGGGGGGGGGGGGGGGGGGGGGGGGGGGGGEGGGGGGGGGGGGGGEDGGGGGGGGGGGGGGGGGGGFGCGGGGGFG:EGCGGGGGGGCGEFGFFGGGGGGGGEFGGGGEGGGGGGCFGGGGGGGGGFGGD=5;=C9CGGGG4?DFFGGDC<CGGGGGGF4>EDGGGDD<CFFBGFFFG>>35FFF:FF@F3)<46<AFF?(
@M06045:235:000000000-JCY5N:1:1101:22585:4778 1:N:0:CTCAGA
GTTTCGCTTGGTCATTTAGAGGAAGTAAAAGTCGTAACAAGGTCTCCGTTGGTGAACCAGCGGAGGGATCATTAAAGAGTTGCAAAACTCCCAACCATTGCTAAACAACCACTGTTTCTTCGGCGGGTGGCCGCATGGCCGCGCGCACCCCTCTCGGGGGTGACGCACCCCGCCGGAGCACACCAAACTCTTGTCATTATTGATGCTCTGAGTAAAAAACAAAATTATTACAACTTTCAACAATGGATCTCTTGGCTCTGGCATCGATGAAGAACGCAGCGTATAGAGATCGGAAGAGCAC
+
CCCCCGGGGGGGGGGGGGGGGGGGGGGGGGGGGGGGGGGGGGGGGGGGGGGGGGGGGGGGGGGGGGGGGGGGGGGGGGGGGGGGGGGGGGGGGGGGGGGGGGGGGGGGGGGGGGGFGGGGGGGGGGGGGGGGGGGGGGGGGGGGGGGGGGGGGFGGGGGGGGGGGGGGGGGGGGGGGGGFGGGGGGGGGGGGGGGGGGGGGGGGGGCGGGGGGGGGGGGGGGGGGGGGGGGGGFGGGGGGGGGGCGGGGGGGGGGCCFGGFGGGGGGGGGGFFGFGFDDFFGFFFFG=44=F>DFFF@<B0
@M06045:235:000000000-JCY5N:1:1101:26562:4784 1:N:0:CTCAGA
GTTTCGCTTGGTCATTTAGAGGAAGTAAAAGTCGTAACAAGGTCTCCGTTGGTGAACCAGCGGAGGGATCATTATCGAAGTTACTCTTCATACCCATTTGTGAACACTACCCCATTGCCGCGTGTTGCCTCGGCGGTGAGGTCCGCGGGGGGTGGGCTGCGCTCCGGCGCCGCCCCCCCCTCCCGGGCCCCCGCCGGCCGCGCCTTACTCTTAATTTGCAAAGCGGACTGTACGATCTGATTAATCTTGATAAACAAGTCAAAACTTTCAACAACGGATCTCTTGGTTCTGGCATCGATGA
+
CCCCCGGGGGGGGGGGGGGGGGGGGGGGGGGGGGGGGGGGGGGGGGGGGGGGGGGGGGGGGGGGGGGGGGGGGGGGGGGGGGGGGGGGGGGCGGGGGGGGGGGGGGGGGGGGGGGGEGFGGGGGGGDGGGGCGGGGFFGFGGFGGGGGGGGGG>EGGGGGGGGGGGGGGGGCEGGGGGGGGGGGGGGGGGGGCGGEGGDCEGGG5C6CFGGFGGGGG@C7@CCFEGGGCCC?+::=EFGFFCFGGGGCC<CFFGGGGFGGGGGGGFGGC>FFFGFGFG)>/CFBBFGFFFF?F)7??FBF9
@M06045:235:000000000-JCY5N:1:1101:22362:4789 1:N:0:CTCAGA
GTTTCGCTTGGTCATTTAGAGGAAGTAAAAGTCGTAACAAGGTTTCCGTAGGTGAACCTGCGGAAGGATCATTCATAATTGAGTGTTTTATGGCACTCTTTAAAAAAATCCATATCCACCTTGTGTGCAACGTTTTTGAACTCTCTGGCATTAAAAAGCCAAGAGGGTTTGATTAACTTAACACCTTTAAAGCAGTTTGTCTGAATATCTATTTCTGAATAAACATAATTCAAAAATACAACTTTCAACAACGGATCTCTTGGCTCTCGCATCGATGAAGAACGCAGCGTATAGAGATCGG
+
CCCCCGC@FGGFGGGGGFGGGFGGGGGGGGGGGGGGGGGGGFGGGGGGGGGDECFGGFFCFCGGEGE8FFEGGGGGGGGFDDGGFEFGGGGG8DCFC@FGGFCFGG7CAEFFFGFGGGFGGEFGFFGGGGGGFFEEGGGGGAFDGGGGGGGGGGAFGGGFFFFGGGGDCFGFGGDFGGGGGFGGEG@:FGGGGGGGGGGGGGGGGGAEFAFGGGGGGFFGGAFCFGGGGGFFFFGGCFGEGFGGGGGGGFFF)?DGG<+B=EG4DGGGCC3>BCA7FDFFFCFB>5>:<7>@:68B9=264
@M06045:235:000000000-JCY5N:1:1101:7310:4798 1:N:0:CTCAGA
GTTTCGCTTGGTCATTTAGAGGAAGTAAAAGTCGTAACAAGGTTTCCGTAGGTGAACCTGCGGAAGGATCATTCATAATAAGTGTTTATGGCACTTCTTAAATCCATATCCACCTTGTGTGCAATGTCAGCCGTTTTCTTTATGAAAGCGGCCAAACATCAACTTATTTTTTAACTGTCTGTCTGAAAACTATTATAAATAAACAATTCAAATACAACTTTCAACAACGGATCTCTTGGCTCTCGCATCGATGAAGAACGCAGCGTATAGAGATCGGAAGAGCACACGTCTGAACTCCAGT
+
CCCCCGGGGGGGGGGGGGGGGGGGGGGGGGGGGGGGGGGGGGGGGGGGGGGDGCGGGGGGGGGGGGGGGGGGGGGGGGGGFGGGGGGGGGGGGGGGGGGGGGGGGGGGGGGGGGGGGGGGGGGGGGGGGGGGGFGGGGGGGGGGGGG9FGDDGGGGGFGGGGGGGGGGGGGGGGGGFGGGGGGGGGGGGGGGGGGGGGGGGFGGGGGFGGGGGGCFGGGGGGGGGGGGGGGGGGGGGFGFGGGGGGGDGEGGG=FFGFGGGGDGGGGGGFGFFGFGBDFFFGFFF>FEFFFFFFFFFFFF.
@M06045:235:000000000-JCY5N:1:1101:12281:4841 1:N:0:CTCAGA
GTTTCGCTTGGTCATTTAGAGGAAGTAAAAGTCGTAACAAGGTTTCCGTAGGTGAACCTGCGGAAGGATCATTCACAATTACAAGTGCTCCTCACGCTCCAACTCCTCTTCGGGGAAGGAGACAAAGGGGCACTGTGGACGAAAAATCCATTCCCACCTTGTGTGCATTGTAACAAACAACCAATTTCACAATTTTGAATTTTTTTGCAAGACCGTCTGAATGCATCTCATTAGCCAATTTGCGAAAGCAGAAAGGAAAAAAATGAAATACAACTTTCAACAACGGATCTCTTGGCTCTCG
+
CCCCCGGGGGGGGGGGFGGGGGGGGGGGFGGGGGGGGGGGGFGGFGGEFGGGGGGGGGGEGEGGGGGGFGGGGFGFGAFFGGGGGGGGFGGGGGGGFGGDFCGGGGGGGGGGGGGGGGEFGGGGGG<FEGEGGGGGGGGGGGGGGGGGGGGGGGGGGGGGGGGGFDFGGGGGGGGGGGGGGGGGGGFGFGGGCEGGFGGGGGGGGGGFGFGGGGGGGF=FFGGGGGGDGGGGGGD6FGGGGGGGGGGCFG47>66C7FGGGGGGGGGFGGGFFGFGFGFFFF@FB>GEF?F4F=FF>?:<(
@M06045:235:000000000-JCY5N:1:1101:6912:4841 1:N:0:CTCAGA
GTTTCGCTTGGTCATTTAGAGGAAGTAAAAGTCGTAACAAGGTCTCCGTTGGTGAACCAGCGGAGGGATCATTACAGAGTTGCAAAACTCCCTAAACCATTGTGAACGTTACCTAAACCGCTGCTTCGGCGGGCGGCCCGGGTCCTTCCCGGCGCCCCCCGGCCCTCGCGGGCGCCCGCCGGAGGTAAACCAAACTATTGCATTAATTGCCTCTCTGAGTCTTCTGTACTGAATAAGTCAAAACTTTCAACAACGGATCTCTTGGTTCTGGCATCGATGAAGAACGCAGCGTATAGATATC
+
CCCCCGGGGGGGGGGGGGGGGGGGGGGGGGGGGGGGGGGGGGGGGGGGGGGGGGGGGGGGGGGGGGGGGGGGGGGGGGGGGGGGGGGGGGGGGGGGGGGGGGGGGGGGGGGGFGGGGGGGGGEGGGGGGGGGGGGGGGGGGGGGGGGGGGG7FEGGGGGGGGGGG5@EGGDCCEDGGGGGGDGGG>FCFGGGGGGGFGGGGGGGGGG+C?FFFEG6<CCFGGF9CFG7:9F7CFFGGGGGGGGGGGG=FGFGGGGGGD30CGGGGGG>F>>65F494908=7@F:B3B>DB75>F44*.6.
@M06045:235:000000000-JCY5N:1:1101:16484:4851 1:N:0:CTCAGA
GTTTCGCTTGGTCATTTAGAGGAAGTAAAAGTCGTAACAAGGTCTCCGTAGGTGAACCTGCAGAGGGATCATTACACAATAAACATATGAAGGCTGCACCGCCAACAGGCGGCAAGGCTGGAGTATTTTATTACCCTTGTCTTTTGCGCACTTGTTGTTTCCTGGGCGGGTTCGCCCGCCTCCAGGACCACATGATAAACCTTTTTTATGCAGTTGCAATCAGCGTCAGTACAACAAATGTAAATCATTTACAACTTTCAACAACGGATCTCTTGGTTCTGGCATCGATGAAGAACGCAGC
+
CCCCCGGGGGGGGGGGGGGGGGGGGGGGGGGGGGGGGGGGGGGGGGGGGGGGGGGGGGGGGGGGGGGGGGGGGGGGGGGGGGGGGGGGGGGGGGGGGGGGGGGGGGGGGGGGGGGGGGGGGGGGGGGGGGGGGGGGGGGGGGGGGGGGGGGGGGGGGGGGGGGGGGGGGGGGGGGGGGGGGGGGGGGGGGGGGGGGGGGGGGGGGGGGGGGGGGGGGGGGGGGGGEGGGGGGGGGGGGGGGGGGGGGGGGGGGGGGGGGGGGGGGGD37CFFFGFGFGFFFGFFFFDFFF?F4@FFFF9>1
@M06045:235:000000000-JCY5N:1:1101:21411:4853 1:N:0:CTCAGA
GTTTCGCTTGGTCATTTAGAGGAAGTAAAAGTCGTAACAAGGTCTCCGTTGGTGAACCAGCGGAGGGATCATTACAGAGTTGCAAAACTCCCTAAACCATTGTGAACGTTACCTAAACCGTTGCTTCGGCGGGCGGCTCCGGGGTTTACCCCCCGGGCGCCCCTGGGCCCCACCGCGGGCGCCCGCCGGAGGTCACCAAACTCTTGATAATTTATGGCCTCTCTGAGTCTTCTGTACTGAATAAGTCAAAACTTTCAACAACGGATCTCTTGGTTCTGGCATCGATGAAGAACGCAGCGTA
+
CCCCCGGGGGGGGGGGGGGGGGGGGGGGGGGGGGGGGGGGGGGGGGGGGGGGGGGGGGGGGGGGGGGGGGGGGGGGGGGGGGGGGGGGGGGGGGGGGGGGGGGGGGGGGGGGGGGDGGGGGGGGGGGGGGDGGGGGGGGGGGGGGGGGGGGGGGGGGGGGGGGGGGCFGGGEGEGGDGGGGGGGGGGGGEGGEGFFGECFGGGGGGFG?FGGGGGGGGGGGGGGGGGGGGGGGGGGFGFGFFG=<?:DGFFGGGGGGGGGGDGGGGGGGGFFFGFFFGFFFFFB7<DFFFFFFEFFFEB:(
@M06045:235:000000000-JCY5N:1:1101:16750:4875 1:N:0:CTCAGA
GTTTCGCTTGGTCATTTAGAGGAAGTAAAAGTCGTAACAAGGTTTCCGTAGGTGAACCTGCGGAAGGATCATTAATGTATATTGAATTTTATATTCTTTATCAACCCACACTGTGTACCTTTTTACTGTTGCTTCCATGGGACATGGCTCTGCCACGTCGGCCTTATGGCTGGTGAGCGCCCATGGGAGGAAAACAAAACTCTTTGTTACAATTGAAGTCTGTCTGAATTGTTTATATTAAACGTTAAAACTTTCAACAACGGATCTCTTGGTTCTCGCATCGATGAAGAACGCAGCGTAT
+
CCCCCCCEGE;;<<6<EDGFGDGEF6;<FFC@F;C@<FGCEFFFGFA@CFCCEF9FC@F,@CC:6@CECF?@CA<,CFE<EFGDC9FGGFEF9FFFGGFGFAAEFCEGGGC8FC?CFEEEDFCFFGGGFGGGGGGGGGFGGFGDBFDDGFFGFD=9FDFGECGGGGGGAF,>F:D9DCEG=FEFGGF3>B@FGDG?F88FGGGGGFCFF;A,,;D@EDC=DGF:,=EC:<:BAEEFECCGFFG74,?FGFGGGCD7CE8;7*C**:>CDGGABF6>+/8:>C>FFFGFF?48>BFF>B?:(
@M06045:235:000000000-JCY5N:1:1101:24256:4890 1:N:0:CTCAGA
GTTTCGCTTGGTCATTCAGAGGAAGTAAAAGTCGTAACAAGGTTTCCGTAGGTGAACCTGCGGAAGGATCATTAATGAATAACTTGATGTGGTTGTAGCTGGCTCTTAGGAGCATGTGCACGCCCGTCATCTTATCTTTCCACCTGTGCACACTATGTAGATCTGGATAACTCTCGCTCTTCGGGGCGGAAACAAGGATTGCTGCGTCGCAAGGCCAGCTCTCGTTGAATTTCCAGGTCTATGTTATTACAAACTCCAATTGAATGATGAAGAATGTAGTCAATGGGCTTCGTGCCTATAA
+
CCCCCG7@@D;EEEDEE<FFFDEDFGGDDFGFFCFG@B@CDDEDGFCFEECD<66,;9CFGGDF@E7C6EE99C9,E<CEFGGGAG<CCFFG<@FG<FFG9<F<CDGA?EECEFFGCEGGFGC4@FCG7?EEFBCBF,FFGGG=FE?AD9FCGGFGFFFCEGGGGGFBGGGDGC:CD7=DFD@ECCEEG@7CEG5:CBFDFG9DFEGGGGE@EEFFGGGC0+0/=CEF?711A+<<6CEFFGG>FFCD:9:FF4C?F6*70CC*:>D:7CF4=C4DFFBFBC6@?6*7>@557>3;AFAF<
@M06045:235:000000000-JCY5N:1:1101:21562:4893 1:N:0:CTCAGA
GTTTCGCTTGGTCATTTAGAGGAAGTAAAAGTCGTAACGAGGTCTCCGTTGGTGAACCAGCGGAGGGATCATTAAAGAGTTGCAAAACTCCCAACCATTGCTAAACAACCACTGTTTCTTCGGCGGGTGGCCGCATGGCCGCGCGCACCCCTCTCGGGGGTGACGCACCCCGCCGGAGCACACCAAACTCTTGTCATTATTGATGCTCTGAGTAAAAAACAAAATTATTACAACTTTCAACAATGGATCTCTTGGCTCTGGCATCGATGAAGAACGCAGCGTATAGAGATCGGAAGAGCAC
+
CCCCCGGGGGGGGGGGGGGGGGGGGGGGGGGGGGGGGGGGGGGGGGGGGGGGGGGGGGGGGGGGGGGGGGGGGGGGGGGGGGGGGGGGGGGGGGGGGGGGGGGGGGGGGGGGGGGGGGGGGGGGGGGGGGGGGGGGGGGGGGCGGGGGGGGGGGGGGGGGGGGGGGGGGGGGGGGGGGGFGGGGGGGGDGGGGGGGGGGGGGGGGG7CFGGGGGGGGFGGGGGGGGFFGGGGGGGGGGGFGGGGFFFDGGCDGGFFCFGGGGGGFDGGGGGFFG@DDGFFFCEBF?F4?FFF3BFFFFF?1
@M06045:235:000000000-JCY5N:1:1101:16220:4914 1:N:0:CTCAGA
GTTTCGCTTGGTCATTTAGAGGAAGTAAAAGTCGTAACAAGGTCTCCGTTGGTGAACCAGCGGAGGGATCATTACAGAGTTGCAAAACTCCCTAAACCATTGTGAACGTTACCTAAACCGTTGCTTCGGCGGGCGGCCCCGGGGTTTACCCCCCGGGCGCCCCTGGGCCCCACCGCGGGCGCCCGCCGGAGGTCACCAAACTCTTGATAATTTATGGCCTCTCTGAGTCTTCTGTACTGAATAAGTCAAAACTTTCAACAACGGATCTCTTGGTTCTGGCATCGATGAAGAACGCAGCGTA
+
CCCCCGGGGGGGGGGGGGGGGGGGGGGGGGGGGGGGGGGGGGGGGGGGGGGGGGGGGGGGGGGGGGGGGGGGGGGGGGGGGGGGGGGGGGGFGGGGGGGGGGGGGGGGGGGGGGGGGGGGGGGGGGGGGGGDGGGGGGGGGGGGFCGFFGGGGGGGDGGGGGGGGGGGGGGGGGGGGGGGGEGGEGGGGGGGGGGGGGCFGGGGGGGGGGGGGGGGGGGGGFGFGGGGGCGGGGCFGGCCFGGGG?DGGGDDFGGGGGFCFG<CDDGFGGGF?G>FFC7FFCFB?FGF?FFFFEEE;E;:(
@M06045:235:000000000-JCY5N:1:1101:18423:4926 1:N:0:CTCAGA
GTTTCGCTTGGTCATTTAGAGGAAGTAAAAGTCGTAACAAGGTTTCCGTAGGTGAACCTGCGGAAGGATCATTCACAATAAGTGTTCAATGGCACTTTAAAATCCATTACCCACCTTGTGTGCAATGTAAGGAGGAGGGGTTGTCACAACCCCTCTTTCATTATACATACCAATCTTCTCTTGTTGTCTAACTTTTTGAGTATAAAAAACTCGAATACAACTTTCAACAACGGATCTCTTGGCTCTCGCATCGATGAAGAACGCAGCGTATAGAGATCGGAAGAGCACACGTCTGAACTCC
+
CCCCCGGGGGGGGGGGGFGGGGGGGGGGGGGGGGGGGGDGGGGGGGGGGGGGGFGGGGGGGGGGGGGGGGFGGGGGGGGGGGGGGGGGGGGGGGGGGGGGGGGGGGGGGGGGGGGGGGGGGGGGGGGGGGGGGGGGGDGGEGGGGGGGGGGGGGGGGGGGGGGGGGGGGGGGGGGGGGGGGGGGGGGFFGCGGGGGGGGGGGGGGCFFCCFGGGFCGGGGGGGGGGGGGGGGG>EGFCFG?6,240?DGGDDGGFGG?FCFGG35DGGGGCFFGFGFD>).9@FFFFFFFEFFFFFBF<AB
@M06045:235:000000000-JCY5N:1:1101:22296:4927 1:N:0:CTCAGA
GTTTCGCTTGGTCATTTAGAGGAAGTAAAAGTCGTAACAAGGTCTCCGTTGGTGAACCAGCGGAGGGATCATTACCGAGTTTACAACTCCCAAACCCCTGTGAACATACCTATACGTTGCCTCGGCGGATCAGCCCGCGCCCCGTAAAAAGGGACGGCCCGCCCGAGGACCCCTAAACTCTGTTTTTAGTGGAACTTCTGAGTAAAACAAACAAATAAATCAAAACTTTCAACAACGGATCTCTTGGTTCTGGCATCGATGAAGAACGCAGCGTATAGAGATCGGAAGAGCACACGTCTGA
+
CCCCCGGGGGGGGGGGGGGGGGGGGGGGGGGGGGGGGGGGGGGGGGGGGGGGGGGGGGGGGGGGGGGGGGGGGGGGGGGGGGGGGGGFGGGGGGGGGGGGGGGGGGGGGGGGGGGGGGGGGGGGFGGGGGGGGGGGGGGGGGGGEGGGGGGGGGGGGGGGGGGGGGGGGGGGGGGGGGGFGGGGGGGGGFGGFGGGGGGGGGFGFBFGGGGGGGGFGGGGGFFGGGGGGGGGGGGGD=EEGGGFGGGGGFGFGGGGGGF<FGGCFGGGGG<3BCECFCFFFF@FB>GBFFF@5F@D<@:0.
@M06045:235:000000000-JCY5N:1:1101:12694:4936 1:N:0:CTCAGA
GTTTCGCTTGGTCATTTAGAGGAAGTAAAAGTCGTAACAAGGTCTCCGTTGGTGAACCAGCGGAGGGATCATTACCGAGTTTACACTCATAACCCTTTGTGAACATTATAACTTGTTGCTTCGGCGGCTTCTTCGGGAGCCCGCCGGCGTTTCAGTATCTCTGTTTGTACCCGACGATACATCTGAGTGTTCTTAGCGAACTATAAAAACTTTTAACAACGGATCTCTTGGTTCTAGCATCGATGAAGAACGCAGCGTATAGAGATCGGAAGAGCACACGTCTGAACTCCAGTCACCTCAG
+
CCCCCGGGGGGGGGGGGGGGGGGGGGGGGGGGGGGGGGGGGGGGGGGGGGGGGGGGGGGGGGGGGGGGGGGGGGGGGGGGGGGGGGFFGGGGGGGGGGGGGGGGGGGGGGGGGGGGGGGGGGGGGGGGGGGGGGGGGGGGGGGGGGGGGGGGGGGGGGGFGGGGGGGGGGGGGGGGGGGGGFGFEEGGGGGGGG?CGGGGGGGGGGGGGGGGGGGGGGCC:EEGGGGGGGFGGFGGGGGGGDFGDGGCFGFGGG<EGEGGGGGGFGGGGGGFFGFGFGFFFGF:BF<?F4:?7=FFFF?>(
@M06045:235:000000000-JCY5N:1:1101:17369:4994 1:N:0:CTCAGA
GTTTCGCTTGGTCATTTAGAGGAAGTAAAAGTCGTAACAAGGTTTCCGTAGGTGAACCTGCGGAAGGATCATTAATGTATATTGAATTTTATATTCCTTATCAACCCACACTGTGTACCTTTTTACTGTTGCTTCCATGGGACATGGCTCTGCCACGTCGGCCTTATGGCTGGTGAGCGCCCATGGGAGGAAAACAAAACCCTTTGTTACAATTGAAGTCTGTCTGAATTGTTTATATTAAACGTTAAAACTTTCAACAACGGATCTCTTGGTTCTCGCATCGATGAAGAACGCAGCGTAT
+
CCCCCGGGGGGGGGGGGGGGGGGGGGGGGGGGGGGGGGGGGGGGGGGGGGGGGGGFGGGGGGGGGGGGGGGGGGGGGGGGGGGGGGGGGGGGGGGGGGGGFGGGGGGDGGGGGGGGGGGGGGGGGGGGGGGGGGGFGGGGGGGGGGGG8FGGGGGGGGGGGGGGGGGFGGFGGGGGFF@EEGDGGGG@FEEFGGGGFGGGGGGGGGGGGGGGGD9BFGFGCEGGFGGGFGGGG6FEGGGGGGGDCCFGGEGGGGGGGGGFGGGD>DD>FFGFFGFFAC:>)>:;AFG?FBFFDEED>FB?(
@M06045:235:000000000-JCY5N:1:1101:8299:5027 1:N:0:CTCAGA
GTTTCGCTTGGTCATTTAGAGGAAGTAAAAGTCGTAACAAGGTTTCCGTAGGTGAACCTGCGGAAGGATCATTACCTAGAGTTTGTAGACTTCGGTCTGCTACCTCTTACCCATGTCTTTTGAGTACCTTCGTTTCCTCGGCGGGTCCGCCCGCCGATTGGACAACATTCAAACCCTTTGCAGTTGCAATCAGCGTCTGAAAAAACATAATAGTTACAACTTTCAACAACGGATCTCTTGGTTCTGGCATCGATGAAGAACGCAGCGTATAGAGATCGGAAGAGCACACGTCTGAACTCCA
+
CCCCCGGGGGGGGGGGGGGGGGGGGGGGGGGGGGGGGGGGGGGGGGGGGGGGGGGGGGGGGGGGGGGGGGGGGGGGGGGGGGGGGGGGGGGGGGGGGGGGGGGGGGGGGGGGGGGGGGGGGGGGGGGGGGGGGGGGGGGGGGGGGGGGGGGGGGGGGGGGGGGGGGGGGGDFGGCGGGGGGGGGGGGGGGGGGGGGGGGGGGGGGGGFGGGGGGGGGGGGGGGGGGGGGGCEEEGEGGGFFFGGGFFGGGGGFFGFGFGGGGGGDDGCGDF=4C77?FE:DD5>FFGFFFFFFFFFBFFF0
@M06045:235:000000000-JCY5N:1:1101:26313:5043 1:N:0:CTCAGA
GTTTCGCTTGGTCATTTAGAGGAAGTAAAAGTCGTAACAAGGTCTCCGTTGGTGAACCAGCGGAGGGATCATTAAAGAGTGTAAAAACTCCCTTAAACCATCGCGAACGTTACCTGGACGTCGTTGCTTCGGCGGGCTCGCCCGCCGGGGGGACGCTACCAAACTATTGCAGTCATTGGCCTCTCTGAGTATGATTTTTAAATAAGTCAAAACTTTCAACAACGGATCTCTTGGTTCTGGCATCGATGAAGAACGCAGCGTATAGAGATCGGAGGAGCACACGTCTGAACTCCAGTCACCC
+
CCCCCGGCFGGGCFEEF<9FFGG@FCFFGGGEFGGGFGGGGDDAFEEE@EFFEG<EFGGGGGGCFG7C,CFGGGEEGGG,@EFGFC@CFEDECFFGG9CEFAFF@EGGGGFFGGFGDGFFF7F@FGCGGCF@CCCFFC@@FE7FCCFCEFGE5/:>?ECFGC@CCDCE+<FCF++097+++300;:92<+AC9+3<CFG8CFGGG72ACCFD6C9C?CFFGDCECE=CE<E+A+AFCE:9<<GG=E4:+<7:7*75D5<D1*/2*2>7:7*08<>35*7@4>B8))**=?FBF???>?AB(
@M06045:235:000000000-JCY5N:1:1101:21301:5046 1:N:0:CTCAGA
GTTTCGCTTGGTCATTTAGAGGAAGTAAAAGTCGTAACAAGGTCTCCGTTGGTGAACCAGCGGAGGGATCATTACAGAGTTGCAAAACTCCCTAAACCATCGTGAACGTTACCCAAACCGTTGCTTCGGCGGGCGGCGCCCTCGCGCGCCCCTGGGCCCCACCGCGGGCGCCCGCCGGAGGTACCCAAACTCTTGATACATTATGGCCACTCTGAGTCTTCTGTACTGAATAAGTCAAAACTTTCAACAACGGATCTCTTGGTTCTGGCATCGATGAAGAACGCAGCGTATAGAGATCGGA
+
CCCCCGGGGGGGGGGGGGGGGGGGGGGGGGGGGGGGGGGGGGGGGGGGGGGGGGGGGGGGGGGGGGGGGGGGGFGGGGGGGGGGGGGGGGGGGGGGGGGGGGGGGGGGGGGGGGGGGGGGGGEGGGGGEGEGGGGGGDGGGGGGGGGGGGGGGGGGGGGGGGGGGGGGGGGGGGGGGGEGGGGGGGGGGGFGGGGGGGGFGGGGGGGGGGGGGGFGGGGGGGGGFGGGCFGFGGGGGGGGGGGGGGGGGGGGGGGG>FGFGGGGGGFGGDGFFGFGF74BFGFFEFGF5>>F47F=)980(
@M06045:235:000000000-JCY5N:1:1101:16922:5054 1:N:0:CTCAGA
GTTTCGCTTGGTCATTTAGAGGAAATAAAAGTCGTAACAAGGTCTCCGTTGGTGAACCAGCGGAGGGATCATTACAGAGTTGAAAAACTCCCTAAACCATTGTGAACGTTACCCAAACCGTTGCTTCGGCGGGCGGCGCCCAGCGCCCCCCAGGCCCCCTCGCGGGGCGCCCGCCGGAGGTACCCCAAACCATTGATACTTTATGGCCTCTCTGAGTCTTCTGTACTGAATAAGTCAAAACTTTCAACAACGGATCTCTTGGTTCTGGCATCGATGAAGAACGCAGCGTATAGAGATCGGA
+
CCCCCGGGGGGGGGGGGGGGGGGGGGGGGGGGGGGGGGGGGGGGGGGGFGGGGGGGGGGGGGGGGGGGGGGGGGGGGGGGGGGGGGGGGGGGGGGGGGGGGGGGGGGGGGGGGGGGGGGGGGGGGGGGGGGGGGGGGGGGGGGGGGGGGGGGGGGGGGGGGGGGDGGGGGGGGGGGGEGGGGGGGGGGGGGGGGGGGFGGGFFFGGGGGGGGGGGGGGG7FGGGGGGGGGGGGGGGGGGDGGGFGGGGFGGGGGGEFGGGGGGGGGGFGGGFFGFGFGFFFGFFFFGFB>DFFFFFFFFF1
@M06045:235:000000000-JCY5N:1:1101:17943:5077 1:N:0:CTCAGA
GTTTCGCTTGGTCATTTAGAGGAAGTAATAGTCGTAACAAGGTCTCCGTTGGTGAACCAGCGGAGGGATCATTACAGAGTCTTCTGAACTCCAAACCATTGTGAACATATCATGTTGCTTCGGCGGGATGCCGGGTGGACCAGCGCCCCCGCGCCGCCCGCCGGAGGCCAAACTCTTGTTTTCTAGCGGAATCTTCTGAGTCTTTATAAATAAGCAATCAAAACTTTCAGCAACGGATCTCTTGGCTCTGGCATCGATGAAGAACGCAGCGTATAGAGATCGGAAGAGCACACGTCTGAAA
+
CCCCCGGGGGGGGGGGGGGGGGGGGGGGGGGGGGGGGGGGGGGGGGGGGGGGGGGGGGGGGGGGGGGGGGGGGGGGGGGGGGGGGGGGGGGGGGGGGGGGGGGGGGGGGGGGGGGGGGGGFGDGGGGGGGGGGGGGGGGGGGGGGGGGGGGGGGGGGGGGGGGG@FGGGGGGGGGGGGGGGGGGGFGGCGGGGGGGDFDFGGGGGGC@FGGGFDCCGGGGGGGGGGGGGGGG?=EDC8EFGGGGFG<CCGGGGGGGGGGGG7CC5DGGGDGEDG?C80/=?FFFF>C@FFFF@EFFBFFA)
@M06045:235:000000000-JCY5N:1:1101:20238:5085 1:N:0:CTCAGA
GTTTCGCTTGGTCATTTAGAGGAAGTAAAAGTCGTAACAAGGTTTCCGTAGGTGAACCTGCGGAAGGATCATTACAAAAGTTAAACACTTGGGGAACGGACTCGCCTTTCGGGGCTCGAGGCCTGACTCCATTTGTAACAAACTTTCAACCACTTGTGAATTTGTAACAAATTTTCTCACCAATTGACTGTTAACGAAGTCTGATTCAAATTGTATTGGTGTTTATAGACACTAGTAAAATATGAAACAACTTTTGGCAACGGATCTCTTGGCTCTCGCATCGATGAAGAACGCAGCGTAT
+
CCCCCGGGGGGGGGGGGGGGGGGGGGGGGGGGGGGGGGGGGGGGGGGGGGGGGGGGGGGGGGGGGGGGGGGGGGGGGGGGGGGGGGGGGGGGGGGGGGGGGGGGGGGGGGGGGGG@FGGGGDGGGGGGGGGGGGGGGGGGGGGGGGFGGGGGGGGGGFGGGGGGFFGGGGGGGGGGGGFGGGGGGGFGGGGGFFGGGGGGGGGGGGGGGGGGGGGGGGGGGGGGCFGGGGGGFGGGGGGGGGGGGGGGGGGGGGGGDGFFGCDDCDFGGGGF;FFF4DEFDGFFFF:BFFFFFFEF;DFF3
@M06045:235:000000000-JCY5N:1:1101:16265:5090 1:N:0:CTCAGA
GTTTCGCTTGGTCATTTAGAGGAAGTAAAAGTCGTAACAAGGTCTCCGTTGGTGAACCAGCGGAGGGATCATTACAGAGTTGCAAAACTCCCAAACCATTGTGAACGTTACCTAAACCGTTGCTTCGGCGGGCGGCCCGGGTCCTTCCCGGCGCCCCTCGGCCCTCGCGGGCGCCCGCCGGAGGAAAACCAAACTATTGCATTGTATGGCCTCTCTGAGTCTTCTGTACTGAATAAGTCAAAACTTTCAACAACGGATCTCTTGGTTCTGGCATCGATGAAGAACGCAGCGTATAGAGATC
+
CCCCCGGCGGGGGGGGGGGGGGGGGGGGGGGGGGGGGGGGGGGGGGGGGGGGGGGGGGGGGGGGGGGGGGGGGGGGGGGGGGGGGGGGGGGGGGGGGGGGGGGGGGGGGGGGGGGGGGGGEGGGGGGGGGGGGEEGGGGGGGDFGGGGGGGGGEFGE7FGEGGGGGGGGGGGGGGGGGGGGEEGGGGGGGGGGGCGFGFGFEGCFGFGGFD9;CFFFCECCC?@E9F?<9::97<F7209<C?*6?FFG7:=CCDCDA3*:CGCFGGGGCFFFGF*0**1=:FF>DGFB>B55<FF<*6-)
@M06045:235:000000000-JCY5N:1:1101:14794:5106 1:N:0:CTCAGA
GTTTCGCTTGGTCATTTAGAGGAAGTAAAAGTCGTAACAAGGTTTCCGTAGGTGAACCTGCGGAAGGATCATTACCAGTGCCGCCGGCGTGTGCCTCCGGGCCCGCGCCGGTCCGAGCCCCACCCGTGTTTAACGAACCTCATGTTGCCTCGGCGGGCCCGCTGCCCTTTTTTCGGGCGGCCGCCGGGGGGTCCCGGGGCGGTGTCTTCACCGTTTCGGCCTCCGGGCCCGCGCCCGCCGATGGAAGATCGAACTTCTGGAAATATTTTGGCTTTCTGAGTGATTTTTTAAATCATGAAAA
+
CCCCCGGGGGGGGGGGGGGGGGGGGGGGGGGGGGGGGGGGGGGGGGGGGGGGGGGGGGGGGGGGGGGGGGGGGGGGGGGGGGGGGGGGGGGGGGGGGGGGGGGGGGGGGGGGGGGGGGGGGGGGGGGGGGGGGGGGGGGGGGGGGGGGGGGGGGGGGGGGGGGEGGFGGGGGGGGGGGEGGGEEGEEGEGGCEGGGGGGGGGGGEFFG??FGE>EGGGGEG=CG8ECDGG=C8>EGD=E5*9EG*<FCFG5<CFG?FCCC*6>C7:F7CF:?4*/:4**78:*/@?7@D4<??FFF4BA2<
@M06045:235:000000000-JCY5N:1:1101:6734:5159 1:N:0:CTCAGA
GTTTCGCTTGGTCATTTAGAGGAAGTAAAAGTCGTAACAAGGTATCCGTAGGTGAACCTGCGGATGGATCATTAACAAGCATGCGCGCGGCCCCTGGCCGACTGCTCATTTTGTTACCCTTGTGGTTTATAGATCAACATCTTGAGGATTGGCGTTGTGCTGTGCGCTTGCGTGCACACGCGCCGACCTCTACAAACCATACCTATATTCTGAGTATCTGAAGTTGCCTTGTGGGCGCTGGCGTCTCTCTCTCTCTCGAGGGGATGGCCGGTCACCAAGTAAATCAATTGTAATTCTATAC
+
CCCCCGGGGGGGGGGGGGGGGGGGGGGGGGGGGGGGGGGGGGGGGGGGGGGGGFGGGGGGGGGGGGGGGGGGGGGGGGGGGGGGGGGGGGGGGGGGGGGGGGGGGGGGGGGGGGGGGGGGGGGGGGGGGGGGGGGGGGGGGGGGGGGGGGGGGGGGGGGGGDFFFGGGG7FGGGGGGGGGGGGGGGGGGGGG?CFBFGGGGGGGGGGGGGGGGGGGGGFFDGGGGGGGGGGGGGGCEEGEGGGGE>DFFEGCFC4<CEF<CCDGGGGFGCGFFGFGFGFFF>=??F4?F4@FFFFFF=AB)
@M06045:235:000000000-JCY5N:1:1101:7868:5179 1:N:0:CTCAGA
GTTTCGCTTGGTCATTTAGAGGAAGTAAAAGTCGTAACAAGGTCTCCGTTGGTGAACCAGCGGAGGGATCATTACCGAGTTTACAACTCCCAAACCCAATGTGAACGTTACCAAACTGTTGCCTCGGCGGGATCTCTGCCCCGGGTGCGTCGCAGCCCCGGACCAAGGCGCCCGCCGGAGGACCAACCAAAACTCTTATTGTATACCCCCTCGCGGGTTTTTTATAATCTGAGCCTTCTCGGCGCCTCTCGTAGGCGTTTCGAAAATGAATCAAAACTTTAAAAAACGGATCTCTTGGTTT
+
CCCCCGG;FGGGGGGGGGGGGGGGGGGGGGGGGGGGGGGGGGGGGGGGGGGGGGGGGGGGGGGGGGGGGGGGGGGGGGGGGGGGGGGGGGFGFGGGGGGGGGGGGGGGGFGGEFGGGGGGGGGGGGGGGGGGGGGGGGGGGGEGGCBFGGGEFGGGFGGGGGGGCFGGGGGGGGGGGGGGGECFFGGGGGGGGGGGGG7CGGGGGCFCGG>EEECEE:*88CEF79CGGG79FCCCCC?GEGGG=ECC6AC5CGCG3*7CC*77C7CFFG*9FC?C)087/*006:C)..)89=9F<=A1(
@M06045:235:000000000-JCY5N:1:1101:12691:5208 1:N:0:CTCAGA
GTTTCGCTTGGTCATTTAGAGGAAGTAAAAGTCGTAACAAGGTTTCCGTAGGTGAACCTGCGGAAGGATCATTAATGTATATTGAATTTTATATTCTTTATCAACCCACACTGTGTACCTTTTTACTGTTGCTTCCATGGGACATGGCTCTGCCACGTCGGCCTTATGGCTGGTGAGCGCCCATGGGAGGAAAACAAAACTCTTTGTTACAATTGAAGTCTGTCTGAATTGTTTATATTAAACGTTAAAACTTTCAACAACGGATCTCTTGGTTCTCGCATCGATGAAGAACGCAGCGTAT
+
CCCCCGGGGGGGGGGGGGGGGGGGGGGGGGGGGGGGGGGGGGGGGGGGGGGGGGGGGGGGGGGGGGGGGGGGGGGGGGGGGGGGGGGGGGGGGGGGGGGGGGGGGGGGGGGGGGGGGGGGGGGGGGGGGGGGGGGGGGGGGGGGGGGGGGGGGGGGGGGGGGGGGGGGGGGGGGGGGGGGGGGGGGGGGGGGGGGGGGGGGGGGGGGGGGGGGGGGGGGGGGGGGGGGFGGGFGGGGGGGGGGDGFFGGGGGGGGGGGGFGGGGDGFGGGGFFGFCFDFDFGEFFFG6=B67BF>DFF:?(
@M06045:235:000000000-JCY5N:1:1101:24944:5213 1:N:0:CTCAGA
GTTTCGCTTGGTCATTTAGAGGAAGTAAAAGTCGTAACAAGGTCTCCGTTGGTGAACCAGCGGAGGGATCATTACCGAGTTTACAACTCCCAAACCCAATGTGAACGTTACCAAACTGTTGCCTCGGCGGGATCTCTGCCCCGGGTGCGTCGCAGCCCCGGACCAAGGCGCCCGCCGGAGGACCAACCAAAACTCTTTTTGTATACCCCCTCGCGGGTTTTTTATAATCTGAGCCTTCTCGGCGCCTCTCGTAGGCGGTTCGAAAATGAATAAAAACTTTCAACAACGGATCTCTTGGTTT
+
CCCC@FGGGGGGGGGGGGGGGGGGGGGGGGGGGGGGGGGGGGGGGGGGGCGGGGGGGCAFFEGGGGGGGGGGAGFGGGDFGGGGGGGCFFGGGGG@EGGGGECFGGGFGGGGGGGGGGGCCFGGGFFGGGCFEGADFG,CFGG@FFGDDGGGGGGC:F:<C@FFGGGCC:FF@EFECF7F:*21*:88EF8E:@CFGCECEFGGGGGEF8CGGGD58/*;CFEGG99CFFDGGGCCGEA+:F5>CCDC+2>DG<DGD*1/959CDCFCG>:*/:B*)CFF?FFFFFG5>E)57978<FAF(
@M06045:235:000000000-JCY5N:1:1101:7577:5216 1:N:0:CTCAGA
GTTTCGCTTGGTCATTTAGAGGAAGTAAAAGTCGTAACAAGGTCTCCGTTGGTGAACCAGCGGAGGGATCATTACCGAGTACTATAACTCATAACCCTTTGTGAACCTTTATACCTGTTGCTTCGGCGGCGCGCCTCCCGGGGCGTGCCCGCCGGTATCATCAGAATCTCTGTTCGAACCCGACGATATTTCTGAGTGTTCTAAGCGAACTGTTAAAACTTTCAACAACGGATCTCTTGGCTCCAGCATCGATGAAGAACGCAGCGTATAGAGATCGGAAGAGCACACGTCTGAACTCCAG
+
CCCCCGGGGGGGGGFGGGGGGGGGGGGGGGGGGGGGGGGGGGGGGGGGGGGGGGGGGGGGGGGGGGGGGGGGGGGGGGGGGGGGGGGGGGGGGGGGGGGGGGGGGGGGGGGGGGGGGGGGGGGGGGGGGGGGGGGGGGGGGGGGGGGGGGGGGGGGGFGGGGGGGGGGGGGGGGGGGGGGGGGGGGGGGGGGGGGGGGFGGGGGGGGGGGGGGGGGFFGGGGGGGGGGGGGGCG9FGGGFDGGGGGGGGGGGGGGGGGGGGGGGGG5CDGGFFGBGFG>@BGFFFFGFFFFFFFFFDFF?(
@M06045:235:000000000-JCY5N:1:1101:14311:5217 1:N:0:CTCAGA
GTTTCGCTTGGTCATTTAGAGGAAGTAAAAGTCGTAACAAGGTCTCCGTTGGTGAACCAGCGGAGGGATCATTACCGAGTTTACAACTCCCAAACCCCTGTGAACATACCACTTGTTGCCTCGGCGGATCAGCCCGCTCCCGGTAAAACGGGACGGCCCGCCAGAGGACCCCTAAACTCTGTTTCTATATGTAACTTCTGAGTAAAACCATAAATAAATCAAAACTTTCAACAACGGATCTCTTGGTTCTGGCATCGATGAAGAACGCAGCGTATAGAGATCGGAAGAGCACACGTCTGAA
+
CCCCCGGGGGGGGGGGGGGGGGGGGGGGGGGGGGGGGGGGGGGGGGGGGGGGGGGGGGGGGGGGGGGGGGGGGGGGGGGGGGGGGGGGGGGGGGGGGGGGGGGGGGGGGGGGGGGGGGGGGGGGGGGGGGGGGGGGGGGGGGGGGGGGGGGGGGGGGGGGGGGGFGGGGGGGGGGGGGGGGGFGGGGGGGGGGGGGGGGGGGGGGGGGGGGFGGGGGGGGGGGGGGGGGCEFDGG=EGEGGFFGGGGGGGGGGGGGGGGGGCDGGGGGGGGFFGFGFGFFFG:D3>DFFFFFFFFFB>:BF
@M06045:235:000000000-JCY5N:1:1101:18590:5227 1:N:0:CTCAGA
GTTTCGCTTGGTCATTTAGAGGAAGTAAAAGTCGTAACAAGGTCTCCGTTGGTGAACCAGCGGAGGGATCATTAAAGAGTGTAAAAACTCCCTTAAACCATCGCGAACGTTACCTGGACGTCGTTGCTTCGGCGGGCTCGCCCGCCGGGGGGACGCTACCAAACTATTGCAGTCATTGGCCTCTCTGAGTATGATTTTTAAATAAGTCAAAACTTCCAACAACGGATCTCTTGGTTCTGGCATCGATGAAGAACGCAGCGTATAGAGATCGGAAGAGCACACGTCTGAACTCCAGTCACCC
+
CCCCCGGGGGGGGGGGGGGGGGGGGGGGGGGGGGGGGGGGGGGGGGGGGGGGGGGGGGGGGGGGGGGGGGGGGGGGGGGGGGGGGGGGGGGGGGGGGGGGGGGGGGGGGGGGGGGGGGGGGGGFGGGGGGGGGGGGGDGGGFGGGGGGGGGGGEGGGGGGGGGGGGGGFGGGCFCFGGGGGGGFGGGFFCGGGGFGGFG8FFEFFCFCFGGGGGGGGGGGGGGGGGGGGGGGFFGGGGGCFFGGGDFG<CGGGFGGGGGDDGGGGFGGF6CDDDFGFGFFFGFFFFGFFFFF46FFBFFF(
@M06045:235:000000000-JCY5N:1:1101:26030:5242 1:N:0:CTCAGA
GTTTCGCTTGGTCATTTAGAGGAAGTAAAAGTCGTAACAAGGTCTCCGTTGGTGAACCAGCGGAGGGATCATTACAGAGTTGAAAAACTCCCTAAACCATTGTGAACGTTACCTAAACCGTTGCTTCGGCGGGCGGCCCCGGGGTTTACCCCCCGGGCGCCCCTGGGCCCCACCGCGGGCGCCCGCCGGAGGGCACCAAACTCTTGATAATTTATGGCCTCTCTGAGTCTTCTGTACTGAATAAGTCAAAACTTTCAACAACGGATCTCTTGGTTCTGGCATCGATGAAGAACGCAGCGGA
+
CCCCCGGGGGDGGCGGGGGGGGGGGFAFEFEGGGGGGGGFFGGGGFGGFGGGGGGGGGGGGGGCCGGGFGGGGGGGFGGGGGGGGGGGGGGGGFGGGGGGGGFGGGGGGGGGGGGGGGFGFEEGGFGGGGGGGGGGGGGGGGGGGGGGGFGBFGEGGGGC@FGGGGGGGGGCEGEDGGGC8?GGGGGGGCGD*AFGGGFFFCGGGG9FGGCFGFFFGFFCGCC?F7<<<C7CFFGGFF?<<DG*+22:AFFGGGFFFFGFGFDDC73>C7F?F:>*07*07*)85)*19*/9F)05(<1((
@M06045:235:000000000-JCY5N:1:1101:11857:5243 1:N:0:CTCAGA
GTTTCGCTTGGTCATTTAGAGGAAGTAAAAGTCGTAACAAGGTCTCCGTTGGTGAACCAGCGGAGGGATCATTACTGAGTCTAACAAACTCCCAAACCCCTGTGAACATACCTACTGTTGCTTCGGCGGGACCGCCCCGGGCGCCTTCGCGGTGCCCCGGAACCAGGCGCCCGCCGGGGACATCAAACTCTTGATTGTTATAGTGGCATTCTCTGAGTAAAACATACAAATAAGTCAAAACTTTCAACAACGGATCTCTTGGCTCTGGCATCGATGAAGAACGCAGCGTATAGAGATCGGA
+
CCCCCGGGGGGGGGGGGGGGGGGGGGGGGGFGGGGGGGGFGGGGGGGGGGGGGGGGGGGGFGGGGGGGGGGGGGGGGGGGGGGGGGGGGGGGGGGDFGGGGGGGGGGGGGGGFGGFGGGGGEBD7CGGGGGGGGGGGGGGGGGGGCFGBFGGG7FBBF7CGEGGGGGFDGGGGGGGGGGGGGGGGGFGGGGGGGGGGGGGGFGGGFGGGGGGDGGDGFGGGGGGGGGFGC7CGGGGGGGGGG7::9FGGCGD<59EGGGFCC<CGGGCCCFFEG:CFDFF?<>DFFGE@:3?479F<480(
@M06045:235:000000000-JCY5N:1:1101:11307:5245 1:N:0:CTCAGA
GTTTCGCTTGGTCATTTAGAGGAAGTAAAAGTCGTAACAAGGTCTCCGTTGGTGAACCAGCGGAGGGATCATTACCGAGTTTACAAACTCCCAAACCCTTTGTGAACCTTACCATATTGTTGCTTCGGCGGGACCGCCCCGGCGCCTTCGGGCCCGGAACCAGGCGCCCGCCGGAGGCCCCAAACTCTTATGTCTTTAGTGGTTTACGCCTCTGCGTGACACATAAACAAATAAATAAAAACTTTCAACAACGGATCTCTTGGTTCTGGCATCGATGAAGAACGCAGCGTAAAGGGATCGG
+
CCCCCG;CFD;FGFGGGGG@9CEGGDGGFDCFAEF<FECEFGGGFEECGG;FGCFGGGGFGDG@CFGGGG@EGGGCFDFGGGGGGFEFFAGFF8FCFGGGGCEFCFE7CEF8FGFGF5FFGFFGGCBFGCBEG@FEEEFGECCE7<>FFGC<CEGFG>FCC:FBCCFGG7:F7:**:CCGGGGGFCCFG?G++2<@@7<EC>GGFCF**2*AF++*1/;8<88AFGF7C;C?FC9ED@FFFGGF:EC*A?FFCD7*)<7>C+9C<FC7:><B67)<771/8C5))73)))0)8/*)(0-3:
@M06045:235:000000000-JCY5N:1:1101:20956:5264 1:N:0:CTCAGA
GTTTCGCTTGGTCATTTAGAGGAAGTAAAAGTCGTAACAAGGTCTCCGTTGGTGAACCAGCGGAGGGATCATTACCGAGTACTATAACTCATAACCCTTTGTGAACCTTTATACCTGTTGCTTCGGCGGCGCGCCTCCCGGGGCGTGCCCGCCGGTATCATCAGAATCTCTGTTCGAACCCGACGATATTTCTGAGTGTTCTAAGCGAACTGTTAAAACTTTCAACAACGGATCTCTTGGCTCCAGCATCGATGAAGAACGCAGCGTATAGAGATCGGAAGAGCACACGTCTGAACTCCAG
+
CCCCCGGGGGGGGGGGGGGGGGGGGGGGGGGGGGGGGGGGGGGGGGGGGGGGGGGGGGGGGGGGGGGGGGGGGGGGGGGGGGGGGGGGGGGGGGGGGGGGGGGGGGGGGGGGGGGGGGGGGGGGGGGGGGGGGGGGGGGGGGGGGGGGGGGGGGGGGGGGGGGGGGGGGGGGGGGGGGGGGGDGGGGGG?FGGGGGGGGGGGGGGGGGGGGGGGGGGGGGGGGGGGGGGGGCEEGGGGGGGGGGGGGGGGGGCD>FGGGGGDDGGGDGGGGFFGFFFDFFFGFFFFGFEFFFFF76AFF?.
@M06045:235:000000000-JCY5N:1:1101:6134:5277 1:N:0:CTCAGA
GTTTCGCTTGGTCATTTAGAGGAAGTAAAAGTCGTAACAAGGTCTCCGTTGGTGAACCAGCGGAGGGATCATTACCGAAGTTACCTTCAAAACCCACTGTGAACCTTACCTCTTGCCGCGTTGTCTCGGCGGGAGGCGGTGGGCGTCTCGCGCCCCCAGCGGGCCGTGCCGCTCCCGTCCCCGCCGGCGGCGCCAAACTCTAAATTTACAGCGGACTGTACGTTCTGATTTACAAAAAAAAACAAGTAAAAACTTTCAACAACGGATCTCTTGGTTCTGGCATCGATGAAGAACGCAGCGG
+
CCCCCGGGGGGGGGGGGGGGGGGGGGGGGGGGGGGGGGGGGGGGGGGGGGGGGGGGGGGGGGGGGGGGFGGGGGGGGGGGGGGGGGGG,EEFGGGGGGFGGGGGGGGGGGGGGGGGGGGGGEGGGGGGGGGGGCFGGGGFGGGGG*FEGGGGGGGGGGGGGGGGGGGGGGGGGGGGGGGGGGGGGGGGGEEGGGGGGGFGFGGGGGGGGGGGGGE>CF:CCEACGGGGG7CFGGGCFC*:=DEGG=**0<DFDGDG=FGGFGGGGG3CD7:7=C*9@FFF@G?FB5**17*=4)75939B(
@M06045:235:000000000-JCY5N:1:1101:10582:5292 1:N:0:CTCAGA
GTTTCGCTTGGTCATTTAGAGGAAGTAAAAGTCGTAACAAGGTCTCCGTTGGTGAACCAGCGGAGGGATCATTACCGAGTTTACAACTCCCAAACCCCTGTGAACATACCTATACGTTGCCTCGGCGGATCAGCCCGCGCCCCGTAAAAAGGGACGGCCCGCCCGAGGACCCCTAAACTCTGTTTTTAGTGGAACTTCTGAGTAAAACAAACAAATAAATCAAAACTTTCAACAACGGATCTCTTGGTTCTGGCATCGATGAAGAACGCAGCGTAGAGAGATCGGAAGAGCACACGTCTGA
+
CCCCCGGEGGGGFGGGGGGGGGGGGFGGGGGGGGGGGGGGGGGGGGGGGGGGGGGGGGGGGGGGGEEGGFGFECFGGGGFGGGGGGGFGGGGCGGGGGGGGGGGGGGFGGGGGFGGFGGGGEFEGGDFGGGG9DFFECGGEGDGFGGGFGGGGGGGGGGEFGEF@F<FFGGGGFGGGGGGGGGGFGG@FGGGFGGCFFCFGGGGGGFGGGD>CFGGGGGGGGGGGGGGGGGGGGGFECG5=>CG?E=CFFFFGGGFGDGGGGGFFFGGGGGFF9:)):*5):?F>EGFF>?FFF>:::?<)
@M06045:235:000000000-JCY5N:1:1101:21529:5301 1:N:0:CTCAGA
GTTTCGCTTGGTCATTTAGAGGAAGTAAAAGTCGTAACAAGGTTTCCGTAGGTGAACCTGCGGAAGGATCATCAATAGTTCCAAAAATTATTATACCTTCTTGTGAACTGTTTTGTTGTACGGATGTTCATATGGTGTCTATTGTCTTGACGGATGATTATGATGCCGTGTGAATGTCTATATGTCATCATTACAAACTCTGTTTAAAATATATAAAAGTCTAATTCAGTTAAGCATGTTGTAGTATTTTGAACTGTTAGTAATAACGGTGATTTATACGCAATTTGTCATTATAAACTAA
+
CCCCCFGGCEEFFEG<DGFFGGGFGFGE9FFGGGFCFCGGG8FG9FGEGGGGDGGGGGFFGGG>+@:,CFGGGGDFFGGAFGFFGDE8EGGG9FC@EFGGGCEFGC9FEFFGGDGGGGGGGGGFFG,CFFGCEFFGFGGFF<<FGDGGGEFGEF4@B9FEGC,,CF=C@FGGG9AFGGFF9DFF9;ECFFGGFGGGGGFGGGFFGGGGGG9DGG9E,;7D:DCDE:DC:D@EFGG;;7EGG72BEGFGEFGCGGGGFG+D7=CDC:;74/@>8CAFFCC65C4AFACA>FFF+;+;)8<43
@M06045:235:000000000-JCY5N:1:1101:9919:5318 1:N:0:CTCAGA
GTTTCGCTTGGTCATTTAGAGGAAGTAAAAGTCGTAACAAGGTTTCCGTAGGTGAACCTGCGGAAGGATCATTACCTAGAGTTGCGGGCTTTGCCTGCCATCTCTTACCCATGTCTTTTGAGTACCTTCGTTTCCTCGGCGGGTCCGCCCGCCGATTGGACAAAACTTAAACCCTTTGTAATTGAAATCAGCGTCTGAAAAAACTTAATAGTTACAACTTTCAACAACGGATCTCTTGGTTCTGGCATCGATGAAGAACGCAGCGTATAGAGATCGGAAGAGCACACGTCTGAACTCCAGT
+
CCCCCGGGGGGGGGGGGGGGGGGGGGGGGGGGGGGGGGGGGGGGGGGGGGGGGGGGGGGGGGGGGGGGGGGGGGGGGGGGGGGGGGGGGGGGGGGGGGGGGGGGGGGGGGGGGGGGGGGGGGGGGGGGGGGGGGFGGGGGGGGGGGGGGGGGGGGGGGGFGGFGGGGGGGGGGGGGGGFFGGGGGGGGGGGGEGGGGGGGGGGGGGGGGGGGGGGGGGGGGGFGFGGGGEGEEE?FGFGGGGGGGGGGGDFGGGGGGGGGGGGGC5<*CCGFFC6D@DFDFGFF>@5>FFFFFF??AFFF-
@M06045:235:000000000-JCY5N:1:1101:17371:5339 1:N:0:CTCAGA
GTTTCGCTTGGTCATTTAGAGGAAGTAAAAGTCGTAACAAGGTCTCCGTTGGTGAACCAGCGGAGGGATCATTACCGAGTTTCTACTCTAAACCCTGCGAACCTACCTCTACGTGCTTCGGCGGCCGGCCCCGGGGGGCGCCCAACGGCCGCCGAAAATACCCAAAAACCACTTTTCAGAGTCTTCTGAGTGACAAAAAAAAACAAGTCAAAACCTTCAACAACGGATCTCTTGGTTCTGGCATCGATGAAGAACGCAGCGTATAGAGATCGGAAGAGCACACGTCTGAAATCCAGTCACC
+
CCCCCGGGGGGGGGGGGGGGGGGGGGGGGGGGGGGGGGGGGGGGGGGGGGGGGGGGGGGGGGGGGGGGGGGGGGGGGFGFFGGGGGGGGGGGGGGGGGGGGGGGGGGGGGGGGFGGDGGGGGEGGGGCGGGGGDGGGGGGDGGEECEGGGGDGEGGEGGFGGGGGGGGDDGGCCCFGGCGF2+3<FGGCFFFGGFGEGFGGGGGGG6<9CFGFCE?7<EGCCGG=CE8C97<9?EGE<+0<CCFCEFFGC>DGGGDG*953AD<C77**:9F:*)/40747<>5.<5>44*11<**.*)-5
@M06045:235:000000000-JCY5N:1:1101:13124:5349 1:N:0:CTCAGA
GTTTCGCTTGGTCATTTAGAGGAAGTAAAAGTCGTAACAAGGTCTCCGTTGGTGAACCAGCGGAGGGATCATTACAGAGTCTTCTGAACTCCAAACCATTGTGAACATATCATGTTGCTTCGGCGGGATGCCGGGTGGACCAGCGCCCCCGCGCCGCCCGCCGGAGGCCAAACTCTTGTTTTCTAGCGGAATCTTCTGAGTCTTTATAAATAAGCAATCAAAACTTTCAGCAACGGATCTCTTGGCTCTGGCATCGATGAAGAACGCAGCGTATAGAGATCGGAAGAGCACACGTCTGAAA
+
CCCCCGGGGGGGGGGGGGGGGGGGGGGGGGGGGGGGGDFGGGGGGGGGGGGGGGGGGGGGGGGGGGGGGGGGGGGGGGGGGGGGGGGGGGGGGGGGGGGGGGGGGGGGGGGGGGGGGGGGGGGGGGGGGGGGGGGGGGGGGGGGGGGGGGGGGGGGGGGGGGGGGGGGGGGGGGGGGGGGGGGGGGGGGGGGGGGGGGGGGFGGGG+CFFGGGGGGGGFFGGGGGGGGGGGGGGGGGDGGGGGGFGFG?CGG<FFEGFGFFDFGG<77)7<<:<FGFGFF?GFBFDF>?FFF>E:F<F2:)
@M06045:235:000000000-JCY5N:1:1101:9054:5360 1:N:0:CTCAGA
GTTTCGCTTGGTCATTTAGAGGAAGTAAAAGTCGTAACAAGGTTTCCGTAGGTATGTTAAGCATCGAGTTCCTTTCTTTTCGTGACATTTCGCTAACTTGTGTCGTAGGTGAACCTGCGGAAGGATCATTACTGAGTTAGGGTCTTCTGTGGCCCGACCTCCAACCCTGTGTCTACCTTACCACGTTGCTTCGGCGGGCCTGTCGACAGGATCTGTCGGCTGCCGGTGGGTCTTAAACCCCGCTGGACAGGGCTCGTCGATGGCCAACCTCCAAAACTCTTTGAAGAACCATGCCGTCTGG
+
CCCCCGGGGGGGGGGGGGGGGGGGGFGGGGGGGGGGGGGGGGGGGGGGGGGGEGGGGGGGGGGGGGGGGGGGGGGGGGGGGGGGGGGGGGGGGGEGGGGGGDGGGGGGGGGGGGGGGGGGGGGGG9FFGGGFGGGGGGGGGGGGFGGGGGGGGGGGGGGGGGGGGGGFGGGGGGGGGGGGGGGGGGGGGGGGGGGGGGGG7FCFGGGGGGF8EFGGGGGGGGGDGGGDGGDFGGGGGGGGGGGGEEGFG5/79*9C7>DCDF55FFGGG45;FG?DF<*9BFFFFFGFFFFF??FD:33<(
@M06045:235:000000000-JCY5N:1:1101:14735:5381 1:N:0:CTCAGA
GTTTCGCTTGGTCATTTAGAGGAAGTAAAAGTCGTAACAAGGTTTCCGTAGGTGAACCTGCGGAAGGATCATTACTGAGTGCGGGCTGCCTCCGGGCGCCCAACCTCCCACCCGTGAATACCTAACACTGTTGCTTCGGCGGGGAACCCCCTCGGGGGCGAGCCGCCGGGGACTACTGAACTTCATGCCTGAGAGTGATGCAGTCTGAGTCTGAATATAAAATCAGTCAAAACTTTCAACAATGGATCTCTTGGTTCCGGCATCGATGAAGAACGCAGCGTATAGAGATCGGAAGAGCACC
+
CCCCCGGGGGGGGGGGGGGGGGGGGGGGGGGGGGGGGGGGGGGGGGGGGGGGGGGGGGGGGGGGGGGGGGGGGGGGGGGGGGGGGGGGGGGGGGGGGGGGGGGGGGGGGGGGGGGGGGGGGGGGGGGGGGGGGGGGGGGGGGGGGGGGGGGGGGGGGGGGGGGGGGGGGGGGGGGGGGGGGGGGGGGGGGGDGGGGGGGGGGGGGGGGGGGGGGGGGGGGGGGGGGFGGGGGGGGGGGGGGGGGGGGGGGGGGGGGGGGCDCGGGGGGGGGFFGFCDDFF5DD@FFGFFFFFFEFF?FF?(
@M06045:235:000000000-JCY5N:1:1101:21120:5406 1:N:0:CTCAGA
GTTTCGCTTGGTCATTTAGAGGAAGTAAAAGTCGTAACAAGGTTTCCGTAGGTGAACCTGCGGAAGGATCATTCACAATAAGTGTTTATGGCACTTTCAAATCCATACCCACCTTGTGTGCATTGTAAAGGTCCTTTCAACTTTGGAAGATTGGGCTTCATTTTCTCACACGTCTTCAATTGCAAGTCTAACATTCAGAGTAATCAAAACTCGAATACAACTTTCAACAACGGATCTCTTGGCTCTCGCATCGATGAAGAACGCAGCGTATAGAGATCGGAAGAGCACACGTCTGAACTCC
+
CCCCCGGGGGGGGGGGGGGGGGGGGGGGGGGGGGGGGGGGGGGGGGGGGGGGGGGGGGGGGGGGGGGGGGGGGGGGGGGGGGGGGGGGGGGGGGGGGGGGGGGGGGGGGGGGGGGGGGGGGGGGGGGGGGGGGGGGGGGGGGGGGGGGGGGGGGGGGGGGGGGGGGGGGGGGGGGGGGGGGGGGGGGGGGGGGGGGGGGGGGGGGGGGGGGGGGGGGGGGGGGGGGGGGGGGGGGGGDFGGGGGGGGGGG>DGGGGGGFGGGGDGGDGGGDFFGFGFGFABGFFFFGFFFFFFFFFFF24:
@M06045:235:000000000-JCY5N:1:1101:24353:5416 1:N:0:CTCAGA
GTTTCGCTTGGTCATTTAGAGGAAGTAAAAGTCGTAACAAGGTTTCCGTAGGTGAACCTGCGGAAGGATCATTCATAATAAGTGTTTATGGCACTTCTTAAATCCATATCCACCTTGTGTGCAATGTCAGCCGTTTTCTTTATGAAAGCGGCCAAACATCAACTTATTTTTTAACTGTCTGTCTGAAAACTATTATGAATAAACAATTCAAATACAACTTTCAACAACGGATCTCTTGGCTCTCGCATCGATGAAGAACGCAGCGTATAGAGATCGGAAGAGCACACGTCTGAACTCCAGT
+
CCCCCGGGGGGGGGGGGGGGGGGGGGGGGGGGGGGGGGGGGGGGGGGGGGGGGGGGGGGGGGGGGGGGGGGGGGGGGGGGGGGGGGGGGGGGGGGGGGGGGGFGGGGGGGGGGGGGGGGGGGGGGGGGGGGGGGGGGGGGGGGGGGGGGGGGGGGGGGGGGGGGGGGGGGFF=FFGFGGGGGFGGGGFGGGGGGGGGGGGGGGGGGGGGGGGGGGGGGGGGGGGGGGGDGGGGGGGGCFGGGGGGGG4EGGGGGGGGGGGGCGGGGGDFDGAFGFG>*>:FC4?FFGEFFFFFFFF94:?6
@M06045:235:000000000-JCY5N:1:1101:15880:5418 1:N:0:CTCAGA
GTTTCGCTTGGTCATTTAGAGGAAGTAAAAGTCGTAACAAGGTCTCCGTTGGTGAACCAGCGGAGGGATCATTACGAAAGGAGTACCCCGTACTCTTCAACCCTTTGTGAACATACCATTGTCAGTTGCTTCGGCGGGAGGCCCCTGGGAGGGGCCCCGGGGCCCGGCCGGAGCCGGGCTCCCGCCGAGGGAGCGCAAACCAAACTCTTGCTGTACCCAGTGGCACGTCCGAGTACACAAAAATTAAAACAAGTTAAAACTTTCAACAACGGATCTCTTGGTTCTGGCATCGATGAAGAAA
+
CCCCCGGGGGGGGGGGGGGGGGGGGGGGGGGGGGGGGGGGGGGGGGGGGGGGGGGGGGGGGGGGGGGGGGGGGGGGGGGGGGGGGGGGGGGGGGGGGGGGGGGGGGGGGGGGGGGGGGGGGGGGGGGGGGGGGGGGGGGGGGGGGGGGGGGGGGGGGGGDGGGGGGGGGGGGGGGGGGGEEGGGGGEGGGGDGGGGGGGGGGGGGGGGGGGGGGGGGGGGGGFEGGGGGGGDGFFGGGGGGGGCGGGGGGGGGFFGF7CF4CFGGGGDGFDEECDCFGF*9:76?FFFFF?3?@FFFBBB(
@M06045:235:000000000-JCY5N:1:1101:16116:5426 1:N:0:CTCAGA
GTTTCGTTTGGTCATTTAGAGGAAGTAAAAGTCGTAACAAGGTCTCCGTTGGTGAACCAGCGGAGGGATCATTACTGAGTACTACACTCTCTACCCTTTGTGAACTATTATACCTGTTGCTTCGGCGGCGCCCGCAAGGGTGCCCGCCGGTCTCATCAGAATCTCCGTTTTCGAACCCGACGATACTTCTGAGTGTTCTTAGCGAACTGTCAAAACTTTTAACAACGGATCTCTTGGCTCCAGCATCGATGAAGAACGCAGCGTATAGAGATCGGAAGAGCACACGTCTGAACTCCAGTCA
+
CCCCCGFFGGGFGGGGGEFGGGGGGGGGGFGGGGGGGGGEGGFGGGGGGGGGGGGGGGGGGGGGGGGGFGGGGGGGGFGGGGGGGFFEGGGGGGGGGGGFFGGGGGCFGGGGGGGGGGGGEFGGGGGGGGGGGGGDEGCFDCGGGGGGGGGGGGGGGFGGGFGCGGFFCGGGGGGGGGGCGGGGGGGGGGFDCGGGFGFG9CGG8EGGGGGCGGFGGGCFCFGGGGCGCEGGFEFGFFGGGGGGGGGGGGCDGFGGGGDCDGDDGGFC7FGFFFEGFGF5FGF:>:<@:FFFFFFF?F4<)
@M06045:235:000000000-JCY5N:1:1101:19224:5437 1:N:0:CTCAGA
GTTTCGCTTGGTCATTTAGAGGAAGTAAAAGTCGTAACAAGGTCTCCGTTGGTGAACCAGCGGAGGGATCATTATCGAGTTACAGAACTCCCAAACCTTTGTGAACATACCATCGTTGCTTCGGCGGGGACACCCGCCCCAGGACGCCCCGGCGCCCTGGGGAACCCGCCGGGGGACCCAAACTCTTGTTTCATTTTGGATACTCTGAGTATTATACAAATAAGCAATCAAAACTTTCAGCAACGGATCTCTTGGCTCTGGCATCGATGAAGAACGCAGCGTATAGAGATCGGAAGAGCAC
+
CCCCCGGGGGGGGGGGGGGGGGGGGGGGGGGGGGGGGGGGGGGGGGGGGGGGGGGGGGGGGGGGGGGGGGGGGGGGGGGGGGGGGGGGGGGGGGGGGGGGGGGGGGGGGGGGGGGGGGGGGGGGGGGGGGGGGGGGGGGGGGGGGGGGGGGGGGGGGGGGGGGGGGGGGGGGGGGGGGGGGGGGGGGGGGGGGGGGGGGGGGGFGGGGGGGGGGGGGGGGGGGGGGGGGGGGGGGGGGGGGFGGGCDDGFGGGGGGFDFCGGGGGG<FGGGFFFFGEGFFF3:@FF7F6?FF>5BF?FFF(
@M06045:235:000000000-JCY5N:1:1101:13972:5442 1:N:0:CTCAGA
GTTTCGCTTGGTCATTTAGAGGAAGTAAAAGTCGTAACAAGGTCTCCGTTGGTGAACCAGCGGAGGGATCATTACCGAGTTTACAACTCCCAAACCCCTGTGAACATACCACTTGTTGCCTCGGCGGATCAGCCCGCTCCCGGTAAAACGGGACGGCCCGCCAGAGGACCCCTAAACTCTGTTTCTATATGTAACTTCTGAGTAAAACCATAAATAAATCAAAACTTTCAACAACGGTTCTCTTGGTTCTGGCATCGATGAAGAACGCAGCGTATAGAGATCGGAAGAGCACACGTCTGAA
+
CCCCCGGGGGGGGGGGGGGGGGGGGGGGGGGGGGGGGGGGGGGGGGGGGGGGGGGGGGGGGGGGGGGGGGGGGGGGGGGGGGGGGGGGGGGGGGGGGGGGGGGGGGGGGGGGGGGGGGGGGGDGGGGGGGGGGGGGGGGGGGGGGGGGGGGGGGGGGGGGGGEFGGGGGGGGGGGGGGGGGFGGGGGGGGGGGGGGGGGGGGGGGGGGGGGGGCEG9FFGGGGGGFGGGFGGGGGGGGGGGGGGGFFDFGGGGGFGGGGGGGGGG4CGGGGFFGFGFGFFFGFFFFGFFFFFFFFFFFFFF
@M06045:235:000000000-JCY5N:1:1101:5422:5472 1:N:0:CTCAGA
GTTTCGCTTGGTCATTTAGAGGAAGTAAAAGTCGTAACAAGGTTTCCGTAGGTGAACCTGCGGAAGGATCATTCAAAAGTGTGAATGGCACTTTTTCAATATCCATTACCCACCTTGTGTGCAATGTCGTGGGAGAGGACTTTGGTTCTCTCTTTCATACATACCACTCTTTCTTTCAGTATCAGTCTACAATCTATTTGGAGTAATAAAAAACTCGAAATACAACTTTCAACAACGGATCTCTTGGCTCTCGCATCGATGAAGAACGCAGCGTATAGAGATCGGAAGAGCACACGTCTGA
+
CCCCCGGGGGGGGGGGGGGGGGGGGGGGGGGGGGGGGGGFGGGGGGGGGGGGGGGGGGGGGGGGGGGGGGGGGGGGGGGGGGGGGGGGGFGGGGGGGGGGGGGGGGGGGGGGGGGGGGGGGGGGGGGGGGGGGGGGGGGGGGGGGGGGGGGGGGGGGGGGGGGGGGGGGGGGGGGGGGGGGGGGGGGGGGGCCFGGGGGFG8EFGGGGGGGGGEGGGFFGGGGGEGFFGGGGGGGGGGEGEGGGFGGGGGGGGGGGGGGGGGGGGGGGGDGFFGE3;FFFFFFFFEGBFFFFFFFF?F??4
@M06045:235:000000000-JCY5N:1:1101:5746:5494 1:N:0:CTCAGA
GTTTCGCTTGGTCATTTAGAGGAAGTAAAAGTCGTAACAAGGTTTCCGTAGGTGAACCTGCGGAAGGATCATTACTAAATTGCTTCAGCTCTGCTGGGCTTTTTCCGTGCCTTGGAAGTCACTGAAATTATGTGATAACCTTGGTCACAAACACCTTTGTGTGCTTGTCTCTTGTTAGTTCGGTAGAATTAGCAAGAGACATCCCCCCTACAACAGACTGTTTTTTGTAGACTGTACCTATTTTATAATTCTAATATAAAACAACTTTTAACAACGGATCTCTTGGCTCTCGCATCGATGA
+
CCCCCGGGGGGGGGGGDGGGGGGGGGGGGGGGGGGGGGGGGGGGGGGGGGGGGGGGGGGGGGGGGGGGGGGGGGFGGGGGGGGGGGGGGGGGGGGGGGGGGGGGGGGGGGGGGGGFGGFGGGGGGFG@FDFGGFGDGEEFGGGGGGGGGFGEGGGGGGEF@FFGGGFGGGGGGGFFGGGGGGGGGGFFGGGGGGGGGGFGGGGGGGGGGGGGGFGGGGGGEF;FFGGGGGGGGGGGFGGGFFGGGGGGGGGGFGGGGGGGGGFGGCCFF7CAFGFGFGF3/:@FFFGFFFA5>>BE:FF<6
@M06045:235:000000000-JCY5N:1:1101:18326:5507 1:N:0:CTCAGA
GTTTCGCTTGGTCATTTAGAGGAAGTAAAAGTCGTAACAAGGTTTCCGTAGGTGAACCTGCGGAAGGATCATTCATAATTGAGTGTTTTATGGCACTCTTTAAAAAAATCTATATCCACCTTGTGTGCAACGTTTTTGAACTCTCCGGCATTAAAAAGCCAAGAGGGTTTGATTAACTTAACACCTTTAAAGCAGTTTGTCTGAATATCTATTTCTGAATAAACATAATTCAAAAATACAACTTTCAACAACGGATCTCTTGGCTCTCGCATCGATGAAGAACGCAGCGTATAGAGATCGG
+
CCCCCGGGGGGGGGGGGGGGGGGGGGGGGGGGGGGGGGGGGGGGGGGGGGGGGGGGGGGGGGGGGGGGGGGGGGGGGGGGFGGGGGGGGGGGGGGGGGGGGGGGGGGGGGGGGGGGGGGGGGGGGGGGGGGGGGGGGGGGGGGGGGGGGGGGGGGGGGGGGGGGGGGGGGGGGGGGGGGGGGGGGGGGGGGGGGGGGGGGGGGGGGGFGGGGGGGGGGGGGGGGGGGGGGGGGGGGGGGGGGGGGGGGGGGGGDCCD?CFFFFGFF7=DGG>BCFFFGFFFGFFFDDBEBFBF=@?BFF24
@M06045:235:000000000-JCY5N:1:1101:5403:5508 1:N:0:CTCAGA
GTTTCGCTTGGTCATTTAGAGGAAGTAAAAGTCGTAACAAGGTCTCCGTTGGTGAACCAGCGGAGGGATCATTACCGAGTTTACAACTCCCAAACCCAATGTGAACGTTACCAAACTGTTGCCTCGGCGGGATCTCTGCCCCGGGTGCGTCGCAGCCCCGGACCAAGGCGCCCGCCGGAGGACCAACCAAAACTCTTATTTTATACCCCCTCGCGGGTTTTTTATAATCTGAGCCCTCTCGGCGCCTCTCGTAGGCGTTTCGAAAATGAATCAAAACTTTCAACAACGGATCTCTTGGTTT
+
CCCCCGEGGGGGGGGGFGGGGGGFGFGGGGFGGGGGEFEFGFGGGCFGFGGGGGGGCGGGGGGGGGGGGGGGGGGGGGGGGGGGGGGGGGG8<DGGGGGGGFGGGGGCGEEFFGGEGGGGGGGGGGGDCFEF7AFFGGGGGGGGEFEGGGGGGGGGGGGGGGGGGG@EFGGGGGGGGGGGGGFFEFGGDFFGGGGGFGFC++<AFGC8@E>/*8CCG*2/8EGFDECEFG+<:?68*A:C5>=)*:*7+:CC37<CD:5CFCFDDG=77:789D4CF4B*97@F67>755>B*/**)=<B(
@M06045:235:000000000-JCY5N:1:1101:20896:5508 1:N:0:CTCAGA
GTTTCGCTTGGTCATTTAGAGGAAGTAAAAGTCGTAACAAGGTCTCCGTTGGTGAACCAGCGGAGGGATCATTACAGAGTTGAAAAACTCCCTAAACCATTGTGAACGTTACCCAAACCGTTGCTTCGGCGGGCGGCGCCCAGCGCCCCCCAGGCCCCCTCGCGGGGCGCCCGCCGGAGGTACCCCAAACCATTGATACTTTATGGCCTCTCTGAGTCTTCTGTACTGAATAAGTCAAAACTTTCAACAACGGATCTCTTGGTTCTGGCATCGATGAAGAACGCAGCGTATAGAGATAGGA
+
CCCCCEEGFFEGGGGGC<FEFGGCFFFGGFGGCGGGGFDEF<CFCE9FFDFGC<FFGGFGECGFEGGCFFGGEFGDFAFGFGGFCGGGFGGGGFECEEECGGGCCEFGGGGBFGDDGFGG=@CFCAF+CE=FGD>:CCC>FC>><<CEGGG@FGGG7CGGD:C@FE*5CEGGGGECE*?>?CEFCFCC8>C8C9CG7FFGGGFCFGGFGFCGGG7ECFFD7@FFCGGE99C90<CFFF7?FGCD?C7DFF<CDD75*9CF>6:C7:D7CF:7>*8:FG8=?G@3)797)7)9?7*9<*),)
@M06045:235:000000000-JCY5N:1:1101:21345:5524 1:N:0:CTCAGA
GTTTCGCTTGGTCATTTAGAGGAAGTAAAAGTCGTAACAAGGTCTCCGTTGGTGAACCAGCGGAGGGATCATTACAGAGTCTTCTGAACTCCAAACCATTGTGAACATATCATGTTGCTTCGGCGGGATGCCGGGTGGACCAGCGCCCCCGCGCCGCCCGCCGGAGGCCAAACTCTTGTTTTCTAGCGGAATCTTCTGAGTCTTTATAAATAAGCAATCAAAACTTTCAGCAACGGATCTCTTGGCTCTGGCATCGATGAAGAACGCAGCGTATAGAGATCGGAAGAGCACACGTCTGAAC
+
CCCCCGGGGGGGGGGGGGGGGGGGGGGGGGGGGGGGGGGGGGGGGGGGGGGGGGGGGGGGGGGGGGGGGGGGGGGGGGGGGGGGGGGGGGGGGGGGGGGGGGGGGGGGGGGGGGGGGGGGGGGGGGGGGGGGGGGGGGGGGGGGGGGGGGGGGGGGGGGGGGGGGGGGGGGGGGGGGGGGGGGGGFGGGGGGGGGGGGGGGGGGGGGGGGGGGGGGGEEFGGFGGGGGGGGGFFGGGGGGGGGGGGFGGFGGGGGGGC:CFCFGGGGGDGD>B3;FFGFFFGFFFFGFFFFFFFFFFF<B(
@M06045:235:000000000-JCY5N:1:1101:4626:5525 1:N:0:CTCAGA
GTTTCGCTTGGTCATTTAGAGGAAGTAAAAGTCGTAACAAGGTCTCCGTTGGTGAACCAGCGGAGGGATCATTACCGAAGTTACCTTCAAAACCCACTGTGAACCTTACCTCTTGCCGCGTTGTCTCGGCGGGAGGCGGTGGGCGTCTCGCGCCCCCAGCGGGCCGTGCCGCTCCCGTCCCCGCCGGCGGCGCCAAACTCTAAATTTACAGCGGACTGTACGTTCTGATTTACAAAAAAAAACAAGTTAAAACTTTCAACAACGGATCCCTTGGTTCTGGCATCGAAGAAGAACGCAGCGT
+
CCCCCGGGGGGGGGGGGGGGGGGGGGGGGGGGGGGGGGGGGGGGGGGGGGGGGGGGGGGGGGGGGGGGFFGGGGGGGFGGGGGGGGGGGDF,FGGGGGGGGGGGGGGGGGGGGGGGGGGGFGEGGFF<EGGGGEGGGGGFEFDG@FGGFGFGGGGGGGGGGG7FEEFEGGGG>EGFG5CEEGEGGGG5:EEGDGGG?FEGGGGGGGGGGGGFEGGG5E<FCFFFFGGGGGG+A<AF5EEDED=FC=:7CGFFGGCCFFGDFCC))911****0CBG7***)2*07)*)8?;49:E:1)3,4
@M06045:235:000000000-JCY5N:1:1101:11149:5532 1:N:0:CTCAGA
GTTTCGCTTGGTCATTTAGAGGAAGTAAAAGTCGTAACAAGGTCTCCGTAGGTGAACCTGCGGAGGGATCATTACACGAATATGAAGGCGGGCTGGAACCTCTCGGGGTTACAGCCTTGCTGAATTATTCACCCTTGTCTTTTGCGTACTTCTTGTTTCCTTGGTGGGTTCGCCCACCACTAGGACAAACATAAACCTTTTGTAATTGCAATCAGCGTCAGTAACAAATTAATAATTACAACTTTCAACAACGGATCTCTTGGTTCTGGCATCGATGAAGAACGCAGCGTATAGAGATCGG
+
CCCCCGGGGGGGGGGGGGGGGGGGGGGGGGGGGGGGGGGGGGGGGGGGGGGGGGGGGGGGGGGGGGGGGGGGGGGGGGGGGGGGGGGGGGGGGFGGGGGGCFGFGGGGG+F<FGFGGGGG9AFGGGGGGGGGGGGGGGGGGGGGGGGGGGGGGGGGGGGGGGGGGFGGGGGGGGGCFGGGGGFFGGGGGGGFGGGGGGGCGFGGGGG@?FCFGG9EEGGGGGGGGGFGFFCFFGGGGGDEGGGGGFGFGGFFG<D5DC>FGGFFGDF7CF76?CFDFGFFFG@E>DDFF:5:??=BBF2,3
@M06045:235:000000000-JCY5N:1:1101:22947:5549 1:N:0:CTCAGA
GTTTCGCTTGGTCATTTAGAGGAAGTAAAAGTCGTAACAAGGTCTCCGTTGGTGAACCAGCGGAGGGATCATTACCGAGTACTATAACTCATAACCCTTTGTGAACCTTTATACCTGTTGCTTCGGCGGCGCGCCTCCCGGGGCGTGCCCGCCGGTATCATCAGAATCTCTGTTCGAACCCGACGATATTTCTGAGTGTTCTAAGCGAACTGTTAAAACTTTCAACAACGGATCTCTTGGCTCCAGCATCATGAAGAACGCAGCGTATAGAGATCGGAAGAGCACACGTCTGAACTCCAGT
+
CCCCCGGGGGGGGGGGGGGGGGGGGGGGGGGGGGGGGGGGGGGGGGGGGGGGGGGGGGGGGGGGGGGGGGGGGGGGGGGGGGGGGGGGGGGGGGGGGGGGGGGGGGGGGGGGGGGGGGGGGGGGGGGGGGGGGGGGGGGGGGGGGGGGGGGGGGGGGGGGGGGGGGGGGGGGGGGGGGGGGGGGGGGGGGGGGGGGGGGGGGFGGGGEEGGGFGGGGGGGGGGGGGGGGGGGGGGGGGGGGCGGGGGGGGDGGGGGGGGGGGGGGCCDGGFFFGFGBGFFFGFFFFFFFFFFFFFF<???.
@M06045:235:000000000-JCY5N:1:1101:13114:5559 1:N:0:CTCAGA
GTTTCGCTTGGTCATTTAGAGGAAGTAAAAGTCGTAACAAGGTCTCCGTTGGTGAACCAGCGGAGGGATCATTACCGAGTTTACAACTCCCAAACCCCTGTGAACATACCTATACGTTGCCTCGGCGGATCAGCCCGCGCCCCGTAAAAAGGGACGGCCCGCCCGAGGACCCCTAAACTCTGTTTTTAGTGGAACTTCTGAGTAAAACAAACAAATAAATCAAAACTTTCAACAACGGATCTCTTGGTTCTGGCATCGATGAAGAACGCAGCGTATAGAGATCGGAAGAGCACACGTCTGA
+
CCCCCGGGGGGGGGGGGGGGGGGGGFGGGGGGGGGGGGGGGGGGGGGGGGGGGGGGGGFGGGGGGGGGFGGGGGGGGGGGGGGGGGGGGGGGGGGGGGGGGGGFGGGGGGGGGFGGGGGGGGGGGGGGGGGGGGGGGGGGFGGGGGGGFGEEGGGGGGGGGGGGEGCEEGGGGDFGGG9FFFGGGGGGGGGGGGGCEF9CFG9CCFGGGGGFGGFFFGGGGGGGGFGGG?CFGGGGCD5CEGGGGGGGFGGGFGGGGGGGGGFGGGCDDGDEFDD3?CFBFCF;BBGD5>FFFFFDFFFFA
@M06045:235:000000000-JCY5N:1:1101:16076:5571 1:N:0:CTCAGA
GTTTCGCTTGGTCATTTAGAGGAAGTAAAAGTCGTAACAAGGTCTCCGTTGGTGAACCAGCGGAGGGATCATTACCGAGTTTACAACTCCCAAACCCCTGTGAACATACCACTTGTTGCCTCGGCGGATCAGCCCGCTCCCGGTAAAACGGGACGGCCCGCCAGAGGACCCCTAAACTCTGTTTCTATATGTAACTTCTGAGTAAAACCATAAATAAATCAAAACTTTCAACAACGGATCTCTTGGTTCTGGCATCGATGAAGAACGCAGCGTATAGAGATCGGAAGAGCACACGTCTGAA
+
CCCCCGGGGGGGGGGGGGGGGGGGGGGGGGGGGGGGGGGGGGGGGGGGGGGGGGGGGGGGGGGGGGGGGGGGGGGGGGGGGGGGGGGGGGGGGGGGGGGGGGGGGGGGGGGGGGGGGGGGGGGGGGGGGGGGGGGGGFGGGGGGGGGGGGGGGGGGGGGGGGDGGGGGGFGGFGGGGGGGGFFGGGGGGGGGGGGGGGGGGGGGGGGGGGGGGG9E9FGFGGGGCFGGFFGGGGGGGGGGFCCFGGGGGGGFGGGGGFGGGGGGGGDDDCGF@D5<?GFFFGFFEFGF5?FFFFFFFF?26
@M06045:235:000000000-JCY5N:1:1101:7603:5620 1:N:0:CTCAGA
GTTTCGCTTGGTCATTTAGAGGAAGTAAAAGTCGTAACAAGGTTTCCGTAGGTGAACCTGCGGAAGGATCATTAATGTATATTGAATTTTATATTCTTTATCAACCCACACTGTGTACCTTTTTACTGTTGCTTCCATGGGACATGGCTCTGCCACGTCGGCCTTATGGCTGGTGAGCGCCCATGGGAGGAAAACGAAACTCTTTGTTACAATTGAAGTCTGTCTGAATTGTTTATATTAAACGTTAAAACTTTCAACAACGGATCTCTTGGTTCTCGCATCGATGAAGAACGCAGCGTAA
+
CCCCCGGGGGGGGGGGGGGGGGGGGGGGGGGGGGGGGGGGGGGGGGGGGGGGFGGGGGGGGGGGGGGGGGGGGGGGGGGGGGGGGGGGGGGGGGGGGGGGGGGGGGGGGGGGGGGGGGGGGGGGFFFGFGGGGGGGGGGGGGGGFFGGGGGGGGGGGGGGGGGEGGGGGGGGGGDGGGGGDEGGGGGGGGGGGGGGGGDGGF>CGGGGGCCEFFGGGG,DFGGGGGGGGCFGGGGGGGGGGFGDFGFGDFGGGGGGGGFDCE<DGGGGGFGFFGFGF5AEDGDFFFCFFFF>BDFFF>6?(
@M06045:235:000000000-JCY5N:1:1101:19804:5631 1:N:0:CTCAGA
GTTTCGCTTGGTCATTTAGAGGAAGTAAAAGTCGTAACAAGGTTTCCGTAGGTATGTTAAGCATCGAGTTCCTTCCTTTTCGTGACATTTCGCTAACTTGTGTCGTAGGTGAACCTGCGGAAGGATCATTACTGAGTTAGGGTCTTGTCTGGCCCGACCTCCAACCCTGTGTCTACCTTACCACGTTGCTTCGGCGGGCCTGCCGACAGGATCTGTCGGCTGCCGGTGGGCTCAACCCCCGCTGGACAGTGCCCGCCGATGGCCAACCTCCAAACGTCTTGAAGAACCATGTCGTCTGAGT
+
CCCCCGGGGGGGGGGGGGGGGGGGGGGGGGGGGGGGGGGGGGGGGGGGGGGGGGGGGGGGGGGGGGGGGGGGGGGGGGGGGGGGGGGGGGGGGGGGGGGGGGGGGGGGGGGGGGGGGGGGGGGGGGGGGGGGGGGGGGGGGGGGGGGGGGGGGGDGGGGGGGGGGGGGGGGGGGGGGGGGGFGGGGGGGGGGGEGGGGGGGGGGGDGGGGGCFGGGGGGGFGGCGGGGG5C:EFGGGEGGDGCDGCF*>FDFGCD*95<D<EFFF:CD45DFFFFGFF:FFFFF?@GF4?FBFF3.(>4-)
@M06045:235:000000000-JCY5N:1:1101:10872:5649 1:N:0:CTCAGA
GTTTCGCTTGGTCATTTAGAGGAAGTAAAAGTCGTAACAAGGTCTCCGTTGGTGAACCAGCGGAGGGATCATTATCGAGTTACAGAACTCCCAAACCTTTGTGAACATACCATCGTTGCTTCGGCGGGGACACCCGCCCCAGGACGCCCCGGCGCCCTGGGGAACCCGCCGGGGGACCCAAACTCTTGTTTCATTTTGGATACTCTGAGTATTATACAAATAAGCAATCAAAACTTTCAGCAACGGATCTCTTGGCTCTGGCATCGATGAAGAACGCAGCGTATAGAGATCGGAAGAGCAC
+
CCCCCGGGGGGGGGGGGGGGGGGGGGGGGGGGGGGGGGGGGGGGGGGGGGGGGGGGGGGGGGGGGGGGGGGGGGGGGGGGGGGGGGGGGGGGGGGGGGGGGGGGGGGGGGGGGGGGGGGGGGGGGEGGGGGGGGGGGGGDGEGGGGGGGGGGGGGGGGDFFEGGGGGGGGGGGGGGGGGGGGGGGGGGGGGGGGGGGGGGFGGGGG?GGGCCFFGGGGGGGGGGFFGGGGGGGGGGGGGDGGGG=CDCEEFGFGF6CGGGGGGGGDGDGGCFFGFGFGFFFDFEFFDFFBF:BEFFBF?D4
@M06045:235:000000000-JCY5N:1:1101:6001:5686 1:N:0:CTCAGA
GTTTCGCTTGGTCATTTAGAGGAAGTAAAAGTCGTAACAAGGTCTCCGTTGGTGAACCAGCGGAGGGATCATTACAGAGTTGCAAAACTCCCAACCATTGTGAACCTACCTCACCGTTGCTTCGGCGGGTGGCTCCCACCGGGGCCGCGCCGGCCCCCGTGCCGGCAGCCCGTCAGAAGACCAAAACTCTTCGTCATCAGTGGCCTCTCTGAGTAACTTATACAATAAGTCAGAACTTTCAACAACGGGTCTCTTGGTTCTGGCATCGATGAAGAACGCAGCGTATAGAGATCGGAAGAGA
+
CCCCCGGGFGGFFGEFFFGFGGGGGEFGGGGGGGGGGGFFFFFGGGFGGGGGGGGGFGFFGGGGGGGGGFGFGGGGGFGCCE<FGGGGGFGFGGG:FFFECEEFEF8ECFF9=FFGCFGGGGGGEEEGGFGGF=F+>FGGGDGDGGGGGEFGBF<FCGCFFGGGFFEEGFGG8>8CFGGGGFFEFGGGGGFCFCEGGF?E<9CEFGGFGCEGGGGGGGFF9F9FGGGGGCFCCGFCC9CFGC+9CGDCEE<FCFGGF<CFGFGFGF75C4CFBCFFFGB5>:5)<5>7*789=@>:8517(
@M06045:235:000000000-JCY5N:1:1101:18614:5703 1:N:0:CTCAGA
GTTTCGCTTGGTCATTTAGAGGAAGTAAAAGTCGTAACAAGGTCTCCGTTGGTGAACCAGCGGAGGGATCATTACCGAGTTTACAACTCCCAAACCCCTGTGAACATACCTATACGTTGCCTCGGCGGATCAGCCCGCGCCCCGTAAAAAGGGACGGCCCGCCCGAGGACCCCTAAACTCTGTTTTTAGTGGAACTTCTGAGTAAAACAAACAAATAAATCAAAACTTTCAACAACGGATCTCTTGGTTCTGGCATCGATGAAGAACGCAGCGGATAGAGATCGGAAGAGCACACGTCTGA
+
CCCCCGGGGGGGGGGGGGGGGGGGGGGGGGGGGGGGGGGFGGGGGGGGGGGGGGGGGFFGGGGGGGGGGGGGGGGGGDGGGGGGFGGGGGGGGGGGGGGGGGGGGGGEGGGGGGGGFFGGGGFGGGGGGGGFGGFGGGGGGGGGCFCFFGGGGGGEGGGGGDGEBCFEGGGGGG>FGGG9ECGGGGGGFGGFFFGGFFGG?FGGGGEFDGG5EFGDGGCCCGGGDFCCCFGGGGGGEGGDGG?FF7CGF7C7:<D74*0**+:7CDF<CDDDB)))09*/7*9>D@G:>>5/7@FB?F7?5
@M06045:235:000000000-JCY5N:1:1101:24073:5705 1:N:0:CTCAGA
GTTTCGCTTGGTCATTTAGAGGAAGTAAAAGTCGTAACAAGGTTTCCGTAGGTGAACCTGCGGAAGGATCATTAATGAATAACTTTGGCGTGGTTGTAGCTGGCTCTTAGGAGCATTGTGCACACCCGTCATCTTTATCTTTCCACCTGTGCACACTATGTAGATCTGGATAACTCTCGCTCTTCGGAGCGGAAACAAGGATTGCTGCGTCGAAAGGCCGGCTCTCTTTGAATTTCCAGGTCTATGTCTTTACAAACCCCAATTTAATGTTGAAGAATGCAGTCAATGGGCTCTAAGCCTA
+
CCCCC@GGGGGGGGGGGGGGGGGGGGGGGGGGGGGGGGGGGGGFGGGGGGGGGGGGGGAFGGGGCFGGGGGGGGGGGG9@FE@C9FCFCFGC>CCF?F<AFFFC<FE?EE<CCDEFG,C?5?FFGD7CCBC8FEEE<E?FAEG?FFEFCFGGGGCFGG9<EGGGAFC9ACDFGGGGFFGGEFGGF@E7:>8@CEC,8@FGG?F>9FEFEEC*>:CEFG5CCGE=6,,1=+<@E9<CCE9CAFG+:@7;<+777D:=D5DD91;F+?**::C*=GFCF7=@FF?FFF>?4<F5>@FF<FF:,
@M06045:235:000000000-JCY5N:1:1101:19232:5733 1:N:0:CTCAGA
GTTTCGCTTGGTCATTTAGAGGAAGTAAAAGTCGTAACAAGGTCTCCGTTGGTGAACCAGCGGAGGGATCATTACCGAGTTTACAACTCCCAAACCCCTGTGAACATACCACTTGTTGCCTCGGCGGATCAGCCCGCTCCCGGTAAAACGGGACGGCCCGCCAGAGGACCCCTAAACTCTGTTTCTATATGTAACTTCTGAGTAAAACCATAAATAAATAAATAAAAACTTTCAGCAACGGATCTCTTGGTTCTGGCATCGATGAAGAACGCAGCGTATAGAGATCGGAAGAGCACACGTC
+
CCCCCGGGGGGGGGGGGGGGGGGGGGGGGGGGGGGGGGGGGGGGGGGGGGGGGGGGGGGGGGGGGGGGGGGGGGGGGGGGGGGGGGGGGGGGGGGGGGGGGGGGGGGGGGGGGGGGFGGGFGGGGGGGGGGGGDGGEFGGGGGGGGGGGGGGGGGGGGGGGGGGGGGGGGGGGGGGGGGGGGGGGGGGGGGGGGGGGGGGGGGGGGGGGGGGFGGGGGGGGGGGGGCFGGFGGGGGGFGG5DGDGGGGGFCFGGGGGGGGDGFGGGGGGFGEFDFG@DBFFGFFF?<BFFFFF?FFFFF7,
@M06045:235:000000000-JCY5N:1:1101:20491:5764 1:N:0:CTCAGA
GTTTCGCTTGGTCATTTAGAGGAAGTAAAAGTCGTAACAAGGTCTCCGTTGGTGAACCAGCGGAGGGATCATTACAGAGTTGCAAAACTCCCAACCATTGTGAACCTACCTCACCGTTGCTTCGGCGGGTGGCCCCGGGGCAACCCGGAGCCGCGCCGGCCCCGCTACCGGGGCCCGGCAAACCCGTCAGAAGACCGAAACTCTTCGTCATCATTGGCCTCTCTGAGTAACTTATACAATAAGTCAAAACTTTCAACAACGGATCTCTTGGTTCTGGCATCGATGAAGAACGCAGCGTATA
+
CCCCCGGGGGGGGGGGGGGGGGGGGGGGGGGGGGGGGGGGGGGGGGGGGGGGGGGGGGGGGGGGGGGGGGGGGGGGGGGGGGGGGGGGGGCEGGGEGGGGGGGGGGGGGGFGGGGGGGGGGGGEGGG@FGGGGFGGGGDCCEGFCFGGGGDGGGGGGGGCFGGGGEGGGGECEGGGGGGGGGGGDC/A>EGGFGFFCEE8*20@CEGFGGFGGGG7FEF68+0ACCFCEGCCC7<@9CF+C:7:CEFGG*7DGCCFFGFFDE<*9*2:>>=?;:7*=<:FF<))96:66@><)57>1>B07
@M06045:235:000000000-JCY5N:1:1101:10667:5766 1:N:0:CTCAGA
GTTTCGCTTGGTCATTTAGAGGAAGTAAAAGTCGTAACAAGGTCTCCGTTGGTGAACCAGCGGAGGGATCATTACAGAGTTGCAAAACTCCCTAAACCATTGTGAACGTTACCTAAACCGTTGCTTCGGCGGGCGGCCCGGGTCCTTCCCGGCGCCCCCCGGCCCTCGCGGGCGCCCGCCGGAGGTAAACCAAACTATTGCATTAATGGCCCCTCTGAGTCTTCTGTACTGAATAAGTCAAAACTTTCAACAACGGATCTCTTGGTTCTGGCATCGATGAAGAACGCAGCGTATAGAGATC
+
CCCCCGGGGGGGGGGGGGGGGGGGGGGGGGGGGGGGGGGGGGGGGGGGGGGGGGGGGGGGGGGGGGGGGGGGGGGGGGGGGGGGGGGGGGGGGGGGGGGGGFGGGGGGGGGGGGAFGGGGGGEGGGGGGGGGGGGGGGGGGGGGGGGGGGGGGGGGGGGGGGGGGCGDEEEGGGGGGCEGGGCEE>FGGGGFFGGFGGGGGGGGGGGGGGGGG8ECFFGGGGGGGGGGGG7CGGGGGGGCCFGFGGGF9FGGCFD5D77::EGFGDCFGFC@FGFG?FB4@79?FFGFBBD:>3)*-9A9.
@M06045:235:000000000-JCY5N:1:1101:26317:5773 1:N:0:CTCAGA
GTTTCGCTTGGTCATTTAGAGGAAGTAAAAGTCGTAACAAGGTCTCCGTTGGTGAACCAGCGGAGGGATCATTACCGAGTTTACAACTCCCAAACCCAATGTGAACGTTACCAAACTGTTGCCTCGGCGGGATCTCTGCCCCGGGTGCGTCGCAGCCCCGGACCAAGGCGCCCGCCGGAGGACCAACCAAAACTCTTATTGTATACCCCCTCGCGGGTTTTTTATAATCTGAGCCTTCTCGGCGCCTCTCGTAGGCGTTTCGAGAATGAATCAAAACTTTCAACAACGGATCTCTTGGTTC
+
CCCCCGGGGGGGGGGGGGGGGGGGGGGGGGGGGGGGGGGGGGGGGGGGGGGGGGGGGGGGGGGGGGGGGGGGGGGGGGGGGGGGGGGGGGGGGGGGGGGGGGGGGGGGGGGGGGGGGGGGGGGGGGGGGGGGGGGGGGGGGGGGGGGGGGGGGGGGGGGGGGGDFFGGGGGGGGGGGG>GGGGGGGGGGGGGGG?CFFGGGGFGGGGGGGDGGGEGG8EEGGGGGGGGGGGFCCGGGG9<EGD)>EDG7CGFDGD?D5DDF53<7CCGGGGFFGF=:7FF?DFFF:D3B>E37@FFBFDF2
@M06045:235:000000000-JCY5N:1:1101:12931:5794 1:N:0:CTCAGA
GTTTCGCTTGGTCATTTAGAGGAAGTAAAAGTCGTAACAAGGTCTCCGTTGGTGAACCAGCGGAGGGATCATTACCGAGTTTACAACTCCCAAACCCCTGTGAACATACCACTTGTTGCCTCGGCGGATCAGCCCGCTCCCGGTAAAACGGGACGGCCCGCCAGAGGACCCCTAAACTCTGTTTCTATATGTAACCTCTGAGTAAAACCATAAATAAATCAAAACTTTCAACAACGGATCTCTTGGTTCTGGCATCGATGAAGAACGCAGCGTATAGAGATCGGAAGAGCACACGTCTGAA
+
CCCCCGGGGGGGGGGGGGGGGGGGGGGGGGGGGGGGGGGGGGGGGGGGGGGGGGGGGGGGGGGGGGGGGGGGGGGGGGGGGGGGGGGGGGGGGGGGGGGGGGGGGGGGGGGGGGGGGGGGGGGGGGGGGGGGGGGGGGGGGGGGGGGGGGGGGGGGGGGGGGGGGGGGGGGGGGGGGGGGGGGGGFGGGGGGGGGGGGGGGGGGGGGGGGGGGGGFGGGGGGGGGGGGGGGGGGGGEGGGGGGGFFFGGGGGGGGGGGGGGGGGGGGGGGGFFG>4=GFFFGFFFF3>FFFFFFFFFFFFD
@M06045:235:000000000-JCY5N:1:1101:15510:5796 1:N:0:CTCAGA
GTTTCGCTTGGTCATTTAGAGGAAGTAAAAGTCGTAACAAGGTCTCCGTTGGTGAACCAGCGGAGGGATCATTACCGAGTACTATAACTCATAACCCTTTGTGAACCTTTATACCTGTTGCTTCGGCGGCGCGCCTCCCGGGGCGTGCCCGCCGGTATCATCAGAATCTCTGTTCGAACCCGACGATATTTCTGAGTGTTCTAAGCGAACTGTTAAAACTTTCAACAACGGATCTCTTGGCTCCAGCATCGATGAAGAACGCAGCGTATAGAGATCGGAAGAGCACACGTCTGAACTCCAG
+
<CCCCGEGFCCEFGFGGGFGGCGFGGGGGGFFGGGF@@FGG?FGGGGFFF@FEGGCEF8FGGGGGGGE<DEFFFFDFCGGFEFGGGGGGGGGEEFFGGGGGGGGGGCFGGGGGGGGGGGGGFDFFGGDGECGCEGF:FGGDEGGEGGDFGGGGGDEFGGGGGGFGGGDFFFGGG@EFFGEGGEGGGGDEG7CFGGFGGEFGGGGFFGGGEGFCFGFC+9<:FGFGGGFGGGGEGG?FGGG776C?CFDF+*CCGG<7CGGDG<DDGDC<4C??7=FFGFFFGF@FFF4>>5F>FF@FF:3(
@M06045:235:000000000-JCY5N:1:1101:5572:5803 1:N:0:CTCAGA
GTTTCGCTTGGTCATTTAGAGGAAGTAAAAGTCGTAACAAGGTCTCCGTTGGTGAACCAGCGGAGGGATCATTACCGAGTTTACAACTCCCAAACCCAATGTGAACGTTACCAAACTGTTGCCTCGGCGGGATCTCTGCCCCGGGTGCGTCGCAGCCCCGGACCAAGGCGCCCGCCGGAGGACCAACCAAAACTCTTATTGTATACCCCCTCGCGGGTTTTTTATAATCTGATCCTTCTCGGCGCCTCTCGTAGGCGTTTCGAAAATGAATCAAAACTTTCAACAACGGATCTCTTGGTTT
+
CCCCCGGDGFGGGGGGGGGGGGGFFEGGGGGFFGGGFGGGGGGGGGGGGGGGGGGFGFGGFGGGGGGEGGGGGGGGCEGCFEF<EFFGGGG?EFCGFGGGGFFGGGGGGGGDDGGGGGGGFGGGDCEGCGGGGGGGGGGG@F:CCGGGGGGCECEEGGGGGBF@@FGGFGGGGEGGGGDEGC8CCFGGGGGCCCEGGGGGGDGGGFEGFEGGGG8CE?ECGGGGG7CECC+A+<9EGCFC*CC):C*7CFDCD33<5C79FC3<37>FGFCF877CFGF==*77F:5>75>5799@<?3?(
@M06045:235:000000000-JCY5N:1:1101:22866:5816 1:N:0:CTCAGA
GTTTCGCTTGGTCATTTAGAGGAAGTAAAAGTCGTAACAAGGTTTCCGTAGGTGAACCTGCGGAAGGATCATTAATGTATATTGAATTTTATATTCTTTATCAACCCACACTGTGTACCTTTTTACTGTTGCTTCCATGGGACATGGCTCTGCCACGTCGGCCTTATGGCTGGTGAGCGCCCATGGGAGGAAAACAAAACTCTTTGTTACAATTGAAGTCTGTCTGAATTGTTTATATTAAACGTTAAAACTTTCAACAACGGATCTCTTGGTTCTCGCATCGATGAAGAACGCAGCGTAA
+
CCCCCGGG@FGGGGGGGGGGGGGGGGGGGGGGGGGGGGGGGGGGGGGGGGGGGGGGGGGGGGGGGGGGGFGGGGGGGGGGGGGGGGGGGGGGGGGGGGGGGGGGGGGGGCGGGGGGGGGGGGGGGGGGGGGGGGGGGGGGGGGGGGGGFGGGG?FGGGGGGGGGGGGGGGGGGGGFFGGGGC+@FFGFGGGFGFFGGGFGGFGGGGGGGGFEFGGFGF:EFGGFC=C;:F?5D7EGGGG:CFGCCEGFFGGGGGGGF,;FGEGC<DCFF>CFFF67@D3)25>;AF7A4B?:>:>B9E:1(
@M06045:235:000000000-JCY5N:1:1101:10250:5821 1:N:0:CTCAGA
GTTTCGCTTGGTTATTTAGAGGAAGTAAAAGTCGTAACAAGGTCTCCGTTGGTGAACCAGCGGAGGGATCATTACCGAGTTTACAACTCCCAAACCCCTGTGAACATACCACTTGTTGCCTCGGCGGATCAGCCCGCTCCCGGTAAAACGGGACGGCCCGCCAGAGGACCCCTAAACTCTGTTTCTATATGTAACTTCTGAGTAAAACCATAAATAAATCAAAACTTTCAACAACGGATCTCTTGGTTCTGGCATCGATGAAGAACGCAGCGTATAGAGATCGGAAGAGCACACGTCTGAA
+
CCCCCGGGGGGGGGGGGGGGGGGGGGGGGGGGGGGGGGGGGGGGGGGGGGGGGGGGGGGGGGGGGGGGGGGGGGGGGGGGGGGGGGGGGGGGGGGGGGGGGGGGGGGGGGGGGGGGGGGGGGGGGGGGEGGFGGGGGGGGGGGGGGGGGGGGGGGGGGGGGGGGGGGGGGGGGGGGGGGGGFGGGGGGGGGGGGGGGGGFGG@CFGGGGGGGGGGGGGGGGGGGGGGGGGGGGGGGGGGGFGGG?FGGCFGGGGGGGFF7FGGGFDGGGGGBEG@G=DFFFC@@@EDF>FFFFF35::?AF
@M06045:235:000000000-JCY5N:1:1101:14027:5844 1:N:0:CTCAGA
GTTTCGCTTGGTCATTTAGAGGAAGTAAAAGTCGTAACAAGGTCTCCGTTGGTGAACCAGCGGAGGGATCATTACCGAAGTTACCTTCAAAACCCACTGTGAACCTTACCTCTTGCCGCGTTGTCTCGGCGGGAGGCGGTGGGCGTCTCGCGCCCCCAGCGGGCCGTGCCGCTCCCGTCCCCGCCGGCGGCGCCAAACTCTAAATTTACAGCGGACTGTACGTTCTGATTTACAAAAAAAGACAAGTTAAAACTTTCAACAACGGATCTCTTGGTTCTGGCATCGATGAAGAACGCAGCGG
+
CCCCCGGGGGGGGGGDGGGGGGGGGGGGGGGGGGGGGGGGGGGGGGGGGGGGGGGGGGGGGGGGGGGGGGGGGGGGGGGGGGGGGGGGGFGGGGGGGGGGGGGGGGGGGGGGGGGGGGGGFFGGGGGGGGGGGGGGGGGGGGGGGGGGGGGEGGGGGGGGGGGGGGGGGGGGDGGGGGGGGGGGGGGGCEECEGEGGGGGGGGGGGGGGCEFGGEGDFFCFGGGGGG?FCFFFGGGGGGGGGGGG=D7EFCCGGGFGGGFGFGGGGCDCFFFFDFGFGFFFFFFFFGFFF6@FFFF9>BF(
@M06045:235:000000000-JCY5N:1:1101:23184:5847 1:N:0:CTCAGA
GTTTCGCTTGGTCATTTAGAGGAAGTAAAAGTCGTAACAAGGTCTCCGTTGGTGAACCAGCGGAGGGATCATTACCGAGTCTAAACAACTCATCAACCCTGTGAACATACCTAAAACGTTGCTTCGGCGGGAACAGACGGCCCCGTGAAACGGGCCGCCCCCGCCAGAGGACCCCCTAATTCTGTTGCTATATGTATCTTCTGAGTAAACAAGCAAATAAATTAAAACTTTCAACAACGGATCTCTTGGCTCTGGCATCGATGAAGAACGCAGCGTATAGAGATCGGAAGAGCACACGTCT
+
CCCCCGGGGGGGGGGGGGGGGGGGGFGGGGGFGGGGGGGGGGGGGGGGGGGGGGGGGGGGGGGGGGGGGGGGEGGGGGGGGGGGGGGGGGGGGGGGGGGGGGGGGGFGGGGGGGGGGGGGGGGGGEGGGGGGGGGGGGGGGGGEGGGFGGGGGGGGGGGGGGGGGGGFCFFGGGGGGGGGGGGGCFGGGGGGGFGGGGGGGGGECEFGGGGGGGGGGGGGGGFGGGGGFGGGGGGGGGGCEDGGGCFDCGGGGCDGGFGGGGGGCFFGGCDEDGB5DGFBF7=BFFGFF@5FFF))(.2:1
@M06045:235:000000000-JCY5N:1:1101:18007:5860 1:N:0:CTCAGA
GTTTCGCTTGGTCATTTAGAGGAAGTAAAAGTCGTAACAAGGTCTCCGTTGGTGAACCAGCGGAGGGATCATTACAGAGTTGCAAAACTCCCTAAACCATTGTGAACGTTACCTAAACCGTTGCTTCGGCGGGCGGCCCCGGGGTTTACCCCCCGGGCGCCCCTGGGCCCCACCGCGGGCGCCCGCCGGAGGTCACCAAACTCTTGATAATTTATGGCCTCTCTGAGTCTTCTGTACTGAATAAGTCAAAACTTTCAACAACGGATCTCTTGGTTCTGGCATCGATGAAGAACGCAGCGTA
+
CCCCCGGGGGGGGGGGGGGGGGGGGGGGGGGGGGGGGGGGGGGGGGGGGGGGGGGGGGGGGGGGGGGGGGGGGGGGGGGGGGGGGGGGGGGGGGGGGGGGGGGGGGGGGGGGGGGGGGGGGGDGGGGGGGGGGGEGGGGGGGGGEGGGGGGGGGGGGGGGGGGGGGGGGGGGGGGGGGGGGGGGGGGGG>EEEFGGGFGGGGGGGG?F?FGGGGFFFGGGG?FGGG7FGCGGGGGGFF9AFFCFGGGGGGGGGGGGFGGDGGCCG:DCGGC*7><777=@5C678;D=FF69>B@>9EF<2
@M06045:235:000000000-JCY5N:1:1101:20882:5864 1:N:0:CTCAGA
GTTTCGCTTGGTCATTTAGAGGAAGTAAAAGTCGTAACAAGGTTTCCGTAGGTGAACCTGCGGAAGGATCATTACCGAGTGCGGGCCCTCGCGGCCCAACCTCCCACCCTTGTCTCTATACACCTGTTGCTTTGGCGGGCCCACCGGGGCCACCTGGTCGCCGGGGGACGCACGTCTCCGGGCCCGCGCCCGCCGAAGCGCTCTGTGAACCCTGATGAAGATGGGCTGTCTGAGTACTGTGAAAATTGTCAAAACTTTCAACAATGGATCTCTTGGTTCCGGCATCGATGAAGAACGCAGC
+
CCCCCGGGGGGGGGGGGGGGGGGGGGGGGGGGGGGGGGGGGGGGGGGGGGGGGGGGGGGGGGGGGGGGGGGGGGGGGGGGGGGGGGGGGGGGGGGGGGGGGGGGGGGGGGGFGGGGGGGGGGGGGGGGGGGGGFGGGGGGGGGGGGGGGGGGGGGGGGGGGGGGGGGGGGGGGGGGGGGGGGGGGGG>EGGGGGEEGEGGG*A8FCFEGGGGE6CFDFFGCFFGGGGG:EFG?EEC?FFGGFFGGGFC0<CC>FCCCGC:F97CGFFFFFGFBGFGFG@FBGF3B4C?>6*@BBF@B>92(
@M06045:235:000000000-JCY5N:1:1101:14116:5876 1:N:0:CTCAGA
GTTTCGCTTGGTCATTTAGAGGAAGTAAAAGTCGTAACAAGGTCTCCGTTGGTGAACCAGCGGAGGGATCATTACAGAGTTGAAAAACTCCCCTAAACCATTGTGAACCTACCACTAAACAGTTGCTTCGGCGGGTGGGCGCCCTTCCCCAGGGAAAGGCGCCCCGCTAGACCGCCCGCCGGAGGTACCCAAAACTCTTGTTTAACTAAAAGGCCTCTCTGAGTACTGTACTTAAATAAGTCAAAACTTTCAACAACGGATCTCTTGGTTCTGGCATCGATGAAGAACGCAGCGTATAGAG
+
CCCCCGGGGGGGGGGGGGGGGGGGGGGGGGGGGGGGGGGGGGGGGGGGGGGGGGGGGGGGGGGGGGGGGGGGGGGGGGGGGGGGGGGGGGGGGGGGGGGGGGGGGGGGGGGGGGGGGGGGGGGGGGGGGGGGGGGGGGGGGGGGGGGGGGGGGGDFGGGGGGGGGGGGGGGGGGGGGGGGGGGGGGGGGGGGGGGCFGGGGGGGGGGGFGGGDGGGGCGFGGGGGGG?EFGGFGGFFGGGGGGGGGFGGGGGGFFGG=CDDECDC:CGGGGFFF?FFF>@5CFFF?GFEDFFFFFF0744.
@M06045:235:000000000-JCY5N:1:1101:18916:5885 1:N:0:CTCAGA
GTTTCGCTTGGTCATTTAGAGGAAGTAAAAGTCGTAACAAGGTCTCCGTTGGTGAACCAGCGGAGGGATCATTACTGAGTTACAAACTCCAAACCATTGTGAACCTATACCATGTTGCTTCGGCGTGCCGTCCCGGGCGCGGCTCCGGCCGTGACCCGGACCCAGGCGGCCGCCGGGGACCCAAACCTCTGTTTTTATAGTGGACTTCTGAGTGGCATAAACAAATAATCAAAACTTTCAGCAACGGATCTCTTGGCTCTGGCATCGATGAAGAACGCAGCGTATAGAGATCGGAAGAGCA
+
CCCCCGGGGGGGGGGGGGGGGGGGGGGGGGGGGGGGGGGGGGGGGGGGGGGGGGGGGGGGGGGGGGGGGGGGGGGGGGGGGGGGGGGGGGGGGGGGGGGGGGGGGGGGGGGGGGGGGGGGGGGGGGGGGGGGGGGGGGGGGGGEGGGGGGGGGGGGGGGGGGGGGGGGGGGGGGGGGGGGGGGGGGGGGFGFGGGGGGGGGGGGGFGGGGGGGGGGGGGGGGGFGGGGGGGGGGGGGGGGGGCFGGGC:7:DFFFGGGGGFGGFGGDFGGDFFGFGFGEFB).8767?FFFFFFFB;FFF3
@M06045:235:000000000-JCY5N:1:1101:10098:5914 1:N:0:CTCAGA
GTTTCGCTTGGTCATTTAGAGGAAGTAAAAGTCGTAACAAGGTCTCCGTTGGTGAACCAGCGGAGGGATCATTACCGACTTTACAACTCCCAAACACCTGTGAACATACCTATCGTTGCTTCGGTGGGATGCCCCAGTTTGACGCAAGCTGGACCCAGGCGCCCGCCGGGGGACCCAAACTCTTGTTTTATTTATGTATCTTTTGAGTAAACAAGCAAATAAATTAAAACTTTCAACAACGGATGCCTTGGTTCTTGCTTCAATGAAGAACTCAGAGTTGTGAGATCGGAAGAACACAACC
+
CCCC?@;EFD@F@<CFCFE,CD9FFEFGE96CCFDE8@,C@,-,CEFGG,,EEFCF<6EEEF77:CCC<CADF9C,8C++,C6E,CE,:CF@<EF,4,,4C,E9<<<EE8FG9F:EE<:FF9+++4>>,B:,?F<7=,,C:FF7B+@F@<D,,A,8D><FGGD7@@7>3*@1*<CCCGG@,,;?FFGGG+?<;+?++;2+BC++58*+?CGG;C<*<F+>>;+>+3>C9+<E9<+<A@CCE)*/**2:0<6>7*:+20*2*+*022:7?*****)**2*//*1****0..)05)).()(,(
@M06045:235:000000000-JCY5N:1:1101:9232:6004 1:N:0:CTCAGA
GTTTCGCTTGGTCATTTAGAGGAAGTAAAAGTCGTAACAAGGTTTCCGTAGGTGAACCTGCGGAAGGATCATTAATGAATTTTGGAGTTCTACTGTGCCTGCCGTTCATTCGGATGTGTGCACGTAGTCTCTATAAATCCTTATCAACACCTGTGCACCTTTAAAAAGGGGGGGAGTTTTGATTGAGCATATTTTATTATGCTTATGACGAATAACCTCTTTTTTTCTTATACAAACTCTTTAATGTCTATTAGAATGTTCTCTGGCCGCAAGGCTATAAAATATAAACAACTTTTAACAA
+
CCCCCGGGGGGGGGGGGGGFGGGGGGGGGGGGGGGGGGGGGGGGGGGGGGGGGGGGGGGGGGGGGGGGGGGGGGGGGGFGGGGCGGGGGGGGGGGGGFGGGGGGGGGGGGGGGGGGGGGGGGGGGGGGGGGGFGGGGGGGGGGGGGGGGGGGGGGGGGFGGGGGGFGGGDGGGGGGEGGCCGGGGGFGGGGGGDFFGGGGGGGGGGGGGGGGGGGGGGFGGGGGEGGGGGGDFECGGGGGGGFGGGFCEFGG7CGGG7CCGGGF7<CDGGGFBC39696@FFF4**:B4?FFFFFFAFFF7
@M06045:235:000000000-JCY5N:1:1101:17060:6011 1:N:0:CTCAGA
GTTTCGCTTGGTCATTTAGAGGAAGTAAAAGTCGTAACAAGGTTTCCGTAGGTGAACCTGCGGAAGGATCATTCATAATTGAGTGTTTTATGGCACTCTTTAAAAAAATCCATATCCACCTTGTGTGCAACGTTTTTGAACTCTCTGGCATTAAAAAGCCAAGAGGGTTTGATTAACTTAACACCTTTAAAGCAGTTTGTCTGAATATCTATTTCTGAATAAACATAATTCAAAAATACAACTTTCAACAACGGATCTCTTGGCTCTCGCATCGATGAAGAACGCAGCGTATAGAGATCGG
+
CCCCCGGGGGGGGGGGGGGGGGGGGGGGGGGGGGGGGGGGGGGGGGGGGGFGGGGGGGGGGGGGGGGGGGGGGFGGGGFFFGGGGFGGGFGGFGFGGGGGGGGGGGGGGGGGGGGGGGGGGGGGGGGGGGFGGGGGGGGGGGGGGGGGGFGGGGGGGGGGGGFGGGGDGGGGGGGGGGGGGGGGGGGCGGGGGGGGGGGFGGGGGGGFGGGGGGGGGFFFGGAFFFFFFGGGGGFF6,<CCGGGGGGGGGGGGGG=C?CFGFGG;CCGG:<:DCFGFGFF=FFB:DCBDD:7:6@FB@??:
@M06045:235:000000000-JCY5N:1:1101:4857:6013 1:N:0:CTCAGA
GTTTCGCTTGGTCATTTAGAGGAAGTAAAAGTCGTAACAAGGTCTCCGTTGGTGAACCAGCGGAGGGATCATTACCGAGTTTACAACTCCCAAACCCCTGTGAACATACCACTTGTTGCCTCGGCGGATCAGCCCGCTCCCGGTAAAACGGGACGGCCCGCCAGAGGACCCCTAAACTCTGTTTCTATATGTAACTTCTGAGTAAAACCATAAATAAATCAAAACTTTCAACAACGGATCTCTTGGTTCTGGCATCGATGAAGAACGCAGCGTATAGAGATCGGAAGAGCACACGTCTGAA
+
CCCCCGGGGGGGGGGGGGGGGFGGGFGGGGGGFEGGGGGFGFGGGGGGGGGFEFGGGGFEGGGGGGGGGGGGGGGGGGGGGGGGGGG@GGFGEGGGGGGFEGFGGGGGGGGGGGGGDGGGGGGGGGGGFEGEFEGFGGGGGGGF@FGGFGGGGGGGGGGGGGECDGCFGGGGGGFGGFFCFFGGGGG@FGGGGGGGGGFFF?C;BFGGEGCFGGGGGGGFFGGGGGGGGGGGGGFECEEC7CFGG6DFGGGGFFGG:FD7CEGGG:>DDC75>C>GFG==@GFB3B3>>?FFFFE51>?A<
@M06045:235:000000000-JCY5N:1:1101:13257:6023 1:N:0:CTCAGA
GTTTCGCTTGGTCATTTAGAGGAAGTAAAAGTCGTAACAAGGTCTCCGTTGGTGAACCAGCGGAGGGATCATTACAGAGTTGCAAAACTCCCAACCATTGTGAACCTACCTCACCGTTGCTTCGGCGGGTGGCTCCCACCGGGGCCGCGCCGGCCCCCGTGCCGGCAGCCCGTCAGAAGACCAAAACTCTTCGTCATCAGTGGCCTCTCTGAGTAACTTATACAATAAGTCAAAACTTTCAACAACGGATCTCTTGGTTCTGGCATCGATGAAGAACGCAGCGTATAGAGATCGGAAGAGC
+
CCCCCGGGGGGGGGGGGGGFGGGGGGEFGGGGGGGGGGGGGGGGGGGGGGGGGGGGGGGGGGGGGGGGGGGGGGGGGGGGGGGGGGGGGGGGGGGGGGGGGGGGGGGGGGGGGGGGGGGGGGGGGGGGGGGGGEFGGGGGGGGGGGGGGGGGGGGGGGGGDGGGGGGGGGGGGGGGGGGFGGGGGGGGGGGGCEEFGGGGGGGGGGG8@9FFGGFGGGGGGFGGGGFFGGGGGGGGGGGGFGFGGGG<EADFFFGGGGGGGGGG*>C<FGD?FGFFFG::>GE5<5FBFFF@FFFFFF:?(
@M06045:235:000000000-JCY5N:1:1101:27311:6024 1:N:0:CTCAGA
GTTTCGCTTGGTCATTTAGAGGAAGTAAAAGTCGTAACAAGGTTTCCGTAGGTGAACCTGCGGAAGGATCATTACCGAGTGCGGGTTACAACGAGCCCAACCTCCCACCCGTGTTTACCATGACCGCTTTGCCTCGGCGGGCCCACTGGGGCCTGGCCCCGGTCGCCTGGGGGCTTCTGCCCCCGGGTCCGCGCCCGCCGACGCACCCTGGAACCCTGCCTGAATAGTGAGGCTGAGTTTATCGTCAAATCATTAAAACTTTCACCAACGGATCTCTTGGTTCCGCCTTCGCTTAAGAACG
+
9CCCC7FGGGGFGCGGFDD8CEF@EFGGGGDFEGGEGFD9F8CFCGFCFFGDEFGGGGGGCF:6@FCEE<EC9EFE@8+CCC@@@F,,C<,:@@FCF=FCFCFGEFFGCGE4?FFG9??B<<EA,>F+8+,CEADF=@+3CF*>C:,7@B@<EGB7F7*:**=<**=*=F*:74<FB,FCG7F*8***2CCE*:CEE>CE?EGCE:*;*08CF6CEFG56+<00C+<<7:9**/**/<+3+0+*2*95237:*2*<>+*9?+*:*07*/*1))99:4**19**983*))*0))))9)16,(
@M06045:235:000000000-JCY5N:1:1101:21984:6032 1:N:0:CTCAGA
GTTTCGCTTGGTCATTTAGAGGAAGTAAAAGTCGTAACAAGGTCTCCGTTGGTGAACCAGCGGAGGGATCATTACCGAGTTTACAACTCCCAAACCCAATGTGAACGTTACCAAACTGTTGCCTCGGCGGGATCTCTGCCCCGGGTGCGTCGCAGCCCCGGACCAAGGCGCCCGCCGGAGGACCAACCAAAACTCTTATTGTATACCCCCTCGCGGGTTTTTTATAATCTGAGCCTTCTCGGCGCCTCTCGTAGGCGTTTCGAAAATGAATCAAAACTTTCAACAACGGATCTCTTGGTTT
+
CCCCCGGGGGGGGGGGGGGGGGGGGGGGGGGGGGGGGGGGGGGGGGGGGGGGGGGGGGGGGGGGGGGGGGGGGGGGGGGGGGGGGGGGGGGGGGGGGGGGGGGGGGGGGGGGGGGGGGGGGGGGGGGGGGGGGGGGGGGGGGGGGGGGGGGGGGGGGGGGGGGGGGGGGGGGGGGGGGGGGGGGGGGGGGGGGGGGGGGGGGGGGGGGGGGGGGGGGGGGGGGGGGGGGG?GGGGGGGCCEGGGGGGG6FCDDGGGGGGGGGGGGGGGGGGFFFFGFCFFFFFFFFGFFF:D=BF@>FFF1
@M06045:235:000000000-JCY5N:1:1101:21526:6035 1:N:0:CTCAGA
GTTTCGCTTGGTCATTTAGAGGAAGTAAAAGTCGTAACAAGGTTTCCGTAGGTGAACCTGCGGAGGGATCATTACTGGGAAAATGTCCCCCTCGGTTGACAGCTGCTGCTTCTTGCCACTGGGCAAGGGTGGCAGTGATCCCGTCACCATGCAAAGATGCCCCAGTTGCCTTGGCAGGTGCCACAACATGTCAGTTGGTGCATGCTTGTGTCATCTGGCACTTGGCCCCATCATCAGCAGACATGCCCTGCCAAAGGACCAAACTTTGAAACTCTTGCGATACAGACCAGCAGCTTGCTGG
+
CCCCCGGGGFGGGGGGGGGAFGGGGGGGGFGGGGGGGGGGGGFGGGFGGGGGGGGGGGGGGGGGGGGGGGGGGGGGGGGGGGGGGGGGGGGGGGGGGEEGGFGGGFCCFGFGFFEGGFG@FA?FCC<F@?C@FF@FBFFFGGGCFDGGFGDGFG,A<,?DGGGGEGBGGGGF=FCF7>F,DFAFFGG73@,E3ECCCCECE:DFGGCG@F>DBFGGF9EFFCE,5AFGGGEGCFG?CECF?<CFCFFGF5CF6C*090CF*=5<>:>0@7>FFGFF;C>5>*7=*9C@47<<)>49(<497
@M06045:235:000000000-JCY5N:1:1101:25517:6041 1:N:0:CTCAGA
GTTTCGCTTGGTCATTTAGAGGAAGTAAAAGTCGTAACAAGGTCTCCGTTGGTGAACCAGCGGAGGGATCATTACAGAGTTACTACTCCAAACCCATTGTGAACCTTACCTATGTTCTGTTGCCTCGGCGGCGTCGGTCAGCGCCCCTCTGAGAAGAGGACGATGCCCCTCCCGCCGGCAGCACCAAACTCTTGAATTTTACAGCGGATTACAGTTCTGATTTGAAAACAAAAAACAAGTTAAAACTTTCAACAACGGATCTCTTGGTTCTGGCATCGATGAAGAACGCAGCGTATAGAGA
+
CCCCCGGGGGGGGGGGGGGGGGGGGGGGGGGGGGGGGGGGGGGGGGGGGGGGGGGGGGGGGGGGGGGGGGGGGGGGGGGGGGGGGGGGGGGGGGGGGGGGGGGGGGGGGGGGGGGGGGGGGGGGGGGGGGGGGGGGGGGGGGGGGGGGGGGGGGGGGGGGGGGGGGGGGFGGGGGGGGGGGGGGGGGGGGGGGGGGGGFGGGGGGGGGGGGGGGGGGGGGGGGGGFGCCFGGGGGGGGGFGFGGGGGGGGGGDFGGGEGGGGGGFGGFGGG?FGFGFGFFFGFFFFGFFFFFFDFFFFBA<
@M06045:235:000000000-JCY5N:1:1101:10545:6063 1:N:0:CTCAGA
GTTTCGCTTGGTCATTTAGAGGAAGTAAAAGTCGTAACAAGGTTTCCGTAGGTGAACCTGCGGAAGGATCATTACCAGTGCCGCCGGCGTGTGCCTCCGGGCCCGCGCCGGTCCGAGCCCCACCCGTGTTTAACGAACCTCATGTTGCCTCGGCGGGCCCGCTGCCCTTCTTTCGGGCGGCCGCCGGGGGGTCCCGGGGCGGTGTCTTCACCGTTTCGGCCTCCGGGCCCGCGCCCGCCGATGGAAGATCGAACTTCTGGAAATATTTTGGCTGTCTGAGTGATTTTTTTAATCATGAAAA
+
CCCCCGGGGGGGGGGGGGGGGFDGGGGE<FGGGGGGGGGGGGFGGGGGGGGGGGGGGGGGGGGGGGGGGGGGGGGGGGGGFGGGGGGGGGGGGGGGGGGGGGGGGGGGGGGGGGGGGGGGGGGGGGGGGFFGGGGGGGGCGFCFGGGGGGFGGDGGGGGGGGGGGGGGGGFGGGGGGGGGEGEDGGGGGGGGGGGGGGGGGGGG8F?@EFGFGCGGGGGGEEGGGGGGGGEE55EGED=E/)*/*999<FC7CCCFFFGG7E**:*:7DCD40>5977*79DFFFFCF7)86=4FF2F>BF
@M06045:235:000000000-JCY5N:1:1101:13589:6064 1:N:0:CTCAGA
GTTTCGCTTGGTCATTTAGAGGAAGTAAAAGTCGTAACAAGGTCTCCGTTGGTGAACCAGCGGAGGGATCATTACCGAGTTTACAACTCCCAAACCCCTGTGAACATACCACTTGTTGCCTCGGCGGATCAGCCCGCTCCCGGTAAAACGGGACGGCCCGCCAGAGGACCCCTAAACTCTGTTTCTATATGTAACTTCTGAGTAAAACCATAAATAAATCAAAACTTTCAACAACGGATCTCTTGGTTCTGGCATCGATGAAGAACGCAGCGTATAGAGATCGGAAGAGCACACGTCTGAA
+
CCCCCGGGGGGGGGGGGGGGGGGGGGGGDGGGGGGGGGGGGGGGGGGGGGGGGGGGGGGGGGGGGGGGGGGGGGGGGGGGGGGGGGGGGGGGGGGGGGGGGGGGGGGGGGGGGGGGGGGGGGGGGGGGGGGGGGGGGGGGGGGGGGGGGGGGGGGGGGGGGGGGGGGGGGGGGGGGGGGGGGGGGGGGGGGGGGGGGGGGGGGGGGGGGGGGGGGGGGGGGGGGGGGGGGGGGGGGGGGGGGGGGFFFGGGDFGGGCFGG=C>FFFGGD<DE@DEF=CFFFGFFFFDF@FFFFFFF6FBFF
@M06045:235:000000000-JCY5N:1:1101:5525:6103 1:N:0:CTCAGA
GTTTCGCTTGGTCATTTAGAGGAAGTAAAAGTCGTAACAAGGTTTCCGTAGGTGAACCTGCGGAAGGATCATTAATGATTGGTGGCTGTTGCTGACTAGTGTTTCTAGTATGTGCACGCCACACCTTCAATCCCACTTACACCTGTGCACCTTCTGTAATAGATCTATGTGGATACGGAGATGTGAAAGTTTGCGCTCTCCTACTCTGTTGAAGCACAGTCTACTACGTTTTTTTTTACACACACACACAATAGTCATTGAATGTATTTTTTTTATTCTTCTTCTAAAAACAACTTTCAAC
+
CCCCCGGGGGDGGFGFDEGGGGEFFCFACDEFFGGAFE9<CAFGGGEGG@FGGG9EFFFFDCGCFGEGGFCEE<@FGFGF<FFGGGGGGGF9CFACFCCEECCEFGD,FFFFG9F<<D:=CFFGGG?FEFGFCGGGGGGCGGG8FGFGGGGGGGGGEF<FEEADEF<FDFG9:ECG+B:CECGC;A,CFFADFFGEEEFGGGGFGEFAFA9=@>F,@FG,<3EFG,ECE6DGGEEDGG?,=*=*==?9***2;7:17CC7;+7:D7;7FDFADG)*10*9*:**9F7FF*).))0847)6)
@M06045:235:000000000-JCY5N:1:1101:17858:6122 1:N:0:CTCAGA
GTTTCGCTTGGTCATTTAGAGGAAGTAAAAGTCGTAACAAGGTCTCCGTTGGTGAACCAGCGGAGGGATCATTACCGAGTGCGGGTCTTTATGGCCCAACCTCCCACCCGTGACTATTGTACCTTGTTGCTTCGGCGGGCCCGCCAGCGTTGCTGGCCGCCGGGGGGCGACTCGCCCCCGGGCCCGTGCCCGCCGGAGACCCCAACATGAACCCTGTTCTGAAAGCTTGCAGTCTGAGTGTGATTCTTTGCAATCAGTTAAAACTTTCAACAATGGATCTCTTTGTTCCGGCATCTATGAA
+
CCCCCGGGGGGGGGGGGGGGGGGGGGGGFGGGGGGGGGGGGGGGGGGGGGGGGGGGGGFGGGGGGGGGGGGGGGGGGCGGGGGGGGGGGGGGGGGGGGGGGGGGGGGGGGGGGGGFGGGGGGGGGGGGGGGGGGGGGGGGGGGGGGGGGGGEGFGDGGGGGEGGGGDEGGE>EGGGGGGGGEGGGGGGGGGGGGEECE>5EGGGGGGF+<:FFE8;EGFEE+A+:CFG?F+A<EF?+<CFFG?FGGFGGCC*:FGC7CDFG7049>FFCCG4@G?F4C@?FDF*989@?3@@5>F*.9:46
@M06045:235:000000000-JCY5N:1:1101:4207:6143 1:N:0:CTCAGA
GTTTCGCTTGGTCATTTAGAGGAAGTAAAAGTCGTAACAAGGTCTCCGTAGGTGAACCTGCGGAGGGATCATTACACAAATATGAAGGCGGGCTGGCACCTCTCGGGGTGGCTAGCCTTGCTGAATTATTCCACCCGTGTCTTTTGCGTACTTCTTGTTTCCTTGGTGGGCTCGCCCACCACAAGGACCAACCCATAAACCTTTTTGTAATGGCAATCAGCGTCAGTAACAATGTAATAATTACAACTTTCAACAACGGATCTCTTGGTTCTGGCATCGATGAAGAACGCAGCGTATAGAG
+
CCCCCDGGGGGGGGGGG9F8FGCFGFEFGGGGGEG8E@FDGGGEGDFFGCGEFGGFGFFGGEGGFGC@FFGGFGGGGFC8ECFGG<FFGGGGGGGGEEFGBA?FEGGCFECFFAFCFGGFGFGCFFGGGGFFGGFGGGGGGFGFGGGCFGGFGGGGGGGGFGGFFFGF7>BFFDGCEGGG7B7CFGF7FG>C;BCEGC9EFGFGGC8CC9C9FGGG9BFGGGG*8:C9CE7FGDGGCF7CCF?GGFGDG+:CCF7:D5CC<7C:FFD6777?@77*9D@?>>=4@FG>FB55B>5@045).
@M06045:235:000000000-JCY5N:1:1101:5401:6147 1:N:0:CTCAGA
GTTTCGCTTGGTCATTTAGAGGAAGTAAAAGTCGTAACAAGGTTTCCGTAGGTGAACCTGCGGAAGGATCATTCATAATAAGTGTTTATGGCACTTCTTAAATCCATATCCACCTTGTGTGCAATGTCAGCCGTTTTCTTTATGAAAGCGGCCAAACATCAACTTATTTTTTAACTGTCTGTCTGAAAACTATTATGAATAAACAATTCAAATACAACTTTCAACAACGGATCTCTTGGCTCTCGCATCGATGAAGAACGCAGCGTATAGAGATCGGAAGAGCACACGTCTGAACTCCAGT
+
CCCCCGGGGGGGGGGGGGGGGGGGGGGGGGGGGGGGGGGGGGGGGGGGGGGGGGGGGGGGGGGGGGGGGGGGGGGGGGGFFGGGGGGGGGGGFGGGGGGGGGGGGGGFFGGGGGGGGGGGGGGGGGGGGGGGFEFGGGGGGGGGGGFEGGGDGGGGF@FGGGGGGGGGGGGGGGGGGGGGGGGGGGGFGGG9EGCGGCFGGCFGFGGGGGGGGGGGGGGGGG7FGGGGGGGGDGFGGG6CFGGGGGGGGEFFGFGGGGGGGGGGGGDGGFGFACFD3C>EF4;?FFGF5>FFFBFFFFDF6
@M06045:235:000000000-JCY5N:1:1101:14200:6157 1:N:0:CTCAGA
GTTTCGCTTGGTCATTTAGAGGAAGTAAAAGTCGTAACAAGGTTTCCGTAGGTGAACCTGCGGAAGGATCATTAACACAATAATATCCAAAACCTTTTGGATCAACCCAACCTTAGTGAACTGTTTTTTACCTTAACTTTAATCTTTTAAACTAAACTCAATCTGATTTGTATAATGTCTGATCTTTTTTCTCGAATAACTTTGAGGAAAATAATTCTAACGTAATACAACTCTTAACAACGGATATCTTGGCTCTCGCATCGATGAAGAACGCAGCGTATAGAGATCGGAAGAGCACACG
+
CCCCCGGGGGGGGGGGGGGGGGGGGGGGGGGGGGGGGGGGGGGGGGGGGGGGFGGGGGGGGGGGGGGGGGGGGGGFEFGGGGGGGGGGGGGGGGGGGGGGGAEFGGGGBFFGGGCGFGGGGGGGGFGGFGGGGGGGGGGGGGGGFGGGGGFGGGGGGGGGGGGGGGGGGGGGGGAFGGCFDGFFGGGGGGGGGGFFF@GGGGD>DGF8CFGGFFGGGGGGGGGFFGCGGGGGGGFAGGGGGGDDEGGFGGGGGFGC?CGGCGGGGG>GGGGFFGFGFDEF:<6666@=3;55@FF:3;<?(
@M06045:235:000000000-JCY5N:1:1101:15053:6159 1:N:0:CTCAGA
GTTTCGCTTGGTCATTTAGAGGAAGTAAAAGTCGTAACAAGGTTTCCGTAGGTGAACCTGCGGAAGGATCATTACTGAGTGAGGGCCCCTCGGGGTCCAACCTCCCACCCGTGTTTAACGAACCGTGTTGCTTCGGCGGGCCCGCCTCACGGCCGCCGGGGGGCATCCGCCCCCGGGCCCGCGCCCGCCGAAGCCCCCTGTGAACGCTGTCTGAAGTATGCAGTCTGAGACAATTATTCAATTAATTAAAACTTTCAACAACGGATCCCTTGGTTCCGGCATCGATGCAGAACGCAGCGTA
+
CCCCCGGGGGGGGGGGGGGGGGGGGGGGGGGGGGGGGGGGGGGGGGGGGGGGGFGGGGGGGGGGGGGGGGGGGGGGGGGGDFGGGGGGGGGGGGDGGGGGGGGGGGGGGGGGGGGGGGGGGGGGGGEGGFGGDGF7FGEEGECFGGEGCGGGGGGEFGCGGGGGGGGGGGGGGGGGGGCGEGGGGGGGGGG*8CFGGGEF2:@<CEEE>ECFG?<6CGGFG7:<FCFFGFGF8FF?CC:FDCFGGGF*<FGGCCFF*3:*>CCCGDG*7>>56F<C:D))5<<E4<C)1==F5@EB954:(
@M06045:235:000000000-JCY5N:1:1101:27221:6197 1:N:0:CTCAGA
GTTTCGCTTGGTCATTTAGAGGAAGTAAAAGTCGTAACAAGGTCTCCGTTGGTGAACCAGCGGAGGGATCATTACAGAGTTGCAAAACTCCCTAAACCATTGTGAACGTTACCTAAACCGTTGCTTCGGCGGGCGGCCCCGGGGTTTACCCCCCGGGCGCCCCTGGGCCCCACCGCGGGCGCCCGCCGGAGGTCACCAAACTCTTGATAATTTATGGCCTCTCTGAGTCTTCTGTACTGAATAAGTCAAAACTTTCAACAACGGATCTCTTGGTTCTGGCATCGATGAAGAACGCAGCGTA
+
CCCCCGGGGGGGGGGGGGGGGGGGGGGGGGGGGGGGGGGGGGGGGGGGGGGGGGGGGGGGGGGGGGGGGGGGGGGGGFGGGGGGGGGGGGGGGGGGGGGGGGGGGGGGGGGGGGGGGGGGFGCGGGGGGGGGGGGGGGGGGGGGGGGGGGGGGGGGGGGGGGGGGGGGGGG>EGGGGGGGGDGGGGGGGEED8EGFGEFFFFFGGGGGGGGGGGGGGGGGGGGGFFGGFFGFGFGFGGGGCF7DCCFFGGGGGGGGFGGGCE<CGGGGGGGFFDFGFG?FFFFD:;C=F?*9>)<E>EFF3
@M06045:235:000000000-JCY5N:1:1101:6997:6217 1:N:0:CTCAGA
GTTTCGCTTGGTCATTTAGAGGAAGTAAAAGTCGTAACAAGGTCTCCGTTGGTGAACCAGCGGAGGGATCATTACAGAGTTGCAAAACTCCCAACCATTGTGAACCTACCTCACCGTTGCTTCGGCGGGTGGCTCCCACCGGGGCCGCGCCGGCCCCCGTGCCGGCAGCCCGTCAGAAGACCAAAACTCTTCGTCATCAGTGGCCTCTCTGAGTAACTTATACAATAAGTCAAAACTTTCAACAACGGATCTCTTGGTTCTGGCATCGATGAAGAACGCAGCGTATAGAGATCGGAAGAGC
+
CCCCCGGGGGGGGGGGGGGFGGGGGGGGGFGGGGGGGGGGGGGGGGDGGGGGGGGGGGGGGGGGGGGGGGGGGFGGGGGGGGGGGGGGGGGGGGGGGGGGGFGGGGGGGGGGGGGGGGGGGGGGDGGGGGGGGGGGGGFEGGGGGGGGGGGGGGGGGGFGGGGGGGGGGGGGGGGGGGGG6EGDEGGCF@CGDFGCEGFGEGGGCEGGGGGFGGCCE7CGGGFFDGGGGGDGC7<FGGGGGG7FGFGDGGGCFGFEFGFFC:7F<FFD*9C7FGFD@C:3>DFFFFG4*198=F:5:DFF(
@M06045:235:000000000-JCY5N:1:1101:11630:6232 1:N:0:CTCAGA
GTTTCGCTTGGTCATTTAGAGGAAGTAAAAGTCGTAACAAGGTCTCCGTTGGTGAACCAGCGGAGGGATCATTACAGAGTTGCGAAACTCCCAACCCTTTGTGAACGAACTAGTCAGTTGCCTCGGCGGGGAGCCCTTCAGGGGGTAGCCCGCCGGAGGACCACTAAACTCTTGAATTTTTGGCCTCTCTGAGTGATTACACAATGAATCAAAACCTTCAACAACGGATCTCTTGATTCTGGCATCGATGAAGAACGCAGCGTATAGAGATCGAAAGAGCACACGTCTGAACTCCAGTCAC
+
CCCCCGGGGGGGGGGGGGGGGGFGGGGGGGGGGGGGGGFGGGGGGGGGGGGGGGGGGGGGGGGGGGGGGGGGGGGGGGGGGGGGGGGGGGGGGGGGGGGGGGGGGGGGEGGGGGGGGGGGGGGGGGGGGGGGGGGGGGGGGGGGGGGGGGGGGGGGGGGGGGGGGCGGGGGGGGGFFGGGGGGGGGGCFGGGGGGGFGGGGGGGGGFGGGGGGGGDGGGGGGGGGGGG=CCGGGCCGGGGGGGGGGGF5CFDGGFGGGCDGGGGGGGGFGFFFDFGFGFF?CFFBFD>FFFFFFF).=<>>
@M06045:235:000000000-JCY5N:1:1101:23701:6240 1:N:0:CTCAGA
GTTTCGCTTGGTCATTTAGAGGAAGTAAAAGTCGTAACAAGGTTTCCGTAGGTGAACCTGCGGAAGGATCATTAATGTATATTGAATTTTATATTCTTTATCAACCCACACTGTGTACCTTTTTACTGTTGCTTCCATGGGACATGGCTCTGCCACGTCGGCCTTATGGCTGGTGAGCGCCCATGGGAGGAAAACAAAACTCTTTGTTACAATTGAAGTCTGTCTGAATTGTTTATATTAAACGTTAAAACTTTCAACAACGGATCTCTTGGTTCTCGCATCGATGAAGAACGCAGCGTAT
+
CCCCCGGGGGGGGGGGGGGGGGGGGGGGGGGGGGGGGGGGGGGGGGGGGGGGGGGGGGGGGGGGGGGGGGGGGGGGGGGGGGGGGGGGGGGGFGGGGGGGGGGGGGGGGGGGGGGGGGGGGGGGGGGGGGGGGGGGGGGFGCEGGGGGGGGGGGFGGGGGGGGGGGGGGGGGGGGGGGGGGGGGGGGFGGGGGGGGGGGGGGGGGGGGDGGGGGGGGGGGFGGGGGGFCFGGGGGGFGGGGGGDGGGGGGCFGGG7CFGGFGDGGGCFGG>FFG6CA<D3>DDAF+:6=F4FEFFFFFFF0
@M06045:235:000000000-JCY5N:1:1101:8018:6255 1:N:0:CTCAGA
GTTTCGCTTGGTCATTTAGAGGAAGTAAAAGTCGTAACAAGGTCTCCGTTGGTGAACCAGCGGAGGGATCATTACCGAGTTTACACTCATAACCCTTTGTGAACATTATAACTTGTTGCTTCGGCGGCTTCTTCGGGAGCCCGCCGGCGTTTCAGTATCTCTGTTTGTACCCGACGATACATCTGAGTGTTCTTAGCGAACTATAAAAACTTTTAACAACGGATCTCTTGGTTCTAGCATCGATGAAGAACGCAGCGTATAGAGATCGGAAGAGCACACGTCTGAACTCCAGTCACCTCAG
+
CCCCCGGGGGGGGGGGGGGGGGGGGGGGGGGGGGGGGGGGGGGGGGGGGGGGGGGGGGGGGGGGGGGDGGGGFFGGGDFFGGGGGFGF8FF9FFGGGGGGGGGGGFGFGCGGGGGGGDGFGCFGGGDEGGGGGGGGGGGGGGGGGGGGDGGGGGGEEFGGGGGGGG@FGGGGDGGGGGGGGGGGGGGDACCFGGGCGGGDEFFFCGGG9CGFGGFGCGGGG=5CEFGGGGGGFFGCEGGCG<CGGF7CF65CDDGDGEDDGCFGDF45C<DBFGFCFG:;FGF56?<FFFFFFFFFFF<>(
@M06045:235:000000000-JCY5N:1:1101:24064:6282 1:N:0:CTCAGA
GTTTCGCTTGGTCATTTAGAGGAAGTAAAAGTCGTAACAAGGTCTCCGTTGGTGAACCAGCGGAGGGATCATTACCGAGTTTACAACTCCCAAACCCCTGTGAACATACCACTTGTTGCCTCGGCGGATCAGCCCGCTCCCGGTAAAACGGGACGGCCCGCCAGAGGACCCCTAAACTCTGTTTCTATATGTAACTTCTGAGTAAAACCATAAATAAATCAAAACTTTCAACAACGGATCTCTTGGTTCTGGCATCGATGAAGAACGCAGCGTATAGAGATCGGAAGAGCACACGTCTGAA
+
CCCCCGGGGGGGGGGGGGGGGGGGGGGGGGGGGGGGGGGGGGGGGGGGGGGGGGGGGGGGGGGGGGGGGGGGGGGGGGGGGGGGGGGGGGGGEGGGGGGGGGGGGGGGGGGGGGGGGGGGGGGGGGGGGGGGGGGGGGGGGGGGGGGGGGGGGGGGGGGGGGGGGGGGGGGGGGGGGGGGGGGGGGFGGGGGGGGGGGGG9FGGGGGGGGGGGGFGGGGGGGGGGGGGGGGGGGGGGGGGGFGGGGGGGGGCGGGGGGGGG?DCDFDDCC<>@DEGFGFFFGFFFEGFFFFFF::@?4:AB
@M06045:235:000000000-JCY5N:1:1101:4330:6286 1:N:0:CTCAGA
GTTTCGCTTGGTCATTTAGAGGAAGTAAAAGTCGTAACAAGGTCTCCGTTGGTGAACCAGCGGAGGGATCATTACAGAGTCTTCTGAACTCCAAACCATTGTGAACATATCATGTTGCTTCGGCGGGATGCCGGGTGGACCAGCGCCCCCGCGCCGCCCGCCGGAGGCCAAACTCTTGTTTTCTAGCGGAATCTTCTGAGTCTTTATAAATAAGCAATCAAAACTTTCAGCAACGGATCTCTTGGCTCTGGCATCGATGAAGAACGCAGCGTATAGAGATCGGAAGAGCACACGTCTGAAC
+
CCCCCGGGGGGGGGGGGGGGGGGGGGGFFGGGGGGGGGGGGGGGGGGGGGGGGGGGGGGGGGGGGGGGGGGGGGGGGGGGGGGGGGGGGGGGGGGGGGGGGGGGGGGGGFGGGGGGDGGGGGGGGGGGGGGGGGGGGGGGGGGGGGGGGGGGGGGGGGGGGGGGGGGGGGGGCFGGGGGFGGGGGGGGGGGGGGGG7?CFF:FGGGGD7CEFGGGGGGGGGFGGGGGGGGGGGGGGCEEGGFC*<F4<FGGF4CGGGG7*:AFCFGC3<7))056F4769=D@))75@?6FFFBFF?FAD2
@M06045:235:000000000-JCY5N:1:1101:13987:6288 1:N:0:CTCAGA
GTTTCGCTTGGTCATTTAGAGGAAGTAAAAGTCGTAACAAGGTCTCCGTTGGTGAACCAGCGGAGGGATCATTACCGAGTCTAAACAACTCATCAACCCTGTGAACATACCTAAAACGTTGCTTCGGCGGGAACAGACGGCCCCGTGAAACGGGCCGCCCCCGCCAGAGGACCCCCTAACTCTGTTGCTATATGTATCTTCTGAGTAAACAAGCAAATAAATTAAAACTTTCAACAACGGATCTCTTGGTTCTGGCATCGATGAAGAACGCAGCGTATAGAGATCGGAAGAGCACACGTCT
+
CCCCCGGGGGGGGGGGGGGGGGGGGGGGGGGGGGGGGGGGGGGGGGGGGGGGGGGGGGGGGGGGGGGGGGGGGGGGGGGGGGGGGGGGGGGGGGGGGGGGGGGGGGGGGGGGGGGGGGGGGGGGGGGGGGGGGGGGGGGGGGGGGGGGGGGGGGGGGGGGGGGGGGGGGGGGGGGGGGGGGGGGGGGGGGGGGGGGGGGGGGGGGGGGGGGGGGFGGGGGGGGGGGGGGGGGGGGGGGGGGDEGGGGDFGGGGGGGGGGGGGGGGGGGGGGFFC5CDGFFFGFFFFDFFFF>FFFFFFFF7
@M06045:235:000000000-JCY5N:1:1101:6284:6316 1:N:0:CTCAGA
GTTTCGCTTGGTCATTTAGAGGAAGTAAAAGTCGTAACAAGGTCTCCGTTGGTGAACCAGCGGAGGGATCATTACTGAGTACTACACTCTCTACCCTTTGTGAACTATTATACCTGTTGCTTCGACGGCGCCCGCAAGGGTGCCCGCCGGTCTCATCAGAATCTCTGTTTTCGAACCCGACGATACTTCTGAGTGTTCTTAGCGAACTGTCAAAACTTTTAACAACGGATCTCTTGGCTCCAGCATCGATGAAGAACGCAGCGTATAGAGATCGGAAGAGCACACGTCTGAACTCCAGTCA
+
CCCCCGGGGGGGGGGGGGGGGGGGGGGGGGGGGGGGGGGGGGGGGGGGGGGGGGGGGGGGGGGGGGGGGGGGGEGGGFGGGGGGGGGFGGGGGGGGGGGGEGGGGGFFGFGGGGGGGGGGGGGG<CFGGGGGGGGGGG?GFGEGGGGGGGGGGGGGGGGAFGGAFFGFGGGGGGGGEGGGGGDGGGGFGGGGGGGFGGGGGFGGGGGGGGGGGGGGGGGFGGGGGFGGG5EGGFGGF+0<:DGGFGFGFGGGGGFGGGGGGGG5DGGDFFGFFD37BGFFFG>5:>DFFF=F??F@BFF?)
@M06045:235:000000000-JCY5N:1:1101:14412:6341 1:N:0:CTCAGA
GTTTCGCTTGGTCATTTAGAGGAAGTAAAAGTCGTAACAAGGTTTCCGTAGGTGAACCTGCGGAAGGATCATTACCGTGCCCGCGAGTGCCGGCCCCCCCTCGAAACCGAGGAGGCGATTGGCCGGCGCCGCGTTCGGCCCAACCGTGTCTATCTGAACCTGTTGCTTCGGCGGGCCTGCGGGTCTTGCTCGCTGCCGGGGGCCCCTGCGGTTCCGGGCGCGTGCCCGCCGAAGACGCCTAGAACTACTGTTGAAGTTGGCGGTCTGAGTAGGCTTGATAATCATTAAAACTTTCAACAAC
+
CCCCCGGGGGGGGGGGGGGGGGGGGGGGGGGGGGGGGGGGGGGGGGGGGGGGGGGGGGGGGGGGGGGGGGGGGGGGGGFGGGGGGGGGGGGGGGGGGGGGGGGGGGGGGGGG7FGGGGGGGGGGGGGGGGGGGGGGEGGEFCGGGGGGGEGFGGGG?GGGGGGGGGGGGGGGEGGGGGGGGGGGGGGDFGGGGEGGGGDGGDEEGGGGGEEEGGGGEGGCCEGCEGCE5EG5C=EFGEE*:C6>F+*9ECGGG7DEFGGGGEC5CGG:F7:@BC6*77=*=CFFFFDFF=F?FFBFFB<?(
@M06045:235:000000000-JCY5N:1:1101:23321:6344 1:N:0:CTCAGA
GTTTCGCTTGGTCATTTAGAGGAAGTAAAAGTCGTAACAAGGTCTCCGTTGGTGAACCAGCGGAGGGATCATTACCGAGTACTATAACTCATAACCCTTTGTGAACCTTTATACCTGTTGCTTCGGCGGCGCGCCTCCCGGGGCGTGCCCGCCGGTATCATCAGAATCTCTGTTCGAACCCGACGATATTTCTGAGTGTTCTAAGCGAACTGTTAAAACTTTCAACAACGGATCTCTTGGCTCCAGCATCGATGAAGAACGCAGCGTATAGAGATCGGAAGAGCACACGTCTGAACTCCAG
+
CCCCCGGGGGGGGGGGGGGGGGGGGGGGGGGGGGGGGGGGGGGGGGGGGGGGGGGGGGGGGGGGGGGGGGGGGGGGGGGGGGGGGGGGGGGGGGGGGGGGGGGGGGGGGGGGGGGGGGGGGGGGGGGGGGGGGGGGGGGGGGGGGGGGGGGGGGGGGGGGGGGGGGGGGGGGGGGGGGGGGGGGGGGGGGGGFFGGGGFGGGGGGGGGGGGGGGGGGGGGGGGGGGGGGGGGGGGGGGGGGGGGGGGGGGGGGGCEGGFGGGCDGGCD37DFFGFGFGFFFGFFFFGF>FFFFFFFFFFF,
@M06045:235:000000000-JCY5N:1:1101:6083:6372 1:N:0:CTCAGA
GTTTCGCTTGGTCATTTAGAGGAAGTAAAAGTCGTAACAAGGTTTCCGTAGGTGAACCTGCGGAAGGATCATCAATAGTTCCAAAAATTATTATACCTTCTTGTGAACTGTTTTGTTGTACGGATGTTCATATGGTGTCTATTGTCTTGACGGATGATTATGATGCCGTGTGAATGTCTATATGTCATCATTACAAACTCTGTTTAAAATATATAAAAGTCTAATGCAGTTAAGCATGTTGTAGTATTTTGAACTGTTAGTAATAACGGTGATTTATACGCAATTTGTCATTATAAACTAA
+
CCCCCGGFGGGFGGGGFGGGGGGGGGGGGGGGGGGGGGFGGGFCFGGGGGGGGGGGGGGGGGGGGGGGFGGGGGGGGGGGGGGGGGGFGGGGGGGGGGGGGGGGGGGGGFFCGGGEFFGDFGGGGGGGGGGGGGGGGGGGGGGGGGGGGGGGGGGGGFGFGGGGGGDFGEEFGGGGGGEGGGGGGGGDGGGGGGFGGGCFGGGEFGGGGGGGGGGFFGGFGFGGGGFFGCDCGGGGGGBFD0BFEEG@EGGGGGGGCECFCEGGGG>DCCFF+CAGFFFFF<DFFFCFFFFFFCCFEA?A;
@M06045:235:000000000-JCY5N:1:1101:21574:6397 1:N:0:CTCAGA
GTTTCGCTTGGTCATTTAGAGGAAGTAAAAGTCGTAACAAGGTTTCCGTAGGTGAACCTGCGGAAGGATCATTAATGAATAACTTGATGTGGTTGTAGCTGGCTCTTAGGAGCATGTGCACGCCCGTCATCTTATCTTTCCACCTGTGCACACTATGTAGATCTGGATAACTCTCGCTCTTCTGGGCGGAAACAAGGATTGCTGCGTCGCAAGGCCAGCTCTCTTTGAATTTCCAGGTCTATGTTATTACAAACTCCAATTGAATGATGAAGAATGTAGTCAATGGGCTTCGTGCCTATAA
+
CCCCCGGEGGEGGFGGGGGGGGGGGGGGGGGEGGGGGGGGGGGGGGGGGGGGGFGGFGGGGGGG>FGGGGGGGGGGGGGGGGGGGGGGGGFGGGGGFGFGGGGGGGGGGFFGGGGGGGGGGGGFGGGGGGFGGGGGGGGGGGGGGGGGGGGGGGGGGGFFFGGGGGGGFGGGGFGGGFGGGGGGGFGGGGGGGGGGGECDGGGGGGGGGGEGGGG8FGGEFGGGGGGF<CCGFFFGGGGGGGGGGGGGGGFGGGGGFCGGGGCGGFCFGDGFF4ADBC7@=F==BFCF>>FFF>EFFF>FD
@M06045:235:000000000-JCY5N:1:1101:16909:6400 1:N:0:CTCAGA
GTTTCGCTTGGTCATTTAGAGGAAGTAAAAGTCGTAACAAGGTCTCCGTTGGTGAACCAGCGGAGGGATCATTACCGAGTTTACAAACTCCCAAACCCTTTGTGAACCTTACCATATTGTTGCTTCGGCGGGACCGCCCCGGCGCCTTCGGGCCCGGAACCAGGCGCCCGCCGGAGGCCCCAAACTCTTATGTCTTTAGTGGTTTTCTCCTCTGAGTGACACATAAACAAATAAATAAAAACTTTCAACAACGGATCTCTTGGTTCTGGCATCGATGAAGAACGCAGCGTATAGAGATCGG
+
CCCCCGGGGGGGGGGGGGGGGGGGGGGGGGGGGGGGGGGGGGGGGFGGGGGGGGGGGGGGGGGDGGGGGGGGFGGGGGGGGGGGGGFFGGGGGGGGGGGGGGGGGGGGGGGGGGGFGGGGGEGGGGGGGGGGGGGGGGGGGGGGGGGGGGGGGGGCGGGGGGGGGGGGGGGG@FCGGGECGCGGGGGGGGGGGGFGGGGGCGGFGGGEGFFF@@:FGGGF?FCF7EGGGGFCCFGCGFFGFDGFF7:FGCF47CG=7+:CDFF:77CCFG47?D?77:F7=FFFDFGD55>B4*96)9<?4
@M06045:235:000000000-JCY5N:1:1101:11080:6407 1:N:0:CTCAGA
GTTTCGCTTGGTCATTTAGAGGAAGTAAAAGTCGTAACAAGGTCTCCGTTGGTGAACCAGCGGAGGGATCATTACCGAGTTATACAACCCATCAACCCTGTGAACATACCTAAAACGTTGCTTCGGCGGGAACAGACGGCCCTGTAACAACGGGCCGCCCCCGCCAGAGGACCCCTAACTCTGTTTTTATAATGTTTTTCTGAGTAAACAAGCAAATAAATTAAAACTTTCAACAACGGATCTCTTGGCTCTGGCATCGATGAAGAACGCAGCGTATAGAGATCGGAAGAGCACACGTCTG
+
CCCCCGGGGGGGGGGGGGGGGGGGGGGGGGGGGGGGGGGGGGGGGGGGGGGGGGGGGGGGGGGGGGGGGGGGGGGGGGGGGGGGGGGGGGGGGGGGGGGGGGGGGGGGGGGGGGGGGGGGGGGGGGGGGGGGGGGGGGGGGGGGGGGGGGFGGGGGGGGGGGGGGGGGGGGGGGGGGGGGGGGGGGGGGGGGGGGGGGGGGGGGGGGGGGGGGGGGGGGGGCFGGGGGGGFFGGGGGGGGGGGGGGCFGGGGGCDGGGDGGGGGGGGGGG<>DGFG>G?FFGFFFFGFFFFFFFFFFFF?3
@M06045:235:000000000-JCY5N:1:1101:20262:6410 1:N:0:CTCAGA
GTTTCGCTTGGTCATTTAGAGGAAGTAAAAGTCGTAACAAGGTCTCCGTTGGTGAACCAGCGGAGGGATCATTACCGAGTTTACAACTCCCAAACCCCTGTGAACATACCTATACGTTGCCTCGGCGGATCAGCCCGCGCCCCGTAAAAAGGGACGGCCCGCCCGAGGACCCCTAAACTCTGTTTTTAGTGGAACTTCTGAGTAAAACAAACAAATAAATCAAAACTTTCAACAACGGATCTCTTGGTTCTGGCATCGATGAAGAACGCAGCGTATAGAGATCGGAAGAGCACACGTCTGA
+
CCCCCGGGGGGGGGGGGGGGGGGGGGGGGGGGGGGGGGGGGGGGFGGGGGGGGGGGGGGGGGGGGGGGFGFGGGGGGGGGFGGGGGGGGGGGGGGGGGGGGGGGGGGGGGGGGGGGGGGGGGGGGGGGGGGGGGGGGGGGGGGGGGGGGGGGGGGGGGGGGGGGGGGGGGGGGGGGGGGGGGGGGGGGFFFGFGGGGGGGGGFFFGGGCGGGGGGGGGGGGGGG7FGGGGFGGGGGGEG=EFGGGGGCC?>>FGCFFCFGCCFGGC7CGGGFF7>5FFFFFGF@@:D50<F:5>F<::?B6
@M06045:235:000000000-JCY5N:1:1101:8703:6414 1:N:0:CTCAGA
GTTTCGCTTGGTCATTTAGAGGAAGTAAAAGTCGTAACAAGGTCTCCGTTGGCGAACCAGCGGAGGGATCATTACCGAGTTATTACTCCAAACCCTTTGTGAACCTTACCTTTTTGTTGCTCGGCGCACCGCGGGCCGCGGCTTCGGCCCGTCCCGCAGCGCGCCAGAGGACCCAACTCTTCAATTTATAGCGTACCTTCTGATGTACAAAACAAACAAGTTAAAACTTTCAACAACGGATCTCTTTGTTCTGGCATCGATGAAGAACGCAGCGTATAGAGGTCGGAAGAGCACACGTCTG
+
CCCCCDEFFGGGGFGGGGFFGFFFGEFGCFFCFFEFGGAGGGDGGGDFGGEGGGDGGG<FGDEGGGGEFGEDCFGCE7CFGFFGFFG<F<=E=FEGFFFCC9FEF@FGGFGGGGFGGF=9,E:++=FFGGEEG:F7FFECCF7:DCFGC:<CFCE<F:<@FCFCDF@FF=+=FE8@?*<FEFCG:@FGGGGGGGGGGGGCF7:++<0<+++AF5C*:*:@:CF<7?F8FCG+<?F**:51:D?*<<*:AA*:>C90:6C09EC7C7CCCGGFB55*09@FF*/)53)770.5))7;604((
@M06045:235:000000000-JCY5N:1:1101:22559:6426 1:N:0:CTCAGA
GTTTCGCTTGGTCATTTAGAGGAAGTAAAAGTCGTAACAAGGTCTCCGTTGGTGAACCAGCGGAGGGATCATTACCGAGTACTATAACTCATAACCCTTTGTGAACCTTTATACCTGTTGCTTCGGCGGCGCGCCTCCCGGGGCGTGCCCGCCGGTATCATCAGAATCTCTGTTCGAACCCGACGATATTTCTGAGTGTTCTAAGCGAACTGTTAAAACTTTCAACAACGGATCTCTTGGCTCCAGCATCGATGAAGAACGCAGCGTATAGAGATCGGAAGAGCACACGTCTGAACTCCAG
+
CCCCCGGGGGGGGGGGGGGGGGGGGGGGGGGGGGGGGGGGGGGGGGGGGGGGGGGGGGGGGGGGGGGGGGGGGGGGGGGGGGGGGGGGGGGGGGGGGGGGGGGGGGGGGGGGGGGGGGGGGGGGGGGGGGGGGGGGGGGGGGGGGGGGGGGGGGGGGGGGGGGGGGGGGGGGGGGGGGGGGGGGGGDGGGGGGFGGGGFGGFCFGGGGGGGGGGGGGGGGGGGGGGGFGGGGGGGGGGCGGFGGGGGGGGGGGFFFCFFGDGDGDDGGGGFFFCFGFGFFFG>FFFGFFFFFFFFFFF:?.
@M06045:235:000000000-JCY5N:1:1101:10727:6433 1:N:0:CTCAGA
GTTTCGCTTGGTCATTTAGAGGAAGTAAAAGTCGTAACAAGGTCTCCGTTGGTGAACCAGCGGAGGGATCATTACCGAAGTTACCTTCAAAACCCACTGTGAACCTTACCTCTTGCCGCGTTGTCTCGGCGGGAGGCGGTGGGCGTCTCGCGCCCCCAGCGGGCCGTGCCGCTCCCGTCCCCGCCGGCGGCGCCAAACTCTAAATTTACAGCGGACTGTACGTTCTGATTTACAAAAAAAAACAAGTTAAAACTTTCAACAACGGATCTCTTGGTTCTGGCATCGATGAAGAACGCAGCTT
+
CCCCCGGGGGGGGGGGGGGGGGGGGGGGGGGGGGGGGGGGGGGGGGGGGGGGGGGGGGGGGGGGGGGGGGGFGGGGGGGGGGGGGGGGGGGGGGGGGGGGGGGGGGGGGGFGGGGGGGGGEGEGGGGGGGGGGGGGGGGFGGGGGGGGGGGGGGGGGGGGGGGGGGGGGGGG8EGGGDGGGGDGGGGGGGG>EGGDFGGGEGGCECFGG?FC>E8CEGFFGGGGFDGFGCGFGGGGG8EGGG*7C62:CCFFGGGGGGGGGGGDDCC<7CF=*9FC?CFFFFFFF:DB4?**9)8B1)(()
@M06045:235:000000000-JCY5N:1:1101:25570:6445 1:N:0:CTCAGA
GTTTCGCTTGGTCATTTAGAGGAAGTAAAAGTCGTAACAAGGTTTCCGTAGGTGAACCTGCGGAAGGATCATTACAAAATATGAATGTGGCTGCGGTAGAATTGAATGCTTTTGTGTTTGATTCTCTCAGTTACTTGAGCCCACTCCTGAAAGGGAGATGGACAGCATACAGTGACTCTTTTGTTGCTGTGTGTGACATAGACTTTATATCATGACTTATTTCTATTTTAAAATAACCAAAACTTTTAACAATGGATCTCTTGGCTCTTGCATCGATGAAGAACGCAGCGTATAGAGATCG
+
<BCCCGGCFGGGGGG9FCFEGFGGGDCEEGGGGGGGGGF<FGGGGFFFFFGGEFFDFFGDGEDFC7@8EGFAC@EEED<CFGGGGFGDGFGGGDFGGCGGGGDEFCGGGGE<CFEF<,:CFFEEFCGGGGGGFGGGGGGFBDGGCFGGGFFGGGGGGEGC<?F@EFAFGFGAFGFGCEFGFGGGFBEFGGGFFGGGGGE9DF@EA;DDFBC9EFEGGGF7CEFGCGDFEFEAFG9FAFGF>FFGGFGFFFG*7:FDG?8:CFGCC40;:CCFFG?C6CF+8CFFF>::B>:B>6AACA;<;
@M06045:235:000000000-JCY5N:1:1101:5372:6455 1:N:0:CTCAGA
GTTTCGCTTGGTCATTTAGAGGAAGTAAAAGTCGTAACAAGGTTTCCGTAGGTGAACCTGCGGAAGGATCATTCATAATAAGTGTTTATGGCACTTCTTAAATCCATATCCACCTTGTGTGCAATGTCAGCCGTTTTCTTTATGAAAGCGGCCAAACATCAACTTATTTTTTAACTGTCTGTCTGAAAACTATTATGAATAAACAATTCAAATACAACTTTCAACAACGGATCTCTTGGCTCTCGCATCGATGAAGAACGCAGCGTATAGAGATCGGAAGAGCACACGTCTGAACTCCAGT
+
CCCCCGGGGGGGGGGGGFGGGGGGGGGGGGGGGGGGGGGGGGGGGGGGGFGGGGGGGGGGGGGGGGGGGGGGGGGGDGGGGGGGGGGGGGGGFGGGGGGGGGGGGGGGGGGGGGGGGGGGGGGGGGGGGGGGGFFGGGGGGGGGGGGGGGGGEFCGGGGGGGGGGGGGGGGGGGGGGGGGGGGGGGGFGGGGGFGGGGFGGFFFFGGGGGEFGGGGGGGGGGGGGGGGGGGGGGGGGGGFFGGGGGGDEGCFFF>CFDFGGGGGGGDGGFFF=>AGFGD>AFFFFFGFFFFFFFFFFFFF6
@M06045:235:000000000-JCY5N:1:1101:24976:6471 1:N:0:CTCAGA
GTTTCGCTTGGTCGTTTAGAGGAAGTAAAAGTCGTAACAAGGTCTCCGTTGGTGAACCAGCGGAGGGATCATTACAGAGTTGCAAAACTCCCAAACCATTGTGAACGTTACCTAAACCGTTGCTTCGGCGGGCGGCCCGGGTCCTTCCCGGCGCCCCTCGGCCCTCGCGGGCGCCCGCCGGAGGAAAACCAAACTATTGCATTGTATGGCCTCTCTGAGTCTTCTGTACTGAATAAGTCAAAACTCTCAACAACGGATCTCTTGGTTCTGGCATCGATGAAGAACGCAGCGTATAGAGATC
+
CCCCCGGGGGGGGGGGGGGGGGGGGGGGGGGGGGGGGGGGGGGGGGGGGGGGGGGGGGGGGGGGGGGGGGGGGGGGGGGGGGGGGGGGGGGGGGGGGGGGGGGGGGGGGGGGGGFGGGGGGGGGGGGGGGGGGGGGGGGGGGGGGGGGGGGGEGGGGGGGDGGGGGDFEGDGGGGGGEGGGDGGGGGGGGGGCFFFGGGG+<CGGGGDGGGFGFGC90:CFGGFFGG9C:9:EC7EGFGDGFGGCFCGFGFC79/>DCG*7C>D*2>7>:7?F>6779@??>=@4)9))>DF>>4*-/<4.
@M06045:235:000000000-JCY5N:1:1101:11459:6475 1:N:0:CTCAGA
GTTTCGCTTGGTCATTTAGAGGAAGTAAAAGTCGTAACAAGGTCTCCGTTGGTGAACCAGCGGAGGGATCATTACCGAGTTTACAACTCCCAAACCCCTGTGAACATACCTATACGTTGCCTCGGCGGATCAGCCCGCGCCCCGTAAAAAGGGACGGCCCGCCCGAGGACCCCTAAACTCTGTTTTTAGTGGAACTTCTGAGTAAAACAAACAAATAAATCAAAACTTTCAACAACGGATCTCTGGGTTCTGGCATCGATGAAGAACGCAGCGTATAGAGATCGGAAGAGCACACGTCTGA
+
CCCCCGGGFFEGGGGGGGGGGFGGFCEFGGGGFGGGGGFGGGGFGGGGGGGGGCGFGGGGGGGDGEGFGGGGGGGFGEG:@DFGGGGGGFGGGFCFGGGFEAFGGGGGGFGGFGFGFGGGGEGDGGCGGGGCFGFGGGDFFGDEFGEGGGG+<FGGGGEGDGGGGDCE@FGDGD7FGGFFGDF9FGG<FEFCC:FG;@<CCEGGGGGGGDE5AFGFGGDF?EC9CFEGGF@F@G5*8=E*::FFG6CDE*:CD**:CECFF+:*>FFDD)1<>*079F?@**9>)>C;:FFF5457,).4)
@M06045:235:000000000-JCY5N:1:1101:24704:6476 1:N:0:CTCAGA
GTTTCGCTTGGTCATTTAGAGGAAGTAAAAGTCGTAACAAGGTTTCCGTAGGTGAACCTGCGGAAGGATCATTACTGAGTTTATAAGGGGGTCTTTTTGTTGGTTGTTTTTTTGACGATCAATTAAAAATTCCTTCTTTCTTCTCTTCACCCTTTGTTATTATTTGTACAAGTTGCTTTGGCAGTTGATTTTGTTATCTTCTGCCAAACGGCTTTTTCAAACACTTTGTTATCCAACAATTAAGATATCTTTTGTCTAATTCTTACGACTTGAATAAGTATGTAAAACTTTCAACAACGGA
+
CCCCCGGGGGGGGGGGGGGGGGGGGGGGGGGGGGGGGGGGGGGGGGGGGGGGGGGGGGGGGGGGGGGGGGGGGGGGGEFFGGGGGGGGGGGGGGGGGGGGGGGGGGGGGGGGGEGGGEEGGGGGGGGGGGGGGGGGGGGGGGGGGGGGFGGGGGGGGGGGGGGGGGGGGGGGGGGGGGGFGGGGGGGGGGGGGGGFGGGGGGGG@FCGGGGGDGGGGGGGGGGGGGGGGGGCFFGGGFGGGGGGGGGGGGGGGGGGGGGGGGGGGGGFDGGFFGFGFGFFFGFFFFFFFFFFFFFFBFF93
@M06045:235:000000000-JCY5N:1:1101:19330:6486 1:N:0:CTCAGA
GTTTCGCTTGGTCATTTAGAGGAAGTAAAAGTCGTAACAAGGTCTCCGTTGGTGAACCAGCGGAGGGATCATTACCGAGTTTACAACTCCCAAACCCAATGTGAACGTTACCAAACTGTTGCCTCGGCGGGATCTCTGCCCCGGGTGCGTCGCAGCCCCGGACCAAGGCGCCCGCCGGAGGACCAACCAAAACTCTTATTGTATACCCCCTCGCGGGTTTTTTATAATCTGAGCCTTCTCGGCGCCTCTCGTAGGCGTTTCGAAAATGAATCAAAACTTTCAACAACGGATATCTTGGTTC
+
C@CCCGGGGGGGGGGGGGGGGGGGGFGGGGGFGGGGGEGFGCGGGGFGFFFGCFGGGGGEFGGGGGGGGGGGGGGGGGEEGGGGGGGGD=F<EGGGDGGFGGGFFFFFGFEAEF@EGGGCEGGEGGGGGEGGGGGGFD@DFFGGGGGEEFGGGGGGGGGGDGGGGGFCFD:FGEGDE7CFGGGDGGGGGG*;FFDEE?7FC@@@FGF68CCC8CG*C:8CEGEGGGG?0C<C+AFGF+<9:5=)>5<DFGD*9CDF)/9CCE<FD3>0*:*76CFD>CFF=DF*9FGFFD>)9@?4.6),)
@M06045:235:000000000-JCY5N:1:1101:24542:6549 1:N:0:CTCAGA
GTTTCGCTTGGTCATTTAGAGGAAGTAAAAGTCGTAACAAGGTAACCGTAGGTGAACCTGCGGTTGGATCATTAGAAAATTTGAAGCTCTGCTTCAGAAACACTGTGTGCACCGTTATCTGTCTCTGGCAGGATCAGGGAAGCAGCAATGCTACCCCCCTGCCAAAGGAGTGGGGACTCCCCTCGTGGGAGACCTCGCTCCTGTTGATGAACACTTTGTCTGTTTTTATTCTGTCTGAAACTTTTCTTCACCTTGTGTGAGAAATTGAAAACAACTTTTGGCAACGGATCTCTTGGCTCTC
+
CCCCCGGGGGGGGGGGGGGGGGGGGGGGGGGGGGGGGGGGGGGGGGGGGGGGGDGGGGGGGGGGGGGGGGGGGGGGGGGGGGGGGGGGGGGGGGGGGGGGGGGGGGGGGGGGGGGGGGGGGGGGGGGGGGGGGGGGGGGGGGGGGGGGGGGGGGGGGGGGGGGGGGGGGGGGGGGGGGGGGGGGGGGGGGGGGGGGGGEGGGGGGGGGGGGGGGGGGGGGGGGGGGGGGGGGGFGGGGGGGGGGGGGGGGGGGGGGFFFGFGGGGGGGGGGFFFFGFGFFFGFFF@GEFFFFFFFFFFFF>
@M06045:235:000000000-JCY5N:1:1101:16356:6558 1:N:0:CTCAGA
GTTTCGCTTGGTCATTTAGAGGAAGTAAAAGTCGTAACAAGGTCTCCGTTGGTGAACCAGCGGAGGGATCATTACAGGACTCGCAAGACTCCTACAACCCTGTGAACCTACTATACGAACGTTGCTTCGGCGGGTGCGCCCCGGGGATTCGTTCCCGCGGCGCGTCAGCCCGCCGGCAGCCTACAAATTCTGTTTCTTTGCGTTGGCATCTCGAGAAAAACAAATAAGTTAAAACTTTCAACAACGGATCTCTTGGTTCTGGCATCGATGAAGAACGCAGCGTATAGAGATCGGAAGAGCC
+
CCCCCGGGGGGGGGGGGGGGGGGGGGGGGGGGGGGGGGGGGGGGGGGGGGGGGGGGGGGGGGGGGGGGGGGGGGGGGGGGGGGGGGGGGGGGGGGGGGGGGGGGGGGGGGGGGGGGGGGGGGGGGGGGCGGGGGGGGGGGGGGGGGGGGGGGGGGGGGGGGCGEGGEGGGGGGGGGGEGGGGGGCGGGGFCE9FGGGGGGGGEG*AFCFF+<CCGEDGFGDDFGGGGFGGGGGGFFGGGGGGGGGCCD:EFGGGGCCCFGGGFFGGGDGDDFFG@5<3>>DDFEDFGB64=FFDEBFF<B(
@M06045:235:000000000-JCY5N:1:1101:17575:6573 1:N:0:CTCAGA
GTTTCGCTTGGTCATTTAGAGGAAGTAAAAGTCGTAACAAGGTTTCCGTAGGTGAACCTGCGGAAGGATCATTAGTGAACGCCCTCACGGGCTTATAACTATTCCAAACCTCTGTGAACCGTGCCCTTCGGGGCTATTTTACAAACATGGTGTAATGAACGTCATATATCATAACAAAACAAAACTTTCAACAACGGATCTCTTGGCTCTCGCATCGATGAAGAACGCAGCGTATAGAGATCGGAAGAGCACACGTCTGAACTCCAGTCACCTCAGAATCTCGTATGCCGTCTTCTGCCTG
+
CCCCCGGGGGGGGGGGGGGGGGGGGGGGGGGGGGGGGGGGGGGGGGGGGGGGGGGGGGGGGGGGGGGGGGGGGGGGGGGGGGGGGGGGGGGGGGGGGGGGGGGGGGGFGGGGGGGGGGGGGGGGGGGGGGGGGGGCFGGGGGGGGGGFGGGGGGGGGFGGGGGGGGGDFFGGGGGGFGGGGGGGGGGGGGGGGGGGGGGGGGGGGGFFGFGGGGGGGGGGGGGGGGGEDGDGEGGGGGGGGGGGGGGFEGGGGGGGGGGGGE7DFFGGGGGFFF:FFG/**07@)79?FFFDF>9B)9)4)
@M06045:235:000000000-JCY5N:1:1101:21533:6581 1:N:0:CTCAGA
GTTTCGCTTGGTCATTTAGAGGAAGTAAAAGTCGTAACAAGGTTTCCGTAGGTGAACCTGCGGAAGGATCATTACTGGGAAAATGTCCCCCTCGGTTGACAGCTGCTGCTTCTTGCCACTGGGCAAGGGTGGCAGTGATCCCGTCACCATGCAAAGATGCCCCAGTTGCCTTGGCAGGTGCCACAACATGTCAGTTGGTGCATGCTTGTGTCATCTGGCACTTGGCCCCATCATCAGCAGAAATGCCCTGCCAAAGGACCAAACTTTGAAACTCTTGCGATACAGACCAGCCGCTTGCTGG
+
CCCCCEGEGGGGGGGFGGGGGFGGGFEGGGFFGGGGFGGDGGGGGGGGGGFGFFGGGGGGGGGGGEEFFGGFGGGGGGGGGGGGGEEEEFGGEGGFCCGGGGGGGGFAFGFCCDGFEGGGGGGFGEGGG8FE<ACE=?5BEFEE=FDGGGGGGGGGGGEC8FGGGEGE?FD9,FB>CF=FAFGGFGEGGGDAB9@CED48CGGDG;EBBDG9=;ABF;,,>6DC:?@CEECCFGG9FGF,C*6DCE4;0AF;>*>FFE89:C4*;DF>7CGAFC=>4>DEF<>B?=<5555)8>>53).62
@M06045:235:000000000-JCY5N:1:1101:9551:6595 1:N:0:CTCAGA
GTTTCGCTTGGTCATTTAGAGGAAGTAAAAGTCGTAACAAGGTAACCGTAGGTGAACCTGCGGTTGGATCATTAGAAAATTTGAAGCTCTGCTTCAGAAACACTGTGTGCACCGTTATCTGTCTCTGGCAGGATCAGGGAAGCAGCAATGCTACCCCCCTGCCAAAGGAGTGGGGACTCCCCTCGTGGGAGACCTCGCTCCTGTTGATGAACACTTTGTCTGTTTTTATTCTGTCTGAAACTTTTCTTCACCTTGTGTGAGAAATTGAAAACAACTTTTGGCAACGGATCTCTTGGCTCTC
+
CCCCCGGCGGGGGGGGGGGGGGGGGGGGGGGFGGGGGGGGFGGGGGGGGGGGGGGGGGGGGGGGGGGGGGGGGGGGGGGGGGGGGGGGGGFGGGGGGFFGGGGGGGGGGGGGGGGGGGGGGGGGGGGGGGGGGGGGGGGGGGGGGGGGGGGGGGGGGGGGGGGGGGGGGGGGGGGGGGGFFGGGGGGGGFGGGGGGGGGGGGGGFGGGGGGGFGGGGGGGGGGGGGGGGGGGGGGGGGGGFGCCEGGGGGGGGGGGFGGCCFGGGGGGGGGFFGFGFGFADCF@FECDDFFFFFF??FDF7
@M06045:235:000000000-JCY5N:1:1101:12436:6597 1:N:0:CTCAGA
GTTTCGCTTGGTCATTTAGAGGAAGTAAAAGTCGTAACAAGGTCTCCGTTGGTGAACCAGCGGAGGGATCATTACCGAGTTATACAACTCCCAAACCCACTGTGAACCTTACCTCAGTTGCCTCGGCGGGACCGCCCCGGCCGCCGCGCAAGCGGCGCCGGACTCCAAGGCGCCCGCCGCAGGGACCCAAAACTCTTTTGCATTACGCCCAACGGCGGGAATTTTTTTCTCTGAGTGCATAAGCAAAACAAATGAATCAAAACTTTCAACAACGGATCTCTTGGTTCTGGCATCGATGAAG
+
CCCCCGGGGGGGGFGGGGGGGGGGGGGGGGGGGGGGGGGEFGGGGGGGGGGGGGGGGGGGGGGGGGGGGGGGFCFGGGGDFGGGGGGFFFFGGCFGGGGGGGGGGGGGGGGFGFGGGGGFFFGGGGGGGGGGGCGGGGGDEGGGGECGGE@CFGDFEGGFEGGGFG?FCFGGGGGGGGDGDGGG>FGGFFGEFGGGGGGGGGGGGGGGGGDGEGGGGGGECEFFGGGGG?FGFFFFC+9?9:FGGGF7C=<FCDCF:9CFC75>*:FGFGGFFD@509=F=F6?FFF=@BF4?FD@BFFF2
@M06045:235:000000000-JCY5N:1:1101:19251:6598 1:N:0:CTCAGA
GTTTCGCTTGGTCATTTAGAGGAAGTAAAAGTCGTAACAAGGTTTCCGTAGGTGAACCTGCGGAAGGATCATTAACTGTATTACGGGGGGCCGGCGTGGGATTGCGTGCTTTGGTGCGCCTTCCCTCCCCGCCCTGTCTGATACTACCCGTGTCTTTTGCGTACCAATTGTTTCCTCGGTAGGCTTGCCTGCCGGCCGGACACCATAAAACCTTTTGTGATTGCAGTCAGCGTCAGAAAACTACAATAATTACAACTTTCAACAACGGATCTCTTGGTTCTGGCATCGATGAAGAACGCAG
+
CCCCCGGGGGGGGGGGGGGGGGGGGGGGGGGGGGGGGGGGGGGGGGGGGGGGGGGGGGGGGGGGGGGGGGGGGGGGGGGGGGGGGGGGGGGGGGGGGGGGGGGGGGGGGGGGGGGGGGGGGGGGGGGGGGGGGGGGGGGGGGGGGGGFGGGGGGGGGGFGGGGGGGGGGFCCFGGGGGDGGCFGGGGFGGGGGGGGGGGCEEGG5FGGGGCGGFGGFG@CCGFGFFC<<CFEGD5E7FCGGGGG6CGGGGGG7:F?FGGGGGGGGDDD573**09>FGFBBC?:@BFBFF?4@=FFFF:0(
@M06045:235:000000000-JCY5N:1:1101:9860:6618 1:N:0:CTCAGA
GTTTCGCTTGGTCATTTAGAGGAAGTAAAAGTCGTAACAAGGTCTCCGTTGGTGAACCAGCGGAGGGATCATTACCGAGTTATACAACTCCCAAACCCACTGTGAACCTTACCTCAGTTGCCTCGGCGGGACCGCCCCGGCCGCCGCGCAAGCGGCGCCGGACTCCAAGGCGCCCGCCGCAGGGACCCAAAACTCTTTTGCATTACGCCCAACGGCGGGAATTTTTTTCTCTGAGTGCATAAGCAAAACAAATGAATCAAAACTTTCAACAACGGATCTCTTGGTTCTGGCATCGATGAAA
+
CCCCCGGGGGGGGGGGGGGGGGGGGGGGGGGGGGGGGGGGGGGGGGGGGGGGGGGGGGGGGGGGGGGGGGGGGGGGGGGGGGGGGGGGGGGGGGGGGGGGGGGGGGGGGGGGGGGGGGGGGGGGGGGGGGGGGGGGGGGGGGGGGGGGGGGGGGGGGGGGGGGGGGGGGGGGGGGGGGGGCEGGGGGGGGGGGGGGGGGGGGGGGGGGGGGCGGGGDGGGGGGGGGGGGGFGFFGGGGGGGGGGDFGGG=FFGC>EDC*CFFFFGG=>FFG>FC@GB:/=BF*6?@C=/?F5BF)<?FAF)
@M06045:235:000000000-JCY5N:1:1101:14214:6623 1:N:0:CTCAGA
GTTTCGCTTGGTCATTTAGAGGAAGTAAAAGTCGCAACAAGGTCTCCGTTGGTGAACCAGCGGAGGGATCATTATCGAAGTTACTCTTCATACCCATTTGTGAACATTACCCCATTGCCGCGCGTTGCCTCGGCGGTGAGGTCCGCGGGGGGTGGGCTGCGCTCCGGCGCTTGCCCCCCTCCCCGGGCCCCCGCCGGCCGCGCCTTACTCTTAATTTGCAAAGCGGACTGTACGATCTGATTAATCTTGATAAACAAGTCAAAACTTTCAACAACGGATCTCTTGGTTCTGGCATCGATGA
+
CCCCCGGGGGGGGGGGGGGGGGGGGGGGGGGGGGGGGGGGGGGGGGGGGGGGGGGGGGGGGGGGGGGGGGGGGGGGGGGGGGGGGGGGGGGGGGGGGGGGGGGGGGGGGGGGGGGGGGGGGGGGGGGGGGGGGGGGGGGGGGGGGGGGGGGGGGGGGGGGGGGGGGGGGGGGGGGGGGGGGGGGGGGGGGGGGGGGGGGGGEGG>EEFCGFFCFGGGEGGGGGFGGGGGGFEGGECGGGGGGFGGFGGGEGGGFC7CGFGG?DGGGGGFFGFFGFGDGFFFFFFF?GFFF=?FFF?<58<4
@M06045:235:000000000-JCY5N:1:1101:20012:6630 1:N:0:CTCAGA
GTTTCGCTTGGTCATTTAGAGGAAGTAAAAGTCGTAACAAGGTCTCCGTTGGTGAACCAGCGGAGGGATCATTACAGAGTCTTCTGAACTCCAAACCATTGTGAACATATCATGTTGCTTCGGCGGGATGCCGGGTGGACCAGCGCCCCCGCGCCGCCCGCCGGAGGCCAAACTCTTGTTTTCTAGCGGAATCTTCTGAGTCTTTATAAATAAGCAATCAAAACTTTCAGCAACGGATCTCTTGGCTCTGGCATCGATGAAGAACGCAGCGTATAGAGATCGGAAGAGCACACGTCTGAAC
+
CCCCCGGGGGGGGGGGGGGGGGGGGGGGGGGGGGGGGGCFFGGGFFGGGGGGGGGGGGGGGGGGGGGEGGGGGGGFGGFFFGGGGGGGGGGGFGGGGGGGGGGGGGGGGGGGGFGECAA<FCDFFFGGEEGFGGCFGEGGGGGGGGGGGGGGGGGGGGGGGGGCGGGGGGDCFGGGFCGDFGFFCCEGGGGGGGGGG:7@FFGGGGGGCGDFGGG7EGGGGGGGGGGGFFGGGGGGG=5CGGGGFGGFFFCFFCGC4F::D7:2CDGDDCGEFCFGFFFB?F3B)7C>4@FF>>FFF:<<(
@M06045:235:000000000-JCY5N:1:1101:12391:6646 1:N:0:CTCAGA
GTTTCGCTTGGTCATTTAGAGGAAGTAAAAGTCGTAACAAGGTCTCCGTTGGTGAACCAGCGGAGGGATCATTACCGAGTTTACAACTCCCAAACCCCTGTGAACATACCTATACGTTGCCTCGGCGGATCAGCCCGCGCCCTGTAAAAAGGGACGGCCCGCCCGAGGACCCTAAACTCTGTTTTTAGTGGAACTTCTGAGTAAAACAAACAAATAAATCAAAACTTTCAACAACGGATCTCTTGGTTCTGGCATCGATGAAGAACGCAGCGTATAGAGATCGGAAGAGCACACGTCTGAA
+
CCCCCGGGGGGGGGGGGGGGGGGGGGGGGGGGGGGGGGGGGGGGGGGGGGGGGGGGGGGGGGGGGGGGGGGGGGGGGGGGGGGGGGGGGGGGGGGGGGGGGGGGGGGGGGGGGGGGGGGGGGGGGGGGGGGGGGGGGGGGGGGGGGGGGGGGGGGGGGGGGGGGGGGGGGGGGGGGGGGGGGGGGGGGGGGGGGGGGGGGGFGGGGGGGGGGGGGGGGGGGGGGGGGGGGGGGGGGGGGGFFGGGGGGGGGGGGGGDGGGGGGGGFGGGGGF@DEDBGFFFGFFDF3>@FFFFFFFFFB9A
@M06045:235:000000000-JCY5N:1:1101:15688:6672 1:N:0:CTCAGA
GTTTCGCTTGGTCATTTAGAGGAAGTAAAAGTCGTAACAAGGTCTCCGTTGGTGAACCAGCGGAGGGATCATTACAGAGTTACTACTCCAAACCCATTGTGAACCTTACCTATGTTCTGTTGCCTCGGCGGCGCGGTCAGCGTCCCCACGGACGACGGCCCCCGCCGGCAGCACCAAACTCTTGAATTTTACAGCGGATTACAGTTCTGATTTGAAACAAAAAAACAAGTTAAAACTTTCAACAACGGATCTCTTGGTTCTGGCATCGATGAAGAACGCAGCGTATAGAGATCGGAAGAGC
+
CCCCCGGGGGGGGGGGGGGGGGGGGGGGGGGGGGGGGGGGGGGGGGGGGGGGGGGGGGGGGGGGGGGGGGGGGGGGGGGGGGGGGGGGGGGGGGGGGGGGGGGGGGGGGGGGGGGGGGGGGGGGGGGGGGGGGGGGGGGGGGGGGGGGGGGGGGGGGGGGGGGGGGGGGGGGGGGCGGGGGGGGGGGGGGGGGGGGGEGGGGGGFGGGGGGGGGGGGGGGGGGGGGGGGGGGFGGGGGECFGGGGFCGGCDGGGF7DCFGGCGGFFGGGGGFFGFGFDFFFG>7<>GFFFFFFF@>B@:7(
@M06045:235:000000000-JCY5N:1:1101:22418:6678 1:N:0:CTCAGA
GTTTCGCTTGGTCATTTAGAGGAAGTAAAAGTCGTAACAAGGTCTCCGTTGGTGAACCAGCGGAGGGATCATTACAGAGTTGCAAAACTCCCAAACCATTGTGAACGTTACCTTTACCGTTGCTTCGGCGGGCGGCCCGGGTCCTGCCCGGCGCCCCTCGGCCCTCGCGGGCGCCCGCCGGAGGTAAACCAAACTCTTGCATTGTATGGCCTCCCTGAGTCTTCTGTACTGAATAAGTCAAAACTTTCAACAACGGATCTCTTGGTTCTGGCATCTATGAATAACGCAGCGTACAGAGATA
+
CCCCCGGGGGGGGGGGGGGGGFGGGGGGGGGGGGGGGGGGGFGGGGGGGGGGGGGGGGFGFGGFFGGEGGGGGGGGGGGGGGGGGCCFEGFGF8FGFGGGGGGGGG@FFFGGGGGGGGEFGGGCFGEFGEFGGGGEBFEFGG:FFGGGGGGG7FFFF7F7<FEGGGGEEGGG5*?EEGGGG588:+<AE68EGGG+<CCCCFGCGFGGCCFF8/*0<CFC7<@FG+<+9CFGDE79FC?F9:EDGDC:+<:FCF5:C5CF72:CC:/:*:D?@F4**:=FF*/9?3))))0)))0*4624)
@M06045:235:000000000-JCY5N:1:1101:10344:6688 1:N:0:CTCAGA
GTTTCGCTTGGTCATTTAGAGGAAGTAAAAGTCGTAACAAGGTCTCCGTTGGTGAACCAGCGGAGGGATCGTTACAGAGTTGCAAAACTCCCTAAACCATCGTGAACGTTACCCAAACCGTTGCTTCGGCGGGCGGCGCCCTCGCGCGCCCCTGGGCCCCACCGCGGGCGCCCGCCGGAGGTACCCAAACTCTTGATACATTATGGCCACTCTGAGTCTTCTGTACTGAATAAGTCAAAACTTTCAACAACGGATCTCTTGGTTCTGGCATCGATGAAGAACGCAGCGTATAGAGATCGGA
+
CCCCCGGGGGGGGGGGGGGGGGGGGGGGGGGGGGGGGGGGGGGGGGGGGGGGGGGGGGGGGGGGGGGGGGGGGGGGGGGGGGGGGGGGGGGGGGGGGGGGGGGGGFGGGGGGGGGGGGGGGGGGGGGGGGGGGGGGGGGGGGGEGGGEGGGGFCGGGGGGEGGGGGEGGGGGGGGGGGDGGGGGGGGGGGGGGGG7AFGGGGCGGGGGFGCGC@+CGGFGFFEG7E:<A<FDDFFGFGGGGGGGGGGF?=49CC37:9?>D6FFGGGGFC>F3DFG*:=FFGEFFD)78B>?FFFF)032(
@M06045:235:000000000-JCY5N:1:1101:12898:6690 1:N:0:CTCAGA
GTTTCGCTTGGTCATTTAGAGGAAGTAAAAGTCGTAACAAGGTCTCCGTTGGTGAACCAGCGGAGGGATCATTACAGAGTTGCAAAACTCCCAAACCATTGTGAACGTTACCTAAACCGTTGCTTCGGCGGGCGGCCCGGGTCCTTCCCGGCGCCCCTCGGCCCTCGCGGGCGCCCGCCGGAGGAAAACCAAACTATTGCATTGTATGGCCTCTCTGAGTCTTCTGTACTGAATAAGTCAAAACTTTCAACAACGGATCTCTTGGTTCTGGCATCGATGAAGAACGCAGCGGAAAGAGATC
+
CCCCCGGGGGGGGGGGGGGGGGGGGGGGGGGGGGGGGGGGGGGGGGGGGGGGGGGGGGGGGGGGGGGGGGGGGGGGGGGGGGGGGGGGGGGGGGGGGGGGGGGGGGGGGGGGGGGGGGGGGGGGGGGGGGGGGFGGGGGGDCFGGGGGGGGGGGGGGFGGGGGGFGGGEEGGGEGGGGGGGGGG>EFGGGCFGGFGGGGGFGGGGDFCGGGGGFFGF+CGGFGGCFGFFG:+CF?FFGGGGGGGGGGGFFDCFFDEGDCDFCF7CFG7>77@FGF*7DFFF>FF4>DEF:B))).).722)
@M06045:235:000000000-JCY5N:1:1101:14683:6706 1:N:0:CTCAGA
GTTTCGCTTGGTCATTTAGAGGAAGTAAAAGTCGTAACAAGGTCTCCGTTGGTGAACCAGCGGAGGGATCATTACAGAGTTGCAAAACTCCCAAACCATTGTGAACGTTACCTAAACCGTTGCTTCGGCGGGCGGCCCGGGTCCTTCCCGGCGCCCCTCGGCCCTCGCGGGCGCCCGCCGGAGGAAAACCAAACTATTGCATTGTATGGCCTCTCTGAGTCTTCTGTACTGAATAAGTCAAAACTTTCAACAACGGATCTCTTGGTTCTGGCATCGATGAAGAACGCAGCGTATAGAGATC
+
CCCCCGGGGGGGGGGGGGGGGGGGGGGGGGGGGGGGGGGGGGGGGGGGGGGGGGGGGGGGGGGGGGGGGGGGGGGGGGGGGGGGGGGGGGGGGFGGGGGGGGGGGGGGGGGGGGGGGGGGGGGGGGCGGGGGGGGDGGGGGFGGGGGGGGGGGGGGGCFGEGDGGGGGGGGGGGGGGGGGGGGGGGGGGGGFGGGGGGGGGGGFFGFFFGFEGFCFFCFGFGGFEFGFGGGGC<+@CFFGGGFGGGGGFGGGFGGGGGG7C?F7CGGGG=FF)76C?FFFFG6;>7D>BBD5)56=4@A-)
@M06045:235:000000000-JCY5N:1:1101:9065:6732 1:N:0:CTCAGA
GTTTCGCTTGGTCATTTAGAGGAAGTAAAAGTCGTAACAAGGTCTCCGTTGGTGAACCAGCGGAGGGATCATTACCGAGTTTACAACTCCCAAACCCCTGTGAACATACCTATCGTTGCTTCGGCGGGATGCCCCAGTTTGACGCAAGCTGGACCCAGGCGCCCGCCGGAGGACCCAAACTCTTGTTTTATTTATGTACCTTCTGAGTAAACAAGCAAATAAATTAAAACTTTCAACAACGGATCTCTTGGTTCTGGCATCGATGAAGAACGCAGCGTATAGAGATCGGAAGAGCACACGT
+
CCCCCGGGGFGGGGGGGGGFGGGGGGGGGCFFGGGGGGGGGGGGFGGGGGGGGFGGGGCFCFCFGGGD@FFFGGFGGFFGGEDFGFFGGGG8FGGGGGGFGGGFGGGGFFGDFGGGGDEGDFCEGGGC:BFD8BFGDFGFFDGGG7BFCFGGGFCFFFFFGGGEEGGGGDG:<FGCFCCFEGGGGGGGGE+;BFGFGD+BFFF9EFGF9F99+=FG=CEFC+CEDFG?EGFGGG7CF?FFEGG3/3CFG?DGGGGGFFFFGE5DGGFCG45>>)<C>C:)9C6887FFD>.7)>F:0@<04
@M06045:235:000000000-JCY5N:1:1101:13859:6736 1:N:0:CTCAGA
GTTTCGCTTGGTCATTTAGAGGAAGTAAAAGTCGTAACAAGGTCTCCGTTGGTGAACCAGCGGAGGGATCATTACAGAGTTGCAAAACTCCCAACCATTGTGAACCTACCTCACCGTTGCTTCGGCGGGTGGCCCCCACCGGGGCCGCGCCGGCCCCCGGGCCGGCAACCCGTCAGAGGACCGAAACTCTTAGTTATCATTGGCCTCTCTGAGTAACTTATACAATAAGTCAAAACTTTCAACAACGGATCTCTTGGTTCTGGCATCGATGAAGAACGCAGCGTATAGAGATCGGAAGAGC
+
CCCCCGGGGGGGGGGGGGGGGGGGGFGGGGGGGGGGGGGGGGGGGGGGGGGGGGGGGGGGGGDGGGGGFGGGGGGGGGGGGGGGGGGGGGGGDGGGGGGGGGGGGGGGGGGGGGGGFGGGGGGGGGGGGGGGGDGGGGGGGGGGGGGGGGGGGGGGGGGEGGGGGGGGGGGGGGDGGGGGGGGGGDGGGGFGGGFE7<FGFGGGG?F6C6EFGGCGGGGGFGGGGGGGGGFDGGFCFGGGGGGGGGGDEEDFCFGGGGGFFFGGGGGGGFFBFDFFFGFDFDE>3>DFFBFF45@3:>:<0
@M06045:235:000000000-JCY5N:1:1101:25919:6751 1:N:0:CTCAGA
GTTTCGCTTGGTCATTTAGAGGAAGTAAAAGTCGTAACAAGGTTTCCGTAGGTGAACCTGCGGAAGGATCATTACAAAAGTTAAACACTTGGGGAACGGACTCGCCTTTCGGGGCTCGAGGCCTGACTCCATTTGTAACAAACTTTCAACCACTTGTGAATTTGTAACAAATTTTCTCACCAATTGACTGTTAACGAAGTCTGATTCAAATTGTATTGGTGTTTATAGACACTAGTAAAATATGAAACAACTTTTGGCAACGGATCTCTTGGCTCTCGCATCGATGAAGAACGCAGCGTAT
+
CCCCCGGGGGGGGGGGGGGGGGGGGGGGGGGGGGGGGGGGGGGGGGGGGGGGGGGGGGGGGGGGGGGGGGGGGGGGGGGGGGGGGGGGGGGGGGGGGGGGGGGGGGGGGGGGGGGGGGGGGGGGGGGGGGGGGGGGGGGGGGGGGGGGGGGGGGGGGFGGGGGGGGGGGGGGGGGGGFGGGGGGGGGGGGGGGGGGGGGGGGGGGGGGGGGGGGGGGGGGGGGGGGGGGGGGGGGGFGGGGGGGGGGGGGGGGGGFDGGGGGGGGGGGGGGFFGFGFGFD>GF?FFFFFFFF>EEFFFB6,
@M06045:235:000000000-JCY5N:1:1101:16642:6753 1:N:0:CTCAGA
GTTTCGCTTGGTCATTTAGAGGAAGTAAAAGTCGTAACAAGGTCTCCGTTGGTGAACCAGCGGAGGGATCATTACCGAGTTTACAACTCCCAAACCCAATGTGAACGTTACCAAACTGTTGCCTCGGCGGGATCTCTGCCCCGGGTGCGTCGCAGCCCCGGACCAAGGCGCCCGCCGGAGGACCAACCAAAACTCTTATTGTATACCCCCTCGCGGGTTTTTTATAATCTGAGCCTTCTCGGCGCCTCTCGTAGGCGTTTCGAAAATGAATCAAAACTTTCAACAACGGATCTCTTGGTTT
+
CCCCCGGGGGGGGGGGGGGGGGGGGGGGGGGGGGGGGGGGGGGGGGGGGFGGGGGGGGGGGGGGGGGGGGGGGGGGGGGGGGGGGGGGGGGGGGGGGGGGGGGGGGGGGGGGGGGGGGGGGGGGGGGGGGGGGGGGGGGGGGGGGGGGGGGGGGGGGGGGGGGGGGGGGGGGGGGGGGGGGGGGGGGGEGGGGFEEGFGGGGGGGGGGGGEGEEEGGCGDGGGFFFGFGGFGGGGGGC+0:DGGGGCD6C>CDFGFC:DDGDFFGDGGCFFFFGFGFGFFFDBFFFGFFF)79=FFAF>?,
@M06045:235:000000000-JCY5N:1:1101:22861:6763 1:N:0:CTCAGA
GTTTCGCTTGGTCATTTAGAGGAAGTAAAAGTCGTAACAAGGTCTCCGTTGGTGAACCAGCGGAGGGATCATTACAGAGTTGCAAAACTCCCAAACCATTGTGAACGTTACCTAAACCGTTGCTTCGGCGGGCGGCCCGGGTCCTTCCCGGCGCCCCTCGGCCCTCGCGGGCGCCCGCCGGAGGAAAACCAAACTATTGCATTGTATGGCCTCTCTGAGTCTTCTGTACTGAATAAGTCAAAACTTTCAACAACGGATCTCTTGGTTCTGGCATCGATGAAGCACGCAGCGTATAGAGATT
+
CCCCCGGGGGGGGGGGGGGGGGGGGGGGGGGGGGGGGGGGGGGGGGGGGGGGGGGGGGGGGGGGGGGGGGGGGGGGGGGGGGGGGGGGGGGGGGGGGGGGGGGGGGGGGGGGGGGGGGGGGGGGGGGGGGGGGGGGGGGGGGGGGGGGGFFGGGGGGFGGGGGGGGGGGGGGDCEGGGGGEEEEEGG6EEFCGGGGGGGG+CFGGGGGGGGCGFGFCFGG7CDEFC99FGFF?FCC9C<CFFGFFFFD7CGGGCCGD=C*7+:*9>F>C:CF4:FC?FFFFC)94@CD>E37>@F=<F)4)
@M06045:235:000000000-JCY5N:1:1101:11883:6768 1:N:0:CTCAGA
GTTTCGCTTGGTCATTTAGAGGAAGTAAAAGTCGTAACAAGGTTTCCGTAGGTGAACCTGCGGAAGGATCATTAACGAGTTAGGGTCCCTCGCGGCCCGACCTCCCAACCCTTTGTCTACCTGACCACTGTTGCTTCGGCGAGCTCGTCTGTAATGGACCGCCGGGGGGTACCTTGATCGGCCCTCTGGTCCGCGCTCGTCGATAGCCAAACTTTTAAAATCTTAACCAAACGTGTCTCAATCTAAGTATTATTTGTTAAATAAAAGCAAAACTTTCAACAACGGATCTCTTGGTTCTGGC
+
CCCCCGGGGGGGGGGGGGGGGGGGGGGGGGGGGGGGGGGGGGGGGGGGGGGGGGGGGGGGGGGGGGGGGGGGGGGGGGGGGGGGGGGGGGGGGGGGGGGGGGGGGGGGGGGGGGGGGGGGGGGGGGGGGGGGGGGGGGGGGGGG@FGGGGGGGGGGGGGGGGGGGGGGGGGGGGGGGGGGGGGGGGGGGGGGGGGGGGGGGGGGGGGGFGGGGGGGGGGGGGGGGGGGGGDGGGGGGGGGGGGGGGGCGGGGGGGFFGGGGFFGFGFFFGGFFGFGFGFFFGF@:@57=FFFFFFF>F4A)
@M06045:235:000000000-JCY5N:1:1101:19154:6782 1:N:0:CTCAGA
GTTTCGCTTGGTCATTTAGAGGAAGTAAAAGTCGTAACAAGGTTTCCGTAGGTGAACCTGCGGAAGGATCATTCATAATAAGTGTTTATGGCACTTCTTAAATCCATATCCACCTTGTGTGCAATGTCAGCCGTTTTCTTTATGAAAGCGGCCAAACATCAACTTATTTTTTAACTGTCTGTCTGAAAACTATTATGAATAAACAATTCAAATACAACTTTCAACAACGGATCTCTTGGCTCTCGCATCGATGAAGAACGCAGCGTATAGAGATCGGAAGAGCACACGTCTGAACTCCAGT
+
CCCCCGGEGGGGGGGGGGGGGGGGGGGGGGGGGGGGGGGGGFGFGGGGGFGGFGFGGGGGGGGGGGGGGGGFGGCFFCFGGGGGGGGGGGGGGGGGGGGGGGGDGGGEDGAFGGGGGGGGGGGGGGGGGGGGGGGGGGGGGGGGGFFEGGGGDGGGGCEGGGGGGGGGGGGGFGGGGGGGGGGGG9FFEFFGGGGGGGGGEFGGGGGGGGGDEGGGGGGGGFGGGGGGDCEGGGGGGGGGGGGGGGGDEGCF@D>FCGGGDGDDGD3C47DFFGFG>7=:AFFFFFGFF>>>FFF?<F7:.
@M06045:235:000000000-JCY5N:1:1101:24321:6793 1:N:0:CTCAGA
GTTTCGCTTGGTCATTTAGAGGAAGTAAAAGTCGTAACAAGGTTTCCGTAGGTGAACCTGCGGAAGGATCATTACTGAGTGAGGGCCCCTCGGGGTCCAACCTCCCACCCGTGTTTAACGAACCTTGTTGCTTCGGCGGGCCCGCCTCACGGCCGCCGGGGGGCATCCGCCCCCGGGCCCGCGCCCGCCGAAGCCACCTGTGAACGCTGTCTGAAGTATGCAGTCTGAGACAATTATTAAATTAATTAAAACTTTCAACAACGGATCTCTTGGTTCCGGCATCGATGAAGAACGCAGCGTA
+
CCCCCGGGGGGGGGGGGGGGGGGGGGGGGGGGGGGGGGGGGGGGGGGGGGGGGGGGGGGGGGGGGGGGGGGGGGGGGGGGGGGGGGGGGGGGGGGGGGGGGGGGGGGGGGGGGGGGGGGGGGGGGGGGGGGGGGGGGGGGGGGGGGEGFGGFGGGGGGFGGGGGGGGGGGGGGGGG>CEGGGCEGGDEGECECEGFGGCCGGGCCFGDGEGGG@ECFGGGG7EEGCF77<CGGGFFGGEGGGGGFFGGGGGFGGFECGGGGFDGCCD>FFGFFG>F?DB>>GFBFFD@F=BFFFFFFFFB3
@M06045:235:000000000-JCY5N:1:1101:10328:6805 1:N:0:CTCAGA
GTTTCGCTTGGTCATTTAGAGGAAGTAAAAGTCGTAACAAGGTCTCCGTTGGTGAACCAGCGGAGGGATCATTACAGAGTTGCAAAACTCCCTAAACCATTGTGAACGTTACCTAAACCGTTGCTTCGGCGGGCGGCCCGGGTCCTTCCCGGCGCCCCCCGGCCCTCGCGGGCGCCCGCCGGAGGTAAACCAAACTATTGCATTAATGGCCTCTCTGAGTCTTCTGTACTGAATAAGTCGAAACTTTCAACAACGGATCTCTTGGTTCTTGCATCGATGAAGAACGCAGCGTATAGAGATC
+
CCCCCGGGGGGGGFGGGGGGGFGGGFGGGGGGGGGGGGGGGGGGGGGGGGGGGGGGGGGGGGGGGGGGGGGGGFGGGGGGGGGGGGGGGGGGGGGGGGGGGGGGGGGGFGFEGGGGGGGGGDCEGGFFGGEGGGGGGGGGGGGGGGGGGGGGGEGGGGGGGCGGGFFDE:EEEECGGGEGGGGGGGFFGGGCGGGGGGFGGCCFFFF7@FGEECG6+<C<7+<CGF9@C99+<<?CGGG=CD55?FGGFGGGFFGED=70:CCGCFF:**2**:974>=*=>*9)0>>>EB5)0<7)/64,
@M06045:235:000000000-JCY5N:1:1101:22915:6821 1:N:0:CTCAGA
GTTTCGCTTGGTCATTTAGAGGAAGTAAAAGTCGTAACAAGGTCTCCGTTGGCGAACCAGCGGAGGGATCATTACCGAGTTTACAAACTCCCAAACCCTTTGTGAACCTTACCATATTGTTGCTTCGGCGGGACCGCCCCGGCGCCTTCGGGCCCGGAACCAGGCGCCCGCCGGAGGCCCCAACCTCTTATGTCTTTAGTGGTTTTCTCCGCTGAGTGACACATAAACAAATAAATAAAAACTTTCAACAACGGATCTCTTGGTTCTGGCATCGATGAAGAACGCAGCGTATAGAGATCGG
+
CCCCCGGGGGGGGGGGGGGGGGGGGGGGGGGGGGGGGGGGGGGGGGGGGGGGGGGGGGGGGGGGGGGGGGGGGGGGGGGGGGGGGGGGGGGGCGGGGGGGGGGGGGGGGGGGGGGGGGGGGGGGGGGGGGGGGGGGGGGGGGGGGGGGGGGGGGGGGGGGGGGGGGGGDGGGEGDGGGGGGGGGGGGGGGGGGGGGGDGGGGGGGGGDFGGGGGGG?FCFGGGGDGGGGGGGGGGGGGGGGGGGGGGGGGGGGGGEGCFGGGGGGGGGGGGFFGFGFGFFFGFDDFGFF>EDFF?FAFFF?
@M06045:235:000000000-JCY5N:1:1101:13196:6836 1:N:0:CTCAGA
GTTTCGCTTGGTCATTTAGAGGAAGTAAAAGTCGTAACAAGGTCTCCGTTGGTGAACCAGCGGAGGGATCATTACCGAGTTTACAACTCCCAAACCCCTGTGAACATACCACTTGTTGCCTCGGCGGATCAGCCCGCTCCCGGTAAAACGGGACGGCCCGCCAGAGGACCCCTAAACTCTGTTTCTATATGTAACTTCTGAGTAAAACCATAAATAAATCAAAACTTTCAACAACGGATCTCTTGGTTCTGGCATCGATGAAGAACGCAGCGTATAGAGATCGGAAGAGCACACGTCTGAA
+
CCCCCGGGGGGGGGGGGGGGGGGGGGGGGGGGGGGGGGGGGGGGGGGGGGGGGGGGGGGGGGGGGGGGGGGGGGGGGGGGGGGGGGGGGGGGGGGGGGGGGGGGGGGGGGGGGGGGGGGGGGGGGGGGGGGGGGGGGGGGGGGGGGGGGGGGGGGGGGGGGGGGGGGGGGGGGGGGGGGGGGGGGGGGGGGGGGGGGGGGGGGGGGGGGGGGGGGGGGGGGGGGGGGGGGGGGGGGGGCGFGGGGGGGGGFGGGGGGGGGGGGGGGGGGGGFFG:FFC?FFGFEBB<@F@6@FFFFFFFFA
@M06045:235:000000000-JCY5N:1:1101:24930:6867 1:N:0:CTCAGA
GTTTCGCTTGGTCATTTAGAGGAAGTAAAAGTCGTAACAAGGTTTCCGTAGGTGAACCTGCGGAAGGATCATTAATGTATATTGAATTTTATATTCTTTATCAACCCACACTGTGTACCTTTTTACTGTTGCTTCCATGGGACATGGCTCTGCCACGTCGGCCTTATGGCTGGTGAGCGCCCATGGGAGGAAAACAAAACTCTTTGTTACAATTGAAGTCTGTCTGAATTGTTTATATTAAACGTTAAAACTTTCAACAACGGATCTCTTGGTTCTCGCATCGATGAAGAACGCAGCGTAT
+
CCCCCGGEGGGGGGGGGFGGGGGGGFGGGGGGGGGGGGFGGGGGGGGGFGGGGGGGGGGGGGGGGGGGFGGGGGGFGGGGGGGGGGGGFGGG@FGGGGGGGGGGGGGGD7FGGGGGGGCEEFFFGGGGGGDFGGGGGGFGGGGFGCFE@@FGFFGGGGF@7CFGG?DGGGFGGGGGGGGGGCGGGGGDFGGGG7DD8DBFGGGGGCCGFGE;EDGFFGCEFGGFFGG?:EGGGFEGGGGGGGGGFGFFEGGFFGCGGFFFFCDDCDCFGGG=FGFFAC38)/55AAGCA*6<73))1B:6(
@M06045:235:000000000-JCY5N:1:1101:12371:6873 1:N:0:CTCAGA
GTTTCGCTTGGTCATTTAGAGGAAGTAAAAGTCGTAACAAGGTCTCCGTTGGTGAACCAGCGGAGGGATCATTACAGAGTTGCAAAACTCCCAACCATTGTGAACCTACCTCACCGTTGCTTCGGCGGGTGGCTCCCACCGGGGCCGCGCCGGCCCCCGTGCCGGCAGCCCGTCAGAAGACCAAAACTCTTCGTCATCAGTGGCCTCTCTGAGTAACTTATACAATAAGTCAAAACTTTCAACAACGGATCTCTTGGTTCTGGCATCGATGAAGAACGCAGCGTATAGAGATCGGAAGAGC
+
CCCCCGGGGGGGGGGGGGGGGGGGGGGGGGGGGGGGGGGGGGGGGGGGGGGGGGGGGGGGGGGGGGGGGGGGGGGGGGGGGGGGGGGGGGGGGGGGGGGGGGGGGGGGGGFGGGGGGGGGGGGGGGGGGGGGGGGGGGGGGGGGGGGGGGGGGGGGGGGGGGGGGGGGGGGGGGGGGGGGGGGGGGGGGGGGGGGGGFFGGGGGGGGGGGGGGGCEGFGGGGGGGFCFGGGGGGGGGGGGGGGGGGDGGGGGGGGGGGGGGGGGGGGGGGFFFGFGFGDFFGFBBFGFFFFFFFFFFFFF0
@M06045:235:000000000-JCY5N:1:1101:11777:6884 1:N:0:CTCAGA
GTTTCGCTTGGTCATTTAGAGGAAGTAAAGGTCGTAACAAGGTCTCCGTTGGTGAACCAGCGGAGGGATCATTACCGAGTTTACAACTCCCAAACCCCTGTGAACATACCACTTGTTGCCTCGGCGGATCAGCCCGCTCCCGGTAAAACGGGACGGCCCGCCAGAGGACCCCTAAACTCTGTTTCTATATGTAACTTCTGAGTAAAACCATAAATAAATCAAAACTTTCAACAACGGATCTCTTGGTTCTGGCATCGATGAAGAACGCAGCGTATAGAGATCGGAAGAGCACACGTCTGAA
+
CCCCCGGGGGGGGGGGGGGGGGGGGGGGGGGGGGGGGGGGGGGGGGGGGGGGGGGGGGGGGGGGGGGGFGGGGGGGGGGGGGGGGGGGGGGGGGGGGGGGGGGGGGGGGGGGGGGGGGGGGGGGGGGGGGGGGGGGGGGGGGGGGGGGGGGGGGGGGGGGGGGGGGGGGGGGGGGGGGGGGGFFGFGGGGGGGGGGGGGGGG;FFFGGGGGGGGGGGGGGGGGGGGFGFGGGGGGGGGGGGGGGFGGGGGGGGGGGGGGGGCFC4<DCDGGFDGFGFGFFFGFFB:DFFFFFFFFFFFFFA
@M06045:235:000000000-JCY5N:1:1101:19826:6884 1:N:0:CTCAGA
GTTTCGCTTGGTCATTTAGAGGAAGTAAAAGTCGTAACAAGGTCTCCGTTGGTGAACCAGCGGAGGGATCATTACAGAGTTGCAAAACTCCCAACCATTGTGAACCTACCTCACCGTTGCTTCGGCGGGTGGCCCCCACCAGGGCCGCGCCGGCCCCCGTGCTGGCAACCCGTCAGAGGACCAAAACTCTTCGTCATCACTGGCCTCTCTGAGTAACTTATACAATAAGTCAAAACTTTCAACAACGGATCTCTTGGTTCTGGCATCGATGAAGAACGCAGCGTATAGAGATCGGAAGAGC
+
CCCCCGGGGGGGGGGGGGGGGGGGGGGGGGGGGGGGGGGGGGGGGGGGGGGGGGGGGGGGGGGGGGGGGGGGGGGGGGGGGGGGGGGGGGGGFFGGGGGGGGGGGGGGGGGGGGGGGGGGGGGGGGGGGGGGGEGGGGGGGGGGGGGGGGGGGGGGGGGGGGGDGGGGGGGGGGGGGGGGGGGGGCFGGGEFGGGGGGGGGGAFGGGGGGGFGGGFFDGGGGFGFGGFFEFGGGGGGGGGGFGGFGGCECGGGGC<CFFGGFGGGGGGGGFFFGF:FGFF>7>EEEC=@FFFFFFE?EBF0
@M06045:235:000000000-JCY5N:1:1101:24023:6896 1:N:0:CTCAGA
GTTTCGCTTGGTCATTTAGAGGAAGTAAAAGTCGTAACAAGGTCTCCGTTGGTGAACCAGCGGAGGGATCATTACCGAGTTTACAACTCCCAAACCCAATGTGAACGTTACCAAACTGTTGCCTCGGCGGGATCTCTGCCCCGGGTGCGTCGCAGCCCCGGACCAAGGCGCCCGCCGGAGGACCAACCAAAACTCTTATTGTATACCCCCTCGCGGGTTTTTTATAATCTGAGCCTTCTCGGCGCCTCTCGTAGGCGTTTCGAAAATGAATCAAAACTTTCAACAACGGATCTCTTGGTTC
+
CCCCCGGGGGGGGAACFGG8FEEFGGE-C9FCFGGFGECFGFFGGGGEEGGGGGGDFFFFGEGGGGGGGGFGGDFCGGGGGGGGGGGGGGGG8FGGGGGGFGGGGGGFGEFFGFFGGGGGGGGGGGGGGGGGGGGGGGGGGGGGGGGGGGGFECFGGGGGEFEGGCFGGGGGGGGGDEGGGGGG>FGGGGFFGGEGGGGGFFFFCCCGGG5CEGGGGGGGGGG5A0<CCECE7?CFFFFEECC5=E373:C7DC3CD:D<<CG<D37C>CFF64@>@CFFF>FF@>GFBEF3*1=@<6>:)
@M06045:235:000000000-JCY5N:1:1101:13797:6898 1:N:0:CTCAGA
GTTTCGCTTGGTCATTTAGAGGAAGTAAAAGTCGTAACAAGGTCTCCGTTGGTGAACCAGCGGAGGGATCATTACAGAGTCTTCTGAACTCCAAACCATTGTGAACATATCATGTTGCTTCGGCGGGATGCCGGGTGGACCAGCGCCCCCGCGCCGCCCGCCGGAGGCCAAACTCTTGTTTTCTAGCGGAATCTTCTGAGTCTTTATAAATAAGCAATCAAAACTTTCAGCAACGGATCTCTTGGCTCTGGCATCGATGAAGAACGCAGCGTATAGAGATCGGAAGAGCACACGTCTGAAC
+
CCCCCGGGGGGGGGGGGGGGGGGGGGGGGGGGGGGGGGGGGGGGGGGGGGGGGGGGGGGGGGGGGGGGGGGGGGGGGGGGGGGGGGGGGGGGGGGGGGGGGFGGGGGGGGGGGGGGGGGGGGGGGGGGGGGGGGGGGGGGGGGGGGGGGGGGGGGGGGGGGGGGGGGGGGGGGGGGCFFGGGGGGGGGGGGGGGGGGGFGGGGGGGGGFFGGGGGGGGGGGGGGGGGGGGGGGGGGGGGGGGGGGEFGGGGGGGGGGGGGGGGGGGGGGGG@DGFGBCF?@GFFFFGFFFF>57FF<@DF(
@M06045:235:000000000-JCY5N:1:1101:23329:6901 1:N:0:CTCAGA
GTTTCGCTTGGTCATTTAGAGGAAGTAAAAGTCGTAACAAGGTCTCCGTTGGTGAACCAGCGGAGGGATCATTACCGAGTTATTACTCCAAACCCTTTGTGAACCTTACCTTTTTGTTGCTCGGCGCACCGCGGGCCGCGGCTTCGGCCCGTCCCGCAGCGCGCCAGAGGACCCAACTCTTCAATTTATAGCGTACCTTCTGATTTACAAAACAAACAAGTTAAAACTTTCAACAACGGATCTCTTGGTTCTGGCATCGATGAAGAACGCAGCGTATAGAGATCGGAAGAGCACACGTCTG
+
CCCCCGGGGGEGGGGGGGGGGGGGGGGGGGGGGGGGGGGGGGGGGGGGGGGGGGGGGGGGGGGGGGGGGGGGGGGGGFGFGGGGGGGGGGGGGGGGGGGGGGGGGGGGGGGGGGGGGGGGGGGGGGGGGGGGGGGGGGGGGGGGGGDGCGGGGGGGGEGGGGEEEDGFGGCGGGDCGGGFEFGGGGGGGFGGGGEGGGGGGF:FGGGGFGGFFFFGGFGGAFGGGGGGGGGGGG?FF5CE=7CCFGGGGGGGFGGGFFDGGGDGGGGGGGGEBGFGFGFFFGF@FF3>:)<)/5)59F<1,
@M06045:235:000000000-JCY5N:1:1101:22465:6912 1:N:0:CTCAGA
GTTTCGCTTGGTCATTTAGAGGAAGTAAAAGTCGTAACAAGGTCTCCGTTGGTGAACCAGCGGAGGGATCATTACCGAGTTTACAACTCCCAAACCCCTGTGAACATACCTATCGTTGCTTCGGCGGGATGCCCCAGTTTGACGCAAGCTGGACCCAGGCGCCCGCCGGAGGACCCAAACTCTTGTTTTATTTATGTATCTTCTGAGTAAACAAGCAAATAAATTAAAACTTTCAACAACGGATCTCTTGGTTCTGGCATCGATGAAGAACGCAGCGTATAGAGATCGGAAGAGCACACGT
+
CCCCCGGGGGGGGGGGGGGGGGGGGGGGGGGGGGGGGGGGGGGGGGGGGGGGGGGGGGGGGGGGGGGGGGGGGGGGGGGGGGGGGGGGGGGFGGGGGGGGGGGGGGGGGGGGGGGGGGGGGGGGGGGGGGGGGGGGGFGGGGGGGGGGGGGFGGGGGGGGGGGGGGGGGDGGEGGGGGGGGGGGGGGGGGGGGGGGGGGGGGGGGGGGGGGGGGGGGGGGGGGGGGGGGGGGGGGGGGGGGGGGG7CGGGGGGGGGGGGGGGGGGGDFGGGFFDBGFDFB:FFFFFGFFFFFFFFFFFFF<
@M06045:235:000000000-JCY5N:1:1101:19273:6932 1:N:0:CTCAGA
GTTTCGCTTGGTCATTTAGAGGAAGTAAAAGTCGTAACAAGGTCTCCGTTGGTGAACCAGCGGAGGGATCATTACCGAAGTTACCTTCAAAACCCACTGTGAACCTTACCTCTTGCCGCGTTGTCTCGGCGGGAGGCGGTGGGCGTCTCGCGCCCCCAGCGGGCCGTGCCGCTCCCGTCCCCGCCGGCGGCGCCAAACTCTAAATTTACAGCGGACTGTACGTTCTGATTTACAAAAAAAAACAAGTTAAAACTTTCAACAACGGAACTCTTGGTTCTGGCATCGATGAAGAACGCAGCGT
+
CCCCCGGGGGGGGGGGGGGGGGGGGGGGGGGGGGGGGGGGGGGGGGGGGGGGGGGGGGGGGGGGGGGGGGGGGGGGGGGGGGGGGGGGGGGFFGGGGGGGGGGGGGGGGGGGGGGGGGGGGGGGGGGGGGGGGGGGGGGEGGGGGGGGGGGGGGGGGGGGGGGGGGGGGGGGGGGGGGGGGGGGGGGGGGGDGGGGGGGGGFGEGGGGGGGGGGGGDGGGCF@CGGGGGFGGGGGGCCGGEGEGGG:CG?FGGGFFGGGGGGFDD:*7*:F?BGFGBDFFF:4<@FG4/9=FF>>>979>,
@M06045:235:000000000-JCY5N:1:1101:23019:6948 1:N:0:CTCAGA
GTTTCGCTTGGTCATTTAGAGGAAGTAAAAGTCGTAACAAGGTCTCCGTTGGTGAACCAGCGGAGGGATCATTACAGAGTCTTCTGAACTCCAAACCATTGTGAACATATCATGTTGCTTCGGCGGGATGCCGGGTGGACCAGCGCCCCCGCGCCGCCCGCCGGAGGCCAAACTCTTGTTTTCTAGCGGAATCTTCTGAGTCTTTATAAATAAGCAATCAAAACTTTCAGCAACGGATCTCTTGGCTCTGGCATCGATGAAGAACGCAGCGTATAGAGATCGGAAGAGCACACGTCTGAAC
+
CCCCCGGGGGGGGGGGGGGGGGGGGGGGGGGGGGGGGGGGGGGGGGGGGGGGGGGGGGGGGGGGGGGGGGGGGGGGGGGGGGGGGGGGGGGGGGGGGGGGGGGGGGGGGGGGGGGGGGGGGGGGGGGGGGGGGGGGGGGGGGGGGGGGGGGGGGGGGGGGGGGGGGGGGGFGGGGGGGFGGGGGGGGGGGGGGGGGGGGGGGGGGFGGGGGGFGGGGGGGGGGGGGGGGGGGGGGGEGGGGGGGGGGGGGFGGGGEGGGGGGGGGGGDGGGFFG?GBFFF=CBDFFGFFFF@F55@<FFF8
@M06045:235:000000000-JCY5N:1:1101:9400:6984 1:N:0:CTCAGA
GTTTCGCTTGGTCATTTAGAGGAAGTAAAAGTCGTAACAAGGTTTCCGTAGGTGAACCTGCGGAAGGATCATTAACACGTATCCATACGTATTATATACCAAACCGTGAACTTGTTTGATAATAACTGGAGAGAATGGGAGTAAGCAATTACGAACGTTCTCTTGTAACTTATTTCAACTTATAAACCACTTGTAACCATTTGTACTAAACATCTAAGAAAGTGCGAGTCTTAATACGCTCACATTTTTTGTATTTACGAAACGTAAAAACAATTCTTAGCAACGGATATCTTGGTTCTCC
+
CCCCCGGGGGFGGGGGGGGGGGGGGGGGGGGGGGGGGGGGGGGGGGGGGGGGGGGGGGGGGGGGGGGGGGGGGGGGGGGGGGGGGGGGGGGGGGGFGFFGGGGGGGGFDFGGGGFGGGGGGGGGGGGGGGGGGGGGGGGGGGGGGGGGGGGGGGGGGFGGGGGCFGGGGGGGGGGGGGCFGGGGGGGGGGGGGGGFGGGGGGGGGGGGGGCCFFGGGFFGFGGGGGGGGGGGFGFGGGGGGGGGGGFFFGGGGGGGGGDGGGDGGGGGGGGFFGFGFFFFFFFFFFGFDFFFFFF?:=)-)
@M06045:235:000000000-JCY5N:1:1101:24756:6996 1:N:0:CTCAGA
GTTTCGCTTGGTCATTTAGAGGAAGTAAAAGTCGTAACAAGGTTTCCGTAGGTGAACCTGCGGAAGGATCATTCATAATAAGTGTTTATGGCACTTCTTAAATCCATATCCACCTTGTGTGCAATGTCAGCCGTTTTCTTTATGAAAGCGGCCAAACATCAACTTATTTTTTAACTGTCTGTCTGAAAACTATTATGAATAAACAATTCAAATACAACTTTCAACAACGGATCTCTTGGCTCTCGCATCGATGAAGAACGCAGCGTATAGAGATCGGAAGAGCACACGTCTGAACTCCAGT
+
CCCCCGGGGGGGGGGGGGGGGGGGGGGGGGGGGGGGGGGGGFGGGGGGGGGGGGGGGGGGGGGGGGGGGGGGGGGGGDEGGGGGGGGGGGGFDFGFGGGGGGGGGGGGGGGGGGGGGGGGGGGFGGGGGGGGGGGGGGGGGGGGGGGGFGGGGGGGGGGGGGGGGGGGGGGGGGFGDFGGGGGGGGGGGGGGGGGGGGGGGGGGGGGGGGGGGGGGFFGGGFGFGGGGGGGCEFGGGGGGGGGGGGGGGGGGGGGGFGGGGGGGGGGGGGGFFC=FFGFEFGFFFFFFFFFFFFFBFFFF-
@M06045:235:000000000-JCY5N:1:1101:5062:7004 1:N:0:CTCAGA
GTTTCGCTTGGTCATTTAGAGGAAGTAAAAGTCGTAACAAGGTCTCCGTTGGTGAACCAGCGGAGGGATCATTACCGAGTTATACAACTCATCAACCCTGTGAACATACCTAAAACGTTGCTTCGGCGGGAACAGACGGCCCTGTAACAACGGGCCGCCCCCGCCAGAGGACCCCTAACTCTGTTTTTATAATGTTTTTCTGAGTAAACAAGCAAATAAATTAAAACTTTCAACAACGGATCTCTTGGCTCTGGCATCGATGAAGAACGCAGCGTATAGAGATCGGAAGAGCACACGTCTG
+
CCCCCGGGGGGGGGGGGGGGGGGGGGGGGGGGGGGGGGGGGGGGGGGGGGGGGGGGGGGGGGGGGGGGGGGGGGGGGGGGGGGGGGGGGGGGGGGGGGGGGGGGGGGGGGGGGGGGGGGGGGGGGGGGGGGGGGFGGGGGGGGGGGGGGGGGGGGGGGGGGGGGGGGGGGGGGGGGGCFGGFGGGGGGGGGGGGGGGGGGGGGGC9FGGGGGGGGGGGGGGGGGGFCGGGGFGGGGGGGGGGGFCFGGGCFGG:CECFGDCFFGGGGFGDGDEGEGFFFFFGFFFFGFFFFFFFFFBFF1(
@M06045:235:000000000-JCY5N:1:1101:9205:7016 1:N:0:CTCAGA
GTTTCGCTTGGTCATTTAGAGGAAGTAAAAGTCGTAACAAGGTCTCCGTTGGTGAACCAGCGGAGGGATCATTACCGAGTTTACACTCATAACCCTTTGTGAACATTATAACTTGTTGCTTCGGCGGCTTCTTCGGGAGCCCGCCGGCGTTTCAGTATCTCTGTTTGTACCCGACGATACATCTGAGTGTTCTTAGCGAACTATAAAAACTTTTAACAACGGATCTCTTGGTTCTAGCATCGATGAAGAACGCAGCGTAGAGAGATCGGAAGAGCACACGTCTGAACTCCAGTCACCTCAG
+
CCCCCGGGGGGGGGGGGGGGGGGGGGGGGGGGGGGGGGGGGGGGGGGGGGGGGGGGGGGGGGGGGGGGGGGGDFGGGGGGGGGGGGGGGGGGGGGGGGGGGGGGGGGFGGGGGGGGGGGGGGGGGGGGGGGGGGGGGDGGGGGGGGGGGGGEFGGGGCFCGGGGGGGGGGGGGGEEF@FFGGGGGFGGGGFGGGGGGG7CEGEFDFGGD>FEGGGGGGFGCEGGGGGGGGGGGGGGGGFGGCGGGCDGGGGGDDGGGG3)5C>CFFFFGGC>7CFDFF>BFGFFFFGFFFF417@F???B(
@M06045:235:000000000-JCY5N:1:1101:15287:7022 1:N:0:CTCAGA
GTTTCGCTTGGTCATTTAGAGGAAGTAAAAGTCGTAACAAGGTTTCCGTAGGTGAACCTGCGGAAGGATCATTACCTAGAGTATTGTAGGCTTTGTCCTGCTGTCTCTTACCCATGTTTTTTGAGTACTTACGTTTCCTCGGCGGGTTCGCCCGCCGATTGGACAATTTAAACCCATTGCAGTTGCAATCAGCGTCTGAAAAACTTTAATAGTTACAACTTTCAACAACGGATCTCTTGGTTCTGGCATCGATGAAGAACGCAGCGTATAGAGATCGGAAGAGCACACGTCTGAACTCCAG
+
CCCCCGGGGGGGGGGGGGGGGGGGGGGGGGGGGGGGGGGGGGGGGGGGGGGGGGGGGGGGGGGGGGGGGGGGGGGGGGGGGGGGGGGGGGGGGGGGGGGGGGGGGGGGGGGGGGGGGGGGGGGGGGGGGGGGGGGGGGGGGGGGGGGGGGGGGGGGGDGGGGGGGGGGGGGGGGGGGGGGGGFGCGGGGGGGGGDGGGGGGGGGGGGGGGGGGGGGGGGGGGGGGGGGGGGGGGGGGGGGGGGGGGFGFGGGGGDGGGGGGGGDCDGD<CCFFGFGF:@DE5FFFFGFFFFFFFFFBFFF3
@M06045:235:000000000-JCY5N:1:1101:9129:7039 1:N:0:CTCAGA
GTTTCGCTTGGTCATTTAGAGGAAGTAAAAGTCGTAACAAGGTCTCCGTTGGTGAACCAGCGGAGGGATCATTACCGAGTTTACAACTCCCAAACCCCTGTGAACATACCACTTGTTGCCTCGGCGGATCAGCCCGCTCCCGGTAAAACGGGACGGCCCGCCAGAGGACCCCTAAACTCTGTTTCTATATGTAACTTCTGAGTAAAACCATAAATAAATCAAAACTTTCAACAACGGATCTCTTGGTTCTGGCATCGATGAAGAACGCAGCGTATAGAGATCGGAAGAGCACACGTCTGAA
+
CCCCCGDFDF@FGFGGCGGGGGGGFFFGGFFGGGGGGG<FGAFGFF,CFG>FG@FCGGFGGCDFCFGCAFFGFAEFEGGGEGGFGGGFEGGCE@FDECFGGFGGGDC<F@FFGGGGGGG<9EFGGCD:>FFCFFE@FEFG?FGC@@DFFEGGGGGGDEGGCFGGGGGGGGGFC<7CF;<FGFGFGCFGFEFGGGGGFFEB9;;?9CGGGFG?CFFCC?FGCED7=FFGGFFGG55=EE:=CF<CFGGGGGG=FF777?FDFGGGGD3<CDC)7D:F?FFFFGFDB>C>4:;55))04:<AB
@M06045:235:000000000-JCY5N:1:1101:11987:7042 1:N:0:CTCAGA
GTTTCGCTTGGTCATTTAGAGGAAGTAAAAGTCGTAACAAGGTTTCCGTAGGTGAACCTGCGGAAGGATCATTAACGAGTTAGGGTCCCTCGTGGCCCGACCTCCCAACCCTTTGTCTACTTAACCACTGTTGCTTCGGCGAGCCCGTCTGTAATGGACCGCCGGGGGGTACCTTGATCGGCCCTCTGGTCAGCGCTCGTCGGTGGCCAAACTTTTAAAATCTTAACCAAACGTGCCTCAGTCTAAGTATTATTTGTTAAATAAAAGCAAAACTTTCAACAACGGATCTCTTGGTTCTGGC
+
CCCCCGGGGGGGGGGGGGGGGGGGGGGGGGGGGGGGGGGGGGGGGGGGGGGGGGGGGGGGGGGGGGGGGGGGGGGGGGGGGGGGGGGGGGGGGGGGGGGGGGGGGGGGGGGGGGGGGGGGGGGGGGGGGGGGGGGGGGGGGGGGGGGGGGGGGGGGGGGGGGGGGGGGGGGGGGGGGGGGGGGGGGGGGGGGGFGGGGGGGGG8CEGGGGFGGGGGFGCFGFFGGGGGGGGGGGC=FCFFGGGGGGGGGGGGGGGGGGDGGGGGGGGFDFGFFGFFFGFFFFF>38<:48FFFFFFFFFF)
@M06045:235:000000000-JCY5N:1:1101:14709:7050 1:N:0:CTCAGA
GTTTCGCTTGGTCATTTAGAGGAAGTAAAAGTCGTAACAAGGTCTCCGTTGGTGAACCAGCGGAGGGATCATTACAGAGTTGCAAAACTCCCTAAACCATTGTGAACGTTACCTAAACCGTTGCTTCGGCGGGCGGCCCGGGTCCTTCCCGGCGCCCCCCGGCCCTCGCGGGCGCCCGCCGGAGGTAAACCAAACTATTGCATTAATGGCCTCTCTGAGTCTTCTGTACTGAATAAGTCAAAACTTTCAACAACGGATCTCTTGGTTCTGGCATCGATGAAGAACGCAGCGTATAGAGATC
+
CCCCCGGGGGGGGGGGGGGGGGGGGGGGGGGGGGGGGGGGGGGGGGGGGGGGGGGGGGGGGGGGGGGGGGGGGGGGGGGGGGGGGGGGGGGGGGGGGGGGGGGGGGGGGGGGGGGGGGGGGDGGFGGGFGGGGGGCGGGFGGGGGGFFGGGGGDGGGGGGGGGGEFGEGCGGGGGGGGGGG58EGCEEFGGGGGGGGGF@FFFGGGG+CFGFGGFF7CGFF:EFGCFGGGDC+9:CGFGFGFFFC?FGGFG4CC35C75:CFGGD:<>CCGFFD;D)97=7*7;5:CB>BBBB5?*4/)-.
@M06045:235:000000000-JCY5N:1:1101:20234:7056 1:N:0:CTCAGA
GTTTCGCTTGGTCATTTAGAGGAAGTAAAAGTCGTAACAAGGTCTCCGTTGGTGAACCAGCGGAGGGATCATTACTGAGTACTACACTCTCTACCCTTTGTGAACTATTATACCTGTTGCTTCGGCGGCGCCCGCAAGGGTGCCCGCCGGTCTCATCAGAATCTCTGTTTTCGAACCCGACGATACTTCTGAGTGTTCTTAGCGAACTGTCAAAACTTTTAACAACGGATCTCTTGGCTCCAGCATCGATGAAGAACGCAGCGTATAGAGATCGGAAGAGCACACGTCTGAACTCCAGTCA
+
CCCCCGGGGGGGGGGGGGGGGGGGGGGGGGGGGGGGGGGGGGGGGGGGGGGGGGGGGGGGGGGGGGGGGGGGGGGGGGGGGGGGGGGGGGGGGGGGGGGGGGGGGGGGGGGGGGGGGGGGGGGGGGGGGGGGGGGGGGGGGGGGGGGGGGGGGGGGGGGGGGGGGGGGGGGGGGGGGGGDGGGGGGGGGGGGGGGGGGGGGGGGGGGGGGGGGGGGGGGGGGGGGGGGGGGFGGGGGGGGGGGGGGGGGGGGGGGGGCGGGGGGGGGGGGGFFGFGFGFFFFFFFFGFFF=FFFFFFFFF<
@M06045:235:000000000-JCY5N:1:1101:21749:7073 1:N:0:CTCAGA
GTTTCGCTTGGTCATTTAGAGGAAGTAAAAGTCGTAACAAGGTTTCCGTAGGTGAACCTGCGGAAGGATCATTAGTGATTGCCCTAGTGGCTTAAAACTATATCCATTTACACCTGTGAACCGTTTGATTGACACTCTGTGTTGATTTTACAAACAATATGTAAAGAAAGTCAAGTTATTATAACAAAAAATAACTTTCAACAACGGATCTCTTGGCTCTCGCATCGATGAAGAACGCAGCGTATAGAGATCGGAAGAGCACACGTCTGAACTCCAGTCACCTCAGAATCTCGTATGCCGT
+
CCCCCGGGGGGGGGGGGGGGGGGGGGGGGGGGGGGGGGGGGGGGGGGGGGGGGGGGGGGGGGGGGGGGGGGGGGGGGGGFGGGGGGGGGGGGGGGGGGGGGGGGGGGGGGGGGGGGGGGGGGGGGGGGGGGGGGGGGGGGGGGGGGGGGGGGGGGGGGGGGGGGGGFGGGGGGGGGGGGGGGGGGGFGGGGGGGGGGGGGGGGGGGGGGGGGGGGGGGGGGGGGDEEDGGGFGGGGGGGGGGGGGGGGGGGGGGGGGGGGGGGGGGFGFGGFFGFGFGFFFGFFFFDF??F=F>EFFF7;(
@M06045:235:000000000-JCY5N:1:1101:26221:7078 1:N:0:CTCAGA
GTTTCGCTTGGTCATTTAGAGGAAGTAAAAGTCGTAACAAGGTCTCCGTTGGTGAACCAGCGGAGGGATCATTACCGAGTTTACAACTCCCAAACCCCTGTGAACATACCACTTGTTGCCTCGGCGGATCAGCCCGCTCCCGGTAAAACGGGACGGCCCGCCAGAGGACCCCTAAACTCTGTTTCTATATGTAACTTCTGAGTAAAACCATAAATAAATCAAAACTTTCAACAACGGATCTCTTGGTTCTGGCATCGATGAAGAACGCAGCGTATAGAGATCGGAAGAGCACACGTCTGAA
+
CCCCCGGGGGGGGGGGGGGGGGGGGGGGGGGGGGGGGGGGGGGGGGGGGGGGGGGFGGGGGGGGGGGGGGGFGGGGGGGFGGGGGGGGGGGG,FGGEGGGGGGGGGGGGGGGGGGGAFGGGGGGGGGGGGGGGGGGGEFFGGGEFGCGFGGGGGGGGEGGGDDGGGGGGGGGGGCGGCGGGGGGGGGGGGGGGGGGGGFGF9<CFCFBEGGGCCEFFEFGGGGGGFGGGGGGGGGGGCEGGGGGGGGGFECFD5DFGGG=7CGGGCDD)5<;;<DGFGFF?G>BDFD:F4?:..>FFFBFA
@M06045:235:000000000-JCY5N:1:1101:22315:7091 1:N:0:CTCAGA
GTTTCGCTTGGTCATTTAGAGGAAGTAAAAGTCGTAACAAGGTCTCCGTTGGTGAACCAGCGGAGGGATCATTACCGAGTTTACAAACTCCCAAACCCTTTGTGAACCTTACCATATTGTTGCTTCGGCGGGACCGCCCCGGCGCCTTCGGGCCCGGAACCAGGCGCCCGCCGGAGGCCCCAAACTCTTATGTCTTTAGTGGTTTTCTCCTCTGAGTGACACATAAACAAATAAATAAAAACTTTCAACAACGGATCTCTTGGTTCTGGCATCGATGAAGAACGCAGCGTATAGAGATCGG
+
CCCCCGGGGGGGGGGGGGGGGGGGGGGGGGGGGGGGGGGGGGGGGGGGGGGGGGGGGGGGGGGGGGGGGGGGGGGGGGGGGGGGGGGGGGGGAFGGGGGGGGGGGGGGGGGGGGGFGGGGGGGGGGGGGGGGGGGGGGGGEGGGGGGGGGGGGGGGGDFGGDEGF<FGGDFFEDCEGGGGGEEGGGGGGGGGGGGGGFGGGGFGGGGGEGFGGG@CGFCGGGGG7AFGGGGGGGGGGFFGGGGFGGGGG6<7>DG59+:DC7CFCFF*095FF<FFFGFFFGFFBBD5)0<7?=**.*)-4
@M06045:235:000000000-JCY5N:1:1101:27475:7127 1:N:0:CTCAGA
GTTTCGCTTGGTCATTTAGAGGAAGTAAAAGTCGTAACAAGGTAACCGTAGGTGAACCTGCGGTTGGATCATTAGGAAATTTGAAGCTCTGCTTCAGAAACACTGTGTGCACCGTTATCTGTCTCTGGCAGGATCAGGAAAGCAGCAATGCCCTCCCCCTGCCAAAGGAGTGGGGTCTCCCCTTGCGTGAGATCCCGCTTCGATTTGATAAACTCTTTTGTCTGTTTTATTCTGTCTGAAACTTTTCTTCACCTTTGTGTGAGAAATTTAAAACAACTTTTGGCAACGGATCTCTTGGCTC
+
CCCCCGGGGGGGGGGGGGGGGGGGGGGGGGGGGGGGGGGFGGGGGGGGGGGGGGGGGGGGGGGGGGGGGGGGGGFGGGGGGGGGGGGGGGGGGGGGGGGGGGGGGGGGGGGGGGFGGFGGGGGGGGGGGGGGGFGGGGGGGGGGGGGGGGGGGGGGGGGG@FGFDGGGGGFGGGGGGGGGGGFGGFGGGGEFFGGGGGGGGGGGGGGGGFGGGGGGGGGGGGGGDFDFGGGGGGGEGFCFGGGGGGGGGGGGGGGFFGGGGDGCGFDGFFGFFCA4AGFFFGFFAFG38@EFFFFFBFFF2
@M06045:235:000000000-JCY5N:1:1101:5891:7144 1:N:0:CTCAGA
GTTTCGCTTGGTCATTTAGAGGAAGTAAAAGTCGTAACAAGGTCTCCGTTGGTGAACCAGCGGAGGGATCATTACCGAAGTTACCTTCAAAACCCACTGTGAACCTTACCTCTTGCCGCGTTGTCTCGGCGGGAGGCGGTGGGCGTCTCGCGCCCCCAGCGGGCCGTGCCGCTCCCGTCCCCCCCGGCGGCGCCAAACTCTAAATTTACAGCGGACTGCACGTTCTTATTAACAAAAAAAAACAAGTTAAAACTTTCCAAAACGTATCTTTTGGTTCTTGAATCGTGGACGAACGCAGGGA
+
@CCC?EFGGFGGGGFGFFFFEGFG-CEFFAEFCFFFE,,CCFFFGFFGGGCG;6EEFG@FC:EE:@FFD7CFGCFFB@FGGGGGCCFFEC,,:FF@,FDEECFFFFC,C,CECF9FEGFD+6F?F?FFFCFCGC=+3>+>:<FGGCGG:DF>EDGGC<*==@C*FFGE7FCC/:EGEEC>C;*2/585CEE>1C8/2C+<9CFF@FF7<E?8CE*/***+3;FGF*++3++<+<C*ACEEGG*>==2*+ADC*9D70+***19>29*9**099C:F4***19*95)9579))0).7()(-(
@M06045:235:000000000-JCY5N:1:1101:14158:7151 1:N:0:CTCAGA
GTTTCGCTTGGTCATTTAGAGGAAGTAAAAGTCGTAACAAGGTTTCCGTAGGTGAACCTGCGGAAGGATCATTAAAGAGTTAGGGTCTTCTCGGCCCGACCTCCCAACCCTTTGTCTATTGAACCTCTGTTGCTTCGGCGGACCCGTCCCTTCGGGGACCGCCGGAGGACCGTCGCAAGGCGTCCTCTGGCCCGCGTCCGCCGGTGGCCGACATTTAAACTCTTGATTAAATCATGTTATACTGTCTAAGTTTTATAAGTAATAAAAGCAAAACTTTCAACAACGGATCTCTTGGTTCTGG
+
CCCCCGGGGGGGGGGGGGGGGGGGGGGGGGGGGGGGGGGGGGGGGGGGGGGGGGGGGGGGGGGGGGGGGGGGGGGGGGGGGGGGGGGGGGGGGGGGGGGGGGGGGGGGGGGGGGGGGGGGGGGGGGGGGGGGGGGGGGGGGGGGGGGGGGGGGGGGGGGGGGGGGGGGGGGGGGGGGGGGGGGGGGGGGFGGGGGGGGGGGGGGGGGGGGGG>EGGGGGGGGGGGGGG7FFFGFGGCGGFGGGGGGGGGGGGGGGGGGGFGGCFGGGGGGGF@5?GFGFFFCFFEFG>@?@@F7FFFFAF<
@M06045:235:000000000-JCY5N:1:1101:17583:7156 1:N:0:CTCAGA
GTTTCGCTTGGTCATTTAGAGGAAGTAAAAGTCGTAACAAGGTCTCCGTTGGTGAACCAGCGGAGGGATCATTACCGAGTTATTACTCCAAACCCTTTGTGAACCTTACCTATTACTGCTGTTGCCTCGGCGGACGGCCGGGAGGGCACCCCCTCGCGGGGCCGCCCGACCAGCCCCCGCCGGCAGCACCAAACTCTTGAATTTATAGCGAAACTACTTCTGAATAACAAAAACAAACGAATCAAAACTTTCAACAACGGATCTCTTGGTTCTGGCATCGATGAAGAACGCAGCGTATAGA
+
CCCCCGGGGGGGGGGGGGGGGGGGGGGGGGGGGGGGGGGGGGGGGGGGGGGGGGGGGGGGGGGGGGGGGGGGGGGGGGGGGGGGGGGGGGGGGGGGGGGGGGGGGGGGGGGGGGGGGGGGGGFFGGGGGGGGGGGGGGGGGGGGGDGGGGGGGGGGGGGGGGGGGGGGGGGGGGGGGGGGGGGGGGGFGGFFGGGGGGGFEGCFGGGGGGEGDGGGGGGGGFFGGGGDDGFGGGGGGGGGGGGGGGGGGGGGGFGGGGDDDCDF>FF7CFG??*?C47;35<BFFFFFFEEEFFFFB::<4
@M06045:235:000000000-JCY5N:1:1101:8721:7165 1:N:0:CTCAGA
GTTTCGCTTGGTCATTTAGAGGAAGTAAAAGTCGTAACAAGGTCTCCGTTGGTGAACCAGCGGAGGGATCATTACCGAGTTATACAACTCCCAAACCCACTGTGAACCTTACCTCAGTTGCCTCGGCGGGAACGCCCCGGCCGCCTGCCCCCGCGCCGGCGCCGGACCCAGGCGCCCGCCGCAGGGACCCCAAACCCCCTTGCATTACGCCCAGCGGGCGGAATTTCTTCTCTGGGTTGCACAAGCAAAAACAAATGAATCAAAACTTTCAACAACGGATCCCTTGGTTCTGGCATCGATG
+
CCCCCGGGGGGGGGGGGGGGGGGGGGGGGGGDEEFGFCGGG8FGFGGGGCFGCDFGGFFADGCEGGGEECFGGCGGGGFGGGGGGGGGGGGGGGGGGGEFGGDDGFGGGGFGGFFGFGFDGFDEGEEEGEG7FFGGGGGGGGEEEGGGGGGGGG:FF:<<:F@CEC:CEFGGC*?GGEGEEEEG8?*;EGGEGGG581:C68CFGCFGCGG>>CFEGE**:5CFG9<F?FCE77+20C==?CC<CFGGGF37CF47>FGD7CCG79FGF**9=C@95C3:B*)97)9F@66740)*,7(()
@M06045:235:000000000-JCY5N:1:1101:23259:7195 1:N:0:CTCAGA
GTTTCGCTTGGTCATTTAGAGGAAGTAAAAGTCGTAACAAGGTCTCCGTTGGTGAACCAGCGGAGGGATCATTACTGAGTACTACACTCTCTACCCTTTGTGAACTATTATACCTGTTGCTTCGGCGGCGCCCGCAAGGGTGCCCGCCGGTCTCATCAGAATCTCTGTTTTCGAACCCGACGATACTTCTGAGTGTTCTTAGCGAACTGTCAAAACTTTTAACAACGGATCTCTTGGCTCCAGCATCGATGAAGAACGCAGCGTATAGAGATCGGAAGAGCACACGTCTGAACTCCAGTCA
+
CCCCCGGGGGGGGGGGGGGGGGGGGGGGGGGGGGGGGGGGGGGGGGGGGGGGGGGGGGGGGGGGGGGGGGGGGGGGGGGGGGGGGGGGGGGGGGGGGGGGGGGGGGGGGGGGGGGGGGGGGGGGGGGGGGGGGGGGGGGGGGGGGGGGGGGGGGGGGGGGGGGGGGGGGGGGGGGGGGGGGGGGGGGGGGGGGGGGGGGGGGGGGGGGGGGGGGGGGGGGGGGGGGGGGGGGGGGGGGGGGGGGGGGGGGGGFGFGGGGGGGGGGGGGGGD4?FBGEGFFFGFFFEGFFFFFFFFFFFF?2
@M06045:235:000000000-JCY5N:1:1101:16043:7236 1:N:0:CTCAGA
GTTTCGCTTGGTCATTTAGAGGAAGTAAAAGTCGTAACAAGGTCTCCGTTGGTGAACCAGCGGAGGGATCATTACCGAGTTTACAACTCCCAAACCCCTGTGAACATACCACTTGTTGCCTCGGCGGATCAGCCCGCTCCCGGTAAAACGGGACGGCCCGCCAGAGGACCCCTAAACTCTGTTTCTATATGTAACTTCTGAGTAAAACCATAAATAAATCAAAACTTTCAACAACGGATCTCTTGGTTCTGGCATCGATGAAGAACGCAGCGTATAGAGATCGGAAGAGCACACGTCTGAA
+
CCCCCGGGGGGGGGGGGGGGGGGGGGGGGGGGGGGGGGGGGGGGGGGGGGGGGGGGGGFFGGGGGGGGGGGGGGGGGGGGGGGGGGGGGGGGGGGGGGGGGGGGGGGGGGGGGGGGGGGGGGGGGGGDGGGGGGDGGGGGGGGFGGGGGGGGGGGGGGGGGGGGFFCEGGGGGGGGGGGGGGCFGGCCFGGGGGGGGGGGGGGGGGGGGGEGGGFGGFFCGGGFGGGGGGGGFDGGGDGGCFFGGGGGGGGFGGDGG*/7:<CFGGGDCGDE:<>GFGFFFGFFEE3.7?::5@BF<FFB2
@M06045:235:000000000-JCY5N:1:1101:10930:7264 1:N:0:CTCAGA
GTTTCGCTTGGTCATTTAGAGGAAGTAAAAGTCGTAACAAGGTCTCCGTTGGTGAACCAGCGGAGGGATCATTACAGAGTTGCAAAACTCCCAAACCATTGTGAACGTTACCTAAACCGTTGCTTCGGCGGGCGGCCCGGGTCCTTCCCGGCGCCCCTCGGCCCTCGCGGGCGCCCGCCGGAGGAAAACCAAACTATTGCATTGTATGGCCTCTCTGAGTCTTCTGTACTGAATAAGTCAAAACTTTCAACAACGGATCTCTTGGTCCTTGCATCGATGAAGAAAGCTGCGGATAGAGATT
+
CCCCCGGGGGGGGGGGGGGGGGGDGGGGGGGGGGGGGGFGGGGGGGGGGGGFGGGGGGGGGGGGF@ECCFEGGGFGGGGGGGGGGGFGGGGGGGGGF?FFFCFGGFGGGCFGGGGGGGGGGEEGGGGGGCCFCFGDGGGGGCEGFGGGGGGG:EFDG@FFGGGGDGFG@FGGGGGGCEGCDEEGGGGGGGG588<+2CFF7CF6C9C+;@8+;CGG?+C9300:FGG@CF??79:C?9EGGCF:6?DF+:76C<75C*770::*7:FF:*:66C@5)74/928).)**)/))).))./)-)
@M06045:235:000000000-JCY5N:1:1101:19990:7266 1:N:0:CTCAGA
GTTTCGCTTGGTCATTTAGAGGAAGTAAAAGTCGTAACAAGGTCTCCGTAGGTGAACCTGCGGAGGGATCATTACAGAGTTCATGCCCTAGCGGGTAGATCTCCCACCCACTGTTATTGTTGCTGTCGTTGCTTTGGCGGGCCGCCGGGCCCAGCTCGGCCGCCGGCTCCGGCTGGCGCGCGCCCGCCAGAGGCCTTCAAACTCTGAATGTTAGTGTCGTCTGAGTACTATACAATAGTTAAAACTTTCAACAACGGATCTCTTGGTTCTGGCATCGATGAAGAACGCAGCGTATAGGGAT
+
CCCCCGGGGGGGGGGGGGGGGGGGGGGGGGGGGGGGGGGGGGGGGGGGGGGGGGGGGGGGGGGGGGGGGGGGGGGGGGGGGGGGGGGGGGGGGGGGGGGGGGGGGGGGGGGGGGGGGGGGGGGGGGGGGGGGGGGCGGGGGGGGGGGGGGGGGGGGGGGGGGGGGGG@FGEGGGGGGGGGGDGGGGGGDGGGGGGGGGGGGGFGGGDGGGGGGGGFGFGGGGGGGGGGGGGGGGGFGGGGGGGGGGGGGGGGGGGGGGD77<FFCCCF>FF?FGFG<<FF=DBFF>355>BEBFFF)*(((
@M06045:235:000000000-JCY5N:1:1101:19046:7275 1:N:0:CTCAGA
GTTTCGCTTGGTCATTTAGAGGAAGTAAAAGTCGTAACAAGGTTTCCGTAGGTGAACCTGCGGAAGGATCATTAACAAATCGTATTGGTGCTGACCTAGTGTCAGTGCCATATAAACCCGAACCCGTGCAGCAATGCCGGGCCGGTGTGTGTGAGCAATCGCACGCGGTGAGGGCCTGGGCTTCTGGTCCGGGTCTGATCCACATAGACGCTTGTATGTTTGACAGAGTTAGTTGACACTTAAAAATGACAACTTTTAACAATGGATCTCTTGGCTCTTGCATCGATGAAGAACGCAGCGG
+
CCCCCGGGGGGGGGGGGGGGGGGGGGGGGGGGGGGGGGGGGGGGGGGGGGGGGGGGGGGGGGGGGGGGGGGGGGGGGGGGGGGGGGGGGGGFFGGGGGGGGGGGGGGGGGGGGGGGGGGGGGGGGGGGGGGGGGGGGGGGGGGGGFGGGCFFFGGGGGGGFGGGGGGGGGGGGGGGGGGGGGGGGGGGGGGGGGGGGFFGGCFGFGGGGGG8CCFCCCFGGGGGFFFGGGGGGGGGGGGFFFFF9CFGGGGGGGGDFEGGGGGGGGDFFGGF4FFCFGFFF4BF3<DFFFF?F>BF>DBB(
@M06045:235:000000000-JCY5N:1:1101:25021:7280 1:N:0:CTCAGA
GTTTCGCTTGGTCATTTAGAGGAAGTAAAAGTCGTAACAAGGTCTCCGTTGGTGAACCAGCGGAGGGATCATTACAGAGTTGCAAAACTCCCAACCATTGTGAACCTACCTCACCGTTGCTTCGGCGGGTGGCTCCCACCGGGGCCGCGCCGGCCCCCGTGCCGGCAGCCCGTCAGAAGACCAAAACTCTTCGTCATCAGTGGCCTCTCTGAGTAACTTATACAATAAGTCAAAACTTTCAACAACGGATCTCTTGGTTCTGGCATCGATGAAGAACGCAGCGTATAGAGATCGGAAAAGC
+
CCCCCGGGGGGGGGGGGGGGGGGGGGGGGGGGGGGGGGGGGGGGGGGGGGGGGGGGGGGFGGGGGGGGGGGGGGGGGGGGGGGGGGGGGGGGGGGGGGGGGGGGGGGGGGGGGGGGGGGGGGGGGGGGGGGGGFGGGGGGGGGGGGGGGGGGFGGGGGGFEEGGGGGGGGGGEGGGEGGGGFGGGGGGGFGGGGGCGEGGGGGGGGGGGGGFGGGGGGFGGGGFGC?FFGGGGGGGGGGGGFGGGGGGGC>FGGGCGGGGGF>F7DFG47:??F?DFG:55DBEEEC?*88*953.8)(,(
@M06045:235:000000000-JCY5N:1:1101:17394:7303 1:N:0:CTCAGA
GTTTCGCTTGGTCATTTAGAGGAAGTAAAAGTCGTAACAAGGTCTCCGTTGGTGAACCAGCGGAGGGATCATTACCGAAGTTACCTTCAAAACCCACTGTGAACCTACCTAAACGTTGCCTCGGCGCGGTCCCTAGGGCTGCGCCGGGGACCCTTAACTCCTGTATCATTGGAATCTCTGAGTGGCTGAAAAGCAAAAATAAGTTAAAACTTTCAACAACGGATCTCTTGGCTCTGGCATCGATGAAGAACGCAGCGTATAGAGATCGGAAGAGCACACGTCTGAACTCCAGTCACCTCAA
+
CCCCCGGGGGGGGGGGGGGGGGGGGGGGGGGGGGGGGGGGGGGGGGGGGGGGGGGGGGGGGGGGGGGGGGGGGGGGGGDGGGGGGGGGGGGFGGGGGGGGGGGGGGGGGGGGGGGGGGGGGGGGGGGGGGGGGGGGGGGGGGEGGGGGGGGGGGGGGGFGGGGGGGGGGGGGDGGGGGGGGGGFGGGGGGGGGGGGGGGGGGGGGGGGGGGGGGGGGGGGGGGGDCFGGGGGGGGGGGGGGGFGGGGGGGGGGGGGGEGGGGGGGGGGGGGFFFFGFGFFFGFFFFGFFFFFFFFFFFFB)
@M06045:235:000000000-JCY5N:1:1101:13763:7306 1:N:0:CTCAGA
GTTTCGCTTGGTCATTTAGAGGAAGTAAAAGTCGTAACAAGGTCTCCGTTGGTGAACCAGCGGAGGGATCATTACCGAGTTTACAACTCCCAAACCCCTGTGAACATACCACTTGTTGCCTCGGCGGATCAGCCCGCTCCCGGTAAAACGGGACGGCCCGCCAGAGGACCCCTAAACTCTGTTTCTATATGTAACTTCTGAGTAAAACCATAAATAAATCAAAACTTTCAACAACGGATCTCTTGGTTCTGGCATCGATGAAGAACGCAGCGTATAGAGATCGGAAGAGCACACGTCTGAA
+
CCCCCGGGGGGGGGGGGGGGGGGGGGGGGGGGGGGGGGGGGGGGGGGGGGGGGGGGGGGGGGGGGGGGGGGGGGGGGGGGGGGGGGGGGGGGGGGGGGGGGGGGGGGGGGGGGGGGGGGGGGGGGGGGGGGGGGGGGGGGGGGGGGGGGGGGGGGGGGGGGGGGGGGGGGGGGGGGGGGGGGFGGGGGGGGGGGGGGGGGGG2<FGGGGGGGGGFGGGGGGGGGGGGGGGGGGGGGGGGGGGFGGGGGGG>FGGFGGGGGGGGGGGGDGGDFEG>GFGFFBFFFFFGFFFFFFFFFFFFFF
@M06045:235:000000000-JCY5N:1:1101:10315:7319 1:N:0:CTCAGA
GTTTCGCTTGGTCATTTAGAGGAAGTAAAAGTCGTAACAAGGTCTCCGTTGGTGAACCAGCGGAGGGATCATTACCGAGTTTACAACTCCCAAACCCAATGTGAACGTTACCAAACTGTTGCCTCGGCGGGATCTCTGCCCCGGGTGCGTCGCAGCCCCGGACCAAGGCGCCCGCCGGAGGACCAACCAAAACTCTTATTGTATACCCCCTCGCGGGTTTTTTATAATCTGAGCCTTCTCGGCGCCTCTCGTAGGCGTTTCGAAAATGAATCAAAACTTTCAACAACGGATCTCTTGGTTT
+
CCCCCGGGGGGGGGGGGGGGGGGGGGGGGGGGGGGGGGGGGGGGGGGGGGGGGGGGGGGGGGGGGGGGGGGGGGGGGGGGGGGGGGGGGGGGGGGGGGGGGGGGGGGGFGGGGGGGGGGGGGGGGEGGGGGGGGGGGGGGGGGGGGGGGEGGGGGGGGGGGGGGGGGGGGGGGGGGGGGEGGGGGFGGGGGGGGGGGGGGGGGGGGGGGGGGEGEDE?E5FGGFGGGGGG7FGFCF9?CEA3E<EG3D6*797<3ECCDDFGCCC)0:FFGFFGBFFG=/*?*9=)/8>:>E=BFF2?<:(
@M06045:235:000000000-JCY5N:1:1101:7494:7322 1:N:0:CTCAGA
GTTTCGCTTGGTCATTTAGAGGAAGTAAAAGTCGTAACAAGGTCTCCGTTGGTGAACCAGCGGAGGGATCATTACCGAGTTTACAACTCCCAAACCCCTGTGAACATACCTATACGTTGCCTCGGCGGATCAGCCCGCGCCCCGTAAAAAGGGACGGCCCGCCCGAGGACCCCTAAACTCTGTTTTTAGTGGAACTTCTGAGTAAAACAAACAAATAAATCAAAACTTTCAACAACGGATCTCTTGGTTCTGGCATCGATGAAGAACGCAGCGTATAGAGATCGGAAGGGCACACGTGTGA
+
9CCCCEGGGGDGGFGDAFGGFFFGFFGGGGGGGCFGEF<EEFD@FFFGFCCFBC@FEGGFGEG@EC:CDFFDFFGGCCGDCFFFFFGAFEF8CFFGDEGFFCCCECF9EEFGEFGGFFF@AFECCED:=+@=>8D>FEF:FEEGEGCEFF@<@DFEGGD:<7>FEGCGFGFECCCF:FFF:C?C:<8<<CBE9:8<C@9E@C+?2CFGGGFGFDGC7:+9+CEE:7EGGG9<9?CC:EE/*0?FGGGF=?0:7D5FCEGFFC7CDFGDGGC5>/)/9*8FFG4<))*0)8>>37;>:)5:)
@M06045:235:000000000-JCY5N:1:1101:25935:7329 1:N:0:CTCAGA
GTTTCGCTTGGTCATTTAGAGGAAGTAAAAGTCGTAACAAGGTTTCCGTAGGTGAACCTGCGGAAGGATCATTAGTGAACGCCCTCACGGGCTTATAACTATTCCAAACCTCTGTGAACCGTGCCCTTCGGGGCTATTTTACAAACATGGCGTAATGAACGTCATATATCATAACAAAACAAAACTTTCAACAACGGATCTCTTGGCTCTCGCATCGATGAAGAACGCAGCGTATAGAGATCGGAAGAGCACACGTCTGAACCCCAGTCACCTCAGAATCTCGTATGCCGTCTTCTGCTTG
+
CCCCCGGGGGGGGGGGGGGGGGGGGGGGGGGGGGGGGGGGGGGGGGGGGGGGGGGGGGGGGGGGGGGGGGGGGGGGGGGGGGGGGGGGGGGGGGGGGGGGGGGGGGDGGGGGGGFGGGGGGGGGGGGGFGGGGGGGGGGGFGGGGGGGGGGGGGGGGGGGGGGGGGGGGCGDGGGGGGGGGGGGGGGEGGFGGGGGGGGGFGGGFGGDGFGGGGGGGFGGGGGGFGGG5CGGCEGGGGGD9CGGGGGGGGGGDFDGGGGGGG:DGGGGGGGF=F@FFF6?FGFF>?FFFBBDF5116=>D)
@M06045:235:000000000-JCY5N:1:1101:9731:7351 1:N:0:CTCAGA
GTTTCGCTTGGTCATTTAGAGGAAGTAAAAGTCGTAACAAGGTTTCCGTAGGTGAACCTGCGGAAGGATCATTCATAATCAAGTGTTTTTATGGCACTTTCAAAAATCCATATCCACCTTGTGTGCAATGTCATCTCTCTGGGGGCTGCCGGCTGTCAAAAGCCGTGTGGTCACCTTTGGGATTTATATCTACTCAGAACTTTAGTGATTTTGTCTGAAACATATTATGAATACTTAATTCAAAATACAACTTTCAACAACGGATCTCTTGGCTCTCGCATCGATGAAGAACGCAGCGTAT
+
CCCCCGGGGGGGGGGGGGGGGGGGGGGGGGGGGGGGGGGGGGGGGGGGGGGGGGGGGGGGGGGGGGGGGGGGGGGGGGGGGGGGGGGGGGGGGGGGGGGGGGGGGGGGGGGGGGGGGGGGGGGGGGGGGGGGGGGGGGGGGGGGGGGGGGGDGGGGGGGGGGGGGGGGGGGGGGGGGGGGGGGFGGGGGGGGGGGGGFGGFGGGGGGGGGGGGGGGGGGGGGGGGGGGGGGGDGGGGFFGGGGGGGGGGG<FGGGGGGGGGGGG<DFGGGGAAGFGFGFEFGFFFFFFFFFFDBDBBFFF0
@M06045:235:000000000-JCY5N:1:1101:9232:7366 1:N:0:CTCAGA
GTTTCGCTTGGTCATTTAGAGGAAGTAAAAGTCGTAACAAGGTTTCCGTAGGTGAACCTGCGGAAGGATCATTAGTGAACGCCCTCACGGGCTTATAACTATTCCAAACCTCTGTGAACCGTGCCCTTCGGGGCTATTTTACAAACATGGTGTAATGAACGTCATATATCATAACAAAACAAAACTTTCAACAACGGATCTCTTGGCTCTCGCATCGATGAAGAACGCAGCGTATAGAGATCGGAAGAGCACACGTCTGAACTCCAGTCACCTCAGAATCTCGTATGCCGTCTTCTGCTTT
+
CCCCCGGGGGGGGGGGGGGGGGGGGGGGGGGGGGGGGGGGGGGGGGGGGGGGGGGGGGGGGGGGGGGGGGGGGGGGGGGGGGGGGGGGGGGGGGGGGGGGGGGGGGGGGGGGGGGGGGGGGGGGGGGGGGGGGGGGGGGGGGGGGGGGGGGGGGGGGGGGGGGGGGGGGGGGGGGGGGGGGGGGGGGGGGGGGGGGGGGGGGGGGGGGGGGGGGDGGGGGGGGGGGGGGGGGG5EGGGGGGGGGDGGGGGGGGGGGGGGGGGFGGGGGGGGF6CFC?F*=6C@FFF4BF>>)7>6=2756-
@M06045:235:000000000-JCY5N:1:1101:18977:7407 1:N:0:CTCAGA
GTTTCGCTTGGTCATTTAGAGGAAGTAAAAGTCGTAACAAGGTAACCGTAGGTGAACCTGCGGTTGGATCATTAACGAATAACTATATGATTCGAACCCTACTCTAATACTAGAGGACAGGTTCGAATTATATTATCACCCCTCTTGTGAACTGTTAACGTACTTTGGCAGCCCTCCAAAGCTCCAATTTTAATATCTCATTAAAATTGGAATGTGCTGTCAGTTTTTATGTTAAACACCTGTTTTTATACAACATATGAGTTTTAAAATGAGCAGCGAAAAGACCTTTGTAATAAAGGGT
+
CCCCCGGEEGCFGGGGGGGGGGGFGGGGFFFAFGGGGGFGGFGGGGGGGGGGGGGGGGGGGGGGGGGGGGGGECFGGGDGGGGGGGGGGFGGGGFFGGGGGGGGEGGGGGGCFGFGGGGFFFGGGCCGGGGGGGGGGGFFGGFCGGGGGGFFFGGGGFGGGGGGGGCFGGEGG>FGGGFFFGGGFGFGGADFGGGEFDDEEFGFGAEFGGCCED,7ECFGFGGFGGGGCFFGGFGF7ACCFGGGF6FGGFGCFGGGCFGGDFFGGF<GCD7@88ACF3>A>GFFFAFFFFFFC@F+9:)6,
@M06045:235:000000000-JCY5N:1:1101:7260:7410 1:N:0:CTCAGA
GTTTCGCTTGGTCATTTAGAGGAAGTAAAAGTCGTAACAAGGTTTCCGTAGGTGAACCTGCGGAAGGATCATTAGTGAACGCCCTCACGGGCTTATAACTATTCCAAACCTCTGTGAACCGTGCCCTTCGGGGCTATTTTACAAACATGGTGTAATGAACGTCATATATCATAACAAAACAAAACTTTCAACAACGGATCTCTTGGCTCTCGCATCGATGAAGAACGCAGCGTATAGAGATCGGAAGAGCACACGTCTGAACTCCAGTCACCTCAGAATCTCGTATGCCGTCTTCTGCTTG
+
CCCCCGGGGGGGGGGGGGGGGGGGGGGGGGGGGGGGGGGGGGGFGGGGGGGGGGGGGGGGGGGGGGGGGGGGGGGGGGGGGGGGGGGGGGGGGGGGGGGGGGGGGFDGGGGGGGGGGGGGGGGGGGFGGGGGGGGGGGGGGGGGGGGGG8AFGGGGGGGGGDGGGGGGGGGFGGGGGGGGGGGGGGGGGGGD9DFGGGGGGGGGDFG@,?DEG*>EDFFFGGFF8FGEDECECCGGF+:CG6CDDGGGFFF5*8DGGCFGGGCDFGF74>C*0<6CF>**/00<))**=:77.<F?<6)5)
@M06045:235:000000000-JCY5N:1:1101:4319:7446 1:N:0:CTCAGA
GTTTCGCTTGGTCATTTAGAGGAAGTAAAAGTCGTAACAAGGTTTCCGTAGGTGAACCTGCGGAAGGATCATTACCGAGTGCGGGTTCCAACGAGCCCAACCTCCCACCCGTGTTTACCATGACCGCGTTGCCTCGGCGGGCCCACTGGGGCCTGGCCCCGGTCGCCGGGGGGCTTCTGCCCCCGGGTCCGCGCCCGCCGACGCACCCTGGAACCCTGTCTGAATAGTGAGTCTGAGTCTATGATCAAATCATTAAAACTTTCAACAACGGATCTCTTGGTTCCGGCATCGATGAAGAACG
+
CCCCCGGGGGGGGGGGGCFGGGGGFFGGGGGGGGGGGGGGGGGGGGGGGGGGGGGGGGGGGGGGGGGGCGGGGGGGGGGGCGGGGFFGGFGEGFGGEGGGGGFGGGFGGGGGGGGFFGGGGGGGGGGGGGGGGGGGGGGGGGGGGGGGGGGDGGGFGGGGGGGGGGGCGGGGGGGFEGGGGGGGGGGGGGGE>EGGGGGGDGECCEGEGGFCGGGGGGCGGFGGG?CGGGG?FGE+CFCFCDF77CDGGGDDFGGGGFCGGGGGGGGDCCGE:DFGF7=@FDFFE>DEE405)*9FAF??1
@M06045:235:000000000-JCY5N:1:1101:7478:7448 1:N:0:CTCAGA
GTTTCGCTTGGTCATTTAGAGGAAGTAAAAGTCGTAACAAGGTCTCCGTTGGTGAACCAGCGGAGGGATCATTACAGAGTTGCAAAACTCCCAAACCATTGTGAACGTTACCTAAACCGTTGCTTCGGCGGGCGGCCCGGGTCCTTCCCGGCGCCCCTCGGCCCTCGCGGGCGCCCGCCGGAGGAAAACCAAACTATTGCATTGTATGGCCTCTCTGAGTCTTCTGTACTGAATAAGTCAAAACTTTCAACAACGGATCTCTTGGTTCTGGCATCGATGAAGAACGCAGCGTATAGAGATC
+
CCCCCGGGGGGGGGGGGGGGGGGGGGGGGGGGGGGGGGGGGGGGGGGGGGGGGGGGGGGGGGGGGGGGGGGGGGGGGGGGGGGGGGGGGGGGGGGGGGGGGGGGGGGGGGGGGGGGGGGGGGGGGGGGGGGGGGGGGGGGGGGGGGGGGGGGGGGGGGGGGGGGGGGGGGGGGGGGGGGGGGGGGGFGGGGGGGGFGGGGGGGGGGGGGGGGGGGGGGGGGGGGGGGGGGGFGGFGGGECFGGGGGGGGGGFGGGDGDGGGGGGFCFGGGGFFGFGFGFFFGFFFEGEFFD>E)77:FFA,
@M06045:235:000000000-JCY5N:1:1101:16602:7472 1:N:0:CTCAGA
GTTTCGCTTGGTCATTTAGAGGAAGTAAAAGTCGTAACAAGGTCTCCGTTGGTGAACCAGCGGAGGGATCATTATAGAGTGTAAACTCCCTAACCTTTGTGAACATACCTGTTGCTTCGGCGGTCCTCACCGGCCGCCGAAGGCCTATATTCTTGAATTTACATGAATTTCTGAGTATCAAACAAAAATAAATAAAAACTTTCAGCAACGGATCTCTTGGCTCTGGCATCGATGAAGAACGCAGCGTATAGAGATCGGAAGAGCACACGTCTGAACTCCAGTCACCTCAGAATCTCGTATG
+
CCCCCGGGGGGGGGGGGGGGGGGGGGGGGGGGGGGGGGGGGGGGGGGGGGGGGGGGGGGGGGGGGGGGGGGGGGGGGGGGGGGGGGGGGGGFGGGGGGGGGGGGGGGGGGGGGGGGGGGGGGGGGGGGGGGGGGGGGGGGGGGGGGGGGGGGGGGGGGGGGGGGGGGGGGGGGGGGGGGCGGGGGGGGGGGGGGGGGGGGGGGGGGGGGGGGGGGGGGGGGGGGGGGGGGGGGGGGGGGGGDGGGGGGGGGGGGGGGGGGGGGGGGGGGGGFFGFGFFFFFGFFFF45?FFF9*9=2@BF(
@M06045:235:000000000-JCY5N:1:1101:10467:7492 1:N:0:CTCAGA
GTTTCGCTTGGTCATTTAGAGGAAGTAAAAGTCGTAACAAGGTCTCCGTTGGTGAACCGGCGGAGGGATCATTACCGAGTTTACACTCATAACCCTTTGTGAACATTATAACTTGTTGCTTCGGCGGCTTCTTCGGGAGCCCGCCGGCGTTTCAGTATCTCTGTTTGTACCCGACGATACATCTGAGTGTTCTTAGCGAACTATAAAAACTTTTAACAACGGATCTCTTGGTTCTAGCATCGATGAAGAACGCAGCGTATAGAGATCGGAAGAGCACACGTCTGAACACCAGTCACCTCAG
+
CCCCCGGGGGGGGGGGGGGGGGGGGGGGGGGGGGGGGGGGGGGGGGGGGGGGGGGGGGGGGGGGGGGGGGGGGGGGGGGGGGGGGGFGGGGGGGGGGGGGGGGGGGGGGGGGGGGGGGGGGGGGGGGGGGGGGGGGGGGGFGGGGGGGGGGGGGGGGGGGGGGGGGGGGGGGGGGGGGGGGGGGGGGGGGGGGGGGGGGGGGGGGGGGGGGGGGGGGGGGGGGGGGGGGGGGGGGGGGGGGGGGGGGGGGGGD3DGGGDDGGGGGGGGGGGFFGFGFGFFFGFFFFCFFE:FF@BFFFFF(
@M06045:235:000000000-JCY5N:1:1101:22149:7503 1:N:0:CTCAGA
GTTTCGCTTGGTCATTTAGAGGAAGTAAAAGTCGTAACAAGGTCTCCGTTGGTGAACCAGCGGAGGGATCATTATCGAAGTTACTCTTCATACCCATTTGTGAACACTACCCCATTGCCGCGTGTTGCCTCGGCGGTGAGGTCCGCGGGGGGTGGGCTGCGCTCCGGCGCCGCCCCCCCCTCCCGGGCCCCCGCCGGCCGCGCCTTACTCTTAATTTGCAAAGCGGACTGTACGATCTGATTAATCTTGATAAACAAGTCAAAACTTTCAACAACGGATCACTTGGTTCTGGCATCGATGA
+
CCCCCGGGGGGGGGGGGGGGGGGGGFGGGGGGGGGGGGGGGGGGGGGGGGGGGGGGGGGGGGGGGGGGGGGGGGGGGGGGGGGGGGDFGGG<FEFGGGGFGGGGGGGGGGGGGGGDGGGGGGGEGGGGGGGGGGGGG@FGFFFGCDGGGGGGGGGGGGEGGGGGGGEEGGGGGGGGGGGG5CEGGDCCEEGG>CEC>C>EGCEDC;:@<CCF7:9CCFGGGGFGGGGG=ECFGGG*//<<CFF7CFGC9CCGG7:CFC>FCFFGFDDFGFGFFC@DEC>D)7@46):>BF4?F>6)2)36)
@M06045:235:000000000-JCY5N:1:1101:28144:7504 1:N:0:CTCAGA
GTTTCGCTTGGTCATTTAGAGGAAGTAAAAGTCGTAACAAGGTTTCCGTAGGTGAACCTGCGGAAGGATCATTACCTAGAGTATTGTAGGCTTTGTCCTGCTGTCTCTTACCCATGTTTTTTGAGTACTTACGTTTCCTCGGCGGGTTCGCCCGCCGATTGGACAATTTAAACCCATTGCAGTTGCAATCAGCGTCTGAAAAACTTTAATAGTTACAACTTTCAACAACGGATCTCTTGGTTCTGGCATCGATGAAGAACGCAGCGTATAGAGATCGGAAGAGCACACGTCTGAACTCCAG
+
CCCCCGGGGGGGGGGGGGGGGGGGGGGGGGGGGGGGGGGGGGGGGGGGGGGGGGGGGGGGFFGGGGGGGGGGGGGGGGGGGGGGGGGGGGGGGGGGFGGFEFGGGFGGGFGGGGGGGFGGGGGGGGGGGGFGGGGGGGGGGGGECFGGGGGGGGGGGDF<CFFFGGGGGGGGGGGGGGGFGFGGGGGGGGGGGGGGGGGGGGFEGGGGGGGGGGGGGGCGGGGGGGGGGGGGGDFGGGGGGG?CFGGGGCDDGGFFFFGCC5C<9C9D3DCFFC4=@C>>@CF?FFGFEFFFFFFFBBDF:
@M06045:235:000000000-JCY5N:1:1101:8903:7524 1:N:0:CTCAGA
GTTTCGCTTGGTCATTTAGAGGAAGTAAAAGTCGTAACAAGGTCTCCGTTGGTGAACCAGCGGAGGGATCATTACCGAGTTTACAACTCCCAAACCCAATGTGAACGTTACCAAACTGTTGCCTCGGCGGGATCTCTGCCCCGGGTGCGTCGCAGCCCCGGACCAAGGCGCCCGCCGGAGGACCAACCAAAACTCTGTCTCTGTAACGTTGGCATCTCCGGGCAGACTATAAACGAGTCAAAACTTTCAACAACGGATCTCTTGGTTCTGGCATCGATGAAGAACGCAGCGTATAGAGATT
+
CCCCCGGGGGGGGGGGGGGGGGGGGGGGGGGGGGGGGGGGGGGGGGGGGGGGGGGGGGGGGGGGGGGGGGFGGGGGGGGGGGGGGGGGGGGGGGGGGGGGGGGGGGGGGFGGGGGGGGGGGGGGGGGGGGGGGGGGGGGGGGGGGGGGGGGGGGGGGGGGGGGGGGGGGGGGGGGGGGGGGGGGGGGGGGGGGGGGGGGGGGGGGGGGGGGGGGFCFGGGGGGGGGGDFGGFGGG=EEGGGGGGGGGGD?7F57DEDEG:CFFFFFFFG*>FFCF37<FF?7@?FFGFFDBEDEFB2*66)
@M06045:235:000000000-JCY5N:1:1101:15166:7540 1:N:0:CTCAGA
GTTTCGCTTGGTCATTTAGAGGAAGTAAAAGTCGTAACAAGGTCTCCGTTGGTGAACCAGCGGAGGGATCATTATCGAGTTCTAAACAACTCCCAAACCCATGTGAACATACCTTTTGTTGCTTCGGCGGGATCGCCCCGGGTGCCATTCAGTTGCGCCCCGGAGTCAGGCGCCCGCCAGAGGACCGAAACTCTTGTATTATTGAGAATTTCTGAGTGGATTAAACAAATAATCAAAACTTTCAACAACGGATCTCTTGGTTCTGGCATCGATGAAGAACGCAGCGTATAGAGATCGGAAG
+
CCCCCGGGGGGGGGGGGGGGGGGGGGGGGGGGGGGGGGGGGGGGGGGGGGGGGGGGGGGGGGGGGGGGGGGGGGGGGGGGGGGGGGGGGGGGGGGGGGGGGGGGGGGGFFGGGGGGGGGGGGGGGGGGGGGGGGGGGGGGGGGGGGGGGGGGGGGGGGGGGGGGGGGGGGGDGGGGGGGGGGGGGGGGGGGGGGGGGGGGGGGFGGGGGGGGGGGGGGGGFGFGGGGFGGGFGGGGGGGGGGGGGGGGGGGGGGGGGGGCFGGGGCFGGGGFFGFGFGFFFGFFFFDFFFFFFFFFFFFF0
@M06045:235:000000000-JCY5N:1:1101:20479:7546 1:N:0:CTCAGA
GTTTCGCTTGGTCATTTAGAGGAAGTAAAAGTCGTAACAAGGTCTCCGTTGGTGAACCAGCGGAGGGATCATTACCGAGTTATACAACTCATCAACCCTGTGAACATACCTAAAACGTTGCTTCGGCGGGAACAGACGGCCCTGTAACAACGGGCCGCCCCCGCCAGAGGACCCCTAACTCTGTTTTTATAATGTTTTTCTGAGTAAACAAGCAAATAAATTAAAACTTTCAACAACGGATCTCTTGGCTCTGGCATCGATGAAGAACGCAGCGTATAGAGATCGGAAGAGCACACGTCTG
+
CCCCCGGGGGGGGGGGGGGGGGGGGGGGGGGGGGGGGGGGGGGGGGGGFGGGGFGGGGGGGGGGGGGGGGGGGGGGGGGGGGGGGGGGGGGGGGGGGGGGGGGGGGGGGGGGGGGGGGGGGGGGGGGGGGGGGGGGGEGGGGGGGGGGGGGGGGGGGGGGGGEGGGGGGGGGGGGGGGGGGGGGGGGGGGGGGGGGGGGGGGGFFGGGGGGGGGGGFFGGGGGGGGGGGFGGGGGGFGGGGGGGGGGGGGGGGFGGGGGGGGGGFGGGGGGFDDFGFGFFFGFFF>C>BFFFFFFFFFFF0
@M06045:235:000000000-JCY5N:1:1101:7370:7556 1:N:0:CTCAGA
GTTTCGCTTGGTCATTTAGAGGAAGTAAAAGTCGTAACAAGGTTTCCGTAGGTGAACCTGCGGAAGGATCATTCATAATAAGTGTTTTATGGCACTTTTTAAATCCATATCCACCTTGTGTGCAATGTCAGTCGATCTTCTTCATGGAGATCGACCAAACATCAACCTTTATTTTTTAACTCTTTGTCTGAAAAATATTATGAATAAACAATTCAAAATACAACTTTCAACAACGGATCTCTTGGCTCTCGCATCGATGAAGAACGCAGCGTATAGAGATCGGAAGAGCACACGTCTGAAC
+
CCCCCFGEEGGGFFGFGCFFGGGFF@FFFGGDDFGGGCEGGDFGGFEFG8FG,FGGGGGGGGGGGGDGGGGGAEEFGFFFFGGGFGE<ADFDF8FGGFGGGGGGGGFGFGCFCGGFCFGGGGEGAEEGGGGGGGGGFFGGGGGGGFGGGGGGGEGGGFFGGGCE<BFFFFGFF;FGGFGGGFGGGFGGGGG9EF=EADGGGGDAEGFGGFGGGGGFFFEFGG6CFFGCFGFFGGDEGDGCGFC8FGGC?9?DGD<EDGGGCC@895<CDDDD>C8CACFFFG>D3=5=FFFF:5<>?>A<(
@M06045:235:000000000-JCY5N:1:1101:7125:7583 1:N:0:CTCAGA
GTTTCGCTTGGTCATTTAGAGGAAGTAAAAGTCGTAACAAGGTTTCCGTAGGTGAACCTGCGGAAGGATCATTACAAGAAACGAGGCCGCGTGCGTGCGCTCGCCCGCCCGGCCCCGCTCCTTACCTTGCCTACTGCACCGTTTGTTGCTTCCTGGCGGCGGACTGCCCGCCGCCAGGGACGTTGATACAACCCTGTATAGAAGCATTGAAGCTCTGAGAAAACGCGAAATCGTACAACTTTCAACAATGGATCTCTTGGTTCTGGCATCGATGAAGAACGCAGCGTATAGAGATCGGAAG
+
CCCCCGGGGGGGGGGGGGGGGGGGGGGGGGGGGGGGGGGGGGGGGGGGGGGGGGGGGGGGGGGGGGGGGGGGGGGGGGGGGGGGGGGGGGGGGGGGGGGGGGGGGGGGGGGGGGGGGGFGGGGGGGGGGGGGGGGGGGGGGGGGGGGGGGGGGGFGGGGGGGGGGFGGGGGGGGGGGGGGFGGGGGGGGGGGGGGGGGGGGFGGGGGGFGGGGGGGGGGGGFFGGGE*C8*AEGFGGGGGGGGGGGFGGGGFF4>9CE=C>FFGGGGGG<C4>F?GFFFFFGFFFFCDEFF64*09?EBF(
@M06045:235:000000000-JCY5N:1:1101:6359:7603 1:N:0:CTCAGA
GTTTCGCTTGGTCATTTAGAGGAAGTAAAAGTCGTAACAAGGTCTCCGTTGGTGAACCAGCGGAGGGATCATTACCGAGTTTACAACTCCCAAACCCCTGTGAACATACCTATCGTTGCTTCGGCGGGATGCCCCAGTTTGACGCAAGCTGGACCCAGGCGCCCGCCGGAGGACCCCAAGACTCGAACTGTCAGCGGCATCTCGGCGTACAAGCAAAACCAATGAATCAAAACTTTCAACAACGGATCTCTTGGTTCTGGCATCGATGAAGAACGCAGCGCATAGAGATCGGAAGAGCACC
+
CCCCCGGGGGGGGGGGGGGGGGGGG@FGGGGGGGGGFFFGGFGGGGGGGGGGGGGGGFGGGGGGGGGGDGGGG<EEEEGDBFGGGGGEGGGFGGGDGGGFGGGGGGGCFGGGGGGFGGGFGFFEFEGDGGGGGGG@FFDFGGGGGGGGCGFGGGGGGGGFGFEGGGGDEGGGDGGGGCFCDFFGCFFGGGGGFGGGDE>EF9CFGGGE58C7CFGCFGG=CCFFFF+<C+<?*2CCFGFGGGGG*/7DG?FGGFGGC9CCF*:<DDCFGFG4?<BG575>)77:66:79=>E5>>F<??B(
@M06045:235:000000000-JCY5N:1:1101:14445:7603 1:N:0:CTCAGA
GTTTCGCTTGGTCATTTAGAGGAAGTAAAAGTCGTAACAAGGTCTCCGTTGGTGAACCAGCGGAGGGATCATTACCGAGTTTACAACTCCCAAACCCCTGTGAACATACCACTTGTTGCCTCGGCGGATCAGCCCGCTCCCGGTAAAACGGGACGGCCCGCCAGAGGACCCCTAAACTCTGTTTCTATATGTAACTTCTGAGTAAAACCATAAATAAATCAAAACTTTCAACAACGGATCTCTTGGTTCTGGCATCGATGACGAACGCACCGTATAGAGATCGGAAGACCCAACGTCTGAA
+
@@CBCDFCDD;FFAFEAFGFGGFGGFGGGGGGGGFFAB,CFGFGFFGFGAFEFEF@FD@DFG7FGE7FAEE@ECFGGEGDCFFDGGGGGGGF,E@DE:D,CEFAF<CCCC<<FFGGDFGGFE:FFC7==4=FF8C3@F=FGCFG@:FFDC+FFGGGCCGFGG7*,6*5*<<F:1,?C<FF@CECFGFG;;;<+?C9+B;EEF+B?FGF5:EFFFF+>FFFFDF7CC<CCGGGFC*1?=/:<>7>CC:FCFGGGC7F7:5:7+9C)5/CD)9D.977@>*9@F@BEDG)))))0775:>:)6
@M06045:235:000000000-JCY5N:1:1101:13250:7604 1:N:0:CTCAGA
GTTTCGCTTGGTCATTTAGAGGAAGTAAAAGTCGTAACAAGGTCTCCGTTGGTGAACCAGCGGAGGGATCATTACTGAGTACTACACTCTCTACCCTTTGTGAACTATTATACCTGTTGCTTCGGCGGCGCCCGCAAGGGTGCCCGCCGGTCTCATCAGAATCTCTGTTTTCGAACCCGACGATACTTCTGAGTGTTCTTAGCGAACTGTCAAAACTTTTAACAACGGATCTCTTGGCTCCAGCATCGATGAAGAACGCAGCGTATAGAGATCGGAAGAGCACACGTCTGAACTCCAGTCA
+
CCCCCGGGGGGGGGGGGGGGGGGGGGGGGGGGGGGGGGGGGGGGGGGGGGGGGGGGGGGGGGGGGGGGGGGGGGGGGGGGGGGGGGGGGGGGGGGGGGGGGGGGGGGGGGGGGGGGGGGGGGGGGGGGGGGGGGGGGGGGGGGGGGGGGGGGGGGGGGGGGGGGGGGGGGGGGGGGGGGGGGGGGGGGGGGGGGGGGGGGGGGGGGGGGGGGGGGGGGGGGGGFGGGGGDGGGGGGGGGGGGGFGGGDGGGGFGGGGGGGGEGD:<DGDGGFFGFCBCFFFGFF@FFFFFFFF@BF:FF?-
@M06045:235:000000000-JCY5N:1:1101:13333:7624 1:N:0:CTCAGA
GTTTCGCTTGGTCATTTAGAGGAAGTAAAAGTCGTAACAAGGTCTCCGTTGGTGAACCAGCGGAGGGATCATTACCGAGTTTACAACTCCCAAACCCAATGTGAACGTTACCGAACTGTTGCCTCGGCGGGATCTCTGCCCCGGGTGCGTCGCAGCCCCGGACCAAGGCGCCCGCCGGAGGACCAACCAAAACTCTTATTGTATACCCCCTCGCGGGTTTTTTATAATCTGAGCCTTCTCGGCGCCTCTCGTAGGCGTTTCGAAAATGAATCAAAACTTTCAACAACGGATCTCTTGGTTT
+
CCCCCGGGGGGGGGGGGGGGGGGGGGGGGGGGGGGGGGGGGGGGGGGGGGGGGGGGGGGGGGGGGGGGGGGGGGGGGGGGGGGGGGGGGGGGGGGGGGGGGGGGGGGGGGGGGGGGGGGGGGGGGGGGGGGGDGGGGGGGGGGGGGGGGGGGGGGGGGGGGGGGGGGGGGGGGGGGGGGGGGGGGGGGGGGGGGGGGGGGGGGGGGGGGGGGGGGGGEEGGGGGGGGGGGFFGGGGGGGGG3=CGGDGEGDF:FGGGEGGGGFG:DDFFGGFFGFGFGFFFFFFFFGEFFEFFFFFAFAF0
@M06045:235:000000000-JCY5N:1:1101:3663:7644 1:N:0:CTCAGA
GTTTCGCTTGGTCATTTAGAGGAAGTAAAAGTCGTAACAAGGTCTCCGTTGGTGAACCAGCGGAGGGATCATTAGAGGGTCGCAAGATCTCCCTAATACCTTCAACCAAACCGCGTACATACCGAGGGGGCCCCTGTGGCCACTGCTATACATGCCTCGGTCGGCGGCCCCAGGGGGGGCCTCTGCCCGGCGCGGCCCTCGCGGGCGCGTTGGGCGCCGGCCGGCGGCCAAACACCAACCTGAAATGGAATAACCATAATCTTAAACAAGAAATAACCATTACCAACTGCAACGATGGATC
+
CCCCCGGGGGDFGGGFGGGGGG?ECCCFGGGGFGDFEEGGGGGCGGFFFEEFFGGGGGGGFGG@FGECF7FFAFFEFFGFGEFFEGF@EFGGDGEFFFGGGGGGGGGGCCGFGCF6FFCFGCFGGDGCFDGC=FFFFFGGGGDFGCFGGGGGGGG7CFFC:BEGGGGGCCFCGGGGD>CE8EFFF?FFE5EGGGGEGC88CECCC5E>E:?CCC*:C:CE=*8=8CECC=CGGCC*:A55FF**<7:*+9*9C99<0A***2:CF7*:7FG4<F?7?679BDB*8)>?7**1)).01)44.
@M06045:235:000000000-JCY5N:1:1101:23127:7708 1:N:0:CTCAGA
GTTTCGCTTGGTCATTTAGAGGAAGTAAAAGTCGTAACAAGGTTTCCGTAGGTGAACCTGCGGAAGGATCATTACCTAGAGTTTGTAGACTTCGGTCTGCTACCTCTTACCCATGTCTTTTGAGTACCTTCGTTTCCTCGGCGGGTCCGCCCGCCGATTGGACAACATTCAAACCCTTTGCAGTTGCAATCAGCGTCTGAAAAAACATAATAGTTACAACTTTCAACAACGGATCTCTTGGTTCTGGCATCGATGAAGAACGCAGCGTATAGAGATCGGAAGAGCACACGTCTGAACTCCA
+
CCCCCGGGGGGGGGGGGGGGGGGGGGGGGGGGGGGGGGGGGGGGGGGGGGGGGGGGGGGGGGGGGGGGGGGGGGGGGGGGGGGGGGGGGGGGGGGGGGGGGGGGGGGGGGGGGGGGGGGGGGGGGGGGGGGGGGGGGGGGGGGGGGGGGGGGGGGGGGGGGGGGGGGGGGGGGGGGGGGGGGGGC;EFGGGGGGGGGEGGGGGGGGGGGGGGGGGGGGGGGGGGFGGGGGGDGGGGGGGGGGGGGGGGGGGGGGGGGGGGGGGDDGGGGGGFFGFGFGFFFGFFFFFFFEFFFFBFFFFF)
@M06045:235:000000000-JCY5N:1:1101:12390:7718 1:N:0:CTCAGA
GTTTCGCTTGGTCATTTAGAGGAAGTAAAAGTCGTAACAAGGTCTCCGTTGGTGAACCAGCGGAGGGATCATTACGAAAGGAGTACCCCGTACTCTTCAACCCTTTGTGAACATACCATTGTCAGTTGCTTCGGCGGGAGGCCCCTGGGAGGGGCCCCGGGGCCCGGCCGGAGCCGGGCTCCCGCCGAGGGAGCGCAAACCAAACTCTTGCTGTACCCAGTGGCACGTCCGAGTACACAAAAATTAAAACAAGTTAAAACTTTCAACAACGGATCTCTTGGTTCTGGCATCGATTAAGAAA
+
CCCCCGGGGGGGGGGGGGGGGGGGGFGGGGGGGGGGGGGGGGGGGGGGGGGGGGGGGGGGGGGGGGGGGGGGGGGGGGGGGGGGGGGFGGGGGGGGGGGGGGGGGGGGGGGGGGGGGGGGGGGGGGGFGGGGGGGGGGGGGGGGGGGGGGGGGGGGGGGGGGGGGGGGGGGGGGGGGGGDFGGDGGGCGGG>EGEG>?GGGCFGGCFGGGGGGGGGGGGGFGGGFFGFGGG=E=CFGGGGFFGFGF>FGGGGF:CF>FF*7?FGGGF47>7>B*0>BCFF@:>FF6C@>6?>5)*.6*6<,
@M06045:235:000000000-JCY5N:1:1101:20369:7741 1:N:0:CTCAGA
GTTTCGCTTGGTCATTTAGAGGAAGTAAAAGTCGTAACAAGGTAACCGTAGGTGAACCTGCGGTTGGATCATTAAAAAGATCAAATGCGGTTGTCATCTCTAATCAGAGGCAGCTCGCAGCTTAATGCTCTTCGTGAGCTTAAAGCATCCACATTTTGTGAACCGTTCTCGTCTCTGGCGGTGGGGTGACGTCAAAAATCACCTGTCAACATCCGGGTTTACTCGAGTGTCGTGGACAAGCCGTCAAACACTTGTGACAAACATCTTATCTTCTGTATCTCATGTCTGACCTTTTGTATCA
+
CCCCCGGGGGGGGGGGGGGGGGGGGGGGGGGGGGGGGGGGGGGGGGGGGGGGGGGGGGGGGGGGGGGGGGGGGGGGGGGGGGGGGGGGGGGGGGGGGGGGGGGGGGGGGGGGGGGGGGGGGDFGGGGGGGGGGGGGGGGGGGGGGGGGGGGGGGGGGGGGGGGGGGGGGGGGGGGGGGGGGGGGGGGGGGGGGGGGGGGGGGGGGGGGGGGGGGGGGGGGGGGGGGGGGGGGGGGGGGGGGGGGGGGGGGGGGGGFFGGGGGFGGGDGGGGFFGFGFGFFFFFFFFGFFFFFFFFFFBAF)
@M06045:235:000000000-JCY5N:1:1101:17777:7743 1:N:0:CTCAGA
GTTTCGCTTGGTCATTTAGAGGAAGTAAAAGTCGTAACAAGGTTTCCGTAGGTGAACCTGCGGAAGGATCATTAATGTATATTGAATTTTATATTCTTTATCAACCCACACTGTGTACCTTTTTACTGTTGCTTCCATGGGACATGGCTCTGCCACGTCGGCCTTATGGCTGGTGAGCGCCCATGGGAGGAAAACAAAACTCTTTGTTACAATTGAAGTCTGTCTGAATTGTTTATATTAAACGTTAAAACTTTCAACAACGGATCTCTTGGTTCTCGCATCGATGAAGAACGCAGCGTAT
+
CCCCCGGGGGGGGGGGGGGGGGGGGGGGGGGGGGGGGDGGFGGGGGGGGGGGGGFGGGGGGGGGGGGGFFGCFDGGFGFGGGGGGGGGGGGGGGGGGGGGGGGGGGGGGGGGGGGGGGGGGFGGGGGGGGGGGGFFGGFGGGGGGGGGGGGGGGCGGGGGGGGGGGGGGGGGGCGGGGGGGDEGGGGGGDCGGGGGGGGGGGGGGGGFGGGGGFFCGGFEGGGGGFGGGGG:FGEE7DFGGFFGGFCFFFGGGGFGGGG:DEDGGGGGGCCFFF6;F5>>:CBFF7CAF?FFF:BFFF?F2
@M06045:235:000000000-JCY5N:1:1101:14599:7750 1:N:0:CTCAGA
GTTTCGCTTGGTCATTTAGAGGAAGTAAAAGTCGTAACAAGGTCTCCGTTGGTGAACCAGCGGAGGGATCATTACCGAGTTTACAACTCCCAAACCCCTGTGAACATACCACTTGTTGCCTCGGCGGATCAGCCCGCTCCCGGTAAAACGGGACGGCCCGCCAGAGGACCCCTAAACTCTGTTTCTATATGTAACTTCTGAGTAAAACCATAAATAAATCAAAACTTTCAACAACGGATCTCTTGGTCCTGGCATCGATGAAGAACGCAGCGTATAGAGATCGGAAGAGCACACGTCTGAA
+
CCCCCGGGGGGGGGGGGGGGGGGGGGGGGGGGGGGGGGGGGGGGGGGGGGGGGGGGGGGGGGGGGGGGGGGGGGGGGGGGGGGGGGGGGGGGEGGGGGGGGGGGGGGGGGGGGGGGGGGGGGGGGDGGDFGGGGGGGGGGGGGGGGGGGGGGGGGGGGGGGGGGGGGFGGGGGGGGGGGGGGGGGGFGGGGGGGGGGGGGGGFFGGGGGGGGGGGGGGGFFGGGGFGGGGG79FCEGDEG9CFFCFGFGGGGGFGGGGGGGGDGGGDD3>DFFGBGFGFFFGFFFFGFFF:>:F>5(7:A<
@M06045:235:000000000-JCY5N:1:1101:11501:7757 1:N:0:CTCAGA
GTTTCGCTTGGTCATTTAGAGGAAGTAAAAGTCGTAACAAGGTCTCCGTTGGTGAACCAGCGGAGGGATCATTACAGAGTTGCAAAACTCCCTAAACCATTGTGAACGTTACCTAAACCGTTGCTTCGGCGGGCGGCTCCGGGGTTTACCCCCCGGGCGCCCCTGGGCCCCACCGCGGGCGCCCGCCGGAGGTCACCAAACTCTTATGTCTTTAGTGGTTTTCTCCTCTGAGTGACACATAAACAAATAAATAAAAACTTTCAACAACGGATCTCTTGGTTCTGGCATCGATGAAGAACGC
+
CCCCCGGGGGGGGGGGGGGGGGGGGGGGGGGGGGGGGGGGGGGGGGGGGGGGGGGGG<FGGGGGGGGGGGGGGGGGGGGGGGGGGGGGGGGGGGGGGGGGGGGGGGGGGGGGGGGGGGGGGGDGGGGGGGGGGGGGGGGGGGGGGGGGGGGGGGGGGGGGGGGGGGGGGGGGGGGGGGGGGGGGGGGGGEGGGGDGGGGGGFGGGGGGGGGGGF?FGGFGGGGCGGGGGGGGFGGGGGFFGGFDFGCGGGGGGGGFFEGGGGGGGGGGGG3>>28FFFFFFGFFFFGFFFFFF=FFFFF>2
@M06045:235:000000000-JCY5N:1:1101:6958:7759 1:N:0:CTCAGA
GTTTCGCTTGGTCATTTAGAGGAAGTAAAAGTCGTAACAAGGTCTCCGTTGGTGAACCAGCGGAGGGATCATTACCGAGTTTACAACTCCCAAACCCCTGTGAACATACCTATACGTTGCCTCGGCGGATCAGCCCGCGCCCTGTAAAAAGGGACGGCCCGCCCGAGGACCCTAAACTCTGTTTTTAGTGGAACTTCTGAGTAAAACAAACAAATAAATCAAAACTTTCAACAACGGATCTCTTGGTTCTGGCATCGATGAAGAACGCAGCGTATAGAGATCGGAAGAGCACACGTCTGAA
+
CCCCCGGGGGGGGGGGGGGGGGGGGFGGGGGGDFGGGGGGGCGGGGGGGGGGGGGGGGGGGGGGGGG@FFGGGGGGEGGGGFGFGFF@FFG8FCFGGGFGGGGGGFFFGGGGGGGGGGGGGGGGGGGGE:C@FEFGEEGGGGGFGGFGGGEGDFGGGGGGGGGGGGEGGGGGGCFGGFGGGFGEEFGGCFGCFGGFGFGGG;CCEGGGGFFGF5>EEGEFFGGGGGGGGFGGGFEGEE=EGCCFGGGDEGFGFCGGGDFF=CG7CC5CC7C707<FF77***0>@3D).)975>B;15:BB
@M06045:235:000000000-JCY5N:1:1101:17061:7769 1:N:0:CTCAGA
GTTTCGCTTGGTCATTTAGAGGAAGTAAAAGTCGTAACAAGGTTTCCGTAGGTGAACCTGCGGAAGGATCATTAATGAATAACTTGATGTGGTTGTAGCTGGCTCTTAGGAGCATGTGCACGCCCGTCATCTTATCTTTCCACCTGTGCACACTATGTAGATCTAGATAACTCTCGCTCTTCGGGGCGGAAACAAGGATTGCTGCGTCGCAAGGCCAGCTCTCTTTGAATTTCCAGGTCTATGTTATTACAAACTCCAATTGAATGATGAAGAATGTAGTCAATGGGCTTCGTGCCTATAA
+
CCCCCGGGGGGGGGGGGGGGGGGGGGGGGGGGGGGGGGGGGGGGGGGGGGGGGGGGGGGGGGGGGGGGGGGGGGGGGGGGGGGGGGGGGGGGGGGGGGGGGGGGGGGGGGGGGGGGGGGGGGGGGGGGGGGGGGGGGGGGGGGGGGGGGGGGGGGGGGGGGGGGGGGGGGGGGGGGGGGGGGGGGGGGGGGGGGGGGGGGGGGGGGGDDGGGGGGGGGGFGGGGGGGGGGGGFGGGGGGGGGGGGGGGGGGGGGFGGGCGGFDGFFGGDGGFFGFGFG?BFGFFFFGFFFFFFFFFABBBA
@M06045:235:000000000-JCY5N:1:1101:27036:7785 1:N:0:CTCAGA
GTTTCGCTTGGTCATTTAGAGGAAGTAAAAGTCGTAACAAGGTTTCCGTAGGTGAACCTGCGGAAGGATCATTCATAATCAAGTGTTTTTATGGCACTTTCAAAAATCCATATCCACCTTGTGTGCAATGTCATCTCTCTGGGGGCTGCCGGCTGTCAAAAGCCGTGTGGTCACCTTTGGGATTTATATCTACTCAGAACTTTAGTGATTTTGTCTGAAACATATTATGAATACTTAATTCAAAATACAACTTTCAACAACGGATCTCTTGGCTCTCGCATCGATGAAGAACGCAGCGTAT
+
CCCCCGGGGGGGGGGGGGGGGGGGGGGGGGGGGGGGGGGGGGGGGGGGGGGGGGGGGGGGGGGGGGGGGGGGGGGGGGGGGGGGGGGGGGGGGGGGGGGGGGGGGGGGGGGGGGGGGGGGGGGGGGGGGGGGGGGGGGGGGGGGGGGGGGGGGGGGGGGGGGGDGGGGGGGGGGGGGGGGGGGGGGGGGGGGGGGGGFGGGGGGGGGGGGGGGGGGGFGGGGGGGGGGGFGFGGGGGFGGGGFFGGGGGGGGGGGGGGGGGGGGGGGGGGGFFFFGFG>ABGFFFFFFFFFFFD@E>FFF2
@M06045:235:000000000-JCY5N:1:1101:11893:7814 1:N:0:CTCAGA
GTTTCGCTTGGTCATTTAGAGGAAGTAAAAGTCGTAACAAGGTAACCGTAGATGAACCTGCGGTTGGATCATTAGAAAATTTGAAGCTCTGCTTCAGAAACACTGTGTGCACCGTTATCTGTCTCTGGCAGGATCAGGGAAGCAGCAATGCTACCCCCCTGCCAAAGGAGTGGGGACTCCCCTCGTGGGAGACCTCGCTCCTGTTGATGAACACTTTGTCTGTTTTTATTCTGTCTGAAACTTTTCTTCACCTTGTGTGAGAAATTGAAAACAACTTTTGGCAACGGATCTCTTGGCTCTC
+
CCCCCGGGGGGGGGGGGGGGGGGGGGGGGGGGGGGGGGGGGGGGGGGGGGGGGGGGGGGGGGGGGGGGGGGFGGGGGGGGGGGGGGGGGGGGGGGGGGGGGGGGGGGGGGGGGGGGGGGGGGGGGGGGGGGGGGGGGGGGGGGGGGGGGGGGGGGGGGGGGGGGGFGGGGGGGGGGGGGGGGGGGGGGGGGGGGGGGGGGGGGGGGGGGGGGGGGGGGGGGGGGDGGGGGGGGGGGGGGGFGGGGGGGGGDGGFGEFGFGFGGGGGGGGGGFFGFGAGFFFGFFFEGEDEFF?F=FFFFF?
@M06045:235:000000000-JCY5N:1:1101:27735:7817 1:N:0:CTCAGA
GTTTCGCTTGGTCATTTAGAGGAAGTAAAAGTCGTAACAAGGTTTCCGTAGGTGAACCTGCGGAAGGATCATTAACAATTCGCGCCCCGGCGTGATGCGTATACCCTGCACTTTGAGCACCTTTTATACTCCCCCCGGCGGGGCAACCCGCCGGACGGGACAACCACAAAACCCTTTGCATTAGAAGTCATGTCAGTACAAAACAAAATAAATCAAAACTTTCAACAATGGATCTCTTGGCTCTGGCATCGATGAAGAACGCAGCGTATAGAGATCGGAAGAGCACACGTCTGAACTCCAG
+
CCCCCGGGGGGGGGGGGGGGGGGGGGGGGGGGGGGGGGGGGGGGGGGGGGGGFGGGGGGGGGGGGGGGGGGGGGGGGGGGGGGGGGGGGGGGGGGGGGGGGGGGGGGGGGGGGGGGGGGGGGGGGGGGGGGGGGGGGGGGGGGGGGGGGGGGGGGGGGGEEGGGGGGGGGGGGGGGGGGGDFGGGGGGGGFGCGGGGGGGGGGGGGGGGGGGGGGGGGGGGGGGGGGGGGGGFGGGGGGGGCGGFGGGGGGGGGGGGGGGGGGGGGGGGGGFFGFGFGFFFGFFFFGFEFFFFFFFAFF74
@M06045:235:000000000-JCY5N:1:1101:21044:7831 1:N:0:CTCAGA
GTTTCGCTTGGTCATTTAGAGGAAGTAAAAGTCGTAACAAGGTTTCCGTAGGTGAACCTGCGGAAGGATCATTACCGAGTGAGGGCCCTCTGGGTCCAACCTCCCACCCGTGTTTAACGAACCTTGTTGCTTCGGCGGGCCCGCCTCACGGCCGCCGGGGGGCATCCGCCCCCGGGCCCGCGCCCGCCGAAGACACCTGTGAACACTGTCTGAAGTTGCAGTCTGAGAAACTAGCTAAATTAGTTAAAACTTTCAACAACGGATCTCTTGGTTCCGGCATCGATGAAGAACGCAGCGTATA
+
CCCCCGGGGGGGGGGGGGGGGGGGGGGGGGGGGGGGGGGGGGGGGGGGGGGGGGGGGGGGGGGGGGGGGGGGGGGGGGGGGGGGGGGGGGGGGGGGGGGGGEFGGGGGGGGGGGGGGGGGGGGGGGGGGGGGGEGGGGGGGGGGGDGFGGGGGGGGGDGGGGGGGGGGGGGGGGGGGDGGGGCCGGGGE8CEEGGFGGEFGGGGFGFAFGCCFGGGGGGFGFF7FCGGGGGF7CFGCFCGFGGGDGGGGGGGGGGGF?FCCCDDDDGFC>CB<>?DEGE>F3@5??GFFFFB>:>>>B:::
@M06045:235:000000000-JCY5N:1:1101:19618:7837 1:N:0:CTCAGA
GTTTCGCTTGGTCATTTAGAGGAAGTAAAAGTCGTAACAAGGTTTCCGTAGGTGAACCTGCGGAAGGATCATTATCGTGGGGCTTCGGCCCCGTCGAGATAGCACCCTTGCCTTTATGAGTACCTTGGTTCCCTCCCCCGTACCCTCGGGGAGCGGGAGGGACCTCGTCTGTTTCCCCAACGGTAGCCCCGCGGGGACACGAAACACGCTGTAAACACCTGCAACAGTCTGATAAACAAACAAAAAATCAAAACTTTCAACAACGGATCTCTTGGTTCCGGCATCGATGAAGAACGCAGCG
+
CCCCCGGGGGGGGGGGGGGGGGGGGGGGGGGGGGGGGGGGGGGGGGGGGGGGGGGGGGGGGGGGGGGGGGGGGGGGGGGGGGGGGGGGGGGGGGGGGGGGGGGGGGGGGGGGGGGGGGGGGGGGGGGGGGGGGGGGGGGGGGGGGGGGGGGGGGGGGGGGGGGGGGGGGGGGGGGGGGGGGGGGGGGGGGGGGGGGGGGGGGGGGFGDDEGDGGGGGGGGGGGGGGGGGGGFGGGGGGGGGGGGGGGGGGGGGGFGGGFGGGGGDGG<DFGFFGFGFGFFFGFFFFFFFBFFFFFF?59B;
@M06045:235:000000000-JCY5N:1:1101:20782:7851 1:N:0:CTCAGA
GTTTCGCTTGGTCATTTAGAGGAAGTAAAAGTCGTAACAAGGTCTCCGTTGGTGAACCAGCGGAGGGATCATTACCGAGTTTACAACTCCCAAACCCTTATGTGAACCGTACCTATCGTTGCTTCGGCGGGAACGCCCCGGCGCCCTGCGCCCGGATCCAGGCGCCCGCCGGAGACCCCAAACTCTTGATAATTTATGGCCTCTCTGAGTCTTCTGTACTGAATAAGTCAAAACTTTCAACAACGGATCTCTTGGTTCTGGCATCGATGAAGAACGCAGCGTATAGAGATCGGAAGAGCAC
+
CCCCCGGGGGGGGGGGGGGGGGGGGGGGGGGGGGGGGGFGGGGGGGGGGGGGGGGGGGGGGGGGGGGGGGGGGGGGGGGGGGGGGGGGGGGFFGGGGGGFGGFGGGGGGGFGGGFFGGGGGGCEGGGGGGGGGGGGGGGDGGGGGGGCGEGGGGGE<EGGGGGGGGGDEGDGGGGGGGGDGGGGGG?@FCCFFGGGGGFFC6CCGGGDFEGGGGGGF?CFGC0<ECGGGGGGGGGGGGFGG*:FGCGCGFGGGGFGGGG7CGGGGGCFGG7@BGFGFGEBFGFFFFFFF7=F>D>>1>:?0
@M06045:235:000000000-JCY5N:1:1101:13673:7886 1:N:0:CTCAGA
GTTTCGCTTGGTCATTTAGAGGAAGTAAAAGTCGTAACAAGGTCTCCGTTGGTGAACCAGCGGAGGGATCATTACCGAGTTTACAACTCCCAAACCCCTGTGAACATACCTATACGTTGCCTCGGCGGATCAGCCCGCGCCCCGTAAAAAGGGACGGCCCGCCCGAGGACCCCTAAACTCTGTTTTTAGTGGAACTTCTGAGTAAAACAAACAAATAAATCAAAACTTTCAACAACGGATCTCTTGGTTCTGGCATCGATGAAGAACGCAGCGTATAGAGATCGGAAGAGCACACGTCTGA
+
CCCCCGGGGGGGGGGGGGGGGGGGGGGGGGGGGGGGGGGGGGGGGGGGGGGGGGGGGGGGGGGGGGGGGGGGGGGGGGGGDGGGGGGGGGGGGGGGGGGGGGGGGGGGGGGGGGGGGGGGGGGGGGGGGGGGGGGGGGGGGGGGGGGGGGGGGGGGGGGGGGGGGGGGGGGGGGGGGGGGGGFGGGGGGGGGGGGGGGGGGGBGG?FGGGGGGGGGGGGGGGGGGGGGG?FFFGGEGGGEGFGGGGGGGGGGGGGGGGGGFGGGGGGGGGGFFG:CFFFFFCFFD:DFFFFFF45>?F?B4
@M06045:235:000000000-JCY5N:1:1101:10066:7938 1:N:0:CTCAGA
GTTTCGCTTGGTCATTTAGAGGAAGTAAAAGTCGTAACAAGGTCTCCGTTGGTGAACCAGCGGAGGGATCATTACAGAGTTGAAAAACTCCCCTAAACCATTGTGAACCTACCACTAAACAGTTGCTTCTGCGGGTGGGCGCCCTTCCCCAGGGAAAGGCGCCCCGCTAGACCGCCCGCCGGAGGTACCCAAAACTCTTGTTTAACTAAAAGGCCTCTCTGAGTACTGTACTTAAATAAGTCAAAACTTTCAACAACGGATCTCTTGGTTCTGGCATCGATGAAGAACGCAGCGTATAGAA
+
CCCCCEGGGGGGGGGGGGGGGGGGGGGGGGGGGGGGGGGGGGGGGGGGGGGGGGGFGGGGGGGGGGGGGGGGGGGGGGGGGGGGGGGGGGGGGFFCFGGGGGGGDEFCGGGGGGGF@DFGGGGGGGGGG,EGGEFFGGGGFGGGGGGGGGDGGEFDGGGGGGGGGGGGGGFGGGGGGGGGGDCE7:BFGGFEGGGCFECE9BB99CG@6<;BECGGG60<C:FFFFF9CFGGGGF?EGGGCFEFCCGCCFDG7CCGFE3*/2:*:>FCGGCF**)2?D))87@*9?D47>75575)40.-)
@M06045:235:000000000-JCY5N:1:1101:25544:7941 1:N:0:CTCAGA
GTTTCGCTTGGTCATTTAGAGGAAGTAAAAGTCGTAACAAGGTCTCCGTTGGTGAACCAGCGGAGGGATCATTACAGAGTTGAAAAACTCCCTAAACCATTGTGAACGTTACCCAAACCGTTGCTTCGGCGGGCGGCGCCCAGCGCCCCCCAGGCCCCCTCGCGGGGCGCCCGCCGGAGGTACCCCAAACCATTGATACTTTATGGCCTCTCTGAGTCTTCTGTACTGAATAAGTCAAAACTTTCAACAACGGATCTCTTGGTTCTGGCATCGATGAAGAACGCAGCGTATAGAGATCGGA
+
CCCCCGGGGGGGGGGGGGGGGGGGGGGGGGGGGGGGGGGGGGGGGGGGGGGGGGGGGGGGGGGGGGGGGGGGGGGGGGGGGGGGGGGGGGGGGGGGGGGGGGGFGGGGGGGGGGGGGGGGFGGGGGGEGGGGGGGGGGGGGGGGGGGGGGGGGGGFGGGGGGGGGGGGGGGGGGGGGGGGGGGGGGGGGGGGEGGCFGGGGGGGGGGGGGGGGGGGGGGGGGGGDGGGGFGGGGG7CCGFGGGGGGGGGCDGGGGG>7:C>GGFFGGGGGGFECFCFGBF@FEFE335)0>@4/99<93:,
@M06045:235:000000000-JCY5N:1:1101:8029:8000 1:N:0:CTCAGA
GTTTCGCTTGGTCATTTAGAGGAAGTAAAAGTCGTAACAAGGTTTCCGTAGGTGAACCTGCGGAAGGATCATTCATAATAAGTGTTTATGGCACTTCTTAAATCCATATCCACCTTGTGTGCAATGTCAGCCGTTTTCTTTATGAAAGCGGCCAAACATCAACTTATTTTTTAACTGTCTGTCTGAAAACTATTATGAATAAACAATTCAAATACAACTTTCAACAACGGATCTCTTGGCTCTCGCATCGATGAAGAACGCAGCGTATAGAGATCGGAAGAGCACACGTCTGAACTCCAGT
+
CCCCCGGGGGGGGGGGGGGGGGGGGGGGGGGGGGGGGGGGGGGGGGGGGGGGGGGGGGGGGGGGGGGGGGGGGGGFGGGGGGGGGGGGGGGGGGGGGGGGGGGGGGGGGGGGGGGGGGGGGGGGGGGGGGGGGGGGGGGGGGGGGGGGGGGGGGGGGGGGGGGGGGGGGGGGGGGGGGGGGGGGGGGGGGGGGGGGGGGGGGGGGGGGGGGGGGGGGGGGGGGGGGGGGGGGGGGGGGGGGGFFGGGGGGCFFFGGGGGGGGGGGGGGG7DFA:AFDGFFFGF?>FGBFFFFFFFF<9:?6
@M06045:235:000000000-JCY5N:1:1101:24063:8018 1:N:0:CTCAGA
GTTTCGCTTGGTCATTTAGAGGAAGTAAAAGTCGTAACAAGGTTTCCGTAGGTGAACCTGCGGAAGGATCATTCATAATCAAGTGTTTTTATGGCACTTTCAAAAATCCATATCCACCTTGTGTGCAATGTCATCTCTCTGGGGGCTGCCGGCTGTCAAAAGCCGTGTGGTCACCTTTGGGATTTATATCTACTCAGAACTTTAGTGATTTTGTCTGAAACATATTATGAATACTTAATTCAAAATACAACTTTCAACAACGGATCTCTTGGCTCTCGCATCGATGAAGAACGCAGCGTAT
+
CCCCCGGGGGGGGGGGGGGGGGGGGGGGGGGGGGGGGGGGGGGGGGGGGGGGGGGGGGGGGGGGGGGGGGGGGGGGGGGGGGGGGGGGGGGGGGGGGGGGGGGGGGGGGGGGGGGGGGGGGGGGGGGGGGGGGGGGGGGGGGGGGGGGGGGGGGGGGGGGGGGGGGGGGGGGGGGGGGGGGGGGFFGGAFGGGGGGGFGGGGGGGGGGGGGGGGGGGGGGGGGGGGGGGGGGGGGGFGGGGGGGGGGGGGGGGGGGGGGGGEDGDGGGGGGFFFFGFGFDBGFFFAGFFFFFFFFFFF:?,
@M06045:235:000000000-JCY5N:1:1101:21599:8034 1:N:0:CTCAGA
GTTTCGCTTGGTCATTTAGAGGAAGTAAAAGTCGTAACAAGGTCTCCGTTGGTGAACCAGCGGAGGGATCATTACAGAGTTGCAAAACTCCCAAACCATTGTGAACGTTACCTAAACCGTTGCTTCGGCGGGCGGCCCGGGTCCTTCCCGGCGCCCCTCGGCCCTCGCGGGCGCCCGCCGGAGGAAAACCAAACTATTGCATTGTATGGCCTCTCTGAGTCTTCTGTACTGAATAAGTCAAAACTTTCAACAACGGATCTCTTGGTTCTGGCATCGATGAAGAACGCAGCGTATAGAGATC
+
CCCCCGGGGF@FGGGGEGGGGGGGGGGGGGGFGGGGGGGGG?EFDFFCFGGGGGGGGEEFGGGGGGGGGGFGGFGGGGGGGGGGGGGGGCG@EFFGDGGGGGGGGGGGGGEFGGGGGGGFCEEFGDEFGGGGGGGGGGGGGEEGGGGGGDGGGDGFFCGG@FGGCGCGGGGGCEGGGGEEG8EE>FCCGG>>CF97EEGGGGG6EFFCCFCGFC@?<CFF7CGFGCF79EEE+<9CGECGG=957EG*<CCDG4)5>*9:7+::>F9:2:76>GFD7C@FF76)).7BDDF@3)962*..)
@M06045:235:000000000-JCY5N:1:1101:7621:8034 1:N:0:CTCAGA
GTTTCGCTTGGTCATTTAGAGGAAGTAAAAGTCGTAACAAGGTTTCCGTAGGTGAACCTGCGGAAGGATCATTACCGAGTGAGGGTCTCTCAGGCCCGACCTCCCACCCTGTGTTTTTGTGACCTTGTTGCTTTGGCGGGCCCGCCTCGATGAGAGGCCGCCGGAAGCTCACCGCTTTGGGCCCGTGCCCGCCAGTAGCCCCCTTAAATTCTTAATAAACCTGTCGTCTGAGTCCACGGATGTAATGAAAAAAAACTTTCAACAACGGATCTCTTGGTTCTGGCATCGATGAAGAACGCAG
+
CCCCCGGGGGGGGGGGGGGGGGGGGGGGGGGGGGGGGGGGGGGGGGGGGGGGGGGGGGGGGGGGGGGGCGGGGGGGGGGGGGGGGGGFGGCFGGGGGGGGGGGGGGGGGGGGGGGGGGGG@FECFGGGGGGGGGFCFGGGGGGEGG7CFFGGGFGGGGGDGGGGGGGGFFGGGGGGGG@GGGGGGGCFFEGGG8ECEFFGGGGGGGFGGGGGG+AFFGG9FGGGGFGGG=FGGGG7@=E5:72:9CFFCGFFGGG54FFFGFGGG<3<C*C9@>8C?>F=FCFFFFCB@F?FF=@FBB?;(
@M06045:235:000000000-JCY5N:1:1101:26654:8034 1:N:0:CTCAGA
GTTTCGCTTGGTCATTTAGAGGAAGTAAAAGTCGTAACAAGGTCTCCGTTGGTGAACCAGCGGAGGGATCATTACAGAGTTGCAAAACTCCCTAAACCATTGTGAACGTTACCTAAACCGTTGCTTCGGCGGGCGGCCCCGGGGTTTACCCCCCGGGCGCCCCTGGGCCCCACCGCGGGCGCCCGCCGGCGGTCACCAAACTCTTGATAATTTATGGCCTCTCTGAGTCTTCTGTACTGAATAAGTCAAAACTTTCAACAACGGATCTCTTGGTTCTGGCATCGATGAAGAACGCAGCGTA
+
CCCCCGGGGGGGGGGGGGGGGGGGGGGGGGGGGGGGGGGGGGGGGGGGGGGGGGGGGGGGGGGGGGGGGGGGGGGGGGGGGGGGGGGGGGGGGGGGGGGGGGGGGGGGGGGGGGGGGGGGGGGGGGGEEGGGGGGGGGGGGGGGGGGGGGGGGGGGGGGGGGGGGGGGGGGCGGEGGGGGGGGGEEGGG*?E5:/CFD:FGGGFFGDCFGGGGGGGGGGDGGGGGGFGGGG?FDGCGGFGGGCGGGGGGGGGGFFF7F7*CCCDGGDDCGFFFFFGFGFFFGFB5>CFFFFFFFF>6@>1,
@M06045:235:000000000-JCY5N:1:1101:17244:8038 1:N:0:CTCAGA
GTTTCGCTTGGTCATTTAGAGGAAGTAAAAGTCGTAACAAGGTCTCCGTTGGTGAACCAGCGGAGGGATCATTAAAGAGTTGCAAAACTCCCAACCATTGCTAAACAACCACTGTTTCTTCGGCGGGTGGCCGCATGGCCGCGCGCACCCCTCTCGGGGGTGACGCACCCCGCCGGAGCACACCAAACTCTTGTCATTATTGATGCTCTGAGTAAAAAACAAAATTATTACAACTTTCAACAATGGATCTCTTGGCTCTGGCATCGATGAAGAACGCAGCGTATAGAGATCGGAAGAGCAC
+
CCCCCGGGGGGGGGGGGGGGGGGGGGGGGGGGGGGGGGGGGGGGGGGGGGGGGGGGGGGGGGGGGGGGGGGGGGGGGGGGGGGGGGGGGGGGGGGGGGGGGGGGGGGGGGGGGGGFGGGGGGGGGGGGGGGGGGGGGGGGGGGGGGGGGGGGGGGGGGGGGGGGGGGGGGGGGGGGGGGGGFFEFFGG9FFGGGGGGGGGFCFGCF<?FGGGGGGGGGGGGGGGGGGFGGGGGGGGGGGGGGFF7FF76CDFFFD?47CGDFCFFDD5*:CFFGFGFGFFFC>:FFGFFFFFFFF>0.4?(
@M06045:235:000000000-JCY5N:1:1101:23498:8061 1:N:0:CTCAGA
GTTTCGCTTGGTCATTTAGAGGAAGTAAAAGTCGTAACAAGGTTTCCGTAGGTGAACCTGCGGAAGGATCATTAGTGATTGCCCTAGTGGCTTAAAACTATATCCATTTACACCTGTGAACCGTTTGATTGACACTCTGTGTTGATTTTACAAACAATATGTAAAGAAAGTCAAGTTATTATAACAAAAAATAACTTTCAACAACGGATCTCTTGGCTCTCGCATCGATGAAGAACGCAGCGTATAGAGATCGGAAGAGCACACGTCTGAACTCCAGTCACCTCAGAATCTCGTATGCCGT
+
CCCCCGGGGGGGGGGGGGGGGGGGGGGGGGGGGGGGGGGGGGGGGGGGGGFGGGGGGGGGGGGGGGGGGGGGGGGGGGGGGGGGGGGGGGGGGGGGGGGGGGGGGGGGGGGGGGGGGGGGGGGGGGGGGGGGGGGGGGGGGGGGGGGGGGGGGGGGGGGGGGGFGGGGGGGGGGGFGGGGGGGGGGGGGGGGGGGGGGGGGGGGGGGGGGGGGGGGGGGGGGGGGCGCFGGFGGGGGGGGGGEGGFFC9CGGFGGGCGGGGDGGDGGGGGGFFG6*=FAFFG6FFFGF*97FFFEFFFFB4
@M06045:235:000000000-JCY5N:1:1101:18740:8061 1:N:0:CTCAGA
GTTTCGCTTGGTCATTTAGAGGAAGTAAAAGTCGTAACAAGGTCTCCGTTGGTGAACCAGCGGAGGGATCATTACAGAGTTGCAAAACTCCCAACCATTGTGAACCTACCTCACCGTTGCTTCGGCGGGTGGCCCCCACCAGGGCCGCGCCGGCCCCCGTGCTGGCAACCCGTCAGAGGACCAAAACTCTTCGTCATCACTGGCCTCTCTGAGTAACTTATACAATAAGTCAAAACTTTCAACAACGGATCTCTTGGTTCTGGCATCGATGAAGAACGCAGCGTATAGAGATCGGAAGAGC
+
CCCCCGGGGGGGGGGGGGGGGGGGGGGGGGGGGGGGGGGGGGGGGGGGGGGGGGGGGGGGGGGGGGGGGGGGGGGGGGGGGGGGGGGGGGGGGGGGGGGGGGGGGGGGGGGGGGGGGGGGGGGGGGGGGGGGGGGGGGGGGGGGGGGGGGGGGGGGGGGGGGGGGGGGGGGGGGGGFGGGGGGGGGGGGGGGGGGGGGGGGGGGG?FCFFGGGGGGGGGGDFGCFGGGGGGGGGGGGGGGGGGGGGGDGGGGGDC9CFGGGGGGGGGGGGGFFGFGFGFEBGFFE3C@FFFFFFEFBEFF(
@M06045:235:000000000-JCY5N:1:1101:8052:8063 1:N:0:CTCAGA
GTTTCGCTTGGTCATTTAGAGGAAGTAAAAGTCGTAACAAGGTTTCCGTAGGTGAACCTGCGGAAGGATCATTACAAAAGTTAAACACTTGGGGAACGGACTCGCCTTTCGGGGCTCGAGGCCTGACTCCATTTGTAACAAACTTTCAACCACTTGTGAATTTGTAACAAATTTTCTCACCAATTGACTGTTAACGAAGTCTGATTCAAATTGTATTGGTGTTTATAGACACTAGTAAAATATGAAACAACTTTTGGCAACGGATCTCTTGGCTCTCGCATCGATGAAGAACGCAGCGTAT
+
CCCCCGGGGGGGGGGGGGGGGGGGGGGGGGGGGGGGGGGGGGGGGGGGGGGGGGGGGGGGGGGGGGGGGGGGGGGGGGGGGGGGGGGGGGGGGGGGGGGGGGGGGGGGGGGGGGGGGGGGGGGGGGGGGGGGGGGGGGGGGGGGGGGGGGGGGGGGGGGGGFGFFGGGGGGGGGGGGGGGGGGGGGGGGGGGGGGGEGGGGGGFGGGGGCFGGGGGGGGGCGGGFGGGGGGGGGGGGGGGGGFGGFGGGGGGGGGGCFGGGGGCDGGGGGFFFCA4FDEEFDBFFFGF?FFFFEFFFFB6(
@M06045:235:000000000-JCY5N:1:1101:22114:8084 1:N:0:CTCAGA
GTTTCGCTTGGTCATTTAGAGGAAGTAAAAGTCGTAACAAGGTCTCCGTTGGTGAACCAGCGGAGGGATCATTACCGAGTTTACAACTCCCAAACCCCTGTGAACATACCACTTGTTGCCTCGGCGGATCAGCCCGCTCCCGGTAAAACGGGACGGCCCGCCAGAGGACCCCTAAACTCTGTTTCTATATGTAACTTCTGAGTAAAACCATAAATAAATCAAAACTTTCAACAACGGATCTCTTGGTTCTGGCATCGATGAAGAACGCAGCGTATAGAGATCGGAAGAGCACACGTCTGAA
+
CCCCCGGGGGGGGGGGGGGGGGGGGGGGGGGGGGGGGGGGGGGGGGGGGGGGGGGGGGGGGGGGGGGGGGGGGGGGGGGGGGGGGGGGGGGGGGGGGGGGGGGGGGGGGGGGGGGGGGGGGGGGGGGGGGGGGGGGGCGGGGGGGGGGGGGGGGGGGGGGGGGGGGGGGGGGGGGGGGGGGFGGGGGGGGGGGGGGGGGGFGEFGGGGGGGGGGGGGGGGGGGGGGGGGGGGGGGGGGGGFFGGGGGGGGGGGGGFGGGGGGGGGGGGG:CBFDEGFGF?8FFFFFDFFFFFFFFF6FFAD
@M06045:235:000000000-JCY5N:1:1101:22892:8096 1:N:0:CTCAGA
GTTTCGCTTGGTCATTTAGAGGAAGTAAAAGTCGTAACAAGGTTTCCGTAGGTGAACCTGCGGAAGGATCATTACCGAGTGCGGGCCCTCGCGGCCCAACCTCCCACCCTTGTCTCTATACACCTGTTGCTTTGGCGGGCCCACCGGGGCCACCTGGTCGCCGGGGGACGCACGTCTCCGGGCCCGCGCCCGCCGAAGCGCTCTGTGAACCCTGATGAAGATGGGCTGTCTGAGTACTATGAAAATTGTCAAAACTTTCAACAATGGATCTCTTGGTTCCGGCATCGATGAAGAACGCAGC
+
CCCCCGGGGGGGGGGGGGGGGGGGGGGGGGGGGGGGGGGGGGGGGGGGGGGGGGGGGGGGGGGGGGGGGGGGGGGGGGGGGGGGGGGGGGGGGGGGGGGGGFGGGGGGGGGGGGGGGGGGGGGGGGGGGGGGGFGGGGGGGGGGGGGGGGGGGGGGGGGGGGGGGGGGGGGGGGGGEGGGGGGGGGGGGGGGGGGGGGGEG*AFGDGGGGGGGGGGGG+:2CFGGGGGGGGGGGGCFFGGGGCDGGGGGFGGGGGGGGGGGGGGGGGGFFGFFGFGFFB@FDDEEFDFFFBBFFFFBF>(-
@M06045:235:000000000-JCY5N:1:1101:17862:8100 1:N:0:CTCAGA
GTTTCGCTTGGTCATTTAGAGGAAGTAAAAGTCGTAACAAGGTCTCCGTTGGTGAACCAGCGGAGGGATCATTACCGAGTTTACAACTCCCAAACCCCTGTGAACATACCTACAACGTTGCCTCGGCGGCTCCCCGCTTCCCCGTAAAACGGGAGCGGCCCGCCAGAGGACCCAACAAACTCTGTTATTTTCAGTATCTTCTGAGTAAAAACACAATCAATTAAAACTTTCAACAACGGATCTCTTGGTTCTGGCATCGATGAAGAACGCAGCGTATAGAGATCGGAAGAGCACACGTCTG
+
CCCCCGGGGGGGGGGGGGGGGGGGGGGGGGGGGGGGGGGGGGGGGGGGGGGGGGGGGGGGGGGGGGGGGGGGGGGGGGGGGGGGGGGGGGGGGGGGGGGGGGGGGGGGGGGGGGGGGGGGGGGGGGGGGGGGGGGGGFGGGGGGGGGGGGGGGGGGGGGGGGGGGGGGGGGGGGGGGGGGGGGGGGGGGGGGGGGGFGGGGGGGGGGGGGGGGGGGFFFGGGGGGGGGGGFGGGGGGG5ECCAFGGGGGGGGGGGGGGGGGGGGGGFD3>DBFGEGFGFFFGFFFFCBFFFFFFFFBF<0(
@M06045:235:000000000-JCY5N:1:1101:8593:8122 1:N:0:CTCAGA
GTTTCGCTTGGTCATTTAGAGGAAGTAAAAGTCGTAACAAGGTCTCCGTTGGTGAACCAGCGGAGGGATCATTACCGAGTTTACAACTCCCAAACCCAATGTGAACGTTACCAAACTGTTGCCTCGGCGGGATCTCTGCCCCGGGTGCGTCGCAGCCCCGGACCAAGGCGCCCGCCGGAGGACCAACCAAAACTCTTATTGTATACCCCCTCGCGGGTTTTTTATAATCTGAGCCTTCTCGGCGCCTCTCGTAGGCGTTTCGAAAATGAATCAAAACTTTCAACAACGGATCTCTTGGTTT
+
CCCCCGGGGGGGGGGGGGGGGGGGGGGGGGGGGGGGGGGGGGGGGGGGFFGGGGGGGGGGGGGGGGGGGGGGGGGGGGGGGGGGGGGGGGGGGGGGGGGGGGGGGGGGGGGGGGGGGGGFGFGGGGGGGGGGGGFGGGGGGGGGGGGGGGGGGGGGGGGGGGGGGGGGGGGGGGGGGGGGGGGGGGGGGGGGGFGFGGGGGGGGGFGGGGGGGGGGG:;8FGGGGFGGGGCEFFGGGGGGD<EDGGCGF?D5CFGFGCDGGGGGGG7DGGF?FFFFFGFFFGFFFFFBBD5>69FFBFBB1
@M06045:235:000000000-JCY5N:1:1101:19333:8146 1:N:0:CTCAGA
GTTTCGCTTGGTCATTTAGAGGAAGTAAAAGTCGTAACAAGGTCTCCGTTGGTGAACCAGCGGAGGGATCACTACAGAGTTGCAAAACTCCCAACCATTGTAAACCTACCTCACCGTTGCTTCGGCGGGTGGCCCCCACCGGGGCCGCGCCGGCCCCCGGGCCGGCAACCCGTCAGAGGACCGAAACTCTTAGTTATCTTTGGCCTCTCTGAGTAACTTATACAATAAGTCAAAACTTTCAACAACGGATCTCTTGGTTCTGGCATCGATGAAGAACGCAGCGTATAGAGATCGGAAGAGC
+
CCCCCGGGGGGGGGGGGGGGGGGGGGGGGGGGGGGGGGGGGGGGFGGGGGGGGGGGGGGGGGGGGGGGGGGGGGGGGGGGGGGGGGGGGGGGFGGGGGGGGGGGGGGGGGGGGGGGGGGGGGGGGGGGGGGGGGGGGGGGGGGGGGCGGGGGGGGGGGGEGGGGGGEGGGGG>CCGGGGGGGGGGDE?FGGFGGGGGGGGGGGGGGGCGGG?FGFGGGFFGGGGGGDFGGGGGGGGGGFF7FGGGGGGDEDDGGFFGGGGGGGGGFCDDGGFFGFGFGFEB3:BF5FFFFFFFFDBBEFB0
@M06045:235:000000000-JCY5N:1:1101:28240:8148 1:N:0:CTCAGA
GTTTCGCTTGGTCATTTAGAGGAAGTAAAAGTCGTAACAAGGTCTCCGTTGGTGAACCAGCGGAGGGATCATTACCGAGTTTACAACTCCCAAACCCCTGTGAACATACCACTTGTTGCCTCGGCGGATCAGCCCGCTCCCGGTAAAACGGGACGGCCCGCCAGAGGACCCCTAAACTCTGTTTCTATATGTAACTTCTGAGTAAAACCATAAATAAATCAAAACTTTCAACAACGGATCTCTTGGTTCTGGCATCGATGAAGAACGCAGCGTATAGAGATCGGAAGAGCACACGTCTGAA
+
CCCCCGGGGGGGGGGGGGGGGGGGGGGGGGGGGGGGGGGGGGGGGGGGGGGGGGGGGGGGGGGGGGGGGGGGGGGGGGGFFGGGGGGGGGGGGGGGGGGGGGGGGGGGGGFGGGGGGGGGGGGGGGGGGGGFFGEGGGGGGGGGEGGGGGGGGGGDFGGGGGGGCGGCGGFGEFGFG;FGGGGGGGGGGGGGGGGGGGGGFFFG?FFGGFGGGGGGCGGFGGGGGGGGC7@CFGGCGCEGF7CFGF:FCFDGGGCFGFFGGGGGG4CDDDDB@C;D@>@F?GF>BDD84FFF:7<:6>:DA
@M06045:235:000000000-JCY5N:1:1101:27035:8157 1:N:0:CTCAGA
GTTTCGCTTGGTCATTTAGAGGAAGTAAAAGTCGTAACAAGGTTTCCGTAGGTGAACCTGCGGAAGGATCATTAACGAGTTAGGGTCTTCCAGGCCCGACCTCCCAACCCTATGTTTATTGAACCTCTGTTGCTTCGGCGGGCCCGTCTCACGACCGCCGGAGGACCGCTGCGAGGCGTCCTCTGGCCCGCGTCCGCCGATAGCCAACCACTTAACACTCTGAATAAATCGTGTCATTATGTCTAAGTCTATGATTAAATTAAAGCAAAACTTTCAACAACGGATCTCTTGGTTCTGGCAT
+
CCCCCGGGGGGGGGGGGGGGGGGGGGGGGGGGGGGGGGGGGGGGGGFGGGGGGGGGGGGGGGGGGGGGGGGGGGGGGGGGGGGGGGGGGGGGFGGGGGGGGGGGGGGGGGGGGGGGGGGGGGGGGGFFGGGGGGGGGGGGGGGCGGGGGGFGGGGGGGGGGGGGGGGGGGDGFBEECFGGEGGCCCEEGGGEEEEGGGGGGGGGG9EFGGGGFDFGFFEGFFFCGG7EFGGGGGFGFG?F7C:>FGFFGGGGGGGCCGGGFFGFFGGGGGGFFG?7BCFFFGEFE>C4*@FFFFBF)??F7
@M06045:235:000000000-JCY5N:1:1101:10462:8161 1:N:0:CTCAGA
GTTTCGCTTGGTCATTTAGAGGAAGTAAAAGTCGTAACAAGGTTTCCGTAGGTGAACCTGCGGAAGGATCATTACAAAAGTTAAACACTTGGGGAACGGACTCGCCTTTCGGGGCTCGAGGCCTGACTCCATTTGTAACAAACTTTCAACCACTTGTGAATTTGTAACAAATTTTCTCACCAATTGACTGTTAACGAAGTCTGATTCAAATTGTATTGGTGTTTATAGACACTAGTAAAATATGAAACAACTTTTGGCAACGGATCTCTTGGCTCTCGCATCGATGAAGAACGCAGCGTAT
+
CCCCCGGGGGGGGGGGGGGGGGGGGGGGGGGGGGGGGGGGGGGGGGGGGGGGGGGGGGGGGGGGGGGGGGGGGGGGGGGGGGGGGGGGGGGGGGGGGGGGGGGGGGGGGGGGGGGGGGGGGGGGGGGGGGGGGGGGGGGGGGGGGGGGGGGGGGGGGGGGGGGGGGGGGGGGGGGGGGGGGGGGGDGGGGGGGGGGGGGGGGGGGGGGGGGGGGGGGGGGGGGGGGFFGGGGGGGGGGGGGGGGGGGGGGGGGGGGGGGGGGGGGGGGGGGFFGFGFGBFEGB?FFGFFFFFFFEFFFFF0
@M06045:235:000000000-JCY5N:1:1101:27795:8170 1:N:0:CTCAGA
GTTTCGCTTGGTCATTTAGAGGAAGTAAAAGTCGTAACAAGGTCTCCGTTGGTGAACCAGCGGAGGGATCATTACCGAGTTATACAACTCCCAAACCCACTGTGAACCTTACCTCAGTTGCCTCGGCGGGAACGCCCCGGCCGCCTGCCCCCGCGCCGGCGCCGGACCCAGGCGCCCGCCGCAGGGACCCCAAACTCTCTTGCATTACGCCCAGCGGGCGGAATTTCTTCTCTGAGTTGCACAAGCAAAAACAAATGAATCAAAACTTTCAACAACGGATCTCTTGGTTCTGGCATCGATA
+
CCCCCGGGGGGGGGGGGGGGGGGGGGGGGGGGGGGGGGFFGGGGGGGGGGGGGFFGGGGGGGGGGGGGGGGGFGGGGGGGGGGGGGGGGGG?EFEGGGGGGGGCFGFFEFGGGGGGGGGFGFGGGGGGGGEGGGGGGEFEGGGGGGGC:FGGGGFGGGGG<CGGECGGGCGGGGGGGD>ECG>CEG*CEEG55EG:F:EF?FC?CF+<5:CEECFCGGGDEGEGFGGCCEFFF77@EFFG?FCCED5C+CCDGG*0:CFFD:FGGCGGDFFFFGFFBDF@@>B4@*295=F*9@)9?)26(
@M06045:235:000000000-JCY5N:1:1101:21454:8183 1:N:0:CTCAGA
GTTTCGCTTGGTCATTTAGAGGAAGTAAAAGTCGTAACAAGGTCTCCGTTGGTGAACCAGCGGAGGGATCATTACCGAGTTTACAACTCCCAAACCCAATGTGAACGTTACCAAACTGTTGCCTCGGCGGGATTCTCAAGCCCCGGGTGCGTCGCAGCCCCGGACCAAGGCGCCCGCCGGAGGACCAACCAAAACTCTTTTTGTATACCCCCTCGCGGGTTTTTTATAATCTGAGCCTTCTCGGCGCCTCTCGTAGGCGTTTCGAAAATGAATCAAAACTTTCAACAACGGATCTCTTGGT
+
CCCCCGGGGGGGGGGGGGGFGGGGGGGGGGGFGGGGGGGGGFGGGGGGFFGGGGGGGCCGFGEGGGGGGGGGGGGGEGGGGGGGGFGGGGFEFGGGEEGGGEGGGGGFGGGFGGGGGGEGEGGGGGGGGGECGGCEGEGGGFGGGGGGGGGGG@EGFGGGGEGGGGG7<FFGGGGGGGDGD@FEGGGGGGDC5FG?FCCCF9>F?FDFGFFE?EGDGGGEED=FGGGF7FGGCFCCFGGGFGCGGGGDDE649D*:9AC57EFGFGGGGGFFFG=D?D>FFGF=8FFFF@33>B?6<F>D<
@M06045:235:000000000-JCY5N:1:1101:11910:8216 1:N:0:CTCAGA
GTTTCGCTTGGTCATTTAGAGGAAGTAAAAGTCGTAACAAGGTTTCCGTAGGTGAACCTGCGGAAGGATCATTATTGAATTCGTCTTTGAAGCTGTTGCTGGCTCCTCTGGGGCATGTGCACGCTTCATAAGTCATTTCAACCACCTGTGAACCTTTTGTAGTCTTGGGTGACGCTACCTTTCAAAGGAAACTTTGGATTTGAATGCTGCAGGCTTGAATTAGTCGGCTTCATTCTGCAGCTGAACCCGGGTCTATACTTTAAACACCCTTTGTATGTTTTAGAATGTGATGCAAGGGCTT
+
CCCCCGGGGGGGGGGGGGGGGGGGGGGGGGGGGGGGGGGGGGGGGGGGGGGGGGGGGGGGGGGGGGGGGGGGGGGFGGGGGGGGGGGGGGGCGFFGGGGGGGGFGGGGGGGGGGGGGGFGGGGGGGGGGGGGGGGGGGGGGGGGGGGGGGGGGGGGGGGGGCFGGGGGGGGGGGGGGGGGGGGGGGGGGGGGFGGGGGCGGGGFGGGGGGGGGGGGGGGDFGGGF5EGGGGGGGGFGCGFGGDFCFGGGGGGDGFGGGGGGGGGGGGGGCGFCDFGFG@AFGFFFFGFF?FFFFFBB:?FB
@M06045:235:000000000-JCY5N:1:1101:11588:8228 1:N:0:CTCAGA
GTTTCGCTTGGTCATTTAGAGGAAGTAAAAGTCGTAACAAGGTCTCCGTTGGTGAACCTGCGGAGGGATCATTACTGAGTACTACACTCTCTACCCTTTGTGAACTATTATACCTGTTGCTTCGGCGGCGCCCGCAAGGGTGCCCGCCGGTCTCATCAGAATCTCTGTTTTCGAACCCGACGATACTTCTGAGTGTTCTTAGCGAACTGTCAAAACTTTTAACAAGGGATCTCTTGGCTCCAGCATCGATGAAGAACGCAGCGTATAGAGATCGGAAGAGCACACGTCTGAACTCCAGTCA
+
CCCCCGGGGGGGGGGGGGGGGGGGGGGGGGGGGGGGGGGGGGGGGGGGGGGGGGGGGGGGGGGGGGGGGGGGGGGGGGGGGGGGGGGGGGGGGGGGGGGGGGGGGGGGGGGGGGGGGGGGGGGGGGGGGGGGGGGGGGGGGGGGGGGGGGGGGGGGGGGGGGGGGGGGGGGGGGGGGGGGGGGGGGGGGGGGGGGGGGGGGGGGGGGGGGGGGGFGGGGGGGGGGGGEGGGGGGGGGGGGGGGGGGGGDGGGGGGGGGGGGGGGGGGFFGG7FGFGFGFFFGFFFEGFFFFFFFFFFFFF2
@M06045:235:000000000-JCY5N:1:1101:8804:8228 1:N:0:CTCAGA
GTTTCGCTTGGTCATTTAGAGGAAGTAAAAGTCGTAACAAGGTTTCCGTAGGTGAACCTGCGGAAGGATCATTAATGAATAACTTGATGTGGTTGTAGCTGGCTCTTAGGAGCATGTGCACGCCCGTCATCTTATCTTTCCACCTGTGCACACTATGTAGATCTGGATAACTCTCGCTCTTCTGGGCGGAAACAAGGATTGCTGCGTCGCAAGGCCAGCTCTCTTTGAATTTCCAGGTCTATGTTATTACAAACTCCAATTGAATGATGAAGAATGTAGTCAATGGGCTTCGTGCCTATAA
+
CCCCCGGEGGGGGGGFGGGGGCGGGGGGGGGGGFGGGGGGGGGGGGFGGGGGGGGGGGGGGDGGGGGGGGGGGGGGGGGGGGGGGGGGGGGGGGGGGGGGGFGGGGGGGGF8FGGGGGGGGGGGGGGGGGGGGGGGGGGGGGGGGGGGGGGGGGGGGGGFDGGGGGGGGGGGGGGGGGGGGGGGGGGGGGGGGGGGGGGGGGGCFEGGGG>EGGGGGGGGFGGGGGGGGGFC7:@FGGFGCFFFGFGCF9C76<CFGGGFDC@GGGGGFFG6FGFGFFFFFGFFFFCFF@F>:>DFF69<<
@M06045:235:000000000-JCY5N:1:1101:24479:8232 1:N:0:CTCAGA
GTTTCGCTTGGTCATTTAGAGGAAGTAAAAGTCGTAACAAGGTCTCCGTTGGTGAACCAGCGGAGGGATCATTACAGAGTTGCAAAACTCCCTAAACCATTGTGAACGTTACCTAAACCGTTGCTTCGGCGGGCGGCTCCGGGGTTTACCCCCCGGGCGCCCCTGGGCCCCACCGCGGGCGCCCGCCGGAGGTCACCAAACTCTTGATAATTTATGGCCTCTCTGAGTCTTCTGTACTGAATAAGTCAAAACTTTCAACGACGGATCTCTTGGTTCTGGCATCGATGAAGAACGCAGCGTA
+
CCCCCGGGGGGGGGGGGGGGGGGGGGGGGGGGGGGGGGGGGGGGGGGGFGGGGGGGGGGGGGGGGGGGGGGGGGGGGGGGGGGGGGGGGGGGGGGGGGGGGGEDGGGGGGGGGGGGGGGGGGGGGGGGGGGGGGGGGGGGGGGGGGGGGGGGGGGGGGGEGGGGGGGGGGGGGGGGEGGEGGGGGGGGE8EGEG6<FFFCFFGGFGCGCDFGGGGEGGGGGGGCGFGGGGGGGGGCGGGEFFCCGFGGGGGGGGFFFGFGCGGGGG<DGGGFFFFGFG*94:6@?>F??FFFF3@>BEF:4
@M06045:235:000000000-JCY5N:1:1101:9250:8235 1:N:0:CTCAGA
GTTTCGCTTGGTCATTTAGAGGAAGTAAAAGTCGTAACAAGGTATCCGTAGGTGAACCTGCGGATGGATCATTAACAAGTATGTGCGCGGCCTCTGGCCGACTGCTCATTTTGTTACCCTTGTGGTTTATAGATCAATATCTTGAGGATTGGCGTTGTGTTGTGCGCTTGCGTGCACACGCGCCGACCTCTACAAACCATACCTATATTCTGAGTATCTGAAATTGCCTTGTGGACGCTGGCGTCTTTCTCTCTCGAGGGGGAGATGGCCGGTCACCAAGTAAATCAATTGTAATTCTATA
+
CCCCCGGGGGGGGGGGGGGGGGGGGGGGGGGGGGGGGGGGGGGGGGGGGGGGGGGGGGGGGGGGGGGGGGGGGGGGGGGGGGGGGGGGGGGGGGGGGGGGGGGGGGGGGGGGGGGGGGGGGGGGGGGGGGGGFGGGGGGGGGGGGGGGGGGGGGGGGGGGGEGEGGGGGGGGGGGGGGGGGGGGGGGGGGGGFGGGGGGGGGGGGGGGGGGGGGGGGGGGGGGGGGGGGGGGGG<EEGGGGGGDEDGGGGGGGFGGGGDGGEDGGGGGGGGFFGFGFFFFFGFFFFGFFFFFFFFFFFAD)
@M06045:235:000000000-JCY5N:1:1101:21441:8278 1:N:0:CTCAGA
GTTTCGCTTGGTCATTTAGAGGAAGTAAAAGTCGTAACAAGGTCTCCGTTGGTGAACCAGCGGAGGGATCATTACCGAGTTTACAACTCCCAAACCCCTGTGAACATACCACTTGTTGCCTCGGCGGATCAGCCCGCTCCCGGTAAAACGGGACGGCCCGCCAGAGGACCCCTAAACTCTGTTTCTATATGTAACTTCTGAGTAAAACCATAAATAAATCAAAACTTTCAACAACGGATCTCTTGGTTCTGGCATCGATGAAGAACGCAGCGTATAGAGATCGGAAGAGCACACGTCTGAA
+
CCCCCGGGGGGGGGGGGGGGGGGGGGGGGGGGGGGGGGGGGGGGGGGGGGGGGGGGGGGGGGGGGGGGGGGGGGGGGGGGGGGGGGGGGGGGGGGGGGGGGGGGGGGFGGGGGGGGDEGFGGDGGGGDGEFFCFGGGGGGGGEEGFCGGGGGGGGGDGGGGGDGGGGCFGGGGGGGGGGGGFFGFGFFBGGGFGDFFGGGGGGGD@CGEECFGGGGGFFGFGGFGGGFGFGGFGF?EEEGCGFFCGGGC?:C6>FFGGGGGCFGGGGGDDGFDD59=C6=FGFFD:<).865FFFFFFBA>
@M06045:235:000000000-JCY5N:1:1101:7460:8287 1:N:0:CTCAGA
GTTTCGCTTGGTCATTTAGAGGAAGTAAAAGTCGTAACAAGGTCTCCGTTGGTGAACCAGCGGAGGGATCATTACTGAGTCTAACAAACTCCCAAACCCCTGTGAACATACCTACTGTTGCTTCGGCGGGACCGCCCCGGGCGCCTTCGCGGTGCCCCGGAACCAGGCGCCCGCCGGGGACATCAAACTCTTGATTGTTATAGTGGCATTCTCTGAGTAAAACATACAAATAAGTCAAAACTTTCAACAACGGATCTCTTGGCTCTGGCATCGATGAAGAACGCAGCGTATAGAGATCGGA
+
CCCCCGGGGFGGGGGGGGGGGGGGGGGGGGGGGGGGGGGGGGGGGGGGGGGGGGGGGGGGGGGGGGGGGGGGGGGGGGGGGGGGGGGGGGGGGGGGGGGGGGGGGGGGGGGGGGGGGGGGGGGGGGGGGGGGGGGGGGGGGGGGGGGGGGGGGGGGGGGGGGGGGGGGGGGGGGGGGGGGGGGGGGGFGGGGGGGGGFGGGGGGFGGGGGGGGGGGGFFGGGGGGGGDGGGGDGC7FGGGGGGGGGGGGGGGGGGGGGGGGCFFGGG4DFGFFGFGFGFF:FFEEFDEFFEF?4*=AFFF1
@M06045:235:000000000-JCY5N:1:1101:21230:8288 1:N:0:CTCAGA
GTTTCGCTTGGTCATTTAGAGGAAGTAAAAGTCGTAACAAGGTTTCCGTAGGTGAACCTGCGGAAGGATCATTAACGAATAACTATGGTGTTGGTTGTAGCTGGCTCCTCGGAGCATTGTGCACGCCCGCCATTTTTATCTTTCCACCTGTGCACCGACTGTAGGTCTGGATACCTCTCGCCTCCCTTCTCTTAGGGTTAAAGCGGATGCGGGGATTGCTCGCAAGGGCTCTCCTCGAACTTCCAGGCTCTACGTCTTTTTACACACCCCAATAGTATGATCCAGAATGATAGTCAATGGG
+
CCCCCGGGGGGGGGG<CFFGGFFFFFAFFGGGGGGGFGGDFFGGGGGGGGGGGGGGGGGGGGDGGGGGGGGFGGGGGG:EFGGGFEFGGGGGGGGGGGGGGFGGGFFBFGEGGEGGGGGFFGGGGGFEGGGDGF<FGFFCEFC<?EFFGDEFGGFFGGGGGGFGGGFGGCFGGFFFGGGGGGGGFGGGFCCCEFGG,3@D9;@BEEGEGGG:*B*3<BFGGGGG=E85*=CE6CFGDCCFECGGGGGGF67DDG7FGGGGCFDCFDGGGDGFFGF:FFFF*?9?46DFBF6B=FBF>FF?:
@M06045:235:000000000-JCY5N:1:1101:18284:8297 1:N:0:CTCAGA
GTTTCGCTTGGTCATTTAGAGGAAGTAAAAGTCGTAACAAGGTCTCCGTTGGTGAACCAGCGGAGGGATCATTACCGAGTTTACAAACTCCCAAACCCTTTGTGAACCTTACCATATTGTTGCTTCGGCGGGACCGCCCCGGCGCCTTCGGGCCCGGAACCAGGCGCCCGCCGGAGGCCCCAAACTCTTATGTCTTTAGTGGTTTTCTCCTCTGAGTGACACATAAACAAATAAATAAAAACTTTCAACAACGGATCTCTTGGTTCTGGCATCGATGAAGAACGCAGCGTATAGAGATCGG
+
CCCCCGGGGGGGGGGGGGGGGGGGGGGGGGGGGGGGGGGGGGGGGGGGGGGGGGGGGGGGGGGGGGGGGGGGGGGGGGGGGGGGGGGGGGGGGGGGGGGGGGGGGGGGGGGGGGGGGGGGGGGGGGGGGGGGGGGGGGGGGGGGGGGGGGGGGGGGGGGGGGGGGGGGGGGGGGGGGGGGGGGGGGGGGGGGGGGGGGGGGGGGGGGGGGFGGGFGGGGGGGGGGGGGGGGGGGFGGGGGGGGGGGFGD?FF5DGCDDFGGFDGGGGGGGGFFDFGFGFFFGFF>BGFFBE:4@FF4=?F?
@M06045:235:000000000-JCY5N:1:1101:21016:8306 1:N:0:CTCAGA
GTTTCGCTTGGTCATTTAGAGGAAGTAAAAGTCGTAACAAGGTTTCCGTAGGTGAACCTGCGGAAGGATCATTACCGAGTGCGGGCCCTCGCGGCCCAACCTCCCACCCTTGTCTCTATACACCTGTTGCTTTGGCGGGCCCACCGGGGCCACCTGGTCGCCGGGGGACGCACGTCTCCGGGCCCGCGCCCGCCGAAGCGCTCTGTGAACCCTGATGAAGATGGGCTGTCTGAGTACTGTGAAAATTGTCAAAACTTTCAACAATGGATCTCTTGGTTCCGGCATCGATGAAGAACGCAGC
+
CCCCCGGGGGGGGGGGGGGGGGGGGGGGGGGGGGGGGGGGGGGGGGGGGGGGGGGGGGGGGGGGGGGGGGGGGGGGGGGGGGGGGGGGGGGGGGGGGGGGGFGGGGGGGGGGGGGGGGGGGGGGGGGGGGGGGFGGDGGGGGGGGGEGGGGGGGGGGGGGGGGGGGGGGGGGGGGGGGGGGGGGGEGGGGGGGGGGGGGGGEGGGGGGGGGGGGFDGGGGGGGGGGGGGGFFEGGGGGGGGGGGGGGGGGGGGGGGGGGGGGGGGGGFFGGFFGFGFGFFFGDEEFGFFF786?FFFFBF1
@M06045:235:000000000-JCY5N:1:1101:21138:8312 1:N:0:CTCAGA
GTTTCGCTTGGTCATTTAGAGGAAGTAAAAGTCGTAACAAGGTTTCCGTAGGTGAACCTGCGGAAGGATCATTACCGAGTGCGGGTCTGCCCTCCGGGGCGCCCAACCTCCCCCCCGTGAATACGTGACCCTGTTGCTTCGGCGGGGTGTCCTCCCCTTCCCGGGGGGGCCGCCGCCGGGGACCATTTAAACCCGAACCGAGTATGTTGCAGTCTGAGCTCGAGTGAGAAATCAGTCAAAACTTTCAACAATGGATCTCTTGGTTCCGGCATCGATGAAGAACGCAGCGTATAGAGATCGG
+
CCCCCGGGGGGGGGGGGGGGGGGGGGGGGGGFGGGGGGGGGGGGGGGGGGGGGGGGGGGGGGGGGGGGGGGGGGGGGGGGGGGGGGGGGGGGGGGGGGGGGGGGGGGGCGGGGGGGGGGGGGGGGGGGGGGEGGFGGGGGGGGGGGGGGGGGGGGGGEGGGGGGGGGGGGGGGGGGGGGGGEGGGGGGGGGFGGGGGGGG5CGGGGGG?FGGDC?FGGGDFGDEFDFGG?FFGFGFECFGGFCGGGGGFFGGGGDFGGGG7+7CDFFGGGGFFGFF4CB?*9>7BEDEB535<9?FBF?F?
@M06045:235:000000000-JCY5N:1:1101:16712:8322 1:N:0:CTCAGA
GTTTCGCTTGGTCATTTAGAGGAAGTAAAAGTCGTAACAAGGTCTCCGTTGGTGAACCAGCGGAGGGATCATTAAAGAGTTGCAAAACTCCCTTCATACCATCGCGAACGCTACCCGATTCTCGTTGCTTCGGCGGGGGTCCCCTCTCCAAAACGGGAGCCCCCGCCGGAGGAACGCAGCCATATACTCTTGTATTTGCTGGCCTCTCTGAGTACGATTTATGCGAATAAGTCAAAACTTTCAACAACGGATCTCTTGGTTCTGGCATCGATGAAGAACGCAGCGTATAGAGATCGGAAGA
+
CCCCCGGGGGGGGGGGGGGGGGGGGGGGGGGGGGGGGGGGGGGGGGGGGGGGGGGGGGGGGGGGGGGGGGGGGGGGGGGGGGGGGGGGGGGGGGGGGFFGGGGGGGGGGGGGGGGGGGGGGGGGGGGGGGGGGGGGGGGGGGGGGGGGGGGGGGGGGGGGGGGGGGGGGGGGGGGGGGGGGGGGGGGGGGGGGGGGGGGGGGGGGGGGGGGGGGGGGGGGGGGGGGGGGGD9CFFGGGGGGGGGGGGGGGGGGFGGGCFGGGGGGGGGGGGFFGFGFGFFFGDFE@<DFF=F?F?@FFFF1
@M06045:235:000000000-JCY5N:1:1101:8594:8322 1:N:0:CTCAGA
GTTTCGCTTGGTCATTTAGAGGAAGTAAAAGTCGTAACAAGGTCTCCGTTGGTGAACCAGCGGAGGGATCATTACAGAGTTGAAAAACTCCCTAAACCATTGTGAACGTTACCCAAACCGTTGCTTCGGCGGGCGGCGCCCAGCGCCCCCCAGGCCCCCTCGCGGGGCGCCCGCCGGAGGTACCCCAAACCATTGATACTTTATGGCCTCTCTGAGTCTTCTGTACTGAATAAGTCAAAACTTTCAACAACGGATCTCTTGGTTCTGGCATCGATGAAGAACGCAGCGTATAGAGATCGGA
+
CCCCCGGGGGGFGGGGGGGGGGGGGGGGGGCFGGGGGGGGGGGGGGGGGGGGGGGGFGGGGGGGGGGGGGGGGGGGGGGFGGGGGGGGGFGGGGGGGGGGGGGFGGGGGFGGGGGGGGGGGGGGGGGGGGGGGGGGGGGGGGGGGGGGGGGGGGGGGGGGGGGGDDGGEGGGGGGGGGGGEFGGGGGGGGGGGGGGGGGGG?FGGGGGFGGGGGCFGFGGGGGGGGGGGGFGGFFFGGGGGFGGGGGGGGGGDG<EFFGDFGFGGGGGGGGFEC)?FF?FFGBFBFC5)05??B@F<*3:(
@M06045:235:000000000-JCY5N:1:1101:23917:8344 1:N:0:CTCAGA
GTTTCGCTTGGTCATTTAGAGGAAGTAAAAGTCGTAACAAGGTCTCCGTTGGTGAACCAGCGGAGGGATCATTACCGAGTACTATAACTCATAACCCTTTGTGAACCTTTATACCTGTTGCTTCGGCGGCGCGCCTCCCGGGGCGTGCCCGCCGGTATCATCAGAATCTCTGTTCGAACCCGACGATATTTCTGAGTGTTCTAAGCGAACTGTTAAAACTTTCAACAACGGATCTCTTGGCTCCAGCATCGATGAAGAACGCAGCGTATAGAGATCGGAAGAGCACACGTCTGAACTCCAG
+
CCCCCGGGGGGFGGGGGGGGGGGGGGGGGGGGGGGGGGGGGGGGGGGGGGGGGGGGGGGGGGGGGGGGGGGGGGGGGGGFEGGGGGGGGGGG9ECGGGGGGGGGGGGGGGCGFGGGGGGGGGGGGGGGGGGGGGGGGGGGGEGFGGGGGGGGG@FG@FGGGGGGGGGGFGGGFGGGGGGGGGGGGDGEGG7FCCCFGGGFGGGGGGG5CEFFGGFGFGGGGGGGEGF=E=CEEGGGGGGGGFEDGGG4<FDGGGG7>EGGGGDGGGDDDC7@FCFGFDFF>F>FFFGFFF>83@*?<F?:(
@M06045:235:000000000-JCY5N:1:1101:23753:8345 1:N:0:CTCAGA
GTTTCGCTTGGTCATTTAGAGGAAGTAAAAGTCGTAACAAGGTCTCCGTTGGTGAACCAGCGGAGGGATCATTACCGAGTTTACAACTCCCAAACCCCTGTGAACATACCACTTGTTGCCTCGGCGGATCAGCCCGCTCCCGGTAAAACGGGACGGCCCGCCAGAGGACCCCTAAACTCTGTTTCTATATGTAACTTCTGAGTAAAACCATAAATAAATCAAAACTTTCAACAACGGATCTCTTGGTTCTGGCATCGATGAAGAACGCAGCGTATAGAGATCGGAAGAGCACACGTCTGAA
+
CCCCCGGGGGGGGGGGGGGGGGGGGGGGGGGGGGGGGGGGGGGGGGGGGGGGGGGGGGGGGGGGGGGGGGGGGGGGGGGGGGGGGGGGGGGGGGGGGGGGGGGGGGGGFGGGGGGGGGGGGGGGGGGGGGGFGGGGGGGGGGGGGGGGGGGGGGGGGGGGGGGGGGGGGGGGGGGGGGGGGGGGGGGGGGGGGGGGGGGGFGGGGGGGGGGFGFGGGGGGGGGGGGGGGGGGGGGGGGEE?CGGFFGFFGGGGGGGDGGGGGDGGGGGCDGEFC>GBC=BFGFFFFGFFFFFFFFF:FFFB
@M06045:235:000000000-JCY5N:1:1101:23650:8355 1:N:0:CTCAGA
GTTTCGCTTGGTCATTTAGAGGAAGTAAAAGTCGTAACAAGGTCTCCGTAGGTGAACCTGCGGAGGGATCATTACACAAATATGAAGGCGGGCTGGAACCTCTCGGGGTTACAGCCTTGCTGAATTATTCACCCTTGTCTTTTGCGTACTTCTTGTTTCCTTGGTGGGTTCGCCCACCACTAGGACAAACATAAACCTTTTGTAATTGCAATCAGCGTCAGTAACAAATTAATAATTACAACTTTCAACAACGGATCTCTTGGTTCTGGCATCGATGAAGAACGCAGCGTATAGAGATCGG
+
CCCCCGGGGGGGGGGGGGGGGGGGGGGGGGGGGGGGGGGGGGGGGGGGGGGGGGGGGGGGGGGGGGGGGGGGGGGGGGGGGGGGGGGGGGGGGGGGGGGGFGGGGGGGGGGGGGGGGGGGGGGGGGGGGGGGGGGGGGGGGGGGGGGGGGGGGGGGGGGGGGGCGGGGGGGGGGGGGGGGGGGGGGGGGGGGGGFGGGGGGGGGGGGGGGGGGGGGGGDGGGGGGGGGGFGGGGFGGGGGFGGGFGGGGGGGGGGGGGGGGGGGGGGGGGGFFG?FFGFFFFFEEFGFFFFDFFFFFFFFF
@M06045:235:000000000-JCY5N:1:1101:6528:8377 1:N:0:CTCAGA
GTTTCGCTTGGTCATTTAGAGGAAGTAAAAGTCGTAACAAGGTTTCCGTAGGTGAACCTGCGGAAGGATCATTAACGAGTTAGGGTCCCTCGTGGCCCGACCTCCCAACCCTTTGTCTACTTAACCACTGTTGCTTCGGCGAGCCCGTCTGTAATGGACCGCCGGGGGGTACCTTGATCGGCCCTCTGGTCAGCGCTCGTCGGTGGCCAAACTTTTAAAATCTTAACCAAACGTGCCTCAGTCTAAGTATTATTTGTTAAATAAAAGCAAAACTTTCAACAACGGATCTCTTGGTTCTGGC
+
CCCCCGGGGGGGGGGGGGGGGGGGGGGGGGGGGGGGGGGGGGGGGGGGGGGGFGGGFGGGGGGFGGGGGGFGGGFF@FGGGGGGGFGGGGGGGGGGGGGGGGGGGGFFGGGGGGFGGGFGGGGGGGGGGGGGGGGGGGGGDEDGGGG@CFGGGGGGGGG@CEEGDGGGCEGFFGGGEGGGGGDECGFGGGGGFGGGGGG::E5EDGGGGDCF9CECFFGGGGGGGGGGGDGFCGCGC776EFEGGGGGGFFGG>DGGGGGGGGF=>DDG<FFFFFG=F**1>FD)8/518@?FFFFFF>A,
@M06045:235:000000000-JCY5N:1:1101:13872:8383 1:N:0:CTCAGA
GTTTCGCTTGGTCATTTAGAGGAAGTAAAAGTCGTAACAAGGTTTCCGTAGGTGAACCTGCGGAAGGATCATTCATAATCAAGTGTTTTTATGGCACTTTCAAAAATCCATATCCACCTTGTGTGCAATGTCATCTCTCTGGGGGCTGCCGGCTGTCAAAAGCCGTGTGGTCACCTTTGGGATTTATATCTACTCAGAACTTTAGTGATTTTGTCTGAAACATATTATGAATACTTAATTCAAAATACAACTTTCAACAACGGATCTCTTGGTTCTGGCATCGATGAAGAACGCAGCGTAT
+
CCCCCGGGGGGGGGGGGGGGGGGGGGGGGGGGGGGGGGGGGGGGGGGGGGGGGGFFGGGGGGGGGGGGGGGGGGGGGGGGGGGGGGGGGGGGGGGGGGGGGGGGGGGGGGGGGGGGGGGGGGGGGGGGGGGGGGGGGGGGGGGGGGGGGGGGGGGGGGGGGGGGGGGGGGGGGGGGGGGGGGGGFGGGGGGGGGGGGGGGGGGGGGGGGGGGGGGGGGGGGFGGGGGGGFFGGGGGFGGGFGGGGGGGGGGGGGGGGGGGGGDGGGGGGGGFFFFGFCFAFGFFFFGCFFAFFFFFFFFF0
@M06045:235:000000000-JCY5N:1:1101:25401:8394 1:N:0:CTCAGA
GTTTCGCTTGGTCATTTAGAGGAAGTAAAAGTCGTAACAAGGTTTCCGTAGGTGAACCTGCGGAAGGATCATTCATAATAAGTGTTTATGGCACTTCTTAAATCCATATCCACCTTGTGTGCAATGTCAGCCGTTTTCTTTATGAAAGCGGCCAAACATCAACTTATTTTTTAACTGTCTGTCTGAAAACTATTATGAATAAACAATTCAAATACAACTTTCAACAACGGATCTCTTGGCTCTCGCATCGATGAAGAACGCAGCGTATAGAGATCGGAAGAGCACACGTCTGAACTCCAGT
+
CCCCCGGGGGGGGGGGGGGGGGFGGGGGGGGGGGGGGGGGGGGGGGGGGGGGGGGGGGGGGGGGGGGGGGGGGGGGGGFGGGGGGGGGGGGGFGGGGGGGGGGGGGGGGGGFGGGGGGGGGGGGGGGGGGGGGFGGGGGGGGGGGGGGGGGGGGGGGGGGGFGGGGGGGGGGGGGGGGGGGGFGGGGGGGGGGGGGGGGGGGFGFEGGGGFGGGGGGGGGGGGGGGGGGG>CGGGGGGGGGGGGGGGGGGGGGGGGGGGGGGGGGGGGCF7FAGFGBGFAFGFFFFGFFFFFFFFFFF?F5
@M06045:235:000000000-JCY5N:1:1101:15395:8416 1:N:0:CTCAGA
GTTTCGCTTGGTCATTTAGAGGAAGTAAAAGTCGTAACAAGGTTTCCGTAGGTGAACCTGCGGAAGGATCATTACAGTAGTAATGCACGGAGCACGCCGGCCCTCAACCACGAACCCCCTCCCCCGGGGGATTGGAACCGAGGCGGTGCTGCCACCGCACGTCCGGATGCTTAGCCGAGCCACCAGGCTTCGGCGGCGGTCCTGAGACGTTTAACCCTCTGTGAAAACCCTCAGTTGCTTCGGCAGCGCGTCCCGCCCTCGCTGGCGGGACGGTCAGCCTGCCGGCGGCACCCAACCAGAA
+
CCCCCGGGGGGGGGGGGGGGGGGGGGGGGGGGGGGGGGGGGGGGGGGGGGGGFFGGGGGGGGGGGGGFGGGGGFGFGGGGGGGGGGGGGGGGGGGGGGGGGGDFFGGGGGGG>FGGGGGGGGGGGGGGGGEEFGGGGGGGGGEGGGGGGGGGGGGGGGGGGGGGGGGGGGGGGGGGGGGGGGGGGGGGGGGGGGEC>EEGGGGGGFGGEFFGFGFFGGGGGGGGGGFFGEGDCGGGGGFGGGGGGGGGG=>DGGGGDG<C7>79DGDGGDDEBGFGFGFF>GFF>EGFFFD@DF>EF5?12
@M06045:235:000000000-JCY5N:1:1101:13448:8431 1:N:0:CTCAGA
GTTTCGCTTGGTCATTTAGAGGAAGTAAAAGTCGTAACAAGGTTTCCGTAGGTGAACCTGCGGAAGGATCATTACCGAGTGCGGGTCTTTATGGCCCAACCTCCCACCCGTGACTATTGTACCTTGTTGCTTCGGCGGGCCCGCCAGCGTTGCTGGCCGCCGGGGGGCGACTCGCCCCCGGGCCCGTGCCCGCCGGAGACCCCAACATGAACCCTGTTCTGAAAGCTTGCAGTCTGAGTGTGATTCTTTGCAATCAGTTAAAACTTTCAACAATGGATCTCTTGGTTCCGTCATCGATGAA
+
CCCCCGGGGGGGGGGGGGGGGGGGGGGGGGGGGGGGGGGGGGGGGGGGGGGGGGGGGGGGGGGGGGGGGGGGGGGGGGGGGGGGGGGGGGGGGGGGGGGGGGGGGGGGGGGGGGGGGGGGGGGGGGGGGGGGGGGGGGGGGGGGGGGGGGGGGGCGGGGGGFD7FEGGGGGDGGGGGGGGGEGGGGC5CGDEGG>E8:*;FFGGDGGFGG77C8*8CFFGGGGCFGGGGG9FFFGFCFEC9C:CEFGGGGGGF:CGFFGGGGGGGGGFGGGFFG49?CFFFFFBFFG??D)>)786(74)-
@M06045:235:000000000-JCY5N:1:1101:9032:8453 1:N:0:CTCAGA
GTTTCGCTTGGTCATTTAGAGGAAGTAAAAGTCGTAACAAGGTCTCCGTTGGTGAACCAGCGGAGGGATCATTACCGAGTTTACAACTCCCAAACCCCTGTGAACATACCACTTGTTGCCTCGGCGGATCAGCCCGCTCCCGGTAAAACGGGACGGCCCGCCAGAGGACCCCTAAACTCTGTTTCTATATGTAACTTCTGAGTAAAACCATAAATAAATCAAAACTTTCAACAACGGATCTCTTGGTTCTGGCATCGATGAAGAACGCAGCGTATAGAGATCGGAAGAGCACACTTCTGAA
+
CCCCCGGGGGGGGGGGGGGGGFFGGGGGGGGGGGGGGGGGGGGGGGGGGGGFGGGGGG8FGGGGGGGEGFGFGGGGGGGGGGGGGGCGGGGGFCGGGGGGGGGGGGGGGGGGGFGGGGGGGGGGGGGGFGF9EFGGGCFGGGGG:FGGFFCFGGGGGGGFGGGGGGFGGGGGGGGGGGGGGGFFGGGGGGGGGGFFGGGGGGEGGGFGGCGGGGFGGGG?EGFFFGGGGGFF?558C=C:9C:7<?CCFGGC4>7+5AF70<DGGGDGGGGB<D)9*:6=?7>>>3/>FF4))7)136<)6
@M06045:235:000000000-JCY5N:1:1101:7380:8458 1:N:0:CTCAGA
GTTTCGCTTGGTCATTTAGAGGAAGTAAAAGTCGTAACAAGGTCTCCGTTGGTGAACCAGCGGAGGGATCATTACCGAGTTTACAACTCCCAAACCCCTGTGAACATACCTATACGTTGCCTCGGCGGATCAGCCCGCGCCCTGTAAAAAGGGACGGCCCGCCCGAGGACCCTAAACTCTGTTTTTAGTGGAACTTCTGAGTAAAACAAACAAATAAATCAAAACTTTCAACAACGGATCTCTTGGTTCTGGCATCGATGAAGAACGCAGCGTATAGAGATCGGAAGAGCACACGTCTGAA
+
CCCCCGGGGGGGGGGGGGGGGGGGGGGGGGGGGGGGGGGGGGGGGGGGGGGGGGGGGGGGGGGGGGGGGGGGGGGGGGGGGGGGGGGGGGGFGFGGGGGGGGGGGGGGGGGGGGGGGGGGGGGGGGGGGDGGGGGGGGGGGGGGGGGGGGGGGGGGGGGGGDGGGGGGGGGGGGGGGGGGGGGGGGGGGGGGGGGGGGFGFCFGFCGGGGFFGGGCEGGGGGFGGFFGGGGGGGGGGGCEGGGGGGGGGGGGGGGGD6DGF7DFFFDCDGGE@GECFGFFFGFFFFGFFFFFFFFFFFFFB
@M06045:235:000000000-JCY5N:1:1101:10977:8467 1:N:0:CTCAGA
GTTTCGCTTGGTCATTTAGAGGAAGTAAAAGTCGTAACAAGGTTTCCGTAGGTGAACCTGCGGAAGGATCATTCATAATAAGTGTTTTATGGCACTTTTTAAATCCATATCCACCTTGTGTGCAATGTCAGTCGATCTTCTTCATGGAGATCGACCAAACATCAACCTTTATTTTTTAACTCTTTGTCTGAAAAATATTATGAATAAACAATTCAAAATACAACTTTCAACAACGGATCTCTTGGCTCTCGCATCGATGAAGAACGCAGCGTATAGAGATCGGAAGAGCACACGTCTGAAC
+
CCCCCGGGGGGGGGGGGGGGGGGGGGGGGGGGGGGGGGGGGGGGGGGGGGGGGGGGGGGGGGGGGGGGGGGGGGGGGGGGGGGGGGGGGGGGGGGGGGGGGGGGGGGGGGGFGGGGGGGGGGGGGGGGGGGGGGGGGGGGGGGGGGGGGGGGGGGGGGGGGGGGGGGGGGGGFGGGGGFGGGGGGGGGGGGGGGGGGGGGGGGGGGGGGGGGGGGGGGGGGGGGGGGGGGGGGGGGGGGGGGGGGGGGGGGGGGGGGGGGGGFGGGGGGGGFEGFGFGFFFGBFFFGFFFFFFEFF?FFF7
@M06045:235:000000000-JCY5N:1:1101:24939:8471 1:N:0:CTCAGA
GTTTCGCTTGGTCATTTAGAGGAAGTAAAAGTCGTAACAAGGTTTCCGTAAGTGAACCTGCGGAAGGATCATTAGTGATTTGCCTTCGGGCTAAACTATATCCATAACACCTGTGAACTGTTGATTGACTTCGGTCAATATTTTTACAAACATTGTGTAATGAACGTCATGTTATAATAACAAATATAACTTTCAACAACGGATCTCTTGGCTCTCGCATCGATGAAGAACGCAGCGTATAGAGATCGGAAGAGCACACGTCTGAACTCCAGTCACCTCAGAATCTCGTATGCCGTCTTCT
+
CCCCCGGGGGGGGGGGGGGGGGGGGGGGGGGGGGGGGGGGGGGGGGGGGGCGGGGGGGGGGGGGGGGGGGGGGGGGGGGGGGGGGGGGGGGGGGGGGFGGGGGGGGGGGGGGGGGGGGGGGGGGGGGGGGGGGGGGGGGGGGGGGGGGGGGGGGGGGGGGGGGGGGGGGGGGGGGGGGGFGFGCDAFGGGGGEDGGGFFDGEGEDGGGGGG@:EDGGGGD53@FGCFGF@DGGEGD::97CCC89=8C5?DGGFFGCCCDG=CGGFGGGCF6AFFGF==A6C68AAFAF.)8847>>>:A4
@M06045:235:000000000-JCY5N:1:1101:20063:8478 1:N:0:CTCAGA
GTTTCGCTTGGTCATTTAGAGGAAGTAAAAGTCGTAACAAGGTCTCCGTTGGTGAACCAGCGGAGGGATCATTACCGAGTTTACAACTCCCAAACCCAATGTGAACGTTACCAAACTGTTGCCTCGGCGGGATCTCTGCCCCGGGTGCGTCGCAGCCCCGGACCAAGGCGCCCGCCGGAGGACCAACCAAAACTCTTATTGTATACCCCCTCGCGGGTTTTTTATAATCTGAGCCTTCTCGGCGCCTCTCGTAGGCGTTTCGAAAATGAATCAAAACTTTCAACAACGGATCTCTTGGTTT
+
CCCCCGGGGGGGGGGGGGGGGGGGGGGGGGGGGGGGGGGGGGGGGGGGGGGGGGGGGGGGGGGGGGGGGGGGGGGGGGGGGGGGGGGGGGGEFGGGGGGGGGGGGGGGGGGGGFGGGGGGGGGGGGGGGGGGGGGGGGGGGGGGGGGGGGGGGGGGGGGGGGGGGGGGGGGGGGGGGGGGGGGGGGGGGGGGGGGGGGGGGGGGGGGGGGGGGGGGGEEGGGGGGFGDGGGGGGFGGG9EGGD):E7D?CD<3CGGGGGGGGGCDGCG>F79=FFFFGFFFFF46F4:@D3>//@@2?>:(
@M06045:235:000000000-JCY5N:1:1101:24685:8487 1:N:0:CTCAGA
GTTTCGCTTGGTCATTTAGAGGAAGTAAAAGTCGTAACAAGGTCTCCGTTGGTGAACCAGCGGAGGGATCATTACCGAGTTTACAACTCCCAAACCCCTGTGAACATACCTACAACGTTGCCTCGGCGGCTCCCCGCTTCCCCGTAAAACGGGAGCGGCCCGCCAGAGGACTCAACAAACTCTGTTATTTTCAGTATCTTCTGAGTAAAAACACAATCAATTAAAACTTTCAACAACGGATCTCTTGGTTCTGGCATCGATGAAGAACGCAGCGTATAGAGATCGGAAGAGCACACGTCTG
+
CCCCCGGGGGGGGGGGGGGGGGGGGGGGGGGGGGGGGGGGGGGGGGGGGGGGGGGGGGFGGGGGGGGGGGGGGGGGGGGGGGGGGGGGGGGFCFGGGGGGGGGGGGGGGGGGGGGGGGGGGGGGGGGGGGFGGGGGGFGGGGGGGGGGGGGEGGGGGGGGGEGGGGGGGGGFFGGGGGGFFGFGGGGGGGGGGGGGGGGGGGFGGFGCGFGGGGGGGGGGGGGGGGGGGGGGGGGGGEGGGGGGGGGGFFFGDGG6CFGGGGGGGFCFGGGFFGEGEGFFFGFFFFDDDFFFF>:F>F?F0
@M06045:235:000000000-JCY5N:1:1101:3436:8489 1:N:0:CTCAGA
GTTTCGCTTGGTCATTTAGAGGAAGTAAAAGTCGTAACAAGGTCTCCGTTGGTGAACAAGCGGAGGGATCATTACAGAGTTGGAAAACTCCAAACCATAGTGAACCTACCTCACCGTTGTGTCGGCGGGTGGCACCGGGGCAACCCGGACCCGCGCAGGCCCCGCTCTCGGGGCTCGGCAAACCCGGCAGAAGACCGAAACTCTCAGTAATCAGAGGACTCTCTGAGTAACTTATACAATAAGTAAAAACGTTAAACAACGGATCTCTTGGTTCTGGCATCGATGAAGAACGGAGCGGATA
+
CCC9CF@@D@CE9FCC,CFCDFDAE-C@EGE--BCFFBFEA@-,6<C@D;BE8CF@C,CEGGGCCCCEFFEC,C,EF9D,,6,6C9ECFFG8=9=FAF,,<<C?EC<C4C:,<C8CFEF++:<?B@CF76:F<83<=F+@+33+:+@>**5>BCE7*41*1*4F<*4*,1=F>F*4:E;CE88228*2*2CFDC*8?/:C*++2++<+0<<0+<+0/**2*<<++++0+030A<9<7C6++290<C>F6*)097CC::7>5*93>:*2*:*/77*2/*)*)175**:/*9@3))0.-)-93
@M06045:235:000000000-JCY5N:1:1101:2967:8502 1:N:0:CTCAGA
GTTTCGCTTGGTCATTTAGAGGAAGTAAAAGTCGTAACAAGGTTTCCGTAGGTGAACCTGCGGAAGGATCATTCATAATAAGTGTTTATGGCACTTCTTAAATCCATATCCACCTTGTGTGCAATGTCGGTCGATCTTCTTCTTGGGGATCGACCAAACATCAACCTTTATCTTTTAACTCTTTGTCTGAAAAATATTATGAATAAACAATTCAAAATACAACTTTCAACAACGGATCTCTTGGCTCTCGCATCGATGAAGAACGCAGCGTATAGAGATCGGAAGAGCACACGTCTGAACT
+
CCCCCGGGGGGFFGGGGFCFGFFGFGFCFCCFGGGGCCEGGFFGGGFEFEGGGGGGFDFFGGEFG@GEG@ECECFFEEGDECC<FECCFGFDFEFFAFDGCGACFFFGFGGGGGGFFFGGFGGGGGGGGDBF@EGGGGFGGFFGFC<CBFGEG:BFC,C<F<FDF=DGGGGFDFFAFFFFFGGEFGGGGGG9>,DDGFDECFFGGDGCB6B;EGFGGGCF9EFFGGGFCFG5D74?8;?@FGD>?19DC*?D5:*C?F7CFE<5/75DDGCEFG7C6@:F85):>FF4?FFF>>>F<FA?<
@M06045:235:000000000-JCY5N:1:1101:6993:8522 1:N:0:CTCAGA
GTTTCGCTTGGTCATTTAGAGGAAGTAAAAGTCGTAACAAGGTCTCCGTAGGTGAACCTGCGGAGGGATCATTACACAATAACATATGAAGGCTGTACGCGGCTGGGCTCTCGGGCGCAGTGCTGCTGAGGCTGGATTATTTATTCACCCTTGTCTTTTGCGCACTTGTTGTTTCCTGGGCGGGTTCGCCCGCCGCCAGGACCACACCATAAACCTTTTTTTATGCAGTTGCAATCAGCGTCAGTACAACAAATGTAAATCATTTACAACTTTCAACAACGGATCTCTTGGTTCTGGCATC
+
CCCCCGGGGGGGGGGGFGGGGGGGGGGGGGGGGGGGGGGGGGGGGGGGGGGGFGGGGGGGGGGGGGGGGGGGGGGGGGGGGGGGGGGGGGGGGGGGGGGGGGGGGGGGGGGGGGGGGGGGGGGGGGGGGGGGGGGGGGGGGGGGGGGGGGGGGGGGGGGAFGGGGGGGGGGGGGGGGGGGGGGGGGGGGGGGGGGDEGGGGGGFGGGGGGGGGGGGGGGGGGGGGGGGGGGGGGGGGGG5AGGGGGGGGGFGFGGGFGGGGGGGGGGDGGGFFGFGFGFFFGFFFFGFFFF?>=FFFFBF0
@M06045:235:000000000-JCY5N:1:1101:3438:8529 1:N:0:CTCAGA
GTTTCGCTTGGTCATTTGGAGGAAGTAAAAGTCGTAACAAGGTCTCCGTTGGTGAACCAGCGGAGGGATCATTACCGAGTTATACAACTCCCAAACCCACTGTGAACCTTACCTCAGTTGCCTCGGCGGGACCGCCCCGGCCGCCGCGCAAGCGGCGCCGGACTCCAAGGCGCCCGCCGCAGGGACCCAAAACTCTTTTGCATTACGCCCAACGGCGGGAATTTTTTTCTCTGAGTGCATAAGCAAAACAAATGAATCAAAACTTTCAACAACGGATCTCTAGGTTCTGGAATCGATGAAA
+
CCCCCGGGGGGFGGFFC6FEFGGFGFGGFGF9CFFFGFFGGGFGEGGFGGGG7FFFFDEGGGGGGGGGCFFCEFEGGEG@@E<FFFF@FDFFEFGFG7EC<FGGGGGGFGGGGCFFGFGGGGGGGGGGGGGGGGGGGGGGGGGDFGGGGGGG@@EFFGEFGFGCFFFGGFGGGGGGGGGGGGGEFDCEGGGGGCCCEEECGG79<:F5CECF5EECCEGCE=FFC:C*A77EFFG+<FGCDGGGGGGGFFGGGGFF>:CCCEF4;DGGGFGFFCDGE)09=FBFBF7B40*)**<>:FDF)
@M06045:235:000000000-JCY5N:1:1101:4407:8529 1:N:0:CTCAGA
GTTTCGCTTGGTCATTTAGAGGAAGTAAAAGTCGTAACAAGGTTTCCGTAGGTGAACCTGCGGAAGGATCATTCATAATAAGTGTTTATGGCACTTCTTAAATCCATATCCACCTTGTGTGCAATGTCAGCCGTTTTCTTTATGAAAGCGGCCAAACATCAACTTATTTTTTAACTCTTTGTCTGAAAAATATTATGAATAAACAATTCAAAATACAACTTTCAACAACGGATCTCTTGGCTCTCGCATCGATGAAGAACGCAGCGTATAGAGATCGGAAGAGCACACGTCTGAACTCCAG
+
BCCCCGGGGGGGGGGGGGGGGGGGGGGGGGGGGGGGGGGGGGGGGGGGGGGGGGGGGGGGGGGGGGGGGGGGGGGGGGGGFFGGFFGFGFDGFGFGGGGGFGGFGGGGGGGGGFGGGGGGGFFGGGGGGGGFGFGGGGGGFGGFGGGGGGGGGGCFGGGGGGGGGGGGGGGGGGGGGGGGFGFFFGCGGGGGGGGFGAEGGGGGDFFFGGGGGGGGFGFGGGFGGGGGG8@C;C9DGFGFCDGGGGCD5=C6FFFGD,?FDCDGCDCDDCGF6CAFFCBBFGFFFFGFFFFFFFFFAFFF2
@M06045:235:000000000-JCY5N:1:1101:12789:8534 1:N:0:CTCAGA
GTTTCGCTTGGTCATTTAGAGGAAGTAAAAGTCGTAACAAGGTTTCCGTAGGTGAACCTGCGGAAGGATCATTCATAATAAGTGTTTTATGGCACTTTTTAAATCCATATCCACCTTGTGTGCAATGTCAGTCGATCTTCTTCATGGAGATCGACCAAACATCAACCTTTATTTTTTAACTCTTTGTCTGAAAAATATTATGAATAAACAATTCAAAATACAACTTTCAACAACGGATCTCTTGGCTCTCGCATCGATGAAGAACGCAGCGTATAGAGATCGGAAGAGCACACGTCTGAAC
+
CCCCCGGGGGGGGGGGGGGGGGGGGGGGGGGGGGGGGGGGGGGGGGGGGGGGGGGGGGGGGGGGGGGGGGGGGGGGGGGGGGGGGGGGGGGGGGGGGGGGGGGGGGGGGGGGGGGGGGGGGGGGGGGGGGGGGGGGGGGGGGGGGGGGGGGGGGGGGGGGGGGGGGGGGGGGGGGGGGGGGGGGGGGGGGGGGGGGGGGGGGGGGGGGGGGGGGGGGGGGGGGGGGGGGGGGGGGGGGGGGGGGGGGGGGGGGGGGGGGGGGGGGGGGGGGEEGFGFGFFFGFFFFGFFFFFFFFFBFFF4
@M06045:235:000000000-JCY5N:1:1101:24552:8564 1:N:0:CTCAGA
GTTTCGCTTGGTCATTTAGAGGAAGTAAAAGTCGTAACAAGGTTTCCGTAGGTGAACCTGCGGAAGGATCATTACCGAGTGAGGGCCCCTCGCGGCCCAACCTCCCACCCTTGTCTCCAACACCTGTTGCTTCGGCGGGCCCACCGGGGCCACCCGGTCGCCGGGGGACATCCGTCCCCGGGCCCGCGCCCGCCGAGGCGCTCTGTGAACCCTGATGAAGATGGGCTGTCTGAGTGATATGAAAATTGTCAAAACTTTCAACAATGGATCTCTTGGTTCCGGCATCGATGAAAAACGTAGG
+
CCCCCGGGGGGGGGGGGGGGGGGGGGGGGGGGGGGGGGGGGGGGGGGGGGGGGGGGGGGGGGGGGGGGGGGGGGGGG>EFGGGGGGGGGGDCEGGGGGDFGEFFGGCCCGGFFGG9FGGGGGGGGGGDGGGGGGGGGGGEGGGGGGGGGGGCGGGGDFFGGGGGGGGGEFCFCECFGGFGCCGCG>>CEGE8CGG5?EDDG5EGCFF?EGGG8F6?7<FGGFFGC=CE:+9?:FCGGCFFCFEGF+*:<FDFDF<FGGFGG96<D>6909:8=F?4BG4?E33>>6945*9/*05505:1(
@M06045:235:000000000-JCY5N:1:1101:9227:8565 1:N:0:CTCAGA
GTTTCGCTTGGTCATTTAGAGGAAGTAAAAGTCGTAACAAGGTTTCCGTAGGTGAACCTGCGGAAGGATCATTAACGAGTTAGGGTCCCTCGTGGCCCGACCTCCCAACCCTTTGTCTACTTAACCACTGTTGCTTCGGCGAGCCCGTCTGTAATGGACCGCCGGGGGGTACCTTGATCGGCCCTCTGGTCAGCGCTCGTCGGTGGCCAAACTTTTAAAATCTTAACCAAACGTGCCTCAGTCTAAGTATTATTTGTTAAATAAAAGCAAAACTTTCAACAACGGATCTCTTGGTTCTGGC
+
CCCCCCFEFGGGGGGGGGGGGGGGGGGGGGGGGGGGGEGGGGGGGGGGGGGGGGGGGGGGGGGGEGGGGGGGFGGGGGGGGGGGGGGGGGGGGGGGGGGGGGGGGEGFGGGGGGGGDGGGGGGGGGGGGGGGGGGGGGGGGGGGGGEFGGGGGGGGGGGFGGGGGGEFGGCFGCFFFGFGDGCEGGGFFFGGFGGGGGGCGGGGG5CECFGGGGGGGG??FGGG7EGGGGGG5C7FC97<+:F>GFD7<?DFCCGCCFGG:FCD>FF<FCGFFGFF6CFFFFFEF5>:4BBB=FFF>FAF)
@M06045:235:000000000-JCY5N:1:1101:7474:8574 1:N:0:CTCAGA
GTTTCGCTTGGTCATTTAGAGGAAGTAAAAGTCGTAACAAGGTTTCCGTAGGTGAACCTGCGGAAGGATCATTCACAATAAGTGTTCAATGGCACTTTAAAATCCATTACCCACCTTGTGTGCAATGTAAGGAGGAGGGGTTGTCACAACCCCTCTTTCATTATACATACCAATCTTCTCTTGTTGTCTAACTTTTTGAGTATAAAAAACTCGAATACAACTTCCAACAACGGATCTCTTGGCTCTCGCATCGATGAAGAACGCAGCGTATAGAGATCGGAAGAGCACACGTCTGAACTCC
+
CCCCCGGGGGGGGGGGGGGGGGGGGGGGGGGGGGGGGGGGGGGGGGGGGGGGGGGGGGGGGGGGGGGGGGGGGGGGGGGGGGGGGGGGGGGGGGGGGGGGGGGGGGGGGGGGGGGGGGGGGGGGGGGGGGGGGGGGGGGGGGGGGGGGGGGGGGGGGGGGGGGGGGGGGGGGGGGGGGGGGGGGGGGGGGGGGGGGGGGGGGGGGGGGGGGGGGGGGGGGGGGGGGGGGFGDDGEGGGGFGGGGGGGGGGGGGGGGGGCGGGGGGGGGGGGFFCAGFGFFFG>>@46>FFFF3;FFFFFF?
@M06045:235:000000000-JCY5N:1:1101:22096:8576 1:N:0:CTCAGA
GTTTCGCTTGGTCATTTAGAGGAAGTAAAAGTCGTAACAAGGTCTCCGTTGGTGAACCAGCGGAGGGATCATTACCGAGTTTACAACTCCCAAACCCCTGTGAACATACCACTTGTTGCCTCGGCGGGTCAGCCCGCTCCCGGTAAAACGGGACGGCCCGCCAGAGGACCCCTACACTCTGTTTCTATATGTAACTTCTGAGTAAAACCATAAATAAATCAAAACTTTCAACAACGGATCTCTTGGTTCTGGCATCGATGAAGAACGCAGCGGATAGAGATCGGAAGAGCACACGTCTGAA
+
CCCCCEE7F<;FF<FC9CFFFGCE@@<FCEFFFGGGA@CCFGGGCCAF@@FG;<FEGGDG<FC@7F@7@FCEFEFE:@F,B<FDAFFF<FGE==FD@@FGGFGGEFF<EF<FEEGGCG<E??:?C=FCFEFGDGGEC7FFGGGGCF,EFCGDC:*CF*<*C7FCFFCG:<1<1F*<FGGGGC:EFGFGFFFEFFGF+<++2?CEG9FGE5<C?GGGGG?EFF7FFEFC:9E7<C=CCE=ECFFD96:CFCDFG5>FG?5D*+*:*01/9CC>)5)/)**9/6;53)))))))85.5(),-6
@M06045:235:000000000-JCY5N:1:1101:20546:8583 1:N:0:CTCAGA
GTTTCGCTTGGTCATTTAGAGGAAGTAAAAGTCGTAACAAGGTCTCCGTTGGTGAACCAGCGGAGGGATCATTACCGAAGTTACCTTCAAAACCCACTGTGAACCTTACCTCTTGCCGCGTTGTCTCGGCGGGAGGCGGTGGGCGTCTCGCGCCCCCAGCGGGCCGTGCCGCTCCCGTCCCCGCCGGCGGCGCCAAACTCTAAATTTACAGCGGACTGGACGTTCTGATTTACAAAAAAAAACAAGTTAAAACTTTCAACAACGGATCTCTTGGTTCTGGCATCGATGAAGAACGCGACGT
+
CCCCCGGGGGGGGGGGFGGGGGGGGGGGGGGGGGGGGGGGGGGGGGGGGGGGGGGGGGGGGGGGGGGGGGGGGGGGGGEGGGGGGGGGGGGGGGGGGGGGGGGGGGGGGGGGGGGGGGGGEGEEGGGGGGGGGGGGGGGGGGGFGGGGGGGEGGGGGGEGGGGGGGGGGGCECEEGGFGGGGGDGGGGEEGEDEGCFG@E@FCCFGGGGGGGED*:CF*;CCC8=5<<EFCFFFGGG5EEGG=FGFC0<C>FGFGG=CFFFFG3)9*9*0:67675=:9*47?@D?**1**9?4:)(0(--
@M06045:235:000000000-JCY5N:1:1101:23478:8673 1:N:0:CTCAGA
GTTTCGCTTGGTCATTTAGAGGAAGTAAAAGTCGTAACAAGGTCTCCGTTGGTGAACCAGCGGAGGGATCATTACAGAGTTGCAAAACTCCCAACACCTATGTGGACCAGCCTGCGAATTGCTTCGGCGAGGTGGCTTCCCTGCGGACGCCAGCGCCCTTAGAACGGTGCAGCCCGCCGGAGACATCCAAACTCTTGCATCTTTTGGCATCTCTGAGTACTATACAAATAAGTTAAAACTTTCAACAACGGATCTCTTGGTTCTGGCATCGATGAAGAACGCAGCGTATAGAGATCGGAAG
+
CCCCCGGGGGGGGGGGGGGGGGGGGGGGGGGGGGGGGGGGGGGGGGGGGGGGGGGGGGGGGGGDGGGGGGGGGGGGGGGGGGGGGGGGGGGGCGGGGGGGGGGGGGGGGGGGGGGGGGGGGGGGGGGGGGGGGFGGGGGGGGFGGGGGGGGGGGGGGGGGGGGGGGGGGGGGGGGGGGGGGGGGGGGGGGGGCGGGGGGGGFGCFGGFFGGGGGGGGGGGGGGGGGGDFGGGGGGGGGGGGGGGGGGGGGGGDGGGGGGGGGGGCFGGGGGFFGFGFGFFFDFFEDDEE7899FBFFFFF(
@M06045:235:000000000-JCY5N:1:1101:3996:8690 1:N:0:CTCAGA
GTTTCGCTTGGTCATTTAGAGGAAGTAAAAGTCGTAACAAGGTCTCCGTTGGTGAACCAGCGGAGGGATCATTACCGAGTTTACAACTCCCAAACCCCTGTGAACATACCACTTGTTGCCTCGGCGGATCAGCCCGCTCCCGGTAAAACGGGACGGCCCGCCAGAGGACCCCTAAACTCTGTTTCTATATGTAACTTCTGAGTAAAACCATAAATAAATCAAAACTTTCAACAACGGATCTCTTGGTTCTGGCATCGATGAAGAACGCAGCGTATAGAGATCGGAAGAGCACACGTCTGAA
+
CCCCCGGGGGGGGGGGGGGGGGGGGGGGGGGGGGGGGGGGGGGGGGGGGGGGGGGGGGGGGGGGGGGGGGGGGGGGGGGGGGGGGGGGGGGGGGGGGGGGGGGGGGGGGGGGGGGGGGGGGGGGGGGGEGGGGEGGGGGGGGGGGGGGGGGGGGEDGGDGGGGGGGGGGGGGGGGGGGGGGFCGGGGGCCGGGGGGGGGGGGCEFGFGDGGFGGGGGGGGGGGGGGGGFGGFFGGGGG=EGGGGGFFFCFFGGGGGGGGGGFGGGGGGD3DEEDFGFCBFFGFFEEDF).7:FFE:14(<A
@M06045:235:000000000-JCY5N:1:1101:14804:8700 1:N:0:CTCAGA
GTTTCGCTTGGTCATTTAGAGGAAGTAAAAGTCGTAACAAGGTCTCCGTTGGTGAACCAGCGGAGGGATCATTACAGAGTCTTCTGAACTCCAAACCATTGTGAACATATCATGTTGCTTCGGCGGGATGCCGGGTGGACCAGCGCCCCCGCGCCGCCCGCCGGAGGCCAAACTCTTGTTTTCTAGCGGAATCTTCTGAGTCTTTATAAATAAGCAATCAAAACTTTCAGCAACGGATCTCTTGGCTCTGGCATCGATGAAGAACGCAGCGTATAGAGATCGGAAGAGCACACGTCTGAAA
+
CCCCCGGGGGGGGGGGGGGGGGGFGGGGGGGGGGGGGGGGGGGGGGGGFGGGGGGGGGGGGGGGGGGFGGGGGGGCGGGGGGGGGGFFGGGGGGFGGFGGGGFEGGGGGGGGGGGGGGGGGDEGGGGDEGCEFEGGGGGGFGGFFCFDGGGGGGGGGEGFGGDGCGGGG7:FFFGGGFGGDFGFGDGGGCEGGEFGGGEGFFECFGG?FGGGCCGF8FGGGGGGGGGEF79EFFGC=EGGGGG>FF:CFCFGGGGCFGDDGGGGGGGDGGDE@DFF?G??FG>ED)9@@450)7@>254<)
@M06045:235:000000000-JCY5N:1:1101:19174:8701 1:N:0:CTCAGA
GTTTCGCTTGGTCATTTAGAGGAAGTAAAAGTCGTAACAAGGTCTCCGTTGGTGAACCAGCGGAGGGATCATTACAGAGTTGCAAAACTCCCAAACCATTGTGAACGTTACCTTTACCGTTGCTTCGGCGGGCGGCCCGGGTCCTGCCCGGCGCCCCTCGGCCCCCGCGGGCGCCCGCCGGAGGTAAACCAAACTATTGCATTGTATGGCCTCTCTGAGTCTTCTGTACTGAATAAGTCAAAACTTTCAACAACGGATCTCTTGGTTCTGGCATCGATGAAGAACGCAGCGTATAGAGATC
+
CCCCCGGGGGGGGGGGGGGGGGGGGGGGGGGGGGGGGEGGGGGGGGGGGGGGGGGGGGGGGGGGGGGGGGGGGFGFGGGGGGGGGGGGGFFGFGGGGGGGFFFGGGGGGGGGGGGDFGGFGGGGGGEDGGGDGGGGGGFEGCEEFDGGGGDECFFEDCECFCCGGGGGGDGGGGGGGGGGGGGDCGGGGGFFGGGGGFFGGGGFF@CGG5@E6A8@GGFGGCFEGGF?FCCFFGF7CFGGC*<CF:>:9<>CFGGGG5CCGGFF9C*CDD>?::/15/9F4>?6>@9>>D@.55)749-),
@M06045:235:000000000-JCY5N:1:1101:7153:8730 1:N:0:CTCAGA
GTTTCGCTTGGTCATTTAGAGGAAGTAAAAGTCGTAACAAGGTTTCCGTAGGTGAACCTGCGGAAGGATCATTACCTAGAGTATTGTAGGCTTTGTCCTGCTGTCTCTTACCCATGTTTTTTGAGTACTTACGTTTCCTCGGCGGGTTCGCCCGCCGATTGGACAATTTAAACCCATTGCAGTTGCAATCAGCGTCTGAAAAACTTTAATAGTTACAACTTTCAACAACGGATCTCTTGGTTCTGGCATCGATGAAGAACGCAGCGTATAGAGATCGGAAGAGCACACGTCTGAACTCCAG
+
CCCCCGGGGGGGGGGGGGGGGGGGGGGGGGGGGGGGGGGGGGGGGGGGGFGGGGGGGGGGGGGGGGGGGGGGGGGGGGGGGGGGGGGGGGGGGGGGGGGGGGGGGGGGGGGGGGGGGGDFGGGGGGGGGGGGGGGGGGGGGGGGGGFGGDGGFGGGGGGGDGGGGGGGGGGGGGGDGGGGGGGGDFGGGGGFFGGGEGFGG?FEFBFFGGGGGGGGGGGFGFGGGGGGF5EEECCFGGFGFFGGGGFGGGGGFC7CGGGGGGDGGG<5CC*7@GFGFDEDFGFFFFGFBFFFF4FFBF>?4
@M06045:235:000000000-JCY5N:1:1101:7763:8735 1:N:0:CTCAGA
GTTTCGCTTGGTCATTCAGAGGAAGTAAAAGTCGTAACAAGGTTTCCGTAGGTGAACCTGCGGAAGGATCATTCATGATAAGTGTTTATGGCACTTCTTAAATCCATATCCACCTTGTGTGCAATGTCAGCCGTTTTCTTTATGAAAGCGGCCAAACATCAACTTATTTTTTAACTGTCTGTCTGAAAACTATTATGAATAAACAATTCAAATACAACTTTCAACAACGGATCTCTTGGCTCTCGCATCGATGAAGAACGCAGCGTATAGAGATCGGAAGAGCACACGTCTGAACTCCAGT
+
CCCCCGGGGGGGGGGGGGGGGGGGGGGGGGGGGGGGGGGGGGGGGGGGGGGGGGGGGGGGGGGGGGGGGGGGGGGGGGGGGGGGGGGGGGGGGGGGGGGGGGGGGGGGGGGGGGGGGGGGGGGGGGGGGGGGGGGGGGGGGGGGGGGGGGGGGGGGGGGGGGGGGGGGGGGGGGGGGGGGGGGGGGGGGGGGGGGGGGGGGGGGGGGGGGGGGGGFGGGGGGGGGGGGGGGGGGGGGGGGGGGGGGGGGGFGGGGGGGGGGGGGGGDDGGGFFGFGFDFFFGFFFFGFFFFFFFFFAFBF6
@M06045:235:000000000-JCY5N:1:1101:27120:8735 1:N:0:CTCAGA
GTTTCGCTTGGTCATTTAGAGGAAGTAAAAGTCGTAACAAGGTCTCCGTTGGTGAACCAGCGGAGGGATCATTACAGAGTTGCAAAACTCCCAAACCATTGTGAACGTTACCTAAACCGTTGCTTCGGCGGGCGGCCCGGGTCCTTCCCGGCGCCCCTCGGCCCTCGCGGGCGCCCGCCGGAGGAAAACCAAACTATTGCATTGTATGGCCTCTCTGAGCCTTCTGTACTGAATAAGTCAAAACTTTCAACAACGGATCTCTTGGTTCTGGCATCGATGAAGAACGCAGCGTATAGAGATC
+
CCCCCGGGGGGGGGGGGGGGGGGGGGGGGGGGGGGGGGGGGGGGGGGGGGGGGGGGGGGGGGGGGGGGGGGGGGGGGGGGGGGGGGGGGGGGGGGGGGGGGGGGGGGGGGGGGGGGGGGGGGGGGGGGGGGGGGGGGGGGGGGGGGGGGGGGGGGGG7FGGGGGGGDGGGGGGGGGGGGGGDGGEFGFGGGGGGFGGGGF:FFFGGGGGGGGGECDGFFGFGGGGGFCFFGGGGFGGCGGGGGGFGGGGGG4CGDGGCD*:EGGGCFGGCGFFGFDFFF=FGFF@7*5>>D@B>FF249<)
@M06045:235:000000000-JCY5N:1:1101:22967:8737 1:N:0:CTCAGA
GTTTCGCTTGGTCATTTAGAGGAAGTAAAAGTCGTAACAAGGTTTCCGTAGGTGAACCTGCGGAAGGATCATCAATAGTTCCAAAAATTATTATACCTTCTTGTGAACTGTTTTGTTGTACGGATGTTCATATGGTGTCTATTGTCTTGACGGATGATTATGATGCCGTGTGAATGTCTATATGTCATCATTACAAACTCTGTTTAAAATATATAAAAGTCTAATGCAGTTAAGCATGTTGTAGTATTTTGAACTGTTAGTAATAACGGTGATTTATACGCAATTTGTCATTATAAACTAA
+
CCCCCGGGGGGGGGGGGGGGGGGGGGGGGGGGGGGGGGGGGGGGGGGGGGGGGGGGGGGGGGGGGGGGGGGGGGGGGGGGGGGGGGGGGGGGGGGGGGGGGGGGGGGGGGGGGGGGGGGGGGGGGGGGGGGGGGGGGGGGGGGGGGGGGGGGGGGGGGGGGGGGGFGGGGFGGCGGGGFGGGGGGGGGGGGGGGGGGGGGGGGGGGGGCFGGGGGGGGGGGGGGGGGFGFGGGGGGGGGGGGFFGGGGGGGDGGGGGGGGGGGGGGGGGGGFFGFGFCFFFGFBFFGFFFFFFAAFFFFF;
@M06045:235:000000000-JCY5N:1:1101:7797:8744 1:N:0:CTCAGA
GTTTCGCTTGGTCATTTAGAGGAAGTAAAAGTCGTAACAAGGTCTCCGTAGGTGAACCTGCGGAGGGATCATTACACAAATATGAAGGCCGGCTGGAACCTCTCGGGGTTACAGCCTTGCTGAATTACTCACCCTTGTCTTTTGCGTACTTCTTGTTTCCTTGGTGGGTTCGCCCACCACTAGGACAAACATAAACCTTTTGTAATTGCAATCAGCGTCAGTAACAAATTAATAATTACAACTTTCAACAACGGATCTCTTGGTTCTGGCATCGATGAAGAACGCAGCGTATAGAGATCGG
+
CCCCCGGGGGGGGGGGGGGGGGGGGGGGGGGGGGGGGGGGGGGGGGGGGGGGGGGGGGGGGGGGGGGGGGGGGGGGGGGGGGGGFGGGGGDGGGGGGFFGGGGGGGGGCFGGGGGGGGCFGGGGGGGFGGGGFGGGGGGGDFFGGEEEGGGGGGGGGGGGGGGGGGCCGGGGGGEGCECGF?<FGGGGCEGCFFGGGGGGGGGGFGFGFDGGGGGFEEGGDGGGGGGGFFGGFGGGGGGGGGGGGGGGGGGGGCGGCGGGGFGGFGGG7DGFF:?FFCFFFGFEFFGFFFF>FFB?BFFFF
@M06045:235:000000000-JCY5N:1:1101:23805:8748 1:N:0:CTCAGA
GTTTCGCTTGGTCATTTAGAGGAAGTAAAAGTCGTAACAAGGTTTCCGTAGGTGAACCTGCGGAAGGATCATTAACGAGTTAGGGTCCCTCGTGGCCCGACCTCCCAACCCTTTGTCTACTTAACCACTGTTGCTTCGGCGAGCCCGTCTGTAATGGACCGCCGGGGGGTACCTTGATCGGCCCTCTGGTCAGCGCTCGTCGGTGGCCAAACTTTTAAAATCTTAACCAAACGTGCCTCAGTCTAAGTATTATTTGTTAAATAAAAGCAAAACTTTCAACAACGGATCTCTTGGTTCTGGC
+
CBCCCGGDFGGGGGGGGGGGGGGGGGGGFEGGGGGGGGGGGGGGGGGGGGGCFGGGGGGGGGGDGGGGGGGGDFGGGGGGGGGGGFGGGGGGGGGGFFGDCCFFEGFEFGGGFGGGGGGGGGGGEGGGFGGGGGGGGGG@FFEDGGG@F?DEGGGFGFGGGGGGGGGGGGGFGFEGGCFCCGGE5CEGGCFGGGG?*ACEGGGEEGCG6EFGGFCFFGGGFGGG9<CFGGGFEF:FGFFGF7<DGGFFFGGFGDDFGGCFGGGG>F:<FGFF47BGF>F4?F:))0*77@FF?FFFBB<>)
@M06045:235:000000000-JCY5N:1:1101:26963:8760 1:N:0:CTCAGA
GTTTCGCTTGGTCATTTAGAGGAAGTAAAAGTCGTAACAAGGTTTCCGTAGGTGAACCCGCGGAAGGATCATTACCGAGTGAGGGTCTCTCAGGCCCGACCTCCCACCCTGTGTTTTTGTGACCTTGTTGCTTTGGCGGGCCCGCCTCGATGAGAGGCCGCCGGAAGCTCACCGCTTTGGGCCCGTGCCCGCCAGTAGCCCCCTTAAATTCTTAATAAACCTGTCGTCTGAGTCCACGGATATAATGAAAAAAAACTTTCAATAACGGATCTCTTGGTTCTGGCATCGATGAAGAACGCAG
+
CCCCCGGGGGGGGGGGGGGGGGGGGGGGGGGGGGGGGGGGGFGGGGGGGGGGGGGGGGGGFGGGGGGGGGGEGGGGGEGGGGGGGGGGGGGGGGGGGGGGGGGGGGGGGGGGG<FFGGGGGGGGGGGGGGGGGGFFGGGD>FGGGGGGGGG;F@FGGGGGGGGGGGGDCEFGFGGGGFCFGGFGGGEBGGGGG5EFEGGCFGG5FDFGGGGGDFFFGGGGGGGFGG**2;+<CCEFGGG551?FGCGFGGGGGGGCCCFGCF>DGGDDD57*0:@7FGF=7*9@>?*)))09@=@F:34((
@M06045:235:000000000-JCY5N:1:1101:19053:8787 1:N:0:CTCAGA
GTTTCGCTTGGTCATTTAGAGGAAGTAAAAGTCGTAACAAGGTCTCCGTTGGTGAACCAGCGGAGGGATCATTACCGAGTTTTCAACTCCCAAACCCACTGTGAACATATACCATTGTTTATTCGTTGCCTCGGCGGGTTCTATCCCTGGAAACAGGGCAAGCCCCCGCCGGGTGACACCAAAACCCTGAATGTGTTTAGTTACACAGCAGTATTACTCTGAGTCACATCATTATAAATGAATCAAAACTTTCAACAACGGATCTCTTGGTTCTGGCATCGATTAAGAACGCAGCGTATAG
+
96ACCGC@FGEFGFGGGGGFGGGGGGGFGF<F<CFFGGGGGGEFFGFCF8CFGGGFFFEFGCEGCGGGCCEEGGGGGGDDGFFEFCGGGGGECFGGGGGGDCEFCFCFFCA<FFGGGFFGGFGGGGG?FGADFEG>FGBF@9F9CFFD<@8BFGGGGGGGGGGC@EGEGGFGCEC7CGGCFGGGFGGGGGGF9CFF+?BFGGGGGC9C>68>FEGCGGGFC7EFG:C9<8+<C<99<CGCFD+:CCF*:7CFFDGGDCCCDE59*2:*0*279:F7?FFFBCF4;*:@@7BFB;@DB:6B4
@M06045:235:000000000-JCY5N:1:1101:19399:8794 1:N:0:CTCAGA
GTTTCGCTTGGTCATTTAGAGGAAGTAAAAGTCGTAACAAGGTTTCCGTAGGTGAACCTGCGGAAGGATCATTCACAATAAGTGTTCAATGGCACTTTAAAATCCATTACCCACCTTGTGTGCAATGTAAGGAGGAGGGGTTGTCACAACCCCTCTTTCATTATACATACCAATCTTCTCTTGTTGTCTAACTTTTTGAGTATAAAAAACTCGAATACAACTTTCAACAACGGATCTCTTGGCTCTCGCATCGATGAAGAACGCAGCGTATAGAGATCGGAAGAGCACACGTCTGAACTCC
+
CCCCCGGEGGCFFDF,FGGGGGGGGEGEFGGGGGGGGGGGF?FGGGGGGGGGGGGGGGGGGGGGGGGGCEFFEGFGGGGGGGCGGFFGAFFGFFGGGGC?FFGGGGGGGGGCGGGGGGGGFFGFEEGGGEGGGGGGGGGGGGG@EGGGG7CEFFGGGGGGGGFGGGGFAFGGCDFGGGAFFGEGFG=D9FFFDFFGGGGGGGGGGGEGBEGGDGFFGG;?CCFF,<AFGGGGGCEGFGGGEGGD?C=DGGDCCCFG7EC7CFD:DDGDGCDFFGCFFGFFBC;@>FGFFFEFFFF=>F6>>
@M06045:235:000000000-JCY5N:1:1101:5331:8796 1:N:0:CTCAGA
GTTTCGCTTGGTCATTTAGAGGAAGTAAAAGTCGTAACAAGGTCTCCGTTGGTGAACCAGCGGAGGGATCATGACCGAGTTTACAACTCCCAAACCCAATGTGAACGTTACCAAACTGGTGCCTCGGCGGGATCTCTGCCCCTGGCGCGTCGCAGCCCCTGAGCAAGGCGCCCGCCGGAGGACCAACCCAAAACTCCGTATGTATACCCCCTCGCGGGGTTTTTACTTCTGAGACTGTCTCGGCGCCCCGAGCGGGCGTTTCGAAAATGGATCAAAACGTTCACGAACGGACCGCTTGGTT
+
CCCCCGG@F<,FEEC,;FGCFCCFC@C<--CEF7CC68<,6;CCCF<@CF@<,6;,6CCFGDGE@@@F@F@C,6C@FCGCC<FG<CFC<6C<8C====FEECC<E?4D=F=FFAF+59,:B,9F8:CCFFG7>7BDFFCGEG7=FC77+3@3><<<DFF*1D,<F:::*1<CFG@G7<F<7CF8<:EGGC*;;F@++///22AF@?<9@*:8/:C*C**?C8E8*+++<7+<:+<@+02CF<***/9CE5)//7C=):C5)<**9*/***2*)96C=4)<0>;*)09B)5)000)81)(),
@M06045:235:000000000-JCY5N:1:1101:26121:8806 1:N:0:CTCAGA
GTTTCGCTTGGTCATTTAGAGGAAGTAAAAGTCGTAACAAGGTAACCGTAGGTGAACCTGCGGTTGGATCATTAATATAAAATCCATTCTCCCGTGAACACGGGAGAACGGCGGTGTCGCCACGCGCGGCATCCGACCGAACACCTTTTGTGAACTGTATTTGTCTCTGGCGGGGGGGTATTGACTGCTATGGTCTTTATTCGTCAGCTTGACTGGGATCGATTTCTCTCTCAAGCCGTGGACATCCCGTCAACCACCATTGTGTAAACCTTTTGTCTGTTTTCTAGCGGAATCTTCTGAG
+
CCCCCGGGGGGGGGGGGGGCGGGGGGGGGGGGGGGGGGGGGGGGGGGGGGGGGGGGGGGFGGGGGGGGGGGGGGGGGFGGGGGGGGGGGFGGGGGGFGGGGGGGGFDGGGDGGGGGGGGGGGGGGGGGDGGGGGDGGDGGGGEGGGGGEGFFFFGGGGGGCGGGGGGGGGGGCGFGGGGGGGFGGGFGGGFGGGGGGDFGGGGGGGDGGG68A:EGCFFFG=CCGGCFGGG?AFGFGC**:5?CGFCFEC3<9:CGGGGDF9:CDCCGFGGFFF=F4DFBFCFB??7*)5)7>??FBF2A2
@M06045:235:000000000-JCY5N:1:1101:26369:8811 1:N:0:CTCAGA
GTTTCGCTTGGTCATTTAGAGGAAGTAAAAGTCGTAACAAGGTCTCCGTTGGTGAACCAGCGGAGGGATCATTACCGAGTTTACAACTCCCAAACCCCTGTGAACATACCTATACGTTGCCTCGGCGGATCAGCCCGCGCCCTGTAAAAAGGGACGGCCCGCCCGAGGACCCTAAACTCTGTTTTTAGTGGAACTTCTGAGTAAAACAAACAAATAAATCAAAACTTTCAACAACGGATCTCTTGGTTCTGGCATCGATGAAGAACGCAGCGTATAGAGATCGGAAGAGCCACACGTCTGA
+
CCCCCGGGGGGGGGGGGGGGGGGGGGGGGGGGGGGGGGGGGGGGGGGGGGGGGGGGGGGGGGGGGGGGGGGGGGGGGGGGGGGGGGGGGGGD,CFGGGGGGGGGGGGGGGGGGGGGGGGGGGGGGGGGGGGGGGGGGGGGGGGGGGGGGGGGGGGGGGGGGGGGGEGGGGGGFGGFFFFGGFGGGGGGGGGGGGGGGGGGGGGGGFGGGGGGGGGGGCCFGGGGGGGGFFGG6EFCEEDGFFCFFGGGGGGGCFCGGGGDGGGGGGGGDGGF>C>F@?BFFGFF>@C>>F>4)>EFFFFF5
@M06045:235:000000000-JCY5N:1:1101:20684:8815 1:N:0:CTCAGA
GTTTCGCTTGGTCATTTAGAGGAAGTAAAAGTCGTAACAAGGTCTCCGTTGGTGAACCAGCGGAGGGATCATTACCGAGTTTACAACTCCCAAACCCCTGTGAACATACCTATACGTTGCCTCGGCGGATCAGCCCGCGCCCCGTAAAAAGGGACGGCCCGCCCGAGGACCCCTAAACTCTGTTTCTATATGTAACTTCTGAGTAAAACCATAAATAAATCAAAACTTTCAACAACGGATCTCTTGGTTCTGGCATCGATGAAGAACGCAGCGTATAGAGATCGGAAGAGCACACGTCTGA
+
CCCCCGGGGGGGGGGGGGGGGGGGGGGGGGGGGGGGGGGGGGGGGGGGGGGGGGGGGGGGGGGGGGGGGGGGGGGGGGGGGGGGGGGGGGGGGGGGGGGGGGGGGGGGGGGGGGGGGGGGGGGGGGGGGGGGGGGGGDGGGGGGGGGGGGGGGGGGGGGGGGGGGGGGGGGGGGGGGGGGGGGGGGGGGGGGGGGGGGGGGGGGGGGGGGGGGGGGGGGGGGGGGGGGGCGGGGGGGGGDGGGGGGGGFGGGGGGGGGGGGGGGGGGGGGGFFGFGFFBFFGFFBEGFFFFFFFFFFFB<4
@M06045:235:000000000-JCY5N:1:1101:10094:8824 1:N:0:CTCAGA
GTTTCGCTTGGTCATTTAGAGGAAGTAAAAGTCGTAACAAGGTCTCCGTTGGTGAACCAGCGGAGGGATCATTACCGAGTTATCCAACTCCCAACCCCTGTGAATTATACCTTTAATTGTTGCTTCGGCGGGACTTCGCGCCCGCCGGGGACCCAAACCTTCTGAATTTTTTAATAAGTATCTTCTGAGTGGTTAAAAAAAAAATGAATCAAAACTTTCAACAACGGATCTCTTGGTTCTGGCATCGATGAAGAACGCAGCGTATAGAGATCGGAAGAGCACACGTCTGAACTCCAGTCAC
+
CCCCCGGGGGGGGGGGGGGGGGGGGGGGGGGGGGGGGGGGGGGGGGGGGGGGGGGGGGGGGGGGGGGGGGGGGGGGGGGGGGGGGGGGGGGGGGGGGGGGGGGGGGGGGGGGGGGGGGGGGGGGGGGGGGGGGGGGGGGGGGGGGGGGGGGGGGGGGGGGGGGGGGGGGGGGGGGGGGGGGGGGGGGGGGFGEGGFGGDGGGGGGGGGGGGGGGGGGGGGGGGGDEGGD5@FGGGGGGGGGGGFGGGGGGGGGGGFDGGGGGGGCD>7FGGFFGFD>FFFFGFF5>FF:FFFFBFF?FFF<
@M06045:235:000000000-JCY5N:1:1101:27223:8825 1:N:0:CTCAGA
GTTTCGCTTGGTCATTTAGAGGAAGTAAAAGTCGTAACAAGGTTTTCCTTCCGGTTGAAACGTCAACTACTGAAGCCTGACACAGCGACTATAAACACCTGTGGAGTTGTGTGGCGCCACGCAACGATACCGCCGAAATGCTGTGATCACGGATGGATGCACCCGTGTACCAGCAGCCCAGTTCACATGTGAACTAGGCCCACAGATCAAGTTGCGGTGGTCAAGGCATAAACTTTGACTACAATAGGATCGATTTTTGGCTGTGACGGTCAAACCACCATGTTCCGTAGGTGAACCTGCG
+
CCCCCGGGGGGGGGGGGGGGGGGGGGGGGGGGGGGGGGGGGGGGGGGGGGGGGGGGGGGGGGGGGGGGGGGGGGGGGGGGGGGGGGGGGGGGGGGGGGGGGGGGGGGGG?FFFCFGGGGGGGGGGDCGGGGFDGGG@EGGGGGG?FFGGGDGGGGGFFFCGGGGGGGGGGGG@FCBFFGDFGGGGGGGGGGGGGGGGGDGG>7BBC,?FCFF,?<EEEGGGGGFFFGGGGFGGFGGGGGGGFGGGC+;9+;9<CFECFC7DGGGG7>CDGGFFGF:)/>>/>=FFFDFFDDF@FF?8>476
@M06045:235:000000000-JCY5N:1:1101:26433:8842 1:N:0:CTCAGA
GTTTCGCTTGGTCATTTAGAGGAAGTAAAAGTCGTAACAAGGTTTCCGTAGGTGAACCTGCGGAAGGATCATTAATGAATAACTTGATGTGGTTGTAGCTGGCTCTTAGGAGCATGTGCACGCCTGTCATCTTATCTTTCCACCTGTGCACACTATGTAGATCTGGATAACTCTCGCTCTTCTGGGCGGAAACAAGGATTGCTGCGTCGCAAGGCCAGCTCTCTTTGAATTTCCAGGTCTATGTTATTACAAACTCCAATTGAATGATGAAGAATGTAGTCAATGGGCTTCGTGCCTATAA
+
CCCCCGGGGGGGGGGGGGGGGGGGGGGGGGGGGGGGGGGFGGGGGGGGGGGGGGGGGGGGGGGGGGGGGGGGGGGGGGGGGGGGGGGGGGAFGGGGFGGGGGGGGGGEGGGGGGGGGGGGGGGGGGGGGGGGGGGGGGGGGGGGGGGGGGGGGGGGGGGGGGGGGGGGGGGGGGGGGGGGGGGGGGGGGGGGGGFGGGGGGGGGGGGGGGGGGGGF5>FGGGGGGGGGGGGGGGGGFGGGGGGGGGGGGGGGGGGGGGGGGFF7CCGGGGGFFFFGFDFFFD=FFFG4FFFFFFFFFFFA<
@M06045:235:000000000-JCY5N:1:1101:12468:8857 1:N:0:CTCAGA
GTTTCGCTTGGTCATTTAGAGGAAGTAAAAGTCGTAACAAGGTCTCCGTTGGTGAACCAGCGGAGGGATCATTAAAGAGTTGCAAAACTCCCAACCATTGCTAAACAACCACTGTTTCTTCGGCGGGTGGCCGCATGGCCGCGCGCACCCCTCTCGGGGGTGACGCACCCCGCCGGAGCACACCAAACTCTTGTCATTATTGATGCTCTGAGTAAAAAACAAAATTATTACAACTTTCAACAATGGATCTCTTGGCTCTGGCATCGATGAAGAACGCAGCGTATAGAGATCGGAAGAGCAC
+
CCCCCGGGGGGGGGGGGGGGGGGGGGGGGGGGGGGGGGGGGGGGGGGGGGGGGGGGGGGGGGGGGGGGGGGGGGGGGGGGGGGGGGGGGGGGGGGGGGGGGGGGGGGGGGGGGGGGGGGGGGGGGGGGGGGGGGGGGGGGGGGGGGGGGGGGGFGGGGGGGGGGGGGGGGGGGGGGGGGGGGGGGGFGGGGGGGGGGGGGGGGGGGGGG:FGGGGGGGGGGGGFGGGGGGGGGGGGGGGGGGGGGGGGGFFGG7FG:CFGGGGGG5CGGGGFFGFGFGFFFG>EFFFFFFFFFFFFFFFF(
@M06045:235:000000000-JCY5N:1:1101:12773:8858 1:N:0:CTCAGA
GTTTCGCTTGGTCATTTAGAGGAAGTAAAAGTCGTAACAAGGTCTCCGTTGGTGAACCAGCGGAGGGATCATTACCGAGTTTACAACTCCCAAACCCCTGTGAACATACCACTTGTTGCCTCGGCGGATCAGCCCGCTCCCGGTAAAACGGGACGGCCCGCCAGAGGACCCCTAAACTCTGTTTCTATATGTAACTTCTGAGTAAAACCATAAATAAATCAAAACTTTCAACAACGGATCTCTTGGTTCTGGCATCGATGAAGAACGCAGCGTATAGAGATCGGAAGAGCACACGTCTGAA
+
CCCCCGGGFGDGGGGGGGGGGGFGFFGGGGFFFEFG?FGGGGGGGGGGFGFFGGGGGGFGGGGGGGGGGFGGGGFGGGGFGGGGECFGCGGFGGGGGDGGG<FGGGGGGGGFFGGFGGGDFGCCFCFGGGFEF@EGCEGCC@E@FFGGGC:CF@FEGGGGGGG7:F:F14FCGGFFEGECGFGGCC;@CGFG@BEGGGEFGFFGF9CGGFG?C9;<CCFGGGGFEFG?CECCGCF8E*57<:CCG+2>EG7FF4:FG?47:FFFGG3CD3CD55)*=F*98F3@D5).7565>)7F?>?B4
@M06045:235:000000000-JCY5N:1:1101:2494:8872 1:N:0:CTCAGA
GTTTCGCTTGGTCATTTAGAGGAAGTAAAAGTCGTAACAAGGTTTCCGTAGGTGAACCTGCGGAAGGATCATTCATAATCAAGTGTTTTTATGGCACTTTCAAAAATCCATATCCACCTTGTGTGCAATGTCATCTCTCTGGGGGCTGCCGGCTGTCAAAAGCCGTGTGGTCACCTTTGGGATTTATATCTACTCAGAACTTTAGTGATTTTGTCTGAAACATATTATGAATACTTAATTCAAAATACAACTTTCAACAACGGATCTCTTGGCTCTCGCATCGATGAAGAACGCAGCGTAT
+
<BCCCGGDGDGGGGGGGGG8FGGGGGGGGFDFGGGGGGGGGGFGGGGGGG@EE,CEFGGGDBFGFGGGFGGCGGGGGGGGGFGGGEGGGGGGGFGFGGGGGGFGGGGGGGGFFGGGFCGGFG,AFGFGGAFFGGGGGGGDG8FFDGGEDFGGGGGFCFGGGGGFGGGGGGGGGGGGFGGGDGGG:FGGGGAFGGGGGCEGFFFGGGGGGGGFFFGGA,@EGGGGGGGGFCGGFGGG,DFFGFFCECGGCGGGGGGFGGDGGG3DDGFD>F>FF4884:3>:<.;;A+7*9FF>DD)65:<(
@M06045:235:000000000-JCY5N:1:1101:18240:8882 1:N:0:CTCAGA
GTTTCGCTTGGTCATTTAGAGGAAGTAAAAGTCGTAACAAGGTTTCCGTAGGTGAACCTGCGGAAGGATCATTCATAATAAGTGTTTTATGGCACTTTTTAAATCCATATCCACCTTGTGTGCAATGTCAGTCATCCTCTTATGAGAATGACCAAACATCAACCTATTTTTTAACTCTTTGTCTGAAAAATATTATGAATAAACAATTCAAATACAACTTTCAACAACGGATCTCTTGGCTCTCGCATCGATGAAGAACGCAGCGTATAGAGATCGGAAGAGCACACGTCTGAACTCCAGT
+
CCCCCGGGGGGGGGGGGGGGGGGGGGGGGGGGGGGGGGGGGGGGGGGGGGGGGGGGGGGGGGGGGGGGGGGGGGGGGGGGGGGGGGGGGGGGGGGGGGGGGGGGGGGGGGGGGGGGGGGGGGGGGGGGGGGGGGGGGGGGGGGGGGGGGGGGGGGGGGGGGGGGGGGGGGGGGGGGGGGGGGGGGGGGGGGGGGGGGGGGGGGGGGGGGGGGGGGGGGGGGGGGGGGGEGGGGGGGGGGGGGGGGEDGGGGGGGGGGGGGGGGGGGGGGGGFFFFGFGFFFGFFFFGFFFFFFFFFF?BF6
@M06045:235:000000000-JCY5N:1:1101:8240:8930 1:N:0:CTCAGA
GTTTCGCTTGGTCATTTAGAGGAAGTAAAAGTCGTAACAAGGTTTCCGTAGGTGAACCTGCGGAAGGATCATTACCGAGTGCGGGTTCCAACGAGCCCAACCTCCCACCCGTGTTTACCATGACCGCGTTGCCTCGGCGGGCCCACTGGGGCCTGGCCCCGGTCGCCGGGGGGCTTCTGCCCCCGGGTCCGCGCCCGCCGACGCACCCTTGAACCCTGTCTGAATAGTGAGTCTGAGTCTATGATCAAATCATTAAAACTTTCAACAACGGATCTCTTGGTTCCGGCATCGATGAAGAACG
+
CCCCCGGGGGGGGGGGGGGGGGGGGFGGGGGGGGGGGGGGGGGGGGGGGGGGGGGGGGGGGGGGGGGGCFGGGGGGGGGGGGGGGGGGGGGGGGGGGGGGGGFGGGGGGGGGGGGGGGGGGGGGGGGGGGGGGGGGGGECFGCFGGGGGCGGGGGGGGGGCFGGGGGGCEGGGGGGFGGGGGGGGGGGGGGGEGGGGGGGGGEGEGGGF*;<<FEGGGGGFGGGGCFGGFGCFFGGGCFFFGFG7EGGGCCFFGFGGGCGFGGGGGF<FCCD5>?CFGFFFGFFEFGDFFFF@FF44FFF(
@M06045:235:000000000-JCY5N:1:1101:14163:8939 1:N:0:CTCAGA
GTTTCGCTTGGTCATTTAGAGGAAGTAAAAGTCGTAACAAGGTTTCCGTAGGTGAACCTGCGGAAGGATCATTCATAATCAAGTGTTTTTATGGCACTTTCAAAAATCCATATCCACCTTGTGCGCAATGTCATCTCTCTGGGGGCTGCCGGCTGTCAAAAGCCGTGTGGTCACCTTTGGGATTTATATCTACTCAGAACCTTAGTGATTTTGTCTGAAACATATTATGAATACTTAATTCAAAATACAACTTTCAACAACGGATCTCTTGGCTCTCGCATCGATGAAGAACGCAGCGTAT
+
CCCCCGGGGGGGGGGGGGGGGGGGGGGGGGGGGGGGGGGGGGGGGGGGGGGGGGGGGGGGGGGGGGGGGGGGGGGGGGGGGGGGGGGGGGGGGGGGGGGGGGGGGGGGGGGGGGGGGGGGGGGGGGGGGGGGGGGGGGGGGGGGGGGGGGGGGGGGGGGGGGGGGGGGGGGGGGGGGGGGGGGGGFFGGGGGGGGGGGGGGGGGGGGGGGGGGGGGGGGGGGGGGGGGGGGGGGGGGGGGGGGGGGGGGGGGGGGGGGGGGGGGGGGGGGGFFGFGFGFFAGFFFFGFFFFFFFDFFFFF6
@M06045:235:000000000-JCY5N:1:1101:27843:8954 1:N:0:CTCAGA
GTTTCGCTTGGTCATTTAGAGGAAGTAAAAGTCGTAACAAGGTTTCCGTAGGTGAACCTGCGGAAGGATCATTACTGAGTGAGGGCCCCTCGGGGTCCAACCTCCCACCCGTGACTATTGTACCTTGTTGCTTCGGCGGGCCCGCCAGCGTTGCTGGCCGCCGGGGGGCGACTCGCCCCCGGGCCCGTGCCCGCCGGAGACCCCAACATGAACCCTGTTCTGAAAGCTTGCAGTCTGAGTGTGATTCTTTGCAATCAGTTAAAACTTTCAACAATGGATCTCTTGGTTCCGGCATCGATGA
+
CCCCCGGGGGGGGGGGGGGGGGGGGGGGGGGGGGGGGGGGGGGGGGGGGGGGGGGGGGGGGDGGGGGGDGGGGGGGGGGGGGGGGGGGGGGGGDGGGGGGGGGFGGGGGGGGGGGGGGDFGGGGGGFGGGGGGGGGGGDGGGGGGGGDGGGGGGGFGGGGGG@<F<CEGGGGDGGGGGGGGGGGGGG5CGFFGGGGCC8?FGGGGGGGGFGGGGG8=8@CFGGGFGGFFGGGGGGFDC<EGGCDGGGFGG77CFFGGGFGGGG7CCG7FGCFFGFGFGFFFGFFFFFFFFE>EF>@:@?<2
@M06045:235:000000000-JCY5N:1:1101:27474:8955 1:N:0:CTCAGA
GTTTCGCTTGGTCATTTAGAGGAAGTAAAAGTCGTAACAAGGTTTCCGTAGGTGAACCTGCGGAAGGATCATTCATAATCAAGTGTTTTATGGCACTCTTTAAAAAAATCCATATCCACCTTGTGTGCAACGTTTTTGAACTCTCTGGCATTAAAAAGCCAAGAGGGTTTGATTAACTTAACACCTTTAAAGCAGTTTGTCTGAATATCTATTTCTGAATAGACATAATTCAAAAATACAACTTTCAACAACGGATCTCTTGGCTCTCGCATCGATGAAGAACGCAGCGTATAGAGATCGG
+
CCCCCGGGGGGGGGGGGGGGGGGGGGGGGGGGGGGGGGGGGGGGGGGGGGGGGGGGGGGGGGGGGGGGGGGGGGGGGGGGGGGGGGGGGGGGGGGGGGGGGGGGGGGGGGGGGGGGGGGGGGGGGGGGGGGGGGGGGGGGGGGGGGGGGGGGGGGGGGGGGGGGGGGGGGGGGGGGGGGGGGGGGGGGGGGGGGGGGGGGGGGGGGGGGGGGGGGGGGGGGGDGGGGGGGGGGGGGGGGGGGGGGGGGGGGGGGGEGGGGGGGGGGGCDGGEFGFGFGFFFGF>DEDEFFFFFFFFFFFFF
@M06045:235:000000000-JCY5N:1:1101:13361:8969 1:N:0:CTCAGA
GTTTCGCTTGGTCATTTAGAGGAAGTAAAAGTCGTAACAAGGTCTCCGTTGGTGAACCAGCGGAGGGATCATTACCGAAGTTACCTTCAAAACCCACTGTGAACCTTACCTCTTGCCGCGTTGTCTCGGCGGGAGGCGGTGGGCGTCTCGCGCCCCCAGCGGGCCGTGCCGCTCCCGTCCCCGCCGGCGGCGCCAAACTCTAAATTTACAGCGGACTGTACGTTCTGATTTACAAGAAAAAACAAGTTAAAACTTTCAACAACGGATCTCTTGGTTCTGGCATCGATGAAGAACGCAGCGT
+
CCCCCGGGGGGGGGGGGGGGGGGGGGGGGGGGGGGGGGGGGGGGGGGGGGGGGGGGGGGGGGGGGGGGGGGGGGGGGGGGGGGGGGGGGGGGGGGGGGGGGGGGGGGGGGGGGGGGGGGGGGEGGGGGGGGGGGGGGGGGGGGGGGGGGGGGGGGGGGGGGGGGGGGGGGGGEGGGGGGGGGGGGGGGEGGGGGDEGDFFFGFGGGGGGFGGGGCEEGGFFGGGGF@??FGGG?FFGGGDEGGGGGFGFGGGGGGGGFGGGGGGGGCGFGGF?GFGFGFFFGFFF?FBF4=?FFEFFFFF(
@M06045:235:000000000-JCY5N:1:1101:14331:8970 1:N:0:CTCAGA
GTTTCGCTTGGTCATTTAGAGGAAGTAAAAGTCGTAACAAGGTCTCCGTTGGTGAACCAGCGGAGGGATCATTACTGAGTACTACACTCTCTACCCTTTGTGAACTATTATACCTGTTGCTTCGGCGGCGCCCGCAAGGGTGCCCGCCGGTCTCATCAGAATCTCTGTTTTCGAACCCGACGATACTTCTGAGTGTTCTTAGCGAACTGTCAAAACTTTTAACAACGGATCTCTTGGCTCCAGCATCGATGAAGAACGCAGCGTATAGAGATCGGAAGAGCACACGTCTGAACTCCAGTCC
+
CCCCCECG@DCFFEAFGGGFECFGFGDGGGGDFGGFGGGFGFFG,<<CFGEFFGGGGGFEGGDBCCGC<F<FEFF<ECECEFDFCEG@F,E<?,:EFFFC?C?C?,,CFFGGFGCE95EFGGGD>FGEGFGCC@@BCGGCBBFGCEGG:>FGDGGGGGF9FFFGFGG;9FFGGGGFCFGEG@@C:CCFCEF?CGGEFFGGGCD88EGG+2<9F99C8CE79F?CFGGCEGEFC+AFGG6C**<>*<75?=DC>>>FFGGCC57***977:*9?GEC>1<<448FFFGFF)/77**0,<A))
@M06045:235:000000000-JCY5N:1:1101:28055:8983 1:N:0:CTCAGA
GTTTCGCTTGGTCATTTAGAGGAAGTAAAAGTCGTAACAAGGTTTCCGTAGGTGAACCTGCGGAAGGATCATTACCGAGTGAGGGTCTCTCAGGCCCGACCTCCCACCCTGTGTTTTTGTGACCTTGTTGCTTTGGCGGGCCCGCCTCGATGAGAGGCCGCCGGAAGCTCACGCTTTGGGCCCGTGCCCGCCAGTAGCCCCCTTAAATTCTTAATAAATCTGTCGGCTGAGTCCATGGGTATAATGAAAAAAACTTTCAACAACGGATCTCTTGGTTCTGGCATCGATGAAGAACGCAGCG
+
CCCCCGC@FF@FF<CCEFGFDEE6CEGG9FFED;CFFEF6C@CFGD<FFFBCEE<EDDFGGCGCF7@AEFE9EFGGGCGDFGFFGCFFFGGDGGF:BCGC@=F8FEECF<FE899:,AFBFEEGGGCB?8F9ECFFCGFCF7>7FGDFBFD9BFCAF7FCFFEGGC::>?FFG<F*FCFC=BCEE78<?ECE88C;?+4<EC5C?E:+<<7C9::99CFGGGGGF*:*:CEC7+0+<**<EF7F02*23<FGGGGGGG7>DCGGC)>DG7D?=FF7>CFF6C>96>576=88*<5:?>(2-
@M06045:235:000000000-JCY5N:1:1101:4557:8989 1:N:0:CTCAGA
GTTTCGCTTGGTCATTTAGAGGAAGTAAAAGTCGTAACAAGGTCTCCGTTGGTGAACCAGCGGAGGGATCATTACAGAGTTGCAAAACTCCCTAAACCATTGTGAACGTTACCTTCAAACCGTTGCTTCGGCGGGCGGCCCGGGTCCGCCCGGTGCCCCCTGGCCCCCTAGCGGGGCGCCCGCCGGAGGAAACCCAACTCTTGATTATTATGGCCTCTCTGAGTCTTCTGTACTGGATAAGTCAAAACTTTCAACAACGGATCTCTTGGTTCTGGCATCGATGAAGAACGCAGCGTATAGA
+
CCCCCGGGG?7EFFGGGGGGGFFGGFGGGGFGGGGGGEGGGFGGGGGGGGGFFFFGCGGFGGGGGGGGGGGEGGGGGGGGGG@DFFGGGGGGGGGGGGGGG9FGGGGGGGGDGGGGGGGGGCFGGGG9FGG@+@:FEG@EGGGGGCFGDGGGGCGGGFFFGFGGBFGGGGGGFEGGEEGCGGEGGEGGG58CFEEEGG;C:<EFGDF7:F?9F5:ECE8EF7FFCEEFEGF+0<+3*9CFGGF>FCGFF?FG>CGFFG)35/97:F*:=:<6=7BC5DFD@D??68*<;DF@EBB53)5A4
@M06045:235:000000000-JCY5N:1:1101:21495:8992 1:N:0:CTCAGA
GTTTCGCTTGGTCATTTAGAGGAAGTAAAAGTCGTAACAAGGTCTCCGTTGGTGAACCAGCGGAGGGATCATTACCGAGTTATTACTCCAAACCCTTTGTGAACCTTACCTTTTTGTTGCTCGGCGCACCGCGGGCCGCGGCTTCGGCCCGTCCCGCAGCGCGCCAGAGGACCCAACTCTTCAATTTATAGCGTACCTTCTGATTTACAAAACAAACAAGTTAAAACTTTCAACAACGGATCTCTTGGTTCTGGCATCGATGAAGAACGCAGCGTCTAGAGATCGGAAGACCACACGTCTG
+
CCCCCEGGGGGGGGGGGGGGGGGGGGGGGGGGGGGGGGGGGGGGGGGEGDGGGGGGGGGGGGGGGGGGGGGGGGGGGCCFGGGGGGGGGGFFFDGEGGGGGGGCFGGFFGGGGGGGCFGD,C7F>>@+CFEF@GFGGGGEGG7<FGGGFGE>FECEEFFG7FGFE*<<CFCFEE:*CFFFCGGC+<C?CEFGCEE*CF+:@F<AFE9C?FFGGGGF*2;F@@CCFCFGFGGGGFFGC:CG59FG9ECFFGC7:>6=>6CGG9DDF**97CG@BD5*)*/4*:89:@DF>5))0<)84>?1(
@M06045:235:000000000-JCY5N:1:1101:28873:9001 1:N:0:CTCAGA
GTTTCGCTTGGTCATTTAGAGGAAGTAAAAGTCGTAACAAGGTCTCCGTTGGTGAACCAGCGGAGGGATCATTACCGAGTTTACAACTCCCAAACCCCTGTGAACATACCACTTGTTGCCTCGGCGGATCAGCCCGCTCCCGGTAAAACGGGACGGCCCGCCAGAGGACCCCTAAACTCTGTTTCTATATGTAACTTCTGAGTAAAACCATAAATAAATCAAAACTTTCAACAACGGATCTCTTGGTACTGGCATCGATGAAGAACGCAGCGTATAGAGATCGGAAGAGCACACGTCTGAA
+
CCCCCGGGGGGGGGGGGGGGGGGGGGGGGGGGGGGGGGGGGGGGGGGGGGGGGGGGGGGGGGGGGGGGGGGGGGGGGGGGGGGGGGGGGGGGGGGGGGGGGGGGGGGGGGGGGGGGGGGGGGGGGGGGGGGGGGGGGGGGGGGGGGGGGGGGGGGGGGGGGGGGGGGGGGGGG>FGGGGGGGGGGGGGGGGGGGGGGGGG9CBGGFGGGGGGGGGGGGGGGGGGGGGGGCFEFEGGGGDGGGGGGGGGGGGGCGGGGGGDGGGGGGGCGGGFDGBGFGFFFGFFFFGFFFF4>FFFFFFFF
@M06045:235:000000000-JCY5N:1:1101:27822:9008 1:N:0:CTCAGA
GTTTCGCTTGGTCATTTAGAGGAAGTAAAAGTCGTAACAAGGTTTCCGTAGGTGAACCTGCGGAAGGATCATTAGTGAAATTTAGCGCACCTGCTTCAACCAGGGCGTAACCTCTCACTTTTCAAACTCTGTGCACTTTTTTGGCAAGTTGGAAGCGAAAGCGACCTTCTTGCGGCTCATTTTACAAAACACCTAGTCATTGTATGTCATTGAAATTTATAACAAAAAAAAAACTTTCAACAACGGATCTCTTGACTCTCGCATCGATGAAGAACGCAGCGTATAGAGATCGGAAGAGCAC
+
CCCCCGGGGGGGGGGGGGGGGGGGGGGFGGGGGGGGGGGFGGGGGGGGGGGGGGGFGGGGGGGGGGFFFGGGGGGGGGGGGGGGGGGGGGGGGGGGGGGGGGGGGGGGGGGGGGGGGGGGGGGGGGGGGGGFGGGGGGGGCGGGGGGGGFGGGGGGDCEGGGGGGGGGGGFGGGCGGGGGGGGFGGGGGGGGEGGGGGGGGGGGGGGGGGGGEFFGGGGEGGGGGGGGC5CGECFGGCCFGGGGGG3*>CFGDF7E>FCGGC<*)9FFC00*69>359:3B5;)6*2661=F>DB::FBF(
@M06045:235:000000000-JCY5N:1:1101:22150:9014 1:N:0:CTCAGA
GTTTCGCTTGGTCATTTAGAGGAAGTAAAAGTCGTAACAAGGTTTCCGTAGGTGAACCTGCGGAAGGATCATTAATTACGATAGCAATAGCCCCTTCGGGGGTTATCGCACCCACCCTTTGTCTACAAGTACCTCTTGTTGTTTCCTCGGCAGGCTTGCCTGCCGCCAGGAACCTCCTAAACTCTTTGTATTTACAGTATTAAAGTCTCTGATAACTATTTAAATTATCACAACTTTCAACAATGGATCTCTTGGTTCTGGCATCGATGAAGAACGCAGCGTATAGAGATCGGAAGAGCAC
+
CCCCCGGGGGGGGGGGGGGGGGGGGGGGGGGGGGGGGGGGGGGGGGGGGGGGGGGGGGGGGGGGGGGGGGGGGGGGGGGGGGGGGGGGGGGGGGGGGGGGGGGGGGGGGGGGGGGGGGGGGGGGGGGGGGGGGGGGGGGGGGGGGGGGGGGGGGGGGGGGGGGGGGGGGGGGGGGGGGGGGGGGGGGGGGGGGGGGGGGGGGGGGGGFGGGGGGGGGGGGGGGEGGGGGGGGGGGGGFGGGGGGGGGGGF>FFGGGGGGGGGGGGGGGGGGFFFFGFGFF@DBEFF>@?@@FFFFFFF?>(
@M06045:235:000000000-JCY5N:1:1101:12908:9028 1:N:0:CTCAGA
GTTTCGCTTGGTCATTTAGAGGAAGTAAAAGTCGTAACAAGGTCTCCGTAGGTGAACCTGCGGAGGGATCATTACTGAGTTTTCAACTCTCCAAACCATGTGAACTTACCACTGTTGCCTCGGTGGTTTGGGTCTTCGGGCCTGACCACCGGTGGACTACTAAACTCTTGTTAATTTTTGGCATTCTGAATCATAACTAAGAAATAAGTTAAAACTTTCAACAACGGATCTCTTGGTTCTGGCATCGATGAAGAACGCAGCGTATAGAGATCGGAAGAGCACACGTCTGAACTCCAGTCAC
+
CCCCCGGGGGGGGGGGGGGGGGGGGGGGGGGGGGGGGGGGGGGGGGGGGGGGGGGGGGGGGGGGGGGGGGGGGGGGGGGGGGGGGGGGGGGGGGGGGGGGGGGGGGGGGGGGGGGGGGGGGGGGGGFGGGGGGGGGGGGGGGGGGGGGGGGGGGGGGGGGGGGGGGGGGGGGGGGFGGGGGGGGGGGGGGGGGGGGGGGGGFGGGGGGGGGGGFGGGGGGGGGGGGGGGGGGGGGGGGGGGGGGGGGGGGGGGGGGGGGGGGG<DFFFCCFFFGFGFGFFFGFFFFGFFFFFFFFFFFFF>
@M06045:235:000000000-JCY5N:1:1101:5811:9031 1:N:0:CTCAGA
GTTTCGCTTGGTCATTTAGAGGAAGTAAAAGTCGTAACAAGGTCTCCGTTGGTGAACCAGCGGAGGGATCATTACCGAGTTTACAACTCCCAAACCCCTGTGAACATACCTATACGTTGCCTCGGCGGATCAGCCCGCGCCCCGTAAAAAGGGACGGCCCGCCCGAGGACCCCTAAACTCTGTTTTTAGTGGAACTTCTGAGTAAAACAAACAAATAAATCAAAACTTTCAACAACGGATCTCTTGGTTCTGGCATCGATGAAGAACGCAGCGTATAGAGATCGGAAGAGCACACGTCTGA
+
CCCCCGGGGGGGGGGGGGGGGGGGGGGGGGGGGGGGGGGGGGGGGGGGGGGGGGGGGGGGGGGGGGGGGGGGGGGGGGGGGGGGGGGGGGGGGGGGGGGGGGGGGGGGGGGGGGGGGGGGGGGGGGGGGGGGGGGGGGGGGCFGGGGGGGGEGGGGGGGGGGGGGGGGGGGGGGGGGGGGGGFFGGGGGGGGGGGGGGGGGGGGGGGGGGGGGGGGGGGGGGGGGGGGGGGGGGGGGGGGDGGGGGGFGGGFGGCEFEGGFFFGGGGGGGGFFDDG:FFFFGFF>5CBFFFFFFF@7FBF4
@M06045:235:000000000-JCY5N:1:1101:28473:9034 1:N:0:CTCAGA
GTTTCGCTTGGTCATTTAGAGGAAGTAAAAGTCGTAACAAGGTAACCGTAGGTGAACCTGCGGTTGGATCATTAGAAAATTTGAAGCTCTGCTTCAGAAACACTGTGTGCACCGTTATCTGTCTCTGGCAGGATCAGGGAAGCAGCAATGCTACCCCCCTGCCAAAGGAGTGGGGACTCCCCTCGTGGGAGACCTCGCTCCTGTTGATGAACACTTTGTCTGTTTTTATTCTGTCTGAAACTTTTCTTCACCTTGTGTGAGAAATTGAAAACAACCTTTGGCAACGGATCTCTTGGCTCTC
+
CCCCCGGGGGGGGGGGGGGGGGFGGGGGGGGGGGGGGGGGGGFFGGGGGGGGFFGGGGGGGGGGGGGGGGGGGGGGGGGGGGGGGGGFGGGGGGGGGGGGGGGGGGGGGGGGGGGGGGGGGFGGGGGGGGGGGGGGGGGGGGGGGGGGGGGGGGGGGGGGFGGGGGGGFGGGGGGGGGGGGGGGGGGGGFGGGGGGGGGGGGGGGGGGGGGGGGGGGGGGGGGGGFGGDGGGGGGGGG7FGGGGGGGGGGFFGGF7<FFGFFGCFGGGGCFFFGFCFGFFFC66;>7)05?FFFF4>?:?2
@M06045:235:000000000-JCY5N:1:1101:6643:9050 1:N:0:CTCAGA
GTTTCGCTTGGTCATTTAGAGGAAGTAAAAGTCGTAACAAGGTTTCCGTAGGTGAACCTGCGGAAGGATCATTAGTGAACGCCCTCACGGGCTTATAACTATTCCAAACCTCTGTGAACCGTGCCCTTCGGGGCTATTTTACAAACATGGTGTAATGAACGTCATATATCATAACAAAACAAAACTTTCAACAACGGATCTCTTGGCTCTCGCATCGATGAAGAACGCAGCGTATAGAGATCGGAAGAGCACACGTCTGAACTCCAGTCACCTCAGAATCTCGTATGCCGTCTTCTGCTTG
+
CCCCCGGGGGGGGGGGGGGGGGGGGGGGGGGGGGGGGGGGGGGGGGGGGGGGGGGGGGGGGGGGGGGGGGGGGGGGGGGGGGGGDGGGGGEEGGGGGGGGGGGGGGGDGGGGGGGCGGGGDGGGGGGGGGGGGGGGGGGGGGGGGGGGGGGGGGGGGGGGGGGGFGGGAFGGGGGGGGFGGGGGGGGGDGGDFGGGGGDGGGGGGFGGGFGEEEEGGGGGGFGGGFGGGDGGGGDCFGC79>FDG=DGGGFGFGGGGGF7FGGGGGDF6:FF@F@D?F64*2;>@?4BB)<7777*)9:A)
@M06045:235:000000000-JCY5N:1:1101:5034:9064 1:N:0:CTCAGA
GTTTCGCTTGGTCATTTAGAGGAAGTAAAAGTCGTAACAAGGTTTCCGTAGGTGAACCTGCGGAAGGATCATTCATAATAAGTGTTTATGGCACTTCTTAAATCCATATCCACCTTGTGTGCAATGTCAGCCGTTTTCTTTATGAAAGCGGCCAAACATCAACTTATTTTTTAACTGTCTGTCTGAAAACTATTATGAATAAACAATTCAAATACAACTTTCAACAACGGATCTCTTGGCTCTCGCATCGATGAAGAACGCAGCGTATAGAGATCGGAAGAGCACACGTCTGAACTCCAGT
+
CCCCCGGGGGGGGEGF<EFGGGGGGGGGGGGGGGGDGEGGGGGGGFFGGGGGCGGGGCFGFEGFEGGGGGGG<F,FCFGCFGCGGGGGGFCGCFGGGGGGGGGGGGGGFFGGGGGGGCFFGGGGGGGGGGGCGFFGGGGGGFGCFD<CF=FGGEGGGGGGGGGGGGGGDAFGGGGGEGGGGEGGGGGGGGGGGGGGG9FGGC;EFFGGFGGGGGGGGGGGGGGGGGGGGEGGGFFFGDGDCFGGEGDGGGGGGGGGGGGGDEGD<DGDGDCFF>FGA3=BFFFFFFGDFF:5=?FFFF:?6
@M06045:235:000000000-JCY5N:1:1101:10552:9073 1:N:0:CTCAGA
GTTTCGCTTGGTCATTTAGAGGAAGTAAAAGTCGTAACAAGGTTTCCGTAGGTGAACCTGCGGAAGGATCATTCATAATAAGTGTTTTATGGCACTTTTTAAATCCATATCCACCTTGTGTGCAATGTCAGTCGATCTTCTTCATGGAGATCGACCAAACATCAACCTTTATTTTTTAACTCTTTGTCTGAAAAATATTATGAATAAACAATTCAAAATACAACTTTCAACAACGGATCTCTTGGCTCTCGCATCGATGAAGAACGCAGCGTATAGAGATCGGAAGAGCACACGTCTGAAC
+
CCCCCGEGFE@EFCF<EGGGGGGGGFGGFGGDGGGGFGGGDDFE<EEFFFGGFGGGGGFGGGCDGCEFEGGGGGCFFGGGGGGGFFGGAEFDCCGGGGGGGGGGGG@F9C<EAGFGCGFFEEAFFGGGGGGGGCCFGGFEGFCGGGCFG<FGCCGGDFGGFGGGGFA:?FCEF@@DEGGCDGGGGGGFGGGGGGGGFGGFGGFGGFDGGGFGGGGCAFGDFCFCFGGDFGFGGGGEGGECFCCFFGFGGGGGCDDEGFGC7<8CGGDD5DD:59;FAFFAA3>>>DGFFFF>FB;:?FAB0
@M06045:235:000000000-JCY5N:1:1101:13013:9074 1:N:0:CTCAGA
GTTTCGCTTGGTCATTTAGAGGAAGTAAAAGTCGTAACAAGGTCTCCGTTGGTGAACCAGCGGAGGGATCATTACCGAGTTATTACTCCAAACCCTTTGTGAACCTTACCTTTTTGTTGCTCGGCGCACCGCGGGCCGCGGCTTCGGCCCGTCCCGCAGCGCGCCAGAGGACCCAACTCTTCAATTTATAGCGTACCTTCTGATTTACAAAACAAACAAGTTAAAACTTTCAACAACGGATCTCTTGGTTCTGGCATCGATGAAGAACGCAGCGTATAGAGATCGGAAGAGCACACGTCTG
+
CCCCCGGGGGGGGGGGGGGGGGGGGGGGGGGGGGGGGGGGGGGGGGGGGGGGGGGGGGGGGGGGGGGGGGGGGGGGGGGGGGGGGGGGGGGGGGGGGGGGGGGGGGGGGGGGGGGGGGGGGGGGGGGGGGGGGGGGGGGGGGGGGGGGGGGGGGGGGGGGGGGGGDGCGGGGGGGGGGGGGGGGGGGGGGGGGGGGGGGGGGEGGGGGCFGGGGGGGGGGGGGGGGGGGGGGGGG8CEEGGGGGGFGGGGGGGGGGFGGGFGDDGGGGGG3>EGDGFGFFFFF@3>DDEFFFFFFFFFFF2
@M06045:235:000000000-JCY5N:1:1101:18272:9079 1:N:0:CTCAGA
GTTTCGCTTGGTCATTTAGAGGAAGTAAAAGTCGTAACAAGGTTTCCGTAGGTGAACCTGCGGAAGGATCATTACCTAGAGTATTGTAGGCTTTGTCCTGCTGTCTCTTACCCATGTTTTTTGAGTACTTACGTTTCCTCGGCGGGTTCGCCCGCCGATTGGACAATTTAAACCCATTGCAGTTGCAATCAGCGTCTGAAAAACTTTAATAGTTACAACTTTCAACAACGGATCTCTTGGTTCTGGCATCGATGAAGAACGCAGCGTATAGAGATCGGAAGAGCACACGTCTGAACTCCAG
+
CCCCCGGGGGGGGGGGGGGGGGGGGGGGGGGGGGGGGGGGGGGGGGGGGGGGGGGGGGGGGGGGGGGGGGGGGGGGGGGGGGGGGGGGGGGGGGGGGGGGGGGGGGGGGGGGGGGGGGGGGGGGGGGGGGGGGGGGGGGGGGGGGGGGGGGGGGGGGGGGFGGGGGGGGGGGGGGGGGGGGGGGGGGGGGGGGGGGGGGGGGGGGGGGGGGGGGGFGGGGGGGGGFGG=EGGGDGGGGEGGGGGGGGGGGGGGGGGGGGGGGDDGGGGGGGFFGFGFGFFFDFFFF<5;F:@>=F?6@?7(
@M06045:235:000000000-JCY5N:1:1101:22316:9083 1:N:0:CTCAGA
GTTTCGCTTGGTCATTTAGAGGAAGTAAAAGTCGTAACAAGGTCTCCGTTGGTGAACCAGCGGAGGGATCATTACCGAGTTATTACTCCAAACCCTTTGTGAACCTTACCTTTTTGTTGCTCGGCGCACCGCGGGCCGCGGCTTCGGCCCGTCCCGCAGCGCGCCAGAGGACCCAACTCTTCAATTTATAGCGTACCTTCTGATTTACAAAACAAACAAGTTAAAACTTTCAACAACGGATCTCTTGGTTCTGGCATCGATGAAGAACGCAGCGTATAGAGATCGGAAGAGCACACGTCTG
+
CCCCCGGGGFFGGGGFGGGGFGGGGGGGGGGGGGGGGGGGFFGGDGGGDFGGGFGGGGGGGGGGGDEEEFFFCGGGGFGFDGGGGGGGGGGFGGGGGGGGGGGGGGGFGGGGGGCGGCGGGGDCCFGEGEEGCEGGGGGGEDEGGG>FFGEGGGGDD*CFGGGGGEDFFCCGGEFGGGFF:FGGCGGGGFGGEEGGGGGFFFDCFFGGGGGFCEFFFGGGF:ECCECGGC+?FCCCEE=EGGDCEGGFGG>FF7F6>FGF<CCCCDFCCDGDBC5CEGF*8C44>@G>3)74?F)03>0?2
@M06045:235:000000000-JCY5N:1:1101:4717:9103 1:N:0:CTCAGA
GTTTCGCTTGGTCATTTAGAGGAAGTAAAAGTCGTAACAAGGTTTCCGTAGGTGAACCTGCGGAAGGATCATTACCCATTCCGGTCTTCGAGGCCGCGTCTTCAACTCGCCGCAGGACCCCCCACGAAAGTGGCCGGAAGTGCGGACGAGGCGAAGTAAACCCTTGACTATGAGCACCTTTTGTTCCCTCGGCGGGCTCGCGCCCGTCGCTGGGCCCATCCAAACCCCTTTGCAGTAGCCGTACACCTCTGATCGTGGGCACTTGAATCTTTACAACTTTCAACAACGGATCTCTTGGTTT
+
CCCCCGGGGGGGGGGGGGGGGGGGGGGGGFGGGGGGGGGGGGGGGGGGGGGGGGGGGGGGGGGGGGGGGGGGGGGGGGGGGGGGGGGGGGGGGGGGGGGDGGGGGGGGGDGGGGGGGGGGGGGGGGGGGGGGFGGGGGDGFGGGGGGGGGGGGGGGGGGGGGGGGGFGGFCFGGGGGGGGGGGGG9FGGGGGGGGGGGGGGGGGGGGGGGEGGCFFEEFGGGGGG=EGGGGGF7CGC@FGGGDGEG45FGF>DFGGDEDGGGGC**9CGFGFFGFGFGFFFC469@GDB:@DFFF@3?AF1
@M06045:235:000000000-JCY5N:1:1101:8677:9107 1:N:0:CTCAGA
GTTTCGCTTGGTCATTTAGAGGAAGTAAAAGTCGTAACAAGGTCTCCGTTGGTGAACCAGCGGAGGGATCATTACCGAGTCTTTACAACTCATAACCCTTTGTGAACCATTATACCTAGTCGCTTCGGCGGCGCGCCTCCGGGCGTGCCCGCCGGCCAATTATAGTCTCTTAGTTGTGAATCGACGTTACATCTGAGTGTTCTAAGCGAACTGTTAAAACTTTCAACAACGGATCTCTTGGCTCCAGCATCGATGAAGAACGCAGCGTATAGAGATCGGAAGAGCACACGTCTGAACTCCA
+
CCCCCGGGGGGGGGGGGGGGGGGGGGGGGGGGGGGGGGGGGGGGGGGGGGGGGGGGGGGGGGGGGGGGGGGGGGGGGGGGGGGGGGGGGGGGGGGGGGGGGGGGGGGGGGGGGGGFGGGGFGGGGGGGGGGGGGGGGGGGGGGGGGGGGGGGGGGGGGGG?FGGGGGGGGGGGEGGGGGGFGGGGGGGGGDCGGGFGGGGGGGFGGGGGGGGGGGGGGGGGGGGGGGFGGGEGGGGGGGGGGGGGGGGGGGGGGGGGGGGGGGGGGGGGDGF?DFFFGFFFGFFFF4>FBFFFFFFBBDF3
@M06045:235:000000000-JCY5N:1:1101:25189:9110 1:N:0:CTCAGA
GTTTCGCTTGGTCATTTAGAGGAAGTAAAAGTCGTAACAAGGTCTCCGTTGGTGAACCAGCGGAGGGATCATTACCGAAGTTACCTTCAAAACCCACTGTGAACCTTACCTCTTGCCGCGTTGTCTCGGCGGGAGGCGGTGGGCGTCTCGCGCCCCCAGCGGGCCGTGCCGCTCCCGTCCCCGCCGGCGGCGCCAAACTCTAAATTTACAGCGGACTGTACGTTCTGATTTACAAAAAAAAACAAGTTAAAACTTTCAACAACGGATCTCTTGGTTCTGGCATCGATGAAGAACGCAGCGT
+
CCCCCGGGGGGGGGGGGGGGGGGGGGGGGGGGGGGGGGGGGGGGGGGGGGGGGGGGGGGGGGGGGGGGGGGGGGGGGGGGGGGGGGGGGFGFGGGGGGGGGGGGGGGGGGGGGGGGGGGGGDEEFAEFGGEFGGGGGGG<:FEGEGGGGGGDGGGGGGGFEGGGGEE>EGGG5CEGEFGEEGGGGEEGEGG>EGDG88+<<+AFFGGFGGFGEE5C=CGGGGGCGGFF??GDGGFFGGCGGG=CFFC*9AFGGCF<CCGGFGGG997)*::9*7=37:**979;5)/99*/9@FB>0701-
@M06045:235:000000000-JCY5N:1:1101:3840:9153 1:N:0:CTCAGA
GTTTCGCTTGGTCATTTAGAGGAAGTAAAAGTCGTAACAAGGTCTCCGTTGGTGAACCAGCGGAGGGATCATTACCGAGTTTACAACTCCCAAACCCCTGTGAACATACCACTTGTTGCCTCGGCGGATCAGCCCGCTCCCGGTAAAACGGGACGGCCCGCCAGAGGACCCCTAAACTCTGTTTCTATATGTAACTTCTGAGTAAAACCATAAATAAATCAAAACTCTCAACAACGGATCTCTTGGTTCTGGCATCGATGAAGAACGCAGCGTATAGAGATCGGAAGAGCACACGTCTGAA
+
CCCCCGGGGGGGGGGGGGGGGGGGGGGGGGGGGGGGGGGGGGGGGGGGGGGGGGGGGGGGGGGGGGGGGGGGGGGGGGGGGGGGGGGGGGGGGGGGGGGGGGGGGGGGGGGGGGGGGGGGGGGGGGGGGGGFGFGGG@FGGGGCFFFGGGGGGGGGGGEGGGGDFGGGGGGGGGGGGGGGGGGGGGGGGGGGGGGFFGGGGGGGGGGGGGGGGGGGGCGDGGGGGGGFFGGGGGGEGGD*<CGGFGFGGGGCFGGFGGGCFGGGGGGGCDDD7C>FFGFFFGFFFF::FFFFFFFF1@BAB
@M06045:235:000000000-JCY5N:1:1101:15048:9156 1:N:0:CTCAGA
GTTTCGCTTGGTCATTTAGAGGAAGTAAAAGTCGTAACAAGGTTTCCGTAGGTGAACCTGCGGAAGGATCATTACCGAGTGAGGGCCCTCTGGGTCCAACCTCCCACCTGTGTTTATTTTACCTTGTTGCTTCGGCGGGCCCGCCTTAACTGGCCGCCGGGGGGCTCACGCCCCCGGGCCCGCGCCCGCCGAAGACACCCTCGAACTCTGTCTGAAGATTGTAGTCTGAGTGAAAATATAAATTATTTAAAACTTTCAACAACGGATCTCTTGGTTCCGGCATCGATGAAGAACGCAGCCG
+
CCCCCGGGGGGGGGGGGGGGGGGGGGCFGGGGGEFFFEGGFFGGGGGGGGGGFGGGGGGGGGGGGGGGGGGGGGGGGEGGGGGGGGGGGGGGGGGGGGGGGGGGGFGGGGGGGGGGGFGFGGDGGFFGGGGGGGDGCCGGGG@FG@FGGFG<FGGGGG*>FGCEC*;CCEFGGGGE5EDCGGGGGGGGGGEGGGGFCEFGG58;CFEG790++<3+CGGCF:7CGG+C<F7<9?<EG7?<EFCFG?FGCGGGGFGGF9DCFGGCDGGG7:>=*9BF*9)>>)>?E?F46?76?>:>FB9?(
@M06045:235:000000000-JCY5N:1:1101:23750:9157 1:N:0:CTCAGA
GTTTCGCTTGGTCATTTAGAGGAAGTAAAAGTCGTAACAAGGTCTCCGTTGGTGAACCAGCGGAGGGATCATTAAAGAGTTGCAAAACTCCCAACCATTGCTAAACAACCACTGTTTCTTCGGCGGGTGGCCGCATGGCCGCGCGCACCCCTCTCGGGGGTGACGCACCCCGCCGGAGCACACCAAACTCTTGTCATTATTGATGCTCTGAGTAAAAAACAAAATTATTACAACTTTCAACAATGGATCTCTTGGCTCTGGCATCGATGAAGAACGCAGCGTATAGAGATCGGAAGAGCAC
+
CCCCCGGGGGGGGGGGGGGGGGGGGGGGGGGGGGGGGGGGGGGGGGGGFGGGGGGGGGGGGGGGGGGGGGGGGGGGGGGGGGGGGGGGGGGGGGGGGGGGGGGGGGGGGGGGGGGGGGGGGGGGGGGGGGGGGGGGGGGGGGGGGGGGGGGGGFGGGGGGGGGGGGGGGGGGGGGGGGGGGGGGGGGGGGGGGGGGGGGGGGGGGG@EGGGGGGGFFGGGGGGGGGGGGGGGGGGGGGGGGGGGGDGGGGGGGGGGFGDGFGGGGGGGGGGFFGFG>DE@DDBFFBCFFFFF>>>@?FFF:
@M06045:235:000000000-JCY5N:1:1101:11525:9183 1:N:0:CTCAGA
GTTTCGCTTGGTCATTTAGAGGAAGTAAAAGTCGTAACAAGGTCTCCGTTGGTGAACCAGCGGAGGGATCATTACAGAGTTGCAAAACTCCCAAACCATTGTGAACGTTACCTAAACCGTTGCTTCGGCGGGCGGCCCGGGTCCTTCCCGGCGCCCCTCGGCCCTCGCGGGCGCCCGCCGGAGGAAAACCAAACTATTGCATTGTATGGCCTCTCTGAGTCTTCTGTACTGAATAAGTCAAAACTTTCAACAACGGATCCCTTGGTTCTGGCATCGATGAAGAACGCAGCGTATAGAGATC
+
CCCCCEEEFFCFFGGGGGGGGGGGGFFGGGGGGGGGGEEFEAFGGGGFCEFGGGFGGGGGGGGGEGGE?FCD<EFGGGGGFFFFGFGGGGFGDCF@FGFGGFFGGGFFF8FGGGGGDCF==:FFGGDC:4>@FCGGGEEEFFE:AC9<FFGGGGEEGCFDF@EFCGEG::EGCEGGGGGGGGGCE*<@8?EF5@F7C7A?FGG9@+CFF>8CFFCGG7+<:+<C+A99<C@<<C?7<0<<?FFGFCC:F7?F**9CD*7*9CDGGGGGC>>@F7?C49/=9C7?>>*)<>@>B>)066)..
@M06045:235:000000000-JCY5N:1:1101:8428:9187 1:N:0:CTCAGA
GTTTCGCTTGGTCATTTAGAGGAAGTAAAAGTCGTAACAAGGTTTCCGTAGGTGAACCTGCGGAAGGATCATTAGAGAAACGAGGCAAAGGGCGGCCCAACCGCCGCCCGGAGCCGACCCTCTCCACCCTGCCTTTTTGAAAACCTCACCTCCTCCCCGGCCTCCGCGCCGGGCTGGCTTACTTGAAAAAACCTTGCAGTTATAGTCTATTCAGTTATTTTAAACAAAATTACAACTTTCAACAATGGATCTCTTGGCTCTGGCATCGATGAAGAACGCAGCGTATAGAGATCGGAAGAGC
+
CCCCCGGGGGGGGGGGGGGGGGGGGGGGGGGGGGGGGGGGGGGGGGGGGGGGGGGGGGGGGGGGGGGGGGGGGGGGGGGGGGGGGGGGGGGGGGGGGGGGGGGGGGGGGGGGGGGGGGGGGGGGGGGGGGGGGGGGGGGGGGGGGFGGGGGGGGGGGGGGGGGGGGGGGGGGGGGGGGGGGGGGGGGGGGGGGGGGGGGFGFGGGGGGGGGGGGGGGGGGGGGGGGCGGGGGGGGGGFGGGGGGGGGGGGGGGGGGGGGGGGGGGGGGGGGFFDFGFGFFFGF:>:GF???BFFBD?@?F(
@M06045:235:000000000-JCY5N:1:1101:9734:9188 1:N:0:CTCAGA
GTTTCGCTTGGTCATTTAGAGGAAGTAAAAGTCGTAACAAGGTCTCCGTTGGTGAACCAGCGGAGGGATCATTACTGAGTACTACACTCTCTACCCTTTGTGAACTATTATACCTGTTGCTTCGGCGGCGCCCGCAAGGGTGCCCGCCGGTCTCATCAGAATCTCTGTTTTCGAACCCGACGATACTTCTGAGTGTTCTAAGCGAACTGTTAAAACTTTCAACAACGGATCTCTTGGCTCCAGCATCGATGAAGAACGCAGCGTATAGAGATCGGAAGAGCACACGTCTGAACTCCAGTCA
+
CCCCCGGGGGGGGGGGGGGGGGGGGGGGGGGGGGGGGGGGGGGGGGGGGGGGGGGGGGGGGGGGGGGGGGGGGGGGGGGGGGGGGGGGGGGGGGGGGGGGGGGGGGGGGGGGGGGGGGGGGGGGGGGGGGGGGGGGGGGGGGGGGGGGGGGGGGGGGGGGGGGGGGGGGGGGGGGGGGGGGGGGGGGGGGGGGGGGGGGGGFGGGGGGGGGGGGGGGGGGFGGGGGDGGGGGGGGFGGGGGGGGGGGGGFGGGGGGGGGGGGGGGGGGGGGFFGFGE<@FFFFFFBGFFFFFFFF@:FDF)
@M06045:235:000000000-JCY5N:1:1101:23669:9188 1:N:0:CTCAGA
GTTTCGCTTGGTCATTTAGAGGAAGTAAAAGTCGTAACAAGGTTTCCGTAGGTATGTTAAGCATCGAATTCCTCTCCTATTGTGACATTTCGCTAACTTGTGATCTCAGGTGAACCTGCGGAAGGATCATTACTGAGTTAGGGTCTTCTGGCCCGACCTCCAACCCTGTGTCTACCTTACCACGTTGCTTCGGCGGGCCTGTCGACAGGATCTGTCGGCTGCCGGCGGGCCTCAAAACCCCGCTGGACAGTGCCCGTCGATGGCCAACCTCTTAAAAACTCTTGAAGAACCATGTCGTCTG
+
CCCCCGGGGGGGGGGGGGGGGGGGGGGGGGGGGGGGGGGGGGGGGGGGGGGGGGGGGGGGGGGGGGGGGGGGGGFGGGGGGGGGGGGGGGGGGGGGGGGGGGGGGGGGGGGGGGGGGGGGGGGGGGGGGGGGGGGGGGGGGGGGGGGGGGGGGGGGGGGGGGGGGGGGGGGGGGGGGGGGDGGGGGGGGGGGGGGGDGGGGGGGGGGGGGGGGGGGGGGGGGGGGGGGGEGGGGGGGGGGGGGGGGGGFGFGGGGGGGGGGGDGGGGGGGGFFGFGFFFFFGF?FFFFFFFFF*7@85:?:
@M06045:235:000000000-JCY5N:1:1101:2584:9202 1:N:0:CTCAGA
GTTTCGCTTGGTCATTTAGAGGAAGTAAAAGTCGTAACAAGGTCTCCGTTGGTGAACCAGCGGAGGGATCATTATCGAAGTTACTCTTCATACCCATTTGTGAACACTACCCCATTGCCGCGTGTTGCCTCGGCGGTGAGGTCCGCGGGGGGGTGGGCTGCGCTCCGGCGCCGCCCCCCCCTCCCGGGCCCCCGCCGGCCGCGCCTTACTCTTAATTTGCAAAACGGACTGTACGATCTTATTAATCTTGAGAAACAAGTCAAAACTTTCAACAACGGATCTCTTGGTTCTGGCATCGATT
+
CCCCCGGGGGGGGGGGGGGGGGGGGFGGGCFGGGGFGGGGGGGGGGGGGGGGGGGGGGGGGGGGGGGGGFGGGGGGGGGEEFGGFEGGGGGG9<FGGGGGGFGGGGGGGGCEGDCG<CF:FC@FGGGGGGGGGGGEG:FE@F=D7CFFGGGGDCGGCFGEG>E8EEGEGGGG5CGDEEGGGCEGG>E55?CEGCEGEEEED5*?CC8+<C<++<<CFCCGGGG*C=ECC:5CFFG**;C+<CE>9FGGG?C0CCCF4F4DFGGGGGGFG>7@=6<C))5)0:78FFGF3@F?*9:?B3??)
@M06045:235:000000000-JCY5N:1:1101:14426:9209 1:N:0:CTCAGA
GTTTCGCTTGGTCATTTAGAGGAAGTAAAAGTCGTAACAAGGTCTCCGTTGGTGAACCAGCGGAGGGATCATTACCGAGTTATTACTCCAAACCCTTTGTGAACCTTACCTTTTTGTTGCTCGGCGCACCGCGGGCCGCGGCTTCGGCCCGTCCCGCAGCGCGCCAGAGGACCCAACTCTTCAATTTATAGCGTACCTTCTGATTTACAAAACAAACAAGTTAAAACTTTCAACAACGGATCTCTTGGTTCTGGCATCGATGAAGAACGCAGCGTATAGAGATCGGAAGAGCACACGTCTG
+
CCCCCGGGGGGGGGGGGGGGGGGGGGGGGGGGGGGGGGGGGGGGGGGGGGGGGGGGGGGGGGGGGGGGGGGGGGGGGGGGGGGGGGGGGGGGGGGGGGGGGGGGGGGGGGGGGGGGGGGGFGGGGGGGGGGGGGGGGGGGGGGGGGGGGGGGGGGGGGGGGDGGGGGGGGGGFGGGGGGGFF7FFGGGGDFGGGGGGGGGGGGGFGGGGGGGGGGGGGGGFGGGGGGGFGFFGGGGFGGGEGFGGG=DCCFGGGGGGGGGGDFGFFFGGGG@FGDGFGFB/2/?FEGE@F:@FFF@>F6:(
@M06045:235:000000000-JCY5N:1:1101:19288:9210 1:N:0:CTCAGA
GTTTCGCTTGGTCATTTAGAGGAAGTAAAAGTCGTAACAAGGTCTCCGTTGGTGAACCAGCGGAGGGATCATTACCGAAGTTACCTTCAAAACCCACTGTGAACCTTACCTCTTGCCGCGTTGTCTCGGCGGGAGGCGGTGGGCGTCTCGCGCCCCCAGCGGGCCGTGCCGCTCCCGTCCCCGCCGGCGGCGCCAAACTCTAAATTTACAGCGGACTGTACGTTCTGATTTACAAAAAAAAACAAGTTAAAACTTTCAACAACGGATCTCTTGGTTCTGGCATCGATGAAGAACGCAGCGT
+
CCCCCGGGGGGGGGGGGGGGGGGGGGGGGGGGGGGGGGGGGGGGGGGGGGGGGGGGGGGGGGGGGGGGGGGGGGGGGGGGGGGGGGGGGGGFGGGGGGGGGGGGGGGGGGGGGGGGGGGGGGGGGGGGGGGGGGGGGGGGGGGGGGGGGGGGGGGGGGDFGGGGGGGGGGGGGGGGGGGGGFGGGGGGGGGGGGGEFGFGGGFGGGGGGGGGGGGEGGGGGGGGGGGGGGGGGGFFGGGGGGDGGG>>FFGGGGGGGGGFFGGDCD7<7FGF?GFGFGFFFGFFFFDFF=96FFFF>>9>-
@M06045:235:000000000-JCY5N:1:1101:18621:9220 1:N:0:CTCAGA
GTTTCGCTTGGTCATTTAGAGGAAGTAAAAGTCGTAACAAGGTTTCCGTAGGTGAACCTGCGGAAGGATCATTACCTAGAGTTGTAGGCTTTGCCTACCATCTCTTCCCCATGTCTTTTGAGTACCTTCGTTTCCTCGGCGGGTCCGCCCGCCGATTGGACAAACTTAAACCCTTTGTAATTGAAATCAGCGTCTGAAAAAACATAATAGTTACAACTTTCAACAACGGATCTCTTGGTTCTGGCATCGATGAAGAACGCAGCGTATAGAGATCGGAAGAGCACACGTCTGAACTCCAGTC
+
CCCCCGGGGGGGGGGGGGGGGGGGGGGGGGGGGGGGGGGGGGGGGGGGGGGGGGGGGGGGGGGGGGGGGGGGGGGGGGGGGGGGGGGGGGGGGGGGGGGGGGFGGGGGGGGGGGGGGGGGGGGGGGGGGGGGGGGGGGGGGGGGGGGGGGGGGGGGDFGGGGGGGGGGGGGGGGGGGGGGGGFGGGGGGGGGGGGGGGGGGGGGGGGGGGGGGGGGGGGGGGGGGGGGGGGGGGGGGGGGGGGGGGGGGGGGGGGGGGGGGGGDGGGGGGGFFGFGFGDF>CFFF:DFF@>FFFFFFFFF8
@M06045:235:000000000-JCY5N:1:1101:22317:9226 1:N:0:CTCAGA
GTTTCGCTTGGTCATTTAGAGGAAGTAAAAGTCGTAACAAGGTCTCCGTTGGCGAACCAGCGGAGGGATCATTACAGAGTTGCAAAACTCCCAACCCTTTGTGAACGAACTAGTCAGTTGCCTCGGCGGGGAGCCCTTCAGGGGGTAGCCCGCCGGAGGACCACTAAACTCTTGAATTTTTGGCCTCTCTGAGTGATTACACAATGAATCAAAACTTTCAACAACGGATCTCTTGGTTCTGGCATCGATGAAGAACGCAGCGTATAGAGATCGGAAGAGCACACGTCTGAACTCCAGCCAC
+
CCCCCGGGGGGGGGGGGGGGGGGGGGGGGGGFGGGGGGGGGGGGGGGGGGGGGGGGGGGGGGGGGGGGGGGGFGGGGGGGGGGGGGGGGGGGGGDGGGGGGGGGGGGGGGGGGGGGGGGFGGGGGGGGGGGGGGGGGGGGGGGGGGGGGGGGGGGGGGGGGGGGGGGFGCFFGGGGGGGGGGGGGGGEFFGGGGGGFGGDG?FGGGGGGFFGGGGGGGGFGGGGGGGGGGCGGGFGGGFFGC?FGGDFGGGGCGG6775CDGD336:C7CCF@5BGEF5@F4758><)78=F*=/67)((.
@M06045:235:000000000-JCY5N:1:1101:13833:9237 1:N:0:CTCAGA
GTTTCGCTTGGTCATTTAGAGGAAGTAAAAGTCGTAACAAGGTTTCCGTAGGTGAACCTGCGGAAGGATCATTACCGAGTGCGGGTTCCAACGAGCCCAACCTCCCACCCGTGTTTACCATGACCGCGTTGCCTCGGCGGGCCCACTGGGGCCTGGCCCCGGTCGCCGGGGGGCTTCTGCCCCCGGGTCCGCGCCCGCCGACGCACCCTGGAACCCTGTCTGAATAGTGAGTCTGAGTCTATGATCAAATCATTAAAACTTTCAACAACGGATCTCTTGGTTCCGGCATCGATGAAGAACG
+
CCCCCGGGGGGGGGGGGGGFGGGGGGGGGGGGGGGGGGGGGGGGGGGGGGGFFGGGGGGGGGGGGGGGGGGGGGGGGGGGGGGGGGGGGGGGGGGGGGGGGGGGGGGGGGGGGGGGGGGGGGGGGGGGGGGGGGGGGGGGGGGGGGGGGGGGGGGGGGGGGGGGGGGGGGGGGGGGGGFGGGGGGGGGGGGGCEGGGGGGGGEGGGGGGGGFGGGGFGGGFGFFGGGEGGGGGGGGGFGCGGGGGGGGGFFDGFFDGGGFGGG=CFGGGGGFFD67@G?FFGFFFB<)0/075?4*-9:?(
@M06045:235:000000000-JCY5N:1:1101:28168:9239 1:N:0:CTCAGA
GTTTCGCTTGGTCATTTAGAGGAAGTAAAAGTCGTAACAAGGTCTCCGTTGGTGAACCAGCGGAGGGATCATTACCGAAGTTACCTTCAAAACCCACTGTGAACCTTACCTCTTGCCGCGTTGTCTCGGCGGGAGGCGGTGGGCGTCTCGCGCCCCCAGCGGGCCGTGCCGCTCCCGTCCCCGCCGGCGGCGCCAAACTCTAAATTTACAGCGGACTGTACGTTCTGATTTACAAAAAAAAACAAGTTAAAACTTTCAACAACGGATCTCTTGGTTCTGGCATCGATGAAGAACCAAGACT
+
CCCCCGGGGGGGGGGGGGGGGGGGGGGGGGGGGGGGGGGGGGGGGGGGFGGGGGGGGGGGGGGGGGGGGGGGGGGGGGFCGGGGGGGGGGGGGGGEGGGGGGGGGGGFGGGGGGGGECFGFGDFGGGGGGGGEGDGDEFGCFGEEGGGGGFECGGGGGGGGGGGGECCDC8C*:CFGFCGGGGGEGGGEEECCG8:8@CFCFGF?@FCFGC?CE:EEGGGGFFFGFG+<<EF+:<FG5/:5D5>FC7C7CG746>7:<:C6:*//9*7***8699<FCF=FFF6<F<B?FFFF:))-)((-
@M06045:235:000000000-JCY5N:1:1101:26609:9247 1:N:0:CTCAGA
GTTTCGCTTGGTCATTTAGAGGAAGTAAAAGTCGTAACAAGGTTTCCGTAGGTGAACCTGCGGAAGGATCATTAATGAATAACTTGATGTGGTTGTAGCTGGCTCTTAGGAGCATGTGCACGCCCGTCATCTTATCTTTCCACCTGTGCACACTATGTAGATCTGGATAACTCTCGCTCTTCTGGGCGGAAACAAGGATTGCTGCGTCGCAAGGCCAGCTCTCTTTGAATTTCCAGGTCTATGTTATTACAAACTCCAACTGAATGATGAAGAATGTAGTCAATGGGCTTCGTGCCTATAA
+
CCCCCGGGGGGGGGGGGGGGGGGGGGGGGGGGGGGGGGGFGGGGGGGGGGGGFGGGGGGGGGGGGGGGGGGGGGGGGGGGGFGGGGGGGGGGGGGGGGGGGGGGGGGGGGGGGGGGGGGGGGGGGGGGGGGGGGGGGGGGGGGGGGGGGGGGGCGGGGGFGGGGGGGGGGGDGGGGGGGGGGGGFGGGGGGGGGEGGGGGGGGGGGGGGGGEGGGGGGGGGGGGGGGGGGGGFGGGGGGGGGGGGFGGGGGGGGGGGGGGGGD>FFDGGGGFFGFGFGFFFGFFFFGFFFFFFFEFBF<DB
@M06045:235:000000000-JCY5N:1:1101:4867:9250 1:N:0:CTCAGA
GTTTCGCTTGGTCATTTAGAGGAAGTAAAAGTCGTAACAAGGTTTCCGTAGGTGAACCTGCGGAAGGATCATTACCGAGTGAGGGTGCTCCGTCGCCCGACCTCCCAACCCTGTGTCTACTGTACCTTGTCGTTGCTTCGGCGGACCGGTTGCTGACCAACTGGTTTCGACCGCCGGGGGCCCTGTCGCCCCTGGAGCGCGTCCGCCGATGGCCCAACTCCAAAAACTTCTTGACCCCGAAACCAGTGTCGTCTGAAAACACGTTTGTGATAAGTACAATCAAAAACAAAACTTTCAACAA
+
CCCCCGGGGGGGGGGGGGGGGGGGGGGGGGGGGGGFGGGGGGGGGGGGGGGGGGGGGGGGGGDGGGGGGGGGFGGGGGGGGGGGGGGGGGGGGGGGGGGGGGGGGGGGGGGGGGGGGGGGGGGGGGGGGGGGGGGGGGGGDGGGGGGEGGGGGGGGGGGGGGGGGGGGGGGGGGGEGCFGGGGGFGGGGGGEGGGGDGGGGGGGGGG8>EGGGGGGGGGGGGGGCCGCFFGFGFGGFEG=EDGGGGGFGGGFGGFGGGGGCFGFGGDGGFFFFGFGFFFFFGFFFFGFFFFFFFF?AFAF:
@M06045:235:000000000-JCY5N:1:1101:14174:9262 1:N:0:CTCAGA
GTTTCGCTTGGTCATTTAGAGGAAGTAAAAGTCGTAACAAGGTCTCCGTTGGTGAACCAGCGGAGGGATCATTACAGAGTGTTTTTCCAACCTCATAACCCTATGTGAACCTATATACCACGTTGCTTCGGCGGCGCGTCCCCCCGGGGTCGTGCCCGCCGGCGTTAACCAGTCTCTCAGTCATGAACCGACGTTACTTCTGAGTGTTCTAAGCGAACTGTTAAAACTTTCAACAACGGATCTCTTGGCTCCAGCATCGATGAAGAACGCAGCGTATAGAGATCGGAAGAGCACACGTCTG
+
CCCCCGGGGGGGGGGGGGGGGGGGGGGGGGGGGGGGGGGGGGGGGGGGGGGGGGGGGGGGGGGGGGGGGGGGGGGGGGGGGGGGGGGGGGGGGGGGGGGGGGGGGGGGGGGGGGGGGGGGGGGGGGGGGGGGGGGGGGGGGGGGGGGGGGGGGGGGGGGGGGGGGGGGGGGGGGGGGGGGGGGGGGGGGGGGGGGGGGGGGGGGGGGGGGGGGGGGGGGGGGGGGGGGGGGGGGGGGGGGGDGGGGGGGGGGGGGGGGGFGGGGGGGGGGGFFGDDEGFFFGFFFFDFFFFFFFFFFFFF4
@M06045:235:000000000-JCY5N:1:1101:5624:9265 1:N:0:CTCAGA
GTTTCGCTTGGTCATTTAGAGGAAGTAAAAGTCGTAACAAGGTTTCCGTAGGTATGTTAAGCATCGAGTTCCTCCCTTTTTGTGACATTTCGCTAACCTGCAATCTTAGGTGAACCTGCGGAAGGATCATTACTGAGTTAGGGTCTTCTGGCCCGACCTCCAACCCTGTGTCTACCTTACCACGTTGCTTCGGCGGGCCTGTCGACAGGATCTGTCGGCTGCCGGCGGGTCTTAACCCCCGCTGGACAGTGCCCGTCGATGGCCAACCTCTTAAAACTCTTTGAAGAACCATGTCGTCTGA
+
@CCCC7FGGGGGGGGDEFGGFGGGGFGGGGGGFGGGGGGGFC@FFGGFFFGGDFFGFFGCE9EEFGGEGG9FDEEEFCA9FGGGGCFFGGGDCCGEGGGD8EFGF,6<EEE=?=F@FDFEGCCGE8BDFGEEFCGGGFGG9FFFEEEFGDFFGGGD=FFGGGGGEGGFG=FFDGFGGG:FFFGGGGG:DFFC7>>8**=E*B8CCC:ECGC8BFFDFGD*3;@E=ECCC*:2<?:C7**:515CE***2<:*CDC7//59C79CD*19CC==*26>FGF47C??=407)75?69FFFF<?)
@M06045:235:000000000-JCY5N:1:1101:7277:9279 1:N:0:CTCAGA
GTTTCGCTTGGTCATTTAGAGGAAGTAAAAGTCGTAACAAGGTTTCCGTAGGTGAACCTGCGGAAGGATCATTAATGAATAACTTGATGTGGTTGTAGCTGGCTCTTAGGAGCATGTGCACGCCCGTCATCTTATCTTTCCACCTGTGCACACTATGTAGATCTGGATAACTCTCGCTCTTCTGGGCGGAAACAAGGATTGCTGCGTCGCAAGGCCAGCTCTCTTTGAATTTCCAGGTCTATGTTATTACAAACTCCAATTGAATGATGAAGAATGTAGTCAATGGGCTTCGTGCCTATAA
+
CCCCCGGGGGGGGGGGGGGGGGGGGGGGGGGGGGGGGGGGGGGGGGGGGGGGGGGGGGGGGGGGGGGGGGGGGGGGGGGGGGGGGGGGGGGGGGGGGGGGGGGGGGGGGGGGGGGGGGGGGGGGGGGGGGGGGGGGGGGGGGGGGGGGGGGGGGGGGGGGGGGGGGGGGGGGGGGGGGGGGGGGGGGGGGGGGGGGGGGGGGGGGGGGGGGGEGGGGGGFGGGGGG7CGGGGGGGGGGGGGFGGGGGGGGGGGGGGGGGGGGGGGGFGFGGFFGFGFGFFFGFFFF<:F>FDFFFFFFFFF
@M06045:235:000000000-JCY5N:1:1101:10147:9310 1:N:0:CTCAGA
GTTTCGCTTGGTCATTTAGAGGAAGTAAAAGTCGTAACAAGGTTTCCGTAGGTGAACCTGCGGAAGGATCATTAACGAATAACTATGGTGTTGGTTGTAGCTGGCTCCTCGGAGCATTGTGCACGCCCGCCATTTTTATCTTTCCACCTGTGCACCGACTGTAGGTCTGGATACCTCTCGCCTCCCTTCTCTTAGGGTTAAAGCGGATGCGGGGATTGCTCGCAAGGGCTGTCCTCGAACTTCCAGGCTCTACGTCTTTTTACACACCCCAATAGTATGATCCAGAATGATAGTCAATGGG
+
CCCBCBFEFG,CAF966FFEFFFFFFGGGCFCCCGFE@,6C<CFE@CFCEEC@@<EEGFFGEGGD+:CCFACED<CFB@<FC<CFF@EGFGGGGBFGGGD96?<FFD=F<47>F:D,,CE?FEAFG77C:@CFA,9,85EFFFFDF9F==:EFEE<F:@CF5C57@,7DCD;DFGC<FFC:>>CCGGFGDGGCE,D8D,>,>E9ECBCEGGGGG=8:E@C<=:E//CEE**=9ACFG=?CE7?*9CGGGFG**>FFF=FFGFFFF=C7<CD5>CB:9C*/*:**7*784/97BFFFAFDFB
@M06045:235:000000000-JCY5N:1:1101:8531:9328 1:N:0:CTCAGA
GTTTCGCTTGGTCATTTAGAGGAAGTAAAAGTCGTAACAAGGTCTCCGTTGGTGAACCAGCGGAGGGATCATTACCGAGTTTACAACTCCCAAACCCCTGTGAACATACCACTTGTTGCCTCGGCGGATCAGCCCGCTCCCGGTAAAACGGGACGGCCCGCCAGAGGACCCCTAAACTCTGTTTCTATATGTAACTTCTGAGTAAAACCATAAATAAATCAAAACTTTCAACAACGGATCTCTTGGTTCTGGCATCGATGAAGAACGCAGCGTATAGAGATCGGAAGAGCACACGTCTGAA
+
CCCCCGGGGGGGGGGGGGGGGGGGGGGGGGGGGGGGGGGGGGGGGGGGGGGGGGGGGGGGGGGGGGGGFGGGGGGGGGGGGGGGGGGGGGGGGGGGGGGGGGGGGGGCDFGGGGGGGGGGGGGGGGGGGGGGGGGGGEGGGGGGGGGGGGGGGGGGGGGGFGGGGGGGGGGGGGGGGGGGGFGGGDCGGGGGGGGGGGGGGGGGGGGCEGGGFG?9CFEFFGGGGGGGGGGDGGF8?EEDFFGGGGGGFFFFGGGGGGGFGFGGGGGDGGGE3<>FFGFFFG3>>D<>>??:FFFFBFFFA
@M06045:235:000000000-JCY5N:1:1101:12246:9344 1:N:0:CTCAGA
GTTTCGCTTGGTCATTTAGAGGAAGTAAAAGTCGTAACAAGGTCTCCGTTGGTGAACCAGCGGAGGGATCATTACCGAAGTTACCTTCAAAACCCACTGTGAACCTTACCTCTTGCCGCGTTGTCTCGGCGGGAGGCGGTGGGCGTCTCGCGCCCCCAGCGGGCCGTGCCGCTCCCGTCCCCGCCGGCGGCGCCAAACTCTAAATTTACAGCGGACTGTACGTTCTGATTTACAAAAAAAAACAAGTTAAAACTTTCAACAACGGATCTCTTGGTTCTGGCATCGATGAAGAACGAAGCGA
+
CCCCCGGGGGGGGGGGGGGGGGGGGGGGGGGGGGGGGGGGGGGGGGGGGGGGEGGGGGGGGGGGGGGGCGGGGGGGGGGGGGGGGGGGGGGGGGGGGGGGGGGGGGGGGGGGGGGGGGGGGGGGGDGGGGGGGGGGGGGGGGGGGGGGGGGGGGGGGGGGGGGGGGGGGGEG>EEFGFGGGGGGGGGGEGGGGG5EGGEFGE9FFFGGGGGGGGDEEGGGGGGGGGGGGGGGDGGGGGGGGGGGGDF*<CFFDGGGGGGGFFG<DD3>*7CB*9799789:C??))98FF**94))(0(-(
@M06045:235:000000000-JCY5N:1:1101:8029:9354 1:N:0:CTCAGA
GTTTCGCTTGGTCATTTAGAGGAAGTAAAAGTCGTAACAAGGTCTCCGTTGGTGAACCAGCGGAGGGATCATTACCGAGTTTACAACTCCCAAACCCCTGTGAACATACCTATCGTTGCTTCGGCGGGATGCCCCAGTTTGACGCAAGCTGGACCCAGGCGCCCGCCGGAGGACCCAACTCTTGTTTTATTTATGTATCTTCTGAGTAAACAAGCAAATAAATTAAAACTTTCAACAACGGATCTCTTGGTTCTGGCATCGATGAAGAACGCAGCGTATAGAGATCGGAAGAGCACACGTC
+
CCCCCGGGGGGGGGGGGGGGGGGGGGGGGGGGGGGGGGGGGGGGGGGGGGGGGGGGGGGGGGGGGGGGGGGGGGGGGGGGGGGGGGGGGGGGGGGGGGGGGGGGGGGGGGGGGGGGGGGGGGDGGGGGGGGGGGGGGGGGGGGGGGGGGGGGGGGGGGGGGGGGGGGGGGGGGGGGGGGGGGGGGGGGF9EGGGGGGGGGGGGGGGGGGGGGFCGFGGGGGGGGGGGGGGGGGGGGGGGCGGGGGGGGGGFGFGGGDFGGGGGGGGGGGGGFDGFGDGFFFGFFFFGFFFEFF@FF?FFF4
@M06045:235:000000000-JCY5N:1:1101:8843:9355 1:N:0:CTCAGA
GTTTCGCTTGGTCATTTAGAGGAAGTAAAAGTCGTAACAAGGTTTCCGTAGGTGAACCTGCGGAAGGATCATTACCGTTGGAGCTTGCTCCATCTGGGATCGAACCCTTGATTTTGAGTACCTTTTCGTTTCCTCGGCGGGTCCGCCCGCCGGTGGACAACCAAAACTCTTTGTAATAGCAGTATCTTCTGAAAAAAACAAATAGTCAAAACTTTCAACAACGGATCTCTTGGTTCTGGCATCGATGAAGAACGCAGCGTATAGAGATCGGAAGAGCACACGTCTGAACTCCAGTCACCTC
+
CCCCCGGGGGGGGGGGGGGGGGGGGGGGGGGGGGGGGGGGGGGGGGGGGGGGGGGGGGGGGGGGGGGGGGGGGGGGGGGGGGGGGGGGGGGGGGGGGGGGGGGGGGGGGGGGGGGGGGGGGGGGGGGGGGGGGGGGGGCGGGGGFGGGGGGGGGGGGGGGGGGGGGFGGGGGGGFFFDAGGGGGGGGGGGGGFGGGGGGGFGGFCCCEFGGFGGGGGGGGGGGGGGGGGGGGGGGFFGGGGGGGFGGGGGGGGGGGGGGGGGGGDFGGGGG@DD>FFGFFFGFFFFGFFFFFFFFFFFF<1
@M06045:235:000000000-JCY5N:1:1101:15446:9384 1:N:0:CTCAGA
GTTTCGCTTGGTCATTTAGAGGAAGTAAAAGTCGTAACAAGGTTTCCGTAGGTGAACCCGCGGAAGGATCATTACCGAGTGAGGGTGCTCCGTCGCCCGACCTCCCAACCCTGTGTCTACTGTACCTTGTCGTTGCTTCGGCGGACCGGTTGCTGACCAACTGGTTTCGACCGCCGGGGGCCCTGTCGCCCCTGGAGCGCGTCCGCCGATGGCCCAACTCCAAAAACTTCTTGACCCCGAAACCAGTGTCGTCTGAAAACACGTTTGTGATAAGTACAATCAAAAACAAAACTTTCAACAA
+
CCCCCGGGGGGGGGGGGGGGGGGGGGGGGGGGGGGGGGGGGGGGGGGGGGGGGGGGGGGGGGGGGGGGGGGGGGGGGGGGGGGGGGGGGGGGGGGGGGFGGGGGGGGGGGGGGGGGGGGGFGGGGGGGGGGGGGGGGGGGGGGGGGGGGGGGGGGGGGGGGGGGGGGGGGGGGGGGGGGGGGGGGGGGGGGGGGGGFGGGGGGGGGGGGGGGGGGGGGGGGGGGGGGGGGGGGGGGGGGGGGGGGGGGGGGGGGGGCFGFGGGGGGGGGGGFFGFGFFFFFGF?FFGFFFF>FFFFBF>DB
@M06045:235:000000000-JCY5N:1:1101:25342:9432 1:N:0:CTCAGA
GTTTCGCTTGGTCATTTAGAGGAAGTAAAAGTCGTAACAAGGTTTCCGTAGGTGAACCTGCGGAAGGATCATTATCAAAAGTCAAGTCGGGGGCTGTAAAGCTCTCGTCTACACCCATGTCTTTTGCGTACTCTTGTTTCCTCGGTGGCGCAAGCTGCCGATTGGACAAACCAAAACCTTTTTTGTAATTGCAATCAGCGTCTGAAAATAATCTAATTATTTACAACTTTCAACAACGGATCTCTTGGTTCTGGCATCGATGAAGAACGCAGCGTATAGAGATCGGAAGAGCACACGTCTG
+
CCCCCGGGGGGGGGGFGGGGGGGGGFGGGGGGGGGGGGGGGGGGFGFGFGGGEGGFGGGGGGGGGGGGGGGGGFGGGGGGGGGGGGGGEEGGGGGGGFGGCFGGGGGGEFGGGGGDGGGGGGFFGFFFCGGGGGGFGGGGGFGGGGGGGGGGGGGGGGGGGGEGGGGGGGGGGGGGGGGGGGGGGGGGGGGGGGGGGGGGGGGGGGGFGGFGGGGGGGGGFGGGGGGGGGGGGGGGFEGGGDGGGGGCGGGGGGGFGGGGGGGFGGGGGGGFFGFGEGF?FFFFFFGFFF@FFFFFF@?::
@M06045:235:000000000-JCY5N:1:1101:18132:9438 1:N:0:CTCAGA
GTTTCGCTTGGTCATTTAGAGGAAGTAAAAGTCGTAACAAGGTCTCCGTTGGTGAACCAGCGGAGGGATCATTACAGAGTTGCAAAACTCCCTAAACCATTGTGAACGTTACCTACACCGTTGCTTCGGCGGGCGGCCCCGGGGTTTACCCCCCGGGCGCCCCTGGGCCCCACCGCGGGCGCCCGCCGGAGGTCACCAAACTCTTGATAATTTATGGCCTCTCTGAGTCTTCTGTACTGAATAAGTCAAAACTTTCAACAACGGATCTCTTGGTTCTGGCATCGATGAAGAACGCAGCGTA
+
CCCCCGGGGGGGGGGGGGGGGGGGGGGGGGGGGGGGGGGGGGGGGGGGGGGGGGGGGGGGGGGGGGGGGGGGGGGGGGGGGGGGGGGGGGGGGGGGGGGGGGGGGGGGGGGGGGGGGGGGGGGGGGGEGGGGGGGGGGGGGGGGGGGGGGGGGGGGGGGGGGGGGGGGGGGGGGGGGGGGGGGGGGGGGGGGGGGGGFFGGGGGGGGGGGGFFCGGGGGGGGGGGFGGGGGGGGGGGGGGFFGGGGGGGGGGGGGGGGGGGGGGGGGGGGGFFGFGFGFF@GFEFFGBFFFFFFFFF>68,
@M06045:235:000000000-JCY5N:1:1101:23803:9452 1:N:0:CTCAGA
GTTTCGCTAGGTCATTTAGAGGAAGTAAAAGTCGTAACAAGGTCTCCGTTGGTGAACCAGCGGAGGGATCATTACCGAGTTTACAACTCCCAAACCCAATGTGAACGTTACCAAACTGTTGCCTCGGCGGGATCTCTGCCCCGGGTGCGTCGCAGCCCCGGACCAAGGCGCCCGCCGGAGGACCAACCAAAACTCTTATTGTATACCCCCTCGCGGGTTTTTTATAATCTGAGCCTTCTCGGCGCCTCTCGTAGGCGTTTCGAAAATGAATCAAAACTTTCAACAACGGATCTCTTGGTTT
+
CCCCCGGGGGGGGGGGGGGGGGGGGGGGGGGGGGGGGGGGGGGGGGGGGGGGGGGGGGGGGGGGGGGGGGGGGGGGGGGGGGGGGGGGGGGFGGGGGGGGGGGGGGGGGGGGGGGGGGGGGGGGGGGGGGGGGGFGGGGFGGGGGGGGGGGGGGGGGGGGGGGGGGGGGGGGGGGGGGGGGGGGGGGGGGGGGGGGGGFFGGGGGGGGGGCGGGGGGEGEGGGGGFGGGGGFFGGGGGFGDFECCECCCGGFGGGGGGGGGG<DDGGGGGGFFCFGFGFFFGFFFFGFFF:B7@FF2?BF(
@M06045:235:000000000-JCY5N:1:1101:15186:9462 1:N:0:CTCAGA
GTTTCGCTTGGTCATTTAGAGGAAGTAAAAGTCGTAACAAGGTTTCCGTAGGTGAACCCGCGGAAGGATCATTATCGTGGGGCTTCGGCCCCGTCGAGATAGCACCCTTGCCTTTATGAGTACCTTGGTTCCCTCCCCCGTACCCTCGGGGAGCGGGAGGGACCTCGTCTGTTTCCCCAACGGTAGCCCCGCGGGGACACGAAACACGCTGTAAACACCTGCAACAGTCTGATAAACAAACAAAAAATCAAAACTTTCAACAACGGATCTCTTGGTTCTGGCATCGATGAAGAACGCAGCG
+
CCCCCGGGGGGGGGGGGGGGGGGGGGGGGGGGGGGGGGGGGGGGGGGGGGFGGGGGGGGGGGGGGGGGGGGGGGGGGGDGGGGGGGGGGGGGGGGGGGGGGGGGGGGGGGGGGGGGGGGGGGGGGGGGGGGGGGGGGGGGGGGGGGGGGGGGGGGGGGGGGGGGGGGGGGGGGGGGGGGGGGGGGGGGGGGGGGGGGGGGGGGGGGGCGGGGGGGGGGGGGGGGGGGGGGGGGF7EGGCFGCGCFGGGGGFG77CFGFFFCCFGGDDCDF=FFFFG@GFFFGFFFFGFFFFFB?47:>B>4
@M06045:235:000000000-JCY5N:1:1101:8284:9475 1:N:0:CTCAGA
GTTTCGCTTGGTCATTTAGAGGAAGTAAAAGTTGTAACAAGGTTTCCGTAGGTGAACCTGCGGAAGGATCATTAACAAATCCTGTGCTGCGGTGCCGCAAGGCTCCGTAGTATATTAACTCGGCCTGTGTCGCAAGATGCAGGCTGAATATATATGTGTGTAATGTTGACAATGTGTGTGTGATTAAATAGTAGACAACTTTTAACAATGGGTCTCTAGGCTCTTGCATCGATGAAGAACGCAGCGTAAAGATATCGGAAGAGCACACGTCTGAACTCCAGTCACCGCAGAAACTCGTATG
+
CBCB@CC-6<@FE<EFCFE,CCEGGGGGGFC-;6EEECCFFFEFECGCGD;FGCFG<CFGGC>:+@FGDECGG<ECDCGC9<CEGGFG9FGGGGGF+F+:C<FFGE,C,48?FB?9EF?FGG:+8FAFDAF7F+@@8EEFDEF=,EFEEFF9F9<5E<F8,,7AC?5,?5?A=DCFF86FD,,EDAEGFGGGGFFFF@7@,E@A,@;3EE88DF8ECE,<888DA@,DFGE785,<<94;;*=8CC:C*:C>7@2975DC76<>FF*/5;C;)+:7;+/)9C??6=*0>330/.**17:?.
@M06045:235:000000000-JCY5N:1:1101:6448:9487 1:N:0:CTCAGA
GTTTCGCTTGGTCATTTAGAGGAAGTAAAAGTCGTAACAAGGTCTCCGTTGGTGAACCAGCGGAGGGATCATTACAGAGTTGCAAAACTCCCAACCATTGTGAACCTACCTCACCGTTGCTTCGGCGGGTGGCTCCCACCGGGGCCGCGCCGGCCCCCGTGCCGGCAGCCCGTCAGAAGACCAAAACTCTTCGTCATCAGTGGCCTCTCTGAGTAACTTATACAATAAGTCAAAACTTTCAACAACGGATCTCTTGGTTCTGGCATCGATGAAGAACGCAGCGGATAGAGATCGGAAGAGG
+
CCCCCGGGGGGGGGFGGGGGGAFGGGGGGGGGGGGGGGGGGGGGGGGGGGGGGGGGGGGFGGGGGGGGGGGGGGGGGGGGGDGGGGGGGGGGFGGGGGGGGGGGGGGGGGFGGGGGFGGGGFCFGGGGGGGGGGGGGGGGGFEGGGGGGGGGGGFGGGGGGGGGGGDDGGGG>EDE?CEFGGCFFGGGGGGGG;CCFF?CFGGEGFG?FGGCGGG7CF@CFGGCFC:FGFGFGFGGGGGGGGGGGFDC=>CF*?FCGCFGGGGGGFFD49C?FFFGFG>>>G3)5>D@6=@4*0>D:)03(
@M06045:235:000000000-JCY5N:1:1101:14643:9494 1:N:0:CTCAGA
GTTTCGCTTGGTCATTTAGAGGAAGTAAAAGTCGTAACAAGGTTTCCGTAGGTGAACCTGCGGAAGGATCATTAATGAATAACTTGATGTGGTTGTAGCTGGCTCTTAGGAGCATGTGCACGCCCGTCATCTTATCTTTCCACCTGTGCACACTATGTAGATCTGGATAACTCTCGCTCTTCGGAGCGGAAACAAGGATTGCTGCGTCGCAAGGCCAGCTCTCTTTGAATTTCCAGGTCTATGTTTATTACAAACTCCAATTGAATGATGAAGAATGTAGTCAATGGGCTTCGTGCCTATA
+
CCCCCGGGGGGGGGGGGGGGGGGGGGGGGGGGGGGGGGGGGGGGGGGGGGGGGGGGGGGGGGGGGGGGGGGGGGGGGGGGGGGGGGGGGGGGGGGGGGGGGGGFFGGGGGGGGGGGGGGGGGGGGGGGGGGGGGGGGGGGGGGGGGGGGGGGGGGGGGGGGGGGGGGGGGGGGGGGGGGGGGGGGGGGGGGGGGGGGGGGGGGGGGGGGGGGGGGGGGGGGGGGGGGGFGGGGGGGGGGGGGGGGGGGGFGGFGGGGGGGGGGFFGGGGGGFFGFGFFFCF7F?F4F:F>:F@5)8<FA2)
@M06045:235:000000000-JCY5N:1:1101:20877:9508 1:N:0:CTCAGA
GTTTCGCTTGGTCATTTAGAGGAAGTAAAAGTCGTAACAAGGTTTCCGTAGGTGAACCTGCGGAAGGATCATTATTGAATGAATCTAGAGTTTGGTTGTCGCTGGCCCCCCCACAATAAAGGGGGGCATGTGCACACCTTCTCTTTTCATCCACACACACCTGTGCACTTGTGAGACGGAGGATTTTCAGTCCTCCGTCTACTAATCACACAAACTCATTATGACTTGAACTGGATGTAACACATCATTGGAGCTAAGTTTCAACAACGGATCTCTTGGCTCTCGCATCGATGAAGAACGC
+
CCCCCGGGGGGGGGGGGGGGGGGGGGGGGGGGGGGGGGGGGGGGGGGGGGGGGGGGGGGGGGGGGGGGGGGGGGGGGGGGGGGGGGGGGGGGGGGGGGGGGGGGGGGGGGGGGGGGGGGGGGGGGGGGGGGGGGGGGGGGGGFGGGGGGGGGGGGGGGGGGGGGGGGGGGGGGGGGGGGGGGGGGGGGGGGGGGGGGGGGGGGGGGGGGGGGGGGFFGGFGGGGGGGGFGGGGGGGGFEGGGGGGGCGGGGGGGGGD6:DFGGGGGGGGGDBDFFFFGFFFGFFBFGFFF4>FFBFFF:60
@M06045:235:000000000-JCY5N:1:1101:22168:9528 1:N:0:CTCAGA
GTTTCGCTTGGTCATTTAGAGGAAGTAAAAGTCGTAACAAGGTCTCCGTTGGTGAACCAGCGGAGGGATCATTACCGAGTCTAAACAACTCATCAACCCTGTGAACATACCTAAAACGTTGCTTCGGCGGGAACAGACGGCCCCGTGAAACGGGCCGCCCCCGCCAGAGGACCCCCTAACTCTGTTGCTATATGTATCTTCTGAGTAAACAAGCAAATAAATTAAAACTTTCAACAACGGATCTCTTGGCTCTGGCATCGATGAAGAACGCAGCGTATAGAGATCGGAAGAGCACACGTCT
+
CCCCCGGGGGGGGGGGGGGGGGGGGGGGGGGGGGGGGGGFGGGGGGGGGGGGGFGGGGGGGGGGGGGGGGGGGGGGGGGFGGGGGGGGGGGGGGFGFGGGGFGGGGFGGGGGGGGGGGBFGGGGFGCEGGGGGGGFGCCEGDF@FFGGGGGGGGGGF>FGGGGGGGGGGGGGGGGGEFGGFFFG:FCFFFCC;CFFCCFGGGGFGGGFEFF8FF8CCGFGGGFGGGGGGCFGGGFGGGGGG*C7AFFGGC9CCGFGFGGGFFGFCFGGFGGFFGFDFGF48C?*65>>E5FFFFFF6>?F1
@M06045:235:000000000-JCY5N:1:1101:23724:9563 1:N:0:CTCAGA
GTTTCGCTTGGTCATTTAGAGGAAGTAAAAGTCGTAACAAGGTCTCCGTTGGTGAACCAGCGGAGGGATCATTACCAGAGTGCCCTAGGCTCTCCAACCCATTGTGAACATACCTATCGTTCCCTCGGCGGGCTCAGCGCGCGGTGCCTCCGGGCTCCGGGCGTCCGCCGGGGACAACCAAACTCTGATTTTATTGTGAATCTCTGAGGGGCGAAAGCCCGAAAACAAAATGAATCAAAACTTTCAACAACGGATCTCTTGGCTCTGGCATCGATGAAGAACGCAGCGTATAGAGATCGGA
+
CCCCCGGGGGGGGGGGGGGGGGGGGGGGGGGGGGGGGGGGGGGGGGGGGGGGGGGGGGGGGGGGGGGGGGGGGGGGGGGGGGGGGGGGGGGGGGGGGGGGGGGGGGGGGGGGGGGGGGGGGGGGGGGGGGGGGEGGGGGGGGGGGGGGGGGGGGGDGGGGGGGGGGGGGGGGGGGGGGGGGGGGGGGGGGGGGGGGGGGGGG9FGGGGGGECE8EGGGGGGGGGGGFGGGGGGGGGGGGGGGGG?FCFGGCDGG3ECECFFFF7CC*7DC>FBGF*/C6FF*5>EEGF>@5<B?=F<=3((
@M06045:235:000000000-JCY5N:1:1101:18149:9565 1:N:0:CTCAGA
GTTTCGCTTGGTCATTTAGAGGAAGTAAAAGTCGTAACAAGGTCTCCGTTGGTGAACCAGCGGAGGGATCATTATCGAAGTTACTCTTCATACCCATTTGTGAACACTACCCCATTGCCGCGCGTTGCCTCGGCGGTGAGGTCCGCGGGGGGGTGGGCTGCGCTCCGGCGCCGCTCCCCCCTCCCGGGCCCCCGCCGGCCGCGCCTTACTCTTAATTTGCAAAGCGGACTGTACGATCTGATTAATCTTGATAAACAAGTCAAAACTTTCAACAACGGATCTCTTGGTTCTGGCATCGATG
+
CCCCCGGGGGGGGGGGGGGGGGGGGGGGGGGGGGGGGGGGGGGGGGGGGGGGGGGGGGGGGGGGGGGGGGGGGGGGGGGGGGGGGGGGGGGGGGGGGGGGGGGGGGGGGGGGGGGGGGGGGGGGGGGGGGGGGGGGGGGGGGGGGGGGGGGGGGGGGGGGGGGGGGGGGGGGGGGGGGGGGGGGGGGGGGGGGGGGGGGGGGGGGGGGGFGGGGCFGFGGGGGGGGGGGGG:CFE=@FFGGGGGGGGGGGFFFGGGGFFCFFFGGGGGGGFFFGFDDDF5>>FFF=DFFFFFFF>43;?<2
@M06045:235:000000000-JCY5N:1:1101:26669:9585 1:N:0:CTCAGA
GTTTCGCTTGGTCATTTAGAGGAAGTAAAAGTCGTAACAAGGTTTCCGTAGGTATGTTAAGCATCGAATTCCTCTCCTATTGTGACATTTCGCTAACTTGTGATCTCAGGTGAACCTGCGGAAGGATCATTACCGAGTGCGGGCCCTCGCGGCCCAACCTCCCACCCTTGTCTCTATACACCTGTTGCTTTGGCGGGCCCACCGGGGCCACCTGGTCGCCGGTGGACGCACGTCTCCGGGCCCGCGCCCGCCGAAGCGCTCTGTGAACCCTGATGAAGATGGGCTGTCTGAGTACTGTGAA
+
CCCCCGGGGGGGGGGGGGGGGGGGGGGGGGGGGGGGGGGGGGGGGGGGGGGGEGGGGGGGGGGGGGGGGGGGGGGGGGGGGGGGGGGGGGGGGGGGGGGGGGGGGGGGGGGGGGGGGGGGGGGGGGGGGGGGGGGGGGGGGGGGGGGGGGGGGGGGGGGGGGGGGGGGGGGGGGGGGGGGGGGGGGGGGGGGGGGGGGGGGGGGGGGGGGGGGGGGGGGGGGGGGGGGGGGGGGGGFGGGGGCDGGGDGEGGCDDEGGG*CCF::>CDGDFF?G@FFG*8?D>F:5*9@F*=?FFB>FFFA
@M06045:235:000000000-JCY5N:1:1101:22046:9595 1:N:0:CTCAGA
GTTTCGCTTGGTCATTTAGAGGAAGTAAAAGTCGTAACAAGGTTTCCGTAGGTGAACCTGCGGAAGGATCATTCACAATAAGTGTTCAATGGCACTTTAAAATCCATTACCCACCTTGTGTGCAATGTAAGGAGGAGGGGTTGTCACAACCCCTCTTTCATTATACATACCAATCTTCTCTTGTTGTCTAACTTTTTGAGTATAAAAAACTCGAATACAACTTTCAACAACGGATCTCTTGGCTCTCGCATCGATGAAGAACGCAGCGTATAGAGATCGGAAGAGCACACGTCTGAACTCC
+
CCCCCGGGGGGGGGGGGGGGGGGGGGGGGGGGGGGGGGGGGGGGGGGGGGGGGGGGGGGGGGGGGGGGGGGGGGGGGGGGGGGGGGGGGGGGGGGGGGGGGGGGGGGGGGGGGGGGGGGGGGGGGGG?FGGGGGGGGGGGGGGGGGGGGGGGGGGGGGGGGGGGGGGGGGGGGGGGGGGGGGGGGGGGGGGGGGGGGGGGGGGGGGGGGGGGGGGGGDGGGGGGGGGGGGGGGGGGGGGGGGGGGGGGGGGGGGGGGGGGGGGGGGGGGGDFFFFFBFFFEDEFFFGFFFB@FFFFFFABF
@M06045:235:000000000-JCY5N:1:1101:24890:9622 1:N:0:CTCAGA
GTTTCGCTTGGTCATTTAGAGGAAGTAAAAGTCGTAACAAGGTCTCCGTTGGTGAACCAGCGGAGGGATCATTACCGAGTTTACAACTCCCAAACCCCTGTGAACATACCACTTGTTGCCTCGGCGGATCAGCCCGCTCCCGGTAAAACGGGACGGCCCGCCAGAGGACCCCTAAACTCTGTTTCTATATGTAACTTCTGAGTAAAACCATAAATAAATCAAAACTTTCAACAACGGATCTCTTGGTTCTGGCATCGATGAAGAACGCAGCGTATAGAGATCGGAAGAGCACACGTCTGAA
+
CCCCCGGGGGGGGGGGGGGGGGGGGGGGGGGGGGGGGGGGGGGGGGGGGGGGGGGGGGGGGGGGGGGGGGGGGGGGGGGGGGGGGGGGGGGGFGGGGGGGGGGGGGGGGGGGGGGGGGGGGGGGGGGGGGGFGFGGGGGGGGGGGGGGGGGGGGGGGGGGGGGGGGGGGGGGGGGGGGGGGGGGGGGGGGGGGGGGGGGGGGGGGGGGGGGGGGGGGGGGGGGGFGGGGGGGGGGGGGGG?FGGGGFFGGGFGFDFGGGGGGGGGCDDGGDDDGEF@C@BFGFFE>GFFFFFFFFFFFFBA
@M06045:235:000000000-JCY5N:1:1101:23199:9623 1:N:0:CTCAGA
GTTTCGCTTGGTCATTTAGAGGAAGTAAAAGTCGTAACAAGGTCTCCGTTGGTGAACCAGCGGAGGGATCATTACCGAGTTATCCAACTCCCAACCCCTGTGAATTATACCTTTAATTGTTGCTTCGGCGGGACTTCGCGCCCGCCGGGGACCCAAACCTTCTGAATTTTTTAATAAGTATCTTCTGAGTGGTTAAAAAAAAAAATGAATCAAAACTTTCAACAACGGATCTCTTGGTTCTGGCATCGATGAAGAACGCAGCGTATAGAGATCGGAAGAGCACACGTCTGAACCCCAGTCC
+
CCCCCGGGGGGGGGGGGGGGGGGGGGGGGGGGGGGGGGGGGGGGGGGGGGGGGGGGGGGGGGGGGGGGGGEEFGGGGGGGGGGGGGGGGGGGGGGGGGGGGGGGGGGGGGGGGGGGGGGGGGGGGGGGGGGGGGGGGGGGGGGGGGGGGGGGGGGGGGGGGGGGGGGGGGGGGGGGFGFGFGGGGGGFGGGGGGGGGGGGGGGGG8<?GC:EFGGDGGGFGGFGGGGC=C=CCCFGGF=7:CGCGCCGDDFGG=DGFEDCD*/*119*:2*0*9535)))7<>>45*.5>FF4).5:5.,)
@M06045:235:000000000-JCY5N:1:1101:9260:9632 1:N:0:CTCAGA
GTTTCGCTTGGTCATTTAGAGGAAGTAAAAGTCGTAACAAGGTCTCCGTTGGTGAACCAGCGGAGGGATCATTACAGAGTTGCAAAACTCCCTAAACCATTGTGAACGTTACCTTCAAACAGTTGCTTCGGCGGGCGGCCCGGGTCCGCCCGGTGCCCCCTGGCCCCCTAGCGGGGCGCCCGCCGGAGGAAACCCAACTCTTGATTATTATGGCCTCTCTGAGTCTTCTGTCCTGAATAAGTCAAAACTTTCAACAACGGTTCTCTTGGTTCTGGCATAGATGAACAACTCAGCGTATAGA
+
CCCCCEECGGCCCFCGGGFFFFGGFC@FGFFEEFFF<FCEF8E9E<6@FFCFGFFFCF6CF@@:@CGFFFA9AEFFCDDFFFEFFGGCCEFFFEF=AFFGGCE<,5EEFF@FFFFFCFGE,:9B?CFFFFDGGGG7:FGGG7CCBC,**>:*CCFFC,<FE*FGCB:FG@CFC<FE>EGEGGC::C8888*0;88CFGFGC7F@F@?C+09EGGG+;CFG<<:F++2:C9<+<?7C8C?<+>9>ECC*6+:::FF?FC9)*2***2****111**2;F4*=C64*/:@F)*1/9;)4.3))
@M06045:235:000000000-JCY5N:1:1101:8790:9641 1:N:0:CTCAGA
GTTTCGCTTGGTCATTTAGAGGAAGTAAAAGTCGTAACAAGGTCTCCGTTGGTGAACCAGCGGAGGGATCATTATCGAGTTCTAAACAACTCCCAAACCCATGTGAACATACCTTTTGTTGCTTCGGCGGGATCGCCCCGGGTGCCATTCAGTTGCGCCCCGGAGTCAGGCGCCCGCCAGAGGACCGAAACTCTTGTATTATTGAGAATTTCTGAGTGGATTAAACAAATAATCAAAACTTTCAACAACGGATCTCTTGGTTCTGGCATCGATGAAGAACGCAGCGTATAGAGATCGGAAA
+
CCCCCGGGGGGGGGGGGGGGGGGGGGGGGGGGGGGGGGGGGGGGGGGGGGGGGGGGGGGGGGGGGGGGGGGGGGGGGGGGGGGGGGGGGGGGGGGGGGGGGGGGGGGGGGGGGGGGGGGGGGGGGGGGGGGGGGGGGGGGGGGGGGGGGGGGGGGGGGGGGGGGGGGGGGGGGGGGGGGGGGGGGGGGGGGGGGGGGGGGGGGGGGFGGGGCFGGGGGGGGGGGGGGGGGGFGGGGGGGGGGGGGGGGGGGGDDCGGGGGGGGGCGGGGG3:FGFGFGFFFGFFFFDF>6=FFFBFBFFF(
@M06045:235:000000000-JCY5N:1:1101:7453:9643 1:N:0:CTCAGA
GTTTCGCTTGGTCATTTAGAGGAAGTAAAAGTCGTAACAAGGTCTCCGTTGGTGAACCAGCGGAGGGATCATTACCGAGTTTACAACTCCCAAACCCAATGTGAACGTTACCAAACTGTTGCCTCGGCGGGATCTCTGCCCCGGGTGCGTCGCAGCCCCGGACCAAGGCGCCCGCCGGAGGACCAACCAAAACTCTTATTGTATACCCCCTCGCGGGTTTTTTATAATCTGAGCCTTCTCTGCGCCTCTCGTAGGCGTTTCGAAAATGAATCAAAACTTGCAACAACGGATCTCTTGGTTC
+
CCCCCEECG@EGGFGGGGGGGGGGGAFGFGGCEEEFGECCGCFFGCFFGGG<8@FFGF?E?F@FECGGCC<,,@FGGCGFGFEE?DDEECGGFGFCFEFEGG<FGGGDADE<FF8<EFGDFFF<FEGGG@@:B<,F<F93B>CCCFCEDFCCC@FG:FF>FEGBF@:CF:@CFEEGGEGDEG>FFGCGGFGFG6:::CCFCGGFGGCC8:8EGGGGGEGGFGGFG+3A?9AF7FCFF@FF+2?):C*9+:9D*936>C5DD**077FC>F2**09C5*0*9**9)550555)98*98F2:)
@M06045:235:000000000-JCY5N:1:1101:8696:9645 1:N:0:CTCAGA
GTTTCGCTTGGTCATTTAGAGGAAGTAAAAGTCGTAACAAGGTTTCCGTAGGTGAACCTGCGGAAGGATCATTCATAACCAAGTGTTTTTATGGCACTTTCAAAAATCCATATCCACCTTGTGTGCAATGTCATCTCTCTGGGGGCTGCCGGCTGTCAAAAGCCGTGTGGTCACCTTTGGGATTTATATCTACTCAGAACTTTAGTGATTTTGTCTGAAACATATTATGAATACTTAATTCAAAATACAACTTTCAACAACGGATCTCTTGGCTCTCGCATCGATGAAGAACGCAGCGTAT
+
CCCCCGGGGGGGGGGGGGGGGGGGGGGGGGGGGGGGGGGGGGGGGGGGGGGGGGGGGGGGGGGGGGGFGGGGGGGGGGGGGGGGGFGGFGGGGGGGGGGGGGGFGGGGGGGGGGGGGGGGGGGGGGGGGGGGGGGGGGFGGGGGGGGGGGGGGGGGGGGGGGGGGGGGGGGGGGGGGGGGGGGGGGGGFGGGGGGGGGGGGGGGGGGGGGGGGGGGGGFCEFGGFGGGGGGGGGGFGGGGGGGGGGGGGGGGGGGFGGGGGGGGGG=CGGGFFFFGFGDFFGEFFFDF=B@FFBEF9D<F(
@M06045:235:000000000-JCY5N:1:1101:5915:9650 1:N:0:CTCAGA
GTTTCGCTTGGTCATTTAGAGGAAGTAAAAGTCGTAACAAGGTCTCCGTTGGTGAACCAGCGGAGGGATCATTACCGAGTTTACAACTCCCAAACCCCTGTGAACATACCACTTGTTGCCTCGGCGGATCAGCCCGCTCCCGGTAAAACGGGACGGCCCGCCAGAGGACCCCTAAACTCTGTTTCTATATGTAACTTCTGAGTAAAACCATAAATAAATCAAAACTTTCAACAACGGATCTCTTGGTTCTGGCATCGATGAAGAACGCAGCGTATAGAGATCGGAAGAGCACACGTCTGAA
+
CCCCCGGGGGGGGGGGGGGGGGGGGGGGGGGGGGGGGGGGGGGGGGGGGGGGGGGGGGGGGGGGGGGGGGGGGGGGGGGGGGGGGGGGGGGGGGGGGGGGGGGGGGGGGGGGGGGGGGGGGGGGGGGGGGGGGGGGGGGGGGGGGGGGGGGGGGGGGGGGGGGGGGGGGGGGGGGGGGGGGGGGGGGGGGGGGGGGGGGGGGGGGGGGGGGGGGGGGGGGGGGGGGGGGGGGGGGGGGEE<DGGGGGGFGGGGGGGGGGGGGGGGGGGGGGFBD>F?FFFFGFFEFGFFF:;@FFFFFFFF
@M06045:235:000000000-JCY5N:1:1101:14464:9652 1:N:0:CTCAGA
GTTTCGCTTGGTCATTTAGAGGAAGTAAAAGTCGTAACAAGGTTTCCGTAGGTGAACCTGCGGAAGGATCATTAACAATTCGCGCCCCGGCGTGATGCGTATACCCTGCACTTTGAGCACCTTTTATACTCCCCCCGGCGGGGCAACCCGCCGGACGGGACAACCACAAAACCCTTTGCATTAGAAGTCATGTCAGTACAAAACAAAATAAATCAAAACTTTCAACAATGGATCTCTTGGCTCTGGCATCGATGAAGAACGCAGCGTATAGAGATCGGAAGAGCACACGTCTGAACTCCAG
+
CCCCCGGGGGGGGGGGGGGGGGGGGGGGGGGGGGGGGGGGGGGGGGGGGGGEGGGGGGGGGGGGGGGGGGGGGGGGGGGGGGGGGGGGGGGGGGGGGGGGGGGGGGGGGGGGGGGGGGGGGGGGGGGGGGGGGGGGGGGGGGGGGGGGGGGGGGGGGGGGGGGGGGGGGGGGGGGGFFGGGGGGGGGGGGGGFGGGGGGGGGGGGGGGGGGGGGGGGGGGGGGGGGGGGFGGFGGFGGGGGGGGFGGGGGGGGGGGGGGGGGCCDDDGDFGFBFBFFGFB5C>FFFFFEFFFFFFFAFFF2
@M06045:235:000000000-JCY5N:1:1101:5236:9658 1:N:0:CTCAGA
GTTTCGCTTGGTCATTTAGAGGAAGTAAAAGTCGTAACAAGGTCTCCGTTGGTGAACCAGCGGAGGGATCATTACCGAGTTTACAACTCCCAAACCCCTGTGAACATACCACTTGTTGCCTCGGCGGATCAGCCCGCTCCCGGTAAAACGGGACGGCCCGCCAGAGGACCCCTAAACTCTGTTTCTATATGTAACTTCTGAGTAAAACCATAAATAAATCAAAACTTTCAACAACGGATCTCTTGGTTCTGGCATCGATGAAGAACGCAGCGTATAGAGATCGGAAGAGCACACGTCTGAA
+
CCCCCGGGGGGGGGGGGGGGGGGGGGGGGGGGGGGGGGGGGGGGGGGGGGGGGGGGGGGGGGGGGGGGGGGGGGGGGGGGGGGGGGGGGGGGGGGGGGGGGGGGGGGGGGGGGGGGGGGGGGGGGGGGGGGGGGGGGEGGGGGGGGGGGGGGGGGGGGGGGGGGGGGGGGGGGGGGGGGGGGGGGGGGGGGGGGGGGGGGGGGGGGGGGGGGGGGGGEGGGGEGGGGGFGGGGGGGGGGGGGGG?FGGGGGGGGGGGGGGGGGGGGGGGGGFBGFG=CB?BGFDFFC:@F?77>EFFFF2>
@M06045:235:000000000-JCY5N:1:1101:20392:9659 1:N:0:CTCAGA
GTTTCGCTTGGTCATTTAGAGGAAGTAAAAGTCGTAACAAGGTCTCCGTTGGTGAACCAGCGGAGGGATCATTACCGAGTTTACAACTCCCAAACCCAATGTGAACGTTACCAAACTGTTGCCTCGGCGGGATCTCTGCCCCGGGTGCGTCGCAGCCCCGGACCAAGGCGCCCGCCGGAGGACCAACCAAAACTCTTATTGTATACCCCCTCGCGGGTTTTTTATAATCTGAGCCTTCTCGGCGCCTCTCGTAGGCGTTTCGAAAATGAATCAAAACTTTCAACAACGGATCTCTTGGTTC
+
CCCCCGGGGGGGGGGGGGGGGGGGGGGGGGGGGGGGGGGGGGGGGGGGGGGGGGGGGGGGGGGGGGGGGGGGGGGGGGGGGGGGGGGGGGGFGGGGGGGGGGGGGGGGGGGGGGGGGGGGGGGGGGGGGGGGGGGGGGGGGGGGGGGGGGGGGGGGGGGGGGGGGGGGGGGGGGGGGGGGGGGGGGGGGGCFGGFGGGGFDFGGGGGGGGCEGGGGGC==FGGGGGGGFFGFGGGGGGGGGGGDGGDDCGGCGCDGD7DDGGGGGGFGFGCBFGFFFGFFFGFFFFGFF5@EFFFF2@AB)
@M06045:235:000000000-JCY5N:1:1101:7931:9661 1:N:0:CTCAGA
GTTTCGCTTGGTCATTTAGAGGAAGTAAAAGTCGTAACAAGGTCTCCGTTGGTGAACCAGCGGAGGGATCATTACCAGAGTGCCCTAGGCTCTCCAACCCATTGTGAACATACCTATCGTTCCCTCGGCGGGCTCAGCGCGCGGTGCCTCCGGGCTCCGGGCGTCCGCCGGGGACAACCAAACTCTGATTTTATTGTGAATCTCTGAGGGGCGAAAGCCCGAAAACAAAATGAATCAAAACTTTCAACAACGGATCTCTTGGCTCTGGCATCGATGAAGAACGCAGCGTATAGAGATCGGA
+
CCCCCGGGGGGGGGGGGGGGGGGGGFGGGGGGGGGGGGEFFGFGGGGGGGGGFGGGGGGGGGGGGGGGGGGGGGFGGGGGGGGGGFGGGGFGGGGGGGGGGGGGGGGGGFGGGGGGGGGGGGGGGGGGGGGEGFGFFGFEGGGGGGGGGGGGGGGGGGGGGGGGGGGGGGGGG7FEGFEEGGGD?FGGGGFGGEGGCGGGGGFFGGFGGGGGEE5CGG88EEGGDFGGGGGCCGGGGGGGGGGGGGGGGGG<<3/:CF7>F6C***7>FGGFDC@F=FF?65@F>D33)57FF49/56(8,
@M06045:235:000000000-JCY5N:1:1101:27325:9664 1:N:0:CTCAGA
GTTTCGCTTGGTCATTTAGAGGAAGTAAAAGTCGTAACAAGGTCTCCGTTGGTGAACCAGCGGAGGGATCATTACAGAGTCTTCTGAACTCCAAACCATTGTGAACATATCATGTTGCTTCGGCGGGATGCCGGGTGGACCAGCGCCCCCGTGCCGCCCGCCGGAGGCCAAACTCTTGTTTTCTAGCGGAATCTTCTGAGTCTTTATAAATAAGCAATCAAAACTTTCAGCAACGGATCTCTTGGCTCTGGCATCGATGAAGAACGCAGCGTATAGAGATCGGAAGAGCACACGTCTGAAC
+
CCCCCGGGGGGGGGGGGGGFGGGGGGGGGGGGGGGGGGGGGGGGGGGGGGGGGGGGGGGGGGGGGGGGGGGGGGGGGGGGGGGGGGGGGGGGGGGGGGGGGGGGGGGGGGGGGGGGGGGGGGGGGGGGGGGGGGGGGGGGGGGGGGGGGGGGGGGGGGGGGGGGGGGGGGGGGGGGGGGFGGGGGGGGGGGGGGGGGGGGGGGGGGGGGGGGGGGGGGGGGGGGGGGGGGGGGGGGGGGEFGGGFFGGGGGGGGGGGGGGGGGGGGGGGGGFFGFFBFFFFGFFFEDFFFFFFFFFFFFF2
@M06045:235:000000000-JCY5N:1:1101:13757:9674 1:N:0:CTCAGA
GTTTCGCTTGGTCATTTAGAGGAAGTAAAAGTCGTAACAAGGTTTCCGTAGGTGAACCTGCGGAAGGATCATTCATAATAAGTGTTTATGGCACTTCTTAAATCCATATCCACCTTGTGTGCAATGTCAGCCGTTTTCTTTATGAAAGCGGCCAAACATCAACTTATTTTTTAACTGTCTGTCTGAAAACTATTATGAATAAACAATTCAAATACAACTTTCAACAACGGATCTCTTGGCTCTCGCATCGATGAAGAACGCAGCGTATAGAGATCGGAAGAGCACACGTCTGAACTCCAGT
+
CCCCCGGGGGGGGGGGGFGGGGGGGGGGDGGGGGGGGGGGGGGGGGGGGGGGGGGGGFGGGGGGGGEGGGGGGGFGGGGGGGGGGGFGGGGGGGGGGGGGGGGGGGGGGFGGGGGGGGGGGGGGGGGGGGGGGGGGGGGGGGGGGGGGGGGGEEFGGGEGGGGGGGGGGGGGGGGGGGGGGGFGGGCGGGGGAFGGGGGGFF9EEEGFGGGGGGGGGGGGGGGGGGGGGGDGGGGGGGGGFFGGGGGGGGGGGGGGGGGGDGGGGGG36CFFFCFFFDFFFGFF>FDEFF>:FFFFAFBF.
@M06045:235:000000000-JCY5N:1:1101:10245:9689 1:N:0:CTCAGA
GTTTCGCTTGGTCATTTAGAGGAAGTAAAAGTCGTAACAAGGTCTCCGTTGGTGAACCAGCGGAGGGATCATTACCGAGTTTACAACTCCCAAACCCCTGTGAACATACCTATACGTTGCCTCGGCGGATCAGCCCGCGCCCCGTAAAAAGGGACGGCCCGCCCGAGGACCCCTAAACTCTGTTTTTAGTGGAACTTCTGAGTAAAACAAACAAATAAATCAAAACTTTCAACAACGGATCTCTTGGTTCTGGCATCGATGAAGAACGCAGCGTATAGAGATCGGAAGAGCACACGTCTGA
+
CCCCCGGGGGGGGGGGGGGGGGGGGGGGGGGGGGGGGGGGGGGGGGGGGGGGGGGGGGGGGGGGGGGGGGGGGGGGGGGGGGGGGGGGGGGGGGGGGGGGGGGGGGGGGGGGGGGGGGGGGGGGGGGGGGGGGGGGGGGGGGGGGGGGGGGGGGGGGGGGGGGGGGGGGGGGGGGGGGGGGGFGGGGGGGGGGGGGGGGGGGFGGGGGGGGGGGGGGGGGGGGGGGGGGGGGDGGGGGGGGFGGGGGGGGGGGGGGGGGGGGGGGGGDGGG>ECDGFC=6FGFFDFGBFFFFFFFFFFFF9
@M06045:235:000000000-JCY5N:1:1101:28588:9704 1:N:0:CTCAGA
GTTTCGCTTGGTCATTTAGAGGAAGTAAAAGTCGTAACAAGGTCTCCGTTGGTGAACCAGCGGAGGGATCATTATCGAAGTTACTCTTCATACCCATTTGTGAACACTACCCCATTGCCGCGTGTTGCCTCGGCGGTGAGGTCCGCGGGGGGTGGGCTGCGCTCCGGCGCCGCCCCCCCCTCCCCGGGCCCCCGCCGGCCGCGCCTTCCTCTTAATTTGCAAAGCGGCCTGTACGATCTGATTAATCTTGATAAACAAGTCAAAACTTTCAACAACGGATCTCTTGGTTCTGGCATCGATG
+
CCCCCGGGGGGGGGGGGGGGGGGGGGGGGGGGGGGGGGGGGGGGGGGGGGGGEGGGGGGGFGGGGGGGGGGGGGGGGFF@FFGGGGGGGGGGGGGGGGGGGGGGGGGGGGFGGGGGGGGGGGGGGGGFGGGGGCFFGGCGCFGGGGDGGGGGGGGGGGDGGGCGGEEGGGEGGEEECEEC*1;C88CEECEGG8:?*:C5*2/:E*208+<:<@C:FF7C9+<@FGE*5CF<7+/**2*+3*<:0<:*3<2:CGFDFG<*000CFFCFCDC676)*5>>:>C?49**9>67094)?0>2,)
@M06045:235:000000000-JCY5N:1:1101:16674:9704 1:N:0:CTCAGA
GTTTCGCTTGGTCATTTAGAGGAAGTAAAAGTCGTAACAAGGTCTCCGTTGGTGAACCAGCGGAGGGATCATTACAGAGTCTTCTGAACTCCAAACCATTGTGAACATATCATGTTGCTTCGGCGGGATGCCGGGTGGACCAGCGCCCCCGCGCCGCCCGCCGGAGGCCAAACTCTTGTTTTCTAGCGGAATCTTCTGAGTCTTTATAAATAAGCAATCAAAACTTTCAGCAACGGATCTCTTGGCTCTGGCATCGATGAAGAACACAGCGTATAGAGATCGGAAGAGCACACGTCTGAAC
+
CCCCCGGGGGGGGGGGGGGGGGGFGGFGGGGGGGGGGGGGGGGGGGGGGGGGEGFGGGGGGGGGGGGGFFGGGGGGGFGGGGGGGGGGGGGGGGGGGFGFGGGGGGGGFGGGGGGGGGGGGEGGGGGGGGGGGGGGGGGGGGGGGGGGGGGGFGGGGGGGGGGGGGGGGGGGGFGFGGGGGGFGGGGGGGGGGGGGGGFGGFGGGGGGGGGFGG7CCFGGFGGGGGGGGGGGGGEGE5C?FGGGGGCCFGGGGGGGCGGGGGGGGGGGGGGBECFD=DFFFGBFEDDFFF4FFF@3<FAF2
@M06045:235:000000000-JCY5N:1:1101:9050:9717 1:N:0:CTCAGA
GTTTCGCTTGGTCATTTAGAGGAAGTAAAAGTCGTAACAAGGTTTCCGTAGGTGAACCTGCGGAAGGATCATTAGTGATTTGCCTTCGGGCTAAACTATATCCATAACACCTGTGAACTGTTGATTGACTTCGGTCAATATTTTTACAAACATTGTGTAATGAACGTCATGTTATAATAACAAATATAACTTTCAACAACGGATCTCTTGGCTCTGGCATCGATGAAGAACGCAGCGTATAGAGATCGGAAGAGCACACGTCTGAACTCCAGTCACCTCAGAATCTCGTATGCCGTCTTCT
+
CCCCCGGGGGGGGGGGGGGGGGGGGGGGGGGGGGGGGGGGGGGGGGGGGGGGGGGGGGGGGGGGGGGGGGGGGGGGGGGGGGGGGGGGGGGGGGGGGGGGGFGGGGGGGGGGGGGGGGGGGGGGGGGGGGGGGGGGGGGGGGGGGGGGGGGGGGGGGGGGGGGGGGGGGGGFGGGGGGGGGGGGGGGGGGGGGGGGGGGGGGGGGGGGGGGGGGGGGGGGGGGGGGGGGGGGGGGGGGDDGGGGGGGGGGGGGGGGGGGGGGGGGGGGFGGFFFBGFGFFFGC@AFGFFFFFFFFFBF?A2
@M06045:235:000000000-JCY5N:1:1101:23235:9720 1:N:0:CTCAGA
GTTTCGCTTGGTCATTTAGAGGAAGTAAAAGTCGTAACAAGGTCTCCGTTGGTGAACCAGCGGAGGGATCATTAAAGAGTTGCAAAACTCCCAACCATTGCTAAACAACCACTGTTTCTTCGGCGGGTGGCCGCATGGCCGCGCGCACCCCTCTCGGGGGTGACGCACCCCGCCGGAGCACACCAAACTCTTGTCATTATTGATGCTCTGAGTAAAAAACAAAATTATTACAACTTTCAACAATGGATCTCTTGGCTCTGGCATCGATGAAAAACGCAGCGTATAGAGATCGGAAGAGCAC
+
CCCCCGGGGGGGGGGGGGGGGGGGGGGGGGGGGGGGGGGGGGGGGGGGFGGGGGGGGGGGGGGGGGGGGGGGGGGGGGGGGGFGGGGGGGGGGGGGGGGGGGGGGGGGGGGGGGFEGGGGGGGGGGGGGGGGGGGGGGGGGGGGGGGGGGGGGGGCFGGGGGGCCGGGGGGGGGGGGGGGGGGGGGGGGGGFGGGGGGGGGGGGCFCFGGGGGGGGGGGGGG=EFGGGGFFGGGGGGFFEGFGGGGGGF?FDGGCFDGGGGGC7CDCD>77@BFDGFGEFFC;5?6:7=F?FFFFFF41:1
@M06045:235:000000000-JCY5N:1:1101:23419:9727 1:N:0:CTCAGA
GTTTCGCTTGGTCATTTAGAGGAAGTAAAAGTCGTAACAAGGTTTCCGTAGGTGAACCTGCGGAAGGATCATTCATAATCAAGTGTTTTTATGGCACTTTCAAAAATCCATATCCACCTTGTGTGCAATGTCATCTCACTGGAGGTCAACGGCTGTAAAAATCCGTTGGTCACCTTTGGGATTTATATCTACTCAGAACTTTAGTGATTTTGTCTGAAACATATTATGAATACTTAATTCAAAATACAACTTTCAACAACGGATCTCTTGGCTCTCGCATCGATGAAGAACGCAGCGTATA
+
CCCCCGGGGGGGGGGGGGGGGGGGGGGGGGGGGGGGGGGGGGGGGGGGGGGGGGGGGGGGGGGGGGGGGGGGGGGGGGGGGGGGGGGGGGGGGGGGGGGGGGGGGGGGGGGGGGGGGGGGGGGGGGGGGGGGGGGFGGGGGGGGGGGGGGGGGGGGGGGGGGGGGGGGGGGGGGGGGGGGGGGGGGGGGGGGGGGGGGGGGGGGGGGGGGGGGGGGGGGGGGGGGGGGGGGGGGGGGGGGFGGFFGGGGGGGGGGGGGGGGDDDGGGGGFGFFGFGFGFDFGFFFFGFFAFD>EFF>:::2
@M06045:235:000000000-JCY5N:1:1101:2455:9729 1:N:0:CTCAGA
GTTTCGCTTGGTCATTTAGAGGAAGTAAAAGTCGTAACAAGGTCTCCGTTGGTGAACCAGCGGAGGGATCATTACCGAAGTTACTCTTCAAAACCCATTGTGAACCTTACCTCTTGCCGCGCGTTGCCTCGGCGGGGAGGCGGTGTCTGGGTCGGCGCGCCCCTCACCCGGCCGCCGTCCCCGTCCCCGTCCCCGCCGGCCGCGCCAAACTCTAAATTTACAGCGGACGGTACGTTCTGATTTACAAAAAAAACAAGTTAAAACTTTCAACAACGGATTTCTTGTTTCTGCCATCGATGAA
+
CCCCCGGGGCFFGGGGGGCE<CFGGFFGGGG6CCDEGGGFFDEGGGGCFDGFCFGGGGGCFCCCFGGGGGGF<EEFFEC@CCFFDC<C?FGDFGGGGGGDC<EFFFGGAFDAFGGCFGDEFEFGG=CEFGC8B+++@C:*@>C>FECFFFGFG7FG::BCC7<:<<FF*:8EECEE:E8:8;*;CCEECCEC>GGGG?CC*/:5:5:8E*AC?A9::ACEF?<@8*1C*12:;:C**;<+<:+2CCFFGFG3><*:592::CFCGG*0*:>?@F)))7)*1*09//*194**07<)475>A
@M06045:235:000000000-JCY5N:1:1101:23460:9736 1:N:0:CTCAGA
GTTTCGCTTGGTCATTTAGAGGAAGTAAAAGTCGTAACAAGGTTTCCGTAGGTGAACCTGCGGAAGGATCATTAATGTATATTGAATTTTATATTCTTTATCAACCCACACTGTGTACCTTTTTACTGTTGCTTCCATGGGACATGGCTCTGCCACGTCGGCCTTATGGCTGGTGAGCGCCCATGGGAGGAAAACGAAACTCTTTGTTACAATTGAAGTCTGTCTGAATTGTTTATATTAAACGTTAAAACTTTCAACAACGGATCTCTTGGTTCTCGCATCGATGAAGAACGCAGCGTAT
+
CCCCCGGGGGGGGGGGGGGGGGGGGGGGGGGGGGGGGGGGGGGGGGGGGGGGGGGGGGGGGGGGGGGGGGGGGGGGGGGGGGGGGGGGGGGGGGGGGGGGGGGGGGGGGGGGGGGGGGGGGGGGFFFGGGGGGGGFGGGDGGGGGGGGGGGGGFGGGGGGGGGGGGGGGGGGGFFGGGGGGGGGGGGFGGGGGGGGGGGGGGGGGGGGGGGGGGGGGGGGGGGGGGGGGFGGGGGGGGGGGGGGGFGGGGGGGGGGGFGGGGGGGGGGGGGFFGFGFGEFFGFFFFGF?FFFF>ED;DBF1
@M06045:235:000000000-JCY5N:1:1101:25334:9751 1:N:0:CTCAGA
GTTTCGCTTGGTCATTTAGAGGAAGTAAAAGTCGTAACAAGGTCTCCGTTGGTGAACCAGCGGAGGGATCATTACAGAGTTGCAAAACTCCCTAAACCATTGTGAACGTTACCTAAACCGTTGCTTCGGCGGGCGGCCCCGGGGTTTACCCCCCGGGCGCCCCTGGGCCCCACCGCGGGCGCCCGCCGGAGGTCACCAAACTCTTGATAATTTATGGCCTCTCTGAGTCTTCTGTACTGAATAAGTCAAAACTTTCAACAACGGATCTCTTGGTTCTGGCATCGATGAAGAACGCAGCGTA
+
CCCCCGGGGGGGGGGGGGGGGGGGGGGGGGGGGGGGGGGGGGGGGGGGGGGGGGGGGGGGGGGGGGGGGGGGGGGGGGGGGGGGGGGGGGGGGGGGGGGGGGGGGGGGGGGGGGGGGGGGGGGGGGGGGGGGFGGGGGGGGGGGGGGGGGGGGGGGGGGGGGGGGGGGGGGEGGGGGGGGGDGGGGGGGCGGGGGGGGGGGGGGGGFGGCFGGGGGGGGGGGGGGGGGGGGGGGGFGGGGGGGGG7C>GGGGGGGGGGGGGGGGGGGGGGGFFGFGFGFFFGFEFFGFFFFFFFFFBEB<(
@M06045:235:000000000-JCY5N:1:1101:24525:9757 1:N:0:CTCAGA
GTTTCGCTTGGTCATTTAGAGGAAGTAAAAGTCGTAACAAGGTCTCCGTTGGTGAACCAGCGGAGGGATCATTACCGAGTTTACAACTCCCAAACCCCTGTGAACATACCTACAACGTTGCCTCGGCGGCTCCCCGCTTCCCCGTAAAACGGGAGCGGCCCGCCAGAGGACCCAACAAACTCTGTTATTTTCAGTATCTTCTGAGTAAAAACACAATCAATTAAAACTTTCAACAACGGATCTCTTGGTTCTGGCATCGATGAAGAACGCAGCGTATAGAGATCGGAAGAGCACACGTCTG
+
CCCCCGGGGGGGGGGGGGGGGGGGFFGGGGGGGGGGGGGGGGGGGGGGGGGGGFGGGGGGGDFGGGGGGFGCFEGGGGGFGGGGGGGGGGGGGGGGGGGGGGGGGGGGGGGGGGGGGGGGEGGGGGGGGGGGGGGGGC=FGGGGCFGGGGGGGGGGGDEGGGGGGGGDGGGGGGFGGGGGGGGGGGFGGGGGGGGGFGEGGGGGGGGGGGGGGGGGEGGGGGGGGGGGGGGGGGGGGGGGCDFFCFGFGFGFGGGGGGGFGGGGGGGGGGGBFGDGBGFFFF69@@DEFFFFFFFF6>04,
@M06045:235:000000000-JCY5N:1:1101:21594:9771 1:N:0:CTCAGA
GTTTCGCTTGGTCATTTAGAGGAAGTAAAAGTCGTAACAAGGTCTCCGTTGGTGAACCAGCGGAGGGATCATTACCGAGTTTACAACTCCCAAACCCCTGTGAACATACCACTTGTTGCCTCGGCGGATCAGCCCGCTCCCGGTAAAACGGGACGGCCCGCCAGAGGACCCCTAAACTCTGTTTCTATATGTAACTTCTGAGTAAAACCATAAATAAATCAAAACTTTCAACAACGGATCTCTTGGTTCTGGCATCGATGAAGAACGCAGCGTATAGAGATCGGAAGAGCACACGTCTGAA
+
CCCCCGGGGGGGGGGGGGGGGGGGGGGGGGGGGGGGGGGGGGGGGGGGGGGGGGGGGGGGGGGGGGGGGGGGGGGGGGGGGGGGGGGGGGGGGGGGGGGGGGGGGGGGGGGGGGGGGGGGGGGGGGGGGGGGGGGGGGGGGGGGGGGGGGGGGGGGGGGGGGDGGFFFGGGGGGFGGGGGGGGGGGGGGGGGGGGGGGGGGGGGGGGGGGGGGGGGGGGGGGGGGGGGGGGGGGGDGGGGFGGGGGGGFFCDGGGGGGGGGGGGFGGGGGGF5<>CFC76@FFFFFGFFF)77:BFFF:44
@M06045:235:000000000-JCY5N:1:1101:20669:9777 1:N:0:CTCAGA
GTTTCGCTTGGTCATTTAGAGGAAGTAAAAGTCGTAACAAGGTCTCCGTTGGTGAACCAGCGGAGGGATCATTACAGAGTTGCAAAACTCCCTAAACCATTGTGAACGTTACCTAAACCGTTGCTTCGGCGGGCGGCCCCGGGGTTTACCCCCCGGGCGCCCCTGGGCCCCACCGCGGGCGCCCGCCGGAGGTCACCAAACTCTTGATAATTTATGGCCTCTCTGAGTCTTCTGTACTGAATAAGTCAAAACTTTCAACAACGGATCTCTTGGTTCTGGCATCGATGAAGAACGCAGCGTA
+
CCCCCGGGGGGGGGGGGGGGGGGGGGGGGGGGGGGGGGGGGGGGGGGGGGGGGGGGGGGGGGGGGGGGGGGGGGGGGGGGGGGGGGGGGGGGGGGGG8FFGGGGGGGGGGGGGGGGGGGGGEGGGGGGGGGGGGGGGGGGGGGGGGGGGGGGGGEEFGGGGGGGGGGGGEGEGGCEEGGGD>EGGGGCE>EGEGGGGCGGGGGGGGGGFGGGGGGGFGEDCFGGC9<EFG?EF?F?FGG+ACFFFC7CFGFGGGGGGGGFFC79CDG>>FGFFGFGF7?F4FFE@@CF??BFFB@53BF?,
@M06045:235:000000000-JCY5N:1:1101:26532:9818 1:N:0:CTCAGA
GTTTCGCTTGGTCATTTAGAGGAAGTAAAAGTCGTAACAAGGTCTCCGTTGGTGAACCAGCGGAGGGATCATTACCGAAGTTACTCTTCATACCCATTTGTGAACACTACCCCATTGCCGCGCGTTGCCTCGGCGGTGAGGTCTGCGGTGGGGCCGCGCTCCGGCGCTCCCCACCCGGGCCCCCGCCGGCCGCGCCGAACTCTTAATTTGCAAAGCGGACTGTACGTTCTGATTAATCTTGAAAAAACAAGTCAAAACTTTCAACAACGGATCTCTTGGTTCTGGCATCGATGAAGAACGC
+
CCCCCGGGGGGGGGGGGGGGGGGGGGGGGGGGGGGGGGFFGGGGGGGGGGGGGGGGGGGGGGGGGGGGGGGGGGGGGGGGGGGGGGGGGGGGGGGGGGGEGGGGGGGGGGGGGGGGGGGGGEGGGGFGGFGGGGDGGGGGGGGGGGGGGGGGGGGGGEGEGGGGGGGGGGGGGGGGGGGGGGGGGGGGGGGGGGGGGGCECFGGGEGGGGGGFFFFGG5CEGGFGGFGGGFGGFFGGGGGGGGGGGGGF=5CFGGEGGGGGGG7CFGGGDG3:CFFFGFFFGFFFFCFFFFFFFF4)9<9:
@M06045:235:000000000-JCY5N:1:1101:13946:9826 1:N:0:CTCAGA
GTTTCGCTTGGTCATTTAGAGGAAGTAAAAGTCGTAACAAGGTCTCCGTTGGTGAACCAGCGGAGGGATCATTACCGAGTTTACAACTCCCAAACCCCTGTGAACATACCACTTGTTGCCTCGGCGGATCAGCCCGCTCCCGGTAAAACGGGACGGCCCGCCAGAGGACCCCTAAACTCTGTTTCTATATGTAACTTCTGAGTAAAACCATAAATAAATCAAAACTTTCAACAACGGATCTCTTGGTTCTGGCATCGATGAAGAACGCAGCGTATAGAGATCGGAAGAGCACACGTCTGAA
+
CCCCCGGGGGGGGGGGGGGGGGGGGGGGGGGGGGGGGGGGGGGGGGGGGGGGGGGGGGGGGGGGGGGFGGGGGGGGGGGGGGGGGGGGGGGGDGGGGGGGGGGGGGGGGGGGGGGGGGGGGGGDGGGGGGGGGGGGGGGGGGGGGGGGGGGGGGGGGGGGGGGGGGGGGGGGGGGGGGGGGGGGGGGGGGGGGGGGGGCGGGGGGGGGGGGFGGGGGGGGGGGGGGGGGGGGGGGGGGGGDGFGGGGGGFGGGGFFGGGGGFGGFGGGGGGFFGFD?FFFFGFFFDDFFFFFFFFFFFBDB
@M06045:235:000000000-JCY5N:1:1101:15561:9847 1:N:0:CTCAGA
GTTTCGCTTGGTCATTTAGAGGAAGTAAAAGTCGTAACAAGGTCTCCGTTGGTGAACCAGCGGAGGGATCATTACCGAGTACTATAACTCATAACCCTTTGTGAACCTTTATACCTGTTGCTTCGGCGGCGCGCCTCCCGGGGCGTGCCCGCCGGTATCATCAGAATCTCTGTTCGAACCCGACGATATTTCTGAGTGTTCTAAGCGAACTGTTAAAACTTTCAACAACGGATCTCTTGGCTCCAGCATCGATGAAGAACGCAGCGTATAGAGATCGGAAGAGCACACGTCTGAACTCCAG
+
CCCCCGGGGGGGGGGGGGGGGGGGGGGGGGGGGGGGGGGGGGGGGGGGGGGGGGGGGGGGGGGGGGGGGGGGGGGGGGGGGGGGGGGGGGGGCGGGGGGGGGGGGGGGGGGGGGGGGGGGGGGGGGGGGGGGGGGGGGGGGGGGGGGGGGGGGGGGGGGGGGGGGGGGDGGGGGGGGGGGGGGGGGGGGGGGGGGGGGFGGGGGGGGGGGGGGGGGGGGGGGGGFFFGGGGGDGGGGGFGGGGGGGGGGGGFGGGGGGGGDGGGGGGGGGGBFF?DFGFFFGFFFFGFFF:FFBFF>FFF(
@M06045:235:000000000-JCY5N:1:1101:5961:9851 1:N:0:CTCAGA
GTTTCGCTTGGTCATTTAGAGGAAGTAAAAGTCGTAACAAGGTCTCCGTTGGTGAACCAGCGGAGGGATCATTACCGAGTTTACAACTCCCAAACCCCTGTGAACATACCTATACGTTGCCTCGGCGGATCAGCCCGCGCCCTGTAAAAAGGGACGGCCCGCCCGAGGACCCTAAACTCTGTTTTTAGTGGAACTTCTGAGTAAAACAAACAAATAAATCAAAACTTTCAACAACGGATCTCTTGGTTCTGGCATCGATGAAGAACGCAGCGTATAGAGATCGGAAGAGCACACGTCTGAA
+
CCCCCGGGGGGGGGFGGGGGGGGGGFGGGGGGGGGGGFGGGGGGGGGGGGGGGGGGGGGGGGGGGGGGGGGGGGGGGGGCFFGGGGGGGGGGGFGGGGGGGGGGGGGGGGGGGGFGGGGGGFGGGGGGGDGGGGGGGGGGGGGGGGGGGGGGGGGGGGEGGGGGGGGGEFFECGGGGGGGGFGCFFFGGFGGGGGGGGGGGCCFGGGGGGFGGGGGGGGGGGGGFGGGGGGGGGGGGG=:FGGGGGCGGGGGGGGGGGGGGGGGGGGGGGGF>CDFFGFF=DFEE@GFFFFFFFF@BFFFF
@M06045:235:000000000-JCY5N:1:1101:17936:9853 1:N:0:CTCAGA
GTTTCGCTTGGTCATTTAGAGGAAGTAAAAGTCGTAACAAGGTCTCCGTTGGTGAACCAGCGGAGGGATCATTACCGAGTACTATAACTCATAACCCTTTGTGAACCTTTATACCTGTTGCTTCGGCGGCGCGCCTCCCGGGGCGTGCCCGCCGGTATCATCAGAATCTCTGTTCGAACCCGACGATATTTCTGAGTGTTCTAAGCGAACTGTTAAAACTTTCAACAACGGATCTCTTGGCTCCAGCATCGATGAAGAACGCAGCGTATAGAGATCGGAAGAGCACACGTCTGAACTCCAG
+
CCCCCGGGGGGGGGGGGGGGGGGGGGGGGGGGGGGGGGGGGGGGGGGGGGGGGGGGGGGGGGGGGGGGGGGGGGGGGGGGGGGGGGGGGGGGGGGGGGGGGGGGGGGGGGGGGGGGGGGGGGGGGGGGGGGGGGGGGGGGGDEFGGGGGGGGGGGGGGGGGGGGGGGGGGGGGGGGGGGGGGGGGGGGGGGGGGGGGGGGGGGGGGGGGGGGGGGGGGGGGGGGGGGGGGGGGGGGGGGGGFGGGCFGGGGGGGGGGGGGGGGGGGGGGFFF*:FFFDEFFF>FFFCFFFFFFFFF>F?:(
@M06045:235:000000000-JCY5N:1:1101:28751:9856 1:N:0:CTCAGA
GTTTCGCTTGGTCATTTAGAGGAAGTAAAAGTCGTAACAAGGTCTCCGTTGGTGAACCAGCGGAGGGATCATTACAGAGTTGCAAAACTCCCAACCATTGTGAACCTACCTCACCGTTGCTTCGGCGGGTGGCCCCCACCAGGGCCGCGCCGGCCCCCGTGCTGGCAACCCGTCAGAGGACCAAAACTCTTCGTCATCACTGGCCTCTCTGAGTAACTTATACAATAAGTCAAAACTTTCAACAACGGATCTCTTGGTTCTGGCATCGATGAAGAACGCAGCGTATAGAGATCGGAAGAGC
+
[truncated: 44,917,560 more chars]
