# Supplementary material for: Effect of marigold (Tagetes erecta L.) on soil microbial communities in continuously cropped tobacco fields
Source: Sci Rep. 2022 Nov 16;12:19632. doi: 10.1038/s41598-022-23517-x (PMC9668846; doi:10.1038/s41598-022-23517-x)
Supplement: Supplementary file 3 — Supplementary Information 3. [file 41598_2022_23517_MOESM3_ESM.fq]

@M06045:235:000000000-JCY5N:1:1101:19319:1186 2:N:0:TACAGC
GTGAAAGGACTACAAGGGTATCTAATCCCGTTTGCTCCCCTAGCTTTCGCTCCTCAGCGTCAGTATTGGTCCAGGATGCCGCCTTCGCCACCGGTGTTCCTCCAGATATCTACGCATTTCACCGCTACACCTGGAATTCCGCATCCCTCTCCCAAACTCAAGCCATCCAGTATCAAGCGCAGTTCCCCGGTTAAGCCGAGGGATTTCACGATTGACTTAGTTGGCCACCTACGAGCCCTTTACGCCCAGTAATTCCGAACAACGCTTGCCCCCCCCGCATTACTGCGGCCGCTGGCCCNTC
+
CCGGGGGGGGGGGGGGGGGGGGGGGGGGGGGGGGGGGGGGGGFFCFGGGGFGGCGGGGGEGGGGGFFAF@FFGGGFGEGGGGGGGGGGGGGGGGGEGGGGFGGGFGGDGGGGGFGGGGGGGGGGGGGGGGGGGGGGGGCGGGGGGFGGGFGGGGGCGGGFGFFGGGGGGFGFGFFCGFEEC:EFGGGGG>EEG,3DFGDC5=58?CF7FGCFGGCGFFFGGF77FGGFFFFFFE>D3>A.=CG5D>DD5?B7**16/45>>((492(,89?:>FF>9((1(6<))6<((((44318(4###
@M06045:235:000000000-JCY5N:1:1101:18710:1189 2:N:0:TACAGC
GTGAAAGGACTACAAGGGTTTCTAATCCTGTTTGCTCCCCACGCTTTCGCACCTCAGCGTCAGTACCGAGCCAGTGAGCCGCCTTCGCCACTGGTGTTCCTCCGAATAGCTACGAATTTCACCTCTACACTCGGAATTCCACTCACCTCTCTCGGACTCGAGATTGCCAGTATTAGAGGCAGTTCCGGGGTTGAGCCCCGGGATTTCACCGCTAACTTAACAATCCGCCTACGTTCGGTTTACGCCCAGTAATTCCGAACAACGCTAGCCCCCTGCGTATTACCGCCGTCGTTTGCACNTC
+
BCGFGGGGGGGGGFFDGDFGEGGFGGFGGG<FFGGGFEFCEBCF7FGCGDEGG8DF@F@CCGCGGFGGGGDGC<,CDFGGGGDEEGGCFFGG8FGCFGGGFGGGGGGG9E<D,FFEG7F9B<FCGGGGGGAEFEGEFF9EAEGFG8D,D9D?ECFGGC8=FGG6EFFGFC,3EACEFFGGEEGGGFGGGGGG58D@EF>EE5CGFFFGCF58C9DGFGF++;782;DFD>E;(;))))0).)019D)1*0@4CFB>F:DF9:6,430(6)8<(-(((--30-49-299(4;0(,4<2,###
@M06045:235:000000000-JCY5N:1:1101:17250:1191 2:N:0:TACAGC
GTGAAAGGACTACCAGGGTTTCTAATCCTGTTCGCTCCCCATGCTTTCGCTTCTCAGTGTCAGTAATGGCCCAGAGACCTGCCTTCGCCATCGGTGTTCCTCCTGATATCTGCGCATTCCACCGCTACACCAGGAATTCCAGTCTCCCCTACCACACTCTAGTCTGCCCGTACCCACTGCAAGTCCGAGGTTGAGCCTCGGATTTTCACAGCAGACGCGACAAACCACCTACAAGCCCTTTACGCCCAATAATTCCGGACCACGCTCGCACCCTACGTATTACCCAGGCTGCTTGCACNAC
+
CCEFGGGGGGGGGGGGGGFGGGGGGGGGGGGGGGGGGGGGGGGGGFGGGGGGGGGGGFFGGGGGGGGGGGGGGFDGGGGGFFGGGGGGGGGGGGGGGGGGGGGGGGGGGGGGGGGGGGGGGGGGGDGGGGGGGGGGGGGGGGGGGGEFGGGGGGGGG8EFGGGGGGGDGEGGGGEF>DGCFGGFFFGGGGGGFGFDC,@5EECEGGGGGGGG4?DGAGF4CCGF4FGFFFFE@A6))9AFF=DDCBDGGF4?FFF<?9:5(4040230;:B>?22:((,53<AA()(42,3024413<###
@M06045:235:000000000-JCY5N:1:1101:12056:1306 2:N:0:TACAGC
GTGAAAGGACTACAAGGGTTTCTAATCCTGTTTGCTCCCCACGCCGTCGCGCCTCAGTGTCAGAACTCGACCAGTCGACCGCTTTCGCCCCTGGTGTTCCTCCGGATCTCTACGCATTTCACCGCTCCACCCGGAATTCCATCGACCTCTTCGAGCCTCTAGACAAGCTGTCTACCACGACCTCGCCATCGTAAGGACGGCGCTTTCACACGGCACATACGTGTCCACCTGCGCGCGCCTTACGCCCCGTAAGTCCGGCCAACGCCGGCCCCCTACGTATTACCGCGGCTGCTGGTCCCGT
+
CCGGGGGGGGGGGGGGGGFGGGGGGGGGGGGGGGGGGFGGGGCGGGGGGGGGGGGGGGGGGGGGGGCFFGGGGGGCGGGGGG:FFGGEGGGGGGGFGGGGGGGGGDEFGGGGGGGGG@FGGGGGGGGGGGGGGGG7FCFGGGGGGGGGGGFGGGGDGGGGFGCCGGGGFC,99><EGGCEEE:8CGGGGGDCF>*>+<85=*??*=<+3:A3D39DFGF4*>477:D675)1,07>EG3B@FFGC>D)9)7)*0*65;))22811((,87>(62(21()).))6,((,76>B:)4(),###
@M06045:235:000000000-JCY5N:1:1101:18912:1365 2:N:0:TACAGC
GTGAAAGGACTACTAGGGTTTCTAATCCTGTTCGCTCCCCACGCTTTCGCTCCTCAGCGTCAGTACAGGCCCAGAGAACCGCCTTCGCCACCGGTGTTCCTCCCGATATCTGCGCATTTCACCGCTACACCGGGAATTCCATTCTCCCCTACCTGCCTCTAGTCTGCCCGTATCCACCGCAGACCCACGGTTAAGCCGTGGGCTTTCACGACAGACGCGACAAACCGCCTACGAGCTCTTTACGCCCAATAATTCCGGACAACGCTTGCGCCCTACGTATTACCGCGGCTGCTGGCACCCG
+
CCGGGGGGGGGGGGGGGGGGGGGGGGGGGGGGGGGGGGGGGGGGGGGGGGGGGGGGGGGGGGGGGGGGGGGGGGGGGGGGGGGGGGGGGGGGGGEFGGGGGGGFECGGGGGGGGGGGGGGGFGGGGGGGGGGGGGGGGGGGGGGGFFDGGGGGGGGGGGGCGGGGFGGGGGGGDGGGGGGGGGGGGGGEEGEGDFGGGGGGCCGF6CFFFGGGGGDED@:C5<GGGGFBEFB?DDD;6FFFFGGGFGGGFFBG=BBFFED>6?;BBB15.0:>>BB?03<?FFA(7>F0(4-)..805###
@M06045:235:000000000-JCY5N:1:1101:9820:1388 2:N:0:TACAGC
GTGAAAGGACTACCGGGGTATCTAATCCCGGTCGCTCCCCTATCCTTCGCACCTGAGCGTCAGGTGCCAGCCAGGACACTGCCTTCGCCTTTGGTATTCCCCCGGATATCCACGCATTTCACCACTCCACCCGGAATTCTCTGTCCCTCTCTGGCCCTCAAGTCCTGCAGTCTTCGAGACGCTCTCTCGGTTTAGCCGAGAGCTGTCACCCCAAGATTGCAGCACCGCCTGCGTGCGCCTTACGCCCAACAACTCCGGACAACGCTCGCCCCCCTCGCATTACCGCGCGTGCTGGCCCCTA
+
CCD9FFFFFG,C8FB:FF+;FF9<C@CEF7+@+6@6CFGGEF,;,<FA<F,6+:99CCF@,88CF<8E,FGG8,DF7,F,6,EEG<<CCCEF,C4,?F?E<,>:++4:,A,5A+==7CFGAFAE<,A<=EGEEGCGDA>;;@FFG8EFG?D3,,@DG+38@,E,@FFG6,3,3,@8>,3*3*4?DF,26DE8*,6,?EB*4=5CCFC7C6*:C5**/+**3*94CC8:77)3(.)7;))05*0/97CD*)))1)/).235364(40443)59>0(-((((-.).,(-(,((((..(34###
@M06045:235:000000000-JCY5N:1:1101:10596:1399 2:N:0:TACAGC
GTGAAAGGACTACTAGGGTATCTAATCCTGTTTGCTCCCCACGCTTTCGTGCCTCAGTGTCAGTGCTGGTCCAGGGTGTCGCCTTCGCCACAGATGTTCCTCCCGATATCTACGCATTTCACTGCTACACCGGGAATTCCACACCCCTCTACCGCACTCTAGGTCGCCAGTATCCAATGCCATTCCCAGGTTGAGCCCAGGGCTTTCACATCAGACTTAAAGAACCACCTACGCACGCTTTACGCCCAGTAATTCCGAGTAACGCTTGCCCCCTTCGTATTACCGCGGCTGCTGGCACGAC
+
CCGGGGGGGGGGGGGGGGGGGGGGGGGGGGGGGGGGGGGGGGGGGGGGGGGGGGGGGGGGGGGGGGGGGGGGG@FGGGGGGGGGGGGGGGDFGGGGGGGGGGGGGFFGDGGGGFGGG@FGGGGGGGGGGGGGGGGGGGGGGGGGCEGCCGGGGGGCEGGGGGGGC6CEEGGGCDGGFBFGDFGFGFCFC:FGFG6DDEFCG>EF,=FGGGGG8?FGAF=+++=4*CFF>AAEFFAEEG>D>A7CGFGGDFFFG@FF?:>F?5:69(4,5))429718?7?B49A6>,(9>06?>(4(.###
@M06045:235:000000000-JCY5N:1:1101:14475:1411 2:N:0:TACAGC
GTGAAAGGACTACCGGGGTATCTAATCCCGTTCGCTCCCCACGCCTTCGCGCCTCAGCGTCAGGGACGGCCCAGCTGGCCGCCTTCGCCACGGGTGTTCCGCCTGATCTCTACGCATTTCACCACTACACCAGGCATTCCACCAGCCCCTACCGCCCTCAAGCGGTGCAGTCCACGACGACCCTCCCAGGTTGAGCCTGGGGCTTTCACGCCATGCTTACACCGCCGCCTGCGCGCGCGTTACGCCCAGTAACCCCGGACAACGCCCGGACCCTACGTATTACCTCTGCTGCTGGCCCCGC
+
CCGGGFFCFGFGGGG7FGGDFFGGCEGFGDEEGGGGGGGGGGEFGFGFGGCCFGGGGGGGGG7FGCFC:FGGGCED8FGGGGCFFDEEGCFCCGGGGGFGGGGGGGFFGGFGGFGG7FFEFGGGGFGGGFFGF7CFFFGDFFFFFFDGGGGGFECCGGG,>:B>::=BF?FFGGGGGECEGGGGFEGGGGFCGCCFG88C5?ECCG97A4=CGDGGFGFGC:C>DC35>D)43<5>5C)8>@G5C;D<F@**:*)2)(7BFFB(((,(7))-:(,3:1<)42--4)).24.),).(,1###
@M06045:235:000000000-JCY5N:1:1101:18097:1425 2:N:0:TACAGC
GTGAAAGGACTACACGGGTATCTAATCCTGTTCGCTACCCACGCTTTCGCTCCTCAGCGTCAGTTACTGCCCAGAGACCCGCCTTCGCCACCGGTGTTCCTCCTGATATCTGCGCATTTCACCGCTACACCAGGAATTCCAGTCTCCCCTGCAGTACTCGAGTTTGCCCGTATCGCCTGCAAGCCCGCAGTTGAGCTGCGGGATTTCACAGACGACGCGACAAACCGCCTACGAGCTCTTTACGCCCAGTGATTCCGGACAACGCTCGCACCCCACGTATTACCCCGGCCGCTTGCACAGA
+
CCGGGGGGGGGGGGGGGGGGGGGGGGGGGGGGGGGGGGGGGGGGFEFFGGDFGCFGGGGGGGGFEGGGGGGGGGGGGGDGGGGDGGGGCEGGG@FGGGGGFGGGGGGGGCFCCFGGGGGGGGG7FGGGGGGFDEGG@FFGG9EFCGGGGGFFG8DGGGGGGDC8FFFGGGGDCFEGGCEGGGGCGG*::CEF,?DE;CFGGD=5F6CGF1<FDDGGFG3<D3CCFG73:@)24>5>DGFFF4>C<DDCCF*00/=<?9)7;:22((-,7;560(2(4,444<>2((-(((-,4(-,).###
@M06045:235:000000000-JCY5N:1:1101:13779:1511 2:N:0:TACAGC
GTGAAAGGACTACAAGGGTATCTAATCCTGTTTGCTCCCCACGCTTTCGTGCCTGAGCGTCAGTGTCAGCCCAGGGGGCTGCCTTCGCCATCGGTGTTCCTCCGCATCTCTACGCATTTCACTGCTACACGCGGAATTCCACCCCCCTCTGCCACACTCCAGTTCGCCAGTTTCAACGGCCATTCCCAGGTTGAGCCCGGGGCTTTCACCGCCGACACAACGAACCGCCTGCGCACGCTTTACGCCCAGGAATTCCGATTAACGCTCGCACCCTACGTATTACCCCGGCTGCTGGCCCTCG
+
CCGGGGGGGGGGGFEGGGGGGGGGGGGGGGGGGGGGGGGGGGGGGGGFGFGDGGFGFFE@FGGFGGGGGGFGFGG>EGGGGGGGGFFGGGGGGEGGGGGFFGGGGGCGEFGGGGGGCEAGFFGGGFGGGGGGF@FEEGCFGGGGDEEGGGGGGGGGGFFFGGGFGGGGGGEGGGGFD>EGGDGGGGGFGGGGGG6?EGEGGDGEGFGGG>GGGGGDBDFGGDFDD5DBEFFF>EFDD9<5FFD<C@D35)7)>4*6::E>0<9(,1:0>B57?F20(.5<2:AA009>B610),(((-###
@M06045:235:000000000-JCY5N:1:1101:15393:1564 2:N:0:TACAGC
GTGAAAGGACTACCGGGGTATCTAATCCTGTTTGCTCCCCTAGCTTTCGCGCCTCAGCGTCAGTTATGGTCCAGTGCGCCGCTTTCGCCACAGGTGTTCCTCCCGATATCTACGCATTTCACCGCTACACCGGGAATTCCACGCACCTCTCCCACACTCCAGCACCACAGTTTCGCCTGCAGGCTCCGAGTTAAGCCCGGATATTTCACAAGTGACTTGTGGCACCGCCTACGCGCCCTTTACGCCCAATAATTCCGAACAACGCTCGCACCCTCTGTATTACCGCGGCTGCTTGCACTCA
+
CCGGGFGGGGGGGGGGGGGGGGGGGGGGGGGGGGGGGGGGGGGGGGFGGGGGGG:FGGGGGGGGGGGGGGGGGGGGGGGGGGGGGGGGGGGGGGGGGGGGGGGGGGGGGGGGGGGGGGGGGGFGGG>FGGGGGGGGFFG9FFGGGGGGGGGCFGGGGGGGGGGGG@DGGGGGGGGGGGGGGGFGECBEEGFGCGGGGFEGG*AGGGGDGGCFGGGGAFFC437CCCDEFFFFFFEBFGFFF?FCDF)*9;:FFFB4)2)),2((-(33>)89((32:<<9<224(41,((4()).().###
@M06045:235:000000000-JCY5N:1:1101:10545:1566 2:N:0:TACAGC
GTGAAAGGACTACACGGGTTTCTAATCCCGTTTGCTCCCCTAGCTTTCGCGCCTCAGCGTCAATACCGGTCCAGGATGCCGCCTTCGCCACCGGTGTTCCTCCAGATATCTACGCATTTCACCGCTACACCTGGAATTCCACATCCCTCTCCCGGATTCAAGCCCACCAGTATCGGACGCAGTTCCTCGGTTGAGCCGAGGGATTTCCCGTCCGACTTAGCAGGCCGCCTACGCCGCCTTTACGCACCGCACTTCCGAACAACGCTTGCCCCCCCCGTACTCCCGCGGCTCCCTGCCCACG
+
CCGGGGGGGGGGGGGGGGFGGFGGGGGGGGFGGGGFGEFGGFGGA<FGGGGGGEGFGFGDECFCGGFGEGGEFGG7FGGGEGGGGGGCEGGGGGGGGGGGCGG?FGGC<FFGGGGGGGGGGGGGCGGGGFBDFCDFGGFFGGGGGGGGG?D8FGEGECGFCC>C6CEEGGGA,34:B8=:E5EGFFFCEGEEC,B6CECCGGEFG6@++/*95953:7*27?CCDGDFF@EF:B))8/.)/@C7<)1)))))1073)-7)-(411(11>?F16226(-(--).4(-(,3-(-(324(4###
@M06045:235:000000000-JCY5N:1:1101:19694:1619 2:N:0:TACAGC
GTGAAAGGACTACTAGGGTTTCTAATCCGGTTCGCTCCCCACGCTCTCGTGCCTCAGCGTCAGTTGGCAGCCAGGTGGCCGCTTGCGCCACGGGTGTTCTTCCTGATCTCTACGCATTTCACCACTACACCAGGAGTTCCGCCACCCTCACTGCCCCTCAAGTCCCATCGTATCGGCACGCCCCGCCCGGTTAAGCCGGGCGCTTTCAGCACCGACGCACAGGACCCCCTACGCACCCTGTACCCCCAGTACTTCCGAACCACGGCTCCCCCCCACTGATAAACGCCGCGTCCTGGCCCGA
+
C9FCADAFGFGAEFCFGGGGGGGGDFDFGEGGGGGGFFGG8CFG@FFGGGFEGFFFGFGGGGGG<FGFF@EGGGDD<<@FCF7CBDFGGCEG@@+FFCEGC?CE,,5AE<FCFGGEEEFGFGGCFGGGGGCDGCFGGC?F:CC>EGC8@D8ADF@BFCEFFF;E9DA,,+6>EFC8EGE8CC*4;5:1=:CG>CF7<*=CE/=?*12<<*+09<D3)9)5C7CC<**.7>7<,7@>7>))99>**011*0****1-)-<)(.:30((()879>F(,(.))))).-9((1(-(,-2((.###
@M06045:235:000000000-JCY5N:1:1101:15332:1621 2:N:0:TACAGC
GTGAAAGGACTACCCGGGTATCTAATCCCGTTTGCTCCCCTGGCTTTCGCTCCTCAGCGTCAATATTGGTCCAGGATGCCGCCTTCGCCACCGGTGTTCCTCCAGATATCTACGCATTTCACCGCTACACCTGGAATTCCGCATCCCTCTCCCAAATCCAAGCCATCCAGTATCAGACGCAGTTCCCCAGTTAAGCTGAGGGATTTCACGTATGACTTAGTTGGCCGCCTACGAGCCCTTTACGCCCAGTAATTCCGAACAACGCTTACCCCCCCCGCATTACCGCGGCTGCTTGCCCAAT
+
CCGGGFGGGGGGGGGGGGGGGGGGFGGGGGGGGGGGGGGGGGGGGGGGGGGGGDGGGGGGGGGGGGGGGGGGGGGFFGGGGGGGEGGCFFGGGGGGGGGGGGGGFGGGFGGGGGGGGGGGGGD:FGGGGGCFGGFGGGGGGGGGDGGGGGGGGGFGGGGGG98=8DGGGGGCEFFGFGECC*:EGGGG>5DCFGCFGGG58*1DFGGGGGFFGGGDCDFGGFFFFGGDFFFFFF>A>GFF4:7*:3/*7;BFF@4<),<)(.41;612:FF:2(44;(-,46).-(72((--,))((.###
@M06045:235:000000000-JCY5N:1:1101:17109:1643 2:N:0:TACAGC
GTGAAAGGACTACCAGGGTTTCTAATCCTGTTTGCTCCCCACGCTTTCGTGCCTCAGCGTCAGGATCGGGCCAGTGAGCCGCCTTCGCCACTGGTGTTCTTGCGAATATCTACGAATTTCACCTCTACACTCGCAGTTCCACTCACCTCTCCCGAACTCAAGATCTTCAGTATCAAAGGCAGTTCTGGGGTTGAGCTCCAGGATTTCACCCCTGACTTAAAGACCCGCCTACGCACCCTTTACGCCCAGTGATTCCGAGCAACGCTAGCCCCCTTCGCATTACCGCGGCCGCTGGCACTTG
+
CCDCFAF<DEGGEFCE@E;CFEEFGCFGFEFGEECEEFGC<CFEG:FGGGFGGGEG<ACCFEG,@F8F7:+@FDFFGGGGF7+?BDFC7F=EF8,=E,@EGEGGGCFGAEF<FDGED+@E,,C?FF,?E,,FFF@F:EEC9>>DDF?DF9EGFDGGGG93@?FFFD,>CFCCFGGCFGGGCCGGCEFC,*@CCFCC;2?DD6EDFFGFGGFG48C<A88CC+CCC6<B>3>DFD>EF*>FA=CCC))1*07*:7@6?()7;1(-26(24)0:;(,.8(,-()6<3(2(31(3399??,###
@M06045:235:000000000-JCY5N:1:1101:20316:1644 2:N:0:TACAGC
GTGAAAGGACTACCAGGGTTTCTAATCCTGTTTGCTCCCCACGCTTTCGCACCTCAGCGGCAGTACCGGACCAGTGAGCCGCCTTCGCCACTGGTGTTCTTCCGAATATCTACGAATTTCACCTCTACACTCGGAGTTCCACTCACCTCTTCCGGACTCAAGATCACCAGTATCAAAGGAAGTTCCGGAGTGGAGCTCCGGGTTTTCACCCTTGACTTAAGGACCCGCCTAAGTGCGTTTTACGCCCAGCGATTCCGAGCAACGCTAGCCCCCTTCGTATTACCGCTGCGTCTGGCACTAT
+
CCF9<FFF,,CCFCDFEEFGDFFGF,EF,CFFEC,,CFDEFD7CFGGGDEGGDGFFGC@+@@:,CFFCECCFGDGFGEFFGE@F:=@FEE8EC8B<?CAEE@,BFBFCE,9,:A7FFGGAFFF9FFFGFFF<DE7F>8ADCEBFFGG??>,=,B>EECDCFGGGG,DCF,7>;D7@9,@,@FG7<@CC8>C,*?>E,DDGC5*457,,4*=*;C>C7:F+7665</5)88))/;38)*.0.9C*97)5*)))9)*)),)89??(3((3<5716>0(8(43:))-41((((-3:01)..###
@M06045:235:000000000-JCY5N:1:1101:12502:1672 2:N:0:TACAGC
GTGAAAGGACTACTCGGGTTTCTAATCCCGTTTGCTCCCCTGGCTTTCGCGCCTCAGCGTCAGTGTTGGCCCAGCAACCCGTCTTCACCTCAGGTGTTCCTCTTGATATCTACGCATTTCACCGCTACACCAAGAATTCCGATTGCCCCTTCCACACTCTAGCACTGCAGTATCACTTGGCCGTTCTGAGTTAAGCTCAGAGATTTCACAAGTGACTTACCGCGCCGCCTACGCGCCCTTTACGCCCAGTAAATCCGAACAACGCTTGGTCCCTACCTATTACCCCGGCTTCTGGCACGAC
+
CCGGGGGGGGGGGGGGGGGGGGGGGGGGGGGGGGGGGGGGGGGGGGGGGGGGGGGGGGGGGGGGGGGGFGGGGGGGGGGGGGGGGGGGGGGGGGGGGGGGDGGGGEGGGGGGGGGGGGGGGGGGGDGGGGGGECGGGGGGGGGGGGFGGGGGGGGFGGGGFFGDFGCFFGGGFGCFGGFGGGCGGGGFCFCFCC,@@A3,EFGGGGGGGFFCGGFGFGFGFDD7DG)?D5:@;E3>B3.8AFF5D>GGG<48**=?F<EFF?86;BFBDF@5:4>0(.)..-:4(-490(-.).-2(.###
@M06045:235:000000000-JCY5N:1:1101:8425:1677 2:N:0:TACAGC
GTGAAAGGACTACCCGGGTTTCTAATCCTGTTCGCTCCCCACGCTTTCGCGTCTCAGCGTCAGTACCGTACTAGAGAGCCGCCTTAGCCACGGGTGTTCTTCCTGATATCTGCGCATTTCACCGCTACACCAGGAATTCCACTCTCCTCTTCCGGACTCTAGTTTGATGGTTTCCACCGGCGTCTCGAGGTTGAGCCTCGAGTTTTCACAGCCGACCTACCAAACCGCCTACACGCTCTTTAGCCCAAATAAATCCGGACAACGCTTGCCCCCTACGTCTTACCGCCGCTGCTGGCACCTA
+
CCGGGGGGGGGGGGGDGGGGEGGGGGGGGGGGGGGEGGGGGGGGDEGGGGGFGEGGGGGGGCGGGGGGGGGGDFCFGGGCG7FGGGFFGGGGGEFFEGGAFFFGGGCFFGECG:FEGCFFFGGGGGGGGFG<8FE8FFFAECC8>FGGGCGG9BE8CEC,=@,E@F;CGDEFGGGGGC54C8CGCFF?EGGGFF<CC,BC=C@EEC@9++28*1:DDGFF4C<4/5>>>BEF>:57:35?F4**27*79=6@F=4:B6>B02((21:3>6F?>22:??038))541((42204)2(15###
@M06045:235:000000000-JCY5N:1:1101:18322:1713 2:N:0:TACAGC
GTGAAAGGAACTACCGGGGTTTCTAATCCTGTTCGCTCCCCACACTTTCGCTCCTCAGCGTCAGGTAATGCCCAGAGAACCGCCTTCGCCACCGGTGTTCCTCCTGATATCTGCGCATTTCACCGCTACACCAGGAATTCCGTTCTCCCCTGCATACCTCTAGTCTGCCCGTACCGGAAGCAGGCTCGGGGTTAAGCCCCGAGTTTTCACTCCCGACGTGACAGACCGCCTACGAGCCCTTTACGCCCAATAATTCCGGACAACGCTCCCACCCTACGTATGACTGCGGCTGCTGGCCCTT
+
CCGGGGGGGGGGGGGGGGGGGGGGGGGGFGGGGGGGGGGGGGGGGGGGGGGGFGCFFGGGGGGGGGGGGGGGGGGGGGGGGGGGGEGGGGGGGGGGGGGGG9?FFFGGGGGGGGGGGGGFGFGGGGGDGGGGGGGG<FEBFFGGGCGGGGGGFGDGEGFFGGFGGGGGGGGGGGGGDEGGFCFGC1>EGGGGCGGGFFFEEEGGGGGGC7:CF>5CBC8CFDFCCGF>>>@:0357:G3)0/:DCE)>9>F?*6/)74079960(3:B))).8:::?:42),)..)4(0(468)3(42###
@M06045:235:000000000-JCY5N:1:1101:14906:1748 2:N:0:TACAGC
GTGAAAGGACTACTAGGGTATCTAATCCTGTTTGCTCCCCACGCTTTCGTGCCTCAGTGTCAGTGCTGGTCCAGGTAGTCGCCTTCGCCACGGATGTTCCTCCCGATCTCTACGCATTTCACTGCTACACCGGGAATTCCACTACCCTCTACCGCACTCTAGGTCGCCAGTTTCCAATGCCATTCCCAGGTTGAGCCCAGGGCTTTCACATCAGACTTAACGAACCACCTACGCACGCTTTACGCCCAGTATTTCCGAGTAACGCCTGCCCCCTTCGTATTACCGCGTCTGCTGGCCCTAC
+
CCD?FFGFEFFGGGGGGGGGGGGGGGGGGGGGGGGGGGGGGGGGGGGGGGFGGCFGGGGGGGGFCGFFGGGGGGFCFGGGGEGGGGGGGGGGG>FFGGGG<FECF=BFGGFGGGGGGGFGGGEGFFGGGGFGFGDCF=<FGGGDGGGG?GCFGEDGGGFG,>9EFCEGC6DCFAGGGGGGF6AAGCECGGGGG6FGGDGFG>C@EGGGFGFCD*7D6F8C8558DD<)86F@?E>>BGE>F6C/3)1>C;9*2/16745<1A>?6(418))3;>??FF7?>2696990,(,4<)(((-###
@M06045:235:000000000-JCY5N:1:1101:19347:1789 2:N:0:TACAGC
GTGAAAGGACTACACGGGTTTCTAATCCTGTTTGCTCCCCACGCTTTCGCGTCTCAGCGTCAGTACCGTCCCAGCGAGCTGCCTTCGCCATTGGTGTTCCTCCTGATATCTGCGCATTTCACCGCTACACCACGAATTCCACTCGCCTCTTCCGGACTATAGCTCGACAGTTTCCACCGGCATTCCAGGGTTGAGCCCTGGACTTTCACAGCAGACTTACCGAGCCGCCTACACGCCCTTTACGCCCAATGATTCCGGACAACGCTTGCCCCCTACGTATTACCCAGGCCGCTGGCACATA
+
CCFGGGGGGGGGGGGGGG@;EGGCGFGGGGGGGGGGGGGGGCGGECFEEFDFGEEGGGGEEGGGGGGGGG@FGFGGGGGC@EC9EFGGGGGGGGGGGGD,CFECCFFG9FGGGGGCEGGFGFABFECFFFGG+@@FFGGGGGGGGGGGGGEGFG>EGG,,@;@3>B6E55EFFFGGGGGGCGE9FC;>F5FG5>CGF*,44AFGGGGGCF77<07CF+:02:*7CD35B)).475>39>FF47<57D<97667@FA63.>>F((,,(,7)0,4(4:(,8:?99)(.(-(((-(((3(.###
@M06045:235:000000000-JCY5N:1:1101:22393:1838 2:N:0:TACAGC
GTGAAAGGACTACCCGGGTTTCTAATCCTGTTTGCTCCCCACGCTTTCGCACCTCAGCGTCAGAATCCACCCAGATCGCCGCCTTCGCCACTGGTGTTCCTCCCGATATCTACGAATTTCACCTCTACACCGGGAATTCCGCGATCCTCTTTGGTACTCAAGCTCTGCAGTTTCGGATGCACTTCCTTGGTTGAGCCGAGGGATTTCACATCCGACTTGCGGCGCCGCCTACGTGCGCTTTCCGCCCAAACATTCCGGACAACCCTAGCCCCCTACGTATTACCGCGGCTGCTGGCACGTT
+
CCGCGGGDGGFFGFGGGGFFGGGGFGFGGGGGGGFGGGGGGGGGGFGGGGGGGAEFGGGFGGE,C,E@AFFCEEGEEFGG@EGEGGGGGEGG=FGFGGGEDFEGEGGGGGGGFGF@FFGGGF9,?AEGFGA7:CF@DFGDFE8CEGGGGGGGDCGGEGG;EEFBFGCFFGFGGCCE8BCECFF<FFFFD,DE8C8FF5C*=*=86CE+<C1>D<C):8BG)/))95)877)(())0)9;@5*011.93*)).*9@A:B35(.((4<((7.84(4(((.)649A9:9((-(4().(41<###
@M06045:235:000000000-JCY5N:1:1101:17872:1848 2:N:0:TACAGC
GTGAAAGGACTACCCGGGTATCTAATCCTGTTCGCTCCCCACGCTTTCGCTCCTCAGCGTCAGTACCGGCCCAGAGTGCCGCCTTCGCCACCGGTGTTCCTCCTGATATCTGCGCATTTCACCGCTACACCAGGAATTCCGCACTCCCCTACCGGACTCAAGTCATAGCAGTATCGAGTGGCGTCTCCGGGTTGAGCCCGGAGTTTTCACACCCGACTTGCCAAACCGCCTACGAGCTCTTTACGCCCAACAAATCCGGACAACGCTCGCCCCCTACGAATTACCGCGGCTGCTGCCCTGC
+
CCGGGGGGGGGGGGGGGGGGGGGGGGGGGGGGGGGGGGGGGGGGGGGGGGGGGGGGGGGGGGEGGGGGGGGGGGDFGGGGGGGGGGFGGGGGGGGGGGGGGGGGGG9EGGFCFGGGGDGGGGGGGGGGGGFGDEGGCFCGGCEGGGGGGGGCGG>EGGFE8EFGGGGFDGGGFFGGGFCBECCEG*=F8EE:C3<E6CFGG5?/CF7<CGGG785D@)87FG:4CD5))004:5B@E<:*9F7**5)>*)).*>4342<)(413,,(-)5>0-7(,1,(.(:44A(1160--,54,,(###
@M06045:235:000000000-JCY5N:1:1101:12684:1849 2:N:0:TACAGC
GTGAAAGGACTACTCGGGTTTCTAATCCTGTTCGCTCCCCACGCTTTCGCTCCTCAGCGTCAGTATCGGCCCAGAGACCCGCCTTCGCCACCGGTGTTCCTCCTGATATCTGCGCATTTCACCGCTACACCAGGAATTCCAGTCCCCCCTGCCGAACTCCAGTGATGCCCTTATCGACCGCACGCCCACAGTTAAGCTGCAGGTTTTCCCGGCCGACGCGCCCCACCGCCTACGAGCTCTTTACTCCCAATAATTCCGGACACACCTCGCCCCCTACCTGTTTCCGCGGCTGCTGGCCGCA
+
CCGGG9FGGGGGGGGGGGGEGGGGGGGGGGGGAFGGGGGGGGGGGGGGGGDGGGGGGFGGGGGGGGGGEGGGGGFFGGF==FGGCGGGGGGGGGGGGFGGAFGGGGGGGFGFGDEGGGFGCGC7FC7FFGA+AFC@FCFGGF=8,@DECGFGGG>CEC>CFEEBFG,@>4,@6;E8>EG**/?C8FGEG53+2+?+?7CCCC*CCG:E+2//581).))))/)75CC>D).-4)<35<?=?=*:**2>0)7):/0)1(7014(((((()05-9>96:(.4<))-.((7(3(-2,8014###
@M06045:235:000000000-JCY5N:1:1101:22393:1865 2:N:0:TACAGC
GTGAAAGGACTACTAGGGTTTCTAATCCTGTTTGCTCCCCACGCTTTCGAGCCTCAGCGTCAGTTACAGTCCAGAGAATCGCCTTCGCCACTGGTGTTCTTCCTAATCTCTACGCATTTCACCGCTACACTAGGAATTCCATTCTCCTCTCCTGCACTCTAGACTTCCAGTTTGAAATGCAGCACCCAAGTTGAGCCCGGGTATTTCACATCCCACTTAAAAGTCCGCCTACGCTCCCTTTACGCCCAGTAAATCCGGACAACGCCCGCCACCTACGTATTACCGCGGCTGCTGGCCCTCC
+
CCGGGGGGGGGGGGDGGGFGGGGGGGGGGGGGGGGGGGGGGGGGGGGGGFGGGGGGGGGGGGGGGGGGGGGGGGGGGGGGGGGGGGGGGGGDFGGGGGGGGGGGGGGGGGGGGGGGGDGGGGGGGGGGGGGGGGGGGGGGGFEEGGGFGGGGGGGGGGGGGGCGGGDGGGGFDGGGGFFGGGGGFDGGGCEFCFFGGGGG>;EG:CEA;ECF*7;FFGFGGFGGGGGFFDFB@>;>?GFFFFG49AC5CAFFF+:=E0).20=0(,-1>>E?8::BF4):(64<:BF(9>>:2421(-###
@M06045:235:000000000-JCY5N:1:1101:22951:1913 2:N:0:TACAGC
GTGAAAGGACTACAAGGGTATCTAATCCTGTTCGCTCCCCATGCTTTCGCTCCTCAGCGTCAGTTAATGCCCAGAGACCTGCCTTCGCCATCGGTGTTCCTCCTGATATCTGCGCATTTCACCGCTACACCAGGAATTCCAGTCTCCCCTACATCACTCTAGTCTGCCCGTACCCACCGCAGATCCGGAGTTGAGCCCCGGACTTTCACGGCAGACGCGACAAACCGCCTACGAGCTCTTTACGCCCAATAATTCCGGATAACGCTTGCGCCCTACGTATTACCGCGCCCGGTTGCACCTG
+
CCCCEFECDFGFGG9FCFGGGGGFGGGGGFGGGGD@FGFCCFADGFCGGGBFGFEGGGGFC@FGFG<FFGFEC@EFFGC8:F<<<FFEGDCFGGGGEFGG9FFG<FGGGGGGGDGEG>FGGFFCFCGGFF<BECCEEFGGFGGG;EE?EGFEGGGGGGGFGCEF;DECC6EGGGGGGGEEECE,@AFB+*6D;F8@CF5C=?EEGGGGGF*?C4?C>DBDD<C55C3>>5@F?307:>F?=@GDG>DCF476*98662B3<))-4((,0084>10,-(,43<<4(-4((((((,-4).###
@M06045:235:000000000-JCY5N:1:1101:22967:1917 2:N:0:TACAGC
GTGAAAGGACTACCGGGGTTTCTAATCCTGTTTGCTCCCCACGCTTTCGCGTCTCAGCGTCAGTACCGTCCCAGCGAGCTGCCTTCGCCATTGGTGTTCCTCCTGATATCTGCGCATTTCACCGCTACACCAGGAATTCCACTCGCCTCTTCCGGACTCGAGCTCGACAGTATCCACCGGCATTCCAGGGTTGAGCCCTGGACTTTCACAGCAGACTTACTGAGACGCCTACACGCGCTTTACGCCAAATAATTCCGTACAACGCTTGCCCCCTACGTATTACCGCGGCCGCTGGCACTAA
+
,BADGFGGGGGFF@FGDGCFEGGGGGGGGEFFGGGGGGGG<CGCCFFGGGDEFEDFCFGFG7CFFGGGF7FGAECEC=CCFGGFGGFGGGGFABFDFFDG,EFGFFGGGAFEGGGGG:FGGGGGG7FGGGGFFCG8DDGGGGFFFC@EGF@>A76CECCFEED*@C:*8BF,6DEFFFE85CEFC7;;8BCGEG8FGC*=89CFCGFCF:CF4CF<)1+:+112+2:B:.71(8;D)><@F*>DGF)>*787**169)8@?F?(1:0(09?691(4(42:02:<6((44(,(37(444###
@M06045:235:000000000-JCY5N:1:1101:15398:1922 2:N:0:TACAGC
GTGAAAGGACTACCGGGGTTTCTAATCCTGTTTGCTCCCCACGCTTTCGCACCTCAGCGTCAATATGTGTCCAGTGAGTCGCCTTCGCCACTGGTGTTCTTCCGAATATCTACGAATTTCACCTCTACACTCGGAATTCCACTCACCTCTCCACAATTCTAGCGATGCAGTCTTAAAGGCAGTTCCGGAGTTGAGCCCCGGGCTTTCAACTCTAACTTACAAAGCCGCCTACGTGCGCTTTACGCCCCGTAATTCCGAACAACGCTAGCCCCCTCCGTATTACCGCGGCCTTTGGCACGGC
+
@8CGG9-E<FGDDCFGEE@6B,,,CCC@FGFF@EEFE,C@8+CCC@FGG@B@@CC,:FFGCFCEGGFFAFA<FG9@FFGGGGGCE<FGGGGGGGGGGGGGGGGGG>FFFGGGGGG8DGGGGGFFFGGGGGGFFCGC@FG9;EGGFFFGGG?>FFGGGGGGGGCEGFECFEGGFGFGGFFGCEGGGG68>EGB998<DFD5C5:/==?,,4,*4=DGF=??F76**>CA)8>@;;).5CB>F=C<<:<))8>3*6*::15542(4>:?())73968:(4,.(-69:43(--().6()).###
@M06045:235:000000000-JCY5N:1:1101:21535:1931 2:N:0:TACAGC
GTGAAAGGACTACCAGGGTATCTAATCCTGTTTGCTCCCCACGCTTTCGAGCCTCAGCGTCAGAAATGTTCCAGAGCGCCGCCTTCGCCACCGGCCTTCCTCCCGATCTCTACGCATTTCACCGCTACACCGGGAATTCCGCGCTCCTCTCCCATCCTCTAGCTGAACAGTCCCCTCTGCACTTTCCAGGTTAAGCCTGGAGATTTCACGGAGGGCTTATCCAACCGCCTACGCTCCCTGTACGCCCAGTAAATCCGAACAACGCTTGCCACCTTCGTATTACCGCGGCCGCTGGCACAAA
+
CCGGGGGGGGGGGGGGGGFGGGGGGGGGGGGGGGGGGFGEGGGGGEGGGGGGGFGFGGGGGGGGGFGGFGGGGFGGGGGGEGGGGGGGGGGGGGGCFGGGEGGGGDFCFGGGGGGGGGGGGGGGGGGGGGFFC@FCCGGGFEBE@CGGGFGGGGGGGGEGGFFGCF9DGFGFD6D8*?DEFGGFGGFC9FF?FBFGGGC5A@FD,<FFGG*>)9<DF4;DG7DFGGGDFF3((87>>FF?FFGGGFGGDFFF7@@B)(<BF?BFFF0:3?*5?04>BF71:4))(,(-4(--2(48(5###
@M06045:235:000000000-JCY5N:1:1101:19388:1983 2:N:0:TACAGC
GTGAAAGGACTACCAGGGTTTCTAATCCCGTTTGCTCTCCTGGCTTTCGCGCCTCAGCGTCAATGCCGGTCCAGGATGCCGCCTTCGCCACCGGTGTTCCTCCAGATATCTACGCATTTCACCGCTACACCTGGAATTCCGCATCCCTCTCCCGGATTCAAGCCTGCCAGTATCGGACGCAGTTCCCGGGTTGAGCCCGGCGATTTCACGTTCGACTGAACAGGCCGCCTACGCGCCCTTTACGCCCGGTACTTCCGAACAACTATTGCTCCCGCTGCACTACTGCGGCTGCTGCCACGAT
+
6CEGFE<FGGDFE<FC;CCC,C9FEEFGFGGGGF@FF,CEFCCFCEEEEE:CF@FFFFEE7:@,CFGC7+@FGGDDCEFFGE:BFEFGECCFCCC>+CEFE,E<E9F<AEEEG<FEGGGGGGGGGGGGFCGFCFCCDFBG8CEEC,D=,33>D7E6CC?7EEF?DGGC,@DG9,3CC5*>>E;<:>DCGGGGC,C>EGCE*38*=*4+=>C75CFGD)/76**1*9)7>35:(77)8)089/:<*09)))))219)03)<((4)(-.:4*9)4(((,(,497().4196(,4),)().###
@M06045:235:000000000-JCY5N:1:1101:11876:2000 2:N:0:TACAGC
GTGAAAGGACTACTCGGGTATCTAATCCTGTTTGCTCCCCACGCTTTCGCGTCTCAGCGTCAGTCGCCGTCCAGAAAGCCGCCTTCGCCACCGGTGTTCCTCTCGATATCTACGAATTTCACCTCTACACCGAGAATTCCGCTTTCCTCTCCGGAACTCAAGCCTTGCAGTTTCGAGTGCACTTCCTGGGTTGAGCCCAGGGCTTTCACACCCGACTTGCGAGGCCGCCTACACGCGCTTTACGCCCAGTCATTCCGAACAACGTTTGAACCCTCTGTCTTACCGCGGCTGCTGGCACATT
+
CCGGGCGGAEGGGGGGGGGGGGFGGGGGGGGGGGGGGGGCEGFGGGGGGGGGGGGGGGGGGGGGGGGGGGGGGFGGGGGGGGGGGGGEEGGGGGGEEGGGGGFGGGG@FFEGGFGEFGFGGGGEFFGGGGG>FGGGGGGGGGGGGGGGGCBD@EGGGGGGEGGFFF?DC3EBEEGGFFF73>FDGC?DFGGGGGFGGGFFGGD@CFFEGFGGDDDC>G=C5)>CDFDF0)7(275;B5)73=C3C>)596*9:FF9@6>EFBFF08?:**9:8<(3:A<9<243:B9>9;90>)(248###
@M06045:235:000000000-JCY5N:1:1101:14700:2040 2:N:0:TACAGC
GTGAAAGGACTACAAGGGTATCTAATCCTGTTCGCTCCCCATGCTTTCGCTCCTCAGCGTCAGTTACAGCCCAGAGACCTGCCTTCGCCATCGGTGTTCCTCCTGATATCTGCGCATTTCACCGCTACACCAGGAATTCCAGTCTCCCCTACTGCACTCCAGCCTGCCCGTACCCACTGCAGACCCGGGGTTGAGCCCCGGGCTTTCACAGCAGACGCGCCAAACCGCCTACGAGCTCTTTACGCCCAATAATTCCGGATAACCCTCGCGCCCTATGTATTACCGAGGCGGCTGGCACAGC
+
CCEGC9FCEFGFGGFCFG@CGGFGGGGGGCFGG:FGGGGGGGGGFEEF7FFGGGGGGGGFFGGGGGGCFGFF?CFGCFGFGGCGGG7CGEGGGGGDGEG9,C=FFDCFGGFCFGGGGGCFFGG@GC7FGFFGGG<FGGGGGGGGGGGGGGGFGFEFFGGFFGG6,8B3@CCCCEGGGF?EFF76:CBC>CB**?CGCCG5:*?EF,A9:==78;DF5<)):35*>GGF8)8?:E:>)>=*9*:9DDDD*0)67=4549:0(6>(4(,(.)0-3-,)).-6)).)((((((-(((3804###
@M06045:235:000000000-JCY5N:1:1101:17330:2092 2:N:0:TACAGC
GTGAAAGGACTACCCGGGTTTCTAATCCTGTTCGCTCCCCATGCTTTCGCTTCTCAGTGTCAGTAATGGCCCAGAGACCTGCCTTCGCCATCGGTGTTCCTCCTGATATCTGCGCATTCCACCGCTACACCAGGAATCCCAGTCTCCCCTACCACACTCTAGTCTGCCCGTACCCACTGCAAGTCCGAGGTTGAGCCTCGGATTTTCACAGCAGACGCGACAAACGCCCTACAAGCTCTTTACCCCCACTAATTTCGGACAACGCTCGCACCCTAAGTATTACCACGGCTGCTGGCACGCA
+
CCGGGFGF@FGGGF,CC@FFGGGGGGGGFFCGGGGGGDGFGG@FCGGC:@C8@CFFFGCFCGAFGGFEFFFFFCEFFE,C@8FGAF@@@CCFFFCFGGGGFG?ECF,C9FFGCFCFEGC,EFG>EF7FEFG7<4A==,,8AFF9,EF8>?DDF83>>D?9AF3>EEF9,8CG63=>@CC,E7,EC7@:>5>,8,4@6,4@EDE8FGG7,+59DCF*02):CCCFF*)2:B)83*;500;A8A774577))))0/*.7())41((-(-(0))414.((.)-6-)4).(((((().,,1.###
@M06045:235:000000000-JCY5N:1:1101:15483:2109 2:N:0:TACAGC
GTGAAAGGACTACTCGGGTATCTAATCCTGTTTGCTCCCCACGCTTTCGTGCATGAGCGTCAGTGCAGGCCCAGGGGATTGCCTTCGCCATCGGTGTTCCTCCGCATATCTACGCATTTCACTGCTACACGCGGAATTCCATCCCCCTCTGCCGCACTCCAGCGATGCAGTCACAAATGCAGTTCCCAGGTTAAGCCCGGGGATTTCACACCTGTCTTACATCACCGCCTGCGCACGCTTTACGCCCAGTAATTCCGATTAACGCTTGCACCCTACTTATTACCGCGGCTGCTGGCACCCC
+
CCGGGGGGGGGGGGGGGGFGGGGGGGGGGGGCGGGGGGGGGGGGGGGGGGGGGGFGGGGG>EEGFGGGGGGGGGGGGGFGGGGGGGGGGGGGFGGGGGGGGGGGGGGGFFGFGGGGGCGGFGGGGGGGGGGGGDDGG8FDGGFFFGGGCDF?BCG>GGGG@FGGDGGGGF96EEGGGGFCCGGFGGGFGGGGEFCCBFGCCE5C6CGGGGGD>6CDFG+@7+@>FFCE3AA?>F>5)7>3;@D/7@53CFF4C*=<F15::))-28:6>FF?<?BB)4<9<94<:B0199((44(((.###
@M06045:235:000000000-JCY5N:1:1101:14668:2120 2:N:0:TACAGC
GTGAAAGGACTACAAGGGTTTCTAATCCTGTTTGCTCCCCTAGCTTTCGCGCCTCAGCGTCAGTTGTGGTCCAGTGCGCCGCTTTCGCCACAGGTGTTCCTCCCGATATCTACGCATTTCACCGCTACACCGGGAATTCCACGCACCTCTCCCACACTCCAGCACGGCAGTTTCGCCTGCAGGCTCTGAGTTTAGCCCAGAGGTTTCACAGGTGACTTACCGCACCGCCTACGCGCCCTTTACGCCCAATAATTCCGAACAACGCTCGCCCCCCTCGTATTACCCCGGCTGCTGGCCCCTA
+
CCGGGGGGGGGGGGGGGGGGGGGGGGGGGGGGGGGGGGGGGGGGGGGGGGGGGGGGGGGGGGGGGGGGGGGGGGGGGGGGGGGGGGGGGGGGGFGGGGGGGGGGGCFEGGFGGGGGGGGGGGGGGGGGGGGGGEDGGGGGGGEGGGEGGGGGFFFGGCFGGGGGGGCC58DCFGECGGFFGC6C18CFCFGG,BB?CFF5CC*AFGGGG:FGGF>FACCC;7D)C<CBFFFBFF5BDD7?F4:*9>5C5>:?7@?>F::@0<F6>022B@3>FF94(((.469)((-,(,1(.).4(4###
@M06045:235:000000000-JCY5N:1:1101:17097:2127 2:N:0:TACAGC
GTGAAAGGACTACTCGGGTATCTAATCCTGTTCGCTCCCCACACTTTCGCTCCTCAGCGTCAGGTAATGCCCAGAGAACCGCCTTCGCCACCGGTGTTCCTCCTGATATCTGCGCATTCCACCGCTACACCAGGAATTCCGTTCTCCCCTGCATACCTCTAGTCTGCCCGTATCGGAAGCAGGCTCAGGGTTAAGCCCTGAGTTTTCACCCCCGACGTGACAGACCGCATCCGATCCCTTTACTCCCACTAATTCCGGCCAACGCTCGCACCCCACGTATTACCGACGCTGCTTGCTCTAG
+
,8<FFFGGGGF8EFGGCGFGGGGGFGGGGGGGGF@FGGGGGG7FFGGGGEDEFF8@@FFGFG>AFFGGGGGE,9@F<FFG@C+B?FEECE@DE:++B,?EAF8EFEGGGFGGGGGGEGGECAE7FG7FGDG<FGFG<FGGGGFDFFG8CE68=FCF=EDAE;7E;@FEFGECCCC6+BE5,3:C,@9>8DEGG9;DG5,4,DFGFEC:E7:<CD48BD)7<@7**:/=)))/6;))07?FF*2*:@G5*0/9799499))(4:(66((07>B6(4((,3244443((-((-(.).1)6###
@M06045:235:000000000-JCY5N:1:1101:19460:2136 2:N:0:TACAGC
GTGAAAGGACTACTAGGGTTTCTAATCCTGTTTGCTCCCCGCGCTTTCGCACCTCAGCGTCAATCTTCGTCCAGGACAGCGCCTTCGCCACTGGTATTCCTCCCGATATCTACGAATTTCACCTCTACACCGGGAATTCTCTGTCCCCCTCCGAGATTCAAGCGACACAGTTCGGGATGCACTTCCAGGGTTGAGCCCTGGGCTTTCACATTCCGCTTATGCCGCCGCCTACGTGCGCTTTACGCCCAATGATTCCGAGCAACGTTTGCACCCTCCGTATTACCGCGGCTGCTGGCACACA
+
CCFGGGGGGGGGGFGGGGFGGFFGGGGGGGGGGGGGGGGGGGGGGGGGEEEGCFGGGGGGGGGGGGFFGFFGGGGGGGGGGGGGGGGGGEFFGGGFGGGGGGCGGG7F@FGGGFEGGFGGCGGGGGGGGGGGGG7@EFFFFGGFFFGGGGEBEEGGGGGGGCGGGGGGF>EFCE>ECEGEGGGFFGGGGGFG>F8FFFGGC:CFCGGGGGGGGFFD>CDGFGGDGCD>>BBFFFFFFGFEF?C/C>953:FB76@<?:5:(1:6??B18*9:::14>2143><919329>>?FFB6:)###
@M06045:235:000000000-JCY5N:1:1101:19165:2142 2:N:0:TACAGC
GTGAAAGGACTACACGGGTTTCTAATCCTGTTTGCTCCCCTAGCTTTCGCGCCTCAGCGTCAGTTGTGGTCCAGTGAGCCGCTTTCGCCACAGGTGTTCCTCCCGATATCTACGCATTTCACCGCTACACCGGGAATTCCACTCACCTCTCCCACACTCCAGCACGGCAGTTTCTATAGCAGACTCTGAGTTGAGCCCAGAGATTTCACTACAGACTTACCGCACCGCCTACGCGCCCTTTACGCCCAATAATTCCGAACAACGCTTGCACCCTCTGTATTACCGCGGCTGCTGGCACCAC
+
CCCFFAFFGGGGGCEGGGF@FGGGGGGGGGGGGGGFGFGGGGGGFFGFGGCFGGGGGGGGGGGG9,EFCFGGGG<<FGGFGG+FFGGGGGGGGGGGFGGGGGGGGGGC@FCEGFGEGGFFGA,@FEGGGGGEGGGGFD<FDG9>3B,@EDDFFGGGGGG?FGC?C8BCGGFFCG:F9@CGA7@@:8;>,?ED92D?8>EFGGG9E7?,1BC46*@FF=8:6CD<D9:3:BD@F>);35.<)@GCD5>DG5??DFF2@6DFFBFFF0?BF==?FBF?>FADD<A<?9B(497B?>5((.###
@M06045:235:000000000-JCY5N:1:1101:22616:2195 2:N:0:TACAGC
GTGAAAGGACTACAAGGGTTTCTAATCCCGTTTGCTCCCCACGCCTTCGCGCCTCAGCGTCAGGGTAGGCCCAGAGTCCCGCCTTCGCCACCGGTGTTCCTCCCGATCTCTACACATTTCACCGCTACACCGGGAATTCCAGACTCCTCTGCCTCCCTCAAGAACACCAGTTTCGGCCGACTCCTCCGGGTTGAGCCCGGAGATTTCACGACCGACTTGGCGTCCCGCCTACGCGCCCTTTACGCCCAGTGATTCCGAGCAACGCTTGCCCCCTCTGTCTTACCGCGGCTGCTGGCACGGA
+
CCGGGGGGGGGGGGGGGGFGGGGFFGGGGGGGGGGGGGGGGGGGGGGGGGGGGGGGGGGGGGGGGGGGGGGGGFGGGGGGGGGEGGGGGGGGGGGGGGCGCFEFDGGGGGFFGGGGGGGGGGGGGGGGGGFGGDGEGGGGGAFGDGGGGGFFFFGGGGDGGGGFGGGGGGGGFFGGGGGE>5CGFGCC8CGGG?EFFGEGGC*=CE?FGGGGDGDDB3/CGGGGGG/<B>;13>>B@G>?F?D*9BGCF:*106@<FF>E97337124@FFF2(4:,)6:A<<B(((-42(().(4:<###
@M06045:235:000000000-JCY5N:1:1101:11665:2205 2:N:0:TACAGC
GTGAAAGGACTACCAGGGTATCTAATCCTGTTTGCTCCCCACGCTTTCGCACCTCAGCGTCAGTATCGGGCCAGTGAGCCGCCTTCGCCACTGCTGTTCTTGCGAATATCCACGAATTTCACCTCTACACTCGCAGTTCCACCCACCTCTCCCGAACTCAAGGCTCTCAGTACCAAAGGCAGTTCTGGAGTTGAGCGCCAGGCTTTCACCCCTGACTTAAGCGTCCGCCTACACACCTTTTAACCCCCATGAATCCGGATAACGCTTGCACCCTCCGTATTACCTCTGCTGCTGGCACCCT
+
8@C@,,EEFGGGFE@,;,CFGCE<FGCDF9<FGGAEFDGC,F:B@@EEFG,@FFFF8E78@F@6EAE7CFEE:F,C@FFFGGG7CFF,F,F=A,<CCAFFFGGGG7@<<F,AEG74,+:FDEGFGGGGFF?FDCE+CDFGFF,37@B,DFGGF@+@CEF8,E8>4DFFE,3@,,,,,86>,4@;::,6,76@,>@>1=C5:D*08A?CF*=5774C8:C+8+)2C<85>)=;(;=>B*/1/+;+*0*))0)**//55>:5?)527(-2>?42:(,4>(((,)-.).)5><?<>)((,.###
@M06045:235:000000000-JCY5N:1:1101:16587:2230 2:N:0:TACAGC
GTGAAAGGACTACTCGGGTATCTAATCCTGTTTGCTCCCCACGCTTTCGCTCCTCAGCGTCAGTTACTGCCCAGAGACCCGCCTTCGCCACCGGTGTTCCTCCTGATATCTGCGCATTTCACCGCTACACCAGGAATTCCGTGTTCCCCTACCAGACTCCAGTCATCGCAGTATCGGATGGCGTCTCCGGGTTGAGCCCTTAGTTTTCACATCCGACTTACGAAACCGCCTACGAGCTCTTTACGCCCAATAAATCCGGACAACGCTCGGACCCTACGTATTACCGCTGTCGCTGGCCCGC
+
CCGGGGGGGGGGGGGGGGGGGGGGGGGGGGGGGGGGGGGGGGGGGFGGGGGGGGGGGGGGGGGGGGGGGGGGGGGGGGFGDGGGEDGGGGGGGGGDGGGGGGGGGFGGAFGGGGGGGGGGGGGGGGGGGGGGGGGGGGGGGGGGGGGG>>EGDGFFGGDGGGGGFD;FGEEGCFGGGGGGGGGGGGGFGGGGGGGFGGG6,,ACFDFGFGFGGGGGFGFGGFC<DD*5>DEFFB>)>)99?BDD5>GGGF46FFFFF9>>602:9B0(08B>>:3(.,424:)).49(3()-23:(43###
@M06045:235:000000000-JCY5N:1:1101:16903:2240 2:N:0:TACAGC
GTGAAAGGACTACCGGGGTTTCTAATCCCGTTCGCTCCCCATGCTGTCGCGTATCAGTGTCAGGTACGGCCCAGCGTGTCGCCTTCGCCACTGGTGTTCCTCCGGATCTCTACGCATTTCACCACTACACCCGGAATTCCACACGCCTCTACCGTCCTCTAGTCCGCCAGTATCCAACGACCTCTCCCGGTTTAGCCAGGAGCTTTCACGCCAGACTTAACAGACCACCTGCACGCCCTTTACGCCCAGTAACTCCGGATAACGTTTGTCTCCTACGTTTTACCGCGGCTGCTGGCACCAC
+
CCGGGGGGGGGGGGGGGGGGGGGGGGGGGGGGGGGGGGGGGGGGGGGGGGGGG:FGGGGGGGGGGGGGGGGGGGGGGGGGGFGGGGGGGGGGGFF,BFGG,FFGGGGGGGGGGGGGGGGGGGGGGGGGGGGGGGDFGGGGGGGGGGGGGGGGGGGGGGGFGGGGGGGGGGG??FGGGGGGGG:CCCFGCEE:EGGGGGG55==C?FFGGGGC5CCFFD6FG=CFFGG@><FFFF@@FG>FF*?CDFGGFF*9F4=?DB:0<626(4:1791-4<BF1<:?FBBAFBF>0(-677:?08###
@M06045:235:000000000-JCY5N:1:1101:20645:2246 2:N:0:TACAGC
GTGAAAGGACTACCAGGGTATCTAATCCCGTTCGCTCCCCCCGCCTTCGCGCCTCAGCGCCAGGACCGGCCCAGCCGGCCGCCTTCGCCACGGGTGTTCCCCCCGATCTCTACGCATTTCACCACGACACCGGGGATTCCACCGGCCCCTGCCGTCCTCAGATCGCCCAGTCCCCGCCGACCCTCCCCGGTTGATCCGGGTGTGTGCGCGGTGGGCTTGGGCTACCGCCTGCGCGCGTGTTACGCCCGGTAACTCACGCCAACTCCCGCCCCCTAGCTATTACCGCTCCTGCCGGACCAAG
+
C6;FDFGFGF?FFDFDGGC,;<FEFEFGFG<<F@F7F76B+@@FF,B@CFCC:6B<<EC+@@F7@CGE+4+CEDCD+4+>FCGGCFCCG7C7FCFC>FFGGA>=>+><:@,3><7C7+<@,@3DF*CFC7D:*<**1,77;<==*:*3B***C*3=3=F7+++5*;*;C*<:88CE5***28E:CEG851:82++3A:*21:**/*+*15>)9)53)*)1*9**9<DFFF31>3>37/80.9D**)9))0))**1))())-(,()).()))--(((()))..6)((((-(5(((((-4###
@M06045:235:000000000-JCY5N:1:1101:18433:2293 2:N:0:TACAGC
GTGAAAGGACTACCCGGGTTTCTAATCCCGTTCGCTCCCCTCGCTTTCGCCCCCGAGCGTCAGGTACCAGCCAGGACACTGCCTTCGCCTTTGGTGTTCTTCCGGATCTCTACGCATTTCACCACTCCACCCGGAGTTCCATGTCCCTCTCTGGCCCTCTAGTCGCGCCGTCTTCGAGGTCCTCTCCTCGTTAAGCTAGGAGCTGTCACCCCAAACTTACGCGACCGCCTGCGGGCGCTTTACGCCCAATCACTCCGGACAACGCTTGCCCCCTACGTATTACCGCGGCTTCTGGCACGAC
+
CCGGGGGGGGGGGGGGGGFGDGGGGGGGFGGGFGGGGGGG@FGGGGGGGGGGGEBGGGGGGGGGFGGFAEEGGGEGGFFDDFGGGGGGGC+<EFGGGGGGGGGECECFGGGGGGECCGFFCFGFGCCGGGGGGG>>CFGGCE9EFGGFFGGFACECFGGECG;D3C*@EE**,6DCE,:;@FCC,=CC::FCEGCC++?<C?C=6CF++;;)C5<DFC/?*9)9>DCEE).,(0.8)9335*2/7@D5*))9>=4:72:D(4:028:2)7;:>;(.(,54:)6<(749>9(46))5,4###
@M06045:235:000000000-JCY5N:1:1101:11426:2333 2:N:0:TACAGC
GTGAAAGGACTACTCGGGTTTCTAATCCGGTTCGCTCCCCACGCTTTCGCGCCTCAGCGTCAGGCACGGCCCAGCCGGCCGCCTTCGCCACTGGTGTTCCTCCCGATCTCTACGCATTTCACCACTACACCGGGAATTCCACCGGCCTCTGCCGCCCTCCAGTCCACCAGTCTCCAGTGCCCTCCCCCATGTGAGCCGGGAGCTTTCACACCAGACTCAATGAACCGCCTGCGCGCGCTTTACGCCCAATAAATCCGGACAAAGCTCGCCCCCTACGTATTACCGACGGTGTTGGCACGAG
+
CCGGGGGGFFFEEFGEGG@FGGGGFGGGGFGGDGFGGGGGGEEDDFFGED:CG@:CEF@CEGGGGGGGGFGGGG<D+>FG@@FBFGFDE=F<?DGGFCED,AFGG:+@?F9@FDFECGGGGFFFGDF8<FFCEC7C<F<FFCCCGGGEC,,,DCBCCC8CE6FGGCF688?F9;CF:B657CC:*;CGE*B+++2C6/8C*:E8CC7??7CGF***9*/2:7C*29)7>.<?BF:>>C37)0:/9@C5C4)7:FFFB>>>>((.42>(<)<7(((333<<2)4),((((,,,4((344###
@M06045:235:000000000-JCY5N:1:1101:16362:2333 2:N:0:TACAGC
GTGAAAGGACTACACGGGTTTCTAATCCTGTTTGCTCCCCACGCTTTCGTGCATGAGCGTCAGTGCAGGCCCAGGGGATTGCCTTCGCCATCGGTGTTCCTCCGCATATCTACGCATTTCACTGCTACACGCGGAATTCCATCCCCCTCTGCCGCACTCCAGCGATGCAGTCACAGATGCAGTTCCCAGGTTGAGCCCGGGGATTTCACAACTGTCTTACATCACCGCCTGCGCACGCTTTACGCCCAGTAATTCCGATTAACGCTCGCACCCTACGTATTACCGCGGCTGCTGGCACTCG
+
CCGGGGGEFGGGGGGEEEGGGGGGGGGGAEEFGFGGGGGGGGGFEGGGGGGDGGGDGGGEBFGGGGGGGGCFGGFEEEGGGGGDGGGGGGEGG@BFF7EFEFGGGGGG9CEE<FF:FFF9<EGGGCFFGGFGGGEECGGAFGFGGFGGGGGGFGECBEFGGFFEGGGGGF,@9FFGGGGGCGFGCFCGGGF?FGFGCCEE5CEGGGG9FCCGFGGGAGCC7:@FGFDDF@@BB3)<:<5)77>DDFGG*7=FDFBBFBEEB<2:1-:4>5>><B7,1,)-5AF>29;00;0(.54((.###
@M06045:235:000000000-JCY5N:1:1101:18935:2337 2:N:0:TACAGC
GTGAAAGGACTACAGGGGTATCTAATCCCGTTCGCTCCCCTAGCCTTCGCGTATCAGCGTCAGGCGCGGCCCAGGGGGCCGCCTTCGCCACAGGTTTTCCTCCCGATCTCTACGCATTTCACCACTACACCGGGAATTCCACCCCCCTCTACCGGCCTCCAGTCTGAGAGTTTCCGCCGACCTCGCCCGGTTAAGCCGGGCGCTTTCACAGCAGACTATTCCGACCGCCTACACGCTCATTCCGCCCAGTCATTACGAACCACGCCGCCCTTCTACGTACTCGCGCCGCTGCTGCCACTAT
+
CCFGCFFGGGFCECEGGGGCGAFGDGGFDCF?FGGCGGFECCDC<,FCDGGCFFGGGGG@@7CCDCB@+>@CFC7C@EEGECFF@F@EG+FAFGF,:FFG@FFG7B:@AF<99>++@73@9DFDFG8FDFGG7FC>C@FGFGGCCEE8EFFFG*=:CE>EF<24;;<B;6CB+?;CEGGCGG5C*3:**/?C8++:2*28C**1:7+:2:+/*0*9):*?**2/)/5>).)(..08)9)1=6:**)9CCF**:**.)(0)48?((,((08.(.-)66<2(3)(-1(,41(36)5).).###
@M06045:235:000000000-JCY5N:1:1101:16843:2357 2:N:0:TACAGC
GTGAAAGGACTACTAGGGTTTCTAATCCTGTTCGCTCCCCATGCTTTCGCTTCTCAGTGTCAGTAATGGCCCAGAGACCTGCCTTCGCCATCGGTGTTCCTCCTGATATCTGCGCATTCCACCGCTACACCAGGAATTCCAGTCTCCCCTACCACACTCTAGTCGGCCCGTACCCACTGCAAGTCCGAGGTTGAGCCTCGGATTTTCACAGCAGACGCGACAAACCACCTACAACCTCTTTACGCCCAATAATTCCGGACAACGCTCGCACCCTACGTATTACCGCTGCTGCTGCTACAAG
+
CCGGGFFFGGGGGGFGGGGGDGGGGFGC<FFGCFDFGGGGGGECFGGGGGGGGGGGFEFEGGGEFFFFGGG?CG8FGGGGGGGGEFGGDCEGGG:=FECFEGGGGGGGGFGGGGGGGGGGFGFGGG@7EFEFFDFFGFDFFF,E,6@DCFDF8FGFE8>DD,E,+6@EE6C6CGGGE8CFFA93DCG6CDGFCC8FG@>EG8EGGGG,=C,@47*6)94)9CCDGGGFFFF;;=):)8FFFF=*55CD3)9?C9=6:07)41<>>(-0;5B;(22:?4).4>AA<9(-7>:B)5))).###
@M06045:235:000000000-JCY5N:1:1101:11784:2375 2:N:0:TACAGC
GTGAAAGGACTACTGGGGTTACTAATCCTGTTCGCTCCCCATGCGTTCGCGTCTCATCGTCATTAGTGGCCCATAGACCTGCCGTCGCCATCGGTGTTCCTCCTGATATCTGCGCATTTCACCGCTACACCAGGAAGTCCAGTCTCCCCTACCACACTCTAGTCTGCCCGTACCCACTGCAAGTCCGGGGTTGAGCCCCGGATTTTCACAGCAGACGCGACAACCCGCCTACAATCTCTTTACTCCCACTAATTCCGGACAACGCACGCACCCTCAGTATTACAGTGGTTCCTGGCACATA
+
,8CF<F-6;CFEF<,,;+@+,666FGCGG<;<,@F:;+C@FG,E+BFC7++7@@,@,:6CCF,CC,C:6:,96,6CE@,,6@B+8C7@FEEFDGFGCCA<,E,B=EF<F9FAFFCC+?<F<?F=CCFE9F<=4=4A,AAFGEFF9@68CF6=,>EG>@8EAFDGGGGGGGGE:E?9::?9DDG=;@*44*>8>,,5,41/45CCCGGC<7+;*29*:D3)/:)**9CED))1(**/876**8D*:@*9*8))*/*6),053?:>;(3(07@F-466(..).)6).)-()-).44>(.,###
@M06045:235:000000000-JCY5N:1:1101:22573:2388 2:N:0:TACAGC
GTGAAAGGACTACTGGGGTATCTAATCCTGTTTGCTCCCCACTCTTTCGTGCATGAGCGCCAGAGTCAGCCCAGAGACCTGCCTTCGCCATCGGTATTCCTCCTGATATCTACGCATTTCACTGCTACACCAGGAATTCCAGTCCCCTCTGCCGCACTCCAGCCTTGCATTCCCAAATGCCATTCCCAGGTGGAGCCCGGGGATTTCACATCTGGCTTATCAAACCCCCTGCGCACGCTTTACGCACAGTAATTCCGACTACCGCGCACACCCTACGCATTACCGCGGCCGCTGTCACTAC
+
CCGFCFCC<AAFG,CF8CC,EFFEDCFEA,C6CECDFA6FFG,CE,CEGGGGFDF9FFG++66,:C,C,C,6:C<F8CFFCB8@BFCF,,,=FG=<FEEGFGFEFD9EG9CCA,F7?@FBDFGCGGFFGG8=B:==E,599>9C,,@DGG,@E+@>E8,,,7,3DGFG?,@DF9E,=EDG?EF7@3@,@+47+>?:CE3@5@*4,9CFGGGG+8@7**;++=:0C**:5;)8,=.8B3588AD35)2:*233;7=49())3(4(,(((87483((,(((3-).)(,((((,,1(-3).###
@M06045:235:000000000-JCY5N:1:1101:9236:2394 2:N:0:TACAGC
GTGAAAGGACTACAAGGGTATCTAATCCCGTTTGCTCCCCTAGCTTTCGCGCCTCAGCGTCAAGAACAGGCCAGGAAGTCGCCTTCGCCACTGGTGTTCCTCCCGATATCTACGCATTTCACCACTACACCGGGAATTCCACTTCCCTCTCCTGCCTTCGAGTCGATCAGTATCGCGTGACCCTCCCCAGTTGAGCCGGGGGCTTTCACACGCGACTTGAACGAACGCCTGCGCGCTCTTTACGCCCAGTAACTCCGGCCAACCCCCGCCACCTACGTCTTACAGCCGCTTCTGGCACAAC
+
CCGGGFGGGGGGGGGGGGGGGGFGGGGDGEGFFEFFGGGGGGGFGGGGGGGGGGGGGGGGGGGE9FGGGGFGFGGFGGGGGGGGGGGGG7FGDGGGGGGGGG<FEG:CCGGGGGEEC7F?FFFFGGFGGGGGG@GCGGGGFGGGGGGGGGDFGGGGDFGGFFDGGGEC6>FE;DC6C*@B*E>3:8CB>EGGC,688?CCGDG5=CFEE@78D5DG3C**079**//0))..(0.83<)=F*:3<>)7*)*8*99>;9)),2((-(-()8)44(.463,2(65)))(--1(()-)8:8###
@M06045:235:000000000-JCY5N:1:1101:11743:2440 2:N:0:TACAGC
GTGAAAGGACTACCGGGGTATCTAATCCTGTTCGCTACCCACGCTTTCGCGTCTCAGCGTCAGTACCGTCCCAGAGAGCCGCCGTCGCCACTGGTGTTCCTCCCGATATCTACGCATATCACCACTACACCGGGACTTCCACTCTCCTCTACCCTCCTCCAGTCTGCCAGTATCCAAGGACCCCTCCCAGTTGAGCCGGGAGCTTTCATCCTGAACTTAACAAACCGCCATCGAGCCCTTTACCGCTGGTAAATCCGTAACATCCTTGCCACTTACGTTTTCTCTCCGCGACTAGCAGTCG
+
AC7C<,;CA,FEF@7B7:@7,,,6@;<<9EE@,BE7,6EF,,@CEGG9@:FG7@CF<EFF7B@CFCC,9,8,:EC<E,6C:+7+8C4+4B:,=<:,,8,5,9B4+4@+@<,<54@+=+,:<FA,8,,:,A8FG>>+3:=FF,@DGGD9>CAE9FG>8,>,63@9C;EE>8?CEGGFC,8D6D*=8E5EFFEF<C6,<8***:==+<+1++37:@;9A>A771>**/).)0.(()08BGF540:**)))/0****723(.)(-)),4:))004.62)(,(.,-)6-)(((((-(((())###
@M06045:235:000000000-JCY5N:1:1101:14627:2445 2:N:0:TACAGC
GTGAAAGGACTACCCGGGTTTCTAATCCCGTTTGCTCCCCTAGCTTTCGCGCCTCAGCGTCAGGAAGGGTCAAGTCTGCCGCTTTCGCCACTGTCGTTCCCACCGTTATCAACACATTTCACCGCTCCACCGGTAGTTCCGCAGACCCCTATCCCCCTCGAGCGATGCAGTACTGGGGGCGATTCCACGGTTGAGCCGATGGGATTTCACTTCCAACTTACACCGCCGCCTACGCGCCCTTCAAGCCCAATGATTCCGACTACCGTTCGCCCTGTTCGTCTTACCGCGGCTGCTGGCCCTG
+
CC<EFCF@E<E,6;CFDGGDGGEGGFFECCFF<F9<FGGEECFFFGGGGGFG7FE@,C7BBC@FG@EE7EFG<E6@CFFFGGGG@96,6=FFF5,CFCFEG?FC@,4@<CFBGFGGGGFGFFE?F@FEGGFGGEEGGGGCEE+>8D8D8>E=>=8DC;++@3@@*,*@9ECFD,;,>*1>::ECGGCGE8CGC6+>:CE8EED8EFF9FCECC*:F@49D7:0C)>D@>B>??FF3;D:>:)**:9*57>))299-/.5)(4(4914:)0.3(4>A>1(((-:92(-(,(-90)2.4.###
@M06045:235:000000000-JCY5N:1:1101:11817:2447 2:N:0:TACAGC
GTGAAAGGACTACCAGGGTTTCTAATCCCGTTTGCTCCCCTGGCTTTCGCTCCTCAGCGTCAATGCCGGTCCAGGATGCCGCCTTCGCCACCGGTATTCCTCCAGATATCTACGCATTTCACCGCTACACCTGGAATTCTGCATCCCTCTCCCGGATTCAAGCCATCCAGTATCAGACGCAGTTCCCAGGTTGAGCCTGGGGATTTCACGTCTGACTTAGTTGGCCGCCTACGAGCCCTTTACGCCCAGTAATTCCGAACAACGCTTGCCCCCCCCGTATTACCGCGTCTGCTGGACCCTG
+
CCFGGGGGGGGGGGGGGGGGGGGGGGGGGGGGGEGGGGGGGGGGGGGGGGDGEECFGGGGGGGGGGGGGEGGCGGCGGGGGGGGGGGGGGGGGGGGGGGGGGGGGGGGGGCFGGGGGGGGFGGGGGGGGGGGGGGGGGGGGGGGFDFGDFGGGGGGGEGGGGGGEAEGFGCDEEGFGGDGGGGGGDGGGDFCGFFGFCFGGGGGFFC,=*=FFGCFF+1B@C@DFFGD>DB8?BBDFGFFAAF39:D3*0=*C*9<?B:)4(6666(,7FF09>696-2(.44.(474(32<)5,(.8###
@M06045:235:000000000-JCY5N:1:1101:6890:2479 2:N:0:TACAGC
GTGAAAGGACTACTAGGGTTTCTAATCCGGATCGCTCCCCACGCTTTCGCTCCTCAGCGTCAGTATCGGCCCAGAGACCCGCCTTCGCCACCGGTGTTCCTCCTGATATCTGCGCATTTCACCGCTACACCAGGAATTCCAGTCTCCCCTACCGAAATCAAGTCTGCCCGTATCCACCGCAAGCCCACAGTTAAGCCGCAGGTTTTCACGATAGACGCAACAAACCGCCTACGAGCTCCTTACGCCCAAGAATTCCGGACAACGCCCTCACCCTACGGATTACCGCGGCCGCTTGCACATC
+
CCDEFCGGFFAFAGDGGG@FGFFGGGFGG:@CEDGC8FGDGGGG>FFE7FGFEFGGGGG:CFECGAD:CEGGFE@<FDCE@CFFGG7:B:FG+CC>FGFF<9FFC9?FF,5AAFFFEGGGCAEFGGCE?A<DGGGGCGAFEGFGF=9@==>DF=C++3,4@>@C;EC9FCE>@33,,>@8*=;:@F8C>EF9;CC?E?E=88F+:EG+:CCFDDC=8C>3/;415>3;).0,3<>)07)06**19>C99))077@>?BEB9:F7(,-())).3(.4((((-)-<<;0(2((,--33<?###
@M06045:235:000000000-JCY5N:1:1101:10307:2500 2:N:0:TACAGC
GTGAAAGGACTACAAGGGTTTCTAATCCTGTTTGCTACCCACGCTTTCGCTCCTCAGCGTCAGTTTCGGCCCAGAGTGGCGCCTTCGCCACCGGTGTTCCTCCTAATATCTGCGCATTTCACCGCTACACTAGGAATTCCCCACTCCCCTACCGAACTCAAGTCACAGCAGTATCAAGTTCACGCTTTGGGTTAAGCCCAAAGATTTCACACCTGACTTACTGAACCGCCTACGAGCTCTTTACGCCCAATAAATCCGGACAACGCTTGGTTCCTCCGCGTCACCGCGGCTGCTGGCCCGT
+
CCGGGFGGGFF<FG9ECGFGGGGGDFFFGGGGGDCEGGGGGGEEGCGFDGEFGGGGGGG:F7CEFGEG7@FG>FFFGCFGDFFC7EFD@CGGDC+>FEGCEAF<BBFCFAF9<7C+?FGGCFCFGGGGGG?,C?FFF=FFGGGG8DFDEFGGGD>CEFGFDFGGADC;CFCFCGGF,@:3@:DE5@*DD6CGG>>AFGF58:?6CFEFCC,8?C<<);8:DFCFGCF>>333@B38B);FFACGCBGGGF>FF?@2?,0769(4496())*(.(6)4-(((36?),((((((4:3(-,###
@M06045:235:000000000-JCY5N:1:1101:7688:2520 2:N:0:TACAGC
GTGAAAGGACTACCAGGGTTTCTAATCCTGTTCGCTCCCCACGCTTTCGCTCCTCAGCGTCAATTTCGGCCCAGAGACCCGCCTTCGCCACCGGTGTTCCTCCTGATATCTGCGCATTTCACCGCTACACCAGGAATTCCAGTCTCCCCTACCGAATTCTAGCTCGACCGTATAGGCTCCAGGCCCCGAGGTGACCCCCAGGTTTTCACAACCGACGCGACAAGCCGCCTACGCTCTCCTCACCCCCTAATATTCCGGATCACTCTTTCCCCCCACCGTTTAACGCTGCTTCTGCACCTTC
+
,8D<FFG8EEGGFCCF7CG,BACFAE9CF9E9FFGFGDGE8F@CEC,C@C:,@,C<F,C,C7BDEFAC7F:+,,CEAF<C=E>,6,444?C8=FGGFGGGAFGG8,<?EC,@FCF+B+CE,,A=BFGGCFF<=><,A,,3=E,,,,@>>DFFF86+3DEC;DF,,@+>:*3*,3376,,4,,,**1*>*1***22,,;C5*/AFCCE++3+**129;7>C9))>DCD35)).().))2)/)*1*/)1)1.****/-71B)(.,:)))-*96(2-((((.(.8).,,3,(..)4))).4###
@M06045:235:000000000-JCY5N:1:1101:22322:2548 2:N:0:TACAGC
GTGAAAGGACTACAGGGGTATCTAATCCCGTTTGCTCCCCTGGCTTTCGCGCTTTAGTGTCAATCTCGTTCCATGATGCCGCCTTCGCCACCGGTATTCCTCCAGATATCTACGCATTTCACCGCTACACCTGGAATTCTGCATCCCTCTCCCGAATTCAAGCCATCCAGTATCCGACGCAGTTCCCAGGTTAAGCCTGGGGATTGTACGTCGGACTTAGTTTGCATCCTACACGTCCTTTACGCCCAACAATCCCGAACAACGCTTGCCCCCCCCGCAATACCGCTGCCGCTGGCCCGGG
+
CC@FFCGGDEFGGGFDEG@BFF9FFFG9EGE8F7,CEF8FDFGGGG@,@:++@7@FFGFF<F9FEFCE,CE@9,@@CCFG@F=:F,,8CF,=B7F=F<AFA,EE,C5?9?FECGG:FDE<FFEECFGGF8E<,6AEF,,,AE;EE,@EDGD,DBEG++7EDFEF?9,>8,@,@FACEGGG5*@D,=,,6:>:;9;,>4>8DE*8,,4=@5,85):CA*;+;;++:++;AFA@;8A)21);:@FCD:D**)))2)))70:5>760761(7/<1941(((3((),,-(461(,(,40((,###
@M06045:235:000000000-JCY5N:1:1101:10318:2595 2:N:0:TACAGC
GTGAAAGGACTACCGGGGTATCTAATCCTGTTTGCTCCCCACGCTTTCGCACATTAGCGTCAGTATTTGTCCAGGAAGTCGCTTTCGCCACTGATGTTCCTTCCGATATCTACGCATTTCACCGCTACACCGGAAATTCCACTTCCCTCTCCCATACTCTAGCAATGCAGTCTCGAATGCAGTTCCCAGGTTAAGCCTGGGGATTTCACACCCGACTTGCAAAGCCGCCTACCCGCTCTTTACGCCCACTAATTCCGATTAACGCTCGCCCCCTCTGTATTACCGCGGCTGTTTGCACTAT
+
ACAAD<FGGGGGGGECE7C@FAE@<DFGFFFGCFDGGGFGFC+@FFCEEG7@CF,CFGEGEGGECGE9CF9CFEF7CFFGGG7=F<EDEBCEE,CFGGFGFBB<=FCBBGGGBCF+CFFGFGGGC=BFFGC7FCE@FGGAFGGFDFFFG=8>@>,,@9ECGGGFA9,DFBF6,@68D:,;,<9=<=,,33DEGGGAECDD8***99FGGC9DG5)98C47?=C46F3)2)03(;58)8=2;++/:519*0)02=F2)4704<5((-((5)8;>FF03<))64:<2(,(4;,())3).5###
@M06045:235:000000000-JCY5N:1:1101:11556:2600 2:N:0:TACAGC
GTGAAAGGACTACCCGGGTATCTAATCCTGTTCGCTCCCCACACTTTCGCTCCTCAGCGTCAGGTCATGCCCAGAGAACCGCCTTCGCCACCGGTGTTCCTCCTGATATCTGCGCATTTCACCGCTACACCAGGAATTCCGTTCTCCCCTGCATACCTCTAGTCTGCCCGTATCGAAAGCAAGCCAGGTGTTAAGCACCTGGTTTTCACTCCCGACGCGACAAACCGCCTACGAGCCCTTTACGCCCAATAATTCCGGACAACGCTCGCACCCTACGTATTACCGCGGCTGCTGGCACTCT
+
CCFGGGGGGGGGCGGEGGGGFGGGGGGGGGGGGGGFGGGGGEDEGGGFEGFGGEFFFFGGGG:FGFGGDFGFGGGGGGGGGGGGDGGGGGGGGGGGGGGFFFFGGC9AFFFCF:::F7FGGGGGECFGGGGGGGGFGDGFGGGFGGGGGGCFGGGG?FGGGGA;DFC9EGEGFFGFGG*DFG>ECFC5@DD>9BEFFGGGGDFGGGGGGGGFGG:4)1.5)2<DG:<:DEFF0>>DDC?F?=:*>773*7)7C?BDF9B50::;612,<3>>?FFF:(592<<<B0,07011).20(.###
@M06045:235:000000000-JCY5N:1:1101:8154:2608 2:N:0:TACAGC
GTGAAAGGACTACACGGGTATCTAATCCTGTTCGCTCCCCACGCTTTCGCTCCTCAGCGTCAGTAATGGCCCAGAGATCCGCCTTCGCCACCGGTGTTCCTCCTGATATCTGCGCATTTCACCGCTACACCAGGAATTCCGATCTCCCCTACCACACTCTATCCTGCCCGTCTCGAATGCAGACCCGGGGTTAAGCCCCGGGCTTTCACCTCCGACGCGACAGGCCGCCTCCGAGCTCTTTACTCCCAATATTTCCGGACACCGCTCCCACCCTACGCATTACCCCGGCCTCTTGCCCGAA
+
@CGGGGFFFGFFFGGGDG@FFFGFCFFFDGFGG7FFGFFG<@@CEEGG7F:EFEGGFGGEGGGFGFAFGGFF@8E<EFFF8<B?FGGGGGGFG@CEG:FF?E=FFAFFAFCFGGCEGCFG9FGGE7=F@DD+AFE,,AF9=CEGFGGGD=?B,@>8@=FAF,6>>EG6F+>+@D@D8FDD9,;DGFE>:CE5C,?C:;B=CCCEGG0<@*+8C33/0:>DDC7<C>D>E3)2-)75)0/*97C*::7F*84*09*65(576((,460(.)036:0280(-,6:)((((-((((.4<4?###
@M06045:235:000000000-JCY5N:1:1101:21367:2626 2:N:0:TACAGC
GTGAAAGGACTACAAGGGTATCTAATCCTGTTTGCTCCCCACGCTTTCGCGCCTCAGTGTCAGCAACTGCCCAGCAGGCCGCCTTCGCCACCGGTGTTCTTCCGGATCTCTACGCATTCCACCGCTACACCCGGAATTCCGCCTGCCTCTCCAGTTCTCCTGCCCCGGCAGTATCCCTGGCCGACCCAGGGTTCAGCCCCGCGCTTTCACAAAAGCCTGACCGGGCCACTTACGGCCCCTTTACGCCCAATGACTCCGGCCAACGCCTGCACCCTCCGTCTTCCCCCGGCTGCTGGCCAAA
+
C@<DF9<EFGGFG,CFEEG<EFGG9FGGFGCFCFGGGGGGGG:FE,FF@C:FGGEFGF@FFFFFGG8<8FEGG8A@,,@FEGEDGGFGF@F?F7@FFEFE?CF=FC7:?FE9FFGGEGG9E9FF=F:FGGCFE@FGFFEG,+8>8@EFF8,3@=>,>;D78,3,,6C5C:*,,,=>2>:*DF8*4*=,,6*6:89BECEC*:*:557+2++*28**00)*9F7C)1/)7/8)).).)18>)/*2*8DDG@4):**-91)3,(.:-41(.)).4?:3<(((.,).8,(((((,,8?018###
@M06045:235:000000000-JCY5N:1:1101:7530:2631 2:N:0:TACAGC
GTGAAAGGACTACCAGGGTTTCTAATCCTGTTTGCTCCCCACGCTTTCGCGCCTCAGCGTCAGTATCGGACCAGTTGGCCGCCTTCGCCACTGGTGTTCTTGCGAATATCTACGAATTTCACCTCTACACTCGCAGTTCCACCAACCTCTTCCGAACTCAAGACTCCCAGTATCCAAGGCAATTCCAGGGTTGAGCCCTGGGCTTTCACCACCGACTTAAGAGTCCGCCTACGCGCCCTTTACGCCCAGTGATTCCGAGCAACGCTCGCCCCCTTCGTATTACCGGCGCTGCGCGCACGAG
+
@BFGGDAFGGGGFGGFGGGGGGFGFGGFF<CFFGGGGGGFGGGG@FDFGGCEGF@CGGG7CFE9F,C@FE@EGDFGF8FF=EFDGGGGGGGGGGGGEEGFFGFGGCEGGFGCF?CF8DEEFFFGFGGGFF9<+CFEECFFFFGGGGGGDGA,@=336@CF@DF8,@@D66DFDD,@DE:CF>D9,EAE653D>8DCCFFG*=587<FFFF,/:?CCB31:++*;CC<D>:533).00/8)67F7C3)910977FF))4)7234(-((,))84(3(.(824>2A<(((-120(((-47(###
@M06045:235:000000000-JCY5N:1:1101:22564:2634 2:N:0:TACAGC
GTGAAAGGACTACCAGGGTTTCTAATCCTGTTTGCTCCCCACGCTTTCGCACCTCAGCGTCAGTAGTGGACCAGTTGGCCGCCTTCGCCACTGGTGTTCTTGCGAATATCTACGAATTTCACCTCTACACTCGCAGTTCCACCAACCTCTTCCACACTCAAGACTCCCAGTATCCAAGGCAGTTCCAGGGTTGAGCCCTGGGCTTTCACCCCCGACTTAAGAGCCCGCCTACGTTCGCTTTACGCCCAGTCATTCCGAGCAACGCTAGCCCCCTTCCTATTACCGCGGCTGCTGGCACGGA
+
CCGGGGFCDFFGGGGGGGGGGGGGGGGCGGEGGGGGGGGGGGCGGEFGGGGEGFGGGGGGGGGGGGGGFDGGDFGGGGGGGGGGGGGGGGGGGGGGGDGGDEGGEGGGGC<FFFGFGEFGFGGFGGGGGGCFGGGGGGG;FDG?EEGG,,3EFGFCGGFGGG9DDEGFF,==>A,>:@8CCGFFGGGGG6DGCG,D8@65*:DGGFFFGGF4*/2C?:B+18;**29B:)2308)8:DFFFFG:DFDG4/***96A:37>9((44(--/?F-3>(,().6))561(19((((..4((.###
@M06045:235:000000000-JCY5N:1:1101:20943:2641 2:N:0:TACAGC
GTGAAAGGACTACTGGGGTTTCTAATCCTGTTTGCTCCCCACGCTTTCGTGCATGAGCGTCAGTGCAGGCCCAGGGGATTGCCTTCGCCATCGGTGTTCCTCCGCATATCTACGCATTTCACTGCTACACGCGGAATTCCATCCCCCTCTGCCGCACTCCAGCCATGCAGTCACAAATGCAGTTCCCAGGTTAAGCCCGGGGATTTAACATCTGTCTTGCAAAGCAGCCTGCGCAAGCTTTACGCCCCGTAATTCCGATTAACGTTTGCACGCTACGTATTACCGCGGCTGCTGGCCCACG
+
CCGGFEFCGGFGGFGGGEFCCFGGGGGCEFFF9F9EE<,CDFGG,BFGC<<@FDFGGG@FE7CFDFFFGGGGGFGCFGCGCGGGGGGGGGGGGBFFFFFF,AF@FE7F<AFGGFC@E7AFFFGGGGGGDFGGGGGD?F9A9=BDFFGGG?8DDEGC63,@;8D+@E8FCGF,9DG9DCEECEGE;FG;EGGE9D,D:E*5C*4*:9+:4;181:CGF7+78+;9F*8);)2=;AB3.96=FF>7*.1))05<588AF<EF69A1((3(/9@,,(-4(.422-).---(-9165?((.4###
@M06045:235:000000000-JCY5N:1:1101:11328:2650 2:N:0:TACAGC
GTGAAAGGACTACTGGGGTTTCTAATCCTGTTCGCTCCCCACGCTTTCGCGTCTCAGCGTCAGTACCGTACTAGAGAGCCGCCTTAGCCACGGGTGTTCTTCCTGATATCTGCGCATTTCACCGCTACACCAGGAATTCCACTCTCCTCTTCCGGACTCTAGCCTGATGGTTTCCACCGGCGTCTCGAGGTTGAGCCTCGAGTTTTCACAGCGGACCTACCAAGCCGCCTACACGCTCTTTACGCCCAATAAATCCGGACAAAGCTTGCCCCCTACGGATTACCGCGGCTGCTGGCCCCCA
+
CCCFGFEGFGGGGGGGGGBBFGGGFGGGGGFGGGGCGDGGGEFEEGGGCECEGCFGGGGCFGGFGGGDGGGGGAF9<CGGGGCFGGFGGFE:=FFEEFGGGGFGGGGGEEGEFEG@F@EGGGGGDG7FF@=FDECFDFGGGGGGGGGFDCFGGG8CCEGGGFDFGGGGFFFCDFDFGGGGG>EG*:,?CE6,2:C?EGGG5=+ACCCE7@+>)53558A<GGGCCDC<>>>:BFEB)*0*19F5<>DDC::6C6*4525>9((,.544>@423681(((-4<A.42(,((-(5.2<(-###
@M06045:235:000000000-JCY5N:1:1101:10243:2654 2:N:0:TACAGC
GTGAAAGGACTACTAGGGTTTCTAATCCTGTTCGCTCCCCACACTTTCGCTCCTCAGCGTCAGGTCATGCCCAGAGAACCGCCTTCGCCACCGGTGTTCCTCCTGATATCTGCGCATTTCACCGCTACACCAGGAATTCCGTTCTCCCCTGCATACCTCCAGTCTGCCCGTATCGAAAGCAAGCACCCAGTTAAGCCAGATGTTTTCACTCCCGACGCGACAAACCGCCTACGAGCCCTTTACGCCCAATAATTCCGGACAACGCTCGGACCCTACGTATTCCCGCGGCTGCTGGCACTAT
+
CCGGGGGFGGGGGGGGGGGGGGGGGGGGGGGGGGGGGGGGGGGGGGGGGGDGG?EGGGGGGGGGGGGGGGGGGFGGGGGGGGGGGGFFFEGGGFFGGGGGFGGGGGGGFGGGGGGGGGGGGGGGGGGGGGGGGGGDGGGGGFGGGFGGGGGGGGGGGGGGGGEFC;FFFGCE6DCG?:EGGGGGGGGG5:>EGGFDDGGGFGGG@?FGGFGFFGGDDGDGGGDC1:DBD5=43B7BEG@5@B:DCEDG5F4B7=@>F63>9::3B??B>)>;:?7?F?2<>))4:>((419(,582:8###
@M06045:235:000000000-JCY5N:1:1101:18231:2657 2:N:0:TACAGC
GTGAAAGGACTACTGGGGTATCTAATCCTGTTTGCTCCCCACGCTTTCGCTCCTCAGCGTCAGTATCGGCCCAGAGACCCGCCTTCGCCACCGGTGTTCCTCCTGATATCTGCGCATTTCACCGCTACACCCGGAATTCCAGTCTCCCCTGCCGAACTCCAGTGATGCCCGTATCGATCGCACGCCCACAGTTAAGCCGCAGGTTTTCACGGCCGACGTGCCCAACCGCCTACGAGCCCTTTACGCCCAATCATTCCGGACAACGCCCGCACCCTCGGTATTACCCCGGTTGCTGGCCTCA
+
@@,;@EFGGGGGGA,CFGG@FGGFGGGGGGGFFFGGGGGGGG@FGGGGFDFGGGAF,FBFGDGGG<F:F>FGGG@CFEGGGGGGGGFEGDGGD>=CCFFGFFG<F9<@?FF<E==+@FFGFGGDGGGGGGG7FGGGGFFGD,@,,CEFGG68D8C+>,>DFG3,3,53,@8@@8,*6,@418C8EGG5EE5C?FC,?,=C8C=@FGGD++*5>)9).10***0**1/).).(..).:5.)<?*?7>DDCF:)0*894(.),(,3(1(3)7>9>:1((,416<)..((-((-(()-,(4###
@M06045:235:000000000-JCY5N:1:1101:7294:2668 2:N:0:TACAGC
GTGAAAGGACTACCGGGGTATCTAATCCTGTTCGCTCCCCATGCTTTCGCTCCTCAGCGTCAGTATCGGCCCAGAGACCCGCCTTCGCCACCGGTGTTCCTCCTGATATCTGCGCATTTCACCGCTACACCAGGAATTCCAGTCTCCCCTGCCGAACTCAAGTGATGCCCGTATCGACCGCACGCCCAGAGTTAAGCCCCAGGTTTTCACGGCCGACGCGACACACCGCCTACGAGCTCTTTACGCCCAATAATTCCGGACAACGCTCGCACCCTACGCGTTACCGCGGCTGCTGCCAATC
+
CCFGGGGGGGGGGGEEGEFCGGGGGGGGGGGGGGGGGFGFGGGGGGGGGGGFFEFFGGGGGGGGGGGGGGGEEGGGFGFGEGGGGDFFGGGGGGEEGDGF9E@AECFGGGGGFGG>FGGFCGGGGEGEFGFFFGGGFGGFGGGGGGGCCFGGGGEEE?FGF9;;EEEFCEGEE6ECGDDC*@=EGCC5:CFFE9<++58C5CE>9CF9@FG*)><DEDFDCD35*9>>EF<6:EDFF16*197CDDD55:)):FFF4:@D99:01614>3)3(8<0?:((391(6026(4033,:,.)###
@M06045:235:000000000-JCY5N:1:1101:12575:2668 2:N:0:TACAGC
GTGAAAGGACTACCGGGGTATCTAATCCTGTTTGCTCCCCACGCTTTCGCGCCTCAGCGTCAGTATCGGACCAGGTCGCCGCCTTCGCCACCGGTGTTCTTCCCAATATCTACGAATTTCACCTCTACACCGGGAATTCCGCCACCCTCTACCACACTCTAGTTGCCCAGTATCCATCGCAATTCCCAGGTTGAGCCCAGGGCTTTCACGACAGACTTAAACAACCACCTACGCACGCCTTACGCCCAGTAATTCCGAGTAACGCTTGCACCCTTCGTATTACCGCGCCTGCTGGCCCGGA
+
CCGGGGCGGGGGGGEGGGGGGGGGGGGGGGGGGGGGGGGGFGGGDFFFGGGGGGGGGFGGGGGGG9EBFDGGGGGGGGGGGEGGGGGGGEGGFDGGG7FFFDGGG,BDFG<,?BCGEGFGGGGGGGGGGF@EGGGGGFFGGGG87>8B6>BAFFCFEF6EFAFG;9FFDFDD;>D;9DCCCE5DFGD?6CFDC8:EG5CF*=**=<?91878<DCC4@6CCFC7DCDF:>F(:>5))))07?F5*8<**)9*:7@)94>.2)680(-:599:?:::((4(54AAF96(446444(3(-###
@M06045:235:000000000-JCY5N:1:1101:18662:2732 2:N:0:TACAGC
GTGAAAGGACTACAAGGGTATCTAATCCTGTTTGCTCCCCACGCTTTCGCGCCTCAGCGTCAGTCTCGGTCCAGATGGCCGCCTTCGCCACCGGTGTTCTTCCCAATATCTACGAATTTCACCTCTACACTGGGAATTCCGCCATCCTCTCCCGAACTCTAGTTCCTCAGTCTCGAGTGCAGTTCCCAGGTTGAGCCCGGGGCTTTCACACCCGACTTGAAAAACCGCCTGCGCGCCCTTTACGCCCCGTAAATCCGAACAACGCTTGACCCCTTCGTATTACCTCCGCTGCTGGCACGAA
+
CCFGGGFGGGGGGGFGGGG?FGGF@FGGGGGGGGGGGGGGGGGGGGGGGGGGGGEFFGGGGGGGGGGGGGGEGGAEGGGGDGGGGGF7FGGGGGGGGGGGGGGGGGGGGGGGF<F@GCEFGGGGGGAEFGFGG?EFGCGGGGC@EGGGGGFDGGEGGGGGGGGGGGEGGGGFGECGGGFCFFGGGG?DFGGGGGGG:FG*CCGDFFGGGCCCDDD3)86>*;FCGGGF35)3(=>>5<@F:*:CGE3)CB>B<@4:>?:>9?69;:<0)9FBFFBF(2(8:<44)),48:(()).2(5###
@M06045:235:000000000-JCY5N:1:1101:15011:2739 2:N:0:TACAGC
GTGAAAGGACACCCGGGTTTCTAATCCCGTTCGCTCCCCACGCCTTCGCGTCTCAGTGTCAGGGCCGGCCCAGGGGGCCGCCTTCGCCACAGGTGTTCCTCCCGATCTCTACGCATTTCACCACTACACCGGGAATTCCACCCCCCTCTACCGTCCTCAAGTCGGACAGTTTCCGCCGACCTCGCCCGGTTAAGCCAGGCGCTTTCACAGCAGACTTGTCCCACCACCTACACGCGCTTTACGCCCAGTAATTCCGGACAACGCCTGCCTCCTACGTATTACCCCGGCTGCTGGCCCCTCG
+
CCGGGGGGCGGGGGGGGGGDGGGGGGGGGGGGGGDGGGGGGEGFGCGFG@CF:FEF@FGGFADDFGGDGGGGGFEDBFGGGGGCF<FGGGF8BF8FFGF?FGGED=C<FFFGFGEGGGG9EGFGGGCFGGGGGGGG@FGGGGGGGG5EG9;CCEGGDCGDF=FE*8CGCFFFDGECCCGGG8A;CEGG5>>CF9FC*A8F5*8CCG?FGCFF74>CFFFGG**>D*CEFFF:BFE>EGDFFF*9>7C<F4=?*/@?<:>D::16,.3:>*/:13<14)6>2>F(((49((-..424-(###
@M06045:235:000000000-JCY5N:1:1101:11200:2752 2:N:0:TACAGC
GTGAAAGGACTACCGGGGTTTCTAATCCTGTTCGCTCCCCACACTTTCGCTCCTCAGCGTCAGGTCATGCCCAGAGAACCGCCTTCGCCACCGGTGTTCCTCCTGATATCTGCGCATTTCACCGCTACACCAGGAATTCCGTTCTCCCCTGCATACCTCTAGTCTGCCCGTATCGAAAGCAAGCCAGGTGTTAAGCACCTGGTTTTCACTCCCGACGCGACAAACCGCCTACGAGCCCTTTACGCCCAATAATTCCGGACAAAGCTCGCACCCTAGGTATTACCCCGGCTGCTGGCACAAC
+
CCGGGGGGGGGGGGGGGGCFGGGGGGGGGGGGGGGGGGGGGGGGGGGGGGGGGFGGGGGGGGGGGGGGGGGGGGFGGGGGGGGGGGGGGGGGGFGGFFGGGGGGGGGGGGGGFGGGGGFGGGGGGGGGGGGGGGGGGGGGGFGGGGGGGGFF8FFGFFGFGGGGGGGGGGCCDFECGCECGF<>DGFDDCFGGGGGFGGGGFFGGFGGGFFGFDGD3DBDDGDGFDDFFFF?6>5DFGFFFBGDD5DGF>4=CFB4)15@B634:2??:>>>B(,((.)6))6-(,,(((((.4:60.###
@M06045:235:000000000-JCY5N:1:1101:22937:2763 2:N:0:TACAGC
GTGAAAGGACTACTAGGGTATCTAATCCTGTTTGCTCCCCACGCTTTCGCGCCTCAGCGTCAGAAATCGGCCAGCAAGGCGCCTTCGCCACAGGTGTTCCTCCACATCTCTACGCATTTCACCGCTACACGTGGAATTCCCCTTGCCTCTCCGATCCTCAAGCCATCCCGTATCCAAGGAAATCCCAGAGTTGAGCTCTGGGCTTTCACCCCGGACGTAGACAGCCGCCTGCGCGCGCTTTACGCCCCGTGCTTCCGGACAACGCTTGCCCCCTACGTATTAACGCGGCTGCTGGCACGAC
+
CCCFGGGGGGFGGGCEFFGFFFGGGFD<<9FEEFFGGCCCFGGGGGG9C@@FEGGGAFEGEGGFGGGGFGCFGCFGF8F?7FG>EAFCECGDGGGGGGFCAFF@8,BF<E9FBF7FE7F555AFFGF@DFBFE=E,A:BGFFFG,==@DEG38ECG8FFE,9DCE9,@6+6BG8F96DC,:EGC,D,3DCE@;;?>>8;DFFF>>6A71:C:5?DG>*0;8FGFGG).5))/3@3B:75)7*05D5<)9<>)9**.76:326:1(,:1@F4<>>6(3.828).6(4(47(-24)4((.###
@M06045:235:000000000-JCY5N:1:1101:24435:2821 2:N:0:TACAGC
GTGAAAGGACTACCGGGGTTTCTAATCCTGTTTGCTCCCCACGCTGTCGCGCCTCAGCGTCAGCAACAGCCCAGCAGGCCGCCTTCGCCACTGATGTTCTTCCCGATCTCTACGCATTCCACCGCTACACCGGGAATTCCACCTGCCTCTCCTGTGCTCTAGCCTGACGGTCTAGAAGGCAGCCCTGCGGTTAAGCCGCAGGCTTTCACCCCCTACTTATCCTGCCGCCTACGCGCCCTTTAACCCCACTGACTCCGGACAACGCTCCCACCCTCCGTATTACCGCGGCTGCTCGCTCCCT
+
CCGGGGGGGGCGGG:FGGG7FFDFCFGGGGGGGGFGGGFGFGCEFFFGGGC>F7FGGGGFGEEDGGGFGGGGGGGGGGGGGEGGGGFCC@FFGGGGGFGGFGGGGDF@FC<FG@@EG+AFFFGEG7FGGGGBCEGGFGGFCCCFGGGGGG,>E8>:A;;FG9>DDE6DEEE>BGG?FF8CGEEFG,,88C*:CF,>B5B58**37?FGEGGGG5*/;;*2***20>5)8:DF:>)7BC3<F4**25<5).)7*96:31:>B663>::(77F14(23-42:8>:)-430((,28)4;(.###
@M06045:235:000000000-JCY5N:1:1101:24024:2864 2:N:0:TACAGC
GTGAAAGGACTACTCGGGTATCTAATCCTGTTTGCTCCCCACGCTTTCGCGCCTTAGCGTCAATACCGTCCCAGCGAGCTGCCTTCGCTATTGGTGTTCCTCCTGATATCTGCGCATTCCACCGCTACACCAGGAATTCCACTCGCCTCTTCCGGATTCTAGCCCGGCAGTATCCACCCGCTTTCCAGGGTTGAGCCCTGGACTTTCAGAGCGGACTTACCGGGCCGCCTACGCGCGCTTTACGCCCCATGATTTCGGACAACGATTGCCCCCTTCGTCTTACCGCAGCTGCTTGCCCCGA
+
CCDFCCFCEDFEAFGEGGGGGFCEFGFFE<EFFFFGCEGGEEGGGCDFEGDGGGDCCEGGGF7@CDEFFEGD<EGGCF=FED=6,A=C7,BFAGEFECBEFF<EFAFDGEGGGCFCE:CAEF<FFECFBFFD8F7,AFEF9D;@FEGGGGGGFCCCCCGAGAFDCGEG5CF@ECG9D>E>81:DF7EFD8ECCEGGCCC8C@8>C@7,<C+5)2):=F:F*/8)CDGFE3)(-<B>5D3@790//8))*77*0**.7-))(.:4((,,09)4>>(224(32)44:;(2034,4).(,.###
@M06045:235:000000000-JCY5N:1:1101:15571:2980 2:N:0:TACAGC
GTGAAAGGACTACTGGGGTTTCTAATCCTGTTTGCTCCCCACGCTTTCGCGTATCAGCGTCAGTATCCAACCAGGGGGCCGCCTTCGCCACAGGTGTTCCTCCCGATATCTACGCATTTCACCGCTACACCGGGAATTCCACCCCCCTCTTTGGTACTCTAGCTTGCCAGTTTCATGCGTCGTTCCCCGGTTGAGCCGAGGGATTTCACACATGACTTAGCAAACCGCCTACACGCCCTTTACGCCCAATGATTCCGAACAACGCTAGCACCCTCTGTATTACCGCGGCGTCTGGCACACG
+
CCGGGGGGGGGGGGGGGGGGGGGGGGGGGGGGGGGGGGGGGGGGGGGGGGGGEFGGGGGGGGGGGGGGGGGGGGGGGGGGGGGGGGGGGGGGGGGGGGGGGGGGDEGGGGFGGGGGGGDGGGGGGGGGGGGGGGGGGGGCDGGGGGGGGGGGGGGGGGGGGFGGGGGGGGGGFGGG?GECEEGGGGGGGDGGGGGGGDDEGEDGGFGGGGGGGGGGFGFGDGFCFGGFF@BF?FFFFGFFFFGGGFCCC5@*:@@A?:3BF?629:61?67?<1<82A>FBFFB?9,2(((-,2()(.###
@M06045:235:000000000-JCY5N:1:1101:18821:2994 2:N:0:TACAGC
GTGAAAGGACTACCCGGGTTTCTAATCCCGTTTGCTCCCCTGGCTTTCGCGCATCAGCGTCAATACCGGTCCAGGATGCCGCCTTCGCCACCGGTGTTCCTCCAGATATCTACGCATTTCACCGCTCCACCTGGAATTCCACATCCCTCTCCCGGATTCAAGCCTCCCAGTATCAGCCGCACTTCCCCGGTTGACCCGAGGGGTTTCACGTCTGACTTAGGACGCCGCCTACGCGCCCTTTACGCCCACTAATTCCCAACAACTCTTCCCCCCTCTTTATACCCTCGGCTCCTGGCGCCGC
+
@CD7DFAFGGGDF?FE:FCFGFFE9EA<FFFGGEFCG8CFC,,;CEFE@FCE@6C<<@FGGGE<@F@@@@@C9E8669E<7FFF@FGGE7FC=+@CFCFGFCG,4BFCFFGFGCFG7+E@<F9CFC+CEGG8,,8,AFFF,DD8DB?,@DFD,++++@D;A@,36@,@>,4,>>7E,,=CE*1:,>F,*4=B5,,4,388?833*=9<F<*:>C7***100:0)9<)8))02:B3>5C><:*:/5>GC*)/)***.*-).,.4,5)))*0<3(,43)6-4)))()-(-(4(4:0(86?###
@M06045:235:000000000-JCY5N:1:1101:25153:2997 2:N:0:TACAGC
GTGAAAGGACTACCAGGGTATCTAATCCTGTTTGCTCCCCACGCTGTCGCGCCTCAGCGTCAGCAACAGCCCAGCAGGCCGCCTTCGCCACTGATGTTCTTCCCGATCTCTACGCATTCCACCGCTACACCCGGAATTCCACCTTCCTCTACTGTCCTCCAGCCTGACAGTTTAGAATGCAGCCCTTCGGTTACGCCGCAGGATTTCACCCCCTACTTATCAGGCCGCCTACGCGCCTTTTACGCCCAGTTGTTCCGGACAACGCTCGCACCCTCCGTATAACCGCGGTTGCTGTCACCGC
+
8A6@9C@CCEGDG,,68@C6CCE<E<@F,;;CCFFDF<FG@:8@C,B,9@F:FFG,,C:FC:@CAFEFCEF:<<@CF@@7@:FC=,4??F@<CFE?@FEG9FF,++@F:CFFGGG+?@F9<FA+CC+F==F+@CFC<7>FBD8D,@,@,,6>C3,,,5>D>6,+>>@:3:DDGGFF,,3,,,5886,61**6>,>?CEE5*:E,104@@*/1))/*/++;7@@7<:):)0)(47)8B*0*//0/9@5C4/**2)*.76BB00,-480(.)76((-(24(3).6(((42((((.)).).###
@M06045:235:000000000-JCY5N:1:1101:15799:3000 2:N:0:TACAGC
GTGAAAGGACTACAGGGGTTTCTAATCCTGTTCGCTCCCCATGCTTTCGCTCCTCAGCGTCAGTTAATGCCCAGAGACCTGCCTTCGCCATCGGTGTTCCTCCTGATATCTGCGCATTTCACCGCTACACCAGGAATTCCAGTCTCCCCTACATCACTCTAGTCTGCCCGTACCCACCGCAGATCCGGAGTTGAGCCCCGGACTTTCACGGCAGACGCGACAAACCGCCTACGTGCGCTTTACGCCCAGTAATTCCGAACAACGCTAGCCCCCTCCGTATTACTGCGGCGCCTGGCACGCG
+
CCGGGGGGGGGGGGGGGGGGGGGGGGGGGAFGGGGDGGGGGGGGGGGGGGGGGGGCFGGGGGGGGGGGGGGGGGGGGGGGGGGGGGFGCFGGGGGDGDGC<FFGGFGGGGGGGGGGFFGGGGGGDGCC?D@FFEGFCFGGGGEFGGF?EGFGGGGF?FGGADGGGGGFGGGDEDGGEGEEEG>CFGGDCGEFGG6CFFEGG5CEF,C,CGGGGD5CDC:37DGCFCDDDBEFF@:@FGDEFFD*9<C549@B*9=::<EF01<FF??BF47139::9:BB:>2))),(((((-,(,4.###
@M06045:235:000000000-JCY5N:1:1101:22575:3023 2:N:0:TACAGC
GTGAAAGGACTACTGGGGTATCTAATCCTGTTTGCTCCCCACGCTTTCGCGTCTCAGCGTCAGTACCGTCCCAGCGAGCTGCCTTCTCCATCGGTGTTCCTCCTGATATCTGCGCATTTCACCGCGACACCAGGAATTCCACTCGCCTCTCCCGGACTCGAGCCCGACAGTATCCACCGGCCTTCCCGGGTTGAGCCCTGGACTTTCCCAGCGGACTTACCGGGCCGCCTACACGCGCTCTACGCCCAACGCTCACGCACAACGCCTGCCACACACGTATAAACCCGGCTGCTGGCCCGAG
+
@CEFCE@@FFFFFF,EEDG,CFC9@F,CFFG9F8CF<EFEFEC+6,F<CEGGG7F@EGGB8@CFDCG@F:+B<,<C7C:@98BFE@,CFFCF,4??=4,C<FC@FFGGG<5AF7F7:@FEFFGC7+==FCC+A:F8FB,7,8DFDEC+3D,,3+38CEGFGGD>>C8C*C;D,>,2D>5*8*41A,,**1=8*3<9C5*;*03+02+++:+*/)11)*7*01175))0<.53(8)7@G))80**70C33)0)*)))0()79020202(.7)5((-81:,4)).-(479;0(8))(((4###
@M06045:235:000000000-JCY5N:1:1101:11317:3045 2:N:0:TACAGC
GTGAAAGGACTACCCGGGTATCTAATCCCGTTCGCTACCCTAGCCTTCGTGCATGAGCGTCAACACTTGTCCAGAGTCTTGCTTTCGCCGTTAGTGTTCTTCTCGATATCCACGCATTTCACTGCTACACCGAGAATTCCAGACTCCTCTCCAAGGTTCGAGCACGGAAGTATCAAGCGCAGTCCAGGGGTTGAGCCCCTGAATTACACATTTGACTGCCCGTGCGGCCTGCGCACCCTTTACGCCCAGTAATTCCGAACAACGCTTGAGACCTCCGTATTACCGCGGCTGCTGGCACGCA
+
CCGGGGGGGGGGGGGGGGGDGGGGFFGFGGGGGGGGGGGGDCDDGGGGGGFGGGGGGGGGGGGGGGGGGFFFFGFGGGGGGGGGGGGGGGE7FEGGGGGGGGGGGFFGGGGGGGGGGEGGGGGGFGGGGGGGGECGGFFGGCECCCFFGGFGDGFGGGGG@FGGGG>8CEDGGG7,3:CCCGEGFGF:EEGGGGGFDFGGGGGGG77,=DGFD+BFFGFGGDGGGGGFDAFFFFEBDC)?F=F:7>D5*)89D**668DF6?B(2((,)0>5:73(,427?)69-3661((,.:((18###
@M06045:235:000000000-JCY5N:1:1101:24195:3048 2:N:0:TACAGC
GTGAAAGGACTACTCGGGTTTCTAATCCTGTTCGCTCCCCACGCTTTCGCTCCTCAGCGTCAGTATCGGCCCAGAGACCCGCCTTCGCCACCGGTGTTCCTCCTGATATCTGCGCATTTCACCGCTACACCAGGAATTCCAGTCTCCCCTGCCGAACTCCAGTGATGCCCGTATCGACCGCACGCCCACAGTTAAGCTGCAGGTTTTCACGGCCGACGCGACACACCGCCTACGAGCTCTTTACGCCCAATAAATCCGGACAACGCTCGCACCCTACGTGTTACCGCCGTCGCCGGCCACC
+
CCGGGGGGGGGGGGGGGGFFGGGGGGGGGGGGGGGGGGGGGGGGGGGGGGGGGGGGGG>FGGGGGGGGGGEGGGGGGGGGGGGGGGGGFGGGGGEEGGGGGGGGGEF9FGGGGGGGGGGGFGFGGGGGGGG7BFGGGGGGDEFGE9=FGGGGGGEGGGGGGGGFFF9CFFGGGGGD5>EGGGGGCGEEE:FGGGGGGE?F6CF*=9AFCC538DD55977CCDC<DD57372237)7)977FF7*8><<>4/7*6-/2<59(44(-(4)))(4(,,,1(.43)-9(4(4(-(-(((,-###
@M06045:235:000000000-JCY5N:1:1101:14284:3049 2:N:0:TACAGC
GTGAAAGGACTACCCGGGTATCTAATCCTGTTCGCTCCCCACGCTTTCGCTCCTCAGCGTCAGTATCGGCCCAGAGATCCGCCTTCGCCACCGGTGTTCCTCCTGATATCTGCGCATTTCACCGCTACACCAGGAATTCCGATCCCCCCTACCGAACTCTAGCCTGCCCGTATCGAATGCAGACCCGGAGTTAAGCCCCGGGCTTTCACATCCGACGCGACAAGCCGCCTCCGCGCTCTTTACGCCCAATAATTCCGGACAACGCGCCCACCCTACGTATTACCCCGGCTCCTGGCCCCCT
+
CCGGFGGGDGGFGGCGGCGEFFFGCFGEFGFFDFGEGGGGGGGGGGGGGGGFF<FFAFGGGGCFFDGGCGGGGGGG?EGGGGGGFGBCFGGGGG>CFGGC,EFFEEEFFFFGGGGGDFGGGGGGGDEGGGG?@FGGGGGGG>33+>+@@CEFFEGEGGGGGGFB93DF:*>>,>=*>D1;7D,4C55*4*4CGGGGCFGEDE?C=+=CCF<FGD<<B3))9)C*597@EE319).7>D)99=FDD:DDC>F*?*=460)),141((-(.)7(4:B:((.6.44-(-((4;(3:)41(4###
@M06045:235:000000000-JCY5N:1:1101:21203:3068 2:N:0:TACAGC
GTGAAAGGACTACACGGGTTTCTAATCCTGTTTGCTCCCCACGCTGTCGCGCCTCAGCGTCAGCAACAGCCCAGCAGGCCGCCTTCGCCACTGATGTTCTTCCCGATCTCTACGCATTCCACCGCTACACCGGGAATTCCACCTGCCTCTACTGTGCTCTAGCCTGACAGTCTAGAAGGCAGCCCTGCGGTTAAGCCGCAGGATTTCACCCCCTACTTATCAGGCCGCCTACGCGCCCTTTACGCCCAGTGATTCCGGACAACGCTCGCACCCTCCGTATTACCGCGGCGCCTGGCCCGAG
+
CCGGGGGGGGGGGGGGGGFGGGGGGGGGGGGGGGGGGGGGGGGGGGGGGGFGGCFGGGGGGGGGGGGGGGGGGGGGGGGGGGGGGGGGGGGGGFGGGGGGGGGGGDCFFGGGGGGGGGGGEGGGGGGGGGFEECEGG@FFGGGGCGGGGGCGGGGCFDFGG;C89D?FGGGGGGGGGG>:DGGGDFCGDEGGGF99C?EEGE5@C9FGGG=<DDFGFC@;FFC<FGGFFFFFFF@@B7)80=DCGFDCC6?6C4?AF1>B9<8(3114B>EFB(4<>(.4?AA2(((,-((-((,((4###
@M06045:235:000000000-JCY5N:1:1101:12755:3079 2:N:0:TACAGC
GTGAAAGGACTACAGGGGTTTCTAATCCTGTTCGCTCCCCACGCTTTCGCGTCTCAGCGTCAGTACCGTACTAGAGAGCCGCCTTAGCCACGGGTGTTCTTCCTGATATCTGCGCATTTCACCGCTACACCAGGAATTCCACTCTCCTCTTCCGGACTCTAGCCTGATGGTTTCCACCGGCGTCTCGAGGTTGAGCCTCGAGTTTTCACAGCGGACCTACCAAGCCGCCTACACGCTCTTTACGCCCAATCAATCCGGACAACGCTTGCCCCCTACGTATTACCGCGGCTGCTGGCACTCT
+
CCGGGGGGGGGGGGGGGGGDDGGGGGGGGGGGGGGGGGGGGGGGGGGGGEGGGGCEGGGGGGGGGGGGGGGGGGGGGGGGGGGGGGGFGGGGGGEGGGGGGGFGGGGGGGGGGGGEFEFGGGGGGCFGGFGGGDGFFGGFGGFGGGGGGGGGGGD++:DGFAFGFGCFGGC;8FGGG8C>EEE?CEGFGGGGGFFF6,=8EG@EGGGGCFGGC<378DAG2CCC*/9@DFF<(?>BFDFFF4*/9B7DF:)9C762B(8@01<14:0(<?)4(3((,.2<45-9?99009(82)301,###
@M06045:235:000000000-JCY5N:1:1101:20056:3087 2:N:0:TACAGC
GTGAAAGGACTACCAGGGTATCTAATCCTGTTCGCTCCCCACGCTTTCGCTCCTCAGCGTCAGTTGTTGCCCAGAGACCCGCCTTCGCCACCGGTGTTCCTCCTGATATCTGCGCATTTCACCGCTACACCAGGAATTCCAGTCTCCCCTGCAACACTCCAGTTTGCCCGTATCGACTGCAGGCCCGGAGTTGAGCTCCGGGTTTTCACAGCCGACGCGACAGACCGCCTACGAGCCCTTTACGCCCAATACTTCCGGACACCGCTCGCACCCTACGTATTACCGCGGTCGCTGGACCTTG
+
CCGGGGGGGGGGGGGGGGGGGGGGFGGGGGGGGGGGGGGGGGGGGGGGGGGGG?FGGGGGGGGGGGGGGGGGGGGGGGGGGGGGGGGGGGGGGGGGGGGGGGGGGFGGGGGGGGGDGGGGGGFGGGGGGFEDFGCGGGGGGGGGGGGGGGGGGGGGGGFGGGG;EFGGGGGDFG6EGDEGGGGGGGGGEGGGFCEF;CFCEDEGGGFGGGFGFCCCEGB:DGGFFFGFF>EF:)7:)1)06@F3<>DDC)6)*/9)83:>9,3132(())0(,((((..)5<AD?B>1((,3:?((3:###
@M06045:235:000000000-JCY5N:1:1101:12840:3100 2:N:0:TACAGC
GTGAAAGGACTACTGGGGTATCTAATCCTGTTCGCTCCCCACGCTTTCGCTCCTCAGCGTCAGTTGTTGCCCAGAGACCCGCCTTCGCCACCGGTGTTCCTCCTGATATCTGCGCATTTCACCGCTACACCAGGAATTCCAGTCTCCCCTGCAACACTCCAGTTTGCCCGTATCGACTGCAGGCCCGGAGTTGAGCTCCGGGTTTTCACAGCCGACGCGACAGACCGCCTACGAGCTCTTTACGCCCAATCATTCCGGACAACGCTTGCACCCTACGTATTACCGCGGCTGCTGGCACTGG
+
CCGGGGGGGGGGGGGGGGGGGGGGGGGGGGGGGGGGGGGGGGGGGGGGGGGGGGGGGGGGGDDGGGGGGGGGGGGGFGGGGGGGGGGEGDGGGGGGFFGGGFGGGGGGGGGGGGDFGCGGGGGGGGGGGGGGGGGGG=<DGGGGGGGGGGGFFGGFGGGGGGFGGGGGGGGGGGGDGGGFEFCEGEEGGEGGGFGGGGGGGGEG*CFFG7EFGGGG>D5CD37CF3CE5)78:5:>:FF9@*:CGF5D74)027@AF;))(,1418<00/9<8??68()).46><>(71212?:0?7?###
@M06045:235:000000000-JCY5N:1:1101:24469:3103 2:N:0:TACAGC
GTGAAAGGACTACCTGGGTATCTAATCCTGTTTGCTCCCCTCGCCTTCGCGCCTCTGCGTCAGTTTCAGCCCAGATAGCCGCCTTCGCCACTGGTGTTCCTCCCGATATCTACGCGTTTCACCACTACACCGGGAATTCCGCTATCCCCTTCTGTACTCTAGTCCACCAGTTTCAAATGACCCCTCCCGGTTAAGCCGGGATATTTCACATCTGACTTGTCACACCGCCTCCGCGCTCTTTACGCCCCATAATTCCTGACAACGACTACATCCTACGTGTTACCGCGCCTGCTCTCCCACG
+
CC<,CF-C,EFFEF,;<FG,6CFFFGD,,,;C,E,@,,CFA,@8F:F,9@F>7@C,66@FEECADAEE<F<F,666FFFDE@7?FF6,B=:E5C,CE,:,5,,8:B@CB<<BBF:+8FF<,AAFCAGC<EF+8@@7,,C,@EEEEGG,@,,6E9BCCGGF@>F,,7@EC>DE,@=FC,,,4DFC8CCC*>EEEF9;6*4:/8,C7E+<1+4*1+;@;@F1;C+1>*):3B)69A37:CF48***753)*7)*2/*-/)*04.((((,())9614<B:1(53<9<-(4,13(4()))(.###
@M06045:235:000000000-JCY5N:1:1101:19593:3107 2:N:0:TACAGC
GTGAAAGGACTACTAGGGTATCTAATCCTGTTCGCTCCCCACGCTTTCGCGTCTCAGCGTCAGTACCGTCCCAGAGAGCCGCCTTCGCCACGGGTGTTCTTCCTGATATCTGCGCATTTCACCGCTACACCAGGAATTCCACTCTCCTCTTCCGGACTCTAGCCACGCGGTTTCCATCGACGTCTCGAGGTTAAGCCTCGAGTTTTCACAACGGACCTGCGTGGCCGCCTACGCGCCCTTTACGCCCGGTACTTCCGACCACCGCTAGCCCCCTCAGCATTACTCCGGCTGCTGGCACCAC
+
CCGGGGGGGGGGGGFGGGGFFFGGGGGGGG,CFGGGGGGGFGGGGGGGGGGGGCGGGGGGGGCFFGGGGGGGGGGGGGGFEGGEGGGGGDGEGGGEFGGGGGGGGGFGFGGGGGGGGGGGGG9?CFEGGG8FGEGGGGGGGGGGGGFGGGFGED>>EEGGGCFD9FEDGGGGEDGFDEG6:8?EFGGF>>GFGF99B,=8**5*AC77CGFD<7<5=<FGGG37C4))78:0(07>>C5F)*:DD)9)177)2968>:)0((-,7,(-6080,((,.)-6).-))(-((((,,82414###
@M06045:235:000000000-JCY5N:1:1101:18382:3127 2:N:0:TACAGC
GTGAAAGGACTACAGGGGTATCTAATCCCGTTCGCTCCCCCGGCCTTCGCGCCTCAGCGTCAGGTCCGACCCCGGTGGCCGCCTTCGCCGCGGGTGTTCATCCCGATCTCTAAGCATCTCACCACTACCCCGGGAATTCCCCCACCCTCTATCGCCCTCCAGTCCCGCGGTTTCGCCCGCATCCGCCCGGTTGGGCCGGGGGCTTTCACACGCTCACTGCCGGACCCCCCGCTCGCTCTTTAACCCCAGTAAATCCGGCCAACGCTCGCCCCCTAAATCTTTCCGCGGCCCCCTGGACTGT
+
CA,C6,FCCAF,CF8@;FCFGGCGDD9FF@@FFEG@CFGEEEGE@CEF8B+@@E7,:,CFE,F,,9CFE=F+,6+4@7,4++>+CE7@+@CFCFC73B5,:5,,++++:E93,,:,7,@><FF<+,3@,33:<>**6<FF,>C>:;*;B8;;@CCECC58+5??BF8EEEEC*>A8EGEGGG5<=C;/:/:1?*/:/*?5*::=70C+<*+1)**)1*0*29CC3/17)7511))009)=8***:5D*1)*7***..())(.-(9:<0>:)(3((()))6)).66(-((,((((((((###
@M06045:235:000000000-JCY5N:1:1101:22082:3148 2:N:0:TACAGC
GTGAAAGGACTACTCGGGTATCTAATCCCGTTCGCTCCCCACGCTTTCGCACATGAGCGTCAGGCTAACGCTAGGGTGCCGCTTTCGCCACTGGTATTCCCCCCGATATCTACGCATTCCACCACTACACCGGGAATTCTACACCCCTCTCATCGCCTCAAGTCTGCCAGTCTTCAACGACCTCTCCCAGTTAAGCCGGGAGCTTTCACGTCAAACTTAACAGACCGCCTGCGTGCGCTTTACGCCCAGTAATTCCGGATAACGCTTGCCACCTACGTATTACCGCGGCTGCTGGCACAGA
+
CCGGGGGGGGGGGGGGGGGGGGGGGGGGGGGGGGGGGGGGGGGGGGGGGGGGGGGGGGGGGGGGGGGGGGGGGGGGFGGGGGEGGGGGGGGGGGGGGGGGGGGGGGGGGGGGGGDCGGGGGGGFFDGGGGGGGGGDFGGGGGGGGGGGGGGGGFFGGGGGGFFGGGFGGGGGGGGGGGD8ECDGGGEFFC<CGCFFGEGG*:CFFFFGGCFFG3CGFFFGGGFFGGGEFFFFFF)>BG:DFFGDD>CCC)9*C?F>F95@?A>?9?1:>448:?0>?3).5ADA?FB(42(4??00(5###
@M06045:235:000000000-JCY5N:1:1101:23205:3164 2:N:0:TACAGC
GTGAAAGGACTACCAGGGTTTCTAATCCGGATCGCTCCCCACGCTTTCGCTCCTGAGTGTCAGGACCAGTCCAGGATGCCGCCTTCGCCGCTGGTGTTCCTCCGGATCTCTACGCATTCCACCACTACACCCGGAATTCCGCATCCCCCTACTGGCCTCCAGTCCGCCCGTTTCGCACGACACCCCCCAGTTGAGCCGGGGTCTTTCACGCACGACGCGACCAACCACCTGCGAGCGCCTTAGCCCCAATAAACCCGGCCAACGCTTGCCCCCTACGTATTAACTCGGCTGCTGGCCCATG
+
CCGGGGGGGGGGGGGGGGFFGGGGGGGGB:FGGGGFGDGGGGGGGGGGGGGGGGGGGCGGFGGGF@DFGGGGGGGGGGGGGGCECFGGGGGGGGGGGGGGGGGGGG@FGGCFGGGGGGGGGGGGDGFCGGGF@ECFGEGGGGD@EEFGGGGGGGGGGGGFG?D?CGCCEGEFGGCEGGGGEEGGGGEGEC2?C+<8BC>=:*=8?FFCEFG3DCDC8>735)7C<GGFFFF03:D)))).)=**95C<DF@?7*)-)()71(2:01(4FF9<>F6?0,))..).)-(--414))(((-###
@M06045:235:000000000-JCY5N:1:1101:10553:3191 2:N:0:TACAGC
GTGAAAGGACTACAAGGGTTTCTAATCCTGTTTGCTCCCCACGCTTTCGCGCCTCAGCGTCAGAACCGGACCAGTGAGCCGCCTTCGCCACCGGTGTTCCACCCAATATCTACGAATTTCACCTCTACACTGGGTATTCCACCCACCTCTTCCGGTCTCTAGCCACACAGTATCGAATGCAGTTCCGGGGTTGAGCCCCGGGATTTCACACCCGACTTACATGGCCGCCTACGCGCCCTTTACGCCCAGTAATTCCGAACAACGCTAGAACCCTCTTTCTTACCCCGCCCTCTGGCACCTC
+
CCGGFGGGGGGGGGGGGGGGGGGFCGGGGGGFGGGGGGGGFGGGGGGGGGGGGGFFGFGGGEGGGGGGEGFGDFF9FFGGGGC7FGGGGGGGGGGGCFCG9EAFGGGGFFGGCE7FFFGGGGCGGGGFGGGGGGGGGFGFFGGGGGGFDGD,3+8@CGGGGGGGFFGGGEF;9D>C6CEFAD<@EGGCCECEGGG?CCCEGGCEFEFFGGFC)1)2=*@C:@DF4;)7>5>:3@:3>DDF4@FGGF57*/*9:*0)<?BFF7(--2,,/*114,::2).)54<,(,3(((((,,).0)###
@M06045:235:000000000-JCY5N:1:1101:12101:3193 2:N:0:TACAGC
GTGAAAGGACTACCGGGGTATCTAATCCTGTTTGCTCCCCACGCTTTCGCACCTCAGCGTCAATATGTGTCCAGTAAGTCGCCTTCGCCACTGGTGTTCTTCCGAATATCTACGAATTTCACCTCTACACTCGGAATTCCACTTACCTCTCCACAATTCTAGCGATGCAGTTTTAAAGGCAATTCCGGAGTTGAGCCCCGGGCTTTCACCTCTAACTTGCAAAGCCGCCTACGTGCGCTTTACGCCCAGTAATTCCGAACAACGCTATCCCCCCCCGGATTACCCCGGCTGCTGTCCCCAC
+
CCGGGGGGGGGGGDEEEGGEGG9EGGGGFGGGGGGGGGGGGGGGGGGGEGGGGEGDFGGGGEGGGGGGGGGGGGGGGGGGDDGGGGGGGCGGGGGGGEFGGGFDE+CF?FFGGGGCG7FGGFCFFGGGG<??FFGDEEFDFFG9FGGGD3DFGGGGGGGGGGC>EE8B9BGCEGGGGDEGGCEFFGFGC*BDFC?DGCEC*>EG5EGGGG,C0*=?F78CCCC*;D/38=>FFA5:AGFF3+@<7@DCG<*778BBF:3>>?:6>1((/<?:4(--3((-()5.(,-2((((38)5,5###
@M06045:235:000000000-JCY5N:1:1101:16906:3241 2:N:0:TACAGC
GTGAAAGGACTACTAGGGTTTCTAATCCTGTTCGCTCCCCACGCTTTCGCGTCTCAGCGTCAGTACCGTCCCAGAGTGCCGCCTTCGCCACGGGTGTTCTTCCCGATATCTGCGCATTTCACCGCTACACCGGGAATTCCACACTCCTCTTCCGGACTCTAGCCAGGTGGTTTCAACCGACGTCTCGAGGTTGAGCCTCGAGTTTTCACAGCTGACCTTCCAGGCCGCCTACACGCCCTTTACGCCCAATAAATCCGGACAACGCTTGCCCCCTACGTATTACCGCGGCCGCTGGCCCCGG
+
CCGGGGGGGGGGGGGGGGGGGGGGGGGGGGGGGGGGGGGGGGGGEEGGGGGFG@FGGGGGGGGGGGGGGGGGCFFGGGGGGGGGGGGGGGGEGGGGCGGGGGGGGDCCGGGGGGGGGGFFFG9=:CEGGGG@EEGDGGGFGGGGFFGGGGGGGGGEGEFGGFC69DFCFCEDG?E9DFG5CGGGC6B6EEEFCCFFG8C*;*3=F?F7AD94F*74FG=CF7FFFGGFFFEF7:<377B4?FFDGFGDFF4B76@BEF))(22((,((<?::9(43,88A?F)2(0(,3(49B>(,(-###
@M06045:235:000000000-JCY5N:1:1101:12859:3244 2:N:0:TACAGC
GTGAAAGGACTACAGGGGTATCTAATCCTGTTTGCTCCCCACGCTGTCGCGCCTCAGCGTCAGCAACAGCCCAGCAGGCCGCCTTCGCCACTGATGTTCTTCCCGATCTCTACGCATTCCACCGCTACACCGGGAATTCCACCTGCCTCTACTGTGCTCGAGCCCGACAGTTTAGAAGGCAGCCCTGCGGTTAAGCCGCAGGATTTCACCCCCTACTTATCAGGCCGCCTACGCGCCCTTTACGCCCAGTGCTTCCGTACAACGCCCGCACCCCCCGTATTATCGCGGCTGCTGGCCCAAT
+
CCGGGGGGGGGGGGGGGGGGGGGGGGGGGGGGGGGGGGGGGGGGGGGGGGDGGEGGGGGGGGGGGGGGGGFGGGGGGGGGGGGGEGGGGEGGGGGGGGGGGGGGG7@FFGGGGGGDFCG9,FGGGGEGGGGFFGGDGGGGCFGGGGGGGGCEFGGGGGGGGGGGGGGGEGGGGGC8DG5>>CCGGFCFGEEGECEGGEDGGCE6<EC7C:595CGFFGACGGG:51>@FFFFFFEE)974?FC<DDG**9F*2**)0...(6>9((,->>>>F(,7146(5))..,-(799:)).(,3###
@M06045:235:000000000-JCY5N:1:1101:18302:3245 2:N:0:TACAGC
GTGAAAGGACTACTCGGGTTTCTAATCCTGTTTGCTCCCCACGCTTTCGCACCTCAGCGTCAGATCTGGACCAGTTAGCCGCCTTCGCCACTGGTGTTCTTCCCAATATCTACGAATTTCACCTCTACACTGGGAATTCCACTAACCTCTTCCAGCCTCAAGGTCGCCAGTATCAAAGGCAGTTCCGGAGTTGAGCTCCGGGATTTCACCCCTGACTTAACGACCCGCCTACGTGCGCTTTACGCCCAGTAAATCCGAACAACGCTAGCCCCCTTCGTATTACCGCGGCTGCTGGCACTCT
+
CCGGGGGGGGGGGGGGGGFGEFGGGGGGGGGGGGGGGGGGGGGGGGGGGGGGGEGFGGGGGGGGGGGGGGGGGGGGGGGGGGGEGGGGGGGGGGGGGGGGGGGGG?FGGGGGGGGGGGGGGGGGGGGGGGGGGGGGGGGGGGGGGGEGGGGGFFGGCGGGGGGGGGGDGGGGGGGCFGFGGGGGGGGE6EGGGGG6>EGGD:C59FFFGGGGGFDGFGF>GG5<DGGFE>:@DFA>EDDFFFGGGFGGG@FBD*02>:D@3(.4126>FF@<>;7<FFF??AA)((32-(41:)::(5###
@M06045:235:000000000-JCY5N:1:1101:22113:3295 2:N:0:TACAGC
GTGAAAGGACTACTCGGGTTTCTAATCCTGTTTGCTCCCCACGCTTTCGCACCTCAGCGTCAGTACCGGGCCAGTGAGCCGCCTTCGCCACTGGTGTTCTTGCGAATATCTACGAATTTCACCTCTACACTCGCAGTTCCACTCACCTCTCCCGGACTCGAGACTCTCAGTATCGAAGGCAGTTCTGGAGTTGAGCTCCAGGATTTCACCACCGACTTAAGAGTCCGCCTACGTGCGCTTTACGCCCAGTGATTCCGAGCAACGCTAGCCCCCTTCGTATTACCGCGGCTGCTGGCACCGC
+
CCGGFGGGGGGGGGGGGGGGGGGGGGGGGGGGGGGGGGGGGGGGGGGGGGGGGDEGGGGGGGGGGGGGGGGGCGFGFGGGGGGGGGGGGGGGGGGGEFGGGGGEGGGGGGGGGGGGGGGGGGFFGGFDFGGGDGGC>FFGFGFGGFFFF?FGGGG>EEEGGGGGFG9FFGC,EF:FGGGGCEGGGGGG96:E9E,<,>EGGG*<EFGGGGCCD<CD5<@7@GFG7D<B)8BFFFF5BGBBFFG<D3CD57FF76@66:B@7?FF>::(9:F?6(8<:?,2()69(3(-(((435>?B<###
@M06045:235:000000000-JCY5N:1:1101:6950:3330 2:N:0:TACAGC
GTGAAAGGACTACCCGGGTTTCTAATCCTGTTTGCTCCCCACGCTTTCGTGCCTGAGCGTCAGTGTCAGCCCAGGGGGCTGCCTTCGCCATCGGTGTTCCTCCGCATCTCTACGCATTTCACTGCTACACGCGGAATTCCACCCCCCTCTGCCACACTCCAGTTCGCCAGTTTCAACGGCCATTCCCAGGTTGAGCCCGGGGCTTTCACCGCCGACACAACGAACCGCCTGCGCACGCTTTACGCCCAGTAATTCCGATTAACGCTCGCACCCTACGTATTACCGCGGCTGCTGACACCTT
+
CCGGGGGG8FGGGGGGGGEGGGGGGGGGFGGGGGGGGGGGGGGGGGGGGGFGGGGGGEGGGGGGGGGGGGGGG@GG7FGGCEGGGFGGGGGGGFGGGGGFEGFGGGCCFGGGGGGGGGGGFGGGGGGGDGGGGGCGGFGGGGFCBEGGGGGGGGGGGGGGGG;FGGGGGE?ECFGGGGGC=EG?CGGGGGGG<FFFGGCE*=?CFG77<FEGGDCC@G)97<CDC5DB5.<61B)<@G7>F*:7DE3CCF64:7@A:()7:<42((--;5B9(((.(,).8:-9:B,21>(,27)4).###
@M06045:235:000000000-JCY5N:1:1101:18410:3364 2:N:0:TACAGC
GTGAAAGGACTACACGGGTATCTAATCCTGTTTGCTCCCCACGCTTTCGCACCTCAGCGTCAATATGTGTCCAGTAAGTCGCCTTCGCCACTGGTGTTCTTCCGAATATCTACGAATTTCACCTCTACACTCGGAATTCCACTTACCTCTCCACAATTCTAGCGATGCAGTCTTAAAGGCAATTCCGGAGTTGAGCCCCGGGCTTTCACCTCTAACTTACAAAGCCGCCTACGTGCGCTTTACGCCCAGTAATTCCGAACAACGCTAGCCCCCCCCGGATTACCCCGCATGCTGGCACATT
+
CCGGFFGGGGGGGGGGGGGGGGGGGGGGG9FFGGGGGFGGGGGGGGGGGGCEGFGGGGGGGGGGF<ECCEFGGEFFGGFGGGCEEGCE=BCGFG9FG@FFEAFFEDG@EFGGGGDFF7FGGGGFGFGGGGF8FFGDDGGGGGGGADFGGGFFFDEDGGGGFGFGEGEGGGEGGFFDGFFGDFFDGFCEG+@@DEGGGFGEDCGEGGG7F7,;FCGGF79CGGGCFGGF:4>;?)2=DGBD>FGCDDCDF6@67=FA4(754:?6;?(,97@:9((4,((-3484(-7,-(()657<(5###
@M06045:235:000000000-JCY5N:1:1101:6013:3380 2:N:0:TACAGC
GTGAAAGGACTACCAGGGGTTCTAATCCTGTTCGCTCCCCACGCTTTCGCTCCTCAGCGTCAGTAATGGCCCAGAGATCCGCCTTCGCCACCGGTGTTCCTCCTGATATCTGCGCATTTCACCGCTACACCAGGAATTCCGATCTCCCCTACCACACTCTAGTCTGCCCGTATCGAATGCAGACCCGGGGTTAAGCCCCGGGCTTTCACATCCGACGCGACATACCGCCTACGAGCTCATTACGCCCAATAATTCCGGACAACGCTTTCCCCCCCCGTACTTCCGCGGCCGCTGGCACAAT
+
@BF@@FFGFEFCEF,CFG+BFCAFGFFFFC6C@@F7EFGCFD7B@BF9FE@CF,CFF<:@FFE6CCDEF8CFGECFGF@CCDECFF7:FEGGGG4:CFCFCEGFEGFC,,,9,@:748AEEEF7F7FGG8FG8FGGAF,A>>B3>D>D=3=DFGGGEG83@,@;;,>EE++@>:?5DFFFG7D,;C8**8*>8,,1B*=E5EC?CF+<9:4;8757)53/)1**2>C:B)0315)7.9*9647>*>DDG4)77**./4>)3:?61(4(**149>;9;(((4))5,4(,((-,9(-4(<###
@M06045:235:000000000-JCY5N:1:1101:23677:3396 2:N:0:TACAGC
GTGAAAGGACTACTGGGGTATCTAATCCCGTTCGCTCCCCACGCCTTCGCGCCTCAGCGTCAGGTCAGGGCCAGCTGGCCGCCTTCGCCACCGGTGTTCCTCCCGATCTCTACGCATTTCACCACTACTCCGGGAATTCCACCAGCCTCTCCCTGCCTCCAGTCATCCCGTTTCGCACGACCCTCCCCGGTTTAGCCGGGGGCTTTCACGTGCGACGCGGACAAACGCCTACGCGCCCTTTACGCCCAGTAACTCCGGACCACGCTCGCACCCTACGGCTTCCCGCGGCTTCTGGCACCGG
+
CCGGGGGGGGGGGGGGGGGGEGGGGGGCGFGGGGGEFGGGFGEGGGGGEG:FG@FEFGG7FGGGFGDFGGGGGGGGGGGGGGGDCGCEFGGGCGGGGGGGDGGGGGDGFCFGG<CCFGGEFGGGGG<B<FGGG77FGFF;CGGGFGGGG8:FFGGGCGGGGGGGGGGGFCFGGGGCBCCCCEGCF=CGD:*C8+39<:=:EDGCCFGCGGC4CGG)8DBDGG3D*>5BD4>F05)7BD:))*;<CED37/*97BFF@>351302;(,(<)8202(14(,(,(.((4(,4((,)).5(.###
@M06045:235:000000000-JCY5N:1:1101:12135:3430 2:N:0:TACAGC
GTGAAAGGACTACCAGGGTTTCTAATCCCGTTCGCTCCCCACGCCTTCGCGCCTCAGCGTCAGGGTCGGCCCAGTCGGCCGCCTTCGCCACAGGTGTTCCTCCCGATCTCTACGCATTCCACCGCTACACCCGGAATTCCGCCTGCCTCTACAGTGCTCCAGCCGCGGCAGTATCCCTGGCCGACGCAGGGTTGAGCCCCGCGCTTTCACCAAAGACTGACCGGGCCACCTACGCGCCCCTTACGCCCAATGCTTCCGGACAACGCCCGCACCCTCCGTATTACCGCCGCTGCTGGCCGCG
+
CCGGGGGGGGGGGGGGGGGGGGGGGGGGGGGGGGGGGGGGGGFGGFFGGGGGG>FGGGGEGGEGGGCGGEGGGFAFCGGGGGDCCGGGGCGGGFGGGECG<FGDCFFGGGGGGGGGGGGGGGGGGGGGFGCGGG>FGGGGGGGEGFGFGF,EAFFFG:DFGGGGGGGDGGGFG<@CGGGC@ECEEEG>EGGGF*<028EG***::CFG+:9FG*26)*)*26<</9<:7>;7>)0)8D:)>)***7CDDF4<*97<F?E>>18?(((-0<.3382(86:??0)5612((4,(-4)(-,###
@M06045:235:000000000-JCY5N:1:1101:15761:3450 2:N:0:TACAGC
GTGAAAGGACTACTGGGGTTTCTAATCCTGTTTGCTCCCCACGCTTTCGTGCCTCAGTGTCAGTGCTGGTCCAGGTGGCCGCCTTCGCCACGGATGTTCCTCCCGATATCTACGCATTTCACTGCTACACCGGGAATTCCGCCACCCTCTACCGCACTCCAGATCGCCAGTATCCAATGCAGTTCCCAGGTTGAGCCCAGGGCTTTCACATCAGACTTAACGAACCACCTACGCACGCTTTACGCCCAGTAATTCCGAACAACGCTTGCCCCCTTCGTATTACCGCGGCTGCTGGCACATA
+
CCGGGGGGGGGGGFGGGGGGGGGGGGGGGGGGGGGGGGFGFGGGGGGGGGCEGGGGGGGGGGGGGGGGGGGGGGGCCFGFGGGGGGGGGGGGGDGDGGGGGGGGGGGGEG9FGGGGDGGGFGGGGGGGGGGCF7CCEFGGGGGGGFGGGGGGFDEGEGGGFGF9FFDGG6DFGAEFFG?FFGGGGGGCCFCFGGGGGGCE@CEGDG?FCFFC+8?DFG=FCCC<DGFFFFF@(=:BFGFBFFGDC@D:D?F4F@FFF:BFFBBFF?:0360:9>?16470(.-.--(321;?8871(.###
@M06045:235:000000000-JCY5N:1:1101:14088:3452 2:N:0:TACAGC
GTGAAAGGACTACACGGGTATCTAATCCCGTTTGCTCCCCTAGCTTTCGCCGTTCAGCGTCAATGTCGGTCCAGGATGCCGCCTTCGCCACCGGTATTCCTCCAGATATCTACGCATTTCACCGCTACACCTGGAATTCTGCATCCCTCTCCCGAATTCAAGCCATCCAGTATCCGACGCAGTTCCAAAGTTAAGCTTTGGGATTTCACGTCGGACTTAGTTGGCCGCCTACTGGCCCTTTACGCCCAGTAATTCCGAACACCGCTTGCCCCCCCTGCATTACCGCGGCTGCGGGCCCAAG
+
CCGGGGFGGGGGGGGGGGGGGGGGFGGGGGGGGGGGGGGGGGGFFCGGGGGGGGGGGGGGGGGDGGGGGGGGG?EEEEGGGGFFGGCFGGGGGGGGGGFGFEFGGGCAFGGAEFGGGG<FGGGGGCGGDGFGEEGGACFGGGGGGGGGGFGGGD868DGDCDFGGGGGGCFFDFCEGEGGGGGFGFFCFCFGFFFG9ECEF>CGGGGGG<0:CC)5>=A7+;C4CFGEFFFFFF44A*8<:F7*7<51*9@*0*9>?63:B(1((-((86?-49696(3:)-66,3(9;((-,439,4###
@M06045:235:000000000-JCY5N:1:1101:20145:3453 2:N:0:TACAGC
GTGAAAGGACTACTGGGGTATCTAATCCCGTTTGCTCCCCTAGCTTTCGCGCCTCAGCGTCAAGAACAGGCCAGGTAGTCGCCTTCGCCACTGGTGTTCCTCCCGATATCTACGCATTTCACCACTACACCGGGAATTCCACTACCCTCTCCTGCCTTCGAGTCGATCAGTATCGCGTGACCCTCCCCAGTTGAGCCGGGGGCTTTCACACGCGACTTGAACGACCGCCTGCGCGCCCTTTACGCCCAGTAAATCCGGACAACGCTTGCCACCTACGTATTACCGCGGCTGCTGGCCCTCC
+
CCGGGGGGGGGGGGFGGGGGGGGGGGGGGGGGGGGGGGGGGGEGGGGGGGGGGGGGGGGGGGGGGGGGGGGGGGGGGGGGGGGEGGGFGGGGGGGGGGGGGGFGGGGGGGGGGGGGGDGGGGGGGGGG8FFFGGGCGFGAFGGGFGGGGGGGGGGGFGGGFGFGDEEGG,@>CFGGDGCGGCD:FEGGG5C??D?FGE5EGCE*A?CFGCGGGDDGFGFF<DF<GG5;:5;B007@)97:F4F7D>DC59*@**7(80BEF??29?0-7F4>13?71,))8:A)(-,-4;223),4(4###
@M06045:235:000000000-JCY5N:1:1101:6162:3457 2:N:0:TACAGC
GTGAAAGGACTACAAAGGGTTTCTAATCCTGTTTGCTCCCCTAGCTTTCGCGCCTCAGCGTCAGTTGTGGTCCAGTGCGCCGCTTTCGCCACAGGTGTTCCTCCCGATATCTACGCATTTCACCGCTACACCAGGAATTCCACTCTCCTCTTCCGGACTCTAGCCAGATGGTTTCCATCGACGGCTGGAGGTTAAGCCTCCAGTTTTCACAACGGCCCTACCTGGCCGCCTACACGCTCTTTACGCCCAATAAATCCGTACAACGCTTGCCCCCTCCGTATTACCGCGGCTTCTGGCCAAC
+
CCGGGGGGGGGGGGDGGGGFFGGFDGGGGGGGGGGGGDGGGGGGGGGGGGGGGGGGGGGGFEGDGGGGGGGGFGGGGG7@BCFEGDGGGGGGFFGGGGGGFGGGGCCFEEGEAFGGCFGFGFFFGGDGGDEDCGGGGFFGGGGGG9,>>FF9DGGEGGGGFGACFGF?:;C;;CGGFGC*<?3:8:EEGGC8>>;B?FD:5,,=44==4:=C:/)))2>CGGGGC*>EEBF??FFB3DBFFFGGG>)>7)7?DFFA;9))(-::>01:>:<)427((430(82)6((439((49).4(###
@M06045:235:000000000-JCY5N:1:1101:23540:3535 2:N:0:TACAGC
GTGAAAGGACTACAGGGGTTTCTAATCCGGTTCGCTCCCCACGCTCTCGCACCTCAGCGTCAGTAGATGCCCAGTCGACTGGTTTCCCCCTGGGTGTTCCTGCCGATCTCTACGCATTTCACCACTACACCGGCAATTCCATCGACCTCTGCATCACTCCAGACGCGCCGTATGGGCTGGCGCCTGGCCGTTAAGCGGCCAGATTTCACACCCCAAGCGCGCACCCGCCTGAGGGCCCTTTACGCCCAGTCAATCCGGTCAACGCTTGGCCCACCTGTCTTACCGTCGTTGCTGTCCCCCG
+
CCFFGGGGFEG@EFGGGGCEGGGGGGGGGGGGGGGGGGGFGGGDFEFGGGGGGFGDFGGGGGCCFFGGGC8FFGGFGFDDEGGFGGFGGGGFGGGGGG<FFGGGGGGEG<EEGFGGGGFGGGGGGG?E???B:FEFDFG,@FEC@EGGGFDDGCDFFGD6@CAGCEE8B5:*66DF,,==E5?E5CFDFGGGEF9CEGGGDG*>CEG?CCF<177*0>:</)))/97DB3)(.))0)/75?*:9CEG3*909D4=?50)548404<16>)0-((-45).-6)..(,(-,(((69.2..###
@M06045:235:000000000-JCY5N:1:1101:21250:3540 2:N:0:TACAGC
GTGAAAGGACTACACGGGTATCTAATCCTGTTTGCTCCCCACGCTTTCGCGCCTCAGCGTCAGTGTCGGTCCAGAGAGCCGCCTTCGCCACCGGTGTTCTTCCCAATATCTACGAATTTCACCTCTACACTGGGAATTCCGCTCTCCTCTCCCGAACTCCAGTCCCGCAGTCTCAAGCGCAGTTCCCAGGTTGAGCCCGGGGCTTTCACGCCCGACTTGAGAAACCGCCTGCGCGCCCTTTACCCCCAGTAATTCCGAACCACGCCAGCCCCCTTCGTATTACCGCGGCTTCTGCCCCCCC
+
CCGGGGGGGGGGGFGGGGGGGGGGGGGGGGGFGGGGGGGGFEFGECFGEGGGGEGFGGGCGEEFGGGCEGGGCFGGGGGGGGGGGGGBF?FGFGFGGGG9FGFGFF8EFFFFGEF<FCGGGGGGG@FGFGGFFFGFGGGGF7+@DGGCFAEGG@EEEC;DFFD9FGGGGECECFGACFEGG>;CEGG>EF>D,,8>?EG85EG5CE9+=5FG)1955C476*2097>BDEFF>FFFF3>)?FF*27C)9?@*C94<)-)8(4:04(-,>FBB>4:?:?((5.)-49(,932:--))(-###
@M06045:235:000000000-JCY5N:1:1101:14953:3574 2:N:0:TACAGC
GTGAAAGGACTACTAGGGTTTCTAATCCTGTTCGCTCCCCACGCTTTCGCTCCTCAGCGTCAGTTACTGCCCAGAGACCCGCCTTCGCCACCGGTGTTCCTCCTGATATCTGCGCATTCCACCGCTACACCAGGAATTCCAGTCTCCCCTGCAGTACTCCAGTCTGCCCGTATCGCCCGCACGCCCACAATTGAGTTGTGAGTTTTCACGGACAACGCGACAAACCACCTACGAGCTCTTTACGCCCAGTAATTCCGGACAACGCTCGCACCCTACGTATTACCGCGGCCGCTGGCACTCT
+
CCGGGGGGGGGGGGGGGGFGGGGGGGGGGGGGGGGGGGGGGGGGGGGGGGGFGFGFGGGEGECFGGGGGGGGGGGGGGFGGGGGGGGGGGGGGGGGGGGGCGGGG9FGFGGFGGGGGGGGGGGGGGGGCGFFGGCFGGGGGFCGGFGGGGGGFGGGGFFGGGGFGGGGGGGDFF8CCCEGGGGGDGGGGDFF,>CFGGGE,>EGGGGGGGDDD7DG:C:3CDDGGGGFFF?B6)7>567?FFGCD>CDC9?FGFFDF05:6(.49-4(.0>>?BFB?37<?2<4(49B9((,429B(4###
@M06045:235:000000000-JCY5N:1:1101:11877:3590 2:N:0:TACAGC
GTGAAAGGACTACCAGGGTTTCTAATCCCGTTTGCTCCCCTGGCTTTCGCTCCTCAGTGTCAGTGTTGGTCCAGGACGCCGCCTTCGCCACCGGTGTTCCTCCAGATATCTACGCATTTCACCGCTACACCTGGAATTCCGCGTCCCTCTCCCAAACTCAAGCCATCCAGTATCAGACGCAGTTCCCCGGTTAAGCCGAGGGATTTCACGTCTGACTTAGTTGGCCACCTACGAGCCCTTTACGCCCAGTAATTCCGAACAACGCTTGCCCCCCCCGTATTACCGCGGCTGCTGCCACGGC
+
CCGDFGGGGGGGGGGGGGFGGGGGGGGGGGGGGGGGGGGGGGGGFGGGGGGGGFGGGEGGGGGGGGGGGGGGGGG7FGGGGGGGGGGGGGGGGGEGCEGGFGGFGGGGFFGGGGGGGGGGGGAFG=CFGGFGGGGFGGGGFEEGGGGGGGGGGGGGGGGGGGGGGGGGGGG,@E;D?EGGGGGCGFGGGGGGGFGFEECEGC=EGFGGGGGGDG7;AGADFDF44<6;FFFEF@5@FGFFFFG35@CDC:F7?=FF:?DB60,99:((7@F(7B09>66:4966(-9931415:)40.###
@M06045:235:000000000-JCY5N:1:1101:17475:3595 2:N:0:TACAGC
GTGAAAGGACTACTCGGGTTTCTAATCCTGTTTGCTCCCCACGCTTTCGCACCTCAGCGTCAGTACCGAGCCAGTGAGCCGCCTTCGCCACTGGTGTTCCTCCGAATATCTACGAATTTCACCTCTACACTCGGAATTCCACTCACCTCTCTCGGACTCGAGACTACCAGTATCAAAGGCAGTTCCGGGGTTGAGCCCCGGGATTTCACCCCTGACTTAATAGTCCGCCTACGTGCGCTTTACGCCCAGTAAATCCGAACAACGCTAGCCCCCTTCGTATTACCGCGGCTGCTGGCACCGC
+
CCGGGGGGGGGGGGGGGGGGGGGGGGGGGGGGGGGGGGGGGGGGGFGGGGGGGGGGGGGGGGGGGGGGGGGGGGGGGGGGGGGGGGGGGGGGGGDFFGFGGGGGDGGGGGGGGGGGGGGGFGGGGGGGGGFGGGGGGGGGGGFGGGGGGGGGGDGGGGFGDEGGGGFFGFGGGGGGGGGGGGGGGGGGGEEGGGGG?CEEGCEGGGGGGG=DGGGGFCAFDGG>FCGBEFFFDF>FFGFBFFFCDEGDG6=4CFFFFF579:?290((0<5:B90<:2:2:)-66>06B0(().5:(.###
@M06045:235:000000000-JCY5N:1:1101:20737:3606 2:N:0:TACAGC
GTGAAAGGACTACTAGGGTATCTAATCCCGTTCGCTCCCCTAGCTTTCGCGCTTCAGCGTCAGTGTCAGCCCAGCAACCCGCCTTCGCCGCAGGTGTTCCTCTCGATATCTACGCATTTCACCGCTACACCGAGAATTCCAGTTGCCCCTTCTGCACTCTAGCCCCGCAGTCTCGATTGACCTTTCCGGGTTAAGCCCGGAGATTTCACAACCGACTTGCGTTTGCCGCCTACCGCCCCTTTACGCCCAGGAAATCCCAAAAACCCTTGCCCCCCCCGTATTACCGCCGCTGCTGGCCGAA
+
CCGGGFGGGGGGGGGFGGGGGGGGGGGGGGGGGGD@FGGGGGGGGGGGGGGGDGGGGGGFGGGGGGGGGGFGG@FGFFFGGGCGGGDGGGGGGCFGGGGGGG,FFEGGDFFFGGGGECFFFGGGCEEGGGFG:CBFFEGGGGGGGGEEFDBFGGGGGGGGGCFDFECE8CC,@BF6FCF9DFCEGGGEGGGGGGFFFFEGC88FFDFCG7+29C55>3=FD)519DFFFFFFF))5>C7)84CGC:DC35)<*<4<6)75((,((-(.5?)4<9>0;0(-,()).3((47371:7:?4###
@M06045:235:000000000-JCY5N:1:1101:17216:3676 2:N:0:TACAGC
GTGAAAGGACTACTAGGGTTTCTAATCCTGTTTGCTCCCCACGCTTTCGTGCATGAGCGTCAGTGTCAGCCCAGAGACCTGCCTTCGCCATCGGTATTCCTCCTGATATCTACGCATTTCACTGCTACACCAGGAATTCCAGTCTCCTCTGCCGCACTCCAGCCTTGCAGTCCCAAATGCCATTCCCAGGTTGAGCCCGGGGATTTCACATCTGGCTTACAAAACCGCCTGCGCACGCTTTACGCCCAGTAATTCCGATTAACGCTCGCCACCTACGTATTACCGCGGCTGCTGGCACGTC
+
CCGGGGGGGGGGGGGGGGGGGGGGGGGGGGGGGGGGGGGGGGGGGGGGGGGGGGGGGGGGGGGGGGGGGGGGGGGGGGGGGGGGGGGGGGGGGGGGGGGGGGGGGGGGGGGGGGGGGGGGGGGGGGGGGGGGGGGGGGGGGGGGGGGGGGGGGGGGGGGGGGGGGGGGGGGGGGGGGGGGGGGGGGGGGGGGFGGGGGGGGGCGFGGFGGGGGFGGFGFGGGGGGGGFFFFFFFFFFG>E>++/>.>7C;+9CBFD@0BB::A<9((->5::B1:???347>BF?9>09(3480(4(5###
@M06045:235:000000000-JCY5N:1:1101:18466:3681 2:N:0:TACAGC
GTGAAAGGACTACCCGGGTTTCTAATCCTGTTCGCTCCCCATGCTTTCGCTCCTCAGCGTCAGTTACAGCCCAGAGACCTGCCTTCGCCATCGGTGTTCCTCCTGATATCTGCGCATTTCACCGCTACACCAGGAATTCCAGTCTCCCCTACTGCACTCTAGTCTGCCCGTACCCACTGCAGAACCGGAGTTGAGCCCCGGTCTTTCACAGCAGACGCGACAAACCGCCTACGAGCTCTTTACGCCCAATAATTCCGGATAACGCTTGCGCCCTACGTATTACCCCGGCTGCTGGCACAAA
+
CCGGGGGGGGGGGGGGGGFEEGGFGGGGGAGGGGGGGGGGGGGGGGGGGGGGGGGGCGGFGDCFFGGAFGGFGG8FFFGGGGEGGGGGGGDGDEGGFCEGAGGGGGGGFFCGGGGGDGAFFGGGGDDGFGF?FGFGFFGGEGEG,@@DCGCDFFGGGGGFFGFGFCFGGGECGGF9CGEFGG7EGGGC*BEFCAFGFGGGGCEEGFGFG@FFFGFCBDE3987<F5DEEBA?::>D3<4==*:5>>DDG:?*29?AF>DB?921,2(83)),4(1::22<3564,(2,(4(3))5:?2###
@M06045:235:000000000-JCY5N:1:1101:22924:3693 2:N:0:TACAGC
GTGAAAGGACTACACGGGTTTCTAATCCCGTTCGCTACCCATGCCTTCGCGTCTGAGTGTCAATATGAGGCCAGTTGACCGCCTTCGCCACTGGTGTTCTTCCGCATCTCTACGCATTTCACCACTACACGCGGAATTCCGTCAACCTCTCCTCTATTCAAGACTGGCAGTATCACCCAACCTCTCCTAGTTTAGCCAGGAGCTTTTATAAGTAACTTACCAATCCACCTACACGCGCTTTACGCCCAGTAACTCCGGATAACGCTTGCCTCCTACGTTTTACCGCGGCTGCTGGCACTTA
+
CCGGGGGGGGGGGGGGGGGGGGGGGGGGGGGGGGGGGGGGGGGGGGGGGGGGGGGGGGGFGGFGGGGGGGGGGGFCFGGGGGGGGGGGGGGGGGGGGGGGGGGGGGGGGFGGGGGGGGG9FFGGGGGGGG@GDGEGGGGGGGGGGGGGGGGGGGGGGGGGGGCFGGGGGDFGFGGGGGFEGGFFFGFFGFGGGGGFCGGFFGD8FFCFEC@DGCFGAFFGGGGCFF4AFFFFEFFEDGFDFFGDDDDD<?FFGFF?:93<?A<BFFFFFFFDFFF7?:??2<BA1091((-().06:<###
@M06045:235:000000000-JCY5N:1:1101:16808:3704 2:N:0:TACAGC
GTGAAAGGACTACAAGGGTTTCTAATCCTGTTTGCTCCCCACGCTTTCGCACCTCAGCGTCAGTACCGGGCCAGTGAGCCGCCTTCGCCACTGGTGTTCTTGCGAATATCTACGAATTTCACCTCTACACTCGCAGTTCCACTCACCTCTCCCGGACTCGAGCTTTCCAGTATCGAAGGCAGTTCTGGAGTTGAGCTCCAGGATTTCACCCCCGACTTAAAAAGCCGCCTACGTGCGCTTTACGCCCAGTAATTCCGAGCAACGCTAGCCCCCTTGGTATTACCGCGGCTGCTGGCACGGA
+
CCGGGGGFGGFGGGGGGGFGGGGGGGGGGGGGGGGGGGGGGEGGGGGGGGGGGGGGGGGGGGGGGGGGGGGGGGFGGGGGGGGGGGGGGGGGGGGGGGGGFFGGGC@<EBGGGEFFGAFGGGGFGGFGGGAFFGDGGGGFGGEGGGFBFFFFFGEGGEEDFGGEG,E93EE3EEDFGDED6EGGGGE?DFGGGGFF,>B:FG>FFFC@FDGGDG5DAD=7@G=3C<DF35>@FA=<5<>BF*:3C@><4;F?>?FFFFD>>?7(42:9FFFFBF?((4.<AA>>B((46(4:3)(8(5###
@M06045:235:000000000-JCY5N:1:1101:21412:3708 2:N:0:TACAGC
GTGAAAGGACTACTCGGGTATCTAATCCCGTTCGCTACCCACGCTTTCGTCCATCAGCGTCAGTCGATGGTTGGTCACCTGCCTTCGCGATCGGTGTTCTATGTGATATCTATGCATTTCACCGCTACACCACATGTTCCGGCAACCCCACCATGACTCAAGACCGCCAGTATCAAAGGCAATTCTACGGTTGAGCCGCAGACTTTCACCCCTGACTTAACGGCCCGCCTACGGACCCTTTAAACCCAATGATTCCGGATAACGCTCGGACCCTCCGCATTACTGCGGCCGCTGGCCCAGA
+
CCGGGGGGGGGGGGGGGGGGGGGGGGGGGGGGGGGGGGGGGGGGGGGGGGGGGGGGGGGGGGGGGGGGGGGGGGGGGGGGGGGGGGGGGGEEGGGGGGGGGGGGGFGGCGGGGGGGGGFFGGGGGGGGGGFGGFGGGFGGDDGGGGG6>EGGGGFGGGGGG9EFGGGGGGGFFC:FFGFFGGGGGGGGGDCEEC,>8*B8:EFGGGGGGGFGGGDFFFFDF:CDGG<DEF:?:F3;>DF@FF7DGFDGC7:BF4F2<0:54)5:;<:,>BB>:0:3;(78,)6))-,1(-(--(,4(.###
@M06045:235:000000000-JCY5N:1:1101:19958:3730 2:N:0:TACAGC
GTGAAAGGACTACTCGGGTATCTAATCCCGTTTGCTCCCCTAGCTTTCGCTCCTCAGCGTCAATGCCGGTCCAGGATGCCGCCTTCGCCACCGGTATTCCCCCAGATATCTACGCATTTCACCGCTACCCCTGGAATTCTCCATCCCTCTCCCGGATTCAAGCCATCCAGTATCGGATGCAGTTCCCAGGTTAAGCCTGGGGATTTCACATCCGACTTAGTTGGCCGCCTACGAGCCCTTTACGCCCAGTAATTCCGAACAACGCTTGCCCCCCCCGTATTACCGGCGCTGCTGGCACTGT
+
CCGGGGGGGGGGGGGGGGGGGGGGGGGGGGGGCCDDFGGGGD,CFGGEFE7FE<EEFFE7:FFGAFEFGGGGFFG@8FFE:FCFGGGGGGGEGF@=FAFF,A+4BA=F<?@E9:FFFGG<,C?=@CFC,A=+?<FFAFG9,8,3>F?DF?DGFGC+CE,E=,@D@3D6D,,,,3@E5EG,9;;9EG?;D8EFG92D61BFFE5:FFFGG::CCD5)?D6C@1@*8C38:>3=?3>FF9@FF4:CDD39C?F*:44:)8EFF<((-(4()9)4-49;(34??544(((((((-)).3,4###
@M06045:235:000000000-JCY5N:1:1101:12515:3733 2:N:0:TACAGC
GTGAAAGGACTACTCGGGTATCTATCCGGTTCGCTCCCCACGCTTTCGTGCCTCAGTGTCAGAAACAGCCCAGTAACCTGCCTACGCCATTGGTGTTCCTTCTGATATCTACGGATATTACCCCTACTTCAGAAATTCCAGTTACCTCTGCTGTTCTCGAGCTTGTGAGTTCAAATAATAGCCTGTGAGGTTGAGCCCCCAGATTTCACTATTTGCTTTACAAGCCACCTACGCAACTCTTTACGCCCAGTCACTCCGGATAACGCTTGGGTCCTACGTATGACCGCGGCTGCTGGCCCTG
+
CCGGGGGGGGGGGGGGGGGGGGGGGGGGGGGGGGGGGGGGGGGGGGGGGGGGFFGGGGGGGGGGGGGGGGGGGGGGGGFGGGGGGGGGGGGGCFGGGGGGGFGFFGGGGGFGGGGGGGGGGGGGGFGGGGGGGFFED=FFGGGGGGGGGGGGGGGGFFGGEGGGGGGGGGFFFGGGGGGGFGGFGEF,EDFGGGGGCFG@+@DGAFGFGFFC7CFDFCFGGGGGFG*/;9FE=DE4?C=6AFFGGFGGGFFFGFAFFF>B;@FFD>68>D:<?F<ABF<<<0>ABFB29913<DF(-.###
@M06045:235:000000000-JCY5N:1:1101:10684:3812 2:N:0:TACAGC
GTGAAAGGACTACAGGGGTTTCTAATCCTGTTCGCTCCCCACGCTTTCGCGCCTCAGTGTCAGTAACGTCCCAGCGAGCTGCCTTCGCTATTGGTGTTCCTCCTGATATCTGCGCATTCCACCGCTACACCAGGAATTCCACTCGCCTCTTCCGTACTCTAGCTTCACAGTATCCATCGGCTTTCAAAGGTTGAGCCTTTGACTTTCACAACGGACTTATGAAGCCACCTACGCGCGCTTTACGCCCAATGATTCCGGACAACGCTTGCTCCCTACGTATTACCGCGGCTGCTGGCACCCA
+
CCGGGGGGGGGGGGGGGGGEGGGGGGGGGGGGGGGGGGGGF:@FGGGGGGGGGEDFGGGGGDGGGFGGGGFGGGGGGGGFGGGGGGGGGGDGGGGGGFCGGGGGGGGGGGGGGGGGGFGGGGFGGGCGGGGFGGGFGGFGGGGGGGGGGGGGGGGGGGGFFFF;CF9EFGGFDFGGGGGEEGG?GGF,>FGGFCFDGF9FGGGGGGGGGGFGGGGGFGFFCGGG484;AAF;3DEFBGFFFFGGG>GGGF@BFFFAF0>>><:9BFFFF=FB?721334>BFF4((-,(((3424?0?###
@M06045:235:000000000-JCY5N:1:1101:17661:3820 2:N:0:TACAGC
GTGAAAGGACTACTCGGGTATCTAATCCTGTTCGCTCCCCACACTTTCGCTCCTCAGCGTCAGATCATGCCCAGAGAACCGCCTTCGCCACCGGTGTTCCTCCTGATATCTGCGCATTTCACCGCTACACCAGGAATTCCGTTCTCCCCTGCATACCTCTAGTCTGCCCGTATCGAAAGCAAGCCCCGAGTTAAGCCCGAGGTTTTCACTCCCGACGCGACAAACCGCCTACGAGCCCTTTACGCCCAATAATTCCGGACAACGCTCGCACTCTACGTATTACCGCGGCTGCTGGCACACG
+
CCGGGGGGGFGGGGGGGGGGGGGGGGGGGGGGGGGEGGFGGGGGGFGFGD:FEFGGGGGDGFDGGGGCCCCCFGDGCDCFEGGGGGGGGGDGGGGCFGGGGGGGFGGGFDGFGGGGGC:AFFF7FCFGFGGFGGGGGD9FG@EFGEG?8FFGFF,3@=9EFDFG9DGGGGE+,DCFDEEGDDGFGDGGGCFE?DGFG=>EGDCCECFEGGG<*9<53335<DDFGGCD3>@FFEFF3C@?@FD3D5DGGFF6FF4AF(8>3:B>041(8)5(()-.4?7>(629:>(42620,.71(.###
@M06045:235:000000000-JCY5N:1:1101:22658:3828 2:N:0:TACAGC
GTGAAAGGACTACCAGGGTTTCTAATCCCGTTCGCTCCCCTGGCTTTCGCGCCTCAGCGTCAGTGTCGGCCCAGCTACCCGCCTTCGCCGCAGGTGTTCCTCTCGATATCTACGCATTTCACCGCTACACCGAGAATTCCAGTAGCCCCTTCCGCACTCTAGCACAACAGTATCACTTGGCCGCTCCGGGTTAAGCCCGGAGATTTCACAAGTGACTTGTTACGCCGCCTACGCGCCCTTTACGCCCAGTACATCCGAACAACGCCTGCCCACCCCTGTTTACCGCGGCCTGTGGCCCGGT
+
CCGGGGGGFGGGGGGGGGGGGGGGGGGGGGGGGGGGGGGGGFGGGFFGGGGGGCEGGGGGGGGFGGGGEFGGGGGGGGGGGGGGEGGGGGGCGGDGFFGG<FFGEDFFGG9FGDGGEFGGGGGGGEGGFGGDEFEGGADFFFGFFFG8C8:DGGGGGDGGGGGFGGGGGGGGDFGGGFGFGFEGGGGGD::;;FGGGG>C53=<9FGCCC9DFC7@:+8F>CD>C<307>E::D)5>5)<?4:*97C5C6=*;6??>3>5((366(,(0).)-4:1(-).6)).(((-(,(()).4(8###
@M06045:235:000000000-JCY5N:1:1101:15296:3835 2:N:0:TACAGC
GTGAAAGGACTACCAGGGTTTCTAATCCTGTTTGCTCCCCACGCTGTCGCGCCTCAGCGTCAGCAAGATCCCAGCAGGCCGCCTTCGCCACCGGTGTTCTTCCGGATCTCTACGCATTCCACCGCTACACCCGGAATTCCGCCTGCCTCTGATCTGCTCCAGTCCAGCAGTTCGCACGGCCGACCCGGGGTTGAGCCCCGGGCTTTCACCACACGCTTACCAGACCGCCTACGCTCCCTTTACGCCCAGTGATTCCGGACAACGCTCGCACCCTCTGCATTACCGCGGCTGCTGGCACGAT
+
CCGGGGGGGGGGGGGGGGGGGGGGGGGGGGGGGGGGGGGGGGGGGGGGGGGGGCFFGGGGGGGGGGGGGGGGGGGGGGGGGGGGGGGGGGGGGGGGG7FFGGGGDDGGGGGGGGGGGGGGGGGEDGGGCFFGGGDGGGFA:EGGGGFGGGGGGFGGGGGGGGGGGGGGGGGGGGGGGCGGGGGGGGGGGGG5B?CFFGGGGGGGGGGGGGGGGG3DF3@GGGD5FG:B:B@BB3)8>CF=?FGDGFGDC;@FGFFA:93333<19(,37)7>:41())65A<>91129>B>0))(-(.###
@M06045:235:000000000-JCY5N:1:1101:20472:3853 2:N:0:TACAGC
GTGAAAGGACTACTAGGGTATCTAATCCCGTTTGCTCCCCTGGCTTTCGCGCCTCAGCGTCAATACCGGTCCAGGATGCCGCCTTCGCCACCGGTGTTCCTCCAGATATCTACGCATTTCACCGCTACACCTGGAATTCCACATCCCTCTCCCGGATTCAAGCCTCCCAGTATCGGACGCAGTTCCCGGGTTGAGCCCGGGGATTTCACGTTCGACTTAGAAGGCCGCCTACGCGCCCTTTACGCCCAGTAATTCCGAACAACGCTCGCCCCCGCTGTATTCCCGCGGCTTCTGGCACTCA
+
CCGGGGGGGGGGGGGGGGGGGGGGGGGGGGGGGGGGGGGGGGGGGGGGGGGGGGGGGGEGGGGGGGGGGGGGGGGGGGGGGGGGGGGGGGGGGGGGGGGGEGGGGFGGGGGGGGGGGGGGGGGGGGGGGGGGGGGFFFGGGGGGFGGGFGGGGGGEGGGGGGGGGGGGGGGGGGECGGGGGGGGGGGGGGGGGFDFFGGGDE:EGGGGGGGGGGGGFGFGGGG*>FGFFFFB?EFDFGFFFBFGDFGGGF46:=FF?::5(8?>F?F95BEF6(,29?>FF))5(((46((4-.)47>###
@M06045:235:000000000-JCY5N:1:1101:8087:3862 2:N:0:TACAGC
GTGAAAGGACTACTAGGGTATCTAATCCTGTTCGCTCCCCACGCTTTCGCTCCTCAGCGTCAGTATCGGCCCAGAGACCCGCCTTCGCCACCGGTGTTCCTCCTGATATCTGCGCATTTCACCGCTACACCAGGAATTCCAGTCTCTCCTACCGAACTCAAGTCTGCCCGTATCGACCGCACGCTCCACGTTAAGCGTGGAGATTTCACGGCCGACGCGACAAACCGCCTACGAGCTCTTTACGCCCAATAAATCCGGACAACGCTCGCCCCCTACGCATTACCCCGGCTGCTCGCACTGG
+
C@EGGGF?FGCFFGAFGGGFFGGC,EFEGCFGGG7CF@FGGECEC@FG@FEGG<FEEF@6F:CECFECFGEDC@A<EGGGEC:6?FCFGGGGG>FDGGGE<DFFEECCEGGCDGCE=?FGFFABC>==FFCBAFEGGGGGFBFFGG,@EECDFC8BEFG7,:;FEBFGF>CECF*>E@8EEEEE8CG6C;;EG*CFG;EE*=F6EFG+AFEC:):D>C:CDD5795/<3)03())5)91*/*053;DCC))9:/=4)(05;(((-(4(8)77;(40,((2(6A<,3(3;(((,)((-,###
@M06045:235:000000000-JCY5N:1:1101:7269:3881 2:N:0:TACAGC
GTGAAAGGACTACTCGGGTTTCTAATCCCGTTCGCTCCCCACGCTTTCGCACCTCAGTGTCAGCTCCGAGCCAGTCCGCTGCTTTCGCCCTGGGTGTTCCTGCCGATCTCTACGCATTTCACCACTACACCGGCAATTCCACGGACCTCTCTCGGGCTCGAGTGACGCAGTCTGCGGTGGCCTCCGGCCGTTAAGCCGCCGGCTTTCACACCACACTTGCGTTACCACCTGCGTGCGCTTTACGCCCAGTCAATCCGGACAACGCTTGGCTCCTCTGGCTTACCGCGGCTGCTGGCACCAA
+
CCGGGGGGGGGGGGGGEGFGCGGGGGGFGGGGGGGGGGGGGGGGDEGGGGGCG@FFFFFFGGFGEGDGGGGGGGFCGGGGGGGGGGGGDGEGFCFGGGDFGGGGGGGGGGGFFFG>FGFGFGF@FFGGGGG:FG>EFFGGGGGGGGGGFFEGGGCCE8FE7>FGDG5E8>ECGGGEEEECFGGEGCCC*:C8CCFGGGGGGDCECFF79>FG**9DF7@G7D<DGFFFE:416>3<>G7:@?FCD@DDF6?6D494>0).7313((31@464134-4)4:1)43?9>>F0412,.4(5###
@M06045:235:000000000-JCY5N:1:1101:20648:3908 2:N:0:TACAGC
GTGAAAGGACTACTCGGGTATCTAATCCTGTTTGCTCCCCACGCTTTCGTGCATGAGCGTCAGTGCAGGCCCAGGGGATTGCCTTCGCCATCGGTGTTCCTCCGCATATCTACGCATTTCACTGCTACACGCGGAATTCCATCCCCCTCTGCCGCACTCCAGCCATGCAGTCACCAATGCAGTTCCCAGGTTAAGCCCGGGGATTTCACATCTGTCTTGCAAAGCCGCCTACGTGCGCTTTACGCCCAGTAATTCCGAACAACGCTAGCTCCCTCCGTATTACCGCGGCTCCTGGCACTCG
+
CCGGGGGGGGGGGGFGGGGGGGGGGGGGGGGGGGGGGGGGGGGGEGGGGGGGGGFFGGGGGGEGGGGGGGGGGGGGGGGGGGGGGGGGGGGGGGGGGGGGFGGDEGGGGGFGFGGGDGGGGGGGGGGGGGEGCGGGCFFGGGGGGGGGEE?FGEECEE6:CCFFGG?F,@>?9E,DGEGGGGFGGGGFGGGGGGGFGGGGGGC8A9FFGFCFGFCFFG47*@CCCDDDEFFFFF@F:DF>@=FGGEGGG?4@DFFFFFEFF?<(9:67F6@083:0,3227464(--,(((-().3(5###
@M06045:235:000000000-JCY5N:1:1101:6618:3929 2:N:0:TACAGC
GTGAAAGGACTACTCGGGTTTCTAAGCCTGTTTGCTCCCCACCCTTTCGCTCCTCAGCGTCAGTTACGGCCCAGAGATCTGCCTTCGCCATCGGTGTTCCTCCTGATATCTGCGCATTCCACCGCTACACCATGAATTCCCACCTCCCCTACCGCACTCTAGTCTGCCCGTACCCACTGCAGCCCCGAGTTTGAGCCTCGGGATTTCACAGCAGACGTCACAAACCTCCTATGATCCCGTTACGCCAAATAATTACGGATAAAGCTTGCGCCTTACGTATTACCCGCGCTTCTTGCTCCAC
+
C-CD,,;F6@FDGG@@;:6B;CE9CEF?EGGCCF,CFCFEGECG<FFFC7F<FFG9C8+,,8:F<<C,,@F7:,CFCFG<@,,?,A===:6E,?BB4BAEF<,,:5,,9,:<,@B>B:9F9,,4C+4+A<EB,?FFFFDC,8,+,@6+BEGGF7C>>>B,37@=CEA,:CCC6>?93:@,,5,@5:>@1**5>D>DF,2:****04:<1=064*0CB*)>3+;C47*.))*).113+*)285:*9:))77**09*.825.1))-))-()).4,343(.5).))-((,((-,-))64)6###
@M06045:235:000000000-JCY5N:1:1101:15394:3938 2:N:0:TACAGC
GTGAAAGGACTACTGGGGTTTCTAATCCCGTTTGCTCCCCTAGCTTTCGCGCCTCAGCGTCAGTAATGGTCCAGGATGCCGCCTTCGCCACCGGTATTCCTCCAGATATCTACGCATTTCACCGCTACACCTGGAATTCTACATCCCTCTCCCATACTCAAGCCCCCCAGTATCAGACGCGGTTCCCAGGTTAAGCCGGTGGATTTCACGTCTGACTTAGAAGGCCGCCTACGCGCCCTTTACGCCCAGTAATTCCGAACAACGCTTGCCACCTCTGCATTACCGCGGCTGCTGGCACTGG
+
CCGFFGGGGGGGGGGGGGGGGGGGGGGGGGGGGGGGGGGGGFGGCFGGGGEGGGGGGGGGGGGGGGGGGGGGGGGGGGGGGDGFGGFGGEGFGDG:FGGGFFGDGAFGDFEGGGGDGGGGGGACEEEGGGGEECGGGGGGGGGAFGGFG8BFFEGFGFGEGECFFDEEEEFCFGF@3DEE*@?EGGGGGFFFGGDFG5C*4=CCGFFFCC7C;F7:6C6:+777DGCDFF):?>.<DGFF:FFCDEDGF?F4:9=:)-57023>>F:?FF?D<.:20).69))439(92(40>)56(.###
@M06045:235:000000000-JCY5N:1:1101:13175:3958 2:N:0:TACAGC
GTGAAAGGACTACAAGGGTATCTAATCCTGTTCGCTCCCCACGCTTTCGCGTCTCAGCGTCAGTACCGTACTAGAGAGCCGCCTTAGCCACGGGTGTTCTTCCTGATATCTGCGCATTTCACCGCTACACCAGGAATTCCACTCTCCTCTTCCGGACTCTAGCCTGATGGTTTCCACCGGCGTCTCGAGGTTGAGCCTCGAGTTTTCACAGCGGACCTACCAAACCGCCTACACGCTCTTTCCGCCCAATCAATCCGGACAACGCTTGCCCCCTACGTCTTACCGCGGCTGCTGGCACCCC
+
CCGGGGGGGGGGGGGGGGGGGGGGGGGGGFGGGGGGGGGGGGGGGGGGGGGGGCFGGGGGGDGGGGGGGGGGGGGGGGGGGGGGGGGGGGGGGGGGGGGGGGGGGGGCFGGGGGGGGGGGGGGGGGGGGGGF8FFFGGGGGCEGGGGGGGGGGGGCGGGGGGGGGG6FA:EFFADCGGCCCCEECGDFGGGFGGFA?CG::EFD7CF7++0;C<)C><ADCGF4*>)75D54()<@09:746:7C@DD*))0*9*8B05>3:?0926(8FFF09043:(.,6<::9(9037<?00248###
@M06045:235:000000000-JCY5N:1:1101:9117:3968 2:N:0:TACAGC
GTGAAAGGACTACTGGGGTATCTAATCCTGTTTGCTCCCCACGCTTTCGCGTCTCAGCGTCAGTAACGTCCCAGCGAGCTGCCTTCGCAATTGGTGTTCCTCCTGATATCTGCGCATTTCACCGCTACACCAGGAATTCCACTCGCCTCTCCCGGACTCAAGACTCCCAGTATCGAAGGCAGTTCTGGAGTTGAGCTCCAGGATTTCACCACCGACTTAAGAGTCCGCCTACGTGCGCTTTACGCCCAGTGATTCCGAGCACCGCTAGCCCCCTTCGTGTTACCCCGCGTGCTGGCCCACG
+
CCGGGGGGGGGGGGGGGGGGGGGGGGGGGGGGGGGGGDGGGGGGGGGGGGGGGGGGGGGEFGGGGGGGGGFGGGGGDGGGGGDEGGGGGGGGFGGGGGGGGGGGGGGGGGGGGGGGGGGGGGGGGGGGGGGGGGDGGGGGGGGGGGGCEDFGGGEGGGGGFCGGEGGGDGGGEGCFGEGGGDEFFFGGFFGGCFGGGGGDFCFC9?CFGGEGGGDC>DFDDFFGCCGEF3>DFF4>BG>DFFGGGEDG<@@F**@>6,7>3(.((-,-)??:430712(.4<9)(-4(,,-16922(-###
@M06045:235:000000000-JCY5N:1:1101:19312:3979 2:N:0:TACAGC
GTGAAAGGACTACAGGGGTATCTAATCCCGTTTGCTCCCCTAGCTTTCGCTCCTCAGCGTCAATGCCGGTCCAGGATGCCGCCTTCGCCACCGGTATTCCTCCAGATATCTACGCATTTCACCGCTACACCTGGAATTCTGCATCCCTCTCCCGGATTCAAGCCATCCAGTATCGGATGCAGTTCCCAGGTTAAGCCTGGGGATTTCACATCCGACTTAGTTGGCCGCCTACGAGCCCTTTACGCCCAGTAATTCCGAACAACGCTTGCCCCCCCCGTATTACCGCGGCTGCTGGCACAAC
+
CCGGGGGGGGGGGGGGGGGGGGGGGGGFGGGGGGGGGGGGGGGGGFGGGGGGGGGGGGGGDGGGFFGGGGGGGGGGGGGCFGGGGGFEGGGGGGGGGGGGGGGGGGGFFGGGGGGGGGGGGGGGGGGGGGGGGGGGGGGGGGGGG@FGGGGGGGCEG>FGGGGGGGGGGGGGFFECEC>FGGGGGFGGG5FGFAEEGGGGGGGGGGGCFDCDGGGGFCFDFF>FGFDFFFFF<BE>EFFFFFGGG)>CFFFFG4@>F?E@>FFFF???3?9?F0>>FFB?7<9<1;0(4>>:B032(8###
@M06045:235:000000000-JCY5N:1:1101:9243:3991 2:N:0:TACAGC
GTGAAAGGACTACTCGGGTATCTAATCCTGTTTGATCCCCACGCTTTCGTGCCTCAGCGTCAATGACTCTGTAGCGAGCTGCCTTCGCAATTGGTGTTCTATGTCATATCTAACCATTTCACCGCTACATGACATATTCCGCTCACCTCCCGAGTATTCAAGACAGATAGTATCAACGGCAGTTTCCGAGTTAAGCTCGAAGATTTCACCACTTACTTACCTGCGCGCTTACGCACCCTTTAAACCCAGTTAATCCGGACAACGCTTGCCCCCTCCGTATTACCGCGGCTGATGGCACGCC
+
CCC8F<ECFAE6,CFCGGGGG9<E9E,CE@FEC<<C6CF<<7@@C:<F@D<CDFFC<FEGC@CFEFGCFAD99E,7@:7@F,69C<=C?C7F,CCC:B<A?EAFG,5?AE,?5,A<FCGD<EE+=>FFGDFF<BA?<;FFE>8C+,DEFCCE+B+3E,>EEFCD,,6=,,@=,6338+=CC?FGGGG8CCC897E,,DEDC*35,=BEF:677++++=B:9:C<):/?)):5=3)8:DF59+;7*5CGD;+8C=+.795)7<064<80))040(3(,-((4::),(,1(19(.)4:(.###
@M06045:235:000000000-JCY5N:1:1101:19475:4008 2:N:0:TACAGC
GTGAAAGGACTACAAGGGTATCTAATCCTGTTTGCTCCCCACGCTTTCGTGCATGAGCGTCAGTGTTGGCCCAGAAGGCTGCCTTCGCCATCGGTGTTCCTCCAGATCTCTACGCATTTCACCGCTACACCTGGAATTCCACCTTCCTCTGCCACACTCCAGCCACGTAGTTTCGAGCGCAGTTCCCAAGTTAAGCTCGGGGCTTTCACACTCGACTTGCGCGGCCGCCTGCGCACACTTTACGCCCAGTAATTCCGATTAACGCTCGCACCCTACGTATTACCGCGGCTGCTGGCACCAT
+
CCGGGGGGGGGGGGGGGGGGGGGGGGGGGGGGGGGGGGGGGGGGGGGGGGGGGGGGGGGGGGGGGFGGGGGGGGGGGGGGGGGGGGGGGGGGGGGGGGGGGGGGGGGGGGGGGGGGGGGGGGGGGGGGGGGGGGGGGGGGGGGGGGGGGGFGGGGGGFGGGGGGGGGGGGGFFG>FGGGGEGGGGGFFGDAFF9EFCEGGEGGGGGG?EGGGGGGG>DFGCDGGGGDEFFFFFBDD>FF?FFFG:@GGF??F=FBFFFFB?<9BFFFFEBD>66?F2:>AF<A<((,,(4(8?70<05###
@M06045:235:000000000-JCY5N:1:1101:14320:4015 2:N:0:TACAGC
GTGAAAGGACTACAAGGGTATCTAATCCTGTTTGCTCCCCACGCTTTCGCATCTCAGTGTCAGTAATGGTCCAGTGAGCCGCCTTCGCCTCTGTTGTTCCTCCAGATATCTACGAATTTCACCTCTACACCTGGAATTCCGCTCACCTCTCCCATACTCTAGCCTGACAGTATCCAATGCACTTCCCGAATTGAGTCCGGGGATTTCACATCAGACTTATCAAACCACCTACATGCGCTTTATGCCCAATAATTCCGAATAACGCTTGCACCCTCTGTATTACCGCGGTTGCTGGCACTAA
+
CCGGGGGGGGGGGGGGGGGGGGGGGGGGGGGGGGGGGFGGGGGGGGGGGGGGGFGGGGGGGGGFGFGGGFGGGGGGGGGGGGGGGGGGGGGGGGGGGGGGGGGGEGGGGGGGGGGGGGGGGGGGGGGGGGGGGGGGGGGGGGEGGGGGGGGDFGGGGGGGGGGGGGGGGGGCDGGGGGGGGGGGGGGGDGGFBE9FGCECEECEGGGGGGGGFGF4A7FCFGGFGGGFFFFFFFFFBGBF;FGFGFGGFFFFGFFEA?EEFF<;>@D@FAAD;?DBFD)5><<43960((48AA:?()###
@M06045:235:000000000-JCY5N:1:1101:13123:4032 2:N:0:TACAGC
GTGAAAGGACTACACGGGTTTCTAATCCGGATCGCTCCCCACGCTTTCGCTCCTGAGTGTCAGGACCAGTCCAGGATGCCGCCTTCGCCGCTGGTGTTCCCCCGGATCTCTACGCATTCCACCACTACACCCGGAATTCCGCATCCCCCTACTGGCCTCCAGCCCGCCCGTCTCGCACGACATCCCCCAGTTGAGCCGGGGTCTTTCACGCACGACGCGGCGGGCCCCCTGCGAGCGCTCTACGCCCAAGAAATCCGGGCAACGCTTTCTCCCTCCGTATTACCCTGCACGTTGGCACCCA
+
CCFGFGGGC<F<FE@FCFC@FFGDDE<F@+B;@FEACEFGGEDEGEGG,@B<CF8E8<@FEC,6CDFFGGGGG@F,C<@E::F?FG@@@CECCCFGGGCC,==FG+4=B??EE=F7=C,EFEFCG,>A<F@FFD@F@FGF8ECEEGDFGG?6;9@3@985,@?FEGGGGGC*6C8EDGEGEEGGDECG>EF+5+58BEC8CE=CFFC:EF:5CD*/)/7/9)5)95)8;)<?F)87><.))1:*1<DG3.))2*1,)())(((,40(,*/99(,(((-((.6:)()(((,((4(,5<4###
@M06045:235:000000000-JCY5N:1:1101:17216:4049 2:N:0:TACAGC
GTGAAAGGACTACCAGGGTATCTAATCCCGTTTGCTCCCCTAGCTTTCGCGCCTCAGCGTCAAGAACAGGCCAGGAAGTCGCCTTCGCCACTGGTGTTCCTCCCGATATCTACGCATTTCACCACTACACCGGGAATTCCACTTCCCTCTCCTGCCTTCGAGTCGATCAGTATCGCGTGACCCTCCCCAGTTGAGCCGGGGGCTTTCACACGCGACTTGAACGACCGCCTGCGCGCTCTTTACGCCCAGTAAATCCGGACAACGCTCGCCACCTACGTATTACCGCGGCTGCTGCCCCAAT
+
CCGGGGGGGGGEGGGGGGGGGGGGGGGGGGGGGGGGGGGGGGGGGGGGGGGGF:FFGGGGGGGFGGGGGGGGDGGGGGCEGGGGGGGGGEGGFGFFGGGGFGGGGGGCFGFCGGCEGFGGFGFDGGGGGGGGGGFFFGGGDFGGGGFDGDGGGCFGGGGGCFGGGEDGG9DFGE>GGBE5DFGGGGE:8>DB;D:EFEEEGCECGGG7++C3C<GG@D4:7C477CGFFFFB1@EF3D>FFBG:DFD3*/8=GFF?@9)7236-4,4(<B)343388,45796<(23(44(4:?).(3###
@M06045:235:000000000-JCY5N:1:1101:6036:4062 2:N:0:TACAGC
GTGAAAGGACTACACGGGTTTCTAATCCTGTTTGCTCCCCACGCTTTCGCACCTCAGCGTCAGTACCGGGCCAGTGAGCCGCCTTCGCCACTGGTGTTCTTGCGAATATCTACGAATTTCACCTCTACACTCGCAGTTCCACTCAACTCCCCCGGACTCGAGTCGCTCAGTATCGAAGGCAGTTCTGGAGTTTAGCTCCAGGATTTCACCACCGACTGAAGAGTCCGCACACGTGCGCTTTACTCCCTGTGATTCCGAGCAAAGGTAGCCCCATTAGTATTACCGCGGTGGCTGGCACCCG
+
CC@CEFGDCF8EFG8,:+@@,CCE<D<,<@;E,C<<AECCF7FGGGG9:,@:+CCEE@+B,CFGEC<FGC@EDFC,E9<CF@:FEFGFEE,=EFA,B:?BBG9FEEFBF,<EA7CDF7,7AFCF,=<,58,B+F7FFFFG,C,,,,37,,,@BEC6++,5@+,,*443:>DCCFECFBC5,*=;D:;9E:BC,?E>,,,5>FGG?<:9CF65CDDDB);7277;*:C:)).(37)3)1<>3*:**)9*2)9879B)/()5(2.((.6))15:,3-6).))-)).(-(,(--((1(3:5###
@M06045:235:000000000-JCY5N:1:1101:20402:4069 2:N:0:TACAGC
GTGAAAGGACTACTAGGGTTTCTAATCCCGTTTGCTACCCTAGCTTTCGCGCCTCAGCGTCAAGAGCAGGCCAGAAAGCCGCCTTCGCCACTGGTGTTCCTCCCGATATCTACGCATTTCACCACTACACCGGGAATTCCGCTTCCCTCTCCTGCCTTCGAGTCGATCAGTATCGAGTGACCCTCCCCAGTTGAGCCGGGGGCTTTCACACTCGACTTGAACGACCGCCTGCGCGCTCTTTACGCCCAGTAAATCCGGACACCGCTTGCCACCCACGTATTACCGCGGCTGCTGGCACGCC
+
CCGGGGGGGGGGGGGGGGFFGGGGGGGGFGEGGGGGGGGGGGGGGGGGGGGDGGGGGGGGGGGGGGGGGGGGFGFCGGFGGGGGGGGGEGGGGGGGGGGGGGGGGGGGGGGGGGGGGGGGGGGGGGGGGGGGGG7FDFFGGGE=CFGGGGEEFGGGFGGCF?DCECEFGGGGGG5DDFCGFD8FGGGGGGGGGCCFFCEGGGGGG6:FGGG*;CGGEDBF:**79DDFE:>?BE<D)CFFF?GGG5DCCF?F766::>FFB1:>FF<FF?FD:(-((-(64<><?F((4,(2),7::<###
@M06045:235:000000000-JCY5N:1:1101:15009:4071 2:N:0:TACAGC
GTGAAAGGACTACTGGGGTTTCTAATCCCGTTCGCTCCCCTAGCTTTCGCGCTTCAGCGTCAGTGTCAGCCCAGCAACCCGCCTTCGCCGCAGGTGTTCCTCTCGATATCTACGCATTTCACCGCTACACCGAGAATTCCAGTTGCCCCTTCTGCACTCTAGCCCCGCAGTATCGATTGACCTTTCCGGGTTAAGCCCGGAGATTTCACAACCGACTTGCGGTGGCCGCCTACGCGCCCTTTACGCCCAGTAAATCCGAACAACGCTTGCCCCCCCTGTATTACCGCGGCTGCCGGCCGCG
+
CCGGGGGGGGGGGGGGGGCGGGGGFFGGGGGGGGGGGGGGGGGGGGGGGGGGGGGGGGGFGGGFGGGGGGGGGGGGGGGGGGGGGGGGGGGGGGGGGGGG9FFFGCFFGGCFGGGGGGGGGGGDEGGGGGGGGGEGFFFGGGAFEGGGGFGFGCFFGGGGCDGGG6>C8BCCFGGGGGFCCGGGGFGGGGGEGGGGGGGG5EECG?CEGGGGGDDGEGAFCGGGDCD>>:BBF>3)0CB7)<*:*7CG:5??*9*6;9.7((,4(--8)0).1939((5))644<:14(7>08(,2;B###
@M06045:235:000000000-JCY5N:1:1101:14476:4076 2:N:0:TACAGC
GTGAAAGGACTACTAGGGTTTCTAATCCCGTTTGCTCCCCTAGCTTTCGCGCCTCAGCGTCAAGAACAGGCCAGGAAGTCGCCTTCGCCACTGGTGTTCCTCCCGATATCTACGCATTTCACCACTACACCGGGAATTCCACTTCCCTCTCCTGCCTTCGAGTCGATCAGTATCGCGTGACCCTCCCCAGTTGAGCCGGGGGCTTTCACACGCGACTTGAACGACCGCCTGCGCGCTCTTTACGCCCAGTAAATCCGGACAACGCTCGCCACCTACGTATTACCGCGGCCGCTGGCACGCG
+
CCGGGGGGGGGGGGGGGGGGGGGGGGGGGGGGGGGGGGGGGGGGGGGGGGGGGGGGGGGGGGGGGGGGGGGGGGGGGGGGGGGGGGGGGGGGGGGDGGGGFGGGGGGGCGGGGGGGGGGGGGGGGGGGGGGGGGGGGGGGGGGGGGGGGGGFGGGGGGGDGFGGGGGCGFGGGGGGGGGGGGGCFGGGGGFGCFFFFGGGGGGGGGGDEFFGDDDCBGFGGGGGGGGFFDFB(7>D5DFFF4FGDDDGGFFFGFFFFFFFF0.9><:BF@)461:>:.4<FA>),((-((-,3,4315###
@M06045:235:000000000-JCY5N:1:1101:19947:4111 2:N:0:TACAGC
GTGAAAGGACTACCAGGGTTTCTAATCCTGTTTGCTCCCCACGCTTTCGTGCCTCAGTGTCAGTTACAGTCCAGAAAGCCGCCTTCGCTACTGGTGTTCCTCCTAATATCTACGCATTTCACCGCTACACTAGGAATTCCACTTTCCTCTCCTGCACTCAAGTTTCCCAGTTTCAAGAGCTTACTACGGTTAAGCCGTAGCCTTTCACTCCTGACTTAAGAAACCACCTACGCACCCTTTACGCCCAGTAAACCCGGATAACGCTAGCCCCCTACGTATTACCGCTGCTGCTGGCCCCAAA
+
CCFGGFFGFGGGFGGGDGFGGGGGFDFFFGGGGGGFGGGGGGGGG:EGGFFFGFF<FE@CFFGGFFFFGAEEEDFFGFGGE:FEDGGGDDGGGGGGGGGE<FFGGFGFGFAFGDEGGFGGGGGEGEGGF@F@FGFG=FFG9FGEFGGGGGG?AEGFGGGGG9EFGGGFG,@DFFGGF98D,@9EEAEDGFGDC9>F8ACEF79D:92:,2@D5@*83CFF:+;DF*?DF>FD95@??FFAFF5CDA4FFFAC+):6>B;>)7891<@FFAEFFBF:1,62)-61((((.)5,)32(-(###
@M06045:235:000000000-JCY5N:1:1101:12588:4145 2:N:0:TACAGC
GTGAAAGGACTACTAGGGTATCTAATCCTGTTCGCTCCCCACGCTTTCGCGTCTCAGCGTCAGTACCGTACTAGAGAGCCGCCTTAGCCACGGGTGTTCTTCCTGATATCTGCGCATTTCACCGCTACACCAGGAATTCCACTCTCCTCTTCCGGACTCTAGCCTGATGGTTTCCACCGGCGTCTCGAGGTTGAGCCTCGAGTTTTCACAGCGGACCTACCAAGCCGCCTACACGCTCTTTACGCCCAATAAATCCGGACAACGCTTGCCCCCTACGTATTACCGCGGCTGCTTGCCCTAC
+
CCGGGGGGGGGGGGGGGGGGGGGGGGGGGGGGGGGGGGGGGGGGGGGGGGGGGEGGGGGGGGGGGGGGGGGGGGGGGGGGEEGGGGGGGGG@FGGGFGGFGGGGGGGGGGGGGGGD@FGGGFGGGGGGGGGGGGFGGGGGGGGGGG8FGGFGGGGGGGGGGGGFGGGGCC>E6EGGGGGE?>EGCFFGGGEFCE?CGFGEDGEGGGGGGGFGGC<DEGACF<CCFGGFEFFBFF@>)95BFFG:D3CDGFF=:**5>9))418>98?0<?@1>0:?<12:2>2429>>;6(-)-)4(.###
@M06045:235:000000000-JCY5N:1:1101:10579:4151 2:N:0:TACAGC
GTGAAAGGACTACACGGGTATCTAATCCTGTTCGCTCCCCACGCTTTCGCTCCTCAGCGTCAGTATCGGCCCAGAGACCCGCCTTCGCCACCGGTGTTCCTCCTGATATCTGCGCATTTCACCGCTACACCAGGAATTCCAGTCTCCCCTACCGAACTCGAGCCTGCCCGTATCGAATGCAAGCGCGGGGTTGAGCCCCGAGTTTTCACATTCGACGCGACAAGCCGCCTAAGAGCCCTTTACGCCCAATAAATCCGGACAACGCTCGCGCCCTACGTCTTACCGCGGCTGCTGGCACTGA
+
CCGGGGGGGGGGGGGGGGGGGGGGGGGGGFGGGGGGGGGGGGGGGGGGGGGGGGGGGGGFGGGGGFGGGGGGGGGGGGGGGGGGGGGGGGGGGGGGFGGGGFGGGGGGFGGGFCEGGGGGGFGCGGGGGGGGGGGGGGGFGGGG9DAFG?FGGGGGG?>EGGGGGGFGGCC5EG>FFDFFGGFF8CE>EGEGE:B?EFEE*1/;?EGGF7<7C7:173)5CDGFC/>@B>3)(16<0>@FF?7DC7DDFFFFGFFBB>BFB6:(412(83776>7122<0<<A?:2(-,(-(24(3(.###
@M06045:235:000000000-JCY5N:1:1101:18099:4165 2:N:0:TACAGC
GTGAAAGGACTACTCGGGTTTCTAATCCTGTTTGCTCCCCACGCTTTCGTGCCTGAACGTCGATGCTGGACCAGGAAGTCGCTTTCGCCACTGATGTTCCTTCCGATATCTACGCATTTCACCGCTACACCGGAAATTCCACTTCCCTCTTCCGCATCCTAGCTATGCAGTCTCGAATGCAGTTCCCAGGTTAAGCCCGGGGCTTTCACATCCGACTTACATAACCGTCTACGCACGCTTTACGCCCAGTAATTCCGATTAACGCTCGCACCCCCTGTATTACCCTGGCTGCTTGCACACG
+
CCGGGGGGGGGGGGGGGGGGEGGGGGGGGGGGGGGGGGGGGGGGGGGGGGGGGGGFGGGGGGGGGGGEGGGGGDG@@FGGGGGGGGGGGGGGGCGGGGGGGGGGGGEGGGFGGGGGGGGGFFGGGEFFGGGGFGGGGGGGGGGECGGGGGGGGGGGGGGGGGGGFFFAFAGGGGGGGGFFFGGGGGFGGCFGGGCFGDEGGGGGGCCFGGGGFGDDDGFGGGGGGCG>AAFEFFDEBGEF>47>CEG3CFF?CFFBF0:742609611;).31((-1:)<A4<.,,.-((4()).-)5###
@M06045:235:000000000-JCY5N:1:1101:17152:4167 2:N:0:TACAGC
GTGAAAGGACTACAAGGGTTTCTAATCCTGTTCGCTCCCCACGCTTTCGCTCCTCAGCGTCAGTTGTTGCCCAGAGACCCGCCTTCGCCACCGGTGTTCCTCCTGATATCTGCGCATTTCACCGCTACACCAGGAATTCCAGTCTCCCCTGCAACACTCCAGTTTGCCCGTATCGACTGCAGGCCCGGAGTTGAGCTCCGGGTTTTCACAGCCGCCGCGACAGACCGCCTACGAGCTCTTTACGCCCAATAATTCCGGACAACGCTCGCACCCTACGTATTACCTCGGCTGCTGGCACCGG
+
CCGGGGGGGGGGGGGGGGGGGGGGGGGGGGGGGGGGGGGGGGGGECGGGGGGGGGGGGGGGGGGGGFGGGGGGGGGGGGGGGGGGGGGGGGGGDFGEGGGAFGGGGFCDGGGGGGGGGGGGGGGGFGGGGGGGGGGGGGGGGGGGGFGGGGGFGGGGGGGGG=EGGGCFEGGFGG?EEEFFF8CCGEGBCCFEC6:;AEGEGEEECCFGGGGGG))8CBDCDD**>>EF@EBB@EE<CFFF4CDGDGDF:?=78FAFFFD(4<;F?(7>DE31((4,4)6:):A)40((8(3))4:(,###
@M06045:235:000000000-JCY5N:1:1101:17045:4183 2:N:0:TACAGC
GTGAAAGGACTACCGGGGTTTCTAATCCTGTTTGCTCCCCACGCTTTCGCGCCTCAGCGTCAGTTACTGTCCAGAAAGCCGCCTTCGCCACTGGTGTTCCTCCTAATATCTACGCATTTCACCGCTACACTAGGAATTCCGCTTTCCTCTCCAGCACTCAAGATGTCCAGTTTCAGATGCAGCGCCGGAGTTAAGCCCCGGAATTTCACATCTGACTTGGTCACCCGCCTACGCGCCCTTTACACCCAGTAATTCCGGACAACGCTTCCCACCTACGTATTACCGCGGCTGCTGGCTCCGG
+
CCGGGGGGGGFGGGGGGGFEDFGGGGGGGGGGGGGGGGGGGGGGEEFGGGEGGFFFGFFGG>F@FFGGGGGGGFCE@CFGDGGGGGGGDFEFGGG8=FFGGGGFDGDGGGFCFCGF@7?FFFGGEC@FFFDGFGGGGGGCGGEEGGGGCBBEGGGGGGGGG?E9EFGGFGGC9EFGGFFF7;EECEEEEDGGG@?FE8CEDGDGGGG?F79*:C>:6FFFFGGD=FGFBADFFFBB)C>FF4DFDFD55<@BC=6<F>@3(:8>>B600<F?F?B:0:?B0<<<(4(-(((,52(((.###
@M06045:235:000000000-JCY5N:1:1101:6912:4211 2:N:0:TACAGC
GTGAAAGGACTACAAGGGTTTCTAATCCTGTTTGCTCCCCACGCTTTCGTGCATGAGCGTCAGTGCAGGCCCAGGGGATTGCCTTCGCCATCGGTGTTCCTCCGCATATCTACGCATTTCACTGCTACACGCGGAATTCCATCCCCCTCTGCCGCACTCCAGCAGTTCAGTCACAAATGCATTTCCCAGGTTAAGCCCGGGTATTTCACCTCTGTCTTGCACAACCCCCTGCGCACGCCTTACCTCCCAGAACTCCGATTCACGCTTGCACCCTACGTGATACCGCGGCTGCTGCCCCGAC
+
CCCDFFF8CF<6E<9FF@<FGGGAEAEFCG9F,;F<DF8FFGEGG>FGGGGGGGFAFGGGGGGEACFG8@,8FD7:CF7F,@EDFGGGGGGGC7C,BBDF<5BFGF+?<FC9FEGCFCGGDFGFECCFGGGEGGGC<AFBAAGD,DEBEGFG9=CGG:E,88@,47,7;D,,,>343,,3<,3,7,@6,42,,?>EC55;:4/,,4=:,*,2**=:BF++*;C<*/*.)087(85))))0<@G429*10/75***.)(07))),((-()161:270-8((.6),(4(((,(-,,).(-###
@M06045:235:000000000-JCY5N:1:1101:20079:4245 2:N:0:TACAGC
GTGAAAGGACTACTAGGGTATCTAATCCCGTTTGCTCCCCTAGCTTTCGCGCCTCAGCGTCAAGAACAGGCCAGGTAGTCACCTTCGCCACTGGTGTTCCTCCCGATATCTACGCATTTCACCACTACACCGGGAATTCCACTACCCTCTCCTGCCTTCGAGTCGATCAGTATCGCGTGACCCTCCCCAGTTGAGCCGGGGGCTTTCACACGCGACTTGAACGACCGCCTGCGCGCTCTTTACGCCCAGTAAATCCGGACAACGCTTCCCACCTACGCATTACCGCGGCTGCTGGCTCCGC
+
CCGGGGGGGGGGGGGGGGGGGGGGGGGGGGGGFGGGGGGGGGGGFGGGGGGGGGGG@FGEGGGFFGGGEFGGGGGGGGGGGFFGGGGGGGGGGGGFGGGGGGGGGGGGGGFFGGGFGGGGGGCFGFFFFGGEEGGGGCGGGGGGFFFFGFGGGGGEEGGGDDE8>CCGGGGGFF>EEGCEE7<@DEGGGDCFFFGGFGDGDED*5++:@++7CC)9BC?F6CFGGDDD37>BF@5557>F76:5CED*7)19>8F072)<;1:>(,((08?BB03>:(4:36<6(4>02(43),33(.###
@M06045:235:000000000-JCY5N:1:1101:23751:4255 2:N:0:TACAGC
GTGAAAGGACTACAAGGGTTTCTAATCCTGTTTGCTACCCACGCTTTCGCTCCTCAGCGTCAGTTTCGGCCCAGAGCAGCGCCTTCGCCACCGGTGTTCCTCCTAATATCTGCGCATTTCACCGCTACACTAGGAATTCCCTGCTCCCCTACCGTACTCAAGTCAGCGCAGTATCGAGTGGCGGCTCTGGGTTAAGCCCAGAGTTTTCACACCCGACTTACGCAACCGCCTACGAGCTCTTTACGCCCAATAAATCCGGACAACGCTTGGTGCCTACGTTTCACCGCGGCCGCTGGCCTTT
+
CCGGFGGGGGGGGGGGGGEFGGGGGGGGGGFFGGGGGGGFFGGGGGGGEGGEGGFFFGGGGCEGEGFGDGGGGGGGGGGG7FEGGGGDGGGGGGGEG@FGGGFGGGGGGGGGGGGGGGGGGGGGGGGGGGGGGG8<EEFEFGGGGGGGGGGGGGG6CE9EGFGGGGGGGDGGGFGECFGGGGEGG5CGF?FFCEEFGGGGGD@CFG7<EGGGGGGGFD>+0CG5DDD>E@>?7B:>D<F=?*:CDBCCG<>F76BA@>FBF>2:9>??F36(6(.6:??(.,6><(4947((-431<8###
@M06045:235:000000000-JCY5N:1:1101:13783:4258 2:N:0:TACAGC
GTGAAAGGACTACAAGGGTTTCTAATCCTGTTCGCTCCCCACACTTTCGCTCCTCAGCGTCAGGTAATGCCCAGAGAACCGCCTTCGCCACCGGTGTTCCTCCTGATATCTGCGCATTTCACCGCTACACCAGGAATTCCGTTCTCCCCTGCATACCTCCAGTCTGCCCGTATCGAAAGCAAGCACCGAGTTAAGCCCGGTGTTTTCACTCCCGACGCGACAAACCGCCTACGAGCCCTTTACGCCCAATAATTCCGGACAACGCTCGGACCCTACGTATTACCGCGGCTGCTGGCACAAG
+
CCGGGGGGGGGGGGGGGGGGGGGGGGGGGGGGGGGGGGGGGGGGGGGGGGGGGGGGGGGGGGGGGGGGGGGGGGGGGGGGGGGGGGGGGGGGGGGGGGGGGGGGGGGGGGGGGGGGGGFGGGGGGGGGGGFGGGGGGGGGGFGGGGGGGGGGGGGGGGGGGGGGGFGEGGGGFFGGGGGGGGGGGGGGGGDEGGGFDFGGGGGGGGF7CCGGGGGGFGFDDGGCGCDDDFFFFF3BBGFFFFGGG:DDF;@FCFFAF93<>?<BB::93)79((2((44>FFABFF6099(:?07?0<###
@M06045:235:000000000-JCY5N:1:1101:5085:4265 2:N:0:TACAGC
GTGAAAGGACTACTAGGGTATCTAATCCTGTTTGCTCCCCACGCTTTCGCGCCTCAGCGTCAGTTACAGCCCAGAGAGTCGCCTTCGCCACTGGTGTTCCTCCACATATCTACGCATTTCACCGCTACACGTGGAATTCCACTCTCCTCTTCTGCACTCAAGTCACCCAGTTTCCAGTGCGATCCGGGGTTGAGCCCCGGGATTAAACACCAGACTCAAATGACCGCCTGCGCGCGCTTTACGCCCAATAATTCCGGACCACGCTTGCCCCCTACGTATTACAGTGGCTGCTGGCACGCAG
+
CCGGGGGGGGGGGGGGFGGGGGGGGGGGGGGGGGGGGGGGGGGGGGGGGGGGGGGGFFGGGGGGGDFGGGGGGGGGGGGGCFCFGGGGGDEGGGACFGGGGGGGGGGFGGGGGGD7FGGGFGGGGGGGGGCB<FFEGGGGFCFFFFGCGGGGFGGGGGGDGFGGFFFGGGGFFGDFGG8DE66DEGG>EEEG,DCC@EGGGGGGG?EGCGGC*9CG)2;:CCCCF355>FF9@A>D>GEFFFCGGFGGGFF4>?*4:?D)43?FF??FFF@B6<F:0))85>))))(((-())(-()(###
@M06045:235:000000000-JCY5N:1:1101:13296:4279 2:N:0:TACAGC
GTGAAAGGACTACTGGGGTTTCTAATCCCGTTTGCTCCCCTGGCTTTCGCTCACTCAGCGTCAGTGTTGGTCCAGGATGCCGCCTTCGCCACCGGTGTTCCTCCAGATATCTACGCATTTCACCGCTACACCTGGAATTCCGCATCCCTCTCCCAAACTCAAGCCATCCAGTATCGGACGCAGTTCCCCGGTTAAGCCGAGGGATTTCACGTCCGACTTAGTTGGCCGCCTACGAGCCCTTTACGCCCAGTAATTCCGAACAACGCTTGCCCCCCCCGTATTACCGCGGCTGCTGGCCCGG
+
CCGGGGGGGGGGGGGGGGGGGGGGGGGGGGGGGGGGGGGGGGGGGGGGGGGGGGGGGGGGGGGGGGGGGGGGGFGGGGGGGGGGGGGGGGGGGGGGGGGGGGGGGFGGGGGGGGGGGGGGGGGG>=FGGGGGGCGFGGGGGGGGGGGGGGGGGGGCFGFGGGGGGFEGGFGFGGGGGGGGGGGGGGGGGECEGEGGFFDEGGG*:CGGGGGGGGGDEC3+@FGGGFCE3>@BFEFEFGFFFFCCDEGDGF@BFFFAFBEFBB?F04<?5)9)(4199(,3?0AAA?67(,(-4:?7<4###
@M06045:235:000000000-JCY5N:1:1101:22747:4280 2:N:0:TACAGC
GTGAAAGGACTACTAGGGTATCTAATCCGGATCGCTCCCCACGCTTTCGCTCCTCAGCGTCAGGTAAGGCCCAGAGAACCGCCTTCGCCACCGGTGTTCCTCCCGATATCTGCGCATTTCACCGCTACACCGGGAATTCCATTATCCCCTACCTACCTCTAGTCTGCCCGTATCCACTGCAGGCTCGGGGTTAAGCCCCGAGTTTTCACAGCGGACGCAAAAGACCGCCTACGCGCCCTTTACGCCCAATAATTCCGGACAACCCTTGCGCCCGTCGTGTTAACGCGGCTGCTGTCACCGG
+
CCEGCFGCFGGGFEAFGGGCEGGGGGGG>EE@FEGFGE<FGEED:CGCF7@@FGG@FCFGGGGDFGFGG?GGGGGGCFGDGDGGEFFCFGCEFEGGCGGDCFC:@EG+4E9F,+@FC+AAFFAFG7FFG<BFGGDGF=9F;FF,,8;CFFFF,3>ECCA99DCGFC>FCEEGFGGGGGG?7DFGG8E**=CE*?>CFCCECECCD+<7:C?4)))CB)771**97*9>>>E?-).>3C>56*:*9397CF46>694@(77(3<((,((0))((((-(,,.(.).1;(19(4242-,)<###
@M06045:235:000000000-JCY5N:1:1101:10271:4280 2:N:0:TACAGC
GTGAAAGGACTACTCGGGTATCTAATCCTGTTTGCTCCCCACGCTTTCGCGCCTCAGCGTCAGTATCGGTCCAGAGAGCCGCCTTCGCCACCGGTGTTCTTCCCAATATCTACGAATTTCACCTCTACACTGGGAATTCCACTCTCCTCTCCCGATCTCTAGCGAACCAGTCCCAGACGCAGTTCCCAGGTTGAGCCCGGGGCTTTCACGCCTGACTTGGTCTGCCGCCTACGCGCCCTTTACGCCCAGTAAATCCGAACAACGCTTGCTCCCCCCGTACTCCCGCTGCTGCTGTCCCCCC
+
CCFGGGGGGDFFGGGGGGFGGGGGFGGFGGFCGFCFGGGGGGGGGGGGEGGGGGGGGGGGGGGFGGGGGGGGCGGGGGGGGGGGGGGGGDGGGGCFEGGGFGGGGG@<@FFFFGGCFGGGFGG@FGGGGGFGGGGGGGGGFEDF9EGGGFGGGGG>C,EFFGGEEGGGGG>9?CD@FF8B*3=DFFFFG5>EGGGGGGGGGCEGGCF7?;C***;CF787FGD<F0>DB0<:<>5)7<BFF*0*173*97BFC*9?FF3)(.4(-(((0*080?6994((-).4(((-70).44))).###
@M06045:235:000000000-JCY5N:1:1101:7956:4282 2:N:0:TACAGC
GTGAAAGGACTACCAGGGTATCTAATCCGGATCGCTCCCCACGCTTTCGCGCATCAGCGTCAGCAAAGCCCCAGGCAACCGCCTTCGCCACTGGTGTTCCTCCCGATATCTACGCATTCCACCACTACACCGGGAATTCCATTGCCCCCTAGCTTGCTCAAGCTCGACCGTATCCGCTGACCCCGCCCAGTTGAGCCGGGCGATTTCACAACGGACGTGCCGAGCCGCCTACGCGCCCTTTACGCCCAATAAATCCGGGCAACGCTTTCACCCTACGTATTACCGCGGCCTCTGGCACCTC
+
CCFGFGGFFGGGGF8FCGGGGGGFGGGGGEGGGGGFGGGGG@CGDGGGDGGGGGGF@FGCFCCFGGGGGGEGDCFFGFFGGGGECFA7FCGGGGGFGEGGDGFGGEGGGGGGGGD7FGDGFFEFGGFGGFFGEGE@,@BFFFEFGGGG+8>@D9DEFFFGGGG6>CEEE5EF6D:C>8CEGF:CEGGGGG2?BFGFC=E5C*:87*<7FF9<D)9<5C:FG)/)9>>B>3),1;>3D3)))1:5C7<517;*7/97)3)7(3:(--3(1*9<?17((.4:()-.(,7((((44))535###
@M06045:235:000000000-JCY5N:1:1101:20359:4300 2:N:0:TACAGC
GTGAAAGGACTACACGGGTTTCTAATCCCGTTCGCTCCCCTGGCTTTCGCGCCTCAGCGTCAGGTGCAGTCCAGAAAGCCGCCTTCGCCACTGGTGTTCCTCCCAATATCTACGCATTTCACCGCTACACTGGGAATTCCGCTTTCCTCTCCTGTCCTCAAGCCCAACAGTTTCAAATGCAAGACCTCGGTTAAGCCCAGGTTTTTCACATCTGACTTATTGGGCCGCCTACGCGCCCTTTACGCCCAGTAATTCCGGACAACGCTCGCCCCCTACGTTTTCACGCGGCTGCTGGCCCCTA
+
CCGGGGGGGGGGGGGGGGGGGGGGGGGGGGGGGGGGGGGGGGGGGGGGGGGGGGGGGGGGGGGGGGGGGGGGGGGGGGGGGGGGGGGGGGGGGGDGGGGGGGGGGGGGGGFGGGGGGGGGGGGGGGGGGGGGGGGGGGCGGGGGGGGGGADFGGGGGGGGGDGCFGGGGFFGFFFFGGFFGGFFGFBFGDGEBEFFFGGGGCE?FFGGGGCGFFC>ACCGF:CDCFCEBBDD?FA5>G5A@4>*17CD46=FF?FAF>:D(31212:()<>;948?0.(,-)-64?0((-(8:?(,(4###
@M06045:235:000000000-JCY5N:1:1101:21849:4354 2:N:0:TACAGC
GTGAAAGGACTACCAGGGTATCTAATCCTGTTTGCTCCCCACGCTTTCGCACCTCAGCGTCAATACATGTCCAGTTAGTCGCCTTCGCCACTGGTGTTCTTCCGAATATCTACGAATTTCACCTCTACACTCGGAATTCCACTCACCTCTCCATGATTCAAGCGCTGCAGTCTTAAATGCAAGTCCGGAGTTGAGCTCCGGGCTTTCACCTCTAACTTACAAAGCCGCCTACGTGCGCTTTACGCCCAGTAATTCCGAACAACGCTAGCCCCATCCGTATTACCGAGGCTGCAGGCCCTGC
+
8@,;FF9DFFGFEC@<;,C<EFFDEFGGGFFAC,9<CCFFGDDFE@FFE7@C+,C<FGGD@F@<FE9AEA@<66C,CF6C7+B,8B7:CCFFF8C6<:EA<BB,,=BDAFDFF=+,4+AE9F<,99?EA,9,?C4CD:?==EEE8F4@DFB,8,7,4E3,8,@CB++6@,E8DD:;3,=;D9,3,DCC+@+,7,><>,:*3**@FC:,<:979C+CC94=FFC44CCE4;5(-?;))75)=6DDD:C<4=++1++1)(0.,((((((-0?F1-.1382(:49>):((-(,((((,((-###
@M06045:235:000000000-JCY5N:1:1101:9729:4358 2:N:0:TACAGC
GTGAAAGGACTACAGGGGTATCTAAGCCTGTTTGCTCCCCACCCTTTCGCTCCTCAGCGTCAGTTACGGCCCAGAGATCTGCCTTCGCCATCGGTGTTCCTCCTGATATCTGCGCATTCCACCGCTACACCAGGAATTCCAATCTCCCCTACCGCACTCTAGTCTGCCCGTACCCACTGCAGACCCGAGGTTTAGCCTCGGGATTTTACAGCAGACGCCTCAAACCGCCTACGAGCGCGTTACCCCCAATAATTCTGGATAACGCCTGCGCCCTACGGATTATCGCGGCTGCTGGCCCCGA
+
CCGGGFFGGFGGGGGGGG@CCFFGGFGFGGGGGGGGCCFGGG,BFFFFCF,@CEGGGGGGGGGFGGGF>:@FF@EC89CDFFG<?FDCEGCGGCBC8B@@F<BDF9EEFFAFG=:EEGGGGGG@FEFGF<FDF+AA,E,EC;EF,,,@@FGGF+BEEGG9CED9E;EF8E:CEC36B8<D78AFGGE*@E5E9DFFF72?C*::6<,,0=,;*0CD/).*107CC<D:B:)6;).8)9)7>53*27))C4)=D=9)1)*1)68(((,-8).4((3(,(,-,)--((((,49:)8(((-###
@M06045:235:000000000-JCY5N:1:1101:18283:4371 2:N:0:TACAGC
GTGAAAGGACTACTGGGGTATCTAATCCTGTTTGCTCCCCACGCTTTCGCGCCTCAGCGTCAGTTGTGGTCCAGTTGGCCGCCTTCGCCACCGGTGTTCTTCCCAATATCTACGAATTTCACCTCTACACTGGGAATTCCACCAACCTCTCCCACACTCCAGTCCCGCCGTATCGGATGCAGTTCCCAGGTTGAGCCCAGGCCTTTCACATCCGACGATCAGGACCGCCTACGCGCCCTTTACGCCCAGTAATTCCGAACAACGCTAGCCCCCTTCGTATTACCGCGGCTGCTGGCACCCT
+
CCGGGGGGGGGGGGGGGGGGGGGGGGGGGGGGGGGGGGGGGGGGGGGGGGGGGGGGGGGGGGGGGGGGGGGGGGGGGGGGGGGGGGGGGGGGGFGGGGGGGGGGGGGGGGGGGGGGGFGGGGGGGGGGGGGGGFGGGGGGGGGGGGGGGGGGGGGGGGGGGGGGGGGGGGGDEGGD>EGGGFGGGGGGFGGGGGFGGGGG5>EGFGGGGGGGGDCDEGFGGGGCCGGEFFFFDFEFEDBFFBGDD>DGGFFFG?4AFFFEFBF061<9FF4<1><<8?:?F<A<?BB>FF>BFBB?<?###
@M06045:235:000000000-JCY5N:1:1101:12225:4396 2:N:0:TACAGC
GTGAAAGGACTACCAGGGTATCTAATCCTGTTTGCTCCCCACGCTTTCGCGTCTCAGCGTCAGTTACGTTCCAGCGAGCTGCCTTCGCAATCGGTGTTCCTCCTGATATCTGCGCATTTCACCGCTACACCAGGAATTCCACTCGCCTCTCCCGCACTCGAGCCCGACAGTATCCACCGGCATCCGAGGGTTGAGCCCCCGACTTTCACAGCGGACTTACCGGGCCGCCTACACGCGCTTTCCGCCCAATGATTCCGGACAACGCTAGCCCCCTACGTATTACCGCCGCTGCATGCACGGA
+
CCFGGGGGGFG@FGFFEGAFE@<EFEFFE9EFGGGCGGGGGGGGEGGGCECCCCDGDFFFC7F6FCFCGGGFG<F:CBFGFDGCFDB=:F=FCGCFFFFFGGGF@FGGGGG<9@7=CFF?FF9:C:+4AEFGEG@<EA?F;FFG7EGEGFGGCC>6+@E8DGEG++44**@,,@EBCF5>:ED,>;=E>E:BCF+>*;=E5??=*A@:1@CFG))9;C*:993/CDD3)571()7>37)<F*0><<<CDF6F*/16)17:9FF6>(1()703(,(((.2:2)6)-4(-(-7(()-424###
@M06045:235:000000000-JCY5N:1:1101:25373:4424 2:N:0:TACAGC
GTGAAAGGACTACAAGGGTATCTAATCCTGTTTGCTACCCACGCTTTCGTGCCTCAGCGTCAGTCATGGTCCAGTAAGCCGTCTACACCGCAGGTGTTCCTCCTGATATCTACGCATTTCACCGCTACACCAGGAATTCCGCTTACCTCTCCCACACTCCAGCAGACCAGTTTCTAGCGCACCCTCCCAGTTGAGCCGGGAGATTTCACACCAGACTTAGTCCACCGCCTACGCACTCTTTACGCCCAGTAACTTCGAACAACGCCCGCTGCCTACGTATTACCGCGGCTGCTGGCCCCAT
+
CCCFGGGGGGGGGGGGGGF<FGGGGGGFGGGGGGGGGGGGGGGGGGGGGGGGGGGGGGGGDGGGGGFFFGGGGGGGGDGGGGGGFGGGGGGGGGFGGGGGFGGGGCFGGGGGGGG7FCFGGGACGGCGFFECCFFFGGGGGGGGGGGGGGGGGGGGGGGGF8EFFGFG8DEGGGGCFDCEGGGE@CE>EGGGDFDGGG*;CEECDFCFGCFD5DFFAC6DCD:=CFC5BAFFD>):5CFFFAFDG3DGCFFF79*.78FFB?B(((,3>))2:<4:1(5<:))6,7(((-((.)(,(4###
@M06045:235:000000000-JCY5N:1:1101:15626:4446 2:N:0:TACAGC
GTGAAAGGACTACCCGGGTATCTAATCCTGTTTGCTCCCCACGCTTTCGTGCCTCAGTGTCAGTGCTGGTCCAGGTGGCCGCCTTCGCCACGGATGTTCCTCCCGATATCTACGCATTTCACTGCTACACCGGGAATTCCGCCACCCTCTACCGCACTCCAGATCGCCAGTATCCAATGCAGTTCCCAGGTTGAGCCCAGGGCTTTCACATCAGACTTAACGAACCACCTACGCACGCTTTACGCCCAGTAATTCCGAGTAACGCTTGCACCCTTCGTATTACCGCGTCTGCTGGCACTTA
+
CCGGGGGGGGGGGGGGGGGGGGGGGGGGGGGGGGGGGGGGGGGGGGGGGGGGGGGGGGGGGGGGGGGGGGGGGGGGGGGGGGGGGGGGGGGGGGGGGGGGGGGGGGDEGGGGGGGGGGGGGGGGGGGFGGGGGGGGGGGGGGGGGGGGGGGGGGGGGGGGGGGGGGGGGGGGGGGGGGGGGGGGGGGGGGGEGGGGGGGGGGGDGFCCCCFGFGGGFGFGGGGDG3CFEFFFFFEBEG@B;FGDDBGGF:@=FBFA:BB>?BF?03::F66:0<B::<B:7<BF09B(480<<F(,(5###
@M06045:235:000000000-JCY5N:1:1101:8042:4452 2:N:0:TACAGC
GTGAAAGGACTACCAGGGTTTCTAATCCTGTTTGCTCCCCACGCTTTCGCGTCTCAGCGTCAGTACCGGCCCAGAGTGCTGCCTTCGCCATTGGTGTTCCTCCTGATATCTGCGCATTTCACCGCTACACCAGGAATTCCACACTCCTCTTCCGGACTCGAGCTGATCAGTATCCACCCGCCTCCCGGGGTTGAGCCCCGGGCTTTCAGCCCGGACTTACCCAGCCGCCTACACCCCCTTTACCCCCAATGATTCCGGACAACGCTTCCCCCCTACCTATTACCGCGGCTGCTGGCCCTCA
+
CCEFG,CFGGGFFFFFGGCCFDFFFFFGFE<FGGGGDGGGGGGG:FGDFEG@F:FGFGGGGEGG@FFC+@FGFG8<<CFEFGGGGGCFFC:?EGFG<C9FGFGBFGG9FE,?EE7=FGGGGGGGG=CFGGGFFDGGGGGGGGGD=@FGFGGAEE>6EGG@DCE8,7,7@:E9,@EA,D8>@;3@DGEEGCEGGGF8FCE=8:EEFF9+4+*29)))2;A7<C45<FD7B35:2))0)/.7/*0*071)17;B*1*6;0351:?60,--/?F>F6(4(45)5)-922(((-(37:2((4###
@M06045:235:000000000-JCY5N:1:1101:21873:4462 2:N:0:TACAGC
GTGAAAGGACTACACGGGTATCTAATCCCGTTTGCTCCCCTAGCTTTCGCGCCTCAGCGTCAAGAACAGGCCAGGAAGTCGCCTTCGCCACTGGTGTTCCTCCCGATATCTACGCATTTCACCACTACACCGGGAATTCCACTTCCCTCTCCTGCCTTCGAGTCGATCAGTATCGAATGACCCTCCCCAGTTGAGCCGGGGGCTTTCACACTCGACTTGAACGACCGCCTGCGCGCTCTTTACGCCCAGTAAATCCGGACAACGCTTGTCACCTACGTATTACCGCGGCTGCTGGCACTTA
+
CCGGGGGGGGGGGGGGGGGGGGGFGGGGGDGFGGGGGGGGGGDGGFDGGGGGGGGGGGGFGGGGGGGGGGGGGGGFGGGGGGGGGGGGGGGGGGGGGGGGGGGGGGGGGGFGGGGEGGGGFGGGGGGGGGFGGGGGGGFGGGFFGGGGGGGGGGG8?FGGGGGGGGGFCGGGAEEFFGFFGGG?EGGGGGGGGGGGGGGEDC*:ECFGGGGFGGGGEG=CGF5DDD<B>>FFFFFF>D)7*9C*9>)9/9=9C*9(865)(,22313:FF?A<4::12)).))6:0169>01::(,(5###
@M06045:235:000000000-JCY5N:1:1101:4813:4475 2:N:0:TACAGC
GTGAAAGGACTACAAGGGTTTCTAATCCTGTTCGCTCCCCATGCTTTCGCTCCTCAGCGTCAGTTAATGCCCAGAGACCTGCCTTCGCCATCGGTGTTCCCCCTGATATCTGCGCATTTCACCGCTACACCAGGAATTCCAGTCTCCCCTACATCACTCTAGTCTGCCCGTACCCACCGCCGATCCGGAGTTGAGCCCCGGACTTTCAGGGCAGATGCGACAAACCGCCTACGAGCCTTTCACCCCCCTGAATTCCGGATAACTCTCCCTCTCTGCTTTCGACCGCGGCCGCGGGCACCGC
+
C@:CEGGGCFFFGG@FDGGGGGGGCFCFF9ECFEGFCCFGGGGF9EFF7F@FCG8EF8FBFGG@@F@ECEEEFGCD@FCFE,BFDF@76=BFEGE7CFFG,,+@@E9EE9AF9>FGG7A<FGGDGGCCFGGCFFGCFEG9;EEF;EF,BD8EDFCADFDFF;EGGFAD8+BBE6FFEC@C++*4:;D5*>>2,,6:,**=****4,1,,**2953*27)9>C8*555A).)44)0))*1/*0**1)1))))0:8*-<())(),)).)()))(.)).))))(((-,((-(,-(--(1-8###
@M06045:235:000000000-JCY5N:1:1101:6604:4489 2:N:0:TACAGC
GTGAAAGGACTACTGGGGTATCTAATCCCGTTTGCTCCCCTGGCTTTCGCTCCTCAGCGTCAGTGTTGGTCCAGGATGCCGCCTTCGCCACCGGTGTTCCTCCAGATATCTACGCATTTCACCGCTACACCTGGAATTCCGCATCCCTCTCCCAAACTCAAGCCATCCAGTATCAGACGCAGTTCCCCGGTTAAGCCGAGGGATTTCACGTCTTACTTAGTTGGCCGCCTACGAGCCCTTTACGCCCAGTAATTCCGTACCACCCGTGCCCCCCCCCTATTCCCGCGGCTCCTGCCCCCAT
+
CCGGGGGCAFDFEFFFGGC,@FFEACFE8CFFEF9<ADCFF<FFGEFFGCC8CFG9@FBC,7@FFGCG@F,C6CFGGGG@7:FEGGGGDFGFEGGGE:FF,CBA<<,<EEFCAF:7@=E<<<CCCF:@<E,?F8,6AFEGGE7=CDGGG?DFFF?8>89E,>E6DE>D?9@,;;EF,>CC8+@FFGGGEDCG*6?CFE>:C?;E?E9,,*490*3:8:AFGGGGDFGDDFF@?)53><:56=F3*0)*7/*/**/<?,<.(.0(((-(8:52(499(-(.-.<<06((42((4:01(4###
@M06045:235:000000000-JCY5N:1:1101:9559:4496 2:N:0:TACAGC
GTGAAAGGACTACAAGGGTATCTAATCCTGTTTGCTCCCCACGCTTTCGCGCCTCAGCGTCAGTACCGTCCCAGCGAGCTGCCTTCGCCATTGGTGTTCCTCCCGATATCTGCGCATTTCACCGCTACACCGGGAATTCCACTCGCCTCTTCCGGACTCTAGTCCGACAGTATCGGCCGGCTTTCCAGGGTTTAGCCCTAGACTTTCACAGCCGACTTATCGGACCGCCTACGCGCCCTTTACGCCCAATAATTCCGGCCAACGCTTGCCCCCTACGTATTACCGCTGCTGCTGGCACAAC
+
CCGGGGGGGGGGGGGGGGGDFGGGGFGGGGGGGGGGGGGGGGGGGGGGGGGGDGGGGGGGGGGGGGGGGGGGGGGGE>FGGGFGGGFEGGEGC8FGGGGGGGGGDG7FEGGGGDGGGGGGGGGGCEGGGGGGGGGGGFGF9DGGEGGGGGGGGDGGCCGGGFFE9EEGCGGGFFCED>:BEGGFGGGFG5BC*5?EFGGGGFFCFFGFCD727C<DED*:CC<DD7CEFFFFF:35)9)<46C5CBDG576BGFFFFF))(.::;:?:FF?:>>?<6(,6><<A1;(-(42<03:B(.###
@M06045:235:000000000-JCY5N:1:1101:23325:4498 2:N:0:TACAGC
GTGAAAGGACTACTGGGGTTTCTAATCCTGTTTGCTCCCCACGCTTTCGTGCATGAGCGTCAGTGTCAGCCCAGAGACCTGCCTTCGCCATCGGTATTCCTCCTGATATCTACGCATTTCACTGCTACACCAGGAATTCCAGTCTCCTCTGCCGCACTCCAGCCTTGCAGTCCCAAATGCCATTCCCAGGTTGAGCCCGGGGATTTCACATCTGGCTTACAAAACCGCCTGCGCACGCGTTACGCCCAGTAATTCCGATTAACGCTCGCACCCTACGTATTACCGCCGCTGCTGGCACCGT
+
CCGGGGGGGGGGGGGGGGGGGGGGGGGGGFGGGGGGGGGGFGGGGGGGGGGGGGGGGGGGGFDGGGGGGGGGGGGGGGGGGGGGEGGGGCGGGFGGGGGGGGGGGGGGGGGGGGG7F?FGGGGGGGFGFGGDCEFFGGGGGGGGGGGGGGFGDGGGGGGGCFGGG,88ECFGGGGG8EDFGGGGFGGGGGCE8F86DFGG5E5>:CFFF+=FCCFGAGFG:78CFGGFBD>D9D35>D):BBG<DD)>FF4=>F9>6075())-,-,27).-,4:?1.):?9>A0,,(,(21)).1(.###
@M06045:235:000000000-JCY5N:1:1101:12162:4509 2:N:0:TACAGC
GTGAAAGGACTACTGGGGTTTCTAATCCTGTTTGCTCCCCACGCTTTCGTGCATGAGCGTCAGTGCAGGCCCAGGGGATTGCCTTCACCATCGGTGTTCCTCCGCATATCTACGCATTTCACTGCTACACGCGGAATTCCATCCCCCTCTGCCGCACTCTAGCCGTCCAGTCACAAATGCAGTTCCCAGGTTAAGCCCGGGGATTTCACATCTGTCTTGCACAACCGCCTGCGCACGCTTTACGCCCAGTAATTCCGATTAACGCTCGCACCCTACGTATTACCCCGGCCTCTGGCACCAG
+
CCGGGGGGGGGGGGGGGGGGGGGGGDGGGGGGGGGDGGGGGGGGGGGGGGGGGGGGGGGGGGGGGGGGGGFGGGGGGGGGGGGGGGFFGGGF@EF7FGGG9FF:FFGGAGGGGGGEGGGGGGGGGFGG9=:FFGGGGGGGGGGF@FGEEF?FGCEEGEGGGFEFEG+@8B@:9EFFGG7ECEF<DEFGGGFFFCDCFFGDEG=EDGGFCFCFGF7CFF9C*;FFDDGEBDFD;EFF>DB>@FGGGF3<*/9@:9BA?63.3)6-31:7EEF>6(8<B77<34<-(-(,(((.4)40(.###
@M06045:235:000000000-JCY5N:1:1101:11323:4587 2:N:0:TACAGC
GTGAAAGGACTACCAGGGTATCTAATCCTGTTTGCTCCCCACGCTTTCGTGCCTGAACGTCGGTACTGGTCCAGGAAGTCGCTTTCGCCACTGATGTTCCTTCCGATATCTACGCATTTCACCGCTACACCGGAAATTCCACTTCCCTCTACCGTACCCTAGCTATTCAGTCTCGAATGCAATTCCCAGGTTGAGCCCGGGGCTTTCACACCCGACTTAAATAACCATCTACGCACGCTTTACGCCCAGTAATTCCGATTAACGCTCGCACCCTCTGTATTACCGCGGCTGCTGGCACCTT
+
CCGGGGGGGGGGGGGFGGGGGGGGGGGGGGGGGGGGGGGGGGGGGGGGGGGGGGGGGGGGGGGGGGGGGGGGGGGGGGGGGGGGGGGGGGGGGGGFGGGGGGGGC:FGGGGGGGGGGGGGGGGGGGGGGGGGGGGFGGFGCFGGGGGGGGGGGGGGEGGGCFGGGGGGCGGC>D8D?FGGGGGGGGGGGDGFDC8DFGGGGGGGGFGGGGGDDG5DBD:7;7CFG;DFFFA<@AAEEC5;>FF533>>F?B*?FF<@BEFBAB6>(((77BB:,:<D455)).6((-((4(()),3(5###
@M06045:235:000000000-JCY5N:1:1101:20601:4596 2:N:0:TACAGC
GTGAAAGGACTACAAGGGTATCTAATCCTGTTCGCTCCCCACGCTTTCGCGTCTCAGCGTCAGTACCGTACTAGAGAGCCGCCTTAGCCACGGGTGTTCTTCCTGATATCTGCGCATTTCACCGCTACACCAGGAATTCCACTCTCCTCTTCCGGACTCTAGCTGGGGGGTTTCCATCGGCGTCTCGAGGTTGAGCCTCGAGTTTTCACAACGGACCTACCCAACCGCCTACACGCCCTTTACGCCCAATAAACCCGGACAACCCTTGCCCCCTCCGTATTACCGCGGCTGCTGGCACCCA
+
<CEFGEEGGGGGE,@FFEEEF<DFFG9FGGGFGGGDFGGGGGEE7FFG7EGGGEGGGGGCEGDFGGFEGFEF@EA@CCGCFEBFE<FCFGGGEC:FFGGGGGGGDF?5FFFFCCEEGEGGGGG7FCFGFGGFFGGFGGGFFG;@9DFC?=9D,>++688DFG9@FFC88C8?E+CF72;*8CEDGD6C*?EF8CDGF8EG8*<8CCC+<79C3C3CEC6DFC=*9<C3>>B?F?)0.C7796C33>)755)9*0)-<>D:(30(-(8()09:16((--14(.6)(7>(7>(10)5175###
@M06045:235:000000000-JCY5N:1:1101:9788:4596 2:N:0:TACAGC
GTGAAAGGACTACAGGGGTATCTAATCCTGTTTGCTCCCCACGCTGTCGCGCCTCAGTGTCAGCCATAGCCCAGCAGGCCGCCTTCGCCACCGGTGTTCTTCCGGATCTCTACGCATTCCACCGCTACACCCGGAATTCCACCTGCCTCTACTATGCTCCAGTGAGCCCAGTTCGCACGGCCGACTCGGAGTTGAGCCCCGAGCTTTCACCGCACGCTTAAGCCACCACCTACGCGCCCTTTACGCCCAGTGATTCCGGACAACGCTCCCCCCCTCCGTATTACCGCGGCTGCCGGCCTTT
+
CCGGGGGGGGGGGGGGGGGGGGGGGGGGGGGGGGGGGGGGGGGGGGGGFGEGGGGGGGGGGGGGGGGGGGGGGGGGGGGGGGGGGGGGGGGGDGGGGGGGGGGGGGGGGFGGGGGGGGGGGGGGGGGGGGGGGGGGGGGGFDEGEGGGGGGGGGGGGGGGFGGGGGGGGFGGGGGGEGDGGEEEGCGGGCCCGEGFGGGGGECE=<9<CFFDGC<7<CB<CCGG4*>@FFF?:5>07CEE?:>F5>DG3))1:=F46,>>>FFF09<8)).,24,4:6(:(464.--7062(((((34###
@M06045:235:000000000-JCY5N:1:1101:18221:4605 2:N:0:TACAGC
GTGAAAGGACTACCAGGGTTTCTAATCCTGTTTGCTCCCCACGCTTTCGTGCATGAGCGTCAGTGCAGGCCCAGGGGATTGCCTTCGCCATCGGTGTTCCTCCGCATATCTACGCATTTCACTGCTACACGCGGAATTCCATCCCCCTCTGCCGCACTCCAGCGATGCAGTCACAGATGCAGTTCCCAGGTTGAGCCCGGGGATTTCACAACTGTCTTACATCACCGCCTGCGCCCGCTTTACGCCCAGTAATTCCGATTAACTCTTGCCCCCTACGTATTACCGCGGCTGCTTGCACGCA
+
CCADGGGGGFGGGGGGGGGGGGGGFGGFGFCFFGGGGGGGGGGGGGGGFG8FDFGFGGGGGG>FGGGGGFGGGGGG@FGFGGGGGGDEEGGGGCCGG7FF,CFFGGG7EGGFGGGEGGGGGDGFGGGGGGGEFEDGGFGGGG9BFGGGEG,EFDECEGGFC,DEGF>EF9DFAC7BBCEFCEEFGGGFFFG?D6>DFCCEEC8=*?C?CCDG<D2>FGA77+1+;;*855>,(8)..>3<>@G3C>DC*9=**99<4107(54)6:)-*)9,,((,(.)6524>1((,,,((4).:25###
@M06045:235:000000000-JCY5N:1:1101:10202:4637 2:N:0:TACAGC
GTGAAAGGACTACCGGGGTATCTAATCCTGTTTGCTCCCCACGCTTTCGTGCCTCAGCGTCAGTATCGGGCCAGTGAGCCGCCTTCGCCACTGGTGTTCTTGCGAATATCTACGAATTTCACCTCTACACTCGCAGTTCCACTCACCTCTCCCGAACTCAAGATCTTCAGTATCAAAGGCAGTTCTGGAGTTGAGCTCCAGGATTTCACCCCTGACTTAAAGACCCGCCTACGCACCCTTTACGCCCAGTGATTCCGAGCAACGCTAGCCCCCTTCGTATTACCGCGGCTGCTGGCACCTC
+
CCGFGGGGGGGGGGGGGGEGGGGGGGGGGGGGGGGGGGGGGGGGGGGGGGGGGGGGGGGGGGGGGGGGGGGGGGGGGGGGGGGGGGGGGGGGGGGGGGGGGGGGGGGFCGGGGGGFGGGGGGGFGFGGGGCGGGG>EAFGCGFFGGGFGGGGGGGGGGGGGGG9EGFGGFGGGGGGGGGGDCCEF7AFGGGGGGGG9DFD6C5DC9CFEGG<5<FDAFFC>>@FFC<ADFEF0BED>DFFFFC5DFGGF?*=797<F?FF>?F6(412:FF?;;B:BB(:?9AD666>B90:)4410<###
@M06045:235:000000000-JCY5N:1:1101:8567:4672 2:N:0:TACAGC
GTGAAAGGACTACCAGGGTATCTAATCCTGTTCGCTCCCCACGCTTTCGCTCCTCAGCGTCAGTATCGGCCCAGAGACCCGCCTTCGCCACCGGTGTTCCTCCTGATATCTGCGCATTTCACCGCTACACCAGGAATTCCAGTCTCCCCTGCCGAACTCCAGTGATGCCCGTATCGACCGCACGCCCACAGTTAAGCAGCAGGTTTTCACGGCCGACGCGACACACCGCCGACGAGCCCTTTACGCCCAATAATTCCGGACAACGCTCGCACCCTACGTGTTACCGCGGCTGCTGGCCGCG
+
CCEEGGGGD<CFGGFFGGGGGGGGFGEFFGGGGGGDGGGGFFGGGFF9CEFFDFFFGGGFCGGEFEFG7FG>FFFCDFFCDGGGGFG::FCGGGEEF@D<FEGGGF9BA<FFFEGG:FDGFEACECF+EFGGGGGG,DEGAFGGFFCEEFGGFGDGDFGFCF>>FGFFGGE:CFF5DEE55?8CCFCEGDF?9BF9C,58@FG;<+7+=CFCG3CC:C)/>))9*9*08>)((575B)7)8F>>DF:755)9D=/6@B)7(96?9>BB:>@19?1:BF1:>:A))4(-1(((,),4:(###
@M06045:235:000000000-JCY5N:1:1101:12410:4672 2:N:0:TACAGC
GTGAAAGGACTACACGGGTTTCTAATCCCGTTTGCTCCCCTGGCTTTCGCTCCTCAGCGTCAATATTGGTCCAGGATGCCGCCTTCGCCACCGGTGTTCCTCCAGATATCTACGCATTTCACCGCTACACCTGGAATTCCGCATCCCTCTCCCAAATCCAAGCCATCCAGTATCACACTCAGTTCCCCAGTTAAGCTGAGGGATTTCACGTATGACTTAGTTGGCCGCCTACGAGCCCTTTACGCCCAGGAATTCCGAACACCGCTTACCCCCCCCGGATTACCCCGGTCGCTTGCACCTC
+
CC@FFGGGFGCGGGGGGE@@FGGGGGGGGGGGGGGGGFFEGGGGGGGGGGGGGDGGGGGFFGGFGFFFEFFGGGC@FEFEECGGGGF@GEEG:EF7FGFGGGGFDGGFEDFGGGGGGCFFGGGDDGGECE=<A?EC?FFGFCB8ECECB8BFGGCFGGFCFGGGGCD8,6E9,;,@96,@FGGGGG9DECF;;;FF;6BCG**8AEFGGGG>FD75:+8:@F:86?556;A@;)53=GAA)+;>GF<C5))70)969?@EF1(113(46FF<(463(((-,2A<(,-((((43(,:)5###
@M06045:235:000000000-JCY5N:1:1101:12735:4688 2:N:0:TACAGC
GTGAAAGGACTACTGGGGTTTCTAATCCTGTTTGATCCCCACGCTTTCGTGCATCAGTGTCAATATTCGTGTAGCCAGCTGCCTTCGCAATTGGTGTTCTATGTCATATCTAAGCATTTCACCGCTACATGACATATTCCGCTGACCTCCACGGTATTCAAGACAGATAGTATCAATGGCAGTTTCCGAGTTAAGCCCGGAGATTTCACCACTGACTTACCTGCCCACCTACGCACCCTTTAAACCCAGTGAATCCGGATAACGCTGGCACCCTCCGTATTACCGCGGCTCCTGGCACTGT
+
CCGGGGGGGGGGGGGGGGGGGGGGGGGGGGGGGGGGGGGGGGGGGGGGGGGGGGGGGGGGGGGGGGGGGCGGGGGGGGGGGGGGGGGGGGGGGGGGGGGGGGGGGGGGAFGGGGGGGGGGGGGGGGGGGGCFGFGGGGGGGGGGGGGGGGGGGGGGGGGGGGGGFFFGGFGGGGCGGGFGGGGGGGGGGGFGGGFGGGGGGGGGGGGGGGGGGGGGFGFGGGGGFF45?6AEAEBAD45;FFFFFFGDC466:+@)86AD?<ED;?0(0;F;<BB(,,4:B949:>B>>9(4:7:?(.###
@M06045:235:000000000-JCY5N:1:1101:13163:4695 2:N:0:TACAGC
GTGAAAGGACTACTCGGGTATCTAATCCTGTTTGCTCCCCACGCTTTCGTGCATGAGCGTCAGTGCAGGCCCAGGGGCTTGCCTTCGCCATCGGTGTTCCTCCGCATACCTACGCATTTCACTGCTACACGCGGAATTCCATCCCCCTCTGCACCACTCCACCCATGCACTCACAAATGCAGTTCCCATGTGGACCACGGGGATTTCACACCCGTCTTGCATGGCCCCCTCCCCACGCTTTCCCCCCAGTAACTCCGATCACCGCTCGCCCCCGACGTATACCCGCGGCTGCTGGCACAGG
+
CCGFGGF,CF@@DACFCBE:EFFA<CF,F,CFG<DDFDGGDDCC@F@E:,,BF,,;C@@FEG:<CEAF,@@@6CCFC+668,EF??:CFCEEG7F,CCFG9F,>@++?,:EF8+::FFGFAFGDGA,9AE7+>@F7+3C;FFGGGG6+@D,@,,6,+38,3,638D8,3,7@E:C9,7<;CAE,@,,,,6>,,?24*4*;**4*;,1,=+0*))1:):6C7+12>7*05))/(2)))/)504**07<C5)0**8=339)),(401(4(8)76>(22(,-6))6.(((-1(,(,,,327###
@M06045:235:000000000-JCY5N:1:1101:18701:4716 2:N:0:TACAGC
GTGAAAGGACTACTCGGGTTTCTAATCCTGTTCGCTCCCCACGCTTTCGCTCCTCAGCGTCAGGTCAGGCCCAGAGAACCGCCTTCGCCACCGGTGTTCCTCCCGATATCTGCGCATTTCACCGCTACACCGGGAATTCCATTCTCCCCTACCTGCCTCTAGTCTGCCCGTATCCACTGCACGCCCAGGGTTAAGCCCCGGGATTTCACAGCAGACGTGACAGACCGCCTACGAGCTCTTTACGCCCAATAATTCCGGACCACGCTTGCCCCCTACGTATTACCGCGGCTGCTGGCCCGTG
+
CCGFGGGGGGFGFGGGEGGGGGGGGGGGGGGGGGGGGGGGGGGGGGGGGGGGGGGGDGGGGGDCGFGGGFGGGFEGGGGGDGGGGGGDE7=FG:CFGGDGGGGGG:CFBEDFGGGGECDGGFFGGDGGGGGGGGGEGGFGGGGGGGCFEGGC8EA6DGFGGFBFGFEFFGEE8C;,DFCFFFFCCEGFGC>:5BEGEFG5C5=EGFFEFCF4;54C)8BCC>D***1<D:5?B@B5)06*=@F**)9C756BG4@<F1>:(81(36,4F)042>(8:BF90644(-(29012)80((-###
@M06045:235:000000000-JCY5N:1:1101:9727:4726 2:N:0:TACAGC
GTGAAAGGACTACAAGGGTTTCTAATCCCGTTTGCTCCCCACGCTTTCGCGCCTCAGCGTCAGGAATTGCCCAGAGACCCGCCTTCGCCACCGGTGTTCCTCCCGATCTCTACACATTTCACCGCTACACCGGGAATTCCAGTCTCCTCTGCAATCCTCAAGAACAGCAGTATCGATCGACGTTCCTCGGTTGAGCCGAGGGATTTCACGACCGACTTGCCATCCCGCCTACGCGCCCTTTACGCCCAGTAATTCCGAGCAACGCTTTCCCCCCCTGTCTTACAGCGGCCGCTGGCACCGG
+
CCGGGGGFGFGGGGGGGGFGGGGGGGGGGGGGGGGGGGGGGGGGGGGGGGDGGGGGGGGGGGGGFGGGGGGGGGGGGGGGGGGGGGGGGGGGGGGCGEGGFGGGGGCC<BEFGGGGGGCFGGGGDFGGGGGCGGGFFGGGGFGGGGGFGCEFGGFCEGGGGGGGGGGGGGGGGG:D8B**4=C>CFFFC5:;>F6CFG>EE=CFFCF+ACEDDDDDDGFGGGFCCGGFF>E?<:>E3DF))7CDD:CCC:=@CFFFFF3B>F<221,(*97191991>0)65<).3996(--,,32(4###
@M06045:235:000000000-JCY5N:1:1101:14255:4737 2:N:0:TACAGC
GTGAAAGGACTACTCGGGTTTCTAATCCCGTTCGCTCCCCTCGCTTTCGCACCTCAGCGTCAGGTGATTCCCAGGACCGTGCCTTCGCCTTGGGTATTCCTCCGGATCTCTACGCATTTCACCACTCCACCCGGAATTCTCGGTCCCTCTGAACCCCTCAAGTCGAGCCGTCTTCAAGGACCTCTTCCAGTTAAGCCGGAAGCTGTCACCTCAAACCTCCCCGACCGCCTACATGCCCTTTACGCCCAGTAACTCCGGACAACGCTCGCCCCCTACGTATTACCGCGGCTGCTGGCACCCG
+
CCGGGGGGGGGGGGGGGGGGGGGGGGGGGGGGGGGGGGGGGGGGGGGGGGGGGDGGGGGGGGGGFGGGGGGGGGGGGGGGGGGGGGGGGG>FFGGGGGGGFGGGDGGEGGGGGGGGGGGGGGFGGGGGGGGGGGGGGGGGGGFEGGGGGGGGGGGGGGGGGGGFEGGGGGGGG>FGGG6DFGGGFECFCCFGFGGGGGBEGGFCCFF7EF<CFFGGA458*:7<<DDFE>EF?74;FGFFF?>7DDGGGFFFG?FB>;3>16?0;:?6@EEFF1033:7A?>AA1((,49((552?(.###
@M06045:235:000000000-JCY5N:1:1101:24747:4763 2:N:0:TACAGC
GTGAAAGGACTACAGGGGTTTCTAATCCTGTTCGCTCCCCACGCTTTCGCTCCTCAGCGTCAGTATCGGCCCAGAGACCCGCCTTCGCCACCGGTGTTCCTCCTGATATCTGCGCATTTCACCGCTACACCAGGAATTCCAGTCTCCCCTACCGAACTCAAGTCTGCCCGTATCGACTGCAGGCCCAGAGTTAAGCCCCAGGTTTTCACAGTCGACGCGACAAACCGCCTACGAGCTCTTTACGCCCAATAATTACGGGCAACGCCCGCCCCCTACGTCTTACCGCGGCTTCTGGCACTGT
+
BCEFEGFGGFGGGF8FFC@@FF<E<<FGCEFFFFGEF+CF@E@6CF,ECFGGEGGGGGDGGGECE,CF:FFE7EFGGCFA7BE==FBFECGD>FFEFCFFCEFDAD9EDE,?FDE7@CFGGGAEEFCECADDC=DFFG9E9CCF,=DFECD>DBCGGGGCF9;,@EDEGC>*3@E>>CG6D86@>5BB,B;=F9?CCGEC5/55=5,1<F9DG*5)))):3)1CCCC>;D>1(7>5)99?F4*117)*9)6/7**..0))21422(,4>)0343016((((.),--((-4(442.5(.###
@M06045:235:000000000-JCY5N:1:1101:12758:4776 2:N:0:TACAGC
GTGAAAGGACTACCGGGGTTTCTAATCCTGTTTGCTCCCCACGCTTTCGAGCCTCAGCGTCAGTTACAGTCCAGAGAATCGCCTTCGCCACTGGTGTTCTTCCTAATCTCTACGCATTTCACCGCTACACTAGGAATTCCATTCTCCTCTCCTGCACTCTAGACTTCCAGTTTGAAATGCAGCACCCAAGTTAAGCCCGGGTATTTCACATCTCACTTAAAAGTCCGCCTACGCTCCCTTTACGCCCAGTAAATCCGGACAACGCTCGCCACCTACGTATTACCGCGGCTGCTGGCACCCC
+
CCGGGGGGGGGGGGGGGGGGGGGGGGGGGGGGGGGGGGGGGGGGGGGGGGGGGGGGGGGGGGGGGGGGGGGGGGGGGGGGGGGGGGGGGGGGGGGGGGGGGGGGGGGGGGGGGGGEGGGGFGGGGGEGFGDC==EGGGGGGGGGGGGGGGFCFGGGGGGFGG9>BFGFGCGGGGGFGDGGGGGGGGGFGGGGGDGGCGG*@EGFGGGGGGE7++5DFFAFG7BDFG<AAFFDFF5BEDFFF6CDCDGC<AA=FFF@F6307?B>F?F,)8.8::?F?B?A?)<B,3(26>1(52(315###
@M06045:235:000000000-JCY5N:1:1101:21411:4790 2:N:0:TACAGC
GTGAAAGGACTACAGGGGTTTCTAATCCTGTTCGCTCCCCATGCTTTCGCTCCTCAGCGTCAGTTAATGCCCAGAGACCTGCCTTCGCCATCGGTGTTCCTCCAGATATCTGCGCATTTCACCGCTACACCAGGAATTCCAGTCTCCCCTACATCACTCTAGTCTGCCCGTACCCACCGCAGATCCGGAGTTGAGCCCCGGACTTTCACGGCAGACGCGACAAACCGCCTACGAGCTCTTTACGCCCAATAATTCCGGACAACGCTTGCGCCCTACGTATTACCGCGGCTGCTGGCACCTG
+
CCGGGGGGGGGGGGGGGGGGGGGGFGGGGGGGGGGGGGGGGGGGGGGGGGGGGGGGGGGGGGGGGGGGGGFGGGGGCGGGGGGGGGGGGGGGGGGGGGGGFGGGGGGGGGGGGGGGGGGGGGGGGEGGGGGFFGFGGGGGGGGGGGGGGGCCEGGFGGGG9EGGDCFGGGGCGGFGDG6EEGGCGGGG>CEGF,@DGGGGCGGGGFGGGCEGDDFGFGBCDGGGGGDDF@E?FF@B5CBF48FGGEDC<>44?69AFFBEF0(,9:??>5@?0(8???24:AFF649;6(((.4:?(5###
@M06045:235:000000000-JCY5N:1:1101:11420:4807 2:N:0:TACAGC
GTGAAAGGACTACTCGGGTTTCTAATCCCGTTTGCTCCCCACGCTGTCGCGCCTCAGTGTCAGCCATAGCCCAGCAGGCCGCCTTCGCCACCGGTGTTCTTCCGGATCTCTACGCATTCCACCGCTACACCCGGAATTCCACCTGCCTCTACTATGCTCCCGTGAGCCCAGTTCGCACGGCCGACTCGGAGGTGAGCCCCGAACTTTCACCGCCCGCTTAAGCCACCACCTACCCGCCCTTTAAGCCCAGTGATTCCGGACAACCCCACCCACCTCTGTCTTACCGCGTCTGCTAGCCTCC
+
CCFCF<FGGGGGGGGEGD6CFDDF9EF@FCEFFGGDD,FFEFGEFGGGGGGGEGGGGGF@FE9FCCAFFGGGG,E@@FDEEGG7@F<F:FGDBC@BF:?FGGGGG+=F<EF9?FE>CEGA9E<FEGEDFF,+3@F7>F=DDFFC8F8DFF;CCF;CD;D?+5>3>BCC>:CE;>CEGGG8ED58E*B8C>**=*?5B@FGEE*:FFFC9:F3D)9)0)097*:9*27)5)74()00)>>3?F**0**11)0***/.9>BD90((,4(()0)(-4(.)))).)-6>0(2-9035)))(.###
@M06045:235:000000000-JCY5N:1:1101:7951:4815 2:N:0:TACAGC
GTGAAAGGAGTACTCGGGTTTCTAATCCCGTTTGCTACCCTAGCTTTCGCGCCTCAGCGTCAAGAACAGGCCAGGAAGTCGCCTTCGCCACTGGTGTTCCTCCTGATATCTACGCACTTCACCACTACACCGGGAATTCCACTTCCCTCTCCAGCCTTCTAGTCGTGCAGTATCGCGTTACCCTCCCCAGTTGAGCCGGTGGCTTTCACACGCGACTTGCACGACCGCCTGCGCGCCCTCTACTCCCAGTAAATCCCGACAACGCGTTCCACCCACGCATTATAGAGGCTGCTGGCACCTC
+
C@EC8,CFG,CFGFGDGGF,;DFFC,C,C@CCFC,6F<FFE8CEF@FFCFG7:@CFFCFE:,@,EDGG<,9B<,,CC,CF77=:?F,B7,=:,<EDFEF?B<B,:CEFGGG,?++747E9?EF<F88FFGF+C48>E8?EEFFFG,8EFBFB,88B83,,8,7,3+6=D,3@3>8CC:+@>F,:**6>6C8AG,DF6****408,=,4,:87<D3C:5A+;C**8C95<)04(83@)C))0****/976)997**()-)0,,(((--(0742((4(((,-().)))-(-((4050-,.###
@M06045:235:000000000-JCY5N:1:1101:16480:4827 2:N:0:TACAGC
GTGAAAGGACTACTAGGGTTTCTAATCCTGTTTGCTCCCCACGCTGTCGCGCCTCAGTGTCAGCAACTGCCCAGCAGACCGCCTTCGCCACCGGTGTTCTTCCGGATCTCTACGCATTCCACCGCTACACCCGGAATTCCATCTGCCCCTACAGTGCTCCAGCCAAGTAGTTGCCACGGCCGACCCGGGGTTGAGCCCCGGGCTTTCACCGCGACCTTGCTTGGCCACCCACGCGCCCTTTACGCCCAGTGCTTCCGGACAACGCCCCGACCCTCCGTATTACCGCGGCGCCTGCACCCAG
+
CCGFFGFGGGGGGGCFGGFDGGGGGGGFGGGFGGGFGFGGFDGEGGGGGGGGGDGGFFGGGAFGGGGGFGGG?8FGGFFGGGGGEGDCF7FG=FGGGDGGDFCEE7CFGGGGGGGGCEGGGGG7CE@FGGGG7CFEDFFFDGGFEGGGGGGGF,EE>@DFD6?8>6DAG,@AFGGGGG>EC5*@*@C8CEC:*:<CCCE=5EC?C6:<CF5C337D5C*6:D=DGG67))0((.0>EG:FFF75>>C**0***8*5:0<),((-(((())07;.(-(-3,....((---((,(-((,.###
@M06045:235:000000000-JCY5N:1:1101:22547:4845 2:N:0:TACAGC
GTGAAAGGACTACACGGGTATCTAATCCTGTTTGCTCCCCACGCTTTCGTGCCTCAGCGTCAGTAACGGGCCAGTGAGCCGCCTTCGCCACTTGTGCTCTTGCGAATATCTACGTATTTCACCTCTACACTCGCAGTTACACGCACCTCTCCCGAACTCAAGATCCTCAGTAGCAAACGCATTTCTGGGTATGAGCCACAGGTTTCCACCCCTGACTTAACGACCCGCCTACGCACCCTATACGCCCAGTGATCCTGAGCACCGCGAGCCCCCTTCACACCACCGCGGCTGCGGACACGCT
+
@@,C6EC<,,;CEC,B:7@BFEFF<6C<FCE,CFG,@C<CEF:FG,CFG<,,C,,,CC6BFF76CCF7+,@+@CCA9,,C=F=,6B7,BFF8,CE,,C99,5B+7+><A,,,C+,:,,5?,,?E44?EFE,4+848+,,C79+@++@=83,>>C88C@D,,,7,3:,,,35E,,@,:,+5**@@;;;9,7,7?,,>,,2,,4,>5,,,587?7C**4++=+12985:3;>3=?>:ABC3))9:><599F?6*076)9)8)4(3;0(,(7)5(91(.)))(,,(4;;(-06,-1((,(4###
@M06045:235:000000000-JCY5N:1:1101:21694:4847 2:N:0:TACAGC
GTGAAAGGACTACAGGGGTATCTAATCCTGTTCGCTACCCACGCTTTCGCTCCTCAGCGTCAGGTAAGGCCCAGAGAGCCGCCTTCGCCACCGGTGTTCTTCCTGATATCTGCGCATTCCACCGCTACACCAGGAGTTCCGCTCTCCCCTGCCTACCTCTAGTCTGCCCGTATCGGAAGCAGGCTCGGAGTTGAGCTCCGAGTTTTCACTCCCGACGTGACGGACCGCCTACGAGCCCTTTACGCCCAATAATTCCGGACACCGCTCGGACCCTACGTATTACCGCGGCTTATGGCCCTGC
+
CCGGGGGGGGGGGGGGGGFGGGGGGGGGGGGGGGGGGGGGGGGGGGGGGGGGGGGGGGGGGGGGGGGGGGGGGGGGGGGGGGGGGGGGGGGGGGGGGGGGGGGGGGGGFFGGGGGGGGGGGGGGGCGGGGGGGFCCFFFGGGEGCFGGGGGGGGGGGGGGGFGGGGGGGGGGGGGCGEEGGGFG8DEG8ECB;<8F;AEEGGGGGDGGG7CGGGGGFGEGGDDCDDGFFE:1()7DFF?FFFFDGEGGGFF=F?F>69:D9(((4(47>3BBF?31(.5949<)(-31>1())).3(4###
@M06045:235:000000000-JCY5N:1:1101:11318:4890 2:N:0:TACAGC
GTGAAAGGACTACCGGGGTTTCTAATCCCGTTTGCTCCCCTAGCTTTCGCGCCTCAGCGTCAGTGCAGGCCCAGGGGATTGCCTTCGCCATCGGTGTTCCTCCGCATATCTACGCATTTCACTGCTACCCGCGGAATTCCATCCCCCTCTGCCGCACTCCAGCGATGCAGTCACAAATGCAGTTCCCAGGTTGAGCCCGGGGATTTCACATCCGTCTTACATCACCGCCTGCGCACGCTTTACGCCCAGTAATTCCGATTAACGCTTGCACCCTACGTATTACCGCCGCTGCTGGCCCCCG
+
CCGGGGGGGGGGGGGGGGFGGGGGGGGGGGGGGGGGGGGGGGGGFGGGGGEEG,FFGGGGGGGGGGGGFGGDFGGGEEGGGGGGGGGGGGCGGGGGGGGGCFGGG>FEFGGGGGGGGGGGGGFGGGGC,6FCF>7FFGGFGGGGCGGGG?EGGGGEGGGFGEGGCF>5,?FF?C9FFFGGFDFFGGCBGC?FGGFG6EGGDGGEGGGGGGEGGDGC@F?G>DFDFGCDF))6>E3>><55>@F<DBDGF6B6CBFAFFF@BBD:;?03>FF<6(,:?:>AB4-),((-3(,,))4:(-###
@M06045:235:000000000-JCY5N:1:1101:5340:4904 2:N:0:TACAGC
GTGAAAGGACTACTAGGGTTTCTAATCCTGTTCGCTCCCCACGCTTTCGCTCCTCAGCGTCAGTATCGGCCCAGAGACCCGCCTTCGCCACCGGTGTTCCTCCTGATATCTGCGCATTTCACCGCTACACCAGGAATTCCAGTCTCCCCTGCCGAACTCCAGTGATGCCCGTATCGACCGCACGCCCACAGTTAAGCTGCAGGTTTTCACGGCCGACGCGACACCCCGCCTACGGGCCCTTTACGCCCAATAATTCCGGACAACGCTCGCACCCGACGCGTTACCGCGGATGCCGGACGCG
+
CCGCFFGFFGFFGG9FCGCFFCGGGGGGGGGGGGGGGGGGGGGDF,DEGEGGGGGGGGGGGDGGGDGGCFGGGGGC8FFGGGGGFGFDGDEFFEGGGGFGEFGGFGFFDBFGGGGDC@DDFFFGGGGGGGGGFEFD8FGGGGGGGG,D6EFFDEGGGF9@BC@>FGFF6>@EEFF:EEG8CEEGGC58=EG,?,,BFEFFDFG=CFG<9CFDD3)2:7)/193)*)9).8),())08).0<F7:C>CG7746CBFB4>>0((((-4((.<7>01(-3((-90((.(,--,104)-((-###
@M06045:235:000000000-JCY5N:1:1101:20059:4909 2:N:0:TACAGC
GTGAAAGGACTACAGGGGTATCTAATCCTGTTTGCTCCCCACGCTTTCGTGCCTCAGCGTCAGTATCGGGCCAGTTAGCCGCCTTCGCCACTGGTGTTCTTGCGAATATCTACGAATTTCACCTCTACCCTCTCAGTTCCACTCACCTCTCCCGAACTCAAGACTTCCAGTATCAAAGGCAGTTCTGGAGTTGATCTCCAGGCTTTCACCGCCGACTTACAAACCCGCCTACGCACCCTTTCCCCCCAGTTATTCCGCGCAACGCTAGCCCCCTTACGATTACCGCGGCTGGTGACCCGTT
+
CCCEFGGGGGGGFGCD;FFGGFGGGFGGFGGEGFGCEFFC<CFGGGFG76CCFGFFCCFEFGGGGGGD7CEGC@C,CC9@@:F:CFGGEGGGFFEFFDGFCGFGEGGDFEGGGFGGC+:C?9F,,?EF<,54,AE?E;9AEADDECGGF9DF8C=6@D;=,,DFFGGGGA,@DDFGF;DFFE8DEFC>BC,:933;;DFA,,D4:AGGGG*3**25851++28</57>).>@@3)25C>FF++**2775;**2**.)()5901491,(<F)-992).((-1().(((,(,((,3)5).###
@M06045:235:000000000-JCY5N:1:1101:19381:4989 2:N:0:TACAGC
GTGAAAGGACTACAAGGGTATCTAATCCTGTTTGCTCCCCACGCTTTCGAGCCTCAGCGTCAGAAATGTTCCAGAGCGCCGCCTTCGCCACCGGCCTTCCTCCCGATCTCTACGCATTTCACCGCTACACCGGGAATTCCGCGCTCCTCTCCCATCCTCTAGCTGAACAGTCCCCTCTGCACTTTCCAGGTTAAGCCTGGAGATTTCACGGAGGGCTTATCCAACCGCCTACGCTCCCTGTACGCCCAGTAAATCCGAACAACGCTTGCCACCTTCGTATTGCCGCGGCTGCTGGCACGGA
+
CCGGGGGGGGGGGGGGGGGGGGGGGGGGGCGGGGGGGGGGGGGGGGGGGGCFGGGGGGGGGGGGCFGGFGGGGGGGGGGGGGGGGGGGGGGFGEGGGGGGGGGGGGGGF<EFFGGGGGGGGGGGGGGGGGGGGGGDGFGGGGGGEGGGFFGGGGGGGGGGGGGGFGGGFCDGFFGCEGCFGC7C?FGFFFGFGG?FCFGGFFGFCFCFGG:<C3):A>FFGGD69CCBB>3:?EBBFFFFFFFGD55CGFFBF4B:DF@EBBB36?:1>@?78:4762027).47>0193>F?FB??4###
@M06045:235:000000000-JCY5N:1:1101:18132:4992 2:N:0:TACAGC
GTGAAAGGACTACTGGGGTTTCTAATCCCGTTTGCTACCCTAGCTTTCGCGCCTCAGCGTCAGTGTCAGCCTAGCAACCCGCCTTCGCCTCAGGTGTTCCTCTTGATATCTACGCATTTCACCGCTACACCAAGAATTCTGATTGCCCTTTCTGCACTCTAGCACAGCAGTATCAGTTGACCGTTCCGAGTTAAGCTCGGAGATTTCACAACTGACTTACCACGCCGCCTACGCGCCCTTTACGCCCAGTAAATCCGAACAACGCTTGGTCCCTACGTATTACCGCGGCTGCTGGCACCTC
+
CCGGGGGGGGGGGFGFGGGGGGGGGGGGGGGGGGGGGGGGGGGGGGGGGGGGGEGGGGGGGGGEFGGFGGGGGGGGGGGGGGGGGGFGGGGGGGGGGGGGGGGGGGGGGFGGGFDFGGGGGGGGGGGGGGGFGE@EGGGGGGGGGG9FGGGGGGFFGGGGGGGFGGFGFGGFFGGGGGGGGGGGGGGGECGGGGGG@EEGGGEGGGGGGGGGGFGGFGFFGGFCD<95?DFFFFFFFGEFFFG3CEGGGFFFGFF?EFEFB:?>00??D?@??BAB:87BBAAFFFF96>9??F?:78###
@M06045:235:000000000-JCY5N:1:1101:10264:5057 2:N:0:TACAGC
GTGAAAGGACTACACGGGTTTCTAATCCTGTTCGCTCCCCACACTTTCGCTCCTCAGCGTCAGGTAATGCCCAGAGAACCGCCTTCGCCACCGGTGTTCCTCCTGATATCTGCGCATTTCACCGCTACACCAGGAATTCCGTTCTCCCCTGCATACCTCTAGTCTGCCCGTATCGGAAGCCAGTCCAGAGTTAAGCCCTGGATTTTCACTCCCGACGCGACAAACCGCCTACGAGCCCTTTACGCCCAATAATTCCGGCCAACCCCCCACCCCTACGTTTTACCGCGGCTGCTGGCACTGC
+
CCGGGGGGGGFGFGFGGGGGCDGFFGGGGGGGGGGGGGGGGGGGGGGGGGGGGGGGGGGGCGGGGGGGFGDGGGGGGGGGGGGGGGGGGGGGGGGGGGGGGGGGGG9?FGGFGEEGCEFFEFGDGEGGGGG7=F=ECGGGGGED=;@FEGFGGGCGGGGGGFGDFGG?B+@EFFGDCEEFFGGGGGDEGFEGFFGGGGGGFFCFCC,14+<0C<4C8D8C)))7;C55;<B:1..<BF459=D*95<*9>4BC@?>69.)2<?(((-()..4021<::((44A<?;-(99(()).(.5###
@M06045:235:000000000-JCY5N:1:1101:12659:5086 2:N:0:TACAGC
GTGAAAGGACTACTGGGGTATCTAATCCTGTTCGCTCCCCATGCTTTCGCTCCTCAGCGTCAGTTAATGCCCAGAGACCTGCCTTCGCCATCGGTGTTCCTCCTGATATCTGCGCATTTCACCGCTACACCAGGAATTCCAGTCTCCCCTACATCACTCTAGTCTGCCCGTACCCACCGCAGATCCGGAGTTGAGCCCCGGACTTTCACGGCAGACGCGACAAACCGCCTACGAGCTCTTTACGCCCAATAATTCCGGATAACGCTTGCGCCCTACGTATTACCGCGGCTGCTGGCACACG
+
@CFGGGGFGFGGGGECDECFGGGFGGGGG9FGFGGEGGGGGGGGGGGGGGGGGGGGGGGGGEGGGGGFGGGDGGFGGGCEEFGGGGGGDGGGGGGFGEDGGEFGGCFGGGGGAFCCEFGGGG,@CCGGGGE<EC<BFDGGGGGGGGCGCEF8@DDEDD>F9;FGGG9EDCEGGDFFE8EGGGGFG?F5EEG8>F6DC@CEE>ECF9FDGG5<C:FFEGD5C>DGFF3>BFD<6375749F?=FCDECDF4:*:/767930:4<?96<?FFF?>(4((44.,)4<40(-47B?757<(5###
@M06045:235:000000000-JCY5N:1:1101:18400:5121 2:N:0:TACAGC
GTGAAAGGACTACCAGGGTTTCTAATCCTGTTCGCTCCCCACGCTTTCGCTCCTCAGCGTCAGTAATGGCCCAGAGATCCGCCTTCGCCACCGGTGTTCCTCCTGATATCTGCGCATTTCACCGCTACACCGGGAATTCCATTCTCCCCTACCTACCTCTACCCTGCCCGTATCCACTGCCGACCCGGGGTTAAGCCCCGGGCTTTCCCAGCGGCCGCAACAGGCCGCCTACGAGCTCTTTACGCCCAATAATTCCGGAAAACGCTCGCGCCCCACGTTTTACGGCGGCTGCGGGCACCTA
+
CCGGGGGGGGGGGGGGGGGGGFGGCFGGGFGFFGGEGEGGGEC7FGGFEGDGF,F9CCCFEGGGGFCFDGGGCDCF@EFG<FEG7EDFE7:EFG=@FFGG9EDFGGCE<E,<EGGFEGFGGGFGGGEGFGFEGCEEGGGGGECD9CFGGFFGGG,@DEGDG,>DCD@CCCEEEEFC,,39E5;CGGGG>BEGFBC7?=CEGD=8C6A+2*38>3))03;CGCD5C>)8<>7(,0).)*/9*87*<DGGC5FF>@F<6(0)4(327(33@3>F3(-9>2(,,-4(,(--(4((,((-(-###
@M06045:235:000000000-JCY5N:1:1101:18263:5134 2:N:0:TACAGC
GTGAAAGGACTACACGGGTTTCTAATCCTGTTCGCTCCCCACGCTTTCGCGTCTCAGCGTCAGTACCGTCCCAGAGAGCCGCCTTCGCCACGGGTGTTCTTCCTGATATCTGCGCATTTCACCGCTACACCAGGAATTCCACTCTCCTCTTCCGGACTCTAGCCAAATGGTTTCCATCGACAGCTGGAGGTTAAGCCTCCAGTTTTCACAACGGACCTACTTGGCCGCCTACCCGCTCTTTACGCCCAATAAATCCGGACAACGCTAGCCCCCTACGTATTACCGCGGCTGCTGGCACTGT
+
CCGGGGGGGGGGGGGGGGGGGGGGGGGGGGGGGGGGGGGGGGGGGGGGGGGGGGGGGGGGGGGGGGGGGGGGGGGGGGGGGGGGGGGGGGGGEGGGEGGGGGGGGFGGGGGGGGDGGGFGGGFGGGCDFGGGGDGGGGFGGGGGGF8BEGGGGGDGGGGGGGGGGGGGGGCGGGFGCFDGGGGG:,B8C>>FGGGGGGGEGGFFCC?CG7EG5<CCBGFGGDGCFGG>5BEB(07@BD@FF?C7DEDG3>6?>?FFB6DF03?F0119@@7:BF?FB024:246:>069-(4:7(215###
@M06045:235:000000000-JCY5N:1:1101:12958:5147 2:N:0:TACAGC
GTGAAAGGACTACTCGGGTTTCTAATCCTGTTTGCTCCCCACGCTTTCGTGCCTGAGCGTCAATCTCAGCCCAGGGGGCTGCCTTCGCCATCGGTGTTCCTCCACATCTCTACGCATTTCACTGCTACACGTGGAATTCCACCCCCCTCTGCCAGATTCTAGCCCTGTAGTTTCAACCGCAATTCCCAGGTTAAGCCCGGGGCTTTCACAGCTGACTTTCAGAACCGCCTGCGCACGCTTTACGCCCAGTAATTCCGATTAACGCTCGCACCCAACGCATTACCGCGGCGGCTGGCACCTG
+
CCGGGGGGGGGGGGGGGGGEGGGGFCGGGGGGGGGDGGGGGGGGGGFGDGEEFFEFFFGGGGGGGFGGGGGGGGGGGGGGCGGGGGGGGGGGGCEEGEGGGGCFGDFGA9F<EFEGGCCD<FGGFGGGGGGGFGGGGGGGGGGGGGGGEF8EGGGGGGGG9;EFFGG,9EGGGGGGGFEGCEGGGGFCGGGFF9BFC8BEGGGGGC7,=C9DFGGGFGCF=DGGGGG>D5F@6B:>BGF:@FGDG@GGC46@:=FAF<B>B)-,2(,-)731,((43(-1:2).,4(1((,-(4(,(.###
@M06045:235:000000000-JCY5N:1:1101:16498:5170 2:N:0:TACAGC
GTGAAAGGACTACAAGGGTATCTAATCCTGTTCGCTCCCCACGCTTTCGCTCCTCAGCGTCAGTATCGGCCCAGAGACCCGCCTTCGCCACCGGTGTTCCTCCTGATATCTGCGCATTTCACCGCTACACCAGGAATTCCAGTCTCCCCTACCGAACTCAAGTCTGCCCGTATCGACTGCAGGCCCAGAGTTAAGCCCCAGGTTTTCACAGTCGACGCGACAAACCGCCTACGAGCTCTTTACGCCCAATAATTCCGGACAACGCTCGCACCCTACGTATTACCGCGGCTGCTGGCCCTAT
+
CCGGGGGGGGGGGGGGGGGGGGGGGGGGGFGGGGGGGGGGGGGGGGGGGGGGGGGGGGGGGGGGGGGGGGGGGGGGGGGGGGGGGGGGGGGGGCFGGGGGGGGGGGGFGGGGGGGGGGFGGGGGGGGGGGGGGGGGGGGGGCECEGGGGGGGGGGGGGGGGGFGGGGGGDGCFGGGGGEFF?@EDEDFGGGGCGCFG5CEGG:EG=9CGGFFGGGGEGBDGGCGGGC3>@FF6@DFFDF?=FGDGFGC5./9F*04?>F53:B49(47D)816<(,,.))5)6<8>09>>>:270((-###
@M06045:235:000000000-JCY5N:1:1101:11945:5173 2:N:0:TACAGC
GTGAAAGGACTACAAGGGTTTCTAATCCTGTTTGCTCCCCACGCTGTCGCGCCTCAGCGTCAGCAACGGCCCAGCAGACCGCCTTCGCCACTGATGTTCTTCCCGATCTCTACGCATTCCACCGCTACACCGGGAATTCCATCTGCCTCTACCGTGCTCTAGCCCGACAGTTTAGAAGGCAGCCCTGCGGTTAAGCCGCAGGATTTCACCCCCTACTTATCAGGCCGCCTACGCGCCCTTTACGCCCAGTGATTCCGGACAACGCTCGCACCCTCCGTATTACCGCGGCTGCTGGCACGGG
+
CCDGGGGGGGGGGGGGGGGGGGGGGGGGGFDGGGGGGGGGGGGGGGGGGGEGGGGGGGGGGGGGGGGFGGGGGGGGGGGGGGGGGGGGGCGGGGGGGFGGGGGGGGGGGGGGGFGEGGGGFGGGG7FGGGGGGGGEGGGGGGGGGGGGG8EGGEG6BEFFGEGEGGDGG>FEF9,DFFGGGGGGGG8FEC:BCFEFGDEEEGGGCFGGGGGGGG3D?CFFGGG6CD35>:>B<F>EFGFFF6FDDFDG5?==*6@DF9EBB0:9>BFFFFEF61:2386?2)6A(((-7130224:7>###
@M06045:235:000000000-JCY5N:1:1101:17062:5174 2:N:0:TACAGC
GTGAAAGGACTACCGGGGTATCTAATCCTGTTTGATCCCCACGCTTTCGCGCCTCAGCGTCAGTTACAGACCAAAGAGCCGCCTTCGCCACTGGTGTTCCTCCACATCTCTACGCATTTCACCGCTACACGTGGAATTCCGCTCTTCTCTTCTGCACTCAAGTCTCCCAGTTTCCAATGACCTTCCACGGTTAAGCCGTGGGCTTTCACATCAGACTTAAGAAACCGCCTGCGCGCGCTTTACGCCCAATAATTTCGGACAACGCTTGCCACCTACGTATTACCGCGGCTGCTGGCACTAT
+
CCGGGGGGGGGGGGGGGGGGGGGGGGGGGGGGGGCGGGGGFCGFGGGGGGGGGGGGGGGGGGGC<EFGFGGGGGF@GFGGGGGGGGGGGGGGGGGDGGGGFFG8FGG@FFFFGGGGGGGGGGGGGEGGGGG<<FFGFADFGGCEGGGGGGGAFGGDGGGCFG>;EC9FGGGCEFFEFA8CGGGGG:AFGGGGGGFGGGEDGDCGFCCFGGG4:CFFFGFGGGGDF8DA>DFFFFFF>CEEFFGCGDCC5566D=*6?6:B9::(,12<FFFF?<B?67247>DBF>(41(7<:B(,(5###
@M06045:235:000000000-JCY5N:1:1101:5672:5201 2:N:0:TACAGC
GTGAAAGGACTACTAGGGTTTCTAATCCTGTTTGCTCCCCACGCTTTCGTGCATGAGCGTCAGTACAGGTCCAGGGGATTGCCTTCGCCATCGGTGTTCCTCCGCATATCTACGCATTTCACTGCTACACGCGGAATTCCATCCCCCTCTACCGTACTCTAGCTATGCAGTCACAGATGCAGTTCCCAGGTTGAGCCCGGGGATTTCACAACTGTCTTACATAACCGCCTGCGCACGCTTTACGCCCAGTAATTCCGATTAACGCTTGCACCCTACGTATTACGGCGGCTGCTGGCACAGC
+
CCGGGGGGGGGGGGFGGGGGGGGGGFGGGGGGGFFGGGCFCFGGGDGGGGFFDGFGGGGGDGGGGGGGGFCFCFGDGGDGGFGGGGGGGGGGGGG:FGFG9EFEGGGGAFFFFGGFGCFEGGGGGGGGGFEGEEE:FCGGGFGF8D6EGGFFGDBFGGECFFGGGGGFFDF8DGEGGGGFDGGGFDFGGFCEFDF6@EEGG5=EGG7CEG?DGGFGFG>C8>@GGF<E)=>;>FFD>5>>FFFGGF339@F?7@FA4(552-6<>?6<FF?423(.,,4)(6<(,4966190:?0145###
@M06045:235:000000000-JCY5N:1:1101:16827:5268 2:N:0:TACAGC
GTGAAAGGACTACTAGGGTTTCTAATCCTGTTCGCTCCCCACGCTTTCGCTCCTCAGCGTCAGTTACTGCCCAGAGACCCGCCTTCGCCACCGGTGTTCCTCCTGATATCTGCGCATTCCACCGCTACACCAGGAATTCCAGTCGCCCCTGCAGTACTCTAGTCTGCCCGTATCGCCAGCACGCTCACAGTTAAGCCGTGAGATTTCACGAACAACGCGACAAACCACCTACGAGCTCTTTACGCCCAGTAATTCCGGACAACGCTCGCACCCTACGTATTACCGCGGCTGCTGTCACTCA
+
CCFCFGGFGGDFFGFGFFFFCFGGGFFFGGGGGGGGGGCFCFFCFCGGGGCDFGGGGGGGGGGGGGGGAEFCG@EF8FDF7FFGGGE7F@FGDFGCFGFG9FFFGBFAECFEGEGEDGGGGGGDEECEGGCFE7FEFEFGAB@9+@EC>EFGFDFCFAFG9@CFGGGGDEE8,@6EG*;C6D>E*C>DC>BFCCCFGC;88;<E?GG,=6C<C<CGEDB5DG34C3*.).9,(..5097689*39>)9>;FFCFF>6953112(-,46575>6?:?(4)-(.:9,30(46;BF?)326###
@M06045:235:000000000-JCY5N:1:1101:26073:5268 2:N:0:TACAGC
GTGAAAGGACTACCAGGGTATCTAATCCTGTTTGCTCCCCACGCTGTCGCGCCTCAGCGTCAGCAACAGCCCAGCAGGCCGCCTTCGCCACTGATGTTCTTCCCGATCTCTACGCATTCCACCGCTACACCGGGAATTCCACCTGCCTCTACTGTGCTCTAGCCTGACAGTTTAGAAGGCAGCCCTGCGGTTAAGCCGCAGGATTTCACCCCCTACTTATCAGGCCGCCTACGCGCCCTTTACGCCCAGTGATTCCGGACAACGCTCGCACCCTCCGTATTACCGCGGCTGCTGGCCCTTG
+
CCGGGGGGGGGGGGGGGGGGGGGGGGGGGGGGGGGGGGGGGGCFGGGGDGGGGGGGGGGEG>FGGGGGGGGGGGGGFFGGGGGGGGGGGGGGGDFFGFGGGGGGGDEGGGGGGGGGGGGGGGGGGGGGGGFCGCCFGGGGGGGGGGGGFG9FGGGGGFGGGCFGGGGF9DEFG;D,EGFGGGGGGFCGGGGE8CDGGGDEGGECFGGGFD5<5CFG4FA>F++;FGDEEFEBFEEFFG3<66FD::<CDFF?>6=AFBFB(3?6>:11>5BBB38398<(444<(41(-(7()),,(2###
@M06045:235:000000000-JCY5N:1:1101:17745:5276 2:N:0:TACAGC
GTGAAAGGACTACTAGGGTATCTAATCCCGTTTGCTCCCCTAGCTTTCGCGCCTCAGCGTCAAGAACAGGCCAGGAAGTCGCCTTCGCCACTGGTGTTCCTCCCGATATCTACGCATTTCACCACTACACCGGCAATTCCACCGACCTCTGCATCACTCCAGACGCGCCGTATGGGATGGCGCCTGGCCGTTAAGCGGCCAGATTTCACACCCCACGCGCGCGTCCGCCTGCGTGCGCTTTACGCCCAGTCAATCCGGACAACGCTTGGCTCCTCTGTATTACCGCTGCTGCTGGCCCGAA
+
CCGGGGGGFFGGGGGGGGGGGGGGGGGGGGGGGGGGGGGGGGGGGGGGGGGGGEGGGGGGGGGGGGGGGGGGGGGGGGGGGGGGGGGGGGGGGGGGGGGGCGGGGGGDFGGGGGGGGGGGGGGGGGGGGGGGGGGGFGGGGGGGGGGGGGGDGGGCFGGGFDAFEGEGDGG5@CGGGGGGGGGGGGFGGGGGEGGF>CEGGFCCC+A:FFGGGDDG:C)977)/9C7>E>F?6D5BBG3>F4>*97C<C)/*:@FF>9B>0::03(4:)))5:41),.69><)631(41)344)03(-###
@M06045:235:000000000-JCY5N:1:1101:13860:5292 2:N:0:TACAGC
GTGAAAGGACTACTGGGGTTTCTAATCCTGTTTGCTCCCCACGCTTTCGTGCATGAGCGTCAATCTTGACCCAGGGGGCTGCCTTCGCCATCGGTGTTCCTCCACATCTCTACGCATTTCACTGCTACACGTGGAATTCTACCCCCCTCTGCCAGATTCAAGCCTTGCAGTCTCCATCGCAATTCCCAGGTTGAGCCCGGGGCTTTCACGACAGACTTACAAAACCGCCTGCGCACGCCTTACGCCCAGTAATTCCGATTAACCCTTGCACCCTACGTATTACCGCGGCTGCTGGCACCGG
+
CCGGGGGFFGFGGFGGGGGGGGGGGGGGA<FDGFFGGGGGGGGGGGGGGGGGFCAEFFGGGGGGGGGGGGGGGGGG7@CFCGGGGGGGGGGGG7FCFDGG9FFFGF?F,CFGGGEFGG9DFGGF?F<FAFEEFCEFEFFGGGGGGGGGGGFFGCGEGC,E;BECCDFGGFEG,>FFGF8CGDGGFFGGGDFGFGFGGCE5:CDEG6?C?4*5)/*;6CFG7C*>FGDEDB)12>>5.))05?C*7:CC5??4C*/:<0>:14))..(.9FF?FF?::?<2:<A<((-(((,(),46()###
@M06045:235:000000000-JCY5N:1:1101:21499:5303 2:N:0:TACAGC
GTGAAAGGACTACTCGGGTATCTAATCCCGTTCGCTCCCCTAGCTTTCGCGCCTCAGCGTCAGGTGTCGTCCAGGCAGTCGCCTTCGCCACTGGTGTTCCTCCCAATATCTACGCATTTCACCGCTACACTGGGAATTCCACTGCCCTCTCCGATCCTCAAGCCCTCCAGTTTTAAATGCAGTTTCAGGGTTAAGCCCTGAGATTTCACATCTAACTTAAAAGGCCGCCTACACGCCCTTTACGCCCAGTAATTCCGGACAACGCTCTCCACCTACGTATTACCGCGGCTGCTGGCACCGA
+
CCGGGGGGGGGGGGGGGGGGGGGGGGGGGGGGGGGGGGGGGGGGGGGGGGGGGGGGGGGGGGGGGGGGGGGGGGGGGGGGGGGGGGGGGGGGGGGGGGGGGGGGGGGCEGGGGGGGGGGGGGGGGGGGGGGGGGGGGCFGGGGGGGGFGFGFGGGGGGGGGCFFGGGGGGGGGGGGGGGGGGGGGFFGGFGDCCAF?DFGGGFFFGGGGG798F7FFGFGGGGCF<DEFFFFEFDFFG>AFFGDG:DDGFFF>9=<FFFEFFB9602(97F1:BFF?02A:BFF?>019>BFF?F:08###
@M06045:235:000000000-JCY5N:1:1101:19510:5329 2:N:0:TACAGC
GTGAAAGGACTACAAGGGTATCTAATCCTGTTCGCTACCCACGCTTTCGCTCCTCAGCGTCAGGTAAGGCCCAGAGAGCCGCCTTCGCCACCGGTGTTCTTCCTGATATCTGCGCATTCCACCGCTACACCAGGAGTTCCGCTCTCCCCTGCCTACCTCTAGTCTGCCCGTATCGGAAGCAGGCTCGGAGTTAAGCTCCGAGTTTTCACTCCCGACGTGACGAACCGCCTACGAGCCCGTTACGCCCAATAATTCCGGACACCGCTCGGACCCTACGTATTACCGCCGCTGCTGTCACACG
+
CCGGGGGGGFGFGGGGGGFGGGGGGGGCFFFGGCEGGGGGGGGGGGFGGGGGGCEEFFGFFEFCCDGGGGGGGGGGGGGGGGGE?FGGFGFFGG:FFEGGA?FGGGGGFGGGGGG>FGFFFGCEGGGEFGEFF7FGFGG;FE8CFFDFGFG8=E9BCEFC9E;DFBF:E>B8F68@>B5DFFGE>EGGEGEGC,2,4CGD5CCEGG<@FCFCGGDDB5)*:*CC)99>>)5735@B>C)0059<C>C<C4)=77B96(559,,1>4(2))79:,2,3..6:24-((-3961(22-5)6###
@M06045:235:000000000-JCY5N:1:1101:18802:5338 2:N:0:TACAGC
GTGAAAGGACTACTCGGGTTTCTAATCCTGTTTGCTCCCCACGCTTTCGCACCTCAGCGTCAGTATCGGGCCAGTGAGCCGCCTTCGCCACTGGTGTTCTTGCGAATATCTACGAATTTCACCTCTACACTCGCAGTTCCACTCACCTCTCCCGAACTCAAGACCGGCAGTTTCGAAGGCAGTTCTGGAGTTGAGCTCCAGGATTTCCCCCCCGACTTATCGATCCGCCTACGTGCGCTTTACGCCCAGTAATTCCGAGCAACGCTAGCCCCCTTCGTATTACCGCGGCTGCTGGCACAAC
+
CCGGGGGGGGGGGGGGGGGGGGGGGGGGGGGGGGGGGGGGGGGGGGGGGGGGGFGFGGGGGGGGGGGGGGGGGGGGGGGGGGGGGGGGGFGDGGGGGGGGGGGGGGGGEFGGGGGGGGGFGGGGGGGGGGCFFGGGGGGGFFDFCGGGG9FGGC>EGGGGGGEGGGGGE8DFGGGGGGC56EEGGGFGCCGGFDGG9CGGG6CCFC?,4?CDG3)/):AF:227CDFFDFEFFF:>EG3@>@FC<7CCG@FFG??<68779<?(((37@FF6>9:?0(((4649?F>;>(4::)(,(.###
@M06045:235:000000000-JCY5N:1:1101:4965:5339 2:N:0:TACAGC
GTGAAAGGACTACACGGGTTTATAATCCCGTTTGCTCCCCTGGCTTTCGCTCCTCAGTGTCAGTGTTGGTCCAGGACGCCGCCTTCGCCACTGGTGTTCTTGCGAATATCTACGAATTTCACCTCTACACTCGCAGTTCCACTTACCTCTTCCGGTCTCAAGCCATGCAGTATCGAAGGCAATTCTGTGGTTGAGCCACAGGCTTTCACCCCCGACTTACAAAGCCGCCTACGCGCCCTTTACGCCCAGTGACTCCGAACAACGCTAGCCCCCTTCGTATTACCGCGGCTGCTGCCACTCC
+
CC<FFGEGFGGGFFFG7@:FCFGGGGGGG>FFGGGCFEDEGFFFDGFGGGEG@FGGFFCFGFFFFGCF?FGGGGGGF7CFGGGFEGDCFCFGF,E,CFGFGD9BF+>AFFGGDBF<F@EFGC?EFGGGGF,,6>7:6FDGGGG9BFGGA9AFCGCEGE9=9,988EFCGGG97DCCCEEG6:@;D7AB;>EFD,,@C,2<D,DFG6EGGGF)C4?5?CA7C:6CGF7)))8;DB)57DFF)8>*9;5/>??F*9*8;33.13<>>0?(95.823,,:?14(64)3(,223>B??)445###
@M06045:235:000000000-JCY5N:1:1101:7093:5364 2:N:0:TACAGC
GTGAAAGGACTACCCGGGTTTCTAATCCCGTTTGCTCCCCTAGCTTTCGCTCCTCAGCGTCAATGTCGGTCCAGGATGCCGCCTTCGCCACCGGTATTCCTCCAGATATCTACGCATTTCACCGCTACACCTGGAATTCTGCATCCCTCTCCCGAATTCAAGCCATCCAGTATCCGACGCAGTTCCAAAGTTAAGCTTTGGGATTTCACGTCGGACTTAGTTGGCCGCCTACGAGCCCTTTACGCCCAGTAATTCCGAACAACGCTTGCCCCCCCTGTATTACCTCGGCTGCTGGCACATG
+
CCGGGGGGGGGGGGGGGGGGGGGGGGGGGGGGGGGGGGGGGGGGGGGGGGGGGGGGGGGGGGGGGGGGGGGGGGGGGGGGGGGGGGGGGGGFGGGGGGGGGGGGGGGGGGGGGGGGGEGGGGGGGGGGGGFGGGGGGGGGFFGGGGGGGGGGGGGGGGGGGFFGFGGGGGGGGGGGGGGGGGGGGGGGGGGGGGFGGGF,DEGGGGGGGGFCDDDGFC@7FGGGGGGBEAA@DBAEFGF5??FDGFGGGFFF>=FAFFFFFFFFFFFBFFFF39BFFFFFF9>9)46<(,33).(4,5###
@M06045:235:000000000-JCY5N:1:1101:25063:5429 2:N:0:TACAGC
GTGAAAGGACTACACGGGTATCTAATCCTGTTCGCTCCCCACGCTTTCGCTCCTCAGCGTCAGGTAAGGCCCAGAGAACCGCCTTCGCCACCGGTGTTCCTCCTGATATCTGCGCATTTCACCGCTACACCAGGAATTCCGTTCTCCCCTACCTACCTCTAGCCAGCCCGTATCGAATGCAGACCTGGAGTTACGCCCCAAGCTTTCACACCCGACGTGACAAGCCACCTACGAGCTCTTTACGCCCAATAATTCCGGACAACCCTTGCCCCCTACGTATTACCGCGGCTCCTGTCCCAGT
+
CCGGGGGGGGGGGGGGGGEGGGGGGGGGGGGGGGGGGGGGGGGGEGGGGGFGGCGFGGGGGGGGGGGGGGGGGGGGGGGGGGGGGGGGGGGGGGG@FGGGFFGFGGGG9FGGACFCGDFFFGGGGGGGGG<+FE+DEGGGG8DEFGGGGGGGGGGGGGGGGCFGCFGGG6CGGGGGGGGGG7EGFFC8D6DFG,*=EGD8CCGGGFGCE7,:C5))5/855C:CFDDFFA)((85>>96?8BG*9><7FFF*?69<)4))4??(34<24)9<BF0(,.)-(6<<49>01(((,5-).5###
@M06045:235:000000000-JCY5N:1:1101:24926:5435 2:N:0:TACAGC
GTGAAAGGACTACTAGGGTTTCTAATCCTGTTCGCTCCCCACGCTTTCGCGCATCAGCGTCAGTACAGGCCCAGAACACCGCCTTCGCCACTGGTGTTCCTCCAGATATCTAAGCATTTCACCGCTACACCTGGAATTCCGTGTTCCCCTACCTGACTCTAGTCATCGCAGTTTCGGATGCAGGCTCCAAGTTGAGCTTGGAGTTTTCACACCCGACTTACAAAACCGCCTCCGCGCGCTTTACGCCCAATAAATCCGGACAACCCTCGCTCCCTACGTAATACCGCCACCGCTTGCCGGG
+
CCEEGDFFDG8FGGFFFDEFFGGGGFFEGGGFGGGE@C@:CFGGGGGGGGGGGGEGGEGBCFGGFGGGGGEEGGGGGFGFDCEGGGGGGGGGGFAFFBFGGF8E@FFFEEFGFA?FGE,FAF?FB:CFGGGCGGG8E8FGFDDD,@=DEDDDC9D8EC;E9@;=;DFFGG6@EFFGGGEC,EFGG6@CFGFBFEB86D?FEDFGGG?FGF??G4D4/76CGCDGDGGEF:A(883)))75>)7CGDG3DF50:8=<67)),,36(((-))).48?<3482(4)-4((((-(((,((,(###
@M06045:235:000000000-JCY5N:1:1101:13697:5442 2:N:0:TACAGC
GTGAAAGGACTACCAGGGTTTCTAATCCTGTTTGATCCCCACGCTTTCGTGCCTCAGTGTCAATATCCCTGTAGCAAGCTGCCTTCGCAATTGGTGTTCTATGTCATATCTAAGCATTTCACCGCTACATGACATATTCCGCTTACCTCCAGAAAATTCAAGATCAGTAGTATCAATGGCAGTTTCCATGTTAAGCACGGAGATTTCACCACTGACTTACCAACCCACCTACGCACCCTTTAAACCCAGTGAATCCGGATAACGCTTGCACCCTCCGTATTACCGCCGCTGCTGGCACAAA
+
CCGGGGGGGGGGGGGGGGGGGGGGGGGGGGGGGGGGGGGGGGGGGDGGGGGGGGGGGGGGGGGGGGGGGGGGGGGGGGGGGGGGGGGGGGGGGGGGFGGGGGGGGGGGGGGGGGGGFGGGGGGGGGGGGGGGGGGGGGGGGGGGGGGDFGGGFGGGGGGGGGD9AFFGFGFGGGGGCGFGFEGEGGGGGGGGGGGGGGGGG@EGGGGGGGGGFCFFFFAFFFF@DDD5@>FEDFFFFGFFFFGGGFCDGFAFCB6>D2?5<<@?>;((:AF@;=736=6;;?<4<9(39B6>0:(4<5###
@M06045:235:000000000-JCY5N:1:1101:6674:5462 2:N:0:TACAGC
GTGAAAGGACTACAAGGGTATCTAATCCTGTTTGATCCCCACGCTATCGCGCCTGAGCGTCAGATACGAGCCAGTGAGCCGCCTTCGCCACCGGTGTTCTTCCCAATATCTACGAATTTCACCTCTACACTGGGAATTCCACTCACCTCTCTCGTCCTCAAGTCTAACAGTTTCAATGGCAGTTCCGGAGTTGAGCTCCGGGCTTTCACCACTGACTTGGAAGACCGCCTGCGCGCGCTTTACGCCCAGTAATTCCGAACAACGCTAGCCCCCTTCGTATTACCGCGGCTGCTGGCACCAC
+
CCGGGGGGGGGGGGGGGGGGGGGGGGGGGGGGGGGGGGGGGGGGGGGGGGCGGGGGGGGGGGGGGGGGGGGGGGGGGGGGGGGGGGGGGGGGGGGGGGGGGGGGGGGGGGGGGGGGFFFFGGGFGGGGGGGGGGGGGGGGGGGGGGGEGGGFGGGGGGGGGGGGGGGGGGGGGGGGGGGGGGGGGFGGDGGGFGFFBDDG8C5EGGGGGGG<DCGGFD4<<C;48C3)5:5=>FADBD;>3*?<DBDDGFFFGFFA@BFFF:(3966(9FFBFFF<0:(2?<)92739>3>6?32<:>###
@M06045:235:000000000-JCY5N:1:1101:22600:5485 2:N:0:TACAGC
GTGAAAGGACTACTAGGGTTTCTAATCCTGTTCGCTCCCCACGCTTTCGCTCCTCAGCGTCAGTATCGGCCCAGAGACCCGCCTTCGCCACCGGTGTTCCTCCTGATATCTGCGCATTTCACCGCTACACCAGGAATTCCAGTCTCCCCTACCGAACTCCAGCCTGCCCTTATCGAATGCAGACCCAGGGTTAAGCCCCGGGCTTTCACATCCGACGCGACAAGCCGCCTACGAGCTCTTTACGCCCAATAATTCCGGCCAACGCTCGCACCCTACGTATTACCCCGGCTGCTGGCACATC
+
CCGGGGGGGGGGGGGGGGGGGGGGGGGGGGGGGGGGGGGGGGGGGGGGGGGGGGGGGGGGGGGGGGGGGGGGGGGFGGFFEGGGGGGGGGGGGGGGGGGGGGGGGFGFGGGGGGGGGGGGGGGGGGGGGGGDGGGGGEFGGGGGGGGGGGGGGGGGGGGGGGCGGFFGF,@8FGGGGGGGGDGGGD5EGGFGF?DCFFGGECEC6?E@FDEGGDGG>DBDGGGGG:C><5)8?5>@76*977F**7)19>:7F@B<F3)09B1(2,46@BB;::::?84.:D>A(8;BF9104)528?###
@M06045:235:000000000-JCY5N:1:1101:19194:5515 2:N:0:TACAGC
GTGAAAGGACTACAAGGGTATCTAATCCTGTTTGCTCCCCTAGCTTTCGCAGATCAGCGTCAGTGATAGCCCAGAAGCCTGCTTTCGCCATAGGTGTTCCTCCCGATATCTGCGCATTTCACCGCTACACCAGGAATTCCGTGCTCACCTACCAGACTCAAGCCACAGCAGTATCGGATGGCGTCTCGGGGTTGAGCCCCGAGTTTTCACATCCGACTTACTGAGCCGGCTACGAGCTCTTTACGCCCAAAAAATCCGGACAATGCTCGGACCCTACGTCTTACCCCGGATCCGGGCCAAC
+
CCFGGFGGGGGGGGFGGGFFFGGFGGGGGGGGGGFGGGGGGGGGGFFFGGGDGGGGGGGGGGGEFFGGFGGCCFGGGGGGGGGGGGGGGGGFDF9CFFCF<A@EFCFG7FFFGDGG7=FGGGFFGGGGGGGGGGFFGGGFC@F=CF,EEGGG@8FCBFC?F9E8DDCD8,,3@>D>BE=8CC5@;8D:FGGEE58>:,:;:*1/7,=CGGC7*;?8))5@DF+16748)28;@AB3)1=*9*2?7)7C37).9<>:F07)2(().,-..)814?B<:4?(.-44:(((((((.(-,37###
@M06045:235:000000000-JCY5N:1:1101:23549:5524 2:N:0:TACAGC
GTGAAAGGACTACCCGGGTTTCTAATCCTGTTTGCTCCCCACGCTTTCGCGCCTCAGCGTCAGTTACAGGCCAGAGAGCCGCCTTCGCCACTGGTGTTCCTCCCGATCTCTACGCATTCCACCGCTACACCGGGAATTCCGCTCCCCTCTCCTGCACTCAAGCCGACCAGTTTCAGGTGCCGCTCTGCGGTTGAGCCGCAGCCTTTCACACCTGACTTAATCGGCCGCCTGCGCGCGCTTTACGCCCAGTAATTCCGAACAACGCTTGCCCCCCCCGGTGTAACGCGGCTGCTGGCACCTC
+
CCGGGGGGGGGGGGGGGGFGEGGGGGGGGGGGGGGGGGGGGGGGGGGGGGEGGGGFGGGGGGGGGFGGGGGGGGGGGGGGGGGGGGCGGGGGGFFCFGGGGGGGGGEFEGGGG7FGGGGGGCECGGGGGGGGG7FEFGFFGGCGGCEGGGGGGGGGGCFGGGGDGGGGGFFF@BD;;;@FFCGGGCFGGGGGGGEFGEEEGEDC9FGGGFGGGFGGF7F7*:CCCGDDEF:0,.<5>5)))/0755<**/9@C==<?6>59?BB>16?F)78>-46((((()).((-499>?3,(3(8###
@M06045:235:000000000-JCY5N:1:1101:5879:5538 2:N:0:TACAGC
GTGAAAGGACTACACGGGGATCTAATCCCGTTTGCTCCCCTAGCTTTCGCTCCTCAGCGTCAATGCCGGACCAGGATGCCGCCTTCGCCACCGGTATTCCTCCAGATATCTACGCATTTCACCGCTACACCTGGAATTCTGCATCCCTCCCCCGGATTCAAGCCATCCAGTAGCGGATGCAGTTCCCAGGTTAAGCCTGGGGATTTCACATCCGACTTAGTTGGCCGCCTACGAGCCCTTTACGCCCAGTAATTCCGAACCACGCTTGCCCCCCCCGTATTACCGCGGTTGCTGACACATG
+
,A,E9CA<@FF@F<EC:@7@CFFD,C<9E;,;EFFGCFFG@@@,@CF,::F,CFGCEGC@:@8EFFGGF+++C<:7FEFDE7F,B==E,C@<F+@7BFCFB?F<FF95:C<<F7FF7FFGCGDFGG@F93>DCFG<DDA=FDC9BEDG8++3=C+3@6EA,;>CFGG5C9F9>ACEC5?F@?@EGFG9?;<F;,<9<8B=EC=/:<?:E+<7755/.211;CD86DGFE:@:8>D@>557?F:1<)/>C@@*26*6):7)(.,4(((-<9?0(4((-148(-))-(-,((((49)48:###
@M06045:235:000000000-JCY5N:1:1101:17224:5547 2:N:0:TACAGC
GTGAAAGGACTACTAGGGTTTCTAATCCCGTTTGCTCCCCTGGCTTTCGCGCTTTAGTGTCAATCTCGGTCCAGGATGCCGCCTTCGCCACCGGTATTCCTCCAGATATCTACGCATTTCACCGCTACACCTGGAATTCTGCATCCCTCTCCCGAATTCAAGCCATCCAGTATCCGACGCAGTTCCCAGGTTAAGCCTGGGGATTTCACGTCGGACTTAGTTGGCCACCTACACGCCCTTTACGCCCAGTAATTCCGAACAACGCTTGCCCCCCCCGTATTACCGCGGCTGCTGGCACGAT
+
CCGGGGGGGGGGGGGGGGFGGGGGGGGGGGGGGGGGGGGGGFFGGGGGGGGGGGGFGGGGGFGFGGGGGGGGGGGGGGGGGGGGGGGGGGGGGGGGGGGGGGFGGGGCFGGGGGGGGGGGGGGGGGGGGGGGGFGGGGGGGGGGGGGGFGFGGGGGEGGGGGGDDFGGGGGFFGGGGGGGGGGGGGGGG5FGGGGFGGFGGGGGFCGFGGGGGGDGBGFFGFDFFCFFFAAFFFFFFGEFFCCG<E/9<?F@C17>FF)09<BB;<?:FFFFF;;0139::26<:>F904>FB?0:1<###
@M06045:235:000000000-JCY5N:1:1101:9625:5555 2:N:0:TACAGC
GTGAAAGGACTACTAGGGTTTCTAATCCTGTTTGCTCCCCACGCTTTCGTGCCTCAGCGTCAGTATCGGGCCAGTGAGCCGCCTTCGCCACTGGTGTTCTTGCGAATATCTACGAATTTCACCTCTACACTCGCAGTTCCACTCACCTCTCCCGAACTCAAGATCTTCAGTATCAAAGGCAGTTCTGGAGTTGAGCTCCAGGATTTCACCCCTGACTTAAAGACCCGCCTACGCACCCTTTACGCCCAGTGATTCCGAGCCACGCTAGCCCCCTTCGTATTACCGCGGCTGCTGGCACTAG
+
CCFGGGGGGGGGGGGGGGGGGGGGGGGGGGGGGGGGGGGGFGGGGGGGGGGGGGGGGGGGGGGGGFGGGGGGGGGCFGGGGGGGGGGGGGGGGGGGGGGGGGGGGGGGGGGGGGGGGGGFFGGGGGGGGG?FFEGDGGFGGGFGGGGGGGFFC8BEEGGGGGCDFGDGGGGGGGCGFCGGGGGGGGG9DCCFEGGGCCGGG?FFGGGGDGGDGFGGFCCCF++?FDCDDEFB;))2=D:8)@F5<AD5CFFBGFFFFFFF(5?FF:10?FF:;(20:??:?BFA0133;(((3,(404###
@M06045:235:000000000-JCY5N:1:1101:17524:5577 2:N:0:TACAGC
GTGAAAGGACTACAAGGGTTTCTAATCCGGATCGCTCCCCACGCTTTCGCGCCTCAGCGTCAGCAAAGCTCCAGGCAACCGCCTTCGCCACTGGTGTTCCTCCCGATATCTACGCATTCCACCACTACACCGGGAATTCCATCGCCCCCTAGCTTGCTCCAGCTCGGCCGTATCCGCTGACCCCGCCCAGTTGAGCCGGGCGATTTCACCACTGACGTCCCGGACCGCCTGCGCCCCCTTTCCGCCCAACAAATCCGGGCACCTCTCGCCACCGACGCATTACCGCGGCCTGCGGCACACC
+
C6,CC<EEGG,CEECFGF@FFCFFCCEFG>FEGCG<D:DF,CFC:FFGGGCC@@@,@C@FGE7FC8F,C,6F,,CF,,,9+6C?8EB@CEGCFFFBFFFGA?E7C74@FGCFGGGGECGFFGF@F:<FBFG:FGD@DDFGA9,+@8CEG+43BFG6:,@DFF?:D5BE>EE>>FGE5BE5@6F=EEGGEFF3+?BFGG>*=*2:>:A7+*03*2>D>*)111))1)9;;7>B27305/559*:*7>GDF))7*99>)1).((,(,4:2)))-8(-,,(,,1<44-36;((((((,4,4###
@M06045:235:000000000-JCY5N:1:1101:9193:5605 2:N:0:TACAGC
GTGAAAGGACTACTCGGGTTTCTAATCCTGTTTGCTCCCCACGCTTTCGAGTCTTAGCGTCAGTAACCGTCCAGATAGCCGCCTTCGCCACTGGTGTTCTTCCCAATCTCTACGTATTTCACCACTACACTGGGAATTCCACTATCCTCTCCGGTCCTCTAGCCACCCAGTACCAAGTGCATTTCTTGAGTTGAGCTCAAGGCTTTCACACCTGACTTGGGCAACCGCCTACACTCGCTTTACGCCCAGTAATTCCGAACAACGCTCGCCCCCTTCGTCTTACCGCGTCTGCTGGCACCCA
+
CCGGGGGGGGGGGGGGGGGGDGGGGGGGGGGGGGGGGGGGGGGGGEGGGGFGGGGGGGGGGGGGGGGGGGGGGGGG9FGFGGGGGGGGGGGGGGGGGGGGGGGFGFGGGGGGGGGGGGGGGGGGGGGGGGGGGGFGGGGGGGGGGGGGGGGGGGGEGFGGGGGGGGGGGGGGGGGGGGCGGGGGFCGGGGGGEFGGG?CFE,DFFFGGGGGGGGFG>C*ACFFCCFGFFFBD26AA?DFAFFG*C>DGGFF67+;?F;>B6@=;96(2:>>BF>FFF28??D<?(,9(-4?FF?:61<###
@M06045:235:000000000-JCY5N:1:1101:11845:5629 2:N:0:TACAGC
GTGAAAGGACTACACGGGTTTCTAATCCTGTTCGCTCCCCATGCTTTCGCTTCTCAGCGTCAGTAGTGGCCCAGAGACCTGCCTTCGCCATCGGTGTTCCTCCTGATATCTGCGCATTTCACCGCTACACCAGGAATTCCAGTCTCCCCTACCACACTCTAGTCTGCCCGTACCCACTGCAAGTCCGGGGTTGAGCCCCGGATTTTCACAGCAGACGCGACAAACCGCCTACAAGCTCTTTACGCCCAATAATTCCGGACAACGCTCGCACCCTACCTATTACCGCGGCCGCTGGCACCAG
+
CCGGGGGGGGGGGGGGGGGGGGGGGGGGGGGGGDGCGGGGFGGGFGGGGGGGGFGGGGGGGGGGGGGGGGGGGGGFGGGGGGGGGGGGGGGGGCCFEGGGAFGGGGGGGGGGGGGEGGFGGGGGGGGGGGGGGGGGGGGGGFECFGGGGGFGGGGGGGGGFFGFFGGGGGGGGGFCGGEEGG9=ADGE>*BCGGFF6DGEGDGGFEFFG=EFGF4C>DA3CGG*><7DB5537FFF)977@FG5CED3<>@FDFFB?03;9((-4:?>>BB61,,4(.69>DFB(31(((,4((-8(5###
@M06045:235:000000000-JCY5N:1:1101:22344:5636 2:N:0:TACAGC
GTGAAAGGACTACTGGGGTATCTAATCCTGTTCGCTCCCCACACTTTCGCTCCTCAGCGTCAGGTAATGCCCAGAGAACCGCCTTCGCCACCGGTGTTCCTCCTGATATCTGCGCATTTCACCGCTACACCAGGAATTCCGTTCTCCCCTGCATACCTCTAGTCTGCCCGTATCGGAAGCCAGTCCAGAGTTAAGCCCTGGATTTTCACTCCCGACGCGACAAACCGCCTACGAGCCCTTTACGCCCAATAATTCCGGACAACGCTCGCACCCTACGTATTACCGCGGCTGCTGGCACACG
+
CCGGGGGGGGGGGGGGGGGGGGGGGGGGGGGGGGGGGGGGGGGGGGGGGGGGGGGGGGGGGGGGGGGGGGGGGGGGGGGGGGGGGGGGGGGGGGGGGGGGGGGGGGGGGGGGGGGGGGGGGGGGGGGGGGG@FGGGGGGGGGGGGGGGGGGGGGFGGGGGFFFGGGGGGGGGGGGGCEEGFGGGGGGGGGGGFFCGGGGGGFGGGGFFGFFGGD4CBDDGGGGGGGGFEBF??FFEDGFFF=CC<DDGFF6=:=F<:BF31??;>3<18)04::7:?()64A<B?F46;>B6:)(,(5###
@M06045:235:000000000-JCY5N:1:1101:21879:5663 2:N:0:TACAGC
GTGAAAGGACTACAGGGGTTTCTAATCCTGTTCGCTCCCCACGCTTTCGCTCCTCAGCGTCAGTAATGGCCCAGAGATCCGCCTTCGCCACCGGTGTTCCTCCTGATATCTGCGCATTTCACCGCTACACCAGGAATTCCGATCTCCCCTACCACACTCTAGCTAGCCCGTATCGAATGCAAACCCGGGGTTAAGCCCCGGGCTTTCACACCCGACGTAACAATCCTCCTACGAGCTCTTTACGCCCACTAAATCCGGACAACGTTGGCCCCCCACGTATTACCGCGGCTTCTGGCACACT
+
CCGGGGGGGGGGGGGGGGGGGGCGGGGGGGGGGDGFGCGFFGGGGGGGGGDFF@FEGF78@@CGG<FGGG8CCFDEEFGFGGECGGGCCFGGGGF=C:FGGGGGC9FFFFAFGGGGECFEDGFGGC:FFFGGGCFGFFFFGGEED=9D@E+>=,DGB83=;6;>EFGGF6EGC35@B::,,,,5*@3:B5>8E9;;FFBEE*=CE+<:+@FCDC):)/)*1?**99**07*)(0)))20=*=F<D)>5*)<)0*0(8()041?1(((.9)7,1(4394,)()))(-46(2(.4:2?0<###
@M06045:235:000000000-JCY5N:1:1101:25048:5666 2:N:0:TACAGC
GTGAAAGGACTACAAGGGTTTCTAATCCTGTTTGCTCCCCTAGCTTTCGCGCCTCAGCGTCAGTGTTGGCCCAGATGCCCGCCTTCGCCACTGGTGTTCCTCCCGATATCTACGCATTTCACCGCTACACCGGGAATTCCAGCATCCTCTTCCACACTCTAGCCGACCAGTATCGAGCGACCGCGCCAGAGTTAAGCCCTGGAATTTCACACTCGACTTGGTCTGACCGCCTACGCCCCCTTTACGCCCAGTAATTCCGAACCACCCTTGCCCCCCCCGTATTACCGCGGCCGCTGGCGAC
+
CCDFFGGGGGGGGGFGGGGGGGGGGGGGAFGFGGGGGGGGG,CFE<CFGGGGGGGGGGGGGGGCFGGGGGGGGGFEFFFGGGCEEGGGGGGFGGGEFGGGGGGGGGGD7F9FGGGGGFFGGGG+@FGGGGG77FE>D@FGG=FGFGGGGDFFFGGFEFFEE;9FDCGEEGGG9ECEE5:8*4=CGGGCG8=FGGDGGGG?F56+=6<C9DFGFFFFFGDG6:DGGFCF58@B().7)1>FFF<*2)19)).7CB/4?A?>?9(12((4))74?B199B;<2,(65<(41(40900((,###
@M06045:235:000000000-JCY5N:1:1101:7343:5667 2:N:0:TACAGC
GTGAAAGGACTACACGGGTTTCTAATCCTGTTTGCTCCCCACGCTTTCGCACCTCAGCGTCAGTACCGAGCCAGTGAGCCGCCTTCGCCACTGGTGTTCCTCCGAATATCTACGAATTTCACCTCTACACTCGGAATTCCACTCACCTCTCTCGGACTCTAGACCGGCAGTATTAAAGGCAGTTCCGGGGTTGAGCCCCGCACTTACAGGCCCGACTGACCCGGCCGCCTACGCGCCCTTTACGCCCAGTGAATCCGGACCACGCTCGCACCCCCCGTATTACCCCGGCTGCTGGCACCTC
+
CCGGGGGGGGGGGGGGGGFEGGGGGGGGGGGGGFGFGGGGGGGG:CFGGGGGGFGGFGGFFGDFGGGFGDBFG<FDFFFFGGGGGGFCGEGGGFEFFGG9EA=FEGGGGGGGGGGGG7EFEGGDFGGGGGGGGGGGGGGGGGGGGGC,DGGGG@EGGGGGF9;9>B:C8*,,7@EGGGG5DEFFGGGD*>>CGGGGCCGGGGGG6CEEFDC5D3<D>)AF6DGGGG35>)<:B@353C>FF4FGDEGD4/=BC6F?72>@(,-,3(3177>>FF>B9(7?(-)4((((-(,()),3:?###
@M06045:235:000000000-JCY5N:1:1101:23206:5719 2:N:0:TACAGC
GTGAAAGGACTACTCGGGTATCTAATCCTGTTTGCTCCCCTAGCTTTCGTGCATCAGCGTCAGTTATGGTCCAGTGAGCCGCTTTCGCCACAGGTGTTCCTCCTGATATCTACGCATTTCACCGCTACACCAGGAATTCCACTCACCTCTCCCACACTCAAGCCCGGCAGTTTCCGATGCAGACTATGAGTTGAGCCCATAGATTTCACATCAGACTTACCAAACCGCCTACGCACCCTTTACGCCCAATAATTCCGAACAACGCTCGCCCCCCTCGTATTACCGCGGCTGCTGGCACGCC
+
CCGGGGGGGGGGGGGGGGGGGGGGGGGGGGGGGGGGGGGGGFGGGFGGGGGGGGGGGGGGGGGFGGGGGGGGGGGGGGGGGGDGGGGGGGGFGGGGGGGGGGGGGGGGGGFGGGGGGGGGGGDFGGGGGGGGGGGGGGGGGGGGGGGGGGGGGGGGGGGGGGGGGCCEGGGGGGGG>CCB9FFGGGGGGCDFGF:FGGGGFFGFGGGFFGGGFGGGFGFGGGGFG?45?EF2>EFEEGFAFF75CDDDG448CFFEF?D>6?F(1(82@EFB>F>B08<:046A<;>;>;>F:??F:?###
@M06045:235:000000000-JCY5N:1:1101:17467:5732 2:N:0:TACAGC
GTGAAAGGACTACAAGGGTTTCTAATCCTGTTTGCTCCCCACGCTTTCGCACCTCAGCGTCAATACTTGTCCAGTCAGTCGCCTTCGCCACTGGTGTTCTTCCGAATATCTACGAATTTCACCTCTACACTCGGAATTCCACTGACCTCTCCAAGATTCTAGCAACCTAGTTTCAAAGGCAGTTCCGGGGTTGAGCCCCGGGCTTTCACCTCTGACTTGAGTCGCCGCCTACGTGCGCTTTACGCCCAGTAATTCCGAACAACGCTAGCCCCCTCCGTATTACCGCGGCTGCTGGTCCCCG
+
CCGGGGGGFFGGGGFFGGEFGGGFGGGGGFGGGGGGGGGGGGGGGGDAFGGGGGGGFGCGGGGDFGGGFGGGGGGGGGGGGGGGGGGGGGGGGGGGCFEFFGGC:=FCFFGGGGEGCFFGGGGGGFGGGGGFGGGD7FGGGGGGGGGGGGGGGGGGGGGCGFF9EFGGDGFFFGGGGGGGGGGGGGGGGGEGEGGGGGGGGCCEGFGGGGFFCFCF4FACF8DGDCGEFFDDDFF88CE:FCFDDBGGG6FFG4B>F<))11:9BBF0).8<99:6;::B:26<(73,0,3-).,().###
@M06045:235:000000000-JCY5N:1:1101:5403:5753 2:N:0:TACAGC
GTGAAAGGACTACCGGGGTTTCTAATCCTGTTTGCTCCCCACGCTGTCGCGCCTCAGTGTCAGTATCTGCCCAGCAGGCCGCCTTCGCCACCGGTCTTCCTCCGGATCTCTACGCATTCCACCGCTACACCCGGAATTCCGCCTGCCCCTACAGCACTCTAGTCTAACAGTCGGCACGGCCGACCCGGGGTTGAGCCCCGGGCTTTCACCACACCCTTATCAGACCACCTACGCGCCCTTTACGCCCAGTGATTCCGGACAACGCTCGCACCCCCCGTAGTACCGCGGCCGCTGGCCCATC
+
CCGGGGGGGGGGGGGGGGFGGGGGGGGGGGGGGFGGGGGGGGGGGGGGGGEGGEECFFGGGGGGGGGGGGGGGGGGGGGGGGGGGGFEGGGGGDGGGGGGGGGGGGGEFGGGGDGGGGGGGGGGGGDEGGGGCGEGGGGGFEGGGGGGGDCFDFFDGEGFGGGGFGGGGFAFGGGDGGGGGGGGGGEGGG*BCFGGGGGGGGGGCFG+<79C4CDDFGFCGGF*CC*)8>6363>DBD559@CDG>DD*)1/:=BDF>EE(80(,(-(.)04<FF633(--:A9(((-((49(27:(4###
@M06045:235:000000000-JCY5N:1:1101:12537:5755 2:N:0:TACAGC
GTGAAAGGACTACACGGGTTTCTAATCCTGTTCGCTCCCCACGCTTTCGCTCCTCAGCGTCAGTTACTGCCCAGAGACCCGCCTTCGCCACCGGTGTTCCTCCTGATATCTGCGCATTCCACCGCTACACCAGGAATTCCAGTCTCCCCTGCAGTACTCCAGTCTGCCCGTATCGCCCGCACGCCCACAGTTAAGCTGTGGCATTTCACGAACAACGCGACAAACCACCTACGAGCTCTTTACGCCCAGTAATTCCGGACAACGCTCGCACCCTACGTATTACCGCGGCTGCTGGCACGCA
+
CCGGGGGGGGGGGGGGGGFGGGGGGGGGGGGGGGGGGGGGGGGGGGGGGGGGGGGGGGGGGGGGGGGGGGGGGGGGGGGGGGGGGGGGGGGGGGGGGGGGGGGGGGGGGGGGGGGGGEGGGGGGGGGGGGGGGGGGFGGGGGGGGGGDCFGGGGGGGGGGGGGGGGGGGGGGGGGGGGEGGGGGGGGGGGFFGFGGGGGGGGDGC?CFGGGGGGGGFGFDDDCFFFDFF@FFBFF:)9?FF*27CDDGGF4BC6FF@9DFF?<696:1BFEFF:(((.4<?9A9((47919?F70435###
@M06045:235:000000000-JCY5N:1:1101:16534:5858 2:N:0:TACAGC
GTGAAAGGACTACTCGGGTATCTAATCCTGTTCGCTCCCCATGCTTTCGCTCCTCAGCGTCAGTATCGGCCCAGAGATCCGCCTTCGCCACCGGTGTTCCTCCTGATATCTGCGCATTTCACCGCTACACCAGGAATTCCGATCTCCCCTACCGAACTCTAGCCTGCCCGTATCGAATGCAGACCCAGGGTTAAGCCCCGGGCTTTCACATCCGACGCGACAAGCCGCCTACGAGCTCTTTACGCCCAATAATTCCGGACAACGCTCGCACCCTACGTATTACCGCGGCTGCTGGCACCCT
+
CCGGGGGGGGGGGGGGGGGGGGGGGGGGGGGGGGGGGGGGGGGGGGGGGGGGGGGGGGGGGGGGGGGGGGGGGGGGGGGGGGGGGGGGGGGGGGGGGGGGGGGFGGGGGGGGGGGGGGFGGGGGGGGGGGGGGGGGGGGGGGGGGGGGGGGGGEDGGGGGFAFGGGFFGEGGGGGGGGGGDGGGGGGGGGGGGGGGGGGDGGGGGGGGGGGGGGDCEGDDGGGGGG<B>EF:?FDD:FF?F?>9DFGGFFF=FFF<7>F@(:?;B<FFFDEF?3?FBFBFFFD6(33;>>>?>:4:(4###
@M06045:235:000000000-JCY5N:1:1101:12342:5890 2:N:0:TACAGC
GTGAAAGGACTACTAGGGTATCTAATCCTGTTCGCTCCCCACACTTTCGCTCCTCAGCGTCAGGTAATGCCCAGAGAACCGCCTTCGCCACCGGTGTTCCTCCTGATATCTGCGCATTTCACCGCTACACCAGGAATTCCGTTCTCCCCTGCATACCTCTAGTCTGCCCGTATCGGAAGCAGGCTCAGGGTTAAGCCCTGAGTTTTCACTCCCGACGCGACAAACCGCCTACGAGCCCTTTACGCCCAATAATTCCGGACAACGCTCGCACCCCACGTATTACCCCGGCTGCTGGCACTGG
+
CCGGGGGGGGGGGGGGGGGGGGGGGGGGGGGGGGGGGGGGGGGGGGGGGGGGGEGFFGGGGGGGGGGGGGGGGGGGGGGGGGGGGGGGGGGGGEGGEFGGFGGGGGGGCGGGGGGGGGGGGGGGGGGGGGF@FCFGGGGGGGGGGGGG>FGGGGGGGGGGGGGGGGGGGGGGGGGEGGGGGGGG6D>EEGGGFGGGGGGG,,>EGGGGGGGG7?DCADACDGGCFGG>ED.3:DEDFFFFFFG3C:CGGF??CF?DF1BFFF?6>083B>D90(4931<AFFF.((-2;06?FFBF?D###
@M06045:235:000000000-JCY5N:1:1101:4010:5891 2:N:0:TACAGC
GTGAAAGGACTACTCGGGTTTCTAATCCTGTTCGCTCCCCACGCTTTCGCTCCTCAGCGTCAGTATCGGCCCAGAGACCCGCCTTCGCCACCGGTGTTCCTCCTGAAATCTGCGCATTTCACCGCTACACCAGGAATTCCAGTCTCCCCTACCGAACTCTAGTCCGCCCGTATCGAATGCAAGCCCGGAGTTGAGCCCCGGGTTTCCACATTCGACGCGACGAACCGCCTACGCGATCTTTACTCCCAAGAATCCCCGTCAACGCTCTCACCCTACGCATCACCGCCGCTGCTTGCACAGT
+
CB,@FFF8EFF@E<FEGDGE@FGG9CFC@<FFGCEEECFDFE@:@FG@CC@ECEFAEF@FGG>FFFCF+CFCEGG,E8=F@C>8:FCCFEGFG>=+BCF,,CFFF?,CFGC,A=BFCGGGGCEG@=F=?G,+FF<<FFFFAE@9;FGGGFCFE++@CDFCGG;FFGG>E55*33A*,61BFCA8:14B>8E,>,,1?FGE8=:EC++4<*?;+1+1)80)9/937C))7.),()0))109*8?2:FFC4)7)2*)))())((--4(44?*=0:1((-((-()5.(((,--(4,64?).###
@M06045:235:000000000-JCY5N:1:1101:10120:5899 2:N:0:TACAGC
GTGAAAGGACTACTAGGGTTTCTAATCCTGTTTGCTCCCCATGCTTTCGCGTCTCAGCGTCAGTATCTGCCCAGAGAGCCGCCTTCGCCACTGGTGTTCCTCCCGATATCTACGAATTTCACCTCTACACCGGGAATTCCGCTCTCCTCTTCAGTACTCAAGCTCCGTAGTATCAAGTGCACTTCCAGGGTTGAGCCCTGGGCTTTCACACCTGACTTGCGGAACCGCCTACACGCGCTTTACGCCCAGTAATTCCGAGCAACGTTTGCACCCTCTGCCTTACCGCGGCTGCTGGCACTCA
+
CCGGGGGGGGGGGGGGGGGGGGGGGGGGGGGGGGGGGGGGGGGGGGGGGGEGGEGGGGGGGGGGGGGGGGGGGGGGGGGGGGGGGGFGGCGFGCGGGGGGGGGGGGGGGGGCGGGGGGGGGGGGGGGGGGGGGFEGGGGGCEEE8,DFGGFGGGDGGGGGGDG,DFE=E=BFFGGGGGGFGGGFGEFGGCFFEGCFFEGFGGGGGGGG?@CCCCFGFC*=?CGGGFGFDD>@EFFFEG:BFFGDGFGCC9*=F=BA::;B><F6???FFFFFFBB0)).4<<0244(31--8::0<FB###
@M06045:235:000000000-JCY5N:1:1101:22333:5900 2:N:0:TACAGC
GTGAAAGGACTACACGGGTATCTAATCCTGTTTGCTCCCCACGCTGTCGCGCCTCAGCGTCAGCCGGCTCTTGCGAGCCTTCCTGCCCAGCGGGCCGCCTTCGCCACCGGTGTTCTTCCGGATCTCTACGCATTCCACCGCTACACCCGGAATTCCACCCGCCCCTACAGTGCTCGAGCCGAGTAGTTGCCACGGCCGACCCGGGGTTGAGCCCCGGGCTTTCACCGCGACCTTGCTCGGCCGCCTACGCGCCCTTTACGCCCAGTGATTCCGGACAACGCTCGCCACCTACGTATTCAAC
+
CCGGGGGGGGGGGGGGGGGGGGGGGGGGGGGGGGGGGGGGGGGGGGGGGGGGGGGGGFGGGGGGGGGGEFGGGGGGGGGGGGGGGGGGGGFFGDGGGGGGGGGGGDFGGEGGGGGGEGFGGFGGGGGGGGGCFFFGGGGGGEGGGGGGEGGEG?DFGFGGGEGGGGGGGGGFGCFEGGGCEGGGGFFGGGGCCEEGG8:C=E8CEEGGGGGGFGGDFGFD*>F>FGGF@)8>BFFFFG5;D:>DD@DG5557CBFF?2@>B1213>?A?F*68(496(8,433>>FF?60(,11):()###
@M06045:235:000000000-JCY5N:1:1101:15889:5901 2:N:0:TACAGC
GTGAAAGGACTACTCGGGTTTCTAATCCCGTTTGCTCCCCTGGCTTTCGCTCATCAGCGTCAGTATCGGTCCAGGATGCCGCCTTCGCCACCGGTGTTCCTCCAGATATCTACGCATTTCACCGCTACACCTGGAATTCCGCATCCCTCTCCCGAACTCAAGCCATCCAGTATCAGACGCCGTTCCCCGGTTAAGCCGAGGGATTTCACGTATGACTTAGTTGGCCGCCTACGAGCCCTTTACGCCCAGTAATTCCGAACAACGCTTGACCCCCCCCGCTTACCCCCGCTTCTGGCACAGA
+
CCGGGGGGGGGGGGGGGGFGGGGGGGGGGGGGGGGGGGGGGGGGFGGGGGDGEGGGGGGGGGGGGGGGGGGGGFFCFGGGGGGGGGGGGGGGGGGGGGGGFGGFGGCFGGGGGGGGGGGGFGGGGDGGGGGGFGDGGGGGGDCGGGGGGGCFGGGGGGGFF?FGGCFC?FC,7EFCEBEG*@@EGGGGGGGGCFFGGG>8::59CCEFFFF47<FFFGFGGG@C4C9AE>;:1>>DEFFFFFF7<BGD7;FFGFFAFFF3(4:113?()0=<FBFB(((-4()5(,,,33(())4:08###
@M06045:235:000000000-JCY5N:1:1101:7300:5913 2:N:0:TACAGC
GTGAAAGGACTACCGGGGTTTCTAATCCTGTTTGCTCCCCACGCTTTCGCTTCTCAGCGTCAGTAGTGGCCCAGAGACCTGCCTTCGCCATCGGTGTTCCTCCTGATATCTGCGCATTTCACCGCTACACCAGGAATTCCAGTCTCCCCTACCACACTCTAGTCTGCCCGTACCCACCGCAAGTCCGAGGTTGAGCCTCGGATTTTCACGGCAGACGCGACAAACCGCCTACAAGCTCTTTACGCCCAATAATTCCGAACAACGCCTGCCCCCCCCGTATTACCGCGGCTGCTGGCCCACC
+
CCGGGGGGGGGGGGGGGGGGGGGFGGGGGGGGGGGGGGGGGGGGGGGGGGGGGGGGGGGGGGGGGGGGGGGGGGFGGGGGGGGGGGGGGGGGGGGGEGGGGGGGGDGGFGGGGGGGGGGGGGGGGGGGGGGGGGGFGFGGGGGGFFGGGGGGGGGGGGGGGG>FGGGGGGEGGEFGGDCGGGGGFGGEGGGGGGFGGCF=EEGE?CGFGGGGDGGG:DEC8)9DF9D:DE>:2??F;C9BBFG*>575>))9:@FBF?>3311(((4(7>FFB9>BF6;FB24A:931;((,4).8(4###
@M06045:235:000000000-JCY5N:1:1101:11074:5925 2:N:0:TACAGC
GTGAAAGGACTACCAGGGTATCTAATCCCGTTTGCTCCCCTAGCTTTCGCGCCTCAGCGTCAAGGACAGGCCAGGAAGTCGCCTTCGCCACTGGTGTTCCTCCCGATATCTACGCATTTCACCACTACACCGGGAATTCCACTTCCCTCTCCTGCCTTCGAGTCGATCAGTATCGCGTGACCCTCCCCAGTTGAGCCGGGGGCTTTCACACGCGACTTGAACGACCGCCTGCGCGCCCTTTACGCCCAGTAAATCCGGACAACGCTCGCCACCTACGTATTACCCCGGCCTCCGGCCCGGC
+
CCGGGGGGGGGGGGGGGGGFGGGGGGGEGGGGGGGGGGGGGGGGGGGGGGGGG7FGGGGGGGGGGGGGGGGEGGFGGGGGGGGGGGGGGGGGGGFGGGGG?FGGGDGGGGGGGGGGGGGEFGGGGGGGGGGGGGGGGGGGGGGGGGGGGFGGG@FGGGG?E8>@+CCFCFG9EDCEEGGGGGGEGGGGCECF?CGGGGDGGGGGG6C:CFFCD3CGEDFG:<CDDC<)77@<(7:B)97))*259@DDGFF=>/9052)77((-7(,(8;B1?(((-,.-,.6-(((-(((.(-4014###
@M06045:235:000000000-JCY5N:1:1101:15376:5927 2:N:0:TACAGC
GTGAAAGGACTACTAGGGTTTCTAATCCTGTTTGCTCCCCACGCTTTCGTGCATGAGCGTCAATCTTGACCCAGGGGGCTGCCTTCGCCATCGGTGTTCCTCCTGATATCTGCGCATTTCACCGCTACACCAGGAATTCCGTTCTCCCCTGCATACCTCCAGTCTGCCCGTATCGAAAGCAAGCCAGCAGTTAAGCTGCTGGATTTCACTCCCGACGCGACAAACCGCCTACGAGCCCTTTACGCCCAATAATTCCGGACAACGCTTGCACCCTACGTATTACCCCGGCTCCTGGCCCGGT
+
CCGGGGGGGGGGGFGGGGGGGGGGGGGGGGGGGGGGGGGGGGGGGGGGGGCFGGGGGGGGGGGGGGGGGGGGGGGEGGGGGGGGGGGGGGGGGGGGGGGGGGGGGFFGGGGGGGGGGGGGGGGGGGGGGGGGGGGGGCGGGGC=>BFGGG?DDGGGGADGFGD?FGFGGGGD8FDCGGGGFGGGGGGGG>EGGGGF;DC,2:,5<,,2<@FGGGGD4C3CD)CCGGGFFD:?BFF37F5.?4:*93C*95677**.99)76<:7B:6(.*9::?76(4>40))6(3(4(7(4(),3,4###
@M06045:235:000000000-JCY5N:1:1101:6122:5940 2:N:0:TACAGC
GTGAAAGGACTACTGGGGTTTCTAATCCTGTTCGCTCCCCATGCTTTCGCTCCTCAGCGTCAGTTAATGCCCAGAGACCTGCCTTCGCCATCGGTGTTCCTCCTGATATCTGCGCATTTCACCGCTACACCAGGAATTCCAGTCTCCCCTACATCACTCTAGTCTGCCCGTACCCACCGCAGATCCGGAGTTGAGCCCCGGACTTTCACGGCAGACGCGACAAACCCCCTACGAGCACTTTACGCCCAATAATTCCGGACAACGCTTGCACCCTACGTATTACCGCGGCTGCTGGCACCAA
+
CCEGFFGGGGGGGGGFGGEGGGGGGFDFCEFFGFG7@FGDFGGGGGDCFGCDFGGGGGGGGGGCFGFFGCE,6EFGFFGFGGFG,,BFFGCGGGGGG>DGFDFGGFGF9FCGGGGGE?FAEFGGGCFGFFG?EEFCEGGGGGGFFFCGEGFGGGGGFGF,EFFCFFGFFE=EGEGDEGGG++3,@:?C5CCFGGDGFCEGGDGCFGDCFGEG<)58.8.CGGDDF**27@:1:>5>.>:;?FFDGBDD*)097@F9FFF39?(--88<FFFF16122(4).5443(3(((,():81(.###
@M06045:235:000000000-JCY5N:1:1101:7047:5970 2:N:0:TACAGC
GTGAAAGGACTACAAGGGTTTCTAATCCTGTTCGCTCCCCACACTTTCGCTCCTCAGCGTCAGATCATGCCCAGAGAACCGCCTTCGCCACCGGTGTTCCTCCTGATATCTGCGCATTTCACCGCTACACCAGGAATTCCGTTCTCCCCTGCATACCTCTAGTCTTCCCGTATCGAAAGCAAGCCCCGAGTTAAGCCCGAGGTTTTCACTCCCGACGCGACAAACCGCCTACGAGCCCTTTACGCCCAATAATTCCGGACAACGCTCGCACCCTCCGGATTACCGCGGCTGCTGGCACACA
+
CCGGGGGGGGGGGGFGGGGGGGGGGGGGGGGGAFGGGGGEGGFGGFGGGG7C:FEGGFGGGGGA@E@FG,CFGGG86CEFGC:FEGGGGEFGGGGGGEGF9F?FFFFAEGG,FF>FGEFGFGG@CGGGGGFC=CFGGFGG88>>DFG8CFGGFFDED99EGF;@C6@EEDF:D,4DBCEGGC,*DF*4*366>ECF?***1:*:B5F?:>GGGDGG5)8)7)2*9>D:B)<B(8>>57)56=FG3>CD<F?FC?=>?1:)(4:((((-7)>>F(4(((-,32-4(73((2964.:?(5###
@M06045:235:000000000-JCY5N:1:1101:24381:5986 2:N:0:TACAGC
GTGAAAGGACTACTGGGGTTTCTAATCCTGTTTGATCCCCACGCTTTCGTGCCTCAGTGTCAATATCCCTGTAGCAAGCTGCCTTCGCAATTGGTGTTCTATGTCATATCTAAGCATTTCACCGCTACATGACATATTCCGCTTACCTCCAGAAAATTCAAGATCAGTAGTATCAATGGCAGTTTCCATGTTAAGCACGGAGATTTCACCACTGACTTACCAACCCACCTACGCACCCTTTAAACCCAGTGAATCCGGATAACGCTTGCACCCTCCGTATTACCGCGGCTGCTGGCACCGC
+
CCGGGGGGGGGGGGGGGGFFGGGGGGGGGGGGGGGGGGGGGGGGGGGGGGGGGGGGGGGGGGGGGGGGGGGGGGGGGGGGGGGGGGGGGGGFFGGGGGGGGGGGGGGGGGDFFGGGGGGGGGGGGGGGGGGGGGGGGGGGFGGGGGGGGGGGGGFGGECEGGGGGGGGGGGGGGGGGGG8DGFGGFGFGGGGGGGGGGGGGGGGGGGGGGGGGGCFFGFFFG>DG5C?AFFFFFFFAGFFFFGGGFGGGFFFGFA=>;>DFEFDFD?@FFF@F@DD>FFF?92.(790;>B63:?B:<###
@M06045:235:000000000-JCY5N:1:1101:15738:5995 2:N:0:TACAGC
GTGAAAGGACTACTCGGGTATCTAATCCTGTTCGCTCCCCACGCTTTCGCGTCTCAGCGTCAGTACCGTACTAGAGAGCCGCCTTAGCCACGGGTGTTCTTCCTGATATCTGCGCATTTCACCGCTACACCAGGAATTCCACCCTCCTCTTCCGGACTCTAGTTCGATGGTTTCCATCGGCGTCTCGAGGTTTAGCCTCGCTTTTTCACAACGGACCTACCCAACCGCCTACCCGCTCTTTACGCCCAATATATCCGGACAAACCTTTCCCACTTATCATATCGCCAGCCTCCGGGCCGGA
+
C@;CFDFCGGEFFG8;CEFFG@FGGGADA9FG9CECFGGGFEG7@@FGGGGGGEFEGGE:CFCFFFGGGGG?FGFFFGCGG7CCG,,CFGEFGDFECGGGGD<FFA?<FGFF,=F7C+,C,E<FGC+@BFFGDGG,,8DF9>,@+3@DGGGFCGG6BEC;8;3>E8DCECDCDD:@;EC:**;:1<,,>BE,,,2,?7<4**=89CF99+9C3D*).54CF*;1:D355)).(0.<.>>69*:*1)99776*2*94)(75(,4(-2))0=*).()))))))))((,(,(((((4-((-###
@M06045:235:000000000-JCY5N:1:1101:20117:6029 2:N:0:TACAGC
GTGAAAGGACTACTGGGGTTTCTAATCCTGTTCGCTCCCCACGCTTTCGCGTCTCAGCGTCAGTACCGTACTAGAGAGCCGCCTTAGCCACGGGTGTTCTTCCTGATATCTGCGCATTTCACCGCTACACCAGGAATTCCACTCTCCTCTTCCGGACTCTAGCCTGATGGTTTCCACCGGCGTCTCGAGGTTGAGCCTCGAGTTTTCACAGCGGACCTACCAAACCGCCTACACGCCCTTTACGCCCAATAAATCCGGACAACGCTTGCCCCCTACGTATTACCGCGGCTGCTGGCACCCT
+
CCGGGGGGGGGGGGGGGGGGGGGGGGGGGGGGGGGGGGGGGGGGGGGGGGGGGCGGGGGGGGGGGGGGGGGGGGGGGGGGGGGGGGGGGGGGGDEGGGGGGGGGGGGGGFGGGGGGGGGGGGGGGGGGGGGGGGGGGGGGGGGGGGGGGGGGGGGEGGGGGGGGGGGGGGGGGGGGGGGGGDGGGGEFGGGGGFGGGGGGDGGDGGGGGGFGDGGGAGFGGGGGGGGFFF>??F>F5CB:6*:CDEGGFFFFFFFFFFB@9::4;::07@FB;661:B22><A4279>916:BB0642###
@M06045:235:000000000-JCY5N:1:1101:24933:6047 2:N:0:TACAGC
GTGAAAGGACTACCAGGGTTTCTAATCCCGTTTGCTCCCCTGGCTTTCGCTCCTCAGCGTCAGTATCGGTCCAGGATGCCGCCTTCGCCACCGGTGTTCCTCCAGATATCTACGCATTTCACCGCTACACCTGGAATTCCGCATCCCTCTCCCGAACTCAAGCCATCCAGTATCAGACGCAGTTCCCCGGTTAAGCCGAGGGATTTCACGTATGACTTAGTTGGCCGCCTACGAGCCCTTTACGCCCAGTAATTCCGAACAACGCTTGCCCACCCCGTATTACCGCGGCTGCTGGCACCTC
+
CCCGGGGGGGGGGGGGGGGGGGGGGGGFGGGGGGGGGGGGGGGGGGCFGGGGGGGGGGGGGGGGGCGGGGGGGGGGGFGGGGGGGGGGGGGGGGFFFGGGGGGGGGGGFGGGGGEGGFGGGGGGGGGGGGGGGG<ECFFGFGGGGFGGGGGGGEGEECFGGGFFFGGGFCFGGGGGGGGGEGGGGGGGDGGG>9;CGGEGDGGGG+CF<DGFGGG:FGFD:C+9>C<DEFFF?F>BEG4F7@C755C<79@?G48:@:>D07?>>:(-<?F)43?B2:>.(669(31--410,)58(4###
@M06045:235:000000000-JCY5N:1:1101:20914:6051 2:N:0:TACAGC
GTGAAAGGACTACTGGGGTATCTAATCCGGTTCGCTCCCCACGCTTTCGCGCCTCAGCGTCAGAACAGGCCCAGCCGGCCGCTTTCGCCACTGGTGTTCCTCCCGATCTCTACGCATTTCACCACTACACCGGGAATTCCACCGACCTCTGCCTGCCTCCAGTTGCCCAGTCTCCAGCGCCCCCTCCCAGGTGAGCCGGGAGATTTCACACCGGACTTAGACAACCACCTGCGCGCGCTTTACGCCCAATAAATCCGGACAACGCTCGCCACCTACGTATTACCGCGGCTGCTGGCACCAA
+
CCGFGGGGGGGGGGCGGGGGGGGGGGGGGGGGGGGGGGGGGGGGDGGGGGGGGFGFGGGGGGGGGGGGGGGGGGGGGGGGGGGGGGGGGGGGGGGGGGGGGGGGGGEGGFGGGGGGGGGGGGGGGGGGGGGEGGGGGGGGGGGDGGGGGGDFGGGGGGGGGGGCEFGGGGGGGGGGGGGGGGGGGGEGGGGF:EFGGG5=8EGCCCGGGFGGGGGGFGF7DGGDDGGFD4F0(>>E5C>>FFGGGFDDFFFFGFFFF>FFFFF6918>F>BBBFFFFF2<79AFFFFB>0(17?>F<?###
@M06045:235:000000000-JCY5N:1:1101:14335:6055 2:N:0:TACAGC
GTGAAAGGACTACTAGGGTATCTAATCCTGTTTGCTCCCCACGCTGTCGCGCCTCAGCGTCAGCCACTGCCCAGCAGGCCGCCTTCGCCACCGGTGTTCTTCCGGATCTCTACGCATTCCACCGCTACACCCGTAATTCCACCTTCCTCTACAGTGCTCCAGCTCGACAGTCCGCACGGCCGACCCGGGTTTGACCCCCGGGCTTCCACCGCACGCTTACCAAGCCGCTACCCCGCCCTTTACGCCCAGTGATTCCGGTCAACGCTGGCACCCCCGTAATTCCGCGGCTTCTGGCCCCCTC
+
CCGCFGGGGGGGGGGGGGGGGGGGGGGGGGGGGGGGGGFGGGGGG:FFF@FGGGGGGGGGGGGGGGGGGGGGGGGGGGGGGGGGG9:B7,BEFFF+C4CF5FFGCEEE?@<FCDFFGCFG9FC7FCFE9F<@F+3+A;D9=E>@,3=;E9,@,,,@>:E?E,@36@885BD,>*:>*>;B:**=E8*:E*=**2+>CE5E5**:E*3+<7*)93/)0*.*2*7*93).)).((..8>5@?46019<73*0****9)92))4).(,(((0)9<1(46(-(-4)<50-(((,,))40((,###
@M06045:235:000000000-JCY5N:1:1101:14339:6074 2:N:0:TACAGC
GTGAAAGGACTACTAGGGTATCTAATCCTGTTTGCTCCCCACGCTTTCGTGCCTCAGTGTCAGTTACAGTCCAGAAAGCCGCCTTCGCTACTGGTGTTCCTCCTAATATCTACGCATTTCACCGCTACACTAGGAATTCCACTTTCCTCTCCTGCACTCAAGTTTCCCAGTTTCAAGAGCTTACTACGGTTGAGCCGTAGCCTTTCACCCCTGACTTAAGAAACCACCTACGCACCCTTTACGCCCAGTAAATCCGGATAACGCTAGCCCCCTACGTATTACCGCGGCTGCTGGCACGGGG
+
CCGGGGGGGGGGGGGGGGGGGGGGGGGGGGGGGGGGGGGGGGGGGGFGGG@FGGGGGFGGGGGGEGGGFFGGGGGGGGGGGGGGGGGGGGGGGGGGGGGGGGGGGGGGGGGGGGGGGGFGGGGGGGGGGGGGGGGGGGGGGGGGGGGGGGGGGGGGGGGGGFEFGGFGGEGFGFGGGGCDGGGGG:DGGGCB6CEDEC+4DDGGGF7,,4@CDCFGFCFF7=;FFFGEFFF=@FFFFCAFAA?DGDDDCF@FCFFBF?BBEE7>1<2@FF>9>?B0:)-,6>FFF0;;F>:))3:04(###
@M06045:235:000000000-JCY5N:1:1101:25859:6125 2:N:0:TACAGC
GTGAAAGGACTACCAGGGTTTCTAATCCCGTTTGCTCCCCTGGCTTTCGCTCCTCAGTGTCAGTATTGGTCCAGGATGCCGCCTTCGCCACCGGTGTTCCTCCAGATATCTACGCATTTCACCGCTACACCTGGAATTCCGCATCCCTCTCCCAAACTCAAGCCATCCAGTATCAGACGCAGTTCCCTGGTTAAGCCGAGGGCTTTCACGTCTGACTTAGTTGGCCACCTACGAGCCCTTTACGCCCATTAATTCCGAACAACGCTTGCCCCCCCCGTATTCCCGCGTCTTCCGGCACACT
+
CCGGGGCFFGGFGGGGEGFFGGGGGGGGGGGGGGGGGGGGGGFFFFEGGGGGGFGGGGGGGGGFGGGGGGGGGGGGFFGGGGGGGGGGGGGGGGGDFGGGGGGGGGGCFGGGGGGGEGGGFGGGGGGGGGGGGGFGGGGGGGGGGGGGGGGGGGCCFGFF8DEGGFGGGDGGFG8FFCEGGEGGGGGGGGGG9EFFFC>C>C*=FFGGGFGGGGGGFG6CFGG*;CFFFFFE<DDEEGFFFAFGGFG**0;+:AF<935;9<?F012(7F;:BFB9B1(4().5(77(4(,6)-(407###
@M06045:235:000000000-JCY5N:1:1101:11001:6148 2:N:0:TACAGC
GTGAAAGGACTACCGGGGTTTCTAATCCTGTTTGCTCCCCACGCTTTCGTGCATGAGCGTCAGTGTTAACCCAGAGACCTGCCTTCGCCATCGGTGTTCCTCCTGATATCTGCGCATTTCACCGCTACACCAGGAATTCCAGTCTCCCCTACATCACTCTAGTCTGCCCGTACCCACCGCAGATCCGGCGTTGAGCCCCGGACTTTCACGGCAGACGCGACAAACCGCCTACGCGCTCTTTACGCCCAATAATTCCTGATACCGCTTGCGCCCTACGTATTACCGCGGCTGCTGGCACGGC
+
CCGGGGGGGGGGGGGGGGGGGGGGGGGGGGGGGGGGGGGGGGGGGGGGGGGGGGGGGGGGGGGGGGGGGGGGGFGGGGGGGGGGGGGGGGGGGGGGGGGGGGGGGGGGGGGGGGGGGGGGGGGGGGGGGGGFGGGGFGGGGGGGFGGGGEDGFGGFGGFFGGGGGAEFGGGCEGG9EGGGGEGGFGGG55CE>>FFCFGE*?EGGFGFGGGGGCFFAGF3CG)>FGC5B577?3)8.9.9?FG:*;C5C@66>FF2*:@B)).4;>?,)07279?:6:?97>A46(430038:)(((5###
@M06045:235:000000000-JCY5N:1:1101:27149:6155 2:N:0:TACAGC
GTGAAAGGACTACTAGGGTTTCTAATCCCGTTTGCTCCCCTAGCTTTCGCTCATCAGCGTCAATGTCGGTCCAGGATGCCGCCTTCGCCACCGGTATTCCTCCAGATATCTACGCATTTCACCGCTACACCTGGAATTCCGCATCCCTCTCCCAAACTCAAGCCATCCAGTATCAGACGCAGTTCCCCGGTTAAGCCGAGGGATTTCACGTATGACTTAGTTGGCCACCTACGATCCCTTTACTCCCAGTAATTCCGAACAACGCTTGCCCCCCCCGTATTACCGCGGCTGCTGTCCCTGC
+
CCGGGGGGGGGGGGGFFDG@CFGGFGGGGGGGG,FFGFGEFGFGFGGGGG7CBDGGGFEFE7FGFFG@:FGGGDF,C@CFECFGGGGGEGGG+@CBGGFFCFC<FCCE9EF9?FECG@FGGGFEFEDFFGG8FFFGGEGGFDEGG8EFDDDDFDFFGGGGFFF68EGCDFDA9ECGGC6BCEEF:F9FDDEGG9FGG>B:*?EECF79B<?*8*7;8F6+CD7C<CGFFFFFFA)55C64/+;2:F49D?**2**6)-)813?6>?027?F?9190332:7):<0(,(,(3(5?<?0>###
@M06045:235:000000000-JCY5N:1:1101:11041:6158 2:N:0:TACAGC
GTGAAAGGACTACTAGGGTTTCTAATCCCGTTCGCTCCCCACGCCTTCGCGCCTCAGCGTCAGGGACGGCCCAGCAGGCCGCCTTCGCCACTGATGTTCTTCCCGATCTCTACGCATTCCACCGCTACACCGGGAATTCCACCTGCCTCTACTGTGCTCTAGCCTGACAGTCTAGAAGGCAGCCCTGCGGTTAAGCCGCAGGATTTCACCCCCTACTTATCAGGCCGCCTACGCGCCCTTTACGCCCAGTGATTCCGGACAACGCTCGCACCCTCCGTATTACCGCGGCTGCTGGCCCCTG
+
CCGFGFGGGGGGGGGGGGFGGGGGGGGGGDGGGGGGGGGGGGGGGGGGGGGGGGGGGGGGGEGCF7FFGGGGGGGEGFFGGGGGGGGGGCGFGAFAFFGCGGGGGGEGFFGAFFG7CCEGGGGCEEGGGGGGGGDEF@FGFGGGGGGGGG9DE9EAFGGGE;EFGGCFGGCC?E<DD9:EF*CFGG5EEEGGEGCE??EGGGEE@<FCFGF3DDFFFGF7;***9D<@D@EFBE5;DC)7?*:*>@GD40*87=F9?0:B(.8(2(4(;3>9::?BBF67:4:AF>>9>0(-)).:(-###
@M06045:235:000000000-JCY5N:1:1101:8497:6162 2:N:0:TACAGC
GTGAAAGGACTACAAGGGTATCTAATCCTGTTCGCTCCCTACGCTTTCGCTCCTCAGCGTCAGTTACTGCCCAGAGACCCGCCTTCGCCACCGGTGTTCCTCCTGATATCTGCGCATTCCACCGCTACACCAGGAATTCCAGTCTCCCCTACCACACTCTAGTCTGCCCGTACCCACTGCAAGTCCGGGGTTGAGCCCCGGATTTTCACAGCAGACGCGACAAACCGCCTACAAGCCCTTTACGCCCAATAATTCCGGACAACGCTCGCACCCTACGTATTACCGCGGCTGCTGGCACGGC
+
CCGGGGGGGGGGGGGGGGGGGGGGGGGGGGGGGGGGGGG<FGGGGGGGGGGGGGGGGGGGGGGFGGGGGGGGGGGGGGGGGGGGGGGGGGGGGGGGGGGGGGGGF<CFGGGGGGGGGFGGGGGGG=FGGGGDGGG8GGGFGGGGGGGGGGCGGGGGG=DDGCFGGGGGGGGGEGGCE,3EGFFGGGGGGGGGGGGCFGGEG5:CCCF,<C+/C48C)>8C<DDCF3))8>>??F?;7/05@FGGGEC7C5FFCFFAFBD>0221((-,.8B>F?:0(,4:3<A<:>BB>09().,((.###
@M06045:235:000000000-JCY5N:1:1101:5467:6170 2:N:0:TACAGC
GTGAAAACTCGGGTATCTAATCCCGTTTGCTCCCCACGCTATCGCGCCTCAGCGTCAGGTCAGGGCCAGGATGCCGCCTTCGCCGCTGGTGTTCCACCCGATCTCTACGCATTTCACCGCTCCACCGGGTATTCCACATCCCTCTCCCTGCCTCCAGCTATGCTGTGTAACCGGGCCGGCGCGGGTTAAGCCCGCGACTGTCACCGGTCACATACACGGCCGCCTGCGCTCGCTCTACGCCCAGTAAATCCGGACAACGCTTGCCCCCTCGGGATTACCGCGGCTGCTGGCCCAGAGTAGG
+
CCGGGGGGFFGDGG7FGGGGGGGGGGGGGGGGGGGGGGGGGGGGGCEGEF<EEFGGEGGGGGGGGGGGGGGGGGGGGGGGGGGGGGGC>FDGEGGFGGGGGGGGGCEGGG:FCFGGFFGGGGGGGFG@FGDFGGGCFGGGGGGGGGGGGGGGGGGDFFFDFFFGC@DFGFGFE8EEGCGGCEEEC8CCF;FFGGGGEEEGGGGEGGG:EGGGG7D*9C))9)79*9CB))706:)0*735>5379B>FDFFDC379F65:??(3>03>5))((((4<7<(-((44(-4220(-1466)###
@M06045:235:000000000-JCY5N:1:1101:25176:6172 2:N:0:TACAGC
GTGAAAGGACTACTAGGGTTTCTAATCCCGTTCGCTCCCCTGGCTTTCGCGTCTCAGCGTCAGTAGGCGTCCAGGACCTCGCTTTCGCCACGGGCGTTCCTTCCGATCTCAACGCATTTCACCGCTCCACCGGAAGTTCCAGGTCCCCCTACGCCCCTCCAGGACGGTCGTATCTCCGCCAGTTCCCCGGTTAAGCCGGGGGCTTTCAGCGACAGACGTGCCGTCCCGCCTACACGCGCTTTACGCCCAGTGATTCCGAATAACGTTCGCCCGGTTCGTCTTACCGCGGCTGCTTGCCGTT
+
CCGGGGGGGGGGGGGGGGFGGGGGGGGFGDGGGGDEGGGGGDFFGGGGGGGGGFFDFGGGGGGGGFGGGGGGGFG7FGGGEGGGGGGGGGFFGGGFFGGGGGGFGGEGFFGGGCCDGGGGGGGGGFEGGGGGDGEGDFFGGDFFGGGGGG?FEGG8EEEDFGG*>>EECEE>CF9FECAEDEFFFF?GGGGGGFCFFGGCGC*:CFGGE>CDGCG55>>5FGGGGGGBEEF(2/75@75@::>**<DGGFF=C89<=:D),,4<6:(4;3)41936031::<4<(8014929?>))1,###
@M06045:235:000000000-JCY5N:1:1101:26327:6187 2:N:0:TACAGC
GTGAAAGGACTACACGGGTATCTAATCCTGTTTGCTCCCCACGCTGTCGCGCTTCAGCGTCAGCCACTGCCCAGCGGGCCGCCTTCGCCACTGGTGTTCTTCCGGATCTCTACGCATTCCACCGCTACACCCGGAATTCCACCCGCCTCTACAGTTCTCCAGCCCACGAGTCGCCACGGCCGATCCGAGGTTGAGCCCCGGACTTTCACCACAGCCTGCATGCGCCCCCTACGCGCCCTTTACGCCCAGTTATTGCTGACAACGCTCTCACCCCCCGTCTTACCGCGGCTGCTCGCACCTT
+
CCDFFFDF8@CDGFFGGGGEGGDFCDF,C9FGCDEEGGGGAF+@F,FFGGEGCCFDF9@C@:,CEFGG8FCF<,CCBFGCCED>CG=:FCFFFCF<BBE?FGG@7@?FGGGDGF=+@C9F?CDGE7EGFGG7FC:7>:CFCFGDC7@CEC9DFFG,@D,<,?D*1,>E>5BF5*;*B*:EGDC*?CC>*882<++50;;5=88CEGEEFF+/1**10*.977*)1C)755><0<>F@))0)*:*95C*90**0**.*.*),)49>?8(9*982((,(-((-)).461;((48))(-21###
@M06045:235:000000000-JCY5N:1:1101:24252:6194 2:N:0:TACAGC
GTGAAAGGACTACTAGGGTATCTAATCCGGTTCGCTCCCCACGCTTTCGTGCCTCAGTGTCAGAAATAGCCCAGTAACCTGCCTACGCCATTGGTGTTCCTTCTTATATCTACGGATTTCACTCCTACACAAGAAATTCCAGTTACCTCTGCTACTCTCGAGTTAGTGAGTTCGAATAATAGTCTGTATGGTTGAGCCACCAGGTTTCACTATTCGCTTTACTAACCACCTACGCAACTCTTTACGCCCAGTCACTCCGGATAACGCTTGGGTCCTACGTATGACCGCGGCTGCTGGCACA
+
CCGDGGGGGGGGGGGGGGGGGGGFGGGGGGGGGGGGGGGGGGGGGGGGGGGDGGGGGGGGGGGGGFGGGGGGGGGGGGGGGGGGGGGGGGGGGFGGGGGGGGGGGGGGFGGFGGDCEFCFGGGGGGGGGGGCFFGFCGGGFGGGFGGGGEFGGEGGGEEEFEGGGGGGGGGGGGGGGEAFGGGGGGGGGGGGGEG8EDBGGGGGGGGGGGGCFGGGFGFGGGGGCGGF>EFFE>BBDGFAB:>FCAD8DDFFGFFFFFE3<DFFE0:@FF>(3373)/13?F1>A27>F(49BF0:7(###
@M06045:235:000000000-JCY5N:1:1101:13105:6196 2:N:0:TACAGC
GTGAAAGGACTACTGGGGTTTCTAATCCTGTTCGCTCCCCACGCTTTCGCTCCTCAGCGTCAGTTACTGCCCAGAGACCCGCCTTCGCCACCGGTGTTCCTCCTGATATCTGCGCATTCCACCGCTACACCAGGAATTCCAGTCTCCCCTGCAGTACTCAAGTCTGCCCGTATCGCCCGCACGCCCACAGTTGAGCTGTGAGTTTTCACGAACAACGCGACAAACCACCTACGAGCTCTTTACGCCCAGTAATTCCGGACAACGCTCGGACCCTACGTATTACCGCGGCTGCTTGCACGGT
+
CCGGFGGGGGGGGGGGGGGGGGGGGGGGGGGGGGGGGGGGGGGGGEGGGGFGGGGGGGGGGGGGG9FFGGGGGGGGGGGGGGGGGGDGGDGGGGEGGEGGFGFFGGFGGGGGGGGGGGGGGGGGGGGGCGG@FGGCGGGGGFFFADFGDGGGGGG;F:ADGGGFGGGDGGGGGGGDGG5CGGGGGGCC5>>FCG6CCCEG@?9FFGGFGGGGGGGG)9:<<CD<GGCF3)93<)<B7F?F=6F<CBGGGFFFC@F>?(57(4?B>:6(75>>FB(413?9:92<14(49(420)5()5###
@M06045:235:000000000-JCY5N:1:1101:4493:6230 2:N:0:TACAGC
GTGAAAGGACTACTCGGGTTTCTAATCCTGTTCGCTCCCCATGCTTTCGCTCCTCAGCGTCAGTTAATGCCCAGAGACCTGCCTTCGCCATCGGTGTTCCTCCTGATATCTGCGCATTTCACCGCTACACCAGGAATTCCAGTCTCCCCTACATCACTCTAGTCTGCCCGTACCCACCGCAGATCCGGAGTTGAGCCCCGGACTTTCACGGCAGACGCGACAAACCGCCTACGAGCTCTTTACGCCCAATAATTCCGGATAACGCTTGCGCCCTACGTATTACCGCTGCTGCTGCCACCAA
+
CCGGGFGGGGGGGGGGGGFGGGGGGGGGGGGGGGGGGGGGGFGGGFGGGGGGGGGGGGGGGGGGGGGGGGGGGGGGGGGGGGGGGGGGGGGGGGGGGGGGGGGGGGGGEFGGGGGGGGGGGGGGGGGGGGGGGGGGGGGGGFFFFGGFEGGGGGGFGGGGGCEFGGGFFGGEEEG?@CECEECFGGGG5:4@;C6EGGGGG*;CG?GFGG5<D4DGFGECGGGFFGDFEFF??@DD5FFF?FGGD3CC7547>BF2/()0,9>(13(:FEEF>116?7<A2ABF09(692:<??),,8###
@M06045:235:000000000-JCY5N:1:1101:21529:6258 2:N:0:TACAGC
GTGAAAGGACTACTAGGGTTTCTAATCCGGTTCGCTCCCCACGCTCTCGCACCTCAGCGTCAGCAAATGCCCAGTCGGCTGGTTTCCCCCTGGGTGTTCCTGCCGATCTCTACGCATTTCACCACTACACCGGCAATTCCACCGACCTCTGCATTGCTCCAGACGCGCCGTATGGGATGGCGCCTGGCCGTTAAGCGGCCAGATTTCACACCCCACGTGCACGTCCGCCTGCGTGCGCTTTACGCCCAGTCAATCCGGACAACGCTTGGCTCCTCTGTATTACCTCGGCTGCTGGCACGTC
+
CCGGGGGGGGGGGGGGGGGGGGGGGGGGGGGGGGGGGGGGGGGGGGGGGGGGGGGGGGGGGGGGGGGGGGGGGGGGGGGGGGGGGGGGGGGGGGGGGGGGGGGGGGGGGGGGGGGGGGGGGGGGGGGGGGGFFGGGGGGGGGGGGGGGGGGFGGGGGGGGGGGGDGGGGGEGGFGGGGGGFGGGGGGGGG*8CFGGGGGGGG8CFGGCGFGGGGGGFG@CFFGGGGGFFFFFFFEFFG>DFFGGGFDC4?F?GFFFFBEF>??9>F?6DFF??FFF><)54:>A)4<?B<;<:?0:(.###
@M06045:235:000000000-JCY5N:1:1101:4916:6280 2:N:0:TACAGC
GTGAAAGGACTACCGGGGTTTCTAATCCTGTTTGCTCCCCACGCTTTCGCACCTCAGCGTCAGTGTCGGCCCAGCATCCCGCCTTCGCCTCAGGTGTTCTTCCCAATATCTACGCATTTCACCGCTACACTGGGAATTCCAGATGCCCCTTCCGCACTCTAGCTTGGCAGTCCCGAAAGCAGTTCCTCGGTTGAGCCCAGGCCTTTCACGCCCGACTTGCCATGCCGCCTACGCGCCCTTTACGCCCAGTAATTCCGAACAACGCTTGCGCCCTACGTATTACCGCGGCTGCTGGCACTAC
+
8CGG,;E8FGGGGGGGGGGDGDGGGGGGGFGGFCGGG?DFGDGGGDF9FGEGGDFGGG7FCGGGFCF@@FFGCFG,<FE<C>CGCGGCB,?,BEFGFEF,BF?F,E8FDFFAFGGGGGGFGGFEEGCGFF,,3AFDGGGGGAF9,C8=?FDFD+@6CGGAFD,DEC6CECF,,@@ECEGGFGGGEG9CCGEGDGBF6C5@=F5EGGGGF*,:8CGD3CAF;CFDDFGDFF>3:3>E3DFFFFGC<B3*/<FFG=7<68))38:>F:0(7)8(3173::)6:).<:9(49>943:?:(.###
@M06045:235:000000000-JCY5N:1:1101:13965:6310 2:N:0:TACAGC
GTGAAAGGACTACACGGGTATCTAATCCTGTTTGCTCCCCACGCTTTCGCACCTCAGCGTCAGTACCGGTCCAGATAGCCGCCTTCGCCACTGGTGTTCTTCCCAATATCTACGAATTTCACCTCTACACTGGGAATTCCGCTATCCTCTCCCGGTCTCTAGCCCAACAGTATCAAATGCATTTCCCGAGTTAAGCTCGGGGCTTTCACATCTGACTTGAAAGGCCGCCTACGTGCGCTTTACGCCCAGTACTTCCGAACAACGCTAGCCCCCTTCGTCTTACCGCGGCTGCTGGCACTTC
+
CCGGGGGGGGGGGGGGGGGGGGGGGGGGGGGGGGGGGFGFGGDFEEGGGGGGG<FFGGGGGEEGGGGGGGGGGGGGFGGGGGGGGGGGGGGGGGGGGGGGGGGGGGGGGGGGGGGGGGGGGGGGGGGGGGGCEDFGGGFGGGGEGGGGGCFGGGGGGGFGDFGG8DFEEFGC;FGGFAFDFGGGGGGGCEF>CECFFFGGGGGGGGEFGGGGGGGCFGFGD7;FGGGADFE@FF538CEF>FGCDEGGG?@*:BF7B635>:(39?:9FFF?FFF?F<:BFAB7?>6(2461>:7B:3###
@M06045:235:000000000-JCY5N:1:1101:15061:6328 2:N:0:TACAGC
GTGAAAGGACTACCAGGGTTTCTAATCCCGTTTGCTCCCCTAGCTTTCGCGCATCAGCGTCAGTATCAGCCCAGTAGCCCGCCTTCGCCTCTGGTGTTCCTCCCGATATCTACGCATTTCACCGCTACACCGGGAATTCCAGCTACCTCTTCTGTACTCTAGCCTGCCAGTATCGGTCGACCCTCCGGGGTTGAGCCCCGGGCTTTCACAACCGACTTAACAAACCGCCTACGCGCCCTTTACGCCCAATAATTCCGAACAACGCTTGCCACCTACGTATTACCGCGGCTGCTGGCACCTT
+
CCGGGGGGGGGGGGGGGGEGGGGGGGGGGGGGGGGGGGGGGGGGGGGGGGGGGGGGGGGGGGGFGGGGGGGGGGGGGGGGGGGGGGGGGGGGGGGGGGGGGGGGGDCGGGFGGGGGGEFGGGGGGGGGGGGGGGDGGGGGGGGGGGGGGGGGGGGGGGGGFFFFFCCGGFFGDFGEGGGEEGEGGGGGGGGGGGGGFGEDCEGGDGFFGGGGGGDGFDFFGC7CF9DEEFFFFDEFFG37?*05CF<3C>?9DFFA?:@D(,,7611:FFF?BFFF:1?282:A6>07639<??46(5###
@M06045:235:000000000-JCY5N:1:1101:24290:6345 2:N:0:TACAGC
GTGAAAGGACTACTCGGGTTTCTAATCCGGATCGCTCCCCACGCTTTCGCGCCTCAGCGTCAGCAAAGCTCCAGGCAACCGCCTTCGCCACTGGTGTTCCTCCCGATATCTACGCATTCCACCACTACACCAGGAATTCCACTCTCCTCTTCCGGACTCTAGTCAGATGGTTTCCATCGGCGTCTCGAGGTTGAGCCTCGAGTTTTCACAACGGACCTACCTGACCGCCTACACGCTCTTTACGCCCAATAAATCCGGACAACGCTTGCCCCCTACGTATTACCGCGGCTGCTGGCCCGTC
+
CCGGGGGGGGGGGGGGGGGGGGGGGGGGGCEGGGGGGGGGGGGGGGGGGGGGGGGDGGGGGGGGGGGGG9EGGGGGGGDGGGGGGGGGGGGFGCFFGEFGGGGGGGEEGGFGGGGGGGGGGGGGGGGGGGGGCGGFGGGGGGEGGGGGGGGGGGGGGGGGCAFGGGFFGGGGDF,DFGGGGDCEGGGGE>ECB6CCG:ECEECEGGGGGG?<D8DD3CFGG478FGGBE@@??FFB>GF7F7D7<:CGGF64C@FFDB303<?;1:,4FFFFFB(,438A?4<4(4,-2972?:>((4###
@M06045:235:000000000-JCY5N:1:1101:14375:6350 2:N:0:TACAGC
GTGAAAGGACTACTAGGGTTTCTAATCCTGTTTGCTCCCCACGCTTTCGTGCATGAGCGTCAGTATTGGCCCAGGGGGCTGCCTTCGCCATCGGTATTCCTCCACATCTCTACGCATTTCACTGCTACACGTGGAATTCTACCCCCCTCTGCCATACTCTAGCCCGCCAGTCACAAATGCAGTTCCCAGGTTAAGCCCGGGGATTTCACATCTGTCTTAGCGAACCGCCTGCGCACGCTTTACGCCCAGTAATTCCGATTAACGCTTGCACCCTACGTATTACTGCGGCTGCTGGCACGGC
+
CCFFG9FFF@EEFGFFFDEFEGCFEDFFFGGGEGGGG@FGGE::,8CFFFDGGGFFGCFG7BCCFGE,EFDDFFGGDECGFGFGFF@EBFFGGGGGGGFDFGFFGFFFCC<FFG@CGCFGFGGDGF<EFGEAE7+CFGFGFGGCGEGGGG8DFG9FGG9AGGG8DC>EECDG9>ECCFFGG7;EF:EC,DE9,DBFFGEEGGEGGCFGGGGGC84CFCF7CGCGGGGEFAFFFDB@DD)>5FF<C7>DGFF?*@FFF(<:BABFFFFFFF*38?BF::)4(6<)62-99(7??036(5###
@M06045:235:000000000-JCY5N:1:1101:17922:6409 2:N:0:TACAGC
GTGAAAGGACTACTCGGGTATCTAATCCTGTTCGCTCCCCACGCTTTCGCGCCTTAGCGTCAGTAACGTCCCAGCAAGCTGCCTTCGCTATAGGTGTTCCTCCTGATATCTGCGCATTCCACCGCTACACCAGGAATTCCACTTGCCTCTTCCGTACTCTAGCCCGACAGTATCCACCGGCTTTCAACAGTTGAGCCGTTGACTTTTACAGCGGACTTATCGGGCCGCCTACGCGCGCTTTACGCCCAATGATTCCGGACAACGCTTGGTCCCTACGTATTACCGCGGCTGCTGGCACTAG
+
CCGGGGGGGGGGGGGGGGGGDGGGGGGGGGGGGGGGGGGGGGGGGGGGGGGGGGGDFGGFGDGGCAAFCFGGGFGGDGGGGGGGGGGGGGGDGGGFGGGGGFGGGGGGGGGGGGGGGGGGGGFCFGGGGGCFGGGGGEGFGGGGGGGGGFGGGGGGGFFGGAFFGGGGGGGGFGGGGGGGGGGGGFGGFGGGFFGGGGGCE5:?EGGGGGGGDGGGFGFFGDGGGGGFFFFFBE)777:@@?FGDB)*9>?67//<:>;5(2:9>(36BFFFFF28<:2544><:BF06>>6?>2418###
@M06045:235:000000000-JCY5N:1:1101:24124:6413 2:N:0:TACAGC
GTGAAAGGACTACTGGGGTATCTAATCCTGTTTGCTCCCCACGCTGTCGCGCCTCAGTGTCAGCAACTGCCCAGCAGACCGCCTTCGCCACCGGTGTTCTTCCGGATCTCTACGCATTCCACCGCTACACCCGGAATTCCATCTGCCCCTACAGTGCTCCAGCCAAGTAGTTGCCACGGCCGACCCGGGGTTGAGCCCCGGGCTTTCACCGCGACCTTGCTTGGCCACCTACGCGCCCTTTACGCCCAGTGATTCCGGACAACCCTCGCACCCTCCGTATTACCCCGGCTGCTGACCCGTA
+
CCGGGGGGGGGGGGGGGGGGGGGGGGGGGGGGGGGGGGGGGGGGGGGGGGGGG@FGGGGGGGDGGGGGGGGGGGGGGGGGEGGGGGGGGGGGGDFGGCGGCEGCECEFGGGGGGGGG@FGGGGGGGGGGGGGDEFFGEGGGGGGGGGGGGGGGGFFGFGGFFGGFGGGGCD@CFFGGG*>EGGEEGCEG5C*:CECEFGGDCECCCCFFF5DD3DCE7/<:C7/7F6@F5:?:D>EFD@?)*:<DFG9*9==C=FFF0D>1<B(41?>B@EFB2?((-(.2)-6((((((-(.)),(.###
@M06045:235:000000000-JCY5N:1:1101:14273:6466 2:N:0:TACAGC
GTGAAAGGACTACACGGGTATCTAATCCTGTTCGCTCCCCACGCTTTCGCTCCTCAGCGTCGATATCGGCCCAGAGACCCGCCTTCGCCACCGGTGTTCCTCCTGATATCTGCGCATTTCACCGCTACACCAGGAATTCCAGTCTCCCCTACCGAATCCCAGCCCGCCCGTATCAGCTGCAAGCCCACAGTTGAGCTGCGGGTTTTCACAGCCGACGCAACGAGCCGCCTACGAGCTCTTTACGCCCAATAAATCCGGCCAACGCTCGCGCCCTACGTCTGACCGCGGCTGCAGGCACCCG
+
@CGCFGGGGGGGGGGGGGFCFFDGD<FFCEFGFFGGGGGGGGGGGGGGGGGGGGGGGGEFCEGGGDGDGGDEEGGFGGFGFGGG@EFCFGCGGG:FFEGGCFFEGC,AFFGGGGGG@CFGGGGGGD@CD>F<FDF,3>FFGCG9DDGF>E?EDGED>@,:D6DBEEE5CGG>,DFGG?DFFF<F:82CCF;B?,46+0<EGGC?=EG7CFCFDCC<7D>DGG*>CDDEDDB?6BBE)64*99FD97C<F>)9D49?52).,,:06,49:))-4;7(:811()6?;>11946<(,10(4###
@M06045:235:000000000-JCY5N:1:1101:14242:6468 2:N:0:TACAGC
GTGAAAGGACTACTGGGGTTTCTAATCCTGTTTGCTCCCCACGCTTTCGCGCCTCAGCGTCAGTTACGGTCCAGAAAGTCGCCTTCGCCACTGGTGTTCCTCCACATCTCTACGCATTTCACCGCTACACGTGGAATTCCACTTTCCTCTCCCGCACTCCAGCGACCCAGTTTTCAGTGCGAACCGGGGTTGAGCCCCGGCCTTAAACACCAAACTTAAATCACCGCCTGCGCGCGCTTTACGCCCAATAATTCCGGACAACGCTTGCCCCCTACGTATTACCGCGGCTGCTGGCACGACA
+
CCGGGGGGGGGGGGGGGGFGGGGGGGGGGGGGGGGGGGGGGGGGGGGGGGGGGGGGGGGGGGGGGGGGGGGGGGGGFGGGGGGGGGGGGGGGGGGGGGGGGGGGGGCGGGGGGGGGGGGGGGGGGGEGGGGGGGFFFGGGGGGGGGGGGGGGGGGGGGGGGCGGCEGGFFGGGGGGGGCFGCGGGGGCEGG>CFCFGGDGGGGGGCGG?CEGGCGFFGFFFG7FGDGFE>>06DEE37>>=F5DC;<CGFF?GFFFFBEEF?4>:?0:FFF>91407)6:):A0(3(403802(8?7(###
@M06045:235:000000000-JCY5N:1:1101:10029:6473 2:N:0:TACAGC
GTGAAAGGACTACCAGGGTCTCTAATCCTGTTCGCTCCCCATGCTTTCGCTCCTCAGCGTCAGTTAATGCCCAGAGACCTGCCTGCGCCATCGGAGTTCCTCCTGATATCTGCGCATTTCACCGCTACACCAGGAATTCCAGTCTCCCCTACATCACTCTAGTCTGCCCGTACTCACAGCAGATCCGGAGTTGAGCCCCGGACTTTCACGGCTGACGCGACTAACCGCCTACGAGCTCTTTACGCCCAATACTTCCCGATAACGCTTCAGCCCTCCGTAGTCCCGAGTCTGCTCGCACCGG
+
A6+6CEFD,CCCEF,6@,E,CCFE9@<C966,;@7,,+CBCF,EEGFF>CB,@FC,@,+8B@,CFA,CAF,99:,C<8<,CFDG,B:+:66,,,,+8,:??<<AFDGC?F9AF+>B?+,,:E,4@++=CF@+A:A,,8844C494@48BDD8E,=>B,BFG,37,7E9,>B+6+@DG8EB,D,:8,DG6BEGG,,<,@@CGCEE6CFG9/48)/*087B<D));>;5::D)4:@)7)**96**1*<C3179):*0-)-0.(4,1((((**1.41(432((-))52(-(35))))-(,4###
@M06045:235:000000000-JCY5N:1:1101:11336:6489 2:N:0:TACAGC
GTGAAAGGACTACTAGGGTATCTAATCCTGTTTGCTCCCCACGCTTTCGCACCTCAGCGTCAGTACCGGGCCAGTGAGCCGCCTTCGCCACTGGTGTTCTTGCGAATATCTACGAATTTCACCTCTACACTCGCAGTTCCACTCACCTCTCCCGGACTCGAGACTCTCAGTATCGAAGGCAGTTCTGGAGTTGAGCTCCAGGATTTCACCACCGACTTAAGAGTCCGCCTACGTGCGCTTTACGCCCAGTGATTCCGAGCAACGCTAGCCCCCTTCGTATTACCGCGGCTGCTGGCACGAG
+
CCGGGGGG?FGGGGGGGGGGGGGGGGGGGGGGGGGGGFGGGGGGGGGGGGGGGGGGGGGGGGGGGGGGGDGGGGGGGGGGGGGGGGGGGGGGGGGGGGGGGGGGGGGGGGGFGGGGGGGGGGGGGGGGGGGGGGGGGGGGGGGGGGGGGGGGGGGGGGGGGDGGFG9DFGGGGGEEGGGGGGGFGGGGGGGGEFGGEFFGCFFCFGGGGGGGGGDGFGFCF7;:DGGFF>>@;AAF3DED>FGCD:DGG?FFCFFA::DB>1(9>F:9FFFF>B0<?BFB:ABB009;>>1042.:28###
@M06045:235:000000000-JCY5N:1:1101:12688:6519 2:N:0:TACAGC
GTGAAAGGACTACAAGGGTATCTAATCCTGTTCGCTCCCCACGCTTTCGCGTCTCAGCGTCAGTACCGTCCCAGAGAGCCGCCTTCGCCACGGGTGTTCTTCCTGATATCTGCGCATTTCACCGCTACACCAGGAATTCCACTCTCCTCTTCCGGACTCTAGCCAAATGGTTTCCATCGACAGCTGGAGGTTAAGCCTCCAGTTTTCACAACGGACCTACTTGGCCGCCTACACGCTCTTTACGCCCAATAAATCCGGACAACGCCACCCCCCTACGTATTACCGCGGCTGCTGGCACAGC
+
CCGGGGGGGGGGGGFFGGGGGCFGGGGGG<FGGGGGGGGGGG>FEGGGGGDGGGGGGGG@@FGGGGGGGGGGGFFGGGGGGGGGEGGGGCG:CCCGGGGGGGGGGAEGGGGGGDGBFEGGCFGGGEEGGGGGGEG8FGGGGGCC9@DFFEGGGGG6C?CFGBEFDDFGGFGGGGGGGGEDC:EFC?8DF5EFFG?FCCEGGGGCCGGGGCGDGGDD>F4797FCGGDA>>EFEFFE)95?BBGGGFGG3>F4C*9:5(0<1:B2((4(.77263(41.<)(-49(,-9(-76>7.21,###
@M06045:235:000000000-JCY5N:1:1101:25258:6522 2:N:0:TACAGC
GTGAAAGGACTACACGGGTATCTAATCCTGTTCGCTCCCCACGCTTTCGCGTCTCAGCGTCAGTACCGTACTAGAGAGCCGCCTTAGCCACGGGTGTTCTTCCTGATATCTGCGCATTTCACCGCTACACCAGGAATTCCACTCTCCTCTTCCGGACTCTAGCCACATGGTTTCCATCGGCGTCTCGAGGTTGAGCCTCGAGTTTTCACAACGGACCTACATGGCCGCCTACACGCTCTTTACGCCCAATAAATCCGGACAACGCTTGCCCCCTACGTATTACCGCGGCTGCTGGCCCCAC
+
CCGFGGGGGGGGGGGGGDGGGGGGGGGGGGGGGGGGGGGGGGGGCGGGGGGGGGGFGGGGGEEGFGGGGGGGGFGGGGGGDGGGGGGGGGGGDEF>@FGAGGGGGFF9FGEGGGDC@FFGGGGGGGGGGGGGGGGGGGGGGGGGGGGGGGGGGGGGGEG7FFG6BFC?FC@EGA@C;;C:CECGGGGGGGGGGC?FG,:85=>EGGGGGG+C3C3DDCAF<F@;DGGF>))4::)))15==7FDC>3CC>?B7/04)7)70:?06?B(7?6316801,42:))-4902194:?B:?(4###
@M06045:235:000000000-JCY5N:1:1101:18483:6526 2:N:0:TACAGC
GTGAAAGGACTACTAGGGTTTCTAATCCCGTTTGCTCCCCTGGCTTTCGCGCCTCAGCGTCAGTGTCAGCCTAGCAACCCGTCTTCACCTCAGGTATTCCTCTTGATATCTACGCATTTCACCGCTACACCAAGAATTCTGATTGCCCCTTCTGCACTCTAGCACAGCAGTATCAGTTGGCCGTTCCGAGTTAAGCTCGGAGATTTCACAACTGACTTACCACGCCGCCTACGCGCCCTTTACGCCCAGTAAATCCGAACAACGCTTGGTCCCTACGTATTACCGCGGCTGCTGGCACAGC
+
CCGGGGGGGGGGGGGGGGGGGGGGGGGGGGGGGGGGGGGGGGGGGGGGGGGGGGGGGGGGGGGGGGGGGGGGGGGGGGGGGGGGGGDGGGGGGGGGGGGGGGGGGGGGGGGGGGGGGEFGGGGGGGGGGGGGGGGGGGGGGGGGFGFGGGGGGGGGGGGGFGGGGGGGGGGGGGGGGGGGGGGGGGGGGGGGGGGGGGGGGEEGGGGGGGGGGGGGFGFGGGGGGGGFFEFF;FFFFGBFFCGGGFDGGFFFGFFBFBFF>FF90(4?FFFFBAAB:184?9A>B>>>FFFFF??B?7###
@M06045:235:000000000-JCY5N:1:1101:13851:6535 2:N:0:TACAGC
GTGAAAGGACTACAGGGGTTTCTAATCCCGTTTGCTCCCCTGGCTTTCGCGCCTCAGCGTCAGTGTCGGCCCAGCAACCCGCCTTCGCCTCAGGTGTTCTTCCCAATATCTACGCATTTCACCGCTACACTGGGAATTCCGGTTGCCCCTTCCGCACTCTAGCTCGGCAGTCTCAAAAGCAGTTCCTCGGTTGAGCCCAGGCCTTTCACTTCTTACTTGCCGTGCCGCCTACGCGCCCTTTACGCCCAGTAATTCCGAACAACGCTTGCCCCCCTCGTATTACCCCGGCTGCTGGCCCTCT
+
CCGGGGGGGFGGGGGGGGFGGGGGGGGGFGGGGGGGGGGGGGGGGGGGGGFGGGGGGGGGGGGAEGGEGGGGGGGGFGGGGGGGGGGGGEGGGGGGGGGGGGGGGGGGDGGCFGGGGEGGGGGGDGCFBFGDF8CEFFGG8EBEEGGGGGGGGGGGGGGGGGFACE6EEEFGGGFDCACFFFGEGGEGGGGGBECFGF5CCCGGGGG7CFEGG+++3@AGGDDCGGCDDEBD0BFF>DEFFFGDGD3<FFFFFFFA:?3>BBB(141(7?FF((((3((4:2<4(-209666??(((4###
@M06045:235:000000000-JCY5N:1:1101:13521:6556 2:N:0:TACAGC
GTGAAAGGACTACAGGGGTATCTAATCCTGTTCGCTCCCCACGCTTTCGCTCCTCAGCGTCAATATCGGCCCAGAGACCCGCCTTCGCCACCGGTGTTCCTCCTGATATCTGCGCATTTCACCGCTACACCAGGAATTCCAGTCTCCCCTACCGAATTCTAGCTTGCCCGTATCGGCTGCAGGCCCAGGGTTGAGCCCTAGGTTTTCACAGCCGACGCGACAAGCCGCCTACGAGCTCTTTACGCCCAATAATTCCGGACAACGCTTGCACCCTACGTATTACCGCGGCTTCTGGCACTCA
+
CCGGGGGGGGGGGGGGGGGGGGGGGGGGGGGGGGGGGGGGGGGGGGGGGGGGGCGGGGGGGGGGGFGGGGGGGGFGGGGGGGGGGGGGGDGGG7FEGEGGFGGGGGGGGGGGGGGGGGGGFGGGGGGGFGG7EGGGGGGGFGGGGGGGGGGGGGG6EFGGFEFGGFGGG6CCCGEGGCEGGGGGGGGGGGGGDFFFCG6F6EGGGGGGD>+CF)5D:DD)>C)CFFDFEB5::5>D)>BFFBGCDDGG<7)6?FFA?B3>66:(3:6:F?FBB?04:F2>BBF>0;;(11(4>9>:15###
@M06045:235:000000000-JCY5N:1:1101:25767:6570 2:N:0:TACAGC
GTGAAAGGACTACAAGGGTTTCTAATCCCGTTTGCTCCCCTGGCTTTCGCTCCTCAGTGTCAGTATTGGTCCAGGACGCCGCCTTCGCCACCGGTGTTCCTCCAGATATCTACGCATTTCACCGCTACACCTGGAATTCCGCGTCCCTCTCCCAAACTCAAGCCAACCAGTATCAGACGCAGTTCCCCGGTTAAGCCGAGGGATTTCACGTATGACTTAGTTGGCCACCTACGAGCCCTTTACGCCCAGTAATTCCGAACAACGCTTGCCCCCCCCGTATTACCGCGGCTGCTGGCACCTT
+
CCGGGGGGGGGGGGGGGGGGGGGGGGGGGGGGGGGGGGGGGGGGGGGGGGGGGGGGGDGGGGGGGGGGGGGGGGGGGGGGGGGGGGGGGGGGGGGGGGGGGGGGGGGGGGGGGGGGGGGGGGGGGGGGGGGGGGFGGGGGGGGGGGEGGGGGGGGGGGGGGDFCEGGGDCGGGGGGGGGGGDGCGGGGEGGDGGGGGGCGGG5CFFGGGGGFCFGGF7A>CGFFGGGFFFFE@53>E5@FF4*/CEGGG6?FGFF:@:@EFF?09:(4>FFF>>FF039?BF><296B2((,4)5838###
@M06045:235:000000000-JCY5N:1:1101:23297:6586 2:N:0:TACAGC
GTGAAAGGACTACCGGGGTATCTAATCCTGTTTGCTCCCCACGCTTTCGTGCATGAGCGTCAGTGCTGGCCCAGGAGGCTGCCTTCGCCATCGGTGTTCCTCCACATCTCTACGCATTTCACTGCTACACGTGGAATTCCACCTCCCTCTGCCACACTCCAGCACGCCAGTCACAAGCGCAATTCCCAAGTTAAGCTCGGGGCTTTCACACCTGTCTTAACGCGCCGCCTGCGCACGCTTTACGCCCAGTACTTCCGATTAACGCTCGCACCCTACGTATTACCGCGGCTGCTGGCACCCG
+
CCGGGGGGGGGGGGGGGGGGGGGGGGGGGGGGGGGGGGGGGGGGGGGGGGGGGGGFGGGGGGGGGGGGGGGGGGGFGGGFGGGGGGGGGGEFCGEECEFGGGGGGGFGGGFGGGGGGGGGGGGGGGGGGGGGGGGGGGFGGGGGGGGGGGGGGGGGGGGGGGGGGGEG+@:DFGGC?FGGGGGGGGGA?FGGGGGG;FGGEGGGGEGGCFFGGG+0B=AGFCGDGGDDEFFFFB5@)>7>@FGCGFGG49@*:@FFF<:B89A:92:BFED44?:61())(.6A<BFB;0(2)34:3<###
@M06045:235:000000000-JCY5N:1:1101:18241:6589 2:N:0:TACAGC
GTGAAAGGACTACAGGGGTATCTAATCCTGTTCGCTCCCCATGCTTTCGCTCCTCAGCGTCAGTTAATGCCCAGAGACCTGCCTTCGCCATCGGTGTTCCTCCTGATATCTGCGCATTTCACCGCTACACCAGGAATTCCAGTCTCCCCTACATCACTCTAGTCTGCTCGTACCCACCGCAGATCCGGAGTTGAGCCCCGGACTTTCACGGCAGACGCGACAAACCGCCTACGAGCTCTTTACGCCCAATAATTCCGGATAACGCTTGCGCCCTACGTATTACCGCCGCTGCTGGCACATG
+
CCGGGGGGGGGGGGGGGGGGGGGGGGGGGGGGGGGGGGGGGGGGGGGGGGGGGGGGGGGGGGGFGGGGGGGGGGGGGGGGGGGGGGGEGGGGGGGGGGGGGGGGGFGGGGGGGGGGGGGGGGGGGCGGGGGGGGFGGGGGGGGGGGGGGGGGGGGGGGGGGGGGGGGEGGGGGGGGGGGGGGCCGGGGDG8DFD:DFFGGGEGGGGGFFFCGGGGGBDD<DGGGGF3:>>DFFFEE@CFF?FCDD:>DFFFFGBFFF>B>?<716:?6>3B?B6:::??F:<A>(((-((-70:FF05###
@M06045:235:000000000-JCY5N:1:1101:14664:6620 2:N:0:TACAGC
GTGAAAGGACTACTCGGGTATCTAATCCTGTTTGCTCCCCACGCTTTCGAGCCTCAGCGTCAGTTACAGTCCAGAGAATCGCCTTCGCCACTGGTGTTCTTCCTAATCTCTACGCATTTCACCGCTACACTAGGAATTCCATTCTCCTCTCCTGCACTCTAGACTTCCAGTTTGAAATGCAGCACCCAAGTTGAGCCCGGGTATTTCACATCTCACTTAAAAGTCCGCCTACGCTCCCTTTACGCCCAGTAAATCCGGACAACGCTCGCCACCTACGTATTACCGCGGCTGCTGGCACCTC
+
CCGGGGGGGGGGGGGGGGGGGGGGGGGGGGGGGGGGGGGGGGGGGGGGGGGGGGGGGGGGGGGGGGGGGGGGGGGGGGGGFGGGGGGGG7FGGGGGGGGGGGGGGGGGGGGGGGGGGGGGGGGGGGGGGGGGGGGGGGGGGGGGGGGFGGGGGGGGGGGGGGGGGGGGGGGGGGCFGGGGGGGGGGGGCDEFFG6FFGGGDGDGGGGGGGCGDGGGFGFGGGCFGGGEFFFFFFFEEGFFFFFDGFGDGFFFFFFEE;FF>FFB96BF>D>?:BBFFF7A?FFF?FF0999<>7311<###
@M06045:235:000000000-JCY5N:1:1101:15920:6621 2:N:0:TACAGC
GTGAAAGGACTACAAGGGTTTCTAATCCCGTTTGCTCCCCTAGCTTTCGCTCCTCAGCGTCAATGTCGGTCCAGGATGCCGCCTTCGCCACCGGTATTCCTCCAGATATCTACGCATTTCACCGCTACACCTGGAATTCTGCATCCCTCTCCCGAATTCAAGCCATCCAGTATCGGACGCAGTTCCCAGGTTGAGCCTGGGGATTTCACGTCCGACTTAGTTGGCCGCCTACGAGCCCTTTACGCCCAGTAATTCCGAACAACGCTTGCCCCCCCCGTATTACCGCGGCTGCTGGCACTCA
+
CCGGGGGGGGGGGGGGGGGGGGGGGGGGGGGGGGGGGGGGGGGGGGGGGGGGGGGGGGGGGGGGGGGGEGGGGGGGGGGGGGGGGGGGGGGGGDGGGGGGGGGGEGGGGGGGGGGGGGGGGGGGGGEGGGGGFFFGGFGGGGGGGGGGGGGGFGEGGGGGGDGGGGGGGGGGGG=C8EGGGGGGGGGGGGGG6??FGGGGGGGGGGGDFGFGGGDGFG=CFCFFGGGFFFB;<:DDEG?5@8D<DFCCFFFFG?F261>B602(31?:FFFFF>>>9?6??2<<33((7012?0:::<###
@M06045:235:000000000-JCY5N:1:1101:6805:6631 2:N:0:TACAGC
GTGAAAGGACTACACGGGTTTCTAATCCTGTTTGCTCCCCACGCTTTCGTGCCTCAGTGTCAGTTACAGTCCAGAAAGCCGCCTTCGCTACTGGTGTTCCTCCTAATATCTACGCATTTCACCGCTACACTAGGAATTCCACTTTCCTCTCCTGCACTCAAGTTTCCCAGTTTCAAGAGCTTACTACGGTTAAGCCGTAGCCTTTCACTCCTGACTTAAGAAACCACCTACGCACCCTTTACGCCCAGTAAATCCGGATAACGCTAGCCCCCTACGTATTACCGCGGCTGCTGGCACCACA
+
CCGGGGGGGGGGGGGGGGGGGGGGGGGGGGGGGGGGGGGGGGGGGGGGGGGGGGGGGGGGGGGGGGGGGGGGGGGGGGGGGGDEEGGGGGGGGGGGGGGGGGGGGCGEGDFGEFGGGGGGGGGGGGCEGGEE@FGGGGGGGGGGGGGGGFGGG8DGGGG?FGGFGGGGGGGGGFFGC9FGCFFGGGGGGFGGGGGGGGE6EC9FGDGGGGGGC7DGFGFFGGGGCFGFFFFF264?BFFFFFGGDFGCFFFFGFFF5;85<;(3;;9EFA>>>B:01)-:)666>>1(-(4>?:<:B1###
@M06045:235:000000000-JCY5N:1:1101:21975:6682 2:N:0:TACAGC
GTGAAAGGACTACTGGGGTTTCTAATCCTGTTCGCTCCCCATGCTTTCGCTCCTCAGCGTCAGTTAATGCCCAGAGACCTGCCTTCGCCATCGGTGTTCCTCCTGATATCTGCGCATTTCACCGCTACACCAGGAATTCCAGTCTCCCCTACATCACTCTAGTCTGCCCGTACCCACCGCAGATCCGGAGTTGAGCCCCGGACTTTCACGGCAGACGCGACAAACCGCCTACGAGCTCTTTACGCCCAATAATTCCGGATAACGCTTGCGCCCTACGTATTACCGCGGCTGCTGGCACCGA
+
CCGGGGGGGGGGGGGGGGFGGGGGGGGGGGGGGEGEGGGGGGGGGGGGGGGGGGGGGGGFGGGGGGGGGGGGDEGGGGGGGGGGFGGGGGGFGEGGGGGGFGGGGGGGGGGGGGGGGGGGGGGGGGGGFGFGGGGCFGGGGGGGGGFFGDDGFFGGGGGGGGGGGGCFFCGEGGGGGGEEEDEC@FFGGGCFFGGGCFEGG:>EGGGGGGDC4CFGFGDGG5CCGFDFE7):?>5>)7@FBFGDGFGDD>:7FBFAF>D3:4?4>B61@>>:BFFB<<2:?).9,231124:7???(<###
@M06045:235:000000000-JCY5N:1:1101:20226:6709 2:N:0:TACAGC
GTGAAAGGACTACTAGGGTTTCTAATCCTGTTTGCTCCCCACGCTTTCGCGTCTCAGCGTCAGTACCGTCCCAGCGAGCTGCCTTCGCCATTGGTGTTCCTCCTGATATCTACGCATTTCACCGCTACACCAGGAATTCCACTCGCCTCTTCCGGACTCAAGCTTGACAGTTTCCACCGGCTTTCCAGGGTTGAGCCCTGGACTTTTACAGCGGACTTACCAAGCCGCCTACACGCTCTTTACGCCCAATGATTCCGGACAACCCTTGCCCCCTACGTATTACCGCGCCTGCTGGCACACA
+
CCGGGGGGGGGGGGGGGGGGGGGGGGGGGGGGGGGGGGGGGGGGGGGGGGGGGDGGGGGGGGGGGGGGGGGGGGGGGGGGFGGGGGGGGGGGGGGGGGFGGGGGGGGGGGGGGGGGGGGGGGGGGGGGFGGGGGGGGGGGGGGGGGGGDGGGGGGGGGGGGFGGGFGGFGGGGGGGGGGGGGGGGGGGGGGG>,DFGGGGFDFGGGGGGGGGGGGDBGFGGGGGGGGFFBEF(=>E3C>BFFGCDDGG5>6BDBFFF;B<>BF(447?FFFB29((,,)62<29(-,((((.(4(4(4###
@M06045:235:000000000-JCY5N:1:1101:27716:6713 2:N:0:TACAGC
GTGAAAGGACTACCGGGGTTTCTAATCCTGTTTGCTACCCACGCTTTCGCGCATCAGCGTCAGAACCGGTCCAGGTAGCCGCCTTCGCCACTGGTGTTCCTCCCAGTATCTACGCATTTCACCGCTACACTGGGAATTCCGCTACCCCCTCCCGGCCTCAAGCCAGACAGTTTCAAAGGCAGTTCCCCAGTTGAGCCGAGGGATTTCACCTTTGACTTGTCAAGCCGCCTACGCGCCCTTTACGCCCAATAATTCCGAATAACGCTCGCCCCCTCCGTATTACCGCGGCTGCTGGCACAAC
+
CC,FCFFGGGGGG@EFGG@FGGGGGGGGGGGGGGGGFGGGGGGGGGGGGDGGDGEDFGGGGGGF<F@@F=CFGGG<EFG<FFGGGGGGGGF=FGGGGGGGCFGF<FFGAECFGGGEGGGGGGCFGGGGGGCBDEFBFGDGF>==@GGFEE8EGGGGGGGGGGGGF8DFFGG,;DGGGCDFFGGGCF,,,=CF?CFFGE5CCGGGFGF7C*<;DFGGFGA1*+2*29C@ED5::EE:3CEFFFGGGFGG3)97>?6>FB55:<<?9(-,5>341((-42(,4<4>(36706(())(((.###
@M06045:235:000000000-JCY5N:1:1101:22018:6714 2:N:0:TACAGC
GTGAAAGGACTACTGGGGTATCTAATCCTGTTCGCTCCCCACGCTTTCGCGTCTCAGCGTCAGTACCGTCCCAGAGAGCCGCCTTCGCCACGGGTGTTCTTCCCGATATCTGCGCATTTCACCGCTACACCGGGAATTCCACTCTCCTCTTCCGGACTCTAGCCACACGGTTTCCACCGACAGCTCGAGGTTGAGCCTCGAGTTTTCACAGCGGACCTGTGTGGCCGCCTACACGCCCTTTACGCCCAATAAATCCGGACCACCGTTGCCCCCTACGGATTACCCGGGCTTCTGGCACCCC
+
CCCFF<FGGGGGGGGGGGGGGGGGGGGGGGGGGGGGGEGGFGEGGGGGGGGGGGGGGGGGGGGGFGFE6BBCFGFGGGGFEGCG7FFGGEDFFGGGCGFGEAFEGGCECEAAF:CFG>EGGGGGGGFGGFGGGEF=FGG9@FCDEFGGGGGGGDG5EEE9EGCFGG6CCG8EGGGGGEEGGCEC,>B5CBC**5BCC86**3AEFGG?<+<;19)).9FF**21*9D>EEF?:F)))15?F4C<<BDD3>)9:==?5;E)-32((,-(099?(((4(((-,.8A(((((-(()62::,###
@M06045:235:000000000-JCY5N:1:1101:18815:6722 2:N:0:TACAGC
GTGAAAGGACTACTCGGGTTTCTAATCCTGTTTGCTCCCCACGCTTTCGCGCCTCAGCGTCAGTTGTGGTCCAGTTGGCCGCCTTCGCCACCGGTGTTCTTCCCAATATCTACGAATTTCACCTCTACACTGGGAATTCCACCAACCTCTCCCACACTCCAGTCCCGCCGTATCGGATGCAGTTCCCAGGTTGAGCCCAGGCCTTTCACATCCGACGATCAGGACCGCCTACGCGCCCTTTACGCCCAGTAATTCCGAACAACGCTAGCCCCCTTCGTATTACCGCGGCTGCTGGCACCGC
+
CCGGGGGGGGGGGGGGGGGGGGGGGGGGGGGGGGGGGGGGGGGGGGGGGGGGGGGGGGGGGGGGGGGGGGGGGGGGGGGGGGGGGGGGGGGGGGGGGGGGGGGGGGGGGGGGGGGFGGGGGGGGGGGGGGGGGGDGGGGGGGGGGGGGGGGGGGGGGGGGGGGGGGGGGGGDFGGGGGGGGGGGGGGGGGGGGGGGFFGGGGGGGFGF?7<CFGGGFGDGGGGGGGGFFEFFFF>>>CB?FFGGGFGGGFFFGFF<4:;D9BB>F??,6F:6BFFFF?FFFFAFF>B>;>(4>?0:(3###
@M06045:235:000000000-JCY5N:1:1101:22951:6751 2:N:0:TACAGC
GTGAAAGGACTACAGGGGTTTCTAATCCCGTTTGCTCCCCTGGCTTTCGCGCCTCAGCGTCAGTGTCAGCCCAGCAACCCGTCTTCACCTCAGGTGTTCCTCTTGATATCTACGCATTTCACCGCTACACCAAGAATTCCGATTGCCCCTTCTGCACTCTAGCACAGCAGTATCACTTGGCCGTTCTGAGTTAAGCTCAGAGATTTCACAAGTGACTTACCACGCCGCCTACGCGCCCTTTACGCCCAGTAAATCCGAACAACGCTTGGTCCCTACGTATTACCGCGGCTGCTGGCACTCA
+
CCGGGGGGGGGGGFGGGGEGGGGGGGGGGGGGGGGGGGGGGGGGGGGGGGGGG@FGGGGCGGGGGGGGGGGGGGGGGGGGGGGFGGGGGFGGGEGGGGGG9FFGGGGGGGGGGGGGGGGGGFGGGCCFGDGGGGGGGGGGGGGGGGGGGFGGGGGGGGGGGGGGGCFGGGGGFGCFGDFG8@CGGGGG,>FGFGFF;C?FGFGGGGGFGGGGGCCFFGFGF>FDGGGFFEFFFAEFFG=AFFGDDFDD4AFCC6B?D0DF>1:99<?2>?F>BF2(:23<5)4)-440906:B:?FF?###
@M06045:235:000000000-JCY5N:1:1101:11680:6755 2:N:0:TACAGC
GTGAAAGGACTACTAGGGTTTCTAATCCTGTTCGCCCCCCACACTTTCGCTCCTCAGCGTCAGGACATGCCCAGAGAACCGCCTTCGCCACCGGTGTTCCTCCTGATATCTGCGCATTTCACCGCCACCCCAGGAATTCCGTTCTCCCCTGCATACCTCCAGTCTGCCCGTATCGAAAGCAAGCCCCGAGTTAAGCCCGAGGTTTTCACTCCCGACGCGACAAACCGCCCACCAGCCCTTTCCGCCCAATAATTCCGGACAACCCTCGCCCCCTACCTATTACCGCCGCTGCTGGCCCGGC
+
<@CCFEEFFFEG?<FAGGGGGGGGGFGG<<FGFCC,,8@F:BFFCFGGEGDCC,C,CFC@@:FGGGE,CFGGE,,CFGGG@EG:CF=BF4BFEGFEEGDFDGG8B<FFFG<<FCF++?FGDFG+8+@C,+@CCFDBDFGFC>>,>=EEEC=C:FED,,4@C@34E9,EFC8@ED*D:C5?EGF;=EE5*=BEEGDFGGGGGG8AFG7CF+90C58C>3>GG5<75C/77))((755FG@F?*2*9>75*70?7486935>(81(4(4-05790(-(().445<A4>(31(,(442?(3###
@M06045:235:000000000-JCY5N:1:1101:21960:6793 2:N:0:TACAGC
GTGAAAGGACTACAGGGGTTTCTAATCCTGTTCGCTCCCCACGCTTTCGCGTCTCAGCGTCAGTACCGTACTAGAGAGCCGCCTTAGCCACGGGTGTTCTTCCTGATATCTGCGCATTTCACCGCTACACCAGGAATTCCACTCTCCTCTTCCGGACTCTAGCCATGCGGTTTCCATCGGCGTCTCGAGGTTGAGCCTCGAGTTTTCACAACGGACCTGCATGGCCGCCTACACGCTCTTTACGCCCAATAAATCCGGACAACGCTTGCCCCCTACGTATTACCGCGGCTGCTGGCACCAA
+
CCGGGGGGGGGGGGGGGGGGGGGGGGGGGGGGGGGGGGGGGGGGGGGGGGGGGGGGGGGGGGGGGGGGFGGGFGGGGGGGGGGGGGGGGGGGGGGGGGGGGGGGGGGGGGGGGGGGGGGGGGGGGGGGGGGGGGGGGGGGGGGGGGGGGGGGGGDGGGGGGGGGGGGGDECEEGGGFFGGG>EGDGG68EGFCE6CFGGEGGGGGGGGGG9CDCDGFGFGGGGFFGGB:::??FFF:D5FF*:9DEDGGF:BFFBBE;FE(:?>9(347<66>>?12<)63:9<41;BBF02:).,38###
@M06045:235:000000000-JCY5N:1:1101:4956:6807 2:N:0:TACAGC
GTGAAAGGACTACCCGGGTATCTAATCCTGTTCGCTCCCCACTCTCTCGCGTCTCAGCGTCAGTACCGTACTAGAGAGCCGCCTTAGCCACGTGTGTTCTTCCTGATATCTGCGCATTTCACCGCTACACCAGGAATCCCACTCTCCTCTTCCGGACTCTAGCGCTCCGGTTTCCATCGGCCTCTCGAGGTTGAGCCTCGAGTTTTCACAACGGACCTTCACCGCCGCCTACACGCTCTTTACGCCCAATAAACCCGGACAACGCGTTCCCCCTACGTATCACCGCGTCTGCGGGCGCTTG
+
CC,C6,C@6@,CF,CC+@F7FFGF@EC,C,E,E,@@FFFFCF,C@,CF7F@FF,C,CFE7,B,C@C<@9,CCDFGFC@,C=F76,5,C8,EF,CFGF@D@55?CF9FAFC?AG7:=4+:EFFG+@+BFF@@7,?=?,,,3>EDGDGFF83@DG8C+BEFGGA,3+++5@+>3@,ED,>4:811=<EE,B*4>:,,4<,B5A=EE,<@F97+:))*)=**7DC*:CG)7<5).8F3>39>6*9C*9)9*957***),),531(31,--(.7?(4(4((.)6())3(1(((,-<((-1,7###
@M06045:235:000000000-JCY5N:1:1101:6391:6823 2:N:0:TACAGC
GTGAAAGGACTACTCGGGTTTCTAATCCTGTTTGCTCCCCACGCTTTCGCACCTCAGCGTCAGTAATGGACCAGTGAGCCGCCTTCGCCACTGGTGTTCCTCCGAATATCTACGAATTTCACCTCTACACTCGGAATTCCACTCACCTCTTCCATACTCTAGACACCCAGTATCAAAGGCAGTTCCGGGGTTGAGCCCCGGGATTTCACCCCTGACTTAAATGTCCGCCTACGTGCGCTTTACGCCCAGTAATTCCGAACAACGCTAGCCCCCTTCGTATTACAGCGGCTCCTGGCACCAC
+
CCGGGGGGGGGGGGGGGGGGGGGGGFGGGGGGGGGGGGGGGGGGGGGGGGGGGDGGGGGGGGGGGGGGGGGGGGGGGGGGGGGGGGGGGGGGGGGGGGGGGGGGGGGGGFGGGGGGGGGGGGGGGGGGGGCGGGGGGGGGGGGGGGGCFGGGGGGGGGGGGG9FGGGGGGGGGGFGGGGGGGGFFGGGEGGGGGGGEDEGGGGDDGGGGDGGGFFGBFFC>FFGGGGF)=DDDF5=BDEF>AF:D>3C4</9DFFBF07>>:.-32?(9FFF1>13:??BF<:)5:66;>(4>F8?BB###
@M06045:235:000000000-JCY5N:1:1101:17993:6825 2:N:0:TACAGC
GTGAAAGGACTACACGGGTATCTAATCCTGTTTGCTCCCCACGCTTTCGCTCCTCAGCGTCAGTATCGGCCCAGAGACCCGCCTTCGCCACCGGTGTTCCTCCTGATATCTGCGCATTTCACCGCTACACCAGGAATTCCAGTCTCCCCTACCGAACTCTAGTCTGCCCGTATCGAATGCAGGCCCGGAGTTGAGTCCCGGGTTTTCACATTCGACGCGACAAACCGCCTACGAGCTCTTTACGCCCAATAATTCCGGACAACGCTTGCACCCTACGTATTACCGCGGCCGCTGGCACGGC
+
CCGGGGGGGGGGGGGGGGFGGGGGFGGGGGGGGGGGGGGGGGGGGGGGGGGGGGGGGGGGGGGGGEGGGGGGGGGGGGGGGGGGGGGGGGGGGGGGGGGGFGGGGGGGGGGGGGGGGGGGGGGGGEGGGGGCGGGGGGGGGGGGGGGGGGFGGGECEGGGGGGGGGFFG8CGGGCFFFFGGGGGGGGDDCECFCCGGGGGGGCGEGGFGFGGG=+95739DDGFG3<:5:>:<@7>5CF6@4>DDDGGG7<FG?BAF>35(22>>2?()9?B?B033:2).)46((--9((2(,36(4###
@M06045:235:000000000-JCY5N:1:1101:15911:6841 2:N:0:TACAGC
GTGAAAGGACTACTCGGGTATCTAATCCCGTTTGCTCCCCTGGCTTTCGCTCCTCAGCGTCAGTGTTGGTCCAGGATGCCGCCTTCGCCACCGGTGTTCCTCCAGATATCTACGCATTTCACCGCTACACCTGGAATTCCGCATCCCTCTCCCAATCTCAAGCCATCCAGTATCAAGCGCAGTTCCCCGGTTAAGCCGAGGGATTTCACGTTTGACTTAGTTGGCCGCCTACAAGCCCTTTACGCCCAGTAATTCCGAACAACGCTTGCCCCCCCCGTATTACCGCGGCTGCTGGCACGGT
+
CCGGGGGGGGEFFFGGGGGGGGGGGGGGGGGGGGGGGGGGGGGGGGGGGGGGGGGFGGGGGGGGGFDEGEGGFFGCGGGGGDEGGGGEGGGGGGGGGGGGGGGGGGGGGGGGGGGDEGGGGGGGGGGGGGGGGGGGGGGGGGGGCD?FGGGGGG?EGGGGGGGFFD8BFCGGGGGCDFGGGGCFGGDFGGGE5ECFFGDGGGDFCFFEGG88*97CFFF=@@:C4CDFBAB881;FFGA<4/:CCB<DGFBBDFFFFBE3071(72?(7???>B;>>:>?B2<A(6,79>16:3(3(4###
@M06045:235:000000000-JCY5N:1:1101:22167:6867 2:N:0:TACAGC
GTGAAAGGACTACTAGGGTATCTAATCCTGTTCGCTCCCCACGCTTTCGCGTCTCAGCGTCAGTACCGTACTAGAGAGCCGCCTTAGCCACGGGTGTTCTTCCTGATATCTGCGCATTTCACCGCTACACCAGGAATTCCACTCGCCTCTTCCGGACTCTAGCCCGACAGTTTCCACCGGCATTCCAGGGTTGAGCCCTGGACTTTCACCGCGGACTTACCGAGCCGCCTACACGCTCGTTACGCCCAATGAGTCCGGACAACGCTAGCCCCCTACGTATTACCGCGTCTCCTGCCACCAG
+
8-;C,CFGGGGGGGGGGGGGGGFGGGGGGGGGGGGGGGGGGGDGGGGGGEGFCFFGGGGEGGGGGGCFG7@CEF,CAFGGEGGGG,EFFGC=FFG@FFGCGGGGGFG9FGGGFCFGGGGGGGFGGGGGGGF+FGGGGFGFFGCFDGCGGGGGG++6BCE7DFG,D86>@@FB3EEFC6C>;CG7D@;;F5F>:68CFF,;EF6CE+<7C**7:))529=7<CG)19DBE3>?(8.>)9)853D>CDDC*466*1@)),0590.,44,(97;?>(1::23:749>:>9-1:().8(.38###
@M06045:235:000000000-JCY5N:1:1101:9577:6884 2:N:0:TACAGC
GTGAAAGGACTACTAGGGTATCTAATCCGGATCGCTCCCCACGCTTTCGCGCCTCAGCGTCAGCAAAGCTCCAGGCAACCGCCTTCGCCACTGGTGTTCCTCCCGATATCTACGCATTCCACCACTACACCGGGAATTCCATTGCCCCCTAGCTTGCTCCAGCCGCGCCGTATCGCCGGACCCCGCCCAGTTGAGCCGAGCGATTTCACCGGCGACGCGCGCGGCCGCCTACGCGCCCTTTACGCCCAATAAATCCGGGCAACGCTCGCACCCTACGTATTACCGCGGCCTCTGGCACAAA
+
CCGGGGGGGGGGGGGGGGGGGGGGGGGGGGGGGGGGGGGGGGGGGGGGGGGGGCGGGGGGGGGGGGGGGCGGGGGGGGGGGGGGGGGGGGGGGGG8FGGGGGGGGGGGGGDGGGGGGGGGGGGGGGGGGGGGGGGGGGGGGGGGGGGGGGCFDGGFGFGGGFGGGG5CGEGGG>5CEEEGGGGGGGGGDFGF9C6FGGEGGGGGGGGGGGGGDDDGFD5DCGG7>DCDFEDF::)>BG)7:4CGGFGGG4??79F?34@EFBB6><?>@))3<4(46(5A?DBF69910(-(5,))44###
@M06045:235:000000000-JCY5N:1:1101:12563:6886 2:N:0:TACAGC
GTGAAAGGACTACTAGGGTTTCTAATCCTGTTTGCTCCCCACGCTTTCGTGCATGAGCGTCAGTGCAGGCCCAGGGGATTGCCTTCGCCATCGGTGTTCCTCCGCATATCTACGCATTTCACTGCTACACGCGGAATTCCATCCCCCTCTGCCGCACTCCAGCGATGCAGTCACAAATGCAGTTCCCAGGTTAAGCCCGGGGATTTCACACCTGTCTTACATCACCGCCTGCGCACGCTTTACGCCCAGTAATTCCGATTAACGCTTGCACCCTACGTATTACCGCGGCTGCTGGCACGAA
+
CCGGGGGGGGGGGGGGGGGGGGGGGGGGGGGGGGGGGGGGGGGGGGGGGGGGGGGGGGGGGGGGGGGGGGGGGGGGGGGGGGGGGGGGGGGGGGGGGGGGGGGGGGGGFGGGGGGCGEGGGGGGGGGGFGGGGGGGGGGGGGGGGGGGGGGGGGGEGGGGGGGGCEEGGGGGGGGGGGGGGCAFGGGGGGFFGGGGGGCEGGDGFFFGGGGGGF7<FFFGGGG>DFDFFFFFFFBD>DEEFFGGDDGGGFF*:8F56?:>?296>BB?FFF7?F?BF?FF0<222;0202>BF>::(5###
@M06045:235:000000000-JCY5N:1:1101:7252:6890 2:N:0:TACAGC
GTGAAAGGACTACCAGGGTTTCTAATCCCGTTTGCTCCCCTATCTTTCGCTCCTCAGCGTCAATGTCGGTCCAGGATGCCGCCTTCGCCACCGGTATTCCTCCAGATATCTACGCATTTCACCGCTACACCTGGAATTCTGCATCCCTCTCCCGAATTCAAGCCATCCAGTATCGGATGCAGTTCCCAGGTTGAGCCTGGGGATTTCACATCCGACTTAGTTGGCCGCCTACGAGCCCTTTACGCCCAGTAATTCCGAACAACGCTTGCCCCCCCCGTATTACCGCGGCCGCGCGTACCCC
+
CCGGGGDFGGDFGFGFEEFEFFGGEGGFEFFEGECDFFGGCF,CEGGGGGEDGDEC<FEGGCFGFGFGCCCFFGGDGGGGGDCGGFG>?FGGG>F=FFFBFGF@EF<EFCECFD7+FCGDFEGCE@EGEGFFCCFCEFDGFGGF,DD=EGGGGGDEEFADGCD3@DDDFEFGEGCE>CEGFGFFGF99EFFFCF>D6DG5C8CEFGGFGC:?C<*78CFDGG7*98?BBFFF<38=A55AAFGDC5)*/9=*094.<05B><3(-1:,<???F0004((.(.:<(4,41(,9(((,(-###
@M06045:235:000000000-JCY5N:1:1101:7578:6916 2:N:0:TACAGC
GTGAAAGGACTACACGGGTATCTAATCCTGTTTGCTCCCCACGCTTTCGCTCCTCAGCGTCAGTACCGGCCCAGAGTGCCGCCTTCGCTACGGGTGTTCCTCCCGATCTCTGCGCATTTCACCGCTACACCGGGAATTCCACACTCCCCTACCGGACTCGAGTCACGACAGTATCGAATGGCCCCTCCACGTTGAGCGTGGAGATTTCACATCCGACTTATCGAACCGCCTACGAGCTCTTTACGCCCAATAAATCCGGACAACGCTCGCCCCCTACGTAATACCGCGGCTTCTGGCCTAA
+
CCGGGGGGGGGGGGGGGGGGGGGGGGGGGGGGGGGGGGGGGGGGGGGGGGGGGFGGGGGGGGGGGGGGGGGGGGCGGGGGGGGGGGGGG@FGGGGGGGGGGGGGGGGGGGFFGGGGGGGGGGGGGGGGGGGGGGGGGGGGGGGGFGCGGGGGCGEEGGGGGGGGGGGGGEGFGCFEGGGGGDGGGF8>BGEGF85CFEGGGGGGGCF7<CFGGGDGFGFGGD3FFDGDFFFFFD)757?4=F7*CBGDG@@674*.6>3@>1?619(8)7)4;9>066,2(44<4(--4;9((.)403###
@M06045:235:000000000-JCY5N:1:1101:4811:6929 2:N:0:TACAGC
GTGAAAGGACTACAAGGGTTTCTAATCCTGTTTGCTCCCCACGCTTTCGTGCATGAGCGTCAGTGTCAGCCCAGAGACCTGCCTTCGCCACTGGTGTTCCTCCCGCTATCTACGCATATCACCACTACACCGGCAATTCCACTCTCCTCTACCCTCCTCAAGTCTGCCAATATCCAAGGACCTCTCCCAGTGGAGCCGTGAGCTTTCACCCTGAACTTATCAGACCGCCTGCACGCCCTTTACTCACAGTAAATCCGGACAACGCTCGCCACCTACGTATTCCCGCGGCTGCATGCACGTA
+
CCGGDFCC<E,C6C,<FC6EC@,C66E<9FEEC<CDC8@BFGGGF,F<CA@,<FFECC@7@CCCCCFGCF@@EG@CAF78,@,:EFFDBEC8=<,,,4CFFEF7=+@FC,,CE7@CGGFFGFEF+?=F@8,C++6@4A5EFAEFGBDB8;DADG,+6@@,,@=DFFF>8,3,@;FAF,+753,:,DC866D,:9,,:@4:D*DA4CCFFC,39;CFFC8+=C+;FG5BE:?BFA3>32.46CC+;+*07/8++;A@B()5(4:(-(((075(,4::0:)-4)-)(,29914(...,.5###
@M06045:235:000000000-JCY5N:1:1101:21786:6932 2:N:0:TACAGC
GTGAAAGGACTACACGGGTTTCTAATCCCGTTTGCTCCCCTAGCTTTCGCGCCTCAGCGTCAAGAACAGGCCAGGTAGTCGCCTTCGCCACTGGTGTTCCTCCCGATATCTACGCATTTCACCACTACACCGGGAATTCCACTACCCTCTCCTGCCTTCCAGTCGATCAGTATCGCGTGACCCTCCCCAGTTGAGCCGGGGGCTTTCACACGCGACTTGAACGACCGCCTGCGCGCTCTTTACGCCCAGTAAATCCGGACAACGCTTGCCACCTACGTATTACCGCGGCTGCTGGCACACC
+
CCGGGGGGGGGGGGGGGGGGGGGGGGGGGGGGGGGGGGGGGGGGGGGGGGGGGGGGGGGGGGGGGGGGGGGGGGGGGGGGGGGGGGGGGGGGGGGGGGGGGGGGGGGGGGGGGGGGGGGGGGGGGGGGGGGGGGGGGGGGGGGGGGGGGGGGGGGGGGGGGGGGGGGGGGGGGGGGGGEGGGGGGGGGGGGGGGGFGGGGGGGGGGGGGGGGGGCDEGFGGGGGGGGFFFFFFFEB)9>BFFFCCBGGGFFFGFFFFFE53<:(9?<BFFFFFFFF<(,6?BFF?6;7>FBFFF?:(.###
@M06045:235:000000000-JCY5N:1:1101:26279:6940 2:N:0:TACAGC
GTGAAAGGACTACTGGGGTATCTAATCCTGTTCGCTCCCCACGCTTTCGCTCCTCAGCGTCAGTATCGGCCCAGAGACCCGCCTTCGCCACCGGTGTTCCTCCTGATATCTGCGCATTTCACCGCTACACCAGGAATTCCAGTCTCCCCTACCGAACTCTAGCCCGCCCGTATCGGCTGCAAGCCCACAGTTGAGCCATGGGATTTCACAGCCGACGCAACAAGCCGCCTACGAGCTCTTTACGCCCAATAACTCCGGACAACGCCCGCGCCCTACGTCTTACCGCCGCTGCTGGCACTAG
+
CCGGGGGGGGGGGGGGGGGGGGGGGGGGGGGGGGGGGGGGGGGGGGGGGGGGGGGGGGGGGGEGGGGGGGGGGGGGGGGGGGGGGGGGGGGGGGGGGGGGGGGGGFGCFGGGGGGGGGGGGGGGGGGGGGGGGGGGGGGGGGGGGGGGGGGGGGGGGGGGGGGGGGGDEGGGGF>GGGGGGDFGGGGGGGGGGGGGGGGGGGGGGGGGGGGGGDGGBC5DDF<CGGGFFFFF::>E3F4?FFGGGFGGG@??*9BDE6>3(4:09((-7)89>>?BB?<(44<0-,(29(39:3:?(5###
@M06045:235:000000000-JCY5N:1:1101:9449:6952 2:N:0:TACAGC
GTGAAAGGACTACCCGGGTATCTAATCCTGTTTGCTCCCCACGCTTTCGCACCTCAGCGTCAGTACCGGGCCAGTGAGCCGCCTTCGCCACTGGTGTTCTTGCGAATATCTACGAATTTCACCTCTACACTCGCAGTTCCACTCACCTCTCCCGGACTCGAGATCGCCAGTATCAAAGGCAGTTCTGGAGTTGAGCTCCAGGATTTCACCCCTGACTTAACAATCCGCCTACGTTCGCTTTACGCCAAGTGATTCCGAGCAACGCTAGCCCCCTTCGTATTACCCCGGCTCCTGGCACTCT
+
@CFGGFDGAFFDGEEFBEB@FEF,CEEF@9;EFGFGG<FGDE:CFGEFCC:@6EFCG8FGCF,CFCFGG>FFEGEFC,C==C::BFFGD7:FFFFFFGFGFDFC7>B@<FF<FFGGGFGGGGGGDFGGD?FECC7CFGGF9EBF,@FFGGGGFG+>>CGC8+>:>DE>C5E9,E:;DCF>C>CAGG?,2>>22,68;D6A<,:<9E7C9:C)2***2187:70*;C<.=)2,())):C;A567C57)1/=?FG4*.9(7)387;>B?>:@?:29?<B3(,4).4(-((7>(232(((5###
@M06045:235:000000000-JCY5N:1:1101:14585:6966 2:N:0:TACAGC
GTGAAAGGACTACTAGGGTTTCTAATCCTGTTCGCTCCCCACGCTTTCGCTTCTCAGCGTCAGTAGTGGCCCAGAGACCTGCCTTCGCCATCGGTGTTCCTCCTGATATCTGCGCATTTCACCGCTACACCAGGAATTCCAGTCTCCCCTACCACACTCTAGTCTGCCCGTACCCACTGCAAGTCCGGGGTTGAGCCCCGGATTTTCCCAGCAGACGCGACAAACCGCCTACAAGCTCTTTACGCCCAATAATTCCGGCCAACGCCCGCACCCTACGTATTACCGCGGCTTCTGGCACACC
+
CCGGGGGGGGGGGGGGGGCEFFFGFGGGGGGGGGGGGGGGGGEGGGGDGFGGGGGGGGGGGGGGGGGGGGFGEGGGGGGGGGGGGGGGGGCGGGEGGGGGGGGGGGGAFFCGGGGGGDGGGGGCEFFGGGGGGGG@FGFGGGGGFGGGGGGGGGGGGGGGCAEFGGGGGGGGECE?E8EGAFFFGFGGDCCBCDGFFGGG=*:CF7,,4;<FFGGGFD>CG5<4>CCEBEF<(?6@FC*9**77DEC5<)//:*/::;)8>FF0902(7)<9BFFF-()).)4<6999BB((.-).28###
@M06045:235:000000000-JCY5N:1:1101:14427:6997 2:N:0:TACAGC
GTGAAAGGACTACACGGGTATCTAATCCTGTTTGCTCCCCACGCTTTCGTGCCTCAGCGTCAGTATCGGGCCAGTGAGCCGCCTTCGCCACTGGTGTTCTTGCGAATATCTACGAATTTCACCTCTACACTCGCAGTTCCACTCACCTCTCCCGAACTCAAGATCTTCAGTATCAAAGGCAGTTCTGGAGTTGAGCTCCAGGATTTCACCCCTGACTTAAAGACCCGCCTACGCACCCTTTACGCCCAGTGATTCCGAGCAACGCTAGCCCCCTTCGTATTACCGCGGCTGCTGGCACCTT
+
CCGGFDGGFGGGGGGGGGGGGGGGGGGGGGGGGGGGGGGGGGGGGGGGGGGGGFGGGFGGGGGGGGGGGGGGGGFGGGGGEGEGDGGGGEGGGGGGGEGGGFGGGGGGGGGGGGCEGFFGGGGGGGAGFG9AFGGGGFGGCFFDDGGGGFGGGGGGGGGGGG9EFGGFF>DFAFFGEGG8E>@<=ACFBFGFFGGG9@FFFGG:C<:EGFGGGFDGFGFG7C7CDFC>>AEFFF>BD<FFFAFDD><CCF*77=B:?:5D>:F>FF0;FFFB;6(,-34734<>:>290--,4>(034###
@M06045:235:000000000-JCY5N:1:1101:3789:6997 2:N:0:TACAGC
GTGAAAGGACTACTCGGGTTTCTAATCCTGTTCGCTCCCCCGGCCTTCGCGCCTCAGCGTCAGGCCTGGTCCAGGTGGCCGCCTTCGCCGCGGGTGTTCCTCCCGATCTCTACGCATTTCACCCCTACACCGGGAATTCCACCACCCTCTGCCAGCCTCCAGCCCCGCGCTTTCGCCCGCCTCCGCCCGGTTGTGCCGGGGGCTTTCACAACCGACCTGCGGGGCCCCCTGCGCGCGCTTTACGCCCAGTAAAACCCGCCAACGCTCGTCTCCTCCGTCTTACCGCGGCTGCTCGCACCCG
+
8A:<FFAFFE@<E9EFGGCFDAEE<CE9FEFGA@C@F7DFGC>CF@FC@CECF,C,CAFFG,B8F7FD7FFFG<EFGGGGGGCC,B,BE:FGCG76@FE,,8BF=++@D9F<FFG+@FDE<FF,CF+@EC7<:B**3,@B=EF,>EGCFG?C,42DE6F5,2?E>5*88*1:CEEG*B=*/*3*:8CE**2:C*/3+/2**1::*<<0<*+//))).))9)7))/1))0)080>DEED5).12*9)9*1/*9*//()())3((,,-4(73)4>47<08??::<?6>6((,((5)((,4###
@M06045:235:000000000-JCY5N:1:1101:7558:7000 2:N:0:TACAGC
GTGAAAGGACTACAAGGGTATCTAATCCCGTTTGCTCCCCTGGCTTTCGCGCCTCAGCGTCAATGCCGGTCCAGGATGCCGCCTTCGCCACCGGTGTTCCTCCAGATATCTACGCATTTCACCGCTACACCTGGAATTCCGCATCCCTCTCCCGGATTCAAGCCTGCCAGTATCGGACGCAGTTCCCGGGTTGAGCCCGGGGATTTCACGTTCGACTTAACAGGCCGCCTACGCGCCCTTTACGCCCAGTAATTCCGAACAACGCTTGCCCCCTCTGTATTACCGCGGCTGCTGGCACACG
+
CCGGGCGGGGGFGF9FGGFGGGGGEGGGGGFGDGGGGGGEGGGGGFGGGC@F@FFGFGGGGGEGGGGGDFFGFGFF<@FGGGGGGGGGGGG<CGGDGGGGDFGFGDFFGGGFGGG@G@FGGGFGGGGGGGGFGGFGGFGGGGC=>DFGGGGGGGDEGGFGFFGFGGGGGDGGAFCCEECEEEGGGG9:EDGG>:CFFCEGGGDGF?CFGFGGFDFDFDFGGFFFFDDFFFF<<@>E>G)<7BFGGE3DC687:@?BF6)8;FB99?((>FFFFF::?<<<B246(-(4614(,).31.###
@M06045:235:000000000-JCY5N:1:1101:19271:7019 2:N:0:TACAGC
GTGAAAGGACTACTAGGGTTTCTAATCCTGTTTGCTCCCCACGCTTTCGAGCCTCAGTGTCAGTTACAGTCCAGAAAGGCGCCTTCGCCACTGGTATTCTTCCTAATCTCTACGCATTTCACCGCTACACTAGGAATTCTCCTTTCCTCTCCTGCACTCTAGATATCCAGTTTGGAATGCAGCACCCAGGTTAAGCCCGGGTATTTCACATCCCACTTAAATATCCACCTACGCTCCCTTTACGCCCAGTAAATCCGGACAACGCTTGCCACCTACGTATTACCGCGGCTGCTGGCCCGAT
+
CCGGGFGGGGGGGGGGGGGGGGGGGGGGGGGGGGGGGGGGGGGGGGGGGGGGGGGGGGGGGGGGGGGGGGGGGGGGGGGGGGGGGGGGGGGGGGGFGGGGGGGGGGGGGGGGGGGDGGGGGGGGGGGGGGGGGGDCGGGGGGGGGFGGGGGGGGGGGGGGGGGGGGGGGGGGGGGGGGGGGG?FFFGFGGGGGGGGGGGGEEGGGGGGGGGGGGGGFGFGCFGGGGGFFFFFFFFF>FFFAAFD:BDDFF6CDFA@DFFF;0866<D;FFFE<7?F0(4<?<<920,4104,)40:(4###
@M06045:235:000000000-JCY5N:1:1101:4027:7027 2:N:0:TACAGC
GTGAAAGGACTACTAGGGTTTCTAATCCCGTTTGCTCCCCACGCTTTCGTGCCTTAGTGTCAAGAATGAGCCAGTCGACTGCCTACGCCATCGGTGTTCCTTCTAATATCTACGGATTTCACTCCTACACTAGACATTCCATCTACCTCTCTCATCTTCTAGCTTAGCAGTTTTGCTAATGTGTGTATGGTTGAGCCACACGCTTTCACTACCAACTTACTATGCCACCTACGCAACTCTTTACGCCCAGTAATTCCGGATCACGCTTGGATCCTCCGTATGACCGAGGCTGCTGGCCTAC
+
CCCC<DGFGFGGGFC<FF<@FGGGGGGGGGFGG7,EFCFGGGE7:FGG@FFEGEFF<F9FEFGGCFGGFGG,C<F,8@:@CC8FGG7CC7BFCC?7?FFGGGGGGGGCFGGGGGGEGCFCFGCC<B<9EFF@,E,95=AEEDGGGG>FGGGDF9D=EFCF=E,,6@EC;BECFGG9=E,EF==FGFGF38CFE,,=DDBF++@CEGFCG77CD+=CFGFFCF9;C*;AC598)@@DAGFFFFGD<4/)*))42+49@BB33(5177DFF:6@;@34;1123;<<BB((41:<05)30(###
@M06045:235:000000000-JCY5N:1:1101:19742:7032 2:N:0:TACAGC
GTGAAAGGACTACCCGGGTTTCTAATCCTGTTTGCTATCCACGCTTTCGCGCCTCAGCGTCAGTTGCAGACCAGAGAGCCGCCTTCGCCACTGGTGTTCCTCCACATATCTACGCATTTCACCGCTACACGTGGAATTCCACTCTCCTCTTCTGCACTCAAGCCAATCAGTTTCCAATGACCTTCCACGGTTAAGCCGTGGGATTTCACATCAGACTTAATCGGCCGCCTGCGCGCCCTTTACGCCCAATAATTCCGGACAACGCTTGCCACCTACGTATTACCGCGGCTGCTGGCCCGTC
+
CCGGGGGGGGGGGGGGGGFGGGGGGGGGGGGGGGGGGGGGGGGGGGGGGGGGGGGGGGGGDGGGGGGGGGGGGGGGGGGGGGGGGGGGGGGGGGGGGGGGGGGGGGGGGGGGGGGGGGGGGGGGGGGGGGGGGGF9EFFGGGGFEGGGGGGGGFFGGGGGGGGGGFFGGGGGGGGGFGFFGFGGGGGGG5EEGGDGGGGCEGGGGGGCFDGGGGGGFFFDGGGGGGGFFFFF>B3>BGFFFFGDD3CDCF:BG6@A@6><9?F1(,:?FF4?F:2?6,447)6<?>6>B>((4,3,(-###
@M06045:235:000000000-JCY5N:1:1101:27269:7054 2:N:0:TACAGC
GTGAAAGGACTACCAGGGTTTCTAATCCTGTTCGCTCCCCACGCTTTCGCTCCTCAGCGTCAGTTGTTGCCCAGAGACCCGCCTTCGCCACCGGTGTTCCTCCTGATATCTGCGCATTTCACCGCTACACCAGGAATTCCAGTCTCCCCTGCAACACTCTAGTTTGCTCGTATCGACTGCAGACCCGAGGTTGAGCCTCGGGATTTCACAGCCGACGCAACAAACCGCCTACGAGCTCTTTACGCCCAATAATTCCGGACAACGCTTGCACCCTACGTATTACCGCGGCTGCTGGCACACA
+
CCFCFEGGGGGGG@<FGGGFGGGGGGGGGGGGGGGGGGGGGCGGGGGGGGGGGGGGGGGGGGGGGGADFGGGGGGGGGGGGDGGFGGGGGGGGGGGGGGGGGGGGGGGGGGGGGGGGGGGGGGGGGGGGGGGGGGGFG9=FGFGGGGFGGFGGFFCGGGGGGD7DFG9EGGGDF+DC+@DGFGGGDE5>8CFGCFCF8DEGCCGDG@@F:EFCGGGFGBDGGG5DGGFB7>BF3>B5DFFFFG<GFGGFFF*:64599>>9:29>B01F?F::?<<B07AF4:),7;((,33))40(4###
@M06045:235:000000000-JCY5N:1:1101:9425:7062 2:N:0:TACAGC
GTGAAAGGACTACAAGGGTATCTAATCCTGTTTGCTCCCCACGCTTTCGCGCCTCAGTGTCAGTTACAGACCAGGAAGCCGCCTTCGCCACTGGTGTTCCTCCATATCTCTACGCATTTCACCGCTACACATGGAATTCCACTTCCCTCTTCTGCACTCAAGTCGACCAGTTTCCAATGACCCTCCACGGTTAAGCCGTGGGCTTTCACATCAGACTTAATCAACCACCTGCGCGCTCTTTACGCCCAATAATTCCGGATAACGCTCGCCACCTACGTATTACCGCGGCTGCTGGCCCCCA
+
CCGGGGGGGGGGGGGGGGGGGGGGGGGFGGGGGGGGGGGGGGGGGGGGGGDGGDGGGGGGGGGGGGGFGGGGGGGGFGGGDGGGGGGGGEGFFGGGGGGGFGGDFGFGGGGGGGGGGGGGGGGGGGCECFECFGGGGGGGCGGEEGDFGGGGGFGGGGG8FCGGGGGGGGFC9BFFDGGGDFC3DG,@C>DEEFEGGGC:CEGGGFGFGGDF7D>9@>FGDG+?CFDFDF;:2:>B3/8AFCGDCADDFA);CFF<:>EDFF?6;3:7BF>?,(.517)6454<00296911>04?(4###
@M06045:235:000000000-JCY5N:1:1101:10284:7072 2:N:0:TACAGC
GTGAAAGGACTACTCGGGTTTCTAATCCTGTTTGCTCCCCACGCTTTCGTGCCTGAGCGTCAGTGTTGGCCCAGGGGGCTGCCTTCGCCATCGGTGTTCCTCCACATCTCTACGCATTTCACTGCTACACGTGGAATTCCACCCCCCTCTGCCACACTCCAGCCCGCCAGTTTCCAATGCCATTCCCAAGTTGAGCTCGGGGCTTTCACATCGGACACAACGAACCGCCTGCGCACGCTTTACGCCCAGTAATTCCGATTAACGCTCGCACCCTACGTATTACCGCGGCTGCTGGCACACA
+
CCGGGGGGGGGGGGGGGGFGEGGGGGGGGGGGGGGGGGGGGGGGGGGGGGCCFGGGGGGGGDGGGGGGGGGGGCFEGGGGGCGGFFGGGGGGFGGGGGGGGGGDFCFGFGGGGGGGGGCGGGGGGGGGGGGGGGGGCFGGGGGGDEEGGGGGGGGGGF?FFFGDCEGGGGCFGGGGGGGGGGFDGEGGGGGGGGGGCFE55CEGGGGFGGFFDDC))*)/9<D*995A55)43@EE3D5>FF>DG>77*7@*:@=)718:2<<6>:<;7.;>?:((3()-4:AB,(4421((.4(3(.###
@M06045:235:000000000-JCY5N:1:1101:6517:7082 2:N:0:TACAGC
GTGAAAGGACTACAGGGGTTTCTAATCCTGTTTGCTCCCCACGCTTTCGCGTCTCAGCGTCAGTAACGTCCCAGCGAGCTGCCTTCGCCTCTGGGGTTCCTCCGGATCTCTACGCATTCCACCACTACACCCGGAATTCCGCATCCCCCTCCTGCCCTCCAGTCCGCCCGTTTCGCACGACGCCCCCCGGTTGAGCCGGGGGCTTTCACGCACGACGCGACGGACCACCTGGGAGCGCTTTACGCCCAATAAATCCGGACAACGCTTGCCCCCTTCGTATTGCCGCGTCTGGTGGAACAGG
+
C@FG,CFFGCF<<@,C;@BC;FCF@EE6,CED,C,@E@@F8@FFGG8,8CB@F@EFGGEFCF@FAAAFEDFGGGGGG7=C<FFFFG,?F,?@FE,>F@EFFGCFGECF<?D<<DCFGGGGCG<<DFFGGG@GFCEG@FFDFE=C+>DF6C++3@,3>,@EGGGGF3>:8*@8B6CC5*4**4:ECCEC>EC5*?CG?EDE*://:6C+?>=7<555)10)11/*1/CF5;)((.)8>308)*0*10/950)9:*9()())(.(-416?3<)4-(((-3(1()))--((42(()(-(,(###
@M06045:235:000000000-JCY5N:1:1101:7968:7108 2:N:0:TACAGC
GTGAAAGGACTACACGGGTTTCTAATCCTGTTTGCTCCCCACGCTTTCGCGTCTCAGCGTCAGTTGCGTTCCAGAGAGCCGCCTTCGCCACGGGTGTTCTTCCTGATATCTGCGCATTCCACCGCTACACCAGGAATTCCACTCTCCTCTCCCGCACTCTAGCCACCCAGTTTCCCACGACCGCTTGCGGTTGAGCCGCAAGATTTCACGCAGGACTTAAGTGGCCGCCTACACGCTCTTTACGCCCAATGATTCCGGCCAACGCTCGGTCCCTACGTATTACCTCGGCGTCTGCCTCGAT
+
CCFGCFGGGGGFGGGGGGGGGGGAAGGGGGGGGGGGGGGGGGGECGGGGGDFGGGGGCGGGGGGFGGGGEGGEFDFFE7EEGDEEGGGGDGEGGFGGGFFFGGFFAFEF<?FFEGGC?DEGGGGD>7CFFGGGGGGGAFGGGGGGGGCF,8@EGGDGGGGFA;8:BCEGG?F;B:FGGGGEGGEGGB:CE:EEF<9EEGDCD*+4<CFG:*//8/7?C7F*:C*95<>BB>:7:5@FGFFB4:/95D3546F***)9()79(4(4((,.7>9?83<04))(.4)).3((-(--8)5).###
@M06045:235:000000000-JCY5N:1:1101:10954:7115 2:N:0:TACAGC
GTGAAAGGACTACCAGGGTTTCTAATCCTGTTCGCTCCCCACGCTTTCGCGTCTCAGCGTCAGTACCGTCCCAGAGAGCCGCCTTCGCCACGGGTGTTCTTCCCGATATCTGCGCATTTCACCGCTACACCGGGAATTCCACTCTCCTCTTCCGGACTCTAGCCATACGGTTTCAACCGACGTCTCGAGGTTGAGCCTCGAGTTTTCACAGCTGACCTGCATGGCCGCCTACACGCTCTTTACGCCCAATAAATCCGGACAACGCTTGCCCCCTACGTATTACCGCGGCTGCTGGCACTGT
+
CCGGGGGGGGGGGGGGGGGGGGGGGGGGGGGGGGGGGGGGGGGGGGGGGGGGG:FFGGGGGGGGGGGGGGGGFGFGGGGGGGGGGGGGGGGGGGGGGGGGGGGGGDGGGGGGGGGGGGGGGGGGGGEGGGGGFGGDGGGGGGCFGGGGGGGGGGG5EGGGGGGGGCGGGGGGGGGGGGG>EEGGGGGGEDGGGGFFF@F8EGGGGGGGGG7FG6CFFCFCFCFC*>DE@DEFFF535<F4BFFCGFDD35:4C?F?FFFF91((1(:1F?@<>F:FFB)6?))4(0(40,(4:57?0?###
@M06045:235:000000000-JCY5N:1:1101:26083:7123 2:N:0:TACAGC
GTGAAAGGACTACAAGGGTATCTAATCCTGTTTGCTCCCCACGCTTTCGCGTCTCAGCGTCAGTACCGTCCCAGCGAGCTGCCTTCGCCATCGGTGTTCCTCCTGATATCTGCGCATTTCACCGCTACACCAGGAATTCCACTCGCCTCTTCCGGACTCTAGTTCGACAGTATCCACCGGCTTTCAAGGGTTGAGCCCTTGACTTTCACAGCGGACTTACCGAACCGCCTACACGCTCTTTACGCCCAATGATTCCGGACAACGCTTGCTCCCTACGTATTACCGCGGCTGCTGGCACGCG
+
CCGGGGGGGGGGGGGGGGGGGGGGGGGGGGGGGGGGGGGGGGGGGCFGGGGGGGGGGGGGGGGGGGGGGGGGGGGGGGGGGGGGGGGGGGDGGGGGGGCFFGGGGGGGGGGGGEFGGGGGGGGGGGGGGGG7FGGGGGGGFGGGGGGGGGGGGEGGGGGGGGGGFEGDEGGGGGGGGGGEGGDFGGFGGGGFEFGGGFGG6CGGGGGFFGGGGGGGDGFGGDD5CDGFFEEF?FFF>D5779FGC>5**8F?GFFFF>DFFB?BBB3:F=B?F?FF045A:2591606>F9?F??0(5###
@M06045:235:000000000-JCY5N:1:1101:6891:7127 2:N:0:TACAGC
GTGAAAGGACTACCAGGGTTTCTAATCCTGTTTGCTACCCACGCTTTCGCTCCTCAGCGTCAGTACCGGCCCAGAGCAGCGCCTTCGCCACTGGTGTTCCACCCGATATCTAAGCATTTCACCGCTACACCGGATATTCCCTGCTCCCCTACCGGACTCCAGCCACAGCAGTAGCAGGTGGCGTCTCCAGGTTAAGCCTGGAGGTTTCACACCTGACTTGCTGAGCCGCCTACGAGCCCTTTACGCCCAATAAATCCGGACACCGCTCGCCCCCTACGTCTTACCGCGGCTGCTGGCCACT
+
CCGGGGGGGGGGGGGGGGFGGGGGGGGGGGGFGGGGGGGGGGGGGFGGGGGGGDFGGGGGGGGGGGGGGGGGGGGGGCFGDGGDFFFGGGGGGGGGGECGCFGCFF@FCDFGFGGEGFGGFGGGGDDGGGGGG7=CF@9FFFFFFGGGDGGGFECGGDGGEFGGEFEBFFCF9,5>FFFGDGGGE:DFGGFGGFGFGC6@CCCEGGFC7@9C/CFFFFF7C+++;CGBBDE03:38>D)..9CF5;7DGFF7D?0)07)>>0(-(42(7:>B>96,3<1,,,4<0,-,131,828?<8###
@M06045:235:000000000-JCY5N:1:1101:14862:7140 2:N:0:TACAGC
GTGAAAGGACTACTAGGGTTTCTAATCCCGTTTGCTCCCCTGGCCTTCGTGCCTCAGTGTCAGTAACTGTCCAGTGACCTGCCTACGCCTTTGGTATTCCTCTCGATATCTACGCATTTCACTGCTACACCGAGACTTCTAGTCACCTCTCCAGTACTCTAGCACAGCAGTATCGGATGCAGTTCCGAGGTTGAGCCCCGGGCTTTCACATCTGACTTACCACGCCACCTACGCACCCTTTACGCCCAGTTATTCCGACCAACTCTTGACACCTCGTTATTACCCCGGCTGCTGGCACTAT
+
CCEFGGGGGGGGGCFGGGGCFEGCGGGGGGGFFCGGGGDFDF@F8FGGGGDCG<EEFGGGGGGEGGGDFGCFG@F<9CFGDGGG9EFEE6BFGFE,C@DF<EEG:FCFGGGGGGGGGGGGGFGFGGGGFEA+@>F+9AAAFGFGEGGFFGGGCEFAEEGFDBFF=F,>E8D=CFC>E66DDE=EDE+>+3BD,,@A6DG86>ECCCG:AE;C889C8@>C*2@*@79?A6A=@B58AC?;FFGD78DGCA+;F7@<A;)23=D(.-<)9)*.,4:0,,,35)44(,(36(,-4)8<(,###
@M06045:235:000000000-JCY5N:1:1101:11007:7147 2:N:0:TACAGC
GTGAAAGGACTACTCGGGTTTCTAATCCTGTTTGCTCCCCACGCTGTCGCGCCTCAGTGTCAGCTACTGCCCAGCAGGCCGCCTTCGCCACCGGTGTTCTTCCGGATCTCTACGCATTCCACCGCTACACCCGGAATTCCGCCTGCCTCTCCAGTGCTCCAGCCGCGGCAGTATCCCTGGCCGACGCAGGGTTGAGCCCCGCGCTTTCACCAAAGACTGACCGGGCCACCTACGCGCCCTTTACGCCCAATGATTCCGGACCACGCCCGCACCCCCCGTATTACCCCGGCTGCTGGCCGGC
+
CCGGGGGGGGGGGGGGGGFGGGGGGGGGGGGGGCGGGFFGGGGGGGGGGGCGGFGGGGGGGGGGGGGGGGGGFGGFGFGGGGDGGGGGDEGGGGEEGGGGGGGGGGGGGGGGGGGDG:EFGGGGGGGGGGGGGEGGGGGGGGGG?DGFFG,@CFG9EAAF7,DFGGGGGGGF?FEGG?:BFGECE5EEEGGG6BFFGFGG5??=5EFCCGGGGGG4?>FFGGDGGDC.7.7(4)58BDF>@?>D*)>C3<>FF?4)7:D)((-1(((4)3)46:(-9(-3,,646(,(,2(485)382###
@M06045:235:000000000-JCY5N:1:1101:16370:7153 2:N:0:TACAGC
GTGAAAGGACTACAGGGGTTTCTAATCCTGTTTGCTCCCCACGCTTTCGTGCCTGAGCGTCAATGTCGGCCCAGGGGGCTGCCTTCGCCATCGGTGTTCCTCCGCATCTCTACGCATTTCACTGCTACACGCGGAATTCCACCCCCCTCTGCCGCATTCAAGCCCGCCAGTTTCCATTGCAGTTCCCAGGTTGAGCCCGGGGCTTTCACAACGAACTTAACGAACCGCCTGCGCACGCTTTACGCCCAGTAATTCCGATTAACGCCTGCACCCTACGTATTACCGCGGCTGCTGGCCCAGA
+
CCGGGGGGGGGGGGGGGGGGGGGGGGGGGGGGGGGGGGGGGGGGGGGGGGGGGGGGGGGGGGGGGGGFGGGGGGGGGEFGGGGGGGGGGGGGFGGGGGGGGGGGGEGGGGGGGGGGGGGGGGGGGGFGGGCEFEEGGGGGGGGGGGGGGGFGGGGGGGGGGGGGGGGGGGFCCGGGGGGGGGGGGDFGGFGGGGGGGGGGGGGGGGGGGGCDGD3DF>F7CDC<CGGEDDF?FFBEFG5:FFFCGDD:G6@F7@@A?0:@FBBFFFFFF?FFFB7BFF><:AFB0>93((108B0?(4###
@M06045:235:000000000-JCY5N:1:1101:26195:7175 2:N:0:TACAGC
GTGAAAGGACTACTAGGGTATCTAATCCTGTTTGCTCCCCACGCTGTCGCGCCTCAGTGTCAGCCACTGCCCAGCAGGCCGCCTTCGCCACCGGTGTTCTTCCGGATCTCTACGCATTCCACCGCTACACCCGGAATTCCGCCTGCCTCTACAGTGCTCCAGCCCAGCAGTTCGCACGGCCGACTCGGGGTTGAGCCCCAAGCTTTCACCGCACGCTTACCGGGCCACCTACGCGCCCTTTACGCCCAATGATTCCGGACAACGCTCGCACCCCCCGTATTACCGCGGCTGCTGGCACGCA
+
CCGGGGGGGGGGGGGGGGGFGGGGGGGGGGGGGGGGGGGGGGFGGFGGFG@FGGGGGGGGGFEFGGGGGGGGGGGGGFGGFGGGGGGGGGGGGGGGGCFFDGGGGDGGGGGGGGGGGGGGGDGGDGCGEEFGGDFFFGGFGGGD+,@BEFGGGGGFCEFGGGGGDGGCFFEGGCEGGE>EGGCE5C8EEC5B8C+>FGGEGFCCEGGGGGCDGG<)07)7DCCDGG*5>4):(07>>DB))0;718D<<)01:4*6@BFFB?:(((3,37>92(4(2,38(66>(4906((4)).:(.###
@M06045:235:000000000-JCY5N:1:1101:27170:7182 2:N:0:TACAGC
GTGAAAGGACTACTAGGGTATCTAATCCCGTTCGCTCCCCTCGCTTTCGCCCCCGAGCGTCAGGTGCCAGCCAGGACACTGCCTTCGCCTTTGGTGTTCTTCCGGATCTCTACGCATTTCACCACTCCACCCGGAGTTCCATGTCCCTCTCTGGCCCTCAAGTCGCGCCGTCTTCAAGGTCCTCTGTCGGTTAAGCCGACAGCTGTCACCTCGAACTGACGCGACCGCCTGCGGGCGCTTTACGCCCAGTAACTCCGGACAACGCTCGCCCCCTACGTATTACCGCGTCTGCTGGCACCTC
+
CCGGGGGGGGGGGGGGGGGGGGGGGGGGGGGGGGGGGGGG8CFGGGGGGGGGGGGGGGGEEEGFFCGGGGGGDFFFGGGGGGGGGGGDG@FFGGGGGGGGGGGG7?BF?FGGGGGGGGGGGGGGGCFGGGGGDGEDGGGGFGGFCGGFFDFG,,>FG6::F,5EEEEGGGGEFGG9DFGC?FFGGFDEGGGGDE;FGGGG=EGGGGGGGG65*:CG)0/><C7)9DDEFDF?6B5B338B34C*9@GDFFFFG698B>BFF0:(,2((07>>B>??F72A0449-(,-3:())).-(5###
@M06045:235:000000000-JCY5N:1:1101:15712:7237 2:N:0:TACAGC
GTGAAAGGACTACCAGGGTATCTAATCCGGTTCGCTCCCCACGCTTTCGCGCCTCAGCGTCAGGAAATGCCCAGAAGGCCGCCTTCGCCACTGGTGTTCCTCCCGATCTCTACGCATTTCACCACTACACCGGGAATTCCACCTTCCTCTGCATCCCTCGAGTCCGCCAGTATCCAATGACCTCTCCCAGTTGAGCCGGGAGCTTTCACACCGGACTTAACGAACCGCCTGCGCGCGCTTTACGCCCAGTAAATCCGGACAACGCTCGCCACCTACGTATTACCGCGGCTGCTGGCCCAGC
+
CCGGGGGGGGGGGGGGGGGGGGGGGGGGGGGGGGGGGGGGGGGGGGGGGGGGGFGGGGGGGGGGGGGGGGGGGGGGGFGGGGGGGGGGGGGGGGGGGGGGGGGGGGCFGGGGGGGGGGGGGGGGGGGGGGGGGGGGGGGGGGGGGGGGGGGGGGGGGGGGG8FGGGGGGGGGFGGGFGGDGGGGGGGGGFGGGGGGGGGGGGGGGGGGGGGGGGCGFGAFGGD*>DC>BBFFFFFEFGB@>BCDDEDGGF?BDFF>E;FFBFFF><?>F@5:6:7?FFBF><BF?>6>>2>???21(-###
@M06045:235:000000000-JCY5N:1:1101:22798:7252 2:N:0:TACAGC
GTGAAAGGACTACTGGGGTTTCTAATCCTGTTCGCTCCCCACACTTTCGCTCCTCAGCGTCAGGTAATGCCCAGAGAACCGCCTTCGCCACCGGTGTTCCTCCTGATATCTGCGCATTTCACCGCTACACCAGGAATTCCGTTCTCCCCTGCATACCTCTAGTCTGCCCGTATCGGAAGCAGGCTCAGGGTTAAGCCCTGAGTTTTCACTCCCGACGCGACAAACCGCCTACGAGCCCTTTACGCCCAATAATTCCGGACAACGCTCGCACCCTCCGTATTACCGCGGCTGCTGGCACGTT
+
CCGGGGGGGGGGGEGGGGGGGGFFGGGGG,EFF:FEGGGGGGGGGEGGGGDGGCGFGGGGDCFGFGGGGGFFGGFG?CEGEEF:CFFEGDGGGGGGGEFG<FFGGGGGGGGGGGGGGGGFFGFDEGGGGGGGGGGFG@FGGFGG@GGGGGGGGGGGGGGGGGDGGGGGGEGGDF@EC6EC8DEG8DFCFC>FGGGGGGDECDEFGGGGG7EFFGCGBDF39DG4<FDD:>>BF:@@FGF@@?FGDFGG5>?FF?FF:>FE9BBB>6(33)<;?<(((-4:8<BA3>F99296:2,:??###
@M06045:235:000000000-JCY5N:1:1101:16782:7271 2:N:0:TACAGC
GTGAAAGGACTACACGGGTTTCTAATCCTGTTTGCTCCCCACGCTGTCGCGCCTCAGTGTCAGCCATAGCCCAGCAGGCCGCCTTCGCCACCGGTGTTCTTCCGGATCTCTACGCATTCCACCGCTACACCCGGAATTCCACCTGCCTCTACTATGCTCCAGTGAGCCCAGTTCGCACGGCCGACTCGGAGTTCAGCCCCGAGCTTTCACCGCACGCTTAAACCACCACCTCCGCGCCCTTTACGCCCAGTCGTTCCGGACCACGCCAGCCCCCTCCGCATTCCCGCGCCCGCCTGCCGGC
+
CBEGFCF8<A@FGDFGGGFF;,C@FDF9FCECEF@FGGGGFC@@C:CFDF:@@,B<,CCEFG,EFFG<EFFFGGGC@FEEGGGDGGF:CFFFC:>CFEFD<FA@++BCEGGGGFGEGGGGAF8>FCFEDFF7F>=C>FDF=F@BFGGFGFCF99;,@,3@,>@3DCEGGCE>CGGGGGGDE5C8E=CE:=E*?+23<*BECCEDD?9C++<C535)<<7/**0**118FB@(()8)775))000*)97/59**)04)4))(,2:19(())),,4(((-(-(4))4:>1(,-(-(12?:###
@M06045:235:000000000-JCY5N:1:1101:24048:7284 2:N:0:TACAGC
GTGAAAGGACTACAAGGGTATCTAATCCTGTTCGCTCCCCATGCTTTCGCTCCTCAGCGTCAGTTAATGCCCAGAGACCTGCCTTCGCCATCGGTGTTCCTCCTGATATCTGCGCATTTCACCGCTACACCAGGAATTCCAGTCTCCCCTACATCACTCTAGTCTGCCCGTACCCACCGCAGATCCGGAGTTGAGCCCCGGACTTTCACGGCAGACGCGACAAACCGCCTACGAGCTCTTTACGCCCAATAATTCCGGATAACGCTTGCGCCCTACGTATTACCGCGGCTGCTGGCACCTA
+
CCGFGGGGGGGGGCFGGGGGGGGGGGGGGGGGGGGGGGGGGGGGGGGGGGGGGGGGGGGGGGGGGGFGGGGGGGGGGGGGGGGGGGGGGGGGGFEGGGGGGGGGGFGGGGGGGGGGGGGGGGGGGGGGGGGGGGGGGGGGGGGGFGGGGFGGGGGGGGGGFFEGGGGGGGGGGGG9EGGGGGEFFGGGGGGFGGGGGGGGGGGGGGG?FFGGGGGGFGDGGGDGG9DEFFFFFFFFDGFFBFGGGFG<C4@FF6=AFBF3:)<BF:1(0)5:9616?:3-46)6(41990(1>),((.###
@M06045:235:000000000-JCY5N:1:1101:19758:7303 2:N:0:TACAGC
GTGAAAGGACTACAAGGGTATCTAATCCTGTTCGCTCCCCACGCTTTCGCTCCTCAGCGTCAGTATCGGCCCAGAGCTCCGCCTTCGCCACCGGTGTTCCTCCTGATATCTGCGCATTTCACCGCTACACCAGGAATTCCGATCTCCCCTACCGAACTCTAGTCTGCCCGTATCCACTGCAAGCCCAGGGTTACGCCCTAGGTTTTCACAGCAGACGTAACAAACCCCCTACGAGCTCTTTACGCCCAATAATTCCGCACAACGCTTGCCCCCTACGTTTCACCGCGTCTGCTGGCGCGGA
+
A<@<FFCF,CEFAEFGGGGFGFGGF9FFGDFGGFGGGGGEFGE7FB,C@FEFC;,<FFECCEEE9CEG:F@7,CFG8<EF::CC7EFEEFEEFGGE?+BE<F=EFGG,EEFGGECFF+:EEGGFD7CFBFDFFE7,,A,C@8+@=EGFGC83DC+=C:CAF,5@;3;63:E>>DGGGG6EEF9DFGGG5>EE5,*4BC*AFCFF@CCGGGFGFD4*:1587DF*93*8835=?:BE><FBF*:*909534?=:*0)/(73411-11(,0)7-4;?FF142)))249626((6).(2(-###
@M06045:235:000000000-JCY5N:1:1101:14232:7317 2:N:0:TACAGC
GTGAAAGGACTACCAGGGTATCTAATCCCGTTTGCTCCCCTAGCTTTCGCGCCTCAGCGTCAAGAACAGGCCAGGTAGTCGCCTTCGCCACTGGTGTTCCTCCCGATATCTACGCATTTCACCACTACACCGGGAATTCCACTACCCTCTCCTGCCTTCGAGTCGATCAGTATCGCGTGACCCTCCCCAGTTGAGCCGGGGGCTTTCACACGCGACTTGAACGACCGCCTGCGCGCTCTTTACGCCCAGTAAATCCGGACAACGCTTGCCACCTACGTATTACCGCGGCTGCTGGCACTTT
+
CCGGGGGGGGGGGGGGGGGGFGGGGGGGGGGGGGGGGGGGGGGGGGGGGGGGGGGGGGGGGGGGGGGGGGGGGFGGGGGGGGGGGGGGGGGGGGGGGGGGGGGGGGGGGGGGGGGGGGGGGGGGGGGGGGGGGGGEGGGGFGGGGGGGGGGGGGGGGGGGGGGFGGGGGGGGFGCEGGCGGGG8CEGGFGCD>?CFGGGE=EGDGGGGF=CCGGGGFGFCGGGDDGDEEFFB07<>)C@BF4CDGFGGFF?FFFFBFFFEFF?0,4?:F?FB<:?FFFFBBAFA6>6(11(,))4<(.###
@M06045:235:000000000-JCY5N:1:1101:4819:7361 2:N:0:TACAGC
GTGAAAGGACTACCAGGGTTTCTAATCCTGTTTGATCCCCACGCTTTCGTGCCTCAGAGTCAATGATTGTGTAGTGAGCTGCCTTCGCAATTGGTGTTCTATGTCATATCTAAGCATTTCACCGCTACATTACATATTCCGCTCACCTCCACAATATTCAAGACAGATAGTATCAACGGCAGTTTCCAAGTTAAGCTTGGAGATTTCACCACTGACTTACCTGCCCTCCTACGCACCCTTTAAACCAAGTGAATCCGGATAACGCTTGCACCCTCCGTATTACCGCGGCTGCTGGCACAGG
+
AC;FCCFCD8FGGGFFG@FGECGGCEGFGFFGGGC9FFGGGGGGGGGCFG,B,CFFGA@FGFE9FFFGG<CFFFG8FFGGGGGG9FGGCEBFFGE,CFFGGD9ECGG9,5CFDGGCFFG9EF<F7CCGF,,C,CAFGFFCFG7B@FF=DBCFFGG9;FFDF9EFFGDGCDF94>DGGGEECE8A==,>=EBAA;;9EDCECC64E=<,=CCF6CFFFGFFDCFFG50*9;6>@B5BA45>6AC886*2?F88:FFFF2.0()/(0<03:6=68?@;><=1@)<.(311616:?F2(.,###
@M06045:235:000000000-JCY5N:1:1101:14765:7369 2:N:0:TACAGC
GTGAAAGGACTACAAGGGTATCTAATCCGGATCGCTCCCCACGCTTTCGCGCCTCAGCGTCAGCAAAGCTCCAGGCAACCGCCTTCGCCACTGGTGTTCCTCCCGATATCTACGCATTCCACCACTACACCGGGAATTCCATTGCCCCCTAGCTTGCTCCAGCTCGACCGTATCCGCTGACCCCGCCCAGTTGAGCCGGGCGATTTCACAACGGACGTGCCGAGCCGCCTACGCGCCCTTTACGCCCAACAAATCCGGCCAACGCTTGCCACCTACGGATTACCGCGGCTCCTGGCCCCCA
+
CCGGGGGFGGGGGGGGGGGGGGGGGGGGGGGEGGGGGGGGGGGGGGGGGGGGGCFGGGGGGGEGGGGGGGGGGGFGGGGGGGGGGGGGGEGGGGGGGGGGGGGGGGGGGGGGGGGEGGGGGGGGGGGGGGG@E@EFGGGGGGFFGGGGGGGGGGG6E9CF7EF8FEEDGGGF:>EGD:C8CFGGEGCECFGCB+5>FGG5C*88A*+0<FFGDGDG:7>7CD3<DD<@D>:?1B75<DF?<*C5DEG<F)7)99?0)3)03((,-,8:@)*44,37(-((-,-6(4(2(,(,3,.((-###
@M06045:235:000000000-JCY5N:1:1101:18882:7370 2:N:0:TACAGC
GTGAAAGGACTACAAGGGTATCTAATCCTGTTCGCTCCCCACACTTTCGCTCCTCAGCGTCAGGTAATGCCCAGAGAACCGCCTTCGCCACCGGTGTTCCTCCTGATATCTGCGCATTTCACCGCTACACCAGGAATTCCGTTCTCCCCTGCATACCTCTAGTCTGCCCGTATCAGAAGCAGGCTCGGGGTTAAGCCCCGAGTTTTCACTCCTGACGTGACAAACCGCCTACGAGCCCTTTACGCCCAATAATTCCGGACAACGCTCGCCCCCTACGTATTACCGCGGCTGCTGGCACATC
+
CCGGGGGGGGGFGFGGGGGGGGGGFGGGGFGGGGGCGGGGFFCGGGGGGGGGGFGGGGGGGGGGGGGGGGGGGGGGGGGGGGGGGGGGGGGGGG@FGGGFEGGGGGGFGGGGGGGGGGGGGGGGGCGGGGGFFG?FGGGGGGGGGGGFEG6FFGGGFGGGG93@FFGGGDGGGGGGEFFGGFGE>FGEGECGFFCFGGGD:EGGGGG7FFF**8:C>GDGG774CFGA:>FF?F)7>C<FF=G5>BG57)<FC?69?0).(4:(3(,())73>F??6329B))640(-(9(-50((1<###
@M06045:235:000000000-JCY5N:1:1101:11285:7371 2:N:0:TACAGC
GTGAAAGGACTACAAGGGTTTCTAATCCTGTTTGCTCCCCACGCTTTCGCACCTCAGCGTCAATATGTGTCCAGTAAGTCGCCTTCGCCACTGGTTTTCTTCCGAATATCTACGAATTTCACCTCTACACTCGGAATTCCACTTACCTCTCCACAATTCTAGCGATGCAGTCTTAAAGGCAATTCCAGGGTTGAGCCCTGGGCTTTCACCTCTAACTGACAAAGCCGCCTACGTGCGCTTTACGCCCAGTAATTCCGAACAACGCTAGCCCCCTCAGTATTACCGCGGCTGCTGCCACACT
+
CCDEG,CFFFGGGGGGFGG@CFGF9;FFGGGGGGFGGGGGFGGGGGFGGGEFEFFFGC:B@F7@6CDFFFGGGFC@<,CF:FFEEGGGGGGFD8E,:FGGFE,CFDGGG9FFFGDDF7EG<FGFGEEGGG<=FFGEFGGGGGGF;EGEG?FGGGGF=EDGGFF8+3@B9D>EBCE,;9,>8DEFGGFGFC>:B66@8+,@+@,DCGGFFG,C*3+2<+*;DG**;C*/:8?>@FFFAGD>;+:5C8C<F/:;:+19/,>EB;2(-324?FFB9(4.4:9A<<>9:>0,,,3(43),2<###
@M06045:235:000000000-JCY5N:1:1101:26783:7383 2:N:0:TACAGC
GTGAAAGGACTACTAGGGTATCTAATCCTGTTCGCTCCCCACACTTTCGCTCCTCAGCGTCAGGTCATGCCCAGAGAACCGCCTTCGCCACCGGTGTTCCTCCTGATATCTGCGCATTTCACCGCTACACCAGGAATTCCGTTCTCCCCTGCATACCTCTAGTCTGCCCGTATCGAAAGCAAGCCAGGTGTTAAGCACCTGGTTTTCACTCCCGACGCGACAAACCGCCCACGAGCCCTTTACGCCCAATAATTCCGGACAACGCTCGCACCCTACGTATTACCGCGGCTGCTGGCCCAAC
+
CCGGGGGGGGFGGGGGGGGGGGGGGGGGGGGGGGGDGGFGGGGGGGGGGGGGGFGGGGGGGGGGGGGGGGGGFGGGGGGGGGGGGGGGGGGGGGGGEGGGAFGGGGFDGGEGGGGGGEGGGGGGGGGGGGGFGEFGGGGGGDDGCGGGGGGGGFAFGDFGGGGCFGFE?EG>DFGFGGGGGGCFFGGGEFGG9E9DFFGGGGGG6CG:?+52CDDGFD3DGDGDFFD>:).1237;@FFF@FC*9BD<GFFBC96<:2<E(1:(((4(.)59::7?:<?289><:9,(;>BFFF0((2###
@M06045:235:000000000-JCY5N:1:1101:28167:7399 2:N:0:TACAGC
GTGAAAGGACTACTGGGGTTTCTAATCCGGTTCGCTCCCCACGCTTTCGCACCTGAGCGTCAGCACCGTGCCAGTCCACTGGTTTCCCCCTGGGTGTTCCTGCCGATCTCTACGCATTTCACCACTACACCGGCAATTCCGTGGACCTCTCACGGGCTCGAGCCGTGCCGTATGAGGTGGCGTCTGGCAGTTAAGCCGCCAGCTTTCACACCCCACGTGCACGGCCGCCTGCGTGCGCTTTACGCCCAGTCAATCCGGACAATGCTTGGCTCCCCTGTCTTACCCCGGCTGCTGGCACCAT
+
CCGGGGGGGGGGGGGGGGGGGGGGGGGGGGGGGGGGGGGGGGGGGGGGGGGGGGGGGGGGGGGGGGGGGGGGGGGGGGGGGGGGGGGGGGGFGGGGGFGGGGGGGDEGGGGGGFGGGGFFDGGGGGFGGG?EFEGCDFGGFDCECGGGGFGGGGGCECGCEGGGGGGGGGGGGGGGCFF5CGGGGFGGGGGGFCCGGGGG58C+=<F9@FGGGGDCEF@G375DDD55)).26D3@DD>DF4DDGFGD<76@78F?D>>>12))(-)..6)4,(-(()4.:444(((3(((())(2(.###
@M06045:235:000000000-JCY5N:1:1101:20161:7403 2:N:0:TACAGC
GTGAAAGGACTACCCGGGTTTCTAATCCTGTTTGCTCCCCACGCTGTCGCGCCTCAGTGTCAGTAACTGCCCAGCAGGCCGCCTTCGCCACCGGTCTTCCTCCGGATCTCTACGCATTCCACCGCTACACCCGGAATTCCGCCTGCCCCTACAGCACTCCAGTCTAACAGTCGGCACGGCCGACCCGGGGTTGAGCCCCGGGCTTTCACCACACCCTTATCAGACCACCTACGCGCCCTTTACGCCCAGTGCTTCCGGACAACGCTCGCACCCCCCGTATTACCGCGGCTGCTGGCACTGT
+
CCGGGGFGGGGGGGGGGGEGGGGGGGGGGGGGGGGGGGGGGGFGGGGGGGGGD@FGGGGGGGGGGGGGGGGGGCFGGFGGFGGCEGGGGGGFG@FGCGGGGFGGG7FGGGGGGGGGGGGFGGFGGGGGGGAFCCGGGGFGGGGGGCGCFGGGGGGGGGGGGGEFGFCGGCC9>5*>CE>EGGEE:CC8B5:CGGFFFC:?88**:?E9C*+9<C37>C6FGGF*0C45;56::@DDF5>@?6F35@DDGFF477?3)25>>61633:0))7-:1662,42()))(4(-17;F?05:1<###
@M06045:235:000000000-JCY5N:1:1101:13894:7439 2:N:0:TACAGC
GTGAAAGCACTACAAGGGTATCTAATCCCGTTTGCTCCCCTGGCTTTCGCGCCTCAGCGTCAATGCCGGTCCAGGATGCCGCCTTCGCCACCGGTGTTCCTCCAGATATCTACGCATTTCACCGCTACACCTGGAATTCCGCATCCCTCTCCCGGATTCAATCCTTCCAGTATCGGACGCAGGTCCCGGGTTGAGCCCGGGGATTTCACGTTCGACTTAGACGGCCGCCTACGCTCCCTTTACGCCCACTAACTCCGAACAACGCTTGCCCCCTCTGTATTCCCGCGTCTGCTCGCGCCTG
+
@-<,6;F,@E@AFFFFGEE8C9<E<6C9C;6CCBFFGFCF8,<<CEGGCE7@C7FFFG:CFCCCEFFCEC++CFE,9F@A+CFC:FGDCCCFECFC84@E,EFFGGGGGFGGGGGEGG?E9<FG7@FCFGD84?8<AFAFGGC++DF8EDD88+6>:CF7=,7D;;;FA;D;@FC**4:*=**;8>>BECCB:668?C>=***=6+A9CC6C4CCD>7@7:*9757C:)7),4>)).1<*/9D/<<35*)9)**6452<>(2?(1,,(77?2921()).).))5(40,4,(6)),,(-###
@M06045:235:000000000-JCY5N:1:1101:7618:7451 2:N:0:TACAGC
GTGAAAGGACTACCGGGGTTTCTAATCCTGTTCGCTCCCCATGCTTTCGCTTCTCAGCGTCAGTAGTGGCCCAGAGACCTGCCTTCGCCATCGGTGTTCCTCCTGATATCTGCGCATTTCACCGCTACACCAGGAATTCCAGTCTCCCCTACCACACTCTAGTCTGCCCGTACCCACCGCAAGTTCGAGGTTGAGCCTCGAATTTTCACGGCAGACGCGACAAACCGCCTACAAGCTCTTTACGCCCAATAATTCCGGACAACGCTCGCACCCTACGTACTACCGCGGCTGCTGGCACCTG
+
CCCFFFGGCFFFGFGGG77CFGFGFFGGGGGFGGGCC:FGC8F<FGGGGGGGE6@,6CBFC@@FGCF@CCGG:E8FFG@<=E@FFEFFGGGFDFF,BFGGGGGGGGCGAFGFAFF=BCAFDGFFGDEGGGGGGGGFGGGGGGDFGGGGGCC=EGGGE?ECDFFFG;BE8CGCCEGG8EGGGCEGFCEECCCD>CBC8DFDE,,:F7=FGGGD)8>FBCBGDG<CGGC>DEF?09*796B46BFD3.9*95;=7**6;(0<;<B;>3:073>6:?FFFB2(446812009>FF78031.###
@M06045:235:000000000-JCY5N:1:1101:7526:7454 2:N:0:TACAGC
GTGAAAGGACTACCGGGGTATCTAATCCTGTTTGCTCCCCACGCTGTCGCGCCTCAGCGTCAGCAACGGCCCAGCAGACCGCCTTCGCCACTGATGTTCTTCCCGATCTCTACGCATTCCACCGCTACACCGGGAATTCCATCTGCCTCTACCGTGCTCAAGCCTGACAGTTTAGAAGGCAGCCCTGCGGTTAAGCCGCAGGATTTCACCCCCTACTTACCAGGCCGCCTACGCGCCCTTTACGCCCAGTTATTCCGGACAACGCTTGCACCCTCCGTATTACCGCGGCTGCTGGCACCAT
+
CCGGGGGGGGGGGGGGGGGGGGGGGGGGGGGGGGGGGGGGGGGGGGGGGGGGGEGGGGGGGGGGGGGGGGGGGGGGGGGGGGGGGGGGGGGGGFFGGGGGGGGGGGEFGGGGGGGGGGGGGGGGGGGGGGGGGGGGGGGGGGGGGGGGGGGGGGF,@:CGCFGGFGGG?EGGFFFGGFCGG>E5AF5>EDGGGGGGGGGGCGEGGGGGGGGGGG:FACFGGFFGGDCBFFFF<E>EFGFFF?FGGFGGGF*6>@F<44>>>??6;<??FFF0::<69(..2<AA:B9>F9>2))4328###
@M06045:235:000000000-JCY5N:1:1101:7388:7475 2:N:0:TACAGC
GTGAAAGGACTACTCGGGTTTCTAATCCTGTTTGCTCCCCACGCTTTCGCGGATGAGTGTCAGAACTGGCCCAGCGAGCCGCCTTCGCCACCGGTGTTCTTCCTGATATCTACGCATTCCACCGCTACACCAGGAATTCCGCTCGCCTCTACCAGTCTCTAGCCTTCCAGTATCCTCTGCACATCCGGAGTTGAGCTCCGGAATTTCACAAAGGACTTAAAAGGCCACCTGCCCGCGCTTTACGCCCAGTAATTCCGAACAACGCTTGCACCCTCCGTCTTACCTCGTCTGCTGGCACGGT
+
CCGGFFGGGFGGGFFGEGGECFFGCGGGGGGFGFFFGGGGF:CC@CFGGGDDEFDGGFFEEFCFGFGFDEFGGGGGGGGGGGGGCFFGGGGCFCFGFGFGDGCGGCG<EFGGGGGGCEGGGGGGGDGGGGGGGEFFGGGFGG7BCEEGG633DEFFGGGGFDGGGGGGGGGGAGGGGGCFGGG9DCC8>56?E9FF,AF=ECGGGGGGD:9CDFGFFGFGFDCDCDFFFA43;4)))1<.56C9DDD3C0*9FFF26<B5102((432:6/:10039(.(,)65))--,((.652?12###
@M06045:235:000000000-JCY5N:1:1101:10874:7497 2:N:0:TACAGC
GTGAAAGGACTACAGGGGTATCTAATCCTGTTCGCTCCCCACGCTTTCGCGTCTCAGCGTCAGTACCGTACTAGAGAGCCGCCTTAGCCACGGGTGTTCTTCCTGATATCTGCGCATTTCACCGCTACACCAGGAATTCCACTCTCCTCTTCCGGACTCTAGCTTGATGGTTTCCACCGGCGTCTCGAGGTTGAGCCTCGAGTTTTCACAGCGGACCTACCAAGCCGCCTACGCGCCCTTTACGCCCAGTAATTCCGAACAACGCCCGCCCCCTCTGTATTCCCGCGGCTGCTGGCACTGA
+
CCGGGGGGGGGGGGGGGGGGGGGGGGGGGGGGGGGGGGGGGGGGGGGGGGGGGGGGGGGGGGGGGGGGGGGGGGFGGGGGGGDGGGGGGGGGGGGGGGGGGGGGGGGFGGGGGGGGGGGGGGGGGGGGGGGGGGGDGGGGGGGGGGGGGGGGGGGGGGGGGGGGGGGGGGFGDFGGGCGGGGGGGGGGGGGGGGFGGGGGGGFEFGFGGGGGGGGGEGFGGGGGGGG:BEFFFFFDBDDF:BGDC@555)9@F@FFFF>79BF91(-7B@5996::>))4<))2,33207><?:::05###
@M06045:235:000000000-JCY5N:1:1101:16579:7498 2:N:0:TACAGC
GTGAAAGGACTACCGGGGTATCTAATCCGGATCGCTCCCCACGCTTTCGCTCATGAGTGTCAGGACCAGTCCAGGATGCCGCCTTCGCCGCTGGTGTTCCTCCGGATCTCTACGCATTCCACCACTACACCCGGAATTCCGCCCCCCCCTACTGGCCTCCAGCCCGCCCGTATCGCACGACACCCCCCAGTTGAGCCGGGGCCTTTCACGCCCGACGCGCCGGGCCGCCTGCGAGCGCTTTACGCCCAATAAATCCGGACACCGCTTGCCCCCTCCCTATTACTCCCGCTGCTTGCACTCC
+
CB<<6,EFFGGFG@:CEFF;CC@EGGGGGE;;CEF@FFGGG@:CFGGGDGCGEEFGFCFGE9<@E@DD8CEFGGGFC8FEFDEEGFAFGGG+@CGFGGEFAEE@FFGG5FFCFGGEEGEFGGC8=8AFFDGGGG7+:,CFDE++@CGGEE8FCG6B6@DFC8:FG5CGGBE*3=8>8*=B8*/@EG>?8C099+:<*:C85***<C9:CFF*9/9C>C>)39/7)/)7<5)80).)057>34:5CB<**)/1:@623-5;0(((-48(7?::12(,(,3:).5))((-(((-3)),).###
@M06045:235:000000000-JCY5N:1:1101:3167:7519 2:N:0:TACAGC
GTGAAAGGACTACAAGGGTTTCTAATCCTGTTTGCTCCCCACGCTGTCGCGCCTCAGCGTCAGCAACGGCCCAGCAGACCGCCTTCGCCACTGATGTTCTTCCCGATCTCTACGCATTCCACCGCTACACCGGGAATTCCATCTGCCTCTACCGTGCTCAAGCCTGACAGTTTAGAAGGCAGCCCTGCGGTTAAGCCGCAGGATTTCACCCCCTACGTACCAGGCCGCCTACGCGCCCTTTACGCCCAGTGATTCCGGACAACGCTTGCACCCTCCGTATTACCGCGGCTGCTGGCACAAG
+
CCEA@FFFFGGDE86EFDFGGGGGFEFFGFGGGGGGGGGDGGGGGCFGCFGGGEDCFFGGCECCEFEEFGGCEGFG8F<FCFGE,FF,BFFG<?F?FEEAFA9BEGEEGFCFGGDEGCGGGFD7+>FGG8DFGEC=FGGGDDFFDCEGGGGFGEG?>C>CCDCDCFGG9D>E,;,4>DEF>=CFGDGC58;C5CCCFECCC*8<=EGGGG5CDC57:CF3*;DDGGGD3)5(45.8@D3;FFC*9)995?*9CF7:F>FE(8:(-(23@*/86626(808:44)-446>91())(,,,###
@M06045:235:000000000-JCY5N:1:1101:20561:7524 2:N:0:TACAGC
GTGAAAGGACTACCCGGGTTTCTAATCCTGTTTGCTCCCCACGCTGTCGCGCCTCAGCGTCAGCAACGGCCCAGCAGACCGCCTTCGCCACTGATGTTCTTCCCGATCTCTACGCATTCCACCGCTACACCGGGAATTCCATCTGCCTCTACCGTGCTCTAGCCCGACAGTTTAGAAGGCAGCCCTGCGGTTAAGCCGCAGGATTTCACCCCCTACTTATCAGGCCGCCTACGCGCCCTTTACGCCCAGTGATTCCGGACAACGCTCGCACCCTCCGTATTACCCCGGCTGCTGGCACGTC
+
CCGGGGGGGGGGGGGGGGFGGFGGGGGGGGGGGGGGGGGGGGGGGGGGGGGGGGGGGGGGGGGGGGGGGGGGGGGGGGGGGGGGGGGGGGGGGGGGGGGGGEGGGGGGGGGGGGGGGGGGGGGGGGGGGGFGGEGDF8FGGFGGGFFGGGEEFGGGEGGGGCGFGGGG>EGGFGGGGFFGGEGGGGGGGGGDGBFGFGGEGGEGGCDFGGGDDDFD@?FCGGD9DCGEFEF:2;5>FDFFFBGDGDG<F64BGFFAF23@>089>1:;EFB6(-281411:AD2,36;B024727:(.###
@M06045:235:000000000-JCY5N:1:1101:25155:7530 2:N:0:TACAGC
GTGAAAGGACTACTGGGGTTTCTAATCCCGTTTGCTCCCCTGGCTTTCGCGCATCAGCGTCAATACCGGTCCAGGATGCCGCCTTCGCCACCGGTGTTCCTCCAGATATCTACGCATTTCACCGCTACACCTGGAATTCCACATCCCTCTCCCGGATTCAAGCCTGCCAGTATCGGACGCAGTTCCCGGGTTGAGCCCGGGGATTTCACGTTCGACTTAGCAGGCCGCCTACGCGCCCTTTACGCCCAGTAATTCCGAACAACGCTTGCCCCCTCTGTATTACCCCGGCTGCTGGCACTCG
+
CCGGGGGGGGGGGGGGGGGGGGGGGGGGGGGGGGGGGGGGGGGGGGGGGGGGGGGGGGGGGGGGGGGGGGGGGGGGGGGGGGGGGGGGGGGGGGGGGGGGGGGGGGGFGGGGGGGGGGGGGGGGGGGGGGGGGGGGGGGGGGGGGDGGGFGGGEEGGGGGGGFGGGGGGGGCCFG>EG>EGEGGGGGGGDCGC6CFGGGGDGEGGGGGGGGGGDGGF3@FGGFFDDGDFFF?1>>EEGFF?B7<GFGGG@4*?=FAFFFFB??19?:6>F@F>BF:><):4)49(49>FB1(.:(-(.###
@M06045:235:000000000-JCY5N:1:1101:16403:7535 2:N:0:TACAGC
GTGAAAGGACTACCCGGGTATCTAATCCTGTTCGCTCCCCACGCTTTCGCTCCTCAGCGTCAGTATCGGCCCAGAGACCCGCCTTCGCCACCGGTGTTCCTCCTGATATCTGCGCATTTCACCGCTACACCAGGAATTCCAGTCTCCCCTGCCGAACTCCAGTGATGCCCGTATCGACCGCACGCCCACAGTTAAGCTGCAGGTTTTCACGGCCGACGCGACACACCGCCTACGAGCTCTTTACGCCCAATAATTCCGGACAACGCCCGCCCCCTACGTGTTACCGCGTCTGCTGGCCACC
+
CCGGGFGGGGGGFGGGGGGGGGGGGGGGGDEEFGGGGGGGGGGGGGGGGEGGCEEGGGGGGGGGGGGCCFGGGFGGGFGG:CFGGGGGGDGGGGGCFEGGFGGGGGGGGGGFCFGGGGGGGGD+=:FFFGFFC=+AFGGAFGGGGFFCEGGGGGCCECFEGCFF9EDEFGGG>@:>1C?>GGGCEFE5CBGBEECCFF8C9FE@<C*<9@FCGC73<355))195DD5>@>17@3.))9@FFGGG@GD35F?>F8A7:DFFF?B(((,)0)(499?2(4122442,((-,(-6>0>F4###
@M06045:235:000000000-JCY5N:1:1101:6003:7554 2:N:0:TACAGC
GTGAAAGGACTACCGGGGTTTCTAATCCTGTTCGCTACCCACGCTTTCGCTCCTCAGCGTCAGTTCCGGCCCAGAGCGCTGCCTTCGCCGTTGGTGTTCCTCCTGATATCTGCGCATTTCACCGCTACACCAGGAATTCCACGCTCCCCTACCGGACTCTAGTCATCGCAGTCTCGGGTGGCGTCCCCAGGTTGAGCCTGGGGTTTTCACACCCGACTTACGAAACCGCCTACGAGCTCTTTACGCCCAATAAATCCGGACAACGCCCGCCCCCCACGTGTTACCGCGGCTGCTGGCCCCC
+
CCGGGGGGGGGGGGGGGG@FGGGGGGGGGGGGGGGGGGGGGGGGEFGGGGDGGCFFGGGCCFGFGGGGGGGGGGGFGGGGGGGGGGGGGGGGGGGGGEFGFGGGGFEGGGGGGGGGGGGGGGGGGEEGGGGGGGFG8FFGGGGGEGGFGFFGFGG:EGGCCBFGGGGGGGG>B,:EFGGGGGGGGGGF6EG<C<6CFGGGFGGEG:EGFG?FCC7<DDBFGGG:DDGDBB54:5>55)<FB47CGDGGD>>FGF@A?4>FFBF<>0(-7>D669(19>::2:))6329>;9><2?((,###
@M06045:235:000000000-JCY5N:1:1101:3916:7556 2:N:0:TACAGC
GTGAAAGGACTACTCGGGTTTCTAATCCTGTTTGATCCCCACGCTTTCGTGCCTCAGTGTCAATGTCCCTGTAGCCAGCTGCCTTCGCAATTGGTGTTCTATGTCATATCTAAGCATTTCACCGCTACATGACATATTCCGCTGACCTCCAGAAAATTCAAGAAACATAGTATCAATGGCAGTTTCCGTGTTAAGCACGGAGATTTCACCACTGACTTACATTCCCACCTACGCACCCTTTAAACCCAGTGAATCCGGATAACGCTTGCACCCTCCGTATTACCGCGGCTGCTGGCACCTC
+
CCGFFGGGG8FEFGGGGG<F;CFGGGGGGGGGGGGGGCFFFGGGGGGGGGGGFGGFFCEFG9FFGGFAAF8E9FC@EFGGDG8FGGGGECFFG?GGGGGGGGGGGGG9BFGGGGGCADFFGGGGDDGGGGGEFGGCFGFGFGGGGGGGFGGGAD8DCCGGDD,,8DGGGG;DFGG,;EFGFGGGGG9CFFFGGGGGF8CCECE,,@FGGFEFC78CF7AFGGGFFGCFFFFE9B4A>GF9ACFGFFDCFFFFDABBDB5)/;E?B71;:AA;7<?(3=?8;5C<(-1(716638(4<4###
@M06045:235:000000000-JCY5N:1:1101:10414:7564 2:N:0:TACAGC
GTGAAAGGACTACCCGGGTATCTAATCCCGTTTGCTCCCCTGGCTTTCGCGCCTCAGCGTCAGTGTCGGCCCAGCATCCCGCCTTCGCCTCAGGTGTTCTTCCCAATATCTACGCATTTCACCGCTACACTGGGAATTCCAGATGCCCCTTCCGCACTCTAGCTTGGCAGTCTCGAAAGCAGTTCCTCGGTTGAGCCCAGGCCTTTCACTCCCGACTTGCCATGCCGCCTACGCGCCATTTACGCCCAGTAATTCCGAACAACGCTCGCCCCCTACGCATTACCCCGCCTCCTGTGCCATA
+
CCGGGGGFGGGGGGGGGGGGGGGGEGGCDEGFGGGGGGGGGF8FGGGGCFEGGGGGGGG@FGGCFFGGGGGGEFGFGGFFCDG>FFGGGBF@FFFAFC<95FFGGFF=EGAFGGEFF?,FGFFCFFFFGCFFF?EFFF,C=DDFFF?8DFGGGCGGCCFDGDFGEFEGG6>DFGG6FGCF8:@FDFB;*@E>>ECDGG5E*:?FEF,=E+,0;/*:3<AGGGFDDF<A::>@DF)57).**1**/)91*)9*?*@5?()82((-11(-7>537(46:((-4-4.(-7((4,(()))).###
@M06045:235:000000000-JCY5N:1:1101:8556:7579 2:N:0:TACAGC
GTGAAAGGACTACAAGGGTATCTAATCCTGTTTGCTCCCCACGCTGTCGCGCATCAGTGTCAGTAACTGCCCAGCAGGCCGCCTTCGCCACCGGTCTGCCTCCGGATCTCTACGCATTCCACCGCTACACCCGGAATTCCACCCGCCCCTACAGTGCTCCAGCCAGGTAGTGGCCACGGACGACCCGGGGGTGAGCCCCGGGCTTTCACCGCGACCTTGCTCGGCCACCTACGCGCCCTTTACGCCCAGTGATTCGGGACAACGCTCGCACCCTCCGTATTACCCGGGCCGCTGGCACCAG
+
CCGGGGGGGDGFGGGFFGG<F9<FFAEGDDCFFGGGF8FGG:+@FG@EFFGGCFGGF<@6EE9<6CCD,EEFEDDCC@CG@F::F@77FGDGEG+@F,<59B<C7:?FG9?EBFFGE?<FFFGGF:>@EFAFFDC7A,CFDFFEEG6@:@C,48,,,,@DF,,*4,33@@F,,@,4>5;*4?=EE?8*B8*:C88FG*1:EGG=57+AFC5))1197FFG>**)1>CFF>?2:))0<3)7)/**5.99DFFB*9F(5(0)33(9;<:0>;@;231(,,.(():),(-46((,((4((,###
@M06045:235:000000000-JCY5N:1:1101:10634:7579 2:N:0:TACAGC
GTGAAAGGACTACTCGGGTTTCTAATCCGGTTCGCTCCCCACGCTCTCGCACCTCAGCGTCAGCAAATGCCCAGTCGGCTGGTTTCCCCCTGGGTGTTCCTGCCGATCTCTACGCATTTCACCACTACACCGGCAATTCCACCGACCTCTGCATTGCTCCAGACGCGCCGTATGGGATGGCGCCTGGCCGTTAAGCGGCCAGATTTCACACCCCACGTGCACGTCCGCCTGCGTGCGCTTTACGCCCAGTCAATCCGGACAACGCGTGGCTCCTCTGTATTACCGCGGCTGCTGGCACGGC
+
CCGGCGGGGGGGGFFGGGGGGGGGGGGGGGGGGGGGGGGGGGGGGEGGGGGGGGGGGGGGGGGGGFGGGGGFGGGGGGGGGDGGGGGGGGEGGGGGGGGGGGGGGGGGFGGGGGGCGGGGGGGGGGGGGGG7@C>7FGGGGGGDGGGEGGGGFEF9CFGGGG9>ECEGEGEGGGGGFFCG=8CEGGGGGE:CD59;>CEEEF=@+<C9?FGGGGGG>7)75CCFGGDD>:FFF@5@>D:E56>537CDCFF4>*9:34@@9(((,(4(8B8:?:?)5)44)-).403>>3(2803618###
@M06045:235:000000000-JCY5N:1:1101:11377:7586 2:N:0:TACAGC
GTGAAAGGACTACCCGGGTTTCTAATCCTGTTTGCTCCCCACGCTTTCGCGTCTTAGCGTCAGAAACCGTCCAGATAGCCGCCTTCGCCACTGGTGTTCTTCCCAATCTCTACGTATTTCACCACTACACTGGGAATTCCACTATCCTCTCCGGTCCTCAAGTCATCCAGTATCGAGTGCATTTCTTGAGTTGAGCTCAAGGCTTTCACACCCGACTTGAACAACCGCCTACACGCGCTTTACGCCCAGTAATTCCGAACAACGCTAGCCCCCTTCGTCTTACCGCGGCTGCTGGCACAGA
+
CCGGGGGGGGGGGGGGGGEGGGGGGGGGGGGGGGGGGGGGGGGGGGGGGGGGGGGGGGGGGGGGGGGGGGGGGGGGAFGGGGGECFGGGGGGGGGGGGGGGGGGGGGGFGGGGGGGGGGGGGGGGGGGGGGGGGGGGGGGGGGGGGGGGGFGG7EGGGGFGGGGGGGGGGGDFFEFGGGGGGGGGGGGFFFFBCGFFFGGGFGGFGGFGGGCDCGDEDFGDGFFFGGAF>B81AEE>CE;>AGGGFDGGFFFG?FF@BFFF?19>?02@:?66>121,(41<BB66>69906)35<05###
@M06045:235:000000000-JCY5N:1:1101:12781:7623 2:N:0:TACAGC
GTGAAAGGACTACAGGGGTATCTAATCCTGTTTGCTCCCCACGCTTTCGCGTCTCAGCGTCAGTACCGTCCCAGCGAGCTGCCTTCGCCATTGGTGTTCCTCCTGATATCTGCGCATTTCACCGCTACACCAGGAATTCCACTCGCCTCTTCCGGACTCTAGCTCGACAGTTTCCACCGGCTTTCCAGGGTTGAGCCCTGGACTTTTACAGCGGACTTACCGAGCCGCCTACACGCTCTTTACGCCCAATGATTCCGGACCACGCTTGCCCCCTACGTATTACCGCTGCTGCTGGCACCAC
+
CCGGGGGGGGGGGGGGGGGGGGGGGGGGGGGGGGGGGGGGGGGGGGGGGGGGGGGGGGGGGGGGGGGGGGGGGGGGGGGGGGGGGGGGGGGEFGGGGGGGGFGGGGGGGGFGGGGGGGGGFGGGGGGGGGGGGGFGGEGGGGGGGGGGGGGGGGGGGGGGGFGGGGGGGGGFGGGCGGGGEGGGGGFGF5DDEGFFGFBFGFGEGGGGGCEC<DCGBGFGGGGGGGGFFEFF7FEED9>69F7*9>GGG>F6CBF270))(4<:0:??FFF<FB<FF38B?9>424(-1)4>B>>F(5###
@M06045:235:000000000-JCY5N:1:1101:9988:7627 2:N:0:TACAGC
GTGAAAGGACTACAGGGGTATCTAATCCTGTTTGCTCCCCACGCTTTCGCACCGCAGCGTCAGTACCGGGCCAGTGAGCCGCCTTCGCCACTGGTGTTCTTGCGAACATCTACGAATTTCACCCCTACACTCGCAGTTCCACTCACCTCTCCCGGACTCGACCCCTTCAGTATCAAAGGCAGTCCTGGAGTTGAGCCCCAGGATTTCACCCCTGCCTTGCAAACCCGCCTCCGTCCGCTTTCCGCCAAGTGTTTCCGATCAACGCTGCCCCCCTTCGTATTACCGCGGCCTCTGGCACGGC
+
,AF7<,F@,C6,CDFGGDCCC<EF9<F<,,CF,;<6FFGCF@+@CFCFC@:FC+@:+8@6,,6CECAF:CFC7FEF9,<=+@+B,A,BB+C8FDG<F:FF<9EEGE++,A?,CDC=FGCFFC<4+33A3F9=BF+>F3@FDF=F8FD3@EGGG83+@:FC7*@38*,24DB,26DE;FCFGEF6A1;CC6C?,,,5,4;;CC5CC?<C?:C5:**0978**+;*:/)807)((.)0))08;***1>/)**/*2)8)7-)72):066((07>>(((,,4.:0)6),-2,1(,4(4)5(.###
@M06045:235:000000000-JCY5N:1:1101:11396:7635 2:N:0:TACAGC
GTGAAAGGACTACTCGGGTATCTAATCCTGTTCGCTCCCCATGCTTTCGCTCCTCAGCGTCAGTTAATGCCCAGAGACCTGCCTTCGCCATCGGTGTTCCTCCTGATATCTGCGCATTTCACCGCTACACCAGGAATTCCAGTCTCCCCTACATCACTCTAGTCTGCCCGTACCCACCGCAGATCCGGAGTTGAGCCCCGGACTTTCACGGCAGACGCGACAAACCGCCTACGAGCTCTTTACGCCCAATAATTCCGGATAACGCTTGCCCCCTACGTATTACCGCGGCTGCTGGCCCTTG
+
CCGGGGGGGGGGGGGGGGGGGGGGGGGGGEFFGGGGGGGGGGGGGGGFBFGGGGGGGGGGGGGGGGFGGGGGGGGGGGGGFGGGGGGGGGGGGGGDEEGGEGGGGGGGGGGGGGGGGGFGFGGGGGCGGGGCGGG8FGGGGGGGDGGGGGGGG9EGDFGGFGDFGGGGGGE=EGGFGDEECECCFGFGEEEFFGGDGGGEGGGGGGGFGGCD<DGG5)8)CCC<FGDFFBEFF37>)>B=FFG*9@D3CF6FCF46)7@:09?116413)669>??BF?2(6><<>BFFF(2:?06(4###
@M06045:235:000000000-JCY5N:1:1101:9465:7645 2:N:0:TACAGC
GTGAAAGGACTACACGGGTTTCTAATCCTGTTCGCTCCCCACGCTTTCGCTCCTCAGCGTCAGTATCGGCCCAGAGATCCGCCTTCGCCACCGGTGTTCCTCCTGATATCTGCGCATTTCACCGCTACACCAGGAATTCCGATCTCCCCTACCGAACTCTAGCCTGCCCGTATCGACTGCAGACCCGGGGTTAAGCCCCGGGCTTTCACAACCGACGCGACAAGCCGCCTACGAGCTCTTTACGCCCAATAATTCCGGACAACGCTCGCCCCCTACGTATTACCGCGGCTGCTGGCACCGC
+
CCGGGGGGGGGGGGGGGGFFGGGGGGGGGGGGGGGGGGGGGGGGGGGGGGGGGFGGGGGGGGGGGGGGGGGGGGGGGGGGGGGGGGGGGGGGGGGGGGGGGGGGGGGGGGGGGGGGGGGGGGGGGGGGGGGGGGGGGGGGGDEGGGFGEGDGGGEGGGGGGGGGFGGGGGGGFGCFEGGGGGGGGGCEEEGGGE?FCFGGDGGEGGG?FG63D<<<5<017)>CFFGFF:BBFFEF:DFF7=DDGFGG*<FFF@F2:;3:6:6;>(865).114(3043)8BB919((91;?))(47<###
@M06045:235:000000000-JCY5N:1:1101:26659:7648 2:N:0:TACAGC
GTGAAAGGACTACCAGGGTATCTAATCCTGTTTGCTCCCCACGCTTTCGCTCCTCAGCGTCAGTTACGGCCCAGAGACCCGCCTTCGCCACCGGTGTTCCTCCTGATATCTGCGCATTTCACCGCTACACCAGGAATTCCAGTCTCCCCTACCGCACTCTAGTCTGCCCGTATCGACTGCAGGCTCGGGGTTGAGCCCCGAGTTTTCACAGCCGACGCGACAGACCGCCTACGAACTCTTTACGCCCAATAATTCCAGACAACGCTTGCACCCTACGTATCACCGCGGCTCCTGGCCCCCC
+
CCG8CCEFGFFGGGEFFEF8CEEFFFEDAFEGFGGFFCFGCFCCFGFFEG@DBFGDFCCGGGGGGGCGBCC6:FFD@E,,>CEF,==:::B44FGEFCF<EFFEFGGCDFFGACCFFEG9<A,++@CFGDEF8=+AF=FF,@,8;DDFEFF?FGGGG6D9C3,7E,9>,3C:FC**4B8:,4,*,48CB8:C*4,>:F:CE*=EFCG+<C9<<CDDB<@CDGGFDFDE57D1?>)05:7=@B>CC)57<)7**7@A*69F?B:7920()16:1:2(2:>B())239(096(4:?0<(8###
@M06045:235:000000000-JCY5N:1:1101:6555:7683 2:N:0:TACAGC
GTGAAAGGACTACCCGGGTATCTAATCCTGTTCGCTCCCCACGCTTTCGCTCCTCAGCGTCAGTATCGGCCCAGAGACCCGCCTGCGCCACCGGTGTTCCTCCTGAGATCTGCGCATTTCACCGCTACACCAGGAATTCCAGTCTCCCCTACCGAACTCAAGTCTGCCCGTATCGACTGCAAGCTGTAGGGTAAGCCTCCAGTTTTCACAGCCGACGCGACAAACCCCCCACGAGCTCTTTACGCCCAATAATTTCGGACATCGCTCGCCCCCTACGTATTATCTCCGCTGCTCACACGGA
+
<A86;6FF<FF,,=,@+@6:FF<EFCCEC<FFCCEGGFGGFC@FC@@F:@@<FGGG8CC@@:FFFF96+C,@76E6EE@<@E:?,9F7C+B8+++7B@AF9C<BFG,?FA,C<FF+@BBC<FGGC:@C@D,+:FF,,,,,,8,,,,,@BD+@3C++CG9<8:,,;;>>,*3@@@EFG5>,4,5=,>,,2,*6?:B,4,6=,>54BCCB9@+;5)>DEG:))))29**07)<11))70>*/@?>CD>9*1)76:?*..().()),-.4>D)706>F?(4).()))).)-,3(,5)).,,###
@M06045:235:000000000-JCY5N:1:1101:14026:7685 2:N:0:TACAGC
GTGAAAGGACTACCCGGGTATCTAATCCCGTTTGCTCCCCTGGCTTTCGCGCCTCAGCGTCAATGTCGGTCCAGGATGCCGCCTTCGCCACCGGTGTTCCTCCAGATATCTACGCATTTCACCGCTACACCTGGAATTCCACATCCCTCTCCCGAATCCAAGCCCGCCAGTATCGGACGCAGTTCCCCGGTTGAGCCGAGGGATTTCCCGTCCGACTTAACAGGCCGCCTACTCGCCCTTTACGCCCAGGACTCCCGACCAACTCCTGCCACCTCTGTAGTCCCGCGGCTGCTGGCACCTA
+
CCGF<E@FGGGGGEF@CFGCCAEEEGGGGCFFC@FEFFGGFF@C,CF<FE7FF@CFFCBCEG7FG@F<7FEFGGG@EFGGGGG:,?FFE:C8>7C4F+?F9F<<FGCF<?F954BF7=EGGGGGG=FFFGGFG8FAD,<FDFF@FGGCFFFFGG+@B+,3DFFG+>BEE8@A,BECE>511C1;C<::*41:*,?CE*B:**/*=++1+222))>5;7=*:7**9DD>E@E<)/08:3))/9*53>C<73))*)/.)6).((4(-).)94))4(4,))-)6)6,(--4702:23(133###
@M06045:235:000000000-JCY5N:1:1101:11787:7686 2:N:0:TACAGC
GTGAAAGGACTACACGGGTATCTAATCCTGTTCGCTACCCACGCTTTCGCTCCTCAGCGTCAGTTACTGCCCAGAGACCCGCCTTCGCCACCGGTGTTCCTCCTGATATCTGCGCATTTCACCGCTACACCAGGAATTCCAGTCTCCCCTGCAGTACTCGAGTCTGCCCGTATCGCCTGCAAGCCCGCAGTTTAGCTGCGGGGTTTCACAGACGACGCGACAAACCGCCTACGAGCCCTTTTCGCCCCTTAATTCCGGACAACTCCCGCACCCTCCGGACTACGGCGGCTGCTTGCCCACG
+
CCGGGGGGFGGFGGFGGGGEECFFGGGGGGGGGGGGGGGGGGGGDGGGGGGGCCEFDGGGGEGGGFGGGGFFE8E@FF@FEEBEGCFGGCGFGGEEFE@FFEGGGGCDFD@FC:CF=?FGBFFGECCGGGGFFC33<FCFGF=>BFCFGD=D>B@BGCG6D@EF9;ECCEGGFFCE88;BEGGGGGE*14>;;;C;BCFE=C*=>C@<EC+*C</:57>DGGC9FFC>5))4:3B@)1.)0*29DDD)*8F*C67<64.77(.))).(7:B04:?((((--.5(,,4(((,())51(,###
@M06045:235:000000000-JCY5N:1:1101:9272:7702 2:N:0:TACAGC
GTGAAAGGACTACTCGGGTATCTAATCCTGTTTGCTCCCCACGCTTTCGCGTATCAGCGTCAGTATCCAACCAGGGGGCCGCCTTCGCCACAGGTGTTCCTCCCGATATCTACGCATTTCACCGCTACACCGGGAATTCCACCCCCCTCTTTGGTACTCTAGCTTGCCAGTTTCATGCTTCGTTCCCCGGTTGAGCCGAGGGATTTCACACATGACTTAGCAAACCGCCTACACGCCCTTTACGCCCAATGATTCCGAACAACGCTAGCACCCTCTGTATTACCGCGGCCGCTGCCCCAAG
+
CCGGGGGGGGGGGGGGGGGGGGGGGGGGGGGGGGGGGGGGGGGGGGGGGGGGGGGFGGGGGGGFGGGGGGGGGGGGGGGGGGGGGGGGGGGGGGGFGGGGGGGGGDFEGGGGGGGGGGGGGGGGGGGGGGGCGGEGGGGGGGGDGGGGGGGGGGGGGGGGGGFGGGGGG:CFFFGG?E1<FEGGGGFFG>CEEGCCFGBCEEGFG6EGGFFDDFGGFFFFGFGGGGGFFFEF:@>EFCE@F=CDGFGCG@@FCFFAF?:),86(7:09FFFF0(21>4<A2<B2:>FBF(,,41((((###
@M06045:235:000000000-JCY5N:1:1101:7427:7705 2:N:0:TACAGC
GTGAAAGGACTACTAGGGTATCTAATCCTGTTTGCTCCCCACGCTTTCGCACCTCAGCGTCAGTATGTGTCCAGTAAGTCGCCTTCGCCACTGGTGTTCTTCCGAATATCTACGAATTTCACCTCTACACTCGGAATTCCACTTACCTCTCCACAACTCTAGCGATGCAGTTTTAAAGGCAATTCCGGGGTTGAGCCCCGGGCTTTCACCTCTAACTTGCAAAGCCGCCTACGTGCGCTTTACGCCCAGTAATTCCGAACACCGCTAGCCCCCTCCGTATTACCGCGGCTGCTGGCACACC
+
CCGGGGGGGGGGGGGGGGGGGGGGGGGGGGGGGGGGGGGGGGGGGGGGGGGGGGGGGGGGGGGFGGGGGGGGGGGGGGGGGGGGGGGGGGGGGFGFGGGGGGGGGGGGGGGGGGGGGGGGGGGGGGGGGGGGGGG>FGGGGGGGGGGGGGGGGGGGGGGGGFDEEC=EEGGGFFGGGGGGGGGGFFFGGDGGE?CFEGGGDG55C67:CD,?DG=>FFFGGGFFGGDEDA:37FFFED>E3AC5DF55CFFFFFFB)15>6(-,3110?F<?BBB<BB((44:A(-13;99?F?0:34###
@M06045:235:000000000-JCY5N:1:1101:16017:7708 2:N:0:TACAGC
GTGAAAGGACTACTCGGGTATCTAATCCTGTTCGCTCCCCACGCTTTCGCTCCTCAGCGTCAGTTGTTGCCCAGAGACCCGCCTTCGCCACCGGTGTTCCTCCTGATATCTGCGCATTTCACCGCTACACCAGGAATTCCAGTCTCCCCTGCAACACTCCAGTTTGCCCGTATCGACTGCAGGCCCGGAGTTGAGCCCCGGGTTTTCACAGCCGACGCGACCGCCCGCCTACGACCTCTTTACGCCCAACAATTCCTGACAACGCTTGCACCCTACGGATTACCGCGGCTGCTGTCCCACC
+
CCGGGGGGGGGGGGGGGGGGGGGG<EGFGGGGGGDEGGGGGGGGGGGGGGGGGFFGGGGGGGGGGGGEGGGGGF<FACGGGGGDGGFGGGEFGFEFGGGGEFGGGCGFGFGGGEGFGGGGGGGGGGGGGGGGGGG8DFGGGGFGFGFCGGGGGCFFGGGGF8DDGGGGGEGGFD6:E>CC786CGGGGGECGGGFC,=CEGGGCEC++=@<F<DD55D)1>)))1)9>B@F?F>)7)>6***:77>G*C).8DBF<*-*989?90((()14(4(42((--42<4,99(1(42)5.),)###
@M06045:235:000000000-JCY5N:1:1101:18860:7736 2:N:0:TACAGC
GTGAAAGGACTACTGGGGTTTCTAATCCTGTTTGCTCCCCACGCTTTCGTGCATGAGCGTCAGTGCAGGCCCAGGGGATTGCCTTCGCCATCGGTGTTCCTCCGCATATCTACGCATTTCACTGCTACACGCGGAATTCCATCCCCCTCTGCCGCACTCCAGCGATGCAGTCACAAATGCAGTTCCCAGGTTAAGCCCGGGGATTTCACACCTGTCTTACATCCCCGCCTGCGCACGCTTTACGCCCAGTAATTCCGATTAACGCTTGCCCCCTACGTATTCCCCCGCCTGTCTGCACCCA
+
CCF9E<FDGGGGGGEFGGGGGGGGGGGGGGGGGGGGGGGGCFGGGEGGGGGGGGFGGFGBEGGGGGGGGGGGGGEFGGGGGGGGGGGGG@EFGEGGDFGG<FGDGDGCADFDFFGGGGGGGGADFFCGDFEGDGG:FFGFDFGGGGGGGGFGCGG>EEDF7:,@CEEEC9>EEGFCGGCA<FDFGGGCGFFG9B??FGE5DEGG6=<CC>E>**1;@FFFDF+*7FGFA:FB630>>C5)78C5>@D54<***09<@0358<A8>1:1))9:1(-8,8>>>444(,,(--(.)-64-5###
@M06045:235:000000000-JCY5N:1:1101:21899:7759 2:N:0:TACAGC
GTGAAAGGACTACCCGGGTATCTAATCCTGTTTGCTCCCCACGCTTTCGCACCTCAGCGTCAGTTCCGGACCAGTAAGCCGCCTTCGCCACTGGTGTTCTTGCGAATATCTACGAATTTCACCTCTACACTGGGTATTCCACCCACCTCTTCCGGTCTCTAGCCACACAGTATCGAATGCAGTTCCGGGGTTGAGCCCCGGGATTTCACACCCGACTTACATGGCCGCCTACGCGCCCTTTACGCCCAGTAATTCCGAACAACGCTAGCACCCTCTGTCTTACCGCGGCTGCTGGCCCCAA
+
CCGGGGGGGGGGGGGGGGGGGGGGGGGGGGGGGGGGGGGGGGGGGGFGGGGGGGGGFGGGGDGGGGGGGGGGGGGGGGGGGGGGGGGGGEGGGGGGGGGGGGGGGGFFFGGGGGGGGGGFGGGFFGFGGGGGGGGGGFGD9EGGGGGGGGGGGGGGGEGGGDG?DFCEGGGGGGE68DFCFGGCFCEGGGEECC8DGGGGGG?EGCF?@7FDGDCDDGFG7CCDFGGFBFEF?E@DEGFF@FGDGFGG496=GFFF?1)7;:B9>:B2F7??F1(()6:<<9AF<9>0(43050::(4###
@M06045:235:000000000-JCY5N:1:1101:17723:7764 2:N:0:TACAGC
GTGAAAGGACTACCGGGGTTTCTAATCCTGTTCGCTCCCCACGCTTTCGCTCCTCAGCGTCAGGTAAGGCCCAGAGAACCGCCTTCGCCACCGGTGTTCCTCCCGATATCTGCGCATTTCACCGCTACACCGGGAATTCCATTCTCCCCTACCTACCTCTAGTCTGCCCGTATCCACTGCAGGCCCGGGGTTAAGCCCCGAGTTTTCACAGCGGACGCAACCGACCGCCTACGACCTCTTTAAGTCCAATAATTCCGGCAAACGCCTGCGCCCTCCGTGTTAACCGCGCTGCTGGCACTCA
+
CCGFFCCGCFFGGFGGCG@CFFEFFA<FF9FFFFE:FBFGFGDGGGGGEG@@FFGGGGGGGGFG<,<FFGGDF,CCFCEFGGDCGFGEF@EGCC@@FEGGEGECFFE7+AFGC7FGGCFCFBAEGECEGDFEBEECCFA9;EGD=FFFEF6EF?CF6@EAE9>CA;,EF**12,>,?;DF?EEE8:*:5>3:BCEC+8*33=8*2+4CC7C*/))173093*1/)C)7))8<6))0)2*1=**0*/0*:*)/*=*69;)0-(4(3-2,005,11(,(((.3-).-(--((,24)((()###
@M06045:235:000000000-JCY5N:1:1101:12564:7805 2:N:0:TACAGC
GTGAAAGGACTACTAGGGTTTCTAATCCCGTTCGCTCCCCTAGCTTTCGCGCCTCAGCGTCAAGAACAGGCCAGAAAGCCGCCTTCGCCACTGGTGTTCCTCCCGATATCTACGCATTTCACCACTACACCGGGAATTCCGCTTCCCTCGCCTGCCTTCGAGTCGGACAGTATCGAATGACCCTCCCCAGTTGAGCCGGGGGCTTTCACATTCGACTGCACCGACCGCCTGCGCGCTCTTTACGCCCAGGAAATCCGGACACCGCTTGCAACCCACGCATTACCGCGGCTGCTGGCCCACG
+
CC8FAGGGGGGGGGGGGGGGDFGGFDAFFFEFGDGGG:FFGG<FGGGGGGGGGGGGG,@FCCCEFGGGCFGGGGEGFCDFGGEGGG@CEFGF8,E,CFGFFGFGGGDGCFEDGGEE@+CF,FC<F,??F@E+6CCFG?,AFCEGCEFFG+@@B::E,7E@C,643*3@:@B,,,**?D,,>DG8@CCECBFC,?,>FGG8C8**=6C9C*+C*:7<3))*9C71)9CD355:937)55.99*C7*07C5)8)0*1(03)<7((4760(8*058(4:((-46424(46(49((520(,4###
@M06045:235:000000000-JCY5N:1:1101:15745:7848 2:N:0:TACAGC
GTGAAAGGACTACAAGGGTATCTAATCCTGTTCGCTCCCCATGCTTTCGCTTCTCAGCGTCAGTAGTGGCCCAGAGACCTGCCTTCGCCATCGGTGTTCCTCCTGATATCTGCGCATTTCACCGCTACACCAGGAATTCCAGTCTCCCCTACCACACTCTAGTCTGCCCGTACCCACCGCAAGTTCGAGGTTGAGCCTCGAATTTTCACGGCAGACGCGACAAACCGCCTACAAGCTCTTTACGCCCAATAATTCCGGACAACGCTCGCACCCTACTTATTACCCCAGCTCCTGGCACGGA
+
CCGFECGGDGGGGGGGFGGGFGGGGGGGGGGGGGGGGGGGGGGGGGFGGGDGGEFGGGGGGEGFGGGFGFEFEFDGGGGF8FEFFEEGCFGGGGGGGCGGGGGGGG9F<FFDEEGGGGGGGGGGGGGGGGD@,FG8FFGGGFF@E@AFEG+6EDFFEGDDF9DFFFEDFGEGGBCDGG8CEEEGGGGCGGE,,,@?FDG5E6,D=,:,59*34:CD5):89C)*<CDEF>583*;;)7*96=CCG35DF))027*.04531:6-,(-,<>;9?213))-.)6<621(-4),5(:(.(5###
@M06045:235:000000000-JCY5N:1:1101:22000:7858 2:N:0:TACAGC
GTGAAAGGACTACACGGGTATCTAATCCTGTTCGCTCCCCATGCTTTCGCTTCTCAGTGTCAGTAATGGCCCAGAGACCTGCCTTCGCCATCGGTGTTCCTCCTGATATCTGCGCATTCCACCGCTACACCAGGAATTCCAGTCTCCCCTACCACACTCTAGTCTGCCCGTACCCACTGCAAGTCCGAGGTTGAGCCTCGGATTTTCACAGCAGACGCGACAAACCACCTACAAGCTCTTTACGCCCAATAATTCCGGACAACGCTCGCACCCTACGTATTACCGCGGCTGCTGGCACTAT
+
CCGGGGGGGGGGGGGGGGGGGGGGGGGGGGGGGGGEGGGGGGGGGFGGGGGGGGGFGGGGGGGGGGGGGGGGGGFGGGGGGGGGGGGGGGGGGGGGGGGGGGGGGGG9FGGGGGGGGCGGFGGGGCGGGGFFGDFGGGGGGGGGAFGGGGGGGGGFEGGGGGFGGGGGGGGGGGGGGGGG,DAFGGGGGDCFG8DGGFFGEGGGGGGGGGGGGFGD><5?DGGGGGGFEFFFFFAF;FFFF=CCG:CGCFFFG*9<F>DEFFBF916()))7<??FF?2>>94689>09>9?::(3(5###
@M06045:235:000000000-JCY5N:1:1101:13419:7866 2:N:0:TACAGC
GTGAAAGGACTACAAGGGTTTCTAATCCTGTTCGCTCCCCACGCTTTCGCTCCTCAGCGTCAGTATCGGCCCAGAGACCCGCCTTCGCCACCGGTGTTCCTCCTGATATCTGCGCATTTCACCGCTACACCAGGAATTCCAGTCTCCCCTGCCGAACTCTAGCCTGCCCGTATCGACTGCAAGCTCGGAGTTGAGCCCCGAGTTTTCACAGCCGACGCGACAGACCGCCTACGAGCTCTTTACGCCCAACAATTCCGGACAACGCTCGGTCCCTACGTATTACCGCGGTCGCGTGCCCTTA
+
CCGGGGGGGGGGGGGGGGFGGGGGGGGGGGGGGGGGGGGGGGGGGGGGGGGGGFGGGGGGGGGGGGGGGGGGGGGGGGGGGGGGGGGGGGGGGGGGGGGGGGGGGGGGGGGGGGGGGGGGGGGGGGGGGGGGGGGGGGGGGGFGGGGGGGGGGGGGGGGGDFFGGFGGGGGGFGGGGGGGC7<F,>>C5EECCFGGGGGGDGGGG<CCGFGGCG3D>DF)9DD4DD<DF53718>E>GB?=?F5DED3C)7)*//.908@08?>928;5<D;6)212(44>)-)(--9(((-((-1(.###
@M06045:235:000000000-JCY5N:1:1101:17080:7918 2:N:0:TACAGC
GTGAAAGGACTACAAGGGTTTCTAATCCTGTTCGCTCCCCATGCTTTCGCTCCTCAGCGTCAGTTAATGCCCAGAGACCTGCCTTCGCCATCGGTGTTCCTCCTGATATCTGCGCATTTCACCGCTACACCAGGAATTCCAGTCTCCCCTACATCACTCTAGTCTGCCCGTACCCACCGCAGATCCGGAGTTGAGCCCCGGACTTTCACGGCAGACGCGACAAACCGCCTACGAGCTCTTTACGCCCAATAATTCCGGATAACGCTTGCGCCCTACGTATTACCGCGGCTGCTGGCCCTCT
+
CCGGGGGGGGGGGGGGGGGGGGGGGGGGGGGGGGGGGGGGGGGGGGGGGGGGGGGGGGGGGGGGGGGGGGGGGGGGGGGGGGGGGGGGGGGGGGGGGGGGGGGGGGFFGGGGGGGGGGGGGGGGGGGGGGGGGGFGGGGGGGGGGGGGGGGGGGGGGGGGGGGGGGGGGGGEGGGCGGGGGGGEGGGGEGGGGGGGGGGGGGGGGFFFGGGGDGGGFGFDG<GGGGGFEBFB?EDFBGFFF=FCDFDDGFFFFFFFFFFF?9>60212>)<1(38:?FFAFBFF0;(-7(4:>:48(-###
@M06045:235:000000000-JCY5N:1:1101:10472:7923 2:N:0:TACAGC
GTGAAAGGACTACTAGGGTTTCTAATCCTGTTTGCTCCCCACGCTTTCGTGCATGAGCGTCAGTGCAGGCCCAGGGGATTGCCTTCGCCATCGGTGTTCCTCCGCATATCTACGCATTTCACTGCTACACGCGGAATTCCATCCCCCTCTGCCGCACTCCAGCGATGCAGTCACCAATGCAGTTGCCAGGTTAAGCCCGGGGATTTCACACCGCGCTTACATCACCGCCTGCGCACGCTTTACGCCCAGTAATTCCGATTAACGCTTGCACCCTTCGTATTACCGCGGCTGCTGGCCCCTA
+
CCGGGGG,,;;C<F<@<E<FCDG@,CF@FD<CEFGGGGFEGGDEG@FFEC@CCFCFGF@7,,@E,@FG<CGD:C7FC7FD@EFC9FDDG>FF7@C=FCFD9FEF::,?,95FG@@?++:F99BFC,EFGF?F+F>=D8FGGDFFG?@CE8BF@@63@E@F7DFG@EEG9DCF9E9EFFGGG9DD,>,?DF?FGC;>>:CE5*:*=++4+;?5))))018D7+++2;/).).43:5B.)85.8D3/)9*77**09*6;85)24-((411@FF:,((.4:::()-6-4(4(,23)48188###
@M06045:235:000000000-JCY5N:1:1101:4689:7934 2:N:0:TACAGC
GTGAAAGGACTACCCGGGTATCTAATCCTGTTTGCTCCCCACGCTTTCGTGCCTCAGTGTCAGTTACAGTCCAGAAAGCCGCCTTCGCTACTGGTGTTCCTCCTAATATCTACGCATTTCACCGCTACACTAGGAATTCCACTTTCCTCTCCTGCACTCAAGTTTCCCAGTTTCAAGAGCTTACTACGGTTGAGCCGTAGCCTTTCACTCCTGACTTAAGAAACCACCTACGCACCCTTTACGCCCAGTAAATCCGGATAACGCTAGCCCCCTACGTATTACCGCGGCTGCTGGCACGAGT
+
CCGGGFGDGGGGGGGGGG@EFGGGGDGGGGGGGGGGGGG@FGGGGGGGGGG:FGGGGFFGGFGGFGGGD<FECGGGGFGGGGDGGGGDEEGGFA?EFGGGGGGGGGGGGGGFGFCFFGGGGGFGGGGGGGGGGDFFGGGFFGGGGGGGGGGFGDDEFFDEGGGGFDCFDEGFGGGGGGGGDDAGFAFGGDG8CBEFG3@8@9FEGGGF=CCFC>CFFCFC+=*C*;>*396=>EFD>G;):B795>C4>FFFFFAB:1))480977:;FFFF>F??38972644;609;BFFFBF02-###
@M06045:235:000000000-JCY5N:1:1101:10637:7949 2:N:0:TACAGC
GTGAAAGGACTACAAGGGTATCTAATCCTGTTTGCTCCCCACGCTTTCGTGCCTCAGCGTCAGTATCGGGCCAGTGAGCCGCCTTCGCCACTGGTGTTCTTGCGAATATCTACGAATTTCACCTCTACACTCGCAGTTCCACTCACCTCTCCCGAACTCAAGATCCTCAGTATCAAAGGCAGTTCTGGAGTTGAGCTCCAGGATTTCACCCCTGACTTAAAGACCCGCCTACGCACCCTTTACGCCCAGTGATTCCGAGCAACGCTAGCCCCCTTCGTATTACCGCGGCTGCTGGCACGTT
+
CCGGGGGGGGGGGGGGGGGGGGGGGGGGGGGGGGGGGGGGGGGGGGFGGGGGGFGGGGGGGGGGGGGGGGGGGGGGFGGGGGGGGGGGGGGGGGGGGGGGGGGGGGGGCFGGGGEGGGGGGGGGGEGGGGGGGGGGGGGGGGGGGGGGGGGGGGGGGGGFFGGGGGGGGGGG;EGGGGGGGGGFFCFGDGGGGGGGGGGGGGGEGGGDGFCDGGFDFGFGGGDGFF5B55?D?A)=BGFFAFGGGFGG7;64;AFFF?BFB?F>61:6FFFF9>:03:?(8)6<:B09>6>?2:BF?F###
@M06045:235:000000000-JCY5N:1:1101:27993:7956 2:N:0:TACAGC
GTGAAAGGACTACAGGGGTTTCTAATCCTGTTTGCTCCCCACGCTTTCGCGTCTCAGCGTCAGTACCGTCCCAGAGAGCCGCCTTCGCCACGGGTGTTCTTCCCGATATCTGCGCATTTCACCGCTACACCGGGAATTCCACTCTCCTCTTCCGGACTCTAGCCACACGGTTTCCACCGACAGCTCGAGGTTGAGCCTCGAGTTTTCACAGCGGACCTGTGAAGCCGCCTACACGCTCTTTACGCCCAATAAATCCGGACAACGCTTGCCCCCTACGTATTACCGCGGCTGCTGGCACATT
+
CCGGGGGGGGGGGGGGGGFGGGGGGGGGGGGGGGGGGGGGGGGGGGGGGGGFEFFGGGGGGGGGGGGGGGGGGGCGGGGGGGGGGGGGGGGGGGGGGGGGGGGGGGGGGGGGGGGGGGGGGGGGGGGGGGGGGGGGGGGGGGAGFGGGGGGGGGGEEGGGACFFGGGGGGGGGGGGGG58::CG6CEGGGGGGGGGGGFCEGGGGGFFFF7CGGGGFGFGGG*CGGGFFEFF>FE>)>7B?@GGGFGDF@?6F?F?EB>:9BFBF?06.6<?;;BF?B<>?FFF0;;16;0132(,(.###
@M06045:235:000000000-JCY5N:1:1101:5050:7959 2:N:0:TACAGC
GTGAAAGGACTACACGGGTTTCTAATCCTGTTCGCTCCCCACGCTTTCGCTCCTCAGCGTCAGTTACTGCCCAGAGACCCGCCTTCGCCACCGGTGTTCCTCCTGATATCTGCGCATTCCACCGCTACACCAGGAATTCCAGTCTCCCCTGCAGTACTCTAGTCTGCCCGTATCGCCCGCACGCTCACAGTTAAGCCGTGAGATTTCACGAACAACGCGACAAACCACCTACGAGCTCTTTACGCCCAGTCATTCCGGACAACGCTCGCACCCTACGTATTCCCGCGGCTGCTGGCACGGC
+
CCCEFGGGGGGGGGGGGGFGGCGGGGGGGGGGGGGGGGGGGGGG:EFGGGGGGFCFGGEGGGGGFFGGGGFFGGGF8FGGGGGGGGGGGGGGGGGGGGGGFGGFGFG9EGGGGGGGGDAFFGGGGGGGGGGFGGGGGGGF9EFGFFGGEEFGDDGDGGGFFGFGFE9BBEED:EC5>8CGEGEG***D>D2=B;EGDEEDCC9AFFC7=**88)2;55))77DDGFF:>)9:FB:>:CFF?=F39@G:4?*=C6*-66)706<93(:,0)730((.33)-4)-3<>((0(-,:?(:3>###
@M06045:235:000000000-JCY5N:1:1101:5107:8023 2:N:0:TACAGC
GTGAAAGGACTACAGGGGTATCTAATCCTGTTCGCTCCCCACACTTTCGCTCCTCAGCGTCAGGTCATTCCCAGAGAACCGCCTTCGCCACCGGTGTTCCTCCTGATCTCTGCGCATTTCACCGCTACACCAGGAATTCCGTTCTCCCCTGAATACCTCTAGTCTGCCCGTATCGAAAGCAAGCCAGGTGTTAAGCACCTGGTTTTCACTCCCGACGCGACAAACCGCCTACGAGCCCTTTACGCCCAATAATTCCGGACAACGCTCGCACCCTACGTATTACCGCGGCTGCGGGCACGCC
+
CCGGGGGGGGGGGGGGGGGGGGGGGGGGGGGGGGGGGGGGGGGGGGGGGGGGGGGGGGGGGGGGGGGGGGGGGGGGGGGGFGGGGGGGGGGGGDGGGGGGGGGGGDG,CFGGGGGGG7FGGGGGGGGGGGFGGGFGGGGGGEGGGGGGEGGF,DFGGGGGGGCFGDGGGGGGGGEDGG56CFGFGC8F>FGGGFGG9EFGGGDEFGGGGGGFGDDDE38C<3CFGFGAE@50:EDBBD??F47DDEDDC>F*:*7<F().-4<011((5))-,(((-4))4).9(1((12,8((49;?###
@M06045:235:000000000-JCY5N:1:1101:25232:8044 2:N:0:TACAGC
GTGAAAGGACTACTCGGGTATCTAATCCTGTTCGCTCCCCACACTTTCGCTCCTCAGCGTCAGATCATGCCCAGAGAACCGCCTTCGCCACCGGTGTTCCTCCTGATATCTGCGCATTTCACCGCTACACCAGGAATTCCGTTCTCCCCTGCATACCTCTAGTCTGCCCGTATCGAAAGCAAGCCCCGAGTTAAGCCCGAGGTTTTCACTCCCGACGCGACAAACCGCCTACGAGCCCTTTACGCCCAATAATTCCGGACAACTCTCGCACCCTACGTATTACCGCGGCTGCTGGCCCTCA
+
CCGFGGGGGGGGGGFGGGGGGFGGGFG<FEFFEGE@FGGGFGGGGFGFGGCFGFGGGGG7,C@CEGFGGGGGGGGFFGGGGGGGGGBEFGGGGGGGGGGF,EDGE9EFGFFGGGGCFGGG<F9FEC4>BFFFGGFFGDGGFGGD7CEBCGDFGFFGE=BE,6@FGFGFD6C>6DE?C>+DF@DD>8CEEGGGGDDFFFGD=?CEGGG@FGF<C8C<;))/97DFD><BFDFFFFDFB<?FFFGDDE5DGF4?7*94?;))3,6)5::6).77??:?B77:,6>F?FF6>91138:?(4###
@M06045:235:000000000-JCY5N:1:1101:27649:8056 2:N:0:TACAGC
GTGAAAGGACTACTGGGGTTTCTAATCCTGTTTGCTACCCACGCTTTCGTGCCTCAGTGTCAGTCGTGGTCCAGTAAGCCGTCTACACCACCGGTGTTCCTCCTGATATCTACGCATTTCACCGCTACACCAGGAATTCCGCTTACCTCTCCCACACTCAAGCACCCCAGTTTCCACCGCACCCTCCCAGTTAAGCCGGGAGATTTCACAACAGACTTAGGGCACCACCTACGCACTCTTTACGCCCAGTAACTCCGAACAACGCTTGCTGCCTACGTATTACCGCGGCTGCTGGCACACG
+
CCGGGGGGGGGGGGGGGGGGGGGGGGGGGGGGGGGGGGGGGGGGGGGGGGGGGGGGGGGGGGGGGGGGGGGGGGGGGGGGGGGGGGGGGGGGGGGGGGGGGGGGGGGGGGGGGGGGGGGGGGGGGGGGGGGGGGGGGGGGGGGGGGGGGGGGGGGGGGGG@FGGGGGGGGFFGGFGGGGGGGGGGGGGGGGGGGGGFGGGGGGGFFGGGGGGGDGGFFFFG4CFDGGFFF4EFFFF>GFFFFGGGFD*7?FFGFFFF9>EFF<;>FB?FFFFFF9?(47>0AFF?F>01616:B08:5###
@M06045:235:000000000-JCY5N:1:1101:18675:8067 2:N:0:TACAGC
GTGAAAGGACTACAAGGGTTTCTAATCCTGTTCGCTACCCACGCTTTCGCTCCTCAGCGTCAGTTACTGCCCAGAGACCCGCCTTCGCCACCGGTGTTCCTCCTGATATCTGCGCATTTCACCGCTACACCAGGAATTCCAGTCTCCCCTGCAGTACTCGAGTTTGCCCGTATCGCCTGCAAGCCCGCAGTTGAGCTGCGGGATTTCACAGACGACGCGACAAACCGCCTACGAGCTCTTTACGCCCAGTAATTCCGGACAACGCTCGCACCCTACGTATTACCGCGGCTGCGGGCACCAA
+
CCGGGGGGGGGGGGGGGGGGGGFGGGGGGGGGGGGGGGGGGGGGGGGGGGGGGEGGGGGGG>FFGGGGGGGGDGGGGGFGGGGGCFFGGGGGGGGGGGGGCGGGGFGGGGGGGGGGGEFGGGGGGGGGGGGGGC@DFGGGGGGGGGGFGGGGFFGGGGGEGCGEGFGGFCEGGFCEEGGGGFGF>DEGGGG9,,?FG8FEEEC=FF7FGGCCGGGGB35:C7DFCGDD>B:<FFFDDG=??***7>7<<;*97=@<@BFFFFB6>(22>@>>:<:B<(.)2:<)((,-61(((-,-(4###
@M06045:235:000000000-JCY5N:1:1101:5002:8102 2:N:0:TACAGC
GTGAAAGGACTACACGGGTATCTAATCCCGTTTGCTCCCCTAGCTTTCGCCGTTCAGCGTCAATGTCGGTCCAGGATGCCGCCTTCGCCACCGGTATTCCTCCAGATATCTACGCATTTCACCGCTACACCTGGAATTCTGCATCCCTCTCCCGAATTCAAGCCATCCAGTATCACCCGCAGTTCCCAGGTTAAGCCGGGGGATTTCCCGTGTGACTTAGTTGGCCGCCTACTGGCCCTTTACGCCCAGTAATTCCGAACAACGCTTGCCCCCCCTCTATTACCTCGGCTTCTGGCACAGT
+
CCGGFGGECGGFGGGGGCGDGGGFEGGGGGGGDBFCGGDFCGGFGFGGGGGEFGGGGFGGGGGGGGGGGEGEAFDECGFGCDC7FGGGGGGGGEG7DGGG,C?CFGGFGGEGFGCCGEGGGGGCC7CGGGGGG8F,:EDDDFGGGEGGG8@D>C+@EFGGG,=>EGGGCFGA@EFF6DCECEGFGFFCF5,@EF;CC*>EEDCC*<E++*2*287CFFF7+1;4CFDEFFB?2*)0.177@77/>3)*9)*8:?@2?6BF>?<31(2376):;>>0(48<4)).)--((-(.)..4(,###
@M06045:235:000000000-JCY5N:1:1101:26882:8106 2:N:0:TACAGC
GTGAAAGGACTACTAGGGTATCTAATCCCGTTCGCTCCCCTGGCTTTCGCGTCTCAGCGTCAGAAAGGGTCCAGGACCTCGCTTTCGCCACGGGCGTTCCTTCCGATCTCAACGCATTTCACCGCTCCACCGGAAGTTCCAGGTCCCCCTACCCCCCTCCAGATCGGCCGTATCCGCGCCACTTCCCCGGTTGAGCCGGGGGCTTTCAGCCACGGACGTGCCGATCCGCCTACACGCGCTTTAAGCCCCGTGATTCCGAATAACGTTCGCACGGTTCGTCTTACCGCGGCTGCTGGCCCGC
+
CCGGGGGGGGGGGGGGGGGGGGGGGGGGGGGGGGGGGGGGGGGGFGGGGGGFGCGFGGGFGGGGGGGGGGFGFGGGGGGGGGGGGGGGGGGGDGGGGGGGGGGGGC@FFGGGGGGGGGGGGGGGGGGGGGGGGGGGFEGGGGFGGFGGGGFGGGGGGEGGGG;>FFEGGGGGGGGGC8EEEGGGGGGGGCEEEFGGGEEEEGEGGFFFDFFCGGD3>G>DGGCD)9DFFFFFFFFFF<:3>@CGGFGG*07535=4BF;B?B>BF:8?BFFFFF?BF>38:?):?011(34>?2)4?2###
@M06045:235:000000000-JCY5N:1:1101:28680:8122 2:N:0:TACAGC
GTGAAAGGACTACAAGGGTTTCTAATCCCGTTTGCTCCCCTGGCTTTCGCGCCTCAGCGTCAATACCGGTCCAGGATGCCGCCTTCGCCACCGGTGTTCCTCCAGATATCTACGCATTTCACCGCTACACCTGGAATTCCGCATCCCTCTCCCGGATTCAAGCCTGCCAGTATCGGACGCAGTTCCCGGGTTGAGCCCGGGGATTTCACGTTCGACTTAACAGGCCGCCTACGCGCCCTTTACGCCCAGTAATTCCGAACAACGCTTGCCCCCTCTGTATTACCGCGGCTGCTGGCACGCA
+
CCGGGGGGGGGGGGGGGGGGGGGGGGGGGGGGGGGGGGGGGGGGGGGGGGGGGGGGGGGGGGGGGGGGGGGGGGGGGGGGGGGGGGGGGGGGGGGGGGGGGGGGGGGGGGGGGGGGGGGGGGGGGGGGGGGGGGGFGGGGGGGGGFGGGGGGGGGGDGEGFGGGGGGGGGFFEGEECGGGGGG7FFGEGGGDGGGGGGGGGGGGFFG@FDGGGGGGFGFGGGGC*9<DEEE23B7@BG:FFFGDGFGGGFF*2=?A@?BB>FFBFFF05FFFF>:03A)4<9BB1;(142((4)0:44###
@M06045:235:000000000-JCY5N:1:1101:28762:8144 2:N:0:TACAGC
GTGAAAGGACTACTCGGGTTTCTAATCCTGTTCGCTCCCCATGCTTTCGCTCCTCAGCGTCAGTTAATGCCCAGAGACCTGCCTTCGCCATCGGTGTTCCTCCTGATATCTGCGCATTTCACCGCTACACCAGGAATTCCAGTCTCCCCTACATCACTCTAGTCTGCCCGTACCCACCGCAGATCCGGAGTTGAGCCCCGGACTTTCACGGCAGACGCGACAAACCGCCTACGAGCTCTTTACGCCCAATAATTCCGGATAACGCTTGCGCCCTACGTATTACCGCGCCTGCTGGCACTCA
+
CCGFFGF<EFFGGGGFGGGDEGGGFGGGGGFGGGGGGGGGFFDFGAGGGGGFGDGGGGE@FFGFGGEGGG@FGGGGGGGFC8F@FFEFGDFGGGGGGGFGCFGGGGGFGFCFGEGGG7AEEFGGGCGGFGF<?C+?E8EFDCGGCEFGGGGGDFGEFG9E;D>EDDFF>CGGGGGFGGGCEEE,<FF>CCGCG,@EFFGGGGEGDGGGF6E485DFECDGD<C55:<@).7<F@5B)944@?GDGFGGG@:FC=F>@BF:?B?2(443@)803((((()68))6:1((-,((55(3(,###
@M06045:235:000000000-JCY5N:1:1101:21187:8172 2:N:0:TACAGC
GTGAAAGGACTACTGGGGTATCTAATCCCATTCGCTCCCCACGCTTTCGTCCTAGCAGTGTCAGGTCACACCCAGTTGCCTGCCTTCGCTTTCGGGGTTCCAAACGATATCAACGCATTTCCCTACTCCACCGTTTGTTCCAGCAACCCCTTTGTCCCTCTACTCTTGGATTATTTTGAGCAACCGCAGAATTTGAGCTTCTGGCTTTTACCCAACACTACCAAAACCATCTATCGGTACGCTTTCCCCCCAATGCTTCCGGATAACGCTTCAGGTCTCTGTCTTCCCGTTGTGGCTCACG
+
CC@@EFGGGGGGG9,CFGGGGGGGGGGGG8FGGGGGGGGGGGGGGGGGG<@FB9,6,,;,;6E6C6,:CFFG>DFFDGGGG9F<E6,,B?,:CF7++@:F=,,9:4>=++9C<?=++@F,,5CE?A5,4,ABF@=4+A4CA,,484@=+++>,EE933,3,,,,,@9,7,39,,6>>,=+:E:6C+C6EEC,@3>73,,3,,59,=11,=2=34;*3*;8***0**25)*)*9==2)*0.:5*/1+22*)0:*.)(1-*9(-402)7BE))-6)).)56A).644)62((.(,-(-()###
@M06045:235:000000000-JCY5N:1:1101:10116:8180 2:N:0:TACAGC
GTGAAAGGACTACCCGGGTTTCTAATCCTGTTCGCTCCCCATGCTTTCGCTCCTCAGCGTCAGTTAATGCCCAGAGACCTGCCTTCGCCATCGGTGTTCCTCCTGATATCTGCGCATTTCACCGCTACACCAGGAATTCCAGTCTCCCCTACATCACTCTAGTCTGCCCGTACCCACCGCAGATCCGGAGTTGAGCCCCGGACTTTCACGGCAGACGCGACAAACCGCCTACGAGCCCTTTACGCCCAATAATTCCGGATAACGCTTGCGCCCTACGTATTACCGCGGCTCCTGGCACTAC
+
CCGGGGGGGGGGGGGGGGFGGGGGGGGGGGGGGGGGGGGGGGGGGGGGGGGGGFGGGGGGGGGGGGGGGGGGGGGGGGGGFGGFGGGGGGGGGGGGGGGGGGGGGGFG9FGGGGGGGGGGGGGGGGGGGGFCFGGGGGGGGFGGCFGGGGGGDDEFGGGGG9EGDFGGGGGEGGFFGE>EEGG9FGGDE>ECFC,DDFC585?EGGGCGFEDD:5CDGBCDDD4DFDDF>52:>.;)5)<6?G3CED55)<BG*/6@>))3),,-((3F)<6;>0::3292))6((-(-4(,(5,4(.###
@M06045:235:000000000-JCY5N:1:1101:24982:8180 2:N:0:TACAGC
GTGAAAGGACTACCAGGGTATCTAATCCTGTTTGCTCCCCACGCTTTCGTGCATGAGCGTCAGTGTTGGCCCAGAAGGCTGCCTTCGCCATTGGTGTTCCTCCACATCTCTACGCATTTCACCGCTACACGTGGAATTCCACCTTCCTCTGCCACACTCCAGCAAAGTAGTTTCGAGCGCAATTCCCAAGTTAAGCCCGGGGCTTTCACACTCGACTTGCTCTGCCGCCTGCGCACACTTTACGCCCAGTAATTCCGATTAACGCTCGCACCCTACGTATTACCGCCGCTGCTGGCCCTTC
+
CCGGFGGGFGFGGGGGGGGFGFGGGGGGGGGGGFGGGGGGGGGGGGGGGGGGGGFCFGGEG@CGFGGDGGGGEFGGGGGGCFGGGGGGGCEEEGGGGGFGFFGGG8?FGGGGGGGGGEGGFGGGDGCGGGGDCF@FGFGGCGGGFGGGFGCGCEGFE8DFD8FFGCDFF9DDFF?FFCEGGEGEGGG98@CCFFGGFFEGGCGDFGF,=FG4<4?D??4C+::CGDD>AA8?058B:CF4A+@DGDD*/97*CFF<FFFF06<01(46>3@FF0(3::2<0)-6-1(11;9>,5(1(-###
@M06045:235:000000000-JCY5N:1:1101:18257:8189 2:N:0:TACAGC
GTGAAAGGACTACCGGGGTTTCTAATCCTGTTTGCTCCCCACGCTTTCGCGCCTCAGCGTCAGTAAAAGGACCAGGTCGCCGCCTTCGCCACCGGTGTTCTTCCCAATATCTACGAATTTCACCTCTACACTGGGAATTCCACGACCCTCTTCCCCACTCCAGTCCATACGTATCAAGTGCAGCCCCCAGGTTGAGCCCGGGAATTTCACACCTGACTGTACAAACCGCCTACGCGCCCTTTACGCCCAGTCATTCCGAGCAACGCTAGCCCCCTTCGTATTACCGCGGCTGCTGGCCGTC
+
CCGGGGGGGGGGGGGGGGGGGGGGGGGGGGGGGGGGGGGGGGGGGGGGGGGGGGGGGGGGGGGGGGGGGGGGGGGGGGGGGGGGGGGGGGGGGGGGGGGGGGGGGGGGGGGGGGGGFFGGGGGGGGGGGGGFGGGGGGGGGGEEGGGGGGGGGGGGFG?EGGGGGGGGGGGGFCFFGGGCFGFGGGGGGGFGGGGGGGGGGGGGCGGGGFGFGGGGFGFGGDGFGGGADBB?:FFEEDFF46:CDDGGCFFFGFFAB?DE>BBFFF?<>?FFFFBB<:::7>B>A49;>903<>?3::###
@M06045:235:000000000-JCY5N:1:1101:15594:8203 2:N:0:TACAGC
GTGAAAGGACTACTGGGGTTTCTAATCCTGTTTGATCCCCACGCTTTCGTGCCTCAGTGTCAATATTCGTGTAGTCAGCTGCCTTCGCAATTGGTGTTCTATGTCATATCTAAGCATTTCACCGCTACATGACATATTCCGCTGACCTCCACGGTATTCAAGACTGATAGTATCAATGGCAGTTCCCAAGTTAAGCCCGGGGATTTCACCACTGACTTACCAACCCACCTACGCACCCTTTAAACCCAGTGAATCCGGATAACGCTTGCACCCTCCGTATGCCCGCGGCTTCTGCCACGGA
+
@CGGGFCFGCGGGGGGFG@EGGDFFEG9EFEFCFCEFF8FCFFGGGFCC@,BFCFGGGGFGGG@<<CFEFGGGGGD,CEG?CF,,,FC:+@@F,CCFEGFFFE<B<E<E<FGGF8D,FEAAEG,FEGD@ABFFCGDFGGGGGG7CF?BEFGFGEGDDFGGFCFF988D9>FGAFEFGEGFFEEGDDFG?DE9D;>A,+@C>E+41,@AF7<C*4*;?F+<;@2;CDG5?A>B246?)9FA)=+1;4/2>F==+7C3A0>3(/73902(0*;4??:((-.0().(,,((41(3<<),).###
@M06045:235:000000000-JCY5N:1:1101:2922:8218 2:N:0:TACAGC
GTGAAAGGACTACTAGGGTTTCTAATCCTGTTTGCTCCCCACGCTTTCGCGTCTCAGCGTCAGTTGCGTTCCAGAGAGCCGCCTTCGCCACGGGTGTTCTTCCTGATATCTGCGCATTTCACCGCTACACCAGGAATTCCACTCTCCTCTCCCGCACTCTAGCCAACCAGTTTCCCACGACCGCTCGGGGTTGAGCCCCGAGATTTCACGCAGGACTTAGTTGGCCGCCTACCCGCTCTTTACGCCCAATGATTCCGGACAACCCCCGGTCCCTACGGATTACCGCGGCTGCTTGCACTGG
+
CCGGGGGGGGGCGG@FFFEGGGGGGGGGGGGFGGGGGFFGGGGGG>FGGGGEECGDFDGGFGGGGGGGGGGGCGGFFFDGGGGGGG7C7CGFGGGEGGFG?<FGGGFE9?CDFF>FGGGFCGGCC@FGGGG7AF@DGGGGGFGFGGGGFFGGFCEGGCCFGCCBFCGEDC9B9>E9DG*@EGGD5;EEE8EEGFGG?8C8C:8CCEF9F7C3DGGFFGFCCFGF4<C>>BFB()0)0>@*89FDG35C17)9CFBAF4)5(60(-(,3>>>>0A)(4((4:7-.(--(63(()).(..###
@M06045:235:000000000-JCY5N:1:1101:6823:8219 2:N:0:TACAGC
GTGAAAGGACTACCCGGGTTTCTAATCCCGTTCGCTCCCCACGCCTTCGCGCCTCAGCGTCAGGTCCGGCCCAGTTGGCCGCCTTCGCCACGGGTGTTCCTCCCGATCTCTACGCATTTCACCACTACACCGGGAATTCCACCAACCCCTCCCGACCTCAAGCCCGCCAGTCCCCGACGACCCTCCCCGGTTGAGCCGGGGGCTTTCACGGCAGGCTTGACGAGCCGCCTGCGCGCGCTTCACGCCGAGTAACTCCGGCCAACGCTCGGCCCCTACGTATTACGGCCGCTCCTGGCCCCTC
+
CCD8FFEFCFGGGGGGGGGEBFGGFFGGGGGGGGGGGGGGGGFEGDFGGGEGG:CFGGGEE:FFFFGGGGGGGG<EF8EFEGEFCFGGG7CBEGGDCGGG<FEC@78@EFFGGGGGGGGDFGGGGGDGGG<F6=+@FGGG9CC7D:CEGC*6BE*:B5D,,6?8DEGGCG6,?8@EEG518?E?CCEGGD8CGF6+85:CE?C:*6?CFG5))9<))08*0>>DGG))73.:175B>C75)/2*/.)1).)9:7=?DF))(.84>1:;3<D>9<1?3.)6(.6((,((-,((380((-###
@M06045:235:000000000-JCY5N:1:1101:8087:8234 2:N:0:TACAGC
GTGAAAGGACTACAAGGGTATCTAATCCTGTTTGCTCCCCACGCTTTCGTGCATGAGCGTCAGTACAGGCCCAGGGGATTGCCTTCGCCATCGGTGTTCCTCCGCATATCTACGCATTTCACTGCTACACGCGGATTTCCATCCCCCTCTGCCGTACTCCAGCCTTGCAGTCACAAGTGCAGTTCCCAGGTTGAGCCCGGGGATTTCACACCTGTCTTGCAAGACCGCCTGCGCACGCTTTACGCCCAGTAATTCCGATTAACCCCCGCACCCTACGTTTTACCGCCGCCGCTGGCCCGTC
+
CCGGGAEFFDF8FCCEFEGC8CFF9,FFGGGGCGGGGGGGFFCBF:DFD@@@<FCDFGEGGGGFGGCFGFGGGGGGCEC<EFGGGGFEGDEFGGGGGCGG??ECGGGCEGFGGGG@C@AFCFFGGGGGGFFEB@F7F3?FDDF,D3>C>,3=9EE6EG9DB?CGCF8BD,,,,,@>8@,;E7<;FCC9E>D?FF,>:;CG5**4A,B9,=EG4*;;8++20;>CDFCB)083,85>EG>75*?7<ED7</***9B2?()0,6<).(-(0))--,((3,(.()5269(4((-446((,-###
@M06045:235:000000000-JCY5N:1:1101:18287:8269 2:N:0:TACAGC
GTGAAAGGACTACACGGGTATCTAATCCCGTTTGCTCCCCTAGCTTTCGCGCCTCAGCGTCAAGAACAGGCCAGGTAGTCGCCTTCGCCACTGGTGTTCCTCCCGATATCTACGCATTTCACCACTACACCGGGAATTCCACTACCCTCTCCTGCCTTCGAGTCGATCAGTATCGCGTGACCCTCCCCAGTTGAGCCGGGGGCTTTCACACGCGACTTGAACGACCGCCTGCGCGCTCTTTACGCCCAGTAAATCCGGACAACGCTTGCCACCTACGTATTACCGCGGCTGCTGGCACCGC
+
CCGGGGGGGGGGGGGGGGGGGGGGGGGGGGGGGGGGGGGGGGFGGGGGGGGGGCFGGGGGGCGGGGGGGGGGCGGGGGGGGGGGGGGGGGGGGGGGGGGGEGGGGGGGGGGGGGGGGGGGGGGGGFGFFGGGGGEGGGGGGGGGGGGGGGGGGGGGGGGGGGGGGGEFEGGGFG>EGGDEGGGGGGGGFGGGGGGGGGGGGGGGGGGFGGG<DD:DFGFGFGGGGGGFFFFFFFED3C36F=FGGFC5F6FF>@?:7;BF9:<2>FBFFFFF?807:8?DFDB>BFF9B;14::??:<###
@M06045:235:000000000-JCY5N:1:1101:28521:8288 2:N:0:TACAGC
GTGAAAGGACTACTGGGGTATCTAATCCTGTTCGCTCCCCACACTTTCGCTCCTCAGCGTCAGGTAATGCCCAGAGAACCGCCTTCGCCACCGGTGTTCCTCCTGATATCTGCGCATTTCACCGCTACACCAGGAATTCCGTTCTCCCCTGCATACCTCTAGTCTGCCCGTATCGGAAGCCAGTCCAGAGTTAAGCCCTGGATTTTCACTCCCGACGCGACAAACCGCCTACGAGCCCTTTACGCCCAATAATTCCGGACAACGCTCGCCCCCTACGTATTACCGCGGCTGCTGGCACGCG
+
CCGGGGGGGGGGGGGFFGGEGGGGGGGGGGGGGGGGGGGGGGGGGGGGGGGGGGGGGGGGGGGGGGGGGGGGGGFGFGGGGGGGGGGGGGGGGGGGGCGGEGGGGGGGGGGGGGGDGCFGGGGGGGGGGGG7FFFGGFGGDGGGGGGGGGGGGGDEFDFGGFGGG9FGGEEEFGGDGGDGGGGADC;DCCGCFFDFCGGFGGEFGGGF@:CFCCDG>DD5CCGFGGGFD@5<B:7>EGFFFFGGD@D7FFFFC*1699>EFFF6>:B6>.)9BBBBF3<<BAFF19(-272<??08(5###
@M06045:235:000000000-JCY5N:1:1101:22150:8289 2:N:0:TACAGC
GTGAAAGGACTACAAGGGTTTCTAATCCTGTTTGCTCCCCACGCTGTCGCGCCTCAGTGTCAGCAACTGCCCAGCAGGCCGCCTTCGCCACCGGTGTTCTTCCGGATCTCTACGCATTCCACCGCTACACCCGGAATTCCACCTGCCTCTACAGTGCTCGAGCCCGCCAGTTCGCATGGCCGACCCGGAGTTGAGCCCCGGCCTTTCACCACACGCCTAACGTGCCACCTACGCGCCCTTTACGCCCAGTGACTCCGGACCACGCTCGCACCCTCTGTATTCCACCGCGTGCTCGCACCAA
+
CCDFAFCE,C<8<EE@,,6,BFFG,6EFAFGF9EAEEFF><F@BCC8F,C6@@:@@EGG@EE9ECFGG8CAEFCGE@,@F@CFDC=DCGGG<@CC:4BBA<FEF>C7F9A<F,4>BFCFGFDGG:4@FE=,4FBC+D8AFDF8BGDFGFFDFG86EEE;883>>E5CE>*D;EGGE8>,:<*;?=EGE8EE*+?:C?CE?E*==?CC??C?7CG)1)*5*29*/C**9:)9((.85>57)/*;9CB3*99*/***.04)726?0((4(7)070(-().))))..).4((,((()(-49###
@M06045:235:000000000-JCY5N:1:1101:25287:8294 2:N:0:TACAGC
GTGAAAGGACTACAAGGGTTTCTAATCCTGTTTGCTCCCCACGCTTTCGCGTCTCAGCGTCAGTCACGTCCCAGCGAGCTGCCTTCGCCATTGGTGTTCCTCCTGATATCTGCGCATTTCACCGCTACACCAGGAATTCCACTCGCCTCTTCCGGACTCGAGCTCGACAGTATCCACCCGCCTCCCGGGGTTGAGCCCCGGGCTTTCAGAGCGGACTTACCGAGCCGCCTACACGCGCTTTACGCCCAATGATTCCGTACAACGCTCGCCCCCTACGTATTACCGCGGCTGCTGGCACATG
+
CCGGDGGFGGGGFGGGGGGGGGGGGGGGGGGGGFGGGGGGFGGGGGGGGGGGGGGGGGGGGGGGGGGGGGGG<FGGFFDGGGFGGGGGGGGGGFGGGDCFEFGGGCECGGGGGGGGGGFGGGGEGGGEFFFGGG7=EFGGGGGGGGGGGGGGGGEGGGGGG6CB@CEGGGGGGG7EGGGGGGGGFCGGGGGGGGGGC@E5CCEEGGGGFFFGGDCDEG4DGGCCDGGFFB3??F>B;7>38*;7<;C*/7;47@?D?))0(6:;;2:6@:>>09023(8>:4<),4>;9((())2:(8###
@M06045:235:000000000-JCY5N:1:1101:14033:8310 2:N:0:TACAGC
GTGAAAGGACTACAGGGGTATCTAATCCCGTTCGCTCCCCACGCCTTCGCGCCTCAGCGTCAGGTCCGGCCCAGTTGGCCGCCTTCGCCACGGGTGTTCCTCCCGATCTCTACGCATTTCACCACTACACCGGGAATTCCACCAACCCCTGCCGACCTCAAGCCCGCCAGTCCCCGACGACCCTCCCCGGTTGAGCCGGGGGCTTTCACGTCAGGCTTGACGAGCCGCCTGCGCGCGCTTTACGCCCAGTAACTCCGGACAACGCTCGGCCCTCACGTATTACCCAGGCCGCTGGCACTTC
+
CCGFF9FFGGGGGFFGGGGCFGGGGGGGGGGFGGGGGGGGFEGGCGGGGG7CEGGGFGGGGGGFGGG::FFGGG@FFGGFGGGGGGGGGFEEG>FCFEFG9FDGGGGGGGDFGFGGGGCFGGGGGGGGGGAGGGGEEGGGGGGCFGGGGGFGGG5EGGGGGGGGGGGGGG:BECFCCEC*8EECFGGG8>:EDF0<CEG=E8EGGFGGFFAF*9295C50>CGGGGDBB>82,8:EED3>)873CBC<FFF4C*0456.>1023((-30<EF(((381<4(.4.()(-((-9;0(((,###
@M06045:235:000000000-JCY5N:1:1101:28836:8315 2:N:0:TACAGC
GTGAAAGGACTACAGGGGTATCTAATCCCGTTTGCTCCCCTGGCTTTCGCTCCTCAGCGTCAATATTGGTCCAGGATGCCGCCTTCGCCACCGGTGTTCCTCCAGATATCTACGCATTTCACCGCTACACCTGGAATTCCGCATCCCTCTCCCAAATCCAAGCCATCCAGTATCACACGCAGTTCCCCAGTTAAGCTGAGGGATTTCACGTATGACTTAGTTGGCCGCCTACGAGCCCTTTACGCCCAGTAATTCCGAACAACGCTTACCCCCCCCGTATTACCGCGGCTGCTGGCCCATC
+
CCGGGGGGGGGGGGGGGGGGGGGGGGGGGGGGGCGGGGGGGFFGFFGGGGEGGCGGGGGGGGGGGFF9FGGGGGGFGGGGGGGGGGGGGGGGGGGGGGGGCGGGFGGGGGFGGGGGGGGGGGGGGGGGGGGGGGGGGGGGGGGGGGGGGGGGGGGFGGGGFFGGGGGGGEFD;FFGGGGGGGGGGGGGGEEGCFFFFFG>CCEC?CGCGGGF+*=DFDFGCFGGGGGFFE3@F)5>EGAAFFG*CACDF@?FD//:??E@9<B>>21:FFFFFF>BF<BB?ADF:79>610044:0(4###
@M06045:235:000000000-JCY5N:1:1101:15829:8331 2:N:0:TACAGC
GTGAAAGGACTACCAGGGTATCTAATCCTGTTTGCTCCCCACGCTTTCGCACCTCAGCGTCAGTATCGGGCCAGTGAGCCGCCTTCGCCACTGGTGTTCTTGCGAATATCTACGAATTTCACCTCTACACTCGCAGTTCCACTCACCTCTCCCGAACTCGAGACTCCCAGTATCGAAGGCAGTTCTGGAGTTGAGCTCGAGGATTTCACCACCGACTTAAGAGTCCGCCTACGTGCGCTTTACGCCCAGTTATTCCGAGCAACGCTAGCCCCCTTCGTTGTCCCCTGGCTGCTGGCACCAC
+
CCGGGGGGGGGGFEFEGEECFGGFFGGGFFGGGGGGGFGGGGGGGGGGGGGGGFFGGGGEDGCEFFGFDCE7@FGGFCFFGDGECGGGEEGEFCEFGGCF9,ACEEEGFGGGGG>FAFGGDFGFGGGFFGA8A:FGCFDFFGGFDGGGG9BDF7EGCEFGFECDEF,8,>D9DFDC?E*@@CGGGGF9E6?DECFG;D*:?8CF,<=CC;F7:D5DE*;1;76FFG:>DFD;;5..)))8592//77CFF**:8B941:>6::,211190)3-(.(,(((-).4((,40140:7:?7>###
@M06045:235:000000000-JCY5N:1:1101:19842:8343 2:N:0:TACAGC
GTGAAAGGACTACCGGGGTTTCTAATCCTGTTTGCTCCCCACGCTTTCGTGCCTGAGCGTCAGTGTCAGCCCAGGGGGCTGCCTTCGCCATCGGTGTTCCTCCGCATCTCTACGCATTTCACTGCTACACGCGGAATTCCACCCCCCTCTGCCACACTCCAGTTCGCCAGTTTCAACGGCCATTCCCAGGTTGAGCCCGGGGCTTTCACCGCCGACACAACGAACCGCCTGCGCACGCTTTACGCCCAGTAATTCCGATTAACGCTCGCACCCTACGTATTACCGCGGCTTCTGGCACTTT
+
CCGGGGGGGGGGGGGGGGGGGGGGFGGGGGGGGGGGGGGGGGEGGGGGGGGGGGGFGGGGGGGGGGGGGGFGGGGGGGGGGGGGGGGGGGGGGGGGGGGGGGGGGDGGCEGGGGGGGGGGGGGGGFGGFGDGGGGDGGGGGGFGGGGGGGGGGGGGGGGCFFGGGGGGGGGGGGGGGGDGGGGGGGGGC8<CGGGGGFEGGEGEGEFGGGDGGGDG@CFDD<F<DGG>DFFB;B)5:D5.7@CCDEGD5)9FG444?(.7(66((,-3>B.7::???0,-46444(,47,,(.)-.(.###
@M06045:235:000000000-JCY5N:1:1101:24138:8355 2:N:0:TACAGC
GTGAAAGGACTACTAGGGTATCTAATCCTGTTCGCTCCCCACGCTTTCGCTCCTCAGCGTCAGTATCGGCCCAGAGACCCGCCTTCGCCACCGGTGTTCCTCCTGATATCTGCGCATTTCACCGCTACACCAGGAATTCCAGTCTCCCCTGCCGAACTCCAGTGATGCCCGTATCGACCGCACGCCCACAGTTAAGCTGCAAGTTTTCACGGCCGACGCGACACACCGCCTACGAGCTCTTTACGCCCAATACTTCCGGACAACGCTCGCACCCTACGTGTTACCGCGGCTGCTGCCCCTT
+
CCGGGGGGGGGGGGGGGGGGGGGGGGGGGFGGGGGGGGGGGGGGGGGGGGGGGGGGGGGGGGGGGGGGGGGGGGGGGGGGGGGGGGGGGGGGGGGGGGGGGGGGGGCFGGGGGGGDGFGGGGGGGGDGGGGCGGGGGGGGGGGGGGGGGGGGGGCGGGGGCCFFGFFGGGDEGFGBEEGGGGGCEFGDGGGGFG9FGGGFFGGFGGGGGGGGGGGGFCECGG3C7DGDEE.4?DB777?B?FGGDEG<5F:F*99<=:)7216?;F16)<@>9?3?F0?28:AAA692(411:7))(.###
@M06045:235:000000000-JCY5N:1:1101:20415:8362 2:N:0:TACAGC
GTGAAAGGACTACCAGGGTATCTAATCCCGTTCGCTCCCCTGGCTTTCGCGTCTCAGCGTCAGTAGGCGTCCAGGACCTCGCTTTCGCCACGGGCGTTCCTTCCGATCTCAACGCATTTCACCGCTCCACCGGAAGTTCCAGGTCCCCCTACGCCCCTCCAGACACGCCGTATCCACGCCCGTTCCCCGGTTGAGCCGGGGGATTTCAGCGACAGACGTGCGTATCCGCCTACACCCGCTTTAAGCCCAGTGATTCCGAATAACGTTTGCACGGTTCGTCTTAACGCGGCCGCTGGCCACT
+
CCFFGGGFCCEGGGGGGGGFFGGGGGFGGFGGGGGGGGG7FEGGCFCFGECFF:FGGFDGGGEFDGGGGGGC@FGGGGFGGGGFFGGGG7FEECEFGGGGFFGGG7F=4EFCGFECC7FFGGGGGFGGGGDE@FCEG9EF9ADGCF6FEGCG@CGGECECCDCGGG>8D:E*,CF9E5CFGGGFFGGGDDGCC6CC*?CCEGCEF+3<+:CDD<C*;5:DFGGGCFC)<>)149?))17;)7:7789CD.09F4*)827)(-5?F?07>=*46>?F:9(-.45).(39(((,4,((8.###
@M06045:235:000000000-JCY5N:1:1101:28711:8364 2:N:0:TACAGC
GTGAAAGGACTACAGGGGTTTCTAATCCTGTTCGCTCCCCATGCTTTCGCTCCTCAGCGTCAGTTAATGCCCAGAGACCTGCCTTCGCCATCGGTGTTCCTCCTGATATCTGCGCATTTCACCGCTACACCAGGAATTCCAGTCTCCCCTACATCACTCTAGTCTGCCCGTACCCACCGCAGATCCGGAGTTGAGCCCCGGACTTTCACGGCAGACGCGACAAACCGCCTACGAGCTCTTTACGCCCAATCATTCCGGATAACGCTTGCGCCCTACGTATTACCGCGGCTTCTGGCCCGTC
+
CCGGGGGGGGGGGGGGGGGGGGGGGGGGGGGGGGGGGGGGGGGGGGGGGGGGGGGGGGGGGGGGGGGGGGGGGGGFFGGGGGGGGGGGGGGGGGGGGGGGGGGGGGGGGGGGGGGGGDGGGGGGGGGGGGGGGGGGGGFGGGGGGCFGGGGGDFGGGGGGGAFGGGGFGEGGGGGFGGGGGGGGGGGGGEEGGGGGGGGGC8EGGGGCF4CDGC<*85.)5<C*<FGFEDB??EDB3DFF?677CDDD5>)9C6@>)3:)447?>0:-<5>?FFFBB:BAF<<A6930>00()48?(4###
@M06045:235:000000000-JCY5N:1:1101:23811:8375 2:N:0:TACAGC
GTGAAAGGACTACTAGGGTATCTAATCCTGTTTGCTCCCCACGCTTTCGTGCCTCAGTGTCAGTTACAGTCCAGAGAGCCGCCTTCGCAACTGGTGTTCCTCCTAATATCTACGCATTTCACCGCTACACTAGGAATTCCACTCTCCTCTCCTGCACTCAAGTTTCCCAGTTTCAAAGGCTTACTACGGTTGAGCCGTAGCCTTTCACCTCTGACTTAAGAAACCACCTACGCACCCTTTACGCCCAGTAATTCCGCATAACGCTAGCCCCCTACGTATTACCGCGGCTGCTGGCCCGGCA
+
CCGGGGGGGGGGGGGGGGGGGGGGGGGGGGGGGGGGGGGG@FEGGGGGGGGDEFGGGGFFGGGGGGGGGFFGGG9FEFGGGGGGGGGGDEGGGGGGGGGGGGGGGGGGFGFGGGGGGGGGGGGGGGGGDFEGGGGGGGGGGGGGGGGFFFGGGGGGGFGGGCFGGGGGGFFGFGGFFFGGFGDGGGG>GFG6E6EEGEECGDGGGG7EGFD7DCGFFF+?@8CF>7F>FFF=BFFFFGFFCF4DGF3;DF+ADAC@)35;34(64?;EFFAB9??<8,)5AF<(96(07(-:>??(((###
@M06045:235:000000000-JCY5N:1:1101:23267:8397 2:N:0:TACAGC
GTGAAAGGACTACCGGGGTATCTAATCCCGTTCGCTCCCCTAGCTTTCGCGCCTCAGCGTCAGTTACAAGCTAGCAAGCCGCCTTCGCCACTGGTGTTCCTTGCGATATCTACGCATTTCACTACTACACCGCAAATTCCACTTGCCTCTCTTGCACTCCAGCCCCGCAGTATTGGACGCAGTTTCGAGGTTGAGCCTCGAACTTTCACAACCAACTTACGGAACCGCCTACGCGCTCTTTACGCCCAGTAAATCCGGATAACGCTTGCCCCCTACGTATTACCGCGGCTGCTGGCACCAG
+
CCGGGGGGGGGGGGGGGGGGGGGGGGGGGGGGGGGGGGGGGGFGGFGGGGGGGGGGGGGGGGGGGGGGGGGGGGGGGGGGGGGGGGGGGGGGGGGGGGGGGGGGGGGGGGGGGGGGGGGGGGGGGGGGGGGGGGGGGFADGGGGGGGGGGGGGGGGGGGGGGGGGGGGGGECGFGGGGGGGGGGGGEGGGCGGGGFFCF=EFFFFGGFGGGGGGGGFGBGF3CDGGD>A:B?1>DE>D5BFFG3DFCGGF=BGFFFFFFBFAF1>?F(7?FB12:16?FFF<4>:>94699??7BF(4###
@M06045:235:000000000-JCY5N:1:1101:21837:8398 2:N:0:TACAGC
GTGAAAGGACTACACGGGTTTCTAATCCTGTTTGCTCCCCACGCTTTCGCACCTCAGCGTCAGTATCTTCCCAGATCGCCGCCTTCGCCACTGGTGTTCCTCCCGATATCTACGAATTTCACCTCTACACCGGGAATTCCGCGATCCTCTTAAGTACTCAAGCACAGCAGTTTCGGATGCACTTCCTTGGTTGAGCCGAGGGATTTCACATCCGACTTGCAATGCCGCCTACGTTCGCTTTACGCCCAATAATTCCGAGCAACGTTTGCACCCTTCGTATTACCGCGGCTGCTGGCACTCC
+
CCGGGGGGGGGGGGGGGGGGGGGGGGGGGGGGGGGAFGGGGGGGDFGGGGGGGFFFGGGCEGEGGGGEFFGGGGGGGGGGGGGEGGFGGGGGGGGGGGGGGGGGGGGDGGGGGGDFGGGGGGGGGGGGGGGGFGGGGFGGFGG7CFGGGGCCFGGGGGGGGGGFGGGGGFGGGFEEGGCFGGFGGGGGG8EGGFCGGGGGGEEGFGGGGFGGGGGGFGFGGGGFGGGFFFFBFF)>EDEFFFGGG@CDC7@6CFFAFB>B(4?0:?F?F=FFBBF?1:7:?BFFBFF010(470::(5###
@M06045:235:000000000-JCY5N:1:1101:18497:8400 2:N:0:TACAGC
GTGAAAGGACTACTAGGGTATCTAATCCCGTTTGCTCCCCTAGCTTTCGCGCCTCAGCGTCAAGAACAGGCCAGGTAGTCGCCTTCGCCACTGGTGTTCCTCCCGATATCTACGCATTTCACCACTACACCGGGAATTCCACTACCCTCTCCTGCCTTCCAGTCGATCAGTATCGCGTGACCCTCCCCAGTTGAGCCGGGGGCTTTCACACGCGACTTGAACGACCGCCTGCGCGCCCTTTACGCCCAGTAAATCCGGACAACGCTTCCCACCTACGTATTACCGCGGCTTCTGGCACGGT
+
CCGGGGGGGGGGGGGGGGGGGGGGGGGGGGGGGGGGGGGGGGGGGGGGGGGGGGGGGGGGGGGGGGGGGGGGGGGGGGGGGGGGGGGGGGGGGGGGFGGGGGGGGGGGGGGGGGGGGGGGGGGGGGGGGGGGGGGGGGGGGGGGGGGGGGGGGGGGGGGGGGGGGCEGGFGGGGGGGGGEGGGCFGEGFECGFFFFGGGDGCE=CCG?FGG33/)9BDF=CGGDGGC@DB@6>FFE37BFFFGDG>C*9?FFGFF?EFF5>?B90<:(9??B<1(5::2:B226(,4(--(.)))4.4###
@M06045:235:000000000-JCY5N:1:1101:16978:8408 2:N:0:TACAGC
GTGAAAGGACTACAAGGGTATCTAATCCTGTTTGCTCCCCACGCTTTCGTGCATGATCGTCAGTGTCAGCCCAGAGACCTGCCTTCGCCATCGGTATTCCTCCTGATATCTACGCATTTCACTGCTACACCAGGAATTCCAGTCTCCTCTGCCACACTCCAGCCTTGCAGTCCCAAATGCCATTCCCAGGTTAAGCCCGGGGATTTCACATCTGGCTTACAAAACCGCCTGCGCACGCTTTACGCCCAATAATTCCGATTAACGCTCGCACCCTACGTATTACCGCGGCGGCTGGCCCCAC
+
CCGGGGGGGGGGGGGGGGGGGGGGGGGGGGGGGGGGGGGGGGGGGGFGGGGGGGGGGGGFGGGGGGGGGGGGGGGGGGGGGGGGGGGGGGGGGGGGGGGGGGGGGGGGGEGGGGGGGDFFGGGGGGGGGGGGGGGGGGGGGGGGGGGGGGFFGGGGGFFDF8DGGFGGGGGGGGFDGGGGCFGEFGGDGFGFGFGGGGGDGGC>F6CCCFEC<F7CFGFGGCF>GDGB>BF==A))2).8>FGCDFC:*0/=C;C9)2)08<>8>B((73>>?028137)()666>1190-,4;(((-###
@M06045:235:000000000-JCY5N:1:1101:14611:8432 2:N:0:TACAGC
GTGAAAGGACTACACGGGCTTCTAATCCTGTTTGCTCCCCACGCTTTCGTGCCTCATCGTCAGTATCGGGCCAGTGAGCCGCCTTCGCCCCTGGTGTTCTTGCGAATATCTACGAATTTCACCTCTACACTAGCAGTTCCACTCACCTCTCCCGAACTCAAGACCTTCAGTATCAAAGGCAGTTCTGGATTTGAGCCCCAGAATTTCACCCCTCACTTAAAGACCCGCATACGCCCCATTTACACCCAGTGTCTACCAGCAACGCTAGACCCCTTCGTATTACCGCGGCGGCTGACTCAGG
+
@8C@FGEF@C,CC<E7:B+@FFGG9@F@FDEA<8,CF8@:<FEF@FF9FGG:C9FF,CCFFEG9CFEF77@BFG8CCFFEC:F@@CFFF,@F<FG,BCFCEF<:FFC+<?A,AFCG8D,<EC<,?:FGGG,4AA?,:E9;=F9>FC8D8D,@8BC88@,6@,,,@@,,,7;@ECFGG,4D<*4;E:,3,3@:,363,5C:*,,25,=,,;,;5*/9@CFF+BFDC;C;)8=<(8):>*.2;+@+;055;)9**0*6*.)7<0:B>0(,*9?(-(4::7?42><2(4((((,-(7(4)6###
@M06045:235:000000000-JCY5N:1:1101:11979:8433 2:N:0:TACAGC
GTGAAAGGACTACAAGGGTATCTAATCCTGTTTGCTCCCCACGCTTTCGTAGTTGAGTGTCAGTGACTGTCCAGTGAGCCGCCTTCGCCTCTGGTGTTCCTCCCGATCTCTACGCATTTCACCGCTACACCGGGAATTCCGCTCACCTCTCCAGTACTCGAAGTCTTACCGTTTCTGTGGCACTTCCGGAGTTAAGCCCCGGGATTTCACCGACAGACAAATAAGACCACCTACCTACCCTTTACGCCCAATAATTCCGAGCAACGCTTGCACCCTCTGTATTACCGCGGCTGCTGGCAAC
+
CCCFGGGCGGGGGGGGGGGFGGGGGGGGFGGFGGGGGGGGGGGGCEGFEFDCFFFGGGGGGGGDGGGGGGGGGGGGFGGGGGGGDFGGGGGGGGFGGGGGGGGGGGGGGGGGGGGGGGGGGGGGGGGGGGGGGGGEGGFFGGGGGGGGGGG8EGGGFGGGGGGGGGGGGGGGGGGGGGGCF6FGGGGGGGGEGGGGGGGGGGGGGGGGFFGD4CDGFGFGGGFFGFG54>>@EF4AF65=FAF>FEGGGE55F?F<@A@FF>>229(,>FFFF?F?B?7::2<24)43241((4)43,###
@M06045:235:000000000-JCY5N:1:1101:19432:8446 2:N:0:TACAGC
GTGAAAGGACTACTAGGGTTTCTAATCCGGATCGCTCCCCACGCTTTCGCGCCTCAGCGTCAGCAAAGCTCCAGGCAACCGCCTTCGCCACTGGTGTTCCTCCCGATATCTACGCATTCCACCACTACACCGGGAATTCCATTGCCCCCTAGCTTGCTCCAGCTCGGCCGTATCCGCTGACCCCGCCCAGTTGAGCCGGGCGATTTCACAACGGACGTGCCGAGCCGCCTGCGCGCCCTTTACGCCCAATAAATCCGGGCAACGCCCGCACCCTACGTATTACCGCGGCTGCTGGCACAGA
+
CCGGGGGGGGGGGGGGGGGGGGGGGGGGGGGGGGGGGGGGGGGGGGGGGGGGGEGGGGGGGGGGGGGGGFGGGGGGGGGGGGGGGGGGGGGGGGGGGGGGGGGGGGGGGGGGGGGDGGGGGGGGGGGGGGGGGGGDGGGGGGGGGGGGGGGEGGGGFFGGGDGEGGGGGGGEDGGGGGGGGGGGGGGGGGFGFGGGGGGEGGGGGGGGGGGGGGGGFGFGGGGGGGGEFEFBFFFFFGF4@6CDGEDG*)0*:=*5>3<DBBFFF046B)79BB0:B:25:)69499>FFF<7??F?<###
@M06045:235:000000000-JCY5N:1:1101:22313:8449 2:N:0:TACAGC
GTGAAAGGACTACACGGGTTTCTAATCCTGTTTGCTCCCCACGCTTTCGCACCTCAGCGTCAGTACCGGACCAGTGAGCCGCCTTCGCCACTGGTGTTCCTCCGAATATCTACGAATTTCACCTCTACACTCGGAATTCCACTCACCTCTTCCGGACTCGAGACACCCAGTATCAAAGGCAGTTCCAGAGTTGAGCTCTGGGATTTCACCCCTGACTTAAATGTCCGCCTACGTGCGCTTTACGCCCAGTAATTCCGAACAACGCTAGCCCCCTTCGTATTACCGCGGCTGCTGGCCCAGC
+
CCGGGGGGGGGGGGGGGGFGGGGGGGGGGGGGGGGGGGGGGGGGGGGGGGGGG8FGGGGGGGGGGGGGGGGGGGGGGGGGGGGGGGGGGGGGGGGGGGGGGGGGGGGGGGGGGGGGGGGGGGGGGGGGGGGGGGGGGGGGGGGGGGGGGGGGGGGGGGGGFEGGGGGGGGGGGGDGGGFGGGGGGGGGGGGG?FCFCGGGGGGGGGGGGFGGGGGGFGFGFGCGGGG>DEFFDF;FFGFEFFGGGFGCFFF?C4BAFFEFFF66>?:2?FFF;>0(4::7?AAB696((1(134,:(4###
@M06045:235:000000000-JCY5N:1:1101:26668:8517 2:N:0:TACAGC
GTGAAAGGACTACCAGGGTTTCTAATCCGGATCGCTCCCCACGCTTTCGCTCCTGAGTGTCAGGACCAGTCCAGGATGCCGCCTTCGCCGCTGGTGTTCCTCCGGATCTCTACGCATTCCACCACTACACCCGGAATTCCACATCCCCCTACTGGCCTCTAGTTCACCCGTTTCGCACGACCCTCCCCAGTTGAGCCGGGGTCTTTCACGCACGACGCAATGAACCACCTGCGAGCGCTTTACGCCCAATAAATCCGGACAACGCTTGCCCCCTACGTATTACCGCGGCTGCTGGCACTGA
+
CCGGGGGGGGGGGGGGGGGGGGGGGGGGGGGGGGGGGGGGGGGGGGGGGGGGGGGGGGGGGFGGGGGGGGGGGGGGGGGGGGGGGGGGGGGGGGGGGGGGGGGGGGGGGGGGGGGDCBFGGGGGGGGGGGGGGGGGGGFFGFGGGGGGGGGGGCFGGGGGGGGGGGGGFGGGCGGGGGGGGGGCGEGGGEEGGG?FGGGDC:CFC+=CG4FDGDDGFG:DCC7:FGGFFF@<1BEFDGB>F4F79>DGG@FF*7=:>;FD>?03488:F?;?10841:2<49<),42(4,,(5?(,,5###
@M06045:235:000000000-JCY5N:1:1101:5479:8521 2:N:0:TACAGC
GTGAAAGGACTACAAGGTTATCTAATCCTGTTCGCTCCCCACGCTTTCGCTCCTCAGCGTCAGTTCTAGCCCAGAGCGCCGCCTTCGCCACTGGTGTTCCTCCTGATATCTGCGCATTTCACCGCTACACCAGGAATGCCACGCTCCCCTACTGGACTGTAGTCACATCAGTATCTGGTGGCGTCTCCAGGTAGAGCCTGTCGGTCTCACACCCGACTTACTGAACCGCCTTCGAGCCCTTTACTCCCAATAAATCCGGACAACGCTTGCCACCTACGTGTCACCGCGGCTGCTGGCCTGT
+
A@6FFEDGG<F8F8<FECEC,,C<@96<<@@A<FE@D@FFFE+@CCCEC7C,666E,E@6:C,E6C,,66,CF8FC8@:FF77?B6BFGCC,CFFE44FE9E<<<5E9<FGGG>B7?+C,<CA+=>6=FC<FFCF<F,C,,3@7888@8DFE@EF8==,3,7E;E95,@>,@;,,,7756+@:*@;D;,46D,,,,,148,,=*;*/1,+,**)2):7>DG+;FFFF)).)(/.5)2).0<FGG**>C<?>?>BF54()89323>63(837),4(4,,(..().8?06(32607)(,,###
@M06045:235:000000000-JCY5N:1:1101:17974:8531 2:N:0:TACAGC
GTGAAAGGACTACCAGGGTTTCTAATCCTGTTTGCTCCCCACGCTGTCGCGCCTCAGCGTCAGCAACAGCCCAGCAGGCCGCCTTCGCCACTGATGTTCTTCCCGATCTCTACGCATTCCACCGCTACACCGGGAATTCCACCTGCCTCTACTGTGCTCTAGCCTGACAGTCTAGAAGGCAGCCCTGCGGTTAAGCCGCAGGATTTCACCCCCTACTTATCAGGCCGCCTACGCGCCCTTTACGCCCAGTGATTCCGGACAACGCTCGCACCCTCCGTATTACCGCGGCTGCTGGCACCAC
+
CCGGGGGGGGGGGGGGGGFGGGGGGGGGGGGGGGGGGGGGGGGGGGGGGGGGGGGGGGGGGGGGGGGGGGGGGGGGGGGGGGGGGGGGGGGGGCFFGGGGGGGGGGGGGGGGGGGGGGGGGGGGGGGGGGGGGGGGGGGGGGGGGGGGGGGGGGGAFGGGGGGGGGGGGGGGGDECFGGGGGGGGGFGGGDGCGGGGGGGGEGGGGGGGCGGGGGFF7CGGGGFGGGFFF@?BFFEFGFFFFGDGFGG:6=FF?FFFFED9<:9;6:>F).76(41(-3:36AA?>6>>(7?:2:?BF###
@M06045:235:000000000-JCY5N:1:1101:9026:8542 2:N:0:TACAGC
GTGAAAGGACTACTCGGGTATCTAATCCTGTTTGCTCCCCACGCTTTCGCGCCTCAGCGTCAGTATTGGTCCAGTTGGCCGCCTTCGCCACTGGTGTTCTTGCGAATATCTACGAATTTCACCTCTACACTCGCAGTTCCACTTACCTCTTCCGGTCTCAAGCCAAACAGTATCGAAGGCAATTCTGTGGTTAAGCCACAGGCTTTCACCCCCGACTTGATTGGCCGCCTACGCGCCCTTTACGCCCAGTGATTCCGAACAACGCTAGCCCCCTTCGTATTACCGCGGCTGCTGGCACAGA
+
CCGGGGGGGGGGGGGGGGGGGGGGGGGGGGGGGGGGGGGGGGGGGGGGGGGGGGGGGGGEGGGGGGGGGGGGGGGGGGGGGGGGGGGGGDGGGGGGGGGGGGGGGGGGGGGGGGGGG<EGGGGGFGGGGGGGGGGGGGFGGGGGGGFDGGGGGGEGGGGGGGGGGGFGGGGCFGCGGGGGGGGGGGGGGGGGGGGGGFGGGFGFEFGGGGGGGGGGFGFFFGGGGGCFFFFDFFB3<<D?FFFCDFDDCFFF79F<41>EBB?>FF((/7FBF9?BB7?BBAAF09B6>BFFF?FF7<###
@M06045:235:000000000-JCY5N:1:1101:12916:8543 2:N:0:TACAGC
GTGAAAGGACTACTCGGGTATCTAATCCTGTTCGCTCCCCACGCTTTCGCTCCTCAGCGTCAGTATCGGCCCAGAGACCCGCCTTCGCCACCGGTGTTCCTCCTGATATCTGCGCATTTCACCGCTACACCAGGAATTCCAGTCTCCCCTACCGAACTCCAGCCTGCCCGTATCGACCGCAAGCTGAGGGTTGAGCCCCCAGTTTTCACGGACGACGCGACAAGCCGCCTACGAGCTCTTTACGCCCAATAAATCCGGACAACGCCCGCGCCCTACGTCTTACCGCGGCTGCTGGCCCAAT
+
CCGGGGGGGGGGGGGGGGGGGGGGGGGGGGGGGGGGGGGGGGGGFGGGGGGGGGGGGGGGGGGGGGGDGGGGGGGGGGGGGGGGGGGGGGGGGDGGGGGGGGGGGGGGGGGGGGGGGGGGFGGDGGGGGGGGGGGGGGGGGGFGEGFGEDFGGEGCEGGGEFGGGCGGGGGE>F8EEEGGGCCFGGGGGGGGCGFGGGGG5:<@FFF7EFGGGGDD39.)5739CGDEF:B035>B)9@7@BG7CBDCG>FFF4@B:>@D(41,4(425)<>>;0:1(.(4<>B6>;(40(47:01(4###
@M06045:235:000000000-JCY5N:1:1101:13010:8546 2:N:0:TACAGC
GTGAAAGGACTACCAGGGTATCTAATCCTGTTTGCTCCCCACGCTTTCGTGCCTGAACGTCGGTACTGGTCCAGGAAGTCGCTTTCGCCACTGATGTTCCTTCCGATATCTACGCATTTCACCGCTACACCGGAAATTCCACTTCCCTCTACCGTACCCTAGCTATTCAGTCTCGAATGCAATTCCCAGGTTGAGCCCGGGGCTTTCACACCCGACTTAAATAACCGTCTACGCACGCTTTACGCCCAGTAATTCCGATTAACGCTCGCACCCTCTGTATTACCGCGGCTGCTGGCACTAA
+
CCGGGGGGGGGGGGGGGGGGGGGGDGGGGGGGGGGGGGGDGGGGGGGGGGGDGGGGGGGGGGEFGGGGGGGGGGGGGFGGGGGDGGGGGGGGGGGGGGGGGGGGGGGGGGGGGGGGGGGGFCGGGGGGGGGGGFGEGGGGGGGGGGGGGGGGGGGGGGGGG8DGDGFGG;FG>DCCGGGGGFGGGGGGG?DDDFFDFGG5EEEGGGG9@>?DDCDGDGFGDGFFGGGFFFFF@F)8;C5>ABGDGFGGGFFF7*75?0>;?AD(4(,,>359B::<FAA<:446(7>0>9>:,,4<(5###
@M06045:235:000000000-JCY5N:1:1101:3890:8550 2:N:0:TACAGC
GTGAAAGGACTACTAGGGTTTCTAATCCTGTTCGCTCCCCACGCTTTCGCTCCTCAGCGTCAGTAATGGCCCAGAGATCCGCCTTCGCCACCGGTGTTCCTCCTGATATCTGCGCATTTCACCGCTACACCAGGAATTCCGATCTCCCCTACCACACTCTAGCCTGCCCGTATCGACTGCAGACCCGGGGTTAAGCCCCGGGCTTTCACAACCGACGCAACAAGCCGCCTACGAGCTCTTTACGCCCAATAATTCCGGACAACGCTTGCGCCCTACGTATTACCGCGGCTGCTGGCACATC
+
CCGGGGGGGGGGGGCGGGFGGGGGGGGGGGGGGGGGGGGGGGGGDGFGGGGGGGGGGGGGGGGGGGGG9EFGGGGGGGGGGGGGGGGGGGGGGGGGGGGGGGGGGGGGEFGGGGGGGGGGGGG>FFGGGGGGGDCFFGGGFGGGGGGFEGGG?FGDCFGGGGGGGGGGGGGGGFEFGGGGGFFGGFG>C5>C>C9CG=EGD5EGFFG@FGFGGGDGBGFGGGGGGGGFFFFFFFF>5FB=7FGDGFGGGFFFC8@2)(>>1:<01<04@5B?FFF:23727<<<1;>;1(-().(4(.###
@M06045:235:000000000-JCY5N:1:1101:12202:8573 2:N:0:TACAGC
GTGAAAGGACTACTGGGGTTTCTAATCCTGTTCGCTCCCCACACTTTCGCTCCTCAGCGTCAGATCATGCCCAGAGAACCGCCTTCGCCACCGGTGTTCCTCCTGATATCTGCGCATTTCACCGCTACACCAGGAATTCCGTTCTCCCCTGCATACCTCTAGTCTGCCCGTATCGAAAGCAAGCCCCGAGTTAAGCCCGAGGTTTTCACTCCCGACGCGACAAACCGCCTACGAGCCCTTTACCCCCAATAATTCCGGACAACGCCCGCCCCCTACGTATTACCCCGCCTGCTGGCACCAC
+
CCGGFCFGEEE<EAFGGGGGGGCFFFGGGGGGEFD:FGGDGGGGGFGGGGGGGECACCFEEFEGGGGFAFGGGG8FFGGFCCGGEGGG@GGFECFCGCEF5FFGCA??EFGDGGDFGGDC<FFGGGCC?FC@GFGGGGGGG8@FEFEGEG+BFGFGDFCEFG;EFGFGEEECFEGGC8EFFGGGEFCEC*>EGCFG?>*:EEE,BCG7ECF<<53<>5=3>DDCGFDFFB>?(7@EBGFF?*:*7@DGDFFFDFFB?68)(,,(((-,0)039(,((.)).54<(,4(1(-333(12.###
@M06045:235:000000000-JCY5N:1:1101:25905:8577 2:N:0:TACAGC
GTGAAAGGACTACTGGGGTATCTAATCCTGTTCGCTCCCCACGCTTTCGTCCATCAGCGTCAGTTGTTGCTTAGTAACCTGCCTTCGCAATTGGTGTTCTAAGTAATATCTATGCATTTCACCGCTACACTACTTATTCCAGCTACTTCAACAACACTCAAGACATGCAGTATCAATGGCAGTTTCACAGTTAAGCTGTGAGATTTCACCACTGACTTACACATCCGCCTACGGACCCTTTAAACCCAATAAATCCGGATAACGCTTGCACCCTCCGTATTACCGCGGCTGCTGGCACTCT
+
CCGGGGGGGGGGGGGGGGGGGGGGGGGGGGGGGGGGGGGGGGGGGGGGGGGGGGGGGGGGGGGGGGGGGGGGGGGGGGGGGGGGGGGGGGGGGGGGGGGGGCFGGGGGGGGGGGGCGGGGGGGGGGGGGGGGFGFGGGGGGDGFFGGGGGGGGGGGGGGGGGFGGGGGGGGGFGGGFGFGGGGGGFFGGGGFGGGGGGGFGGFGGGGGGGGGGGGCBC8C879DGGGF>?>DFEDFB>FFAFGFFFCD??AFGFFFF2DB0>@;9?D136A@0(,29DD@ECE;,7>B>FFFFFFB:<###
@M06045:235:000000000-JCY5N:1:1101:17697:8580 2:N:0:TACAGC
GTGAAAGGACTACAGGGGTTTCTAATCCTGTTTGCTCCCCACGCTTTCGCGTCTCAGCGTCAGTATTGGTCCAGGTAGCCGCTTTCGCCACTGGTGTTCCTCCCGATATCTACGAATTTCACCTCTACACCGGGAATTCCTCTACCCTCTCCCATACTCGAGCTACGCAGTATCGGATGCACTTCCTGGGTTAAGCCCAGGGCTTTCACACCCGACTTGCGCAGCCGCCTACACGCGCTTTACGCCCAATAATTCCTAGCAACGTTTGCACCCCCCGTATTACCCCGGCTGCTGGCACAAG
+
CCGGGGGGGGGGGGGGGGGGGGGGGGGGGGGGGGGGGGGGGGGGGGGGGGGGGGGGGGGGGGGGGGGGGGGGGGGGGGGGGGGGGGGGGEGGGGFGGGGGFGGGEDG:EGGGGGGFGFGGGGGGGGGGGGGGGGGDFGGGGGGGGGGGGGGGGGGGGGGD?CCEFFED>BEGFFCG>EGG7FGGGGGGGCFGGGFGGGGGFGGGGCFGGGCGGDGGBGFC:>DGDFGDEF5<??:D)18<>BG*9>DD<5?BG=4)*-9?):?>B<BFF667?BFF>?;7:AB<((-22((4))52(,###
@M06045:235:000000000-JCY5N:1:1101:21377:8585 2:N:0:TACAGC
GTGAAAGGACTACTAGGGTATCTAATCCTGTTTGCTCCCCACGCTTTCGTGCATGAGCGTCAGTGTTATCCCAGGGGGCTGCCTTCGCCATCGGTATTCCTCCACATCTCTACGCATTTCACTGCTACACGTGGAATTCTACCCCCCTCTGACACACTCTAGCCGTGCAGTCACAAATGCAATTCCCAGGTTGAGCCCGGGGATTTCACATCTGACTTAAGGAGCCGCCTGCGCACGCTTTACGCCCAGTAATTCCGATTAACGCCTGCACCCTACGTATTACCGCGGCTGCTGGCACCCT
+
CCGGGGGGGGGGGGGGGGGGGGGGGGGGGGGGGGGGGGGGGGGGGGGGGGGGGGGGGGGGGGGFGGGGGGFGGGGGGGGGGGGGGGGGGGGGGGGGGGGGGGGGGFGGGGGGGGGGGGGGGGGGGGGGDGGGGGEGGGGGGGGGGGGGGGGGGGGGGGGGGGGGGGGGGGFGGGGGFGFGFGGGGGGGGGGGGGGGGGGGGGCEGGGGGGEFGF7FFGFGDGGGFDGFFFFFFFEFFDEFFFGDDFCDG7??F=BBF<3@:AAFF970:5@BFF:BFFFFFFAA1>BFFB1(,,4?:?###
@M06045:235:000000000-JCY5N:1:1101:17491:8642 2:N:0:TACAGC
GTGAAAGGACTACTAGGGTTTCTAATCCTGTTCGCTCCCCATGCTTTCGCTCCTCAGCGTCAGTTAATGCCCAGAGACCTGCCTTCGCCATCGGTGTTCCTCCTGATATCTGCGCATTTCACCGCTACACCAGGAATTCCAGTCTCCCCTACATCACTCTAGTCTGCCCGTACCCACCGCAGATCCGGAGTTGAGCCCCGGACTTTCACGGCAGACGCGACAAACCGCCTACGAGCTCTTTACGCCCAATAATTCCGGATAACGCTTGCGCCCTACGTATTACCGCGGCGTCTGGCACAGC
+
CCEGGGGFFGGGGGFEFGFGDFGFGGGGFFGGGCF@FGGGDGFFFGGFGGGGGCFGGGDCFGCEGGGGGGGFGGGGGFGGDDGGGGGCGFGFGDFFGGGFGGGGGADCEGGFGGGDGFFGFGGGGGEEEGGCGGCFEFEGGFFGDFGGGG6DGFGGGGGGFDCFGGFFFGEEGGG?ECEGGEEGFFGE5ECBBEGGGGECGGGGCGCCF<CGDDFGBD.):97CD<DBD::?F)8>BCBB?=CCD@DGC4/=?=64?9)534??01::F@>09>1(,32::)6>099B2(((-81:??###
@M06045:235:000000000-JCY5N:1:1101:21443:8662 2:N:0:TACAGC
GTGAAAGGACTACCAGGGTTTCTAATCCCGTTCGCTCCCCTAGCCTTCGCGCCTCAGCGTCAGGTACGGCCCAGGGGGCCGCCTTCGCCACGGGTGTTCCTGCTGATCTCTACGCATTTCACCGCTACACCAGCAATTCCACCCCCCTCTACCGACCTCTAGCTCCCTAGTCTACTTCGCACCCTCCCGGTTGAGCCGAGAGATTTCCCGACGTACTTAGAGTGCCGCCTGCGCCCGCTTTACGCCCAGTAAATCCGGACAACGCTTGCATCCTACGTATTACCGCGGCTGCTGGCACCAT
+
CCGGGGGGGGGGGFGGGGFFGGGFGGGFFGGFECG@FGGGF<<FFFGFGGGGDCCGGGDGGGGGGDFGDGGGGGGGGGGGGGCFFGGGGGGGCGEGGGGGGGGFGA?FFGGFGGGGDEGGGGGEDGDGGGGFGGGFGFGGGGGGGCGCEGGA9CEE4CEDFDC9CFCF98FEFCCC;?*;:8CC:C5CC8CEC+?AED8***CFGC9++/559C3FFDFCD7>07D75DBF6(>)8)558)9C5C<DDF@FFF6=0>1)876?190:<F=/64?27B??2:<5.4996(-23::B6(5###
@M06045:235:000000000-JCY5N:1:1101:20938:8672 2:N:0:TACAGC
GTGAAAGGACTACAAGGGTTTCTAATCCTGTTCGCTCCCCACGCTTTCGCTCCTCAGCGTCAGTTCCGGCCCAGAGTGCCGCCTTCGCCACCGGTGTTCCTCCTGATATCTGCGCATTTCACCGCTACACCAGGAATTCCGCACTCCCCTACCGGACTCGAGTCATGGCAGTATCGAGTGGCGTCTCCGAGTTGAGCCCGGAGTTTTCACACCCGACTTGCCAAACCGCCTACGAGCTCTTTACGCCCAATAAATCCGGACAACGCCCGCCCCCTACGTATTACCGCGGCTGCTGGCCCAC
+
CCGGGGGGGGGGGGGGGGFGGGGGGGGGGGGGGGGGGGGGGGGGGEGGGGGGGGGGGGGGGGGGGGGGGGFFGGGGGGGGGGGEGGGGGGGGGGGGGGGGGGGEEGCEGGGGGGGGGGGGGFFGGFGGGGGGGGGGGGGGGGGGEGFGGGFGGGEGGGGGGG:FGGGGF,@EGGGGGGGFFGD:CEGGD8EGGGGFGGGGGGECFGGGGGFCCDCDEDB7*>>FGDFEEFFFFDFEFDF@?FFG*8DG5F;)>==2?7B)(,3:;921)7)7>F90:22)),55A(731226?4:((.###
@M06045:235:000000000-JCY5N:1:1101:4996:8700 2:N:0:TACAGC
GTGAAAGGACTACAGGGGTATCTACTCCGGTTCGCTCCCCACGCTCTCGCACTTCAGCGTCAGCTGATGCCCAGTCGGCTGGTTTCCCCCTGGGTGTTCCTGCCGATCTCTACGCATTTCACCACTACACCGGCAATTCCACCGACCTCTGCATCGCTCCAGCCCCGCCGTATGGGATGGCGCCTGGCCGTTAAGCGGCCAGTTTTCACACCCCCCCCGCGGTGCCTCCTGCGTGCGCTTTACCCCCCGTCAATCCGGACAACGCTCGGCTCCCTGCGACTACCGCGGCTGCTGGCACCTT
+
CCFFGGC,FGGGG8ECEGG;FAFF,CEFG@F:FEGGG@FGCC+@6B6EEGGDFFGFFEGGDEGGGGGGFGFD<DFG@CF7FCFGEFEGDE@DC7E4>FFGGGCFF:FGCF<FGB:C4@FGGFEFGGFFFEBF:++@FG<A;FCEEE+@>>,,,33+@:DGG88*4@C5EB>BF?EFCC=FFCGGGFGCEGEGC*2+=:8E?E++2C9+<*7CC))9)))))1))9C*6>7)4(7)7)/87<4**20)))0<)16685(07(4:9>0((..044(()((,(((..(460(46?0)31,5###
@M06045:235:000000000-JCY5N:1:1101:3078:8701 2:N:0:TACAGC
GTGAAAGGACTACTGGGGTATCTAATCCTGTTTGCTCCCCACGCTTTCGCGTCTCAGCGTCAGTACCGTCCCAGCGAGCTGCCTTCGCCATTGGTGTTCCTCCTGATATCTGCGCATTTCACCGCTACACCAGGAATTCCACTCGCCTCTTCCGGACTCTAGCTCGACAGTTTCCACCGGCATTCCAGGGTTGAGCCCTGGACTTTCACAGCGGACTTACCGAGCCGCCTACACGCTCTTTACGCCCAATGATTCCGGACCACTCTACCCCCCTACGTATTACCGCGGCTGCTGGCCCCGG
+
CCCCGGGFGGGGGFG8D7FGE<FGGFGCGGGEFFFFGFGGFGCFE7FGGGGFEGGFCFC@C@FG,EFCFD:FEG@6CEFE?CFGGG@:FG@EGFGFGGGGGGGGFGFGCGGFFE=CFF9BFB,+@FCGFGE7,@D<,DFGGGGF3BCEGGGGGD6+3@><FGGGGD6EEE9FFGGCFG8BCGGGGGF9,4>F*<,>CG6;CCCFF79,=+=5)29C)>6DF*:89<)7>B>:>5::3709=4>**./*1)0*:**6)2)8(43(.4<)95530;B:1424(6<<89(,117?22,4(-###
@M06045:235:000000000-JCY5N:1:1101:6842:8765 2:N:0:TACAGC
GTGAAAGGACTACTAGGGTTTCTAATCCTGTTCGCTCCCCATGCTTTCGCTCCTCAGCGTCAGGTAATGCCCAGAGAACCGCCTTCGCCACCGGTGTTCCTCCTGATATCTGCGCATTCCACCGCTACACCAGGAATTCCGTTCTCCCCTGCATACCTCTAGTCAGCCCGTATCGGAAGCACGCTCAGGGTTGAGCCCTGAGTTTTCACTCCCGACGTGACTAACCGCCTACGAGCCCTTTACGCCCAATAATTCCGGACAACGCTCGGACCCTACGTATTACCGCGGCTGCTGGCACATA
+
CCGGGGGGGGGGGGGGGGGGGGGGGGGGGGGGGGGGGGGGGGGGGFGGGGGGGGGGGGGGGGGGGGGGGGGGGGGGGGGGGGGGGGGGGGGGGGGGGGGGGGGGGGGGGGGGGGGGGGGGGGGGGGGGFGGGGGGFGGGGGGGGGGGFGGGGGGGGGGGGGGGGGCFFGGECGGGDEEEGGGGGEGGGGGGGDFFGGGGGGGGGGGGGGCFGGGGGEG37DCFGGGGDFFFFFB3>DG?FF?7>D:D3DFFFGFFBFB>DF18>><BBDEFFFFFF?43AF9>B:>17>BBF>B(80<###
@M06045:235:000000000-JCY5N:1:1101:26355:8795 2:N:0:TACAGC
GTGAAAGGACTACTCGGGTATCTAATCCTGTTTGCTCCCCACGCTTTCGCGCCTCAGCGTCAGTAATGGTCCAGTTGGCCGCCTTCGCCACCGGTGTTCTTGCGAATATCTACGAATTTCACCTCTACACTCGCAGTTCCACCAACCTCTACCATACTCAAGCGTCCCAGTATCGAAGGCCATTCTGTGGTTGAGCCACAGGCTTTCACCCCCGACTTAAAACGCCGCCTACGCGCCCTTTACGCCCAGTGATTCCGAGCAACGCTAGCCCCCTTCGTATTACCGCGGCTGCTGGCACCCA
+
CCGGGGGGGGGGGGGGGGGGGGGGGGGGGGGGGGGGGGGGGGGGGGGGGGCGGGGGGGGGGGGGGGGGGGGGGGGGGGGGGGGGGGGGGGGGGGGEGGDGGGGGGGGGGGGGGGGGGGGGGGGGGGGFGGFGGGGDFGGGFGGFGGGGGGGGGGGGGGFGCFGGEEGE9EFGFGDGGGGGGGGGGGGGGGGGGGGGGFGGGGGGGGGGGGGGGGGGFGFDG7FGGGDFFFFF?FBEED>FF4DGGFDGGFFFGFF9643>9<FFF?6294?BFFFFFFFFFBA<021;BBBB??FFBB###
@M06045:235:000000000-JCY5N:1:1101:14436:8841 2:N:0:TACAGC
GTGAAAGGACTACACGGGTATCTAATCCTGTTTGCTACCCACGCTTTCGTGTCTCAGCGTCAGCAATGGTCCAGAAAGCCGTCTACACCGCTGGTGTTCCTCCTGATATCTACGCATTTCACCGCTACACCAGGAATTCCGCTTTCCTCTCCCACGCTCGAGCACTCCAGTTTTCGGCGCACCCTCCCAGTTAAGCCGGGAGATTTCACACCGAACTTAGAGCACCACCTACACACTCTTTACGCCCAGTAATTCCGAACAACGCTCGCTGCCTACGTATTACCGCGGCTGCTGGCACAGC
+
CCGGGGGGGGGGGGGGGGGGGGGGGGGGGGGGGGGGGGGGGGGGGGGGGGGGGGGGGGGGGGGGGGGGGGGGGGGFGGGGGGGGGGGGGGGGGGGGGGGGGGGGGGGGGGGGGGGGGGFGGGFGGGGGGGG@FGFGGGGGGGGGGGGGGGGGGGGEECEGGGGGGFGGGGGGGGGGDGEGGGGG:FGGG6>;;DCFGGGGGGDGGGGGGGGGGGGGFFFFFDGDGGGFFFFE:F?DFGFFFFGDGFDGG@=BGFFBFFFF91<>6(49B5>><FA??<)6?AAA:B9>>>9B?D(317###
@M06045:235:000000000-JCY5N:1:1101:12932:8864 2:N:0:TACAGC
GTGAAAGGACTACTAGGGTATCTAATCCTGTTTGCTCCCCTATCTTTCGCGCCTCAGCGTCAGTTGTGGTCCAGTGCGCCGCTTTCGCCTCAGGTGTTCCTCCCGATATCTACGCATTTCACCGCTACACCGGGAATTCCACGCACCTCTCCCACACTCCAGCACGGCAGGCAGCGTTGCCGGCCTCGAGTTGAGCCCGAGGATTTCACAACACCCTTACCGCACCGCCTACGCGCCCTTTACGCCCAACACTTCCGACCAACGCTTGCCCCCTTCGTCTTCCCGCTGCTGTCGGCACTAT
+
@C<C9C-E<FGGGGCADC;CFF<A,CFFFGCFFGCFG8DGFG,CFFGGGGGGG7@EEGGB:FFFGDGCEGCCEGECDFGC:@F?FGGGG,8,:=E8F7?@DF=F@@FD@<FCFFCFG7<?FGG:>+:CE8EFE7CEGCFFAE7EEC8>8DGGGF88B6D,DCFCC685:3*4,@>B>C**,=*=EE6E556*++2ACF5C//89+2=CCFCD7C*9>4;DC3)))))0<5).(0)<@G35?*?<5><5>)8)2*/27()84:?(,386:F?6;B(3(3(,())(((,4())-)(-((-###
@M06045:235:000000000-JCY5N:1:1101:25631:8865 2:N:0:TACAGC
GTGAAAGGACTACAGGGGTATCTAATCCTGTTCGCTCCCCATGCTTTCGCTCCTCAGCGTCAGTTAATGCCCAGAGACCTGCCTTCGCCATCGGTGTTCCTCCTGATATCTGCGCATTTCACCGCTACACCAGGAATTCCAGTCTCCCCTACATCACTCTAGTCTGCCCGTACCCACCGCAGATCCGGAGTTGAGCCCCGGACTTTCACGGCAGACGCGACAAACCGCCTACGAGCTCTTTACGCCCAATAATTCCGGATAACGCTTGCGCCCTACGTATTACCGCGGCTGCTGGCACCCA
+
CCGGGGGGGGGGGGGGGGGGGGGGGGGGGGGGGGGDGGGGGGGGGGGGGGGGGGGGGGGGGGGGGGGGGGGGGGGGGGGGFGGGGGGGGGGGGGGGGGGGDGGGGFGGGGGGGGGGGGGGGGGGGEFGGGGCFGGGGGGGGGGGGGGGGGGFFFGCGGGGEGGGGGGGGGGGGEGGGGGGGGCEGGG>EGGGGGGGGGDEGGGGFGGGGGDG:CGGFG><CDCDGGGE@5@FFE>DDF49*879D35<F4?6FFFDF>.>6>?<B?04:5>B>9?:B8))52<B8;0299167B(3(5###
@M06045:235:000000000-JCY5N:1:1101:16708:8871 2:N:0:TACAGC
GTGAAAGGACTACCGGGGTATCTAATCCTGTTCGCTCCCCACACTTTCGCTCCTCAGCGTCAGGTCATGCCCAGAGAACCGCCTTCGCCACCGGTGTTCCTCCTGATATCTGCGCATTTCACCGCTACACCAGGAATTCCGTTCTCCCCTGCATACCTCCAGTCTGCCCGTATCGAAAGCAAGCACCCAGTTAAGCCAGATGTTTTCACTCCCGACGCGACAAACCGCCTACGAGCCCTTTACGCCCAATAATTCCGGACAACGCTCGGACCCTACGTATTACCGCGGCTGCTGGCACCAT
+
CCGGGGGGGGGGGGGGGGGGGGGGGGGGGGGGGGGGGGGGGGGGGGGGGGGGGGGGGGGGGGGGGGGGGGGGGGGGGGGGGGGGGGGGGGGGGGGGGGGGGGGGGGGGGGGGGGGGGFGGGGGGGGGGGGGGGGGFGGGGGGGGGGGGGGGGGGGGGGGGGGGGGGGGGGGGGGGGGGGGGFGGFGGDGGFGFGGGGGGGGGGGGGGGGGCF6CGGFD3DGDGFGGGFFEFBBFFFFG4<FFGGGFGDD5FFGFF>F9DEB?F;>:?BF@BBF?BB<.2:?BDD6>(4>(3<:)5?0<###
@M06045:235:000000000-JCY5N:1:1101:25134:8881 2:N:0:TACAGC
GTGAAAGGACTACACGGGTATCTAATCCTGTTCGCTCCCCACGCTTTCGCTCCTCAGCGTCAGTACCGGCCCAGAGTGCCGCCTTCGCCGCCGGTGTTCCTCCTGATATCTGCGCATTTCACCGCTACACCAGGAATTCCACACTCCCCTACCGGACTCAAGTCATCGCAGTATCGAATGGCGTCTCCAAGTTGAGCCTGGAGTTTTCACATCCGACTTACGAAACCGCCTACGAGCTCTTTACGCCCAATAAATCCGGACAACGCACGCCCCCTACGTGTTACCGCGGCTGCTGGCCGGC
+
CCGGGGGGGGGGGGGGGGGGGGGGGGGGGGGGFGGEGGGGGGEGGGGGGGGGGGGGFGGFDGGGGGFGGGGGGG?EFGGGGGGDGGFGGGGGGGGGGGGGEFFCGDGGGGFECB@CGGFGGFGGGGGGGGGEFGFGGDFGGG?EEFGGGGGGGGGCEEGGGGGF;EFGGEEGCFGEFGGGGGGGG5FGGFCC9E;EDGGFD66ACGGGGGGGGGGDDGFGGGGGCGGFFFF<:E3>D:@FF?DGGB3C<F>6F4@DFFE@>BF?99(-.>F>9(4(04<14349<:B-9((4:0)3:1###
@M06045:235:000000000-JCY5N:1:1101:14680:8905 2:N:0:TACAGC
GTGAAAGGACTACCAGGGTATCTAATCCTGTTTGCTCCCCACGCTTTCGTGCATGAGCGTCAGTATTATCCCAGGGGGCTGCCTTCGCCATCGGTATTCCTCCACATCTCTACGCATTTCACTGCTACACGTGGAATTCTACCCCCCTCTGACATACTCTAGCCCGGCAGTTAAAAATGCAGTTCCAAAGTTAAGCTCTGGGATTTCACATCTTTCTTTCCGAACCGCCTGCGCACGCTTTACGCCCAGTAATTCCGATTAACGCTTGCACCCTACGTATTACCGCGGCTGCTGCCACTCA
+
CCGGGGGGGGGGGGGGGGGGGGGGGGGGGGGGGGGGGGGGGGEGGGGGGGGGGGGGGGGGGGGGGGGGGGGGGGGGGGGGGGGGGGGGGGGGGGGGGGGGGGGGGGGGGGGCFGGGDGGGGGGGGGGGGGGGGGGGGGGGGGGGGGGGGGGGGGGGGGGGGGGGGGGGEGGGGGGGFGFFGGGGGGGGGGGF9C;EACGGGGGGGFFFGFGGGFDGFGFGG4<DDGGDFFFFFFFFEGF>>FFCDFGDG:B6FBFA4<>@BAA<9?13>?FB38B?B<?F?BFABFB>>>>:33).44###
@M06045:235:000000000-JCY5N:1:1101:27619:8907 2:N:0:TACAGC
GTGAAAGGACTACTGGGGTTTCTAATCCCGTTTGCTACCCTAGCTTTCGCGCCTCAGCGTCAAGAACAGGCCAGGAAGTCGCCTTCGCCACTGGTGTTCCTCCCGATATCTACGCATTTCACCACTACACCGGGAATTCCACTTCCCTCTCCTGCCTTCGAGTTGAGCAGTATCGCGTGACCCTCCCCAGTTGAGCCGGGGGCTTTCACACGCGACTTGCACAACCGCCTGCGCGCCCTTTACGCCCAGTAAATCCGGACAACGCTTCCCACCTACGTATTACCGCGGCTTCTGGCACGGT
+
CCGGGGGGGGGGGGGGGGGGGGGGGGGGGGGGGDGGGGGGGGGGGFGGGGEGGGGFGGGGGGGGGFGGFFGGGGGGGGGGGGGGGGGGGGGGGDFCFFGGGGGGGGGGGGGGGGGGGGGGGGGFGGGGGGGGDGDFGGGGGFGFFCDGGFGGGDFGGGGCC8ECDE8FGGGGCFEECGEGGGFFGGGGGG?EEF>>EEGEGEE?E?F9++ADGDGGEGFF=C*>DGGBEF:<(533)107F@:*9;C39/*97/7>>0)>>:B146?(9FF?F?BF08))()--3;;(00(44))5(.###
@M06045:235:000000000-JCY5N:1:1101:21017:8918 2:N:0:TACAGC
GTGAAAGGACTACTGGGGTATCTAATCCCGTTCGCTCCCCACGCTTTCGCACATGAGCGTCAGGCTAATGCCAGGGTGCCGCTTTCGCCACTGATGTTCCCCCCGATATCTACGCATTCCACCACTACACCGGGAATTCCACACCCCTCTCATCGCCTCAAGCCGCTTAGTTTCCAACGACCGCTCCCGGTTAAGCCGGGAGATTTCACGTCAGACTTAAGCTGCCGCCTGCGTGCGCTTTACGCCCAAGAAATCCGGATAACGCTTGGCACCTACGTATTACCCGGGCTGCTGGCACAAT
+
CCGGGGGGGFFGGGGGGGGGGGFFGGGGGGGGGGGGGGGGGGGGGGGGEGGGGGFEFGGGDGGGGGGGGGGGGGGGGGGGGGGDGGEGGGGGGGGFGGGGGGDGGEGGGGGGGGGGGGGGGGGGFGGGGGGGGGGGGGDGGGGGGDD?EGGFFGGCEEGGGGFGGG>BGGFFGFGGGGGGGCGGGGGGDEBEGFCGGGGGGG=CFF+:7C6DDGD<4>9FGG>FGFCDF55:>E5>BG:.<*?DCDGDF))8D6/4@93)1423(4(,))/,4:2(,,,)4)<90(320113:)8:(.###
@M06045:235:000000000-JCY5N:1:1101:3696:8966 2:N:0:TACAGC
GTGAAAGGACTACAAGGGTTTCTAATCCCGTTTGCTCCCCTAGCTTTCGCTCATCAGCGTCAATGCCGGTCCAGGATGCCGCCTTCGCCACCGGTATTCCTCCAGATATCTACGCATTTCACCGCTACACCTGGAATTCTGCATCCCTCTCCCGGATTCAAGCCATCCAGTATCGGATGCAGTTCCCAAGTTGAGCCTGGGGATTTCACATCCGACTTAGTTGGTCGCCTACGAGCCCTTTACGCCCAGTAATTCCGAACAACGCTTTCCCCCCCCGTATTACCGCGGCTGCTGGCACATT
+
CCGGGGGGGGGGGG?FGGGFGGGGGGGGGGGGGGGGGGGGGGGGGGGGGGGGGAFGGGGGGGGFGGGGGFGGGGGGGGGGGGGGGGGGGGGGGGGGGGGGCDGGFGGGFFFGGFFGEGGGGGGGGGGGGGGFGGFGGGGGGGFGGGGGGGGGGDD6EGFGG99DGGGGGGGGGGGG8EGGGGGGDFFFGFE9@C8EFGF5DGEGGGGGG7:F9DGDEGCCFGGG7+:>EFFFFF:EFGFFFFF3CDGGG4@47=FAF?FF9?FFFF((=F@BFF09((48?AAA(9;0969?7:047?###
@M06045:235:000000000-JCY5N:1:1101:9344:8970 2:N:0:TACAGC
GTGAAAGGACTACCCGGGTTTCTAATCCTGTTCGCTCCCCACGCTTTCGCGTCTCAGCGTCAGTACCGTCCCAGAGTGCCGCCTTCGCCACGGGTGTTCTTCCCGATATCTGCGCATTTCACCGCTACACCGGGAATTCCACACTCCTCTTCCGGACTCTAGCCAAGTGGTTTCAACCGACGTCTCGAGGTTGAGCCTCGAGTTTTCACCGCTGACCTTCCAGGCCGCCTACACGCACTTTACGCCCAATAAATCCGGACAACGCTTGCCCCCGTCGTCTTACCGCTGCTGCTGCCACGCG
+
CCD@C9E8E<FFGDDCCFFCFFFFGGGGGGGGAFGGGGGGE:C7FEGF@FEGCGGGGGGGG7FGAFFGGGDEGGGGGGGGGGGDEGGGGGG:FB>>+CFGCFAFG>>FFCFFG:CCFFGCDGFGGGGGDGFEEGGGGF9DC,8C@FFF8;;>CECE85DA@,;D>DD;DGGDFCFFD>5CECE8<CF?*=8=:6:9599/*=C=FE::+**/99CF4:*>9:C*1595>DB?FF33)18)*/*/>BDC*))/0/=3)7:)(.27(463>@FB04((44(2(4:((((-7723:)),).###
@M06045:235:000000000-JCY5N:1:1101:11878:8980 2:N:0:TACAGC
GTGAAAGGACTACTCGGGTTTCTAATCCTGTTCGCTCCCCATGCTTTCGCTCCTCAGCGTCAGTATCGGCCCAGAGATCCGCCTTCGCCACCGGTGTTCCTCCTGATATCTGCGCATTTCACCGCTACACCAGGAATTCCGATCTCCCCTACCGAACTCTAGCCTGCCCGTATCGAATGCAGACCCGGGGTTAAGCCCCGGGCTTTCACATCCGACGTGACAAGCCGCCTACGTGCTCTTTACGCCCAATAATTCCGGACAACGCTTGCGCCCTACGTATTACCGCGGCTGCTGGCACGGG
+
CCFFF<FGGGGGGFGGGGFGGGGGGGGGGGGGFGGGGGGGGFGGGGGGGGEGE<EGGGGEGGGGFFGGGGGGGGGFFE6EFG@FGGGGGGGGGGGFGGGGGGGCFGG9FGGFGGGGGG9FGGGEF@FGGGG<FGGGGGGGCB>@EGGGGGGGFGECGGGGGFGDC,DFFDECFEEFGGCF7DFF:@5*>EEECGGGGGCE*/5EFF?@C+<FGDGG3D559CFGGF3>DB5<:)7F)*09BFGGGFGGC@FF78=AF0)),26>F(::@))39(4?<1<A?DFF?B09BB0<F7(4(5###
@M06045:235:000000000-JCY5N:1:1101:8265:8982 2:N:0:TACAGC
GTGAAAGGACTACCAGGGTTTCTAATCCCGCTTGCTCCCCTGGCTTTCGCGCATTAGCGTCAATCTCTGTCCAGGATGCCGCCTTCGCCACCGTTGTTCCGCCAGATATCTACGCATTTCACCGCTACACCTGGAATTCCGCATCCGTCTCCCGCATTCAACCCAACCAGTATCGGCCGCAGTTCCCCGGTTGAGCCGAGGGATTTCACGTCCGACTTCGCAGGCCGCCTACGCGCCCTGTATCCCCAATAGTTACTTACAACGCTCGCTCCCTCTGTATTACCGCCGCTGCTGGTCCTCG
+
,A@CF,@E8FD,CA,,@;CFFCGF,<;<6;+6,:,E,,:B<F8CFF@FB7@++B,,C,8C7@6EF,,,69C<EAGFE,@,>:7,,6,??:C8+4B,49<<+B:7FFFGCA@CAFEE74EF9FG:++87==6=<,,8,75A:C@ECB+6,@633@+++:ECD,4>@3@C>>DA,@83*4:>CEE,1>,:CDEC5+<6*3*/:*:<*++9+50:*/75<**/9*9<)*177738(7:B39))0***09>**))*2**./)**).)(((((.))((,,3)))).-))31((,(-2:32(),###
@M06045:235:000000000-JCY5N:1:1101:17874:8988 2:N:0:TACAGC
GTGAAAGGACTACTCGGGTATCTAATCCTGTTTGCTCCCCACGCTGTCGCGCCTCAGCGTCAGCAACGGCCCAGCAGACCGCCTTCGCCACTGATGTTCTTCCCGATCTCTACGCATTCCACCGCTACACCGGGAATTCCATCTGCCTCTACCGTGCTCTAGCCCGACAGTTTAGAAGGCAGCCCTGCGGTTAAGCCGCAGGATTTCACCCCCTACTTATCAGGCCGCCTACGCGCCCTTTACGCCCAGTGATTCCGGACAACGCTCGCACCCTCCGTATTACCGCGGCTGCTGGCACCGG
+
CCGGCFGDGGGGGGGGGGGGGGGGGGGGGGGFFGFGGGGGFGGGGGGGGGFGGEGGGGGGGCFGGGGGDGGG>@EF=FCFEGGGGGGGGGGGGGGEGFGGGGGG7CCEGGGGFGGGGGGGAGGGGGGGGGGGGDFGGFFGFCFGAFGC6,,>DEE6E?EFGGG6CEC5:EFGGGG,DCCGG8E5?CCCEG8EGG9@E=C88CE9EGGFGGG3<DGGF7?>7CGFFGDE35:?(<.>><5FF=FD3;C5C@4B79F2)7)),,(-1,8435B>63089802494<B>0669>FF07?:>###
@M06045:235:000000000-JCY5N:1:1101:2903:9017 2:N:0:TACAGC
GTGAAAGGACTACTCGGGTTTCTAATCCTGTTCGCTCCCCACGCTTTCGCGTCTCAGCGTCAGTACCGTCCCAGCGAGCTGCCTTCGCAATTGGTGTTCCTCCTGATATCTGCGCATTTCACCGCTACACCAGGAATTCCACTCGCCTCTTCCGTACTCGAGCCCGACAGTATCCACCGGCATCCTAGGGTTGAGCCCCCGACTTTCACAGCGGACTTACCGGGCCGCCTACACGCGCTTTCCGCCCAATGATTCCGGACAACGCTAGCTCCCTACGTATTCCCTCCGCTGCTGGCACGTT
+
CCGGFGG<EFGGGGGGDGFGGFGGFGGGGFFGGGCFGGGEGECCECFG:CFCCFGDFCFEFG7FAFGGGGGGGCFEFEGGGGGGAECGGGGFCFGGGGGG9FFC8B?F<FGGGGDD:CGCGFF>EDEGCFG7:@+DFGGFD9EDGGGEG,=DDGGGGG93D8C+@>88E>FGE,=DFGGGGGCF?C,;22BF=62,<=8E=8=E*@?++++2/:)>>FF7CDG3DG3<BDFF?FBF))855*0**)17*76*:87<?(>E60:19:,39694??<<?B)-2)-5).((4-490)5:0<###
@M06045:235:000000000-JCY5N:1:1101:2831:9063 2:N:0:TACAGC
GTGAAAGGACTACAAGGGTTTCTAATCCTGTTCGCTCCCCACGCTTTCGCTCCTCAGCGTCAGTTCCGGCCCAGAGCACCGCCTTCGCCGCTGGTGTTCCTCCTGATATCTGCGCATTTCACCGCTACACCAGGAATTCCATGCTCCTCTACCGGACTCTAGTCACGACAGTATCAGGTGGCCTCTCCAAGTTGAGCCTGGAGTTTTTACACCTGACTTATCGAACCGCCTACGAGCCCTTTACGCCCAATGAATCCGGACAACGCTCGCCCCCTACGTATCACCGCGGCTGCTGGCCCCC
+
CCFCFA@FGGGGGF,CEFEEEFGGFFGGFEEGGGGGGCGGGEFFCCFEFGCFGCGGGGGGG>FFGGFG:F@B,CCFG?FF:CGEEF7FG7F@+>??FC?FEGGGGEDCEFF9F>CFEEGGCF97FGCEGGG+<7ADFADGAF>D;9D,6>ADE@+@E>B,,ECD;E*@CEEGFGGGDE@,48:<EFGFF?E;E,,>6C,=:0AACF?E6?CDGGGFFD=++@*/*;>5>EF0=BF3@3)0)9*C5>D)/)>6FF*-9(08692(-721;BF?F;6,((..)(.:1(4>0;9015,(:<###
@M06045:235:000000000-JCY5N:1:1101:23823:9072 2:N:0:TACAGC
GTGAAAGGACTACAGGGGTATCTAATCCTGTTTGCTCCCCACGCTTTCGCACCTCAGCGTCAATACGTGTCCAGTGAGTCGCCTTCGCCACTGGTGTTCTTCCGAATATCTACGAATTTCACCTCTACACTCGGAATTCCACTCACCTCTCCACGATTCTAGCGATGCAGTCTTAAAGGCAGTTCCGGAGTTGAGCTCCGGGCTTTCACCTCTAACTTACAAAGCCGCCTACGCGCGCTTTACGCCCAGTAATTCCGAACAACGCTAGCCCCCTCCGTATTACCGCGGCTGCTGGCACCAC
+
CCGGGGGGGGGGGGGGGGGGGGGGGGGGGGGGGGGGGGGGGGGGGGGGGGGGGFGGGGGGGGGGGGGGGGGGGGGGGGGGGGGGGGGGGGGGGFGGGGGGGGGGGGGGGGGGGGGGGGGGGGGGGGGGGGFAFCE+<?FF99,@=E=@D9F,3=EGF8@DDACC68+>=33@FGGGDG8@C:E9EAEGE5@,@C:@CFFGG5CECC7CFC9;DFF7=B8CFG=8FC4ABB:@1;5>EDFE3*:7DF//7669>*@)0()59(3(1,--<F??1(4136:?4)648;697;6<>B((45###
@M06045:235:000000000-JCY5N:1:1101:5990:9079 2:N:0:TACAGC
GTGAAAGGACTACAGGGGTTTCTAATCCTGTTTGCTCCCCACGCTTTCGCGCCTCAGTGTCAGTTACAGACCAGGAAGCCGCCTTCGCCACTGGCGTTCCTCCATATCTCTACGCATTTCACCGCTACACATGGAATTCCACTTCCCTCTTCTGCACTCAAGTCGACCAGTTTCCAATGACCCTCCACGGTTAAGCCGTGGGCTTTCACATCAGACTTAATCAACCACCTGCGCGCTCTTTACGCCCAAAAATGCCGGAGAACGCTCGCGACCTACGTATGACCGCGGCTGTGGGCACGGG
+
CCGGEGGG8F@<EDFFGG@:@ECEF<FF<FGG@F9EF@FGGEFE7FFEF::FG@EFCECFDFGFAEGGGGGGGGGGGGGGGECF7EBCCGG@FF,C=CFFFFFFGG9FAF9EAF7:C7EGFCC+@+4+?EFBFEFB,=EEGGDFGFF,@D9=DAAFGGGGGG@EEGGDCGFGCGGC9EFFFGEFGGC:CEFGEEGGDG8EECFG=F,BFB,;+22;)8B+28CFFGGFEFA8(>>>37>66AD**09DF).<D*7)89:)4:5(28:;E)04904::.42.26((--,-71,(((-88###
@M06045:235:000000000-JCY5N:1:1101:3209:9094 2:N:0:TACAGC
GTGAAAGGACTACAGGGGTATCTAATCCTGTTCGCTCCCCACGCTTTCTCTCCTCAGCGTCAGTAATGGCCCAGAGATCCGCCTTCGCCACCGGTGTTCCTCCTGATATCTGCGCATTTCACCGCTACACCAGGAATTCCGATCTCCCCTACCACACTCTAGCTAGCCCGTTTCGAATGCAGACCCGGGGTTAAGCCCCGGGCTTTCACATCCTACGTGACAAGCCGCCTACGAGCTCTTTACGCCCACTAATTCCGCACCACTCTTTCCCCCTACCTCTTACCGCTGCTGCTTGCACGCT
+
CCCFFGFFCGGGGF,,8@F7FFEFGGGFF9CEFFFGGEGGGGEF:FDF9EFCGFGEDGCFCGGFG9<@FCDDEG8,EFEF@DF7@EBF@:FE77=+4BFFFFF@BCFAFGG<A4:FDFGG9F?@FGGG9FFG,++A7EGFFCEG,;E>CG+DF@FFC,>=6>EFA9D>DCE6:DCF6D8DFCDF>F88C*>C*>DGG*=EG*:CECFGG:CDG017)>)881:5C<<:>A34())07F6/=971/77D*8)000947(0;(.((...)/*/49>00(,),--6:11((().,..,2,5###
@M06045:235:000000000-JCY5N:1:1101:24294:9162 2:N:0:TACAGC
GTGAAAGGACTACTCGGTATCTAATCCTGTTCGCTCCCCACGCTTTCGCGTCTCAGCGTCAGTACCGTCCCAGAGAGCCGCCTTCGCCACGGGTGTTCTTCCCGATATCTGCGCATTTCACCGCTACACCGGGAATTCCACTCTCCTCTTCCGGACTCTAGCCATACGGTTTCAACCGACGTCTCGAGGTTGAGCCTCGAGTTTTCACAGCTGACCTGTATGGCCGCCTACACGCTCTTTACGCCCAATAAATCCGGATAACGCTTGCCCCCTACGTATTACCGCGGCTGCTGGCACCGAG
+
CCGGGFGGGGGGGGGGGGGGGGGGGGGGGGGGGGGGGGGGGGDGGGDGGGGGGGGFGDEGGGGGGGGGGGGGGGGGGGGGGGGGGFGGGGGGGGGGGGGGGGGGGEGCFGGGGGGGCGFGGGGGGCGFGGGGGGGGGGGGGGGFGGGGGGGGGGGGGGGGEGGFGGGGG8EEFGGGGG5C8EGFGGGGGGGGGGGGCGGGGFGGGGDCCFGG46D4=D@FDGGCFC3775FB?BD))>?F4@7995C*5)?6:F947()09?:6::6?FF@(,(827?4()-91292969<?:BF0)(###
@M06045:235:000000000-JCY5N:1:1101:25112:9205 2:N:0:TACAGC
GTGAAAGGACTACCAGGGTATCTAATCCTGTTTGCTCCCCACGCTTTCGCACCTCAGCGTCAATATGTGTCCAGTAAGTCGCCTTCGCCACTGGTGTTCTTCCGAATATCTACGAATTTCACCTCTACACTCGGAATTCCACTTACCTCTCCACAATTCTAGCGATGCAGTCTTAAAGGCAATTCCGGAGTTGAGCCCCGGGCTTTCACCTCTAACTTACAAAGCCGCCTACGTGCGCTTTACGCCCAGTAATTCCGAACAACGCTAGCCCCCTCCGTATTACCGCGGCTGCTGGCACTAA
+
CCGGGGGGGGGGGGGGGGFGGGGGGGGGGGGGGGGGGGGGGGGGGGGGGGGGGGGGGGGGGGGGGGGGFFGGGGFGFGGGGGGGGGGGGGGGGGGGGGGGGGGGGGGGGGGFGGGCFFEGGGGGGGGGGGGFGGGGGGGGFGGFGG?GGGGGGGGGGGGGGGGGCFGGGGGGGFGGGGGGGGGGGGGGGDGGACCFGGEGGGGEGGGGGGFDCGGFFGFGGFGGGGGFFFFDFF5:DGFBFCGDGFCDF;AAFAFCF?>302191113FFFBFF:?>F:04:<929>6>BFFF?F??>###
@M06045:235:000000000-JCY5N:1:1101:17028:9211 2:N:0:TACAGC
GTGAAAGGACTACTAGGGTATCTAATCCTGTTCGCTCCCCACACTTTCGCTCCTCAGCGTCAGGTAATGCCCAGAGAACCGCCTTCGCCACCGGTGTTCCTCCTGATATCTGCGCATTCCACCGCTACACCAGGAATTCCGTTCTCCCCTGCATACCTCTAGTCTGCCCGTATCGGAAGCAGGCTCAGGGTTAAGCCCTGAGTTTTCACTCCCGACGTGACAGACCGCCTACGAGCCCTTTACGCCCAATAATTCCGGACAACGCTCGCACCTTACGCATTACCCCGGCTGCTGGGACAGA
+
CCGFGGGGGGFFFGGGGGGFFGGGGGFGGGEGGGGEGGGDFFFEGCFFGGGFG?FFGGGEGGGGGFGGFGGFGGGGFGGFGGGGGG<EEFGGGGCFCGFFCDGFGGGGGGGGGGGEGEFFGGFFEGEGGGGGGGGGDGFGF8BFGGGGGGGGGGGFGEGGGEEEFFGGGGGGCFGCGGGGGC:>@69>EGGGEFFGGGCC:EDFFFCEGCFDGGDGFD>CGFFF<DDDFBF11))::FFFFFG3D>CD3>/=G==290)8>0<66(,-5)8;()6?F0(41454.(((491(5>0((,###
@M06045:235:000000000-JCY5N:1:1101:26441:9215 2:N:0:TACAGC
GTGAAAGGACTACAAGGGTATCTAATCCTCTTTGCTCCCCACGCTTTCGCACATGAGCGTCAGTATTGGTCCAGGAAGTCGCTTTCGCCACTGATGTTCCTTCCGATATCTACGCATTTCACCGCTACACCGGAAATTCCACTTCCCTCTCCCATACTCTAGCAATGCAGTCTCGAATGCAGTTCCCAGGTTAAGCCGAGGGATTTCACGTCTGACTTAGTTGGCCGCCTACGAGCCCTTTACGCCCAGTAATTCCGACCAACGCTTGCCCCCCCCGTCTTCCCGCGCCCGCCTGCACGCT
+
CC8E96FD8DF,;C,CFGEEFFF,6EE9,,<EFDDGGGGGFCEEG:DFCC@FCFFF<FFCF7FE,FFAFFGG,C8@,CFFCF@DGE7C,=FGGFGGGGGCFGGGG@FEGGF9F@FB7FFE,@ECGGFEFGGGGFF7FA<FDEC,CEE,D33@EDDCF,=D;6DD,==DC93DCC,@,8DD<DEF,DFD?8BFD9ECCC8CC8CFDCCCFGFGFG7:FCFG:CC<8D4?6=):1).8:C;F4++:<>DCCA46CBB9),))4(,,1(33F?48(4>-(-(44)6((49,-((-((4435###
@M06045:235:000000000-JCY5N:1:1101:16053:9243 2:N:0:TACAGC
GTGAAAGGACTACCGGGGTATCTAATCCTGTTTGCTCCCCACGCTTTCGCGCCTCAGCGTCAGTACCGTCCCAGCGAGCTGCCTTCGCCATCGGTGTTCCTCCTGATATCTGCGCATTTCACCGCTACACCAGGAATTCCACTCGCCTCTTCCGGACTCTAGCCCTGCAGTATCCACCGGCATCCAAGGGTTGAGCCCTTGACTTTCACAGCGGACTTACAGGGCCGCCTACGCGCTCTTTACGCCCAATGATTCCGGACAACGCTTGCCCCCTACGTATTACCGCGGCTCCTGGCACGAT
+
CCGGGGGGGGGGGGGGGGGGGGGGGGGGGGGGGGGGGGGGGGGGGGGGGGGGGGGGGGGGGGGGGGGGGGGGGGGGGGGGGGGGGGGGGDEFGGGGGGGGFGGGGGGGGGGGGGGGGGGGGGGGGGGGGGGGGGGGGGGGGGGDGDCGGGGGGGGDGGGGGFGCGG88CFGFGGGGGGGGGEGGG?EFGGGGECGGGGGGFGGCGGGGGGFGGGGGEFFGGGGGGGGFFFFFFF5>)>>FFFFGGFGGFFFF7@FDF9BB(8B612<03@FFFFBB0?3<F<B><9B9>B((28:?(4###
@M06045:235:000000000-JCY5N:1:1101:12450:9262 2:N:0:TACAGC
GTGAAAGGACTACTCGGGTATCTAATCCCGTTCGCTCCCCTAGCTTTCGCGCATCAGCGTCAGTGTCAGCCCAGCAACCCGCCTTCGCCGCAGGTGTTCCTCTCGATATCTACGCATTTCACCGCTACACCGAGAATTCCAGTTGCCCCTTCTGCACTCTAGCCCCGCAGTATCGGCTGACCTTCCCGGGTTAAGCCCGGAGATTTCACAGTCGACTTGCGGTGGCCGCCTACGCGCCCTTTACGCCCAGTAAACCCGAACCACGCTTGCACCCCCCGTATTACCGCGTCTGCTGGCCGGG
+
CCGGDFFFFGGEGCGEFGGFEGGGGGGGGGGGGCGGGEGBFG<F6CFFGDGGGCFEGCFFFCF@FGGFGGGGGGGEGGG7FFGGGF@C@EGFE+?EEFGG9<CFEFEFBFBFF77:?FFDAGFEG@FFFGGGGGG7DEFFFDGFAFFFFFCGGGGE?FDAE3DDCEGGG>CEDGGBEDCDCFCE1=EE::BC8FFFGDEC8=E8?CC7@DFGFCDDBG47)97<)2>@BFF?BDB:@D@F?FFGGFGDCF@*:7*.09D>((.24660)7*5??(76;BB0:):<691(-(--),5:2###
@M06045:235:000000000-JCY5N:1:1101:10712:9267 2:N:0:TACAGC
GTGAAAGGACTACTAGGGTATCTAATCCTGTTCGCTCCCCATGCTTTCGCTCCTCAGCGTCAGTTAATGCCCAGAGACCTGCCTTCGCCATCGGTGTTCCTCCTGATATCTGCGCATTTCACCGCTACACCAGGAATTCCAGTCTCCCCTACATCACTCTAGTCTGCCCGTACCCACCGCAGATCCGGAGTTGAGCCCCGGACTTTCACGGCAGACGCGACAAACCGCCTACGAGCTCTTTACGCCCAATAATTCCGGATAACGCTTGCCCCCTAACTATTACCGCGTCTGCTGGCACTAG
+
CCGGGGGGGFEFGGFGGCFFGGGGGGGFGGGGGGGGGGGGGGGGGGGGGGGGGFGGGGGGGGGGGGGGGGGGGGGGGGGGFGGGGGGGGGGGGGFEEEGFFFGGGGGGGFGGGGGEGEFGGGFGGEGGGGGGGFGGGEGGGGGGGGDGGGGFGFFGGFGGFDDDECFGGGGGGGGGGCEEE@6@FGGD8BEGGGGFFGGGGEEEGGG7@8EC:DC*?C8DGGDFGGDEF7>:<:5>)9/=?4DCCBDD3507>78>FBFB044(,(,,>6?:>96(()6:4ADA0(((-(4:2)4:,8###
@M06045:235:000000000-JCY5N:1:1101:18417:9270 2:N:0:TACAGC
GTGAAAGGACTACTGGGGTATCTAATCCCGTTCGCTCCCCACGCCTTCGCGTCTCAGTGTCAGGGCCGGCCCAGGGGGCCGCCTTCGCCACAGGTGTTCCTCCCGATCTCTACGCATTTCACCACTACACCGGGAATTCCACCCCCCTCTACCGTCCTCTAGTCGGACAGTTTCCGCCGACCTCGCCCGGTTAAGCCAGGCGCTTTCACAGCAGACTTGTCCCACCACCTACACGCGCTTTACGCCCAGTAATTCCGGACAACGCTTGCCTCCTACGTATTACCGCGGCTGCTGGCACCCA
+
CCGGGGGGGGGGGGGGGGGGGGGGGGGGGGGGGGGGGGGGGGGGGGGGGGGGGGGGGGGGGGGGGGGEGGGGGGGGGGGGGGGGGGGGGGGGGGGGGGFGGGGGGDGGGGGGGGGGGGGGGGGGGGGGGGGGGGGGGGGGGGGGGGGGGGFGGGCGGDGGGGGGEEBEEGGGFGGGGGGGDGEGGGGGGGGGGGGGGGGGGEGGGGGGGG7CGFGGFG=:DCFFGDDFFF?:?F>E)97>FFG3CE5D4)=FFF?AFF559BF09:20@FFF<F>?612:?BF<(64>6;0:70,212###
@M06045:235:000000000-JCY5N:1:1101:22067:9296 2:N:0:TACAGC
GTGAAAGGACTACAAGGGTATCTAATCCTGTTCGCTCCCCACGCTTTCGCGTCTCAGCGTCAGTACCGTCCCAGAGAGCCGCCTTCGCCACGGGTGTTCTTCCTGATATCTGCGCATTTCACCGCTACACCAGGAATTCCACTCTCCTCTTCCGGACTCTAGCTTTACGGTTTCCACCGGCGTCTCGAGGTTGAGCCTCGAGTTTTCACAACGGACCTGTAAAGCCGCCTACACGCTCTTTACGCCCAATAAATCCGGACAACGCTTGCCCCCTACGTATTACCGCGGCTGCTGGCACCCC
+
CCGGGGGGGGGGGGGGGGGGGGGGGGGGGGGGGGGGGGGGGGGGGGGGGGGGGGGGGGGGGGGGGGGGGGGGGGGGGGGGGGGGGGGGGGGGGGGGGGGGGGGGGFGGGGGGGGGGGGGGGGGGGGGGGGGGGGGGGGGGGGGGGGGGGGGGGGGGGGGGGGGGGGGGGGGGEGGGGGGGGGGG=GGCG8EGGGGGGGGEGGGGGGGGGG?DGGGGFGFGGGFGGFGFFFEFFFFFFGFFF?C<CBDDCFFFFFF?FFFFB??>FFF:FFFFFF<:?F29:BBF<0096>BB?:7:(5###
@M06045:235:000000000-JCY5N:1:1101:22421:9327 2:N:0:TACAGC
GTGAAAGGACTACTGGGGTATCTAATCCTGTTTGCTCCCCACGCTTTCGTGCATGAGCGTCAGTGCAGGCCCAGGGGATTGCCTTCGCCATCGGTGTTCCTCCGCATATCTACGCATTTCACTGCTACACGCGGAATTCCATCCCCCTCTGCCGCACTCCAGCTATGCAGTCACAAATGCAGTTCCCAGGTTAAGCCCGGGGATTTCACATCTGTCTTGCATAACCGCCTGCGCACGCTTTACGCCCAGTAATTCCGATTAACGCTTCCACCCTACGTATTACCCCGGCTTCTGGCCCTAG
+
CCGGGGGGGGGGFGGGGGGGGGGGGGGGGGGGGGGGGGGGFGGGGGGGGGGGGGGGGGGGGGGGGGGGGGGGGGGGGGGGGFFGGGGGGGGGGGGDGGGGD?FGEGGGCGFGGGGGFGGGGGGGGFGGGGGGGEGGGGGGGGFGGGGGGGFCFCGGGGGGGGGGAC>ACCGGGGGGGGGGGGGGGGCFGGGGGFGGGFGGGGCEGGGCGGGGGGGGFGFDDFDGGGGAFEF0>BEFECEF@FGCDBDGG:B?FFFF@1556>AFFF6(/9@?0,4::B25:)49((-,79(8<B))(-###
@M06045:235:000000000-JCY5N:1:1101:5090:9337 2:N:0:TACAGC
GTGAAAGGACTACAAGGGTATCTAATCCTGTTTGCTCCCCACGCTTTCGTGCATGAGCGTCAGTGTTATCCCAGGGGGCTGCCTTCGCCATCGGTATTCCTCCACATCTCTACGCATTTCACTGCTACACGTGGAATTCTACCCCCCTCTGACACACTCTAGCCGTGCAGTCACCAATGCCATTCCCAGGTTAAGCCCGGGGATTTCACATCGGTCTTGCACAACCGCCTGCGCACGCTTTACGCCCAGTAATTCCGATTAACGCTTGCACCCTACGTATTACCGCGGCTGCTGGCACGTC
+
CCGGGGGGGGGGGGGGGGGGGGGGGGGGGGGGGGGGGGGGGGGGFGGGGGGGGGGGGGGEGGGGGGGGGGGGGGGGGEGGGGGGGGGGGGGGGGGGGGGGFGGGGGFFEFGGGGGGGGGGGFGGGGGGGGGGFGEGGGGGGGGGFGGGGGFGGG8FEFGGGFGGCGEGGGFGGG69CGGFGDAFGGGFGFEDFG;F@DEECGCEFGGGGG797C8DFGFGGGFFGGG>>AFD2).;>G.>:7DDGFGGG6@FGFBF?:BE:4<?>:31F??:6:(((.,6:249(17;B91(,553(4###
@M06045:235:000000000-JCY5N:1:1101:23953:9348 2:N:0:TACAGC
GTGAAAGGACTACTAGGGTATCTAATCCTGTTCGCTCCCCACGCTTTCGCTCCTCAGTGTCAGGTAAGGCCCAGAGAACCGCCTTCGCCACCGGTGTTCCTCCCGATATCTGCGCATTTCACCGCTACACCGGGAGTTCCATTCTCCCCTACCTACCTCTAGTCTGCCCGTATCCACTGCAGGCCCAGGGTTAAGCCCTAGGTTTTCACAGCAGACGTAACAGACCACCTACGAGCTCTTTACGCCCAATGATTCCGGACAACGCTTGCGCCCTACGTATTACCGCGGCTGCTGCCACCGA
+
CCGGGGGGGGGGGGGGGGGGGGGGGGGGGGGGGGGGGGGGGGGGGGGGGGGGGGGGGGGGGGGGGGGGFGGGGGGGGGGGGGGGGGFGGGGGGGGGGGGGGGGGGGEFGGGFGGGGGGGGGGGGGGGGGGGGGDG+@FGGGGGGGGGGGGFGGGGGGGGGGGGGGGGGGGGGGGFFGFGGGCCEEGGDEGGFFCGFFFGGGGFGGGGGGGGGGGFGFGFGGFGGGGGFFF4;?EEFEGFFFFF5DDGGGFFFGFBA6>EFF(49;BF6F:BBBF?<?22>F244:BB0179<DF)4,5###
@M06045:235:000000000-JCY5N:1:1101:5892:9357 2:N:0:TACAGC
GTGAAAGGACTACAGGGGTATCTAATCCTGTTTGATCCCCACGCTTTCGTGCCTCAGCGTCAATTAAACTTTAGTAAGCTGCCTTCGCAATTGGTGTTCTGTGACATATCTATGCATTTCACCGCTACTTGTCACATTCCGCCTACCTCAAGTTCATTCAAGCTCTTCAGTATCAAAGGCACTGCGATGGTTGAGCCACCGTCTTTCACCCCTGACTTAAAAAGCCGCCTACGCACCCTTTAAACCCAATAAATCCGGATAACGCTTGGATCCTCCGTATTACCGCGGCTGCTGGCACCCT
+
CCGGGGGGGGGGGGGGGGFCFFGGGGGGGFGGGGGGGGGGGGGGEGFGGGCGGGGGGGGCFGGGGGG9FEGGGGGGGGGF8FGGGGGG7CCFGFGGGGGGCGGEFG9FDFEGGGGGGDGGFFGDE7>FGGGGEFFGGGGGFGGG8F=@>DCGFGG;E8EAFCF8DFFGGGGFFCEG998BCEGGGGGGGGEGGFGGFFGGGGGGGGGGGFEC9>5CF>>7<8;DDD>BD>EBD>AFFC4?;FC8CA9<FF6BC+:=B2>:393(172=DFF@;<<?;((,(6A<:(49716:?24178###
@M06045:235:000000000-JCY5N:1:1101:27876:9389 2:N:0:TACAGC
GTGAAAGGACTACACGGGTTTCTAATCCGGTTCGCTCCCCACGCTTTCGTGCCTCAGTGTCAGAAACAGCCCAGTAACCTGCCTACGCCATTGGTGTTCCTTCTGATATCTACGGATATTACCCCTACTTCAGAAATTCCAGTTACCTCTGCTGTTCTCGAGCTTGTGAGTTTGAATAATAGCCTGTGAGGTTGAGCCCCCAGATTTCACTATTCACTTTACAAGCCACCTACGCAACTCTTTACGCCCAGTCACTCCGGATAACGCTTGGGTCCTACGTATGACCGAGGCTGCTGGCAAC
+
CCGGGGGGGGGGGGGGGGGGGGGGGGGGGGGGGGGGGGGGGGGGGGGGGGGGGGGGGGGGGGGFGGGGGGGGGGGGGGGGGGGGGGGGGDGGGFGGGGGGGGGGGGGGGGGGGGGGGGGGGGGFGGGGGGGGGGGGGGGGGFFFGGGGGFGGGGGGGGGEFEDGGGGGDFGGGGGGGGGGGGGGGGGGGGGGGGGGGGGC>@E5FEGCCEGFGDECFGFGFGCDGGFFFFFFFFFFF56FCFGGGFGD3=5ACFF<FFFF0;;4)323A:E??F?DFF?F3<?>D:(((-9?0?F:?6###
@M06045:235:000000000-JCY5N:1:1101:7769:9390 2:N:0:TACAGC
GTGAAAGGACTACTGGGGTTTCTAATCCTGTTTGCTCCCCACGCTGTCGCGCCTCAGTGTCAGCAACTGCCCAGCAGGCCGCCTTCGCCACCGGTGTTCTTCCGGATCTCTACGCATTCCACCGCTACACCCGGAATTCCGCCTGCCTCTACAGTGCTCCAGCCGCGGCAGTATCCCTGGCCGACGCAGGGTTGAGCCCCGCGCTTTCACCAAAGACTGACCGGGCCACCTACGCGCCCTTTACGCCCAATGATTCCGGACAACGCTCGCACCCTCCGTATTACCGCGGCTGCTTGCCGTG
+
CCGGGGGGGGGGGGGGGG@FGGGGGGGGGGGGGGGGGGGGGGGGGGGGGGCGGGGGGGGGGGGGGGGGGGGGGGGDGGGGGGGGGGGGGGGGGGGFGEFGGFGGGDGGGGGGGFGFGFGGGGGGGGGDGGFGGGGCFGGGGGGGFGGGGGFGGGG,>CGG?DDEEGCEGG5DE;FGGGG*AFC=GEG>C5BGGGGGGCEGEGEG5E*<<CFDF49C?CFCCC9D<DG>FFFFFE@8BGF)7;*:5>GC3>4FG?4<?0>5,(11-3(,08:>904-2(,4<2:AA:;(33(4::).35###
@M06045:235:000000000-JCY5N:1:1101:15158:9397 2:N:0:TACAGC
GTGAAAGGACTACAAGGGTATCTAATCCTGTTTGCTCCCCACGCTTTCGTGCATGAGCGTCAGTACAGGTCCAGGGGATTGCCTTCGCCATCGGTGTTCCTCCGCATATCTACGCATTTCACTGCTACACGCGGAATTCCATCCCCCTCTACCGTACTCTAGCTATGCAGTCACAAATGCAGTTCCCAGGTTGAGCCCGGGGATTTCACATCTGTCTTACATAACCGCCTGCGCACGCTTTACGCCCAGTAATTCCGATTAACGCTTGCACCCTACGTATTACCGCGGCTGCTGGCACCAG
+
CCGGGGGGGGGGGGGGGGGGGGGGGGGGGGGGGGGGGGGGGGGGGGGGGGGGGGGGGGGGGDGFGGGGGFGGFGGGGGGGGGGGGGGGGGDCGGGGGGGGGGGGGGGGEGGFGGGGGGGGGGGGGGGGGGGGGGGGGGGGGGGGGGGGGGGGGEGGGGGGGGGGGADFGFDBCGGGGGGFGFGFGGGGGGGGCGF8DFGGGDGG?EGFGGGGGGGF6CFGDCF>CGGDB5>DBDEEFGAD)9FGGBCGGF?6FFFAF1<<39A<F0-(7*9<?6?2:B?FF2AAB;;0>;>BFF4?FF###
@M06045:235:000000000-JCY5N:1:1101:16013:9402 2:N:0:TACAGC
GTGAAAGGACTACACGGGTTTCTAATCCTGTTTGCTCCCCGCGCTTTCGTGCCTCAGTGTCAGTGCTGGTCCAGATGGCCGCCTTCGCCACAGATGTTCCTCCTGATATCTGCGCATTTCACCGCTACACCAGGAATTCCACTTGCCCCTACCTACCTCTAGCCGGCCCGTATCCACCGCAGACCCGCAGTTAAGCTGCGGGCTTTCACGGCAGACGTGACCAGCCACCTACGAGCTCTTTACGCCCAATAATTCCGGACAACGCTTGCGCCCTACGTATTACCGCGGCTGCTGGCACGTT
+
CCGGEGCGGFFGEGGGGGFFGGGGGGGGGGGGGDGGGGGG7FGGGEGGGGGGGGGGGGGGGGGGGGGGGGGGGGGGFFGGGGGGGGGGGEGFGCFGGGGGDGGGDFAEGGGGGGDDGGGFGGGGGGGGGGGGFGGGGGG9FEGGFGDFGGGGGGGGD9DD9EFDC+@CGGGD8><DFGEEGGGFGF1B1>EGGFFG?16:E=:C5CFFFGC35<343:7577FD535>F46?BED3)2@F*/**9<DDC@??:*7<@6@B;6:>B14()).294(((..6>2:A(((--4(3)4((.<###
@M06045:235:000000000-JCY5N:1:1101:7805:9427 2:N:0:TACAGC
GTGAAAGGACTACTAGGGTATCTAATCCTGTTTGCTCCCCACGCTTTCGCGCCTCAGCGTCAGTGTCGGTCCAGATGGCTGCCTTCGCCATCGGTGTTCTTCCCAATATCTACGAATTTCACCTCTACACTGGGAATTCCACCATCCTCTCCCGAACTCTAGTTCTCCAGTCTCAAGCGCGGTTCCCAGGTTGAGCCCGGGGCTTTCACGCCTGACTTGAAGTACCGCCTACGCGCCCTTTACGCCCAGTAATTCCGAACAACGCTAGCCCCCTTCGTATTACCGCGGCTGCTGGCACCGC
+
CCGGGGGGGGGGGGGGGGGGGGGGGGGGGGGGGGGGGGGGGGGGGGGGGGGGGGGGGGGGGGGGGGGGGGGGGGGGGGGGGGGGGGGGGGGGGGGGGGGGGGGGGGGGGGGGGGGGGGGGGGGGGGGGGGGGGGGGGGGGGGGGGGGGGGGGGGGGGGGGGGGGGGGGGGGGDGGGGGGGGGGGGGGGGGGGGGGGGGGEGDEGGGGGGGGGGGFGF767FGGGGGGFDEFDDDB3@D>FFFGCDEGGGFFFFF?>F:5@>??696<>FFFBFF0:?B7::)<A:>>99;6<F?31(5###
@M06045:235:000000000-JCY5N:1:1101:5096:9435 2:N:0:TACAGC
GTGAAAGGACTACAGGGGTTTCTAATCCTGTTCGCTCCCCACGCTTTCGCGTCTCAGCGTCAGTACCGTACTAGAGAGCCGCCTTAGCCACGGGTGTTCTTCCTGATATCTGCGCATTTCACCGCTACACCAGGAATTCCACTCTCCTCTTCCGGACTCTAGTCAGATGGTTTCCATCGGCGTCTCGAGGTTGAGCCTCGAGTTTTCACAACGGACCTACCTGACCGCCTACACGCTCTTTACGCCCAATAAATCCGGACAACGCTTGCCCCCTACGTATTACCGCGGCTGCTGGCACGAA
+
CCGGGGGGGGGGGGGGGGGGGGGGGGGGGGGGGGGGGGGGGGGGGGGGGGGGGGGGGGGGGGGGGGGGGFGGFGGGGGGGGGGGGGFGGGGGGGGGGGGGGGGGGGGGGGGGGGGGGGGGGGFGGGGGGGGGGGGFGGGGGGGGGGGGGGGGGGGGGGFG;CGGGGGGGGGGGGGGGGGDGGGGDGGGCDGGFG?8CEFGGG>CFGGGGGFDGCDGFGFGGGGGGFGFFFFFFFDEFGFFFFGDD@GDCFFFGFFFFFFFFFF>BFFFFFF?31::1:D<7AFFFF>9B;>B>?2?(5###
@M06045:235:000000000-JCY5N:1:1101:13141:9457 2:N:0:TACAGC
GTGAAAGGACTACTCGGGTTTCTAATCCTGTTCGCTCCCCACGCTTTCGCTCCTCAGCGTCAGTTCCGGCCCAGAGTGCCGCCTTCGCCACCGGTGTTCCTCCTGATATCTGCGCATTTCACCGCTACACCAGGAATTCCGCACTCCCCTACCGGACTCGAGTCATGGCAGTATCGAGTGGCGTCTCCGAGTTGAGCCCGGAGTTTTCACACCCGACTTGCCAAACCGCCTACGAGCTCTTTACGCCCAATAAATCCGGACAACGCTCGCCCCCTACGTATTACCGCCGCTGCTGGCCACG
+
CCGGGGGGGGGGGGGGGGFGGGGGGGGGGGGGGGGGGGGGGGGGGGGGGGCFGFGGGGGGGGGGGGGGGGGGGGGGGGGGGGGGGGGGGGGGGGGEGGGGGGGGF9BFFGGGGGGGGFGGGGGGGG:FGGGGGGGGGGGGGGGGGGGGGDFGGGGGGGGGGGGGGGGGGGGGGGGGGGGGGGGCGCGGGGGGGCFGFGCCGGE;F7@CFGGGGGGDBD5CFGGFGGF:BDFFFF3>D)94797CDFDDDFFFFF@<?(7@>>0<>>(:@E><FFFFF0.8<?AD><1(-2(29:)2<:###
@M06045:235:000000000-JCY5N:1:1101:24839:9486 2:N:0:TACAGC
GTGAAAGGACTACAAGGGTATCTAATCCTGTTCGCTCCCCATGCTTTCGCTCCTCAGCGTCAGTATCGGCCCAGAGACCCGCATTCGCCACCGGTGTTCCTCCTGATATCTGCGCATTTCACCGCTACACCAGGAATTCCAGTCTCCCCTGCCGAACTCAAGTCTGCCCGTATCGACCGCACGCCCACAGTTAACCTGCAGGTTTTCACGGCCGACGCGACAAACCGCCTACGAGCTCTTTCCGCCCAATAAATCCGGACAACGCTCCAACCCTACGCATTACCGCGGCTGCTGGCACGCC
+
CCECFGGGGFFGGCFGFG@EGFGGCGFCFFFGFEF@FFGFEFGFGFGGCCEFFFGGGGGGGEFGGGFED78@FF@FFGG@:F+?FFCEDGGFGGFGEGGGCBFGGEAEFC,99CE@BFGFFGGEG>@FGG8=EFCE@FFFFFF@;;D?CBFFGGDGGGCC@:DEFCEG?8@6D34D*5*>*48CEG8C*B;,?;,,6CF8EGEEE7EE95>)/>GG>D35C<5CC*9555>:0<)7.2///*2**)9>3))9C60()-)7(,,(72(()091:(321(,,(66A:90((,,(4520(.###
@M06045:235:000000000-JCY5N:1:1101:14505:9487 2:N:0:TACAGC
GTGAAAGAACTACTAGGGTATCTAATCCTGTTCGCTCCCCACGCTTTCGCTCCTCAGCGTCAGGTAAGGCCCAGAGAACCGCCTTCGCCACCGGTGTTCCTCCTGATATCTGCGCATTTCACCGCTACACCAGGAATTCCGTTCTCCCCTACCTACCTCTAGCCAGCCCGTATCGAATGCAGACCTGGAGTTAAGCCCCAAGCTTTCACACCCGACGTGACAAGCCACCTACGAGCTCTTTACGCCCAATAATTCCGGACAACGCTTGCGCCCTACGTATTACCGCGGCTGCTGGCCCGAG
+
CCGGGGGGGGGGGGGGGGGGGGGGGGGGGGGGGGGGGGGGGGGGEGGGGGGGGGGGGGGGGGGGGGGGGGGGGGFGGGGGGGGGGGGGGGGGGGEGGGFGGFGGGGGGGGGGGGGGGGGGGGGGGGGGGGGFGGGGGGGGGGFGGGGGGGGGGGGGFFGGGGGFGGGGGGGGGGGGGF6FGGGGFGGFGDGGGFFGGFGGGCGGGGG9EFFDCCGDFGBCFDFGGGGFFFFF@FED36@FFFGCDEGDF:?FG7?<@F3>>60(236?F>>:>FB8?.2:>2:<869214202431(.###
@M06045:235:000000000-JCY5N:1:1101:19223:9490 2:N:0:TACAGC
GTGAAAGGACTACTGGGGTATCTAATCCTGTTCGCTCCCCATGCTTTCGCTCCTCAGCGTCAGTTAATGCCCAGAGACCTGCCTTCGCCATCGGTGTTCCTCCTGATATCTGCGCATTTCACCGCTACACCAGGAATTCCAGTCTCCCCTACATCACTCTAGTCTGCCCGTACCCACCGCAGATCCGGAGTTGAGCCCCGGACTTTCACGGCAGACGCGACAAACCGCCTACGAGCTCTTTACGCCCAATAATTCCGGATAACGCTTGCGCCCTACGTATTACCGCGGCTGCTGGCACTTA
+
CCGGGGGGGGGGGGGGGGGGGGGGGGFGGGGGGGFGGGGGGGGGGGGGDGGGGGGGGGGGGGGGGGGGGGGGGGGGGGGG8FGGGGGGGGGGGGGGGGGGGGGGGGGGGGGGGGGGGGGGGGGDGEGGGGFGGGGGGGGFGGGGGGGGGGGGFGGGGGGGGGGGGGGFGGGGGGCGGGGGGGDGFGFECEGFFGGGFGGGEGGGGFFCFG5?9CGGFGFDGGG5DGGEF>@067BBBGFFF?GGG7DGGFFFGFFFFFDE<FF?BF?B::321><BFFBAB>A23>>F>>;<:?B613###
@M06045:235:000000000-JCY5N:1:1101:26760:9497 2:N:0:TACAGC
GTGAAAGGACTACACGGGTTTCTAATCCTGTTCGCTCCCCACGCTTTCGCGTCTCAGCGTCAGTACCGTACTAGAGAGCCGCCTTAGCCACGGGTGTTCTTCCTGATATCTGCGCATTTCACCGCTACACCAGGAATTCCACTCTCCTCTTCCGGACTCTAGTCAGATGGTTTCCATCGGCGTCTCGAGGTTGAGCCTCGAGTTTTCACAACGGACCTACCTGACCGCCTACACGCTCTTTACGCCCAATAAATCCGGACAACGCTTGCCCCCTACGTATTACCGCGGCTGCTGGCCCCGC
+
CCGGGGGGGGGGGGGGGGGGGGGGGGGGGGGGGGGGGGGGGGGGGGGGGGGGEFGGGGGGGGGGGGGGGGGGGGGGGGGGGGGGGGGGGGGGFGCFFFGGGGFGGGGFFGGGGGGGGGGGFGGGGGGGGGGFGGGGGGGGGGFGGGGGGGGGGGGGGGGGGGGGGFGGGGCF>ADFFGG5ECGGEFGFGGGGGGFCC,CGDE<CCCF?@F?D5CG<300>C8>CF;3:B@3:053@3*8F4***5@GGC.<?G6F7E9)0360((-1->FF<023?FF<2:A9)((,-21(-.223((###
@M06045:235:000000000-JCY5N:1:1101:24917:9526 2:N:0:TACAGC
GTGAAAGGACTACTAGGGTTTCTAATCCCGTTCGCTCCCCTGGCTTTCGCACCTGAGCGTCAGAAGCTCCCCAGGACAGTGCCTTCGCCTTTGGTGTTCCGCCGGATATCTACGCATTTCACCACTACACCCGGAATTCCCTGTCCCTCTGAAGCCCTCAAGTCCGTCAGTTTCCCAGACACTTCCCCAGTTAAGCCGGGGACTGTCACCTGAGACTTAGCGGACCGCCTGCGTGCGCTTTACGCCCAGTAACTCCGGACAACGCCCGCCTCCTACGTATTACCGCGGCTGCTGGCCCCTC
+
CCGFGGFGFGG@EFGGGGAF@FGGGGGGFGGGGGGGGDG7F8FFGGGGEGGGG8FFGGEBFFGGFGGDFCFGDFGFGF@FGGGGFGDGGGGEEFEGGGGG4FFFC@CFFGDGGGGGGG9<EFFGGG@GGGEGGGGG@FGCEGGGGDDEGGGE,EE,@,D=>FFC98FDGGGACGGGFGGC,@<DFGGFD5F,DCCGFEEGGEGGGCFFGGGGGFF8ADFGC)7):5CAEFF?07>EFG:7>?FGGBD3C0*1C*64>>5>>6?060(,7>@FF??7,4?<09AD<912((-2.4260:###
@M06045:235:000000000-JCY5N:1:1101:6984:9527 2:N:0:TACAGC
GTGAAAGGACTACCAGGGTATCTAATCCTGTTTGCTCCCCACGCTTTCGTGCATGAGCGTCAGTATTGGCCCAGGGGGCTGCCTTCGCCATCGGTGTTCCTCCACATCTCTACGCATTTCACTGCTACACGTGGAATTCCACCCCCCTCTGCCATACTCCAGCAATGCAGTCACCAATGCAGTTCCCAGGTTAAGCCCGGGGATTTCACATCGGTCTTACACCACCGCCTGCGCACGCTTTACGCCCAGTAATTCCGATTAACGCTCGCACCCTACGTATTACCGCGGCTGCGGGCACCAG
+
C@EF<,=<FGGGGCCGEGFGGGGGGGGGFGGGGFGGGFGG8FCECEGGF6CFCE9CFGGGGGGEF<FCDFGGGGGD7FD:CFGGGGGGGG:FFFGGGGGGDGGAFFF8EGGGGGGDEEFGFGEEEFGGGG@,AFGFGGFFDF8+@EGEGG89CD,@8,E,>DDD89,@;BFF9EGGGGFFFFGGGGGCEGGGFGFFFG>CCEGEFGG@FGCGGGDDFGCFF*;*CDGEDFF;18.>DGB>F?FDGFC7>7@FC7@AF1)74)6(7<60<>B>?F761.).4<>D?>B9;>96(4(9;:###
@M06045:235:000000000-JCY5N:1:1101:16725:9532 2:N:0:TACAGC
GTGAAAGGACTACTAGGGTATCTAATCCTGTTCGCTCCCCACGCTTTCGCTCCTCAGCGTCAGGTAAGGCCCAGAGAACCGCCTTCGCCACCGGTGTTCCTCCCGATATCTGCGCATTTCACCGCTACACCGGGAATTCCATTCTCCCCTACCTACCTCTAGTCTGCCCGTATCCACCGCAAGCCACGAGGTTAAGCCTCGGGTTTTCACGGCAGACGCGACAGACCGCCTACGAGCTCTTTACGCCCAATAATTCCGGACAACGCTTGCGCCCTACGTATTACCGCGGCTGCTGGCCCAA
+
CCGGGGGGGGGGGGGGGGGGGGGGGGGGGGGGGGGGGGGGGGGGGGGGGGGGGGGGGGGGGGGGGGGGGGGGGGGGGGGGGGGGGGGGGGGGGGGGGGGGFGGGGGGGGGGGGGGGGGGGGGGGGGGGGGGGGGGGGGGGGGGGGGGGGGGGGGGGGGGGGGGGGGFGGGGGGGGGGGGGGGGGGGGGGGG8EGDFGGFGGGDGGEGGCFGGDGGGFDBDCDDGGGGDFFB0:EEFF57=B=FFDFGGG>F:FF?D4>ED96BFBBB?FFDFB26??B?2>>9>2(3291>B14:((.###
@M06045:235:000000000-JCY5N:1:1101:19492:9546 2:N:0:TACAGC
GTGAAAGGACTACTAGGGTTTCTAATCCTGTTTGCTCCCCTAGCTTTCGCGCCTCAGCGTCAGTTGTGGTCCAGTGCGCCGCTTTCGCCACAGGTGTTCCTCCCGATATCTACGCATTTCACCGCTACACCGGGAATTCCACGCACCTCTCCCACACTCCAGCCACGCAGTTTCGCCTGCAAGCTCCCCGTTGAGCCAGGAGATTTCACAGGTGACTTACGCGACCGCCTACGCCCCCTTTACGCCCAATAATTCCGAAAAACGCTCGCACCCTCTGTATTACCGCGGCTGCTGGCACTAA
+
CCGF<FFFGGGEGFGEGFGGGFGGGGGGDEDFGCFGFFDGGGCFGGGGGGGGEGEEFEFGGGEGGCGGEE9EGGEDGGGGGGGGGGGGFGGGG8EGGGFF?<FGG++:CFFGGGGGGEGGGG9?@7FGFCFFEGDGGEGGFDEE78=DEFCEGFFGGG8@@DFCFGE:*C:DCA@5>CFEGGFGC:8E*:=C:CGGGFB8;*=@9C@+4;?C:77>A7A7CGG<5DD3DE:76<))878)9=FDGEGGC<F*C@FD46>)3:<11233))04?082:42<)<-6:(1((-((,)4<??###
@M06045:235:000000000-JCY5N:1:1101:23088:9599 2:N:0:TACAGC
GTGAAAGGACTACCGGGGTTTCTAATCCCGTTTGCTCCCCTGGCTTTCGCGCATCAGCGTCAATCTCGGTCCAGGATGCCGCCTTCGCCACCGGTGTTCCTCCAGATATCTACGCATTTCACCGCTACACCTGGAATTCCGCATCCCTCTCCCGAATTCAAGCCAACCAGTATCCGACGCCGTTCCCCGGTTGAGCCGAGGGATTTCCCGTCCGACTTAGCAGGCCGCCTACGCGCCCTTTACGCCCAGTAATTCCGAACAACGCTCCCCCCCCCCTTATTAACCCCGCCGCCGGCCCCTG
+
CCGFGFGGGGGGGGGGGGFGGGGGGGGGGGGGGGGGGGGGFFGGGGGGGGGGDFGGGGGGGGGGG<FGGGGGGGFGGGGGGGGGGGGGGEGGGGGEGEGGFGG8BFDCFGGGGGGEGGGGFGFBFE:F@FGF@8FFGGGGGGEGGGGGGGGGGGD>ECG7EEFFGFGGGCGFFF7CEECG*=?:?CFCEEGE*:FGFE8EEG5CGC?+<7CD5C3C3<?7DFC<7DGEFB)31@5@@DDF??F9<>DD5?FFFFBD)83),8B(((((.)719(,-(().6))6),(-3(((((,-(4###
@M06045:235:000000000-JCY5N:1:1101:12438:9602 2:N:0:TACAGC
GTGAAAGGACTACCAGGGTTTCTAATCCCGTTTGCTCCCCTAGCTTTCGCGCCTCAGCGTCAGTAATGGTCCAGGATGCCGCCTTCGCCACCGGTATTCCTCCAGATATCTACGCATTTCACCGCTACACCTGGAATTCTACATCCCTCTCCCATACTCAAGCCCTCCAGTATCAGACGCAGTTCCCAGGTTAAGCCGGGGGATTTCACGTCTGACTTAGAAGGCCGCCTACGCGCCCTTTACGCCCAGTAATTCCGAACAACTCTTGCCACCTCTGTATTACCGCGGCTGCTGTCACGCT
+
CCGGGGGGGGGGGGGGGGGGGGGGGGGGGGGGGGGGGGGGGGGGGGGGGGGGGGGGGGGGGGGGGGGGGGGGGGGGGGGGGGGGGGGGGGGGGDGGGGGGAGGGGGGGGGGGGGGGGGGGGGGGGGGGGGFEEGGGGGGGGGGGGGGGGGGGGGGGGGGGGGGFGGGGGGGGGGFGGGGGGGGGGGGFGFGGGGGGGGEGGGGEGCFGGFCGGGC:AFFFGFDGGGGFD>DD:<)>BCDFFFG:CDGGC67=DFFA?6>EFFF)4).2@?F<13().4)624:9(((49,3()5-544###
@M06045:235:000000000-JCY5N:1:1101:3669:9605 2:N:0:TACAGC
GTGAAAGGACTACACGGGTATCTAATCCTGTTTGCTCCCCACGCTTTCGAGTCTCAGCGTCAGTATCTGTCCAGTTGGCCGCCTTCGCCACCGGTGTTCCTCTCGATATCTACGAATTTCACCTCTACACCGAGAATTCCACCAACCTCTCCAGTACTCTAGCCTCGCAGTTTCGAGTGCACTTCCTGGGTTGAGCACAGGGCTTTCACACCCGACTTACGAGACCGCCTACACTCGCTTTACCCCCAGTAATTCCGAACAACGTTTGCACCCTCTGTCTTACCGCGGCTGCTGGCACACC
+
CCGGGGGGGGGGGGGGGGGGGGGGGGFGGGGFGGGGGGGGGGGGFGGGGGGGGGGGGGGEEGGGGCFFGGGGFGFGGGGGGGG>FGCGGGGGGGGGGGGG9E,9FEEEGFGGGCG?FCFGGGGCFFDDEFFEFGGGGGGGGGGGGGGGGGGGGGG;EFGGGFFGGGGGGCCFAEEFFG?AFEGFECDF,@3**@DF,::ECCE6,AFCFD,99))/?*++19?DGCD:855=8)+;8C):>+7**77CDFF4C7B<)2>EF0(4-1(,9==?:-,32)46<4)(4;((-4903)(,(,###
@M06045:235:000000000-JCY5N:1:1101:7183:9607 2:N:0:TACAGC
GTGAAAGGACTACTGGGGTTTCTAATCCCGTTTGCTACCCTAGCTTTCGCGCCTCAGCGTCAAGAACAGGCCAGGAAGTCGCCTTCGCCACTGGTGTTCCTCCCGATATCTACGCATTTCACCACTACACCGGGAATTCCACTTCCCTCTCCTGCCTTCGAGTCGAGCAGTATCGCGTGACCCTCCCCAGTTGAGCCGGGGGCTTTCACACGCGACTTGCACGACCGCCTGCGCGCTCTTTACGCCCAGTAAATCCGGACAAAGCTTGCCACCTACGTATTACCGCGGCTGCTGGCCCGGG
+
CCGGGGGGGGGGGGGGGGGGGGFGGGGGGGGGGGGGGGGGGGGGGGGGGGEGGGGGGGGGGCEFFFGCCGGGGGFGGGGGGGGGGGGGGCCCFGGFGGGGGGGGG7EEGGFFGGGGDGGGGGGGGGGGGGGGGDFFGGGGGGGGGGGGGFGGGGGGGGG68DB?8EGGEFECFFGGGG5EFGGGGGGGG8FC>DCGGGGGGGEGGGGFGGGGGDDDBG*:675<DCDEFFFFBFDD)>F??4>55BGD*/0*:BFB)1)861(,(-.()0921(((((,-:BAF?>,42691))5?:3###
@M06045:235:000000000-JCY5N:1:1101:12539:9624 2:N:0:TACAGC
GTGAAAGGACTACAAGGGTATCTAATCCGGATCGCTCCCCACGCTTTCGCGCCTCAGCGTCAGCAAAGCTCCAGGCAACCGCCTTCGCCACTGGTGTTCCTCCCGATATCTACGCATTCCACCACTACACCGGGAATTCCATTGCCCCCTAGCTTGCTCGAGTGCGGCCGTATCCGCTGACCCCGCCCAGTTGAGCCGGGCGATTTCACAACGGACGTGCCGTACCGCCTGCGCGCCCTTTACGCCCAATAAATCCGGGCAACGCCCGCACCCTACGTATTACCGCGGCTGCTGGCCCTCT
+
CCGGGGGGGGGGGGGGGGGGGGGGGGGGGGGGGGGGGGGGGGGGGGGGGGGGGGGGGGGGGGGGGGGGGGGGGGGGGGGGGGGGGGGGGGGGGGGGGGGGGGFGGGGGGGGGGGGGGGGGGGGGGGGGGGGGGGDGGGGGGGGGGFGGEGGFGGGGFGGGGGGGGCEEGGGEFGFGGEGCFFFGEGGGGGGGGGFFGGGGGGGGGGGGGGGDGDCD:CBGGGGGGDGE>>F03BEEFGB@@?FGGFGDC)9B77@:E(7:2<?7((49BEFFF??0:<?<:<:92(-3431:20(4(-###
@M06045:235:000000000-JCY5N:1:1101:12017:9629 2:N:0:TACAGC
GTGAAAGGACTACTGGGGTATCTAATCCTGTTCGCTCCCCATGCTTTCGCTCCTCAGCGTCAGTTAATGCCCAGAGACCTGCCTTCGCCATCGGTGTTCCTCCTGATATCTGCGCATTTCACCGCTACACCAGGAATTCCAGTCTCCCCTACATCACTCTAGTCTGCCCGTACCCACCGCAGATCCGGAGTTGAGCCCCGGACTTTCACGGCAGACGCGACAAACCGCCTACGAGCTCTTTACGCCCAATAATTCCGGATAACGCTTGCGCCCTACGTATTACCGCGGCTGCTGGCACCGA
+
CCGGGGGGGGGGGGGGGGGGGGGGGGGGGGGGGGGGGGGGGGGGGGGGGGGGGGGGGGGFGGGGGGGGGGGGGGGGGGGGGGGGGGGGGGGGGGGGGGGGGGGGGGGGGGGGGGGGGGGGGGGGGGGGGGGGGGGGGGGGGGGGFGGGGGGGGGGGGGGGGGGGGGGGGGGGGGGGGGGGGGGGGGGG>EGGFGCGFGGGGGGEGGGGGCDDDGGGFGFDGDDFFCGFE>E?FBFFFGFFFFGDGFGGGFFFGFFFFFFEFFFFFFF?FBD:904:<<<>BFA<?FFBF>>?FF0814###
@M06045:235:000000000-JCY5N:1:1101:13586:9673 2:N:0:TACAGC
GTGAAAGGACTACTAGGGTTTCTAATCCTGTTCGCTCCCCACACTTTCGCTCCTCAGCGTCAGGTCATGCCCAGAGAACCGCCTTCGCCACCGGTGTTCCTCCTGATATCTGCGCATTTCACCGCTACACCAGGAATTCCGTTCTCCCCTGCATACCTCTAGTCTGCCCGTATCGAAAGCAAGCCAGGTGTTAAGCACCTGGTTTTCACTCCCGACGCGACAAACCGCCTACGAGCCCTTTACGCCCAATAATTCCGGACAACGCTCGCACCCTACGTATTACCGCGGCTGCTGGCACACA
+
CCGGGGGGGGGGGGGGGGGGGGGGGGGGGGGGGGGGGGGGGGGGGGGGGGGGGGGGGGGGGGGGGGGGGGGGGGGGGGGGGGGGGGGGGGGGGGGGGGGGFGGGGGGGGGGFGGGGGGGGGGGGGDGGGGGFGGGGGGGGGGGGGGGGGGGGGFGGGGGGGGGGGGGGGGGGGGGGGGGGGGGGGGGGGFGGGGGGGGGGGGFF>EGFF>CGGGGGFGFGGDG;<FDFFFDBFFBEFGFFF?FCDDGDGFFFFBF567D>0<B>B08155:;:B?<:<<A:AADFF>B;((2>??F0<###
@M06045:235:000000000-JCY5N:1:1101:25052:9728 2:N:0:TACAGC
GTGAAAGGACTACTCGGGTTTCTAATCCTGTTCGCTCCCCACGCTTTCGCGTCTCAGCGTCAGTACCGTCCCAGAGAGCCGCCTTCGCCACGGGTGTTCTTCCTGATATCTGCGCATTTCACCGCTACACCAGGAATTCCACTCTCCTCTTCCGGACTCTAGCCAAATGGTTTCCATCGACGGCTGGAGGTTAAGCCTCCAGTTTTCACAACGGACCTACTTGGCCGCCTACACGCCCTTTACGCCCAGTGATTCCGAGCACCGTTTGCACCCTCTGTCTTACCGCGGCTGCTGGCACAGC
+
CCGGGGGGGGGGGGGGGGFGGGGGGGGGGGGGGGGGGGGGGGGGGGGGGGFEGBFGGGGEGGGGGGGGGGGGGGCGGGGGGGGGGGGGGDGGGGFGGGGGGGGGGC<FGGGGGGGGGGGGGGGGGG7FGGGGGGGGGGGDGFFGGGGDF;DGGGEDGGGGGGGGGG8EGGGG>FGAFGCFEEEGGGG8ECGGGGGGF6EGGGGGGGFC9:ECCC*>55AFGC><GGGFB))(4457<C@FF4CCDBGGG?4@F?4:683@>(.42:?064=??:?B3<<B>>B:6,1(-(4(5026(.###
@M06045:235:000000000-JCY5N:1:1101:13987:9729 2:N:0:TACAGC
GTGAAAGGACTACCGGGGTTTCTAATCCTGTTCGCTCCCCACGCTTTCGCTCCTCAGCGTCAATATCGGCCCAGAGACCCGCCTTCGCCACCGGTGTTCCTCCTGATATCTGCGCATTTCACCGCTACACCAGGAATTCCAGTCTCCCCTACCGAATTCTAGTCTGCCCGTATCGACTGCAGGCCACACGGTTGAGCCGTGGGTTTTCACAGTCGACGCGACAAACCGCCTACGAGCCCTTTACGCCAAACAATTCCGGACCACGCTTGCGCCCTACGTCTTACCGCGGCTGCTGGCCCGC
+
CCGGGGGGGGGGGGGGGGGGGGGGGGGGGGGGGGGGGGGGGGGGGGGGGGGGGFGGGGGGGGGCG<FGGGGGGGGGGGGGGGGGGGGGGGGGGGGGGGGGGGGGGGGGGGGGGGGGGGGGGFGGGGGGGGGGGGGGGGGGGGFGCGGGGGFGGGGGGGGCCGGGGGGGFGGGFGCFGGGGGGECEGGFGGGGDE?ECGGGGGGGGGGGFGFFGGGGF<89))>D4<C3)7)8?D)07)0;@@>C7>D))0077914/4>:2,3<,42().041((.1(4((()6:(4,791((44((4###
@M06045:235:000000000-JCY5N:1:1101:27003:9760 2:N:0:TACAGC
GTGAAAGGACTACTAGGGTTTCTAATCCTGTTCGCTCCCCACGCTTTCGCGCCTCAGCGTCAGTACCGTCCCAGAGAGCCGCCTTCGCCACGGGTGTTCTTCCCGATATCTGCGCATTTCACCGCTACACCGGGAATTCCACTCTCCTCTTCCGGACTCTAGCCAAACGGTTTCAACCGACGTCTCGAGGTTGAGCCTCGAGTTTTCACAGCTGACCTGTATGGCCGCCTACACCCTCTTTACGCCCAATAAATACGGACAACGCTTGCCCCCTACGTATTACCGCGGCTGCCGGCACCGG
+
CCGGGGGGGGGGGGGGGGGGGGGGGGGGGGGGGGGGGGGGGGGGGGGGGGGGGGGGGGGGGGGGGGGGGGGGGGGGGGGGGGGGGGGGGGGGGGGGGEGFGGGGGGGGGGGGGGGGGGGGGGGGGGGGGGGGGGGGGGGGGGGGGGGGGGGGGGGGGGGGGGGGG6FGGD1>CDFGGGGGGGGGGGGGGGGF9?CGGCGEGGGGGGGGGGGFC6FGFG>*:CF4*>D)<B><4))0)947BFG*3>DGGFF?G406@?E),8?2>?06FFFFFB???:DA7AAF:1493;08(-1((-###
@M06045:235:000000000-JCY5N:1:1101:2173:9774 2:N:0:TACAGC
GTGAAAGGACTACAAGGGTATCTAATCCTGTTCGCTCCCCACGCTTTCGCGCCTCAGCGTCAGTTACAGACCAGAGAGTCGCCTTCGCCACTGGTGTTCCTCCACATCTCTACGCATTTCACCGCTACACGCGGAATTCCACTCTCCTCTTCTGCACTCAAGTCCACCAGTTTCCAATGACCCTCCACGGTTGAGCCCGGGGATTTCACATCTGTCTTGCATAACCGCCTGCGCACGCTTTACGCCCAGTAATTTCGTTTAACGCTTGCACCCTACGTCATACCGCGGCTGCTGTCACGAT
+
CCGGGGGGDCEGGGGGGGG<E,CEE@CF<AFFGGGGGGFEFCEGF@FFGGG:@@FGFDFB,BF<CECGGFFGFF@EEFGFEFG7CGGGGGGGFGGGFGFGFD8F?EB=?F,CFE7::+<A<,A@CCE+A,@+@+>=<FGGFG9DAF=D8=A@CF;FF8,@BF3>F,@FDGG,@,@DCCFBFDCCE*@DCCF5*?2,?D*:CE5:FFECGG+>7:C>6CF+;+;0;C3B508,3))079775F>11.99C://:/*6)(.)-.:((((()**.--(.,(.((6<7(4(((-,0:7.)-.###
@M06045:235:000000000-JCY5N:1:1101:10713:9777 2:N:0:TACAGC
GTGAAAGGACTACTAGGGTATCTAATCCTGTTCGCTCCCCACGCTTTCGCTCCTCAGCGTCAGTATCGGCCCAGAGATCCGCCTTCGCCACCGGTGTTCCTCCTGATATCTGCGCATTTCACCGCTACACCAGGAATTCCGATCTCCCCTACCGAACTCTAGCCTGCCCGTATCGACTGCAGACCCGGAGTTAAGCCCCGGGCTTTCACAACCGACGCGACCCCCCGCCTACGAGCCCTTTACGCCCAATAAATCCGGACAACGCTTGCGCCCTACGTATTCCCGCGGCATCTTGCACCTG
+
@@<A<@FGFEGGGGGGGGGGGGGGGGGGGGFFEGGGFFGGGECEGGGG:C,CFFGGGGGFGGGGF@F:FGEGGGGGGGGGFFGGGGG>FGGGGGGGGGGF?FF=8,C?FGBEE=F:FCFGAFGGG7FFGGDFFGFDGFDFE+@BCFA?EGGGC@EEEFGFFGFGGCGGGGGECF*@E8@DGE9DF8B58EGGGGFGGD8?EGGECEF97:6:CG):59.)))/*)11<:@)43:)<)7:)9=F*1<)175?**/9,89>B261(3614@)03997:13)63)).((-47(-(.--).5###
@M06045:235:000000000-JCY5N:1:1101:16617:9781 2:N:0:TACAGC
GTGAAAGGACTACAGGGGTATCTAATCCTGTTCGCTCCCCATGCTTTCGCTTCTCAGCGTCAGTAGTGGCCCAGAGACCTGCCTTCGCCATCGGTGTTCCTCCTGATATCTGCGCATTTCACCGCTACACCAGGAATTCCAGTCTCCCCTACCACACTCTAGTCTGCCCGTACCCACCGCAAGTTCGAGGTTGAGCCTCGAATTTTCACGGCAGACGCGACAAACCGCCTACAAGCTCTTTACGCCCAATAATTCCGGACAACGCTCGCACCCTACGTATTACCTCGGCTCCTGCCACGCC
+
CCGGGGGGGGGFGGGGGGGGGGGGGGGGGGGGGCGGGGGGGFCEFGGGGGGGGGFGGGGGGGGGGFGFGGGGGGGGGGGGGGFFFGGGGG7FFGGGG@GGFGGGGGGGFGGGGGGFGCFGCFEGGGGGDFG7FEGGGGGGGGGGFGGGGGFDDFGCGD8FFGGGFCEGGGG6ECFEEGCEGGGDAFECFGEGGG6DF,>E*8DEGGC7<@5CD5DG5?53DG38DF3)=A5(,=?F)20=B4DGGBDD*))9>=7<49BE6<B1>(8(3))4-32?B7<A:<A>-214::(2(5(().###
@M06045:235:000000000-JCY5N:1:1101:2766:9796 2:N:0:TACAGC
GTGAAAGGACTACTAGGGTTTCTAATCCCGTTTGCTCCCCTGGCTTTCGCTCCTCAGCGTCAATATTGGTCCAGGATGCCGCCTTCGCCACCGGTGTTCCTCCAGATATCTACGCATTTCACCGCTACACCTGGAATTCCGCATCCCTCTCCCAAATCCAAGCCATCCAGTATCACACGCAGTTCCCCAGTTAAGCTGAGGGATTTCACGTATGACTTAGTTGGCCGCCTACGAGCCCTTTACGCCCAGTAATTCCGAACAACGCTTACCCCCCCCGTATTACCGCGGCTGCTGGCCCCAC
+
CCGGGGGGGGGGGGGGGGFGGGGGGGGGGGGFGGGGGGGGGGGGEFGGGGGGGCCGGGGGGGGGGGGGGFGFGGGGGGGGGGGGGGGGGGGGGGGGGGGGFGGGGGGGGGGGGGGGGGGGGGGGGGGGGGGGGGGFGGGGGGGGGGGGGGGGGGGEGGGGFEGGGGGDFGGGFGFGGG6BCEGGGGGGGGGGGGGGGDEGGGEGGGGG7CEC>FGGFGFGDFG4FFCFDBB@@E:>BGAAFAFGGBDD:)8@FFFAF?>:9B?>F<BFFFF?FFFB9-(.4<2629(2(.4<BF?6(3###
@M06045:235:000000000-JCY5N:1:1101:15764:9803 2:N:0:TACAGC
GTGAAAGGACTACCGGGGTATCTAATCCTGTTTGCTCCCCACGCTTTCGTGCATGAGCGTCAGTGTTAACCCAGGAGGCTGCCTTCGCCATCGATGTTCTTCCATATCTCTACGCATTTCACTGCTACACATGGAATTCCACCTCCCTCTGCTACACTCTAGTTTTGTAGTTTCAAACGCAATTCCCAGGTTAAGCCCGGGGATTTCACATCTGACTTACAAAACCGCCTGCGCACCCTTTACGCCCAGTAATTCCGATTAACGCTCGCACCCTACGTATTACCGCGGCTGCTCGCACTCC
+
CCGGGGGGGGGGGGGGGGGGGGGGGGGGGGGGGGGGGGGGGGGGGGGGGGFGGGGGGGGGGGGGGGGGGGGGGGGGGDGGGCGGGGGGGGGGGGGGGGGGGGGGGFGGGGGGGGGGGGGGGGGGGGGGGGGGGGGGDGGGFGGGGGGGGDGGGGGGGGGGGGGFGG8ECADGGGGGGGGGGGGGGGGGCGGGGGFGGGGEGGDGFC,CFDF9CFGGFGFGGGGGGGDEDEFF>BA:):FFFFGG:B39C;A6:7*5??FFFFF?01:9D@)9<67<0?><?A><8>(41668?)-((4###
@M06045:235:000000000-JCY5N:1:1101:5770:9810 2:N:0:TACAGC
GTGAAAGGACTACTGGGGTATCTAATCCTGTTTGCTCCCCACGCTTTCGCGCCTCAGCGTCAATTGCAGGCCAGATGGCCGCCTTCGCCACCGGTGTTCTTCCCAATATCTACGAATTTCACCTCTACACTGGGAATTCCGCCATCCTCTCCTGCATTCCAGCGCCGCAGTATCAAACGCAGTTCCCAGGTTGAGCCCGGGCCTTTCACGCCTGACTTACAGCACAGCCTACGCGCCCTTTACGCCCAGTAATTCCGAACAACGCTAGCCCCCTTCGTATTACCGCGGCTGCTGGCACTCG
+
CCGGGGGGGGGGGGDFGGFGGGGFGGGGGGGGGGGGGFGGGGGGEGGGGGEGGFGGGGGGGGDGGGGGGGGGGGFGGGGGGGGGGGGGGGGGGGGGGGGGGGGGGFGCFGGGGGGFGGGGGGGGGGGGGGGGGGFFGGGGGGC=EGEGGGGGGGFFGGGGGGCCEGEGGDGGGGGGGGDEG>EFGGGDGGGGFFGCFGEGGGGGGGGFFGGGGGGGFGFFFCFGGGGA>FA@FF3>DDD:@BG<D@DDGFFF7@FFFFFF90:6>0<6FFFF9>:3::B??2BF61103,(4>420(5###
@M06045:235:000000000-JCY5N:1:1101:14308:9833 2:N:0:TACAGC
GTGAAAGGACTACACGGGTATCTAATCCTGTTTGCTCCCCACGCTTTCGCGCCTCAGCGTCAATTGCAGGCCAGATGGCCGCCTTCGCCACCGGTGTTCTTCCCAATATCTACGAATTTCACCTCTACACCGGGAATTCCGCCATCCTCTCCTGCATTCCAGCGCCGCCGTATCCAACGCAGTTCCCAGGTTGAGCCCGGGCCTTTCACGCCTGACTTACAGCACACCCTACGCCCCCTTTACGCCCAGTAATTCCCGACCACCCTAGCCCCCTTCGTATTACCGCGGCTTGTGGCACACC
+
CCGFD9FEF@@@FF@EGGGEFCFAFFGG9ECFGFFGGGGGAF@7@CF<F:@FC@F<FGGCGCGGGAE<@AFEFFDFF86F:>=:BFDCGGGD>FGE=CD,F?FGGGC@9FE9A7=<?AFE,AFDFCFGFG,8@EFECFFG,@C8=@FG9,@D9DFFG:,EE9,3>C*@*@C>FG:EFGGE=G=E@FG9CFFC68CGFCCE**==FFFEFCFG4*27+@+:F*9*7**8<54:?>)0777;/*:/<0>7*/*1*/*4*(0.(1((-,.,087:;(1((,(.56<2(-(,4(((.),1(5###
@M06045:235:000000000-JCY5N:1:1101:15850:9845 2:N:0:TACAGC
GTGAAAGGACTACCCGGGTATCTAATCCTGTTCGCTCCCCACACTTTCGCTCCTCAGCGTCAGGACATGCCCAGAGAACCGCCTTCGCCACCGGTGTTCCTCCTGATATCTGCGCATTTCACCGCTACACCAGGAATTCCGTTCTCCCCTGCATACCTCCAGTCTGCCCGTATCGAAAGCAAGCCACCAGTTAAGCCAGTGGATTTCACTCCCGACGCGACAAACCGCCTACGAGCCCTTTACGCCCAATAATTCCGGACAACCCCCGCACCCTACGTATTACCGCCGCTGCTTGCCCACT
+
CCGGGGGGGGGFGGGGGGGGGGGGGGGGGGGGGGGGGGGGGGGGGGGGGGGGGFGGGGGGGGGGGGGGGGGGGGGGGGGGGGGGGGGGGGGGGGFGGGGGGGGGGGGGGGGGGGGGGGGGGGGGGGGGGGGGGGGGGGGGGFGGGGGGGGGCFGFFGGGGGGGGGGGGGGGGGGEGG8CGGGGGGGGGFGGGGGGGGGG<EGEGGGGGGC?FGDGG>DBGGDGGGGGFFFFFFFFEE<)09?GDC>GGG>?6CFB<)7BE>BB0(((4>).4?6<F:77<,546(7(4>299)),((5###
@M06045:235:000000000-JCY5N:1:1101:6751:9849 2:N:0:TACAGC
GTGAAAGGACTACAAGGGTATCTAATCCCGTTTGCTCCCCTGGCTTTCGCGCCTCAGCGTCAGAAGGTGTCCAGCGTGCCGCCTTCGCCACCGGTGTTCCTTAGGATATCTACGCATTTCACCGCTCCACCCTAAGTTCCGCACGCCCCTGCACCCCTCGAGGCCGCCAGTATCAGAGGCACTTCTCCAGTTGAGCTGGAGGCTTTCACCCCTGACTGTGCGGCCCGCCTACGCGCCCTTTAAGCCCAGTGATTCCGAATAACGTTCGCACGGTTCGTCTTACCGCGGCTGCTTGCACCCC
+
CCGFGGGGGGGGGGFFGGGGGGGGGGGGGGGGGGGGGGGGGGGGGGCGGGGGGDFGGGGEGGGGGGGFEFGGGGGGGGGGGGGGGGGGGGGGGGFEGEGGGGGGGGFGGGGGGGGGGDGGGGGGGGGGGGGGGGGGGGGGGGEGGGDCEGGGGGF8CGGGGGGEGGGGGGGFDDFFFDGDE86CG7<FGGGGGGGF988EC8EGGFGCFGF:75*>FGFGGGD7D)9@@EEB:35755)<6FGCC7FC<?@FD??)94;B<A?B2?0:)))-(,4(-(((-).5479>((-()).225###
@M06045:235:000000000-JCY5N:1:1101:14942:9854 2:N:0:TACAGC
GTGAAAGGACTACTCGGGTTTCTAATCCTGTTCGCTCCCCACGCTTTCGCTTCTCAGCGTCAGTAGTGGCCCAGAGACCTGCCTTCGCCATCGGTGTTCCTCCTGATATCTGCGCATTTCACCGCTACACCAGGAATTCCAGTCTCCCCTACCACACTCTAGTCTGCCCGTACCCACTGCAAGTCCGGGGTTGAGCCCCGGATTTTCACAGCAGACGCGACAAACCGCCTACAAGCTCTTTCCGCCCAATAATTCCGGACAACGCTCGCCCCCTACGTATTACCGCCGATGCTCGCACACC
+
CCGGGGGGGGGGGFGGGGEGEGCFDGGGGGGGGGGGGGGGFEGGGGGGGGGGGFGFGGECFFFEGGGFFGGGGGGGGGGGGGGGGGGGGGGGGGGGGGGGGGGGGCFGGGGGGGGGGGGGGGFGGGGGGGGGGGGFGFGCCEFGGGBBCGFGGGD,>DFFGGGGGGG@BEGGGGGGGEGGGFCDF9EGGGEEEEEFCGGGG5?EGFGGGGGGFGGGEG5CD<CGGGG>BB@:?=F;96@?F4DDGF3DGFFF>FBBFFFF>?<(((4(7)79>>:6::24::<4(,(4(,4(-)-349###
@M06045:235:000000000-JCY5N:1:1101:18335:9859 2:N:0:TACAGC
GTGAAAGGACTACTAGGGTATCTAATCCTGTTCGCTCCCCATGCTTTCGCTCCTCAGCGTCAGTTAATGCCCAGAGACCTGCCTTCGCCATCGGTGTTCCTCCTGATATCTGCGCATTTCACCGCTACACCAGGAATTCCAGTCTCCCCTACATCACTCTAGTCTGCCCGTACCCACCGCAGATCCGGAGTTGAGCCCCGGACTTTCACGGCAGACGCGACAAACCGCCTACGAGCTCTTTACGCCCAATAATTCCGGATAACGCTTGCGCCCTACGTATTACCGCGTCTGCTGGCACGGT
+
CCGGGGGGGGGGGFGGGGGCGGGGGGGGGGGGGGGGGGGGGGGGGGGGGGDGGFGGGGGGGGGFGGGFGGGGGGGGGGGGGGGGGGGGGGDFGGGDGGGGGGGG8?GGGGGGGGGGGGGGGGGGGGGGGGGGGGGGFGGGGGGGGGGGGGGGGGGGFGFCFDFGGGGGGGGGGGGFGGDEGGEFFGGGGGGFFG6D@8EGDEGC9CCCGGCDGDDGFGBGGGGFGGGFEBFB?FDF)74=6677DDGGGFFFGFF9F;5)3<BFFF?<@)83034?BF<B?BAD<F>(44<FBBF61<###
@M06045:235:000000000-JCY5N:1:1101:6643:9884 2:N:0:TACAGC
GTGAAAGGACTACTCGGGTTTCTAATCCTGTTTGCTCCCCACGCTTTCGTGCATGAGCGTCAGTGTCAGCCCAGAGACCTGCCTTCGCCATCGGTATTCCTCCTGATATCTACGCATTTCACTGCTACACCAGGAATTCCAGTCTCCTCTGCCACACTCCAGCCTTGCAGTCCCAAATGCCATTCCCAGGTTAAGCCCGGGGATTTCACATCTGGCTTACAAAACCGCCTGCGCACGCTTTACGCCCAGTAATTCCGATTAACGCTCGCACCCTACGTATTACCGCGGCTGCTGGCACAAT
+
CCGGGGGGGGGGGGGGGGFGGGGGGGGGGGGGGGGGGGGGGGGGGGGGGGFGGGGGGGGGGGGGGGGGGGGGGGGGGGGGGGGGGGGGGGGGGGGGGGGGGGGGGGGGGGGGGGGGGGGGGGGGGGGGGGGGGGGGGGGGGGGGGGGGGGGGGGGGGGGGGGGGGGGGGGGGGGGG?FGGGGGGGGGGGGGGGGGGGGGGGGGGFCFGGGGGFFFGFFFGGGFGGCCEEEFF=EEFFGDE):7:CDCCGAF=D=FCF0.>?AFFF?B63)89BFF??82-5>AA(((-(-202>BF??###
@M06045:235:000000000-JCY5N:1:1101:5949:9899 2:N:0:TACAGC
GTGAAAGGACTACAAGGGTATCTAAGCCTGTTTGCTCCCCACCCTTTCGCTCCTCAGCGTCAGTTACGGCCCAGAGATCTGCCTTCGCCATCGGTGTTCCTCCTGATATCTGCGCATTCCACCGCTACACCAGGAATTCCAATCTCCCCTACCGCACTCTAGTCTGCCCGTACCCACTGCAGGCGCGAGGTTGAGCCTCGCGGTTTCACAGCAGACGTGACAAACCGCCTACGAGCTCTTTACGCCCAATAATTCCGGATAACGCGTGCACCCTACGTATTACCGCGGCTGCTGGCACTCG
+
CCGGGGGGGGFEGGGGGGGGGGGGGGGGGGFGGGGFGFGGFGGGGGFGGGGGGGGGGFFCFGGFFGGGGGEGDGGGF9FEECFGFGGGG7CGGGFG,FF99FGFGGFGGGGEGGGGG=<FEFGDCEECFFGGGGEFFGCGGGGCE9DFEG?F8E>EDEGGGGGGGGGFFGGG>GGGGGGGGGGGEDCC>>6DEFCFGGF5=E*=CGGCFFC45D<FDF>D*7CGFCC:>DB??FFF>G46@@**1)5C5))?*/9)91).(-.31(--)0/86(382:)),.).,(39>>0())4::)###
@M06045:235:000000000-JCY5N:1:1101:21533:9909 2:N:0:TACAGC
GTGAAAGGACTACTAGGGTTTCTAATCCTGTTTGCTCCCCACGCTGTCGCGCCTCAGCGTCAGCAACAGCCCAGCAGGCCGCCTTCGCCACTGATGTTCTTCCCGATCTCTACGCATTCCACCGCTACACCGGGAATTCCACCTGCCTCTACTGTGCTCTAGCCTGACAGTTTAGAAGGCAGCCCTGCGGTTAAGCCGCAGGATTTCACCCCCTACTTATCAGGCCGCCTACGCGCCCTTTACGCCCAGTGATTCCGGACAACGCTCGCACCCTCCGTATTACCGCGGCTGCTGGCACTCT
+
CCGGGGGGGGGGGGGGGGGGGGGGGGGGGGGGGGGGGGGGGGGGGGGGGGGGGFGGGGGGGGGGGGGGGGGGGGGGGGGGGGGGGGGGGGGGGGGGGGGGGGGGGGGGGGGGGGGGGGGGGGGGGGGGGGGGGGGGGGGGGGGGGGGGGGGGGGGDFEGGGGGGGGGGGGGGGGGGGGGGGGGGGGGGGGGGGGGGGGGGGGGGGGGGGGGGDGGGAFFGGGFFGGGFFFE?BDBFFGFFFFFDDBGDGFFFGFFBF>FE9BF9B?<>BED028?FFFFFFFFF6(,4;>BFBFF?7<###
@M06045:235:000000000-JCY5N:1:1101:10216:9920 2:N:0:TACAGC
GTGAAAGGACTACAAGGGTATCTAATCCTGTTTGCTCCCCACGCTTTCGTGCATGAGCGTCAGTGTTAACCCAGGGGGCTGCCTTCGCCATCGGTGTTCCTCCACATATCTACGCATTTCACTGCTACACGTGGAATTCCACCCCCCTCTGCCACACTCAAGTCTCCCAGTTTCAAACGCAGTTCCCAGGTTAAGCCCGGGGCTTTCACATCTGACTTAAGAAACCGCCTGCGCACGCTTTACGCCCAGTAATTCCGATTAACGCCTGCACCCTACGTATTACCGCGGCTGCTGGCACCAA
+
CCGGGGGGGGGGGGGGGGEGGGGGGGGGGGGGGGGGGGGGGGGGGDGGEGDGGGGGGGGGGGGGGGGGGGGGGGGCEGGGGGGGGGGGGGGGEGGGGGGGGGGGGGGGCFGGGGGGGGFGFGGGGGGGGGGFFEEFGGGGGGGGEEGGGGGGGGGGGGGF8EGGFGGGGCFFFFGFGGGGGGGCFGGG?DFFGGCFGGEEGGGGGGGGGGCFFFGGFCFGFFDCFCDE>BFF9:=BFGEFFFGGG@3C9???C4@<F:BD6AAFF>73:;@7?F723<?<(.<<B>9204(4:2408?###
@M06045:235:000000000-JCY5N:1:1101:4564:9956 2:N:0:TACAGC
GTGAAAGGACTACAAGGGTTTCTAATCCTGTTTGCTCCCCACGCTTTCGCGTCTCAGCGTCAGTTACCGTCCAGAAAGCCGCCTTCGCCACTGGTGTTCCACCTGATATCTACGAATTTCACCTCTACACCAGGTATTCCGCTTTCCTCTCCGGTACTCAAGACAAGTAGTTTCGAGTGCAGTTCCTGAGTTGAGCTCAGGGATTTCACGCCCGACTTACCTGCCCGCCTACACGCCCTTTACGCCCAGTGATTCCGAGCAACGTTTGCACCCTCTGTCTTACCGCCGCTTCTGGCACGTC
+
CCGGFFGGGGFGGC,@FGEFFGGGGFGFGGGGGGGGGGGEGGGGGGGGGGGGDGGGGGGGEDGGGGGGGGGGGGGGFGGGGDGGGGGGEGGGGGGGEFC<<EFGGDFGGGGGFFG8FGGDFFFGGGGGGGGFGGGGGGCGF7CGGGGGGGGGEGGGGGGGGGGGG?=EGGGGGGGD6@EFCGGGFEFGGGGFGG,,@DFF?F>CGGGGFGGGG>DDAGFGGCCDCFGBDFDF1F>BADEFAA7<<8CC4/*9CFFA?(5)(,.(,4??FFFF?:6(54<BFBAB<((-49(:<<78(,###
@M06045:235:000000000-JCY5N:1:1101:24105:9965 2:N:0:TACAGC
GTGAAAGGACTACCGGGGTATCTAATCCTGTTCGCTCCCCACGCTTTCGCGCCTCAGCGTCAGACCAGGTCCAGCAAGCCGCCTTCGCCTCCGGTGTTCTTCCGGATCTCTACGCATTCCACCGCTACACCCGGAATTCCGCTTGCCTCTACCTGTCTCCAGCCTCCCAGTATCCATGGCTGACGCGGGGTTGAGCCCCGGTCTTTCACCAACGGACTTAAGTGGCCGCCTGCGCGCGCTTTACGCCCAGTAATTCCGAACAACCCCCCCACCCTCTGTATTACCCCGGCTGCGTGCCATG
+
CCGGGGGGGGGGGGGGGGGGGGGGGGGGGGGGGGGGGGGGGGDGFCFGGGGGGGGGGGGGGGGGGGGGGGGGGGGGGGGGGGEEGGGGGGGGGGEGGGGGGGGGGD@FGGGGGGGGGDGGGGGGGDGGGGGGDFFGGGGGGE88EGGGGGGGGGFGGGGG9ECFGGEEC6DD;DFGG?ECGGGGGGEEGGG>EG6AE8EGCGGEFCCFFFGGG5<DDC@>F7>CFDD5>>.(,))8>3>)75*:75CG<>FFGF=2@:EFF0:(,4(()0.(-41340.66><2<(,(6;(,4(4326###
@M06045:235:000000000-JCY5N:1:1101:14610:9992 2:N:0:TACAGC
GTGAAAGGACTACCAGGGTATCTAATCCTGTTCGCTCCCCACGCTTTCGCTCCTCAGCGTCAGTAATGGCCCAGAGATCCGCCTTCGCCACCGGTGTTCCTCCTGATATCTGCGCATTTCACCGCTACACCAGGAATTCCGATCTCCCCTACCACACTCTAGCCTGCCCGTATCGAATGCAGACCCGGGGTTAAGCCCCGGGCTTTCACACCCGACGTGACAAGCCGCCTACGAGCTCTTTACGCCCAATAATTCCGGACAACGCTTCCGCCCTACGTATTACCGCGGCGCATGGCACATC
+
CCFGGGGGGGGGGGGGGGFGGGGGGGGGGGGGGGGGGGGGGGGGGGGFGEFFGGGGGGGGGGGGGG9CFGGGGGGGGFFEFGFGGGGGGGGGEGGGF@FGGGGCFFA<FFFGGGGGGDCFFFGCFGCGGFFEGC7EF:EGGGEGG9@8@EGGGGGGGF8@FGGGGGGGGGE:CCEGCEGFG7@EFGEGDGGEFCF;FCEGEC*:5<FFCCDDC)99=D55*7:*9CC3)0<2(5008**19BC3/7<D*7)9*9@494D)11:(7(4(/)7(-(..(33),.4<(,421((((((.(.###
@M06045:235:000000000-JCY5N:1:1101:20512:10003 2:N:0:TACAGC
GTGAAAGGACTACCAGGGTTTCTAATCCCGTTTGCTCCCCTAGCTTTCGCGCATCAGCGTCAGTGTTGGTCCAGGATGCCGCCTTCGCCACCGGTATTCCTCCAGATATCTACGCATTTCACCGCTACACCTGGAATTCTGCATCCCTCTCCCAAACTCAAGCCGTCCAGTATCAGACGCAGTTCCCAGGTTAAGCCGGGGGATTTCACGTCTGACTTAGATGGCCGCCTACGCGCCCTTTACGCCCAGTAATTCCGAACAACGCTTGCCCCCCCCGTATTACCGCGGCTGCTGGCACCCA
+
CCGGGGGGGGGGGGGGGGGGGGGGGGGGGGGGGGGGGGGGGGGGGGGGGGGGGGGGGGGFGDGFFGGGGGGGGGGGGGGGGGGGGGGGGGGGGGGGGGGGFGGFGGGGGGGGGGDGGGGGGGGGGGGGGGGGFGGGGGGGFFGGGGGGGGGGGGGGGGGGGGGGGEGGGGGCGGGGGGGGGGGGGGGGGGGGGGGGGGDGGGGEGGFFF<EFGGFFFG6@D7@6CFGDEFF?0@>EFGDFFFGGGEGDF6@@FFFFFFFEF:B;66<BFFFB996;98(,.)).36(4>99B>B00(4###
@M06045:235:000000000-JCY5N:1:1101:26589:10041 2:N:0:TACAGC
GTGAAAGGACTACAAGGGTTTCTAATCCCGTTTGCTCCCCTGGCTTTCGCTCCTCAGCGTCAGTGTTGGTCCAGGATGCCGCCTTCGCCACCGGTGTTCCTCCAGATATCTACGCATTTCACCGCTACACCTGGAATTCCGCATCCCTCTCCCAAACTCAAGCCATCCAGTATCAGACGCAGTTCCCCGGTTAAGCCGAGGGATTTCACGTCTGACTTAGTTGGCCGCCTACGAGCCCTTTACGCCCAGTAATTCCGAACAACGCTTGCCCCCCCCGTATTACCGCGGCTGCTGGCCCCGG
+
CCGGGGGGGGGGGGGGGGGGGGGGGGGGGGGGGGGGGGGGGGGGGGGGGGGGGGGGGGGGGGGGGGGGGGGGGGGGGGGGGGGGGGGGGGGGGGGGGGGGFGGGGGFGGGGGGGGDGGGFFGGGGGGGGGGGGGGGGGGGFGCGGGGGGGGGFDFGGGGGGGGGFGGGGGGFGGGGGGDGGGGGGGGGGGGGGGGGGGGGGGEGGFG@FGGGFGDGFGAGFGFGGGGFFFFFFDB>>GFFFFGGGFGCG:?=:19AFFFFB:(19BB0>F?:9>FFBF03:9<BFF6(3;>F??BF(4###
@M06045:235:000000000-JCY5N:1:1101:18934:10059 2:N:0:TACAGC
GTGAAAGGACTACAAGGGTTTCTAATCCTGTTTGCTCCCCACGCTTTCGCGTCTCAGCGTCAGTTACGTCCCAGCGAGCTGCCTTCGCAATCGGTGTTCCTCCTGATATCTGCGCATTTCACCGCTACACCAGGAATTCCACTCGCCTCTTCCGCACTCTAGCCCGACAGTATCCACCGTCATTCGAGGGTTCAGCCCCCGACTTTCACAGCGGACTTACCGGGCCGCCTACACGCTCTTTACGCCCAATGATTCCGGACAACGCTAGCCCCCTACGTATTACCGCGGCTGCTGCCACACG
+
CC@FGGGGGGGGGGGGGGCFCGGGEGGGGGGGGGGCGFGGGGGGDGGGGGGGDFFFGGGGGGGGGGGGGFGEGGGEEFGGFGGGGGGGGGEGGGGGGGGGFGFGFGGGFFGDEEGGGGFGFGFEGG:CFGFGGGGFGDGGGGGG7EGGGGCGBE6+=>GGG,DDGCEGGGFFGGGGGGC,@EGGGGFFGCEG,?BCCEGGGGGGG?+1CGGG3C7)5>FC<DDGGGD35)08(5)85C7*98C**0CDFF?*7=FAF63<3:?BF1(3?F::BB:?:??<?<>28>;9>17:)),().###
@M06045:235:000000000-JCY5N:1:1101:22004:10090 2:N:0:TACAGC
GTGAAAGGACTACAGGGGTTTCTAATCCTGTTCGCTCCCCACGCTTTCGCGTCTCAGCGTCAGTACCGTCCCAGAGAGCCGCCTTCGCCACGGGTGTTCTTCCTGATATCTGCGCATTTCACCGCTACACCAGGAATTCCACTCTCCTCTTCCGGACTCTAGCTTTACGGTTTCCACCGGCGTCTCGAGGTTGAGCCTCGAGTTTTCACAACGGACCTGTAAAGCCGCCTACACGCCCTTTACGCCCAATAAATCCGGACAACGCTTGCCCCCTCCGTATTACCGCGGCTGCTGGCCCGCT
+
CCGGGGGGGGGGGGGGGGGGGGGGGGGGGGGGGGGDGGGGGGGGGGGGGGGGGGGGGGGGGGGGGGGGGGGGGGGGGGGGDGGGGGGGGGGGGGGGGGGGGGGGFGFGGGGGGDGGGGGGGGGGGGGGGGGGG7FF8DGGGGCFFGGGGGFFGGCEGGGGGGGGGAFGGGGGGGGGGGGCECEC:FC,:CECFG8AECFEEGGGGGGGGGGGGD3DEDAD::FFGFDBEED?0?>E)>5;:FFGDBGGD5?=FFF7@>FFBF?>BF:(59?693(-43322<><(4,79>1::).20:###
@M06045:235:000000000-JCY5N:1:1101:11529:10140 2:N:0:TACAGC
GTGAAAGGACTACACGGGTATCTAATCCTGTTTGCTCCCCACGCTTTCGTGCCTCAGCGTCAGTATCGGGCCAGTGAGCCGCCTTCGCCACTGGTGTTCTTGCGAATATCTACGAATTTCACCTCTACACTCGCAGTTCCACTCACCTCTCCCGAACTCAAGATCTTCAGTATCAAAGGCAGTTCTGGAGTTGAGCTCCAGGATTTCACCCCTGACTTAAAGACCCGCCTACGCACCCTTTACGCCCAGTGATTCCGAGCAACGCTAGCCCCCTTCGTATTCCCGCGGCTCCTTGCCCCGG
+
C@FDFGGGGGGGGGGGDGGGGGGGGGGGGGGGGGGGGGGGGGGGGGGGGGGGGGGFGGGGGGGFGEFEDGGGGGGGGFGFGGGDCFFEG@FDGGFGGGGCGGGGGGGGGGFGFDFGGGGFFGFG,:AFGF?FFE@FGGGGGGCD,BFGDCBDFC>BECFDFFAFFEFFG9;>DGGGGBCGGGGGGG99BEGGFFGG;DGDGGFFGGFGGC>DFGGFFGFFCGGGGGGFD>:@;3BDAGFF4A@CGADGF6=FG?F<??)<(4:>FF:3)<@?>9:1<1:??)-8:219>0(-4).4(5###
@M06045:235:000000000-JCY5N:1:1101:3043:10150 2:N:0:TACAGC
GTGAAAGGACTACAAGGGTTTCTAATCCTGTTCGCTCCCCATGCTTTCGCTCCTCAGCGTCAGTTAATGCCCAGAGACCTGCCTTCGCCATCGGTGTTCCTCCTGATATCTGCGCATTTCACCGCTACACCAGGAATTCCAGTCTCCCCTACATCACTCTAGTCTGCCCGTACCCACCGCAGATCCGGAGTTGAGCCCCGGACTTTCACGGCAGACGCGACAAACCGCCTACGAGCTCTTTACGCCCAATAATTCCGGATAACGCTTGCGCCCTACTTATTACCGCGGCTCCTGGCACAAA
+
CCCFGGG8FGGGGG9FFGGGGGGGGGGFGEGGGGGGGGGGGGGGFGGGGGGGGGGGCFGEDGGGGGGGGFCFCFGFGGGG6<FGGGGGEGFGEDFFGGGGGGGG89?DEGC9<FGGGGGGGGGGDEEFGGGC,?FFGDGEEGGGGC,@CGF?D9,3DFG89AEGFCF>ECE6EEGFGGGGGGGFGGGGGGEB,,>ACD>EE*=EGFFFC45CDD58><B3D)9CDF355:):?)5))2**=6C<D3C7C4)*;6*6)-751<2:1-:0>5;:>;(3)66<D:>2(7-900(-35::15###
@M06045:235:000000000-JCY5N:1:1101:8414:10154 2:N:0:TACAGC
GTGAAAGGACTACTAGGGTTTCTAATCCTGTTTGCTCCCCACGCTGTCGCGCCTCAGTGTCAGCAACTGCCCAGCAGACCGCCTTCGCCACCGGTGTTCTTCCGGATCTCTACGCATTCCACCGCTACACCCGGAATTCCATCTGCCCCTACAGTGCTCCAGCCAAGTAGTTGCCACGGCCGACCCGGGGTTGAGCCCCGGGCTTTCACCGCGACCTTGCTTGGCCACCTACGCGCCCTTTACGCCCAGTGATTCCGGACAACGCTCGCACCCTCCGTATTACCGCGGCTGCTGGCACTTG
+
CCGGGGGGGGGGGGGGGGFGGGGGGGGGGGGGGGGGGGGGGGGGECGGGGGGGGGGGGGGGGGGGGGGGGGGGGGGGGGGGGGGGGGGGGGGGGGGGFGGGGGGGGGGGGGGGGGGGGGGGGGGGGGGGGGGGGFGDGGGGGGGGGGGGGGGGGFGGGFGGGGGGGFEFGGGGGGGGGGGGGGGGGGGGDCEGGGGGGGGGCEGGGGGGGGG3CDGFGFGGGGGGGG@FFFF?EBEFGEFFBF5DEGDFFF4:9=569)87<B6;0:>E@@>??3(943(.64<4((49(36707:?<###
@M06045:235:000000000-JCY5N:1:1101:16307:10160 2:N:0:TACAGC
GTGAAAGGACTACAAGGGTATCTAATCCTGTTTGCTCCCCGAGCTTTCGAGCCTCAGCGTCAGGAATGTCCCAGAAAGTCGCCTTCGCCACTGGTGTTCCTCCGAATATCTACGCATTTCACCGCTACACTCGGAATTCCACTTTCCTCTGACATCCTCTAGCCACCCAGTATTCAGTCCAGTCCTGGGGTTGAGCCCCAGTCTTTAAGACCAAACTTAAATGGCCGCCTACGCTCCCTTTACGCCCAATAAATCCGGACAACGCCCGCACCCTACGTATTACCTCGGCTGCTGGCACCGT
+
CCGGGGGGGGGGGGGGGGGGGGGGGGGGGGGGGGGGGGGGGGGGGGGGGGGGGGGGGGGGGGGGGGGGGGGGGGGGGGGGGGGGGGGGGGGGGGGGGGGGGGGGGDGGGGGGGGGGGGGGGGGGGGGGGGFGGGFEGGGGGGGGGGGGGGFGGGGGGGGGGFGGGGGGGGGGGGGG9EGGGGGGGGGGGGGGDDBFGFGGGGGGGGGCEGFGGGFF4CFGGFF>CDDFFFFF=:>ADGFFFACDGFGGGFAACAFFEB332?FF0(((8).4:?F?0126:9A<)5?4??9:??(48?###
@M06045:235:000000000-JCY5N:1:1101:22575:10175 2:N:0:TACAGC
GTGAAAGGACTACCCGGGTTTCTAATCCCGTTTGCTCCCCTGGCTTTCGCGCTTTAGTGTCAATCTCGGTCCAGGATGCCGCCTTCGCCACCGGTATTCCTCCAGATATCTACGCATTTCACCGCTACACCTGGAATTCTGCATCCCTCTCCCGAATTCAAGCCATCCAGTATCCGACGCAGTTCCCAGGTTAAGCCTGGGGATTTCACGTCGGACTTAGTTGGCCACCTACACGCCCTTTACGCCCAGTAATTCCGAACAACGCTTGCCCCCCCCGTATTACCCCGGCTGCTGGCCCGCT
+
CCGGGGGGGGGGGGGGGGGGCFGFGGGFGGGGGGGGGGGGGGGGFGGGGGGGGGGGGGGGGGGGGGFGFCGGGGGGGGDGGGGGGGGGGGGGGGGGGGGGGGGGGGGGGGGGGGGDEGGFFGGDFFGGGGGGGGGDFGGGGGGGFGGGGGGFGGGG6FGGGGGGGGGGGGGGGGGGGGGGGGEGGGCFFGGFGGGGCFGFGGCEGGGGGGFGG4DGFGFGFG+8CGFFF48;3FFB8<>5?BF35@DGD9*7CBF4?BEFFFF1(-3?3:64(429>:02:))6((,(421,..(3(-###
@M06045:235:000000000-JCY5N:1:1101:18931:10179 2:N:0:TACAGC
GTGAAAGGACTACTGGGGTATCTAATCCTGTTTGCTCCCCACGCTTTCGCGCCTCAGCGTCAGTCTCGGTCCAGAGCGCCGCCTTCGCCACCGGTGTTCTTCCCAATATCTACGAATTTCACCTCTACACTGGGAATTCCACGCTCCTCTCCCGATCTCAAGCACAAGAGTCCCAGGCGCAATTCCCAGGTTGAGCCCGGGGCTTTCACGCCTGACTTCCTGCGCCGCCTGCGCGCCCTTTACGCCCAGTAAATCCGAACAACGCTCGCCCCCTTCGTATTACCGCGGCTGCTGGCACTCA
+
CCGGGGGGGGGGGGGGGGGGGGGGGGGGGGGGGGGGGGGGGGGGGGGGGGGGGGGGGGGFGGGGGGGGGGGGGGGGGGGGGGGGGGGGGGGGGGGGGGGGGGGGGGFGGGGGGGGGGGGGGGGGGGGGFGGGGGFGGGGGGGGGGGGGGGGGGGGGGGGGGGGGGGGGGGGGFGFGGGCGGGGGGGGGGGGGGGGGGGGGGGGGGGGGGGGGGGDGFFFFFGGGGGGFFEFFFFBFFGFFFFGCCEGGGF4FD?FFFF:BBBF9B:FFFFFFFF:BF?FFF2<A?96>B99BFFF?04###
@M06045:235:000000000-JCY5N:1:1101:24665:10220 2:N:0:TACAGC
GTGAAAGGACTACTAGGGTATCTAATCCCGTTTGCTCCCCTGGCTTTCGCGCCTCAGCGTCAATGCCGGTCCAGGATGCCGCCTTCGCCACCGGTGTTCCTCCAGATATCTACGCCTTTCACCGCTACACCTGGAATTCCGCATCCCTCTCCCGGATTCAAGCCTTCCAGTATCGGACGCAGTTCCCGGGTTGAGCCCGGGGATTTCACGTTCGACTTAGAAGGCCGCCTACGCGCCCTTTACGCCCCGTAATTCCGAACAACCCTTGCCCCCTCTGTATTACCGCCGCTGCTGGCCCCCC
+
CCDGGGGGGGGGGGGGGGGGGGGGGGGGGGGGGGFFGGGGGGGGCCFGGGCGG:FFGGEFGGGGGGGGGCGGAFGFGGGGGGGEGGGGGGGG7CFFGGFG<FFFC?FGGGGGGGG+FFGGGGDEGEGGGGG@FGGDFGGG8EGGGGGGGGGGGGEEGDGG;BGGGFFGGGGGGFDCCCEGCEGGFGGGGCEG*?BCCGGGGGCCGGGGGG6DFD*<EG*>F7DFDG3)8>:,,>BDED3:F6*9DBD)173>GF=AF:D>1:0(-(.(9FFBF62,3:)-65<>1;0992((.3,8(-###
@M06045:235:000000000-JCY5N:1:1101:9900:10226 2:N:0:TACAGC
GTGAAAGGACTACTAGGGTTTCTAATCCTGTTTGCTCCCCACGCTTTCGTGCATGAGCGTCAGTGCAGGCCCAGGGGATTGCCTTCGCCATCGGTGTTCCTCCGCATATCTACGCATTTCACTGCTACACGCGGAATTCCATCCCCCTCTGCCGCACTCTAGCCGTGCAGTCACAAATGCAGTTCCCAGGTTAAGCCCGGGGATTTCACATCTGTCTTGCACAACCGCCTGCGCACGCTTTACGCCCAGTAATTCCGATTAACGCTTCCACCCTACGTATTACCGCGGCTGCTGGCCCGAT
+
CCGGGGGGGGGGGGGGGGGGEGGGGGGGFGGGGGGGGGGGGGGGGGGGGGGGGGGGGGGGGGGGGFGGGGEGGGFGGGGGGGGGGGGGGGGFFGGCFGGGGGFEFGGG<FGGGGGGGGGGGGGFGGGGGGGGGGGGGFFGGGGB=FGGGGGGGGGGGGGGGGFC8B>EFEFGGG,EFGDEGGADDFGFG5DFFGFGGFGGGGGGGFGGGGGGGG>CFGFFFFG*19)5>B50(737@C3>F6FCDB33<69*:B=<F(70(.4(7?0(0*9:((.:?3)-56:-(2109((3).(((-###
@M06045:235:000000000-JCY5N:1:1101:14837:10274 2:N:0:TACAGC
GTGAAAGGACTACTAGGGTTTCTAATCCTGTTCGCTCCCCACACTTTCGCTCCTCAGCGTCAGGTCATGCCCAGAGAACCGCCTTCGCCACCGGTGTTCCTCCTGATATCTGCGCATTTCACCGCTACACCAGGAATTCCGTTCTCCCCTGCATACCTCTAGTCTGCCCGTATCGAAAGCAGGCTCAGGGTTAAGCCCTGAGTTTTCACTCCCGACGCGACAAACCGCCTACGAGCCCTTTACGCCCAATAATTCCGGACAACGCTCGCACCCTACGTATTACCCCGGCTGCTGGCACCAA
+
CCGGGGGGGGGGGGGGGGGGGGGGGGGGGGGGGGGGGGGGGGGGGGGGGGGGGFGGGGGGGGGGGFGGGGGGGGGGGGGGGGGGGGGGGGGFGGGGGGGGGGGGGGGGFGGGGGGGGGGGGGGGGGGGGGGGGGGFGGGGGGGGGGEFGGCDGGGGGGGGGCGGGFGGGGG>CFCFGE8FFG>ECGFGGGFFGGGGFGCF?CFCGGGGGFDFFDDGFGFGGGGFGGDBFFFBFFFFFG?@?FGGGF37<@FFF==AFF>>(:?14-(->3@BBBB03.4AF9<)(-4(1((-20(4(5###
@M06045:235:000000000-JCY5N:1:1101:20535:10275 2:N:0:TACAGC
GTGAAAGGACTACACGGGTTTCTAATCCTGTTCGCTCCCCACGCTTTCGCTTCTCAGCGTCAGTATCGGCCCAGAGACCCGCCTTCGCCACCGGTGTTCCTCCTGATATCTGCGCATTCCACCGCTACACCAGGAATTCCAGTCCCCCCTGCCGAACTCTAGCCCGCCCGTATCGGGTGCAGGCCCGCGGTTGAGCCGCGGGTTTTCACACCCGACGCGACGAGCCGCCTACAAGCTCTTTACGCCCACTAAATCCGGACAATGCTCGCACCCTACGTATTACCGCGGCTGCTGGCACGCG
+
CCGGGGGGGGGGGGGGGGGGGGGGFGGGGGGGGGGGGGGGGGGGGGGGGGGGGGGGGGGGGGGGGGGGEGGGGGGGGGGGGGGGEGGGGGGCFGGGGDFFDGGGGGGGGGGGGGGGGCFFGGGDG@EG@FGGFEGGGGGGGGGG8DGCECCFGEGEGGGEGCBD88>EGGEGG8?CEGEGGC=EEGEGGDGCEGGFGEECEGCC==CFG7CCD)57:<39C55/)975>B>BF4*))9=F49**/89D*)0)97@>:6:)-()-59A:DB)31(,42.264)6)1919>((48?BBF?###
@M06045:235:000000000-JCY5N:1:1101:18068:10278 2:N:0:TACAGC
GTGAAAGGACTACAGGGGTTTCTAATCCTGTTTGCTCCCCACGCTTTCGCACCTCAGCGTCAGTACCGGACCAGTGGGCCGCCTTCGCCACCGGTGTTCTTCCTAATATCTACGAATTTCACCTCTACACTAGGAATTCCACCCACCTCTTCCGGACTCGAGACCTACAGTATCAAAGGCAATTCCGAGGTTGAGCCCCGGGATTTCACCCCTGACTTGAAAGTCCGCCTACGTGCGCTTTACGCCCAGTGATTCCGAACAACGCTAGCCCCCTTCGTATTACCGCGGCTGCTGGCACCTA
+
CCGGGGGFGGGGGGGGGGGGGGGGGCGGGGGGGGGGGGFCGGGGEFGGGGGGGCFGGGGGGGGGGGGGGGGGGGGGFGGGGGGGGGGGGGGGGGFGFGGGGGGGGGGFFGGGGGGGGCFGGGGGGGGGGGGGGFGGGFGGGGGGGG8EGGGGGGDEEEGGFGGGGGGGGGCCEGGGGGGGDGFFGGGGGGGGGDEECGGGGCGGGFFGGGECCGCCBDFFCGGGGGGFEFFFFFFFFGF>:FGGGBDGFFFFGFFFFFBE;BB904:2?FF?9>:<?:0.3:>FF09>B;>FF??B05###
@M06045:235:000000000-JCY5N:1:1101:4881:10310 2:N:0:TACAGC
GTGAAAGGACTACAAGGGTTTCTAATCCTGTTTGCTCCCCACGCTTTCGAGCCTCAGCGTCAGAAATGTTCCAGAGCGCCGCCTTCGCCACCGGCCTTCCTCCCGATCTCTACGCATTTCACCGCTACACCGGGAATTCCGCGCTCCTCTCCCATCCTCTAGCCGAGCAGTCCCCTCCGCACTTTCCGGGTTAGGCCCGGAGATTTCACGGAGGGCTTACCCAACCGCCTACGCTCCCTGTACGCCCAGTAAATCCGAACAACGCTTGCCACCTTCGTATTACCGCGGCTGCTGGCACGTG
+
CCGGGGGGGGGGGGGGGGGGGGGGGGGGGGGGGGGGGGGGGGGGGGGGGGGGGGGGGGGGGGGGGGGGGGGGGGGGGGGGGGGGGGGGGDGGGGGGGGGGGGGGGGGGGGGGGGGGGGGGGGGGGGGGGGGDFGGGGGGGGGGGGGGGFFGGGGGGGGGGGGGDGEEGGGGFFGGFGGGGGGGFGGGGGD>EGGFFGGEGGDEGGGGGGGC<GD53>CFFFGGGGGDDFE@?<FBBEGFFFFGGGFGDFFFBF@FFFFEFFFFFFF01@FF?:04:::B:?>BA(39>>>>63,4:(<###
@M06045:235:000000000-JCY5N:1:1101:26303:10317 2:N:0:TACAGC
GTGAAAGGACTACAAGGGTTTCTAATCCCGTTTGCTCCCCTGGCTTTCGCGCCTCAGCGTCAATGCAGGTCCAGGATGCCGCCTTCGCCACCGGTGTTCCTCCAGATATCTACGCATTTCACCGCTACACCTGGAATTCCGCATCCCTCTCCCGGATTCAAGCCACCCAGTATCAGACGCAGTTCCCCGGTTGAGCCGAGGGATTTCACGTCTGACTTAGGCGGACGCCTACGCGCCCTTTACGCCCAGTCATTCCGAACAACGCTTGCCCCCTCTGTATTACCGCCGCTGCTGGCACTCC
+
CC8FGGGGC@FGGFECFGCFEFGGFGFEFEGDFGF@E<FGGG8FFCCEF>:FEFGGFGGFC@FFGGGFFG@FFFFFF<EECFCGGGCCGEGDEGGEGGGC,B8?E9BA5?FAFGDGGCFGFCF+C>FCFGGFFD8EFFF9FE+@EB8,@EFCDC>=ECGFC;9B,@DBDFCFFGGGGCGGG3CFGGFG5CBGE,,82:=C8CC*:?CEF5;C7DCFF78CGF83)19>:@>01)<BDGE4<@DDG>D3/)*/0//6)35@02:49?((56@:>9?B::29<2<A(-(49>09?:(,(5###
@M06045:235:000000000-JCY5N:1:1101:22342:10323 2:N:0:TACAGC
GTGAAAGGACTACCCGGGTATCTAATCCTGTTCGCTCCCCACGCTTTCGCGTCTCAGCGTCAGTACCGTACTAGAGAGCCGCCTTAGCCACGGGTGTTCTTCCTGATATCTGCGCATTTCACCGCTACACCAGGAATTCCACTCTCCTCTTCCGGACTCTAGCCTGATGGTTTCCACCGGCGTCTCGAGGTTGAGCCTCGAGTTTTCACAGCGGACCTACCAAGCCGCCTACGCGCTCTTTACGCCCAATAAATCCGGACAACGCTTGCCCCCTACGTATTACCGCCGCTGCTGCCACGAA
+
CCGGGGGGGGGGGFGGGGGGGGGGGGGGGFGGGGGGGGGGGGGGGGGGGGGGG@FGGGGGGGGGGGGGGGGGGFGGFEGGGGGGEDFGGGGGGEGGGGGGGGGGGDFGGGGGGGGGGGGGGGGGGGGGGGGGGGGDGGGGGGGG9EGGGGGGGGCGGGGGGGFFC8FGGGFDGDGFGGECECEGDGGFCCCGGCF?F,:CEC+;CGGGGCFFG)935;FFGGFDFGGFFFEF:D;3)9579?FGGF39F@:6C98?F>>31.8(4<((0?<?911(,425:<B)(-(,((-,3:)3)8###
@M06045:235:000000000-JCY5N:1:1101:18593:10372 2:N:0:TACAGC
GTGAAAGGACTACTGGGGTTTCTAATCCTGTTTGCTCCCCACGCTTTCGTGCCTGAACGTCGGTGCTGGACCAGGAAGCCGCTTTCGCCACTGGTGTTCCTTCCGATATCTACGCATTTCACCGCTACACCGGAAATTCCGCTTCCCTCTTCCGCACCCTAGCAGAGCAGTCTCGAATGCAATTCCCAGGTTGAGCCCGGGGCTTTCACACCCGACTTACGCTACCGTCTACGCACGCTTTACGCCCAGTAATTCCGATTAACGCTTGCACCCTCTGTATTACCGCGGCTGCTGGCACAAA
+
CCGGGGGGGGGGGGGGGGCGGGGFGGGGGGGGGGGGGGGGGGGGGGGGGGGGGGGGGFGGGGGGGGGGGGGGGGGGGGGGGGGGGGGGGGGGGFGFGGGGGGGGGGGGGGGGGGGGGGGGGGGGGGGGGGGGGGGGGGGGGGGGGGGGGGGGGGGGGGGGFGFGGGGGFGGGGGGGGGGGGGGGGGGGGGGGGGGGFGGGGGDEGGGGGGFGGCCGFGFGGGGGGF5>><@BFEEDB:5:FFGGGD7CCFF6746<?:@3:>><08?BF4*48<<:?A<<F<9<3339BBFF::?F14###
@M06045:235:000000000-JCY5N:1:1101:10609:10376 2:N:0:TACAGC
GTGAAAGGACTACCAGGGTTTCTAATCCTGTTTGCTCCCCACGCTTTCGCGCCTCAGCGTCAGTTACAGACCAGAAAGCCGCCTTCGCCACTGGTGTTCCTCCACATCTCTACGCATTTCACCGCTACACGTGGAATTCCGCTTTCCTCTTCTGCACTCAAGTCTCCCAGTTTCCAATGACCCTCCACGGTTGAGCCGTGGGCGTTCACATCAGACTTAAGAAACCGCCTGCGCGCGCTTTACCCCCCATGATTCCGGAACACGCTTTCCACCTCCGTATTACCCCGGTTGCTGTCCCTCC
+
CCCF8@F8CDCFEGFGGGAFEGCEGEAGDFFGG8FCFFDG8FGGGGGFGGEGGGGFGDGGEGCFGGGFGCGGGGGG<AGGEGGDGG7EF,FGGGGGCCFGAEGFGGGGGFEAGGGGGGGGGGGGC:CFEEEEFFEGGFGFGGCECEBDFGE;E9EDG9DFFCFDD;EFGGFCFCFGFF8FC6<D8CDECEFGG,DCGEGEG5D*=CE?FGCF84;D)2=:=@79C4):B3),,)8A3C:B:47*9>C)9?F4C6@:61:)2::(((((1**.8:((4-:1()).(2,42(4644)4,.###
@M06045:235:000000000-JCY5N:1:1101:15966:10396 2:N:0:TACAGC
GTGAAAGGACTACTGGGGTATCTAATCCCGTTTGCTCCCCTAGCTTTCGCGCCTCAGCGTCAAGAACAGGCCAGGTAGTCGCCTTCGCCACTGGTGTTCCTCCCGATATCTACGCATTTCACCGCTACACGTGGAATTCCACTCTCCTCTTCTGCACTCAAGTCACCCAGTTTCCAGTGCGATCCGGGGTTGAGCCCCGGGATTAAACACCAGACTTAAATGACCGCCTGCGCGCGCTTTACGCCCAATAATTCCGGACAACGCTTGCCCCCTACGTATTACCGCGGCTGCTGGCACCTCC
+
CCGGGGGGGGGGGGGGGGGGGGGGGGGGGGGGGGGGGGGGGGGGGGGGGGFGGDGGGGGGGGGGGGGGGGGGGGGGGGGGGGGGGGGGGGGGGGGGGGGGGGGGGGGGGGGGGGGGGGGGGGGGGGGGGGGGGGFFGGGGGGGGGGGGGGGGGGGGGGGFGGGGGGGGGGGGGGGGGGCGGGGGGGGGGGGGG?FGGGGGGGDGDGFGCFGGGGFDFGFGGGGGGGGFB:F>BDFFFGFFFFGGGDDGGFFFD4@?F6BF?BFFFB::FFFB>1?FF?D:<<AFF>B>(,2:>??04(###
@M06045:235:000000000-JCY5N:1:1101:17934:10411 2:N:0:TACAGC
GTGAAAGGACTACTGGGGTTTCTAATCCTGTTTGCTCCCCACGCTTTCGAGCCTCAGCGTCAGTTACAGTCCAGAGAAGCGCCTTCGCCACTGGTGTTCTTCCTAATCTCTACGCATTTCACCGCTACACTAGGAATTCCCTTCTCCTCTCCTGCACTCTAGACTTCCAGTTTGAAATGCAGCACTCAGGTTAAGCCCGAGTATTTCACATCTCACTTAAAAATCCGCCTACGCTCCCTTTACGCCCAGTAAATCCGGACAACGCTCGCCACCTACGTATTACCGCGGCTGCTGGCACGGG
+
CCGGGGGGGGGGGGGGGGGGGGGGGGGGGGGGGGGGGGGGGGGGGGGGGGGGGGGGFGGGGGGEFGGGGGGGGGGGFFEFGDGGGGGGGCFGGGGGGGGGFGGGFFGGFGGGGGGGFGGGGGGGGGEEGGAFGGGFGGGGGGGGGGGGGF8>FFFGGGGGGGGGGGGGGEGGGGFGGGGGGGGGGGGGGGGGFGGGEFGGEGGGGGGGGGGF8BFGAFFG7CFGGGGF5?BDFA5:BGFFFFGGG>DC<AFFGCC@F0>B@FFFF1<>EFFFFF??B??4>4<<:>02023?)03((.###
@M06045:235:000000000-JCY5N:1:1101:17293:10423 2:N:0:TACAGC
GTGAAAGGACTACCCGGGTATCTAATCCTGTTCGCTCCCCACGCTTTCGCGTCTCAGCGTCAGTACCGTACTAGAGAGCCGCCTTAGCCACGGGTGTTCTTCCTGATATCTGCGCATTTCACCGCTACACCAGGAATTCCACTCTCCTCTTCCGGACTCTAGCTGGATGGTTTCCATCGGCGTCTCGAGGTTGAGCCTCGAGTTTTCACAACGGACCTACCCAGCCGCCTACACGCTCTTTACGCCCAATAAATCCGGACAACGCTTGCCCCCTACGTATTACCGCGGCTGCTGGCACCGT
+
CCGGGGGGGGGGGGGGGGGGGGGGGGGGGGGGGGGGGGGGGGEGGGGGGGGGGEGGGGGGGGGGGGGGGGGGGGFGGGGGGGGGGGGGGGGGGGGGGGGGGGGGGGGGGGGGGGGGGGGGGGGGGGGGGGGGGGGGGGGGGGGGGGGGGGGGGGDGGGGGGGAGG6BFGGG9BFGG9DE:CCGGGGGGGGGGG6BEF8B=E=FEG7@CFGGDDGDGFFAFFGFFFGG:DFFFB@)85DF4?4FDGFGGGFF*:@FBF0.7>BFBFF??3@FFF>FF187>:9AA?B0766>:20(((5###
@M06045:235:000000000-JCY5N:1:1101:22484:10436 2:N:0:TACAGC
GTGAAAGGACTACAAGGGTATCTAATCCTGTTTGCTCCCCACGCTTTCGCACCTCAGCGTCAGTACCGGGCCAGTGAGCCGCCTTCGCCACTGGTGTTCTTGCGAATATCTACGAATTTCACCTCTACACTCGCAGTTCCACTCACCTCTCCCGGACTCAAGATCTCCAGTATCAAAGGCAGTTCCAAGGTTGAGCCTTGGGATTTCACCTCTGACTTAAAGATCCGCCTACGTTCGCTTTACGCCCAGTAAATCCGAACAACGCTAGCCCCCTTCGTATTACCGCGGCTGCTGGCACAAA
+
CCGGGGGGGGGGGGGGGGGGGGGGGGGGGGGGGGGGGGGGGGGGGGGGGGGGDFFGGGGGGGGGGGFGGGGGGGGGGGGGGGGGGGGGGGGGGGGGGGGGGFFGGGGGGGGGGGGGGGGGGGGGGGGGGG<FGGGGGGGGGGGGGGGGGFEGGGGGGGFGGGFGGFFGFGGGFGFGGGGGGGGGCCFFGFGGGGGGGGGGGDGFGCGFFFGGGGGGFGFGFGC:CFF>DFFF?F)5))>FFFGGG3>DFFFFGFFF>::5(43091?(6?FFFBF?(.4(4<9<:B>FFF>?28:B(,###
@M06045:235:000000000-JCY5N:1:1101:16413:10449 2:N:0:TACAGC
GTGAAAGGACTACTCGGGTATCTAATCCGGTTCGCTCCCCACGCTTTCGCGTCCCAGCGTCAGTTACAGGCCAGGCAGCCGCCTTCGCCACCGGTGTTCCTCCCGATATCTACGCATTTCACCGCTACACCGGGGATTCCGCTGCCCTCTCCTGCACTCTAGCCCGGCCAGTTCGCGATGCAGTTCCCGGGTTGAGCCCGGAGATTTCACATCACGCTTGCCCAGCCGCCTACACGCGCTTTACGCCCAGTGAATCCGAGAAACGCTAGCCCCCTACGTATTACCTCGGCTGCCGGCCGAA
+
CCF9,CEFDF,C,,CCFGF@FE,CEEDFC7FG7+@6CFGGDF7@,BFE@F78F+,,9C@CC,:,C,CCCF7F<,CCE,6F+7F,B,,8C=?,+@F+8B,B,?FG+:+++:,AA=C+?CFE<FG:@:>F,DFF7C+CFF>F,3+38BFCF83D,3>8?AF?FB9D,1>B>5;>;;CCED8EE;F9<+?C8**1;*3CFFFGE*286AC79FGCC***0>@*99<D*>F)5<>?F)7)8)87@:CG>>GGC>66:B6.620)-440(,((8F?<?B9((,,)-5)-.)-(,-,40((,47###
@M06045:235:000000000-JCY5N:1:1101:11448:10466 2:N:0:TACAGC
GTGAAAGGACTACTCGGGTTTCTAATCCTGTTTGCTCCCCACGCTTTCGCGTCTCAGCGTCAGTCACTGTCCAGAAGGCCGCCTTCGCCACCGGTGTTCCTCTCGATATCTACGAATTTCACCTCTACACCGAGAATTCCGCCTTCCTCTCCAGGACTCGAGTCCTGCAGTTTCGAGTGCACTTCCTAGGTTGAGCCCAGGGCTTTCACACCCGACTTGCAAGACAGCCTACACGCGCTTTACGCCCAGTAATTCCGAACAACGTTTGCACCCCCTGTCTTACCGCGGCTGCTGGCACGCC
+
CCGGGGGGGGGGGGGGGGFGGGGGGGGGGGGGGGGGGGGGGGGGGGGGGGGGGGGFGGGGGGGGGGGGGGGGGGGGGGGGGGGGGGGGGGGGGGGGGGGGGGFGGGGGGGGGGGGGGGGGGGGGGFGGGGGGGGGGGGGGDGGGGGGGGFGFFGDGGGGFGGGDCG9DFGGGGGC:DGGGGGGGGGGGGGFFECBFFGGGG5>:CGGGGGGGGGGD?DFGFGDCCCFFFFFFFF)5)28>74>CDDDGCF=@F=?AFFB@><B>FF???6??2(((4:?2>2<749((4(46:?(2(5###
@M06045:235:000000000-JCY5N:1:1101:16319:10469 2:N:0:TACAGC
GTGAAAGGACTACAGGGGTATCTAATCCCGTTCGCTCCCCTCGCTTTCGCCCCCGAGCGTCAGGTACCAGCCAGGACACTGCCTTCGCCTTTGGTGTTCTTCCGGATCTCTACGCATTTCACCGCTCCACCCGGAGTTCCATGTCCCTCTCTGGCCCTCCAGTCGCTCAGTCTCTCAGGCCCTCCCTTCGTTAAGCGATAGGCTGTCACCTGAGACTTGAACAACCGCCTGCGGGCGCTTTACGCCCAGTAACTCCGGACAACGCTTGCCCCCTACGGATTACCGCGGCTGCTGGCACGTC
+
CCGGGGGGGGGGGGGGGGGGGGGGGGGGGGGGGGGGGGGGGGGGGGGGGGGGGGGGGGGGGGGGGGGGGGGGGGGGGGFGGGGGGGGGGGDGGGGGGGGGGGGGGGGGGGGGGGGGGGGGGGGGGGGGGGGGDGGGEFGGGGGGGGFGGFGGGGGGGGGEGCGGGGDGGFGGGG:FGGCGGGGGGGFGGGGGFFECE8CEECFFGGGGGGGGFFGGFGFGGGGGGGGFFE302BFFDD>BFFF<DDGGC?FFGFFB>>>;>??19(8(76?BFF6:(((-4><>:>;17((-),(((5###
@M06045:235:000000000-JCY5N:1:1101:11529:10472 2:N:0:TACAGC
GTGAAAGGACTACCCGGGTATCTAATCCTGTTCGCTCCCCACGCTTTCGCTTCTCAGCGTCAGTATCGGCCCAGAGACCCGCCTTCGCCACCGGTGTTCCTCCTGATATCTGCGCATTCCACCGCTACACCAGGAATTCCAGTCTCCCCTGCCGAACTCTAGCCCGCCCGTATCAACCGCAAGCCCGCAGTTAAGCTGCGGGTTTTCACGCACGACGCGAACAGCCGCCTACGAGCACTTTACGACCAATAAATCCGGACAACGCTCGCACCCTACGGCTTACCGCGGCTGCTGGCACAAC
+
CC@FDFCFFG@DC8CF@BC@FFFCEE@F<FEFA@CCA@CFGD@FCFGFCG7CFGFDC8@FGEGGGG<C7@:CGG=6CC=C++7FCF,C=BFGG7FGGGGFGF,A=?F<@FGCE:+=C:9<@,?FECGCBFDFE@FGCBAEFC@ED=,>+>+>,CG63D,<,,;>8BC*@CCE68;FCGG5E=E=*A*:CBG++?C9BCGC?*:8=CCCF4*155*).))1)))201/8)7)4<).7)*7<=4>3*)9DGF??**/()(8)7?(3-,8>>3@;??76?(((448016B07,33?)24()###
@M06045:235:000000000-JCY5N:1:1101:20794:10482 2:N:0:TACAGC
GTGAAAGGACTACACGGGTTTCTAATCCTGTTTGCTCCCCTAGCTTTCGCGCCTCAGCGTCAGTTGTGGTCCAGTGAGCCGCTTTCGCCACAGGTGTTCCTCCCGATATCTACGCATTTCACCGCTACACCGGGAATTCCACTCACCTCTCCCACACTCCAGCACGGCAGTTTCTATAGCAGACTCTGAGTTGAGCCCAGAGATTTCACTACAGACTTACCGCACCGCCTACGCGCCCTTTACGCCCAATAATTCCGAACAACGCTTGCACCCTCTGTATTACCGCGGCTGCTGGCACATG
+
CCGGGGGGGGGGGGGGGGGGGGGGGGGGGGGGGGGGGGGGGGGGGGGGGGGGGGGGGGGGGGGGGGGGGGGGGGFGGGGGGGEGGGGGGGGGGGGGGGGGGGGGG7CFEGGGGGGGGGFFGGGGGGGGGGGGGGGGGGGGGGGGGGGGGFFGGGGGGGGGGGGFGGGGGGGCFGGGGGEFGGDGFGFFFGGFCCGFGGGGGGGGG?97EFFFFGFGFFFGGGG<DDDFFEFF@FBFFGF:FFG3DEGGFFFFGFFA?:@FFBF;BFF:F?F?B?B0)5)6<9AF?B02>>(8:25:(5###
@M06045:235:000000000-JCY5N:1:1101:24290:10509 2:N:0:TACAGC
GTGAAAGGACTACACGGGTATCTAATCCTGTTTGATCCCCACGCTTTCGTGCATCAGTGTCAATATTTGTGTAGCCAGCTGCCTTCGCAATTGGTGTTCTATGTCATATCTAAGCATTTCACCGCTACATGACATATTCCGCTGACCTCCACAGTATTCAAGACCTATAGTATCCATGGCAGTTTCCAAGTTAAGCTCGGAGATTTCACCACGGACTTACAGACCCACCTACGCACCCTTTAAACCCAGTGAATCCGGATAACGCTTGCACCCTCCGTATTACCGCGGCTGCTGGCACACC
+
CCGGGGGGGGGGGGGGGGGGGGGGGGGGGGGGGGGGGGGGGGGGGGGGGGGGGGGGGGGGGGGGGGGGGGGGGGGGGGGGGGGGGGGGGGGGGGGGGGGGGGGGGGGGGGGGGGGGGGGGGGGGGGGGGGGGGGGGGGGGGGGDGGGGGGGGGGGGGGGGGFGFGGGGGGGGGGGGGGGGGGGGGGGGGGGGGGGGC?EGGGGGGGGGGGGGDGGGFGFGGGGGGGGFFFFFFFFFFGFFFFGGFF<DGFAFFFCEDB):;AE;9?FFFFFD67@(4817BAD<((49119????BB>###
@M06045:235:000000000-JCY5N:1:1101:15540:10509 2:N:0:TACAGC
GTGAAAGGACTACACGGGTTTCTAATCCTGTTTGCTACCCACGCTTTCGCGCCTCAGCGTCAGTTACAGGCCAGAGAGCCGCCTTCGCCACTGGTGTTCCTCCCGATCTCTACGCATTCCACCGCTACACCGGGAATTCCGCTCCCCTCTCCTGCACTCAAGCCGACCAGTTTCAGATGCCGCTCTGCGGTTGAGCCGCAGCCTTTCACACCTGACTTAACCGACCGCCTGCGCGCGCTTTACGCCCAATAATTCCGGATAACGCTTGCCCCCTACGTATTACCGCGGCTGCTGGCACTCC
+
CCGGGGGGGGGGGGGGGGGGDGGGGGGGGGGGGGGGGGGGGGGGGGGGGGGGGGGGGGGGGGGGGGGGGGGGGGGGGGGGGGGGGGGGGGGGGGFGGGGGGGGGGGFGGGGGGGDGGGGGGGGGGGGGGGGGGGGGGGGGGEGGGGGGGGGFGGGGGGGGGGGGGGGGGGGGGGGGGGGGGGEEGG?FEGCGDFGGGGGDGGGGFGGGGGGGGGGGFCFGGGGGGDGEFDFF;EFFFGFF:BCCGFGGGFFFG?F<@(85<DF:><:FFFFFFF0<B:2<46<A(7>6967??30<?>###
@M06045:235:000000000-JCY5N:1:1101:19548:10513 2:N:0:TACAGC
GTGAAAGGACTACTAGGGTATCTAATCCTGTTTGCTCCCCACGCTTTCGTGCATGAGCGTCAGTGTTGGCCCAGGAGGCTGCCTTCGCCATCGGTATTCCTCCACATCTCTACGCATTTCACTGCTACACGTGGAATTCTACCTCCCTCTGCCACACTCTAGCCTGCCAGTCACCAATGCAGTTCCCAGGTTAAGCCCGGGGATTTCACATCGGTCTTAACAGACCGCCTGCGCACGCTTTACGCCCAGTAATTCCGATTAACGCTCGCCCCCTACGTATTACCGCTGCTGCTGGCACGCT
+
CCGGGGGCFGGGGGGGGGGGGGGGGGGGGGGGGGGGGGGGGGGGGGGGGGGGGGGCFGGGGGGGGGGGGGGGGGGGGGGDGGGGGFGGDGB<FGGGGCFGFFGGGFGGCFGGGGGGGGGGGGGGGGGGGGGGGGGGGGGGFGGGGGGGFFGG9EF=CFGGGGGFG=EFFFDGFGC9DFD8AFEDCFGFDCDGGGGGDFGGGGGGGGGFEFFCDG7;?7BGGG74CDDD4:?2:DFFADB>ACGCGA<C86@67*9<::3):ABFF((45).(-34?B:><:BFB:903943))).87<###
@M06045:235:000000000-JCY5N:1:1101:9465:10516 2:N:0:TACAGC
GTGAAAGGACTACAAGGGTTTCTAATCCCGTTTGCTCCCCTAGCTTTCGCTCCTCAGCGTCAATGTCGGTCCAGGATGCCGCCTTCGCCACCGGTATTCCTCCAGATATCTACGCATTTCACCGCTACACCTGGAATTCTGCATCCCTCTCCCGAATTCAAGCCATCCAGTATCACACGCAGTTCCCAGGTTAAGCCTGGGGATTTCACGTGTGACTTAGTTGGCCGCCTACAAGCCCTTTACGCCCAGTAATTCCGAACCACGCTTGCCCCCCCTGTATTACCGCGGCCGCTTGCCCGCA
+
CC8EFCGFFGGGGFC<FEEFGGGGFFGAFGFGGGGGGEFGGGGGGGGGGGGFGFEFAFEGGGEGFFFGGGGDGGGFEGGG:FCGGDGGGGGFGGGGGGGEGGG=FFGGE<EFGGGCFEGGGFFGGFFEEFFAFFGGGGGGCFGFFF?DGCFGDGGGGFGGGGC6@,@8DFGFEFGGGCGG6@@DAFGGCEGFDFGGDFDE:EECCCFFGCCDF7:7CFFFGGGFFCD>DBE@@FFF35AFFFGCD55*CFAFG:C;F0@:(4:17<B1FFFF>;(144<>4))6(,(4((-41(18(,###
@M06045:235:000000000-JCY5N:1:1101:27820:10516 2:N:0:TACAGC
GTGAAAGGACTACTAGGGTATCTAATCCCGTTTGCTCCCCTCGCTTTCGCGCTTTAGTGTCAATCTCGGTCCAGGATGCCGCCTTCGCCACCGGTATTACTCCAGATATCTACGCATTTCACCGCTACACCTGGAATTCTGCATCCCTCTCCCGAACTCAAGCCATCCAGTATCCGACGCAGTTCCCAGGTTAAGCCTGGGGATTTCACGTCGGACTTAGTTGCCCACCTACACGCCCTTTACGCCCAGTAATTCCGAACAACGCTTGCCCCCCCCGTATTACCGCGGCTTCTGGCACAGA
+
CBECCFGDCFAFFF9,,6;C,FFFCEE9FCA<AF9FG?6:,,@FG@C<EG::FEGFGGGGEFFGGGGFG,BFFFD<CC<FCFGGGF@FCFE6=FECDF,CFGGGDDFDFGFDEDFGG7FFFGF@C=+>?FGC<F4A<AFC;A9EE,DBED8,>8+@+,7=DEC6@DFFEC@>;;E+:C+BECCE:E@D6*64>B;EDE>:***4=<1CFGGGC44/)2;>D7++*2>>>FF365:D5)>;/+7*9777DFF**/15<(5<2:1>01((0/7((434;:(,,5>9:77012(.64.83.###
@M06045:235:000000000-JCY5N:1:1101:9834:10538 2:N:0:TACAGC
GTGAAAGGACTACTGGGGTATCTAATCCCGTTCGCTCCCCTGGCTTTCGCGGCTCAGCGTCAGGTGCAGCCCAGTAGGCCGCCTTCGCCTCTGGTGTTCCTCCGGATCTCTACGCATTTCACCACTCCACCCGGAATTCCGCCTACCTCTACTGCCCTCCAGCTCGACCGTTTCCAATGGCCTCACCCGGTTGAGCCGGGCGCTTTCACATCCGACGTTGCGACCCTCCTGCCCGCGCTTTACGCCCAGTAATTCCGACCAACGCTTGCCCCCCCCGTTTTCCCGCGCCTCCTGCCCCTCG
+
CCGGGGGGGGGGGGGGGGGGGGGGGGGFGGGGDGGGGGGGGGGGGFGFGGGEGEEGGGGGGGGCFGGGGGGGGGGGGGGGGGDGGGGGGGGGGGGCFFGGGGGGGGCFFGGGGGGGGGEGGGGGGGGGGGCGGGGGGFFGFGEGGGG9=D9DEFGGGGGGGGG?FG>EGC1>CFCFGG,2=<CEGGGGGGGGC8CCBEGGDG5*==C+::CF*1*>D<F*979)97*)07)23:37.9@337:*9>59*0**2/9<;:).-2:(4130>?/8>09((-((1)))-3-,(,(.(4(.(-###
@M06045:235:000000000-JCY5N:1:1101:26552:10572 2:N:0:TACAGC
GTGAAAGGACTACAAGGGTATCTAATCCTGTTCGCTCCCCATGCTTTCGCTCCTCAGCGTCAGTTAATGCCCAGAGACCTGCCTTCGCCATCGGTGTTCCTCCTGATATCTGCGCATTTCACCGCTACACCAGGAATTCCAGTCTCCCCTACATCACTCTAGTCTGCCCGTACCCACCGCAGATCCGGAGTTGAGCCCCGGCCTTTCACGGCAGACGCGACAAACCGCCTACGAGCTCTTTACGCCCAATAATTCCGGATACCGCTTGCGCCCTACGTATTACCGCGGCTGCTGGCACGCT
+
CCGGGGGGGGGGGGGGGGGFFGGGGGGGGGGGGGGGGGGGGGGGGGGGGGEGGGGGGGGGGDGGGGGGGGGGGGGGGGGGCGGGGGGEGGGGGGGCFGGGFGGGGGGFGGGFFGGGGGGGGGGGGG7FFGGGGGD@FGGGGDFGGGG,BFDFF9EBBFDGGGFDFAEGGGGCEEFEEB8=::83DFD>:5>4>C,DGGGGC*;CEFF:<6*5C)*;))8<DGC*C995.8)24557)9B=F=FDGFGD3769F?@>F45)3).-7>??F@F?>B:????F?FFA((,,(((3474:1<###
@M06045:235:000000000-JCY5N:1:1101:25433:10576 2:N:0:TACAGC
GTGAAAGGACTACTAGGGTTTCTAATCCTGTTCGCTCCCCACACTTTCGCTCCTCAGCGTCAGGACATGCCCAGAGAACCGCCTTCGCCACCGGTGTTCCTCCTGATATCTGCGCATTTCACCGCTACACCAGGAATTCCGTTCTCCCCTGCATACCTCCAGTCTGCCCGTATCGAAAGCAAGCCACCAGTTAAGCCAGTGGATTTCACTCCCGACGCGACAAACCGCCTACGAGCCCTTTACGCCCAATAATTCCGGACAACGCTCCCACCCCACGTATTACCGCCGCTGCTGGCCCCTC
+
CCGGGGGGGGGGGGGGGGFGGGGGGGGGGGGGGGGGGGGGGGGGGGGGGGGGGFGGGGGGGGGGGGGGGGGGGFGGGGGGGGGGGGGGGGGGGGEFGGFGFFGGGGFG9FCFGGGGGGGGGGGGGGGGGGGGGEGGGGGGGGGGGGGGGGGGGGGGGGGGGGCFFFFGGGEDFGDFGGGGGGGGGGFGGGGGGGFGGGGGFFECDFGGG7=DFGCD;DDCD3DGFCGA))8<?3>BBFFF??7CDEGCDF?FC@FFFFD:0202(((,.))34(,((-.-8A4>(,,49(-2>)4826###
@M06045:235:000000000-JCY5N:1:1101:15366:10597 2:N:0:TACAGC
GTGAAAGGACTACCGGGGTATCTAATCCCGTTCGCTCCCCACGCCTTCGCGCCTCAGCGTCAGGACCGGCCCAGCCGGCCGCCTTCGCCACGGGTGTTCCCCCCGATCTCTACGCATTTCACCACTACACCGGGGATTCCACCAGCCCCTGCCGCCCTCAAGTTCGCCAGTCCCTCACCGACCCTCCCCGGTTGAGCCGGGGGCTTTCACGGCGGGCTTAACGAACCACCTGCGCGCGCTTTACGCCCAGTAACTCCGGACAACGCCCGGACCCTACGTATTACCGCGGCTGCTTGCCACA
+
CCGGGGGGGGGGGGGGGGGGGGGGGGGGGGGGGGGGGGGGGGGGGGGGGGGGGFGGGGGGGGGGGGGGGGGGGGGGGGGGGGGGGGGGGGGGGDGGGGGGGGGGGGFGDGCGGGGDFCDGGGGGGFFGGGGEGGGGGGGGGGGCFGGGGGGGGGGGGGGGGGGGGCEGGGCFGG9FFGG?EEGG8FGGGGGGDEGFGFEEGEGGEFGGGGGGGGGGFDFGGGD35CD)5>F5<)85<)0.87*:*)>CDF:@CF44645)236?(((-7B329:<FF:,,6:246((((4(,4.).(4###
@M06045:235:000000000-JCY5N:1:1101:27813:10599 2:N:0:TACAGC
GTGAAAGGACTACAAGGGTTTCTAATCCTGTTCGCTCCCCACGCTTTCGCTCCTCAGCGTCAGTATCGGCCCAGAGACCCGCCTTCGCCACCGGTGTTCCTCCTGATATCTGCGCATTTCACCGCTACACCAGGAATTCCAGTCTCCCCTACCGAACTCTAGCCTGCCCGTATCGACCGCAGGCCTGGGGTTGAGCCCCAGGTTTTCACGGTCGACGCGACAAGCCGCCTACGAGCTCTTTACGCCCAGTAATTCCGGACAACGCCCGCACCCTACGTATTACCGCGGCTGCTGCCACTGG
+
CCGGGGGGGGGGGGGGGGGGGGGGGGGGGGGGGGGGGGGGGGGGGGGGGGEGGGGGGGGGGGGGGGGGGGGGGGGGGGGGGGGGGGGGGGGGGGGGGGGGGGGGGGGGGGGGGGGGGGGGGGGGGGGGGGGGGGGGGGGGGGGGEFGGGGGGGGGGGGGGGGGGGGGGGDGGGGDGGEGGGGGGGFGGGGEGGF8?FGGGGGGGGFGGFGGGGGGGFGDDGGGGGG:EFFFFBFBEBF@FFBFDC5DDFFFFGF?4:9BFFFF90(,,5037<?:??F?F>BFF0((,336:2?)43<###
@M06045:235:000000000-JCY5N:1:1101:16763:10599 2:N:0:TACAGC
GTGAAAGGACTACTAGGGTTTCTAATCCTGTTTGCTCCCCACGCTTTCGTGCCTGATCGTCAGTTCTGGTCCAGGAAGCCGCTTTCGCCACTGATGTTCCTTCCGATATCTACGCATTTCACCGCTACACCGGAAATTCCGCTTCCCTCTGCCGAACTCTAGCTATCCAGTATCGAATGCAATTCCCAGGTTGAGCCCGGGGCTTTCACACCCGACTTAAATAACCGACTACGCACGCTTTACGCCCAGTAATTCCGATTAACGCTTGCACCCTCGGTATTACCGCGGCTGCTGGCACGTC
+
CCGGGGGGGGGGGGGGGGGGGGGGGGGGGGGGGGGGGFGGGGGGGEGGGGFGGGFFFGGGGGGGGGGFGGGGGGGGGGGGEEGGGGGGGGGGGCGGGGFGGGGGGGGGGGGGGGGGGGGGGGGGGGGGGGGGGGGGGGGGGGGGGGGGGGGGGGDGGGGGGGGFGGGFGGGFGG:FGGGGGGGGGFGGDGGGGGGG6@ECECGGGGGGGGGG457CEGFF7:CFGGCEFFBFFF>>>DDFFFG<CBGC4<FFD=FBF<B36ABFFF:0)*=(:18((-:?>4AA:;>9130::3,3<>###
@M06045:235:000000000-JCY5N:1:1101:5276:10607 2:N:0:TACAGC
GTGAAAGGACTACACGGGTATCTAATCCTGTTTGCTCCCCACGCTTTCGCGCCTCAGCGTCAGTATCGGTCCAGAGAGCCGCCTTCGCCACCGGTGTTCTTCCCAATATCTACGAATTTCACCTCTACACTGGGAATTCCACTCTCCTCTCCCGAACTCTAGTTCCGCCGTTTCGAGCGCAGTTCCCAGGTTGAGCCCGGGGCTTTCACACTCGACAAACAGAACCGCCTGCGCGCCCTTTACGCCCAGTAAATCCGAACAACGCTCGCCCCCTTCGTATTACCGCGGCTGCTGGCACTCA
+
CCGGGGGGGGGGGGGGGGGGGGGGGGGGGGGGGGGGGGGGGGGGGGGGGGGGGGGGGGGGGGGGGFGCFGGGGGGGGGGF@FEGGGGGDGGGGGGGGGGGGGGFCGGGEGGGGFGFGGGFGGGCFFGGGGFEFFEFGGGFGGGGD8EGGGGGGGGEEGGGFDFGGGGGGGGGGGGGGGGGGCEFFGCCF5DGGGGGGGGDGGGGGGGCCDFDGGGGFGFFGFFGGGGF3:F<FB>DDGB)<BF<3>3756*=>678<?DEF0?6>BBFFEDBBF(43.,88A49190999BFF?7<7<###
@M06045:235:000000000-JCY5N:1:1101:14413:10629 2:N:0:TACAGC
GTGAAAGGACTACCGGGGTTTCTAATCCTGTTTGCTCCCCACGCTGTCGCGCTTCAGCGTCAGCCACTGCCCAGCGGGCCGCCTTCGCCACTGGTGTTCTTCCGGATCTCTACGCATTCCACCGCTACACCCGGAATTCCACCCGCCTCTACAGTGCTCCAGCCCACGAGTCGCCACGGCCGATCCGAGGTTGAGCCCCGGACTTTCACCACAGCCTTCATGAGCCGCCTACGCGCCCTTTACGCCCAGTGATTCCGGACAACGCTCGCACCCTCCGTATTACCGCGGCTGCTGGCACCCA
+
CCGGGGGGGGGGGGGGGGFGGGGGFGGGGGGGGGGGGGGGGGGGGDGGGGGGGGGGGGGGGGGGGGGGGGGGGGGGGGGGGGGGGGGGGGGGGGGGGGGGGGGGGGEFGGGGGGGGGGGGGGGGGGGGGGGGGGGGGGGFGGGEGCEEEGFGDGFGGFGGGFFGDGGGDCCGDCGDEGDGGGGEEEFDEEGGGGGG?EEGGGE5<CC?:D?>/5>C>GFGFFDFFCDDFE>?:EEFFG3:@FG5/)73C/?@079>:>E>>B:2;::6))87?08?90:0:A>9:099>B9?B332(5###
@M06045:235:000000000-JCY5N:1:1101:11098:10631 2:N:0:TACAGC
GTGAAAGGACTACCAGGGTTTCTAATCCTGTTTGCTCCCCACGCTTTCGTGCATCAGCGTCAGTGTTAGCCCAGGGGGCTGCCTTCGCCATCGGTGTTCCTCCAGATATCTACGCATTTCACTGCTACACCTGGAATTCCACCCCCCTCTGCCACACTCCAGTCTGCCAGTAACAAGCGCAGTTCCCAGGTTAAGCCCGGGGATTTCACACCTGTCTTAACAAACCGCCTACGCACGCTTTACGCCCAGTAATTCCGATTAACGCCTGCACCCTACGTATTAACGCGGCTGCTGGCACGTG
+
CCGGGGGGGGGGGGGGGGGGGGGGGGGGGGGGGGGGGGGGGGGGGGGGGGFFFFGGGGGGGGGEGFGGGGGGGGGGGGGGGGGGGGGGGGGGGGGGGGGGGGGGFFGGGGGGGGGGGGGGGGGGGGGGGGGGGGGGGGGGGGGDGDGGGGGGGGGGGGGFGGGFFGGGGGGGGDFFGGGGGGEFGGGGG5DFFGGFDCEGGGGG?FGGGFGGFDGFCC=DGGF*CFDED:D@F3):DGFFFFGGDFGGG4=B>FFA)2)<?FFFB((->F?12<:6<3?AB)).-79(7>BFB?4?<?###
@M06045:235:000000000-JCY5N:1:1101:21363:10638 2:N:0:TACAGC
GTGAAAGGACTACACGGGTATCTAATCCCGTTCGCTCCCCTAGCCTTCGCGCCTCAGCGTCAGGTTCGGCCCAGGGGGCCGCCTTCGCCACGGGTATTCCTGCTGATCTCTACGCATTTCACCGCTACACCAGCAATTCTACCCCCCTCTACCGTCCTCTAGCTTGGCAGTCTAAAGTGCACCCTCCCCGTTAGGCAGGGAGATTTCACACCTTACTTGCCATGCCGCCTGCGCGCGCTTTACGCCCAGTAAATCCGGACAACCCTCGCCTCCTACGTATTACCGCGGCCGCTGGCACCCC
+
CCGGGGGGGGGFGGGGGGGGGGGGGGGGGGGGGGGGGGGGGGGGGEGGGGGGGGGGGGGGGGEFFGFCEGGGEFGGEFGGGGGEGGGGGGGGGGFGFCFGGGGG8EFAFFGGA@GGG:FGGGGGGGGGGGGGDCGFE9<F,@=D7+@8CFGGGGGGEEFFFGGGGFCFGECFGGGFGFFF7ECGGGGCEGCFDE8C951:==EGFFCFF7CDGGFDFF?GFFF*9FCD:5FFF>BFEGBB>FGGG><DG?4@:=44@>::1:1(-.(-7>>?6042244)4<AD:>6>6(,2,323(5###
@M06045:235:000000000-JCY5N:1:1101:21549:10654 2:N:0:TACAGC
GTGAAAGGACTACTAGGGTATCTAATCCTGTTCGCTCCCCATGCTTTCGCTCCTCAGCGTCAGTATCGGCCCAGAGACCCGCCTTCGCCACCGGTGTTCCTCCTGATATCTGCGCATTTCACCGCTACACCAGGAATTCCAGTCTCCCCTGCCGAACTCTAGCCTGCCCGTATCGAATGCAGGCCCGGGGTTAAGCCCCGAGTTTTCACATCCGACGCGACAGGCCGCCTACGAGCCCTTTACGCCCAATAATTCCGGACCACGCCCCCACCCTTCCTATTACCCCGGCCGCTTGCACGGT
+
CCGGGGGGGGGGGGGGGGGGGGGGGGFGGGGGGGGGGGGGGGGGGGGGGGGGGGGGGGGGGGGGGGGGGGGGGGGGGGFGGGGGGGGGGGGGGDCGGGGG<FGFGGGGFGGGCFGGGGGGGGGGGEGGCFGGFEF<FFGGGGGGGGGFGFDGGDGDGGC8D;EFFGGGGGGC6B:FF6CGGG6E*@CCDGG>EGGGGGGGGGGGGGF79CCCGDCD:5:CC3<DGGDF:5)4:FEB5D@5?=CC*7CDF4)9>=B4/65@(3023(,(.).44((,()..:4<4((-40(49;0(,8?###
@M06045:235:000000000-JCY5N:1:1101:5366:10674 2:N:0:TACAGC
GTGAAAGGACTACACGGGTTTCTAATCCTGTTCGCTCCCCATGCTTTCGCTCCTCAGCGTCAGTTAATGCCCAGAGACCTGCCTTCGCCATCGGTGTTCCTCCTGATATCTGCGCATTTCACCGCTACACCAGGAATTCCAGTCTCCCCTACATCACTCTAGTCTGCCCGTACCCACCGCAGATCCGGAGTTGAGCCCCGGACTTTCACGGCAGACGCGACAAACCGCCTACGAGCTCTTTACGCCCAATAATTCCGGATAACGCTTGCGCCCTACGTATTACCGCGGCTGCTGGCACACC
+
CCGGGGGGGGGGGGGGGGGGGGGGGGGGGGGGGGGGGGGGGGGGGGGGGGGGGGGGGGGGGGGGGGGGGGGGGGGGGGGGGFGGGGGGGGGGGGGGGGGGGGGGGGGGGGGFGGGGGGGGGGGGGDGGGGGGGGGGGGGGGGGGGGGGGGGGFFGGGGGGGGGGGGFFGGGGGGGGG>EGGGEEGGGEEGGGFFDGGGEGGGGGGGF7EGGGGGGG>DBDD:DGGGDEBFF??DFFBGFF==FCDFDGFFF?>F?AFFF52><07:F4:5>:>B0:<B?A><<<1902(-22047??F###
@M06045:235:000000000-JCY5N:1:1101:13043:10692 2:N:0:TACAGC
GTGAAAGGACTACCGGGGTATCTAATCCTGTTCGCTCCCCACGCTTTCGCGTCTCAGCGTCAGTACCGTCCCAGAGAGCTGCCTTCGCCATAGGTGTTCTTCCCGATATCTGCGCATTTCACCGCTACACCGGGAATTCCACTCTCCTCTTCCGGACTCTAGCCAAGTGGTTTCCGCCGACATCTCGAGGTTGAGCCTCGAGTTTTCACAGCGGACCTACCAAGCCGCCTACACGCTCTTTACGCCCAATAAATCCGGACAACGCTTGCCCCCTACGTATTACCGCGGCTGCTGGCACTAC
+
CCGGGGGGGGGGGGGGGGGGGGGGGGGGGGGGGGGGGGGGGGGGGGGGGGGGGGGGGGGGGGGGGGGGGGGGGGGGGGGGGGFFGGGGGGGFGGFGGGGGGGGGGGGDGGGGGGGGGDGGGGGGGGGGGGGGGGGGGGGGGGGGGGGGGGGDGGGGGEFGGGGGGGGGGGGGGDFEGGGDGGGGGGGGGGGFGGGGG?FGGGGGGGGGGGGGGGGGFGFGGGGGGGGFFFFFFFFF3CFFFFGGGFGGGFFFGFF?DBFF>??1>?6:FFF<>FFF?8<<0<A><6;(26>6)28?1?###
@M06045:235:000000000-JCY5N:1:1101:20221:10710 2:N:0:TACAGC
GTGAAAGGACTACAAGGGTTTCTAATCCTGTTCGCTCCCCACGCTTTCGCTCCTCAGCGTCAGTTGTTGCCCAGAGACCCGCCTTCGCCACCGGTGTTCCTCCTGATATCTGCGCATTTCACCGCTACACCAGGAATTCCAGTCTCCCCTGCAACACTCCAGTTTGCCCGTATCGACTGCAGGCCCGGAGTTGAGCTCCGGGTTTTCACAGCCGACGCGACAGACCGCCTACGAGCTCTTTACGCCCAATAATTCCGGACAACGCTTGCACCCTACGTATTACCGCGGCTGCTTGCACTCC
+
CCGGGGGGGGGGGGGGGGFGGGGGGGGGGGGGGGGGGGGGGGGGGGGGGGGGGFGGGGGGGGGGGGGGGGGGGGGGGGGGGGGGGGGGGGGGGGGGGGGGGGGGGGGGGGGGGGGGGGGFGGGGGGGGGGGGGGGGGGGGGGGGGGGGGGGGGGGGGGGGGGGGGGGGGGGDFGGCCEDGGGGGGGGGEGEGEGFF2AFGGGGGDGGGGGFGGGG:595)9DDGGGGEEBEBFEFE)9@FFFG*7<DCF::?F?FFF9E3(::1>1::F?FBB?BBB(34:AFD66(371(87)5:)8###
@M06045:235:000000000-JCY5N:1:1101:24518:10713 2:N:0:TACAGC
GTGAAAGGACTACAGGGGTTTCTAATCCCGTTTGCTCCCCTGGCTTTCGCTCCTCAGCGTCAGTGTTGGTCCAGGATGCCGCCTTCGCCACCGGTGTTCCTCCAGATATCTACGCATTTCACCGCTACACCTGGAATTCCGCATCCCTCTCCCAAACTCAAGCCATCCAGTATCAGACGCAGTTCCCCGGTTAAGCCGAGGGATTTCACGTTTGACTTAGTTGGCCGCCTACGAGCCCTTTACGCCCAGTAATTCCGAACAACGCTTGCCCCCCCCGTAGTACCGCGGCTGCTGGCACTAA
+
CCGGGGGGGGGGGGGGGGGGGGGGGGGFGGGGGGGGGGGGGGGGGGGGGGDGGGGGGGGGGGGGGGGFGFFGGGGFFGGGGDGGGGGDGGGGGGGGGGGG<FFGCEGDGGGGGGGGGEGGGGGGGDGGGGFCGGGGFGGGGGGGGGGGGGGGFF,@FGDGD9FGGGGGGFCGFFGGGGGG6CEGGGGGGGGGGCGGGGGGDDEGDFGGGG:;;<CFFGAFFFG<FGDB>D>DFF377*<?FFF7<@DDG?@BDFFFF8BE>B41716(89??(9>>2-1(--)42-((3(4:737?F?###
@M06045:235:000000000-JCY5N:1:1101:16998:10719 2:N:0:TACAGC
GTGAAAGGACTACTCGGGTTTCTAATCCTGTTCGCTCCCCATGCTTTCGCTCCTCAGCGTCAGTTAATGCCCAGAGACCTGCCTTCGCCATCGGTGTTCCTCCTGATATCTGCGCATTTCACCGCTACACCAGGAATTCCAGTCTCCCCTACATCACTCTAGTCTGCCCGTACCCACCGCAGATCCGGAGTTGAGCCCCGGACTTTCACGGCAGACGCGACAAACCGCCTACGAGCTCTTTACGCCCAATAATTCCGGATAACGCTTGCGCCCTACGTATTACCGCGGCTGCTGGCACTGC
+
CCGGGGGGGGGGGGGGGGFGEGGGGGGGGGGGGGGGGGGGGGGGGGGGGGEGGGGGGGGGGGGGGGGGGGGGGGGGGGGGGGGGGGGGGGGGGGGGGGGGFGGGGGGGGGGGGGGGGGGGGGGGGGGGGGGGGGGGGGGGGGGGGGGGGGGGGGGGGGGCFFFFGGDFFGGGGGGGGEGGGDEGGGGGCCGGGGGFGGGDGGGGGGGCFGGGGGGGFGFGDDGGGGD@DE>7:BBF3DFFFFGDD@DC<@FFD@?>FFEB?FF034?FF>>?>;?BF3>AB9AF?1(4(((4:?FFF?###
@M06045:235:000000000-JCY5N:1:1101:28718:10734 2:N:0:TACAGC
GTGAAAGGACTACACGGGTATCTAATCCTGTTTGCTCCCCTAGCTTTCGCGCCTCAGCGTCAGTTGTGGTCCAGTGCGCCGCTTTCGCCACAGGTGTTCCTCCCGATATCTACGCATTTCACCGCTACACCGGGAATTCCACGCACCTCTCCCACACTCAAGCACGGCAGTTTCGCCTGCAGGCTCTGAGTTAAGCCCAGAGGTTTCACAGGTGACTTACCGCACCGCCTACGCGCCCTTTACGCCCAGTAATTCCGAACAACCCTAGCCCCCTCCGTATTACCGCGGCTGCTGGCACGTC
+
BCGGFGGGGGGGGGGGGGFGGFGGGGFGGGEFDGGGGGGGGGGGGGGGGDD7FFCGGGGGGGGFGGDCGGFGG?EGCFDGGGGGFGGGGGEGCDFGGGGGFGGEGGGGDGGGFGGGGGGGEEEEEGGGGGGC@FGCFDGGFFEGE@EGFE@DGG?EE?FGGGG,,>CEGGGG9E:CCE>FG6,:,,26?CFEBB9@8E5,:8C3;C@+=C<CFDFCACFCDD))25DEFEFFF37>><:?:FFCD>GDCF=6D?66?(.89B0(4::0605:;9?B;60,3AFF26(4(9(-27(40<###
@M06045:235:000000000-JCY5N:1:1101:11033:10739 2:N:0:TACAGC
GTGAAAGGACTACACGGGTTTCTAATCCTGTTCGCTCCCCACGCTTTCGCTCCTCAGCGTCAGGTAAGGCCCAGCAAGCCGCCTTCGCCACCGGTGTTCCTCCTGATATCTGCGCATTTCACCGCTACACCAGGAATTCCACTTGCCCCTACCTACCTCTAGCCGGCCCGTATCCACCGCAGACCCGCAGTTAAGCTGCGGGCTTTCACGGCAGACGCGACCAGCCACCTACGAGCTCTTTACGCCCAATAATTCCGGACAACGCTTGCGCCCTACGTATTACCGCGGCTGCTGGCACCTC
+
CCGGGGGGGGGGGGGGGGGGGGGGFGFGGGGGGGGGGGGGGGEGGGGGGGGGGGGGGGGGGGGGGGGGGGGGGGGGGGGGGGGGDGGGGGGGGGFDG7?FGGGGGGGGGGGGGGGGDCGGGGGGDFGGGGGGGECGGGGGGFCGFGEGCCFGGG9EGGGGGGGGGGGGGGGGCGGAGFCEGGGFFFEGGCEGGGFGFGGGGGEGGGGGGFGC79<FFGF:GDGFGGD>@FFBFFF>5FFFFFG<D>D<C:;FGFF>42>;6?FB>F643.7<>>:?6<B9?AB93949BB01)5441<###
@M06045:235:000000000-JCY5N:1:1101:16380:10752 2:N:0:TACAGC
GTGAAAGGACTACTCGGGTTTCTAATCCTGTTTGCTCCCCACGCTGTCGCGCCTCAGCGTCAGCAACGGCCCAGCAGACCGCCTTCGCCACTGATGTTCTTCCCGATCTCTACGCATTCCACCGCTACACCGGGAATTCCATCTGCCTCTACCGTGCCCTAGCCCGACAGTTTAGAAGGCAGCCCTGCGGTTAAGCCGCAGGATTTCACCCCCTACTTATCAGGCCGCCTACGCGCCCTTTACGCCCATTGATTCCGGACAACGCTCGCACCCTCCGTATTACCGGGGCTGCTGGCACAAT
+
CCGAE@<FFCFEFFGGGGFE7EFFF<@FFGGGGEFFGGGGCFGGGGGGCFGGG,@,6CFGGGDGGGGGCECFG@=EF8<FC7F7CGCCFGGGFGFG9FEGCBDEC7C=,A,5?D@=FGEF<FACF:@CCDAEF:>:BGGGCEGFGGCGG,>EGEG?E+3@D,D:EGC5>*,>9D7?DFF,DC5::::>EGDGCF,;?8ECE5899FGGGFGDGCDFFGFFCG*9DCCBD3B04D:>EDEF@4**17DC*9/*0*=<)()776<>9(4-557>???69?B:?4:>(((-16(,)).215###
@M06045:235:000000000-JCY5N:1:1101:26545:10770 2:N:0:TACAGC
GTGAAAGGACTACTGGGGTTTCTAATCCTGTTCGCTCCCCACGCTTTCGCTCCTCAGCGTCAGTAATGGCCCAGAGATCCGCCTTCGCCACCGGTGTTCCTCCTGATATCTGCGCATTTCACCGCTACACCAGGAATTCCGATCTCCCCTACCACACTCTAGCCTGCCCGTATCGACTGCAGACCCGGGGTTAAGCCCCGGGCTTTCACAACCGACGTGACAAGCCGCCTACGAGCCCTTTACGCCCAATAATTCCGGACAACGCTTGCGCCCTCCGTATTACCGCGGCTCCTGGCACAGG
+
CCGGGGGGGGGGGGGGGGFGGGGFFGGGGGGGGGGGGGFGGEGD@CCGDGGGGGGGGGDGGGGGGGGGGGGGGGGGGGGGGGGGGGGGGGGGGGGGGGGGGGGGGGCFGGGGGEEGGGGGGGGDGGGGC@F7FGCFGGGGGGDGGGFFEG6=DEGFDFGGFGGGGGGFGEGDFGCGGGEGACEC@F5EEGGGFGGGGGGCE55CFGGCGCFGGGGGFGE4DGF7CFC>:<>??37:)97<;?CCDFGGGF?FF=*6617)(33;>11:F@E6;F(49(47?<A26;6(7((-5)80(5###
@M06045:235:000000000-JCY5N:1:1101:18087:10793 2:N:0:TACAGC
GTGAAAGGACTACCGGGGTATCTAATCCGGATCGCTCCCCACGCTTTCGCGCCTCAGCGTCAGCTTCGGTCCAGGTCGCCGCCTTCGCCACTGGTGTTCCTCCCGATATCTACGCATTTCACCGCTACACCGGGAATTCCACGCACCTCTCCCACACTCAAGCACGGCAGTTTCGCCTGCAGGCTCTGAGTTAAGCCCAGAGGTTTCACAGGTGACTTACCGCACCGCCTACGCGCCCTTTACGCCCAATAATTCCGAACAACGCTTGCACCCTCCGTATTACCCCGGCCGCTGGCACTCC
+
CCGGGGGGGGGGGGGGGGGGGGGGGGGGGGGGGGGGGGGGGGGGGGGGGGGGGGGGGGGGGGGGGGGGGGGGGGGGGGGGGGGGGGGGGGGGGGGGGGGGGGGGGGGGGGGGGGGGGGGGGGGGGGGGGGGGFGDCFGGGGGGGGGG6DGGFCFGGGGGFGGGCGEGECGGGGGGGGGFGGGGGCFFFGGGFFG9FGGG==EGECFF9?CFDDCCCBGFGGGGGGCDDBE>01>:DDGFFF**9CEDGG:@FGFFA?1>FBBB9>::<F4680(,(-,,::)4>(-76(((((-7?7<###
@M06045:235:000000000-JCY5N:1:1101:19662:10795 2:N:0:TACAGC
GTGAAAGGACTACTAGGGTATCTAATCCCGTTCGCTCCCCACGCCCTCGCGTCTCAGTGTCAGGGCCGGCCCAGGGGGCCGCCTTCGCCACAGGTGTTCCTCCCGATCTCTACGCATTTCACCACTACACCGGGAATTCCACCCCCCTCTACCGTCCTCGAGTGCGACAGTTTCCGCCGACCTCGCCCGGTTAAGCCAGGCGCTTTCACAGCAGACTTGTCCCACCACCTACACGCGCTTTACGCCCAGTGATTCCGGACAACGCGTGCCTCCTACGTATTACCGCGGCTCCTGGCACCAT
+
CCGGGGGGGGGGGGGGGGFEFFGGGGGGGGGGGGDFGGGGGGGGG@FGGGEGGGGGFEFGGGGFFGGGGGGGGGGGGGGGGGGGGGGGGGGGGGGGGGGGGGEFGE=FEGGGGGGGGGGGGGGGGGGGGGGGGGGCGGFFGG7EGGDCEFCFGGGGGGGGGCE5B>CEE5>CCC+8CGGDEGEGCEGGE>CCE+2<FGGFC=EE=FC9CGGGGC*9?F4*2:FFGG4>DFFFBF>B59:B5?F5CED5<:?FCFFDFF)771330(47B)*.33423,)45:A<43>96((,4)46:5###
@M06045:235:000000000-JCY5N:1:1101:5459:10809 2:N:0:TACAGC
GTGAAAGGACTACTGGGGTATCTAATCCTGTTCGCTCCCCATGCTTTCGCTCCTCAGCGTCAGTTAATGCCCAGAGACCTGCCTTCGCCATCGGTGTTCCTCCTGATATCTGCGCATTTCACCGCTACACCAGGAATTCCAGTCTCCCCTACATCACTCTATTCTGCCCGTACCCACCGCAGATCCGGAGTTGAGCCCCGGACTTTCACGGCAGACGCGACAAACCGCCTACGAGCTCTTTACGCCCAATAATTCCGGATAACGCTTGCGCCCTACGTATTACCGCGGCTGCTGGCACGCA
+
CCGGGGGGFFFGGGGGFECGGGGFGGGGGGGGGGGGFGGGGGGGGGGGGGFGGFGGGGGGGGGGGCEFFG8FGGCFEFGFGGGGGGGGGGGGCGFGFGGGGGGGFDFGGFGGGGDFGGGGFFCEGGEGDF?F,CFGFFGGGGGGGGGGGGGFGGGFFGFFD,@ECDGGGGGGGC?9EBCGDEC6<EFE5>CF9FEFFGCCC>EGGGC,:FCC58CF37>DCDD<CGGEF>D?0<DE.94BFBF*9:CC<5?BFF62795.4>2?B?::F@@<;><?B:2.8:22(369>61:))(4(5###
@M06045:235:000000000-JCY5N:1:1101:23426:10816 2:N:0:TACAGC
GTGAAAGGACTACTAGGGTATCTAATCCTGTTCGCTCCCCATGCTTTCGCTTCTCAGTGTCAGTAATGGCCCAGAGACCTGCCTTCGCCATCGGTGTTCCTCCTGATATCTGCGCATTCCACCGCTACACCAGGAATTCCAGTCTCCCCTACCACACTCTAGTCTGCCCGTACCCACTGCAAGTCCGAGGTTGAGCCTCGGATTTTCACAGCAGACGCGACAAACCACCTACAAGCTCTTTACGCCCAATAATTCCGGACAACGCTCGCCCCCTACGTATTACCGCGGCTGCTGGCACGCA
+
CCGGGGGGGGGGGGGGGGGGGGGGFGGGGGGGGGGDGGGGGGGGGGGGGGGGGFGGGEFFGGGGGGGGGGGGGGEFCEGGGGGGGGGGGGGGGGGDGGGGGGGGGGGGGGGCGEGEGDGFDGFDGGGGGGGGGGGGGGGGCEFGEE=EC?FFE,DGEFGGG9@F9>FDFCBEEGF9C,@ED3E=DFGBCCEGFG:8F8D:E@>CF7CCGG7?*CGG*?A)CDDGGF4)5888(;4F)21AC6@/CDDGFFAFGAF269))(.829??FD)7997?6642<7)5>?>>14(4<B:7?1>###
@M06045:235:000000000-JCY5N:1:1101:28405:10819 2:N:0:TACAGC
GTGAAAGGACTACTAGGGTATCTAATCCTGTTCGCTCCCCACGCTTTCGCGTCTCAGCGTCAGTACCGTACTAGAGAGCCGCCTTAGCCACGGGTGTTCTTCCTGATATCTGCGCATTTCACCGCTACACCAGGAATTCCACTCTCCTCTTCCGGACTCTAGCCTGATGGTTTCCACCGGCGTCTCGAGGTTGAGCCTCGAGTTTTCACAGCGGACCTACCAAGCCGCCTACACGCTCTTTACGCCCAATAAATCCGGACAACGCTTGCCCCCTACGTATTACCGCGGCTGCTGGCACGAT
+
CCGGGGGGGGGGGGGGGGGGGGGGGGGGGGGGGGGGGGGGGGGGGGGGGGGGGGGGGGGGGGGGGGGGGGGGGGGGGGGGGGGGGGGGGGGGGGGGGGGGGGGGGGGDGGGGGGGGEFFGGFFFGGGGGGGGGGGGGGGGGGGGGGGGGGGGEDGGCGGGGCFGGGGGGGEFFFFGGGEEE>CE5FGFGEGFFFGGGCCCEGGGGFGCFGGGGGC5>CFGFGGFG3>:@BE?0)7>7D5?47FGGFGGDF:FGFFFF6>DB?BB;0:2:F@B>;?<<(8A(6).(--3993452:628###
@M06045:235:000000000-JCY5N:1:1101:27025:10827 2:N:0:TACAGC
GTGAAAGGACTACAGGGGTTTCTAATCCTGTTCGCTCCCCATGCTTTCGCTCCTCAGCGTCAGTTAATGCCCAGAGACCTGCCTTCGCCATCGGTGTTCCTCCTGATATCTGCGCATTTCACCGCTACACCAGGAATTCCAGTCTCCCCTACATCACTCTAGTCTGCCCGTACCCACCGCAGATCCGGAGTTGAGCCCCGGACTTTCACGGCAGACGCGACAAACCGCCTACGAGACCTTTACGCCCAATAATTCCGGATAACGCTTGCGCCCTACGTATTACCGCGGCTTCTGGCACAGC
+
CCGGGGGGGGFCGGFGGEGGEGGGGGGGGGGGDFEGGGFGGGGGGGGGGGEFFGGGGF@FEEGFFCGGGGCGGGGFGGGGGGGGGGGGGGGGEDFGBEGFDGGFEDCEFGGDDGGGGDGGGGGGGGGGGGGGGGGGGGGAFEECCFGGGFFFGGGGGGGGGGFFDGCGGEGGGGGGGEEGGGDEGFFGGGGDFGGGGGGGCGGGGFG9C65CCGGGFGBGGGDCD5DBE37?FB)))19=@FGD3>CDC)99>FF2?>@)8>34>((,77>?>>01?F72(4).,,(-,((()64)(.###
@M06045:235:000000000-JCY5N:1:1101:27246:10830 2:N:0:TACAGC
GTGAAAGGACTACCCGGGTTTCTAATCCTGTTTGCTCCCCACGCTTTCGCGCCTCAGCGTCAGAACCGGACCAGTAAGCCGCCTTCGCCACTGGTGTTCTTGCGAATATCTACGAATTTCACCTCTACACTCGCAGTTCCACTTACCTCTTCCGGTCTCAAGCCATGCAGTATCGAAGGCAATTCTGTGGTTGAGCCACAGGCTTTCACCCCCGACTTACAAACCCGCCTACGCGCCCTTTACGCCCAGTGATTCCGAACAACGCTAGCCCACTTCGTATTACCGCGGCTGCTGGCACTCA
+
CCFCGFGGGGFDGGGGDGFGGGGGGGGGFGFFGGGGGGGGGG+C@FGEFGEEGFC@FCEEEGGFGGGGGGEFGF<FFGGGGGGGCFGGGGGDFGFFEFGGGFGF7FGGFFEFFC:EFGFE<EF?FEGGDF<FDF7FGGFBFGFGFCD;DDDFGCG>>@>;=9?EFFDFFDFE;B**::CFEGGFC;BEGFFFB?BAG868;88E68C9CG,1595DBGFGFGF*9D9;BEA825)5)C7@FFG5<DDD:)*9:46<:(8@(44(4(4(9??(-(.48?<:?:>B07(2112:??01(5###
@M06045:235:000000000-JCY5N:1:1101:5886:10848 2:N:0:TACAGC
GTGAAAGGACTACCCGGGTTTCTAATCCGGTTCGCTCCCCACGCTTTCGTGCCTCAGTGTCAGAAATGATCCAGTAACCTGCCTACGCCATTGGTGTTCCTTCTTATATCTACGGATTTCACTCCTACACAAGAAATTCCAGTTACCTCTATCACTCTCGAGTTTGTGAGTTTGAATAATAGCCTGTATGGTTGAGCCACCAGATTTCACTATTCACTTTACAAACCACCTACGCAACTCTTTACGCCCAGTCACTCCGGATAACGCTTGGGTCCTACGTATGACCGCGGCTGCTGGCAAT
+
CCGGGGGGGGGGGGGGGGGGGGGGGGGGGGGGGGGGGGFGGGGGGGGGGGGGGGGFGGGGGGGGGGGGGGGFGGGGGGFFGGGGGGGGGGEGGGGGGGGGGFGGGGGGGGGGGGGGGGGGGGGGGGGGGGGGGGGGGGGGFGGGGGFGGGGGGGGGGGGGGGGGGGGDGGGGGGGFGGGGGGGGGGGFGGGGGGGGGGGGGGGGGGGGGGGGGGFFFGFGGGGG5FCFFBFFFFFFFGFFFFGGGED<GFFFGFF?FFBFFFFFFFFFDFF;@FFA??<?>2:A<?FF;;>1(44?0-###
@M06045:235:000000000-JCY5N:1:1101:20144:10852 2:N:0:TACAGC
GTGAAAGGACTACCAGGGTATCTAATCCGGTTCGCTCCCCACGCTTTCGCGCCTCAGCGTCAGGTGGTCCCCAGAGAGCCGCTTTCGCCACTGGTGTTCTTCCCGATATCTACGCATTCCACCACTACACCGGGAATTCCGCTCTCCTCTAGACACCTCAAGACTGGCAGTATCCGGGGACCGCTCACAGTTGAGCCGTGAGATTTCACCCCGGACTGACCAATCCGCCTGCGCGCGCTTTACGCCCAGTAAATCCGGACAACGCTTGCCACCTACGTATTACCGCGGCTGCTGCCCCAGC
+
CCGGGGGGGGGGGGGGGGGGGGGGGGGGGGGGGGGGGGGGGGGGGGGGGGGGGDGGGGGGGGGGGGGGGGGGGGGGGGGGGGGGGGGGEEGGGGGGGGGGGGGGGGGGGGGGGGGGGGGGGGGGGGGGGGGGGGGGGGGGGGCE@FGGGGGGGGGGGGGFGGFGGGGGGGGGGGGGGGGGCEEGGGGGFGGGGFCFFGGEGGGEGGGGGGGGGDDGFG@FCGFGFGGFFF:?B3@FEGDFFFFGGBDGGF=?7==?FF3>1:?FB:3:;@4><?0((..<>)5<?>6>BF9620)((-###
@M06045:235:000000000-JCY5N:1:1101:8492:10860 2:N:0:TACAGC
GTGAAAGGACTACAAGGGTATCTAATCCTGTTCGCTCCCCACGCTTTCGCTCCTCAGCGTCAGTTGTTGCCCAGAGACCCGCCTTCGCCACCGGTGTTCCTCCTGATATCTGCGCATTTCACCGCTACACCAGGAATTCCAGTCTCCCCTGCAACACTCTAGTTTGCTCGTATCGACTGCAGACCCGAGGTTGAGCCTCGGGATTTCACAGCCGACGCAACAAACCGCCTACGAGCTCTTTACGCCCAATAATTCCGGACAACGCTTGCACCCTACGTATTACCGCGGCTGCTGGCACCCA
+
CCGGGGGGGGGGGGGGGGGGGGGGGGGGGGGGGGGGGGGGGGGGGGGGGGGGGGGGFGGGGGGGGGGGGGGGGGGGGGGGGGGGGGGGGGGGGGGGGGGGGGGGGGGGGGGGGGGGCGGGGGGGGGGGGFGGGGGGGGGGGGGGGGFDGGGGGGGGGGGGGGGGGGGGGGGGGGGGGGGGGGGGFGGGGGGGGGGGGFGGGEGGFGGGGGGGDDGD:DBGGGFGGGG:B>EFBFFF:FFFFFGGGBDGF4?FGFFFFFFEFFFF>FBFFFFFF6?BFFFFFFF<09>;B>60:?06?7###
@M06045:235:000000000-JCY5N:1:1101:13591:10914 2:N:0:TACAGC
GTGAAAGGACTACAGGGGTATCTAATCCTGTTCGCTCCCCATGCTTTCGCTCCTCAGCGTCAGTATCGGCCCAGAGATCCGCCTTAGCCACGGGTGTTCTTCCTGATATCTGCGCATTTCACCGCTACACCAGGAATTCCACTCCCCTCTTCCGGACTCTAGTCAGATGGTTTCCATCGGCGTCTCGAGGTTGAGCCTCGAGTGTTCACAACGGACCTACCTGACCGCCTACACGCTCTTTACGCCCAATAAATCCGTACAACGCCTGCCCCCTACGTATTCCCGCGGCCTCTCGCGCTCG
+
C@FGFFG,CFDAFE@EGEEGGGGGFFGGGGGCF@CC<@CCGFDGGFGFGGF,CFGFGFGF7C@@FGGGCFC@CG@CFA,CABEGGD,CFGG7@7CCFGGGFF,99:B9?<FFFEGFFGC??FECEE+=FG?=FE<E=E9,EDEB,8=DEFGF>=6+==DABEG;;;,>EGFEDCFG9E86@**@*,,?*>1>>6:CC:C=*=,/=C,BE:<?C319);A4CCF<F6/AA3>14AE3)95?**:*957C*0)/*/98>,)73:>0((,,74)(,(((-44<3)-),(3(,((.4(-4(-###
@M06045:235:000000000-JCY5N:1:1101:9851:10915 2:N:0:TACAGC
GTGAAAGGACTACCGGGGTATCTAATCCTGTTCGCTCCCCACGCTTTCGCTCCTCAGCGTCAGTATCGGCCCAGAGACCCGCCTTCGCCACCGGTGTTCCTCCTGATATCTGCGCATTTCACCGCTACACCAGGAATTCCAGTCTCCCCTGCTGAACTCAAGTGATGCCCGTATCGACCGCAAGCTCAGAGTTAAGCCCCAAGTTTTCACGACCGACGCGACACACCGCCTACGAGCTCTTTACGCCCAATAATTCCGGACAACGCTCGCACCCTACGTATTACCGCGGCTGCTGGCCCGA
+
CCGGGGGGGGGGGGGGGGGGGGGGGGGGGGGGGGGGGGGGGGGGGGGGGGGGGGGGGGGGGGGGGGGGGGGGGGGGGGGGGGGGGGGGGGGGGGGGGGGGGGGGGGGGGGGGGGGGGGGGGGGGGGGGGGGGGGFGGGGGGGGGGGFGGGGG,DFGGGGGGGGGGGGGGGGGGGGGGGGGGGGGGCCEGGGC;;FFGGGGGDFGGGG79FGGGGGD3DE5DD/7*5755>:6?F>:B3;6BFGGGEDDGFFFG?@BF?DDFB?F>BBBFFBFFBF7:::<D?<AF?B>904><)).1,###
@M06045:235:000000000-JCY5N:1:1101:12824:10918 2:N:0:TACAGC
GTGAAAGGACTACAAGGGTATCTAATCCCGTTCGCTCCCCACGCCTTCGCGCCTCAGCGTCAGGGCCGGCCCAGCAAGCCGCCTTCGCCACTGGTGTTCCTCCCGATCTCTACGCATTTCACCACTACACCGGGAATTCCACTTGCCTCTACCGTCCTCCAGTTGACCAGTTTCCACGGACCCCGCCCAGTTGAGCCGAGCGATTTCACCGCAGACTTGGCCGACCGCCTACGCGCGCTTTACACCCAGTAATTCCGGACAACGCTCGCCCCCTACGTATTACCGCGGCTGCTGGCCCCCT
+
CCGGGGGGGGGGGGGGGGGGGGGGGGGGGGGGGGGGGGGGGGGGGGGGGGEGGEGGGGGFGGGGGGGGEGGGGGGGGGGGGGGGGGGGGGGGGFFGGGGGFEGGFCFFFFFGGFEDEGFGGGGGGGFGGGGGGGGGGGGGGGGGCFGGFFGGGGGGGGGGG8FGFGGGFGGGGGGGGGGDEGDGEGGCE5+???FFG?EEG5?8CGF+AFEC3DGF:79DGFD<DGGEFFF?35<>)975<@**:<5CC)8=FB6<F>3712:(3(3-.))(4(2,((5).)).-(--4(,22?(((4###
@M06045:235:000000000-JCY5N:1:1101:9002:10935 2:N:0:TACAGC
GTGAAAGGACTACTAGGGTTTCTAATCCTGTTTGCTCCCCACGCTTTCGTGCATGAGCGTCAGTACTGGTCCAGAAGGCCGCCTTCGCCACTGGTGTTCCTCCCGATCTCTACGCATTTCACTGCTACACCGGGAATTCCACCTTCCTCTACCGTACTCCAGCCTGCCAGTATCCACTGCAATTCCCAAGTTGAGCTCGGGGATTTCACAGCAGACTTAACAAACCGCCTGCGCACGCTTTACGCCCAGTAATTCCGATTAACGCTTGCACCCTCCGTATTACCGCGGCTGCTGGCACCGA
+
CCGGGGGGGGGGGGGGGGGGGGGGGGGGGGGGGGGGGGGGGGGGGGGGGGGGGGGGGGGGGGGGGGGGGGGGGGGGGGGGGGGGGGGGGGGGGGGGGGGGGGGGGGGGGGGGGGGGGGGGGGGGGGGGGGGGGGGGGFCGGGGGGGGGGGGGCEGGGGGGGGGGGGGGGGGGGGGGGFGGGGGGGGGGGGGGFGGGFGGGGGGGGGGFFGGGGGGGFGFGGCFDGGGEB8:@B>DFFG>5FADDGEGGGFFFG?F<F?D>B<B:BF?:FFFF??FF9<BB?2:A:0;>99>F????:?###
@M06045:235:000000000-JCY5N:1:1101:16806:10936 2:N:0:TACAGC
GTGAAAGGACTACTAGGGTTTCTAATCCGGATCGCTCCCCACGCTTTCGCGCCTCAGCGTCAGCAAAGCTCCAGGCAACCGCCTTCGCCACTGGTGTTCCTCCCGATATCTACGCATTCCACCACTACACCGGGAATTCCATTGCCCCCTAGCTTGCTCAAGTGCGGCCGTATCCGCTGACCCCGCCCAGTTGAGCCGAGCGATTTCACAACGGACGTGCCGTACCGCCTGCGCGCCCTTTACGCCCAATACATCCGGCCAACGCTCGCACCCTACGAATTACCCCGTGTGCTGGCACTCG
+
CCGGGGGGGGGGGGGGGGFGGGGGGGGGGGGGGGGGGGGGGGGGFGGGGGEGGGGGGGGGGGGGGGFFGFGGGDGGFGGGGGGGGGGGGGGGGGGFFGGGGGGGGDFGDGGGGGGGGFGGGGGFFG8FGGGGGGGGDFGGFGGDGGGGGGGGGFGCF3DEG?FAE5EGGEGGGGGGGEEEGGCEGGGGGGGFFC8FFG*8:=C@CCFCE79DDG3D590>FGCDGDGD>)7:2>5:@DD?F6CDGF35CFF):**8>0))(4:<>FF9B5>;20:(1(441):9((--(.(.-43818###
@M06045:235:000000000-JCY5N:1:1101:12893:10965 2:N:0:TACAGC
GTGAAAGGACTACACGGGTTTCTAATCCTGTTTGCTCCCCACGCTTTCGCACCTCAGCGTCAGTAATGGACCAGTGAGCCGCCTTCGCCACTGGTGTTCCTCCGAATATCTACGAATTTCACCTCTACACTCGGAATTCCACTCACCTCTTCCATACTCTAGATCGACAGTATCAAAGGCAGTTCCAGAGTTGAGCTCTGGGATTTCACCCCTGACTGATCGATCCGCCTACGTGCGCTTTACGCCCAGTAATTCCGAACAACGCTAGCCCCCTTCGTATTACCGCGGCTGCTGGCACAGT
+
CCGGGGGGGGGGGGGGGGGGGGGGGGGGGGGGGGGGGGGGGGGGGGGGGGGGGGGGGGGGGGGGGGGGGGGGGGGGGGGGGGGGGFGGGGGGGGGGGGGGGGGGGGGGGGGGGGGGGGGGGGGGGGGGGGEGGGGDGGGGGGGGGGGGGGGGGGGGGGGGGGGGGGGEGGGGGGGGGGCFFEFGGGGGGGGG99@D>FGFGFGGGGGGGGGGGFCFFCFGGGGCFGGFFFFFFF4?AD>EFFF*:8DGGFFFF=64)6;DB?B>FFF1?FF19B:?BFBF0<DFFF>F;>;1270((.###
@M06045:235:000000000-JCY5N:1:1101:23035:10981 2:N:0:TACAGC
GTGAAAGGACTACCCGGGTATCTAATCCGGATCGCTCCCCACGCTTTCGCTCATGAGTGTCAGGACCAGTCCAGGATGCCGCCTTCGCCGCTGGTGTTCCTCCGGATCTCTACGCATTCCACCACTACACCCGGAATTCCGCATCCCCCTACTGGCCTCCAGTCCGACCGTATCGCACGACACCCCCCAGTTGAGCCGGGGTCTTTCACGCACGACGCATCGGACCACCTGCGAGCGCTTTACGCCCAATAAATCCGGACAACGCTTGCCCCCTACGTATTACCGCGGCTGCTGGCACCAA
+
CCGGGGGGGGGGGGGGGGGGGGGGGGGGGGGGGGGGGGGGGGGGGGGGGGGGGGGGGGGGGGGGGGGGGGGGGGGGGGGGGGGGGGGGGGGGEGGGGGGGEGGGGGCFGGGGGGGDGFFFFGGGGGGGGGGGGGGGGGGGGGGGGGGGGGGGGGGGGGGGGGGGGGGGGGGGGGGEDGGGGGGFGGGGGEGE99CFFGEGGGGGGGGFGGGGGCDG)5;CD<5DGDFFF4?BBF@5>GD>F4:<D@C5C>FFF?F?:>)70:?27,:BFFFF>9(.4:744-5<40,,434623??0<###
@M06045:235:000000000-JCY5N:1:1101:20800:10985 2:N:0:TACAGC
GTGAAAGGACTACCAGGGTTTCTAATCCCGTTTGCTCCCCTGGCTTTCGCGCTGTCAGCGTCAGTGTCGGCCCAGCAACCCGTCTTCACCTCAGGTGTTCCTCTTGATATCTACGCATTTCACCGCTACACCAAGAATTCCGATTGCCCCTTCCGCACTCTAGCGTGACAGTATCACTTGGCCGTTCTGGGTTAAGCCCAGAGATTTCACAAGTGACTTGTCATGCCGCCTACGCGCCCTTTACGCCCAGTAAATCCGAACAACGCTTGGTCCCTACGTATTACCGCGGCTGCTGGCCGAA
+
CCGGGGGGGGGGGGFGGGFEEGGGGGGGGGGGGGGGGGFDFFGGGG@EGGGGGGGGGGGGBFEGGGGGGGGGGGGDGGGGGGGGGGGGGGGGGGGGGGGFFGGCGGGGGGFGGGGGGGGGGGGGGGGGGGGGGGGFGGGGFGGGGGGGDGGGGGGCEGGFGGGGGGCEGGGGF,EGGGGGFFGEGGGFC9FGGGGGGGEGFGGGGGGGGGGGGGGFFG@FGGGFBFGFFFEFFFF:DGFEFACC<EDGD>FFF6FF:9BFF67<F91<FEFFBB>F<::75?<A9<0(31>6?DFFB3###
@M06045:235:000000000-JCY5N:1:1101:11654:11015 2:N:0:TACAGC
GTGAAAGGACTACAGGGGTATCTAATCCTGTTTGCTCCCCACGCTTTCGCGCCTCAGCGTCAGTGCACCGCCAGATAGCCGCCTTCGCCTCAGGTGTTCTTCCCGATATCTACGTATTTCACTACTACACCGGGAATTCCGCCATCCTCTCAGGCACTCAAGACTTGTAGTTTTGACTGCCATTCCCGGGTTAAGCCCAGGGCTTTCACAATCAACTTACAAGCCCGCCTACGCGCGCTTTACGCCCAGTAATTCCGAACAACGCTTGGACCCTACGTATTACCGCTGCTGCTGGCACTCC
+
CCGFGGGGGGGGGGGGGGGGGGGGGGGGGGGGGGFGGGGGGGGGGEGGGGGGGGGGGGGGGGGGGFGGGGGCEGF,FFGEFGGGCFDG>:FFGGGGGGGFCFEGFF@FFFGGGGFGGGGFGGGGFGGGGGGGGECFFGGGAEG>BFEFG;>FAFFGGCGGGGFDFGGGGGGFGG6E>>DFG?FEGGGGEGGGGGFGFC84;;CC5CFGGFCDGFGGFGBFFC4>5CDD=DFFFF3B@CDEF=75DBGGC7=FC/86)-7>>?F196:,79@0:???68?A>2A911(79?0<043605###
@M06045:235:000000000-JCY5N:1:1101:7471:11026 2:N:0:TACAGC
GTGAAAGGACTACAGGGGTTTCTAATCCCGTTTGCTCCCCTGGCTTTCGCTCCTCAGCGTCAATGTTGGTCCAGGATGCCGCCTTCGCCACCGGTGTTCCTCCAGATATCTACGCATTTCACCGCTACACCTGGAATTCCGCATCCCTCTCCCAAATCCAAGCCATCCAGTATCAGACGCAGTTCCCCAGTTAAGCTGAGGGATTTCACGTCTGACTTAGTTGGCCGCCTACGAGCCCTTTACGCCCAGTAATTCCGAACAACGCTTACCCCCCCCGTATTACCGCGGCTGCTGGCACACA
+
CCGGGGGGGGGGGGGGGGGGGGGGGGGGGGG,FGGGGGGGGGGGGGGGGGGGGGGGGGGGGGGGGGGGGGGGGGF7FFGGGGGGGGGGGGGGGGGDGGGGEGGGGGGGGGGGGGGGGGGGGGGGGGDGGGGGGGGGGGGGGGEGGGGFGFGGGFGGGGCGGGGGGGGGG:FGEGGGFGGC63CEGGECCEGGGGGGFFGGGD88CFGFGGEG6CFG+8AGGFG6FDDFFFFFFF>:DGFFF=FGDFDDFFF?G=?AFF:@;31(4<B0;@FFF9B0222<:>A<:BF6;BB<FF(((.###
@M06045:235:000000000-JCY5N:1:1101:11421:11028 2:N:0:TACAGC
GTGAAAGGACTACTCGGGTTTCTAATCCTGTTTGCTCCCCACGCTTTCGCGTCTCAGCGTCAGTACCGTCCCAGCGAGCTGCCTTCGCCATTGGTGTTCCTCCTGATACCTGCGCATTTCACCGCTACACCAGGAATTCCACTCGCCTCTTCCGGACTCAAGCTTGACAGTTTCCACCGCCTTTCCAGGGTTGAGCCCTGGACTTTTACAGCGGGCTTACCAAGCCGCCTACACGCTCTTTACGCCCAATGATTCCGGACAACGCTTGCCCCCTACGTATTACCGCGGCTGCTGTCCCTTC
+
ABFGGFGDCCE,E,CFEGGGCGGGCFF,E<EFAAFEFGG:C@:FBBFFCFGE+,C,,9CFE,,6CFFC6BB@CFFEGGDCFE<F9<:CF=FFGF?FFCF<9EEEEA?@,:A,A:=FGG<FFG9@F=::=F=DFEGCEEFGFA,=>CEBCDDEGDE6+@C6EC,D9FDFFFD;BCC,E6@*5@@9E7DCCCEFC,6DGC:E=6:FFGG77+4*5))1=D=FCD**:><:@5>:7:@>>C5?**:*93CDC)96*//59>EFF02(4:1(8??:90:?(,.64)643(-(-(48),-..5###
@M06045:235:000000000-JCY5N:1:1101:7236:11043 2:N:0:TACAGC
GTGAAAGGACTACAGGGGTTTCTAATCCTGTTTGCTCCCCACGCTGTCGCGCCTCAGTGTCAGCCGAGAGCTTGCGCCCTCTTCCTGCCCAGCGGGCCGCCTTCGCCACCGGTGTTCTTCCGGATCTCTACGCATTCCACCGCTACACCCGGAATTCCACCCGCCCCTACAGTGCTCCAGCCAAGTAGTTGCCACGGCCGACCCGGGGTCGCGCCCCGCGCTTTCCCCGCGCCCTTGCTCGGCCACCCACGCGCCCTTTACGCCCAGCGATTCCGGACAACGCCCGCCCCCCCCGTACTGG
+
CCCFAEGGGGGGGGGGGGFGGGGGDFGGGGGGGGGGGGGGGGGG@,BFFFFGGGGGGCFGGGGGGGCC@CG9CFGGGGGGGFFGGFGGGGGDGEGCFG+CFFEGFDEGEG=:>7@C?DCGFG@7+=EFF<F>+3@FFGCGGGG@EECFGE5***DDFF9@DEEGGGGF5ECC++<+?C+598588;9CG?CE9+?8:CGCGEGGDD*57*:)/7CGFG)/C1*/7*287>)(45:?.947@BGC9:77CD;>D>B>F06*.:?F>03()).(6<((((,(49>((-9(443((--,,(###
@M06045:235:000000000-JCY5N:1:1101:11121:11057 2:N:0:TACAGC
GTGAAAGGACTACTAGGGTATCTAATCCTGTTTGCTCCCCACGCTTTCGCACCTCAGCGTCAGTACCGGACCAGTGAGCCGCCTTCGCCACTGGTGTTCTTCCTAATATCTACGAATTCCACCTCTACACTAGGAGTTCCACTCACCTCTTCCGGACTCGAGATCGCCAGTATGAAAGGCAGTTCCAGGGTTGAGCCCTGGGATTTCACCCCTCACTTAACGATCCGCCTACGTGCGCTTTACGCCCAGTAAATCCGAACAACGCTAGCCCCCTTCGTATTACCGCGGCTGCTGGCACCAA
+
CCGGGGGGGGGGGGGGGGGGGGGGGGGGGGGGGGGGGGGGGGGGGGGGGGGGGGGGGGGEGGGGGGGGGGGGGGGGGGGFCGGGGGGGGGGFGGGFEGGGFGGGGGGGGGGGGFGGGFGGGGGGGGGGGGC4AFGFFFDFFGGGGDEGGGFGGGCCGGFGDDGFGDGDEEGAEFGFGGGGF>:DGFGFGGGGGG?FGGFGGGGGCCGGGGGGFDGGFFFFGGGFGGFFDB>D;AFF>CAAFCFGCFCDG;FF78=?@<B510:;B?0>FFF?730:B?<3()64402696;<:)(:08###
@M06045:235:000000000-JCY5N:1:1101:20152:11072 2:N:0:TACAGC
GTGAAAGGACTACCAGGGTTTCTAATCCTGTTTGCTCCCCACGCTTTCGTGCCTGAGCGTCAGTGTCAGCCCAGGGGGCTGCCTTCGCCATCGGTGTTCCTCCGCATCTCTACGCATTTCACTGCTACACGCGGAATTCCACCCCCCTCTGCCACACTCCAGTTCGCCAGTTTCAACGGCCATTCCCAGGTTAAGCCCGGGGCTTTCACCGCCGACACAACGAACCGCCTGCGCACGCTTTACGCCCAGTACTTCCGATTAACGCTCGCACCCTACGTATCACCGCGCCTGCTGTCACGGA
+
CCGGGGGG?FGGF@EEFC@FGGGGGGGGGFFGGGGGGGGGGEGDGGGGGFGDFGGGGGGGGEGFFEGGGGGGGGCCBFGEEGGGGGGGGGGGGGEGCGGGGGGCG7FCDGFFGGGGGGGGFGGFFGGGGGGGEEGGG8DEFGGGE+@BEFGGGFEFDFF6@FFGFGGGGGE;EGGCFGEEE5EG7FFGFCGGFGGGGCEC8CC8FEFG?D5DC77>7CF5719DGGGD>>3:B33>>:)75@C<CDDC</6*:*955:).,-5(2-(-75@0:B(8???-(.::4;>((-(((,).4<###
@M06045:235:000000000-JCY5N:1:1101:24486:11073 2:N:0:TACAGC
GTGAAAGGACTACAGGGGTTTCTAATCCTGTTCGCTCCCCACGCTTTCGCTCCTCAGCGTCAGTTCCGGCCCAGAGTTCCGCCTTCGCCACTGGTGTTCCTCCCGATATCTGCGCATTTCACCGCTACACCGGGAATTCCGAACTCCCCTACCGGACTCGAGTCACGGCAGTTTCGAATGGCCCCTCCACGTTAAGCGTGGAGATTTCACATCCGACTTGCCGAACCGCCTACGAGCTCTTTACGCCCAATACTTCCGGACAACGCTAGACCCCTACGTATCACCGCGGCTGCTGGCCAAG
+
CCGGGGGGGGGGGGGGGGGDFGGGGGGGGGGGGGGGGGGGGGGGGGGGCFGFGGGGGGGGGGGGGGGGDFEGGGGGEFGGGGGGGGGFGGGGGGGGGGGGGGGGGE>FGGGGGGGGGGGGGGGGGGCFDGGGGGGGGGGGF7BEFGG6BBFGGGGGEGGF8CCFDCDEGE>FGCGGGGGGGGG5CEGC,8CFFFEGFE8CEEGGGGFGGGGFGGDDFG57FGG37DD>;BB13>>>B)9FFF*?955)*879*9957<)599:?09008*/,331(:135-492:20(-29(,.),14###
@M06045:235:000000000-JCY5N:1:1101:18496:11090 2:N:0:TACAGC
GTGAAAGGACTACCAGGGTTTCTAATCCTGTTCGCTCCCCACACTTTCGCTCCTCAGCGTCAGGTAATGCCCAGAGAACCGCCTTCGCCACCGGTGTTCCTCCTGATATCTGCGCATTTCACCGCTACACCAGGAATTCCGTTCTCCCCTGCATACCTCTAGTCTGCCCGTATCGGAAGCCAGTCCAGAGTTAAGCCCTGGATTTTCACTCCCGACGCGACAAACCGCCTACGAGCCCTTTACGCCCAATAATTCCGGACAACGCTCGCACCCTACGTATTACCGCGGCTGCTGGCACCGA
+
CCGGGGGGGGGFEGGGGGFGGGGGGGGGGGGGGGGGGGGGGGGGGGGGGGGGGGGGGGGEGGGGGGGGGGGGGGGGGGGGGGGGFGGGGGGGGGGGGDFGGGFGGDGGGGGGGGGGGGGGGGFGGGGGGGGFGGEGGGGGGGFGGFFGGGGGGGFGGGFGFFGGFGGGGGGGDGECCEGGGGFGFFGGGGFEGGGFGGGGGGGGGGGGGFGCCDDC>CEGDGGGGGDDEDDFFE>@>FFFFFFGD@CGGFFFDFFFF;DF;?F936?9:>>BB6???7?AFB4AB69139>???:004###
@M06045:235:000000000-JCY5N:1:1101:7941:11097 2:N:0:TACAGC
GTGAAAGGACTACTCGGGTTTCTAATCCCGTTTGCTCCCCTAGCTTTCGCGCCTCAGCGTCAAGAACAGGCCAGGTAGTCGCCTTCGCCACTGGTGTTCCTCCCGATATCTACGCATTTCACCACTACACCGGGAATTCCACTACCCTCTCCTGCCTTCGAGTCGATCAGTATCGCGTGACCCTCCCCAGTTGAGCCGGGGGCTTTCACACGCGACTTGAACGACCGCCTGCGCGCTCTTTACGCCCAGTAAATCCGGACAACGCTTGTCACCTACGTATTACCGCGCCTGCTGTCACCAC
+
CCGGGGGGGGGGGGGGGGGGGGGGGGGGGGGGGGGGGGGGGGGGGGGGGGGGGGGGGGGGGGGGGGGGGGGGGGGGGGGGGGGGGGGGGEGGGFGFFGGGCGGGGCFCF9BFGGGDGGA9<FCFGGGGGGGCGGGGGGFGFGGGGGGGGFFECFFGGGGGGF=B6BCGDGGGGG6CEGDDGGG,@CGGGEGF;E8FGGGD5EE8F6C+9;C3CDCGE3***25CDG<DEE3:6DFE)90=FBGGGFD*9<FF7@FB:25:6<19;2?:FFFA777?<14>FF<A(71((4(453-56<###
@M06045:235:000000000-JCY5N:1:1101:26025:11098 2:N:0:TACAGC
GTGAAAGGACTACCAGGGTATCTAATCCGGTTCGCTCCCCACGCTTTCGCACCTCAGCGTCGGTACTGGCCCAGCGAGTCGCCTACGCCACTGGTGTTCCTCCCGATCTCTACGCATTTCACCGCTCCACCGGGAATTCCACTCGCCTCTCCCAGACCCCAGCCTGCCAGTCACGGACGACCCCCCCGAGGTGAGCCCGGGGATTTCACGCCCATCTTAACAAGCCGCCTACGTGCTCTTTACGCCCAGTAATTCCGGACAACGCTCGCCCCCTACGTATTACCGCGGCTGCTGGCACTTG
+
CCGGGGGGGGGGGGGGGGGGGGGGGGGGGGGEGGGGGGGGGGGGGGGGEGGGGGFFFGGGGGGGGGGDEGGGGGGGGGEGGGGG:FEGCCFFGGGGGGGGFGGGGDFGGGFGGGGGGGGGGGGEGDFDFFFEFFDG?FGGGGCC:CGGG8FGGGCFFGGGGGGGF6CG8:8DFB5C*:*CGGGGGGCE5>EEC7;FGGDGG=8EFF?+<//9DGDF4*9FGG75F<5@>>EFFF5>)>@BFFC*9:<*/9BBCF4<FF5),3:B>60()7>>B9(11.2.(:AA?;3((718:?00()###
@M06045:235:000000000-JCY5N:1:1101:28297:11113 2:N:0:TACAGC
GTGAAAGGACTACAGGGGTTTCTAATCCTGTTTGCTCCCCACGCTTTCGTGCCTCAGTGTCAGTGCTGGTCCAGGCAGTCGCCTTCGCCACAGATGTTCCTCCCGATCTCTACGCATTTCACTGCTACACCGGGAATTCCACTGCCCTCTACCGCACTCTAGATCGCCAGTATCCAATGCCATTCCCAGGTTGAGCCCAGGGCTTTCACATCAGACTTAACGAACCACCTACGCACGCTTTACGCCCAGTAATTCCGAGTAACGCTTGCACCCTTCGTATTACCGCGGCTGCTGGCCCTGA
+
CCGGGGGGGGGGGGGGGGGGGGGGGGGGGGGGGGGGGDFGGGGGGGGGGGGGGGGGGGGGGGGFFGGGGFGGGGGGGGGGGGGGGGGGGGGGGGGGGGGGGGGGGGGGGGGGGGGGGGGGGGGGGGGGGGGGGGGGGGGGGGGGGGGGGGGGFEGGGGFCGGGGGGGGEGGGFGGGFGGGGGG,@FGGGGGFF?CFFGGGFED6;FF,=BCCGG4FFGFGGGGGGCFFFFFF?EFDEG:BFFG<DEC<<6AFGFFAF?>::9<19:?()*676?FF??<?:2)4:0(-((,4::7B18###
@M06045:235:000000000-JCY5N:1:1101:24303:11115 2:N:0:TACAGC
GTGAAAGGACTACACGGGTTTCTAATCCCGTTTGCTCCCCTAGCTTTCGCTCATCAGCGTCAATGTCGGTCCAGGATGCCGCCTTCGCCACCGGTATTCCTCCAGATATCTACGCATTTCACCGCTACACCTGGAATTCTGCATCCCTCTCCCGAATTCAAGCCATCCAGTATCGGATGCAGTTCCCAAGTTGAGCCTGGGGATTTCACATCCGACTTAGTTGGCCGCCTACGAGCCCTTTACGCCCAGTAATTCCGAACAACGCTTGCCCCCCCCGTATTACCGCGGCTGCTGGCACAGT
+
CCGGGGGGGGGGGGGGGGGDGGGGCFGGGGGGGGGGGGGGGGGGGGGGGGGGGFGGGGGGGGGGGGGGG:FGGGGCFGGGGGGGGGGGGGGGGGGGGGGFGGGGGGGCGGGGGGGGGGGGGGGGGGGGGGGGGGFGGFGGGGGFGGGGGGGGGGG8EGGGGGG?FGGGG?FGGGGGDEGGGGGFGGGGGGGFCGGGGGGGGGGGGGGGFFGFDDDGFGFFGFGGGGGEE>A@;EBEFDFFFFFGGFD**)97F6FFFFBEFFF>B?FF)6@46079>81026<ABF(7>(9?F:(:7>###
@M06045:235:000000000-JCY5N:1:1101:21596:11119 2:N:0:TACAGC
GTGAAAGGACTACAAGGGTTTCTAATCCTGTTCGCTCCCCATGCTTTCGCTTCTCAGCGTCAGTAGTGGCCCAGAGACCTGCCTTCGCCATCGGTGTTCCTCCTGATATCTGCGCATTTCACCGCTACACCAGGAATTCCAGTCTCCCCTACCACACTCTAGTCTGCCCGTACCCACTGCAAGTCCGGGGTTGAGCCCCGGATTTTCACAGCAGACGCGACAAACCGCCTACAAGCTCTTTACGCCCAATAATTCCGGACAACGCTCGCACCCTACGTATTACCGCGGCTTCTGGCACCTT
+
CCGGGGGGGGGGGGGGGGGGGGGGGGGGGGGGGGGGGGGGGGGGGGGGGGGGGGGGGGGGGGGGGGGGGGGGGGGGGGGGFGGGGGGGGGGGGGGGGGGGGGGGGGGGGGGGGGGGGGGGGGGGGGGGGGGGGGGGGGGGGGGGGGFGGGGGGGGGGGGGGGGGGGFGGGGGGGGGGGGGGGDFGGGGGGGGGGGGGGGGGGGGGGGDGGF<CGFGFGFGGGGGGGGDFFFFFFFFFGFB=?GGGEDDGFFFGF?AF>5>9?F;B0:BB3>>F?B(2:D2(:4>19(769(,6<3705###
@M06045:235:000000000-JCY5N:1:1101:5863:11136 2:N:0:TACAGC
GTGAAAGGACTACAAGGGTATCTAATCCCGTTTGCTCCCCTAGCTTTCGCGCCTCAGCGTCAAGAACAGGCCAGGTAGTCGCCTTCGCCACTGGTGTTCCTCCCGATATCTACGCATTTCACCACTACACCGGGAATTCCACTACCCTCTCCTGCCTTCGAGTCGATCATTATCGCGTGACCCTCCCCAGTTGAGCCGGGGGCTTTCACACTCGACTTGAACGACCGCCTGCGCGCTCTTTACGCCCATTAAATCCGGACAACGCTTGCCACCTACGTATTACCCGGGCTGCTGCCACTCT
+
@CFGGGGFEFGGGGGGG7EFFFFGGGGGGGGGF@E,EFGGFFGGGGGGGGGGG:7C@FEGGEECFDFFGCGGFFGGGFFF:CFG7FDFCCC8F?FEFFFGFGGGGCFGGGFDGFDCCEFCFGFDFFFFEFFC=CFGF,C;ABDFGGGFFEFC,8DGC=DDFB6@8=+:C,,,3DDEGGEGFGG8ECCCDEG965?2,*4=888C5CFGGGG*2/*:>5;CCF/7D))5>7).-7<<)97F**219DD3*09BFFB?E>5;6::(41:(>:?B?((2,3)6(4<-((((---(.4).)4###
@M06045:235:000000000-JCY5N:1:1101:12331:11148 2:N:0:TACAGC
GTGAAAGGACTACCAGGGTTTCTAATCCTGTTTGCTCCCCACGCTTTCGAGCCTCAGCGTCAGAAATGTTCCAGAGCGCCGCCTTCGCCACCGGCCTTCCTCCCGATCTCTACGCATTTCACCGCTACACCGGGAATTCCGCGCTCCTCTCCCATCCTCTAGCCGAGCAGTCCCCTCCGCACTTTCCGGGTTAGGCCCGGAGATTTCACGAAGGGCTTACCCAACCGCCTACGCTCCCTGTACGCCCAGTAAATCCGAACAACGCTTGCCCCCCCCGTATTACCGCGGCTGCTGGCACAAA
+
CCGGGGGGGGGGGGGGGGGGGGGGGGGGGGGGGGGGGGGGGGGGGGGGGGEFGFGGGGGGGGGGGGGGGGGGGGGGGGGGGGGGGGGGGGGGDGGGGGGGGGGGGGGGGGGGGGGGGDFGGGGGGGGGGGGGGGDEGGGGGGGGGGGGGGGGGGGGGGGGGGFGGGGGGGGGCFGGGGEGDEEFFGGEGGEGGFGGFGGGGE5CGGG7?FGGGGCG>CFGGGGGGGGFDEEFBEEFFGFFFFFFGFGGGFFFGFFFFFFF>FF;9?:2>???B>FFFB;?0<DF:>>F0(-::)3:05###
@M06045:235:000000000-JCY5N:1:1101:25150:11153 2:N:0:TACAGC
GTGAAAGGACTACTAGGGTTTCTAATCCTGTTTGCTCCCCACGCTTTCGCACCTCAGCGTCAACAGATGTCCAGTAAGTCGCCTTCGCCACTGGTGTTCTTCCGAATATCTACGAATTTCACCTCTACACTCGGAATTCCACTTACCTCTCCATCGTTCTAGCGATGCAGTCTTAAAGGCAGTTCCGGAGTTGAGCTCCGGGCTTTCACCTCTAACTTACAAAGCCGCCTACGCGCGCTTTACGCCCAGTAATTCCGAACAACGCTAGCCCCCTCCGTATTACCGCGGCTGCTGGCACGTC
+
@CG8C<@@CFFF@CCFCCEEGGGGF9CE,C@CCC@<CFGEFGGDEGGGGCF:BEE8E8FFGGE<AFFCAGCFCFFGEF,FF7CGEGC?,C:FG<F<9BFFGEFCEGGGGFGGGGG,<BCCEFECFCFGGGDEC@@FFGGFEEFGGGDFFFD8E4>EFGC6@EFCCD+6DBFGC=:FFCD?FEGGGGGEEGGFAFGGF6BEG55CG6FEGG99CFGDF@FCCFG;<4<)?D?>0=>)):)8>AFDDDDG46==G?*4?(75(4:912(3)8)4((--33:12<<<1946>0;:?:><??###
@M06045:235:000000000-JCY5N:1:1101:16887:11191 2:N:0:TACAGC
GTGAAAGGACTACTAGGGTTTCTAATCCCGTTTGCTCCCCTGGCTTTCGCTCCTCAGTGTCAGTATTGGTCCAGGATGCCGCCTTCGCCACCGGTGTTCCTCCAGATATCTACGCATTTCACCGCTACACCAAGAATTCCGATTGCCCCTTCTGCACTCTAGCAAAGCAGTATCAGCTGACCGTTCCGAGTTAAGCCCGGAGATTTCACAGCTGACTTGAATTGCCGCCTACGCGCCCTTTACGCCCAGTAAATCCGAACAACGCTTGGTCCCTACGTATTACCTCTGCTGCTGGCCCATC
+
CCGGGGGGFFGGGGFGGGFGGGGGGGEFGGDFGGFFFGFGGCFGGGFGGGGGGGGGGFGGGGGEGGDGGGGGGGG@EFFGGGGGGGGGGGGECEG@CEFF9EFFGAFGGGGGGGGGGGGGGGGGGGGGGGFGCFCGFGFFGGGGFGGGGGG?EGGGGGGGGFGFFGGCFGGGGFDEGFF?EDEGGGGGGGGGAFGGGGGDCEGGGFCCFGGFFFFCFG4:FGGG7:4?BFD86BB:>DDF4AFCD>DDFFF4CFF?F2BEFF:>B:?F>6=2<ADFF,25?A<9)4,325:<?F??(-###
@M06045:235:000000000-JCY5N:1:1101:15518:11207 2:N:0:TACAGC
GTGAAAGGACTACACGGGTATCTAATCCTGTTCGCTCCCCATGCTTTCGCTCCTCAGCGTCAGTTAATGCCCAGAGACCTGCCTTCGCCATCGGTGTTCCTCCTGATATCTGCGCATTTCACCGCTACACCAGGAATTCCAGTCTCCCCTACATCACTCTAGTCTGCCCGTACCCACCGCAGATCCGGAGTTGAGCCCCGGACTTTCACGGCAGACGCGACAAACCGCCTACGAGCTCTTTACGCCCAATAATTCCGGATAACGCTTGCGCCCTACGTATTACCGCGGCTGCTGGCACAAC
+
CCGGGGGGGGGGGGGGGGGGGGGGGGGGGGGGGGGGGGGGGGGGGGGGGGGGGGGGGGG@FGGGGGGGGGGGGGGGGGGGGGGGGGGGGGGGGGGGGGGGGGGGGGGGGGGGGGGGGGGGGGGGGGGGGGGGGGGGGGGGGGGGFGFFGGGGGGGGGGGGGGGGGGGGGGGGGGGGGGGGGGGGGGGGEEGGGAFGGGGGGGGGGGGGEF55CGGGEGFGGGGGGGGDFFFFFFFF@GFFFFG5DDGGF@FFF=FBF>BB?>>BFBFFF>>?>FFFFFBBF>ADF9;2;69?B:?67<###
@M06045:235:000000000-JCY5N:1:1101:28084:11218 2:N:0:TACAGC
GTGAAAGGACTACAAGGGTTTCTAATCCTGTTTGCTCCCCACGCTTTCGTGCCTGAGCGTCAGTGCTAGCCCAGGGGGCTGCCTTCGCCATCGGTGTTCCTCCGCATCTCTACGCATTTCACTGCTACACGCGGAATTCCACCCCCCTCTGCCACACTCCAGTTCGCCAGTTTCCATGGCCATTCCCAGGTTAAGCCCGGGGCTTTCACCACCGACACAACGAACCGCCTGCGCACGCTTTACCCCCAGTAATTCCGATTAACGCCCGCCCCCTACGTATTACCTCCGCTTCGTGCACGTT
+
CCGGGGGCFGGGGGGGGGFGEGGGEFGGGGGGGGGGDGGGGGGGDGGGGGGGFGGFEAGGGDFFFGFGGGGGGCFEFFGGEEGGGGGGGGGGGDEGG7FFGGGDCG+FFGGGGGGGGGGGGGGFFGGGGGCGCFGGGGGG9DFE7CECEGGFFGGGGGGGGCGGGGG>EGGGGGGGGGFGGGG;FDF9:CCCC?;FGGGG58EGG6E+=FCF<DCD>3@3DC7CGGC3>>)(,85>3<)77*7*9<>7C964:*9A@2).26427(437)079>0:B:)47)))).((,((-(,-1(5###
@M06045:235:000000000-JCY5N:1:1101:6353:11224 2:N:0:TACAGC
GTGAAAGGACTACCGGGGTTTCTAATCCGGATCGCTCCCCACGCTTTCGCGCCTCAGCGTCAGCAAAGCTCCAGGCAACCGCCTTCGCCACCGGTGTTCCTCCCGATATCTACGCATTCCACCACTACACCGGGAATTCCATTGCCCCCTAGCTTGCTCGAGTGCGGCCGTATCCGCTGACCCCGCCCAGTTGAGCCGGGCGATTTCACAACGGACGTGCCGTACCGCCTGCGCGCCCTTTACGCCCAATAAATCCGGGCAACGCTCGCACCCTACGTATTACCGCGGCTGCTGGCACATG
+
[truncated: 37,351,051 more chars]
