# Supplementary material for: Effect of marigold (Tagetes erecta L.) on soil microbial communities in continuously cropped tobacco fields
Source: Sci Rep. 2022 Nov 16;12:19632. doi: 10.1038/s41598-022-23517-x (PMC9668846; doi:10.1038/s41598-022-23517-x)
Supplement: Supplementary file 4 — Supplementary Information 4. [file 41598_2022_23517_MOESM4_ESM.fq]

@M06045:235:000000000-JCY5N:1:1101:15801:1198 2:N:0:CTCAGA
CTATACGCTGCGTTCTTCATCGATGCCAGAACCAAGAGATCCGTTGTTGAAAGTTTTGATTTATTTATGGTTTTACTCAGAAGTTACATATAGAAACAGGGTTTAGGGGTCCTCTGGCGGGCCGTCCCGTTTTACCGGGAGCGGGCTGATCCGCCGAGGCAACAAGTGGTATGTTCACAGGGGTTTGGGAGTTGTAAACTCGGTAATGATCCCTCCGCTGGTTCACCAACGGAGACCTTGTTACGACTTTTACTTCCTCTAAATGACCAAGCGAAACAGATCGGAAGAGCGTCGTGTAGGG
+
CCCCCGGGGGGGGGGGGGGGGGGGGGGGGGGGGGGGGGGGGGGGGGGGGGGGGGGGGGGGCFFFGGGGGGGGGGGGGGGGGGGGGGGGGGGGCGGGGFGGGGGDGGGFFEGGGGGGGGGEEGGGGGGGGGGGGGFFEEGGGGGGGGGGFGFGGGGGGGGGEGGGGGCGFCGGCFFGGGGFGGC8CG8EGGGGGG9?EFC9F5CE5CFC<@FFDC*9DD<537>FGGGGGGFFD566>?FFGFFF@CDGF*:CFFFDB?293FFFD<B:?:255@FFFFFF)(3036BB??>BF130(,63<
@M06045:235:000000000-JCY5N:1:1101:17161:1199 2:N:0:CTCAGA
CTATACGCTGCGTTCTTCATCGATGCCGGAACCAAGAGATCCATTGTTGAAAGTTTTGACAATTTTCACAGTACTCAGACAGCCCATCTTCATCAGGGTTCACAGAGCGCTTCGGCGGGCGCGGGCCCGGAGACGTGCGTCCCCCGGCGACCAGGTGGCCCCGGTGGGCCCGCCAAAGCAACAGGTGTATAGAGACAAGGGTGGGAGGTTGGGCCGCGAGGGCCCGCACTCGGTAATGATCCTTCCGCAGGTTCACCTACGGAAACCTGGTTACGACTTTTACTTCCTCTAAATGACCAAA
+
CCCCCGGGGGGGGGGGGGGGGGGGGGGGGGGGGGGGGGGGGGGGGGGGGGGGGGGGGGGGGGGGGGGGGGGGGGGGGGGGGGGGGGGGGGFGGGGGGGGGGGGGGGCGCGFFGGGDFGGGGGGGGGGGGGGGEGGGEGG:FEGCEGGGGGGGDCCFGGCGDECGGCEEGGCEGGGGGGFFGGEGGGF99:ECF9EFFFDEGGGDG*8CGDFGCEGGGD)35BD*9>D395F5BDBFFBF4?F4=9DDDECDFF=*0=?,)1:;:6,:B4(,9*)((-:26655654<4:<7A<))).58:,
@M06045:235:000000000-JCY5N:1:1101:13589:1211 2:N:0:CTCAGA
CTATACGCTGCGTTCTTCATCGATGCCAGAACCAAGAGATCCGTTGTTGAAAGTTTTGATTTATTTATGGTTTTACTCAGAAGTTACATATAGAAACAGAGTTTAGGGGTCCTCTGGCGGGCCGTCCCGTTTTACCGGGAGCGGGCTGATCCGCCGAGGCAACAAGTGGTATGTTCACAGGGGTTTGGGAGTTGTAAACTCGGTAATGATCCCTCCGCTGGTTCACCAACGGAGACCTTGTTACGACTTTTACTTCCTCTAAATGACCAAGCGAAACAGATCGGAAGAGCGGCGGGTAGGG
+
CCCCCGGGGGGGGGGGGGGGGGGGGGGGGGGGGGGGGGGGGGGFGGFFGGGGGGGGGGGGGGGGGGGGGGGGGGGGGGGGGGGGGGGGGGGGGGGGGGGGGGGFGGEFGGEFGGGGGGEGGGGGGD@FFFCFGGCGGGGDGGGGGGGGGGGGGGGGGGGGGGGGGGGGGGGGGGGGGGGFGGGECEGEEFGGFGGGFGGG?CEGGGFGGGFFGGGC7DDDGFGGGGCDFGBBFFFFFF?FFB=@>CDGBG>FFFFGFBBFABFFF<7(4.1>>>>(2::14:::BF0(311((4(479<66
@M06045:235:000000000-JCY5N:1:1101:22130:1213 2:N:0:CTCAGA
CTATACGCTGCGTTCTTCATCGATGCGAGAGCCAAGAGATCCGTTGCTGAAAGTTGTATTATAGGGTTATAGGCTTTATAGGCACAGTTTATTGTGTTCATTGACAGACATGGTTTAGATACGGAATCGTAGAACCTAGGAAAAACAGCCAAATACATAATGAGCTGAAGAATCGGCAACGTTCCAGTAACAAACAAGTGACTAGGCTTATTGTTTATTCAACTTCCACAGTGCGTGCCCATTGGGTGAAAGATAAAGTTGACAGTTGTGTCTATGCCGAATTTAAACACAGCAACAACCC
+
8A6A@FFEC@E7FCF,ECEFD8EFGG7CCE+<<<F8C8F,@,,C<@6EDDE<F<,C<,CEC<CCC<@F<<,,<9,,:CFF,,C,,<,C,,CF96,,:96,,5:E,B,6,4,,4,,:A,,@:,,,4,9EFGC@7,:?<,9,,9,49@,>,+4,,94,,,,,@,@,4@4,4,>849,686@D>8B8E:3@=,3,7@,,3@,@,ECA6:,@9,<ECCF+?+2;5+++5+*25*93=+5-*3*/33;+***2)2=8;8+:8+*+/8?**.9)17(++3)))/(.2<255))))(/(/3(/(4<(-
@M06045:235:000000000-JCY5N:1:1101:19771:1217 2:N:0:CTCAGA
CTATACGCTGCGTTCTTCATCGATGCGAGAGCCAAGAGATCCGTTGTTGAAAGTTGTATTTGAATTGTTTATTCATAATAGTTTTCAGACAGACAGTTAAAAAATAAGTTGATGTTTGGCCGCTTTCATAAAGAAAACGGCTGACATTGCACACAAGGTGGATATGGATTTAAGAAGTGCCATAAACACTTATTATGAATGATCCTTCCGCAGGTTCACCTACGGAAACCTTGTTACGACTTTTACTTCCTCTAAATGACCAAGCGAAACAGATCGGAAGAGCGTCGTGTAGGGAAAGAGG
+
CCCCCGGGCEGGGGGGGGGGGGGGGGGGGGGFFGGCFGGGGGGGGEGGGGAFFGFGGGGGGGGGGGGGGGGGCGGGGGGGGGGGGGGGFGGGGGGGFFFGGGGGGGGGFGGGGGFGGGCFGCFGGGGGGGEFFFFGFGGCFFEGFGGGGGFFFGGGFFGFGGGFGGGGGGGGGGGFGGFGGG;E?FGFGGGGGGGGGGDDEFGGGGGGFEDGGGGGGFGFCCGDD>DGGGFFFFEFFFFFGF6FFF>DFCFGFFFDFACF;F:,(/671,(5==@D8D;>@8:9281,4(.4<:(46?2((
@M06045:235:000000000-JCY5N:1:1101:22535:1229 2:N:0:CTCAGA
CTATACGCTGCGTTCTTCATCGATGCGAGAGCCAAGAGATCCGTTGTTGAAAGTTTTGTTTTGTTATGATATATGACGTTCATTACACCATGTTTGTGAAATAGCCCCGAAGGGCACGGTTCACAGAGGTTTGGAATAGTTATAAGCCCGTGAGGGCGTTCACTAATGATCCTTCCGCAGGTTCACCTACGGAAACCTTGTTACGACTTTTACTTCCTCTAAATGACCAAGCGAAACAGATCGGAAGAGCGTCGTGTAGGGCAAGAGTGTAGATTCCGGTGGTCGGCGTATCATGCAAAAA
+
CCCCCGGGGGGGGGGGGGGGGGGGGGGGGGGGGGGGGGGGGGGGGGEGGGGGGGGGGGGGGGGGGGGGGGGGGGGGGGGGGGGGGGGGFGGGGGGGGGGGGGGGGGFGGGGGGGGGGGDGGGGGGGGGGGGGGGGGGGGGGGGGGGGGGGGGFGGDGGGGGCCFGGCFFFGGGGGGGGGGGGGGGFGGGGGGGGGDEEGGGGGGGGGGGGGFGCFDCGGFGFGFFF7FGGFFBD12AFFF7AFBBGDFAGGGFF)*0)671)76::<A<<>?=B)-6>>69;4<,(,3,(-:44))54)(4
@M06045:235:000000000-JCY5N:1:1101:21423:1234 2:N:0:CTCAGA
CTATACGCTGCGTTCTTCATCGATGCCAGAACCAAGAGATCCGTTGTTGAAAGTTTTGATTCATTTGTTTTTGCTTGTGCAACTCAGAGAAGAAATTCCGCCCGCTGGGCGTAATGCAAGAGAGTTTGGGGTCCCTGCGGCGGGCGCCTGGGTCCGGCGCCGGCGCGGGGGCAGGCGGCCGGGGCGTTCCCGCCGAGGCAACTGAGGTAAGGTTCACCGTGGGTTTGGGAGTTGTATAACTCGGTAATGATCCCTCCGCTGGTTCACCAACGGAGACCTTGTTCTGACTTTTACTTCTCCT
+
CCCCCGGGGGGGFCFGGGFGGGDGGGGGFGGGG?FGGGGGGGGGGDFCFFCFGGGGG8FGGFFGFGFEGGGGGGGFGGDFGGGFGGGCEGGGGGGGFFGGGB@FGC=B,FCFCGFAFGGGGGGGGGGGEGGGGGGGGGGEG7+@CEGG8F5CECDEGGEGGGE@E8*BC5CE5>*:C88E>EGGEC*:EFGEGGDDGGGCGGG?9<;CGFDFCCFGG7C>F59DDD57/*.))9:4=**9093<7CD***07*075))->>3?49<>B7??F@)(-4?0-))-))))644:2)8A95-)).
@M06045:235:000000000-JCY5N:1:1101:20239:1248 2:N:0:CTCAGA
CTATACGCTGCGTTCTTCATCGATGCGAGAGCCAAGAGATCCGTTGTTGAAAGTTTTGTTTTGTTATGATGTATGACGTTCATTACACCATGTTTGTAAAATAGCCCCGAAGGGCACGGTTCACAGAGGTTTGGAATAGTTATAAGCCCGTGAGGGCGTTCACTAATGATCCTTCCGCAGGTTCACCTACGGAAACCTTGTTACGACTTTTACTTCCTCTAAATGACCAAGCGAAACAGATCGGAAGAGCGTCGTGTAGGGAAAGAGTGTAGATCTCGGTGGTCGCGGGATCATTAAAAAA
+
CCCCCGGDEGGGGGGGGFGGGGGGGGGGGGGGGFGGFFGGGGFEGGGGGGGGFFEFFFFFGGGGGFGGGGGGGEGGGGGGGGGGFCFDGFEFGGGGFFFGGGGGGFACFGGGDGGGGG7FGGGGGGGGGGGGEGFFGFFEFGGGGGGFDEGGCEBEGGGGGFGGFG9EGGEGGGGEGGGDEECFCEGGGFGGCC5,@@DF=DEGDGGGEFGDDE@@FDFFDACFFGGGGGF>EFF;EAA5:85>B53CF4C):A>DFF)=?:5,:?7)4.698@AF>?0:1((.1;(41;0((62-64:7>
@M06045:235:000000000-JCY5N:1:1101:16360:1251 2:N:0:CTCAGA
CTATACGCTGCGTTCTTCATCGATGCTGGAGCCAAGAGATCCGTTGTTAAAAGTTTTGACAGTTCGCTAAGAACACTCAGAAGTATCGTCGGGTTCGAAAACAGAGATTCTGATGAGACCGGCGGGCACCCTTGCGGGCGCCGCCGAAGCAACAGGTATAATAGTTCACAAAGGGTAGAGAGTGTAGTACTCAGTAATGATCCCTCCGCTGGTTCACCAACGGAGACCTTGTTACGACTTTTACTTCCTCTAAATGACCAAGCGAAACAGATCGGAAGAGCGTCGTGTAGGGAAAGAGTGG
+
CCCCCGGGGGGGGGGGGGGGGGGGGGGGGGGGGGGGGGGGGGGGGGGGGGGGGGGGGGGGGGGGGGGGGGGGGGGGGGGGGGGGGFGGGGGGGGGGGGGGGGGGGGGGGGGGGGGGGGGGGGGGDGGGGGGGGGGGGGGGGGGGGGCDCEGGGGGGGGGGGGGFFFGGGGGCFGEGGGGGFGGGGFFGGGGGGGGGEFGGFGGGC*ACGEGEG?FFGGGFDFGGDDGGGGBFFFFFFFF@FF47BFGF6DGGFFFCFFFFBFF60>27?1(*/<1??((.47>B0-8?F<2:??6?:B>4(
@M06045:235:000000000-JCY5N:1:1101:18277:1254 2:N:0:CTCAGA
CTATACGCTGCGTTCTTCATCGATGCCAGAACCAAGAGATCCGTTGTTGAAAGTTTTGCTTTTATTTAACAAATAATACTTAGACTGATGCACGTTTGGTTAAGATTTTAAAATTTTGGCCACCGACGAGCGCTGACCAGAGGGCCGATCAAGGTACCCCCCGGCGGTCCATTACAGACGGGCTCGCCGAAGCAACAGTGGTTAAGTAGACAAAGGGTTGTGAGGTCGGGCCACGAGGGACCCTAACTCGTTAATGATCCTTCCGCAGGTGAACCTACGGAAACCTGGTTACGACTTGTAC
+
C@@@CFF;@;@FFGCFAFFCF8<E9FEF8CF<@@EGEEGFGFGFGE,C,<@FCC,CCFFGGGGF@@<,<E<,CFGF,CF9CECFGFE@,6@,66:<FFEGGFD9,B?@E<??5,,:C9+,,=FFGCCGGE@C:+@7B@FFFGGGEEGEBB>8D8@9E=@F>=C8EG*58C9FF9,D,;DEDE*C=*?CEGD8EGCCFC;BC?8;@C<:++AF5*CFGG:B/8C>*959)C7).)420)))/)8))>FF?*1*)7B:*=-*-9141:(1-4(**/,44(((48((2:((..65216?:)-6-
@M06045:235:000000000-JCY5N:1:1101:20654:1272 2:N:0:CTCAGA
CTATACGCTGCGTTCTTCATCGATGCCAGAACCAAGAGATCCGTTGTTGAAAGTTTTGATTCATTTTCGAAACGCCTACGAGAGGCGCCGAGAAGGCTCAGAATAGAAAAAAACCGCGAGGGGGTATACAATAAGAGTTTTGGTTGGTCCTACGGCGGGCGCCTTGGTCCGGGGCTGCGACGCACCCGGGGCAGAGATCGCGCCGAGGCAACAGTTTGGGAACGTTCACATTGGGTTTGGGAGTTGTCAACGTGGTAATGATCACTCCGCTGGTTTCCGCACGGGGACGTCTGTAGGTCTT
+
6CCC9EFGDGEGEFGGGGGFFCGGGGCFFG8FFGGGGGGFGGGGGGGFGGGGGGGGG<FFD<@FCA,CCF8@@<+7:6ECG@C@7::7+>+>7:FEE?,5AF,9<,:,:E8F++@7:=@F@FEEFE8F;,E3FA>=FE@FCGFEFCDG,37,@>5*>8**:*3=8C?CFDEDE*:EEGEEE=E8E58***8?5CCF*++****:8**7:*2C4FC**:*)*0*9CF5CDFF4/68()5.)9>@5FGG*=7**)0518=2@)/9)4:-,4((.<)4.).(((-(,(((4(((((.-)..)))
@M06045:235:000000000-JCY5N:1:1101:20583:1290 2:N:0:CTCAGA
CTATACGCTGCGTTCTTCATCGATGCCGGAACCAAGAGATCCGTTGTTGAAAGTTTTGCTGATTTATTATATCGCTCAGACTGCAACCTTCCAGGCAGAGTTCTAGGGGTCTTCGGCGGCCGCGATACCGCGGGACCGCCGAAGCAACGTGGTAACATAGACACGGGTGGAGAGGTGGACGGGCGACGTTTTAAGCGTCGTCCGCCTGGACTCGTTAATGATCCTTCCGCAGGTTCACCTACGGAAACCTTGTTACGACTTTTACTTCCTCTAAATGACCAAGCGAACCAGATCGGAAGAG
+
CCCCCCFG@CEG;FGG<EFGGFGGFGGGCCFGGFGGE@DE9FFFGGGDFE9FFFG<AEFGGDAFGGFEEFGG9CF8<@FFCAEFGGCFFFFCFGFGGGGFGCFEF<<=FGG8AB@EF7FGDF@FCFCFGGD:FECG:FCCFCEGG7DCEEGGFGGC;CC9C:FGCGC3*=;8?5:?=CCGD8*:=CEE*/;EGGGEGGGGGC//**/:C66+9=7/9*7=:?>>7:CCC<B@DF>AFF09>F>@:*9C497CFF=FF:07<4*43A<2<)-0974>)).,).,8,(3(416647((109:(
@M06045:235:000000000-JCY5N:1:1101:13326:1305 2:N:0:CTCAGA
CTATACGCTGCGTTCTTCATCGATGCGAGAGCCAAGAGATCCGTTGTTGAAAGTTGTATTTGAATTGTTTATTCATAATAGTTTTCAGACAGACAGTTAAAAAATAAGTTGATGTTTGGCCGCTTTCATAAAGAAAACGGCTGACATTGCACACAAGGTGGATATGGATTTAAGAAGTGCCATAAACACTTATTATGAATGATCCTTCCGCAGGTTCACCTACGGAAACCTTGTTACGACTTTTACTTCCTCTAAATGACCAAGCGAAACAGATCGGAAGAGCGCCGTGTAGGGAAAGAGG
+
CCCCCGGGGGGGGGGGGGGGGGGGGGGGGGGGGGGGFGGGGGGGGGGGGGGGGGGGGGGGGGGGGGGGGGGGGGGGGGGGGGGGGGGGGGGGGGGGGGGGGFFEGGGGGGGGGGGGGGGGGGGGGGGGGGGGGGGGGGG>FCFGGGGGGGGGGGGGGGGGGGGGCGGGGGFDDGDE?FGFFGGFGFFGGGDFGGGFGGGGGGFFGGGGGGGGGGGGGFGFCADDDGGDCFFFFFFFFFFFGFFFFDFGFCDGFFFGFFEF1AFFF@FF9@84AF;70;(65=?0(,444(4:7?BF0:?:(
@M06045:235:000000000-JCY5N:1:1101:11655:1335 2:N:0:CTCAGA
CTATACGCTGCGTTCTTCATCGATGCTGGAGCCAAGAGATCCGTTGTTAAAAGTTTTGACAGTTCGCTAAGAACACTCAGAAGTATCGTCGGGTTCGAAAACAGAGATTCTGATGAGACCGGCGGGCACCCTTGCGGGCGCCGCCGAAGCAACAGGTATAATAGTTCACAAAGGGTAGAGAGTGTAGTACTCAGTAATGATCCCTCCGCTGGTTCACCAACGGAGACCTTGTTACGACTTTTACTTCCTCTAAATGACCAAGCGAAACAGATCGGAAGAGCTGCGGGTAGGGAAAGAGGGT
+
CCCCCGGGGGGGGGGGGGGGGGGGGGGGGGGGGGGGGGGGGGGGGGGGGGGGGGGGGGGGGGGGGGGGGDGFGGGGGGGGGGGGGGGGGGGGGGGGGGGGGGGGGGGGGDCFGGGGFGGGGGGGGGGGGGGGGGGGGGGGGGGGGGGGGGGGG>CDFGGGGGGGGGGGGGFGGFGGGGGGF=++AEGGGGCFGCGGGGGGEGGFGFEC=/7CFGGGFFFFGFGGDDF3CGF=F=AFFD@BCF?FFGGG*2>>=*6:@43?:<5(,39BF:(/).38:60(()(.9((,-41<<FB<(((((
@M06045:235:000000000-JCY5N:1:1101:10067:1370 2:N:0:CTCAGA
CTATACGCTGCGTTCTTCATCGATGCCAGAACCAAGAGATCCGTTGTTGAAAGTTTTGATTCATTTTCGAAACGCCTACGAGAGGCGCCGAGAAGGCTCAGATTATAAAAAACCCGCGAGGGGGTATACAATAAGAGTTTTGGTTGGTCCTCCGGCGGGCGCCTTGGTCCGGGGCTGCGACGCACCCGGGGCAGAGATCCCGCCGAGGCAACAGTTTGGTAACGTTCACATTGGGTTTGGGAGTTGTAAACTCGGTAATGATCCCTCCGCTGGTTCACCAAAGGAGACCTGGTTACGACTT
+
CCCCCGGGGGGGFGGGGGGGGGGGGGGGGGGGGGGGGGFGGGGGGGGGGGGGGGGGGGGGGGGEFFGGGGGGGGGGG@FGDGGGGDGGGG:FEGGGG<@=FGGGGGGFGGGGGFFGGGGGGGGGGGFFGGGFGGGFGGGFC3>FFGGGGGEFGGGGDG>GEGGC*+8EEGGGEGEGCEGEGGGDG=EECGGGDEFGFFCGFC=CE5CCEGFGGG***:7@FFGCDGFGGG=B???1<)77*)<>:CCGFD*:4:@54><6A*=)40.:1:1B>?A2).).2,8((((8()((.59),46:4
@M06045:235:000000000-JCY5N:1:1101:11896:1373 2:N:0:CTCAGA
CTATACGCTGCGTTCTTCATCGATGCGAGAGCCAAGAGATCCGTTGTTGAAAGTTGTATTTTTGAATTATGTTTATTCAGAAATAGATATTCAGACAAACTGCTTTAAAGGTGTTAAGTTAATCAAACCCTCTTGGCTTTTTAATGCCAGAGAGTTCAAAAACGTTGCACACAAGGTGGATATGGATTTTTTTAAAGAGTGCCATAAAACACTCAATTATGAATGATCCTTCCGCAGGTTCACCTACGGAGACCTTGTTACGACTTTTACTTCCTCTAAAGGACAAAGCGAAACAGATCGG
+
CCCCCFFEEGGGGGEGFGGGGGGGCGGGDFFG@FFGFGGGGGGDFGGGFGGGFGGGGFGGGGGG@E<FGGDGCGGGFFGGGECCAEEGGGGGFGFFEGGG<F9,CFFGCDGE<EFC9FGGGGGGGGDCEFGGGGGGGF?FGFGGF9FFFGGDCE>EEE==D=CCDFFGFGGGEDFG,DFDFF;EA==DF9EEDF8=FDEBCFFC,,@EAFGGC?>9FD>FGFCC78<D@FFF*9<=>>6A8A88AC*96*7)5/;8C8>FEEF2(:CCEFFF68CC64>))),3/(,35(1904:0.44?4
@M06045:235:000000000-JCY5N:1:1101:16611:1378 2:N:0:CTCAGA
CTATACGCTGCGTTCTTCATCGATGCGAGAGCCAAGAGATCCGTTGCTGAAAGTTGTATAGTGTTTTATAGGCACGAAGCCCATTGACTACATTCTTCATCATTCAATTGGAGTTTGTAATAACATAGACCTGGAAATTCAAAGAGAGCTGGCCTTGCGACGCAGCAATCCTTGTTTCCGCCCAGAAGAGCGAGAGTTATCCAGATCTACATAGTGTGCACAGGTGGAAAGATAAGATGACGGGCATGCACATGCTCCTAAGAGCCAGCTACAACCACATCAAGTTATTCATTACTGATCC
+
CCCCCGGE;FDGCFDF,@CF<FC@CCFFGGGGF<<<8,C<9FGFGFDEGGFECFE,@9CFGFGG,EFFGGGGDFGGGEEDFGGFGFFGGGG8C<FFFACFA<9B?F9ED<A<EEG5EEF9AEGGDGGGGFGAAFEFDFFGGFF9B=FE7E8EGG9ED,6@C8EGGGGFDFFFGAE,DF=C>>>CCC@?FFF>B::CEFFEE3@DF96;EFC<;:55=CC@FFF4?FGGGCF4AFEFF6+B*/8?8)*0);*:+16:A6;=EF6)8((31))9==;?B:0),<),.)62-)-6>>)).:45-
@M06045:235:000000000-JCY5N:1:1101:13732:1390 2:N:0:CTCAGA
CTATACGCTGCGTTCTTCATCGATGCTGGAGCCAAGAGATCCGTTGTTAAAAGTTTTGACAGTTCGCTAAGAACACTCAGAAGTATCGTCGGGTTCGAAAACAGAGATTCTGATGAGACCGGCGGGCACCCTTGCGGGCGCCGCCGAATCAACAGGTATAATAGTTCACAAAGGGTAGAGAGTGTAGTACTCAGTAATGATCCCTCCGCTGGTTCACCAACGGAGACCTTGTTACGACTTTTACTTCCTCTAAATGACCAAGCGAAACAGAACGGAAGAGCGTCGTGTAGGGTAAGGGTGG
+
CCCCCGGGFFFFGEGGGGGGGGGGGGGGGGGGGGGGGGGGGGGGGGBFFGGGGGGGGGGGFGGGGGGGGGGGGGGGGFGG9FGGGCAFGGGFGDEDGGGGGGGGGGGGFGFFGFGGGG<FECECFGDFGG@FFGG>FCC>@@F>EGCC*=FGGGFF9;C;CEFFGGDGFEFF8CEG6AB9;?C<5+<CE9F9+?CGF?FF?9C9EG55:=C=7CFGCGFFGBDCC<FFFCFFFFBF:7BE*=?FFGGFFFG7@F6**77),)50(37((41)076-8180:1(3(((.34<:(>0))(.3(
@M06045:235:000000000-JCY5N:1:1101:9318:1413 2:N:0:CTCAGA
CTATACGCTGCGTTCTTCATCGATGCGAGAGCCAAGAGATCCGTTGTTGAAAGTTTTGTTTTGTTATGATATATGACGTTCATTACACCATGTTTGTAAAATAGCCCCGAAGGGCACGGTTCACAGAGGTTTTGGAATAGTTATAAGCCCGTGAGGGCGTTCACTAATGATCCTTCCGCAGGTTCACCTACGGAAACCTTGTTACTACTTTTACTTCCTCTAAATGACCAAGCGAAACAGATCGGAAGAGCGTCGGGTAGGAAAGAGTGTAAACCTCGGTGGTGTCCGTACGCTGACACAA
+
CCCCCGCFEGGGGGGGAEGGGGGGFGGGGGGGF8FF@FGGGGGGGGGGGG99@FGFGGFDGGGGGFFGGAEFFFGGEF:FAF@E,CEFGCGGGGGGGGFCFGG,<,=FB@:F+?77CC@FEGA9FAFEF=8,=EFFFF9C,CFFGGGGGGG>C?8C7BEGG6,@EAE>FGCDGG,>=E6EDEC9ACGC9CGE5BEECFFF?,>EE,>C?=:CFGFGCDC+2?CFFG+:C4;AF?=@DD4=F=AF5CDD;52)0)5)08(.448:<03))).*0*((.863((-((..:682((-((())(-
@M06045:235:000000000-JCY5N:1:1101:18943:1450 2:N:0:CTCAGA
CTATACGCTTCGTTCTTCATCGATGCCAGAACCAAGAGATCCGTTGTTGAAAGTTTTGATTTATTTATGGTTTTACTCAGAAGTTACATATAGAAACAGAGTTTAGGGGTCCTCTGGCGGGCCGTCCCGTTTTACCGGGAGCGGGCTGATCCGCCGAGGCAACAAGTGGTATGTTCACAGGGGTTTGGGAGTTGTAAACTCGGTAATGATCCCTCCGCTGGTGCACCAACGGAGACCTTGTTACGACTTTTACTTCCTCTAACTGACCAAGCGAAACAGATCGGAAGCGCGTCGTGTAGGG
+
CCCCCG?F@-BFCECFFGCDD<C,,CFGCF<FFFFG?AFFG?FCAF@EGGGGFGDE9FFGEGFFAFEFFGFGGGGGEAFCF,CFFFGGGGGGGGGGGF8<EF<EE<8@CFECGGGGGFCFEGGC@BEEFEFGGGEC=C:+3FFEEGGEG,E9EC+@EGCEECG7:D,29DFFGFGCC,,>E5BC58EGEFC88;FG2+;2AC=CFE72=@9C7EG79D5550*:6CCC4CB3).4639**:@4=B3)>:F7D=FF7**.=8?*-52:0:(...)47>(21)528<((.,-((41341,))-
@M06045:235:000000000-JCY5N:1:1101:11610:1457 2:N:0:CTCAGA
CTATACGCTGCGTTCTTCATCGATGCCAGAACCAAGAGATCCGTTGTTGAAAGTTTTGATTTATTTATGGTTTTACTCAGAAGTTACATATAGAAACAGAGTTTAGGGGTCCTCTGGCGGGCCGTCCCGTTTTACCGGGAGCGGGCTGATCCGCCGAGGCAACAAGTGGTATGTTCACAGGGGTTTGGGAGTTGTAAACTCGGTAATGATCCCTCCGCTGGTTCACCAACGGAGACCTTGTTACGACTTTTACTTCCTCTAAATGACCAAGCGAAACAGATCGGAAGGGCGTCGTGTGGGG
+
CCCCCGGGGGGGGGGGGGGGGGGGGGGGGGGGGFGGGGGGGGGGGGGGGGGGGGGGGGGGGGGGGGGGGGFGGGGGGGGGGGGGGGGCFGGGFGGGGGGGGGGGGGGGGGGGGGGFGGC>GGGGGGGGFFDFGFGGGGGGGGEDEGGGGGGGGGGGEGGGGFGGGGDGFFFGGGGCCFFGGGGCEGGEGFGEFF9<CFFFGGGGGGGFCECCGCGGGD<3DFG**27CDGFFFFBFF:FFGFF@@GG3>CC7*97>F4<FB?@A<AFFB?B3.77>BF7063:02:6((4769>((.(-44
@M06045:235:000000000-JCY5N:1:1101:13718:1457 2:N:0:CTCAGA
CTATACGCTGCGTTCTTCATCGATGCCAGAACCAAGAGATCCGTTGTTGAAAGTTTTGACTTATTCAGTACAGAAGACTCAGAGAGGCCATAAATTATCAAGAGTTTGGTGACCTCCGGCGGGCGCCCGCGGTGGGGCCCAGGGGCGCCCGGGGGGTAAACCCCGGAGCCGCCCGCCGAAGCAACGGGTTAGGTAACGTTCACAATGGATTAGGGAGTTTTTCAACTCTGTAATGATCCCTCCGCCGGTTCAGCAAAGGAGACCGTTGTACGACTATTACTTCCTCTAAATGACCAAGCGA
+
@@C@@FDBGEGGF,@F,EC9,EA<,6;FFEFGC<,,;F,,CFFEC7BF<GDFCF9,,CBFG@FFAF@EFFFFG<CDE8CFGFFGFECGF8FFEG9F9FC<FGCB@5FFD?,<FAFDFEFGGEDGGDG:+@CFG7@CFG@CFC**@7:**>=:E*8:>C8FEC*;CD5*?>CEEDG88CG5*/<E6CC*:;*AF7:0+8;8*<C?6FF6+<++9ADFDCF**)27>707:>FF=*)46/686)7.5199<3*:****)9(0()),(-(--.)8.78(-)-.)))4)6)))))))).)(((-,
@M06045:235:000000000-JCY5N:1:1101:9305:1472 2:N:0:CTCAGA
CTATACGCTGCGTTCTTCATCGATGCGAGAACCAAGAGATCCGTTGTTGAAAGTTTTAACGTTTAATATAAACAATTCAGACAGACTTCAATTGTAACAAAGAGTTTTGTTTTCCTCCCATGGGCGCTCACCAGCCATAAGGCCGACGTGGCAGAGCCATGTCCCATGGAAGCAACAGTAAAAAGGTACACAGTGTGGGTTGATAAAGAATATAAAATTCAATATACATTAATGATCCTTCCGCAGGTTCACCTACGGAAACCTTGTTACGACTTTTACTTCCTCTAAATGACCAAGCGAA
+
CCCCCGGGGGGGCEEGGGGGGGGGGDGGGGGFGFGGGGGGGGGGGGGCGGGGGGGGGGGGG@FEGGGGGGGGGGGGGGGGGGGGGGGGGGGGGFFGGGGGGF?FG9FGGGGGGFGGGGGGGG?CFFGGGGGGFEFGGCFGFGDFGGGDGGGGGDGFGGGGGFFCEGGGGGGGGFGGEGFFCAEDEEFGGGGGGGGGGGGGGGGACGGGGF7=@EGGGFFFGF@GD7BCCFFFFFFFFFF6CAEEEGGFFGGG4FFGF><D6FA;<3;<EFFFFFF942)-<A2<))89A2:9<??B0:124
@M06045:235:000000000-JCY5N:1:1101:11769:1509 2:N:0:CTCAGA
CTATACGCTGCGTTCTTCATCGATGCCAGAACCAAGAGATCCGTTGTTGAAAGTTTTGCTTTAATTTAATCATAGACTTAGACATATGACACGATTCATTCAGAGTTTAAGTGGTTGGCCATCGGCGGACGCTGGCCAGAGGACGCCTTGCAGCGGTCCTCCGGCGGCCGTGAGGCGGGTCCGCCGAATCAACAGAGGTTCAATAAACATAGGGTTGGGAGGTCGGGCCTAGCAGACCCTAACTTGTTAAGTATCCTTCCGCAAGTTCACATACGGAAACCTGTTTACGACTTTTACTTCC
+
CC8CCECF@FGDGGGGGGGGFFFGGGFGCFGFGGGGGGCFGGC6FFGGGGFFDFEDFGGGFGGFGFGGGGGDFFFFE,FCAFGGGFF9EGGEG+BEFGGGGGGGGGCG9AFF<D?FC:FFFFFFGDGGGGGGG>7=FFGGGDCG@7EEEGGDFG6CEGCFG8EEGEGE::EGGGFG5CEGG=8E8E=/*;CFFGFF+AC6C7ECFGFG9C7+*CC9)7))*094/7DG5D).)98?F7F:C5F6**2790***19*984<05)((..6>F)*1/.11(((8:(-)).61(2(-.)62)6<4
@M06045:235:000000000-JCY5N:1:1101:21123:1524 2:N:0:CTCAGA
CTATACGCTGCGTTCTTCATCGATGCCGGAACCAAGAGATCCGTTGTTGAAAGTTTTAACGATTTAGCTTTTCGCTCAGACTGCAATCTTCATACAGCGTTCACAGGTGTCTTCGGCGGGCGCGGACCCGGGGACGGAAGCCCCCCGGCGGCCTGGCGGCGGGCCCGCCGAAGCAACAAGGTACGATAAACACGGGTGGGAGGTTGGACCCAGAGGGCCCTCACCCGGTAATGAGCCTTCCGCAGGCTCACCTACTGAACCCTTGTTACGACTTTTACTTCCTCGAAACGACGACGCGAAA
+
CCCCCGGDGDGGGGDGGGGGGFGGGDFGGGGGGGGGGGGGGGGF?FGFGFGGGGGGGGGGGCEGGFFGFGGGGGG:AFGGGFGGGGFFGGGGGGGGGGGGGGFGGCGGGDEFGGGGGGFCFEG7FGGGGEGED:CFGGGGGGCEEG7EGG5ECEFCFGGGGGEDGEGGGG*:EEGGCC5@FFFFGG5EC+9CFEEEE5?CFC=ECFGFGFC**/>7737377***1175D>F?*)-))9F<<D))/)259C**07***5)47)4(.64.,4:>D9)).)642))(41(((37(4-((((-,
@M06045:235:000000000-JCY5N:1:1101:18927:1531 2:N:0:CTCAGA
CTATACGCTGCGTTCTTCATCGATGCCAGAACCAAGAGATCCGTTGTTGAAAGTTTTGATTTATTTATGGTTTTACACAGAAGTTACATATAGAAACAGAGTTTAGGGGTCCTCTGGCGGGCCGTCCCGTTTTACCGGGAGCGGGCTGATCCGCCGAGGCAACAAGTGGTATGTTCACAGGGGTTTGGGAGTTGTAAACTCGGTAATGATCCCTCCGCTGGGTCACCAACGGAGACCTTGTTACGACTTTTACTTCCTCTAAATGACCAAGCGAAACCGATCGGAAGAGCGTCGTGTAGGG
+
CCCCCGGG,FEE@@BFGGGGGD<DFGGEEFG@EF8FGGEEAFCDFFFGGDE@F<<,CE,CFFGGGE@FGEEFFEFE,CCFFGGGCFEFA6CAE<FGFC@FFGCFEGGGDGG=9?FEAE:@FGEGE@@FFAAFEDF,3FF:FCGC7BEEF9,EFF>EEGCEEECE>FD>CCC?FFG;;<?CF8EE5;CE:*;CF?FGGG9;9E=?==C?9=<<5<C35CGF))99C<FG*>>DDD03>F4F7@=?;FCC;****9FG?B<F<@FDFB<88((7BEFF91(13(4::63(47171(,4:0<>?
@M06045:235:000000000-JCY5N:1:1101:10134:1556 2:N:0:CTCAGA
CTATACGCTGCGTTCTTCACCGATGCCGGAACCAAGAGATCCGTTGTTGAAAGTTTTAACGATTTAGCTTTTCTCTCAGACTGCAATCTTCATACAGCGTTCACAGGTGTCTTCGGCGGGCGCGGACCCGGGGACGGAAGCCCACCGGCTGCCTTGAGGCGGGCACGCCGAAGCAACAAGGTCCGGTAAAAACGGGTGGGAGGTTGGACCGACAGGGACCCCCCCCGGTAATGCTCCCTCCGCAGGTTCACCTACGGAATCTTTGTCACGACGTTTACATTCTTGGTATCACCAAGTGAAA
+
@,ACCEGF@CEF;FCF@,<CE;+@F@CF@++:,,,CFGFFDCFDCG@@C,<FE,CFFDC@B,<@F,F9F<@C,,6C,,CEFFGF,6,FBFF9?F,,:<@F,B,?<,,:9:?CA?4+@7+4+@:FE7F3+:7+<**3C7*>:,>,BED8@*:C89,,2+<3:*=*/;**2::CC*00*2/;*+0+*2/:*A++*:;:888****/205+<**2)*)19//0*0)))117>))***).)).0>5).))1**2::*0)*))().**.66))-(-))042-6))).))))).)))).,,4-)...
@M06045:235:000000000-JCY5N:1:1101:17556:1586 2:N:0:CTCAGA
CTATACGCTGCGTTCTTCATCGATGCCAGAACCAAGAGATCCGTTGTTGAAAGTTTTGATTTATTTATGGTTTTACTCAGAAGTTACATATAGAAACAGAGTTTAGGGGTCCTCTGGCGGGCCGTCCCGTTTTACCGGGAGCGGGCTGATCCGCCGAGGCAACAAGTGGTATGTTCACAGGGGTTTGGGAGTTGTAAACTCGGTAATGATCCCTCCGCTGGTTCACCAACGGAGACCTTGTTACGACTTTTACTTCCTCTAAATGACCAAGCGAAACATATCGGAAGAGCGTCGTTGAGGG
+
CCCCCGGGGGGGGGGGFGGGGGGGGGGGGGGGGGGGGGGGGGGGGGGGGGGGGGGGGGGGGGGGGGGGGGGGGGGGGGGGGGGGGGGGGGGGGGGGGGGFGGGGGGCGEGGGGGGGGGGGGGGGGDFGGGGGDGCFGGGGGGGGECEGGCFFGFEGGGGGGFGGGG>FGGGGCGFGGGGGFEGGGDEGGCGGGG?FG?FCFEEGFEFGGFFFF745CGGEDFF7>DDDDD>D:0(,86?B:==FD7)1<FFCBFFG?66=<774<ADF:??F<>9>91))-.268:(,(86(4((,.(4:?
@M06045:235:000000000-JCY5N:1:1101:19563:1619 2:N:0:CTCAGA
CTATACGCTGCGTTCTTCATCGATGCCAGAACCAAGAGATCCGTTGTTGAAAGTTTTGACTTATTTAAGTACAGTACTCAGAGAGGCCTTTTAGTTAAACAAGAGTTTTGGGTACCTCCGGCGGGCGGTCTAGCGGGGCGCCTTTCCCTGGGGAAGGGCGCCCACCCGCCGAAGCAACTGTTTAGTGGTAGGTTCACAATGGTTTAGGGGAGTTTTTCAACTCTGTAATGATCCCTCCGCTGGTTCACCAACGGAGACCTTGTTACGACTTTTACTTCCTCTAAATGACCAAGCGAAACAA
+
CCCCCGGGGGGGGGGGGGGGGGGGGGGGGGGGGGGGGGGGGGGGGGGGGGGGGGGFGFGGGGGGGGGGGGGGGGGGGGFFGGGGGGGGGGGGGGGGGGGGGGGGGGGGFFCFGGFGGGGGGGGGDGGGGGGGGGGGGGGGGGGGGGGGF?EFDG5@EGGGGGGEEG5:CBEECEGC?F<FGGGGFFGGGGGGFGF?+99@CG?CGGGGGDGGGGC77CFFCFDCGGC:7DFFFFBFF:>BC@:FFG=FFGGGE>EDBF?F)*/-45(4388FFFDAAABAAFAA2<)6>:3.03((31-((
@M06045:235:000000000-JCY5N:1:1101:16696:1640 2:N:0:CTCAGA
CTATACGCTGCGTTCTTCATCGATGCCAGAACCAAGAGATCCGTTGTTGAAAGTTTTAATTTATTTGCTTGTTTACTCAGAAGATACATAAATAAAACAAGAGTTTGGGTCCTCCGGCGGGCGCCTGGGTCCAGCTTGCGTCAAACTGGGGCATCCCGCCGAAGCAACGATAGGTATGTTCACAGGGGTTTGGGAGTTGTAAACTCGGTAATGATCCCTCCGCTGGTTCACCAACGGAGACCTTGTTACGACTTTTACTTCCTCTAAATGACCAAGCGAAACAGAACGGAAGAGCGTCGTG
+
CCCCCGGGGGGGGGGGGGGGGGGGGGGGGGGGGGGGGGGFGGGGGGGGGGGGFGGGGGGGGGGGGGGGGGGGGGGGGGGGGGGGGGGGGGGGGGGGGFGGGGGGAFGGGGGGGGDGGGGGGGGGGGGFDGGGGGGGGGGGGGGGGGFGFG>EEGGGGDGGGGGGGGGGGGFEGGDGGGCFFGGFGGDGEGGGGGGGEGGGGGGFGGGGGFEGGGGFFGC)9DGDDDFFGDFFFF?FFFD@3@FF4*:D7DFC>>6DFFFFFFF<)46:BB<?6?:(,489>;??7)(,201,(((49?3((
@M06045:235:000000000-JCY5N:1:1101:18075:1681 2:N:0:CTCAGA
CTATACGCTGCGTTCTTCATCGATGCCAGAACCAAGAGATCCGTTGTTGAAAGTTTTGACTTGTTTATCAAGATTAATCAGATCGTACAGTCCGCTTTGCAAATTAAGAGTAAGGCGCGGCCGGCGGGGGCCCGGGAGGGGGGAGCGGCGCCGGAGCGCAGCCCACCCCCCCGCGGACCTCCCCGCCGAGGCAACGCGCGGCCATGGGGTAGTGTTCACAAATGGGTATGAAGAGTAACTTCGATAATGATCCCTCCGCTGGTTCACCAACGGAGACCTTGTTACGACTTTTACTTCCTCT
+
CCCCCGGGGGGGGGGGGGGGGGGGGGGGGGGGGGGGGGGGGEGGGGGGGGGGGGGGGGGGGGGGGGGGGGGGGGGGGGGGGGFGGGGGGGGFGGGGGGGGGGGGGGGGGGGGGGGGGGGGGDGGGGGEGGGGCEEGGGDGGGGGGGGGGGGGGGEGGGGDGCFGGEGGGGCGGGGG5CECE*/CCGGGGGGG*AFE55=>E5*:AEGGECCEGFFGGD7*7<CCFGCGC7466B?4@F74:=BFF5D*/*0:@FF<>>4)25.4><AF<FBD:),(8(544:<>4<?B?:)<>BA9AA9<)
@M06045:235:000000000-JCY5N:1:1101:17775:1708 2:N:0:CTCAGA
CTATACGCTGCGTTCTTCATCGATGCCAGAACCAAGAGATCCGTTGTTGAAAGTTGTAACTATTATGTTTTTTCAGACGCTGATTTCAATTACAAAGGGTTTAAGTTTGTCCAATCGGCGGGCGGACCCGTCGAGGAAACGAAGGTACTCAAAAGACATGGGTAAGAGATGGTAGGCAAAGCCTACAACTCTAGGTAATGGTCCTTCCGCAGGTTCACCTACGGAAACCTTGTTACGACTTTTACTTCCTCTAAATGACCAAGCGAAACAGATCGGAAGAGCGTCGTGTAGGGAAAGAGTG
+
CCCCCGGGGGGGGGGGGGGGGGGGGGGGGGGGGGGGGGGGGGGGGGGGGGGGGGGGGGGGGGGGGGGGGGGGGGGGGGGGGGGGGGGGGGGGGGGGGGGGGGGGGGGGGGGGGGGGGGGGGGGGGGGGGGGGGGEGGGGFFDGGGGGGFGGGGGGGGGG9DGC@FFGFFG?FFCF5CFGGGDFGFGGG?FGFEFG2BFFCFB9CGGGGGGGGDAFFGGCFDFGCCGGC<>F??FF<E@>EGFFFFGGFF72:?FFG=?>:?F;::6;93((78?:1?:9<:0910(4?:?94::1?((4<)
@M06045:235:000000000-JCY5N:1:1101:23199:1721 2:N:0:CTCAGA
CTATACGCTGCGTTCTTCATCGATGCCAGAACCAAGAGATCCGTTGTTGAAAGTTTTGATTTATTTATGGTTTTACTCAGAAGTTACATATAGAAACAGAGTTTAGGGGTCCTCTGGCGGGCCGTCCCGTTTTACCGGGAGCGGGCTGATCCGCCGAGGCAACAAGTGGTATGTTCACAGGGGTTTGGGAGTTGTAAACTCGGTAATGATCCCTCCGCTGGTTCCCCAACGGAGACCTTGTTACGACTTTTACTTCCTCTAAATGACCAAGCGAAACAGATCGGAAGAGCGTCGTGTAGGG
+
CCCCCGGGGGGCFEEGGGGGGGFGGDGGGGGGGGF8FGFGFFGDGGCFGEGFFGGGGGGFFGFGGGGGGGGGGGGGGGGFGGGGGDGGGGGFGGGGGGGGGGED9,EFGEGCGFF<FFCD@FDDCFE=FFGFCFF9C:CFGDEGCGGGDAFGGFGG*@EGDFEFGFGGG;;;8BECF,2B>CEEEEEGGGE8C9C;BCGGFEDGGGGF9:CCCGFG35555):7**7FGGEEDD(4)6?FGF=7>CDDFGF7**1C*/6=>?F444>7:<07>B>BB1(4)5(416(.(,320(-,(462:
@M06045:235:000000000-JCY5N:1:1101:11978:1734 2:N:0:CTCAGA
CTATACGCTGCGTTCTTCATCGATGCCAGAACCAAGAGATCCGTTGTTGAAAGTTTTGATTCATTTTCGAAACGCCTACGAGAGGCGCCGAGAAGGCTCAGATTATAAAAAAAAACCCGCGAGGGGGTATACAATAAGAGTTTTGGTTGGTCCTCCGGCGGGCGCCTTGGTCCGGGGCTGCGACGCACCCGGGGCAGAGATCCCGCCGAGGCAACAGTTTGGTAACGTTCACATTGGGTTTGGGAGTTGTAAACTCGGTAATGATCCCTCCGCTGGGTCACCAACGGAGAACTTGTTACGA
+
CCCCCGGGGGGGGGGGGGGGGGGGGGGGGGFGGGGGGGGGGGGGGGGGGGGGGGGGGGGGGGGGGGGGGGGEEGGEFEGGGGGGGGGC@FGGGEFFF<<FEFGGGGG9EFGGGGEGEGGGD@FGGGG@EFDGCCA:ABFDGAFA@EFFCGEDD,2D78BEE*?ECC888<F7C>EGGGGGGECEG5:8?C5CEG8>E858+<+2C585CCEEDEGGF?F6CECD:4C*2966FF9<FF5BCE3>)9CCF**:@**07>:)86=2-))(.4(8.)-(-44:?,,4(((-1((.)).6>941(
@M06045:235:000000000-JCY5N:1:1101:8853:1747 2:N:0:CTCAGA
CTATACGCTGCGTTCTTCATCGATGCCAGAACCAAGAGATCCGTTGTTGAAAGTTTTTACTTTATTTAGTTTGGTACTCAGACGACATGGTTCTTCAAAGAGTTTTAAGAGGTTGGCCATCGACGGGCACTGTCCAGCGGGGGTTAAGACCCGCCGGCAGCCGACAGATCCTGTCGACAGGCCCGCCGAAGCAACGTGGTAAGGTAGACACAGGGTTGGAGGTCGGGCCAGAAGACCCTAACACAGTAATGATCCTTCCGCAGGTTCACCTAAGATTGCAGGTTAGCGAAATGTCACAAAA
+
CCCCCGGGGGGGGGGGGGGGGGFDGGGDGGFGGGGGGGGGGGGGGGEGGGGGGGGGGGGGGGGGGGGGGFGGGCFGGCFDGGGGGGGGGGGGGGG9EFGGG8B,CCFFAFFFGGGGGGGGGEGDCEFGEGGGGGDFGGGGGCCGGGGGGCDEEGGG>5C8EECEEEE?FGFC?CFGGEGEGGDCEGEGGGDGC8;5*;8FFGGGGGFFGC*6DFD<*75@CEDDGGGG3CF@4?:?FFFFGF)/8F>FF**:/8@GFF0B?F@(.<7)).8:??<9977<278590-0(((,4:4:4).(.
@M06045:235:000000000-JCY5N:1:1101:8213:1791 2:N:0:CTCAGA
CTATACGCTGCGTTCTTCATCGATGCGAGAGCCAAGAGATCCGTTGCTGAAAGTTGTATAGTGTTTTATAGGCTATGAAAGCCCATTGACTATCATTCTGGATCATACTATTGGGGTGTGTAAAAAGACGTAGAGCCTGGAAGTTCGAGGAGAGCCCTTGCGAGCAATCCCCGCATCCGCTTTAACCCTAAGAGAAGGGAGGCGAGAGGTATCCAGACCTACAGTCGGTGCACAGGTGGAAAGATAAAAATGGCGGGCGTGCACAATGCTCCGAGGAGCCAGTGACAACCAACACCATCGT
+
CCCCCGGGGGGGGGGGFGGGGFFGG,C;GEGGFGDGDGEGGGGGGECFGCEGFGGGGGFGFGGDG8ECAFFEFFFGCEFFGGEGGGGEEFGGGGGGGFGFGGGGFGGGGDGGAFG>FGEEFGFFGF7=F++94@EGGDEEGBGGGGGG8>>E8CF8DDE8DCG>EGDGGGFGGDEEEGCGEE?FGGGGGF66;>EGFFEFDGGC>8:*=CCCDCCCGGF46A>6;C>DDC:;4881=A:37=A;=CCFFCCG*)<)<59>6BF>F14)2<AF0)((4-3381)))6:>0?F6:<0(()(4-
@M06045:235:000000000-JCY5N:1:1101:13558:1792 2:N:0:CTCAGA
CTATACGCTGCGTTCTTCATCGATGCCAGAACCAAGAGATCCGTTGTTGAAAGTTTTGATTCATTTTCGAAACGCCTACGAGAGGCGCCGAGAAGGCTCAGATTATAAAAAACCCGCGAGGGGGTATACAATAAGAGTTTTGGTTGGTCCTCCGGCGGGCGCCTTGGTCCGGGGCTGCGACGCACCCGGGGCAGAGATCCCGCCGAGGCAACAGTTTGGTAACGTTCACATTTGGTTTGGGAGTTGTAAAATCGGTAATGAGCCCTCCGCTGGTTCACCACCGGAGACCTTGCTACGACGT
+
-BCCCAC7C;+CC7,DEG,FGGGGCEGGCF<FGFGDFGFGGGGFCBC,EGFGGG9CFGD9EFGGFFGF:FFC6@CGG7FGEEECDG7CEFCGGGECEFGGCCFCGAEEFGGCBFDGGEECGGDC:BFCGEDGCC9,@DGGG7FFGDC7,>E;B:EEEGGGCCE7:+8?9:EE5?E?ECCGGGGGCC8:88211//;87C6A*:EEGGGGGGGDC0:0?<>76=729FFFC=B*74.7)8B*))))220/**29).947499*9(4(.(-8?BBFFAAD<)44,((,280:))(.6:01((-
@M06045:235:000000000-JCY5N:1:1101:21841:1810 2:N:0:CTCAGA
CTATACGCTGCGTTCTTCATCGATGCGAGAGCCAGGAGATCCGTTGTTGAAAGTTTTATTAGGTTATAATAAGACTACGTTTGTTACATTAATTGTTTGTTAAAAATGGGCAGACGATGACTTGGCCAAAGACCCCATCATACGTCTTACAGTTCACAGGTGTTAGGATGTGATTTAAGCAAGGGCCTTGCCGAAGCGAAGACACCAAGCATGTTTAATTCACTAATGATCCTTCCGCAGGTTCACCTACGGAAACCTTGTTACGACTTTTACTTCCTCTAAATGACCAAGCGAAACAGAT
+
CCC@CGGDGEGGGGGGGGGGGGGGGEEEGGGGG?EGFEFCEFGGGECEDGGGGGGGGCFF<EFFGGGGFGFDFGFFFFFFGFEGGGGFFGGDECFFGGFGGDC9F=EBF8F<C7EFGGGGFGG9EGGGGGFCE,EFGGGGGCFGGGGG9BDDGEECEAFFC8D@FG?EFEFGGGGGGGDCGGFGGDGGEGGEEGEEECEC3+5<D:*@:>CEFG@CFFGFGFCF>;:=7@>FFFFFF:54CFAF+=CGFG<<>A:CFFEF;AF??<@DFC61*1<CEE3<26:A>4<>??:06169>?1:)
@M06045:235:000000000-JCY5N:1:1101:20351:1818 2:N:0:CTCAGA
CTATACGCTGCGTTCTTCATCGATGCGAGAGCCAAGAGATCCGTTGTTGAAAGTTGTATTCGAGTTTTTTATACTCAAAAAGTTAGACAACAAGAGAAGATTGGTATGTATAATGAAAGAGGGGTTGTGACAACCCCTCCTCCTTACATTGCACACAAGGTGGGTAATGGATTTTAAAGTGCCATTGAACACTTATTGTGAATGATCCTTCCGCAGGTTCACCTACGGAAACCTTGTTACGACTTTTACTTCCTCTAAATGACCAAGCGAAACAGATCGGAAGAGCGTCGTGTAGGGAAAA
+
CCCCCGGGGGGGGGGGGGGGGGGGGGGGGGGGGGGGGGGGGGGGGGGGGGGGGGGGGGGGGGGGFGGGGGGGGG9FGGGGGGGGGGGGGGGGGGGGGGGGGGGGGGGGGGGGGGGGGGGGGGGGGGGGGGGGGGGEFGGGGGGGGGGGEGGGGEFGGGGFFGGGGGGGGGGFGCFGGGGGFGGGGGFGGGGDGGGGGGGGGGGCFFGGGGGGGGGGGGFFGFFCFGGGGGEFFFFEFFBADFEF>FGGFGGG8+;CAFEFCFA@E;@@;;2ABFFF27<?<:972(-42,(-344>0(,4(
@M06045:235:000000000-JCY5N:1:1101:21404:1863 2:N:0:CTCAGA
CTATACGCTGCGTTCTTCATCGATGCCAGAACCAAGAGATCCGTTGTTGAAAGTTTTAACTTATTAAGTTGTACTCAGATTGCACGGTTAAGACGGGTTTGATAAGGTCTCTGGCGGTCACTCTCCCGCCCCAGACGGGGCCGGAGGATACGACGTATCGGACCGCCAAAGCAACGGTTAAAGGTAAACAGATGGTGGGAGTAGGCACCTAGAGGGCACCGGTACTCGATAATGATCCTTCCGCAGGTTCCCCTACGGACACCTTGTTACGACTTTTACTTCCTCTAACTGACCAAGCGAA
+
CCCCCGGGGGGGGGGGGGGGGGGGGGGGGGGGGGGGEFFGGGGGGGFFGGGGGGGGGEDGGGGGGC<FGGGGGFGGGFFGGGGGGGGGGGGGFGGGGGGGGGCFFEFFGGGGEGGGDGGGGGG<FFGEG@FGGGGGGCCFGGGDCCGCFGGGCEGEFGFEG8EGGGEE5EDFGGGG5AEE?EEC9FGFFCFG?FGG9:C*;:67<CCCFF6ACFF3CGGF<3)7>CC<FGF)7BA<@7=4FFBFFG5DFG*77>:D>>6)3>>(4)62)6<)8>?))-8A)<<<BA)-)64).()(,,4(,
@M06045:235:000000000-JCY5N:1:1101:12453:1923 2:N:0:CTCAGA
CTATACGCTGCGTTCTTCATCGATGCGAGAGCCAAGAGATCCGTTGTTGAAAGTTGTATTTTGAATTGTTTATTCATAATATTTTTCAGACAAAGAGTTAAAAAATAAAGGTTGATGTTTGGTCGATCTCCATGAAGAAGATCGACTGACATTGCACACAAGGTGGATATGGATTTAAAAAGTGCCATAAAACACTTATTATGAATGATCCTTCCGCAGGTTCACCTACGGAAACCTTGTTACGACTTTTACTTCCTCTAAATGACCAAGCGAAACAGATCGGAAGAGCGTCGTGTAGGGG
+
CCCCCGGGGGGGGGGGGGGCGFFF<FGGGGGFEFGG<EFGGGGGGGGGF9EAEFEEGGGGGGFGGGGDFGGGGDGFGGGGGGGGGGGGFGGGGCF8CFGGGGGGGGDGGGGGGGFCGGGGGGGGGGGGFGGGGFFGFG?FGFGGGGGG@FGGGGGFGGGEC??FDDCFFGGGGFGGGGGFFEFGGCEGGGGGGFFEGFGGCBFFGGGGGGGGGGFGGDGFFFGGGGGGGGF>EEDFFFFFGFFFFGGGFGCFFF=F8B=*8F><9AF@013BF)733113(1(661(4.36?FF?B(6)3(
@M06045:235:000000000-JCY5N:1:1101:22981:1926 2:N:0:CTCAGA
CTATACGCTGCGTTCTTCATCGATGCCGGAACCAAGAGATCCGTTGTTGAAAGTTTTAACTGATTTAGCTAATCGCTCAGACTGCAATCTTCAGACAGCGTTCAGGGGGGCTTCGGCGGGCGCGGGCCCGGGGGCGGGTGCCCCCCGGCGGCCATGACGGCGGGCCCGCCGAAGCAACTAGGTATGATAAACACGGGTGGGAGGTTGGACCCAGAGGGCCCTCACTCGGTAATTATCCTTCCGCAGGTTCCCCTCCGGAAACCTTGTTACGCCTTTTACTTCCCCTAAATGACCAAGCGAA
+
CCCCCGGGGGGGGGGGGGGGGGGGGGGGGGGGGGGGGGGGGGGGGGGGGGGGGGGGGGGGGGGGGGGGGGGGGGGG<EGGFFGGGGGGGGGGGGGGGGGGGGGGGFGGCEGGFEFEGGGGGGGGGGGGEGGGGGGGEGGGG@FGGGGGGGGGG>C+CFGDEEEGGG5CCC>EG8>?FG8FGGGE7FE7:@9@+AEECGC5EEEGE68E6CC5FFCFGC95D;<4C;C*>GF>4*.4*9@BFF3<@DG46**0>>5*)7()4FF?<>46:>:)08?FFBDF9)421(213:)--()..2:(4
@M06045:235:000000000-JCY5N:1:1101:21107:1935 2:N:0:CTCAGA
CTATACGCTGCGTTCTTCATCGATGCGAGAACCAAGAGATCCGTTGTTGAAAGTTTTAACGTTTAATATAAACAATTCAGACAGACTTCAATTGTAACAAAGAGTTTTGTTTTCCTCCCATGGGCGCTCACCAGCCATAAGGCCGACGTGGCAGAGCCATGTCCCATGGAAGCAACAGTAAAAAGGTACACAGTGTGGGTTGATAAAGAATATAAAATTCAATATACATTAATGATCCTTCCGCAGGTTCACCTACGGAAACCTTGTTACGACTTTTACTTCCTCGAAATGACCAAGCGAA
+
CCCCCGGG@FEFCGGGGFGGGGGGACGGFEGGGGGGGGGGGFGGGGGGGGGGDFFFGGGGGFAFGFCGDGGGGGGGFFGGGGGFGGGGGGGGGFGGGGGGGGGGGCDGGFFGGBFGFFEEGGGGGGGGGGFGGC<FFGGGGGGGGGGGGGGGGEF7EGGGGGGGGGGGGGGGGFFFGGFGDGGGGGGG7FCFBD;DCEDGGGG7EF;F9CFF+=BCFDDFFFDFDFFFDFFF=AEFFAFFFF;DFGCC=7DF*;);:5?DFFFF3;CACCDFF)4)<9<)6<2<)(-416):A:BF?:61;
@M06045:235:000000000-JCY5N:1:1101:7901:1959 2:N:0:CTCAGA
CTATACGCTGCGTTCTTCATCTATGCCGGAACCAAGAGATCCATTGTTGAAAGTTTTAACTGATTTAGCTAATCGCTCAGACTGCAATCTTCAGACAGCGTTCAGGGGGGTCTTCGGCGGGCGCGGGCCCGGGGGCGGGTGCCCCCCGGCGGCCATGGCGGCGGGCCCGCCGAAGCAACTAGGTATGATAAACACGGGTGGGAGGTTGGACCCAGAGGGCCCTCACTCGGTAATGATCCTTCCGCAGGTGCACCTACGGAAACCTTGTTACGACTTTTCCTTCCTTCAAATCACCAACCGA
+
CCCCCGGGGGGGGGGGGGGGGGGGGGGGGGGGGGGGGGGGGGGGGGDFGGGGGGGGGGGGGGGGGGGGGGFGFGFGGGGGGGGGGGGGGGGGGGGGGGGGFFDAFFFDG>FGGFGGGGGGGDGGGCFEGGGGGGCCGEEG8CFGGGDCEGE>GGGGFGG8EECEGGCGDEEGE8C5C?F?FGFFFCFF7?@FFDGC5EGGGGFEE:8C=FG*1:79FGDF<>CFCCDFDDBFF?4>@*99C47)5/)5<***945665(51>4383-64)4>)0,8)))))-61).)5:26)4(44,(,((
@M06045:235:000000000-JCY5N:1:1101:15128:1961 2:N:0:CTCAGA
CTATACGCTGCGTTCTTCATCGATGCCAGAACCAAGAGATCCGTTGTTGAAAGTTTTGATTCATTTGTTTTTGCTTGTGCAACTCAGAGAAGAAATTCCGCCCGCTGGGCGTAATGCAAGAGAGTTTGGGGTCCCTGCGGCGGGCGCCTGGGTCCGGCGCCGGCGCGGGGGCAGGCGGCCGGGGCGTTCCCGCCGAGGCAACTGAGGTAAGGTTCACAGTGGGTTTGGGAGTTGTATAACTCGGTAATGATCCCTCCGCTGGTTCACCAACGGAGACCTTGTTACGACTTTTACTTTCCTT
+
CCCCCGGGGGGGFGGGGGGGGGGGGGGGGGGGGGGGGGGGGGGGGGGFFEAFFFGGGGGGGGGGGGGGGGGGGGGGGGGGGGGGGFFFGGGGGGGGGGFGGGGGGGGGGGGGGGGGGGGGFGGGFGGGGG7FGGFGGGGGGGGGGGGGGGGFGGCECEEGGGGGGGGGGGGGGGGGGGEEEGGCGGEDGGFGGGE5E>E88FGFFCFGG?9FCFG7D>>7>FG)9*9959BF:F:<F*7**9@@BFD>FF*?F??C8<<EFF;<FAFF)4()0)-(4:BA))665((,364A22:9):)-)
@M06045:235:000000000-JCY5N:1:1101:8424:2025 2:N:0:CTCAGA
CTATACGCTGCGTTCTTCATCGATGCCAGAACCAAGAGATCCGTTGTTGAAAGTTTTTTTCATTATATCCATGGACTCAGACGACAGATTTATTAAGAATTTAAGGGGGCTACTGGCGGGCACGGGCCCAAAGCGTGAGCTTCCGGCGGCCTCTCATCGAGGCGGGCCCGCCAAAGCAACAAGGTCACAAAAACACAGGGTGGGAGGGCGGGCCTGAGAGACCCTCACTCGGTAATGATCCTTCCGCAGGTTCACCTACGGAAACCTTGTTACGACTTTTACTTCCTCCAAATGACCAAGC
+
CCCCCGGGGGGGGGGGGGGGGGGGGGGFGGGGGGF@<FGGGGGGGGGGGGGGGGGGGGGGGGGGGGGGGFEGGGGGFFFGGGGCCCFEGFEGGGGDGFCFFGGGGDGGDGGGGGGDGEGGGGGGGGGG@7DFFGCGG@FFFF=F@EE>CCGEB,:?BC,:@CE:>EEEGGGG8EGFGGG6;50:<CGDGGGGG5CG*/;EE*:C**:*/55CDC<*7*29F@3CFFC<7C>:>4:4@//17*09)/*177*2?=B7/<7D0)53(:?))).**.(1(4:62).6)456((44)..8?)30(
@M06045:235:000000000-JCY5N:1:1101:7435:2069 2:N:0:CTCAGA
CTATACGCTGCGTTCTTCATCGATGCCAGAGCCAAGAGATCCGTTGCTGAAAGTTTTGATTGCTTATTTATAAAGACTCAGAAGATTCCGCTAGAAAACAAGAGTTTGGCCTCCGGCGGGCGGCGCGGGGGCGCTGGTCCACCCGGCATCCCGCCGAAGCAACATGATATGTTCACAATGGTTTGGAGTTCAGAAGACTCTGTAATAATCCCTCCGCTGGTTCACCAACGGAGACCTTGTTACGACTTTTACTTCCTCTAAATGACCAAGCGAAACAGATCGGAAGAGCGTCGTGTATGGG
+
CCCCCGGGGGGGGGGGGGGGGGGGGGGGGGGGGDGGGGGGGGGGGGGGGGFGFGGGGGGGGGGGGCGGGGGGGGGGGGGGGGGGGGGFGGGGGGGGFGFGGGGGGGGGGCFGGGGGGGGGGGGGGGGGGGGGGGDGGGFGGGGGGGGGGGGGGGGDECEGFFGGGGGGGGGGGGD?C+<FCCGGCGFGFFGCEEGCCEFGGGGGGGGGGGGGGGGGGDGFFFG>CFGGGGFB3>60)9=BFFBDFD39=FCGFFFGFFA?4=FFF)4:1?FB75;>??0)44:<B14(.79?4>(,2).,(
@M06045:235:000000000-JCY5N:1:1101:16264:2072 2:N:0:CTCAGA
CTATACGCTGCGTTCTTCATCGATGCCAGAACCAAGAGATCCGTTGTTGAAAGTTTTGATTTATTTATGGTTTTACTCAGAAGTTACATATAGAAACAGAGTTTAGGGGTCCTCTGGCGGGCCGTCCCGTTTTACCGGGAGCGGGCTGATCCGCCGAGGCAACAAGTGGTATGTTCACAGGGGTTTGGGAGTTGTAAACTCGGTAATGATCCCTCCGCTGGTTCACCAACGGAGACCTTGTTACGACTTTTACTTCCTCTAAATGACCAAGCGAAACAGATCGGAAGAGCGTCGTGTAGGG
+
CCCCCGGGGGGGGGGGGGGGGGGGGGGGGGGGGGGGGGGGGGGGGGGGGGGGGGGGGFGGGGGGDGGGGGGGGGGGGGGGGGGGDGGGGGGGGGGGGGGGGGGGGGGGGGGGGGGGGGGGGCGGCGGGFFEGGGGGGGGGGGGGGGGGGGGGGGGGGGGGGGGGGGGGGGGGGGGGGGGGGGG=EEGGGGGG?F?FFGGFFGGEGGDGEFFGGGFGGGCD:5FGGGGGGDFFEF9?:6?FFFFFFGGGFGGFF?FDFBAFFB4:9AB0:<BFEFFFF0:<4>6:BB>?BB0,(4(,,1<A?
@M06045:235:000000000-JCY5N:1:1101:12042:2073 2:N:0:CTCAGA
CTATACGCTGCGTTCTTCATCGATGCCAGAGCCAAGAGATCCGTTGCTGAAAGTTTTTATTTATTTTTGTTTGATACTCAGAAATTCATGTAAATTCAAGAATATAGGCCTTCGGCGGCCGGTGAGGACCGCCGAAGCAACAGGTATGTTCACAAAGGTTAGGGAGTTTACACTCTATAATGATCCCTCCGCTGGTTCACCAACGGAGACCTTGTTACGACTTTTACTTCCTCTAAATGACCAAGCGAAACAGAACGGAAGAGCGACGTGTAGGGAAATAGTGGAGATATCGGTGGTCGGC
+
CCCCCGGGGGGGGGGGGGGGGGGGGGGGGFGGGGGGGFGGGGGGGGDGGGGGGGGGGG8FFGGGGFGGGGGGGGGDFCEEFGGGFGGDEFFGGGFG,FCFGEACFC9FGBFFFFGGGGGGGG@C@EEGGGGGDGDC@EG8BFF,,3@DGGGGG9E8@FEFF,DCF6>6@@,@CGGFGGGCF79EF7DCF>58CEG>BEGG7D@EEC:?CF5A7EFD>FCFGFGFF7FGCDA+A;<E=FCFFAF);5**5C)*.8)0053)(85(-((,,-3)9?41(.))-.)(.((().-(--(18)(((
@M06045:235:000000000-JCY5N:1:1101:20657:2079 2:N:0:CTCAGA
CTATACGCTGCGTTCTTCATCGATGCCAGAACCAAGAGATCCGTTGTTGAAAGTTTTGACTTATTCAGTACAGAAGACTCAGAGAGGCCATACAATGCAATAGTTTGGTTTTCCTCCGGCGGGCGCCCGCGAGGGCCGAGGGGCGCCGGGAAGGACCCGGGCCGCCCGCCGAAGCAACGGTTTAGGTAACGTTCACAATGGTTTGGGAGTTTTGCAACTCTGTAATGATCCCTCCGCTGGTTCACCAACGGAGACCTTGTTACGACTTTTACTTCCTCTAAATGACCAAGCGAAACAGATC
+
CCCCCGGGGGGGGGGGGGGGGGGGGGGGGGGGGGGGGGGGGGGGGGGGGGGGGGGGGGGGGGGGGGGGGGGGGGGGGGGGGGGGGGGGGGGGGGGGGGFFGGGGGGGGGGGGGGGFFGDGGGGGGGGGGGGGGGGGGGDEGGGGGGGGGGDGGCCCEEGGGGGGCGEGGEDGGGGGGGGG?EEGCEGFGGG@FEFFF90CGACFCCG5*:6C:=CCC9*=FFGGGGFG>F@4@FFBFEEFGF?6BF*<:D33)).>4BA4489169?BF<)7=FB>FFFADAA>2542(4((2669:?74(
@M06045:235:000000000-JCY5N:1:1101:23920:2083 2:N:0:CTCAGA
CTATACGCTGCGTTCTTCATCGATGCCAGAACCAAGAGATCCGTTGTTGAAAGTTGTAACTATTAAAGTTTTTCAGACGCTGATTGCAACTGCAATGGGTTTAAATTGTCCAATCGGCGGGCGAACCCGCCGAGGAAACGTAAGTACTCAAAAAACATGGGTAAGAGACAGCAGGACAAAGCCTACAATACTCTAGGTAATGATCCTTCCGCAGGTTCACCTACCGAAACCTTGTTACGACTTTTACTTCCTCTAAATGACCAAGCGAAACAGATCGGAAGCGCGTCGTGTAGGGAAAGAA
+
CCCCCGGGGGGGGGGGGGGGGGGGGGGFGGFGGGGGGFFGGGGGGGGGFGFFGGGFGDFGFGGGGGGGGGGGGGGGGGGGGGGGGGGGGGGGGE:<:CFGGGGGFGGGG<<FGGGFDFEG7FFDFEGGGGGCC@EGCFGGGDGFCB,5EFEFGGGGCFCCFGGGCFFF62?DEFFGFGGG:EBCFGGFFCCCCCC?C;;CFF7@FGGGFCEGCCD*;CFF0?C4*7CCCDFFF=)6@435D>37*7CF?DF7BFFGFFFF27FB(3(3(7(0)7)(4102(((-((-43:6(623?,((,(
@M06045:235:000000000-JCY5N:1:1101:20980:2123 2:N:0:CTCAGA
CTATACGCTGCGTTCTTCATCGATGCCAGAACCAAGAGATCCGTTGTTGAAAGTTTTGCTTTTATTTAACAAATAATACTTAGACTGAGGCACGTTTGGTTAAGATTTTAAAAGTTTGGCCACCGACGAGCGCTGACCAGAGGGCCGATCAAGGTACCCCCCGGCGGTCCATTACAGACGGGCTCGCCGCAGCAACAGTGGTTAAGTAGACAAAGGGTTGGGAGGTCGGGACACGAGGGACCCTAACTCGTTAATGGTCCTTCCGCAGGTTCACCCACGGAAACCTTGTTACGACTTTTCC
+
CCCCCGGGGGDGG,FFGFGGGGFFEGGFGGGGGGGGFGCFGGGGGC@<EAF9AFFFGFFGGDGGGEDFFFGGGGGGGGGGGGGFGGGGGGF7EG:<FGGFDF,AFDFGGGGGCGGCFGEGFGGGGGGGGGGGGDFGFGGFGGGGDEGDEEEGGGGGGGF?EGGGGGG>C>9E;,?>:9EB1C8:CC*=**=E*:CFC>><FF8C;E9A?FGGC67>575>75<CDDF<59)855:>DBF>F@35@FG:*>C*<.07**.0)*9<?2>0,.8F**5((--((,4?F0<A64).((4484)))
@M06045:235:000000000-JCY5N:1:1101:17364:2201 2:N:0:CTCAGA
CTATACGCTGCGTTCTTCATCGATGCGAGAGCCAAGAGATCCGTTGTTGAAAGTTGTATTTTGAATTGTTTATTCAGAAATAGATATTCAGACAAACTGCTTTAAAGGTGTTAAGTTAATCAAACCCTCTTGGCTTTTTAATGCCAGAGAGTTCAAAAACGTTGCACACAAGGTGGATATGGATTTTTTTAAAGAGTGCCATAAAACACTCAATTATGAATGATCCTTCCGCAGGTTCACCTACGGAAACCTTGTTACGACTTTTACTTCCTCTAAATGACCAAGCGAAACAGATCGGAAA
+
CCCCCGGGGEGG@FEFGGGGGGAEGDCFFGEGGFGGFGGC<FG@F7FFFEFGF@FCGEFFGGGDDFG@C@,EFGGFFFGGGFFGGGGCF@9<FGGGGCG<DFCFGGGFGF<FFFAFGFFFFGGGG<FFGCGGGGFFFGAE=EGFGGGGGFG,EFDDAC?EGGGGEFGC8EDCFD?FDGGFFFD9EFGFEGGFFG9,@,7,=DEGECFFGCFGG99B;E+=7B:@F@>E7CEEDBABFAAA:4A*?CCD:D4<B8BCFA@:>EDFFC8EEFFF6A=CC?5<)6;D?@6;2(1..36?F:?F(
@M06045:235:000000000-JCY5N:1:1101:16992:2209 2:N:0:CTCAGA
CTATACGCTGCGTTCTTCATCGATGCCAGAACCAAGAGATCCGTTGTTGAAAGTTTTGTTTTTGATTGTACTTATCACAAACGTGTTTTCAGACGACACTGGTTTCGGGGTCAAGAAGTTTTTGGAGTTGGGCCATCGGCGGACGCGCTCCAGGGGCGACAGGGCCCCCGGCGGTCGAAACCAGTTGGTCAGCAACCGGTCCGCCGAAGCAACGACAAGGTACAGTAGACCCAGGGTTGGGAGGTCGGGCGACGGAGCACCCTCACTCGGTAATGATCCTTCCGCAGGTTCACCTACGGAA
+
CCCCCGGGGGGGGGGGGGGGGGGGGDGGGGGGGGFGGGGGGGGGGGGGGGFGGGGFGGGGGGGGGGFGGGGGGGFGGGGGGGGGGGGGGGGGGGGGGDGGGGGGFGGG:CF:=EGEGGGFGGFGGGGGGDG+EFGGGGGDGG7FCGGG@EGGFF>EGGGGGGGGGCGGGGGGGGGEEEGGGF>EFCFGGGGGGGGC8CECCGGEGE=7:=6<<E5CDDGF>B7:>77DFG)7)76<5).8<48@7*195)CCE5B97B0<4;)4(2)41::FD4A>)54)6),136>>1)5)47)((-2:4
@M06045:235:000000000-JCY5N:1:1101:14709:2240 2:N:0:CTCAGA
CTATACGCTGCGTTCTTCATCGATGCCAGAACCAAGAGATCCGTTGTTGAAAGTTTTGACTTATTCAGTACAGAAGACTCAGAGAGGCCATAAATTATCAAGAGTTTGGTGACCTCCGGCGGGCGCCCGCGGTGGGGCCCAGGGGCGCCCGGGGGGTAAACCCCGGGGCCGCCCGCCGAAGCAACGGTTTAGGTAAGGTTCACAATGGTTTAGGGAGTTTTACAACTCTGTAATGATCCCTCCGCTGGTTCACCAACGGAGACCTTGTTACGACTTTTACTTCCTCTAAATGACCAAACGA
+
CCCCCGGGGGGGGGGGGGGGGGGGGGGGGGGGGFGGGFGGGGGGGGGGGGGGGGGGGDFGGGGGGGGGGGGGGGGGGGGGGGGGGGGGGGGGGGGGGGFFGGGGGGGGGGDGGGGGGGGGGGGGGGGGGGGGGGGGGGEGGGGEGGGGGGGGGGGGGGGGGGGGGGGEECECEGGGGGGG8EGGGEGEGG+CEFFF+2AF7+:@FC@F<EGGGFDFG*9@FFGGGG*27CFFFFFB*@B?45BBE9)7<FGF?FFFEEB>>D@:?<ADFFFDFE<:<>FBBF<AA<28<))))5(824:04
@M06045:235:000000000-JCY5N:1:1101:13166:2242 2:N:0:CTCAGA
CTATACGCTGCGTTCTTCATCGATGCTAGAACCAAGAGATCCGTTGTTAAAAGTTTTTATAGTCCGCTAAGAACACTCAGATGTATCGTCGGGTACAAACAGAGATACTGAAACGCCGGCGGGCTCCCGAAGAAGCCGCCGAAGCAACAAGTTATAATGTTCACAAAGGGTTATGAGTGTAAACTCGGTAATGATCCCTCCGCTGGTTCACCAACGGAGACCTTGTTACGACTTTTACTTCCTCTAAATTACCAAGCGAAACAGATCGGAAGAGCGTCGGGTAGGGAAAGAGTGTAGATCT
+
CCCCCGGGGGGGGGGGGGGGGGGGGGGGGGGGGGGGGGGGGGGGGGGGGGGGGGGGGGGGGGGCGGCFGGGGGGGGFGGGGGGGGFGGGFFGGGGGGGGGGFFFFGGGGGGGGGGGGG7FFGGGFFGGGGGGGGDFGGGGGGGGGGGGGCC2?FFGGGGGGGFFGGGGG>BFGGGGGGGGGFGGFGGGGFGF?EEGCFFFEGGGGGGGGGGGFGGGGGD>35*CFGDGGGFEFFFFFFFFGFFFFFFGF*>C@?F<@B?DBBFF:<??BFF>58:9>FF02:BBFF7<::01)6><6<44)
@M06045:235:000000000-JCY5N:1:1101:9113:2264 2:N:0:CTCAGA
CTATACGCTGCGTTCTTCATCGATGCCAGAGCCAAGAGATCCATTGTTGAAAGTTGTAATAATTTTGTTTTTTACTCAGAGCATCAATAATGACAAGAGTTTGGTGTGCTCCGGCGGGGTTCGTCACCCCCGAGAGGGGTGCGCGCGGCCATGCGGCCACCCGCCGAAGAAACAGTGGTTGTTTAGCAATGGTTGGGAGTTTTGCAACTCTTTAATGATCCCTCCGCTGGTTCACCAACGGAGACCTTGTTACGATTTTTACTTCCTCTAAATGACCACGCGAAACAGATCGGAAGAGGGT
+
CCCCCGGGDGCGGGGGGGFGEGGGGGGGFFGGGGGGFGGGGGGGGGGEFEGGGFGGGCFGGGGGGGGGGGGGGGGFGGGGGGGGGFGGGGGGGGG<FFFFGGGGGGGEGGGGGGGGGGGG+FGGFGGFGGGGGGGGGGEGCCCGGGDGEGEGGGEGGCEFGGGGGE*BCGF?E8E@FF@FGG*AFFFFGGGGGGGGGGG*;+<;<CFG6::+CCDFGGF=CFGGDDC*><F=?BDA?5>7D)0))1*:@C>CF33*)066:B?:A<AAFFAB?4ADF3-((99B2((,()5?FFB132(-(
@M06045:235:000000000-JCY5N:1:1101:14471:2269 2:N:0:CTCAGA
CTATACGCTGCGTTCTTCATCGATGCCAGAACCAAGAGATCCGTTGTCAAAGGTTTTGATTTTCACAATTCACATGCTGCTGTTTCATTTTCGGACGTCAACTGCAAGAGCACAAGGCACACTCAAGTTGCCCTGTTCCCTTTTCACTCACGCCCAGCAAGCTGCTGGTCTGTATCGCAAGAGTTTCAAAGTTTGGTCCTTTGTCAGGGCATGTCTGCTGATGAAGGGTCCAAGTGCCAGATGACACAAGCATGCACCAACTGACATTGTGTGGCCCCTTCCAAGGCAACTGGTGCATCGT
+
C8BCCFGGCGGGGGGGCFEGGFGGGGFGGGDGGGGGEEGGGGGCED@CCFDFGGG,FG7CFGGFCGGGGFGCGGAEFGGGGGGGFFF9FEEBFCGFGBCBGGGAFGFFC8BFGFG8EDFGGGGGGGGGGEGGFGFGFFEAFFGFGGGC9DGC84BCEDG,@FFGD=CE,3@E;;>3C++@8FF,@=EF,D;DFF;+D;:EDGA3,;@6CCEFGFCCCCCFFFF7+5*9*;9*9?ECF>C*7*0+/:66?**;+?ADAFBF98FFEE5))9?.5=@(4>;(;14.)(13:((43.4<7-)((
@M06045:235:000000000-JCY5N:1:1101:16527:2292 2:N:0:CTCAGA
CTATACGCTGCGTTCTTCATCGATGCCAGAACCAAGAGATCCGTTGTTGAAAGTTTTAATTTATTTGCTGGTTTACTCAGAAGATACATAAATAAAACAAGAGTTTGGGTCCTCCGGCGGGCGCCTGGGTCCAGCTTGCGTCAAACTGGGGCATCCCGCCGAAGCAACGATAGGTATGTTCACAGGGGTTTGGGAGTTGTAAACTCGGTAATGATCCCTCCGCTGGTCCACCAACGGAGACCTTGTTACGACTTTTACTTCCTCTAAATGACCAAGCGAAACAGATCGGAAGAGCGTCGTG
+
CCCCCGGGGGGGGGGGGGGGGGGGGGGGGGGGGGGGGGGGGGGGGGGGGGGGGGGGGGGGGGGGGGGGGGGGGGGGGGGGGGGGGGGGGGGGGGGGGGGGGGGGGGGGGGGGGGGGGGGGGGGGGGGGFGGGGGGGGGGGGGCGGGGGGGEEEGGFGGGGGGGGGDGGGFGGGGGGGGGGGGGGGGGGGGGGGGGG5CFFGGGGFGEGGGGGCFFGGGFFGFGGGGGGGGFFFF?BFFFFGFFFFGGGFGDC@EFG4449>FFFFFADFFFF??B?6:(29>::BABF?:(14,473:0(-
@M06045:235:000000000-JCY5N:1:1101:19515:2308 2:N:0:CTCAGA
CTATACGCTGCGTTCTTCATCGATGCGAGAGCCAAGAGATCCGTTGCCAAAAGTTGTTTTCAATTTCTCACACAAGGTGAAGAAAAGTTTCAGACAGAATAAAAACAGACAAAGTGTTCATCAACAGGAGCGAGGTCTCCCACGAGGGGAGTCCCCACTCCTTTGGCAGGGGGGTAGCATTGCTGCTTCCCTGATCCTGCCAGAGACAGATAACGGTGCACACAGTGTTTCTGAAGCAGAGCTTCAAATTTTCTAATGATCCAACCGCAGGTTCACCTACGGTTACCTTGTTACGACTTTT
+
CCCCCGGGGGGGGGGGGGGGGGGGGGGGGGGGGGGGGGGGGGGGGGGGGGGGGGGGGGGGGGGGGGGGGGGGGGGGGGGGGGGGGGGGGGGGGGGGGGGGGGGGGGGGGGGGGGGGCFFGGGGGGGGFGGGGGGGGGGGGGGGGGGGGGGGGGFGGFGFGGGGGGGGGGGGGGGGGGGGGGFGGGGGGGGGGGGGGGGGGGG?FGGGGGGGGGFD<DGCFGFFCG7CCFGFFFFFFFFFFGFFFFGGGFFGGFFFG??<4:B?7??FFFFBFFFFBFF:B:?BFB:ABAA>BFFFF2<<>A
@M06045:235:000000000-JCY5N:1:1101:15572:2317 2:N:0:CTCAGA
CTATACGCTGCGTTCTTCATCGATGCCAGAACCAAGAGATCCGTTGTTGAAAGTTTTGATTATTTGTTTAATCCACTCAGAAATTCTCAATAATACAAGAGTTTCGGTCCTCTGGCGGGCGCCTGACTCCGGGGCGCAACTGAATGGCACCCGGGGCGATCCCGCCGAAGCAACAAAAGGTATGTTCACATGGGTTTGGGAGTTGTTTAGAACTCGATAATGATCCCTCCGCTGGTTCACCAACGGAGACCTTGTTACGACTTTTACTTCCTCTAAATGACCAAGCGAAACAGATCGGAAA
+
CCCCCGGGGGGGGGGGGGGGGGGGGGGGGGGGGGGGGGGGGGGGGGGGGGGGGGGGGGGGGGGGGGGGGGGGGGGGGGGGGGGGGGGGGGFGGGGGGGGGGGGGGGGGGGGGGEGGGCEEGGGGFGCGGGGGGGGGGGGGGGGGGGGGGGFGGGGGGGGGGGGGGGGGGGGCGGFG8FGGGGGGGGGGGGGGGG+CCGGGGGGGGGGG?CCCFC7DFFGFGFF7CGCC7DDFFFFFFFFFGF@FFGG>BFGG46=7?FBF9D>A.6><<A<**1854AA<A(,8:?F09BF?:0.404?:(
@M06045:235:000000000-JCY5N:1:1101:14138:2332 2:N:0:CTCAGA
CTATACGCTGCGTTCTTCATCGATGCCAGAACCAAGAGATCCGTTGTTGAAAGTTTTAACTTGTTTTTTTTTGTAAATCAGAACGTACAGTCCGCTGTAAATTTAGGGGTTGGCGCCGCCGGCGGGGACGGGAGCGGCACGGCCCGCTGGGGGCGCGAGACGCCCACCGCCTCCCGCCGAGACAACGCGGCAAGAGGTAAGGTTCACAGTGGGTTTTGGAGGTAACTTTGGTAATGATTCCTCCGCCTGTCTACCAACGGAGACCTTGGTTCGACCTTTACTTCCCCTAAATGCACAATCG
+
CCCCCGGGGGGGGGGGGGGGGGGGGGGGGGGGDGGGGGGGGGGGGGGGGGGGGGGGGGGGGGGFGGGGGGGG7FFGFFAFGGGGGGGGGGGFGDGGGG<FGGDF9?FF+BF7FECGCCFGGGDECFGGGGGDFGGGGGGDC77<@CE@*BEGEGCEEG*88EED:5*;8*:/*;C5:CC5/8**;8**8C:*:;8*;<C@EFCGGGFF?97EDGCDD*))95<*:*22*:?>4*-6@=**2/=?7***)2***/9*)8()-)7,-)))(5(7<)((-5)-.5)))(.,32)-))).63)((
@M06045:235:000000000-JCY5N:1:1101:17782:2333 2:N:0:CTCAGA
CTATACGCTGCGTTCTTCATCGATGCGAGAACCAAGAGATCCGTTGTTGAAAGTTTTAACGTTTAATATAAACAATTCAGACAGACTTCAATTGTAACAAAGAGTTTTGTTTTCCTCCCATGGGCGCTCACCAGCCATAAGGCCGACATGGCAGAGCCATGTCCCATGGAAGCAACAGTAAAAAGGTACACAGTGTGGGTTGATAAAGAATATAAAATTCAATATACATTAATGATCCTTCCGCAGGTTCACCTACGGAAACCTTGTTACGACTTTTACTTCCTCTAAATGACCAAGCGAA
+
CCCCCGGGGGGGFGGGGGGGGGGGFGGGGGGGGGGGGGGGGGGGGGGGGGGGGG<FGGGGGEGGGGGGGGGGGGGGGGGGGGGGGGGGGGGGGGGGGGGGGGGGGDFGGGGGGGGGGGGGGFFFGGGGGGGGGGGGGFGGGGGGGGGGGGGGGGGGGGGGGGGGGFGGGGGGFGGFGG9DFFGGGGFAACGGG@C7@BEEDGGGGGGGGGAFGGFDGGGFGFGGDGGGGGFFF>E?FFFFGFFFEGGFADFGFFFGFFFFFFFF3;)7CEFF>>69?CAE2<A29<345>AF>BF:(1::9
@M06045:235:000000000-JCY5N:1:1101:23104:2345 2:N:0:CTCAGA
CTATACGCTGCGTTCTTCATCGATGCCGGAACCAAGAGATCCATTGTTGAAAGTTTTGACAATTTTCACAGTACTCAGACAGCCCATCTTCATCAGGGTTCACAGAGCGCTTCGGCGGGCGCGGGCCCGGAGACGTGCGTCCCCCGGCGACCAGGTGGCCCCGGTGGGCCCGCCAAAGCAACAGGTGTATAGAGACAAGGGTGGGAGGTTGGGCCGCGAGGGCCCGCACTCGGTAATGATCCTTCCGAAGGTTAACCTACGGAAACCTTGTTACGACTTTTACTTCCTCTAAATGACCAAG
+
CCCCCGDGCGGGEGGGCGGGGGGDDGGEGGGGGGGGFGFGGGGGGGGGGGG9EFFGGGGGGGGFGGGGGGGGGFEGGGGGGGGFFGGGGGGGGGGGGGGGGDGGGEEF>F:FGGGGE+>CFEEGGGGGG7FFDCFG:E@FGFGFGGEGECEEEFEGD5C98:EGGGGEFF8**::CCGGF?628@2<+<CCG:CFG?;=FGFC*C=AECCF59/1CDCC.)019CCD5CDF@;DB0*168FFFF45</)9<D4**:7@??BE:14?<(5A9=/*84(((4:))4))8<44426>A24>0((
@M06045:235:000000000-JCY5N:1:1101:11716:2355 2:N:0:CTCAGA
CTATACGCTGCGTTCTTCATCGATGCCAGAACCAAGAGATCCGTTGTTGAAAGTTTTGATTCATTTTCGAAACGCCTACGAGAGGCGCCGAGAAGGCTCAGATTATAAAAAACCCGCGAGGGGGTATACAATAAGAGTTTTGGTTGGTCCTCCGGCGGGCGCCTTGGTCCGGGGCTGCGACGCACCCGGGGCAGAGATCCCGCCGAGGCAACAGTTTGGTAACGTTCACATTGGGTTTGGGAGTTGTAAACTCGGTAATGATCCCTCCGCTGGTTCACCAACGGAGACCTTGTTACGACTT
+
CCCCCGGGGGGGGGGGGGGGCFGGGGFGGGGGGGGGGGGGGGGGGGGGGGGGGGGGGGGGGGGGGGGGGGGGGGGEFCGGGGGGGGGGGGDEGEFGCCFCFFGFGFGGGGGGGDCFGGEGEGGGGGGGGGGGGG9,@FFGGD+@CEGEGGGGGGGGEE**=EEDEGGGGGDGCGG>EE>EGGGGC:CEEGDGEEFFCCFGE8CGGCEGDEFG<F*::D5>7BGG5<FFCC@FFF?6@>D)*.008FG*/>CCFFEDFFFFBBF<.37?06()0.55<A-283?F?(,8-5)6<<A9:?9?4
@M06045:235:000000000-JCY5N:1:1101:8947:2386 2:N:0:CTCAGA
CTATACGCTGCGTTCTTCATCGATGCCAGAACCAAGAGATCCGTTGTTGAAAGTTTTGACTTATTCAGTACAGAAGACTCAGAGAGGCCATAAATTATCAAGAGTTTGGTGACCTCCGGCGGGCGCCCGCGGGGGGGCCCAGGGGCGCCCGGGGGGTAAACCCCGGGGCCGCCCGCCGAAGCAACGGTTTAGGTAACGTTCACAATGTCTTAGGGAGTTTTGCAACTCTGTAATGATCCCTCCGCTGGGTCACAAACGGAGACCCTGTTACGACTTTTACTTCCTCTAAATGACCAAGCCA
+
CBCCCGGGGGGGGGGGGGGGGGFGGGGFGGGGGGGGFGGGGGGGGGGGGGFGGGGGGGGGGFGGGGGGGGGFGGGGFFCCGCGGGGC7DFFGF9EFFEDGEC9<BFFEGGFG8?EFE:=:@CDFGGGFDGGF+@*CCG:>E8FGGGD8:EGGCEE>C5AEFC?>E>8?EEGGGC:EGEEEEE?CFGE;?E?<CC7C@E8CAF:+<CC+<<<FDC5CG**90>GG777>7C6*9@:41**8*7))0*/9)277@***7.480)0((,4246)07>:0<<4265472:>3).)))5(8140(,
@M06045:235:000000000-JCY5N:1:1101:22348:2507 2:N:0:CTCAGA
CTATACGCTGCGTTCTTCATCGATGCCAGAACCAAGAGATCCGTTGTTGAAAGTTTTGATTTATTTATGGTTTTACTCAGAAGTTACATATAGAAACAGAGTTTAGGGGTCCTCTGGCGGGCCGTCCCGTTTTACCGGGAGCGGGCTGATCCGCCGAGGCAACAAGTGGTATGTTCACAGGGGTTTGGGAGTTGTAAACTCGGTAATGATCCCTCCGCTGGTTCACCAACGGAGACCTTGTTACGACTTTTACTTCCTCTAAATGACCAAGCGAAACAGATAGGAAGAGCGTCGTGGAGGG
+
CCCCCDFEGGGGGEGGGG9FFCGGGGGGGCCECEFGFGDFFFFD,CF8FAEFGFDFGFCGGFADCFFGGGFEFCEGGGGDFGGGGGGGDCCF<FDGGFGF8FGGG<,,@F@EGGGE,F:C:7FFCF7FFFGGGGFCCGEDC:F@CEGGGGG>EDGGGG>EGGGGFGGGGGGGFGDFGGC988**:ACEE58BF9FG+;>??EEGG=EFC7C:5?D5<D5BGFGGFF7FF<>>BFF<F4BFGB7=)1755::>FF4;FFBF24/))632:0(8)590;010))).44171.77?B1:030?B
@M06045:235:000000000-JCY5N:1:1101:24318:2515 2:N:0:CTCAGA
CTATACGCTGCGTTCTTCATCGATGCCAGAACCAAGAGATCCGTTGTTGAAAGTTTTGACTTATTCAGTACAGAAGACTCAGAGAGGCCATACAATGCAATAGTTTGGTTTACCTCCGGCGGGCGCCCGCGAGGGCCGGGGGGCGCCGGGAAGGACCCGGGCCGCCCGCCGAAACAACGGTTTAGGTAACGTTCACAATGGTTTAGGGAGTTTTGCAACTCTGTAATGATCCCTCCGCTGGTTCACCAACGGAGACCTTGTTACGACTTTTACTTCCTTTAAATGACCAAGAGAAACAGAA
+
CCCCCGGGGGGGGGGGGGGGGGGGGGGGGGGGGGGGGGGGGGGGGEEFGGGGGFGGGCGGGGGGGGGGGGGGGGGFGFGGGGGGGGGGGGGGGGGGGGGFGGGGGGGDGGGGGGGGGGDGGDGGGGGGGGECGGGGGGGDGGGGGGGGGGGGGGGFFD>ECEGGGEGGECEGGGGGGFCE*CCGGGG+@FEFFGFFCCCF?9C8@F+CFG*2:CGG7FFFC7DGD*0*2:9BF@1<BE5@3)9@=D7*05<3>:<C5)3?AF=683;(1:<6?6A<A9).).5:A:343(.((.5:0((.)
@M06045:235:000000000-JCY5N:1:1101:23157:2538 2:N:0:CTCAGA
CTATACGCTGCGTTCTTCATCGATGCCAGAACCAAGAGATCCGTTGTTGAAAGTTTTAACTTGTTTTTTTTGTAAATCAGAACGTACAGTCCGCTGTAAATTTAGAGTTTGGCGCCGCCGGCGGGGACGGGAGCGGCACGGCCCGCTGGGGGCGCGAGACGCCCACAGCCCCCCGCCGAGACAACGCGGCCAGAGGTAAGGTTCGCAGGGGGTTGTGAAGGGCACTTTCGTACTGAACCCTCCGCTGGGTACCCAATGGAGAGCTTGTTACGCCTTTTACTTACTCTAAATTACCAAGCGC
+
6ACC9FGF@FCEFGEFGGAF,C,ECE@FGFGGGFFGFGG9EEFGGGBEE<FDFCD,CFFFGFF@@FF@FEGGFFCFCFFCCEFEG8=CFGFF>GCFBAA<EFAE9<FFCFFGGF+@@F7>:FCFDCEG*C:F*1>@>CGEGG7BBE*8*::*38:C8?5:=?*/;E*;FF*;*:E58:/:5?CFGE*2*1*8C*AFGC7:C2++*:/:/**/)/)1C7:F<3***2***177))--*/8>200)75C<02**1945)),0,6)4931.--:B)).33)-))6.))))-6<4))6).),((-
@M06045:235:000000000-JCY5N:1:1101:16015:2593 2:N:0:CTCAGA
CTATACGCTGCGTTCTTCATCGATGCCAGAACCAAGAGATCCGTTGTTGAAAGTTTTGATTTATTTATGGTTTTACTCAGAAGTTACATATAGAAACAGAGTTTAGGGGTCCTCTGGCGGGCCGTCCCGTTTTACCGGGAGCGGGCTGATCCGCCGAGGCAACAAGTGGTATGTTCACAGGGGTTTGGGAGTTGTAAACTCGGTAATGATCCCTCCGCTGGTTCACCAACGGAGACCTTGTTACGACTTTTACTTCCTCTAAATGACCAAGCGAAACAGAGCGGAAGAGCGTTGTGTAGGG
+
CCCCCGGGGGGGGGGGGGGGGGGGGGGGGGGGGGGGGGGGGGGGGGEEGGGGGGFGGFGGGGGGGGGGGGGGGGGGGGGGGFGGGGGGGGGGGGGGGGGGGGGGGGGFGGGGGGGGGGGGGGGGGGGGGGGGGGGGGGGGGGGGGGGGGGGFGGGGGGDGGGGGGGGGGGGGGGGGGGGGGGGE=E=EGGGCGGGGGGGDGGGGGGCGGFFFFFGGGGDEG?GGGGGGGGFEDFFBFFF?F@FFEGGDBFGDFFFDB=49<=FFFBF(468@DEFF>??(((31>B>?<?F3(,(4,-654
@M06045:235:000000000-JCY5N:1:1101:19764:2603 2:N:0:CTCAGA
CTATACGCTGCGTTCTTCATCGATGCCAGAACCAAGAGATCCGTTGTTGAAAGTTTTTATTTATTTGTAAAAACTACTCAGAAGATTCCAAAATAAAACAAGAGTTAAGTTTCCTAGGCGGGCGCCTGATCCGGGGCACACGAGGCGCCCGGGGGGTAAACCCCGGAGCCGCCCGCCGAAGCAACGGTTTAGGTAACGTTCACAATGGTTTAGGGAGTTTTGCAACTCTGTAATGATCCCTCCGCTGGTTCACCAACGGAGACCTTGTTACGACTTTTACTTCCTCTAAATGACCAAGCGA
+
CCCCCGGGGGGGGGGGGGGGGGGGGGGGGGGGGGGGGGGGGGGGGGGGGGGGGGGGGGGGGGGGGGGGGGGGGGGGGGGGGGGGGGGGGGGGGGGGGGGGGGGGGGGGGGGGGGGGGGGGGGGDGGFGGGGGGDGGGGGGGGGFGGCECEGEGGGGGGGGGGGGGGGGGGGGGGGGGGGGCGGGGGGCEGGGGGGGFEGGGGFG6@EGAFCFFD*5CCDF7<4FGGGGCG?BBF2<FF=FFFFD>3CDFGGGF44D@B6>BFF<:)))4<-.771:<<A2>ADFFDFABA<<>AFF?F6((
@M06045:235:000000000-JCY5N:1:1101:12003:2617 2:N:0:CTCAGA
CTATACGCTGCGTTCTTCATCGATGCCAGAGCCAAGAGATCCGTTGTTGAAAGTTTTGACTTATTTGTATGTTTTACTCAGAGAATGCCACTATAACAATCAAGAGTTTGATGTCCCCGGCGGGCGCCTGGTTCCGGGGCACCGCGAAGGCGCCCGGGGCGGTCCCGCCGAAGCAACAGTAGGTATGTTCACAGGGGTTTGGGAGTTTGTTAGACTCAGTAATGATCCCTCCGCCGGTTCATCAACGGAGACATTGTTACGACTTTTACTTCCTCTAAATTACCAAGCGCAACAGATCGGA
+
CCCCCGGGGGGGEGGGGGGGGGGGGGGGGGGGDFGGGGCFGGGGGGGEFCFGGEGGGDEGGGGGGGGGGDGFGGGGGFGCFFF8EFFFGGGGFGGGGGGGG8E@<FEEGCFEEGFFFG+FGDCGGCCFEFGFFGGDCFDFGGG7EGGD@8DEGCECCGEGGDC8BF8EG>E8*?<CFGGFCCGFF7?0AFCE7CGDD>EEGE=C8EFCGGGGGDF>FF4FFB77C:;*9*00)7(-.0))0*1@*9/))97C)06:@95B?:53<A2).420=*6<A9))).444>1<B((191(,68:((
@M06045:235:000000000-JCY5N:1:1101:19453:2648 2:N:0:CTCAGA
CTATACGCTGCGTTCTTCATCGATGCCAGAACCAAGAGATCCGTTGTTGAAAGTTGTAATTATTAATTTGTTACTGACGCTGATTGCAATTACAAAAGGTTTATGTTTGTCCTAGTGGTGGGCGAACCCACCAAGGAAACAAGAAGTACGCAAAAGACAAGGGTGAATAATTCAGCAAGGCTGTAACCCCGAGAGGTTCCAGCCCGCCTTCATATTTGTGTAATGATCCCTCCGCAGGTTCACCTACGGAGACCTTGTTACGACTTTTACTTCCTCTAAATGACCAAGCGAAACAGATCGG
+
CCCC@FGGGGGGGGGGGGGGGGGGGGGGGGGGGGGGGGGGGGGGGGGGGGGGGGGGGGGGGGGGGDFGGGGGGGGGGGGGGGGGGGGGGGGGGGGGGGGGGGGGGGGGGGGGGGGGGGGFGGGGGGGGGGGGGGGGGGGGGGGGFFGGGDEGGGGGGGGGGGDDEDEEGGGGGGGGGGGDG?DFGGGGGGGGCGGGEGGFFGGG>EDGGGGGGGGGGGCFGFGGCGGGGGFFFF?2AEFFGFFFFGDCFGCCFFF>FFEFFFF01:ABFFFFFF2<AFFFDFBF0::613:>(4:??<>:<
@M06045:235:000000000-JCY5N:1:1101:17576:2668 2:N:0:CTCAGA
CTATACGCTGCGTTCTTCATCGATGCCAGAGCCTAGAGATCCATCGCTGCAAGTTGTATTGACATTAGTTTATAATGACAAATTGCGTATAAATCACCGTTATTACTAACAGTTCAAAATACTACAACATGCTTAACTGCATTAGACTTTTATATATTTTAAACAGAGTTTGTAATGATGACATATAGACATTCACACGGCATCATAATCATCCGTCAAGACAATAGACACCATATGAACATCCGTACAACAAAACAGTTCACAAGAAGGTATAATAATTTTTGGAACTATTGATGATCCT
+
CCCCCGGGGGGGGGGGGGGGGGGGGGGGGGGGGGGGGGGGGGGGGGGGGGGGGGGGGGGGGGGGGGGGFFGGGGGGGGGGGGGGGGGGGGGGGGGGGGGGGGGGGGGGGGGGGGGGGGGGGGGGGGGGGGGGGGGGGGGGGGGGGFGGGGGFGGGGGGGGGGGGFGGGFGGGGGGGGGGGGGGGGGGGGGGGGGGCGGGGGGGGGGDCGGGGGGG6++;FGFGGFGGGGGFFFFFFFFFFDCF?AFGGEGGFFFFGFFEFCFACEFBDFFEFFFFCEFFE?<C@@FEFE<EEEFC337?4)
@M06045:235:000000000-JCY5N:1:1101:12661:2683 2:N:0:CTCAGA
CTATACGCTGCGTTCTTCATCGATGCCGGAACCAAGAGATCCGTTGTTGAAAGTTTTAACGATTAAATAAATCGACTCAGACTGCAACCTTCAGACAGAGTTCGAGGGTGTCTTCGGCGGGCGCGGGCCCGGGGGCGTGAGCCCCCCGGCGGCCGGTTAAGGCGGGCCCGCCGAAGCAACAAGGCAAAATAAACACGGGTGGGAGGTTGGACCCAGAGGGCCCTCCCCCGGTAATGATCCTTCCGCAGGTTAACCTACGGAAACCTTGCTACGACTTTTACTTCCTCTATACTACCAAGCG
+
CCCCCGGDCCGCFFEGGGGGGGGFFGGEFEFFGGFGGGGFFGGGGEG8FFGFGGGGGGGGGGFGGGF9<F9CEGGGCEGFFGC@DAFGGFCGCF9FFG<<FGF:FBFECCCEFGGGGC@E7FGGCCCGCGDBFGEGEGCE*2+C=CEE*:188:1:*:*3CFC>CEE>CGGE55C85@EFGF6**2*;87<9C++;CEG>C5:5*:;6CC?0*:>4*9*7*09*7***)9>>>>A>?4*1C/9<5D))899*9/9:)),)2758((.)(.49)5462A26)))4)66-)).)))6()).2(
@M06045:235:000000000-JCY5N:1:1101:24276:2720 2:N:0:CTCAGA
CTATACGCTGCGTTCTTCATCGATGCCAGAACCAAGAGATCCGTTGTTGAAAGTTTTGATTTATTTGTTTGTTTTACTCAGAAGTTCCACTAAAAACAGAGTTTAGGGGTCCTCGGGCGGGCCGTCCCTTTTTACGGGGCGCGGGCTGATCCGCCGAGGCAACGTATAGGTGTGTTCACAGGGGTTTGGGAGTTGTAAACTCGGTAATGATCCCTCCGCTGGTTCACCAACGGAGACCTTGTTACGACTTTTACTTCCTCTAAATGACCAAGCGAAACAGATCGGAAGAGCGTCGTTTAGG
+
CCCCCGGGGGGGGGGGGGGGGGGGGGGGGGGGGGGGGGGGGGGGGGGFGEFGGGGGGGGGGGGGGGGGGGGCGGGGGGGGGGGGGGGGGGGGGGGGGGGGGFGGGGGGGGGGGGGGGGGGDGGGEEEGGGGGGGGGGGGGDEGGGGGGGGGEFGGGGGGGGGGGFG?FGGFFGGGGFG9BEFGGGGGGGGGEEGFFFGGGGGGEGGGGGGCCFCFGDGDBGFGGGDCCDGF3>B>;:@6BGFFFFDFGFGGCBFFC4B<4<FF>F>AD(5(7>D?9>>?704803:?B?<<0(49B1(-.7
@M06045:235:000000000-JCY5N:1:1101:12160:2751 2:N:0:CTCAGA
CTATACGCTGCGTTCTTCATCGATGCAAGAGCCAAGAGATCCATTGTTAAAAGTTGTCTTTATTATTTCTCAACTAACTCTGTCAAACAAACAAGCGTAAACATCAAGACCTCGCGGCCTTGTGCTAATGTTGCTAGTACTGCGCACTCACGCACGCAGACTGCAAAAGATTTGTAATGATCCTTCCGCAGGTTCACCTACGGAAACCTTGTTACGACTTTTACTTCCTCTAAATGACCAAGCGAAACAGATCGGAAGAGCGTCGGGTAGGGAAAGAGTGTAGATCTCGGTGGTCGCCGTG
+
CCCCCGGGGGGGGGGGGGGCGGGGGGGGGGGGGGGGEGFGGGGGGGGGGGGGGGGGGFGGGGGGGFGEFEFGFGGGGGFGGGGGGAFGGGGGGGGFGDFGGGGGGGGGBFGGDEGGGGFGGGGGGGGGGGGGAFGGAEGGGFGGGGGDFGGGGGGGGCCEGFDCFGGGGCEFGFGGGGAECGGGGGGGGGGDGGGGGCGFFGGGC:@ECEFGGGGDDDGFGFFGGGGGGCFAF6E4AFA6CAFFFGGGFG<768:D>>@FDF:/,(,.916DFF?B((:<6A4:5<ABF04:(3)71(44(
@M06045:235:000000000-JCY5N:1:1101:18920:2766 2:N:0:CTCAGA
CTATACGCTGCGTTCTTCATCGATGCCAGAACCAAGAGATCCGTTGTTGAAAGTTTTGACTTTTTTAAGTACAGTACTCAGAGAGGCCTTTTAGTTAAACAAGAGTTTGGGGCCTCCGGCTGGCGCCTGGTTCCGGGCCGCGAGGGCGCCGGGGCGGTCCCGCCGAAGCAACGATATGGTAAGGTTCACAAAGGGTTTGGGAGTTTGTAAACTCGGTAATGATCCCTCCGCTGGTTCACCAACGGAGACCTTGTTACGACTTTTACTTCCTCTAAATGACCAAGCGAAACAGATCGGAAGA
+
CCCCCGGGGGGGGGGGGGGGGGGGGGGGGGGGGGDGGGGGGGGGGGGGGGFGFGGGGGGGGGGGGGGGGGGGGGGGGGGGGGGFGGGGGGGGGGGGGGGGGFFGGGGGGEGGGGGGGGGGGGGGGGFGGGGGGGGGGGGGGGGGGGGGGGGGGGGGGGGGGGGGGE5EECGGDCFEGFGGGGGFECFFGG9CFGGGGEEEGFECFFGGGCFGCFDGGGGFGFGGGGGGGGEFFF?DFFFFFFEF@*)95FC>*09CFFFF6>?A9AA2<<<???)4<99<??F???:39B?:?280:::((
@M06045:235:000000000-JCY5N:1:1101:18276:2775 2:N:0:CTCAGA
CTATACGCTGCGTTCTTCATCGATGCCAGAACCAAGAGATCCGTTGTTGAAAGTTTTGCTTTTATTTAACAAATAATACTTAGACTGAGGCACGTTTGGTTAAGATTTTAAAAGTTTGGCCACCGACGAGCGCTGACCAGAGGGCCGATCAAGGTACCCCCCGGCGGTCCATTACAGACGGGCTCGCCGAAGCAACAGTGGTTAAGTAGACAAAGGGTTGGGAGGTCGGGCCACGAGGGACCCTAACTCGTTAATGATCCTTCCGCAGGTTCACCTACGGAAACCTTGTTACGACTTTTAC
+
CCCCCGGGGGGGGGGGGGGGGGGGGGGGGGGGGGGGGGGGGGGGGGGGGGGGGGGGGGGGGGGGGGGGGGGGGGGGGGGGGGGGGGGGGGFEGGFGGGGGGGGGFGFGGGGGGGGGGGGGGGGGGGGGDFGGGGGGGGGGGGGGGGGGGGGGGGGGGGGGGGGGGGGGGGGGGGGGGGGGEGGGGGGGGGGGGGGGGG+BFGGGGGGGGGGGDCGG:GGFGFDDCDGGGCEDFFBBEEBEGFD@5CGGFG/CFFFFFF9B>FFFFF>91?DFFFF2:76?B6>FFF7>BFFB?06?FABA2
@M06045:235:000000000-JCY5N:1:1101:15679:2793 2:N:0:CTCAGA
CTATACGCTGCGTTCTTCATCGATGCCAGAACCAAGAGATCCGTTGTTGAAAGTTTTGATTTATTTATGGTTTTACTCAGAAGTTACATATAGAAACAGAGTTTAGGGGTCCTCTGGCGGGCCGTCCCGTTTTACCGGGAGCGGGCTGATCCGCCGAGGCAACAAGTGGTATGTTCACAGGGGTTTGGGAGTTGTAAACTCGGTAATGATCCCTCCGCTGGTTCACCAACGGAGACCTTGTTACGACTTTTACTTCCTCTAAATGACCAAGCGAAACAGATCGGAAGAGCGTCGTGTAGGG
+
CCCCCGGGGGGGGGGGGGGGGGGGGGGGGGGGGGGGGGGGGGGGGGGGGGGGGGGGGGGGGGGGGGGCGGGGFGGGGGGGGFGGGGGGGGGGGGGGGGGGGGGGGGGGGGGGGGGGGGGGGGGGGGGGGFGGGGGGGGGGGGGGGGGGGFFGGGGGEGGEGGGGGGFGGEFGDFGGGGGGGGGEGGGGGGGGFGFGGGG?FGGGGDGGGGGGGGGGCDDFGFGGFGG4CGEB379?FFFFG?FFEGDGFGF*9@FFF4)/4FFBF228>?4)079>FB1().32(311:7971>>841)54
@M06045:235:000000000-JCY5N:1:1101:11133:2812 2:N:0:CTCAGA
CTATACGCTGCGTTCTTCATCGATGCCAGAACCAAGAGATCCGTTGTTGAAAGTTTTGATTTATTTATGGTTTTACTCAGAAGTTACATATAGAAACAGAGTTTAGGGGTCCTCTGGCGGGCCGTCCCGTTTTACCGGGAGCGGGCTGATCCGCCGAGGCAACAAGTGGTATGTTCACAGGGGTTTGGGAGTTGTAAACTCGGTAATGATCCCTCCGCTGGTTCACCAACGGAGACCTTGTTACGACTTTTACTTCCTCTAACTGACCAAGCGAAACAGATCGGAAGAGCGTCGTGTAGGG
+
CCCCCGGGGGGG@FGGGGGGFGGGGGGGGGGGGFFGCEGFGGGGGGGGFGGGGFGGGGGGGCGGGEGDFGFFFFGGGGGGGGGGGGGGGGGGGGGGFGFGFGGGGGCGGGDEEGGGFF:FDGGGGGGGGGFGFFEFGGGGGDGDGDDGGFEGFGDGGGDGGGFFGGGFGGCFGCGCGGGGFGD8:CCCE>EGGGFGGCG9CEGGGCGGGF9CGGG55DDFGFGGGGC*1>@DE>>?>69@FFFFFGCCECDF*/9CFFAB>F*)67????0>DF3(7((,.48??00,10;>BF(3.,53:
@M06045:235:000000000-JCY5N:1:1101:11578:2827 2:N:0:CTCAGA
CTATACGCTGCGTTCTTCATCGATGCGAGAGCCAAGAGATCCGTTGTTGAAAGTTGTATTTTTGAATTATGTTTATTCATAATAGTTTTCAGACAGACAGTTAAAAAATAAGTTGATGTTTGGCCGCTTTCATAAAGAAAACGGCTGACATTGCACACAAGGTGGATATGGATTTAAGAAGTGCCATAAACACTTATTATGAATGATCCTTCCGCAGGTTCACCTACGGAAACCTTGTTACGACTTTTACTTCCTCTAAATGACCAAGCGAAACAGATCGGAAGAGCGTCGTGTAGGGAAA
+
CCCCCGGGGGGGGGGGGGGGGGGGGGGGGGGGGGGGGGGGGGGGGGGGGGGGGGGGGGGGGGGGGGGGGGGGGGGGGGGGGGGGGGGGGGGGGGFGGGGGGGGGGGGGGGGGGGGGGGGGGGGGGDGGGFGGGGGGGFGGGGGGGGGGGGGFFGGGGGGGGGGGGGGGFGGGFGGGGGGFCFBFGGGGGGGGGGGGGGGGGGGGGGGGGGGGGGCGGGFFFFFGGGGGGGF>6A>EFFFFFBFFFCFCAFGGF48:CF>:?FFFFFF;@;;E:>@@@FEF?F014711>19((.4621324
@M06045:235:000000000-JCY5N:1:1101:23404:2837 2:N:0:CTCAGA
CTATACGCTGCGTTCTTCATCGATGCCGGAACCAAGAGATCCGTTGTTGAAAGTTTTAATGATTTGATCATAGACTCAGACTCACTATTCAGACAGGGTTCCAGGGTGCGTCGGCGGGCGCGGACCCGGGGGCAGAAGCCCCCCGGCGACCGGGGCCAGGCCCCAGTGGGCCCGCCGAGGCAACGCGGTCATGGTAAACACGGGCGGGAGGTTGGGCTCGTTGGAACCCGCACTCGGTAATGATCCTTCCGCACGTTCACCTACGGAAACCTTGTTACGACTTTTACTTCCTCTAAATGAC
+
CCCCCGGGEGGGGGGGGGGGGGGGGGGGGGGFFGGGGGGGGGGGGGGGGGGGGDGGGGGCGGGGGGGGGGGFGGGFGGGGGFGFGGGGGFGGGGGGGGGGGGGFE7FBFGGGGGG>FGDEGFCGGGE@EFGGGEGFGFFCFGGGGGG>ECC:?EEGGGGGGGGGGGFC?F8EE:EGDG8GE8FF5E8C:EGFFC9:FFGGGGGGGGGG5:::FFD3>*/<9>944>F<5CDBD33137)7>?=B4?C7@FDD0).*78(8574426:B6777?F>AA4((-,4<<534)67AD92)4<.).
@M06045:235:000000000-JCY5N:1:1101:10627:2841 2:N:0:CTCAGA
CTATACGCTGCGTTCTTCATCGATGCCAGAACCAAGAGATCCGTTGTTGAAAGTTTTGACTTGTTTATCAAGATTAATCAGATCGTAACAGTCCGCTTTGCACATTAAGAGTAGGGCGCGGCCGGCGGGGGCCCGGGAGGGGGGGAGCGGCGCCGGAGCGCTGCCCACCCCCCCGCGGACCTCACCGCCGAGGCACCGCCCGGCAATGGGGTAGTCTTCAACAATGGGTATGAAAAGTAACTTCGACAATGAACCCCCCCCTGGTTCACCAACGGAGACCTTGTTACGCCTTTTCCTCCCC
+
CCCCCGGG7CCCBCFCFGGGGGG8CCDFGF8FC<8E@F8EFGGFG7FAF,C6CF9FF,B<AFFGGGFEGG9@F9@FF9AFG@E8B@FEGGG<CFCGGGFFAF5,B@EFGADGFG9CG:FGDGGCD7CG:C7::CF*>F@FC@F*/**:*:C*?/*:8EEE888C/;+AC*/::EG>5C:ECC++;;88E528*:C5FE:*:?::**A0<=5CC=D**:>7*0*90*9*2*)9**).01*9C@9*0**7:7*:*9F7)),.-).-522)6<2)5<9?0(-()).6)56,(38(4))44).,-
@M06045:235:000000000-JCY5N:1:1101:10039:2882 2:N:0:CTCAGA
CTATACGCTGCGTTCTTCATCGATGCCAGAACCAAGAGATCCGTTGTTGAAAGTTTTGATTTATTTGTTTGTTTTACTCAGAAGTTCCACTAAAAACAGAGTTTAGGGGTCCTCGGGCGGGCCGTCCCTTTTTACGGGGCGCGGGCTGATCCGCCGAGGCAACGTATAGGTATGTTCACAGGGGTTTGGGAGTTGTAAACTCGGTAATGATCCCTCCGCTGGTTCACCAACGGAGACCTTGTTACGACTTTTACTTCCTCTAAATGACCAAGCGAAATCGAGCGGAAGAGCGTCGTCTAGG
+
CCCCCGGDGGGGGGGGGGGGGGGGGGGGGGGGGGDFGFGGGGGGGGGGGCGGGGGGGGGGGDGGGGFGGGGGFGGGGGGGGGGGGGGGGGGGGGGGGGGGGGGGGGGGGGGGGGGCDGEGEEFGGGGGGGFDG8FGFGGGGGFGGGGGGGGGGGG:CCDGGFGGGFDFGGGGGGGGGGGFGGGGGGDGGGC8?GE0<CGG?CECEFG7F?C976CFG3C:CED70:CFGC:35)(->F:FFFFF?<CD5CGGF?4?F?:F)9@>FFA)(,4>:58(9()(3((4,((42?B0(,,4((().
@M06045:235:000000000-JCY5N:1:1101:19994:2896 2:N:0:CTCAGA
CTATACGCTGCGTTCTTCATCGATGCCAGAACCAAGAGATCCGTTGTTGAAAGTTGTAACTATTAAAGTTTTTCAGACGCTGATTGCAACTGCAATGGGTTTAAATTGTCCAATCGGCGGGCGAACCCGCCGAGGAAACGTAAGTAGTCAAAAAACATGGGTAAGAGACAGCAGGACAAAGCCTACAATACTCTAGGTAATGATCCTTCCGCAGGTTCACCTACGGAAACCTTGTTACGACTTTTACTTCCTCTAAATGACCAAGCGAAACAGATCGGAAGAGCGTCGGGTAGGGAAAGAG
+
CCCCCGCCGFFFCFGGFFFGGFGFEGGGGGGGGGGGGDCGGGGGFGFFGFGDD<FEFGGGGDAGFGFGDFAEFGCGFGGDEGGC<FEFE8@FGC96CCEFF7FDFFGGGGDFFGFFE@>EGEFDCC+CFCFGGGGGCGGGFCFFGG,@=EFFGFEGGEF6E:;EFEE>EGG5,:CEFFCEEGF6EF6A@F699+9+<<EGCCC+>@EGCC5EDC32;7>A>6><7CD:C4>?FF<B??>;CE>B?>:FF::*196:6*)94?4:01:(11>407)4<0:(2:8B912,-(436:610:28,
@M06045:235:000000000-JCY5N:1:1101:16905:2921 2:N:0:CTCAGA
CTATACGCTGCGTTCTTCATCGATGCTAGAACCAAGAGATCCGTTGTTAAAAGTTTTTATAGTTCGCTAAGAACACTCAGATGTATCGTCGGGTACAAACAGAGATACTGAAACGCCGGCGGGCTCCCGAAGAAGCCGCCGAAGCAACAAGTTATAATGTTCACAAAGGGTTATGAGTGTAAACTCGGTAATGATCCCTCCGCTGGTTCACCAACGGAGACCTTGTTACGACTTTTACTTCCTCTAAATGACCAAGCGAAACAGATCGGAAGAGCTTCGTGTCGGGAAAGGGTGTAGAACT
+
CCCCCGGEFGGEGEGGGGGGGFGGGGFFGGGGGGGF@E,E<FFGGGGFFFGFGGGFEGGGGGGGGEGGGGGAFGFFCFFGGGGGGGGGGF@7FGCDCEGGGGGGGGGEFFAFFFF==FGGGD:F+AFGG7>3>8<FCFDC@7C77>BFBEFE;FFCGGFFGFGGFFD,,BE,:CFGGFGGGGGGFGGGGGGGGGECGGGGEEGE58C<FFFDFFDDDDG;C)2:7:>7>7>>3<A<4=FFGF7B=FCCFDD*<?4>>3?500),4<><((-558:).6(,43,39(((.((-.4>7)..))
@M06045:235:000000000-JCY5N:1:1101:23068:2938 2:N:0:CTCAGA
CTATACGCTGCGTTCTTCATCGATGCTGGAGCCAAGAGATCCGTTGTTGAAAGTTTTAACAGTTCGCTTAGAACACTCAGAAGTATCGTCGGGTTCGAACAGAGATTCTGATAATGCCGGCGGGCACGCCCCGAGAGGCGCGCCGCCGAAGCAACAGGTATGAAGGTTCACAAAGGGTTATGAGTTATAGTACTCGGTAATGATCCCTCCGCTGGTTCACCAACGGAGACCTTGTTACGACTTTTACTTCCTCTAAATGACCAAGCGAAACAGATCGGAAGAGCGTCGTGTAGGGAAAGAG
+
CCCCCGGGGGGGGGGGGGGGGGGGGGGGGGGGGGGGGGGGGGGGGGGGGGGGGGGCGGGGGGGGGGGGGGGGGGGGGGGGGGGGGGGGGGGEDGGGGGGGGGGGGGGGGGGGGGGGGGGGGGGGGGGGGGGGGC7FGGGGGGGGGGGGGGGGGGGGGGGGGGGGGGGGGGGGGGG6;:BB9CCFEGEGFGGGGGFGEGGGGGG:CFFGGEGEDCC9CGGFGFGGCDDDD3>FFFBFFFB@GFFBFFGC@FGD@BFG?1:FAFFFBFBFFB>??))(3232(((.,261(-(()5:(8?:1,
@M06045:235:000000000-JCY5N:1:1101:15981:2991 2:N:0:CTCAGA
CTATACGCTGCGTTCTTCATCGATGCCAGAACCAAGAGATCCGTTGTTGAAAGTTTTGATTCATTCGTTTTTGCTTGTGCAACTCAGAGAAGAAATTCCGCCCGCTGGGCGTAATGCAAGAGAGTTTGGGGTCCCTGCGGCGGGCGCCTGGGTCCGGCGCCGGCGCGGGGGCAGGCGGCCGGGGCGTTCCCGCCGAGGCAACTGAGGTAAGGTTCACAGTGGGTTTGGGAGTTGTATAACTCGGTAATGATCCCTCCGCTGGTTCACCAACGGGGACCTTGTTACGACTTTTACTTCCTCT
+
CCCCCGGGGGGGGGGGGGGGGGGGGGGGGGGGGGGGGGGGGGGGGGGGGGGGGGGGGGGGGGGGGGGGGGGGGGGGGGGGGGGGGGGGGGGGGGGGGGGGGGGGGGGGGGGGGGGGGGFGGGGGGGGGGGGGGGGGGGGGGGGGGGGGGGGGGGFGDGEGGGGGGGGGGGGGGGGGGGGGGGGGGGGCECGGGC:CGGGEGF6CCGGGF<EFG?FDGCG9>FG159<5CCE5@F<AFFFFFFFFFFDF*:0*1.9CEE<)6>)54)67>0(73)-49?(4<<A22?BBFF92<>5AF246)
@M06045:235:000000000-JCY5N:1:1101:21642:3003 2:N:0:CTCAGA
CTATACGCTGCGTTCTTCATCGATGCCAGAACCAAGAGATCCGTTGTTGAAAGTTTTAATTGATTGTGTTTTTACTCAGAAGATACTGAAAATAACAGAGTTTGTTGGGTCCTCTGGCGGGCCGCTCCCGTTTTACGGGGAAGCGGGGAGCCGCCGAGGCAACGTTGTAGGTATGTTCACAGGGGTTTGGGAGTTGTAAACTCGGTAATGATCCCTCCGCTGGTTCACCAACGGAGACCTTGTTACGACTTTTACTTCCCCTAAATGACCAAGGGAAACAGATCGGAAGAGCGTCGTGTAG
+
CCCCCGGGGGDFGGGGGGGGGGGFGGGGGGGGGGGGFGFGGGGFGGGFFGGGGGGCFGGGGGGGGGGGFGFGGGFECGGGGGGFFGGGGCGGGFFGGGGGFFGGGGGGGGGGFGGGGGGGGGGGGGGGGDGGGGFFEGGDGGGGGGDGGGGGDGCEGEGGC:EGG68CGGFGGGGCFCFCC@>CGEEGGDEGGEFGGGG9CFG5;EGCF79C>E7CFGD3DDGFC:>DGGFFF:66>F>)>87B6:7C:C3C=??F173),7:?4)<4A:?F:)-,41:7:0).4::2(,4:>;FF2?B(.
@M06045:235:000000000-JCY5N:1:1101:22900:3015 2:N:0:CTCAGA
CTATACGCTGCGTTCTTCATCGATGCCAGAGCCAAGAGATCCGTTGCTGAAAGTTTTGATTGCTTATTTATAAAGACTCAGAAGATTCCGCTAGAAAACAAGAGTTTGGCCTCCGGCGGGCGGCGCGGGGGCGCTGGTCCACCCGGCATCCCGCCGAAACAACATGATATGTTCACAATGGTTTGGAGTTCAGAAGACTCTGTAATGATCCCTCCGCTGGTTCACCAACGGAGACCTTGTTACGACTTTTACTTCCTCTAAATGACCAAGCGAAACAGATCGGAAGAGCGTCGTGTAGGGG
+
CCCCCGGGGGGGGGGGGGGGGGGGGGGGGGGGGGGGGGGGGGGGGGGGGGGGGGGGGGGGGGGGGGGGGGGGGGGGGGGGGGGGGGGGGGGGGGGGGGGGGGGGGGGGGGGGGGGGGGGGGGGGGGGGGGGGGGGGGGGGGGFGGGGGGGGGGGGGGGGGGGGGGGGGGGFGGGGFGGGGGGGGGGGGGGGGFGGGGGGGGGGFGGGG+AFGFFGDCDC>7?FGFGFFGGFFFFFB?FFFGF?DFGGDFGGGFFFGFF2749BAA2:B?BBFFF>6?F:<?FBB:9?B?B603(,.(5A?,
@M06045:235:000000000-JCY5N:1:1101:13054:3019 2:N:0:CTCAGA
CTATACGCTGCGTTCTTCATCGATGCTGGAGCCAAGAGATCCGTTGTTAAAAGTTTTGACAGTTCGCTAAGAACACTCAGAAGTATCGTCGGGTTCGAAAACAGAGATTCTGATGAGACCGGCGGGCACCCTTGCGGGCGCCGCCGAAGCAACAGGTATAATAGTTCACAAAGGGTAGAGAGTGTAGTACTCAGTAATGATCCCTCCGCTGGTTCACCAACGGAGACCTTGTTACGACTTTTACTTCCTCTAAATGACCAAGCGAAACAGCTCGGAAGAGCGTCGTGTAGGGAAAGAGGTT
+
CCCCCGGGGGGGFGGGGGCGGGGGGGGGCGGGGGGGGGFGGGGGGGGGFFGGGFGGG8FFGGFEFEE7FGGGGGGGGFGGFGGGGGGGGGGDGGGGGGFCEFGGGFGEFGGGGGFAFGFGGCFCFECGEGGGGFGGGGGDDCCGGEGGGCGFDFCCFGGGGGG9CCGGGGGGDGCCFGGFGGC?9A;EF9CFG?;+<BC?CCFGG=57EC*>5?D7*00>C5DD))9CD:?/9=>B>DE>>@6FFC7CFCDCF4@FF447?>><F>>B02()0791<>7:194(4-6(().0,820(42.(
@M06045:235:000000000-JCY5N:1:1101:14255:3019 2:N:0:CTCAGA
CTATACGCTGCGTTCTTCATCGATGCCAGAACCAAGAGATCCGTTGTTGAAAGTTTTAATTTATTTGCTTATGCCACTCAGAGAAAATACCACTGACAAAACAAGAGTTTCGGGTCCCCGGCGGGCGCCTGGTTCCGGCGCGCAGAGGCGCCGGGGCGGTCCCGCCGAAGCAACGAATGGTAGTGTTCACAAAGGGTTTGGGAGTTGTAACACTCAGTAATGATCCCTCCGCTGGTTCACCAACGGAGACCTTGTTACGACTTTTACTTCCTCTAAATTACCAAGCGAAACAGATCGGAAG
+
CCCCCGGGGGGGGGGGGGGGGGGGGGGGGGGGGFGGGGGGGGGGGGGGGGGGGGGGGFGGGGGGGFGGGGFGGGGGGEGGGGGGGFGGGGFGGGGGDEGEGFGGGDGGGFGGGGGGGGGGCGEGGDGGGGGGGGCD=CFCGGGCEGCGGGGGGGGEGGGGGGGGGGG5:E>C?ECG58FFGGGCCCGGGGGCFGGGGGEGDGFEGC?CF7E96+7<FGFFD?FC7F46FDDF389(=B4@FF>B>D<)01>D4/9:7??FB3;449AABA2===256<<)46>0,84(49;0:04:?6(4(
@M06045:235:000000000-JCY5N:1:1101:16888:3029 2:N:0:CTCAGA
CTATACGCTGCGTTCTTCATCGATGCGAGAGCCAAGAGATCCGTTGTTGAAAGTTGTATTCGAGTTTTTTATACTCAAAAAGTTAGACAACAAGAGAAGATTGGTATGTATAATGAAAGAGGGGTTGTGACAACCCCTCCTCCTTACATTGCACACAAGGTGGGTAATGGATTTTAAAGTGCCATTGAACACTTATTGTGAATGATCCTTCCGCAGGTTCACCTACGGAAACCTTGTTACGACTTTTACTTCCTCTAAATGACCAAGCGAAACAGATCGGAAGAGCGTCGTGTAGGGAAAG
+
CCCCCGGGGGGGFGGGGGGGGGGGGGGGGGGGGGGGGGGGGGGGGGGGGGGFEFGGGGGGGGGGGGGGGGGGGGGGGGGGGGGGGGGGGGGGGGFGGGGGGGGGGGGGGGGGGGGGGGGGGGGGGGGGGGGGGGGGGGGGGGGGGGGGGGGGGGGGGGGGGGGGGGGFGGGGGGGDGGGGGGGDGGGGGGGGGGFFGG:;CEFGGGGGGFGGGGGDDDGFGFGGGGGGGG:4AAFFFFFFD>BEFGGGFGGGF6AGFA5ACFFFFDFFDFFFFFFDAF?BF?2(3<>>?FF6.:AA?F11(
@M06045:235:000000000-JCY5N:1:1101:17571:3030 2:N:0:CTCAGA
CTATACGCTGCGTTCTTCATCGATGCCAGAACCAAGAGATCCGTTGTTGAAAGTTTTGATTTATTTATGGTTTTACTCAGAAGTTACATATAGAAACAGAGTTTAGGGGTCCTCTGGCGGGCCGTCCCGTTTTACCGGGAGCGGGCTGATCCGCCGAGGCAACAAGTGGTATGTTCACAGGGGTTTGGGAGTTGTAAACTCGGCAATGATCCCTCCGCTGGTTCACCAACGGAGACCTTGTTACGACTTTTACTTCCTCTAAATGACCAAGCGAAACAGATCGGAAGAGCGTCGTGTAGGG
+
CCCCCGGGGGGGGGGGGGGGGGGGGGGGGGGGGGGGGGGGGGGGGGGGGGFGGGGGGGGGGGGGGGGGGGFGGGGGGGGGGGGGGGGGGGGGFGGGGGGGGGGGGGGGGGGGGGGGGGGGGGGGGGGGGGGGGGGGGGGGGGGGGGGGGGGGGGGGGGGDEGGFGGGGGGGGGGGGGGGGGGDEEDGGGGGGFCFGFGGFGGGGGGGFFFFGGGGGGGGFG4FGGGFGGGFFFFFFFFFFCF?BBCDGEGGGFFFGFFFFFF?94<A0:215>D>BFFFFFFF?<<90141>?F136()54
@M06045:235:000000000-JCY5N:1:1101:11293:3042 2:N:0:CTCAGA
CTATACGCTGCGTTCTTCATCGATGCCGGAACCAAGAGATCCGTTGTTGAAAGTTTTAATTAATTGAATAATTGTCTCAGACTGCATACTTCAGACAGCGTTCACAGGGGGCTTCGGCGGGCGCGGGCCCGGGGGCGGATGCCCCCCGGCGGCCGTGAGGCGGGCCCGCCGAAGCAACACGGTTCGTTAAACACGGGTGGGAGGTTGGACCCCGAGGGGCCCTCACTCAGTAATGATCCTTCCGCAGGTTCACCTACTGCAACCTCGTTACGACTTTTAATCCCCCTAAATGACCCACCGA
+
CCCCCGGGGGGGGGGGGGGGGGGGGGGGGGGGGGGFGGGGGGGGGG:FGGGGGGGEFGGGGGGGGGGGGGGGGGGGGGGGGGGGGGGFGGGGGGFGGGGDGGGGGEGG7C:FC=FFGGGEDG@FEDDDFGG>@E77BFC@E@FAEEEEGDCEEEGGGGGGGCCEGDCEEEEDGGGGGG6;C=;EDC*;:EF++/;8E85EE5EE:CGGFFGC*5><D)7)1899**2:*9/7=FFFFF?8:*<DFD5C5DG7BB4C?*5*-0/4,(-42::@F303>A<)))-5(((((,6)))5((((-(
@M06045:235:000000000-JCY5N:1:1101:11037:3048 2:N:0:CTCAGA
CTATACGCTGCGTTCTTCATCGCTGCCAGAACCAAGAGATCCGTTGTTGAAAGTTTTGATTCATTTTCGAAACGCCTACGAGAGGCGCCGAGAAGGCTCAGATTATAAAAAACCCGCGAGGGGGTATACAATAAGAGTTTTGGTTGCTCCTCCGGCGGGCGCCTTGGTCCGGGGCTGCGACGCACCCGGGGCAGAGATCCAGCCTAGGCAACAGTTCGGTAACGTTCACATTGGGTTTGGGAGTTGTAAAATCTGTAATGATCACTCCGCTGGTTCCCCAACGGAGACCTTGCTACGACTT
+
CCCCCC8C7C:F@FGCECDGG8,CBFFFF?8FFEGGC6FCFEGGG>FGFF,@F@EFAF7EFGGFGGGGEFFDFGCGC:EC7@+:FDGEGGEFGCFFEFC@FFG9<,EFFFEGGGGCFECFGGDBCFFGGGCAFACFGGGF;>BFFG,7@FF8EECEGDCCE5878?FFGCECCD5?EGD>E8E:CGGG5EGD>EGG6CCF+AEF*+;CGFFGC6:CCD:>C:CD9CFCG>B=19<:EB)<5>57)?FCF7*09*9C*/4*)79)4440(1673)42(5(,,,821((4(44)(.6<?BB(,
@M06045:235:000000000-JCY5N:1:1101:20614:3053 2:N:0:CTCAGA
CTATACGCTGCGTTCTTCATCGATGCGAGAGCCAAGAGATCCGTTGTTGAAAGTTGTATTCGAGTTTTGATTACTCTGAATGTTAGACTTGCAATTGAAGACGTGTGGGAAAATGAAGCCCAATCTTCCAAAGTTGAAAGGGCCTTTACAATGCACACAAGGCGGGTATGGATTTGAAAGTGCCATAAACACTTATTGTGAATGATCCTTCCGCAGGTTCACCTACGGAAACCTTGTTACGACTTTTACTTCCTCTAAATGACCAAGCGAAACAGATCGGAAGAGCGTAGTGTAGGGAAAG
+
CCCCCGGGGGGGGGGGGGGGGGGGGGGGGGGGGGGGGGGGGGGGGGGGGGGGGGGGGGGGGGFGFDGGFGGGGGFGFGGGGGGGGGGGGGGGGGGGFGGGGGGFGGGGGG@FGGGGGGFFGFGGFGGGGGGGGGGGGGGGGGGGGGGGFGGFGGFGFGEDD8DCGGGGGGGGGCCCACFGGFFGFFGGGGGGGGFCAFGGCFGGGCGGFFFGGGGGG>7FFF=FGGGDGCEFFFEEFFFFG>EFBDF7ADGF6+8C8:?FEFAEFFFFFFFFFF?:<:0(8:18::90((,,.462:(4<(
@M06045:235:000000000-JCY5N:1:1101:14160:3059 2:N:0:CTCAGA
CTATACGCTGCGTTCTTCATCGATGCGAGAGCCAAGAGATCCGTTGTTGAAAGTTGTATTTTGAATTGTTTATTCATAATAGTTTTCAGACAGACAGTTAAAAAATAAGTTGATGTTTGGCCGCTTTCATAAAGAAAACGGCTGACATTGCACACAAGGTGGATATGGATTTAAGAAGTGCCATAAACACTTATTATGAATGATCCTTCCGCAGGTTCACCTACGGAAACCTTGTTACGACTTTTACTTCCTCTAAATGACCAAGCGAAACAGATAGGAAGAGCGTCGTGTAGGGAAAGAG
+
CCCCCGGGGGGGGGGGGGGGGGGGGGGGGGGGGGGGGGGGGGGGGGGGFGFGGGGGGGGGGGGGGGGGGGGGGGGGGGGGGGGGGGGGGGGGGGGGGGGGGGGGGGGGGGGGGGGGGGGGGGGGGGGGGGFGGGFGGGGGGGGGGGGGGGGGGGGGGGGGGGGGGGGGGGFGGGGGGGGFGGGGGGGGGGGGGGGGGGGGDFCFFFGGGGGGGGGFGGGFFFGGGGG7CGFFFFFFFFFFGFFFFGC>FFCDCFBFFFFFFFFDFFFFFFFFFFA)./;4@@@F61:99B:FDFFF???F0
@M06045:235:000000000-JCY5N:1:1101:15878:3081 2:N:0:CTCAGA
CTATACGCTGCGTTCTTCATCGATGCCAGAACCAAGAGATCCGTTGTTGAAAGTTGTAACTATTAAAGTTTTTCAGACGCTGATTGCAACTGCAATGGGTTTAAATTGTCCAATCGGCGGGCGAACCCGCCGAGGAAACGTAAGTACTCAAAAAACATGGGTAAGAGACAGCAGGACAAAGCCTACAATACTCTAGGTAATGATCCTTCCGCAGGTTCACCTACGGAAACCTTGTTACGACTTTTACTTCCTCTAAATGACCAAGCGAAACAGATAGGAAGAGCGGTGTGGAGGGACAGAA
+
CCCCCGGGGGGGGGGGGGGGGGGGGGGGGGGGGGGGGGGGGGGGGGGGGGGGGGGGGGGGGGGGGGGGFGGGGGGGGGGGDGGGGFGGGGGGGC:CCFFGGCGGGGGGGGEEFFGGGGGGEGGGGGGGGGEEFEGGGGGGGGGGGFGGGGGGGGGGGGGGGGGGGGGGGGGG66CEGGGGGGGGGGGGGGGEF?FFGGGFFGC3+;CFGFGGGGDFGGFAFFGGGG3CDCFFBFDFF?5FG@E*9CCGFC7*1*7DFBBF7;?:4:?07>15:?A)68<A048,(((-46(-3:9:(2(()
@M06045:235:000000000-JCY5N:1:1101:19214:3101 2:N:0:CTCAGA
CTATACGCTGCGTTCTTCATCGATGCCGGAACCAAGAGATCCATTGTTGAAAGTTTTGACAATTTTCACAGTACTCAGACAGCCCATCTTCATCAGGGTTCACAGAGCGCTTCGGCGGGCGCGGGCCCGGAGACGTGCGTCCCCCGGCGACCAGGTGGCCCCGGTGGGCCCGCCAAAGCAACAGGTGTATAGAGACAAGGGTGGGAGGTTGGGCCGCGAGGGCCCGCACTCGGTAATGATCCTTCCGCAGGTTCACCTCCGGAAACCTTGTTACGACTTTTACTTCCTCTAAATGACCAAA
+
CCCCCGGGEGGGEGDGGGGGGGGFGGGGGGGGGGGG?EGGGGGGGGGGGGGGGGGGGFGGGGGGGGGGGGGGGGFGFGGDGGGFGGGGGGGGGGFGGGGGGGGGGGGGDGGGGGGGGGGGGGGGGGFGGCFE@FG7FEEEFFFGGCEGGGGGCGEGFFC>EEECCCGC;FECEGECGFGGGGGFFC6::0<FGGGG*CGGCEEEE@EDCGGGG557CD3;DFC5C3))/9?:>BBFFFFFFF?48FD*0995****76(595719?0(.6-*1/-4966>5)5><)5>DFF9<>D48>2:(
@M06045:235:000000000-JCY5N:1:1101:21564:3115 2:N:0:CTCAGA
CTATACGCTGCGTTCTTCATCGATGCCAGAACCAAGAGATCCGTTGTTGAAAGTTTTGACTTATTGTATAAGTTACTCAGAGAGGCCAATGATAACTAAGAGTTTCGGTCCTCTGACGGGTTGCCGGCCCGGGGGCCGGCGCGGCCCCGGTGGGGGCCACCCGCCGAAGCAACGGTGAGGTAGGTTCACAATGGTTGGGAGTTTTGCAACTCTGTAATGATCCCTCCGCTGGTTCACCAACGGAGACCTTGTTACGACTTTTACTTCCTCTAAATGACCAAGCGAAACAGATCGGAAGAGC
+
CCCCCGGGGGGGGGGGGGGGGGGGGGGGGGGGGGGGGGGGGGGGGGGGGGGGGGGGGGGGFFGGGGGEFGGGGGGGFGGGGGGGGGGGGGGGGGGGGGFGGGGGGGGGGGGGGGFGGG>C@FFGGGG>CGGGGGGGGG7FEEDGGEGECCBEGGGGGGGGGGG*:CEGGGGGGGGGGCFG+9:EEFGGGFA7CEGCCEGFG8FGGFFGEFCF7?7:CC77C?D2099)75>35?A99?@@DBD3BGFF?CC>FBFDFFFFBFFBA9AAF9297*6<AB7),2031699?::)4:0(2-(((
@M06045:235:000000000-JCY5N:1:1101:12254:3156 2:N:0:CTCAGA
CTATACGCTGCGTTCTTCATCGATGCGAGAGCCAAGAGATCCGTTGCTGAAAGTTGTATAGTGTTTTATAGGCAATGAAAGCCCATTGACTATCATTCTGGATCATATTATTGGGGTGTGTAAAAAGACGTAGAGCCTTGAAGTCCGAGGAGAGCGCTTTAGAGCAATCCCCGAATCTGCTTGAACCCTAAGAGAGGGGAGGCGAGAGGGAACCAGACTTACAGCCCGAGCACAGGGGGAAAGATAAAAAGCGCGGGCGTGCACAATGTCCCGAGGAGCCAGGAACAATCAACTACAGAAG
+
9ACCCGG>GC+@=;C<FA,C,C@F9,@FFGFFDAF8FFF,F9EFGC@<<<E<9@FA6,<9FFC,@@<EA<,@F,6,CC<FFCF<8,,<<E<FGF,E,6C<,,5,B,?,,,55:<F@8@C,:5:A,A+9=??F<:F,E<,A:FGF,,6>C++6>+++68>+,738;DEDG,3@38B=+,7,,7,,,:+586,>9,>*648>EE=58CEE**=,:***27C8+8C**2*9)1.=;;8<)))./)75*2>:=***.0)).8(7135A)4<<))60)),3(3-4((((,(.().)4()(,))))(
@M06045:235:000000000-JCY5N:1:1101:6354:3186 2:N:0:CTCAGA
CTATACGCTGCGTTCTTCATCGATGCCAGAACCAAGAGATCCGTTGTTGAAAGTTTTGACTTATTTAAGTACAGTACTCAGAGAGGCCTTTTAGTTAAACAAGAGTTTTTGGTACCTCCGGCGGGCGGTCTAGCGGGGCGCCTTTCCCTGGGGAAGGGCGCCCACCCGCCAAAGCAACTGTTTAGCGGTAGGTTCACAATGGTTTAGGGGAGTGTTTCAACCCTGTAATGATCCATCCGCTGGTTCACCAACGGAGACCTCGTTACGACTTTCACTTCCCCTAATTGCCCAAGCGAACCAG
+
<@CCC9FFCGGGE;BFGGCFGFFEFGFCFFDACF?<ECFFC,CFEFGGGC,C,C,EE<B<FDDG9CEFGGGGF<FG<<FF8FFG>CG?EFFF9FGGGGCFEGG,B@EFG7::FFGCGEF==CBCBF@+@+@DGF77+**>C:FGGG<FF?EFG588785B8**=E8***1=8?8CE68C@CFFF?+1:*2A8+<+3<<CC?C:+*++0*/*:C*27C**10)1*92CF**//9?.)*073<)0?F7F>?7*>)3)5).3))8><3:(2(40@*9<<)8)((.(,-.))-444((4:>(4((
@M06045:235:000000000-JCY5N:1:1101:10823:3197 2:N:0:CTCAGA
CTATACGCTGCGTTCTTCATCGATGCCAGAACCAAGAGATCCGTTGTTGAAAGTTTTGATTTGTTTTGTGTTTAATTCAGAAATGTAATCCGCTATAAAATGCAAGAGTTTTATGCTGCCGGCGGGGGTTTGGCCAGAGGCCTGGCGCCCCGCCGAGACAACAGAACATAGGTAAGGTTCACAAAGGGTTTGGAGTAATAACTCGGTAATGAACCCTCCGCTGGTTCACCAACGGAGACCTTGTTACGACTTTTACTTCCTCTAAATGACCAAGCGAAACAGATCGGAAAAGTGTCTGGTA
+
CCCCCGGGGGGGGGGGGGGGFFGGGGGGGGGGGGGGGGGGGGGGGGGGGGGGGGGGGGGGGGGGGGGGGGGGGGGGGGFGGGGGGGFFGGGGGGGGGGGGGGGFFGGGGGGDGGGGGGGFEDGGGGGEGGGGGGGFGGG7FFDFGGGGGGDGG>EEGEEGGGFDFGGCBFGGGGGGC;;FGGGGGCFC<FDGGGGGGGGGGG9EEGGGGGGG*AFGGGGED)9)*2>F=FF@FF>0)0>>2769FDCGFC<CB49C??BFF=?)4)-4>20)75((4>6>B71.(-3,(((()..-)-())
@M06045:235:000000000-JCY5N:1:1101:17087:3212 2:N:0:CTCAGA
CTATACGCTGCGTTCTTCATCGATGCCAGAGCCAAGAGATCCGTTGTTGAAAGTTTTAATTTATTTGCTTGTTTACTCAGAAAAACATTATAAAAACAGAGTTAGGGGTCCTCTGGCGGGGGCGGCCCGTTGTTACAGGGCCGTCTGTTCCCGCCGAAGCAACGTTTTAGGTATGTTCACAGGGTTGATGAGTTGTATAACTCGGTAATGATCCCTCCGCTGGTTCACCAACGGAGACCTTGTTACGACTTTTACTTCCTCTAAATGACCAAGCGAAACAGATCGGAAGAGCGTCGTGTAG
+
CCCCCGGGGGGGGGGGGGGGGGGGGGGGGGGGGGGGGGGGGGGGGGGGGGGGGGGGGGGGGGGGGGGGGGGGGGGGGGGGGGGGGGGGGGGGGGGGGGGFGGGGGGGGGGGGGGGGGGGGGGGGGGGGGGFFGGGGGGGGGGGGGGGFFGGGGGGGGGGGGGGGFFFGGGGGGGGGGGGGGGGGGGDGGGGGGGGGGGGGGGGGGGGGGGFFGGGGGGGDGFGDDGGGGGFFFF:BFFFFCFFFFGGGFGDGFFFGFFBFBFFA644:72:FFF::B9>:2:42<FFB>7:?6(277??F<
@M06045:235:000000000-JCY5N:1:1101:15281:3217 2:N:0:CTCAGA
CTATACGCTGCGTTCTTCATCGATGCCAGAACCAAGAGATCCGTTGTTGAAAGTTGTATTTTGAATTAAGTATTCATAATATGTTTCAGACAAAATCACTAAAGTTCTGAGTAGATATAAATCCCAAAGGTGACCACACGGCTTTTGACAGCCGGCAGCCCCCAGAGAGATGACATTGCACACAAGGTGGATATGGATTTTTGAAAGTGCCATAAAAACACTTGATTATGAATGATCCTTCCGCAGGTTCACCTACGGAAACCTTGTTACGACTTTTACTTCCTCTAAATGACCAAGCGAA
+
CCCCCGGGGGGGGGGGGGGGGGGGGGGGGGGGGGGGGGGGGGGGGGGGGGGGGGGGGGGGGGGGGGGGGGGGGGGGGGGGGGGGGGGGGGGGGGGGGGGGGGGGGGGFFGGGGGGFGGGGGDGFGGGGGGGGGGGGGGGGGGGGGGGG9DGFGGDDEGGGCGGGGGFGGGGGGGGDGGGGGG==FFG,,DE=AFFGG9CCEG66EC,2ECCE7@FGGGCFFFFFGCFFGGFA6F=7=9BFFFFBBGGGFGGGFFFGEF?E95AFE47AEC?FBF<FEF).9?8<7)74)444A236((4:>
@M06045:235:000000000-JCY5N:1:1101:23782:3226 2:N:0:CTCAGA
CTATACGCTGCGTTCTTCATCGATGCCAGAACCAAGAGATCCGTTGTTGAAAGTTTTTACTTATTAAAAGTTACTCAGAGATTACAATTATAAGAGTTATAAGTGCGATTCACAATGGTTTGGGGGTGTACGGCCGAAGCCGACCCTGTAATGATCCCTCCGCTGGTTCACCAACGGAGACCTTGTTACGACTTTTACTTCCTCTAAATGACCAAGCGAAACAGATCGGAAGAGCGTCGTGTAGGGAAAGAGTGTAGATCTCGGTGGTCGCCGTATCATTAAAAAAAAAATGTAGACAGCA
+
CCCCCGGGGGGGGGGGGGGGGGGGGGGGGGGGGGGGGGGGGGGGGGGGGGGGFGGGGGGGFGGGGGGGGGGGGGGGGGGGGGGGGGGGGGGGGGGGGGGGGGGG<FGGFGGGGGGGGGGGGGEFFGGGGGGGGGGDGGGGGGGGGGGGGGFGFGGG9FGGG>EGGGGGGGGEFFGEGGGGGGGGGGGGGGGGGEGGGGFGGGGF;EDFGFGGGFGGCGGFGFFDD7<*58B3=4@>FFFFC547=95C@F4<649DF?<F9=@??F>FFFB3>5<74<<ADBF22;9>030)-)))-)(.(
@M06045:235:000000000-JCY5N:1:1101:22541:3226 2:N:0:CTCAGA
CTATACGCTGCGTTCTTCATCGATGCGAGAGCCAAGAGATCCGTTGTTGAAAGTTGTATTTTGAATTAAGTATTCATAATATGTTTCAGACAAAATCACTAAAGTTCTGAGTAGATATAAATCCCAAAGGTGACCACACGGCTTTTGACAGCCGGCAGCCCCCAGAGAGATGACATTGCACACAAGGTGGATATGGATTTTTGAAAGTGCCATAAAAACACTTGATTATGAATGATCCTTCCTCAGGTTCACCTACGGAAACCTTGTTACGACTTTTACTTCCTCTAAATGACCAAGCGAA
+
CCCCCGGGGGGGGGGGGGGGGGGGGGGGGGGGGGGGGGGGGGGGGGGGGGGGGGGGGGGGGGGGGGGGGGGGGGGGGGGGGGGGGGGGGGGGGGGGGGGGGGGGGGGGGGGGGGGGFGGCFGD<FFGGGGGFGGGGGGGGGGGCFGDEGGGFFGDGGGDGGGGGGGGGGGGGGGGGGGGGFGGGGGGGGGCFGFGFCEFFCEEGGGGAAAFGGGGF@CDFGFGGGCFFDFFFFFF4F8CF78CFFFGGFC7CAFFFFFDFBFF@EFFFFFF>BFFF?EECEEECC<EF24<:2?BF<3(14
@M06045:235:000000000-JCY5N:1:1101:23349:3231 2:N:0:CTCAGA
CTATACGCTGCGTTCTTCATCGATGCCAGAACCAAGAGATCCGTTGCTGAAAGTTTTGATTTATTTGCTTATGCCACTCAGATAGATCCATAGTTGCAGTGTAGTTTGGGGCCTCCGGCGGACGCCTTGGCCCGGGAGCACGGCGCCGGAGCGCGCGTCCCGGGGCGTGACCGCCGAAGCAACGTAGGGTATGTTCACAACGGTTGGGAGTTCGTAGACTCAGTAATGATCCCTCCGCTGGTTCACCAACGGAGACCTTGTTACGACTTTTACTTCCTCTAAATGACCAAGCCAAACAGAA
+
CCCCCGGGGGGGGGGGGGGGGGGGGGGGGGGGGGGGGGGGGGGGGGGGGGFFGGGGGGGGGFFGGFGGGGGGGGGGGGGGGGGGGGGGGGGGGFGGGGGGGGGGGGGGECFGGGGGGGGGGGGEGGGG8FGGGGGGGGGCFDGGGEGGGGGGEEE@7:EGGEGCGGGGGGGFGGGD58>EFGGGFGGGD*:CCFFFGGGFGGG=EEGGFGE67E<7C1C?FFG7CFGGD7@@FFFF>>)7C?4FFGC4FGDG>>DGFF7=AB4<101(84<FFF<ABAAA2<B925A0)3(4(4:(,(.33
@M06045:235:000000000-JCY5N:1:1101:17592:3274 2:N:0:CTCAGA
CTATACGCTGCGTTCTTCATCGATGCGAGAGCCAAGAGATCCGCTGTTGAAAGTTGTATTTTGAATTGTTTATTCATAATATTTTTCAGACAAAGAGTTAAAAGATAAGGTTGATGTTTAGTCGATCTCCATGAAGAAGATCGACTGACATTGCACACAAGGTGGATATGGATTTAAAAAGTGCCATAAAACACTTATTATGAATGATCCTTCCGCAGGTTCACCTACGGAAACCTTGTTACGACTTTTACTTCCTCTAAATGACCAAGCGAAACAGATCGGAAGAGCGTCGTGTAGGGAA
+
CCCCCGGGGGGGGGGGGGGGGGGGGGGGGGGGGGGGGGGGGGGGGGGGGGGGGGGGGGGGGGGGGGGGGGGGGGGGGGGGGGGGGGGGGGGGGGGGGGGGGGGGGGGGGGGGGGGGGGGGGGGGGGGGGGGGGGGGGGGGFGGGGGGGGGGGGGGGGGGGGGGGGG?GGGGGGFGGGGGGGFFFGGGGGGGGGGGGGGFGGGGGFFGFGGGGGGGGGGGFGFGGGGGGGDFFFFFFFFFFGFFFFDGGFGGGFFFGFFFFFFFFFFE(5=1>EEFFFF>;;<@@FFF@;@07>B8?FDFF0
@M06045:235:000000000-JCY5N:1:1101:22380:3274 2:N:0:CTCAGA
CTATACGCTGCGTTCTTCATCGATGCGAGAGCCAAGAGATCCGTTGTTGAAAGTTTTGTTTTGTTATGATATATGACGTTCATTACACCATGTTTGTAAAATAGCCCCGAAGGGCACGGTTCACAGAGGTTTGGAATAGTTATAAGCCCGTGAGGGCGTTCACTAATGATCCTTCCGCAGGTTCACCTACGGAAACCTTGTTACGACTTTTACTTCCTCTAAATGACCAAGCGAAACAGATCGGAAGAGCGTCGTGTAGGGAAAGAGTGTAGATCTCGGGGGTCGCCGTATCCTTAAAAAA
+
CCCCCGGGGGGGGGGGGGGGGGGGGGGGGGGGGGGGGGGGGGGFGGGGGGGGGGGGGGFFGGGGGGGGGGGGGGGGGGGGGGGGGGFGGGGGGGGGGGGGGFGGGEFGGEGGCFGGGGGEEGGGGGGGGGFGGGGGGGGGFGGGGAFEFGEGGGFEGECEGGGGGGFGGGGGGFGFCEGGGGGFFGGGGGGGEGGFFGGGGGGGGGGGG7FGGGGDGDGFGFGGGGGGFGFFFFFFFFFF76=>DC)2;DC)):59FF<FBFFBBFF4)6<@6=>))4((-2;:>926(40()6).<<)37
@M06045:235:000000000-JCY5N:1:1101:20774:3288 2:N:0:CTCAGA
CTATACGCTGCGTTCTTCATCGATGCCAGAACCAAGAGATCCGTTGTTGAAAGTTTTGACTTATTCAGTACAGAAGACTCAGAGAGGCCATAATAATCAAGAGTTGGGTTTCCTCCGGCGGGCGCCCCGCTAGGGGGCCAGGGGGCACCGGGCGGACCCGGGCCGCCCGCCGAAGCAGCGGTTTGAAGGTAACGTTCACCATGGTTTAGGGAGTTTTGCAACTCTGTAATGATCCCTCCGCTGGTTCACCAACGGAGACCTTGTTACGACTTTTACTTCCTCTAACTGACCAAGCTAAACA
+
CCCCCGGGDGGECFGGGGFGGGGGGGGGGGCGGGGGGGGFGGGFGGGECAFGGGGGGGGGGGGGGGGGGGGGGGGFGGGFFG9FFGGGGG<FEEFEGCF@FFGGFGGGGGEBFFGFGGGG@+BFGCCFGGFGGG>CGGFDF7FGGGGGGE8CEG8EEEGEDGEGGGGGGGGG8C*:A8CEE8:8C9?0CFG7CEGC>EG9C+C80@=FG77?D557CG4FGF7FFF:F7CFF7?>89@D>C@E@FG=>=CF>5>DCBDB.,*654:A18;?EF=4):))))-.8<))-44>B:(()64).)
@M06045:235:000000000-JCY5N:1:1101:8894:3301 2:N:0:CTCAGA
CTATACGCTGCGTTCTTCATCGATGCCGGAACCAAGAGATCCGTTGTTGAAAGTTTTAACTGATTTAGCTTTTCGCTCAGACTGCAATCTTCATACAGCGTTCACAGGTGTCTTCGGCGGGCGCGGACCCGGGGACGGAAGCCCCCCGGCGGCCTTGCGGCGGGCCCGCCGAAGCAACAAGGTACGATAAACACGGGTGGGAGGTTGGACCCAGAGGGCCCTCACTCGGTAATGATCCTTCCGCAGGTTCACCTACGGAAACCTTGTTACGACTTTTACTTCCTCTAAATGACCAAGCGAA
+
C<@CCGGGGGGGEFGGGGGGGGGGGGGGDGGEGGGGGGGGGGGGCFGGGGGGGG9CEFGGFGAFGGGGGGFGGGGGCGEFFGFGCFFEFGGGGGGGGGGGGGGFGGGGGFGDGGG@EEFE>F=FGCGGGGGGGGDGEGFGDCGGGGCC**:8EEEBBFDEGEGGGGEGGG>C*CCGGFCGFC<@7CE5CEGF788C/*:CE*;?/*::?E*:F=<7*>7@)87CD*27CD).=F9>@6=BDFDDE)>9=F:099?>>3:5(7@:>)6)44-))>?-443).44)2624-)).47)4((4(4
@M06045:235:000000000-JCY5N:1:1101:23408:3313 2:N:0:CTCAGA
CTATACGCTGCGTTCTTCATCGATGCCAGAACCAAGAGATCCGTTGTTGAAAGTTTTGACTTGTTTATCAAGATTAATCAGATCGTACAGTCCGCTTTGCAAATTAAGAGTAAGGCGCGGCCGGCGGGGGACCGGGAGGGGGGAGCGGCGCCGGAGCGCAGCCCACCCCCCCGCGGACCTCACCGCCGAGGCAACGCGCGGCAATGGGGTAGTGGTCATCCACGGGTATGAAGAGTAACTTCGATAAGGAACCCTCCCCTGGTTCACCAACGGAGACCTTGTTACGACTTTTCCTGCCCCC
+
BBB<CEGDEEGFFDGFFGGGGGGFEFGGGCFGCFDF8F<FGGEFGDGDFGCAF@FDCACFFFFFDFG<,FFGGCGDFCFGGGFFGGGGCAFGCFGGGF9FFC<,5C?EE<FC<FGGC7@E:FC@EG>C=+3>FFFGGGCDC@:CEGGDEEGGGD?C*/CCE5:8CEEE5CEECEGEDEE*<+AFGGG=5C8EGFG*8*/*:>E*<9CC5*::76*09****0*1)7/102*0*/4)*96*:6:>FC7**2*2877<B)4:6F77<<BB43?F@),(2::2)6)-<:(4?3-).3:)(.(-(
@M06045:235:000000000-JCY5N:1:1101:14441:3317 2:N:0:CTCAGA
CTATACGCTGCGTTCTTCATCGATGCCAGAACCAAGAGATCCGTTGTTGAAAGTTTTGATTTATTTATGGTCTTACTCAGAAGTTACACATAGAAACAGAGTTTAGGAGTTCTCTGGCGGGCCGTCCCGTTCTACCGGGCGCGGGCCGATCCGCCGCGGCAACAAGGGGTATGTTCACAGGGGTTTGGGAGTTATACACTCGGTAATGATCCCTCCGCTGGTTCACCCCCGGAGACCTTGTTACGACTTCTTATTCCTCTAAATAACCAATCGAAACATCTCGGGCGAGCGTCGTGTAGGG
+
CCCCCEC,B-@@,B@8F<EE,6<,,6C,C,CEG,D,,,C,;EECF:CC@,,ECCFGG,,CF<EGFGCGE,F,CC@EFGFGGFG6@FC<,:C<C@9,EFGGGCGB9,,6FF,CEAEF<FGG=C+@44@FC,A,:,,7=:F+8@:>@E***34645:**1**:8CF5C*=B**5CBG++13;*=E88;/5C*/A8+<:+3+2;E*/*2A++++2235*)9*778>**:**)15))0-2@@4*:@**)/7/8*:*08=F@*4@)9*5)-),)(.7.7<01:)))),-(((,4(-4:(7(.44)-
@M06045:235:000000000-JCY5N:1:1101:25611:3350 2:N:0:CTCAGA
CTATACGCTGCGTTCTTCATCGATGCCAGAGCCAAGAGATCCATTGTTGAAGGTTGTAATAATTTTGTTTTGTACTCAGAGCATCAGTAATGACAAGAGTTTAGTATGCTCCGGCGGGGTGCGTCCCCCCACGAGGGGGGTGCGCGCGGCCAGGGGGCCACCCGCCGAAGAAACAGTGGTTGTTTAGCAAGGGTTGGGAGTTTTGCAACTCTGTAATGATCCCTCCGCTGGTTCACAAACGGAGACCTTGTTACGACTTTTACTTCCTCTAAATGACCAAGCCAAACAGATCGGAAGAGCG
+
CCCCCGGGGGGGGGGGGGGGGGGGDFDFGGGGGGGGFGGGGGGGFFGGGGGGGGGFGGGGGGGGG<FGGGGGGGGGGGGFGGGGGFGGFGGGGGGFEGGGGGGFGFGFGGFGGDGC+FEFEFEGGGGGGGGGGGGGGGGGG5CEGGEGGGGGGCEEGDEGGFCEGGGGGD5EFDCFF@6<EGECCDCFFCEGGG8CECGDGG7CCGGGGGCFGGGGGGGFGF46CC3/9>3)/99A**7<*)7>BGDGFG7C??DFFBFB9FFFFB<9<AFF?F)).()((4((31:3.:<?:00<,((,(
@M06045:235:000000000-JCY5N:1:1101:21674:3359 2:N:0:CTCAGA
CTATACGCTGCGTTCTTCATCGATGCGAGAACCAAGAGATCCGTTGTTGAAAGTTTTAACGTTTAATATAAACAATTCAGACAGACTTCAATTGTAACAAAGAGTTTTGTTTTCCTCCCATGGGCGCTCACCAGCCATAAGGCCGACGTGGCAGAGCCATGTCCCATGGAAGCAACAGTAAAAAGGTACACAGTGTGGGTTGATAAAGAATATAAAATTCAATATACATTAATGATCCTTCCGCAGGTTCACCTACGGAAACCTTGTTACGACTTTTACTTCCTCTAAATGACCAAGCGAA
+
CCCCCGFGGCEGGGG@FFGGGGGGGGDEGGGCFFFGGGGAFGGGGG:FFGEFGGGGGGGGGFCFGGGGGGEEGGGGFFFFGGGGGGF9EFAEGGGFDFGGGGFFGGFC=FFGGGGGGGGGGGFGGGGGGGGGFFGFGGGGGGGGGGGGGGGGGGGFGCFGGGGGGGGGFGFFGGGGGG;DFFGGCE?FDEFGG9A,7B5B5CFGD,@@ED9B:CFGDFGFGFGG+DEFGGFCA8??+BFFGFBAB4C<ACGF9=F*:>@BBFF(=4>EEE@FFFFFFBBA<AA4<9ABFB>9).8B1431-
@M06045:235:000000000-JCY5N:1:1101:10079:3411 2:N:0:CTCAGA
CTATACGCTGCGTTCTTCATCGATGCTGGAGCCAAGAGATCCGTTGTTAAAAGTTTTGACAGTTCGCTAAGAACACTCAGAAGTATCGTCGGGTTCGAAAACAGAGATTCTGATGAGACCGGCGGGCACCCTTGCGGGCGCCGCCGAAGCAACAGGTATAATAGTTCACAAAGGGTAGAGAGTGTAGTACTCAGTAATGATCCCTCCGCTGGTTCACCAACGGAGACCTTGTTACGACTTTTACTTCCTCTAAATGACCAAGCGAAACAGATCGGAAGAGCGTCGTGGAGGGAAAGAGTGT
+
CCCCCGGGGGGGGGGGGGGGGGGGGGGGGGGGGGGGGGGGGGGGGGEGGGGGGGGGGGGGGGFGGGGGGGGGGGGGCGGGGGGGGGGDGGGGGFGGGGGGGGGGFGGGGGGGGGGGGGGGGGGGGGGGGGGGGGGGGGGGGGGGGGGDEEFFFGGFFGFGE9EGGGGGFGFGFGGFGGGG982><FGEFGGGGGGGFGCC9CFGF=ECE5=CCFGGGGGFGFGGGGF<<CF==@AB@>BEGFFFFFFGFGGGFFF79F>FFFF:?FFFBFF?F:04,(,.24-19(,(,4(7012101)-)
@M06045:235:000000000-JCY5N:1:1101:10512:3429 2:N:0:CTCAGA
CTATACGCTGCGTTCTTCATCGATGCCAGAACCAAGAGATCCGTTGTTGAAAGTTTTGATTTATTTATGGTTTTACTCAGAAGTTACATATAGAAACAGAGTTTAGGGGTCCTCTGGCGGGCCGTCCCGTTTTACCGGGAGCGGGCTGATCCGCCGAGGCAACAAGTGGTATGTTCACAGGGGTTTGGGAGTTGTAAACTCGGTAATGATCCCTCCGCTGGTTCACCAACGGAGACCTTGTTACGACTTTTACTTCCTCTAAATGACCAAGCGAAACAGATTGGAAGAGCGTCGTGTAGGG
+
CCCCCGGGGCFGGGGGGGGGGGGGGGGGGGGGGGGGGGGGGGGGGGGFGGACFFFGGGCGGFGGGGGGGGGGGGGGGGGGAFGGGGGFGGGGGGGGGGGFGCEGCEFGGGGGGGGG?FCGGGGGGGGGEGGF@FGEFGGBBEGGGGGGFGCBCF58@CGGGGGGCC?EGGGGGGGGGGGGGGDCEECCC8EGGGGGFGGCCEGEFGGGGGGFFGFDDGGFC:DDC7:>GGDFFF03FFFFFF?F>*)9BGFFFFBG4/49<F=AAA2??61F35,4>3::4),23):?B16(171<??923
@M06045:235:000000000-JCY5N:1:1101:17639:3435 2:N:0:CTCAGA
CTATACGCTGCGTTCTTCATCGATGCCAGAACCAAGAGATCCGTTGTTGAAAGTTTTGACTTATTCAGTACAGAAGACTCAGAGAGGCCATACAATGCAATAGTTTGGTTTTCCTCCGGCGGGCGCCCGCGAGGGCCGAGGGGCGCCGGGAAGGACCCGGGCCGCCCGCCGAAGCAACGGTTTAGGCAACGTTCACAATGGTTTGGGAGTTTTGCAACTCTGTAATGATCCCTCCGCTGGTTCACCAACGGAGACCGTGTTACGACTTTTACTTCCTCTAAATGACCAAGCGAAACAGATC
+
CCCCCGGGGGGGGGGGGGGGGGGGGGGGGGGGGGGGGGGGGGGGGGGGGGGFGGGGGGGGGGGGGGGGGGGGGGGGGGGGGGGGGGGGGGGGGGGGGGGGGGGGGGGGGGGGGGGGGGGGGGGGGGGGGGGGGGGGGGGGGGGGGGGGGGGGGGGGGGGGGGGGGGGGGGEGGGGGGGGGEDEGGGGGGGGGGGGGGC9FFFGGGGDFGECFG6CDG<*=CFGGGF*07>FFFFFFFB:@CFFFFG6FFGGC:BF:)835:@B<BB:?9A9?FFFB9)-5:4<>B<:BB?F?<;>>B<0)(
@M06045:235:000000000-JCY5N:1:1101:15956:3443 2:N:0:CTCAGA
CTATACGCTGCGTTCTTCATCGATGCCAGAACCAAGAGATCCGTTGTTGAAAGTTTTGATTTATTTATGGTTTTACTCAGAAGTTACATATAGAAACAGAGTTTAGGGGTCCTCTGGCGGGCCGTCCCGTTTTACCGGGAGCGGGCTGATCCGCCGAGGCAACAAGTGGTATGTTCACAGGGGTTTGGGAGTTGTAAACTCGGTAATGATCCCTCCGCTGGTTCACCAACGGAGACCTTGTTACGACTTTTACTTCCTCTAAATGACCAAGCGAAACAGATCGGAAGAGCGTCGTGTAGGG
+
CCCCCGGGGGGGGGGGGGGGGGGGGGGGGGGGGGGGGGGGGGGGGGGFGGGGGGGGGGGGFFGGGGGGGGGGGGGGGGFGGGGGGGGGGGGGGGFGGGGGGGGGGGGGGGGGGGGGGGGGGGGGGDEGFEFGGGFGGGGGGGGGGGGGGGGGGGGGGGGGGGGGGGFGGGGGGGGGGGGGGGGGGGGGGGGGGGGGFGG;CECEGGGFFGGGGGGGGGGDDFGGCFGGFDFFFFFFFFFBFFFFEFDDFGGGF=FG?=AFFF644<ABF?<>BFF92:7:ABFBFF98?F>60>((476<?
@M06045:235:000000000-JCY5N:1:1101:20033:3449 2:N:0:CTCAGA
CTATACGCTGCGTTCTTCATCGATGCCAGAACCAAGAGATCCGTTGTTGAAAGTTTTGATTCATTTTCGAAACGCCTACGAGAGGCGCCGAGAAGGCTCAGATCATAAAAAACCCGCGAGGGGGTATACAATAAGAGTTTTGGTTGGTCCTCCGGCGGGCGCCTTGGTCCGGGGCTGCGACGCACCCGGGGCAGAGATCCCGCCGAGGCAACAGTTTGGTAACGTTCACATTGGGTTTGGGAGTTGTAAACTCGGTAATGATCCCTCCGCTGGTTCACCAACGGAGACCTTGTTACGACTT
+
CCCCCGGGGGGGGGGGGGGGGGGGGGGGGGGGGGGGGGGGGGGGGGGGGGGGGGGGGGGGGGGGGGGGGGGGGGGGGGGGEGGGGGGGGGGGGGGGGGGGGGGGGGGGGGGGGGGGGGGGGGGGGGGGGGGGGGGGGGGGGDGGGGEGGGGGGGGGGGGGGGEEGGGGGGGGGGGGGGGGGGGGGGGGDGGGGGGGGFFGGGEGD58=EGGGGGFFDCCFGFGGCCFGGG6FFFF:B3@)75>B?F7CFGF7?EDDF>9*:FFFFFFFBB:EF?AAAB7)26<;((((4,)--64<110:4
@M06045:235:000000000-JCY5N:1:1101:17063:3451 2:N:0:CTCAGA
CTATACGCTGCGTTCTTCATCGATGCCGGAACCAAGAGATCCGTTGTTGAAAGTTTTAATTAATTGAATAATTGTCTCAGACTGCATACTTCAGACAGCGCTCACAGGGGGCTTCGGCGGGCGCGGGCCCGGGGGCGGATGCCCCCCGGCGGCCGTGAGGCGGGCCCGCCGAAGCAACACGGTTCGTTAAACACGGGTGGGAGGTTGGACCCCGAGGCGCCCTCACTCAGTAATGATCCTTCCGCAGGTTCACCTACGGAAACCTTGTTACGACTTTTACTTCCTCTAAATGACCAAGCGA
+
CCCCCGGG@GGGGGGGGGGEGGGGGGGEDEFGGFGGFFFFFGFFFGEFFFGGGFGGGGGGGGFGGGGFGCGGFCFGGGGGGGGGGGGFGGGGGGGGEGGGGGGGGGC@=EEDGGGEGGGGG7=BB@FGGGGGGGGGDGGGDGGGGGGGGGGGGGGGGGGGD*:>>ECGGGG51C58EFGCGEEECCCCCC:F7C:?CEGGGCC?;*;*06AED55D<)9:)5D<**0:477@6?9ABFFFGFF>B<55FG>>9==CFBF)2)78(-.<4.65)723<:)5454>A>))).<<)337((((,
@M06045:235:000000000-JCY5N:1:1101:6095:3491 2:N:0:CTCAGA
CTATACGCTGCGTTCTTCATCGATGCCAGAGCCTAGAGATCCGTTGTTGAAAGTTTTAACAGTTCGCTTAGAACACTCAGATGTATCGTCGGGTTCAAACAGAGATTCTGATGATACCGGCGGGCACGCCCCGGAGGGCGCGCCGCCGAAGCAACAGGTATAAAGGTTCACAAAGGGTTATGAGTTATAGTACTCGGTAATGATCCCTCCGCTGGTTCACCAACGGAGACCTTGTTACGACTTTTACTTCCTCTAAATGACCAAGCGAAACAGATCGGAAGAGCGTCGTGGAGGGAACGAG
+
CCCCCGGGCF:F@;FG9FGFDFGGFGGGFGFGGGGGGGFFGGGEFFGFGGFGGGGGGGGGGGF<EFGGCEGFFFGG9,CEFGGGFAFCFFGEEC:8EFC<FFCGE?FEFFGFFFAEE@FEGGEFGGDGGG7=B=+@@F@C+@BFCEEGGCBEGCCFFG,,1?=FGCECG999CFGGDC**2C>F19+>CF??C9CC8*@>++A9:+;FDEEGD5C9FGG=FFGGDDGCDFF?4=6<B*7:)7>6@>*29CF7@*/?FF<*56/(38:?B0(5?)-5:::(1.346,(4-1(,4:>(,,(-,
@M06045:235:000000000-JCY5N:1:1101:23627:3499 2:N:0:CTCAGA
CTATACGCTGCGTTCTTCATCGATGCCAGAACCAAGAGATCCGTTGTTGAAAGTTTTGTTTTTGATTGTACTTATCACAAACGTGTTTTCAGACGACACTGGTTTCGGGGTCAAGAAGTTTTTGGAGTTGGGCCATCGGCGGACGCGCTCCAGGGGCGACAGGGCCCCCGGCGGTCGAAACCAGTTGGTCAGCAACCGGTCCGCCGAAGCAACGACAAGGTACAGTAGACACAGGGTTTGGAGGTCGGGCGACGGAGCACCATCACTCGGGAATGATCCTTCCGCAGGTTCACCTACGGAA
+
CCCCCGGGEGCFFFGGGGGGGGGGFCGGGGGGGGGGGFFEGGGEGGGGGGGGGDGGGGFFGGGGGGGGGGGFFGGFGGGGGGGGGGGGGGGGGGGGGGGGGGGGGCFGGGGEEFFFFDFGEGGGGGGGFD<CGGDGGEGGFFEG7E+>:BEGGDGGGC>BEGFD8EEGGEGGGEGGCEFGGFGFCFCF=9?FEGDCFEGGGEG=ECEEG7CE:*19<94:2*:CCFFDGGF:4>6:F)).9).8><CGE<D<)0)*0<1)4)02<?)63<(0)052-5).4<.329,-38<)-)5744614
@M06045:235:000000000-JCY5N:1:1101:12840:3532 2:N:0:CTCAGA
CTATACGCTGCGTTCTTCATCGATGCGAGAACCAAGAGATCCGTTGTTGAAAGTTTTAACGTTTAATATAAACAATTCAGACAGACTTCAATTGTAACAAAGAGTTTTGTTTTCCTCCCATGGGCGCCCACCAGCCATAAGGCCGACGTGGCAGAGCCATGTCCCATGGTAGCAACAGTAAAAAGGTACACAGTGTGGGTTGATAAAGAATATAAAATTCAATATACATTAATGATCCTTCCGCAGGTTCACCTACGGAAACCTTGTTACGACTTTTACTTCCTCTAAATGACCAAGCGAA
+
CCCCCGGGGGGGGGGGGGGGGGGGGGGGGGGGGGGGGGGGGGGGGGGGGGGGGGGGGGGGGGGGGGGGGGGGGGGGGGGGGGGGGGGGGGGGGGGGGGGGGGGGGGGGGGGGGGEGGGGGGG<FGGGGGGGGGGGGGGGGGFGFGGGGGGGGGGGGGGGGGGGFFGGFGGGGGGGGGGGGGGGGGDGGGDGGGGFFGGGGGGGGGGGGGFGF@FGGGCFFDA=C9FDDFGFFFFE<CFFFFFFFFG32=DGGFFFDEFDD>AF@ECE>C<(5)88A4A2)6-8A:)-64<<AF????:3<>
@M06045:235:000000000-JCY5N:1:1101:18961:3542 2:N:0:CTCAGA
CTATACGCTGCGTTCTTCATCGATGCCAGAACCAAGAGATCCGTTGTTGAAAGTTTTAACTTGTTTGTTTTGTAAATCAGAAGGTACGCTATAAATTGAAGAGTTGGGTCCTCTGGCGCGCTGCGGGACGGGCCGAAGCCGCGGCCCGCGGTGCGCCGAGCAACAAAAAGGTAAGGTTCACAAAGGGTTTGGAGTAATAACTCGGTAATGATCCCTCCGCTGGTTCACCAACGGAGACCTTGTTACGACTTTTACTTCCTCTAAATGACCAAGCGAAACAGATCGGAAGGACGTCGTGTAG
+
CCCCCGGGGGGGGGGGGGGGGGGGGGGGGGGGGGGGGGFGGGGGGGGGGGGGGGGGGGGGGGGGGGGGGGGGGGGGGGGGGGGGGGGGGGGGGCFFGGGGGGGGGFGGGGGGGGGGGGGGGGGGGGGGGGGGGGGGGGGGGGCGGGGGGGGGGGGGGGGGGGGGGGGFGGGGGGGGGGGGFDFGGGGGGGDECF::FFGGGGGGGGGGGGG7DFCGGGGEDFG>FFCFGGFFFEF;E@FFGFFFFGGGFGGGFFFGF?B=:7?><A<BBF?FFF<:>F>:8?2>03?B1(.(48?>60224
@M06045:235:000000000-JCY5N:1:1101:9316:3587 2:N:0:CTCAGA
CTATACGCTGCGTTCTTCATCGATGCCAGAACCAAGAGATCCGTTGTTGAAAGTTTTTTTCATTATGTCCATGGACTCAGACGACAGATTTATTAAGAATTTAAGGGGGCTACTGGCGGGCACGGGCCCAAAGCGTGAGCTTCCGGCGGCCTCTCATCGAGGCGGGCCCGCCAAAGCAACAAGGTCACAAAAACACAGGGTGGGAGGTCGGGCCTGAGAGACCCTCACCCGGTAATGATCCTTCCGCAGGTTCACCTACGGCAACCTTGTTACGACTTTTACTTCCTCTAAATTACCAAGC
+
CCCCCGGGGGGGGGGGGGGGGGGGGGGGGGGGGGGGFGGGGGGGGGGGGGGGGGGGGGGGGGGGGGGGGGGGGGGGCFGGFGGGGGGGGGGGGGGGGGGGGGGGGGGGGGGGGGGGGGGGGCFGGGGGGGGGGGGGDG7EGGGGGGGDGGGGGCFGGFCEGGGGGGEEGCEE8C6;FDGGGGC=6C8CGDGGFGGGC>FGGGGG88C=E7EG):35**??G45F<FCF*9@DFF<AB?9@GFFFFD<DFD9CFFBF*94@?).48?734<BFF5<9:?<<AA<AA)5>432<<:4<2:)(-
@M06045:235:000000000-JCY5N:1:1101:18376:3611 2:N:0:CTCAGA
CTATACGCTGCGTTCTTCATCGATGCCAGAACCAAGAGATCCGTTGTTGAAAGTTTTGACTTATTTAAGTACAGTACTCAGAGAGGCCTTTTAGTTAAACAAGAGTTTTGGGTACCTCCGGCGGGCGGTCTAGCGGGGCGCCTTTCCCTGGGGAAGGGCGCCCACCCGCCGAAGCAACTGTTTAGTGGTAGGTTCACAATGGTTTAGGGGAGTTTTTCAACTCTGTAATGATCCCTCCGCTGGTTCACCAACGGAGACCTTGTTACGACTTTTACTTCCTCTAAATGATCACGCGAAACAA
+
CCCCCGGGGGGGGGGGGGGGGGGGGGGGGGGGGGGGGGGGGGGGGGGGGGGGGGFFGGGGGGGGCGGGGGGGGGGGGGGGGGDEGGGGGGGGGGGGGGGGGGGGGFGGGCFGGGGGGFGEFGGEGGGGGGDGGFECCEGGGGGGGGGGGGFGGGGGGDGGCEGDGGGGGGGECCEGFFCECCCGGGFGGFGGGFGFCEGCG+2+;??<*7CEGCDFFGGF=FCFGGG:CGB697??FFFE>DFFFFGFFGGGEFBD>FB:2@FAAA<B;1(=F?<B49AAFF2<<>:<)6<(840((-3((
@M06045:235:000000000-JCY5N:1:1101:6547:3634 2:N:0:CTCAGA
CTATACGCTGCGTTCTTCATCGATGCCAGAACCAAGAGATCCGTTGTTGAAAGTTTTGATTTATTTATGGTTTTACTCAGAAGTTACATATAGAAACAGAGTTTAGGGGTCCTCTGGCGGGCCGTCCCGTTTTACCGGGAGCGGGCTGATCCGCCGAGGCAACAAGTGGTATGTTCACAGGGGTTTGGGAGTTGTAAACTCGGTAATGATCCCTCCGCTGGTTCACCAACGGAGACCTTTTTACGACTTTTACTTCCTCTAAATGACCAAGCGAACCAGATCGGAAAGGCGTCGTGTAGGG
+
CCCCCGGGCFDFGGGFGFFGGGFFFGGGGGCGGGFGGGGGGGFFG@FGGFFAFF<FA8@EFGGGFFFFGGGCFGGGFCEGGF@GGGGAFGGGGGFGGGG?EFCGGF8EEGEFGEFGD,4@CEGGGEEGGFADGGGGEGGGGGGDGGGGGFGGGG5EEEGECGFCFFCCE=<EC2B;CGFGFGGGEGEEG55EGG;9CFGCFGDG8EFFGGGGFF<<DD:BCFFFD7C*C5>D>>6:3@F47*)*75CGDF>CFF*:==9*4//45>444(4))04(-(,().,4-:((,((-4(,,.84<<
@M06045:235:000000000-JCY5N:1:1101:9474:3653 2:N:0:CTCAGA
CTATACGCTGCGTTCTTCATCGATGCCAGAACCAAGAGATCCGTTGTTGAAAGTTTTGACTTATTCAGTACAGAAGACCCAGAGAGGCCATAAATTATCAAGAGTTTGGTGACCTCCGGCGGGCGCCCGCGGTGGGGCCCAGGGGCGCCCGGGGGGTAAACCCCGGAGCCGCCCGCCGACGCAACGGTTTAGGTAACGTTCACAATGGTTTAGGGAGTTTTGCAACTTTGTAATGATCCCTCCGCTGGTTCACCACCGGCGACCTTGTTACGACTTTTACTTCCTCGAAATGACCGAGAGA
+
CCCCCGGC@@B:FGGFG@@E<C<@@FGFAEFFG<FFCDEA,EEFGDGF<<EEFCFFG8FEGGFGG<FFFGFG,CFCEE,CAFFF8::FF,<EEEFGGG,CFBAFFFFEE<,AE5AFGE7+=FEEGFCF@ECEFF>E+8+8<FC**3>E:88*:5:CE5CCC*8C8*/*::/?EEDG8/:**:E8EEG:8C6<+30A6ECFDFG9+32<3<:CD6*2*/>=C:47>C6*0:@*104)9*95F@37>75C57:*9??*07932)0(()--6)4)))(()652:.)-6)(-23:))),(-(((-
@M06045:235:000000000-JCY5N:1:1101:19345:3697 2:N:0:CTCAGA
CTATACGCTGCGTTCTTCATCGATGCCAGAACCAAGAGATCCGTTGTTGAAAGTTTTGATTTATTTGTTTGTTTTACTCAGAAGTTCCACTAAAAACAGAGTTTAGGGGTCCTCGGGCGGGCCGTCCCTTTTACGGGGCGCGGGCTGATCCGCCGAGGCAACGTATAGGTATGTTCACAGGGGTTTGGGAGTTGTAAACTCGGTAATGATCCCTCCGCTGGTTCACCAACGGAGACCTTTTTACGACTTTTACTTCCTCTAAATGACCAAGCGAAACAGTTCGGAACACCGTGCGGTAGGG
+
CCCCCGGGGGGGGGGGGGGGGGGGGGGGGGGGGGGGGGGGGGGGFGGGGGGGGGGCGGGGGGGGGGGGGGGGGGGGGGGGGGGGGGGGGGGGGGGGDGGFGFGGGGFGGGGGGGGGGGGGGGGGGGGGGGFGFGGGGGGGGGGDGGGGGFGGGGGGGDGGGGGGGGGGGGGGGGGGGGGGGGGGGGGGGFG>F+3CFFGDFGGGGGDFGFGFDC<DDGC>DFGGGGGGFGFFFFFBFF**2=F=53>C>FG7?FF7?B:@7*/6)))5)((7;@9>B11)).49FB1((,-(,((,,1:?F
@M06045:235:000000000-JCY5N:1:1101:11182:3717 2:N:0:CTCAGA
CTATACGCTGCGTTCTTCATCGATGCGAGAGCCAAGAGATCCGTTGTTGAAAGTTGTATTCGAGTTTTTTATACTCAAAAAGTTAGACAACAAGAGAAGATTGGTATGTATAATGAAAGAGGGGTTGTGACAACCCCTCCTCCTTACATTGCACACAAGGTGGGTAATGGATTTTAAAGTGCCATTGAACACTTATTGTGAATGATCCTTCCGCAGGTTCACCTACGGAAACCTTGTTACGACTTTTACTTCCTCTAAATGACCAAGCGAAACAGATCGGAAGAGCGTCGTGTAGGGAAAG
+
CCCCCGGGGGGGGGGGGGGGGGGGGGGGGGGGGGGGGGGGGGGGGGGGGGGGGGGGGGGGGGGGFFFGGGGGGGGGGGGGGGGGGGGGGGGGGGGGGGGGFGGGGGGFGGFFGGGGGGGGGGGGGGGGGGGFGFCCEGGFGFCGGEGGGFGGGGGGEGGGFGFGGGGGGGGGGGGGGGGGGGGGGGGGGGGGGFGFGGG9EFCFGGGGGGGGGGGGGGGFGFGGGFGGGGBFF4=EFFFFGFDE>DFFADFGACFCFFFFECF@EF0=DFFBEFFF9:BFBB22:<>(,31(30:<:2:1(
@M06045:235:000000000-JCY5N:1:1101:15255:3794 2:N:0:CTCAGA
CTATACGCTGCGTTCTTCATCGATGCCAGAACCAGGAGATCCGTTGTTGAAAGTTGTAAATAATTAGATTATTTTCAGACGCTGATTGCAATTACAAAAAAGGTTTTGGTTTGTCCAATCGGCAGCTTGCGCCACCGAGGAAACAAGAGTACGCAAAAGACATGGGTGTAGACGAGAGCTTTACAGCCCCCGACTTGACTTTTGATAATGATCCTTCCGCAGGTTCACCTACGGAAACCTTGTTACGACTTTTACTTCCTCTAAATGACCAAGCGAAACAGAACGGAAGGGCGTCGGGTAG
+
CCCCCGGGGGGGFGGGGGGGGGGGGGGGGGFGGFFGGGGGGGGGGGGGGGGGGGGGGGDGGGGGGGGGGGGGGGGGGGGGGGGGGGGFGGGGGGGGGGGGGGGGGGGGGGGGDGGGGGGGGGGGGGGGGGGGGGGGDC:@FGGGGGGFGFGGGGGGGGCFGFFGGG=CEDFGGDC8@;DFGGGGGGGGGGGGGGGGFFFFFGGGGGFE9<F:FCDFGFDF35<>C:7CGFFFF30482=FG6AFA>5>5*9F?4?CFF7*.9B>FFBFAF25..1:2>9((3..7?:((((((---((,((
@M06045:235:000000000-JCY5N:1:1101:21816:3797 2:N:0:CTCAGA
CTATACGCTGCGTTCTTCATCGATGCCGGAACCAAGAGATCCGTTGTTGAAAGTTTTAACTGATTTAGCTAATCGCTAAGACTGCAATCTTCAGACAGCGTTCAGGGGGGGCTACGGCGGGCGCGGGCCCGGGGGGGGTTGCCCCCCGCCGGCCATGACGGCGGGCCCGCCGTATCAACGAGGTATGATAAACAAGGCTGGGAGGTTGCACCCAGGATGCACTCACTCGGTAATGATCCTTTCGCACGCTACCCTACGGAAAACCCATTACGACCTTAACTTTCCCTACATCACCAAGGCC
+
CCCCCC@@@F+@F@FGGG66CEEE<,@FEC:F@<DFEC<EFGFFA@BFE<CFGF6EEGA,,6,C,E@,F@<E6E@@,,6C<FCEF<,,,,C,6C<EE<FD?FEG,,=:++*=C*?F*:CE*:2:*85*8:5***2**8:888FG**:8*2***:10:CC;:88CEE*//:*:*2A*2<**/2*;+++02+3<+3*2;*+*/;***20**2<65*****2):/*296*:5*0)<*6)0/9*:*15>*9>)**1)0**).()-)).((((644)07(274))-))))))-.42.).,)(((-(
@M06045:235:000000000-JCY5N:1:1101:15451:3799 2:N:0:CTCAGA
CTATACGCTGCGTTCTTCATCGATGCGAGAGCCAAGAGATCCATTGTTAAAAGTTATTTTTATGTTTTCTTACTTGCAAGGTTTATTTTGCCTTACGAAAACTCAAAAAGTACATCAGTCTGACTAATTAAACGCGAATTGTTTGTTTTTACAATGCACAAAAGATTTTCTCAGTCGGTTTTTTTGCAAAAACACGGTCGAGCAAAGAGAAATAAAATTTCTCTTACTTTTTGGTAATGATCCTTCCGCAGGTTCACCTACGGAAACCTTGTTACGACTTTTACTTCCTCTAAATGACCAA
+
CCCCCFGGGGGGGGGGFGGGFGGGGGGGGGGGGGGGGGGGGGGGGGGGGGGGGGGGGGGGGGGGGGGGGGGGGFFFGGGGGGGGGGGGGGFGGFGFFFGGGGGGGGGCFGGGGGGGGGG9FGAFGGGGGGFGFGCFEEGFGGGDFGGG88EFGGGGGGGGEGGG?FFGGGFGGFGF>ECGGFGGGGGGGCFGCFFGGFC5:CCCGGGFCCFGGGG7C8?BGFFGCDGGGFFF)8@FFFFFFA6FFG;DEGGGFFFF6=@FFFE@:FF??D2@F*48148:<4>7A)4)6<:))6<9DFFF2
@M06045:235:000000000-JCY5N:1:1101:16067:3830 2:N:0:CTCAGA
CTATACGCTGCGTTCTTCATCGATGCGAGAGCCAAGAGATCCGTTGTTGAAAGTTGTATTCGAGTTTTGATTACTCTGAATGTTAGACTTGCAATTGAAGACGTGTGAGAAAATGAAGCCCAATCTTCCAAAGTTGAAAGGGCCTTTACAATGCACACAAGGTGGGTATGGATTTGAAAGTGCCATAAACACTTATTGTGAATGATCCTTCCGCAGGTTCACCTACGGAAACCTTGTTACGACTTTTACTTCCTCTAAATTACCAAGCGAAACAGATCGGAAGGGCGTCGTGTAGGGAAGG
+
CCCCCGGGGGGGGGGGGGGGGGGGGGGGGGGGGGGGGGGGGGGGGGGGGGGGGGGGGGGGGGGGGGGGGGGGGGGGGGGGGGGGGGGGGGGGGGGGGGGGGGFGGGGGGGGGGGGGGGGGGFFFGGGGGGGGGGFGGGGGGGGGGGGGGGGGGGGGGGGGGGGGGGGGGGDFGGGGGGGGGGGGGGFGGGGFFFGGGGGGGGGGGGGGGGGGGGGGGGGFGFFGGGDDDGDFFABCFFFFC4AEEGGGFGF>FAFCFF?+*;FEFF;=<DFFFFDFE3;00?9((/-46(((424<61::6
@M06045:235:000000000-JCY5N:1:1101:7345:3859 2:N:0:CTCAGA
CTATACGCTGCGTTCTTCATCGATGCCAGAACCAAGAGATCCGTTGTTGAAAGTTTTGACTTATTTAAAAATCATACTCAGAGAGGCCAATGACTGCAATAGTTTGGTAGCGTCCCCCCGGCGGGCGAGCCCGCCGAAGCAACGACGTCCAGGTAACGTTCGCGATGGTTTAAGGGAGTTTTTACACTCTTTAATGATCCCTCCGCTGGTTCACCAACGGAGACCTTGTTACGACTTTTACTTCCTCTAAATGACCAAGCGAAACAGATCGGAAGAGCGTCGTGTAGGGAAAGAGTGTAGA
+
CCCCCGGGGGGGGGGGGGGGGGGGGGGGGGGGGGGGGGGGGGGGGGGFEFFGGGGGGFGGGGGGGGGGGGGGGGGGGGGGGGGGGGGGGGGGGGGGGGGGGGGFFGGGGGGGGGGGGGGGGGGGGGGGGGGGGGGGGDGGGGGGGGGGGGGGGGFGGGGGGEGGDGGGCGFGFGGGGGGGGGGGGGGGGGGGGGGFGGCFEGGGEGGGGGGGFGFGGDG3/)9FC<CGGF=F>FFFEFFFDFFFFCFF67>CFBFC?F:FB:B9;?00256@ED(.3<((49(::<4<(868::3>2)6)-
@M06045:235:000000000-JCY5N:1:1101:6311:3871 2:N:0:CTCAGA
CTATACGCTGCGTTCTTCATCGATGCCAGAACCAAGAGATCCGTTGTTGAAAGTTTTGATTTATTTATGGTTTTACTCAGAAGTTACATATAGAAACAGAGTTTAGGGGTCCTCTGGCGGGCCGTCCCGTTTTACGGGGCGCGGGCTGATCCGCCGAGGCAACGTATAGGTATGTTCACAGGGGTTTGTGAGTTGTAAACTCGGTAATGATCCCTCCGCTGGTTCACCAACGGAGACCTTGTTACGACTTTTACTTCCTCTAAATGACCAAGCGAAACAGATCGGAAGAGCGTCGTGTAGG
+
CCCCCGGGEGGGGGGGGGGGFFGGG>FGDG8FG?@@8,CEFGFGG,CFCGGDEF,EFF@FGFGGGGGGGGFGGFFFDGGGGGGGFFGCABFFFGGGGGGDDGGADE,BFGGCFFGGDFEFC>@FGEFGGGGGGGFG7CGE7FGE@EEGCGGG>5C7:CEEDCGEGGC8BF?9EGGGGFGG?FEEG=EC*3<FGGGG+<EF9EE*;8ECCFEGGG4FD)9797FGCFCF*9>@E390>76BFFFBF7*9:3>:@B77=FFFA46<A<>2543)57:396480>>?1((-,.3(-4132(,4.
@M06045:235:000000000-JCY5N:1:1101:8101:3882 2:N:0:CTCAGA
CTATACTCTGCGTTCTTCATCGATGCCAGAACCAAGAGATCCGTTGTTGAAAGTTTTGTTTATTTGTGGTAGACTCAGATGGTACAAATACAGCTAGAATTTTTGGTTGGCCAGCGGCAGGCACCCCCTCGCGGGGGCGAGTCCCTGTCCCCCAGGACTGCCTGCCGAAGCACGGTGGACGGGTAGGTAAACAGTGGGTTGGGAGTGGTGACACTGCCGTAATGATCCATCCTCTGGTTCACCAACGGACACCTTGTTACGACTTTTACATCCTCTAAATCATCACGCCAAACATATCGGA
+
<C@CCC,6,CCFGEGFFFAFAFGGFC@AFFFGGFGG8EGGCFEG<ECC8E96CC<F9,C,C9EFFGF8C,<F,6CFEFCC<8FCFFCF,6,,9,,,6:,E<FFF@@FG@+,=F4CECF>+++AAF7>B:@7@8C++@<FE:*@FDF,DFCF,>E:>DF8,6B>9,2*=B5B8E>5*;5*6:CCEGEDG703A0@3ACG:/*CE=:**22:0<C6****9)*)1*2:7>D7@F*9>:?@70*119)9C35)173)/*9*56(00((.6).)6*.*).3)-.).).))((((((-()-).10-
@M06045:235:000000000-JCY5N:1:1101:23909:3887 2:N:0:CTCAGA
CTATACGCTGCGTTCTTCATCGATGCCAGAACCAAGAGATCCGTTGTTGAAAGTTTTGATTCATTTTCGAAACGCCTACGAGAGGCGCCGAGAAGGCTCAGATTATAAAAAACCCGCGAGGGGGTATACAATAAGAGTTTTGGTTGGTCCTCCGGCGGGCGCCTTGGTCCGGGGCTGCGACGCACCCGGGGCAGAGATCCCGCCGAGGCAACAGTTTGGTAACGTTCACATTGGGTTTGGGAGTTGTAAACTCGGTAATGATCCCTCCGCTGGTTCACCAACGGAGACCTTGTTACGACTT
+
CCCCCGGGGGGGGGGGGGGGGGGGGGGGGCGGGGGGCGFGGGGGGGGGGCFGGGGGGGDFGGFGGGGGGGGGGGGGGGGGGGGGGGGGGGGGGGGGGGGGGGGGGGGGGGGGGGGGGGCGGGGGGGGGGGGGGGGGGGGGG?CFFECGCFGGGGGGGGGGGGGGGGGGGGGDDEGGGGGGGGGGGGGGGEEGDG>EGGGFGGGDGDEGGGGGGGDFFGGFGFGGGGGGGFFFFFFFF3@FG4>>FGGGF7DCF@F5054F<7BAB:1(,8?FEFFFAFF>08?>?((8??746A444(-4:
@M06045:235:000000000-JCY5N:1:1101:19497:3895 2:N:0:CTCAGA
CTATACGCTGCGTTCTTCATCGATGCCAGAACCAAGAGATCCGTTGTTGAAAGTTTTGACTTATTCAGTACAGAAGACTCAGAGAGGCCATAAATTATCAAGAGTTTGGTGACCTCCGGCGGGCGCCCGCGGTGGGGCCCAGGGGCGCCCGGGGGGTAAACCCCGGAGCCGCCCGCCGAAGCAACGGTTTAGGTAACGTTCACAATGGTTTAGGGCGTTTTGCAACTCTGTAATGATCCCTCCGCTGGTTCACCAACGGAGACCTTGTTACGACTTTTACTTCCTCTAAATGACCAAGCGA
+
CCCCCGGGGGGGGGGGGGGGGGGGGGGGGGGGGGGGGGGGGGGGGGGGGGGGGGGGGGGGGGGGGGGGGGGGGGGGGGGGGGGGGGGGGGGGGGGGGGGGGGGGGGGGGGGFGGGGGGFDEGGGGGGGGGGGGGDDGGGGGCGDGGGGGGGDGGGGGGFFGGGGGGGDGGGGDGGGGGGEEGGGG=E;CCEGGGGGFEGGGGGGGGGGGGGFGGGGGD)<DFFGGGFGGGFFFF<AFFFFFFFFFDGD7CFCFFFGFBBFFFF<F2>49><E:DBFFFFFB25ADBAAA<A<>B0818:3(
@M06045:235:000000000-JCY5N:1:1101:12594:3896 2:N:0:CTCAGA
CTATACGCTGCGTTCTTCATCGATGCCAGAACCAAGAGATCCGTTGTTGAAAGTTTTGATTCATTTTCGAAACGCCTACGAGAGGCGCCGAGAAGGCTCAGATTATAAAAAACCCGCGAGGGGGTATACAATAAGAGTTTTGGTTGGTCCTCCGGCGGGCGCCTTGGTCCGGGGCTGCGACGCACCCGGGGCAGAGATCCCGCCGAGGCAACAGTTTGGTAACGTTCACATTGGGTTTGGGAGTTGTAAACTCGTTAATGATCCCTCCTCTGGTTCACCAACGGAGACCTTGTTACGACTT
+
CCCCCGGGGGGGFGGGGGFEGGGGGGGGGGGGGGGGGEGGGGGGGGGGDAFEGGGGGFGGFCFGGGGGGDFGGFGGGGGGGD@EGGGGGGEGGGGGGCCFGFGGFGGGGGEGG7FFGGCFFGGGGGGFGCFGFC>DG=FCD@EGGGGEAEGGGDGCEGEDGGG7CEFEGGDCEEEGGGGGGGDEG5EEG58CCGFCCFG6CEE?CCG==GDCCE*2:7CFG*CD5FGGGFFFFF??>3;)5)8>4*:DFGG=?>.95><FAF=A(87:((-96*4>AA))4<?B:9;<0)))644<::>?3
@M06045:235:000000000-JCY5N:1:1101:14187:3913 2:N:0:CTCAGA
CTATACGCTGCGTTCTTCATCGATGCCGGAACCAAGAGATCCGTTGTTGAAAGTTTTAATGATTTGATCATAGACTCAGACTCACTATTCAGACAGGGTTCCAGGGTGCGTCGGCGGGCGCGGACCCGGGGGCAGAAGCCCCCCGGCGACCGGGGCCAGGCCCCAGTGGGCCCGCCGAGGCAACGCGGTCATGGTAAACACGGGTGGGAGGTTGGGCTCGTTGGAACCCGCACTCGGTAATGATCCTTCCGCAGGTTCACCTACGGAAACCTTGTTACGACTTTTACTTCCTCTAAATGAC
+
CCCCCGGGGGGGGGGGGGGGGGGGGGGGGGGGGGGGGGGGGGGGGGGGGGGGGGGGGGGGGGGGGGGGGGGGGGGGGGGGGGGGGGGGGGGFGGGGGGGGGGGGGGGDGGGGGEGGGDFEGGGGGGGGGDGGGGGGGGGGGGGGGGGGGGGGGGDGGGGGGGGGDEFGGGGGGGGGEGGGGGGGGGEGGGGGGGGFGGGGGGGGGGGG5CGEGGGGG*9@<:FFFGGFDGF35)5:DDFEGFF*8DFG?4755>@57=<FBFF21::6>02)976649?1>??AF9<<A<>4.4>BAA2<3
@M06045:235:000000000-JCY5N:1:1101:11972:3935 2:N:0:CTCAGA
CTATACGCTGCGTTCTTCATCGATGCCGGAACCAAGAGATCCGTTGTTGAAAGTTTTAACTGATTACGATAATCAACTCAGACTGCATACTTTCAGAACAGCGTTCATGTTGGGGTCTTCGGCGGGCGCGGGCCCGGGGGCGCAAGGCCTCCCCGGCGGCCGTCGAAACGGCGGGCCCGCCGAAGCAACAAGGTACGCTAGACACGGGTGGGAGGTTGGACCCAGAGGGCCCCCGCTCGGTAATGAACCTTCTCGGGGTTCACCTACGGACACCTTGTTCCGACTTTTACTTCCTCGACAA
+
CCCC?GFGDGGGGGGGGGGGGDFGGGGGGGGGGGGGFGGGGGGFFEGGGGGGGFFGGFGFGGGAFEFFC@FEDFAFFFGGGGGGGGFGGGGFGGGGGGC8EFFFCEFDG@FF,CCCFGGGGGGFEGGGGGFEGGEEGGDE7FGG@CCCE<6CCC*:>EE>E88?8ECEG>EG8CEGGGDGDECC8CCFFGG6C<FGG*1;89C?ACC5CC5=*CGGG*/0CFDD459**/7)).(4)0)87>BF=>*C7C>C**0*0<(746BA>0:<:1(54<:32).)-81((-4<))).6)6)(((,(
@M06045:235:000000000-JCY5N:1:1101:14891:3944 2:N:0:CTCAGA
CTATACGCTGCGTTCTTCATCGATGCCAGAGCCAAGAGATCCGTTGTTAAAAGTTTTGATTTATTTTTGCGTTTGCCACTCAGAGAATACTGAAAAAAACACAAGAGTTTGGGGTCTCCGGCGGGCGCCTGGATCCGGGCGCAGGGCGCCGGGGCGTTCCCGCCGAAGCAACGATAGGTACGGTTCACATAAGGGTTTGGGAGTTGTAAACTCGGTAATGATCCCTCCGCTGGTTCACCAACGGAGACCTTGTTACGACTTTTACTTCCTCTAAATGACCAAGCGAAACAGATCGGAAGAG
+
CCCCCGFE@FGGGGGGGGGGGGGGGGGGGGGGGGGGGGGGGGGGGGGGGGGGGGFCGG7FGGGGGGGGGGGBFGGGGGGGGGGGGGGGGGGGGGGGGGGGGGGGDFGGGGGDGGGGGGGGGDGGGGGG@FGGFGG7>FGEGGGGGGGGGGGG5EGGGGGGGGGEGGGEGGGGGFFCEGFDGEGGEGGGGFGGFGGFGGDEG>EGGGFGGGGG*CDGGDGFGFD7CCGG53>EB)5>FFFFGEF355)*7C7*19=>@:;BBFF9>A2<AAFF4FF<2<A?0??<B:BBFF:1A(,80:41(
@M06045:235:000000000-JCY5N:1:1101:16584:3950 2:N:0:CTCAGA
CTATACGCTGCGTTCTTCATCGATGCCAGAACCAAGAGATCCGTTGTTGAAAGTTTTGATTTATTTATGGTTTTACTCAGAAGTTACATATAGAAACAGAGTTTAGGGGTCCTCGGGCGGGCCGTCCCTTTTTACGGGGCGCGGGCTGATCCGCCGAGGCAACGTATAGGTATGTTCACAGGGGTTTGGGAGTTGTAAACTCGGTAATGATCCCTCCGCTGGTTCACCAACGGAGACCTTGTTACGACTTTTACTTCCTCTAAATGACCAAGCGAAACAGATCGGAAGAGCGTCGTGTAGG
+
CCCCCGGGGGGGGGGGGGGGGGGGGGGGGGGGGGGGGGGGGGGGGGGGGGFGGGGGGGGEEFGGGGGGGGEFGGGGGGGGGGGGGGGGGGGGGGGGGGGGGGGGGGGGGGGGGGGGGGGGGGGGGGGGGGGGGGGDGGEDGGGGGGGGGGGGFGGGGGEGGGGGGGGGGGGGGGGGFCFGGGGEGGGEGGGG8FGGGGCGGGEEEFEGGGGGGGGFDCG>DFGGG=GGFGFDED>FFFFFGFFFFGGGFDFGBF4FF=<FBFFBFADFF?FFF@BF09((16:BF?<;(,37>(33813<A
@M06045:235:000000000-JCY5N:1:1101:11413:3963 2:N:0:CTCAGA
CTATACGCTGCGTTCTTCATCGATGCGAGAGCCAAGAGATCCGTTGTTGAAAGTTGTATTTGAATTGTTTATTCATAATAGTTTTCAGACAGACAGTTAAAAAATAAGTTGATGTTTGGCCGCTTTCATAAAGAAAACGGCTGACATTGCACACAAGGTGGATATGGATTTAAGAAGTGCCATAAACACTTATTATGAATGATCCTTCCGTAGGTTCACCTACGGAAACCTTGTTACGACTTTTACTTCCTCTAAATTACCAAGCGAAACAGATCGGAAGAGCGTCGTGTAGGGAAAGAGG
+
CCCCCGGGFFGGGGGGGGGGGGGGFFCGEFFGCGGGGFGGGGGGGGGGGCGGGGAFFGGGGGGGGGGGGGGGGGGGGGGGGGGGGGGGGFGGGGGGFFFGDGCFFGGGGGCEFGGGGGGGDGGGGG9FGGGGGGGECFGDGGGGGGGFGGGGFFEGFFGGDDFGCDGFCFGGGGFGGFGGFGGGCFFFFF9DFGGGGGGGGFAFGFGFG6<ECGGGGGGFGFGDCDDGGGFFFFE4=BAFGAF>8::CFC8+=?F@++0===;2?;?>BF@AA0(6/;0,6=1(3(1,3:?F>-31(,,4(
@M06045:235:000000000-JCY5N:1:1101:12206:4049 2:N:0:CTCAGA
CTATACGCTGCGTTCTTCATCGATGCCAGAACCAAGAGATCCGTTGTTGAAAGTTTTTATTTATTTGTTTATGTGTCACTCAGAGGAGAAAACCACTAAAGACATAAGAGTTTGGGGCCTCCGGCGGGCGCCTGGTTCCGGGCCCGAAGGCGCCGGGGCGGTCCCGCCGAAGCAACAATATGGTAAGGTTCACAAAGGGTTTGGGAGTTTGTAAACTCGGGAATGATCCCCCCCCCGGCTCACCACCGGAGACCTTGCTACGACTTTTACTTCCTCTAAATGACCAACCTAAACAGATCGG
+
CCBC<FGEGGGEFEGGFGFGGGCFCFGGGCDFFFFFFG,CFFGDFFFECG9EFFFFFGFEFGGGGGGGDFGGGFFFGFG9FGG9@FEFCFEGGGGGGGD8EDFFFGFFGGG<FCFGGE7FGGGGGGCFGDGGGGFAGGGE>+5CECGDCGFDEG5EECG5CCEBF5C5C8CEDG8@8*0+<<:C7E++3<C7+29>CF;****18;*/0<C*:C**:>D)).)9<C7FFF))8)4(73)7**/76**15CC)7392=).9)731(,))-8A*77.)).5>4:47()((-((.)().,)411
@M06045:235:000000000-JCY5N:1:1101:22822:4053 2:N:0:CTCAGA
CTATACGCTGCGTTCTTCATCGATGCCAGAACCAAGAGATCCGTTGTTGAAAGTTTTGATTTATTTGTTTGTTTTGCTCAGAAGTTCCACTAAAAACAGAGTTTAGGGGTCCTCGGGCGGGCCGTCCCTTTTTACGGGGCGCGGGCTGATCCGCCGAGGCAACGTATAGGTATGTTCACAGGGGTTTGGGAGTTGTAAACTCGGTAATGATCCCTCCGCTGGTTCACCAACGGAAACCTTGTTACGACTTTTACTTCCTCTAAATGACCAAGCGAAACAGATCGGAAGAGCGGCGTGTAGG
+
CCCCCGGGGGGGGGGGGGGGGGGGGGGGGGGGGGGGGGGGGGGGGGGGGGAFGFGGGGGGGGGGGGGGGGGGGGGFGGGGGGGGGGGGGGGGGGGGGGGGGGGGGGGGGGGGGGGGDDGEGGGGGGGCFGGGGGGDGGGGGGGGGGGGGGGGGGGGGGGGGGGEFGCCGFGGFFGGGGGGGGGGDCGGGGGGGGGGGGGGGFGGGGGGFGCFGF<<DGCD:BDFCCFFGGED>@<>FF)*00==FDGGFDGGFFFGFFFF96?<>4<3::?4>56;19??B22:1140(,2((,(((-(-3
@M06045:235:000000000-JCY5N:1:1101:19024:4054 2:N:0:CTCAGA
CTATACGCTGCGTTCTTCATCGATGCCAGAGCCAAGAGATCCGTTGCTGAAAGTTTTGATTGCTTATTTATAAAGACTCAGAAGATTCCGCTAGAAAACAAGAGTTTGGCCTCCGGCGGGCGGCGCGGGGGCGCTGGTCCACCCGGCATCCCGCCGAAGCAACATGATATGTTCACAATGGTTTGGAGTTCAGAAGACTCTGTAATGATCCCTCCGCTGGTTCACCAACGGAGACCTTGTTACGACTTTTACTTCCTCTAAATGACCAAGCGAAACAGATCGGAGCGTCGTGTAGGGAAAG
+
CCCCCGGGGGGGGGGGGGGGGGGGGGGGGGFGGGGGGGGGGGGGGGGGGGGGGGGGGGGGGGGGGGGFGGGGGGGGGCGGGGGGGGGGGGGGDCGGGGGGGGGGGGGGGGGGGGGGGGGGGEDGGEGEGGGDGGGGDGGCEGGGGGGGGGFGEEECGGC*CEGGDFCFGCFFGGGGGGGGGCG8EGFGGGGGGGECEGFF?CFG?FEGGEGGFEDDDGGFGFFGDFD49C@EE@BB?F=FFFF:>DCD?FCFFFFF=*66<4=<AB:??F?BFF001374(,38(((-20(-.(5<603((
@M06045:235:000000000-JCY5N:1:1101:22064:4063 2:N:0:CTCAGA
CTATACGCTGCGTTCTTCATCGATGCCAGAACCAAGAGATCCGTTGTTGAAAGTTTTGATTTATTTGTTTGTTTTACTCAGAAGTTCCACTAAAAACAGAGTTTAGGGGTCCTCGGGCGGGCCGTCCCTTTTTACGGGGCGCGGGCTGATCCGCCGAGGCAACGTATAGGTATGTTCACAGGGGTTTGGGAGTTGTAAACTCGGTAATGATCCCTCCGCTGGTTCACCAACGGAGACCTTGTTACGACTTTTACTTCCTCTAAATGACCAAGCGAAACAGATCGGAAGAGCGTCGTGTAGG
+
CCCCCGGGGGGGGGGGGGGGGGGGGGGGGGGGGGGGGGGGGGGGGGGGGGGGGGGGGGGGGGGGGGGGGGGGGGGGGGGGGGGGGGGGGGGGGGGGGGGGGGGGGGGGGGGGGGGGGGGGGGGGGGGGGGGGGGGGDGGGGGGGGGGGGFGGGGGGGGGGGGGGGGFGGGCFGGGGGGGGGGGGGGGGGGGGGGGGGGGGGGGGGGGGGGGCFGGGDCGEGEFGGGGGGGEFFFFB@F4?GFFF6>CDDCDGFFFGF=)=9FFBDFAD?D?FFF<>FB777-8:131,.24;9<BFF2058
@M06045:235:000000000-JCY5N:1:1101:10615:4073 2:N:0:CTCAGA
CTATACGCTGCGTTCTTCATCGATGCCAGAACCAAGAGATCCGTTGTTGAAAGTTTTGATTTATTTATGGTTTTACTCAGAAGTTACATATAGAAACAGAGTTTAGGGGTCCTCTGGCGGGCCGTCCCGTTTTACCGGGAGCGGGCTGATCCGCCGAGGCAACAAGTGGTATGTTCACAGGGGTTTGGGAGTTGTAAACTCGGTAATGATCCCTCCGCTGGTTCACCAACGGAGACCTTGTTACGACTTTTACTTCCTCTAAATGACTAAGCGAAACAGATCGGAAGAGCGTCGTGTAGGG
+
CCCCCGGGGGGGGGGGGGGGGGGGGGGGGGGGGGGGGGGGGGGGGGGGGGGGGGGGGGGGGGGGGGGGGGGGGGGGGGGGGGGGGGGGGGGGGGGGGGGGGGGGGGGGGGGGGGGGGGGGGGGGGGGGGFFGGGGGGGGGGGGGGGGGGGGGGGGGGGGGGGGGGGFGGGGGGGGGFGGGGGGEE8:CEFGGGGGGGGGGGGGGGGGGGGGGGGGGGDGFGFGGGGGGCGEBDFFFFFFFGFFFFGGDFGF>?7FGFFAFFFFFFFFAFFF?@>>>12:?B>?06:>BFFF;?BF:??A<?
@M06045:235:000000000-JCY5N:1:1101:25144:4074 2:N:0:CTCAGA
CTATACGCTGCGTTCTTCATCGATGCGAGAGCCAAGAGATCCGTTGTTGAAAGTTGTATTTGAATTGTTTATTCATAATAGTTTTCAGACAGACAGTTAAAAAATAAGTTGATGTTTGGCCGCTTTCATAAAGAAAACGGCTGACATTGCACACAAGGTGGATATGGATTTAAGAAGTGCCATAAACACTTATTATGAATGATCCTTCCGCAGGTTCACCTACGGAAACCTTGTTACGACTTTTACTTCCTCTAAATGACCAAGCGAAACAGATCGGAAGAGCGTCGTGTAGGGAAAGAGG
+
@CCCCFGGCGGGCFGGGGGGGGGFFGGGEGCFEEFFDAFCG,FDGG@FGGFFGGGGGC9FFGGGCFGDFFFGGGFGG9FEFFGGFFGGAEFFFGGGGFFFFDDFGGGGEAGGGGGA?A@C,@FGGGGGGGGGGGGGFGGGE>FGGGFGGGGFFGDFEFD>FDCDCFGGGGFGCDGGFGGG9AEDFFGDGGFGGDFGG9=,@CEF9DFECEEC55CGDDCFGFGCDC7CGG*;@BE46?5655@BFFGGF78++487@8C4=FF;?3?09>DFFFEFDD,(/6:94?0-(479A::?B?(4(
@M06045:235:000000000-JCY5N:1:1101:16282:4081 2:N:0:CTCAGA
CTATACGCTGCGTTCTTCATCGATGCCAGAGCCAAGAGATCCGTTGCTGAAAGTTTTGATTGCTTATTTATAAAGACTCAGAAGATTCCGCTAGAAAACAAGAGTTTGGCCTCCGGCGGGCGGCGCGGGGGCGCTGGTCCACCCGGCATCCCGCCGAAGCAACATGATATGTTCACAATGGTTTGGAGTTCAGAAGACTCTGTAATGATCCCTCCGCTGGTTCACCAACGGAGACCTTGTTACGACTTTTACTTCCTCTAAATGACCAAGCGAAACAGATCGGAAGAGCGGCGTTTAGGGA
+
CCCCCGGGGGGGFGGGGGGGGGGGGDGGGGGGGGGGGGGGGGGGGGGGGGGGGGFGGGGFGFGFGGGGGGGGGGGGGGGGGGGGGGGGGGGGGGGGGGGGGGGGGGGGGGGGGGGGGGGGGGGGGGGGGGGGGGGGGGGGGGGGGGGGGGGGGGGGGGGGGGGFGGGGGGFGGGGGGGGGGGGGGGGGGGGGGGGGGDGGGGGGGGGGFGCGGGGGGGGFGFGGGGGDGGFFFFFF6BFFGFFFFGGGFG7DFFFGFFFFFF?<<2??::<BBDB>B0124<??F13243((44(((.:?(
@M06045:235:000000000-JCY5N:1:1101:8144:4085 2:N:0:CTCAGA
CTATACGCTGCGTTCTTCATCGATGCGAGAGCCAAGAGATCCGTTGTTGAAAGTTGTATTTTTGAATTATGTTTATTCAGAAATAGATATTCAGACAAACTGCTTTAAAGGTGTTAAGTTAATCAAACCCTCTTGGCTTTTTAATGCCAGAGAGTTCAAAAACGTTGCACACAAGGTGGATATGGATTTAAGAAGTGCCATAAACACTTATTATGAATGATCCTTCCGCAGGTTCACCTACGGAAACTTTGTTACGACTTTTACTTCCTCTAAATGACCAAGCGAAACAGATCGGAAGCGG
+
CCCCCGGGGGGGEGGGGGGGGGGGGGGGGGGGGGGGGGGGGGFGGGGGGGGGGGGGGGGGGGGGFFFGGGGGGGGGGGGGGGGGGGGGGGGGGGGGGGGGGDGGGGGGGGGGGGGGGGGGGGGGGGGGFEGGGGGGGGGGGGGFGCFFGGCDFGGGGGGGFFGGGGGGGGGGGGGGFCFF9=FGGGGGGGFGGGDD9>=EFGGGGGGGGGGGGGGGGGGFGFGGG8CDGGFFFFFFFFFFGDDEFGGGCGGFFFFGFA@FEF>><E4>=4;6;FFE;AE@@?D?@@BF1;@AF?0;0((((
@M06045:235:000000000-JCY5N:1:1101:6300:4089 2:N:0:CTCAGA
CTATACGCTGCGTTCTTCATCGATGCCAGAACCAAGAGATCCGTTGTTGAAAGTTTTTTTCATTATGTCCATGGACTCAGACGACAGATTTATTAAGAATTTAAGGGGGCTACTGGCGGGCACGGGCCCAAAGCGTGAGCTTCCGGCGGCCTTTCATCGAGGCGGGCCCGCCAAAGCAACAAGGTCACCAAAACACAGGGTGGGAGGTCGGGCCTGAGAAACCCCCACCCGGTAATGATCCTTCCGCCGGTTCACCCACGGAAACCCTGTGTCGACTTTTACTTCCCCTAAATTCCCCAGC
+
CCCCCGGGGBGGGGGGGGGGGGGGGGGGCGGGGCFGFGFGGGGGFFGEFFFGGGEFGGGGGGGGGGGGGGGGGGGGGGGGFFGGGGGEFGGGGGGGGCEFFGGGGFEGGG78EFGC,+>FC7F>F7@FGDGGF?=FFEFFGFFGEGDECGGCEGFD@>8C=8?EDDGG5:EG*:;;EFF>CC0839+++<8;;6///**;A>E5;8C27:E>3CD5>2**25CG:C3C**)50)1)**8@F=4=FD3*)919)**2)0,.4)7970(4(5)*1)2(4<)5)).).52,((23)))))(,(,
@M06045:235:000000000-JCY5N:1:1101:21319:4101 2:N:0:CTCAGA
CTATACGCTGCGTTCTTCATCGATGCCAGAACCAAGAGATCCGTTGTTGAAAGTTTTGATTTATTTATGGTTTTACTCAGAAATTACATATAGAAACAGAGTTTAGGGGTCCTCTGGCGGGCCGTCCCGTTTTACCGGGAGCGGGCTGATCCGCCGAGGCAACAAGTGGTATGTTCACAGGGGTTTGGGAGTTGTAAACTCGGTAATGATCCCTCCGCTGGTTCACCAACGGAGACCTTGTTACGACTTTTACTTCCTCTAAATGACCAAGCGAAACAGATCGGAAGAGCGTGGTGGATGG
+
CCCCCGGGGGGGGGGGGGGGGGGGGGGGGGGGGGGGGGGGGGGGGGGGGGGGGGGGGFGGGGGGGFFGGGFGGGGGGGGGGGGGGFGGGGGCFFFGGFGGGGGGGGGGGGGGGGGGGGGEGGGGGGGGGGFGGGGGGG@FCGGCECEGGGGGGGGGC8EGD5DG:FDFGGFFBFFGGGGGGGG58CEGG58CEGGFFGGFGGEGCEGGGFGGGD4CGDC>DFGGCFC0*9>DEBBBFFFFD=BF><CC3CD*7BF;?F>F7?49)6542:?FF>,1((.,)58:069?B:9>((((--)44
@M06045:235:000000000-JCY5N:1:1101:17180:4107 2:N:0:CTCAGA
CTATACGCTGCGTTCTTCATCGATGCCGGAACCAAGAGATCCGTTGTTGAAAGTTTTAACTGATTTAGCTAATCGCTCAGACTGCAATCTTCAGACAGCGTTCAGGGGGGTCTTCGGCGGGCGCGGGCCCGGGGGCGGGTGCCCCCCGGCGGCCATGGCGGCGGGCCCGCCGAAGCAACTAGGTATGATAAACACGGGTGGGAGGTTGGACCCAGAGGGCCCTCGCTCGGTAATGATCCTTCCGCAGGTTCCCCTCCGCAAACCTTGTTACGACTTTTACTTCCTCTAAATGACCAATCGA
+
CCCCCGGGGGGGGGGGGGGGGGGGGGGGGGGGGGGGGGGGGGGGGGGGGGGGGGGGGGGGGGGGGGGGGGGGGGGGFGGGGGGGGGGGGGGGGGGGGGGGGGGGGGGGGGGGGGGGGGGGGGGGGGGGGGGGGGGGGDGGGGGGFGCE8CG>EGG8CFGGG58E>EC?:>:?5:85@FF<<@60908<<CFG?9/CEG8>E8*;?E*:*6<ED*7*CC>3<>/59DC7C57:5*6<@@8@>FF@D3CDF=**/77*)8(.().-:<<<4))8).41<<<)))63)))-6-6.)-222)2,(
@M06045:235:000000000-JCY5N:1:1101:22442:4111 2:N:0:CTCAGA
CTATACGCTGCGTTCTTCATCGATGCGAGAGCCAAGAGATCCGTTGTTGAAAGTTTTATTTTGTTATAATAAAACGACGTTCATTACACATTGTTTGTAAAAATACTCGACTTGCGTCAAGTAATAGAACAGTTCACAGGTGTAAGTGGATATAGTTATAAGCCTATAGAGGCAATCACTAATGATCCTTCCGCAGGTTCACCTACGGAAACCTTGTTACGACTTTTACTTCCTCTAAATGACCAAGCGAAACAGATCGGAAGAGCGTCGTGTAGGGAAAGAGTGTAGATCTCGGTGGTCG
+
CCCCCGGGGGGGGGGGGGGGGGGGGGGGGGGGGGGGGGGGGGGGGGGGGGGGGGGGGGGGGGGGGGGGGGGGGGGGGGGGGGGGGGGGGGGGGGGGGGGGGGGGGGGGGGGGGGGGGGGGGGGGGGGGGGGGGGGGGGGGGGGGGGGGGGGGGGGGGGGGGGGGGGGGGGGGGGGGGGGGGGGGGGGGGGGGDGD>GGGGGGGGGGGDGDGGGCGGGGGFGFDD4FGGGGFFFFEEFFAF@FFFFGCF>DGGFFFCAFD:?BEFFFFFD99>4):<?BFFFFF54-6246<4<?B6<BB2(
@M06045:235:000000000-JCY5N:1:1101:9379:4126 2:N:0:CTCAGA
CTATACGCTGCGTTCTTCATCGATGCCGGAACCAAGAGATCCGTTGTTGAAAGTTTTAATTAATTGAATAATTGTCTCAGACTGCATACTTCAGACAGCGTTCACAGGGGGCTTCGGCGGGCGCGGGCCCGGGGGCGGATGCCCCCCGGCGGCCGTGAGGCGGGCCCGCCGAAGCAACACGGTTCGTTAAACACGGGTGGGAGGTTGGACCCCGAGGGGCCCCCACCCAGTCATGATCCTTTCGCAGGTTCACCTACGGAAACCCTTTTACGACTTTTACTTCCTCTAAATGACCAAGCGC
+
CCCCCGGGGGGGGGGGGGGGGCGGGGGGGGGGGGGGGGGCFGGGGGGGGGDGFGGGGGGGGGGGGGCFGGGGGCGG<FGGGFGGGGGGGGFGGGGFDGGGGGGGGGFGE+FBCDFGGG@FEFEGGGGGGGGGGGGGGGGGGFFGGGGGDGGCEEG8:*/AGEC5EGGCCGG5EEG+<E8>EC8CGGEGGGGG?E8E51:EGCCEGG@CCG6EGD<35755C:)95C*1*7?*9*)6*97/C*975*9<<*2>F==>?::;?5?<(:(,4)85@E??A9AB9><B9>225A:A>AB:?::,(
@M06045:235:000000000-JCY5N:1:1101:21081:4133 2:N:0:CTCAGA
CTATACGCTGCGTTCTTCATCGATGCCAGAACCAAGAGATCCGTTGTTGAAAGTTTTGACTTATTCAGTACAGAAGACTCAGAGAGGCCATAAATTATCACGAGTTTGGTGACCTCCGGCGGGCGCCCGCGGTGGGGCCCAGGGGCGCCCGGGGGGTAAACCCCGGGGCCGCCCGCCGAAGCAACGGTTTAGGTAACGTTCACAATGGTTTAGGGAGTTTTGCAACTCTGTAATGATCCCTCCGCTGGTTCACCAACGGAGACCTTGTTACGACTTTTACTTCCTCTAAATGACCAAGCTA
+
CCCCCFFGEEGG@FFD<FEE<E<@<FFFDGCGFFGE@@FEGGG@G7@EFGFDEE@EFGCFGGGEGGGDGFDFDFGFFGGG<FFDFEC:@AD9E,EF<CFG,,47?FGFEGDFFFCGG7:FGCGGGGCFEEG:FGGCFFCFFA:*@CCCCEEGGGGGGG6:F88:CEGGGGE>CEC5>?CGEGGFFG=C8*<98AECC88C6+<99CCC99=6:7F*9548*07C7C**2:FFFFA<?9F5C@BF>77D):*297@*85>FF@F67<4-9-555@B:AAF7:<)45<A>64<9)2444,().
@M06045:235:000000000-JCY5N:1:1101:15143:4133 2:N:0:CTCAGA
CTATACGCTGCGTTCTTCATCGATGCCAGAACCAAGAGATCCGTTGTCAAAGGTTTTGATTTTCAAATTCTCATGTTTCTGTTTCTATCGGACGTCAACTGTGAGGGGAGGGGTGGGCCCAGCAGAGAGCCACCCGTCTCCCCTCTCGCTTGCACGCCCAGCACTGGACTGGTCTGGATTGCAAGAGATTGGGTTGTCTTGGTCTACCGGCGGGTGATGGCCACAACTGGCCGCACTACTTGGGGCCCATGCAGGGGCCCTGCTGCGGCCAGTTTTCTCGCACAGGCCACTGGGGCTATCT
+
CCCCCGGGE;@F@C@FDF<CAE@CCF@C@FFFEFEEGGGGFECDA:FFC99C@C<FFFGGGGGFFDCGFFF<FFGGGGGFDFGGGFGAFGGGEGGGCEFGGG9FG?,@=FEG+@C77D<F@<EFFA9FGGGGGG+CFGGG,3@A+3>+@CEG6EGGGG>8D?FGCF,8DCE,>;,@?,@DCC;9,@DDFFCBFGG5>>=D7,<@,BC9C5/:<5)9/***7F<7*9*0*27).769D4/**10553)9520***.)))-),857))(((4())*.)-).(42((,43(4:::7:((703()
@M06045:235:000000000-JCY5N:1:1101:18412:4202 2:N:0:CTCAGA
CTATACGCTGCGTTCTTCATCGATGCTGGAGCCAAGAGATCCGTTGTTGAAAGTTTTAACAGTTCGCTTAGAACACTCAGAAATATCGTCGGGTTCGAACAGAGATTCTGATGATACCGGCGGGCACGCCCCGGGAGGCGCGCCGCCGAAGCAACAGGTATAAAGGTTCACAAAGGGTTATGAGTTATAGTACTCGGTAATGATCCCTCCGCTGGTTCACCAACGGAGACCTTGTTACGACTTTTACTTCCTCTAAATGACCAAGCGAAACAGATCGGAAGAGCGGCGTGTAGGGAAAGAG
+
CCCCCGGGGGGGGGGGGGGGGGGGGGGGGGGGGGGGGGGGGGGGGGGGGGGGGGGGGGGGGGGGGGGGGGGGGGGGFGGGGGGGGGGGGGGGGGGGGGGGGGGGGGGGGGGGGGGGGGGGGGFGGGGGGGGEGGGGGGGGGGGGGGGDGGGG,BFFGG?FFGEFGGGGCEGGGGFGGGGFGFCF+@E?GGGGGGGGGGGGGGGCCGGGGGEGGGGFDCFFGFGGGGGDDFF@FF4<FF>>D@DFFGGFFGGC7=FGB@D4>0)2,:<017>F5?).4?:<((4:;(141>2(-<6:6<:?(
@M06045:235:000000000-JCY5N:1:1101:25513:4211 2:N:0:CTCAGA
CTATACGCTGCGTTCTTCATCGATGCGAGAGCCAAGAGATCCGTTGTTGAAAGTTGTATTCGAGTTTTTTATACTCAAAAAGTTAGACAACAAGAGAAGATTGGTATGTATAATGAAAGAGGGGTTGTGACAACCCCTCCTCCTTACATTGCACACAAGGTGGGTAATGGATTTTAAAGTGCCATTGAACACTTATTGTGAATGATCCTTCCGCAGGTTCACCTACGGAAACCTTGTTACGACTTTTACTTCCTCTAAATGACCAAGCGAAACAGATCGGAAGAGCGTCGTGTAGGGAAAG
+
CCCCCGGFEEGFCFEFFFFGGG@FDG>FEEGGGFFGCFCGFGFGGGGGFGGGGGGGGGFGGGGGGGDFGGGG9EFGGFDFFGGFFC@FCFFDGFEFDFFFGEEFFAFGGGGGGFGCFCFGGGDDGDFGDGGGG<C=:FCEGGGFGFGAF>;FGGGGG8BFFGGGGGGEGGGGGFAF?EGGGFGGGGGGGGCEGCCF9D:EFFCDFFFCFGGFGGGCCDGFGFFCFGDGD4AFFFF=BF>6D>5??GFGF>FFFA:7AA5AE6B@@D?;DDF>>A;D)44(((,4<?F3(26<429<6811(
@M06045:235:000000000-JCY5N:1:1101:11195:4212 2:N:0:CTCAGA
CTATACGCTGCGTTCTTCATCGATGCCGGAACCAAGAGATCCGTTGTTGAAAGTTTTAATTAATTTAATAATTGTCTCAGACTGCATACTTCGGACAGCGTTCACAGGTGGCTTCGGCGGGCGCGGGCCCGGGGGCGGATGCCCCCCGGCGGCCGTGAGGCGGGCCCGCCGAAGCAACAAGGTTCGTTAAACACGGGGGGGAGGTTGGACCCCGAGGGGCCCTCACTCAGTAATGATCCTTCCGCAGGTTCACCTACGGAAACCTTGTTACGACTTTTACTTCCGCTAAATTACCAAGCGA
+
CCCCCGGGGGGGGGEGGGGGGGGGDGGGGGGGGGGGGGGGGGGFFGGCFGGGGGFGGGGGGGGFFGGGFGGGGGFGFFFGGGGGGGGGGDEGGGFGGGGGGGGFGGGFGGGFFFGGGGGGGGGGGGGGGGEDGGEGGGGGGGFFGGGEEGGEGGGGD>C;CGGGGEEGGGGDEEGGGGG58C<@FGACCFFFGFEGG*CEE5?EEGGG++2:CEGGGGGBC5995FCC4D@F=4<)9@FFF4<DFDDG7=DFFFFCF>?3?E?:7>A4)5:D>D(4<>AF44<B(4<19<A))..:0(8<3
@M06045:235:000000000-JCY5N:1:1101:24946:4226 2:N:0:CTCAGA
CTATACGCTGCGTTCTTCATCGATGCCAGAACCAAGAGATCCGTTGTTGAAAGTTTTGATTTATTTATGGTTTTACTCAGAAGTTACATATAGAAACAGAGTTTAGGGGTCCTCTGGCGGGCCGTCCCGTTTTACCGGGAGCGGGCTGATCCGCCGAGGCAACAAGTGGTATGTTCACAGGGGTTTGGGAGTTGTAAACTCGGTAATGATCCCTCCGCTGGTTCACCAACGGAGACCTTGTTACGACTTTTACTTCCTCTAAATGACCAAGCGAAACAGATCGGAAGAGCGTCGCGTAGGG
+
CCCCCGGGGGGGGGGGGGGGGGGGGGGGGGGGGGGGGGGGGGGGGGFFGGGGGGGGGGGGGGGGGGGGGGGGGGGGGGGGGGGGGGGGGGGGGGGGGGGGGGGGGGGGGGGGGGGGGGCGGDGGGGDGG<DGGFGGGGGFGGGGGGGGGGGGGGGGGGGGGGGGGGCFCFGFGGGCFFGGGGE=EGGGGGGEFGGGGGGFCEEGFGGGGGGG;?;CGGDECFFFGGGDDGFF:B;?FFFFGFFFFGGGFFGGFF?:FFB4AFFFA2822:?FFFF(434<>?F:?F>:7:9280(4442??
@M06045:235:000000000-JCY5N:1:1101:20831:4227 2:N:0:CTCAGA
CTATACGCTGCGTTCTTCATCGATGCCAGAACCAAGAGATCCGTTGTTGAAAGTTGTAACTATTATGTTTTTTCAGACGCTGATTGCAACTGCAAAGGGTTTGAATGTTGTCCAATCGGCGGGCGGACCCGCCGAGGAAACGAAGGTACTCAAAAGACATGGGTAAGAGGTAGCAGACCGAAGTCTACAAACTCTAGGTAATGATCCTTCCGCAGGTTCACCTACGGAAACCTTGTTACGACTTTTACTTCCTCTAAATGACCAAGCGAAACAGATCGGAAGAGCGTCGAGTAGGGAAAGG
+
CCCCCGGGGGGGGGGGGGGGGGGGGGGGGGGGGGGGFGGGGGGGGGGGGGGGGGGGGGGGGGGGGGGFGGGGGGGGGGGGGGGGGGGGGGGFGFGGGGGCFFGGGGGGGGGGDGGGGGDGDGGCGGGEGGGGGGGGGEGGGGCGGEFFFEGGGGGGGGGGGGGF9CF9,BFGBFGGGFFEGGG=FDFGFG?*599<?FC9FFGC7+CCCEGCDECDD4:=D?FCF35C*>FFF?9<BFFDFFFBFD079:*:/*1>FB>FAF::002((,25?744(,3?<9B:2(,42(-.(-52110,(
@M06045:235:000000000-JCY5N:1:1101:5052:4252 2:N:0:CTCAGA
CTATACGCTGCGGTTCTTCATCGATGCGAGAACCAAGAGATCCATTGTTAAAAGTTTTAATTATTTTTGTTTTGACTATAGTATTTTTGTTTGTTGTGGTAAATTCACAAATATTTTTAATTCATAATGATCCTTCCGCAGATTCACCTACGGAAACCTTGTTACGACTTTTACTTCCTCTAAATGACCAAGCGAAACAGATCGGAAGAGCGTCGTGTAGGGAAAGAGTGTAGATCTCGGTGGTCGCCGTATCATTAAAAAAAAAACAACAAACACATATCCACATGCAGATACCTAGCCA
+
CCCCCGGGGGGGGGGGGFGGGGGGGGGGGGGGGFEDGFGGGGGGGGGGGGCGGGCDGGGFGGGGGGGGGGGGGGGGGFFGGGGFGGFFCFGFGFGGFEGGFCCGGGGGG9FFEGGGGGGGGGGGGGGGFGGGGGGGGDDECGGGGGGGGGFGG>EDFDDFCFFGGCGGGGGGGFGFGGFFFGDDF8EGGGGGGCEGGGGCFGFGG8EEGGGDCCCDG?C6C>4CFF4CCFFAACCCFFFFG;D>AG5*8>CG5C8@CCFFF>:>(73(((())).(().))-)(().)).))))))63(()
@M06045:235:000000000-JCY5N:1:1101:21302:4266 2:N:0:CTCAGA
CTATACGCTGCGTTCTTCATCGATGCCAGAACCAAGAGATCCGTTGTTGAAAGTTTTGATTCATTGTGTAATCACTCAGAGAGGCCAAAAATTCAAGAGTTTAGTGGTCCTCCGGCGGGCTACCCCCTGAAGGGCTCCCCGCCGAGGCAACTGACTAGTTCGTTCACAAAGGGTTGGGAGTTTTGCAACTCTGTAATGATCCCTCCGCTGGTTCACCAACGGAGACCTTGTTACGACTTTTACTTCCTCTAAATGACCAAGCGAAACAGATCGGAAGAGCGTCGTGTAGGGAAAGAGTGTA
+
CCCCCGGGEGGGGGGGFGGGGGGGGGGGGGGGGGGGCFGGGGCGGGEFGGFDFGGGGGGGGGGGGGGGGGGGGGGFGGGGGGGGGGGGGGGGGGGGFFGGGGFGGFGGGFGGGGGDDDEGGGGGGGGGGGFGGGG<FGGGGGGGGGGGDFGGGGGGGGGGGGEGGGGFDCFFGGGGGGGGEGFFGGGGGGGGGGDGF9>BFFGFGGGG5CCGGGGGFGGBG@GGGGCCGFFFFFF?EFDFG=FFFG7*1:CF64*:7::.3FFF>>97?7<FFFBF6<?B(,-(-4(,6811(,4(,4).)
@M06045:235:000000000-JCY5N:1:1101:13710:4312 2:N:0:CTCAGA
CTATACGCTGCGTTCTTCATCGATGCCAGAACCAAGAGATCCGTTGTTGAAAGTTTTTACTTATTAAAAGTTACTCAGAGATTACAATTATAAGAGTTATAAGTGCGATTCACAATGGTTTGGGGGTGTACGGCCGAAGCCGACCCTGTAATGATCCCTCCGCTGGTTCACCAACGGAGACCTTGTTACGACTTTTACTTCCTCTAAATGACCAAGCGAAACAGATCGGAAGAGCGTCGTGTAGGGAAAGAGTGTAGATCTCGGTGGTCGCCGTATCATTAAAAAAAAAAAGCTTACAAAA
+
CCCCCGGGGGGGGGGGGGGGGGGGGGGGGGGGGGGGGGGGGGGGGGGGGGGGGGGGGGGGGGGCGGGGGGGGGGGGGGGGGGGGGGGGGGFGGGGGFGGGGGGGGGGGGGGGGGGGGGGGGGGGGGGGGGGGGGGGGGEGGGGGGGGGGGGGGGGGGGGGGGGGGGFGGGGGGGGGGGGGGE?FGGGGG>CGGGGGGGGFFFFGGGGG?FGGGGFCGGGF4>DGF>FGGDFFFFDB>EF5CFFFFGGGFGG4/*0CFF)7)17:839<?F9BB>??<AAFFBA9>66(441(.)))))))(
@M06045:235:000000000-JCY5N:1:1101:15721:4317 2:N:0:CTCAGA
CTATACGCTGCGTTCTTCATCGATGCCGGAACCAAGAGATCCGTTGTTGAAAGTTTTAAATAATTTTTGCTTATCGCTCAGACTGCAATCTTCAGACAGCGTTCAGAGGGGGCTTCGGCGGGCGCGGGCCCGGGGGCAGATGCCCCCCGGCGGCCGTGAGGCGGGCTCGCCGAAGCAACATGGTACAAGAGACACGGGTGGGAGGTTGGACCCAGAGGGCCCTCACTCAGTAATGATCCTTCCGCAGGTTCACCTACGGAAACCTTGTTACGACTTTTACTTCCTCTAACTGACCAACCGA
+
CCCCCGGGGGGGGGGGGGGGGGGGGGGGGGGGGGGGGGGGGGGGGGGGGGGGGGGGGGGGGGGGGGGGGGGGGGGGGGGGGGGGGGGGGGGGGGGGGGGGGGGGGFGGFDEGGGGGGGGGGGGGGCFGGGGGGGGGGGGDGGG?CFGGGGGGGGGC>>FGGGGGGGGGGDEGGGGGGFGGGFFGCF7CFFGFFGGGGGECEGGGGGGGDFF75CGG7FGF3>195<DF*9@@F?BF=BFBDFFB3/9>@4C7=?F4?7<<?EF?1>BFF<5<;BB?A>9))6:<AAFA:)65<:7)((((,
@M06045:235:000000000-JCY5N:1:1101:14721:4320 2:N:0:CTCAGA
CTATACGCTGCGTTCTTCATCGATGCTGGAGCCAAGAGATCCGTTGTTAAAAGTTTTGACAGTTCGCTAAGAACACTCAGAAGTATCGTCGGGTTCGAAAACAGAGATTCTGATGAGACCGGCGGGCACCCTTGCGGGCGCCGCCGAAGCAACAGGTATAATAGTTCACAAAGGGTAGAGAGTGTAGTACTCAGTAATGATCCCTCCGCTGGTTCACCAACGGAGACCTTGTTACGACTTTTACTTCCTCTAAATGACCAAGCGAAACAGATCGGAAGAGCGTCGTGTAGGGAAAGAGTGT
+
CCCCCGGGGGGGGGGGGGGGGGGGFGGGGGGGGGGGGGGGGGGGGGGGGGGGGGGGG?FGGGGGGGGGGGGGGGGGGGGGGGGGGGGGGGGGGGGGGGGGGGGGGGGGGGGGGGGGGGGGGGGGGGGGGGGGGGGGGGGGDGGGGGDGGGGGGGGGGGGGGGGGGGGGGGGGGGGFGGGGGGCFGGGGGGGGFGGGGGFGFGGGFGGGGGGGGGGGGGGFGFGGDGGGGGFFFFFFFFBDGFFFFGGGFGGFBFFG?FFF?FFFFFFF0((1<FFFFF7?:>9069BFFDF:7:((.,)5)
@M06045:235:000000000-JCY5N:1:1101:10363:4325 2:N:0:CTCAGA
CTATACGCTGCGTTCTTCATCGATGCCAGAACCAAGAGATCCGTTGTTGAAAGTTTTGACTTATTCAGTACAGAAGACTCAGAGAGGCCATAAATTATCAAGAGTTTGGTGACCTCCGGCGGTCGCCCGCGGTGGGGCCCAGGGGCGCCCGGGGGGTAAACCCCGGGGCCGCCCGCCGAAGCCACGGTTTAGGTAACGTTCACAATGGTTTAGGGAGTTTTGCAACTCTGTGATGATCCCTCCGCTGGTTCACCAACGGAGACCTTGTTACGACTTTTACTTCCTATAAATGACCAAGCGC
+
CCCCCFGGFGEGFGGG9FDFCEGGGGGGGGCFGGGGFEFFGGGDGGF8<FFF9CEEEFGGGGGFFFFFGFGGGGG,FCFGGGCEFGDGFFGGFFFGGGGGGGG@D9EF:FCFFCGGFGFEGG+@FFGGGDFCFCEGGGGGDGGGGECE8CCEC588C>8:CCEEE5E5EGGGDGGGGGC8/***2:C2;ACFC<CGFGGFGCFDC7:CF<*2C695>/*97)2?DF6C*:1=?*6<=19?4>BDD>)9)7:CFFFF:59>10<1).666)))07464A<FA<)46)).)).)62204(32(
@M06045:235:000000000-JCY5N:1:1101:14161:4332 2:N:0:CTCAGA
CTATACGCTGCGTTCTTCATCGATGCCAGAACCAAGAGATCCGTTATTGAAAGTTTTGTTTTTGATTGTACTTATCACAAACGTGTTTTCAGACGACACTGGTTTCGGGGTCAAGAAGTTTTTGGAGTTGGGCCATCGGCGGACGCGCTCCAGGGGCGACAGGGCCCCCGGCGGTCGAAACCAGTTGGTCAGCAACCGGTCCGCCGAAGCAACGACAGGGTACCGTAGACACAGGGTTGGGAGGTCGGGCGACGGAGCACCCTCACCCGGTAATGAACCTCTCGTAGCTTCACCTCCGGAA
+
<CCC@FGGEFGGGCGDGAFCEGGFDGF@D@EFFGEGGEEGF9FDE,666F9FF<CCC@C6CEC7CEGEFGG@EG<E,6C@F@F@FDEGGG,EFFGGG7>FCCE<BFGGCC@FF9E9F<C?FA7>FCFGFAE@FFDGGC+C>F=:B7CG7CE:8F>8*>8BC*4BCCC8>C*==1::8:E8EC*AFF+A?+0*+<CD;8CECECEEEC5552<7>FG5)*02)****1**:*)7800).8;C:))007)<<C5)))*75?51;)186:(3>2>;B94-.(4.)31(,(()6)64)),.4184
@M06045:235:000000000-JCY5N:1:1101:11945:4363 2:N:0:CTCAGA
CTATACGCTGCGTTCTTCATCGATGCCAGAACCAAGAGATCCGTTGTTGAAAGTTTTGTTTTTGATTGTACTTATCACAAACGTGTTTTCAGACGACACTGGTTTCGGGGTCAAGAAGTTTTTGGAGTTGGGCCATCGGCGGACGCGCTCCAGGGGCGACAGGGCCCCCGGCGGTCGAAACCAGTTGGTCAGCAACCGGTCCGCCGAAGCAACGACAAGGTACAGTAGACACAGGGTTGGGCGGTCGGGCGACGGGGCACCCTCACTCGGTAATGATCCTTCCGCAGGTACCCCGACGGAA
+
CCCCCGGGGGGGGGGGGGGGGGGGGGGGGGGGGGGGGGFGGGGGGGGGGGGGGGGGGGGCGGGGGGGGGGGGDGGGGGGGGGGGGGGGGGGGGGGGGGGGGGGGGGGGGGGGGGGGGGGGGGGGGGGGGGGDFF7FGCFGGGDGGGEEE>4D8DDBCCEEEGGGGGEEEEGGEEEGGGGG>EGF<E7F8CF>FFFGGGGC85C=EGGDCEFGGGGGGGGFCF**:7:77C@5)52<7:>BC)8>))>DFG59>5@)))338:534:<<???@546)).6<A<:1((,(.)))5((-,,3(-
@M06045:235:000000000-JCY5N:1:1101:25453:4393 2:N:0:CTCAGA
CTATACGCTGCGTTCTTCATCGATGCCAGAACCAAGAGATCCGTTGTTGAAAGTTGTAACTATTAAGTTTTTTCAGACGCTGATTGCAACTGCAAATGGTTTAAATTGTCCAATCGGCGGGCGGACCCGCCGAGGAAACGAAGGTACTCAAAAGACATGGGTAAGAGATAGCAGGCAAAGCCTACAACTCTAGGTAATGATCCTTCCGCAGGTTCACCTACGGAAACCTTGTTACGACTTTTACTTCCTCTAAATGACCAAGCGAAACAGAACGGAAGAGCGTCGTGTAGGGAAAGAGTGT
+
CCCCCGGGGGGGGGGGGGGGGGGGGGGGGGGGGGGGGGGGGGGGGGGGGGGGGGGGGGGGGGGGGGGGGGGGGGGGGGGGGGGGGGGGGGGGGGGGGGGGGGGGGGGGGGGGGGGGGGGGGGGGGFGFGGGGGGGGGF>FEGGGFGGGGGGGGGGGGG?FGGGGGGGGGGGFGDCCCFFFFGGGGGGGGGGGGGGGGGGGFGGGGGGGGGGGGGGGCFGFCBGGGGGGDFFFFFFFF>3:FFFFFGFG?CFC@B609??F?>71?>BB?3()003::0:4:B2037(.3482:6::0(-6)
@M06045:235:000000000-JCY5N:1:1101:8688:4481 2:N:0:CTCAGA
CTATACGCTGCGTTCTTCATCGATGCCAGAACCAAGAGATCCGTTGTTGAAAGTTTTGACTTATTCAGTACAGAAGACTCAGAGAGGCCATACAATGCAATAGTTTGGTTTTCCTCCGGCGGGCGCCCGCGAGGGCCGAGGGGCGCCGGGAAGGACCCGGGCCGCCCGCCGAAGCAACGGTTTAGGTAACGTTCACAATGGTTTAGGGAGTTTTGCAACTCTGTAATGATCCCTCCGCTGGTTCACCAACGGAGAACTTGTTACGACTTTTACTTCCTCTAAATGACCAAGCGAAACCGAA
+
CCCCCFGGGGGG@CFGGGGGGGGGGGGGGGGGGGGGGGDEFGGFGGGGGEGGGEDGGGGGGGGGFGGGGGEEGGFGGGGGGGGGFGGGGGGFGGGGGGGGFEGGGGGGFGGGGGFGGGGGGGG7F7FEEGGGGGGGDFEEGEEGGGECGGDEE8EC@>E5E>8E>EEEGGGGGGGF?6?E*;5CFGFDCFE@FGEGCC7EF:EG6CFGFEC67+96FG<4DBC:DGDGG7FFFFBF;<5>D?=6=7CF>CGGFF329=>F4FFBF0>F1:A47=<ABAFF>A44)<>B?B<B?:0>((-,,
@M06045:235:000000000-JCY5N:1:1101:24359:4485 2:N:0:CTCAGA
CTATACGCTGCGTTCTTCATCGATGCCGGAACCAAGAGATCCGTTGTTGAAAGTTTTAAATAATTTATATTTTCACTCAGACTACAATCTTCAGACAGAGTTCTAGGTGTCTTCGGCGGGCACGGGCCCGGGGGCAGAAGCCCCCCGGCGGCCATACGGCGGGCCCACCGAAGCAACAAGGTATAATAAACACGGGTGGGAGGTTGGACCCAGAGGGCCCTCACTCGGTAATGATCCTTCCGCAGGTTCACCTACGGAAACCTTGTTACGACTTTTACTTCCTCTAAATGACCAAGCGAAA
+
CCCCCGGGGGGGGGGGGGGGGGGGGGGGGGGGGGGGFGGGGGGGGGFFGFGGGGGGGGGGGGGGGGGGGGGGGGGGGGGGGGGGGGGGGGGGGGGGGGGGGGGGGGGGGGGGGGGGGFGGGGGGGGGGGGGGECDGGFGEGGGGGGGGGGGGGGGGGGGGDEECCECGGGEGGGGGGGDEGFC9FGFGFGGGGGGEEDEEFDEG=EGGGG5:FGCFG3*<CFGG*2>DGGFFFFFFFF?FGFFFFG*9?DGGFFFGFF?EF@43A2AFA::@B>4>9AFF<A44).:4<BBF:01::4<B>
@M06045:235:000000000-JCY5N:1:1101:17357:4485 2:N:0:CTCAGA
CTATACGCTGCGTTCTTCATCGATGCCAGAACCAAGAGATCCGTTGTTGAAAGTTTTGATTTATTCGTTTGTTTTACTCAGAAGTTCCACTAAAAACAGAGTTTAGGGGTCCTCGGGCGGGCCGTCCCTTTTTACGGGGCGCGGGCTGATCCGCCGAGGCAACGTATAGGTATGTTCACAGGGGTTTGGGAGTTGTAAACTCGGTAATGATCCCTCCGCTGGTTCACCAACGGAGACCTTGTTACGACTTTTACTTCCTCTAAATGACCAAGCGAAACAGATCGGAAGAGCGTCGTGTAGG
+
CCCCCGGGGGGGGGGGGGGGGGGGGGGGGGGGGGGGGGFGGGGGGGGGGGGGFGGGGGDGGGGGGGGGGGGFGGGGGGGGGGGGGGGGGGGGGGGGGGGGGGGGGGDGEGGGGGGGGGGGGGGGGGGGGGGGGGGGGGGGGGGGGGGGGGGGGGGGGGGGGGGGGCFGGGGGGGGGGGGGGGGGGDEEEGGGEGGFGGGGGGGGGF=FGGGGGG:FGGD>DDCGGGGFGGE@>@9>F3?7FFFFFGGGDDFFB?@CFFDF>FFFFFFF?D<FFFFFFFFFF6:6?FFFB1(71:>B0(().
@M06045:235:000000000-JCY5N:1:1101:9470:4490 2:N:0:CTCAGA
CTATACGCTGCGTTCTTCATCGATGCGAGAGCCAAGAGATCCGTTGTTGAAAGTTGTATTATCATTTTTCCCATTCATCTCTAACATTCTATGTCACATACGGCGTAATATTAACGATGCATAAGCCCGAAGGCCTACGGTGGGTTCACAGGTGTGTCGTGGGATTCAAGGGCTCGGGCGTGCACGTGCCTCGAGAGGCCAGCTACAACCCTCGCCTATAATTCGATAATGATCCTTTCGCAGGTTCACCTACGGAAACCTTGTTACGACTTTTGATTCCTCTAAATGACCAAGCGAAACC
+
CCCCCFGGG@EFE@EGGGGGGFGGGCF@GGG8CEEGFFFGGFEGGDEFCG,C9FGDCFGGGGGGG9ECEFEFGGGCFFC@FFGGGCFGGFGGFGGAE<ECFFEEBFG7FEGFADGEGGGGGGGDFAA@7>CEFFFGGGEG:D:FEGGGGFG?DBFDGGGGCCCB=8DEGGG68,@38+>CCECFG*51DFCD*6>8EE5*4;FG?99C6C56*>CDD77AF67@DGFCDG7@AFCEA+;5D5577=**9CCCFE3*8DFFB4*59<2(32()84)().-4-:A3<9426-5)((((-((-(
@M06045:235:000000000-JCY5N:1:1101:15897:4503 2:N:0:CTCAGA
CTATACGCTGCGTTCTTCATCGATGCCAGAACCAAGAGATCCGTTGTTGAAAGTTTTGACTTATTCAGTACAGAAGACTCAGAGAGGCCATAAAGTATCAATGGTTTGGGGTACCTCCGGCGGGCGCCCCGCGAGGGGGCCTGGGGGGCGCTGGGCGCCGCCCGCCGAAGCAACGGTTTGGGTAACGTTCACAATGGTTTAGGGAGTTTTTCAACTCTGTAATGATCCCTCCGCGGGTTCACCAACGGAGACCGTGTTACGACTTTTACTTCCTCTAAATGACCAAGCGAAACAGATCGGA
+
CCCCCGGGGGGGGGGGGGGGGGGGGGGGGGGGFGGGGGGGGGGGGGGGGGGGGGGGGGDGGGGGGGGGGGDGGFGGGGGGGGGGGGGGGGGGGGGGGDGGGGGGGGFFGFGGGGGGGGG7FEGEGCGCFE>EEGGGDGGGGGGGGGCEGGGEDEGCGGGGGGGGGGGGDGDFGGGC>C:>CEGFCGGF8>F?C@?FGFFGGGGG;CEG?CE?FFG=CCCFFBG7FGGGGFFD53(->08;?BF?57CDBGGG:)8F@FDFF3>0:AA2A2>B?F<2)6:264<0),((4(7>B3(4)4,:(
@M06045:235:000000000-JCY5N:1:1101:23728:4522 2:N:0:CTCAGA
CTATACGCTGCGTTCTTCATCGATGCGAGAGCCAAGAGATCCGTTGCTGAAAGTTGTATAGTGTTTTATAGGCACGAAGCCCATTGACTACATTCTTCATCATTCAATTGGAGTTTGTAATAACATAGACCTGGAAATTCAAAGAGAGCTGGCCTTGCGACGCAGCAATCCTTGTTTCCGCCCCGAAGAGCGAGAGTTATCCAGATCTACATAGTGTGCACAGGTGGAAAGATAAGATGACGGGCGGGCACATGCTCCTAAGAGCCAGCTACAACCACATCCAGTTATTAATTAATGATCC
+
CCCCCGGGGGGGGGGGGGGGGGGGGGGGDEGGGGGF@GFFGGGGGGGGGGGFFGGFGCGGGGFFGGGGGGGDFEFEECFCGGGGGGGFFDFGFFEEGGGGGGGEGF?EFFF9?FBFGGGGGGGGGFGFGGGFED8EFGGGBF9FE@F7DGFC>?DDF?EC>EGC6CCCGGGGGGGGGGG>+=@CE:EEGGGDEGGG89=BCCGD798@CCFGGC++=8C9C+?D4*:9DGAFFA?=FF8=FD3;B)))87**9//*=4,64@B2::2080)96??BF00).(,).<><))..62<<2<49<
@M06045:235:000000000-JCY5N:1:1101:20818:4531 2:N:0:CTCAGA
CTATACGCTGCGTTCTTCATCGATGCCGGAACCAAGAGATCCGTTGTTGAAAGTTTTAACGATTTAGCTTTTCGCTCAGACTGCAATCTTCATACAGCGTTCACAGGTGTCTTCGGCGGGCGCGGACCCGGGGACGGAAGCCCCCCGGCGGCCTTGCGGCGGGCCCGCCGAAGCAACAAGGTACGATAAACACGGGTGGGAGGTTGGACCCAGAGGGCCCTCACCCGGTAATGATCCTTCCGCAGGTTCAACTACGGAAACCCTGTTTCGCCTTTTACTTCCTCTAAATGTCCAAGGCAAA
+
CCCCCGGGGGGGEGGGGGGGGFEFGGGGGGGGGGGGFFGGGGGFGGGFGFGGFGFFGFGGEC@FFGGGGFGGGGGEFGE9FEGGGDGFCEGEGGGGGGFGGGGGDGGFGFGGEFGEGGGDD7FGDGGGGGGGGFGGGCGGFFECEECEG5CEGG?8EG8EDG=?EE*8C8*:CECGGGGF8C7+2/1;*9C7CGCC::8C8:8CFCGCFGC*12>3CDCD3>5<*77C)18@FFAAF48BDEFF3C/6=**:=FF<331)()).8?F)64,.))5A:A):2))))))).-)-64)),(((.
@M06045:235:000000000-JCY5N:1:1101:18485:4537 2:N:0:CTCAGA
CTATACGCTGCGTTCTTCATCGATGCCAGAACCAAGAGATCCGTTGTTGAAAGTTTTGACTTATTTAAGTACAGTACTCAGAGAGGCCTTTTGGTTAAACAAGAGTTTTGGGTACCTCCGGCGGGCGGTCTAGCGGGGCGCCTTTCCCTGGGGAAGGGCGCCCACCCGCCGAAGCAACTGTTTAGTGGTAGGTTCACAATGGTTTAGGGGAGTTTTTCAACTCTGTAATGATCCCTCCGCTGGTTCACCAACGGAGACCTTGTTACGACTTTTACTTCCTCTAAATGACCAAGCGAAACAA
+
CCCCCGGGGGGGGGGGGGGGGGFGGGGGGGGGGGGGGGGGGGGGGGGGGGGGGGGGGGGGGGGGGGGGGGGGGGGGGGGGGGGGGGGGGGGGGGGGGGGGGGGGGGGGGFGEGGGGGGGGGGGGGGGGGGGGGGGGGGGGGGGGGGGGGGGGGGGGDEDGGGGGGGEECEGGGGGFGGGGGGGGGGGGDDFFFGGGGGG?FGGGGGGGGGGGGGCFGGGFDBGGGGGFCFBBFFFFFFFFGFEFFGCDFFGGFB@C>31)4FFFFFFFFF?BFFBFAFF9>4AA)5462:?:B<(84>>F(
@M06045:235:000000000-JCY5N:1:1101:13412:4551 2:N:0:CTCAGA
CTATACGCTGCGTTCTTCATCGATGCCAGAACCAAGAGATCCGTTGTTGAAAGTTTTGACTTATTCAGTACAGAAGACTCAGAGAGGCCATAAATTATCAAGAGTTTGGTGACCTCCGGCGGGCGCCCGCGGTGGGGCCCAGGGGCGCCCGGGGGGTAAACCCCGGCGCCGCCCGCCGAAGCAACGGTTTAGGTAACGTTCACAATGGTTTAGGGAGTTTTGCAACTCTGTAATGATCCCTCCGCTGGTTCACCAACGGAGACCTTGTTACGACTTTTACTTCCTCTAAATGACCAAGCGA
+
CCCCCGGGGGGGGGGGGGGGGGGGGGGGGGGGGGGGGGGGGGGGGGGGGGGGGGGGGGGGGGGGGGGGGGGGGGGGGGGGGGGGFGGGGGFGGGGGGGFF9FGGGGGGGGGGGGGGGG>FGGGGGGGGGGGGGGGEFGGGGGG<CEGGEEGEGDE8EGG?GFGGG>ECCGEGGG8EGEGGCG??8CEECCCGDGCF:C=FCGGFC7:CCFGCG?DG77D?G>CCFFCDGGFF?@ADF=FFGFF>B*5>?FGGF4*9>7;317F:)).-64)7<@03)4<B<A4A49>)5))454>::11((
@M06045:235:000000000-JCY5N:1:1101:22817:4559 2:N:0:CTCAGA
CTATACGCTGCGTTCTTCATCGATGCTGGAGCCAAGAGATCCGTTGTTAAAAGTTTTGACAGTTCGCTAAGAACACTCAGAAGTATCGTCGGGTTCGAAAACAGAGATTCTGATGAGACCGGCGGGCACCCTTGCGGGCGCCGCCGAAGCAACAGGTATAATAGTTCACAAAGGGTAGAGAGTGTAGTACTCAGTAATGATCCCTCCGCTGGTTCACCAACGGAGACCTTGTTACGACTTTTACTTCCTCTAAATGACCAAGCGAAACAGATCGGAAGCGCGTCGTGTCGGGAAGGAGGGG
+
CCCCCGGGGGGGGGGGGGGGGGGGGGGGGGGGGGGGGGGGGGGGGGGGGGGGGGGGGGGGGGGGGGGGGGGGGGGGGGGGGGGGGGGGGGGGGGGGGGGGGGGGGGGGGFGGGGGGGGGGGGGGGGGGGGGGGDGGGGGGGGGGGGGGGGCFGGGGFGGDGFGGGGGGGGEGDBEGGGGGGGFGCECFGGGFGGEFGGFGGGGCFGEGCCEE<EFGFGCFGDGGGCDGCFFFFFBFFFEFGFFFFGGG=7*786@GF??F<FF??FFFFF:=65:6?9(,,23((,3((,4(31(((((((
@M06045:235:000000000-JCY5N:1:1101:18149:4580 2:N:0:CTCAGA
CTATACGCTGCGTTCTTCATCGATGCCAGAACCAAGAGATCCGTTGTTGAAAGTTTTGACTTATTTAAAAATCATACTCAGAGAGGCCAATGACTGCAATAGTTTGGTAGCGTCCCCCCGGCGGGCGAGCCCGCCGAAGCAACGACGTCCAGGTAACGTTCGCGATGGTTTAAGGGAGTTTTTACACTCTTTAATGATCCCTCCGCTGGTTCACCAACGGAGACCTTGTTACGACTTTTACTTCCTCTAAATGACCAAGCGAAACAGATCGGAAGAGCGTCGTGTAGGGAAAGAGTGTAGA
+
CCCCCGGGGGGGGGGGGGGGGGGGGGGGGGGGGGGGFGGGGGGGGGGGGGGGGGGGGGGGGGGGGGGGGGGGGGGGGGGGGGGGGGGGGGGGGGGGGGGFFGGGGGGGGGGGGGGGGGGDGGGGGGGGGGGGGGGGGGGGGGGGGGGGGGGGGGGGGGGGGGGGGCGGGCGGGGGGGGGGGGGGGGGGGGGGGGGGGGGGGGGGGGGGGGGGGGGGGGGFC@DGGFFGGGFFFF>:EFF?GFFFFGCF?FDGFFFGFF?3:DFFFFBBBBBFFFFFFFF>FF>047>A01<(428AF<<<-
@M06045:235:000000000-JCY5N:1:1101:9405:4596 2:N:0:CTCAGA
CTATACGCTGCGTTCTTCATCGATGCCAGAACCAAGAGATCCGTTGTTGAAAGTTGTAAATGATTTACATTTGTTATACTGACGCTGATTGCAACTGCATAAAAAAGGTTTATGGTGTGGTCCTGGTGGCGGGCGAACCCGCCCAGGAAACAACAAGTGCGCAAAAGACAAGGGTGATAAAAATAATCCAGCCGAAGCCTTCATATTTTAATTTGTGTAATGATCCCTCCGCAGGTTCACCTACGGAGACCTTGTTACGACTTTTCCTTCCTCTAAATGACCAAGCGAAACATATCGGAAA
+
CCCCCGGGCFGGGGGGGGEG96@FDEEGGGGGGGCFGGGFGGGG8CFF@CGGGGG9FFGGGGGGGGCFGGFGGDFFFGGGGGGGGGGGGGGGGGGGGGGGGCCFGGGG@CFFGGGFGGGGG@FGGGGEDGEGCCFGGGGGGGGGGGGGGGFGGGGGGG9BEGGGGFFGFDGFFDGGF:FCFGGGGFGG,?EGGDECBEGGE9<9;@GGGCFE7CD@5D78>FGGCGCFGGFF3@9<FFFFFFFFB<3)59CD*7@F=BBF;DFB9)5AA>?==@<A2<>).:?:216?6(,()).61>??(
@M06045:235:000000000-JCY5N:1:1101:11994:4632 2:N:0:CTCAGA
CTATACGCTGCGTTCTTCATCGATGCCGGAACCAAGAGATCCGTTGTTGAAAGTTGTAACTATTAAGTTTTTTCAGACGCTGATTTCAATTACAAAGGGTTTAAGTTTTGTCCAATCGGCGGGCGGACCCGCCGAGGAAACGAAGGTACTCAAAAGACATGGGTAAGAGATGGCAGGCAAAGCCCGCAACTCTAGGTAATGATCCTTCCGCAGGTTCACCTACGGAAACCTTGTTACGACTTTTACTTCCTCTAAATGACCAAGCGAAACAGATCGGAAGAGCGTCGTGGAGGGAAAGAGG
+
CCCCCGGGGGGGGGGGGGGGGGGGGGGGGGGGGGGGGGGGGGGGGGGGGGGGGGGGGGGGGGGGGGGGGGGGGGGGGGGGGGGGGGGGGGGGGGGGGGGGGGGGGGGGGGGGGGGGGGGGGGGGGGEGGGGGGGGGGCEGGGGGGGGFGGGGGGGGGGGGGGGDGFGGGGGFGGFGGGGGGGFGGGGGGGFGGGFFGGGGGGCFGGGFGEG5CC*9F7DB7FGDGGGGGG4BFFFFF>>EGFFFFGGC@GCF6BFGF=A78F702,:69BB:@*4:12<30(,,4:;(,(((-43<<?B?(
@M06045:235:000000000-JCY5N:1:1101:16332:4658 2:N:0:CTCAGA
CTATACGCTGCGTTCTTCATCGATGCCAGAACCAAGAGATCCGTTGTTGAAAGTTTTGATTTATTTGTTTTATTCTCAGAGATACAACTGAAAACAAGAGTTTTGAAATCCGTCGGCGGACTACAGGGTAGCTACAGGGTAGCTGCCGGGTAGGCCGCCGAGGCAACAGGTATGTTCACATGGGTTTGGGAGTTTTACAACTCTGTAATGATCCCTCCGCTGGTTCACCAACGGAGACCTTGTTACGACTTTTACTTCCTCTAAATGACCAAGCGAAACAGATCGGAAGAGCGTCGAGTAG
+
CCCCCGGGGGGGGGGGGGGGGGGGGGGGGGFGGGGGGGGGGGGGGGGGGGGGGGGGGFGGGGGGGGGFFGGGGGGCAFFCEGGGGGGFGGFGGDCEGGGGGFGG,=FGFA<7F<:7CFGGEFGFFF8=EGGGAFGEFECGGGGAEGGGGGGG>=E8@ECEGECEGGGGFGFFEGGGGCC;DGGGF5?CE>>ECG?GDFF9A,9<FFC@9CCCGGGGGC):*.C0;1:@7FFA:>;;>F7?:=@BFFDFEGGC7@FD?*8996*65AA)),)8))3129121<9:?02111204((4((.46
@M06045:235:000000000-JCY5N:1:1101:17248:4668 2:N:0:CTCAGA
CTATACGCTGCGTTCTTCATCGATGCCAGAACCAAGAGATCCGTTGTTGAAAGTTGTAACTATTAAAGTTTTTCAGACGCTGATTGCAACTGCAATGGGTTTAAATTGTCCAATCGGCGGGCGAACCCGCCGAGGAAACGTAAGTACTCAAAAAACATGGGTAAGAGACAGCAGGACAAAGCCTACAATACTCTAGGTAATGATCCTTCCGCAGGGTCACCTACGGAAACCTTGTTACGACTTTTACTTCCTCTAAATGACCAAGCGAAACAGATCGGAAGAGCGTCGTGTAGGGAAAGAG
+
CCCCCGGGGGGGGGGGGGGGGGGGGGGGGGGGGGGGGGGGGGGGGGGGGGGGGGGGGGGGGGGGGGGGGGGGGGGGGGGGGGGGGGGGGGGGGC:CCFFGE=FGGGGGGGGGGGGGGGGGGGGGGGGGGGGGGGGGGGGGGGGGGGGGGEEFGFGDFFDFG8ECFFDFDFFGGFGGDFGGCCF?FGGGGGC9CC?FG?EGGGG7FFGGGFGEGGG);7C@C?FFCGGGGGFFFFFFFFFFC7<79FCCF>FCF@FGFFAFAFFF3:?B>9>F4:2:1:?FFF::2(44,43:AA:<B06?0
@M06045:235:000000000-JCY5N:1:1101:22388:4670 2:N:0:CTCAGA
CTATACGCTGCGTTCTTCATCGATGCCAGAGCCAAGAGATCCGTTGTTGAAAGTTTTTCTTTTCATTTTGTTTTGATCTTCAGACTTTAGGCTTTCTTCAAGAGTTGTAGAAAATACGGCCCGCGGCGGGCAGGTCAACGCCTACCACTTCCGCGGAAAGTTGTGCCGAGAGGCGCGCCACGGCCCGACCCGGAGGTTCCCCTTTCGAGACAAGCTCCTCGTCCGGGTCACTCCAACGCCCAACCCTCGCCTCAACTGGACGCGCCCTCCGAAAATACGACATCACGCCGGGGTGTTACGC
+
C6CCBFFEFGCF@FEGFECFFEFFC7<@,<CD@C<EFEEDFFFE@:8CF,C<<,,EF,E<CCFF<FE<@,CF8<CF9FF9E@,E@FF,,CA,C8@@FA6,FEA8?FGBF,,,,49C<7:EEGGGEGGGCCFDGGFA@D<C@><CDFCCE;,E8CCBC*>>E9DD:,B8*1**4;8588:8EG5:5*:CE/?8CD5*1*++30@*@E8**:=6*29*967@*)1>>DC5/*<//..8?57;))70)*2*0)1*.6)**)(727)3191(,(,0).()))((,,())),((-((((-(-)---
@M06045:235:000000000-JCY5N:1:1101:18281:4679 2:N:0:CTCAGA
CTATACGCTGCGTTCTTCATCGATGCCAGAACCAAGAGATCCGTTGTTGAAAGTTTTGACTTATTCAGTACAGAAGACTCAGAGAGGCCATAAAGTATCAATGGTTTGGGGTACCTCCGGCGGGCGCCCCGCGAGGGGGCCTGGGGGGCGCTGGGCGCCGCCCGCCGAAGCAACGGTTTGGGTAACGTTCACAATGGTTTAGGGAGTTTTTCAACTCTGTAATGATCCCTCCGCTGGTTCACCAACGGAGACCTTGTTACGACTTTTACTTCCTCTAAATGACCAAGCGAAACAGATCGGA
+
CCCCCGGGGGGGGGGGGGGGGGGGGGGGGGGGGGGGFGGGGGGGGGGGGGGGGGGGGGGGGGGGGGGGGGGGGGGGGGGGGGGGCFGGGGGGGGGGGGGGGGGGGGGGGGGGGGGGGG7F7FDCEGGGGGGGGGGGDGGGGGGGGDGGGGGGGGGGGGGGGGGGGGGGGGEFGGGGE*;EGGGGFGEGGGCG79@FGGGEFFFGC5CFGGE?FGGGG=:F>FGGFCGGGGFBEF:0<@FFFFFFFC*5>CDFFFF**9<FFF>:?BD>24A6FBA>FAAA<AB:>B6<6?B>B??22(43(
@M06045:235:000000000-JCY5N:1:1101:20672:4698 2:N:0:CTCAGA
CTATACGCTGCGTTCTTCATCGATGCTAGAACCAAGAGATCCGTTGTTAAAAGTTTTTATAGTTCGCTAAGAACACTCAGATGTATCGTCGGGTACAAACAGAGATACTGAAACGCCGGCGGGCTCCCGAAGAAGCCGCCGAAGCAACAAGTTATAATGTTCACAAAGGGTTATGAGTGTAAACTCGGTAATGATCCCTCCGCTGGTTCACCAACGGAGACCTTGTTACGACTTTTACTTCCTCTAAATGACCAAGCGAAACAGATCGGAAGAGCGTCGTGTAGGGAAAGAGTGTAGATCT
+
CCCCCGGGGGGGGGGGGGGGGGGGGGGGGGGGGGGGGGGGGGGGGGGGGGGGGGGGGGGGGGGGGGGGGGGGGGGGGGGGGGGGGGGGGGGGGGGGGGGGGGGGGGGGGGGGGGGGGGGGGGGGGGGGDGGGGGGGGGGDCGGGGGGGGGGGGGFGGGFGGGGGG?BFGGGGGGGGGGGGGGGGGGGGGGGGGG?FFGFGGGGGGGFFGGGGGGGGGGGEDFG>FGGFGGFFFBDFFFFFGFFFFFGGFGGGFFFGFFFEFF@?F<2<??:@FF?B11-,:61AB6:18???DFFF945<)
@M06045:235:000000000-JCY5N:1:1101:12260:4705 2:N:0:CTCAGA
CTATACGCTGCGTTCTTCATCGATGCGAGAGCCAAGAGATCCGTTGCCAAAAGTTGTTTTCAATTTCTCACGCTAGGTGAAGAATGATTCAGACAAATTAAAACAGACAAAGAGTTGTTCAAATCAGAAGCGAAAGCCGCCCGAGGGCAGCTCCCACTCCTTTGGCAGGGGGAGAGCATTGCTGCTCCCTGGTCCTGCCAGAGACAGAAAACGGTGCACACAGTGTTTCTGAAGCGGATGCTCCAAAATTTTCTAATGATCCAACCGCAGGTTCACCTACGGTTACCTTGTTACGACTTTT
+
CCCCCGGGGGGGGGGGGGGGGGGGGGGGGGGGGGGGGGGGGGGGGGGGGGGGGGGGGGGGGGGGGGGGGGGGGGGGGGGGGGGGGGGGGGGGGGGGGGGGGGGGGGGGGGGGGGGGGGGGGGGGGGGGGGGGGGGDGGGGGGGGDEGGFEDGGGGGGGGGGGGGGGGGGGGGGGGGGGGGGGGGGGGGGGGGGGGGGGGFGGG>FGGGFDGGGGDGGGGFGADDGCDF7>AFFFFBFF>BF+6);FGFFGDGFFFG?=6@AFFFFFFB9707F?<BFBFF<:1::0<AFBFF24::61:AB
@M06045:235:000000000-JCY5N:1:1101:24489:4713 2:N:0:CTCAGA
CTATACGCTGCGTTCTTCATCGATGCCAGGACCAAGAGATCCGTTGTTGAAAGTTTTGACTTATTCAGTACAGAAGACTCAGAGAGGCCATACAATGCAATAGTTTGGTTTACCTCCGGCGGGCGCCCGCGAGGGCCGAGGGGCGCCGGGCAGGACCCGGGCCGCCCGCCGAAGCAACGGTAAAGGTAACGTTCACAAGGGTTTGGGAGTTTTGCAACTCTGTAATGATCCCTCCGCTGGTTCACCAACGGAGACCTTGTTACGACCTTTACTTCCTCTACATGACCAAGCGAAACAGATC
+
CCCCCGF@@;7FEGFGGGFGFFEGGGDGFFF@CCFFFGGFC9C@EGFG8FGGGGFFAEGFCEGGGGGGGGGGGFFEGFCFEEDCFEGFGDD9F@,,:<<,,5FF?BFECFEFDFEFFGGGGGGDGDCFCFF7@FCEFFGE7FEEDGC:88CED58**31:C5?EE*:8>CC>*CEG:@?88C5:CGCG79>CFG6@C:*;EAC5*;=FGGG7CFGDGFFFGFG7>CC>**956781537:7?F==F4CBG5<B5)9)/49<@?<?;9929>F?4)3<:AA))64<3().2,-(27((.(.(
@M06045:235:000000000-JCY5N:1:1101:15864:4716 2:N:0:CTCAGA
CTATACGCTGCGTTCTTCATCGATGCGAGAGCCAAGAGATCCGTTGTTGAAAGTTGTATTTGAATTGTTTATTCATAATAGTTTTCAGACAGACAGTTAAAAAATAAGTTGATGTTTGGCCGCTTTCATAAAGAAAACGGCTGACATTGCACACAAGGTGGATATGGATTTAAGAAGTGCCATAAACACTTATTATGAATGATCCTTCCGCAGGTTCACCTACGGAAACCTTGTTACGACTTTTACTTCCTCTAAATGACCAAGCGAAACAGATCGGAAGAGCGTCGTGTAGGGAAATAGG
+
CCCCCGGGGGGGGGGGGGGGGGGGGGGGGGGGGGGGGGGGGGGGGGGGGGGGGGGGGGGGGGGGGFGGGGGGGGGGGGGGGGGGGGGGGGGGGGGGGGGGGGGGGGGGGGGGGGGGGGGGGGGGGGGGGGGGGGGGGGGGGGGGGGGGGGFGGGGGGGGFFGGGGGGGGGGFFEGGGGGGGGGGGGGGGGGGGGGGGGGGGGGGGGGGGGGGGGGGGGGFGFGGGGGCGGFFFFFCFFFFGFFFFCFGFGGGFFFGFFFBFFF0?FD>BFFFA8;??FF0:8:0-80,4::2<?:?2))6)
@M06045:235:000000000-JCY5N:1:1101:18515:4732 2:N:0:CTCAGA
CTATACGCTGCGTTCTTCATCGATGCGAGAGCCAAGAGATCCGTTGTTGAAAGTTGTATTTGAATTGTTTATTCATAATAGTTTTCAGACAGACAGTTAAAAAATAAGTTGATGTTTGGCCGCTTTCATAAAGAAAACGGCTGACATTGCACACAAGGTGGATATGGATTTAAGAAGTGCCATAAACACTTATTATGAATGATCCTTCCGCAGGTTCACCTACGGAAACCTTGTTACGACTTTTACTTCCTCTAAATGACCAAGCGAAACAGATCGGAAGAGCGTCGTGTAGGGAAAGAGG
+
CCCCCGGGGGGGGGGGGGGGGGGGGGGGGGGGGGGGGGGGGGGGGGGGGGGGGGGGGGGGGGGGGGGGGGGGGGGGGGGGGGGGGGGGGGGGGGGGGGGGGGGGGGGGGGGGGGGGGGGGGGGGGGGGGGGGGGGGGGGGGGGGGGGGGGGGGGGGGGGGGGGGGGGGGGGGGGFGGFGFGGGGGGGGGGGGGGGGGGGGGGGGGGGGFGGGGGFGGGGFGFGGGGGGFGFFFFEFFFFFGAFFFGGGFGGGFFFFFFCFEFFFFF?BFFFFA+6??@FB;DFF61413474<:0::B7:0
@M06045:235:000000000-JCY5N:1:1101:26491:4745 2:N:0:CTCAGA
CTATACGCTGCGTTCTTCATCGATGCCAGAACCAAGAGATCCGTTGTTGAAAGTTTTGACTTATTCAGTACAGAAGACTCAGAGAGGCCATACAATGCAATAGTTTGGTTTTCCTCCGGCGGGCGCCCGCGAGGGCCGAGGGGCGCCGGGAAGGACCCGGGCCGCCCGCCGAAGCAACGGTTTAGGTAACGTTCACAATGGTTTGGGAGTTTTGCAACTCTGTAATGATCCCTCTGCTGGTTCACCAACGGAGACCTTGTTACGACTTTTACTTCCTCTAAATGACCAAGCGAAACAGATC
+
CCCCCGGGGGGGGGGGGGGGGGGFGGGGGGGGGDGGF<AFFGGGGGGFGDCFCGGFGFGGGGDGGGGGGGGGGCGGGGGGGGFFDF7FGFGGGFGGGGGGF<FF<FGGGFGGGGGGGFGGGGGGGGGGGGGGGGCGDEDFGGGG7EEGGG5:EC>FGGGDDGGGGGDEGGGGGGGGGGGG;:CFGFCF?GGGG6897C+<+33C=EGGGG6CGGGGGFDFFFGF77>77FFFFFF:4=?F<?F?4:C*<DD*))75<?9=<7=66>?BAA)9@?)<>A6<AAA26<?8?B0(1,4>::042
@M06045:235:000000000-JCY5N:1:1101:12147:4757 2:N:0:CTCAGA
CTATACGCTGCGTTCTTCATCGATGCCAGAACCAAGAGATCCGTTGTTGAAAGTTGTAACTATTAAAGTTTTTCAGACGCTGATTGCAACTGCAATGGGTTTAAATTGTCCAATCGGCGGGCGAACCCGCTGAGGAAACGTAAGTACTCAAAAAACATGGGTAAGAGACAGCAGGACAAAGCCTACAATACTCTAGGTAATGATCCTTCCGCAGGTTCACCTACGGAAACCTTGTTACGACTTTTACTTCCTCTAAATGACCAAGCGAAACAGATAGGAAGAGCGTCGTGTAGGGAAAGAG
+
CCCCCGGGGGGGGGGGGGGGGGGGGGGGGGGGGGGGGGGGGGGGGGGGGGGGGGGGGFGGGGGGGGGGFGGGGGGGGGGGGGGGGGGGGGGGGC:<:FGGGGGGGGGGGGGGGFGGGGEGGGGGGGGGGGGGGGGGFGGGGGGGGGGGGGFGGGGGGGGFFGGGGGGGGGGGGGGGGGGGGGGGGG?EGGGGGGGFGGGFFFGFGGGGFGGGGGD;CDFFC6FGGGGGGFFFFFFFFFDFCDEFFGC:=>F:?6?>FFBFBFF:?F?FF>FFFF9)9:AA:7?<69((1(,4<A?B6((2(
@M06045:235:000000000-JCY5N:1:1101:12688:4770 2:N:0:CTCAGA
CTATACGCTGCGTTCTTCATCGATGCTGGAGCCAAGAGATCCGTTGTTGAAAGTTTTAACAGTTCGCTTAGAACACTCAGAAATATCGTCGGGTTCGAACAGAGATTCTGATGATACCGGCGGGCACGCCCCGGGAGGCGCGCCGCCGAAGCAACAGGTATAAAGGTTCACAAAGGGTTATGCGTTATAGTACTCGGTAATGATCCCTCCGCTGGTTCACCAACGGAGACCTTGTTACGACTTTTACTTCCTCTAAATGACCAAGCGAAACAGATCGGAAGAGCGTCGTGTAGGGAAAGAG
+
CCCCCGGGGGGGGGGGGGGGGGGGGGGGGGGGGGGGGGGGGGGGGGGGGGGGGGGGGGFGGGGGGGGGGGGGGGGGGGGGGGGGGGGGGGGDGGGGGGGGGGGGGGGGGGGGGGGGGGGEEEGGGGGGGGDGGGGEGGE7CFEGGGGGGGGG?C6FGGGGGGG9CDFFGGGGGGFFGFFFFF+3*AEGGGFGGFGGGGFGGGG7:@CCFGGEDGGG*::FGFGGGGDCDGFFF?:<FFFFGDD?F=FFFGC*9BFGFFFFFFF:0(8<>B9FF:)5:::?92:01,(-3:(34<0(3:3((
@M06045:235:000000000-JCY5N:1:1101:22585:4778 2:N:0:CTCAGA
CTATACGCTGCGTTCTTCATCGATGCCAGAGCCAAGAGATCCATTGTTGAAAGTTGTAATAATTTTGTTTTTTACTCAGAGCATCAATAATGACAAGAGTTTGGTGTGCTCCGGCGGGGTGCGTCACCCCCGAGAGGGGTGCGCGCGGCCATGCGGCCACCCGCCGAAGAAACAGTGGTTGTTTAGCAATGGTTGGGAGTTTTGCAACTCTTTAATGATCCCTCCGCTGGGTCACCAACGGAGACCTTGTTACGACTTTTACTTCCTCTAAATGACCAAGCGAAACAGATCGGAAGAGCGG
+
CCCCCGGGGGGGGGGGGGGGGGGGGGGGGGGGGGGGGFGGGGGGGGGGGGGGGGGGGGGGGGGGGGGEGGGGGGGGGGGFGGGGGGGGGGGGGGGGGGEFGGGGGGGGGGGGGGGGGGGGGGGGGGGGGGGGGGGGGGGGGGGGEGGGGGGGGGDGGGGGGGGGGGGGGEFFGGG9CGFFEEFCFFGGG7@FGGEGGGGGGG7=FGGGGGGGGFGGGGGF7?FFGGGCDC)8?F?BFFFFG:>>FF6:@7DFF3<DE@<?AFFFFFFA<4)11*68?B6<?:?7(((.14:2,26608(4(
@M06045:235:000000000-JCY5N:1:1101:26562:4784 2:N:0:CTCAGA
CTATACGCTGCGTTCTTCATCGATGCCAGAACCAAGAGATCCGTTGTTGAAAGTTTTGACTTGTTTATCAAGATTAATCAGATCGTACAGTCCGCTTTGCAAATTAAGAGTAAGGCGCGGCCGGCGGGGGCCCGGGAGGGGGGGGCGGCGCCGGAGCGCAGCCCACCCCCCGCGGACCTCACCGCCGAGGCAACACGCGGCAATGGGGTAGTGTTCACAAATGGGTATGAAGAGTAACTTCGATAATGATCCCTCCGCTGGTTCACCAACGGAGACCTTGTTACGACTTTTACTTCCTCTT
+
CCCCCGGGGGGGGGGGGGGGGGGGGGGGGGGGGGGGFGGGGGGGGGGGGGGGGGGGGFGGGGGGGGGGGGGGAFGGGGGGGGGGDGGGGGFGGGGGGGFGGGGGGEGGGGGFGGGGGGGGGGGGGEGGGGGDGGGGGGCGGGG>EGGCEGGGGECEGGGGDGFDFGGGGGGGGGGGGGCFFEC?EGDGGGGG8@6ECEEGGCCGGCFGE5=CFGD=CGFF*8FGFFGGF*/=@:4<FFFFGF>7FCGG6:CGF45>B>(0776<9ABF82,)0)-,27>429A6(39?F9AABFA9A2<<)
@M06045:235:000000000-JCY5N:1:1101:22362:4789 2:N:0:CTCAGA
CTATACGCTGCGTTCTTCATCGATGCGAGAGCCAAGAGATCCGTTGTTGAAAGTTGTATTTTTGAATTATGTTTATTCAGAAATAGATATTCAGACAAACTGCTTTAAAGGTGTTAAGTTAATCAAACCCTCTTGGCTTTTTAATGCCAGAGAGTTCAAAAACGTTGCACACAAGGTGGATATGGATTTTTTTAAAGAGTGCCATAAAACACTCAATTATGAATGATCCTTCCGCAGGTTCACCTACGGAAACCTTGTTACGACTTTTACTTCCTCTAAATGACCAAGCGAACCAGATCGG
+
CCCCCGGGCGGGGGG8FFGFGGGGGGGGGGGFGGGG@<FFGGGGGGGFGGGGGGGGGGGGGGFEGGGGGGGFGGGGFGGGGGFGGGGGGGGGGGGGGFFFGGGGGGGGGGGEFGGGGGGGGGGGGFGGDGGGGFFFDEGDGGGGGGGGGGFGGGGGGGGFFGGGFGGGGGGGGGDGCEFGGGGGGGGGGGGGGGGGGGFEFGGGGGGGGGGCGC7FFGFFGFGGGGGGGGFFFFFFFB@@>>FFFGGG:7DGF4?FABBFEFFF;?FECEEF6=EFFAEFE)7;@F?;??(3,3:6:<>?:
@M06045:235:000000000-JCY5N:1:1101:7310:4798 2:N:0:CTCAGA
CTATACGCTGCGTTCTTCATCGATGCGAGAGCCAAGAGATCCGTTGTTGAAAGTTGTATTTGAATTGTTTATTTATAATAGTTTTCAGACAGACAGTTAAAAAATAAGTTGATGTTTGGCCGCTTTCATAAAGAAAACGGCTGACATTGCACACAAGGTGGATATGGATTTAAGAAGTGCCATAAACACTTATTATGAATGATCCTTCCGCAGGTTCACCTACGGAAACCTTGTTACGACTTTTACTTCCTCTAAATGACCAAGCGAAACAGATCGGAAGAGCGTCGTGTAGGGAAAGAGG
+
CCCCCGGGGGGGGGGGGFGGGGGGGGGGGGGGGGGGGGGGGGGGGGGGGGFFGGFGGGGGGGGGGGGGGGGGGGGGGGGGGGGGGGGGGGGGFGGGGGGGGGGGGGGGGGGCEGGGFFGGGGGGGGGGGGGGGGGGGGGGGGDGGGGCCEFGGGGGGGGGGGGG93@EGGGGCDGGGGGGGFBFGGGGGGGGGGGGGFFGGGGFGGGGGGGGGGGGCFGFGFFCCDGGGGAFFFFFFFFFGFFFFGGGAGGGFFFGFFEA;F;8??719@@FFA@FDF;98:?9>:613309A6<?:63<(
@M06045:235:000000000-JCY5N:1:1101:12281:4841 2:N:0:CTCAGA
CTATACGCTGCGTTCTTCATCGATGCGAGAGCCAAGAGATCCGTTGTTGAAAGTTGTATTTCATTTTTTTCCTTTCTGCTTTCGCAAATTGGCTAATGAGATGCATTCAGACGGTCTTGCAAAAAAATTCAAAATTGTGAAATTGGTTGTTTGTTACAATGCACACAAGGTGGGAATGGATTTTTCGTCCACAGTGCCCCTTTGTCTCCTTCCCCGAAGAGGAGTTGGAGCGTGAGGAGCACTTGTAATTGTGAATGATCCTTCCGCAGGTTCACCTACGGAAACCTTGTTACGACTTTTT
+
CCCCCFGGEGGGGGGGGGFGGGGFGGGGCFEFGGGGGGGGGGDFFGGFGGGGGGGGGGGGGGGGGGGGGGGGGGDFFGGGGGGGGFGDFGGDGGGGGG9<FA<EFGGGCECFGGECGFGGGGGF<CFGGGGGFDGGGGGGGGFGGDDGGGDGFGFGGCAFGGGGGGGGGGFGGGGGGGGGGGCFGCEG8CEFGGB;;FGGGGGDFFACGGGGDFGD79C>CFGGG47C4CFA53;?FFFFGFFFBCFGFGGGFFF1AFFFEAFEFFBFFF?49@A727::<61>?(22AAA2408;1?2<)
@M06045:235:000000000-JCY5N:1:1101:6912:4841 2:N:0:CTCAGA
CTATACGCTGCGTTCTTCATCGATGCCAGAACCAAGAGATCCGTTGTTGAAAGTTTTGACTTATTCAGTACAGAAGACTCAGAGAGGCCATTAATGCAATAGTTTGGTTTACCTCCGGCGGGCGCCCGCGAGGGCCGGGGGGCGCCGGGAAGGACCCGGGCCGCCCGCCGAAGCAGCGGTTTAGGTAACGTTCACAATGGTTTAGGGAGTTTTGCAACTCTGTAATGATCCCTCCGCTGGTTCACCAACGGAGACCTTGTTACGACTTTTACTTCCTCTAAATTACCAAGCGAAACAGATC
+
CCCCCGGGGGGGGGGGGGGGGGGGGGGGFGGGGGGGGGGGGGGGGGGDGGGGGGGGGDGGGGGGGGGGGGGGGGGGGGGGGGGGGGGGGGGGGGGGGGGGGGFGGGGGGGGGGGGGGGGGGGEGGGGGGGGGGGGGGGGGGGGGGGE*?CEGGGGGGGDGGGGGGGGGGGGGGGGGGGG8EGF?GGGFGGGGFGD<C7@FG7EFGF*7*::<C7CFGGFFGFGGFF7**:9F@FFFFFFFGFFFFG=5DGCD>BFFF4<F<F6?FBF06).6B44AAD4<<):)5>)6)18619(2.37<(
@M06045:235:000000000-JCY5N:1:1101:16484:4851 2:N:0:CTCAGA
CTATACGCTGCGTTCTTCATCGATGCCAGAACCAAGAGATCCGTTGTTGAAAGTTGTAAATGATTTACATTTGTTGTACTGACGCTGATTGCAACTGCATAAAAAAGGTTTATCATGTGGTCCTGGAGGCGGGCGAACCCGCCCAGGAAACAACAAGTGCGCAAAAGACAAGGGTAATAAAATACTCCAGCCTTGCCGCCTGTTGGCGGTGCAGCCTTCATATGTTTATTGTGTAATGATCCCTCTGCAGGTTCACCTACGGAGACCTTGTTACGACTTTTACTTCCTCTAAATGACCAAA
+
CCCCCGGGGGGGGGGGGGGGGGGGGGGGGGGGGGGGGGGGGGGGGGGGGGGGGGGGGGGGGGGGGGGGGGGGGGGGGGGGGGGGGGGGGGGGGGGGGGGGGGGGGGGGGGGGGGGGGGGGGGGGGGGGGGGGGGGGGGGGGGGGGGGGGGGGGGGGGGGGGGGGGGGGGGGGGGGGGGGGGGGGGGGGGGGGGG??GDGGGGGGGGGGGGGGGGGGGGFFGFF77DGGGGFFFFFFFFFFFFFFFGGGFGGGFFFGFFFFFFFFFFF?FA>FFB02;BFFFFABFBFBFFFF<D24>B?:(
@M06045:235:000000000-JCY5N:1:1101:21411:4853 2:N:0:CTCAGA
CTATACGCTGCGTTCTTCATCGATGCCAGAACCAAGAGATCCGTTGTTGAAAGTTTTGACTTATTCAGTACAGAAGACTCAGAGAGGCCATAAATTATCAAGAGTTTGGTGACCTCCGGCGGGCGCCCGCGGTGGGGCCCAGGGGCGCCCGGGGGGTAAACCCCGGAGCCGCCCGCCGAAGCAACGGTTTAGGTAACGTTCACAATGGTTTAGGGAGTTTTGCAACTCTGTAATGATCCCTCCGCTGGTTCACCAACGGAGACCTTGTTACGACTTTTACTTCCTCTAAATGACCAAGCGA
+
CCCCCGGGGGGGGGGGGGGGGGGGGGGGGGGGGGGGGGGGGGGGGGGGGGGGGGGGGGGGGGGGGGGGGGGGGGGGGGGGGGGGGGGGGGGGGGGGGGGGGGGGGGGGGGGGGGGGGG>FEEGGDCFGGGGGGGGGGGGGEGFGGGGGGGGGEGDEGGGGG*;EGGEGGGGGEEDEGGGGGGGGGGD5CEFGGGFGGGGGGCGCFFGGG7EGG?F<DDFFGFDCDFCG:C=F7B>BFFFFGFEDFGGGFGGFF?@5>B>B>7F6>AFAA<B>FFFBBA<AA)54::4)6<AF>2:F<:63-
@M06045:235:000000000-JCY5N:1:1101:16750:4875 2:N:0:CTCAGA
CTATACGCTGCGTTCTTCATCGATGCGAGAACCAAGAGATCCGTTGTTGAAAGTTTTAACGTTTAATATAAACAATTCAGACAGACTTCAATTGTAACAAAGAGTTTTGTTTTCCTCCCATGGGCGCTCACCAGCCATAAGGCCGACGTGGCAGAGCCATGTCCCATGGAAGCAACAGTAAAAAGGTACACAGTGTGGGTTGATAAAGAATATAAAATTCAATATACATTAATGATCCTTCCGCAGGTTCACCTACGGAAACCTTGTTACGACTTTTACTTCCTCTAAATGACCAAGCGAA
+
CCCCCGGGGGGG;CGGGGGFGGGGCFGDEGDFGFCFGGGGGFGCFEGGFECFGGGGGFEGGGGFFGGGGGCEFFGFFGFFGGFGFGGGGGEEFFGGFGGDFGGGG?FFDFGGGFGGGGCGGGGGGGGGGGGGGGGEGGGGGGGGGCEGGDEGGG?DFF?CGFGGGG98DG9DGGDGGF>DFG9<>><DFGGGG9;>BCGEG>?EFFAGA:CCFCF7:FCFGFGG9FGCFGFFFFC5AFFFGAADFD428DCCFA;FF>DEBFF133>AFF?F>E:A<ADF2)546<>>25<4<(:(20::7
@M06045:235:000000000-JCY5N:1:1101:24256:4890 2:N:0:CTCAGA
CTATACGCTGCGTTCTTCATCGATGCGAGAGCCAAGAGATCCGTTGCTGAAAGTTGTATAGTGTTTTATAGGCACGAAGCCCATTGACTACATTCTTCATCATTCAATTGGAGTTTGTAATAACATAGACCTGGAAATTCAAAGAGAGCTGGCCTTGCGACGCAGCAATCCTTGTTTCCGCCCCGAAGAGCGAGAGTTATCCAGATCTACATAGCGTGCACAGGTGGAAAGATAAGATGACGGGCGTGCACATGCTCCTAAGAGCCAGCTACAACCCCATCAAGTTATTCATTAATGATCC
+
CCCCCGGG7@EGCFGE<FCGAEFGA@B@CGGFC@EFGEGFFFFGDF@FCCEEEFEEFCF9@FF@E@FEGEFAEGFGEGEEGGGFG9FGGGCFGFFGEF,?FAF99FGGGGCFEA<F<FFCEAEGFGGFGGGGFGFGGGGGG9@EFG,@7EFFG89@8DCECBCEC+@>FF=DF=3>ECCEGC=EGCE8CGFD85CG6@FA:@>@9C,:BFGGDE*7377?CFFDGGGGG76A4B47+:CFDB35>C2))12;=*)0/9:F4675(3(1,8<?FF?(,((,87A264<))646<<>)6:).-
@M06045:235:000000000-JCY5N:1:1101:21562:4893 2:N:0:CTCAGA
CTATACGCTGCGTTCTTCATCGATGCCAGAGCCAAGAGATCCATTGTTGAAAGTTGTAATAATTTTGTTTTTTACTCAGAGCATCAATAATGACAAGAGTTTGGTGTGCTCCGGCGGGGTGCGTCACCCCCGAGAGGGGTGCGCGCGGCCATGCGGCCACCCGCCGAAGAAACAGTGGTTGTTTAGCAATGGTTGGGAGTTTTGCAACTCTTTAATGATCCCTCCGCTGGTTCACCAACGGAGACCTCGTTACGACTTTTACTTCCTCTAAATGACCAAGCGAAACAGATCGGAAGAGCGG
+
CCCCCGGGGGGGGGGGGGGGGGGGGGGGGGGGGFGFGGGGGGGGGGGGGGGFGGGGGGGGGGGGGGGGGGGGGGGGGGGGGGGGGGGGGGGGGGGGGGGGGGGGGGGGGGGGGGGGGCEGGGGGGGGGGGGGGGDGDFGGGGGGGGGGGGGFGGGGGGGGGGGGGGCEGGGGGFGCGGGGEGEGGGGGFGGGGGGGGGGGG?F6CCEGGGFCFGGGGGGFGFGCDDGGGGFFFFAAFFFFDEBDFFFD>FGGDBFGFF9B>BF).8A<AABFFFFFF)881::BF((.8)(4::BB:?B9(
@M06045:235:000000000-JCY5N:1:1101:16220:4914 2:N:0:CTCAGA
CTATACGCTGCGTTCTTCATCGATGCCAGAACCAAGAGATCCGTTGTTGAAAGTTTTGACTTATTCAGTACAGAAGACTCAGAGAGGCCATAAATTATCAAGAGTTTGGTGACCTCCGGCGGGCGCCCGCGGTGGGGCCCAGGGGCGCCCGGGGGGTAAACCCCGGGGCCGCCCGCCGAAGCAACGGTTTAGGTAACGTTCACAATGGTTTAGGGAGGTTTGCAACTCTGTAATGATCCCTCCGCTGGTTCACCAACGGAGACCTGGTTACGACTTTTACTTCCTCTAAATGACCAAGCGA
+
CCCCCGGGGGGGGGGGGGGGGGGGGGGGGGGGGGGGGGGGGGGGGGGGGGGGGGGFGFGGGGGGGGGGGGGGGGGGGGGGGGGGGGGGGGGGGGGGGGGGGGGGGGGGGGGGGGGGGGGGGGGGGGGGGGGGGCGGGGGGGGGEDGECBEGGGGGGGCC?CGGEGGGGGGGGGD8CEGGGGGGGGGGEGEGFG@EGGGGGGGGGF79F+A7FGGGGG)CF7:FFGG4C7FF?F44<?FFFG@E@379D?FC**1?FD@;D0.712(((5<:B:528)6684<9>:2<7:A9:AD7>??:6(
@M06045:235:000000000-JCY5N:1:1101:18423:4926 2:N:0:CTCAGA
CTATACGCTGCGTTCTTCATCGATGCGAGAGCCAAGAGATCCGTTGTTGAAAGTTGTATTCGAGTTTTTTATACTCAAAAAGTTAGACAACAAGAGAAGATTGGTATGTATAATGAAAGAGGGGTTGTGACAACCCCTCCTCCTTACATTGCACACAAGGTGGGTAATGGATTTTAAAGTGCCATTGAACACTTATTGTGAATGATCCTTCCGCAGGTTCACCTACGGAAACCTTGTTACGACTTTTACTTCCTCTAAATGACCAAGCGAAACAGATCGGAAGAGCGTCGTGTAGGGAAAG
+
CCCCCGGGGGGGGGGGGGGGGGGGGGGGGGGGGGGGGGGGGGGGGGGGGGGGFGGGGGGGGGGGGGGGGGGGGGGGGGGGGGGGGGGGGGGGGGGGFGGFGGGGGGGGGGGGGGGGGGGGGGGGGGGGGGGGGGFGCGGGGGGGGGGGGGGGGGGGGGGCFGGGGFGGGGGCFFGFDGCFGGGGGFDFGGGGGGGGGGGGGGFGGGGGGGGGG5CGGFGFGFGGGGGGG45AFFEFFFAFGAFFEGG7FGGGFCFGFAEF?FF;@18;?FF5>F@@<>?B<:01:?BB?>BF(8<7042((
@M06045:235:000000000-JCY5N:1:1101:22296:4927 2:N:0:CTCAGA
CTATACGCTGCGTTCTTCATCGATGCCAGAACCAAGAGATCCGTTGTTGAAAGTTTTGATTTATTTGTTTGTTTTACTCAGAAGTTCCACTAAAAACAGAGTTTAGGGGTCCTCGGGCGGGCCGTCCCTTTTTACGGGGCGCGGGCTGATCCGCCGAGGCAACGTATAGGTATGTTCACAGGGGTTTGGGAGTTGTAAACTCGGTAATGATCCCTCCGCTGGTTCACCAACGGAGACCTTGTTACGACTTTTACTTCCTCTAAATGACCAAGCGAAACAGATCGGAAGAGCGTCGTGTAGG
+
CCCCCGGGGGGGGGGGGGGGGGGGGGGGGGGGGGGGGGGGGGGGGGGGGGGGGGGGGFEGGGGGGGGGGGGGGGGGGGGGGGGGGGGGGGGGGGGGGGGGGGGGGGGGGGGGGGGFDGGGGGGGGGGGGGGGGGGGGGDGGGGGGGGGGDGGGGGGGGGGGGGGGGGFFGGGGGFGGGGGGGGGGGGGGGFGGGGFGGCFFFGGGGGGGGFGGECFGGGFGFGGGGGGGGFFFEFFFFF*?@FFFGFGDGGGFF4CFFFF2?F2<BFF:7:F:B?FFF2:?2>::?F>:?:978>B0:BFF
@M06045:235:000000000-JCY5N:1:1101:12694:4936 2:N:0:CTCAGA
CTATACGCTGCGTTCTTCATCGATGCTAGAACCAAGAGATCCGTTGTTAAAAGTTTTTATAGTTCGCTAAGAACACTCAGATGTATCGTCGGGTACAAACAGAGATACTGAAACGCCGGCGGGCTCCCGAAGAAGCCGCCGAAGCAACAAGTTATAATGTTCACAAAGGGTTATGAGTGTAAACTCGGTAATGATCCCTCCGCTGGTTCACCAACGGAGACCTTGTTACGACTTTTACTTCCTCTAAATGACCAAGCGAAACAGATCGGAAGAGCGTCGTGTAGGGAAAGAGTGTAGATAT
+
CCCCCGGGGGGGGGGGGGFGGGGGGGGGGGGGGGGGGGGGGGGGGGGGGGGGGGGGGGGGGGGGGGGGGGGGGGGGGGGGGGGGGGGGGGGGGGGGGGGGGGGGGGGGGGGGGGGDGGGGGGGGECGGGGGGGGGGGGGGGGGGGGGGGGGGFGGGGGGGGGGGGGGGGGGGGGGGGGGGGGFFCFGGGGGGGGGGFGFCGDG=EGGGFGGFFGGGGCDFGFFFGGGGGGFF>>BDFFFFGFFFFGFGFGFG?FFGFFFEB>?2?A?FFFFF>>B6(8>9<3?28?<?B:71)4:B)5)).
@M06045:235:000000000-JCY5N:1:1101:17369:4994 2:N:0:CTCAGA
CTATACGCTGCGTTCTTCATCGATGCGAGAACCAAGAGATCCGTTGTTGAAAGTTTTAACGTTTAATATAAACAATTCAGACAGACTTCAATTGTAACAAAGGGTTTTGTTTTCCTCCCATGGGCGCTCACCAGCCATAAGGCCGACGTGGCAGAGCCATGTCCCATGGAAGCAACAGTAAAAAGGTACACAGTGTGGGTTGATAAGGAATATAAAATTCAATATACATTAATGATCCTTCCGCAGGTTCACCTACGGAAACCTTGTTACGACTTTTACTTCCTCTAAATGACCAAGCGAA
+
CCCCCGGGGGGGGGGGGGGGGGGGGGGGGGGGGGGGGGGGGGGGGGGGGGCFGGGGGFGGGEFGGGFGGGFFGGGGGGGGGGGGGGGGGGGGGGGGGGGGGGGGGGGGGGGGGGGGFGEFGGGGGGGGGGGGGGGGGGGGGGGGGGGEGBCEGEFGGGFGGGGFGGGGGGGGGGGGGGGGGGGFGGGGG9DFGCGGFGGGGGDGGGGGFGCFFGGGGGGF7FFGDFGGGGCFFFFFFFFF>FEFFDD4;FGGFFFGFFFFFFFF<<E<)6(>AEFA>FFFFBA)-<<92<4)5?:B<:<07
@M06045:235:000000000-JCY5N:1:1101:8299:5027 2:N:0:CTCAGA
CTATACGCTGCGTTCTTCATCGATGCCAGAACCAAGAGATCCGTTGTTGAAAGTTGTAACTATTATGTTTTTTCAGACGCTGATTGCAACTGCAAAGGGTTTGAATGTTGTCCAATCGGCGGGCGGACCCGCCGAGGAAACGAAGGTACTCAAAAGACATGGGTAAGAGGTAGCAGACCGAAGTCTACAAACTCTAGGTAATGATCCTTCCGCAGGTTCACCTACGGAAACCTTGTTACGACTTTTACTTCCTCTAAATGACCAAGCGAAACAGATCGGAAGAGAGTCGGGTAGGGAAAGA
+
CCCCCGGGGGGGGGGGGGGGGGGGGGGGGGGGGGGGGGGGGGGGGGGGGGGGGGFGGGGGGGGGGGGGGGGGGGGGGGGGGGGGGGGGGGGGGGGFGGGGGGGGGGGGGGGGGGGGGGGGCFGGGGGGGGGGGGGGGGGGGEEGGGGGFFGGGFGGGFGGCGGDFGFFF>B:BFFCFGGGGGEEFDGFCEF>?+2?B:C9FFGGFFFGFFCEDGDGDGG4C?FFCGDCDG:7?F94B?@@37>@@C>*0*0>7B?7?FF?2792?:21460)8::433<B?;04(,))-(,.,-:(,48?,
@M06045:235:000000000-JCY5N:1:1101:26313:5043 2:N:0:CTCAGA
CTATACGCTGCGTTCTTCATCGATGCCAGAACCAAGAGATCCGTTGTTGAAAGTTTTGACTTATTTAAAAATCATACTCAGAGAGGCCAATGACTGCAATAGTTTGGTAGCGTCCCCCCGGCGGGCGAGCCCGCCGAAGCAACGACGTCCAGGTAACGTTCGCGATGGTTTAAGGGAGTTTTTACACTCTTTAATGATCCCTCCGCTGGTTCACCAACGGAGATCTTGTTACGACTTTTACTTCCTCTAAACGACCAAGCGAAACAGATAGGAAGAGCGTCGTGTAGGGAAGGAGGTGAGG
+
CCCCCFFD,CFG8CCFGGFGGCFFGGGF,CEFFF8<FFFDFDG<<CFGGGGGG,CFG,:EFGGG9,C,CEEGFGGCFA9FFGGG::FGFGCFGG,EFF<F,CA<BDEFFFGGG7@=<:>+FFEGGDEEDG+3+@7CFGDEGG:**>*:*14?<CE@C:FD,:CEG>>E9;*8;E9*2;C6;EF*0@FGFECC<+09+2+3*+;8?=CG*2<C7FC6CGD555)*22>C7CBF3:90@??F>@?**0:76D**)0)7>@156>B>>?B:)).9*822(.,,3691,(.)2(.(,.3(,().(
@M06045:235:000000000-JCY5N:1:1101:21301:5046 2:N:0:CTCAGA
CTATACGCTGCGTTCTTCATCGATGCCAGAACCAAGAGATCCGTTGTTGAAAGTTTTGACTTATTCAGTACAGAAGACTCAGAGTGGCCATAATGTATCAAGAGTTTGGGTACCTCCGGCGGGCGCCCGCGGTGGGGCCCAGGGGCGCGCGAGGGCGCCGCCCGCCGAAGCAACGGTTTGGGTAACGTTCACGATGGTTTAGGGAGTTTTGCAACTCTGTAATGATCCCTCCGCTGGTTCACCAACGGAGACCTTGTTACGACTTTTACTTCCTCTAAATGACCAAGCGAAACAGATCGGA
+
CCCCCGGGGGGGGGGGGGGGGGGGGGGGGGDGGGGGFGGGGGGGGGGGGGGGGGGGGGDGGGDGGGGGGGGGGGGGGGGGGGGGGGGGGGGGGGGGGFFGFGGGGGGGGGGGGGGGGGGGGGGGGGGGGGGGG>FGGGCGDGGGGGGGGGDGGGGGGGGGGGGGGGDCEGEDGGGGECGGGGGGGFGGGGFGC;:CGGGGGGGGFG5CGGFFGGG*:>GFGFG7:>CCFG>DDE01>?FFGFF4>GGGB)CFFF6CF?<F?>DFFFF)44-=6=4<<44)64A2011:1:;06:?FFFF8-
@M06045:235:000000000-JCY5N:1:1101:16922:5054 2:N:0:CTCAGA
CTATACGCTGCGTTCTTCATCGATGCCAGAACCAAGAGATCCGTTGTTGAAAGTTTTGACTTATTCAGTACAGAAGACTCAGAGAGGCCATAAAGTATCAATGGTTTGGGGTACCTCCGGCGGGCGCCCCGCGAGGGGGCCTGGGGGGCGCTGGGCGCCGCCCGCCGAAGCAACGGTTTGGGTAACGTTCACAATGGTTTAGGGAGTTTTTCAACTCTGTAATGATCCCTCCGCTGGTTCACCAACGGAGACCTTGTTACGACTTTTATTTCCTCTAAATGACCAAGCGAAACAGATCGGA
+
CCCCCGGGGGGGGGGGGGGGGGGGGGGGGGGGGGFGGGGGGGGGGGGGGGGGGGGGGGGGGGGGGGGGGGGGGGGGGGGGGGGGFGGGGGGGGGGGGGGGGGGGGGGDGEGGGGGFFGGFGGGGGGGGEGGGGGGGGGFGGFGGGGGGGGGGGGGGGGEDGGGGGGGGGEGDFGGG?EGGGGGGGGGGGGFGCGGGGGFFGGGGFGGGFGGFGGGGGGFFCFGGGDGFGGFFFFF>FF?FGFF4>CDGDGD536=DF9AF?:BBFBF2<9AFB7A<2:<A<FFB?0:::B>067<09?:?(
@M06045:235:000000000-JCY5N:1:1101:17943:5077 2:N:0:CTCAGA
CTATACGCTGCGTTCTTCATCGATGCCAGAGCCAAGAGATCCGTTGCTGAAAGTTTTGATTGCTTATTTATAAAGACTCAGAAGATTCCGCTAGAAAACAAGAGTTTGGCCTCCGGCGGGCGGCGCGGGGGCGCTGGTCCACCCGGCATCCCGCCGAAGCAACATGATATGTTCACAATGGTTTGGAGTTCAGAAGACTCTGTAATGATCCCTCCGCTGGTTCACCAACGGAGACCTTGTTACGACTATTACTTCCTCTAAATGACCAAGCGAAACAGATCGGAAGAGCGTCGTGTAGGGG
+
CCCCCGGGGGGGGGGGGGGGGGGGGGGGGGGGGGGGGGGGGGGGGGGGGGGGGGGGGGGGGGGGGGGGGGGGGGGGGGGGGGGGGGGGGGGGGGGGGGGGGGGGGFGGGGGGGGGGGGGGGGGGGGGGGGGGGGGGGGGCFGGGGGGGGGCFGGEGGGGGGGGGGGGGFDGGFGGGG6@FGGGGGGGGGGGGGG?FGGFFDFGGFFGGGGGGGGGGGGCFFFGGGGGGGGDBBEB?F6*1CFFE>DDGFC7>?FFGFFFBAFFFAA??B66:DFFBFFF22:02(28::>;FF0:6?FF?(
@M06045:235:000000000-JCY5N:1:1101:20238:5085 2:N:0:CTCAGA
CTATACGCTGCGTTCTTCATCGATGCGAGAGCCAAGAGATCCGTTGCCAAAAGTTGTTTCATATTTTACTAGTGTCTATAAACACCAATACAATTTGAATCAGACTTCGTTAACAGTCAATTGGTGAGAAAATTTGTTACAAATTCACAAGTGGTTGAAAGTTTGTTACAAATGGAGTCAGGCCTCGAGCCCCGAAAGGCGAGTCCGTTCCCCAAGTGTTTAACTTTTGTAATGATCCTTCCGCAGGTTCACCTACGGAAACCTTGTTACGACTTTTACTTCCTCTAAATGACCAAGCGAA
+
CCCCCGGGGGGGGEGGGGGGGGGGGGGGGGGGGGGGGGGGGGGGGGGGGGGGGGGGGGGGGGGGGGGGGGGGGGGGGGGGGGGGGGGGGGGGGGGGGGGGGGGGGGGGGGGGGGGGGGGGGGGGGGGGGGGGGGGGGGGGGGGGGGGGGGGGGGGGGGGGGGGGGGGGGGGGGGGGGGGGGGFGGGGGGGGGGGGGGGFFGGGGGGEFFFCFFGGGGGGFGFGGGGGGGGFFFCAAFFFFGFFFFGGFFGGGFFFGEFFFFFF@FCC<EE?5>BDEFFFFEDBFFF><:<ABA?FF121?9
@M06045:235:000000000-JCY5N:1:1101:16265:5090 2:N:0:CTCAGA
CTATACGCTGCGTTCTTCATCGATGCCAGAACCAAGAGATCCGTTGTTGAAAGTTTTGACTTATTCAGTACAGAAGACTCAGAGAGGCCATACAATGCAATAGTTTGGTTTTCCTCCGGCGGGCGCCCGCGAGGGCCGAGGGGCGCCGGGAAGGACCCGGGCCGCCCGCCGAAGCAACGGTTTAGGTAACGTTCACAATGGTTTGGGAGTTTTGCAACTCTGTAATGATCCCTCCGCTGGTTCACCAACGGAGACCGTGTTACGACTTTTACTTCCTCTAAATGACCAAGCGAAACAGATC
+
CCCCCGGGGGGGFGDGGGGGGGGGGGGGGGGGGGGGGGGGGGGGGGGGGGGGGGGGGGGGGGGGGGGGGGGGGGGGGGGGGGGGGGGGGGGGGGGGGGFGGGGGGGGGGGGGGGCGGGFGEGGGGGCGGGGGG7FGGDGGGEGGEGGGGGGGGGGGEGG55EGGGGGGGGDGEEGGFFGGGGDFFGGCGGGGGGGGGFGGG7<FGGGCEG6<?6=FFFG6:@CCFG*:::?86>10>573CF469FGGFGDDEFFF)<<),*62((-:<4)9=@4<2:43<24<<<B:6((-09B>1:1)(
@M06045:235:000000000-JCY5N:1:1101:14794:5106 2:N:0:CTCAGA
CTATACGCTGCGTTCTTCATCGATGCCGGAACCAAGAGATCCGTTGTTGAAAGTTTTCATGATTTAAAAAATCACTCAGACAGCCAAAATATTTCCAGAAGTTCGATCTTCCATCGGCGGGCGCGGGCCCGGAGGCCGAAACGGTGAAGACACCGCCCCGGGACCCCCCGGCGGCCGCCCGAAAAAAGGGCAGCGGGCCCGCCGAGGCAACATGAGGTTCGTTAAACCCGGGTGGGGCTCGGACCGGCGCGGGCCCGGAGGGACCCGCCGGCGGCCCTGGTAATGAGCCCTCCGCCGGATC
+
CCCCCGGGGGGGFGGGGGGGGGGGGGGGGGGGGGGGGGGGGGGGGGGGGGGGGGGGGGGGGGGGGGGGGGGGGGGGGGGGGGGGGGGGGGFGGGGGGGGGGGGGGGGGGGGGGGGGGGGGCFCFDDEGGGGGG:FGGGGGGGGGGGDCCGGGDGGGGEEDEGGGGGGGGC>E*:CGEEEGDEECC8EGECEC58CEGGGG5?E**:8=5EDCDFGFGDG=3)>CFF:*9CBFDEBF@>)85B35>CC3)1/9>)<C5:1)4))(-(,((,-))0((-(((,)))))).1(4:((2((((((
@M06045:235:000000000-JCY5N:1:1101:6734:5159 2:N:0:CTCAGA
CTATACGCTGCGTTCTTCATCGATGCGAGAGCCGAGTGATCCGTTGCTAGCAGTTGTATAGAATTACAATTGATTTACTTGGTGACCGGCCATCCCCTCGAGAGAGAGAGAGACGCCAGCGCCCACAAGGCAACTTCAGATACTCAGAATATAGGTATGGTTTGTAGAGGTCGGCGCGTGTGCACGCAAGCGCACAGCACAACGCCAATCCTCAAGATGTTGATCTATAAACCACAAGGGTAACAAAATGAGCAGTCGGCCAGGGGCCGCGCGCATGCTTGTTAATGATCCATCCGCAGGT
+
CCCCCGGGGGGGGGGGGGGGGGGGGGGGGGGGGGEGGGGGGGGGGGGFGGGGGGGGGGGGGGGGGGGGGGGGGGGGGGGGGGGGFGGGGGGGGGGGGGEGGGGGGGCFGGGGGGGG>CEGGGGGGGGGGGGGEGFCGGGDGFGEF9@DFCFGGGGGFGGGGGGGGGGGFGGGG6EGGGGGGGGFGGGGGGGGD5:CBEFEGGGGGGGGFCFEFF*;D4FFGF=FGGGGGD4*7FF?FF:BGFFFFGGGFGGGFF?:?DFFBEF619>>>>>B>>6:27ADF(6<A<AAD9A22)4:?>>>(
@M06045:235:000000000-JCY5N:1:1101:7868:5179 2:N:0:CTCAGA
CTATACGCTGCGTTCTTCATCGATGCCAGAACCAAGAGATCCGTTGTTGAAAGTTTTGATTCATTTTCGAAACGCCTACGAGAGGCGCCGAGAAGGCTCAGATTATAAAAAACCCGCGAGGGGGTATACAATAAGAGTTTTGGTTGGTCCTCCGGCGGGCGCCTTGGTCCGGGGCTGCGACGCACCCGGGGCAGAGATCCCGCCGAGGCAACAGTTTGGTAACGTTCACATTGGGTTTGGTAGTTGTAAACTCGGTAATGATCCCTCCGCTGGTTCACCAACGGAGACCGTGTTACGACTT
+
CCCCCGGGGGGEGGGGGGGGGGGGGGGGGGGGGGGGGGGGGGGGGGGGDGGGFFFGGGGGGGGGGGGGGGGGGGGGFGGGGGGGGGGGGGGGCEGGGGGGGGGGGGGGGGGGGGGGGEDGDFGGGGGGGGGGGGG9AFFGGFGGGGGGGFGGGGGGGCEGGGEE>FCFGGGGGGGGGGGGGGGGGEEEDGGGGEEDFCFGFGGGGGGGGGFGGGGD::3;D?FDFFGF:C6FB4:::DFF*9?6FFGGFGGGFDFGFD494976<)(39?BBFF)6<A77??66:2261((44?AF??B??
@M06045:235:000000000-JCY5N:1:1101:12691:5208 2:N:0:CTCAGA
CTATACGCTGCGTTCTTCATCGATGCGAGAACCAAGAGATCCGTTGTTGAAAGTTTTAACGTTTAATATAAACAATTCAGACAGACTTCAATTGTAACAAAGAGTTTTGTTTTCCTCCCATGGGCGCTCACCAGCCATAAGGCCGACGTGGCAGAGCCATGTCCCATGGAAGCAACAGTAAAAAGGTACACAGTGTGGGTTGATAAAGAATATAAAATTCAATATACATTAATGATCCTTCCGCAGGTTCACCTACGGAAACCTTGTTACGACTTTTACTTCCTCTAAATGACCAAGCGAA
+
CCCCCGGGGGGGGGGGGGGGGGGGGGGGGGGGGGGGGGGGGGGGGGGGGGGGGGGGGGGGGGGGGGGGGGGGGGGGGGGGGGGGGGGGGGGGGGGGGGGGGGGGGGGGGGGGGGGGGGGGGFGGGGGGGGGGGGGGGGGGGGGGGGGGGGGGGGGGGGGGGGGGGGGGGGGFGGGGGGEFGGGFGEGGGGGGGGGFGGGGGEGGGGGGGGGGGGGGGGGFGFDGGGGGGGFFFFF@FFFFGFFFFGDFFCFFFFFFEFFFFFFFFFEEFFDF>DBFADFFADF<9<44<ABFBBD(.4:?F
@M06045:235:000000000-JCY5N:1:1101:24944:5213 2:N:0:CTCAGA
CTATACGCTGCGTTCTTCATCGATGCCAGAACCAAGAGATCCGTTGTTGAAAGTTTTGATTCATTTTCGAAACGCCTACGAGAGGCGCCGAGAAGGCTCAGATTATAAAAAACCCGCGAGGGGGTATACAAAAAGAGTTTTGGTTGGTCCTCCGGCGGGCGCCTTGGTCCGGGGCTGCGACGCACCCGGGGCAGAGATCCCGCCGAGGCAACAGTTTGGTAACGTTCACCTTGGGTTTGGGAGTTGTAAACTCGGTAATGATCCCTCCGCTGGTTCACCAACGGAGACATCGTTACGACTT
+
CCCCCGGGGGGGGGGGGGGGGGGGGGGGGGFGGGGGGGGGGGGGGGGGGGGGGFFGGFFGFFGGGCFGGGGGGGGGDCCFGDCEGGGGGGGGGE8FGDFGE<,?FCFGCEDFFCFGGGEEGGGGGEFGFFGDFFEFG<FCF,FGD:CE@EGGFGGDGGECEECECFGCCFEGGGGGGGGCCEGGGGGGGDCD8E*ACCC9@C8ECEEEG5C=FEGCC7C@7@FD7CGCF*97@:1<3)5>DFBDFG**977*9)8DF>244BF<7:(3;FFDE5)6)68?F??((-(8,6),43(-(-(44
@M06045:235:000000000-JCY5N:1:1101:7577:5216 2:N:0:CTCAGA
CTATACGCTGCGTTCTTCATCGATGCTGGAGCCAAGAGATCCGTTGTTGAAAGTTTTAACAGTTCGCTTAGAACACTCAGAAATATCGTCGGGTTCGAACAGAGATTCTGATGATACCGGCGGGCACGCCCCGGGAGGCGCGCCGCCGAAGCAACAGGTATAAAGGTTCACAAAGGGTTATGAGTTATAGTACTCGGTAATGATCCCTCCGCTGGTTCACCAACGGAGACCTTGTTACGACTTTTACTTCCTCTAAATGACCAAGCGAAACAGATCGGAAGAGCGTCGTGTAGGGAAAGAG
+
CCCCCGGGGGGGGGGGGGGGGGGGGGGGGGGGGGGGGGGGGGGGGGGGGGGGGGGGGGGGGGGGGGGGGGGGGGGGGGGGGGGGFGGGGGGGGGGGGGGGGGGGGGGGEGGGGGGGGGGGGGEGGGGGGGGGGGGGGDGGGGGGGGGEECCEGGGGGGCFGGGGGGGGGGGGGGGGGGGGG7FC;FGGGGGGGCFEGGGGGGC7?FGGGGCEGGGCFGGFGFGGGGGGDGFFFF<AFFFFGFFFFGGG?>F>FFFGBFFFFFFBFB03;>2@F563<10<9:<:0(,44<:<BFFBBB?:(
@M06045:235:000000000-JCY5N:1:1101:14311:5217 2:N:0:CTCAGA
CTATACGCTGCGTTCTTCATCGATGCCAGAACCAAGAGATCCGTTGTTGAAAGTTTTGATTTATTTATGGTTTTACTCAGAAGTTACATATAGAAACAGAGTTTAGGGGTCCTCTGGCGGGCCGTCCCGTTTTACCGGGAGCGGGCTGATCCGCCGAGGCAACAAGTGGTATGTTCACAGGGGTTTGGGAGTTGTAAACTCGGTAATGATCCCTCCGCTGGTTCACCAACGGAGACCTTGTTACGACTTTTACTTCCTCTAAATGACCAAGCGAAACAGATCGGAAGAGCGTCGTGTAGGG
+
CCCCCGGGGGGGGGGGGGGGGGGGGGGGGGGGGGGGGGGGGGGGGGGGGGGGGGGGGGGGGGGGGGGGGGGGGGGGGGGGGGGGGGGGGGGGGGGGGGGGGGGGGGFGGGGGGGGGGGEGGGGGGGGGGFFFDFGGDGGCF>BGGGGGB9EGGGGGGGGGGGGGGGGGGGCFGGGGGGGGGGGGDGCGGGGGGGGFCFGGFCGGFGGGG9<EFCGGGGCDGFGGGGGGGGFFFFBFFFFFGFFFFGGCFGG:6*9FF?46)7=B<A7?BF?FB@99>?(()5?<(,((4:(,4>F?(4AAB
@M06045:235:000000000-JCY5N:1:1101:18590:5227 2:N:0:CTCAGA
CTATACGCTGCGTTCTTCATCGATGCCAGAACCAAGAGATCCGTTGTTGGAAGTTTTGACTTATTTAAAAATCATACTCAGAGAGGCCAATGACTGCAATAGTTTGGTAGCGTCCCCCCGGCGGGCGAGCCCGCCGAAGCAACGACGTCCAGGTAACGTTCGCGATGGTTTAAGGGAGTTTTTACACTCTTTAATGATCCCTCCGCTGGTTCACCAACGGAGACCTTGTTACGACTTTTACTTCCTCTAAATGACCAAGCGAAACAGATCGGAAGAGCGTCGTGTAGGGAAAGAGTGTAGA
+
CCCCCGGGGGGGGGGGGGGGGGGGGGGGGGGGGGGGFGGGGGGGGGGGGGGGGGGGGGGGGGGGGGGGGGGGGGGGGGGGGGGGGGGGGGGGGGGGGGGFGGGGGGGGGGGGGGGDGGGGEGDGGGGGGGGGGGGGGGEGGGGGGGGGGGGGGGGGGGFGGGGGECEGCFGGGGFGGGGFGGGGGGGGGGGGGGGGGFGGGEFGGGGGGGGGGGGGGD3@CBD3<6CFFC@FFFFFFFFFGFFFFGGGFGDGFFFGF>:FFFFF>FF0-5:@F:3:7?F>26(8?<<<:4<.8:(.<:>2)
@M06045:235:000000000-JCY5N:1:1101:26030:5242 2:N:0:CTCAGA
CTATACGCTGCGTTCTTCATCGATGCCAGAACCAAGAGATCCGTTGTTGAAAGTTTTGACTTATTCAGTACAGAAGACTCAGAGAGGCCATAAATTATCAAGAGTTTGGTGACCTCCGGCGGGCGCCCGCGGTGGGGCCCAGGGGCGCCCGGGGGGTAAACCCCGGGGCCGCCCGCCGAAGCAACGGTTTAGGTAACGTTCACAATGGTTTAGGGAGTTTTTCAACTCTGTAATGATCCCTCCGCTGGTTCACCAACGGAGACCTTGTTACGACTTTTACTTCCTCTACATGACCAAGCGC
+
CCCCCGGGGGGGGGGGFGGGGGFGGDGGGGEGFE<FGGGGGGGFFG@FAGGGGGFFGGGGGGGGGGGGFGGGGFGGGGGGGGFGGFGEGGGGGGGGGGGAA?AFFGGGCF<EGGFGGD7@FE>7BF+F@FEEG7CEFE7FGFCC@CC@@CE8*::EEG6FFGE5EGG5EG85ECC8EEGGEEGGC:=/?C8E8FDC9CA?=+099CFCGCGGGGG:DCC4:>C:*:CFGFF??BAF9=FF6@B:BGCC7>DF44?CB:9>0).422<46:AD>D1,662>B)6.46).).4540:308<:(
@M06045:235:000000000-JCY5N:1:1101:11857:5243 2:N:0:CTCAGA
CTATACGCTGCGTTCTTCATCGATGCCAGAGCCAAGAGATCCGTTGTTGAAAGTTTTGACTTATTTGTATGTTTTACTCAGAGAATGCCACTATAACAATCAAGAGTTTGATGTCCCCGGCGGGCGCCTGGTTCCGGGGCACCGCGAAGGCGCCCGGGGCGGTCCCGCCGAAGCACCAGTAGGTATGTTCACAGGGGTTTGGGAGTTTGTTAGACTCAGTAATGATCCCTCCGCTGGTTCACCAACGGAGACCTTGTTACGACTTTTACTTCCTCTAAATGACCAAGCGAAACAGATCGGA
+
CCCCCGGGGGGGGGGGGGGGGGGGGGGGGGGGGGGGGGGGGGGGGGGGGGGGGGGGGGGGGGGGGGGGGGGGGGGGGGGGGGGGCFGGGGGGGGGCFGGGFGGGFGGGGGGGGGGFGGGEGGGGGGGGGGGGGFGEGGGFGGGGGEGGG>CCEGGCC>CGGDGEEGGGGCEEGEG*;ACFFFFGGGGGGGGGGF>EGED5E5ECC5?C7EGFGG=F4>FFFFGCGG7C57FDFD:9BF?FFF*6)7<DB5CCF??CBF<?(5>6?A<AA5>F=F<)8>4<>4A:>0::0<B162:<)5(,,
@M06045:235:000000000-JCY5N:1:1101:11307:5245 2:N:0:CTCAGA
CTATACGCTGCGTTCTTCATCGATGCCAGAACCAAGAGATCCGTTGTTGAAAGTTTTTATTTATTTGTTTATGTGTCACTCAGAGGAGTAAACCACTAAAGACATAAGAGTTTGGGGCCTCCGGCGGGCGCCTGGTTCCGGGCCCGAAGGCGCCGGGGCGGTCCCGCCGAAGCAACAATATGGTAAGGTTCACAAAGGGTTTGGGAGTTTGTAAACTCGGTAATGATCCCTCCGCTGGTTCACCAACGGAGACCTTGTTACGACTTTGACTTCCTCTAAACGGCCAAGCGAAACAGATCGG
+
CCC@@FDEG-@@FGGGGEFGECCF<FFGGGDFFFFG,C,C<FFGGGGFGGGGGGFCDFGGGGGGGFFGFDFGCFGDFFG,FEFE9<E7FF<FFFFG<@,CFGDFFGGGGGFDGG:CC@CE@<>BFGGG+@BFDEDGG9FEGGGEG33@*@8@CEEEGGGGG1/=88CB>*:58+<8*8+2+3@<CFFCGGDFG70**AC88;=E*;:7:C::CC>7777BDFG>7>**00/<)<24)5?7>?@F?4<<)91>F@<*9FAF>>3(3:A))6AFF44:--:)((((,,,(3??1121:?A083
@M06045:235:000000000-JCY5N:1:1101:20956:5264 2:N:0:CTCAGA
CTATACGCTGCGTTCTTCATCGATGCTGGAGCCAAGAGATCCGTTGTTGAAAGTTTTAACAGTTCGCTTAGAACACTCAGAAATATCGTCGGGTTCGAACAGAGATTCTGATGATACCGGCGGGCACGCCCCGGGAGGCGCGCCGCCGAAGCAACAGGTATAAAGGTTCACAAAGGGTTATGAGTTATAGTACTCGGTAATGATCCCTCCGCTGGTTCACCAACGGAGACCTTGTTACGACTTTTACTTCCTCTAAATGACCAAGCGAAACAGATCGGAAGAGCGTCGTGTAGGGAAAGCG
+
CCCCCGGGGGGGGGGGGGGGGGGGGGGGGGGGGGGGGGGGGGGGGGGGGGGGGGGGGGGGGGGGGGGGGGGGGGGGGGGGGGGGFFGGGGGGGGGGGGGGGGGGGGGGGGGGGGGGGGGGGGGGGGGGGGGGGGGCFGGGGGGGGGGGGGGGGGGFGFFGFGGGFGGGGGGG?FFGGGGGGGFGGGGGGGGGGGGGGGGGGGGGGCFFGGGDGGC70>DFGFGGGGGDGCFFFFFFB?DFGFF?FGCFFGC7?F4C=@2@BFFFFFBBFBFFFFAFFFFF>0:BF9:9(4??FA??018((
@M06045:235:000000000-JCY5N:1:1101:6134:5277 2:N:0:CTCAGA
CTATACGCTGCGTTCTTCATCGATGCCAGAACCAAGAGATCCGTTGTTGAAAGTTTTAACTTGTTTTTTTTTGTAAATCAGAACGTACAGTCCGCTGTAAATTTAGAGTTTGGCGCCGCCGGCGGGGACGGGAGCGGCACGGCCCGCTGGGGGCGCGAGACGCCCACCGCCTCCCGCCGAGACAACGCGGCAAGAGGTAAGGTTCACAGTGGGTTTCGAAGGTAACTTCGGTAATGATCCCTCCGCTGGTTCACCAACGGAGACCTTGTTACGACTGTTACTTCCTTTAAATGACCAAGCC
+
CCCCCGGGGGGGGFFGGGGGGGGGGGGGGGGGGGGGGGGCGGGGGGGGGGGGG<FGGGGGGGGFGGGGGGGGGGGGGGGGGGGGGGGGGGFFFGGGGGGGGDGGGGGGGGGGGGGGGGGGGGGGGGGCCFGGDGFGEECFGGGGGGGGGGG>EEGGGGG>CEE>EGDCCEEEEGEEGGGGECEGGGECGGGGGFFGFEFCFGCFGGGGG9C?F:<5*9<FC>DFCDCFGGFFF>AAF4=F56F@DGGGFGFFF*==@BFD?E>2:0)4<)46)39?02)--5>A24)).:2:9AF?::11(
@M06045:235:000000000-JCY5N:1:1101:10582:5292 2:N:0:CTCAGA
CTATACGCTGCGTTCTTCATCGATGCCAGAACCAAGAGATCCGTTGTTGAAAGTTTTGATTTATTTGTTTGTTTTACTCAGAAGTTCCACTAAAAACAGAGTTTAGGGGTCCTCGGGCGGGCCGTCCCTTTTTACGGGGCGCGGGCTGATCCGCCGAGGCAACGTATAGGTATGTTCACAGGGGTTTGGGAGTTGTAAACTCGGTAATGATCCCTCCGCTGGTTCACCAACGGAGACCTTGTTACGACTTTTACTTCCTCTAAATGACCAAGCGAAACAGATCGGAAGAGCGTCGTGTAGG
+
CCCCCGGGGGGGGGGGGGGGGGGGGGGGGGGGGGGGGDGGGGGGFGGGGG9EGFFEEGECFGGGFGGGGGGGGGGGGGGGGGGGGGGGGGGGGGGGGGGDGGGFFGGGGGGGGGGDFFGGGGGGGGGGGGGGGGGFGFDGGGGGGGGGGGGGGGGGGGGGGGGGFFF?EGGFGGGF9FBCECEEGDEGGGGDEFGGCGCC+AEEGGGGGGGGGG*9>5CEDEGGC:CDCGFFF39;FFFFG?FFFD:DBDGFFFFGFF)*.966>BFF??08>>69(4707<??66?9:??>16;(-.(.5
@M06045:235:000000000-JCY5N:1:1101:21529:5301 2:N:0:CTCAGA
CTATACGCTGCGTTCTTCATCGATGCCAGAGCCTAGAGATCCATCGCTGCAAGTTGTATTGACATTAGTTTATAATGACAAATTGCGTATAAATCACCGTTATTACTAACAGTTCAAAATACTACAACATGCTTAACTGCATTAGACTTTTATATATTTTAAACAGCGTTTGTAATGATGACATATAGACATTCACACGGCATCATAATCATCCGTCAAGACAATAGACCCCATATGAACATCCGTACAACAAAAAAGTTCACAAGAAGGTATAACAATTTTTGGAACTATTTATGATCCC
+
9BC@CCFFDC:@F;FFFGFFFEEEFGDD<CFFGGCFC<@@EF9@FFFF@FE<<CCCCEF9@FFEECFF<,CE<,E@EFECEECCCGCGFG,C,<F9FFGEC=FCAAA9DGFG<EFCF9?,FCG9FEEFFGGG9<,:E9?FGG;9E,>@=EEG9@FAEDF>;,=E9D,@4BCEFGGFCG9DAEDF8=ED,@D9>,@D=DECEECGFFCFGGGG7DDFCD60;5=6:DFGG5*@A01;@CABG5AFD9*;?FGCFF*/0:58?8+/>2B57(;AAFF)4/)7)960(.)5=))))1)))..7(
@M06045:235:000000000-JCY5N:1:1101:9919:5318 2:N:0:CTCAGA
CTATACGCTGCGTTCTTCATCGATGCCAGAACCAAGAGATCCGTTGTTGAAAGTTGTAACTATTAAGTTTTTTCAGACGCTGATTTCAATTACAAAGGGTTTAAGTTTTGTCCAATCGGCGGGCGGACCCGCCGAGGAAACGAAGGTACTCAAAAGACATGGGTAAGAGATGGCAGGCAAAGCCCGCAACTCTAGGTAATGATCCTTCCGCAGGTTCACCTACGGAAACCTTGTTACGACTTTTACTTCCTCTAAATGACCAAGCGAAACAGATCGGAAGAGCGTCGTGTAGGGAAAGGGG
+
CCCCCGGGGGGGGGGGGGGGGGGGGGGGGGGGGGGGGGGGGGGGGGGGGGGGGGGGGGGGGGGGGGGGGGGGGGGGGGGGGGGGGGGGGGGGGGGGGGGGGGGGGGGGGGGGGGGGGGGGGGGGGGGGGGGGGGEGGGGGGGGGGGFGFGGGGGGGGGGGDFF7CC?CCCFFGGGGGGGGGGGGGGGGGG?F?FGGGGGF?ECGFGGGGGGGGDFGGGGFGFGGGCDGGGFFFFB>FFFFGEFFFFDFFGD>==FDFFBFFFFFF?FFF>277*.,::69<:3048;(4(4<<6(2.(,-(
@M06045:235:000000000-JCY5N:1:1101:17371:5339 2:N:0:CTCAGA
CTATACGCTGCGTTCTTCATCGATGCCAGAACCAAGAGATCCGTTGTTGAAGGTTTTGACTTGTTTTTTTTTGTCACTCAGAAGACTCTGAAAAGTGGTTTTTGGGTATTTTCGGCGGCCGTTGGGCGCCCCCCGGGGCCGGCCGCCGAAGCACGTAGAGGTAGGTTCGCAGGGTTTAGAGTAGAAACTCGGTAATGATCCCTCCGCTGGTTCACCAACGGAGACCTTGTTACGACTTTTACTTCCTCTAAATGACCAAGCGAAACAGAGCGGAAGAGCGTCGTGGAGGGAAAGAGTGGAG
+
CCCCCGGGGGGGGGGGGGGGGGGGGGGGGGGGGGGGGGGGGGGGFGGGFFFGGGFGGGGGGGGGGGGGGGGGGGGGGFGGGGGGGGGGGGGGGAFFFGFFEFGGGGGGGGGGGGDGDGFGECGEGE83@FBFGGDGCFGE7FGGD@EEGGGG?FD;ECGGGGFFFFGGGCEEGGGECFEFG7<@::@FGCEGGFG7::99CGFF=EDE=C6FFCFFGGGDD875FC2*>*7=@@07B@FFF4=78C0:4>F:@***0).72053;9:0((.73361:74((-4(((,426((1(((-.()(
@M06045:235:000000000-JCY5N:1:1101:13124:5349 2:N:0:CTCAGA
CTATACGCTGCGTTCTTCATCGATGCCAGAGCCAAGAGATCCGTTGCTGAAAGTTTTGATTGCTTATTTATAAAGACTCAGAAGATTCCGCTAGAAAACAAGAGTTTGGCCTCCGGCGGGCGGCGCGGGGGCGCTGGTCCACCCGGCATCCCGCCGAAGCAACATGATATGTTCACAATGGTTTGGAGTTCAGAAGACTCTGTAATGATCCCTCCGCTGGTTCACCAACGGAGACCTTGTTACGACTTTTACTTCCTCTAAATGACCAAGCGAAACAGATCGGAAGAGCGTCGTGTAGGGA
+
CCCCCGGGGGGGGGGGGGGGGGGGGGGGGGGGGGGGGGGGGGGGGGGGGGGGGGGGGGGGGGGGGAFGGCGGGGGGGGGGGGGGGGGGGGGGGGGGGGGGGGGGGGGFGGGGGGGGGGGGGGGGGGGGGGGGGGGGGGGGGFGGGGGGGGGGGGGGGC/>FGGGGGFGGGGGGGGGFCFGGFFFGEGGGFGGGFGGD?EGGGGGGGFGGGGGGGG:DG5BFFGDGFGGD<BB)73:F?FFG==BFDGGFGF7*9@C7@AFFFF<<D>7?B:).<6>:?7-5(86?018:;;?;B?((6A?(
@M06045:235:000000000-JCY5N:1:1101:9054:5360 2:N:0:CTCAGA
CTATACGCTGCGTTCTTCATCGATGCCAGAACCAAGAGATCCGTTGTTGAAAGTTTTTACTTTATTTAGTTTGGTACTCAGACGGCATGGTTCTTCAAAGAGTTTTGGAGGTTGGCCATCGACGAGCACTGTCCAGCGGGGTTTAAGACCCACCGGCAGCCGACAGATCCTGTCGACAGGCCCGCCGAAGCAACGTGGTAAGGTAGACACAGGGTTGGAGGTCGGGCCACAGAAGACCCTAACTCAGTAATGATCCTTCCGCAGGTTCACCTACGACACAAGTTAGCGAAATGTCACGAAA
+
CCCCCGGGGGGGFGGGGGGGGGGGGGGGGGGGGGGGGGGGGGGGGGGGGGGGGFFFGGGGGGGGGGGGGGGGGGGGGGGGGGGGGGGGGGGGGGGGGGGFGGGGGGGGGGGEFFGGGGGGGGGGGGGGGGGFGGFGFGGGGGGGGGGGGGGGGGGDGGDGGGGGCGG9DFFGDFDFEGGGGGDDDGGEGEDFGGEGGGGC@FGFFCCFFFGGGGGFD<DFGDFGGGGDDG:@FF?>?FF)2<>@4DFC?CFGFFFFFFFFF>>BF?<<A<3@FF:661(1(().62:;>B9().4).--7?
@M06045:235:000000000-JCY5N:1:1101:14735:5381 2:N:0:CTCAGA
CTATACGCTGCGTTCTTCATCGATGCCGGAACCAAGAGATCCATTGTTGAAAGTTTTGACTGATTTTATATTCAGACTCAGACTGCATCACTCTCAGGCATGAAGTTCAGTAGTCCCCGGCGGCTCGCCCCCGAGGGGGTTCCCCGCCGAAGCAACAGTGTTAGGTATTCACGGGTGGGAGGTTGGGCGCCCGGAGGCAGCCCGCACTCAGTAATGATCCTTCCGCAGGTTCACCTACGGAAACCTTGTTACGACTTTTACTTCCTCTAAATGACCAAGCGAAACAGATCGGAAGAGCGTC
+
CCCCCGGGGGGGGGGGGGGGGGGGGGGGGGGGGGGGGGGGGGGGGGGGGGGGGGGGGGGGGGGGGGGGGGGGGGGGGGGGGGGGGGGGGGGGGGGGGGGGGGGGGGGGGGGGGGGGGGGGGGGGGGGGGGGGGGGGGGGGGGGGGGGGGGGGGGGGGGDGFF7FGGGGGGCGGGGGGGGFEGGGGGGGGGGGGGGGDGGGGGGGCED5EFGGGFGGGGGFGFGGGGGGGGFFFFFFFFFFDFDFF<CCFGFGB>:DDF2FAFFFFFDFF<:@FBD?FB<<?BF>>?<?93<:?4670.-((
@M06045:235:000000000-JCY5N:1:1101:21120:5406 2:N:0:CTCAGA
CTATACGCTGCGTTCTTCATCGATGCGAGAGCCAAGAGATCCGTTGTTGAAAGTTGTATTCGAGTTTTGATTACTCTGAATGTTAGACTTGCAATTGAAGACGTGTGAGAAAATGAAGCCCAATCTTCCAAAGTTGAAAGGACCTTTACAATGCACACAAGGTGGGTATGGATTTGAAAGTGCCATAAACACTTATTGTGAATGATCCTTCCGCAGGTTCACCTACGGAAACCTTGTTACGACTTTTACTTCCTCTAAATGACCAAGCGAAACAGATCGGAAGAGCGTCGTGTAGGGAAAG
+
CCCCCGGGGGGGGGGGGGGGGGGGGGGGGGGGGGGGGGGGGGGGGGGGGGGGGGGGGGGGGGGGGGGGGGGGGGGGGGGGGGGGGGGGGGGGGGGGGGGGGGGGGGGGGGGGGGGGGGGGGGGGGGGGGGGGGGGGGGGGGGGGGGGGGGGGGGGGGGGGGGGGGGGGGGGGGGGGGGGGGGGGGCGFGGFFGGGGGAFFGGGGGDFGGDEGGGGGGFGFGFGGGGGGGGFFFFFFFFFADFFFFGGGFGGGFFFGFFFFFFFFFFDFFFFF>ADD7@DF0;>F;@99?F62,:<A?1?0(
@M06045:235:000000000-JCY5N:1:1101:24353:5416 2:N:0:CTCAGA
CTATACGCTGCGTTCTTCATCGATGCGAGAGCCAAGAGATCCGTTGTTGAAAGTTGTATTTGAATTGTTTATTCATAATAGTTTTCAGACAGACAGTTAAAAAATAAGTTGATGTTTGGCCGCTTTCATAAAGAAAACGGCTGACATTGCACACAAGGTGGATATGGATTTAAGAAGTGCCATAAACACTTATTATGAATGATCCTTCCGCAGGTTCACCTACGGAAACCTTGTTACGACTTTTACTTCCTCTAAATGACCAAGCGAAACAGATCGGAAGAGCGTCGTGCAGGGAAAGCGT
+
CCCCCGGGGGGGGGGGGGGGGGGGGGGGGGGGGGGGGGGFGGGGGGGGEFGGGGGGGGFGGGGGGGGGGGGGGGGGGGGGGFGGGFGGGGGGDFGGFFGGGGGGGGGGG9EAFGFFGFF<FFGDGFGGGGGGGGGGGGGGGGGGGGDGGGGGGGDFGGCCEF?FFGFGFFCFFGFFGGGGGGFGGGGGGFGGFGGGGGGDGGGGGGGCGGGGDCCFFGCAFFGGGGGGGGFFFFFFFFFFGFFFFGGFFGGGFFFGF8<B@FF;?FFF@F;4==;6??2;1=?9,8>0((-)4>:B8:(((
@M06045:235:000000000-JCY5N:1:1101:15880:5418 2:N:0:CTCAGA
CTATACGCTGCGTTCTTCATCGATGCCAGAACCAAGAGATCCGTTGTTGAAAGTTTTAACTTGTTTTAATTTTTGTGTACTCGGACGTGCCACTGGGTACAGCAAGAGTTTGGTTTGCGCTCCCTCGGCGGGAGCCCGGCTCCGGCCGGGCCCCGGGGCCCCTCCCAGGGGCCTCCCGCCGAAGCAACTGACAATGGTATGTTCACAAAGGGTTGAAGAGTACGGGGTACCCCTTTCGTAATGATCCCTCCGCTGGTTCACCAACGGAGACCTTGTTACGACTTTTACTTCCTCTAAATGA
+
CCCCCGGGGGGGGGGGGGGGGGGGGGGGGGGGGGGGGGGGGGGGGGGGGGGGGGGGGGGGGGGGGGGGGGGGGGGGGGGGGGGGGGGGGGGGGGGGGGGGGGGGGGGGGGGGGGGGGGGGGGGGGGGGGGFGGGGGGCFC:FGGGGGGGGGGGGGGGGGGGGFGGGC:BEECEEGGGD5C:E8=EGC6@CFF?F:FF99<+:<ECEF?GGGGG=DGFF:5*9*7DGGGGG*07.1?F>>5FF?B=7FG?FGDD:>DFFA*6?F??0>609?36/:AA).(,4?B<<4<D<<>2AF<AD2-)
@M06045:235:000000000-JCY5N:1:1101:16116:5426 2:N:0:CTCAGA
CTATACGCTGCGTTCTTCATCGATGCTGGAGCCAAGAGATCCGTTGTTAAAAGTTTTGACAGTTCGCTAAGAACACTCAGAAGTATCGTCGGGTTCGAAAACGGAGATTCTGATGAGACCGGCGGGCACCCTTGCGGGCGCCGCCGAAGCAACAGGTATAATAGTTCACAAAGGGTAGAGAGTGTAGTACTCAGTAATGATCCCTCCGCTGGTTCACCAACGGAGACCTTGTTACGACTTTTACTTCCTCTAAATGACCAAACGAAACAGATCGGAAGAGCGTCGTGTAGGGAAAGAGTGT
+
CCCCCGGGGGGGGGGGGGGGGGGGGGGGGGGGGGGGGGGGGGGGGGGGGGGGGGGGGGGGGGGGGGGGGGGGGGGGGGGGGGGGGGGGGGGGGGGGGFGGGGGGGGGGGGGGGGGGGGGGGEGFEGGGGGGGDFGGGGGGGGDFGGDEGGCFGGGGFGGGGFGGGGGGGGGGFGGGGGGGGC<FEFFFGGGGGGGGGGGGFFD?EFEGGGGGGGGGGGFFC73CCGGGGC@BFFDFFFFED?FFFGGGFGGG=@?F974F<FFFFFFFFBF6@F?2?18:16(-24:279<:7?01,86<-
@M06045:235:000000000-JCY5N:1:1101:19224:5437 2:N:0:CTCAGA
CTATACGCTGCGTTCTTCATCGATGCCAGAGCCAAGAGATCCGTTGCTGAAAGTTTTGATTGCTTATTTGTATAATACTCAGAGTATCCAAAATGAAACAAGAGTTTGGGTCCCCCGGCGGGTTCCCCAGGGCGCCGGGGCGTCCTGGGGCGGGTGTCCCCGCCGAAGCAACGATGGTATGTTCACAAAGGTTTGGGAGTTCTGTAACTCGATAATGATCCCTCCGCTGGTTCACCAACGGAGACCTTGTTACGACTTTTACTTCCTCTAAATGACCAAGCGAAACAGATCGGAAGAGCGG
+
CCCCCGGGGGGGGGGGGGGGGGGGGGGGGGGGGGGGGGGGGGGGGGGGGGGGGGGGGGGGGGGGGGGGGGGGGGGGGGGGGGGGGGGGGGGGGGGGGGGGGGGGGGGGGGGGGGGGGGGGGGGGGGGGGGGGGGGGGGGGGGGGEGGGGGGGGGEEG?FFFGGGGGGGGFGFGGFGGGFGGGGGGGGFGGGGGGGGGFGGGGGGGGGG77CGGGGDDGFFGFGGDCD<D5FFFFABF@5:D33>FGGGFFGGFF3))896>F@BFBAAB7<?F?5A?FFBF:0>;67?<A::?BF>04(((
@M06045:235:000000000-JCY5N:1:1101:13972:5442 2:N:0:CTCAGA
CTATACGCTGCGTTCTTCATCGATGCCAGAACCAAGAGAACCGTTGTTGAAAGTTTTGATTTATTTATGGTTTTACTCAGAAGTTACATATAGAAACAGAGTTTAGGGGTCCTCTGGCGGGCCGTCCCGTTTTACCGGGAGCGGGCTGATCCGCCGAGGCAACAAGTGGTATGTTCACAGGGGTTTGGGAGTTGTAAACTCGGTAATGATCCCTCCGCTGGTTCACCAACGGAGACCTTGTTACGACTTTTACTTCCTCTAAATGACCAAGCGAAACAGATCGGAAGAGCGTCGTGGAGGG
+
CCCCCGGGGGGGGGGGGGGGGGGGGGGGGGGGGGFGGGGGGGGGGGGGGGGGGGGGGGGGGGGGGGGGGGGGGGGGGGGGGGGGGGGGGGGGGGGGGGGGGGGGGGCFGGGGGGGGGGGGGGGGGGGDFFGGGGGGGGGGGGGGGGGGGGGGGGGDDGGGGFFFGFGGFGGGGGGGGGGGGGGGGGGGGGGGGGGGGGGGGGGGGGGGGFGCCFGGGGG>DFGG:CGGGGE>EE>BFFFBCFFFFGGGFGGGFFFGFFF=-9FF<28:>BFFE@9BB?B?BFFFBFBFB?>>:0-4((.44
@M06045:235:000000000-JCY5N:1:1101:5422:5472 2:N:0:CTCAGA
CTATACGCTGCGTTCTTCATCGATGCGAGAGCCAAGAGATCCGTTGTTGAAAGTTGTATTTCGAGTTTTTTATTACTCCAAATAGATTGTAGACTGATACTGAAAGAAAGAGTGGTATGTATGAAAGAGAGAACCAAAGTCCTCTCCCACGACATTGCACACAAGGTGGGTAATGGATATTGAAAAAGTGCCATTCACACTTTTGAATGATCCTTCCGCAGGTTCACCTACGGAAACCTTGTTACGACTTTTACTTCCTCTAAATGACCAAGCGAAACAGATCGGAAGAGCGTCGTGTAGG
+
CCCCCGGGGGGGGGGGGGGGGGGGGGGGGGGGGGGGGGFGGGGGGGGGGFDGGGGGGGGGGGGGGGGGGFGGGGGGGGGGGGGGGGGGGGGGGGGGGGGGGGFGGGCFGGGGGGGGGGGGGGGGGGEGFGGGGGGGGGGGGGGGGGGGGGGGGGG99EFGFGGGGGGGFGGFGGGGGGGGGGGGGGFGGGGGGGGGGFEFGFGFGEGGGGGEFGGGGGDEDFFFGGGGGGFFF>ABAAFAGFFFFGGGFGGGFFFGFFFFFFFFFFFF15<FFEDF;@DF@EB6??FF?(419:13(3258
@M06045:235:000000000-JCY5N:1:1101:5746:5494 2:N:0:CTCAGA
CTATACGCTGCGTTCTTCATCGATGCGAGAGCCAAGAGATCCGTTGTTAAAAGTTGTTTTATATTAGAATTATAAAATAGGTACAGTCTACAAAAAACAGTCTGTTGTAGGGGGGATGTCTCTTGCTAATTCTACCGAACTAACAAGAGACAAGCACACAAAGGTGTTTGTGACCAAGGTTATCACATAATTTCAGTGACTTCCAAGGCACGGAAAAAGCCCAGCAGAGCTGAAGCAATTTAGTAATGATCCTTCCGCAGGTTCACCTACGGAAACCTTGTTACGACTTGTACTTCCTCTA
+
CCCCCGCGGGGGEGGGGGGGFGGGGGGE@FGGGGGGFGFGGGGGGGCC<FGGGGGGGGGGGGGGFGGF9FGG9FGE9CFGGGGGGGGGGGGGGFGGGEGGGGFGGCAEGGAFGCGGGGGFGFDGGGGGGGGGGFGGGGGGGGGGGGFGFGG8FCCGGGGGG5CFGGGCFGGGGGGGFGGGGFGGGFGGGGGGFGGGG?FGGGG?FFFGGGGGGGGDGGCFG5CDGFGGGGFFF@FFF??FF=@=@>>CFFCDBFF4@FF3>FFFFFB>BFFFFFFF??><<<AB:?>::)644>ADF>AA)
@M06045:235:000000000-JCY5N:1:1101:18326:5507 2:N:0:CTCAGA
CTATACGCTGCGTTCTTCATCGATGCGAGAGCCAAGAGATCCGTTGTTGAAAGTTGTATTTTTGAATTATGTTTATTCAGAAATAGATATTCAGACAAACTGCTTTAAAGGTGTTAAGTTAATCAAACCCTCTTGGCTTTTTAATGCCGGAGAGTTCAAAAACGTTGCACACAAGGTGGATATAGATTTTTTTAAAGAGTGCCATAAAACACTCAATTATGAATGATCCTTCCGCAGGTTCACCTACGGAAACCTTGTTACGACTTTTACTTCCTCTAAATGACCAAGCGAAACAGATCGG
+
CCCCCGGGGGGGGGGGGGGGGGGGGGGGGGGGGGGGGGGGGGGGGGGGGGGGGGGGGGGGGGGGGGGGGGGGGGGGGGGGGGGGGGGGGGGGGGGGGGGGGGGGGGGGGGGGGGGGGGGGGGGGGGGGGGGGGGGGGGGGGGGGGGGGGGGGGGGGGGGGGGGGGGGGGGGGGGGGGGGGGGGGGGGGGGGGGGGGGGGGGGGGGGGGGGGGGGGGFGGFFFGGGGGGGGFFFEAFDFFFGFFFFGGGFGGGFFFC:6AFFFFFF@CEFFFFFFFFFFFFFFFF;3::?F?;BFFF:<?F<
@M06045:235:000000000-JCY5N:1:1101:5403:5508 2:N:0:CTCAGA
CTATACGCTGCGTTCTTCATCGATGCCAGAACCAAGAGATCCGTTGTTGAAAGTTTTGATTCATTTTCGAAACGCCTACGAGAGGCGCCGAGAGGGCTCAGATTATAAAAAACCCGCGAGGGGGTATACAATAAGAGTTTTGGTTGGTCCTCCGGCGGGCGCCTTGGTCCGGGGCTGCGACGCACCCGGGGCAGAGATCCCGCCGAGGCAACAGTTTGGTAACGTTCACATTGGGTTTGGGAGTTGTAAACTCGGTAATGATCCCTCCGCTGGTTCACCAACGGAGACCTTGTTACGACTT
+
CCCCCGGGGGGGFFGGGGDGGGCGGGFGGGGGGGGGCFGGGGGGGEGGGGGGGFGGGGGGGGGGGGGGGGGCFFGEGGFGGGGGGDGDGGGGDGGGGGGGGGDFFGGGFGGGGGGGGGEGGGGGDEGGGGGGFFGFGGGGG,>FGGGGCGGFGDGGEGCGGGGDEFGGGGGGGGGGGDEGGGGEECEGGGGGGEFGGGG9CEEECCEEGGGGCG0::7C>76=99F4<CFF?FFF?F).<DFDBFG77@DD7*5@G)8)9AF4:74<6><?F372<4.2>(4:>1>B:0:AFAF9AF:018
@M06045:235:000000000-JCY5N:1:1101:20896:5508 2:N:0:CTCAGA
CTATACGCTGCGTTCTTCATCGATGCCAGAACCAAGAGATCCGTTGTTGAAAGTTTTGACTTATTCAGTACAGAAGACTCAGAGAGGCCATAAAGTATCAATGGTTTGGGGTACCTCCGGCGGGCGCCCCGCGAGGGGGCCTGGGGGGCGCTGGGCGCCGCCCGCCGAAGCAACGGTTTGGGTAACGTTCACAATGGTTTAGGGAGTTTTTCAACTCTGTAATGATCCCTCCGCTGGTTCACCAACGGAGACCTTGTTCCGACTTTTACTTCCTCTAAATGACCAAGCGAAACCGATCGGA
+
CCCCCGGDEGGGEGGFCF9AFGGGGDFGGGFGFGGGFFFEGGDGCFEFFG<EFEGAEDFFGGGFFEEEFEFGGGG8E6EE8F@F@FG7FFGGGFFGDGGGCFGGFEEFGGCGGGFCAFEE@FCCECFGGDFGECGGGGD:CGFF88>8CCEGG>EGGGGCEEGGGGC5C8EGFF5CE5*;5C;FGGCFFG6<<9@C?9:;CFECEECGG?CCDFGFF77BC=7:C7>FGGFFFF?F)097:*0/7DG)3)9*09FCFF2BBEDB<42<<<<F?*64)69A2<>:?01:?BF1((,(499:4
@M06045:235:000000000-JCY5N:1:1101:21345:5524 2:N:0:CTCAGA
CTATACGCTGCGTTCTTCATCGATGCCAGAGCCAAGAGATCCGTTGCTGAAAGTTTTGATTGCTTATTTATAAAGACTCAGAAGATTCCGCTAGAAAACAAGAGTTTGGCCTCCGGCGGGCGGCGCGGGGGCGCTGGTCCACCCGGCATCCCGCCGAAGCAACATGATATGTTCACAATGGTTTGGAGTTCAGAAGACTCTGTAATGATCCCTCCGCTGGTTCACCAACGGAGACCTTGTTACGACTTTTACTTCCTCTAAATGACCAAGCGAAACAGATCGGAAGAGCGTCGTGGAGGGG
+
CCCCCGGGGGGGGGGGGGGGGGGGGGGGGGGGGGGGGGEGGGGGGGGGGGGGGGGGGGGGGGGGGGGGGGGGGGGGGFGGGGGGFGGGGGGGGGGGGGGGGGGGGGGGGGGGGGGGGGGGGGGGGGGGGGGGGGGGGGGGGGGGGGGGEGGGGGGGGGGGGGGCGGGEGGGGGGGGGGFFGGGGG5FGGGGGGGFGGF@FGGGGGFGG?EFGFCDGGG3BCFDFGGGGGGFF>E::4==@C47<FGDDFG=F66@F?FFFAFFB9A??1<<BFFFFFF<28??BF6:<712:;9(((,31(
@M06045:235:000000000-JCY5N:1:1101:4626:5525 2:N:0:CTCAGA
CTATACGCTGCGTTCTTCATCGATGCCAGAACCAAGAGATCCGTTGTTGAAAGTTTTAACTTGTTTTTTTTTGTAAATCAGAACGTACAGTCCGCTGTAAATTTAGAGTTTGGCGCCGCCGGCGGGGACGGGAGCGGCACGGCCCGCTGGGGGCGCGAGACGCCCACCGCCTCCCGCCGACACAACGCGGCAAGAGGTAAGGTTCACAGTGGGTTTTGAAGGTAACTTCGGTAATGATCCCACCGCCGGTTCCACAACGGAGACCATGGTACGACTTTTACTTCCTCGTAATTACCAAGCG
+
CCCCCGGGFGGGGGGGGGGGGGGGGGGGGGGGGGFGFGGGGGGGGG@FFGGGGGGGGFGGGGGGGGGGGGGGGGGGGDFGDGDGGGGGGGGGFGGGGGFDAFFFGFFGGGGAF8FGGDCCFCEEGGGDFCGEG7F>CG>CCCCGGGGG7C:CECCCEC2:CCEEG8AEE*:8CG>*8CEE**/*;CEGCEEE5***C8CFFF+<+9+990+0>:D*C<3@>?DGG4CF:<B)7;4<F6*/905)07))7C)*/09C55(52))-:,8)(64=3>B(:>22<4)-4-5-(31().6.)5(1(
@M06045:235:000000000-JCY5N:1:1101:11149:5532 2:N:0:CTCAGA
CTATACGCTGCGTTCTTCATCGATGCCAGAACCAAGAGATCCGTTGTTGAAAGTTGTAATTATTAATTTGTTACTGACGCTGATTGCAATTACAAAAGGTTTATGTTTGTCCTAGTGGTGGGCGAACCCACCAAGGAAACAAGAAGTACGCAAAAGACAAGGGTGAATAATTCAGCAAGGCTGTAACCCCGAGAGGTTCCAGCCCGCCTTCATATTCGTGTAATGATCCCTCCGCAGGTTCACCTACGGAGACCTTGTTACGACTTTTACTTCCTCTAAATGACCAAGCGAAACAGATCGG
+
CCCCCGGGGGGGFGGGGGGGGGGGGGGGGGGGGGGGGGGFGGFGGGGGGGGGGGGGGGGGGGGGGGGGGGGGGGGGGGGGGGGGFGGGGGGGG@FGGGGFGGGGGGGGGGGGGGGGGGFFEGGGGGGGGEFGGGGFGGGGGGGGGGGFGGGGGGGGGGGGGGGGED@>DFGFGGGGGGFCD?EGGGGGFGDGGGGGFFG6EGGGCCDGDEEFCFDDDGFAFFF7@F7CDG6):?DBFFFF*=FF4>6>DGG5AFA7@FFFFF>;:B<A<BBFFF9)6>A<A>FB::?::1?B>28?0.8??
@M06045:235:000000000-JCY5N:1:1101:22947:5549 2:N:0:CTCAGA
CTATACGCTGCGTTCTTCATGATGCTGGAGCCAAGAGATCCGTTGTTGAAAGTTTTAACAGTTCGCTTAGAACACTCAGAAATATCGTCGGGTTCGAACAGAGATTCTGATGATACCGGCGGGCACGCCCCGGGAGGCGCGCCGCCGAAGCAACAGGTATAAAGGTTCACAAAGGGTTATGAGTTATAGTACTCGGTAATGATCCCTCCGCTGGTTCACCAACGGAGACCTTGTTACGACTTTTACTTCCTCTAAATGACCAAGCGAAACAGATCGGAAGAGCGTCGTGTAGGGAAAGGGG
+
CCCCCGGGGGGGFGGGGGGGGGGGGGGGGGGGGGGGGGGGGGGGGGGGGGGGGGGGGGGGGGGGGGGGGGGGGGGGGGGGGGGGGGGGGGGGGGGGGGGGGGGGGGGGGGGGGGGGGGGGGGGGGGGGGECCGGGGGGEGGGGGDGGGGGEFGGFGGGGGGGGGGGGGGGGGGGGC*AFG?FGGGGCGGGFFGGGDC8CFGGFGGGGGGEGGDG7CGGGFGFGGGGGGGGFFFFAFFFFDGFFFFGCFFGGFF=FD=*:6?FF?BF:3>FF54*.,4::(12<9(43(((().4016((((
@M06045:235:000000000-JCY5N:1:1101:13114:5559 2:N:0:CTCAGA
CTATACGCTGCGTTCTTCATCGATGCCAGAACCAAGAGATCCGTTGTTGAAAGTTTTGATTTATTTGTTTGTTTTACTCAGAAGTTCCACTAAAAACAGAGTTTAGGGGTCCTCGGGCGGGCCGTCCCTTTTTACGGGGCGCGGGCTGATCCGCCGAGGCAACGTATAGGTATGTTCACAGGGGTTTGGGAGTTGTAAACTCGGTAATGATCCCTCCGCTGGTTCACCAACGGAGACCTTGTTACGACTTTTACTTCCTCTAAATGACCAAGCCAAACAGATCGGAAGACCGTCGTGTAGG
+
CCCCCGGGGGGGGGGGGGGGGGGGGGGGGGGGGGGGGGGGGGGGGGGGFGFGGGGGGGGGGGGGGGGGGGGGGGGGGGGGGGGGGGGGGGFGGGGGGFGGGGGGGGGGGGGGGGGGGGGDEGGGGDGGGGGGGGGGGGGGGGGGGGGDGGGGFGCE7CGGGGGGFGGGGGGGGGGGDCGGGGGGEGGEGGCEGF?C:EEFCFEEEFCC+0<FGGD<<DG55@FGG=F>F4)7>B605@F=CFFFFGC)7DG:B6@C?*)1<?@B9:-83>0)))4:<?0772(8:?:-.((-861(((().
@M06045:235:000000000-JCY5N:1:1101:16076:5571 2:N:0:CTCAGA
CTATACGCTGCGTTCTTCATCGATGCCAGAACCAAGAGATCCGTTGTTGAAAGTTTTGATTTATTTATGGTTTTACTCAGAAGTTACATATAGAAACAGAGTTTAGGGGTCCTCTGGCGGGCCGTCCCGTTTTACCGGGAGCGGGCTGATCCGCCGAGGCAACAAGTGGTATGTTCACAGGGGTTTGGGAGTTGTAAACTCGGTAATGATCCCTCCGCTGGTTCACCAACGGAGACCTTGTTACGACTTTTACTTCCTCTAAATGACCAAGCGAAACAGATCGGAAGAGCGTCGGGTAGGG
+
CCCCCGGGGGGGGGGGGGGGGGGGGGGGGGGGGGGGGGGGGGGGGGGGGGGGGGGGGGGGGGGGGGGGGGGGGGGGGGGGGGGGGGGGGGGGGGGGGGGGGGGGGGG8CFGGGGGGGGGGGGGGGGGGGGGGGGGG7F7FGGGGGGGGGGGGGGGGGGGGGFGGGGGGGCGGGGFGFFGGGGGEGGGGGGGGGGGGGGG?FGEGFGGCGFGGGGGGGGGFGFGGGGGG<DFFFF96FFFFGFFFFCDG>*:FFFF>B4482=FFFFF0213555669??:908?3(-(301-8;(46;048
@M06045:235:000000000-JCY5N:1:1101:7603:5620 2:N:0:CTCAGA
CTATACGCTGCGTTCTTCATCGATGCGAGAACCAAGAGATCCGTTGTTGAAAGTTTTAACGTTTAATATAAACAATTCAGACAGACTTCAATTGTAACAAAGAGTTTCGTTTTCCTCCCATGGGCGCTCACCAGCCATAAGGCCGACGTGGCAGAGCCATGTCCCATGGAAGCAACAGTAAAAAGGTACACAGTGTGGGTTGATAAAGAATATAAAATTCAATATACATTAATGATCCTTCCGCAGGTTCACCTACGGAAACCTTGTTACGACTTTTACTTCCTCTAAATGACCAAGCGAA
+
CCCCCGGGGGGGGGGGGGGGGGGGGGGGGGGGGGGGGGGGGGGGGGGGGGGGGGGGGGGGGFFFGGGGFFGGGGGGGGGGGGGGGGFFFGGGGGGGGGGGGGGGGGGGGFGEGGGGGGGGGDFDFG7FGGGGGGGGGGGGGGGFGGGGEGGGGGGGGFGGGGGFGFGGGGGGGGGGGGGGGGF?CEGGCEG9DFGAEGGGGGFGGGGG7FGG7:BDD:F++=9CDCGGCCAFFA<CFFFFGFFFFDDCAFG7FFFG:>?A>FF(=;>4?<(0)0:>9<<ABF7:)-4))-)6A7:6(,(49
@M06045:235:000000000-JCY5N:1:1101:19804:5631 2:N:0:CTCAGA
CTATACGCTGCGTTCTTCATCGATGCCAGAACCAAGAGATCCGTTGTTGAAAGTTTTTACTTTTATTTAATTTGGTACTCAGACGACATGGTTCTTCAAGACGTTTGGAGGTTGGCCATCGACGGGCACTGTCCAGCGGGGGTTGAGCCCACCGGCAGCCGACAGATCCTGTCGGCAGGCCCGCCGAAGCAACGTGGTAAGGTAGACACAGGGTTGGAGGTCGGGCCAGACAAGACCCTAACTCAGTAATGATCCTTCCGCAGGTTCACCTACGAAACAAGTTAGCGAAATGTCACGAAAA
+
CCCCCGGGEGGGGGGGGGGGGGGGGGGGGGGGGGGFGGGGFGGGFGGGGGGGGGGGGGGGGGGGGGGGGGGGFGGGGGGGGGGGGGG7CFGGGGGGGGGGGFGGGGGGGGGGFGGGGGGGGGGDGFGGGGGGGGGGGGFGGGGGDGGCFFFEGGDGGCEG>CEEDFFFFGGGGFEGCEEEEGGGGDG5EGFFFE*;8C7FCGCGGGGGCGGGGGGDG:<>GFDGCDGGG45>FFBFFFFFGFF??G:7FCGG?B4:*9<>B>7;(546<A7?FB<((480,)6:-4679(4><2<53:0(4
@M06045:235:000000000-JCY5N:1:1101:10872:5649 2:N:0:CTCAGA
CTATACGCTGCGTTCTTCATCGATGCCAGAGCCAAGAGATCCGTTGCTGAAAGTTTTGATTGCTTATTTGTATAATACTCAGAGTATCCAAAATGAAACAAGAGTTTGGGTCCCCCGGCGGGTTCCCCAGGGCGCCGGGGCGTCCTGGGGCGGGTGTCCCCGCCGAAGCAACGATGGTATGTTCACAAAGGTTTGGGAGTTCTGTAACTCGATAATGATCCCTCCGCTGGTTCACCAACGGAGACCGTGTTACGACTTTTACTTCCTCTAAATGACCAAGCGAAACAGATCGGAAGAGCGG
+
CCCCCGGGGGGGGGGGGGGGGGGGGGGGGGGGGGFGCGGGGGGGGGGGGGCFGGGGGGGGGGGGGGGGGGGGGGGGGGGGGGFGGGGGGGGGGGGGGGGGGGGGGGGGGGGGGGGGGGGGGGGGFGGGGEGGDGGGGGGGGGGGGGFGGGGGGGGGGGGGGGGEGGCEGGGGGG>CGGGFGGGGGGGGDEGGGG>EGGGGFGGFGGGGGGGGGGGGGGCFGFGGGCCDDGFFFFFFFFFFG@DFFD)9@7FGF>FGFF)9:?=AAB4<A<<FF4))5:666:BFFB<(,-,14121<78((
@M06045:235:000000000-JCY5N:1:1101:6001:5686 2:N:0:CTCAGA
CTATACGCTGCGTTCTTCATCGATGCCAGAACCAAGAGACCCGTTGTTGAAAGTTCTGACTTATTGTATAAGTTACTCAGAGAGGCCACTGATGACGAAGAGTTTTGGTCTTCTGACGGGCTGCCGGCACGGGGGCCGGCGCGGCCCCGGTGGGAGCCACCCGCCGAAGCAACGGTGAGGTAGGTTCACAATGGTTGGGAGTTTTGCAACTCTGTAATGATCCCTCCGCTGGTTCACCAACGGAGACCTTGTTACGACTTTTACTTCCTCTAAATGACCAAGCGAAACAGAACGGAAGAGC
+
CCCCCGGG@FEFGGGGFFAE<EFGGGGDGGGGGGGGGGGGGGCFGDFEGGGGGGGF<FGGGCFGFEFFGGGGGGF@FCDGGFGCFECFFGGG9FFFGGGGGGF<CFCFFGG,EEGGGGFGEGGDGFGGDGGGGGC7C@:FC7@FGECEEG5:CEFGGEGGFGEEGDCEDCFFFGGGCCFF8C6::<CFC++0<EC9AEGCGCF<789A<?67DFFGGGFF:F:7>FGGG7@E7492*1?@GFEBEC<C):?CF?FC>)(0-7=<A)))).4?49:4473::::<012(22,)(-8<F0(4,
@M06045:235:000000000-JCY5N:1:1101:18614:5703 2:N:0:CTCAGA
CTATACGCTGCGTTCTTCATCGATGCCAGAACCAAGAGATCCGTTGTTGAAAGTTTTGATTTATTTGTTTGTTTTACTCAGAAGTTCCACTAAAAACAGAGTTTAGGGGTCCTCGGGCGGGCCGTCCCTTTTTACGGGGCGCGGGCTGATCCGCCGAGGCAACGTATAGGTATGTTCACAGGGGTTTGGGAGTTGTAAACTCGGTAATGATCCCTCCGCTGGTTCACCAACGGAGACCTTGTTACGACTTTTACTTCCTCTAAATGACCAAGCGAAACAGATCGGAAGAGCGTCGGGTAGG
+
CCCCCGGGGGGGGGGGGGGGGFGGGGGGGGGGGGGGGGGGGGGFFGFDGGGGFGFGGGGGGGFGGGGGGGGGGGGGGGGGGGGGGGGGGGGGGGGGGGGGGGGGGGGGGGGGGGGEGCFCGGCGGGGGGGGGGGGGEGGGGGGDGGEEF?FGGGDE8CCDEEFGF>CFGGGD?F?FFGGGFGGEGGGGGGFGGFFG?CCGFF5EGGGGFGFGCEF<DDDDG3FDD7DGGG>EFF>()09?CFFFFDCD:DG78?4C46</6?6<4<<22)8FF56>90(.34:::B?0:<?>B06((.4?B
@M06045:235:000000000-JCY5N:1:1101:24073:5705 2:N:0:CTCAGA
CTATACGCTGCGTTCTTCATCGATGCGAGAGCCAAGAGATCCGTTGCTGAAAGTTGTATTTTGTTTTATAGGCTTAGAGCCCATTGACTGCATTCTTCAACATTCAATAGGGGTTTGTAAAGACATAGACCTGGAAATTCAACGAGAGCCGGCCTTTCGACGCAGCAATCCTTGTTTCCGCTCCGAAGAGCGAGAGTTATCCAGATCTACATAGTGTGCACAGGGGGAAAGATAAAGATGACGGGTGTGCACAATGCTCCTAAGAGCCAGATCCAAACAGCCCAAAGGTATTCATTAATGA
+
CCCCC6FEGGGGGGGGGGGGGGGGGGDGGGCFGG@FGGGFGGGGGGGGGGGGFGCFGDEFFGFGGG,CFC<<CF8,,CFDFFCA@AFC@<,F@C@@FDFFAGA5AFGF<E@A@,4=CF,,,AFECE?FGEFGCFGDGGG9F<,@+@CECCGGGG6>=DEFEEE@C6=B9,37;D,,63>C++4@4CEGC>?>ECEGC9,,<,5<>,>F:,,CF,5=:7:6:?66*2)):>AA=A?EF6=6C6):5/:)87:>4>=796)9(9@><)(.4((9)*4).8:(((-,4:((,-66)6)-49AD)
@M06045:235:000000000-JCY5N:1:1101:19232:5733 2:N:0:CTCAGA
CTATACGCTGCGTTCTTCATCGATGCCAGAACCAAGAGATCCGTTGCTGAAAGTTTTTATTTATTTATTTATGGTTTTACTCAGAAGTTACATATAGAAACAGAGTTTAGGGGTCCTCTGGCGGGCCGTCCCGTTTTACCGGGAGCGGGCTGATCCGCCGAGGCAACAAGTGGTATGTTCACAGGGGTTTGGGAGTTGTAAACTCGGTAATGATCCCTCCGCTGGTTCACCAACGGAGACCTTGTTACGACTTTTACTTCCTCTAAATGACCAAGCGAAACAGATCGGAAGAGCCTCGTGG
+
CCCCCGGGGGDGGGGGGGGGGGGGGGGGGGGGGGGGGGGGGGGGGGGGGGGGGGGGGGGGGGGG9EGGGGGGGGGGGGGGGGGGGGGGGGGGGDFGGGGGGGGGGGGGGFFFDEGFGGGGGGGGGGGGGGGGGFFGGGGGGGGGDGGDGGGGGGGGGGGGGGGGGGGGGG?CCEGGGGGGGG?CGGGGGGGGGGGGGGGGGGCFFEGGGGGFGFFGGGGB:E*9DGGFFCFFF>?FD>BFGFFF?GGCD3DDEFF7*66?>?FFFAAF9ADFF>BF?:96918:9:6<BF6(4:((,((.(
@M06045:235:000000000-JCY5N:1:1101:20491:5764 2:N:0:CTCAGA
CTATACGCTGCGTTCTTCATCGATGCCAGAACCAAGAGATCCGTTGTTGAAAGTTTTGACTTATTGTATAAGTTACTCAGAGAGGCCAATGATGACGAAGAGTTTCGGTCTTCTGACGGGTTTGCCGGGCCCCGGTAGCGGGGCCGGCGCGGCTCCGGGTTGCCCCGGGGCCACCCGCCGAAGCAACGGTGAGGTAGGTTCACAATGGTTGGGAGTTTTGCAACTCTGTAATGATCCCTCCGCTGGTTCACCAACGGAGACCTTGTTACGACTTTTACTTCCTCTAACTTACCAAGCGAAA
+
CCCCCGGGGGGGGGGGGGGGGGGGGGGGGGGGGGGGGGGGGGGGGGGGGGGGGGGGGCEFGGGGGGGGDFGGEGGGDFEGGGGGGGGFFGGGGGFFGDGGDFFGFGGGGGGGGGGGCFBFGGCCBFGGFFGGGGDFGEF@C:BF@CEEGGGGGGGGGGEGEGFGG5B8EEDGGGF;8CEE*:*CFGG8EEEGGFFGGGF9ECGGGFGGFGGGGGGGG=FFFFGCD7>F>>@7F?D>FFF)7.7))9*06?CG*55D>F>F?;/89<<622130)5>)):AB242-74))).9742?3260,
@M06045:235:000000000-JCY5N:1:1101:10667:5766 2:N:0:CTCAGA
CTATACGCTGCGTTCTTCATCGATGCCAGAACCAAGAGATCCGTTGTTGAAAGTTTTGACTTATTCAGTACAGAAGACTCAGAGGGGCCATTAATGCAATAGTTTGGTTTACCTCCGGCGGGCGCCCGCGAGGGCCGGGGGGCGCCGGGAAGGACCCGGGCCGCCCGCCGAAGCAACGGTTCAGGTAACGTTCACAATGGTTTAGGGAGTTTTGCAACTCTGTAATGATCCCTCCGCTGGTTCACCAACGGAGACCTTGTTACGACTTTTACTTCCTCTAAATGACCAAGCGAAACAGATC
+
CCCCCGGGGGGGGGGGGGGGGGGGGGGGGGGGGGGGGGGGGGGGGGGGGGGGGGGGGGGGGGGGGGGGGGGGGGGGGGGGGGGGGGGGGGGGGGGGGGGGGGGGGGGGGGGGGGGGGGGGGGGGGGGGGGGGGGGGGGGGGGGGGGGGGGGGGGGGDGGGGEGGGE>EGEGGGGFFGGG8E5CGGGGGGGFGGGGGG9CFCFGGGGGGGGGGGGGFFGGFGFGGGGGGCFFFFFF>DDFFG?@=9FGGFGGGB3FF4=:B>6F??>B6AFFFFFFF<BABBBF94A??<:2-43;B7:B<,
@M06045:235:000000000-JCY5N:1:1101:26317:5773 2:N:0:CTCAGA
CTATACGCTGCGTTCTTCATCGATGCCAGAACCAAGAGATCCGTTGTTGAAAGTTTTGATTCATTCTCGAAACGCCTACGAGAGGCGCCGAGAAGGCTCAGATTATAAAAAACCCGCGAGGGGGTATACAATAAGAGTTTTGGTTGGTCCTCCGGCGGGCGCCTTGGTCCGGGGCTGCGACGCACCCGGGGCAGAGATCCCGCCGAGGCAACAGTTTGGTAACGTTCACATTGGGTTTGGGAGTTGTAAACTCGGTAATGATCCCTCCGCTGGTTCACCAACGGAGACCTTGTTACGACTT
+
CCCCCGGGGGGGGGGGGGGGGGGGGGGGGGGGGGGGGGGGGGGGGGGGGGGGGGGGGGGGGGGGGGGGGGGGGGGGGGGGGGGGGGGGGGGGGGGGGGGGGGGGGGGGGGGGGGGGGEGGGGGGGGGGGGGGGGGAFGGGFCGGGGGGGGGGGGCECEEEGGGGGGGGGGGGGGGGGGGGGGGDGEGGGGDGGDCECGGFEEGGGGGGGGGGCFFGCDDFGFGGGGGGGGF474::E5BED:@B7:7:?>:7?@>CF:4*4**68:.--4?DBFADFFFF?B:>B>06?0<4<<AF((-48
@M06045:235:000000000-JCY5N:1:1101:12931:5794 2:N:0:CTCAGA
CTATACGCTGCGTTCTTCATCGATGCCAGAACCAAGAGATCCGTTGTTGAAAGTTTTGATTTATTTATGGTTTTACTCAGAGGTTACATATAGAAACAGAGTTTAGGGGTCCTCTGGCGGGCCGTCCCGTTTTACCGGGAGCGGGCTGATCCGCCGAGGCAACAAGTGGTATGTTCACAGGGGTTTGGGAGTTGTAAACTCGGTAATGATCCCTCCGCTGGTTCACCAACGGAGACCTTGTTACGACTTTTACTTCCTCTAAATGACCAAGCGAAACAGATCGGAAGAGCGTCGTGTAGGG
+
CCCCCGGGGGGGGGGGGGGGGGGGGGGGGGGGGGGGGGGGGGGGGGGGGGGGGGGGGFGGGGGGGGGGGGGGGGGGGGGGGGGGGGGGFGGGGGGGGGGGGGGGGGGGGGGGGGGGGGGGGGGGGGGGGGGGGGGGGGGGGGGGGGGGGGGGGGGGEGGGGGGGGGGGGGGGGGGGGGGGGGGGGGGGDGGCGGFGGGGGGGGGGGGGGGFGGGGGGGGFGFGGDGFDFGFFD@>BFF?FFFFFDFGGFFGGFFFGFFFFFFF<<BFFFFFFFFF;B???<71?BFFF?7;9B97?BFFAB
@M06045:235:000000000-JCY5N:1:1101:15510:5796 2:N:0:CTCAGA
CTATACGCTGCGTTCTTCATCGATGCTGGAGCCAAGAGATCCGTTGTTGAAAGTTTTAACAGTTCGCTTAGAACACTCAGAAATATCGTCGGGTTCGAACAGAGATTCTGATGATACCGGCGGGCACGCCCCGGGAGGCGCGCCGCCGAAGCAACAGGTATAAAGGTTCACAAAGGGTTATGAGTTATAGTACTCGGTAATGATCCCTCCGCTGGTTCACCAACGGAGACCTTGTTACGACTTTTACTTCCTCTAAATGACCAAGCGAAACAGATCGGAAGAGCATCGTGTAGGGAAAGAG
+
9C8@CGGGGFGGGGGGGFFDFFFGGGGGGGGGDGCDGGGGGGGGGGGFGGGGGDFGGGGGGGGGGGGGGGGGGGGGFGFFEEFEFGGGGFFGDGGGDG?FGGGGGGGGFGGGGGGGGGGGGDGGGGGGGGGG:FF+FFDC:@CFGGDC7CCECCGFGGG9CGGGGGGGF++2+B6>EGCFGF9FEGG+@EGGF9C58EFDFC7+<CCC=E5C3CDC7DGFF=FGDDD39<FF=FA>FB>@GF7==CF7@GGF??F7*9:FF)/4280:B>15F54:?:(33:02)))-:6.::A<(21((,
@M06045:235:000000000-JCY5N:1:1101:5572:5803 2:N:0:CTCAGA
CTATACGCTGCGTTCTTCATCGATGCCAGAACCAAGAGATCCGTTGTTGAAAGTTTTGATTCATTTTCGAAACGCCTACGAGAGGCGCCGAGAAGGCTCAGATTATAAAAAACCCGCGAGGGGGTATACAATAAGAGTTTTGGTTGGTCCTCCGGCGGGCGCCTTGGTCCGGGGCTGCGACGCACCCGGGGCAGAGATCCCGCCTAGGCAACAGTTTGGTAACGTTCACATTGGGTTTGGGAGTTGTAAACTCGGTAATGATTCCTCCGTTGTTTCACCAACGGAAACCTTGTTACGACTT
+
CCCCCGGGGGGGBFFGGFC<FCEACFFGGGGG@FGFGGGFGGGGGGGGGAAECFGGGG7FFFEGGGGGGGFGGGGGGCAGGCGGEDEG:F7BFEFFGFFGGGGCCEGGGGGGGGGGDDB=CFCGCFF=FFGGGCGGGF9FFFG:>E@E,@FC:>CEG5CGGGDCEGGGGGGG>EEGGGGGGD**1:EEGEED5E5/:C@CG>EC*;CFCCFGFG>*:CD@*9=7FFGC>**6763:@:B>D:>EFFDF=CGGFFFGF32*)/*-)).8>()))).6.<5)36231(((.4><A<A<-,2<3
@M06045:235:000000000-JCY5N:1:1101:22866:5816 2:N:0:CTCAGA
CTATACGCTGCGTTCTTCATCGATGCGAGAACCAAGAGATCCGTTGTTGAAAGTTTTAACGTTTAATATAAACAATTCAGACAGACTTCAATTGTAACAAAGAGTTTTGTTTTCCTCCCATGGGCGCTCACCAGCCATAAGGCCGACGTGGCAGAGCCATGTCCCATGGAAGCAACAGTAAAAAGGTACACAGTGTGGGTTGATAAAGAATATAAAATTCAATATACATTAATGATCCTTCCGCAGGTTCACCTACGGAAACCTTGTTACGACTTTTACTTCCTCTAAATGACCAAGCGAA
+
CCCCCGGGGGGGGGGGGGGGGGGGGGGGGGGGGGGGG@EGFGGGGGFGGGGGGGGGGGGGGFGGGGGGGGGGGGGGAEGFAEFGGGGGGGGGGGGDFFGGGGFFGGGGGGGGGGGGGGGGGGFGGGGGGGGGGGGGGAFGGFGGGGGGGGGGGGGGGECFGGGGGGC8FFFFGGG8DECGG8D?CECCE;;,46DEFGGEEGFEFEFG7FFGGGGGGGFACCGC:FGGGGFFFFF4BBFAFF;;BDCC6CCFAF6D>8;E954(4>9<EF;)8:B<<425<2<))6<><<DAA3>?04<BB
@M06045:235:000000000-JCY5N:1:1101:10250:5821 2:N:0:CTCAGA
CTATACGCTGCGTTCTTCATCGATGCCAGAACCAAGAGATCCGTTGTTGAAAGTTTTGATTTATTTATGGTTTTACTCAGAAGTTACATATAGAAACAGAGTTTAGGGGTCCTCTGGCGGGCCGTCCCGTTTTACCGGGAGCGGGCTGATCCGCCGAGGCAACAAGTGGTATGTTCACAGGGGTTTGGGAGTTGTAAACTCGGTAATGATCCCTCCGCTGGTTCACCAACGGAGACCTTGTTACGACTTTTACTTCCTCTAAATAACCAAGCGAAACAGATCGGAAGAGCGTCGTGTAGGG
+
CCCCCGGGGGGGGGGGGGGGGGGGGGGGGGGGGGGGGGGGGGGGGGGGGGGGGGGGGGGGGGGGGGGGGGFGGGGGGGGGGGGGGGGGGGGGGGGGGGGGGGGGGGGGGGGGGGGGDGGGGGGGGGGCFGGGGGGGGGGGEGGGGGGGGGGGGGGGGGGGGGGGGGGGGFGGDFGGGFGGGGGGGCEGDGGCFGGGGGGGGEGGGGGGGFGGCGGGGGD>CFFFGGGGGDDFFF60>?FFDFFFFGGDBGGGFFFFF=5=A@?BFFF:7??FE:>9>FB<).-:FFF:?03>?9(((.-)4
@M06045:235:000000000-JCY5N:1:1101:14027:5844 2:N:0:CTCAGA
CTATACGCTGCGTTCTTCATCGATGCCAGAACCAAGAGATCCGTTGTTGAAAGTTTTAACTTGTCTTTTTTTGTAAATCAGAACGTACAGTCCGCTGTAAATTTAGAGTTTGGCGCCGCCGGCGGGGACGGGAGCGGCACGGCCCGCTGGGGGCGCGAGACGCCCACCGCCTCCCGCCGAGACAACGCGGCAAGAGGTAAGGGTCACAGTGGGTTTTGAAGGTAACTTCGGTAAGGATCCCTCCGCCGGTTCACCAACGGAGACCTTGTTCCGACTTTTACTTCCTCTAAATTACCAAACC
+
CCCCCGGGGGGGGGGGGGGGGGGGGGGGGGGGGGGGGGCGGGGGGGGGGGGGGGGGGGGGGGGGGGGGGGDGDFGGGFGGGFGGGGGGGGGGGGGGGGGGFGDEGGGGGGGGGGGGGGGGGGGGGGGDEGGGGGGGGGDEGGGGGGGC@EGGGGGGGGEECGGGGEEEEGC8>:EEGGE>CGGF6::EGCCCECCEF@FC9<*;CCFF?CC*>*1/5*1@DFGGD=D*:CDBFD)4=?FFG)7B39*/./9C@=F=).4>?E):?>).6A)*.79(4)6:<6))444<))::4)4<2)(-(
@M06045:235:000000000-JCY5N:1:1101:23184:5847 2:N:0:CTCAGA
CTATACGCTGCGTTCTTCATCGATGCCAGAGCCAAGAGATCCGTTGTTGAAAGTTTTAATTTATTTGCTTGTTTACTCAGAAGATACATATAGCAACAGAATTAGGGGGTCCTCTGGCGGGGGCGGCCCGTTTCACGGGGCCGTCTGTTCCCGCCGAAGCAACGTTTTAGGTATGTTCACAGGGTTGATGAGTTGTTTAGACTCGGTAATGATCCCTCCGCTGGTTCACCAACGGAGACCTTGTTACGACTTTTACTTCCTCTAAATGACCAAGCGAAACAGATCGGAAGAGCGTCGTGTT
+
CCCCCGGGGGGGGGGGGGGGGGGGGGGGGGGGGGGGGGGGGGGGGGGGGGGGGGGGGGGGGGGGGGGGGGGGGGGGGGGGGGGGGGGGGGFGGGGGGGGGGGGCGFGGGGGGGGGGGGGGGGGGGGGGGGGGGCFG@E@FGGGGGGGGGGGGGGGGGGDEFGGGBFGGGGGGGGGFGGGGFGGGCFGFGFCGGGGGGFGFGGCGGEEGGGGGDCFGGCGBG@GGCFFDGGFFFF>BFFFFFFFFFGGDFGDC@@FC?64?)=8<<B<<AFF?FF?BB>F>F:<)5<BF00(1:99(34(((
@M06045:235:000000000-JCY5N:1:1101:18007:5860 2:N:0:CTCAGA
CTATACGCTGCGTTCTTCATCGATGCCAGAACCAAGAGATCCGTTGTTGAAAGTTTTGACTTATTCAGTACAGAAGACTCAGAGAGGCCATAAATTATCAAGAGTTTGGTGACCTCCGGCGGGCGCCCGCGGTGGGGCCCAGGGGCGCCCGGGGGGTAAACCCCGGGGCCGCCCGCCGAAGCAACGGTTTAGGTAACGTTCACAATGGTTTAGGGAGTTTTGCAACTCTGTAATGATCCCTCCGCTGGTTCACCAACGGAGACCTTGTTACGACTTTTACTTCCTCTAAATGACCAAGCAA
+
CCCCCGGGGGGGGGGGGGGGGGGGGGGGGGGGGGGGGGGGGGGGGGGGGGGGGGGGGGDGGGGGGGGGGGGGGGGGGGGGGGGGGGGGGGGGGGGGGGGGGGFGGGGGGGFGGGGGGGGGGGGGGGGGGGGGGFFGGGGGGGGGEEGGGGGGEGGGGDGFGGGGGGGGGGGGGGGGGGEGGGCGGGG=EGCFGGGGCEGGGGGCGGGGFGCCGGGFGDCFF>FFDGFDCCBFFF<<?F?@DF@>E3C3.:7CFFFGFFFE>>F<?2-6A))05@:2<BBFFF43<>AA966)))4724:(5
@M06045:235:000000000-JCY5N:1:1101:20882:5864 2:N:0:CTCAGA
CTATACGCTGCGTTCTTCATCGATGCCGGAACCAAGAGATCCATTGTTGAAAGTTTTGACAATTTTCACAGTACTCAGACAGCCCATCTTCATCAGGGTTCACAGAGCGCTTCGGCGGGCGCGGGCCCGGAGACGTGCGTCCCCCGGCGACCAGGTGGCCCCGGTGGGCCCGCCAAAGCAACAGGTGTATAGAGACAAGGGTGGGAGGTTGGGCCGCGAGGGCCCGCACTCGGTAATGATCCTTCCGCAGGTTCACCTACGGAAACCTTGTTACGACTTTTACTTCCTCTAAATGACCAAA
+
CCCCCGGGGGGGGGGGGGGGGGGGGGGGGGGGGGGGGGGGGGGGGGGGGGGGGGGGGGGGGGGGGGGGGGGGGGGGGGGGGGGGGGGGGGGGGGGGGGGGGGGGGGGGGGGGGGGGDGDGGGGGGGGGGDGGGFGGGGGGGGGGGGGGEGGEEFGFCEGEFGGGGGGGGGGGGG>GFGGGGGGGGEFEEGFGFGGGGGGGEGEGGGGG5CFGGGGGGGG><:><DGG5D)<FFFF??@B*?70@9F355)3*9?4C4*5??BB?1<?(4<D?B??062:9A)4)665)-64AB2)42:BB2
@M06045:235:000000000-JCY5N:1:1101:14116:5876 2:N:0:CTCAGA
CTATACGCTGCGTTCTTCATCGATGCCAGAACCAAGAGATCCGTTGTTGAAAGTTTTGACTTATTTAAGTACAGTACTCAGAGAGGCCTTTTAGTTAAACAAGAGTTTTGGGTACCTCCGGCGGGCGGTCTAGCGGGGCGCCTTTCCCTGGGGAAGGGCGCCCACCCGCCGAAGCAACTGTTTAGTGGTAGGTTCACAATGGTTTAGGGGAGTTTTTCAACTCTGTAATGATCCCTCCGCTGGTTCACCAACGGAGACCTTGTTACGACTTTTACTTCCTCTAAATGACCAAGCGAAACAA
+
CCCCCGGGGGGGGGGGGGGGGGGGGGGGGGGGGGGGGGGGGGGGGGGGGGGGGGGGGGGGGGGGGDGGGGGGGGGGGGGGGGGGGGGGGGGGGGGFGGGGGGGGGGGGGGGGGGFGGGFGGGGGGGGGGGGG9FGGGGGGGGGGGGGGFGGGGGDGGGGGGEGGGGEGGGGGDGGFGGGGGGGGGFGFFFGGGGGGGGGGGGGGGFGGGGGGGGGGGGGFGFGGGGGFGF?FFFFFFFFFCDBF?DFFFGFDEEBD>52F)6@AFAFF9?FFF=ADBD2<:)-<4<B4)4>:<:68>09?,
@M06045:235:000000000-JCY5N:1:1101:18916:5885 2:N:0:CTCAGA
CTATACGCTGCGTTCTTCATCGATGCCAGAGCCAAGAGATCCGTTGCTGAAAGTTTTGATTATTTGTTTATGCCACTCAGAAGTCCACTATAAAAACAGAGGTTTGGGTCCCCGGCGGCCGCCTGGGTCCGGGTCACGGCCGGAGCCGCGCCCGGGACGGCACGCCGAAGCAACATGGTATAGGTTCACAATGGTTTGGAGTTTGTAACTCAGTAATGATCCCTCCGCTGGTTCACCAACGGAGACCTTGTTACGACTTTTACTTCCTCTAAATGACCAAGCGAAACAGAACGGAAGAGCG
+
CCCCCGGGGGGGGGGGGGGGGGGGGGGGGGGGGGGGGGGGGGGGGGGGGGGGGGGGGGGGGGGGGGGGGGGGGGGGCGGGGGGGGGGGFGGGGGGGGGGGGGGGGGGGGGGGGFGGGGGGGGGGGGGGGGGGGFGGGEGGGGGGGGGGGEGGGGGGGDGGG5::CGEGEGGGGGFFFFCFGGGGGFGGGFGGGGGGGGGGGCFFFGGGG9<7CFGGCFDFGFGFFGDGGGFFFFFFFFFFCD:>BFF4F7CFBFD<@BFFFFFFFFFAD4AFFFAA7?06<?BBBF;021)(3:6?;1(1(
@M06045:235:000000000-JCY5N:1:1101:10098:5914 2:N:0:CTCAGA
CTATACGCCGCGTTCTTCATCGATGCCAGAACCAAGAGATCCGTTGTTGAAAGTTTTAATTTATTTGCTTGTTTACTCAGAAGATACATAAATAAAACAAGAGTTTGGGTCCTCCGTCGGGCGCCTGGGTCCAGCTTGCGTCAAACTGGGGCATCCCGCCGAAGCAACGATAGGTTTGTTCACAGGGGTTTGGGCGTTGTAAACTCGGTAATGATCCTTCCGCTGGTTCACCAACGGAGACCTTGTTACGACTTTTACTCCCTCTAAATGACCAAGCGAAACAGAACGGCAGAGCGTCTTG
+
CCBC@F@F+6@+CCCDG<EFEFFGCFFGGFG8EFG<CCFAECDFEEC@FFDFG<,<FFCFGGGGGD,<F9@FFDFFFAFFG9<<@AECFG@EFG9FGCEGFC<@<FF,,8EE?EF:=FCGGGGD::@D+AFG<B8FG,D8@:=7,E9EF,8C=D?DFGE8:C+35D,,>8>>C83,3@F8>>D;2;ECGGCE5*,1=:8*>C+1++;C1CD+:C+;@++;*)**:CC7+0=76)-8)7)7>3?96>7CF5*15)*:*15*5)032A>)4).76?(02(,(42?:(,41(((((,(,-,((.
@M06045:235:000000000-JCY5N:1:1101:9232:6004 2:N:0:CTCAGA
CTATACGCTGCGTTCTTCATCGATGCGAGAGCCAAGAGATCCGTTGTTAAAAGTTGTTTATATTTTATAGCCTTGCGGCCAGAGAACATTCTAATAGACATTAAAGAGTTTGTATAAGAAAAAAAGAGGTTATTCGTCATAAGCATAATAAAATATGCTCAATCAAAACTCCCCCCCTTTTTAAAGGTGCACAGGTGTTGATAAGGATTTATAGAGACTACGTGCACACATCCGAATGAACGGCAGGCACAGTAGAACTCCAAAATTCATTAATGATCCTTCCGCAGGTTCACCTACGGAA
+
CCCCCGGGGGGGGGGGGGGGGGGGGGFGGGGGGGGGGGGGGGGGGGGGGGFGGGGGGGGGGGFGFFGGGFFFGGGGGGGGGGGGGGGGGGGGGGGGGGGDGGGGGGGGFGFGFGGEGCGGGGGGEEFGCGGGFGCFFGGGGGGGGGGGDDFGGGGG9EFGGFGGFFGGGGFGFGGEGGGGGGGGGGGE@8CBEGGFGGGGGFGF7EG6FFCFGFGCFC7AF>GFCGGGGG4AFFDFFFFFGFFFFGGDFGFFFFFGFFCFFFFFF>FA>B<*@BFA4<<<D>BFFF9((.2<<A<:BFB?:
@M06045:235:000000000-JCY5N:1:1101:17060:6011 2:N:0:CTCAGA
CTATACGCTGCGTTCTTCATCGATGCGAGAGCCAAGAGATCCGTTGTTGAAAGTTGTATTTTTGAATTATGTTTATTCAGAAATAGATATTCAGACAAACTGCTTTAAAGGTGTTAAGTTAATCAAACCCTCTTGGCTTTTTAATGCCAGAGAGTTCAAAAACGTTGCACACAAGGTGGATATGGATTTTTTTAAAGAGTGCCATAAAACACTCAATTATGAATGATCCTTCCGCAGGTTCACCTACGGAAACCTTGTTACGACTTTTACTTCCTCTAAATGACCAAGCGAAACAGATCGG
+
CCCCCGGDFGGGGGGGGGGGGGGGGGGGGGGGGGGGFGGGGGGGGGGGGGGGGGGGGGGGGGGGGGGGGGGGGGGGGGGGGGGFGGGGGGCFGGGGGFFFGGG?FGGGGGGFFFGGGGGGGGGGGGGGGGGGGGGGGGGGGGGGGGGGGGG?GGGGGGGGGGGGGGGGGGGGGGGGEGGFGCGGGDGFFFGGGGGGGFGDCGFGGGGGFGGFCGFGGFGFGFG7E><DGGFAAEDADAFACFCFFGGGFGG46AFGFFFF?FFFF;?C<<EFAA9>)7<???EF@EDFFF?9(3?<:2??1
@M06045:235:000000000-JCY5N:1:1101:4857:6013 2:N:0:CTCAGA
CTATACGCTGCGTTCTTCATCGATGCCAGAACCAAGAGATCCGTTGTTGAAAGTTTTGATTTATTTATGGTTTTACTCAGAAGTTACATATAGAAACAGAGTTTAGGGGTCCTCTGGCGGGCCGTCCCGTTTTACCGGGAGCGGGCTGATCCGCCGAGGCAACAAGTGGTATGTTCACAGGGGTTTGGGAGTTGTAAACTCGGTAATGATCCCTCCGCTGGTTCACCAACGGAGACCTTGTTACGACTTTTACTTCCTCTAAATGACCAAGCGAAACAGAGCGGAAGAGCGTCGTGTAGGG
+
CCCCCGGGGGGGGGGGGGGGGGGGGGGGGGGGGGGGGGGGGGGGFEGGGGGGGGGGGGGGGGGGGGGGGGGGGGGGGGGGGGGGGGGGGGFGAFGGGGGGGGGGGGFGGGGGFGGG8<@CFCGGEGGEGF@AFGGGGGGFEGGGGGGGGGGCGGDGGGGGGGGG>>DFGGGF?;FGGGGGGGGGGGG5EEGGGG+<9FGG?EGGGE?FFGGG4CFDGGGDGFFFFFGGGGFE>348F:FFGF?68C37);DCFFFGFFBFFFFF2:>321(7>D>>(((((.2(,41(,36(39913()5?
@M06045:235:000000000-JCY5N:1:1101:13257:6023 2:N:0:CTCAGA
CTATACGCTGCGTTCTTCATCGATGCCAGAACCAAGAGATCCGTTGTTGAAAGTTTTGACTTATTGTATAAGTTACTCAGAGAGGCCACTGATGACGAAGAGTTTTGGTCTTCTGACGGGCTGCCGGCACGGGGGCCGGCGCGGCCCCGGTGGGAGCCACCCGCCGAAGCAACGGTGAGGTAGGTTCACAATGGTTGGGAGTTTTGCAACTCTGTAATGATCCCTCCGCTGGTTCACCAACGGAGACCTTGTTACGACTTTTACTTCCTCTAAATGACCAAGCGAAACAGATCGGAAGAGC
+
CCCCCGGGGGGGGGGGGGGGGGGGGGGGGGGGGGGGGGGGGGGGGGGGGGGGGGGGGFGGGGGGGGGGGGGGGGGGFGGGGGGGGGGGGGGFGGGGGGGGGGGGGGGGGGGGGGGGGGFGGGEGGGGGGGGGGGGGGGGGGGGGGGGGEGGGGGGGGGGGGGGGGGGGGGGGGGGGCGGGGGGGC<FGG7CFGGGGGGGGGGGGGGGGFFCGGGGGGGGFFFGGCCDDGG>EFFFFFFF>3)>>DGGFFGFGFFF355?BBFFFFFB<AAAFFFAADA2:?<?BF;9;???>004(3132(
@M06045:235:000000000-JCY5N:1:1101:27311:6024 2:N:0:CTCAGA
CTATACGCTGCGTTCTTCAGCGATGCCGGAACCAAGAGATCCGTTGTTGAAAGTTTTAATGATTTGATCATAGACTCAGACACACGCTTCAGACAGGGTTCCAGGGTGCGTCGGCGGGCGCGGACCCGGGGGCAGAAGCCCTCCGGCGACCGGGGCCAGCCCCCAGTTGGCCCGCCGAGGCCACCCGGTCATGGTAAACACGGGCGGGCGGTTGGGCCCGTTGAAACCCGCGCTCCGGAATGATCCTTCCGCAAGCTCACCTACGGACACCTTGTTACGACTTTTTCTTCCTCTAAATTAC
+
ACC,-6@F7@7F,@FF9FE,,CFF,@FFEGDFF89E8,C<C,;:@,8,C@<FFD,CCC,<66<EF<ECEEF9,@ECFGGGG,,CB++,?=6C<FG,=FFG=DF<8,:8,==+8+>C=B+++++8>@BCC**<<F<FCGF:*,2=*1B***=1***/:*2**1/8**20++3@FE*1*/8:***/***1:880+<+3+<0+;*:**2:**///1*))/*1))0**02747CE)0)-()))0*0460;*:8999:)7*)0.*36/,41(((.-)0/6)))(49<0:A2().55444).)6)5-
@M06045:235:000000000-JCY5N:1:1101:21984:6032 2:N:0:CTCAGA
CTATACGCTGCGTTCTTCATCGATGCCAGAACCAAGAGATCCGTTGTTGAAAGTTTTGATTCATTTTCGAAACGCCTACGAGAGGCGCCGAGAAGGCTCAGATTATAAAAAACCCGCGAGGGGGTATACAATAAGAGTTTTGGTTGGTCCTCCGGCGGGCGCCTTGGTCCGGGGCTGCGACGCACCCGGGGCAGAGATCCCGCCGAGGCAACAGTTTGGTAACGTTCACATTGGGTTTGGGAGTTGTAAACTCGGTAATGATCCCTCCGCTGGTTCACCAACGGAGACCGTGTTACGACTT
+
CCCCCGGGGGGGGGGGGGGGGGGGGGGGGGGGGGGGGGGGGGGGGGGGGGGGGGGGGGGGGGGGGGGGGGGGGGGGGGGGGGGGGGGGGGGGGGGGGGGGGGGGGGGGGGGGGGGGGGEGGGGGGGGGGGGGGGGGGGGGGGGGGGGGGGGGGGGGGGGGGGGGGGGGGGGGGGGGGGGGGGGGGGGGGGGGGGDGGGGGGGGGGGGGGGGGGGFDD7DFFFFGCFDFGF4BFFF?FFFFG:>@4>7>BGGGF7:D>))9<499?F::;?05>5AAADFFF?:B?99B4(-63:BF<?FF?
@M06045:235:000000000-JCY5N:1:1101:21526:6035 2:N:0:CTCAGA
CTATACGCTGCGTTCTTCATCGATGCCAGAACCAAGAGATCCGTTGTCAAAGGTTTTGATTTTCACAATTCACATGCTGCTGTTTCATTTTCGGACGTCAACTGCAAGAGCACAAGGCACACTCAAGTTGCCCTGTTCCCTTCTCACTCACGCCCAGCAAGCTGCTGGTCTGTATCGCAAGAGTTTCAAAGTTTGGTCCTTTGGCAGGGCATGTCTGCTGATGATGGGGCCAAGTTCCAGATGACACAAGCCTGCACCAACTGACATGTCGTGGCCCCTGCCAAGGCAACTGGGGCATCTC
+
CCCC<FFG@FGGGGGFGGCFGG8EFGGGG<FGG?FF@FCFGGGFCEFA9F9FGEFFFGDA6@AFGGGGFGGGGA<FGGGGGC<CFF9FEFFFFFEFGFGGGGGGFCCDFEFGGGG8<FEGFGGGCAEFEFGCFCF,AFGGGGGDGGGFGGGFGCGG@EFCEGGFF8DFBFDFGGGFEEGGG88EAFFGFG;E;D;C8;DF7D,:FGCCEGF>>CF9CFGFGFG7;279;CEEFF;*=BA6:611A:C*:/;*);?66A;515A@EEC)))/:).1((670(6=E0(-.(,4220(,((..)
@M06045:235:000000000-JCY5N:1:1101:25517:6041 2:N:0:CTCAGA
CTATACGCTGCGTTCTTCATCGATGCCAGAACCAAGAGATCCGTTGTTGAAAGTTTTAACTTGTTTTTTGTTTTCAAATCAGAACTGTAATCCGCTGTAAAATTCAAGAGTTTGGTGCTGCCGGCGGGAGGGGCATCGTCCTCTTCTCAGAGGGGCGCTGACCGACGCCGCCGAGGCAACAGAACATAGGTAAGGTTCACAATGGGTTTGGAGTAGTAACTCTGTAATGATCCCTCCGCTGGTTCACCAACGGAGACCTTGTTACGACTTTTACTTCCTCTAAATGACCAAGCGAAACAGA
+
CCCCCGGGGGGGGGGGGGGGGGGGGGGGGGGGGGGGGGGGGGGGGGGGGGGGGGGGGGGGGGGGGGGGGGGGGGGGGGGGGGGGGGGGGGGGGGGGGGGGGGGGGGGGGGGGGGGGGGGGGGGGGGGGGDGGGGGGGGGGGGGGGGGGGGGGGGGGGGGGGGGGGECEGGGGGGGGGGGGGGGGGGGFGGGGGGGGGGFFGGGGGGGGCDGGGEGGGGGF:?7FFGGDCFFFFFF?DFFFGFFBBGGCFGGGFFDGF>DFFFFAAFFF?1<=BFFFBDBAFF29<<AA???F?FBF>BF(.
@M06045:235:000000000-JCY5N:1:1101:10545:6063 2:N:0:CTCAGA
CTATACGCTGCGTTCTTCATCGATGCCGGAACCAAGAGATCCGTTGTTGAAAGTTTTCATGATTTAAAAAATCACTCAGACAGCCAAAATATTTCCAGAAGTTCGATCTTCCATCGGCGGGCGCGGGCCCGGAGGCCGAAACGGTGAAGACACCGCCCCGGGACCCCCCGGCGGCCGCCCGAAAGAAGGGCAGCGGGCCCGCCGAGGCAACATGAGGTTCGTTAAAAACGGGTGGGGCTCGGACCGGCGCGGGCCCGGAGGCCCCAGCCGGCGGCCCTGGTAATGATCCTTCCGCCGGGTT
+
CCCCCGGGGGGGGGGGGGGGGGGGGGGGGGGGGGGGGGGGGGGGGEGFGGGGGGGFGGGFGGFGGGGGGGGGGGGGCGGGGGGGGGGFGGGGGGGGGGGGGGGGGGGGGGGGGGGGGG:ECEFGGGGGGGGGGGGGGGGEGC>FGGG9;CGGGGGDGGGGEGGGGGGGE8:E>CEGEE?EGEDGGFGGGG>*8;CEG58EEGGG=E85*ACGF6:CGGD6)7CFGC***1<>5749E5)877))>3C))/17).89)8,545)(((-,4(,.).(-(828,.66>><):A>>B((((((,(
@M06045:235:000000000-JCY5N:1:1101:13589:6064 2:N:0:CTCAGA
CTATACGCTGCGTTCTTCATCGATGCCAGAACCAAGAGATCCGTTGTTGAAAGTTTTGATTTATTTATGGTTTTACTCAGAAGTTACATATAGAAACAGAGTTTAGGGGTCCTCTGGCGGGCCGTCCCGTTTTACCGGGAGCGGGCTGATCCGCCGAGGCAACAAGTGGTATGTTCACAGGGGTTTGGGAGTTGTAAACTCGGTAATGATCCCTCCGCTGGTTCACCAACGGAGACCTTGTTACGACTTTTACTTCCTCTAAATGACCAAGCGAAACAGATCGGAAGAGCGTCGTGTAGGG
+
CCCCCGGGGGGGGGGGGGGGGGGGGGGGGGGGGGGGGGGGGGGGGGGGGGGGGGGGGGGGGGGGGGGGGGGGGGGGGGGGGGGGGGGGGGGGGGGGGGGGGGGGGGGGGGGGGGGGGGGGGGGGGGGGGGGGGGGGGGGGGGGGDGGGGGGGGGGGGGGG>CGEGGGGGGGFFGGGGGFGGGE8EGGGGGGGGGFGGGGDGGGGGGGGGGGGF?*9)9<BGFGGFGFFFGFEFEFF>:FFGFFFFGGGFGGFFFFGF92=AFFFFFF08:0>DEF01:?B4:?FBFF?0?9909(,(.5<4
@M06045:235:000000000-JCY5N:1:1101:5525:6103 2:N:0:CTCAGA
CTATACGCTGCGTTCTTCATCGATGCGAGAGCCAAGAGATCCGTTGTTGAAAGTTTTTTTTATCATAAGAATAAAAAAAATACATTCAATGACTATTGTGTGTGTGTGTAAAAAAAAACGTAGTAGACTGTGCTTCAACAGAGTAGGAGAGCGCAAACTTTCACATCTCCGTATCCACATAGATCTATTACAGAAGGTGCACAGGTGTAAGTGGGATTGAAGGTGTGGCGTGCACATACTAGAACCACTAGTCAGCAACACACACCAATCCGTAATGATCCTTCCGCCGTTTCACCTACGG
+
9C@CCGGGDCCCGEGGGFFGG@@@E7F7FC+6C@<EE8<FFGGGGGGAE@<,CEE,,C@FCFGACCGGGG@,FAE@<C@FGEFFCFF5C<9FFG<CFGG9FFGF<FG<FD,E<FFGGG7FDGGED?DF9<:AB?F,CBBBD8>CA99,6,6=CEEGGCEGFA7DCF6;FF5D>>BCDEG8EFGDFGF;E@;C,DE,>,5D,4><CF,4,4=4+,1*9;<AFFC60;/78)::A))/;+0++3+9*;*:?6=F=**97)4>().(4346).(.08(:))).)).<??((,((.4))))(,4(
@M06045:235:000000000-JCY5N:1:1101:17858:6122 2:N:0:CTCAGA
CTATACGCTGCGTTCTTCATCGATGCCGGAACCAAGAGATCCATTGTTGAAAGTTTTAACTGATTGCAAAGAATCACACTCAGACTGCAAGCTTTCAGAACAGGGTTCATGTTGGGGTCTCCGGCGGGCACGGGCCCGGGGGCGAGTCGCCCCCCGGCGGCCAGCAACGCTGGCGGGCCCGCCGAAGCAACAAGGTACAATAGTCACGGGTGGGAGGTTGGGCCATAAAGACCCGCACTCGGTAATGATCCCTCCGCTGGTTCACCAACGGAGACCTTGTTACGACTTTTACTTCCTCTAA
+
CCCCCGGGGGGGGGGGGGGGGGGGGGGGGGGGGFGGGGGGGGGGGGGGGGGEGFGGGGGGGGCGGGGEFFGGGGGGGGGFGEGGGGGGGEGGGGGGGGGGGFGGGGGGGGGGGGGDGGGGGGGGGGGGGDGDEFGGGGGGGGGGGGGGGGGGGGGGGGGGGG=CFG?FGGGGGGGGGGGGEEG5:?EGG8FD8CCF:9F9EGGGGF75=E=/<E4>GGGFDDGGD47677*.7@9BFF8@FEFF>CDCFFFG?FFCB56D<BB)9A)(3193.)41,84)64A147:?<<)-)6<<44-.)
@M06045:235:000000000-JCY5N:1:1101:4207:6143 2:N:0:CTCAGA
CTATACGCTGCGTTCTTCATCGATGCCAGAACCAAGAGATCCGTTGTTGAAAGTTGTAATTATTACATTGTTACTGACGCTGATTGCCATTACAAAAAGGTTTATGGGTTGGTCCTTGTGGTGGGCGAGCCCACCAAGGAAACAAGAAGTACGCAAAAGACACGGGTGGAATAATTCAGCAAGGCTAGCCACCCCGAGAGGTGCCAGCCCGCCTTCATATTTGTGTAATGATCCCTCCGCCGGTTCACCTACGGAGACCTTGTTTCGATTTTTACTTCCTCTAAACGACCAAGCGAAACAC
+
CCCCCGGGFGGGGFFGGGGGGG8FFGFGGGGGGF,CFF,CEE@FFC@FG<FFGFGGGGGGFGFGCGGGGGGGGGGGFFGGGGCEA<FFGGGEEFB<D@CFGAADGGGGGGGC7EFEFGGGFGFGG78+C+@F8FFGGGGGDFGFGGGDGGGGGGBCCEF6@,=BEGEGEG>AECCFFGFGCD6DEGGGGGGGGCGG>>8CEEFCE@C5C/4?D=DGDD+@;+;F8DG7CGFAF+3);)2=*::@)**2***9>>7D))-<AF=9()(-)-1B*)..<A>446-:4((-7(71:?6?B013(
@M06045:235:000000000-JCY5N:1:1101:5401:6147 2:N:0:CTCAGA
CTATACGCTGCGTTCTTCATCGATGCGAGAGCCAAGAGATCCGTTGTTGAAAGTTGTATTTGAATTGTTTATTCATAATAGTTTTCAGACAGACAGTTAAAAAATAAGTTGATGTTTGGCCGCTTTCATAAAGAAAACGGCTGACATTGCACACAAGGTGGATATGGATTTAAGAAGTGCCATAAACACTTATTATGAATGATCCTTCCGCAGGTTCACCTACGGAAACCTTGTTACGACTTTTACTTCCTCTAAATGACCAAGCGAAACAGATCGGAAGAGCGTCGTGTAGGGAAAGAGG
+
CCCCCGGGGGGGGGGGGGGGGGGGGGGGGGGGGGGGGGGGGGGGGGGGGGGGFFGGGGGGGGGGGGGGGGGGGGGFCEFGGGGGGFGGGGGGGGGGGGFEEGGGGGGGGGGFFGGGGGGGGEGGGGGGGGGGGGGGGGGEGGGGGGGGGGGGGGGGGGGGFDEGGGGFFFFGFGAFGGFGGGGGGGGGGGGGGGFFGGG,@9CEGGGGGGGGGGFGGGGFGFG>D>GDFGFFFFFFFEF>D)BFCFFGFGFCFFFGFAEFFFF@?F;9>FFFFFE1;DFF@D?F21942,1:A?0::148(
@M06045:235:000000000-JCY5N:1:1101:14200:6157 2:N:0:CTCAGA
CTATACGCTGCGTTCTTCATCGATGCGAGAGCCAAGATATCCGTTGTTAAGAGTTGTATTACGTTAGAATTATTTTCCTCAAAGTTATTCGAGAAAAAAGATCAGACATTATACAAATCAGATTGAGTTTAGTTTAAAAGATTAAAGTTAAGGTAAAAAACAGTTCACTAAGGTTGGGTTGATCCAAAAGGTTTTGGATATTATTGTGTTAATGATCCTTCCGCAGGTTCACCTACGGAAACCTTGTTACGACTTTTACTTCCTCTAAATGACCAAGCGAAACAGATCGGAAGAGCGTCGG
+
CCCCCGGGGGGEGGGGGGGGGGGGGGGGGGGGGFGFGGGGGGGGGGGGGGGGGGGGGGGGGGGGGGGGGGGGGGGGGGGGGCGFGGGGGGGGGGGFFGGGFGGG?GGCGGGGGGGGGGGGGGGGGFFGGGGGGGGGGGGGGGGGGGGGGCGFGGFGGGGGGGGGGGFGGGGGGGGGGGGEGGGFGGGGGGGGFGGGGGCFFGGGGGGGGGGGGEFGGFGFDFGDGGGGGC>FFFEFF>>B4?A;BFGGFG4*)5?FFFFFCFFFE<<EE?)AFAEFDFFF;@@F@FFFFFFF>:?<>F6>(
@M06045:235:000000000-JCY5N:1:1101:15053:6159 2:N:0:CTCAGA
CTATACGCTGCGTTCTTCATCGATGCCGGAACCAAGAGATCCGTTGTTGAAAGTTTTAATTAATTGAATAATTGTCTCAGACTGCATACTTCAGACAGCGTTCACAGGGGGCTTCGGCGGGCGCGGGCCCGGGGGCGGATGCCCCCCGGCGGCCGTGAGGCGGGCCCGCCGAAGCAACACGGTTCGTTAAACACGGGTGGGAGGTTGGACCCCGAGGGGCCCTCCCTCAGTCATGATCCTTCCGCAGGTTCACCTCCGGAAACCTTGTTACGACTTTTACTTCCTCTAAATTACCAACCGA
+
CCCCCGGGGGDGFGGGGGGGGGGGGGGGGGGGGGCFCEDFGGGGGGGGGGGGGGGGGGGGGGGGGGGGGFGGGGGGFGGGGGGGFDGFFFGG9CFFF8EGGGGFGGGGDGGFFFGD:FEGGGGGGECEGGGGGGGGGG7CFGGGGGGGEE88CE/:CF;:E5CEGGGDEGG5C>EFFGCG:ECEGG=8CCFF?5CGE88EE8ECE6;E6EFGGC5CDGG3C551*957C46*/*))169BC@FFDDCG>FC7*76*7@6B>)51,2444)<>)7(444)5<A<A))-32).).4<:7(-4(
@M06045:235:000000000-JCY5N:1:1101:27221:6197 2:N:0:CTCAGA
CTATACGCTGCGTTCTTCATCGATGCCAGAACCAAGAGATCCGTTGTTGAAAGTTTTGACTTATTCAGTACAGAAGACTCAGAGAGGCCATAAATTATCAAGAGTTTGGTGACCTCCGGCGGGCGCCCGCGGTGGGGCCCAGGGGCGCCCGGGGGGTAAACCCCGGGGCCGCCCGCCGAAGCAACGGTTTAGGTAACGTTCACAATGGTTTAGGGAGTTTTGCAACTCTGTAATGATCCCTCCGCTGGTTCACCAACGGAGACCTTGTTACGACTTTTACTTCCTCTAAATGACCAAGCGA
+
CCCCCGGGGGGGGGGGGGGGGGGGGGGGGGGGGGGGGGGGGGGGGGGGGGGGGGGGGGGGGGGGGGGGGGGGGGGGGGGGGGGGGGGGGGGGGGGGGGGGGGGGGGGGGGGGGGGGGGGGGGGGGGGGGGGGGDGGGGFGGGGEEGGGGGDCEGGGGGGGGGGGGGGGGGGGGGGGGGGGGGGGGGGEEGGGGGGGGGGGGGGFG7EFFGGGGCFFD5FFF>GGFGGG>FFFFFFA=B?4D>DBEDGC5:7CBFFFEFF39@F6?A><A<ABFE<?D<AFFAFFFFB2<)6<4A?:,8:?(
@M06045:235:000000000-JCY5N:1:1101:6997:6217 2:N:0:CTCAGA
CTATACGCTGCGTTCTTCATCGATGCCAGAACCAAGAGATCCGTTGTTGAAAGTTTTGACTTATTGTATAAGTTACTCAGAGAGGCCACTGATGACGAAGAGTTTTGGTCTTCTGACGGGCTGCCGGCACGGGGGCCGGCGCGGCCCCGGTGGGAGCCACCCGCCGAAGCAACGGTGAGGTAGGTTCACAATGGTTGGGAGTTTTGCAACTCTGTAATGATCCCTCCGCTGGTTCACCAACGGAGACCTTGTTACGACTTTTACTTCCTCTAAATGACTAAGCGAAACAGATCGGAAGAGC
+
CCCCCGGDEGGGGGGGGGGGGGGGGGGGGGGGGGGGGGGGGGGGGGFEGGGFGGGGGFGGGGGGGAFGGGFGGGGFFGGGFGGFCEGGGGGGGDFGGGDCFCFGGG8CFGGGGGGGGGDDGGGGFGDG7FGGGG7C:CFGEGGEGGDEGGGEGGGDGGDCFGGGGDE5CEGGG>CCF8CDCGEGGFGGGFCGGGGG5CCEE;EFGCFGFG6FFGGGFGF?CFGGFCGGGGE>FFFA4=F4DD>B3)*9<CCCF*9<F@?FFFF<2:A<BF>F*0<<AF)<4222(316(3<<?1(169:(4
@M06045:235:000000000-JCY5N:1:1101:11630:6232 2:N:0:CTCAGA
CTATACGCTGCGTTCTTCATCGATGCCAGAATCAAGAGATCCGTTGTTGAAGGTTTTGATTCATTGTGTAATCACTCAGAGAGGCCAAAAATTCAAGAGTTTAGTGGTCCTCCGGCGGGCTACCCCCTGAAGGGCTCCCCGCCGAGGCAACTGACTAGTTCGTTCACAAAGGGTTGGGAGTTTCGCAACTCTGTAATGATCCCTCCGCTGGTTCACCAACGGAGACCTTGTTACGACTTTTACTTCCTCTAAATCACCAAGCGAAACAGATCCGAAGAGCGTCGTGTAGGGAAAGGGTGTA
+
CCCCCGGGGGGGGGGGGGGGGGGGGGGGGGGGGDGGGGGGGGGGGGGGGGGGGGGGGGGGGGGGGGGGGGGGGGGEDFGFGGGGGGGGEGGGGGGGGGGGGGGGGGGGGGGFGGGGGGGGGGFGGGGGGGGFGGGGGGGGCFGEGGGGDDFGGFGFFGGGGGGGGGGGF8BFGCEGDGGGC@?FGGGGGCF<+?CFGGEE7CCCCGCEGDE?FG7FG=FEGDDDGGGG>DFFFF:<D5.9:=F?@CFF=7:FFF*:4)4F()7:>((.(,)9*833(,.462<96:,8<7:8(41(,.8>)
@M06045:235:000000000-JCY5N:1:1101:23701:6240 2:N:0:CTCAGA
CTATACGCTGCGTTCTTCATCGATGCGAGAACCAAGAGATCCGTTGTTGAAAGTTTTAACGTTTAATATAAACAATTCAGACAGACTTCAATTGTAACAAAGAGTTTTGTTTTCCTCCCATGGGCGCTCACCAGCCATAAGGCCGACGTGGCAGAGCCATGTCCCATGGAAGCAACAGTAAAAAGGTACACAGTGTGGGTTGATAAAGAATATAAAATTCAATATACATTAATGATCCTTCCGCAGGTTCACCTACGGAAACCTTGTTACGACTTTTACTTCCTCTAAATGACCAAGCGAA
+
CCCCCGGGGGGGGGGGGGGGGGGGGGGGGGGGGGGGGGGGGGGGGGGGGGGGGGGGGGGGGGGGGGGGGGFGGGGGGGGGGGGGGGGGGGGGGGGGGGGGGGGGGGGGGGGGGGGGGGGGGGGGGGGGGGGGGGGGGGGGGGGGGGGGGGGGFEDGGGGGGGGGGGG?CDGGGGGGGGFGGGGGGGGGGGGGGFGEFGGGGGGGGGGGGGGGGGGFGCGFGFGGFGGGGGFFFFFCFFFFGFDA5CDFFGGGFAFGBDF>>FAD<FFEE<@>DFFBBFFFFFFBBAFF>DA2ABFBFFFF>
@M06045:235:000000000-JCY5N:1:1101:8018:6255 2:N:0:CTCAGA
CTATACGCTGCGTTCTTCATCGATGCTAGAACCAAGAGATCCGTTGTTAAAAGTTTTTATAGTTCGCTAAGAACACTCAGATGTATCGTCGGGTACAAACAGAGATACTGAAACGCCGGCGGGCTCCCGAAGAAGCCGCCGAAGCAACAAGTTATAATGTTCACAAAGGGTTATGAGTGTAAACTCGGTAATGATCCCTCCGCTGGTTCACCAACGGAGACCTTGTTACGACTTTTACTTCCTCTAAATGACCAAGCGAAACAGATCGGAAGAGCGTCGTGTAGGGAAATAGTGTAGATCC
+
CCCCCGGGGGGGGGGFGGGGGGGGGGGGGGGGGGGGFFGGGGGGGGGGGGFGGGGGGGGGGGGGGGGGGGGGGGGGGGGGGGGGAFGGGGGGDGGGGG9FE<8DFGGGGGFGGGGGGGGGEGGGDGGGGGCEGFGGFEEGEEECEGGGFCGGGGGGGGFGG@C@F?DFGEFC*CCFFFGGGGFGGCGGG>CFC9+?FGF6CGGGEGG?CFFCGCDGG:D@*)97:CFDGGFFFFFBFFFFCFFF4:7DBCCF4?F4<@BEFEF(:<?FB??>>F0((-1446<4)4((.).4)-644..6)
@M06045:235:000000000-JCY5N:1:1101:24064:6282 2:N:0:CTCAGA
CTATACGCTGCGTTCTTCATCGATGCCAGAACCAAGAGATCCGTTGTTGAAAGTTTTGATTTATTTATGGTTTTACTCAGAAGTTACATATAGAAACAGAGTTTAGGGGTCCTCTGGCGGGCCGTCCCGTTTTACCGGGAGCGGGCTGATCCGCCGAGGCAACAAGTGGTATGTTCACAGGGGTTTGGGAGTTGTAAACTCGGTAATGATCCCTCCGCTGGTTCACCAACGGAGACCTTGTTACGACTTTTACTTCCTCTAAATGACCAAGCGAAACAGATCGGAAGAGCGTATTGTAGGG
+
CCCCCGGGGGGGGGGGGGGGGGGGGGGGGGGGGGGGGGGGGGGGGGGGGGGGGGGGGGGGGGGGGGGGGGGGGGGGGGGFGGGGGGGGGGGGGGGGGGGGGGGGGGGGGGGGGGGGGGGGGGGGGGGGGGGGGGGGGGGGGGGGGGGGGGGGGGGGGDEGGFGGG6CDFGGGGGFFGF?EGGGGGGGGC5CEGGGGGGGCFGGEFCGGGGGFGGGGGD35CFGGGDCCCGFFF>0:FF47DFFFFGGDFGGGF?FFF?)9<6=<BAA0>B:@@@BBB<B:)3:???01:?9(,(...-44:
@M06045:235:000000000-JCY5N:1:1101:4330:6286 2:N:0:CTCAGA
CTATACGCTGCGTTCTTCATCGATGCCAGAGCCAAGAGATCCGTTGCTGAAAGTTTTGATTGCTTATTTATAAAGACTCAGAAGATTCCGCTAGAAAACAAGAGTTTGGCCTCCGGCGGGCGGCGCGGGGGCGCTGGTCCACCCGGCATCCCGCCGAAGCAACATGATATGTTCACAATGGTTTGGAGTTCAGAAGACTCTGTAATGATCCCTCCGCTGGTTCACCAACGGAGACCTTGTTACGACTTTTACTTCCTCTAAATGACCAAGCGAAACAGATCGGAAGAGCGTCGTGTAGGGG
+
CCCCCGGGGGGGCFGGGGGGGGFGCGFGGFGGGGCGCFGGGGGGGGGGGGGGGGFFGFGGGDFGGGFGGDGGCGEFGAFGGGGGFGGGGGGGGGGDGGGGGGGGGFEFFFGE,AFFGGGDGGEGDGCGGEGGGGDC7<FFGGCFGGGEGGFGGD8EGGGGGGGF6+CFCCGGGGGGFG+<E<EGGGGGC:FGCFGGGGGGGGGG?C@CFGGFFGGGDDCB49:DGDGGGGEFBB(44??FFBFB@D39*:>CB?F>94:B<F=26>F:::?FFF007(:>?:,8?>??B0-4>BF1:27((
@M06045:235:000000000-JCY5N:1:1101:13987:6288 2:N:0:CTCAGA
CTATACGCTGCGTTCTTCATCGATGCCAGAACCAAGAGATCCGTTGTTGAAAGTTTTAATTTATTTGCTTGTTTACTCAGAAGATACATATAGCAACAGAGTTAGGGGGTCCTCTGGCGGGGGCGGCCCGTTTCACGGGGCCGTCTGTTCCCGCCGAAGCAACGTTTTAGGTATGTTCACAGGGTTGATGAGTTGTTTAGACTCGGTAATGATCCCTCCGCTGGTTCACCAACGGAGACCTTGTTACGACTTTTACTTCCTCTAAATGACCAAGCGAAACAGATCGGAAGAGCGTCGTGTA
+
CCCCCGGGGGGGGGGGGGGGGGGGGGGGGGGGGGGGGGGGGGGGGGGGGGFGGGGGGGGGGGGGGFGGGGGGGGGGGGGGGGGGGGGGGGGGGGGGGGGGGGGGGGGGGGGGGGGGGGGGGGGGGGGEGGGGGGGGGGGGGGGGGGGGGGGGGGGEGGGGGGGGGGGGGGGGGGGGGGGGGGGGGGGGGGFGGGGGGGGGGGGGGGGGGGGGGGGGDGGFGFGGGGGGGGFFF:>FFFF:GFFFF:77FGGGFFBFFFAF27@DFFFFAB06>@F?FFF>?B?2:???:((.8>>BFB?B(
@M06045:235:000000000-JCY5N:1:1101:6284:6316 2:N:0:CTCAGA
CTATACGCTGCGTTCTTCATCGATGCTGGAGCCAAGAGATCCGTTGTTAAAAGTTTTGACAGTTCGCTAAGAACACTCAGAAGTATCGTCGGGTTCGAAAACAGAGATTCTGATGAGACCGGCGGGCACCCTTGCGGGCGCCGCCGAAGCAACAGGTATAATAGTTCACAAAGGGTAGAGAGTGTAGTACTCAGTAATGATCCCTCCGCTGGTTCACCAACGGAGACCTTGTTACGACTTTTACTTCCTCTAAATGACCAAGCGAAACAGATCGGAAGAGCGTCGGTGAGGGAAAGAGTGT
+
CCCCCGGGGGGGGGGGGGGGGGGGGGGGGGGGGCFGGGDGGGGGFGGGCEGFGGGGGGGGFGGGGGGGGGGGGGGGGGGGGGGGGGGGGGGGEGFGGGCGGGGG?FGGGGGGGGGGGGGGEGGCEGGGCFGGGCFGGGGGGGG*>CGG7CFGGFFFFGGGGGGCCEF9EF9CEGDCFCFGGGEGG?9CCE9BFG99C9FFFGGGGGCECCEGCEF>FGG>D>D35)954C?FFFFFF:)7FFF?=CDG4CDGFFF7?F:F?FF:?>>0087643823((,3((4((((-44?1<:20:-))
@M06045:235:000000000-JCY5N:1:1101:14412:6341 2:N:0:CTCAGA
CTATACGCTGCGTTCTTCATCGATGCCGGAACCAAGAGATCCGTTGTTGAAAGTTTTAATGATTATCAAGCCTACTCAGACCGCCAACTTCAACAGTAGTTCTAGGCGTCTTCGGCGGGCACGCGCCCGGAACCGCAGGGGCCCCCGGCAGCGAGCAAGACCCGCAGGCCCGCCGAAGCAACAGGTTCAGATAGACACGGTTGGGCCGAACGCGGCGCCGGCCAATCGCCTCCTCGGTTTCGAGGGGGGGCCGGCACTCGCCGGCACGGTAATGCTCCTTCCGCCGGTTCACCTACGGAAA
+
CCCCCGGGGGGGGGGGGGGGGGGGGGGGGGGGGCDFCGGGGGGGGGGGGGGGGGGGGGGGGGGGGGGGGGGGGGGGGGGGGGGGG7BFGGGGGGGGGGGGGGGGGGGGGGGGGGGGGGGGGGGGCGGGGGCFGGGGGFDGGGGGGGGGGDEGGGGGDGGGGGGGG5CGGGGCDGGGDEG?FG>EFFGGGGGGFGGFGFEGGGGGGGGGDGD5D*9D)977DFGD*9F7/98>FFB:D5BF:8))7/C5><CDBF57>?:)()037(3391:EF7))6>(94??8(41-,,)<3280(4(4(
@M06045:235:000000000-JCY5N:1:1101:23321:6344 2:N:0:CTCAGA
CTATACGCTGCGTTCTTCATCGATGCTGGAGCCAAGAGATCCGTTGTTGAAAGTTTTAACAGTTCGCTTAGAACACTCAGAAATATCGTCGGGTTCGAACAGAGATTCTGATGATACCGGCGGGCACGCCCCGGGAGGCGCGCCGCCGAAGCAACAGGTATAAAGGTTCACAAAGGGTTATGAGTTATAGTACTCGGTAATGATCCCTCCGCTGGTTCACCAACGGAGACCTTGTTACGACTTTTACTTCCTCTAAATGACCAAGCGAAACAGATCGGAAGAGCCTCGTGTAGGGAAAGGG
+
CCCCCGGGGGGGGGGGGGGGGGGGGGGGGGGGGGGGGGGGGGGGGGGGGGGGGGGGGGGGGGGGGGGGGGGGGGGGGGGGGGGGGGGGGGDGGGGGGGGGGGGGGGGGGGGGGGGGGGGEGGFGGGGGGFGGGGGCEGGGGGGGGGGGGEEGGGGFGGG99BCECFFGF9CGGDCGG68EFCEG;CGGGFFGGGFGGGFEFGFFGGCEGGGGDGDCFCFFGFGGGDDD77F??BAFFFF>CDFBFGGGF7CDFFFGFF4B>FFF??::>F>5?F<:??6:22?0((.-(4?8)2:0?10(,
@M06045:235:000000000-JCY5N:1:1101:6083:6372 2:N:0:CTCAGA
CTATACGCTGCGTTCTTCATCGATGCCAGAGCCTAGAGATCCATCGCTGCAAGTTGTATTGACATTAGTTTATAATGACAAATTGCGTATAAATCACCGTTATTACTAACAGTTCAAAATACTACAACATGCTTAACTGCATTAGACTTTTATATATTTTAAACAGAGTTTGTAATGATGACATATAGACATTCACACGGCATCATAATCATCCGTCAAGACAATAGACACCATATGAACATCCGTACAACAAAACAGTTCACAAGAAGGTATAATAATTTTTGGAACTATTGATGATCCT
+
CCCCCGGGGGGGFFGFGGGGGGGGGGGFGGGGGGGGGGGGGGGGGGGGGGGGGFGFFGGDGGGGGCFGGFGFFGG9FFFGGGGGGGGGGGGFGGGGGGGGGGFFGGGFGGGFFGGGGGGGGGFFFFGGGGGGGGGGGGGGGFAEGGGFFGFGGGGGGCCGGGGGGGGGGGEGFEFFGGGGGGGGGGGGCCGGGCDBFGGGGGGGGGGGFEGGGGDGGDDFC?FFGGGGGGFFFFEFFFFFGAAF>FGGFGGGFFFGFFFFFFFFFB:BFFEF6@@CFFFC@4CBFEE8)7?77CFFE))9)
@M06045:235:000000000-JCY5N:1:1101:21574:6397 2:N:0:CTCAGA
CTATACGCTGCGTTCTTCATCGATGCGAGAGCCAAGAGATCCGTTGCTGAAAGTTGTATAGTGTTTTATAGGCACGAAGCCCATTGACTACATTCTTCATCATTCAATTGGAGTTTGTAATAACATAGACCTGGAAATTCAAAGAGAGCTGGCCTTGCGACGCAGCAATCCTTGTTTCCGCCCAGAAGAGCGAGAGTTATCCAGATCTACATAGTGTGCACAGGTGGAAAGATAAGATGACGGGCGTGCACATGCTCCTAAGAGCCAGCTACAACCACATCAAGTTATTCATTAATGATCC
+
CCCCCGGGCFGGGGGGGGGGGGGGGGGGGGGGGGGGGG8EFGGGGGGGGFFEGGGFFGGGGFGGGGGFCFGGGGGGGGGGGGGGGGFFGFFFGGDGFFF9FFGGGGGGGFEGGGGGGGGGGGGGGGCFGFGDD?FGGDFGEGCGCFFEG9DG6DFGGGGGGE68E6DFGGGGGG;FGFE=CGGGFGGGGGGGG>EE?;FFFFC6EAFGGGGFFGGGGGGFF8CC4A?*?>AFF=CFFFAFDDA):89CBFC>=*=;@A;=CAB;;;ED?BAFFFFFF??)44276>AF24A2<A2<6<>AF
@M06045:235:000000000-JCY5N:1:1101:16909:6400 2:N:0:CTCAGA
CTATACGCTGCGTTCTTCATCGATGCCAGAACCAAGAGATCCGTTGTTGAAAGTTTTTATTTATTTGTTTATGTGTCACTCAGAGGAGAAAACCACTAAAGACATAAGAGTTTGGGGCCTCCGGCGGGCGCCTGGTTCCGGGCCCGAAGGCGCCGGGGCGGTCCCGCCGAAGCAACAATATGGTAAGGTTCACAAAGGGTTTGGGAGTTTGTAAACTCGGTAATGATCCCTCCGCTGGTTCACCAACGGAGACCTTGTTACGACTTTTCCTTCCTCTAAATGACCAAGCGAAACAGATCGG
+
CCCCCGGGGGGGGGGGGGFGGGGGGGGGGFEGGG8FGGGGFGGFFCFFGGGGGGGGGGGGGGGGGGFGGGGGGGGGGGGFGGGGGGGGF?FGGC<FFFAFGGGGGGGFEFGGGGEGGGGGGGGGGGGGGGGGGGFGGGGGGGGGGGGGGCFEGGGGGEDGGEEEGGGGGGGEGCF>8CFGGGGGFGFCGGGFFG?FGGGCFEGGGGGGGGGGGGGF7FDFGF3CCFC7>FFFDE::BDFFG4@FFF<C>3)/<FF>@B)7>E3966>>).6@@F<))56><<2<0:1416019>?F:4>?:
@M06045:235:000000000-JCY5N:1:1101:11080:6407 2:N:0:CTCAGA
CTATACGCTGCGTTCTTCATCGATGCCAGAGCCAAGAGATCCGTTGTTGAAAGTTTTAATTTATTTGCTTGTTTACTCAGAAAAACATTATAAAAACAGAGTTAGGGGTCCTCTGGCGGGGGCGGCCCGTTGTTACAGGGCCGTCTGTTCCCGCCGAAGCAACGTTTTAGGTATGTTCACAGGGTTGATGGGTTGTATAACTCGGTAATGATCCCTCCGCTGGTTCACCAACGGAGACCTTGTTACGACTTTTACTTCCTCTAAATGACCAAGCGAAACAGATCGGAAGAGCGTCGTGGAG
+
CCCCCGGGGGGGGGGGGGGGGGGGGGGGGGGGGGGGGGGGGGGGGGGGGGGGGGGGGGGGGGGGGGGGGGGFFGGGGGGGGGGGGGGGGGGGGGGGGGGGGGGGGGGGGGGGGGGGGGGGGGGGGGGGGGGGGGGGGGGGGCFGGGGGGGGGGGGGGGGGGGGGGFCGGGGGGGGGGGGGGFGGGGGCGGGGFGGGGDFGGGGGEGGGGGGGGGGFGGGF<BDDGGFGGGFFFFFFDF:FCFFFFGDGFGGGFFFCBF<69@FBBAFFFBFFFF??B;01774:?:6(((.49,(4--(-4
@M06045:235:000000000-JCY5N:1:1101:20262:6410 2:N:0:CTCAGA
CTATACGCTGCGTTCTTCATCGATGCCAGAACCAAGAGATCCGTTGTTGAAAGTTTTGATTTATTTGTTTGTTTTACTCAGAAGTTCCACTAAAAACAGAGTTTAGGGGTCCTCGGGCGGGCCGTCCCTTTTTACGGGGCGCGGGCTGATCCGCCGAGGCAACGTATAGGTATGTTCACAGGGGTTTGGGAGTTGTAAACTCGGTAATGATCCCTCCGCTGGTTCACCAACGGAGACCTTGTTACGACTTTTACTTCCTCTAAATGACCAAGCGAAACAGATCGGAAGAGCGTCGTGTCGG
+
CCCCCGGGGGGGGGGGGGGGGGGGGGGGGGGGGGGGGGFGGGGGGGGGGGGGGGGGGGGGGGGGGGGGGGGFGGGDGGGGGGGGGGGGGGGGGGGGGGGFGGGGGGGGDGGGGGGCEGGGGGGGGGGGGGGGGGGGGGGGGGGGGGGGGGGGGGGGGGGGGGGGGFFGGGGGGGGGGGGFGGGGEGGGGGCGGFGGGGGGGGGGGGEGGFCGGGGGDGDFGFGG7:FFFCDEFF>2.76?DFFFFGGDEGGGFFFD4?4=<F?2<AAA02:@>3?9>>FF?-2:(2:42(39,,((-.(49
@M06045:235:000000000-JCY5N:1:1101:8703:6414 2:N:0:CTCAGA
CTATACGCTGCGTTCTTCATCGATGCCAGAACCAAGAGATCCGTTGTTGAAAGTTTTAACTTGTTTGTTTTGTAAATCAGAAGGTACGCTATAAATTGAAGAGTTGGGTCCTCTGGCGCGCTGCGGGACGGGCCGAAGCCGCGGCCCGCGGTGCGCCGAGCAACAAAAAGGTAAGGTTCACAAAGGGTTTGGAGTAATAACTCGGTAATGATCCCTCCGCTGGTTCGCCAACGGAGACCTTGTTACGACTTTTACTTCCTCTAAATGACCAAGCGAAACAGGTCGGAAGAGCGTCGAGTAG
+
CCCCCG<FGEGF,FEFGGGGGFGCFEFGGGGDGGGGFGFACEGGGGGGDFGGEFGAFGGGGGGFF@EFGCFFCFFG9@FGGGFFEA<FFCGEGG9EGGGGGFCEEFGEGGGGGGGGGGGGGG7=CCB7>C7F7FGGF:FCFEF:CBCEGEGBCDCCCCCEEEGF2:BFF589BCFGFCGF+>B@CEC@ECCGCFGGGGFD?9CEGEFCF7?::75CGGGE7>DF7:39>D@@EF?>>FF):?F=BCDFBGG7=?FF6*366*/64-)6<?FFF::B>>(4:(-5;(,4304:9B?0((.44
@M06045:235:000000000-JCY5N:1:1101:22559:6426 2:N:0:CTCAGA
CTATACGCTGCGTTCTTCATCGATGCTGGAGCCAAGAGATCCGTTGTTGAAAGTTTTAACAGTTCGCTTAGAACACTCAGAAATATCGTCGGGTTCGAACAGAGATTCTGATGATACCGGCGGGCACGCCCCGGGAGGCGCGCCGCCGAAGCAACAGGTATAAAGGTTCACAAAGGGTTATGAGTTATAGTACTCGGTAATGATCCCTCCGCTGGTTCACCAACGGAGACCTTGTTACGACTTTTACTTCCTCTAAATGACCAAGCGAAACAGATCGGAAGAGCGTCGTGTAGGGAAAGAG
+
CCCCCGGGGGGGGGGGGGGGGGGGGGGGGGGGGGGGGGGGGGGGGGGGGGGGGGGGGGGGGGGGGGGGGGGGGGGGDGGGGGGGFGGGGGGGGGGGGGGGGGGGGGGGGGGGGGGGGGGGGGGGGGGGGGGGGGGDGGGGGGGGEGGEG5EG,CFGGGGGGGGFFGFFGCFGGCBFGGGFGGCG7CGFGGGGGGGGGGFGGGG?9CFEFG=EDEDG>CFFGFGGGGGGGGFFF?<>?FE@).>FFFCGFG>?BF?F?F94<@FFF?<:;>B:??A:<B?633:?>449;:::BD??:??(.
@M06045:235:000000000-JCY5N:1:1101:10727:6433 2:N:0:CTCAGA
CTATACGCTGCGTTCTTCATCGATGCCAGAACCAAGAGATCCGTTGTTGAAAGTTTTAACTTGTTTTTTTTTGTAAATCAGAACGTACAGTCCGCTGTAAATTTAGAGTTTGGCGCCGCCGGCGGGGACGGGAGCGGCACGGCCCGCTGGGGGCGCGAGACGCCCACCGCCTCCCGCCGAGACAACGCGGCAAGAGGTAAGGTTCACAGTGGGTTTTGAAGGTAACTTCGGTAATGATCCCTCCGCTGGTTCACCAACGGAGACCTTTTTACGACTGTTACTTCCTCTAAATGACCAAGGC
+
CCCCCGGGGGGGGGGGGGGGGGGGGGGGGGGGGGGGGGGGGGGGGGGGGGGGGGGGGGGGGGGGGGGGGGGGGGGGGGGGGGGGGGFGGGGGGGGGGGGCFGGGGGFFGGGGGDCEGGGGGGGGGGGGGGGGGGGGDFCEGEGCEGGC8CGGGGGGGDCDEGGEGDGGEGG*AFGEDGG5>:EGGGEEGGGCC@CEF8CFGGGG+<@+<<FGGEGGGGCFFFGCGF7C77@B)<<F?/9=F4>B@C3>>>FCF6**0>BE6).82))).486BF9?,.-)64AAAA))8<<:-4244?:((
@M06045:235:000000000-JCY5N:1:1101:25570:6445 2:N:0:CTCAGA
CTATACGCTGCGTTCTTCATCGATGCAAGAGCCAAGAGATCCATTGTTAAAAGTTTTGGTTATTTTAAAATAGAAATAAGTCATGATATAAAGTCTATGTCACACACAGCAACAAAAGAGTCACTGTATGCTGTCCATCTCCCTTTCAGGAGTGGGCTCAAGTAACTGAGAGAATCAAACACAAAAGCATTCAATTCTACCGCAGCCACATTCATATTTTGTAATGATCCTTCCGCAGGTTCACCTACGGAAACCTTGTTACGACTTTTACTTCCTCTAAATGACCAAGCGAAACAGATCG
+
CCCCCGFFEEGGFGGGGGGGGGGGGGGGFGGGF@EGGGGGGGGFFFGGGGFGGGGGGGGEGFGFGGGFFFEFGGGGGGGGGGGGGGGGGGGGGGGGGGGGGDGGGGGGGGGGGGGFGGGGGAFGGGGGGCFGCGGDFGGGGGGGGGDGFGE>FGGGDFGGGGFGGGGGGGGGGFGGGGFGFGGGGGGGGGGGGGGGGGGGGGGGGGGGGGGGGGDDGG9CGFGFGCFGFGFFFF=DFFEFGFFFFGGGFGDD>6AFFFCFCCA9@?DF55>FFF<49C<C)9CE<@@;DF001;:;F@)5/
@M06045:235:000000000-JCY5N:1:1101:5372:6455 2:N:0:CTCAGA
CTATACGCTGCGTTCTTCATCGATGCGAGAGCCAAGAGATCCGTTGTTGAAAGTTGTATTTGAATTGTTTATTCATAATAGTTTTCAGACAGACAGTTAAAAAATAAGTTGATGTTTGGCCGCTTTCATAAAGAAAACGGCTGACATTGCACACAAGGTGGATATGGATTTAAGAAGTGCCATAAACACTTATTATGAATGATCCTTCCGCAGGTTCACCTACGGAAACCTTGTTACGACTTTTACTTCCTCTAAATGACCAAGCGAAACAGATCGGAAGAGCGTCGTGTAGGGAAAGAGG
+
CCCCCGGGGGGGEGGGGGGGGGGGGGGEGGGGGDGGGFGGGGGGGGGGGGGGGGGFGGGGGGFFGGGGGGGGGGGGGGGGGEGGGFGGGGGGGGGGGGGGGGGEGGGGGGGFGGGGGG@CFGGGEFGFGGFGGGGGGGGGGGGFFGGGGGGFGGCDEGGGGDFCFFGFFGGGGGGGGGG9FFGGGGGGGGGGGGGGGGGGGFGFGGGEEGEDDGGFGGGFGFGGCCDCGGFFFFEFFFFFGFFFF7CFFGGGFFFGFFFF@FFFFF?FFF@FFFEF;?(6:@<B4:;>(..6A<:186BB(
@M06045:235:000000000-JCY5N:1:1101:24976:6471 2:N:0:CTCAGA
CTATACGCTGCGTTCTTCATCGATGCCAGAACCAAGAGATCCGTTGTTGAGAGTTTTGACTTATTCAGTACAGAAGACTCAGAGAGGCCATACAATGCAATAGTTTGGTTTTCCTCCGGCGGGCGCCCGCGAGGGCCGAGGGGCGCCGGGAAGGACCCGGGCCGCCCGCCGAAGCAACGGTTTAGGTAACGTTCACAATGGTTTGGGAGTTTTGCAACTCTGTAATGATCCCTCCGCTGGTTCACCAACGGAGACCTTGTTACGACTTTTACTTCCTCTAAACGACCAAGCGAAACAGATC
+
CCCCCGGGGGGGGGGGGGGGGGGGGGGGGGGGGGGGGGFGGGGGGGGGGGGGGGGGGGGGGGGGGGGGGGGGGGGGGGFGGGGGGGGGGGGGGGGGGGGGGGGGGGGGGGGGGGGGGGGGGGGGFGGGGGGGGGGGGGGEG7FGGGGGGGGDCEGGGGGGGGGGGGGGGGGGGGGGGGGGEGGGGGGGCFE>C>FGGGFGGFF6;EEGGGGGGGGGGGGFGFGGGGGGGGFFFFFFFDF3CFFFFGGFFGDD>>FG:FBF>?FFB>6BFF2=F428)4<2-<??(344:BF6(3;>:?:).
@M06045:235:000000000-JCY5N:1:1101:11459:6475 2:N:0:CTCAGA
CTATACGCTGCGTTCTTCATCGATGCCAGAACCCAGAGATCCGTTGTTGAAAGTTTTGATTTATTTGTTTGTTTTACTCAGAAGTTCCACTAAAAACAGAGTTTAGGGGTCCTCGGGCGGGCCGTCCCTTTTTACGGGGCGCGGGCTGATCCGCCGAGGCAACGTATAGGTATGTTCACAGGGGTTTGGGAGTTGTAAACTCGGTAATGATCCCTCCGCTGGTTCACCAACGGAGACCTTGTTACGACTTTTACTTCCTCTAAATGACCAAGCGAAACAGATCGGAAGAGCGCCGTGTCGG
+
CCCCCGGGGGGGGGGGGGGGGGGGGGGGGGGGGGGGGGGGGGGGGGGGGGGGGGEFGGGGGGGGGDGGGGGGGCFGGGGGGCGFGGGGGGFGFFGGGGGDGGFGGFGGGGGFCFFCFGGGEGGGGDEGGGGGGGGEGGGEEGGEGGGGCFGGGFEGGEGGEFFEF8;<C?FFGCCF;7CFGGDC8CA==ECEG?7CFEFF9CEGG8*<CFFGGCFD<DGB:EGGF*CFCFFFEFFFFF?F>*1=F3*9<D:2=?F76749<FF>AA9)5:<5>>?>FF:7(),3((4;02?6(--((.(--
@M06045:235:000000000-JCY5N:1:1101:24704:6476 2:N:0:CTCAGA
CTATACGCTGCGTTCTTCATCGATGCCAGAACCAAGAGATCCGTTGTTGAAAGTTTTACATACTTATTCAAGTCGTAAGAATTAGACAAAAGATATCTTAATTGTTGGATAACAAAGTGTTTGAAAAAGCCGTTTGGCAGAAGATAACAAAATCAACTGCCAAAGCAACTTGTACAAATAATAACAAAGGGTGAAGAGAAGAAAGAAGGAATTTTTAATTGATCGTCAAAAAAACAACCAACAAAAAGACCCCCTTATAAACTCAGTAATGATCCTTCCGCAGGTTCACCTACGGAAACCT
+
CCCCCGGGGGGGGGGGGGGGGGGGGGGGGGGGGGGGGGFGGGGGGGGGGGGGGGGGGGGGGGGGGGGGGGGGGGGGGGGGGGGGGGGGGCFGGGGGGGGGFGGGGGGGGGGGGGGGGGGGGGGGGGGGGGGGGGGGGGGGGGGGGGGGGGGGGGGGGGGGGGGGGGGGGGGGGGGGGGGGGGGGGGGGGGG=EGGGGGFGGGGGGGGGGGGGGGGFGGGFGFCGGGGGGGFFEFFFFFFFGFFF6FGGFGFGE>:GFFFFFFCFFFFFFE?FFFE<C@8?FF>FFB<>BFFFFF::B;FF0
@M06045:235:000000000-JCY5N:1:1101:19330:6486 2:N:0:CTCAGA
CTATACGCTGCGTTCTTCATCGATGCCAGAACCAAGAGATCCGTTGTTGAAAGTTTTGATTCATTTTCGAAACGCCTACGAGAGGCGCCGAGAAGGCTCAGATTATAAAAAACCCGCGAGGGGGTATACAATAAGAGTTTTGGTTGGTCCTCCGGCGGGCGCCTTGGTCCGGGGCTGCGACGCACCCGGGGCAGAGATCCCGCCGAGGCAACAGTTTGGTAACGTTCACATTGGGTTTGGGAGTTGTAAACTCGGTAATGATCCCTCCGCTGGTTCACCAACGGAGACGTTGTTACGACTT
+
CCCCCGGGEFGGGGGGGGGGGGGGGGGGGGDGGGFFGGGGGGGGGGGGGDGGGGEFGFGFFGCGGGGGGGGGGGD@FGGGEEGDDGEGGDEGEEFGGGCGGGGGGG9EGGGDF@CCCEEGGEEDFC?FGFGGGGC<<@3EFB@DDCB>ECA;DE>@:=>CECCEEFCGFE:E5?CEGGDGCGGGG8E=CGDEEEGGF9<6EGEGGGEEEC7=FGF7CFDFGFG3*95FGC*9491,7>:BD@EFFGFG=7*26B@DF5>F2*1422:09:255?AFFFBB?F?6:>9B(-(4<?AA??B:-
@M06045:235:000000000-JCY5N:1:1101:24542:6549 2:N:0:CTCAGA
CTATACGCTGCGTTCTTCATCGATGCGAGAGCCAAGAGATCCGTTGCCAAAAGTTGTTTTCAATTTCTCACACAAGGTGAAGAAAAGTTTCAGACAGAATAAAAACAGACAAAGTGTTCATCAACAGGAGCGAGGTCTCCCACGAGGGGAGTCCCCACTCCTTTGGCAGGGGGGTAGCATTGCTGCTTCCCTGATCCTGCCAGAGACAGATAACGGTGCACACAGTGTTTCTGAAGCAGAGCTTCAAATTTTCTAATGATCCAACCGCAGGTTCACCTACGGTTACCTTGTTACGACTTTT
+
CCCCCGGGGGGGGGGGGGGGGGGGGGGGGGGGGGGGGGGGGGGGGGGGGGGGGGGGGGGGGGGGGGGFGGGGGGGGGGGGGGGGGGGGGGGGGGGGGGGGGGGGGGGGGGGGGGGGGGGGGGGGGGGFGGGGGGGGGGGGGGGGGGGGGGGGGFGGGGGGGGGGFDFGEGCEGGGGGGGGGGGFGGGGGGGGGGGGGGCGGGGGF8=FGGGGGG93>CCFFFG:DGGGGGFFFFFFFFFFF?FFF7DGFGGFFFFF=BAFFFFBF?BB>B(7FFA2AFFFF03:?FAAFFBA9A0:>BFAD
@M06045:235:000000000-JCY5N:1:1101:16356:6558 2:N:0:CTCAGA
CTATACGCTGCGTTCTTCATCGATGCCAGAACCAAGAGATCCGTTGTTGAAAGTTTTAACTTATTTGTTTTTCTCGAGATGCCAACGCAAAGAAACAGAATTTGTAGGCTGCCGGCGGGCTGACGCGCCGCGGGAACGAATCCCCGGGGCGCACCCGCCGAAGCAACGTTCGTATAGTAGGTTCACAGGGTTGTAGGAGTCTTGCGAGTCCTGTAATGATCCCTCCGCTGGTTCACCAACGGAGACCTTGTTACGACTTTTACTTCCTCTAAATGACCAAGCGAAACAGATCGGAAGAGCG
+
CCCCCGGGGGGGGGGGGGGGGGGGGGGGGGGGGGGGGGCGGGGGGGGGGGGGGGGGGGGGGGGGGGGGGGGGGFGGGGGGGGGGGGGGGGGGGGGGGGGGGGGGGGGGGGGGGGEEGDGGGGGGGGEGGEGGGGGGGGGGFGGGGGDEGGGGGGGGGGGGGGGGGGGGGGGGEGGGGEGGGGGGGGGGGGCFGGGGFCGGGGFGGGGGGGCCCCGGGGDBFFGF7DCG3DEFFFFFF=@EGFFF@FGCFCCFFFE33>?FFFFF-.89).38/=:4<?D60::?>96(4?4(3,3?01??(
@M06045:235:000000000-JCY5N:1:1101:17575:6573 2:N:0:CTCAGA
CTATACGCTGCGTTCTTCATCGATGCGAGAGCCAAGAGATCCGTTGTTGAAAGTTTTGTTTTGTTATGATATATGACGTTCATTACACCATGTTTGTAAAATAGCCCCGAAGGGCACGGTTCACAGAGGTTTGGAATAGTTATAAGCCCGTGAGGGCGTTCACTAATGATCCTTCCGCAGGTTCACCTACGGAAACCTTGTTACGACTTTTACTTCCTCTAAATGACCAAGCGAAACAGATCGGAAGAGCGTCGTGTAGGGAAAGAGTGTAGATCTCGGTGGTCGCCGTATCATTAAAAAA
+
CCCCCGGGGGGGGGGGGGGGGGGGGGGGGGGGGGGGGGFGGGGGGGGGGGGGGGGGGGGGGGGGGGGGGGGGGGGGGGGGGGGGGGGGGFGGGGGGGGGGGGFGGFGGGGGGGGGGGGGGGGGGDFGGGGGGGGGGGGGGGGFGGGGGGGGGGGGGGGGGGGGGGGGGGGGGGGGGGGGGGGC9FGGGGGGGGGGGGGGGDGGGGGGEGGGFGGGGGGGFGFGGGGGGGFFFDFFFEFAACFFFFC<CA<DC>BEG>><FF4;:?BF>2<AFF4:)<:???(,44(42-(23<<>24<4?B
@M06045:235:000000000-JCY5N:1:1101:21533:6581 2:N:0:CTCAGA
CTATACGCTGCGTTCTTCATCGATGCCAGAACCAAGAGATCCGTTGTCAAAGGTTTTGATTTTCACAATTCACATGCTGCTGTTTCATTTTCGGACGTCAACTGCAAGAGCACAAGGCACACTCAAGTTGCCCTGTTCCCTTTTCACTCACGCCCAGCAAGCTGCTGGTCTGTATCGCAAGAGTTTCAAAGTTTGGTCCTTTGGCAGGGCATGTCTGCTGATGATGGGGCCAAGTGCCAGATGACACAAGCATGCACCAACTGACATGTTGTGGCACCTGCCAAGCCACCTGGGGCATCTT
+
C@<@BEGGGEEGFEGGEFGGGGGG<;FE,@EFGG8CFG<ECEFFGGGGEFFGCG9,CFGGFGFGGGFGFAF<FFCFDEGGGFDGGGGCA@FGGGEFEGGGGGG@EGCCG8FGGGEGGGGGGF=FECFE;FFGGFFFGFGGC?FAFFGGGG=@84BC8EGGFFGGGDFFFAFFG9CD8CC6+,6EA=CFFFGD;DFECCCCECE8D,@771;;9A>D>FGFGFFG@+;*@**3/AEEAFA64/01?76CFD:D@FFCAADF@=/)==EE).).250(7?@3;()6?(28(.383660903A:
@M06045:235:000000000-JCY5N:1:1101:9551:6595 2:N:0:CTCAGA
CTATACGCTGCGTTCTTCATCGATGCGAGAGCCAAGAGATCCGTTGCCAAAAGTTGTTTTCAATTTCTCACACAAGGTGAAGAAAAGTTTCAGACAGAATAAAAACAGACAAAGTGTTCATCAACAGGAGCGAGGTCTCCCACGAGGGGAGTCCCCACTCCTTTGGCAGGGGGGTAGCATTGCTGCTTCCCTGATCCTGCCAGAGACAGATAACGGTGCACACAGTGTTTCTGAAGCAGAGCTTCAAATTTTCTAATGATCCAACCGCAGGTTCACCTACGGTTACCTTGTTACGACTTTT
+
CCCCCGGGGGGGGGGGGGGGGGGGGGGGGGGGGGGGGFGGGGGGGGFGGDGGGGFGGGGGGGFGGGGGGGGGGGGGGFGGGGGGFGGGGGGGGEGDGGGGGGGGGGGGGGGGGGFGGGGGGGGGGGGGGGFFGGGGGGGGGGGFGEGGGGGGGGGGGGFFGGGGFGGGGGGGGGGEGGGGG+:E<FGGGGGGGGGGGGGGGGGGGDFFGGFGGFGGDGDFG=CCDGFFCC@?FF<?FFF?CFFFFGC7FDCC?FF7*@A?2@@?7<1,(19F4*-5822(4(142:BF<2:62:?04?FFF
@M06045:235:000000000-JCY5N:1:1101:12436:6597 2:N:0:CTCAGA
CTATACGCTGCATTCTTCATCGATGCCAGAACCAAGAGATCCGTTGTTGAAAGTTTTGATTCATTTGTTTTGCTTATGCACTCAGAGAAAAAAATTCCCGCCGTTGGGCGTAATGCAAAAGAGTTTTGGGTCCCTGCGGCGGGCGCCTTGGAGTCCGGCGCCGCTTGCGCGGCGGCCGGGGCGGTCCCGCCGAGGCAACTGAGGTAAGGTTCACAGTGGGTTTGGGAGTTGTATAACCCGGTAATGATCCCTCCGCTGGTTCACCAACGGAGACCTTGGTACGACTTTTACCTCCTCTAAA
+
CCCCCGGGGGGGGGFFGGGGGGGGGGGGGGGGGDFGCEGGGGGGGGGGGGACFGEFGFGGGGGGGGGGFGGGGGGGFGGGGGGGGGGFCGGGCFGGGGGGGGGGCEGGFGGGCGGGGGGGGEEEGGGGGDGGGGGGGGEG@:FE@EGGGGCGGGGGGGECEE=B8ECGDGEGGCEGEGGDGGGGGGGGEGGE:CGGE5C<E+AF<@7CF?FGFGCCC7C57)1/97/C*>FF?F)41)8557@;9C7:@GG4>:>D>E008=4<>),-(38>DF?:A)(56)(-46146.)).2:1:4)6)
@M06045:235:000000000-JCY5N:1:1101:19251:6598 2:N:0:CTCAGA
CTATACGCTGCGTTCTTCATCGATGCCAGAACCAAGAGATCCGTTGTTGAAAGTTGTAATTATTGTAGTTTTCTGACGCTGACTGCAATCACAAAAGGTTTTATGGTGTCCGGCCGGCAGGCAAGCCTACCGAGGAAACAATTGGTACGCAAAAGACACGGGTAGTATCAGACAGGGCGGGGAGGGAAGGCGCACCAAAGCACGCAATCCCACGCCGGCCCCCCGTAATACAGTTAATGATCCTTCCGCAGGTTCACCTACGGAAACCTTGTTACGACTTTTACTTCCTCTAAATGACCAA
+
CCCCCGGGGGGGGGGGGGGGGGGGGGGGGGGGGGFGGGGGGGGGGGGGGGGGGGGGGGGGGGGGGGGGGGGGGGGGGGGGGGGGGGGGGGGGGFGGGGGGGGGGGGGGGGGGGGDGGGGEGGFGGGGGGGGGGGGDGGGG:EFGGGGGGGGGGGGGGGGGGGGGC>EGGGGGGGGCEGG>EGDCEGGGGGGGGGCEFFFDGGGGGEGGFGGGGGDGDGG)CBGGDD<DFGF?FF<<FFF=C=6=8DGDFCDC)9BGF?29?>@:?9?<:<A?FFD:?F?:>2-89:<54:AAA<<<9A(,(
@M06045:235:000000000-JCY5N:1:1101:9860:6618 2:N:0:CTCAGA
CTATACGCTGCGTTCTTCATCGATGCCAGAACCAAGAGATCCGTTGTTGAAAGTTTTGATTCATTTGTTTTGCTTATGCACTCAGAGAAAAAAATTCCCGCCGTTGGGCGTAATGCAAAAGAGTTTTGGGTCCCTGCGGCGGGCGCCTTGGAGTCCGGCGCCGCTTGCGCGGCGGCCGGGGCGGTCCCGCCGAGGCAACTGAGGTAAGGTTCACAGGGGGTTTGGGAGTTGTATAACTCGGTAATGATCCCTCCGCCGGTTCACCAACGGAGACCTTGTTACGACTTTTACTTCCTCTAAA
+
CCCCCGGGGGGGGGGGGGGGGGGGGGGGGGGGGGGGGGFGGGGGGGGGGGGGGGGGGGGGGGGGGGGGGGGGGGGGGGGGGGGGGGGGGGGFEGGGGGGGGGGGGGGGGGEEGGGGGGGGGGGGGGGCCFFGGGGGGGGGGGGGGGGCECGGGGGGGGGGGGGGGGGGEE8EGCGGGGGGGGGGEGGGGGGGEGGGDFG6@FGGGGGGGGGCCCDF4CD:))979D5D7<=*19<AFFFFGF@EF77*9CF95>59)79;9@*:<7?0:9(7<>B08A<>AB?(366B))59<AF))624)
@M06045:235:000000000-JCY5N:1:1101:14214:6623 2:N:0:CTCAGA
CTATACGCTGCGTTCTTCATCGATGCCAGAACCAAGAGATCCGTTGTTGAAAGTTTTGACTTGTTTATCAAGATTAATCAGATCGTACAGTCCGCTTTGCAAATTAAGAGTAAGGCGCGGCCGGCGGGGGCCCGGGGAGGGGGGCAAGCGCCGGAGCGCAGCCCACCCCCCGCGGACCTCACCGCCGAGGCAACGCGCGGCAATGGGGTAATGTTCACAAATGGGTATGAAGAGTAACTTCGATAATGATCCCTCCGCTGGTTCACCAACGGAGACCTTGTTGCGACTTTTACTTCCTCTT
+
CCCCCGGGGGGGGGGGGGGGGGGGGGGGGGGGGGGGFGGGGGGGGGGGGGGGGGGGGGGGGGGGGGGGGGGGFGGGGGGGGGGGGGGGGGGGGGGGGGGGGGGGGGGGGGGGGGGGGGGGGGGGGGGGGGGGGGGGGGGGGCEGGGGGGGGGGGGGGGGGC>EE>EEGGGGGGGGGGG:E6FGGGGCEECC5@FDGGEEECC88EFDC/76CFFGGGGGFGFGGGF=FGGFFF><BF?6@77@FFGDFFFGGF?>CBD6B6)9:A<<71<6@:560:B<AA<?D09>;(:A))6)6<<)))
@M06045:235:000000000-JCY5N:1:1101:20012:6630 2:N:0:CTCAGA
CTATACGCTGCGTTCTTCATCGATGCCAGAGCCAAGAGATCCGTTGCTGAAAGTTTTGATTGCTTATTTATAAAGACTCAGAAGATTCCGCTAGAAAACAAGAGTTTGGCCTCCGGCGGGCGGCGCGGGGGCGCTGGTCCACCCGGCATCCCGCCGAAGCAACATGATATGTTCACAATGGTTTGGAGTTCAGAAGACTCTGTAATGATCCCTCCGCTGGTTCACCCACGGAGACCTTGTTACGACTTTTACTTCCTCTAAATGACCAAGCGAAACAGATCGGAAGAGCGTCGTGTAGGGG
+
CCCCCGGGGGGGGGGGGGGGGGGGGGGGGGGGGGGGFGFGGGGGGGGGGGGGGGGGGGGGGGGGGGGCFGGGGFCCFFGGGGGGGGGGGGGGGGGGGGFGGGGGFFGGEGCFFGG7ECEFGGGGGGGD@F>FCEFGGGDFFGGGGGGGGF?FGGGGGGGGGGGFGGEF7EFGGGGGFG<@CFGGEE+;FCFF?9CCCF+AF@FCC72A7<:C7EDGGGGE7?FFGD*>CGDB>>:BF???F=75)><DFGGGFFFG4FA=9F?A<BB7:?FFF3697:?42((269<BBF1292:(158:,
@M06045:235:000000000-JCY5N:1:1101:12391:6646 2:N:0:CTCAGA
CTATACGCTGCGTTCTTCATCGATGCCAGAACCAAGAGATCCGTTGTTGAAAGTTTTGATTTATTTGTTTGTTTTACTCAGAAGTTCCACTAAAAACAGAGTTTAGGGTCCTCGGGCGGGCCGTCCCTTTTTACAGGGCGCGGGCTGATCCGCCGAGGCAACGTATAGGTATGTTCACAGGGGTTTGGGAGTTGTAAACTCGGTAATGATCCCTCCGCTGGTTCACCAACGGAGACCTTGTTACGACTTTTACTTCCTCTAAATGACCAAGCGAAACAGATCGGAAGAGCGTCGTGTAGGG
+
CCCCCGGGGGGGGGGGGGGGGGGGGGGGGGGGGGGGFFGGGGGGGGGGGGGGGGGGGFGGGGGGGGGGGGGGGGGGGFGGGGGGGGGGGGGGGGGGGGGGGGGGGGGGGGGGGGGDGGFGGGGGGGFGGGGGGGFGGGGGGGGGGGGFGGGFGGGGGGGGGGGB>EGFCFGGGGGGGGFGGGGEGDEGGGGGGGGGGGGFGDGGGGFGGGGGGGGGGGGBD5DGFGGCGDFFFFF?FFFFGFFFFFGC>>F>FF?GF=AFFFFFBAA??FFFBEF9;BB?4:BF?:;:FF9BF9713:DAF
@M06045:235:000000000-JCY5N:1:1101:15688:6672 2:N:0:CTCAGA
CTATACGCTGCGTTCTTCATCGATGCCAGAACCAAGAGATCCGTTGTTGAAAGTTTTAACTTGTTTTTTTGTTTCAAATCAGAACTGTAATCCGCTGTAAAATTCAAGAGTTTGGTGCTGCCGGCGGGGGCCGTCGTCCGTGGGGACGCTGACCGCGCCGCCGAGGCAACAGAACATAGGTAAGGTTCACAATGGGTTTGGAGTAGTAACTCTGTAATGATCCCTCCGCTGGTTCACCAACGGAGACCTTGTTACGACTTTTACTTCCTCTAAATTACCAAGCCAAACCGATCGGAAGATG
+
CCCCCGGGGGGGGGGGGGGGGGGGGGGGGGGGGGGGGGGGGGGGGGGGGGGGGGGGGGGGGGGGGGGGGGGGGGGGGGGGGGGGGGGGGGGGGGGGGGGGGGGGGGGGGGGGGGGGGGGGGGGGGGGGGGGGGGGGGGGGGDFEGGEGGGDGGGGD@EGGEEGGDGGGGGGGCFGG9@CFGC+<ECFGGGFGGGGGCE=>CFFFGGFCFGGGGGGGGC:BC7DFFDG5DC3>??69BB?FD3@:))*99C7:B*717>?EFFF2)<)56:A?6=4)599):00(.102((((,3:::(())
@M06045:235:000000000-JCY5N:1:1101:22418:6678 2:N:0:CTCAGA
CTATACGCTGCGTTCTTCATCGATGCCAGAACCAAGAGATCCGTTGTTGAAAGTTTTGACTTATTCAGTACAGAAGACTCAGAGAGGCCATACAATGCAAGAGTTTGGTTTACCTCCGGCGGGCGCCCGCGAGGGCCGAGGGGCGCCGGGCAGGACCCGGGCCGCCCGCCGAAGCAACGGTAAAGGTAACGTTCACAATGGTTTGGGAGGTTTGCAACTCTGTAATGATCCCTCCGCTGGTTCACCAACGGAGACCTTGTTACGACTTTTACTTCCTCTAAATGACCAAGCGAAACCGACG
+
CCCCCCGGGGGGGGGGGGGGGFGGGGGGGGGGGGGGGGGGGGGGGGGGGFGGGGGGGFGGGGGGGGCFGGGGGGGFGGA<FC@F,7CFFFFF<FFGDGGG,BFGGGGEG@EFGFGGGGGGGGGGGGC:FB=:@:>@:F@*CBE:*:BE:EC8EB>@FC>E*8*/15*:5?ECG58+08/8;FE+CCECFEEACC6:C99AECE=EG*/7**2:CGGGG7BFFG>CGGGGC676;(4))87CBF?FG47;C31)7;DFFFF9BF?6((-).)17=<2.4))64<FB<(5112(,((((-(((
@M06045:235:000000000-JCY5N:1:1101:10344:6688 2:N:0:CTCAGA
CTATACGCTGCGTTCTTCATCGATGCCAGAACCAAGAGATCCGTTGTTGAAAGTTTTGACTTATTCAGTACAGAAGACTCAGAGTGGCCATAATGTATCAAGAGTTTGGGTACCTCCGGCGGGCGCCCGCGGTGGGGCCCAGGGGCGCGCGAGGGCGCCGCCCGCCGAAGCAACGGTTTGGGTAACGTTCACGATGGTTTAGGGAGTTTTGCAACTCTGTAACGATCCCTCCGCTGGTTCACCAACGGAGACCTTGTTACGACTTTTACTTCCTCTAAATTACCAAGCGAAACAGATCGGA
+
CCCCCGGGGGGGGGGGGGGGGGGGGGGGGGFGGGGGGGGGGGGGGGGGGGGGGGGGGGGGGGGGGGGGGGGGGGGGGGGGGGGGGGGGGGGGGGGGGGGGGFGGGGGGGGGGGGGGGGGGGGGGGGGGGGGGGGGGGGGGGGGDGGGGGGGGGGDGGGGGGGDGGGGGGGGGGGGGEGGGGGGFGGGGGGGGGGGGG7?FFGGGGGGGGGCGGFGDGGGFGFGGGGGGGGF>>B(7>FFFC=?FFGGG:DGDF:FG?FAFFFEF:6AA<<ABF4:6A2:<)54AFFFF::06;??F226?(
@M06045:235:000000000-JCY5N:1:1101:12898:6690 2:N:0:CTCAGA
CTATACGCTGCGTTCTTCATCGATGCCAGAACCAAGAGATCCGTTGTTGAAAGTTTTGACTTATTCAGTACAGAAGACTCAGAGAGGCCATACAATGCAATAGTTTGGTTTTCCTCCGGCGGGCGCCCGCGAGGGCCGAGGGGCGCCGGGAAGGACCCGGGCCGCCCGCCGAAGCAACGGTTTAGGTAACGTTCACAATGGTTTGGGAGTTTTGCAACTCTGTAATGATCCCTCCGCTGGTTCACCAACGGAGACCTTGTTACGACTTTTACTTCCTCTAAATGACCAAGCGAAACAGATC
+
CCCCCGGGGGGGGGGGGGGGGGGGGGGGGGGGGGGGGGGGGGGGGGGGGGGGGGGGGGGGGGGGGGGGGGGGGGGGGGGGGGFGGGGGGGGGGGGGGGGFGGGGGGGGGGGGGGGGGGGGGGEGGGGDGGGGGGGGEGGGGGGGBEGGGGGGGGGGEGGDGGGGGGGGGGGGGCEDCGEG?ECFGG?FGGGGGGFGGGDFGFGGGGGGGGGGGFGGGGGFGFGFGGGGGFFF?FFFFEFFGFFFFGGGFGC*<BFF@FFFFFB0:9?69<>FFFFFB>)54<AAAB>?FFF:?>FFF7:B0
@M06045:235:000000000-JCY5N:1:1101:14683:6706 2:N:0:CTCAGA
CTATACGCTGCGTTCTTCATCGATGCCAGAACCAAGAGATCCGTTGTTGAAAGTTTTGACTTATTCAGTACAGAAGACTCAGAGAGGCCATACAATGCAATAGTTTGGTTTTCCTCCGGCGGGCGCCCGCGAGGGCCGAGGGGCGCCGGGAAGGACCCGGGCCGCCCGCCGAAGCAACGGTTTAGGTAACGTTCACAATGGTTTGGGAGTTTTGCAACTCTGTAATGATCCCTCCGCTGGTTCACCAACGGAGACCTTGTTACGACTTTTACTTCCTCTAAATGACCAAGCGAAACAGATC
+
CCCCCGGGGGGGGGGGGGGGGGGGGGGGGGGGGGGGGGGGGGGGGGGGGGGGGGGGGGDGGGGGGGGGGGGGGGGGGGGGGG9FFGGGGGGGGGFGGGGGGGGGGGGGGGGGGGGGGGGGGGGGGGGGGGGEGCGGGGGFGFCGEEGGGDDEGGGGGGG5EGGGGGGGGGGGGGGGGGGGGGGGGGGGGGGFGGGG7F<FGGGFGCEGGGGGFFGGCGDFGFGGGGGGFGFFFFBBED@EGFFF?GGGFGCDDBFG)6>FAFFFFFFF9AFFFFAAA<)5:<>)44:?0:112(491?B25
@M06045:235:000000000-JCY5N:1:1101:9065:6732 2:N:0:CTCAGA
CTATACGCTGCGTTCTTCATCGATGCCAGAACCAAGAGATCCGTTGTTGAAAGTTTTAATTTATTTGCTTGTTTACTCAGAAGATACATAAATAAAACAAGAGTTTGGGTCCTCCGGCGGGCGCCTGGGTCCAGCTTGCGTCAAACTGGGGCATCCCGCCGCAGCAACGATAGGTATGTTCACAGGGGTTTGGGAGTTGTAAACTCGGTAATGATCCCTCCGCTGGTTCACCAACGGAGACCTTGTTACGACTTTTACTTCCTCTAAATGACCAAGCGAAACAGATCGGAAGCGCGTCGTG
+
CCCCCGGGGEFGGGGGGGGFGGGGGGGGGGGGGGGGGGGGGGGFFGGGGGGGGGGGGGGGGGGGGGGGGGGFEFFGGGGGG<FGGGGEGFGGGG<FFGGGEFGGGGGGGGFDGFFGGGGGGGGGGDFE?FGG?FGDF8<@CGCFFDGGG6CEGGGFGGGDG*:BEGFDE*>CEF9B9<??CEFF9FEEEEEEGE*;CFGFGFC;@FEGGGGCC7+;787FDEGGDDG>FDFFF><:))55CFF?FDC>@3FD3>FG*9A@B=@<A<<9AB2?F)1((30(4>100<?1(((,(,7>0-97(
@M06045:235:000000000-JCY5N:1:1101:13859:6736 2:N:0:CTCAGA
CTATACGCTGCGTTCTTCATCGATGCCAGAACCAAGAGATCCGTTGTTGAAAGTTTTGACTTATTGTATAAGTTACTCAGAGAGGCCAATGATAACTAAGAGTTTCGGTCCTCTGACGGGTTGCCGGCCCGGGGGCCGGCGCGGCCCCGGTGGGGGCCACCCGCCGAAGCAACGGTGAGGTAGGTTCACAATGGTTGGGAGTTTTGCAACTCTGTAATGATCCCTCCGCTGGTTCACCAACGGAGACCTTGGTACGACTTTTACTTCCTCTAAATTACCAAGCGAAACAGATCGGAAGAGG
+
CCCCCGGGGGGGGGGGGGGGGGGGGGGGGGGGGGGGFGGGGGGGGGGGGGGGGGGGGGGGGGGGGGGGGGGGGGGGGGGGGGGGGGGGGGGGGGGGGGGGGGGGGGGGGGDCFGFGGGGGGGGGGGGGDGGGGGGGGGGGGGGGGGGGGGGCG5EEGGCEGGG@CEEGGGGGGGGCFGGG+<FGGGGGGFGFFGCEGGGGGCGGGGGGGGGGGGGGGGGFFFG<FGGGGGFFF=<<=FFFGFFFEGGGF=C*9@@75@65AFFFFFFFFFAF4@<)3<<9>??6:>>>FB7<78<::((2(
@M06045:235:000000000-JCY5N:1:1101:25919:6751 2:N:0:CTCAGA
CTATACGCTGCGTTCTTCATCGATGCGAGAGCCAAGAGATCCGTTGCCAAAAGTTGTTTCATATTTTACTAGTGTCTATAAACACCAATACAATTTGAATCAGACTTCGTTAACAGTCAATTGGTGAGAAAATTTGTTACAAATTCACAAGTGGTTGAAAGTTTGTTACAAATGGAGTCAGGCCTCGAGCCCCGAAAGGCGAGTCCGTTCCCCAAGTGTTTAACTTTTGTAATGATCCTTCCGCAGGTTCACCTACGGAAACCTTGTTACGACTTTTACTTCCTCTAAATGACCAAGCGAA
+
CCCCCGGGGGGGGGGGGGGGGGGGGGGGGGGGGGGGGGGGGGGGGGGGGGGGGGGGGGGGGGGFGGGGGGGGGGFGGGGGGGGGGGGGGGGGGGGGGGGGGFGGGGGGGGGFFGGGGGGGGGGGGGGFGGGFFGGGFGGGGGGGGGGGGGGGGGGGGGGGGGGGGGGGGGGGGGGGGGGGGGGDGGGGGGGDGGGGGGGGGG6EGGGGGGGGGGGGGGGFFFGGGGGGGGFFFFEEFFFFGFFFFGCDFGGGFFFFDFFFFFFDE9CEFFFFEADFFF8<EFFFDB<AAF26>???<0(4;
@M06045:235:000000000-JCY5N:1:1101:16642:6753 2:N:0:CTCAGA
CTATACGCTGCGTTCTTCATCGATGCCAGAACCAAGAGATCCGTTGTTGAAAGTTTTGATTCATTTTCGAAACGCCTACGAGAGGCGCCGAGAAGGCTCAGATTATAAAAAACCCGCGAGGGGGTATACAATAAGAGTTTTGGTTGGTCCTCCGGCGGGCGCCTTGGTCCGGGGCTGCGACGCACCCGGGGCAGAGATCCCGCCGAGGCAACAGTTTGGTAACGTTCACATTGGGTTTGGGAGTTGTAAACTCGGTAATTATCCCTCCGCTGGTTCACCAACGGAGACCTTGTTACGACTT
+
CCCCCGGGGGGGGGGGGGGGGGGGGGGGGGGGGGGGGGGGGGGGGGGGGGGGGGGGGGGGGGGGGGGGGGGGGGGGGGGGGGCGGGGGGGGGGGGGGGGGGGGFGGGGGGGGGGGGGGGGGGGGGGGGGGGFGGDCFGGGG<CGGGGEGGGGGGGGGGGGGGGEGGGGGGGGGGGGGGGGCEEEEGCGGGGGGGGGFFGGGCGGGGGGGGGGGGFGFGDFG=DDCGGGGFF?=???F>FFG>>DFGGGF=DCF@@GFF<*5=FAFD?FB?FFFFFFAAAFF:?FBF;0::AA<<B2--9<?
@M06045:235:000000000-JCY5N:1:1101:22861:6763 2:N:0:CTCAGA
CTATACGCTGCGTTCTTCATCGATGCCAGAACCAAGAGATCCGTTGTTGAAAGTTTTGACTTATTCAGTACAGAAGACTCAGAGAGGCCATACAATGCAATAGTTTGGTTTTCCTCCGGCGGGCGCCCGCGAGGGCCGAGGGGCGCCGGGAAGGACCCGGGCCGCCCGCCGAAGCAACGGTTTAGGTAACGTTCACAATGGTTTGGGAGTTTTGCAACTCTGTAATGATCCCTCCGCTGGTTCACCAACGGAGACCTTGTTACGACTTTTACTTCCTCTAAATGACCAAGCGAAACAGATC
+
CCCCCGGGGGGGGGGGGGGGGGGGGGGGGGGGGGFGCGCFGGGGGGGGGGGGGGGGGGGGGGGGGGGGGGGGGGGGGGGGGGGGGGGGGGGGGGGGGGGGGCFGGGGGGGGGGGGGGGGGGGGGGGGGGGGGGGGGGGGGDGGGGGGG@EC5EGGGGGGGGGGGGGGGGGG>88EGGGGGEGD8FFGGGGGGCFFG?E9FGG7FDGGGGGGGGGGFGGD?*9C7FGGGCCFFFFFBF@3>CFF49DCFFDGDEFFFF4<FF4=<?FFFFFFFFFFFFFAF<):><7?F0(26?F0904<<0
@M06045:235:000000000-JCY5N:1:1101:11883:6768 2:N:0:CTCAGA
CTATACGCTGCGTTCTTCATCGATGCCAGAACCAAGAGATCCGTTGTTGAAAGTTTTGCTTTTATTTAACAAATAATACTTAGATTGAGACACGTTTGGTTAAGATTTTAAAAGTTTGGCTATCGACGAGCGCGGACCAGAGGGCCGATCAAGGTACCCCCCGGCGGTCCATTACAGACGAGCTCGCCGAAGCAACAGTGGTCAGGTAGACAAAGGGTTGGGAGGTCGGGCCGCGAGGGACCCTAACTCGTTAATGATCCTTCCGCAGGTTCACCTACGGAAACCTTGTTACGACTTTTAC
+
CCCCCGGGGGGGGGGGGGGGGGGGGGGGGGGGGGGGGGGGGGGGGGGGGGGGGGGGGGGGGGGGGGGGGGGGGGGGGGGGGGGGGGGGGGGGGGGGGGGGGGGGGGGGGGGGGGGGGGGGGGGGGGGGGGGGGGGEGGGGGGGGGGGGDGGGGGGGGGFFGGEGGGGGGGGFGGGGGGGGGGGCGGGGGEGGGGGG>FEGGGGGGGGGGGGFGFGCGCFEG>GGGGGGGGFFFFF;FE>:D>BFFFFFFGFGFFFF?B<=:=F:BFFFF?7BBFF?0??B?BFF?BAAAABF:FFF6AA>)
@M06045:235:000000000-JCY5N:1:1101:19154:6782 2:N:0:CTCAGA
CTATACGCTGCGTTCTTCATCGATGCGAGAGCCAAGAGATCCGTTGTTGAAAGTTGTATTTGAATTGTTTATTCATAATAGTTTTCAGACAGACAGTTAAAAAATAAGTTGATGTTTGGCCGCTTTCATAAAGAAAACGGCTGACATTGCACACAAGGTGGATATGGATTTAAGAAGTGCCATAAACACTTATTATGAATGATCCTTCCGCAGGTTCACCTACGGAAACCTTGTTACGACTTTTACTTCCTCTAAATGACCAAGCGAAACAGATCGGAGAGCGTCGTGTAGGGAAAGAGTG
+
CCCCCGGGGGGGGGGGGGGGGGGGGGGGGGGGGGGGGGGGGGGGGGGGGGGGGGGGGGGGGGFFFGGGGGGGGGGGGGGGGGGGGGGGGGGGGGGGGGGGGGGGGGGGGGGGGGGGGGGDGGGGGGGGGGGGGGGGGGGGGGGGGGGGGGGGGGEGGFGGFGFFGGGGGGDFGFFGGGGGGFGGGGEGGGGGGGGGGGGGFFFFEGGCEGGGGGFGGGGFGFGGDGGGGGFFBAAEFFFFGFFFFGGGFGGGFFAFFCCFFFFFFDFBFBFFF6EF;;>0::>>?F>BB19<:<:18045-
@M06045:235:000000000-JCY5N:1:1101:24321:6793 2:N:0:CTCAGA
CTATACGCTGCGTTCTTCATCGATGCCGGAACCAAGAGATCCGTTGTTGAAAGTTTTAATTAATTTAATAATTGTCTCAGACTGCATACTTCAGACAGCGTTCACAGGTGGCTTCGGCGGGCGCGGGCCCGGGGGCGGATGCCCCCCGGCGGCCGTGAGGCGGGCCCGCCGAAGCAACAAGGTTCGTTAAACACGGGTGGGAGGTTGGACCCCGAGGGGCCCTCACTCAGTAATGATCCTTCCGCAGGTTCACCTACGGAAACCTTGTTACGACTTTTACTTCCTCTAAATGACCAAGCGA
+
CCCCCGGGGGGGGGGGGGGGGGGGGGGGGGGGGGGGGGGGGGGGGGGGGGGGGGGGGGGGGGGGGGGGGGGGGGGGGGGFGGGGGGGGGGGGGGGGGGGGGGGGGGGGGFFFGGGGGGGGFGGGGGGGGGG>FGGGGGGGGGGGGGGDGGEGGGGGGGGGGGGGGGGGGGGGGGGGGGGGGGGGGGCGGGGGGGGGD?CGGFG?EGCGGFCEGDD33>DFGF*>CD*?77@F46)6*9@=CBFEFD7C8CCD77?C:>?FB>?BBADAFFDEFDFF<2<AF<<746>BFAA<2<04:02:(
@M06045:235:000000000-JCY5N:1:1101:10328:6805 2:N:0:CTCAGA
CTATACGCTGCGTTCTTCATCGATGCCAGAACCAAGAGATCCGTTGTTGAAAGTTTCGACTTATTCAGTACAGAAGACTCAGAGAGGCCATTAATGCAATAGTTTGGTTTACCTCCGGCGGGCGCCCGCGAGGGCCGGGGGGCGCCGGGAAGGACCCGGGCCGCCCGCCGAAGCAACGGTTTAGGTAACGTTCACAATGGTTTAGGGAGTTTTGCAACTCTGTAATGATCCCTCCGCTGGTTCACCAACGGAGACCTTGTTACGACTTTTACTTCCTCTAAATGACCAAGCGAAACAGATC
+
CCCCCGGGGGGGGGGGGGGGGGGGGGGGGGGGGGGGGGGFGGGGGGFFFGFFGGGGGGGGGGGGGGGGGFGGGGFGGGGGGGGGCGDGGGGGGGGGGGGGGGGGGGGGGGGGGGGGDGGGFGGDGGGGGGGGGGGGGGGDGECCEGGGGGDG8>FGGGCEGGGGGCEEGGGEEEGCFGGGC=FGGGGGGG>FGGGFGGGG:ECFGGGG=EG77=FDFGGFGFGFDGGFGGFF)5<FBBDEG?FFFFGFDGGD5BFFF=>FAFFFFFBBFFFFF=AB<AAFFBAA<B:0(,4?:>01(((65
@M06045:235:000000000-JCY5N:1:1101:22915:6821 2:N:0:CTCAGA
CTATACGCTGCGTTCTTCATCGATGCCAGAACCAAGAGATCCGTTGTTGAAAGTTTTTATTTATTTGTTTATGTGTCACTCAGCGGAGAAAACCACTAAAGACATAAGAGGTTGGGGCCTCCGGCGGGCGCCTGGTTCCGGGCCCGAAGGCGCCGGGGCGGTCCCGCCGAAGCAACAATATGGTAAGGTTCACAAAGGGTTTGGGAGTTTGTAAACTCGGTAATGATCCCTCCGCTGGTTCGCCAACGGAGACCTTGTTACGACTTTTACTTCCTCTAAATGACCAAGCGAAACAGACCGG
+
CCCCCGGGGGGGGGGGGGGGGGGGGGGGGGGGGGGGGGCGGGGGGGGGGGFFGGGGGGGGGGEGGGGGGGGGGGGGGGGGGGGGGGGGGGGGGGGGGGGGGGGGGGGGGGGFGGGGGGGGGGGGGGGGGGGGGGGFGGGGGGGGGGGGGGGGGGGGGGGGGGDGGGGGCEDGGD<FGDCGGGGGGGGGGGGGGGFGGGG>FGGDG=EEFGGGGGGGGGGFGFDGGGCGCD68BFFFFFFFGFFFEGGC@<3C3>6FFBAFFFFFBFAF97<FFFFF<A2<AAFFFFB:?FF0390<?0(,-
@M06045:235:000000000-JCY5N:1:1101:13196:6836 2:N:0:CTCAGA
CTATACGCTGCGTTCTTCATCGATGCCAGAACCAAGAGATCCGTTGTTGAAAGTTTTGATTTATTTATGGTTTTACTCAGAAGTTACATATAGAAACAGAGTTTAGGGGTCCTCTGGCGGGCCGTCCCGTTTTACCGGGAGCGGGCTGATCCGCCGAGGCAACAAGTGGTATGTTCACAGGGGTTTGGGAGTTGTAAACTCGGTAATGATCCCTCCGCTGGTTCACCAACGGAGACCTTGTTACGACTTTTACTTCCTCTAAATGACCAAGCGAAACAGATCGGAAGAGCGTCGTGTAGGG
+
CCCCCGGGGGGGGGGGGGGGGGGGGGGGGGGGGGGGGGGGGGGGGGGGGGGGGGFGGGGGGGGGGGGGGGGGGGGGGGGGGGGGGGGGGGGGGGGGFGGGGGGGGGGGGGGGGGGGGGGGGGGGGGGGGGGGGGGGGGGGGGGGGGGGGGGGGGGGGGGGGGGGGGGGGGGFGGGCCGGGGGGGGDECGGGGGGGGGGGFGGGGGCFCFDFGGGGGDCDFGFGGCCCFCDFF55(1@@FFGF?*)>DGFGF*7=BFB65@<BFA).8?FFFFDFFFF:?7AFFFF?6(,,3,(-4(.(-3:
@M06045:235:000000000-JCY5N:1:1101:24930:6867 2:N:0:CTCAGA
CTATACGCTGCGTTCTTCATCGATGCGAGAACCAAGAGATCCGTTGTTGAAAGTTTTAACGTTTAATATAAACAATTCAGACAGACTTCAATTGTAACAAAGAGTTTTGTTTTCCTCCCATGGGCGCTCACCAGCCATAAGGCCGACGTGGCAGAGCCATGTCCCATGGAAGCAACAGTAAAAAGGTACACAGTGGGGGTTGATAAAGAATATAAAATTCAATATACATTAATGATCCTTCCGCAGGTTCACCTACGGAAACCTTGTTACGACTTTTACTTCCTCTAAATGACCAAGCCAA
+
CCCCCGGGGGGGGGGGGGGGGGGGFGGGGGGGGGGFGGGGGGGGGGGGGGGGGGGGGGGGGFGGGFGGGGGGFGGGAGGGGGFE<<FGGGFGGGGFEGFEGGFFGGGGGGGGCFGF9F:FGGGGGEE@EGGDF<E<FFFFG@FFEGGDE6+BFE6>CEGGGGGGC,@D8EGGGGGFGG;;DF=6?8@EFFGCG>,,6B:CEEE?FEEFFFFG@CFG++21:B7CCD+2=C8=8+<<FFAFGFF38<7C=>F+/6;*=)8>9FF(3:>A2617@:?A>><AA9>2)62:2).)80>13-((.
@M06045:235:000000000-JCY5N:1:1101:12371:6873 2:N:0:CTCAGA
CTATACGCTGCGTTCTTCATCGATGCCAGAACCAAGAGATCCGTTGTTGAAAGTTTTGACTTATTGTATAAGTTACTCAGAGAGGCCACTGATGACGAAGAGTTTTGGTCTTCTGACGGGCTGCCGGCACGGGGGCCGGCGCGGCCCCGGTGGGAGCCACCCGCCGAAGCAACGGTGAGGTAGGTTCACAATGGTTGGGAGTTTTGCAACTCTGTAATGATCCCTCCGCTGGTTCACCAACGGAGACCTTGTTACGACTTTTACTTCCTCTAAATGACCAAGCGAAACAGATCGGAAGAGC
+
CCCCCGGGGGGGGGGGGGGGGGGGGGGGGGGGGGGGGGGGGGGGGGGGGGGGGGGGGCGGGGGGGGGGGGGGGGGGGGGGGGGGGGGGGGGGGGGGGGGGGGGGGGFGGGGGGGGGGGFGGGGGGGGGGGGGGGGGGGGGGGGGGGGGGGGGGGGGGGGGGGGGGGGGGGGGGGGGGGGGGGGGGGGGGG@?GGGGGGGGGGGGC=FGGGFGGGGGFGGFFFGGGGGGGGFFFFFFFFFFGFFF><3D?>*:@F4<@@FFBFFFFFFA<<>BF4<>FF?B:08?:09>::()4(1<?((,(
@M06045:235:000000000-JCY5N:1:1101:11777:6884 2:N:0:CTCAGA
CTATACGCTGCGTTCTTCATCGATGCCAGAACCAAGAGATCCGTTGTTGAAAGTTTTGATTTATTTATGGTTTTACTCAGAAGTTACATATAGAAACAGAGTTTAGGGGTCCTCTGGCGGGCCGTCCCGTTTTACCGGGAGCGGGCTGATCCGCCGAGGCAACAAGTGGTATGTTCACAGGGGTTTGGGAGTTGTAAACTCGGTAATGATCCCTCCGCTGGTTCACCAACGGAGACCTTGTTACGACCTTTACTTCCTCTAAATGACCAAGCGAAACAGATCGGAAGAGCGTCGTGTAGGG
+
CCCCCGGGGGGGGGGGGGGGGGGGGGGGGGGGGGGGFGGGGGGGGGGGGGGGGGGGGGGGGGGGGGGGGGGGGGGGGGGGGGGGGGGGGGGGGGGGGGGGGGCGGGGGGGGGGGGGGGGGGGGGGGGGGFGGGGGGGGGEGGGGGGGGGGGGGGGGGGGGGGGGGGFGGGGGGGGGGGFC:EGGGGGGDGGGGGGGGGGGGGGGGGGGFFGGGGG:DGGFGFFGFGGFGGFFB306;@FFGFFFFGG73CFGFF4:FFB@A@45:AFFFFFFFF>>BFBF)8<?FFF:?816?BBF2,<2:
@M06045:235:000000000-JCY5N:1:1101:19826:6884 2:N:0:CTCAGA
CTATACGCTGCGTTCTTCATCGATGCCAGAACCAAGAGATCCGTTGTTGAAAGTTTTGACTTATTGTATAAGTTACTCAGAGAGGCCAGTGATGACGAAGAGTTTTGGTCCTCTGACGGGTTGCCAGCACGGGGGCCGGCGCGGCCCTGGTGGGGGCCACCCGCCGAAGCAACGGTGAGGTAGGTTCACAATGGTTGGGAGTTTTGCAACTCTGTAATGATCCCTCCGCTGGTTCACCAACGGAGACCTTGTTACGACTTTTCCTTCCTCTAAATGACCAAGCGAAACAGATCGGAAGAGC
+
CCCCCGGGGGGGGGGGGGGGGGGGGGGGGGGGGGGGGGGGGGGGGGGGGGGFGGGGGGGGGGGGGGGGGGGGGGGGFGGGGGGDGGGGGGGGGGGGGGGGGGFGGGGGGGGGGGGGGGGGGGGGGGGGGGGGGGGGGGGGGGGGGGGGGGGFGGGGEGGG=EEGGGGGGGGFGGGGGGGGGFCFGGGGGFC:FGEFGGGDEEGGGGGGGGGGGGGGGGGFCB>FGGGGGDEFFFFB=FFFDBFFFDCFFG=DFFFD>EBFFF*))49?<99FFF<42242<B?:<>19?FFA?B(603:((
@M06045:235:000000000-JCY5N:1:1101:24023:6896 2:N:0:CTCAGA
CTATACGCTGCGTTCTTCATCGATGCCAGAACCAAGAGATCCGTTGTTGAAAGTTTTGATTCATTTTCGAAACGCCTACGAGAGGCGCCGAGAAGGCTCAGATTATAAAAAACCCGCGAGGGGGTATACAATAAGAGTTTTGGTTGGTCCTCCGGCGGGCGCCTTGGTCCGGGGCTGCGACGCACCCGGGGCAGAGATCCCGCCGAGGCAACAGTTTGGTAACGTTCACATTGGGTTTGGGAGTTGTAAACTCGGTAATGATCCCTCCGCTGGTTCACCATCGGAGACCTTGTTACGACTT
+
CCCCCEF;FGGBGGGGGGGGGGFFFGGGGGFGGGGEDFGGGGGGDGGGEF<EFGGFGGCGFGGGGGGFCFGGGFGGFGGGDFGGGGGGGGCGCEGGGFGEF?FGGGFFGGFGEDGGGGGGGGGEGGGFGCGFFGCFGGGGG<FFDEGGDFGGGGGGGGGGGGGGGGGFCFCG8EDGGDGGGEGGGGGGGGEDEEFCF7@FFGGEGGG5C5CGGDCCFFGFFFG<CFFFDFFFF)33<57:7<>D?F**9*0**)7C5><?<BFB?7?:>?1.57<>4A))).8(23>FBFB<BA2<4491(
@M06045:235:000000000-JCY5N:1:1101:13797:6898 2:N:0:CTCAGA
CTATACGCTGCGTTCTTCATCGATGCCAGAGCCAAGAGATCCGTTGCTGAAAGTTTTGATTGCTTATTTATAAAGACTCAGAAGATTCCGCTAGAAAACAAGAGTTTGGCCTCCGGCGGGCGGCGCGGGGGCGCTGGTCCACCCGGCATCCCGCCGAAGCAACATGATATGTTCACAATGGTTTGGAGTTCAGAAGACTCTGTAATGATCCCTCCGCTGGTTCACCAACGGAGACCTTGTTACGACTTTTACTTCCTCTAAATGACCAAGCGAAACAGATCGGAAGAGCGTCGTGTAGGGG
+
CCCCCGGGGGGGGGGGGGGGGGGGGGGGGGGGGGGGGGGGGGGGGGGGGGGGGGGGGGGGGGGGGGFGGGGGGGGGGGGGGGGGGGGGGGGGGGGGGGGGGGGGGGGGGGGGGGGGGGGGGGGGGGGGGGGGGGGGGGGGGGGGGGGGGGGGGGGGGGGGGGGGGGFGGGGGGGGGGGGFGGGGGGGGGGGGGGGGGGGGGGGGGGGGGGGGGFGGGGGFGFGGGGGGGGFFFFFFFFF?FFFFFGGGFGFGFFFGFF>FFFFFFFFBFFB>:BFFF?1<7<?FBFBFFFF?946(4<A<(
@M06045:235:000000000-JCY5N:1:1101:23329:6901 2:N:0:CTCAGA
CTATACGCTGCGTTCTTCATCGATGCCAGAACCAAGAGATCCGTTGTTGAAAGTTTTAACTTGTTTGTTTTGTAAATCAGAAGGTACGCTATAAATTGAAGAGTTGGGTCCTCTGGCGCGCTGCGGGACGGGCCGAAGCCGCGGCCCGCGGTGCGCCGAGCAACAAAAAGGTAAGGTTCACAAAGGGTTTGGAGTAATAACTCGGTAATGATCCCTCCGCTGGTTCACCAACGGAGACCTTGTTACGACTTTTACTTCCTCTAAATGACCAAGCGAAACAGATCGGAAGAGCGTCGTGTAG
+
CCCCCGGGGGGGGGGGGGGGGGGGGGGGGGGGGGGGFGGGGGGGGGGGGGGGGGGGGCFGGGGGGGGGGGGGGGGGGFGGGGGGGGGGGGGGGGFGGGGGGGGGGGGGGGGGGGGGGGGGGGGGGGGGGGGGGGEGGGGGGGDGGEGGGGDGEGGEEGGEGEGGGGGGGGGGGFFGECFGGGGFEFEGGGGGGG?FGGFGGGGDGGGGGGD97FC6<DDE75<DDGGGGGFDEF07>F@FCFFFBGGD>D*2=FFGBFFFFFF)<FFF>?:FFFF:9060214:6:??>BBFF1:996??4
@M06045:235:000000000-JCY5N:1:1101:22465:6912 2:N:0:CTCAGA
CTATACGCTGCGTTCTTCATCGATGCCAGAACCAAGAGATCCGTTGTTGAAAGTTTTAATTTATTTGCTTGTTTACTCAGAAGATACATAAATAAAACAAGAGTTTGGGTCCTCCGGCGGGCGCCTGGGTCCAGCTTGCGTCAAACTGGGGCATCCCGCCGAAGCAACGATAGGTATGTTCACAGGGGTTTGGGAGTTGTAAACTCGGTAATGATCCCTCCGCTGGTTCACCAACGGAGACCTTGTTACGACTTTTACTTCCTCTAAATGACCAAGCGAAACAGATCGGAAGAGCGTCGTG
+
CCCCCGGGGGGGGGGGGGGGGGGGGGGGGGGGGGGGGGGGGGGGGGGGGGGGGGGGGGGGGGGGGGGGGGGGGGGGGGGGGDGGGGGGGGGGGGGGGGGGGFGGGGGGGGGGGGGGGGGGGGGGGGGGGGGGGFGFGFGGGGGGGGGGGGGGGGGGGGGGGGGGGGGGEFGGGGFGGGGGGGGGGFGGEGGGGG>EGGGGGFGGGGGGGGGGGGGGDFGFGFGGGGGGGGF?FFFB@B@:FFFFFGFFFGCG3>FFFFAFAFFFFFB<>F<4@?::2?:;>F?BFAFF?F60((2;11963
@M06045:235:000000000-JCY5N:1:1101:19273:6932 2:N:0:CTCAGA
CTATACGCTGCGTTCTTCATCGATGCCAGAACCAAGAGATCCGTTGTTGAAAGTTTTAACTTGTTTTTTTTTGTAAATCAGAACGTACAGTCCGCTGTAAATTTAGAGTTTGGCGCCGCCGGCGGGGACGGGAGCGGCACGGCCCGCTGGGGGCGCGAGACGCCCACCGCCTCCCGCCGAGACAACGCGGCAAGAGGTAAGGTTCACAGTGGGTTTTGAAGGTAACTTCGGTAATGATCCCTCCGCTGGTTCACCAACGGAGACCCTGTTAAGACTTTTACTTCCTCTAAATTACCAAGCC
+
CCCCCGGGGGGGGGGGGGGGGGGGGGGGGGGGGGGGGGGGGGGGGGGGGGGGGGGGGGGGGGGGGGGGGGGGGGGGGGGGGGGFGGGGGGGGGGGGGGGGGGGGAEFFFFGGGGCGGGGGGGGGFDEGGGGGGGGGGGCEGGGGGGG8*=EGGE>EGDCCGGE:8?EEEGG*8CGEGEG88CECFGCE8EGCEFFCGCFCCFEGGGFDE?7?C5<5**/7CFG::97>7CD)).6)**6=F4.77D/CB<>DF?B6@)()(0)4:(4(.4)**1.4:9<9)).42:><<B94)3)).,(((
@M06045:235:000000000-JCY5N:1:1101:23019:6948 2:N:0:CTCAGA
CTATACGCTGCGTTCTTCATCGATGCCAGAGCCAAGAGATCCGTTGCTGAAAGTTTTGATTGCTTATTTATAAAGACTCAGAAGATTCCGCTAGAAAACAAGAGTTTGGCCTCCGGCGGGCGGCGCGGGGGCGCTGGTCCACCCGGCATCCCGCCGAAGCAACATGATATGTTCACAATGGTTTGGAGTTCAGAAGACTCTGTAATGATCCCTCCGCTGGTTCACCAACGGAGACCTTGTTACGACTTTTACTTCCTCTAAATGACCAAGCGAAACAGATCGGAAGAGCGTCGTGTAGGGG
+
CCCCCGGGGGGGGGGGGGGGGGGGGGGGGGGGGGGGGGGGGGGGGGGGGGGGGGGGGGGGGGGGGGGGGGGGGGGGGGGGGGGGGGGGGGGGGGGGGGGGGGGGGGGGGGGGGGGGGGGGGGGGGGGGGGGGGGGGGGGGGGGGGGGGGGGGGGGGGGGGGGGGGGGGGGGGGGGGFFGGGGGGGGGGGGGGGGCF86CGCGFGGGGGCGGGGGGGGDGFGFGGGGGGDGFFFBB:FFFFGFFFFGDDFGFF4BFG=FFB<BFF23::B?FEFFFF(..)56<:?01((-,(,-8:,)8?>
@M06045:235:000000000-JCY5N:1:1101:9400:6984 2:N:0:CTCAGA
CTATACGCTGCGTTCTTCATCGATGCGAGAACCAAGATATCCGTTGCTAAGAATTGTTTTTACGTTTCGTAAATACAAAAAATGTGAGCGTATTAAGACTCGCACTTTCTTAGATGTTTAGTACAAATGGTTACAAGTGGTTTATAAGTTGAAATAAGTTACAAGAGAACGTTCGTAATTGCTTACTCCCATTCTCTCCAGTTATTATCAAACAAGTTCACGGTTTGGTATATAATACGTATGGATACGTGTTAATGATCCTTCCGCAGGTTCACCTACGGAAACCTTGTTACGACTTTTT
+
CCCCCGGGGGGGGGGGGGGGGGGGGGGGGGGGGGGGGGGGGGGGGGGGGGGGGGGGGGGGGGGGGGGGGGGGGGGGGGGGGGGGGGGGGGGGGGGGGEGGGGGGGGGGGGGGG9FFGGGGGGGGGFGGGGGGGGGGGGGGGGGGGGFGGGEGGGGGGGGGGGGGGGF?DGGGGGGGGGGGGGGGGGGGG?FFGFCF3@FFGGGGGGGGGGCGGGGGGFFFGFCFGGGDFFFFFFEEFFFFGFFFFGGGFG<FFFCGFFFCE==BBD29>BDAABE4<;E?;@?BDF@AEFFFFF<FFFFF)
@M06045:235:000000000-JCY5N:1:1101:24756:6996 2:N:0:CTCAGA
CTATACGCTGCGTTCTTCATCGATGCGAGAGCCAAGAGATCCGTTGTTGAAAGTTGTATTTGAATTGTTTATTCATAATAGTTTTCAGACAGACAGTTAAAAAATAAGTTGATGTTTGGCCGCTTTCATAAAGAAAACGGCTGACATTGCACACAAGGTGGATATGGATTTAAGAAGTGCCATAAACACTTATTATGAATGATCCTTCCGCAGGTTCACCTACGGAAACCTTGTTACGACTTTTACTTCCTCTAAATGACCAAGCGAAACAGATCGGAAGAGCGTCGTGTAGGGAAAGAGG
+
CCCCCGGGGGGGGGGGGGGGGGGGGGGGGGGGGGGGGGGGGGGGGGGGGGGGGGGGGGGGGGGGGGGGGGGGGGGGGGGGGGGGGGGGGGGGGGGGGGGGGGGGGGGGGGGGGGGGGGGGGGGGGGGGGGGGGGGGGGGGGGGGGGGGGGGGGGGGGGGGGFGGGGGGGGGGGGGGGGGGGGGGGGGGGGGGGGGGGGGGGGGGGGGGGGGGGGGGGGGFGFGGGGGGGGFFFFFFFFFFGDFFFGGGFGGGFAFFFFFFFFFFD?@B@FDFFFFF0?FB@D01>?>92:<AABFF<:2((
@M06045:235:000000000-JCY5N:1:1101:5062:7004 2:N:0:CTCAGA
CTATACGCTGCGTTCTTCATCGATGCCAGAGCCAAGAGATCCGTTGTTGAAAGTTTTAATTTATTTGCTTGTTTACTCAGAAAAACATTATAAAAACAGAGTTAGGGGTCCTCTGGCGGGGGCGGCCCGTTGTTACAGGGCCGTCTGTTCCCGCCGAAGCAACGTTTTAGGTATGTTCACAGGGTTGATGAGTTGTATAACTCGGTAATGATCCCTCCGCTGGTTCACCAACGGAGACCTTGTTACGACTTTTACTTCCTCTAAATGACCAAGCGAAACAGATCGGAAGAGCGTCGGGTAG
+
CCCCCGGGGGGGGGGGGGGGGGGGGGGGGGGGGGGGGGGGGGGGGGGGGGGGGGGGGGGGGGGGGGGGGGGGGGGGGGGGGGGGGGGGGGGGGGGGGGGGGGGGGGGGGGGGGGGGGGGGGGGGGGEGGGGGGGGGGGGDGGGGGGGGGGGGDGGGGGGGGGGGGGGGGGGGFFGGGGCC?FGGGCEGGGDGGGGGGGGGGCFGGGGGGFFCCFGGGGGFDFGFGGGGFFFEFEBBDFFFCBBFBFGFFGGFFFFGFFFF<BFFB>FBFF?FFFF:>FBBB:24<FFBF?772(40(4892
@M06045:235:000000000-JCY5N:1:1101:9205:7016 2:N:0:CTCAGA
CTATACGCTGCGTTCTTCATCGATGCTAGAACCAAGAGATCCGTTGTTAAAAGTTTTTATAGTTCGCTAAGAACACTCAGATGTATCGTCGGGTACAAACAGAGATACTGAAACGCCGGCGGGCTCCCGAAGAAGCCGCCGAAGCAACAAGTTATAATGTTCACAAAGGGTTATGAGTGTAAACTCGGTAATGATCCCTCCGCTGGTTCACCAACGGAGACCTTGTTACGACTTTTACTTCCTCTAAATGACCAAGCGAAACAGATCGGAAGAGCGTCGTGTAGGGAAAGAGTGTAAATCT
+
CCCCCGGGGGGGGGGGGGGGGGGGGGGGGGGGGGEGGGGGGGGGGGGGGGGGGGGGGGGGGGGGGGGGGGGGGGGGGGGGGGGGGGGGGGGGGGGGGGGGGGGGGGGGCEGGGGGGGGEGGGGGGGGGGGGGGGDGGGGGGGDGGGGGGGGGGFGGGGGGGGGGGGGGGDGGGGGGGGGGGGGGGGGGGGDFFFFFGGGGGGGGGGFAFGGGGFGGGGGFGFGGGGGGGGFFF3<<FFFFGFFFFGGGBCFGFFF5FEFEFFF(868????FFF:-71966:BFA?0?BB?0))6<)).6)
@M06045:235:000000000-JCY5N:1:1101:15287:7022 2:N:0:CTCAGA
CTATACGCTGCGTTCTTCATCGATGCCAGAACCAAGAGATCCGTTGTTGAAAGTTGTAACTATTAAAGTTTTTCAGACGCTGATTGCAACTGCAATGGGTTTAAATTGTCCAATCGGCGGGCGAACCCGCCGAGGAAACGTAAGTACTCAAAAAACATGGGTAAGAGACAGCAGGACAAAGCCTACAATACTCTAGGTAATGATCCTTCCGCAGGTTCACCTACGGAAACCTTGTTACGACTTTTACTTCCTCTAAATGACCAAGCGAAACAGATCGGAAGAGCGTCGTGTAGGGAAAGGG
+
CCCCCGGGGGGGGGGGGGGGGGGGGGGGGGGGGGGGGGGGGGGGGGGGGGGGGGGGGGGGGGGGGGGGGGGGFGGGGGGGGGGGGGGGGGGGGE:CCFGGGEDFGGGGGGGGGGGGGGGGGGGGGGGGGGGGGEEGGGGGGGCEAFFFACFFGGGGGGCGGGGGFDCFGGGGGGGGCFGCGGGFFFGFFCECCBCFCFGCCFGFGGGGGGGGGGGGGGGFGFGGGGGGGDFFFFBFFFFFDEFFFGGGFGGGFFFGFFF42<FB:04<6;9F?FF42?:?9((4((81-3:0).4308((,
@M06045:235:000000000-JCY5N:1:1101:9129:7039 2:N:0:CTCAGA
CTATACGCTGCGTTCTTCATCGATGCCAGAACCAAGAGATCCGTTGTTGAAAGTTTTGATTTATTTATGGTTTTACTCAGAAGTTACATATAGAAACAGAGTTTAGGGGTCCTCTGGCGGGCCGTCCCGTTTTACCGGGAGCGGGCTGATCCGCCGAGGCAACAAGTGGTATGTTCACAGGGGTTTGGGAGTTGTAAACTCGGTAATGATCCCTCCGCTGGTTCACCAACGGAGACCTTGTTACGACTTTTACTTCCTCCAAATGACCAAGCGAAACAGATCGGAAGCGCGGCGTGTAGGG
+
CCCCBFGGGGGGGGGGGGFFGGGGFGCGGGFGFGGGGGG9FFFGGEFFFA<FFGFGGGGGGGGGDAEFGC@@FGGGGGGGFDGGGFEFGGGGGGGGFEFCFGGGAE8DGFDFGGGGGGGGGGGGGGDGFGGGGGGGGG7@CFGGGGDGDCC;?DEGGGGECF>FFEDEFFCFGGGGGGGGF5:*:?8EGF8EFGGFGEF+9CG8:A<9C?7CGGGGDG55C7FGCCFGDGFFB:0(79=FGFFF5<DCDGD>F?9>B*))4??8)).5>:00.7991233-4:08?9(-(,((--(-(.4:
@M06045:235:000000000-JCY5N:1:1101:11987:7042 2:N:0:CTCAGA
CTATACGCTGCGTTCTTCATCGATGCCAGAACCAAGAGATCCGTTGTTGAAAGTTTTGCTTTTATTTAACAAATAATACTTAGACTGAGGCACGTTTGGTTAAGATTTTAAAAGTTTGGCCACCGACGAGCGCTGACCAGAGGGCCGATCAAGGTACCCCCCGGCGGTCCATTACAGACGGGCTCGCCGAAGCAACAGTGGTTAAGTAGACAAAGGGTTGGGAGGTCGGGCCACGAGGGACCCTAACTCGTTAATGATCCTTCCGCAGGTTCACCTACGGAAACCTTGTTACGACTTTTAC
+
CCCCCGGGGGGGGGGGGGGGGGGGGGGGGGGGGGGGGGGGGGGGGGGGGGGGGGGGGGGGGGGGGGGGGGGGGGGGGGGGGGGGGGGGGGGGGGFFGGGGGGFGGGGGGGFGGGGGGGGGGGGGGGGGGGGGGGGGGGGGGGGGGGGDEGGGGGGGGGGGGGEGGGGGGB9FGGGGFGGGGGGDGGGGGEGGGGGGCFFGGGGGGGEGCFGGGGGGGCGEGFGGGDGGGGFFF>69BFFFGDD5?CGDFGFFFFFGF6:FFFFBF:9114?FBF<>?BFB<FFFF(8<<AAF:?9:?AB9)
@M06045:235:000000000-JCY5N:1:1101:14709:7050 2:N:0:CTCAGA
CTATACGCTGCGTTCTTCATCGATGCCAGAACCAAGAGATCCGTTGTTGAAAGTTTTGACTTATTCAGTACAGAAGACTCAGAGAGGCCATTAATGCAATAGTTTGGTTTACCTCCGGCGGGCGCCCGCGAGGGCCGGGGGGCGCCGGGAAGGACCCGGGCCGCCCGCCGAAGCAACGGTTTAGGTAACGTTCACAATGGTTTAGGGAGTTTTGCAACTCTGTAATGATCCCTCCGCTGGTTCACCAACGGAGACCTTGTTACGACTTTTACTTCCTCTAAATGACCAAGCGAAACAGATC
+
CCCCCGGGGGGGGGGGGGFGGGGGGGGGGGFGGGGGGGGGGGGFGGGGGGGGGGGFGCGGGGGGGGGGGGGGGGGGGGGGDFFG<FGGGGFGAFGGGGFGFGGGGGGGGGGGGGGGGEGGGGGGGGGGGCCGGGGGGGGGEGGCEGGGGG5EEFGFGGGGGGGGGGGGGGG8?CC?F=EE5CCCCCCGGE;CFCFGFEC@<9F+:ECCCE:<:FFF*977CFGFGC*:CFFF)5:>FEFFC?F=FGG<EGDGB>FGFFFFF?FB?>0(64>**9AA)6<A2)54)5()12?B:1194(,-.
@M06045:235:000000000-JCY5N:1:1101:20234:7056 2:N:0:CTCAGA
CTATACGCTGCGTTCTTCATCGATGCTGGAGCCAAGAGATCCGTTGTTAAAAGTTTTGACAGTTCGCTAAGAACACTCAGAAGTATCGTCGGGTTCGAAAACAGAGATTCTGATGAGACCGGCGGGCACCCTTGCGGGCGCCGCCGAAGCAACAGGTATAATAGTTCACAAAGGGTAGAGAGTGTAGTACTCAGTAATGATCCCTCCGCTGGTTCACCAACGGAGACCTTGTTACGACTTTTACTTCCTCTAAATGACCAAGCGAAACAGATCGGAAGAGCGTCGTGTAGGGAAAGAGTGT
+
CCCCCGGGGGGGGGGGGGGGGGGGGGGGGGGGGGGGGGGGGGGGGGGGGGGGGGGGGFGGGGGGGGGGGGGGGGGGGGGGGGGGGGGGGGGGGGGGGGGGGGGGGGGGGGGGGGGGGGGGGGGGGGGGGGGGGGGGGGGGGGGGGGGGGGGGCEFF9FGGGGGGGGGGGGGGGGGGGGGGGGFGGGFGGCGGGGGGGGGG7CFCEGGGGGGGGGGGGGGF3<DDDD3CGFF7@FFFF:>BFFF4=D7D4**:?FF767>??:><?FFF???6?@<?FF::161?;9?1?A<:76:?(4.-)
@M06045:235:000000000-JCY5N:1:1101:21749:7073 2:N:0:CTCAGA
CTATACGCTGCGTTCTTCATCGATGCGAGAGCCAAGAGATCCGTTGTTGAAAGTTATTTTTTGTTATAATAACTTGACTTTCTTTACATATTGTTTGTAAAATCAACACAGAGTGTCAATCAAACGGTTCACAGGTGTAAATGGATATAGTTTTAAGCCACTAGGGCAATCACTAATGATCCTTCCGCAGGTTCACCTACGGAAACCTTGTTACGACTTTTACTTCCTCTAAATGACCAAGCGAAACAGATCGGAAGAGCGTCGTGTAGGGAAAGAGTGTAGATCTCGGTTGTCGCCGTAT
+
CCCCCGGGGGGGGGGGGGGGGGGGGGGGGGGGGGGGGGGGGGGGGGGGGGGGGGGGGGGGGGGGGGGGGGGGGGGGGGGGGGGGGGGGGGGGGGGGGGGGGGGGGGGGGGGGGGGGGFGGGGGGGGGGGGGGGCGGGGGGGGGGGGGGGGGGGGGGGGGGGGGGGGGGGGGGGGGGGGGGGGGGGGDGGGGGGGGGGGGGGGGGGGGGGGGGGGGGGGGFGFGGF>FFGGFFFFEFFFFFGFFFEGGGFGGGFFBGFA;F>>B>FFF1)7?FFA<;@EFFDBF2<2<?F<(34<6(41(4(
@M06045:235:000000000-JCY5N:1:1101:26221:7078 2:N:0:CTCAGA
CTATACGCTGCGTTCTTCATCGATGCCAGAACCAAGAGATCCGTTGTTGAAAGTTTTGATTTATTTATGGTTTTACTCAGAAGTTACATATAGAAACAGAGTTTAGGGGTCCTCTGGCGGGCCGTCCCGTTTTACCGGGAGCGGGCTGATCCGCCGAGGCAACAAGTGGTATGTTCACAGGGGTTTGGGAGTTGTAAACTCGGTAATGATCCCTCCGCTGGTTCACCAACGGAGACCTTGTTACGACTTTTACTTCCTCTAAATGACCAAGCGAAACAGATCGGAAGAGCGTCGTGTAGGG
+
CCCCCGGGGCGGGGGGGGGGGGGGGGGGGGGGGCCFDFGGGGGGGGGGGFFGGFGGGGD<FGFGGGGGGGFGGGGGGGGGGDGGGGGCFGGGGGFGGGGGGGFFGGGGGGGGGGGGGGCGGGGGGGGGFEEFCFGFFGGGGGGDGGGGGGGGGGEEDEGGGGGGCFCFG9CE?EFFGGFGGGGEGGDEGDGGGGGGC9E?FEDGFEGGFCFFD6CDDGGFG?GDDGFFF<>E:3(8)9BFGFFFFCCDFGGGBF4>*8<FFFFAAFDFB<?F)70264139:<31:04<B>(427:4?9<?
@M06045:235:000000000-JCY5N:1:1101:22315:7091 2:N:0:CTCAGA
CTATACGCTGCGTTCTTCATCGATGCCAGAACCAAGAGATCCGTTGTTGAAAGTTTTTATTTATTTGTTTATGTGTCACTCAGAGGAGAAAACCACTAAAGACATAAGAGTTTGGGGCCTCCGGCGGGCGCCTGGTTCCGGGCCCGAAGGCGCCGGGGCGGTCCCGCCGAAGCAACAATATGGTAAGGTTCACAAAGGGTTTGGGAGTTTGTAAACTCGGTAATGATCCCTCCGCTGGTTCACCAACGGAGACCTTGTTACGACTTTTACTTCCTCTAAATGACCAAGCGAAACAGATCGG
+
CCCCCGGGGGGGGGGGGGGGGGGGGGGGGGGGGGGGDFGGGGGGGGGGGGDEFGFGGGGGGGGGGGGGGGGGGEFFFGGGGGGGFGGGGGGGGGGGGGGFGGGGGFGGGGGGGGGGGGGEGGGGEGGGGGDGEFGGFFGGGGGGEGGGEGGGGGGGGGGDGGGGGGDEGEGEGFFGGGGGFGGGFGGGGGGGG9@FGGGGFGGGGGGGGDGGGGCCDGDFGFGGGFF:FGF4<BF0>BFFGFFFFGGG)*))7@F>8=6B97>>?:AB<BFFFF4--8AFFFFF7:::((-4(((,().2,
@M06045:235:000000000-JCY5N:1:1101:27475:7127 2:N:0:CTCAGA
CTATACGCTGCGTTCTTCATCGATGCGAGAGCCAAGAGATCCGTTGCCAAAAGTTGTTTTAAATTTCTCACACAAAGGTGAAGAAAAGTTTCAGACAGAATAAAACAGACAAAAGAGTTTATCAAATCGAAGCGGGATCTCACGCAAGGGGAGACCCCACTCCTTTGGCAGGGGGAGGGCATTGCTGCTTTCCTGATCCTGCCAGAGACAGATAACGGTGCACACAGTGTTTCTGAAGCAGAGCTTCAAATTTCCTAATGATCCAACCGCAGGTTCACCTACGGTTACCTTGTTACGACTT
+
CCCCCGGGGGGGGGGGGGGGGGGGGGGGGGGGGGGGGGGFGGGGEGGGGGGGGGGGGGGFGGGGGFGGGGGGGGGGGFFGGGGGGGGGGGGGGGGGGGGGGGGGGGGGGGG<FGGGGFFGGFGFGGGGGGGGGGGGGGGGGGGGGGGGGGGGGGGEG6EGGGGGGGGGGGGGGGGGGGGGGGGGGGGGGGGGGGGFGGGGGGGCEC:,0;CFG9CFD<9FC4;DGDGF7CFFFFFFFFFFG4>FFGGGFGGGF=@GFFAFB4=ABBF<FFFFEF?<ADA??:?64:::2<>FFFA<?61<8
@M06045:235:000000000-JCY5N:1:1101:5891:7144 2:N:0:CTCAGA
CTATACGCTGCGTTCTTCATCGATGCCAGAACCAAGAGATCCGTTGTTGAAAGTTTTAACTTGTTTTTTTTTGTAAATCAGAACGTACAGTCCGCTGTAAATTTAGAGTTTGGCGCCGCCGGCGGGGACGGGAGCGGCACGGCCCGCTGGGGGCGCGAGACGCCCACCGCCCCCCGCCGAGGCAACGCGGCCAGAGGTCAGGGTCACAGTGGGGTTTGAATGTAAATTCGGTTATGATCCCTCCGCTGGTACACCTACGGAGACCTTTGTCCGACTTTTACTTTCTCTAAATTGCCAAACC
+
C@BCCFFG>FCEBFGGGGFFFFGEFGGGGFGGGEC<@FGGGGACFEBF@<F9E6CFGFGFFGGEFFGFEEEF76CF,66CFCFGG,,,FAFGCBE,FGF,@9ED,BB,:EF<FCFFG7C++:F+>CC:<:>B*C<FGGGFDGD<C:E8C*118C*:?EE***:/8**888>**2:CEG5:5*:*;C*:*1*2*;*;*3*+;C*;**0+<0+25*/193:=*1:F7*0*014)))--1*==9)))09*)7**20*8*)9:E1)),44)-).)17.7>04)-5<)).).)).64))6)),.(-
@M06045:235:000000000-JCY5N:1:1101:14158:7151 2:N:0:CTCAGA
CTATACGCTGCGTTCTTCATCGATGCCAGAACCAAGAGATCCGTTGTTGAAAGTTTTGCTTTTATTACTTATAAAACTTAGACAGTATAACATGATTTAATCAAGAGTTTAAATGTCGGCCACCGGCGGACGCGGGCCAGAGGACGCCTTGCGACGGTCCTCCGGCGGTCCCCGAAGGGACGGGTCCGCCGAAGCAACAGAGGTTCAATAGACAAAGGGTTGGGAGGTCGGGCCGAGAAGACCCTAACTCTTTAATGATCCTTCCGCAGGTTCACCTACGGAAACCTTGTTACGACTTTTT
+
CCCCCGGGGGGGGGGGGGGGGGGGGGGGGGGGGGGGGGGGGGGGGGGGGGGGGGGGGGGGGGGGGGGGGGGGGGGGGGGGGGGGGGGGGGGGGGGGGGGGGGGGGGGGGGGGGGGGGFDGGGGGGGGGGGGGGGGGGGGGGGGGGGGGGGGGGGGGEGGGGGGGGGGGEGGGGGDGGGGGGGGGGGGGGGG5CEEFFGGGEFGFGGFGFGGGGFGGGGGFFEGGGGGCFDEDFEFFEBF:C?FFFGFCFFGFFF?C47<?AF=9::<99>:FFFF82:BBFBFFFF78ABA9<?0,8BFB2
@M06045:235:000000000-JCY5N:1:1101:17583:7156 2:N:0:CTCAGA
CTATACGCTGCGTTCTTCATCGATGCCAGAACCAAGAGATCCGTTGTTGAAAGTTTTGATTCGTTTGTTTTTGTTATTCAGAAGTAGTTTCGCTATAAATTCAAGAGTTTGGTGCTGCCGGCGGGGGCTGGTCGGGCGGCCCCGCGAGGGGGTGCCCTCCCGGCCGTCCGCCGAGGCAACAGCAGTAATAGGTAAGGTTCACAAAGGGTTTGGAGTAATAACTCGGTAATGATCCCTCCGCTGGTTCACCAACGGAGACCTTGTTACGACTTTTACTTCCTCTAAATGACCAAGCGAAACA
+
CCCCCGGGGGGGGGGGGGGGGGGGGGGGGGGGGGGGGGFGGGGGGGGGGGFGGGGGGGGGGGGGGGGGFFGGGGGGGGGGGGGGGGGGGGGGGGGGGFGGGGGGGGGGGGGGGGGGGGGGGGGGGGEDGGGGGGCFGGDG=FGGGGGGGGGGGGGGGGGGEGGGGGGGGGGGGGGGGGGFFGFGGGCFGGGGGGGGGGGEFGGGGGGGGFEGGGGGGGGFGFGGGGGGGGFFFFB0?FFFGDF>8FGGFDFGFF>CD>:58FFDFDFF:><EF?>744)---5)6<<5<BF).,11<F>0,
@M06045:235:000000000-JCY5N:1:1101:8721:7165 2:N:0:CTCAGA
CTATACGCTGCGTTCTTCATCGATGCCAGAACCAAGAGATCCGTTGTTGAAAGTTTTGATTCATTTGTTTTTGCTTGTGCAACTCAGAGAAGAAATTCCGCCCGCTGGGCGTAATGCAAGAGAGTTTGGGGTCCCTGCGGCGGGCGCCTGGGTCCGGCGCCGGCGCGGGGGCAGGCGGCCGGGGCGTTCCCGCCGAGGCAACTGAGGTAAGGCTCACAGTGGGTTTGGGAGTTGTATAACTCGGTAATGATCCCTCCGCTGGTTCACCAACGGAGACCTTGTTACTACTTTGACTTCGTCT
+
CCCCCGGGGGGGGGGGGGGFGGGGGGGGGGGGGGGGGGGGGGGGGGGGGGGGGGGGGGGGGGGGFCGGGGGGGGDFGGGGGGGGGGGGGGGGGGGGGGGGGEGGGGGGGGGGGDGGGGGGGGGGFFGGGGGGGGGGGGGGGGGGGGGGGGGGFGGGGGGGGGGGGGGGGGGGGEGGGGGGG=EEGGCGGGGECGGGGGGC5@6A+@FGFGGG*<FF76:9F@GGD5DGDFB5@B)5@67B7=BEDFDGFGFGFF@CEFF>9EF>>BBF?6657516::?ABAFFA)-4).:-))66:(,((
@M06045:235:000000000-JCY5N:1:1101:23259:7195 2:N:0:CTCAGA
CTATACGCTGCGTTCTTCATCGATGCTGGAGCCAAGAGATCCGTTGTTAAAAGTTTTGACAGTTCGCTAAGAACACTCAGAAGTATCGTCGGGTTCGAAAACAGAGATTCTGATGAGACCGGCGGGCACCCTTGCGGGCGCCGCCGAAGCAACAGGTATAATAGTTCACAAAGGGTAGAGAGTGTAGTACTCAGTAATGATCCCTCCGCTGGTTCACCAACGGAGACCTTGTTACGACTTTTACTTCCTCTAAATGACCAAGCGAAACAGATCGGAAGAGCGGCGTGTAGGGAAAGAGTGT
+
CCCCCGGGGGGGGGGGGGGGGGGGGGGGGGGGGGGGGGGGGGGGGGGGGGGGGGGGGGGGGGGGGGGGGGGGGGGGGGGGGGGGGGGGGGGGGGGGGGGGGGGGGGGGGGGGGGGGGGGGGGGFGGGGGGGGGGGGGGGGGGGGGGGGGGGFGGGGFGGGGGGGGGFGGGGGGGGGGGGGGGGGGGGGFGGGGGGGGF?FCFGGGGGGGEGDFGGGGGGFGFGGCDGGFGFFFFFFFFFFGFFF?GGGFGGGF=F>FFBFFFFBFFFFF:01<7?BB01<?9((((,(4:AF<BFF:B24)
@M06045:235:000000000-JCY5N:1:1101:16043:7236 2:N:0:CTCAGA
CTATACGCTGCGTTCTTCATCGATGCCAGAACCAAGAGATCCGTTGTTGAAAGTTTTGATTTATTTATGGTTTTACTCAGAAGTTACATATAGAAACAGAGTTTAGGGGTCCTCTGGCGGGCCGTCCCGTTTTACCGGGAGCGGGCTGATCCGCCGAGGCAACAAGTGGTATGTTCACAGGGGTTTGGGAGTTGTAAACTCGGTAATGATCCCTCCGCTGGTTCACCAACGGAGACCTTGTTACGAATTTTACTTCCTCTAAATGACCAAGCGAAACAGACCGGAAGAGCGTCGTGGAGGG
+
CCCCCGGGGGGGGGGGGGGGGGGGGGGGGGGGGGGGGGGGGGGGGGGGGGFGGGGGGGDFGGGGGFGGGGGGGGGGFGGFFEGGGCFFGGGGGGFEGFGGGGGGGGGGGGGFGGGFGGGEDEGGGGGGGFGGGGGGGGGGGGGGEGCGFGGFFGCEGEDGGGGF58,?BBFFDFGGGGFFGGG*=:8EE>EGFF;BCG??FCEECEFEFF7FF65CC<<DGFCDC:>C<CD:373:F6BFFF47;D*/>FGF46BF46<BA7*4)4>??(8FB3(7>07:(((--,-(41>FFFF((((44
@M06045:235:000000000-JCY5N:1:1101:10930:7264 2:N:0:CTCAGA
CTATACGCTGCGTTCTTCATCGATGCCAGGACCAAGAGATCCGTTGTTGAAAGTTTTGACTTATTCAGTACAGAAGACTCAGAGAGGCCATACAATGCAATAGTTTGGTTTTCCTCCGGCGGGCGCCCGCGAGGGCCGAGGGGCGCCGGGAAGGACCCGGGCCGCCCGCCGAAGCAACGGTTTAGGTAACGTTCACAATGGTTTGGGAGTTTTGCAACTCTGTAATGATCCCTCCGCTGGTTCACCAACGGAGACCTTGTTACGACTTTTACTTCCGCTAAATGACCAAGCGAAACCGATC
+
CCCCCGGGEEEGFEGGFFGGGGFFFGGGGGFG@DCF@FGGGGGEGFG<FGFEGGGGFECEFG9FGGGGGGGGGGGGGGGGGFDFGGGGGGGGGGGGGGCFGGDGGGGGGGGGGGGGGGGGGGGGGGGGGGFGGGGGGGGGGCECC7CCCEEECE6CCGGGGGGGGEGGGGGDCE>GGGGG;8EC7FFGGGGGGDGGFFGGGGGGEDCGGCFFFFFDGGGFG?CD*?>G>>?FFFF;B;>>G?FFFGGGFGGGD3>3)*-7<=FF?13(:5>FFFD2(-1999)).4,,1:<::116((-(-
@M06045:235:000000000-JCY5N:1:1101:19990:7266 2:N:0:CTCAGA
CTATACGCTGCGTTCTTCATCGATGCCAGAACCAAGAGATCCGTTGTTGAAAGTTTTAACTATTGTATAGTACTCAGACGACACTAACATTCAGAGTTTGAAGGCCTCTGGCGGGCGCGCGCCAGCCGGAGCCGGCGGCCGAGCTGGGCCCGGCGGCCCGCCAAAGCAACGACAGCAACAATAACAGTGGGTGGGAGATCTACCCGCTAGGGCATGAACTCTGTAATGATCCCTCCGCAGGTTCACCTACGGAGACCTTGTTACGACTTTTACTTCCTCTAAATGACCAAGCGAAACAGAA
+
CCCCCGGGGGGGGGGGGGGGGGGGGGGGGGGGGGGGGGGGGGGGGGGGGGGGGGGGGGGGGGGGGGGGGGGGGGGGGGGGGGGGGGGGGGGGGGGGGGGGGGGGGGGGGGGGGGGGGGGGGGGGGGGGGGGGGGGGGGGGGGGGGGGGGGGGGGGGGGGGGGGGGGGGGGGGGGGGCFGGGGGGFFF<FFGGGGGCGGGGFGGGGGG=EGGGGGGGFGGFF*CGGGFFFFFFFFFFFFFDGFFFFGGGFGDDD>DGFF<F:@?A:?FFFFFFFFFFFA2)4A444<A?:??:?B>;BBBF)
@M06045:235:000000000-JCY5N:1:1101:19046:7275 2:N:0:CTCAGA
CTATACGCTGCGTTCTTCATCGATGCAAGAGCCAAGAGATCCATTGTTAAAAGTTGTCATTTTTAAGTGTCAACTAACTCTGTCAAACATACAAGCGTCTATGTGGATCAGACCCGGACCAGAAGCCCAGGCCCTCACCGCGTGCGATTGCTCACACACACCGGCCCGGCATTGCTGCACGGGTTCGGGTTTATATGGCACTGACACTAGGTCAGCACCAATACGATTTGTTAATGATCCTTCCGCAGGTTCACCTACGGAAACCTTGTTACGACTTTTACTTCCTCTAAATGACCAAGCC
+
CCCCCGGGGGGGGGGGGGGGGGGGGGGGGGGGGGGGGGGGGGGGGGGGGGGGGGGGGGGGGGGGGGGGGGGGGGGGGGFGGGGGGGGGGGGGGGGGGGGGGGGGGGGGGGGGGGGGGGGGGGGGGGGDGGFGGGGGCFGFGGGGGGGGGFFGGGGFGEGEGGGGGGGEGGEE9:D;EG,DD?EE:@8CEFGCDCFGGFGGCG6FFEGGGGGGGGFGGDFADF44CCCFGGFF=FF<AA+:DF+=BG3CE*9:*9?=F?:B1B3:<7><>A9B>F><:9)4>2AAA><-422<<AF2??61(
@M06045:235:000000000-JCY5N:1:1101:25021:7280 2:N:0:CTCAGA
CTATACGCTGCGTTCTTCATCGATGCCAGAACCAAGAGATCCGTTGTTGAAAGTTTTGACTTATTGTATAAGTTACTCAGAGAGGCCACTGATGACGAAGAGTTTTGGTCTTCTGACGGGCTGCCGGCACGGGGGCCGGCGCGGCCCCGGTGGGAGCCACCCGCCGAAGCAACGGTGAGGTAGGTTCACAATGGTTGGGAGTTTTGCAACTCTGTAATGATCCCTCCGCTGGTTCACCAACGGAGACCTTGTTACGACTTTTACTTCCTCTAAATGACCAAGCGAAACAGATCGGAATAGC
+
CCCCCGGGGGGGGGGGGGGGGGGGGGGGGGGGGGGGGGGGGGGGGGGGGGGGGGGGFEEGGGGGGGGGGGGGGGGGGGGGGGGGGGGGGGGGGGGGGCCEFGGGGGGGGGGGGGGGGGGGGGGGGGGGDGGGDGGGGGGGGGGGGGDGGGEEECFGGGGGGGGGDGDGGGGGGGECEFGCFCFGGGGGGFGGFGGFGGGFGGGGGGGGGGCFGGDCFGGFDFFGGFGGGDEEFFFFF?F>DFB:EGGGFGCFBBFDFEBFFFFB<AD<444B=FA4:A7)..8((4>B?:?)3<:6:(.4)
@M06045:235:000000000-JCY5N:1:1101:17394:7303 2:N:0:CTCAGA
CTATACGCTGCGTTCTTCATCGATGCCAGAGCCAAGAGATCCGTTGTTGAAAGTTTTAACTTATTTTTGCTTTTCAGCCACTCAGAGATTCCAATGATACAGGAGTTAAGGGTCCCCGGCGCAGCCCTAGGGACCGCGCCGAGGCAACGTTTAGGTAGGTTCACAGTGGGTTTTGAAGGTAACTTCGGTAATGATCCCTCCGCTGGTTCACCAACGGAGACCTTGTTACGACTTTTACTTCCTCTAAATGACCAAGCGAAACAGATCGGAAGAGCGTCGTGTAGGGAAAGAGTGTAGATCT
+
CCCCCGGGGGGGGGGGGGGGGGGGGGGGGGGGGGGGGGGGGGGGGGGGGGFGGGGGGGGGGGGGGGGGGGGGGGGGGGGGGGGGGGGGGGGGGGGGGGGGGGGGGGGGGGGGGGGGGGGGGGGGGGGGGGGGGGGGGGGGGGGGGGGGGGGGGGGGGGGGGGGGGGGFGGGGGGGGGGGGEFGGGGGGGGGGGGGGFGFCECECGGGGGGGGGGGGGGGFFFFD:@GFGGFFEFCFFFFFGA6@FFGGFCFGFFFDFBFFF>FFF2><?BFB)7:;B:9>F8:BB??F??B?DFA9<<92.
@M06045:235:000000000-JCY5N:1:1101:13763:7306 2:N:0:CTCAGA
CTATACGCTGCGTTCTTCATCGATGCCAGAACCAAGAGATCCGTTGTTGAAAGTTTTGATTTATTTATGGTTTTACTCAGAAGTTACATATAGAAACAGAGTTTAGGGGTCCTCTGGCGGGCCGTCCCGTTTTACCGGGAGCGGGCTGATCCGCCGAGGCAACAAGTGGTATGTTCACAGGGGTTTGGGAGTTGTAAACTCGGTAATGATCCCTCCGCTGGTTCACCAACGGAGACCTTGTTACGACTTTTACTTCCTCTAAATGACCAAGCGAAACAGATCGGAAGAGCGTCGTGTAGGG
+
CCCCCGGGGGGGGGGGGGGGGGGGGGGGGGGGGGGGGGGGGGGGGGGGGGGGGGGGGGGGGGGGGGGGGGGGGGGGGGGGGGGGGGGGGGGGGGGGGGGGGGFFGGGGGGGGGGGGGGGGGGGGGGGGGFGGGGGGGGGGGGGGGGGGGGGGGGGGGGGGGGGGGGGGGGCCGGGGGGGGGGGGGGEGGFGGGGGGGGGEFDGGGGGGGFGFGGGGGGGFG@GGGGGGGDEFEFFBFF4@FFFFFGGGFGGGFF?CFFAFA?4<<>2:B6:FBEFB>FFF97:2:31::?>9<>BF18<<8
@M06045:235:000000000-JCY5N:1:1101:10315:7319 2:N:0:CTCAGA
CTATACGCTGCGTTCTTCATCGATGCCAGAACCAAGAGATCCGTTGTTGAAAGTTTTGATTCATTTTCGAAACGCCTACGAGAGGCGCCGAGAAGGCTCAGATTATAAAAAACCCGCGAGGGGGTATACAATAAGAGTTTTGGTTGGTCCTCCGGCGGGCGCCTTGGTCCGGGGCTGCGACGCACCCGGGGCAGAGATCCCGCCGAGGCAACAGTTTGGTAACGTTCACATTGGGTTTGGGAGTTGTAAACTCGGTAATGATCCCTCCGCTGGTTCACCAACGGAGACCTTGTTACGACTT
+
CCCCCGGGGGGGGGGGGGGGGGGGGGGGGGGGGGGGGGGGGGGGGGGGGGGFGGGGGGGGGGGGGGGGGGGGGGGGFGGGGGGGGGGGGGGGGGGGGFGGGGGGGGGGGGGGGGGGDGGGGGGGGGGGGGGFGGGGGFFGFEGGGGDGGGGGGGGGDGDGGGGEGFGGGGGGGDGGDEGCECE5CEGGGGGGGGGGGGGGGDCGGGGGGGGGGGFGFGDFFFGGGFGGGGFFFFFFF>FFG:B5)>FFFGGGFFEGF>BFFFF<B07(4<FF3.)54:32:BFF0(4?B:AFAD2222314
@M06045:235:000000000-JCY5N:1:1101:7494:7322 2:N:0:CTCAGA
CTATACGCTGCGTTCTTCATCGATGCCAGAACCAAGAGATCCGTTGTTGAAAGTTTTGATTTATTTGTTTGTTTTACTCAGAAGTTCCACTAAAAACAGAGTTTAGGGGTCCTCGGGCGGGCCGTCCCTTTTTACGGGGCGCGGGCTGATCCGCCGAGGCAACGTATAGGTATGTTCACAGGGGTTTGGGAGTTGTAAACTCGGTAATGATCCCTCCGCTGGTTCACCAACGGAGACCTTGTTACGACTTTTACTTCCTCTAAATGACCAAGCGAAACAGATCGGAAGAGCGTCGTGTAGG
+
CCCCCGGGCF:FCFGGGGGGGGGGGGGGGGGGGGGGFGGGGGGFGGG8FAAGGG<FFDCGFFGGGGGGGGGGGGGGGFGGGGCFGGGGGGGGGGGGFCGFGFGGGGGG7FFGFFGCCFCEGGGGGGGGGGGFFDCFDGGGGGDEGGGEGGGCCCCEGDEGGCFGCGG89CGGGFGFFDGGGGG5CCE8CG5C;FFF?7@<FCGCEC5<FC:EDC<FGDCE<B>FGGFCDDBDFD9B@FF?CF?*8<>D:DFGF?F76B>BAFF2A22244:4;;?B>BB10<(((-3907?94:>F::1).
@M06045:235:000000000-JCY5N:1:1101:25935:7329 2:N:0:CTCAGA
CTATACGCTGCGTTCTTCATCGATGCGAGAGCCAAGAGATCCGTTGTTGAAAGTTTTGTTTTGTTATGATATATGACGTTCATTACGCCATGTTTGTAAAATAGCCCCGAAGGGCACGGTTCACAGAGGTTTGGAATAGTTATAAGCCCGTGAGGGCGTTCACTAATGATCCTTCCGCAGGTTCACCTACGGAAACCTTGTTACGACTTTTACTTCCTCTAAATGACCAAGCGAAACAGATCGGAAGAGCGTCGTGTAGGGAAAGAGTGTAGATCTCGGTGGTCGCCGTATCATTAAAAAA
+
CCCCCGGGGGGGGGGGGGGGGGGGGGGGGGGGGGGGGGGGGGGGGGGGGGGGGGGGGGGGGGGGGGGGGGGGGGGGGGGGGGGGGGGGGGGGGGGGGGGGFFGGGGGGGGGGGGGGGGGGGGGGGGGGGGGGGGGGGGGGGGGGGGGFGGGDGGGGGGGGGGGGGGGGGGGGGGGGGGGGGFGGGGGGGGGGDEGGG6FGGGGGGGGGGGGGGGGGFGGFGFGGGF=CGGFFFFFFFFFFFFFFFGCFFGGCDEFGF@AB??F:?FF><ADFF7AB>?B<:B(<0((49BB:95:<<4479
@M06045:235:000000000-JCY5N:1:1101:9731:7351 2:N:0:CTCAGA
CTATACGCTGCGTTCTTCATCGATGCGAGAGCCAAGAGATCCGTTGTTGAAAGTTGTATTTTGAATTAAGTATTCATAATATGTTTCAGACAAAATCACTAAAGTTCTGAGTAGATATAAATCCCAAAGGTGACCACACGGCTTTTGACAGCCGGCAGCCCCCAGAGAGATGACATTGCACACAAGGTGGATATGGATTTTTGAAAGTGCCATAAAAACACTTGATTATGAATGATCCTTCCGCAGGTTCACCTACGGAAACCTTGTTACGACTTTTACTTCCTCTAAATGACCAAGCGAA
+
CCCCCGGGGGGGGGGGGGGGGGGGGGGGGGGGGGGGDGGGGGGGGGGGGGGFGGGGGGGGGGGGGGGGGGGGGGGGGGGGGGGGGGGGGGGGGGGGGGGGGGFGGGGGFCGGGGGGGGGGGGGFGGGGGGGGGGGGGGGGDGGGGGFGGGGGGGGGGGGFEGGGGGGGGGGAFGEFFGGGGD?6DEFGGG33@;FGGG<DFG*:;FFCCGGGGGFGGF7AFFGGGCCCFGFFACE4EFFFGFFFADDG47:FFFFGDFFF>AA@A<EFFFFFE>@CFFFFFFF<A>AFBFB9A:2??B137
@M06045:235:000000000-JCY5N:1:1101:9232:7366 2:N:0:CTCAGA
CTATACGCTGCGTTCTTCATCGATGCGAGAGCCAAGAGATCCGTTGTTGAAAGTTTTGTTTTGTTATGATATATGACGTTCATTACACCATGTTTGTAAAATAGCCCCGAAGGGCACGGTTCACAGAGGTTTGGAATAGTTATAAGCCCGTGAGGGCGTTCACTAATGATCCTTCCGCAGGTTCACCTACGGAAACCTTGTTACGACTTTTACTTCCTCTAAATGACCAAGCGAAACAGATCGGAAGAGCGTCGTGTAGGGAAAGAGTGTAGATCTCGGTGGTCGCCGTATCATTAAAAAA
+
CCCCCGGGGGGGGGGGGGGGGGGGGGGGGGGGGGGGGGGGGGGGGGGGGGGGGGGGGGGGGGGGGGGGGGGGGGGGGGGGGGGGGGGGGGGGGGGGGGGGGGGGGGGGGGGGGGGGGGGGGGGGGGGGGGGGGGGGGGGGGGGGGGGGGGGGGGGGGGGGGGGGGGGGGFGGGGGGGGGGGGGGGGGGGGGGGGGGGFFEFGGGGGGGGGGGGGGGGGGFFFGGGGGC4CAFDDFFFF);7AF>BGDGFFG>>:757FBFBFFBFFFFFFFFB@>AB?B366(83,89,4(44<6)246>F
@M06045:235:000000000-JCY5N:1:1101:18977:7407 2:N:0:CTCAGA
CTATACGCTGCGTTCTTCATCGATGCGAGAGCCAAGAGATCCGTTGTCAAAAGTTGTTTTTTCAAATCATTTCAATAAAGAAATGTAGCTTTGATACCAACCCTTTATTACAAAGGTCTTTTCGCTGCTCATTTTAAAACTCATATGTTGTATAAAAACAGGTGTTTAACATAAAAACTGACAGCCCATTCCAATTTTAATGAGATATTAAAATTGGAGCTTTGGAGGGCTGCCAAAGTACGTTAACAGTTCACAAGAGGGGTGATAATATAATTCGAACCTTTCCTCTAGTATTAGAGTA
+
<CCCCGAC@FCFGGGFGGGGGGGGGGCGCGGGGGFG8EFGGFEGACCFGG9DFGGGGGGDGFGFGGGGGGGEDFDFFGCGCDEGAFAAFFFFFGGGGGGGGGGGEGGGGGGA<EFG=FFGGDE+FFGGBAFGGGGFGGGGG?FCFGGEG9DGFGFFGGGGGGGGGGFGGGGGFGGFGDGCAFGFFFGGFGGGGGFGFEF?EF8=DF9FFFCFGGFF7?FA?*?F797C*9AEEFFFFFFFF>AFADGGAFFCFCA*;6@F?D;02C?17<CACC<36?@F((/7C37748<EC<3.9/)..
@M06045:235:000000000-JCY5N:1:1101:7260:7410 2:N:0:CTCAGA
CTATACGCTGCGTTCTTCATCGATGCGAGAGCCAAGAGATCCGTTGTTGAAAGTTTTGTTTTGTTATGATATATGACGTTCATTACACCATGTTTGTAAAATAGCCCCGAAGGGCACGGTTCACAGAGGTTTGGAATAGTTATAAGCCCGTGAGGGCGTTCACTAATGATCCTTCCGCAGGTTCACCTACGGAAACCTTGTTACGACTTTTACTTCCTCTAAATGACCAAGCGAAACAGATCGGAAGAGCGTCGTGTAGGGAAAGAGTGTAGATCTCGGTGTTCCCCGGAGCAGTAAAAAA
+
CCCCCGGGGGGGGGGGGGGGGGGGGGGGGGGGGGGGGGGGGGGFGGGGGGFGFGGGGGGGGGGGGGGGGGGGGGGGGGFGGGGGGGGGGGGGGGGGGGGGFFE?FFGGGGGDGGGGGGGGGGGGGGCFGGGGGGFFGGGEFGGDGGGGGGGGDGGGGGGGGGGGGDFFFGGGGG9FEGGGGGGGGGGGGGGGGDGGGGGGGGGFCGGGGGCFGGGGGFFFGFGGGCFGGGFFFE008;AAFAFDA*2;8D8>A35>>>AFB4>103:))-6***-))4,-8((..)466((,((.-:<)4;
@M06045:235:000000000-JCY5N:1:1101:4319:7446 2:N:0:CTCAGA
CTATACGCTGCGTTCTTCATCGATGCCGGAACCAAGAGATCCGTTGTTGAAAGTTTTAATGATTTGATCATAGACTCAGACTCACTATTCAGACAGGGTTCCAGGGTGCGTCGGCGGGCGCGGACCCGGGGGCAGAAGCCCCCCGGCGACCGGGGCCAGGCCCCAGTGGGCCCGCCGAGGCAACGCGGTCATGGTAAACACGGGTGGGAGGTTGGGCTCGTTGGAACCCGCACTCGGTAATGATCCTTCCGCAGGTTCACCTACGGAAACCTTGTTACGACTTTTACTTCCTCTAATTGAC
+
CCCCCGGGGGGGGGGGGGGGGGGGGGGGEGGGFGGGGGGGGGGGGGGGGGGGGGFGFGGGGGGGGGGGGGGGGGGAEFFGGGGGGGGGGGGCFGGGCFGGGGGGCFGGGGGGGGGGGEGGGGGGGDGE7FEGGGGFCEFCFFGGGGGGCEEGCECCGGFFFECCCGGGGGGGGGGGGGGGGGGGGGGGGGEEGGGFFGG+*/CE?C*:155A<FGGG<>B5FGGFG<FDDFBB):<EF:D>=?*1C*:FCD:)8@<F46*5@F?6?<3;7?)9*64242(-3(62)5:<64))64A)-))6
@M06045:235:000000000-JCY5N:1:1101:7478:7448 2:N:0:CTCAGA
CTATACGCTGCGTTCTTCATCGATGCCAGAACCAAGAGATCCGTTGTTGAAAGTTTTGACTTATTCAGTACAGAAGACTCAGAGAGGCCATACAATGCAATAGTTTGGTTTTCCTCCGGCGGGCGCCCGCGAGGGCCGAGGGGCGCCGGGAAGGACCCGGGCCGCCCGCCGAAGCAACGGTTTAGGTAACGTTCACAATGGTTTGGGAGTTTTGCAACTCTGTAATGATCCCTCCGCTGGTTCACCAACGGAGACCTTGTTACGACTTTTACTTCCTCTAAATGACCAAGCGAAACAGATC
+
CCCCCGGGGGGGGGGGGGGGGGGGGGGGGGGGGGGGGGGGGGGGGGGGGGGGGGGGGGGGGGGGGGGGGGGGGGGGGGGGGGGGGGGGGGGGGGGGGGGGGGGGGGGGGGGGGGGGGGGGGGGGGGGGGGGGGGGGGGGGGGGGEGGGGGGGGGGGEEEGGGGGGGGGGGGGGGGCCGGG?EDGGGGGGGGGGGGGGGGGGGGGGGGGEGGGGCDFGGGFGFGGGGCCCFFFFFFFB@57CF@BFCCCBDGG3>FGF=2=ABF?:>F<AFAFFFAFFFBFFBFFFFFFB(,3<>>;:??4.
@M06045:235:000000000-JCY5N:1:1101:16602:7472 2:N:0:CTCAGA
CTATACGCTGCGTTCTTCATCGATGCCAGAGCCAAGAGATCCGTTGCTGAAAGTTTTTATTTATTTTTGTTTGATACTCAGAAATTCATGTAAATTCAAGAATATAGGCCTTCGGCGGCCGGTGAGGACCGCCGAAGCAACAGGTATGTTCACAAAGGTTAGGGAGTTTACACTCTATAATGATCCCTCCGCTGGTTCACCAACGGAGACCTTGTTACGACTTTTACTTCCTCTAAATGACCAAGCGAAACAGATCGGAAGAGCGTCGTGTAGGGAAAGAGGGTAGATCTCGGTGGTCGCC
+
CCCCCGGGGGGGGGGGGGGGGGGGGGGGGGGGGGGGGGGGGGGGGGGGGGGGGGGGGGGGGGGGGGGGGGGGGGGGGGGGGGGGGGGGGGGGGGGGGGGGGGGFGGFFGGGGGGGGGGGGGGGGGGGGGGGGGGGGGGGGGGGGGGFGGGGGGGGGGGGGGGGGGGGGGGGGGGGGGGGGGGGGGGGGGGGGEGGGGGGGGFFGGGGGGGGFGGGGGGGFGFGGGGGGGGFFFFFFFFFFDFFF:5:7>DGFF@46;B<DBFF17;?F33()9?B:B?B1:((-,--)6<AB:,-38)69<
@M06045:235:000000000-JCY5N:1:1101:10467:7492 2:N:0:CTCAGA
CTATACGCTGCGTTCTTCATCGATGCTAGAACCAAGAGATCCGTTGTTAAAAGTTTTTATAGTTCGCTAAGAACACTCAGATGTATCGTCGGGTACAAACAGAGATACTGAAACGCCGGCGGGCTCCCGAAGAAGCCGCCGAAGCAACAAGTTATAATGTTCACAAAGGGTTATGAGTGTAAACTCGGTAATGATCCCTCCGCCGGTTCACCAACGGAGACCTTGTTACGACTTTTACTTCCTCTAAATGACCAAGCGAAACAGATCGGAAGAGCGTCGTGTAGGGAAAGAGTGTAGATCT
+
CCCCCGGGGGGGGGGGGGGGGGGGGGGGGGGGGGGGGGGGGGGFGGGGGGGGGGGGGGGGGGGGGGGGGGGGGGGGGGGGGGGGGGGGGGGGGGGGGGGGGGGGGGGGGGGGGGGGGGGGGEGGGGGGGGGGGGGGGGGGGGDGGGGGFGGFGGGGGGGGGGGGGGGGGGGGGGGGGGGGGGGGGGGGGGGGGGGGGGGGGGGGGGGGGGGGGGGDGGGFDFGGGGGFFGFFFFFFFFFFGFFFFGGGF>FG:FFGFFFEBFFFFAB:6:FFFF?FFFFBF1?DBFFFB64:)24:<96))
@M06045:235:000000000-JCY5N:1:1101:22149:7503 2:N:0:CTCAGA
CTATACGCTGCGTTCTTCATCGATGCCAGAACCAAGAGATCCGTTGTTGAAAGTTTTGACTTGTTTATCAAGATTAATCAGATCGTACAGTCCGCTTTGCAAATTAAGAGTAAGGCGCGGCCGGCGGGGGCCCGGGAGGGGGGGGCGGCGCCGGAGCGCAGCCCACCCCCCGCGGACCTCACCGCCGAGGCAACACGCGGCAATGGGGTAGTGTTCACAAATGGGTATGAAGAGTAACTTCGATAATGATCCCTCCGCTGGTTCACCAACGGAGACCTTGTTACGACTTTTACTTCCTATA
+
CCCCCFGGGGGGGGGGGGGGGGGGGGGGGGGGGGGGGGGFGGGGGGGGGGGFFGGAFFGGGGGGGFGGGGDF9FGGGGGGGGGGGGGGGGGGGGGGGGG9?CFGGCFFFCFFCF8FGGDCGGG>FGEDEGGCFGGGGGGGE7/?85EGEGEEEE5CEGD5CE5C5E*;E>>8E8CGEG@G6:>E8E8?:*?EFGEC85CCEE5+<CCC2:5AFF7CFF:*7*:6977***/*85..86/9*7.*<5>*9*:*76>9)7:39:4<):A>6:BD))4::>BFADAFBB2(4-4))..).)).)
@M06045:235:000000000-JCY5N:1:1101:28144:7504 2:N:0:CTCAGA
CTATACGCTGCGTTCTTCATCGATGCCAGAACCAAGAGATCCGTTGTTGAAAGTTGTAACTATTAAAGTTTTTCAGACGCTGATTGCAACTGCAATGGGTTTAAATTGTCCAATCGGCGGGCGAACCCGCCGAGGAAACGTAAGTACTCAAAAAACATGGGTAAGAGACAGCAGGACAAAGCCTACAATACTCTAGGTAATGATCCTTCCGCAGGTTCACCTACGGAAACCTTGTTACGACTTTTACTTCCTCTAAATGACCAAGCGAAACAGATCGGAAGAGCGTCGGGTAGGGAAAGAG
+
CCCCCGGGGGGGGGGGGGGGGGGGGGGGGGGGGGGGGGGGGGGGGGGGGGGGGGGGGGGGGFGGGGGGFFGGGGGGGGGGGGGGGGGGGGGFGC:<CFGGGGGGGGGGGFGGGGGGGGGGGGGGGGGGEG@GGED:FFGGGGGGGGGGFFEGGEEGGGGGGGGFGGGGGGGGGGFD5@FFGG8CCFGG79B9CBFFGDGGFFGFGGG@EFEDGGG7DFGF>FDCDDGGGGFFFFFAFFFF75>FBGCFFGF7?FFGFFAFAFFBF<?:9>>:FF)3::?B;(3499?F((3,8:<(32871
@M06045:235:000000000-JCY5N:1:1101:8903:7524 2:N:0:CTCAGA
CTATACGCTGCGTTCTTCATCGATGCCAGAACCAAGAGATCCGTTGTTGAAAGTTTTGACTCGTTTATAGTCTGCCCGGAGATGCCAACGTTACAGAGACAGAGTTTTGGTTGGTCCTCCGGCGGGCGCCTTGGTCCGGGGCTGCGACGCACCCGGGGCAGAGATCCCGCCGAGGCAACAGTTTGGTAACGTTCACATTGGGTTTGGGAGTTGTAAACTCGGTAATGATCCCTCCGCTGGTTCACCAACGGAGACCTTGTTACGACTTTTACTTCCTCTAAATGACCAAGCGAAACAGATC
+
CCCCCGGGGGGGGGGGGGGGGGGGGGGGGGGGGGGGGGGGGGGGGGGGGGGGGGGGGFGGGGGFGGGGGGGGGGGGGGGFGEGGGGFGGGGGGGGGGGGGGGGGGGGGEFGGGGGGGGGGGGGGGGGGGGGGFGGGGGGGGGGGGCGGGG>EEDEGGGGGGGGEGFGGGGGGEEGGGGGDF<EFGGGGGGGGFGGFEFGDEGEE*/AE*:5F:+:CFCFFGED*>C7C7C?F)7?9>:)<974*9:CFE3DDD>><F?<=A4@66>FBB99?=FAA4-5><.6-)),40134?FBB0409.
@M06045:235:000000000-JCY5N:1:1101:15166:7540 2:N:0:CTCAGA
CTATACGCTGCGTTCTTCATCGATGCCAGAACCAAGAGATCCGTTGTTGAAAGTTTTGATTATTTGTTTAATCCACTCAGAAATTCTCAATAATACAAGAGTTTCGGTCCTCTGGCGGGCGCCTGACTCCGGGGCGCAACTGAATGGCACCCGGGGCGATCCCGCCGAAGCAACAAAAGGTATGTTCACATGGGTTTGGGAGTTGTTTAGAACTCGATAATGATCCCTCCGCTGGTTCACCAACGGAGACCTTGTTACGACTTTTACTTCCTCTAAATGACCAAGCGAAACAGATCGGAAG
+
CCCCCGGGGGGGGGGGGGGGGGGGGGGGGGGGGGGGGGGGGGGGGGGGGGGGGGGGGCEGGGGGGGGGGGGGGGGGGGGGGGFGGGGGGGGGGGGGGGGGGGGGGGGGGGGGGGGGGGGGGGGGGGGGGGGGGGGGGGGGGGGFFGGGDFGGGGGGGGGGGCFEGGGGEGGGGGGGGGGGGFGGGGGGGGC+CFGGGGGGFGGGGGFGF++CFD>DGGG>FFGDGGGGGGEFF>BFFFFFFFFFEGC35CFGFFFGFF?>9BE)6AFFFBB4?FFF<<>>FFFFBFB?00,2<BF(::(:(
@M06045:235:000000000-JCY5N:1:1101:20479:7546 2:N:0:CTCAGA
CTATACGCTGCGTTCTTCATCGATGCCAGAGCCAAGAGATCCGTTGTTGAAAGTTTTAATTTATTTGCTTGTTTACTCAGAAAAACATTATAAAAACAGAGTTAGGGGTCCTCTGGCGGGGGCGGCCCGTTGTTACAGGGCCGTCTGTTCCCGCCGAAGCAACGTTTTAGGTATGTTCACAGGGTTGATGAGTTGTATAACTCGGTAATGATCCCTCCGCTGGTTCACCAACGGAGACCTTGTTACGACTTTTACTTCCTCTAAATGACCAAGCGAAACAGATCGGAAGAGCGTCGGGTAG
+
CCCCCFGGGGGGGGGGGGGGGGGGGGGGGGGGGGGGGGGGGGGGGGGGGGGGGGGGGGGGGGGGGGGGFGGGGGGGGGGGGGGGGGGGGGGGGGGGGGGGGGGGGGGGGGGGGGGGGGGGGGGGGGGGGGGGGGGGGGGGGGGGGGGGGGGGGGGGGGCGGGFGGEGGGGGGGGGGGGGGGGGGGGGGGGGGGF7CFGFGGFGGGGGGGGGFCGGFFGDBCDGGGGGGGGFFFE:>F>FFG48@FGGGFGGGFFFGFFFFFFFF2<ABBBFFFFFFF>9??<ABF0:6(.802341((.42
@M06045:235:000000000-JCY5N:1:1101:7370:7556 2:N:0:CTCAGA
CTATACGCTGCGTTCTTCATCGATGCGAGAGCCAAGAGATCCGTTGTTGAAAGTTGTATTTTGAATTGTTTATTCATAATATTTTTCAGACAAAGAGTTAAAAAATAAAGGTTGATGTTTGGTCGATCTCCATGAAGAAGATCGACTGACATTGCACACAAGGTGGATATGGATTTAAAAAGTGCCATAAAACACTTATTATGAATGATCCTTCCGCAGGTTCACCTACGGAAACCTTGTTACGACTTTTCCTTCCTCTAAATGACCAAGCCAAACAGCTCGGAAGAGCGTCGTGTAGGGG
+
CCCC9FFG@FGGGGGGGGGGG8FGG7CGCCGGGA@CFGFGGGGGGGGGG@<EFGGGGGAFGGGCFFGGGGGGGFGGGGGGGGGDGGG@FGGFGDGFGGGEFFFGGGGFCFFEFFGGGGGGFG9AFCFGFFFGGGGGGGDF89FFGGGGGGGGGGGGFGGGGGGCFGGGGGGGGGAFGFGGGG@FDFGGGGFFEFGDCFFFFFGFGGFGGFFGGGGGDDC59?FGCFGFFD4>5BFDFACBGFCBFGGGFC+4=AB6BFCFFFF3>E@F2;;)=;502=(5=@F6163=8B>?9((4(6<((
@M06045:235:000000000-JCY5N:1:1101:7125:7583 2:N:0:CTCAGA
CTATACGCTGCGTTCTTCATCGATGCCAGAACCAAGAGATCCATTGTTGAAAGTTGTACGATTTCGCGTTTTCTCAGAGCTTCAATGCTTCTATACAGGGTTGTATCAACGTCCCTGGCGGCGGGCAGTCCGCCGCCAGGAAGCAACAAACGGTGCAGTAGGCAAGGTAAGGAGCGGGGCCGGGCGGGCGAGCGCACGCACGCGGCCTCGTTTCTTGTAATGATCCTTCCGCAGGTTCACCTACGGAAACCTTGTTACGACTTTTACTTCCTCTAAATGACCAAGCGAAACAGATCGGAAA
+
CCCCCFGGGGGGGGGGGGGGGGGGGGGGGGGGGGGGGGGGGGGGGGGGGGGGGGGGGGGGGGGGGGGGGGGGGFGGGGGGGGGGGGGGGGGGFGGGGGGGGGGGGGGGGGGGGGGGGGGGGGGGGGGGGGGGGGGGGGGGGGGGGGGGGGGGGGGGGGGGGGGGGGGGGGGGGFGGGGGGGGGGGGGEGGGGGGGGGGG*CEECEGE*:::FGGGGGCGFG?FCGGFGFD>E>@><@=7=7=:FFGGG:FG<6=FGFB:76>:9>A7)5436?FB>ABBBA?BF?FF:>>9(33976?<B(
@M06045:235:000000000-JCY5N:1:1101:6359:7603 2:N:0:CTCAGA
CTATACGCTGCGTTCTTCATCGATGCCAGAACCAAGAGATCCGTTGTTGAAAGTTTTGATTCATTGGTTTTGCTTGTACGCCGAGATGCCGCTGACAGTTCGAGTCTTGGGGTCCTCCGGCGGGCGCCTGGGTCCAGCTTGCGTCAAACTGGGGCATCCCGCCGAAGCAACGATAGGTATGTTCACAGGGGTTTGGGAGTTGTAAACTCGGTAATGATCCCTCCGCTGGTTCACCAACGGAGACCTTGTTACGACTTTTACTTCCTCTAAATGACCAAGCGAAACAGATCGGAAGAGCGTC
+
CCCCCGCGGGGGGGGGGGGGGGFGGGGGGDGGGGGGF88AFFGGGGGFGCGGGGGGFGCFGGGGGFGGGGGGGGGGGGGGGGDCFGGGGFFFCCFGGGGGGGEFGGGGEGGGEGGGGGDGDEEGGGGGG7<DBCCE,@>FGGGFE7CDCGEG>>E*>BDFG>EEGG>CDGGGFFCCEC+?FCEFF9CF5EE8BEEC8*;E*2<7+9?9<CEGFCGFGGGFGFG3CDG)997*99<25)709:).7<*:BFF:@>>D>6<4)*153)6<4))9//).,116((420(4?A:::11121034,
@M06045:235:000000000-JCY5N:1:1101:14445:7603 2:N:0:CTCAGA
CTATACGCTGCGTTCTTCATCGATGCCAGAACCAAGAGATCCGTTGTTGAAAGTTTTGATTTATTTATGGTTTTACTCAGAAGTTACATATAGAAACAGAGTTTAGGGGTCCTCTGGCGGGCCGTCCCGTTTTACCGGGAGCGGGCTGATCCGCCGAGGCAACAAGTGGTATGTTCACAGGGGTTTGGGAGTTGTAAACTCGGTAATGATCCCTCCGCTGGTTCACCAACGGAGACCTTGTTACGACTTTTACTTCCTCTAAATGACCAAGCGAACCAGATCGGAAGAGCGCCGTGTAGGG
+
CCCCCGGDEGGGGGGFEFAFGGGGFEGGG<AFGGEFGE@6FGFDEGCFFG9FFG<FGFGCFFGFEGGGGFGGGD@F@FFFGCFGFBEFFAFFGGDGFGGGGEGG<<=EEGGGGGGGGFE@FDGGFGGGGFEFGGGGGGGGDFGEGEGG?FFGGGGCEEGGGGGGGGDGGG9CGGGGGGGFFGGEEE=EDGGG*;CCE<E+>EDCFEFGFCGGGGGGG:*7)0:CD:>*/97>3)(47FFFFF=?37CC3>CCFFF*9*49<64<A)8>B?0>)59(4:12),82132?(.,((-(4:1)43
@M06045:235:000000000-JCY5N:1:1101:13250:7604 2:N:0:CTCAGA
CTATACGCTGCGTTCTTCATCGATGCTGGAGCCAAGAGATCCGTTGTTAAAAGTTTTGACAGTTCGCTAAGAACACTCAGAAGTATCGTCGGGTTCGAAAACAGAGATTCTGATGAGACCGGCGGGCACCCTTGCGGGCGCCGCCGAAGCAACAGGTATAATAGTTCACAAAGGGTAGAGAGTGTAGTACTCAGTAATGATCCCTCCGCTGGTTCACCAACGGAGACCTTGTTACGACTTTTACTTCCTCTAAATGACCAAGCGAAACAGATCCGGAAGAGCGTCGTGTAGGGAAAGAGTG
+
CCCCCGGGGGGGGGGGGGGGGGGGGGGGGGGGGGGGGGGGGGGGGGGGGGGGGGGGGGGGGGGGGGGGGGGGGGGGGGGGGGGGGGGGGGGGGGGGGGGGGGGGGGGGGGGGGGGGGGGGGDGGGGGGGGGGGGGGGGGGGGGGGGGGGGGGGFGGFGGGGGGGGGGGGGGGGGGGGGGGGGBFGGGGGGGGFFGGGGFGC9FGGGGGGGEGGGGGGGGFGFG:<D<FGGF=FFFFFEFFGF?FFF77=DGGFFFFFFF??F@BFFF>BBB@FFFF069:?BF0:>>:6?DA:<:6:(4<4
@M06045:235:000000000-JCY5N:1:1101:13333:7624 2:N:0:CTCAGA
CTATACGCTGCGTTCTTCATCGATGCCAGAACCAAGAGATCCGTTGTTGAAAGTTTTGATTCATTTTCGAAACGCCTACGAGAGGCGCCGAGAAGGCTCAGATTATAAAAAACCCGCGAGGGGGTATACAATAAGAGTTTTGGTTGGTCCTCCGGCGGGCGCCTTGGTCCGGGGCTGCGACGCACCCGGGGCAGAGATCCCGCCGAGGCAACAGTTCGGTAACGTTCACATTGGGTTTGGGAGTTGTAAACTCGGTAATGATCCCTCCGCTGGTTCACCAACGGAGACCTTGTTACGACTT
+
CCCCCGGGGGGGGGGGGGGGGGGGGGGGGGGGGGGGGGGGGGGGGDFGGGDGGGGGGGGGGGGGGGGGGGGGGGGGGGGGGGGGGGGGGGGGGGGGGGGGGGGGGGGGGGGGGGGGGGGGGGGGGGGGGGGC<FGGGGGGGGGGFGGGGFGGGGGGGGDEGEGGGGGGGGGGDGGDGGGGGGGGGGGGGGGGGGCFGGGGGGGGGGGGGGCEFGGGGGGFGFGGGGGGGGFBFFFFD>@FG>B<5FCCFFG7=BDGFBAFFFFFB2<:;B:EEFFFFFF??FFF?BFF:>24<A4<?B16?
@M06045:235:000000000-JCY5N:1:1101:3663:7644 2:N:0:CTCAGA
CTATACGCTGCGTTCTTCATCGATGCCAGAGCCAAGAGATCCATCGTTGCAGGTTGTAATGGTTATTTCTTGTTTAAGAGTATGGTTATTACATTTCAGGTTTGTGTTTGGCAGCCGGCCGGCGCCCAACGCGCCCGCGAGGGCCGCGCCGGGCAGAGGCCCCCCCTGGGGCCGCCGACCGAGGCATGTATAGCAGGGGCCACAGGGGCCCCCTCGGTATGTCCGCGGTTTGGTTGAAGGTATTAGGGAGATCTTGCGACCCGCTTATGATCCATCCGCTGGTTCACCAACGGAGACCTCG
+
CCCCCGGE@CEFBCCFGFF<FFCFFG<FGGGCE<,CCGGGGFFGFEGFGGAF8CDFEFAFFFFGGGCFGGFFECF<,CCFFEFGGGGFFFDFGD@E,9EFBFFGFGGGGGGG,=,:@E7@::=>CGGGG>GCGG7F:FGEFGDFCE@C>:*BCE*BC:58CEG:CECBEGGDGD*:?CC*:/88880A0:+<<9++*28:CEGGFGDE=**:<*97CC<)*90099CDDG:5))-4?7@6<=*//:7C531***1*6DB:())-(((.6648**6:(,4((43)-4:)4,(492(3,42)(
@M06045:235:000000000-JCY5N:1:1101:23127:7708 2:N:0:CTCAGA
CTATACGCTGCGTTCTTCATCGATGCCAGAACCAAGAGATCCGTTGTTGAAAGTTGTAACTATTATGTTTTTTCAGACGCTGATTGCAACTGCAAAGGGTTTGAATGTTGTCCAATCGGCGGGCGGACCCGCCGAGGAAACGAAGGTACTCAAAAGACATGGGTAAGAGGTAGCAGACCGAAGTCTACAAACTCTAGGTAATGATCCTTCCGCAGGTTCACCTACGGAAACCTTGTTACGACTTTTACTTCCTCTAAATGACCAAGCGAAACAGATCGGAAGAGCGGCGTGTAGGGAAAGA
+
CCCCCGGGGGGGGGGGGGGGGGGGGGGGGGGGGGGGGGGGGGGGGGGGGGGGGGGGGGGGGGGGGGGGGGGGGGGGGGGGGGGGGGGGGGGGGGGGFGGGGGGGGGGGGGGGGGGGGGGGGGGGGGGGGGGDGGGGGGGGGGGGGGGGGGFGFGGGGGGGFGGGGGGGGGGG9EGGGFCEEEGFGFGGGGGFFGCCCGGFF?FD+:CFGGGGGC3C<FGFGFGFFGGGGGFFFFBBFBFFF3)7@FFC7>CGF?6FFFAFFFF?B<?139>EF52).260:2(,(((-476,2<8?:?B0(
@M06045:235:000000000-JCY5N:1:1101:12390:7718 2:N:0:CTCAGA
CTATACGCTGCGTTCTTCATCGATGCCAGAACCAAGAGATCCGTTGTTGAAAGTTTTAACTTGTTTTAATTTTTGTGTACTCGGACGTGCCACTGGGTACAGCAAGAGTTTGGTTTGCGCTCCCTCGGCGGGAGCCCGGCCCCGGCCGGGCCCCGGGGCCCCTCCCAGGGGCCCCCCGCCGAAGCAACTGACAATGGTATGTTCACAAAGGGTTGAAGAGTACGGGGGACTCCTTTCGTAATGACCCCTCCGCTGGTTCACCAACGGAGACCGTGTTACGACTTTTACTTCCTCTAAATGA
+
CCCCCGGGEGGGGGGGGGGGGGGGFGGGGGGGGGGGGFGGGGGGGGGGGGGGGGGGGGGGGGGGGGGGGGGGGGGGGGGGGGGGGGGGGGGGGGGGGGFGGGGFFGDFFFGGGGGG7FGE=FGGGGG7E:FEF@FCFCGE+>BFEGGCBCCEEGEGDGGGEG5EGGF?BEGGG51BECEEC5>8?FF88E+<+<<FGFGFCFC@9C:<::F=*:7<FDC>GFGGDG3))/)894)<=)))20/8**9D)9C>>)09@FDF9B@FF0>B111@)>6::4-,(421:<4AAB4<4)-4A)6))
@M06045:235:000000000-JCY5N:1:1101:20369:7741 2:N:0:CTCAGA
CTATACGCTGCGTTCTTCATCGATGCGAGAGCCAAGAGATCCGTTGCCAAAAGTTGTTTTTGTATTGTTTTATGATACAAAAGGTCAGACATGAGATACAGAAGATAAGATGTTTGTCACAAGTGTTTGACGGCTTGTCCACGACACTCGAGTAAACCCGGATGTTGACAGGTGATTTTTGACGTCACCCCACCGCCAGAGACGAGAACGGTTCACAAAATGTGGATGCTTTAAGCTCACGAAGAGCATTAAGCTGCGAGCTGCCTCTGATTAGAGATGACAACCGCATTTGATCTTTTTT
+
CCCCCGGGGGGGGGGGGGGGGGGGGGGGGGGGGGGGGGGGGGGGGGGGGGGGGGGGGGGGGGGGGGGGGGGGGGGGGGGGGGGGGGGGGGGGGGGGGGGGGGGGGGGGFGGGGGGGGGGGGGGGGGGGGGGGGGGGGGGFGGGGGGGGGGGGGGGGFGGGGCCGFGGGGGGG98EFFDGG>EGGGEGDFGG8CGCEEGG6ECDEEE5?FEE597?FGGGFG4+=CFGGG7CAAFA3+29=D8>5:0>D4C>FA4A6F7,8>FFFF23().67664<:22<>7<??B>03154)6<<AFFF1
@M06045:235:000000000-JCY5N:1:1101:17777:7743 2:N:0:CTCAGA
CTATACGCTGCGTTCTTCATCGATGCGAGAACCAAGAGATCCGTTGTTGAAAGTTTTAACGTTTAATATAAACAATTCAGACAGACTTCAATTGTAACAAAGAGTTTTGTTTTCCTCCCATGGGCGCTCACCAGCCATAAGGCCGACGTGGCAGAGCCATGTCCCATGGAAGCAACAGTAAAAAGGTACACAGTGTGGGTTGATAAAGAATATAAAATTCAATATACATTAATGATCCTTCCGCAGGTTCACCTACGGAAACCTTGTTACGACTTTTACTTCCTCTAAATGACCAAGCGAA
+
CCCCCGGGEGDFFGGGGGGGFGGGGGGGGGGGGGGGGGGGGGGGGGGGGGGGGGCFGGGGGFFGGGGGGGGFGGGFDGGGGGGGFEGGGGGGGGGGGGGCGGCFAFFG@FGGGGGGGGGGGGGGGGGGGGGGGGGGGGGGGFGGGGGGGGDGGGFGGGGGGGGGGGGGGGGGFDGGGGGGGFGGGGECEGG?C;;@@CEE8>FFFGGGGF?ECG@FGGGCFFFF+CGFFGFFFFE<86=BFFDB?5DDA7CGF6AF>>?FFFF13>CEFE@F>B?A9:<AF4<>A<B2<AAD<()4:?119
@M06045:235:000000000-JCY5N:1:1101:14599:7750 2:N:0:CTCAGA
CTATACGCTGCGTTCTTCATCGATGCCAGGACCAAGAGATCCGTTGTTGAAAGTTTTGATTTATTTATGGTTTTACTCAGAAGTTACATATAGAAACAGAGTTTAGGGGTCCTCTGGCGGGCCGTCCCGTTTTACCGGGAGCGGGCTGATCCGCCGAGGCAACAAGTGGTATGTTCACAGGGGTTTGGGAGTTGTAAACTCGGTAATGATCCCTCCGCTGGTTCACCAACGGAGACCTTGTTACGACTTTTACTTCCTCTAAATGACCAAGCGAAACAGATCGGAAGAGCGTCGTGTACGG
+
CCCCCGGGGGGGGGGGGGGGGGGGGGGGGGGGGGGGGGGGGGGGGGGGGFEGGGGGGGGGGGGGGGGGGGGGGGGGGGGGGGGGGGGGGGGGGGGGGGGGGGGGGGGGGGGGGGGGGGFGGGGGGGGGG?FFGGGGGGGGGGGGGGGGGGGGGGGGGGGGGGGGGGFGGFGGFGGGGGGCFGGEEGCEGGGGGGGGGGGGGEGGGGGGGGFGGGGGDGGFGFGGGFGGGGFFFFFFFFFFGF?BDD35BGGGFFFDFFFFFFF>2<<>280;5>BFFFB?>?B<?BB070>B0-4((.)-4
@M06045:235:000000000-JCY5N:1:1101:11501:7757 2:N:0:CTCAGA
CTATACGCTGCGTTCTTCATCGATGCCAGAACCAAGAGATCCGTTGTTGAAAGTTTTTATTTATTTGTTTATGTGTCACTCAGAGGAGAAAACCACTAAAGACATAAGAGTTTGGTGACCTCCGGCGGGCGCCCGCGGTGGGGCCCAGGGGCGCCCGGGGGGTAAACCCCGGAGCCGCCCGCCGAAGCAACGGTTTAGGTAACGTTCACAATGGTTTAGGGAGTTTTGCAACTCTGTAATGATCCCTCCGCTGGTTCACCAACGGAGACCTTGTTACGACTTTTACTTCCTCTAAATGACC
+
CCCCCGGGGGGGGGGGGGGGGGGGGGGGGGGGGGGGGGGGGGGGGGGGGGGGGGGGGGGGGGGGGGGGGGGGGGGGGGGGGGGGGGGGGGGGGGGGGGGGGGGGGGGGGGGGGGGGGGGGGGGGDGGGGGGGGGGGGGGGGGGGGGGGGEGEEGGGGGGGGGGGGGGGEEGCEEGEGGGGGGGGGEEGECGGGEEGGGGEGGGGFGGGGGG?CC>GGGGFGFGGGGGGGGFFFFFAFFFF7@BFFGCGFGGD5:<>FFFFFFFFFF>;BFF6@@994207::):<BFFF>9<>):<AF>7:
@M06045:235:000000000-JCY5N:1:1101:6958:7759 2:N:0:CTCAGA
CTATACGCTGCGTTCTTCATCGATGCCAGAACCAAGAGATCCGTTGTTGAAAGTTTTGATTTATTTGTTTGTTTTACTCAGAAGTTCCACTAAAAACAGAGTTTAGGGTCCTCGGGCGGGCCGTCCCTTTTTACAGGGCGCGGGCTGATCCGCCGAGGCAACGTATAGGTATGTTCACAGGGGGTTGGGAGTTGTAAACTCGGTAATGATCCCTCCGCTGGTTCACCAACGGAGACCTTGTTACGACTTTTACTTCCTCTAAATGACCAAGCGAAACAGATCGGAAGAGCGTCGTGCAGGG
+
CCCCCGGGGGGGGGGGGGGGGGGGGEGGGGGGGGGGCGGGGGGGGGEGGFFGGGGGGGDGGGGGGCGGGGGGGGGGGFGGGGGGGGGGGGG8FFGFGGGGGGGGGGGGGFFGGEDEGGGGGGGGGDFDGFDGGGGGGGDGGGGGGGGGGGFEGGCDG5EEGGGG,,,?FFFGFG9EFFFFFGC*=CEGG*8CFGGGFDGGGGGCFECCEGGGG<>GGG:BCF7CFGGGGDFEFBBF>F4F7@FFB:CD@GG7?FFFFFFF7@FA<AA?FFF>DFFB>131).1(2((.(393,170(3>:9
@M06045:235:000000000-JCY5N:1:1101:17061:7769 2:N:0:CTCAGA
CTATACGCTGCGTTCTTCATCGATGCGAGAGCCAAGAGATCCGTTGCTGAAAGTTGTATAGTGTTTTATAGGCACGAAGCCCATTGACTACATTCTTCATCATTCAATTGGAGTTTGTAATAACATAGACCTGGAAATTCAAAGAGAGCTGGCCTTGCGACGCAGCAATCCTTGTTTCCGCCCCGAAGAGCGAGAGTTATCTAGATCTACATAGTGTGCACAGGTGGAAAGATAAGATGACGGGCGTGCACATGCTCCTAAGAGCCAGCTACAACCACATCAAGTTATTCATTAATGATCC
+
CCCCCGGGGGGGGGGGGGGGGGGGGGGGGGGGGGGGGGGGGGGGGGGGGGGGGGGGGGGGGGAFFGGGGGGGGFGGGGGGGGFGGGGGGGGGGGGGGGGGGGGGGGGGGGGGGGGGGGGGGGGGGGGFGGGGGGGGGGGGGGGGGGGGGGGGGGGGFGGGG>EGGGGGGGGGGGGGGGGGGGGGGGDGGGGGGGGGGGGGGGGGGGGGGGGGGGGGGGGFGFFGGGFCF8?AFFFFFF6AGFFFEGD::FFGFFFFFAEF2<95?B:?FFBF@FF??::)5><><>46<FFFBFAFAA2<<
@M06045:235:000000000-JCY5N:1:1101:27036:7785 2:N:0:CTCAGA
CTATACGCTGCGTTCTTCATCGATGCGAGAGCCAAGAGATCCGTTGTTGAAAGTTGTATTTTGAATTAAGTATTCATAATATGTTTCAGACAAAATCACTAAAGTTCTGAGTAGATATAAATCCCAAAGGTGACCACACGGCTTTTGACAGCCGGCAGCCCCCAGAGAGATGACATTGCACACAAGGTGGATATGGATTTTTGAAAGTGCCATAAAAACACTTGATTATGAATGATCCTTCCGCAGGTTCACCTACGGAAACCTTGTTACGACTTTTACTTCCTCTAAATTACCAAGCGAA
+
CCCCCGGGGGGGGGGGGGGGGGGGGGGGGGGGGGGGGGGGGGGGGGGGGGGGGGGGGGGGGGGGGGGGGGGGGGGGGGGGGGGGGGGGGFFGGGGGGGGGGGGGGGGGGGGGGGGGGGGGGGGGGFFGGFGGGGGGGGGGGGGGGGGGGGGGGGGGGGGFGGGEGGGFGFGGGGGGGGGFGGGGGGGGGGGGGGGGGGG9EGGGGGGGGGGFGGGGFGGFGFGGGCGGGGFFFFFFFFFFGAEEFGGCFGGGFFFD>81>@FF1@E)7?5(=DFFFFFFFFFF<<FFA99)).)<46:029
@M06045:235:000000000-JCY5N:1:1101:11893:7814 2:N:0:CTCAGA
CTATACGCTGCGTTCTTCATCGATGCGAGAGCCAAGAGATCCGTTGCCAAAAGTTGTTTTCAATTTCTCACACAAGGTGAAGAAAAGTTTCAGACAGAATAAAAACAGACAAAGTGTTCATCAACAGGAGCGAGGTCTCCCACGAGGGGAGTCCCCACTCCTTTGGCAGGGGGGTAGCATTGCTGCTTCCCTGATCCTGCCAGAGACAGATAACGGTGCACACAGTGTTTCTGAAGCAGAGCTTCAAATTTTCTAATGATCCAACCGCAGGTTCATCTACGGTTACCTTGTTACGACTTTT
+
CCCCCGGGGGGGGGGGGGGGGGGGGGGGGGGGGGGGGGGGGGGGGGGGGGGGGGGGGGGGGGGGGGGGGGGGGGGGGFGGGGGGGGGGGGGGGGGGGGGGGGGGGGGGGGGGGGGGGGGGGGGGGGGDGGGGGGGGGGGGGGGGGCGGGGGGGGGGGGGGGGFFGGGFGGGGGGGGGGGFGGGGGGGGGGGGFGFFGFCGGGGGGGGGG6CFGGGGGGDF7*97CFGGGGFFFBAFFFF?C4=FFFGFFGGFFFFGFBDFFFFFFFF>FFFFF?BFBA2<BFFFFFFF<ABF><?:1-8<A
@M06045:235:000000000-JCY5N:1:1101:27735:7817 2:N:0:CTCAGA
CTATACGCTGCGTTCTTCATCGATGCCAGAGCCAAGAGATCCATTGTTGAAAGTTTTGATTTATTTTGTTTTGTACTGACATGACTTCTAATGCAAAGGGTTTTGTGGTTGTCCCGTCCGGCGGGTTGCCCCGCCGGGGGGAGTATAAAAGGTGCTCAAAGTGCAGGGTATACGCATCACGCCGGGGCGCGAATTGTTAATGATCCTTCCGCAGGTTCACCTACGGAAACCTTGTTACGACTTTTACTTCCTCTAAATGACCAAGCGAAACAGATCGGAAGAGCGTCGTGTAGGGAAAGAG
+
CCCCCGGGGGGGGGGGGGGGGGGGGGGGGGGGGGGGGGGGGGGGGGGGGGGGGGGGGGGGGGGGGGGGGGGGGGGGGGGGGGGGGGGGGGGGGGGGGGGGGGGGGGGGGGGGGFGGGGGGGGGGGGGGGGGGGGGGGGGGGDGGDDCFFFC>FGGGGGGGGGGGGDFEFGGGGGGGDGGGGGFGGGGGGGGGGGGGGGGGGGGGCEGGFGGGGGGFGGGFGF6CDGGDGGFF?BAAFF5>DBFFFGF7@FGGFFFG=B4@>FFF0:<691>FFFF042:?;<?7>18>;???D>?<?3?:(
@M06045:235:000000000-JCY5N:1:1101:21044:7831 2:N:0:CTCAGA
CTATACGCTGCGTTCTTCATCGATGCCGGAACCAAGAGATCCGTTGTTGAAAGTTTTAACTAATTTAGCTAGTTTCTCAGACTGCAACTTCAGACAGTGTTCACAGGTGTCTTCGGCGGGCGCGGGCCCGGGGGCGGATGCCCCCCGGCGGCCGTGAGGCGGGCCCGCCGAAGCAACAAGGTTCGTTAAACACGGGTGGGAGGTTGGACCCAGAGGGCCCTCACTCGGTAATGATCCTTCCGCAGGTTCACCTACGGAAACATTGTTACGACTTTTCCTTCCTCCAAATGACCAAGCCAAA
+
CCCCCGGGGGGGGGGGGGGGGGGGGGGGGGGGGGGGGGGGGGGGGGGGGGGGGGGGGGGGGGGGGGGGGGGGFGGGFGGGGGGGGGGGGGGGGGGGGGGGGGGGFGFFGGGGGGGGGGGGGGGGGGGGGGCFGGGGGGG7FFGGGGEGGGGGDEGC>>FGEGEGGGDDECGGGGEGGGFGGEGG8:FG=FGCFGGGCGGGCGGGDCEC?:C*95FGDGGF3555*?*CG*>7B=4<FFF7DEE:37167*;:/9F5>>?3:)04)5A>A0:E:5:>))4A>7<),(,27):ABBB??((3(
@M06045:235:000000000-JCY5N:1:1101:19618:7837 2:N:0:CTCAGA
CTATACGCTGCGTTCTTCATCGATGCCGGAACCAAGAGATCCGTTGTTGAAAGTTTTGATTTTTTGTTTGTTTATCAGACTGTTGCAGGTGTTTACAGCGTGTTTCGTGTCCCCGCGGGGCTACCGTTGGGGAAACAGACGAGGTCCCTCCCGCTCCCCGAGGGTACGGGGGAGGGAACCAAGGTACTCATAAAGGCAAGGGTGCTATCTCGACGGGGCCGAAGCCCCACGATAATGATCCTTCCGCAGGTTCACCTACGGAAACCTTGTTACGACTTTTACTTCCTCTAAATGACCAAGC
+
CCCCCGGGGGGGGGGGGGGGGGGGGGGGGGGGGGGGGGGGGGGGGGGGGGGGGGGGGGGGGGGGGGGGGGGGGGGGGGGGGGGGGGGGGGGGGGGGGGGGGGGGGGGGGGGGGGGGGGGGGGGGGGFGGGGGGFFGGGGGGGGGGGGGGGGGGGGGGGGGGGGGGGGGGGGGEGE5EGGGGFGGGGGGGGGGGGFFGGFGGGGGGGGGGGGGGGGGDGGFGFGGDGGGCDDEFE6AFFFFGFFFFGGGFGGGFFFGFFF>BBE6?FF<26A=FDFFFFFFAA)<ADBFBB<AA)48?7B02
@M06045:235:000000000-JCY5N:1:1101:20782:7851 2:N:0:CTCAGA
CTATACGCTGCGTTCTTCATCGATGCCAGAACCAAGAGATCCGTTGTTGAAAGTTTTGACTTATTCAGTACAGAAGACTCAGAGAGGCCATAAATTATCAAGAGTTTGGGGTCTCCGGCGGGCGCCTGGATCCGGGCGCAGGGCGCCGGGGCGTTCCCGCCGAAGCAACGATAGGTACGGTTCACATAAGGGTTTGGGAGTTGTAAACTCGGTAATGATCCCTCCGCTGGTTCACCAACGGAGACCTTGTTACGACTTTTACTTCCTCTAAATGACCAAGCGAAACAGATCGGAAGAGCGC
+
CCCCCGGGFGGGGGGFGGGGGGGGGGGGGGGGGGGGFGGFGGFDGGFGGGDGGGGGGCEGGGGFGGGGGGGGGGGGGGGGFFFGGGGGGGGDGGGGFGGFCFDGGGGGGGGGGGGGDGGGGGGGGGGDCCFGGGGGGGGEGDGGGGGGGG>EGGGGGFEGGGGGGGFGGGGGGGCC<@EE6=GFFEG?EGGC8CEGGGGGEFGFF?FFCGGEGGGGGGFFGF<CDDGDDD819@AFFFEFD:BDFGF:@CFGFFFG>EAF4FFDFBAFFFFF?=<A?2:?FB?F>FF73A:B?6?>??F>(
@M06045:235:000000000-JCY5N:1:1101:13673:7886 2:N:0:CTCAGA
CTATACGCTGCGTTCTTCATCGATGCCAGAACCAAGAGATCCGTTGTTGAAAGTTTTGATTTATTTGTTTGTTTTACTCAGAAGTTCCACTAAAAACAGAGTTTAGGGGTCCTCGGGCGGGCCGTCCCTTTTTACGGGGCGCGGGCTGATCCGCCGAGGCAACGTATAGGTATGTTCACAGGGGTTTGGGAGTTGTAAACTCGGTAATGATCCCTCCGCTGGTTCACCAACGGAGACCTTGTTACGACTTTTACTTCCTCTAAATGACCAAGCGAAACAGATCGGAAGAGCGTCGTGTAGG
+
CCCCCGGGGGGGGGGGGGGGGGGGGGGGGGGGGGGGDGGGGGGGGGGGGGGGGGGGGGGGGGFGGGGGGGGGGGGGGGGGGGGGGGGGGGGGGGGGGGGGGGGGGGGGGGGGGGGGGGGGGGGGGGGGGGGGGGGGGGGGGGGGGGGGGGGGGGGGGGGEDFGGGGFFGGFEGGGFGGGGGGGGGGGGGGFGDGGGGGGGCFGGGGGGGGCFGFGGCDGDGEDGGGGGGFDFE@9>FF:FCBFFFGFGECF76?FFFFFF<??4>:2<723>7@B>>>7114:?F?<97711,(--((,:A
@M06045:235:000000000-JCY5N:1:1101:10066:7938 2:N:0:CTCAGA
CTATACGCTGCGTTCTTCATCGATGCCAGAACCAAGAGATCCGTTGTTGAAAGTTTTGACTTATTTAAGTACAGTACTCAGAGAGGCCTTTTAGTTAAACAAGAGTTTTGGGTACCTCCGGCGGGCGGTCTAGCGGGGCGCCTTTCCCTGGGGAAGGGCGCCCACCCGCCGAAGCAACTGTTTAGTGGTAGGTTCACAATGGTTTAGGGGAGTTTTTCAACTCTGTAATGATCCCTCCGCTGGTTCACCAACGGAGACCTTGTTACGACTTTTACTTCCTCTAAATGACCAAGCGAAACCG
+
CCCCCGGGGGGGGGGGGGGGGGGGGGGGGGGGGGGGGFEGGGGGGGGGFGCEFGGGGGGGGGGCG9FFGEFCFGGGGFGGGGGFGGGGFGFGGGGGADFGGGDCF@EGG8:BFGFGGGGGDGGGGGGDGGGGDFG7FGGGGGGGGGGGGGGFEGDGGGGGCEGGEGGGGGGEG5E+AGGGCEEFC?FDFGGGGG79EF+<@C@FGCFFGGGG*?*:**:@GB77C>>DCFFF?4(3@B3D<B>F?GGDFGGGFF3C:5(9AF=9<>?F9??FF*4:>FA4<9A).6>9<B0(2(4?6,,((
@M06045:235:000000000-JCY5N:1:1101:25544:7941 2:N:0:CTCAGA
CTATACGCTGCGTTCTTCATCGATGCCAGAACCAAGAGATCCGTTGTTGAAAGTTTTGACTTATTCAGTACAGAAGACTCAGAGAGGCCATAAAGTATCAATGGTTTGGGGTACCTCCGGCGGGCGCCCCGCGAGGGGGCCTGGGGGGCGCTGGGCGCCGCCCGCCGAAGCAACGGTTTGGGTAACGTTCACAATGGTTTAGGGAGTTTTTCAACTCTGTAATGATCCCTCCGCTGGTTCACCAACGGAGACCTTGTTACGACTTTTACTTCCTCTAAATGACCAAGCGAAACAGATCGGA
+
CCCCCGGGGGGGGGGGGGGGGGGGFGGGGGGGGGGGGFGGGGGGGGGGGGGGGGGGGGGGGGGGGGGGGGGGGGGGGGGGGGGGGGGGGFFGFFGGGGGGFGGGGGGGGCFFGGGGGGGGGGGGGGGGGDEGGEGGGGGGGGGGFGGGGGGGGGGGGGGGGGGGGGGGGGGGGGGGEGGGGGGGGGGGGGGFFGGGGGFGFGGGFGEGEFFFGGGFGGGFG?FGGGGFGGFFFFFBF76@CFFFFGDDEC>C>7FFF4)9:>D:?BF9<>DFFFA<<A2<5)27)446:09(,(8:.4(4(
@M06045:235:000000000-JCY5N:1:1101:8029:8000 2:N:0:CTCAGA
CTATACGCTGCGTTCTTCATCGATGCGAGAGCCAAGAGATCCGTTGTTGAAAGTTGTATTTGAATTGTTTATTCATAATAGTTTTCAGACAGACAGTTAAAAAATAAGTTGATGTTTGGCCGCTTTCATAAAGAAAACGGCTGACATTGCACACAAGGTGGATATGGATTTAAGAAGTGCCATAAACACTTATTATGAATGATCCTTCCGCAGGTTCACCTACGGAAACCTTGTTACGACTTTTACTTCCTCTAAATGACCAAGCGAAACAGATCGGAAGAGCGTCGTGGAGGGAAAGAGG
+
CCCCCGGGGGGGGGGGGGGGGGFGGGGGGGGGGGGGGGGGGGGGGGGFGGGFGGGGGGGGGGGGGGGGGGGGGGGGGGGGGGGGGGGGGGGGGGGGGGGGGGGGGGGGGGGGGGGFFGCFGGGGGGGGGGGGGGGGGGGGGGGGGG9EGGGFGGGGGGGGGGGGGGGGGGGGFFGGFEGGGGGGGFGGGGGGGGGGGGGGGGGGGGGGGGGGGGGGGGGFGFGGGGGGDGFFFFECAEFEGFFFFGGGFGGGFFFCFFEF1AF?@?DB6:@558;;?;;;D@<62:940(-8?>BF?31:(
@M06045:235:000000000-JCY5N:1:1101:24063:8018 2:N:0:CTCAGA
CTATACGCTGCGTTCTTCATCGATGCGAGAGCCAAGAGATCCGTTGTTGAAAGTTGTATTTTGAATTAAGTATTCATAATATGTTTCAGACAAAATCACTAAAGTTCTGAGTAGATATAAATCCCAAAGGTGACCACACGGCTTTTGACAGCCGGCAGCCCCCAGAGAGATGACATTGCACACAAGGTGGATATGGATTTTTGAAAGTGCCATAAAAACACTTGATTATGAATGATCCTTCCGCAGGTTCACCTACGGAAACCTTGTTACGACTTTTACTTCCTCTAAATGACCAAGCGAA
+
CCCCCGGGGGGGGGGGGGGGGGGGGGGGGGGGGGGGGGGGGGGGGGGGGGGGGGGGGGGGGGGGGGGGGGGGGGGGGGGGGGGGGGGGGGGGGGGGGGGGGGGGGGGGGGGGGGGGGGGGFDFFGGGGGGGFGGGGGGGGGGGGGGGGGGGGFGGGGGGGGGGDGGGGGGGGGGGGGAFGGGF>FGGFGFGGGFGGGGGGGG5EGGGGFGGGGGGGGGGFGFF?CGGGF9@FFA66BFFFGFFF)/?;AFDFFFFGA>@>BAFD@EEFFCFFEDFEFFFEFFFBBFAAFBF>2:???<(47
@M06045:235:000000000-JCY5N:1:1101:21599:8034 2:N:0:CTCAGA
CTATACGCTGCGTTCTTCATCGATGCCAGAACCAAGAGATCCGTTGTTGAAAGTTTTGACTTATTCAGTACAGAAGACTCAGAGAGGCCATACAATGCAATAGTTTGGTTTTCCTCCGGCGGGCGCCCGCGAGGGCCGAGGGGCGCCGGGAAGGACCCGGGCCGCCCGCCGAAGCAACGGTTTAGGTAACGTTCACAATGGTTTGGGAGTTTTGCAACTCTGTAATGATCCCTCCGCTGGTTCACCAACGGAGACCTTGTTACGACTTTTACTTCCTCTAAATGACCAAGCGAAACAGATC
+
CCCCCGGGCGDGGGGGGGGGGGFGFGCFGDEGFGGFFGGGGGGGGGGGGGGGGGEFGFEGGGGGFGGGGGGGGFGGGGGGGCGGGGGGGGGGGGGGCEGGGDFGGGGGGGCFGGGGGDGGDGEGGGGGGGCGGEE:FGDCGDGGDDGGGCE*CE6:EGGGGGGGGGGGGGGG>EGGGGGG;ECGGGGGGFGGGFGGF??FGFGGDEDGGGCGGGFGFGGF>FF7C:>7FGB4@FF93>BEGFF6@FGFDG)C@)87)9<?>**429<B4><?494-6><<FAB697::?(4:?>6>FB<)5
@M06045:235:000000000-JCY5N:1:1101:7621:8034 2:N:0:CTCAGA
CTATACGCTGCGTTCTTCATCGATGCCAGAACCAAGAGATCCGTTGTTGAAAGTTTTTTTTCATTACATCCGTGGACTCAGACGACAGGTTTATTAAGAATTTAAGGGGGCTACTGGCGGGCACGGGCCCAAAGCGGGGAGCTTCCGGCGGCCTCTCATCGAGGCGGGCCCGCCAAAGCAACAAGGTCACAAAAACACAGGGTGGGAGGTCGGGCCTGAGAGACCCTCACTCGGTAATGATCCTTCCGCAGGTTCACCTACGGAAACCTTGTTACGACTTTTACGTCCTCTAAATGACCAA
+
CCCCCGGGGGGGGGGGGGGGGGGGGGGGGFGGGGGGGGGGGGGGGGGGGGGGGGGGGGGGGGGGGGGGGGGGGFGGGGGGGGGGGGGGGGGGGGGGGGGGGGGGGGGGEGCGGGGGGG@FGGGEGGGGGGGGGEGGG+:FGGFGCGGGG585CCE<C9CFFGGDGGGCCCEEEGCGGFGCDF8FCGFFGC0CF>C>5**/;8CC8E**::CCC=)79F587)9*9C*C<F67;B2,.*8@C@F?@FFC>7<DF@=70?4?:3>?061?1<A?F44:14614<))(34((-).)694))524
@M06045:235:000000000-JCY5N:1:1101:26654:8034 2:N:0:CTCAGA
CTATACGCTGCGTTCTTCATCGATGCCAGAACCAAGAGATCCGTTGTTGAAAGTTTTGACTTATTCAGTACAGAAGACTCAGAGAGGCCATAAATTATCAAGAGTTTGGTGACCTCCGGCGGGCGCCCGCGGTGGGGCCCAGGGGCGCCCGGGGGGTAAACCCCGGGGCCGCCCGCCGAAGCAACGGTTTAGGTAACGTTCACAATGGTTTAGGGAGTTTTGCAACTCTGTAATGATCCCTCCGCTGGTTCACCAACGGAGACCTTGTTACGACTTTTACTTCCTCTAAATGACCAAGCGA
+
CCCCCGGGGGGGGGGGGGGGGGGGGGGGGGGGGGGGGGGGGGGGGGGGGGFGDGGGGGGGGGGGGGGGGCGGGGGFFFFGGGGGGGGGGGGGGGGGGGGGFGGGGGGGGGCFEGFGG>CEGGEDEGGGGGGGG@EGFGCGGGGGCEGGGGGDG8EEGCC9FFGGGGGGGGGGGGGGGCEEGGGGGGGG=ECFCFGGGGFGGEFFGGGGGGGFGGGGC9<?FFF*:D**:>FF?F296=FFFFBFF3)>?FGG?4?FDB9)45>?:2))))6;;B144>5>AAAA9:AA>:9)--3?(2<04
@M06045:235:000000000-JCY5N:1:1101:17244:8038 2:N:0:CTCAGA
CTATACGCTGCGTTCTTCATCGATGCCAGAGCCAAGAGATCCATTGTTGAAAGTTGTAATAATTTTGTTTTTTACTCAGAGCATCAATAATGACAAGAGTTTGGTGTGCTCCGGCGGGGTGCGTCACCCCCGAGAGGGGTGCGCGCGGCCATGCGGCCACCCGCCGAAGAAACAGTGGTTGTTTAGCAATGGTTGGGAGTTTTGCAACTCTTTAATGATCCCTCCGCTGGTTCACCAACGGAGACCTTGTTACGACTTTTACTTCCTCTAAATGACCAAGCGAAACAGATCGGAAGAGCGG
+
CCCCCGGGGGGGGGGGGGGGGGGGGGGGGGGGGGGGGGGGGGGGGGGGGGGGGGGGGGGGGGGGGGGGGGGGGGGFGGGGGGGGGGGGGGGGGGGGGGGGGGGGGCGFGGGGGGGGGGGGCGGGGGGGGGGGGGGGGGGGEGGGGGGGGGGGGGGGGGGGGGGGGGGGGGGGGGGFGGGGG8FGGGGGGGGGGGGGE>EEGGGGGGGGGGGGGGGG7CCFGFGC<DGGGGFFF=A>F>EFC>>BFGFFBGFFFFFGFFABFFFFFFFF><A?FFAB7?1<?<BB6>018<?BFFF>FF<((
@M06045:235:000000000-JCY5N:1:1101:23498:8061 2:N:0:CTCAGA
CTATACGCTGCGTTCTTCATCGATGCGAGAGCCAAGAGATCCGTTGTTGAAAGTTATTTTTTGTTATAATAACTTGACTTTCTTTACATATTGTTTGTAAAATCAACACAGAGTGTCAATCAAACGGTTCACAGGTGTAAATGGATATAGTTTTAAGCCACTAGGGCAATCACTAATGATCCTTCCGCAGGTTCACCTACGGAAACCTTGTTACGACTTTTACTTCCTCTAAATGACCAAGCGAAACAGATCGGAAGAGCGTCGTGTAGGGAAAGAGTGTAGATCTCGGTGGTCGCCGTAT
+
CCCCCGGGGGGGGGGGGGGGGGGGGGGGGGGGGGGGGGGGGGGGGGGGGGGGGGGGGGGGGGGGGGGGGGGGGGGGGGGGGGGGGGGGGGGGGGGGGGGGGGGGGGGGGGGGGGGGGGGGGGGGGGGGGCFGFFCFFGGGGGGGGFGGGGGGGGGGGGGGGGGGGGGGGGGGGGGGGFGGGGGGGGGGGGGGGGGGGGFGGGGDGFGGGFFGGGGGGGGFGFGGGGGGGFFFFF<CFFFFFFBBADGGFGG4:BEGFFFFFFFFFFFF>E?8:A;1=CB<5<><ABB?:,(48460441((
@M06045:235:000000000-JCY5N:1:1101:18740:8061 2:N:0:CTCAGA
CTATACGCTGCGTTCTTCATCGATGCCAGAACCAAGAGATCCGTTGTTGAAAGTTTTGACTTATTGTATAAGTTACTCAGAGAGGCCAGTGATGACGAAGAGTTTTGGTCCTCTGACGGGTTGCCAGCACGGGGGCCGGCGCGGCCCTGGTGGGGGCCACCCGCCGAAGCAACGGTGAGGTAGGTTCACAATGGTTGGGAGTTTTGCAACTCTGTAATGATCCCTCCGCTGGTTCACCAACGGAGACCTTGTTACGACTTTTACTTCCTCTAAATGACCAAGCGAAACAGATCGGAAGAGG
+
CCCCCGGGGGGGGGGGGGGGGGGGGGGGGGGGGGGGGGGGGGGGGGEGGGGGGGGGGGGGGGGGGGGGGGGGGGGGGGGGGGGGGGGFGGGGGGGGGGGGGGGGGGGGGGGGGGGGGGGGGGGGGGGGGGGGGGGGGGGGGGGGGEGGGGGGGGGGGGGGGGGGGGGGGGGGGGGGGGGGGGGGGGGGGGFGGGCGGGGGGGGGGGGGGGGGGGGGGGGFCBGGGGDGGD3@?F9)=?FFGFFF@DGD?CGGF69D@EFFFF=ABFFFFF9BF?A<>BB?:???F9>F?:BBBFB<:>2<(
@M06045:235:000000000-JCY5N:1:1101:8052:8063 2:N:0:CTCAGA
CTATACGCTGCGTTCTTCATCGATGCGAGAGCCAAGAGATCCGTTGCCAAAAGTTGTTTCATATTTTACTAGTGTCTATAAACACCAATACAATTTGAATCAGACTTCGTTAACAGTCAATTGGTGAGAAAATTTGTTACAAATTCACAAGTGGTTGAAAGTTTGTTACAAATGGAGTCAGGCCTCGAGCCCCGAAAGGCGAGTCCGTTCCCCAAGTGTTTAACTTTTGTAATGATCCTTCCGCAGGTTCACCTACGGAAACCTTGTTACGACTTTTACTTCCTCTAAATGACCAAGCGAA
+
CCCCCGGGGGGGGGGGGGGGGGGGGGG@GGGGGGGGGGGGGGGGGGGGGGGGGGGGGGGGGGGGGGGGGGGGGGGGFGGGGGGGGGGGGGGGGGGGGGGGGGGGGGGGGGGGGGGGGGGGGGGGGGGGGGGGGGGGGGGGGGGGGGGGGGGGGGGGGGGGGGGGGGGGGGGGGGGGGGGGGGGDGFGGGGGGGGGGGGGGGEGGGGGGGGFC>CDGGGGFGFGGGFGGGGFFFAEFFFFFGF>DFGGGFGFGFFFG:BFFBFFFFFCEFEDFFEFFEFFFFFFFAAFF2<)4<:??:<?FB
@M06045:235:000000000-JCY5N:1:1101:22114:8084 2:N:0:CTCAGA
CTATACGCTGCGTTCTTCATCGATGCCAGAACCAAGAGATCCGTTGTTGAAAGTTTTGATTTATTTATGGTTTTACTCAGAAGTTACATATAGAAACAGAGTTTAGGGGTCCTCTGGCGGGCCGTCCCGTTTTACCGGGAGCGGGCTGATCCGCCGAGGCAACAAGTGGTATGTTCACAGGGGTTTGGGAGTTGTAAACTCGGTAATGATCCCTCCGCTGGTTCACCAACGGAGACCTTGTTACGACTTTTACTTCCTCTAAATGACCAAGCGAAACAGATCGGAAGAGCGTCGTGTAGGG
+
CCCCCGGGGGGGGGEFGGGGGGGGGGGGGGGGGGGGGGGGGGGGGGGGGGGGGGGGGGGGGGGGGGGGGGGGGGGGGGGGGGGGGGGGGGGGGGGGGGGGGGGGDDGGGGGGGGGGGGGGGGGGGGGGGFGGGGGGGGGGGGGGGGGGGGGGGGGGGGGGGGGGGGCFG;EGGGGGGGGGGGGGGGGGGGGGGGCGGGGGGGGGGGGGGGGGGGGGDDGFGFGGGGGGGGFFEFBFFFFFGF=FEFGGDDGGFFFGFFAFFBFBFAA?F??FFF>;>17:4?BB01603:>BF>>B3?AF?
@M06045:235:000000000-JCY5N:1:1101:22892:8096 2:N:0:CTCAGA
CTATACGCTGCGTTCTTCATCGATGCCGGAACCAAGAGATCCATTGTTGAAAGTTTTGACAATTTTCATAGTACTCAGACAGCCCATCTTCATCAGGGTTCACAGAGCGCTTCGGCGGGCGCGGGCCCGGAGACGTGCGTCCCCCGGCGACCAGGTGGCCCCGGTGGGCCCGCCAAAGCAACAGGTGTATAGAGACAAGGGTGGGAGGTTGGGCCGCGAGGGCCCGCACTCGGTAATGATCCTTCCGCAGGTTCACCTACGGAAACCTTGTTACGACTTTTACTTCCTCTAAATGACCAAA
+
CCCCCGGGGGGGGGGGGGGGGGGGGGGGGGGGGGGGGGGGGGGGGGGGGGGGGGGGGGGGGGGGGGGGGGGGGGGGGGGGGGGGGGGGGGGGGGGGGGGGGGGGGGGGGGGGGGGGGGGGGGGGGGGGGGGGGGGGEGGGGGGGGGGGGGGGGGGGGGGGGGGGGGGGG:?EEGGEDFFGFGFGGGGGFGGFFFCFGFGGG*8EGGGGGGGGGGGGGGGFGEDDGGG3C)6>DFFF4464CFFB8CDDBGD**94*?=?F?F@:>???D<<F*906BFBA<4<A<)5)644264<<287:(
@M06045:235:000000000-JCY5N:1:1101:17862:8100 2:N:0:CTCAGA
CTATACGCTGCGTTCTTCATCGATGCCAGAACCAAGAGATCCGTTGTTGAAAGTTTTAATTGATTGTGTTTTTACTCAGAAGATACTGAAAATAACAGAGTTTGTTGGGTCCTCTGGCGGGCCGCTCCCGTTTTACGGGGAAGCGGGGAGCCGCCGAGGCAACGTTGTAGGTATGTTCACAGGGGTTTGGGAGTTGTAAACTCGGTAATGATCCCTCCGCTGGTTCACCAACGGAGACCTTGTTACGACTTTTACTTCCTCTAAATGACCAAGCGAAACAGATCGGAAGAGCGGCGGGTAG
+
CCCCCGGGGGGGGGGGGGGGGGGGGGGGGGGGGGGGGGGGGGGGGGGGGGGGGGFGGGGGGGGGGGGGGFGGGGGGGGGGGGGGGGGGGGGGGGGGGGGGGGGGGGEGGGGGGGGGGGGEGGGGGGGGGGGGGGGGGGGGGGGGGGGGDGGGGGGGGGGGGFGGGGGGCFGGGGGGGGGFFGGGGGCGGGGGGGGGGGGGDCEGEGGGGGGFGGGGGGGED@GDFFGGGGFB>BB27FF@C?FFFFGGEDDCFF4>@FFFFFFA9AFBFFFFFF:?;>BF?FA7:B(39:?10(32(((41
@M06045:235:000000000-JCY5N:1:1101:8593:8122 2:N:0:CTCAGA
CTATACGCTGCGTTCTTCATCGATGCCAGAACCAAGAGATCCGTTGTTGAAAGTTTTGATTCATTTTCGAAACGCCTACGAGAGGCGCCGAGAAGGCTCAGATTATAAAAAACCCGCGAGGGGGTATACAATAAGAGTTTTGGTTGGTCCTCCGGCGGGCGCCTTGGTCCGGGGCTGCGACGCACCCGGGGCAGAGATCCCGCCGAGGCAACAGTTTGGTAACGTTCACATTGGGTTTGGGAGTTGTAAACTCGGTAATGATCCCTCCGCTGGTTCACCAACGGAGACCTTGTTACGACTT
+
CCCCCGGGGGGGGGGGGGGGGGGGGGGGGGGGGGGGGGGGGGGGGGGGGGGGGGGGGGGGGGGGGGGGGGGGGGGGGGGGGGGGGGGGGGGGGGGGGGGGGGGDFGGGGGGGGGGGGGGGGGGGEGGGGGGGGGGGGGFGFFGGGGDGGGFGGGEGGGGGGGGCGGGGGGGEGGGGGGGGGGGGGGGGGGGGGGGGGGGGGGGGGGGGGGGD4:?:FFGFGFCGCGGGGGFFFF?2@)>DG@B3@F2:=FFC?<@DFF279@B9?BF?>F::B?74)6>>:<FFB9>6,)5<<BFFF:(,4
@M06045:235:000000000-JCY5N:1:1101:19333:8146 2:N:0:CTCAGA
CTATACGCTGCGTTCTTCATCGATGCCAGAACCAAGAGATCCGTTGTTGAAAGTTTTGACTTATTGTATAAGTTACTCAGAGAGGCCAAAGATAACTAAGAGTTTCGGTCCTCTGACGGGTTGCCGGCCCGGGGGCCGGCGCGGCCCCGGTGGGGGCCACCCGCCGAAGCAACGGTGAGGTAGGTTTACAATGGTTGGGAGTTTTGCAACTCTGTAGTGATCCCTCCGCTGGTTCACCAACGGAGACCTTGTTACGACTTTTACTTCCTCTAAATGACCAAGCGAAACAGATCGGAAGAGC
+
CCCCCGGGGGGGGGGGGGGGGGGGGGGGGGGGGGGGGGGGGGGGGGGGGGGGGGGGGFFGGGGGGGGGGGGGCCFGFGGGGGGGGGGGGGGGGGGGGGGGGGGGGGGGGGGGGGGEGFGGGGEGGGEDGGGGGGGGGEEGGGGGGGGGGGGGGGGGGGGGGGGGGGDGDEGCFGE85EFGCFFD9@EFGFFGGC@CEGG>EGGGGGF9:FGGGFGGFG*9:7CC95DGGDBFFFF24?FFGEDFFGGF?7CC@@BCFB:>>@F7<2)5))6B6=<4>2:::<?:<>>FFF04:114:60((
@M06045:235:000000000-JCY5N:1:1101:28240:8148 2:N:0:CTCAGA
CTATACGCTGCGTTCTTCATCGATGCCAGAACCAAGAGATCCGTTGTTGAAAGTTTTGATTTATTTATGGTTTTACTCAGAAGTTACATATAGAAACAGAGTTTAGGGGTCCTCTGGCGGGCCGTCCCGTTTTACCGGGAGCGGGCTGATCCGCCGAGGCAACAAGTGGTATGTTCACAGGGGTTTGGGAGTTGTAAACTCGGTAATGATCCCTCCGCTGGTTCACCAACGGAGACCTTGTTACGACTTTTACTTCCTCTAAATTACCAAGCGAAACAGATCGGAAGAGCGTCGTGTAGGG
+
CCCCCGGGGGGGGGGGGGGGGGGGGGFGGGGGGGGGGGGGGGGGGGGGGGGGGGGGGGGGGGGGGGGGGGFGFGGGGGGGGGGGGGGGGGGGGGGFFGGGG9FGGGGGGGGGGGGGGGGGGGGGGGGGGGFGGGGGGGEGGGGGGGDEGGGGGGGDBECCG>FGGGGGGGGDCCFGGGGFGGGGGGGGGCEGGGFGGGGGGGGGFGGGGGGGGGGGGD5>GFGGFF>DGGBDF>1?FFFFGF48DGGGFGGGF?FGFFAF>=6A)).6A:13>@>>B?F8)5:0(42734(((49::1>D<
@M06045:235:000000000-JCY5N:1:1101:27035:8157 2:N:0:CTCAGA
CTATACGCTGCGTTCTTCATCGATGCCAGAACCAAGAGATCCGTTGTTGAAAGTTTTGCTTTAATTTAATCATAGACTTAGACATAATGACACGATTTATTCAGAGTGTTAAGTGGTTGGCTATCGGCGGACGCGGGCCAGAGGACGCCTCGCAGCGGTCCTCCGGCGGTCGGGAGACGGGCCCGCCGAAGCAACAGAGGTTCAATAAACATAGGGTTGGGAGGTCGGGCCTGGAAGACCCTAACTCGTTAATGATCCTTCCGCAGGTTCACCTACGGAAACCTTGTTACGACTTTTACTT
+
CCCCCGGGGGGGGGGGGGGGFGGGGGGGGGGGGGGGGGGGGGGGGGGGGGGGGGGGGGGGGGFGGGGGGGGGGGGGGGGGGGGGGGCFGGGGGGGGGGGGGGGGGGGGAFGFGGGEFDFGGGGCGGGGGGGGGGGGGGGGGGGGGGGGGGDGGGGGEEGGGGGGCEGEGCEG**BEEFCEGGGGG=CEEGGC6CF8A?<C<CF:99+AFGG?FGFGFCC@D59DDFDGDGFFFF7084)89FF?)*29.9<DFFFF=B<?A7@F(493442/=FF?BFF02((,5).664:B03:A<)-6<
@M06045:235:000000000-JCY5N:1:1101:10462:8161 2:N:0:CTCAGA
CTATACGCTGCGTTCTTCATCGATGCGAGAGCCAAGAGATCCGTTGCCAAAAGTTGTTTCATATTTTACTAGTGTCTATAAACACCAATACAATTTGAATCAGACTTCGTTAACAGTCAATTGGTGAGAAAATTTGTTACAAATTCACAAGTGGTTGAAAGTTTGTTACAAATGGAGTCAGGCCTCGAGCCCCGAAAGGCGAGTCCGTTCCCCAAGTGTTTAACTTTTGTAATGATCCTTCCGCAGGTTCACCTACGGAAACCTTGTTACGACTTTTACTTCCTCTAAATGACCAAGCGAA
+
CCCCCGGGGGGGGGGGGGGGGGGGGGGGGGGGGGGGGGGGGGGGGGGGGGGGGGGGGGGGGGGGGGGGGGGGGGGGGGGGGGGGGGGGGGGGGGGGGGGGGGGGGGGGGGGGGGGGGGGGFGGGGGGGGGGGGGGGGGGGGGGGGGGGGGGGGGGGGGGGGGGGGGGGGGGGGGGGGGGGGGGGGGGGGGGGGGGGGGGGGGGGGGGGGGGGGGGGGGGFGFCGGGGGGGFFFAEEFFFFGFFFFGGGFGGGFFFGFFFA@FFFF<CFEFFFFFFFFEF<C9<BDFAA<ADBA>7:03117
@M06045:235:000000000-JCY5N:1:1101:27795:8170 2:N:0:CTCAGA
CTATACGCTGCGTTCTTCATCGATGCCAGAACCAAGAGATCCGTTGTTGAAAGTTTTGATTCATTTGTTTTTGCTTGTGCAACTCAGAGAAGAAATTCCGCCCGCTGGGCGTAATGCAAGAGAGTTTGGGGTCCCTGCGGCGGGCGCCTGGGTCCGGCGCCGGCGCGGGGGCAGGCGGCCGGGGCGGTCCCGCCGAGGCAACTGAGGGAAGGGTCACAGTGGGTTTGGGAGTTGTATAACTCGGTAATGATCCCCCCGCTGGGTCACCAACGGAGAACTTGGTACGCACTTTCATTCCCCC
+
CCCCCGGEGEGGGGGGGGGFGGGGGGGGGGDGGFGG,CCFGGGGGGE@FFGGG9EEGGCFGGGGGCFEFGCFGGGFG8FGEGGGGFFE@@CFGGGGGFFGF>GGGGGGGGGGD7AFFGFGDCCFE9FGGEFGGGGAFGDGGGEEE*7C8DC84DCECGGCEEGGCEDD5ECC8;?**:EEEDGDE?*12C:/*:::8EG8CF68EGF*:*::*:75<0:9C?GDD**9D4>7@FFA4F=**9B@3***/*:*95)1750)-)<<048<>(()8)2(,5):2)54A0(((,).)))6))).(
@M06045:235:000000000-JCY5N:1:1101:21454:8183 2:N:0:CTCAGA
CTATACGCTGCGTTCTTCATCGATGCCAGAACCAAGAGATCCGTTGTTGAAAGTTTTGATTCATTTTCGAAACGCCTACGAGAGGCGCCGAGAAGGCTCAGATTATAAAAAACCCGCGAGGGGGTATACAAAAAGAGTTTTGGTTGGTCCTCCGGCGGGCGCCTTGGTCCGGGGCTGCGACGCACCCGGGGCTTGAGAATCCCGCCGAGGCAACAGTTTGGTAACGTTCACATTGGGTTTGGGAGTTGTAAACTCGGTAATGATCCCTCCGCTGGTTCACCAACGGAGACCTTGTTACGAC
+
CCCCCGGGGGGGGGGGGGGGGGGGGGGGGGGGGGFGCFCDGGGGGGGCGGGGEGGGGFGGGGGGGGGGGGGCFGGCDGGGGGGGEGGGGG+8>CCGABFBFDGGGGGGGGGGGGDFGB7FECFGGGFCEFFFFGG7FFGGGG@FGGGGGGGGGGGGGGGGEGGGGGGGGGGGGGGDGGGDGCGGEGGGGG>EDFEFFGGDGGF=EGGC=*7CDG:FC>FFCFF765DCD6@F?B4:F>EBGB>FED47@GFFB=FGFFFF9??)6A:2:?;F)5677<AD221<6(260320254<<6((4
@M06045:235:000000000-JCY5N:1:1101:11910:8216 2:N:0:CTCAGA
CTATACGCTGCGTTCTTCATCGATGCGAGAGCCAAGAGATCCGTTGCTGAAAGTTGTATTAAGATTTAAAGGCAATGAAGCCCTTGCATCACATTCTAAAACATACAAAGGGTGTTTAAAGTATAGACCCGGGTTCAGCTGCAGAATGAAGCCGACTAATTCAAGCCTGCAGCATTCAAATCCAAAGTTTCCTTTGAAAGGTAGCGTCACCCAAGACTACAAAAGGTTCACAGGTGGTTGAAATGACTTATGAAGCGTGCACATGCCCCAGAGGAGCCAGCAACAGCTTCAAAGACGAATT
+
CCCCCGGGGGGGGGGGGGGFGGFGGGGGGGECFCGFGGGGGGGGGEGGGGGGGGFGGGGFGCFDDFGG9EFGGGCDFGGGGGGGGGGGGGEFGGGGGGFGGGFFGGGCGG,?4?F?FGGGGGGGGFFGGGDGGFBFGGEFGGGGGGGGGGGGGGGGCEFGGGCFCGC8BBEGGGGGGCFFGGGGGGGGGGGGGFFGFGGGCFFFGGGGGGGGGGGGGGGFGFGGGGGGDGFFFFBFF>?EGF=>8FGFFGFFFFFFEF2==FFF@F3(6<?F488?@;E<;D123<?02<4<4<?F?F><8
@M06045:235:000000000-JCY5N:1:1101:11588:8228 2:N:0:CTCAGA
CTATACGCTGCGTTCTTCATCGATGCTGGAGCCAAGAGATCCCTTGTTAAAAGTTTTGACAGTTCGCTAAGAACACTCAGAAGTATCGTCGGGTTCGAAAACAGAGATTCTGATGAGACCGGCGGGCACCCTTGCGGGCGCCGCCGAAGCAACAGGTATAATAGTTCACAAAGGGTAGAGAGTGTAGTACTCAGTAATGATCCCTCCGCAGGTTCACCAACGGAGACCTTGTTACGACTTTTACTTCCTCTAAATGACCAAGCGAAACAGATCGGAAGAGCGTCGGGTAGGGAAAGAGTGG
+
CCCCCGGGGGGGGGGGGGGGGGGGGGGGGGGGGGGGGGGGGGGGGGGGGGGGGGGGGGGGGGGGGGGGGGGGGGGGGGGGGGGGGGGGGGGGGGGGGGGGGGGGGGGGGGGGGGGGGGGGGGGGGGGGGGGGGGGGGGGEGGGDGGGGGGGGGGGGFGGGGGGGGGGFGFGGGGGGGGGGGGGGGGGGCFC9CGGGGGFG9FFGGGGGGGEGGGGGGGGFGFGD))CFGGFFFFFFFDEFGFFF?GGGFCDGFFFGFFFFBF@:?BF>?BB*9>:?B;:<?>1?B((.113:4::?(26-(
@M06045:235:000000000-JCY5N:1:1101:8804:8228 2:N:0:CTCAGA
CTATACGCTGCGTTCTTCATCGATGCGAGAGCCAAGAGATCCGTTGCTGAAAGTTGTATAGTGTTTTATAGGCACGAAGCCCATTGACTACATTCTTCATCATTCAATTGGAGTTTGTAATAACATAGACCTGGAAATTCAAAGAGAGCTGGCCTTGCGACGCAGCAATCCTTGTTTCCGCCCAGAAGAGCGAGAGTTATCCAGATCTACATAGTGTGCACAGGTGGAAAGATAAGATGACGGGCGTGCACATGCTCCTAAGAGCCAGCTACAACCACATCAAGTTATTCATTAATGATCC
+
CCCCCGGGGGGGGGGGFGGGGGGGGGGGGGGGGGGGEFGGGGGGGFGGGGGGGGGGCFGGGGGEFGGGGGGGGGGGGGGDGGGGGGGGGGGGGGGGGGGGGGFEGGGGG9FFGGGFFGGGGGGGGFA<FFGFGGGGGGFCGGGGGGGGGGGGGGGGGFCEECEEEEGGGGGGD9EGFFGDGGDEFFFGGGGGGGGGGGGFDGGGGFGCFGGF9FCFGDFFFB4CCGFGGCFFFFFFFFFF=DFF>D<)8CCGFA;7664AEAFE@FEDFBA=492?<(()54<?):<>>A<9>42<AA9<9
@M06045:235:000000000-JCY5N:1:1101:24479:8232 2:N:0:CTCAGA
CTATACGCTGCGTTCTTCATCGATGCCAGAACCAAGAGATCCGTCGTTGAAAGTTTTGACTTATTCAGTACAGAAGACTCAGAGAGGCCATAAATTATCAAGAGTTTGGTGACCTCCGGCGGGCGCCCGCGGTGGGGCCCAGGGGCGCCCGGGGGGTAAACCCCGGAGCCGCCCGCCGAAGCAACGGTTTAGGTAACGTTCACAATGGTTTAGGGAGTTTTGCAACTCTGTAATGATCCCTCCGCTGGTTCACCAACGGAGACCTTGTTACGACTTTTACTTCCTCTAAATGACCAAGCGA
+
CCCCCGGGGGGGGGGGGGGGGGGGGGGGGGGGGGGGFFGGGGGGGGGGGGGGGGGGGGGGGGGGGGGGGGGGGGGGGGGGGGGGGGGGGFGGGGGGGGGGGGGGGGGGGGGGGDGGGGGGGGGGGGGGGGGGGGGGGGGGGGFGGGGGEGGEGGGGGGGGGGGGGEEGGGGGGGGGGGGD5CFEFGG8CGGGGGGGGGFFFGGFG7AF<ECFFGGGGDCFGFGGDF4:DGBFFFA<@?FFFFFFFDDGFGGFFF?GFF>FFFFBDABFAAABF>1?>AAB<BF<9AAABB<<2<2,(.:1-
@M06045:235:000000000-JCY5N:1:1101:9250:8235 2:N:0:CTCAGA
CTATACGCTGCGTTTTTCATCGATGCGAGAGCCGAGTGATCCGTTGCTAGCAGTTGTATAGAATTACAATTGATTTACTTGGTGACCGGCCATCTCCCCCTCGAGAGAGAAAGACGCCAGCGTCCACAAGGCAATTTCAGATACTCAGAATATAGGTATGGTTTGTAGAGGTCGGCGCGTGTGCACGCAAGCGCACAACACAACGCCAATCCTCAAGATATTGATCTATAAACCACAAGGGTAACAAAATGAGCAGTCGGCCAGAGGCCGCGCACATACTTGTTAATGATCCATCCGCAGG
+
CCCCCGGGGGGGGGGGGGGGGGGGGGGGGGGGGGDGGGGGGGGGGFGGGGGGGGGGGGGGGGGGGGGGGGGGGGGGGGGGGGGGGGGGGGGGGGGGGGDGGGGGGGGGGGGGGGGGGGGEGGGGGGGGGGFGGGGGGGGGGGGGGGGGGGGGGGGGGGGGGGGGGGGGGGGGGGGGCEGGGGFGGGGGGGGGGGGGGGGGGGGGGGCEEFGEGGGDFDGFGFGGGGGGGGF@*):3>@>FCFF@=FGGFDFF6=F4=6?>>35:76<??>F@35764<2>>>BF9<<DAFBF24)3::1(3
@M06045:235:000000000-JCY5N:1:1101:21441:8278 2:N:0:CTCAGA
CTATACGCTGCGTTCTTCATCGATGCCAGAACCAAGAGATCCGTTGTTGAAAGTTTTGATTTATTTATGGTTTTACTCAGAAGTTACATATAGAAACAGAGTTTAGGGGTCCTCTGGCGGGCCGTCCCGTTTTACCGGGAGCGGGCTGATCCGCCGAGGCAACAAGTGGTATGTTCACAGGGGTTTGGGAGTTGTAAACTCGGTAATGATCCCTCCGCTGGTTCACCAACGGAGACCTTGTTACGACTTTTACTTCCTCTAAATGACCAAGCGAAACAGATCGGAAGAGCGTCGTGTCGGG
+
CCCCCGGGGGGGGGGGFGGGGGGGGGGGGGGGGDGGGGGGGFGGFGGGGGFFFGGGGFGGGGGGFGGGGGGGGGGGGGGGGGGGGGGGGGAEGGGGGGGGGFGGGFGGGGGGGGGGGGDGGGGGGGGGGGGGGGGGGGGEGGGGGGGGGGGGFCEEGGDGCGGFEFFGGGGGGGGGGFGGGGG?5E8E58BGGGEFGGG?CCCEG=C7CEFFDFFGGDGEDFFGGGGFGGFFF3;?FFFF>=?65*7CEFGFFFFGFF47<6FD45A?083:DFF>FFF:>?BFF?04016>B91:((32>
@M06045:235:000000000-JCY5N:1:1101:7460:8287 2:N:0:CTCAGA
CTATACGCTGCGTTCTTCATCGATGCCAGAGCCAAGAGATCCGTTGTTGAAAGTTTTGACTTATTTGTATGTTTTACTCAGAGAATGCCACTATAACAATCAAGAGTTTGATGTCCCCGGCGGGCGCCTGGTTCCGGGGCACCGCGAAGGCGCCCGGGGCGGTCCCGCCGAAGCAACAGTAGGTATGTTCACAGGGGTTTGGGAGTTTGTTAGACTCAGTAATGATCCCTCCGCTGGTTCACCAACGGAGACCTTGTTACGACTTTTACTTCCTCTAAATGACCAAGCGAAACAGATCGGA
+
CCCCCGGGGGGGGGGGGGGGGGGGGGGGGGGGGGGGGGGGGGGGGGGGGGGGGGGGGGGGGGGGGGGGGGGGGGGGGGGGGFGGGGGGGGGGGGGGGGGGGGGFFGGGGGGGGGGGGGGGGGGGGGGGGGGGGGGGGGGGGGGGGGGCGGGGGGGDGGGGEGGGGGGGGGGGGGGGGGGGGGGGGGGGGGGGGGGGGCEGDGGGGGFGGFFFGDGFGGGFC4DFGGFFGFFFFFFFFFFF7FFFFGGGDGDFFFFG=FF?03>B?AFFFFFFF4>A<B2<9)4?FB((-8>6>1:?A7::(
@M06045:235:000000000-JCY5N:1:1101:21230:8288 2:N:0:CTCAGA
CTATACGCTGCGTTCTTCATCGATGCGAGAGCCAAGAGATCCGTTGCTGAAAGTTGTATAGTGTTTTATAGGCTATGAAAGCCCATTGACTATCATTCTGGATCATACTATTGGGGTGTGTAAAAAGACGTAGAGCCTGGAAGTTCGAGGAGAGCCCTTGCGAGCAATCCCCGCATCCGCTTTAACCCTAAGAGAAGGGAGGCGAGAGGTATCCAGACCTACAGTCGGTGCACAGGTGGAAAGATAAAAATGGCGGGCGTGCACAATGCTCCGAGGAGCCAGCTACAACCAACACCATAGT
+
CCCCCGGGFGGGFGGGGGGGGGFGG>@@6CGFGFEE8FEGGGGGGGGGGFFFCFGDF9FGFGDAFGEGGGFGGGGGGEFEFG<DFGGG9FFGGGGGGDAFGEFFGGGGFFGGA9?@FCCEFFGGGFGGGCFC<:AEEGGGG,AFFACEEE8E?EGG@FGD@E+C8CD=FDCF>>C>>CEFEEFCC<E83>BECFGGC8EFGE*=*C*C5CEGGGGF78CF6;78;=D<C5:868@1;;>:=*.A8@7C*74*9).53;;@())4<123(6>F@>,,1(4?B?3,48??::3:((41,3<).
@M06045:235:000000000-JCY5N:1:1101:18284:8297 2:N:0:CTCAGA
CTATACGCTGCGTTCTTCATCGATGCCAGAACCAAGAGATCCGTTGTTGAAAGTTTTTATTTATTTGTTTATGTGTCACTCAGAGGAGAAAACCACTAAAGACATAAGAGTTTGGGGCCTCCGGCGGGCGCCTGGTTCCGGGCCCGAAGGCGCCGGGGCGGTCCCGCCGAAGCAACAATATGGTAAGGTTCACAAAGGGTTTGGGAGTTTGTAAACTCGGTAATGATCCCTCCGCTGGTTCACCAACGGAGACCTTGTTACGACTTTTACTTCCTCTAAATGACCAAGCGAAACAGATCGG
+
CCCCCGGGGGGGGGGGGGGGGGGGGGGGGGGGGGGGGGGGGGGGGGGGGGGGGGGGGGGGGGGGGGGGGGGGGGGGGGGGGGGGGGGGGGGGGGGGGGGGGGGGGGGGGGGGGGGGDGGGGGGGGGGGGGGGGGGGGGGGGGGGGGGGGGGGGGGGGGGGGGGGGCEGGDGGGGGGGGGGGGGGGGGGFGGFGGGGGGGCGGCEGFGCEGG=DCDCGGGFGFDGGGDGFG45@EFBFF@FGFFFFGGGFDDGF:6>FB48>EFB<:A<4>FF=BA<284<>2<7?::(6:BFF>(:?40:6
@M06045:235:000000000-JCY5N:1:1101:21016:8306 2:N:0:CTCAGA
CTATACGCTGCGTTCTTCATCGATGCCGGAACCAAGAGATCCATTGTTGAAAGTTTTGACAATTTTCACAGTACTCAGACAGCCCATCTTCATCAGGGTTCACAGAGCGCTTCGGCGGGCGCGGGCCCGGAGACGTGCGTCCCCCGGCGACCAGGTGGCCCCGGTGGGCCCGCCAAAGCAACAGGTGTATAGAGACAAGGGTGGGAGGTTGGGCCGCGAGGGCCCGCACTCGGTAATGATCCTTCCGCAGGGTCACCTACGGAAACCTTGTTACGACTTTTACTTCCTCTAAATGACCAAA
+
CCCCCGGGGGGGGGGGGGGGGGGGGGGGGGGGGGGGGGGGGGGGGGGGGGGGGGGGGGGGGGGGGGGGGGGGGGGGGGGGGGGGGGGGGGFGGGGGGGGGGGGGGGGGGGGGGGGGGGGGGGGGGGGGGGGGGGGGEGGGGGGGGGGGGGGGGGGGFGGG5EGGGGGDGGGGGGGGGGG6CGFGGFG<@FGGGGDC:CFFECEEGGGGGGGGGGGGGDCDGFDDGD3>D)67@EBFF6**?B=FFF3*))/)87)>6686(>)897BF224B**-((4<B4AFFFFF9).-:<>9AA:)4(
@M06045:235:000000000-JCY5N:1:1101:21138:8312 2:N:0:CTCAGA
CTATACGCTGCGTTCTTCATCGATGCCGGAACCAAGAGATCCATTGTTGAAAGTTTTGACTGATTTCTCACTCGAGCTCAGACTGCAACATACTCGGTTCGGGTTTAAATGGTCCCCGGCGGCGGCCCCCCCGGGAAGGGGAGGACACCCCGCCGAAGCAACAGGGTCACGTATTCACGGGGGGGAGGTTGGGCGCCCCGGAGGGCAGACCCGCACTCGGTAATGATCCTTCCGCAGGTTCACCTACGGAAACCTTGTTACGACTTTTACTTCCTCTAAATGACCAAGCGAAACAGATCGG
+
CCCCCGGGGGGGGGGGGGGGGGGGGGGGGGGGGGFGGGGGGGGGGGGGGGGGGGGGGDCGGGGGGGGGGGGGGGGGGGGGGGGGGGGGGGGGGGGGGGGGGGGGGGGGGGGGGCGGGGGGGGGGGGGGGGGGGGFFEEEGGDEGGGGGGGGGGEGG8CEGGF6CCGGFCFGG?CGGDGGGGGGGGDGGGGGC>CCCEGDEGCGGGGFDFFGGGG3DCFFFGFG7C:7FFGF6?D:(8>)6>@FB4CDGDG3CFFFGFF<FD>F90:A>2).6=62<>2<)-)62(4.2?::16;7??9:?6
@M06045:235:000000000-JCY5N:1:1101:16712:8322 2:N:0:CTCAGA
CTATACGCTGCGTTCTTCATCGATGCCAGAACCAAGAGATCCGTTGTTGAAAGTTTTGACTTATTCGCATAAATCGTACTCAGAGAGGCCAGCAAATACAAGAGTATATGGCTGCGTTCCTCCGGCGGGGGCTCCCGTTTTGGAGAGGGGACCCCCGCCGAAGCAACGAGAATCGGGTAGCGTTCGCGATGGTATGAAGGGAGTTTTGCAACTCTTTAATGATCCCTCCGCTGGTTCACCAACGGAGACCTTGTTACGACTTTTACTTCCTCTAAATGACCAAGCGAAACAGATCGGAAGA
+
CCCCCGGGGGGGGGGGGGGGGGGGGGGGGGGGGGGGGGGGGGGGGGGGGGGGGGGGGCGGGGGGGGGGGGGGGGGGGGGGGGGGGGGGGGGGGGGGGFGGGGGGGGGGGGGGGGGGGGGGGGGGGGGGGGGGGGGGGGFGEGEGGGGGGGGGGGEGGGGGGEGGGGGGGGGGGGGGGGCGGGGGGGGGECEC<C9FGGGGCGGGGGFFGEGGGGGGGGGFGFGGGGGGGGFFBFBAFFFFGFFFFGGDF<DCFFFF?;<DBFFFBFADDA489?B44<53>BF6<?:>99031)28<F<>4
@M06045:235:000000000-JCY5N:1:1101:8594:8322 2:N:0:CTCAGA
CTATACGCTGCGTTCTTCATCGATGCCAGAACCAAGAGATCCGTTGTTGAAAGTTTTGACTTATTCAGTACAGAAGACTCAGAGAGGCCATAAAGTATCAATGGTTTGGGGTACCTCCGGCGGGCGCCCCGCGAGGGGGCCTGGGGGGCGCTGGGCGCCGCCCGCCGAAGCAACGGTTTGGGTAACGTTCACAATGGTTTAGGGAGTTTTTCAACTCTGTAATGATCCCTCCGCTGGTTCACCAACGGAGACCTTGTTACGACTTTTACTTCCTCTAAATGACCAAGCGAAACAGATCGGA
+
CCCCCGGGGGGGGGGGGFGGGGGGGGGGGGGGGGGGGGFGGGGGFFFGGGGGGGGGGGGGGGGGGGGGGGGGGGGGGGFFGGGGGGGGGGGFGGFFFGGGGGGGGFGGFEGGGGGGGGGGGGGCFFEFGGGGGGGGGGGGGGGGGGGGGE>GGGCFEGGGGECEGGGGECEGGGGGCGCEECCGG9ECCGGGCGFGGFGCFGGGGEEF+A=?7FGGGCCFG@:CGCCCFGFFFEFBE)9FG7*9>DGDDGCDFFFCFFFFF>::BAAAFA4*9B<2<A2)-))4:<BFBB>6,4<?2460,
@M06045:235:000000000-JCY5N:1:1101:23917:8344 2:N:0:CTCAGA
CTATACGCTGCGTTCTTCATCGATGCTGGAGCCAAGAGATCCGTTGTTGAAAGTTTTAACAGTTCGCTTAGAACACTCAGAAATATCGTCGGGTTCGAACAGAGATTCTGATGATACCGGCGGGCACGCCCCGGGAGGCGCGCCGCCGAAGCAACAGGTATAAAGGTTCACAAAGGGTTATGAGTTATAGTACTCGGTAATGATCCCTCCGCTGGTTCACCAACGGAGACCTTGTTACGACTTTTACTTCCTCTAAATGACCAAGCGAAACAGATCGGAAGAGCGTCGTGTAGGGAAAGCG
+
CCCCCGGGGGGGGGGGGGGGGGGGGGGGGGGGGGGGGGGGGGGGGGGGGGGGDGGGGGGFGGGGGGGGGGGCEGGGGGGGFGFFAFGGGGGGDFGGGGGGGG<E=FFGGGCGGGGGGGGGDGEFGGGGGGGGGCCFGDGEEGGGGGGGEEGGFDGGFDG9EF?CFFGGGGGGG8EGDEFGGD+>CCGGGGGGGGGGGGGEFFFGDEGEFEEGC=DDFG=FGFGGDGGGGGFFFFFFFF>>C5BFF7CFFGGCFF47@F9FDFFB6?BB>;B:?FB?616?((3:((-,4(((.4:03:0((
@M06045:235:000000000-JCY5N:1:1101:23753:8345 2:N:0:CTCAGA
CTATACGCTGCGTTCTTCATCGATGCCAGAACCAAGAGATCCGTTGTTGAAAGTTTTGATTTATTTATGGTTTTACTCAGAAGTTACATATAGAAACAGAGTTTAGGGGTCCTCTGGCGGGCCGTCCCGTTTTACCGGGAGCGGGCTGATCCGCCGAGGCAACAAGTGGTATGTTCACAGGGGTTTGGGAGTTGTAAACTCGGTAATGATCCCTCCGCTGGTTCACCAACGGAGACCTTGTTACGACTTTTACTTCCTCTAAATGACCAAGCGAAACAGATCGGAAGAGCGTCGTGGAGGG
+
CCCCCGGGGGGGGGGGGGGGGGGGGGGGGGGGGGGGGGGGGGGGGGGGGGGGGGGGGGGGGGGGGGGGGGGGGGGGGGGGGGGGGGGGGGGGGGGGGGGGGGGGGGGGGGGGGGGFGGGGGGGGGGGGGGGCFGGGGGGGGGGGGGGGGGGGGGGGGGGGGGGGGGGEGCGGGGGGGGFCFGGGGGEEGGGGGGFGCFGFGDGGGGGGGGGGGCGGGGGDGFGGGDFGGGFDFE>BFFF?FFF4)9DGFGGGFFB>F6-049@A<DFF7:077>B6>?(4)4:?:<;0:?;><F((((.44
@M06045:235:000000000-JCY5N:1:1101:23650:8355 2:N:0:CTCAGA
CTATACGCTGCGTTCTTCATCGATGCCAGAACCAAGAGATCCGTTGTTGAAAGTTGTAATTATTAATTTGTTACTGACGCTGATTGCAATTACAAAAGGTTTATGTTTGTCCTAGTGGTGGGCGAACCCACCAAGGAAACAAGAAGTACGCAAAAGACAAGGGTGAATAATTCAGCAAGGCTGTAACCCCGAGAGGTTCCAGCCCGCCTTCATATTTGTGTAATGATCCCTCCGCAGGTTCACCTACGGAGACCTTGTTACGACTTTTACTTCCTCTAAATGACCAAGCGAAACAGATCGG
+
CCCCCGGGGGGGGGGGGGGGGGGGGGGGGGGGGGGGGGGGGGGGGGGGGGGGGGGGGGGGGGGGGGGGGGGGGGGGGGGGGGGGGGGGFGGGGGGGGGGGGGGGGGGGGGGGGGGGGGGGGGGGGGGGGGGGGGGGGGGGGGGGGGGGGGGGGGGGGGGGGGGGGF>>EFGGGGGGGGGGGFFFGGGGDGGGGGGGGGGGGGGCGGGGGGGGGGGGGGGFGFGGGGGGGGFFFD?=EFFFGFFFFGGG>GDDAAAGFFEACEFBBBAFB2<FFFFAAFFAA2>3:????:69;>FFB<BF?
@M06045:235:000000000-JCY5N:1:1101:6528:8377 2:N:0:CTCAGA
CTATACGCTGCGTTCTTCATCGATGCCAGAACCAAGAGATCCGTTGTTGAAAGTTTTGCTTTTATTTAACAAATAATACTTAGACTGAGGCACGTTTGGTTAAGATTTTAAAAGTTTGGCCACCGACGAGCGCTGACCAGAGGGCCGATCAAGGTACCCCCCGGCGGTCCATTACAGACGGGCTCGCCGAAGCAACAGTGGTTAAGTAGACAAAGGGTTGGGAGGTCGGGCCACGAGGGACCCTAACTCGTTAATGATCCTTCCGCAGGTTCACCTACGGACACCTTGTTACGACTTTTAC
+
CCCCCGGGGGGGGGGGGGGGGGFGGGGGGGGGGGGGGDGGGGGFGGGGGGGGGGGGGGGGGGGGGFGGGGGGGGGGGGGGGGGGGGGAFGFDGGGGGGGGGGFEGGGGGGGGGGGGGGGCFFGGGEGGGGGGCFCE@FGEGGGGGEEGGGGFGFGGEGGGGGGGGGGGGGGGGGGGGGGGGGG8EGDEGEEECEGGGGCCC;CGGGCCGG??CCCFG<FEG@FCDGGGGGF@DF;>FEFDGFFF@DC>?G9CFFFGFFDFFFFFFFF>03<BFF<B:>B?F(61:<2<4.5<BBFF?<<A)
@M06045:235:000000000-JCY5N:1:1101:13872:8383 2:N:0:CTCAGA
CTATACGCTGCGTTCTTCATCGATGCCAGAACCAAGAGATCCGTTGTTGAAAGTTGTATTTTGAATTAAGTATTCATAATATGTTTCAGACAAAATCACTAAAGTTCTGAGTAGATATAAATCCCAAAGGTGACCACACGGCTTTTGACAGCCGGCAGCCCCCAGAGAGATGACATTGCACACAAGGTGGATATGGATTTTTGAAAGTGCCATAAAAACACTTGATTATGAATGATCCTTCCGCAGGTTCACCTACGGAAACCTTGTTACGACTTTTACTTCCTCTAAATGACCAAGCGAA
+
CCCCCGGGGGGGGGGGGGGGGGGGGGGGGGGGGGGGGGGGGGGGGGGGGGGGGGGGGGGGGGGGGGGGGGGGGGGGGGGGGGGGGGGGGGGGGGGGGGGGGGGGGGGDFGGGGGGGGGGGGGGGGGGGGGGGGGGGGGGGGGGGGGGGGGGGGGEGGGGGGGGGGGGGDGGGGGGGGGGGGGGGGGGGGGGGGGGGGEFGGDEGGGGGGGGGGGGGGGGFGFGGGGFGGGFFFFFFFFFFGFEFD4DFFFFFFFFFEFFFFFFFFFFFC?DFEE@?EFFF3?<ECCADAA2<A:7::B017
@M06045:235:000000000-JCY5N:1:1101:25401:8394 2:N:0:CTCAGA
CTATACGCTGCGTTCTTCATCGATGCGAGAGCCAAGAGATCCGTTGTTGAAAGTTGTATTTGAATTGTTTATTCATAATAGTTTTCAGACAGACAGTTAAAAAATAAGTTGATGTTTGGCCGCTTTCATAAAGAAAACGGCTGACATTGCACACAAGGTGGATATGGATTTAAGAAGTGCCATAAACACTTATTATGAATGATCCTTCCGCAGGTTCACCTACGGAAACCTTGTTACGACTTTTACTTCCTCTAAATGACCAAGCGAAACAGATCGGAAGAGCGTCGTGTAGGGAAAGAGG
+
CCCCCGGGGGGGGGGGGGGGGGGGGGGGGGGGGGGFFGGGGGGGGGGGFGFFGGGGGGGGGGGGGGGGGGGGFGGFGGGGGGGGGFGGFGGGGGGGGGGGGGGGGGGGGGGGGGGGGGGDGGGEGGGGGGGGGGGGGGGGGGGGGGGGGGGFGGGGGGGGGGGGGGGGGGGGGGCGGGCGGGGGGGGGGGGGGGGGGGFGGGFFDGGGGGGGGGGGGGGFGFFDD47CFGFFFFFFFFFEDFFF6FGGFGGGFFFGFA46=FFFFFFFFFDF58=6;D;033(29?F><.86)23:36(1(
@M06045:235:000000000-JCY5N:1:1101:15395:8416 2:N:0:CTCAGA
CTATACGCTGCGTTCTTCATCGATGCGGGAACCAAGAGATCCGTTGTTGAAAGTTTTATAGTCAATTCGACTTCGCGCTCAGACGTAAAATTTTGCTAAATTACACGCGTGGGTTCTGGTTGGGTGCCGCCGGCAGGCTGACCGTCCCGCCAGCGAGGGCGGGACGCGCTGCCGAAGCAACTGAGGGTTTTCACAGAGGGTTAAACGTCTCAGGACCGCCGCCGAAGCCTGGTGGCTCGGCTAAGCATCCGGACGTGCGGTTGCCGCACCGCCCCGGTTCCAATCCCCCGGGGGAGGGGGG
+
CCCCCGGGGGGGGGGGGGGGFGFFGGEGGGGGGGGGFGDGGGGGGCGEFGFCFFFGGGGFGFGECDGGGFGGGGGGGGEGGGFGGFGGGEGFGGCFGGCFGG9FGGFGC>FFGGGGGGFFEGGEG7FGGGGEFECCGGFFGGGGGGGGGGG5CFG*BEGGGGGG5EG5CCEGGGGGGGGCFFCGEFEGFGGGFGFFCCF5?CEGGGGGC6FFG64CGDGFGBD5C)93>F:F;F<?)7<BD)8?477:<CDC@DDG33-8,)04),429;>D:)317(72>996,8),97;B>>0(-7(90
@M06045:235:000000000-JCY5N:1:1101:13448:8431 2:N:0:CTCAGA
CTATACGCTGCGTTCTTCATCGATGCCGGAACCAAGAGATCCATTGTTGAAAGTTTTAACTGATTGCAAAGAATCACACTCAGACTGCAAGCTTTCAGAACAGGGTTCATGTTGGGGTCTCCGGCGGGCACGGGCCCGGGGGCGAGTCGCCCCCCGGCGGCCAGCAACGCTGGCGGGCCCGCCGAAGCAACAAGGTACAATAGTCACGGGTGGGAGGTTGGGCCATAAAGACCCGCACTCGGTAATGATCCTTCCGCAGGTTCACCTACGGAAACCTTGTTACGACTTTTACTTCCTTTAA
+
CCCCCGGGGGGGGGGGGGGGGGGGGGGGGGGGGGGGGFGGGGGGGGGGGGGGGGGGGGGGGGGGGGGGGGGGGGGGGGGGGEGGGGGGGGGGGGGGGGGGGGGGGGGGGGGGGGGGGGGGGGGGGGGDGGECGGGGGGGGGFGGGGGGGGGGGGDGGGGGEGGGGGGGGGGD>5>EGGGGGGGGCE8E6@CCCFGGDEDC9CCFFCCGGDGGGDDGGDFFGFGGGF*9CCBF4F>0.57)7@B@E>DC*2CD47;55)-82=?494)((-:@F:?BF24)646336??<)))4<<A<)).-
@M06045:235:000000000-JCY5N:1:1101:9032:8453 2:N:0:CTCAGA
CTATACGCTGCGTTCTTCATCGATGCCAGAACCAAGAGATCCGTTGTTGAAAGTTTTGATTTATTTATGGTTTTACTCAGAAGTTACATATAGAAACAGAGTTTAGGGGTCCTCTGGCGGGCCGTCCCGTTTTACCGGGAGCGGGCTGATCCGCCGAGGCAACAAGTGGTATGTTCACAGGGGTTTGGGAGTTGTAAACTCGGTAATGATCCCTCCGCTGGTTCACCAACGGAGACCTTGTTACGACTTTTACTTCCTATAAATGCCCAAGCGAAACAGATCGGAAGAGCGTCGTGTCGGG
+
CCCCCFGGGGGGGGGGGGGGGGGGGGGGGGGGGGGGGGGGGGGFGGGGGFGGGGGGGGGGGGGGGGGGGGGGGGGGGGGGGGGFGGGGGGGGGGGGGGGGGGGGGFGGGGGGGGGGGGGGDGEFEEEEGFGGEGGGGGGGGGGGGGGGFGGGGGEGGGEEGCFGDFGGGGGGGGGGGGGGGGGGGGGGG5EGGGGFGGGFGGGGFCFC?C7@*7<DDDGED):CFGGGGGD>:33(764=>FFFB3)9BGCFBFFGF?-/6@FA>))()18F7.7;FF:B4(242:9:7<6241(-4(-19
@M06045:235:000000000-JCY5N:1:1101:7380:8458 2:N:0:CTCAGA
CTATACGCTGCGTTCTTCATCGATGCCAGAACCAAGAGATCCGTTGTTGAAAGTTTTGATTTATTTGTTTGTTTTACTCAGAAGTTCCACTAAAAACAGAGTTTAGGGTCCTCGGGCGGGCCGTCCCTTTTTACAGGGCGCGGGCTGATCCGCCGAGGCAACGTATAGGTATGTTCACAGGGGTTTGGGAGTTGTAAACTCGGTAATGATCCCTCCGCTGGTTCACCAACGGAGACCTTGTTACGACTTTTACTTCCTCTAAATGACCAAGCGAAACAGATCGGAAGAGCGTCGTGTAGGG
+
CCCCCGGGGGGGGGGGGGGGGGGGGGGGGGGGGGGGGGGGGGGGGGGGGGGGGGGGGGGGGGGGGGGGGGGGGGGGGGGGGGGGGGGGGGGGGGGGGGGGGGGGGGGGGGGGGGGGGGFFGGGGGGGGGGGGGGGGGGGGGGGGGGGGGGGGGGGGGGGGGGGGGGGGGGGGGGGGFGGGGGECEEGDCGGGGGGGCEGGGGGGGGGGGGGGDGCGGGGFGFGGGGGGGGF@FFFFFF==CFFFFGGGEGGGFFFFFFFFFFFAAAA:D??FD@9>FB((.4:04:><??>B<0,314:>?
@M06045:235:000000000-JCY5N:1:1101:10977:8467 2:N:0:CTCAGA
CTATACGCTGCGTTCTTCATCGATGCGAGAGCCAAGAGATCCGTTGTTGAAAGTTGTATTTTGAATTGTTTATTCATAATATTTTTCAGACAAAGAGTTAAAAAATAAAGGTTGATGTTTGGTCGATCTCCATGAAGAAGATCGACTGACATTGCACACAAGGTGGATATGGATTTAAAAAGTGCCATAAAACACTTATTATGAATGATCCTTCCGCAGGTTCACCTACGGAAACCTTGTTACGACTTTTACTTCCTCTAAATGACCAAGCGAAACAGATCGGAAGAGCGTCGTGTAGGGA
+
CCCCCGGGGGGGGGGGGGGGGGGGGGGGGGGGGGGGGGGGGGGGGGGGGGGGGGGGGGGGGGGGGGGGGGGGGGGGGGGGGGGGGGGGGGGGGGGGGGGGGGGGGGGGGGGGGGGGGGGGGEGGEGGGGGGGGGGGGGGGGFGGGGGGGGGFGGGGGGGGGGGGGGGCGGGGGGGFFGGGGGGGGGGGGGGGGGGGGGGGGGGGGGGGGGGGGGGGGGGFGFGGGGFGGGFFFFFFFAFFGFFFFGGGFGFFFFFGFFEFFFFEEFFFFFDFEF@@FF@33=?F;1@?F96669<?<BBF(
@M06045:235:000000000-JCY5N:1:1101:24939:8471 2:N:0:CTCAGA
CTATACGCTGCGTTCTTCATCGATGCGAGAGCCAAGAGATCCGTTGTTGAAAGTTATATTTGTTATTATAACATGACGTTCATTACACAATGTTTGTAAAAATATTGACCGAAGTCAATCAACAGTTCACAGGTGTTATGGATATAGTTTAGCCCGAAGGCAAATCACTAATGATCCTTCCGCAGGTTCACTTACGGAAACCTTGTTACGACTTTTACTTCCTCTAAATGACCAAGCGAAACAGATCGGAAGAGCGTCGTGTAGGGAAAGAGTGTAGATCTCGGTGGTCGCCGTATCATTA
+
CCCCCGGGGGGGGGGGGGGGGGGGGGGGGGGGGGGGGGGGGGGGGGGGGGGGGGGGGGGGGGGGGGGGGGGGGDEFGGGGGGGGGGGGGGGGGGDFEGGGGFGGGGEFGFEEGGGGFDE9FFFFGGGGGGFGCE<FEGGGGFGG9EGFGGGGGGGCGEGGEGGFGDGGGGGGFFGGGGFFGDGGGGGGGGG9EGGGGGGGGGGDAFFGGGGGGGGF7CGFGFCDGGGGGCFFAFBFFFE>5?AAA7CF;DD55;.9>:@ADAF7@08D@?1;**.6).5)-68<??FF),,23(((..).)
@M06045:235:000000000-JCY5N:1:1101:20063:8478 2:N:0:CTCAGA
CTATACGCTGCGTTCTTCATCGATGCCAGAACCAAGAGATCCGTTGTTGAAAGTTTTGATTCATTTTCGAAACGCCTACGAGAGGCGCCGAGAAGGCTCAGATTATAAAAAACCCGCGAGGGGGTATACAATAAGAGTTTTGGTTGGTCCTCCGGCGGGCGCCTTGGTCCGGGGCTGCGACGCACCCGGGGCAGAGATCCCGCCGAGGCAACAGTTTGGTAACGTTCACATTGGGTTTGGGAGTTGTAAACTCGGTAATGATCCCTCCGCTGGTTCACCAACGGAGACCTTGTTACGACTT
+
CCCCCGGGGGGGGGGGGGGGGGGGGGGGGGGGGGGGGGGGGGGGGGGGGGGGGGGGGGGGGGGGGGGGGGGGGGGGGGGGGGGGGGGGGGGGGGGGGGGGGGGGGGGGGGGGGGGGGGGGGGGGGGGGGGGGGGGGGGGGGGGGGGGGGGGGGGGGGGGGGGGGGGGGGGEGGGGGGGGGGGGGGGGGGGGGGGGGGGGGC>EEGGGCEGGGGGFGGFGFGFGGGGGGFGFFFFF6@:)7DFFEFGFGFGGC4>>C@EAB98=<133?1?FFFFBFFF<<1(,44;>6:F29AB<>B?BB:
@M06045:235:000000000-JCY5N:1:1101:24685:8487 2:N:0:CTCAGA
CTATACGCTGCGTTCTTCATCGATGCCAGAACCAAGAGATCCGTTGTTGAAAGTTTTAATTGATTGTGTTTTTACTCAGAAGATACTGAAAATAACAGAGTTTGTTGAGTCCTCTGGCGGGCCGCTCCCGTTTTACGGGGAAGCGGGGAGCCGCCGAGGCAACGTTGTAGGTATGTTCACAGGGGTTTGGGAGTTGTAAACTCGGTAATGATCCCTCCGCTGGTTCACCAACGGAGACCTTGTTACGACTTTTACTTCCTCTAAATTACCAAGCGAAACAGATCGGAAGAGCGTCGTGGAG
+
CCCCCGGGGGGGGGGGGGGGGGGGGGGGGGGGGGGGGGGGGGGGGGGGGGGGGGGGGGGGGGGGGGGGFGGGGGGGGGGGGGGGGGGGGGGGGGGGGGGGGGGGGGFGGGGGGGGGGGGGGGGGGGGFGGGGGGGGGGGGGGDGGGGGGDGDGGGGGGGGGGGGFGGGGGGGGGGGGGGFGGGGGEGGGGGGGGGGGGGGGGGGGGGGGGGFGGGGGDDBD>GCCCFGDGFFEF<0<@@4CFFFFGGFB:DGFBFGFFB=AB?A>A)4<AFFFF(,3>131.-5(433127?91822:(((
@M06045:235:000000000-JCY5N:1:1101:3436:8489 2:N:0:CTCAGA
CTATACGCTGCGTTCTTCATCGATGCCAGAACCAAGAGATCCGTTGTTGAAAGTTTTGACGTATTGTATAAGTTACTCAGAGAGGCCACAGATGACGGAGAGTTTCGGTCTTCTGACGGGTTTGCCGAGCCCCGAGAGGGGGGCCGGCGCGGCGAAGGGTTGCCCCGGGGACACCCACCGAAGCAACGGTGAGGGAGGTTTAATAGGGTGGGGAGTTTAGCAACTCTGGAAAGATTCCCGCGGTGGCTCCCAAAGGGAGACAGTGTTACGACTTGTACTGTCCCAAAAGTACCAAGCGAAA
+
-AB@CGGCCFGGBF,6,CCFF<@CCBC@CFEC<CCFGDC,,6CCCFFFEEGFEF9,CCFG@,6C,C,C,6<CFF<C,9ECF<8FF7,BD,,BFGG9@FFD7C,B5,B>FE75A99,,8@:=7+@<F@F::FD+>>+4@+++61*=BECC*=/:**1/****21<E5CE>E*:C*;82***21**+8EE8;8@EFGC:E**3<7++++22*:5<5D>5D*9**2>**00**0*))))*1*)7<).85**)*19)5)*.0(.4))462)6)(-85))).-))..))-4(,())).6)((((-4
@M06045:235:000000000-JCY5N:1:1101:2967:8502 2:N:0:CTCAGA
CTATACGCTGCGTTCTTCATCGATGCGAGAGCCAAGAGATCCGTTGTTGAAAGTTGTATTTTGAATTGTTTATTCATAATATTTTTCAGACAAAGAGTTAAAAGATAAAGGTTGATGTTTGGTCGATCCCCAAGAAGAAGATCGACCGACATTGCACACAAGGTGGATATGGATTTAAGAAGTGCCATAAACACTTATTATGAATGATCCTTCCGCAGGTTCACCTACGGAAACCTTGTTACGACTTTTACTTCCTCTAAATGACCAAGCGAAACAGATCGGAAGAGCGTCGTGTAGGGAA
+
CCCCCCFGGGGGCGGGGG<EFEGGFGGGGFGGGGGGCGGGGFEDECFDGGGGFGGEFFFFFFGFGGCFGGGGGGGGCGEGGGDFGG@FFGFGGFG@FFCCFFEFD9FDGDFFEEFCG,EGG74C7FG8FDDF:EFGGGGGGAFGG=@CEGGDGFFAFGFCFGGFG6?EEFGGAFG?EGG9DDFDDCEGF9BD;CFGFFGGGGGAFFFGFEFAFGG5*9DAFFGGGGGGD*9?EF2>FCFFDFF>A47>ADFFFFFGFF.+)3+;<;;@071>BA9;;@EFF0:?9:<39>062?<?97??2
@M06045:235:000000000-JCY5N:1:1101:6993:8522 2:N:0:CTCAGA
CTATACGCTGCGTTCTTCATCGATGCCAGAACCAAGAGATCCGTTGTTGAAAGTTGTAAATGATTTACATTTGTTGTACTGACGCTGATTGCAACTGCATAAAAAAAGGTTTATGGTGTGGTCCTGGCGGCGGGCGAACCCGCCCAGGAAACAACAAGTGCGCAAAAGACAAGGGTGAATAAATAATCCAGCCTCAGCAGCACTGCGCCCGAGAGCCCAGCCGCGTACAGCCTTCATATGTTATTGTGTAATGATCCCTCCGCAGGTTCACCTACGGAGACCTTGTTACGACTTTTACTTC
+
CCCCCGGGGGGGGGGGGGGGGGGGGGGGGGGGGGGGGGGGGGGGGGGGGGGGGGGGGGGGGGGGGGGGGGGGGGGGGGGGGGGGGGGGGGGGGGGGGGGGGGGGGGGGGGGGGGGGGGGGGGGGGGGGGGGGGGGGGGGGEGGGGGGGGGGGGGFGGGGGGGGGGGGGGGGGGGGGGGGGGGGGGGGGGGGGGGGGGGGGGFGGGFEEGGGGGGGGGF:FGFGGGG3<<>FFFFF?FF=@GF=7@FDGFGGGF4@CFF:@?>@99>?BA<AFFFF<B<>F?B07>:A>A?<>FFFBBBFA)
@M06045:235:000000000-JCY5N:1:1101:3438:8529 2:N:0:CTCAGA
CTATACGCTGCGTTCTTCATCGATGCCAGAACCTAGAGATCCGTTGTTGAAAGTTTTGATTCATTTGTGTTGCTTATGCACTCAGAGAAAAAAATTCCCGCCGTTGGGCGTAATGCAAAAGAGTTTTGGGTCCCTGCGGCGGGCGCCTTGGAGTCCGGCGCCGCTTGCGCGGCGGCCGGGGCGGTCCCGCCGAGGCAACTGAGGTAAGGTTCACAGTGGGTTTGGGAGGTGTATAACTCGGTAATGAACCCTCCGCTGGGTCACCAACGGAGACCGTGGTACGACTTGTACTTCCTGTAAA
+
CCCCCGFF;FGGFFEDFGGFGGGGGGGGGGGGGGGGGGGFGGGGEEFCEFGGF<C6EFGG9FFDGFG<C,EFGGGFFFGGGFGGGFGFEFFGGGDEFDDFDGEFEEGGGGFFE7FCDGFFGGGE9?FGEFFG@=5EGGEGEGCCEDEGGCFGFEE@C8EEDGEGGGG5CEGGGGECEGGGG=88C85*:EEG5:C>EF=CF?<D?CFGGCCFDCDC*?F:))*9CG4C<CF*9*56797@DB@:*::*//995))*0<9)4<F?)4?(,317B:1(,((3:<::>?:26A)-)-).)).56
@M06045:235:000000000-JCY5N:1:1101:4407:8529 2:N:0:CTCAGA
CTATACGCTGCGTTCTTCATCGATGCGAGAGCCAAGAGATCCGTTGTTGAAAGTTGTATTTTGAATTGTTTATTCATAATATTTTTCAGACAAAGAGTTAAAAAATAAGTTGATGTTTGGCCGCTTTCATAAAGAAAACGGCTGACATTGCACACAAGGTGGATATGGATTTAAGAAGTGCCATAAACACTTATTATGAATGATCCTTCCGCAGGTTCACCTACGGAAACCTTGTTACGACTTTTACTTCCTCTAAATGACCAAGCGAAACAGATCGGAAGAGCGTCGTGTAGGGAAAGAG
+
CCCCCGGGGGGGGGGGGGGGGGGGGGGGGGGGGGGGGGGGGGGGGGGGGGFGGGGGGGGGGGGCFGGGGGGGGGGGGFGGGGGFGGGCEGGGGGGGGEFFFFAFEGGGFGGGGGGGGGGGGFGGGGGGGGGGGGGGGGGGGGGGGGGGE@FGFCGEDFGGFDEFFGGGGGGGGGGGFGF9D8CDGFGGE?=FCFFDGDGGGAEFDFFGAFEDG>CCFGGFGFGGGCCDDGFFFCEEFFFFDDAAA7*BFGGGACF>CFEFEFFD<76(64;F45@(37<D6@1<>>:1116<<2(((4:74
@M06045:235:000000000-JCY5N:1:1101:12789:8534 2:N:0:CTCAGA
CTATACGCTGCGTTCTTCATCGATGCGAGAGCCAAGAGATCCGTTGTTGAAAGTTGTATTTTGAATTGTTTATTCATAATATTTTTCAGACAAAGAGTTAAAAAATAAAGGTTGATGTTTGGTCGATCTCCATGAAGAAGATCGACTGACATTGCACACAAGGTGGATATGGATTTAAAAAGTGCCATAAAACACTTATTATGAATGATCCTTCCGCAGGTTCACCTACGGAAACCTTGTTACGACTTTTACTTCCTCTAAATGACCAAGCGAAACAGATCGGAAGAGCGTCGTGTAGGGG
+
CCCCCGGGGGGGGGGGGGGGGGGGGGGGGGGGGGGGGGGGGGGGGGGGGGGGGGGGGGGGGGGGGGGGGGGGGGGGGGGGGGGGGGGGGGGGGGGGGFGGGGGGGGGGGGGGGGGGGGGGGGGGGGGGGGGGGGGGGGGGGGGGGGGGGGGGGGGGGGGGGGGGGGGGGGGGFFGGGGGGGGGGGGGGFGGGGGGGGGGGGGGGGGGGGGGGGGGGGGGFGFGGGGGGGGFEDFFFAFFFGFFDFGGGFGFGFFFGFFFFF8FFFFFFFFF>EFFFF@@<EF@DF@DF?FF?>618?AF<(
@M06045:235:000000000-JCY5N:1:1101:24552:8564 2:N:0:CTCAGA
CTATACGCTACGTTCTTCATCGATGCCGGAACCAAGAGATCCATTGTTGAAAGTTTTGACAATTTTCATATCACTCAGACAGCCCATCTTCATCAGGGTTCACAGAGCGCCTCGGCGGGCGCGGGCCCGGGGACGGATGTCCCCCGGCGACCGGGTGGCCCCGGTGGGCCCGCCGAAGCAACAGGTGTTGGAGACAAGGGTGGGAGGTTGGGCCGCGAGGGGCCCTCACTCGGTAATGATCCTTCCGCAGGTTCACCTACGGAAACCTTGTTCCGACTTTTACTTCCGCTAAATGACCAAA
+
CCCCCGGGEGEGGGGGGGGGGGGGAFGGGGGGGCGGFGFGGGGCGGGGGGGGGGGGGGGGGGGGGGGGGFFGGGGGGGGGGGGFGFGGGGGGGGGGGGGGGGGGGGGGGGGGGGGGGGGGGGGCGGGGGGFGGGGGGGGGGGGGG*CE@>EEGGGGEEEGFGGGGCEGGGGE5C>585C6@CCC=<FF8CC6CCFF88EE=ECE=EGGGGGGGGGGD5C:3>D3D34*>F8>:5((66?4CF4BFGDGED:7*=*:F6>?B3361:?026>4*18<BFB9<)556>3(,269<<4))(2:(
@M06045:235:000000000-JCY5N:1:1101:9227:8565 2:N:0:CTCAGA
CTATACGCTGCGTTCTTCATCGATGCCAGAACCAAGAGATCCGTTGTTGAAAGTTTTGCTTTTATTTAACAAATAATACTTAGACTGAGGCACGTTTGGTTAAGATTTTAAAAGTTTGGCCACCGACGAGCGCTGACCAGAGGGCCGATCAAGGTACCCCCCGGCGGTCCATTACAGACGGGCTCGCCGAAGCAACAGTGGTTAAGTAGACAAAGGGTTGGGAGGTCGGGCCACGAGGGACCCTAACTCGTTAAGGATCCTTCCGCAGGTTCACCTACGGAAACCTTGTTACGACTTTTAC
+
CCCCCGGGGGGGGGGGGGGGGGGGGGGGGGFGGGGCFGGGGGGGGGGGGGFFFGGFFFGGGGGGGGGFGGGGGGGGGGGGGGGGGGGGGGGGGEEFGGGGGGAGFDFGGGGGFG<FGGEGGGGGGGGGG7FGGFGEGGGFGGGGDGGGGGGGGGGGGGGGGDEEGGDEGGGFFEFGCFGGGGGCGGGGGGGGGGGGGG9CFBFGG?<AFGFFGGGG37*5CEGGGGGGGGFF@FF05>>3<BEF?CCFFDFGF>**668FFFFBFF6610<=F=>2(38,1:B?7039-664(-460<)64
@M06045:235:000000000-JCY5N:1:1101:7474:8574 2:N:0:CTCAGA
CTATACGCTGCGTTCTTCATCGATGCGAGAGCCAAGAGATCCGTTGTTGGAAGTTGTATTCGAGTTTTTTATACTCAAAAAGTTAGACAACAAGAGAAGATTGGTATGTATAATGAAAGAGGGGTTGTGACAACCCCTCCTCCTTACATTGCACACAAGGTGGGTAATGGATTTTAAAGTGCCATTGAACACTTATTGTGAATGATCCTTCCGCAGGTTCACCTACGGAAACCTTGTTACGACTTTTACTTCCTCTAAATGACCAAGCGAAACAGATCGGAAGAGCGTCGTGTAGGGAAAG
+
CCCCCGGGGGGGGGGGGGGGGGGGGGGGGGGGGGGGGGGGGGGGGGGGGGGGGGGGGGGGGGGGGGGGGGGGFGFGGGGGGGGGGGGGGGGGGGGGFFGGGGGGGGFGGGGGGGGGGGGGGGGGGGGGGGGGGGGGGGGGGGGGGGGGGGFGGGGGGGGGGGGEGGGGGGGGGGFGGGGGGGGCFGGGGGGGGGGGGGGGGGGGGGGGGGGGDGGGGGGFGFGGGGGDGGFFFFEEFFFFDFFEEGGGFGGGFFFGFFFFEFAEE?FF@@BDAF(.6:?0::>4:?>9?9,-,4<A<BB<(
@M06045:235:000000000-JCY5N:1:1101:22096:8576 2:N:0:CTCAGA
CTATACGCTGCGTTCTTCATCGATGCCAGAACCAAGAGATCCGTTGTTGAAAGTTTTGATTTATTTATGGTTTTACTCAGAAGTTACATATAGAAACAGAGTTTAGGGGTCCTCTGGCGGGCCGTCCCGTTTTACCGGGAGCGGGCTGACCCGCCGAGGCAACAAGTGGTATGTTCACAGGGGTTTGGGAGTTGTAAACTCGGTAATGATCCCTCCGCTGGTTCACCAACGGAGCCCTTGTTACGACTTTTACTTCCTCTAAATGACCACGCGAAACAGATCGGAAGAGCGCTGCGTAGGG
+
CCCC?FGGFGGGGGFDGGFFFFGGGGGGFFGGGFDGCEDAFGDGCG@FCEFD@CEEGDF9;EEFFCFCGCC<FFFG9FGGFFEAFEFDCFG9EGGAGGGF8BEF@FEGDFFGCFFFEFEEGGCCBFEGGEDFCFFFEGC:CF>7+@CE@FFGGGGE7CEE?FGGFC<CGFEFGGGGGFE;8CCC8E*8:;CEFGGGG9ECCEEGC=FFCF?C7<F7DC/.C<CC>>>6<C53).-,84.<D=6?EGDC.:DF4*/:*96*599A9>DFF11>3:>((31:6>6B6:0((((((((-(-(--
@M06045:235:000000000-JCY5N:1:1101:20546:8583 2:N:0:CTCAGA
CTATACGCTGCGTTCTTCATCGATGCCAGAACCAAGAGATCCGTTGTTGAAAGCTTTAACTTGTTTTTTTTTGTAAATCAGAACGTACAGTCCGCTGTAAATTTAGAGTTTGGCGCCGCCGGCGGGGACGGGAGCGGCACGGCCCGCTGGGGGCGCGAGACGCCCACCGCCTCCCGCCGAGACAACGCGGCAAGAGGTAAGGTTCACAGGGGGTTTTGAAGGTAACTTCGGTAATGATCCCTCCGCTGGTTCACCAACGGAGACCTTGTTACGACTTTTACTTCCGCTAAATGACAAATCC
+
CCCCCGGGGGGGGGGGGGGGGGGGGGGGGGGGGGGGGGGGGGGGGGGGGGGGG8FGGGGGGGGGGGGGGGGGGGGGGGGGGGGGGGCDFGGGGGGGGGGGGGGGGECGGGCGGGEGGEGGGFGEGFGGGGDGEGGEGGGGGGGGGEDC8EGGG>C8EGC*:>C5CECEG>C5AFGGGG?:>EG6ECCEEEE5*18CFEF9CF+<<ECGG**23*157<<@DFGGFC>DGGFF4.--*89FGFFBEG*9>CFG4@FG).8@().-48<46<)@B>F069ADFB>A)((((-)))6<)4:4)(
@M06045:235:000000000-JCY5N:1:1101:23478:8673 2:N:0:CTCAGA
CTATACGCTGCGTTCTTCATCGATGCCAGAACCAAGAGATCCGTTGTTGAAAGTTTTAACTTATTTGTATAGTACTCAGAGATGCCAAAAGATGCAAGAGTTTGGATGTCTCCGGCGGGCTGCACCGTTCTAAGGGCGCTGGCGTCCGCAGGGAAGCCACCTCGCCGAAGCAATTCGCAGGCTGGTCCACATAGGTGTTGGGAGTTTTGCAACTCTGTAATGATCCCTCCGCTGGTTCACCAACGGAGACCTTGTTACGACTTTTACTTCCTCTAAATGACCAAGCGAAACAGATCGGAAA
+
CCCCCGGGGGGGGGGGGGGGGGGGGGGGGGGGGGGGGGGGGGGGGGGGGGGGGGGGGGGGGGGGGGGGGGGGGGGGGGGGGGGGGGGGGGGGGGGGGGGFFGGGGGGGGGGGGGGGGGGGGGGGGGGGGGGGGGGGGGGGGGGGGGGGGGGGGGGGGGGGFGGGGGGGGGGGFCGGGGGGGGBEEGGGCFEFCFF3:<;8AEFGEGGGGGFGG+:FDFCFGFCCGGGGCDDB5:98FFFFGFFEEGDD>DF*=FBGFFFF>DF26:ADFBFF?*<A<45:>:?B(,8?>>>:??27?06:(
@M06045:235:000000000-JCY5N:1:1101:3996:8690 2:N:0:CTCAGA
CTATACGCTGCGTTCTTCATCGATGCCAGAACCAAGAGATCCGTTGTTGAAAGTTTTGATTTATTTATGGTTTTACTCAGAAGTTACATATAGAAACAGAGTTTAGGGGTCCTCTGGCGGGCCGTCCCGTTTTACCGGGAGCGGGCTGATCCGCCGAGGCAACAAGTGGTATGTTCACAGGGGTTTGGGAGTTGTAAACTCGGTAATGATCCCTCCGCTGGTTCACCAACGGAGACCTTGTTACGACTTTTACTTCCTCTAAATGACCAAGCGAAACAGATCGGAAGAGCGTCGTGTAGGG
+
CCCCCGGGGGGGGGGGGGGGGGGGGGGGGGGGGGGGGGGGGGGGGGGGGGGGFGGGGGGGGGGGGGGGGGGGGGGGFGGGFGGGGGGGAFGGFGGGGGGGGGGGGGGGGGGGGGGGFFEEGGGGGGGGGFGGGGGGGGGGGGGGGGGGGGGGGGCEG>EGGGGGGGGGGGGGGGGGGGGGGGGGGGG=EFGGGGGGGGGDFEDGCGGGGFGGGGGGGDD3CFGGGGCDFDF>3:36@:FFGFFBEFDCBGC>=F?C=64F<=7:<<B?FF<FEF>B>7,,)466:<93?(2261(,,442:
@M06045:235:000000000-JCY5N:1:1101:14804:8700 2:N:0:CTCAGA
CTATACGCTGCGTTCTTCATCGATGCCAGAGCCAAGAGATCCGTTGCTGAAAGTTTTGATTGCTTATTTATAAAGACTCAGAAGATTCCGCTAGAAAACAAGAGTTTGGCCTCCGGCGGGCGGCGCGGGGGCGCTGGTCCACCCGGCATCCCGCCGAAGCAACATGATATGTTCACAATGGTTTGGAGTTCAGAAGACTCTGTAATGATCCCTCCGCTGGTTCACCAACGGAGACCTTGTTACGACTTTTACTTCCTCTAAATGACCAAGCGAAACAGATCGGAAGAGCGTCGTGTAGGGG
+
CCCCCGGGGGGGGGGGGGFGGGGGGGGGGGGGGGGGFGGGGGGGGGGGGGGGGGGGGFGGGGFEGGGGGGGGGDFGGGGFGGGGGGGGGGDFGGGGGGGFGGCGGGGGFGGGGGGDGGGGGEGGDGDEGGECFGGGDFFFFFGGGGGGGGGGGGGGGEEEGCFFCFFFEGGGGGGGGFFFGGGGGGGGGGGGGGCFGGFFGGGFFGG7CFFGGGGGGDGF>=DFFGG9DG>@FF?:?BBFGFFB>DDGFF>GFFFGFFFFFFFA9A:??BBBEF9>B7(.:?:<13:?:>9?B;:42ABB(
@M06045:235:000000000-JCY5N:1:1101:19174:8701 2:N:0:CTCAGA
CTATACGCTGCGTTCTTCATCGATGCCAGAACCAAGAGATCCGTTGTTGAAAGTTTTGACTTATTCAGTACAGAAGACTCAGAGAGGCCATACAATGCAATAGTTTGGTTTACCTCCGGCGGGCGCCCGCGGGGGCCGAGGGGCGCCGGGCAGGACCCGGGCCGCCCGCCGAAGCAACGGTAAAGGTAACGTTCACAATGGTTTGGGAGTTTTGCAACTCTGTAATTATCCCTCCGCTGGTTCACCAACGGAGACCTTGTTACGACTTTTACTTCCTCTAAATGACCAAGCGAAACAGATC
+
CCCCCGGGGGGGGEGGGGGGGGGGGGGGGFFCFGGCFGGFGGGGFGGGFGCFFGGGGGGGGGGGGGGFGGGGGCGGGGGGGGFFGGDGGGGGGGEGGGGFFEFGGGGGGFCFGGGGGGGGGDGGGGGGGG7FECDFGCDECFGG7BEGGEEEE5CGGEGEGECEGGGGGGEGGGG8CGGGGD>CF:C@EGGFF6CF7F9AF<FFGGGECC6C>6CCGFFF>FG=DF*::FF?:516@>E>C=?BFGG5>D3D5>>FFFBFFFF?29,8><<FF?A>94:2246AD<?04(3:BB0(,.,.8
@M06045:235:000000000-JCY5N:1:1101:7153:8730 2:N:0:CTCAGA
CTATACGCTGCGTTCTTCATCGATGCCAGAACCAAGAGATCCGTTGTTGAAAGTTGTAACTATTAAAGTTTTTCAGACGCTGATTGCAACTGCAATGGGTTTAAATTGTCCAATCGGCGGGCGAACCCGCCGAGGAAACGTAAGTACTCAAAAAACATGGGTAAGAGACAGCAGGACAAAGCCTACAATACTCTAGGTAATGATCCTTCCGCAGGTTCACCTACGGAAACCTTGTTACGACTTTTACTTCCTCTAAATGACCAAGCGAAACAGATCGGAAGAGCGTCGTGTAGGGAAAGAG
+
CCCCCGGGGGGGGGGGGGGGGGGGGGGGGGGGGGGGGGGGGGGGGGGGGGGGGGGGGGGGGGGGGGGGFGGGGGGGGGGGGGGGGGGGGGGGGC,<:EFFGGGGGGGGGGGGGGGGGGEGFGGGGGGGEGGGGGGGGGFGFFFFGGGGGGGGGGGGGGGGGGGGGGGGGGGGGGGGGG>FGGGGGGGGGFG9?CFGGGGGGGGFFFGGFFCCDEGGGGGFGFGGGGGGGGFFFFFFF?DFGDFFFGGGFGGGFFBC??AFFFFF0::?>>>?@FAFFFF?>11:>7<4,(,(.43:?26?2
@M06045:235:000000000-JCY5N:1:1101:7763:8735 2:N:0:CTCAGA
CTATACGCTGCGTTCTTCATCGATGCGAGAGCCAAGAGATCCGTTGTTGAAAGTTGTATTTGAATTGTTTATTCATAATAGTTTTCAGACAGACAGTTAAAAAATAAGTTGATGTTTGGCCGCTTTCATAAAGAAAACGGCTGACATTGCACACAAGGTGGATATGGATTTAAGAAGTGCCATAAACACTTATCATGAATGATCCTTCCGCAGGTTCACCTACGGAAACCTTGTTACGACTTTTACTTCCTCTGAATGACCAAGCGAAACAGATCGGAAGAGCGTCGTGTAGGGAAAGAGG
+
CCCCCGGGGGGGEGGGGGGGGGGGGGGGGGGGGGGGGGGGGGGGGGGGGGGGGGGGGGGGGGGGGGGGGGGGGGGFGGGGGGGGGGGGGGGGGGGGGGGGGGGGGGGGGGGGGGGGGGGGGGGGGGGGGGGGGGGGGGGGGGGGGGGGGGGGGGGGFGGGGGGGGGGGGGDGGGGGGGFGGGGGGGGGGCFGGGGGGGGGGGFGGGGGGGGGGGGGFGFFFFGGDGGGGGFFFFFFFFFFGFFFFGGGFGGGFFFGFFFFEFFFFFFFFBFFFAE<DDFBFFFF9?>B??05A2:BBF7?(
@M06045:235:000000000-JCY5N:1:1101:27120:8735 2:N:0:CTCAGA
CTATACGCTGCGTTCTTCATCGATGCCAGAACCAAGAGATCCGTTGTTGAAAGTTTTGACTTATTCAGTACAGAAGGCTCAGAGAGGCCATACAATGCAATAGTTTGGTTTTCCTCCGGCGGGCGCCCGCGAGGGCCGAGGGGCGCCGGGAAGGACCCGGGCCGCCCGCCGAAGCAACGGTTTAGGTAACGTTCACAATGGTTTGGGAGTTTTGCAACTCTGTAATGATCCCTCCGCTGGTTCACCAACGGAGACCTTGTTACGACTTTTACTTCCTCTAAATGACCAAGCGAAACAGATC
+
CCCCCGGGGGGGGGGGGGGGGGGGGGGGGGGGGGGGGGGGGGGGGGGGGGGGGGGGGGGGGGGGGGGGGGGGGGGGGGFGGGGGGGGGGGGGGGGGGGGGGGGGGGGGGGGGGGGGGGGGGGGGGGDGGGGGGGGGGGGGGGGGGGGGGGGGGGGGGEGGGGGGGGGGGGGGGGGGGGGGEGGGGGFF?FGGGGGGGGFFG9FGGGGGG5FFGFFGGFGFFFGGG7CGGFB?4@FFF>:DGFFFFGGGFGGD);FGFFFF<@=2:9??DB>FFFFFAA>ADFF2>ABBBFF?6>FF:<BA(
@M06045:235:000000000-JCY5N:1:1101:22967:8737 2:N:0:CTCAGA
CTATACGCTGCGTTCTTCATCGATGCCAGAGCCTAGAGATCCATCGCTGCAAGTTGTATTGACATTAGTTTATAATGACAAATTGCGTATAAATCACCGTTATTACTAACAGTTCAAAATACTACAACATGCTTAACTGCATTAGACTTTTATATATTTTAAACAGAGTTTGTAATGATGACATATAGACATTCACACGGCATCATAATCATCCGTCAAGACAATAGACACCATATGAACATCCGTACAACAAAACAGTTCACAAGAAGGTATAATAATTTTTGGAACTATTGATGATCCT
+
CCCCCGGGGGGGGGGGGGGGGGGGGGGGGGGGGGGGGGGGGGGGGGGGGGGGGGGGGGGGGGGGGGGGGGGGGGGGGGGGGEGGGGGGGGGGGGGGGGGGGGGGGGGGGGGGGGGGGGGGGGGGGGFGGGGGGGGGGGGGGGGGGGGGFGGGGGGGGGGGGFGGGGGGGGGGGGGGGGGGGGGGGGGGGGGGGGGGGGEDGGGGGGGGGGGGGGDGGGGFGFGGGGGGGGFFFFFFFFFFGFFFFGGGFGGGFFFGFFFFFFFFEBBFFFEFFFFFFEFF?EE=>;EEFFFCEEFFE?EC<
@M06045:235:000000000-JCY5N:1:1101:7797:8744 2:N:0:CTCAGA
CTATACGCTGCGTTCTTCATCGATGCCAGAACCAAGAGATCCGTTGTTGAAAGTTGTAATTATTAATTTGTTACTGACGCTGATTGCAATTACAAAAGGTTTATGTTTGTCCTAGTGGTGGGCGAACCCACCAAGGAAACAAGAAGTACGCAAAAGACAAGGGTGAGTAATTCAGCAAGGCTGTAACCCCGAGAGGTTCCAGCCGGCCTTCATATTTGTGTAATGATCCCTCCGCAGGTTCACCTACGGAGACCTTGTTACGACTTTTACTTCCTCTAAATGACCAATCGAAACAGATCGG
+
CCCCCGGGGGGGGGGGGGGGGGGGGGGGGGGGGGGGGFGGGGGGGGGGGGGGGGGGGGGGGGGGGGGGGGGGGGGGGGGGGGGGGGGGGGGGGGGGFGGGGGGGGGGGGGGGGDFGGGGGGGGGGGGGGGGGGGGGGGGGGGGGGGGGGGGGGGGGGGGGGFGGGGGGGGGGFGGGGGFDD,@DEDGGGGGCEGGGGGGCAFGGGGDGGGGGDFFFFCGFGFGGGGCGGGF;4)66DBFFGFFFFGGCAGDGFFF*6:AF<>:6<(:AAFAF4=95)56A>>22:D:)41:?BFB:7-2:3
@M06045:235:000000000-JCY5N:1:1101:23805:8748 2:N:0:CTCAGA
CTATACGCTGCGTTCTTCATCGATGCCAGAACCAAGAGATCCGTTGTTGAAAGTTTTGCTTTTATTTAACAAATAATACTTAGACTGAGGCACGTTTGGTTAAGATTTTAAAAGTTTGGCCACCGACGAGCGCTGACCAGAGGGCCGATCAAGGTACCCCCCGGCGGTCCATTACAGACGGGCTCGCCGAAGCAACAGTGGTTAAGTAGACAAAGGGTTGGGAGGTCGGGCCACGAGGGACCCTAACTCGTTAATGATCCTTCCGCAGGTTCACCTACGGAAACCTTGTTACGACTTTTAC
+
CCCCCGGEGGGGGGGGGGGGGGGGGGGGGDFFEFDGFG?CFGFGGGGCGFGGGGGFFCGGGGFGDGGGGGGGGGGFCFGGGGGGGGFEGGGGGGFFGFGGGGFFGGFFFFFFFFFGFGGFFFGGGGGGGGDGGGGGFGGGFFGD8ECEGGGG?GGGGFGEEDEEEGGEGGGFGGGBEGGGGGC*CGGGGGCEGGFF>C@E?+;CFGGGGGGG4:CGC7CB35CDGGGDGGF>BF9>>B>E5BE4FGGGFGFFF@428=AFFF?7?69>FB>?=F))4:838:>F??22<24::(3:BA9A)
@M06045:235:000000000-JCY5N:1:1101:26963:8760 2:N:0:CTCAGA
CTATACGCTGCGTTCTTCATCGATGCCAGAACCAAGAGATCCGTTATTGAAAGTTTTTTTTCATTATATCCGTGGACTCAGACGACAGGTTTATTAAGAATTTAAGGGGGCTACTGGCGGGCACGGGCCCAAAGCGGTGAGCTTCCGGCGGCCTCTCATCGAGGCGGGCCCGCCAAAGCAACAAGGTCACAAAAACACAGGGTGGGAGGTCGGGCCTGAGAGACCCTCACTCGGTAATGATCCTTCCGCGGGGTCCCCTACGGAAACCTTGTTACGACTTTTTATTCCTCTAAATGACCAA
+
CCCCCGGGGGGGGGGGGGGGGGGGGGGGGGGGGGGGGGGGGGGGFGGGGGGGGGGGGGGGGGGFDGGGFGGGGGGGGFGFGGGGGGGGGFFGGGGGGGFFGGGGGGGGGGGGGGGGGGCGFGGGGGGDFFGGCFFDEC<FFFFG9DE77>CEECGEGGGGCFCGGEGGCGDEGC:EGG?EGGGGFG9CCEGGGGGGGGGFGGGEC5**:A67>=<C<547CFGGGG4*9C6@;>?6>94/278@=2>DF7D:)88*)727()<1:>FBF></8=)3:BFFAF)().)6)-.-)).)6>?:0
@M06045:235:000000000-JCY5N:1:1101:19053:8787 2:N:0:CTCAGA
CTATACGCTGCGTTCTTCATCGATGCCAGAACCAAGAGATCCGTTGTTGAAAGTTTTGATTCATTTATAATGATGTGACTCAGAGTAATACTGCTGTGTAACTAAACACATTCAGGGTTTTGGTGTCACCCGGCGGGGGCTTGCCCTGTTTCCAGGGATAGAACCCGCCGAGGCAACGAATAAACAATGGCATATGTTCACTGTGGGTTTGGGAGTTGAAAACTCGGTAATGATCCCTCCGCTGGTTCACCAACGGAGACCTTGTTACGACTTTTACTTCCTCTAAATGACCAAGCCAAAC
+
CCCCCGCGCFGGGGGFGGGFGFECAB<CFE<CD@DGFCFGFGEGGC:C<9,,CCDDE,@FGGGFGGGGGGGGFEEFFGGFGGG9FGGGGDGCFFFGFGGFF9EGEGGGGGGGGGGFGFGGFGEAFEEFG98F=CCECFDBFF@EFFGGGFFGDFDCEFF8DADF@CEGECEC5*;:>EG*8;2AE78@F?*?2<59BBE9<++5>C5>*:CE<FGGGC79:/972>319DF**74:7F4@DFFE39FC@D:94:B3)>>5169<4965(,7:3=9A<)44-4<)-:)4).)502((-.84(
@M06045:235:000000000-JCY5N:1:1101:19399:8794 2:N:0:CTCAGA
CTATACGCTGCGTTCTTCATCGATGCGAGAGCCAAGAGATCCGTTGTTGAAAGTTGTATTCGAGTTTTTTATACTCAAAAAGTTAGACAACAAGAGAAGATTGGTATGTATAATGAAAGAGGGGTTGTGACAACCCCTCCTCCTTACATTGCACACAAGGTGGGTAATGGATTTTAAAGTGCCATTGAACACTTATTGTGAATGATCCTTCCGCAGGTTCACCTACGGAAACCTTGTTACGACTTTTACTTCCTCTAAATGACCAAGCGAAACAGATCGGAAGAGCGGCGTGTAGGGAAAG
+
CCCCCGGGGGGGGDFGGGGGGGGGGGEFFGGGGGGGGGGGGGG<FGGGGFGGGGGGGGGGGGCGGGGGGGGGGGFGGGGGGGGGGGGEFGGG@GFFEEFFFFGGGGFGGGGGGFCEFGGGGGGGFCFGGGGGGGEGGGGGGGGGGGGD9EGGGGFGG?CFGGE@EAD9EDFFEFEFGGGGFGGGGGGGGFCCGGGGGGGGGGGGGGGGGGGGGGGGGFGFG8CDFGGCCGFFAABFCFAFGFFFEGGGBFFDFFFGF=EC?FF481=?<?BAE),36??BFF647<0319((4:A7?03:1
@M06045:235:000000000-JCY5N:1:1101:5331:8796 2:N:0:CTCAGA
CTATACGCTGCGTTCTGCATCGATGCCAGAACCAAGAGATCCGTTGTTGAAAGTTTTGATTCATTTCCGAAACGCCCGCTAGGGGCGCCGAGAAAGTCCCAGAAGTAAAAAACCCGCGAGGGGGTATACATAAAGAGTTTTGGGTTGGTCCTCCGGCGGTCGCCTTGGTCCGGGGCTGCGACGCGCCCGGGGCAGAGATCCCGCCTCGCCAACAGCTGGGTAACGTTCACACTGGGTTTGGGAGTTGTAAACTCGGTAATGATCCCTCCGCTGGTTCACCAACGGCGACCTGGTGACCGTT
+
CCCCCGGGCC+8B,@C,;CFE@<C<@FG8C<,66CFD@FCAFGDGEFCF9EC<F<F9,@F9@CFCC,<@,B@FGG@FGGG+6<,+>FGCE7+4?BFGC,BC=,4E9,C9@,8F4F+=:+@=:=F<33@CGFG9<,F:FC,@,3*@BCCC;,6?D**B*11/=?EE8++5?+**3*8:1*8?E***:5CEEC*1:E580<9@6/*1**/*2:C*7C*>*0)*16=D00>*:6))*4(<5>3D84@5*::70*2@FF35)395F*:A23(3(400).)..42)(343(-,4(2((.()))((,
@M06045:235:000000000-JCY5N:1:1101:26121:8806 2:N:0:CTCAGA
CTATACGCTGCGTTCTTCATCGATGCCAGAGCCAAGAGATCCGTTGCTGAAAGTTTTGATTGCTTATTTATAAAGACTCAGAAGATTCCGCTAGAAAACAGACAAAAGGTTTACACAATGGTGGTTGACGGGATGTCCACGGCTTGAGAGAGAAATCGATCCCAGTCAAGCTGACGAATAAAGACCATAGCAGTCAATACCCCCCCGCCAGAGACAAATACAGGTCACAAAAGGTGTTCGGTCGGATGCCGCGCGTGGCGACACCGCCGTTCTCCCGTGTTCACGGGAGAATGGCTTTTAT
+
CCCCCGGGGGGGGGEGGGGGGGFGGGGGFCEGGFGGFGGGGGGGGGGGGGFFGEEFGGCFGGGGGGGGGGGGGGGGGFGGGDGGGGGFGGGEGGGGEFGGGGGGGGGGGGGGGGGGGGGGGGGGGGGGGGEGGGGFGGGGGGGDGGCC8EDG?EGG9CFGGGGG8DFGGGFGG?D>EEDFGFDGGGGGGGCFFF6A;;=EFG>CECEGGGDED64?DFGCGFG*:CFFCDAFAD3EFDFFGF3):5>9;6>)75;D3300-<D1:769648F:FDFF:1116>AB02((,,5),(.(5)).
@M06045:235:000000000-JCY5N:1:1101:26369:8811 2:N:0:CTCAGA
CTATACGCTGCGTTCTTCATCGATGCCAGAACCAAGAGATCCGTTGTTGAAAGTTTTGATTTATTTGTTTGTTTTACTCAGAAGTTCCACTAAAAACAGAGTTTAGGGTCCTCGGGCGGGCCGTCCCTTTTTACAGGGCGCGGGCTGATCCGCCGAGGCAACGTATAGGTATGTTCACAGGGGTTTGGGAGTTGTAAACTCGGTAATGATCCCTCCGCTGGTTCACCAACGGAGACCTTGTTACGACTTTTACTTCCTCTAAATGACCAAGCGAAACAGATCGGAAGAGCGTCGTGTAGGG
+
CCCCCGGGGGGGGGGGGGGGGGGGGGGGGGGGGGGGGGGGGGGGGGGGGFFGGGGGGGGGGGGGGGGGGGGGGGGGGGGGGGGGGGFGGGGGGGGGGGGGGGGGGGGGGGGGGGGGGGGGGGGGGGGGGGGGGGGGGGGGDGGGGGGCFGGFGGGGGGGGGGGGGGGGGGGGGGGGGGFGGGGGGGGGGGGGGGGGGGFGGGGGGGGGGEGGGGGCCDD>DF7D7DD4CGF>3@BFFF?FGFFFFCDDBGGGFFFGFFFFA?64<AAFF?03>EBBB<004526:6((,462699?::92:
@M06045:235:000000000-JCY5N:1:1101:20684:8815 2:N:0:CTCAGA
CTATACGCTGCGTTCTTCATCGATGCCAGAACCAAGAGATCCGTTGTTGAAAGTTTTGATTTATTTATGGTTTTACTCAGAAGTTACATATAGAAACAGAGTTTAGGGGTCCTCGGGCGGGCCGTCCCTTTTTACGGGGCGCGGGCTGATCCGCCGAGGCAACGTATAGGTATGTTCACAGGGGTTTGGGAGTTGTAAACTCGGTAATGATCCCTCCGCTGGTTCACCAACGGAGACCTTGTTACGACTTTTACTTCCTCTAAATGACCAAGCGAAACAGATCGGAAGAGCGTCGTGTAGG
+
CCCCCGGGGGGGGGGGGGGGGGGGGGGGGGGGGGGGGGGGGGGGGGGGGGGGGGGGGGGGGGGGGGGGGGFGGGGGGGGGGGGGGGGGGGGGGGGGGGGGGGGGGGGGGGGGGGGEGEGDGGGGGGGGGGGGGGGGGGGGGGGGGGGGGGGGGGGGGGGGGGGGGGGGGGFFGGGGGGGGGGGGGGGGDEGGGGGGGGGGGFGGGGGGGGGGGGGGGCDFGDGGGGGGGGFFDB9BFFFFFFFFF<FGBGGGF=@GF?AFF=@6AFFFF?FFFD:;>>?B<4:?BF?00::96:9;BF(6A
@M06045:235:000000000-JCY5N:1:1101:10094:8824 2:N:0:CTCAGA
CTATACGCTGCGTTCTTCATCGATGCCAGAACCAAGAGATCCGTTGTTGAAAGTTTTGATTCATTTTTTTTTTAACCACTCAGAAGATACTTATTAAAAAATTCAGAAGGTTTGGGTCCCCGGCGGGCGCGAAGTCCCGCCGAAGCAACAATTAAAGGTATAATTCACAGGGGTTGGGAGTTGGATAACTCGGTAATGATCCCTCCGCTGGTTCACCAACGGAGACCTTGTTACGACTTTTACTTCCTCTAAATGACCAAGCGAAACAGATCGGAAGAGCGTCGTGTAGGGAAAGAGTGTA
+
CCCCCGGGGGGGGGGGGGGGGGGGGGGGGGGGGGGGGGGGGGGGGGGGGGGGGGGGGGGGGGGGGGGGGGGGGGGGGGGGGGGGGGGGGGGGGGGGGGGGGGGGGGGGGGGGGGGGGGGGGGGGGGGGGGGGGGGGGGGGGGGGGGGGGGGGGGGGGGGGG@FGGGGGGGGGGGGGGGGGGGGFGGGGGGGGGGGGGGGGGGGFGGGGGGGGGGGGGGGFDFGGGGGGGGFFFFFFFEDFGFFFFGG:=DGGFFFFBFFF?FFFFFFFFFAF@DFF>?FF>;FF034?AFF?1:B(454))
@M06045:235:000000000-JCY5N:1:1101:27223:8825 2:N:0:CTCAGA
CTATACGCTGCGTTCTTCATCGATGCCAGAACCAAGAGATCCGTTGTTGAAAGTTTTAAAATGTTATTTGATACTCAGAATTCACGATTACTCAAGAATTTAAAGTGGGCCACTGACAGGCGCTCTCCAGAGGTGTGTAACCACCCCCGGCAGTCCGGTTAAAGACAGGCCTGCCAAAGCAACAAAGTAATATATACACAGGGTTGGAGATCGGGCCTGAGAGACCCTAACTCGGTAATGATCCTTCCGCAGGTTCACCTACGGAAAATGGTGGTTTGACCGTCACAACCAAAAATCGATC
+
CCCCCFGGGGGFFGGGGGGGGGDGGGGGFFGGGDFGGGGGGGGGGGGGGGGGGGGGGGGGGFGGFGGGGGGGGG,FGGGCFGGGGGC,BFGGCAFFGGC@FGF@FGFG8DF@F@=?FCGGGGDGDDFFGGDFFAFECFGGGGGC7C7EGDEG>,,,BEEECGGFCD8BDG88DFEDEF?6FGGGGGGFCFGGFGGGFFFGFCEEF8>FFGGD;*3C<44);FDFFG*;DFFFFEFFFFFFGFFFFFFDEG)158AFF6@=?::1:2(.))31/)46?BD)3;:((:4),1:00<F(81<(,
@M06045:235:000000000-JCY5N:1:1101:26433:8842 2:N:0:CTCAGA
CTATACGCTGCGTTCTTCATCGATGCGAGAGCCAAGAGATCCGTTGCTGAAAGTTGTATAGTGTTTTATAGGCACGAAGCCCATTGACTACATTCTTCATCATTCAATTGGAGTTTGTAATAACATAGACCTGGAAATTCAAAGAGAGCTGGCCTTGCGACGCAGCAATCCTTGTTTCCGCCCAGAAGAGCGAGAGTTATCCAGATCTACATAGTGTGCACAGGTGGAAAGATAAGATGACAGGCGTGCACATGCTCCTAAGAGCCAGCTACAACCACATCAAGTTATTCATTAATGATCC
+
CCCCCGGGGGGGGGGGGGGGGGGGGGGGGGGGGFFGFGGGGGGGGEGGGGGGGGGGGGGGGGGGGGGGGGGGGGGGGGGGGGGGGGGGGGGGGGGGGGGGGGGGGGGGGFGFGGGGGGGGGGGGGGGGFFGGGGGGGGGGGGGGGGGGGGGCEGGGGGGGGDGEEGGGGGGGGGGGGGGGGGGGG8FGFGGGDCGGGGGGGGGGGGGGGGGGGFGGGGGFGFGGGGGGGGFFFFFFBFFFGFFFF4C3:FGCA4;;F;EFCFFFFFFFF;FFFFFDFFF?F<A<:>ABBAFFFF2:))4<<
@M06045:235:000000000-JCY5N:1:1101:12468:8857 2:N:0:CTCAGA
CTATACGCTGCGTTCTTCATCGATGCCAGAGCCAAGAGATCCATTGTTGAAAGTTGTAATAATTTTGTTTTTTACTCAGAGCATCAATAATGACAAGAGTTTGGTGTGCTCCGGCGGGGTGCGTCACCCCCGAGAGGGGTGCGCGCGGCCATGCGGCCACCCGCCGAAGAAACAGTGGTTGTTTAGCAATGGTTGGGAGTTTTGCAACTCTTTAATGATCCCTCCGCTGGTTCACCAACGGAGACCTTGTTACGACTTTTACTTCCTCTAAATGACCAAGCGAAACAGATCGGAAGAGCGG
+
CCCCCGGGGGGGGGGGGGGGGGGGGGGGGGGGGGGGGGGGGGGGGGGGGGGFGGGGGGGGGGGGGGGGGGGGGGGGGGGGGGGGGGGGGGGGGGGGGGGGGGGGGGGGGGGGGGGGGGGGEGGGGGGGGGGGGGGGGGGGEGGGDGEGDGEGGG5CGECFGGGGGGGCECC88CG@CFGGD5FFGGGCFGGCFGGGGGGEFGGFFGCGGFGGGFGFFFGFGFGGGCGDDGFF?FFFFFFBCB53;CFGFGGCFFFGFFFFBFFFFAFFDFFFFF<A:??B???FB917:ABFFF?>?:?9(
@M06045:235:000000000-JCY5N:1:1101:12773:8858 2:N:0:CTCAGA
CTATACGCTGCGTTCTTCATCGATGCCAGAACCAAGAGATCCGTTGTTGAAAGTTTTGATTTATTTATGGTTTTACTCAGAAGTTACATATAGAAACAGAGTTTAGGGGTCCTCTGGCGGGCCGTCCCGTTTTACCGGGAGCGGGCTGATCCGCCGAGGCAACAAGTGGTATGTTCACAGGGGTTTGGGAGTTGTAAACTCGGTAATGATCCCTCCGCTGGTTCACCAACGGAGACCTTGTTACGACTTTTACTTCCTCTAAATGACCAAGCGAAACAGATCGGAAGAGCGTCGGGTAGGG
+
CCCCCGGGGGGGEEGGG<FGGC@FFEGGFFFGGGGFGGGDFFGGGDGGGGGGGGGGGFFFFGGGGGGGGGFFGGGFGGGGFGGGGGGGGGGCGFFFFECAFEGGGGFCCFGGGGGGFGEFGGGGGGFGEGDA@EFGG@F@FGFFGEGGFGCCFFGC*5>EGFFFGGG?EGGDFGGCEGCF>E>8*;:E5=BEFF;9++@9C8;EC5;E?7@+;67CDDD5<F*:>F:CCCDF3BB?>;FFGF?F:CDGEFGGF@87?*6=2@6<4)523.().8799::8-4:0(43(((-3:9(-((41:
@M06045:235:000000000-JCY5N:1:1101:2494:8872 2:N:0:CTCAGA
CTATACGCTGCGTTCTTCATCGATGCGAGAGCCAAGAGATCCGTTGTTGAAAGTTGTATTTTGAATTAAGTATTCATAATATGTTTCAGACAAAATCACTAAAGTTCTGAGTAGATATAAATCCCAAAGGTGACCACACGGCTTTTGACAGCCGGCATCCCCCAGAGAGATGACATTGCACACAAGGTGGATATGGATTTTTGAAAGTGCCATAAAAACACTTGATTATGAATGATCCTTCCGCAGGTTCACCTACGGAAACCTTGTTACGACTTTTACTTCCTCTAAATGACCAAGCGAA
+
CCCCCGGGGDDCFGGGGGFGGGGGGGGGGGGGGGGGGGGGGGGGGGGGCGGGGGGGGGGGGGGEGGGGGGFFGGGCEFFFGGGGGGGGF9FGGGGGGFGFGGFGGGGAFDGGGGGGFGGGFGG<DFGGGGGGGGGGGDCCECECE@,BE;?EFCEGG68,@DCEGFGGGG;ADGGGFFFGGGGGGGGGFC6DCFCFFF79D;+A7EGGDDGC<@CG7FDA*;FGGGGGGGF@BFE?FFF6>F;B49<CAD8C4AFGFB<F@FAD<CCFC5;>>>@F?3;679AE44ADFA)<A(46::209
@M06045:235:000000000-JCY5N:1:1101:18240:8882 2:N:0:CTCAGA
CTATACGCTGCGTTCTTCATCGATGCGAGAGCCAAGAGATCCGTTGTTGAAAGTTGTATTTGAATTGTTTATTCATAATATTTTTCAGACAAAGAGTTAAAAAATAGGTTGATGTTTGGTCATTCTCATAAGAGGATGACTGACATTGCACACAAGGTGGATATGGATTTAAAAAGTGCCATAAAACACTTATTATGAATGATCCTTCCGCAGGTTCACCTACGGAAACCTTGTTACGACTTTTACTTCCTCTAAATGACCAAGCGAAACAGATCGGAAGAGCGTCGTGTAGGGAAAGAGG
+
CCCCCGGGGGGGGGGGGGGGGGGGGGGGGGGGGGGGGGGGGGGGGGGGGGGGGGGGGGGGGGGGGGGGGGGGGGGGGGGGGGGGGGGGGGGGGGGGGGGGGGGGGGGGGGGGGGFGGGFGGGGGGGGGGGGGGGFGGGGGGGGGGGGGGGGGGGGGGGGGGGGGGGFFGGGGGGGGGGGGGGGGGGGGGGGGGGGGGGGFFGGGGGGDG>CEGGFGGFFFGFFDGGGGGGF>AFFEFFFFG>FFFGGGFC@FFFFCFFFFFFFFFDFF@FFFF6;D@FFFFFFF9@@>?:FAABF63:11(
@M06045:235:000000000-JCY5N:1:1101:8240:8930 2:N:0:CTCAGA
CTATACGCTGCGTTCTTCATCGATGCCGGAACCAAGAGATCCGTTGTTGAAAGTTTTAATGATTTGATCATAGACTCAGACTCACTATTCAGACAGGGTTCCAGGGTGCGTCGGCGGGCGCGGACCCGGGGGCAGAAGCCCCCCGGCGACCGGGGCCAGGCCCCAGTGGGCCCGCCGAGGCAACGCGGGCATGGGAAACACGGGTGGGGGGTTGGGCTCGTTGGAACCCGCACTCGGTAATGATCCTTCCGCAGGTTCACCTACGGAAACCTTGGTACGACTTTTACTTCCTCTAAATTAC
+
CCCCCGGGGGGGGGGGGGGGGGGGGGGGGGGGGGGGGGEDGGGGGGGGGGGGGDGGGGGGGGGGGGGGGGGGGGGGGGGGGGGGGGGGGGGGGGGGGGGGGGGGGGGGGGGGGGGGGGGGGGGGGGGGGGGDDGGGFGGFGGGGDGGCEGEGGCGGGEGGGEGGGGGCFGGGGGGG>/:8C*;=EEGG*:EEGG*AFGGC=GGG5C8C**>>7CCD<4739>FGFG<CC7@>BE??3)07:BF477::B5<DB@5746)*567:?618608)7@(54A<(1(4A245A)6)5:AFAF2)))
@M06045:235:000000000-JCY5N:1:1101:14163:8939 2:N:0:CTCAGA
CTATACGCTGCGTTCTTCATCGATGCGAGAGCCAAGAGATCCGTTGTTGAAAGTTGTATTTTGAATTAAGTATTCATAATATGTTTCAGACAAAATCACTAAGGTTCTGAGTAGATATAAATCCCAAAGGTGACCACACGGCTTTTGACAGCCGGCAGCCCCCAGAGAGATGACATTGCGCACAAGGTGGATATGGATTTTTGAAAGTGCCATAAAAACACTTGATTATGAATGATCCTTCCGCAGGTTCACCTACGGAAACCTTGTTACGACTTTTACTTCCTCTAAATGACCAAGCGAA
+
CCCCCGGGGGGGGGGGGGGGGGGGGGGGGGGGGGGGGGGGGGGGGGGGGGGGGGGGGGGGGGGGGGGGGGGGGGGGGGGGGGGGGGGGGGGGGGGGGGGGGGGGGGGGGGGGGGGGGGGGGGGGGGGGGGGGGGGGGGGGGGGGGGGGGGGGGGGGGGGGGGGGGGGGGGGGGGGGGGGGGGGGGGGGGGGFGFFGGGGBEF>EGGGAAFGGFGGGGGGFFFGGGG77>CFFFFFEFFFFGFDF>CGGFGGGF=FGEFFFFFFFFFFFFFFFFFB<A>AFBAF<:AD<><4><:???B?:;
@M06045:235:000000000-JCY5N:1:1101:27843:8954 2:N:0:CTCAGA
CTATACGCTGCGTTCTTCATCGATGCCGGAACCAAGAGATCCATTGTTGAAAGTTTTAACTGATTGCAAAGAATCACACTCAGACTGCAAGCTTTCAGAACAGGGTTCATGTTGGGGTCTCCGGCGGGCACGGGCCCGGGGGCGAGTCGCCCCCCGGCGGCCAGCAACGCTGGCGGGCCCGCCGAAGCAACAAGGTACAATAGTCACGTGTGGGAGGTTGGACCCCGAGGGGCCCCCACCCAGTAATGATCCTTCCGCCGGTTCACCTACGGAAACCTTGTTAAGCCTTTTACTTCCTCTT
+
CCCCCGGGGGGGEGGGGGGGGGGGFGGGEGFGGGGGGGGGGGGGFGGECGAGGGDFFGGGGGGGGGGCGGGGGGFCGGGDGDF<FEDGFGGGGFGEFGGGGGGGGGFGGGGGG9BFCFEFGGGGGGGGGGGE=FGEEGGGG7FE>EEGDEEGGGGGGGECEGGGGFGGEC8CEED8EGGGDECE=8C??+8@5CCEFEFF:F90AFFE2:0*5:7CCDC>)<FF>DD7<)<>BE>(87>)9:F@4FFG9*::6@FF)<(),.00)).).0(875(41()-562---(,.4428AB44.<<)
@M06045:235:000000000-JCY5N:1:1101:27474:8955 2:N:0:CTCAGA
CTATACGCTGCGTTCTTCATCGATGCGAGAGCCAAGAGATCCGTTGTTGAAAGTTGTATTTTTGAATTATGTCTATTCAGAAATAGATATTCAGACAAACTGCTTTAAAGGTGTTAAGTTAATCAAACCCTCTTGGCTTTTTAATGCCAGAGAGTTCAAAAACGTTGCACACAAGGTGGATATGGATTTTTTTAAAGAGTGCCATAAAACACTTGATTATGAATGATCCTTCCGCAGGTTCACCTACGGAAACCTTGTTACGACTTTTACTTCCTCTAAATGACCAAGCGAAACAGATCGG
+
CCCCCGGGGGGGGGGGGGGGGGGGGGGGGGGGGGGGGGGGGGGGGGGGGGGGGGGGGGGGGGGGGGGGGGGGGGGGGGGGGGGGGGGGGGGGGGGGGGGGGGGGGGGGGGGGGGGGGGGGGGGGGGGGGGGGGGGGGGGFGGGGGGGGGGGGGGGGGGGFGGGGGFFGGGGGDGGF=EGGFFGGGGGGGGFGGGGGGGGGGGGGGGGGGGGGGGGGGGGFGFGGGGFFGGFFFFFFFDFFDFFFFGFGFGG4AAF==FFFFFF;FFCFFEFF6=<<EEE5CCFE@F@<D;?>;;03?<BB8
@M06045:235:000000000-JCY5N:1:1101:13361:8969 2:N:0:CTCAGA
CTATACGCTGCGTTCTTCATCGATGCCAGAACCAAGAGATCCGTTGTTGAAAGTTTTAACTTGTTTTTTCTTGTAAATCAGAACGTACAGTCCGCTGTAAATTTAGAGTTTGGCGCCGCCGGCGGGGACGGGAGCGGCACGGCCCGCTGGGGGCGCGAGACGCCCACCGCCTCCCGCCGAGACAACGCGGCAAGAGGTAAGGTTCACAGTGGGTTTTGAAGGTAACTTCGGTAATGATCCCTCCGCTGGTTCACCAACGGAGACCTTGTTACGACTTTTACTTCCTCTAAATGACCAAGCG
+
CCCCCGGGGGGGGGGGGGGGGGGGGGGGGGGGGGGGFGFGGGGGGGGGGGGGGGGGGGGGGGGGGGGGGGGGGGGGGGGGGGGGGGGGGGGGGGGGGGGGGGGGGGGGGFGGGGGGGGGGGGGGGGGGGGGGGGGGGGDGGGGGGGGGGD>EGGGGGGGGGGGGGGGGGGGDGGGGGGGEGGGGGGDDEGG*:C*;FFGGCF9FAFGGG?FEF5CDF<*9FFGDC=*:CDEFFFFFF?@F5?FB5D5<D5CFFFFG::6B?EEB?)8)-64=5@9BBAA2ABAA7AAA<>4AA2)4).12(
@M06045:235:000000000-JCY5N:1:1101:14331:8970 2:N:0:CTCAGA
CTATACGCTGCGTTCTTCATCGATGCTGGAGCCAAGAGATCCGTTGTTAAAAGTTTTGACAGTTCGCTAAGAACACTCAGAAGTATCGTCGGGTTCGAAAACAGAGATTCTGATGAGACCGGCGGGCACCCTTGCGGGCGCCGCCGAAGCAACAGGTATAATAGTTCACAAAGGGTAGAGAGTGTAGTACTCAGTAATGATCCCTCCGCTGGGTCACCAACGGAGACCTTGTTACGACTTTTACTTCCTCTAAATGACCAAGCGAAACAGATCGGAAGAGCTGCGGGCAGGGAAAGATGGG
+
CCCCCGGCGGGGFEGGGGGFGGGGGGFGGGGGGFGGGGGGGGGGGGGGGGCGGGGGGGGGGGGGGGGEGGGGGGGGFGGGFGGGDEFFGGECEFGGGFGGCCFGGGFG?FGGGFFGGGGGGGGGCEEGGGGCGG,>FGGGGGGGGGCGDEFECF6CBFFGFFGGCFGGGGG5EFGCGGGGDGBFFGFF9?<CFGGGGGGB?C<8AFEGGGC=3:CFGGCFGFGGG3<57FFF7=><@5)0?@FFFG>F@FDD@*0:4??FFFFFFBFBF<?=?)::(1(7?-(,-30((-79:6(4()))(
@M06045:235:000000000-JCY5N:1:1101:28055:8983 2:N:0:CTCAGA
CTATACGCTGCGTTCTTCATCGATGCCAGAACCAAGAGATCCGTTGTTGAAAGTTTTTTTCATTATATCCATGGACTCAGACGACAGATTTATTAAGAATTTAAGGGGGCTACTGGCGGGCACGGGCCCAAAGCGTGAGCTTCCGGCGGCCTCTCATCGAGGCGGGCCCGCCAAAGCAACAAGGTCACAAAAACACAGGGTGGGAGGTCGGGCCTGAGAGACCCTCACTCGGTCATGATCCTTCCGCAGGTTCACCTACGGAAACCTTGTTACGCCTTTTTCTTCCCTCCAATGGCCAAGC
+
CCCCCGGFCF@CFFGGFFDFFC8FACGGGGGDEF,CCF<EEGG<FGG<F<CC9F9CF,FGGGFGGG@@EFFEFGFGCEEEGFGCCCFE<EFAEFFG,<CFFGFGGFFFGGGGGF9=?FF@C:FF@ECGG:>FFGCC:FGFAEEGG7E::>EEG,:@;9,,*=E8CG8EEGGECEG68?E8C=88+3+<CFGFF*;C5;@C*:CCC*//:*:=57775*:63>***1*9*:7>7)-644?F777*8*7)0<*96*0:443)-704<:<<>)4*18(201<2)4).6<().02(62(,8:??8
@M06045:235:000000000-JCY5N:1:1101:4557:8989 2:N:0:CTCAGA
CTATACGCTGCGTTCTTCATCGATGCCAGAACCAAGAGATCCGTTGTTGAAAGTTTTGACTTATCCAGTACAGAAGACTCAGAGAGGCCATAATAATCAAGAGTTGGGTTTCCTCCGGCGGGCGCCCCGCTAGGGGGCCAGGGGGCACCTGGCGGACCCGGGCCGCCCGCCGAAGCAACGGTTTGAAGGTAACGTTCACAATGGTTTAGGGAGTGTTGCAACTCTGTAATGATCCCTCCGCCGGTTCACCAACGGCGACCTTGTTACGACTTTTACTTCCTCTAAATGACCAAGCGAAACA
+
CCCCCGCGDCFGGGDFGGGGGGGG9CEGF?FFEDGF@@,FGGGCFFGGGGCGGFGGG8CFFDFGGG<EGFGGGGGGCFCFCFGGCFEGGGDGGGGGGGGFFFF<F9F@FG?FCGGBFFE7=FGDGGG7BEEECFFEGGG@CFGDGG>GF,6:D8EGGGGE5CEGDEGGEE5/8C/*2AECCE>;8?CGF+<EFG*;CE77++382AF?EDGGCE*:>D7*:76>:CFFFG4*0/5()77)75>:@DD74:7C>3>)))(046=AF94<<267BFAFA<2<9<)--6644):44166(7;B2
@M06045:235:000000000-JCY5N:1:1101:21495:8992 2:N:0:CTCAGA
CTATACGCTGCGTTCTTCATCGATGCCAGAACCAAGAGATCCGTTGTTGAAAGTTTTAACTTGTTTGTTTTGTAAATCAGAAGGTACGCTATAAATTGAAGAGTTGGGTCCTCTGGCGCGCTGCGGGACGGGCCGAAGCCGCGGCCCGCGGTGCGCCGAGCAACAAAAAGGTAAGGTTCACAAAGGGTTTGGAGTAATAACTCGGTAATGATCCCTCCGCTGGTTCACCAACGGAGACCTTGTTACGACTTTTACTTCCTCTAAATGACCAAGCCAAACAGCTCGGAAGAGCGTCGTGTAG
+
CCCCCFGGGGGGGGGGGGGGGGGGGGGGFGGGGGGGGGGGFGGGGGFGCGGCEFGGGGGGGFGGGGGGGGGGGGGGFGFFG<FGBFGGGGGGCCFFFEGGGFGGGGGGGGDFAFG<FEGCGGBFGG:CCFGEGGGDGGGCGGGGGGGGGC>ECGG@@CCEGEFG6F>*;EGCFGGDFGGGG?:*9CEFF8EC6E0:FFCFF<FGDEEEGGECCGCFFGGF37C2C:FGCC:>5B?(7F@?F7199:CFFGGGF46:698@>F?>ABA>233>>F(121?0:().(46?1(4((-493::(.
@M06045:235:000000000-JCY5N:1:1101:28873:9001 2:N:0:CTCAGA
CTATACGCTGCGTTCTTCATCGATGCCAGTACCAAGAGATCCGTTGTTGAAAGTTTTGATTTATTTATGGTTTTACTCAGAAGTTACATATAGAAACAGAGTTTAGGGGTCCTCTGGCGGGCCGTCCCGTTTTACCGGGAGCGGGCTGATCCGCCGAGGCAACAAGTGGTATGTTCACAGGGGTTTGGGAGTTGTAAACTCGGTAATGATCCCTCCGCTGGTTCACCAACGGAGACCTTGTTACGACTTTTACTTCCTCTAAATGACCAAGCGAAACAGATCGGAAGAGCGTCGTGTAGGG
+
CCCCCGGGGGGGGGGGGGGGGGGGGGGGGGGGGGGGGGGGGGGGGGGGGFGGGGGGGGGGGGGGGGGGGGGGGGGGGGGGGGGGGGGGGGGGGGGGGGGGGFGGGGGGGGGGGGGGGFGDGGGGGGGGGGGGGGGGGGGGGGGGGGGGFGGGGGGGGGGGGGGGGGFGFGGGGGGGGGGFGGGGGGGGGGGGGGGGGGGGCEGGGGGGGGGGGGGGGGDFG4CCFGGGGGFFFEFF:9=FCFFFFGDDEGGGFFFGFFAFFFFA<<B?:?F@EBFFF?019((-8?B40.41:>013?<>:
@M06045:235:000000000-JCY5N:1:1101:27822:9008 2:N:0:CTCAGA
CTATACGCTGCGTTCTTCATCGATGCGAGAGTCAAGAGATCCGTTGTTGAAAGTTTTTTTTTTGTTATAAATTTCAATGACATACAATGACTAGGTGTTTTGTAAAATGAGCCGCAAGAAGGTCGCTTTCGCTTCCAACTTGCCAAAAAAGTGCACAGAGTTTGAAAAGTGAGAGGTTACGCCCTGGTTGAAGCAGGTGCGCTAAATTTCACTAATGATCCTTCCGCAGGTTCACCTACGGAAACCTGGTTACGACTTTTACTTCCTCTAAATGACCAAGCGAAACAGATCGGAAGAGCTT
+
CCCCCGGGGGGGGGGGGGGGCFGGGGGGGGGGGGGGGGGGGGGDGGGGGGGGGGGGGFGGGGGGGGGGGGGGGGGGFFGGGGGGGFGGGGFGGGGFGGGGGCFGGGGGGGF9FFGGGGGFCGFAFGGGGGCFEFFFGGGGGFGGDGFGFEDGGGGAFGGGGGGGGGGGGFDEFFGC6:;:>EEEGGG:CCCFC6>EGF6FGGDGEFCG97<FGCGCFC:=CFGFCDG3DCAFA+/7AAFFGFB3;*2*.9CGFF:55:A?64*:<<<BFADFFFFFF2:011:90((444:?FF?931()(
@M06045:235:000000000-JCY5N:1:1101:22150:9014 2:N:0:CTCAGA
CTATACGCTGCGTTCTTCATCGATGCCAGAACCAAGAGATCCATTGTTGAAAGTTGTGATAATTTAAATAGTTATCAGAGACTTTAATACTGTAAATACAAAGAGTTTAGGAGGTTCCTGGCGGCAGGCAAGCCTGCCGAGGAAACAACAAGAGGTACTTGTAGACAAAGGGTGGGTGCGATAACCCCCGAAGGGGCTATTGCTATCGTAATTAATGATCCTTCCGCAGGTTCACCTACGGAAACCTTGTTACGACTTTTACTTCCTCTAAATGACCAAGCGAAACAGATCGGAAGAGCGG
+
CCCCCGGGGGGGGGGGGGGGGGGGGGGGGGGGGGGGGGGGGGGGGGGGGGGGGGGGGGGGGGGGGGGGGGGGGGGGGGGGGGGGGGGGGGGGGGGGGGGGGGGGGCGGGGGGGGGGGGGGGGGGGGGGGGGGGGGGGGGGGGGGGGGGGGGGGGGGGGGGGGGGGGGGDFFGFGGGGGGGGGGGGGGGGGGGGGGGGGGGGGGGFGGGGGGGFDDG=CFFGFFGGGGDGGFFFFFFFFFFGFBDFFGGFGGGFFFGEE<BAFF<<ADA<AABFF><???BFBFB>>?F?9?F:B?0:BFF(
@M06045:235:000000000-JCY5N:1:1101:12908:9028 2:N:0:CTCAGA
CTATACGCTGCGTTCTTCATCGATGCCAGAACCAAGAGATCCGTTGTTGAAAGTTTTAACTTATTTCTTAGTTATGATTCAGAATGCCAAAAATTAACAAGAGTTTAGTAGTCCACCGGTGGTCAGGCCCGAAGACCCAAACCACCGAGGCAACAGTGGTAAGTTCACATGGTTTGGAGAGTTGAAAACTCAGTAATGATCCCTCCGCAGGTTCACCTACGGAGACCTTGTTACGACTTTTACTTCCTCTAAATGACCAAGCGAAACAGATCGGAAGAGCGTCGTGTAGGGAAAGAGTGTA
+
CCCCCGGGGGGGGGGGGGGGGGGGGGGGGGGGGGGGGGGGGGGGGGGGGFFGGGGGGGGGGGGGGGGGGGGGGGGGGGGGGGGGGGGGGGGGGGGGGGGGGGGGGGGGGGGGGGGGGGGGGGGGGGGGGGGGGGGGGGGGGGGGGGGGGGGGGGGGFGGGGGGFGGGGGGGGGGGGGGGGGGGGGGGGGGGGGGGGGGGGGGECFGGGGGGGFFGGGGGFGFGCD<DGFFFFFFD9>DFFGFFFCFGGFGF>FFA=FFEFFFDD;;>8@@)=:DF?0<:BFFF9>F<?A<:06:((4:).)
@M06045:235:000000000-JCY5N:1:1101:5811:9031 2:N:0:CTCAGA
CTATACGCTGCGTTCTTCATCGATGCCAGAACCAAGAGATCCGTTGTTGAAAGTTTTGATTTATTTGTTTGTTTTACTCAGAAGTTCCACTAAAAACAGAGTTTAGGGGTCCTCGGGCGGGCCGTCCCTTTTTACGGGGCGCGGGCTGATCCGCCGAGGCAACGTATAGGTATGTTCACAGGGGTTTGGGAGTTGTAAACTCGGTAATGATCCCTCCGCTGGTTCACCAACGGAGACCTTGTTACGACTTTTACTTCCTCTAAATGACCAAGCGAAACAGATCGGAAGAGCGTCGTGTAGG
+
CCCCCGGGGGGGGGGGGGGGGGGGGGGGGGGGGGGGGGGGGGGGGGGGGGGGGGGGGGGGGGGGGGGGGGGGGGGGGGGGGGGGGGGGGGGGGGGGGGGGGGGGGGGGGGGGGGGFGGGGGGGGGGGGGGGGGGGGGG7EGGGGGGGGGGGGGGEGGGGGGGGGGGGFGGGCEGGGGGGGGGGGGGGGGGGGGGGGGGGGFGGGGCEGGGCGGGGGGGGFG@9CFGGGGGFFEF>FFF4?FFFFFGGGFGGGFFFGFFFFAFFFF927?B?F@BBF(77??FFF0:?9(131(89,((,65
@M06045:235:000000000-JCY5N:1:1101:28473:9034 2:N:0:CTCAGA
CTATACGCTGCGTTCTTCATCGATGCGAGAGCCAAGAGATCCGTTGCCAAAGGTTGTTTTCAATTTCTCACACAAGGTGAAGAAAAGTTTCAGACAGAATAAAAACAGACAAAGTGTTCATCAACAGGAGCGAGGTCTCCCACGAGGGGAGTCCCCACTCCTTTGGCAGGGGGGTAGCATTGCTGCTTCCCTGATCCTGCCAGAGACAGATAACGGTGCACACAGTGTTTCTGAAGCAGAGCTTCAAATTTTCTAATGATCCAACCGCAGGTTCACCTACGGTTACCTTGTTACGACTTTT
+
CCCCCGGGGGGGGGGGGGGGGGGGGGGGGGGGGGGGGGGGGGGGGGGGGGGGGGGGGGGGGGGGGGGGGGGGGGGGGGGCGGGGFFGGGGGGGGGGGGFGGGGGGGGGGGGGGGGGGGGGGGGGFGGGGGGDGGGGGGGGGGGGGGGGECEGG9DGGGFGGGGGGFGGGGGGGGGGGGGGGGCGGGGGGGGGGGGGGGGGGGGGGGGGGEFGFFCGDGGFG4DCCCFGGGFFFFAFFF?FFFFFFFGDFFGGFFFGFFFFD=FB?FF>6>B:?=A<AF?FF?FFBFFFFFFF)6161:?AA
@M06045:235:000000000-JCY5N:1:1101:6643:9050 2:N:0:CTCAGA
CTATACGCTGCGTTCTTCATCGATGCGAGAGCCAAGAGATCCGTTGTTGAAAGTTTTGTTTTGTTATGATATATGACGTTCATTACACCATGTTTGTAAAATAGCCCCGAAGGGCACGGTTCACAGAGGTTTGGAATAGTTATAAGCCCGTGAGGGCGTTCACTAATGATCCTTCCGCAGGTTCACCTACGGAAACCTTGTTACGACTTTTACTTCCTCTAAATGACCAAGCGAAACAGATCGGAAGAGCGTCGTGTAGGGAAAGAGTGTAGATCTCGGTGGTCGCCGGATCAGTAAAAAA
+
CCCCCGGGGGGGGGGGGGGGGGGGGGGGGGGGGGGGGGGGGGGGGGGGGGGGGGGGGGGGGGGGGGGGGGGGGGGGGG@GGFGGGGGGGGGGGGGGGGGGGGGGGGGGGGGGDDFGGGGGGGGGGGGGGGGGGGDGGGGGGGGGGAAGGDGGGGGGGGEGGGGGGGGGGGGGGGGGGGGEGGGGGGGGGGGEGGGGGGGGGGGGGGGGGGGGGGGGCBDFFFFGGFGFGFFFDE@BFF;F7AFE><>DFGGCBFFCF@9B:)<<B::94.6*61).53:1:((519:;(3(4:).-64<BF
@M06045:235:000000000-JCY5N:1:1101:5034:9064 2:N:0:CTCAGA
CTATACGCTGCGTTCTTCATCGATGCGAGAGCCAAGAGATCCGTTGTTGAAAGTTGTATTTGAATTGTTTATTCATAATAGTTTTCAGACAGACAGTTAAAAAATAAGTTGATGTTTGGCCGCTTTCATAAAGAAAACGGCTGACATTGCACACAAGGTGGATATGGATTTAAGAAGTGCCATAAACACTTATTATGAATGATCCTTCCGCAGGTTCACCTACGGAAACCTTGTTACGACTTTTACTTCCTCTAAATGACCAAGCGAAACAGATCGGAAGAGCGTCGTGGAGGGAAAGAGG
+
CCCCCGGGEGGGGGGGAFFCF@FF,FCCGDEGF<FFGAFFGGGGGFGF8,CFGGGEGGFG9ECGFG<FCGCGFFGEDEFFGFDGF<EFGGGGFEEGG<EEGFFGGGFGGGGGGGFAF@7AFGGGGDFFGGGGGFGFFG7+CCCGGFFEFADFDG>DFGGGGFFFFGGGGGGDFAEGF,@>9F9EFGGGGGCGGGGGGGGFFFGFGGGEGCEE>C?CFGDFD?FC*;4DCFFFFFEFFFF?DDFFF=FFFGCGFFFCFCEF1AA6DFD9;1=FFA;@?D;2@18>311-30086><3,412(
@M06045:235:000000000-JCY5N:1:1101:10552:9073 2:N:0:CTCAGA
CTATACGCTGCGTTCTTCATCGATGCGAGAGCCAAGAGATCCGTTGTTGAAAGTTGTATTTTGAATTGTTTATTCATAATATTTTTCAGACAAAGAGTTAAAAAATAAAGGTTGATGTTTGGTCGATCTCCATGAAGAAGATCGACTGACATTGCACACAAGGTGGATATGGATTTAAAAAGTGCCATAAAACACTTATTATGAATGATCCTTCCGCAGGTTCACCTACGGAAACCTTGTTACGACTTTTACTTCCTCTAAATGACCAAGCGAAACAGATCGGAAGAGCGTCGTGTAGGTA
+
CCCCCEGGGGGGGGGGGGGGGCDFDFGG@EGGGGGGGGGGGGGDGCFGG9FFEGGGGGGGGGGGFGGGGGGGGGGGG9FGGGFGGGGDDAFG8FF8FGDFFFGDFFGFGGFGGGFGGGFGE:FFGGFF@FAFDGGGFGGDFGGGGGGGGGGGGFFFGGFGCGD9@@>@EFFFFFGDGGGGGGGGGGFFF,EFGFGGGGDFGGGGGGGGGGGGFFGGDGDEGAC>FGFGGGFFFFFFFABAFFFFFGGGFCGGFFAFFFFFEFFFFF@@2=?DDFF>DF84;60;;031:99FFF0(.47.)
@M06045:235:000000000-JCY5N:1:1101:13013:9074 2:N:0:CTCAGA
CTATACGCTGCGTTCTTCATCGATGCCAGAACCAAGAGATCCGTTGTTGAAAGTTTTAACTTGTTTGTTTTGTAAATCAGAAGGTACGCTATAAATTGAAGAGTTGGGTCCTCTGGCGCGCTGCGGGACGGGCCGAAGCCGCGGCCCGCGGTGCGCCGAGCAACAAAAAGGTAAGGTTCACAAAGGGTTTGGAGTAATAACTCGGTAATGATCCCTCCGCTGGTTCACCAACGGAGACCTTGTTACGACTTTTACTTCCTCTAAATGACCAAGCGAAACAGATCGGAAGAGCGTCGTGTAG
+
CCCCCGGGGGGGGGGGGGGGGGGGGGGGGGGGGGGGGGGGGGGGGGGGGGGGGGGGGGGGGGGGGGGGGGGGGGGGGGGGGGGGGGGGGGGGGGGGGGGGGGGGGEGGGGGGGGGGGEDGGGGGGGGGGGGGGGGGGGGGGGGGGGGGGGGGGDGGGGDGGGGGFGGGGGGGGGGGEFGGGGGGGGGFGGGGFGGGGFGGG?CGGGGGGFGGGGGDFGGFDFGGGGFGGGFE@B03BFFFGBFFFGD:BGGGFFFCF?AFAFFADFAAFFFFFF?6>>><BF4>BB6:>78?91:>2031<
@M06045:235:000000000-JCY5N:1:1101:18272:9079 2:N:0:CTCAGA
CTATACGCTGCGTTCTTCATCGATGCCAGAACCAAGAGATCCGTTGTTGAAAGTTGTAACTATTAAAGTTTTTCAGACGCTGATTGCAACTGCAATGGGTTTAAATTGTCCAATCGGCGGGCGAACCCGCCGAGGAAACGTAAGTACTCAAAAAACATGGGTAAGAGACAGCAGGACAAAGCCTACAATACTCTAGGTAATGATCCTTCCGCAGGTTCACCTACGGAAACCTTGTTACGACTTTTACTTCCTCTAAATGACCAAGCGAAACAGATCGGAAGAGCGTCGTGTAGGGAAAGAG
+
CCCCCGGGGGGGGGGGGGGGGGGGGGGGGGGGGGGGGGGGGGGGGGGGGGGGGGGGGGGGGGGGGGGGGGGGGGGGGGGGGGGGGGGGGGGGGC:CFFFGGGGGGGGGGGGGGGGGGGGGGGGGGGGGGGGGGGGGGGGGGGGGGGGGGGGGGGGGGGGGGGGGGGGGGGGGGGGGGGGGGGGGGGGGGGGGGFFGGGGGCFGGGGGGFFGGDGGGGGGFGFFGGGGGGFFFFFFFFFEFGBFFFGGGFGGGFFFGFFFFFFFF?FFFFFFF?:)4:B?F>:10990>16:0<7??F<:((
@M06045:235:000000000-JCY5N:1:1101:22316:9083 2:N:0:CTCAGA
CTATACGCTGCGTTCTTCATCGATGCCAGAACCAAGAGATCCGTTGTTGAAAGTTTTAACTTGTTTGTTTTGTAAATCAGAAGGTACGCTATAAATTGAAGAGTTGGGTCCTCTGGCGCGCTGCGGGACGGGCCGAAGCCGCGGCCCGCGGTGCGCCGAGCAACAAAAAGGTAAGGTTCACAAAGGGTTTGGAGTAATAACTCGGTAATGATCCCTCCGCTGGTTCACCAACGGAGACCTTGTTACGACTTTTACTTCCTCTAAATGACCAAGCGAAACAGATCGGAAGAGCTGCGTGGAG
+
CCCCCGGGGEEFFGCFGCFGGGFGGGGGGGGGGFFFGF8DGGGGGGGGGGGGCFAAFEGGFGGGGFDFCGGGGGGGGG<FEFGGGFGGGEGGGFFGGGGGGGFCFEEGGGFGGGGFCCGGCFGGGGGGGGGGEGGF7CFGGGEGGEGGGEGC>EGEGGCEGGGGGF88EGGFGFFGFFGGGGCCFGGCE8*=8ECGGFFFFFCCEEFGCGGGG7>CFCD:*05*>F7C:FFFF:4(5>>FCFFFFG<F:DDCF4=*@?76<=?A4A44>??>5>?09>>((4)58:,:;7:8),5(::9(,
@M06045:235:000000000-JCY5N:1:1101:4717:9103 2:N:0:CTCAGA
CTATACGCTGCGTTCTTCATCGATGCCAGAACCAAGAGATCCGTTGTTGAAAGTTGTAAAGATTCAAGTGCCCACGATCAGAGGTGTACGGCTACTGCAAAGGGGTTTGGATGGGCCCAGCGACGGGCGCGAGCCCGCCGAGGGAACAAAAGGTGCTCATAGTCAAGGGTTTACTTCGCCTCGTCCGCACTTCCGGCCACTTTCGTGGGGGGTCCTGCGGCGAGTTGAAGACGCGGCCTCGAAGACCGGAATGGGTAATGATCCTTCCGCCGGTTCACCTACGGAACCCTTGTTACGACTT
+
CCCCCGGGGGGGGGGGGGGGGGGGGGGGGGGGGFGGFFGGGGGGGGGGGGFGGGGGGGGFGGGGGGGGGGGGGGGGGGGGGGGGGGGFGGGGGGGGGGGGGGGGGGGGGGGGGGGGFGGGGGGDGEGDGGGGGGGCCGGGGGGG@CGD?EGGGF6DFFFCGGGGGDGFGGGGGGFEFCEGGGGFGGEGGGGGGGG5:E5CCFC?G8*7=5*>C=FGGF<>C><C<<***:9?BEF>FFFFD>@:7F55:)/9?FFGFFA79744A<>38:(7>5914)-84:?B2:(-41:1>>).,-744
@M06045:235:000000000-JCY5N:1:1101:8677:9107 2:N:0:CTCAGA
CTATACGCTGCGTTCTTCATCGATGCTGGAGCCAAGAGATCCGTTGTTGAAAGTTTTAACAGTTCGCTTAGAACACTCAGATGTAACGTCGATTCACAACTAAGAGACTATAATTGGCCGGCGGGCACGCCCGGAGGCGCGCCGCCGAAGCGACTAGGTATAATGGTTCACAAAGGGTTATGAGTTGTAAAGACTCGGTAATGATCCCTCCGCTGGTTCACCAACGGAGACCTTGGTACGACTTTTACTTCCTCTAAATGACCAAGCGAAACAGATCGGAAGAGCGTCGGGTAGGGAAAGG
+
CCCCCGGGGGGGGGGGGGGGGGGGGGGGGGGGGGGGGGGGGGGGGGGGGGGGGGGGGGGGGGFGGGGGGGGGGGGGGGGGGGGGGGGGGGGGGGGGGGGGGGGGGGGGGGGGGGCGGGDEGGGGGGGGGGGGGGGGGGGGGGGGGGGGGGG5;EEGGGEF@GGGGGGGGFGGEDCCCCFGFGFGGGGGGGGGGG?+CEGGCGGGCFGGGGGGGGGG7CGFGFGGGDGD<D>FF44(9=FFG3336>>FBFGGF?FFF@<?B*<?B??6?B>:75:)516:?918190140(493:B?B01(
@M06045:235:000000000-JCY5N:1:1101:25189:9110 2:N:0:CTCAGA
CTATACGCTGCGTTCTTCATCGATGCCAGAACCAAGAGATCCGTTGTTGAAAGTTTTAACTTGTTTTTTTTTGTAAATCAGAACGTACAGTCCGCTGTAAATTTAGAGTTTGGCGCCGCCGGCGGGGACGGGAGCGGCACGGCCCGCTGGGGGCGCGAGACGCCCACCGCCTCCCGCCGAGACAACGCGGCAAGAGGTAAGGTTCACAGTGGGTTTTGTAGGTAACTTCGGTAATGATCCCTCCGCTGGTTCCACAACGGAGAACTAGTTACGACTTTTACTGCCTCTAAATGACCAAGCC
+
CCCCCGGGGGGGGGGGGGGGGGGGGGGGGGGGGGGGFGGGGGGGGGGGGGGGGGGGGGGGGGGGGGGGGGGGGFFFGGGFGFGGGGDEE?EFGGGGGGFGDFGGG9FEFGGEGFCGG@:CE:FC7@@:FFFE:**>FGCGGGF7B7CE@CGDEEGGG>EEGGGGGGGGGGG*;8C*/88CEEECFGEGGGE?C52;E89@FF<CC7@F9<+:7*C*9F*9C?7*2C::D*>@F>4A4**19).7>D37>77*/*107.(7,))(..)).-647>901<44)5))4),(.-5<))).,(,--
@M06045:235:000000000-JCY5N:1:1101:3840:9153 2:N:0:CTCAGA
CTATACGCTGCGTTCTTCATCGATGCCAGAACCAAGAGATCCGTTGTTGAGAGTTTTGATTTATTTATGGTTTTACTCAGAAGTTACATATAGAAACAGAGTTTAGGGGTCCTCTGGCGGGCCGTCCCGTTTTACCGGGAGCGGGCTGATCCGCCGAGGCAACAAGTGGTATGTTCACAGGGGTTTGGGAGTTGTAAACTCGGTAATGATCCCTCCGCTGGTTCACCAACGGAGACCTTGTTACGACTTTTACTTCCTCTAAATGACCAAGCGAAACAGATCGGAAGAGCGTCGTGTAGGG
+
CCCCCGGGGGGGGGGGGGGGGGGGGGGGGGGGGGGGGGGGGGGGGGGFGGGGGGGGGFGGGGGGGGGGGG<FGGGGFCFGGGGGCDGGGGGGCDFFGGFGGGGGGGGCEGGGGGGGGG+C=FCEF@CEGGFGGGGGGGGG7FFGGGEGFFGFGGGG>CGGEFGFCGFFG;EGGFGGGGFGG5E=CG5E=EEG8+B?BCFGGDGG88@CEEFGGFFGDDD5D:FFFGFFGGBB><><F49***/6>3D7:CD7?=?FFFAFBF6<2<>??:0>@>12>73:6(8?<?>0(42-3>90(44)8
@M06045:235:000000000-JCY5N:1:1101:15048:9156 2:N:0:CTCAGA
CTATACGGCTGCGTTCTTCATCGATGCCGGAACCAAGAGATCCGTTGTTGAAAGTTTTAAATAATTTATATTTTCACTCAGACTACAATCTTCAGACAGAGTTCGAGGGTGTCTTCGGCGGGCGCGGGCCCGGGGGCGTGAGCCCCCCGGCGGCCAGTTAAGGCGGGCCCGCCGAAGCAACAAGGTAAAATAAACACAGGTGGGAGGTTGGACCCAGAGGGCCCTCACCCGGTAATGATCCTTCCGCAGGTTCACCTACGGAAACCTTGTTACGACTTTTACTTCCTCTAAATGACCAAAC
+
CCCCCFFGDFFGGGGGGGGGGGFF@FGGCFCFEG@FFFEDECFGFFGGGGGGGGGGGGFGGGGCFGGGGGGGGGGGGGGGGGGGCFF9FFGFFFFFFGGFGGGGGGGGEEGEGGGGGGCEFGGGGCE77CGDGGCEFCG7EGCGF>GGG5C8EECECCDCFGGFGDGGGECE>:*8:EF6@FGFG<C+99@+AC@?@CC59<5ECGGGGFGCFED49DF5D>DCFC<4*75@F::AB*9@FFF*<CDDB37*==@F=?(7:3B111:<BA<F6)47:1<A232-.-))62))6)-<0)((,
@M06045:235:000000000-JCY5N:1:1101:23750:9157 2:N:0:CTCAGA
CTATACGCTGCGTTCTTCATCGATGCCAGAGCCAAGAGATCCATTGTTGAAAGTTGTAATAATTTTGTTTTTTACTCAGAGCATCAATAATGACAAGAGTTTGGTGTGCTCCGGCGGGGTGCGTCACCCCCGAGAGGGGTGCGCGCGGCCATGCGGCCACCCGCCGAAGAAACAGTGGTTGTTTAGCAATGGTTGGGAGTTTTGCAACTCTTTAATGATCCCTCCGCTGGTTCACCAACGGAGACCTTGTTACGACTTTTACTTCCTCTAAATGACCAAGCGAAACAGATCGGAAGAGCGG
+
CCCCCGGGGGGGGGGGGGGGGGGGGGGGGGGGGGGGGGGGGGGGGGGGGGGGGGGGGGGGGGGGGGGGGGGGGGGFGGGGGGGGGGGGGGGGGGGGGGGGGGGDGGGFGGGGGGGGGGGGGGGGGGGGGGGGGGGGGEGGGGGGGGGGGGGGGGGGGGGGGGGGGGGGGGGGGGGGGGCGEEG?FFGGCGDGGGGGGGG8FGGGGGGGGGGGGGGGGGFF>5*CDDGGGGFFFFFFF:EECDEEFG4C?GG=@B>DBDAFDFFBA<BBAF)7FF><?::(((4931<:?2:?B01,,7:>(
@M06045:235:000000000-JCY5N:1:1101:11525:9183 2:N:0:CTCAGA
CTATACGCTGCGTTCTTCATCGATGCCAGAACCAAGAGATCCGTTGTTGAAAGTTTTGACTTATTCAGTACAGAAGACTCAGAGAGGCCATACAATGCAATAGTTTGGTTTTCCTCCGGCGGGCGCCCGCGAGGGCCGAGGGGCGCCGGGAAGGACCCGGGCCGCCCGCCGAAGCAACGGTTTAGGTAACGTTCACAATGGTTTGGGAGTTTTGCAACTCTGTAATGATCCCTCCGCTGGTTCACCAACGGAGGCCTTGTTACGACTTTTCCTTCCTCTAAATGACCAAGCGAAACTGAGC
+
CCCCCGGGDGGGCFEECGGGGGFGAEGGFGFGGFGF8@<FFGFGGGGGFG9CEEFFEAEFGGGGGGGGGGGGFFGGGGGGFGFF,8@FGGF9FCAEFGF9EEEFGGGDGGGGFGGGGG+:CC@EFGCCFE:FEGGC7FE7F>CFCEEDEBCBCEGFGGG8CCCEGEGEEECEGEGGGGGEEE5FFECFF9CCFEC+<:+<F:9CEG5CE*002:=CDG*6>FC>FGC>CC=7)716D>EEGF?=?GCCED395))1))294F??BB?1<<)/7*)34>FAF>)4)33)(.(-(,2().)),
@M06045:235:000000000-JCY5N:1:1101:8428:9187 2:N:0:CTCAGA
CTATACGCTGCGTTCTTCATCGATGCCAGAGCCAAGAGATCCATTGTTGAAAGTTGTAATTTTGTTTAAAATAACTGAATAGACTATAACTGCAAGGTTTTTTCAAGTAAGCCAGCCCGGCGCGGAGGCCGGGGAGGAGGTGAGGTTTTCAAAAAGGCAGGGTGGAGAGGGTCGGCTCCGGGCGGCGGTTGGGCCGCCCTTTGCCTCGTTTCTCTAATGATCCTTCCGCAGGTTCACCTACGGAAACCTTGTTACGACTTTTACTTCCTCTAAATGACCAAGCGAAACAGATCGGAAGAGC
+
CCCCCGGGGGGGGGGGGGGGGGGGGGGGGGGGGGGGGGGGGGGGGGGGGGGGGGGGGGGGGGGGFGGGGGGGGGGFGGGGGGGGGGGGGGGGGGGGGGGGGGGGGGGGGGGGGGGGEGGGGGGGGGGGGGGGGGGGGGGGGGGGGGGGGGGGGGGGDGGGGGGGGGGFGGGGGGGGGGGGGGGGGGGGGGGGGGEECGGGGFGG?FGGGG=FGGGGGGGF7@FGGGGGGG>D@FFAFFFFGFBEFGGGFGGGFFFGFFBFFF?BFFFFFFFFFF<2:<3::86??099:::4:??<?0,.(
@M06045:235:000000000-JCY5N:1:1101:9734:9188 2:N:0:CTCAGA
CTATACGCTGCGTTCTTCATCGATGCTGGAGCCAAGAGATCCGTTGTTGAAAGTTTTAACAGTTCGCTTAGAACACTCAGAAGTATCGTCGGGTTCGAAAACAGAGATTCTGATGAGACCGGCGGGCACCCTTGCGGGCGCCGCCGAAGCAACAGGTATAATAGTTCACAAAGGGTAGAGAGTGTAGTACTCAGTAATGATCCCTCCGCTGGTTCACCAACGGAGACCTTGTTACGACTTTTACTTCCTCTAAATGACCAAGCGAAACAGATCGGAAGAGCGTCGTGTAGGGAAAGAGGTG
+
CCCCCGGGGGGGGGGGGGGGGGGGGGGGGGGGGGGGGGGGGGGGGGGGGGGGGGGGGGGGGGGGGGGGGGGGGGGGGGGGGGGGGGGGGGGGGGGGGGGGGGGGGGGGGGGGGGGGGGGGGGGGDGGGGGGGGDFGGGGGGGGGGGGGGGGGC>FGGGGGFCGGGGGGGGGGGGGGGGGGGGGGGGGGGGDGGGGGGGFGCGGFD=EGEC=ECGFGGGGFGFGD5DGC*CFFFFFF@EFFGFFF@FGD?FGGFFFGFF?F?:7::BB>B0289>26<9(((-483631(65-101(,314(
@M06045:235:000000000-JCY5N:1:1101:23669:9188 2:N:0:CTCAGA
CTATACGCTGCGTTCTTCATCGATGCCAGAACCAAGAGATCCGTTGTTGAAAGTTTTACTTTATTTAGTTTGCTACTCAGACGACATGGTTCTTCAAGAGTTTTTAAGAGGTTGGCCATCGACGGGCACTGTCCAGCGGGGTTTTGAGGCCCGCCGGCAGCCGACAGATCCTGTCGACAGGCCCGCCGAAGCAACGTGGTAAGGTAGACACAGGGTTGGAGGTCGGGCCAGAAGACCCTAACTCAGTAATGATCCTTCCGCAGGTTCACCTGAGATCACAAGTTAGCGAAATGTAACAATA
+
CCCCCGGGGGGGGGGGGGGGGGGGGGGGGGGGGGGGGGGGGGGGGGGGGGGGGGGGGGGGGGGGGGGGGGGGGGGGGGGGGGGGGGGGGFGGGGGGFGGGGGGGFGGGGGGGGGFGGGGGGGGGGGGGGGGGGGGGGGGGGGGGGGGGGGFGEGGGGGGGGGGGEGGG9FGGGGGGGGGGGGGGGGGGGGGGGGGG;CGGGGGGFFFGGDGFFGGGGGG?FFGGGGGG3C:5??:?F>5?FF?FFCCGFGGC8=BD@42B::B>67A9AFF4)494.5:B>?FFFFF>019:<5))..4))
@M06045:235:000000000-JCY5N:1:1101:2584:9202 2:N:0:CTCAGA
CTATACGCTGCGTTCTTCATCGATGCCAGAACCAAGAGATCCGTTGTTGAAAGTTTTGACTTGTTTATCAAGATTAATCAGATCGTACAGTCCGCTTTGCAAATTAAGAGTAAGGCGCGGCCGGCGGGGGCCCGGGAGGGGGGGGCGGCGCCGGAGCGCAGCCCACCCCCCCGCGGACCTCACCGCCGAGGCAACACGCGGCAATGGGGTAGTGTTCACAAATGGGTATGAAGAGTAACTTCGATAATGATCCCTCCGCTGGTTCACCAACGGATGCCTTGTTACGACTTTTACTGCATCC
+
CCCCCGGGGGGGGGGGGGGGGGGGGGGGGGGFGGGGGGGGGGGGGGG?DFGGGGGGGFGGGGGGGGGGEAFFCGEGGGG9CFAFGGGGGGGFFGGGGGFFCFFGG9EG<FFDGC8FGGGEEEGG=6F@>ECFFFCFDFGEGGDEGG5EDEGGE5CGGGGDE5F*A::;88CE>EGDEGG8@+/888?E*:ECEFGCC5EE=C*:<9ECE5CE:?CFFGF4C7FCCFG7<6*91*.)*19*?@:@FFD>*:>*=7FG3)85>375:6AA?F?>3)((.)625>)446:((36.4):)4)).(
@M06045:235:000000000-JCY5N:1:1101:14426:9209 2:N:0:CTCAGA
CTATACGCTGCGTTCTTCATCGATGCCAGAACCAAGAGATCCGTTGTTGAAAGTTTTAACTTGTTTGTTTTGTAAATCAGAAGGTACGCTATAAATTGAAGAGTTGGGTCCTCTGGCGCGCTGCGGGACGGGCCGAAGCCGCGGCCCGCGGTGCGCCGAGCAACAAAAAGGTAAGGTTCACAAAGGGTTTGGAGTAATAACTCGGTAATGATCCCTCCGCTGGTTCACCAACGGAGACCTTGTTACGACTTTTACTTCCTCTAAATGACCAAGCGAAACAGATCGGAAGAGCCGTCGTGTA
+
CCCCCGGGGGGGGGGGGGGGGGGGGGGGGGGGGGGGGGGGGGGGGGGGGGGGGGGGGGGGGGGGGGGFFFGGGGGGGGGGGGGGGGGGGGGGGGGGGGGGGGGGGGGGGGGGGGGGGGGGGGGGGGGGGGGGGGGGGGGGGGGGGCGGGGGGEGGGGGGGGGGGGGCFGGGGGGGGGGGGGGGGGGGGGGGGGGGGGGGGGFGGGGGGGGGGGGGGFGDFGBDGGGGGGGFFFFFFFF>FGFFFFGGFFDGGFFFGFB>=<FFBDF<)4?FF>3:?>>>:??)8:<3368:02(-(3,(4(
@M06045:235:000000000-JCY5N:1:1101:19288:9210 2:N:0:CTCAGA
CTATACGCTGCGTTCTTCATCGATGCCAGAACCAAGAGATCCGTTGTTGAAAGTTTTAACTTGTTTTTTTTTGTAAATCAGAACGTACAGTCCGCTGTAAATTTAGAGTTTGGCGCCGCCGGCGGGGACGGGAGCGGCACGGCCCGCTGGGGGCGCGAGACGCCCACCGCCTCCCGCCGAGACAACGCGGCAAGAGGTAAGGTTCACAGTGGGTTTTTAAGGTAACTTCGGTAATGATCCCTCCGCTGGTTCACCAACGGAGACCTTGTTACGACTTTTACTTCCTCTAAATGACCAAGCC
+
CCCCCGGGGGGGGGGGGGGGGGGGGGGGGGGGGGGGGGGFGGGGGGGGGGGGGGGGGGGGGGGGGGGGGGGGGGGGGFGGGGGGGGGGGFFGGGGEGGGGGGGGGGGGGGGGGGGGGGGGGGGEGGGGGGGGGDCGGD7F:FEGGGGDEGGGGGGC8:C5CECEGGGGEGGCCGGGGGGDC8C?FGEGCCC8CECFC@FFGG:CCFFFGFGGG5DD7*/<CFGGC*:D:DD3)8547/*9><:>>**/85>F=?FG4:0@138:B)89)66B>5(-8<>-89D<AF<<<<<A<AA7)((-(
@M06045:235:000000000-JCY5N:1:1101:18621:9220 2:N:0:CTCAGA
CTATACGCTGCGTTCTTCATCGATGCCAGAACCAAGAGATCCGTTGTTGAAAGTTGTAACTATTATGTTTTTTCAGACGCTGATTTCAATTACAAAGGGTTTAAGTTTGTCCAATCGGCGGGCGGACCCGCCGAGGAAACGAAGGTACTCAAAAGACATGGGGAAGAGATGGTAGGCAAAGCCTACAACTCTAGGTAATGATCCTTCCGCAGGTTCACCTACGGAAACCTTGTTACGACTTTTACTTCCTCTAAATGACCAAGCGAAACAGATCGGAAGAGCGTCGTGTAGGGAAAGAGTG
+
CCCCCGGGGGGGGGGGGGGGGGGGGGGGGGGGGGGGGGGGGGGGGGGGGGGGGGGGGGGGGGGGGGGGGGGGGGGGGGGGGGGGGGGGGGGGGGGGGGGGG@GGGGGGGGGGGGGGGGGGGGGGGGGGGGGGGGGGGGGGGGGGGGGGGGGGFGGGGFGCFGGGGGGGEFGGFGGFGGGGGGGFGGGFGFGGGFGGGGFFGCFGGGGGGGGGGGGGGGGFGFGGDGGGFGFFFFFFFFFFGFFFFGCFFGFFFFFG?42??FFFFF>FBFFF?FF?:B><?<6(3>702?>AB???B0:<9
@M06045:235:000000000-JCY5N:1:1101:22317:9226 2:N:0:CTCAGA
CTATACGCTGCGTTCTTCATCGATGCCAGAACCAAGAGATCCGTTGTTGAAAGTTTTGATTCATTGTGTAATCACTCAGAGAGGCCAAAAATTCAAGAGTTTAGTGGTCCTCCGGCGGGCTACCCCCTGAAGGGCTCCCCGCCGAGGCAACTGACTAGTTCGTTCACAAAGGGTTGGGAGTTTTGCAACTCTGTAATGATCCCTCCGCTGGTTCGCCAACGGAGACCTTGTTACGACTTTTACTTCCTCTAAATGACCAAGCGAAACAGATCGGAAGAGCGTCGTGTAGGGAAAGAGTGTA
+
CCCCCGGGGGGGGGGGGGGGGGGGGGGGGGGGGGGGGGGGGGGGGGGGGGGGGGGGGGGGGGGGGGGGGGGGGGGGGGGGGGGGGGFFGGGGGGGGGDGGGGGGGGGGFGGGFGGGGGGDGGGGGDCGGGGGFGDAFFFEGGGGDGGGGGGGGCFFFFFGFGEGGGGC9DGGDFFGEGFG8ECGGGGGGFGGGGGGGGGGGGGFG8EG==EGGGGDGGGFDEDGDDC9DFFFFFFB@BDFGFFFBF7:B7DFFFFGFF>5:)7:B>FFFFF?@33?FFFBF>1111.4:>081(48:-5:)
@M06045:235:000000000-JCY5N:1:1101:13833:9237 2:N:0:CTCAGA
CTATACGCTGCGTTCTTCATCGATGCCGGAACCAAGAGATCCGTTGTTGAAAGTTTTAATGATTTGATCATAGACTCAGACTCACTATTCAGACAGGGTTCCAGGGTGCGTCGGCGGGCGCGGACCCGGGGGCAGAAGCCCCCCGGCGACCGGGGCCAGGCCCCAGTGGGCCCGCCGAGGCAACGCGGTCATGGTAAACACGGGTGGGAGGTTGGGCTCGTTGGAACCCGCACTCGGTAATGATCCTTCCGCAGGTTCACCTACGGAAACCTTGTTACGACTTTTACTTCCTCTAAATTAC
+
CCCCCGGGGGGGGGGGGGGGGGGGGGGGGGGGGGGGGGGGGGGGGGGGGGGGGGGGGGGGGGGGGGGGGGGGGGGGGGGGGGGGGGGGGGGGGGGGGGGGGGGGGGGGGGGGGGGGGGGGGGGGGGGGGGGGGGGGGGGGGGGGGGGCGGGGGGGGGGGGGGGGGEEGFGGGGGGGGGGGGDFGEGGGGGGCFEFGGGG?FCGEEEGG=EGEFGGGGFGDDFFGGGDFGGE>D>>BFFF:FFB?FF7>FCDG7@EGFFFFF@@?3<6?9:BF4=AA2:<?61:>FAAFFFFFA>BF<A).)
@M06045:235:000000000-JCY5N:1:1101:28168:9239 2:N:0:CTCAGA
CTATACGCTGCGTTCTTCATCGATGCCAGAACCAAGAGATCCGTTGTTGAAAGTTTTAACTTGTTTTTTTTTGTAAATCAGAACGTACAGTCCGCTGTAAATTTAGAGTTTGGCGCCGCCGGCGGGGACGGGAGCGGCACGGCCCGCTGGGGGCGCGAGACGCCCACCGCCTCCCGCCGAGACAACGCGGCAAGAGGTAAGGTTCACAGTGGGTTTTGAAGGTAACTTCGGTAATGATCCCTCCGCTGGTTCCTCCACGGAGACCTTTTTACGACTTTTCATTACTCTAAATGACCAAGCG
+
CCCCCGGGGGGGFGGGGGGGFGGGGGGGGGGGGGGGGGGGGGGGGGGGGGGGGGGGGGGFFGGGGGGGDGGG7FGGGGGGGCEGFGGGGGGGGGGGDGGFFGGGGEFDFGGFGGGEGDGGEGG=FFGGGDGGFGDEDC@FGGFD8EE7EGDGGGD*:C5/*;?ECEE*:5E5;CEGGGGDCEC?FGCGDE8E>:CC8:C9CC9F7FGCF<CCDEG3FG3706>:CC?*07))85<AFF6?F)7>>319@G>*9*/*)),813>::)))-5375>0(45A))).)66.)-.4)-))(),(-(
@M06045:235:000000000-JCY5N:1:1101:26609:9247 2:N:0:CTCAGA
CTATACGCTGCGTTCTTCATCGATGCGAGAGCCAAGAGATCCGTTGCTGAAAGTTGTATAGTGTTTTATAGGCACGAAGCCCATTGACTACATTCTTCATCATTCAGTTGGAGTTTGTAATAACATAGACCTGGAAATTCAAAGAGAGCTGGCCTTGCGACGCAGCAATCCTTGTTTCCGCCCAGAAGAGCGAGAGTTATCCAGATCTACATAGTGTGCACAGGTGGAAAGATAAGATGACGGGCGTGCACATGCTCCTAAGAGCCAGCTACAACCACATCAAGTTATTCATTAATGATCC
+
CCCCCGGGGGGGGGGGGGGGGGGGGGGGGGGGGGGGGGGGGGGGGGGGGGFFFGGGGGGGGGGGGFGGGGGGGGGGGGGGGGGGGGGGGGGGGGGGGGGGGGGGGGGGGGGGGGGGGGGGGGGGGGGGGGGGGGGFGGGGGGGGGGGGGGGGGFGGGGDGGGGGGGGGGGGGGGGGGGGDGEGGGGGGGGGGGGGGFGGGGGGCF?FFGGGGGCFGGGFFFFFGFGDFGGFFFFFFA6=FGFEFFGGGFFGFFFFF6AEF7FA):;@@B:AFFF>FF0:7BFB?F4)-6AABFABFAF)69
@M06045:235:000000000-JCY5N:1:1101:4867:9250 2:N:0:CTCAGA
CTATACGCTGCGTTCTTCATCGATGCCAGAACCAAGAGATCCGTTGTTGAAAGTTTTGTTTTTGATTGTACTTATCACAAACGTGTTTTCAGACGACACTGGTTTCGGGGTCAAGAAGTTTTTGGAGTTGGGCCATCGGCGGACGCGCTCCAGGGGCGACAGGGCCCCCGGCGGTCGAAACCAGTTGGTCAGCAACCGGTCCGCCGAAGCAACGACAAGGTACAGGAGACACAGGGTTGGGAGGTCGGGCGACGGAGCACCCTCACTCGGTAATGATCCTTCCGCAGGTTCACCTACGGAA
+
CCCCCGCFEGGGGGGGGGGGGGGGGGGGGGGGGGGGGGGGGGGGEGGF@FFGGGGGGGGGGGGGGGGGGGGGGGGGGGFAFGGFGGGGGGGGGGCGGGGGGF?FGGDFGGGGGGGGGGGGGGGGGFGGGF?FCGGGGGGG>FGDGGGE7CEGGGGGGC>BEGFEGEGGGGGGGEGGGGGGGGGGGGD6CFDFFFGGGGGGEG*?CC*:*:6FGEFGGD<@GF>FC*577><F:>BB>FBEDFDD@GDGFGGD:5@5;3(8:>)4,1962(45@?:4).))-9:6(((-,27<BAD>>(3,-
@M06045:235:000000000-JCY5N:1:1101:14174:9262 2:N:0:CTCAGA
CTATACGCTGCGTTCTTCATCGATGCTGGAGCCAAGAGATCCGTTGTTGAAAGTTTTAACAGTTCGCTTAGAACACTCAGAAGTAACGTCGGTTCATGACTGAGAGACTGGTTAACGCCGGCGGGCACGACCCCGGGGGGACGCGCCGCCGAAGCAACGTGGTATATAGGTTCACATAGGGTTATGAGGTTGGAAAAACACTCTGTAATGATCCCTCCGCTGGTTCACCAACGGAGACCTTGTTACGACTTTTACTTCCTCTAAATGACCAAGCGAAACAGATCGGAAGAGCGTCGTGTAG
+
CCCCCGGGGGGGGGGGGGGGGGGGGGGGGGGGGGGGGGGGGGGGGGGGGGGGGGGGGGGGGGGGGGGGGGGGGGGGGGGGGGGGGGGGGGGGGGGGGGGGGGGGGGGGGGGGGGGGDGGGGGGGGGGGGGGGGGGGGGGGGGGGGGGGGGGGGGGGGGGGGGGFGGGGGGGGGGGGGGGDGFGGGGGGGFGGGGGGGGGGGFEFGGGGGGGGGGGGGGGFDDGGGGDGGGFFFFFFFFFFGFFFFGGGFGGG==FFFFA?BFF2<DF<>7:FFFB<BFFFFFA?FFBF>FF:233(,4??:
@M06045:235:000000000-JCY5N:1:1101:5624:9265 2:N:0:CTCAGA
CTATACGCTGCGTTCTTCATCGATGCCAGAACCAAGAGATCCGTTGTTGAAAGTTTTTACTTTGTTTAGTTTGGTACTCAGACGACATGGTTCTTCAAAGAGTTTTAAGAGGTTGTCCATCGACGGGCACTGTCGAGCGGGGGTTAAGACCCGCCGGCAGCCTACAGATCCTGTCGACAGGCCCGCCGAAGCAACTTGGTAAGGTAGACACAGGGTTGGAGGTCGGGCCAGAAGACCCTAACTCAGTAATGACCCTTCCGCAGGGTCACCTAAGATTACAGGTTCGCGAAATGTCACAAAA
+
CCCC9EEC;FGGGCFGGGFGGGGGGGFD@FGGFG@FGGGGFGGCCFGGGGDFGFGGFEFGGGFAFFGDFFCFGGF<CD<9@9@@C:+BADGGGGGG<EFCFCGDGF<@<<,AF,E,A?9,C:E7+8FCFCFFGG+4@CB@GGGFC79EFD:,B538>EE8E5,>:6<9<?CGG;CECEE*=C*3=C**8:*:?+*+0303::?D:<0<F9::4:D*9CCF73*29))1)*007F>?F))7*>?*9<:*8:>C*)0*))(.())((.4827?@F?))444-448?)((-4((.6..4)),.4
@M06045:235:000000000-JCY5N:1:1101:7277:9279 2:N:0:CTCAGA
CTATACGCTGCGTTCTTCATCGATGCGAGAGCCAAGAGATCCGTTGCTGAAAGTTGTATAGTGTTTTATAGGCACGAAGCCCATTGACTACATTCTTCATCATTCAATTGGAGTTTGTAATAACATAGACCTGGAAATTCAAAGAGAGCTGGCCTTGCGACGCAGCAATCCTTGTTTCCGCCCAGAAGAGCGAGAGTTATCCAGATCTACATAGTGTGCACAGGTGGAAAGATAAGATGACGGGCGTGCACATGCTCCTAAGAGCCAGCTACAACCACATCAAGTTATTCATTAATGATCC
+
CCCCCGGGGGGGGGGGGGGGGGGGGGGGGGGGGGGGGGGGGGGGGGGGGGFGGGGGGGGGGGGGGGGGGGGGGGGGGGGGGGGGGGGGGGGGGGGGGGGGGGGGGGGGGGGGGGGGGGGGGGGGGGGGGGGGCGGGGFGGGGGGGGGGGGGGGGGGFGGGGGGGGGGGGGGGGGGGGGGGGGGEGGFFGGGGGGGGGGGGGGGGGGGGGGFGFGFFGGGFGFGGDDFGGGFFFFFFFFFFGBF4BGG5:<FFFFFCFA3AEFFF@D@@?:>F???6:?B:4<<?A<A9AF9<AADB:A<B<
@M06045:235:000000000-JCY5N:1:1101:10147:9310 2:N:0:CTCAGA
CTATACGCTGCGTTCTTCATCGATGCGAGAGCCAAGAGATCCGTTGCTGAAAGTTGTATAGTGTTTTATAGGCTATGAAAGCCCATTGACTATCATTCTGGATCATACTATTGGGGTGTGTAAAAAGACGTAGAGCCTGGACGTTCGAGGAGAGCCCTTGCGAGCAATCCCCGCCTCCGCTTTAACCCTAAGAGAAGGGAGGCGAGAGGCATCCAGACCTACAGTCGGTGCACAGGTGGAAAGATAAAAATGGCGGGCGTGCACAATGCTCCCCGCAGCCAGCCCCAACCAACACCATAGC
+
@CC@CFGCEEGECB7<<@EFFEEEAFC@EFCD,@8E8@<<EGGFFGECGFGE@F@<CECCEEFFFGFAAFF@E@<@EE9CFGGGFE<F<FA<66BFF<FECD<=AFGGG9<F?E<CECCE?FEEFFGGGGDFGDF9EF<CE,+@8E8E868=BEFDGGG88>C7E6,,6,66B++4B3+4+56E7DFF6BD69FC6:,*2;*?5:=84**4<C,867<*9DFDDCFD5)10)0+5/028:F4))/:*:=FF774>>))30,)08)44<?.-?5)-((-(,,3,(((((,((4:((4(),3)
@M06045:235:000000000-JCY5N:1:1101:8531:9328 2:N:0:CTCAGA
CTATACGCTGCGTTCTTCATCGATGCCAGAACCAAGAGATCCGTTGTTGAAAGTTTTGATTTATTTATGGTTTTACTCAGAAGTTACATATAGAAACAGAGTTTAGGGGTCCTCTGGCGGGCCGTCCCGTTTTACCGGGAGCGGGCTGATCCGCCGAGGCAACAAGTGGTATGTTCACAGGGGTTTGGGAGTTGTAAACTCGGTAATGATCCCTCCGCTGGTTCACCAACGGAGACCTTGTTACGACTTTTACTTCCTCTAAATGACCAAGCGAAACAGATCGGAAGAGCGTCGTGTAGGG
+
CCCCCGGGGGGFGGGGGGGGGGGGGGGGGGGGGGGGGGGGGGGFFGGGGGGGGGGGGGGGGGGGGGEGGGFGFGGGGGGGGGGGGGGGGGGGGGGGGGGGGGGAFGGGGGGGGGGGGGGGGGGGGGGEFFGDDFFFGGDGGGGGGGGGGGGGGGGGGGGGGGGGGGFGG<CGGGGGCFCEGGGGDGGGGGGGGGGGGFFFCCEGGGGGGGGGGGGGGGGEGFGFFGFG<DEFFFFFFFFFGFFFFGGGEGGFFF?DFB<F>FFDDAB?F:?FEEFFF?F?47?BF<9:??F9039:B?DF<
@M06045:235:000000000-JCY5N:1:1101:12246:9344 2:N:0:CTCAGA
CTATACGCTGCGTTCTTCATCGATGCCAGAACCAAGAGATCCGTTGTTGAAAGTTTTAACTTGTTTTTTTTTGTAAATCAGAACGTACAGTCCGCTGTAAATTTAGAGTTTGGCGCCGCCGGCGGGGACGGGAGCGGCACGGCCCGCTGGGGGCGCGAGACGCCCACCGCCTCCCGCCGAGACAACGCGGCAAGAGGTAAGGTTCACAGTGGGTTTTGAAGGTAACTTCGGTAATGATCCCTCCGCTGGTTCACCCACGGAGACCTTGTTACGAATTTTACTTGCTCTAAATGACCAAGCG
+
CCCCCGGGGGGGGGGGGGGGGGGGGGGGGGGGGGGGGGGGGGGGGGGGGGGGGGGGGGGGGGGGGGGGGGGGGGGGGGFGGGGGGGGGGGGGGGGGGGGGGGGFGEGGGFG,FGGGGGGGGGGGGGDGGGGGGGGGGF:<FGGCEEEGGGGGGGCEGGGGGECCC88C?C>8CGGECCC?58?FGFEEDEEC*1*;CE?C<FA97:99C9<FG/CCGG3@76DCGGGC*7>5;B>268*9C;F>>D<)<CF>7/6*85(74758:)44496*8;((-6:52.6)644))::>DFF0>B(4,
@M06045:235:000000000-JCY5N:1:1101:8029:9354 2:N:0:CTCAGA
CTATACGCTGCGTTCTTCATCGATGCCAGAACCAAGAGATCCGTTGTTGAAAGTTTTAATTTATTTGCTTGTTTACTCAGAAGATACATAAATAAAACAAGAGTTGGGTCCTCCGGCGGGCGCCTGGGTCCAGCTTGCGTCAAACTGGGGCATCCCGCCGAAGCAACGATAGGTATGTTCACAGGGGTTTGGGAGTTGTAAACTCGGTAATGATCCCTCCGCTGGTTCACCAACGGAGACCTTGTTACGACTTTTACTTCCTCTAAATGACCAAGCGAAACAGATCGGAAGAGCGTCGTGT
+
CCCCCGGGGGGGGGGGGGGGGGGGGGGGGGGGGGGGGGGGGGGGGGGGGGGGGGGGGGGGGGGGGGGGGGGGGGGGGGGGGGGGGGGGGGGCFGGGGGGGGGGGGGGGGGGGGGGGGGGGGGGGGGGGGGGGFGGGGGGGGGGGGGGGGGGGGGGGGDGGGGGGGGGGGGGGGGGGGGGGGGGGGGGGGGGGGGGCCCGFGGGGGGGGGGGGGGFGGGGFGFCDDGGGGGFFFFFFFFEFGFFFFGGGFGGGFFFGFFFFFFF9ABAFFFFF@FFFFFFF621722<F??604<BB?>18,
@M06045:235:000000000-JCY5N:1:1101:8843:9355 2:N:0:CTCAGA
CTATACGCTGCGTTCTTCATCGATGCCAGAACCAAGAGATCCGTTGTTGAAAGTTTTGACTATTTGTTTTTTTCAGAAGATACTGCTATTACAAAGAGTTTTGGTTGTCCACCGGCGGGCGGACCCGCCGAGGAAACGAAAAGGTACTCAAAATCAAGGGTTCGATCCCAGATGGAGCAAGCTCCAACGGTAATGATCCTTCCGCAGGTTCACCTACGGAAACCTTGTTACGACTTTTACTTTCTCTAAATTACCAAGCGAAACAGATCGGAAAAGCGTCGTGTAGGGAAAGAGTGTAGAA
+
CCCCCGGGGGGGGGGGGGGGGGGGGGGGGGGGGGGGGGGGGGGGGGGGGGGGGGGGGGGGGGGGGGGGGGGGGGGGGGGGGGGGGGGGGGGGGGGGGFGGGGEGGGGGGGGGGGGGGGGGGGGGGGGEGEEGGGGGGGGGGEFFGGGGGGGGFFCFG?C>CGGGGFGGFB+=9CFGGFFGGG+>FGGGGGGGG??F?FGGGFGGGGEGECFFFGCCFGGFGFGGGFGGFCF>>)46F?64:@*9/00?6CF*17@7@)48?FF0(41)328)<).5(48:2-281<A?:??F(()).65:)
@M06045:235:000000000-JCY5N:1:1101:15446:9384 2:N:0:CTCAGA
CTATACGCTGCGTTCTTCATCGATGCCAGAACCAAGAGATCCGTTGTTGAAAGTTTTGTTTTTGATTGTACTTATCACAAACGTGTTTTCAGACGACACTGGTTTCGGGGTCAAGAAGTTTTTGGAGTTGGGCCATCGGCGGACGCGCTCCAGGGGCGACAGGGCCCCCGGCGGTCGAAACCAGTTGGTCAGCAACCGGTCCGCCGAAGCAACGACAAGGTACAGTAGACACAGGGTTGGGAGGTCGGGCGACGGAGCACCCTCACCCGGTAAAGATCCTTCCCCGGGGTCACCTACGGAA
+
CCCCCGGGGGGGGGGGGGGGGGGGGGGGGGGGGGGGGGGGGGGGGGGGGGGGGGGGGGGGGGGGGGGGGGGGGGGGGGGGGGGGGGGGGGGGFFGGGGGGGGFGGGGGGGGGGGGGGFGGGGGGGGGGGGGGGGGGGGGDGGGGGGGGGGGGGGGGGGGGGGGGGGGGGGGEGGGGGGGGGGGG@FFGEGGGGGGGGGGCEGC5CEGCEGCE4:393<FF**:DDFFC7C4)5>?BFFFED)8><>D957595@E*5;(5:7)((4(.7>133*-))-4<64:((-4319(().,5(,2((
@M06045:235:000000000-JCY5N:1:1101:25342:9432 2:N:0:CTCAGA
CTATACGCTGCGTTCTTCATCGATGCCAGAACCAAGAGATCCGTTGTTGAAAGTTGTAAATAATTAGATTATTTTCAGACGCTGATTGCAATTACAAAAAAGGTTTTGGTTTGTCCAATCGGCAGCTTGCGCCACCGAGGAAACAAGAGTACGCAAAAGACATGGGTGTAGACGAGAGCTTTACAGCCCCCGACTTGACTTTTGATAATGATCCTTCCGCAGGTTCACCTACGGAAACCTTGTTACGACTTTTACTTCCTCTAAATGACCAAGCGAAACAGATCGGAAGAGCGTCGTGTAG
+
CCCCCGGGGGGGGGGGGGGGGGGGGGGGGGGGGFFFFGGGGGGGGGGGGGGGGGGAFGCFGGFGGGGGGGGGGGGGGGGGGGGG@EGGGGGGGGGGGGFGGDGEGFGGGGGGGGGGGGGGGGGGGEFGGGDGGGGGCFCEGGCGGGG8DGGGGGGGGFGFFD8E?EEGEFGEGGGGGDGGCGGGGGGGGGGGEDCBF9FGGGG7?99FF9C?CFFCCGDFGFGGCF++;64;5>@FAFFAFA+;;:CDFGGF*=7CF@B428FFFF9)3>B45>2669>?77422???>13(1,:61(126
@M06045:235:000000000-JCY5N:1:1101:18132:9438 2:N:0:CTCAGA
CTATACGCTGCGTTCTTCATCGATGCCAGAACCAAGAGATCCGTTGTTGAAAGTTTTGACTTATTCAGTACAGAAGACTCAGAGAGGCCATAAATTATCAAGAGTTTGGTGACCTCCGGCGGGCGCCCGCGGTGGGGCCCAGGGGCGCCCGGGGGGTAAACCCCGGGGCCGCCCGCCGAAGCAACGGTGTAGGTAACGTTCACAATGGTTTAGGGAGTTTTGCAACTCTGTAATGATCCCTCCGCTGGTTCACCAACGGAGACCTTGTTACGACTTTTACTTCCTCTAAATGACCAAGCGA
+
CCCCCGGGGGGGGGGGGGGGGGGGGGGGGGGGGGGGGGGGGGGGGGGGGGGGGGGGGGGGGGGGGGGGGGGGGGGGGGGGGGGGGGGGGGGGGGGGGGGGGGGGGGGGGGGGGGGGGGGGGGGGGGGGGGGGGGGGGGGGGGGGGGGGGGGGGGGGGGGGGGGGGGGGGGGGGGGGGGGDGG?FGGGGF8FGGGFFFGGGGFFFGGGGGFGGGGGGGGGFGFGGGGGGGGFFFF<BFFFFFFFE@DGGFGG7@=@<BEB>>EFFFFFFFFFEFD0:5<4>AFFFFBFA<9A>>7>BFF:<(
@M06045:235:000000000-JCY5N:1:1101:23803:9452 2:N:0:CTCAGA
CTATACGCTGCGTCTTCATCGATGCCAGAACCAAGAGATCCGTTGTTGAAAGTTTTGATTCATTTTCGAAACGCCTACGAGAGGCGCCGAGAAGGCTCAGATTATAAAAAACCCGCGAGGGGGTATACAATAAGAGTTTTGGTTGGTCCTCCGGCGGGCGCCTTGGTCCGGGGCTGCGACGCACCCGGGGCAGAGATCCCGCCGAGGCAACAGTTTGGTAACGTTCACATTGGGTTTGGGAGTTGTAAACTCGGTAATGATCCCTCCGCTGGTTCACCAACGGAGACCTTGTTACGACTTT
+
CCCCCGGGGGGGGGGGGGGGGGGGGGGGGGGGGGGGGGGGGGGGGGGGGGGGGGGGGGGGGGGGGGGGGGGGGGGGGGGGGGGGGGGGGGGGGGGGGGGGGGGGGGGGGGGGGGGGGGGGGGGGGGGGGGGGGGGGGGGGGGGGGGGGGGGGGGGGGGGGGGGGGGGGGGGGGGGGGGGGGGGGGGGGGGGGGGGGGGGGGGGGGGGGGGCCGA:FFGGFGFGGGGGGGGFFFF1:3<::DEF@FFFGFGGFDF>CBFFFFFFFFFFF<B>EFFFFFF?F:?04(32:?FBAAFFF?BFFF
@M06045:235:000000000-JCY5N:1:1101:15186:9462 2:N:0:CTCAGA
CTATACGCTGCGTTCTTCATCGATGCCAGAACCAAGAGATCCGTTGTTGAAAGTTTTGATTTTTTGTTTGTTTATCAGACTGTTGCAGGTGTTTACAGCGTGTTTCGTGTCCCCGCGGGGCTACCGTTGGGGAAACAGACGAGGTCCCTCCCGCTCCCCGAGGGTACGGGGGAGGGAACCAAGGTACTCATAAAGGCAAGGGTGCTATCTCGACGGGGCCGAAGCCCCACGATAATGATCCTTCCGCGGGTTCACCTACGGAAACCTTGTTACGACTTTTACTTCCGCTAAATGACCAAGC
+
CCCCCGGGGGGGGGGGGGGGGGGGGGGGGGGGGGGGGGGGGGGGGGGGGGGGGGGGGGGGGGGGGGGGGGGGGGGGGGGGGGGGGGGGGGGGGGGGGGGGGGGGGGGGGGGGGGGGGGGGDGGGGGGGGGGGGGGGGGGGGGGGGGGGGGGGGGEGGGGGGGGGGGGGGGGGGGGGGGGGGGGGGGGGGGGGGGGGGFFGGG8EGGGGGGGGGGGGGGGFGFGGGGGGGGF@F::9?=6FFFFFFGGGEGGGFFFG=??BB>>BF:?>AAA??B?FBBDDFFF<)5(-(99A2)6442683
@M06045:235:000000000-JCY5N:1:1101:8284:9475 2:N:0:CTCAGA
CTATACGCTGCGTTCTTCATCGATGCAAGAGCCTAGAGACCCATTGTTAAAAGTTGTCTACTATTTAATCACACACACATTGTCAACATTACACACATATATATTCAGCCTGCATCTTGCGACACAGGCCGAGTTAATATACTACGGAGCCTTGCGGCACCGCAGCACAGGATTTGTTAATGATCCTTCCGCAGGTTCCCCTACGGAAACCTTGTTACAACTTTTACTTCCTCTAAATGACCAAGCGAAACAGATCGGAAGAGCGTCGTGTAGGGAAAGAGTGTAGATCTCGGTGGTAGCC
+
CCCCCFFGGGEGGGGGGGFGCCGGDFGFGCGGGFGFFFGGDFGGGGGGGFCFGEFDGFGFCFFDFFFDGGGDD<FGEE:AFAFGGGEGGGFGGFF7,FFFCFGGFFGCBF<FF<,FFGGF:CEFFGG<FFE==4B@BDGE=EEAD8@+4BEGGD,CE>6C8EEG>C8@D>?,,@DGGF;;C;E:EGCGFGEEEGE@:A,@F8C518*?9:E6D?2D7B+89F:+=7?F8=FC1B;4+=BFG);A8**/53C84A+*)28:6))513699?1>F=<(,,4(,.6A2)66<AA002(364248
@M06045:235:000000000-JCY5N:1:1101:6448:9487 2:N:0:CTCAGA
CTATACGCTGCGTTCTTCATCGATGCCAGAACCAAGAGATCCGTTGTTGAAAGTTTTGACTTATTGTATAAGTTACTCAGAGAGGCCACTGATGACGAAGAGTTTTGGTCTTCTGACGGGCTGCCGGCACGGGGGCCGGCGCGGCCCCGGTGGGAGCCACCCGCCGAAGCAACGGTGAGGTAGGTTCACAATGGTTGGGAGTTTTGCAACTCTGTAATGATCCCTCCGCTGGTTCACCAACGGAGACCTTGTTACGACTTTTACTTCCTCTAAATGACCAAGCGAAACCGATCGGAAGAGC
+
CCCCCGGGGGGGGGGGGGGGGGGGGGGGGGGGGGGGGGGGGGGGGGGGGFGGGGGGGGGGGGGGGGGGFGGFGGGGGFGGGGGGGGGGGGGGGGGGGGDGGGGGGGFGGFGGGGGGGG>CCFCFGGGGDGGGGGGGGG>FEGGGGCEGGGGECGGGGGFCCDGGGGEGGGGGGGDBFFDFCFFGGGCGG79CGDFFGDE5CCGGF*<CFGGFGGGGCF*9:?>FGCDDGDDFF?AFFFFFGFFD@<FCF7*09F?7>DB36@@<<<FF<AA44@A99<?F<(386;;9(,((-4:6077:(
@M06045:235:000000000-JCY5N:1:1101:14643:9494 2:N:0:CTCAGA
CTATACGCTGCGTTCTTCATCGATGCGAGAGCCAAGAGATCCGTTGCTGAAAGTTGTATAGTGTTTTATAGGCACGAAGCCCATTGACTACATTCTTCATCATTCAATTGGAGTTTGTAATAAACATAGACCTGGAAATTCAAAGAGAGCTGGCCTTGCGACGCAGCAATCCTTGTTTCCGCTCCGAAGAGCGAGAGTTATCCAGATCTACATAGTGTGCACAGGTGGAAAGATAAGATGACGGGCGTGCACATGCTCCTAAGAGCCAGCTACAACCACATCAAGTTATTCATTAATGATT
+
CCCCCGGGGGGGGGGGGGGGGGGGGGGGGGGGGGGGGGGGGGGGGGGGGGGFGGGGGGGGGGGGGGGGGGGGGGGGGGGGGGGGGFGGGGGGGGFGGGGGGGGGGGGGGGGGGGGGGGGGGGFGGGGGGGGGGGGGGGGGGGGGGGGGGGGFGGGGGEFGGGGGGGGGGGGGGGGGGGGGGGCCGGG:CGGGGGCEE?EGGGGGGGFGGGGGGG8CGGCFDAFGGFGGFGFFFFEFFFFFGFFFFGGGD3FD++;66A@FEFAA4<B?B??FFF??F:61,8AA?ABA662<AFA))))6)
@M06045:235:000000000-JCY5N:1:1101:20877:9508 2:N:0:CTCAGA
CTATACGCTGCGTTCTTCATCGATGCGAGAGCCAAGAGATCCGTTGTTGAAACTTAGCTCCAATGATGTGTTACATCCAGTTCAAGTCATAATGAGTTTGTGTGATTAGTAGACGGAGGACTGAAAATCCTCCGTCTCACAAGTGCACAGGTGTGTGTGGATGAAAAGAGAAGGTGTGCACATGCCCCCCTTTATTGTGGGGGGGCCAGCGACAACCAAACTCTAGATTCATTCAATAATGATCCTTCCGCAGGTTCACCTACGGAAACCTTGTTACGACTTTTACTTCCTCTAAATGACC
+
CCCCCGGGGGGGGGGGGGGGGGGGGGGGGGGGGGGGGGGGGGGGGGGGGGGGGGGGGGFCGGGGGGGGGGGGGGGGGGGGGGGGGGGGGGGGGGGGGGEGGGGGGGGGGGGGGGGGGGGGGGGGGGGGGGGGGGGGGGGGGGGGGGGGGGGGGGGGGGGGGGGGGGGGGGGGGGGGGGGGGGGGGGGGGGGGGGGGGFFGGGGGGGGGGGGGGCDGGGGFGFGGGGGFGFFFFFBFFFFFGFFFFGGGFGGGDBFG?6<F?FF?FFFFFF:FFFFBF0?9<BAFDFFFFFFABAFBA<A77
@M06045:235:000000000-JCY5N:1:1101:22168:9528 2:N:0:CTCAGA
CTATACGCTGCGTTCTTCATCGATGCCAGAGCCAAGAGATCCGTTGTTGAAAGTTTTAATTTATTTGCTTGTTTACTCAGAAGATACATATAGCAACAGAGTTAGGGGGTCCTCTGGCGGGGGCGGCCCGTTTCACGGGGCCGTCTGTTCCCGCCGAAGCAACGTTTTAGGTATGTTCACAGGGTTGATGAGTTGTTTAGACTCGGTAATGATCCCTCCGCTGGTTCACCAACGGAGACCTTGTTACGACTTTTACTTCCACTAAATGACCAAGCGAAACAGATCGGAAGAGCGTCGTGTA
+
CCCCCGGGGGGGGGGGGGGGGGGGGGGGGGGGGGGGGGGGGGGFGGGGFGGGGGGGGGGGGGGGGGGGGGGFGGGGGGGCGAFFGGGGGFGGGGGFFFFGGFFEGGGGGGGGAFGGGGEG7FFGFGGGGFGGGFGFFFGGGGGGGGGGGGGGGGEC81C8FGGGFCC59CCE+AFEC:EGFGGGFGG?CF+8<FFFCEC@+3<<EEGFGFCC>FG4CC3)7@DGGFGDGGF>>E>BBBFF4==6@7DD>DDG4FFCF*67)1/:?B9>473?FF14(3>9<18.41:1(114213:>141(
@M06045:235:000000000-JCY5N:1:1101:23724:9563 2:N:0:CTCAGA
CTATACGCTGCGTTCTTCATCGATGCCAGAGCCAAGAGATCCGTTGTTGAAAGTTTTGATTCATTTTGTTTTCGGGCTTTCGCCCCTCAGAGATTCACAATAAAATCAGAGTTTGGTTGTCCCCGGCGGACGCCCGGAGCCCGGAGGCACCGCGCGCTGAGCCCGCCGAGGGAACGATAGGTATGTTCACAATGGGTTGGAGAGCCTAGGGCACTCTGGTAATGATCCCTCCGCTGGTTCACCAACGGAGACCTTGTTACGACTTTTACTTCCTCTAAATGACCAAGCGAAACAGATCGGA
+
CCCCCGGGGGGGGGGGGGGGGGGGGGGGGGGGGGGGGGGGGGGGGGGGGGGGGGGGGGGGGGGGGGGGGGGGGGGGGGGGGGGGGGGGGGGGGGGGGGGGGGGGGGGGFEGGGGGGGGGGGGGGGGG>FGGGGGGGGGGGGFGGGGGGGGGGGGGGGGGGGGGGGGGGGGGGGGGGGGGGGGGGDGFGGGGGFGGF:EEGGGGGGGGGGGGGGGGGGGGFGFGGGFGGGGFEFF?>FFFF7BFFFGGGFC<FFFF78FBFFFFFFFFB<9BFFBAB>FBDBFFFBFFF??BFFFB?>FB?,
@M06045:235:000000000-JCY5N:1:1101:18149:9565 2:N:0:CTCAGA
CTATACGCTGCGTTCTTCATCGATGCCAGAACCAAGAGATCCGTTGTTGAAAGTTTTGACTTGTTTATCAAGATTAATCAGATCGTACAGTCCGCTTTGCAAATTAAGAGTAAGGCGCGGCCGGCGGGGGCCCGGGAGGGGGGAGCGGCGCCGGAGCGCAGCCCACCCCCCCGCGGACCTCACCGCCGAGGCAACGCGCGGCAATGGGGTAGTGTTCACAAATGGGTATGAAGAGTAACTTCGATAATGATCCCTCCGCTGGTTCACCAACGGAGACCTTGTTACGACTTTTACTTCCTCC
+
CCCCCGGGGGGGGGGGGGGGGGGGGGGGGGGGGGGGGGGGGGGGGGGGGGGGGGGGGGGGGGGGGGGGGGGGGGGGGGGGGGGGGGGGGGGGGGGGGGGGGGGGGFGGGGGGGGGGGGGGGGGGGGGGGGGDGGGGGGGGGGGGGGGGGGGGGGDEGEGGGGGGGGGGEGGGGGGGDEEFGGGGGGGDGEGGCFGGD8EGGGECFFFGEECECC0;>GGFG@FGGGGGGG?FFFFFF7?=>BDFFGGGFCCF6FFGED?>>BFAA9<A?BF@EF99?BBAFFFAABF>6?AAAFAA<A<9(
@M06045:235:000000000-JCY5N:1:1101:26669:9585 2:N:0:CTCAGA
CTATACGCTGCGTTCTTCATCGATGCCGGAACCAAGAGATCCATTGTTGAAAGTTTTGACAAATTTTCACAGTACTCAGACAGCCCATCTTCATCAGGGTTCACAGAGCGCTTCGGCGGGCGCGGGCCCGGAGACGTGCGTCCACCGGCGACCAGGTGGCCCCGGTGGGCCCGCCAAAGCAACAGGTGTATAGAGACAAGGGTGGGAGGTTGGGCCGCGAGGGCCCGCACTCGGTAATGATCCTTCCGCAGGTTCACCTGAGATCACAAGTTAGCGAAATGTCACAATAGGAGAGGAATTC
+
CCCCCGGGGGGGGGGGGGGGGGGGGGGGGGGGGGGGGGGGGGGGGFGGGGGGGGGGGGGGGGGGGGGGGGGGGGGGGGGGGGGGGGGGGGGGGGGGGGGGGGGGGGGGGGGEGGGGGGGGGGGGGGGGGGGGGGGGGGGGGGGGGFEEGGEEGGGGGGGGGEEGGGGGGGGGGGGDEGGFGGGGGGGGGGGG79@FGGFGGEGDGGGGGD=FGE:CDD)7<EGG3<D:DG)<5>BF>FFF7@8B?GGC;DGD>??CFF>F75=A?717><>?4FA;>2>6<AA<<A?<)..)((-34??))
@M06045:235:000000000-JCY5N:1:1101:22046:9595 2:N:0:CTCAGA
CTATACGCTGCGTTCTTCATCGATGCGAGAGCCAAGAGATCCGTTGTTGAAAGTTGTATTCGAGTTTTTTATACTCAAAAAGTTAGACAACAAGAGAAGATTGGTATGTATAATGAAAGAGGGGTTGTGACAACCCCTCCTCCTTACATTGCACACAAGGTGGGTAATGGATTTTAAAGTGCCATTGAACACTTATTGTGAATGATCCTTCCGCAGGTTCACCTACGGAAACCTTGTTACGACTTTTACTTCCTCTAAATGACCAAGCGAAACAGATCGGAAGAGCGTCGTGTAGGGAAAG
+
CCCCCGGGGGGGGGGGGGGGGGGGGGGGGGGGGGGGGGGGGGGGGGGGGGGGGGGGGGGGGGGGGGGGGGGGGGDGGGGGGGGGGGGGGGGGGGGGGGGGGGGGGGGGGGGGGGGGGGGGGGGGGGGGGGGGGGGGGFGGGGGGGFGGGGGGGGGGGGGGGGGGGGGGGFGGGGGGGGGGFGGGGGGGGGGGGGGGGGG;CFGGGGGGGGGGGGGGGGGFGFGGGGGGGGFFFFBEFFFFD>BFFGGGFGGGFFFGFFFFFFFEEF<?1;BFEF8;<?:?<?60.47>699?:74<6:??(
@M06045:235:000000000-JCY5N:1:1101:24890:9622 2:N:0:CTCAGA
CTATACGCTGCGTTCTTCATCGATGCCAGAACCAAGAGATCCGTTGTTGAAAGTTTTGATTTATTTATGGTTTTACTCAGAAGTTACATATAGAAACAGAGTTTAGGGGTCCTCTGGCGGGCCGTCCCGTTTTACCGGGAGCGGGCTGATCCGCCGAGGCAACAAGTGGTATGTTCACAGGGGTTTGGGAGTTGTAAACTCGGTAATGATCCCTCCGCTGGTTCACCAACGGAGACCTTGTTACGACTTTTACTTCCTCTAAATGACCAAGCGAAACAGATCGGAAGAGCGTCGGTAGGGG
+
CCCCCGGGGGGGGGGGGGGGGGGGGGGGGGGGGGGGGGGGGGGGGGGGGGGGGGGFGGGGGGGGGGGGGGGGFGGGGGGGGGGGGGGGGGGGGGGGGGGGGGGGGGGGGGGGGGGGGGGGGGGGGGGGGGGGGGGGGGGGGGGGGGGGGGGGGGCGGGGGGGGGGGGGGGGGGGGGGGGGGGGGGGGGGGGGGGGGGGGGGGGGGGGGGGGGGGGGGGGFDFGGGFGGGGEF@EFFFFFFGFFFFGGGFGGG?FFFBBA=>FFBFFBB???FFFFBF0?F<:B:(8;8?:>28(3>FFFF(
@M06045:235:000000000-JCY5N:1:1101:23199:9623 2:N:0:CTCAGA
CTATACGCTGCGTTCTTCATCGATGCCAGAACCAAGAGATCCGTTGTTGAAAGTTTTGATTCATTTTTTTTTTTAACCACTCAGAAGATACTTATTAAAAAATTCAGAAGGTTTGGGTCCCCGGCGGGCGCGAAGTCCCGCCGAAGCAACAATTAAAGGTATAATTCACAGGGGTTGGGAGTTGGATAACTCGGTAATGATCCCTCCGCTGGTTCACCAACGGAGACCTTGTTACGACTTTTACTTCCTCTAAATGACCAAGCGAAACAGATCGGAAGAGCGTCGTGTAGGGAAAGAGTGG
+
CCCCCGGGGGGGGGGGGGGGGGGGGGGGGGGGGGGGGGGGGGGGGGGGGGGGGGGGGGGGGGGGGGGGGGGGGGGGGGGGGGFGFGGGGGGGGGGGGGGGGGFGGGGGGGGGGGDG7FFGGGGGGGGGGGGGGGGGGGGGGGGGGEEGGGGGFGGGG?FGGGGGGGGGFGFFEE5CGGG>EGGFGGGGGG?FGGGGGFFDFGGGGCEGGGGGGGGGGGGFDBDDCGGGGGFF?64?FBEFG46?BGGF6:0:FFFC?B:F?FF:?9BFFF?1).(-827<?(-4>><?0:<?BFFF02)6(
@M06045:235:000000000-JCY5N:1:1101:9260:9632 2:N:0:CTCAGA
CTATACGCTGCGTTCTTCATCGATGCCAGAACCAAGAGATCCGTTGTTGAAAGTTTTGACTTATTCAGTACAGAAGACTCAGAGAGGCCATAATAATCAAGAGTTGGGTTTCCTCCGGCGGGCGCCCCGCTAGGGGGCCAGGGGGCACCGGGCGGACCCGGGCCGCCCGCCGAAGCAACGGTTTGAAGGTAACGTTCACAATGGTTTAGGGAGTTTGGCAACTCTGTACTGATCCCCCCGCTGGCTCACCAACGGAGACCTTGTTACGACTTTTACTTCCGCTAAATGACCAAGTGAAACA
+
CCCCCGDFCE:FFGGG9EFG<CCFFGGGGFFFGGGGDEGF9CFFGC@C@FFFGFFAFFCGGGGGGGGGA9,EFDFGGGFCGGFGGGGGGCEGGGGGGGFGGGF?<?=>BF@9CEGGG@FE777+@CFGGGGGGGGGGE7:FC@EGEEEBCE8C:EGGGGGED=EGGCEED>5CE5EFCGE5888EFDFCFGFFGGD6CGC9FEF:+;?9A*:CEGG7*77FF***:::*278*9)2)).))00;)99=F17*)8>35>())/9.)6:(,7?;@*<<25-)(-896))..24),().)66)(
@M06045:235:000000000-JCY5N:1:1101:8790:9641 2:N:0:CTCAGA
CTATACGCTGCGTTCTTCATCGATGCCAGAACCAAGAGATCCGTTGTTGAAAGTTTTGATTATTTGTTTAATCCACTCAGAAATTCTCAATAATACAAGAGTTTCGGTCCTCTGGCGGGCGCCTGACTCCGGGGCGCAACTGAATGGCACCCGGGGCGATCCCGCCGAAGCAACAAAAGGTATGTTCACATGGGTTTGGGAGTTGTTTAGAACTCGATAATGATCCCTCCGCTGGTTCACCAACGGAGACCTTGTTACGACTTTTACTTCCTCTAAATGACCAAGCGAAACAGATCGGAAA
+
CCCCCGGGGGGGGGGGGGGGGGGGGGGGGGGGGGGGGGGGGGGGGGGGGGGGGGGGGGGGGGGGGGGGGGGGGGGGGGGGGGGGGGGGGGGGGGGGGGGGGGGGGGGGGGGGGGGGGGGGGGGGFGGFGGGGGGGGGGGGGGGGGGGGGGGGGGGGGGGGGGGGGGGGDGGGGGGGGGGGGGGGGGGGGGGGGGGGGCGGGGGGGGDGGGGGGGGGGGGFGFGGGGGGGGFFFFFBFFFFG?FFFGGGFGGGFFFG?FFFFFFFBFFFFFFB=?<<>FBFFF?6<<<:B9B:189:?BFF(
@M06045:235:000000000-JCY5N:1:1101:7453:9643 2:N:0:CTCAGA
CTATACGCTGCGTTCTTCATCGATGCCAGAACCAAGAGATCCGTTGTTGAAAGTTTTGATTCATTTTCGAAACGCCTACGAGAGGCGCCGAGAAGGCTCAGATTATAAAAAACCCGCGAGGGGGTATACAATAAGAGTTTTCGTTGGTCCTCCGGCGGGCGCCTTGGTCCGGGGCTGCGACGCCCCCGGGGCAGAGATCCCGCCGAGGCAACAGTTTGGTAACGTTCACATTGGGTTTGGGAGTTGTCAACTCGGTAATGATCCCTCCGCTGGTTCACCAACGGAGACCTTGTTACGACGT
+
CCCCCGFGDEGGGGGGGGD@AF<FECEFFGGGGGGGGGGGGGGGC:,,,CEEAE,FGFGGFFGGGDGFGFGGEDCF<FD,BCC6@F:FGGECFEFGG<ACCFGE<FGFFFF7FFGGC@+=FGCE:FE9AFD,,8@,FFFG;,+@@7@CCDGF,**@8:CEEECCCC?GCCBE5EEGGGGEEEG*?:?8CEEGE8@E>7@9CEGECEG*:C55>=20::<)2=>GG45CFD*9*903)5))/)0>@CC*9**0*.5CFE<B<@=)(,4<9BB:>72:>D7>?B<(4(((48<).<):B((((
@M06045:235:000000000-JCY5N:1:1101:8696:9645 2:N:0:CTCAGA
CTATACGCTGCGTTCTTCATCGATGCGAGAGCCAAGAGATCCGTTGTTGAAAGTTGTATTTTGAATTAAGTATTCATAATATGTTTCAGACAAAATCACTAAAGTTCTGAGTAGATATAAATCCCAAAGGTGACCACACGGCTTTTGACAGCCGGCAGCCCCCAGAGAGATGACATTGCACACAAGGTGGATATGGATTTTTGAAAGTGCCATAAAAACACTTGGTTATGAATGATCCTTCCGCAGGTTCACCTACGGAAACCTTGTTACGACTTTTACTTCCTCTAAATGACCAAGCGAA
+
CCCCCGGGGGGGGGGGGGGGGGGGGGGGGGGGGGGGGGFFGGGGGGGGGGGGGGGGGGGGGGGGGGGGGGGGGGGGGGGGGGGGEGGGGGGGGFFGGGGFGGGGGGGGGGGGGGGGGGGGGGGGGGGGGGGGGGFFGGGGGGGGGGFGGGGGGGGEGGGGGGGDCGGGGGGGGGGGGGGGGGFDGGGFCGGGGGGGFEGGCFGGGGFGFGAFGGGGFGDFGFGFF*@F>FFFFFFFFFFFGFFFE99;=CCFBA;FE:?FFFF@@ECFEFFF>>@CFFFAFFABB2AB2<9<B:?62?B6;
@M06045:235:000000000-JCY5N:1:1101:5915:9650 2:N:0:CTCAGA
CTATACGCTGCGTTCTTCATCGATGCCAGAACCAAGAGATCCGTTGTTGAAAGTTTTGATTTATTTATGGTTTTACTCAGAAGTTACATATAGAAACAGAGTTTAGGGGTCCTCTGGCGGGCCGTCCCGTTTTACCGGGAGCGGGCTGATCCGCCGAGGCAACAAGTGGTATGTTCACAGGGGTTTGGGAGTTGTAAACTCGGTAATGATCCCTCCGCTGGTTCACCAACGGAGACCTTGTTACGACTTTTACTTCCTCTAAATGACCAAGCGAAACAGATCGGAAGAGCTTCGTGTAGGG
+
CCCCCGGGGGGGGGGGGGGGGGGGGGGGGGGGGGGGGGGGGGGGGGGGGGGGGGGGGGGGGGGGGGGGGGGGGGGGGGGGGGGGGGGGGGGGGGGGGGGGGGGGGGGGGGGGGGGGGGEGGGGGGGGGGGFGGGGGGGGGGGGGGGGGGGGGGGGGGGGGGGGGGGGGGGGGGGGGGGGGGGGGGGGGGGGGGGGGGGGGGGGGGGGGGGGGGGGDGGG@DFFGGC7CFGFFFBBBFFFFFFFFFGGGFGGGFFFG?7<FFFFDBFBFB??FEF>BF?:?),:1161:BF)(-4:6806)4
@M06045:235:000000000-JCY5N:1:1101:14464:9652 2:N:0:CTCAGA
CTATACGCTGCGTTCTTCATCGATGCCAGAGCCAAGAGATCCATTGTTGAAAGTTTTGATTTATTTTGTTTTGTACTGACATGACTTCTAATGCAAAGGGTTTTGTGGTTGTCCCGTCCGGCGGGTTGCCCCGCCGGGGGGAGTATAAAAGGTGCTCAAAGTGCAGGGTATACGCATCACGCCGGGGCGCGAATTGTTAATGATCCTTCCGCAGGTTCACCTACGGAAACCTTGTTACGACTTTTACTTCCTCTAAATGACCAAGCGAAACAGATCGGAAGAGCGTCGTGTAGGGAAAGAG
+
CCCCCGGGGGGGGGGGGGGGGGGGGGGGGGGGGGGGGGGGGGGGGGGGGGGGGGGGGGGGGGGGGFGGGGGGGGGGGGGGGGGGGGGGGGGGGGGGGGGGGGGGGGGGGGGGGGGGGGGGGGGGGGGGGGGGGGGGGGGGGGGGGGFGFCFGGGGGGGGGGGGGGGGGGGGGGGGGGGGGGGGGGGGGGGGGGGFGGGGGFGGGGGGGGGGGGDG<FGGFGFGGGGCGGGFFFFFFFFFFGFFFFGGFFG>7?FFGFF<FF4??BFFFFFFFFF2:<BFF9BFF>F:>BF?FDA???FFF1
@M06045:235:000000000-JCY5N:1:1101:5236:9658 2:N:0:CTCAGA
CTATACGCTGCGTTCTTCATCGATGCCAGAACCAAGAGATCCGTTGTTGAAAGTTTTGATTTATTTATGGTTTTACTCAGAAGTTACATATAGAAACAGAGTTTAGGGGTCCTCTGGCGGGCCGTCCCGTTTTACCGGGAGCGGGCTGATCCGCCGAGGCAACAAGTGGTATGTTCACAGGGGTTTGGGAGTTGTAAACTCGGTAATGATCCCTCCGCTGGTTCACCAACGGAGACCTTGTTACGACTTTTACTTCCTCTAAATGACCAAGCGAAACAGATCGGAAGAGCGTCGTGGAGGG
+
CCCCCGGGGGGGGGGGGGGGGGGGGGGGGGGGGFGGGGGGGGGGGGGGGGGGGGGGGGGGGGGGGGGGGGGGGGGGGGGGGGGGGGGGGFGGGGGGGGGGGGGGGGGGGGGGGGGGGGGGGGGGGGGGGGGGGGGGGGGGGGGGGGGGGGGGGGGGGGGGGFGGGGGFGFGGGGGGGGGGGGGGGGGGGGGGGGGGFGGFGGGGGGGGGGGGFGFDDGGFGFGGGGGGGGFF)79?FFFFGFFFFGGGFGGGFFFGFFB=<@@<AAA:DB?F>DBB><:1)46?<<9:0:3(434:(28:9
@M06045:235:000000000-JCY5N:1:1101:20392:9659 2:N:0:CTCAGA
CTATACGCTGCGTTCTTCATCGATGCCAGAACCAAGAGATCCGTTGTTGAAAGTTTTGATTCATTTTCGAAACGCCTACGAGAGGCGCCGAGAAGGCTCAGATTATAAAAAACCCGCGAGGGGGTATACAATAAGAGTTTTGGTTGGTCCTCCGGCGGGCGCCTTGGTCCGGGGCTGCGACGCACCCGGGGCAGAGATCCCGCCGAGGCAACAGTTTGGTAACGTTCACATTGGGTTTGGGAGTTGTAAACTCGGTAATGATCCCTCCGCTGGTTCACCAACGGAGACCTTGTTACGACTT
+
CCCCCGGGGGGGGGGGGGGGGGGGGGGGGGGGGGGGGGGGGGGGGGGGGGGGGGGGGGGGGGGGGGGGGGGGGGGGGGGGGGGGGGGGGGGGGGGGGGGGGGGGGGGGGGGGGGGGGGGGGGGGGGGGGGGGGGGGGGFGGCGGGGGGGGGGGGGGGGGGGGGGGGGGGGGGGGGGGGGGGGGGGGGGGGGGGGGGGGGGFGGGGDGGGGGGGGCFFCGFGFGGGFFGDGF=@F63B57@GF:>FGGGFFGGFFEDFEBFFFF>1:BF>?FEFFFFBFAB<?BBF;6?F)4A246<:((-4
@M06045:235:000000000-JCY5N:1:1101:7931:9661 2:N:0:CTCAGA
CTATACGCTGCGTTCTTCATCGATGCCAGAGCCAAGAGATCCGTTGTTGAAAGTTTTGATTCATTTTGTTTTCGGGCTTTCGCCCCTCAGAGATTCACAATAAAATCAGAGTTTGGTTGTCCCCGGCGGACGCCCGGAGCCCGGAGGCACCGCGCGCTGAGCCCGCCGAGGGAACGATAGGTATGTTCACAATGGGTTGGAGAGCCTAGGGCACTCTGGTAATGATCCCTCCGCTGGTTCACCAACGGAGACCTTGTTACGACTTTTACTTCCTCTAAATGACCACGCGAAACAGATCGGA
+
CCCCCGGGGGGGGGGGGGGGGGGGGGGGGGGGGGGGGGGGGGGGGGEGFGGGGGGGFGGGGFGGGGGGGGFGGGGGGGDGGGGGGGGGGCAFFFGGFFFGGGGEGGGGGGGGGGGGGGGGGGGGGEGCFEGGGGGGGGGGBFGD7CEEGGGGGEEGGEEGGG@FGGGGGGGGGGGGCFGGGGGFECFGGFFCCFG>CEGGGD+ACCFGGGGF3=277>FFC4DGGC77D6F>EF6>3)/=*7=F@GDG37><F4?CFFAFF3@F<B><AAA=B1:AA<AAD92:?(4990(4(47:)481(
@M06045:235:000000000-JCY5N:1:1101:27325:9664 2:N:0:CTCAGA
CTATACGCTGCGTTCTTCATCGATGCCAGAGCCAAGAGATCCGTTGCTGAAAGTTTTGATTGCTTATTTATAAAGACTCAGAAGATTCCGCTAGAAAACAAGAGTTTGGCCTCCGGCGGGCGGCACGGGGGCGCTGGTCCACCCGGCATCCCGCCGAAGCAACATGATATGTTCACAATGGTTTGGAGTTCAGAAGACTCTGTAATGATCCCTCCGCTGGTTCACCAACGGAGACCTTGTTACGACTTTTACTTCCTCTAAATGACCAAGCGAAACAGATCGGAAGAGCGTCGGGGAGGGG
+
CCCCCGGGGGGGEGGGGGGGGGGGCDGGGGGGGGGGGGGGGGGGGGGGGGGGGGGGGGGGGGGGGGGGGGGGGGGGGGGGGGGGGGGGGGGGGGGGGFGGGGGGGGGGEGGGGGGGGGGGGGGGGGGGGGGGGGEGGGGGGGGGGGGGGGGGGGGGGGGGGGGGFGG?FGGGGFGGGGGGGGGGGGGGGGGGGGGGGGGGGGGGGGGFEGGGGGGGGD<>FFGGGGGGGGFFEFFF?BFBGFFFFGGGFGGGFFFGFFFFF474<AFBFFFFFFB>:?:A??F?6>B??F-:9(((-402(
@M06045:235:000000000-JCY5N:1:1101:13757:9674 2:N:0:CTCAGA
CTATACGCTGCGTTCTTCATCGATGCGAGAGCCAAGAGATCCGTTGTTGAAAGTTGTATTTGAATTGTTTATTCATAATAGTTTTCAGACAGACAGTTAAAAAATAAGTTGATGTTTGGCCGCTTTCATAAAGAAAACGGCTGACATTGCACACAAGGTGGATATGGATTTAAGAAGTGCCATAAACACTTATTATGAATGATCCTTCCGCAGGTTCACCTACGGAAACCTTGTTACGACTTTTACTTCCTCTAAATGACCAAGCGAAACAGATCGGAAGAGCGTCGTGTAGGGAAAGAGG
+
CCCCCGGGGGGG;FGGGGGGGGGGGGGGGGGGGGGGGGGGGGGGGGGGGGGGGGGGGGGGGGFFGGGGGGFGFGGGGGGGGFGGGGGGDGFGGFGGGGGGGGGGGGGGGGGGFGGGGGGGGDGGGGGGGGGGGGGGGGGGGDGGGGGGGGGGGGGGGGGGGGGGGGGCFFGGGGFFFEGCFGGFGGGGGGGGGFGGGGFFGGGGGGGGGDGGGGGF>FGFFFGGGGD>FCF>FFEFFFFFGBFFFGFGFGFCAFFGFFFFEFF@@?@FFFFFFF;1<D?91@F>B:9(4416)2322:17(
@M06045:235:000000000-JCY5N:1:1101:10245:9689 2:N:0:CTCAGA
CTATACGCTGCGTTCTTCATCGATGCCAGAACCAAGAGATCCGTTGTTGAAAGTTTTGATTTATTTGTTTGTTTTACTCAGAAGTTCCACTAAAAACAGAGTTTAGGGGTCCTCGGGCGGGCCGTCCCTTTTTACGGGGCGCGGGCTGATCCGCCGAGGCAACGTATAGGTATGTTCACAGGGGTTTGGGAGTTGTAAACTCGGTAATGATCCCTCCGCTGGTTCACCAACGGAGACCTTGTTACGACTTTTACTTCCTCTAAATGACCAAGCGAAACAGATCGGAAGAGCGTCGTGTAGG
+
CCCCCGGGGGGGGGGGGGGGGGGGGGGGGGGGGGGGGGGGGGGGGGGGGDGGGGGGGGGGGGGGGGGGGGGGGGGGGGGGGGGGGGGGGGGGGGGGGGGGGGGGGGGGGGGGGGGGGGGGGGGGGGGGGGGGGGGGGGGGGGGGGGGGGGGGGGGGGGGGGGGGGCGGGFEGGGGGGDGGGGGGGGGDGGFGGCGFGGGGGGGGGGGGGGGGGGCGGGGFGFGGGGGGGFFE:DBFFFFFGFFFFGGGFGGGFFFGFFAFAFFFFF2>?F:FFB?FFB7(3646:?FB:::>>:;>BFFFF
@M06045:235:000000000-JCY5N:1:1101:28588:9704 2:N:0:CTCAGA
CTATACGCTGCGTTCTTCATCGATGCCAGAACCAAGAGATCCGTTGTTGAAAGTTTTGACTTGTTTATCAAGATTAATCAGATCGTACAGTCCGCTTTGCAAATTAAGAGTAAGGCGCGGCCGGCGGGGGCCCGGGGAGGGGGGGGCGGCGCCGGAGCGCAGCCCACCCCCCGCGGACCTCACCGCCGAGGCAACACGCGGCAATGGGGTAGTGTTCACAAATGGGTATGAAGAGTAACTTCGATAATGATCCCTCCGCTGGTTCACCAACGGAGACCTTGTTACGACTTTTACTTCCTCC
+
CCCCCGGGGGGGGGGGGGGGGGGGGGGGGGGGGGGGGGGGGGGGGGGGGGGGGGGGGGGGGGGGFGGGGGGGGGGGGGGGGGGGGGGGGGGGGGGGGGGGGGGGGGGGGGGGGGGGGGCEFEEGGGGGGGGGGGDGGGFGGGGGGGGGGGECEEGEEGGGGGGGGGGGGEGGGGGGGCG6CCFGGEEE=EEGD5CGGGE8:C85@CC==C5E7CGGFGGFF4>FC*2:CF9BB@<AFFFFG?BFB55:BGG76?:<BEB>9@@<>)64<:BFF>(31672A494>0,3::)<AB<ABBF>(
@M06045:235:000000000-JCY5N:1:1101:16674:9704 2:N:0:CTCAGA
CTATACGCTGTGTTCTTCATCGATGCCAGAGCCAAGAGATCCGTTGCTGAAAGTTTTGATTGCTTATTTATAAAGACTCAGAAGATTCCGCTAGAAAACAAGAGTTTGGCCTCCGGCGGGCGGCGCGGGGGCGCTGGTCCACCCGGCATCCCGCCGAAGCAACATGATATGTTCACAATGGTTTGGAGTTCAGAAGACTCTGTAATGATCCCTCCGCTGGTTCACCAACGGAGACCTTGTTACGACTTTTACTTCCTCTAAATGACCAAGCGAAACAGATCGGAAGAGCGTCGTGTAGGGG
+
CCCCCGGGGGGGGGGGGGGGGGGGGGGGFGGGGGGGGGGGFGGGGGGGGGGGGGGGGGGGGGGGGGGGGGGGGGGGGGGGGGGGGGGGGGGGGGGGGGGGGGGGGGGEFGGGGGGEFG7CGGFGGGGGGGGEGGCGGGFGGFFGGGGGGGGGGGGGGGGGGGGGGFFFCGGGGGGGGGGGGFFFGGGFCCGGGGDGFGCFGGGGGGGGEGGGGGGGGDGB>BGGGGDDGGEFB><:6?FFGFFFF:CDFG*:=9=F??<FDFFB<<BBBF15>EFFF??A21((46((42,163((.6AB(
@M06045:235:000000000-JCY5N:1:1101:9050:9717 2:N:0:CTCAGA
CTATACGCTGCGTTCTTCATCGATGCCAGAGCCAAGAGATCCGTTGTTGAAAGTTATATTTGTTATTATAACATGACGTTCATTACACAATGTTTGTAAAAATATTGACCGAAGTCAATCAACAGTTCACAGGTGTTATGGATATAGTTTAGCCCGAAGGCAAATCACTAATGATCCTTCCGCAGGTTCACCTACGGAAACCTTGTTACGACTTTTACTTCCTCTAAATGACCAAGCGAAACAGATCGGAAGAGCGTCGTGTAGGGAAAGAGTGTAGATCTCGGTGGTCGCCGTATCATTA
+
CCCCCGGGGGGGGGGGGGGGGGGGGGGGGGGGGGGGGGGGGGGGGGGGGGGGGGGGGGGGGGGGGGGGGGGGGGGGGGGGGGGGGGGGGGGGGGGGGGGGGGGGGGGGGGGGGGGGGGGGGGGGGGGGGGGGGGGGGGGGGGGGGGGGGGGGGGGGGGGGGGGGGGGGGGGGGGGGGGGGGGGGGGGGGGGGGGGGGGGGGGGFGGGGGGGGGGGGGGGFGFGGGGGGGGFFFFFFFFEFGFFFF>FGEGG48FF3=BB:1AACA?87;;=FAFEE<C<B<4?B:6>?DB>FFB?7:DAA)
@M06045:235:000000000-JCY5N:1:1101:23235:9720 2:N:0:CTCAGA
CTATACGCTGCGTTTTTCATCGATGCCAGAGCCAAGAGATCCATTGTTGAAAGTTGTAATAATTTTGTTTTTTACTCAGAGCATCAATAATGACAAGAGTTTGGTGTGCTCCGGCGGGGTGCGTCACCCCCGAGAGGGGTGCGCGCGGCCATGCGGCCACCCGCCGAAGAAACAGTGGTTGTTTAGCAATGGTTGGGAGTTTTGCAACTCTTTAATGATCCCTCCGCTGGTTCACCAACGGAGACCTTGTTACGACTTTTACTTCCTCTAAATGACCAAGCGAAACAGATCGGAAGAGCGG
+
CCCCCGGGGGGGGGGGGGGGGGGGGGGGGGGGGGGGGGGGGGGGGGGGGGGGGFGGGGGGGGGGGGGGGGGGGGGGGGGGGGGGGGGGGGGGGGGGGGGGGGGGGFG7DFGGDEEEGGGGGGGGGGGCFGGGGGEEGGFG:FEEEEGGGGGGGGEGGGGGGGGGEGEGCEFGCFGFFC:;CG>8FGFGGCGGGGGGGGGEGGGGCGGGEGGFGGGGGGGFDFGFGGGDCGFFFFAFF>:DGF>>@FFFFFGGF5>DD3AF<=@>9BFFF>FFFFB)8?BF?(43>97??4>::BFF?((4(
@M06045:235:000000000-JCY5N:1:1101:23419:9727 2:N:0:CTCAGA
CTATACGCTGCGTTCTTCATCGATGCGAGAGCCAAGAGATCCGTTGTTGAAAGTTGTATTTTGAATTAAGTATTCATAATATGTTTCAGACAAAATCACTAAAGTTCTGAGTAGATATAAATCCCAAAGGTGACCAACGGATTTTTACAGCCGTTGACCTCCAGTGAGATGACATTGCACACAAGGTGGATATGGATTTTTGAAAGTGCCATAAAAACACTTGATTATGAATGATCCTTCCGCAGGTTCACCTACGGAAACCTTGTTACGACTTTTACTTCCTCTAAATGACCAAGCGAAA
+
CCCCCGGGGGGGGGGGGGGGGGGGGGGGGGGGGGGGGGGGGGGGGGGGGGGGGGGGGGGGGGGGGGGGGGGGGGGGGGGGGGGGGGGGGGGGGGGGGGGGGGGGGGGGGGGGGGGGGGGGGGFGGGGGGGGGGGGGGGGGGGGGGGGGGGGGGGGGGGGGGGGGGGGGGGGGGGGFGGGGGGGGGGDCGGGGGGGGFFFGGGGGGGGGGGGGFGGGGGGFGFGGGGG>FFFFFFFEFFFFGFFFDGGGFGGGFFFGFFFFFFAEEFFFEFFFFD?EFFFFFFFC><C)75CE@ED;??<BF
@M06045:235:000000000-JCY5N:1:1101:2455:9729 2:N:0:CTCAGA
CTATACGCTGCGTTCTTCATCGATGCCAGAACCAAGAGATCCGTTGTTGAAAGTTTTAACTTGTTTTTTTTGTAAATCAGAACGTACAGTCCGCTGTAAATTTAGATTTTGGCGCGGCCGGCGGGGACGGGGACGTGGACGGCGGCCCGGTGAGGGGCGCGCCGACCCAGACCCCGCCTCCCCGCCGCGGCAACGCCAGGCAAGAGGTAAGGTTCACAATGGGTTGTTAAGAGTAACCTCGGTAATGATCCCTGCGCTGGTTCACCAACGGAGACCCTGTTACGAAGTTTACTTCCGCTAA
+
9C@CCGFGG7F+BFFFFG@FGCECCEF,;C@FGGGFF,C<FFFFFEB,@EFGGD,,,C<F,E<FGFFFG76@FFGG,CCFFAFGFCFFFF,B@E7CFFG9EF,CFG,FFFFGCCD:CC+6+>8+C7BCFGGC@F:**=CF=*<FG*****/:FGCGGGDC?58C/2:*:*;8CF?GCEEDG5:8=CE*8/C5*;::/**2@*8C*:*30+<+0+*2:7*1>)7*9)9**0/*9=<A4*9FC>007C*:67*C;)57).3).**).))((-()054(((...).14148).))44)5((((-
@M06045:235:000000000-JCY5N:1:1101:23460:9736 2:N:0:CTCAGA
CTATACGCTGCGTTCTTCATCGATGCGAGAACCAAGAGATCCGTTGTTGAAAGTTTTAACGTTTAATATAAACAATTCAGACAGACTTCAATTGTAACAAAGAGTTTCGTTTTCCTCCCATGGGCGCTCACCAGCCATAAGGCCGACGTGGCAGAGCCATGTCCCATGGAAGCAACAGTAAAAAGGTACACAGTGTGGGTTGATAAAGAATATAAAATTCAATATACATTAATGATCCTTCCGCAGGTTCACCTACGGAAACCTTGTTACGACTTTTACTTCCTCTAAATGACCAAGCGAA
+
CCCCCGGGGGGGGGGGGGGGGGGGGGGGGGGGGGGGGGGGGGGGGGGGGGGGGGGGGGGGGFGGGGGGGGGGGGGGGGGGGGGGGGGGGGGGGGGGGGGGGGGFGGGGGGGGGGGGGGGGGGGGGGGGGGGGGGGGGGGGGGGGGGGGGGGGGGCGGGGGGGGGGGGGGGGGGGGGGGGGGGGGGGGGGGGGG;FGGGGGGGGGGGGGGGGGGGGGGGGFGFGGCFGGGGFFFFFFFFFFGFEFFGG<ADGGFFFGFFFBFFFFFEFFFFFFFFFFFFFFFAFADFAFADA)472::<::>
@M06045:235:000000000-JCY5N:1:1101:25334:9751 2:N:0:CTCAGA
CTATACGCTGCGTTCTTCATCGATGCCAGAACCAAGAGATCCGTTGTTGAAAGTTTTGACTTATTCAGTACAGAAGACTCAGAGAGGCCATAAATTATCAAGAGTTTGGTGACCTCCGGCGGGCGCCCGCGGTGGGGCCCAGGGGCGCCCGGGGGGTAAACCCCGGGGCCGCCCGCCGAAGCAACGGTTTAGGTAACGTTCACAATGGTTTAGGGAGTTTTGCAACTCTGTAATGATCCCTCCGCTGGTTCACCAACGGAGACCTTGTTACGACTTTTACTTCCTCTAAATGACCAAGCGA
+
CCCCCGGGGGGGGGGGGGGGGGGGGGGGGGGGGGGGGGGGGGGGGGGGGFGGGGGGGGGGGGGGGGGGGGGGGGGGGGGGGGGGGGGGGGGGGGGGGGGGGGGGGGGGGGGGGGGGGGGGGGGGGGGGGGGGGEFCCGGGGGGGCGGGGGGGGGGGGGGGGGECEGGEEGGGGGGGGGGGGGGGGGGAEGFGGGGGGG*;CFF?FGGGFCFGGGGGG7FFFFGGGG<:>DFF?F)2/6@FFFFFFDGGFFDFFFFGD30538>??2949<45<@B644))46<FFFFF<ADB>F:BFFBF(
@M06045:235:000000000-JCY5N:1:1101:24525:9757 2:N:0:CTCAGA
CTATACGCTGCGTTCTTCATCGATGCCAGAACCAAGAGATCCGTTGTTGAAAGTTTTAATTGATTGTGTTTTTACTCAGAAGATACTGAAAATAACAGAGTTTGTTGGGTCCTCTGGCGGGCCGCTCCCGTTTTACGGGGAAGCGGGGAGCCGCCGAGGCAACGTTGTAGGTATGTTCACAGGGGTTTGGGAGTTGTAAACTCGGTAATGATCCCTCCGCTGGTTCACCAACGGAGACCTTGTTACGACTTTTACTTCCTCTAAATGACCAAGCGAAACAGATCGGAAGAGCGTCGTGTAG
+
CCCCCGGGGGGGGGGGGGGGGGGGGGGGGGGGGGGGGGGGGGGGGGGFGGFGGGCGGGGGGGGGGGGGGGGGGGGGGGGGGGGGGGGGGGGGGGGGGGFGGGGGGGGGGGGGGGGGGGGGGGGGGGGGGGFFGGGGGGGGGGGGDGCGGGGGGGGGGGGGGGGGGGGGGGGGGGGGGGGGGGGGGGGGGGGFEEGGGGGGGFGGGGGGGGGGFGDFD<C@DEGFGGGGGGFFFFFFFF7?CFFFFGGGFGGGFFFD?FF*-7?AFFA>A?FFFF08>9>1724:<6?B;:7<>>1911,46
@M06045:235:000000000-JCY5N:1:1101:21594:9771 2:N:0:CTCAGA
CTATACGCTGCGTTCTTCATCGATGCCAGAACCAAGAGATCCGTTGTTGAAAGTTTTGATTTATTTATGGTTTTACTCAGAAGTTACATATAGAAACAGAGTTTAGGGGTCCTCTGGCGGGCCGTCCCGTTTTACCGGGAGCGGGCTGATCCGCCGAGGCAACAAGTGGTATGTTCACAGGGGTTTGGGAGTTGTAAACTCGGTAATGATCCCTCCGCTGGTTCACCAACGGAGACCTTGTTACGACTTTTACTTCCTCTAAATGACCAAGCGAAACAGATCGGAAGAGCGTCGTGTAGGG
+
CCCCCGGGGGGGGGGGGGGGGGGGGGGGGGGGGGGGGGGGGGGGGGGGGFGGGGGGGGDGGGGGGGGGGGGGGGGGFGGGGGGGGGGGGGGGGGGGGGGGGGGGGGGGGGGGGGGGGGGGGGGGGGGGGGFGGGGGGGGDGGGGGGGGGGGGGGGGDGGGGFGGGGGGGFFGGGGGGGGGGGGGGGGGGGGGGGGGGGFGGGGGGDGGGGGGGGGGGGGFGFGGGGFGGGFFFFFFFFFFGFFFFGGG>GFGFFFGFFBFFFFF>AAFFFFFFFFFFFFFA?<?F?>?:B>9?B(:??DA:
@M06045:235:000000000-JCY5N:1:1101:20669:9777 2:N:0:CTCAGA
CTATACGCTGCGTTCTTCATCGATGCCAGAACCAAGAGATCCGTTGTTGAAAGTTTTGACTTATTCAGTACAGAAGACTCAGAGAGGCCATAAATTATCAAGAGTTTGGTGACCTCCGGCGGGCGCCCGCGGTGGGGCCCAGGGGCGCCCGGGGGGTAAACCCCGGGGCCGCCCGCCGAAGCAACGGTTTAGGTAACGTTCACAATGGTTTAGGGAGTTTTGCAACTCTGTAATGATCCCTCCGCTGGTTCACCAACGGAGACCTTGTTACGCCTTTTACTTCCTCTAAATGACCAAGCGA
+
CCCCCGGGGGGGGGGGGGGGGGGGGGGGGGGGGGGGGGGGGGGGGGGGGGGGGGGGGGGGGGGGGGGGGGGGGGGGGGGGGGGGGGGGGGGGGGGGGGGGGGGGGGGGEGGGGGGGGGGGGGGGGGGGGGGGGGGGGGGGGGGDEGGGGGGGGGGGGGGFGCEGEGGGGGGGGGGGGEGGGGGGGCG;A?FGGGFGGG;AFGGGGGCGF?=?*AF*9D*97:DFGGGGFGF?BFD>6@F:FFFDE3>5?CC*=BFGFFFFFFFF:-4<DDBE)7:6<26<:9AA<4)4<):4<A??(((-(
@M06045:235:000000000-JCY5N:1:1101:26532:9818 2:N:0:CTCAGA
CTATACGCTGCGTTCTTCATCGATGCCAGAACCAAGAGATCCGTTGTTGAAAGTTTTGACTTGTTTTTTCAAGATTAATCAGAACGTACAGTCCGCTTTGCAAATTAAGAGTTCGGCGCGGCCGGCGGGGGCCCGGGTGGGGAGCGCCGGAGCGCGGCCCCACCGCAGACCTCACCGCCGAGGCAACGCGCGGCAATGGGGTAGTGTTCACAAATGGGTATGAAGAGTAACTTCGGTAATGATCCCTCCGCTGGTTCACCAACGGAGACCTTGTTACGACTTTTACTTCCTCTAAATGACC
+
CCCCCGGGGGGGGGGGGGGGGGFGFGGGGGGGGFFGGGGGGGGGGGGGGGFGGGGGGGGGGGGGGGGGGGGGGGGGGGGGGGGGGGGGGGFGGGGGGGGGGGGGGGGFGGGGGGGGGDGGGGGGGGDGGGGEGGGGGGGGGGGGGGGGGGGGGGGGGGEGGCEGGECEGGGGGCGGGGGGCEGGC=FEGGEGGG>8CFGGGGDGGGGGGGGGFGGGGF*9FFCGGGGGDCFFFF??F@BFC@6=FGF:B7C9>B@GF44?<FEF68901:3=6*669<(33:4<9A>FFFF<9<AAF<AA:
@M06045:235:000000000-JCY5N:1:1101:13946:9826 2:N:0:CTCAGA
CTATACGCTGCGTTCTTCATCGATGCCAGAACCAAGAGATCCGTTGTTGAAAGTTTTGATTTATTTATGGTTTTACTCAGAAGTTACATATAGAAACAGAGTTTAGGGGTCCTCTGGCGGGCCGTCCCGTTTTACCGGGAGCGGGCTGATCCGCCGAGGCAACAAGTGGTATGTTCACAGGGGTTTGGGAGTTGTAAACTCGGTAATGATCCCTCCGCTGGTTCACCAACGGAGACCTTGTTACGACTTTTACTTCCTCTAAATGACCAAGCGAAACAGATCGGAAGAGCGTCGTGTAGGG
+
CCCCCGGGGGGGGGGGGGGGGGGGGGGGGGGGGGGGGGGGGGGGGGGGGGGGGGGGGGGGGGFGGGGGGGGGGGGGGGGGGGGGGGGGGGGGGGGGGGGGGGGGGGGGGGGGGGGGGGGGGGGGGGGGGFGGGGGGGGGGGGGGGGGGGGGGFFGDGGGGGGGGGGGGGFGGGGGGGGGGGGEEGGEGGGGGDGGGFFGFGGGGGGGGGGGGGGGGGGGFGFGFGCGGGGFF3>B?FFFFGFFFFGGGFGGGFF?7?FDFAF7)-6A7)26FFFFF>::B<?<6((43:?F6?>((.4)2-
@M06045:235:000000000-JCY5N:1:1101:15561:9847 2:N:0:CTCAGA
CTATACGCTGCGTTCTTCATCGATGCTGGAGCCAAGAGATCCGTTGTTGAAAGTTTTAACAGTTCGCTTAGAACACTCAGAAATATCGTCGGGTTCGAACAGAGATTCTGATGATACCGGCGGGCACGCCCCGGGAGGCGCGCCGCCGAAGCAACAGGTATAAAGGTTCACAAAGGGTTATGAGTTATAGTACTCGGTAATGATCCCTCCGCTGGTTCACCAACGGAGACCTTGTTACGACTTTTACTTCCTCTAAATGACCAAGCGAAACAGATCGGAAGAGCGTCGTTGAGGGAAAGAG
+
CCCCCGGGGGGGGGGGGGGGGGGGGGGGGGGGGGGGGGGGGGGGGGGGGGGGGGGGGGGGGGGGGGGGGGGFGGGGGGGGGGGGGGGGGGGGGGGGGGGGGGGGGGGGGGGGGGGGGGGGGGGEGGGGGGGGGGECFGGGGGGGGGGDGCCCFGFGGFGGGGGGGGGGGGGGGGGGCFGGGGGGGGGGFGGGGGFEEGGDGFFFFGFGGGGGCCC>FGGFGFGGDG397DFFFFFFFFFF:)<FFGGFFGGFFFFFBFAFFFFF::??B665?F>BF?FBF<BFF9:91((-57421481(
@M06045:235:000000000-JCY5N:1:1101:5961:9851 2:N:0:CTCAGA
CTATACGCTGCGTTCTTCATCGATGCCAGAACCAAGAGATCCGTTGTTGAAAGTTTTGATTTATTTGTTTGTTTTACTCAGAAGTTCCACTAAAAACAGAGTTTAGGGTCCTCGGGCGGGCCGTCCCTTTTTACAGGGCGCGGGCTGATCCGCCGAGGCAACGTATAGGTATGTTCACAGGGGTTTGGGAGTTGTAAACTCGGTAATGATCCCTCCGCTGGTTCACCAACGGAGACCTTGTTACGACTTTTACTTCCTCTAAATGACCAAGCGAAACAGATCGGAAGAGCGTCGTGTAGGG
+
CCCCCGGGGGGGGGGGGGGGFGGGGGGGGGGGGGGGGGGGGGGGGGFGGGGGGFFDFFGF@FGGGGFFGGGGGFGGGCFEGGGGGGGGGGGGGGGGGGGGGFGGGGGGGGGGGGGGGGGGGGGGGGGGGGGGGGGGGGGGGGGGGGGGGGGGGGGGGGGEGGGEF9CFGGGGGGGGGGGGGGG?EGGGGGGGGGCFFFFGCEGGGGCGGCGFFGGGDDDBGFCFGGFDFGFFDEBBFF4@CBF?DDDD>CFGF4=CFFA?FFFAFFFF??FFFFFBB?:7)3:?<?97?:B6:3(((2<<:
@M06045:235:000000000-JCY5N:1:1101:17936:9853 2:N:0:CTCAGA
CTATACGCTGCGTTCTTCATCGATGCTGGAGCCAAGAGATCCGTTGTTGAAAGTTTTAACAGTTCGCTTAGAACACTCAGAAATATCGTCGGGTTCGAACAGAGATTCTGATGATACCGGCGGGCACGCCCCGGGAGGCGCGCCGCCGAAGCAACAGGTATAAAGGTTCACAAAGGGTTATGAGTTATAGTACTCGGTAATGATCCCTCCGCTGGTTCACCAACGGAGACCTTGTTACGACTTTTACTTCCTCTAAATGACCAAGCGAAACAGATCGGAAGAACGTCGTGTAGGGAAAGAG
+
CCCCCGGGGGGGGGGGGGGGGGGGGGGGGGGGGGGGGGGGGGGGGGGGGGGGGGGGGGGGGGGGGGGGGGGGGGGGGGGGGGGGGGGGGGGGGGGGGGGGGGGGGGGGGGGGGGGGGGGGGGGGGGGGGGGGGGGGGGGGGGGGGGGGGGGGGGGFGGGGGGGGGGGGGGGGGGGGGGGGGGGGGGGGGGFCGGGGGGGGGGGFGGGFFGGGGEGGGGF6FFGGGGDGGGFFFFFFFFEF<7BFF>C7FGGFBFFGFF)8<:?<?F08>F6485),,4?F0,((((-,(-(,6<B:BBB1(
@M06045:235:000000000-JCY5N:1:1101:28751:9856 2:N:0:CTCAGA
CTATACGCTGCGTTCTTCATCGATGCCAGAACCAAGAGATCCGTTGTTGAAAGTTTTGACTTATTGTATAAGTTACTCAGAGAGGCCAGTGATGACGAAGAGTTTTGGTCCTCTGACGGGTTGCCAGCACGGGGGCCGGCGCGGCCCTGGTGGGGGCCACCCGCCGAAGCAACGGTGAGGTAGGTTCACAATGGTTGGGAGTTTTGCAACTCTGTAATGATCCCTCCGCTGGTTCACCAACGGAGACCTTGTTACGACTTTTACTTCCTCTAAATGACCAAGCGAAACAGATCGGAAGAGC
+
[truncated: 44,917,560 more chars]
