# Supplementary material for: Effect of marigold (Tagetes erecta L.) on soil microbial communities in continuously cropped tobacco fields
Source: Sci Rep. 2022 Nov 16;12:19632. doi: 10.1038/s41598-022-23517-x (PMC9668846; doi:10.1038/s41598-022-23517-x)
Supplement: Supplementary file 5 — Supplementary Information 5. [file 41598_2022_23517_MOESM5_ESM.fq]

@M06045:235:000000000-JCY5N:1:1101:11162:1108 1:N:0:TACAGC
TAATCGACTCCTACGGGAGGCAGCAGTGGGGAATATTGCACAATGGGCGAAAGCCTGATGCAGCGACGCCGCGTGAGGGATGACGGCCTTCGGGTTGTAAACCTCTTTCAGTAGGGAAGAAGCGAAAGTGACGGTACCTGCAGAAGAAGCGCCGGCTAACTACGTGCCAGCAGCCGCGGTAATACGTAGGGCGCAAGCGTTATCCGGAATTATTGGGCGTAAAGAGCTCGTAGGCGGTTTGTCGCGTCTGCCGTGAACGTCCGGGGCTCAACTCCGGATCTGCGGGGGGTACGGGCAGACG
+
CCCGGGGGGGGGGGGGGGDGGGGGGGFGGGGGGGGFGGGGGGGGGGGGGGGGGGGGGGGGGGGFGGGGGGGCGCGGGGGGGGGGGGGGGGGGGGEGGGGGGGGGGGGF99F?FGGGGGGGGGGGGGGGGGGFGGGGGGGGGGFGGGGGCGGEGGGGEFFFFFGGFFGFFGGGCG7FGGGGGGFEGFFGFGDGG>5CEGGCEEGGGGGECFFGG?FFFGG=EGGGGGGGFGGGGEGGEC*>EFFGFCECDFCFGGGGF*9=FCGGGGG3<??C6CFGD3>DF?7BC))75B5?@B>5(((##
@M06045:235:000000000-JCY5N:1:1101:16936:1114 1:N:0:TACAGC
TAATCGACTCCTACGGGAGGCAGCAGTGGGGAATATTGGACAATGGGGGCAACCCTGATCCAGCCATGCCGCGTGAGAGATGAAGGCCTTCGGGTTGTAAAGCTCTTTTGCCCGGGACGAACTGCCAGTTTTCACTGGCTTGACGGTACCGGGTGAATAAGCACCGGCTAACTCCGTGCCAGCAGCCGCGGTAATACGGGGGGTGCGTGCGTTGTCCGGAATCACTGGCCGTAAAGGGCGCGTGGGTGGTCTGATAAGGGTGGGGTGAAAGCCCGGGGCTCAACCCCGGGTCGGCCGCTTC
+
CCCGG9FGGGGGGDGGGGGGEE-@CECAF<F@FF@EGGFGFDED@FGGGGEGGGGFGGCFGDFDGGGGGGGEG7CFF,FDFGEEFFGFFGCDGGFGEEGGGFGGCFFGGGGFGGGEEEFDFCDGFDBF5B<C,DFDFGGGGDGFGGECFGEGGCFFGGCFF9FFGEGG@F,?27DF*<<7<CFFGFGG7CE=CEFF+B@ECECECCG*;EEECEEG9?EGG=@+8+0;*2?:C8*<CC*9:71*97C:<7*:C:*<*>66CD3<5CCGF4/*8*7))5))>6F:*57BDF@@FE,04((##
@M06045:235:000000000-JCY5N:1:1101:18680:1122 1:N:0:TACAGC
TAATCGACTCCTACGGGAGGCAGCAGTTAGGAATTTTGGGCAATGGGCGAAAGCCTGACCCAGCAACGCCGCGTGGGTGATGAAGGCCCTCGGGTCGTAAAGCCCTTTTCCCAGGGACGATGGTGACGGTACCTGGGGAATCAGCCCCGGCTAACTACGTGCCAGCAGCCGCGGTAATACGTAGGGGGCAAGCGTTGTCCGGATTTATTGGGCGTAAAGCGTGTTCAGGCGGTCTGGCAAGTCGGGCATGAAATCTCTCGGCCCAACCGGGAGGGGTTGTCCGATACTGCTGGGCTTGAGG
+
CCCGGGGGGGGGGGGGGEGGGGGGGGGCEGGGGGGGGGGGGGGFGFGGGGGGGGGGGGGFGGGGGGGGGGGGGGGGGGGGCGGGGGGFGGGGGGGGGFFCFCCAFGGGGGFGGGGGGGGGCGGGGGFCGGGGGGGGGGGGGFGGGCCEGEGFGGGGGGGGGGGFGGGGGGGGGGEGGCGGG+?FEFGGDCCFGGECGGCFEGEE5CGFFGGGGEECE8CFGGGC*+2CFGGGE=8CFGGFFFGGGGE5CDC:C9D+:*0:FG*1>CGGG@F75C@G7;:98=:.7)08@466@50)41(##
@M06045:235:000000000-JCY5N:1:1101:15063:1149 1:N:0:TACAGC
TAATCGACTCCTACGGGAGGCAGCAGTCGGGAATTTTGCGCAATGGACGAAAGTCTGACGCAGCAACGCCGCGTGAGGGATGACGGCCTTCGGGTTGTAAACCTCTTTTCTCAGGGACGATGATGACGGTACCTGAGGAAGAAGCCACGGCTAACTACGTGCCAGCAGCCGCGGTAATACGTAGGTGGCAAGCGTTGTCCGGATTTACTGGGCGTAAAGAGCGCGCAGGCGGTCGTTCAAGTCGCGTGTGAAAGCCCCCGGCTCAACTGGGGAGGGTCACGCGACACTGATCGACTCGAAG
+
CCCGGGGGEGGGDGEGGGGGGGFEFFGGGGGGGDGFFGGGGGGGGGFGGGGGCFFFGFGGECBBFEGFGGEGGFGGGFEEGEGFGDGFG?FGDGGGCGGGGGCFG@<EF<AFFGGGGGEGFGGGGGGGGGGECFFGFCFFGGGGGGGGGGGGGA,=FCECG:CEG:FCFDFGDG=BFFG,<:CFGGGGG+CGGGG8@GGFGC5CEFFCGGGFEE:CEGGDEFECECCGG*?=E5EEG5<CCF+7CGEGGGGG><**//9C)5>307***)0<7DFGF?FFDF>>)03)9*8=>39D83(##
@M06045:235:000000000-JCY5N:1:1101:10956:1160 1:N:0:TACAGC
TAATCGACTCCTACGGGAGGCAGCAGTCGGGAATTTTGCACAATGGCCGAAAGGCTGATGCAGCAACGCCGCGTGAGTGAAGAAGGCCTTCGGGTTGTAAAGCTCTGTTGACCGGGAAGAACGGCCTCATCAGGAAATGGGTGAGGTTTGACGGTACCGGTAGAGGAAGCCCCGGCTAACTACGTGCCAGCAGCCGCGGTAATACGTAGGGGGCGAGCGTTGTCCGGATTTATTGGGCGTAAAGTGCGTGTAGGCGGCTTGGTAAGTCGGGGGGGAAAACCCGGAGCTCAACTCCGGGATG
+
CCCGGGGGGGGGGGGGGGGGGGGGGGGGGGGGGGCFGGGGGGGGGFGGGGGGGD8ECFF<FGGGGFGGGGEGGGGGGGGGGFGG8EFGGGGGGGGGGGGGGGGDFFFGGGGGFG+FCFGFGGGGGGGGGCGGGGGGGFFFGGGGGGC7B<CEEGGGGGGGGGGGGGGG7FGFEG@F7CFGGGCFFG@E@EFGFGBCG>EGGGFGGGGGGGGGGEE:CGGCEGGFECG*;*+<C<@E*:E5CGFC**3>CDGGG+2*CD)=DGG>:DFGGFE3;)875>FGFFFFDFF4<@FFFF0893(##
@M06045:235:000000000-JCY5N:1:1101:22799:1183 1:N:0:TACAGC
TAATCGACTCCTACGGGAGGCAGCAGTGGGGAATTGTTCGCAATGGGCGCAAGCCTGACGACGCAACGCCGCGTGGAGGACGAAGATCTTCGGGTCGTAAACTCCTTTCGATCGGGAAGAACGGCTTCCGGCCGAACACGCCGGAAGAGTGACGGTACCGAGAGAAGAAGCCCCGGCTAACTCCGTGCCAGCAGCCGCGGTAATACGGGGGGGGCAAGCGTTGTTCGGAGTTACTGGGCGTAAAGGGCTCGTAGGCGGCCAACTAAGTCGGATGTGAAATCCCCAGGCTTAACCTGGGGCT
+
CCCGGDGGGGGGGGGGGGGGGGGGGGGGGGGGGGGFGFGFGEGGGGGGGGGGGGGGGGFGGGGGGGGGGGGGGGGGFGEGDGFGGCFFGGGGGGGGGGGGGGGGGGGGGGGFFGGGGGGGGCFGDECCGGGDCFFGGGGGGGGGEGGCFFFFGGGGFGCEC:FC@:<FGGGC>EEGGGCFGFCFDFDEF+CE6:>CGGG5*2:+9<CCEGD8EDE8*2*/2;8/;CEGG*;6::CC67/91>CGGGGDG7CGDGG?9CCGDCD*927CCF:/7C7D*98CB?;>*5)7;@F40=5<?<(##
@M06045:235:000000000-JCY5N:1:1101:22919:1213 1:N:0:TACAGC
TAATCGACTCCTACGGGAGGCAGCAGTGGGGAATATTGGACAATGGGCGCAAGCCTGATCCAGCCATGCCGCGTGGATGATGAAGGCCCTAGGGTTGTAAAGTCCTTTCGGCGGGGAAGATAATGACGGTACCCGCAGAAGAAGCCCCGGCTAACTTCGTGCCAGCAGCCGCGGTAATACGAAGGGGGCTAGCGTTGCTCGGAATCACTGGGCGTAAAGCGCACGTAGGCGGACGCTTAAGTCGGTGGTGAAATCCTGGAGCTCAACTCCATAACTGCCTTCGATACTGAGAGTCTCGAGG
+
CCCFGGGGGGGGGGFGGGGGGGGGGGFFGGGGGGGGGGGCG@EEF?C<FEGGEGFFGGGGGGEGGFFGFGFGGCGG7FFGCGFFGFC<CGFFGGGGGGGGGFFFFGG9FFCCFGGFECCCCFF<<CC7CCGGGGGGGGGGFCCFG7EFECG7EFGGGG*@CGCG7BFG@FCGGCG7CCGFG*AEEGGGD5@>8:;CGGFGGGGCE6:E@?FGGG:*;E798CECE;*;8EEG:C**ACC7CC7CDDEGGC7=C<>FCC>CGGF<*CF7C;:*0*)2/6<C?F3<F>D*8*9@FF5*6()##
@M06045:235:000000000-JCY5N:1:1101:18205:1220 1:N:0:TACAGC
TAATCGACTCCTACGGGAGGCAGCAGCAAGGAATTTTCGGCAATGGGGGCAACCCTGACCGAGCAACGCCGCGTGGAGGATGACGGCCTTCGGGTTGTAAACTCCTTTTGCGGGGGACGACATCGACTGTACCCCGCGAATAAGGCTCGGCTAACTCTGTGCCAGCAGCCGCGGTAAGACAGAGGAGCCAAGCGTTGTCCGGATTGACTGGGCGTAAAGCGCACGCAGGCGGCCGTGCACGTGGGGTGTGAAAGCTCTCGGCTTAACTGAGAGATGCCACCTCATACGGCACGGCTCGAGA
+
CCCGGGGGDEGGGGDGGGGGGGEGFGGGGFGGGCGGGGEEGGGFGGGGCEEGDFGGGGGGGGGGGFFGGGGGGFGGGGGGGGFGGGEGGGGGGGGGGEFGGGFGGGFGGFGGGGGG>FFG:<FFGFEGGGGGFGGFGGGGGFGGGF,=CGD<@FGGGGGGGGGGFGCCCCGGGGEGGGGGGGFGGGGGGGGF>CECCGCEEEECEE?CEGGGGGCCEFGGGGGGGGGC*CED585:EEGCEDFGGGGGG<77CE4+9:>5<<357:FC7*7:656>@49*7<>;7@?>>E5:53158B(##
@M06045:235:000000000-JCY5N:1:1101:8906:1263 1:N:0:TACAGC
TAATCGACTCCTACGGGAGGCAGCAGTCGGGAATTTTGGGCAATGGGCGAAAGCCTGACCCAGCAACGCCGCGTGAAGGATGAAATCCTTCGGGATGTAAACTTCGCAAGAACGGGAAGAATAAGTAAGGGTTAATATCTCTTACGATGACGGTACTGTTTGTAAGCTCCGGCTAACTCCGTGCCAGCAGCCGCGGTAATACGGGGGGAGCAAGCGTTGTTCGGATTTACTGGGCGTAAAGGGCGCGTAGGCGGCCACCGCAAGTCGACTGTGAAATCTCCGGGCTTAACCCGGAAAGGAA
+
CCCGGGGGGGGGGGGGGGGGGGGGGGGGGGGDGCGGGGGGGGGGFGGGGGGEEGGGGGGFFGEGGGGGGGGGGGGGGGGG<EGGGGGDFGGGGGFEEEEGGFGGGCFDEEEAFEGGGGGFFFFGGGGGGGGECFGGG9@<FCBFFGFDGCCCEGGGGGGGGGGGGGGGGGGFFDCAF;D>FCCEGFCFCFCGEGGCEEEGCFFGGECEDEGG6CFE;88=C78C8CEC+0ACGFGEE5:CFGEGGGEEDGGGDCGC79CEG:)9DGD3/)8:6C4:BF@C=>@>)5)0=?FFFD9E0:?##
@M06045:235:000000000-JCY5N:1:1101:12822:1265 1:N:0:TACAGC
TAATCGACTCCTACGGGAGGCAGCAGTAAGGAATCTTCCACAATGGGCGAAAGCCTGATGGAGCAACGCCGCGTGCAGGATGAAGGCCCTCGGGTCGTAAACTGCTTTTGTTAGCGAGGAATATGACGGTAACTAACGAATAAGCCCCGGCTAACTCCGTGCCAGCAGCCGCGGTAATACGGAGGGGGCTAGCGTTGTTCGGAATTACTGGGCGTAAAGCGTACGTAGGCGGCTTTGTAAGTTAGAGGTGAAAGCCCAGAGCTCAACTCTGGAATTGCCTTTAAGACTGCATCGCTTGAAG
+
CCCGGGGGGGGGGGGGGGGGGGGGGGGGGGGGGGGGGGGGGGGGGGGGGGGGGGGGGGGGGGGGGGGGGGGGGGGGGGGGGGGGGGGGGGGGGGGGGGGGGGGGGGGGGGGGGGGGGGGGGGGGGGGGGGGGGGGGGGGGGGGGGGGGGGGGGGGGGGGGGGGGGGGGGGGGGGGGGGGGGGGGGGGGGGGGGGGGGGGGGGGGGGGGGGFFGGGGGGGGGGGGGGGGGGGGGDCFFFG7EFGCFFDFGFGGGGGGGG:FGGGFFGGGGFFGFGFCFFFFFFFFGFFFFFFB?D?FFF0##
@M06045:235:000000000-JCY5N:1:1101:13865:1275 1:N:0:TACAGC
TAATCGACTCCTACGGGAGGCAGCAGTGGGGAATATTGCACAATGGGGGAAACCCTGATGCAGCAACGCCGCGTGAGTGATGACGGCCTTCGGGTTGTAAAGCTCTGTCTTCAGGGACGATAATGACGGTACCTGAGGAGGAAGCCACGGCTAACTACGTGCCAGCAGCCGCGGTAATACGTAGGTGGCGAGCGTTGTCCGGATTTACTGGGCGTATAGGGAGCGTAGGCGGATTTTTAAGTGAGATGTGAAATACTCGGGCTTAACCTGAGTGCTGCATTTCAAACTGGAAGTCTAGAAC
+
CCCGGGGGGDFDFGGG@;CFGGGGGGGFGFFFGGGFGFGGGGEG<CFGGGFFEGFFGGF<FFGGGGGGGGDGDGGGDFF,<EFFGGDGGGGFGGGGGGGGGGGCF9,9@BFDFFGGGFC+>7>D9F<C@FGDGGGC>FGGGF>FFCCFGGDG:DFA9>@@7<CFDFFGGFDEGEFC<FEGFGGGGGGGGDGCGDGGGGG?CEEGGE90AFFGFGGG*<CGG6E*?:EGG6?=*8CG7A76C7E9*:C7*2:CD?:EF=DE<DGF6:7CD:5*12=>69<:=BFFC=?4@FFF@/4@4))##
@M06045:235:000000000-JCY5N:1:1101:17837:1291 1:N:0:TACAGC
TAATCGACTCCTACGGGAGGCAGCAGCAAGGAATTTTCCCCACTGGGCGCAAGCCTGAGGGAGCAACGCCGCGTGGAGGACGACGGCCTTCGGGTTGTAAACTCCTTTGGGGGGGGACGATACGGACGGTACCCCCAGAACAAGCCCCGGCTAACTACGTGCCAGCAGCCGCGGTAAGACGTAGGGGGCGAGCGTTGTCCGGAGTTACTTGGCGTAAAGCGCCCGCAGGCGGTCTGGCGCGTTGGAGGTGGCAGTCGGCGGCTTAAATGCCGGAGGACCTGAACGACGGCCAGACTGGGCG
+
CCCGCFECEGGGGFEGGDGGGGG@GGGGGGGGFGGGGFG,FDFGFGGGGGGGGGCFEGGGGC@EFEFGGGGGGGEGDGDDEECGGDG@FFFF@EFGDECFGG9FGGGGG,>CC<CGCEGEEEDGEEG>CCGGGGG5?*8CCFG6*18C>E>CE<8FDFEG>E8CFGG6@588CE>E>9CCE8/;>C8:8CCEGEGGGGFGCEEG8ACF++:@+?*:E@F+28/:/8CCECEC:CEGCFGC*//C79:ED3***2*<579EGG<9C72*2/)9))7/5>>*77)0*7;5>)).5)-7?6(##
@M06045:235:000000000-JCY5N:1:1101:21461:1330 1:N:0:TACAGC
TAATCGACTCCTACGGGAGGCAGCAGTGGGGAATATTGCGCAATGGGCGAAAGCCTGACGCAGCGACGCCGCGTGGGGGATGACGGCCTTCGGGTTGTAAACCTCTTTCAGCAGGGACGAAGTTGACGTGTACCTGCAGAAGAAGCGCCGGCTAACTACGTGCCAGCAGCCGCGGTAATACGTAGGGCGCAAGCGTTGTCCGGAATTATTGGGCGTAAAGAGCTCGTAGGTGGCTGGTCACGTCTGCCGTGAAAGCCCGCAGCTTAACTGCGGGTCTGCGGTGGATACGGGCCGGCTAGGA
+
CCCGGGGGGGGGGGGGGGGGGGGGGGGGGGGGGGGGGGGGGDGGGGGGGGGGGGGGGGGGGGGGGGGGGGGGGFGGGGGGGGGGGGGGGGGGGGGGGGGGGGGGGGGGGGGGGGGGFGGGGGGGGFGGGGGGGGGGGGGGGGGGGGGGGGDGEGGGGGGGFGGGGGGGEGGGDEEGGGGGGGGGGGGGGGGGGGEECGGGGGGGDDGGGG7EEGG>EGGGGGGGGGCECEFFGC;CEGGGGGGGGGG?CGGG:?>?09DG3<DCFGG77@FGEG>D>?=DDEBDDFFF>B>BBFF;964##
@M06045:235:000000000-JCY5N:1:1101:12850:1342 1:N:0:TACAGC
TAATCGACTCCTACGGGAGGCAGCAGTCGGGAATTTTGCGCAATGGGCGAAAGCCTGACGCAGCAACGCCGCGTGAGGGATGAAGGCCTTCGGGTTGTAAACCTCTTTTCTCAGGGACGATAATGACGGTACCTGAGGAATAAGTCACGGCTAACTACGTGCCAGCAGCCGCGGTAATACGTAGGTGGCTAGCGTTGTCCGGATTTACTGGGCGTAAAGAGCGCGCAGGCGGTCGTTCAAGTCGAGTGTGAAAGCCCCCGGCTCAACTGGGGAGGGTCACTCGATACTGATCGACTCGACG
+
CCCGGGGGGGGGGGGGGGGGGGGGGGGGG@F:FGGGGGFFGGGGGGGFGGGGGGGGGGFGGGGGGGGGGGGGGFGCEGGEGGGFGGGGCFGGGGFGGGGGGGGGGGGGGFGGGGGGGGGGEEGGGGGGGGGGGFGFFFGGGGGGGGGGGGGGGGGGGGGGECFFGGGGGFGGGGEEGGGGG9FFGGGGGFBFDGGCGGFF@CCE8CGGGGG*;ECC8@FGGGGDCEGGGGGGG8E:CGGGFCCEDCFGGGGGGGGGGGGEDCD<9FGGF?FG>CFGFFF<FFFFGF@4=FFBFDFF6?1##
@M06045:235:000000000-JCY5N:1:1101:18780:1365 1:N:0:TACAGC
TAATCGACTCCTACGGGAGGCAGCAGTGGGGAATATTGCACAATGGGCGAAAGCCTGATGCAGCGACGCCGCGTGAGGGATGACGGCCTTCGGGTTGTAAACCTCTTTCAGCAGGGAAGAAGCGCAAGTGACGGTACCTGCAGAAGAAGCACCGGCCAACTACGTGCCAGCAGCCGCGGTAATACGTAGGGTGCAAGCGTTGTCCGGAATCACTGGGCGTAAAGGGCGCGTAGGCGGCCTGATGAGTAGGGGGTGAACTCCTGCGGCTTAACCGCAGGGCTGCCTTCTAGACTGTCAGGAA
+
CCCGGGGGEFGGGGGGGGGGGGGGGGGFFGEGDGDGGG9AFGGCFGFGGGGGGGFGGFGGGGGGGGGGGGGGGGGGGGGGGGFGGGD7FGFGGGGGEFGGFFGGGGGCGFGGGCFGGGGGGGFGGEGDFGGGGGEGE<FGGFGGGGFGGF?FFGGGFGGGFFGGFGFG9<CCGGAFGGGC78CCGGG9;CEEGEFGF5CEEGGGGGGD8;<:@+CF=8ECEGC<:8:?C>C*CE?EGEE<F7<+*9+2*CDDDED57*:39CC*/)9<5:=CFG))7>7*755>GF4976*1*78F)5:##
@M06045:235:000000000-JCY5N:1:1101:14768:1374 1:N:0:TACAGC
TAATCGACTCCTACGGGAGGCAGCAGTGGGGAATCTTGCGCAATGGCCGAAAGGCTGACGCAGCGACGCCGCGTGTGGGAGGAAGCTCTTCGGGGTGTAAACCACTGTTGCCCGGGACGAACACACCTATTCGTAGGTGCTGACGGTACCGGGTGAGGAAGCACCGGCTAACTCTGTGCCAGCAGCCGCGGTAATACAGAGGGTGCGAGCGTTGTCCGGAATCACTGGGCGTAAAGGGCGCGTAGGTGGTGGCTTAAGCGTGCGGTGAAAGCTCGGAGCTCAACTCCGAGTCGGCCGTGTG
+
CCCGGGGGGGGGGGGGGGGGGGGGGGGGGGGGGGGGGGGGGGGGGGGGGGGGGGGGGGGGGGGGGGGGGGGGGGGGGGGGGGGGGGGGGGGGGGGGGGGGGGGGGGGGGGGGGGGGGGGGGGGGGGGGGGGGGGGGGGGGGGGGGGGGGGGGGGGGGGGGGGGGGGGGGGGGGGGGGGGGGGGGGGGGGGGGGEGGGCGGGGGGGGGGG>CGGDGGGGGGGGGGG?76CFGGGEGFGGGGGGECGGGFFGG<FGGGFFFGGDGGGGGGGFFF*7>GED>4F?=FC7FDDF>FEFFFBF0##
@M06045:235:000000000-JCY5N:1:1101:10921:1389 1:N:0:TACAGC
TAATCGACTCCTACGGGAGGCAGCAGTGGGGAATCTTGCGCAATGGGCGAAAGCCTGACGCAGCCATGCCGCGTGAACGATGAAGGCCTTAGGGTTGTAAAGTTCTTTTGCCCGTGACGATGATGACGGTAACGGGAGAATAAGCTCCGGCTAACGTCGTGCCAGCAGCCGCGGTAATACGAAGGGGGCTAGCGTTGTTCGGAATTACTGGGCGTAAAGCGCGCGCAGGCGGCTTGGTAAGGTGGGGGTGAAATCCCCGGGCTCAACCCGGGAATGGCCTTCAAGACGGCTTGGCTGGGCA
+
CCCGGGGGGFGGGGGGGFFGGGGGGGFGGGGGGGGGGGGGGCGGGGGGEFEFGGG@FGFGEGEECFGGFFEGGGGGGEGGDGFDFGFFFG,EFFGGFGAEFFEGGFGGFF?FFGGGGGGDCFG<ADDGG7=FF@CCFGGFGGGGF<FGGGGGGFG*@<FEGDFG?FGGGFFCGGFGGGGD<@CCECGGGG@@FE*=EGFC>GDE8CFGGFFGGD*/8:EGEGGGGGE5CDCGGGDEGGGGE*<C3CGC))/*:F7C*9<=<CDFCDGFGFD:)9)6956C646BC?7))7)7>..)281##
@M06045:235:000000000-JCY5N:1:1101:14505:1408 1:N:0:TACAGC
TAATCGACTCCTACGGGAGGCAGCAGTGGGGAATATTGCACAATGGGCGGAAGCCTGATGCAGCGACGCCGCGTGAGGGATGACGGCCTTCGGGTTGTAAACCTCTTTCAGCAGGGACGAAGCGTGAGTGACGGTACCTGCAGAAGAAGCGCCGGCCAACTACGTGCCAGCAGCCGCGGTAAGACGTAGGGCGCGAGCGTTGTCCGGATTTATTGGGCGTAAAGAGCTCGTAGGTGGCTTGTCACGTCGGGTGTGAAAGCTTGGGGCTTAACTCCAGGTCTGCATTCGATACGGGCTGGGC
+
CCCGGGGGGGGGGGGGGGGGGGGGGGFCFGGEGGGCGGG9FGGFGFGGGGGGGGGGGGGGGGGGGGGGFGGGGGGGGGGGGGFGGGGGGGCGGGGGEGFGGGGGGGGGGGGGGGCGGGG:CEGG@CFFGGGGGDGGGGGGGGGFFGFFGFGDGGGGGGFGGGGGCCEGC,=FGGGGGBGEGGGFFD*:@EDFEDGEE>E:AE>7:EE8;8@C9CFFG@CEDGGG7C6@FEC5CEGGGFGGG42:*7E5>DG>CEG7>CC6F7CCFGCDGFFCBF?CF?694?=?>?*7677@FFB:>??##
@M06045:235:000000000-JCY5N:1:1101:16520:1434 1:N:0:TACAGC
TAATCGACTCCTACGGGAGGCAGCAGTGGGGAATATTGGACAATGGGCGGAAGCCTGATCCAGCAACGCCGCGTGAGGGATGACGGCCTTCGGGTTGTAAACCTCTTTCAGTACCGACGAAGCGAGAGTGACGGTAGGTACAGAAGAAGCACCGGCTAACTCTGTGCCAGCAGCCGCGGTAATACAGAGGGTGCAAGCGTTGTTCGGAATTATTGGGCGTAAAGGGCGCGTAGGCGGGTCGGCTAGTCGCGAGGGAAATCTCCGGGCTCAACTCAGAGTCTGCTGGGGAAACTGCCGGGGG
+
CCCGFFFFEGGFFFEGGFGGGGGGGGGGGGGCF8C@F<FCFEFCGCGGGGGGEGGGGGCCFGGGCFF@CGEGG7F:FGGEFGGGGGGGDGGDGGDEECFFG<F=FFGG,BFFGFDCC7>CGDGEEGGD<F9<FFFGGGA9DCCD:FGGG,>F:ECE@:<:,@FF@BEFG77BFCC**<FF@8FGF:9?8FG4;CFFG>C/1:CECEDC8@FCEGF6EFECC8*+:C==EGE*:E6EG*>5/1****03)))/)*1***2+***9C)))96*94:*49*1**=4@6))8;.)08@D4091##
@M06045:235:000000000-JCY5N:1:1101:13462:1449 1:N:0:TACAGC
TAATCGACTCCTACGGGAGGCAGCAGTGGGGAATCTTGCGCAATGCGCGAAAGCGTGACGCAGCAACGCCGCGTGCGGGAAGACGGCCTTCGGGTTGTAAACCGCTTTCAGTTGGGACGAAGCTCCGCCGGTGAACAGCCGGCTGGAGTGACGGTACCTTCAGAAGAAGCCCCGGCTAACTACGTGCCAGCAGCCGCGGTAATACGTAGGGGGCTAGCGTTGTCCGGAATCATTGGGCGGAAAGCGCGTGTAGGCGGCCCGGTAAGTCCGCTGTGGAAGTCCAGGGCTCAACCCGTGGGGG
+
CCCGGGGGGGGGGGGGGEGGGGGGGGFGGGGGGGGGGGGGGGGGGGGGGGGCEGGGGGGGGGGGGGGGGGGGGGGGGGGFGGGGGGGGGGFGGGGGGGGGGGGGGGGGGGGGGGGGGFGGGGGDGGGGGGGGGGGGGGGGGGGGGGCEGGGGGGGGGGGGGGGGGGGGGGGGGGEEEGFGGGGGGGGGGGC6CEGE5ECCEDG?FFEEFGGGCEGFEFGDGEEFGGGG*:?CFG7ECC*):35:*9EE5)*2:FF5>D<EDG)/9>F7DE@CD3)*09;DFFF4*57.0=?)<>()39(##
@M06045:235:000000000-JCY5N:1:1101:12535:1480 1:N:0:TACAGC
TAATCGACTCCTACGGGAGGCAGCAGTCGGGAATTTTGCGCAATGGGCGAAAGCCTGACGCAGCAACGCCGCGTGAGGGATGACGGCCTTCGGGTTGTAAACCTCTTTTCTCAGGGACGATGATGACGGTACCTGAGGAAGAAGCCACGGCTAACTACGTGCCAGCAGCCGCGGTAATACGTAGGTGGCGAGCGTTGTCCGGATTTACTGGGCGTAAAGAGCGCGCAGGCGGTCGTTCAAGTCGCGTGTGAAAGCCCCCGGCTCAACTGGGGAGGGTCACGCGATACTGATCGACTCGACC
+
CCCGGGGGGGGGGGGGGGGGGGGGGGGGGGGGGGGGGGGGGGGGGGGGGGGGGGGGGGGGGGGGGGGGGGGGGGGGGGGGGGGGGGGGGGGGGGGGGGGGGGGGGGGGGGGGGGGGGGGGGGGCFFGDGGGGGGGGGGGGGGGGGCFFFCFGGFGGGFGGCEGGGGGFGGGGGGDEEGGGGGGGGGGGGGGGGGGGGGGGGGGGCFGGGGGGGGGGGGGGDGGGGGGE5CCEGGGCEGFDGGGGGGGGGFDFGFGGFGGG<DGG=FGGG?FG:<3DEFFFFFFBDBFB4B48F3;B?0(##
@M06045:235:000000000-JCY5N:1:1101:14493:1493 1:N:0:TACAGC
TAATCGACTCCTACGGGAGGCAGCAGTGGGGAATATTGCACAATGGGCGCAAGCCTGATGCAGCGACGCCGCGTGAGGGATGACGGCCTTCGGGTTGTAAACCTCTTTCAGCAGGGACGAAGCGCAAGTGACGGTACCTGTAGAAGAAGCACCGGCCAACTACGTGCCAGCAGCCGCGGTAATACGTAGGGTGCGAGCGTTGTCCGGAATTACTGGGCGTAAAGAGCTCGTAGGTGGTTTGTCGCGTTGTCCGTGAAAACTCACAGCTTAACTGTGGGCGTGCGGGCGATACGGGCAGAGA
+
CCCGGGGGGGGGGGGGGGGGGGGGGG9FGGGGGGGGGGGGGGGGGGGGGGGDGGGGGGGGGGGGGGDGGGGGGGGDGGGGGGGGGGGGGGGGGGGGGGGGGGGGGGGGGGGFGFGEGGGGGGGGGGGGGGGGGGGGGGGGGGDFGGGGEFGGGGGGGGGGGGGGGGGGGGGGGGGGEGGEEECFFG>FGE@2;EGGGGG8?EGGGGEGGFGFGF?E*CEGGGFGGFFGF5EGGGGGGGGGGGFECCGGGG7CDGGG<>DCFDFGDFG4CFF7@*0C)<FC).<>CD::3)5<@BBB>F,##
@M06045:235:000000000-JCY5N:1:1101:16016:1561 1:N:0:TACAGC
TAATCGACTCCTACGGGAGGCAGCAGTCGGGAATTTTGCGCAATGGGCGAAAGCCTGACGCAGCAACGCCGCGTGAGGGATGAAGGCCTTCGGGTTGTAAACCTCTTTTCTCAGGGACGATGATGACGGTACCTGAGGAAGAAGCCACGGCTAACTACGTTCCAGCAGCCGCGGTAATACGTAGGTGGCAAGCGTTGTCCGGATTTACTGGGCGTAAAGAGCGCGCAGGCGGTCGTGCAAGTCGCGTGTGAAAGCCCCCGGCTCAACTGGGGAGGGTCACGCGATAGTGCTGGAATTGGAC
+
CCCEADEFBGGGD9FFDEC7FFECFGGFCEFGGGEGFFGE:FFEGGFFGGGDECFGGEFE7FBCEGFGG7CFGFG7F8@CGGGFGGGGGGGG7:FCCFFGCGGGGGFFFFAAFGGGGGGDEGA<ECGC@+D=BFAFGCCCCB,<@DE7FGGGCFGAFCFG,>DDBCFC<<CFE@F>EC:<*B<*;<28C9CCGE*4:CC;ED8*1<<<<0C*8?ECEC@?CEGDE5*:/>8=:8:CG*/:CFFEGGE*/>*::?5*/79*C:)>**2290>D@C5C7;FDD@3))5)//788)0./.)(##
@M06045:235:000000000-JCY5N:1:1101:19331:1569 1:N:0:TACAGC
TAATCGACTCCTACGGGAGGCAGCAGTGGGGAATCTTGCGCAATGGGCGAAAGCCTGACGCAGCGACGCCGCGTGGGGGATTACGGGTTTCGGCTTGTAAACCCCTGTTGCCCGGGACGAACTTCTCCTTTCGAGGAGATTGACGGTACCGGGTGAGGAAGCACCGGCTAACTCTGTGCCAGCAGCCGCGGTAATACAGAGGGTGCGAGCGTTGTCCGGAATCACTGGGCGTAAAGGGCGCGTAGGTGGCGACCCAAGTCCGTGGTGAAAGCTCGCCGCTTAACGGCGAGTCGGCCACGCT
+
CCCGGGFGEGGGGGGGGEGGGGGGFGGGGFCGGFGGGGFGGGGG?FFFCFGGGGGGGGGGGGGEBFGGGGGGGFFGGGGGG,?FGGCFGGFFGEGGGGFFGGGGGFGFGGDGGGG>FCFGGGGGFF:F:FCGFF8*FFFFEGGGG@GGGGEGGGGFGFDF:<FF@BCCGEEGFEGGGGGGGFGGFG>CGDCCECCFGF:F8CCEC*:CECCCECEGGEGDEGGFCGGGFGEGEEFGDEGGGC7*9<CCFGGDDEG5CGCC:DGDGG:C=**57C>D:>EC7BFFDFD>557;)71>>B(##
@M06045:235:000000000-JCY5N:1:1101:8121:1601 1:N:0:TACAGC
TAATCGACTCCTACGGGAGGCAGCAGTGGGGAATATTGGACAATGGGCGAAAGCCTGATCCAGCAATGCCGCGTGAGTGATGAAGGCCTTAGGGTTGTAAAGCTCTTTTACCCGGGATGATAATGACAGTACCGGGAGAATAAGCCCCGGCTAACTCCGTGCCAGCAGCCGCGGTAATACGGAGGGGGCTAGCGTTGTTCGGAATTACTGGGCGTAAAGCGCGCGTAGGCGGCTTTGTAAGTTAGAGGTGAAAGCCCGGAGCTCAACTCCGGAACTGCCTTTAAGACTGCATCGCTAGAGG
+
CCCGFGFGEGGGGFGGGGGGGEGGEFFFGGGFGGAEGGGGFGGFGGGGGGGEGGGGGGGGGGFCFGGGFFFCEFGFGEEEGCFEFGGGGF=FFFGGGGGDDGGGGGGGFGGFEFEGEEGFGGFEFGEFGGFGGGGGGGGGGGGGGGGGGGFGEF<<>DFFGGCFGGGGFEFEGC1>FGGDFG@FGFGGGDCFGEEEC=ECEDCEFCECCFGGGGGGGFFFC8EEEGCEGGGGDGGGGF?:E>F+?*<CCFCF>CD77DD*97<6CFGGGFFGFDBGFF5C6=4?**9BFFF?F>:4?92##
@M06045:235:000000000-JCY5N:1:1101:12147:1603 1:N:0:TACAGC
TAATCGACTCCTACGGGAGGCAGCAGTGGGGAATATTGGACAATGGGCGGAAGCCTGATCCAGCAACGCCGCGTGAGGGATGACGGCCTTCGGGTTGTAAACCTCTTTCACCACCGACGAAGCGCAAGTGACGGTAGGTGGGGAAGAAGCCCCGGCTAACTCCGTGCCAGCAGCCGCGGTAATACGGAGGGGGCTAGCGTTATTCGGAATTACTGGGCGTAAAGCGCACGTAGGCGGCTTTGTAAGTAAGAGGTGAAAGCCCGGAGCTCAACTCCGGAACTGCCTTTTAGACTGCATCGTG
+
CCCGG@DF;CFGEGGGC@FE7CFGGGFCFGGGGGGGGGD<EFGEG,CEEGGFGGGGGGGF<C9FFGGGGDEGD@FEGGDEFGGEEGGGGGGGGGFGGGG9EF?EFFGGEGGCGFCGGGGGEGGEGGGG<,,@FE><<:CFGDCCFGGCF8FFCFFGDGGG?:F7*4B<:FEGFGFFFGDEGG7C?>E>>>5EG5EFFGGDEGGF?GGDC8C97CFCFFCEEG=<+:5C858?FE68EEC)<:+20::<CC*9C<>7C7*:7D3C<3><*7=5*:FG@<.97=4579?F*)/490244:(##
@M06045:235:000000000-JCY5N:1:1101:22484:1608 1:N:0:TACAGC
TAATCGACTCCTACGGGAGGCAGCAGTGGGGAATTGTTCGCAATGGGCGCAAGCCTGACGACGCAACGCCGCGTGGAGGACGAAGATCTTCGGGTCGTAAACTCCTTTCGATCGAGAAGAATGCCTATGGGTTTAATACGCCTGTAGGGTGACGGTATCGAGAGAAGACGCCGCGGCTAACTCTGTGCCAGCAGCCGCGGTAATACAGGGGGGGCAAGCGTTGTTCGGAATTACTGGGCGTAAAGGGCTCGTAGGCGGCGAACTAAGTCCGACGTGAAATCCGCGGGCTTACCCTGGGACG
+
CCCFEFGGDGGGGGGGFCGGGGGDEFGGGGGEGGGGEFFGGGGDFGGGG7FF:DCEG8FGG:@BFGDGGGGGGCGG7FCGFEDDG:?FFGGGGGGEGFGGGGGGFGGGGGGFFF>FEEGFGGFGE9DFBFFFG7FGFCEG:F:F8EC,@DFGFFCFFG<>>FGG7CB<,CCF*4=FGCE7<+:EGGG?C@8@8FGGGGEGC8CFCCCFGGGEGG**;C;CE55C*+18;:FFC7?C6ECCCCE*?>CC*5957FDC7<D*)/CF**9C*6;)8DBCFFBGBF)0)))8>4F699<F<0(##
@M06045:235:000000000-JCY5N:1:1101:10849:1610 1:N:0:TACAGC
TAATCGACTCCTACGGGAGGCAGCAGTGGGGAATATTGCACAATGGGCGCAAGCCTGATGCAGCGACGCCGCGTGAGGGATGACGGCCTTCGGGTTGTAAACCTCTTTCAGTAGGGAAGAAGCGTAAGTGACGGTACTTCCAGAAGAAGCCCCGGCTAACTACGTGCCAGCAGCCGCGGTAATACGTAGGGGGCAAGCGTTGTCCGGATTTATTGGGCGTAAAGAGCGTGTAGGCGGCTTGGTAGGTCCGCTGTGAAAACTCGAGGCTCAACCTCGAGACGCCGGTGGAAACCATCAGGAG
+
CCCGGGGGGGGGGGGEGGGGGGGGGGGGGGGGGGGGGGGGGGGFGGGGGGGGGGFGGGGFGGGGGGGGGGGGGGGGGGGGGGGGGGGGGGGGGGGGGGGGGGGGGGGGGGGFGGGGGGGGGGGGGGGGGAFGDC:DGGGGGGGGGGGGGG7FGGGCGGGGGGGGFFGGGGGDFGFGGGGGGEGGGG,:CCCECE>8C>E*;E8@CGEC5E+<FGFF55:EEE;CEE?*:EEGFGGGEEEGGGFC7CF76))9DGGGGGGGGGDG5CDFGFFD@C?DDD)<7055CDFE@FFFFFBF?<2##
@M06045:235:000000000-JCY5N:1:1101:15156:1613 1:N:0:TACAGC
TAATCGACTCCTACGGGAGGCAGCAGTGGGGAATCTTGCGCAATGGTCGAAAGACTGACGCAGCGACGCCGCGTGTGGGAGGACGCCTTTCGGGGTGTAAACCACTGTTGCCCGGGACGAACGACTGCTTTCGAGCAGTGTGACGGTACCGGGTGAGGAAGCACCGGCTAACTCCGTGCCAGCAGCCGCGGTCATACGGAGGATCCAAGCGTTATCCGGAATTACTGGGCGTAAAGAGTTGCGTAGGTGGCATGGTAAGTAGATAGTGAAATAGTCCGGCCCAACCGGATAAACATTATTG
+
CCCGGCGGFFGFFGDGGGGGGEFCFGFGGGG;F@@FGDFGGEGEGGGGGGGG7EFFGEGEGGEEEGG@CFFGGEGGGGGFGGGGGGGGGGGGGGGGDGFGGGGGGGGGGGFFGGGGGGEGGGGGGCFFGGGGGFGGGGFFGGGGGGGGGGGGGGGEGD7CGGFGGGGG71<FCCFECFEDF8;8CE>CEGGGGGFGFC888E;8CFGGCCG8CGFGGCEGEGG7:FC6CFE55;8C9EGGFFEG5CEGGCCGFFFE7:CCDD7CDD00:9?FFG6C*7)))0077>:>@5>F4B2?A49##
@M06045:235:000000000-JCY5N:1:1101:19391:1623 1:N:0:TACAGC
TAATCGACTCCTACGGGAGGCAGCAGTGGGGAATATTGGACAATGGGCGCAAGCCTGATCCAGCCATGCCGCGTGAGTGATGAAGGCCTTAGGGTTGTAAAGCTCTTTTGTCCGGGACGATAATGACGGTACCGGAAGAATAAGCCCCGGCTAACTTCGTGCCAGCAGCCGCGGTAATACGAAGGGGGCTAGCGTTGCTCGGAATCACTGGGCGTAAAGGGCGCGTAGGCGGGCTGGTAAGTCAGGGGTGAAAGCCCACGGCCCAACCGTGGCAGTGCCTTTGATACTGCCAGTCTCGATA
+
CCCGGGGGGGGGGGGGGGGGGGGGGGGGGGGGG?FGGGGGGGGGGFFGDGGGGG@EGGGFGGGGGGGGGGGGGGGGGFFGF<FGGGGGEFGGGGDGGGFGGGGFGGGAFGGGFGGGGGGGGDDGGGGGGGFEGGGGGCFGGGGGGFFECEGGGGGFGGGFFGCEFGGGGFCCFGGDFGGGGGDEGDGCEEFGGGGGGGFGGGGGGFDCFFGGGG8ECF7CEEGDGGCCEGGGGGCGGCFG9:CCFFF57DCFFGG:>CDEGC)>/9CCDDFD)957FFF**6@4:?FF66?9)0)0:8.##
@M06045:235:000000000-JCY5N:1:1101:9273:1644 1:N:0:TACAGC
TAATCGACTCCTACGGGAGGCAGCAGTCGGGAATTTTGCGCAATGGACGAAAGTCTGACGCAGCAACGCCGCGTGAGGGATGACGGCCTTCGGGTTGTAAACCTCTTTTGTCAGGGACGATGATGACGGTACCTGACGAATAAGCCACGGCTAACTACGTGCCAGCAGCCGCGGTAATACGTAGGTGGCAAGCGTTGTCCGGATTTACTGGGCGTAAAGAGCGCGCAGGCGGTCGTTCAAGTCGCGTGTGAAAGCCCCCGGCCCAACTGGGGAGGGTCACGCGATACTGATCGACTCGAGA
+
CCCGGEGGGGGGGGGGGGGGGGGEGGGGGGGGGGGGGGGGGGGGGGGFGGGFGGGFFFGGGGDGGGGGGGDGGGFGGGGGGGGGGGGGGGFGGGFGGGGGGGGGGGGGGGGFFGGGGGGGGGGGGGGGGGGGFCCGFEGGGGGGFGGGGDDFGGGCDGGGGGGGCGEFGFGGGGGGCGGGG@:F7FGGGGGGFGE7:BFFGG/*:CCF:FGF5C=ECCGGCFG5EGGDEDGGG*:?=EGGGC7CDCGGDFCDCGFFGGCC3))119C**0>C>D)5>:507;>)7;5F?*@6>3;>::(##
@M06045:235:000000000-JCY5N:1:1101:19100:1657 1:N:0:TACAGC
TAATCGACTCCTACGGGAGGCAGCAGTGGGGAATTTTGGACAATGGGGGCAACCCTGATCCAGCCATTCCGCGTGAGTGAAGAAGGCCTTCGGGTTGTAAAGCTCTTTTGTCCGGAACGAAACGGCTAGCGTGAATATCGCTGGCTACTGACGGTACCGGAAGAATAAGCACCGGCTAACTACGTGCCAGCAGCCGCGGTAATACGTAGGGTGCGAGCGTTAATCGGAATTACTGGGCGTAAAGCGGGCGCAGGCGGTTTTGTAAGCCAGATGTGAAATCCCCGGGCTTAACCTGGGAACT
+
CCCGGGGGGGGGGGGGGGGGGGGGGGFGGGGGGGGGGGGFGGGGGGGGGGGGGGGGGGGGGGGGGGGGGGGGGGGGGGGGGGGGGGGGGFGGGGGGGGGGGGGGGGGGGGFGGGGGGGGGGGGGGGGG8FFGCGGGGGFGEFEGGGGGGFGGGGGFGGGGGGDFDFGGGGGGFGGGGGGGGGGGGGGGGGGGGGGGGGGEE8CC@FFCFGEGGDECEGGGGGGG9@CCEGGGGGGFGGGGGGCFGG**)953>EDEG5DG3CFFGFCF<F>4B>@GF?@DFFFDD:>>FFFF=@:F?70##
@M06045:235:000000000-JCY5N:1:1101:21492:1664 1:N:0:TACAGC
TAATCGACTCCTACGGGAGGCAGCAGTGGGGAATCTTGCGCAATGGCCGAAAGGCTGACGCAGCGACGCCGCGTGTGGGAGGAAGCTCTTCGGGGTGTAAACCACTGTTGCCCGGGACGAACAGCCTCTTTCGAGGGGCCTGACGGTACCGGGTGAGGAAGCACCGGCTAACTCTGTGCCAGCAGCCGCGGTAATACAGAGGGTGCGAGCGTTGGCCGGAATCACTGGGCGTAAAGTGCGCGTAGGTGGTGGCTTAAGCGTGCGGTGAAAGCTCGGGGCTCAACTCCGAGTCGGCCGGGCG
+
C<@EGGGGCGGGFFGGGGGGGE7C<FDGCFCFG89F6CF7FGG@F,6ECEC@@F8EGGFGG@FEG:FCFCG@F@:C<FCE?EGFGGFGGGGGGGGGGGFGGGDGFGFDEFAFGEC@3<FFGECGF7>FCFGGG@FGE>7*CF<:*CFGGF:CGGG7<:<:B7F+2<<**1F?C?FFGGG:EFFGF8CCC5>:CECGFCE+<ECGGGECEG52A>5@F55/?F+CCEGF85CC7=FC+<?):D*:CCC?*CCGFA*<*7:E<3/7<DD3=*95**75>)737*9F*9;)7)07.32<3((##
@M06045:235:000000000-JCY5N:1:1101:22626:1666 1:N:0:TACAGC
TAATCGACTCCTACGGGAGGCAGCAGTGGGGAATATTGCACAATGGGCGCAAGCCTGATGCAGCGACGCCGCGTGAGGGATGACGGCCTTCGGGTTGTAAACCTCTTTCAGCAGGGAAGAAGCGCAAGTGACGGTACCTGCAGAAGAAGCACCGGCTAACTACGTGCCAGCAGCCGCGGTAATACGTAGGGTGCGAGCGTTGTCCGGAATTATTGGGCGTAAAGAGCTTGTAGGTGGTTTGTCGCGTCTGCTGTGAAAATCCGAGGCTCAACCTCGGACTTGCAGTGGGTACGGGCAGACC
+
CCCGGFGGGGGGGGGGGGGGGGGGGGGFGGGGGGGGGGGGGGGGGGGGGDGGGGGGGGGGGGGGGFGGGGGGGGGGGGGGGGGCFGDFGGGGGGGGGGGGGGGGGGGGGGFGGGGGGGGGGGG@FGGGGGGGGGCGG9FFCGGGDGGGGGGGGGGGEGFGGGGGGGE<EGGFGGGGGGGGCECCCFFGGDDFGGGGGGGGEGGGGGC;CEF7:F?CFGGGC?8:@FGC87EFCF9FG*:CGGGGGG=51*C7F967C:7AC67C5CD47?F*;FFCEFDG6F?6>F?F>DFF5B>E>B(##
@M06045:235:000000000-JCY5N:1:1101:20005:1712 1:N:0:TACAGC
TAATCGACTCCTACGGGAGGCAGCAGTAAGGAATATTGCGCAATGGGCGACAGCCTGACGCAGCGACGCCGCGTGGGGGATGAAGGTCTTCGGATTGTAAACCCCTTTCGGCAGGGAAGATGGAACGGGCGACCGTTCGGACGGTACCTGCAGAAGCAGCCACGGCTAACTTCGTGCCAGCAGCCGCGGTAATACGAAGGTGGCAAGCGTTGTTCGGATTTACTGGGCGTACAGGGAGCGTAGGCGGTTGGGTAAGCCCTCCGTGAAATCTCCGGGCCTAACCCGGAAAGTGCGGAGGGGC
+
CCCGGGGGGGGGGGGGGGGGGGGGGGGGGGGGGGGGGGGGGGGGGGGGGGGGGGGGGGGGGGGGGGGGGGGGGGGGGGGGGGGGGGGGGGGGGGGGGGGGGGGGGGGGGGGGGGGGDEGGGGGGGGGGGGGGGGGFGGGGGGGGGGGGGGGGGGGFGGGGGGGGEGGGGGCGFGGGGGGGGGGGGGGGGGGGGGGGGGGGGGGGGGGGGGGGCFGGGGGGGGGGGGGGGGGGGGGGGGGG5>EGGGGEGDDGDFGG4>FGGGG7>FGGGFFGFCBDDFB<FF@FGFFEFF@==@0)7>F##
@M06045:235:000000000-JCY5N:1:1101:17015:1736 1:N:0:TACAGC
TAATCGACTCCTACGGGAGGCAGCAGTCGGGAATTTTGCGCAATGGACGAAAGTCTGACGCAGCAACGCCGCGTGAGGGATGACGGCCTTCGGGTTGTAAACCTCTTTTGTCAGGGACGATGATGACGGTACCTGACGAATAAGCCACGGCTAACTACGTGCCAGCAGCCGCGGTAATACGTAGGTGGCAAGCGTTGTCCGGATTTACTGGGCGTAAAGAGCGCGCAGGCGGTCGTTCAAGTCGCGTGTGAAAGCCCCCGGCCCAACTGGGGAGGGTCACGCGATACTGCTCGACTCGAAG
+
CCCGGGGGEGGGGGGGGGGGGGGGGGGGGGGGGGGGGGGGGGGGGGGGGGGGGEFCFFGGGGGGGGGGGGGGGGGGDGGGGGGGGGGGGGGGGGGGGGGGGGGGGGGGGGGGGGGGGGGGEGGGGGGGEGGG9FFFDCGGDFFCCFFCFGFDEGGF9DCFGGGGGGGFGGGGGGEGGFGGCEGGEGGGGFGGC7488BECEGEGGGGGGGGGGG:EEG9CGFGGGDEDDEE=1::2AFFCGFCGD5EG5**;7297<D3CGD3937***077)1777;>GD>3)/7<FB**9@),74(.##
@M06045:235:000000000-JCY5N:1:1101:20548:1811 1:N:0:TACAGC
TAATCGACTCCTACGGGAGGCAGCAGTGGGGAATATTGGACAATGGGGGCAACCCTGATCCAGCCATGCCGCGTGAGTGATGAAGGCCCTAGGGTTGTAAAGCTCTTTTAGCGGGGAAGATAATGACGGTACCCGCAGAAAAAGCCCCGGCTAACTTCGTGCCAGCAGCCGCGGTAATACGAAGGGGGCTAGCGTTGCTCGGAATCACTGGGCGTAAAGGGTGCGTAGGCGGGTCTTTAAGTCAGGGGTGAAATCCTGGAGCTCAACTCCAGAACTGCCTTTGATACTGAGGATCTTGACG
+
ACCGFCFGGGFGFFCCGGCFCFECFFCF@EFGGGD,EEGE<CC,CCDCEGGFGGGGGGFDFFGEGGGGEGGGGGGGGGGCA9E<CFDFDGFFDG<FEFGGGGCFFFFFEDFGGGC:FGGGFGGFGGGGGGG@9>E7C@FCGF<@FD:FE>GCEGGGDEGFFD@CCCGAEGFGGFC**CFGFG:EGGGECE5F8CCECEGGGEEEG6E6EFGGGGEEGCGGGGGDGGGG*+*:ECE=EFGGG:+?DGGCGGFC7E7C7:**><7CFCCFFF:FBG:C?6)0*/99*086@F:))0.9)4)##
@M06045:235:000000000-JCY5N:1:1101:23633:1839 1:N:0:TACAGC
TAATCGACTCCTACGGGAGGCAGCAGTGGGGAATATTGCGCAATGGGCGGAAGCCTGACGCAGCGACGCCGCGTGGGGGATGACGGCCTTCGGGTTGTAAACCTCTTTCAGCAGGGACGAAGCGAAAGTGACGGTACCTGCAGAAAAAGCACCGGCTAACTACGTGCCAGCAGCCGCGGTAATACGTAGGGTGCAAGCGTTGTCCGGAATTATTGGGCGTAAAGAGCTCGTAGGCGGTTTGTCGCGTCTGCTGTGAAAACCCGAGGCTCAACCCCGGGCCTGCAGTCGGTACGGGCAGATC
+
CCCFGGGFEFGDGGGEDDFDGFGGGGGGF@7FGGEGGFFFGGGDGG<FGGDGGDFGFDFDGGGGGGGGGCFFGF@ECCDGCFGGGGGC@FGCFGGGGGG9DGGF8FGGFGFGFGFGGFDG@F:3*>F<FCEC@:8CF@ECGCFFFG<<<CC+==*<F7FFG9FFCCFFFAFGF8EGGGGGEGC?FG<EFGGGGGCCFGGGCE>FC*:**:++<<0<C*?*/:AEFF?C+**:CGC8CEEDC00**97*//*:><*3*:7?DDGD5)9/>?6C:*5)7>>D@:)8**)0)0)7<>BE01(##
@M06045:235:000000000-JCY5N:1:1101:13025:1840 1:N:0:TACAGC
TAATCGACTCCTACGGGAGGCAGCAGTGGGGAATTTTGGACAATGGGGGCAACCCTGATCCAGCCATTCCGCGTGAGTGAAGAAGGCCTTCGGGTTGTAAAGCTCTTTTGTCCGGAACGAAACGGTTAGTTCTAATACGACTGACTACTGACGGTACCGGAAGAATAAGCACCGGCTAACTACGTGCCAGCAGCCGCGGTAATACGTAGGGTGCGAGCGTTAATCGGAATTACTGGGCGTAAAGCGTGCGCAGGCGGTTTTGTAAGCCAGATGTGAAATCCCCGGGCTTAACCTGGGAATA
+
CCCFGFGGGGGGGGGGGGGGGGGDFGGGGGGCGGGGGGGGGE<CEFFEGGDFGGGFEFGCFGGGGGGGGFGGGCGGGGFCACFEGGG8CF<FGGGDGGGGGGGGGFGGGGGGGGGGEEEGDCEGC4BC<FFCGCDGGGGDCFF8>F<FFGFGGCGGGDF7+>>:<DFBFGGGDGGC@FGGEFGC8CFB;BEEGGFECEE>EGGGF7C?88ECEEG8E5/*;8EFF*7C8FFGG99+:5:DECCCFCGG:C)9C5DGDD<ECDG:>7C7747>=:4*9//*76@BGEB3;FF=687F684##
@M06045:235:000000000-JCY5N:1:1101:18340:1843 1:N:0:TACAGC
TAATCGACTCCTACGGGAGGCAGCAGTGGGGAATATTGCGCAATGGGCGAAAGCCTGACGCAGCGACGCCGCGTGGGGGATGAAGGCCTTCGGGTTGTAAACCCCTTTCAGCAGGGACGAAGCGAAAGTGACGGTACCTGCAGAAGAAGCGCCGGCTAACTACGTGCCAGCAGCCGCGGTAATACGTAGGGCGCAAGCGCTGTCCGGAATTATTGGGCGTAAAGAGCTCGTAGGCGGTCTGTCACGTCTGCTGTGAAAACCCGGGGCTTAACCCCGGGCTTGCAGTGGATACGGGCAGATA
+
CCCGGGGGGGGGGGGGGEGGGGGGGGGGGGGGGGGGGGGGGGGGGGGGGGGGGGGGGFGGGGGGGGGGGGGGGCFGGGGGDGGGGGGGGGGGGGGGGGGGGGGGGGGGDFGGGGGGGGGGGGGGGGGGGGGGGGGGGGGGGGGGGGDFFEGGGGGDGGGGGGGGGGGGGGGGGGGGGGGGGGGGFFGGGGGGGDEEGGGGDEGGGGGCEGCEG79EGGGGGG5?CFFDFE?EGGGGGGGGGGDFGGGGGGGGGCGGFGC?GGGG3>DCGFFGFC@DF:>DFBF4CFFFFFFFF)6B96(##
@M06045:235:000000000-JCY5N:1:1101:9503:1845 1:N:0:TACAGC
TAATCGACTCCTACGGGAGGCAGCAGTGGGGAATATTGGACAATGGGCGCAAGCCTGATCCAGCCATGCCGCGTGAGTGATGAAGGCCTTAGGGTTGTAAAGCTCTTTCACCGGGGAAGATAATGACGGTAACCGGAGAAGAAGCCCCGGCTAACTTCGTGCCAGCAGCCGCGGTAATACGAAGGGGGCTAGCGTTGTTCGGATTTACTGGGCGGAAAGCGCACGTAGGCGGATCGCTCAGTCAGGGGTGAAATCCCAGAGCTCAACTCTGGAACTGCCTTTGATACTGTCGCTCTGGGCC
+
CCCFGFGGGGFGGGDGGGGGGGGGFGGGGGGEFGGFFFGGGFGGGGGCEGEGGGGF@GGGGGGGGFGFGGG7FGGGGGAEFAFFDEEGGGCGGGGGGFGCF9FEGFFGCFGGCF+@:BCDGGG<FGC:FGGCCEFCECGGFFGCFGGGEGGDCAC9A9CGFDFC,@<F:7>FFE<CFCFFF7,:@CFG78*;BE8EG*CFGGG5A+:<:CGG>?C**8C?5/85:@6CC?CE=E5/*2:DGGCFFFGDG3F6CF7?C**7DCDCGGCCFFF:=C?FFF)9@=*7*9*0=7=)))(043(##
@M06045:235:000000000-JCY5N:1:1101:12366:1912 1:N:0:TACAGC
TAATCGACTCCTACGGGAGGCAGCAGTGGGGAATCTTGCGCAATGGCCGAAAGGCTGACGCAGCGACGCCGCGTGGGGGAGGAAGGCCTTCGGGTTGTAAACCCCTGTTGCCCGGGACGAATGCGCTCTATTGGGGGCGTTGACGGTACCGGGTGAGGAAGCACCGGCTAACTCCGTGCCAGCAGCCGCGGTAATACGGAGGGTGCGAGCGTTGTCCGGAATCACTGGGCGGAAAGGGCGCGTAGGCGGCTCATGAAGGCTGTGGTGAAAGTCCGGGGCTCAACCTCGGATCGGCCGTGAG
+
CCBFGFCGEG?FGGGGGCGGGGGGFGGGGGGGGGGGGGGGCFEEGGGGGGGGGG8<EFGGGECFGGGEEGGGG@CGFGGEGGGGG@DFGGGGGEGGDGGGGGGGGGGFGG9DGGGGGG7FEGGGGD*><@FFGGGGECEGGDGGGEGGGGDEGGGGFGGGGGGGGGCCEGGGGGG5CCGGGGGGGGGD>EC:EEFFCFG>EGG5;5:8E8E*;EGGFGGECFG9+0?8FGE5788CFGGDDGE5CDC5<C)*7+*+200/*9>6<CC>46=>FFBG:BEGFFF45/.<>50.55,>>F6##
@M06045:235:000000000-JCY5N:1:1101:10487:1922 1:N:0:TACAGC
TAATCGACTCCTACGGGAGGCAGCAGTGGGGAATATTGGACAATGGGCGAAAGCCTGATCCAGCAATGCCGCGTGAGTGATGAAGGCCTTAGGGTTGTAAAGCTCTTTTACCCGGGATGATAATGACAGTACCGGGAGAATAAGCCCCGGCTAACTCCGTGCCAGCAGCCGCGGTAATACGGAGGGGGCTAGCGTTGTTCGGAATTACTGGGCGTAAAGCGCGCGTAGGCGGCGTTGTAAGTGAGAGGTGAAAGCCCGGAGCTTAACTCCGGAACTGCCTTTAAGACTGCATCGCTAGAGA
+
CCCFFCFGC@FGFGGEFEGEGGGGGGCFFGGE@C<FFGG<EFGGGDFFEGGGGGGGGFGGGGFGGGGGGGGGGEGE:E?CFFAFFFGGG8@CFFFGGGFFGFF?FGFGFGGGGGGDFCCFFGGGGGGGGGGEF::BFF:DFADFF@7FC:+3@FCFFGGGGGGCFFGF,>@EGE<C<CC;B@CFDGEG8C*=EDEDE*CF7E*88+<<CEFEECCG5FFCEGGGC=::*<CEE*:*:12>EF+0976CDF:=*<**CDD/95*97::*?6@C)7B*?F5CBF?6:8?F@F**95,509,##
@M06045:235:000000000-JCY5N:1:1101:17501:1932 1:N:0:TACAGC
TAATCGACTCCTACGGGAGGCAGCAGTGGGGAATCTTGCGCAATGGGCGAAAGCCTGACGCAGCGACGCCGCGTGGGGGAAGAAGGCTTTCGGGTTGTAAACCCCTTTCAGGAGAGACGAAGCCACTCAGGTTAATAGCCGAGAGGGTGACGGTACCTCCAGAAGAAGCCCCGGCTAACTACGTGCCAGCAGCCGCGGTAATACGTAGGGGGCAAGCGTTGTCCGGATTTATTGGGCGTAAAGAGCGTGTAGGCGGTTGGGTAGGTCCGGTGTGAAAACTCGAGGCTCAACCTCGAGACCG
+
CCCGGGGGGGGGGGGGGGGGGGGGGGGGGGGGGGGGGFGGGGGGGGGGGGGGGGGGGGGGGGGGGGGGGGGGGGGGGGGEGGGGGGGGFFGGGGFGGFGGGGFGEGGGGGGFFEGEGGGGGGG8>FGG@CG@FGGGGGFD7FFGGGGGGFGGDGGEDFFGGGGGGFEFGGGGGEGEGGGGFGGGGGGCFG6;CFGEDGGGC<C9EEFCGGDDCE5:5CEEGEGGGGE/:CFCFEDEECC7EDGEG*:EGGGG799CG<):DCC*CFFCD))17777=B:<F>F@3>:>FFF:6??>:6-##
@M06045:235:000000000-JCY5N:1:1101:8221:1969 1:N:0:TACAGC
TAATCGACTCCTACGGGAGGCAGCAGTGGGGAATATTGCACAATGGGCGAAAGCCTGATGCAGCGACGCCGCGTGAGGGATGACGGCCTTCGGGTTGTAAACCTCTTTCAGCAGGGAAGAAGCGCAAGTGACGGTACCTGCAGAAGAAGCACCGGCTAACTACGTGCCAGCAGCCGCGGTAATACGTAGGGTGCGAGCGTTGTCCGGAATTATTGGGCGTAAAGAGCTCGTAGGCGGCTTGTCGCGTCGGATGTGAAAGCCCGGGGCTTAACTCCGGATCTGCATTCGATACGGGCAGGGC
+
CCCGGGGGGDGGGGGGGGGG7FFEGGGGGGGDEFFGGFGGGCGGGGGGGGGGGGGFGFFGGGGGGGGGD@FGGEGGGGGGGGFFGGGDGFFFGGGGGGGFDGGFEGGCEGGGDGGGGGGFFGGGDGGEFGGFE:FC:FFGCGGGGGGFGFFGGGGGGGGGGGGG:FFDBFFEGFGEGGG:CECCCCGGGGGCCGGEEGGGG*:<FEGD5CGGGGGCEGG*/;@:78*<+:EGF=68EE5)7CFGFDEG3CD:DE>+:C2ACCGGD33C494?FG79BB))9B?6>6*1*0)<:@2)4:2##
@M06045:235:000000000-JCY5N:1:1101:12509:1971 1:N:0:TACAGC
TAATCGACTCCTACGGGAGGCAGCAGTTAGGAATTTTGGGCAATGGGCGCAAGCCTGACCCAGCAACGCCGCGTGGGTGACGAAGGCCTTCGGGTTGTAAAGCCCTTTTCTGGGGGAAGATGATGACGGTACCCCAGGAAGAAGCACCGGCTAACTACGTGCCAGCAGCCGCGGTAATACGTAGGGTGCGAGCGTTGCCCGGATTTATTGGGCGTAAAGGGCGCGCAGGCGGCTCGGCACGTCCGTTGTGAAATCGCCCGGCTCAACGGGGCGGGGGCAGCGGATACGGCCGAGCTGGGCC
+
CCC<DFGGEGGEGGGGGGGGGGGGEFGGGGGGGGGGGGGGGGGFFGGGGGGGFGCGGGCFFGFGGFGGGGFFGFFGE>F@F?FGGGGGGGDFGGGGGGGGFGGGGGGG9FGGGGGGGGGGFGG<<FGGGGGEGGGGGGGFGGFGGGFGGCFGGFGCA:FCFCFGGGGGGGGGGGGGDFGGG@CGDGFGGD*BEEEEGGGFC>:2?+<:<<CFFC/:8:7<5/:>::CED5EGEE=EE=CGC<C5C*6CCC7CFFFG3D<EDD95CCFCDE@)7):D)<<5D>D31)65>@>75>,)(((##
@M06045:235:000000000-JCY5N:1:1101:13836:2008 1:N:0:TACAGC
TAATCGACTCCTACGGGAGGCAGCAGTGGGGAATATTGCACAATGGGCGAAAGCCTGATGCAGCGACGCCGCGTGAGGGATGACGGCCTTCGGGTTGTAAACCTCTTTCAGCAGGGAAGAAGCGCAAGTGACGGTACCTGCAGAAGAAGCACCGGCTAACTACGTGCCAGCAGCCGCGGTAATACGTAGGGTGCGAGCGTTGTCCGGAATTATTGGGCGTAAAGAGCTAGTAGGTGGTTTGTCGCGTCTTCTGTGTAAATCCGAGGCCCAACCTCGGACTCGCAGTGGGTACGGGTAGATC
+
<A@CFFEEGE@F<CFFECFGDEGDGGECFGCFGFG9E@CFF@CECF88FEFD@,E@CCCFGEFAC:@:+@FCCCFEFFGGGGGGGGGGGGG+:CFGGGEDCF<8FBGAFDDF,3+CDFF,3>EGGGGDGAG<FGEFCD<FFGFCFGFFAEFDGCFEG*<C>7?CDCGGFGGCFFCGGGGE@E::2<<C7;8CCC7*?G**;8:A+2?*:*C79AC+;*?EEECCFF?++3<?FGGGC:775FG53CCCG*:>FG:3*2:F**1*19C3*7095C595009)>>5C54?)5@7.<9)(4)##
@M06045:235:000000000-JCY5N:1:1101:9387:2012 1:N:0:TACAGC
TAATCGACTCCTACGGGAGGCAGCAGTCGGGAATTTTGCGCAATGGACGAAAGTCTGACGCAGCAACGCCGCGTGAGGGATGACGGCCTTCGGGTTGTAAACCTCTTTTCTCAGGGACGATGATGACGGTACCTGAGGAAGAAGCCACGGCTAACTACGTGCCAGCAGCCGCGGTAATACGTAGGTGGCAAGCGTGGTCCGGATTTACTGGGCGTAAAGAGCGCGCAGGCGGTCGTTCAAGTCGCGTGTGAAAGCCCCCGGCTCAACTGGGGAGGGTCACGCGATACTGATCGACTCGAGG
+
CCCGGGGGDGGGGGGGGGGGGGGGEGGEFGGGGFFFGGCGGGGGGGFDGGDEGGFGGGED@FGGGGGEGEFGGFGEGGGGFEGFGG7F+EGFGGFGEGF<FGGGGGGGGGGGFDGGGFEGEGGFGGCCEFG7CFFGGGGFGGGGDCFGFGGGEGGGGFGGGGGGGGGGF<FGGGCEGGGFCCFGGGGGFFFFGGE7*=BFGG8CCFFGFCGGGGGEEC<CFECEGGEGCCG5ECEEEGG7:C<:CDGGCFGF7+7CFDGGGGCDFD4*CFFG3CDD>5:<D57)/.<?F***<D934<(##
@M06045:235:000000000-JCY5N:1:1101:16840:2020 1:N:0:TACAGC
TAATCGACTCCTACGGGAGGCAGCAGTGGGGAATTTTGCGCAATGGGCGAAAGCCTGACGCAGCGACGCCGCGTGGAGGATGAAGGCCCTTGGGTCGTAAACTCCTGTCAGCTGGGAAGAAAGGCGCGGGGTGAACAATCCCGCGTCCTGACTGTACCAGCGGAGGAAGCCCCGGCTAACTCCGTGCCAGCAGCCGCGGTAATACGAAGGGGGCGAGCGTTGTTCGGATTTCCTGGGCGTAAATGGCGCGTTGGCGGCCCTCCTTGTCGGCTGTGAAAGCCCCGGCCTCAACCTGGGAACG
+
CCCGGGGGGGGGGGGDGGGGGGGGGGGGFFGCGGFCEGFGGGGGGDGG@FECEGGFGDCCFF@FGGG>G7FEFGGGDGGEFFFCECF8FG=FFGGGG>FGGGGGGGGDGCD,DFGDFGGGCGGDCCFGGGGGGGGEC@CF@F@F7FCFEGGGGGGDFGBFFC<FFEGCGCFCEE58EGGGFGGG>FGGGGGCGGGGGGGCEEGGGGGFCECE85*:ED5C8??FGDG8CCC+03:+:=CDGC*+0**:C79)9:757DG5/>DF77:77))1000*8*94>FBED)0>>F))7??5:?4##
@M06045:235:000000000-JCY5N:1:1101:12499:2046 1:N:0:TACAGC
TAATCGACTCCTACGGGAGGCAGCAGTGGGGAATCTTGCGCAATGCGCGAAAGCGTGACGCAGCAACGCCGCGTGGGGGAAGACGGCCTTCGGGTTGTAAACCCCTTTCAGTTGGGACGAAGCTTCGCCGGTTAATAGTCGGCTGGAGTGACGGTACCTTCAGAAGAAGCCCCGGCTAACTACGTGCCAGCAGCCGCGGTAATACGTAGGGGGCAAGCGTTGTCCGGAATCATTGGGCGTAAAGCGCGTGTAGGCGGTTCGGTAAGTCTGCTGTGAAAGTCCAGGGCTCAACCCTGGGATG
+
CCCGGGGGGGGGGGGGGGGGGGGGGGGGGGGGGGGGGGGGGGGGGGGGGGGGGGGGGGGGGGGGGGGGGGGGGFGGGGGGGGGGGGGGGGGGGGGGGGGGGGGCGGGGGGGGGGGGGGGGGGGGGGGGGGGGEEGGGGGGGGGGGGGGDFGGGGGGGGGCFGGGGGGGGGGCGGGGDGGGGGGGGGGGGGGGFGGGGEE:5CF?E;FCGGGGGDGGGGGGGGGGGGGC=FGGGGFGGGGG5CEFFDGG737FGGGGGCGGGGDGGGGGGFFGFGFGFFFGFFFFGFFFFF?FFBFF??(##
@M06045:235:000000000-JCY5N:1:1101:20112:2051 1:N:0:TACAGC
TAATCGACTCCTACGGGAGGCAGCAGTGGGGAATCTTGCGCAATGGGCGAAAGCCTGACGCAGCGACGCCGCGTGAGGGAAGAAGGCCTTCGGGTTGTAAACCTCTTTCAGGAGGGACGAAGCCACTCGGGTGAATAGCCCAGAGGGTGACGGTACCTCCAGAAGAAGCCCCGGCTAACTACGTGCCAGCAGCCGCGGTAATACGTAGGGGGCAAGCGTTGTCCGGATTTATTGGGCGTAAAGAGCGTGTAGGCGGCTTCACAGGTCCGCTGTGAAAACTCGAGGCTCAACCTCGAGCTCT
+
CCCGGFGGGGGGGGGGGGGGGGGGGGGGGGGGGGFGGGGGGGGFFGGGGGGGGGGGDEGGGGGGGEGGGGGGGEEFGGDGGGGGGGGGGGGGGGGGGGGGGGGGGGGGGGGGGGGGGFGGGGCFGGGGGGGGGGGGFGGGGGGGGGGGEGGGGGGFGCGGGGGGGGFGGGFGGGGGGGGGGGECFGFGGGGGGCGGGGCGGGGF8<FGGGGDGG=EGGG5CEGFGCEE*9@CGGFGGGEDC5CFCC7//99FFDDGG5/?DGFFGGFF3>>D7*9CBF@F*).5CD44=FF76@()(-(##
@M06045:235:000000000-JCY5N:1:1101:15982:2066 1:N:0:TACAGC
TAATCGACTCCTACGGGAGGCAGCAGTTGGGAATCTTGGACAATGGGGGAAACCCTGATCCAGCCATGCCGCGTGAGTGATGAAGGCCTTCGGGTTGTAAAACTCTTTCGAGGGGGAGGATAATGACGGTACCCGTAAAAGAAGCTCCGGCTAACTTCGTGCCAGCAGCCGCGGTAATACGAAGGGGGCTAGCGTTGTTCGGAATTACTGGGCGTAAAGCGCGCGCGGCCGGTTTTTCAGGTAAGGGGTGAAAGCCGGGATCTCAACTCCGGAACGGCCATTGAAACTGTAAAACTTGGCA
+
CCCGGGGGGGGGGGGGGGGGGGGGGGGGGGGGGGGGGGGDGFGGGGGGGGGGGGGGGGGGGGGGGGGGGGGGGGGGGGGGGGGGGGGGGF9FG>F,++<FFDF,,CFE<:4,@CGF:+8=,?5,5?,F++:FG9==++B@<FF@@>F<F@CFF7<D,7>>:<*33*?<F<>BF71C*@FF:C,CEGG***22+:C*=E5+8*?CF+002CF*;/1:E*<+2***28*:*/?5CEGG5<C*+2++**759CGG7+2:)/)*)1*0:*97C67)735755))09*1C69*/*9@F=2?<9)##
@M06045:235:000000000-JCY5N:1:1101:19934:2068 1:N:0:TACAGC
TAATCGACTCCTACGGGAGGCAGCAGTGGGGAATTGTTCGCAATGGGCGCAAGCCTGACGACGCAACGCCGCGTGGAGGATGAAGGTCTTCGGATTGTAAACTCCTGTTGATCGGGACGAATAGCTTCGACCTAACACGTCGAAGAATGACGGTACCGGTTGAGGAAGCCACGGCTAACTCTGTGCCAGCAGCCGCGGTAATACAGAGGTGGCAAGCGTTGTTCGGAATTACTGGGCGTAAAGGGCGCGTAGGCGGCCTTCTAAGTCGGACGTGAAAGCCCCAGGCTTAACCTGGGAACCT
+
CCCGGGGGGGGGGGGGGGGGGGGGGGGGGGGGGGGGGGGGGGGGGGGGGGGGGGGGGGGGGGGGGGGGGGGGGEGGFGGGGGGGGGGGGGFGGGGGGGGGGGGGGGGGGGGGGGGGGGGGGGGGGGGGGGGGGGGGGGGGGGGGGGGGGGGGGGGGGGGGGGGGGGGGGGGGGGGGGGGGGGGGGGGGGGGGGGGGGG8EGGGGGGGGGGGGGGGGFG=CEGGGEGEGG6CFGGGGGGGGDGGGGGEEGGCDDGGGGGGFFCF70:>GGFFGFG><@FFFFF>@GFFFFFFFFF<FFF1##
@M06045:235:000000000-JCY5N:1:1101:15320:2096 1:N:0:TACAGC
TAATCGACTCCTACGGGAGGCAGCAGTGGGGAATATTGCACAATGGGCGAAAGCCTGATGCAGCGACGCCGCGTGAGGGATGACGGCCTTCGGGTTGTAAACCTCTTTCAGTAGGGAAGAAGCGAAAGTGACGTTACCTGCAGAAGAAGCGCCGGCTAACTACGTGCAAGCAGCCGCGGTATTACGTAGGGCGCAAGCGTTATCCGGAATTATTGGGCGTAAAGAGCTCGTAGGCGGTTTGTCGCGTCTGCCGTGAAAGTCCGGGGCTCAATCCCGGATCCGCGGTGGGTACGGGCAGACC
+
CCCGFGGGGGGGGGGGGGGGGGGGGGGGGGGGEGFFGGGGC9FGGGDCGCCFEGGGGGGAFGGG:FCGGGFEGGGEGC@F<FCFGGGGGGGGGGGGGGGGGGGFGGG?AEFECGGDDDGFFFFGG:F:FGGGG+:FCFFGGFGCEFGC,@FC@EF>FF:C,?:7F,<*?FCCEGCFGG@FG*77CFF98ECFGGD8ECGG:EEDCECEG*CCGF?@*C8CEDGF98CC?EGGDGG5CC1>=FCEGGGGDF7*7*15>7CGGGGGCDD/9=F***)9BDB5)))837BD@B?F5)4:>:(##
@M06045:235:000000000-JCY5N:1:1101:20669:2103 1:N:0:TACAGC
TAATCGACTCCTACGGGAGGCAGCAGTGGGGAATTGTTCGCAATGGGCGCAAGCCTGACGACGCAACGCCGCGTGGAGGACGAAGACCTTCGGGTCGTAAACTCCTTTCGATCGAGACGAATGGCCTTCGGGTGAACAATCCGGAGGAATGACGGTACCGAGAGAAGAAGCCCCGGCTAACTCCGTGCCAGCAGCCGCGGTAATACGGGGGGGGCAAGCGTTGTTCGGAATTACTGGGCGTAAAGGGCTCGTAGGCGGCCAACTAAGTCAGACGTGAAATCCCTCGGCTTAACCGGGGGTG
+
CCCGGGGGGGGGGGGGGGGGGGGGGGFGGGGGGGGGGGGGGGGGGGGGGGGGGGGGGGGGGGGGGGGGGGGGGGGGGGGGGGGGGGGGGGGGGGGGGGGGGGGGGGGGGGGGGGGGGGGGGGGGGGGGGGGGGGGGGGGGCGGGGGGGGGGGGGGGGGGGG7FGGGGGGFGFGGGGGGGGGGGGGGGGGGGGGGGGGGGGGGGGGGGGGGGGGGGGFGGGCCGGGGGED5EG7CCFFDGGGGGGGGGGGGGGGGGGGGDEGGG4CCGF>FBFFDFC:>?FFF)9FFFFFFF6@B95;F(##
@M06045:235:000000000-JCY5N:1:1101:22186:2107 1:N:0:TACAGC
TAATCGACTCCTACGGGAGGCAGCAGTGGGGAATATTGCACAATGGGCGGAAGCCTGATGCAGCGACGCCGCGTGAGGGATGACGGCCTTCGGGTTGTAAACCTCTTTCAGTAGGGAAGAAGCGAGAGTGACGGTACCTGCAGAAGAAGCGCCGGCTAACTACGTGCCAGCAGCCGCGGTAATACGTAGGGCGCAAGCGTTATCCGGAATTATTGGGCGTAAAGAGCTCGTAGGCGGTTTGTCGCGTCTGCCGTGAAAGGCCGGGGCTCAACTCCGGCTCTGCGGTGGGTACGGGCCGAGC
+
CCCGGGGGGGGGGGGGGDGGGGGGGGEEGGGGGGGGGGGAFGFGGCFFGGGGGGGGGFGGGFFGGGGGGEGGG@FF:FGGGGGCFG:FGGGGGGGGGECDGCGGFGGFDDF<<FCC>>B3FFGDGCEGGDABFGGG7EF9FGGGGGFFCGGCGGGGC<FGFGGGCCFF92:+=CCFGGGGCGFFGGFFGGGGEGGCEGG*;*;:FEG*:@@7<?FFGGG=EECC+8EGC:85FEGGG5*9=DEGGDE59*:9D*/:**7*95)1<DG3**6>4:)CB0)17**05)77DF/9>E>B(-(##
@M06045:235:000000000-JCY5N:1:1101:23038:2108 1:N:0:TACAGC
TAATCGACTCCTACGGGAGGCAGCAGTGGGGAATTGTTCGCAATGGGCGCAAGCCTGACGACGCAACGCCGCGTGGAGGATGAAGATCTTCGGGTCGTAAACTCCTTTCGATCGAGACGAATTCCCCTGGGGTTAACAGCCTCGGGGGTTGACGGTACCGAGAGAAGAAGCCCCGGCTAACTCCGTGCCAGCAGCCGCGGTAATACGGGGGGGGCAAGCGTTGTTCGGAATTACTGGGCGTAAAGGGCTCGTAGGCGGCCAACTAAGTCAGACGTGAAATCCCTCGGCTTAACCGGGGAAG
+
CCCGGFFGGGGGGGEGGGGGGGGGGGGGGGGEGGGGGGGGGEGGGGGCGGGGGGGGGGGGGGGGGGGGGGGGGGGGGGGGGGGGGG9FFGGGGGGGGGGGGGGGGGGAFGGGGGGGFGGGGGGGGGGGGGGGGEGGFFCFGGGGGGGGGGGGGGGGGEGGDGGGGFGGGFF<<FGGGGGGGGCEGGGGGGGGGGG>CGGG>ECFFCGGGDGGGGGGDFFG?GE=ECEGGCFGCFGFGGGG=CEGGFE5C9C57=5+9DDDDC3C>DGCCFFGFDFDF:=FFFFFGFFFFFFF=F>599(##
@M06045:235:000000000-JCY5N:1:1101:17524:2127 1:N:0:TACAGC
TAATCGACTCCTACGGGAGGCAGCAGTGGGGAATATTGCGCAATGGGCGAAAGCCTGACGCAGCGACGCCGCGTGAGGGACGACGGCCTTCGGGTTGTAAACCTCTTTCAGCAGGGAAGAAGCGAAAGGGACGGTACCTGCAGAAGAAGCACCGGCTAACTACGTGCCAGCAGCCGCGGTAATACGTAGGGTGCAAGCGTTGTCCGGAATTATTGGGCGTAAAGAGCTCGTAGGCGGTTTGGTAAGTCGGGTGTGAAATCTCCACGCTCAACGTGGAGGGGCCACTCGATACTGCCATTGG
+
@CCGGFGGGGGGGGGGGGGGGGGGEGEFFGGGGGGGGGGCFGDFGGGGGGEGGDGGGCFEGC@CGEGEGGGGGGGDGGGGGGGGGGGGCFCFGGGGCFGGGGGGGGGGFFDFFFGGGGGGGGGGDFCG7<7DCGCFCEGGFFFGGCFGGGG7FGGGGGGGGG@F<<FGGCCEFGGGGGGEGG?G7CC9CGGFGGGGGCCGD5C?CCECCEGEGFFGGGGGGGGGGGG<<E?EGGGGGGE<GGFDFGG?DGC771*+:CCF7DCGGGDCDF?GBDFG3@DG>>:B5@75.755=FAF04)##
@M06045:235:000000000-JCY5N:1:1101:14352:2134 1:N:0:TACAGC
TAATCGACTCCTACGGGAGGCAGCAGCAAGGAATTTTCGTCAATGGGCGCAAGCCTGAACGAGCAACGCCGCGGGGAGGATGACGGCCTTCGGGTTGTAAACTCCTTTTTTGGGGGACGATTGTGACGGTACCCCGGGAATAAGGCTCGGCTAACTCTGTGCCAGCAGCCGCGGTAAGACAGAGGAGCCAAGCGTTGTCCGGATTGACTGGGCGGAAAGCGCACGCAGGCGGCACCGCGCGTGGGGTGGGAAATCTGGCCGCTTAACGGCCAGGCGCCTTCCCATACGTCGGAGCTGGGCT
+
CCCGDCFG7FGAF9FGG;FFGC7F@FFFFG9C@8FFFF@FCFE<EFF@FGF77DD,6CCF@@+@F<FFG7C7C+>F@@7FDF<FGGECFGEFEEGE+BFGGGGG?FFFF=+@BFGG@7FGDCEG@FCFD7FCB,*<<7FECCGFF7,4C@F:FGG:BCFGFFC:CF<FFFEEGC?EC+<9E*AECCEC><8CFGE5?8:CED8:*;@@FCACFE**:*28CG8EGG5*:2:E*/***225CC>CGG7*)9*2*<::777597791?CCDD>))*)1>:)9*?F*:7)89).7.7;)5(-##
@M06045:235:000000000-JCY5N:1:1101:18558:2145 1:N:0:TACAGC
TAATCGACTCCTACGGGAGGCAGCAGTGGGGAATATTGGACAATGGGCGCAAGCCTGATCCAGCAATGCCGCGTGAGTGAAGAAGGTCTTCGGATTGTAAAGCTCTTTCGACGGGGACGATGATGACGGTACCCGTAGAAGAAGCCCCGGCTAACTTCGTGCCAGCAGCCGCGGTAATACGAAGGGGGCTAGCGTTGCTCGGAATGACTGGGCGTAAAGGGCGCGTAGGCGGTTTGTACAGTCAGATGTGAAATTCCTGGGCTCAACCTGGGGGCTGCATTTGATACGTGCAGACTTGAGC
+
CCCGGGGGGGGGGGGGGGGGGGEGFGFGGGGGGGGGGGGGGGGFGGGGGGGGGGGGGGCFFGGGGFGGGGGGGEGGGGGGGGEGFGGGGGGGGFEGDFGGGGFEGGGGGGGGGGGGGGEGCFGC<<FGGGG>FGGGGGGGGFGGGGGGGGG7FFFGGCCE*@F?FGGGFGGDGGGDGGGCF*F:CCFEGGGGGEGGGGF+;C>CFFFFCCGGGGGGGFGGGGGEEEGD=CEECE28CFFGGGGGFGC?>DCFGGGGFFGGFF*>FGGC75>D@DDGE57F4@44C*85?@FFFF::AA)##
@M06045:235:000000000-JCY5N:1:1101:14606:2159 1:N:0:TACAGC
TAATCGACTCCTACGGGAGGCAGCAGTGGGGAATCTTGCGCAATGGCCGAAAGGCTGACGCAGCGACGCCGCGTGGGGGAGGAAGGGCTTCGGCTCGTAAACCCCTGTTGCCCGGGGCGAACATCCTGTTTCGACGGGACTGACGGTACCGGGTGAGGAAGCACCGGCTAACTCCGTGCCAGCAGCCGCGGTAATACGGAGGGTGCGAGCGTTGTCCGGAATCACTGGGCGTAAAGGGCGCGTAGGTGGACGAGCAAGGTCGCGGTGAAAGCCCGGGGCTCAAGCTCGGGTCGGCCGGGGG
+
CCCGGGGGGGGGCGGGGGGGGGGGGGGGGFGGGGGGGGGGGDFGGGGGGGEEGGFGGGGGGGGGGGGGGGGGGGGGGGGGGGGGGGGGGGFGGGGCEFCFFGFGGFGGGGGCGGGGGGGGGGGGGGFGFF<FGG@FGGGGGGGGGGGGGGGGGGGGGGGGGGGGGGGGE>FGGGGEFGGGFGGGGG:EGGGGGDGCGG>*8?EGEEGCEEEG588@CEDC=FGFGGG6CCCEC5CCFG5DGGE*7<<+9*7<3=DGC793:7<9)1>F478<)/<C>FB)84?*9)00>5>5:>9)((-##
@M06045:235:000000000-JCY5N:1:1101:7853:2179 1:N:0:TACAGC
TAATCGACTCCTACGGGAGGCAGCAGTGGGGAATTTTGGACAATGGGCGCAAGCCTGATCCAGCCATGCCGCGTGCGGGAAGAAGGCCTTCGGGTTGTAAACCGCTTTTGTCAGGGAAGAAACGCTCCGAGCTAATACCCCGGAGTAATGACGGTACCTGAAGAATAAGCACCGGCTAACTACGTGCCAGCAGCCGCGGTAATACGTAGGGTGCAAGCGTTAATCGGTATTACTGGGCGTAAAGCGTGCGCAGGCGGCTTTGCAAGACAGATGTGAAATTCCCGGGCTTAACCTGGGAACG
+
CCCFCFGGGGGGFGGGG>EGGCGEFGGGGEFC7EEFGFCFFEFFF8@FGGGGGFCGG<FEFCFCCFEDAE77CFEEEG=C:=<FGF8EFGGFGEGGGEGGGG8>@CGGGGGFGGGCBDFGDFFGE@=FFGGDDCFGG9DF@@CGGGFGGADFEEGCFFGGDCF9FGGCG?CF:FGGD>CEF@EGGFF*?BFFG8EGGGGG**:CCF9CFGEAEG8CCFEGE5;CCEE**:9+<FG65=EGGCFFFGGGG7DGGDDE)1/:7>FFFFFF*7?****2=8@7@@?DD>:>4)994@()4(,##
@M06045:235:000000000-JCY5N:1:1101:10986:2240 1:N:0:TACAGC
TAATCGACTCCTACGGGAGGCAGCAGTGGGGAATATTGGACAATGGGCGGAAGCCTGATCCAGCAACGCCGCGTGAGGGATGACGGCCTTCGGGTTGTAAACCTCTTTCAGCACAGACGAAGCTGACTCCACGTGTGGGGTGGGTGACGGTATGTGCAGAAGAAGCACCGGCCAACTACGTGCCAGCAGCCGCGGTAATACGTAGGGTGCGAGCGTTGTCCGGAATTATTGGGCGTAAAGGGCTCGTAGGCGGTTTGTCGCGTCGGGAGTGAAATCCACTGGCTTAACTGGTGGCTTGGGA
+
CCCGGGGGGGGGGGGGGGGGGGGGGGFFGGGGGGGGGGGGGGGFGGGGGGGGGGGGGDGFGGGGGGGGGGGGGGGGGGGGGGGGGGGGGGGGGGFGGGGGGGFGGGGFGGGGGGGGGGGGGGGFGGGGGFGFGCGFGGGGGGGGGGGGGGGGGGGGGGGGGGGGGFGGGGGGGGGGGGGGGGG7FFGFGGGGGGECGGGGGG:FGGGGGGD5CEGED=EFGGGECCCG:?CCFEEGE557E<5ECGG5CGGGGC<EGDCEDCDGGGG<DEFGFF4:?FFFFFFFF4@F??9*0;:F<>(##
@M06045:235:000000000-JCY5N:1:1101:10312:2249 1:N:0:TACAGC
TAATCGACTCCTACGGGAGGCAGCAGTGGGGAATATTGGACAATGGGCGAAAGCCTGATCCAGCCATGCCGCGTGAGTGATGAAGGCCCTAGGGTTGTAAAGCTCTTTCACCGGTGAAGATAATGACGGTAACCGGAGAAGAAGCCCCGGCTAACTTCGTGCCAGCAGCCGCGGTAATACGAAGGGGGCTAGCGTTGTTCGGAATTACTGGGCGTAAAGCGCACGGAGGCGGATACTTCAGTCGGGGGTGAAATCCTGGAGCTCAACTCCAGAACTGCCTTCGATACTGGCGATCTTGTGT
+
CCCF<DFG;@FFEDFGGGGGGCGE<FCFFEGCFEFFGEGG9@FEDFG@CEECFGGGGFC9ECDFEEFFAGGGGEF>FFCE<EAFFECEFG8FFGCFGGFFGGGDFGGGA,@EFDCF7FFF<AB9FAEFGGGGFFGGGE@FFFFGGGGDGGG>BC7<FFGEF7D>FF7DCFGGGEF@EFGGGC2CEGGGGEFFCE4C7CEFCEC8AFC:EGGFECCC88<@=E*>=**2:E5C*:*<A7<:E7CE))2:DGFCGGFFF>F6DGCFGCFGGFFGFG<:??FF64.3>55*@6@FBB:F>A)##
@M06045:235:000000000-JCY5N:1:1101:16088:2339 1:N:0:TACAGC
TAATCGACTCCTACGGGAGGCAGCAGTGGGGAATATTGCACAATGGGCGCAAGCCTGATGCAGCGACGCCGCGTGGGGGATGACGGCCTTCGGGTTGTAAACCTCTTTCACCATCGACGAAGCCTTCGGGTGACGGTAGGTGGAGAAGAAGCACCGGCCAACTACGTGCCAGCAGCCGCGGTAATACGTAGGGTGCGAGCGTTGTCCGGAATTACTGGGCGTAAAGAGCTCGTAGGTGGTTTGTCGCGTTGTTCGTGAAATGCCACAGCTTAACTGTGGGCGTGCGGGCGATACGGGCACC
+
CCCGGGGGGGGGGGGGGGGGGGGGGGGGGGGGGGGGGGGGGGGGGGGGGGGGGGGGGGGGGGGGGGGGGGGGGGGGGGGGGGGGGGGGGGGGGGGGGGGGGGGGGGGGGGGGGGGGGGGGGGGGGGGGGGGGGGGGGGGGFGGGGGGGGGGGGGGGGGGGGGGGGGGDGGGGFFCGGGGGGGGGGGGG@FGGGGGGGGGGGGGGGGGGGGGGFGGFGGGGDGGDGGGGGGGEECFGCC>9EGG6CDGG<DDDDGGC5<CFFGGGGGGFGFFFFGFGFFFGFFFFGBBFF>>:BEFF>6(##
@M06045:235:000000000-JCY5N:1:1101:10737:2342 1:N:0:TACAGC
TAATCGACTCCTACGGGAGGCAGCAGTAGGGAATATTGGGCAATGGGCGAGAGCCTGACCCAGCCATGCCGCGTGCCGGATGAAGGCCTTCTGGGTTGTAAACGGCTTTTCTCAGGGAAGAAAAAGACCATGCGTGGTACACTGACGGTACCTGAGGAATAAGCACCGGCTAACTCCGTGCCAGCAGCCGCGGTAATACGGAGGGTGCAAGCGTTGTCCGGATTTATTGGGTTTAAAGGGTGCGTAGGTGGTTTGATAAGTCCGGGGTGAAAGCCCACAGCTCAACTGTGGAACTGCCCAG
+
CCCGGGGEGGGGGGGGGCEGGGGGGGGGGGGGGGGGGGGGGGGGGGGGGGGGGFFGGGFGGGGGGGGGGGDGGGGGGGGG:BFFFGG8FEGGGGGGGG@?FGGGGGGG?FGDFGGGGFGE=FFGGGGGGCGGFGGGGGGGGGGGFGGGGGGGGGGGCDFGFFGGGGEFGGGEFGGFFGGGGGGGGGGGGGGGGGEC9EGFEE8EE;EEGFFGGGGGECGEGDGG6CFF9CGEGC@?FECDGDEGDCEEFDF<FF5?>C>CFG7CDDGG55?>BC>*57@GF))9*<4)*9??FF?47(.##
@M06045:235:000000000-JCY5N:1:1101:22681:2343 1:N:0:TACAGC
TAATCGACTCCTACGGGAGGCAGCAGTGGGGAATATTGCACAATGGGCGAAAGCCTGATGCAGCGACGCCGCGTGAGGGATGACGGCCTTCGGGTTGTAAACCTCTTTCAGCAGGGAAGAAGCGCAAGTGACGGTACCTGCAGAAGAAGCACCGGCTAACTACGTGCCAGCAGCCGCGGTAATACGTAGGCAGCAAGCGTTGTTCGGAATTACTGGGCGTAAAGAGTGTGTAGGCGGTGCTCCAAGTCTGTTGTGAAATCTCCCGGCTTAACTGGGAGGGTGCGGCGGAAACTGGGGTGGG
+
CCCGGGGGGGGGGGGGGGGGGGGGGGGGGGGGFGGGGGGGGGGGGGGGGGGGGGGGGGGGGGGGGGGGGGGGGGGGGGGGGGGGGGGGGGGGGGGGGGGGGGGGGGGGGGGGGGGGGGGGGGGGGGGGGGGGGGGGGGGGGGGGGGGGGGGGGGGGGGGGFGGGGGGGGGGGGGGGGGGGGGFGGGGFFGGFGDFCFCGE5*;AFGGEGGGGGGGGGGGGGGDE7CFGFGGGGGGGGGGGGGGGDFCGFGG>729C7?CEGGGGGGGGGFFGFFFF@DFD5;DEGFFF3:B?FFFF>13##
@M06045:235:000000000-JCY5N:1:1101:13759:2394 1:N:0:TACAGC
TAATCGACTCCTACGGGAGGCAGCAGTGGGGAATTGTTCGCAATGGGCGCAAGCCTGACGACGCAACGCCGCGTGGAGGATGAAGATCTTCGGGTCGTAAACTCCTTTCGATCGGAAAGAACAGTTTCCGGGTGAATAGCCTGGAGATTTGACGGTACCGAGAGAAGAAGCCCCGGCTAACTCCGTGCCAGCAGCCGCGGTAATACGGGGGGAGCAAGCGTTGTTCGGATTTACTGGGCGTAAAGGGCGCGTAGGCGGCCACCGCAAGTCGACTGTGAAATCTCCGGGCTTAACCCGGACG
+
CCCGGGGGGGGGGGGGGGGGGGGGGGGGGGGGGGGGGGGGGGGGGGGGGGGGGGGGGGGGGGGGGGGGGGGGGCFEFGGGGGFGGFGGGGGGGGGGGGGFGGGGGGGGGGGGGGGGGGGGGFGGFGGGGGGGGGGGDGGGGGGGGGGGGGGGGGGGGGGGFGGGGGGGGGGGGDEGGGGGGGGGGGGGGGGGGGGGGGGG*?EGGGGGGGGGEGGGGGGGGGGG5FEGEECFFGFFGGGG=DGGGGGGGGG)7CCDDGDEGGGDCGGG:BEGFGDC46FF?FFFGFFFED4?FFBF>1(##
@M06045:235:000000000-JCY5N:1:1101:23148:2409 1:N:0:TACAGC
TAATCGACTCCTACGGGAGGCAGCAGTGGGGAATATTGCACAATGGGCGAAAGCCTGATGCAGCGACGCCGCGTGAGGGATGACGGCCTTCGGGTTGTAAACCTCTTTCAGCAGGGAAGAAGCGCAAGTGACGGTACCTGCAGAAGAAGCACCGGCTAACTACGTGCCAGCAGCCGCGGTAATACGTAGGGTGCGAGCGTTGTCCGGAATTATTGGGCGTAAAGGGCGCGCAGGCGGCGCATGAAGTCAGGGGTGAAAGCCCCGGGCTCAACCTGGGAATTGCACTGGATACTCGTGTGGT
+
CCCGGGGGGGGGGGGGGGGGGGGGGGGGGGGGGFGGGGGFGGGGGGGGGGGGGGGGGGGGGGGGGGGGGGGGGGGGGGGGGGGGGGGGGGGGGGGGGGGGGGGFFGGGGGGDFGFGFG>FCDFGDGGGGGGGCFFCFGGGGGGEFEFGFGGGGGGGGEGGCFGGGGGG@CFFGGCFGGGG7CFGFGCF@ECFGGGGGEGCEGGGFGGGGG?C7CFGG=EEGGGGGDG5CCCEDGD57:EGGGGG7CFECCF*/29CFG:6*9CDCGC9D@495CFFF>@G)99F=F)).9=FF6:F1((##
@M06045:235:000000000-JCY5N:1:1101:21406:2422 1:N:0:TACAGC
TAATCGACTCCTACGGGAGGCAGCAGTGGGGAATATTGGACAATGGGCGCAAGCCTGATCCAGCCATGCCGCGTGAGTGATTAAGGCCTTAGGGTTGTAAAGCTCTTTTGTCAGGGAAGAAACGGTCCGGGCTAATACCCTGGGCTAATGACGGTACCTGAAGAATAAGCACCGGCTAACTACGTGCCAGCAGCCGCGGTAATACGTATGGTGCGAGCGTTAATCGGAATTACTGGGCGTAAAGCGTGCGCAGGCGGTTGTGCAAGACAGATGGGAAATCCTCGGGCTCAACCTGGGAAGG
+
CCCFGGGGGGGFCF;FCC@EC7FF9EFGGGGGGE<FFGFGGGG9FFFGGG@7:@FG8,CFFGGGGGCCFDGGCGGGGAFFG9<EGGFGG,CEF8CFEFCGG9FD@AAFFGGGGGGCCA74?=EE=FDEGDEEEGGGFA,B>FDGFFDGGBFGFFGG:@<<FCFFFCECC:FFFEC@7FC,DC77DCD*6DCCGCBEDECB@89@+82+++=C?F**3=/C5:5<:@EEDFGC7<CFFE*9CDFGDDEC3CDDC7DC395>DGG>*:*C645C**.96>8F4*18D3)>>@FF5?(5((4##
@M06045:235:000000000-JCY5N:1:1101:7221:2424 1:N:0:TACAGC
TAATCGACTCCTACGGGAGGCAGCAGTGGGGAATATTGCACAATGGGCGCAAGCCTGATGCAGCGACGCCGCGTGAGGGATGACGGCCTTCGGGTTGTAAACCTCTTTCTGTAGGGAAGAAGCGAAAGTGACGGTACCTGCAGAAGAAGCGCCGGCTAACTACGTGCCCGCAGCCGCGGTAATACGTAGGGCGCAAGCGTTATCCGGAATTATTGGGCGTAAAGAGCTCGTAGGCGGTTTGTCGAGTCTGCCGTGTAAGTCCGGGGCTCAACTCCGGATCTGCGGTGGGTAGGGGCAGATC
+
CCCFFDEGG@FC@FC7@CGG;BFEGGG9FED,8C@FE@FGGDCGFGCFGG7@FFFDFFEEEGGCEECGE+@+@CFGEGG@FCAFB@=@+EE@C+:BBFAG<CEF@<FF,,<,C<,B<<+B3B,@=>=6<F9>FGC<CG<=F<F9@<<<<DGGGDEE**D:3DCFGG<:,<C@@FGGGGG**4,,>FC<B>CCE?8C**A8**;E?8C5*2<+AFG6C8:8888:+;0++2:*589*/2/*/9:5*)<C2::*1A)*02:CDFC<DG37C6/9B077>3)97@*.177>))*)).3:9:(##
@M06045:235:000000000-JCY5N:1:1101:12282:2441 1:N:0:TACAGC
TAATCGACTCCTACGGGAGGCAGCAGTGGGGAATATTGGACAATGGGCGCAAGCCTGATCCAGCAATGCCGCGTGAGTGATGAAGGCCTTAGGGTTGTAAAGCTCTTTTACCCGGGATGATAATGACAGTACCGGGAGAATAAGCCCCGGCTAACTCCGTGCCAGCAGCCGCGGTAATACGGAGGGGGCTAGCGTTGTTCGGAATTACTGGGCGTAAAGCGCACGTAGGCGGCTTTGCAAGTTAGAGGTGAAAGCCCGGGGCTCAACCCCGGAATTGCCTTTAAAACTGCATCGCTAGATG
+
CCCGGGGGGGGGGGGGGGGGGGGGFGFGGGGGGGGGGGGGGGGGGGGGGGGGGGGGGFGGGGGGGGGGGGGGGGGGGGGGGGGGGGGGGGGGGGGGGGGFGFGGGGGGGGGGGGGGGGGGGGGGGGGGGGGGGGGGGGGGGGGGGGGGGGGGGGGGGGGGGGGGGGGGGGGGGGFGGGGGGGGGGGGGGGFGGGCGGGFCGGGGGGGGGGGGFGGGCFGGGGGGGFFGGGGGGGGGGGEG?FGFGFGGFGDFGFG6DDGG:D3CFFGF>EFG>CFDFFFGFF=F:FFF?FBFB@BF0;)##
@M06045:235:000000000-JCY5N:1:1101:11262:2449 1:N:0:TACAGC
TAATCGACTCCTACGGGAGGCAGCAGTGGGGAATATTGGACAATGGGGGCAACCCTGATCCAGCCATTCCGCGTGAGTGAAGAAGGCCTTCGGGTTGTAAAGCTCTTTTGTCCGGAACGAAACGGATACGTCTAATACGCGTGTCTACTGACGGTACCGGAAGAATAAGCACCGGCTAACTACGTGCCAGCAGCCGCGGTAATACGTAGGGTGCGAGCGTTAATCGGAATTACTGGGCGTAAAGCGTGCGCAGGCGGTTTTGTAAGCCAGATGTGAAATCCCCGGGCTTAACCTGGGAAAG
+
CCCGFGGGCGGGGGGGGGGGDGGGGGGGGFGGGGGGGGGGGGGGGGFGGGGGGGGFGGGGGGGGGGFFFGFEEFEGGGFGGGGGGGGGGGFGGGGGGGGGGGGGGCGGGGFGGGEGGDGGGGGGGGGGGGFGGGGGGGEGGGGGGGGFF<=DCFFGGGC@FGGFFEDGGGGGGFGGGGGGGGFGGGGGGGGGGGGGGGDEEGGGGGGGGGGGGGD5CG==ECF7C8EGGG6FCFGGFFCGGGFCFGGGGG3>GGGGGGGGC5CDFGGGFF>7@FFFF@4D767>GE>BF?BFBFFFB:5##
@M06045:235:000000000-JCY5N:1:1101:23834:2587 1:N:0:TACAGC
TAATCGACTCCTACGGGAGGCAGCAGTGGGGAATATTGGACAATGGGCGCAAGCCTGATCCAGCCATGCCGCGTGTGTGAAGAAGGCCTTCGGGTTGTAAAGCACTTTTGTCCGGAAAGAAATCCTTCGAATTAATACTTCGGAGGGATGACGGTACCGGAAGAATAAGCACCGGCTAACTCCGTGCCAGCAGCCGCGGTAATACGGAGGGTGCAAGCGTTGCTCGGAATTATTGGGCGTAAAGGGTAGGGAGGTGGTCTCATTTGTCTGAGGTGAAAGCCTTGAGCTTAACTCAAGAAGA
+
CCCGGGGGGGGGGGGGGGGGGGGGGGGGGGGGGGGGGGGGGGGGGGGGGGGGGGGGGGGGGGGGGGGGGGGGGFGGGGGGGGGGGGGGGGGGGGGGGGGGGGGGGGGGGGGGGGGEGGGGGGGGGGGGGGGFFGGGGGGGGGGGGGCGGGGGGGGGGGDGEGGGGGGGGGGGGGGGGGGFGCGGFGGGFGGGGGGGGGG8EGGGGFEGGGGEGGFFFGGGGGGGGGGEDDGFFFGFFCEGDGCF7C:<DD*CGG>CC39<D>7:7DGCGFF>FGFGFF?GFFB?>F???FFFFFDFFA:##
@M06045:235:000000000-JCY5N:1:1101:15432:2597 1:N:0:TACAGC
TAATCGACTCCTACGGGAGGCAGCAGTGGGGAATATTGCACAATGGGCGAAAGCCTGATGCAGCGACGCCGCGTGAGGGATGACGGCCTTCGGGTTGTAAACCTCTTTCGACAGGGACGAAGCGAAAGTGACGGTACCTGTAGAAGAAGCACCGGCTAACTACGTGCCAGCAGCCGCGGTAATACGTAGGGTGCGAGCGTTGTCCGGAATTATTGGGCGTAAAGAGCTCGTAGGCGGTTTGTCGCGTCGACTGTGAAAACTGGGGGCTTAACTCTCAGCTTGCAGTCGATACGGGCAGGGG
+
CCCGGGGGEGGGGGGGGGGGGGGGGGGGGGGGGGGGGGGGGGGGGGGGGGGGGGGGGGGGGGEGGGGGEGGGGGGGGGGGGGGGGGGGGGGGGGGGGGGGGGGGGGGGGGGGEGGGGGGDEFGGGGDEFGGGGGGGGGGGGGGGGGGGGGGGGGGGGGCGCFGGGGGGGGGFGGFGGGGGGGGGFFGGF7CCEGEEEEGEEECC9CE*:AFFGFFFCFEEGGFC:CCFCE=EGGGDEG*9A9CGGGEE7CCDDFF?D>:F6C47D)7CFFF>B*=CBB?GFFF?=F477<FEF@F32((##
@M06045:235:000000000-JCY5N:1:1101:13276:2600 1:N:0:TACAGC
TAATCGACTCCTACGGGAGGCAGCAGTGGGGAATATTGGACAATGGGGGCAACCCTGATCCAGCCATGCCGCGTGAGTGATGAAGGCCCTAGGGTTGTAAAGCTCTTTTAGCGGGGAAGATAATGACGGTACCCGCAGAAAAAGCCCCGGCTAACTTCGTGCCAGCAGCCGCGGTAATACGAAGGGGGCTAGCGTTGCTCGGAATTACTGGGCGTAAAGCGCACGTAGGCGGCTCTTTAAGTCGGGGGTGAAATCCTGGAGCTCAACTCCAGAACTGCCTTCGATACTGAAGAGCTTGGTC
+
CCCFGGGGGGGGGGGEGGGGGGEDEFFFGGGEGGGGGFDFGFGGGDGGGGDGGGGGGGGGGGGGFGGGGG@EGCFFG<FFGFGFGGGFFGDGFGGCFGGGGGGGGFGGGGFGGGCECEFGGGGGGGGEGGGGGGGGGGGGGGGGGCFFEGGGGGGGGFEE::FGGGGGGGGGGGGEEFGFFCEFEFCEGGGGGGGGGCCFEGEGGGGGGGGGCEGDE5FGGGGGGFDGGGGGG:CC7C<>FGGGGDEECG5*:FFCGGG:FGG6C=CG>??FFFFGFFF=BFF5>:>76?FFF::F:?(##
@M06045:235:000000000-JCY5N:1:1101:20233:2609 1:N:0:TACAGC
TAATCGACTCCTACGGGAGGCAGCAGTGGGGAATATTGCACAATGGGCGGAAGCCTGATGCAGCGACGCCGCGTGAGGGATGACGGCCTTCGGGTTGTAAACCTCTTTCAGCAGGGAAGAAGCGCAAGTGACGGTACCTGCAGAAGAAGCACCGGCTAACTACGTGCCAGCAGCCGCGGTAATACGTAGGGTGCGAGCGTTGTCCGGAAGTATTGGGCGTAAAGAGCTTGTAGGTGGTTTGTCGCGTCTGCTGTAAAAATCCGAGGCTCAACCTCGGACTTGCAGTGGGTAGGGGCAGACA
+
CCCFGE8@;@FGCGDEDGGGGGGGGGCFG9FFFEFCFFD<@EFD@A<@FGED@<F@F<EEFFGGFFFGGGGGG+@?CFEE<FFGGCCC+BFGEG<CFGGFFGCFFDGFCD<F<8FF<8FGGG8@7@<F=FFGGGGFGDCF:FFFFCF<CEFGF7@7:FF7CCFDA<FCF:FFGGGGG@@FFGGGFF2+B7CCE5C>E**/;::9+/:>C*23<7CEGGE*C:*<08F+C?*+<C0<CE*95DFC*)2/*9:CFC*02:C:CGG*9))*9=?056)18757@B46>F6F47*).)()(-(##
@M06045:235:000000000-JCY5N:1:1101:24340:2637 1:N:0:TACAGC
TAATCGACTCCTACGGGAGGCAGCAGTGGGGAATTGTTCGCAATGGGCGCAAGCCTGACGACGCAACGCCGCGTGGAGGACGAAGATCTTCGGGTCGTAAACTCCTTTCGATCGGGAAGAACGCCTCTGGTGTGAATATCGCCGGAGGGTGACGGTACCGAGAGAAGAAGCCCCGGCTAACTCTGTGCCAGCAGCCGCGGTAATACAGGGGGGGCAAGCGTTGTTCGGAATTACTGGGCGTAAAGGGCGCGTAGGCGGCCTGACAAGTGGATGGTGAAATCCCTCGGCTTAACCGAGGAGA
+
CCCFGGGGGGGGGGGGGGGGGGGGGGFGGGGGFFGGGGGGGGGGGGGGGGGGGGGGGGGGGGFGGGGGGGGGGGGGGGGGGGGGGGFGGGGGGGGGGGGGGGGFFFGGGGGFEFGGGGGGGGEFG@FGGGGGGGGFGGEGGGDGEGGGGGG<FEGEGGGGDGGGF7FFGGFFGEGGGGGGGGGFEFGCFFFGGFGGGGGGGGGGG@?CFGGGGGDG8FGGC5CEGG:88EC7EG7CCE5CEGGFGGD59CDGDGGGDGGGDGFD4>FGG@@C?G9:8F6:?FFFGFFDFEFFFFFD>F(##
@M06045:235:000000000-JCY5N:1:1101:18732:2691 1:N:0:TACAGC
TAATCGACTCCTACGGGAGGCAGCAGTGGGGAATCTTGCGCAATGGCCGAAAGGCTGACGCAGCGACGCCGCGTGGGGGAGGAAGGGCTTCGGCTCGTAAACCCCTGTTGCCCGGGGCGAACATCCTGTTTCGACGGGACTGACGGTACCGGAAGAATAAGCCCCGGCTAACTTCGTGCCAGCAGCCGCGGTAATACGAAGGGGGCTAGCGTTGCTCGGAATCACTGGGCGGAAAGGGCGCGTAGGCGGACTCTTAAGTCGGGGGTGAAAGCCCAGGGCTCAACCCTGGAATAGCCTTCAA
+
CCCGGGGGGGGGGGGGGGGGGGGGGGGGGGGGGGGGGGGGGGGGGGGGGGGGGGGGGGGGGGGGGGGGGGGDGGGGGGGGGGGGGGGGGGGGGGGGGEGGGGGGGGGGGGGGGGGGGGGGGGGGFGGGGGGGGGGGGGGGGGGGGGGGGGGGGGGGGGGGGGGGGGGGGGGGGGGGGGGGGGGGGGGGGGGGGGFGGGG>EGDEGGGGGGGGGGG@GEGGGFFGGCEGGGG*::?CFGGGGGGGGGGGGGDCG9C7::DGGGGGGDGGGFFGFFFGFEF:FFFF5D>@37FF??AFAB2##
@M06045:235:000000000-JCY5N:1:1101:22050:2705 1:N:0:TACAGC
TAATCGACTCCTACGGGAGGCAGCAGTAGGGAATCTTGCGCAATGGGCGAAAGCCTGACGCAGCGACGCCGCGTGAGGGAAGAAGGCCTTCGGGTTGTAAACCTCTTTCAGGAGGGACGAAGCCACTCGGGTTAATAGCCTAGAGGGTGACGGTACCTCCAGAAGAAGCCCCGGCTAACTACGTGCCAGCAGCCGCGGTAATACGTAGGGGGCAAGCGTTGTCCGGATTTATTGGGCGTAAAGAGCGTGTAGGCGGCCATACAGGTCAGCTGTGAAAACTCGAGGCTCAACCTCGAGACCG
+
CCCGGGGGGGGGGGGGGGGGGGGGGGGGGGGGGGGGGGGGGGGGGGGGGGGGGGGGGGGGGGGGGGGGGGGGGGGGGGGGGGGGGGGGGGGGGGGGGGFGGGGGGGGGGCGGGGGGGGGGGGGGGGFGGGGGGGGGGGGGGGGGGGGGGGGGGGGGGGGGGGGGGGGGGCFGGGGEGGGGGGGGGDGGGGGGGGE7EEECEGGFF@FGGGGGED5>FGEGGGCFGGE88+C?CFGFGG5>CFGGGGGGGGFGGGGGGGGG*CFCDFGGFFFG49FFFF5FFD@;GF@@FFFF?F<3:?(##
@M06045:235:000000000-JCY5N:1:1101:19066:2725 1:N:0:TACAGC
TAATCGACTCCTACGGGAGGCAGCAGTGGGGAATATTGCACAATGGGCGGAAGCCTGATGCAGCGACGCCGCGTGAGGGATGACGGCCTTCGGGTTGTAAACCTCTTTCAGCAGGGACGAAGCGAAAGTGACGGTACCTGCAGAAGAAGCACCGGCCAACTACGTGCCAGCAGCCGCGGTAATACGTAGGGTGCGAGCGTTGTCCGGAATTACTGGGCGTAAAGAGCTTGTAGGCGGCTTGTCGCGTCGATCGTGAAAACTCGGGGCTCAACCCCGAGCTTGCGGTCGATACGGGCAGGCG
+
BCC@9DFGGGGGGGGEGGGGGGGGGGFDFGGGGGGGGGGGGGGGGGGGGGGEGGGGGGGGGGGFEGGGGCFGGGGEGGGEGGGGGGGGGGGGGGGGGGGFGGGFGFFGGGDG,DFDFGGGGGGGDGGGGDFGGGEFEFFGFGGGGGGGFGDGG@<FFEGGFGGGFCFGGCG7FFFFGE7FGDGGFFFFFEGGGGCCG8>EGG>FGGGGEFGGGGFGFFGGGGFFCFGGFGFDFGGGG=CGGGGGC7C*)/7<DGGGGGFA4CDGGDG37@?<@<3DB>3//?FDGF5BDD>BFD95416##
@M06045:235:000000000-JCY5N:1:1101:21828:2765 1:N:0:TACAGC
TAATCGACTCCTACGGGAGGCAGCAGTGGGGAATTTTGGACAATGGGCGCAAGCCTGATCCAGCAATGCCGCGTGAGTGAAGAAGGCCTTCGGGTTGTAAAGCTCTTTTGTCAGGGAAGAAACGGCTCGAGCTAATATCTTGGGCTAATGACGGTACCTGAAGAATAAGCACCGGCTAACTACGTGCCAGCAGCCGCGGGAATACGTAGGGTGCAAGCGTTAATCGGAATTACTGGGCGTAAAGCGTGCGCAGGCGGGTTTGTAAGTCTGTCGTGAAAGCCCCGGGCTCAACCTGGGAACG
+
CCCGGGGGGGGGGGGGGFEGGGGGGGFFFFGFGFGGGGGFFFGFFEFCGGGGGDGGGCF<,EFFGGGGGGGEG>C@CFGGFCEFFGCAFGGGGG?FFGGGGDCADGF<FFFFGGGFFFFEGGGGGGDFECEGGECGGA<DGGGFGGFFDG<FGG:F<FFGCGFGGGGGGGFFGFGDGEF7FFFFG7<DGDFE6<FGBCE*4BFEGF9?*=CFGDGFGFE?=88CGGE8EFG?CD:EGFE<>DGCDGGD395C3=CC3)77DGGFF>:CGFFC5*79:F4*7@.7<B55366)7),7:(5##
@M06045:235:000000000-JCY5N:1:1101:16984:2784 1:N:0:TACAGC
TAATCGACTCCTACGGGAGGCAGCAGTGGGGAATATTGCACAATGGGCGAAAGCCTGATGCAGCGACGCCGCGTGAGGGATGACGGCCTTCGGGTTGTAAACCTCTTTCAGCAGGGACGAAGCGCAAGTGACGGTACCTGCAGAAGAAGCACCGGCTAACTACGTGCCAGCAGCCGCGGTAATACGTAGGGTGCAAGCGTTGTCCGGAAATACTGGGCGTAAAGAGTTCGTAGGCGGTTTGTCGCGTCGGTGGTGAAAACCAGCAGCTCAACTGCTGGCTTGCAGGCGATACGGGCAGACA
+
CCCGGGGGGGGGGGGGGGGGGGGGFGGGGGGGGGGGGGGGGGGGGGGGGGGGGGGGGGGGGGGGGGGGGGGGGFGGGGGGGGGGGGGGGGGGGGGGGGGGGGGGGGGGGGGGGGGGGGGGGGGGGGGGGGGGGGGGCFFGGGGGGGGGGGGGGGGGGGGGGGGGGGGGGGGGGGGGGGG4FEFFGGFFGGGGGGGGGGGGEGGGGGGEGGGGGGGGGGG?GDGGGGGGGGEGFGGGGGEGC0<CCD>=>)9*711<FGGFGGG:FFC4<=?GFGFGFFFGFEF6DFDE@EDF)89B>?(##
@M06045:235:000000000-JCY5N:1:1101:14625:2805 1:N:0:TACAGC
TAATCGACTCCTACGGGAGGCAGCAGTGGGGAATCTTGCGCAATGGGCGAAAGCCTGACGCAGCGACGCCGCGTGAGTGATGAAGGCCCTCGGGTTGTAAAGCTCTGTGGAGGGGGACGAATAAGCACTGGTCAATATCCAGTGTGATGACGGTACCCTTTTAGCAAGCACCGGCTAACTCTGTGCCAGCAGCCGCGGTAAGACAGAGGGGGCAAGCGTTGTCCGGATTGATTGGGCGTAAAGAGCGTGTAGGCGGCTTTGCAAGTCCGTTGTGAAAACTCGAGGCTCAACCTCGCGCCTC
+
CCCGGGGGFEGGGGGGGGGGGCGGFGCFFGGGGFGGGFGEGGGGGGGFGGGGGGGGGGGGG>:FEGGGCGGGGGG@FFGFFA9FCGGGGFGGGG8FFGGGGGGGGDGGGGFFDGGGDG@>FGGGGGGGGGGFGGDGGGGCGFFGGGDGGGGG7C@FGGGCFGGGCBFFGFGEFFEGCEGFGGGGGG9BEFFGGGGGGGGD>FCCFF?EGGDE8::CGGGGGGG:EG=CE*+2C:FGCEGGG*<<F4ECCDFGGGC*><DDGFC7>:C7759DEDB*99?F?B:>C57@F*<FFFF)((.##
@M06045:235:000000000-JCY5N:1:1101:16041:2808 1:N:0:TACAGC
TAATCGACTCCTACGGGAGGCAGCAGTGGGGAATTTTGGACAATGGGGGCAACCCTGATCCAGCCATGCCGCGTGCGGGAAGAAGGCCTTCGGGTTGTAAACCGCTTTTGGTCGGGAAGAAAAGGCCACTCTTAATACGGGTGGTTCTTGACGGTACTGACAGAATAAGCACCGGCTAACTACGTGCCAGCAGCCGCGGTAATACGTAGGGTGCGAGCGTTAATCGGAATTACTGGGCGTAAAGCGTGCGCAGGCGGTTCGTTGTGTCCGATGTGAAAGCCCCGAGCTCAACTTGGGAAGT
+
CCCGGGGGGGGGGGGGGGGGGGGGGGFFFGGGDGGGGGGGGGGGGGGGGGGGGGGGGCFFGGGGGGGFGGGGGGGGGGGGGGGGGGGGFFGGGGGGGGGGGGGGGFGGGGGGFGGGGGGGGGGGGGGGGGGGGGGGGGGGGGGGGGGGGGGGGGGGGGGFGFGGGGGGGGGGGGGGDDCFGGGGGGFGGGGGGGFEEGGEGGGGGG6EGGCF5EEEGEGEGGGGGGEEDFGE7CCFG*:9CCGGGGGGGGGGGGGGGGDGGGGGGDGGGFFGDGFGFFFGFFDECEF3FFF?FFFF6(.##
@M06045:235:000000000-JCY5N:1:1101:8215:2825 1:N:0:TACAGC
TAATCGACTCCTACGGGAGGCAGCAGCAAGGAATTTTCGGCAATGGGCGCAAGCCTGACCGAGCAACGTCGCGTGGTGGACGACGGCCTTCGGGTTGTAAACACCTTTTGTGGGGGATGATATTGACAGTACCCCACGAATAAGCCCCGGCTAACTCCGTGCCAGCAGCCGCGGTAAGACGGAGGGTGCAAGCGTTGTCCTGACTCACTAGGCGTAAAGGGTGCGTAGTCGGTCTTGTGCTTCGTCGCTGAAATCACGCAGCTCAACTGCGTGGCGCGTGCCGATACGACACGACTCGCGT
+
CCCCFFGGGGGGGGGGGECEGGDGGGGG9EFGGGGGGG7FFEG,FFGFEGGGGGGGGGGGG>FFGFGCGGEGGCFCF,=FF+FEGGGG:BB=CF<=F?5,CFFDF?FGF9BF7CFEFF+><@EF<==FFCCFFGF:F@FEF@D,=B7FFGC@CFGF,<:F7@FG7FGFFGGGGGGE@9:FCE7FC8/;CCC+28A>EGGF+<EFDFG89+<688?EECE+8C/:CC*:/<85:C/:+3CD+?F*01C**9)2*2:+2/>C<C<DDFCDGF)1)75)).)).0))7>D>3).)00(5:((##
@M06045:235:000000000-JCY5N:1:1101:20855:2851 1:N:0:TACAGC
TAATCGACTCCTACGGGAGGCAGCAGTGGGGAATCTTGCGCAATGCGCGAAAGCGTGACGCAGCAACGCCGCGTGGAGGATGAAGTCCCTTGGGACGTAAACTCCTTTCGACCGGGACGATAATGACGGTACCGGAAGAAGAAGCCCCGGCTAACTTCGTGCCAGCAGCCGCGGTAATACGAGGGGGGCGAGCGTTGTTCGGAATTATTGGGCGTAAAGGGTGCGTAGGCGGTTCGGTAAGTTTCGTGTGAAATCTTCGGGCTCAACTCGAAGCCTGCACGAGATACTGCCGGGCTTGGCA
+
CCCGGGGGGGGGGGGGGGGGGGGGGGGGGGGGGGGGGGGGGGGGGGGGGGGGGGGGGGGGGGGGGGGGGGGGGGGGCFGGGGGGGGGGGGGGGGGGGGGGGGGGGGGGGGFGGGGGGGGGGEGGGGGGGGGGGGEGGGGGGGGGFFC@EGGGGGGGEFEGGGGGGGGGGGGGGGFEGGGGGGEGGGGGGGEGGGGGGGCFGGC8E@9F?CFGGG=*:=FGGGGCGGGGGGGGGC5?EECCCFEFFDCGGGGG*ACECGFEGGDFFCFFGFFC53)0505>).0<<FFFF4:E:D>B:>-##
@M06045:235:000000000-JCY5N:1:1101:23633:2865 1:N:0:TACAGC
TAATCGACTCCTACGGGAGGCAGCAGTGGGGAATTTTGCGCAATGGGCGAAAGCCTGACGCAGCAACGCCGCGTGTGTGATGAAGGTCTTCGGATTGTAAAGCACTTTCGACCGGGACGAAAACCCCCAGCCCAACACGCTGGGGCTTGACGGTACCGGGAGAAGAAGCACCGGCTAACTCTGTGCCAGCAGCCGCGGTAATACAGAGGGTGCAAGCGTTGTTCGGAATTATTGGGCGTAAAGCGCGTGTAGGCGGCTTTGCAAGTCGGGTGTGAAAGCCCTCAGCTCAACTGAGGAAGCG
+
CCCGGGGGFGGGGGGGGGGGDGGGGGGGGGGGGGGFGGGGGGGGGGGGGEGGDCGFGGGGGGGGGGGGGGGGGCFGGGGGGGGGGGGFGGGGGEEGGGGGGGGGGGGGGGGGGGGGGDFGGGGGGGGGGGGGGGGGGCFEEF>FEGGGGGGGGDGGGGGGGGGGGGGGGGGGGGGGGGGGGGFGGGGFDGGGG5CGGGGGCFFGGGGGF5;EGGGGCG;88=:CEGGG5?FFGGGGGEEGGGGF<CGGDGCCC?):DDDGGGGGC:FDCDF<5<6CFFFGFFFFGF*9FFFFFFFF7<(##
@M06045:235:000000000-JCY5N:1:1101:11420:2869 1:N:0:TACAGC
TAATCGACTCCTACGGGAGGCAGCAGTGGGGAATTTTGCGCAATGGGGGAAACCCTGACGCAGCAACGCCGCGTGGAGGATGAAGCCCCTTGGGGCGTAAACTCCTTTCGACCAAGACGATAATGACGGTACTGGTGGAAGAAGCACCGGCTAACTCTGTGCCAGCAGCCGCGGTAATACAGAGGGTGCGAGCGTTGTTCGGAATTATTGGGCGTAAAGGGCGCGCAGGCGGCTCGGCACGTCCGTTGTGAAATCGCCCGGCTCAACTGGGCGGGGTCAGCGGATACGGCCGAGCTGGGTG
+
CCCGGGGGGGGGGGGGGGGGGGGGGGGGGGGGGGGGGGGGGGGGFGGGGGGGGGGGGGGGGGGGGGGGGGGGGGGGEGGGGGGGGGGGGGGGGGGGGGGGGGGGGGGGGGGGGGGGGGGGFGGCGGGGGGGGGGGFGEFGGGGGGGGGGGGGGGGGGGGGGGGGGGGGGGGGGGGGGGGGGGGGGGGGGGGGGGEEGGGGGGGGGGGGGGGGGGEGGGCFGGGGGGGGGGGGGGGGGGDGGGGGGF+*/9DFGGFCFDGGDGGDGFFGGFFFBGFGBFFGFFFBG3?FD5>DD@15:0,##
@M06045:235:000000000-JCY5N:1:1101:21853:2879 1:N:0:TACAGC
TAATCGACTCCTACGGGAGGCAGCAGTAAGGAATATTGCGCAATGGGCGAAAGCCTGACGCAGCGACGCCGCGTGGGGGATGAAGGTCTTCGGATTGTAAACCCCTTTCGGGAGGGAAGATGGGATGGGGTAACCCATTCGGACGGTACCTCCAGAAGCAGCCACGGCTAACTTCGTGCCAGCAGCCGCGGTAATACGAAGGTGGCAAGCGTTGTTCGGATTTACTGGGCGTACAGGGAGCGTAGGCGGTTGGATAAGCCCTCCGGGAAATCTCCAGGCTTAACCTGGAAAGTGCAGAGGT
+
CCCGGGGGGGGGGGGGGGGGGGGGGGGGGGGGGGGGGGGGGGGGGFGDGEGGGGGGGGGGGGGGGEEGGGGDEEGEDG:=FFAFGGGGFFGFGEFGFGFGGGFCFGGDCGDEFEEEEEFFGGFGFEGCGGGEGGGGGGFGGFGGGGGFFF@GG,<F7FG@FGGGGGDGDGGGGGGGGGFGGGGGFCGGGGGCGEC:FGGFE>CFGGGGDC>CGE=FFGEEGCGFC99FFFG5*:A76E=/:CCEGG6*9D5<GGGGFGFC*5CC5)))15=FFCFFF:FF:?=FGBF>F47>F6)944,##
@M06045:235:000000000-JCY5N:1:1101:15914:2890 1:N:0:TACAGC
TAATCGACTCCTACGGGAGGCAGCAGTGGGGAATATTGCGCAATGGGCGGAAGCCTGACGCAGCGACGCCGCGTGGGGGATGACGGCCTTCGGGTTGTAAACCTCTTTCAGCAGGGACGAAGCGCAAGTGACGGTACCTGCAGAAGAAGCACCGGCCAACTACGTGCCAGCAGCCGCGGTAATACGTAGGGTGCAAGCGTTGTCCGGAATTATTGGGCGTAAAGAGCTCGTAGGCGGTCTGTCGCGTCGGCTGTGAAATCCCGAGGCTCAACCTCGGGTCTGCAGTCGATACGGGCAAACT
+
CCCGGGGGGGGGGGGGGGGGGGGGGGGGGGGGGGGGGGGGGGGGGGGGGGGGGGGGGGGGGGGGGGGGGGGGGGGGGGGGGGGGGGGGGGGGGGGGGGGGGGGGGGGGGGGGGGGGGGGGGGGGGGGGCGGGGGEGGGGGGGGGGGGGGGGGGGGGGGGGGGGGGGGGGGGGGGGGGGGGGGGDGGGGGGGGGGGGGGCEGGGCGGG>E>FGCEGGGGGGGGGGEFCFGGGGGGGEG>77CGC=FGGED39*/29CDFGGG6CCDCD*5@FGF<?GFF>3)8BFGBF>35)<>EBE>::##
@M06045:235:000000000-JCY5N:1:1101:14941:2912 1:N:0:TACAGC
TAATCGACTCCTACGGGAGGCAGCAGCAAGGAATCTTCCGCAATGGGCGAAAGCCTGACGGAGCAACGCCGCGTGTGGGATGACGCCTTTCGGGGTGTAAACCACTTTTCTCAGGGAAGAAGCACTGACGGTACCTGAGGAAGAAGGACCGGCTAACTACGTGCCAGCAGCCGCGGTAATACGTAGGGTCCGAGCGTTGTCCGGAGTTACTGGGCGTAAAGCGCGCGCAGGCGGCGGTGTAAGCATGGCGTGAAAGCCCCTGGCTTAACCAGGGAGGGTCGTCGTGGACTGCACCGCTTCG
+
CCCGGGGGGGGGGGGGGGGGGGGGGGGGGGGGGGGGGGGGGGGGGGGGGGGGGGGGGGGGGGGGGGGGGGGGGGGGGGGGGGGGGGGGGGGGGGGGGGGGGGGGGGGGGGGGGGGGGGGGGGGGGGGGGGGGGGGGGGGGGGGGGGGGGGGGGGGGGGGGGGGGGGGGGGGGGGGGGGGGGGGGFFGGGGGGGGGGGG>CG?EGGGGGGGFGGGGD8CEFGGGGGGGGGGGGGGGGGGGGGFFFGGGGGGCGGGFGG4CCFCFGGGGDGFFGFC3DFFFGFFFFDEFFFFFFFFBFFF6##
@M06045:235:000000000-JCY5N:1:1101:23282:2921 1:N:0:TACAGC
TAATCGACTCCTACGGGAGGCAGCAGTGGGGAATCTTGCACAATGGGCGGAAGCCTGATGCAGCGACGCCGCGTGAGGGATGACGGCCTTCGGGTTGTAAACCTCTTTCAGCAGGGAAGAAGCGCAAGTGACGGTACCTGCAGAAGAAGCACCGGCTAACTACGTGCCAGCAGCCGCGGTAATACGTAGGGTGCGAGCGTTGTCCGGAATTATTGGGCGTAAAGAGCTTGTAGGCGGTTTGTCGCGTCTGCTGTGAAAATCCGGGGCTCAACCCCGGACTTGCAGTGGGTACGGGCAGGCG
+
CCCGGGGGGGGGGGGGGGGGGGGGGGGGGGGGGGGGGGGGGGGGFGGGGGGGGGGGGGGGGFFGGGGGGGGGGGGGGGGGGGGFGGGGGGCGGGGGGGGGGGGGGGGGFAGAGGGDGGGGFGGGGGGGFFGGGGGGGGGGGGGFGGGGGGGGGGGD:FGGGGGGGGGGGGGGGGGGGGGEGGCGGFFGGGGGGGDCEEGG>EGGGGG>EGEGGGGFGGGEE5CFCGGGGCFFGGFGC:CCEFFEGDGCGFG2029C7CCGGFGCDCGGFFF<>DDGF>BG=9B*9*94>>*?DE>@>FF##
@M06045:235:000000000-JCY5N:1:1101:22372:2924 1:N:0:TACAGC
TAATCGACTCCTACGGGAGGCAGCAGTGGGGAATATTGGACAATGGGCGAAAGCCTGATCCAGCAATGCCGCGTGAGAGAAGAAGGCCTTAGGGTTGTAAAGCTCTTTTACCCGGGATGATAATGACAGTACTGGGAGAATAAGCCCCGGCTAACTCCGTGCCAGCAGCCGCGGTAATACGAAGGGGGCTAGCGCTGTTCGGAATTACTCGGCGTAAAGCGCACGTCGGCGGCTTTGTAAGTTAGAGGTGAAAGCACGGGGCGTAACTCCGGAATTGCCTTTAAGACTGCATCGGTAGAAT
+
CC<FFCFGEG@F<@F@FCEC7C-@6C6C<<6@FF<,EF9FEFG,F<E@@@6@7E,CFC<FGFGGG6CC@CC:>+C,=,=C,,,,9C,CE,,C=,9FF:FE99E?,<,,9@F<?F+=B+=B<??,CF<9BF@<,5,B<=BF9DFCA,BF+>FC@8<@37>FF++73DFCF,@FCE>*><F,6*2=B*<:1=*8CC*=EGG9*8EC*+?99CGD518/;C7+/:C*/;*8*:E5EC88<C+*9*++;C+:9/2*2?GC*)/*)<7)9C57*0738C09*9**/6/*2/7F??==*)(..-.##
@M06045:235:000000000-JCY5N:1:1101:19874:2924 1:N:0:TACAGC
TAATCGACTCCTACGGGAGGCAGCAGTGGGGAATATTGCACAATGGGGGAAACCCTGATGCAGCAACGCCGCGTGAGTGATGACGGTCTTCGGATTGTAAAGCTCTGTCTTCAGGGACGATAATGACGGTACCTGAGGAGGAAGCCACGGCTAACTACGTGCCAGCAGCCGCGGTAATACGTAGGTGGCAAGCGTTGTCCGGATTTACTGGGCGTAAAGGGAGCGTAGGCGGCCTTTTAAGTGGGATGTGAAATACCCGGGCTTAACCTGGGTGCTGCATTCCAAACTGGAAGTCTAGAGA
+
CCCGGGGGGGGGGGGGGGGGGGGGGGGGGGGGGGGGGFGFGGGFGGGGGGGGGGGGGGGGGGGGGGGGGGGGGGGGGGGGEFFGGECFGGGGGEGGGGGGDFGGGG9CAFGGGGGGFEFGGGEFGGGGGGG@<FGGGGGGGEGGGFGGGGGGGGGGGGGGFGGGGGGGGGGGEGFCGGGGGGGGGGGGGGGGEGGGGGGFGDGDGFCGGGGGGGGCEGGGGG8=EGCEGGGD*22<CFCGFGGGG465CF777FCCFDCCC9)9D7F:7>>G5*):B@:GFFF?>63==6?F:6:7)6-##
@M06045:235:000000000-JCY5N:1:1101:15928:2963 1:N:0:TACAGC
TAATCGACTCCTACGGGAGGCAGCAGTGGGGAATATTGGGCAATGGGCGGAAGCCTGACCCAGCCACGCCGCGTGAGTGATGAAGGCCTTCGGGTTGTAAAGCTCTGTGGGAAGGGGCGAAAAACTGCGAAGAGAATATCTAGCAGGTTGACGGTACCTTCTTAGCAAGCACCGGCTAACTCCGTGCCAGCAGCCGCGGTAATACGGAGGGTGCAAGCGTTATCCGGATTCACTGGGTTGAAAGGGTGCGTAGGTGGGTTGGTAAGTCCGTGGGGAAATCCCCAAGCTTAACTTGGGAAAG
+
CCCGGGGGGGGGGGGGGGGGGGGGGGGGGGGCGGFGGGGGGGGGGGGGGGGGGGGGGFGGGGGGGGGEGGGGGBCFGFGG<FGGGGGGGGGFGGGGGGGGGGGFFEGGFFECFCGGGGEGGGGGGGGFEC:FFGGGFF9FGGGGGGGGGGGGCGGF><FGGGFGGGGG7FCFGDG7FFGGGGGCFFFGGGGGGG>EEEGGGGGGCFEEGGGGEEG7FGG;EEEFEEE8EG?CG?FGFGD<C><<*>FGGDCGDGGGD))*19D=>FG:CB;5;)7<@>6>??>FDFFFF??*9F<4(3(##
@M06045:235:000000000-JCY5N:1:1101:14839:2966 1:N:0:TACAGC
TAATCGACTCCTACGGGAGGCAGCAGTCGAGAATCTTCGGCAATGGGCGCAAGCCTGACCGAGCGACGCCGCGTGGAGGACGAAGGCCTTCGGGTTGTAAACTCCTGTCGAGGGGGAAGAAGGGTCGCAAGACCTTGACTGATCCCTGGAGGAAGCACGGGCTAAGTTCGTGCCAGCAGCCGCGGTAAGACGAACCGTGCGAACGTTATTCGGAATCACTGGGCTTAAAGCGCGTGTAGGCGGGACGGCACGTCGGTCGCTGAAATCCCCCGGCTTAACCGGGGAACTGGCGTCGATACGA
+
CCCGGGGGFGGGGGGGGGGGGGGGGGGGGDGGGGGGGFGGGGGGGGGGGGGGGGGGGGGGGDGGGGGGGGGGGFGGFGGGGGGGGFFGGGGGGGGGGGGGGGGGGGGGFFFGGGGGGGGGGGGGGGGGGGGGGGGGGGGGGGGGGGGGGDGGGCFFFGECGDEGFGGGGGGGGGGGGGGGFGGGGGGGGGGGGGGGGGFGEEGGGF6>FFFEA88CFGGFGFGGGGGFGGGGGGEEGGGFFGGD)9:EGDGG9EGG)9CECD3FFGGGGFFDDG@<FF=C)5;@C>F:@:@>EEFBB(-##
@M06045:235:000000000-JCY5N:1:1101:18076:2982 1:N:0:TACAGC
TAATCGACTCCTACGGGAGGCAGCAGTGGGGAATATTGGACAATGGGGGCAACCCTGATCCAGCAATGCCGCGTGAGTGATGAAGGCCTTCGGGTTGTAAAGCTCTTTTGGCGGGGACGATGATGACGGTACCCGCAGAATAAGCCCCGGCTAACTTCGTGCCAGCAGCCGCGGTAATACGAAGGGGGCTAGCGTTGTTCGGAATTACTGGGCGTAAAGGGCGCGTAGGCGGTCCTGAGCGTCGGAGGTGAAAGGCCTGGGCTCAACCTGGGAACTGCATCCGATACGGCGGGACTGGGTC
+
CCCGGDFGFGGGGGGGFGGGGGGGGGGGGGGGGGGGGGGFG@FFGFGGGGGGGGGGGFFFGCGGGDGGGGGGGGGEGEFFGGGGGGGF@EGGGGFGGGGGGFGFGFCEFEGGGGDGD:FGEGGAFAFFGGGEGGGEGGDGGGGG@FFEGGGDEFECFF@GC7FFFFGGGGGGGFFEEGGCB;C/:EGGGEGGGE*CEGGGGG5CGGFGGGGF@EEEG=CEEGGC=8EDGGEC/:=:7+*2:D=53)*:9C7*2<*//*>FF4CFF7DC<4>G4FF**=?C@F>@DFE5BBFEE>BFF?2##
@M06045:235:000000000-JCY5N:1:1101:23640:2983 1:N:0:TACAGC
TAATCGACTCCTACGGGAGGCAGCAGTGAGGAATCTTGGGCAATGGGCGCAAGCCTGACCCAGCAACGCCGCGTGGAGGATGACGGCCTTCGGGTTGTAAACTCCTTTTCTCAGGGAGCAGCAAGGAGAGTACCTGAGGAATCAGTCACGGCTAACTACGTGCCAGCAGCCGCGGTAACACGTAGGTGGCAAGCGTTATCCGGAATTACTGGGCGTAAAGGGTCCGCAGGTGGGATGGTAAGTCCGATGTGACAGTACCCGGCTTAACTGGGTGAGGCCATTGGAAACTGCCATTCTTGCC
+
CCCGGGGGGGGGGGGGGGGGGGGGGGGGGGGGGGGGGGGGGGGGGGGGGGGGGGGGGGGFGGGGGGGGGGGGGFGG7FGGGGGGGGGEEGGGGGGEGGGFGGGGGGGGGGGGFGGGGGGGGDGGGGFGGGGGGGGGGGGGGFFGGGFDGEGG:FFGGGGGGFGGGGGC@FGGGGGGGGGGGGGEGG?FGC@FFGGGGGGGFGGGEGGFGGGGGGGCCDGG7E:FGGGCEGCFGGC6CFFGFC?EGD5:*9C7:CCFGGFFCDGDGGGFGFFGFDFFFF@46@FFGFFFFFFF:F)94A)##
@M06045:235:000000000-JCY5N:1:1101:16960:2994 1:N:0:TACAGC
TAATCGACTCCTACGGGAGGCAGCAGTCGGGAATTTTGCGCAATGGGCGAAAGCCTGACGCAGCGACGCCGCGTGAGGGATGACGGCCTTCGGGTTGTAAACCTCTTTCAGCAGGGACGAAGCGAAAGTGACGGTACCTGCAGAAGAAGCACCGGCCAACTACGTGCCAGCAGCCGCGGTAATACGTAGGGTGCAAGCGTTGTCCGGAATTATTGGGCGTAAAGAGCTCGTAGGCGGTTTGTCGCGTCGGCTGTGAAAACCTAGGGCTCAACTCTGGGCTTGCAGCCGATACGGGCAAAAG
+
CCCGGGGGGGGGGGGGGGGGGGGGGGGGGGGGGGGGGGGGGGGGGGGGGGGGGGGGGGGGGGGGGGGFGGGGGGGGGGGGGGGGGGGGGGGGGGGGGGGGGGGGGGGGGGGGGGGGGGGGGGGGGGGGGGGGGGGGGGGGGGGGGGGGGGGGGGGGGGGGGGGGGGGGGGGGGGGGDGGGGGFFGGGGGGGGGGGGGGGEEEGFEGDEGG6FGGGGGGGGGGGGGGGGGGGGGCGGGGEDGGGGGGGGGDGGGGGCFGGFDG:FFFGCFFFF4>FFF:5F4>FFF?@>>@@EF@>D08?##
@M06045:235:000000000-JCY5N:1:1101:7760:3001 1:N:0:TACAGC
TAATCGACTCCTACGGGAGGCAGCAGTGGGGAATATTGGGCAATGGGCGCAAGCCTGACCCAGCCATGCCGCGTGAGTGATGAAGGCCTTCGGGTCGTAAAGCTCTGTGGGAAGGGACGAAAAAAACGGGTCTAACACACCCGGGCTTGACGGTACCTTCTTAGCAAGCACCGGCTAACTCCGTGCCAGCAGCCGCGGTAATACGGAGGGTGCAAACGTTGCTCGGAATCATTGGGCGTAAAGCGCACGTAGGCGGTCGGCTATGTCGGATGTGAAAGCCTCGGGCTTAACCCGAGAAGAA
+
CCCGGGGGGGGGGGGGGGGGGGGGDFGGGFGGGGGGGGGGGCGGGGGGGGGGGGGGGGGGGGGGGGGGGGGGGGGGGGGFGGGGGGGGGGGGGGFGGGGGGGGGGGGFFGG8FGGGGGGGGGGGGGGGGGGGGGGGGGGGCFEGGDGGGGGGGGGGFGGGGGGGGGGGGGGGGGEGEGGGG?FFGGGGGGGGF@88EEGGEGGGGEGG>EGGGGG?*AFGFGCFGDGE5C@7FCFGGGEDGGGFGGGCD7<<CFCEGGGCCDG=*>F*5)8<6*8>4/<468)<CDFFFF4?;@9:(((##
@M06045:235:000000000-JCY5N:1:1101:18630:3026 1:N:0:TACAGC
TAATCGACTCCTACGGGAGGCAGCAGTGGGGAATATTGCACAATGGGCGAAAGCCTGATGCAGCGACGCCGCGTGGGGGATGACGGCCTTCGGGTTGTAAACCTCTTTCAGTACCGACGAAGCGCAAGTGACGGTAGGTACAGAAGAAGCACCGGCCAACTACGTGCCAGCAGCCGCGGTAATACGTAGGGTGCGAGCGTTGTCCGGAATTATTGGGCGTAAAGGGCTCGTAGGCGGTTTGTCGCGTCGGGAGTGAAAACCAGGTGCTTAACACCTGGCTTGCTTTCGATACGGGCAGAGA
+
CCCGGGGGGGGGGGGGGGGGGGGGGGGGGGGGGGGGGGGGGFGFGGGGGGGGGGGGGGGGGGGGGGGGGGGGGFGGGGGGGGGGGGGGGGGGGGGGGEGGGGGGGGGGGGGGGAFGGGGGGGGGGGGGFGGGGGGGGGGFGGGGFGGGGGGGGGGDG7FGFCDC<CFGGGGCGGFFGGGEGDEFFG:<FGD;CGGGGGGGCEGFFEGGD8CFFFFGGFGEGCFFCEEFGGGGGGGGG5CCGGGEDC/:9)C5C7F+*:7?7F5C69F>76FFB*0*9FF*>BF@FF*0.9@D)79>(:(##
@M06045:235:000000000-JCY5N:1:1101:17291:3028 1:N:0:TACAGC
TAATCGACTCCTACGGGAGGCAGCAGTGGGGAATTTTGGACAATGGGGGCAACCCTGATCCAGCCATGCCGCGTGCGGGAAGAAGGCCTTCGGGTTGTAAACCGCTTTTAGCCGGGACGAAAGCTGTACGGATAACACCCGTGCGGGTTGACGGTACCGGCGGAATAAGCACCGGCTAACTACGTGCCAGCAGCCGCGGTAATACGTAGGGTGCGAGCGTTAATCGGAATTACTGGGCGTAAAGCGTGCGCAGGCGGTTCGTTGTGTCGGCGGTGAAAGCCCCGGGCTCAACCTGGGAAAC
+
CCCGGGGGGGGGGGGGGGGGGGGGFGGGGGGFGGGGGGGGGGGGGGGGGGGGGGGGGGGGGGGGGGGFGGGGGF@FGGGGGGGGGGGGGGGGGGGGGCGGGGGGGGGGGGGGGGGGGGGGGGGFGGGGGGGGGGGGGGGGGGGGGGGGGGGGDCGGEGGGGGGEGGFGGGGFGGGGGGGGGFFGGGGGGGFFGGGGGGGGGGGGGGGGEEG8CGGDEGGGGG5FGFGGG58?F99EFGG5CGC:7<:E<DC)):97C)7799<<CDGGGDFGF5>CFFFG>@FFGF@EFF=579:><(5##
@M06045:235:000000000-JCY5N:1:1101:21784:3045 1:N:0:TACAGC
TAATCGACTCCTACGGGAGGCAGCAGCAAGGAATTTTCCACAATGGGCGCAAGCCTGATGGAGCAACGCCGCGTGGGGGATGACGCGTTTCGGCGTGTAAACCCCTTTTCGAGGGGACGAAGGCAATGACGGTACCCTCGGAAGAAGGCCCGGCTAACTACGTGCCAGCAGCCGCGGTAAGACGTAGGGGCCGAGCGTTGTCCGGAATTACTGGGCGTAAAGCGCGCGCAGGCGGCTAGTTTTGTCGAGTGTGAAAGCCCCGGGCTTAACCTGGGAACTGCGCTCGAAACGGGCTGGCTTG
+
CCCGGGGGGGGGGGGGGGGGGGGGGGGGGGGGGGGGGGGGGGGGGGGGGGGGGGGGGGGGGGGGGGGGGGGGGGGGGGGGGGGGGGGGGGGGGGGGGGGGGGGGGGGGGGGGGGGGGGGGGGGGGGGGGGGGGGGGGGGGGGGGGGGGGGGGGGGGGGGGGGGGGGGGGGGGGGGGGGGGGGGGFGGGGGGGGCEGGCEEGGGGGGGGGGGGGGGGGGGGGGGGGGGGGGGGGGGGGGGF7FFGGGC5<GFGFGF?FFDGGGGGDCDCDFFGFGF5?FFGFFD>5BD)>DFEDF>E?1(##
@M06045:235:000000000-JCY5N:1:1101:8084:3052 1:N:0:TACAGC
TAATCGACTCCTACGGGAGGCAGCAGTAAGGAATATTGCGCAATGGAGGCAACTCTGACGCAGCGACGCCGCGCGGGTGAAGAAGGCCTTCGGGTCGTAAAGCCCTTTTCTGCATGACGAGGCAAGGGACGGTAGTGCAGGAAAAAGTATCGGCTAACTACGTGCCAGCAGCCGCGGTAAAACGTAGGAGGCCAGCGTTATCCGGTGATATTGGGCGTAAAGCGTGCGTAGGCGGACGTGTAAGTGGGGGGTGATAGCGCCCGGCTAAACCGGGCGAGGTGCCATCAGTCTGCCGTTCTGA
+
C@CEE-<@;@CFED,@FFBFCCEDFC@-<EFCFGGAFFDFE+7B9@,66,B@<CF999CC7F+@C:BC7F+84+@F=BC7,,:B,BEE<EF@EGF:7+,,B?D@AA=F9FADGD<DCF@7=+<3@F777@F:**>>FFB=@1>,D<>F,3@F:FF7<?,?F@FFGGF:FCGFBC<:<:<F,2,4=+;EFGGC**88?;E;C:@8//:*<E+2:C5;CCCCC?CCE5CEGEE=9E5*:27<6*+<209=))))15*<CFGGC57)7/76:?433))))0<*)6)*29**1*=7**-)-.-##
@M06045:235:000000000-JCY5N:1:1101:17418:3080 1:N:0:TACAGC
TAATCGACTCCTACGGGAGGCAGCAGTGGGGAATATTGGACAATGGGGGCAACCCTGATCCAGCCATGCCGCGTGAGTGATGAAGGCCTTCGGGTTGTAAAGCTCTTTTGGCGGGGACGATGATGACGGTACCCGCAGAATAAGCCCCGGCTAACTTCGTGCCAGCAGCCGCGGTAAGACGAAGGGGGCTAGCGTTGTTCGGAATTACTGGGCGTAAAGCGCGTGTAGGCGGTTGTTCAAGTCGGGTGTGAAAGCCTTGAGCTCAACTCAAGAAATGCACTCGATACTGGATGACTTGACG
+
CCCGGGGGGGGGGGGGGGGGGGGGGGGGGGGGGGGGGGGGGGGGGGGGGGGGGGGGGGGGGGGGGGGGGGGGGGGGGGGGGGGGGGGGGGGGGGGGGGGGGGGFGGGGGGGGGGGGGGGGGGGFFGGGGGGGGGGFGGGGGGGGGFGGGGGGGGGGGGGGFGGGGGGGGGGGGGGGGGGGGGGGGGGGGGGGGGEEGGGGEGGGGGGGGFGGFEGGGGGGGGGGGEGDFGGEEGDGGFGGGGGGDGFGGGDFGGGGGFGGFGFGGGFGF746=FFG=?FDFFF>F:5FF4?FF?<BAF)##
@M06045:235:000000000-JCY5N:1:1101:17542:3156 1:N:0:TACAGC
TAATCGACTCCTACGGGAGGCAGCAGTGGGGAATATTGGACAATGGGCGAAAGCCTGATCCAGCAATGCCGCGTGAGTGATGAAGGCCTTAGGGTTGTAAAGCTCTTTTACCCGGGATGATAATGACAGTACCGGGAGAATAAGCCCCGGCTAACTCCGTGCCAGCAGCCGCGGTAATACGGAGGGGGCTAGCGTTGTTCGGAATTACTGGGCGTAAAGCGCACGTAGGCGGCTTTGTAAGTTAGAGGTGAAAGCCCGGGGCTCAACTCCGGAATTGCCTTTAAGACTGCATCGCTCGACG
+
CCCGGGGGGGGGGGGGGGGGGGGGGGGGGGGGGGGGGGGGGGGGGGGGGGGGGGGGGGGGGGGGGGGGGGGGGGGGGGGGGGGGGGGGGGGGGGGGGGGGGGGGGGGGGGGGGGGGGGGGGGGGGGGGGGGGGGGGGGGGGGGGGGGGGGGGGGGGGGGGGGGGGGGGGGGGGGGGGGGGGGGGGGGGGGGGGGGGGGGGGGGGGGGGGGGGGGGGCFGFGGGGGGGGGGGGGG=FGGGGGFFFGGGGGGFGGGGDGGGGGD>FGGGDFFBDEGFGFFFCFFFFGFFFFFFFFFFFFB-##
@M06045:235:000000000-JCY5N:1:1101:21188:3157 1:N:0:TACAGC
TAATCGACTCCTACGGGAGGCAGCAGTAAGGAATCTTCCACAATGGACGAAAGTCTGATGGAGCAACGCCGCGTGCAGGATGACGGCCTTCGGGTTGTAAACTGCTTTTATATGGGAAGATTATGACGGTACCATATGAATAAGGACCGGCTAACTACGTGCCAGCAGCCGCGGTAATACGTAGGGTCCAAGCGTTATCCGGAATCACTGGGCGTAAAGCGTGCGTAGGCGGCGTGTTAAGTGAGATGTTAAATCGTGTGGCTCAACCATATCGATGCATCTCATACTGGCATGCTAGACC
+
CCCGGGGGGGGGGGGGGGGGGGGGGGGGGGGGGGGGGGGGGGGGGGGGGGGGGGGGGGGGGGGGGGGGGGGGGGGGGGGGGGGGGGGGGGGGGGFGGGGGGGGGGGGGGGGGGGGGGGGGGGGGGGGGGGGGGGGGGGGGGGGGGGGGGGGGGGGGGGGGGGFGGGGGGGGGGGCFGGGGGGGGGGGGGGGGGGGG>5BFGGEGGGGGGGGGGGCEGGGFGGGGGCEGGGGGDCCEGCFGGGGGFGGGGGGGGFG5*79CGGFFGGGGGFFC*>>FFFFFFBFFGBFFFFFFFF?F<A,##
@M06045:235:000000000-JCY5N:1:1101:14192:3166 1:N:0:TACAGC
TAATCGACTCCTACGGGAGGCAGCAGTGGGGAATCTTGCGCAATGCGCGAAAGCGTGACGCAGCAACGCCGCGTGGGGGAAGACGGCCTTCGGGTTGTAAACCCCTTTCAGTTGGGACGAAGCTTCGCCGGTGAATAGCCGGCTGGAGTGACGGTACCTTCACAAGAAGCCCCGGCTAACTACGTGCCAGCAGCCGCGGTAATACAGAGGGGGCAAGCGTTATTCGGAATTATTGGGCGTAAATGGCGCGTAGGCGGCCTGGCAAGTGGCTGGTGAAATCCCTCGGCCTAACCGAGGAATC
+
CCCGGFGGGGGGGGGGGECDGGDDFFFGGFGCGCFFGGGEEE@EGGGGGGGGGGGGC7@,B:FGGGGGDGGGG8CFGGGGGDFDFGG7?F,AF:FGGGGCCFG@FGGGGGGDFGGGG8<FGGGGFFGGCFGC@DFFGFGFGEG<CFGF<,?CGG7:<E9<FC:<:CFGGGFGGGGGEEFGGGGGGEGDFC:*8C@?ECDCGE?++<@CFGGGGG8C8;CE8/;9:AFE*:6<FCEGG55<C3*+20**979)91*:DD)*9******2*))/755:?*9*)00)/00)07FFF)(0((.##
@M06045:235:000000000-JCY5N:1:1101:11917:3177 1:N:0:TACAGC
TAATCGACTCCTACGGGAGGCAGCAGTGGGGAATATTGCGCAATGGGCGAAAGCCTGACGCAGCGACGCCGCGTGTGGGATGACGGCCTTCGGGTTGTAAACCACTGTCGGGAGGGACGAATGCCCCGCAAGGGGAGTGACGGTACCTCCAAAGGAAGCACCGGCTAACTCCGTGCCAGCAGCCGCGGTAATACGGAGGGTGCAAGCGTTGTCCGGAATCACTGGGCGTAAAGGGCGCGTAGGCGGCCTGGTAAGTAGGGGGTGAAATCCTGCGGCTTAACCGCAGGGCTGCCTTCTAAGC
+
CCCGGGGGGGGGGGGGGGGGGGGGFGFGGGGGGGGGGGGGGGGGGGGGGGGGGGGGGGGGGGGGGGGGGGGGGFGGGGDGGGGGGGGGGGGGGGFGGGGGGGGGGGFGGGGGGGGGGGGGGGGGGGGGGGDGGGGGGEFGGGGGGGGGGFFGGGGGGGGGGGGGGDGGGCFGGGGGGGGGGGGGGGGGEGGGGGGGCEGGCEGGGCFGGGGGGGGGCGGGGGGGGGGGEG5EFGGE>EEGGGGGGGG5<FG7CECC7CGGGGCDCFGGGFFFFDEG:DFFF?5BDDFF@:DBFFF@F<:##
@M06045:235:000000000-JCY5N:1:1101:14791:3188 1:N:0:TACAGC
TAATCGACTCCTACGGGAGGCAGCAGTGGGGAATCTTGCGCAATGGGCGAAAGCCTGACGCAGCGACGCCGCGTGGGGGATGACGGGTTTCGGCTTGTAAACCCCTGTTGCCCGGGACGAACTTCTCCTTTCGAGGAGATTGACGGTACCGGGTGAGGAAGCACCGGCTAACTCTGTGCCAGCAGCCGCGGTAATACAGAGGGTGCGAGCGTTGTCCGGAATCACTGGGCGTAAAGGGCGCGTAGGTGGCGACCCAAGTCCGTGGTGAAAGCTCGCCGCTTAACGGCGAGTCGGCCACGCG
+
CCCGGGGGGGGGGGGGGGGGGGGGGGGGGGGGGGGGGGGGGGGGGGGGGGGGGGGGGFGGGGGGGGGGGGGGGCFGGGGGGGGGGGGGGGGGGGGGGGGGGGGGGGGGGGGGGGGGGGGGGGFGGGGGGFGGGGGGGGGGGGGGGGGGGGGGGGGGGGGGGGGGGGGGGGGGGGGGGGGGGGGGGGGGGE>CGGGFGG77CFGGGGGGGGGCGDGGGGGEGGGGGGEGFFGEGGGFGGGGGGEEDGGFGGGDDGD5<C>?CC*9C5DF4=BG4FEGB;DG3@F?C@>>DEEFFFFEFF,##
@M06045:235:000000000-JCY5N:1:1101:10400:3207 1:N:0:TACAGC
TAATCGACTCCTACGGGAGGCAGCAGTGGGGAATCTTGCGCAATGGCCGAAAGGCTGACGCAGCGACGCCGCGTGTGGGAGGAAGCTCTTCGGGGTGTAAACCACTGTTGCCCGGGACGAACAGCCTCTTTCGAGGGGCCTGACGGTACCGGGTGAGGAAGCACCGGCTAACTCTGTGCCAGCAGCCGCGGTAATACAGAGGGTGCGAGCGTTGTCCGGAATCACTCGGCGTAAAGGGCGCGTAGGTGGTGGCTTAAGCGTGCGGTGAAAGCTCGGGGCTCAACTCCGAGTCGGCCGTGCG
+
CCCGGGGGGGGGGGGGDCEEGGGGGGECCFGGGGGGGGGEGGGGFG@FFG@@GGGGGGGGGGEGGGGGGGGGGGGEFEGGGDGEGGFFGGGGGGGGGGCDFD<FGFGGGGGGGGDGG@CCFGGGGGB:FFFGFF8BFFGEFFFGGDGGCFFGG*::FGGGGGCCCFEF@GFGGGGFC+C9+<@FGFGGCCEGEECFGF?9+;C;CEGGDGGGGECF7CEGGF?FG7+*/*/25C5:+:59CCG59DCEFGC*95DC7:CCDDGDDCD*9*9D**0CEEBC5*94*9)07@7>7@1>;94##
@M06045:235:000000000-JCY5N:1:1101:8699:3230 1:N:0:TACAGC
TAATCGACTCCTACGGGAGGCAGCAGGTGGGAATCTTGCGCAATGGCCGAAAGGCTGACGCAGCGACGCCGCGTGGGGGAGGAAGGGCTGCGGCTCGTAAACCCCTGTTGCCCGGGGCTAACATCCTGTTTCGACGGGACTGACGGTACCGGGTGAGGAAGCACCGGCTAACTCCGTGCCAGCAGCCGCGGTAATACGGATGGTGCGAGCGTTGTCCGGAATCACTGGGCGTAAAGGGCGCGTAGGTGGCCGAGCAAGGTCGCGGTTAAAGCCCGGGGCGCGACCGCGGGTTGGCCGTGAA
+
CCCFCF@FFECEEEFGD7BGGGGGGG--;6@FDGGAFFFFGGC,,CCFF@:FFG?<CFGDC7B7FCCGC@@FFGGGCEDGGEEGCF=C,+BFEF::@3BFGGDF++:3,@@,>B3C:F*,,@<,D?FF>FGG@7FE7**4::,2*CFCCCF>:*=7F7,2<BECEE8:*8<80:@>FEGGGG*AF@FGGG8CE*<CEF8**:*<?+:>5?>2*/::+/:*//29<00;**8>EE*:0*/)>C/:)*<07>CCC5)*9*5CDD)/79)7**9:71;<)571))0>C)<35.)))026092##
@M06045:235:000000000-JCY5N:1:1101:14979:3271 1:N:0:TACAGC
TAATCGACTCCTACGGGAGGCAGCAGTGGGGAATCTTGCGCAATGGGCGGAAGCCTGACGCAGCGACGCCGCGTGGGGGAGGAAGGGCTTCGGCTCGTAAACCCCTGTTGCCCGGGGCGAACAGTCTCTTTCGAGAGGCCTGACGGTACCGGGTGAGGAAGCACCGGCTAACTCCGTGCCAGCAGCCGCGGTAATACGGAGGGTGCGAGCGTTGTCCGGAATCACTGGGCGTAAAGGGCGCGTAGGCGGCCGAGCAAGGTCGCGGTGAAAGCCCGGGGCTCAACCCCGGGTCGGCCGTGCA
+
CCCGGGGGGGGGGGGGGGGGGGGGGGGGGGGGGGGGGGGGGGGGGGGGGGGGGGGGGGGGGGGGGGGGGGGGGGGGGGGGGGGGGGGGGGGGGGGGGGGGGGGGGGGGGGGGGGGGGGGGGGGGGGGGGGGGGGGGGGGGGGGGGGGGGGGGGGGGGGGGFGGGGGGGGGGGGFFGGGGGGGGGGGGGGGGGGGGGGGGGGGGGGGGGGGGGGGGGGGGGGGGFGGGGGGGGGDDGGGGGGGEGGGGGGGGGGGDED<59:)7DGGGGGFFF49>DDDFGF4@?FFFEFBB@DB6B>36##
@M06045:235:000000000-JCY5N:1:1101:13145:3272 1:N:0:TACAGC
TAATCGACTCCTACGGGAGGCAGCAGTGGGGAATCTTGCGCAATGGACGAAAGTCTGACGCAGCGACGCCGCGTGGGGGATGAAGGTTTTCGGATCGTAAACCCCTGTTGCCCGGGACGAACTTCTCCTTTCGAGGAGATTGACGGTACCGGGTGAGGAAGCACCGGCTAACTCTGTGCCAGCAGCCGCGGTAATACAGAGGGTGCGAGCGTTGTCCGGAATCACTGGGCGTAAAGGGCGCGTAGGTTGCGCTCCAAGTCTGTGGTGAAAGCTCGACGCTCAACGTCGAGTCGGCCACCCA
+
CCCGG@FEGGGGGGGGFGEGEGGG<FFFGGDEEGGFFGGGGGGGGCFEFGDFGFCFGFFDFFEGGGGDGDCCECFGDFEGGGGGGGFFFFFG@:FFGFFGGGGGGCFDDFAFGGEECGFECECCG=F,>FGGGG>:FE:FG9BD<FFCFGGEFG:FCEGFEGC@:FCFG@F:BFGGGGGGGGGGGGFCGCCGGEFFGFF908*;88EEDEEEEGCD?E55CFGC6<96@=E>GD5EF5:DGG5:CG:+9FGDC5DGDFFGFC:>7FDGC4@C**0)7DE<@>F557F5>DFF>D0;>0(##
@M06045:235:000000000-JCY5N:1:1101:22638:3278 1:N:0:TACAGC
TAATCGACTCCTACGGGAGGCAGCAGTCGGGAATTTTGCGCAATGGACGAAAGTCTGACGCAGCAACGCCGCGTGAGGGATGACGGCCTTCGGGTTGTAAACCTCTTTTCTCAGGGACGATGATGACGGTACCTGAGGAATAAGCCACGGCTAACTACGTGCCAGCAGCCGCGGTAATACGTAGGTGGCAAGCGTTGTCCGGATTTACTGGGCGTAAAGAGCGCGCAGGCGGTCGGTCAAGTCGCGGGTGAAAGCCCCCGGCCCAACTGGGGAGGGTCACGCGATACTGATCGACTGGAGG
+
CCCGGGGGFGGGGGGGGDEGGGGGGGGGGGGGGGGGGGGGGCGGGGGGGGGGEGGGGGCGGC:FFGGGGGGGGGGGGGGGGGGGGGDGGGGGGGGGGFGGGGGGGGGGGG<5DDGGGGGGGGGGGD9FEGCEGGGGGGGGGGGGGFGGGGGGGGGGGFFF:CFGGFGGFGGGGG<BCCGFFEEFG<FG>8EFFGCEGEGG@GGGEGG?9FGGGGGG8@ECF6EEGGGGGGGG:EG5EGGGEFC7C3*:79C7:FG6CCC537))*9**0?FG3C:DB).955;)7)58@8967>(.14(##
@M06045:235:000000000-JCY5N:1:1101:23525:3295 1:N:0:TACAGC
TAATCGACTCCTACGGGAGGCAGCAGTGGGGAATATTGCGCAATGGGCGAAAGCCTGACGCAGCGACGCCGCGTGAGGGACGAAGGCCTTCGGGTTGTAAACCTCTTTCAGCAGGGACGAAGCGAAAGTGACGGTACCTGCAGAAGAAGCACCGGCCAACTACGTGCCAGCAGCCGCGGTAATACGTAGGGTGCAAGCGTTGTCCGGAATTATTGGGCGTAAAGAGCTCGTAGGCGGTCTGTCACGTCGGCTGTGAAAACTCGGGGCTCAACTCCGAGCCTGCAGTCGATACGGGCAGACA
+
CCCGGGGGGEGGGGGGGGGGGGGGGGGGGGGEGGGGGGGGGGGGGGGGGGGGGGGGGGGGGGGGGGGGGGGGGGGGGGGGGGGGGGGGGGGGGGGGGGGGGGGGGGGGGGGGGGGGGGGGGGGGGGGGGGGGGGGGGGGGGGGGGGGGGGGGGGGGGGGGGGGGGGGGGGGGGGGGGGGGGGGGGGFGGGGGGGGGGFGGEEEGGGG5EFGGGGGGGGGEGDGGDGGG?EEGGGGGGGGGGGF9>DCFGGGGGGGGGGGGGGGGGGGG5=?GFF)C:85CFFFFGFFFBD)55@9EF:(##
@M06045:235:000000000-JCY5N:1:1101:14158:3297 1:N:0:TACAGC
TAATCGACTCCTACGGGAGGCAGCAGTGGGGAATATTGGACAATGGGCGGAAGCCTGATCCAGCAACGCCGCGTGAGGGATGACGGCCTTCGGGTTGTAAACCTCTTTCACCATTGACGAAGCTGCATCTTTTTGGGTGTGGTGACGGTAGGTGGGGAAGAAGCACCGGCCAACTACGTGCCAGCAGCCGCGGTAACACGTAGGGCGCGAGCGTTGTCCGGAATTATTGGGCGTAAAGAGCTCGTAGGCGGCCTGTTGCGTCCGCTGTGAAAGCCCGGGGCTTAACCCCGGGTCGGCCGGA
+
CCCGGGGGGGGGGGGGGGGGGGGGGGGGGGGGGGGGGGGGGFGGGGGGGGGGGGGGGGGGGGGGGGGGGGGGGGGGGGGGGGGGGGGGGGGGGGGGGGGGGGGGGGGGGGGGGGGGGGGGGGGGGGGGGGGGGGGGGGGGGDGGGGGGGEGGCFGGEEGGGGGGGGGCGGGGGGGGGGGGGGGGGGGGGGGGGEGGGGGG@FGGGGEGGEGGGEGGGGGGG5CF6C?FGGG5E8EE5<CGGCCCGGGGGGGDGGGGGGGC/<DGDDGDGF?CFCFG@@FGEFFFGFFFEEEFFEFF9(4##
@M06045:235:000000000-JCY5N:1:1101:12928:3298 1:N:0:TACAGC
TAATCGACTCCTACGGGAGGCAGCAGTGGGGAATATTGCACAATGGGCGAAAGCCTGATGCAGCGACGCCGCGTGAGGGATGACGGCCTTCGGGTTGTAAACCTCTTTCAGTAGGGAAGAAGCGAAAGTGACGGTACCTGCAGAAGAAGCGCCGGCTAACTACGTGCCAGCAGCCGCGGTAATACGTAGGGCGCAAGCGTTATCCGGACTTATTGGGCGTAAAGAGCTCGGAGGCGGTTTGTCGCGTCTGCTGTGAAAGACCGGGGCTCAACTCCGGTTCTGCAGTGGGTCCGGGCAGAGG
+
CCCGGCFDFGGGGFFGGEEGGGEGGGDFFGGGGGGGGFGGGEGFGGGGEFGGDGGGGGFGG9EFGEGGGGGGC=CCEG@?EGDGGGGGDFAFGGFGGGGGFGGGGEGGA,CF9FGGFGCGGGGD=CGGGGGCECFGGGGGGGGGGGG7@C@EGEGGGGGGGGGGF@7E=7FGCFFEE@@FFE<:<=C98E8CGCECECECEE>FGG?E*8C?G79C:=CEEG5+<;C+<E**::*8CCG**>9:CD:CGGDCF+02:DC:7DG<5)>51*/C**09BB><F4?46@:F5>4)<5(31:(##
@M06045:235:000000000-JCY5N:1:1101:8514:3313 1:N:0:TACAGC
TAATCGACTCCTACGGGAGGCAGCAGTGAGGAATCTTCCGCAATGGGCGAAAGCCTGACGGAGCGACGCCGCGTGTGGGATGAAGTCCCTCGGGATGTAAACCACTGTTCTAGAGGGAAGAGAACGGACGGTACCTCTAGAGAAAGCCCCGGCTAACTACGTGCCAGCAGCCGCGGTAATACGTAGGGGGCAAGCGTTACCCGGATTCACTGGGCGTAAAGCGCGTGTAGGCGGGTGAGCGCGTCCGTCGCTGAAATCCCCCGGCTCAACCGGGGAACTGGCGTGGACACGGCTCGCCTCG
+
CCCGGGGGGGGGGGGGGGGGGGGGGGGGGGGGGGGGGFGGGGGGGGGGGGGGGGGGGGGGGGGGGGGGGGGGGGGGGGGGGGGGGGEGGGGGGGDGGGGGGGGFFGGGGGGGGFGGGGGGGGGGGGGGGGGGFFGGFGGGGGGGGGFGGGGGGGGGGFFFFFGGGGGGGGGFFGGG:FGGEGGGGGEECC5?EGGGGGGGGGGGGG5CFGGGGGGGGDGGGGGDGGEGGFF9EGGGGFGGGGG*9<E>FGGGGGGGG7*+9DDDG37CCFFGFCDGFFFGFF>D:DDFF:BB:<<@,2(##
@M06045:235:000000000-JCY5N:1:1101:25300:3315 1:N:0:TACAGC
TAATCGACTCCTACGGGAGGCAGCAGTGGGGAATCTTGCGCAATGGGCGAAAGCCTGACGCAGCGACGCCGCGTGCGGGAAGAAGGCCTTCGGGTTGTAAACCCCTTTCAGGAGGGACGAAGGTTGGGCGGTGAATAGCCGTTCCAACTGACGGTACCTCCACAAGAAGCTCCGGCTAACTACGTGCCAGCAGCCGCGGTAATACGTAGGGAGCAAGCGTTGTCCGGAATCATTGGGCGTAAAGAGCGCGTAGGCGGTCCGGTAAGTCGGTTGTGAAAACTGGGGGCTCAACCCTCAGAAG
+
CCCGGGGGGGGGGGGGGGGGGGGGGGGGGGGGGGGGGGGGGGGGGGGGGGGGGGGGGGGGGGGGGGGGGGGGGGGGGGGGGGGGGGGGGGGGGGGGGGGGGGGGGGGGGGGGGGGGGGGGGGGGGGGGGGGGGGGGGGGGGGGGGGGGGGGGGGGGGGGGGGGFGGGGGGGGGGGGGGGGGGGGGCFGFGGGGGGGGGGGGGGGGGFGGGGGGGGGGGGGGGGGGGGEGFGFGGGGGGGGGGGCFG6:5<7DGCFGCDGCD77CC4?7/)7/59@F?@FGFFFFGFD;5F??F:7@6()##
@M06045:235:000000000-JCY5N:1:1101:10629:3319 1:N:0:TACAGC
TAATCGACTCCTACGGGAGGCAGCAGTGGGGAATATTGCACAATGGGCGAAAGCCTGATGCAGCGACGCCGCGTGAGGGATGACGGCCTTCGGGTTGTAAACCTCTTTCAGCAGGGACGAAGCGAAAGTGACGGTACCTTCAGAAGAAGCGCCGGCCAACTACGTGCCAGCAGCCGCGGTAAGACGTAGGGCGCGAGCGTTGTCCGGATTTATTGGGCGTAAAGAGCTCGTAGGCGGCGTGTCGCGTCGACCGTGAAATCTCCGGGCTCAACCCGGAAACTGCATCGCGAACTGGCCTGCG
+
CCCGGGGGGGGGGFC;CGGCCEE@F6CFEFG;;@CFECFGFFGGDE@@@C@C@AFEEEFGGDGECDEF@F:=BCF@FA7BEBFGGEEGC<EBF7EF=?A<FABEFFFFGG<DBFFGGG@FE:=>C7<B=FC,C<FG<:F,,@;FG<FFGEC@7<:F@FGG:<F7F:BFF<CB::FC<<CFGG@FG8FC@8:C8C>:EC8*;:E+2C8;8C9+<<+:@8:/:CCGG62<CC?=CCCE*:*1:9FEFG57DDG)9:C=/?FD**:C3/<9C6**8D75>7>0/7?4*957B)<7;60>:2(##
@M06045:235:000000000-JCY5N:1:1101:10180:3333 1:N:0:TACAGC
TAATCGACTCCTACGGGAGGCAGCAGTCGGGAATTTTGCGCAATGGACGAAAGTCTGACGCAGCAACGCCGCGTGAGGGATGAAGGCCTTCGGGTTGTAAACCTCTTTTCTCAGGGACGATAATGACGGTACCTGAGGAAGAAGCCACGGCTAACTACGTGCCAGCAGCCGCGGTAATACGTAGGTGGCGAGCGTTGTCCGGATTTACTGGGCGTAAAGAGCGCGCAGGCGGTCGTTCAAGTCGCGTGTGCAAGCCCCCGGCTCAACTGGGGAGGGTCCCGCCATACTGATCGACTCGAGG
+
CCCFGFGEGGGC@GDGGCFFGGGGG9EFCFGGEFGFFGGGGE+B<CEFB@F@F<CEF<FGGGEGE@F:C7@FG7FFGFGCGDF<AEGGGF<FGDFGGGGAEFD8BFFG,,<<EAFE<3>B7FC,5AFF7B<+BFFGGGDCF@FD,<CFGGG>FCD,@F>FF7F<::FFCCFFGCFEE9FFGB:CCC<8FE>EGGGDB;CEEGECE::ECFCF>>:8A5:2;6:CCEGEGGG5E5??776*<:AEG7>5*1*::E57D77*>D)5*9D:F@4DB/<<).)9)5)0>=56F=?*))-7(,(##
@M06045:235:000000000-JCY5N:1:1101:25652:3334 1:N:0:TACAGC
TAATCGACTCCTACGGGAGGCAGCAGAGGGGAATATTGCGCAATGGGCGGAAGCCTGACGCAGCGACGCCGCGTGGGGGATGACGGCCTTCGGGTTGTAAACCTCTTTCAGCAGGGACGAAGCGGAAGTGACGGTACCTGCAGAAGAAGCACCGGCCAACTACGTGCCAGCAGCCGCGGTAATACGTAGGAGTCAAGCGTTGTCCGGAATGATTGGGCGTAAAGAGCTCGTAGGCGGTTTGTTGCGTCGGCTGTGGAATCCCGAGGCTCAACCTCGGGTCTGCAGTCGATACGAGAAAATT
+
CCCFGDGGGGGGGGCDGGGC;C@B-;-:-@FCC8@EE<9C@FECFCF@@F@C:8EFEFGGGEGGGCE+=FFBF>FDGCFD74BFG>:FGGFFEG>:EFB3FFGGGFGGFCFG,8<FF@FC:*>F77F7,?@BBFGG><;,<<F,::<<<BGGDFGDFFCGCFFECBC=C+;;*A5:EEECEGGGFGGC*;+**3<@<CE;A*2+0;8;8*+<+2A*:;C=8:E+<=6E@5:/:*<8EE*9EFEF:1:*193>D7**:7:<F<D377D4599F42.*757D>FF*99)7>))0)08)(.<##
@M06045:235:000000000-JCY5N:1:1101:12315:3344 1:N:0:TACAGC
TAATCGACTCCTACGGGAGGCAGCAGTCGGGAATTTTGCGCAATGGACGAAAGTCTGACGCAGCAACGCCGCGTGAGGGATGACGGCCTTCGGGTTGTAAACCTCTTTTCTCAGGGACGATGATGACGGTACCTGAGGAAGAAGCCACGGCTAACTACGTGCCAGCAGCCGCGGTAATACGTAGGTGGCAAGCGTTGTCCGGATTTACTGGGCGTAAAGAGCGCGCAGGCGGTCGTTCAAGTCGCGTGTGAAAGCCCCCGGCTCAACGGGGGAGGGTCACGCGATACTGATCGACTGGGGC
+
CCCGGGGGGGGGGGGGGGGGGGGGGGGGGGGGGGGGGGGGGGGGGGGGGGGGGGGGGGGGGGGGGGGGGGGGGGGGGGGGGGGGGGGGGGGGGGGGGGGGGGGGGGGGGGGGGGGGGGGGGGGGGGGGGGGGGGGGGGGGGGGGGGGGGGGGGGGGGGGGGGGGGGGGGGGGGGEEGGGGGDGGGGGGGGGGGGGG>BFFGGEEG?EFGGGGGG8:EFGGGGGGGCGGGGGGGGGEGGGGGGGD35EEC<7:>FGGGGGGGD)*96F*/<BG:DEGFFFGF>E>D3>6F4*97>>:>F(##
@M06045:235:000000000-JCY5N:1:1101:12596:3352 1:N:0:TACAGC
TAATCGACTCCTACGGGAGGCAGCAGTGGGGAATATTGGACAATGGGCGCAAGCCTGATCCAGCCATGCCGCGTGAGTGATGACGGCCTTAGGGTTGTAAAGCTCTTTCGCACGCGACGATAATGACGGTAGCGTGAGAAGAAGCCCCGGCTAACTTCGTGCCAGCAGCCGCGGTAATACGAAGGGGGCTAGCGTTGTTCGGATTAACTGGGCGTAAAGGGTGCGTAGGCGGGTGTTTAAGTCAGGGGTGAAATCCCGAGGCTCAACCCCGGAACTGCCTTTGATACTGGAAATCTTGGGG
+
CCCGGGGGGGGGGGGGGDGGGGGGGGGGGGGGGGGGGGGGGGGGGGGGGGGGGGGGGGEFGGGGFGGGGGGGGFEGGGGFGGGGGG@CEGGGGGFGGGGGGGGGGGGGGGGGGGGGGGGGEGGGGGGGGGGGGGDGDGCFGGGGG7DFDDGGEGGGGGCFBFFCGGGGGGGGGFG:FEGGG>FEGGGGGGFGGG8EEE;C;ECCEGCCGGGGFE8:ECFGGFGGGG=8EFEGGG*:CE7DGG79>FGEDDGDFC?C*3**9>4DGFG4*)7DED)*9=FFFF=4:467F4FFFFFFFF)##
@M06045:235:000000000-JCY5N:1:1101:20405:3355 1:N:0:TACAGC
TAATCGACTCCTACGGGAGGCAGCAGTGGGGAATATTGGACAATGGGCGCAAGCCTGATCCAGCCATGCCGCGTGGATGATGAAGGCCCTAGGGTTGTAAAGTCCTTTCGGCGGGGAAGATAATGACGGTACCCGCAGAAGAAGCCCCGGCTAACTTCGTGCCAGCAGCCGCGGTAATACGAAGGGGGCTAGCGTTGCTCGGAATCACTGGGCGTAAAGCGCACGTAGGCGGCTTTTTAAGTCAGGGGTGAAATCCTGGAGCTCAACTCCAGAACTGCCTTTGATACTGAGAAGCTTGAGT
+
CCCFGGGGGGGGGGGGGGGGGGEGGGGGGGGGGGGGGGFGGGGGGGGGGGGGGGGGGFGEGGGGGGGGGGGGGCFGBFGGGGGGGGGGGGGGGGGGGGGGGGGGGGGGGGGGGGGG@C<@DFGGGGGGGGGGGGGGG>@FGGGGGGGGGCFGGGGGGGGGGGGFGGGGGGGEGGFG>FGGGGGGGGGGGEGGGGEEGGGGGGEGFGGGGGGGGGGEDGGFEE5EG@FGGGGGEGC+AFF<GFCFGGGGCDD*:FGGGGGCC550*7CF*9FF4FF7=F?GFFFFC*/@FFF4=??FAB(##
@M06045:235:000000000-JCY5N:1:1101:18158:3378 1:N:0:TACAGC
TAATCGACTCCTACGGGAGGCAGCAGTGGGGAATATTGGACAATGGGCGCAAGCCTGATCCAGCCATGCCGCGTGAGTGATGAAGGCCCTAGGGTTGTAAAGCTCTTTCACCGGTGAAGATAATGACGGTAACCGGAGAAGAAGCCCCGGCTAACTTCGTGCCAGCAGCCGCGGTAATACGAAGGGGGCTAGCGTTGTTCGGAATTACTGGGCGTAAAGCGCACGTAGGCGGACATTTAAGTCAGGGGTGAAATCCCGGGGCTCAACCCCGGAACTGCCTTTGATACTGGGTGTCTAGAGG
+
CCCGGGGGGGGGGGGGGGGGGGGGGGGGGGGGGGGGGGGGGGGGGGGGGGGGGGGGGFGGGGGGGGGFGGGGGGGGGGGGGGGGGGGGGGGGGGGGGGGGGGGGGGGGGGGGFGFGGGGGGGGGGGGGGGGGGGGGGGDGGGGGGGGGGGGGGGGGGGGGGGGGGGGFGGGGGGGGGGGGGGGGGGGGGGGGGGEGGEFGGGGEFFGGGGGFGG?EGGGGGEGGGGGGGGGGGGDDGGGCEFGGGGGGGGGGGGGCFDGGGD)9CFGGDFFG@GFGFFFGFFF@G=FFFFF4;7:FAA-##
@M06045:235:000000000-JCY5N:1:1101:19768:3379 1:N:0:TACAGC
TAATCGACTCCTACGGGAGGCAGCAGTGGGGAATCTTGCGCAATGGGCGAAAGCCTGACGCAGCAACGCCGCGTGGGGGATGAAGGCTCTCGGGTTGTAAACCCCTTTCAGCAGGGACGATTATGACGGTACCTGCAGAAGAAGGACCGGCCAACTACGTGCCAGCAGCCGCGGTAATACGTAGGGTCCAAGCGTTGTCCGGATTTATTGGGCGTAAAGAGCTCGTAGGCGGCTTAGTAAGTCGGATGTGAAAACTCGGGGCCTAACCCCGAGACGCCATCCGATACTGCTGTGGCTTGGG
+
CCCGGGGGGGGGGGGGGGGGGGGGGGGGGGGGGGGGGGGGGGGGGGGGGGGGGGGGGGGGGGGGGGGGGGGGGGGGGGGGGGGGGGGGGGGGGGFGGGGGGGGGGGFFFFGFGGGGGGGDGGGF<CFGGGGGGGG>CFDCFGGGGD:FGDGGGGGGGFDC7CFFFGGFGGGGGEFEGFG9FCGGGGEEFFGGGD8ECEGGGGE*80<C@EGGFGGGGGGFGFGGE=EGGFGGEGG6<+92C*<ED55EDC*>FGFF7DDDG7)*29FGCE@))3>7:55CF@E>77>FF4@F?40)(,(##
@M06045:235:000000000-JCY5N:1:1101:9417:3381 1:N:0:TACAGC
TAATCGACTCCTACGGGAGGCAGCAGTCGGGAATTTTGCGCAATGGACGAAAGTCTGACGCAGCAACGCCGCGTGAGGGATGACGGCCTTCGGGTTGTAAACCTCTTTTCTCAGGGACGATGATGACGGTACCTGAGGAAGAAGCCACGGCTAACTACGTGCCAGCAGCCGCGGTAATACGTAGGTGGCAAGCGTTGTCCGGATTTACTGGGCGTAAAGAGCGCGCAGGCGGTCGTTCAAGTCGCGTGTGAAAGCCCCCGGCTCAACTGGGGAGGGTCACGCGATACTTATCGACTCGACA
+
CC9<-@E@FG@FAFFGDBF7CC@F-CEEFGGGGGGGGGGEGG7@FG9CFFGCCCFED<EFE@@CFGGGGCGD=FFGGGDC??F<FEGGGFEGGDGGEFGGGGGGFGGGFEBDDDGGGGGGGC9EDCDGGGDFFBFGGGGGEGCGFCFGGG@FFFFEFFEGFGGGGGGGGGG>FGFG7F,,=?FGGGCFGGCCC@B*:BF9EGCCEGGF9EGGGGEGGEGGFC?GGEDEGGGG78E*:CCFF7CEDC*:99DFGGG6<CDGDD<5*7F76?FD;DFGFF:*)0<57:>?*7*/.39B?B1##
@M06045:235:000000000-JCY5N:1:1101:25628:3391 1:N:0:TACAGC
TAATCGACTCCTACGGGAGGCAGCAGTGGGGAATATTGGACAATGGGCGCAAGCCTGATCCAGCCATGCCGCGTGAGTGATGAAGGCCCTAGGGTTGTAAAGCTCTTTTGTGCGGGAAGATAATGACGGTACCGCAAGAATAAGCCCCGGCTAACTTCGTGCCAGCAGCCGCGGTAATACGAAGGGGGCTAGCGTTGCTCGGAATCACTGGGCGTAAAGGGTGCGTAGGCGGGTCTTTAAGTCAGGGGTGAAATCCTGGAGCTCAACTCCAGAACTGCCTTTGATACTGAAGATCTTGATG
+
CCCGGGGGGGGGGGGGGGGGGGGGGGGGGGGDGGGGGGGGGGGGGGGGGGGGGGGGGGGGGGGGGGGFGGGGGGGGGGGGGGGGGGGFGGGGGGGGGGGGGGGGGGGGGGGGGGGGGGGGGGGFFGGGGGGGGGGGGGGGGGGGGGGGGGGGGGGGGGGGGGGGGGGGGGGGGGGGGGGGG7FGGGGGGGGGGGGGGDGGGGGGGGGGGGGGGGGGGGFGGGGGGCGGGGGGGEGGGGGGGGGFGGGGGDGGGGGFFFDCFGGGFFGGGFFGFGFGFFFG6BFFGFFFFFFFFFFFFB2##
@M06045:235:000000000-JCY5N:1:1101:23564:3398 1:N:0:TACAGC
TAATCGACTCCTACGGGAGGCAGCAGTCGAGAATTTTTCACAATGGGGGAAACCCTGATGGAGCGACGCCGCGTGGAGGATGAAGGCCCTCGGGTTGTAAACTCCTGTCATGCGGGAACAAGAAAGTGATAGTACCGCAAGAGGAAGAGACGGCTAACTCTGTGCCAGCAGCCGCGGTAATACAGAGGTCTCAAGCGTTTTTCGGATTCATTGGGCGTAAAGGGTGCGTAGGTGGCGATGTAAGTCTAACGTGAAATCTCGGGGCTCAACCCCGACATTGCGTCGGATACTGCGTTGCTGG
+
CCCGGGGGGGGGGGGEGGEFDG-FEFFCEFGDCFFFGDFGGGGGGCFGDFFGGGEGD8FFFECFFGGGGDGGGC:C@F7FFGGGGGGGGGGGGDG?EGGCGG<FGGGGGFFGGGDGGGFCGCF8FFE>EGGGGGGGGGGCFGDFFFGGF8FGDGGGGGFGFFFGG9F@C::FC:FGGGGDGFFGG9CC7CCF?EGFC:B*BFCEE5**<+0<0@5@C**2AFF=CCGGGGGG+98FGEGDF=CGGGGGGDDG359+:D7C7*9DGGGGC5>C;C>))8*2*.07)<B>)0879<:E(()##
@M06045:235:000000000-JCY5N:1:1101:6279:3439 1:N:0:TACAGC
TAATCGACTCCTACGGGAGGCAGCAGTGGGGAATATTGCGCAATGGGCGAAAGCCTGACGCAGCGACGCCGCGTGGGGGATGACGGCCTTCGGGTTGTAAACCTCTTTCAGCAGGGACGAAGCGAAAGTGACGGTACCTGCAGAAGAAGCACCGGCCAACTACGTGCCAGCAGCCGCGGTAATACGTAGGGTGCAAGCGTTGTCCGGAATTATTGGGCGTAAAGAGCTCGTAGGCGGTCTGTCGCGTCGGCTGTGAAAACCCGGAGCTCAACTCCGGGCCTGCAGTCGATACGGGCAAACT
+
CCCGGGGGGGGGGGGGGGGGGGGGGGGGGGGGGGGGGGGEEGGDGGGGGGGGGGGGFGGGGGGGGGGGGGGGG=FGGGGGGGGGGGGGGGFFGGGGGGGGGGGGGGGGGGGGGGGGGGGGGGGGGGGGGGGGGDEGGGGFGGGFGGGGGGGGGGGGGGGGGGGGGGGGGGGGFFFGDGGGGGFGFGFGEGGGGDGGGGGGGGGGGGGEEFG7FGFGFFDCEGGGGGFGGGGGGGGDGG=DEGGGGGC5/1CFGGGCF>CGGGGDCDGGFFFG?G4CEBBDBFFF9=?>DF)77B(571?##
@M06045:235:000000000-JCY5N:1:1101:21709:3450 1:N:0:TACAGC
TAATCGACTCCTACGGGAGGCAGCAGTGGGGAATATTGGACAATGGGCGCAAGCCTGATCCAGCAATGCCGCGTGAGTGATGAAGGCCTTAGGGTTGTAAAGCTCTTTTACCCGGGATGATAATGACAGTACCGGGAGAATAAGCCCCGGCTAACTCCGTGCCAGCAGCCGCGGTAATACGGAGGGGGCTAGCGTTGTTCGGAATTACTGGGCGTAAAGCGCACGTAGGCGGCTTTGCAAGTTAGAGGTGAAAGCCCGGGGCGCAACTCCGGAATTGCCTTTAAAACTGCATCGCTAGGGC
+
CCCGGFGGGFEGFFCFEF@EGGGGGGGGGFGGGGFDGCF@EFGFGGDGGGGGGGGGGGGDCEGGGGGGFGGGGFGCFFFGGGDEFGFFCFFFGGGGGFGGGGGGGGGGGFCGGFFGGGGGGGGGGGGFFFFEGEGGGGGGGFGGGGGECCGG>FGGGGDG7BGGFGFGGGGGGEFGGFGFGG*:CCFECGEFGGCGEGGFEGE>CFGGGGCFGGG5E@FFGG87?CFF*<:EGG58CF:79FG+**<C7CFGCCCG53<EDD)9>DGDD?@G@DFCFFFCFF=4:?F4=4=F=@:5:9(##
@M06045:235:000000000-JCY5N:1:1101:21432:3501 1:N:0:TACAGC
TAATCGACTCCTACGGGAGGCAGCAGTGGGGAATCTTGCGCAATGGTCGACAGACTGACGCAGCGACGCCGCGTGTGGGAGGACGCCCTTCGGGGTGTAAACCACTGTTGCCCGGGACGAACGAGCAGCTTTTGCTGCTGTGACGGTACCGGGTGAGGAAGCACCGGCTAACTCTGTGCCAGCAGCCGCGGTAATACAGAGGGTGCGAGCGTTGTCCGGAATCACTGGGCGTAAAGGGCGCGTAGGCGGCTTGATAAGCGTGCGGTGAAAGCCCGGGGCTCAACCCCGGGTCGGCCGTGCG
+
CCCGGGGGGGGGGGGGGGGGGGGGCGGGGGGGGGGGGGGGGGGGGGGGGGGGGGGGGGGGGGGGGGGGGGGGGGGGGGGGGGGGGGGGGGGGGGGGGGGGGGGGGGGGGGGGGGGGGGGGFFGGGGGGGGGGGGGGGGGGFGGGGGGGGGGGGGGGGGGGGGGGGGGGGGGGGGGGGGGGGGGGGGGGGGGGGGGGG7ECCFEGGEGGGGGGGGGGGGGGGGGGGGGGGFGEGGGGGGDGGGGG5DGEGDCCDECGFGF5D*9DG>CCF?=FFC@CEEF3@4@@<@D@3>@E>70@B9;##
@M06045:235:000000000-JCY5N:1:1101:13891:3501 1:N:0:TACAGC
TAATCGACTCCTACGGGAGGCAGCAGTGGGGAATCTTGCGCAATGGCCGAAAGGCTGACGCAGCGACGCCGCGTGGGGGAGGAAGGGCTTCGGCTCGTAAACCCCTGTTGCCCGGGGCGAACAGCGTCTTTCGAGGCGCCTGACGGTACCGGGTGAGGAAGCACCGGCTAACTCCGTGCCAGCAGCCGCGGTAATACGGAGGGTGCGAGCGTTGTCCGGAATCACTGGGCGTAAAGGGCGCGTAGGTGGCCAAGCAAGGTCGCGGTGAAAGCCCGGGGCTCAACCCCGGGTCGGCCGTGCT
+
CCCGGGGGGGGGGFGGGGGGGGGGGGGGGGGGGFFGGGGGGGGGGGGGGGGGGGGFGGGGGGGGGGGGGGGGGFGGDFDEFGGFGGEGGGGGGGGGGGGGGGGGGGFGFGGFFFFGDFGGGGGGGGGGEGGGGFGGGGDGGFFGGGGGGGGGGGGCFGF>GGGFFEGGEGGGGGFEGFEGGF>6CGGGGGGCGGGGGGGDEEGGGGGDE>E8>C;+CGGGG=<98@FDCFGGGDC?F5:1*>E=7<FC3FFGGEG=6C3?CCDD<>D*97=CF57<>BD<>?*5D37>:>)7)72@0,1##
@M06045:235:000000000-JCY5N:1:1101:22215:3505 1:N:0:TACAGC
TAATCGACTCCTACGGGAGGCAGCAGTGGGGAATATTGGACAATGGGGGCAACCCTGATCCAGCCATGCCGCGTGAGTGATGAAGGCCCTAGGGTTGTAAAGCTCTTTTGTGCGGGAAGATAATGACGGTACCGCAAGAATAAGCCCCGGCTAACTTCGTGCCAGCAGCCGCGGTAATACGAAGGGGGCTAGCGTTGCTCGGAATCACTGGGCGTAAAGGGTGCGTAGGCGGGTGTTTAAGTCAGGGGTGAAATCCTGGAGCTCAACTCCAGAACTGCCTTTGATACTGAAGATCTTTATG
+
CCCGGGGGGGGGGGGGGGGGGGGGGGGGGGGGGGGGGGGFGGGGGGGGGGGGGGGGGGGGGGGGGGGGGGGGGGGGGFGGGGGGGGGGGGGGGGGGGGGGGGGGGGGGGGGGGGGGGGGGGGGGGGGGGGGGGGGGGGGGGGGGGGGGGGGFFGGGGGGGGGGGGGGGGGGGGGGGGFEFGGGGGGGGGGGGGGGGGGGGGGGGGGGGGGGGGG*?EGGGGGGGGECEGGGGGE*:EFFGGGGGGGGGGGGGGFGGGGGCFGGCGGGDCF?FFGFFFFFFFB87CFF4BF4997<=A))##
@M06045:235:000000000-JCY5N:1:1101:24202:3517 1:N:0:TACAGC
TAATCGACTCCTACGGGAGGCAGCAGTGGGGAATCTTGCGCAATGCGCGAAAGCGTGACGCAGCAACGCCGCGTGGGGGAAGACGGCCTTCGGGTTGTAAACCCCTTTCAGGAGCGACGAAGGTTCGCCGGTGAATAGCCGTGCGGATTGACGGTACCTCCACAAGAAGCTCCGGCTAACTACGTGCCAGCAGCCGCGGTAATACGTAGGGGGCAAGCGTTGTCCGGAATCATTGGGCGCAAAGAGAGCGTAGGTGGATATGTAAGTCCGTTGTGAAAGTCAAAGGCTCAACCTTTGAACG
+
CCC<FEDFCFFGGE@CFGGDD@@F<FCF@<CGGCEGG<9@FGGDCFEEEEE:6CCEGGFEGGGGGCCCFEBC:+@B@@FEFGGGGGGGEFGCCD,BCBAFFGCCFFG=BFAF<+DC@ECGFEFFCCCEF:E1FFCFF9:F**=BCFBC7F9ECF<<FC<BF@C,=<E6CF+3@?EEE5ECCFGCFGGCEDGC66*:CE>8?8+<9*3C5>88:CEC;8*/8:*30*:**:@FCGGFF=E):C=<7C*:3>DD3*;CC*200*2:CFD*:5027>@FFF?:*/77:FFFFF=F>F<=4>4##
@M06045:235:000000000-JCY5N:1:1101:11201:3564 1:N:0:TACAGC
TAATCGACTCCTACGGGAGGCAGCAGTCGGGAATTTTGCGCAATGGACGAAAGTCTGACGCAGCAACGCCGCGTGAGGGATGAAGGCCTTCGGGTTGTAAACCTCTTTTCTCAGGGACGATAGTGACGGTACCTGAGGAATAAGCCACGGCTAACTACGTGCCAGCAGCCGCGGTAATACGTAGGTGGCGAGCGTTGTCCGGATTTACTGGGCGTAAAGAGCGCGCAGGCGGTCGTTCAAGTCGCGTGTGAAAGCCCCCGGCCCAACTGGGGAGGGTCACGCGATACTGATCGACTCGAGT
+
CCCGGGGGEGG9EGGGGGGGGEEEFFFDFCGDGGGFGGGGGGGGGG9FFGGFEEFFGFFFFGG7FGGGGGE7FGGCFGGGGGGGGGGCGGGGGGGGGGGGGGGGGGGGF<FGFFGGGGCF>CGGGGGEGGDCDFFGEGDGGGGGGGGGEGE7BACEGGEFF7CFCGGCG7CFGEG@CFEFG9CFDFGGGG7C*:4=:CC:;>CC56C9EFGF8CCCC5@+;2:5EECEGGGGC=C8=FGFCDGE3DEEC<*:CGF:F37=5)19>7C49?FC79<)8))7;@D0)07@F*6@>:95(((##
@M06045:235:000000000-JCY5N:1:1101:16157:3585 1:N:0:TACAGC
TAATCGACTCCTACGGGAGGCAGCAGTGAGGGATCTTCGTCAATGGGGGCAACCCTGAACGAGCAACGCCGCGTGTGGGAAGACGGCCTTCGGGTTGTAAACCACTTTTCTCGGGGACGAGACAGGACGGTACCCGAGGAAGAAGTCTCGGCTAACTACGTGCCAGCAGCCGCGGTAATACGTAGGAGACGAGCGTTGTCCGGAGTTACTGGGCGTAAAGGGTGCGCAGGCGGCCTGGCGCGTCGCGAGTGAAATCTCCTGGCTCAACTGGGAGGGGGGTCGCGAGACGGCTGGGCTTGCG
+
CCCGGGGGGGGGGGGGGGGGGGGGGGGGGGGGGGGGGGGGGGGGGGGGGGGGGGGGGGGGGGGGGGGGGGGGGGGGGGGGGGGGGGGGGGGGGGGGGGGGGGGGGGGGGGGGGGGGGGGGGGGGGGGGGGGGGGGGGGGGGGGGGGGGGGGGGGGGGGGGGGGFGGGGGGGGGGGGGGGGGGGGGGGGGGGGGGGGGCGGGGEGGGGFGGGGGGGC5EGGGGGGGGGGGGGGGGG*:FFDEGEGGGGCDDGFGGGGGGGGGGCDG4FG77FG)CEG)<><5;<BCB>BDFF35>?5732##
@M06045:235:000000000-JCY5N:1:1101:19790:3628 1:N:0:TACAGC
TAATCGACTCCTACGGGAGGCAGCAGTAGGGAATATTGGGCAATGGGCGGAAGCCTGACCCAGCCATGCCGCGTGCAGGATGAAGGCCTTCTGGGTTGTAAACTGCTTTTACCTAGGAAGAAAAAGCCCATGCGTGGGAAACTGACGGTACTAGGTGAATAAGCACCGGCTAACTCCGTGCCAGCAGCCGCGGTAATACGGAGGGTGCAAGCGTTGTCCGGATTTATTGGGTTTAAAGGGTGCGTAGGCGGCCCGTTAAGTCAGTGGTGAAAGCCTCCAGCTCAACTGGAGAACTGCCAAC
+
CCCGGGGGGGGGGGGGGGGGGGGGGGGGGGGGGGGGGGGGGGGGGGGGGGGGGGGGGGGGGGGGGGGGGGGGGGGGGGGGGGGGGGGGGGGGGGGGGGGGGGGGGGGGGGGGGFGGGGGGGGGGGGGGGGGGGGGGGGGGGGGGGGGGGGGGGGGGGGGGGGGGGGGGGGGGGGGGGGGGGGGGGGGGGGGGGGGGGGGGGGGGGGGGGGGGGGGGGGFGGGG*CCEFC?=CG8EGGGGGGGGGGGGDGGGGGGGGGGFGGGGGGFGGGFFFFGFGF>FGFFF@GF=?FFFFF?AFBB2##
@M06045:235:000000000-JCY5N:1:1101:15987:3641 1:N:0:TACAGC
TAATCGACTCCTACGGGAGGCAGCAGTGGGGAATCTTGCGCAATGGGCGAAAGCCTGACGCAGCGACGCCGCGTGGGGGAAGAAGGCTTTCGGGTTGTAAACCCCTTTCAGGAAGGACGAAGCCACTCGGGTGAATAGCCCAGAGGGTGACGGTACTTCCAGAAGAAGCCCCGGCTAACTACGTGCCAGCAGCCGCGGTAATACGTAGGGGGCAAGCGTTGTCCGGATTTATTGGGCGTAAAGAGCGTGTAGGCGGTCAGGTAGGTCCGTTGTGAAAACTCGAGGCTCAACCTCGAGACCG
+
CCCGGGGGGGGGGGGGGGGGGGGGGGGGGGGGGGGGGGGGGGGGGGGGGGGGGGGGGGGGGGGGGGGGGGGGGFGGGGGGGGGGGGGGGGGGGGGGGGGGGGGDGGGGGGGGGGGGGGGGGGGGGGGGGGGFGGGGGGFGGGGGGGGCGGGGGGGGGGEFFGGGGGGGG>:FGGGGGGGGGGGGGGGEGGGGGGGGGDCEEGGGGE6FGDEGGGGF5CEEEGFCEGG*:EFFGGGGGEEGGDGGGGG/7CGGGGGGGDCGGGFFFCFFDFFGFD=C?F?F?EFEGB@5??@0/??@00,##
@M06045:235:000000000-JCY5N:1:1101:18582:3656 1:N:0:TACAGC
TAATCGACTCCTACGGGAGGCAGCAGTGGGGAATATTGCACAATGGGCGCAAGCCTGATGCAGCGACGCCGCGTGAGGGATGACGGCCTTCGGGTTGTAAACCTCTTTCAGTAGGGAAGAAGCGAAAGTGACGGTACCTGCAGAAGAAGCGCCGGCTAACTACGTGCCAGCAGCCGCGGTAATACGTAGGGCGCAAGCGTTATCCGGAATTATTGGGCGTAAAGAGCTCGTAGGCGGTTTGTCGCGTCTGCTGTGAAAGACCGGGGCTCAACTCCGGTTCTGCAGTGGGTACGGGCAGATC
+
CCCGGGGGGGGGGGGGGGGGGGGGGGFGGGGGGGGGGGGGGGGGGGGGGGGGGGGGGGGGGGGGGDGEGGGGGGGGGGGGGGGGGGGGGFGGGGGGGGGGGGGGGGGGGGGFGGGGGGGGGGGGGGGGGGGGGGGGGCGFGGGGFGGGGGGGGGGGGGGGGGGGGGGGGGGGCGGGGGGGGGFFFGFGGGGGGGGGGGGGGGG7CGGGGGCF?FFCEGGGGGGGGGGGGGGEFGGGGG5CGGGGFD7EGGGGGCFGFGGCFFDGDC57>==F=CFGE>E<*=FF69:F:>=F5BBE6?(##
@M06045:235:000000000-JCY5N:1:1101:7318:3679 1:N:0:TACAGC
TAATCGACTCCTACGGGAGGCAGCAGTAAGGAATCTTCCCCAATGGGCGCAAGCCTGAGGGAGCGACGCCGCGTGGATGATGAAGCCCTTCGGGGTGTAAAATCCTTTTCCTGGCGATGAGATGGACAGTAGCCAGGGAATAAGCCACGGCTAACTACGTGCCAGCAGCCGCGGTAATACGTAGGTGGCAAGCGTTGTCCGGAATTACTGGGTGTAAAGCGCGTGTAGGCGGCAGACCAAGTCGGCGGTGAAAGCGCCCGGCTCAACTGGGCGAGGGCCGTGGAAACTGGTCAGCTGGGGT
+
CCCGGFGGEGGCFGGGDEGGCBFED<ECEGDGFF<FGGGGGGG<FGEEGGGGCF,@FEFEEGGCEGEDGCFC4>CGC,<<,EF?FFGFGG<FFGEECFGGGGGGFEGG<?EAFFGCEDGFGGGGGCB<BB<AFFGFGGCFFGFGGFFF++>B@FGCCFGF<FFFGGGGCC<FEGGGGGG9:+?C@?FE792=5B:*4=+2BE78C?9CCEECGGG7:CC?GGGGG*:FC?8EE8E5CC675:<EG)C55>D7CFGE<D5ED7C379DF<?FF>)55)7>D0>:)69:F4?F44<)*(4,##
@M06045:235:000000000-JCY5N:1:1101:11269:3681 1:N:0:TACAGC
TAATCGACTCCTACGGGAGGCAGCAGTAGGGAATCTTGCGCAATGGGCGAAAGCCTGACGCAGCGACGCCGCGTGAGGGAAGAAGGCCTTCGGGTTGTAAACCTCTTTCAGGAGGGACGAAGCCACTCGGGTTAATAGCCTAGAGGGTGACGGTACCTCCAGAAGAAGCCCCGGCTAACTACGTGCCAGCAGCCGCGGTAATACGTAGGGGGCAAGCGTTGTCCGGATTTATTGGGCGTAAAGAGCGTGTAGGCGGCCATACAGGTCAGCTGTGAAAACTCGAGGCTCAACCTCGAGACCG
+
CCCGGGGGGGGGGGGGGGGGGGGGGGGGGGGGGGGGGGGGGGGGGGGGGGGGGGGGGGGGGGGGGGGGGGGGGGEFFFGGGGGGGGGGGGGGGGGGGFCGGGGGGGGGGGGGGGGGGGGGGDGFFGGGGGGGFGGGGGGGFGGGGGGGGGGGEFGGGGGGGGGGFFFFGGGGGGGGGGGGFGGCFGGGGGFGGGGGGGGGGGCFG<FGGGGGGGCEGEEGGGDGGGGG*9CCFGGGGGEGECGGFGGEGCDG7CDGGGGG=47DGGGGCFFCFGFGFFFFFE)57@5FFFFF@F?@<?(##
@M06045:235:000000000-JCY5N:1:1101:16823:3688 1:N:0:TACAGC
TAATCGACTCCTACGGGAGGCAGCAGTGGGGAATTTTGGACAATGGGGGCAACCCTGATCCAGCCATGCCGCGTGCGGGAAGAAGGCCTTCGGGTTGTAAACCGCTTTTAGCCGGGACGAAAGCCTCGCTCCTAACACGGGCGGGGGTTGACGGTACCGGCGCAATAAGCACCGGCTAACTACGTGCCAGCAGCCGCGGTAATACGTAGGGTGCGAGCGTTAATCGGAATTACTGGGCGTAAAGCGTGCGCAGGCGGTTCGTTGTGTCGGCGGTGAAAGCCCCGGGCTTAACCTGGGAAAG
+
CCCGGGGGGGGGGGGGGGGGGGGGGGGGGGGGGGGGGGGGGGGGGGGGGGGGGGGGGGGGGGGGGGGGGGGGGGGGGGGGGGGGGGGGGGGGGGGGGGGGGGGGGEGGGGGGGGGGGGGGGGGGGGGGDCFGGGGGGGGGGDGGGGGGGGGGGGGGGGGGGGGGGGGGGGGGFGGGGGGGGGGGGGGGGGGGGGGGGGGGGGGGGGCGGGC;EGEEECGGGGGGGGGGGGGGGGGGGGGGGGGGFGGGDDDDGG5:5CCGGD4CCD7:CE35BDFGFFFC)7@@D@>B:46B=4:F0(4##
@M06045:235:000000000-JCY5N:1:1101:17957:3691 1:N:0:TACAGC
TAATCGACTCCTACGGGAGGCAGCAGTGGGGAATCTTGCGCAATGGGCGAAAGCCTGACGCAGCCATGCCGCGTGTATGATGAAGGTCTTAGGATTGTAAAATACTTTCACCGGTGAAGATAATGACTGTAGCCGGAGAAGAAGCCCCGGCTAACTTCGTGCCAGCAGCCGCGGTAATACGAAGGGGGCTAGCGTTGCTCGGAATTACTGGGCGTAAAGGGAGCGTAGGCGGACATTTAAGTCAGAGGTGAAATCCCGGAGCTTAACTTCGGAACTGCCTTTGATACTGGATGGCTTGAGG
+
CCCGGGGGGGGGGGGGGGGGGGGGGGGGGGGGGGGGGGGGGGGGGGGGGGGGGGGGGGGGGGGGGGGGGGGGGGGGGGGGGGGGGGEGGGGGGGGGGGGGGGGGGGGGGGGGGGGGGGGGFGGGGGGGGGGGGGGGGGGGGGGGGGGEGGGGGGGGGGGGGGGGGGGGGGGGGGGEEGGGGFGGGGGGGGGGGGGGGGGGGGGGGGGGGGGGGGGGGGGGGGCCGGGGGGEGEGGGGGGGGGGGGFGGGGGGGGGGCCDCDGGGGGFFGFFGFD>GFFFGFFF=CB?FFF@?FFFF?F(##
@M06045:235:000000000-JCY5N:1:1101:11222:3696 1:N:0:TACAGC
TAATCGACTCCTACGGGAGGCAGCAGTGGGGAATATTGGACAATGGGCGAAAGCCTGATCCAGCAATGCCGCGTGAGTGATGAAGGCCTTAGGGTTGTAAAGCTCTTTTACCCGGGATGATAATGACAGTACCGGGAGAATAAGCCCCGGCTAACTCCGTGCCAGCAGCCGCGGTAATACGGAGGGGGCTAGCGTTGTTCGGAATTACTGGGCGTAAAGCGCACGTAGGCGGCTTTGTAAGTTAGAGGTGAAAGCCCGGGGCTCAACCCCGGAACTGCCTTTAAGACTGCATCGCTTGACA
+
CCCGGGGGGGGGGGGGGGGGGGGGGGGGGGGGGGGGGGGGGGGGGGGGGGGGGGGGGGGGGGGGGGGGGGGGGGGGGGGGGGGGGGGGGGGGGGGGGGGGGGGGGGGGGGGGGGGGGGGGGGGGGGGGGGGGGGGGGGGGGGGGGGGGGGGGGGGGGGGGGGGGGGGGGGGGGGFGGGGGGGGGGGGGGGGGGGGGGGGFGGGGGGGGGGGGGGGGGGGGGGGGGGGGGGGGGCCFGGGGGGGGGGGFGGGCFGGGGGGGGGGGGGGGGFFGFGFGFFFGFFFFGFFFFFFFFEFFFF1##
@M06045:235:000000000-JCY5N:1:1101:11585:3709 1:N:0:TACAGC
TAATCGACTCCTACGGGAGGCAGCAGTGGGGAATCTTGCACAATGGGGGAAACCCTGATGCAGCGACGCCGCGTGAGCGATGAAGCCCTTCGGGGTGTAAAGCTCTTTCGGCAGGGAAGATTATGACGGTACCTGCAGAAGCAGCTGCGGCTAACTACGTGCCAGCAGCCGCGGTAATACGTAGGCAGCGAGCGTTGTTCGGAGTTACTGGGCGTAAAGGGTGTGTAGGCGGTTGTTTAAGTTTGGTGTGAAATCTCCCGGCTCAACTGGGAGGGTGCGCCGAATACTGAATGACTCGACG
+
CCCGGGGGGGGGGGGGGGEGGGGGGGGGFGGGGGGGGGGGGGGGGGGGGGGGGGGGGGGGGGGGGGGGGGGGGGGEGGGGGGGGGG<FGGGGGGGGGGGGGGGGGGGGGGGGDECGGCGFFGGGGGGGGDFCGGGGGGGGGGGGGGGGGGGE7CCGGFGECGGGGGGGGGGGGDFGGGFFGGG7CFGGGG7>DEEC?EFFGE5CEGFCFCEGGGGGGG9CCFEECFGGGGGG5?CE**3:CG+CFG*55CCFDGGGGFGC<C>7CFG77@FD5CDD>))157..*7?@?FFFF?A7AF(##
@M06045:235:000000000-JCY5N:1:1101:17153:3710 1:N:0:TACAGC
TAATCGACTCCTACGGGAGGCAGCAGTGGGGAATATTGCACAATGGGCGAAAGCCTGATGCAGCGACGCCGCGTGAGGGATGACGGCCTTCGGGTTGTAAACCTCTTTCAGCAGGGAAGAAGCGCAAGTGACGGTACCTGCAGAAGAAGCACCGGCTAACTACGTGCCAGCAGCCGCGGTAATACGTAGGGTGCGAGCGTTGTCCGGAATTATTGGGCGTAAAGAGCTTGTAGGCGGTTTGTCGCGTCTGCCGTGAAAATTCGAGGCTCAACCTCGAACTTGCGGTGGGTACGGGCAGATC
+
CCCGGGGGGGGGGGGGGEGGGGGGGGGGGFEFGFGGGGGGGGGGG8FGGGGGGGGGGGGGGFGGGGGGDGGGGGGGGGGGGGGGGGDGGGGGGGGGGGCGGGGGGGGGGGGGGGDFGGGGGGGGGGGGGGGGGGGGGGGGGGGGGGGGGGGGGGGGDGGGGGGGGGGGGGGGGGGGGGGGCEGGGG9BFGGFCGGEGGGGGGGFGGGGGGFGFGGGGGGECGGGGGGGCF@<EGFGD/CCEGGGGGGGGGGGGGGFFFFGGFGFGGDD<FFG7*7CEFFGFFF@GEFF@EFFF>0>>0,##
@M06045:235:000000000-JCY5N:1:1101:24960:3720 1:N:0:TACAGC
TAATCGACTCCTACGGGAGGCAGCAGTGGGGAATATTGGACAATGGGCGCAAGCCTGATCCAGCCATGCCGCGTGGGTGAAGAAGGCCTTCGGGTTGTAAAGCCCTTTTGTTCGGGACGAAATCGTACGGGTGAATATCCCGTGCGGATGACGGTACCGAAAGAATAAGCACCGGCTAACTTCGTGCCAGCAGCCGCGGTAATACGAAGGGTGCAAGCGTTACTCGGAATTACTGGGCGTAAAGCGTGCGTAGGCGGTTTGTTAAGTCCGTTGTGAAAGCCCTGGGCTCAACCTGGGAATC
+
CCCGGGGGGGGGGGGGGGGGGGGGGGGGFGGGGGGGGFGGGGGGGGGGGGGGGGGFGGGGGGGGGGGGGGGGGGGGGGGGGGGGGGGGGGGGGGGGGGGGGGGGGGGGGGFGGGDGGGGGGGGGGGGGGGGGGGGGGGGGFGGGGGCFEGGGGGGGGGGDEFGGGGGFFGGGGGGGGGGGGGGGGGGGGGGGFGGGGGGGGGGGGGFFEEEFCCGGGGGGGGGGGGGGGFGGGGGGGGDDEG5FF3=7<DGGGGGGGGGGD*9C>DCFGFF45C@CBFFF>@?FFF:FFFFFFFFF?::##
@M06045:235:000000000-JCY5N:1:1101:24948:3763 1:N:0:TACAGC
TAATCGACTCCTACGGGAGGCAGCAGTGGGGAATATTGAACAATGGGCGAAAGCCTGATGCAGCGACGCCGCGTGAGGGATGACGGCCTTCGGGTTGTAAACCTCTTTCAGCAGGGAAGAAGCGCAAGTGACGGTACCTGCAGAAGAAGCACCGGCCAACTACGTGCCAGCAGCCGCGGTAATACGTAGGGTGCGAGCGTTGTCCGGAATTACTGGGCGTAAAGAGCTCGTAGGTGGTTTGTCGCGTTGTTCGTGAAAACCGGGGGCTTAACCCTCGGCGTGCGGGCGATACGGGCAGATG
+
CCCGGGGGGGFGGGGCEC@FGFC@FGGC-C@FGGGGGAFGGFEGFCFGG@FEGGGGGCGGCDFAFGGEFGGDEF=:FGEDFDE9CG:7=5:AFGGGGCFFFGFGGGFEGDFGGDDFDFGFGGGFEGGGFFGFFGGGCFFC@>FGFC<FFGGGG7FEGGGGGFGGGG><CFFFFFGGGGGEGGF@EFCFFGG8BEC:58C*;*29CCGEEFGGF?C+**2:::;CFCE9CCEGC??9:/29EGCGC527)9F7CGGGFFFC*C7)777)>)90*97<B@39>>BDG>>:).7>)71)((-##
@M06045:235:000000000-JCY5N:1:1101:5579:3770 1:N:0:TACAGC
TAATCGACTCCTACGGGAGGCAGCAGTGGGGAATCTTGCGCAATGTGCGAAAGCCTGACGCAGCGACGCCGCGTGGGTGAAGAAGGCTTTCGGGTTGTAAACCCCTTTCAGGAAGGACGAAGCCACTCGGGTGAATAGCCCAGAGGGTGACGGTACTTCCAGAAGAAGCCCCGGCTAACTACTTGCCAGCAGCCGCGGTACTACGTAGGGGGCCAGCGTTGTCCGGTTTTTTTGGGCGTAAAGAGCTTGTAGTCGGCTTGGTAGGTCCGCTGTTAAAACTCGATGCCCACCCTCGAGACGA
+
CCCDCCEGCCFGFCGGGEGGFGGCFACCF6CFGFGAFFFFEGEC@6CFCE6+@C,CC<C:FEECFEEG@E=BFFBEE4BDECF,B=8?F<EFGDFFGGDF9FG@FFEDFFEF=<DC<B=+8+@FFCGGGGGGGGGG9FCFGCFFAC<FEF?FFFC7F,?C;,3,6,<CF,*=FCGGF:FGGG,?B9FGG>B+=;ECC*:/*2<F5*+2A?8*1*;*;C*::CAFG=*1;A*7*:E/CC:)AFGG*00<99770+1259<C5C:>C7CC<7:D)**:8=***7))25))0)).).-<?((##
@M06045:235:000000000-JCY5N:1:1101:21690:3777 1:N:0:TACAGC
TAATCGACTCCTACGGGAGGCAGCAGTGGGGAATTTTGGGCAATGGGAGAAATCCTGACCCAGCAACGCCGCGTGAAGGATGAAATCCTTCGGGATGTAAACTTCGTAAATTAGGGAAGAATAAACGTGTTCTAATACAGCACGATATGACGGTACCTGATGTAAGCCCCGGCTAACTCCGTGCCAGCAGCCGCGGTAATACGGAGGGTGCAAGCGTTATCCGGATTCACTGGGTTTAAAGGGTGCGTAGGTGGGCAGGTAAGTCAGTGGTGAAATCTCCGGGCTTAACCCGGAAACTGGA
+
CCCFGCCFFEGEGGDD:B@CFGEEGGGG<<7CFFFEEEBBEGGCFCCAFFFG<E<E<@FEFGFGGFGGFFDFGGGG@FDGGGCEFGGGGGFFGGGEEFD@FFGGGGGGD@FFFGFGGGGGCFGFGGGGGFEFFFFGGGGGGGDEGGGGGGFG@FFGGGGFGFFGCFGGFFD<FFDEGGGFGGFGGGGFGFCGGD7CEGDBGFE7E@EECE7CC+;EEG5CFFCEG5EFCGGGGCFGGDGGFFCFC3E5<DDFFCD57CD:>7=FCFFCF?=/@*97BFF::@5><5<FFF>:55657A.##
@M06045:235:000000000-JCY5N:1:1101:25026:3800 1:N:0:TACAGC
TAATCGACTCCTACGGGAGGCAGCAGTGGGGAATCTTGCGCAATGGACGAAAGTCTGACGCAGCGACGCCGCGTGGGCGACGAAGGCCTTCGGGTTGTAAAGCCCTGTGGGGAGGGACGAACATCCATTCCGCTAACATCGGAGTGGGCTGACGGTACCTCCTTAGCAAGCACCGGCTAACTCTGTGCCAGCAGCCGCGGTAAGACAGAGGGTGCAAACGTTGCTCGGAATTACTGGGCGTAAAGCGCGTGTAGGCGGTTCCGCCAGTCTGGTGTGAAAGCCCGGGGCTCAACACCGGACG
+
CCCGGGGGGGGGGGGGGGGGGGGGGGGGGGGGGGGGGGGGGGGGGGGGGGGGGGGGGGGGGGGGGGGGGGGGGGGGGGGGGGGEGDGGGGFGGGGGGGGGGGGGGGGGCGGGGGGGGGGGGGGGGGGGGGCGGGGGGGGGGGGGGGGGGGGGGEGEGGGGGGGC@FFGFFGGGGEGGGGGGGGGGGGGGGGGGF6FGGGGGGDGGGGGF@8?EGGGGFGGFFGGGGGGEGGGFGGG+CFGGDGGCFEEGGGGGGFGGDDEGFDGGDGGGFF5FGFGFF47F@@><>D37FFFF*,)46(##
@M06045:235:000000000-JCY5N:1:1101:15084:3820 1:N:0:TACAGC
TAATCGACTCCTACGGGAGGCAGCAGTGGGGAATCTTGCGCAATGGTCGGAAGACTGACGCAGCGACGCCGCGTGTGGGAGGACGCCTTTCGGGGTGTAAACCACTGTTGCCCGGGACGAACTGGCGGTTTCGACCGCCCTGACGGTACCGGGTGAGGAAGCACCGGCTAACTCCGTGCCAGCAGCCGCGGTAATACGGAGGGTGCGAGCGTTGTCCGGAATCATTGGGCGTAAAGGGCGCGTAGGTGGCCCGGTCAGTCTTTGGTGAAAGCGCGGGGCTCAACCCTGCGTCGGCCAGGCG
+
CCCGGGGGGGGGGGGGGGGGGGGGGGGGGGGGGGGGGGGGGGGGGGGGGGGGGGGGGGGGGGGGGGGGGGGGGGGGGGGGGGGGGGGGGGGGGGGGGGGGGGGGGGGGGGGGGGGGGGGGGGGGGGGGGGGGGGGGGGGGGGGGGGGGGGGGGGGGGGGGGGGGGGGGGGGGGGGGGGGGGGGGGDGGGDGGGGGGGGGGGGGGGGGGGGGGGGGGGGGGGFGFGGGGGGGGGGGGGGDDGG:=DGGGGGGFGGGGGD>FGDGGGGGGGFFFFGFGFFF3>FFFCDF::5@BDFF>4:?##
@M06045:235:000000000-JCY5N:1:1101:24359:3829 1:N:0:TACAGC
TAATCGACTCCTACGGGAGGCAGCAATTAGGAATCTTGCACAATGGGCGAAAGCCTGATGCAGCGACGCCGCGTGGAGGAGGAAGGCCTTCGGGTTGTAAACTCCTTTTGTCGGGGAAGAAACAAATGACGGTACCCGACGAATAAGCTCCGGCTAACTCCGTGCCAGCAGCCGCGGTAATACGGAGGGAGCGAGCGTTGTCCGAAGTTACTGGGCGTAAAGCGCGCGTAGGCGGGGGATTAAGTGAGAAGTGAAAGGCTGAGGCTCAACCTCATGCAGTGCTTCTCATACTGGTTCTCAA
+
CCCGGGGGGGGGGGGGGGGGGGGGGGGGGGGGGGGGGGGGGGGGGGGGGGGGGGGGGGGGGGGGGGGGGGGGGGGGGGGGGGGGGGGGGGGGGGGGGGGGGGGGGGGGGGGFCFGGGGGGGGGGGGGGGGGGGGGGGGGGGGGGGGGGGGGGGGGGGGGGGGGFGGGGGGGGGGGGGGGGGGGGGGGGGGGGGGGGG:CCEGGGGGGGGGGGGGFFDGEGGGGGGGGGGECECEGGGGGGGGGGGFCCCFGGGGGCGGGGGGG3DCCGGFFGFGFGF46DFFFBF??FFFFFF@AFDD)##
@M06045:235:000000000-JCY5N:1:1101:17769:3835 1:N:0:TACAGC
TAATCGACTCCTACGGGAGGCAGCAGTCGGGAATTTTGCGCAATGGACGAAAGTCTGACGCAGCAACGCCGCGTGAGGGATGAAGGCCTTCGGGTTGTAAACCTCTTTTCTCAGGGACGATGATGACGGTACCTGAGGAATAAGCCACGGCTAACTACGTGCCAGCAGCCGCGGTAATACGTAGGTGGCAAGCGTTGTCCGGATTTACTGGGCGTAAAGAGCGCGCAGGCGGTCGTTCAAGTCGCGTGTGAAAGCCCCCGGCTCAACTGGGGAGGGTCACGCGATACTGATCGACTCGAAC
+
CCCGGGGGGGGGGGGGGGGGGGGGGGGGGGGGGGGGGGGGGGGGGGGGGGGGGGGGGGGGGGGGGGGGGGGGGFGEGGGGGGGGGGGGGGGGGGGGGGGGGGGGGGGGGGGGGGGGGGGGGGGGGGGGGGGGGGGGGGGGGGGGGGGGGGGGGGGGGGGGGGGGGGGGGGGGGGFFGGGGGFGGGGGGGGGGGGGGGGGGGGGGGCGGGGGGGG?EGGGGGGGGGGGGGGGGCGGEGGGGGGGGGGEEGGGGGGGFGGGGDD)>CCFGGFFGDDFDFFFGFFE>DFFFFFFFFFFBFB4##
@M06045:235:000000000-JCY5N:1:1101:16876:3844 1:N:0:TACAGC
TAATCGACTCCTACGGGAGGCAGCAGTGGGGAATATTGCACAATGGGCGAAAGCCTGATGCAGCGACGCCGCGTGAGGGATGACGGCCTTCGGGTTGTAAACCTCTTTCAGCAGGGAAGAAGCGAAAGTGACGGTACCTGCAGAAGAAGCACCGGCTAACTACGTGCCAGCAGCCGCGGTAATACGTAGGGTGCGAGCGTTGTCCGGAATTATTGGGCGTAAAGAGCTTGTAGGTGGTTTGTCGCGTCTGCTGTGAAAATCCGAGGCTCAACCTCGGACTTGCAGTGGGTACGGGCAGACT
+
CCCGGGGGGGGGGGGGGGGGGGGGGGGGGGGGGGGGGGGGGGGGGGGGGGGGGGGGGGGGGGGGGGGGGGGGGGGGGGGGGGGGGGGGGGGGGGGGGGGGGGGGGGGGGGGGGGGGGGGGGGGGGGGGFGGGGGGGGGGGGGGGGGGGGGGGGGGGGGGGGGGGGGGGGGGGGGGGGGGGGGGGGGGGGGGGGGGGGGGGGDGGGGGGGGGGCFGGGGGGGDGGFGGDGGFGGG+AG7C<5DFGDC7>DGGGGGGGCDDEFGC3DDC4FFFGF6FDFFFDFFFFFFFFFFFFFFFFFF(##
@M06045:235:000000000-JCY5N:1:1101:18406:3847 1:N:0:TACAGC
TAATCGACTCCTACGGGAGGCAGCAGTGGGGAATATTGGACAATGGGCGAAAGCCTGATCCAGCAACGCCGCGTGAGGGATGACGGCCTTCGGGTTGTAAACCTCTTTCAGTAGGGACGAAGCGCAAGTGACGGTACCTACAGAAGAAGCACCGGCCAACTACGTGCCAGCAGCCGCGGTAATACGTCGGGTGCGAGCGTTGTCCGGCATTATTGTGCGTAAAGGGCTCGTAGGCGGTCTGTCGCGTCGAAAGTTAAAACCCAGGGCTTAACCCTGGGCCTGCTTCCGATACGGGCAGGTC
+
CCCGGGGGGGGGGGGGGDGGGGGGGGGGGGGDGGGGGGGGGGGGGGGGGGGGGGGGGGGGGGGGGGGGGGGGGGGGGGGCEEGGGGGGGGGGGGGGGEFGGGGGGGFGGGGGGGGGGGGGCGEGGGGGGGGGGFCFCGGFFFFEGGGGGGGF>FGCEEFGGGGG<:FGGGGGGGG>CFGC@EFCFE:78EGFGGGGCEGGGCGGGDC*1*<+<:C2AGG5*;CC<EEAC5:*2;CGEG5CE*9=5<GGDGFGD+*+**2A*><995351)9CBC4755:5>:))2=6..7@57),544(##
@M06045:235:000000000-JCY5N:1:1101:7530:3847 1:N:0:TACAGC
TAATCGACTCCTACGGGAGGCAGCAGTGGGGAATATTGCACAATGGGCGGAAGCCTGATGCAGCGACGCCGCGTGAGGGATGACGGCCTTCGGGTTGTAAACCTCTTTCAGCAGGGAAGAAGCGCAAGTGACGGTACCTGCAGAAGAAGCACCGGCTAACTACGTGCCAGCAGCCGCGGTAATACGTAGGGTGCGAGCGTTGTCCGGAATTATTGGGCGTAAAGAGCTTGTAGGTGGTTTGTCGCGTCTGCTGTGAAAATCCGAGGCTCAACCTCGGACTTGCAGTGGGTACGGGCAGATC
+
CCCGGGGGGGGGGGGGGGGGGGGGGGFGGGGCFGGGGGGGGGGGGGGGGGGGGGGGGGGGGGGGDFGGGGGEGGGGGGGGGGGGGGGGGGGGGGGGGDGGGGGGGGGGGGGGGGGGGGGGGGGGGGGGGGGGGDGGEGGGGGGGGGGGGGGGGGGGGGGGGGGGGGGGGGGGGGGGGGGGGGCGGGGGGGGGGGGGGGGGGGGGGGGEEGGGCCFDFFGGGDFGGGGG?FFCGG?FFEFGGGGDFCEEGGGGFFGGDDGGGC5DDGC*>@FCF4)9BEFGFFFFGFFFFFFFFF6@9<2##
@M06045:235:000000000-JCY5N:1:1101:8304:3855 1:N:0:TACAGC
TAATCGACTCCTACGGGAGGCAGCAGTAGGGAATTTTGCGCAATGGGCGAAAGCCTGACGCAGCAACACCGCGTGCGGGATGACGGTCTTCGGATTGTAAACCGCTGTCAGCAGGGAATAATAATGACTGTACCTGCAAAGGAAGCATCGGCTAACTACGTGCCAGCAGCCGCGGTAATACGTAGGATGCAAGCGTTGTCCGGAATTATTGGGCGTAAAGAGTTCGTAGGCGGTTGCCTAAGTCTGGTGTTAAATACAGGAGCTCAACTCCTGCATGGCACTGGAAACTGGGCAGCTAGAG
+
CCCGGFFGGGGFFGGGD7:EECFCFGGGE@;EGCD9FAF@FGGGG,,CFDFGEFCFC8EEGGGGFFGD:CCEEF7FF+>CEFEC:FFCFECF@=FGGAFFFF=CCC:BF<FF,B<CEFFFGEFCFGGGGGGCFFGFG8<F@C,>C@>FC:CEFCCG;,DCFGGGGGGE,<FCE:CEG<FFGC2<=B:FGC9@FFEG81:<98BCG*5+B+++**8?//*C+;<C9C=E**+75?CCF7CD?*C:DGG00>*:7+?CCC*0/>FFC6>FGF@776)>F::FF?FF<F9??F4.))3>:))##
@M06045:235:000000000-JCY5N:1:1101:14324:3890 1:N:0:TACAGC
TAATCGACTCCTACGGGAGGCAGCAGTGGGGAATTTTGGACAATGGGCGCAAGCCTGATCCAGCAATGCCGCGTGAGTGAAGAAGGCCTTCGGGTTGTAAAGCTCTTTTGTCAGGGAAGAAACGGGGTTGGCTAATATCTGACCCTAATGACGGTACCTGAAGAATAAGCACCGGCTAACTACGTGCCAGCAGCCGCGGTAATACGTATGGTGCAAGCGTTAATCGGAATTACTGGGCGTAAAGCGTGCGCAGGCGGTTTTGTAAGTCTGTCGTGAAAGCCCCGGGCTTAACCTGGGAAGT
+
CCCGGGGGGGGGGGGGGGGGGGGGGGGGGGGGGGGFFGGGGGGGGGGGGGGGGGGGGGGGGGGGGGGGGGGGGGGGGGGGGGGGGGGGGGGFEEFGGGGGGGGGGGGGGGGGFGGGGGGGGGGGGGDCFFGGGGGGGFGGGGGGGGGGGGGG@:FG@AFGGGGGGGGFGGGGGGGGFGGGGGGGGGGFGGGGGFCECEEGGGGGGGGD+<+3BFGGGGGGG5EFFGGD5C?:EFGGGGGGGGEFDGGGCG595EDGG9DEC4**:FFGF69:77BFF@**5;B>D@B))08*==1),.(##
@M06045:235:000000000-JCY5N:1:1101:7402:3897 1:N:0:TACAGC
TAATCGACTCCTACGGGAGGCAGCAATTAGGAATCTTGCGCAATGGGGGCAACCCTGACGCAGCGACGCCGCGTGGAGGAGGAAGGCCTTCGGGTTGTAAACTCCTTTTGCAAGCCAAGAAGCTCTGACGGTAGCTTGCGAATAAGCCCCGGCTAACTCCGTGCCAGCAGCCGCGGTAATACGGAGGGGGCCAGCGTTGTCCGAATTTACTGGGCGTAAAGGGCGCGTAGGCGGGAGGTCAAGTCCGCTGTGAAAGGCTGGAGCTCAACTCCAGTTCGTCGGTGGAGACTGGCTTTCTTGC
+
CCCGGGGGGGGGGGGGGGGGGGGGGGGGEFGGGGGGGGGGGGGGGGGGGG7FGGGDGFGGGGGGGGGGGGGGGGGGGFGGGGGGGGGGGGGGGGGEGFGGGGGGGGGGGGGGGGGGGGGGGGGGFGGGGGGGGGGGGGGGGGGGFGGFFGGGGGGGFEDGGG7FFGDGGGGFEGDGFEGGGFCFGGGGGGGGGGGGGGEGFGGGGGFGFGGGGGGEECEGGGCEEDECCGEGGGG=EEEGGGGGCFGGGGDFGC*345CCDG*77CCC5*=FFF=FFF>GF:BED:FFF=?FF@<FB2>##
@M06045:235:000000000-JCY5N:1:1101:9679:3902 1:N:0:TACAGC
TAATCGACTCCTACGGGAGGCAGCAGTAGGGAATCTTCCGCAATGGACGAAAGTCTGACGGAGCGACGCCGCGTGGGGGATGACGGCCTTCGGGTTGTAAACCTCTTTCACCATCGGCGAAGCCCATGATTTTTGTCGTGGGTGACGGTAGGTGGAGAAGAAGCACCGGCTAACTACGTGCCAGCAGCCGCGGTAATACGTAGGTGGCAAGCGTTGTCCGGATTTACTGGGCGTAAAGAGCGCGCAGGCGGGCGTTCAAGTCGCGTGTGAAAGCCCCCGGCTCAACGGGGGAGGGTCACTG
+
CCCGGGGGEFGGGGGGDCC>E@CE@FG-EFGGGG<EE@FEGGGFGFCFFEGGGCDFGGGGC7FFECCGGGEBC>CGGGEFGGGCFGGGGFGGGD84CF9DGF<,AADFC<FGGGGGG@:FFGCFFC:F>FGAFGGG,*8*>FCC:DFC6<FF3<FFGD7FFGFGFFCEEE7*<CAF7<<FCFFGGGDGCCEGGGG5+<F*<C5/0A8F6+;8E8EGGGGGGEGG?@FGGFFGG**;5<?5CDECC35535C)):C5C<7?::7)9>3>F4@785)7)77)83>?4?)07>5).8(7,,4##
@M06045:235:000000000-JCY5N:1:1101:21289:3914 1:N:0:TACAGC
TAATCGACTCCTACGGGAGGCAGCAGTGGGGGATATTGGACAATGGGGGCAACCCTGATCCAGCCATGCCGCGTGAGTGATGAAGGCCTTCGGGTTGTAAAGCTCTTTTGGCGGGGACGATGATGACGGTACCCGCAGAATAAGCCCCGGCTAACTTCGTGCCAGCAGCCGCGGTAAGACGAAGGGGGCTAGCGTTGTTCGGAATTACTGGGCGTAAAGCGAGTGTAGGTGGTTGTCCAAGTTGGATGTGAAAGCCTTGAGCTCAACTCAAGAAATGCATTCAGGACTGGATGACTAGAGT
+
CCCGGGGGGGGGGGGGGFFGGGGGDGGGGGGGGGGGGGGFGGGGGGGGGGGGGGGGGGGGGGGGGGGFGGGGGGGEGGGGGGGGGGGGGGFGFGGGGGGGGGGGGGGGGGGGGGGGGGGGG?CGGGGGGGGGGGGGGGGGGGGGGGCFGGGGGGGGGGGG7ECFGGGGFGGGGGGGGGGGGGGEGGGGDCFFFGEGGCG?EGGGGGCC9AEF5EECCFGGG=C:F@ECFGGGGGGE7:ECCG7EGGCFGGGGGCGEGGCGDDGGGGGGGFFGFGFF4FFGFFF?D:FFF45?FFBF934##
@M06045:235:000000000-JCY5N:1:1101:15685:3962 1:N:0:TACAGC
TAATCGACTCCTACGGGAGGCAGCAGTGGGGAATATTGGACAATGGGCGAAAGCCTGATCCAGCCATGCCGCGTGTGTGAAGAAGGTCTTCGGATTGTAAAGCACTTTAAGTTGGGAGGAAGGGCATTAACCTAATACGTTAGTGTTTTGACGTTACCGACAGAATAAGCACCGGCTAACTCTGTGCCAGCAGCCGCGGTAATACAGAGGGTGCAAGCGTTAATCGGAATTACTGGGCGTAAAGCGCGCGTAGGTGGTTCGGTAAGTTGGATGTGAAATCCCCGGGCTCAACCTGGGAAGC
+
CCCGGGGGGGGGGGGEGGGGGGGGGGGGGGGGGGGGGGDFGCCDFFFGEEGGGGGGFEGGG?FGGGGGGGGGGFGGGGGGGGC8FFFGGFFGGEGCEEEFGFGFGEGGFFGGGGGGFGGCEFDGGGGGGGGGGGGGGDGFFGCFGGGGGGGGGGGGGGG>FGGGGGGGGGGGGGGGGGGGGGDGFGGGGGGGEFGGE>EGGGFF@;C<CFGGGGGGGGGCDCCFGACCEFCFFCEGFGGDGGCEFGEEGGG<CCFGGGFGG)9>CFGGF4FDFGFFFBFF?@@EGFFFF?=FF?BF?F:##
@M06045:235:000000000-JCY5N:1:1101:10126:3965 1:N:0:TACAGC
TAATCGACTCCTACGGGAGGCAGCAGTGGGGAATTGTTCGCAATGGGCGCAAGCCTGACGACGCAACGCCGCGTGGAGGATTAAGATCTTCGGGTCGTAAACACCTTTCGATCGAGACGAATGGCCTCCGGGTGAACAATCCGGAGGAATGACGGTACCGAGAGAAGAAGCCCCGGCTAACTCCGTGCCAGCAGCCGCGGCAATACGGGGGGGGCAAGCGTTGTTCGGAATTACTGGGCGTAAAGGGCCCGTCAGCGGCCAACTAAGTCGGATGGTAAATCCCCTGGCTCAACGTGGGGGT
+
CCCGGGGGGGGGGGGGEGGEGGGG@-CCACFGGGGCECF7:F>CDC,,+@CF7CECEFEG7FGGEBFF7FFGG:@:7EEGD,CBEFFGGGFFDFEGGGGGGG,B:FGFGGG98@FGGGGGGCGCF,FCCFEG@:FGCFG@:ED<FEEEGE@CGGGGGEGD*:<7FFF7FFGG@C:<CF@FGB:FE**;A<8CGGGF8CE>**::C6*88CCGEGGEGG5;;**1*+*:55@?C9++<C5</7E=77C**)1)**16CD):)19C96*0:@)10))**96:@:FF*0.5))*0))-),4(##
@M06045:235:000000000-JCY5N:1:1101:5922:3966 1:N:0:TACAGC
TAATCGACTCCTACGGGAGGCAGCAGTGGGGAATATTGCACAATGGGCGAAAGCCTGATGCAGCGACGCCGCGTGAGGGATGACGGCCTTCGGGTTGTAAACCTCTTTCAGTAGGGAAGAAGCGAAAGTGACGGTACCTGCAGAAGAAGCGCCGGCTAACTACGTGCCAGCAGCCGCGGTAATACGTAGGGCGCAAGCGTTATCCGGAATTATTGGGCGTAAAGAGCTCGTAGGCGGTTTGTCGCGTCTGCCGGGAAAGTCCGGGGCTCAACTCCGGATCTGCGGTGGGTACGGGCAGAGA
+
CCCGGGGGGGGGGGGGDG@FGFGGGGGGGGGGGGGGGGGFFGGGGGGGGGGGGGGGGGGGGGGGGGGGGGGGGGGGGGGGGGGDGGGGDFECFGFFGGGGGGGGGGGGGG@EFGGGGGGGGGGGGGGGGGGGGGGGGGGGGFGC,DFCEFFGGGGGEGGGGFGGGFGGGGGGGGGGGGGGGGGGDFFFGGGGGDGDGGE?GGGGGGGGGGGGGG7FFGGGGGDGCC6<EEGGGGGGC:C*:FFGFCEGGGGGD*):37>C7CD<77DCC?FGF=?G>53>???5CBEBBFFF>)451?(##
@M06045:235:000000000-JCY5N:1:1101:21094:4005 1:N:0:TACAGC
TAATCGACTCCTACGGGAGGCAGCAGTGGGGAATTTTGGACAATGGGGGCAACCCTGATCCAGCCATTCCGCGTGAGTGAAGAAGGCCTGCGGGTTGTAAAGCTCTTTTGTCCGGAACGAAACGGTTAGGTCTAATAAGCCTGACTACTGACGGTACCGGAAGAATAAGCACCGGCTAACTACGTGCCAGCAGCCGCTGTAATACGTAGGGTGCGAGCGTTAATCGGAATTACTGGGCGTAAAGCGTGCGCAGGCGGTTTTATAATCTAGATGTGAAATCCCCGGGCTCAACCTGGGAACG
+
C<CC9@<@7@FFFGG7:6@FEE;;@-6CEFGDCFGCD6:C<CACC8F7+6@,DFCAFAEF9<<6:<CAFFC:F>=CEE,CFCF<F8EG8,4@EB>FFB9FGC<E@FFEE,B?9FEG@:CF:C@7=>CFGGGFGG,@=<<A8<FC<<<DD9@,@:@<C>+**CFFF:>F,,725*5:*<:F,B,CE2*=C,1<4<CE7*11?<9+?;+<88C*88**==*2**2<EC*;=EG799ACGF5D57=FC<E55))C)/):)7<E3*2CF77*7*9:=*0:4=FC9F)7D>>:@FF5;7350:(##
@M06045:235:000000000-JCY5N:1:1101:7328:4021 1:N:0:TACAGC
TAATCGACTCCTACGGGAGGCAGCAGTGGGGAATATTGCGCAATGGGCGAAAGCCTGACGCAGCGACGCCGCGTGGGGGATGACGGCCTTCGGGTTGTAAACCTCTTTCAGCAGGGACGAAGTTGACGTGTACCTGCAGAAGAAGCGCCGGCTAACTACGTGCCAGCAGCCGCGGTAATACGTAGGGCGCAAGCGTTGTCCGGAATTATTGGGCGTAAAGAGCTCGTAGGTGGCTTGTCACGTCGGGTGTGAAAGCTTGGGGCTTAACTCCAGGTCTGCATTCGATACGGGCTGGCTAGCC
+
CCCGGGGGGGGGGGGGGGGGGGGGGGGGGGGGGGGGGGGGGGGDGGGGGGGGGGGGGGGGGGGGGGGGGEGGGGGGGGGGGGGGGGGGGGGGGGGGGGGGGGGGGGGGFGGGDFGGGGGDFGGGGGGFGGGGGGFGGGGFGGGGGGGGDGGGGGGGGGGGGGGGGGGGGGGGGGGGGGGGGFEFGGGFEEEEGGGGGGGGGEE*CEFGGGFGGGGGEG8FGGC?GECEEE9FGGGGGGGFFGFCDGEGGGGGG9DGGGG*9DDGGGGF77@GFFFG=?FFFFFFCFFD>DFBEDFE?<4##
@M06045:235:000000000-JCY5N:1:1101:19729:4023 1:N:0:TACAGC
TAATCGACTCCTACGGGAGGCAGCAGTGAGGAATATTCGGCAATGGGGGCAACCCTGACCGAGCAACGCCGCGTGGAGGATGACGGTTTTTGGATTGTAAACTCCTTTTCTGTGGGAAGAGACAGGACGGTACCACAGGAATAAGTCACGGCTAACTACGTGCCAGCAGCCGCGGTAATACGTAGGGGGCAAGCGTTGTCCGGAATCATTGGGCGTAAAGCGCACGTAGGCGGATCGTTAAGTCGGGGGTGAAATCCCAAGGCTCAACCCTGGAACTGACTTCGATACTGGCGATCTTTCA
+
CCCEGFFGCBFFFFEBGGGGDGGGGGC@@EDFGGGGGFGGGCECFGF>FDGGGGGA,@F<FGDCEGF@>=FCC@CC4=F:FGCAFGCGGGFCE<?EGGEACGG=EFD<FFCE<EFG?FBDFGGGFF8=>FGGGC<BE<DACFF,FDF<<>>:*5>F,DFC>F@FGCCGDGGCCCD:<F:<CF?F7CB8EGCFFCE7:88+9/:*C;+<<CFFC5C2*;:?ECEGCE58/5@E5*:8=GG75C+<CD:ECDDGG?70>7**9799C4CC*75C)*969**2*993*9>DFFFF:),824)##
@M06045:235:000000000-JCY5N:1:1101:24383:4032 1:N:0:TACAGC
TAATCGACTCCTACGGGAGGCAGCAGTGGGGAATATTGCGCAATGGGCGAAAGCCTGACGCAGCGACGCCGCGTGGGGGATGACGGCCTTCGGGTTGTAAACCTCTTTCAGCAGGGACGAAGCGAAAGTGACGGTACCTGCAGAAGAAGCACCGGCCAACTACGTGCCAGCAGCCGCGGTAATACGTAGGGTGCAAGCGTTGTCCGGAATTATTGGGCGTAAAGAGCTCGTAGGCGGTTTGTTGCGTCGGCTGTGAAAACCTGAGGCTCAACCTCAGGCCTGCAGTCGATCCGAGCAGAAA
+
CCCGGFGGGGGGGGGGGGGGGGGGGGGGGGGGGGGGGDGGGGGGGGGGGGGGGGGGGGGGGGGGGGGGGGGGGGGGGGGGGGGGGGGGGGGGGGGGGGGFGGGFGGGGGGGGGGGGGGGGGGGGGGCGGGGGGGGGGGGGGGGGGGGGGGGGGGGGGGGGGGGGF:FGGGGGGG>EGGCGGGGGGGE?FG5CEGGEFGGGGGGGGGGGGFGGGDFG=FGGGDCGGGGGGGGGGGGGG=CCEGGGGGC:9<CDGCGGGG76C<FGGGGGGFFGFGFGF4FDFFFFGFF>B5).)7(01(.##
@M06045:235:000000000-JCY5N:1:1101:6629:4052 1:N:0:TACAGC
TAATCGACTCCTACGGGAGGCAGCAGTGGGGAATATTGCACAATGGGCGAAAGCCTGATGCAGCGACGCCGCGTGAGGGATGACGGCCTTCGGGTTGTAAACCTCTTTCAGCAGGGAAGAAGCGAAAGTGACGGTACCTGCAGAAGAAGCGCCGGCTAACTCTGTGCCAGCAGCCGCGGTAATACAGAGGGTGCAAGCGTTGTTCGGAATTATTGGGCGTAATGGGCGCGTAGGCGGTTCGGCAAGTCTCTAGTGAAATCTCTGGGCTCAACTCAGAGTCTGCTGGGGAAACTGCCGGGCG
+
CCCGGFGGGGGGGGGGGGGGGGGGGGFGGGGGGG9EFFFGGGGGGGGCFEGGEGFGGGGGGGGGGGGCGGGGGGDEGGGGGGGGGGDGG8FGGGGGEFGGGGGGGGGGGGGGGGGGGGCFFGGGEFDGGGGGGGGGGCGGG?FCFGG7FC7@@FGGGDFFGGFGGGCGGGGGGGGGGGGGGGGGGGFGGGDGEDG?FGGGCG;CFE5CCFF7CFDGDEEGGG*<+C5E=EGEGEGEGGGGGGGC5CGGFCCCFCG?GFGGGGF7*9DFF@696C4C=FFGFF?4*75>>>@FF4<F>B9##
@M06045:235:000000000-JCY5N:1:1101:8563:4060 1:N:0:TACAGC
TAATCGACTCCTACGGGAGGCAGCAGTGGGGAATCTTGCGCAATGGTCGGAAGACTGACGCAGCGACGCCGCGTGTGGGAGGACGCCTTTCGGGGTGTAAACCACTGTTGCCCGGGACGAACTGGCGGTTTCGACCGCCCTGACGGTACCGGGTGAGGAAGCACCGGCTAACTCCGTGCCAGCAGCCGCGGTAATACGGAGGGTGCGAGCGTTGTCCGGAATCATTGGGCGTAAAGGGCGCGTAGGTGGCCCGGTCAGGCTTTGGTGAAAGCGCGGGGCTCAACCCTGCGTCGGCCAGGGT
+
CCCGGGGDEGGGGGGGGGGGGGGGFGGGGGGGGGFFGGGGGGGGGGGGGGGGGGGGGFGGEGGEEGGGGGGGGGGGGGGGGDFFGFGGGGGGGDGGGGGGGGGG<FFEDFDGFFGGGEGGGGGGGGGGGEG;CGGGGCFE:FGGGEGFGGGGGGGGFGGGGC<CA>E5*;C8EGGGGGGGGG5CF>FGGGGGCE?CCC?88?E8CGE8EGGEDCE79CGGG*9C99?FGFG/:*2<CECDGG=CCDCCF*59CE55<F*7***:CDGGGFFCE3<DEFF3<F??C@4>:BFEBE>32??##
@M06045:235:000000000-JCY5N:1:1101:14602:4064 1:N:0:TACAGC
TAATCGACTCCTACGGGAGGCAGCAGTGGGGAATATTGGACAATGGGCGAAAGCCTGATCCAGCAATGCCGCGTGAGTGATGAAGGCCTTAGGGTTGTACAGCTCTTTTACCCGGGAAGATAATGACTGTACCGGGAGAATAAGCCCCGGCTAACTCCGTGCCAGCAGCCGCGGTAATACGGAGGGGGCTAGCGTTGTTCGGAATTACTGGGCGTAAAGCGCACGTAGGCGGCATTGTAAGTTAGAGGTGAAAGCCCGGGGCGCAACTCCGAAACTGCCTTTAAGACTGCATCGCTAGAGT
+
CCCCFF8@BCFEFABCECC7-@;;CC<CEFCGGFF<AF@FFGGFFE8<@7@7C8CDFF@EGGGGFGGFE@FECCEDFFC<EFGGCFFE=C=E9CEFCFG9?<FFEDFAFFFGGDGDGGG<<<9FCFFGGGGGGGGEC+>AFEDA<,+++633C<,:FFG3<F*,@7DEGGDECF*>:,@9*4*<C7F*41B86BEC71;?E5:C*+<@:9:8**2:C/3</*2/8;68*</>5*/+03+2<:E?F*+:<D>4*A*A55CE5)1)9)9*:@5)09>?BF)7**1=CF=@6??=7>B)(34##
@M06045:235:000000000-JCY5N:1:1101:16849:4066 1:N:0:TACAGC
TAATCGACTCCTACGGGAGGCAGCAGTGGGGAATCTTGCGCAATGGCCGAAAGGCTGACGCAGCGACGCCGCGTGTGGGAGGAAGCTCTTCGGGGTGTAAACCACTGTTGCCCGGGACGAACAGCCTCTTTCGAGGGGCCTGACGGTACCTGCAGAAGAAGCGCCGGCTAACTACGTGCCAGCAGCCGCGGTAATACGTAGGGCGCAAGCGTTGTCCGGAATTATTGGGCGTAAAGAGCTCGTAGGCGGCTTGTCACGTCGGGTGTGAAAGCCCGGGGCTTAACCCCGGGTCTGCATTCTG
+
CCCGGGGGGGGGGGGGGGGGGGGGGGFFGGGGGGGGGGGGGGGGGGGGGGGGGGGGGGGGGGGGGGGGGGGGGFGGGGGGGGGGGGGGGGGGGGGGGGGGGGGGGGGGGGGGGGGGGGGGGGGGGGGGGGGGGGGGGGGGGGGGGGGGG9;FFFGFGFFCCGGGGGGGGGGGGGGGGGGGGGGGGGGGGGGGGGGGGGC98?5CEGGGGF?ECGGGGGGCEFGFGGCCGGGCEGFGGGGDCDG=CGGGGGGDD*:CCDG55DDGG)CGGFFCFFFGFE:C@44*:@EF3B7@FFBFF>2##
@M06045:235:000000000-JCY5N:1:1101:24073:4083 1:N:0:TACAGC
TAATCGACTCCTACGGGAGGCAGCAGTGAGGAATATTCGTCAATGGGGGCAACCCTGAACGAGCAACGCCGCGTGCAGGATGAAGGTTTTCGGATCGTAAACTGCTTTTCTGAAGGACGAGTAAAAGGACGGTACTTCAGGAACAAGCCCCGGCTAACTACGTGCCAGCAGCCGCGGTAATACGTAGGGGGCGAGCGTTGTCCGGAGTTACTGGGCGTAAAGCGCGCGCAGGCGGTTTGGTAAGTTTAGCGTGACAGGGATCGGCTCAACTGATCCAGAATGCTGAAAACTGCCAGGCTAA
+
CCCGGGGGGGGGGGGGGGGGGGGGGGGGGGGGGGGGGGGFGGGGGGGGGGGGGGGGGGGGGGGGGGGGGGGGGGGGFGGGGGGGGGGGGGGGGGGGGGGGGGGGGCGGGGGGGFGGGGGGGGGGGGGEFGGGGGGGGGGGGGGGGGGGGCCFFGGGGGGGGGGGGGFFGGGGGGGGGCEEGGGGGEF@GGGGGGGGGGGEGCFGG*C8CGGGGGGFCGGGGGGGGGGGGGGDCEGGGDGGFF7CGGGGGGGDGEG<CDD5FF<DG*96CFFG6C?F@FF5FFFFFFFFFF)@?F:@??2##
@M06045:235:000000000-JCY5N:1:1101:18390:4095 1:N:0:TACAGC
TAATCGACTCCTACGGGAGGCAGCAGTGGGGAATATTGCGCAATGGGCGGAAGCCTGACGCAGCGACGCCGCGTGGGGGATGACGGCCTTCGGGTTGTAAACCTCTTTCGACCTCGACGAAGAGTGATTGACGGTAGGGGTGGAAGAAGCACCGGCCAACTACGTGCCAGCAGCCGCGGTAACACGTAGGGTGCGAGCGTTGTCCGGAATTATTGGGCGTAAAGAGCTCGTAGGCGGTGTGTCGCGTCGGCCGTGAAAACCTGCAGCTTAACTGGGTGCTTGCTTTCGATACGGGCAGGGT
+
CCCGGGGGGGGGGGGGGGGGGGGGGGFGGGGGGGGGGGGGGGGGGFGGGGGGGGGGGGGGGGGGGGGGGGGGGGGGGGGGGGGGGGGGGGGGGGGGGGGGGGGGGGGGGGGGGGGGGGGGGGGGGFFGGGGGGGGGGGGGGGGGGGGGGGGGGGGGGGGGGGGGGGGGGGGGGGGGGGGGGGGGGGGFEEEFEGGGGGGCEGGGGEG>EFFFG:FGGGG=88CEFFFFGGGGGGGGGGGGGGGGGG=CDGGGGCG5DDGGGCG4*9*2CFFGFFFFFDFDFFFFF@97)17>>EBD>F(##
@M06045:235:000000000-JCY5N:1:1101:17312:4116 1:N:0:TACAGC
TAATCGACTCCTACGGGAGGCAGCAGTCGGGAATTTTGCGCAATGGACGAAAGTCTGACGCAGCAACGCCGCGTGAGGGATGACGGCCTTCGGGTTGTAAACCTCTTTTGTCAGGGACGATGATGACGGTACCTGACGAATAAGCCACGGCTAACTACGTGCCAGCAGCCGCGGTAATACGTAGGTGGCAAGCGTTGTCCGGATTTACTGGGCGTAAAGAGCGCGCAGGCGGTCGTTCAAGTCGCGTGTGAAAGCCCCCGGCCCAACTGGGGAGGGTCACGCGATACTGATCGACTCGAGG
+
CCCGGGGGGGGGGGGGGGGGGGGGGGGGGGGGGGGGGGGGGGGGGGGGGGGGGGGGGGGGGGGGGGGGGGGGGGGGGGGGGGGGGGGGGGGGGGGGGGGGGGGGGGGGGGGGGGGGGGGGEGGFGGGGGGGGGGGGGGGGGFGGGGGGGGGGGGGGGGGGGGGGGGGGGGGGGGGGGGGGGGGGGGGGGGGGFGCEGGGGGGDGGGGGGGGFGGEGGGGGGGDGGGGGGGGG78ECEGGDF>FE3DC5<CFFGGGGF57E<5))19CCCFFG)1735:497FEEGEB7F@66>59>?<.##
@M06045:235:000000000-JCY5N:1:1101:22562:4116 1:N:0:TACAGC
TAATCGACTCCTACGGGAGGCAGCAGTGGGGAATATTGGACAATGGGCGGAAGCCTGATCCAGCAACGCCGCGTGAGGGATGACGGCCTTCGGGTTGTAAACCTCTTTCAGCACCGACGAAGCTCCACTTTTTGGTGGTTTGACGGTAGGTGCAGAAGAAGGACCGGCCAACTACGTGCCAGCAGCCGCGGTAATACGTAGGGTCCGAGCGTTGTCCGGAATTATTGGGCGTAAAGGGCTCGTAGGCGGTTTGTCGCGTCGGGAGTGAAAACATCTGGCTTAACTGGGTGCTTGCTTTTGG
+
CCCGGGGGGGGGGGGGGGGGGGGGGGFGGGGGGGGGGGGGGGGGGGGGGGGGGGGGGGGGGGGGGGGGGGGGGGGGGGGGGGGGGGGGGGGGGGGGGGGGGGGGGGGGGGGGGGGGGGGGGGGGGGGGGADGGGGGGGGGGGGGGGGGGGGGGGGGGGGGGGGDFGGGGGGGGGGGGGGGGGGGGGGGGGGGGGGGGDCGGGGGGGGEEDGEEGEFGGGC5CFFGGGG5CGGGGGGGCEFCDGGCGGGDCGCDFFEGC3C5DGDCDD?CF4C5:;CFFFGFFFFGFFF:5>FF*4BBB)##
@M06045:235:000000000-JCY5N:1:1101:16528:4180 1:N:0:TACAGC
TAATCGACTCCTACGGGAGGCAGCAGTGGGGAATATTGCACAATGGGCGGAAGCCTGATGCAGCGACGCCGCGTGAGGGATGACGGCCTTCGGGTTGTAAACCTCTTTCAGTAGGGAAGAAGCGAGAGTGACGGTACCTGCAGAAGAAGCGCCGGCTAACTACGTGCCAGCAGCCGCGGTAATACGTAGGGCGCAAGCGTTATCCGGAATTATTGGGCGTAAAGAGCTCGTAGGCGGTTTGTCGCGTCGGCCGTGAAAGTCCGGGGCTCAACTCCGGATCTGCGGTGGGTACGGGCCGACA
+
CCCGGGGGGGGGGGGGGGGGGGGGFFGGGGGDGGGGGGGEGGGFGGGGGGGGGGGGGCFGGGGGGGGGGGGGGGGFGGGGGGGGGGEGGGGGGGGGGGGGGGGGGGGAFGGCFGFGGGGGGGGGGGGGGGGGGGGGGGGGGC@FFCGGFCGGGGGGGGGGGGGGG@FGDFGGFGGGGGF=CE?FGGGF5CGGGD>EEFEGGEFF7>C>EFGCCC:A:CEGEG5CGGGGGGEGGGGGGGG3=9::375:)/>CDGGGCFFEG75CDGG5D?FGF*/9>;:DFF4@375>EB@F)70>(3-##
@M06045:235:000000000-JCY5N:1:1101:19419:4180 1:N:0:TACAGC
TAATCGACTCCTACGGGAGGCAGCAGTGGGGAATCTTGCGCAATGGCCGAAAGGCTGACGCAGCGACGCCGCGTGGGGGAGGAAGGGCTTCGGCTCGTAAACCCCTGTTGCCCGGGGCGAACATCCTGTTTCGACGGGACTGACGGTACCGGGTGAGGAAGCACCGGCTAACTCCGTGCCAGCAGCCGCGGTAATACGTAGGGGGCGAGCGTTGTCCGGATTCATTGGGCGTAAAGCGCGCGTAGGCGGCTTCGCAAGTCGGCCGTGAAATCTCCGGGCTCAACTCGGAGGGGTCGGGCGC
+
CCCGGGGGGGGGGGGGGGGGGGGGGGGGGGGGGGGGGGGGGGGGGGGGGGGGGGGGGGGGGGGGGGGGGGGGGGGGGGGGGGGGGGGGGGGGGGGGGGGGGGGGGGGGGGGGGGGGGGGGGGGGGGGGGCFGGGGGGGGGGGGGGGGGGGGGGGGGGGGGGGGGGGGGGGGGGGGGGGGGGGGGGGGGGGG:CGDFGG9EGGGGGGGGGGGGGGGGGGGDGDGGGGGGGGGGGGGGFGDGGG=CDD?EGGD<FGGGGGGGGGGGG9DGGFFGFGFGEFFDFFF?GFEF>DEED)4@>B(##
@M06045:235:000000000-JCY5N:1:1101:11031:4181 1:N:0:TACAGC
TAATCGACTCCTACGGGAGGCAGCAGTGGGGAATATTGCACAATGGGCGGAAGCCTGATGCAGCGACGCCGCGTGAGGGATGACGGCCTTCGGGTTGTAAACCTCTTTCAGTAGGGAAGAAGCGAGAGTGACGGTACCTGCAGAAGAAGCGCCGGCTAACTACGTGCCAGCAGCCGCGGTAATACGTAGGGCGCAAGCGTTATCCGGAATTATTGGGCGTAAAGAGCTCGTAGGCGGTTTGTCGCGTCTGCCGTGAAAGTCCGGGGCTCAACTCCGGATCTGCGGGGGGGACGGGCAGAGA
+
CCCGGGGGGGGGGGGGGGGGGGGGGGGGGGGGGGGGGGGGGGGGGGFGGGGGGGGGGGGGGGGGGGGGGGGGGGGGGGGGGGGGGGGGGGGGGGGGGGGGGGGGGFGFGFGDGGGGFFGEEGGGDGGGCCDGGGECEFFFGGGGGGGFFFGGGGGGEEGGGGGGGGFGGGGGGGGCGGGCFEFGGG6:>EEGG>EGGGGEGGFGGGGGCEG7CFG6C5C8:8FGEFC?CGGGGGFCE::CECCEFDGGD>CFD5C>FGCCC77CGDD)166C*>FDD).9**07D35:@)))7>;>;<(##
@M06045:235:000000000-JCY5N:1:1101:25677:4186 1:N:0:TACAGC
TAATCGACTCCTACGGGAGGCAGCAGTGGGGAATCTTGCGCAATGCGCGAAAGCGTGACGCAGCAACGCCGCGTGCGGGAAGACGGCCTTCGGGTTGTAAACCGCTTTCAGTTGGGACGAAGCTTCGCCGGTGAATAGCCGGCTGGAGTGACGGTACCTTCAGAAGAAGCCCCGGCTAACTACGTGCCAGCAGCCGCGGTAATACGTAGGGGGCGAGCGTTGTCCGGAATCATTGGGCGTAAAGCGCGTGTAGGCGGCCCGGTAAGTCCGCTGTGAAAGTCCAGGGCTCAACCCTGGGGTG
+
CCCGGGGGGGGGGGGGGGGGGGGGGGGGGGGGGGGGGGGGGGGGGGGGGGGGGGGGGGGGGGGGGGGGGGGGGGGGGGGGGGGGGGGGGGGGGGGGGGGGGGGGGGGGGGGGGGGGGGGGGGGGGGGGGGGGGGGGGGGGGGGGGGGGGFGGGGGGGGGFGFGGGGGGGCFGFGGGGGFGGGGGGGGGGGGGGGGGGGG*:EGFFGEGGGGGGEEGGGGCGGGFFEEC5CFFGG+8:CG<ED*+:DCE1CDGGGGGC)15>D75DGFG7)57B34:=BFGFFFFGFF474/<FD?FFF(##
@M06045:235:000000000-JCY5N:1:1101:13081:4205 1:N:0:TACAGC
TAATCGACTCCTACGGGAGGCAGCAGTGGGGAATATTGGACAATGGGGGCAACCCTGATCCAGCGACGCCGCGTGTGTGAAGAAGGCCTGCGGGTTGTAAAGCACTTTTAGTGGGGATGAAAAGCACATTGCTAATACCAGTGTGTCTTGACCTAACCCAAAGAAAAAGCACCGGCTAACTCTGTGCCAGCAGCCGCGGTAATACAGAGGGTGCGAGCGTTAATCGGAATTACTGGGCGTAAAGCGTGCGTAGACGGTTATTTAAGTCGGGTGTGAAAGCCCCGGGCTCAACCTGGGAATG
+
CCCGGGGGGGGGGGGGGGGGGGGGGGGGGGGGGGGGGGGGGGGGGGGGGGGGGGGGGGGGGGGGGGGGGGGGGGGGGGGGGGGGGGGGGGGGGGGGGGGGGGGGGGGGGGGGGGGGGDGGGGGGGGGGGGGGGGGGGGGGGGGGGGGGGGGGGGGGGGGGFGGGGGGGGGGGGGGGGGGGGCGGGGGGGGGGGGGG>E8EGGGGGGGGGGEEGGECGGGGGEFGGGGGDGGFGGGGGGGGGDFFGDCGGDGGGGGGGGDDCF:DGGGGGDEGFGEGFFFGF@DEGFF>F=FFF??FBF>##
@M06045:235:000000000-JCY5N:1:1101:12067:4208 1:N:0:TACAGC
TAATCGACTCCTACGGGAGGCAGCAGTGGGGAATATTGCGCAATGGGCGAAAGCCTGACGCAGCGACGCCGCGTGGGGGATGACGGCCTTCGGGTTGTAAACCTCTTTCAGCAGGGACGAAGCGGAAGTGACGGTACCTGCAGAAGAAGCACCGGCCAACTACGTGCCAGCAGCCGCGGTAATACGTAGGGTGCAAGCGTTGTCCGGAATTATTGGGCGTAAAGAGCTCGTAGGCGGTCTGTCGCGTCGGCTGTGAAAACCCGGAGCTCAACCCCGGGCCTGCAGTCGATACGGGCAAAGG
+
CCCGGFGGEGGGGGEGGGGGGGGGGFFGGGDGGGGGGGGGCEGDCFGGDGDGGGGGGGGDGGGGGGGGGGGGGCFGGGGEGGGFGGGGGGGGGGGGGCFGGGGCCBAFEDFGFFFGGDFGGFGEC@ECF,@CEG@FFGGFGC8CFGFGFGCFFCGGGGFFEGGGGFGGC@DFFGGGECE8CD9CFGFGCEGCEGFG9C8CC*;@CCE5CF6EFGEF5:EGGGFGGFD+<CCC5:CED7CDG><CG7EECCCCDC<9>7CFGC99CDDCC==<5*7C)5<<3)))2=:5)))0).()(,(##
@M06045:235:000000000-JCY5N:1:1101:15553:4214 1:N:0:TACAGC
TAATCGACTCCTACGGGAGGCAGCAGTGGGGAATATTGCACAATGGGCGAAAGCCTGATGCAGCGACGCCGCGTGAGGGATGACGGCCTTCGGGTTGTAAACCTCTTTCAGCAGGGACGAAGCGAAAGTGACGGTACCTGCAGAAGAAGCACCGGCCAACTACGTGCCAGCAGCCGCGGTAATACGTAGGGTGCAAGCGTTGTCCGGAATTATTGGGCGTAAAGAGCTCGTAGGCGGCTTGTCGCGTCGGCTGTGAAAACCTAGGGCTCAACCCTGGGCTTGCAGCCGATACGGGCAAGCT
+
CCCGGGGGGGGGGGGGGGGGGGGGGGGGGGGGGGGGGGGGGGGGGGGGGGGGGGGGGGGGGGGGGGGGGGGGGFGGEFEFGGGGGGGGGGGGGGGGGGGGGGGGGGGGGGGGGGGGGGGEGGGGGGGDFFFGGGGGGGGGGGGFGGGGGGGGGGGGGGGGGGGGGGGGGGGGFGGGGGGGGGGGGGGGGGGGGGGGGGGCEGGGGGGGGFCG7FGFGGGGGGGGGGGGFEGGGGG8CCCDGGGGGGGC3CGGGGGCFDCCDGGG4CFCFFFGFDF7FFFGFFFFGF>EFB>@FEFFF<(##
@M06045:235:000000000-JCY5N:1:1101:23289:4235 1:N:0:TACAGC
TAATCGACTCCTACGGGAGGCAGCAGTAAGGAATATTGGTCAATGGACGAAAGTCTGAACCAGCCATGCCGCGTGGAGGATGAAGGTCCTCTGGATTGTAAACTTCTTTTATATGGGACGAAAAAAGGGTTTTCTAACTCGTCTGACGGTACCATATGAATAAGCACCGGCTAACTCCGTGCCAGCAGCCGCGGTAATACGGAGGGTGCAAGCGTTATCCGGATTCACTGGGTTTAAAGGGTGCGTAGGTGGGTTGGTAAGTCAGTGGTGAAATCCCCGAGCTTAACTTGGGAACTGCCAC
+
CCCGGGGGGGGGGGGGGDGGGGGGGGGGGFGGGGGGFDGFGGGGGFFFGBEECGCFGGGGGGGGGGFFGGGGGBFGGGECGGGFGGGCF<EACFFFGFGGGGGGGGGGGGGGGGGGGGCGGGDEGGGGD<EFGGGGGGGGGGGGGFGGGGGGGGGGGGGGGGGGGGGFEFGGGGGE:FEFGGGGGGGGFD>BEGG7CFFGGGCCEGECDF?FGGGECFGGGDEDGEFGGGGG?C*<FGGGGGCEGGGGGCCC77DGGG7:CF:>FGGFC5**9:7<:F>G>>:FGFFFFF:4:?BFFF:##
@M06045:235:000000000-JCY5N:1:1101:14453:4294 1:N:0:TACAGC
TAATCGACTCCTACGGGAGGCAGCAGTGGGGAATCTTGCGCAATGGGCGAAAGCCTGACGCAGCGACGCCGCGTGGGGGAAGAAGGCTTTCGGGTTGTAAACCCCTTTCAGGAAGGACGAAGCCACTCGGGTGAATAGCCCAGAGGGTGACGGTACTTCCAGAAGAAGCCCCGGCTAACTACGTGCCAGCAGCCGCGGTAATACGTAGGGGGCAAGCGTTGTCCGGATTTATTGGGCGTAAAGAGCGTGTAGGCGGCTTGGTAGGTCCGCTGTGAAAACTCGAGGCTCAACCTCGAGACCA
+
CCCGGGGGGGGGGGGGGGGGGGGGGGGGGGGGGGGGGGGGGGGGGGGGGGGGGGGGGGGGGGGGGGGGGGGGGFGGEEGGGGGGGGGGGGGGGGGGGGGGGGGGGGGGGGGG@FGGGGGGGGGGGGGGGGGGGGGGGGGGGGGGGGGGGGGGGGGGGGGGGGGGGGGGGGGGGGG>GGGGGGGGGGDGGGGGGGGGGGGGGGGGGFFGGGGGGGGGGGGEGEFEECECEGGGGGGGGGGDGGGCCGGEDGGFFFGGGGDEGGGF5CCFDFFGDGFGFFFGF>>E3>)09FFFFFFD?(1##
@M06045:235:000000000-JCY5N:1:1101:14086:4316 1:N:0:TACAGC
TAATCGACTCCTACGGGAGGCAGCAGTGGGGAATATTGCGCAATGGGCGGAAGCCTGACGCAGCGACGCCGCGTGGGGGATGACGGCCTTCGGGTTGTAAACCTCTTTCAGTAGGGAAGAAGCGAAAGTGACGGTACCTGCAGAAGAAGCGCCGGCTAACTACGTGCCAGCAGCCGCGGTAATACGTAGGGCGCAAGCGTTATCCGGAATTATTGGGCGTAAAGAGCTCGTAGGCGGTTTGTCGCGTCTGCCGTGAAAGTCCGGGGCTCAACTCCGGATCTGCGGTGGGTACGGGCAGAGG
+
CCCGGGGGGGGGGGGGGGGGGGGGGGGGGGGGGGGGGGGGGGGEGGFGEGGGGGGGGGGGGGGGGGGGGGGGGFGGGGGGGGGGGGGGGGGGGGGGGGGGGGGGGGGGGGGCCFGCEGGGFGFGGGDCGGGGGGGGCFGFGGGGGGGGGGGGGGGGGDGGGGGGFCFFFGGGGGCECEEEGDEFEGGGFGDFGGGC>FGGEGF7FGGC5*:FGGFGGGGEE5CFGGGGG=*ACECEE>E759CEGC55DGFFG*/7*:>FGG3CDGDDGF6F?F675).7?FF>37)75710<@>B;?0##
@M06045:235:000000000-JCY5N:1:1101:17233:4333 1:N:0:TACAGC
TAATCGACTCCTACGGGAGGCAGCAGTGGGGAATTGTTCGCAATGGGCGCAAGCCTGACGACGCAACGCCGCGTGGAGGACGAAGATCTTCGGGTCGTAAACTCCTTTCGATCGGGAAGAACGTTTTCGGGGTGAATAATCCCGGGAGTGACGGTACCGTTAAAGGAAGCCACGGCTAACTCTGTGCCAGCAGCCGCGGTAATACAGAGGTGGCAAGCGTTGTTCGGAATTACTGGGCGTAAAGGGCGCGTAGGCGGCCATCTAAGTCAGACGTGAAATCCCCCGGCTTAACCTGGGAAAG
+
CCCGGGGGGGGGGGGGGGGGGGGGGGGGGGGGGGGGGGGGGGGGGGGGGGGGGGGGGGGGGGGGGGGGGGGGGGGGEGGGGGGGGGGGGGGGGGGGGGGGGGGGGGGGGGGGGGGGGGGGGGGFGGGGGGGGGGGGGGFFGFFGGGGGGGGGGGGGGGGGGGGGGGGGGGGGGGGGGGGGGGGGGGGGGGGGGGGGGGGGDGGGGGGGGGGGGGGGGGGGCECGGGGGGGGGGGGGGGGGDGGGGGGGGGDGGECEGGGGGGGFFGFGGFBDFC>FFFFF@FFEGFFFEF?FFF?FFF?##
@M06045:235:000000000-JCY5N:1:1101:19763:4334 1:N:0:TACAGC
TAATCGACTCCTACGGGAGGCAGCAGTGGGGAATATTGGACAATGGGCGAAAGCCTGATCCAGCAACGCCGCGTGAGGGATGACGGCCTTCGGGTTGTAAACCTCTTTCAGTACCGACGAAGCGCCAATAACGGTGGTGACGGTAGGTACAGAAGAAGGACCGGCCAACTACGTGCCAGCAGCCGCGGTAATACGTAGGGTCCGAGCGTTGTCCGGAATTATTGGGCGTAAAGGGCTCGTAGGCGGTCTGTCGCGTCGGGAGTGAAAACTTACAGCTTAACTGGGAGCGTGCTTCCGATTC
+
CCCFFEGG7CFGGGGGEGECEGDEGGFGGCGGGGGGGFE<@FGGG8FGCGGGGGGGFFGGGGFGFGGGGEEGGE+CCDEGFGGGE@FGGGGGEGAFGEEGGGGFFEEFFCGEFFG:FEGCE7FCCCFCC<ACEC>F:C@C<E>3@FEGCEFGA7<:FCCF77<7FF7CCFFFEGGF*<<FF8FF8@:EC:*B<+:CFGG8FFFE8*?81?5;E9CGG5*C<FA++8*8*:85EC5CG=EC75AFGCCC<DC7**)2>)95<C79:D*:*)9097*77F*:B**)/0.)).))8*)040(##
@M06045:235:000000000-JCY5N:1:1101:17184:4362 1:N:0:TACAGC
TAATCGACTCCTACGGGAGGCAGCAGTAGGGAATATTGGACAATGGGCGAAAGCCTGATCCAGCGACGCCGCGTGAGGGATGACGGCCTTCGGGTTGTAAACCTCTGTTGTTAGGAAAGAAGCCGGGTGCATAACCCGGTGACGGTACCTAACGAGGAAGCCCCGGCTAACTACGTGCCAGCAGCCGCGGTGAGACGTAGGGGGCGAGCGTTATCCGGATTCACTGGGCGTAAAGGGCGCGTAGGCGGTTACGCAAGTCGGATGTGAAAAGTCACGGCTCAACTGTGATCGTGCATCCGCA
+
CCCGGGGGGGGGGGGGGGGGGGGGFGGGGGGGGGGGGGGGGGGGGGGGGGGGGGGGGGFFGGGGGGGGGGGGGGGGGGGGGGGGGGGGGGGGGGGGGGGGGGGGGGGGGGFGGGGGGGGGGGGGGGGGGGGGGGGGGGGGGGGGGGGGGGGGGGGGGGGGGGGGGGEGGGGGGGGGFGGGGGGGGGGGGGEEGGGGGGCGGGGGCGGGGGGGGECFGGGGEGGGGGGGGGCGDCFFG5CDE3CGGFGGGGGGGGGGDFGGDDCDGGGGGFFDFGFDBB5C=/799BFFFFF?5B?FA:,##
@M06045:235:000000000-JCY5N:1:1101:21283:4365 1:N:0:TACAGC
TAATCGACTCCTACGGGAGGCAGCAGTGGGGAATATTGGACAATGGGCGCAAGCCTGATCCAGCCATGCCGCGTGGATGATGAAGGCCTTAGGGTTGTAAAGTCCTTTTAACGGGGAAGATAATGACGGTACCCGTAGAATAAGCCCCGGCTAACTTCGTGCCAGCAGCCGCGGTAATACGAAGGGGGCTAGCGTTGCTCGGAATTACTGGGCGTAAAGCGCACGTAGGCGGCTCTTTAAGTCGGGGGTGAAATCCTGGAGCTCAACCTGGGAACTGCATCCGATACGGCGGGACTGGGTC
+
CCCGGGGGGGGGGGGGGGGGGGGGGGGGGGGGGGGGGGGGGGGGGGGGGGGGGGGGGGGGGGGGGGGGGGGGGFGGGGGGGGGGGGGGGGGGGGGGGGGGGGGGGGGGGGGGGGGGGGGGGGGGGGGGGGGGGGGGGGGGGGGGGGGGGGDGGGGGGGGGGGGGGGGGGGGGGGGGGGGGGGGGGGGGGGGGGGGGGGGGGGGGGGGGGGGGGGGGGGGGGGGGGGGGGGGGGEDGGGGFGGFCCGGGGGGGGFFGGGGCGGGGGCFFGFFGFGFGFFFGFFFDG>EFFFFF@>9>8B(##
@M06045:235:000000000-JCY5N:1:1101:12143:4371 1:N:0:TACAGC
TAATCGACTCCTACGGGAGGCAGCAGTGGGGAATATTGGACAATGGGCGGAAGCCTGATCCAGCAATTCCGCGTGGGTGAAGAAGGTCTTCGGATTGTAAAGCCCTTTCGACAGGGACGATGATGACGGTACCTGTAGAAGAAGCCCCGGCTAACTTCGTGCCAGCAGCCGCGGTAATACGAAGGGGGCTAGCGTTGCTCGGAATTACTGGGCGTAAAGGGCGCGTAGGCGGCGCAGTTAGTCAGGCGTGAAATTCCTGGGCTCAACCTGGGGACTGCGCTTGATACGGCTGTGCTAGATC
+
CCCFGFGGGGGGGGGGGGGGGGGGGGGGFFGEGGGGGGGGGFFGGG8FGGGGGGGGGGGGFGGGGGGGGFGGGGGGGGGGGGGGGGGGGGGGG>FGGGGGGGGGFGGGGGGGGGGGGGGGGGGGGGGGGGGGGGGGGGDEGGGGGGGGGGCGGGFFFGGGGGGGGGGGGGGDGGGGGGGGFEFGGGDGGGGGGGGGEGGGGEGEGGGFFGGGGGECEGGDEEGGGC=EEGCEGGE8EGGGGGGGFGGEGGGG>?F9C:FGDFDDGGGCC)5CBDE7::>GEFF):4*73>D@@4<9A9,##
@M06045:235:000000000-JCY5N:1:1101:26455:4393 1:N:0:TACAGC
TAATCGACTCCTACGGGAGGCAGCAGTGGGGAATCTTGCGCAATGCGCGAAAGCGTGACGCAGCAACGCCGCGTGGGGGAAGAAGGCCTTCGGGTTGTAAACCCCTTTCAGGAGGGACGAAGCCTGGCTGGTGAATAGCCTGTCCAGGTGACGGTACCTCCACAAGAAGCCCCGGCTAACTACGTGCCAGCAGCCGCGGTAATACGTAGGGGGCAAGCGTTGTCCGGAATCATTGGGCGTAAAGAGCGCGTAGGCGGCCCAGTAAGTCCGCTCTGAAAGTCAGGGGCTCAACCCCTGAAGG
+
CCCGGGGGGGGGGGGGGGGGGGGGGGGGGGGGGGGGGGGGGGGGGGGGGGGGGGGCEGGGGGGGGGGGGGGGGGGGGGGGGGGGGGGGGGGGGGFGGGGGGGGGGGGGGGGGGGGGGGGGGGGGGGGGGGGGFGGGGGGFGGGGGFGGGGGGGGGGGGFGGFGGGCCFGGGGFFBFGGCGGGGGFFGGGFFGGGGGGGGEEGGF?F@?FCGCEGGFGFEGGGGGF=C8C:FEFGGFGFGGGGFEFF?>DGGDGCGCDGCEGGGG:FF:>:BD@57FF?FGB?FFGE>.7F47>EFFFF5##
@M06045:235:000000000-JCY5N:1:1101:10167:4404 1:N:0:TACAGC
TAATCGACTCCTACGGGAGGCAGCAGTGGGGAATCTTGCGCAATGCGCGAAAGCGTGACGCAGCAACGCCGCGTGGGGGAAGACGGCCTTAGGGTTGTAAACCCCTTTCAGGAAGGACGAAGGCCGGGTCGTTAATAGCGGCTCCGGTTGACGGTACTTCCATAAGAAGCCCCGGCTAACTACGTGCCAGCAGCCGCGGTAATACGTAGGGGGCAAGCGTTGTCCGGAATCATTGGGCGTAAAGAGCGCGTAGGCGGTCCGGTAAGTCAGCTGTGAAAGTCAAGGGCTCAACCCTTGAAAA
+
CCCGGGGGGGGGGGGGGGGGGGGGGGGGGGGGGGGGGGGGGGGGGGGGGGGGGGGGGGGGGGGGGGGGGGGGGFGGGGGGGGGGGGGGGGGGGGGGGGGGGGGGGGGGGGGGGGGGGGGGGGGGGGGGGGGCGGGGFGGGGGGGGGGGGGGGGGGGEGGEGGGGGGGGGGGGGGGGDGCGGGGGGGCCFGGGGFGGGGG*:CEGGGEFGGGGGGGGFGGEGDGGGGGGGGGGGGGGGGCDCGGGGGGGDD<DC5FEGDGGDDGGDDCFFF?FFC:7=6=:FFBF4>5>FFF:FBBFFF?##
@M06045:235:000000000-JCY5N:1:1101:25202:4439 1:N:0:TACAGC
TAATCGACTCCTACGGGAGGCAGCAGTGGGGAATATTGGACAATGGGGGCAACCCTGATCCAGCGACGCCGCGTGTGTGAAGAAGGCCTGCGGGTTGTAAAGCACTTTTAGTGGGGATGAAAAGCACATCACTAACACTGGTGTGTCTTGACCTAACCCAAAGAAAAAGCAACGGCTAACTCTGTGCCAGCAGCCGCGGTAATACAGAGGGTGCGAGCGTTAATCGGAATTACTGGGCGGAAAGCGTGCGTAGACGGTTATTTAAGTCGGGTGTGAAAGCCCCGGGCTCAACCTGGGAAGT
+
CCCG9FGGGGGGGGGGGGGGGEGDFGEFFGGCCFGGGGGEFFGGFGGGGEEGGGGGGGCCFGGCFEGCGCGGGCGCGFGF<?DAFGGGGGGDGGG+CC<?FGGGGFGGGFGGAFFG+3BF=FFCAFFE=FGG<FDBFFAFG9FFFGGGA9FEGGGG@FFGGGGGGGGGGGG,DCFEGG?GA9FFFGFFGGF@FG*BEGD8CCGFFGGGCGE888:*:*?*;*2<CCE8;EFGFC:FGGG)>57F*9:C3CDCD5*:79*/*2:D>CFFDBE*.9>F**1*7)0<7>37.96)861>:((##
@M06045:235:000000000-JCY5N:1:1101:14474:4457 1:N:0:TACAGC
TAATCGACTCCTACGGGAGGCAGCAGTGGGGAATATTGCGCAATGGGCGAAAGCCTGACGCAGCGACGCCGCGTGTGGGATGACGGCCTTCGGGTTGTAAACCACTGTCGGGAGGGACGAATGCCCCGCAAGGGGAGTGACGGTACCTCCAAAGGAAGCACCGGCTAACTCCGTGCCAGCAGCCGCGGTAATACGGAGGGTGCGAGCGTTGTCCGGAATCACTGGGCGTAAAGGGCGCGTAGGCGGCCTGATAAGTAGGGGGTGAAATCCTGCGGCTTAACCGCAGGGCTGCCTTCTAAAA
+
CCCGGGGGGGGGGGGGGGGGGGGGGGGGGGGGGGGGGGGGGGGGGGGGGGGGGGGGGGGGGGGGGGGGGGGGGFGGGGGGGGGGGGGGGGGGGGGGGGGGGGGGGGGGGGGGGGGGGGGGGFGGGGGGGGGGGGGGGGGGGGGGGGGGGGGGGGGGGGGGGGGGGEEFGFGGGGCGGGGGGGFGGGGGGGGFFGGGGGGGGGGGGGGGGGGGGGGGGGGGGG9CGFFGEGGGFGGGGGGGGGGGDDECGGFDFGGFGGGDGGDGGFDGGF?CFGD<>B@FFFDDDFFFFF@;FFD?<9:##
@M06045:235:000000000-JCY5N:1:1101:13673:4485 1:N:0:TACAGC
TAATCGACTCCTACGGGAGGCAGCAGTGGGGAATATTGGACAATGGGCGCAAGCCTGATCCAGCCATGCCGCGTGAGTGATGAAGGCCCTAGGGTTGTAAAGCTCTTTTGTGCGGGAAGATAATGACGGTACCGCAAGAATAAGCCCCGGCTAACTTCGTGCCAGCAGCCGCGGTAATACGAAGGGGGCTAGCGTTGCCCGGAATCACTGGGCGTAAAGGGTGCGTAGGCGGGTCTTTAAGTCAGGGGTGAAATCCTGGAGCTCAACTCCAGAACTGCCTTTGATACTGAAGATCTTGAGG
+
CCCGGGGGGGGGGGGGGGGGGGGGGGGGGGGGGGGGGGGGGGGGGGGGGGGGGGGGGGGGGGGGGGGGGGGGGGGGGFGGGGGGGGGGGGGGGGGGGGGGGGGGGGGGGGGGGGGGGGGGGGGCGGGGGGGEGGGGGGGGGGGFGGGGGGGGGGGGGGGGGGGGGGGGGGGGGGGGGFGGGGGGGGGGGGGGGGGGGDEFGGGGGGGGGFFFGGEGGGGGGGGDGEEEEF=EG8CGGGGGGG9CFFEGD<:FGGGFGG47FGGGGDG77?FG49::96@FF4FFGFB*09??8@AF)5)##
@M06045:235:000000000-JCY5N:1:1101:16767:4520 1:N:0:TACAGC
TAATCGACTCCTACGGGAGGCAGCAGTGGGGAATATTGCACAATGGGCGGAAGCCTGATGCAGCGACGCCGCGTGAGGGATGACGGCCTTCGGGTTGTAAACCTCTTTCAGTAGGGAAGAAGCGAAAGTGACGGTACCTGCAGAAGAAGCGCCGGCTAACTACGTGCCAGCAGCCGCGGTAATACGTAGGGCGCAAGCGTTATCCGGAATTATTGGGCGTAAAGAGCTCGTAGGCGGTTGGTCGCGTCTGCCGTGAAAGTCCGGGGGTCAACTCCGGATCTGCGGTGGGTACGGGCAGACG
+
CCCGFGGGGEFEFGEEGDEGGGGGGGGGFF@FGG9FCFFGFGGGFCFGGDGGGGGGGGGFFFGFEGEGGEGF7FFFCGG:FG?FEGGGGFEGDEGGD7FFGG8BDFA<F<FA@DFG<AB,BDFGGG:FGGGFDCF<>E9FCFFFF:CFFEEC7FEC7CF<FF:CFGCFFEFFGFFGG7:<<EGGFFFCCEGFGCEGDGEE>8F99C>>**09+++<@EEEC=*<:CC:07:=CGF=C*:)*9FCC)2>57FCD73//:D3:7DD53))1<?F6C)955)>?FF3D.7<85=?BE>D(84##
@M06045:235:000000000-JCY5N:1:1101:24423:4577 1:N:0:TACAGC
TAATCGACTCCTACGGGAGGCAGCAGTGGGGAATATTGGACAATGGGCGCAAGCCTGATCCAGCCATGCCGCGTGGATGATGAAGGCCTTAGGGTTGTAAAGTCCTTTCAGCGGGGAAGATAATGACGGTACCCGCAGAAGAAGCCCCGGCTAACTTCGTGCCAGCAGCCGCGGTAATACGAAGGGGGCTAGCGTTGCTCGGAATTACTGGGCGTAAAGCGCACGTAGGCGGCTTTTTAAGTCGGGGGTGAAATCCTGGAGCTCAACTCCAGAACTGCCTTCGATACTGGAAAGCTCGACC
+
CCCGGFGGGGGGGGGGGGGGGGGGGGGGGGGGGGGGGGGGGGGGGGGGGGGGGGGGGGGGGGGGGGGGGGGGGGGGGGGGGGGGGGGGGGGGGGGGGGGGGGGGGGGGGGGGGGGGGGGGGGGGGGGGGGGGGGGGGGGGGGGGGGGGGGGGGGGGGGGGGGGGGGGGGGGGGGGGGGGGGGGGGGGGGGGGGGGGGGGGGD:EGGGGFGGGGGGGE=FFGGEGGFGGGGGGGGGGGGGFFGGGGGGGCDCFGGGGGFFFFGGGGGFGGFFGFGFGF?F4FFF3C>BFF?FFF>?FFB(##
@M06045:235:000000000-JCY5N:1:1101:15954:4586 1:N:0:TACAGC
TAATCGACTCCTACGGGAGGCAGCAGTGGGGAATCTTGCGCAATGGGCGAAAGCCTGACGCAGCGACGCCGCGTGGGGGAAGAAGGCTTTCGGGTTGTAAACCCCTTTCAGGAAGGACGAAGCCACTCGGGTGAATAGCCCAGAGGGTGACGGTACTTCCAGAAGAAGCCCCGGCTAACTACGTGCCAGCAGCCGCGGTAATACGTAGGGGGCAAGCGTTGTCCGGATTTATTGGGCGTAAAGAGCGTGTAGGCGGTCAGGTAGGTCCGTTGTGAAAACTCGAGGCTCAACCTCGAGACCC
+
CCCGGGGGGGGGGGGGGGGGGGGGGGGGGGGGGGGGGGGGGGGGGGGGGGGGGGGGGGGGGGGGGGGGGGGGGFGGGGGGGGGGFGGGGGGGGGGGGGGGGGGGGGGGGGGGGGGGGGGGDGGGGGGGGGGFGGGGGGGGGGGGGGGGGGGGGGGGGGGGGGGGGGGGGFGGGGGGGGGGGGGGGGGGGGGGGGGGGGEGGGGFGFGGGGGEGC5CGGGGCEGGGDE*?FGGGEGGGGGGGFFFFCGCDGGGGGGC)9CGFGGFFFFC7>FGEGFGFFFGFDF3CD5>FFFFFFFD?F;##
@M06045:235:000000000-JCY5N:1:1101:23895:4587 1:N:0:TACAGC
TAATCGACTCCTACGGGAGGCAGCAGTGGGGAATTGTTCACAATGGGCGCAAGCCTGATGACGCAACGCCGCGTGGGGGATGAAGGTCTTCGGATCGTAAACCCCTGTCGAACGGGACGAAAGACCCGGGAGCTAATCATCCCGGGAGTGACGGTACCGTTAAAGGAAGCCACGGCTAACTCTGTGCCAGCAGCCGCGGTAATACAGAGGTGGCAAGCGTTGTTCGGAATCATTGGGCGTAAAGGGCGCGTAGGTGGCCCGGTCAGTCTTTGGTGAAAGCGCGGGGCTCAACCCTGCGTAC
+
CCCGGGGGFGGGGGGEGGGGGGGG?FGGCGGGGGGGGGGGGGGDGCGGGGGECFFGGGGFGGGGGGGEGGGGGGGGGGGGCDEFFFFGGGGGGFFGGGGGGGGGGGGGGGGFFGGGGGGGGEGGGCGGEGGEECCDGGGGGGGGGGGDFFGGG>B:FFEFECFGGGGGGGGCFCFGEGGGFGGCG7FGFGGCFFEGEGGCEEDFFCC9C8FFFGFCGGGEGGGFFEC=EGG7CC:GGGGGDGFCFGECDGGGDEC+9DFCDC575C:CG=FFF9):FBB5>D@)7:DEF=FFFB:4<14##
@M06045:235:000000000-JCY5N:1:1101:18661:4594 1:N:0:TACAGC
TAATCGACTCCTACGGGAGGCAGCAGTGGGGAATATTGGACAATGGGGGCAACCCTGATCCAGCGACGCCGCGTGTGTGAAGAAGGCCTGCGGGTTGTAAAGCACTTTTAGTGGGGATGAAAAGCACATTGCTAATACCAGTGTGTCTTGACCTAACCCAAAGAAAAAGCACCGGCTAACTCTGTGCCAGCAGCCGCGGTAATACAGAGGGTGCGAGCGTTAATCGGAATTACTGGGCGTAAAGCGTGCGTAGACGGTTATTTAAGTCGGGTGTGAAAGCCCCGGGCTCAACCTGGGAAGT
+
CCCGGGGGGGGGGGGGGGGGGGGGGGGGGGGGGGGGGGGGGGGGGGGGGGGGGGGGGGGGGGGGGGGGGGGGGFGGGGGGGGGGGGGGGGGGGGGGGGGGGGGGGGGGGGGGGGGGGGGGGGGGGGGGGGGGFFGGGGGGGGGGGGFGFGGGFGGGGGGGGGGGGGGGGGGGGGCCFEFGECGGGGGGGGGGGGGGGGGEGGGGGGGGGGGEGGGGGGGEGEFFFGGCEGGFGGGGGGGGGGDFGCEEGGG:5CFGGGGGGGFCCGGGGFFGFGFD/9FGF:>E9>EFFFFF@FFFF?7##
@M06045:235:000000000-JCY5N:1:1101:10272:4603 1:N:0:TACAGC
TAATCGACTCCTACGGGAGGCAGCAGTGGGGAATATTGCACAATGGGCGGAAGCCTGATGCAGCAACGCCGCGTGAGGGATGACGGCCTTCGGGTTGTAAACCTCTTTTAGCAGGGAAGAAGCGTGAGTGACGGTACCTGCAGAAAAAGCGCCGGCTAACTACGTGCCAGCAGCCGCGGTAATACGTAGGGCGCAAGCGTTATCCGGAATTATTGGGCGTAAAGAGCTCGTAGGCGGTTTGTCGCGTCCGCTGTGAAAACCCGAGGCTCAACCTCGGGCCTGCAGTGGGTACGGGCAGGGT
+
CCCGGGGGGGGGGGGGGDGGGGGGGGGGGGGGGGGGGGGFGGGGGEGGGGGGGGGGGGGGGGGGGGGGGGGGGFGGGGGGGGGGGGGGGGGGGGGGGGGGGGFGGGGEGFGGFGFEFGGGGGGGGGGGGGGFEGGGGGGGGGGGGGGGCCFGGGGGGGCFGGGGGGGGGGGGGGFGGGGGGGFGGGGGGGGGGGGGGGGEEDFGGGGGDFEGGFFGGGGGGGECFGA<+CCGGGFGGCE3=<CEGGEG)/99DCGF7>:CC<CDDGD9C=FC@<)9B353.<7<C66@FFB?EF>)(1(##
@M06045:235:000000000-JCY5N:1:1101:7802:4687 1:N:0:TACAGC
TAATCGACTCCTACGGGAGGCAGCAGTGGGGAATATTGGACAATGGGCGGAAGCCTGATCCAGCAACGCCGCGTGAGGGATGACGGCCTTCGGGTTGTAAACCTCTTTCAGTACCGACGAAGCGCAAGTGACGGTAGGTACAGAAGAAGCACCGGCCAACTACGTGCCAGCAGCCGCGGTAATACGTAGGGTGCGAGCGTTGTCCGGAATTATTGGGCGTAAAGGGCTCGTAGGCGGGTTGTCGCGTCGGGAGTGAAAACCAGGTGCTTAACACCTGGCTTGCTTTCGATACGGGCAAAAG
+
CCCFGGFGGFFFGGDEGGDGGEGDGGGF<E@FFGEFFDEGGGGGGGEFGGGGGGGCFFFFGCGGGGFGCCE:FGGGGGCFG7FEEDECEECFGGFGEGEF@FGFFECDFG<FDGGGGFGDGFCFFGED=@AGGGEGDCFGGCFFGAE<FFGCFF@*<FF7<?:73=BF;FG:CF*=FFG*<:FFEGCFCCEG5CEGEC*:C8;9E>EG5CFFF+:0@FGGCC*++/:C*:8C/;+::*:7=D751/:59<D<97DGF>FG3C47<4*C:/=>9<B*6>5*8)87*9*7@=473>0)((,##
@M06045:235:000000000-JCY5N:1:1101:18516:4703 1:N:0:TACAGC
TAATCGACTCCTACGGGAGGCAGCAGCAAGGAATTTTCGGCAATGGGGGCAACCCTGACCGAGCAACGCCGCGCGGAGGATGACGGCCTTCGGGTTGTAAACTCCTTTTGCGGGGGATGACATCGACCGTACCCCGCGAATCAGGCTCGGCTAACTCTGTGCCAGCAGCCGCGGTAAGACAGAGGAGCCAAGCGTTGTTCGGAATTACTGGGCGTAAAGGGCTCGTAGGTGGCCAACTAAGTCAAACGTGAAATCCCTCGGCTTAACCGGGGAACTGCGTTTGATACTGGATGGCGTGGGG
+
CCCGGGGGGGGGGGGGGGGGGGGGGGGGGGGGGGGGGGGGGGGGGGGGGGGGGGGGGGGGGGGGGGGGGGGGG+FEEGGFGGGGGGGGGGGGGGGGGGGGGGGGGGGGGCGGGGGGDCGGGGGGGGGCGEGDGGGGGGGGGGGGFGGGGGDGGGGGGGGGGGGGGGGGGGGGGGGGGGGGGGGGGGGFGGGGGGEGGGGGEGGGGGGDEGGGGGEGGGGGG5*:?CEFGGGGGFCFGEC<EFFFGGGG>GGGGFFG<DGGGGGGGF7CCBEGECFFFF>3>@D?FF4BFFFFFF0.8>(##
@M06045:235:000000000-JCY5N:1:1101:10895:4718 1:N:0:TACAGC
TAATCGACTCCTACGGGAGGCAGCAGTGGGGAATCTTGCGCAATGGGCGAAAGCCTGACGCAGCGACGCCGCGTGCGGGAAGAAGGCCTTCGGGTTGTAAACCGCTTTCAGGAGGGACGAAGCCACTCGGGTTAATAGCCCAGAGGGTGACGGTACCTCCAGAAGAAGCCCCGGCTAACTACGTGCCAGCAGCCGCGGTAATACGTAGGGGGCTAGCGTTGTCCGGATTTATTGGGCGTAAAGAGCGTGTAGGCGGCCAAGTAGGTCCGTTGTGAAAACTGGCGGCTTAACCTCCAGCCCG
+
CCCGGGGGEGGGGGG>C7FGCFGGGGGGFGGGGCFFD<EBFEDDGCC<CCBC@EGFFGG7CCEEFCEGGGFGGFDEGGD@FBFGGGGGGGGGGCFGEFGFEC=FEGGGFFAFFFC@FGGGGGG8DF8@CEG>>FAFFFGGGGGG@FEBEFFGGGC@FCGGC7><CF7:FEGGGGGGDGG?EGGFFFFGCFF8CEE8EECECC<9F9:>ED*?E>FGFDGGDC<CEC58*0@C7<C8C=:CEFC7**C5CDCFFF3EGGC*9:>FCF7CD4?G53@CFFFG6@)<D>::)9BF?F?:004##
@M06045:235:000000000-JCY5N:1:1101:23475:4737 1:N:0:TACAGC
TAATCGACTCCTACGGGAGGCAGCAGTGGGGAATATTGCGCAATGGGCGAAAGCCTGACGCAGCAACGCCGCGTGAGTGATGAAGGCCTTCGGGTCGTAAAGCTCTGTCGGAGGGAACGAACGCTTTCGGGGTTAACAGCCCCGGAAAGTGACGGTACCCTCAAAGGAAGCACCGGCTAACTCTGTGCCAGCAGCCGCGGTAATACAGAGGGTGCTAGCGTTGTTCGGAATCATTGGGCGTAAAGGGCGTGTAGGCGGTTTGCTAAGTCATGTGTGAAATCCCTCGGCTCCACCGGGGACG
+
CCCFGFFGGGGCFFG>FGGGCFGGGGF9FGGEEFGGGGGGGCCBEGCCGGGECEGGGGGGCGGGGGGE@CFCCBGGGFFEGGGGGGGFGGGGEGFGFEA<+EAFCBEFFCGGGDGCFBFGECB7F@CFGGGEFCFGFGGF7>FCFGG7FFGFGGCC=:FCBGCCFF7FGGCCCFGCEGCAGC:CFFFG9CFDGFG5C518EGGF+0+3+<A>*2;EF768:8*1;9:=;=509CF+<:5D7CGCFF=ED)>DFCFEDDC*>C7CFFGF>?BD6DFGFF=C*4?;<0)55.)9<FBFF0(##
@M06045:235:000000000-JCY5N:1:1101:13302:4749 1:N:0:TACAGC
TAATCGACTCCTACGGGAGGCAGCAGTGGGGAATATTGCACAATGGGCGAAAGCCTGATGCAGCGACGCCGCGTGAGGGATGACGGCCTTCGGGTTGTAAACCTCTTTCAGCAGGGAAGAAGCGAAAGTGACGGTACCTGCAGAAGAAGCGCCGGCTAACTACGTGCCAGCAGCCGCGGTAATACGTAGGGCGCAAGCGTTGTCCGGAATTATTGGGCGTAAAGAGCTCGTAGGCGGCTTGTCACGTCGGATGTGAAAGCCCGGGGCTTAACCCTGGGTCTGCATTCGATACGGGCTAGAA
+
CCCGGGGGGGGGGGGGGGGGGGGGGGGGGGGGGGGGGGGGGGGGGGGGGGGGGGGGGGGGGGGGGGGGGGGGGGGGGGGGGGGGGGGGGGGGGGGGGGGGGGGGGGGGGGGGGGGGGGGFGGGGGGGGGGGGGGGGGGGGGGGGGGGGGGGGGGFGGGGGGGGGF>FGGGGGGGGGGGGGGGGGGGFGGGGGGGGGGGGGGGGGGEE8C8EGGGEGGGGGGGGGCFGFGGGCFGCEGGGDEGGGGGC5CDGGG?G<C7DCFGGGGDDDFFBDF*75>FFF;5?F:BFFFFFFFF93>?1##
@M06045:235:000000000-JCY5N:1:1101:12250:4752 1:N:0:TACAGC
TAATCGACTCCTACGGGAGGCAGCAGTGGGGAATATTGGACAATGGGCGCAAGCCTGATCCAGCCATGCCGCGTGAGTGATGAAGGCCCTAGGGTTGTAAAGCTCTTTTGTGCGGGAAGATAATGACGGTACCGCAAGAATAAGCCCCGGCTAACTTCGTGCCAGCAGCCGCGGTAATACGAAGGGGGCTAGCGTTTCTCGGAATTACTTGGCGTAAAGTGTGCGTAGGCGGGTCTTTAAGTCAGGGGTGAAATCCTGGAGCTCAACTCCAGAACTGCCTTTGATACTGAGGATCTTGACG
+
CCCGGCFFFFFAEGE>7,+@CCFCFGGGG<@F@FCFFCCFCECGF8<FFEGEGFDFEGA@F@FFGGGGGGD7=CF::FAE<F9,CA<<@,,:CFEEF?F9FCEGGGGEGG<EEGG@BF:8,?EF,?F+:B@=?CG7@FFGGCDECDFC:EFCEFFGA9FGGGGGCF@D:CCGGG<*4@@<FG:=B:48CEFGGGGC*2228*?EE+<9++23+//*;C<+<C97C8CEA?EGGGGDEG+:+?ECDG51>)9C:977>*9>FG<6CF50:??F*9:7*08***09:7@F6@?>6)(162.##
@M06045:235:000000000-JCY5N:1:1101:16650:4758 1:N:0:TACAGC
TAATCGACTCCTACGGGAGGCAGCAGTGGGGAATATTGGACAATGGGCGAAAGCCTGATCCAGCAATGCCGCGTGAGTGATGAAGGCCTTAGGGTTGTAAAGCTCTTTTACCCGGGATGATAATGACAGTACCGGGAGAATAAGCCCCGGCTAACTCCGTGCCAGCAGCCGCGGTAATACGGAGGGGGCAGGCGTTGTCCGGAATCATTGGGCGTAAAGAGCGTGTAGGCGGCTTGGTAAGTCCGCTGTAAAAGTCCAGGGCTCAACCCTGGAAAGCCGGTGGAAACTGTAAAGCGTGACA
+
CCCGGGGGGGGGGGGGGGGGEGGGGGFFFGGEGGGFGGGCGEDDFGGGGFEG@FFGDDGGGGGGGFFCGFGGGFF7@GGEGGGGGGGGGG9FGG<FFGGGGGGFFGCFGGGGGGCEGGGGG9FFGGGGGGGFGGGGGGGGFGGGF@CFG>EGGGGFCGGGGGGFGGGFGFGGGGEGGGGCGE<BEGGGGG*:5ECEGGGGGGGG*3CFGEEFFEGCGFFG8EE58CG7CCEEDC:8CFGGGFG<D<*>DFFFCC7C7CC*C<<*947>C;>CF**9?FFG@FFFGFFFF4**194)48(##
@M06045:235:000000000-JCY5N:1:1101:26370:4778 1:N:0:TACAGC
TAATCGACTCCTACGGGAGGCAGCAGTGGGGAATTGTTCGCAATGGGCGCAAGCCTGACGACGCAACGCCGCGTGGAGGACGAAGATCTTCGGGTCGTAAACTCCTTTCGATCGAGAAGAATGCCTGCGGGTCTAATAGGCCTGCAGGGTGACGGTATCGAGAGAAGAAGCCCCGGCTAACTCTGTGCCAGCAGCCGCGGTAATACAGGGGGGGCAAGCGTTGTTCGGAATTACTGGGCGTAAAGGGCCAGTAGGCGGCCAACTAAGTCCGACGTGAAATCCCCAGGCTTAACCGGGGATG
+
CCCGGGGGGGGGGGGGGGGGGGGGGGGGGGGGGGGGGGGGGGGGGGGGGGGGGGGGGGGGGGGGGGGGGGGGGGGGGGGGGGGGGGGGGGGGGGGGGGGGGGGGGGGGGGGGGGGGGGGGGGGGGGGGGGGGGGGGGGGGGGGGGGGGGFGGGGGGGGGGFGGGGGGFGGGGGGGGGGGGGGGGGGGGGGFFGGGGGGGGGGGEFGGGGGGGGGGGGGGGG5CECFEEGGGFCFGGGGGGGGGFDFGGGGDCFFGGGGGGGGGGGGGF7=))<C>CFFFFFFFFGE5@FFFFFFF>FF(##
@M06045:235:000000000-JCY5N:1:1101:5685:4814 1:N:0:TACAGC
TAATCGACTCCTACGGGAGGCAGCAGTGGGGAATATTGGACAATGGGCGGAAGCCTGATCCAGCAACGCCGCGTGAGGGATGACGGCCTTCGGGTTGTAAACCTCTTTCACCAGTGACGAAGTCGCACAGTGTGTGTGGTGACGGGAGGTGGGGAAGAAGCACCGGCCAACTACGTGCCAGCAGCCGCGGTAATACGTAGGGTGCGAGCGTTGTCCGGAATTATTGGGCGTAAAGGGCTCGTAGGCGGGTTGTCGCGTCGGGAGTGAAAACAGCTGGCTTAACTGGTTGCTTGCTTTCGAC
+
CC-EFFFGGGGGGGGGGGGGGGGGGGGGGGGGGG<FFFCEGGGGGGGGGDGGGGGGGCCC9CFGGGGGGGGGGCFFGG7FGGG9CFDCFGDGGEGGGGGGGFGG8FFGFFFD9,:AD,8BF7+3CFG>FF=<FCBBF<F>FGCCG*@BCGGE<FEGGGFGGG7<*CF*<=F@GGGGFF7CC@F:+4FEGGGECE+<F<+;88;8*:EG?CE>EE?CEGC*;F+A++<CEEG5:*:+2*:CE7=75*255<*79<CFG5557C3C5C*?DF<C4*<F)7:C46@6*//*)0*8/.67))-##
@M06045:235:000000000-JCY5N:1:1101:13287:4829 1:N:0:TACAGC
TAATCGACTCCTACGGGAGGCAGCAGTGGGGAATCTTGCGCAATGCGCGAAAGCGTGACGCAGCAACGCCGCGTGGGGGAAGAAGGCCTTCGGGTTGTAAACCCCTTTCAGTTGGGACGAAGCTTCGCCGGTGAATAGCCGGCCGAAGTGACGGTACCTTCAGAAGAAGCCCCGGCTAACTACGTGCCAGCAGCCGCGGTAATACGTAGGGGGCAAGCGTTGTCCGGAATCATTGGGCGTAAAGAGCGTGTAGGCGGCTCGGTAAGTCCGCTGTAAAAGTCCAGGGCTCAACCCTGGAAGC
+
CCCGGGGGGGGGGGGGGGGGGGGGGGCGGGGGGGGGGGGGGGGGGFGGGGGGGGGGGGGGGGGGGGGGGGGGGGGGGGGGDGGGGGFGGGGGGGGGGGGGGGGGGGGGGGGGGGGDGGDGEFGGGGGGGGGGGGFGGGGGGGGGGGGGGGGGGGGGGGGGFGGGGFGGGFGGGGGGGEGGGGGGF8EFFFGGGCGE8EGG8E?99EC65?EG*88CG5EGGGDFFDEGCGGGGGGFFCC55<EFFFC:>DDGCEGGG</*1<D43>:*>EB7DGFCF**29BB65500)/75:<75124##
@M06045:235:000000000-JCY5N:1:1101:7348:4871 1:N:0:TACAGC
TAATCGACTCCTACGGGAGGCAGCAGTGGGGAATCTTGGACAATGGGCGCAAGCCTGATCCAGCCATGCCGCGTGAGTGAAGAAGGCCTTAGGGTTGTAAAGCTCTTTTGCCAGGGACGATAATGACGGTACCTGGAGAATAAGCCCCGGCAAACTTCGTGCCAGCAGCCGCGGTAATACGAAGGGGGCTAGCGTTGTTCGGATTTACTGGGCGTAAAGCGCACGCAGGCGGGTCGTTAAGTCAGGGGTGAAATCCCGGAGCTCAACTCCGGAACTGCCTTTGATACTGGCGACCTTGGAG
+
CCCGGGGGDGGFCCFGFFGGGGGGFGGGGGGGGGFGGFGGG8FGGFGGGGGGDGGGGCGGGGGFGGGGGGGGG@:??CFGGGF8FE8AFFGFGGGGGGGFGFGGFGGGGGG9,BFGFFGFGGGGGGGGGGGGGGGG@FGFGGFCGFFGGGGDCFGGFGGAFGFGGGCGC7FEGGFGDGFGGFFEGGGGGGCEGGGG73B?8C*BCGGGGGGGGG8*;CFGGGGGGCC8CDGGGGDGGEG*CD?FCG5>DDFF7?*2*1>EDG*2709C>FE9>))**07DFFF**/***))8<>>E)5(##
@M06045:235:000000000-JCY5N:1:1101:16163:4881 1:N:0:TACAGC
TAATCGACTCCTACGGGAGGCAGCAGTGGGGAATTTTCCGCAATGGGCGCAAGCCTGACGGAGTGACGCCGCGTGGGGGACGAAGGCCTTCGGGTCGTAAACCCCTGTCAGAGGGAAAGAAGGGGACGGGAGTGAACTCACGTTTCTGACGGTACCCTCAGAGGAAGCCCCGGCCAACTCTGTGCCAGCAGCCGCGGTAAGACAGAGGGGGCAAGCGTTGCTCGGAATCACTGGGCGTAAAGGGCGCGTAGGCGGGACGCCAAGTCGGTCGTGAAATCTCCGGGCTCAACCCGGAGGAGCG
+
CCCGGGGGGGGGGGGGGGGGGGGGGGGGGGGGGGGGGGGGGGGGGGGGGGGGGGGGGGGGGGGGGGGGGGGGGGGGGGGGGGGGGGGGGGGGGGGGGGGGGGGGGGGGGGGGGGGGGGGGGGGGGGGGGGGGGGGGFDGGGGGGGGGGGGGGGGGGGGGGGGGGGGGGFGGGGGGEGGGGGGGGGGGGGGGGGGGGGGGGGFFGGGGGGGGGGGGGGGGGGDDEGGGGGGGGGGGGGGEDFFGGGGGGGGGGGGGGGGGGGDDGFGGGGF@<:D@GFFFFFFFFDEFFFFFEFDBFF?:##
@M06045:235:000000000-JCY5N:1:1101:23459:4897 1:N:0:TACAGC
TAATCGACTCCTACGGGAGGCAGCAGTGGGGAATTTTGGACAATGGGGGCAACCCTGATCCAGCCATGCCGCGTGCGGGAAGAAGGCCTTTGGATTGTAAACCGCTTTTAGCCGGGACGAAAGCTGTACGGATAACACCCGTGCAGGTTGACGGTACCGGCGGAATAAGCACCGGCTAACTACGTGCCAGCAGCCGCGGTAATACGTAGGGTGCGAGCGTTAATCGGAATTACTGGGCGTAAAGCGTGCGCAGGCGGTTCGTTGTGTCGGCGGTGAAAGCCCCGGGCTCAACCTGGGAAGT
+
CCCGGGGGGGGGGGGGGGGGGGGGGGGGGGGGGGGGGGGGGGGGGGGGGGGGGGGGGGGGGGGGGGGGGGGGGGGGGGGGGGGGGGGGGG9FGGGGGGGGGGGGGGGGGGGGGGGGGGGGGGGGGGGGGGGGGGGGGGGGGGGGGGGGGGGGGGGGGGGGGGGGDGGGGGGGGGGGGGGGGGGGGGGGGGGGGGGGGGGGGGGGGGEFFGGGGGGEGGGGGGGGGGGEGFGDGGGGGGGDGGGGGGGGGGGDGGGGGCCCDDFG7*9DGFFGFCEGFFF*5<>5CBF>FF=;>42@?:0##
@M06045:235:000000000-JCY5N:1:1101:7492:4905 1:N:0:TACAGC
TAATCGACTCCTACGGGAGGCAGCAGTTAGGAATTTTGGGCAATGGGCGCAAGCCTGACCCAGCAACGCCGCGTGGGTGACGAAGGCCTTCGGGTTGTAAAGCCCTTTTCTGAGGGAAGATAGTGACGGTACCTCAGGAAGAAGCACCGGCTAACTTCGTGCCAGCAGCCGCGGTAATACGAAGGGGGCTAGCGTTGTTCGGAATCACTGGGCGTAAAGGGCGCGTAGGCGGCTTTGTAAGTCGGGGGTGAAAGCCTGTGGCTCAACCACAGAATTGCCTTCGATACTGCATGGCTTGGCT
+
CCCGGGGGGGGGGGGGGGGGGGGGGGGGGGGGGGFGGGE7FGGGGGGGGGGGGGFGGGGFFGFGGGGGGGGGGFGGG>FGDFG+FGGGGGGGGGGGGGGGGGG8FGGGDEFFGFFGEGGGFFFGGGGFGGGGC,FDGGGFFGGAFFGFFGFGEGFAADEFGF7D@7BACFEGGGF@@C9FFC<CC1<BG8CFC@E7B8EGGGGE8?FDD@F>AEGEEEGGDGGGCEEEGGGGD8ECF++:9*3ADDEGDCFC7CC=<DC+99CFFGGCG35C:66CF=92@67:F4)*89***0:@69(##
@M06045:235:000000000-JCY5N:1:1101:10887:4922 1:N:0:TACAGC
TAATCGACTCCTACGGGAGGCAGCAGTGGGGAATTTTGGACAATGGGGGCAACCCTGATCCAGCAATGCCGCGTGAGTGAAGAAGGCCTTCGGGTTGTAAAGCTCTTTTGTCCGGGAAGAAATCCCATCCCTGAATACGGGGTGGGGATGACGGTACTGGAAGAATAAGCACCGGCTAACTACGTGCCAGCAGCCGCGGTAATACGTAGGGTGCGAGCGTTAATCGGAATTACTGGGCGTAAAGCGTGCGCAGGCGGTTGTGCAAGACCGATGTGAAATCCCCGGGCTCAACCTGGGAATG
+
CCCGGGGGGGGGGGGGGGGGGGGGGGGGGGGGGGGGGGGGGGGGGGGGGGGGGGGGGGGGGGGGGGGGGGGGGGGGGGGGGGGGGGGGGGGGGGGGGGGGGGGGGGGGFGGGGGGGEGGGGGGGGGGGGGGGGCGGGGGGGGGGGGGGGGGGGGGGGFGGGGGGGGGGGGGGGGGGGGGGGGGGGGGGGGGGGGGGGGGEGGGGGGGGGGGGGGGGGGEEGGGGFGGGDGGGFGGGGGGGGGGGGDEGGGGGG5DGGGGEDCGFFGC<FEBD>F4CB6FCFFFE<BE@FFFFFFFFFF?##
@M06045:235:000000000-JCY5N:1:1101:18855:4929 1:N:0:TACAGC
TAATCGACTCCTACGGGAGGCAGCAGTGGGGAATATTGCGCAATGGGCGGAAGCCTGACGCAGCGACGCCGCGTGGGGGATGACGGCCTTCGGGTTGTAAACCTCTTTCAGCAGGGACGAAGCGAAAGTGACGGTACCTGCAGAAGAAGCACCGGCCAACTACGTGCCAGCAGCCGCGGTAATACGTAGGGTGCAAGCGTTGTCCGGAATTATTGGGCGTAAAGAGCGCGTAGGCGGTTTGTTGCGTCGGCTGGGAAATCCCGAGGCTCAACCTCGGGTCTGCAGTCGATACGAGCAAAGA
+
CCCGGGGGGGGGGGGGGGGGGGGGGGFGGGGCGGGGGGGGGGGGGGGGGGGGGGGGGGGGGGGGGGGGGGGGG>FGGGGGGGGGGGGGGGGGGGGGGEGGGGGGGGGGGGGGGGGGFGGGGGGGGGGGGGGGGGEGGGGGGGGGGGFGGGGGGGGEECGGGGGGAFGFGGGGFGGGGGGGGGFGGGGGDEGGGGGGGGG>EEGGGGGCECGFEFGGGGG=ECGGCCF*/:EGGGGGGGDDGGGG*7:CDGDDC**2C<C?CGGD<CDCF4=CFD<DDF<C>5BFGF?@)5@>FF?>B:B##
@M06045:235:000000000-JCY5N:1:1101:19642:4963 1:N:0:TACAGC
TAATCGACTCCTACGGGAGGCAGCAGTAAGGAATATTGCGCAATGGGCGACAGCCTGACGCAGCGACGCCGCGTGGGGGATGAAGGTCTTCGGATTGTAAACCCCTTTCGGCAGGGAAGATGGAACGGGCAACCGTTCGGACGGTACCTGCAGAAGCAGCCACGGCTAACTTCGTGCCAGCAGCCGCGGTAATACGAAGGTGGCAAGCGTTGTTCGGATTTACTGGGCGTACAGGGAGCGTAGGCGGTTGGGTAAGCCCTCCGTGAAATCTCCGGGCCTAACCCGGAAAGTGCGGAGGGGG
+
CCCGGGGGGGGGGGGGGEGGEGGGGGGGGGGGGGGGGGGGGGGGGGGGGGGGGGGGGGGGGGGGGGGGGGGGGGGGGGGGGGGGGGGGGGGGGCEGGGGGGGGGGGGGGGGGGGGGGGGGFGGGGGGGGGGGGGGGGGGGEGGDGGGGGGGGGGGGGGGGGGGGGGGGGGGGGGGGGGGGGGGGGGGGGGGGGGGGCGGGFGGGFGGGGGGGGGGGGGGDGGGGGGGGGGGGDFGGGGGGCDGGGDCCCGGGDGGFFCFGGDG57CD7CFFFBGEGEF37:FF>GFFBDF?FFFFB99B##
@M06045:235:000000000-JCY5N:1:1101:5183:4977 1:N:0:TACAGC
TAATCGACTCCTACGGGAGGCAGCAGTGGGGAATATTGGACAATGGGGGCAACCCTGATCCAGCGACGCCGCGTGTGTGAAGAAGGCCTGCGGGTTGTAAAGCACTTGTAGTGGGGATGAAAAGCGCGAGGCTAACACCGGCGCGTCTTGACCTAACCCAAAGAAAAAGCACCGGCTAACTCTGTGCCAGCAGCCGCGGTAATACAGAGGGTGCGCGCGTTAATCGGAATTACTGGGCGTAAAGCGTGCGTAGACGGTTATGTAAGTCGGGTGTGAAAGCCCCGTGCTCAACCTGGGCATT
+
CCCGGGGGGGGFGGG7FGGGGGGGG@FGFGDGFGEFCFCCGGGGGGFGCGGGGGGGGFGEEGGGGGGGGGGGEFGGGFCEGGFDGG8<ECFGEGEGGGGGFGGGFFG,CFGGGGFD7++=FAFGGDGGGGGGGGFGGDEF**CFEFEGGFGGCEGGGGGCF@AFFGGGGGGGG*FFGGGGGGGFGGFGGEGGGGGGGGG585CFGEFGGGGGC8C/*:EC5C*CGDG5*7CCEGFGCGE7=DFG=>E=DGGGGDDECGDGFGGGCGG*>3>F>D.CFFF<@5>E*7509@FFF474((4##
@M06045:235:000000000-JCY5N:1:1101:18731:4996 1:N:0:TACAGC
TAATCGACTCCTACGGGAGGCAGCAGTGGGGAATCTTGCGCAATGCGCGAAAGCGTGACGCAGCAACGCCGCGTGGGGGAAGAAGGCCTTCGGGTTGTAAACCCCTTTCAGTTGGGACGAAGCTTCGAGGGTTAATAGCCTTCTGGAGTGACGGTACCTTCACAAGAAGCCCCGGCTAACTACGTGCCAGCAGCCGCGGTAATACGTAGGGGGCTAGCGTTGTCCGGAATCATTGGGCGTAAAGCGGGGGTAGGCGGTTCGGTAAGTCCGCTGTGAAAGTCGGGGGCTCAACCCTCGGGCG
+
@CCFGFGF,6FFFGG;@@FGGEGGFG@CFCGGDGCFGDECGFC:C<FFGGFE@FFCEFFGCCC=FGGFCGGGG@CFCG7C=FGFFFGGFGDFEG=:F><5,CD:FF=8FFDGGGGGFAFGEGC8=FFFBCC>FGE@FF<FGGGFGGGFFCFFBEG><AFF:FGFG7,<CFFC<:*<*<FF9+CF++=C2BCFGG5CEEE?>*AC9:<@EE5C>8CCDC?*/:CFFGG8*:+:299CGGG5/9C<*9*/)99*9FCGDDCGC57/76?7755>B94*7*92*8BEGEFF3965:>879<2##
@M06045:235:000000000-JCY5N:1:1101:19178:5019 1:N:0:TACAGC
TAATCGACTCCTACGGGAGGCAGCAGTGGGGAATATTGGACAATGGGCGAAAGCCTGATCCAGCAATGCCGCGTGAGTGATGAAGGCCTTAGGGTTGTAAAGCTCTTTTACCCGGGATGATAATGACAGTACCGGGAGAATAAGCCCCGGCTAACTCCGTGCCAGCAGCCGCGGTAATACGGAGGGGGCTAGCGTTGTTCGGAATGACTGGGCGTAAAGCGCGCGGAGGCGGCTTTGTAAGTCAGGGGTGAAATCGCGGGGCTCAACTCCGGAACTGCCTTTGAAACTGCACCGCTTGAGC
+
CCCAGDFGGGGGGGGGGGGGGGGGGGFGGGGGGGCFGG?,EEGGGGFGGCFGGGGGGGFAEGGGGGFGGGGGGFGGGFGG9FFGGGGGGGFGGGGDGGGGGGGFGGDGFCGGEFGGG+BFAFEGFA<EFEA<?C:+3@>>F<33C=>=:BE:+@,3@F7>+6@FGCFCFF*CEE>>CFCEC7*=EGG781B2+4=*1=*<ECEGF+:C+<CE5*:E58CFGCGGG*/:CEE=5CE+<+0*3:++0*2C9C*9*+:**1>*<5C*9652:)7C@3:DF6<F**9FC=FFFFF4730)-:(##
@M06045:235:000000000-JCY5N:1:1101:21172:5024 1:N:0:TACAGC
TAATCGACTCCTACGGGAGGCAGCAGCAAGGAATTTTCCGCAATGGGCGCAAGCCTGACGGAGCAACGCCGCGTGGGGGATGACGCTTTTCGGAGTGTAAACCCCTTTTCTCAGGGATGAAGAAAGTGACAGTACCTGAGGAAGAAGCCACGGCTAACTACGTTCCAGCAGCCGCGGTAATACGTAGGGGGCAAGCGTTGTCCGGATTTATTGGTCGTAAAGGGCGTGTAGGCGGCCAGGTAGGTCTGCTGGTAAAACTCGGGGCTTAACCTCGACATGGCGGCGGAAACCATCTGGCTGC
+
C@CGFGGGGGGGGF@@@,@@BECGGGFFGGGGGG<AFGGGGGGGGGGGGEGGEDC@EFCFD@FFGGGGGC7:F>@FDEGGC7=FGGDGGGGGG7@CFFGGF9FCFCFCBFCFFCFC+3>CFGFGDFFFGGFG>FC<3,,@FFF78F8C:,@@FCC<F<;<:FD,::@C7B@F@C:<C:FEG9:FF:BEEEEC5748CE5*;@?E5/*;CF7<C?<9*/2;*3+*/*::**2<C*?5C7CGE*?57>+7*09**3>+*9D?5*9777*2:61*)1))))**0<B;D>@B)45)*).9)).##
@M06045:235:000000000-JCY5N:1:1101:14252:5083 1:N:0:TACAGC
TAATCGACTCCTACGGGAGGCAGCAGTGGGGAATCTTGCGCAATGGGCGAAAGCCTGACGCAGCGACGCCGCGTGGAGGACGAAGACCTTCGGGTCGTAAACTCCTTTCGATCGAGACGAATGGCCCTTGGGCTAATCACCAGGGGAATGACGGTACCGAGAGAAGAAGCCCCGGCTAACTCCGTGCCAGCAGCCGCGGTAATACGGGGGGGGCAAGCGTTGTTCGGAATTACTGGGCGTAAAGGGCCCGTAGGTGGCCAACTAAGTCAGACGTGAAATCCCTCAGCTTAACTGGGGAAAC
+
CCCGGGGGGGGGGGGGGGGGGGGGFGGGGGGGGGGGGGGGGGDGGGGGGGGGGGGGGGGGGGGGGGGGGGGGGCFGGGGGGGGGGGGGGGGGGGFGGGGGGGGGGGGGGGFGFGGGGGGGGGGGGFGFGGGGGFGGGGGGFGGGGGECCFGFGGGGDGGGGGGGGGGGFGGEFGGGEGFGGFCECGGGGGGEFGFEGGD*CEFGGGGGGEGGC*:@FC8;EECFGGGGGGGDGCFGGGGDC3=+:9>*)9175*2AFCF6>C009DF>FB4<@GFGFF=:?F:>9?)*16=FFF?FB<F##
@M06045:235:000000000-JCY5N:1:1101:25154:5088 1:N:0:TACAGC
TAATCGACTCCTACGGGAGGCAGCAGTGGGGAATCTTGCGCAATGGGGGAAACCCTGACGCAGCGACGCCGCGTGCGGGATGAAGGCCTTCGGGTTGTAAACCGCTTTCAGCAGGGACGAAATAGACGGTACCTGCAGAAGAAGGCCCGGCCAACTACGTGCCAGCAGCCGCGGTAATACGTAGGGGCCAAGCGTTGTCCGGATTTATTGGGCGTAAAGAGCTCGTAGGCGGTTCGTGAAGTCAGCTGTGAAATCTCCGCGCTCAACGCGGAGGGGTGAGCTGATACTGCCGTGACTTGGG
+
C<CFGFGCFGG9<FGGGGGGDGGGGGFGGGC;;@F<AD,@@@6,CEGEGBFGG@FGFC@@FG::FFCGCGG:>CFGEGG@C7F<?BF<FFCDEGGCG7FFFFFCGGGFF=DFGF@E?<FB:7F,=,DFGB@CFFF@:F,@FG8<BF,C:7F7CFFFF<FFF><FG:7<F7*=CFC>*<CCFE0;?*28:E58:/;5*2<C>E52*+<?9+<FGCE>EGGF@*:?;E=EG?5::C8=**0*3:FF*9+<7C>>CFF+2:CEDG3DDDFD3>>5.955))7*4*96D76B?*)87>1>A))##
@M06045:235:000000000-JCY5N:1:1101:8101:5103 1:N:0:TACAGC
TAATCGACTCCTACGGGAGGCAGCAGTGGGGAATCTTGCGCAATGCGCGAAAGCGTGACGCAGCAACACCGCGTGAGGGAAGACGGCCTTCGGGTTGTAAACCTCTTTCAGGAGGGACGAAGGCAGGCCGGTTAACAGCCGTGCCGGCTGACGGTACCTCCACAAGAAGCACCGGCTAACTACGTGCCAGCAGCCGCGGTAATACGTAGGGTGCAAGCGTTGTCCGGAATCATTGGGCGTAAAGCGCGCGTAGGCGGCCCGATAAGTCCGCGGTAAAAGTCAACGGCTCAACTGTTGAATG
+
CCCGGGGGGGGGGGGGGGGGGGGGGGGGFGGGGGGGGGGGGDGFGGGGGGGGGGGGGGGGGGGGGGGGGGGGGCGGGGGGGGGGGGGGGGGGGGGGGGGGGGGGGGGGGGGGGGGGGGGGGGGGGGGGGGGGGGGGGGGGGGGGGGGGGGGGGGGGGGGGFGGGGGGGGFCGGGGGGGGGGGGGGGGGGCGGFGGDDGGGGGGGGGCGGGGFGDGGGGGGEGGGGEGG5CFGCGG?FFEGGGGGGGGGGG<DDGGGGGDGG<<DGGGGGFF)7CDDF?FFFFBFDF@)<=?FFFFFAFF##
@M06045:235:000000000-JCY5N:1:1101:20003:5161 1:N:0:TACAGC
TAATCGACTCCTACGGGAGGCAGCAGTGGGGAATTTTGGACAATGGGGGCAACCCTGATCCAGCAATGCCGCGTGAGTGAAGAAGGCCTTCGGGTTGTAAAGCTCTTTTGTCAGGAAAGAAATCGCACCGGTTAATACCTGGTGTGGATGACGGTACCTGAAGAATAAGCACCGGCTAACTACGTGCCAGCAGCCGCGGTAATACGTAGGGTGCAAGCGTTAATCGGAATTACTGGGCGTAAAGCGTGCGCAGGCGGTTGTGCAAGACAGATGTGAAATCCCCGGGCTCAACCTGGGAATG
+
CCCGGGGGGGGGGGGGGGGGGGGGGGGGGGGGGGGGGGGGGGGGGGGGGGGGGGGGGGGGGGGGGGGGGGGGGGGGGGGGGGGGGGGGFGGGGGGGGGGGGGGGGGGGGGGGGGGGGGGGGGGGGGGGGGGGGGGGGGGGGGGGGGGGGGGGGGGGFGGGGGGGGGGGGGGGGGGGGGGGGGGGGGGGGGGGGGGGGGGGGGGGGGGGGGGGGGGGGGGGGDGGGGGGGGGGGGGGDGGGGDGGGGCEGGGGGGGGGGGGGGGGGGCFGFFFFGFGF?FGFFFFGEFFFFFFFF:FB?>##
@M06045:235:000000000-JCY5N:1:1101:23317:5192 1:N:0:TACAGC
TAATCGACTCCTACGGGAGGCAGCAGTGGGGAATTTTCCGCAATGGGCGAAAGCCTGACGGAGCAACGCCGCGTGGGTGATGAAGTTTTTCGGAACGTAAAACCCTTTCAGCAGGGAAGAAGTCAGTGACGGTACCTGCAGAAGAAGCACCGGCTAACTACGTGCCAGCAGCCGCGGTAATACGTAGGGTGCGAGCGTTGTCCGGAGTTATTGGGCGTAAAGGGAGCGTAGGCGGCCATTTAAGTTTGGTCTTAAAGACTGGGGCTCAACCCCAGGACTGGACTGAATACTGGGTGGCTAG
+
CCCGGGGGGGGGGGGGGGGCFGGGFGFGGGG7BGGGFFGGGGGGGGGGGGGGGGGGGGFGGGGGGGGGGGGFFFFGGGGGGFFGGGGEGGCGGGGGGGGGGGGGGGGGGGGGGGDG7FCEGGGGFGGGFGGGFGCFGGGGGGGGGGGGGGGGEEDDGGGGGGGGGGGGGGFGDF>FEFGGFFFGGFGGGGDGGEDEGGEGGGFCGE*:8F+<CFGGGCC58EGGD=EECEGDCCEGEEGGFGGGGFFGGGCGGEC?F><FGCGGGGGGG@FDFGF*>>FF4<F*<?==??FFFFF>>F0##
@M06045:235:000000000-JCY5N:1:1101:6698:5204 1:N:0:TACAGC
TAATCGACTCCTACGGGAGGCAGCAGTGGGGAATCTTGCGCAATGGCCGAAAGGCTGACGCAGCGACGCCGCGTGTGGGAGGAAGCTCTTCGGGGTGTAAACCACTGTTGCCCGGGACGAACACACCTATTCGTAGGTGCTGACGGTACCGGGTGAGGAAGCACCGGCTAACTCTGTGCCAGCAGCCGCGGTAATACAGAGGGTGCGAGCGTTGTCCGGAATCACTGGGCGTAAAGCGCGCGCAGGCGGTCCTTTAAGTCTGATGTGAAAGCCCACGGCCCAACCGTGGAAGGTAATTGTC
+
CCCGGGGGGGGGGGDCCFGDGGDDFFFGGF@CFFGGGGGGGGD:F<EFGEGGGGFGGGGEDFEGGGGGGGGEEFGGGGFGGGDFFF<FFGGGGGGGGGCCFGFFGGGGGCGGGC+CCCCEGGGGFGE8FCGGGG8FGF9BF9CFGGGGGGGDG*<CFF@FCFFCGCBEGGGG9F:CGGGGGGGGCCCGGGEGGGDFFG7<+CEGG5EE5CEE8?EFG58CG5++0AFCFFEGEC@7EGEDGDECG<=EG/190+:FF7:?D**:70*;C=49>DFGEB@3;>F59>BF33*7)/)*646##
@M06045:235:000000000-JCY5N:1:1101:8894:5209 1:N:0:TACAGC
TAATCGACTCCTACGGGAGGCGGCAGTGGGGAATATTGCACAATGGGCGAAAGCCTGATGCAGCGACGCCGCGTGAGGGATGACGGCCTTCGGGTTGTAAACCTCTTTCAGCAGGGACGAAGCGCAAGTGACGGTACCTGCAGAAGAAGCACCGGCTAACTACGTGCCAGCAGCCGCGGTAATACGTAGGGTGCGAGCGTTGTCCGGAATTATTGGGCGTAAAGAGCTCGTAGGCGGTTTGTCGCGTCGGCCGTGAAAACTTGGGGCTTAACTCCAAGCTTGCGGTCGATACGGGCAGATC
+
CCCGGGGGGGGGGGGGFGGGGGGGEEFFGGGEGGCFGGGGGGGGGGGGEFGGGGGGGGGGGGGGGGGGGGGDGFFGGGGGGCGGGEGGGGGGGGFGGGDDBD<FGGGGGGGGFCDGGGG>GFGGGGEGFGGCFCFFGGGGGGGG8CFGFFGGGC:=:<FFGGGG:CEGGGGGGGCGGGGGGGG7:CAFFGGG>EGE>CE8CE:CEGCCE8+CEF?CDFDCCEFFFFGGGGG=F=FGG7:CC5:*>CE75D3CDE3*1:FFFFGG45CCG??*9>FFF?)**07)C5550)7>>)45-,,##
@M06045:235:000000000-JCY5N:1:1101:7310:5249 1:N:0:TACAGC
TAATCGACTCCTACGGGAGGCAGCAGTGGGGAATATTGGACAATGGGCGCAAGCCTGATCCAGCCATGCCGCGTGAGTGATGAAGGCCCTAGGGTTGTAAAGCTCTTTCACCGGTGAAGATAATGACGGTAACCGGAGAAGAAGCCCCGGCTAACTTCGTGCCAGCAGCCGCGGTAATACGAAGGGGGCTAGCGTTGTTCGGAATGACTGGGCGTAAAGCGCACGGAGGCGGACATTTAAGTCAGGGGTGAAATCCCGGGGCTCAACCCCGGAACTGCCTTTGATTCTGGGTGTCTAGAAC
+
CCCG<@FFE@C<FGGGGGDCFCGGGFCAA<E7CFGGFAFGFFFGGFCCFGGE@FDFDFGCCGECGGGGGFCGGFFBFCFEECFFGGGGGGGDFF=FFCFGGCFE=?<FD?,EC@8FFEFG9FGGG9<FECFB<FGGFEGFGFGE8>F:FCG7C<>F,<CFF7*>F:CGFG@FGG7=F;@;F8,6BCFG7148CE8BEGGFEGC7@+<<CFCFGD:*;5CFG58EC5:8*:CEC=8F7C779:<+:<55C9<F0AF<FD359<5*==5>*7>C)CDC@FFGFFF=7*1/9*.0).)*.).##
@M06045:235:000000000-JCY5N:1:1101:23871:5260 1:N:0:TACAGC
TAATCGACTCCTACGGGAGGCAGCAGTGGGGAATCTTGCGCAATGCGCGAAAGCGTGACGCAGCAACGCCGCGTGGGGGAAGAAGGCCTTCGGGTTGTAAACCCCTTTCAGTTGGGACGAAGCTTCGTCGGTGAATAGCCGGCAGGAGTGACGGTACCTTCACAAGAAGCCCCGGCTAACTACGTGCCAGCAGCCGCGGTAATACGTAGGGGGCTAGCGTTGTCCGGAATCATTGGGCGTAAAGAGCGTGTAGGCGGCCCGGTAAGTCCGCGGTGAAAGTCGGGGGCTCAACCCTCGAAAC
+
CCCGGGGGGCGGD@FGGGGGGECG-FEFFGGEGGGGGGGGGGGG@FGGGGEGGGGGGC<FFECGGGGGEFFDFGGGGGG>F@EFFGGGGGGGGGGDGGGGGGFCFCFGA<DFFGGGGGGGGGGFGGGGGGGF7CE;FGGGGGGGGECEFGGGGGGGGGEFFGGFCGCCGGGGGGGEEDF?:<FEGGGGGFGFGGGGGGGCEEGGFGGFGGE5>E:/@CEGGGDGGG5*:/CCGFGGFF5/=5*3:F*:97152+*:<CCEDG71*9>7DEE)5CDGFFFDF5@:7@D@F6=5>>?F9(,##
@M06045:235:000000000-JCY5N:1:1101:20448:5266 1:N:0:TACAGC
TAATCGACTCCTACGGGAGGCAGCAGCAAGGAATTTTCCACAATGGGCGCAAGCCTGATGGAGCAACGCCGCGTGCGGGATGACGCCCTTCGGGGTGTAAACCGCTTTTCGAGGGGACGAAGGCAATGACGGTACCCTCGGAAGAAGGATCGGCTAACTACGTGCCAGCAGCCGCGGTAAGACGTAGGATCCGAGCGTTGTCCGGAGTTACTGGGCGTAAAGCGCGCGCAGGCGGACACGCGCATCGGCGGTGAAAGCCCCCCGCTCAACGGGGGAGGGTCCGTCGAGATGGCGTGTCTAC
+
CCCGGGGGGGGGGGGGGGGGGGGGGGGGGGGGGGGGGGGGGGGGGGGGGGGGGGGGGGGGGGGGGGGGGGGGGGGGGGGGGGGGGGGGGGGGGGGGGGGGGGGGGGGGGGGGGGGGGGGGGGGGGGGGGGGGGGGGGGGGGGGGGGGGGGGGGGGGGGGGGGGGGGGGGGGGGGGGGGGGGGGGGGGGGGGGGGGGGGGGGGGGGGGGGGGGGGGGGGGGGGGGGGGGGGGGGGGGGGGGGGGDGGGEGDD5DGGGGGGFGGGDD39DF@7CEGFDBDFGFFF49>BD@FFFFB:@?F)##
@M06045:235:000000000-JCY5N:1:1101:19419:5294 1:N:0:TACAGC
TAATCGACTCCTACGGGAGGCAGCAGTGGGGAATATTGCGCAATGGGCGAAAGCCTGACGCAGCGACGCCGCGTGTGGGATGACGGCCTTCGGGTTGTAAACCACTGTCGGGAGGGACGAATGCGCCGCAAGGCGAGTGACGGTACCTCCAAAGGAAGCACCGGCTAACTCCGTGCCAGCAGCCGCGGTAATACGGAGGGTGCGAGCGTTGTCCGGAATCACTGGGCGTAAAGGGCGCGTAGGCGGCCTGATAAGTAGGGGGTGAAATCCTGCGGCTTAACCGCAGGGCTGCCTTCTAAGT
+
CCCGGGGGGGGGGGGGGGGGGGGGGGGGGGGGGGGGGGGGGGGGGGGGGGGGGGGGGGGGGGGGGGGGGGGGGGGFGGGGGGGGGGGGGFGGGGGGGGGGGGGGGGGGGGGGGGGGFGGGGGGGGGGGGGGGGGGGGGGGGGGGFGGGGGGGGGGGGGGGGGGGGGGGGGGGGGGGGGGGGGGGEGGGGGGGGGGGCEGGGGGGGDGGG58EFFEGGGGG7FFCFGGGEEEFFGGCCCEDCGGFDGCC3<<F>EDCFGFGGGGGGGGGGFFGFGBD>EFGFFD>3<3>B>D35?56.6<##
@M06045:235:000000000-JCY5N:1:1101:15987:5295 1:N:0:TACAGC
TAATCGACTCCTACGGGAGGCAGCAGTGGGGAATATTGCACAATGGGCGCAAGCCTGATGCAGCGACGCCGCGTGAGGGATGACGGCCTTCGGGTTGTAAACCTCTTTCAGCACAGACGAAGCGCAAGTGACGGTATGTGCAGAAGAAGGACCGGCCAACTACGTGCCAGCAGCCGCGGTAATACGTAGGGTGCGAGCGTTGTCCGGAATTATTGGGCGTAAAGGGCTCGTAGGCGGTTTGTCGCGTCGGGAGTGAAAACCAGGTGCTTAACACCTGGCTTGCTTTCGATACGGGCAGATG
+
CCCGGGFGGGGGGGGDEGGGGGGGGGGGGGG@FGGGGGGGGGGGGGGGGGGGGGGGGGGGGGGGGEGGGGGGGFGGGGGDEEGGGGGGGGGGGDGGGGGGGGGGGGGGGGGFGGG?FGEGGGDGGGGGGGGGGGGGGGGGGFFCCFGGGGEGGGGGGGGGDFCGGDGGGGGGGGGGGGGEGEG@CFCCFC:<CEE*?EGE:8E7CEE?88@GFC9CC=EEGGFGGDG==58/*?FEGGG359CEGC=EDGGGGEGFCC:C74*7>>CGF*=C?F:76::4>>>FGFB>>B:>F@>)-42##
@M06045:235:000000000-JCY5N:1:1101:17027:5312 1:N:0:TACAGC
TAATCGACTCCTACGGGAGGCAGCAGTGGGGAATCTTGCGCAATGCGCGAAAGCGTGACGCAGCAACGCCGCGTGGGGGAAGAAGGCCTTCGGGTTGTAAACCCCTTTCAGTTGGGACGAAGCTTCGGTGGTGAATAGCCACCCGGAGTGACGGTACCTTCACAAGAAGCCCCGGCTAACTACGTGCCAGCAGCCGCGGTAATACGTAGGGGGCTAGCGTTGTCCGGAATCATTGGGCGTAAAGAGCGTGTAGGCGGCCCGGTAAGTCCGCTGTGAAAGTCGGGGGCTCAACCCTCGAATA
+
CCCGGGGGGGGGGGGGGGGGGGGGGGGGGGGGGGGGGGGGGGGGGGGGGGGGGGGGGGGGGGGGGGGGGGGGGGGGGGGGGGGGGGGGGGGGGGGGGGGGGGGGGGGGGGGGGGGGGGGGGGGGGGGGGGGGGGGGGGGGGGGGGGGGGGGGGGGGGGGGGGGGGGGGGGGGGGEGGGGGGGGGGGGGGGGGGGGGGGGGGGGGGGGGGGDEGGGGGFGEGGGGGGGEGGGGGGGGGGGGGGGGGGGGGGGGGGGGGGGGGGDDGGGGGDBGF<?FFFF7FFFFDFD.)0=FFF0>,83##
@M06045:235:000000000-JCY5N:1:1101:7624:5323 1:N:0:TACAGC
TAATCGACTCCTACGGGAGGCAGCAGTGGGGAATATTGCGCAATGGGCGGAAGCCTGACGCAGCGACGCCGCGTGGGGGATGACGGCCTTCGGGTTGTAAACCTCTTTCAGCACCGACGAAGCTCTTTGGGGTGACGGTAGGTGCAGAAGAAGCGCCGGCTAACTACGTGCCAGCAGCCGCGGTAATACGTAGGGCGCAAGCGTTGTCCGGAATTATTGGGCGTAAAGAGCTCGTAGGCGGTTTGTCGCGTCTGTCGTGAAAGCCCACGGCTTAACTGTGGGTCTGCGGTGGATACGGGAC
+
CCCGGGGGGGGGGGGGGGGGGGGGGGGGGGGGGGGGGGGGGGGGGGGGGGGGGGGGGGGGGGGGGGGGGGGGGFGGGGGGGGGGGGGGGGGGGGGGGGGGGGGGGGGGGGGGGGGGGGGGGGGGGGGGGGGG@CFGGGGGGGGGGFFGGFGGGGGGGGGGGGGGGGGCGGGGGGGGGGDGGGGGGGGGGGGGGGGGGGGGGFGGC8CGGGGEGGGGFGGGGGGGGGGGGGGGFGGGGGGGC>CGGGEDGDDGC=DGC<DGC>CGFDGGGFFGFGFGFFFG?:DFGFFF375>>FAFFF>##
@M06045:235:000000000-JCY5N:1:1101:25557:5344 1:N:0:TACAGC
TAATCGACTCCTACGGGAGGCAGCAGTGGGGAATATTGCGCAATGGGCGAAAGCCTGACGCAGCAACGCCGCGTGAGTGATGAAGGCCTTCGGGTCGTAAAGCTCTGTCGGAGGGAACGAACGCTTTCGGGGTTAACAGCCCCGGAAAGTGACGGTACCCTCAAAGGAAGCACCGGCTAACTCTGTGCCAGCAGCCGCGGTAATACAGAGGGTGCTAGCGTTGTTCGGAATCATTGGGCGTAAAGGGCGTGTAGGCGGTTTGCTAAGTCATGTGTGAAATCCCTCGGCTCAACCGGGGGGG
+
CCCGGGGGGGGGGGGGGGGGGGGGGGGGGGGGGGGGGGGGGGGGGGGGGEGGGGGGGFGGGEEGFGGGGGGGGGGGGGGGGGGFGGGGGGGGGGGGGGGGGGGGFGGGGGGGGGGCGGGGGDGGGDGGGGGGGGGGGGGGCGGGGGGGGGGGGGGGG7FF,<BCFGGGGGGGGGGCEGFGGGFGGGG9FGGGGGGGGGGGEGGGGGGGCFGEGG5EFGGG8EDEGCEG*:FGGGFCEGGGCCECFD:5C<DDFGGFDDGE*97>*77:DFFG?76C4FFGFF@:DEFF5<@FF42@>B(##
@M06045:235:000000000-JCY5N:1:1101:5393:5361 1:N:0:TACAGC
TAATCGACTCCTACGGGAGGCAGCAGTGGGGAATTGTTCGCAATGGGCGCAAGCCTGACGACGCAACGCCGCGTGGAGGACGAAGATCTTCGGGTCGTAAACTCCTTTCGATCGGGAAGAATGTTCTCGGGCTGAATAATCCCGAGAAGTGACTGTACCGAGAGAAGAAGCCCCGGCTAACTCCGTGCCAGCAGCCGCGGTAATACGGGGGGGGCAAGCGTGGTTCGGAATTACTGGGCGTAAAGGGCTTGTAGGTGGCCAACTAAGTCCGACGTGAAATCCCCAGGCTTAACCTGGGAGG
+
CCCGGCFGGGGDFEG7FGFGEGFF<FFGFG+,BEE<FGGGGGGGGFGGEGGEFGGFGCEFCFCCFGGEGG:7FC=FEGDEF4C7C+CFAFFDD+E7+6BFFG<FGGFGGCFGGECGGC7ADGGGGGGGECCE<CGGFFFF,FCBFGEDCFGCG,>FFF<FG>EEGGGFGFB+*<:FCGGEGCFACFGG>FFGG6F5:*:5:?EEEFGGCCEGGGGGEC*8A/:A=CEE*/1<CFGG6AFDGC**:*:7*19>FF*06**:77*096CF*17CEC>9;)9**))0C37<5?)@=72.4(.##
@M06045:235:000000000-JCY5N:1:1101:10302:5377 1:N:0:TACAGC
TAATCGACTCCTACGGGAGGCAGCAGTGGGGAATATTGGACAATGGGCGCAAGCCTGATCCAGCAATGCCGCGTGAGTGATGAAGGCCTTAGGGTTGTAAAGCTCTTTCGCCCGCGACGATGATGACGGTAGCGGGAGAAGAAGCCCCGGCTAACTTCGTGCCAGCAGCCGCGGTAATACGAAGGGGGCTAGCGTTGTTCGGAATTACTGGGCGTAAAGGGCGCGCAGGCGGTCGTTCAAGTCAGGCGTGAAAGCCCCGGGCTCAACCTGGGAATAGCGCTTGAGACTGAGCGACTTGAGA
+
CCCGGGGGGGGGGGGGGGGGGGGGGGGGGGGGGGGGGGGGGGGGGGGGGGGGGGGGGGGGGGGGGGGGGGGGGGGGGGGGGGGGGGGGGGGGGGGGGGGGGGGGGGGGGGGGGGGGGGGGGGGGGGGGGGGGGGGGGGGGGGGGGGGGGGGGGGGGGGGGGGGGGGGGGGGGGGGGGGGGGGFEGGGGGGGGGGEGGGFGGGGGGGGGGGGGGGGGGGGGGGGGGGGGGGGGGGGGGGGGGGGGFGGGGGGGGGGGFGGGGD3DFFGDFFFGFGFGFFFGEFFFGFFFFFFFFEFFFF2##
@M06045:235:000000000-JCY5N:1:1101:12319:5386 1:N:0:TACAGC
TAATCGACTCCTACGGGAGGCAGCAGTCGGGAATTTTGGGCAATGGGCGAAAGCCTGACCCAGCAACGCCGCGTGAAGGATGAAATCCTTCGGGATGTAAACTTCGCAAGAACAGGAAGAATAAGCCGGTGTAAATACCATCGGTGATGACGGTACTGTTTGTAAGCTCCGGCTAACTCCGTGCCAGCAGCCGCGGTAATACGGGGGGAGCAAGCGTTGTTCGGATTTACTGGGCGTAAAGGGCGCGTAGGCGGCCACCGCAAGTCGGTTGTGAAATCTCCGGGCTTAACCCGGAAAGGTC
+
CCCGGGGGGGGGGGGGGGGEGGGGGGGGGGGGGGGGGGGGGGGGGGGGGGGGGGGGGGGGGGGGGGGGGGGGGGGGGGGGGGGGGGGGGGGGGGGGGGGGGGGGGGGGGGGGGGGGGGGGGGGGGGGGGGGGGGGGGGGGGGGGGGGGGGGGGGGGGGGGGGGGGGGFGGGGGGGGGGGGGGGGGGGGGGGGGGGGGGGGGEFGGGGGGGGGFGGGCGEGGGGGGGGGGFGGGGGGGGGGGGGGGGCC3CGGGGGGGGGGGG3CF=DDD37D>GFFFF=C=DBFGFFFFFF5@>>E6:?##
@M06045:235:000000000-JCY5N:1:1101:8344:5438 1:N:0:TACAGC
TAATCGACTCCTACGGGAGGCAGCAGTGGGGAATATTGCGCAATGGGCGAAAGCCTGACGCAGCGACGCCGCGTGGGGGATGACGGCCTTCGGGTTGTAAACCTCTTTCAGCAGGGACGAAGCGGAAGTGACGGTACCTGCAGAAGAAGCACCGGCCAACTACGTGCCAGCAGCCGCGGTAATACGTAGGGTGCAAGCGTTGTCCGGAATTATTGGGCGTAAAGAGCTCGTAGGCGGTCTGTCGCGTCGGCTGTGAAAACCCGGAGCTCAACTCCGGGCCTGCAGTCGATACGGGCAAACC
+
CCCGGGGGGGGGGGGGGGGGGGGGGGGGGGGGGGGGGGGGGGGGGGGGGGGGGGGGGGGGGGGGGGGGGGGGGGGGGGGGGGGGGGDGEGGGGGGGGGGGGGGGGGGGGGGGGGGGGGGGGGGGGGGGGGGGGGGGGGGGGGFGGGGGGGGGGGGGGGGGGGGGGGGGGGGGGGGGGGGGGEGGGGGGGGGGGGGGGGGGGGGGGGGDGEFGGGGGGGGGGGFGGGCGGGGECEGGGGGGGGFFGG=EGDD*5CFGCFFGGGGGDDDCCFFFFGFGFFFD@FFFCFFBBD5>FDB:7BF##
@M06045:235:000000000-JCY5N:1:1101:17125:5469 1:N:0:TACAGC
TAATCGACTCCTACGGGAGGCAGCAGTGGGGAATCTTGGACAATGGGCGCAAGCCTGATCCAGCCATGCCGCGTGAGTGAAGAAGGCCTTAGGGTTGTAAAGCTCTTTTGCCAGGGACGATAATGACGGTACCTGGAGAATAAGCCCCGGCAAACTTCGTGCCAGCAGCCGCGGTAATACGAAGGGGGCTAGCGTTGTTCGGATTTACTGGGCGTAAAGCGCACGTAGGCGGGTCGTTAAGTCAGGGGTGAAATCCCGGAGCTCAACTCCGGAACTGCCTTTGATACTGGCGACCTTGGGG
+
CCCGGGGGGGGGGGGGGGGGGGGGGGGGGGGGGGGFGGGGGGGGGGGGGGGGGGGGGGGGGGGGGGGGGGGGGCGGGGGGGGGGGGGGGGGGGGGGGGGGGGGGGGFGGGGGGGGGGGGGGGGGGGGGGGGGGGGGGGGGGGGGGGGGGGGGGGGGGGGGGGGGGGGGGGGGGGGGGGGGGGGGGGGGGGGGGGGGGGGGGGGGGGGGGGGGGGGGGGGGGGGGGGGGGGGEEEEGEGGGFGGGGGGGGGFGGGFGGGGEGGGGGGGGG?DGDGEGFFFGFFFFGF=B6?::559>AF(##
@M06045:235:000000000-JCY5N:1:1101:18302:5477 1:N:0:TACAGC
TAATCGACTCCTACGGGAGGCAGCAGTAGGGAATCTTCGGCAATGGGCGAAAGCCTGACCGAGCAACGCCGCGTGAATGATGAAGGCCTTCGGGTTGTAAAATTCTGTTATAAGGGAAGAACGACTTTAGTAGGAAATGGCTAGAGTGTGACGGTACCTTATGAGAAAGCCACGGCTAACTACGTGCCAGCAGCCGCGGTAATACGTAGGTGGCGAGCGTTATCCGGAATTATTGGGCGTAAAGAGCGCGCAGGTGGTTGATTAAGTCTGATGTGAAAGCCCACGGCTTAACCGTGGAGGG
+
CCCGGGGGGGGGGGGGGGGGGGGGGGGGGGGGGGGGGGGGGGGGGGGGGGGGGGGGGGGGGGGGGGGGGGGGGGGGGGGGGGGGGGGCGGGGGGFFGGGGGGGGGGGGGDFGGGGGGGGGGGGGGGGGGGGGGGGGGGGGGGGGGGGGGGGGGGGGGFFGGGGGGGGGGGGGGGEGGGGGGGGGGGGGGGGGGGGGGGGGGGGGGGGGFGEGGGGGGGG=E=CFGGGDCGFGGGGGGGGGGGGGGGGGGGGGGGGGG5DGGGFGFGGGGFFCFC?FFFFGFF>BG3BBFFFFFF?F>?:##
@M06045:235:000000000-JCY5N:1:1101:12732:5484 1:N:0:TACAGC
TAATCGACTCCTACTGGAGGCAGCAGTGGGGAATCTTGCGCAATGGCCGAAAGGCTGACGCAGCGACGCCGCGTGTGGGAGGACGCCTTTCGGGGTGTAAACCACTGTTGCCCGGGACGAACTGGCTTATTCGTAAGCCGTGACGGTACCGGGTGAGGAAGCACCGGCTAACTCCGTGCCAGCAGCCGCGGTAATACGGAGGGTGCGAGCGTTGTCCGGAATCATTGGGCGTAAAGGGCGCGTAGGTGGCCCGGTCAGTCTTTGGTGAAAGCGCGGGGCTCAACCCTGCGTCGGCCAGGCT
+
CCCGGGGGGGGGGGGGGGGGGGGGGGGGGGGGGGGGGGGGGGGGGGGGGGGGGGGGGGGGGGGGGGGGGGGGGGGGGGGGGGGGGGGGGGGGGGGGGGGGGGGGGGGGGGGGGGGGGGGGGGGGGGGGGGGGGGGGGGGGGGGGGGGGGGGGGGGGGGGGGGGGGGGGDGFGGGGGGGGGGGGGGGGGGGGGGGGGGGGGGGGGGGGGGGGEGGG7FGGGGGGGGGGGGGGGGGGGGGGGGGGGGGGGGGGGGG5EGGGFGGGFGGGGGFFGFGFGFFFDFFFFFFFFFEFF>>;E>FF##
@M06045:235:000000000-JCY5N:1:1101:7289:5499 1:N:0:TACAGC
TAATCGACTCCTACGGGAGGCAGCAGTGGGGAATCTTGGTCAATGGGCGCAAGCCTGAACCAGCGACGCCGCGTGAGTGATGAAGGCCTTCGGGTTGTAAAGCTCTGTGGGGAGGGACGAAAGACTGAGGTCTAATAGGCTTCAGGTTGACGGTACCTCCTTAGCAAGCACCGGCTAACTCTGTGCCAGCAGCCGCGGTAAGACAGAGGGTGCAAACGTTGCTCGGAATCACTGGGCGTAAAGGGCGTGTAGGCGGGAAGGAAAGTCAGATGTGAAATCCCCAGGCTCAACCTGGGAAAAG
+
CCCGGGGGGGGGGGGGGGGGGGGGFGGGGGGGGGGGGGGGGGGGGGGGGGGGGGGGGGGGGGGGGGGGGGGGGGGGGGGGGGGGGGGGGGGGGGGGGGGGGGGGGGGGGGGGGGGGGGGGGGGGGGGGGGFFGGGGGGGGGGGGGGGGGGGGGGGGGGGGFGGGGGGGGGGGC>FGGGGGGGGGGGGGGGEGGGGGGGGGGGGGGGCDGGGGGGGGFDGGGDFGGGGGFF?FGGGFGGCGGDGGDGGEGG5FGGDCGDGGGGGGGGGGG=BGFGFCFFFC?F>D7@)5=?FFFFFFFF(##
@M06045:235:000000000-JCY5N:1:1101:24845:5514 1:N:0:TACAGC
TAATCGACTCCTACGGGAGGCAGCAGCAAGGAATTTTCGTCAATGGGCGCAAGCCTGAACGAGCAACGCCGCGTGGAGGATGACGGCCTTCGGGTTGTAAACTCCTTTTTCGGGGGACGATAATGACGGTACCCCGGGAATAAGGCTCGGCTAACTCTGTGCCAGCAGCCGCGGTAATACAGAGGAGCCAAGCGTTGTCCGGATTGACTGGGCGTAAAGCGCACGCAGGCGGCACCGCGCGTGGGGTGTGAAATCTGGCCGCTTAACGGCCAGGCGCCATCCCATACGGCGGAGCTGGGGA
+
CCCGGGGGGGGGGGGGGGGFGGGGGGGGGGGGGGGGGGGGGGGGGGGGGEGGGGGGGGGGGGGGGGGGGGGGGFGGGFGGGGGGGGGGGGGGGGGGGGGGGGGGGGGGGGGGGGGGGGGGDFGFFGGGGGGGFGGGGGGGGGGGGGGGGGGGGGGGGGGGGGGGGGGGGGGGGGGGGGGGGGGGGGGGGGFGGGGGGGGGGDGGGGGGFEGGGGCECFGGGG=EGG=EEEGGDEDF5:CGGGGGGGED3CGGFFD?7FGFCDGGGGG3D:D<;CFDFFF5?4@FCFFFF>:B>EBFFB(##
@M06045:235:000000000-JCY5N:1:1101:12286:5515 1:N:0:TACAGC
TAATCGACTCCTACGGGAGGCAGCAGTGGGGAATATTGGACAATGGGCGAAAGCCTGATCCAGCAATGCCGCGTGAGTGATGAAGGCCTTAGGGTTGTAAAGCTCTTTTACCCGGGATGATAATGACAGTACCGGGAGAATAAGCCCCGGCTAACTCCGTGCCAGCAGCCGCGGTAATACGGAGGGGGCTAGCGTTGTTCGGAATTACTGGGCGTAAAGCGCACGTAGGCGGCTTTGTAAGTTAGAGGTGAAAGCCCGGGGCTCAACTCCGGAATTGCCTTTAAGACTGCATCGCTAGACG
+
CCCGGGGGGGGGGGGGGGGGGGGGGGGGGGGGGGGGGGGGGGGGGGGGGGGGGGGGGGGGGGGGGGGGGGGGGGGGGGGGGGGGGGGGGGGGGGGGGGGGGGGGGGGGGGGGGGGGGGGGGGGGGGGGGGGGFGGGGGGGGGGGGFGGGGGGGGGGGGGGGGGGGGGGGGGGGGGGGGGGGGGGGGGGGGGGGGGGGGGGGGGGGGGGGGGGGGGGEGGGGGGGGGGGGGGGE:CCCEFGGFGGG>GGGGGF7FGGGGGGGGDGFGGGGFFGFD:FFFF7BFFFGFFFFFFFFEFFF>3##
@M06045:235:000000000-JCY5N:1:1101:22134:5522 1:N:0:TACAGC
TAATCGACTCCTACGGGAGGCAGCAGCAACGAATCTTCCCCAATGGGCGAAAGCCTGAGGGAGCGACGCCGCGTGTGGGACGAAGTTCTTCGGAATGTAAACCACTGTTAGGGTTATGAAAGCGACCGCGTCTAATACGCGCGGAAGTTGATCTGACCCAGAGAAAGGGACGGCTAACTCTGTGCCAGCAGCCGCGGTAATACAGAGGTCCCAAGCGTTACTGAGAATCACTGGGTTTAAAGGGTGCGTAGGTGGTCCGTTAAGTCAGTTGTGAAATCCCCGGGCTCAACCCGGGAACTAG
+
CCCGGGGGGGGGGGGGGGGGGGGGGGGGGGGGGGGGGGGGGGGGGGGGGGGGGGGGGGGGGGGGGGGGGGGGGGGGGGGGGGGGGFGGGGGGGGGGGGGGGGGGGGGFFDFGGFGGGGGGGFGGGGGGGGGGGGGGGGGGGGGGGGGGGGGGGGGGGFGGGGGGGGGGGGGGGGGGGGGGGGGGGGGGGGGGGGGGGEGGGGGGGGGGGGFGGGGGGGDGGGGGGGGGG?FGGGGFGCGGGGGGGGGGDGGGGGGGGGDFGGGGGGGGGFFGFGFGFF4C>BE@DFFFFFFFFFFBFF5##
@M06045:235:000000000-JCY5N:1:1101:13715:5531 1:N:0:TACAGC
TAATCGACTCCTACGGGAGGCAGCAGTGAGGAATATTGCGCAATGGGCGAAAGCCTGACGCAGCGACGCCGCGTGGGGGATGAAGGTCTTCGGATTGTAAACCCCTTTCGGGAGGGAAGACGGCCTTAGACAACTAAGGCGGACGGTACCTCCAGAAGCAGCCACGGCTAACTTCGTGCCAGCAGCCGCGGTAATACGAAGGTGGCAAGCGTTGTTCGGATTTACTGGGCGTAAAGGGAGCGGAGGTGGTTAGGTAAGCCCTCCGGGAAATCTTCAGGCTTAACCTGAAAAGGTCGGGGTG
+
CCCGGGGGGGGGGGGGGGGGGGGGFGGGGGGGGGGGGGGGGGGGGGGGGGGGGGGGGGGGGGGGGGGGGGFGGGGGGGGGGDGFGGGGGGGGGGGGGGGGGGGGGGGFGGGGGGGGGGGGGGGGGDGGGGGGGGGGGGGGGGGGGGGGGGGGGGGGGGGGGGGGGGGGEGFFGGGGGGGGGGGGGGGGDGGGGGGGGGCEGECFECCFGGGEEGGGGEGEGC<FGGGGGGGEEECEFGCDGG5CCD259*9CFCGGGGGFFGGGGGGGDFFGFFF7?B?45F7=CFFF4FBFB4AEBFF##
@M06045:235:000000000-JCY5N:1:1101:25314:5536 1:N:0:TACAGC
TAATCGACTCCTACGGGAGGCAGCAGTTAGGAATTTTGGGCAATGGGCGAAAGCCTGACCCAGCAACGCCGCGTGGGTGATGAAGGCCCTCGGGTCGTAAAGCCCTTTTCCCAGGGACGATGGTGACGGTACCTGGGGAATCAGCCCCGGCTAACTACGTGCCAGCAGCCGCGGTAATACGTAGGGGGCAAGCGTTGTCCGGATTTATTGGGCGTAAAGCGCTCGCAGGTGGCCCGTCGCGTCGTGCGGGAAAGACCCCGGCTCAACCGGGGGGTGTAGTGCGCTTCGGGCGGGCTGGGCA
+
CCCGGGGGEGFGDFFGEGGGGGDDDGCFFGFGGGGGFFEDFG<AFGGGEGGC@EEFGG8FC@FCF8A:FC:@>BCFG=FF?9FCFEF<FF<FG>FEEFGFGCEGFFGFGC<F,BFEC+>:+::<ABAFECFBA@FCFGG3@ADF>@FEF<*>>7>BCBC:DFCF:*?<EDC*F:4<BB<FG<,CGFGC8C8ECCG*:CG+/*8*;<:7<FFCCE5:C5C+:C**:?7CEGFF*8AEE5CCE>*:11=55CC3*59A2*15))1**CCFCB3<>30)8*/:)*0)))0.5)..75(<<<(##
@M06045:235:000000000-JCY5N:1:1101:20837:5536 1:N:0:TACAGC
TAATCGACTCCTACGGGAGGCAGCAGTGGGGAATATTGCGCAATGGGCGAAAGCCTGACGCAGCGACGCCGCGTGAGGGACGAAGGTTTTCGGATCGTAAACCTCTGAATCTGGGACGAAAGACGCGACAAGCGGGATGACGGTACCAGAGTAATAGCACCGGCTAACTCCGTGCCAGCAGCCGCGGTAATACGGAGGGTGCAAGCGTTACCCGGAATCACTGGGCGTAAAGGGCGTGTAGGCGGATCAGTAAGTCTGGTTTTAAAGACCGGGGCTCAACCCCGGGCATGGACTGGATAAG
+
CCCGGGGGGGGGGGGGGGGGGGGGGGGGGGGGGGGGGGGGGGGGGGGGGGGGGGGGGGGGGGGGGGGGGGGGGGGGGGGGGGGGGGGGGGGGGGGGGGGGGGGGGGGGGGGFGGGGGGGGGGGGGGGGGGGGGGGGGGGGGGGGGGGGGGGGGGGGGGGGGGGGGGGGFFGGGGGGGGGGGGGGGGGGGGGGGGGGGGGGGGGGGGGGGGGGGGGGGGGGGGGGGGGE=EFGGGDEEGEGGGFGGGDGGGFGGGGFFFFEFGGFGGGF5>EGFGFDF?FDF>BFGDF>FFFFFF?F?A4##
@M06045:235:000000000-JCY5N:1:1101:18552:5543 1:N:0:TACAGC
TAATCGACTCCTACGGGAGGCAGCAGTGGGGAATCTTGCGCAATGGGCGAAAGCCTGACGCAGCAACGCCGCGTGCGGGAAGAAGGTCTTAGGGTTGTAAACCGCTTTCAGTAGGGACGAAGGCAAACAGGTTAATAGCCTGTGCGTTGACGGTACCTACAGAAGAAGGTCCGGCTAACTACGTGCCAGCAGCCGCGGTAATACGTAGGGACCGAGCGTTGTCCGGAATCATTGGGCGTAAAGAGCGTGTAGGCGGCCAACTAAGTCCTGCGTGAAATCTCGGGGCTCAACCCCGAGCGGA
+
CCCGGGGGGGGGGGGGGGGGGGGGGGGFFGGGGGGGGGGGGGGGGGGGGGGGGGGGGGGGGGGGGGGGGGGGGGGGGGGDEGGGGGGDGGGGGGGGFGGGGGGGGGGGGFGGGGGGGGGGGGGGGGGGFGGGGGGGGGGGGGGGGGGGD@FGGGGGGGGGGGGGGGGGGGGGGFGGGGGGGGGGGGG@@FGGGGGGGGEGEGC?CCEGGGFGGGCCEGEGGC7CCEE=5CFGGDFGGGEGGGGGGGGEGDGGGGGGGDCFG4F4FFGGFFFG@C39=BBCF@>BC>>>FFFFDDB>1,3##
@M06045:235:000000000-JCY5N:1:1101:17799:5558 1:N:0:TACAGC
TAATCGACTCCTACGGGAGGCAGCAGTGGGGAATATTGCGCAATGGGCGAAAGCCTGACGCAGCGACGCCGCGTGTGGGATGACGGCCTTCGGGTTGTAAACCACTGTCGGGAGGGACGAATGCCCCGCAAGGGGAGTGACGGTACCTCCAAAGGAAGCTCCGGCTAACTCCGTGCCAGCAGCCGCGGTAATACGGAGGGAGCTAGCGTTGTTCGGAATTACTGGGCGTAAAGCGCGCGTAGGCGGCTTTGCAAGTTAGAGGTGAAAGCCCGGGGCTCAACCCCGGAATTGCCTTTAAAAA
+
CCCGGGGGGGGGGGGGGGGGGGGGGGGGGGGGGGGGGGGGGGGGGGGGGGGGGGGGGGGGGGGGGGGGGGGGGGGGGGGGGGGGGGGGGGGGGGGGGGGGGGGGGGGGGGGGGGGGGGGGGGGGGGGGGGGGGGGGGGGGGGGGFGGGGGGGGGGGGGGGGGGGGGGGGGGGGGGGGGGGGGGGGGGGGDEGGGGGDEEGGGGGGGGGGGGGGGGGGGGGGGFGGGGGGGGGGGEGGGGDGGGFCCGEGGGGGCFFFGGEGGFGGGGFGF>D>C>D)767FFDFGFFFFF?F??A?<9A##
@M06045:235:000000000-JCY5N:1:1101:21846:5596 1:N:0:TACAGC
TAATCGACTCCTACGGGAGGCAGCAGTGGGGAATATTGGACAATGGGCGCAAGCCTGATCCAGCAACGCCGCGTGAGGGATGACGGCCTTCGGGTTGTAAACCTCTTTCAGCAGGGACGAAGCGAAAGTGACGGTACCTGCAGAAGAAGGACCGGCTAACTACGTGCCAGCAGCCGCGGTAATACGTAGGGCGCAAGCGTTATCCGGAATTATTGGGCGTAAAGAGCTCGTAGGCGGTTTGTCGCGTCTGCCGTGAAAGTCCGGGGCTCAACTCCGGATCTGCGGTGGGTACGGGCAGGCG
+
CCCGGGGGGGGGGGGGGGGGGGGGGGGGGGGGGGGGGGGGGGGGGGGGGGGGGGGGGFFFGGGGGGGGGGGGGGGCGGGGGGGGGGGGGGGGGGGGGGGFGGGGGGGGGGGGGGGGGGGGEGGGGGGGGGGDGGGGGGGGGGGGGGGGGGGGFGEGEGGCGGGGGGGFGGGGGGGGGGG@FEFGGGFGGGGDEGGGGGGCEE8FGGGDCFGFGGGGGGGCGD=CECA@FGG5CGGGECGCE<+:FGEGG5>CG5CFCGGGG7DGDGG336?CFGFGFFEGFBFEG>DE>@6;@E>D6:(##
@M06045:235:000000000-JCY5N:1:1101:21065:5600 1:N:0:TACAGC
TAATCGACTCCTACGGGAGGCAGCAGTGGGGAATTGTTCGCAATGGGCGCAAGCCTGACGACGCAACGCCGCGTGGAGGATGAAGATCTTCGGGTCGTAAACTCCTTTCGATCGGAAAGAACAGTTTCCGGGTGAATAGCCTGGAGATTTGACGGTACCGAGAGAAGAAGCCCCGGCTAACTCCGTGCCAGCAGCCGCGGTAATACGGGGGGGGCAAGCGTTGTTCGGAATTACTGGGCGTAAAGGGCTCGTAGGCGGCCAACTAAGTCGGATGTGAAATCCCCAAGCTTAACTTGGGACG
+
CCCGGGGGGGGGGGGGGGGGGGGGGGGGGGGGGGGGGGGGGGGGGGGGGGGGGGGGGGGGGGGGGGGGGGGGGCGGFFGGGGGGGFFGGGGGGGGGGGGGGGGGGGGGGGGGGGGGGGGGGGGGFFGGGGGGGGGGGGGGGGGGGGGGGGGGGGGGGGGGGGGGGGGGGGGGGGGGGGGGGGGGGGGGGGGGGGGBEGGGGGGGGFGGGCEGGDGEFGFGECCGCEGGEGGGF7EGGGGGGCECGGGEDGDGDGGFDGDGCFGGGGGGGEFGEGFGF@9CFFFFG>7>@49@BFBF>:(##
@M06045:235:000000000-JCY5N:1:1101:10434:5643 1:N:0:TACAGC
TAATCGACTCCTACGGGAGGCAGCAGTGGGGAATTGTTCGCAATGGGCGCAAGCCTGACGACGCAACGCCGCGTGGAGGACGAAGATCTTCGGGTCGTAAACTCCTTTCGATCGGGAAGAATGTTCTCGGGCTGAATAATCCCGAGAAGTGACGGTACCGAGAGAAGAAGCCCCGGCTAACTCCGTGCCAGCAGCCGCGGTAATACGTAGGGACCAAGCGTTGTTCGGATTTACTGGGCGTAAAGGGCGCGTAGGCGGCAAATTAAGTCATCTGTGAAATCTCCGAGCTTAACTCGGAATG
+
CCCGGGGGGGGGGGGGGGGGGGGGGGGGGGGGGGGFGGGGGGGGGGGGGGGGGGGGFFGGGGGGGGGGGGGGGEGGGFEGGGGGGGGGGFGGGGFGGGGGGGGGGGGGGGGGGGGGGGGGGGGGGGGGGGGGGGGGGGGGFGGGGGGGGGGGGGGGGGCFEGFGGGGGGGGGFGGGGGGGGFGGGGGGGGGFGGGGGGGGGGGGFFGFGGGGGGGGGGGGEEGC5@EEEGEGGFGGGGGGGD5CDDEGGGGGDE36DDGC3CFGFGDC>=FFBGFGFFFGFFFFGFFFFFF=BFFF69:##
@M06045:235:000000000-JCY5N:1:1101:23561:5695 1:N:0:TACAGC
TAATCGACTCCTACGGGAGGCAGCAGTCGGGAATTTTGCGCAATGGACGAAAGTCTGACGCAGCAACGCCGCGTGAGGGATGACGGCCTTCGGGTTGTAAACCTCTTTTGTCAGGGACGATGATGACGGTACCTGACGAATAAGCCACGGCTAACTACGTGCCAGCAGCCGCGGTAATACGTAGGTGGCAAGCGTTGTCCGGATTTACTGGGCGTAAAGAGCGCGCAGGCGGTCGTTCAAGTCGCGTGTGAAAGCCCCCGGCTCAACTGGGGAGGGTCACGCGATACTGATCGACTCGATG
+
CCCGGGGGGGGGGGGGGGGGGGGGGGGGGGGGGGGGGGGGGGGGGGGGGGGGGGGGGGGGGGGGGGGGGGGGGGGGGGGGGGGGGGGGGGGGGGGGGGGGGGGGGGGGGGGGGGGGGGGGGGGGGFGGGGGGGGGGGGGGGGGGGGGGGGGGGGGGGGGGGGGGGGGGGGGGGGGGGGGGGGGGGGGGGGGGGGGGGEGGGGGG5ECGGGGGGGGGGGGCGGGGGGGGGGGGGGG=EFGGGGGGGG=ECGFGGGG=FGGG:37D4>FGFFFG@CDG54)*))07D>>FFF66<B0),1(##
@M06045:235:000000000-JCY5N:1:1101:10728:5702 1:N:0:TACAGC
TAATCGACTCCTACGGGAGGCAGCAGTCGGGAATTTTGGGCAATGGGCGAAAGCCTGACCCAGCAACGCCGCGTGAAGGATGAAATCCTTCGGGATGTAAACTTCGCAAGAACGGGAAGAATAAGTAAGGGTTAATATCTCTTACGATGACGGTACTGTTTGTAAGCTCCGGCTAACTCCGTGCCAGCAGCCGCGGTAATACGGGGGGAGCAAGCGTTGTTCGGATTTACTGGGCGTAAAGGGCGCGTAGGCGGCCACCGCAAGTCGACTGTGAAATCTCCGGGCTTAACCCGGAAAGGAC
+
CCCGGGGGGGGGGGGGGGGGGGGGGGGGGGGGGGGGGGGGGGGGGGGGGGGGGGGGGGGGGGGGGGGGGGGGGGGGGGGGGGGGGGGGGGGGGGGGGGGGGGGGGGGGGGFFGGGGGGGGGGGGGFGGGGGGGGGGGGGGGGGGGGGGGGGGGGGGGGGGGGGGGGGGGGGGGGGGGGGGGGGGGGGGGGGGGGGGGGDGGGGGGGGGGGGGGGGGCEGGGGGGGGEGGGFGGCFGGGEGGFEGGGGGGGGGGGGEGGFGGGGGFGGCDBFGFGFGFFFD?E:>DE>FBFFFFF>:9?B##
@M06045:235:000000000-JCY5N:1:1101:12726:5745 1:N:0:TACAGC
TAATCGACTCCTACGGGAGGCAGCAGTAAGGAATATTGGACAATGGCCGCAAGGCTGATCCAGCCATCCAGCGTGCAGGAAGAAGGCCCTATGGGTTGTAAACTGCTTTTATCAGGGAAGAAACCCCTTTGTTCACAAAGGGCTGACGGTACCTGAAGAATAAGCACCGGCTAACTCCGTGCCAGCAGCCGCGGTAATACGGAGGGTGCGAGCGTTATCCGGAATTACTGGGTTTAAAGGGTGCGTAGGCGGCTATGTAAGTCAGATAGTGAAAGTTTGCGGCTCAACCGTAAAATTGCCC
+
CCCGGGGGGGGGGGGGGGGGGGGGGGGGGGGGGGGGGGGGGGGGGGGGGGGGGGGGGGGGGGGGGGGGGGGGGGGGGGGGGGGGGGGGGGGGGGGGGGGGGGGGGGGGGGGGGGGGGGGGGGGGGGGGGGGGGGGGGGGGGGGGGGGGGGGGGGGGGGGGGGGGGGGFGGGGGGGGGGGGGGGGGGGGGGGGGGGGGGGGGGGGGGGGGGGGGGGGGGGGGGEGGFGGGGGGGG5FFGGGGGGGGGGGGGGGGEGGGFGGFFGGGGGFGFFGFGFGFFFGFEEEGFFFFFFFF@FFF>)##
@M06045:235:000000000-JCY5N:1:1101:9617:5750 1:N:0:TACAGC
TAATCGACTCCTACGGGAGGCAGCAGTGGGGAATATTGCGCAATGGGCGGAAGCCTGACGCAGCGACGCCGCGTGGGGGATGACGGCCTTCGGGTTGTAAACCTCTTTCAGCAGGGACGAAGCGGAAGTGACGGTACCTGCAGAAGAAGCACCGGCCAACTACGTGCCAGCAGCCGCGGTAATACGTAGGGTGCAAGCGTTGTCCGGAATTATTGGGCGTAAAGAGCTCGTAGGCGGTTTGTTGCGTCGGCTGTGAAATCCCGAGGCTCAACCTCGGGTCTGCAGTCGATACGAGCAAACC
+
CCCGGGGGGGGGGGGGGGGGGGGGGGGGGGGGGGGGGGGGGGGGGGGGGGGGGGGGGGGGGGGGGGGGGGGGGGGGGGGGGGGGGGGGGGGGGGGGGGGGGGGGGGGFGGGGGGGGGGGGGGGGGGGGGGGGGGGGGGGGGGGGGGGGGGGGGGGGGEFGGGGGGGGGGGGGGGGGGGGGGGGGGGGGCGGGGGGGGGGGGGGGGGGGGGGGGGGGGGGGEGC9CFGFGGGGGGGGG:E5EGF6>DGGGCDFG6CGGFGGGGGGGD77CFFGFFFD>@FGF@FBG=FB375>F32>B?B##
@M06045:235:000000000-JCY5N:1:1101:7419:5753 1:N:0:TACAGC
TAATCGACTCCTACGGGAGGCAGCAGTGGGGAATATTGCACAATGGGCGGAAGCCTGATGCAGCGACGCCGCGTGAGGGATGACGGCCTTCGGGTTGTAAACCTCTTTCAGCAGGGACGAAGCGTGAGTGACGGTACCTGCAGAAGAAGCGCCGGCCAACTACGTGCCAGCAGCCGCGGTAAGACGTAGGGCGCGAGCGTTGTCCGGATTTATTGGGCGTAAAGAGCTCGTAGGCGGCTTGTTGCGTCGACCGTGAAAACCCGGGGCTCAACTTCGGGCTTGCGGTCGATACGGGCGGGAG
+
CCCGGGGGGGFFGGGGGGDGGGGGGGGGGCEGGGGGGFGGGGFGGGFFGGGGGGGGGGGCFFGGGGGGGGGGGGGGGEGGGGGGGGDEGGGGEGAFGGFFFGGGGGGDGGGGGFGEGFEGGEGGFGGGGFFEFEEGEFFCFGGGGGGGGFG@CGGGCFGGDGGGGAFFGGGGGGFGGGDEGDGG6C8ACEDFE58CGGGCECCFGGG5>5A9C?CFDF8*:E@ECFCD?EEGGC6ECGGDCFDCDC7E3)971:<FCF7:DDG<C)))19?C/C*557>DFF>:3<5>)5.)771:99B##
@M06045:235:000000000-JCY5N:1:1101:16426:5756 1:N:0:TACAGC
TAATCGACTCCTACGGGAGGCAGCAGTGGGGAATATTGCGCAATGGGGGAAACCCTGACGCAGCGACGCCGCGTGCGGGATGAAGGCCTTCGGGTTGTAAACCGCTTTCAGCAGGGACGAAGCGGGAGTGACGGTACCTGCAGAAGAAGCGCCGGCTAACTACGTGCCAGCAGCCGCGGTAACACGTAGGGCGCGAGCGTTGTCCGGAATTATTGGGCGTAAAGAGCTCGTAGGCGGCCTGTTGCGTCCGCTGTGAAAGCCCGGGGCTTAACCCCGGGTCTGCAGTGGATACGGGCAGGTC
+
CCCGGGGGGGGGGGGGGGGGGGGGGGGGGGGGGGGGGGGGGGGGGGGGGGGGGGGGGGGGGGGGGGGGGGGGGGGGGGGGGGGGGGGGGGGGGGGGGGGGFGGGGGGGGGGGGGGGGGGGGGGGGGGGGGGGGGGGGGGGGGGGGGGGGGGGGGGGGGGGGGGGGGGGGGGGGGGGGGGGGGGGGGFDGGGGGGGGGGGGGECFGGGEEGC7EGGF=*C*:CECGGFCGE8CF59CECEDGGFGGGCEGGGGGGD9>CFGFGGD<DDGGFFGFGEG3>:DFFFFCFFF6*09>>271:9##
@M06045:235:000000000-JCY5N:1:1101:15785:5768 1:N:0:TACAGC
TAATCGACTCCTACGGGAGGCAGCAGTGAGGAATATTCGTCAATGGGGGCAACCCTGAACGAGCAACGCCGCGTGCAGGATGAAGGTTTTCGGATCGTAAACTGCTTTTCTGAAGGACGAAGAACAGGACGGTACTTCAGGAACAAGCCCCGGCTAACTACGTGCCAGCAGCCGCGGTAATACGTAGGGGGCGAGCGTTGTCCGGAGTTACTGGGCGTAAAGCGCGCGCAGGCGGTTTGGCAAGTTTAGCGTGACAGGGATCGGCTCAACTGATCCAGAATGCTGAAAACTGCCAGGCTCG
+
CCCGGGGGGGGGGGGGGGGGGGGGGGGGGGGGGGGGGGGGGGGGGGGGGGGGGGGGGGGGGGGGGGGGGGGGGGGGGGGGGGGGGGGGGGGGGGGGGGGGGGGGGGGGGGGGGGGGGGGGGGGGGGGGGGGGGGGGGFFGGGGGGGGGGGGGGGGGGGGGGGGGGGGGGGGGGGGGGGGGGGGGGGGGGGGGGGGGGGGGGGGGGGGGGFGGGGGGGGGGGGGGGGGGGGGGGGGGGGGGGGGG>DGGGGGGGGGGDGGGGGGGGCDGGFFFFGFGFFFGFFF@CFFFFFFF@FFFF?3##
@M06045:235:000000000-JCY5N:1:1101:18184:5785 1:N:0:TACAGC
TAATCGACTCCTACGGGAGGCAGCAGTGGGGAATCTTGCGCAATGCGCGAAAGCGTGACGCAGCAACGCCGCGTGGAGGAAGACGGCCTTCGGGTTGTAAACTCCTTTCAGTTGGGACGAAGCTTTACTGGTGAATAGCCAGTTGGAGTGACGGTACCTTCAGAAGAAGCCCCGGCTAACTACGTGCCAGCAGCCGCGGTAATACGTAGGGGGCAAGCGTTGTCCGGAATCATTGGGCGTAAAGCGCGTGTAGGCGGCCTTGTAAGTCCGTTCTGAAAGCCCGGGGCTCAACCCCGGGGGC
+
CCCGGGGGGGGGGGGGGGGGGGGGGGGGGGGGGGGGGGGGGGGGGGGGGGGGGGGCF:FGGE@FGGGGGGGGGGGGDFGGGGGGGGGGGGGGGGGGGGGGGGGGGGGGGGGGGGGGGGGGGGGGGFFGDFFEGGGGGGGGFAFGGDGGGGGGGGGGGGFGGGDFFGGGGGCGGGGECFGGGGGGGGGGGGFGGGGGGGGEGEDGGGCCFDGGGGGGGGGGDGGGFEE?C7CCFEFGCGGGGGGFFGEGGDDCGCGGGGDDF7C7*?FFGFFCF*9C?7*9>3>:)<>73=F?>)4>(1(##
@M06045:235:000000000-JCY5N:1:1101:15858:5857 1:N:0:TACAGC
TAATCGACTCCTACGGGAGGCAGCAGTGGGGAATCTTGCGCAATGGGCGAAAGCCTGACGCAGCGACGCCGCGTGCGGGAGGAAGCTCTTCGGGGTGTAAACCGCTGTCGGGGGGGACGAACTGCCGGGGGAGGAAATGCTCCCGGCTTGACGGTACCTCCAGAGGAAGCACCGGCTAACTCTGTGCCAGCAGCCGCGGTAATACAGAGGGTGCGAGCGTTGTTCGGAATTACTGGGCGTAAAGCGCGCGCAGGCGGCCCTTTAAGTCCATCGGTCAAATGCCGGAGCTCAACTCCGTGAG
+
CCCGGGGGGGGGGGGGGGGGGGGGGGGGGGGGGGGGGFGGGGGEFGGGGGGGGGGGGGGEGGEFEGGGGGGGGGGGGDGGDEFGGGGGGGGGGGGGGCFFGGGGGFFFGGGCGGGGGGGGGGGGFFGGGGGGGGGGGGGGCGE8C5CGGCFFEG?F?@FGFFFGGGCC8CEDFGCE:CCG:EGGGGGGFGGCGCFGGDCCGGGGFFGCCFEE*;EGDCC:8ECFGGD8EGCFCF9FCF=D=D*<*)*:CD39<5C5DDGGC*>*2:FDC*97>C>DBF6FFFFFGF>BF4*9)*4?1-(##
@M06045:235:000000000-JCY5N:1:1101:13739:5867 1:N:0:TACAGC
TAATCGACTCCTACGGGAGGCAGCAGTGAGGAATTTTCCGCAATGGACGCAAGTCTGACGGAGCAACGCCGCGTGCAGGAGGACGGTCTTCGGATCGTAAACTGCTTTTCTTGGGGAAGAGAACGGACGGTACCCAAGGAAGAAGCCCCGGCTAACTACGTGCCAGCAGCCGCGGTAATACGTAGGGGGCGAGCGTTGTCCGGAGTTACTGGGCGTAAAGGGCACGCAGGCGGTCTGACGCGTTTGGAGTGACAGCTCTGGGCTTAACCCAGAGAGCGTTTCAAAAACGGTTGGACTTGGG
+
CCCGGGGGGGGGGGGGGGGGGGGGGGGGGGGGGGGGGGGGGGGGGGGGGGGGGGGGGGGGGGGGGGGGGGGGGGGGGGGGGGGGGGGGGGGGGGGGGGGGGGGGGGGGGGGGGGGGGGGGGGGGGGGGGGGGGGGGGGGGGFGGGGFGGGGGGGGGGGGGGGGGGGGGGDFGGGGGGGGGGGCGFGGGGGGGGGEEGGGGGGGGG8EGGGGGGGG::EGGGGGGGGGGGGGGG8?ECGFG=D7CCDE6CGGFFFG5*6C+9FFGGFDDFF:<)*)*.0)1.9BFGBF:7@)8)8)022)##
@M06045:235:000000000-JCY5N:1:1101:6385:5886 1:N:0:TACAGC
TAATCGACTCCTACGGGAGGCAGCAGTCGGGAATTTTGCCCAATGAGCGAAAGCTTGAGGCAGCAACTCCGCGTGAAGGATGAAGGCCTTCGGGTCGTAAACTTCTTTTCTCAGGGAAGATACAAGACGGTACCTGAGGAATAAGCCACGGCTAACTACGTGCCAGCAGCCGCGGTAATACGTAGGCGGCAAGCGTTGTCCGGATTTACTGGGCGTAAAGAGCGCGCAGGCGGCTGGGCAAGTCCGATGTGAGAGCTCACGGCTTAACTGGTGTACGGCATCGGAAACTGATCGGCTTGTG
+
CC<FFDFGGGGGFGEGGGGGCEGGGGGFGGGGGGCFG<EEGGGGGGDCFGGGCFGGGDGGEGEGGGGGGGGGGGGGCFGGGGFGGGG8E<FGG:FEFEGGGFFFGGEFG<,5C5:<<A:FFGCGGGGGGGCF+?FAFEGF=<B<??<=3C+@=FGGGGGG3D<+>33@CFF@FGG::C@F?C>:,>,4CCEEGFG8::19+;C78;CG+?FGGGDC***:+;;5EGGGG5=C*:8:7**9EFGFCD**/2CG*+7/*9*3979752>>CF)2)*105>EC7;@B*)).****102<,4(##
@M06045:235:000000000-JCY5N:1:1101:24155:5905 1:N:0:TACAGC
TAATCGACTCCTACGGGAGGCAGCAGTGGGGAATATTGGACAATGGGCGGAAGCCTGATCCAGCAACGCCGCGTGAGGGATGACGGCCTTCGGGTTGTAAACCTCTTTCGGTGGGGACGAAGCGCAAGTGACGGTACCCACTAAAGAAGCACCGGCCAACTACGTGCCAGCAGCCGCGGTAATACGTAGGGTGCGAGCGTTGTCCGGAATTATTGGGCGTAAAGGGCTCGTAGGCGGTTTGTCGCGTCGGGAGTGAAAACCAGGTGCTTAACACCTGGCTTGCTTTCGATACGGGCAGACC
+
CCCGGGGGGGGGGGGGGGGGGGGGGGFGFGGGGGGGGGGGGGGGGGGGGGGGGGGGGGGGGGGGGGGGGGGGGGGGGGGGGGGGGGGGGGGGGGGGGGGGGGGGGGGGGGGFGGGGGGGGGGGGGGGGGGGGGGGGGGGGGGGGGGGGGGGGGGGGGGGGGGGGGGFGGGGGGGGGGGDGGGGGGGGGGGGGGGGGDEGEGGGGGGGGGGGGGGDCFGGGGGGGGCEFGGGGGGGGGG5DGGGGGDGGGGGGCGGFF7CFGGFGGFGCCFFGFGFGFFFGFFFFGBFEFFF@>EFF;0-##
@M06045:235:000000000-JCY5N:1:1101:14504:5914 1:N:0:TACAGC
TAATCGACTCCTACGGGAGGCAGCAGTGGGGAATATTGGACAATGGGGGCAACCCTGATCCAGCCATGCCGCGTGAGTGATGAAGGCCCTAGGGTTGTAAAGCTCTTTTAGCGGGGAAGATAATGACGGTACCCGCAGAAAAAGCCCCGGCTAACTTCGTGCCAGCAGCCGCGGTAATACGAAGGGGGCTAGCGTTGCTCGGAATCACTGGGCGTAAAGCGCACGTAGGCGGCTTCTTAAGTCAGGGGTGAAATCCTGGAGCTCAACTCCAGAACTGCCTTTGATACTGAGGAGCTTGGGA
+
CCCGGGGGGGGGGGGGGGGGGGGGGGGGGGGGGGGGGGGGGGGGGGGGGGDGGGGGGGGGGGGGGGGFGFGGGGGGGGGGGGGGGGGGDGGFGFGGGGGGGGGGFGGGGGGGGGGGGGGGGGGGGFGGGGGDGCGGEFGGGGGGGGGGGGGGGGFGGGCFGGGGGGGGGGGGGGGGGGGGFGCGGGGGGEFGFGGGGG7@EGGG>CFGGGGGGDGGGFGCGGCGGGGGDCE5EEEFEDCCGGGDDFFE*CFGGGFGGFCCCGFGGGDFFFFGFD4CF=4>FFF*79**94?FF):F?0(##
@M06045:235:000000000-JCY5N:1:1101:19725:5932 1:N:0:TACAGC
TAATCGACTCCTACGGGAGGCAGCAGTTAGGAATTTTGGGCAATGGGCGCAAGCCTGACCCAGCAACGCCGCGTGGGTGACGAAGGCCTTCGGGTTGTAAAGCCCTTTTCTGGGGGAAGATGATGACGGTACCCCAGGAAGAAGCACCGGCTAACTACGTGCCAGCAGCCGCGGTAATACGTAGGGTGCGAGCGTTGCCCGGATTTATTGGGCGTAAAGGGCGCGCAGGCGGCTCGGCACGTCCGGTGTGAAATCGCCCGGCTCAACTGGGCGGGGTCAGCGGATACGGCCGAGCTGGGAG
+
CCCGGGGGGGGGGGGGGGGGGGGGGGGGGGGGGGGGGGGGGGGGGGGGGGGGGGGGGGGGGGGGGGGGGGGGGGGGGGGGGGGGGGGGGGGGGGGGGGGGGGGGGGGGGGGGGGGGGGGGGGGGGGGGGGGGGGGGGGGGGGGGGFGGGGGGGGGGGGGGGGGGGGGGGGGGGGGGGGGGGGGGGGGGGGDGEGGGGGGGGGCEEGGGGGGGGGCEEGGGGGGGGGDGGGGGG*;CGGCCE<GGG)>E>7CGGCF=FGGCCC7>*><76?@D@GDD554CF>D:))9>>>3<5>1538,##
@M06045:235:000000000-JCY5N:1:1101:5039:5937 1:N:0:TACAGC
TAATCGACTCCTACGGGAGGCAGCAGTGGGGAATATTGCGCAATGGGCGGAAGCCTGACGCAGCGACGCCGCGTGAGGGATTACGGCCTTCGGGTTGTAAACCTCTTTCAGCAGGGACGAAGCGCAAGTGACGGTACCTGCAGAAGAAGCACCGGCTAACTACGTGCCAGCAGCCGCGGTAATACGTAGGGTGCGAGCGTTGTCCGGAATTATTGGGCGTAAAGAGCTTGTAGGTGGTTTGTCGCGTCTGCTGTGAAAATCCGAGGCTCACACTCGGACTTGCAGTGGGTTCGGGCAGGCG
+
CCCGGGGEGGGGGGFGGGGGGGGDFFFGGFGCEGGGGGGGGGBFCFFGGGGGGGGGG8<CGCECEEGFDGGD:+@+?AEGG,EFGGCEEFGGGGDFGGG?FGFC<FFGCFGGEFG7DC:CCFDEGFCGGGGEGGGGD9FGFGGCFFDGGGGFGGGGGGGGGG7FFAFFGFCFGGGGCFGGGCGGGGG+;EGGG>CEEEG*:8?CECC**A@FFGFGF::CCEC:+2:+<:E0<CCFGEGG*>+**1:ECC>7C+2+:>:FDDC7D39C79*09*77>)7C=66**/05>F))7:>31((##
@M06045:235:000000000-JCY5N:1:1101:15746:5942 1:N:0:TACAGC
TAATCGACTCCTACGGGAGGCAGCAGTGGGGAATATTGGACAATGCGCGAAAGCGTGATGCAGCAACGCCGCGTGGGGGAAGAAGGCCTTCGGGTTGTAAACCCCTTTCAGTTGGGACGAAGCTTCAGCGGTGAATAGCCGCTTGGAGTGACGGTACCTTCGCAAGAAGCCCCGGCTAACTACGTGCCAGCAGCCGCGGTAATACGTAGGGGGCTAGCGTTGTCCGGAATCATTGGGCGTAAAGAGCGTGTAGGCGGCCCGGTAAGTCCGCTGTGAAAGTCGGGGGCTCAACCCTCGAAAA
+
CCCGGGGGGGGGGGGGGGGGGGGGGGGGGGGGGGGGGGGGGGGGGGGGGGGGGGGGGGGGGGGGGGGGGGGGGGGGGGGGGGGGGGGGGGGGGGGGGGGGGGGGGGGGGGGGGGGGGGGGGGGGGGGGGGGGGGGGGGGGGGGGGGGGGGGGGGGGGGGGGGGGGGGGGGGFGGGGGGGGGGGGGGGGGGGGGGGGGGGGGGGGGGGFDGGGGGGGGGGGGGGGGGGGDFFGGFGGGGGGGDFGGGGGGGGGFGGGGDGGGGGGDGGGGFFGFGFDF=F:6>EEGFFB@FFFFEFFF??##
@M06045:235:000000000-JCY5N:1:1101:7591:5953 1:N:0:TACAGC
TAATCGACTCCTACGGGAGGCAGCAGTAGGGAATATTGCGCAATGGGGGAAACCCTGACGCAGCAACGCCGCGTGAGTGAGGAAGGTCTTCGGATTGTAAAACTCTTTTATCAGGGAAAAATGGTCATGGAGCTAATACCCCATGATTTGATGGTACCTGAGGAATAAGCACCGGCTAACTTCGTGCCAGCAGCCGCGGTAATACGAAGGGTGCAAGCGTTGTTCGGAATCATTGGGCGTAAAGCGCGCGCAGGCGGATCAGCAAGTCAGATGTGAAATCTCGGAGCTCAACTCCGAAAAT
+
CCCGGGGGGGGGGGGGGGGGGGGGGGGGGGGGGGGGGGGGG:FFFEGGGGGGGGDCFGGGGGGGGGGGGGGGGGGGGGGGGGCEEGFGGFDGGFEGGGFFGGGGGGGDFGGGGGCGGGGGGGGGGGGGCFCFGGGGGGGGCGGGGGGGGGGGGGGFFGGFGFGGGGGGGGGGGGEDGGGGGGGGGCEGGGGGGGGGGGGGGGGGGG>FGDECEECFGGGEGG?>FGG58CEG7AFGGGGGGG5C>DGGGGGGGCDEGGGDFGGGGGGGGFFG=FFGFF?GFFFFG>B5FF=FFF0@>:9##
@M06045:235:000000000-JCY5N:1:1101:13155:5978 1:N:0:TACAGC
TAATCGACTCCTACGGGAGGCAGCAGTTAGGAATTTTGGGCAATGGGCGAAAGCCTGACCCAGCAACGCCGCGTGGGTGATGAAGGCCTTCGGGTCGTAAAGCCCTTTTTCAGGGGAAGATGATGACGGTACCCTGAGAATAAGCCCCGGCTAACTACGTGCCAGCAGCCGCGGTAATACGTAGGGGGCAAGCGTTGTCCGGATTTATTGGGCGTAAAGCGCGCGTAGGCGGCGCGGTATGTCGTGCGTGAAATCTCCCGGCTTAACTGGGAGGGGCCGTGCGAAACTGCCGGGCTTGGGG
+
CCCGGGGGGGGGGGGGGGGGEGGGGGGGGGGGGGGGGGGGGGGGGGGGGGGGGGGGGGGGGGGGGGGGGGGGGGGGGGGGGGGGGGGGGGGGGGGGGGGGGGGGGGGGGGGGGGGGGGGGGGGGGGGGGGGGGGGGGGGGGGGGGGGGGGGGGGGGGGGGGGGGGGGGGGGGGGGGGGGGGGGGGGGGGGGGGGEEGGGGGGEEGFGGFGGGGGGGGGGFGGEDGGGGGGGGGGGGGCGGGGGEFCGGDGDGGFGFGGGGGGGGGDGGGFFGBGBGEFFDFFF@<DFFFFFFFD9@(-(##
@M06045:235:000000000-JCY5N:1:1101:22427:5982 1:N:0:TACAGC
TAATCGACTCCTACGGGAGGCAGCAGTGGGGAATATTGGACAATGGGGGCAACCCTGATCCAGCCATGCCGCGTGAGGGATGAAGGCCCTAGGGTTGTAAAGCTCTTTTGTGCGGGAAGATAATGACGGTACCGCAAGAATAAGCCCCGGCTAACTTCGTGCCAGCAGCCGCGGTAATACGAAGGGGGCTAGCGTTGCTCGGAATCACTGGGCGTAAAGGGTGCGTAGGCGGGTCTTTAAGTCAGGGGTGAAATCCTGGAGCCAAACCGCAGCACTGCCTTTGATACTGAAGAGCTTGAGC
+
C9<9C@FGG7CEFGECE7+@@;FBGGECA9@FCE,FEC<F-;CF<DE@FC7<F@BCC<@CEDF@<<<FFDC:>FC::,=?FG8FFC<F:7,=4AB=>+,<?AF?,,5EEFF,?:FE=FB?FEFFGDFGGD@F?FG73C=FF,,C,,+>@3+*>D:;@=<5@>FC:<FGFF<EC*CFGBCB@FCCE*<7**4=:8;;8:0<EE588CCC+A88FE5CGG:<8@CE:E=EC6:>C8*;C7:FF:<+07FEC57D7+:+:*725*1*9F**)05))286)/.>F4*6**1*/876*),/.(.##
@M06045:235:000000000-JCY5N:1:1101:14393:6000 1:N:0:TACAGC
TAATCGACTCCTACGGGAGGCAGCAGTGGGGAATCTTGCGCAATGGCCGAAAGGCTGACGCAGCGACGCCGCGTGTGGGAGGAAGCTCTTCGGGGTGTAAACCACTGTTGCCCGGGACGAACAGCCTCTTTCGAGGGGCCTGACGGTACCGGGTGAATAAGCACCGGCTAACTCCGTGCCAGCAGCCGCGGTAATACGGGGGGTGCGAGCGTTGTCCGGAATCACTGGGCGTAAAGGGCGCGTAGGTGGTCTGATAAGGGTGTGGTGAAAGCCCGGGGCTCAACCCCGGGTCGGCCGTGGC
+
CCCGGGGGGGGGGGGGGGGGGGGGGGGGGGGGGGGGGGGGGGGGGGGGGGGGGGGGGGGGGGGGGGGGGGGGGFGGGGGGGGGGGGGGGGGGGGGGGGGGGGGGGGGGGGGGGGGGGGGGGGGGGFGGGGGGGGGGGGGGGGGGGGGGGGGGGGGGGGGGGGGGGGGGGGGGGGGGGGGGGGGGGGGGGCGGGGGGGGGEGGGGDEGDGGGGGDGGGGGDGGGGGGGGGGGEEEGGGEEDEG5>C<EGGDFFFCFCCFGGGG5DG<FCFFFG>GFGFFFCF@FFGFFFFF3>FEFFFF9##
@M06045:235:000000000-JCY5N:1:1101:27656:6018 1:N:0:TACAGC
TAATCGACTCCTACGGGAGGCAGCAGTAAGGAATATTGGTCAATGGACGCAAGTCTGAACCAGCCATGCCGCGTGAAGGATGAAGGTCCTCTGGATTGTAAACTTCTTTTATATGGGACGAAACCTCCGGATTCTTCTGGAATTGACGGTACCATAGGAATAAGCACCGGCTAACTCCGTGCCAGCAGCCGCGGTAATACGGAGGGTGCAAGCGTTATCCGGATTCACTGGGTTTAAAGGGTGCGTAGGAGGGCAGGTAAGTCAGTGGTGAAATCTCTGAGCTTAACTCAGAAACTGCCGC
+
CCCGGGGGGGGGGGGGGGGDGGGGGGGGGGGGGGGGFGGGGGGFGGGGGGGGGGGGGGGGGGGGGGGGCFGGGGGGGGGGFGDFGGGG?GFFGGGGGGGGFGGGGGGGGGGGGGGGGGGGGGGGGGGGGGGGGGGGGGGGGGGG?FFGGGGGGGGGGGEFGGFFGAFG7FF7<FF9FCFCFGGGFGGGGGGGGGGCCFGGGGGGGGGGEFEGGGGGGFFGGGDGGGGGGGGF6CC6C?CF52:CDCEGGGGGC=DGGGGGGGGGGFGGC@8>FGFGF??FFF6FFFFFFFF?FFFFA??##
@M06045:235:000000000-JCY5N:1:1101:25392:6151 1:N:0:TACAGC
TAATCGACTCCTACGGGAGGCAGCAGTGGGGAATATTGGACAATGGGCGCAAGCCTGATCCAGCAACGCCGCGTGGAGGATGAAGGTCTTCGGATTGTAAACTCCTGTCAGGCGGGACGAAGGATCCGGGGTAAATAATCCCGGATCTTGACGGTACTGCCAGAGGAAGCCCCGGCTAACTCCGTGCCAGCAGCCGCGGTAATACGGAGGGGGCGAGCGTTATTCGGAATTATTGGGCGTAAAGGGCGCGTAGGCGGCCCTGTAAGTCAAAGGTGAAATCCCTCGGCTCAACTGAGGAATG
+
CCCGGGGGGGGGGGGGGFGGGGGGGGGGGGGGGGGGGGGGGGGGGGGGGGGEEGGGGGGGGGGGFFGGGGGGGGGGFGG@FGGGGGGGGGGGGBFGGGGGGGGGGGGGGGGGGGGGGGGGDEGGFGGG@EGGGGGGGGGGGGGGGGGGGGGGGFGGGGGGGGGGGGFGGGGGGGGGGGGGGGGGGGGGGGGFGGGGGGGGC8FFGG8CGGGGGGG>EECGGCGGGGGCCGG7FGFGGGGGGGGGCCGEGDD3D/7EDGDGF<CFCFFGGF=FFGFFF?FGF?FFGFFFFF=?F42@:04##
@M06045:235:000000000-JCY5N:1:1101:9334:6156 1:N:0:TACAGC
TAATCGACTCCTACGGGAGGCAGCAGTGGGGAATATTGGACAATGGGCGAAAGCCTGATCCAGCAATGCCGCGTGAGTGATGAAGGCCTTAGGGTTGTAAAGCTCTTTTACCCGGGATGATAATGACAGTACCGGGAGAATAAGCCCCGGCTAACTCCGTGCCAGCAGCCGCGGTAATACGGAGGGGGCTAGCGTTGTTCGGAATTACTGGGCGTAAAGCGCACGTAGGCGGCTTTGTAAGTTAGAGGTGAAAGCCCGGGGCTCAACTCCGGAATTGCCTTTAAGACTGCATCGCTAGAAG
+
CCCGGGGGGGGGGGGGGGGGGGGGGGGGGGGGGGGGGGGFGGGGGGGGGGGGGGGGGGGGGGGGGGGGGGGGGFGGGGGGGGGGGGGGGGGGGGGGGGGFGGGGGGGGGGGGGGGGCEGGGGGGGGGGGGGGGGGGGGGGGGGGGGGGGGGGGGGGGGGGGGGGGGGGGGGGGGGGGGFFGGGGGGGGGGCGGGGGGEGGGGGGG?FGGGGGGGGG=CEGGDGGCFGGGGGECG=FGGFGECGGG*<CFFGGC7FFGGGEGGGGG9FGFFECDC@GFFFG?FB*:6FF:4**95<F:>)##
@M06045:235:000000000-JCY5N:1:1101:7493:6158 1:N:0:TACAGC
TAATCGACTCCTACGGGAGGCAGCAGTGGGGAATCTTGCGCAATGGGCGAAAGCCTGACCCAGCAACGCCGCGTGGGGGAAGAAGGCCTTCGGGTTGTAAACCCCTTTCAGTTGGGACGAAGCTTCCAGCGTTAATAGCGTTGTGGAGTGACGGTACCTTCAGAAGAAGCCCCGGCTAACTACGTGCCAGCAGCCGCGGTAATACGTAGGAGACAAACGTTATCCGGAGTTACTGGGCGTAAAGGGCGTGCAGGTGGTCTGTTAAGTCTGGCGTGAAAGCTCTCGGCTAAACCGGGAGGTA
+
CCCFGCFGGGGGGGCE@;CEGGEEEGGGGGGGGGGGGEDFGGGGGGGGGGG:FFGGGGGGGGGGGFFGGGGGGGEDECECFGFFGGGFFGGGGGGGGGGGGGGGGFFDAFGGFFDG<FCF@@FDFGG9DEBF@>@FFEGE:FECEGCFGFFFEGGGD:BF@CGDCGGGGGFFFE7FFFGGGGCFFGFGG8:C:FGGGEGCGCFFGGFGGC9CFCFFCGGGGFCEGGG=EGGD?CFG5FECGGFGGGCEGDGG7CCC7/9CFF7F>CFG764CBGDD)69</??@C>@F5@6@)84BBF(##
@M06045:235:000000000-JCY5N:1:1101:5927:6160 1:N:0:TACAGC
TAATCGACTCCTACGGGAGGCAGCAGTGGGGAATATTGGACAATGGGCGAAAGCCTGATCCAGCAATGCCGCGTGAGTGATGAAGGCCTTAGGGTTGTAAAGCTCTTTTACCCGGGATGATAATGACAGTACCGGGAGAATAAGCCCCGGCTAACTCCGTGCCAGCAGCCGCGGTAATACGGAGGGGGCTAGCGTTGTTCGGAATTACTGGGCGTAAAGCGCGCGTAGGCGGCTTTGTAAGTTAGAGGTGAAAGCCCGGAGCTCAACTCCGGAACTGCCTTTAAGACTGCATCGCTAGAAG
+
CCCGGGGGGGGGGGGGGDGGGGGCFGGGGGGGEFGGGGGGGGGFGGGGGGGGGGGGGGGGGGGGGGGGGGGGGGGGGGGGGGGGGGFGGGFFGGGGGGGGGGGGGGGGGFGGGGGGGGGGGGGGGGGGGGFFFGGGGGGGGGGGGFGGGGGGGGGGGGGGGGGGGGGGGGGGGGEEEGGGGGDFGGGDGGEFFGG;EGGGGGGGGGFGG7CGGEG5EGGGGGGGGGEEGG5CEGEFGGG797EFG7<CFDGCD+9FCDGCDGFFGGGGG@@5:5@C4??CFFBFGBFFFFFFFFF5:(.##
@M06045:235:000000000-JCY5N:1:1101:14700:6163 1:N:0:TACAGC
TAATCGACTCCTACGGGAGGCAGCAGTGGGGAATATTGGACAATGGGGGCAACCCTGATCCAGCAATGCCGCGTGGGCGATGAAGGCCTTCGGGTTGTAAAGCCCTTTTGCACGCGACGATGATGACGGTAGCGTGAGAAGAAGCCCCGGCTAACTTCGTGCCAGCAGCCGCGGTAATACGAAGGGGGCGAGCGTTGTTCGGAATTACTGGGCGTAAAGGGCGCGCAGGCGGCCTTAGAAGTCAGATGTGAAAGCCCCGGGCTCAACCTGGGAATGGCATTTGATACTCTGAGGCTGGGTG
+
CCCGGGGGGGGGGGGGGGGGGGGGGGGGGGGGGGGGGGGGGGGGGGGGGGGGGGGGGGGGGGGGGGGGGGGGGGGGGGGGGGGGGGGGGGGGGGGGGGGGGGGGGGGGGGGGGGGGGGGGGGGGGGGFGGGGGGGGGGGGGFGGGGGGGGGGGGGGGGGGGGGGGGGGGGGGGGGGGGGGGGFGGGGGGGGGGGGGGGGGGGEGGGGGGGGGGGGGGGGGGGGGGGGGGGGGGGGGGGGGGGGGGGGGGGGGGGGCGGGGGGGG*CGGGFFGFGFGFFFGF*=FF4=FFFFFFFFFBF(##
@M06045:235:000000000-JCY5N:1:1101:26664:6170 1:N:0:TACAGC
TAATCGACTCCTACGGGAGGCAGCAGTGGGGAATTGTTCACAATGGGCGCAAGCCTGATGACGCAACGCCGCGTGGAGGATGAAGGTCTTCGGATTGTAAACTCCTGTTGCTCGGGAAGAATGGCTCCGACCTAACACGTCGGAGTGTGACGGTACCGGGTGAGGAAGCCCCGGCTAACTCTGTGCCAGCAGCCGCGGTAATACAGAGGGGGCAAGCGTTGTTCGGAATTACTGGGCGTAAAGGGCGCGTAGGCGGCCTGTTAAGTCGAACGTGAAATCCCCGGGCTCAACCCGGGAACCC
+
CCCGGGGGGGGGGGGGGGGGGGGGGGGGGGGGGGGGGGGGGGGGGGGGGGGGGGGGGGGGGGGGGGGGGGGGGGGGGGGGGGGGGGGGGGGGGGGGGGGGGGGGGGGGGGGFGGGGGGGGGGGGGGGGGGGGGGFFFGGGGGGGGGGGGGDGGGGGGGGGGGGGGGGGGGGGFGGGGGGGDFFGDGGGGGGGGFGGGGEGGGFGGCFGGGGGGGGGGGEGGGGFGGGGGGFCFFGFGGEGGGGGGGE=D<DGGCC55DGF7FFGGF>**.<DFCFC?46>F@BFGF:)975>DDBD09(##
@M06045:235:000000000-JCY5N:1:1101:11678:6177 1:N:0:TACAGC
TAATCGACTCCTACGGGAGGCAGCAGCAAGGAATCTTCCGCAATGGGCGAAAGCCTGACGGAGCAACGCCGCGTGTGGGATGACGCCTTTCGGGGTGTAAACCACTTTTCTCAGGGAAGAAGCACTGACGGTACCTGAGGAAGAAGGACCGGCTAACTACGTGCCAGCAGCCGCGGTAATACGTAGGGTCCGAGCGTTGTCCGGAGTTACTGGGCGTAAAGCGCGCGCAGGCGGCGGTGTAAGCATGGCGTGAAAGCTCCTGCCTTAATCAAGGAGGGTCGTCGTGGACTGCACCGCTTAC
+
CCCGGGGGGGGGFGGGGGGGGGGGGGGGGEFDGFFGGGGGGEGDGG<FGGECFFGFF@FGGEFGGGDEGGGDEFGGGGGDGFGFEG:,CEG@BC>>FFGCFBAFCE<F<F<CFGEDFFEFGFGCFGGFFFCFFGGCF<FGGGCFGGGGGGGGG7>CFGEGCGGG:CGGECGGG@FGFGEGFGFGGGG>?C8E*BEEGG*;@??C5?CF7<EF6C88:8/;CFGGEG55C://>CEGG=*9C77+0:C6*7/1*:*:7*96FF*76747*11*/9>FEB75.<>518:))*08?6:D934##
@M06045:235:000000000-JCY5N:1:1101:14735:6186 1:N:0:TACAGC
TAATCGACTCCTACGGGAGGCAGCAGTAAGGAATATTGGTCAATGGACGCAAGTCTGAACCAGCCATGCCGCGTGAAGGATGAAGGCCCTCTGGGTTGTAAACTTCTTTTATCTGGGACGAAACCCTCGTTTTCTAACGGGATTGACGGTACCAGAGGAATAAGCACCGGCTAACTCCGTGCCAGCAGCCGCGGTAATACGGAGGGTGCAAGCGTTATCCGGATTCACTGGGTTTAAAGGGTGCGTAGGTGGGTTGGTAAGTCAGTGGTGAAATCTCCGTGCTTAACATGGAAACTGCCAC
+
CCCGGGGGGGGGGGGGGGGGGGGGGGGGGGGGGGGGGGGGGGGGGGGGGGGGGGGGGGGGGGGGGGGGGGGGGGGGGGGGGGGGGGGGGGGGGGGGGGGGGGGGGGGGGGGGGGGGGGGGGGGGGGGGGGGGGGGGGGGGGGGGGGGGGGGGGGGGGGFGGGGGGGGGGDGGGGGGGGGGGGFGGFGGGGGGGGGGGGFFGGGGGGCGGGGGGGGGCGEFGGDGGGGGFGGGFGCEDFGGGGGGGGGGGCCFGGCEGDDEGGGGGGGF>FFGFGFF?FBGFBFFGFFFFFFFFFFFFFF##
@M06045:235:000000000-JCY5N:1:1101:20624:6187 1:N:0:TACAGC
TAATCGACTCCTACGGGAGGCAGCAGTGGGGAATTGTTCGCAATGGGCGCAAGCCTGACGACGCAACGCCGCGTGGAGGATGAAGATCTTCGGGTCGTAAACTCCTGTCGAGTGGGAAGAATAGCTATCGGGTGAATATCCCGGAAGTCTGACGGTACCACTAAAGGAAGCCCCGGCTAACTCCGTGCCAGCAGCCGCGGTAATACGGGGGGGGCAAGCGTTGTTCGGAATTACTGGGCGTAAAGGGCTCGTAGGCGGCCAACTAAGTCGGATGTGAAATCCCCAGGCTCAACCTGGGAAA
+
CCCGGGGGGGGGGGGGGGGGGGGEFGFGGGGCEFGGGGGGGGGGGGGGGGGGGGGFFGGGGGGGDGGCFGGGG>FGEGGGGGGGGAFGGGGGGGFGGGGGGGGGGGGGGGGGGGGGGGGGGGGGGGGFGGGGFFGGGGFFGGGGGCGGGGGGGGGGFGGGGGGGGGGGGGGCFGGGGGGEGGGGGEFGGGGGGGGGGGGGGGGGGGGGGGGGGGGGGEFGG8EGG7=EG*CFCGD7FGGDC<EFGGDEGGG537*<<9DC<FCCFGFCFEE3>DFF4@*:BFF@G7>>57F?:>?4:<,##
@M06045:235:000000000-JCY5N:1:1101:24041:6195 1:N:0:TACAGC
TAATCGACTCCTACGGGAGGCAGCAGTGGGGAATTGTTCGCAATGGGCGCAAGCCTGACGACGCAACGCCGCGTGGAGGATGAAGATTTTCGGATCGTAAACTCCTGTCGAATGGGACGAATAGATTGCGGGTTAACAGCCCGTGGTCCTGACGGTACCGTTAAAGGAAACCCCGGCTAACTCCGTGCCAGCAGCCGCGGTAATACGGGGGGGGTAAGCGTTGTTCGGAATTACTGGGCGTAAAGGGCTCGTAGGCGGCCAACTAAGTCAGACGTGAAATCCCTCAGCTTAACTGGGGGAG
+
CCCGGGGGGGGGGGGGGEGGGGGGGGGGGGGGGGGGGGGGGGGGGGGGGGGEGGGGGGGGGGGGGGGGGGGGGFGGGGGGGGGGGGGGGGGGGGGGGGGGGGGGGGGGGGGFGGGGGGGGGGGGGGGGGGGGGGGGGGGGGGGGGGGGGGGGGGGGEEGGGGGGGGGGGGGGGGGGGGGGGGGGGFGGGGGGEGGGGGGGGGGGGGFGGGGGGGGGFGGEEEGGGGGGCEGG?9FFGGGDCDEGFFGEFFGD<=79>G<E3CF4*>FCCFB*6C@D7FFC?@@6*7;68FBFFFFFFF0##
@M06045:235:000000000-JCY5N:1:1101:25237:6224 1:N:0:TACAGC
TAATCGACTCCTACGGGAGGCAGCAGTGGGGAATATTGGACAATGGGCGAAAGCCTGATCCAGCAACGCCGCGTGAGGGATGACGGCCTTCGGGTTGTAAACCTCTTTCAGCGCAGACGAAGCGAAAGTGACGGTATGCGCAGAAGAAGCACCGGCCAACTACGTGCCAGCAGCCGCGGTAATACGTAGGGTGCGAGCGTTGTCCGGAATTATTGGGCGTAAAGGGCTCGTAGGCGGTCTGTCGCGTCAGGAGTGAAAACTCGGGGCTCAACCCCGAGCCTGCTTCTGATACGGGCAGACT
+
CCCGGGGGGGGGGGGGGGGGGGGGGGFGGGGFGGGGGGGGGGGGGGGGGGGGGGGGGGGGGGGGGGGGGGGGGFGGGGGGGGGFGGGGGGFFGGGGGGGGGGGGGGGGGGGGGGGGGGGGGEGGCFEGFGGGGG@GCFGGGGGGGGGGGGFGGGGGGGGGGGGGGFGFGGGGGGGGGGGGGGGGGG:@FEGFGGGGGGGGGGGCGEGCCGGFGGGGGFEGGGDFFGGGCE=EGGC:E5>DFDF=//:EGGFFDEFF7FGCCF5<)>D37=?4<DD))<>D5@FFGF76*18F:@B>0:(##
@M06045:235:000000000-JCY5N:1:1101:15493:6230 1:N:0:TACAGC
TAATCGACTCCTACGGGAGGCAGCAGTGGGGAATCTTGCGCAATGGTCTAACGACTGACGCAGCGACGCCGCGTGTGGGAGGACGCCTTTCGGGGTGTAAACCACTGTTGCCCGGGACGAACAGCCTCTTTCGAGGGGCCTGACGGTACCGGGTGAGGAAGCACCGGCTAACTCCGCGCCAGCAGCCGCGGTAATACGGAGGGTGCGAGCGTTGTCCGGAATCATTGGGCGTAAAGGGCGCGTAGGTGGCTTCTTAAGCGTGCGGTGAAAGCCTGGGGCTCAACCCCGGGTCGGCCGTGCA
+
CCCGGGGGGGGGGGGGGGGGGGGGGGGGGGGGGGGGGGGGGGGGGGGGGGGGGGGGGGGGGGGGGGGGGGGGGGGGGGGGGGGGGGGGGGGGGGGGGGGGGGGGGGGGGGGGGGGGGGGGGGGGGGGGGGGGGGGGGGGGGGGGGGGGGGGGGGGGGGGGGGGDGGGGCGGGGGGG5EGGEGGGGGGGGGGGGGGGGGGGGGGGGGGEGGGGGGGGGGEEGFGGGGGGGGGGGD*:?ECDGGGGDGGFCGFGFGGGFDGGGCDDGDDGFFFFFGFGFD>)8FFFGF;7@DD>BFFFF90##
@M06045:235:000000000-JCY5N:1:1101:6245:6262 1:N:0:TACAGC
TAATCGACTCCTACGGGAGGCAGCAGTGGGGAATATTGCACAATGGGGGAAACCCTGATGCAGCAACGCCGCGTGGAGGAAGAAGGTTTTCGGATTGTAAACTCCTGTCTTTTGGGACGATAATGACGGTACCAAAAGAGGAAGCCACGGCTAACTACGTGCCAGCAGCCGCGGTAATACGTAGGTGGCGAGCGTTGTCCGGAATTACTGGGCGTAAAGGGCGCGTAGGCGGCCTGTTAAGTCAGATGTGAAAACCCCAGGCTCAACCTGGGGACTGCATATGAAACTGATGGGCTAGAAA
+
CCCGGGFGCFGGFGGGGGDEEGGGCGGGGGGFFGGGGGGGGAFGGGGGGGDFGGGFGFFGGGGGCGGGGGGGG@FE,CCCGCE<EFFGGFGGGGDGGFGAEFEG@FGGGGFGFGGG<ECDGGGGGFDECFGGFCFEFGCFFDDFGGGGGEEFEFGGFFGGGGGGGFDFGGGGGGGGGGG;CBCFGCFGFGGGGG*C7=C?EC>EGGG?9E6C5>CE?CFGGGGDG=EGGGCEGEGGGGCDFDFGF:CGFGGDD?DEDG3:<FCF=DFGGFFG375*7??FFFFF7?FFFF=8=::>??)##
@M06045:235:000000000-JCY5N:1:1101:18255:6262 1:N:0:TACAGC
TAATCGACTCCTACGGGAGGCAGCAGTGGGGAATATTGGACAATGGGCGCAAGCCTGATCCAGCCATGCCGCGTGAGTGATGAAGGCCCTAGGGTTGTAAAGCTCTTTTGTGCGGGAAGATAATGACGGTACCGCAAGAATAAGCCCCGGCTAACTTCGTGCCAGCAGCCGCGGTAATACGAAGGGGGCTAGCGTTGCTCGGAATCACTGGGCGTAAAGGGTGCGTAGGCGGGTCTTTAAGTCAGGGGTGAAATCCTGGAGCTCAACTCCAGAACTGCCTTTGATACTGAGGATCTTGAAC
+
CCCGGGGGGGGGGGGGGGGGGGGGGGGGGGGGGGGGGGGGGGGGGGGGGGGGGGGGGGGGGGGGGGGGGGGGGGGGGGGGGGGGGGGGGGGGGGGGGGGGGGGGGGGGGGGGGGGGGGGGGGGGGGGGGGGGGGGGGGGGGGGGGGGGGGGGGGGGGGGGGGGGGGGGGGGGGGGGGGGGGGGGGGGGGGGGGGGGGGGGGGGGGGFGGGGGGGGGGGGGEFGGGGGGGGGEGCGGGGDFCFGGGGGGGGGCFGGEGGGCCGGGGGGGGFFG4F4>F?:>FFF7DFFFFFFFFFFFFF)##
@M06045:235:000000000-JCY5N:1:1101:14055:6264 1:N:0:TACAGC
TAATCGACTCCTACGGGAGGCAGCAGCGAGGAATTTTGCGCAATGGGCGAAAGCCTGACGCAGCAACGCCGCGTGGGTGACGAAGGCCTTCGGGTTGTAAAGCCCTTTTGTCGGGGACGAAGCGATGACGGTACCCGGCGAAGAAGCCACGGCTAACTACGTGCCAGCAGCCGCGGTAATACGTAGGTGGCGAGCGTTGTCCGGATTTATTGGGCGTAAAGCGCGCGCAGGCGGCTGCGTAAGTCTGCGGTGAAATCTCCCTGGCTCAACCGGGAGGGGGCCGTGGAGACTGGGCAGCGAC
+
CCCGGGGGGGGGGGGGGGGGGGGGGGGGGGGGGGGGGGGGGGGGGGGGGGGGGGGGGGGGGGGGGGGGGGGGGFGGGGGGGGGGGDGGGGGGGGGGGGGGGGGGGGGGGGGGGGGGGGGGGGGGGGGGGGGGGGGGGGGGGGGGGGGGGGGGGGGGGGGGGFGGGGGGGGGGGGGGGGGDGGGGGGGGGGGGGGGGGGDEFGGGEEEDFGGGGF5EGEGGFGGGGGGGDGGDEGGGGGGCEGGGGGGGGGCDCCGGGGGGGGGGFFGGGFFGFGFC@DF37BEEGF37FFFFFFF416(##
@M06045:235:000000000-JCY5N:1:1101:6855:6281 1:N:0:TACAGC
TAATCGACTCCTACGGGAGGCAGCAGTCGGGAATTTTGCGCAATGGGCGAAAGCCTGACGCAGCAACGCCGCGTGAGGGATGAAGGCCTTCGGGTTGTAAACCTCTCTTCTCAGGGACGATGATGACGGTACCTGAGGAATAAGTCACGGCTAACTACGTGCCAGCAGCCGCGGTAATACGTAGGTGGCTAGCGTTGTCCGGATTTACTGGGCGTAAAGAGCGCGCAGGCGGTCGTTCAAGTCGAGTGTGAAAGCCCCCGGCTCAACTGGGGAGGGTCACTCGATACTGATCGACTCGACG
+
CCCGGGGGGGGGGGDGGDGGGGGGGGGGCFGEGEFGG9FGGGGGGGGGGGGGGGGFFFGGG@FGGGGGGGECE>=:FGEFFGGGGGDGGGCFGGGGDFFEFGFFGCGGGC@FGGGGFGGCGGGGGGGGGEFGGGDFGD@FG@GF<FGGGGGGDGCGEGGGFGGGGGCFGGGGGG<EGGFGGGCFG:FF@FF@68BE8BFCEEEGGFGGGCFGGD:8EFCFGEEGGD5EGG*::?E8=EF*9:E59C+7>?*07CFFDGDEGG3**9C76FFG)9BDEF47FFF>D;>FFB*/7)-78:(##
@M06045:235:000000000-JCY5N:1:1101:9306:6290 1:N:0:TACAGC
TAATCGACTCCTACGGGAGGCAGCAGTCGGGAATTTTGGGCAATGGGCGAAAGCCTGACCCAGCAACGCCGCGTGAAGGATGAAATCCTTCGGGATGTAAACTTCGCAAGAACGGGAAGAATAAGTAAGAGTTAATATCTCTTACGATGACGGTACTGTTTGTAAGCTCCGGCTAACTCCGTGCCAGCAGCCGCGGTAATACGGGGGGAGCAAGCGTTGTTCGGATTTACTGGGCGTAAAGGGCGCGTAGGCGGCCACCGCAAGTCGACTGTGAAATCTCCGGGCTTAACCCGGAAAGGAC
+
CCCGGGGGGGGGGGGGGGGGGGGGGGGGGGGGGGGGGGGGGGGGGGGGGGGGGGGGGGGGGGGGGGGGGGGGGGGGGGGGGGGGGGGGGGGGGGGGGGGGGGGGGGGGGGGGGGGGGGGGGGGGGGGGGGGGGGGGGGGGGGGGGGGGGGGGGGGGGGGGGGGGGGGGGGGGGGGGGGGGGGGGGGGGGGGGGGGGGGEGGGGGGGGGGGGGGFGGEGGGGGGGCEEGGGGGGGGGGGGGGGGGGGGGGGGGGGGGDGGGGG:CCFGGGFFGFFFGBFFGFFFFGFFFFFFFFFFFFFB##
@M06045:235:000000000-JCY5N:1:1101:25848:6290 1:N:0:TACAGC
TAATCGACTCCTACGGGAGGCAGCAGTCGGGAATTTTGGGCAATGGGCGAAAGCCTGACCCAGCAACGCCGCGTGAAGGATGAAGTATTTCGGTATGTAAACTTCGAAAGAATGGGAAGAATAAATGACGGTACCATTTATAAGGTCCGGCTAACTACGTGCCAGCAGCCGCGGTAATACGTAGGGACCAAGCGTTGTTCGGATTTACTGGGCGTAAAGGGCGCGTAGGCGGCGTGGTAAGTCAGCTGTGAAATCTCCGAGCTTAACCCGGAACGGTCAGCTGATACTGATGTGCTAGAGT
+
CCCGGGGGGGGGGGGGGGEGGGGGFGGGGGGGGFGGGGGGGFGGGGGGGGGGEFGGGGG@FGGGGGGGGGGGGCFEFGGGGGGGGCFGGGGGGCDFGGGGGF?FGGDAEE<ECFGGGGGGGGGGFFCFGGGGGGGGFAFFGGGGGGGGGGGGGGGGC>BCFGGGFGGCFGEGGGFGGGGGGGGFEECFGGC:FGCEGGGFECEGGGGGGFGFGGG5EFDGGEE7CEGGGG=GGG//*:9CEGFFCFF6:<CGD?700:D:DDGCDG**173571<DB>)*6*<0*9**018@679*5A2##
@M06045:235:000000000-JCY5N:1:1101:20128:6290 1:N:0:TACAGC
TAATCGACTCCTACGGGAGGCAGCAGTGGGGAATATTGGACAATGGGCGGAAGCCTGATCCAGCAACGCCGCGTGAGGGATGACGGCCTTCGGGTTGTAAACCTCTTTCAGCACAGACGAAGCTGACTCCACGTGTGGGGTGGGTGACGGTATGTGCAGAAGAAGCACCGGCCAACTACGTGCCAGCAGCCGCGGTAATACGTAGGTGGCAAGCGTTGTCCGGATTTACTGGGCGTAAAGAGCGCGCAGGCGGTTGTGCAAGTCGCGTGTGAAAGCCCCCGGCTCAACTGGGGAGGGTCAC
+
CCCGGGGGGGGGGGGGEFGGGGCEFGFGGGGGGFGGGGGFGGGGGGGGGGGGGFFFFFFFFGGGGGGGGGGGGCECGGCEGGFFGGGGGGFGGGGGGFGGGGGF8FFGGGGFFFGFGGGGGDCBDGCGEFGGGGG<FGDEFGGGGF*7>:CC@FFDGGGGGGFC7CGGGGGGGGGGGGGGGFFGGGGGGGFGGDCEGECGCFF+;;FGG6CC5;8C8*;<E=E=GG+AE7+0AEGG*:AC756=CDC5>357<=CCGC7<*:FFGGD37>>77*=<FFEDBD>55?*0*)9>B3630(.##
@M06045:235:000000000-JCY5N:1:1101:23033:6296 1:N:0:TACAGC
TAATCGACTCCTACGGGAGGCAGCAGTGGGGAATATTGCACAATGGGCGGAAGCCTGATGCAGCGACGCCGCGTGAGGGATGACGGCCTTCGGGTTGTAAACCTCTTTCAGCAGGGAAGAAGCGCAAGTGACGGTACCTGCAGAAGAAGCACCGGCTAACTACGTGCCAGCAGCCGCGGTAATACGTAGGGTGCGAGCGTGGTCCGGAATTATTGGGCGTAAAGAGCTTGTAGGTGGTTTGTCGCGTCTGCTGTGAAAATCCGAGGCTCAACCTCGGACTTGCAGTGGGTACGGGCAGAGG
+
CCCGGGGGFGGFGGGGEEEGGGEGGGD<EFDGFGGGGGFCGFGGDFGFCGCCGGGCE<E<EGEGGGGEGEGEEFE=FAFGDFGGGGEC:<FGCEFEGB?FCEEFF<BDFDDE?=A@+B3BD8F=FG::=FCFGG7C*FFFGGGGGF:FCF7>D@:FFCFGCGGGG77CFCGGGG7C7F<<<C<FCF<CGGGGGCE*?E5?**2<EGD*:@C+<7@EF5C8*?E?CEFC+?FFCG+0C/*9CFFGF3CE<5*:D997C>FCFG3D<DD7D6=F4FFGB3>7F47*9@FF4:@::;;)9<2##
@M06045:235:000000000-JCY5N:1:1101:4712:6319 1:N:0:TACAGC
TAATCGACTCCTACGGGAGGCAGCAGTGGGGAATATTGGACAATGGGCGCAAGCCTGATCCAGCCATGCCGCGTGGGTGATGAAGGCCCTAGGGTTGTAAAGCCCTTTCAGCGGGGAAGATAATGACGGTACCCGCAGAAGAAGCCCCGGCTAACTTCGTGCCAGCAGCCGCGGTAATACGAAGGGGGCTAGCGTTGCTCGGAATTACTGGGCGTAAAGCGGACGTAGGCGGCTTTCTAAGTCGGGGGTGAAATCCTGGAGCTCAACTCCAGAACTGCCTTCGATACTGGAAAGCTCGGAG
+
CCCAFCFEEGFC@FGG:FG@@;@F<FCFGFEFEEFGGGFCFGFE9EFDC@BFFEFFEGGG@FCF7DEEGG@CB@FG7==7,9ECEEG8?FFFG@FFG=FFEAFFFFG:EFAEGGGGDE@8?FEFFD<FG:EGGGCEC+@D,@>CFFGGECCFGFCGFFGGGGDFFCFGGGGGG7=F<<C:<B*=CFF*:*;;CE8?E*0<;*8CECF7@FGGGGGGEFG?***2??CGDGGCEGGDGFF7E:7C3):><DCCCCFFGGGFGC>DG4<F:/97B47?64@FF?>):)8@F))97@<633(##
@M06045:235:000000000-JCY5N:1:1101:21448:6324 1:N:0:TACAGC
TAATCGACTCCTACGGGAGGCAGCAGTGGGGAATCTTGCGCAATGGCCTAACGGCTGACGCAGCGACGCCGCGTGAGGGATGAAGCTCTTCGGAGTGTAAACCTCTTTTGCCCGGGACGAACTACCAGATTTCTCTGGTTTGACGGTACCGGGTGAATAAGCACCGGCTAACTCCGTGCCAGCAGCCGCGGTAATATGGGGGGTGCGAGCGTTGTCCGGAATCACTGGGCGTAAAGGGCGCGTTGGTGGGCTGCTAAGGGTGGGGTGAAAGCCCGGGGCCCAACCCCGGGTCGGCCGTGGG
+
CCCGGGGGGDGGGGGGGGGDFGCG@FFFGGGFEEFGGGGGGDGGGGGGGGGGGGGGGGGGGGEGGEEFGGGGGG7?FGG>FGGGCFFGGGGGGGGGGGG9FFDDFAFGGGFGGGGGGGG7CEDEFGGGGFGGGGGGGGGGGGCFEGGFEDGGGFGFGFCCGG?FGGC@7FGGFGCFFFFFCEFGFGGGEGECGGGGGG?;CEG8:;85CCEGGGG?CEC8?FF:8FFGGFG5EGFEFGG<5C/*19*:D3<FC**3*9D6CD3)91554==*01793>5)3>3)*8..7<7@DE9:01(##
@M06045:235:000000000-JCY5N:1:1101:18322:6326 1:N:0:TACAGC
TAATCGACTCCTACGGGAGGCAGCAGTGGGGAATATTGCACAATGGGCGGAAGCCTGATGCAGCGACGCCGCGTGAGGGATGACGGCCTTCGGGTTGTAAACCTCTTTCAGTAGGGAAGAAGCGAAAGTGACGGTACCTGCAGAAGAAGCGCCGGCTAACTACGTGCCAGCAGCCGCGGTAATACGTAGGGCGCAAGCGTTATCCGGAATTATTGGGCGTAAAGAGCTCGTAGGCGGTTTGTCGCGTCTGCCGTGAAAGTCCGGGGCTCAACTCCGGATCTGCGGTGGGTACGGGCAGAAG
+
CCCGGGGGGGGGGGGGGGGGGGGGGGGGGGGGGGGGGGGGGGGGGGGGGGGGGGGGGGGGGGGGGGGGGGGGGFGGGGGGGGGGGGGGGGGGGGGGGCGGGGGGGGGGGGGGGGGGGGGGGGGGGGGGGGGGGGGGGGGGGGGGGGGGGGGGGGGGGGGGGGGGGGGGGGGGGGGGGGGGGGGDGG2:FGGGGGGGGGGEGGGGGGGCEFDGGCCCGGGGGDGGFGG@EEGDFGGGG5EGGFGGGGGE**2CDCC=FGGGGGGGGGG3C4?FFFFDF37<???<C57;BEBFFFFF96(##
@M06045:235:000000000-JCY5N:1:1101:27373:6335 1:N:0:TACAGC
TAATCGACTCCTACGGGAGGCAGCAGTGGGGAATTGTTCGCAATGGGCGCAAGCCTGACGACGCAACGCCGCGTGGAGGACGAAGATCTTCGGGTCGTAAACTCCTTTCGATCGGGAAGAATGTTCTCGGGCTGAATAATCCCGAGAAGTGACGGTACCGAGAGAAGAAGCCCCGGCTAACTCCGTGCCAGCAGCCGCGGTAATACGGGGGGGGCAAGCGTTGTTCGGAATTACTGGGCGTAAAGGGCGTGTAGGTGGCCAACTAAGTCCGACGTGAAATCCCCAGGCTTAACCTGGGAGG
+
CCCGGGGGGGGGGGGGGGGGGGGGFGGGGGGGGFGGGGGGGGGGGGGGGGGGGGGGGGGGGGGGGGGGGGGGGEGGEGGGGGDGFFFGGGGGGGGGGGGGGGGGGGGGGGGFGFGGGGGGGGGGGGGGGGGGGGGGGGGGGGGGGGGGGGGGGGGGGEGGGDEFGGGGGGGGGGDGGGGGGGGGGGFGGGGGGGGGGGGGGGGGGGGGGGGGGGG>FGGGCEG=FGED*AF?7?CGGGGGCDG*:FD5C5CCCCGGCFGGF437DGGGGFD<>D>DF>4:F?FFGFFFFF)=FFFFF?(##
@M06045:235:000000000-JCY5N:1:1101:8230:6348 1:N:0:TACAGC
TAATCGACTCCTACGGGAGGCAGCAGTGGGGAATTTTGCGCAATGGGCGGAAGCCTGACGCAGCAACGCCGCGTGGAGGATGAAGGTCCTTGGATTGTAAACTCCTGTCAGCGGGGAAAAAGCGAGGTGACCTCATACGTCATCGAGTTGATTGTACCCGCAGAGGAAGCCCCGGCTAACTCTGTGCCAGCAGCCGCGGTAATACAGAGGGGGCAAGCGTTATTCGGAATTATTGGGCGTAAAGGGCGCGTAGGCGGCCTTGCAAGTGACGGGTGAAATCCCTCGGCTTAACCGAGGAACT
+
CCCGGGGGGGGGGGGGGGGGGGGGGGGGGGGGGGGGGGGGGGGGGGGGGGGGGGGGGGGGGGGGGGGGGGGGGGGGEGGGGGGGGGGGGGGGGGGGGGGGGGGGGGGGGGGGGGGGGGGGGGGGGGGGGGGGGGGGGGGGGGGGGGGGGGGGGGGGGGGGGGGGGGGGFGCFGGGGGGGGGGGGGGGGGGGGGGGGGGGGGGGFGGGCFGGGGGDGGGGGGGCFGGGGGGG?FGGGGGGGGGGGGGGGCD<<DGF5DGGDFGGFGGGGGFFGFGFGFFFGFFFFD@EFFFFF?D9;>68##
@M06045:235:000000000-JCY5N:1:1101:20258:6355 1:N:0:TACAGC
TAATCGACTCCTACGGGAGGCAGCAGTGGGGAATCTTGCGCAATGGGCGAAAGCCTGACGCAGCGACGCCGCGTGGGGGAAGAAGGCTTTCGGGTTGTAAACCCCTTTCAGGAAGGACGAAGCCACTCGGGTGAATAGCCCAGAGGGTGACGGTACTTCCAGAAGAAGCCCCGGCTAACTACGTGCCAGCAGCCGCGGTAATACGTAGGGGGCAAGCGTTGTCCGGATTTATTGGGCGTAAAGAGCGTGTAGGCGGTCAGGTAGGTCCGTTGTGAAAACTCGAGGCTCAACCTCGAGACGG
+
CCCGGGGGGGGGGGGGGGGGEDFGD<F@<DGFGGGGGGGGGEEGCEEEFGGEGGGGGCFEGGGGGGDGDGGCFF:FGGEGGGGC@ADCFGACFEGGGEGADFGEEFGCBFECD><CGGGGCGGGGGGDGCDGGDGFG:FGD:>:D<FCEFGFGFCFGGGGCAF7<FFFG:FEEG@<*<7<FGGGG>EFFGC>FEEEEGEGDEC?FFFGGGC>8ECGGC:EGGGCC5CE599CFG?:5>>DECE9>5CC<C5D7?DDD<CFGCCF3:>65849D59FF6FC@E5)5>:FF=5>?FF@:?4##
@M06045:235:000000000-JCY5N:1:1101:23737:6380 1:N:0:TACAGC
TAATCGACTCCTACGGGAGGCAGCAGCAAGGAATCTTCCGCAATGGCCGCAAGGCTGACGGAGCAACGCCGCGTGGGGGATGACGCGCTTCGGCGTGTAAACTCCTTTTCTTCCGGAAGAAGGCCGAGTGATCGGCTTGACGGTACGGGAGGAAGAAGGCCCGGCTAACCACGTGCCAGCAGCCGCGGTAATACGTGGGGGCCGAGCGTTGTCCGGAGTTACTGGGCGTAAAGGGCGCGCAGGCGGCGGCGTGGGTCCGGCGTGAAAGCCCCCGGCTCAACCGGGGAACGTCGTCGGGGGA
+
CCCGGGGGGGGGGGGGGGGGGGGGGGGGGGGGGGGGGGGGGGGGGGGGGGGGGGGGGGGGGGGGGGGGGGGGGFGGGGGGGGGGGGGGGGGGGGGGGGGGGGFGGGGGGGGGGGGGGGGGGGGGGGGGGGGGGGGGGGGGGGGGGGGGGFGGGGGGGGGGGGGGGGGGGGGGGGGGGGGGGGGGEGGGGDEGGGGEGGGEGGGGGGGGGGGEGGGGECEFGGGGGGGGCEE=FGGGGGGGEDGGGGGGGGGDGGGGFGGGGGCDDFFFGFFGFGFGDE4D@FDFGD)73)77B5:EFFF##
@M06045:235:000000000-JCY5N:1:1101:19481:6383 1:N:0:TACAGC
TAATCGACTCCTACGGGAGGCAGCAGTGGGGAATCTTGCGCAATGCGCGAAAGCGTGACGCAGCAACGCCGCGTGGGGGAAGAAGGCCTTCGGGTTGTAAACCCCTTTCAGGAGGGACGAAGCCTGGCTGGTGAATAGCCTGTCCAGGTGACGGTACCTCCACAAGAAGCCCCGGCTAACTACGTGCCAGCAGCCGCGGTAATACGTAGGGGGCAAGCGTTGTCCGGAATCATTGGGCGTAAAGAGCGCGTAGGCGGCCCAGTAAGTCCGCTCTGAAAGTCAGGGGCTCAACCCCTGAAAA
+
CCCGGGGGGGGGGGGGGGGGGGGGGGGGGGGGGGGGGGGGGGGGGGGGGGGGGGGGGGGGGGGGGGGGGGGGGGGGGGGGGGGGGGGGGGGGGGGGGGGGGGGGGGGGGGGGGGGGGGGGGGGGGGGGGGGGGGGGGGGGGGGGGGGGGGGGGGGGGGGGGGGGGGGGGGFFGFCGGGGGGGGGGGGGGGGGGGGGGGGGGGGGGGCFFGGGGGGGGGGGGGGGGGGGGGGGGGEGGGGGGGGGGGGGGGGGGGGGGGGGGG<FGGGGGFFGFGFGFFFGFFFFDDF>FFFFFFFFFFB##
@M06045:235:000000000-JCY5N:1:1101:25927:6435 1:N:0:TACAGC
TAATCGACTCCTACGGGAGGCAGCAGTCGGGAATTTTGCGCAATGGGCGAAAGCCTGACGCAGCAACGCCGCGTGAGGGATGACGGCCTTCGGGTTGTAAACCTCTTTTCTCAGGGACGATGATGACGGTACCTGAGGAAGAAGCCACGGCTAACTACGTGCCAGCAGCCGCGGTAATACGTAGGTTGCGAGCGTTGTCCGGATTTACTGGGCGTAAAGAGCGCGCAGGCGGTCGTTCAAGTCGCGTGTGAAAGCCCCCGGCTCAACTGGGGAGGGTCACGCGCTACTGATCGACTCGAGT
+
CCCGGGGGGGGGGGGGEEGGGGGGGGGDEGEGGGGGGGGGGGGGGGGGGGGGGGGGGGGGGGGGGGGGGGGGGGGGGGGGFEFGGGEEGGGGGGFFG:EFFFGGGGGGGGFE<EFGGGEGD7FFGGGGGGGGDGGG8F<>FFFGFFDCEGGGEGGGGGGGFFGGGGFFFGC1CFGCFFGGCGGFG<,B8B=88EGGGEGGGG5EED7C7CFGGC?CEFC9EGGGGGDCE5:ECEE:::FGGC?ED):C7DF>*37=/*):D7)7695>D:FGFD39>5:*0.>))0007@*/)02303(##
@M06045:235:000000000-JCY5N:1:1101:8741:6468 1:N:0:TACAGC
TAATCGACTCCTACGGGAGGCAGCAGTGGGGAATATTGGACAATGGGGGCAACCCTGATCCAGCCATGCCGCGTGAGTGATGAAGGCCCTAGGGTTGTAAAGCTCTTTTGTGCGGGAAGATAATGACGGTACCGCAAGAATAAGCCCCGGCTAACTTCGTGCCAGCAGCCGCGGTAATACGAAGGGGGCTAGCGTTGCTCGGAATCACTGGGCGTAAAGGGTGCGTAGGCGGGTCTTTAAGTCGGGGGTGAAATCCTGGAGCTCAACTCCAGAACTGCCTTTGATACTGAAGATCTTGACA
+
CCCGGGGGGGGGGGGGGGGGGGGGGGGGGGGGGGGGGGGGGGGGGGGGGGGGGGGGGGGGGGGGGGGGGGGGGGGGGGGGGGGGGGGGGGGGGGGGGGGGGGGGGGGGGGGGGGGGFGGGGGGGGGGGGGGGGGGGGGGGGGGGGGGGGGGGGGGGGGGGGGGGGGGGGGGGGGGGGGGGGGGGGGGGGDGGGGGGGDGGGGGGGGGGGGGGGGGGGGGGGGGGGGEGGGGGC?EGGFGGFGGGGGECGGFFGGGGGFGGGG5DGGCFCFFFFGFFFFFGFFFFGFFFFFBFFFBFFF2##
@M06045:235:000000000-JCY5N:1:1101:9523:6474 1:N:0:TACAGC
TAATCGACTCCTACGGGAGGCAGCAGTGAGGGATCTTCGTCAATGGGGGCAACCCTGAACGAGCAACGCCGCGTGTGGGAAGACGGCCTTCGGGTTGTAAACCACTTTTCTCGGGGACGAGACAGGACGGTACCCGAGGAAGAAGTCTCGGCTAACTACGTGCCAGCAGCCGCGGTAATACGTAGGAGACGAGCGTTGTCCGGAGTTACTGGGCGTAAAGGGTGCGCAGGCGGCCTGGCGCGTCGCGAGTGAAATCTCCTGGCTCAACTGGGAGGGTGGTCGCGAGACGGCTGGGCGTGCT
+
CCCGGGGGGGGGGGGGGGGGGGGGGGGGGGGGGGGGGGGGGGGGGGGGGGGGGGGGGGGGGGGGGGGGGGGGGGGGGGGGGGGGGGGGGGGGGGGGGGGGGGGGGGGGGGGGGGGGGGGGGGGGGGGGGGGGGGGGGGGEGGGGGGGGGGGDGGGGGGGGGCFGGGGFGGGGGGGGGGGGGGGGGGGGGGGGGGGED>EFFGGGGGGGGGFFGFGCEGGGGEC5CGGC=EEGGDGGGGEG=DGGD3E5DGGGGGGGGGGGFGGCCCFCCFFG>D:<55>C?:5B9@3>B>5>BFF>(4,##
@M06045:235:000000000-JCY5N:1:1101:17105:6489 1:N:0:TACAGC
TAATCGACTCCTACGGGAGGCAGCAGTGGGGAATTTTGCGCAATGGGGGAAACCCTGACGCAGCAACGCCGCGTGGAGGATGAAGCCCTTTGGGGCGTAAACTCCTTTCGATCGGGACGATTATGACGGTACCGGATGAAGAAGCACCGGCTAACTCTGTGCCAGCAGCCGCGGTAATACAGAGGGTGCAAGCGTTGTTCGGAATTATTGGGCGTAAAGGGCGCGTAGGCGGTGCGGTAAGTCACCTGTGAAACCTCTGGGCTTAACTCAGAGCCTGCAGGCGAAACTGCCGTGCTTGGCG
+
CCCGGGGGGGGGGGGGGGGGGGGGGGGGGGGGGGGGGGGGGGGGGGGGGGGGGGGGGGGGGGGGGGGGGGGGGGGGGGGGGGGGGGGGGGGGGGGGGGGGGGGGGGGGGGGGGGGGGGGGGGGGGGGGGGGGGGGGGGGGGGGGGGGGGGGGGGGGGGGGGGGGGGGGGGGGGGGGGGGGGGGGGGGGGGGGGGGGGGGGGGGDGGFFGGGGGG?GGGFGGGGGGGGGGGGGGGGGGGGGGGGGGGGGFFFGGGGEGGGGGGGGDGGDF=6FFGFGFFFGFFFFD>>FFFFFFFFFFF(##
@M06045:235:000000000-JCY5N:1:1101:19919:6500 1:N:0:TACAGC
TAATCGACTCCTACGGGAGGCAGCAGTGGGGAATATTGGACAATGGGGGAAACCCTGATCCAGCGACGCCGCGTGGGTGAAGAAGGCCTGCGGGTTGTAAAGCCCTTTCGGTTGGGAAGAAAAGTTGCGACCTAACACGTCGCGACCTTGACGTAACCAACTAAAGAAGCACCGGCTAACTCTGTGCCAGCAGCCGCGGTAATACAGAGGGTGCGAGCGTTAATCGGAATTACTGGGCGTAAAGCGCGCGTAGGCGGCTTTTCAAGTCGATTGTGAAATCCCCGGGCTTAACCTGGGAACT
+
CCCGGGGGGGGGGGGGGGGGGGGGGGGGGGGGGGGGGGGGGGGGGGGGGGGGGGGGGGGGGGGGGGGGGGGGGGGGGGGGGGGGGGGGGGGGGGGGGGGGGGGGGGGGGGGFGGGGGGGGGGGGGGGGGGGGGGGGGGGGGGGGGGGGGGGGGGGGGGGGGGGGGGGGGGGGGGGGGGGGGGGGGGGGGGGGGGGGGGGGGGGGGGGGGGGGGGGGGGGGGGGGGGGGGG8CGGGGFGGGGGGGGGG5DGGDGEGGGGGGGFGGGGGGGEFGFGFGFFFGFFFFGDFFFFFFFFFF?FF##
@M06045:235:000000000-JCY5N:1:1101:8535:6515 1:N:0:TACAGC
TAATCGACTCCTACGGGAGGCAGCAGTAGGGAATTGTTCGCAATGGGCGCAAGCCTGACGACGCAACGCCGCGTGGAGGATGAAGGTCTTCGGATTGTAAACTCCTGTCGTGTGGGACGAACATTCTTCGGGCTAATCACCGAGGGACTGACGGTACCACGAAAGGAAGCCCCGGCTAACTCTGTGCCAGCAGCCGCGGGAATACAGAGGGGGCGAGCGTTGTTCGGAATTACTGGGCGTAAAGGGCGCGTAGGCGGCCTTCTAAGTCGGACGTGAAATCCCTCGGCGCAACCGGGGAAAG
+
CCCGGGGGGGGGGGGGGGGGGGGGGGGGGGGGGGGGGGGGGGGGGGGGGGGGGGGGGGGGGGGGGGEGGGGGGGEGFGGGGGGDGGGGGGGGGGGGGGGGGGGGGGGGGGGGFGDGGFGGGGECFFGFGFEGGEGGCFGGGGGGGGGGGGGGGGGGGGGGGGGGGGGFGGGGGGGGDGGGGGFGGGGGGGFFF>FGGG5*2?@FGGGCEGGGGDGGGEE:;EECCEEG5C?FGEGGFFEDGDCGGD5=DGGDD5DGDG5EG6DDCGF7DDEDF3>GFF=DFF?FDD:).<:@FBFF>>?##
@M06045:235:000000000-JCY5N:1:1101:16769:6523 1:N:0:TACAGC
TAATCGACTCCTACGGGAGGCAGCAGTGGGGAATATTGCACAATGGGCGAAAGCCTGATGCAGCGACGCCGCGTGAGGGATGACGGCCTTCGGGTTGTAAACCTCTTTCAGTAGGGAAGAAGCGAAAGTGACGGTACCTGCAGAAGAAGCGCCGGCTAACTACGTGCCAGCAGCCGCGGTAATACGTAGGGCGCAAGCGTTATCCGGAATTATTGGGCGTAAAGAGCTCGTAGGCGGTTTGTCGCGTCTGCCGTGAAAGTCCGGGGCTCAACTCCGGATCTGCGGTGGGTACGGGCAGAAC
+
CCCGGGGGGGGGGGGGGGGGGGGGGGGGGGGCGGGGGGGGGGGGGGGGGGGGGGGGGGGGGGGGGGGGGGGGGGGGGGGGGGGGGGGGGGGGGGGGGGGFGGGGGGGGGGGGGGGGGGGGGGGGGEGGFGDGGGGGGGGFGFGGGGGGGFEGGGGGGDCCFGGGG>@EFGGGGGGGGGGGDGGDGGEGGGGC5EEGGGCCEEFCCEG8CGGGGGGFFGEEGGFEGGGFFGE5AE6/CEEDGGG559CE7CFCC:CGGG>?DGGGGDD<FFFD=7?DB>37==?DGFFFDEFFFF9B>:(##
@M06045:235:000000000-JCY5N:1:1101:20688:6530 1:N:0:TACAGC
TAATCGACTCCTACGGGAGGCAGCAGTGGGGAATATTGGACAATGGGCGAAAGCCTGATCCAGCCATGCCGCGTGAGTGAAGAAGGCCTTAGGGTTGTAAAGCTCTTTCAGCGGGGAAGATAATGACGGTACCCGCAGAAGAAGTCCCGGCTAACTTCGTGCCAGCAGCCGCGGTAATACGTAGGGGCCGAGCGTTGTCCGGAGTTATTGGGCGTAAAGCGCGCGCAGGCGGCTTCGCGCGCCCGACGTGAAAGCCCCCGGCTTAACCGGGGAGAGTCGTTGGGGACGGCGGGGCTTGGGA
+
CCCGGGGGEGGGGGGGDGGGGGGGGGGGGGGGGGGGGGGGGGGGGGGGGGGGGGGGGGGFFGGGGGGGGGGGGGGGGGGGGGGGGGGGGGGGGGFFGGGGGFFFGGGGGGGGGGGGGGGGGGGGGGFEFFGGGGGGGGGGGGGGGGGGGGGGGGGGFGGGGGGGGGGGGGGGGGCGGGFGGGGGGGGGGGGGGGGGEEGFEGGGEFFGGGFFGGGGGGGGGGGGDGGGDEGGGGGCECGDGGEGDDGGGDGGGGGFFGDGGGGDGGGGGFFGFDFGFFBC55)8DBFDFFFFF31B02,##
@M06045:235:000000000-JCY5N:1:1101:10801:6585 1:N:0:TACAGC
TAATCGACTCCTACGGGAGGCAGCAGTTAGGAATTTTGGGCAATGGCCGCAAGGCTGACCCAGCAACGCCGCGTGGGGGACGAAGGCCTTCGGGTTGTAAACCGCTTTCAGGAGGGACGAAGCTACCTGGGTTAATAGCCCGTGGGGTGACGGTACCTCCAGAAGAAGCCCCGGCTAACTACGTGCCAGCAGCCGCGGTAATACGTAGGGGGCGAGCGTTGTCCGGAATCATTGGGCGTAAAGAGCGTGTAGGCGGCTTGGCAAGTCTGACGTGAAAGCCCGCGGCTCAACCGCGGATTCA
+
CCCGGGGGEEGGGGGGGGGGGGGGGGGGGGGGGGGGGGDGGFGGGGGGGGGEGGGGGGGGGGGGGGGGGGGGGGGGGGGGGGGGGGGGGGGGGGGGGGGGGGGGGGEGGGGGGGDGGGGGGGGGGGGGGGGFFGGGGGGGGGGGGGGGGGGGGGGGGGGGGGDGGGGGGGGDGCECGGGGGGGFFGGGGGGGG>EGGGG>CGGGGGGGGGGEEGGGCEGGGDFGGGGCGF?FEDGGGGCDE3C7CFGGGG:>CFGGDGD5DFG**2:CF?FGF5)<=F:<>B@@DFEBFF5:@FFFB1:##
@M06045:235:000000000-JCY5N:1:1101:24764:6588 1:N:0:TACAGC
TAATCGACTCCTACGGGAGGCAGCAGTGGGGAATATTGGACAATGGGGGCAACCCTGATCCAGCCATGCCGCGTGTGTGAAGAAGGCCTTCGGGTTGTAAAGCACTTTCGGACGGAACGAAATCGCGCGATCTAACAAGTCGCGTGGATGACGGTACCGTAAGAAGAAGCACCGGCTAACTACGTGCCAGCAGCCGCGGTAATACGTAGGGTGCGAGCGTTAATCGGAATTACTGGGCGTAAAGTGTGCGCAGGCGGCAGAGCAAGTCGAGTGTGAAAGCCCCGGGCTTAACTTGGGAACG
+
CCCGGGGGGGGGGGGGGGGGGGGGGGFGGGGGGGGGGGGGGFGFGGGGGGGGGGGGGGGGGGGGGGGGGGGGGFGGGGGGGGGGGGGGGGGGGGGGGGGGGGGGGGGGGGGGGGGGGGGGGGGGGGGGGGGGGGGGGGGGGGGGGGGGGGGGGGGFCGGGFGGGGGGGGGGGGGGGGGGGGGGGGGGGGGGGGGGGGGGEGGGGGGFFFGGGGGGCCEGEGGCFGGGGEGGGGGGGGGGGC3FGGGGGGGGDDEGDDGGECGGFGGGFGFFGFGFGFFFGFFFDDFD)86FFFFFFB14##
@M06045:235:000000000-JCY5N:1:1101:9566:6608 1:N:0:TACAGC
TAATCGACTCCTACGGGAGGCAGCAGTGGGGAATTTTGGACAATGGGGGCAACCCTGATCCAGCCATGCCGCGTGCGGGAAGAAGGCCTTCGGGTTGTAAACCGCTTTTATTCGGAAAGAAGGAGTGCGGGTTAATACCTCGCATGACAGACGGTACCGGATGAATAAGCACCGGCTAACTACGTGCCAGCAGCCGCGGTAATACGTAGGGTGCGAGCGTTAATCGGAATTACTGGGCGTAAAGCGTGCGCAGGCGGTTCTGAAAGTCAGCTGTGAAAGCCCCGGGCTTAACCTGGGAAAC
+
CCCGGGGGGGGGGGGGGGGGGGGGGGGGGGGGGGGGGGGGGGGGGGGGGGGGGGGGGGGGGGGGGFGCFFGGGGFDGGG>FGGGGFGGGGCFGGGGGEGGFGGGGG@GGGGGFGGE>FFFGGGGGGGGGGGCGGCGGGGGGGGGGGGGGCFGGGGGGGGGGGGGGGGFECEGGGDGDGGGGGGCFGGGGGGGGGGGGGGG>E7<+8<EF5:CEGGGCCE*;CFGGGEGDDGFGGGGGGGGGCCEFDEGGGDDGGGGGC5*2C:FFG>FGF:*?:)2==FGF:DF3>BFF6FB?6?5:(3##
@M06045:235:000000000-JCY5N:1:1101:11986:6613 1:N:0:TACAGC
TAATCGACTCCTACGGGAGGCAGCAGTAAGGAATATTGCGCAATGGGCGACAGCCTGACGCAGCGACGCCGCGTGGGGGATGAAGGTCTTCGGATTGTAAACCCCTTTCGGGAGGGAAGATGGAACGGGTAACCGTTCGGACGGTACCTCCAGAAGCAGCCACGGCTAACTTCGTGCCAGCAGCCGCGGTAATACGAAGGTGGCAAGCGTTGTTCGGATTTACTGGGCGTAAAGGGTGCGTAGGCGGTCCTGTGCGTCGGTGCTGAAAGCGCCCGGCTTAACCGGGCGAGGCGTGCCGGTG
+
CCCGGGGGGGGGGGGGGGGGGGGGGGGFFGGGGGGGGGGGGGGGGGGGGGGGGGGGGGGGGGGGGGGGGGGGGGGGGGGGGGGGGGGGGGGGGGGGGGGGGGGGGGGGGGGGGGGGGGGGGGGGGGGGGGGGGGGFGGGGGGGGGGGGGGGGGGGGGGGGGGGGGGGGGGGGGGFGGGGGGGCGGGGGGGGGGGGGGGGGGGGGGGGGG>EEEGGGGDGGGGGGGGGGGGGGGCGGGGGGGGGGGGGEDGGGGGGGGGGED5DFGGGGG?ED:3<DE:EGFFBDCBDD35>@FD07?>(##
@M06045:235:000000000-JCY5N:1:1101:23431:6623 1:N:0:TACAGC
TAATCGACTCCTACGGGAGGCAGCAGTGGGGAATATTGGACAATGGGCGCAAGCCTGATCCAGCAATGCCGCGTGAGTGAAGAAGGCCTTAGGGTTGTAAAGCTCTTTCGGCGGGGACGATGATGACGGTACCCGCAGAAGAAGCCCCGGCTAACTCCGTGCCAGCAGCCGCGGTAATACGGAGGGGGCTAGCGTTGTTCGGAATTACTGGGCGTAAAGGGCGCGTAGGCGGTGCGATAAGTCAGGCGTGAAAGGCCCGGGCTCAACCCGGGGACTGCGCTTGATACTGTTGCGCTGTGTG
+
CCCGGGGGGGGGGGGGGGGGGGGGGGGGGGGGGGGGGGGGGGGGGGGGGGGGGGGGGGGGGGGGGGGGGGGGGGGGGGGGGGGGGGGGGGGGGGGGGGGGGGGGGGGGGGGGGGGGGGGGGGGGGGGGGGGGGGGGGGGGGGGGGGGGGGGGGGGFGGGGGGGGGGGGGGGGGGGGGGGGGGGGGGGGGGGGGG>CEEGGGGGGGGGGGGGGGGCGGFGGGGGGGGDGGGGG=CEGEC5CFGGGGGGGGGGGGGGGGGGGGD5CFCFDGFFGFDFGFFFC3>FFGFFFF=FFFB>@;8,##
@M06045:235:000000000-JCY5N:1:1101:27539:6643 1:N:0:TACAGC
TAATCGACTCCTACGGGAGGCAGCAGTAGGGAATCTTCCACAATGGGCGCAAGCCTGATGGAGCAACGCCGCGTGAGTGATGAAGGCCTTCGGGTTGTAAAACTCTGTCTTCTGTGACGAACAAGTGCGTGAGTGGAAAACTCGCACCCTGACGGTAACAGAGGAGGAAGCCACGGCTAACTACGTGCCAGCAGCCGCGGTAAGACAGAGGAGCCAAGCGTTGTCCGGATTGACTGGGCGTAAAGCGCACGCAGGCGGCTGTGCACGTGGGGTGTGAAAGCGCTCGGCTTAACTGAGCGAA
+
CCCGGGGGGGGGGGGGGGGGGGGGGFGGGGGGGGGGGGGGGGGGGGGGGGGGGGGGGGGGGGGGGGGGGGGGGGGDGFFGGGGGGGGGGGGGGGGGGFGGGGGGGGGGGGGGGGGGGGGGGGGGGGFGGGGGGGGGGGGGGGGGGGGGGGGGGGGGGGGGGGGGGGGGGGGGGGGGGGGGFGGGGGGGGFGGGGGGGGGGGGGFFDBFGGGGGGGGFGGGGGGGGGGGGGGGFGGGGGGG53E5>FGGGGGGGGGGGGGE<<CFFGF5/>DGFGFG?FFGFFFFGEEFFB?FFFB?7B6##
@M06045:235:000000000-JCY5N:1:1101:21236:6645 1:N:0:TACAGC
TAATCGACTCCTACGGGAGGCAGCAGTGGGGAGTATTGGACAATGGGGGCAACCCTGATCCAGCAATGCCGCGTGAGTGATGAAGGCCTTAGGGTTGTAAAGCTCTTTCGGCGGGGACGATGATGACGGTAGTGGGAGAAGAAGCCCCGGCTAACTTCGTGCCAGCAGCCGCGGTAATACGAAGGGGGCGAGCGTTGTTCGGATTTACTGGGCGTAAAGGGCGCGCAGGCGGCCATTCAAGTCAGGCGTGAAAGCCCCGGGCTTAACCTGGGAGGTGCGCTTGGGACTGGGTGGCTAGGCC
+
CCCGGGGGGGGGGGGEG>FGGGGGGGGGGGGGGGFFGGGGGCFGGGGGGGGGGGGGGGGGGGGGGGG<FGGGGGGEFGGGGGGFGGGGGGEGGGEGGGGGFGGGGGGGGGGGGGGGGDGGGGGGGGGGGCGGGGGGFGGGGGGGGGGGGGGDGGGGGGDGGGGGGGGGGGGGGGEGGGGGGGFGGGGGGGEGGGGGGGGGGGGGGGGGGGGGGGGGDGGGGEC5EGGGGGGGGDGGGFGDFCGGG:CGGGGC>CFEFGGGDGG<*>FF>)>DFGB<7@F:BB>EGFF><FF75@<;7:(##
@M06045:235:000000000-JCY5N:1:1101:4454:6675 1:N:0:TACAGC
TAATCGACTCCTACGGGAGGCAGCAGTGGGGAATCTTGCGCAATGCGCGAAAGCGTGACGCAGCAACGCCGCGTGAGGGAAGAAGGCCTTCGGGTTGTAAACCTCTTTCAGGAGGGACGAAGGTTCAGGCGCGAATAGCGTCCTGGACTGACGGTACCTCCAGAAGAAGCCCCGGCTAACTACGTGCCAGCAGCCGCGGTAATACGTAGGGTGCTAGCGTTGTCCGGAATCATTGGGCGTAAAGAGCGCGTAGGCTGCTCGGTAAGTCCGCTGTAAAAGTCAAAGGCTCAACCTTTGAACC
+
CCCGGGGGGGGGGGGGGFEGGGGDGGGGGCCEGGGGGCF+CFGGGCFGGGGGGFFCFGGECECEGGGGGGCFF>FGEGBCFEFGGGGFDFC7FEGGGFCAFDFFGGGGGGGGBB:>FFGDFGGGDEFDGGEGGGGGGCE7C:FG9F,>D7FFGCGGFGCECFGGCFGGGGCFG><CFGGGG9CFGCGGGFGG8FGEGGDGEDGGGECCFD**;*3AFFC*;8E79=*5:EGGGG?<E5=C=CFCFG6=D75>/5=F4C79/9CFD720?)77;98*=FFGFF@?CF@?>F7F<FAFAA:##
@M06045:235:000000000-JCY5N:1:1101:24457:6676 1:N:0:TACAGC
TAATCGACTCCTACGGGAGGCAGCAGTGGGGAATCTTGCGCAATGGGCGAAAGCCTGACGCAGCGACGCCGCGTGGGGGAAGAAGGCTTTCGGGTTGTAAACCCCTTTCAGGAAGGACGAAGCCACTCGGGTTAATAGCCCAGAGGGTGACGGTACTTCCAGAAGAAGCCCCGGCTAACTACGTGCCAGCAGCCGCGGTAATACGTAGGGTCCGAGCGTTGTCCGGAGTTACTGGGCGTAAAGCGCGCGCAGGCGGCGGTGTAAGCATGGCGTGAAAGCCCCAGGCTCAACCTGGGAGGGA
+
CCCGGGGGGGGGGGGGGGGGGGGGGGGGGGGGGGGGGGGGGGGGGGGGGGGGGGGGGGGGGGGGGGGGGGGGGFGGGGGGGGGGGGGGGGGGGGGGGGGGGGGGGGGGGGFGGGGGGGGGGGGGGGFGGGGGGGFGGGGGGGGGGGGGGGGGGGGGGGGGGGGGGGGGGGGGGGGGGGGGGGGGGGGGGGGGFFGGGGEGGGGGGG?FGGGFGGGGGGGGGDGGGGEGGGFGFFGGGGEDGGGGGCGGGDDDDEDGGGGCGGGFGGGGG>FD@DB*6@FGF@EFGF:>?FFFFFFF:?>##
@M06045:235:000000000-JCY5N:1:1101:3359:6682 1:N:0:TACAGC
TAATCGACTCCTACGGGAGGCAGCAGTAAGGAATATTGGTCAATGGACGCAAGTCTGAACCAGCCATGCCGCGTGGAGGATGAAGGCCCTCTGGGTTGTAAACTTCTTTTATCTGGGACGAAACCCTCATATTCTTATGAGACTGACGGTACCAGAGGAATAAGCACCGGCTAACTCCGTGCCAGCAGCCGCGGTAATACGGAGGGTGCAAGCGTTATCCGGATTCACTGGGTTTAAAGGGTGCGTAGGAGGGCAGGTAAGTCAGTGGTGAAATCTCCAAGCTTAACTTGGAAACTGCCGC
+
CCCGGGGGCFGCFFGGGGEGGGGGGGGFFGGGGGGGFCEGGGDGFGFGCF+CFFGGGGGDGGFGGGGGGGGEGGEFCFGG?DFGGGGGGG<<EFGGGGFCAFDFGGGGGGFGGGGGGGFGGCF@FGGGCADFGFGCDFGF9?DGGFGGGFFGG9DCFFCGCFGGCFG<FEGFGGGGGGGFCEGGGG<FGGEGGGEEE@@;:EEGGGCG5B@?5CEGGGGGGDCCEGAFCFF=EEGGCG?7EFCEDGGCDFD3DGFD<FGGGGGF>:C4>FFC4CFGFFFGF3FFDF4=@F9)9?BFFF8##
@M06045:235:000000000-JCY5N:1:1101:19664:6685 1:N:0:TACAGC
TAATCGACTCCTACGGGAGGCAGCAGTGAGGAATATTGCACAATGGGCGCAAGCCTGATGCAGCGACGCCGCGTGGGTGAAGAAGGTTTTCGGATCGTAAAACCCTTTTCTGTGTGACGAGAACGGACGGTAGCACAGGAATAAGTCTCGGCCAACTACGTGCCAGCAGCCGCGGTAACACGTAGGGGGCGAGCGTTGTCCGGATTTATTGGGCGTAAAGAGCTCGTAGGCGGTTTCGTAAGTCGGGTGTGAAAACCCCAGGCTCAACCTGGGGACGCCACCCGATACTGCGATGACTACT
+
CCCGGGGGGGGGGGGGGGGGGGGGGGGGGGGGGGGGGGGGGGGGGGGGGGGGGGGGGGGGGGGGGGGGGGGGGFGGGGGGGGGGGGGGGGGGGGGGGGGGGGGGGGGGGGGGEGGGGGGGGGGGGGGGGGGGGGGGGGGGGGFGGGGGGGGGGGGGGGGGGFGGGGGGGGGGGGGGGGGGGGFFGGGGGGGGGGGGGGGGGGGGGGGGGGGGGGGGGGGGGGGGGGGGGGGGGGGGGGGGGGGGGGDGGGGFGGGFGGGGGGG:FGFGGFFGFGFGFFFDBFBFGFDFFFFFDFF?<A4##
@M06045:235:000000000-JCY5N:1:1101:24312:6693 1:N:0:TACAGC
TAATCGACTCCTACGGGAGGCAGCAGTGGGGAATTTTGGACAATGGGCGCAAGCCTGATCCAGCAATGCCGCGTGAGTGAAGAAGGCCTTCGGGTTGTAAAGCTCTTTTGTCAGGGAAGAAACGGCTGAGGATAATACCTTTGGCTAATGACGGTACCTGAAGAATAAGCACCGGCTAACTACGTGCCAGCAGCCGCGGTAATACGTAGGGTGCAAGCGTTAATCGGAATTACTGGGCGTAAAGCGTGCGCAGGCGGTTTTGTAAGTCTGACGTGAAATCCCCGGGCTCAACCTGGGAAGA
+
CCCGGGFGGGGGGGGGGCFGDGGGGGGGGFGGGGGGGGGGGGGGGGGFGGGGGGGGGGGGGFGGGGGGGGGGGGGGGGFGGGGGGGG@=DFGGEG@CFGGGGGGGGGGGGGFFGGGGGGGGGGGCGGGGGGFCFGFGFFECGGGGGGGGFGGGDGGCFGGGFFFFGGCGCCGGGFCGEBDFFGGGGFGGGGGGFGGGGGGGGG?CFC9:B79EEF9C8CG5C81>FEECFGFCEFGGCE5C3CGGGE5CCDDCEDCC>DECFFCC>:CFF?GF<:CF?=096)77>58>FFF>4(86?F##
@M06045:235:000000000-JCY5N:1:1101:23102:6703 1:N:0:TACAGC
TAATCGACTCCTACGGGAGGCAGCAGTCGGGAATTTTGGGCAATGGGCGAAAGCCTGACCCAGCAACGCCGCGTGAAGGATGAAATCCTTCGGGATGTAAACTTCGCAAGAACGGGAAGAATAAGTAAGAGTTAATATCTCTTACGATGACGGTACTGTTTGTAAGCTCCGGCTAACTCCGTGCCAGCAGCCGCGGTAATACGGGGGGAGCAAGCGTTGTTCGGATTTACTGGGCGTAAAGGGCGCGTAGGCGGCCACCGCAAGTCGACTGTGAAATCTCCGGGCTTAACCCGGAAAGGGC
+
CCCGGGGGGGGGGGGGGGGGGGGGGGGGGGGGGGGGGGGGGGGGGGGGGGGGGGGGGGGGGGGGGGGGGGGGGGGGGGGGGGGGGGGGGGGGGGGGGGGGGGGGGGGGGGGGFEGGGGGGGGGGGGGGGGGGGGGGGGGGGGGGGGGGGGGGGGGGGGGGGGGGGGGGGGGGGGGGGGGGGGGGGGGGGGGGGGGGECEGGGGGGGGGEGGFFGGGG=EGGGGGGGGGGGGGGGGGGGE<FGGGGGGEGGDGGGGD<FFCDGGGGGGGGFFC?GFGFFFGFB@EGFFFFFFFFF9E>BF##
@M06045:235:000000000-JCY5N:1:1101:22772:6705 1:N:0:TACAGC
TAATCGACTCCTACGGGAGGCAGCAGTCGGGAATTTTGGGCAATGGGCGAAAGCCTGACCCAGCAACGCCGCGTGAAGGATGAAATCCTTCGGGATGTAAACTTCGCAAGAACGGGAAGAATAAGTAAGGGTTAATATCTCTTACGATGACGGTACTGTTTGTAAGCTCCGGCTAACTCCGTGCCAGCAGCCGCGGTAATACGGGGGGAGCAAGCGTTGTTCGGATTTACTGGGCGTAAAGGGCGCGTAGGCGGCCACCGCAAGTCGACTGTGAAATCTCCGGGCTTAACCCGGAAAGGCG
+
CCCGGGGGGGGGGGGGGGGGGGGGGGGGGGGGGGGGGGGGGGGGGGGGGGGGGGGGGGGGGGGGGGGGGGGGGGGGGGGGGGGGGGGGGGGGGGGGGGGGGGGGGGGGGGGGGGGGGGGGGGGGGGFGGGGGFGGGGGGGGGGGGGGGGGGGGGGGGGGGGGGGGGGGGGGGGGGGGGGGGGGGGGGGGGGGGGGGGGGGGGGGGGGGGGGDFGGGG=EGGGGGGGGGC?@FGGGGGGEGGGGGDDGGDGGGGGGGGGGGGGGGFGDDGFF:=GFGFFFGFFF@GFFFFFFFFFFF>BF##
@M06045:235:000000000-JCY5N:1:1101:19118:6705 1:N:0:TACAGC
TAATCGACTCCTACGGGAGGCAGCAGCGAGGAATTTTGCGCAATGGGGGCAACCCTGACGCAGCAACGCCGCGTGGGTGAGGAAGGCCTTCGGGTCGTAAAGCCCTTTTCGGGGGGACGACAGCGACGGTACCCCCGGAAGAAGCCACGGCTAACTACGTGCCAGCAGCCGCGGTAATACGTAGGAGGCAAGCGTTGTCCGGAATCACTGGGCGTAAAGCGCGTGTAGGTGGTGGGACAAGTCTGCTGTGAAAGCGCCTGGCTTAACCGGGCGAGGTCGGCGGAAACTGTCGCACTCGACA
+
CCCGGGGGGGGGGGGGGGGGGDGGGGGGGGGGGGGGGGGGGGGGGGGGGGGGGGGGFGGGGGGGGGGGGGGGGFGGGGGGGGGGGGGGGGGGGGGGGGGGGGGGGGGGGGGGGGGGGGGGGGGGGGGGGGGGCFGGGGGGGFGGGGGGGGGGGFGGFGGGGGGGFGGGGGGGGGEEGGGGGGGFGFGGGGGGFGGCGGGGEEGGGGGGGGFGGGGGGGGEDGGGEGCGCFFGGGGECECFGGGFGGGGGFGGGGGGGGGGFFGGFGFFDB)>BDFGDFFGFBEBC:FFF=673)3>B?(##
@M06045:235:000000000-JCY5N:1:1101:21785:6727 1:N:0:TACAGC
TAATCGACTCCTACGGGAGGCAGCAGTGGGGAATTTTGGACAATGGGCGCAAGCCTGATCCAGCCATTCCGCGTGCAGGATGAAGGCCCTCGGGTTGTAAACTGCTTTTGGACGGAACGAAAAGCGCTGAGTTAATACCTCGGCGTCATGACGGTACCGTCAGAATAAGCACCGGCTAACTACGTGCCAGCAGCCGCGGTAATACGTAGGGTGCAAGCGTTAATCGGAATTACTGGGCGTAAAGCGTGCGCAGGCGGTGATGTAAGACAGGTGTGAAATCCCCGGGCTTAACCTGGGAAGT
+
CCCGGGGGGGGGGGGGGGGGGGGGGGGGGGGGGGGGGGGGGGGGGGGGGGGGGGGGGGGGGGGGGGGGGGGGGGGGGGGGGGGGGGGGGGGGGGGGGGGGGGGGGGGGGGGGGGGGGGGGGGGGGGGCFGGGGGGGGGGGGGGGGGGGGGGGGGGGGGGGGGGGGGGGGGGGGGGGGGGGGGGGGGGGGGGGGGGGGGGEGGGGGGGGGGGGGGGGGGGGGGFGGGGGGGGGGFFGGGGDGGGGGGGGGGDGGGGGGGGFGGGGGGFDFFFGFGFGFFFFFFFFGFFFFFBFFFFFFF?##
@M06045:235:000000000-JCY5N:1:1101:15414:6747 1:N:0:TACAGC
TAATCGACTCCTACGGGAGGCAGCAGTAAGGAATATTGGTCAATGTACGCAAGTCTGAACCAGCCATGCCGCGTGAAGGATGAAGGTCCTCTGGATTGTAAACTTCTTTTATAGGGGAAGAAACCGGAATTTTCTTGTTCCGTTGACGGTACCCTGGGAATAAGCACCGGCTAACTCCGTGCCAGCAGCCGCGGTAATACGGAGGGTGCAAGCGTTATCCGGATTCACTGGGGTTAAAGGGTGCGTAGGTGGATAGGTAAGTCAGTGGTGAAATCTCCAAGCTTAACTTGGAAACTGCCGA
+
CCCGGGGGGGGGGGGGGGGGGGGGGGGGGGGFGGGGGGGGGGGGGGGGGGGGGGGGGGGGGGGGGGG8FGGGGGFEFGFGGGGDGGGGFFGGGGGGGGGGGGGGGGGGGGGGGFGGGEGGGGGGGGGGGGGGGGFGGGGGGGGGEFGGGGGGGGGGGGGGGGGGGGGGGGGCGGGGGFEGGGFGGGGGFGGGDG>8CCFFGGGGGGGGECGGGGGGGFFGGGGGDGC?;FFG*:?C7FGFCCE7997CDFG3*9?+>:C:CFGGGFFG7)*9BGFG76@F=>)9CFF4B47:@F?FFF?##
@M06045:235:000000000-JCY5N:1:1101:15046:6761 1:N:0:TACAGC
TAATCGACTCCTACGGGAGGCAGCAGTAAGGGATATTGCGCAATGGGCGAAAGCCTGACGCAGCAACGCCGCGTGGAGGAAGAAGGCCTTCGGGTCGTAAACTCCTTTTGGGTCTGACGAGGAAGGACGGTAGGACCTGAATAAGTCACGGCTAACTACGTGCCAGCAGCCGCGGTAAAACGTAGGTGGCGAGCGTTATCCGGATTTACTGGGCGTAAAGCGTGTGCAGGCGGGGTGACAAGTGGTGTATGAAATCTCCGGGCTAAACCTGGAGGGGTTATGCCAGACTGTCATTCTAGGA
+
CCCGGGGGGGGGGGGGGGGGGGGGFGGGGGGGGGGGGGGGGGGGGGGGGGGDGGGGGGGGGGGGGGGGGGGGGGGGGGGGGGGGGGGGGGGGGGGGGGGGGGGGGGGGGGGGGGFGGGGGGGGGGGGGGGGGGGGGGGGGGGGGGGGGGGGGGGGGGGGGGFGGGGGGGGGGGGGGGGGGGGGGGGGGGGGGGGGGGGGGGGGGGEGFGGGGGGGGGGGGGGGGGGGGGGGGGGGEGGFGFGFFGGGGGGGGGGGGGGFGGGGG49DFGFFGFGFGEFEGFFFFGFFFFFFFFF>FBF9##
@M06045:235:000000000-JCY5N:1:1101:24932:6761 1:N:0:TACAGC
TAATCGACTCCTACGGGAGGCAGCAGTGGGGAATATTGCACAATGGGCGCAAGCCTGATGCAGCGACGCCGCGTGAGGGATGACGGCCTTCGGGTTGTAAACCTCTTTCAGTAGGGAAGAAGCGTAAGTGACGGTACCTGCAGAAGAAGCGCCGGCTAACTACGTGCCAGCAGCCGCGGTAATACGTAGGGCGCAAGCGTTATCCGGAATTATTGGGCGTAAAGAGCTCGTAGGCGGTTTGTCGCGTCTGCCGTGAAAGTCCGGGGCTCAACTCCGGATCTGCGGTGGGTACGGGCAGACT
+
CCCGGGGGGGGGGGGGGGGGGGGGGGGGGGGGGGGGGGGGGGGGGGGGGGGGGGGGGGGGGGGGGGGGGGGGGGGGGGGGGGGGGGGGGGGGGGGGGGGGGGGGGGGGGGGGGGGGGGGGGGGGFGGGGGGGGGGGGGGGGGGGGGGGGGGDEGGGGGGGGGGGGGGGGGGGGGGGGGGGGGGGGGFFGGGGGGGGGGGGGGGCGGGDGGGFGGGGGGGGGEGGGGGGGGGGFEFEGCGCGDC>5CCEDGCFG*):3C:9:FGGGGGCF4FGFGFGFEDGFFFFGE3>EBFFDFFF>?(##
@M06045:235:000000000-JCY5N:1:1101:26448:6766 1:N:0:TACAGC
TAATCGACTCCTACGGGAGGCAGCAGTGGGGAATCTTGCGCAATGGTCGGAAGACTGACGCAGCGACGCCGCGTGTGGGAGGACGCCTTTCGGGGTGTAAACCACTGTTGCCCGGGACGAACTCGCTGATTGGTCAGCGTTGACGGTACCGGGTGAGGAAGCACCGGCTAACTCCGTGCCAGCAGCCGCGGTAATACGGAGGGTGCGAGCGTTGTCCGGAATCATTGGGCGTAAAGGGCGCGTAGGTGGCCCGGTCAGTCTTTGGTGAAAGCGCGGGGCTCAACCCTGCGTCGGCCAGGAC
+
CCCGGGGGGGGGGGGGGGGGGGGG?EGGGGGGGGGGGGGGGGGGGGGGGGGGGGGGGGGGGGGGGDGGGGGGGFGGGGG8CGEFGGGGGGGGGGGGGGGGGGGGGECGFGGGGGGGGGGGGGGGGEGGGGGGGGGGGGEGGDFGEGGCEGGGGGGDFGGCGGGGGGDGGGGGGGGGGGGGGGGGGGGGGGGGGGGGGGGGGGGGGCG>EGGEGEEGDGGEEGGCEC?FGGGGGGDGGGGGGGGEGGGFGGGGGGCE35FGGGGFGGGGGF47DGFGEFEDF??FFBFFF>D>5BFF9:<##
@M06045:235:000000000-JCY5N:1:1101:25914:6779 1:N:0:TACAGC
TAATCGACTCCTACGGGAGGCAGCAGTGGGGAATATTGCACAATGGGCGAAAGCCTGATGCAGCGACGCCGCGTGAGGGATGACGGCCTTCGGGTTGTAAACCTCTTTCAGCAGGGACGAAGCGCAAGTGACGGTACCTGCAGAAGAAGCACCGGCTAACTACGTGCCAGCAGCCGCGGTAATACGTAGGGTGCGAGCGTTGTCCGGAATTATTGGGCGTAAAGAGCTCGTAGGCGGTTTGGCGCGTCGGCCGTGAAAACTTGGGGCTTAACCCCCAGCCTGCGGTCGGTACGGGCAGGGA
+
CCCFGDGGGGGGGGGGGGGGGGGGFFFGFGGGGGGGGGAGGGGGGGGGGGGGGGGGGGGGGGGGFFGGGGGGGCFCFGGGGGGGFGGGGGGGGGGGGGGGGGGFFFGGGGGFGGGGGGGGGGCFGGGGACCF7CGFGGGGGGGGGGGGGGFGGGGGCCGGFF<FEGGGGEFGGCFGGGGFC@ECGGFBFGGGGGEEGEGCGC8CFGGC8F+<CFGF8CECEGGF7FG+@ECCFDGGG*:*:/+117CE5)79)*7AGG>FF***7<<)>FF7?F))0))10.5.5<)7)080)7730<0##
@M06045:235:000000000-JCY5N:1:1101:21736:6785 1:N:0:TACAGC
TAATCGACTCCTACGGGAGGCAGCAGTGGGGAATATTGCGCAATGGGCGAAAGCCTGACGCAGCGACGCCGCGTGTGGGATGACGGCCTTCGGGTTGTAAACCACTGTCGGGAGGGACGAATGCCCCGCAAGGGGAGTGACGGTACCTCCAAAGGAAGCACCGGCTAACTCCGTGCCAGCAGCCGCGGTAATACGGAGGGTGCGAGCGTTGTCCGGAATCACTGGGCGTAAAGGGCGCGTAGGCGGCCTGATAAGTAGGGGGTGAAATCCTGCGGCTTAACCGCAGGGCTGCCTTCTAACA
+
CCCGGGGGGGGGGGGGGGGGGGGGGGG?FGGGGGCGGGGGGGGGGGGGGGGGGGGGFGGGGGGGGGGGGFEGGGGGGGGGGEGGGGGDEGGGGGGECFFGGGGGGDGGGGGGGCFGGGGGGGGGGGGGGGGGGGGEEGFEGFGGGGGFCFGGGFFGCFGFGGGGDGGGGEGGGFCGD9CGGGGGGGGGGGEGCFGGDGGGGGGGGGGEE5CEFFCEGE=CFGGFGFGDG=ECEC885EGDGGDGGGGC*9<00+:+2?CEGD/9CFFDF6@:)9>D>FFGFFD590.55>>3@FFFBF)##
@M06045:235:000000000-JCY5N:1:1101:22748:6786 1:N:0:TACAGC
TAATCGACTCCTACGGGAGGCAGCAGTGGGGAATTGTTCGCAATGGGCGCAAGCCTGACGACGCAACGCCGCGTGGAGGATGAAGATCTTCGGGTCGTAAACTCCTTTCGATCGAGACGAATTCCCCTGGAGTGAACAGCTTCGGGGGTTGACGGTACCGAGAGAAGAAGCCCCGGCTAACTCCGTGCCAGCAGCCGCGGTAATACGGGGGGGGCAAGCGTTGTTCGGAATTACTGGGCGTAAAGGGCTCGTAGGCGGCCAACTAAGTCAAACGTGAAATCCCTCGGCTTAACCGGGGGAC
+
CCCGGGGGGGGGGGGGGGGGGGGGGGGGGGGGGGGGGGGGGGGGGGGGGGGGGGGGGGGGGGGGGGGGGGGGGGGGFGGGGGGGGGGGGGGGGGGGGGGGGGGGGGGGGGGGGGGGGGGGGGGGGGGGGGGGGGGGGGGGGGGGGGGGGGGGGGGGGGGGGGGGGGGGGGGGGGGGGGGGGGGGGGGGGGGGGFGGGGDCCCGGGGGGGGGGGGGGGGGGGGGGGGGCEEGG7<97CFGGEDGCFGGGGGGGGGGGGGGGGGGGGGFGGFFGFGFGFFFGFFFFGFFEFFFFFFFFFF(##
@M06045:235:000000000-JCY5N:1:1101:21110:6797 1:N:0:TACAGC
TAATCGACTCCTACGGGAGGCAGCAGTGGGGAATATTGCGCAATGGGCGAAAGCCTGACGCAGCGACGCCGCGTGTGGGATGACGGCCTTCGGGTTGTAAACCACTGTCGGGAGGGACGAATGCCCCGCAAGGGGAGTGACGGTACCTCCAAAGGAAGCACCGGCTAACTCCGTGCCAGCAGCCGCGGTAATACGGAGGGTGCGAGCGTTGTCCGGAATTACTGGGCGTAAAGGGCTCGTAGGCGGCCAACTAAGTCGGATGTGAAATCCCCAAGCTTAACTTGGGAACTGCCTCCGATCG
+
CCCGGGGGGGGGGGGGGGGGGGGGFGFCFGGGGGGGGGGGGGGGGGGGGGGGGGGGGGGGGGGGGGGCGGGGGGGGGGGGGGGGGGGGGGGGGGGDGGFGGGGGGGGGGGGGGGGGEGGGGGGGGGGGGEGE<EGGGGGGGGGGGGGDGGGGGGGGFGGGGGDGGGGGGFGGGGGGGGGGGGGGGGGGGGGCFGGGEGGGGGGGGGGGGCEGGFEGEGF6CGCFF=CE5C*:FGGGGGGGDGGGGGGE3C39FFGAFGGDGDC::*?>>@49FD:<@7@FFFFB4>>F:7?F)72:9(-##
@M06045:235:000000000-JCY5N:1:1101:25480:6801 1:N:0:TACAGC
TAATCGACTCCTACGGGAGGCAGCAGTGGGGAATATTGGACAATGGGGGCAACCCTGATCCAGCAATGCCGCGTGTGTGAAGAAGGCCTGCGGGTTGTAAAGCACTTTCAGAGGGGAAGAAAAAATTGGAGCTAACACCTCCGATCTTGACGTTACCCTTAGAAGAAGCACCGGCTAACTCCGTGCCAGCAGCCGCGGTAATACGGAGGGTGCAAGCGTTAATCGGAATTACTGGGCGTAAAGCGCACGCAGGTGGCTGAGCGAGCCGATTGTGAAAGCCGTTGGCTTAACCTGGGAATGT
+
CCCGGDGGCC@FFGGGGGGDCE;FFEEAFAF;@F@FFF<FGFF?FDFGGDEGFDFCFF9EF@F<FFFCEFF7F:CFGEFFCGGGCEGE<FGGDG=B@CF9DGGGGGF?F<E?EEFEDGEGFF=FB3:<<>DFG>FFGFE8C<F:<CCF<FCECBBFGGGG7>D;,@:DCCGGE:F*=<CGGCGFGGGFEDCFGGGCE>E5EG9CCE8EEGGECG?:5;E8E*@CCEE=FECGFDFGC=5)A7C777*:C3)9)2*27*5*967</)1/<3)1028*94@4)))07?:)9B*=8.(5.33##
@M06045:235:000000000-JCY5N:1:1101:14662:6802 1:N:0:TACAGC
TAATCGACTCCTACGGGAGGCAGCAGTGGGGAATCTTGCGCAATGCGCGAAAGCGTGACGCAGCAACGCCGCGTGGGGGAAGAAGGCCTTCGGGTTGTAAACCCCTTTCAGGAGGGACGAAGGTGTGGCGGTGAATAGCCGTCCGCACTGACGGTACCTCCACAAGAAGCCCCGGCTAACTACGTGCCAGCAGCCGCGGTAATACGTAGGGGGCAAGCGTTGTCCGGAATCATTGGGCGTAAAGCGCGCGTAGGCGGCCCGGTAAGTCCGCTCTGAAAGTCCAGGGCTCAACCCTGGAAGT
+
CCCGGGGGGGGGGGGGGGGGGGGGFGGGGGGGGGGGGGGGGGGGGGGGGGGGGGGGGGGGGGGGGGGGGGGGGGGGGGGEGGGGGGGGGGGGGGGGGGGGGGGGGGGGGGGGGGGGGGGGGGGGGGGGGGGGGGGGGGGGGGGGGGDGGGGGGGGGGGGGGGGGGGGGGGGGGGGGGGGGGGGGGGGGGGGGGGGGGGGGGGGGGGGFGGGGGGGGGGGGGGGGGGGCG5FCFGGGGGGGGGFGFDGEDGGDDGGEGGGGGG5DDF7>FBF3>FFGFFFG?F?FGFF5>FFFFF:FB:2##
@M06045:235:000000000-JCY5N:1:1101:5391:6839 1:N:0:TACAGC
TAATCGACTCCTACGGGAGGCAGCAGTGGGGAATTTTTCGCAATGGGGGAAACCCTGACGAAGCAACGCCGCGTGGAGGATGAAGGCCTTCGGGTTGTAAACTCCTGTCGACCGGGACGAAAGCTGTCTGACCTAATACGTCAGGCAGTCGACTGTACCGGTGGAGGAAGCCACGGCTAACTCTGTGCCAGCAGCCGCGGTAATACAGAGGTGGCAAGCGTTGTTCGGAATTACTGGGCGTAAAGGGCGCGTAGGCGGTCTTCTACGTCTTGTGTGAAATCCCCGGGCTCAACCCGGGATG
+
CCCGGGGGGGGGGGGGGGGGGGGGFGGGGGGGE8FFGGGGDEGGGFDGGGGGGGGFCEGDGEEGGGGGGE>+FBFG+FFFFFFGGGGGGGFFGGGGCFFGGGEFDGGGFGGGFEGEGGGDGGGGGGGGGGGGGGGGGGFGGFEF8FFGGGGEGGGF;@FGG*1<=FCFFDG>7F<FEGDFCGCEGGDGFFGGGGGGGEEEEG5?+@FGFGGGGGGGGGGGG5*AFG=E55EGCCCC+*CDC357>C=EGGDD5C7CGDGEDFFFG**9<>>7FGFGF??F?6)77)8@BFF=@F?399(##
@M06045:235:000000000-JCY5N:1:1101:7726:6852 1:N:0:TACAGC
TAATCGACTCCTACGGGAGGCAGCAATGAGGAATATTGCGCAATGGGGGAAACCCTGACGCAGCGACGCCGCGTGGGTGAGGAAGTCCTTCGGGATGTAAAGCCCTTTTCTCGGGGACGAAACGGACGGTACCCGAGGAAGAAGCCCCGGCTAACTACGTGCCAGCAGCCGCGGTAATACGTAGGGGGCAAGCGTTGTCCGGATTTACTGGGCGTAAAGCGCGCGTAGGCGGAACGTTAAGTCCGGTCTGAAAGCCCCCGGCTCAACCGGGGAGGGTGGCTGGAAACTGGCGTTCTTGGTA
+
CCCGGGGGGGGGGGGGGGGGGGGGGGGGGGGGGGGGGGGGGGGGGGGGGGGGGGGGGGGGGGGGGGGGGGGGGFGGGGGGGGGCFGGGGGGGGGGGGGGGGGGGGGGGGGGGGGGGGGGGGGGGGGGGGGGGGGDGGGGGGGGGDGGGGGGGGGGGGGGGGGGGGGGGGGGGGGGGGGGGGGGGGGGGGGFGGGGGEGGGGGGGGGGGGGGGGGGGCFGGGGGGGGGGGGGG=EEGGGGGGGGGDDGC3D77>FGGGCDEDGGDFGGGGFFGFGEGFBBGFFFFGF?FFFFF554)6A)##
@M06045:235:000000000-JCY5N:1:1101:4473:6865 1:N:0:TACAGC
TAATCGACTCCTACGGGAGGCAGCAGTGGGGAATCTTGCCCAATGGGCGAAAGCCTGAGGCAGCAACGCCGCGTGCGGGATGAAGGCCCTTGGGTTGTAAACCGCTTTCAGCAGGGACGAAGATGACGGTACCTGCAGAAGAAGCCCCGGCCAACTACGTGCCAGCAGCCGCGGTAAGACGTAGGGGGCGAGCGTTGTCCGGATTTATTGGGCGTAAAGAGCTCGTAGGCGGCTCAGCAAGTCAGGTGTGAAACCTCCAGGCTTAACCTGGAGACTCCACCTGATACTGCTGTGGCTGGCT
+
CCCGGGGGGGGGGGGGGGGGGGGGGGGGGGGGGGGGGGGGGGGGGGFFGDGGGGGGGGGFGGGGGGGGGGGGGCFGGEGGG7FA5E8EFGFGGGGGGGGGGGGGGGG7FCFGGGGDGFGGEEGGGGGGGGGGGGGGGFCFAFGGGGGGGGGGGGGGGGGGGGGFFGGGGGGGGGEGC<,CFCFGGGGDGGGEGGECEEFFEEEEE+<9@ECFGGGGGGF+AFFCECEGGFDEEC86EGG<FGG777:E7CGGGGGGCFGDFF4CGFCCD4527F;0?)00<54FF4@FFFF?@)1F(:?##
@M06045:235:000000000-JCY5N:1:1101:7560:6869 1:N:0:TACAGC
TAATCGACTCCTACGGGAGGCAGCAGTGGGGAATTTTGGACAATGGGGGCAACCCTGATCCAGCCATGCCGCGTGCGGGAAGAAGGCCTTCGGGTTGTAAACCGCTTTTAGCCGGGACGAAAGCTGTACGGATAACACCCGTGCAGGTTGACGGTACCGGCGGAATAAGCACCGGCTAACTACGTGCCAGCAGCCGCGGTAATACGTAGGGTGCGAGCGTTAATCGGAATTACTGGGCGTAAAGCGTGCGCAGGCGGTTCGTTGTGTCGGCGGTGAAAGCCCCGGGCTCAACCTGGGAAGC
+
CCCGGGGGGGGGGGGGGGGGGGGGGGGGGGGGGGGGGGGGGGGGGGGGGGGGGGGGGGGGGGGGGGGGGGGGGGGGGGGGGGGGGGGGGGGGGGGGGGGGGGGGGGGGGGGGGGGGGGGGGGGGGGGGGGGGGGGGGGGGGGEEGGGGGGGGGGGGGGGGGGGGGGCGGGGGGGGGGGGGGGGEGGGGGGGGGGGGGGGEEGFGGGGFG5EGGGGDEGGGEEGGGGGGCEGCGGGFFGGDGGGGGDCEDGGGGGGGGGGGGDGGGGGGGEFGFGFGFFFG>:@FGFFFF=FF@F<48:4##
@M06045:235:000000000-JCY5N:1:1101:27227:6874 1:N:0:TACAGC
TAATCGACTCCTACGGGAGGCAGCAGTGGGGAATATTGCGCAATGGGCGAAAGCCTGACGCAGCGACGCCGCGTGCGGGATGAAGGCCTTCGGGTTGTAAACCGCTGTCGGGAGGGACGAATGCCCCGCAAGGGGAGTGACGGTACCTCCAAAGGAAGCACCGGCTAACTCTGTGCCAGCAGCCGCGGTAATACAGAGGGTGCGAGCGTTGTCCGGAATCACTGGGCGTAAAGGGCGCGTAGGCGGCCTGATAAGTAGGGGGTGAAATCCTGCGGCTCAACCGCAGGGCTGCCTTCTAAGT
+
CCCGGGGGGGGGGGGGGGGGGGGGGGGGGGGGGGGGFGGGGEGGGGGGEGGGGFGGGGGGGGGGGGGGDGGGGGFGGGGGGGGGGGFGGGGGGGGGGGGGGGGGGGGGGGGGGGGGGGGGGGGGGGGGGGDGGGGGGGFGGDGGGGGFGGGGGGGGGGGGFDGGGGGGGGGFGGFGGGGGGGGGGGGG8?ECGGGGGGGGGGGGGGGGGDGGGGEEDEC@CFGGGGGGGGGFGFE=CEEGGGGGGGG5DGFCG?::7CFCDDCDCFGGGFFGFGFD5;=FFFFED>DF>FEBFFFFBB>##
@M06045:235:000000000-JCY5N:1:1101:5711:6877 1:N:0:TACAGC
TAATCGACTCCTACGGGAGGCAGCAGTGGGGAATTGTTCGCAATGGGCGCAAGCCTGACGACGCAACGCCGCGTGGAGGACTAAGATCTTCGGGTCGTAAACTCCTTTCGATCGGGAAGAACGGCTCCGGGGCTAACATCCCTGGAGAGTGACGGTACCGAGAGAATAAGCCCCGGCTAACTCCGTGCCAGCAGCCGCGGTAATACGGGGGGGGCAAGCGTGGTTCGGAATTACTGGGCGTAAAGGGCTCGTAGGCGGCCAACTATGTCGGATGTGAAACCCCCAGGCTCAACTTGGGAGA
+
CCCGGFGGGGGGGGGDGGGGDGGGGGGGGCF7FFC,FGGGGCECEFGGG7@BEGGF8FFCF@CCFGGGGGGGGFEC?F@CD4=FGGGFGFGE7+BFEGG8FFGGGGGGGGEFGGECCCGFFGEFG:C:7CGGEGGGFG9C,><><,,@FCFE<BGGG@BBF<7<@F,?:<FGGGGG7CFG7EC:EFCCEDCFG6FGGGDGDEGGGGGE*:>C>8?C88F8C*:CEEGGG=CC<F7+0C=DE5/:C*/5*9DDGG:G))37>CG<<*:DGF@3>7)*/9=*05)795F708**)19*,8.##
@M06045:235:000000000-JCY5N:1:1101:15868:6878 1:N:0:TACAGC
TAATCGACTCCTACGGGAGGCAGCAGTGGGGAATATTGGACAATGGGCGCAAGCCTGATCCAGCAATGCCGCGTGAGTGAGGAAGGCCTTCGGGTTGTAAACCTCTTTCAGGAGGGACGAAGCCACTCGGGTTAATAGCCTAGAGGGTGACGGTACCTCCAGAAGAAGCCCCGGCTAACTACGTGCCAGCAGCCGCGGTAATACGTAGGGGGCAAGCGTTGTCCGGATTTATTGGGCGTAAAGAGCGTGTAGGCGGCTTGGTAGGTCCGCTGTGAAAACTCGAGGCTCAACCTCGAGACCT
+
CCCGGGGGGGGGGGGGGFGGGGGGGGGGGGGGGGGGGGGGGGGGGGGGGGGGGGGGGGGGGGGGGGGGGGGGGGGGGGGGGGGGGGGGGGGGGGGGGGGGGGGGGGGGGGGGGGGGDGGGGGGGGGGGGGGGGGGGGGG8FGGGGGGBGGGGGFGEGGGGGGGGGGGGGG:FFGGGGGGGGGGGGGGGGFGGGGGGEGEEGGGGGGFGGGGGGGGGGGEG58EEGDE=*9CFCFGC5EGGDGF75DE7*15?FFGGGGDED>GGFG7FD>BGDC4>B@FF4:>:DB4)*05>?@FF?B9##
@M06045:235:000000000-JCY5N:1:1101:25451:6891 1:N:0:TACAGC
TAATCGACTCCTACGGGAGGCAGCAGTGGGGAATCTTGCACAATGGGGGCAACCCTGATGCAGCGACGCCGCGTGAGCGATGAAGCCCTTCGGGGTGTAAAGCTCTTTCGGCAGGAACGATAATGACGGTACCTGAAGAAGAAGCTGCGGCTAACTACGTGCCAGCAGCCGCGGTAATACGTAGGCAGCGAGCGTTGTTCGGAGTTACTGGGCGTAAAGAGTGCGTAGGCGGTTTTCTAAGTTTGGTGTGAAATCTCCCGGCTTAACTGGGAGGGTGCGCCGAAAACTGGAAGGCTTGGTG
+
CCCGGGGGGGGGGGGGGGGGGGGGGGGGGGGGGGGGGGGGGGGGGGGGGGGGGGGGGGGGGGGGGGGGGGGGGGGFGGGGFGGGGGGGGFFFGGGFFGGGGGGGGGGGGGGGGGGGGGGGDEGGGGGGGGGGGGGGGGGGGGGGGGGGGGGGGGGGGFCFGGGGGGGGGGGGGGGGGGGGGGGGGGGGGGGGGGGGGGGGGGGGGGGGGGGGGGGEGGGGGGGGGEEGGGGGGD58EC?CFCGDFGEGGGGFCGFFG:FGGGDGDGGDD@FCEGFGFFFGFDB3C>?@FFFFFFFF:9(##
@M06045:235:000000000-JCY5N:1:1101:27192:6904 1:N:0:TACAGC
TAATCGACTCCTACGGGAGGCAGCAGTCGGGAATTTTGGGCAATGGGCGAAAGCCTGACCCAGCAACGCCGCGTGAAGGATGAAGCTTTTCGGAGTGTAAACTTCATAAGAATGGGACGAATAAGGAAGGGCTAACATCCCTTTTGATGACGGTACCATTTGTAAGCTCCGGCTAACTCCGTGCCAGCAGCCGCGGTAATACGGGGGGAGCAAGCGTTGTTCGGATTTACTGGGCGTAAAGGGCGCGTAGGCGGCGTAACAAGTCACTTGTGAAATCTCCGGGCTTAACCCGGAGCGGCGG
+
CCCGGGGGGGGGGGGGGGGGGGDGGGGGGGGGGGGGGGGGGGGFGFGGGGGGGGGGGGGGGGGGGGGGGGGGGFFFGGGGGGGGGGGGGGGGGGGGGFGGGGGGGFGGGGGGGGGGGGGGGGGGGGGGGGGGGGGGGGGGGGGGGGGGGGGGGGGGGGGGGFGGGGGGGGGGGGGGGGGGDGCGGGGGGGGFGGGGGGGGGGGGGGGGGGGGEGGG*CEGC7AEEGGGGGGGGDFGGCEGGFGEGGGGGGDGGGGGGGGGFGFGGGGDFFFGFGFGF48>BFFFDF:?BBFEB39EFF0##
@M06045:235:000000000-JCY5N:1:1101:20866:6912 1:N:0:TACAGC
TAATCGACTCCTACGGGAGGCAGCAGTGGGGAATATTGCGCAATGGGCGGAAGCCTGACGCAGCGACGCCGCGTGGGGGATGACGGCCTTCGGGTTGTAAACCTCTTTCAGCAGGGACGAAGCGGAAGTGACGGTACCTGCAGAAGAAGCACCGGCCAACTACGTGCCAGCAGCCGCGGTAATACGTAGGGTGCAAGCGTTGTCCGGAATTATTGGGCGTAAAGAGCTCGTAGGCGGTCTGTCGCGTCGGCTGTGAAATCCCGAGGCTCAACCTCGGGTCTGCAGTCGATACGGGCAAACA
+
CCCGGGGGGGGGGGGGGGGGGGGGGGGGGGGGGGGGGGGGGGGGGGGGGGGGGGGGGGGGGGGGGGGGGGGGGFGGGGGGGGGGGGGGGGGGGGGGGGGGGGGGGGGGGGGGGGGGGGGGGGGGGGGGGGGGGGGGGGGGGGGGGGGGGGGGGGGGGGGGGGGGGGGGGGGGGGGGGGGGGGGGGGFGGGGEEGGGGGGGGCGGGGGGGGGGGGFGGGGGGGCCGGGGGGGCFGGGGEGGGGGGGDEGGGGCGFGGGGGGCFGDDGGGG?@GFFFGF@FDFFFFGF?><DFF>>>FFFB##
@M06045:235:000000000-JCY5N:1:1101:11098:6916 1:N:0:TACAGC
TAATCGACTCCTACGGGAGGCAGCAGTGGGGAATCTTGCGCAATGGACGAAAGTCTGACGCAGCCACGCCGCGTGAGTGAAGAAGGCCTTCGGGTTGTAAAGCTCTGTCGAGCGGGACGAAAACGCTTAAGGTTAACAGCCTTAGGAATTGACGGTACCGCTAAAGGAAGCACCGGCTAACTTCGTGCCAGCAGCCGCGGTAATACGAGGGGTGCAAGCGTTGCTCGGAATTATTGGGCGTAAAGGGGAGGTAGGTGGTCTCATTTGTCTGGGGTGAAAGCCTTGAGCTTAACTCAAGAGG
+
CCCGGDEGCFGGGGGGGGEGGGGGGFEFGGGCFG@DCEFGGGGGFCEFECFGGCFGEFGGGG@FGFFEGFCGEFE@CGGGGGGGGGGGFGFFCEFFCFGAFGCEGGGGGGGGGEEFGGGGDEDFGGGGGGGGCEGGGFG8@AF:FFEDGGGGFGGGGCFC@@FGGGGGGF7FBFEGGGGGCFGC8=FG7FFGGGGFEDGGGGDGFFE5CEGE?EE6@FGGCGGDGFED*/179<79?5:9:CEFGFG*>7D<CCCFFF5<CF7:C>CC>=FG>G35FFF>:@@FD=?FFFBF@=<6,8.##
@M06045:235:000000000-JCY5N:1:1101:27742:6926 1:N:0:TACAGC
TAATCGACTCCTACGGGAGGCAGCAGTCGGGAATTTTGGGCAATGGGCGAAAGCCTGACCCAGCAACGCCGCGTGAAGGATGAAATCCTTCGGGATGTAAACTTCGCAAGAACGGGAAGAATAAGTAAGGGTTAATATCTCTTACGATGACGGTACTGTTTGTAAGCTCCGGCTAACTCCGTGCCAGCAGCCGCGGTAATACGGGGGGAGCAAGCGTTGTTCGGATTTACTGGGCGTAAAGGGCGCGTAGGCGGCCACCGCAAGTCGACTGTGAAATCTCCGGGCTTAACCCGGAAAGGGA
+
CCCFGGGGGGGGGGGGGGGGGGGGGGGGGGGCGFGGGGGGGGGGGGGGGGGGGGGGGGGGGGGGGGGGGGGGGGGGFGGGGGGGGGGGGGGGGGGGGGGGFGGGGGGGGGFGGGGGGGGGGGGGGFFGGGGGGGGGGGGGGGGGGGGGGGGGGGGGGGGGGGGGGGGGGFGGGGGGGGGDGGGGFGG>FGGFGGGGEGGGFGGGGGGGGGGGCGGGEEEGGGDGEGEGGGGGCGGGGCCCEGGG73ECDDDGGGGEGGGGGGGG7CGGG5BFFG4CFFFGFFEED:FFFFF:B>932?B##
@M06045:235:000000000-JCY5N:1:1101:23004:6930 1:N:0:TACAGC
TAATCGACTCCTACGGGAGGCAGCAGTAGGGAATTGTTCGCAATGGGCGCAAGCCTGACGACGCAACGCCGCGTGGAGGATGAAGGTCTTCGGATTGTAAACTCCTGTCGTGTGGGACGAACATTCTTCGGGCTAATCACCGAGGGACTGACGGTACCACGAAAGGAAGCCCCGGCTAACTCTGTGCCAGCAGCCGCGGTAATACAGAGGGGGCGAGCGTTGTTCGGAATTACTGGGCGTAAAGGGCGCGTAGGCGGCCTGCTAAGTCGGACGTGAAATCCCTCGGCTCAACCGGGGAACT
+
CCCGGGGGGGGGGGGGGGGGGGGGGGGGGGGGGGGGGGGGGGGGGGGGGGGGGGGGGGGGGGGGGGGGGGGGGEGGGGGGGGGGGGGGGGGGGGGGGGGGGGGGGGGGGGGGFGGGGGGGGGGGGGGGGGGGGGGGGGGGGGGGGGGGGGGGGGGGGGGGGGGGGGGGGGGGGGGGGGGGGGGFGGGGGGGGGGGGGGGGCGCFGGGGGGGGGGGGGGGGGGGGGGGGGGFGGFDGFGGGGGEGGGGGGGGGG=CEDGGGGGGGGGGGGFFGFGFGFFFGFFFFDFFFEFFFFFBD;02##
@M06045:235:000000000-JCY5N:1:1101:13309:7001 1:N:0:TACAGC
TAATCGACTCCTACGGGAGGCAGCAGTTAGGAATTTTGGGCAATGGGCGCAAGCCTGACCCAGCAACGCCGCGTGGGCGACGAAGCCCTTCGGGGTGTAAAGCCCTTTTCCCAGGGACGAATCTGACGGTACCTGGGGAAGAAGCCCCGGCTAACTACGTGCCAGCAGCCGCGGTAATACGTAGGGGGCGAGCGTTGTCCGGATTCATTGGGCGTAAAGCGCGCGCAGGCGGCAGCCGGAGCCCGGCGTGAAAGCTCCCAGCTTAACTGGGAGAGGTCGTCGGGGACCCGGCAGCTCGGGC
+
CCCGGGGGGGGGGGGGGGGGGGGGGGGGGGGGGGGGGGGGGGGGGGGGGGGGGGGGGGGGGGGGGGGGGGGGGGGGGGGGGGGGGGGGGGGGGGGGGGGGGGGGGGGGGGGGGGGGGGGGGGGGGGGGGGGGGGGGGGGGGGGGGGGGGGGGGGGGGGGGGGGGGGGGGGGGGGGGGGGGGGGGGGGGGGGGGG?EGGGGGGGGGGDGGGGGGGGGGGGGGGGGGGGGGDGGGGGGGGGCGGEGDGGGDDDCFFC?FGGCFG4CF7FDFFFGFGFGFFFGF>DFG:BBBFB:B@()4:(##
@M06045:235:000000000-JCY5N:1:1101:21716:7003 1:N:0:TACAGC
TAATCGACTCCTACGGGAGGCAGCAGTGGGGAATTGTTCGCAATGGGCGCAAGCCTGACGACGCAACGCCGCGTGGAGGATGAAGATCTTCGGGTCGTAAACTCCTTTCGATCGAGACGAATTCCCCTGGAGTGAACAGCTTCGGGGGTTGACGGTACCGAGAGAAGAAGCCCCGGCTAACTCCGTGCCAGCAGCCGCGGTAATACGGGGGGGGCAAGCGTTGTTCGGAATTACTGGGCGTAAAGGGCTCGTAGGCGGCCAACTAAGTCAAACGTGAAATCCCTCGGCTTAACCGGGGGTA
+
CCCFGGDFFGGGGGGGGGGGGGGGGGGGGGGGFFFGGGGGGGGGGGGGGDGGGGGGGGGGGGCFFGGGGGGGGGGGBFG:8BFFF9FGGGGGGGGGGGGGGGC=FGGGGGFFFGGGGGEF>FFEGGGGGGGGGGGGGGGFGGGBFFGGGGGFFGGGGGGGGEC<:FGGDFGGFFGCDGGGGGGGDGGGGGGGGGGF:>CE88C+9EFEC>EGDGCD*8CECCGCGGGG:EFG?C+<CGG<:7C=DCCA4DC93CGF3CDCDCF5CCF*27@7?D:F@3=CFFFFFFB>F3FFFB>DB9(##
@M06045:235:000000000-JCY5N:1:1101:19704:7023 1:N:0:TACAGC
TAATCGACTCCTACGGGAGGCAGCAGTGGGGAATATTGCGCAATGGGCGGAAGCCTGACGCAGCGACGCCGCGTGGGGGATGACGGCCTTCGGGTTGTAAACCTCTTTCAGCAGGGACGAAGCGGAAGTGACGGTACCTGCAGAAGAAGCACCGGCCAACTACGTGCCAGCAGCCGCGGTAATACGTAGGGTGCAAGCGTTGTCCGGAATTATTGGGCGTAAAGAGCTCGTAGGCGGTTTGTTGCGTCGGCTGGTAAATCCCGAGGCTCAACCTCGGGTCTGCAGTCGATACGAGCAAAAA
+
CCCGGGGGGGGGGGGGGGGGGGGGGGGGGGGGGGGGGGGGGGGGGGGGGGGGGGGGGGGGGGGGGGGGGGGGGGGGGGGGGGGGGGGGGGFGGEGGGGGGGGGGGFGGDFGFFGGGGFGGCFEGGGEGGGGGGGFGGGGGGCFGGGGGGGCEFGGGGGGGGFGGGCFGGGGGGGGGGGGEGGGG7EF?FGGGGGGGGFGGGGGGGGGGGGG7ECGGGGGEGGGG?FGFFG5EFGGGGGGDGGGGF:E59CDGD*29>7DFGGDDGGC5CF?G@*7<DE@D>5?FD7:B5@@:FF(7024##
@M06045:235:000000000-JCY5N:1:1101:4630:7031 1:N:0:TACAGC
TAATCGACTCCTACGGGAGGCAGCAGTGGGGAATTTTGGACAATGGGGGCAACCCTGATCCAGCCATGCCGCGTGTGTTAAGAAGGCCTTCGGGTTGTAAAGCACTTTCGGACGGAACGAAATCGCGCGATCTAACAAGTCGCGTGGATGACGGTACCGTAAGAAGAAGCACCGGCTAACTACGTGCCAGCAGCCGCGGTAATACGTAGGGTGCGAGCGTTAATCGGAATTACTGGGCGTAAAGTGTTCGCAGGCGGCAGAGCAAGTCGAGTGTGAAAGCCCCGGGCTGAACTTGGGAAGT
+
CCCFFFGGGGGGGGGGFGGGCGGGG-EC?FG,B8FFGGCG9CEGGFFG7FDGGGGEFGGFFFGGGGG8DFGEG@FB7F,CEE9E,CCGFF=A+=FGGGGGGGFCFGEFE+@F7FFCFEGGCEF<7A:@FD:F><FF8>8F9>F:@FEEFF@EEG7DEFDGC7B,=<<CFFF>F<FGGGF@C+<:+=*B9:*?*+=::ECECE++3;EFGC8;88:*21?CE=C+3:CC8EGGFDG?FDE57>*00:++0975CEG=DG3C*5C*9CCDGD7C>GF>6@?C@>EFC@B5)0=@F44<B?5##
@M06045:235:000000000-JCY5N:1:1101:6720:7057 1:N:0:TACAGC
TAATCGACTCCTACGGGAGGCAGCAGTGGGGAATATTGGACAATGGGGGCAACCCTGATCCAGCCATGCCGCGTGAGTGATTAAGGCCTTCGGGTTGTAAAGCTCTTTTGGCGGGGACGATGATGACGGTACCCGCAGAATAAGCCCCGGCTAACTTCGTGCCAGCAGCCGCGGTAAGACGATGGTGGCTAGCGTTGTTCGGAATTACTGGGCGTAAAGCGCGTGTAGGCTGTTGCCCAAGTCGGGTGTGAAAGCCTTGAGCTCAACTCAAGGAATGCACTCGGTACTGGGTGACTAGACC
+
CC@F9CFG7B,<EFGGD,@CCGGFGEG-<CCGEFCDFDCC@FEEDF8CF::CCC:CEGFFFFD<<FEG8C:FEF:FBCFGF,9CECCEGFGDFCB?CFC<F?<F8BFFFF@F+@@ECC=+<CFGGB,CFCGCGGGGFC@:;,3<DFCECF@FFGFBC<F,=FFFEGFFF<CFDGF*FC9E5**;C+<C6/+;+:/;*/;ECEC8CEC0<0<EFE8EG*09C58:/:=9+9+::CCCFFC3=FGGGDGGD37:7?*:<CFEF**2C=CFC??*)*.9<==*=FFDC)7@6)05)).9>0.##
@M06045:235:000000000-JCY5N:1:1101:17979:7067 1:N:0:TACAGC
TAATCGACTCCTACGGGAGGCAGCAGTGGGGAATTTTGCGCAATGGGGGAAACCCTGACGCAGCAACGCCGCGTGGAGGATGAAGTCCCTTGGGACGTAAACTCCTTTCGACCGGGAAGATACTGACGGTACCGGATGAAGAAGCACCGGCTAACTCTGTGCCAGCAGCCGCGGTAATACAGAGGGTGCGAGCGTTGTTCGGAATTATTGGGCGTAAAGGGCGCGTAGGCGGCGCGGTATGTCACCTGTGAAATCTCCTGGCCCAACTGGGAGCTTGCAGGCGAAACTGCCGTGCTGGGGC
+
CCCGGGGGGGGGGGGGGGGGGGGGGGGGGGGEFGGGGGGGGGGGGGGGGGGGGGGGGGGGGGGGGGGGGGGGGGGG@FGGGGGGGGGGGGGGGGDGGGGGGGGGGGGGGGGGGGGGGGGGGGGGGGGGGGFFFFGGGGGFGGFGGGGGGGGGGGGGFFFGGGGGGGGGGGGGGGFGDGGGFCEGGFFGGGGGGG5CGGGGGGGCG6<CGGGFGGG55:FF=*:EGGDGEDCE=588=/:FFF+<DF6CFD>*7<FFGGGGGG*9>DCCDF@9BGFG:FFGF>D:3>>FFFFFF>0)62-##
@M06045:235:000000000-JCY5N:1:1101:8787:7068 1:N:0:TACAGC
TAATCGACTCCTACGGGAGGCAGCAGTCGGGAATTTTGCGCAATGGACGAAAGTCTGACGCAGCAACGCCGCGTGAGGGATGACGGCCTTCGGGTTGTAAACCTCTTTTGTGAGGGACGATGATGACGGTATCTGACGAATAAGCCACGGCTAACTACGTGCCAGCAGCCGCGGTAATACGTAGGTGGCAAGCGTTGTCCGGATTTACTGGGCGTAAAGAGCGCGCAGGCGGTCGTTCAAGTCGCGTGTGAAAGCCCCCGGCTCAACTGGGGAGGGTCACGCGATATGGAACGACTCGGGA
+
@CCF9DEGEGFF<FEFGGG:@CBCEFCEFEG7FCEFFDGGGECFFGGEGFE:FACF<CF:C:FCG?F:FEEGG>CFGCCCF:E<CFEEE,=FGGGEGDFFFGGDGG9FGGF,C<<CCEEGCFFGGCGEGF++<=<@ACFGF+FAFGFFC@FEEFFFGGGGGF7;:F,,CC@:<74*<:9:CG9::?FCF@+:CE87:*CFGD588+<ACFGGFG?EDCCCC685=55:?C*>5CECE*0:C00:/>EGD5>CDFF67*1:5</**297075C;<57)5)*))7)/))**9*07),<?:(##
@M06045:235:000000000-JCY5N:1:1101:5372:7088 1:N:0:TACAGC
TAATCGACTCCTACGGGAGGCAGCAGTGGGGAATCTTGCGCAATGTGCGAAAGCCTGACGCAGCCATGCCGCGTGAATGATGAAGGTCTTAGGATTGTAAAATTCTTTCACCGGGGACGATAATGACGGTACCCGGAGAAGAAGCCCCGGCTAACTTCGTGCCAGCAGCCGCGGTAATACGAAGGGGGCTAGCGTTGCTCGGAATTACTGGGCGTAAAGGGAGCGTATGCGGATAGTTCAGTCAGAGGTGAAAGCTCAGGGCTCAACCGTGTAACTGCCTTTGATACTGGCTATCTTGTAA
+
CCCFG<EFGGC<FFGFGC+@CEG@E96EFF@GGFGFFAFEFGEEG,CC@FGE@FC@FGFGEGD7FFGFCEEGGEGFCCFG9FGD9EG9FF,?<FEE@FFEAFCGFFGFGDFFEEGDGGGGDGC<FGGDGGDCEGGGDFCA,<FFFFCG<CGGGCFB,@EF@C*77@FFF,1:=:FFFCFGGD74:FCEED88BCGGGC9@EED8FG9FGFC88ECGCC7988:EEEC*2+8C**2+0<3:<C?9>C+*2>:*2?4+997693*19675)87*)09*198==F****1*1?FFFF?42))##
@M06045:235:000000000-JCY5N:1:1101:18589:7094 1:N:0:TACAGC
TAATCGACTCCTACGGGAGGCAGCAGTGGGGAATTGTTCGCAATGGGCGCAAGCCTGACGACGCAACGCCGCGTGGAGGATGAAGATCTTCGGGTCGTAAACTCCTTTCGATCGAGACGAATGGCTTCCGGGTGAACAATCCGGGAGAGTGACGGTACCGAGAGAAGAAGCCCCGGCTAACTCCGTGCCAGCAGCCGCGGTAATACGGGGGGGGCAAGCGTTGTTCGGAATTACTGGGCGTAAAGGGCTCGTAGGTGGCCAACTAAGTCAGACGTGAAATCCCTCGGCTTAACCGGGGGCA
+
CCCGGGGGGGGGGGGGGGGGGGGGGGGGGGGGGGGGGGGGGGGGGGGGGGGGGGGGGGGGGGGGGGGGGGGGGGGGCFGGGGGGGGGGGGGGGGGGGGGGGGGGGGGGGGGGGGGGGGGGGGGGGGGGGGGGGGGGGGGGGGGGGGGGGGGGGGGGGGGGGGGGGGGGGGGGGGGGDGGGGGGGGGGGGGGGGGGFGGGGGGGGGGGGGGGGGGGGGGGGGGGGGGGGDEGGFGGGGGGGGGGGGGGGGGG<<FGFGGGGGGGGGFD77?**9D>DFFFGFFFFGFDFFB??FFFFB>(##
@M06045:235:000000000-JCY5N:1:1101:9812:7114 1:N:0:TACAGC
TAATCGACTCCTACGGGAGGCAGCAGTGGGGAATTTTGGACAATGGGGGCAACCCTGATCCAGCCATGCCGCGTGCGGGAAGAAGGCCTTCGGGTTGTAAACCGCTTTTAGCCGGGAAGAAAAGGCGCGAGTTAATACCTCGTGTTTTTGACGGTACCGGCGGAATAAGCACCGGCTAACTACGTGCCAGCAGCCGCGGTAATACGTAGGGTGCGAGCGTTAATCGGAATTACTGGGCGTAAAGCGTGCGCAGGCGGTTCGTTGTGTCGGTGGTGAAAGCCCCGGGCTTAACCTGGGAAGA
+
CCCFGFEFGGGGGGGFG@BCCGCCDECFGGGGGCF9EGEFGGG9FE,CCFEGFFGGGGEGGFGGF8FCGCGF@@CCFE:+@F88EEFDEE9FGGGG@FF,FFEFC@GEGC8DECCE7+F=8FFFGD=FFFECEC=DC=CA=BFBFCC@FCFG7C>D::F:CCECEF,<,<CFECCFC;@FGGGEG88FGCEGGGFEGEC1:ECCFGG+8*?FGGD>:51:*;*<+;**;><EC7@@EFC<E<*<CD:EDDD<)*>EG75:C579//*2*.8C517*/*92<<B:)7>).09@?F0<(8,##
@M06045:235:000000000-JCY5N:1:1101:7554:7114 1:N:0:TACAGC
TAATCGACTCCTACGGGAGGCAGCAGTGGGGAATCTTGCGCAATGGTCGAGAGACTGACGCAGCGACGCCGCGTGTGGGAGGACGCCCTTCGGGGTGTAAACCACTGTTGCCCGGGACGAATCGCGCTATTCGTAGCGCTTGACGGTACCGGGTGAGGAAGCACCGGCTAACTCCGTGCCAGCAGCCGCGGTAATACGGAGGGTGCGAGCGTTGTCCGGAATCATTGGGCGTAAAGGGCGCGTAGGCGGCCACTTCAAGCGTGCGGTGAAAGTCGGGGGCTCAACCCCTGATCGGCCGTTG
+
CCCGGGGGGGGGGGGGGGGGGGGGGGGGGGGGGGGGGGGGGGGGGGGGGGGGGFGGGGGGGGGGGGGGGGGGGGGGGGGGGGGGGGGGGGGGGGGGGGGGGGGGGGGGGGGGGGGGGGGGGGGGGGGGGGGGGGGGGGGGGGGGGGGGGGGGGGGGGGGGGGGGGGDGGGGGGGGGGGGGGGGGGGGGGGGGGGGGGGGGGGGGGGGCEGGEEGGGGGGGDG?+<EGGGGGGGDCFGDDD5DCCCDDEDCDCDGGGGGGGG5><>DGGGF?GFCEGFBFGFF*=FFFFF>7/=F:>11(##
@M06045:235:000000000-JCY5N:1:1101:4153:7120 1:N:0:TACAGC
TAATCGACTCCTACGGGAGGCAGCAGTGGGGAATATTGCGCAATGGGCGAAAGCCTGACGCAGCGACGCCGCGTGAGGGACGACGGCCTTCGGGTTGTAAACCTCTTTCAGCAGGGAAGAAGCGAAAGTGACGGTACCTGCAGAAGAAGCACCGGCTAACTACGTGCCAGCAGCCGCGGTAATACGTAGGGTGCAAGCGTTGTCCGGAATTATTGGGCGTAAAGAGCTCGTAGGCGGTCTGTCGCGTCGGATGTGAAAATCCAGGGCTCAACCCTGGACCTGCATTCGATACGGGCAGAGA
+
CCCGGGGGGGGGGGGGGDGDGGGGGGEFGGGGGGGGGGGGGGGGGGGGGGGGGGGGGGGDGGGGGGG:FGGGGGGGGGGGGGGCGGGDGGGGGGGGGGGGGGGGGGGGGGGGGG?FCGGGGGGGGGGGCCGGGGGGGGGGGGGGGFCEDDGGGDGGGGGGGGGGGGFFGGGGGFFGGGGGGGGGGGGCGGGGEGFFGGGGEGGGGGG:EGGGGGGGCFEEDCEFGGFGCEGGFCFD=*75EGDGGGGGG3/CDFGG*:FGGFDGGGCCFF?CFGFGF@FGFFFFCFFF?9@EF39@BF(##
@M06045:235:000000000-JCY5N:1:1101:28250:7124 1:N:0:TACAGC
TAATCGACTCCTACGGGAGGCAGCAGTGGGGAATATTGCACAATGGGCGAAAGCCTGATGCAGCGACGCCGCGTGAGGGATGACGGCCTTCGGGTTGTAAACCTCTTTCAGTAGGGAAGAAGCGAAAGTGACGGTACCTGCAGAAGAAGCGCCGGCTAACTACGTGCCAGCAGCCGCGGTAATACGTAGGGCGCAAGCGTTATCCGGAATTATTGGGCGTAAAGAGCTCGTAGGCGGTTTGTCGCGTCTGCCGTGAAAGTCCGGGGCTCAACTCCGGATCTGCGGTGGGTACGGGCAGAAA
+
CCCGGGGGGGGGGGGGGGGGGGGGGGGGGGGFGCDFGGGGGGGFGGGGGGGGGGGGGGGGGGGGGGGGGGGGGGGGGGGGGGGGGGGGGGGGGEGGGGGGGGGGGGFFGGFFFGGGGGGGGGDGGGGGGGGGGGGGGFGGGGGGGGGGGGGGGDGGGGFGGGGGGGGGGGGGGGGGGGGGDEGF9F?CCGGGGEGGGCCEGGGGGEE5?CEDGGFGGGGGGGGGDGGGFGGGGGGGD:EDGGGD*9EECCFGDEGFFFGF7CDGGGGGG?F4@FFGFBBGF?B3DFEE>7@FFF>F>F(##
@M06045:235:000000000-JCY5N:1:1101:4633:7126 1:N:0:TACAGC
TAATCGACTCCTACGGGAGGCAGCAGTGGGGAATATTGGACAATGGGCGAAAGCCTGATCCAGCAATGCCGCGTGAGTGATGAAGGCCTTAGGGTTGTAAAGCTCTTTTACCCGGGATGATAATGACAGTACCGGGAGAATAAGCCCCGGCTAACTCCGTGCCAGCAGCCGCGGTAATACGGAGGGGGCTAGCGTTGTTCGGAATTACTGGGCGTAAAGCGCACGTAGGCGGCGATTTAAGTCAGGGGTGAAAGCCCAGTGCTCAACACTGGAACTGCCCTTGAGACTGGATTGCTTGAAA
+
CCCGGGGGGGGGGGGGGGGGGGGGGGGGGGG@FFGGGGGGGGGGGGGGGGGGGGGGGFGCGGGGGGGGGGGGGCGGEEFGGGGGGGGGGGGGGGGGGGGGGGGFFFEEGGGGGGGGGGGGGGGGGGGGGGGFGGGGGGGGGGGGFFFEEGGCCFGAEGGGGGGGFGGFGGEGGGGGGGGGGGDGGGGGGCCCEGEEGGFGEGE>FFCGGGGGGGGGGFGGGGE5EEGGGGGGG5/?E=FFGGGGGG=CDGD=>FC6<FG?DF>DGGGGDFF<:DFGF@FC:::FFFFFF449?4AF><(##
@M06045:235:000000000-JCY5N:1:1101:12984:7136 1:N:0:TACAGC
TAATCGACTCCTACGGGAGGCAGCAGTGGGGAATCTTGCGCAATGGCCGAAAGGCTGACGCAGCGACGCCGCGTGGGGGAGGAAGGGCTTCGGCTCGTAAACCCCTGTTGCCCGGGGCGAACCTCTGGTTTCGACCAGACTGACGGTACCGGGCGAGGAAGCACCGGCTAACTCCGTGCCAGCAGCCGCGGTAATACGGAGGGTGCAAGCGTTATCCGGATTTACTGGGTTTAAAGGGTGCGTAGGGGGGTCTGTAAGTCAGTGGTGAAATCTTCGAGCTTAACTCGGAAACTGCCATTGA
+
CCCGGCFGFGGGGGGCCFGGGGGGGGCFGGGEEFFFGGGGGGG7FE,EF@7BCEFEGGGGGEEEEGGGGGGGE@@FFGCBFGGGGDFCGGGGGGEGFGEFEFD7F>FFFEFFGGEGD3FEE@CE8<FGCE,=CFGGGGGFCFGFCCFEGFGGG*1?C>EG>FFFF>8ECEGGGGGGGDEFFGGGGGGGGGGCEGGGGFGEEGECCCFGEFDEG>EGGGDGGG6CG+<CC:*13+<:9EGDED:7DC5C)95CFF>?:DFGDF779:<>F=6C?>F57>DD4@FF7*<DF>:??4<0.::##
@M06045:235:000000000-JCY5N:1:1101:4022:7155 1:N:0:TACAGC
TAATCGACTCCTACGGGAGGCAGCAGTGGGGAATATTGGACAATGGGCGAAAGCCTGATCCAGCCATGCCGCGTGAGTGATGAAGGCCTTAGGGTTGTAAAGCTCTTTTGCCGGGGACGATAATGACGGTACCCGGAGAATAAGTCCCGGCTAACTTCGTGCCAGCAGCCGCGGTAATACGAAGGGGGCTAGCGTTGCTCGGAATCACTGGGCGTAAAGGGTGCGTAGGCGGGTCTTTAAGTCAGGGGTGAAATCCTGGAGCTCAACTCCAGAACTGCCTTTGATACTGAGGATCTTGAGT
+
CCCGGGGGGGGGGGGGGGGCGGGGGGCFGGGGGGGGGGGGGGGGGGGGGGGGGGGGGGGGGGGFGDGGFGGGGCC@FFGGFGGFGGG@CFFGGFGGGGGGGGGGGGGGG9FF@FGGGGGGGCGC9DGGGFFFAF=FCEEGGGGFGGGFGGGGDGFGGGGFCGGG7FFFFGGGDGFFF@FGGGGGGG7BEEFGGDGGGDCGEEEDGGGG?<EFGECEEFF788=5EEGGGGGGGEGFFGEGDGFCGCGGGGGC*<:CCGD=DG><=C57F??*/5>FFFF9**=*?@=@69F>FF2?<A)##
@M06045:235:000000000-JCY5N:1:1101:15193:7156 1:N:0:TACAGC
TAATCGACTCCTACGGGAGGCAGCAGTTAGGAATTTTGGGCAATGGGCGCAAGCCTGACCCAGCAACGCCGCGTGGGTGACGAAGGCCTTCGGGTTGTAAAGCCCTTTTCTGGGGGAAGATGATGACGGTACCCCAGGAAGAAGCACCGGCTAACTACGTGCCAGCAGCCGCGGTAATACGTAGGGTGCGAGCGTTGCCCGGATTTATTGGGCGTAAAGGGCGCGCAGGCGGCTCGGCACGTCCGTTGGGAAATCGCCCGGCTCAACTGGGCGGGGTCAGCGGATACGGCCGAGCTGGGCA
+
CCCGGGGGGGGGGGGGGGGGGGGGGGGGGGGGGGGGGGGGGFGGGGGGGGGGGGGGGGGGGGGGGGGGGGGGGFGGGGGGGGGGGGGGGGGGGGGGGGGGGGGGGGGGGGGGGGGGGGGGGGGGGGGGGGGDGGGGGGGGGGGGGGGGGGGGGGGGGGGGGGGGGGGGGGGGGGGGGGGGGFGGGGGGGGGGGGGGGGGGGGDECCFGGGGGGGEGGFGGGGGGGGGGGGGGG8?GGGGDGFGEGDFG*>CF4<FCDDGGGGDDFFGGGFFGFGFGFFFFFFFBD:?FFEBFB@9B?F1##
@M06045:235:000000000-JCY5N:1:1101:6808:7175 1:N:0:TACAGC
TAATCGACTCCTACGGGAGGCAGCAGTGGGGAATTTTGGACAATGGGGGCAACCCTGATCCAGCCATGCCGCGTGCGGGAAGAAGGCCTTCGGGTTGTAAACCGCTTTTGGTCGGGAAGAAAAGGCACCGGATAACACCCGGTGTTCTTGACGGTACCGGCAGAATAAGCACCGGCTAACTACGTGCCAGCAGCCGCGGTAATACGTAGGGTGCGAGCGTTAATCGGAATTACTGGGCGTAAAGCGTGCGCAGGCGGTTCGTTGTGTCCGATGTGAAAGCCCCGAGCTCAACTTGGGAACC
+
CCCGE9FGEG<EFFGGGFEGGGFGDFCFFGG;FG8FCCD,CE8FF8EFCFEGGFE,C,,C@FAF@FEEEGGGGCCBC+C++BEFEDFFFE=7=FEE@FF?<FFFEE:FFFCBFEFF=@C8DF,BF@D=FFG@F7FEF@BFGCFD>CGGGFGFG@FCG:CF:<F:CFFFFGGGGGGGGGCFEFCF=FCCEEFCFGGC5?EEEEFC9FFCF5?@C5C>8CC8*8*<CGGDEFF7+A:C=*=DCG:FC<A:5CCCD5CE<DDGC7C4C<DCF@:5>9FDFBFG>3>@:::366=F?F46214##
@M06045:235:000000000-JCY5N:1:1101:11959:7179 1:N:0:TACAGC
TAATCGACTCCTACGGGAGGCAGCAGTGGGGAATTTTGGACAATGGGGGCAACCCTGATCCAGCAATGCCGCGTGTGTGAAGAAGGCCTTCGGGTTGTAAAGCACTTTTGTCCGGAAAGAAAACTTCGTCCCTAATATGGATGGAGGATGACGGTACCGGAAGAATAAGCACCGGCTAACTACGTGCCAGCAGCCGCGGTAATACGTAGGGTGGAAGCGTTAATCGGAATTACTGGGCGTAAAGCGTGCGCAGGCGGTTGTGCAAGACAGATGTGAAATCCCCGGGCTCAACCTGGGAACT
+
CCCGGGGGGGGGGGGGGGGGGGGGGGGGGGGGGGGGGGGCEGGGGGG7FGEGGGGGGGGGGGGGGGGGGGGGGGGGGGGGGGGGGGGGGGGFGGGGGGGGGGGGGGGGGGGGGGGGGGGGGGGGGGGGGGGGGDGGFGGGGGGGGGGGGGGGGGGGGGGGGGDFFGGFGGGGGGGGGGGGGGGGGGGFCGGGGGGGGGGGGGGGGGGGDGGGG*AFGGGEEEGGGGGG*:EGGGGGGGGGGGGGGGEGGGGGGGGGGDDGDGGGGGGGGF4DFGFD?@FCFFFFGDF>>*9@FFFFFF:##
@M06045:235:000000000-JCY5N:1:1101:23662:7191 1:N:0:TACAGC
TAATCGACTCCTACGGGAGGCAGCAGTGGGGAATATTGGACAATGGGGGCAACCCTGATCCAGCGACGCCGCGTGTGTGAAGAAGGCCTGCGGGTTGTAAAGCACTTTTAGTGGGGATGAAAAGCTCTGTTCTAACAAAGCAGGGTCTTGACCTAACCCAAAGAAAAAGCACCGGCTAACTCTGTGCCAGCAGCCGCGGTAATACAGAGGGTGCAAGCGTTAATCGGAATTACTGGGCGTAAAGCGTGCGTAGACGGTCATGTAAGTCGGGTGTGAAAGCCCCGGGCTCAACCTGGGAAGT
+
CCCGGGGGGGGGGGGGGGGGGGGGGGGGGGGGDGGGGGGGGGGCGGCGGGGGGGGGGGGGGGGGGGGGGGGGGFFGGGGGGGGGGGGGGGGGGGGGGGGGGGGGGGGGGFGFGGGGF7BCGGGGGGGGGGGGFGGGGGGFGGFGGGGFFFGGGGGGFGGGGGGGGGGGGGGFGGGGGGGGGGGGGGGGGGGGGGGGGGGEDGGFFGGGGGCEGGGGGGGEGGGGGGGEEG8FFFGCF=CDGG5CGGGGGGGGGGGGGGGGGGGGDGGFGFFCBGFFFFFG@FEFGFFBF6?FFFFF:?2##
@M06045:235:000000000-JCY5N:1:1101:9111:7197 1:N:0:TACAGC
TAATCGACTCCTACGGGAGGCAGCAGTGGGGAATTGTTCACAATGGGCGCAAGCCTGATGACGCAATGCCGCGTGGAGGATGAAGGTCTTCGGATTGTAAACTCCTGTTGCCAGGGACGAATGGCTCCGACCTAACACGTCGGAGAATGACGGTACCTGGTGAGGAAGCCCCGGCTAACTCTGTGCCAGCAGCCGCGGTAATACAGAGGGGGCAAGCGTTGTTCGGAATTACTGGGCGTAAAGGGCGCGTAGGCGGCCTTCTAAGTCGAACGTGAAATCCCCGGGCTCAACCCGGGAACCA
+
CCCGGGGGGGGGGGGGGGGGGGGGGGGGGGGGGGGGGGGGGGGGGGGGGGGGGGGGGGGGGGGGGGGGGGGGGGGGCGGGGGGGGGGGGGGGGGGGGGGGGGFGGGGGGGFGGGGGGGGGGGGGGFGGGGGGGGGGGGGGGGGGGGGGGGGGGGGGGGGGGGGGGGGGGGGGGGGGGGGGGGGGGGGGGGGGGGGGGGGGGGGGGGFGGGGGGGGGGGGGGGGGGGGGDGGGGGGGGGGGGFGGDDEGGGDGGGGGGG3CFGCGGGGDGFFGFGFGFFFFFFFFGE>FFFF>EE>E>>0##
@M06045:235:000000000-JCY5N:1:1101:13836:7201 1:N:0:TACAGC
TAATCGACTCCTACGGGAGGCAGCAGTGGGGAATATTGGACAATGGGCGGAAGCCTGATCCAGCAACGCCGCGTGAGGGATGACGGCCTTCGGGTTGTAAACCTCTTTCACCACCGACGAAGCGCAAGTGACGGTAGGTGGGGAAGAAGCACCGGCCAACTACGTGCCAGCAGCCGCGGTAATACGTAGGGTGCGAGCGTTGTCCGGAATTATTGGGCGTAAAGGGCTCGTAGGCGGTTTGTCGCGTCGGGAGTGAAAACCTCGGGCTTAACTCGGGGCTTGCTTTCGATACGGGCAGAGA
+
CCCGGGGGGGGGGGGGGGGGGGGGGGGGGGGGGGGGGGGGGGGGGGGGGGGGGGGGGGGGGGGGGGGGGGGGGGGGGGGGGGGGGGGGGGGGGGGGGGGGGGGGGGGGGGGGGGGGGGGGGGGGGGGGGGGGGGGGGGGGGGGGGGGGGGGGGGGGGGGGGGGGGGGGGGGGGGGGG:FGGGGGGGEGGGGGGGGGGGGEEGGGGGGGECFFGGGGGGGGGGFFGGGFGGGGGGGGGEG3EFFGGGC=DDGDGEGFGGGGGGGGGGGD<F?D4:5CDF>D45FF7FF@FF5BFFFFFF(##
@M06045:235:000000000-JCY5N:1:1101:5353:7213 1:N:0:TACAGC
TAATCGACTCCTACGGGAGGCAGCAGCAAGGAATCTTCCGCAATGGGCGAAAGCCTGACGGAGCAACGCCGCGTGTGGGATGACGCCTTTCGGGGTGTAAACCACTTTTCTCAGGGAAGAAGCACTGACGGTACCTGAGGAAGAAGGACCGGCTAACTACGTGCGAGCAGCCGCGGTAATACGTAGGGTCCGAGCGTTGTCCGGTGTTACTGGGCGTAAAGCGCGCGCAGGCGGCGGTGTAAGCTTGGCGTGAAAGCCCCTGGCTTAACCAGTGTGGGTCGTCGGGGACTGCACCGCTTGT
+
CCCFF<FGGGGGGGGGEEGGGGGGC<FFGGGFGGEGGGGGGG7FAFE8@FGEBFEFGGFFGGFDGGGGEGGG7FFG=BF@FGGEFF@FGGF@FGGFGGDBCFGGGEFFFFGGFFFFF<CEE@FGCF=C>FCCF:AFFFG+3@>FCE7FFFFGGGGFFFCCCGGF7F<FF@FGGG::FC7C@;FFFF7CC+BC*?EGGGGGE+;E*:;E+<C<FF58/:C=:+:*:*:=EE5EDC5:EG*7C>CF**7*><DCC5:<FFGGGGGF490:7**1*2*27)0*07F3)))85>FF*).)(,(##
@M06045:235:000000000-JCY5N:1:1101:21541:7225 1:N:0:TACAGC
TAATCGACTCCTACGGGAGGCAGCAGTGGGGAATATTGGACAATGGGCGAAAGCCTGATCCAGCAACGCCGCGTGAGGGATGACGGCCTTCGGGTTGTAAACCTCTTTCAGCACAGGCGAAGCTCATCTCACGTGTGGGGTGGGTGACGGTATGTGCAGAAGAAGCACCGGCCAACTACGTGCCAGCAGCCGCGGTAATACGTAGGGTGCGAGCGTTGTCCGGAATTATTGGGCGTAAAGGGCTCGTAGGCGGTTTGTCGCGTCGGGAGTGAAATCCACTGGCTTAACTGGTGGCTTGCCT
+
CCCGGGGGGGGGGGGGGDGGGGGGGGGGGGGGGGGGGGGGGGGGGGGGGGGGGGGGGGGGGGGGGGGGGGGGGGGGGGGGGGGGGGGGGGGGGGGGGGGGGGGGGGGGGGGGGGGGGGGGGGGGGGGGFGGFGDAFFGGGGGGGGGFGGGGGGGGGGGGGGGGGGGGGGGGGGGGGGGGGGGGGGGGGGGGGDEGEGGGGGGFDFGGGGGGCGGGEGGEGGGEGGGGEF?CFGFE=EGGGGGG=7>EDGGC7DCDECGGCFDGGDCC<DD>CBGFGFF?FFFF4C6BFFF4/0<156((##
@M06045:235:000000000-JCY5N:1:1101:10683:7304 1:N:0:TACAGC
TAATCGACTCCTACGGGAGGCAGCAGTCGGGAATTTTGCTCAATGGGCGCAAGCCTGAAGCAGCAACGCCGCGTGAGGGATGAAGGCCTTCGGGTCGTAAACCTCTTTTGCCGAGGACGATGATGACGGTACTCGGTGAATAAGCCACGGCTAACTACGTGCCAGCAGCCGCGGTAATACGTAGGTGGCAAGCGTTGTCCGGATTTACTGGGCGTAAAGAGCGCGCAGGCGGTCGTCCAAGTCGAATGTGAAAGCCCCCGGCTCAACTGGGGAGGGTCATTCGATACTGTTCGACTCGAGA
+
CCCGGGGGGGGGGGGGGGGGGGGGGGGGGGGGGGGGGGGGGGGGGGGGGGGGGGGGGGGGGGGGGGGGGGGGGGGGGGGGGGGGGGGGGGGGGGGGGGGGGGGGGGGGGGGGGGGGGGGGGGGGGGGGGGGGGGGGGGGGGGGGGGGGGGGGGGGGGGGGGGGGGGGGGGGGGGGGGGGGGGGGGGGGGGGGGGGGGGGGGGGGGGGGGGGGGGGGGGGFGGGGGGGGGGGGGGGEGGGGGGGGGGGGGGCDFGGFGGGGGGGD=CGGG6@C>DFGFFFGFFFFC>B=79@?EFBFFF1##
@M06045:235:000000000-JCY5N:1:1101:3960:7323 1:N:0:TACAGC
TAATCGACTCCTACGGGAGGCAGCAGTGGGGAATATTGCGCAATGGGCGAAAGCCTGACGCAGCAACGCCGCGTGAGGGATGACGGCCTTCGGGTTGTAAACCTCTTTCAGCAGGGACGAAGCGAGAGTGACGGTACCTGCAGAAGAAGGACCGGCCAACTACGTGCCAGCAGCCGCGGTAATACGTAGGGTCCGAGCGTTGTCCGGAATTATTGGGCGTAAAGGGCTCGTAGGCGGTTCGTCACGTCGGGAGTGAAAACTCGGAGCTTAACTCCGAGCCTGCTTCCGATACGGGCAGGAC
+
CCCGGGGGGGGGGGGGGGGGGGGGFGGGGGGGGGGGGGGGGGGGGGGGGGGGGGGGGGGGGGGGGGGGGGGGGCGGGGGGGGGFFGGGGGGGGGGGGGGGGGGGGGGGGGFGGGGGGGE:FGGGGGGGGGGGGGGGEGGGGGGGGGGGGGGGGGGGGGGFGGGFGCFFFCFGGGGDEGGGGEGGGGGGGGGCFGE>EGGGGGGGGGG8>GGG9CGGGGGDEAFGGGD=FGCCFECGGGE<EGGGGGG5DGGGGGFEFCDGGGGDGGGGDFFF=D6D:B>C4@FFGF@B7@>B:>9B9?(##
@M06045:235:000000000-JCY5N:1:1101:24057:7353 1:N:0:TACAGC
TAATCGACTCCTACGGGAGGCAGCAGTGGGGAATATTGCACAATGGGCGCAAGCCTGATGCAGCGACGCCGCGTGGGGGATGACGGCCTTCGGGTTGTAAACCTCTTTCAGCAGGGAAGAAGCCGTGAGGTGACGGTACCTGCAGAAGAAGCGCCGGCTAACTACGTGCCAGCAGCCGCGGTAATACGTAGGGCGCAAGCGTTGTCCGGAATTATTGGGCGTAAAGAGCTCGTAGGCGGCGTGTCACGTCGGTTGTGAAAGCCCGGGGCTTAACTCCGGGTCTGCAGTCGATACGGGCATC
+
CCCGGGGGGGGGGGGGGGGGGGGGGGGGGGGGGGGGGGGGGGGGGGGGGGGGEGGGGGGGGGGGGDGEGGGGGFFGGGGGGGGGGGGGGGGGGGGGGGGGGGGGGGGGGFGGGGFGFGGGGGGGGGGGGGGGGGGGGGGGGGGGGGGGGGGCFGGGGGGGGGGGGGGGGGGGGGGGGGGGGGGC?EFF<EFGGGGGGGGGGCEEGGFGG>CFGFFGGGGGGCEEFFGG*?EEGGGGGGGGGGGGGGGGGGGGDCDEGGFFGGDFGDGGGFFGFGFGFFFGFFFFGF@FFB@EFE0>19(##
@M06045:235:000000000-JCY5N:1:1101:6737:7360 1:N:0:TACAGC
TAATCGACTCCTACGGGAGGCAGCAGCAAGGAATTTTCCCCAATGGGCGCAAGCCTGAGGGAGCAACGCCGCGTGCGGGATGACGGCCTTCGGGTTGTAAACCGCTTTTCGGGAGGAAGACACTGACGGTACTCCCGGAACAAGCCCCGGCTAACTCTGTGCCAGCAGCCGCGGTAAGACAGAGGGGGCAAGCGTTGTCCGGACTGACTGGGCGTAAAGCGTCCGCAGGTGGCCCGGTAAGTACGGTGTGAAATCAGGCGGCTCAACCGCCTGCGGTCATCGTCGACTGCCGAGCTGGGCG
+
CCCGGGGGGGGGGGGGGGGGGGGGGGGGGGGGGGGGGGGGGGGGGGGGGGDGDGGGGGGGGGGGGGGGGGGGGGEGGGGGGGDGFGGGGGGGGGGDCFGGGGGGGGGGGGGGGGGGGGGGGGGGGGGGGGGGGFFGEGGGGGGGGGGGGGGGGGGGGGFGGGGGCEFGGGGGGGGGGGGGGGGGGGGGGGGGGGGGGGGGDEGGGG?CGGFGGGGDDFFGGGGEGGGGG=CGGGGGGGGGGFGGGGFGGGGCF9FGGGFGGG)96*>CDDDCFG>DEFFGFF@F33@EEFF:;B6EBB(##
@M06045:235:000000000-JCY5N:1:1101:4435:7365 1:N:0:TACAGC
TAATCGACTCCTACGGGAGGCAGCAGTGGGGAATATTGCACAATGGGCGGAAGCCTGATGCAGCGACGCCGCGTGAGGGATGACGGCCTTCGGGTTGTAAACCTCTTTCAGCAGGGACGAAGCGAAAGTGACGGTACCTGCAGAAGAAGCGCCGGCCAACTACGTGCCAGCAGCCGCGGTAAGACGTAGGGCGCGAGCGTTGTCCGGATTTATTGGGCGTAAAGAGCTCGTAGGCGGTTTGTCGCGTCGACTGTGAAAACCTGGGGCTTAACTCTGGGCCTGCAGTCGATACGGGCAGAAG
+
CCCGGGGGGDFGGGGGGGGGGGGGFFFGGGGCFGGGGGGGGGGGGGGGGGGGGGGGGFGFGFFFEEGGEGGGGGGEGGGGFGFGGGGGGCEGGGGGGGGGGGGGGGGGGDGDGGGGGGGGGGGGGGGGGGGGGGGGGCCGFGGGGGGGGGGGGGGGGGGGGGGGGGGGGGGGGGGGGGGGGGGDGGFGGGGGGGGGGGGEGGEE7?EE>ECCGGGGGGGGGDGGGGGGGGGGGGF5E:EGGGGGFGEGGCD352CCFCDECFFGFDDDGFF7028C7FF9>FFFG*/<DB5>FE;3;B(##
@M06045:235:000000000-JCY5N:1:1101:10995:7378 1:N:0:TACAGC
TAATCGACTCCTACGGGAGGCAGCAGTGGGGAATATTGCGCAATGGGCGGAAGCCTGACGCAGCGACGCCGCGTGAGGGATGACGGCCTTCGGGTTGTAAACCTCTTTCAGCAGGGACGAATGTAGACGGTACCTGTAGAAGAAGCACCGGCCAACTACGTGCCAGCAGCCGCGGTAATACGTAGGGTGCGAGCGTTGTCCGGAATTATTGGGCGTAAAGAGCTCGTAGGCGGTCTGTCGCGTCGAATGTGAAAACCCGGGGCTCAACTCCGGGCTTGCATTCGACACGGGCAGGCTAGTC
+
CCCFGGGGGGGGGGGGGGGGGGGGGGGGGGGGGGGGGGGGGGGGGGGGGGGGGGGGGFGGGGGGGGGGGGDGGGGGGGGEGGGFGGGGGGGGGGGGGFGGGGGGGGGGGAFGCFFDGB@FGGGGGGGGGGGFGGGGGGGGGGFFGGDGG:CGGDGGGGGGGFFCGGGGGGECGGGGGGGGF><:CEGGGGGGGGGGGGEGGGGEEF6FFGFFGGGGCEFGF8FGGGGGGGGDEGEGGGGGFDGDG<FGDCFCC:CECCGGCG75<C=CF6FGFGFG4BFGFFFFF5DBE:757>B5043##
@M06045:235:000000000-JCY5N:1:1101:4284:7385 1:N:0:TACAGC
TAATCGACTCCTACGGGAGGCAGCAGTGGGGAATCTTGCGCAATGGGCGAAAGCCTGACGCAGCGATGCCGCGTGAGGGAAGAAGGCCTTCGGGTTGTAAACCTCTTTCAGGAGGGACGAAGCTACTCGGGTGAATAGCCCAGAGGGTGACGGTACCTCCAGAAGAAGCCCCGGCTAACTACGTGCCAGCAGCCGCGGTAATACGTAGGGTGCAAGCGTTGTCCGGATTTATTGGGCGTAAAGAGCGTGTAGGCGGCCTGGAAGGTCAGCTGGGAAAACTCGAGGCTCAACCTCGAGACTG
+
CCCGGDECFGGFGGGGGGGGGGGGGGFCFCC@F,CDFFEGDGEEFF@FGGGGCDGGGFGGGGGGGGGGGG7CCGCCF@FGGDGF?FGFGGGGGGGGEEGGFGD?FFGFEBE,B7=EFGEGG+CFFCFGGGGGEGDGF,@,,:,DFFFEEFGGGG@CGC:FFGGFBFFGGC<FEEECFFGG9FFGGDGGFGC8<FECEGC*;A99/<9@CE6CED7+AEECEC+ACG=C8+<CF+0*:CEGEFF9CGEEDGC72+/7CD*:CC<FGGGFGF4*09)CF>?<*<>57B:@F@:;?407:2(##
@M06045:235:000000000-JCY5N:1:1101:24961:7397 1:N:0:TACAGC
TAATCGACTCCTACGGGAGGCAGCAGTGGGGAATCTTGCGCAATGGGCGAAAGCCTGACGCAGCGACGCCGCGTGGGGGAAGAAGGCTTTCGGGTTGTAAACCCCTTTCAGGAGAGACGAAGCCACTCAGGTTAATAGCCGTGAGGGTGACGGTACCTCCAGAAGAAGCCCCGGCTAACTACGTGCCAGCAGCCGCGGTAATACGTAGGGGGCAAGCGTTGTCCGGATTTATTGGGCGTAAAGAGCGTGTAGGCGGTTGGGTAGGTCCGTTGTGAAAACTCGAGGCTCAACCTCGAGACCT
+
CCCGGGGGGGGGGGGGGGGGGGGGGGGGGGGGGGGGGGGGGGGGGGGGGGGGGGGGGGGGGGGGFGGGGGGGGFGGGGGGGGGGGGGGGGGGGGGGGGGGGGGGGGGGGGGGGGGGGGGGGGFGGGGGGGGGGGGGGGGGGGGGGGGGGGGGGGGGG?FGGGGGGGGGGGGGGGGGGGGGGGGGGGGFFGDFFGGGEGGGGGGGGGCGEGGGGGFFGGGEEGGGGGG5CC<EGDGGGGGGE399CFG:DDGGFGDEGGGGG<:DGGFGGFFDBDFFFFF<FBF:CD7>F?FFFFBD??>##
@M06045:235:000000000-JCY5N:1:1101:9085:7407 1:N:0:TACAGC
TAATCGACTCCTACGGGAGGCAGCAGCAAGGAATTTTCGTCAATGGGCGCAAGCCTGAACGAGCAACGCCGCGTGGAGGATGACGGCCTTCGGGTTGTAAACTCCTTTTTCGGGGGACGATAATGACGGTACCCCGGGAATAAGGCTCGGCTAACTCTGTGCCAGCAGCCGCGGTAATACAGAGGAGCCAAGCGTTGTCCGGATTGACTGGGCGTAAAGCGCACGCAGGCGGACGCGCGCGTGGGGTGTGAAATCTGGCCGCTTAACGGCCAGGCGCCATCCCATACGGCGCGTCTGGGGT
+
CCCEGGGECGGAFGGGG@FGGGGG@FFFGGGDGGGGGFGFF<CFFFCEFGGGGGGGGGGGFGGGDGGGGGEGE@FG@FGDFFGGEGGGGGCFGGGGGGGGGGGGGFGGG?BGCFGGFEFGEGEB<FFGGGGECGGGECEGGGFCFFAGEGGGEFGCFBEFGGGFGG7F7FFGGGFCECEF?CEFGGG5:CFGG>EE8?FGEGCCEFCC99FFGGEC=59AE8:ECCE=CCEE:C85>7/7E<C/9DEG757FGG7CCDGGD3)9CGFC)7>CF<>)8>;*08@47)8)587).0(.0:(##
@M06045:235:000000000-JCY5N:1:1101:10176:7420 1:N:0:TACAGC
TAATCGACTCCTACGGGAGGCAGCAGTCGGGAATTTTGCTCAATGGGCGCAAGCCTGAAGCAGCAACGCCGCGTGCGGGATGAAGGCCTTCGGGTTGTAAACCGCTTTTATCAGGGACGATGATGACGGTACCTGATGAATAAGTCACGGCTAACTACGTGCCAGCAGCCGCGGTAATACGTAGGTGACCAGCGTTGTCCGGATTTACTGGGCGTAAAGAGCGCGCAGGCGGTCGTTCAAGTCGAGTGTGAAAGCCCCCGGCTCAACTGGGGAGGGTCACTCGATACTGATCGACTTGAGT
+
CCCGGGGGGGGGGGGGGGGGGDGGFGGGGGGEGGGGGGGGGG9FFGEGGGDGGGGGGGGGGGGGGGGGGGGGGGGGGGGGGGGGGGGGGGGGGGGGGGGGGGGGGGDGGGGGFGGGGGGGGGGGGGGFGCFGFFGGGGGCGGFGGFCFGGGGGGGGGGGFGGFGGGGGGGGGGGGCFGGGGGGGGGGGGGFGGGGCGEFGGDEGGGGGGGGGGGGGEGGGGGGGGGGGEGGGEGGCECFG7:EGGGFGGFFGCEGC*9DEGG3C=4F>9FFDDGFGFFFC8BFFG)<F=4=BFEBF:A)##
@M06045:235:000000000-JCY5N:1:1101:10414:7425 1:N:0:TACAGC
TAATCGACTCCTACGGGAGGCAGCAGTGGGGAATATTGCACAATGGGCGAAAGCCTGATGCAGCGACGCCGCGTGAGGGATGACGGCCTTCGGGTTGTAAACCTCTTTCAGCAGGGAAGAAGCGAAAGTGACGGTACCTGCAGAAGAAGCACCGGCCAACTACGTGCCAGCAGCCGCGGTAATACGTAGGGTGCAAGCGTTGTCCGGAATTATTGGGCGTAAAGAGCTCGTAGGCGGCTTGTCGCGTCGGCTGTGAAAACCTGGGGCTCAACCCTGGGCCTGCAGCCGATACGGGCAAGGC
+
9CCGGDFGGEGFDFGEEFEFECGEGGG<6CFFEC<ECCGGGAFFEFAFGEFCFGGG<,C<E@FD7FFGCG+>FE@C@FECFCFB@CGGEDFDCEFGGGA9@F,<EEGGGCF9F>FD@=F<BFCCC@7F3FEFGGECEF=FFCFF<FFDCGFFGECEECAFFFFE>CGG<,C,,@FFEC:<:*?CB<7:7BBCE78;+3;C/*AECECC>;+<<99?FF8EG58EGGGFGE8CC8CE:C*975:**9:*/C<D309?DC**9277CCCGCFFC<*)25>)9>>>;C;>@E:)80<1)(-(##
@M06045:235:000000000-JCY5N:1:1101:10449:7436 1:N:0:TACAGC
TAATCGACTCCTACGGGAGGCAGCAGTAGGGAATCTTCCGCAATGGGCGCAAGCCTGACGGAGCGATGCCGCGTGAGCGAGGAAGGCCTTCGGGTCGTAAAGCTCTGTTGTCAGGGAAGAACGGCTTGCGTGTGAACAATGCGCAAGTATGACGGTACCTGACGAGGAAGCCCCGGCTAACTACGTGCCAGCAGCCGCGGTAATACGTAGGGGGCGAGCGTTGTCCGGAATCACTGGGCGTAAAGGGCGCGTAGGCGGTTAGCTAAGTCTGGTGTCAACGCCCACGGCTTAACCGTGGGGT
+
CCCGGGGGGGGGGGGGGGGGGGGGFGGGGGGGGGGGGGGGGGGGGGGGGGGGGGGGGGGGGGGGGGGGGGGGGGGGGGGGGGFGGGGGGGGGGGGGGGGGGGGGGGGGGGGGCFGGGFGGGGGGGGGGGGGGGGFGGGGGGGGGGGGGGGGGGGGGGGGGGGGGDGGGGGGGGGGGGGGGGGGFGGGGGGGGGGFGGGGGGGGGFGGFGC?EGC5CCGGGGGGGGGGGGGGGGGDFGF5/>37FFGDGGG<CCEGFDGGGGGFGGGGGGFFGFGFGFF*/<::>GFFFFBFBFFFB<>,##
@M06045:235:000000000-JCY5N:1:1101:12054:7445 1:N:0:TACAGC
TAATCGACTCCTACGGGAGGCAGCAGTGGGGAATTGTTCGCAATGGGCGCAAGCCTGACGACGCAACGCCGCGTGGAGGATGAAGATCTTCGGGTCGTAAACTCCTTTCGATCGAGACGAATTCCCCTGGAGTGAACAGCTTCGGGGGTTGACGGTACCGAGAGAAGAAGCCCCGGCTAACTCCGTGCCAGCAGCCGCGGTAATACGGGGGGGGCAAGCGTTGTTCGGAATTACTGGGCGTAAAGGGCTCGTAGGCGGCCAACTAAGTCAAACGTGAAATCCCTCGGCTTAACCGGGGACG
+
CCCGGGGGGGGGGGGGGGGGGGGGGGGGGGGGGGGGGFEEGDGEGFGGDEGGGGGGGGGGEFCFGGGGGGGGG@GG:FEGGGGGGFGGGGGFGGGGGGFFGGGGGGGGFGGGGGEGGGGGGGGGGGFGGGGGGCGFGGGGGGGGGGGGGGGGGGGGGGCEGGGGFGFGGGGGGGGGGGGGGGGGGGGGGGGGGGGGGGGGGGGCGGFGGGGG5EGGCGDC/AEGGGGECC1<9E@@EFGDGG5CCG=575<CCF36<CD5)9CFF4*0:@?D?C55FFFGFFF9C:5>>:FFF?>B9>(##
@M06045:235:000000000-JCY5N:1:1101:9402:7451 1:N:0:TACAGC
TAATCGACTCCTACGGGAGGCAGCAGTTAGGAATTTTGGGCAATGGGCGCAAGCCTGACCCAGCAACGCCGCGTGGGTGACGAAGGCCTTCGGGTTGTAAAGCCCTTTTCTCAGGGAAGATGATGACGGTACCTGAGGAAGAAGCACCGGCTAACTACGTGCCAGCAGCCGCGGTAATACGTAGGGTGCAAGCGTTGCCCGGATTTATTGGGCGTAAAGGGCGCGTAGGCGGCTCTGCACGTTCGTTGTGAAATCGCCCGGCTCAACTGGGCGGGGTCAGCGGATACGGCGGAGCTTGGCA
+
CCCGGGGGGGGGGGGGGGGGGGGGGGFFGGGGGFGGGGGGGGGGGGGGGGGGGGGGGFGGGGGGGGGGGGGGGGGGGFGGGGGGGGFGGGGGGGGGFGGGFGGGFGGFGGGGGGGGGGGGGGGGGGGGGGGGGGGGGGGGGGGGGGGGGGGGGGGGGFEGGGGGGGGGGGGGGGGGEGCGGGGGGEFGGGGGGGGGGGGGGGGDCFFCFFGGGGG>EGGGGGGGGGGGGGDGGGDF99FFF9FGGGGGDGGDFG75DGGGGD3DFFGGGFFGFDFG>>)>:>E@G)9FEE@EFD>F:?3##
@M06045:235:000000000-JCY5N:1:1101:8837:7494 1:N:0:TACAGC
TAATCGACTCCTACGGGAGGCAGCAGTGGGGAATCTTGGACAATGGGCGCAAGCCTGATCCAGCCATGCCGCGTGAGTGAAGAAGGCCTTAGGGTTGTAAAGCTCTTTTGCCAGGGACGATAATGACGGTACCTGGAGAATAAGCCCCGGCAAACTTCGTGCCAGCAGCCGCGGTAATACGAAGGGGGCTAGCGTTGTTCGGATTTACTGGGCGTAAAGCGCACGTAGGCGGGTCGTTAAGTCAGGGGTGAAATCCCGGAGCTCAACTCCGGAACTGCCTTTGATACTGGCGACCTTGAGG
+
CCCGGGGGGGGGGGGGGFFGGGGGGGGGGGGGGGGGGGGGGGGGGGGGGGGGGGGGGGGGGGGGGGGGGGGGGGGGGGGGGGGGGGGGGGGGGGGGGGGGGGGGGGGGGGGGGGGGGGGGGGGGGGGGGGGGGGGGGGGGGGGGGGGGGGGGGDFGGGGGGGGGGGGGGGGGGGFGGGGGGGGGGGGGGGGGGGGGGGGGGGEDD@FGGGGGGGGGGGFGGGDGGGGGDGGGGGGGGGCDGGGFCF=GGDGCCFGFFGGGGGGGFGFFGFEGBGFGFF@4BFBFGFF**0;>:@6:>B)##
@M06045:235:000000000-JCY5N:1:1101:21792:7503 1:N:0:TACAGC
TAATCGACTCCTACGGGAGGCAGCAGTTAGGAATTTTGGGCAATGGGCGCAAGCCTGACCCAGCAACGCCGCGTGGGTGACGAAGGCCTTCGGGTTGTAAAGCCCTTTTCTGGGGGAAGATGATGACGGTACCCCAGGAAGAAGCACCGGCTAACTACGTGCCAGCAGCCGCGGTAATACGTAGGGTGCAAGCGTTGCCCGGATTTATTGGGCGTAAAGGGCGCGTAGGCGGCTCGGAACGTCCGTTGTGAAATCGCCCGGCTCAACTGGGCGGGGTCAGCGGATACGGCCGGGCTTGGGT
+
CCCGGGGGGGGGGGGGGGGGGGGGGGGGGGGGGGGGGGGGGGGGGGGGGGGGFFGFGGGGGGGGGGGGGGDGGGGFGGGGGGGGGGGGFGFGGGGGGGGGGGGGGGGGGGGGGGGGGGGGGCGGGGGGGGGGGGGGGGGGGGGGGGGGGGGGGGGFGGCCCEGGCGGGGGGGGCCFCGFFG<FGEG7CCFGGFGGGGGGGEEEGE?EGGGGGGGGGGGFGGC5C::CE=FGGG=EEC5:DGGGGGGCE>DCFCCG=57DGGGGGFFGFGFFGFGFGD))263:@334;B>5B)),0(78##
@M06045:235:000000000-JCY5N:1:1101:18017:7508 1:N:0:TACAGC
TAATCGACTCCTACGGGAGGCAGCAGTGGGGAATATTGGACAATGGGCGCAAGCCTGATCCAGCCATGCCGCGTGAGTGATGAAGGCCTTAGGGTTGTAAAGCTCTTTCGTCCGGGACGATAATGACGGTACCGGAAGAAGAAGCCCCGGCTAACTTCGTGCCAGCAGCCGCGGTAATACGAAGGGGGCTAGCGTTGTTCGGAATCACTGGGCGTAAAGGGCGCGTAGGCGGCTTTGTAAGTCGGGGGTGAAAGCCTGTGGCTCAACCACAGAATTGCCTTCGATACTGCATGGCTTGGCG
+
CCCGGGGGGGGGGGGGGGGGGGGGGGGGGGGGGGGGGGGGGGGGGGGGGGGGGGGGGGGGGGGGGGGGGGGGGGGGGGGGGFGGGGGGGGGGGGGGGGGGGGGGGGGGGGGGGGGGGGGGGGGGGGGGGGGGGGGGGGGGGGGGGGGGGGGGGGGGGGGGGGGGGGGGGGGGGGGGGGGGGGGGGGGGGGCGGGGGD?GFGGGGGGGGGGGGGGGGEGGFGGGGGGGGGGGGGEGGGGFGGGGEGGGGGGGGGGGGGGGFGGGGFGGGGFFGFGFGFFFGFFFFGFEFFFFFFFFFFF(##
@M06045:235:000000000-JCY5N:1:1101:4049:7522 1:N:0:TACAGC
TAATCGACTCCTACGGGAGGCAGCAGTGGGGAATCTTGCACAATGGCGGCAACTCTGATGCAGCGACGCCGCGTGAGCGATGAAGCCCCTCGGGGTGTAAAGCTCTTTCGGCAGGGACGATAATGACGGTACCTGAAAAAGAAGCTGCGGCTAACTACGTGCCAGCAGCCGCGGTAATACGTAGGCAGCGAGCGTTGTTCGGAATTACTGGGCGTAAAGAGTGTGCAGGCGGTGCTCTAAGTTCGGGGTGAAATCTCCCGGCTTAACTGGGAGGGTGCGACGAAAACTGAAGTGCTCGACT
+
CCCGG<CFCFFD@F@EGCFDC;C;<FF@?EF@C<FFEAGGGGFFC8,@FGGGGGFFAEFGG,E,6@BFFD+@FCF:4BC=FEFD9=8:++4@@FD:+6FBD,A?>A?DF:++6@=FD+CCC+<AF<<:****3,8,:,3<<FFFDDFEG**=FCBFGG7<<F:C,<:F+4<CG:<::FGC*?+*1++211:/*:/**2;@EECCE8A+++0;2?/1*2:9::C30+2<F**/:CEG9C9CGFCC<<*/7937C+?07>DEDDCCC>7*094*5)5>335*85739>?6****114*)--##
@M06045:235:000000000-JCY5N:1:1101:21462:7534 1:N:0:TACAGC
TAATCGACTCCTACGGGAGGCAGCAGTGGGGAATATTGGACAATGGGGGCAACCCTGATCCAGCCATGCCGCGTGAGTGATGAAGGCCTTCGGGTTGTAAAGCTCTTTTGGCGGGGACGATGATGACGGTACCCGCAGAATAAGCCCCGGCTAACTTCGTGCCAGCAGCCGCGGTAAGACGAAGGGGGCTAGCGTTGTTCGGAATTACTGGGCGTAAAGCGCGTGTAGGCGGTTGTTCAAGTCAGGTGTGAAAGCCTTGAGCTCAACTCAAGAAATGCACTTGATACTGGATGACTAGGGC
+
CCCGGGGGGGGGGGGGGEGGGGDGFGGGGGGDGGGEGGGFGGGGGGGGGGGGGGGGGGGGGGGGGGGGGGGGGCFFFGGGGGGGGGGFGGGGGGGGGGGGGGGGCEFGBFGGGGGGGGGGGECFFGGGGGGGGGGGCFDGGFGF9:<FGGGGDGGGGGEGGGGGGGGGGGECFFGGGCFCEEGGGGGGGGGGGGCCEGG7CE>EGGGGFGGGFGG5ECFDEEGEE=6CFGGGEGG*CEFFGCCFGGGCFDGGGGGGGGGGGF79FFCFFFFGFG:C4**09???FFF=@F:BFFFFFF(##
@M06045:235:000000000-JCY5N:1:1101:14486:7538 1:N:0:TACAGC
TAATCGACTCCTACGGGAGGCAGCAGTGGGGAATATTGCACAATGGGCGGAAGCCTGATGCAGCGACGCCGCGTGAGGGATGACGGCCTTCGGGTTGTAAACCTCTTTCAGCAGGGACGAAGCGAAAGTGACGGTACCTGCAGAAGAAGCGCCGGCCAACTACGTGCCAGCAGCCGCGGTAAGACGTAGGGGGCAAGCGTTGTCCGGAATCATTGGGCGTAAAGAGCGTGTAGGTGGCCCGGTCAGTCCGCCGTGAAAGTCCAGGGCTCAACCCTGGAATGCCGGTGGATCCTGCCGGGGA
+
CCCGGGGGGGGGFDGGGGGDGGGGDGGGGGGGGGGGGGGCFGGGGGGGGGGGEGGGGGGGGGFGGGFFGGGGGC:FGGGGGGGFGGGGGGGGGGGGGGGGGGGGGGGGGGGGGGGGGGGGGGGGGGGGFGGGGGGGGGGGGGGGGGGFGGGGGGGGGCGGGFGGGGGGFFGGGGGGGGGGGGG?FE>CCEEEGGGGFFECGGGGFGGEE>FCGGGGGGGGGG5C9EFCCGEGGGFGGGGFGC5CCGGGGGGGG5DGCGFC7FCDG5DGGFFGFDFF@FFG:=FFDDFE54)8=FFF>>6##
@M06045:235:000000000-JCY5N:1:1101:8023:7564 1:N:0:TACAGC
TAATCGACTCCTACGGGAGGCAGCAGCAGGGAATATTGCGCAATGGGCGAAAGCCTGACGCAGTAACGCCGCGTGGGGGATGACGGCCTTCGGGTTGTAAACCCCTTTCAGCAGGGACGAAATTGACGGTACCTGCAGAAGAAGCACCGGCCAACTACGTGCCAGCAGCCGCGGTAATACGTAGGGAGCAAGCGTTGTCCGGAATCATTGGGCGTAAAGAGCGTGTAGGCGGTTCGGTAAGTCCGCTGTGAAAGTCAAGGGCTCAACCCTTGAAAGCCGGTGGATACTGTCGAACTAGAAG
+
CCCGGGGGGGGGGGGGGGGGGGGGGGGGGGGGGGGGGFGGGCGGGGGGGGGGGGGGGGGGGGGGGGGGGGGGGGGGGGGGGGGGGGGGGGGGGGGGGGGGGGGGGGGGGGGGGGGGGGGGGGGGGGGGGGGGGGGGGGCGGGGGGGGGGGGGGGGGGGGGGGGGGGGGGGGGGG<<CFCGGGGGGGGGGGGGGGGGGGGGGGGGGGGGGGGGGGGGGFGGGGGGGDDGGGGGGGGGGGGDGGGGGGGG39DGGGGGCCGGGDFGGGGGGFFGFGFG@>EGEF:@FFFFFFFFFFB@B>4##
@M06045:235:000000000-JCY5N:1:1101:13243:7570 1:N:0:TACAGC
TAATCGACTCCTACGGGAGGCAGCAGTGGGGAATATTGGACAATGGGCGAAAGCCTGATCCAGCAATGCCGCGTGAGTGATGAAGGCCTTAGGGTTGTAAAGCTCTTTTACCCGGGATGATAATGACAGTACCGGGAGAATAAGCTCCGGCTAACTCCGTGCCAGCAGCCGCGGTAATACGGAGGGAGCTAGCGTTGTTCGGAATTACTGGGCGTAAAGCGCGCGTAGGCGGCTTTGTAAGGTAGAGGTGAAAGCCTGGAGCTCAACTTCAGAATTGCCTTTAAGACTGCATCGCTTGAAG
+
CCC<FFGGGGGGGGGDGEGGGEGGCFEEFEGFGGGGGGGGGGG9F8EFGGGEGGGGGGEFGFGGGGFGFFGGG@BCFFGFG<FF9,CFFGGF@CFFCFAFFEEA8AFFGG9F?FGGDCFGGGG9FCF9FGFFGCFG@FFDGCC<F<FGGGGG>F<ECCEGBEEFGGFFGGGGGGGCFEGGFD7FGC<EEF?9CCEC:8CGGDC*1:CCFG7EF8EGDC9FGCCEEG=CECCCC?EFGFGGG*<:>F9CCC>CCFFFDFDCCFCDC=DFC4@GFGFGFFFFFFFFGF?=F46BF>?F::(##
@M06045:235:000000000-JCY5N:1:1101:8952:7573 1:N:0:TACAGC
TAATCGACTCCTACGGGAGGCAGCAGTGGGGAATTTTGCGCAATGGGCGAAAGCCTGACGCAGCAACGCCGCGTGTGTGATGAAGGTCTTCGGATTGTAAAGCACTTTCGACCGGGACGAAAACCCCCAGCCCAACACGCTGGGGCTTGACGGTACCGGGAGAAGAAGCACCGGCTAACTCTGTGCCAGCAGCCGCGGTAATACGTAGGGTGCAAGCGTTAATCGGAATTACTGGGCGTAAAGCGTGCGCAGGCGGTTTTGTAAGTCTGTCGTGAAAGCCCCGGGCTCAACCTGGGAATCG
+
CCCGGGGGGGGGGGGGGGGGGGGGGGGGGGGGGGGGGGGGGGGGGGGGGGGGGGGGGGGGGGGGGGGGGGGGGGGGGGGGGGGGGGGGGGGGGGGGGGGGGGGGGGGGGGGGGGGGGGGGGGGGGGGGGGGGGGGGGGGGGGGGGGGGGGGGGGGGGGGGGGGGGGGGGGGGGGGGGGGGGGGGGGGGGGGGGGGGGGGGGGGGGGGGGGGGGGGGGGGGGGGGGGGGGGGGGGGGGGGGGGGGGGGGGGGGGGGGGGGGGGGGGGGGGFFGFGFGFFFGFFFFGFFFFFFFFF?FFF7##
@M06045:235:000000000-JCY5N:1:1101:19075:7590 1:N:0:TACAGC
TAATCGACTCCTACGGGAGGCAGCAGTGGGGAATTTTGCGCAATGGGGGAAACCCTGACGCAGCAACGCCGCGTGGAGGATGAAGGTCTTTGGATTGTAAACTCCTTTCGATCGGGACGATGATGACGGTACCGGAAGAAGAAGCACCGGCTAACTCTGTGCCAGCAGCCGCGGTAATACAGAGGGTGCAAGCGTTGTTCGGAATTATTGGGCGTAAAGGGCGCGTAGGCGGTTCGGCAAGTCTCTAGTGAAATCTCTGGGCTCAACTCAGAGTCTGCTGGGGAAACTGCCGGGCTTGGTG
+
CCCGGGGGGGGGGGGGGGGGGGGGGGGGGGGGGGGGGGGGGGGGGGGGGGGGGGGGGGGGGGGGGGGGGGGGGCEGFGGGGGGGGGBFGGGGG<FGGGGGGGGGGGGGGGCFFGGGGGGGGGGGGGGGGGGGGGGGGGGGGGGGGGGGGGGGGGGGFGGGGGGGGGGGGGGGGGEGGGGGGGGGGGGGGGGGGGGGEEFFGGGECGGG?FGGGGEGGGFGGGGGGGGGGGGGGGGGGGGGGGGGFGFFGGGGDFGGGGGGFGGFGGGFGFFCFCFFFF=DFFF5<FFFFFFEE>93<>,##
@M06045:235:000000000-JCY5N:1:1101:9917:7598 1:N:0:TACAGC
TAATCGACTCCTACGGGAGGCAGCAGTGGGGAATATTGGACAATGGGCGAAAGCCTGATCCAGCAATGCCGCGTGAGTGATGAAGGCCTTAGGGTTGTAAAGCTCTTTTACCCGGGATGATAATGACAGTACCGGGAGAATAAGCCCCGGCTAACTCCGTGCCAGCAGCCGCGGTAATACGGAGGGGGCTAGCGTTGTTCGGAATTACTGGGCGTAAAGCGCGCGTAGGCGGCTTTGTAAGTCAGAGGTGAAATCCCGGGGCTCAACTCCGGAACTGCCTTTGAAACTGCATCGCTTGACG
+
CCCGGGGGGGGGGGGGGGGGGGGGGGGGGGGGGGGFGGGGGGGGGGGGGGGGGGGGGGGGGGGGGGGGGGGGGGGGGGGGGGGGGGGGGGGGGGGGGGGGGGGGGGGGGGGGGGGGGGGGGGGGGGGGGGGGGGGGGGGGGGGGGGGGGGGGGGGGGGGGGGGGGGGGGGGGGGGGGGGGGGGGGGGGGGGGGGGGGGGGGGGGGGGGGCCGGGGG5FGGGDEGGGGGGGGGGEGGGGGGGGGGGGGGGGGGGGGGGGGGGGGGDGGGGFFDFGFGFFFFFFFFGFFFFFFFFFFFFF0##
@M06045:235:000000000-JCY5N:1:1101:7506:7605 1:N:0:TACAGC
TAATCGACTCCTACGGGAGGCAGCAGTAGGGAATCTTCGGCAATGGGCGAAAGCCTGACCGAGCAACGCCGCGTGAATGATGAAGGCCTTCGGGTTGTAAAATTCTGTTATAAGGGAAGAACGACTTTAGTAGGAAATGGCTAGAGTGTGACGGTACCTTATGAGAAAGCCACGGCTAACTACGTGCCAGCAGCCGCGGTAATACGTAGGTGGCGAGCGTTATCCGGAATTATTGGGCGTAAAGAGCGCGCAGGTGGTTGATTAAGTCTGATGTGAAAGCCCACGGCTTAACCGTGGAGCG
+
CCCGGGGGGGGGGGGGGDGGGGGGGGGGGGGGGGGGGGGGGGGGGGGGGGGGGGGGGGGGGGGGGGGGGGGGGFGDGGGGGGGGGGGGGGGGGGGGGGGGGGGGGGGGGGGGGGGGGGGGGGGGGGGGGGGGGGGGGGGGGGGGGGGGGGGGGGGGGGGGGGGGGGGGGGGGGGGGGGGGGGGGGGGGGGGGGGGGGGGECEGGGGGFFGGGGGGGG=CEGEGGGGG5CGGFGGFGGGGGGGDD75CEGGGGGG7CF<FGGCFG7FFDGFFFFDFGFFFFFFFFD@DBEFFFFF17;?<##
@M06045:235:000000000-JCY5N:1:1101:10951:7614 1:N:0:TACAGC
TAATCGACTCCTACGGGAGGCAGCAGTGGGGAATCTTGCCCAATGGGCGAAAGCCTGAGGCAGCAACGCCGCGTGTGGGATGACGGCCTTCGGGTTGTAAACCACTTTCAGCAGGGACGAAATTGACGGTACCTGCAGAAGAAGCTCCGGCCAACTACGTGCCAGCAGCCGCGGTAATACGTAGGGAGCGAGCGTTGTCCGGATTTATTGGGCGTAAAGCGCGCGTAGGCGGTTTGATAAGCCGGGTGTGAAACCTCCAAGCTCAACTTGGAGCGGCCACTCGGAACTGTCATGACTTTGC
+
CCCGGGGGGGGGGGGGGGGGGGGGGGGGGGGGGGGGGGGGGGGGGGGGGGGGGGGGGGGGGGGGGGGGGGGGGGGGGGGGGGGGGGGGGGGGGGGGGGGGGGGGGGGGGGGGGGGGGGGGGGGGGGGGGGGGGGGGGGGGGGCGGCFFGGGGGGGGGGGGGGGGGGGGGGGGGGGGGGGGGGGGGGGGGGGGGGCEEGGFGGDEGFFGGGGGGGGGEGFGGGGGGGGGGGGGGEGGFFGGGGGG<DGGGGGGCGGGGGGGGGFGGGGGGFF9FGBCE<:C)<>BCDFFFFFBFFAF<9)##
@M06045:235:000000000-JCY5N:1:1101:23364:7635 1:N:0:TACAGC
TAATCGACTCCTACGGGAGGCAGCAGTGGGGAATATTGGACAATGGGCGCAAGCCTGATCCAGCCATGCCGCGTGAGTGATGAAGGCCCTAGGGTTGTAAAGCTCTTTTGTGCGGGAAGATAATGACGGTACCGCAAGAATAAGCCACGGCTAACTTCGTGCCAGCAGCCGCGGTAATACGAAGGGGGCTAGCGTTGCTCGGAATCACTGGGCGTAAAGGGTGCGTAGGCGGCCAACTAAGTCGGATGTGAAATCCCCAGGCTTAACCTGGGAACTGCATCCGATACTGGATGGCTTGATC
+
CCCFFCGGGGGGFGGGEGGGGGGGGGFFGFGGGGGGGGG@F@FGGEFCFGGG7DGGGGG<FGGGFG@FFGGGG>FFGGGGGGGCFGGGEG8FFGGGGGGGGGGGGGGGGGGGGFGGGGGGGGGGGGGGGGGGGG>CFGGDFFGGGG,>FGGGDGGGDGGGGGG9FGFFGGGGGGGGGGGGGCFGGGGGGGGGGGGEEC9FEGGEGGCGGGGGGGGGE=FFDEGGGGEGGGDGEEE51?CFGC+:DGGGGGGGFF*77<4CDFGFGCGGGF:5)*8CFFBF6?B>D@DFFF:86::FB>(##
@M06045:235:000000000-JCY5N:1:1101:3242:7664 1:N:0:TACAGC
TAATCGACTCCTACGGGAGGCAGCAGCAAGGAATTTTCCGCAATGGGCGAAAGCCTGACGGAGCAACGCCGCGTGCGGGATGACGCTTTTCGGAGTGTAAACCGCTGTTCGTGGGGACGAAGCACTGACGGTACCCACGGAGGAAGGCCCGGCTAACTACGTGCCAGCAGCCGCGGTAATACGTAGGGGTCGAGCGTTGTCCGGAGTTACTGGGCGTAAAGCGTGCGCAGGCGGCGCATCGCGCTCGGCGTGAAAGCCCCCGGCTCAACCGGGGAGGGTCGTCGAGGACGGGAGGGCTGGG
+
BCCGGFGGGGFCFFGGECFGGDGGCDFGFGGGFFGGGGGCGGGEF@FGGGGEGGFCFGDF@@FCFGGGGEEGGGGGGGGG7FFDFD@EGG9FE7CCFGGEGGGGCEDG=FGGGGGGGGGGCC+DFGG9,*@FGC:,@EFFGC77FC@FG<FGGDCA::F@FCFGCFGFG7FCGFGEG5EGFGGGDCECCE8CE>>E:CG8F:>EEG889+:CF55C/:CC7EGE*/::EEEEGDE*:*:CGDGE)*:C:)C<5:D747757DD<CDFF4:>C3>))7)7*0075>5:35>:3).(580(##
@M06045:235:000000000-JCY5N:1:1101:15607:7665 1:N:0:TACAGC
TAATCGACTCCTACGGGAGGCAGCAGTGGGGAATTGTTCACAATGGGCGCAAGCCTGATGACGCAACGCCGCGTGGAGGATGAAGGTCTTCGGATTGTAAACTCCTGTTGCTCGGGAAGAATGGCTCCGACCTAACACGTCGGAGTGTGACGGTACCGGGTGAGGAAGCCCCGGCTAACTCTGTGCCAGCAGCCGCGGTAATACAGAGGGGGCAAGCGTTGTTCGGAATTACTGGGCGTAAAGGGCGCGTAGGCGGCCTGTTAAGTCGAACGTGAAATCCCCGGGCTCAACCCGGGAACGG
+
CCCGGGGGGGGGGGGGGGGGGGGGGGGGGGGGGGGGGGGGGGGGGGGGGGGGGGGGGGGGGGGGGGGGGGGGGGGGGGGGGGGGGGGGGGGGGGGGGGGGGGGGGGGGGGGGGGGGGGGGGGGGGGGGGGGGGGGGGGGGGDGDGGGGGGGGGGGGGGGEFGGGGGGGGGGGGGGGCGGGGGGGGGGGGGGGGGGGGGGGDGDEGGGGGGGGGCFGGGGEGGGGGGGGFGGGG?CCFCCC=CGGGDGGGGCCDFGGDGDFFFDGFFGGGFFGF3:FFFFCFFFFGFFFFFFFF:9B9B4##
@M06045:235:000000000-JCY5N:1:1101:13686:7678 1:N:0:TACAGC
TAATCGACTCCTACGGGAGGCAGCAGTGGGGAATATTGGACAATGGGCGGAAGCCTGATCCAGCAACGCCGCGTGAGGGATGACGGCCTTCGGGTTGTAAACCTCTTTCACCACCGACGAAGCGAGAGTGACGGTAGGTGGGGAAGAAGCACCGGCCAACTACGTGCCAGCAGCCGCGGTAATACGTAGGGTGCGAGCGTTGTCCGGAATTATTGGGCGTAAAGGGCTCGTAGGCGGTTTGTCGCGTCGGGAGTGAAAACCTCGGGCTTAACTCGGGGCTTGCTTTCGATACGGGCAGACA
+
CCCGGGGGGGGGGGGGGGGGGGGGGFFGGGGGEGGGGGGGGGGGGGGGGGGGGGGGGGGGGGGGGGGGGGGGGBFGGGDDGGGGGGGGGGGGGGGGGGGGGGGGGGGGGFGGGGGGGGGGGGGGGEEGGFCGGGEGGGFGGGGGGGFGGGGGGGGGGGGGGGGGGGGGGCFGGGGGGGGC>EGGGG:CFEGGGGGEGGG?EGGF+?E8CF+:FGGGGGGGGGGGGGGGFGEGGC9CEEGGC7FEGGEGGGGCGEFGCFDGDFGGGGGGG?BCF>)>BFF7)7>F74@D:F>B:@>E9:(##
@M06045:235:000000000-JCY5N:1:1101:25147:7679 1:N:0:TACAGC
TAATCGACTCCTACGGGAGGCAGCAGTTAGGAATTTTGGGCAATGGCCGCAAGGCTGACCCAGCAACGCCGCGTGGGGGACGAAGGCCTTCGGGTTGTAAACCCCTTTTCCCAGGGACGATGATGACGGTACCTGGGGAATAAGCCCCGGCTAACTACGTGCCAGCAGCCGCGGTAATACGTAGGGGGCGAGCGTTGTCCGGATTCATTGGGCGTAAAGCGCGCGTAGGCGGCCCCGCAAGTCGGCCGTGAAATCTCCGGGCTCAACTCGGAGGGGTCGGGCGAGACTGCGGGGCTCGGCC
+
CCCGGGGGGGGGGGGGGGGGGGGGGGGGGGGGGGGGGGGGGGGGGGGGGGGGGGGGGGGGGGGGGGGGGGGGGGGGGGGGGGGGGGGGGGGGGGGGGGGGGGGGGGGGGGGGGGGGGGGGGGGGGGGGGGGGGGGGGGGGGGGGGGGGGGGGGGGGGGGGGGGGGGGGGGGGGGGGGGGGGGGGGGGGGGGGGGGGGGGGGGGGGGGGGGGGGGGGGGGGGGGGGGGGDGGGGGGGGEGDGGGGGGGGDDFGCGGFGGGGGG3FGFG7CEF3BDFG)<DGF3<BDE>BFF@BFF>BFB0##
@M06045:235:000000000-JCY5N:1:1101:23376:7694 1:N:0:TACAGC
TAATCGACTCCTACGGGAGGCAGCAGTGGGGAATCTTGCGCAATGGCCGAAAGGCTGACGCAGCGACGCCGCGTGGGGGAGGAAGGGCTTCGGCTCGTAAACCCCTGTTGCCCGGGGCGAACATCCCTTTTCGAGGGGACTGACGGTACCGGGTGAGGAAGCACCGGCTAACTCCGTGCCAGCAGCCGCGGTAATACGGAGGGTGCGAGCGGTGTCCGGAATCACTGGGCGGAAAGGGCGCGTAGGTGGCCGAGCAAGGTCGCGGTGAAAGCTTGGGGCTCAACCCCAAGGCGGCCGTGGC
+
CCCGGGGGGGGGGGGGGGGGGGGGGGGGGGGGGGGGGGGGGGGGGGGGGGGGGGGGGGGGGGGGGGGGGGGGGGGGGGGGGGCGGGGEGGGGGGFEFFGGGGGGGGGGGGGGGGGGGGGGGGGGGGGGGGGGGCFGGFGGG=FFFGGGGGGGGGGGGGGFFGGGGEGGGGGGGFGGGFGGGGGGGFFGGGCEC>FFFGEC8EGGDEECEEE*A*1+3AEDEGDFGFGGG:C*:8E=57CDGD7*CCFF<C<59=D5CFG+0/9CC559=BF47:?DFDBCFFFFGFE357).5@>5332##
@M06045:235:000000000-JCY5N:1:1101:12294:7697 1:N:0:TACAGC
TAATCGACTCCTACGGGAGGCAGCAGTGGGGAATATTGGACAATGGGCGAAAGCCTGATCCAGCAATGCCGCGTGAGTGATGAAGGCCTTAGGGTTGTAAAGCTCTTTTACCCGGGATGATAATGACAGTACCGGGAGAATAAGCCCCGGCTAACTCCGTGCCAGCAGCCGCGGTAATACGGAGGGGGCTAGCGTTGTTCGGAATTACTGGGCGTAAAGCGCGCGTAGGCGGCTTTGTAAGTTAGAGGTGAAAGCCCGGAGCTCAACTCCGGAACTGCCTTTAAGACTGCATCGCTAGAGT
+
CCCGGGGGGGGGGGGGGGGGGGGGFGGGGGGGGGGGGGGGGGGGGGGGGGGGGGGGGGGGGGGGGGGGGGGGGGGGGGGGGGGGGGGGGGGGGGGGGGGGGGGGGGGGGGGGGGGGGGGGGGGGGGGGGGGGGGGGGGGGGGGGGGGGGGGGGGGGGGGGGGGGGGGGGGGGGGEGGGGGGGGGGGGGGGGGGGGGGGGGGGGGGGGGGGGGGGGGGGGGGGGGGGGGGGGGG=EEGGGGGGGGGGGGGGGGGGGGGGGGGGGGFFGFFFFGFGFGFFFGFFBFFFFFFFF475<F?>?##
@M06045:235:000000000-JCY5N:1:1101:7967:7705 1:N:0:TACAGC
TAATCGACTCCTACGGGAGGCAGCAGTGTGGAATATTGGACAATGGGGGCAACCCTGATCCAGCAATGCCGCGTGAGTGATGAAGGCCTTAGGGTTGTAAAGCTCTTTTGGCGGGGACGATGATGACGGTACCCGCAGAATAAGCCCCGGCTAACTTCGTGCCAGCAGCCGCGGTAATACGAAGGGGGCGAGCGTTGTTCGGAATTACTGGGCGTAAAGGGCGCGTAGGCGGCGACCCAAGTCAGATGTGAAAGTCCTGGGCTTAACCTGGGGACTGCATTTGATACTGGGTTGCTTGAAC
+
CCCEGDGGG@FGFGGEG7FCFGCC9CFE-CFGGGGGD<CCFCFGGFGGCFGGGGBGFFFFGGG?<F@EEFFEF6=,?CCEAF<FGC<FFFFF<CCEFGGEE9FACE9FEEEGG@FC7CBF@DFFGGCGGFEG=FDFE>CEGDGCC,8CFGGEGEFFGCGCCGFCCFFE7<CF<@*<<:FC7CGGEBEC>E5:?CEC>G>FEC*;C:CC+<+2CCGCE8<FEG5C=EE5C?=GC=*?G7FGG:?CD*+3**002<>+:>C+9577*::CGFFC:*705)7:*/**:*9=?4F5>>?F<)(##
@M06045:235:000000000-JCY5N:1:1101:17088:7713 1:N:0:TACAGC
TAATCGACTCCTACGGGAGGCAGCAGTGGGGAATATTGCACAATGGGCGAAAGCCTGATGCAGCGACGCCGCGTGAGGGATGACGGCCTTCGGGTTGTAAACCTCTTTCAGTAGGGAAGAAGCGAAAGTGACGGTACCTGCAGAAGAAGCCCCGGCTAACTCCGTGCCAGCAGCCGCGGTAATACGGAGGGGGCTAGCGTTGTACGGAATTACTGGGCGTAAAGCGCACGTAGGCGGCTTTGTATGTTAGAGGTGAAAGCCCGGGGCTCAACTCCGGAATTGCCTTTAAGACTGCATCGCG
+
C9@FDDFGCFGGFCFG7BFFGGGEFGGFDEFEGGFGGAFGG<FEFGGGGFCEGGGGGFGGGGCGGGGGGGCCFECFD8BFDGFGGGGDGGGGGGGGEFEFGGGGFCFGGAFDFGDGGFCGDDFGDCCGFGGGGGGGGGGGGGG<FFFFGGGDEFFFEFCCCFGGGGGCFGGGGGFFGGCCGE9FGFF78CCEEGGGGGGG5:CFG8E>EFGGGCFGGGGGGE*<FEG5:*;?FCG:::*7CC:9*2<?777:5AF?70*7>37CDGGCD6?CFGFGB3>GFFFFGFB47?=F?43=26,##
@M06045:235:000000000-JCY5N:1:1101:12311:7714 1:N:0:TACAGC
TAATCGACTCCTACGGGAGGCAGCAGTGGGGAATTGTTCACAATGGGCGCAAGCCTGATGACGCAACGCCGCGTGGGGGATGAAGGTCTTCGGATTGTAAACCCCTGTCGAACGGGACGAAAGACTCGGGAGCTAATCATCTCGAGAGTGACGGTACCGTTAAAGGAAGCCACGGCTAACTCTGTGCCAGCAGCCGCGGTAATACAGAGGTGGCAAGCGTTGTTCGGAATTACTGGGCGTAAAGGGCGCGTAGGCGGCCTTCTAAGTCAGACGTGAAATCCCCCGGCTTAACCTGGGAATC
+
CCCGGGGGGGGGGGGGGGGGGGGGGGGGGGGGGGGGGGGGGGGGGGGGGGGGGGGGGGGGGGGGGGGGGGGGGGGGGGGGGGGFGGGGGGGGGGGGGGGGGGGGGGGGGGGGGGGGGGGGGGGGGGGGGGGGGGGGGGGGGFGGGGGGGGGGGGGGGGGGGGGGGGGGGGGGGGGGGGGGGGGGGCGGGGGGGGGGGGGGGGGGGGGGGGGGGGGGGGGGGGGGGGGGGGGGGGGGGGGGGGCCGGGGGGGGGGGGGGGGGGGGGGGGGFFGFGFGFFFGFFFFDBDE>FFFFFFFFFB##
@M06045:235:000000000-JCY5N:1:1101:9036:7721 1:N:0:TACAGC
TAATCGACTCCTACGGGAGGCAGCAGTGGGGAATCTTGCGCAATGGGCGAAAGCCTGACGCAGCAACGCCGCGTGGGGGATGAAGGCTCTCGGGTTGTAAACCCCTTTCAGCAGGGACGATTATGACGGTACCTGCAGAAGAAGGACCGGCCAACTACGTGCCAGCAGCCGCGGTAATACGTAGGGTCCGAGCGTTGTCCGGATTTATTGGGCGTAAAGAGCTCGTAGGCGGTTCCGTAAGTCGGATGTGAAAACTCGGGGCTCAACCCCGAGACGCCATCCGATACTGCGGTGACTTGTC
+
CCCGGGGGGGGGGGGGGGGGGGGGGGGGGGGGGGGGGGGGGGGEGGGGGGGGGGGGGGGGGGGGGGGGGGGGGGGGGGGGGGGGGGGGGGGGGGGGGGGGGGGGGGGGGGGGGGGGGGGGGFGGGGGGGGGGGGFGGGGGGGGGGGGGGGGGGGGGGGGFGGGGGGGGGGGGGGGGGGGGGGGGEGGGGGGGGGGGGGGGGGGGGGGFCCGFGGGGDGGGGGGGGEGGEGGEGG5@EGGCFGGGGGGGFGGGGGGGGGDGGGGGGGCFGFFGBDFGFDDDFFEDG>EFFFFFF@?F):)##
@M06045:235:000000000-JCY5N:1:1101:10338:7743 1:N:0:TACAGC
TAATCGACTCCTACGGGAGGCAGCAGTGGGGAATATTGCACAATGGGCGCAAGCCTGATGCAGCGACGCCGCGTGAGGGATGACGGCCTTCGGGTTGTAAACCTCTTTCAGTAGGGAAGAAGCGTAAGTGACGGTACCTGCAGAAGAAGCGCCGGCTAACTACGTGCCAGCAGCCGCGGTAATACGTAGGGCGCAAGCGTTATCCGGAATTATTGGGCGTAAAGAGCTCGTAGGCGGTTTGTCGCGTCTGCCGTGAAAGTCCGGGGCTCAACTCCGGATCTGCGGTGGGTACGGGCAGACA
+
CCCGGGGGGGGGGGGGGGGGGGGGGGGGGGGGGGGGGGGGGGGGGGGGGGGGGGGGGGGGGGGGGGGGGGGGGGGGGGGGGGGGGGGGGGGGGGGGGGGGGGGGGGGGGGGFFGGGGGGGGGGGGGGGGGGGGGGGGGGGGGGGGGGGGGGGGGGGGGGGGGGGGGGGGGGGGGGGGGGGGGGGGGGGFGGGGGGGGGGGGGFGGGGGGGGGGGFGGGGGGGGGGGGGGGGGFGGGGEGDGGGGGGCECFGGGGDFG77CGCGGGGGGCFFGFCFGFDEGFFFFGFF>>>BFBFFE;:(##
@M06045:235:000000000-JCY5N:1:1101:23515:7755 1:N:0:TACAGC
TAATCGACTCCTACGGGAGGCAGCAGTGGGGAATCTTGCGCAATGGCCTAACGGCTGACGCAGCGACGCCGCGTGTGGGATGAAGCTCCTCGGAGTGTAAACCACTGTTGCCCGGGACGAATAGCTCGATTAATCGAGCCTGACGGTACCGGGTGAGGAAGCACCGGCTAACTCCGTGCCAGCAGCCGCGGTAATACGGGGGGTGCGAGCGTTGTCCGGAATCACTGGGCGTAAAGGGCGCGTAGGTGGTTGGATAAGGGTGTGGTGAAAGTCCGGGGCTCAACTCCGGATCTGCCGTGTC
+
CCCGGGGGGGGGGGGGGGGGGGGGGGGGGGGGGGGGGGGGGGGGGGGGGGGGGGGGGGGGGGGGGGGGGGGGGGGGGGGGGGGGGGEGGGGGGGGGGGGGGGGGGGGGGGGGGGGGGGGGGGGGGFGGGGGGGGGGGGGGGGGGGGGGGGGGGCGGGGGGGGGGGGGGGGGGGGGGGGGGGGGGGGGGGGGEGGGGFGGGGGGGGGGGGEEGGGGGGGGGEGGGGGGGGGGGGGGGGGGGGGGGGCCCFDG*77>FGD4ECDGGGGGGGFFGFGB3BEBGF=?FGF@EF;>B4=AFB?1##
@M06045:235:000000000-JCY5N:1:1101:5370:7774 1:N:0:TACAGC
TAATCGACTCCTACGGGAGGCAGCAGCGAGGGATCTTCTACAATGGGCGCAAGCCCGATAGAGCAACGCCGCGTGGAGGACGACGGCCTTCGGGTTGTAAACTCCTTTCGGGGGGGATGACACGGACAGTACCCCCAGAAGCAGCCCCGGCTAACTCTGTGCCAGCAGCCGCGGTAATACAGAGGGGGCAAGCGTTGTCCGGATTTACTGGGCGTACAGCGCGCGCAGGCGGTCGGCAAGGTGCCGTGTGACAACCGGGAGCTTAACTCCCGGAGGCCAGGGTAGACCGGTCGACTGGGGT
+
CCCGGGGGGGGGGGGGGGGDGGGGGGGGGGGGGGGGGGGGGGGGGGDGGGGGGGGGGGGGGGGGGGGGGGGGGGGGEGGGGGGGGGEGGGGCEGGDGGGGGGGGGFFGGGGGGCFE>GGGGGGG5>>EGGGGGGGGGGGGGGGGGGGDGGGCCGFGGGGGGGGGGGGGGGGGGGEEGGGGFGGGGGGGGGGGGGGGGEFFGGEGGGGGGGGGGGGGGGGGGGGDGDECCGGGGGGGGCGGGGGGGG55CCF>C?<ED3DCDDGGG7CFGFFDD3@CB>FGFEFFDFFFFEDF:)6>;0(##
@M06045:235:000000000-JCY5N:1:1101:9988:7790 1:N:0:TACAGC
TAATCGACTCCTACGGGAGGCAGCAGTGGGGAATCTTGCGCAATGGGCGAAAGCCTGACGCAGCGACGCCGCGTGGGGGAAGAAGGCTTTCGGGTTGTAAACCCCTTTCAGGAGGGACGAAGCCACTCGGGTGAACAGCCCAGAGGGTGACGGTACCTCCAGAAGAAGCCCCGGCTAACTACGTGCCAGCAGCCGCGGTAATACGTAGGGGGCAAGCGTTGTCCGGATTTATTGGGCGTAAAGAGCGTGTAGGCGGCCATGTAGGTCCGTTGTGAAAACTCGAGGCTCAACCTCGAGACAA
+
CCCGGGGGGGGGGGGGGGGGGGGGGGGGGGGGGGGGGGGGGGGGGGGGGGGGGGGGGGGGGGGGGGGGGGGGGFGGGGGGGGGGGGGGGGGGGGGGGGGGGGGGGGGGGGGGGGGGGGGGGGGGGGGGGGGDGGGFGGGGDGGGGGGCGGGGGGGGGEGFFFGGGGGGGGGGGGGGGGGGGGGGFGGGGGGGGGGGGGGGDGGGG?CFCEEGGGGGGGGGGGGEGGDGDE7CFFG5CEGGGGFC<FG7DDGGFGGGGGGCCFFFGGGCDFFG53@C@7?CFBFFGEFFFFF;@F6>?B1##
@M06045:235:000000000-JCY5N:1:1101:10893:7804 1:N:0:TACAGC
TAATCGACTCCTACGGGAGGCAGCAGTGGGGAATATTGGACAATGGGCGAAAGCCTGATCCAGCAACGCCGCGTGAGGGATGACGGCCTTCGGGTTGTAAACCTCTTTCAGCAGGGACGAAGCGCAAGTGACGGTACCTGCAGAAGAAGCACCGGCCAACTACGTGCCAGCAGCCGCGGTAATACGTAGGGTGCAAGCGTTGTCCGGAATTATTGGGCGTAAAGGGCTCGTAGGCGGTCTGTCGCGTCGGGAGTGAAAACTCAGGGCTTAACCCTGAGCCTGCTTCCGATACGGGCAGAAG
+
CCCGGGGGGGGGGGGGGGGGGGGGGGGGGGGGGGGGGGGGGGGGGGGGGGGGGGGGGGGGGGGGGGGGGGGGGGGGGGGGGGGGGGGGGGGGGGGGGGGGGGGGGGGGGGGGGGGGGGGGGGGGGGGGGGGGGGGGGGGGGGGGGGGGGGGGGGGGGGGGGGGGGGGGGGGGGGGGGGGGGGGGGGFGGGGGGGGGGGGGGGGGGGGGDGGGFFGGGGGGGGGGGGGFGGEGGGGGGGGGGGGGFGGGGGGDDC<9C7:C<6CFGGGGFFFGFGFF?:@GFFFFGFFFEF:BF>BFFF0##
@M06045:235:000000000-JCY5N:1:1101:14973:7809 1:N:0:TACAGC
TAATCGACTCCTACGGGAGGCAGCAGCAAGGAATTTTCGTCAATGGGCGCAAGCCTGAACGAGCAACGCCGCGTGGAGGATGACGGCCTTCGGGTTGTAAACTCCTTTTTCGGGGGACGATAATGACGGTACCCCGGGAATAAGGCTCGGCTAACTCTGTGCCAGCAGCCGCGGTAATACAGAGGAGCCAAGCGTTGTCCGGATTGACTGGGCGTAAAGCGCACGCAGGCGGACGCGCGCGTGGGGTGTGAAATCTGGCCGCTTAACGGCCAGGCGCCATCCCATACGGCGCGTCTGGGGG
+
CCCGGGGGGGGGGGGGGGGGGGGGGGGGGGGGGGGGGGGGGGGGGGGGGGGGGGGGGGGGGGGGGGGGGGGGGGGGEGGGGGGGGGGGGGGGGGGGGGGGGGGGGGGGGGGGGGGGGGGGGGGGGGGGGGGGGGGGGGEGGGGGGGGGGGGGGGGGGGGGGGGGGGGGGGGGGGGGGGGGGGFGFFEFGGGGGGGGGGDGGGGGGGGGGFFGGGGCEFFFGGGGGG5?EGGG5CE?1:EGEGEGGGEGDGCFGGG7CGGGDCGDDFFGD5>)7C)7@B>GF>:?:)7>3>35)03)4(.##
@M06045:235:000000000-JCY5N:1:1101:22177:7813 1:N:0:TACAGC
TAATCGACTCCTACGGGAGGCAGCAATGAGGAATATTGCGCAATGGGGGAAACCCTGACGCAGCGACGCCGCGTGGGTGAGGAAGTCCTTCGGGATGTAAAGCCCTTTTCTCGGGGACGAAACGGACGGTACCCGAGGAAGAAGCCCCGGCTAACTACGTGCCAGCAGCCGCGGTAATACGTAGGGGGCAAGCGTTGTCCGGATTTACTGGGCGTAAAGCGCGCGTAGGCGGAACGTTAAGTCCGGTCTGAAAGCCCCCGGCTCAACCGGGGAGGGTGGCTGGAAACTGGCGTTCTTGGAG
+
CCCGGGGGGGGGGGGGGGGGGGGGGGGGGGGGGGGGGGGGGGGGGGGGGGGGGGGGGGGGGGGGGGGGGGGGGGGGGGGGGGGGGGGGGGGGGGGGGGGGGGGGGGGGGGGGGGGGGGGGGGGGGGGGGGGGGGGGGGGGGGGGGGGGGGGGGGGGGGGGGGGGGGGGGGGGGGEGGGGGGGGGGGGGGGGGGGGGGGGGGGGGGGGGGGGGGEEGGGGGGGGGGGGGGGGGGGGCFGGGGGGGGGGGGGGGGGGGGGDGGGGGFFGGGFFGFGFG>>DGFFF@GFFFFFFF@DFFFF)##
@M06045:235:000000000-JCY5N:1:1101:8737:7828 1:N:0:TACAGC
TAATCGACTCCTACGGGAGGCAGCAGTGGGGAATTGTTCACAATGGGCGCAAGCCTGATGACGCAACGCCGCGTGGAGGATGAAGGTCTTCGGATTGTAAACTCCTGTTGCCCGGGACGAATAGCTCCAACCTAATACGTTGGAGTGTGACGGTACCGGGTGAGGAAGCCCCGGCTAACTCTGTGCCAGCAGCCGCGGTAATACAGAGGGGGCAAGCGTTGTTCGGAATTACTGGGCGTAAAGGGCGCGTAGGCGGCCCGCTAAGTCGAACGTGAAATCCCCGAGCTCAACTCGGGAACAA
+
CCCGGGGGGGGGGGGGGGGGGGGGGGGGGGGGGGGGGGGGGGGGGGGGGGGGGGGGGGGGGGGGGGGGGGGGGFGGCGGGGGGGGGGGGGGGGGGGGGGGGGGGGGGGGGGGGGGGGGGGGGGGGAFFGGGGGGGGGGGGGGGGGGGGGGGGGGGGGFGGGGGGGGGGGFGGGGGGGGGGGGGGGGGGGGGGGGGGGGGGGGGGGFCGGGGGDEGGGGGGGEGGGGGGFFGGGGGGGGGGGFDGGGGDGGGGGFDGGGC=>CDDFDFGG>FGFG>FFFFGFFD3C>5?FFF*?3:E>B(##
@M06045:235:000000000-JCY5N:1:1101:8548:7844 1:N:0:TACAGC
TAATCGACTCCTACGGGAGGCAGCAGTGGGGAATATTGCGCAATGGGGGAAACCCTGACGCAGCGACGCCGCGTGGGTGATGAAGGCCTTCGGGTCGTAAAGCCCTGTCGGGAGGGAAGAAACAGCTCGGGCCTAATAGGTCCGAGCATTGACGGTACCTCCTAAGGAAGCACCGGCTAACTCCGTGCCAGCAGCCGCGGTAATACGGAGGGTGCTAGCGTTGTTCGGAATCACTGGGCGTAAAGGGCGTGTAGGCGGTCTGTTAAGTCTGATGTGAAATCCCCTCGCTTAACGAGGGAGT
+
CCCGGGGGGGGGGGGGGGGGGGGGGGFGGGGFGGGGGGGGGGGGGGGGGGGGGGDGGGGGGDGGGGGGGGFGGCFGGFGGGGGGGGGGGGGGGGFGGCFGGFFFGGGEFGGGDGGGEGGGGGGGGGGFGEC<<FGGGFGGGGGGEGGGGGGGGGGGGGGGGGGGGGGGGGGGGGGGGGGGGGGGGGGGGGGGGGGFGGGGGGGGGGGGGGGGGEEC9FCE;EGGGFGGEEGGGGGGFGFGEGDFG>E5D7CCFGGGGDCC3<DGGFGCGFFGF7FGFFBGFFFF*7>EFF58BB:>;>(##
@M06045:235:000000000-JCY5N:1:1101:23748:7849 1:N:0:TACAGC
TAATCGACTCCTACGGGAGGCAGCAGTGGGGAATCTTGCGCAATGGGCGAAAGCCTGACGCAGCGACGCCGCGTGCGGGAAGAAGGCCTTCGGGTTGTAAACCGCTTTCAGGAGGGACGAAGCTACTCGGGTGAATAGCCCAGAGGGTGACGGTACCTCCAGAAGAAGCCCCGGCTAACTACGTGCCAGCAGCCGCGGTAATACGTAGGGGGCAAGCGTTGTCCGGAGTTACTGGGCGTAAAGCGCGCGCAGGTGGCTCGTTGCGCCCGGCGTGAAAGCCCCCGGCTCAACCGGGGAAGGG
+
CCCGGGGGGGGGGGGGGGGGGGGGGGGGGGGGGGGGGGGGGGGGGGGGGGGGGGGGGGGGGGGGGGGGGGGGGGGGGGGGGGGGGGGGGGGGGGGGGGGGGGGGGGGGGGGGGGGGGGGGGGGGGGGGGGGGGGGGGGGEGGGGGGGGGGGGGGGGGGGGGGGGGGGGGFGGGGGGGGGGGGGEFGFGGGGGGGGGGGCEEEFGGGGGGGGGGGGGGGGG=EGFEGCGGGGGGGGGGGGDDGGGGGGGGDGGGGGGGGFCC5FGDDCGGEFGBG3FFFF4@>BDGF3B?FFFE>;3128##
@M06045:235:000000000-JCY5N:1:1101:24223:7883 1:N:0:TACAGC
TAATCGACTCCTACGGGAGGCAGCAGTGGGGAATCTTGCGCAATGGCCGAAAGGCTGACGCAGCGACGCCGCGTGTGGGAGGAAGCTCTTCGGGGTGTAAACCACTGTTGCCCGGGACGAACAGCACTATTCGTAGTGCCTGACGGTACCGGGTGAGGAAGCACCGGCTAACTCTGTGCCAGCAGCCGCGGTAATACAGAGGGTGCGAGCGTTGTCCGGAATCACTGGGCGTAAAGGGCGCGTAGGTGGTGGCTTAAGCGTGCGGTGAAAGCTCGGGGCTCAACTCCGAGTCGGCCGTGAC
+
CCCGGGGGGGGGGGGGGGGGGGGGFGGGGGGGGGGGGGGGGGGGGGGGGGGGGGGGGGGGGGGGGGGGGGGGGGGGGGGGGGGGGGGGGGGGGGGGGGGFGGGGGGGGGGGGGGGGGGGGGGGGGGGGGGGGGGGGGGGGGGGGGGGGGGGDGGGGGGGGGGGGGGDGGGGGGGGGGGGGGGGGGGGGGGGGGGGGGGGGGFGEGGG5CEGGGGGGGGGGGGGGGGGGGGGGGD5CGGGGGGEGGGGGGGGGGGFFDGGEGDDDDCGGGFFGFD>3>EEGFFFFFFF>>EFFF>7DF>0##
@M06045:235:000000000-JCY5N:1:1101:9955:7885 1:N:0:TACAGC
TAATCGACTCCTACGGGAGGCAGCAGTGGGGAATATTGGACAATGGGCGCAAGCCTGATCCAGCCATGCCGCGTGGATGATGAAGGCCTTAGGGTTGTAAAGTCCTTTTAACGGGGAAGATAATGACGGTACCCGTAGAATAAGCCTCGGCTAACTTCGTGCCAGCAGCCGCGGTAATACGTAGGGCGCAAGCGTTGTCCGGAATTATTGGGCGTAAAGAGCCCGTAGTCGGTTTGTCGCGTCTGCCGTGTAAGTCCGGTGCTCAACTCCGGATCTGCGGTTGGTACTGGCAGACTAGATC
+
CCCFF@EG@;CFDFFG7,77CFGGGGAA<CFGGGFGGGF9EGF@FFDF@@@FC<<AEFFGAFCEFGGG8@@FFFGG7CFF9FF,C=,CFD,CFDFFEG<9CFFFGGC9EFFCFGEG7FEFGAFFFGGFEG7+BFGC7C7FFFDFF8,6FE@DC=>FFFEG7CFF,@FC@FGGGGGG>FGG7DBFGCCCCEG7>CCEEEF+BEC7CC+>CGCFFCC>88E+02*:CE*/1+*:CC8=FCCC59>5CCFEDG*20<>?7<C=<D7>CC**2)55)7@FFF>GB)57D@6*7<>4<5:F74)##
@M06045:235:000000000-JCY5N:1:1101:19852:7911 1:N:0:TACAGC
TAATCGACTCCTACGGGAGGCAGCAGTGGGGAATATTGGACAATGGGCGCAAGCCTGATCCAGCCATGCCGCGTGAGTGATGAAGGCCCTAGGGTTGTAAAGCTCTTTTGTGCGGGAAGATAATGACTGTACCGCAAGACTAAGCCCCGGCTAACTTCGTGCCAGCAGCCGCGGTAATACGAAGGGGGCTAGCGTTGCTCGGAATCACTGGGCGTAAAGCGCACGTAGGCGGACTCTTAGGTCGGTGGTGAAATACTGGAGCTCAACTCCAGAACTGCCTTCGATACTGGGAGTCTCGACT
+
BCCGG@@EGGFGGCFC+8@+@@@FEFEFGGGGGGE<@EC@FGGAFGGFFGGD7FCGGGAFGEGGGAF@FC@CC@F7B,6:CCEFGCF8BC=FGFGGGGF,?,5595FGFGG<E=F::=FFD??<A@FGGC<FA+83C7F,38FF8<<CC:CFGFEF,,3@+>3>FFFGFD**1<C<<EC9F7<*=<::CC7;?B:@81+B;:E*:++0<+;/5?*?E*<98**:?8F:/+:=5:/;::9*+00/)1:E*/07*+*20*0*2<*9D**:D4:9?5)0*?5CFF><7)<4*0<F:).942,##
@M06045:235:000000000-JCY5N:1:1101:16815:7924 1:N:0:TACAGC
TAATCGACTCCTACGGGAGGCAGCAGTAAGGAATCTTCCACAATGGGCGCAAGCCTGATGGAGCGACGCCGCGTGCGCGAAGAAGCCCTTCGGGGTGTAAAGCGCTTTTCCCAGGGATGAAGATCTGACAGTACCTGGGGAAGAAGCCTCGGCTAACTACGTGCCAGCAGCCGCGGTAATACGTAGGAGGCGAGCGTTGTCCGGAATCACTGGGCGTAAAGCGCGTGTAGGTGGTGCGCCAAGTCTGCTGTGAAAGCGCCTGGCTTAACCGGGCGAGGTCGGCGGAAACTGGCGCGCTGTG
+
CCCGGGGGGGGGGGGGGGGGGGGGGGGGGGGGGGGGGGGGGGGGGGGGGGGGGGGGGGGGGFGGGGGGGGGGGGGGGGGGGGGGGGGGGGGGGGGGGGGGGGGGGGGGGGGGGGGGGGGGGGGGGGGGGGGGGGGGGGGGGDGFFGGGGGGGGGGGGGGGGGGGGGGGGGGGGGGGGDGDDFFCFGGGGEDGGGGGGGGGGGGGGGGGGGGGGGGGGGGGGGGGGCECFGGGGFE8EGGGCDFFGGGGGDGGFGCFGGGGGG<D<FGGGFBGEGEC>FEGFBEBG>57FFFF>5:E;42##
@M06045:235:000000000-JCY5N:1:1101:5197:7933 1:N:0:TACAGC
TAATCGACTCCTACGGGAGGCAGCAGTGGGGAATATTGGACAATGGGCGCAAGCCTGATCCAGCCATACCGCGTGGGTGAAGAAGGCCTTCGGGTTGTAAAGCCCTTTTGTTGGGAAAGAAATCCAGCCGGCTAATACCTGGTTGGGATGACGGTACCCAAAGAATAAGCACCGGCTAACTTCGTGCCAGCAGCCGCGGTAATACGAAGGGTGCAAGCGTTACTCGGAATTACTGGGCGTAAAGCGTGCGTAGGTGGTGGTTTAAGTCTGTTGTGAAAGCCCTGGGCTCAACCTGGGAAAC
+
CCCGGGGGGGGGGGGGGEFGGGGGGGGFGFGBFGGGGGGGGGGFGGGGGGGGGGGGGFGGGFFGGGFFFGGGG:FGGGGGGGGDFFGGGGGGGGGGGGGD9EGGGGGGGGGGGGGGGGGGGGGGGGFFFGGGGGGGGGGGG<F9FGGGGGGGGGGGGGGGG?FGGGFFFGGGGGGGGGCFGGGDFGDFGGGGGFGEGEGG88CFGGCFEGCEGEFGGGGGGGGGGGGC?FGGGGGGGGGG5DGGGG575DCCGEGGFD*CDCF67>F7CF?GFF37@FFG>FFFFF@F>@FFFF?FFB0##
@M06045:235:000000000-JCY5N:1:1101:14686:7936 1:N:0:TACAGC
TAATCGACTCCTACGGGAGGCAGCAGTGAGGGATCTTCGTCAATGGGGGCAACCCTGAACGAGCAACGCCGCGTGTGGGAAGACGGCCTTCGGGTTGTAAACCACTTTTCTCGGGGACGAGACAGGACGGTACCCGAGGAAGAAGTCTCGGCTAACTACGTGCCAGCAGCCGCGGTAATACGTAGGAGACGAGCGTTGTCCGGAGTTACTGGGCGTAAAGGGTGCGCAGGCGGCCTGGCGCGTCGCGAGTGAAATCTCCTGGCTCAACTGGGAGGGTGGTCGCGAGACGGCTGGGCTTGCG
+
CCCGGGGGGGGGGGGGGGGGGGGGGGGGGGGGGGGGGGGGGGGGGGGGGGGGGGGGGGGGGGGGGGGGGGGGGFGGGGGGGGGGGGGGGGGGGGGGGGGGGGGGGGGGGGGGGGGGGGGGGGGGGGGGGGGGGGGGGGGGGGGGGGGGGFGGGGGGGGGGGGGGGGGGGGGGGGGGGGGGGGGGGGGGGGGGGGGGGGGGGGG>CEFCFGGGGGGEE55CGGGGGGGDGGGGGGGGFFGDEGCEGGGED5CFFC7FDGFFGGG4C7F47?FGFGFGEEFCFDB:<7BB>DFF>@?:<<0##
@M06045:235:000000000-JCY5N:1:1101:26530:7938 1:N:0:TACAGC
TAATCGACTCCTACGGGAGGCAGCAGTAGGGAATCTTGCGCAATGGGCGAAAGCCTGACGCAGCGACGCCGCGTGAGGGAAGAAGGCCTTCGGGTTGTAAACCTCTTTCAGGAGGGACGAAGCCACTCGGGTTAATAGCCTAGAGGGTGACGGTACCTCCAGAAGAAGCCCCGGCTAACTACGTGCCAGCAGCCGCGGTAATACGTAGGGGGCAAGCGTTGTCCGGATTTATTGGGCGTAAAGAGCGTGTAGGCGGCCATACAGGTCAGCTGTGAAAACTCGAGGCTCAACCTCGAGACAG
+
CCCGGGGGGGGGFGGGGGGGGGGGGGGGGGGGGGGGGGGGGGGGGGGGGGGGGGGGGGGGGGGGGGGGGGGGGEGGGGGGGGDEGGGGGGGGGGGGGGGGGGGGGGGGGGGGGGGGGGGGGGGGGGFGGGGGGGGGGGGGGD@FFFGGGGGGGGGGGGGGGGGGGGGGGFGGGGGGGGGGGGGGGGGGGGGGGGGGGGGGEGFGFGFGGGGDGGGFGGGGGGGGGGGDDFFGGGGGGGGGGCFGFFEGGGGGGGDEGGGGGGCFFGGCCFFGFGFG6@FGF@:>GE@FFFFF4?<D?B;##
@M06045:235:000000000-JCY5N:1:1101:13646:7939 1:N:0:TACAGC
TAATCGACTCCTACGGGAGGCAGCAGTGGGGAATCTTGCGCAATGGGCGAAAGCCTGACGCAGCAACGCCGCGTGCGGGATGAAGGCCTTCGGGTTGTAAACCGCTTTCAGTAGGGACGAAATTGACGGTACCTGCAGAAGAAGCCCCGGCCAACTACGTGCCAGCAGCCGCGGTAATACGTAGGGTCCGAGCGTTGTCCGGAATTATTGGGCGTAAAGGGCTCGGAGGCGGTTTGTCGCGTCGGGAGTGAAATCCAGCAGCTTAACTGCTGGCTTGCTTTCGATACGGGCAGACTGGGTG
+
CCCGGGGGGGGGGGGGGGGGGGGGGGFGGGGGGGGGGGGGGGGGGGGGGGGGGGGGG@FGGGGGGGGGGGEGGFGGGGGGGGGGGGGGGGGGGGGGGGGGGGGGGGGGGGGDFGGGFFGGGGGGGGFGGGGFGGGGGGGGGGGGG:BCFGGGGGGGGGGGGGGCGGGGGGGGGG1FGGGGGGGGGGGGGEEGGGEDGGGGGGGGGGGFGCFFFGEECFGGGGFGG*:CC5:E:C5CF97<E9EEDGCEGF*>C+*3766?FF4:C>F7??@G@GFG>>?FB@B:><5@DB>EE)1/46.##
@M06045:235:000000000-JCY5N:1:1101:5062:7947 1:N:0:TACAGC
TAATCGACTCCTACGGGAGGCAGCAGTGGGGAATATTGCACAATGGGCGAAAGCCTGATGCAGCGACGCCGCGTGAGGGATGACGGCCTTCGGGTTGTAAACCTCTTTCAGTAGGGAAGAAGCGAAAGTGACGGTACCTGCAGAAGAAGCGCCGGCTAACTACGTGCCAGCAGCCGCGGTAATACGTAGGGCGCAAGCGTTATCCGGAATTATTGGGCGTAAAGAGCTCGTAGGCGGTTTGTCGCGTCTGCCGTGAAAGTCCGGGGCTCAACCCCGGATCTGCTGTGGGTACGGGCAGAGA
+
CCCFC-ECBFGFCFCGGDGGCFGGCFFGGGECFEEFG9FFFFGAFGGFGGGFECGG8AEFEGFFBFGECGEEFCE=FFF@E?<FEGEGGF,BFGGGGGGGFDF<FDGG@,BCBDGG<DEF<ADFGGGGAFFFGCCC+@DCFGGGGGGGEFGGGD7@7FGFFCEGBFGG,@@CFGGG:CDF:B9CFG<+*;EGGGECCFGCE>F@+1:/88C+<7<9FGG8?CFCGGG+<CE75ACCE*59:C0AF7>5*>70>EG57:C<CFDDDD393/6*)*75@)05777*9*07BB6@>@>>(4(##
@M06045:235:000000000-JCY5N:1:1101:17706:7949 1:N:0:TACAGC
TAATCGACTCCTACGGGAGGCAGCAGTGGGGAATATTGCGCAATGGGCGGAAGCCTGACGCAGCGACGCCGCGTGGGGGATGACGGCCTTCGGGTTGTAAACCTCTTTCAGCAGGGACGAAGCGGAAGTGACGGTACCTGCAGAAGAAGCACCGGCCAACTACGTGCCAGCAGCCGCGGTAATACGTAGGGTGCAAGCGTTGTCCGGAATTATTGGGCGTAAAGAGCTCGTAGGCGGTCTGTCGCGTCGGCTGTGAAATCCCGAGGCTCAACCTCGGGTCTGCAGTCGATACGGGCAAACC
+
CCCGGGGGGGGGGGGGGGGGGGGGGGGGGGGGGGGGGGGGGGGGGGGGGGGGGGGGGGGGGGGGGGGGGGGGGFGGGGGGGGGGGGGGGGGGGGGGGGGGGGGGGGGGGGGGGGGGGGGGGGGGGGGGGGGGGGGGGGGGGGGGGGGGGGGGGGGGGGGGGGGGGGGGGGGGGGGGGGGGGGGGGGGGGGGGGGGGGGGGGGGGGGGCEGGGGGGGGGGGGGGGGGGGGGGGGGGGGGGGGGGGGGECDGGGGFGGGGGGGGGGGGG4<6FGFFFDEBFGFFFFGFFFFFF@FF9E>?B##
@M06045:235:000000000-JCY5N:1:1101:26954:7953 1:N:0:TACAGC
TAATCGACTCCTACGGGAGGCAGCAGTGGGGAATATTGCACAATGGGCGAAAGCCTGATGCAGCGACGCCGCGTGAGGGATGACGGCCTTCGGGTTGTAAACCTCTTTCAGTAGGGAAGAAGCGAAAGTGACGGTACCTGCAGAAGAAGCGCCGGCTAACTACGTGCCAGCAGCCGCGGTAATACGTAGGGCGCAAGCGTTATCCGGAATTATTGGGCGTAAAGAGCTCGTAGGCGGTTTGTCGCGTCTGCCGTGAAAGTCCGGGGCTCAACTCCGGATCTGCGGTGGGTACGGGCAGGTC
+
CCCGGGGGGGGGGGGGGGGGGGGGGGGGGGGGGGGGGGGGGFGGGGGGGGGGGGGGGGGGGGGGGGGGGGGGGGGGGGFGGGGGGGGGGGGGGGGGGGGGGGGGGGGGGGG<DFGGGGGGGGGGGGGGGGGGGGGGGGGGGGGGGGGGGGGGGGGGGGGGGGGGGGGGGGGGGGGGGGGGCGFGGG,<CDGFEEGCEGGEGGGGGGGEGGFGCCFGGGGEGGGGFCFGFGGGGGFGGGEDCGCC5CEE3C*>D5):CFGC7>DGGGD<FFFDFFFDD>:D?@?:D>@DFF66)3(50:(##
@M06045:235:000000000-JCY5N:1:1101:23674:7954 1:N:0:TACAGC
TAATCGACTCCTACGGGAGGCAGCAGCAAGGAATTTTCCGCAATGGGGGCAACCCTGACGGAGCAACGCCGCGTGACGGATGACGCCTCTTGGGGTGTAAACGTCTTTTGCCGAGGGAGAGAACGGACGGTACTCGGCGAATCAGGACCGGCTAACTACGTGCCAGCAGCCGCGGTAATACGTAGGGTCCGAGCGTTGTCCGGAGTTACTGGGCGTAAAGCGCGCGCAGGCGGCCCGCGAGGTGTCACGTGAAAGCTCCTGGCTTAACTGGGAGAGGTTGTTCGATACTGCGGGGCTTGCA
+
CCCGGGGGGGGGGGGGGGGGGGGGGGGGGGGGGGGGGGGGGGGGGGGGGGGGGGGGGGGGGGGGGGGGGGGGGGGGGGGGGGGGGGGGGGGGGGGGGGGGGGGGGGGGGGGGGGGGGGGGGGGGGGGGGGGGGGGGGGGGGGGGGGGGGGGGGGFFGGGGGGFGGGGGGGGGGGGGGGFGGGCFGGGGGGGGGGGEGGGGCEEGGCFFGGGGGGE?C8CFGGGGGGGEGGGGGGEGGGG3EGCFDC7ACFGGGGGGGGGGGFGFFGGGGFFGFG35B<FG@FFFCFFEFFFF@DBE211##
@M06045:235:000000000-JCY5N:1:1101:18092:7955 1:N:0:TACAGC
TAATCGACTCCTACGGGAGGCAGCAGTTAGGAATCTTGCGCAATGGACGAAAGTCTGACGCAGCGACGCCGCGTGCGGGATGAAGGCCCTCGGGTTGTAAACCGCTTTCAGCAGGGACGAAATTGACGGTACCTGCAGAAGAAGCCCCGGCCAACTACGTGCCAGCAGCCGCGGTAATACGTAGGGGGCAAGCGTTGTCCGGATTTATTGGGCGTAAAGAGCTCGTAGGTGGTTCGGTAAGTCGGATGTGAAATCTCCAGGCTCAACCTGGAGGGGTCATTCGATACTGCCGTGACTAGAG
+
CCCGGGGGGGGGGGGGGGGGGGGGGGGGGGGGGGGGGGGGGGGGGGGGGGGGGGGGGGGGGGGGGGGGGGGGGGGGGGGGGGGGGGGGGGGGGGGGGGGGGGGGGGGGGGGGGGGGGGGGGGGGGGGGGGGGGGGGGGFGGGGGGGGGGGGGGGGGGGGGGGGGGGGGGGGGGGGGGGGFGGGGGGGGGGGGGGGGGGGGGGCEGGCGGGGGGGGGGGGGGGGGGG=FGFGFGGGGGGFDFGGGGGGGGFGG>?F?>GGGGG4FGGGGGFFGFGFGEFFGFFFFGFFFFBFEF@?FF22##
@M06045:235:000000000-JCY5N:1:1101:21060:7988 1:N:0:TACAGC
TAATCGACTCCTACGGGAGGCAGCAGTGGGGAATATTGGACAATGGGCGCAAGCCTGATCCAGCCATGCCGCGTGAGTGATGAAGGCCTTAGGGTTGTAAAGCTCTTTCAGTGGGGAAGATAATGACGTTACCCACAGAAGAAGCCCCGGCTAACTTCGTGCCAGCAGCCGCGGTAATACGAAGGGGGCTAGCGTTGTTCGGATTTACTGGGCGTAAAGCGCACGTAGGCGGTTTGTTAAGTCAGGGGTGAAATCCCGGAGCTCAACTCCGGAACTGCCTTTGATACTGGCAAGCTAGACA
+
CCCGGGGGGGGGGGGGGGGGGGGGGGFFEGGGDGDGGGGGGGGGGGGGGGGGGGGGGGFGGGGGGGGFGGGGGFGGGGGGGGGFGGGGGGGGGGGGGGGGGGGGGGGGGGGFGGGGGGGGGGGGGGGGGGGGGGGGGGGGGGGGGGGGGGGGGGGGGGEGFGGGGGGGGFGGGGGGGGGGGGGGGGGGDE7FGGGGGGGGGGGGGGGGGGGGFGGDECFGEGGGGGGGEGGGGGGGGGEFGFC?FGGGGGGGGGGGGDGEGCCCFGDFGFFGF<>696?GB?F4CBF?BF>5?F6FA>)##
@M06045:235:000000000-JCY5N:1:1101:12318:7993 1:N:0:TACAGC
TAATCGACTCCTACGGGAGGCAGCAGTGGGGAATTGTTCGCAATGGGCGCAAGCCTGACGACGCAACGCCGCGTGGAGGATGAAGATCTTCGGGTCGTAAACTCCTTTCGATCGAGACGAACGGCCTCCGGGTGAACAATCCGGAGGAGTGACGGTACCGAGAGAAGAAGCCCCGGCTAACTCCGTGCCAGCAGCCGCGGTAATACGGGGGGGGCAAGCGTTGTTCGGAATTACTGGGCGTAAAGCGTGCGCAGGCGGTTTTGTAAGCCAGATGTGAAATCCCCGGGCTTAACCTGGGGCC
+
CCCGGGGGGGGGGGGGGGGGGGGGGGGGGGGGGGGGGGGGGGGGGGGGGGGGGGGGGGGGGGGGGGGGGGGGGFGGFGGGGGGGGGGGGGGGGGGGGGGGGGGGGGGGGGGGGGGGGGGGGGGGGGGGGGGGGGGGGGGGGGGGGGGGGGFGGGGGGGGGGGGGGGGGGGGGGGGGGGGGGGGGDFGGGGGGGGGGGGGGGGGGGGGGGGGGGGGGGGGGCGGGGGGGDGGDFFGGGGGGGGGCGGGGGGGDGGGGGGDCCFGGGFGGGFF947*0=FFGFFF>GFDFFFFFFFA@?F0##
@M06045:235:000000000-JCY5N:1:1101:12040:7995 1:N:0:TACAGC
TAATCGACTCCTACGGGAGGCAGCAGTGGGGAATCTTGCGCAATGCGCGAAAGCGTGACGCAGCAACGCCGCGTGGGGGAAGACGGCCTTCGGGTTGTAAACCCCTTTCAGGAGGGACGAAGGTTCGCCGGTGAACAGCCGTGCGGATTGACGGTACCTCCACAAGAAGCTCCGGCTAACTACGTGCCAGCAGCCGCGGTAATACGTAGGGAGCAAGCGTTGTCCGGAATTATTGGGCGTAAAGCGCTTGTAGGCGGCCTGTTAAGTTCCGTGTGAAATCCCCTGGCTTAACCAGGGAAGT
+
CCCGGGGGGGGGGGGGGGGGGGGGGGGGGGGGGGGGGGGGGGGGGGGGGGGGGGGGGGGGGGGGGGGGGGGGGFGGGGGGGGGGGGGGGGGGGGGGGGGGGGGGGGGGGGGGGGGGGGGCFGGGGGGGGGGGGGGGGGGGGGGGGGGGGGGGGGGGGGGGGGGGGGGGGGCGGGGGGGGGGGGGGGGGGGGGGGGGGGGGGGG?GFGGGGGGGGGGGGGGGEGGGGG=GGFGGGGGGGGDEDGFGGGDGGGDFGGGGDGGGFGGFGCG7*52.27C6@FGFFFFGFFFFFFFFF?3:B1##
@M06045:235:000000000-JCY5N:1:1101:9564:8002 1:N:0:TACAGC
TAATCGACTCCTACGGGAGGCAGCAGTGGGGAATATTGGACAATGGGGGCAACCCTGATCCAGCCATGCCGCGTGAGTGATGAAGGCCTTCGGGTTGTAAAGCTCTTTTGGCGGGGACGATGATGACGGTACCCGCAGAATAAGCCCCGGCTAACTTCGTGCCAGCAGCCGCGGTAAGACGAAGGGGGCTAGCGTTGTTCGGAATTACTGGGCGTAAAGCGAGTGTAGGCGGTTGCCCAAGTCAGGTGTGAAAGCCTTGAGCTCAACTCAAGAAATGCACTTGGTACTGGGTGACTAGAAG
+
CCCGGGGGGGGGGGGGGGGGGGGGGGGGGGGGGGGGGGGGGGGGGGGGGGGGGGGGGGGGGGGGGGGGGGGGGGGGGGGGGGGGGGGGGGGGGGGGGGGGGGGGGGGGGGGGGGGGGGGGGGGGGGGGGGGGGGGGGGGGGGGGGGGGGGGGGGGGGGGGGGGGGGGGFGGGGGGGGGGGGGGGGGGGGGGGGGGDGGGGGGGGGGGGGGGGGGGGG=FGE8EGGGGGGGGGGGGGGGGGGGGGGGGGGGGGGGGGGGGGGGGGGGGGGFFGFGFGFFFGFFFFFFFFFFF:5>DFAF2##
@M06045:235:000000000-JCY5N:1:1101:8123:8025 1:N:0:TACAGC
TAATCGACTCCTACGGGAGGCAGCAGTGGGGAATTTTGGACAATGGGCGCAAGCCTGATCCAGCCATGCCGCGTGTGGGAAGAAGGCCTTCGGGTTGTAAACCACTTTTGTCAGGGAAGAAACGGCTCCTACTAATACTGGGAGCTAATGACGGTACCTGAAGAATAAGCACCGGCTAACTACGTGCCAGCAGCCGCGGTAATACGTAGGGTGCGAGCGTTAATCGGAATTACTGGGCGTAAAGCGTGCGCAGGCGGTTCGTTGTGTCGGTGGTGAAAGCCCCGGGCTTAACCTGGGAATG
+
CCCGGGGGFDGGGGGGGGGGGGGGGGGGGGGGGGGGGGGGGGGGGGGGGGGGGGGGGGGGGGGGGGGGGGGGGGFGGGGGGGGGGGGGGGGGGGGGGGGGGGGGGFGGGGGGGGGGGGGGGGGGGGGGDGGGGGGGGGGGGG@GGGGGGGGGGGGGGGGGGGGGGGGGGGGGGGGGGGGGGGGGGFFGGGGGGGGGGGGGGGGGGGCCFCGGGGEEGGGGC8CGGGGG5CEGGGG6CGGGGGGGGGGGGGGGGGGGGDGGG9CGDDGGGFE*7D@FFB4C;:BDDDFEFFFFF?BFF?7##
@M06045:235:000000000-JCY5N:1:1101:9882:8043 1:N:0:TACAGC
TAATCGACTCCTACGGGAGGCAGCAGTGGGGAATATTGCACAATGGGCGAAAGCCTGATGCAGCGACGCCGCGTGAGGGATGACGGCCTTCGGGTTGTAAACCTCTTTCAGTAGGGAAGAAGCGAAAGTGACGGTACCTGCAGAAGAAGCGCCGGCTAACTACGTGCCAGCAGCCGCGGTAATACGTAGGGGGCAAGCGTTATCCGGAATCATTGGGCGTAAAGCGCGTGTAGGCGGCTCGATAAGTCTGCTGTGAAAGTCCAGGGCTCAACCCTGGAATGCCGGTGGATACTGTCGGGCT
+
CCCGGGGGGGGGFGGGGGGGGGGGGGGGGGDFGGGGGGGFG<FFGGFGGEGGGGGFGDDGGGGGGGGEGGGGGGGGGGDEGGGCCCGGGGFGGGGEE=BFGFGDFGGGGF<FAEFGGFGEGFGG7FFFFFDGDGGGGGGGFFGGGEFGGFGGGGGGGGGGGFFG<FGGFFFGFCGGGGGG:EFG@FFCFGGGDGEGGFDCGGGEGGGDGCFGGFFGGGGGGG8CFCEGGGGGGGGGGGGGD>F*9:9<:FGCF?C?FGCEGGGGF<3CFFFGFC558<@FF=;DGEFEFFFF=B>B?9B##
@M06045:235:000000000-JCY5N:1:1101:5034:8051 1:N:0:TACAGC
TAATCGACTCCTACGGGAGGCAGCAGTAAGGAATATTGGACAATGGGCGCAAGCCTGATCCAGCCATGCCGCGTGAAGGATTGAAGGCCCTATGGGTCGTAAACTTCTTTTATACGGGACAAAACCCCTCGATGCGTCGAGGGTTGATGGTACTGTAAGAATAAGGGTCGGCTAACTTCGTGCCAGCAGCCGCGGTAATACGAAGGACCCGAGCGTTATCCGGATTTATTGGGTTTAAAGGGTGCGTAGGCGGATCAGTAAGTCAGTGGTGAAAGCCCATCGCTTAACGGTGGAACTGCGC
+
CCCGGGGGGGGGGGGGGGGGGGGGFGGGGGGGGGGGGGGGGGGGGGGGGGGGGGGGGGGGGGGGGGGFGGGGGGGGGGGGGGGGCFGGGGGGGGGGGGGGGGGGGFFGGGGGGGGGGGGGGGGGGFFGGGGGGGGGGGGGGGGGGGGGGGGGGGGGGGGGGGGGFFDGGGFEGGGGGGGGGGGGGGGGGG77CEGGGGCGGGGGGGGGFGGGGGGGGGGGFGGCE599EDCGGGGGGCE:CGGGGGEGGDGD377E<CGGGGGGGD**7@FFFG=<FFFFFBFF5>FFF>;)73>FF>7##
@M06045:235:000000000-JCY5N:1:1101:25736:8062 1:N:0:TACAGC
TAATCGACTCCTACGGGAGGCAGCAGTGGGGAATTTTGGACAATGGGGGCAACCCTGATCCAGCCATTCCGCGTGAGTGAAGAAGGCCTTCGGGTTGTAAAGCTCTTTTGTCCGGAACGAAACGGGCGACGTGAACAGCGTTGTCTACTGACGGTACCGGAAGAATAAGCACCGGCTAACTACGTGCCAGCAGCCGCGGTAATACGGAGGGTGCAAGCGTTATCCGGATTCACTGGGTGTAAAGGGTGCGTAGGTGGGTTGGTAAGTCAGTGGTGAAATCCCCGAGCTTAACTTGGGAATC
+
CCCGGGGGGGGGGGGGGGGGGGGGGFGGGGGGGGGGGGGGGGGGGGGGGGGGGGGGGGGGGGGGGGGGGGGGGFGGGGGGGFFGGGGGGGGGGGGGGGGGGGGGGGGGGGGGGGGGGGGGGGGGGGGGGGGGGGGGGGGGGGDGGGGGGGGGGGGGCF>FGGGGGGGGGGGGGGGGGEGGGGGGGGGGGGGFGGGGGGGGGGGF?@E5CE*;ECCFGGGGGEGGGGGGGCGGGGGFFE*>C7EGFD>EDDDGGGGGGGGDDCDCGG>CFFBFF>5CFFF7??FFGFEDF?FBBF49?<?##
@M06045:235:000000000-JCY5N:1:1101:27247:8090 1:N:0:TACAGC
TAATCGACTCCTACGGGAGGCAGCAGTCGGGAATTTTGCGCAATGGGCGAAAGCCTGACGCAGCAACGCCGCGTGAGGGATGAAGGCCTTCGGGTTGTAAACCTCTTTTCTCAGGGACGATAATGACGGTACCTGAGGAATAAGTCACGGCTAACTACGTGCCAGCAGCCGCGGTAATACGTAGGTGGCAAGCGTTGTCCGGATTTATTGGGCGTAAAGAGCGTGTAGGCGGCCAGACAGGTCCGTTGTGAAAACTAGAGGCTTAACCTCTAGACGTCGATGGAAACCGTCTGGCTAGAGT
+
CCCGGGGGGGGGGGGGGGGGGGGGGGGGGGGGGGFGGGGGGGGGGGGGGGGGGGGGGGGGGGGGGGGGGGGGGCGGGGGEFGGGGGGGGGGGGGGGGGGGGGGGGGGFGGFGGGGGGGGGGGGGGGGGGGGGGGGGGGGGGGGGGGCGGGGGGGGGGGGGGGFGGGGFGGGGGG<FCGGGGFGGGFGGGGGGGGGGGGGGGG>EGFFGGGGGGGGGEGGGGGGDGGGGGGGGGGEEFF6DGGGCCC67><DDGGDGGGCFFDGFGGFFG@FGFCFD>DFGFFEFGFFFF>DFF4?;7?)##
@M06045:235:000000000-JCY5N:1:1101:28272:8091 1:N:0:TACAGC
TAATCGACTCCTACGGGAGGCAGCAGTGGGGAATTGTTCGCAATGGGCGCAAGCCTGACGACGCAACGCCGCGTGGAGGATGAAGATCTTCGGGTCGTAAACTCCTTTCGATCGAGACGAATGGCCCCTGGGTTAATGGCCCAGGGGAGTGACGGTACCGAGAGAAGAAGCCCCGGCTAACTCCGTGCCAGCAGCCGCGGTAATACGGGGGGGGCAAGCGTTGTTCGGAATTACTGGGCGTAAAGGGCTCGTAGGTGGCCAACTAAGTCATGCGTGAAATCCCTCGGCTTAACCGGGGGTG
+
CCCGGCGGCFGGGGGGGGGGGGGGGGGGGGGDCFEFGGGEEGGGGGGGGGGGGGGGG8FFDGEGGGGGGGGGGCEGBFGGFGF9FFFGGGGGGGGEGGGGGGGGGGFGGGGGFGGGFGGGGGGGGBFGGGGGGGGGGGFGGGGGGGGECGGDFC>FGGGGGGGGGFGGGGGGGGGGGGGGGGBFEFFGGGFGGGGGGDGG8E*<FGGCEGGGGCEGGGGGEGC=EDEG5CGG7A7C<CGDEG5*::CEFCDDDFDGGGGDCFGDFCG*:6BFFD@3BF?G?F4/9B35<578@?(.20(##
@M06045:235:000000000-JCY5N:1:1101:8432:8100 1:N:0:TACAGC
TAATCGACTCCTACGGGAGGCAGCAGTGGGGAATATTGCACAATGGGGGAAACCCTGATGCAGCGACGCCGCGTGCGGGATGACGGCCTTCGGGTTGTAAACCGCTTTCAGCAGGGACGAAAACAGACGGTACCTGCAGAAGAAGCGCCGGCTAACTACGTGCCAGCAGCCGCGGTAATACGTAGGGCGCAAGCGTTGTCCGGAATTATTGGGCGTAAAGAGCTCGTAGGCGGTCTGTCGCGTCGGATGTGAAAGCTCGAGGCTTAACCTCGGGTCTGCATCCGATACGGGCAGACTAGAG
+
CCCGGGGGGGGGGGGGGGGGGGGGGGFGGGGGGGGGGGGGGGGGGGGGGGGGGGGGGGGGGGGGGGGGGGGGGGGGGGGGGGGGGGGGGGGGGGGGGGGGGGGGGGEFGGGGGGGGGGGGGGGGGGGGGGEFGGGGGGGGGGGGGGGGGGGGDEGGGGGGGFDFGFGGGGGGGGGGGGGGGGGGGGGGGGGGGGGGGGGGGGGEEGCGFGGGFGGE=EDGGG*:EGGGCEFGGCEEFCFGGGGGGGGGGDFGGCFGCCDECDGGGGDFGFFGFGFGFFFG4@@D3D>@FBB55>644>3##
@M06045:235:000000000-JCY5N:1:1101:26616:8125 1:N:0:TACAGC
TAATCGACTCCTACGGGAGGCAGCAGCAAGGAATTTTCGTCAATGGGCGCAAGCCTGAACGAGCAACGCCGCGTGGAGGATGACGGCCTTCGGGTTGTAAACTCCTTTTTCGGGGGACGATGATGACGGTACCCCGGGAATAAGGCTCGGCTAACTCTGTGCCAGCAGCCGCGGTAATACAGAGGAGCCAAGCGTTGTCCGGATTGACTGGGCGTAAAGCGCACGCAGGCGGCATCGCGCGGGGGGTGTGAAATCTGGCCGCTTAACGGCCAGGCGCCATCCCATACGGCGAAGCTGGGTG
+
CCCGGGGGGGGGGGGGGGGGGGGGGGGGGGGGGGGGGGGGGGGGGGGGGGGGGGGGGGGGGGGGGGGGGGGGGGGGGGGGGGGGGGGGGGGGGGGGGGGGGGFGGGGGGGGGGGGGGGGGGGGGGGGGGGGGGGGGGEEGFFGGFGEGGGECFFGFGGGGGGGGCFDFGGGGGGGGGGGGGGFGGGGGGGGGG5EEGECFGGGGGGGGGGGGF8EGGFGGGC8>:EGG5=EECCEFEGC)*)/:CD/*9CFGCFCFGGGGGGGDGC:C<>@>FFF7@FFGFFF?:5?F:>:)7:>?:B1##
@M06045:235:000000000-JCY5N:1:1101:21763:8136 1:N:0:TACAGC
TAATCGACTCCTACGGGAGGCAGCAGTGGGGAATATTGCACAATGGGCGAAAGCCTGATGCAGCGACGCCGCGTGAGGGACGAAGGCCTTCGGGTTGTAAACCTCTTTCAGCAGGGAAGAAGCGAAAGTGACGGTACCTGAAGAAGAAGCACCGGCTAACTACGTGCCAGCAGCCGCGGTAATACGTAGGGTGCAAGCGTTGTCCGGAATTATTGGGCGTAAAGAGCTCGTAGGCGGTTTGTCGCGTCTGCTGTGAAAACTCAGGGCTTAACCCTGAGCCTGCAGTGGGTACGGGCAGAGA
+
CCCGGGGGGGGGGGGGGGGGGGGGGGGGGGGGGGGGGGGGGGGGGGGGGGGGGGGGGGGGGGGGGGGGGGGGGGGFGGEGGGGGGGGGGGGGGGGGGGGGGGGGGGGGGGGGGGGGGGGGGGGGGGGGGGGGGGGGGFFGGGGGGGGGGGGGGGGGGGGGGGGGGGGGGGGGGGGGGGGGGG9FGGFFGGGGGGGDGGGEGGEDFED5CGGGGFGGGGGGGGGGGGEFFEGGGGGGGE=7CGGEG5EE**2:C<<EDFFGGCCGFFGDCF47?F545?FGF@:4DFFFFE497;9)4<(##
@M06045:235:000000000-JCY5N:1:1101:24095:8141 1:N:0:TACAGC
TAATCGACTCCTACGGGAGGCAGCAGTGGGGAATCTTGCGCTAATGCGGGAAACCGTGACGCAGCGACGCCGCGTGAGGGAAGAAGGCCTTCGGGTTGTAAACCTCTTTCAGGAGGGACGAAGCTACTCGGGTGAATAGCCCAGAGGGTGACGGTACCTCCAGAAGAAGCGCCGGCTAACTACGTGCCAGCAGCCGCGGTAATACGTAGGGCGCAAGCGTTGTCCGGAATTATTGGGCGTAAAGAGCTCGTAGGCGGTCTGTCGCGTCGGATGTGAAAGCCCGAGGCTTAACCCCGGGTGT
+
CCCGGGGGGGGGGGGDGGGGGGGGGGGGGGGGGGGDFFGGGGGGGGGGGGGGGGGGGGGGGGGGGGGGGGGGGGCFGGGGGFGGGGGGGGGGGGGGGGGGGGGGGGGGGGGGGGGGGGGGGGGGGGGCCGGGGGGGEGGGGGGGDGGDGGGGGGGGGFGGGGGGGGGGGGGGGGGCFFGGGGGGGGGFGGGGGGGGGGGCEEEGGGE:@EGGGEGGGGGGGGGGGGGEGFDFGGGGGGGGGGGF7>FFGG75<CDCD7DEGGCG<C<DC>BDF*67==FC>)7)>)7<@F=FFF?>>6(##
@M06045:235:000000000-JCY5N:1:1101:25485:8151 1:N:0:TACAGC
TAATCGACTCCTACGGGAGGCAGCAGTGGGGAATTTTGCGCAATGGGGGAAACCCTGACGCAGCAACGCCGCGTGGAGGATGAAGTCCCTTGGGACGTAAACTCCTTTCGATCGGGACGATAATGACGGTAGCATATGAATAAGGATCGGCTAACTCCGTGCCAGCAGCCGCGGTCATACGGAGGATCCAAGCGTTATCCGGAATTACTGGGCGTAAAGAGTTGCGTAGGTGGCATAGTAAGTAGATAGTGAAAGCGTTCGGCTCAACCGGATATCCATTATCTAAACTGCTAAGCTAGGT
+
CCCGGGGGGGGGGGGGGGGGGGGGGGGGGGGEGGGGGGGGGGGGGGGGGGGGGGGGGGGGGGGGGGGGGGGGGGGGGGGGGGGGGGGGGGGFGG8FGFGGGGFGGGGGGGFFGGGGFCEGFGGGGGGGGGFFGGGGGGGGGGGGGGCFGGGGGGGGCEGGGGGGGFGGGGGGGG@EGGGGGGGDGGGGGGGFFGGGGGFG5EGGFGGFGGGGGGGEGGGGGGCCFGEGGDGFGGFG+<ED?CFGGFFFGGGGGGGCDDDEDGG<DFC<FEFC@D?FFFBFFF?@GFFFFF?FFFFF<<2##
@M06045:235:000000000-JCY5N:1:1101:23835:8165 1:N:0:TACAGC
TAATCGACTCCTACGGGAGGCAGCAGTCGAGAATCTTCGGCAATGGGCGCAAGCCTGACCGAGCGACGCCGCGTGGAGGACGAAGGCCTTCGGGTTGTAAACTCCTGTCGAGGGGGAAGAAGGCCCCGCAAGGGGCTTGACTGATCCCTGGAGGAAGCACGGGCTAAGTTCGTGCCAGCAGCCGCGGTAAGACGAACCGTGCGAACGTTATTCGGAATCACTGGGCTTAAAGCGCGTGTAGGCGGGCCGGCACGTCCGACGCTGAAATCCCCCGGCTCAACCGGGGAAGTGGCGCGGAAGC
+
CCCGGGGGGGGGGGGGGGGGGGGGGGGGGGGGGGGGGGGGGGGGGGGGGGGGGGGGGGGGGGGGGGGGGGGGGGGGEGGGGGGGGGGGGGGGGGGGGGGGGGGGGGGGGGGGGGGGGGGGGGGGGGGGGGGGGGGGGGGGGGGGGGGGGGGGGGGGGGGGGGGGGGGGFGGGGGGGGGGGGGGGGGGGGGGGGGGGGGG;*;EEGGGGGGCFFGGGGGGGGGGGGGGGGGGGGGDG=EEFGGGCGGGGDDDCGGGFGDCGGGDC5CGGGFFGFGFGEFFCFFEFGF>>D?*9>7:592(##
@M06045:235:000000000-JCY5N:1:1101:21814:8172 1:N:0:TACAGC
TAATCGACTCCTACGGGAGGCAGCAGTGGGGAATATTGCACAATGGGCGCAAGCCTGATGCAGCGACGCCGCGTGAGTGATGAAGGCCTTCGGGTTGTAAAGCTCTTTTGGCGGGGACGATGATGACGGTACCCGCAGAATAAGCCCCGGCTAACTTCGTGCCAGCAGCCGCGGTAAGACGAAGGGGGCTAGCGTTGTTCGGAATTACTGGGCGTAAAGCGCGTGTAGGCGGTTATCCAAGTCGGGTGTGAAAGCCTTGAGCTCAACTCAAGAAATGCACTCGGTACTGGGTGACTAGACG
+
CCCGGGGGGGGGGGGGGGGGGGGGGGGGGGGGGGGGGGGGGGGGGGGGGGGGGGGGGGGGGGGGGGGGGGGGGGGGGGGGGGGGGGGGGGGGGGGGGGGGGGGGGGGGGGGGGGGGGGGGGGGGGGGGGGGGGGGGGGGGGGGGGGGGGGGGGGGGGGGGGGGGGGGGGGGGGGGGGGGGGGGGGGGGGEGGGGEGGGGGGGGGGGGGGGGGGGGGGGFGGGGGGGGGGGGGGGGGGGGGGGGGGGGGDGFGGGGGGGFGGGGGGGGGGFFGBCFGFFFGFFF>GFFFFFFFFF?FFF4##
@M06045:235:000000000-JCY5N:1:1101:3702:8181 1:N:0:TACAGC
TAATCGACTCCTACGGGAGGCAGCAGCAAGGAATTTTCGTCAATGGGCGCAAGCCTGAACGAGCAACGCCGCGTGGAGGATGACGGCCTTCGGGTTGTAAACTCCTTTTTCGGGGGACGATAGTGACGGTACCCCGGGAATAAGGCTCGGCTAACTCTGTGCCAGCAGCCGCGGTAATACAGAGGAGCCAAGCGTTGTCCGGATTGACTGGGCGTAAAGCGCACGCAGGCGGCACCGCGCGTGGGGTGTGAAATCTGGCCGCTTAACGGCCAGGCTCCATCCCATACGGCGGAGCTTGGGT
+
CCCGGGGGGGGGGGGGGGGGGGGGGGGGGFGGGGGGGGGGGGGGGGGGGGGGEGGGGGGGGGGGGGFGGGGGGGGGGGGGGGGGGGGGGGGGGGGGGEGGGGGGGGGGGGGGGGGGGGGGGGGGFGGDGGGGGGGGGGGGGGGGFFCFG>FFGGGGGGGG?GGG:FF:FG>FFGC7AFFGGCFG5CEGGGGGGGGG5CFGGGDEEGF?:CFGGG8?CGFCCCEEEGECGGGGDGEFGD5CEGDC:D1>9<>CFEFCCCDCDG3DG77>DB>D3C5*.>?FFFF@FFFFBB3>>)2)(.(##
@M06045:235:000000000-JCY5N:1:1101:14823:8184 1:N:0:TACAGC
TAATCGACTCCTACGGGAGGCAGCAGTGGGGAATTTTGGACAATGGGGGCAACCCTGATCCAGCCATGCCGCGTGCGGGAAGAAGGCCTTCGGGTTGTAAACCGCTTTTAGCCGGGACGAAAAGGGCACGGATAACACCCGTGTTTTTTGACGGTACCGGCGGAATAAGCACCGGCTAACTACGTGCCAGCAGCCGCGGTAATACGTAGGGTGCGAGCGTTAATCGGAATTACTGGGCGTAAAGCGTTCGCAGGCGGGTCGTTGTGTCGGCGGTGAAAGCCCCGGGCTCGACCTGGGAAGG
+
A-<CFFFGGGGFFFGGGGGGGGGGCG<FGGGGGGGGGGGFFGGFGGGGG@FFGGGGGGGGGGGGDGGGGGGGGEGEGGGGCGGGGGGFGGGGGGGGGGGGGGGGGFGGGFGG?FGG>FGCGGDGG<F>CFCCFFFGGCEEGCB63>8DFEGG**FFEGGCFGDGGDFD<FFCFEC5:ECFGGGGGGGC+<;8A>F5:E5?8CFC+;C?GGGGGDDG?5C:E**+3AE?5=C++<AF5CED7<FFFG=5*9)99EDC<)9=CCDFC17C*55DB).1*11*7))593:73)7))0,<:B(##
@M06045:235:000000000-JCY5N:1:1101:4555:8192 1:N:0:TACAGC
TAATCGACTCCTACGGGAGGCAGCAGTGGGGAATTGTTCGCAATGGGCGCAAGCCTGACGACGCAACGCCGCGTGGAGGATGAAGATCTTCGGGTCGTAAACTCCTGTCGAGCGGGAAGAATGCTTCGGGGGTGAATACCCTCCGGAATTGACGGTACCACTAAAGGAAGCCCCGGCTAACTCCGTGCCAGCAGCCGCGGTAATACGGGGGGGGCAAGCGTTGTTCGGAATTACTGGGCGTAAAGGGCTCGTAGGCGGCCAACTAAGTCGGATGTGAAATCCCCAGGCTTAACCTGGGATG
+
CCCGGGGGGGGGGGGGGGGGGGGGGGGGGGGGGGGGGGGGGGGGGGGGGGGGGGGGGGGGGGGGGGGGGGGGGGGGGGGGGGGGGGGGGGGGGGGGGGGGGGGGGGGGGGGGGGGGGGGGGGGGGGGGGGGGGGGGGGGGGGGGGGGGGGGGGGGGGGGGGGGGGGGGGGGGGGGGGGGGGGGGGGGGGGGGGGFGGGGGGGGGGGGGGGGGGGGGGGGG=EGGGGGGGGGGGGGGGGGGGGGGFGEED7DDCFGGGGGGGGFFGFF>CBB<DC6CFF?FFFFFFFFFFFFFFFA:??,##
@M06045:235:000000000-JCY5N:1:1101:18883:8198 1:N:0:TACAGC
TAATCGACTCCTACGGGAGGCAGCAGTAGGGAATCTTGCGCAATGGGCGAAAGCCTGACGCAGCGACGCCGCGTGAGGGAAGAAGGCCTTCGGGTTGTAAACCTCTTTCAGGAGGGACGAAGCCACTCGGGTTAATAGCCCAGAGGGTGACGGTACCTCCAGAAGAAGCCCCGGCTAACTACGTGCCAGCAGCCGCGGTAATACGTAGGGGGCAAGCGTTGTCCGGATTTATTGGGCGTAAAGAGCGTGTAGGCGGCTTGGTAGGTCCGCTGTGAAAACTCGAGGCTCAACCTCGAGACGA
+
CCCGGGGGGGGGGGGGGGGGGGGGGGGGGGGGGGGGGGGGGGGGGGGGGGGGGGGGGGGGGGGGGGGGGGGGGGGGGGGGGGGGGGGGGGGGGGGGGGGGGGGGGGGGGGGGGGGGGGGGGGGGGGFGGGGFGGGGGGGFGGGGGGGGGGGGGGGGGFGGGGGGGGGGGGGGGGGGGGGGGGGGGGGGGGGGGGGGGGGDGGGGGGFGGGGGGGGGFC;EGEFGGGEGEFGFGGGGGGGGCFGFGGGGDGFFGGGGGGDGG>FFGGG=DEFG5FFGFFFC?@FFGFFFFFFFFFBFF<1##
@M06045:235:000000000-JCY5N:1:1101:21050:8219 1:N:0:TACAGC
TAATCGACTCCTACGGGAGGCAGCAGTGGGGAATTGTTCGCAATGGGCGCAAGCCTGACGACGCAACGCCGCGTGGAGGATGAAGACCTTCGGGTCGTAAACTCCTTTCGATCGAGACGAATAGCTTTCGGGTGAACAATCCGGAAGTCTGACGGTACCGAGAGAAGAAGCCCCGGCTAACTCCGTGCCAGCAGCCGCGGTAATACGGGGGGGGCAAGCGTTGTTCGGAATTACTGGGCGTAAAGGGCTCGTAGGCGGCCAACTAAGTCGGACGTGAAATCCCTCGGCTTAACCGGGGAGC
+
CCCGGGGGGGGGGGGGGGGGGGGGGGGGGGGGGGGGGGGGGGGGGGGGGGGGGGGGGGGGGGGGGGGGGGGGGGGG?FGGGGGGGGGGGGFGGGGGGGGGGGGGGGGGGGCFGGGGGGGGGCFGGGGGGGGGGGGGGGGGFGGGGGGGGFGGGGGGGGGGGGGGGGGGGGGCFGGGGGGGGGGGGGGDGGGGGGGCEGGGC8>CF?CEGGGGGDGGGGGGAEGEFGEEGEGG7CGGGGGGEDGFGGGGF7>9CFGGGGDEDFGCF6FFGFFDBDEGFF6C?@FFFD3@F>?FFBBBFB(##
@M06045:235:000000000-JCY5N:1:1101:20525:8224 1:N:0:TACAGC
TAATCGACTCCTACGGGAGGCAGCAGTGGGGAATATTGCACAATGGGGGAAACCCTGATGCAGCAACGCCGCGTGAGTGATGACGGCCTTCGGGTTGTAAAGCTCTGTCTTCAGGGACGATAATGACGGTACCTGAGGAGGAAGCCACGGCTAACTACGTGCCAGCAGCCGCGGTAATACGTAGGTGGCGAGCGTTGTCCGGATTTACTGGGCGTAAAGGGAGCGTAGGCGGATTTTTAAGTGAGATGTGAAATACTCGGGCTTAACCTGAGTGCTGCATTTCAAACTGGAAGTCTAGAGG
+
CCCGGGGGGGGGGGGGGGGGGGGGGGGGGGGFGGGGGGGGGGGGGGGGGGGGGGGGGGGGGGGGGGGGGGGGGGGGGGGGGGGGGGGGGGGGGGGGGGGGGGGFGGGGGGGGGGGGGGGGGGGGGGGGGGGGGGGGGGGGGGGGGGGGGGGGGGGGGGGGGGGGGGGGGGGGGGFGGFGGGGGGGGGGGGGGGGGGGGGFGGGGGGGGGGGGFGCCE5FGGGGGGEGGGFGGEGEFFGDFFGFGGGGGGGGGGGGE>FGGGGDG4CFFGF7FFGFGFFFGFFFFGFFFFFFFFFFFFB4##
@M06045:235:000000000-JCY5N:1:1101:27838:8229 1:N:0:TACAGC
TAATCGACTCCTACGGGAGGCAGCAGTGGGGAATATTGGACAATGGGCGGAAGCCTGATCCAGCAACGCCGCGTGAGGGATGACGGCCTTCGGGTTGTAAACCTCTTTCAGCACAGACGAAGCTGACTCCACGTGTGGGGTGGGTGACGGTATGTGCAGAAGAAGCACCGGCCAACTACGTGCCAGCAGCCGCGGTAATACGTAGGGTGCGAGCGTTGTCCGGAATTATTGGGCGTAAAGGGCTCGTAGGCGGTTTGTCGCGTCGGGAGTGAAATCCACTGGCTTAACTGGTGGCTTGCCG
+
CCCGGGGGGGGGGGGGGGGGGGGGGGGGGGGDGGGGGGGGGGGGGGFGGGGGEGGGGGGGGGGGGGGGGGGGGGGGGGGGFGGGGGGGGGGGGGGGGGGGFGGGGGGFGGGGGGGFEGGGGGGGGFGGGCGGG><DFGGGCFGGDGGGGGGGGGFGCBFFGGGEFGFGECFGGGFFFFGDAEGGGGGGGGGGGGGEDECCCCEDCEGFC*?*:EE>?EEFFEGCGGFG7CCF=EGECG5DGGGEGD7:DGGGG:>CGFFCD)9<5CD<GBF*@GFGFFFC?F5F<???**9=5>?4:>(##
@M06045:235:000000000-JCY5N:1:1101:10848:8242 1:N:0:TACAGC
TAATCGACTCCTACGGGAGGCAGCAGTGGGGAATATTGCGCAATGGGCGAAAGCCTGACGCAGCAACGCCGCGTGAGGGATGACGGCCTTCGGGTTGTAAACCTCTTTCAGCAGGGACGAAGCGAGAGTGACGGTACCTGCAGAAGAAGGACCGGCCAACTACGTGCCAGCAGCCGCGGTAATACGTAGGGTCCGAGCGTTGTCCGGAATTATTGGGCGTAAAGGGCTCGTAGGCGGTTCGTCACGTCGGGAGTGAAAACTCGGAGCTTAACCCCGAGACTGCTTCCGATACGGGCAGGAG
+
CCCGGDGGGGGGGGGGGGGGGGGGGGGGGGGGGGGGGGGGGGGGGGGGGGGG7FFFGFFGGGGFGGGGGGGGGGGGGGGGGGGGGGGGGGGGGGGGGGGGGFGGGG9FGEFGGGGGGGGGGGGGGF:@>DGGGGGGGFFDGGGFGGGFGGGGG:CCCEGGGCF:<FCCCBFGGGGGGGGGGG<AFGCFGGECGGGGGCG?EGGGD/?*:C6<:9:C=FGECGC7?GGGGGEGGDGGGGGD=D5=<<G=<DGDGGFFC>>6>FD395D<C9=7=45C35)1?@FFFFFF37;@FD>FFF(##
@M06045:235:000000000-JCY5N:1:1101:16344:8263 1:N:0:TACAGC
TAATCGACTCCTACGGGAGGCAGCAGTTAGGAATTTTGGGCAATGGGCGCAAGCCTGACCCAGCAACGCCGCGTGGGTGACGAAGGCCTTCGGGTTGTAAAGCCCTTTTCTCAGGGAAGATGATGACGGTACCTGAGGAAGAAGCACCGGCTAACTACGTGCCAGCAGCCGCGGTAATACGTAGGGTGCGAGCGTTGCCCGGATTTATTGGGCGTAAAGGGCGCGTAGGCGGACAGTTTAGTCAGAGGTGAAAGCCCGGGGCTCAACCTCGGAATTGCCTTTGATACTGGCTGTCTTGACT
+
CCCGGGGGGGGGGGGGGGGGGGGGCFFFGGGGGGGGGGGCGGGGGGGGGGGGGGGGGDGGGGGGGGGGGGGD@FGGE:CGFGGECFGGGGGGGGGGGGGGG<FAFGGGGFFGGGGG7=FFGGFGGGGGGGGGGGGGGG?EGGGGFGGGGGGGGGGGGGGGGGGGFGFFGGFGGG7F*C;;FCG:7<FCGGG7CCEGGG?FEGCCE6EGGGGGGGGDCEGGDG8CECEEGF=EGGDFGFF7CFGGGGGG6FGFC:CCFG3CDGGGGGGGGF:D<<<GFF?G4?BFCF@FFFF47>7B9))##
@M06045:235:000000000-JCY5N:1:1101:24733:8264 1:N:0:TACAGC
TAATCGACTCCTACGGGAGGCAGCAGTCGGGAATTTTGCGCAATGGACGAAAGTCTGACGCAGCAACGCCGCGTGAGGGATGAAGGCCTTCGGGTTGTAAACCTCTTTTCTCAGGGAAGATAATGACGGTACCTGAGGAAGAAGCCACGGCTAACTACGTGCCAGCAGCCGCGGTAATACGTAGGTGGCAAGCGTTGTCCGGATTTACTGGGCGTAAAGAGCGCGCAGGCGGTTGTGCAAGTCGCGTGTGAAAGCCCCCGGCTCAACTGGGGAGGGTCACGCGATACTGCTCAACTCGAAC
+
CCCGGGGGGGGGGGGGGGGGGGGGGGGGGGGGGGGGGGGGGGGGGGGGGGGGGGGGGGGGGGGDGGGGGGGGGFGDGGGGGGGGGGGGGGGGGGGGGGGGGGGGGGGGGGFGGGGGGGGGGGGGFGGGGGGFGFFGGGGGGGGGGGGFGGGGGGGGGGGGGGGGGGGGGGGGGGGGGGGGGGGGGGGGGGGGGGGGGGGFGGGEGCFGCFFGCEEEGGG7FCECGGGGGGGGGGGCGGGGGGGGGGGGGGFGGFFGGDGGDD)79FGGG?F))9@D>FFC>FD@G:DFFFF?7??FFF?##
@M06045:235:000000000-JCY5N:1:1101:14880:8296 1:N:0:TACAGC
TAATCGACTCCTACGGGAGGCAGCAGTGGGGAATCTTGCACAATGGAGGAAACTCTGATGCAGCGACGCCGCGTGAGCGATGAAGCCCTTCGGGGTGTAAAGCTCTTTCGACGGGAACGATAATGACGGTACCTGAGGAAGAAGCCACGGCTAACTACGTGCCAGCAGCCGCGGTAATACGTAGGTGGCGAGCGTTGTCCGGATTTACTGGGCGTAAAGAGCGCGCAGGCGGTCGTTCAAGTCGCGTGTGAAAGCCCCCGGCTCAACTGGGGAGGGTCACGCGATACTGATCGACTCGACG
+
CCCGGGGGGGGGGGGGGDGGGGGGGGGGGGGGGGGGGGGGGGGGGGGGGGGGGGGGGGGGGGGGGGGGGGGGGGGGGGGGGGGGGGGGGGGGGGGGGGGGGGGGGGGGGGGGGGGGGGGGGGGGGGGGDGGGGGGGGGGGGGGGGGGGGGGGGGGGGGGFGGFGGGGGGGGGGGGGGGGCGFGGGFGGGEGGGGCGGGGGGGGGDGGGFGGGGGEGDGGGGGDDEGGGGGGGGGGCEGGCF:FEGGGGGGGGGGGGGGGGGGDC7DCCFF>D3>>D>FFGFFF>G53?6@=@>59>0:(##
@M06045:235:000000000-JCY5N:1:1101:14262:8306 1:N:0:TACAGC
TAATCGACTCCTACGGGAGGCAACAGTGGGGAATTGTTCGCAATGGGCGCAAGCCTGACGACGCAACGCCGCGTGGAGGATGAAGATCTTCGGGTCGTAAACTCCTTTCGATCGGGAAGAACGTTTCCGGAGTGAATAGCTCCGGGAAGTGACGGTACCGAGAGAAGAAGCCCCGGCTAACTCTGTGCCAGCAGCCGCGGTAATACAGGGGGGGCAAGCGTTGTTCGGAATTACTGGGCGTAAAGGGCTCGTAGGCGGCCAACTAAGTCACACGTGAAATCCCCAGGCTTAACCTGGGGCC
+
CCCGGGGGGGGGGGGGGGGGGGGGGGGGGGGGGGGGGGGGGGGGGGGGGGGGGGGGGGGGGGGGGGGGGGGGGFGGGGGGGGGGGGGGGGGGGGGGGGGGGGGGGGGGGGGGGGGGGGGGGGGGGGGGGGGGGGGGGGGGGGGGGGGGGGGGGGGGGGGGGDGGGGGGGGGGGGGGGGDGGGGGGGGGGGGGGGGGGGGGGGGGGGGGGGGGGGGGGGGGGGGGGGGGDEFFFGGGFFGGGGGGGGGGGGGGGGGGGGGGGGGGGGGFGFFDFD;5>F=FFFFFGFFFFFFFFFAFF?(##
@M06045:235:000000000-JCY5N:1:1101:19774:8327 1:N:0:TACAGC
TAATCGACTCCTACGGGAGGCAGCAGTGGGGAATATTGGACAATGGGGGAAACCCTGATCCAGCAATGCCGCGTGAGTGATGAAGGCCTTAGGGTTGTAAAGCTCTTTCGACGGGGACGATGATGACGGTACCCGTAGAAGAAGCCCCGGCTAACTTCGTGCCAGCAGCCGCGGTAAGACGAAGGGGGCTAGCGTTGTTCGGAATTACTGGGCGTAAAGCGCGCGTAGGCGGTCTTTCAAGTCAGGAGTGAAAGCCCCGGGCTCAACCGAGGAACTGCGTCCGATACTGGCAGGCTGGAAA
+
CCCGGGGGGGGGGGGGGGGGGGGGGGGFGGGGGGGGGGGGGGGGGGGGGGGGGGGGGGGGGGGGGGGGGGGGGGGGGGGGGGGFGGGGGGGGGGGGGGGGGGGGGGGGGGGGGGGGGGGGGGGGGGGGGGGGGGGGGGGGGGGGGGGGGGGGGGGGGGGGGGGGGGGFGGGGGGGGGGGGGGGGGGGGGGGGGGGGGGGGGGGGGGGGGGGGGGGGGGGGGGGGGGGGGGGGGGGGGGGGGGGGGGFEGGGGC?FGGGGGGGGGGGGGGBFGB<FFFFFGFFF@DFFFFFFFDFFFF?,##
@M06045:235:000000000-JCY5N:1:1101:19393:8335 1:N:0:TACAGC
TAATCGACTCCTACGGGAGGCAGCAGTGGGGAATATTGGACAATGGGCGCAAGCCTGATCCAGCCATGCCGCGTGAGTGATGAAGGCCTTAGGGTTGTAAAGCTCTTTTAACGGGGAAGATAATGACGGTACCCGTAGAATAAGCCCCGGCTAACTTCGTGCCAGCAGCCGCGGTAATACGAAGGGGGCTAGCGTTGCTCGGACTCACTGGGCGTAAAGCGCACGTAGGCGGATCGTTAAGTCAGGGGTGAAATCCTGGAGCTCAACTCCAGAACTGCCTTTGATACTGGCGACCTTGACT
+
CCCGFGFGFGGGGGEFGCEGGGGGGGFEGGGGGGGFGGG9CFGGGGGGGGGGGGGGGGFGGFGGGGGDCCFGGEGGDGCGGGGGGGGGGGGGGGGGGGGGGGGCGGGGGFCFGGGG7FEGEGGGGGGGGFG+EFGGGGGGGGFGGEGGGDGGGGGG9FFFGGGGGGGGFG7FFGFGGGGGGGGGGGCEEEGGGDBEGD;;CEG**:C8FF*A@CGGDFCCGG=*:FF:CCCG5EEEFG=FGGG+:775*9FFD:>+:*7*95CFGC<*29?FFCFGFFFGFFB4:7=FFFFFFBB@A>)##
@M06045:235:000000000-JCY5N:1:1101:5335:8339 1:N:0:TACAGC
TAATCGACTCCTACGGGAGGCAGCAGTGGGGAATCTTGGACAATGGGCGCAAGCCTGATCCAGCCATGCCGCGTGAGTGAAGAAGGCCTTAGGGTTGTAAAGCGCTTTTCTCAGGGATGAACACTGACAGTACCTGAGGAAGAAGCCTCGGCTAACTACGTGCCAGCAGCCGCGGTAATACGTAGGAGGCAAGCGTTGTCCGGAATCACTGGGCGTAAAGCGCGTGTAGGTGGTGGGACAAGTCTGCTGTGAAAGCGCCTGGCTTAACCGGGCGAGGTCGGCGGAAACTGTCGCACTCGGT
+
CCCGGGGGGGGGGGGGGGGGGGGGGGGGGGGGGGGGGGGGGGGGCFGGGGGGEGGFGGGGGGGGGGGGGGGGGGGGGGGGGGGGGGGEFGFGEGGGDFGGG9FGGGGDGGGGFGGGGFFGGGGGGGGGGGGGGGCGFFG8FCFDG?EFGG7EFGDGGGGGGGG+DFGGFGGGGDGGGGGGGFAGGF9CBGDCEGGGGGCFGGGCGGGGGGGFFCCEE5;9FGGGGGGEGGGGGGGGDFFCGGEGFFGGG:07:9CGGCDEGGGG*9CGGFFCDG)7>.<5@FEFG:@@=??=)86:174##
@M06045:235:000000000-JCY5N:1:1101:8200:8345 1:N:0:TACAGC
TAATCGACTCCTACGGGAGGCAGCAGTGGGGAATATTGGACAATGGGCGCAAGCCTGATCCAGCAATGCCGCGTGAGTGATGAAGGCCCTAGGGTTGTAAAGCTCTTTTACCCGGGATGATAATGACAGTACCGGGAGAATAAGCCCCGGCTAACTCCGTGCCAGCAGCCGCGGTAATACGGAGGGTGCAAGCGTTGTCCGGATTTATTGGGTTTAAAGGGTGCGTAGGCGGCCTTATAAGTCAGTGGTGAAAGCCCATCGCTCAACGATGGAACTGCCATTGATACTGTAAGGCTTGGGG
+
CCCGGGGGDGGGGGGGGGGGGGGGCGEFGGGGGG@FCGGFGGGFGGGGGGGGEGGDGGGFGGFGFGGGGGGGG=FCGCEFGGGFGGCFEDDFGGGGDFFGGGGCFGAFCEFGGCGGDFGCDFGAFGGGGGGGGGGGGGGGGGGGFE7@FEGGGGG=<FGC:FGGFGFFGGEGGGGGG@FGGGFEEE<BBCGGGGGCC8@BEGECEEGEC;9E:E=0999CE=8EGC=:CFCEEGEGFEFGGGFFGGGGGF7CFGG7FGDFG57CGGFDGFFGFGFFF4FFBF?FCFF@6679FFFF<9(##
@M06045:235:000000000-JCY5N:1:1101:19094:8373 1:N:0:TACAGC
TAATCGACTCCTACGGGAGGCAGCAGTCGGGAATTTTGGGCAATGGGCGAAAGCCTGACCCAGCAACGCCGCGTGAAGGATGAAATCCTTCGGGATGTAAACTTCGCAAGAACGGGAAGAATAAGTAAGGGTTAATATCTCTTACGATGACGGTACTGTTTGTAAGCTCCGGCTAACTCCGTGCCAGCAGCCGCGGTAATACGGGGGGAGCAAGCGTTGTTCGGATTTACTGGGCGTAAAGGGCGCGTAGGCGGCCACCGCAAGTCGACTGTGAAATCTCCGGGCTTAACCCGGAAAGGAG
+
CCCGGGGGGGGGGGGGGGGGGGGGGGGGGGGGGGGGGGGGGGGGGGGGGGGGGGGGGGGGGGGGGGGGGGGGGGGGGGGGGGGGGGGGGGGGGGGGGGGGGGGGGGGGGGGGGGGGGGGGGGGGGGGGGGGGGGGGGGGGGGGGGGGGGGGGGGGGGGGGGGGGGGGGGGGGGGGGGGGGGGGGGGGGGGGGGGGGGGGGGGGGEGGGGGGGFGGGCGGGGGGGGGGGEFCGGGGGEGGFGGGGGGGEGGCGGGGGDGGGGGGGFGGGGFEFFGFGFFBCFEEFGFFFFFFFF>6:>?B##
@M06045:235:000000000-JCY5N:1:1101:14543:8375 1:N:0:TACAGC
TAATCGACTCCTACGGGAGGCAGCAGTGGGGAATATTGCACAATGGGCGAAAGCCTGATGCAGCGACGCCGCGTGGGGGATGACGGCCTTCGGGTTGTAAACCCCTTTCAGCAGGGAAGAAGCGAAAGTGACGGTACCTGCAGAAGAAGCACCGGCTAACTACGTGCCAGCAGCCGCGGTAATACGTAGGGTGCGAGCGTTGTCCGGAATTATTGGGCGTAAAGAGCTTGTAGGCGGTTTGTCGCGTCTGCTGTGAAAATCCGAGGCTCAACCCCGGACTTGCAGTGGGTACGGGCAGACC
+
CCCGGFGEGDGGGFGGD@FDEGCFFGGCGFEGGE9FGGGCDEFFGGGGGGGGGGGGG<EFGGGGGED@BFFGGCGEGGGGGGGGGGGGGGGGGGGEFFGFGGGCFFGGGGGGGGGGDFGGFGGGGD>:FGGGGGEGEFGGGFFBDGFCF@FFGGDFC<FGGEGFFCFCFCFGGGGGDEGCECC94C?CFGGGECGDDCEEDCECGEG58F?:FDEFGCGE=C/::CGGGGGEFGGGGEGDE5F5CDEGG7FDG+*<DDGGGGG<DGG<FFFG4D;<@EBGFFFFGF4@>>4?359@FF,##
@M06045:235:000000000-JCY5N:1:1101:26457:8377 1:N:0:TACAGC
TAATCGACTCCTACGGGAGGCAGCAGTGGGGAATCTTGCGCAATGGGCGAAAGCCTGACGCAGCAACGCCGCGTGTGTGATGAAGGTCTTCGGATCGTAAAGCACTGTCGCGAGGGAAGATACGCCGTCGGATAACACCCGGCGGCTGGGACGGTACCTCGAGAGGAAGCACCGGCTAACTCTGTGCCAGCAGCCGCGGTAATACAGAGGGTGCGAGCGTTAATCGGAATTACTGGGCGTAAAGCGCGCGTAGGCGGCTTTGCAAGTCGGGTGTGAAATCCCCAGGCTTAACCTGGGAAAC
+
CCCGGGGGGGGGGGGGGFGGGGGGGGGGGGGDGGGGGCGGGGGGGGGGGGGGGGGGGGGGGGFGFFGEGGGGGGGGGGGFGGGFFCGGGGGGGDGGGGGFGGGGGGGGGGGGGGGGGGGGGGGFGGGGGDGEGFGGFGGGGGGGGDGGDEGGGDGGGGGGGDGGGGGGGGGGGGGGGG?FFGGGGGGGGGGFGGGGGGGGGEFCG@FGGGGGGGGEEEGGGE=GGGEE55CCFGGGGGGGEDGGGGGGGGGGGCGGGGGGFFG7>CFGGFFFBD3DFFFG:@F@D:>>F:*9F@BF:(4##
@M06045:235:000000000-JCY5N:1:1101:18670:8397 1:N:0:TACAGC
TAATCGACTCCTACGGGAGGCAGCAGTAGGGAATCTTCCGCAATGGACGCAAGTCTGACGGAGCAACGCCGCGTGAGTGATGAAGGTTTTCGGATCGTAAAGCTCTGTTGCCCTAGACGAACAGCAAGGAGAGTAACTGCTCTTTGTGTGACGGTATAGGAGAAGAAAGCCCCGGCTAACTACGTGCCAGCAGCCGCGGTAATACGTAGGGGGCAAGCGTTGTCCGGAATTATTGGGCGTAAAGCGCGCGCAGGCGGTCGTTTAAGTCTGGTGTTTAAGCCCGGGGCTCAACCCCGGTTGA
+
CCCGGGGGGGGGGGGGGGGGGGGGGGGGGGCFGGGGGGGDGFEGGGGGGGGGGGGGGFGGGGGGGGGGGGEFGFECECFFFGAFEFCFFGGGGC=:=FGGGGFFGFGGG<?EGFGGDG+>C@FFFFGEFFF8FFFGGFGC<F,EFGGFFGAFGG@<BFEGCCFFFFGGGGFFGGEEE@EFGGFGFGGFGGGFGGGEEGGE78+5BF9FGCEGDEEGGGEEGGEGGGG*2AA+3<<C=:7CEGFG7CEG<CCG>:5:CD35>C*>C7>>F=5:<<>GFFFC;;D>DF>:>69<>B()464##
@M06045:235:000000000-JCY5N:1:1101:25986:8399 1:N:0:TACAGC
TAATCGACTCCTGCGGGAGGCAGCAGTGGGGAATATTGCACAATGGGCGGAAGCCTGATGCAGCGACGCCGCGTGAGGGATGACGGCCTTCGGGTTGTAAACCTCTTTCAGTAGGGAAGAAGCGAAAGTGACGGTACCTGCAGAAGAAGCACCGGCTAACTACGTGCCAGCAGCCGCGGTAATACGTAGGGTGCAAGCGTTAATCGGAATTACTGGGCGTAAAGCGTGCGCAGGCGGCTTTGCAAGACAGATGTGAAATCCCCGGGCTTAACCTGGGAACTGCATTTGTGACTGCAGGGCG
+
CCCGGGGGGGGGFGGGGGGGGGGGGGGGGGGGGGGGGGGGGGGGGGGGGGGGGGGGGGGGGGGGGGGGGGGGGGGGGGGGGGGGGGGGGGGGGGGGGGGGGGGGGGGGGGGCFGGGGFGGGGGGGGDGGGGGGGGGGGGGGGGGGGGGGGGGGGGGGGGGGGGGGGGFGGGGGGGGGGGGGGGGGGGGGGGGGGGGGGGEGGGGGGGGGGGGGGGGGGGGDEFGGGGGGGGGGGGGGGGGGGGCFF=FFGFGFEFGGGGGGDGGGGGGGFFGFGFGFFFGFFFFGFFFF)9@FFFFBFF##
@M06045:235:000000000-JCY5N:1:1101:17097:8417 1:N:0:TACAGC
TAATCGACTCCTACGGGAGGCAGCAGTGGGGAATTGTTCGCAATGGGCGCAAGCCTGACGACGCAACGCCGCGTGGAGGATGAAGGTCTTCGGATTGTAAACTCCTGTTGCCCGGGACGAATGGCTCCAACCTAACACGTTGGAGTGTGACGGTACCGGGTGAGGAAGCCCCGGCTAACTCTGTGCCAGCAGCCGCGGTAATACAGAGGGGGCAAGCGTTGTTCGGAATTACTGGGCGTAAAGGGCGCGTAGGCGGCCTGCTAAGTCGAACGTGAACTCCCCGGGCTCAACCCGGTAACAG
+
CCCFEDGGGGFGGGGGFGGGGGGGFGGGCFEBFGGDGGGGGGGGGGGFEGGDGGGGFFGGGGGGGGGDGGGC@CEGDGGGGGGGGFGGGFGGGCGGGGGGGGCFFGGFGFFFFGGGGGGGGFG<DCGGGGGGGGGGGGGB@FFCEDCFGGGGGGGGGGGG<7FFGGG<CGGGGGGGE?<BFGGGCEGGFFGGFGG>>CEE>CGGGC9<858CG5@CFG**2;@FGD5*;+<7?CGFCG*7*/<FGGGEDCC37FGDDGCGGFF76>F57755:<>G*97<5BB@C>)7=65;5>>)((.##
@M06045:235:000000000-JCY5N:1:1101:11598:8418 1:N:0:TACAGC
TAATCGACTCCTACGGGAGGCAGCAGTGGGGAATATTGGACAATGGGCGCAAGCCTGATCCAGCCATGCCGCGTGAGTGACGAAGGCCTTAGGGTTGTAAAGCTCTTTTGGCGGGGAAGATAATGACGGTACCCGCAGAATAAGCTCCGGCTAACTCCGTGCCAGCAGCCGCGGTAATACGGAGGGTGCGAGCGTTGTCCGGAATCACTGGGCGTAAAGGGCGCGTAGGTGGCCGAGCAAGGTCGCGGTGAAAGCCCGGGGCTCAACCCCGGGTCGGCCGTGGCAACTACTTGGCTGGACA
+
CCCGGGGGGGGGGGGGGEFGGGGGFGGGGGGGGGGGGGGFGFGGGGGGGGGGGGGGGGGGGGGGGGGGGGGEGGGGGGGGGGGGGGGGGGFFGGGGGGFGGGGGGGGGGGGGGGGGEGGGGGGGGGFEFGGGGGGGGGGDGGGGGFFCGGGGGGGGGGGGEDGGGGGGGGGGGGFFGGGGGGGGGGGGGGGGGGGGGGGGGGGGGGFGEGGGGGGG*CFGGGEGGGGGGGFGGGGGGCEFGGGFGGGGDGCFGGDGGGGGDGDGGGG49>DGFGDCDFFGFFFFCF;?@F?FF?:7::(##
@M06045:235:000000000-JCY5N:1:1101:22016:8436 1:N:0:TACAGC
TAATCGACTCCTACGGGAGGCAGCAGTCGGGAATATTGCCCAATGGTCGCAAGACTGAGGCAGCAACGCCGCGTGCGCGATGAAGGCCTTCGGGTCGTAAAGCGCTTTTCAGTGGGATGAGGAAGGACAGTACCACTGGAATAAGGTACGGCTAACTACGTGCCAGCAGCCGCGGTAAAACGTAGGTACCGAGCGTTATCCGGATTTACTGGGCGTAAAGCGTGTTCAGGCGGTCTGGCAAGTCGGGCATGAAATCTCTCGGCTCAACCGGGAGGGGTTGTCCGATACTGCTGGGCTTGTA
+
CCCGGFGGGGGGGGGGGGGGGGGGGGGGGGGGGGGGGGGGEFGGGGGGGGDGGGGGGCGGGGEFGGGDDGGGEG@FGGGGGGGGGGGGGGGGGGGGGGGGGGFEG@FGGGGGFGGGD=FGDGGGGGGGGGGGGGGGGDGFCFGGGGGGGGGGDCFGGGGGGF@FGGGCGGGEGGGGGDDGGG<BCGGGGGGEDEGGGGGGGGG>>>FGGF7FG5CEGGGGGG=C8@CFGEFGGE5AFGF<FDFCDD=EDFF7DGFF*:CGDGD5CGFCD@>CEC>DE5)C5=BDC5.7**1*6?FF1:(##
@M06045:235:000000000-JCY5N:1:1101:5714:8453 1:N:0:TACAGC
TAATCGACTCCTACGGGAGGCAGCAGTCGGGAATTTTGCGCAATGGGCGAAAGCCTGACGCAGCAACGCCGCGTGAGGGATGAAGGCCTTCGGGTTGTAAAGCTCTTTTGACGGGGACGATGATGACGGTACCCGCAGAATAAGCCCCGGCAAACTTCGTGCCAGCAGCCGCGGTAAGACGAAGGGGGCAAGCGTTGTTCGGAATTACTGGGCGTAAAGGGCGCGTAGGCGGCCATGTAAGTCAGGTGTGAAAGCCCTGGGCTCAACCTGGGAGTGGCACTTGATACTGGGTGGCTAGAGT
+
CCCGGGGGGGGGGGGGGGGGGGGGGGGGGGGGGGGGGGGGGGGGGGFGGGGGGGGGGGGGGGGGGGGGGGGGGGGGGGGGGGGFGGGGGGGGGGGGGGGGGGGGGGGGGGGGGEGEGGGGEGC=FGGGGGGGGGGGDCEFGGF9CFGGGGGGGGGGGGGGGGGGGGGFGGGGGGGGGGF@EEEEGGGCEGCFFECCGG5CEGGCGGGGCFGFGGGGGFGGGGGGGGGECDGGGDGE6CEFGGGGGGGG:CCFGGFGCFD=FFCFFGGG6<FFFGFGFFFCF:87>48*/64<:B?72?)##
@M06045:235:000000000-JCY5N:1:1101:28116:8506 1:N:0:TACAGC
TAATCGACTCCTACGGGAGGCAGCAGTCGGGAATTTTGCGCAATGGGCGAAAGCCTGACGCAGCAACGCCGCGTGAGGGATGACGGCCTTCGGGTTGTAAACCTCTTTTCTCAGGGACGATGATGACGGTACCTGAGGAAGAAGCCACGGCTAACTACGTGCCAGCAGCCGCGGTAATACGTAGGTGGCGAGCGTTGTCCGGATTTACTGGGCGTAAAGAGCGCGCAGGCGGTCGTTCAAGTCGCGTGTGAAAGCCCCCGGCTCAACTGGGGAGGGTCACGCGATACTGATCGACTCGATG
+
ACCFGDAFGGGGGGGGGGGEEEEFDFEEGGFCFCFGGGGGGCCFFGGFEGGGFFGGGCAFGGE@FGGCFFGGGCFGGFEECEGGFGGEECGGCGGCFGFGFGGCGGGCGGGGGGGGGGGGGGGGGGGGGGGGGGGGGFFCFCFGE,FFDGGEGGGGGG7><D>;CCFFGGGCGGFCGF:CFCFGG?<E78B@E5*;:8@EGEGE8+2CEFFGFGC8EGG+CEGEDGGEEGEDG5:C=5FFC7<EDDGE9CFFGGFGGGGGDGD<F62:CFFDBDEDBF5D3>>5)5>=@?9=F3;>B:.##
@M06045:235:000000000-JCY5N:1:1101:17939:8516 1:N:0:TACAGC
TAATCGACTCCTACGGGAGGCAGCAGTGGGGAATCTTGGACAATGGGCGCAAGCCTGATCCAGCCATGCCGCGTGAGTGACGAAGGCCTTAGGGTTGTAAAGCTCTTTTGCCGGGGACGATAATGACGGTACCCGGAGAATAAGTCCCGGCTAACTTCGTGCCAGCAGCCGCGGTAATACGAAGGGGACTAGCGTTGTTCGGAATTACTGGGCGTAAAGCGCACGTAGGCGGATTTGTAAGTCAGGGGTGAAATCCCGGGGCTCAACCTCGGAACTGCCTTTGATACTGCAAATCTCGACT
+
CCCGGGGGGGGGGGGGGGGGGGGGGGGGGGGGGGGGGGGGGGGGGGGGGGGGGGGGGGGGGGGGGGGGGGGGGGGGGGGGGGGGGGGGGGGGGGFGGGGGGGGGGGGGGGGGGGGGGGGGGGGGGGGGGGGGGGGGGGGGGGGGGGGGGGGEGGFFDFGGGGGGGGGGGGGGGGGEGGGGGG>FEGGDGGGGGGGGGGGFGGG>FGGGGGGGGGGGGGGGGGGGGGGGGFGGGGGCFGFGGCGGCGGGGGGGGGFGGGGGGGDGGCFGGFFG>GFGF?FGFF=BF?==?4=FFFB?>B)##
@M06045:235:000000000-JCY5N:1:1101:28293:8522 1:N:0:TACAGC
TAATCGACTCCTACGGGAGGCAGCAGTGGGGAATCTTGCACAATGGAGGAAACTCTGATGCAGCGACGCCGCGTGAGCGATGAAGCCCCTCGGGGTGTAAAGCTCTTTCGACGGGAACGATAATGACGGTACCCGGAGAAGAAGCTGCGGCTAACTACGTGCCAGCAGCCGCGGTAATACGTAGGCAGCAAGCGTTGTTCGGAATTACTGGGCGTAAAGAGTGTGTAGGCGGTGCTCTAAGTTCGGTGTGAAATCTCCCGGCTTAACTGGGAGGGTGCGCCGGAAACTGGAGTGCTTGAGT
+
CCCGGGGGGGGGGGGGGGGGGGGGGGGGGGGGGGGGGGGGGGGGGGGGGGGGGGGGGGGGGGGGGGGGGGGGGGGGGGGGGGGGGGGGGGGGGGGGGGGGGGGDGGGGGGGGGGGGGGGGGGGGGGGGGGGGGGGGGGGGGGGGGGGGGGGGGGGGGGGGGGGGGGGGGGGGFG<FGGGGGGGGGGGGGGGGGGGEGGFGGGGGGGGGGGGGGGGGGGGGGGGGGGGGGGGEGGGGGGGGGGGGGGGGGGGGFGGGC>FEGGGDGGGGGFFCE3BGEFFGBDFDDDFFFFFFFFFFAF0##
@M06045:235:000000000-JCY5N:1:1101:7045:8537 1:N:0:TACAGC
TAATCGACTCCTACGGGAGGCAGCAGTGGGGAATATTGGACAATGGGCGCAAGCCTGATCCAGCAATGCCGCGTGAGTGAGGAAGGCCTTAGGGTTGTAAAGCTCTTTCACCCGCGACGATGATGACGGTAGCGGGAGAAGAAGCCCCGGCTAACTTCGTGCCAGCAGCCGCGGTAATACGAAGGGGGCGAGCGTTGTTCGGATTTACTGGGCGTAAAGGGCGCGCAGGCGGCCGCATTTGTCAGGCGTGAAAGCCCCGGGCTTAACCTGGGAACTGCGTTTGATACGGTGTGGCTAGACT
+
CCCGGGGGGGGGGGGGGGGGGGGGGGGGGGGGGGGGGGGGGGGGGGGGGGGGGGGGGGGGGGGGGGGGGGGGGFGGGGGGGGGGGGGGGGGGGGGGGGGGGGGGGGGGGGGGGGGGGGGGGGGGGGGGGGGGGGGGGGGGGGGGGGGGGGGGGGGGGGGGGGGGGGGGGGGGGGGGGGGGGGGGGGGGGGGGGGGGGGGGGGGGDFGGGGGGGGGGGGGGGGGGGGGGGGGGGGGGGDGGGGGGGGGGGGGFGGGGGGGGGGGGGGGGGFFGFGF7=FDGFFFFFFFFFFFFFFFFBF)##
@M06045:235:000000000-JCY5N:1:1101:8902:8545 1:N:0:TACAGC
TAATCGACTCCTACGGGAGGCAGCAGTGGGGAATTGTTCGCAATGGGCGCAAGCCTGACGACGCAACGCCGCGTGGAGGATGAAGATCTTCGGGTCGTAAACTCCTGTCGAGCGGGAAGAACACTTTTCGGGCGAATATCCCGGAAGGCTGACGGTACCGCTAAAGGAAGCCCCGGCTAACTCCGTGCCAGCAGCCGCGGTAATACGGGGGGGGCAAGCGTTGTTCGGAATTACTGGGCGTAAAGGGCTCGTAGGCGGCCAACTAAGTCGGACGTGAAATCCCCAGGCTCAACCTGGGACC
+
CCCGGGGGGGGGGGGGGGGGGGGGGGGGGGGGGGGGGGGGGGGGGGGGGGGGGGGGGGGGGGGGGGGGGGGGGGGGGGGGGGGGGGGGGGGGGGGGGGGGGGGGGGGGGGGGGGGGGGGGGGGGGGGGGGGGGGGGGGGGFGGGGGGGGGGGGGGGGGGGGDFGGGGGGGGFGGDGGGGGGGGGGGGGGGGGGGGGGGGGGGGGGGGGGGGGGGDEGGGGCEGEGFEGGEGGGGGGGGGGEG5:FGEEFFGGGFDCDDGGGGGGGGFGGFFGFG:DFFFG?FF>FFFFFFF6<FBFFB(##
@M06045:235:000000000-JCY5N:1:1101:28173:8546 1:N:0:TACAGC
TAATCGACTCCTACGGGAGGCAGCAGTGGGGAATTGTTCACAATGGGCGCAAGCCTGATGACGCAACGCCGCGTGGTGGATGAAGGTCTTCGGATTGTAAACCCCTGTCGAATGGGACGAAAGACCCGGGAGCTAATCATCCCGGGAGTGACGGTACCGTTAAAGGAAGCCACGGCTAACTCTGTGCCAGCAGCCGCGGTAATACAGAGGTGGCAAGCGTTGTTCGGAATTACTGGGCGTAAAGGGCGCGTAGGCGGCCATCTAAGGCAGACGTGAAATCCCCCGGCTTTACCTGGGAAAG
+
AC6CF9FE7FGGFG;FFEFFEEGGGGEFFFG;7,<EFCEAFGGGD8<CFE@@CFGDEFGGG9FECFGGGGGGG4@F,DC=BFGGGF9<9AF7+8B+EF95<EEBFDCEFD7=AEFEF?FGGECF<FFEFFDEGG<,,,@@A<@FFFEE@BF>FGECF9:FDG7CB:FBCGGGFG<CFDFG:CFGBECG+88:FB;EGGE8**<<<EC7<FAEC*ACCFGCCCCF?8>88=6C9<9EGGGGCD5<CGGGGG9C9*0>>57CF0::C:*9073*89;FF*=:)95)95>5>)08?6).82(##
@M06045:235:000000000-JCY5N:1:1101:14967:8568 1:N:0:TACAGC
TAATCGACTCCTACGGGAGGCAGCAGTGGGGAATTGTTCGCAATGGGCGCAAGCCTGACGACGCAACGCCGCGTGGAGGATGAAGATCTTCGGGTCGTAAACTCCTTTCGATCGAGACGAATTCCCCTGGGGTTAACAGCCTCGGGGGTTGACGGTACCGAGAGAAGAAGCCCCGGCTAACTACGTGCCAGCAGCCGCGGTAATACGTAGGGCGCAAGCGTTATCCGGAATTATTGGGCGTAAAGAGCTCGTAGGCGGTTTGTCGCGTCTGCTGTGAAATCCGGAGGCTCAACCTCCGGCT
+
CCCGGGGGGGGGGGGGGGGGGGGGGGGGGGGGGGGGGGGGGGGGGGGGGGGGGGGGGGGGGGGGGGGGGGGGGGGGFGGGGGGGGGGGGGGGGGGGGGGGGGGGGGGGGGGGGGGGGGGGGGGGGGGGGGGGGGGGGGGGGGGGGGGGGGGGGGGGGGGGGGGGGGGGGGGGGGDGGGGGGGGGGGGGGGGGGGGGGGGGGEGGGGGGGGGGGGGGGGGGGGDGGGGGGDGGGGGFGGGGGGGFGGGGGGGGGGGGGGCGGGGGGGGGDEFGFGFDFFFGFFFFDFFE4>467>:;?B;##
@M06045:235:000000000-JCY5N:1:1101:22827:8577 1:N:0:TACAGC
TAATCGACTCCTACGGGAGGCAGCAGTGGGGAATATTGGACAATGGGCGCAAGCCTGATCCAGCCATGCCGCGTGGATGATGAAGGCCTTAGGGTTGTAAAGTCCTTTTAACGGGGAAGATAATGACGGTACCCGTAGAATAAGCCCCGGCTAACTTCGTGCCAGCAGCCGCGGTAATACGAAGGGGGCTAGCGTTGCTCGGAATTACTGGGCGTAAAGCGCACGTAGGCGGTTAGATAAGTTAGTTGTGAAATCCCTGGGCTTAACCTAGGAACAGCGACTGATACTGTTTAACTGGGGC
+
CCCGGFGGGGGGGGGGGGGGGGGGFGFGGGGDGGGGGGGGGGGGGGGGGGGGFGGGGGGGGGGGGGGFGGGGGFFGFCFGGGGGGGGGGGGGGGGGGGGGGGGGGGGGGGGGGGGGGGGGGGFGGGGGGGGGGGGGGGGGGGGGGFFEFGGGGGGGGGGGGGGFGGGGGGGGGGGGGGGGGGCFGGGGGGGGGGGDGGGGGGGGGFGGGGGGGGCEEGGGGG=5E8FGGGGG5:5C?7:FGFGGFGGGGDFFFFGGGDGGGGGGFGGG=:FGFGFGFFDCB>EFGFFFFFFFFFFFDB(##
@M06045:235:000000000-JCY5N:1:1101:12008:8577 1:N:0:TACAGC
TAATCGACTCCTACGGGAGGCAGCAGTGGGGAATTTTGGACAATGGGGGCAACCCTGATCCAGCCATGCCGCGTGTGTGAAGAAGGCCTTCGGGTTGTAAAGCACTTTCGGACGGAACGAAATCGCGCGGGCGAATATCCCGCGTGGATGACGGTACCGTAAGAAGAAGCACCGGCTAACTACGTGCCAGCAGCCGCGGTAATACGTAGGGTGCGAGCGTTAATCGGAATTACTGGGCGTAAAGTGTGCGCAGGCGGCCGAGCAAGTCGAGTGTGAAAGCCCCGGGCTTAACTTGGGAAGT
+
CCCGGGGGGGGGGGGGGGGGGGGEFGGGGGGGGGGGGGGGGGGGGGGGGGGGGGGGGGGGGGGGGGGGGGGGGGGGGGGGGGGGGGGGGGGGGGGGGGGGGGGGGGGGGGGGGGGGGGGGGGFGGGGGGGGGGGGGGGGGGGGGGGGGCGGGGGEGGGGGGGGGGGGGGGFGGGGGGGGGGGGGGGGGGGGGGGGGGGGGGGGGGEGGGGGGGGGCGGE:CCGFGFGDCGGGGGGCFGG7CDGG>CFGGGGGGGGGGGGG3C3DFF>CC5BGFFFGFFFFFFE@DF354<?F6F<FF1,##
@M06045:235:000000000-JCY5N:1:1101:23047:8583 1:N:0:TACAGC
TAATCGACTCCTACGGGACGCAGCAGTGGGGAATCTTGCGCAATGGGCGAAAGCCTGACGCAGCGACGCCGCGTGCGGGATGAAGGCCTTCGGGTTGTAAACCGCTTTCAGCAGGGACGATTGTGACGGTACCTGCAGAAGAAGCCCCGGCCAACTACGTGCCAGCAGCCGCGGTAATACGTAGGGGGCGAGCGTTGTCCGGATTTATTGGGCGTAAAGAGCTCGTAGGCGGTTCGGTAAGTCGGGTGTGAAATCTCCACGCTCAACGTGGAGGGGCCACTCGATACTGCCGTGACTCGCG
+
CCCGGGGGGGGGGGGGGG7FFGGGGGGGGGGGGGGGGGGGGGGGGGGGGGGGGGGGGGGGGGGGGGEGGGGGGGGGGGGGGGGGGGGGGGFGGGGGGGGGGGGGGGGGGGGGGGGGGGGGGGGGGGGGGGGGGGGGGGGGGGGGGGGGGGGGGGGGGGGGGGGGGGGGGGGGGGEGGGGGGGGGEGGGGDGGGGGGGECFGGG>GCGFGGGGGGGEGDGGGGEGEGGGGGGGCGGGGGGGGG+7DCEGCDGGGFGFGGFCGG<DGGGDC3<3;3>G:DFD@FFFFFFFFF4BD>:>29(##
@M06045:235:000000000-JCY5N:1:1101:17680:8605 1:N:0:TACAGC
TAATCGACTCCTACGGGAGGCAGCAGTGGGGAATATTGGACAATGGGCGAAAGCCTGATCCAGCAACGCCGCGTGAGGGATGACGGCCTTCGGGTTGTAAACCTCTTTCAGCAGGGACGAAGCGCAAGTGACGGTACCTGCAGAAGAAGCACCGGCCAACTACGTGCCAGCAGCCGCGGTAATACGTAGGGTGCGAGCGTTGTCCGGAATTATTGGGCGTAAAGGGCTCGTAGGCGGTTTGTCGCGTCGGGAGTGAAAACTCAGGGCTTAACCCTGAGCCTGCTTCCGATACGGGCAGAGG
+
CCCGGGGGGGGGGGGGGGGGGGGGGGGGGGGGGGGGGGGGGGGGGGGGGGGGGGGGGGGGGGGGGGGGGGGGGGGGGGGGGGGGGGGGGGGGGGGGGGGGGGGGGGGGGGGGGGGGGGGGGGGGGGGGGGGGGGGGGGGGGGGGGGGGGGGGGGGGGGGGGGGGGGGGGGGGGGGGGGGGGGGGGGFGGGGGGGGGGGGGGGGGGGGDGGGGGGGGGGGGGGGGGGGGGGGGGGGGGGGGGGGDFGGGGGGGGEGGFGGGGGGGGC5CDFFG=FF<:F4DFFFFGFFFFF3<@>>56<-##
@M06045:235:000000000-JCY5N:1:1101:21360:8610 1:N:0:TACAGC
TAATCGACTCCTACGGGAGGCAGCAGTGGGGAATATTGCACAATGGGCGCAAGCCTGATGCAGCGACGCCGCGTGAGGGATGACGGCCTTCGGGTTGTAAACCTCTTTCGGCAGGGACGAAGCGTAAGTGACGGTACCTGCAGAAGAAGCACCGGCTAACTACGTGCCAGCAGCCGCGGTAATACGTAGGGTGCGAGCGTTGTCCGGAATTATTGGGCGTAAAGAGCTCGTAGGCGGTTTGTCGCGTCTATCGTGAAAACTAGCAGCTTAACTGTTGGCGTGCGGTGGATACGGGCAGGCG
+
CCCGGGGGGGGGGGGGGGGGGGGGGGGGGGGGGGFGGGGGGGGGGGGGGGGGGGGGGGGGGGGGGGGGGGGGGFGGGGGGGGGGGGGGGGGGGGGGGGGGGGGGGGGGGGGGEGGGGGGGGGGGFDGGGGGGGGGGGGGGGGGGGG8FGGGGGGGGGGCFGGGDF7CFGGGGGGGGGGGG7EGGGG?9CEG?EEGDGGG>E*:C:EGCEGGGGGGGGGGGDCGGGFFGGGEGGGGGGEECEGGGGGGGGGGGGFFCGF7F<FCFGDGGGFFFFGFFFFFG>5357)7@598F@FFF>:(##
@M06045:235:000000000-JCY5N:1:1101:8389:8637 1:N:0:TACAGC
TAATCGACTCCTACGGGAGGCAGCAGTGGGGAATATTGCGCAATGGGCGAAAGCCTGACGCAGCGACGCCGCGTGTGGGATGACGGCCTTCGGGTTGTAAACCACTGTCGGGAGGGACGAATGCCCCGCAAGGGGAGTGACGGTACCTCCAAAGGAAGCACCGGCTAACTCCGTGCCAGCAGCCGCGGTAATACGGAGGGTGCGAGCGTTGTCCGGAATCACTGGGCGTAAAGGGCGCGTAGGCGGCCTGATAAGTAGGGGGTGAAATCCTGCGGCTTAACCGCAGGGCTGCCTTCTAATG
+
CCCGGGGGGGGGGGGGGGGGGGGGGGGGGGGGGGGGGGGGGGGGGGGGGGGGGGGGGGGGGGGGGGGGGGGGGEGGGGGGGGGGGGGGGGGGGGEFCFGGGGGGGGGGGGGGGGDGGGGGGGGGGGGGGGGGGGGGGGGGGGGGGGGGGGFGGGGGGGGGGGGGGCGGGGGGGFGEGGGGGFGGGGGGGGGGGGGGECGEGGGGGGGGGGGGGGGGCGGGFGGGGGGGEEGGGGGGGGGGGGDGGGGGCDC>C+C+:CFGGGGGFGGGCFFGFGFGFDFGFFFFDFFFFFDDF@<FAFA##
@M06045:235:000000000-JCY5N:1:1101:14250:8655 1:N:0:TACAGC
TAATCGACTCCTACGGGAGGCAGCAGTGGGGAATCTTGCGCAATGGGCGAAAGCCTGACGCAGCGACGCCGCGTGGGGGAAGAAGGCTTTCGGGTTGTAAACCCCTTTCAGGAAGGACGAAGCCACTCGGGTGAATAGCCCAGAGGGTGACGGTACTTCCAGAAGAAGCCCCGGCTAACTACGTGCCAGCAGCCGCGGTAATACGTCGGGGGCAAGCGTTGTCCGGATTTATTGGGCGTAAAGAGCGTGTAGGCGGCTTGGTAGGTCCGCTGTGAAAACTCGAGGCTCCACCTCGGGACCT
+
CCCFFFGG;FGGDFEGGDGGGGGGGGC@FEGEGCFGGGGCGGGC@GFF:FFFEFGG?<FFG@FBCEGEGGEGGCFFDGGGGGDFDFGGGGEGGGFEEEFGGGGGGGGGGGGGFGFG8<>7C@@FCG8DFEGFC7F;;@FEFF<B:FEGGGGGG<FFFGFECGGGGFGFGGGGGDG@FFDACDFG8CFFFG**;A8?CE5C><+9:<**/:ECC>C>EEEG*;CCEGCGCC+<CFGGGEGDGGFFC<C1CDGFG?CEC)9:*0::3C76<:)>B<FFB6?4?)777@..)05@:>8)(-(##
@M06045:235:000000000-JCY5N:1:1101:14549:8660 1:N:0:TACAGC
TAATCGACTCCTACGGGAGGCAGCAGTGGGGAATATTGCGCAATGGGCGAAAGCCTGACGCAGCGACGCCGCGTGTGGGATGACGGCCTTCGGGTTGTAAACCACTGTCGGGAGGGACGAATGCGCCGCAAGGCGAGTGACGGTACCTCCAAAGGAAGCACCGGCTAACTCCGTGCCAGCAGCCGCGGTAATACGGAGGGTGCGAGCGTTGTCCGGAATCACTGGGCGTAAAGGGCGCGTAGGCGGCCTGATAAGTAGGGGGTGAAATCCTGCGGCTTAACCGCAGGGCTGCCTTCTAATG
+
CCCGGGGGGGGGGGGGGGGGGGGGGGGGGGGGGGFGGGGGGGGGGGGGGGGGGGGGGGGGGGGGGGGGGGGGGGGGGGGGGGGGGGGGGGGGGGGGGGGGGGGGGGGGGGGGGGGGGGGGGGGGGGGGGGGGGGGGGGGGGGGGGGGGGGGGFGGGGGGGGGGGGGGGGGGGGGGGGGGGGGGGGGGGEEGGGGGGGGGGGGGGGGGGGGGGGGGGGEGGGGGGGGGGDCGGGGGGGGGGDGCFGGGGGGF7CEFGGGGGGGDDCFCFGFFDFGFGF:FGFFFFDFFFEFEBFF2=AA<##
@M06045:235:000000000-JCY5N:1:1101:6936:8734 1:N:0:TACAGC
TAATCGACTCCTACGGGAGGCAGCAGTGGGGAATTGTTCGCAATGGGCGCAAGCCTGACGACGCAACGCCGCGTGGAGGATGAAGATCTTCGGGTCGTAAACTCCTTTCGATCGAGACGAATTCCCCTGGGGTTAACAGCCTCGGGGGTTGACGGTACCGAGAGAAGAAGCCCCGGCTAACTCCGTGCCAGCAGCCGCGGTAATACGGGGGGGGCAAGCGTTGTTCGGAATTACTGGGCGTAAAGGGCTCGTAGGCGGCCAACTAAGTCAGACGTGAAATCCCTCGGCTTAACCGGGGGGT
+
CCCGGGGGGGGGGGGGGGGGGGGGGGGGGGGGGGGGGGGGGGGGGGGGGGGGGGGGGGGGGGGGGGGGGGGGGGGGFGGGGGGFFCFGGGGDGGGGGGGGGGGGGGGGGGGGGGGGGGGGGGGGFGGGGGGGGGGGGGGGGEFGGGGGGGGGGGGGGGGGGGGGFGGGGGGGGGGGDCEFFGGGGFCEGGCGGGG>CGGGGGEGGGGGE>EGGGGGGGGGG5CC8FCEGE5?FGGCCFGGGDGFDDEEF*995CDFDGGGG49FCGGGFFF=4DFG>F*:@49?CEDFFF4@@FBFFF(##
@M06045:235:000000000-JCY5N:1:1101:13032:8743 1:N:0:TACAGC
TAATCGACTCCTACGGGAGGCAGCAGTCGGGAATTTTGGGCAATGGGCGAAAGCCTGACCCAGCAACGCCGCGTGAAGGATGAAATCCTTCGGGATGTAAACTTCGCAAGAACGGGAAGAATAAGTAAGGGTTAATATCTCTTACGATGACGGTACTGTTTGTAAGCTCCGGCTAACTCCGTGCCAGCAGCCGCGGTAATACGGGGGGAGCAAGCGTTGTTCGGATTTACTGGGCGTAAAGGGCGCGTAGGCGGCCACCGCAAGTCGACTGTGAAATCTCCGGGCTTAACCCGGAAAGGCA
+
CCCGGGGGGGGGGGGGGGGGGGGGFGGGGGGGGGGGGGGGGGGGGGGGGGGGGGGGGGGGGGGGGGGGGGGGGGGGGGGGGGGGGGGGGGGGGGGGGGGGGGGGGGGGGGGGGGGGFGGFGGFGGGGGGGGGGGGGGGGGGGGGGGGGGGGGGGGGGGGGGGGGGGGGGGGGGGGGGGGGGGGGGGGGGGGGGGGGEEGGGGGGGGGGGGGGGGGGGCGGGFGEEEGGGGGGGGGGCEGFGGGGGGGGGGGGGGGGGFGGGGDDGFGGG>BDFFFFFFFGFF5;DE@FFFFFEBBF>FB##
@M06045:235:000000000-JCY5N:1:1101:23820:8745 1:N:0:TACAGC
TAATCGACTCCTACGGGAGGCAGCAGTGGGGAATTGTTCGCAATGGGCGCAAGCCTGACGACGCAACGCCGCGTGGAGGATGAAGATCTTCGGGTCGTAAACTCCTTTCGATCGAGACGAATTCCCCTGGGGTTAACAGCCTCGGGGGTTGACGGTACCGAGAGAAGAAGCCCCGGCTAACTCCGTGCCAGCAGCCGCGGTAATACGGGGGGGGCAAGCGTTGTTCGGAATTACTGGGCGTAAAGGGCTCGTAGGCGGCCAACTAAGTCAGTCGTGAAATCCCTCGGCTTAACCGGGGACG
+
CCCFGGFC;FGGFGGEGGGGGGGEGGGEFFGFEDF<ECFGD@:@FF<<FGGGCEGGC<FGGGGG7FGC@CEGC>FGCFDG8F@EEBEBEEBFGEFGGED<BFEGGE<BFG?FC7=FGGEGGD>F<F3,++@@FGGCFGGGG:FFDC@*CG@FCFGFFGCECF@GFGGCFFFD*C8EGGGFFFGGGGG>EFGGGGGGGGGGCEE?FGGG>8CCGGEEF8=EGGGE8F=CEDCGFGF96557CCG5FF5=C*7CCF*+9<5CCGFGGDF0CB6**785@:F*9)9)955>>>9@6/,)3--##
@M06045:235:000000000-JCY5N:1:1101:15617:8749 1:N:0:TACAGC
TAATCGACTCCTACGGGAGGCAGCAGTAGGGAATATTGGTCAATGGATGCAAGTCTGAACCAGCCATGCCGCGTGCAGGAAGAAGGCCTTCTGGGTTGTAAACTGCTTTTGCCAGGGGATAAAACGGATCTGCGGATCTAATTGAAGGTACCTGGTGAATAAGCCACGGCTAACTACGTGCCAGCAGCCGCGGTAATACGTAGGTGGCAAGCGTTGTCCGGATTTATTGGGTTTAAAGGGTGCGTAGGCGGTCCTATAAGTCAGTGCTGAAATATCCCGGCTTAACCGGGAGGGTGGCATG
+
CCCGGGGGGGGGGGGGGGGGGGGGGGGGGGGGGGGGGGGGGGGGGGGGGGGGGGGGGGGGGGGGGGGGGGGGGGGGGGGGGGGGGGGGGGGGGGGGGGGGGGGGGGGGGGGGGGGGGGGGGGGGGGGGGGGGGGGGFG9FGGFGGGGGGGGGGGGGGGGGGGGGGGGGGGGGGGGGGGGGGGGGGGGGGGGGGGGGGGGGGGGGGGGGGGGGGEGEGGFEGEGDCFGFGGGGGEGD+AGGGGGGGGGGGGDD5EFGDGFGGGGGGGGGGFFGFGFGFFEGFFFFGF?DFFEEFFFDFF,##
@M06045:235:000000000-JCY5N:1:1101:12827:8761 1:N:0:TACAGC
TAATCGACTCCTACGGGAGGCAGCAGTGGGGAATATTGGACAATGGGGGCAACCCTGATCCAGCCATGCCGCGTGAGTGATGAAGGCCCTAGGGTTGTAAAGCTCTTTTAGCGGGGAAGATAATGACGGTACCCGCAGAAAAAGCCCCGGCTAACTTCGTGCCAGCAGCCGCGGTAATACGAAGGGGGCTAGCGTTGCTCGGAATCACTGGGCGTAAAGCGCACGTAGGCGGACTCTTAAGTCAGGGGTGAAATCCTGGAGCTCAACTCCAGAACTGCCTTTGATACTGGGAGTCTCGATG
+
CCCGGGGGEFGGGGGGGGGGGGGGGGFFGGCFGFFGGGGFGGGGGGFGGGGGGGGGGGGGGGGGGGGGGGGGGGGGGGGGGGFGGGGGGFGGGGDFGGGGGGGGFGGFDFFFGDGGDGGGGCGGGGGGGGGGGGGG:CFGGGCFFGFGGGG@FFFFFGGGGGGCGGFFFGGGGGEGDCFGGCFGGGGGGGGFGG58CEFGGGGGGFFGGGFGGGEG=FF7EGEC:FG8*ACCCEEDEEEFGGGGDFGGGGG4:EGGFGF6CF7CGFGGG??FFGFGFFF6BFFFG?=@FF>>EBB7>?.##
@M06045:235:000000000-JCY5N:1:1101:3176:8763 1:N:0:TACAGC
TAATCGACTCCTACGGGAGGCAGCAGTAGGGAATTTTCCACAATGGACGAAAGTCTGATGGAGCAACGCCGCGTGCAGGATGAAGGCCTTCGGGTTGTAAACTGCTTTTCTCTGTGACGATAATGACGGTAGCAGAGGAATAAGGATCGGCTAACTCCGTGCCAGCAGCCGCGGTCATACGGAGGATCCAAGCGTTATCCGGAATTACTGGGCGTAAAGAGTTGCGTAGGTGGCATTGTAAGTTGATAGTGAAAGCGTGCGGCTCAACCGCATACACATTATCAAAACTGCAAAGCTAAAG
+
CCCFGEFGFGGGGGGGGFEGGGGGEGGGGGGGGGGGGGGGGFGGG@CCBCF7FF9EFGGFGFFGGCFFGGGGGG@EGGFFGF,FC@FFE<CFGGGGCFDDFGFGGFF<FGGGFFFGGFEE:FEG9FGGCFGGGDFG@D8BF9EGGGGGCEG@FGGGFAFGGGGGGCFGFFFGGGGGGGGFFGGEGCFCCFGCFGGGEGFCGGGGFG?CF@B5FGGC8CC9CFGFGGGGG5CFGGFF7CFFGCGEGFFFGGFC7FFCDDGGGGC)7C=093>CB7FF?FFC4BFF*675@FFFFF0:A>)##
@M06045:235:000000000-JCY5N:1:1101:20964:8768 1:N:0:TACAGC
TAATCGACTCCTACGGGAGGCAGCAGTGGGGAATATTGCGCAATGGGCGAAAGCCTGACGCAGCGACGCCGCGTGGGGGATGACGGCCTTCGGGTTGTAAACCTCTTTCAGCAGGGACGAAGCGGAAGTGACGGTACCTGCAGAAGAAGCACCGGCCAACTACGTGCCAGCAGCCGCGGTAATACGTAGGGTGCAAGCGTTGTCCGGAATTATTGGGCGTAAAGAGCTCGTAGGCGGTCTGTCGCGTCGGCTGTGAAAACCCGGAGCTCAACTCCGGGCCTGCAGTCGATACGGGCAAAGG
+
CCCGGGGGGEGGGGCEGGGGGGGGGGEFDGGGGGFGGEDC>FFGGGGFGFCEFGGF<FGGEFE@FGGGGCEGGCECFCGGGGFFC=:F?F<DCEEEEGCGCAFGGGCDGGDGGGGGFGGGGGGGG7<E<BEGEGCCGFECGGFFBGGG:F,<FGDGGGCG7CF<F7CFGFGGGG@FG>CE5EFGFGGGCGGFCEFFGFGEGG>998CEEEFGGG7C5=8:E8E9C8C?<EGGGGFGCG5CFG?**/::DDDC5:6CC***19D3)7C*9*=*9CFDDD3D5)0)9=FB>:5.75356:<##
@M06045:235:000000000-JCY5N:1:1101:11222:8770 1:N:0:TACAGC
TAATCGACTCCTACGGGAGGCAGCAGTGGGGAATTGTTCGCAATGGGCGCAAGCCTGACGACGCAACGCCGCGTGGAGGATGAAGACCTTCGGGTCGTAAACTCCTTTCGATCGAGACGAATGGCCCTTAGGTTAACAGCCTGGGGGAATGACGGTACCGAGAGAAGAAGCACCGGCTAACTCCGTGCCAGCAGCCGCGGTAATACGTAGGGGGCGAGCGTTGTCCGGATGCATTGGGCGTAAAGAGCTCGTAGGCGGCTTGGCACGTCGGGTGTGAAAACTTCAGGCTCAACCTGGAGGG
+
CCCCC<DFEGFGCFFGECFCGDCC<FFFGGGGGGGGGCFGEGFDFGGFGEGGEFF8ED<BFC@@F:CGGC:FFCEFBFEC=FCAFEFFGDDFGGGGFEFF@FGG@9FDF==,BFE@D@:CFFFGGGG7FFFDG,@<>FG@@8F<FGGG:FGGGGGC@CFGGGGGGGGGGGG,2<BC7CFGEC9CCFFEFFGGCFFFGED>*:;FFG8<EFDGGCDDEGGGGEE5+<CGE**2A9:C6/7CEGCCFFFE7659D5CECDDECGC47*9>FEFG@D@DFF*:567/>=4?FFF=)08@?F?##
@M06045:235:000000000-JCY5N:1:1101:10112:8808 1:N:0:TACAGC
TAATCGACTCCTACGGGAGGCAGCAGTGGGGAATATTGGACAATGGGCGCAAGCCTGATCCAGCCATGCCGCGTGAGTGATGAAGGCCCTAGGGTTGTAAAGCTCTTTTGTGCGGGAAGATAATGACGGTACCGCAAGAATAAGCCCCGGCTAACTTCGTGCCAGCAGCCGCGGTAATACGAAGGGGGCTAGCGTTGCTCGGAATCACTGGGCGTAAAGGGTGCGTAGGCGGGTCTTTAAGTCAGGGGTGAAATCCTGGAGCTCAACTCCAGAACTGCCTTTGATACTGAAGATCTTGATA
+
CCCGGGGGGGGGGGGGGGGGGGGGGGGGGGGGGGGGGGGGGGGGGGGGGGGGGGGGGGGGGGGGGGGGGGGGGGGGGGGGGGGGGGGGGGGGGGGGGGGGGGGGGGFGGGGGGGGGGGGGGGGGGGGGGGGGGGGGGGGGGGGGGGGGGGGGGGGGGGGGGGGGGGGGGGGGGGGGGGGGGGGGGGGGGGGGGGGGGGGGGGGGGGGGGGGGGGGGGFGGGGGGGGGGGGGGGGGGGGG>FGFGGFFGGGGGGGGG>CFGGG<CFGGGGFFFFGFGFFFGFFFFGFFF?F?FFFFFFF)##
@M06045:235:000000000-JCY5N:1:1101:21874:8810 1:N:0:TACAGC
TAATCGACTCCTACGGGAGGCAGCAGTGGGGAATTGTTCGCAATGGGCGCAAGCCTGACGACGCAACGCCGCGTGGAGGACGAAGATCTTCGGGTCGTAAACTCCTTTCGATCGGGAAGAATGTTCTCGGGCTGAATAATCCCGAGAAGTGACGGTACCGAGAGAAGAAGCCCCGGCTAACTCCGTGCCAGCAGCCGCGGTAATACGGGGGGGGCAAGCGTTGTTCGGAATTACTGGGCGTAAAGGGCGTGTAGGTGGCCAACTAAGTCCGACGTGAAATCCCCAGGCTTAACCTGGGAGT
+
CCCGGGGGGGGGGGGGGGGGGGGGGGGGGGGGGGGGGGGGGGGGGGGGGGGGGGGGGGGGGGGGGGGGGGGGGFGGGGGGGGGGGGGGGGGGGGGGGGGGGGGGGGGGGGGGGGGGGGGGGGGGGGGGGGGGGGGGGGGGGGGGGGGGGGGGGGGGGGGGGGGGGGGGGGGGGGGGGGGGGGGGGGGGGGGGGGGGGGGGGGEGGGGGGGGGGGGGGGGGEDEEGGGGGGGGGGGGGGGGGGGGGGGGGCDGFFGFGGGGGGGGGGFGGFFGFGFGFFFFFFFFGFFFFFFBFFFFFF(##
@M06045:235:000000000-JCY5N:1:1101:26230:8811 1:N:0:TACAGC
TAATCGACTCCTACGGGAGGCAGCAGTGGGGAATATTGGACAATGGGCGGAAGCCTGATCCAGCAACGCCGCGTGAGGGATGACGGCCTTCGGGTTGTAAACCTCTTTCACCATTGACGAAGCCGCACAGTGTGTGTGGTGACGGTAGGTGGGGAAGAAGCACCGGCCAACTACGTGCCAGCAGCCGCGGTAATACGTAGGGTGCGAGCGTTGTCCGGAATTATTGGGCGTAAAGGGCTCGTAGGCGGTTTGTCGCGTCGGGAGTGAAAACAGCTGGCTTAACTGGTTGCTTGCTTTCGGC
+
CCCGGGGGGGGGGGGGGGGGGGGGGFGGGGGGGGFGGGGGGGGGGGGGGGGGGGGGGGGGGGGGGGGGGGGGGGGGGEEEGGGGGGGGDFGGGGGGGGGGGGGGGGGFGGGGGGAFGFEGEG>FFC7@CFGGEFFGGGGGGGGGGGGGGGCFFGGGGGGGFFFGGGGGEGGGGGGGGGGGGGGG>FGGE>2:8CFGGCF:CEFGGGGGGGGGG5?CG=E:8@:?F7?@CCC==CEGGG=C5CGGDGECDDCD4+75C<>5DG)7>5*?C77<?56C55>FFFF/C6@FB>FF=)47<A(##
@M06045:235:000000000-JCY5N:1:1101:25066:8822 1:N:0:TACAGC
TAATCGACTCCTACGGGAGGCAGCAGTGGGGAATATTGCGCAATGGGCGAAAGCCTGACGCAGCGACGCCGCGTGTGGGATGACGGCCTTCGGGTTGTAAACCACTGTCGGGAGGGACGAATGCCCCGCAAGGGGAGTGACGGTACCTCCAAAGGAAGCACCGGCTAACTCCGTGCCAGCAGCCGCGGTAATACGGAGGGTGCGAGCGTTGTCCGGAATCACTGGGCGTAAAGGGCGCGTAGGCGGCCTGATAAGTAGGGGGTGAAATCCTGCGGCTTAACCGCAGGGCTGCCTTCTAAGC
+
CCCGGGGGGGGGGGGGGGGGGGGGGGGGGGGGGGGGGGGGGGGGGGGGGGGGGGGGGGGGGGGGGGGGGGGGGGGGGGGGGGGGGGGGGGGGGGGGGGGGGGGGGGGGGGGGGGGGGGGGGGGGGGGGGGGGGGGGGGGCGGGGGGGGGGGGGGGGGGGGGGGGGGGGGGGGGGGGGGGGGGGGGGGGGGGGGGGGGGGGEGGGGGGGGGGGDGGGGGGG@CCFGFCEEGG5FGGGGGGGGGGGDDGGGGC>CFGFF:FGGGDGFGGDFFF7)9>DEEFGFFFFGFFFFFFFF441).6##
@M06045:235:000000000-JCY5N:1:1101:6630:8823 1:N:0:TACAGC
TAATCGACTCCTACGGGAGGCAGCAGTGGGGAATATTGGACAATGGGCGCAAGCCTGATCCAGCCATGCCGCGTGAGTGATGAAGGCCCTAGGGTTGTAAAGCTCTTTTGTGCGGGAAGATAATGACGGTACCGCAAGAATAAGCCCCGGCTAACTTCGTGCCAGCAGCCGCGGTAATACGAAGGGGGCTAGCGTTGCTCGGAATCACTGGGCGTAAAGGGTGCGTAGGCGGGTCTTTAAGTCAGGGGTGAAATCCTGGAGCTCAACTCCAGAACTGCCTTTGATACTGAAGATCTTGAGC
+
CCCGGCGGGGGGGGGGGGGGGGGGEGGFGGGEGGGGGGGFGAFFFGFGGGGGGGGGGGGFGGGGGGGFGGGGGGGGGFFGFFGGGGGGGGFGGGGGGGGGGGGFGGGGGGGGGGGGDEGGGGGGGGGGGGGGGGGGGGCFGGGGGGFFGGGGGGGGGGGFGDGG7F,<FGGGGGGGGGGGGGGGGGGGGGGGGGGD7EEGG:C>EFGGGGGGFE?CEFGGGGCGGGGEGFEGGGD*AFF7EFCCDDGGGGF4:?FFCFF6CF<FFGF7>6FGFGFGFFFGF4@FG?F4?FB@6*6@AA)##
@M06045:235:000000000-JCY5N:1:1101:27533:8825 1:N:0:TACAGC
TAATCGACTCCTACGGGAGGCAGCAGTGGGGAATTGTTCGCAATGGGCGCAAGCCTGACGACGCAACGCCGCGTGGAGGACGAAGATCTTCGGGTCGTAAACTCCTTTCGATCGGGAAGAATGTTCTCGGGCTGAATAATCCCGAGAAGTGACGGTACCGAGAGAAGAAGCCCCGGCTAACTCCGTGCCAGCAGCCGCGGTAATACGGGGGGGGCAAGCGTTGTTCGGAATTACTGGGCGTAAAGGGCGTGTAGGTGGCCAACTAAGTCCGACGTGAAATCCCCAGGCTTAACCTGGGAGT
+
CCCGGGGGGGGGGGGGGGGGGGGGFFGGGGECF<FGGGGEGGGGGGGGGGGGDGGGGGGGGGFGGGGGGGGGGGGGEGFGGGGGGFGGGGGGGGGGGGGGGGCGGFGGGF@3BCFEGGGGGGFFGGGGGGGGGGGFFFGFGFGGGDGEFGGGGGGGEGGGGGGGGGGFGGGGGGGGGGGFGFCEEGGG5<ECGGGGGGGGEGGGGGGGGGGGGEGGDFCEG5EGCFEGGEGGGFGFCGGGCCCGGGGDGCCDGGGFGGGGCFGGGGGFG*>D>G@C@FFGFF9>DD>FFFFFFF<FB<(##
@M06045:235:000000000-JCY5N:1:1101:22085:8834 1:N:0:TACAGC
TAATCGACTCCTACGGGAGGCAGCAGCGAGGAATTTTGCGCAATGGGCGCAAGCCTGACGCAGCAACGCCGCGTGGGTGATGAAGGCCTTCGGGTCGTAAAGCCCTTTTGTCGGGGACGAAATCTGACGGTACCCGACGAAGAAGCCACGGCTAACTACGTGCCAGCAGCCGCGGTAATACGTAGGTGGCAAGCGTTGTCCGGATTGACTGGGCGTAAAGCGCACGCAGGCGGACGTGCACGTGGGGTGTGAAATCTGGCCGCTTAACGGCCAGGCGCCATCCCATACGGCGCGTCTGGCG
+
CCCGGGGGGGGGGGGGGGGGGGGGGGGGGGGGGGGGGGGGGGGGGGGGGGGGGGGGGGGGGGGGGGGGGGGGGFGGGGGGGGGGGGGGGGGGGGGGGGGGGGGGGGGGGGGGGGGGGGGGGGGGGGGGGGGGGGGGGGGGGGGGGGGGGGGGGGGGGGGGGGGGGGGGGGGGGGGGGGGGGGGGGGGGGGGGGGGGGGGFGDGGGDGGGGFGGGG>EGFFFGGGGGGGGDEGC8EEGGGF7CFCDGGGG)>CDGCGGGGGFDGDDG7FGF)>>D><D>EGBFFFFF:FFFFEFD2>1<B##
@M06045:235:000000000-JCY5N:1:1101:22061:8836 1:N:0:TACAGC
TAATCGACTCCTACGGGAGGCAGCAGTGGGGAATCTTGCGCAATGGGCGAAAGCCTGACGCAGCGACGCCGCGTGAGTGATGAAGGCCTTCGGGTTGTAAAGCTCTGTGGGGAGAGACGAATAAGTGCAGCCTAATACGTTGCATGATGACGGTATCTCCTTAGCAAGCACCGGCTAACTCTGTGCCAGCAGCCGCGGTAAGACAGAGGGTGCAAACGTTGTTCGGAATTACTGGGCGTAAAGCGAGTGTAGGCGGTCTCGTAAGTCGGGTGTGAAAGCCCTGGGCTCAACCCAGGAAGAG
+
CCCGGGGGGGGGGGGGGGGGGGGGGGGGGGGGGGGGGGGGGGGGGGGGGGGGGGGGGGGGGGGGGGGGGGGGGGGDGFGGGGGGGGGGGGGGGGGGGGGGGGGFGGGGGGGGGGGGGGGGGGGGGGGGGGGGGGGGGGGGGGGGGGGGGGGGGGGGGGGGGGGGGGGGGGGGGGGGGGGGGGGGGGGGGGGGGGGGGGGGGGGGGGGGGGGGGGGGGGGGGGGGGGDGGGGGGGG5EGGGGGGGGGGGG7CFCDGGGGGGGGGGGGGGGFFGBG?DFFFGFFFFGFFFFFFFBFBFFF?##
@M06045:235:000000000-JCY5N:1:1101:12674:8853 1:N:0:TACAGC
TAATCGACTCCTACGGGAGGCAGCAGTGGGGAATTTTGGACAATGGGGGCAACCCTGATCCAGCCATGCCGCGTGCGGGAAGAAGGCCTTCGGGTTGTAAACCGCTTTTAGCCGGGACGAAAGCTGTACGGATAACACCCGTGCAGGTTGACGGTACCGGCGGAATAAGCACCGGCTAACTACGTGCCAGCAGCCGCGGTAATACGTAGGGTGCGAGCGTTAATCGGAATTACTGGGTTTAAAGGGTGCGTAGGAGGACTGGTAAGTCAGTGGTGAAATCCCCGAGCTTAACTTGGGAACG
+
CCCGGGGGGGGGGGGGGGGGGGGGGGGGGGGGGGGGGGGGGGGGGGGGGGGGGGGGGGGGGGGGGGGGGGGGGGEGGGGGGGGGGGGGGGGGGGGGGGGGGGGGGGGGGGGGGGGGGGGGGGGGFGGGGGGGGGGGGGGGGGGGGGGGGGGGGGGGGGGGGGGGGGGGGGGGGGGGGGGGGGGGEFGGGGGGGGGGGGGGGGGGGGGGGGGGGGGGGGGGGGGGGGGGGGGGGGGGGGGDGFEGGDFGGGGGGGGGGGGGGGGGGGFGFFFGFFFFFFFGFFFFGFBFFFFFFFFFF:8##
@M06045:235:000000000-JCY5N:1:1101:19839:8855 1:N:0:TACAGC
TAATCGACTCCTACGGGAGGCAGCAGTGGGGAATCTTGCGCAATGGGCGAAAGCCTGACGCAGCGACGCCGCGTGAGGGAAGAAGGCCTTCGGGTTGTAAACCTCTTTCAGGAGGGACGAAGCCACTCGGGTGAATAGCCCAGAGGGTGACGGTACCTCCAGAAGAAGCCCCGGCTAACTACGTGCCAGCAGCCGCGGTAATACGTAGGGGGCAAGCGTTGTCCGGATTTATTGGGCGTAAAGAGCGTGTAGGCGGCCTGAAAGGTCAGCTGTGAAAACTCGAGGCTCAACCTCGAGACAC
+
CCCGGGGGGGGGGGGGGGGGGGGGGGGGGGGGGGFGGGGGGGGGGGGGGGGGGGGGGGGGGGGGGGGGGGGGGGGGGGGGGGGGGGGGGGGGGGGGGGGGGGGGGGGGGGGGGGGGGGGGGGGGGGEGFGGFFGGGGGGEGGGGGGGGGGGGGGFEGGGGGGGFGGGGGGGGGGGGGGGGGGGGGGCGGGDCFGGGGGEGGGFGFFGGGGGGGCFGGGDGGGGGGG=E59FGGGGGGGEG5<FFGFG>DGDFGEDGCDGGGGGGGFDGF?FFFGFF?F?F?>FFGE:FF@F:?FFF0(-##
@M06045:235:000000000-JCY5N:1:1101:16485:8871 1:N:0:TACAGC
TAATCGACTCCTACGGGAGGCAGCAGTAAGGAATATTGCGCAATGGGCGAAAGCCTGACGCAGCGACGCCGCGTGGGGGATGAAGGTCTTCGGATTGTAAACCCCTTTCGGGAGGGAAGATGGGATGGGGTAACCCATTCGGACGGTACCTCCAGAAGCAGCCACGGCTAACTTCGTGCCAGCAGCCGCGGTAATACGAAGGTGGCAAGCGTTGTTCGGATTTACTGGGCGTACAGGGAGCGTAGGCGGTTGGATAAGCCCTCCGTGAAATCTCCAGGCTTAACCTGGAAAGTGCAGAGTG
+
CCCGGGGGGGGGGGGGGGGGGGGGGGGGGGGGGGGGGGGGGGGGGGGGGGGGGGGGGFGGGGGGGGGGGGGGGFGGGGGGGGGGGGGGGGGGGEGGGGGGGGGGGGGGGGGGGGGGDGGGGGGGGGGGGGGGGGGGGGFAGFGGGGGGGGGGGGGGGGGGGGGGGGGGGGGGGGGGGFGGGGGGGGGGGGGGGGGGGGGGGGGEFGGG5FGEEEEFGGGGGGGGCEGGCGGGGGGGGDCDGG5CCDGGGGGGGFGGGGGGGFFGGC5FGFF:@DFGFFFGFFFFGFF@>FF>FFFFFD?##
@M06045:235:000000000-JCY5N:1:1101:16890:8902 1:N:0:TACAGC
TAATCGACTCCTACGGGAGGCAGCAGTGGGGAATATTGCACAATGGGCGAAAGCCTGATGCAGCGACGCCGCGTGAGGGATGACGGCCTTCGGGTTGTAAACCTCTTTCAGTAGGGAAGAAGCGAAAGTGACGGTACCTGCAGAAGAAGCGCCGGCTAACTACGTGCCAGCAGCCGCGGTAATACGTAGGGCGCAAGCGTTATCCGGAATTATTGGGCGTAAAGAGCTCGTAGGCGGTTTGTCGCGTCTGCCGTGAAAGTCCGGGGCTCAACTCCGGATCTGCGGTGGGTACGGGCAGACC
+
CCCGGGGGGGGGGGGGGGGGGGGGGGGGGGGGGGGGGGGGGGGGGGGGGGGGGGGGGGGGGGGGGGGGGGGGGGGGGGGGGGGGGGGGGGGGGGGGGGGGGGGGGGGGGGGGGGGGGGGGGGGGGGGGGGGGGGGGGGGGGGGGGGGGGGGGGGGGGGGGGGGGGGGGGGGGGGGGGGGGGGGGGGFGGGGGGGGGGGGGGGGGGGGEGGGDGGGGGGGGGGGGGGGGGGGGGGDEGEGGGGGGGGGGGGGGGDGGGGGGGGGGGGG7FFFGFGFGFBED?FFFGFBE>BFFFFB@>F(##
@M06045:235:000000000-JCY5N:1:1101:5802:8903 1:N:0:TACAGC
TAATCGACTCCTACGGGAGGCAGCAGTGGGGAATATTGGACAATGGGCGAAAGCCTGATCCAGCAATGCCGCGTGGGTGAAGAAGGTCTTCGGATTGTAAAGCCCTTTCGGCGGGGACGATGATGACGGTACCCGCAGAAGAAGCCCCGGCTAACTTCGTGCCAGCAGCCGCGGTAATACGAAGGGGGCTAGCGTTGCTCGGATTGACTGGGCGTAAAGGGCGCGTAGGCGGTTCGTACAGTCAGACGTGAAATTCCTGGGCTCAACCTGGGGGCTGCGTTTGATACGTTCGGACTTGACC
+
CCCGGGGGGGGGGGGGGGGGGGGGGGGGGGGGGGGGGGGCFGGGGGFGGGGGGGGGGGGFGGGGGGGGGGGGGGGGGGGGGGGGGGGGGGGGGCGGGGGGGGGGGGGGGGGGGGGGGGGGGGGGGGGGGGGGGGGGGGGGGGGGGGGGGGGDFFGGGGGGGGGGGGGGGGGGGGGGGGGG>FCGGGGGGGGGGGGGGGGGGGGGCGGG?EGFGGEGGFGGCCECGECCCFGGGGGGGC**<?EF>DFGGGCFGFGFFCFAFG>C6CGGG@FGFG:CDF@C>>:BG=FFF)<DD>;E22)##
@M06045:235:000000000-JCY5N:1:1101:22188:8910 1:N:0:TACAGC
TAATCGACTCCTACGGGAGGCAGCAGTGGGGAATATTGGACAATGGGCGCAAGCCTGATCCAGCAATGCCGCGTGAGTGATGAAGGCCCTAGGGTTGTAAAGCTCTTTTACCCGGGATGATAATGACAGTACCGGGAGAATAAGCCCCGGCTAACTCCGTGCCAGCAGCCGCGGTAATACGGAGGGGGCTAGCGTTGTTCGGAATTACTGGGCGTAAAGCGCACGTAGGCGGCTTTGCAAGTTAGAGGTGAATGCGTAGATATCGGGAGGAACACCTGAGGCGAAAGCGGCTCTCTGGAAG
+
BCCCECFGGGGGGDGGGGGCCFE@FGCFFCEGCFFFFGEEEGGC<<FGGGGEGGGF<FGGG9FGFGEGGGGGG:FGG<FEGF?F9FGCGG8EGGFGGEFGGGGFEFDFBEEGGGGGFGGGCFFGGGGGGFFG9C7CC:7FGG9DCGGGGGDGGFFAFGDGGGGFFGGGGD:>FFC:FFGGGCCFGEGGGGFGGG=88BCGGGEGCCF7?EGGGGGCC8CCEC5CCECF5CEG*/:0<CF7EFC9C7?FGFC=*A*CDGGCGGFFCGGGGF>CF4.7?FF<3)5<)8>FBF:))).=AF4##
@M06045:235:000000000-JCY5N:1:1101:7795:8949 1:N:0:TACAGC
TAATCGACTCCTACGGGAGGCAGCAGTGGGGAATATTGCACAATGGGCGCAAGCCTGATGCAGCGACGCCGCGTGGGGGATGACGGCCTTCGGGTTGTAAACCTCTTTCACCATCGACGAAGGTTCGGGTTTTCTCGGATTGACGGTAGGTGGAGAAGAAGCACCGGCCAACTACGTGCCAGCAGCCGCGGTAATACGTAGGGTGCGAGCGTTGTCCGGAATTACTGGGCGTAAAGAGCTCGTAGGTGGTTTGTCGCGTTGTTCGTGAAATCTCACGGCTTAACTGTGAGCGTGCGGGGCA
+
CCCGGGGGGGGGGGGGGEGGGGGGGGGGGGGGGGGGGGGGGGGFGGGGGGGGGGGGGGGFGGGGGGGGGGGGGGGGGGGGGGGGGGGGGGEGGGGGGGGGGGGGGGGGGGGGGGFGGGGGDEGFCGGGGGGGGGCFGG7FEDFGGGGGGGFGGGGCGGGGGGFGGGGGGGGGGGGGGCCEGC@BFGFGGGGECGGGGG6CEEGGGGGEEGGGGGGEGGGGDGGGDFGGGGG5CGGGFGGGGDGGGG7+91CCC:>EGGCGGGGGG37CF=@FFFFGFDF).)9?>@FFFF:B750>>>(##
@M06045:235:000000000-JCY5N:1:1101:25680:8953 1:N:0:TACAGC
TAATCGACTCCTACGGGAGGCAGCAGTCGGGAATTTTGCGCAATGGGCGAAAGCCTGACGCAGCAACGCCGCGTGAGGGATGACGGCCTTCGGGTTGTAAACCTCTTTTCTCAGGGACGATGATGACGGTACCTGAGGAAGAAGCCACGGCTAACTACGTGCCAGCAGCCGCGGTAATACGTAGGTGGCGAGCGTTGTCCGGATTTACTGGGCGTAAAGAGCGCGCAGGCGGTCGTTCAAGTCGCGTGTGAAAGCCCCCGGCTCAACTGGGGAGGGTCACGCGATACTGATCGACTCGCAC
+
CCCGGGFGFGGGGGGGGGGGGGGGGGG-CFGGGGGGGGGGGGGGGDGGEEEGGGGGGFGGGGGGGGGGGGGGGCC+FFCEGGGGGGGGGGGGDGFGGGGGGGGGGGGGGGGGGGGGGGGGGFGGGGGGGGGGGGGGFGGGGGGGGGDG:FDFG:CFFGGGGFEGGGFFGGGGGGGCGGGGGGFGG?FGGGG@EGE5EEFGGGGDGCFFGGGGGG*:EFG7CFGEEDGGGDGEEEEEGGDFGGDEGDEGGGF>>CDFFGGDDG)<FGGDGFFGBDB57556BFF)95;=?7@B>E>D2:(##
@M06045:235:000000000-JCY5N:1:1101:6215:8964 1:N:0:TACAGC
TAATCGACTCCTACGGGAGGCAGCAGTGGGGAATCTTGCGCAATGCGCGAAAGCGTGACGCAGCAACGCCGCGTGGGGGAAGAAGGCCTTCGGGTCGTAAACCCCTTTCAGGAGGGACGAAGCCTCGGGAGTGAATAGCTCTCCGGGGTGACGGTACCCCACGAAGAAGCCCCGGCTAACTACGTGCCAGCAGCCGCGGTAATACGTAGGGGGCCAGCGTTGTCCGGAATCATTGGGCGTAAAGCGCGCGTAGGCGGCCAGATAAGTCCGGTGTGAAAGTCAAAGGCTCAACCTTGGAAGA
+
CCCGGGGGGGGGGGGGGGGGGGGGFDGGGGGGGFGGGFGGGGGGGGGGGEGGGGGGGGGGGGGGGGGGGGGGGGGGGGGGGGGGGGGGGGGGGGGGGEGGGGGGGGGGGGGGGGGGGGGGGDD8:FGGGCFGGGGGGGGGGGGFEEGGGGCGGGG7FC,*:FEGGGEGGGGCEGGGGGCEGGFGGGGGGGFGFGGGGGGCEGGGGGF:CGGGDGGDFGGGGEGGFGE*::C+<F?CFGGDE<=?*/5*))//9=FGDDG*>C4C7>>DFFF)59>CF*87@B?FGFF?@FF@F?7*,.6##
@M06045:235:000000000-JCY5N:1:1101:4896:8985 1:N:0:TACAGC
TAATCGACTCCTACGGGAGGCAGCAGTGGGGAATATTGGACAATGGGGGCAACCCTGATCCAGCAATGCCGCGTGAGTGATGAAGGCCTTCGGGTTGTAAAGCTCTTTTGCCAGGGACGATGATGACGGTACCTGGAGAATAAGCCCCGGCTAACTTCGTGCCAGCAGCCGCGGTAATACGAAGGGGGCAAGCGTTGTTCGGAATTACTGGGCGTAAAGGGCGCGTAGGCGGCCGATCAAGTCAGGCGTGAAATTCCCGGGCTCAACCTGGGGGCTGCGCTTGATACTGATTGGCTTGAGG
+
CCCGGGGGGGGGGGGGGGGGGGGGGGGGGGGGGGGGGGGGGGGGGGGGGGGGGGGGGGGGGGGGGGGGGGGGGGGGGGGGGGGGGGGGGGGGGGGGGGGGGGGGGGGGGGGGGGGGGGGGGGGGGGGGGGGGGGGGFGGFGGGGGGGGGGGGGGGGGGGGGGGGGGGGGGGGGGGGGGGGGGFGGGGEGGGGGGGGGGCEGGGGGGFGGGGGGGGGGGGGGGGGGEGGGGGGGGGEEEGGGGGGGGGGGGGGGGGGFGGGGDGGGGGGGFFGFGDGEEFGFFFFGF??FFFFFFFF6>0##
@M06045:235:000000000-JCY5N:1:1101:24068:9003 1:N:0:TACAGC
TAATCGACTCCTACGGGAGGCAGCAGTAGGGAATTGTTCGCAATGGGCGCAAGCCTGACGACGCAACGCCGCGTGGAGGATGAAGACCTTCGGGTCGTAAACTCCTTTCGACCGAGATGAACACCCCGCGACCCAACACGTCGCGGGGCTGACAGTATCGAGGGAAGCAGCCCCGGCTAACTCCGTGCCAGCAGCCGCGGTAATACGGGGGGGGCAGGCGTTTTTCGGAATTACTGGGCGTAAAGGGTTCGTAGGTGGCCGGCTAAGTCAGACGTGACATCCCTCAGCTTAACTGGGGATG
+
CCCG<<CFFEGFGGGGG;FGGGFFFGGGGGGGGGG@FDFDGEGFGGGGGGGGGCDFGGGDDGCCCGGGGGGGG:FGEGGG8?FGGGGFGDFF7CACGGCFGA@EFEFG,B<F@F:7F+3=93DC<>EGCEC@BFBFCCFGCFGG77CEC*<AEFF<E:CCFC*8;**8:CEGG*?EEGGDF:C8C**18:8ECCFFE8:>EGC<<CE5:*?EG88C*/1:A**/*+:5*:EFF+++<**11)A**CA7C7777:5+930:DC))974*2777/))97.**97:45./)1*17B45?<;2##
@M06045:235:000000000-JCY5N:1:1101:5409:9010 1:N:0:TACAGC
TAATCGACTCCTACGGGAGGCAGCAGTGGGGAATATTGCGCAATGGGCGAAAGCCTGACGCAGCGACGCCGCGTGTGGGATGACGGCCTTCGGGTTGTAAACCACTGTCGGGAGGGACGAATGCCCCGCAAGGGGAGTGACGGTACCTCCAAAGGAAGCACCGGCTAACTCCGTGCCAGCAGCCGCGGTAATACGGAGGGTGCGAGCGTTGTCCGGAATCACTGGGCGTAAAGGGCGCGTAGGCGGCCTGATAAGTAGGGGGTGAAATCCTGCGGCTTAACCGCAGGGCTGCCTTCTAGGG
+
CCCGGGGGGGGGGGGGGGGGGGGGGGGGGGGGGGGGGGGGGGGGGGGGGGGGGGGGGFFGGGGGGGGGGGGGGGGGGGGGGGGGGGGGGGGGGGGGGGGGGGGGGGGGGGGGGGGGGGGGGGGGFGGGGGGGGGGGGGGGFFGGGGGGGGGGGGGGFFFGGGGGGGGGGGGGGGDEGGGGFFGFGDGGEGGGGFGGGGGGEGCGGEGGCCEGGGGGGGGGGGGGGGGGGEDGFFEGGGGGDDGGGGGG<FCFF:>3CFFGGGDDGF7FGFFGFGF:E5@GFFFFDEFFFFFFFFB?BF9##
@M06045:235:000000000-JCY5N:1:1101:4285:9015 1:N:0:TACAGC
TAATCGACTCCTACGGGAGGCAGCAGTTAGGAATCTTCCACAATGGGCGCAAGCCTGATGGAGCGACGCCGCGTGAGGGACGAAGGTTTTCGGATCGTAAACCTCTGAATCTGGGACGAAAGACGCGACAAGCGGGATGACGGTACCAGAGTAATAGCACCGGCTAACTCCGTGCCAGCAGCCGCGGTAATACGGAGGGTGCAAGCGTTACCCGGAATCACTGGGCGTAAAGGGCGTGTAGGCGGATCAGTAAGTCTGGTTTTAAAGACCGGGGCTCAACCCCGGGCATGGACTGGATAAA
+
CCCGGGGGGGGGGGGGGGGGGGGGGGGGGGGGGGGGGGGGGGGGGGGGGGGGGGGGGGGGGGGGGGGGGGGGGGGGGGGGGGGGGGGGGGGGGGGGGGGGGGGGGGGGGGGGGGGGGGGGGGGGGGGGGGGGGGGGGGGGGGGGGGGGFCCAFFGGGGGG7FGGDGGGCF@FFGGGGGGGGGGGGGGGGGGGGEGDGGDGGGGGGGGGGGGGGGGCCEGGGGGGGGGEGGGGGDGGDG5CCGGGGCEEGFFGFGFFFGGGC*9CG77DGFBDFC><FF@GF@EE33:>@5F?FF<FBF<##
@M06045:235:000000000-JCY5N:1:1101:2678:9020 1:N:0:TACAGC
TAATCGACTCCTACGGGAGGCAGCAGTGGGGAATATTGCACAATGGGCGAAAGCCTGATGCAGCGACGCCGCGTGAGGGATGACGGCCTTCGGGTTGTAAACCTCTTTCAGCAGGGACGAAGCGCAAGTGACGGTACCTGCAGAAGAAGCACCGGCTAACTACGTGCCAGCAGCCGCGGTAATACGTAGGGTGCGAGCGTTGTCCGGAATTATTGGGCGTAAAGAGCTCGTAGGCGGTTTGTCGCGTCGGCCGTGAAAACTTCGGGCTTAACTCCAAGCTTGGGGTCGATACGGGCAGAGG
+
CCCG9DGGGGGG<EGGEEGDGFGDFGGGG@CBGGGFGGGGFGGFFCCFCFGGGCCFFCFEFGF8B:FGC@FGGCF7F@ECFEEFGGGGG?GGGGFGDFADGGGGGGGGFDFFGG<CGFCDEFDDG>+>FEFGG++@>>FFCFGF8CFCGGFCGGGDCC@FGCFCGGG<FFGGGGGGEG>E7CF9CFG9F8E:BEG*?EC8EEG7AE5;8EC++3+:CCGCEC8CFGGFGGGDFD@:CEGGGD77F377)5757C<**0:*0**1/5CC*<?>/*0096.*9)))1055DB57>)4>6?(##
@M06045:235:000000000-JCY5N:1:1101:27809:9024 1:N:0:TACAGC
TAATCGACTCCTACGGGAGGCAGCAGTGGGGAATATTGCACAATGGGAGAAAGCCTGATGCAGCGACGCCGCGTGAGGGATGACGGCCTTCGGGTTGTAAACCTCTTTCAGCAGGGAAGAAGCGAAAGTGACGGTACCTGCAGAAGAAGCACCGGCTAACTACGTGCCAGCAGCCGCGGTAATAAGTAGGGTGCGAGCGTTGTCCGGAATTATTGGGCGTAAAGAGCTTGTAGGCGGCTTGTCGCGTCTGCCGTGAAAATTCGAGGCTCAACCTCGAACTTGCGGTGGGTACGGGCAGCGG
+
CCCGGEGGGGGEFGGEGEGG>CFCGGF9FFD@;,F<ECFF<F8C@FG,BC@EDEGFG8@FGGF@FFC:@F@:FEGGEGGBF:CFEEDGCGA==C=FCCFGFGG8EFFGFFGGFCFCF<FGC=8@3=FGF<@D=:FGEFFF8F@CFGCBFFG7C:C*5F7CFGF:F7F@;FGGEDFDCCEGGGF9+77;99BC1;C*=**3=8C7<?EG**0<+<C?/;?/*2CCFF?<+2;+<+<CC*:)**3CC):ECCGGDC)>9:C?021>DDG*7?@CFF:>57;F?46>3>@)0>*0<)2>90(##
@M06045:235:000000000-JCY5N:1:1101:12929:9027 1:N:0:TACAGC
TAATCGACTCCTACGGGAGGCAGCAGTGGGGAATATTGGACAATGGGCGCAAGCCTGATCCAGCCATGCCGCGTGAGTGATGAAGGCCTTAGGGTTGTAAAGCTCTTTCGGCGGGGACGATAATGACGGTACCCGCAGAAGAAGCCCCGGCTAACTTCGTGCCAGCAGCCGCGGTAATACGAAGGGGGCTAGCGTTGTTCGGAATCACTGGGCGTAAAGGGCGCGTAGGCGGCTTGATCAGTCGGGGGTGAAAGCCTGTGGCTCAACCACAGAATTGCCTTCGATACTGTCTGGCTTGATC
+
CCCGGGGGGGGGGGGGGGGGGGGGGGGGGGGGGGGGGGGGGGGGGGGGGGGGGGGGGGGGGGGGGGGGGGGGGFGGGGGGGGGGGGGGGGGGGGGGGGGGGGGGGGGGGGGGGGGGGGGGGGGGGGGGGGGGGGGGGGGGGGGGGGGGGGGGGGGGGGGGGGGGGGGGGGGGGGEGGGGGGGGGGGGGGGGGGGGGGGCFEGGGGGGGGGGGFE:EGFCFEEGGGGGGDGGDEGCGGGGGGGGGGGGE5C<C>FFFGGGGGGFGGGGFDFFGFGFGFFFF?FF:FF@F?8FFFFFF<1(##
@M06045:235:000000000-JCY5N:1:1101:25350:9031 1:N:0:TACAGC
TAATCGACTCCTACGGGAGGCAGCAGTGGGGAATTTTGCGCAATGGGCTAACGCCTGACGCAGCAACGCCGCGTGGAGGATGAAGGTCCTTGGATTGTAAACTCCTGTCAGCAGGGAAAAAGCGACTTGACCTCATACGTCAGGGAGTTGATTGTACCTGCAGAGGAAGCCCCGGCTAACTCTGTGCCAGCAGCCGCGGTAATACAGAGGGGGCAAGCGTTATTCGGAATTATTGGGCGTAAAGGGCGCGTAGGCGGCCTGACAAGTGGATGGTGAAATCCCTCGGCTTAACCGAGGAATC
+
CCCGGGGGGGGGGGGGGGGGGGGGGGGGGGGGGGGGGGGGGGGGGGGGGGGGGGGGGGGGGGGGGGGGGGGGGGGGGGGGGGGGGGGGGGGGGGGGGGGGGGGGGGGGGGGGGGGGGGGGGGGGGGGGGGGGGGGGGGGGGGGGGGGGGGGGGGGGGGGGGGGGGGGGGGGGGGGGGGGGFFGGGGGGGGGGGGGGGGGGGGGGGFGFGGGGGGGGGGGEGDGGFGGDGGFCGGGGGCGCEDFGGGGGDGGDDGGGDGGGG<FG7FGGGFFGFGFGFFFGFFFFGFEFFFFFFFFDFFB##
@M06045:235:000000000-JCY5N:1:1101:23650:9037 1:N:0:TACAGC
TAATCGACTCCTACGGGAGGCAGCAGTGGGGAATATTGGACAATGGGCGCAAGCCTGATCCAGCAACGCCGCGTGGAGGATGAAGGTCTTCGGATCGTAAACTCCTGTCAGGCGGGACGAAGGGACGTCGGCAAATAGTCGACGTCTTTGACGGTACCGCCAGAGGAAGCCCCGGCTAACTCCGTGCCAGCAGCCGCGGTAATACGGAGGGGGCGAGCGTTATTCGGAATTATTGGGCGTAAAGGGCGCGTAGGCGGCTGGGTAAGTCAAAGGTGAAATCCCTCGGCTCCACTGAGGAAGA
+
CCCGGGGGGGGGGGGGGGGGGGGGGGEGGGGGGGGGGGGFGGGGGGGGGGGGGGGGGFGGGGGGGGGGGGGGGGGG7FGGGGCFGGGGGGGGGFGGGGGGGGGGGGGGGGGGGGGGGGGGGFGGGGGGGGGGGGGGGGGGGGGGGGGGGGGGGGGGGGGGGGGGGGFGGGGGGGGGGGGGGGGGGGGGGGGGGGGGGGGGDEGGGGGGGEEGGGG5?E:CEGGGGGGCE=F+A70CFGGCCCGGFGGGGDCCDEGGGG<5CDGF<DGGFFF:F=?FFFFGFF4>GFEFF)9@FF29:>8##
@M06045:235:000000000-JCY5N:1:1101:8370:9061 1:N:0:TACAGC
TAATCGACTCCTACGGGAGGCAGCAGTTAGGAATTTTGGGCAATGGGCGAAAGCCTGACCCAGCAACGCCGCGTGGGTGATGAAGGCCCTCGGGTCGTAAAGCCCTTTTCCCAGGGAAGATGATGACGGTACCTGGGGAATCAGCCCCGGCTAACTACGTGCCAGCAGCCGCGGTAATACGTAGGGGGCAAGCGTTGTCCGGATTTATTGGGCGTAAAGCGCTCGCAGGTGGTCCGATGCGTCGTGCGTGAAAGACCCTGGCTCAACTGGGGGGTGTCGTTCGATACGGTCGGACTGGGGG
+
CCCGGGGGGGGGGGGGGGGGGGGGGGGGGGGGGGGGGGGGGGGGGGGGGGGGGGGGGGGGGGGGGGGGGGGGGFGGGFGGGGGGGGFGGGGGGGGGGGGGGGGGGGGGGGGGGGGGGGGGGGGGGGGGGGGGGGGGGGGGGGGGGGGGGGGGGGGGGGGGGGGGGGGGGGGGGGEGGGGGGGGGGGFGGGGGGGGGGGGGGGCCCFGGGGGGGGGGGGGGGGGGGGGGGGGGGGGGGGGGGGGGGDCE<CDGGG:FGGGGGGGG7FC>F:FDE3>D>FEG)7>4>:<>>FEFDDBE?F0##
@M06045:235:000000000-JCY5N:1:1101:21778:9067 1:N:0:TACAGC
TAATCGACTCCTACGGGAGGCAGCAGTGGGGAATTGTTCACAATGGGCGCAAGCCTGATGACGCAACGCCGCGTGGGGGATGAAGGTCTTCGGATTGTAAACCCCTGTCGAATGGGACGAAAGACCCGGGAGCTAATCATCCTGGGAGTGACGGTACCATTAAAGGAAGCCACGGCTAACTCTGTGCCAGCAGCCGCGGTAATACAGAGGTGGCAAGCGTTGTTCGGAATTACTGGGCGTAAAGGGCGCGTAGGCGGCCATCTAAGTCAAACGTGAAATCCCCCGGCTTAACCTGGGAAGA
+
<CCGGGFEGGGGGGGGGGGDGGGGGGGGGGDGGFGEEGFGGGGAFFGGGGGGGFGGGGEF9CBEFGGGGGEGG:FFGEDCFEGCDGGGGFGGGC:FGGCGFGGGGGCFFG@DAFG?FGGGGGEFGGGGCG@FGGGAFF,FEGGCGF8F<C;FGGEGEG;F,@FFGDCCCFGGGDEG@C772C9F?FGGGGGGFDCEE*:?8;FGGGC<@FFF828@FGG?EGG5CE5CEFGCFGFFG=59C<CC:95CDGDCCEG5DGG5<6C7*:>>*9*2<FFGF66CF9>>GD@EB7FFF?7F<?7##
@M06045:235:000000000-JCY5N:1:1101:5463:9095 1:N:0:TACAGC
TAATCGACTCCTACGGGAGGCAGCAGTGGGGAATCTTGCGCAATGGGCGAAAGCCTGACGCAGCGACGCCGCGTGGGGGAAGAAGGCTTTCGGGTTGTAAACCCCTTTCAGGAGGGACGAAGCCACTCGGGTGAACAGCCCAGAGGGTGACGGTACCTCCAGAAGAAGCCCCGGCTAACTACGTGCCAGCAGCCGCGGTAATACGTAGGGGGCAAGCGTTGTCCGGATTTATTGGGCGTAAAGAGCGTGTAGGCGGCCATGTAGGTCCGTTGTGAAAACTCGAGGCTCAACCTCGAGACGC
+
CCCGGGGGGGGGGGGGGGGGGGGGGGGGGGGGGGGGGGGGGGGGGGGGGGGGGGGGGGGGGGGGGGGGGGGGGGGGGGGGGGGGGGGDGGGGGGGGGGGGGGGGGGGGGGGGGGGGGGGGGGGGGGGGGGGGGGGGGGGGGFGGGGGGGGGGGGGEGFGGGGGGGGGGGGFGGGGGGGGGGGGGGGGGGGGGGGGGGDEGGGGFGCFGGCEGGGGGFGGGDEGDGGGGDCFCGGGGGEGGGGGFCFGGGDFGGGGGCDGGGGGGG7CCDFFGFDFGFF@F?35>D3)8=FFFFFF:4<1##
@M06045:235:000000000-JCY5N:1:1101:25583:9099 1:N:0:TACAGC
TAATCGACTCCTACGGGAGGCAGCAGTGGGGAATATTGGACAATGGGCGAAAGCCTGATCCAGCAATGCCGCGTGAGTGATGAAGGCCTTAGGGTTGTAAAGCTCTTTTGCCAGGGATGATAATGACAGTACCTGGAGAATAAGCTCCGGCTAACTCCGTGCCAGCAGCCGCGGTAATACGGAGGGAGCTAGCGTTGTTCGGAATTACTGGGCGTAAAGCGCGCGTAGGCGGCTTTGTAAGTTAGAGGTGAAAGCCCGGGGCTCAACCCCGGAACTGCCTTTAAGACTGCATCGCTTGAGT
+
CCCGGGGGGGGGGGGGGGGGGGGGGGFGGGGEGGGGGGGGGGGGGGGGGGGGGGGGGFGGGGGGGGGFGGGGGFFFGCFDGGGGGGGGFG9FFGGGGGGGGGGGGGGGFFFFGGGGGFGGGGGGGGGGGGGGGGGGGGGGGGGGGGGGGGGGGGGGGGEGGGGGGGGGGGGGGGGGGGGGGGFEGGGGGCGD?E7:CEFGGGGGFFGFGGGGGGEEEGGGGGGGGGGGC6?E==E6CCF=C>EEFCGFCGGDDFF=CGG5DG7FCF<CG3>GFGFG?FFGFFFFG4?BFFFF?FFFFF(##
@M06045:235:000000000-JCY5N:1:1101:17062:9113 1:N:0:TACAGC
TAATCGACTCCTACGGGAGGCAGCAGTGGGGAATCTTGCGCAATGGGCGAAAGCCTGACGCAGCGACGCCGCGTGAGGGAAGAAGGCTTTCGGGTTGTAAACCTCTTTCAGAAGGGACGAAGCCACTCGGGTTAATAGCCCAGAGGGTGACGGTACCTTCAGAAGAAGCCCCGGCTAACTACGTGCCAGCAGCCGCGGTAATACGTAGGGGGCAAGCGTTGTCCGGATTTATTGGGCGTAAAGAGCGTGGAGGCGGTTTGGTAGGTCCGGTGTGAAAACTCGAGGCTCAACCTCGAGACAA
+
CCCGGGGGGGGGGGGGGGGGGGGGGGGGGGGGGGGGGGGGGGGGGGGGGGGGGGGGGGGGGGGGGGGGGGGGGGGGGGGGGGGGGGGGGGGGGGGGGGGGGGGGGGGGGGGGGGGGGGGGGGGGGGGGGGGGGGGGGGGGGGGGGGGGGGGGGGGGGGGGGGGGGGGGGFGGGGGGGGGGGGGFFCFGGGGGGGGGGGEEEGGGGGGGGGGGGGGGGGGGGGGGGG5;5CGGGGGGGGGGGGGGGGGED)9FGGGGDD<CD5DGFD7CD)<<3<=DFFFGFB@FGF5:?FFF:F?BFB0##
@M06045:235:000000000-JCY5N:1:1101:10337:9127 1:N:0:TACAGC
TAATCGACTCCTACGGGAGGCAGCAGTGGGGAATATTGCACAATGGGCGGAAGCCTGATGCAGCGACGCCGCGTGAGGGATGAAGGCCTTCGGGTTGTAAACCTCTTTCGACAGGGACGAAGCGCAAGTGACGGTACCTGGAGAAGAAGCGCCGGCCAACTACGTGCCAGCAGCCGCGGTAAGACGTAGGGCGCGAGCGTTGTCCGGATTTATTGGGCGTAAAGAGCTTGTAGGTGGTTTGTCGCGTCTGCTGTGAAAATCCGAGGCTCAACCTCGGACTTGCAGTGGGTACGGGCAGAGT
+
CCCGGGGGGGGGGGGGGEFGGGGGGGFGGGGGGGGGGGG9FFGGGGGGGGGDGGFGGGGGGFGFGGGFGGGGGGGEGGGGGGGFGGGGGGEFEGFGGGGGGGGGGFGGGGGGGGGGGGGGGGGGGGGEGGGGGGGGGGGGGGGGGGGGGFGGGGGGGGGGGGGGEGGGGGGGGGGGDGGGGGGFGGGCFGGGGGGGGEGGGD?FGGGG5?EFGFGGGFGGGGCEFFGF6CFCCGCCFECFEG7=73CGCGGCFFGGGGGGDF55DDD*>F@GFF)/7)>DFFF6DF6?FD4?:@059?-##
@M06045:235:000000000-JCY5N:1:1101:16266:9137 1:N:0:TACAGC
TAATCGACTCCTACGGGAGGCAGCAGTGGGGAATCTTGCGCAATGCGCGAAAGCGTGACGCAGCAACGCCGCGTGAGGGAAGACGGCCTTCGGGTTGTAAACCTCTTTCAGTTGGGACGAAGCTTCGGCCGTTAATAGCGGTCCGGAGTGACGGTACCTTCAGAAGAAGCCCCGGCTAACTACGTACCAGCAGCCGCGGTAATACGTAGGGGGCAAGCGTTGTCCGGCATCATTGGGCGGAAAGAGCGTGGAGGCGGTCCGATAAGTCCGCTCGTAAAGCCCGGGGCTCAACCCCTGGAGG
+
CCCAFGEGGCFGGGGGGDGDFGGGGGCFEG:CFDGGGGGGGGCGGFEGGGGGGGGGEFFGGGGGGGGGGGGGGDGC@FGGGGGGGGGDEFFFGGGGCFGGGGGGGGDGFFGE9FFEEFGGGGGGGCEEGEGEEDFGC9:C>FGC:FFC1<FCGGGGGGGFGGGGFFFGG,:FF7@@C<<?FGGCG9@EGGGCFFFGGED1:>FCFFCCF>CEGGDG=@=?EECFCE:*/*<CGG?FG=*)295:C5CGDG)775*:<DG5))7>*207:>)*0).*)08C4)7@)>5.)*/5)73)4((##
@M06045:235:000000000-JCY5N:1:1101:7104:9140 1:N:0:TACAGC
TAATCGACTCCTACGGGAGGCAGCAGTGGGGAATATTGGACAATGGGCGCAAGCCTGATCCAGCAATGCCGCGTGAGTGATGAAGGCCTTAGGGTTGTAAAGCTCTTTTACCCGGGATGATAATGACAGTACCGGGAGAATAAGCCCCGGCTAACTCCGTGCCAGCAGCCGCGGTAATACGGAGGGGGCTAGCGTTGTTCGGAATTACTGGGCGTCAAGCGCCCGTAGGCGGCTTGGTAAGTTAGAGGTGAAAGCCCGGGGCTCAACTCCGGAATTGCCTTTAAGACTTCATCGCTAGAGC
+
CCCGGFGGGGGGFGGGEDGGGGDEDCFFGGG,@E@FFFGGGG@FFFGG@CGGDFGGGFGFFGGGGGGGGGGGECG,FE9CFGG<?@C4EEFGGGGGDGGAF,AFDGGGGAEEFFCFGGGEE@FGGGGGGGGGCCEDGD7FDDGFGFGGGGGECFCCFFGC7FFFEGGGFGDGDEEFEF@FFC7*:<4*=EBFG7EEEGG9:*C88<EFD9@FFG/*2;+<A:*:?/CC8+2:EGG*:F9D62?0::?CFGFGGFG=CDG*9C)**7C>CFD)))097==CFF==79=41=?FF46@41)##
@M06045:235:000000000-JCY5N:1:1101:26607:9161 1:N:0:TACAGC
TAATCGACTCCTACGGGAGGCAGCAGTGGGGAATTTTGGACAATGGGGGCAACCCTGATCCAGCCATGCCGCGTGTGTGAAGAAGGCCTTCGGGTTGTAAAGCACTTTCGGACGGAACGAAATCGCGCGATCTAACAAGTCGCGTGGATGACGGTACCGTAAGAAGAAGCACCGGCTAACTACGTGCCAGCAGCCGCGGTAATACGTAGGGTGCGAGCGTTAATCGGAATTACTGGGCGTAAAGTGTGCGCAGGCGGCCGCGCAAGTCGAGTGTGAAAGCCCCGGGCTTAACTTGGGAAGC
+
CCCGGGGGGGGGGGGGGGGGGGGGGGCGGGGGDGGGGGG@FGGGGGGGGGGGGGGGGGGGGGGGGGGGGGGGGGGGGGGGGGGFGGGGGGGGGGGGGGGGGGGGGGG<FGGFGGGGGGGGGGCGGGGFGGGGGCFGGGFGGGGGGGGGGGGGGGGGGGGGGGGGGGGGGGGGGGGGEGGGGGGGGGGGGGGFGGGGGGGEGG77CCFCFGG:CGGG8CG?E5CFFEGG5>FDGGFGGGGCGGCG*:9EDGGGGGGGGDGCDD3CGG*CD>)052/7@*@CFF>>DFF:4?4@4*)9(4.##
@M06045:235:000000000-JCY5N:1:1101:27963:9165 1:N:0:TACAGC
TAATCGACTCCTACGGGAGGCAGCCGTGGGGAATTTTGGACAATGGGCGCAAGCCTGATCCAGCCATTCCGCGTGCAGGATGAAGGCCCTCGGGTTGTAAACTGCTTTTGTACGGAACGAAAAGGCACTCTCTAATACAGGGGGCTCATGACGGTACCGTAAGAATAAGCACCGGCTAACTACGTGCCAGCAGCCGCGGGAATACGGAGGGTGTAAGCGTTAATCGGAATTACTGGGCGTAAGGCGTTCGCAGGCGGTGATGTAAGACGGATGTTAAATCCCCGGGCTCAACCTGGGAATC
+
<C9C-CE:;FGF99;FG7:F7C;@-@-@FFG@FCGGGFG<<FF<,FG@@:BF7<DC<@C,<,9CCCFF9FC:CC7:DFFC,C<EFC,EFG<FGD?FC?5EFB<?D5FFFE=@FCFF=>4+=F:,CE,,38,B<,:?CFGDF77FCF@FFGA,@<F*C,*63<3,,@CAF,2D:FCF*<F@FE,*4:*1;EDB6<EEDEEE*?>EG/*1/2:EC*+0<9:*2A@99:E*1:<+9?C?F=EDED:<2>1*1*/77:CEG95*:7D*CC07D)<*)***/8**905.9>>)0767.?:F03(##
@M06045:235:000000000-JCY5N:1:1101:15980:9170 1:N:0:TACAGC
TAATCGACTCCTACGGGAGGCAGCAGTGGGGAATATTGCGCAATGGGCGAAAGCCTGACGCAGCAACGCCGCGTGCGGGACGAAGGCCCTCGGGTTGTAAACCGCTTTCAGCAGGAACGAAACTGACGGTACCTGCAGAAGAAGCCCCGGCCAACTACGTGCCAGCAGCCGCGGTGATACGTAGGGGGCGAGCGTTGTCCGGATTCATTGGGCGTAAAGAGCTCGTAGGCGGTTCGATAAGTCAGGTGTAAAAACTCCAGGCTCAACTTGGAGAGGCCACCTGATACTGTCGTGACTAGCC
+
CCCGGGGGGGGGGGGGGGGGGGGGGGGGGGGGGGGGGGGGGGGGGGGGGGGGGGGGGGGGGGGGGGGGGGGGGGGGGGGGGGGGGGGGGGGGGGGGGGGGGGGGGGGGGGGGGGGGGGGGGGGGGGGGGGGGGGGGGGGGGGGGGGGGGGGGGGGGGGGGGGGGGGGGGGGGGGGGGGGGGGGGGGGGGGGGGGGGGEGGGGGGGGGFFGGGGGGGGGGGGGGGGGGGGGGGGGGGGGGGGGGGGGGGGGGGGGGGGGGCFCCGGGGGGFFF?<BGFFFGF>FFFB@FF6=FFFFFFF3##
@M06045:235:000000000-JCY5N:1:1101:16017:9180 1:N:0:TACAGC
TAATCGACTCCTACGGGAGGCAGCAGTGGGGAATATTGGACAATGGGCGCAAGCCTGATCCAGCCATGCCGCGTGAGTGATGAAGGCCCTAGGGTTGTAAAGCTCTTTTGTGCGGGAAGATAATGACGGTACCGCAAGAATAAGCCCCGGCTAACTTCGTGCCAGCAGCCGCGGTAATACGAAGGGGGCTAGCGTTGCTCGGAATCACTGGGCGTAAAGGGTGCGTAGGCGGGTCTTTAAGTCAGGGGTGAAATCCTGGAGCTCAACTCCAGAACTGCCTTTGATACTGAGGATCTTGACG
+
CCCGGGGGGGGGGGGGGGGGGGGGGGGGGGGGGGGGGGGGGGGGGGGGGGGGGGGGGGGGGGGGGGGGGGGGGGGGGEFFGGGGGGGGGGGGGGGGGGGGGGGGGGGGGGGGGGGGEEGGGGGGGGGGGGGGGGGEEGGGGGGGGC<FEGGGGGGGGGGGGGGGGGGGGGGGGGGGGGGGGECFGGGGGGGGGGGGGGGGGGGGGGGGFGGGGGEEGGGGGGGGGGGGGCGGECE=?FG>FGGFGGGGGG377FCGGGGCGGCC4CFGG@:<49@CFFFF===@CFFFFF?FF@?FBA)##
@M06045:235:000000000-JCY5N:1:1101:25062:9183 1:N:0:TACAGC
TAATCGACTCCTACGGGAGGCAGCAGTGGGGAATTGTTCGCAATGGGCGCAAGCCTGACGACGCAACGCCGCGTGGAGGACGAAGATCTTCGGGTCGTAAACTCCTTTCGATCGGGACGAATGGCCGGTGACCTAACACGTCATCGGAGTGACGGTACCGAGAGAAGAAGCCCCGGCTAACTCTGTGCCAGCAGCCGCGGTAATACAGAGGGGGCAAGCGTTGTTCGGAATTACTGGGCGTAAAGGGCGCGTAGGCGGCCTCTTAAGTCGAACGTGAAATCCCCGGGCTCAACCCGGGAGG
+
CCCGGGGGGGGGGGGGGGGGGGGGGGGGGGGGGGGGGGGGGGGGGGGGGGGGGGGGGGGGGGGGGGGGGGGGGEGGGGGGGGGGGGGGGGGGGGGGGGGGGGGGGGGGGGGGGGGGGGGGGGGGGGGGGGGGGGGGGGGGGGGGGGGGGGGGGGGGGGGGGGGGGGGGFFGGGGGGGGGGGGGGGGGGGGGGGGGGGGGGGGGGGGGGGGGGGEGD@FGGGGGGGGGGGGGGCCGGGGGGGGGGGGECGGGGGGGGGGGGGGGFGGGGGFBGFGFGFFFGFFFFGFFFBFFFFFBFFF(##
@M06045:235:000000000-JCY5N:1:1101:11822:9189 1:N:0:TACAGC
TAATCGACTCCTACGGGAGGCAGCAGTGGGGAATATTGGACAATGGGCGCAAGCCTGATCCAGCCACGCCGCGTGAGTGATGAAGGCCTTCGGGTCGTAAAGCTCTGTGGGGAGGGACGAACCGCTGCACGTTCATAGCGTGCAGCATGACGGTACCTCCTTAGCAAGCACCGGCTAACTTCGTGCCAGCAGCCGCGGTAATACGAAGGGGGCTAGCGTTGCTCGGAATGACTGGGCGTAAAGGGCGCGTAGGCGGTTTGCACAGTCAGGCGTGAAATTCCTGGGCTTAACCTGGGGGCGT
+
CCCGGGGGGGGGGGGGGGGGFEGGGGGGGGGGGGFFFFGFGGGGGGGGGGGGGGGGGGGGGGGGEFGGGGGGGGGGGGGGGGGGGGGGGGGGGGGGGFGGGGGGGGCGGGGGGGGGGGGEGGGGGGGDGGGGGGGGGGGGGGGGGGGGGGGGGGGGGGGGGGGGGGGGGGGGGGGGGGGGGGGGGGGGGGGGGGGGEGGGGGGGGGGGGGGGGGGGGGEGGGGGGGGGFGGFGGGGGGEDEGGGGGGGGDGDDGGGGGG=DGFFCFFCF@4C@D3CF*97BFFF::FFFFFFFFFF63(##
@M06045:235:000000000-JCY5N:1:1101:15790:9194 1:N:0:TACAGC
TAATCGACTCCTACGGGAGGCAGCAGTCGGGAATTTTGCGCAATGGACGAAAGTCTGACGCAGCAACGCCGCGTGAGGGATGAAGGCCTTCGGGTTGTAAACCTCTTTTCTCAGGGAAGATAATGACGGTACCTGAGGAAGAAGCCACGGCTAACTACGTGCCAGCAGCCGCGGTAATACGTAGGTGGCAAGCGTTGTCCGGATTTACTGGGCGTAAAGAGCGCGCAGGCGGTTGTGCAAGTCGCGTGTGAAAGCCCCCGGCTCAACTGGGGAGGGTCACGCGATACTGCTCAACTCGACA
+
CCCGGGGGGGGGGGGGGGGGGGGGGGGGGGGGGGGGGGGGGGGGGGGGGGGGGGGGGGGGGGGGGGGGGGGGGGGGGGGGGGGGGGGGGGGGGGGGGGGGGGGGGGGGGGGGGGGGGGGGGGGGGGGGGGGGGGGGGGGGGGGGGGGGGGGGGGGGGGGGGGGGGGGGGGGGGGFEGGGGGGGGGGGGGGGGGGGGGGGGGGGGGGGGGGGGGGGCGGGGGGGGGGGGGGGGEGGGGGGGGGGGGGGGGGGGFGGGGGGGGGDGGGGGGFFGFGEDF@>FEFFFGFFFF49FF=143:(##
@M06045:235:000000000-JCY5N:1:1101:28212:9196 1:N:0:TACAGC
TAATCGACTCCTACGGGAGGCAGCAGTGGGGAATCTTGCGCAATGGCCTAACGGCTGACGCAGCGACGCCGCGTGTGGGATGAAGCTCTTCGGAGTGTAAACCACTGTTGCCCGGGACGAATAGCTCGATTCATCGAGCCTGACGGTACCGGGTGAGGAAGCACCGGCTAACTCCGTGCCAGCAGCCGCGGTAATACGGAGGGGGCTAGCGTTGTTCGGAATTACTGGGCGTAAAGCGCACGTAGGCGGCTTTGTAAGTTAGAGGTGAAAGCCCGGGGCACAACTCCGGAATTGCCTTTGC
+
CCCGGGGGGGGGGGGGGGGGGGGGGGGGGGGGGGGGGGGGGGGGGGGGGGGGGGGGGGGGGGGGGGGGGGGGGGGGGGGGGGGGGGGGGGGGGGGGGGGGGGGGGGGADFGGGGGGGGGGGGGGGGGGGGGGGGGGGGGGGGGGGGGGGGGGGGG7FGGGGGGGGGGGGGGGGGGGGFGGGGGGGGGGGGGGGGC+AFGGEGGGGGGFGGGGGGGGGGGGGGGFGG+AFGGGGDGGGGGGGGGGGGGGDG)CCGFGDFFFGGGGGGGGGFFGF3>DDFF)75>B<BFEF:BFFFFBABF##
@M06045:235:000000000-JCY5N:1:1101:22412:9278 1:N:0:TACAGC
TAATCGACTCCTACGGGAGGCAGCAGTCGGGAATTTTGGGCAATGGGCGAAAGCCTGACCCAGCAACGCCGCGTGAAGGATGAAATCCTTCGGGATGTAAACTTCGCAAGAACGGGAAGAATAAGTAAGAGTTAATATCTCTTACGATGACGGTACTGTTTGTAAGCTCCGGCTAACTCCGTGCCAGCAGCCGCGGTAATACGGGGGGAGCAAGCGTTGTTCGGATTTACTGGGCGTAAAGGGCGCGTAGGCGGCCACCGCAAGTCGACTGTGAAATCTCCGGGCTTAACCCGGAAAGGGA
+
CCCGGGGGGGGGGGGGGGGGGGGGGGFGGGGGGGGGGGGGGGGGGGGGGGGGGGGGGGFGGGGGGGGGGGGGGGGGGGFGFEGGGGGFGGGFGEGGGGGGGFGGGGGGDGEFGGGGFGGGGGGGGGGGGGGFFFGGGGGGGGGGGGGGGGGGGGGGGGGGGGGGGGGGGGGGGGGGGGGFFGGGGGGGGGGGGGGGCCGGGGGGGGGGGGGGCGGGG5E*;EGGGCEGGGGGGGGGEGGFDGCCCDEEDGGCGGG=DDFGDGDG>CGGG:B:BGFCBFFDF57DGFFFFFFF>>;F(8:##
@M06045:235:000000000-JCY5N:1:1101:27256:9278 1:N:0:TACAGC
TAATCGACTCCTACGGGAGGCAGCAGTGGGGAATCTTGCGCAATGGGGGAAACCCTGACGCAGCGACGCCGCGTGCGGGATGAAGGCCTTCGGGTTGTAAACCGCTTTCAGCAGGGACGAAATTGACGGTAGGGGCAGAAGAAGCACCGGCCAACTACGTGCCAGCAGCCGCGGTAATACGTAGGGTGCAAGCGTTGTCCGGAATTATTGGGCGTAAAGAGCTCGTAGGCGGTCTGTCGCGTCGGCTGTGAAAACTCGGGGCTCAACTCCGAGCTTGCAGTCGATACGGGCAGGCTAGAAG
+
CCCGGGGGGGGGGGGGGGGGGGGGGGGGGGGGGGGGGGGGGGGGGGGGGGGGGGGGGGGGGGGGGGGGGGGGGGGGGGGGGGGGGGGGGGGGGGGGGGGGGGGGGGGGGGGGGGGGGGGGGGGGGGGGGEGGGGGGGGGGGGGGGGGGGGGGGGGGGGGGGGGGGGGGGGGGGGGGGGGGGGGGGGCGGGGGGGGGGGGGGGGGGFFFGGGGCEEGDGGGGGGGGGGGGGGGGGGGGGGGGGGGGGGGGGGFFGGGGGDEGGGGGGGGG?>DFGEFFFFGFFFFGFFFFEFFFFF>:?)##
@M06045:235:000000000-JCY5N:1:1101:16070:9281 1:N:0:TACAGC
TAATCGACTCCTACGGGAGGCAGCAGTGGGGAATCTTGCGCAATGCGCGAAAGCGTGACGCAGCAACGCCGCGTGGGGGAAGAAGGCCTTCGGGTTGTAAACCCCTTTCAGTTGGGACGAAGCTCTGCCGGTGAATAGCCGGTTGGAGTGACGGTACCTTCAGAAGAAGCCCCGGCTAACTTCGTGCCAGCAGCCGCGGTAATACGAAGGGGGCTAGCGTTGTTCGGAATTACTGGGCGTAAAGGGCGCGTAGGCGGTCCTGATCGTCGGATGTGAAAGGCCTGGGCTCAACCTGGGAATG
+
CCCGGGGGGGGGGGGGGGGGGGGGGGFGGGGGGGGGGGGGGGGGGGGGGGGGGGGGGGGGGGGGGGGGGGGGGFGGGGGGGGGGGGGGGGGGGGGGGGGGGGGGGGGGGGGEFGGGGGGGGGGGGGGGGGGGGGGGGGGGGGGGGGGGGGGGGEGGGGGGFGGGGGGGGGGGGGGGGEFGGFGGGGGCFGGGGGGGGGGGGGGGGGGGGGGGGGGGGGGGGGGGGGGDCCFGGGGGGGGDGGFFGGGGCGGGGGGGGGG=FG=CCFFGGFEDFG4:B4?44@FFG3:5F6FF>64;:1(##
@M06045:235:000000000-JCY5N:1:1101:20296:9285 1:N:0:TACAGC
TAATCGACTCCTACGGGAGGCAGCAGTGGGGAATCTTGGACAATGGGCGCAAGCCTGATCCAGCCATGCCGCGTGAGTGACGAAGGCCTTAGGGTTGTAAAGCTCTTTTGCCGGGGACGATAATGACGGTACCCGGAGAATAAGTCCCGGCTAACTTCGTGCCAGCAGCCGCGGTAATACGAAGGGGACTAGCGTTGTTCGGAATTACTGGGCGTAAAGCGCACGTAGGCGGATTTGTAAGTCAGGGGTGAAATCCCGGGGCTCAACCTCGGAACTGCCTTTGATACTGCAAATCTCGAGC
+
CCCGGGGGGGGGGGGGGGGGGGGGGGGGGGGGGGGGGGGFGGGGGGGGGGGGGGGGGGGGGGGGGGGGGGDGGGGEGGGGGGGDEGGGGGGGGGGGGGGGGDGGGGGFGGGGGGGGGGGGGGGGGGGGGGGGCGGG7FGGGGFGGGGGGGDEGGGGGGGGGGGGGGGCGGECEFFFGGGGGGFFEGEEEFCBCGGGGGGGGGGGGGGGGGFEFGGGGF?EGEEGDFFGGGGGGGGGGGGFGGEGGCCCGDF4>CFFDDGDGG3CFDFGCFD3>C>FFFFGFFFFGBF?FFF4=*.@A1.##
@M06045:235:000000000-JCY5N:1:1101:13445:9304 1:N:0:TACAGC
TAATCGACTCCTACGGGAGGCAGCAGTGGGGAATATTGCACAATGGGCGAAAGCCTGATGCAGCGACGCCGCGTGAGGGATGACGGCCTTCGGGTTGTAAACCTCTTTCAGCAGGGAAGAAGCGCAAGTGACGGTACCTGCAGAAGAAGCACCGGCTAACTACGTGCCAGCAGCCGCGGTAATACGTAGGGTGCGAGCGTTGTCCGGAATTATTGGGCGTAAAGAGCTTGTAGGCGGTTTGTCGCGTCTGCTGTGAAAATCCGGGGCGCAACCCCGGACTTGCAGTGGGTACGGGCAGAGG
+
CCCGGGGGGGGGGGGGGGGGGGGGFGGGGGGGGGGGGGGGGGGGGGGGGGGGGGGGGGGGGGFGGGGGGGGGGGGGGGEGGGGGGGGGGGGGGGGGGGGGGGGGGGGGGGF9FGGGFGGGGGGGGGGGGGGGGGGGGGGAFCGGGGGFGGGGFGGGGGGGGGGGGGGGGGGGGGGGGGGFGGGGGGGGGGDFGGGEGGGGGGG?CGGGGGEFGGGGGGGGGEFFCEGCGGG+<CDEGCC7CF:CCDGGGGCFGCDCDGGGGGDDDGG)1<>GFDFGF35>?FFFFFFF4>FFB>>52:(##
@M06045:235:000000000-JCY5N:1:1101:5892:9312 1:N:0:TACAGC
TAATCGACTCCTACGGGAGGCAGCAGTGGGGAATTTTGCGCAATGGGGGAAACCCTGACGCAGCAACGCCGCGTGGAGGATGAAGTCCCTTGGGACGTAAACTCCTTTCGACCGGGACGAATATTGACGGTACCGGTGGAAGAAGCCCCGGCTAACTTCGTGCCAGCAGCCGCGGTAATACGAGGGGGGCGAGCGTTGTTCGGAATTATTGGGCGTAAAGGGCGCGTAGGCGGTGCGGTAAGTCACCTGTGAAACCCCCGGGCTCAACCCGGGGCCTGCAGGCGAAACTGCCGTGCTGGGT
+
CCCEFGGGGGGGGGGGGGGGGDGGGGCFG9FFFFGFGGGGGDCFFGGCGFGGGGGGACCFGGDGGGGEGFCFFEGGEFGG8FFGGFFG8BECGGGGGFEF<FFFGBFEGGGEFGGGGGGGGGFCGCF9CCFCFFGGGGGGFGGG8CAFGGGGGGGGFCFGGGGG<FFGGGGGGGGGGGGGGGGEGGGGGDEEECC*8CE><>85CCF9FCFCFGGCC5AFFEGGCC7CEGGGGGCGGGGGGFFFD*0<CCDDC?D*>DDGDDD3<7CF*0>353>G@FF4)557<5>D6*/77>1BB<4##
@M06045:235:000000000-JCY5N:1:1101:26435:9322 1:N:0:TACAGC
TAATCGACTCCTACGGGAGGCAGCAGTGGGGAATCTTGCGCAATGGGCGAAAGCCTGACGCAGCGACGCCGCGTGGGGGAAGAAGGCTTTCGGGTTGTAAACCCCTTTCAGGAAGGACGAAGCCACTCGGGTGAATAGCCCAGAGGGTGACGGTACTTCCAGAAGAAGCCCCGGCTAACTACGTGCCAGCAGCCGCGGTAATACGTAGGGGGCAAGCGTTGTCCGGATTTATTGGGCGTAAAGAGCGTGTAGGCGGTCAGGTAGGTCCGTTGTGAAAACTCGAGGCTCAACCTCGAGACAG
+
CCCGGGGGGGGGGGGGGGGGGGGGGGGGGGGGGGGGGGGGGGGGGGGGGGGGGGGGGFGGGGGGGGGGGGGGGGGGGGGGGGGGGGGGGGGGGGGGGGGGGGGGGGGGGGGGGGGGGGGGGGGGGGGGGGGGGGGGGGGGGGGGGGGGGGGGGGGGGGGGGGGGGGGGGGGGGGGGGGGGGGDGGGGGGGGGGGGGGGGGGGGGGFGGGGGGGGGGGGGGGGGGGGGGGGGGGGGFGGGGGGGGGGGGGDFGGGGGGGGGGGGGGGGGGFFC><=CBFFGFFFBGFFFFF?FFFFFFF>##
@M06045:235:000000000-JCY5N:1:1101:23190:9332 1:N:0:TACAGC
TAATCGACTCCTACGGGAGGCAGCAGTCGGGAATTTTGCGCAATGGACGAAAGTCTGACGCAGCAACGCCGCGTGAGGGATGACGGCCTTCGGGTTGTAAACCTCTTTTCTCAGGGACGATGATGACGGTACCTGAGGAATAAGCCACGGCTAACTACGTGCCAGCAGCCGCGGTAATACGTAGGTGGCAAGCGTTGTCCGGATTTACTGGGCGTAAAGAGCGCGCAGGCGGTCGTTCAAGTCGCGTGTGAAAGCCCCCGGCTCAACTGGGGAGGGTCACGCGATACTGATCGACTCGAAG
+
CCCGGGGGGGGGGGGGGGGGGGGGGGGGGGGGGGGGGGGGGEGGGGGGGGGGGGGGGGGGGGGGGGGGGGGGGGGEGGGGGGGGGGGGGGGGGGGGGGGGGGGGGGGGGGGGGGGGGGGGGGGGGFFGGGGFGGGGGGGGGGGGFGGGGGGGGGGGGGGGGGGGGFGGGDGGGGFEGGGGGBFGGGGGGGGGFGGGGGGGGGGGCCGFGGGGGGEGGGGFGGGGG==EGGGG=CE*:EF7FD9EGGGGGGGGGGGCGGGGGGCDGGG7>@FGFGDD:@FGFFE><5BFFFF437(028(##
@M06045:235:000000000-JCY5N:1:1101:6707:9341 1:N:0:TACAGC
TAATCGACTCCTACGGGAGGCAGCAGTGGGGAATATTGCACAATGGGCGGAAGCCTGATGCAGCGACGCCGCGTGAGGGATGACGGCCTTCGGGTTGTAAACCTCTTTCAGTAGGGAAGAAGCGAGAGTGACGGTACCTGCAGAAGAAGCGCCGGCTAACTACGTGCCAGCAGCCGCGGTAATACGTAGGGCACAAGCGTTATCCGGAATTATTGGGCGTAAAGAGCTCGTAGGCGGTTTGTCGCGTCTGCCGTGAAAGTCCGGGGCTCAACTCCGGATCTGCGGTTGGTACGGGCAGATG
+
CCCGGGGGGGGGGGGGGCGGGGGGGGGGGGGGGGGGGGGGGGGGGGGGGGGGGGGGGGGGGGGGGGGGGGGGGGGGGGGGGGGGGGGGGGGGGGGGGEGCGGGGGGGGGGGGGGGGGGGGGGGGGGGGGGGGGGGGGGGGGGGGGGGGGGGGGGGGGGGGGGGGGGGGGGGGGGGGGGGFGGGGCFFFFGGGGGGGGGGGGGGGGGGC?CC9@FFGGGGGD5E?FGGGGGEGGGFGGGGGGGGGG:GGGGGGG/577::FCFDDDGGDFFFG=7@DE>BCFFF:D5)7BFFFDFFF>F(##
@M06045:235:000000000-JCY5N:1:1101:28581:9345 1:N:0:TACAGC
TAATCGACTCCTACGGGAGGCAGCAGTGGGGAATTTTGGACAATGGGGGCAACCCTGATCCAGCCATGCCGCGTGCGGGAAGAAGGCCTTCGGGTTGTAAACCGCTTTTAGCCGGGACGAAAGCTGTACGGATAACACCCGTGCAGGTTGACGGTACCGGCGGAATAAGCACCGGCTAACTACGTGCCAGCAGCCGCGGTAATACGTAGGGTGCGAGCGTTAATCGGAATTACTGGGCGTAAAGCGTGCGCAGGCGGTTCGTTGTTTCGGCGGTGAAAGCCCCGGGCTTAACCTGGGAAGC
+
CCCGGGGGGGGGGGGDFGEGGGGGGGGGGGGGGGGGGFGGGGGGGGGGGGGGGGGGGGGGGGGGGGGGGGGGGGGGGGGGGGGGGGGGGGGGGGGGGGGGGGGGGGGFFDGGGGGGGGGGGGGGGFGGGGGDEEGGGGGGGGGGGGGGGGGGGGGGGGGGGGGGGGGGGFFGGGGGGGGGGGGGGGGGGGGGGGGGGGG8EEFGGGFGGGGGGGGC55CCGGGGGGGGGGGGGGGGCC55EG=FFCE5DCCDGEDDG)9EGDGGC*0:CEEDB/)7=6@<>>EFGFEDFFFF?F7F0(.##
@M06045:235:000000000-JCY5N:1:1101:18117:9375 1:N:0:TACAGC
TAATCGACTCCTACGGGAGGCAGCAGTGGGGAATTGTTCGCAATGGGCGCAAGCCTGACGACGCAACGCCGCGTGGAGGATGAAGGTCTTCGGATTGTAAACTCCTGTTGCCCGGGACGAAATGCTTCGACCTAACACGTCGAAGTTTGACGGTACCGGGTGAGGAAGCCCCGGCTAACTCTGTGCCAGCAGCCGCGGTAATACAGAGGGGGCAAGCGTTGTTCGGAATTACTGGGCGTAAAGGGCGCGTAGGCGGCTTGGTAGGTCCGCTGTGAAAACTCGAGGCTCAACCTCGAGACTG
+
CCCGGGGGGGGGGGGGGDGGGGGGGGGGGGGGGGGGGGGGGGGGGGGGGGGGGGGGGGGGGGGGGGGGGGGGGGGGBFGGGGGFGGGGGGGGGGGGGGGGGGGGGGGFFGGGGGGGGGGGGGGGGGGGGGGGGGGGGGGGGGGGGGFGGGGGGGGGGGGGGGGGGGGGGGGGGGGFGGGGGGGGGGGGGGGGGGGGGGGGGGGGGGGGGGGGGGGFGGGGGCFFGGG8EGGGFFEDCEGDGGGDDDGGGGGD<<DC3DGGG>:C9:?F<B@DEG?7@B:F?B>8DFF:@??>:F0DFF>##
@M06045:235:000000000-JCY5N:1:1101:25341:9416 1:N:0:TACAGC
TAATCGACTCCTACGGGAGGCAGCAGTGGGGAATCTTGCGCAATGGGCGAAAGCCTGACGCAGCGACGCCGCGTGGGGGAAGAAGGCTTTCGGGTTGTAAACCCCTTTCAGGAAGGACGAAGCCACTCGGGTGAATAGCCCAGAGGGTGACGGTACTTCCAGAAGAAGCCCCGGCTAACTACGTGCCAGCAGCCGCGGTAATACGTAGGGGGCAAGCGTTGTCCGGATTTATTGGGCGTAAAGAGCGTGTAGGCGGTCAGGTAGGTCCGTTGTGAAAACTCGAGGCTCAACCTCGAGACAG
+
CCCGGGGGGGGGGGGGGGGGGGGGGGGGGGGGGGGGGGGGGGGGGGGGGGGGGGGGGGGGGGGGGGGDGGGGGFFGGGGGGGGGGGGGGGGGGGGGGGGGGGGGGGGGGGGGGGGGGGGGGGGGGGGGGGGFGGGGGGGDGFGGGGGGGGGGGGGGGGGGGGGGGGGGGGFGGGGGGGGGGGGGGGGGGGGGGGGGGGGEEGGGGCGGGGGGGGGGGGGGGGGGGCEEGGGGGGGGGGGGGGGGGGGGGGGGGGGGGGGGGGGGGGGGGF45@DFGF=?F?EFEGF559?FFFF?FF?2##
@M06045:235:000000000-JCY5N:1:1101:9576:9426 1:N:0:TACAGC
TAATCGACTCCTACGGGAGGCAGCAGTGGGGAATTTTGGACAATGGGGGCAACCCTGATCCAGCCATTCCGCGTGAGTGAAGAAGGCCTTCGGGTTGTAAAGCTCTTTTGTCCGGAACGAAACGGCTAGCGTGAATATCGCTGGCTACTGACGGTACCGGGAGAATAAGCACCGGCTAACTACGTGCCAGCAGCCGCGGTAATACGTAGGGTGCGAGCGTTAATCGGAATTACTGGGCGTAAAGCGTGCGCAGGCGGGTTTGTAAGCCAGATGTGAAATCCCCGGGCTTAACCTGGGAAAA
+
CCCFGFFFCGFGGEGGG@FBGGCGCFCFGGGGGGGGGGG<CGFEFGGGGCGGGGGGGGGGFGCFGGGDFGGEG>F::EFFAEG@GCGFFDDFGGGGCCFGG<?AFGGGGGGGGGGGGGGGGGGCF@EF@FGGEGC9<3B>=DFGGGGFGA@FFCFCFFFE*:BFFCG,:C9FCC7F1CCFBEGGGC:CECCFFGGGEGGB7EF9BCCF@EGF*;?*:CE2/**++1:*:CF9:CCEFFGDC5/A7DE=C5)9>GGGC39CC*7;C:**257DFDFGF*9D??3@3B)74:4=668401(##
@M06045:235:000000000-JCY5N:1:1101:16804:9434 1:N:0:TACAGC
TAATCGACTCCTACGGGAGGCAGCAGTGGGGAATCTTGCGCAATGGGCGAAAGCCTGACGCAGCGACGCCGCGTGCGGGAAGAAGGCCTTCGGGTTGTAAACCGCTTTTCTGAGAGAAGAAGCCACTCGGGTGAATAGCCCAGAGGGTGACGGTATCTCAGGAATAAGCCCCGGCTAACTACGTGCCAGCAGCCGCGGTAATACGTAGGGGGCAAGCGTTGTCCGGATTCATTGGGCGTAAAGAGCGTGTAGGCGGCCAGAAAGGTCAGCTGTGAAAACTCGAGGCTCAACCTCGAGACCG
+
CCCGGGGGGGGGGGGGGGGGGGGGGGGGGF@FGGGGGGGGGGGGGGGGEGGGCFGFGGGGCEGGGGGGGGGFGGGGGGGGGGGDGGCGFGGGGGGGGGGGGGGGGD@FEFGGGGGGGGGGGGGGGGFGGGG,FCGGGGGFGGGGFGGGC:CEFGGGG,CFGGGFCGGGGGFFGGDGDEFFEFEFFGGGGGGCFGGGGGEGGGGGGGGFGEGGG>CFGGGEGCCFGE5AEGGGGFGGFGEGDD9FDGG*/*9>>ECGGGGCD*67CCDD<FFFFGFG?FFC?5@>DB7@FFF@7F05(32##
@M06045:235:000000000-JCY5N:1:1101:5017:9442 1:N:0:TACAGC
TAATCGACTCCTACGGGAGGCAGCAGTGGGGAATATTGCACAATGGGCGAAAGCCTGATGCAGCGACGCCGCGTGAGGGATGACGGCCTTCGGGTTGTAAACCTCTTTCAGCAGGGAAGAAGCGAAAGTGACGGTACCTGCAGAAGAAGCACCGGCTAACTACGTGCCAGCAGCCGCGGTAATACGTAGGGTCCGAGCGTTGTCCGGAGTTACTGGGCGTAAAGCGCGCGCAGGCGGCCCCCCAAGTCTGGCGTGAAAGCCCCCGGCTCAACCGGGGAGGGTCGCCGGAGACTGGGGGGAG
+
CCCGGGGGGGGGGGGGGGGGGGGGGGGGGGGGGGGGGGGGGGGGGGGGGGGGGGGGGGGGGGGGGGGGGGGGGGGGGGGGGGGGGGGGGGGGGGGGGGGGGGGGGGGGGGGGGGGGGFGGGGGGGGEGGGGGGGGGGGGGGGGGGGGGGGGGGGGGGGGGGGGGGG>FGGGGGGGGGGGGGGGGGGGGGGGGGGGGCEGGGGGGGGGGGEGGGGC?EGGGGGFGGGGGGGGGGGGEGGGGGGGGGGCE77DGGGGEFGGGGGGGGDGDDFFFFGEGF:DG>57BDFFF353@FFFF;BF##
@M06045:235:000000000-JCY5N:1:1101:10927:9449 1:N:0:TACAGC
TAATCGACTCCTACGGGAGGCAGCAGTGAGGAATTTTGCGCAATGGGCGAAAGCCTGACGCAGCGACGCCGCGTGGAGGATGAAGTATTTCGGTATGTAAACTCCTGTCAGAGGGGATGATGATGACAGTACCCTCAGAGGAAGCACCGGCTAACTCCGTGCCAGCAGCCGCGGTAAGACGGAGGGTGCAAGCGTTGTTCGGAATTACTGGGCGTAAAGCGTACGTAGGCGGCGGATTAAGTCGAATGTTAAAGCCTGGGGCTCAACCCCAGAGATGAACTCGATACTGGTCTGCTAGAGA
+
CCCGGGGGGGGGGGGGGEGGGGGEGGGEEFFGGGFFGGF:CGGGGGGGGGGGGGGGGE@FGGGGGDEGGGEGGEFG+B:FFGGDFFCCGGGGGE<FGGGGFG9FDG,EGDFAFGGEG+CF,BC8<FFAFFFFFDCFGF<CB<FF,FFFEGC*67,,>F*63>>9>FC:,D@F<CF:FCCB<E*<8FFEEFB+;;4=E;8@EGCCGG+<<CEC*C?E8/A7CEGCE*0;:6EGC5E**20:9CCGG36?::77>?7CC5*/)*//9CCGD5578<)>?*/:6=B;C.87F)9BFF<=-6)##
@M06045:235:000000000-JCY5N:1:1101:14439:9480 1:N:0:TACAGC
TAATCGACTCCTACGGGAGGCAGCAGTGGGGAATCTTGCGCAATGGCCGAAAGGCTGACGCAGCGACGCCGCGTGGAGGATGACGGCCTTCGGGTTGTAAACTCCTGTTGCCCGGGACGAACACACCGTTTCGACGGTGCTGACGGTACCGGGTGAGGAAGCACCGGCTAACTCTGTGCCAGCAGCCGCGGTAATACAGAGGGTGCGAGCGTTGTCCGGAATCACTGGGCGTAAAGGGCGCGTAGGCGGTCCGCTAAGTGTGTGGTGAAAGCTCGGGGCTCAACCCCGAGTCGGCCGTGAG
+
CCCGGGGGGGGGGGGGGGGGGGGGGGGGGGGGGGGGGGGGGGGGGGGGGGGGGGGGGGGGGGGGGGGGGGGGGCGGGGGGGGGGGGGGGGGGGGEFGGGGGGGGGGGGGGGGGGGGGGGGGGEGGGGGGGGGGGGGGGGGGGGGGGGGGGGGGGGGGGGGFGGGGGGGCGGGGGGGFGGGFGGGGGGGGGGGGGGGGGFFGFGCEEGEGGGEEGGGGGGGDFGCEFFFGGGEG5FGCEEDCDCEGGGGGGGGGD*>3DGGGG4F:29C==FD79;D>3@)8?@55@E>EFFFFFFB>2,##
@M06045:235:000000000-JCY5N:1:1101:18097:9490 1:N:0:TACAGC
TAATCGACTCCTACGGGAGGCAGCAGTGGGGAATTTTGGACAATGGGGGCAACCCTGATCCAGCCATTCCGCGTGAGTGAAGAAGGCCTTCGGGTTGTAAAGCTCTTTTGTCCGGAACGAAACGGGTAGCGTGAATATCGCTGCCTACTGACGGTACCGGAAGAATAAGCACCGGCTAACTACGTGCCAGCAGCCGCGGTAATACGTAGGGTGCGAGCGTTAATCGGAATTACTGGGCGTAAAGCGTGCGCAGGCGGTTTTGTAAGCCAGATGTGAAATCCCCGGGCTTAACCTGGGAAAG
+
CCCGGGGGGGGGGGGGGEGGGGGGGGGGGGGGGGGGGGGFGGGGGGGGGGGGGGGGGGGGGGGGGGGGGGGGGGGGGGGGGGGGGGGGGGGGGGGGGGGGGGGGGGGGGGGGGGGGGGGGGGGGGGGGGGFGGGGGGFGEGGGGGGGGFGGGGGGFGGGGGGGGGGGGGGCFGGGGGGCEGGGGFCGGCFGGGGGGGGGEGCEFFFGFGGDGGGG58EGGGGEGGGD58CF9FGGGC==>5D=FFGEGGGGGGGGGGDGGCGGCFFFCFFFG?DFGF?BGFF>>GFBD>@FFFF?F:22##
@M06045:235:000000000-JCY5N:1:1101:12109:9509 1:N:0:TACAGC
TAATCGACTCCTACGGGAGGCAGCAGTGGGGAATCTTGCGCAATGCGCGAAAGCGTGACGCAGCAACGCCGCGTGGGGGAAGAAGGCCTTCGGGTTGTAAACCCCTTTCAGGAGGGACGAAGGTTCGGCGGTGAATAGCCGTCCGGACTGACGGTACCTCCACAAGAAGCCCCGGCTAACTACGTGCCAGCAGCCGCGGTAATACGTAGGGGGCTAGCGTTGTCCGGAATCATTGGGCGTAAAGCGCGCGTAGGCGGCCCGGTAAGTCCGCTCTGAAAGTCCAGGGCTCAACCCTGGAAAG
+
CCCGGGGGGGGGGGGGGGGGGGGGGGGGGGGGGGGGGGGGGGGGGGGGGGGGGGGGGGGGGGGGGGGGGGGGGGGGGGGGGGGGGGGGGGGGGGGGGGGGGGGGGGGGGGGGGGGGGGGGGGGGGGGGGGGGGGGGGGGGGGGGGGGGGGGGGGGGGGGGGGGGGGGGGGFCGGGGGGGGGGGGGGGGGGGGGGGGGGGEGGGFGGGGGGGGGGGGGGGGGGGGFGGGGGGGGGGGGGGGGGGGGGGGGGGGD=DGGGGGGGGGGGGGGFFGEGF=?FFGFFFF4B>FFFFFFE0@FB?##
@M06045:235:000000000-JCY5N:1:1101:24691:9518 1:N:0:TACAGC
TAATCGACTCCTACGGGAGGCAGCAGTGGGGAATCTTGCGCAATGGCCGAAAGGCTGACGCAGCGACGCCGCGTGTGGGAGGAAGCTCTTCGGGGTGTAAACCACTGTTGCCCGGGACGAACAGCCTCTTTCGAGGGGCCTGACGGTACCGGGTGAGGAAGCACCGGCTAACTCTGTGCCAGCAGCCGCGGTAATACAGAGGGTGCGAGCGTTGTCCGGAATCACTGGGCGTAAAGGGCGCGTAGGTGGTGGCTTAAGCGTGCGGTGAAAGCTCGGGGCTCAACTCCGAGTCGGCCGTGGG
+
CCCGGGGGGGGGGGGGGGGGGGGGGGGGGGGGGGGGGGGGGGGGGGGGGGGGGGGGGGGGGGGGGGGGGGGGGGGGGGGEGGGGGGGGGGGGGGGGGGGGGGGGGGGGGGGGGGGGGGGGGGGGGGGFGGGGGGGGGGGGGG>GGGGGGGGGGEGGGGGGGGGGGGGGEGGGGGGGGDFGGGGGGGGGGGGEEGGGGGGGGGGGGGGDGGGGGGGGGGGGGGGGGGGGGGG5E5@FGDGGGG>CDGFFGGGGGGGGCFFG377DD5CFD?FGBGEDDFFGF?FFCFFE5@FFFFFFFF>##
@M06045:235:000000000-JCY5N:1:1101:9488:9531 1:N:0:TACAGC
TAATCGACTCCTACGGGAGGCAGCAGTGGGGAATTGTTCACAATGGGCGCAAGCCTGATGACGCAACGCCGCGTGGGGGATGAAGGTCTTCGGATCGTAAACCCCTGTCGAACGGGACGAAAGACCCGGGAGCTAATCATCCTGGGAGTGACGGTACCGTTAAAGGAAGCCACGGCTAACTCTGTGCCAGCAGCCGCGGTAATACAGAGGTGGCAAGCGTTGTTCGGAATTACTGGGCGTAAAGGGCGCGTAGGCGGCCTTCTAAGTCAGACGTGAAATCCCCCGGCTTAACCTGGGAACG
+
CCCGGGGGGGGGGGGGGGGGGGGGGGGGGGGGGGGGGGGGGGGGGGGGGGGGGGGGGGGGGGGGGGGGGGGGGGGGGGGGGGGGGGGGFGGGGCCFGGGGGGGGGGGGGGGGGGGGGGGGGGGGGGGGGGGGGGGGGGGGGGGGGGGGGGGGGGGGGGGBFGGGGGGGGGGGGGGGGDFGGGGGGGGGGGGGGGGGGGGCCGGGGGGFE8EFGGGGGGGEGEEFFGGCGGGGGGGGGGGGGGGGGGGEGGGCDGFEGGGGFG7FFFGG79?C>>:CF=FGF?FBGEEF>FFFFF:>?04##
@M06045:235:000000000-JCY5N:1:1101:20419:9555 1:N:0:TACAGC
TAATCGACTCCTACGGGAGGCAGCAGTGGGGAATCTTGCGCAATGGTCTAACGACTGACGCAGCGACGCCGCGTGTGGGAGGACGCCTTTCGGGGTGTAAACCACTGTTGCCCGGGACGAACAGCCGCTTTCGAGTGGCCTGACGGTACCGGGTGAGGAAGCACCGGCTAACTCCGTGCCAGCAGCCGCGGTAATACGGAGGGTGCGAGCGTTGTCCGGAATCATTGGGCGTAAAGGGCGCGTAGGTGGCTTCTTAAGCGTGCGGTGAAAGCCTGGGGCTCAACCCCGGGTCGGCCGTGCT
+
CCCGGGGGGGGGGGGGGGGGGGGGGGGGGGGGGGGGGGGGGGGGGGGGGGGGGGGGGGGGGGGGGGGGGGGGGFGGGGGGGGGGGGGGGGGGGGGGGGGGGGGGGGGGGGGFGGGGGGGGGGGGGGGGGGGGGGGGGGGGGGGFGGGGGGGGGGGGGGGGGGGGGGGGGGGGGGGGGGGGGGGGGGGGGGGGGGGGGGGGGGGGGGGGGGGGGGGGGGGEGFGGGGGGGGEGGGGGGGGGGGEGDCFGGGGGGFFGGGGGGDDDGDDGCFFGFGFGFFFDFFFFGFFFEFFFFFFFFF9##
@M06045:235:000000000-JCY5N:1:1101:15046:9577 1:N:0:TACAGC
TAATCGACTCCTACGGGAGGCAGCAGTAGGGAATCTTGCGCAATGGGCGAAAGCCTGACGCAGCGACGCCGCGTGAGGGAAGAAGGCCTTCGGGTTGTAAACCTCTTTCAGGAGGGACGAAGCCACTCGGGTTAACAGCCCAGAGGGTGACGGTACCTCCAGAAGAAGCCCCGGCTAACTACGTGCCAGCAGCCGCGGTAATACGTAGGGGGCAAGCGTTGTCCGGATTTATTGGGCGTAAAGAGCGTGTAGGCGGCCATACAGGTCAGCTGTGAAAACTCGAGGCTCAACCTCGAGACCT
+
CCCGGGGGGGGGGGGGGGGGGGGGGGGGGGGGGGGGGGGGGGGGGGGGGGGGGGGGGGGGGGGGGGGGGGGGGFGGGGGGGGGGGGGGGGGGGGGGGGGGGGGGGGGGGGGGGGGGGGGGGGGGGGGGGGGGGGGGGGGFGGGGGGGGGGGGGGGGGGGGGGGGGGGGGFGGGGGGGGGGGGGGGGGGGGGGGGGGGGGGGGGGGGFGGGGGGGGGGGEGGGGGGGG?8CFFGGGFGGGGEGGGGGGEGGGFCDGEDDGGGGGGGGGGGFFGFGFGFFFGFFFBGF>@FFFFFFFD:B6##
@M06045:235:000000000-JCY5N:1:1101:11616:9594 1:N:0:TACAGC
TAATCGACTCCTACGGGAGGCAGCAGTAAGGGATATTGCGCAATGGGCGAAAGCCTGACGCAGCAACGCCGCGTGGAGGATGAAGGCCTTCGGGTCGTAAACTCCTTTTGACGCTGACGAGGAAGGACGGTAGGCGTCGAAGAAGTCACGGCTAACTACGTGCCAGCAGCCGCGGTAAAACGTAGGTGGCGAGCGTTATCCGGATTTACTGGGCGTAAAGCGTGTGCAGGTGGACGGTTAAGTGGTGTATGAAATCTCCCAGCTCAACTGGGATAGGTTATGCCAGACTGGTCGTCTAGGT
+
CCCGGGGGGGGGGGGGGGGGGGGGGGGGGGGGGGGGGGGGGGGGGGGGGGGGGGGGGGGGGGGGGGGGGCFGGGGGGGGGGGGGGGGGGGGGGGGGGGGGGGGGGGGGGGGGGGGGGGGGGGGGGGGGGGGGGGGGFGGGGGGGGGGGGGGGGGGGGGGGGGGGGGGGGGGGGGGGGGGGGGGGGGFGGGGGGGGGGGGGGGGGGGFFGGGGGGGGGGGGGGGGGGGFGGGGGGFG5/5CC>:CGGGGGGGGGGGGFFGGGFGGGFGGGFFGFGFG@FFGFFFFGFFFFFFFF@>FBF6##
@M06045:235:000000000-JCY5N:1:1101:24052:9618 1:N:0:TACAGC
TAATCGACTCCTACGGGAGGCAGCAGTGGGGAATTTTGGACAATGGGGGCAACCCTGATCCAGCAATGCCGCGTGTGTGAAGAAGGCCTTCGGGTTGTAAAGCACTTTTGTCCGGAAAGAAAACTTCGTCCCTAATATGGATGGAGGATGACGGTACCGGAAGAATAAGCACCGGCTAACTACGTGCCAGCAGCCGCGGTAATACGTAGGGTGCGAGCGTTAATCGGAATTACTGGGCGTAAAGCGTGCGCAGGCGGTCTGTTAAGACCGATGTGAAATCCCCGGGCTTAACCTGGGTACG
+
CCCGGGGGEFGGGGGGGGGGGGGGGGGGGGGGDGGGGGGFGGGFGGGGGGGGGGGGGGGGGGGGGGGGGGGGGGGGGGGGGGGGGGGGGGFGGGGGGGGGFFGGGGGGGGGGGGGGGGGGGGGGGGGGGGGGGGGGGGGGGGGGGGGGGGGGGGGGGGGGGGGGGGGGGGGGGGGGGGGGGGGGGGGGGGGGGGGGGGGGGGGGGGGFGGGGGGGDGGGEEEFGGFGGDGGGEFGGGGGGGGGGGGEECCDDGGGGGGGGGGFGD>FFGFFGFGFFFFFFFFFFDFFFF6=BFFF4:3.##
@M06045:235:000000000-JCY5N:1:1101:26280:9662 1:N:0:TACAGC
TAATCGACTCCTACGGGAGGCAGCAGCAAGGAATTTTCGGCAATGGGGGCAACCCTGACCGAGCAACGCCGCGTGGAGGATGACGGCCTTCGGGTTGTAAACTCCTTTTGCGGGGGACGACATCGACTGTACCCCGCGAATCAGGCTCGGCTAACTCTGTGCCAGCAGCCGCGGTAAGACAGAGGAGCCAAGCGTTGTCCGGATTGACTGGGCGTAAAGCGCACGCAGGCGGCCGTGCACGTGGGGTGTGAAAGCGCTCGGCTTAACTGAGCGATGCCATCCCATACGGCGCGGCTCGGAG
+
CCCGGGGGGGGGGGGGGGGGGGGGGGGGGGGGGGGGGGGGGGGGGGGGGGGGGGGGGGGGGGGGGGGGGGGGGGGGDFEGGGGGGGGGGGGGGGGGGGGGGGGGGGGGGGGGGGGGGGGGGGGGGGGGGGGGFCCGGGGGGGGGGGFGGGGGGGGGGGGGGGEGGGGGGGGGGGGGGGGGGGGGGGGGGGGGGGGGGGGGGGGGGGFGGGGGGGGCGGGGGGDGGGGEGGGGGGGGGGGFGDGGGGCEDGC::?4CC*1CDGG3<FFGC?FGFGFD:@4>FFF?FF4.55007@9>?9(##
@M06045:235:000000000-JCY5N:1:1101:11974:9665 1:N:0:TACAGC
TAATCGACTCCTACGGGAGGCAGCAGTGGGGAATCTTGCGCAATGGCCGAAAGGCTGACGCAGCGACGCCGCGTGTGGGAGGACGCCTTTCGGGGTGTAAACCACTGTTGCCCGGGACGAACACGACTATTCGTAGTCGCTGACGGTACCGGGTGAGGAAGCACCGGCTAACTCCGTGCCAGCAGCCGCGGTAATACGGAGGGTGCGAGCGTTGTCCGGAATCATTGGGCGTAAAGGGCGCGTAGGTGGCCTGTGCAAGCGTGCGGTGAAAGCTCGGGGCTCAACCCCGAGTCGGCCGTCG
+
CCCGGGGGGGGGGGGGGGGGGGGGGGGGGGGGGGGGGGGGGGGGGGGGGGGGGGGGGGGGGGGGGGGGGGGGGGGGGGGGGGGGGGGGGGGGGEGGGGGGGGGGGGGGGGGGGGGGGGGGGGGGGGGGGGGFGGGGGGGGGGGGGGGGGGGGGEGGGGGGGGGGGGGGGGGGGGGGGG>FGGGGGGFGGGGGCEGGFFECGGGGGGGGGGECECEFGGG;:CEFGGGFGGGEDEGGGEGGGGGGGGGFGGGGGGGGGGGGGDDDCGDGG?FGFGFGF)<C7;@FCF@>>>EFFFF@F>(##
@M06045:235:000000000-JCY5N:1:1101:14653:9672 1:N:0:TACAGC
TAATCGACTCCTACGGGAGGCAGCAGTGGGGAATATTGCGCAATGGACGAAAGTCTGACGCAGCGACGCCGCGTGTGGGATGACGGTCTTCGGATTGTAAACCACTGTCGGGAGGGACGAATACGCCGCAAGGCGGGTGACGGTACCTCCAAAGGAAGCACCGGCTAACTCCGTGCCAGCAGCCGCGGTAATACGGAGGGTGCGAGCGTTGTCCGGAATCACTGGGCGTAAAGGGCGCGTAGGCGGCCTGATAAGTAGGGGGTGAAATCCTGCGGCTTAACCGCAGGGCTGCCTTCTAACG
+
CCCGGGGGGGGGGGGGGEGGGGEGCGFGGGGGGFGGGFGGGGGGGGGGGGGGGGGFGFGGGGGGGGGGGGGGGGGGGGGFGGGGFD=FFFGGG:FFFGGGGGGGGGGGGGGGFEGGGGGGGGGGGGGGGGGEGGDGGGGGGGGFGGGGGGGGFGGCFCGGGGGGGCDFGCGGGGGECFGGGGGFGGGG5>EFGGGGGGGGEEGGCGDGCE:8FGEG=8C6+<FGGGGG8CCCFGGGGCCDEGDCDDGGDFCC7ED+:CDGGGCGDFDFFF?C?DEG)<:D9973)7>B@5>>F?<972<##
@M06045:235:000000000-JCY5N:1:1101:13072:9693 1:N:0:TACAGC
TAATCGACTCCTACGGGAGGCAGCAGTGGGGAATATTGCACAATGGGCGAAAGCCTGATGCAGCGACGCCGCGTGAGGGATGACGGCCTTCGGGTTGTAAACCTCTTTCAGCAGGGAAGAAGCGAGAGTGACGGTACCTGCAGAAGAAGCGCCGGCTAACTACGTGCCAGCAGCCGCGGTAATACGTAGGGCGCAAGCGTTGTCCGGAATTATTGGGCGTAAAGAGCTCGTAGGCGGCTTGTCACGTCGGATGTGAAAGCCCGGGGCTTAACCCCGGGTCTGCATTCGATACGGGCAGGGT
+
CCCGGGGGGGGGGGGGGGGGGGGGGGFGGGGGGGGGGGGGGGGGGGGGGGGGGGGGGGGFGGGGGGGGGGGGGFGFGGGGGGGGGGGGGGGGGGGGGGGGGGGGFGGGGGGGGGGGGGGGGGGGGGGGGGGGGGGGGGGGGGGGGGGGGGGGGGGGGGGGGGGGGGGGGGGGGGGGGGGGGGGGGGGGGGGGGGGDGGGGGGGGGGDCEC+@CFGGGGGGGGGGGGGC8EEGGGFGGGGGGF?7FDGGDGDCDFGGGGGGGCGDGDG3C@FGFGBGEFFGFFFFDFFFFFFFFFFEBF;##
@M06045:235:000000000-JCY5N:1:1101:6091:9714 1:N:0:TACAGC
TAATCGACTCCTACGGGAGGCAGCAGTGGGGAATTTTGGGCAATGGGCGAAAGCCTGACCCAGCAACGCCGCGTGAAGGACGAAATCCCTCCGGGATGTAAACTTCGAAAGTCAGGAAAGAAAACCGTATGGGGAATATCCATACGGGATGACGGTACCTGACGTAAGCCCCGGCTAACTACGTGCCAGCAGCCGCGGTAATACGTAGGGGGCAAGCGTTGTTCGGAATTACTGGGCGTAAAGGGCGCGTAGGCGGCACAGCAAGTCGGGAGTGAAAGCCCGGGGCTCAACCCCGGAAACT
+
CCCFGGGGFGGGGGGGGGGGGGGGGGGGGGGGGG@FGGGEFFGCFGGGGGGGGGGGGGGGGGGGGGGGGGGGGGGGGGGGGGGGGGFGGGGGGGGGDGGEGGGGGGEFGGGFFGGGGGGGGGGGDEGGGFFGGGGGGGGGGGGGFFGGGGGGFGGGGGCFGGGGGFFGFFGGGGGGGGGFGGGFGGGGGGGGGGEGGGEGGGGGGGGGGGGGDGFGCE;?ECCFEGGGGGG77:FFGG19EFFGGDGDGDGGGGGGCGDCD>FGGCFDDFDGBGFGFF7F>5BDGD0<F7<8>D9>6>(##
@M06045:235:000000000-JCY5N:1:1101:22895:9725 1:N:0:TACAGC
TAATCGACTCCTACGGGAGGCAGCAGTGGGGAATATTGCACAATGGGCGGAAGCCTGATGCAGCGACGCCGCGTGAGGGATGACGGCCTTCGGGTTGTAAACCTCTTTCAGCAGGGACGAAGCGTGAGTGACGGTACCTGCAGAAGAAGCGCCGGCCAACTACGTGCCAGCAGCCGCGGTAAGACGTAGGGCGCGAGCGTTGTCCGGATTTATTGGGCGTAAAGAGCTCGTAGGCGGCTTGTTGCGTCGACCGTGAAAACCCGGGGCTCAACTTCGGGCTTGCGGTCGATACGGGCGGGGA
+
CCCGGGGGGGGGGGGGGDGGGGGGGGGGGGGGGGGGGGGFGGGGGGGFGFDDGGGGGGGGGGGGEGFEFGGGGGGGGGGGGGGGGGGGGGGGGGGGGGGGGGGGGGGGGGGGGGGGGGGGGGGGCCFGGGGGGFEF7FGGGGGGGGGGGGGGGGGGGDGGGGGGGGGGGGGGGGCFGGGGC?EFGGGFGGGGGGGGECEE5EGF7CECC*<EFCGGGGGGGGGFGG?@CGGCCEFEEE*<EGGGFDGEG<DCD=FFCF>CGC>DGGD<CFFGFD=<@)75>BFEC<5;5;@BFDB53;>##
@M06045:235:000000000-JCY5N:1:1101:19191:9745 1:N:0:TACAGC
TAATCGACTCCTACGGGAGGCAGCAGTGGGGAATCTTGCGCAATGGGCGAAAGCCTGACGCAGCGACGCCGCGTGGGGGAAGAAGGCTTTCGGGTTGTAAACCCCTTTCAGGAAGGACGAAGCCACTCGGGTGAATAGCCCAGAGGGTGACGGTACTTCCAGAAGAAGCCCCGGCTAACTACGTGCCAGCAGCCGCGGTAATACGTAGGGGGCAAGCGTTGTCCGGATTTATTGGGCGTAAAGAGCGTGTAGGCGGCTTGGTAGGTCCGCTGTGAAAACTCGAGGCTCAACCTCGAGACCG
+
CCCGGGGGGGGGGGGGGGGGGGGGGGGGGGGGGGGGGGGGGGGGGGGGGGGGGGGGGGGGGGGGGGGGGGGGGFGGGGGGGGGGGGGGGGGGGGGGGGGGGGGGGGGGGGGGDGGGGGGGGGGGGGGGGGGGGGGGGGGGGGGGGGGGGGGGGGGGGGGGGGGGGGGGGGGGGGGGGGGGGGGGGGGFGGGGGGGGGGG>CGGFF<<CGGGGGCGGGGGEGGGGGGGGECGGGDGG=EGDGGGGGGGGGGGGCFCGGGGGGGGGGGGGGFFGEGFGFFFGFFFBD:45FFFF??BF6(4##
@M06045:235:000000000-JCY5N:1:1101:21341:9751 1:N:0:TACAGC
TAATCGACTCCTACGGGAGGCAGCAGTGGGGAATTTTGGACAATGGGGGCAACCCTGATCCAGCCATGCCGCGTGCGGGAAGAAGGCCTTCGGGTTGTAAACCGCTTTTAGCCGGGACGAAAGCTGCACGGATAACACCCGTGCAGGTTGACGGTACCGGCGGAATAAGCACCGGCTAACTACGTGCCAGCAGCCGCGGTAATACGTAGGGTGCGAGCGTTAATCGGAATTACTGGGCGTAAAGCGTGCGCAGGCGGTTCGTTGTGTCGGCGGTGAAAGCCCCGGGCTTAACCTGGGAATC
+
CCCGG@FGFGGGGGGGGEGGEGGGGGGGGGGFGGGGGGG<FFFGGGGGGGGGGGGGGFGGGGGGGGGGGGGGGGGGGGGFGGGGGGGGGGGGGGGGGGGGGGGGGGGGGGGGGGGGDGGDCGGGGGGGGGGGGGGGGGDCDFEGCECFFGGGGGGGGGCEGGCGGGGGGGFGGGGGGGGGGGGEGGGGGGGGGGGEGGGEGGEFGGGGFEEC>EG;=EC:EECCC8EE*AFGGGFGGFGGDDGGFCEGGGG<CEDEG<CC9>D<CGGGGFFGBDDG@?FGFF@>CDF>F?FFFFF>?(5##
@M06045:235:000000000-JCY5N:1:1101:4475:9758 1:N:0:TACAGC
TAATCGACTCCTACGGGAGGCAGCAGTGGGGAATATTGCACAATGGGCGAAAGCCTGATGCAGCGACGCCGCGTGAGGGATGACGGCCTTCGGGTTGTAAACCTCTTTCAGTAGGGAAGAAGCGAAAGTGACGGTACCTGCAGAAGAAGCGCCGGCTAACTACGTGCCAGCAGCCGCGGTAATACGTAGGGCGCAAGCGTTATCCGGAATTATTGGGCGTAAAGAGCTCGTAGGCGGTTTGTCGCGTCTGCCGTGAAAGTCCGGGGCTCAACTCCGGATCTGCGGTGGGTACGGGCAGACT
+
CCCGGGGGGGGGGGGGGGGGGGGGGGGGGGGGGGGGGGGGGGGGGGGGGGGGDGGGGFGGGGGGGGGGGGGGGGGGGGGGGGGGGGGGGG@EGGGGGGGGGGGGGGGGEFGGGGDGDGGGGGGGGGGGGGGGGGGGGGGGGGGGGGGGGGGGGGGGGGGGGGGGGFGGGGGGGGGGGGG<BE@CFGGGGGGGGGGGGFEEGGGFGGG*:*:FGGGGGGGGGG5A?FGGGGGGGGGGGEGGGGGGGGGGGGGGGC<CF>7:*:CCDD<3D?FGFF@DE3>D74@>7<5@35*7<39B;?,##
@M06045:235:000000000-JCY5N:1:1101:20476:9773 1:N:0:TACAGC
TAATCGACTCCTACGGGAGGCAGCAGTCGGGAATTTTGGGCAATGGGCGAAAGCCTGACCCAGCAACGCCGCGTGAAGGATGAAATCCCTCGGGATGTAAACTTCGCAAGAACAGGAAGAATAAGTAGAGGATAATACCTTCTATGATGACGGTACTGTTTGTAAGCCCCGGCTAACTCCGTGCCAGCAGCCGCGGTAATACGGGGGGGGCAAGCGTTGTTCGGAATTACTGGGCGTAAAGGGTTCGTAGGTGGCCAACTAAGTCAGACGTGAAATCCCTCAGCTTAACTGGGGAACTGGT
+
CCCGGGGGGGGGGGGGGGGGGGGGGGGGGGGGGGGGGGGGGGGGGGGGGGGGGGGGGGGGGGGGGGGGGGGGGGGGGGGGGGGGGGGGGGGGGGFGGGGGGGGGGGGGGGGGGGGGGGGGGGGGGGGGGGGGGGGGGGGGGGGGGGGGGGGGGGGGGGGGGGGFGGGGGGGGGGDFGGGGGGGGGGGGGGGGGEGGEGGGGGGGGGGGGGGDFEFG8EGGGGGGGGGGGGGGGGGGGGDFGGGCCFEE5CGGGFFFGFGFCFGGGGGGGFFG@FFGFFFG@FFFGFFFF?B?5@:@::2##
@M06045:235:000000000-JCY5N:1:1101:5538:9783 1:N:0:TACAGC
TAATCGACTCCTACGGGAGGCAGCAGTGGGGAATATTGCACAATGGGCGGAAGCCTGATGCAGCGACGCCGCGTGAGGTATGACGGCCTTCGGGTTGTAAACCTCTTTCAGCAGGGACGAAGCGAGAGTGACGGTACCTGCAGAAGAAGCGCCGGCCCACTACGTGACAGCAGCCGCGGTAAGACGTAGGGCGCGAGCGTTGCCCGGATTTATTTGGCGTAAAGAGCTCGTAGGCGGCGTGTCGCGTCGTCCGTGAAAACCTGCAGCTCAACTGCAGGCTTGCGGTCGATACGGGCAGGCG
+
C9CEF9FGGGGGGGEG>;FG@;CEFG@C@FGGECFGGGFGGGGAF,C,@@67+E@CECGFGCEFC@F:CEEE=C:7FF,?FFG?FFFCGF9C:BF7FG9<<<,,,>F,?D,D,8A=FC++>F733<FGFGAFEFG**EFA,>B,D,<:D><*C7C::*1F+24FFC*=92:AFD*<*<*:8E6998;*8>58:**1:582;/*++/*2A50+<++<968/:*8<+:CEFE:E5C??75*95C*:57/:C5**9:*A7:*:C09C4*72067*9C?>F:BF45>EC;3)7)7:57651,3##
@M06045:235:000000000-JCY5N:1:1101:5452:9788 1:N:0:TACAGC
TAATCGACTCCTACGGGAGGCAGCAGTGGGGAATCTTGCGCAATGCGCGAAAGCGTGACGCAGCAACGCCGCGTGGGGGAAGAAGGCCTTCGGGTTGTAAACCCCTTTCAGTTGGGACGAAGCTTCGCCGGTGAACAGCCGGCTGGAGTGACGGTACCTTCACAAGAAGCCCCGGCTAACTACGTGCCAGCAGCCGCGGTAATACGTAGGGGGCTAGCGTTGTCCGGAATCATTGGGCGTAAAGCGCGTGTAGGCGGCCCGGTAAGTCCGCTGTGAAAGTCGGGGGCTCAACCCTCGGGAG
+
CCCGGGGGGGGGGGGGGGGGGGGGGGGGGGGGGGGGGGGGGGGGGGGGGGGGGGGGGGGGGGGGGGGGGGGGGFGGGGGGGGGGGGGGGGGGGGFGGGGGGGGGGGGGGGGGGGGGGGGGGGGGGGGGGGGGGGGGGGGGGGGGGGGGGGGGGGGGGGGGGGGGGGGGGGFGGGGGGGGGGGGGGGGGGGGGGGGGGGGGEEGGGGGGGGGGGGGGGGGGGGGGGGGGGDEFFFGFGGGGGGGFFGGE9CDDCGGGGDDGGGG3DGCCFDFGFGFDBFF>FFFFGFF3>4FFF:7FFF0##
@M06045:235:000000000-JCY5N:1:1101:18165:9798 1:N:0:TACAGC
TAATCGACTCCTACGGGAGGCAGCAGTGGGGAATATTGGACAATGGGGGAAACCCTGATCCAGCGACGCCGCGTGTGTGAAGAAGGCCTGCGGGTTGTAAAGCACTTTTAGTGGGGATGAAAAGCCAAGGGCTAATACCCTTTGGTCTTGACCTAACCCAAAGAAAAAGCACCGGCTAACTCTGTGCCAGCAGCCGCGGTAATACAGAGGGTGCAAGCGTTAATCGGAATTACTGGGCGTAAAGCGTGCGTAGTCGGTTATTTAAGTCGGGTGTGAAAGCCCCGGGCTCAACCTGGGAATT
+
CCCFGGGGGGGGGGGGGGGGGGGGFGGGGGGEGGGGGGGGGGGGGGGGGGGGGGGGGGEFFFGGGGGGGGGGG=FFGGGGGFGGGGGGGGGGDGGGGGGGGGGGGGGGGGGGGGGGGGGGGGGGGGGGGGGDFFFGGGDGGGGFGFGGGAFGGGGGGGGDGGGGGGGGGFGGGGGGGGGGGGGGGGGCGGGGGGGGGGGB@CFEGGFCFGECE5CGFGGGGEGGCFC?CDGGGD+<:FEGGCGGGGGGGG37CAFGD9DEFCDFCGGGDBBFF<:DFFFGFFDBD>B>;==FFF::604##
@M06045:235:000000000-JCY5N:1:1101:15731:9801 1:N:0:TACAGC
TAATCGACTCCTACGGGAGGCAGCAGTGAGGAATTTTCCGCAATGGGCGCAAGCCTGACGGAGCAACGCCGCGTGCAGGAGGACGGCCTTCGGGTTGTAAACTGCTTTTCTGCGGGACGAGACATCGGACGGTACCGCAGGAAGAAGCCCCGGCTAACTACGTGCCAGCAGCCGCGGTAATACGTAGGGGGCAAGCGTTGTCCGGAGTTACTGGGCGTAAAGCGCTCGCAGGCGGTGTTCTGCGTCGGGAGTGCCAGCTCTGTGCTTCACACAGGGAGTGCTGTCGAAACGGGGACACTCG
+
CCCGGGGGGGGGGGGGGGGGGGGGGGGGGGGGGGGGGGGGGGGGGGGGGGGGGGGGGGGGGGGGGGGGGGGGGGGGFGGGGGGGGGGGGGGGGGGGGGGGGGGGGGGGGGGGGGGGGGGGGGGGGGGGGGGGGGGGGGGGGGGGGGGGGGGGGGGGGGGGGGGGGGGGGGGGGGGGGGGGGGGGGGGGGGGGGGGGGGGGGGGGGGGGGGGGGGGGGGGGGGGGGGGGGGGGGEGGGGGGGGGGGGGGGGGGGGGGGGFGGGGGGFGGGFFGFGFGFFFGFF=BGFFFFFFBFF>FF62##
@M06045:235:000000000-JCY5N:1:1101:8731:9806 1:N:0:TACAGC
TAATCGACTCCTACGGGAGGCAGCAGTAGGGAATTGTTCGCAATGGGCGCAAGCCTGACGACGCAACGCCGCGTGGAGGATGAAGGTCTTCGGATTGTAAACTCCTGTCGTGTGGGACGAACATTCTTCGGGCTAATCACCGAGGGACTGACGGTACCACGAAAGGAAGCCCCGGCTAACTCTGTGCCAGCAGCCGCGGTAATACAGAGGGGGCGAGCGTTGTTCGGAATCACTGGGCGTAAAGCGCGCGCAGGCGGCGATCTACGTCTGGGGTGAAAGCCCGGAGCTCAACTCCGGGAAA
+
CCCGGGGGGGGGGGGGGGGGGGGGGGGGGGGGGGGGGGGGGGGGGGGGGGGGGGGGGGGGGGGGGGGGGGGGGGGGEGGGGGFGGGGGGGGGGGGGGGGGGGGGGGGGGGGGGGGGGGGGGGGGGGGGGGGGGGGGGGGGGGGGGGGGGGGGGGGGGGGGGGGGGGGGGGDGGGDGGGGGGGGGGGGGGGGGGGGGGGGGGGGGGGGGGGGGGGGGGGGGGGEGGGGGEGGGGGGGGGGGGGGGGGGGGGGGGDCEGGGGGGFGDGGFGFFGFGFGFFFGFFFFGFFFFFFFFF:>>B(##
@M06045:235:000000000-JCY5N:1:1101:22806:9807 1:N:0:TACAGC
TAATCGACTCCTACGGGAGGCAGCAGTGGGGAATTGTTCACAATGGGCGCAAGCCTGATGACGCAACGCCGCGTGGGGGATGAAGGTCTTCGGATTGTAAACCCTTGTCGAACGGGACGAAAGACCCGGGAGCTAATCATCCCGGGAGTGACGGTACCGTTAAAGGAAGCCACGGCTAACTCTGTGCCAGCAGCCGCGGTAATACAGAGGTGGCAAGCGTTGTTCGGAATTACTGGGCGTAAAGGGCGCGTAGGCGGCCATCTAAGTCAGACGTGAAATCCCCCGGCTTAACCTGGGAAAA
+
CCCGGGGGGGGGGGGGGGGGGGGGGGGGGGGGGGGGGGGGGGGGGGGGGGGGGGGGGGGGGGGGGGGGGGGGGGGGGGGGGGGGGGGGGGGGGFFGGGGGGGGGGGGGGGGGGGGGGGGGGGGGGGGGGGGGGGGGGGGGGGGGGGGGGGGGGGGGGGGGGGGGGGGGGGGGGGGGGGGGFGGGGGGGGGGGGGGGGGGGGGGGGGGGGGGGGGGGGFG?EGGGGGGGGGGGGFGGGGGGGDFFFGGGGGGGGGGGGGGDGFGCGGGGGFFGFGEGFFFGFFFEGEFFFFFFFFFFF:4##
@M06045:235:000000000-JCY5N:1:1101:8501:9819 1:N:0:TACAGC
TAATCGACTCCTACGGGAGGCAGCAGTGGGGAATATTGGACAATGGGCGCAAGCCTGATCCAGCCATGCCGCGTGAGTGATGAAGGCCTTAGGGTTGTAAAGCTCTTTCACCGGAGAAGATAATGACGGTATCCGGAGAAGAAGCCCCGGCTAACTTCGTGCCAGCAGCCGCGGTAATACGAAGGGGGCTAGCGTTGTTCGGAATTACTGGGCGTAAAGCGCACGTAGGCGGATATTTAAGTCAGGGGTGAAATCCCAGAGCTCAACTCTGGAACTGCCTTTGATACTGGGTATCTTGAAA
+
CCCGGGGGGGGGGGGGGGGGGGGGGGGGGGGGGGGGGGGGGGGGGGGGGGGGGGGGGGGGGGGGGGGGGGGGGGGGGGGGGGGGGGGGGGGGGGGGGGGGGGGGGGGGGGGGGGGGGGGGGGGGGGGGGGGGGGGGGGGGGGGGGGGGGGGGGGGGGGGGGGGGGGGGGGGGGGGGGGGGGGGGGGGGGDGGGGGCEGGGGGGGGGGGGGGGGGGGGGGGGGGGGGGGGGGGGGGFGGGGGGGGGGGGGGGGGGFCGGGGGGFGGGGGGFFGFGFGFFFGFFFFGFFFFFFFFFF?<>)##
@M06045:235:000000000-JCY5N:1:1101:23768:9819 1:N:0:TACAGC
TAATCGACTCCTACGGGAGGCAGCAGTGGGGAATATTGGACAATGGGCGGAAGCCTGATCCAGCAACGCCGCGTGAGGGATGACGGCCTTCGGGTTGTAAACCTCTTTCAGCACAGACGAAGCTGACTCCACGTGTGGGGTGGGTGACGGTATGTGCAGAAGAAGCACCGGCCAACTACGTGCCAGCAGCCGCGGTAATACGTAGGGTGCGAGCGTTGTCCGGAATTACTGGGCGTAAAGCGCGCGTAGGCGGCGCTGTACGACCTGTGTGAAAGCCCCCGGCTCAACTGGGGAGGGTCGA
+
CCCGGGGGGGGGGGGGGGGGGGGGGGGGGGGGGGGGGGGGGGGGGGGGGGGGGGGGGGGGGGGGGGGGGGGGGGGGGGGGGGGGGGGDGGGGGGGGGGGGGGGGGGGGGGGGGCFGGGGGGGGGGGGGFGGGGGGFGGGGGGGGGGGGGGGGGGGGGGGGGGGGGGGGGGGGGGGGGGGGGGGGGGGGGGGGGGGGGGCGGFFGGGGGGGECEEGCCEGGGGGGGGGGGGGGFGGGDGGGGGDCDGGGGGGGGGG=<DGGGGGGGDF00977@:FGFFEGEEFFG=F@?FFF@>;BFF(##
@M06045:235:000000000-JCY5N:1:1101:26245:9835 1:N:0:TACAGC
TAATCGACTCCTACGGGAGGCAGCAGTGGGGAATATTGGACAATGGGGGCAACCCTGATCCAGCAATGCCGCGTGGGTGATGAAGGCCTTCGGGTTGTAAAGCCCTTTCGGCGGGGAAGATGATGACGGTACCCGCAGAAGAAGCCCCGGCTAACTTCGTGCCAGCAGCCGCGGTAATACGAAGGGGGCTAGCGTTGTTCGGAATTACTGGGCGTAAAGGGCGCGTAGGCTGTGCTGTAAGTCAGGCGTGAAAGGCCCGGGCTCAACCTGGGAACTGCGTTTGGTACTGCGGCGCTGGAGT
+
CCCGGGGGGGGGGGGGG7FGGGGGGGEFGGGGGFGFGGGAFDFFGGFFGCEGGFECEGGFFFFGG?FGGGGGGCFFE=FG9FGGGCGFFFGGGGG7FFFFD<FFFFGGGGGGGCGGEEFD<FFGGGGGGEGEGDFGGGGFGGGGCGGGGGGGGFFGGGGGGEGGGGGGGGGGGGECGGFGGGGGGGGGDCGGGDCEC8CFGGGG5CCFEGCGGG:?5FGCEEEGGCEGGGEGGG7FGFGGGC+9CFGDDCD3:?F597DECD7DC=F<4>:F>7>DFF@*.>5)99FF?F3.75(72;1##
@M06045:235:000000000-JCY5N:1:1101:26989:9864 1:N:0:TACAGC
TAATCGACTCCTACGGGAGGCAGCAGTCGGGAATTTTGCGCAATGGACGAAAGTCTGACGCAGCAACGCCGCGTGAGGGATGAAGGCCTTCGGGTTGTAAACCTCTTTTCTCAGGGAAGATAATGACGGTACCTGAGGAAGAAGCCACGGCTAACTACGTGCCAGCAGCCGCGGTAATACGTAGGTGGCAAGCGTTGTCCGGATTTACTGGGCGTAAAGAGCGCGCAGGCGGTTGTGCAAGTCGCGTGTGAAAGCCCCCGGCTCAACTGGGGAGGGTCACGCGATACTGCTCAACTCGAAC
+
CCCGGGGGGGGGGGGGGGGGGGGGGGGGGGGGGGGGGGGGGGGGGGGGGGGGGGGGGGGGGGGGGGGGGGGGGGGGGGGGGGGGGGGGGGGGGGGGGGGGGGGGGGGGGFGGGGGGGGGGGGGGGGGGGGGGGGGGGGGGGGGGGGGGGEEGGGGGGGGGGGGGGGGGGGGGGGFFGGGGGCCFGGGGGGGGGGEGGCFGEEEEGGGGGGGGGGCEGGGGGFGGGGGGGGGG>EGGGGGGFFGGGGGGCDGGFFG:5<5EGGGGGGG7CFFGBGFD>F5FDFFDDBDFFF==F=?FB<(##
@M06045:235:000000000-JCY5N:1:1101:5892:9895 1:N:0:TACAGC
TAATCGACTCCTACGGGAGGCAGCAGTGGGGAATTGTTCGCAATGGGCGCAAGCCTGACGACGCAACGCCGCGTGGAGGATGAAGATCTTCGGGTCGTAAACTCCTTTCGATCGAGACGAACAGCCTCCGGGTGAACAATCCGGAGGTTTGACGGTACCGAGAGAAGAAGCCCCGGCTAACTCCGTGCCAGCAGCCGCGGTAATACGGGGGGGGCAAGCGTTGTTCGGAATTACTGGGCGTAAAGGGCTCGTAGGCGGCCAACTAAGTCAGACGTGAAATCCCTCGGCTTAACCGGGGACG
+
CCCGGGGGGGGGGGGGGGGGGGGGGGGGGGGGGGGGGGGGGGGGGGGGGGGGGGGGGGGGGGGGGGGGGGGGGFFGGGGGGGGGGGGGGGGGGGGGGGGGGGGGGGGFGGGGGGGGGEGGGGGGGGGGGGGGGGGGGGGGGGGGGGGGGGGGGGGGGGGGGGGGGGGGGGGGFGGGGGGGGGGGGGGGGGGGGGGGGGGGEGGGGGGGGGGGGGGGGGGGGDEGGGGGCGGGGGGGGGGGGGGGGGGGGGGGGFGGGGG=CFFGGGGFGFFGFGFGFFFGFFF:9>DEFDF?6?;FFF(##
@M06045:235:000000000-JCY5N:1:1101:12789:9919 1:N:0:TACAGC
TAATCGACTCCTACGGGAGGCAGCAGTGGGGAATATTGCGCAATGGGCGAAAGCCTGACGCAGCGACGCCGCGTGAGGGACGACGGCCTTCGGGTTGTAAACCTCTTTCAGTAGGGAAGAAGCGAGAGTGACGGTACCTGCAGAAGAAGCGCCGGCTAACTACGTGCCAGCAGCCGCGGTAATACGTAGGGCGCAAGCGTTATCCGGAATTATTGGGCGTAAAGAGCTCGTAGGCGGTTTGTCGCGTCTGCCGTGAAAGTCCGGGGCGCAACTCCGGAGCTGCGGTGGGTACGGGCAGGCT
+
CCCGGFGGGEGGGGGGGDGGGGCEC<;EFFGGGGGGFGCFEEGGGFGGGEFGGGGGGGFGGE@EFFEFF@>CB>=CCFGDGCDEEFGGGGDDFDFFGGGGG<=>DFGGGGGGFFGGDFEFGGFECGGGECFGGGGGGGGFCACGG@FFGGGDGGGGG@FFGGGGFGFFCFFFF7CFF@ECEGGGGGGGGGCFDEEEGEGCEE8++CE8EDGGFGFCCGGEEGGGFGC0<7CGEECGEGDDEGEG3DC:<F7DCC755C7<7*>7DDG)/)0)9CFC5<)75?65D)7:BE?@B:95(((##
@M06045:235:000000000-JCY5N:1:1101:21103:9962 1:N:0:TACAGC
TAATCGACTCCTACGGGAGGCAGCAGTAGGGAATCTTCCGCAATGGACGCAAGTCTGACGGAGCAACGCCGCGTGAGCGAGGAAGGTCTTCGGATCGTAAAGCTCTGTTGTGAGGGAAGAAAAGGTATAGGAGTAACTGTCTATACATTGACGGTACCTCACGAGAAAGCCCCGGCTAACTACGTGCCAGCAGCCGCGGTAATACGTAGGGGGCGAGCGTTGTCCGGAATTATTTGGCGTAAAGCGCGCGCAGGCGGTCTGCTAAGTCTGATGTGAAAGCCCGGGGCTCACCCCCGGAAGA
+
CCCGGGGGGGGGGGGGGGGGGGGGGGGGGGGGGGGGGGGGGGGGGGGGGGGGGGGGGGGGGGGGGGGGGGGGGEGGGGGGGGGGGGGGGGGGGEGGGGGGGGGFGGGGGGGGGGGGGGGGGGGGGGGGGGGGGGGGGGGGGGGGGGGGGGGGGGGGDGCFGGGGGGGGGGGGGGGGGGGFGGGGGGGGGGGFFGFGGGGGGGGGGGGGGGGGGGGGGGGGGGGGGGG?EGGGFF+AFGGGGGGGGGGGGGGGGD3CD5CGGGFCFGGGGFBGFGFGFFFGFFEFCBFFFFFFFEF>;>3##
@M06045:235:000000000-JCY5N:1:1101:9388:9970 1:N:0:TACAGC
TAATCGACTCCTACGGGAGGCAGCAGTTAGGGATCTTGCGCAATGGGCGGAAGCCTGACGCAGCGACGCCGCGTGGGGGAGGACGGCCCTCGGGTTGTAAACCCCTTTTCGCGGGGACGAGGATGGACGGTACCCGCGGAATAAGCACCGGCTAACTCCGTGCCAGCAGCCGCGGTAATACGGGGGGTGCGAGCGTTGTCCGGATTCACTGGGCGTAAAGGGCGCGTAGGCGGCTGGCTCAGTCGGGCCTGTAAGTGCGGGGCTCAACCCCGTGATGGGCTCGGGACGGGCTGGCTGGGGA
+
CCCGGGGGGGGGGGGGGGGGGGGGGGGGGGGGGGGGGGGGGGGGGGGGGGGGGGGGGGGGGGGGGGGGGGGGGGGGGGGGGGGGGGGGGGGGGGGGGGGGGGGGGGGGGGGGGGGGGGGGGGGGGGGGGGGGGGGGGGGGGGGGGGGGGGGGGGGFGGGGGGGGGGGGGGGGGGGGGGGGGGGGGGGGGGGGGGGGGGGGGEEGGGGGGFFGGCG:EE5FGGEGDGGCCEGEGDGGGGGGGGGGGGGGGGGGCFD:CGGDGGD3CG4CDE>G5CFGFFFGF>EBG3>EF57BBDB53<F##
@M06045:235:000000000-JCY5N:1:1101:6548:9974 1:N:0:TACAGC
TAATCGACTCCTACGGGAGGCAGCAGTGGGGAATCTTGCGCAATGGGCGAAAGCCTGACGCAGCGACGCCGCGTGGGGGAAGAAGGCTTTCGAGTTGTAAACCCCTTTCAGGAAGGACGAAGCCACTCGGGTGAATAGCCCAGAGGGTGACGGTACTTCCAGAAGAAGCCCCGGCTAACTACGTGCCAGCAGCCGCGGTAATACGTAGGGGGCAAGCGTTGTCCGGATTTATTGGGCGTAAAGAGCGTGTAGGCGGCTTGGTAGGTCCGCTGTGAAAACTCGAGGCTCAACCTCGAGACTG
+
CCCGGGGGGGGGGGGGGGGGGGGGGGGGGGGGGGGGGGGGEFGGFGFGGGGGGGGGGGGGGGGGGGGGGGGGGFGGECFGGGFGGGGGGGGGDGGGGGGFGGGGCFGGGGDGGGGDFGGGCGGFGGFGGGGCFGGGGGG?FFFGFFGGGGGGGGGCFGCF;F9CCGGGGG:FFEGDEGGFGGGGFGF+>EFDFGGEGGGEGFGGGFGGGGGGGGFF5C;EG:CCEGDG*<+CCF9CFGEDECFCFGGG3<DCFFDG:DGGG>>FC:C2CD@DDF@GFFFF7B5>CDFF?FFF?FF3:B;##
@M06045:235:000000000-JCY5N:1:1101:24675:10014 1:N:0:TACAGC
TAATCGACTCCTACGGGAGGCAGCAGCAAGGAATTTTCGTCAATGGGCGCAAGCCTGATCGAGCAACGCCGCGAGGAGGATGACGGCCTTCGGGTTGTAAACTCCTTTTTCGGGGGATGATTGTGACAGTACCCCGGGAATAAGGCTCGGCTAACTCTGTGCCAGCAGCCGCGGTAAGACAGAGGAGCCAAGCGTTGTCCGGGTTGACTGGGCGTAAAGCGCACGCAGGCGGATGCGCGCGTGGGGTGTGAAATCTGGCCGCTTAACGGCCAGGCGCCATCCCATACGGCGCGTCTGGGGC
+
CCCFFC@C@FDGFAF@:;C+B@BF@CE-C@@FG<FFFAF@FGGFG8<8@FEFCFEFGG<F<CGGGA<FE@CC7+8+F=+CAFF9C=FGEDFGGGGE:4EFEGCFF?FGG=<CECEE@CGD9@FFA,3=3D@=,>>FGG><EBCGGFC:CFCGG:FF<BFCFGGGGG@FGGGCFGGEGGFGGG@F>CCGGFCF51;ECCE985*1/C:CGGFGG8:C58FFEECEGGE58C=ECCCFGDG)7<E5CC5EDDFFFGC9C*9CDDC37FFGC35C;DFD:)7*/)0)75?F:DEBFE0.30,##
@M06045:235:000000000-JCY5N:1:1101:3527:10026 1:N:0:TACAGC
TAATCGACTCCTACGGGAGGCAGCAGTGGGGAATATTGCACAATGGGCGCAAGCCTGATGCAGCGACGCCGCGTGAGGGATGACGGCCTTCGGGTTGTAAACCGCTGTCAGCAGGGAAGAAGCGCAAGTGACGGTACCGGGAGAAGAAGCACCGGCTAACTACGTGCCAGCAGCCGCGGTAATACGGAGGGGGCGAGCGTGGTCCGGAATGATGGGGCGTAAAGAGCTTGTAGGCGGTTTGTCGGGTCTGCCGTGAAAATTCGAGGCTCAACCTCGAACGTGCGGTGGGTACGGGCAGACG
+
[truncated: 44,963,011 more chars]
