# Supplementary material for: Effect of marigold (Tagetes erecta L.) on soil microbial communities in continuously cropped tobacco fields
Source: Sci Rep. 2022 Nov 16;12:19632. doi: 10.1038/s41598-022-23517-x (PMC9668846; doi:10.1038/s41598-022-23517-x)
Supplement: Supplementary file 6 — Supplementary Information 6. [file 41598_2022_23517_MOESM6_ESM.fq]

@M06045:235:000000000-JCY5N:1:1101:14362:1145 1:N:0:CTCAGA
CGGAATCTTGGTCATTTAGAGGAAGTAAAAGTCGTAACAAGGTTTCCGTAGGTGAACCTGCGGAAGGATCATTAGTGAACGCCCTCACGGGCTTATAACTATTCCAAAACCTCTGTGAACCGTGCCCTTCGGGGCTATTTTACAAACATGGTGTAATGAACGTCATATATCATAACAAAACAAAACTTTCAACAACGGATCTCTTGGCTCTCGCATCGATGAAGAACGCAGCGCTACCGAACGAGATCGGAAGAGCACACGTCTGAACTCCAGTCACCTCAGAATCTCGTATGCCGCTGGG
+
GGGGGGGGGGGFGGGGGGGGDFGGGGGGGGGGGGFDGGGGGGGGGGGGGGGGGGGGGGGGGGGGGGGGGGGGGFGGGGGGGGGGGGGGGGGGGGGGGGGGGGGGCGGGGGGGGGGGGGGGGGGGGGGGGGGGGGGGDFFFGGGGGGGGGGGGGGGGGGGGGGFFCGFGGGGGGGGGGGGGGGGGGGGGGGGGGGGGGGGGGGGFFGGGFGDFGGGGGGGFFFEFDG:CEGGGEEEEGGGGG:D5EDDGGGGGDFDDGGGGC<DCF77?FFF467=4C@FFFGFFF4@44751?<A(#####
@M06045:235:000000000-JCY5N:1:1101:17019:1150 1:N:0:CTCAGA
CGGAATCTTGGTCATTTAGAGGAAGTAAAAGTCGTAACAAGGTCTCCGTTGGTGAACCAGCGGAGGGATCATTACAGAGTTGCAAAACTCCCAAACCATTGTGAACGTTACCTAAACCGTTGCTTCGGCGGGCGGCCCGGGTCCTTCCCGGCGCCCCTCGGCCCTCGCGGGCGCCCGCCGGAGGAAAACCAAACTATTGCATTGTATGGCCTCTCTGAGTCTTCTGTGCTGAATAAGTCAAAACTTTCAACAACGGATCTCTTGGTTCTTGCATCGATGAAGAACGCAGCGCTACCAGCAG
+
GGGGGDGGGGGGGGGGGGGGGGGGGGGGGGGGGGGGGGGGGGGGGGGGGGGGGGGGGGGGGGGG@EGGGGGGGGGGGGGGGGGFE9C=EDFFGGGGGGGGGFFFEAFFGCGFGEEEEFGEGGGGCEFCG7FGGGGDGGGGGGFGFBGCFGCF*:<FGGGCEEGE:FCFGEGDGGGGEDGGGCC?EEFGFGGGGGFGGG@?FGG6CFFCD5+0:8CFFE?FGGGG?7C++3+<9CF?CGFGGCF*<DFFFC?FC*997CGCFF>:*:>=>*>FGF=B9>F49:=F:>@37)00;99?#####
@M06045:235:000000000-JCY5N:1:1101:14008:1180 1:N:0:CTCAGA
CGGAATCTTGGTCATTTAGAGGAAGTAAAAGTCGTAACAAGGTTTCCGTAGGTGAACCTGCGGAAGGATCATTCATAATAAGTGTTTATGGCACTTCTTAAATCCATATCCACCTTGTGTGCAATGTCAGCCGTTTTCTTTATGAAAGCGGCCAAACATCAACTTATTTTTTAACTGTCTGTCTGAAAACTATTATGAATAAACAATTCAAATACAACTTTCAACAACGGATCTCTTGGCTCTCGCATCGATGAAGAACGCAGCGCTACCCCCGAAGATCGGAAGAGCACACGTCTTCGAA
+
GGGGGGGGGGGGGGGGGGGGGGGGGGGGGGFGGGGGGGGGGGGGGGGGGFGGGGGGGGGGGGGGGGGGGGGGGGGGGGFFFGFGGGGGGGGFF<FGGGGGGFGGFGGGGAFFGGGGAFGGGGGGGGGGGGGGGGCFGGGDGGGGGGGGGGGGGGGGGGGGGGGGGGGGGGGGGGGGGGGGGGGGGGGGGGGGGGGGGGGGGGGGFGGFDFGFFGGGGGGGGCFGGGGFGGGCE<CGG7?FFFDGGGGDDDGDFFGGGFFGGD<D<C>EDFGAGD:>CD?BFGFFFFFFF4>:><6(#####
@M06045:235:000000000-JCY5N:1:1101:13919:1190 1:N:0:CTCAGA
CGGAATCTTGGTCATTTAGAGGAAGTAAAAGTCGTAACAAGGTTTCCGTAGGTATGTTAAGCATCGAGTTCCTTCCTTTTCGTGACATTTCGCTAACTTGTGTCGTAGGTGAACCTGCGGAAGGATCATTACTGAGTTAGGGTCTTCTGGCCCGACCTCCAACCCTGTGTCTACCTTACCACGTTGCTTCGGCGGGCCTGTCGACAGGATCTGTCGGCTGCCGGCGGGCCTTAAAACCCCGCTGGACAGTGCCCGTCGATGGCCAACCTCTTAAAACTCTTGAAGAACTATGTCGTGCCTG
+
GGGGGGGGGGGGGGGGGGGGGGGFGGGGGGGGGGGGGGGGGGGGGGGGGGGGGGFGGGFFFGGGGGGGGGFGGGGGGGGGGGGGGGFFGGGGGGGGGGGGGFFFCFGGGGGGGGGGDGGGGFGGGGFGGGGGGGGGGGGGFFEGGGGGFFGGGGGGGGGFGGGGEGGGGGGGGGGGGGGGGGDGGCGGCFGDGGGDGEGGGGGGGEGGECFGGGG5CGGGEGGDEEEEEGD?F??<6ED=EDDGGCC<3:7:7CDGGGD7795D4DFBFFGFGFFFG47BFGFFFFF46*/474<(#####
@M06045:235:000000000-JCY5N:1:1101:20228:1206 1:N:0:CTCAGA
CGGAATCTTGGTCATTTAGAGGAAGTAAAAGTCGTAACAAGGTTTCCGTAGGTGAACCTGCGGAAGGATCATTACCGAGTGAGGGTGCTCCGTCGCCCGACCTCCCAACCCTGTGTCTACTGTACCTTGTCGTTGCTTCGGCGGACCGGTTGCTGACCAACTGGTTTCGACCGCCGGGGGCCCTGTCGCCCCTGGAGCGCGTCCGCCGATGGCCCAACTCCAAAAACTTCTTGACCCCGAAACCAGTGTCGTCTGAAAACACGTTTGTGATAAGTACAATCAAAAACAAAACTTTCGGTCC
+
FGGGGGGGGGGGGGGCCFGGGGGGD@FEFFGGGGGGFFEGGCGGGGGG@EGCEFGG<FFGGGGFGCGGGGGGGGFCFGGGGGGGGGEGGGGGGFC7BBFFECCGGGGGGGGGGFGGGGDGG9FGGGGCGGFGGGGGGGFDGGGGGGGCGCFCFC,@@FGGGGGG=FGGGFC>CEGGG>GFDG<:;EDFEE*?EGGFC6>EGGEEECEEGDEGG6;=CE6FGGCGGCE8CGGG?F?CFGG=5DG67*:>FDC>CC7DC7:>CCDC7>BFG**9>?87>BF*)27BFF)<F4>192))#####
@M06045:235:000000000-JCY5N:1:1101:15151:1225 1:N:0:CTCAGA
CGGAATCTTGGTCATTTAGAGGAATTAAAATTCTTAACAAGGTCTCCGTTGTTGAACCAGCGGAGGGATCATTATCGAGTTCTAAACAACTCCCAAACCCATGTGAACATACCTTTTGTTGCTTCGGCGGGATCGCCCCGGGGGCCATTAAGTTCCGCCCCGGAGTCAGGCCCCCGCCAGGGGACCGAAACTCTTTTATTATTGAGAATTTCTGATGGGATTAAACAAATAATAAAAACTTTCAACAAGGGATCTCTTGTTCTTGGCATCGTTGAAAAACGCACCGCTACCCCCCGGTCGC
+
GGGGGGGGGGGFGGGFGGGGGGG--6EFGF6;,,,CCCFAG?E,CFC@F<F6,,EAG@<C,@6@FG+:96CF9C,6,,,C66,CFEFG8C,CE,FE<FG::445,FD<<5CF,5CF<,B,9?FDEF=:FG7F+>+BFF+@F+*1>*8?;,7,@;,@*=FG<F71:<,2F2<*<F**?8***:5*?*:8C8:+3A99++<:+C++30A:EFDC7+2+0A5*+0<C99<E*+<<++<9C+9FG>:F77C4*5*/***2<DF:F:**:*76*/*)/.7**9553)))0)))0>7?5(((#####
@M06045:235:000000000-JCY5N:1:1101:15207:1257 1:N:0:CTCAGA
CGGAATCTTGGTCATGTAGAGGAAGTAAAAGTCGTAACAAGGTCTCCGTTGGTGAACCAGCGGAGGGATCATTACAGGGTGGAAAAACTCCCTAAACCATTGTGAACGTTACCCAAACCGTTGCTTCGGCCGGCGGCGCCCAGCGCCCCCCAGGCCCCCTCGCGGGCCGCCCGCCGGATGTACCCCAAACCATTGATACTTTATGACCTCCCTGTGTCTTCTGTACTGAATAAGTCAAAACTTTCAACAACGGACCCCTTGGTTCTGGCGTTGATGAAGAACGCAGCGCCACCTGGGCCTT
+
9<;FFFC9<FEE<@E,<<E9D-CF9FG9<EFE9F@C6F9,6<6C,<,7,;8FF8E@<CFF@:+:+66FDFGE,C<CCFGC,7C=<ECFCFFFAFGF,E,5FCC,,?FG<,<?AFF+,+:@+BCFFFGBGD+++C:FF:F7+*DCFGC@<::4**6C:F7*=*1<***48:?*:8CEC/*:C7@7+;CEGFGG9<+++<EG?FGF0+2<C8*/*0++393+<9+2+<<+0<+3+90+;+:+*9*<+:C70**)*/)1*1**002/**11*)/)186*0*01<*0.5)))))0-73(.#####
@M06045:235:000000000-JCY5N:1:1101:16652:1263 1:N:0:CTCAGA
CGGAATCTTGGTCATTTAGAGGAAGTAAAAGTCGTAACAAGGTTTCCGTAGGTGAACTTGCGGAAGGATCATTCATAATCAAGTGTTTTTATGGCACTTTCAAAAATCCATATCCACCTTGTGTGCAATGTCATCTCTCTGGGGGCTGCCGGCTGTCAAAAGCCGTGTGGTCACCTTTGGGATTTATATCTACTCAGAACTTTAGTGATTTTGTCTGAAACATATTATGAATACTTAATTCAAAATACAACTTTCAACAACGGATCTCTTGGCTCTCGCATCGATGAAGAACGCAGTGAGA
+
FGGGGCGFGGGFGGGGGGGGGGGGFFGGGGFGGGGFGGGGGGGGGGGGGFGGGGGGFGGGGGGGGEGGFFGFFGGGGGGGGGGGGFGGGGGGGGGGGGGGGGGGGGGGGGGGGGGGGGGGGGGGGGGGGGGGGGGGGEFGGGGGGEGGGGGGGGGGGGGGGGGGGGGGGGFGFGGGGGGGGGGFGGGGGGGGGGGGGGGGGGGGGGGGGGGGGGGGGGGGGGGFGGGGGGGGGGGGGGGGGG=FDFCGFGFGFGDDFGC7CDGGGGACFFGFGFFFG>BDF3BAFFFFFFF:EFF0#####
@M06045:235:000000000-JCY5N:1:1101:21895:1311 1:N:0:CTCAGA
CGGAATCTTGGTCATTTAGAGGAAGTAAAAGTCGTAACAAGGTTTCCGTAGGTGAACCTGCGGAAGGATCATTAATGTATATTGAATTTTATATTCTTTATCAACCCACACTGTGTACCTTTTTACTGTTGCTTCCATGGGACATGGCTCTGCCACGTCGGCCTTATGGCTGGTGAGCGCCCATGGGAGGAAAACAAAACTCTTTGTTACAATTGAAGTCTGTCTGAATCGTTTATATTAAACGTTAAAACTTTCAACAACGGATCTCTTGGTTCTCGCCTCGATGAAGAACGCAGGCAAT
+
GGGGGGGGGGGGGGGGGGGGGGGGGGGGGGGGGGGGGGGGGGGGGGGGGGGGGGGGGGGGGGGDGGGGGGGGGGGGGGGGGGGGGGGGGGGGFGGGGGGGGGGGGGGGGGGGGGGGGGGGGGGGGGGGGGGGGGGGFGGGFGGGGGGGGGGGGGGGGGGGGGGGGGGGGGGGGGDFGGGGGGGGGGGGGGGGGGFGGCFGCGGGGGGGGGGGGGGGGGGGGGGGGGGGGGGFC*9CGGGFGGGGGGGGGGC<=DGDFFGGGG<CCD=+@FCFGFF=7>>)0/7>FFFBFFFBBBB,#####
@M06045:235:000000000-JCY5N:1:1101:12617:1316 1:N:0:CTCAGA
CGGAATCTTGGTCATTTAGAGGAAGTAAAAGTCGTAACAAGGTCTCCGTTGGTGAACCAGCGGAGGGATCATTACCGAGTTTACAACTCCCAAACCCAATGTGAACGTTACCAAACTGTTGCCTCGGCGGGATCTCTGCCCCGGGCGCGTCGCAGCCCCGGACCAAGGCGCCCGCCGGAGGACCAACCCAAAACTCTTTTTGTATACCCCCTCGCGGGTTTTTTACTTCTGAGAACTTCTCGGCGCCCCTAGCGGGCGTTTCGAAAATGAATCAAAACTTTCAACAACGGATCTCTCGCAT
+
GGGGGGGGGGGGGGGGGGGGGGGGGGGGGGGGGGGGGGGGGGGGGGGGGGGGGGGGGGGGGGGGFGGGGGGGGGGGGGGGGGGGGGGGGGGGGGGGGGGGGGFEGGGGGGGGGGGGGGGGGGGGGGFFGGGGGGGGGGGGGGGGGGGGGGGGGGGGGGGGGGGGGGGCGGGGGGGGGGDGGGGGFGGGGGGGCFGGGGGGGGGGGGGGGGGGGCGGGGCE5EGE=FGGGGGGFGGGGGGGGC75>CDGGDGGGGGGGGGC<FGGFDEFF=**?FFF*7FFF7@FFFFFB>::D>A<#####
@M06045:235:000000000-JCY5N:1:1101:14689:1361 1:N:0:CTCAGA
CGGAATCTTGGTCATTTAGAGGAAGTAAAAGTCGTAACAAGGTTTCCGTAGGTGAACCTGCGGAAGGATCATTACCTAGAGTATTGTAGGCTTTGTCCTGCTGTCTCTTACCCATGTTTTTTGAGTACTTACGTTTCCTCGGCGGGTTCGCCCGCCGATTGGACAATTTAAACCCATTGCAGTTGCAATCAGCGTCTGAAAAACTTTAATAGTTACAACTTTCAACAACGGATCTCTTGGTTCTGGCATCGATGAAGAACGCAGCGCTACCCTAGTAGATCGGAAGAGCACACGTCGTCCG
+
GGGGGGGGGGGGGGGGGGGGGGGGGGGGGGGGGGGGGGGGGGGGGGGGGGGGGGGGGGGGGGGGGGGGGGGGGGGGGGGGGGGGGFGGGGGGGGGGGGGGGGGGGGGGGGGGGGGGGGGGGGGGGGGGGGGGGGGGGGGGGGGGGGGGGGGGGGGGGGGGGGGGGGGGGGGGGGGGGGFGGGGGGGFFGGGGGGGGGGGGGGGGGGGGGGGG?FGGGGGGGGGGGGGGGGGGEGGGGGGFCDGGGGFGGGGDGGFDCFGFGGDDGGFFGFGFC)<F7*9FFCDFE:>FFFFFFFF4#####
@M06045:235:000000000-JCY5N:1:1101:17374:1365 1:N:0:CTCAGA
CGGAATCTTGGTCATTTAGAGGAAGTAAAAGTCGTAACAAGGTTTCCGTAGGTGAACCTGCGGAAGGATCATTAACACAATAATATCCAAAACCTTTTGGATCAACCCAACCTTAGTGAACTGTTTTTACACTTAACTTTAATCATTTTCTCTAAACTCAATCTGATTTGTATAATGTCTGATCTTTTTCTTCGAATAACTTTGAAGAAAATAATTCTAACGTAATACAACTCTTAACAACGGATATCTTGGCTCTCGCATCGATGAAGAACGCAGCGCTACCACCCAAGATCGGATGCGA
+
GGGGGGGGGGGGGGGGGGGGGGGGGGGGGGGGGGGGGGGGGGGGGGGGGGGGGGGGGGGGGGGGGGGGGGGGGGGGGGGGGGGGGGGGGGGGGGGGGGGGGGGGGGGGGGGGGGGGGGGGGGGGFGGGGGGGGGGGGGGGGFGGGGFFGGGGGGGGGGGGGGGGGGGGGGGGGGGGGGGGGGGGGGGGGGGGGGGGGGGGGGGGGGGGGGGGGGGGGGGGGGGGGGGGGGGGGGGGGGGGGGGCCGGGGGGGGGGGGGGGGGGGGGFFFFGFGFFFGADEFGFFFEFFFF>?FFF:#####
@M06045:235:000000000-JCY5N:1:1101:8926:1369 1:N:0:CTCAGA
CGGAATCTTGGTCATTTAGAGGAAGTAAAAGTCGTAACAAGGTCTCCGTTGGTGAACCAGCGGAGGGATCATTACCGAGTTTACAACTCCCAAACCCATGTGAACATACCTACTGTTGCTTCGGCGGGATTGCCCCGGGCGCCTCGTGTGCCCCGGATCAGGCGACCGCCTAGGAAACTTAACTCTTGTTTTATTTTGGAATCTTCTGAGTAGTTTTTACAAATAAATAAAAACTTTCAACAACGGTTCTCTTTGTTCTGGCATCGATGAAGAACGCAGCGCTACCGCGAGAGATCCACAT
+
FGGCGGGGGGGGFGGGGGG9CFFGGGGGGGFGDGFCFGGGGFGGGFGGGGGGEGCEECECGGCGD+@CCFCEFCFCFEGGGG9EFAF@FFF6<EFF,?AFDG,5FGGA@8EE<EFFEFGGGECEDEC+3+:<BE8<CEGGDFCEGDFGGGCGG@:*::C:FFG7*4=FEGGGFG:FC7B<CGG:C+>ECFFG?CCCCC?C7E?9:CFC<F:@CFGGCFGFFG+A+:+39?FG9EE?C97+36*A*7*/1*+2+**:CGCDFFC7*/)<CFCFF?F>5>>573@EBFEFF3<65:48#####
@M06045:235:000000000-JCY5N:1:1101:10824:1371 1:N:0:CTCAGA
CGGAATCTTGGTCATTTAGAGGAAGTAAAAGTCGTAACAAGGTTTCCGTAGGTGAACCTGCGGAAGGATCATTAGTGATATAGAAAATCTATTTTCTAGTCAACTATTACACCCTTTTGTCAACTATACCATTGTTGCTTCCACTGGACAGACTTCGGTCCTCTGGCACACCGCAAGGTGAGGCTGGGGAGTGCTGGTGGAAAGAATTTAAACTCGTCTTTAGAAAAACTTGTCTGACAAACTTATTTTTTAATAAAATAAAACTTTCAACAACGGATCTCTAGGCTCTTGCATCGGTGGG
+
GGGGGGGGGGGGGGGGGGGGGGGGGGGGGGGGGGGGGGGGGGGGGGGGGGGGGGGGGGGGGGGGGGGGGGGGGGGGGGGGGGGGFGFFGGFGGGGFGGGGGGGGDGGGGGGGGGGGFGGGGGGGGGGGCGGGGGGGGGGFGGGGGGGGGGFGGFGFGGGGGGGGGGGGGFG7FGGGGGGGGGGG7FGGGGGGGGFFDGFGGFGGGGGGFDFFFGGGGGGGGFGGFGFGGGGGGFCFGGF4=<FFGGGGGGGGGGFFCCGGGGFGGGFFGFGFF:E)93@FFGFFFFF4:?4<FBB(#####
@M06045:235:000000000-JCY5N:1:1101:15164:1424 1:N:0:CTCAGA
CGGAATCTTGGTCATTTAGAGGAAGTAAAAGTCGTAACAAGGTCTCCGTTGGTGAACCAGCGGAGGGATCATTACAGAGTTGCAAAACTCCCAAACCATTGTGAACGTTACCTAAACCGTTGCTTCGGCGGGCGGCCCGGGTCCTTCCCGGCGCCCCTCGGCCCTCGCGGGCGCCCGCCGGAGGAAAACCAAACTATTGCATTGTATGGCCTCTCTGAGTCTTCTGTACTGAATAAGTCAAAACTTTCAACAACGGATCTCTTGGTTCTTGCATCGATGAAGAACGCAGCGCTACCTCTGA
+
GGGGGGGGGGGGGGGGGGGGGGGGGGGGGGGGGGGGGGGGGGGGGGGGGGGGGGGGGGGGGGGGGGGGGGGGGGGGGGGGGGGGGGGGGGGGGGGGGGGGGGGGGGGGGGGGGGGGGGGGGGGGGG7FEGGGGGGGGGGGGGGGGGGGGGDGGGGGGGGGGGGGGGGGGGGGGGGGGGGGGGGGGGGGGGGGGGGGGGDDGGGGGGGGGFGFF8E9FGGGGEGFC?FGGGFGFGF?>FGGGGFCEFDCGGGGGGDD577CFDGF=CFB>*??FFBBF>7?BCFFFFFFEFFFF66B#####
@M06045:235:000000000-JCY5N:1:1101:19417:1457 1:N:0:CTCAGA
CGGAATCTTGGTCATTTAGAGGAAGTAAAAGTCGTAACAAGGTTTCCGTAGGTGAACCTGCGGAAGGATCATTACCGAGTGAGGGTCTCTCAGGCCCGACCTCCCACCCTGTGTTTTTGTGACCTTGTTGCTTTGGCGGGCCCGCCTCGATGAGAGGCCGCCGGAAGCTCACGCTTTGTGCCCGTGCCCGCCAGTATCCCCCTTAAATTCTTAATAAATCTGTCGTCTGAGTCCATGGACATAATGAAAAAAACTTTCAACAACGGATCTCTTGGTTCTGGCATCGATGAAGAACACGGTT
+
GEC@FGGECCFFGGGF<FGE<EEF@FFGFE@EE7FEGGGGAEFCG@FEFF@FFAFGFFGGCFGGGD:E<FEFFGGGFGF@@<FFGEFDFCGDFGGEGDGGGCFFC<4BFFEEE,EGGF+E=EB<EF<EFFGFGGEAE+++:@FGCC7>+@F;=7=,*@**>C7CC4*<,7<FFFCCFF2<A<FG8:EFG8CEG*??++548/*;2+<:9+30++++<FF7::<+1*:;:C72C+99707C+::AF*CCFGGGGD*:9*0:>FDC7C>57BGFG?4/7*9@?D)*900)**9)7:((#####
@M06045:235:000000000-JCY5N:1:1101:15719:1465 1:N:0:CTCAGA
CGGAATCTTGGTCATTTAGAGGAAGTAAAAGTCGTAACAAGGTCTCCGTTGGTGAACCAGCGGAGGGATCATTACAGAGTTGCAAAACTCCCAAACCATTGTGAACGTTACCTAAACCGTTGCTTCGGCGGGCGGCCCGGGTCCTTCCCGGCGCCCCTCGGCCCTCGCGGGCGCCCGCCGGAGGAAAACCAAACTATTGCATTGTATGGCCTCTCTGAGTCTTCTGTACTGAATAAGTCAAAACTTTCAACAACGGATCTCTTGGTTCTGGCATCGATGAAGAACGCAGCGCTACCACGAT
+
GGGGGGGGGGGFGGGGGGGGGGGGGFGGGGGGGGGGGGGGGGGGGGGGGGGGGGGGGGGGGGGGGGGGGGGGGGGGGGGGGGGGGGGGGGGGGGGGGGGGGGFGGGGGGGGGGGGGGGGGGGGGGGGGGGGGGGGGGGGGGGGGFGGGGGGGGGGGGGGGGGGGGGGGGGGGCEGGGGGECCCE5EGFGDGGG5CFFFEFDGGGGGGGGGGCGCFFGGF9?FGGGEGFGDGEFG0<>ECGGGG6EFFCFGGGGGDGGGGFF*C74*09:*:@DFFBCF*80*9?>37B::>9B902#####
@M06045:235:000000000-JCY5N:1:1101:17025:1465 1:N:0:CTCAGA
CGGAATCTTGGTCATTTAGAGGAAGTAAAAGTCGTAACAAGGTTTCCGTAGGTGAACCTGCGGAAGGATCATTCATAATAAGTGTTTATGGCACTTCTTAAATCCATATCCACCTTGTGTGCAATGTCAGCCGTTTTCTTTATGAAAGCGGCCAAACATCAACTTATTTTTTAACTGTCTGTCTGAAAACTATTATGAATAAACAATTCAAATACAACTTTCAACAACGGATCTCTTGGCTCTCGCATCGATGAAGAACGCAGCGCTACCAGTGGAGATCGGAAGAGAACACGTCTGTCTA
+
GGGGGGGGGGGGGGGGGGGGGGGGGGGGGGGGFFGEGGGGGGGGGGGGGGGGGGGGGGGGGGGGGGGGGGGGGGGGGGGGGGGGGGGGGGGGGGGGGGGGGGGGGGGGGGGGGGGGGGGGGGGGGGGGGGGGGFFGGGGGGGGGGGGGGGGGGGGGGGGGGGGGGGGGGGGEGGDFGGGGGFGGGGFGGGGGGGGGGGGGGGGGGGGDAFGFFGGGGGGGGGGGFGGGGGG>EFFCFF>CCDFEG4DDDGCC,CGGGGGGGGGGGDEFGFGF>AAFDFAFF3>>)<F))9??E41(#####
@M06045:235:000000000-JCY5N:1:1101:14847:1531 1:N:0:CTCAGA
CGGAATCTTGGTCATTTAGAGGAAGTAAAAGTCGTAACAAGGTCTCCGTTGGTGAACCAGCGGAGGGATCATTACTGAGTACTACACTCTCTACCCTTTGTGAACTATTATACCTGTTGCTTCGGCGGCGCCCGCAAGGGTGCCCGCCGGTCTCATCAGAATCTCTGTTTTCGAACCCGACGATACTTCTGAGTGTTCTTAGCGAACTGTCAAAACTTTTAACAACGTATCTCTTGGCTCCAGCATCGATGAAGAACGCAGCGCTACCAGCTAAGATCGGAAGAGCACACGTCTGAGAAAC
+
GGGGGGGGGGGGGGGGGGGGGGGGGGGGGGGGGGDGGGGGGGGGFGGGGFGGGGGGGGGGGGGGGGGGFGGGGGGGGGGGGGGGGGGGGGGGGGGGDEGGGGGGGGGGGGFGGGGGGECGGGFFGGGGGGGGGGGEGGGGG>FGGGGGGGGGGGGGGGGGGGGGGGGGGGGGGGGGGGGGGGDG@CFGGGGGGGGGGFGGGCCEGGGGGGGGGGDCFCFGGFD?FGG*A<@ECFFGFGGG57C?7FFCGGGGFGGDFDGG335C9/<FF?47:FFF>FFD33>FF465>>B?54:)#####
@M06045:235:000000000-JCY5N:1:1101:12056:1556 1:N:0:CTCAGA
CGGAATCTTGGTCATTTAGAGGAAGTAAAAGTCGTAACAAGGTTTCCGTAGGTGAACCTGCGGAAGGATCATTACCGAGTGAGGGCCCTCTGGGTCCAACCTCCCACCCGTGTTTATCATACCTAGTTGCTTCGGCGGGCCCGCCGTCATGGCCGCCGGGGGGCACCCGCCCCCGGGCCCGCGCCCGCCGAAGCCCCCCCTGAACGCTGGCTGAAGATTGCTGTCTGAGCGATTAGCTAAATCAGTTAAAACTTTCAACAACGGATCTCTTGGTTCCGGCCTCGATGAAGAACGCCGGGAG
+
GGGGCGGGGGGDFFEFGFGGFFGGCFGGGGGGFGGGGCGGGGGAGGGEFFEGCEFGGGGGG@@C:FE<<FEFGGGCCGCFGEFFGGGDFGGFFGCFFC?EGGGGGGGGGGFGF@FGFGFGFEF9F<FF9FFFF@+@FF>:FEGEEE@CBECCFGD7FCFGG@EGEGGGEEEGGEEGE>EEGGEEECCGEEEDDGGF*:ED58C8FCEEC*;;C;CFFGFDCC7CF+<<7+*22:E?C+0<CFF++20::*0*<?FDFGGDFGC<C157FFFBCBF=<>D;)*0)>@??6972>0:(#####
@M06045:235:000000000-JCY5N:1:1101:11050:1581 1:N:0:CTCAGA
CGGAATCTTGGTCATTTAGAGGAAGTAAAAGTCGTAACAAGGTTTCCGTAGGTGAACCTGCGGAAGGGTCATTATCAAAAGTCAAGTCGGGGGCTGTAAAGCTCTCGTCTACACCCATGTCTTTTGCGTACTCTTGTTTCCTCGGTGGCACAAGCTGCCGATTGGACAAACCAAAACCTTTTTTGTAATTGCAATCAGCGTCTGAAAATAATCTAATTATTTACAACTTTCAACAACGGATCTCTTGGTTCTGGCATCGATGAAGAACGCAGCGCTACCTGGGTAGATCGGAAGAGCAACC
+
GGGGGGGGGGGGGGGGGGGGGGGGGGGGGGGGGGGGGGGGGGGGGGGGGGGGGGGGGGFGGGGGGGGGGGGGGGGGGGGGGGGGGGGGGGGGGGDFFGGGGGGGGGGGGGGGGGGGGGGGGGGGGGGGGGGGGGGGFGGGGGGGGGGGGGGGGFGGGGGGGGGGGGGGGGGGGGGGGGGGGGGGGGGGFGGGGGGGGDGGGGGGGFCEFGGGGGGGGFGGGGGFGGGGGGGGGGGGGGGG5DFDFGGGGGGG9>FDFFGGGGGGF>FFG>D@GDFEGFFFFFFFFBFFFFFFF;B7#####
@M06045:235:000000000-JCY5N:1:1101:18734:1620 1:N:0:CTCAGA
CGGAATCTTGGTCATTTAGAGGAAGTAAAAGTCGTAACAAGGTCTCCGTTGGTGAACCAGCGGAGGGATCATTACCGAGTTTACAACTCCCAAACCCCTGTGAACATACCACTTGTTGCCTCGGCGGATCAGCCCGCTCCCGGTAAAACGGGACGGCCCGCCAGAGGACCCCTAAACTCTGTTTCTATATGTAACTTCTGAGTAAAACCATAAATAAATCAAAACTTTCAACAACGGATCTCTTGGTTCTGGCATCGATGAAGAACGCAGCGCTACCCGATAAGATCGGAAGAGCAGCGTC
+
GGGGGGGGGGGGGGGGGGGGGGGGGGGGGGGGGGGGGGGGGGGGGGGGGGGGGGGGGGGGGGGGGGGGGGGGGGGGGGGGGGGGGGGFGGGGGGGGGGGGGGGGGGGGGGGGGGGGGGGGGGGGGGGGGGGGGGEGGEGGGGGGGGGGGGGGGGGGGGGGGGEGGGGGFGGGGGGGGGGGGGGGGGGCFGGGGGGGGGGGGGCFGGGGGGGGGGGGGGGGGGGGGGGGGGGGGGGGGGGGFFCGCFGGGGGGG4CFGFGGGGGGF<;@GFGFGF@DGFFBE<DFF?FFFFF>401,#####
@M06045:235:000000000-JCY5N:1:1101:19958:1626 1:N:0:CTCAGA
CGGAATCTTGGTCATTTAGAGGAAGTAAAAGTCGTAACAAGGTTTCCGTAGGTGAACCTGCGGAAGGATCATTACCGAGTGCGGGTCTTTATGGCCCAACCTCCCACCCGTGACTATTGTACCTTGTTGCTTCGGCGGGCCCGCCAGCGTTGCTGGCCGCCGGGGGGCGACTCGCCCCCGGGCCCGTGCCCGCCGGAGACCCCAACATGAACCCTGTTCTGAAAGCTTGCAGTCTGAGTGTGATTCTTTGCAATCAGTTAAAACTTTCAACAATGGATCTCTTGGTTCCGGCATCGCCCAG
+
GGGGGGGGGGGGGGGGGGGGGGGGGGGGGGGGGGGGGGGGGGFGGGGGGGGGGFGGGGGGGGGGGGGGGGGGGGGGGGGFGGGGGGGGGGGGG?GGGGGGGGGGGGGGGGGGGGGGGGGGGGGGGGGGGGGGGEGGGDEFEGEGGGGGGGGEGGCGGGGGGCBFGGGGGGGGGGEGGGGGGGGGGGGGDGGGGGGGCEGFGGGGGGGGGCFGG5;FFFGGGGGGGGGGGGF60ACFC7;C+::EFGGGGCGGFGGC97CFCCGGGGFFFFGFDFB?FFF?**99?B>6@559DF:-#####
@M06045:235:000000000-JCY5N:1:1101:13442:1627 1:N:0:CTCAGA
CGGAATCTTGGTCATTTAGAGGAAGTAAAAGTCGTAACAAGGTCTCCGTAGGTGAACCTGCGGAGGGATCATTACACAAATATGAAGGCGGGCTGGCACCTCTCGGGGTGGCTAGCCTTGCTGAATTATTCCACCCGTGTCTTTTGCGTACTTCTTGTTTCCTTGGTGGGCTCGCCCACCACAAGGACCAACCCATAAACCTTTTTGTAATGGCAATCAGCGTCAGTAACAATGTAATAATTACAAATTTCAACAACGGATCTCTTGGTTCTGGCATCGGTGAAGAACGCAGCGCTTTCGG
+
::+@@9@F9FGGGCFA<-;FGGG@FFGGGGGGGGFDGECFGGGG,6CFC<@FE<CC,6@,:@FBCF@FFFFFEF<FEFGFC<FFACFGGDEGF>4:FEAFGFGG+B+@@FFB,>D=,>F<CFE,3@FD@FGF9FG7FF:33EFGCAFEFFGG9,@,FFFF<9;;FC>>FFG,*<CF@EC@*=<FF8C+BC7CE1*+3B?F5@9790:;02AF922<?F8<+*;*/*20A?7+0<+0:<C+9:2:+*00:*97+:**2)9>5<*:*2?FG3*92*<57?B)055?7BF>3)823,44#####
@M06045:235:000000000-JCY5N:1:1101:20444:1637 1:N:0:CTCAGA
CGGAATCTTGGTCATTTAGAGGAAGTAAAAGTCGTAACAAGGTTTCCGTAGGTGAACCTGCGGAAGGATCATTACCTAGAGTATTGTAGGCTTTGTCCTGCTGTCTCTTACCCATGTTTTTTGAGTACTTACGTTTCCTCGGCGGGTTCGCCCGCCGATTGGACAATTTAAACCCATTGCAGTTGCAATCAGCGTCTGAAAAACTTTAATAGTTACAACTTTCAACAACGGATCACTTGGTTCTGGCATCGATGAAGAACGCAGCGCTACCGGATCAGATCGGAAGAGCACAAGTCGGTCG
+
GGGGGGGGGGGGGGGGGGGGGGGGGGGGGGGGGGGGGGGGGGGGGGGGGGGGGGGGGGGGGGGGGGGGGGGGGGGGGGFGGGGGGGGGGGGGGG9?ECEFFGGGFCFGGGGGGGGGGGGGGGGGGGGGGGFGGGGGGGGFGGGGGGGGGGGGDGGGGGGGGGGGFDGGGGFGGGGGG,,?CFGFGCEGGGCCFGEEGGGGGGGGGGGDGGDGCFGGFGCFGGGGGGGGGGCC===*:9CCFGFFCC4C:CCDFGFGFGGGGDD3CCEFGDFE<@@@54?*9CBBE>F>?FFF)444#####
@M06045:235:000000000-JCY5N:1:1101:21300:1686 1:N:0:CTCAGA
CGGAATCTTGGTCATTTAGAGGAAGTAAAAGTCGTAACAAGGTCTCCGTTGGTGAACCAGCGGAGGGATCATCACCGAGTTTACAACTCCCAAACCCCTGTGAACATACCACTTGTTGCCTCGGCGGATCAGCCCGCTCCCGGTAAAACGGGACGGCCCGCCAGAGGACCCCTAAACTCTGTTTCTATATGTAACTTCTGAGTAAAACCATAAATAAATCAAAACTTTCAACAACGGATCTCTTGGTTCTGGCATCGATGAAGAACGCAGCGCTACCGGAGTAGATCGGAAGCGCAGTGGT
+
GGGGGGGGGGGGGGGFGGGGGGGGGGGCFGGGFGGDFGGGGGGGGGGGFGGGEGGGGGGGGGGDFGGEFFFGGGFGGGGGGGGGGGGGGGGGGGFGGGGGGGA?FEGFGGGGGGGGGGFGGFGGGGGGGGGFGGGGGC>FGCE+>FC<FGGGGGGGGGGGGGGGGGCCFGGGG@@FGGGGDGGGGGEFGFGGCGGGCGGGGGFGFFGFGGCCCFEEFGGCCEFGGGGFGGGGF*CCC=DGGFDG7FCFFGCFGGGGE4>CD*CFGGFB355>D>:79:>;59F?FFF>@>:2)41(#####
@M06045:235:000000000-JCY5N:1:1101:8363:1688 1:N:0:CTCAGA
CGGAATCTTGGTCATTTAGAGGAAGTAAAAGTCGTAACAAGGTCTCCGTTGGTGAACCAGCGGAGGGATCATTACAGAGTTGCAAAACTCCCAAACCATTGTGAACGTTACCTAAACCGTTGCTTCGGCGGGCGGCCCGGGTCCTTCCCGGCGCCCCTCGGCCCTCGCGGGCGCCCGCCGGAGGAAAACCAAACTATTGCATTGTATGGCCTCTCTGAGTCTTCTGTACTGCACACGTCAAAACTTTCAACAACGGATCTCTTGGTTCTGGCATCGATGAAGAACGCAGCGCTAACGTCCC
+
GGGGGGGGGEFEFFGGFGGGGGCFDFEGGGGGFGGDFGFGE<FFGGGGGGGGGGGGGGGGGGDGG>BFCEGGFFCFGGGFGGGGGGEGF?FG@E8CFGGF<EDEFGGGGGGGGGGGGGGEEGGGGFGGGGEG><C*@F<@EE7FFFGGGEEF@FGGGGG@CFGGFF*1/8CEECCE8?E5>:>EC8FGGGFCFGG:EF9:<9FGGDE@8F0<F+;<<09<<2AC<7EE7CF+++0*)215*:>EG>C7F>FG=*)/5*>0::>:6>)0:7::DF6755@B@*@F@5)7)7)(.3(3#####
@M06045:235:000000000-JCY5N:1:1101:23681:1701 1:N:0:CTCAGA
CGGAATCTTGGTCATTTAGAGGAAGTAAAAGTCGTAACAAGGTTTCCGTAGGTGAACCTGCGGAAGGATCATTCATAATCAAGTGTTTTTATGGCACTTTCAAAAATCCATATCCACCTTGTGTGCAATGTCATCTCTCTGGGGGCTGCCGGCTGTCAAAAGCCGTGTGGTCACCTTTGGGATTTATATCTACTCAGAACTTTAGTGATTTTGTCTGAAACATATTATGAATACTTAATTCAATATACAACTTTCAACAACGGATCTCTTGGCTCTCGCATCGATGAAGAACGCAGACACC
+
FFGGGGGGGDFE<CFFFGGEEGEF@FGGFGGFFGGDG@@CC8FFE<FBCCCFFFFGFDEG8:@@:::,CFFFG9F9FGEC<FFFGGGGGGECGFGCEFFCCGGGDCFCFGGGF,EFCF,EFGGGEB?CFFEFFGGGGGC,FGGGD@FGDGGGGGGFDFGGGF8>FGG=D=DFFCCF:CGF78F,DEGGACACFCFGCAC,@DCFGFABEFFGBFCFEFFG?FGFFGED?7CGGEEECCC9=8D,=FGGGCFGGCFGGGGFCG)9>DFFFFF47;FFG3>3835579@?B96:3860#####
@M06045:235:000000000-JCY5N:1:1101:12877:1749 1:N:0:CTCAGA
CGGAATCTTGGTCATTTAGAGGAAGTAAAAGTCGTAACAAGGTTTCCGTAGGTGAACCTGCGGAAGGATCATTAGTGATATAGAAAATCTATTTTCTAGTCAACTATTACACCCTTTTGTCAACTATACCATTGTTGCTTCCACTGGACAGACTTCGGTCCTCTGGCACACCGCAAGGTGAGGCTGGGGAGTGCTGGTGGAAAGAATTTAAACTCGTCTTTAGAAAAACTTGTCTGACAAACTTATTTTTTAATAAAATAAAACTTTCAACAACGGATCTCTAGGCTCTTGCATCGAATCG
+
GGGGGGGGGGGGGGGGGGGGGGGGGGGGGGGGGGGGGGGGGGGGGGGGGGGDEFGGGGGGGGGGGGGGGGGGGGGGGFGGGGGGGGGGGGGGGGGFGGGGGGGGGGGGGG<FFEGGGGGGGGGGGGGGGGGGGGGGGGGGGGGGGGGGGGGGGFGGGGGGGGGGGFFGGFGGDFGGECF:FFCFGGGGDGGEBCCEGGGGGGF>@FCGCFGFGGGGGGGGGGGGGGFGGGCAFGFGGGGGCGDFGGGFFGGFFCGCFGGFGGFFGGAFGF7FGFF:<<:F=*9*05:FFFFA@9A3#####
@M06045:235:000000000-JCY5N:1:1101:13719:1784 1:N:0:CTCAGA
CGGAATCTTGGTCATTTAGAGGAAGTAAAAGTCGTAACAAGGTTTCCGTAGGTGAACCTGCGGAAGGATCATTACCTAGAGTATTGTGGGCTTTGTCCTGCTGTCTCTTACCCATGTTTTTTGAGTACTTACGTTTCCTCGGCGGGTTCGCCCGCCGATTGGACAATTTAAACCCATTGCAGTTGCAATCAGCGTCTGAAAAACTTTAATAGTTACAACTTTCAACAACGGATCTCTTGGTTCTGGCATCGATGAAGAACGCAGCGCTACCAGTTCAGATCGGAAGAGCCAACGTCCCAAA
+
FEGGGFGGGGF;FEFGFGGGGGFGGGGGFGGFFGGGFGGGFGGGFGGGGGGGGGGFE@<FGGGGGGGEECFEEFFFGDFFGFG@<FFE7CFG<FE6??CGGGGF,E9FFAEDFGFFF,?FFGGCGGGGFFGGDFEFCAFECEEGDGGGDGDC7<:FBBFEF,>AFG@CGFCFFEFGGGGCFGEGG?9CFEEC8CGGGGG;?FFCBFCBFFEFCGGGG+8>EDGGGGGGGGG88CCFGFGGGG7?F*2*>CE4:C7:CCFCGGCD5C>775C6C49?C=7@FGE@F557:))47:4(#####
@M06045:235:000000000-JCY5N:1:1101:14406:1791 1:N:0:CTCAGA
CGGAATCTTGGTCATTTAGAGGAAGTAAAAGTCGTAACAAGGTTTCCGTAGGTGAACCTGCGGAAGGATCATTCATAATAAGTGTTTTATGGCACTTTTTAAATCCATATCCACCTTGTGTGCAATGTCAGTCGATCTTCTTCATGGAGATCGACTAAACATCAACCTTATCTTTTAACTCTTTGTCTGAAAAATATTATGAATAAACAATTCAAAATACAACTTTCAACAACGGATCTCTTGGCTCTCGCATCGATGAAGAACGCAGCGCTACCGCAGCAGATCGGAAGAGCACAGCGCT
+
GGGGGGGGGGGFGGGGGGGGGGGGGGGGFGGGGGGGGGGGGGGGGGGGGGGGGGGGGGGGGGGGGGGGGGGGGGGFGGGGGGGGGGGGGGGGGGGGGGGGGGCFGGGGGGGGGGGGGGGGGGGGGGGGFGGGGGG@FGGGGGGGGGFGGGGGGEGGGGGGGGGGGGFGFGGFGGGGGGGGGGGGGGGGGGGFGGGGGGGGGGGGGGGGGGGGGGGGGGGGGG?FGDCGGGGGGGGGGGGFGFGGGG4CFGGGGGG<EGGGGGFGGCBEDBC>DDFBD:>EFGFFFFFFF).8F?B(#####
@M06045:235:000000000-JCY5N:1:1101:12125:1829 1:N:0:CTCAGA
CGGAATCTTGGTCATTTAGAGGAAGTAAAAGTCGTAACAAGGTCTCCGTTGGTGAACCAGCGGAGGGATCATTACCGAGTTTACAACTCCCAAACCCCTGTGAACATACCACTTGTTGCCTCGGCGGATCAGCCCGCTCCCGGTAAAACGGGACGGCCCGCCAGAGGACCCCTAAACTCTGTTTCTATATGTAACTTCTGAGTAAAACCATAAATAAATCAAAACTTTCAACAACGGATCTCTTGGTTCTGGCATCGATGAAGAACGCAGCGCTACCGTGCTAGATCGGAAGAGCACGGCC
+
EGGGGGGGGGGGGAFGGGGGGGGGGGGGGGGGGGGFEGGGGGGFFGGGGGGGGGGGGFGGGGGGGGGGGGGGGFEFGGGGGGGGGGGGGGGGGGGGGGGGGGCGGGGGGGGGGGGGGGGGDGGEGGGGDFGGGGGGGGGGGGGFGGGGGGGGGGGGGGGGGGGGGGG>FCFGGGGGGGGGGGGGGGGFDGGGGGGGGGFGCF+<FGGGGCGFGGGGGGFCFFGFFGFGGGGGGGGGGGGGFGGCCCGG>FFFGGGGGFGGGFGGGGFFD>DFG@F5<BFFFC?6**95>DEFF?7,#####
@M06045:235:000000000-JCY5N:1:1101:11599:1870 1:N:0:CTCAGA
CGGAATCTTGGTCATTTAGAGGAAGTAAAAGTCGTAACAAGGTTTCCGTAGGTGAACCTGCGGAAGGATCATTAATGTATATTGAATTTTATATTCTTTATCAACCCACACTGTGTACCTTTTTACTGTTGCTTCCATGGGACATGGCTCTGCCACGTCGGCCTTATGGCTGGTGAGCGCCCATGGGAGGAAAACAAAACTCTTTGTTACAATTGAAGTCTGTCTGAATTGTTTATATTAAACGTTAAAACTTTCAACAACGGATCTCTTGGTTCTCGCATCGATGAAGAACGCAGGACAG
+
GGGGGGGGGGGGGGGGGGGGGGGGGGGGGGGGGGGGGGGGGGGGGGGGGGGGGGGGGGGGGGGGGGGFGGGGGFGGGGGGGGGGGG<EGGGGGGGGGGGGGGGGGGGGGGGFGGGGGGGGGGGGGGGGGGGGGGGGGGGGGGGGGGGGGGGGGGGGGGGGGGGGGGGGGGGGGGGGGGGGDGGGGGGGGGGGGGGGGGGGGGGGGGGGGGGGGGGGGGGGGGGGGGG7CFGGGGGGGGGFGGGGGGGGGGGGGGGGGGFGGDCDGGFFGFFFGFFFGEEFEGEFF=FFFFFFF?F(#####
@M06045:235:000000000-JCY5N:1:1101:23201:1888 1:N:0:CTCAGA
CGGAATCTTGGTCATTTAGAGGAAGTAAAAGTCGTAACAAGGTTTCCGTAGGTGAACCTGCGGAAGGATCATTACTATAACCCACGGGGGTGGGCTTTCCGAAAGGACAGTCATGGGCGCCTCACGCGGCGTTCCCTGGCTGGCGGCGGCGGTGCCTGTGGTGTTGCGGGGGTTACCCTCCACAACACGCTTGCCTGTACGTCGATCGAGCCCATCGCCTGAATATTACCCTTGCTTTTTGCGCACCCATTGTTTCCTCGGCAGGCCTGCCTGCCAGTAGGACCTTTTTCAACTCTTAGAC
+
GGGGEGGGGGGGGGGGGGGGGGGGGGGGGGGGGGGGGGGGGGGGGGGGGGGGGGGGGGGGGGGGGGGGFFGFGGGGGGGGGGGGGDGGGGGGGGGGGGGGGGDEGGGGGGGGFFGGCGGGGGGGGGGGGGGGGGGGGFGGGGGGGGGGGGGDG5EEFGGGGGGGGFGGG5>CGGGGGGGFGGGGGGGGGGGGGCFGGGGGGFGGGEFEGGGGGGG?EGGGGFGGGGGF:C<CGGGGGGGGEF3EGGGGGGGDGGGFFGFDDGGGGD)9>:DFDFFFF6*8=CFF:B=?FFFAF4)5#####
@M06045:235:000000000-JCY5N:1:1101:14350:1892 1:N:0:CTCAGA
CGGAATCTTGGTCATTTAGAGGAAGTAAAAGTCGTAACAAGGTTTCCGTAGGTATGTTAAGCATCGAGTTCCTCCCTTTTTGTGACATTTCGCTAACTTGCAATCTTAGGTGAACCTGCGGAAGGATCATTACTGAGTTAGGGTCTTCTGGCCCGACCTCCAACCCTGTGTCTACCTTACCACGTTGCTTCGGCGGGCCTGTCGACAGGATCTGTCGGCTGCCGGCGGGTCTTAACCCCCGCTGGACAGTGCCCGTCGATGGCCAACCTCTTAAAACCCTTGAAGAACCATGTCGTTTAGG
+
GGGGGGGGGCFEGGGGGGGGGGGFFGGGGGFFFCFGGGGGGGGGFCFEFGGGFFGGGGGGGGGGGGGGGGFGEGCCFGFGGGGGF@FGFGGGGEGCFGGCFGGCFGGGGGDFFFGGGG?EEGD7FGFGGGGGGGGGGGGGGGGGFGFGGFGGGGGGGEGFCFGGGC:FGGGFFGGFGGGGGGFGFGFGGFA>@7E7B8BEGGG588EGF8B6C@F9*5585E:C*855=EGGGEFFGG<EED7:*59*1>:C9>7C:D5C7**07>)747D474769)077<=67?F@4<7>@)1-#####
@M06045:235:000000000-JCY5N:1:1101:8920:1896 1:N:0:CTCAGA
CGGAATCTTGGTCATTTAGAGGAAGTAAAAGTCGTAACAAGGTCTCCGTTGGTGAACCAGCGGAGGGATCATTACCGAGTTTACAACTCCCAAACCCCTGTGAACATACCTATACGTTGCCTCGGCGGATCAGCCCGCGCCCCGTAAAAAGGGACGGCCCGCCCGAGGACCCCTAAACTCTGTTTTTAGTGGAACTTCTGAGTAAAACAAACAAATAAATCAAAACTTTCAACAACGGATCTCTTGGTTCTGGCATCGATGAAGAACGCAGCGCTACCTGGGCAGATCGGAAGAGCAACAG
+
GGGGGGGGGGGGGGGGGGGGGGGGGGGGGGGGGGGGGGGGGGGGGGGGGGDGGGGGGGGGGGGGGGGFGGGGGGGGGGGGGGGGGGGGGGGGGGGGGGGGGGGGGGGGGGGGFGGGGGGGGGGGGGGGGGGGGGGGGGGGGGGGCG:DFGGGGFFGGGGGGGGGFEEFGGGGGGGDFFGGGGFGGGGFGGGGCFGGGGGGGGCGFGF68CF=CCCFGGGC?FGG7FGGGF?FGGGFGGGGGFGGGFFGGGGGGGGGGGFFGGCCGGFFGFGFGFFFGFF=><>5@>@FFEB:3:2(#####
@M06045:235:000000000-JCY5N:1:1101:17854:1912 1:N:0:CTCAGA
CGGAATCTTGGTCATTTAGAGGAAGTAAAAGTCGTAACAAGGTCTCCGTTGGTGAACCAGCGGAGGGATCATTAAAGAGTGTAAAAACTACCTTAAACCATCGCGAACGTTACCTGGACGTCGTTGCTTCGGCGGGCTCGCCCGCCGGGGGGACGCTACCAAACTATTGCAGTCATTGGCCTCTCTGAGTATGATTTTTAAATAAGTCAAAACTTTCAACAACGGATCTCTTGGTTCTGGCATCGATGAAGAACGCAGCGCTACCGGCCCAGATCGGAAGAGCACACGTCTGAACTGGGGT
+
GGGGGGGGGGGFFGGGGGGGGGGGGGGGGGGGGGGGGGGGGGGGGGGGGGGGGGGGGGGGGGGGGGGGGGGGGGGGGGGGGGGGGGFGGGGGGGGGGGGGGGGGGGGGGGGGGGGGGGGGEGGGGGGGGGGGGGGGGFFGGGGGGGGGGGGGGCEGGGGGGGGGGFFG+@FGGGGGGFFGGGGCFGG:C@9CFEFF7FFFGGGGGGGGGGGGGFGGGGGGGG5*:C*:AC+CCGGGGGGGGFG6/5727CEF?FDG=<CCGD5CF<@@GDDFGFF3<>>5)076:F@).856463)#####
@M06045:235:000000000-JCY5N:1:1101:15330:1930 1:N:0:CTCAGA
CGGAATCTTGGTCATTTAGAGGAAGTAAAAGTCGTAACAAGGTTTCCGTAGGTGAACCTGCGGAAGGATCATTATTGAATATTCTTGATGGGTTGTAGCTGGCTCTTCGGGGCATGTGCACGCTTGTCTTGACTCTATTCATCCACCTGTGCACCTTTTGTAGTCTTGGGGGTTGAGATCAGTCGACTATCGGATGGCTATATAGCCTTTCCGGATGTGAGGAATGCTGAGTGCGAAATGCCTACAGCTCTTCTCAAATGACTTGTAACCTCTCCCTCGAGTACTATGTATTCATTCCTCT
+
GGGGGGGGGGGGGGGGGGGGGGGGGGGGGGGGGGGGGGGGGGGGGGGGGGGGGGGGGGGGFGGGGGGGGGGGGGGGGGGGGGGGGGGGGGGGGGGGGGGGGGGGGGGGGGGGGGGGGGGGGGGGGGGGGGGGGGGGGGGGGGGGGGGGGGGGGGGGGGGGGGGGFGGGCFGGGGGGGGGGGGGGDGGGGGGGGGGGGGGFGGGGGGGGGGGGGGGGGGGFGFFCFGFGGGGGGGGGGGGGGGGGGGCDGG:F?DCFFGGG7CGGGGFFGFGFGFFFGFFF>CFFFFFFFFFFFFF)#####
@M06045:235:000000000-JCY5N:1:1101:19539:1948 1:N:0:CTCAGA
CGGAATCTTGGTCATTTAGAGGAAGTAAAAGTCGTAACAAGGTTTCCGTAGGTATGTTAAGCATCGAATTCCTCTCCTATTGTGACATTTCGCTAACTTGTGATCTCAGGTGAACCTGCGGAAGGATCATTACTGAGTTAGGGTCTTCTGGCCCGACCTCCAACCCTGTGTCTACCTTACCACGTTGCTTCGGCGGGCCTGTCGACAGGATCTGTCGGCTGCCGGCGGGCCTTAAAACCCCGCTGGACAGTGCCCGTCGATGGCCAACCTCTTAAAACTCTTGAAGAACTATGTCGTGACG
+
GGGGGGGGGGGGGGGGGGGGGGGGGGGGGGGGGGGGGGGGGGFGGGGGGGGGGGGGGGGGGGGGGGGGGGFGGGGGGGGGGGGGGGGGGGGGGGGGGGGGGGDGGGGGGGGGGGGGGGGGGGGGGGGGGGGGGGGGGGGFGGGGGGGGGGGGGGGGGGGGGGGGGGGGGGGGGGGGGGGGGGGGGFGGGGGGGGGGGGGGGGGGGGGGGGGGGGGGGGGGGGFGGGGGGGGCE?<EGGGGGGGCEGGGGGGGGGGGGGGDDG:CCF@FGFCFGFFBGF?FFGFFFFFFFFF<FFA0#####
@M06045:235:000000000-JCY5N:1:1101:15445:1958 1:N:0:CTCAGA
CGGAATCTTGGTCATTTAGAGGAAGTAAAAGTCGTAACAAGGTCTCCGTTGGTGAACCAGCGGAGGGATCATTACCGAGTTTACACTCATAACCCTTTGTGAACATTATAACTTGTTGCTTCGGCGGCTTCTTCGGGAGCCCGCCGGCGTTTCAGTATCTCTGTTTGTACCCGACGATACATCTGAGTGTTCTTAGCGAACTATAAAAACTTTTAACAACGGATCTCTTGGCTCCAGCATCGATGAAGAACGCAGCGCTACCGTGGCAGATCGGAAGAGCACACGTCTGAACTCCACTACG
+
GGGGGGGGGGGGGGGGGGGGGGGGGGGGGGGGGGGGGGGGGGGGGGGGGGGGGGGGGGGGGGGGGGGGGGGGGGGGGGGGGGGGGGGGGGGGGGGGGGGGGGGGGGGGGGGGGGGGGGGGGFGGGGGGGGGGGGGGGGGGGGGGGGGGGGGGGGGGGGGFGGGGGGGGGGGFFGGGGGGGGGGGGGCGGGGGGGGGGGGGGGGGGGGGGGGGGGGFGGGGGGGGGGGGGGGGGGGGGGGFGGGGFGGG=FGDGGGGGGGGGGGGFGFFGFGFGFFFCFFFFGFFDFFFFFFFFF7)#####
@M06045:235:000000000-JCY5N:1:1101:14448:1996 1:N:0:CTCAGA
CGGAATCTTGGTCATTTAGAGGAAGTAAAAGTCGTAACAAGGTTTCCGTAGGTGAACCTGCGGAAGGATCATTATCGTGGGGCTTCGGCCCCGTCGAGATAGCACCCTTGCCTTTATGAGTACCTTGGTTCCCTCCCCCGTACCCTCGGGGAGCGGGAGGGACCTCGTTTGTTTCCCCAACGGTAGCCCCGCGGGGACACGAAACACGCTGTAAACACCTGCAACAGTCTGATAAACAAACAAAAAATCAAAACTTTCAACAACGGATCTCTTGGTTCTGGCATCGATGAAGAACGTTCGC
+
GGGGGGGGGGGGGGGGGGGGGGGGGGGGGGGGGGGGGGGGGGGGGGGGGGGGGGGGGGGGGGGGGGGGGGGGGGGGGGGGGGGGGGGGGGGGGGGGGGGGGGGGGGGGGGGGGGGGGGGGGGGGGGGGGGGGGGGGGGGGGGGGGGGGGGGGGGGGGGGGGGGGGGGGGGGGGGGGGGGGGGGGGGGGGGGGGGGGGGFGGGGGGGCEGGGGGGGGGGGGFFGDGFDFGGGFGGFFGGFGFGGCGDDFCGGGGFGGGGFGGGGGGGFFG7>FGBFFGFFFFGFFFFFFFFFFFFF0#####
@M06045:235:000000000-JCY5N:1:1101:19321:2055 1:N:0:CTCAGA
CGGAATCTTGGTCATTTAGAGGAAGTAAAAGTCGTAACAAGGTTTCCGTAGGTGAACCTGCGGAAGGATCATTACCTAGAGTATTGTAGGCTTTGTCCTGCTGTCTCTTACCCATGTTTTTTGAGTACTTACGTTTCCTCGGCGGGTTCGCCCGCCGATTGGACAATTTAAACCCATTGCAGTTGCAATCAGCGTCTGAAAAACTTTAATAGTTACAACTTTCAACAACGGATCTCTTGGTTCTGGCATCGATGAAGAACGCAGCGCTACCCGATCAGATCGGAAGAGCACACGTCCCCCA
+
GGGGGGGGGGGGGGGGGGGGGGGGGGGGGGGGGGGGGGGGGGGGGGGGGGGGGGGGGGGGGGGGGGGGGGGGGGGGGGGGGGGGGGGGGGGGGGGGGGGGGGGGGGGGGGGGGGGGGGGGGGGGGGGGGGGGGGGGGGGDGGGGGGGGGEGGGGGGGGGGFGGGGGGGGGGGGGGGGGGGGGGGFGGGGGGGGGGGGGGGGGGGGDFGFGGGGGGGGGGGGGGGGGGGGGGGEEFGFGGGFGFFGGGGGGGCFGGGGGGFGGGGGD>EGFFFGD).*9??@FFFFFFF4?>:FB?4#####
@M06045:235:000000000-JCY5N:1:1101:16537:2061 1:N:0:CTCAGA
CGGAATCTTGGTCATTTAGAGGAAGTAAAAGTCGTAACAAGGTTTCCGTAGGTGAACCTGCGGAAGGATCATTAACACGTATCCACGTATACATCTCACGAATACGAAGAACTTAGCTCCCCGTACCTCATTCGATCTCTTCACTTGCGATCTCGGATTATAGTGGGTCCCTGCGCTGGGCTTCGGCTCGGTTCAGTGTGGCATATTCGAATTGCGTTCCTTCTCTCGGGAAGGAAGGTGAAGTAACCGTAATGGCGGGCTTATTTTCAATCTGCTTCCCAACCACTGTGGGGCGGCGATC
+
GGGGGGFEGCFGGDFFCFFEF9@FCCFFGGGGGECDEGEG<FEGGDE;FGD7@<FFAEGGGGGFFCCEFFFGGGGGGGGEFFFGGGGDFGDDEFGGFGGFGEFFGDFEEGFFFAFGGCB<<FEGG7=FGGGCFGGCF,?BFFGGGDFEEF<F<EG@>CC5CFFF?FDFGGG9CFCFEFGCGFGC8@B*>BEGGGCDC9DCGGFGGGGGC;DF5@EG8CE?CE?,;<CCCG*:8ECFFCGGG4:91+:>317/*+22>C<CCGCFDDF=7=*7*76FC=F5675>7)/)1*76D272#####
@M06045:235:000000000-JCY5N:1:1101:21285:2088 1:N:0:CTCAGA
CGGAATCTTGGTCATTTAGAGGAAGTAAAAGTCGTAACAAGGTCTCCGTTGGTGAACCAGCGGAGGGATCATTACAGAGTTGCAAAACTCCCAAACCATTGTGAACGTTACCTAAACCGTTGCTTCGGCGGGCGGCCCGGGTCCTTCCCGGCGCCCCTCGGCCCTCGCGGGCGCCCGCCGGAGGAAAACCAAACTATTGCATTGTATGGCCTCTCTGAGTCTTCTGTACTGAATAAGTCAAAACTTTCAACAACGGATCTCTTGGTTCTGGCATCGATGAAGAACGCAGCGCTACCAACGC
+
GGGGGGGGGGGGGGGGGGGGGGGGGGGGGGGGGGGGGGGGGGGGGGGGGGGGGGGGGGGGGGGGGGGGGGGGGGGGGGGGGGGGGGGGGGGGGGGGGGGGGGGGGGGGGGGGGGGGGGGGGGGGGGGGGGGGGGGGGGGCFGGGGGGGGGGGDGGGGFGGGGGGGGGGGGGGGGGGGGGGG5EGDGGGGGGGGGFFGGGGGGGGGCEFGGDFGFFGGFGGGEGGGGGCF9C7@FF?DFGGGGGGC7DFD>+2=7<DE3CC:FGCFD38C=FF<=?DGF76=DFFFEFFB))()4(1#####
@M06045:235:000000000-JCY5N:1:1101:13223:2089 1:N:0:CTCAGA
CGGAATCTTGGTCATTTAGAGGAAGTAAAAGTCGTAACAAGGTTTCCGTAGGTGAACCTGCGGGAGGATCATTACCGAGTGCGGGCCCTCGCGGCCCAACCTCCCACCCTTGTCTCTATACACCTGTTGCTTTGGCGGGCCCACCGGGGCCACCTGGTCGCCGGGGGACGCACGTTTCCGGGCCCGCGCCCGCCGAAGCGCTCTGTGAACCCTGATGAAGATGGGCTGTCTGAGTACTGTGAAAATTTGTCAAAACTTTCAACAATGGATCTCTTGGTTCCGGCATCGATGAAGAAGAAAC
+
GGGGGGGGGGGGGGGGGGGGGGGGGGGGGGGGGGGGGGGGGGGGGGGGGGGGGGGGGGGGGGGGGGGGGGGGGGGGGGGGGGGGGGGGGGGGGGGGGGGGGGGGGCGGGGGGGGGGGGGGGGGGGGGGGGFGGFGGGGGGGGGGGGGGGGGGGGFGGGGGGGGGGGGGGGGGGGGGGGGGGEEGGGGEGGGEGGEEEGGGGCCFGGGF7FGGGGG7CFFGGGGGGGC8*<FG7+0<F?CCC7C9?CF:>DCCFGGGGGGGGGGGGGFFFFD4:9=FFFF7?C@>::FBFFFAFA<:#####
@M06045:235:000000000-JCY5N:1:1101:23474:2154 1:N:0:CTCAGA
CGGAATCTTGGTCATTTAGAGGAAGTAAAAGTCGTAACAAGGTTTCCGTAGGTGAACCTGCGGAAGGATCATTCATAATAAGTGTTTTATGGCACTTTTTAAATCCATATCCACCTTGTGTGCAATGTCAGTCGATCTTCTTCATGGAGATCGACCAAACATCAACCTTTATTTTTTAACTCTTTGTCTGAAAAATATTATGAATAAACAATTCAAAATACAACTTTCAACAACGGATCTCTTGGCTCTCGCATCGGTGAAGAACGCAGCGCTACCCGGTTAGATCGGAAGAGCACGCGGA
+
FFDFGFGGGGFGGGGD<CFEEF9FCFFGGDFGFFFCDF9FGFGFFGGGGGCGGGGGFGGGGGGGGEGF9F@9<FDGGEGFFGFGGGGFGGGGGGGGFFGGGGGGGGGAFACFGG@FF,CEFGGGGGFGGGGG9FE:,BFEAFGCFGFGG,,CFGEGGGCFG9FFGFGE=BCFGGGGGGFFGGDFFFDGGC9AADBDGGF;DCFGAFCEGGBAB7AEFGGFCFFFECG<CF7,=7E7D>5,=8+40886*2:DGG<5*22:4++;0)))))>)/0.8*>>EBC:==177BD5()4:0#####
@M06045:235:000000000-JCY5N:1:1101:8779:2167 1:N:0:CTCAGA
CGGAATCTTGGTCATTTAGAGGAAGTAAAAGTCGTAACAAGGTCTCCGTTGGTGAACCAGCGGAGGGATCATTAGCGAGTATAACTCTCTAAACCCATTGTGAACGAACAGACCGGTTGCTTCGGCGGACGTCTTACGGCCGCCGAAAGAACTCAAACTATTGTTATTATTGTTTCTCTGAGTATCTTATTTAATAAGTTAAAACTTTCAACAACGGATCTCTTGGTTCTGGCATCGATGAAGAACGCAGCGCTACCAGATGAGATCGGAAGAGCACACGTCTGAACTCCAGTCACCGTCC
+
GGGGGGGGGGGEGGFGGGGGGGGGGGGGGGFGGGGGGGGGGCFGGGGGGGGGGFGGGGGGGGGGGGGGGGGGGGGGGGGEGGGGGGGGGGGGGGGGGGGGGGGGGGDGGGGGGGGGEGGFGGGGGGGGGGGGGGGGGGGGGGGGGGEGGGGGGGGGGGGGGFFGGGGGGGGGGGGGGGGGGGGGGGGFGGGGGGGGGGFGGGGFGGGFGGGGGGGGGGGGGFFGGGGCCCGGGGGGGGFCFGGFGGGDGGGGGGGGGGGGGGGCFCFFDFGDF47?CF@B>CF@FFFF@FFFF?F>#####
@M06045:235:000000000-JCY5N:1:1101:9385:2219 1:N:0:CTCAGA
CGGAATCTTGGTCATTTAGAGGAAGTAAAAGTCGTAACAAGGTCTCCGTTGGTGAACCAGCGGAGGGATCATTACAGAGTTGCAAAACTCCCAAACCATTGTGAACGTTACCTAAACCGTTGCTTCGGCGGGCGGCCCGGGTCCTTCCCGGCGCCCCTCGGCCCTCGCGGGCGCCCGCCGGAGGAAAACCAAACTATTGCATTGTATGGCCTCTCTGAGTCTTCTGTACTGAATAAGTCAAAACTTTCAACAACGGATCTCTTGGTTCTGGCATCGATGAAGAACGCAGCGCTACCCCCTT
+
GGGGGGGGGGGGGGGGGGGGGGGGGGGGGGGGGGGGCGGGGGGGGGGGGGGDGGGGGGGGGGGGGGGGGGGGGGGGGGGGGGGGFGGGGGGGGGGGGGGGGGGGGGGGGGGGGGGGGGGGGDGGGGCGGDGGGGGGGGGGGGGGGGGGGG7FFEDGGGGGGGGGGGGGGGGGEGGGGGGGGGGGGGGDGGGGGGGGGGDGGGC6AFDFFFGGF6FGGGCFGFFGGFGF7C79FFFFDGFGGGC6?FGGGGGGGGGG55)27CC>CGF6:@DFGFFEGF?FFFF?>DFFFFB>B>F<#####
@M06045:235:000000000-JCY5N:1:1101:23800:2223 1:N:0:CTCAGA
CGGAATCTTGGTCATTTAGAGGAAGTAAAAGTCGTAACAAGGTTTCCGTAGGTGAACCTGCGGAAGGATCATTACCTAGAGTATTGTAGGCTTTGTCCTGCTGTCTCTTACCCATGTTTTTTGAGTACTTACGTTTCCTCGGCGGGTTCGCCCGCCGATTGGACAATTTAAACCCATTGCAGTTGCAATCAGCGTCTGAAAAACTTTAATAGTTACAACTTTCAACAACGGATCTCTTGGTTCTGGCATCGATGAAGAACGCAGCGCTACCGCCCGAGATCGGAAGAGCACACGTCTGAGG
+
GGGGGGGGGGGGGGGGGGGGGGGGGGGGGGGGGGGGGGGGGGGGGGGGGGGGGGGGGGGGGGGGGGGGGGGGGGGGGGGGGGGGGGGGGGGGGGGGGGGGGGGGGGGGGGGGGGGGGGGGGGGGGGGGGGGGGGGGGGGGGGGGGGFGGGGGGGGGGEEGGGFGGGGGGGGGGGGGGGGGGGGGGG@FGGGGGGGGGGGGGGGGGGGGFFFGCGGGGGGGGGGGGGGGGGGGEE?9FGGGGGFGGGGGGGGGGGGGGGGGGGGGGGFFGFGFGEEFDFB>FGDFFF4@FFF:FFF2#####
@M06045:235:000000000-JCY5N:1:1101:8343:2259 1:N:0:CTCAGA
CGGAATCTTGGTCATTTAGAGGAAGTAAAAGTCGTAACAAGGTCTCCGTAGGTGAACCTGCGGAGGGATCATTACACAAATATGAAGGCGGGCTTGCACCTCTCGGGGTGGCTAGCCTTGCTGAATTATTCCACCCGTGTCTTTTGCGTACTTCTTGTTTCCTTGGTGGGCTCGCCCACCACAAGGACCAACCCATAAACCTTTTTGTAATGGCAATCAGCGTCAGTAACAATGTAATAATTACAACTTTCAACAACGGATCTCTTGGTTCTGGCATCTATGAAGAACGCAGCGCCGGGCA
+
GGGGGGGGGGGGGGGGFEGGGGGGGGGGGGGGGEEGGGGG8FFFGGGGGGGCGFFGDGFGGGGGGGGGGGC@FFFGGGGGGGGGFAFECFGG@F,@FGGGGFGGDGGGFGGG?FGGGFGGGGGGGGGGGGF9FFGDGFCFGGCFGGGGGGGGGGGDFGGGFCCE::::FEGFFGGE*FECGGGGEGFFCFFGGC5+:CCCEGGFBECCG99EFCCEGGGGFCEEGDF<FEFFGGGGFGG7?:DGFG42;:?7FGGDGD373<>DDC66FF*9:BFFGF**/*996@)7<BFB5(((#####
@M06045:235:000000000-JCY5N:1:1101:12497:2316 1:N:0:CTCAGA
CGGAATCTTGGTCATTTAGAGGAAGTAAAAGTCGTAACAAGGTTTCCGTAGGTATGTTAAGCATCGAATTCCTCTCCTATTGTGACATTTCGCTAACTTGTGATCTCAGGTGAACCTGCGGAAGGATCATTACTGAGTTAGGGTCTTCTGGCCCGACCTCCAACCCTGTGTCTACCTTACCACGTTGCTTCGGCGGGCCTGTCGACAGGACCTGTCGGCTGCCGGCGGGCCTTAAAACCCCGCTGGACAGTGCCCGTCGATGGCCAACCTCTTAAAACTCTTGAAGAACCATGTCGCTACG
+
GGGGGGGGGGGGGGGGGGGGGGGGGGGGGGGGGGGFFGGFGGGGGGGGGGGGGGGGGGGGGGGGGGGCFGGGGGGGGGGGGGGGGGGGGGGGGGGG8FGGGGGGGGGGGGGGGGGGGGGGGGGGGGFGGFGGGGGGGGGGGGGGGGGGGGGGGGGGGGGGGGGGCGGGGCCFGGGFFGGGFGGGGGGGGGGGGGGGGGGGGGGGFGGGGGFFGGGGGEGGGGGGGGEEGGGGG?7FFGCGGGGGDD40*9FGG>F<7793<F3967@FG?FFGFF47*668F6/97495FFFFFF(#####
@M06045:235:000000000-JCY5N:1:1101:16372:2353 1:N:0:CTCAGA
CGGAATCTTGGTCATTTAGAGGAAGTAAAAGTCGTAACAAGGTCTCCGTAGGTGAACCTGCGGAGGGATCATTACCAAAGATGGCGGGCCTCCGTGCCCCCGTCCCCAACCCATTGTTGACCAAAACCCTTTTGCCTCGGGGGCAGAGCGTCCGCCGCCGCCCCCGGAGGACCATTTAACGCTGTTCTCTTTACGTCGGAGTATTAATTAAATAAACGAAAACTTTCAACAACGGATCTCTTGGTTCTGGCATCGATGAAGAACGCAGCGCTACCAGCTCAGATCGGAAGAGCACATCCCC
+
GGGGGGGGGGGGGGGGGGGGGGGGGGGGGGGGGGGGGGGGGGGGGGGGGGGGGGGGGGGGGGGGGGGGGGGGGGGGGGGGGGGGGGGGGGGGGGGGGGGGGGGGGGGGGGGGGGGGGGGGGGGGGGGGGGGGGGGGGGGGGGGGGGGGGGGGGGGGGGGGGGGGGGGGGGGGGGGGGGGGGGGGGGGGGGGGGGGGGGGGGGGGGGGGGGGGGGGGGGGGGGGGGFGGGGGGGGGDDGGGGGGGGGGGGGGGGGGFFCFGGGGGGGFFDFGFGD?FGFF@FGFFFFFFFFFFFB?1#####
@M06045:235:000000000-JCY5N:1:1101:18595:2382 1:N:0:CTCAGA
CGGAATCTTGGTCATTTAGAGGAAGTAAAAGTCGTAACAAGGTTTCCGTAGGTGAACCTGCGGAAGGATCATTACTGAGTGAGGGCCCCTCGGGGTCCAACCTCCCACCCGTGTTTAACGAACCGTGTTGCTTCGGCGGGCCCGCCTCACGGCCGCCGGGGGGCATCCGCCCCCGGGCCCGCGCCCGCCGAAGCCCCCTGTGAACGCTGTCTGAAGTATGCAGTCTGAGACAATTATTCAATTAATTAAAACTTTCAACAACGGATCTCTTGGTTCCGGCATCGATGAAGAACGCACTTTG
+
GGGGGGGGGGGGGGGGGGGGGGGGGGGGGGGGGGGGGGGGGGGGGGGGGGGGGGGGGGGGGGGGGGGGGGGGGGGGGGGGGGGGGGGGGGGGGGGGGGGGGGGGGGGGGGGGGGGGGGGGGGGGGGCFGGGGGGGGGDEGGGGGGGCFGGGGGGGGGGGGGD>CCCFGGGGGGGGDGGGGGGGGGGGGGGGGCEGGGGEG::9@FGGGDEGCF+@@FFGGFFCCCFGGGGG?FFE?C?>7CFDFFCCF>F7CEGC7FFC4DDDGD556:FDF6BF?F3BEFDF>?>FF?FF?F>F0#####
@M06045:235:000000000-JCY5N:1:1101:8222:2390 1:N:0:CTCAGA
CGGAATCTTGGTCATTTAGAGGAAGTAAAAGTCGTAACAAGGTTTCCGTAGGTGAACCTGCGGAAGGATCATTCATAATAAGTGTTTATGGCACTTCTTAAATCCATATCCACCTTGTGTGCAATGTCAGCCGTTTTCTTTATGAAAGCGGCCAAACATCAACTTATTTTTTAACTGTCTGTCTGAAAACTATTATGAATAAACAATTCAAATACAACTTTCAACAACGGATTTCTTGGCTCTCGCATCGATGAAGAACGCAGCGCTACCCTCTCAGATCGAAAGAGCACACGTCTCTCGA
+
GGGGGGGGGGGEEGGGGGGGFGGGGGGGGCDEEFGFGGGG?FGGGEGGGGGGGGGGDGGGGGGGGDGCEFGGGGGFDGGGGGGGGGGFGGFGGCFGGGGGGGGGGGGFFFEAFGGGGGDFFFGGGCGGCGGGGGDGGGGGGGGGGGFGGGGGGGGGGGGGGGGGGGGGGGGGGFGGCGGGFGGGGGGGGGGGGGGG9EA=DGGGGGGFFAFFGGGGGGGFGGGDFGFGGGGGGFFGGGGGEFGGGCDGDGGG7DCG7FGDGD5C:DBF3FCFG::6D7*<@7?BBFFFFFF?DF?,#####
@M06045:235:000000000-JCY5N:1:1101:12563:2397 1:N:0:CTCAGA
CGGAATCTTGGTCATTTAGAGGAAGTAAAAGTCGTAACAAGGTTTCCGTAGGTGAACCTGCGGAAGGATCATTACCTAGAGTTGCGGGCTTTGCCTGCCATCTCTTACCCATGTCTTTTGAGCACCTTCGTTTCCTCGGCGGGTCCTCCCGCCGTCAGGACACTTTAAAACCACTTGCAGTTGCAATCCGCGTCTGAAAAACTTTAATAGTTACAACTTTCAACAACGGATCTCTTGTTTCTGGCATCGATGAAGAACGCAGCGCTACCAGGGGAGGTCGGAAGAGCACACCTCTGCCCGC
+
ECCF+9C,C6F6ED<<<-EFG?E-6F9ECCE,@CDF6@@FEDEC<FECAGGG<AFGD@EFGGCF:FFFGGFGG<CEFFC,C,C6CFEGE:FF<FFG,=A:CF,BFG9F49,BFA9EA,C?CC<9F<,B4B<=DEGCFEC7:CEG<A,@<FFED7*51CFC@,<,DAFGGF9C=CFGGG?,?EDFC,6:,88C1BG8CF?CGCB+BF?<<9B99<CFFDC9A+<EE8F*2*/:7:E970:ACFF+7****0:*<D**3><*5/))/15>GF6>D37))7)7557))))0.)7(),,)#####
@M06045:235:000000000-JCY5N:1:1101:12866:2424 1:N:0:CTCAGA
CGGAATCTTGGTCATTTAGAGGAAGTAAAAGTCGTAACAAGGTTTCCGTAGGTGAACCTGCGGAAGGATCATTATCGAGTTAGGGTCCCCGTGGCCCGACCTCCAACCCTCTGTTTAAACACCACGTTGCTTTGGCGGGCCCGTCTCGCGGCCGCCGGAGGTCCTCGGGCCTCTGGCCAGCGCCCGCCAACGGCCACACCTCCAAACTCTGGATATCGCCGTGACGTTCTTAGTTGATTTATAATGACCTAAAAACTTTCAACAACGGATCTCTTGGTTCTGGCATCGATGAAGAATTTTG
+
GGGGGGGGGGGGGGGGGGGGGGGGGGGGGGGGGGGFGGGGGGGGGGGGGGGGGGGGGGGGGGGGGGGGCFGGGGGGGGGGGGGGGGGGGGGGGGGGGGGGGGGGGGGGGGGGGFGGGGGGGGGGGGGGFGGGG?DGGGGGGGGGGGGGGGGGGGGGGGGGGGGGGGGGGGGGGGDGGGGGGGGGGGGGGGGGGGGGGGGGFGGGGGGGGGGGGGGGGGGGDGGGGGEGGGGFGGDCDFGGGGFFGCFGGGGGFFD3?CFGFGF7D5.>GFG?CFFFGFFFF74@FFF>5@B>FF>?#####
@M06045:235:000000000-JCY5N:1:1101:11765:2448 1:N:0:CTCAGA
CGGAATCTTGGTCATTTAGAGGAAGTAAAAGTCGTAACAAGGTTTCCGTAGGTGAACCTGCGGAAGGATCATTAATGTATATTGAATTTTATATTCTTTATCAACCCACACTGTGTACCTTTTTACTGTTGCTTCCATGGGACATGGCTCTGCCACGTCGGCCTTATGGCTGGTGAGCGCCCATGGGAGGAAAACAAAACTCTTTGTTACAATTGAAGTCTGTCTGAATTGTTTATATTAAACGTTAAAACTTTCAACAACGGATCTCTTGGTTCTCGCATCGATGAAGAACGCAGTGCTG
+
GGGGGGGGGGGGGGGGGGGGGGGGGGGGGGGGGGGGGGGGGGGGGGGGGGGGGGGGGGGGGGGGGGGGFGGGGFGGGGGGGGGGGGGGGGGGGGGGGGGGGGGGGGGGGGGGGGGGGGGGGGGGGGGGGGGGGGGGGGGDGFGGGGGGFGGGGGGGGGGGDGGGGGGGGGFEGGGGGGGGDGGCFGGGGGGGGGGGGCFGGGGGGFFGFGGGGGGGGGG7CFGGGGGGFGCDGGFGGGGGGDGGF<FGGGGGGGGGGGGGGGGG<CA7CFFFGFFFGFBDBDD?FF?FF?FFFFF0#####
@M06045:235:000000000-JCY5N:1:1101:17445:2454 1:N:0:CTCAGA
CGGAATCTTGGTCATTTAGAGGAAGTAAAAGTCGTAACAAGGTCTCCGTTGGTGAACCAGCGGAGGGATCATTACAGAGTTGTAAAACTCCCAAACCCATGTGAACATACCTGTTGCCTCGGCGGCCTACCCGGCAGCTACCCTGTAGCTACCCTGTAGTCCGCCGACGGATTTCAAAACTCTTGTTTTCAGTTGTATCTCTGAGAATAAAACAAATAAATCAAAACTTTCAACAACGGATCTCTTGGTTCTGGCATCGATGAAGAACGCAGCGCTACCCCTGTAGATCGGAAGAGCCCGT
+
GGGGGCGGGGGFGGGGGGGGGGGGGGGGGGGGGGGGGGGGGGGGGGGGGGEGGGGGGGGGGGGGGGGGGGGGGGGGGGGGGGGGGGGGGGGGEGGGGGGGGGGGGGGGGGGGGGGGGGGGGGGGGGGGGGGGGGGGGGFGGGGGGGGGGGGGGGGGGGGGGGGGGGGGGGGGGGGGGGGGGGGGGGGGGGGGGGGGGCGFGGGGGGGGGGGGGGGGGGGGGGGFCFFGGGGGFGGGGGGDCDGGGGGFCFGFGGGDGGGGGGGGGGFFGDDFGDDFGBFF>5;FFFF4?FFFFFF<#####
@M06045:235:000000000-JCY5N:1:1101:10440:2459 1:N:0:CTCAGA
CGGAATCTTGGTCATTTAGAGGAAGTAAAAGTCGTTACAAGGTCTCCGTTGGTGAACCAGCGGAGGGATCATTACAGAGTTGCAAAACTCCCAAACCATTGTGAACGTTACCTAAACCGTTGCTTCGGCGGGCGGCCCGGGTCCTTCCCGGCGCCCCTCGGCCCTCGCGGGCGCCCGCCGGAGGAAAACCAAACTATTGCATTGTATGGCCTCTCTGAGTCTTCTGTACTGAATAAGTCAAAACTTTCAACAACGGATCTCTTGGTTCTGGCATCGATGAAGAACGCAGCGCTACCCTCTC
+
GGGGGGGGGGGGGGGGGGGGGGGGGGGGGGGGGGGGGGGGGGGGGGGGGGGGGGGGGGGGGGGGGGGGGGGGGGGGGGGGGGGGGGGGGGGGGGGGGGGGGGGGGCEFFGGGGGGGGGGGGGGGGGEGGGGGGGEGGGGGGGGGGGGGGGGDGGGGGGGGGGGGFGGFGGGGGGGGGGGGEEGGGGGGGGGGFFGGFG?FGGGGGGGGGGGGGFGGGGGG7EC9C<FGFGGG+<C?FGGGGG>=EDGGDGGGGGGGGDG7CFF=6C>FG=DFGFFFGFFFFCFFFFFFFFFFFFFF#####
@M06045:235:000000000-JCY5N:1:1101:11787:2483 1:N:0:CTCAGA
CGGAATCTTGGTCATTTAGAGGAAGTAAAAGTCGTAACAAGGTCTCCGTTGGTGAACCAGCGGAGGGATCATTACTGAGTACTACACTCTCTACCCTTTGTGAACTATTATACCTGTTGCTTCGGCGGCGCCCGCAAGGGTGCCCGCCGGTCTCATCAGAATCTCTGTTTTCGAACCCGACGATACTTCTGAGTGTCCTTAGCGAACTGTCAAAACTTTTAACAACGGATCTCTTGGCTCCAGCATCGATGAAGAACGCAGCGCTACCTCGCAAGATCGGAAGAGCACACGTCTGACGTTC
+
GGGGGGGGGGGGGGGGGGGGGGGGGGGGGGGGGGGGGGGGGGGGGGGGGGGGGGGGGGGGGEGGGGGGGGGGGFGGGGGGGGGGGGGGGGGGGGGGGGGGGGFGGGGGGGGGGGGGGGGGGGGGGGDGGGGGGGGGGGGGGGGGGGGGGGGGGGFFGFGGGGGGGGGGGGGGGDFGGGGDEGGGGG@CFGGGGGGGGGGGGCGGC>EGFGCFFGGGGGGGGGFFCGGGGEGFEGGGFF4FE06C6CD<>FGGGFFFGGGCDDDGGGEFDFGFGFB:FF5BEG3;FF:>FF@BF?B)#####
@M06045:235:000000000-JCY5N:1:1101:17755:2490 1:N:0:CTCAGA
CGGAATCTTGGTCATTTAGAGGAAGTAAAAGTCGTAACAAGGTCTCCGTAGGTGAACCTGCGGAGGGATCATTACTGAGTTTTTAACTCTCCAAACCATGTGAACTTACCACTGTTGCCTCGGTGGTTGGTCTTCGGACTGACCACCGGTGGACTACTAAACTCTTGTTAATTTTTGGCATTCTGAATCATAACTAAGAAATAAGTTAAAACTTTCAACAACGGATCTCTTGGTTCTGGCATCGATGAAGAACGCAGCGCTACCTTCGGAGATCGGAAGAGCACACGTCTGAACTCAGGGC
+
GGGGGGGGGGGGGGGGGGGGGGGGGGFGGGGGGGGGGGGGGGGFGGGGGGGGGGGGGGGGGGGGGGGCFGGGGGFGGGGGGGGGFFGGGGGGG@FFGGGGGGFGGGGGCAFGGGFGCFGGGGGGGGGGGGGGGGGGGDGGGGGGGGGGGGGGGGGGGGGGGGGGGGFFGGGGGGGGGGGGGGGGGGGGFGGGGEGGGGGGGGGGGECEGGGGGGGGGGGGGGGGGGEGGGGGGGGGGGGGGGGGFGGGFGGGFDGDEGGDGGGGF77FG>CDCFFFGFFFFFFFFFFF@>>>FBFA#####
@M06045:235:000000000-JCY5N:1:1101:12275:2518 1:N:0:CTCAGA
CGGAATCTTGGTCATTTAGAGGAAGTAAAAGTCGTAACAAGGTTTCCGTAGGTGAACCTGCGGAAGGATCATTAATGTATATTGAATTTTATATTCTTTATCAACCCACACTGTGTACCTTTTTACTGTTGCTTCCATGGGACATGGCTCTGCCACGTCGGCCTTATGGCTGGTGAGCGCCCATGGGAGGAAAACAAAACTCTTTGTTACAATTGAAGTCTGTCTGAATTGTTTATATTAAACGTTAAAACTTTCAACAACGGATCTCTTGGTTCTCGCATCGATGAATAACGCAGGTCGT
+
GGGGGGGGGAFFFGGGGGGGGGGGGEFGGGGGCFGEFGGGGGFEFFGGFGGGGGGFGGGGGGGE:FGG9FDEEEECFEGGGGGGDFG,@FAFEGFGGGGGGF,EFECEEEEEGFGGFGGGGGGGGGGGFGGGGGGGGFEFGGAFGGFGFGDGGGGGGGGGGGGGGCFGCDAFDGGGGGEGGGD:@FGDEGGFFGGGG,DGFGFGFGCFDFGFFGGGGGGGF7DC7?CEDGG;DFGGGGGGGFGGFGGF7@GGGGFGFGG47CGDCCBFGFGFD>FFF3AD5<))5@4F4@FB)36,#####
@M06045:235:000000000-JCY5N:1:1101:10825:2523 1:N:0:CTCAGA
CGGAATCTTGGTCATTTAGAGGAAGTAAAAGTTGTAACAAGGTTTCCGTAGGTGAACCTGCGGAAGGATCATTAACAAATCCAATACTTGTGGGGGCGCGAGAGCGTCTCTGCGAATATTAATCCGCCGGCTTCGGCTGGCAGATAACTATATAAATGTGTGTTGTGTTGACTGTGTGTGATAAATTTAATTATTGACAACTTTTAACAATGGATCTCTAGGCTCTTGCATCGATGAAGAACGCAGCGCTACCTCTGTAGATCGGAAGAGCACACGTCTGAACTCCAGTCACCTCAATACC
+
GGGGGGGGGGGFGGGGGGGGGGGGGGGGGGGGGGGGGGGGGGGGGGGGGGGGGGGGGGGGGGGGGGGGGGFGGGGGGGGGGGGGGGGGGGGGGGGGGGGGGGEGGGGGGGGGGGGGGGGGGGGGGGGGGGGGGGGGGGGGGGGFGGGGGGGGGGGGGGGGGGGGGGGGGGGGGGGGGGGGGGGFFGGGGGGGGGGGGGGFDGGGGGGGGGGGFFFFFFGCFGGGGGGGGFGGGFGGGGGGGGGGGGGGGDGGE4CGGF::FDGF3DB>CFFFG5><GFFFFGFFFFFFFFFFFBB0#####
@M06045:235:000000000-JCY5N:1:1101:18618:2532 1:N:0:CTCAGA
CGGAATCTTGGTCATTTAGAGGAAGTAAAAGTCGTAACAAGGTCTCCGTTGGTGAACCAGCGGAGGGATCATTACCGAGTTTCTACTCTAAACCCTGCGAACCTACCTCTACGTGCTTCGGCGGCCGGCCCCGGGGGGCGCCCAACGGCCGCCGAAAGTACCCAAAAATCACTTTTCAGAGTCTTCTGAGTGACAAAAAAAAACAAGTCAAAACCTTCAACAACGGATCTCTTGGTTCTGGCATCGATGAAGAACGCAGCGCTACCGCTGGAGATCGGAAGAGCACACGTCTGAACCGAGC
+
GGGGGGGGGGGGGGGGGGGGGGGGGGGGGGGGGGGGGGGGGGGGGGGGGGGGGGGGGGGGGGGGGGGGGGGGGGGGGGGGGGGGGGGGGGGGGGGGGGGGGGGGGGGGGGGGGEGGFGGGGGGGGE7CGGGGEGGEGEGEGGGGGGGGGGGGGDDGEGFEGGGGGGGGFFGGGFEFCG?GGGGGGGFGFEFGECCFGGGGGGGEGCC<@CFGGGGGFFFFGG55:8C8C<FF9CDFGGG?CD<CGDFCDF+>?FDDGGDCCG3)CF@:5.).06.97:3579FF?@FFDFFFFF4(#####
@M06045:235:000000000-JCY5N:1:1101:18835:2545 1:N:0:CTCAGA
CGGAATCTTGGTCATTTAGAGGAAGTAAAAGTCGTAACAAGGTTTCCGTAGGTGAACCTGCGGAAGGATCATTCATAATTGAGTGTTTTATGGCACTCTTTAAAAAAATCCATATCCACCTTGTGTGCAACGTTTTTGAACTCTCTCTGGCATTAAAAAGCCAAGAGGGTTTGATTAACTTAACACCTTTAAAGCAGTTTGTCTGAATATCTATTTCTGAATAAACATAATTCAAAAATACAACTTTCAACAACGGATCTCTTGGCTCTCGCATCGATGAAGAACGCAGCGCTACCCTGGT
+
GGGG7FGGGGGFGGGGGGGGGGGGEFGGGGGGGGGAFGGGGGGGGGGGGGGGGGGGGGGGGGGGGGGGGGFGGGGGFFGGGGGGGGGGGGGGGGGGGGFDGFEFGGGGGGGGFCCFFGGGGGGGGGGGGGGGGGFGGGGFFGGFGGGGGFGGGGGGGFFGGFGGGGGFEFGGGFGGGGGGFGFGGGEGGGGCGFFF?FGGGGGGGGGFGGGGGGCFGGF:7EGGGGGGGFCEGGGFCGFGGGGGFFD>FG9C,;<CEGGGGGD7DFFFGFG3C5;ACFF=++;AF>AD<@F>E>;<#####
@M06045:235:000000000-JCY5N:1:1101:21706:2560 1:N:0:CTCAGA
CGGAATCTTGGTCATTTAGAGGAAGTAAAAGTCGTAACAAGGTCTCCGTTGGTGAACCAGCGGAGGGATCATTACCGAGTACTATAACTCATAACCCTTTGTGAACCTTTATACCTGTTGCTTCGGCGGCGCGCCTCCCGGGGCGTGCCCGCCGGTATCATCAGAATCTCTGTTCGAACCCGACGATATTTCTGAGTGTTCTAAGCGAACTGTTAAAACTTTCAACAACGGATCTCTTGGCTCCAGCATCGATGAAGAACGCAGCGCTACCGGGCCAGATCGGAAGAGCACACGTCCGCCC
+
GGGGGGGGGGGGGGGGGGGGGGGGGGGGGGGGGGGGGGGGGGGGGGGGGGGGGGGGFGGGGGGGGGGGGGGGGGGGGGGGGGGGGGGGGGGGGGGGGGGGGGGGGGGGGGGGGGGGGGGGGGGGGGGGGGGGGGGGGGGGGGGGGGGGGGGGGGGGGGGGGGGGGGGGGGGGGGGGGGGGGGGGGGGGGGGGGGGFFGGGGGGGGGGGGGGGGGGGGGGGGGGGGGGGGGGGGGGGGGGGGFGGGGGGGGGGGGGGGGGGDGGGGGFFGFGFGFFFGFFFFGF>EF@>FFFBFB?1#####
@M06045:235:000000000-JCY5N:1:1101:16828:2567 1:N:0:CTCAGA
CGGAATCTTGGTCATTTAGAGGAAGTAAAGGTCGTAACAAGGTCTCCGTTGGTGAACCAGCGGAGGGATCATTACCGAGTACTATAACTCATAACCCTTTGTGAACCTTTATACCTGTTGCTTCGGCGGCGCGCCTCCCGGGGCGTGCCCGCCGGTATCATCAGAATCTCTGTCCGAACCCGACGATATTTCTGAGTGTTCTAAGCGAACTGTTAAAACTTTCAACAACGGATCTCTTGGCTCCAGCATCGATGAAGAACGCAGCGCTACCGCTGGAGATCGGAAGAGCACACGTCTCTGG
+
GGGGGGGGGGGGGGGGGGGGGGGGGGGGGGGGGGGGGGGGGGGGGGGGGGGGGGGGGGGGGGGGGGGGGGGGGGGGGGGGGGGGGGGGGGGGGGGGGGGGGGGGGGGGGGGGGGGGGGGGGGGGGGGGGGGGGGGGGGGGGGGGGGGGGGGGGGGGGGGGGGGGGGGGGGGGGGGGGGGGGGGGGGGGGGGGGGGGFGGGGGGGGGGGGGGGGGGGGGGGGGGGGGGGGGGG5CCFGGGGGDFGGGGGGGGGGGGGGGGGGGGGGDB:DFGEG3>BGFFFFGFDBFFFFFFFF>:3#####
@M06045:235:000000000-JCY5N:1:1101:11653:2568 1:N:0:CTCAGA
CGGAATCTTGGTCATTTAGAGGAAGTAAAAGTCGTAACAAGGTCTCCGTTGGTGAACCAGCGGAGGGATCATTACAGAGTTGCAAAACTCCCTAAACCATTGTGAACGTTACCTAAACCGTTTCTTCGGCGGGCGGCCCGGGTCCTTCCCGGCGCCCCCCGGCCCTCGCGGGCGCCCGCCGGAGGTAAACCAAACTATTGCATTAATGGCCTCTCTGTGTCTTCTGGCCTGAATAAGTCAAAACTTTCAACAACGGATCCCTTGGTTTTGGGTTCGATGAAGAACGCACCGCCACCCTCTC
+
GGDCC@6@CF@E<CEGDD<AF<F@<<CD<<<CCCDC@-CFFCF9,F6+66B<F<@6C<<F@F@F@FF,:CFDGG9<@EC,6?F,9,C,,C6,,EF,,EA<E,C,CCF<4ECECEFGGF@F?4,5<E5A+++>FGCF:*>:75>FFCCB:?><CF@FCF7<=*<FG@CCGC588?8*::88:8*:8*+<@EGCCEE9+3<C7@CFFCF+<*0+0C?C++32<<CFCC7+:<8*<E7A7E::+2>GGGGDGG+95<))2*)0*0:04>F)9)9)*))7*18@4*9757))).)3)3:?#####
@M06045:235:000000000-JCY5N:1:1101:21187:2580 1:N:0:CTCAGA
CGGAATCTTGGTCATTTAGAGGAAGTAAAAGTCGTAACAAGGTTTCCGTAGGTGAACCTGCGGAAGGATCATTACAAATCCATCCCTCTCAACACCCTTGAGACCACGTTGAAATGTTCCCCAGGTGGTGGTGGTCTCTCATGCTTGCTTGCTTGTTTGCTTGCTTGCTTGTTTGTGCCACCCCCCTGGGCTGTTAAACTAGTGTGTCCTTGTTGCTCAATTGTACGCTGTCTGGCTCGTTGACGCGAGCACGGCAATCACACAACTGATACAACTTATAACAATGGATCTCTAGGCCTCA
+
GGGGGGGGGGGGGGGGGGGGGGGGGGGGGGGGGGGGGGGGGGGGGGGGGGGGFGGGFGGGGGGGGGGDGGFGGGGGGGGGGGGGGGGG<FFGGGGGGGGFCFGGGGGGGGFCGGGGGEGFFGGGGGGGGFGGCGGGGGGGGGGGGGGGGGGGGGGGGECGGGGGGFGGGGGGGGGGGFGGFGGGEGGGFGGFGFGFFGGGGGGGGFGGGGGFFGGGGGGGFGFGGGFGGGGGGGC66C?EGCGFEGGCGGGFDDGGGFF4CGGGDC4?CF7BC@FFG*=FFD6BF6?4*<FBFB22#####
@M06045:235:000000000-JCY5N:1:1101:10418:2653 1:N:0:CTCAGA
CGGAATCTTGGTCATTTAGAGGAAGTAAAAGTCGTAACAAGGTTTCCGTAGGTGAACCTGCGGAAGGATCATTCATAATCAAGTGTTTTTATGGCACTTTCAAAAATCCATATCCACCTTGTGTGCAATGTCATCTCTCTGGGGGCTGCCGGCTGTCAAAAGCCGTGTGGTCACCTTTGGGATTTATATCTACTCAGAACTTTAGTGATTTTGTCTGAAACATATTATGAATACTTAATTCAAAATACAACTTTCAACAACGGATCTCTTGGCTCTCGCATCGATGAAGAACGCAGCCATA
+
GGGGGGGGGGGGGGGGGGGGGGGGGGGGGGGGGGGGGGGGGGGGGGGGGGGGGGGGGGGGGGGGGGGGGGGGGGGGGGGGGGGGGGGCFGGGGGGGGGFGGGGFGGGGGGGGGGGGGGGGGGGGGGGGGGGGGGGGGGGGGGGGGGGGGGGGGGEGGGGGGGGGGGGGGGGGGGGGGGGGGGGFFGGGCFGGGGGGFFGGFGGGGGFGGGFGFGGGGGGFGGGGGGGGGCGGDGGGGGGEFGGGGGGGGGGGGGGGFGGGGGGGGGFFGFGFGFFFG3>>.:>FFFF6@B@?EBF0#####
@M06045:235:000000000-JCY5N:1:1101:7938:2666 1:N:0:CTCAGA
CGGAATCTTGGTCATTTAGAGGAAGTAAAAGTCGTAACAAGGTCTCCGTTGGTGAACCAGCGGAGGGATCATTACCGAGTTTACAACTCCCAAACCCAATGTGAACCATACCAAACTGTTGCCTCGGCGGGGTCACGCCCCGGGTGCGTCGCAGCCCCGGAACCAGGCGCCCGCCGGAGGGACCAACCAAACTCTTTTCTGTAGTCTCCTCGCGGACGTTATTTCTTACAGCTCTGAGCAAAAATTCAAAATGAATTAAAACTTTCAACAACGGATCTCTTGGTTCTGGCATCGATGGCTT
+
FFGCGDFGGGG@FGGGFFGDFGDGFGFFGGGGFBF@FFFGGGGFGFFFCFFGGGEFGGGGGGGFGGG7FFGGGGCCCCGFGGGFE?FGCFDFE@FCBCFCFGF9AEDGEFGGGGG=FGGGE?EEFCGGGGGDGGFFGGFF@FEEGGFG7*CCGFFFDECFFCCCC4CCEG*<<FGED*8CG?F8E5C8;F@CAFGGCFGGCGCE99+0++2ACCGCEEGGCCECC7<<A+<CE6C9:CFE67**:<*::C7DF>CD+2***26DGG*1*9<55..576=BFGFB>*96B)54/84.#####
@M06045:235:000000000-JCY5N:1:1101:19100:2672 1:N:0:CTCAGA
CGGAATCTTGGTCATTTAGAGGAAGTAAAAGTCGTAACAAGGTTTCCGTAGGTGAACCTGCGGAAGGATCATTACCGATTTTAGCGAGCCTTGACCTCTTTGGTCATGGTCTCGCGAAGACTTTGTGTTTAAAACCCCACTCTTTATTATGTAAATGAATCATTTTATTATTATTATTAATAAATAAAGATCACTTTCAACAACGGATCTCTTGGCTCTCGCATCGATGAAGAACGCAGCGCTACCGGATTAGATCGGAAGAGCACACGTCTGAACTCCAGTCACCTCAGAATCTCAAGGC
+
GGGGGGGGGGGGGGGGGGGGGGGGGFGGGGGGGEFGGGGGGGGGGGGGGGGGGGGGGGGGGGGGGGGGFGGGGGGCGGGGGGGGGGDFGGGGGGGFFGGGGGGGGGGGGGGGGGGGGEGGGGGGGGGGGGGGGGGGGDEGGGGGGGGGGGGGGGGGFGGGGGGGGGGGGGGGGGGGGGGAGGGGGGGGGGCFGGGGGFCFGGGGGGGDGGGGGGGGGGFFGGGEGGGFGGGGGGGGGGD=EGGGGGGGCDEFGGGGGGGGGGGGGGFFDFGFGF?F7=F?FGF?BF?@FFFB*626#####
@M06045:235:000000000-JCY5N:1:1101:8639:2678 1:N:0:CTCAGA
CGGAATCTTGGTCATTTAGAGGAAGTAAAAGTCGTAACAAGGTCTCCGTAGGTGAACCTGCGGAGGGATCATTACACAAATATGAAGGCGGGCTGGCACCTCTCGGGGTGGCTAGCCTTGCTGAATTATTCCACCCGTGTCTTTTGCGTACTTCTTGTTTCCTTGGTGGGCTCGCCCACCACAAGGACCAACCCATAAACCTTTTTGTAATGGCAATCAGCGTCAGTAACAATGTAATAATTACAACTTTCAACAACGGATCTCTTGGTTCTGGCATCGATGAAGAACGCAACGCTGAGAT
+
GGGGGCFGGGGGGGGEEFGGGGGGGGFGGGFFFGGGGGGGGGGGFGGGGGGGFGGGFGGGGGGGGGGFCFGGGGGGGGGGGGGGGGGGGGGGGGGGGGGGGGGGGGGGGGGGGGGGGGGGGGGFGGFGGGGGGGGGG@+BFFFFGGGGGFEGAFGGGGGGGGGGGGGGGGGGGGGGGGGGFFGGGFGGGGGGGCEFFGGGGGGGGEDCCEGGGGGGGGF??GGGGGFGFGFFFG<<FGGGG>CGGFFFD>CFGGGGGGDDGGFFCD7FD3:?FFFFGFFFFGF?FFFFB3>;@;9,#####
@M06045:235:000000000-JCY5N:1:1101:17026:2683 1:N:0:CTCAGA
CGGAATCTTGGTCATTTAGAGGAAGTAAAAGTCGTAACAAGGTCTCCGTTGGTGAACCAGCGGAGGGATCATTACAGAGTTGAAAAACTCCCTAAACCATTGTGAACGTTACCCAAACCGTTGCTTCGGCGGGCGGCTCCGGGTCCGCCCGTTGCCCCTCGGCCCCCCCTCGCGGGGGCGCCCGCCGGAGGAAACCCAACTCTTGATTAACATGGCCTCTCTGAGTCTTCTGTACTGAATAAGTCAAAACTTTCAACAACGGATCGCTTGGTTCTGGCATCGATGAAGAACGCAGCGCCCT
+
GGGG;FEFGGGGAEGGFGGFFCC<EFGGGGCGFFDFGGFFFGDFFGGEFEFFGGCFGGFGGEG@FFE@FFGCFFGCFFGGFGCDFGGGGFGGGGGGFGGGGGGG9FGFDECFGGGCEGFGCFGGGFG@FEFGF>@GGCFGGGGGECCEEEGGGGE?FEFGCGGFGEF@FGGDGGGE58CCCE>CEGE>8EGECEEF:8C??9EGGF?ECFFGG6CF++2+2<CE@CC+<:+<ECC:C9>F?DGFEFCCCFC>C*:CFF4FC97*9*)795*=C?B*:9>6FC557?4?66.7D6(-#####
@M06045:235:000000000-JCY5N:1:1101:20218:2693 1:N:0:CTCAGA
CGGAATCTTGGTCATTTAGAGGAAGTAAAAGTCGTAACAAGGTTTCCGTAGGTGAACCTGCGGAAGGATCATTCATAATCAAGTGTTTTTATGGCACTTTCAAAAATCCATATCCACCTTGTGTGCAATGTCATCTCTCTGGGGGCTGCCGGCTGTCAAAAGCCGTGTGGTCACCTTTGGGATTTATATCTACTCAGAACTTTAGTGATTTTGTCTGAAACATATTATGAATACTTAATTCAAAATACAACTTTCAACAACGGATCTCTTGGCTCTCGCATCGATGAAGAACGCAGGCCCG
+
GGGGGGGGGGGGGGGGGGGGGGGGGGGGGGGGGGGGGGGGGGGGGGGGGGGGGGGGGGGGGGGGGGGGGGGGGGGGGGGGGGGGGGGGGGGGGGGGGGGGGGGFGGGGGGGGGGGGGGGGGGGGGGGGGGGGGGGGGGGGGGGGGGGGGGGGGGGGGGGGGGGGGGGGGGGGGGGGGGFGGGGGGGGGBFGGGCFGGGGGGGGGGGGGGGGGGFGGGGGGGGGGFGGGFGFGGGGGGGGGGGGGGGGGGGGGGGGFFGGGGDGDGGFFGF7FFFFFG3>E39BF:@FFFF@BB?6(#####
@M06045:235:000000000-JCY5N:1:1101:24251:2694 1:N:0:CTCAGA
CGGAATCTTGGTCATTTAGAGGAAGTAAAAGTCGTAACAAGGTCTCCGTTGGTGAACCAGCGGAGGGATCATTACCGAGTTATCCAACTCCCAACCCCTGTGAATTATACCTTTAATTGTTGCTTCGGCGGGACTTCGCGCCCGCCGGGGACCCAAACCTTCTGAATTTTTTAATAAGTATCTTCTGAGTGGTTAAAAAAATGAATCAAAACTTTCAACAACGGATCTCTTGGTTCTGGCATCGATGAAGAACGCAGCGCTACCTTGCGAGATCGGAAGAGCACACGTCTGAACTCCTGCA
+
GGGGG@FGGGGEFFEFEEFEFGGGGGGC<FEFGEGFFGGGGGGFGEGGF<EGEFCFFFFGGGCGD+@CFCF,FEFECCCG7FF9CFFDFGC8FFC:=CFG=FGAEGFFGCF,??<F<BFFFGGEEFCE@F>7FCFF9FEDEBCCFFGGGGD<BEFGFFCFFFFGCFFCC@FGFCFBGFGFFGGGFGGGGFGGCFCG;;CEGGFFCCFCCCFFGEE7C79EGFEEE*/0<AA@+2/<DE7+2:7EAFCFFFFFFC377DD5DDDDCC4;CBC>F=FEGFE)85657FBFF4@AF>44#####
@M06045:235:000000000-JCY5N:1:1101:24705:2717 1:N:0:CTCAGA
CGGAATCTTGGTCATTTAGAGGAAGTAAAAGTCGTAACAAGGTCTCCGTTGGTGAACCAGCGGAGGGATCATTACCGAGTACTATAACTCATAACCCTTTGTGAACCTTTATACCTGTTGCTTCGGCGGCGCGCCTCCCGGGGCGTGCCCGCCGGTATCATCAGAATCTCTGTTCGAACCCGACGATATTTCTGAGTGTTCTAAGCGAACTGTTAAAACTTCCAACAACGGATCTCTTGGCTCCAGCATCGATGAAGAACGCAGCGCTACCCCAGAAGATCGGAAGAGCACACGTCGATTC
+
GGGGGGGGGGGGGGGGGGGGGFGGGGGGGGGGGGGGGGGGGGGGGGGGGGGGGGGGGGGGGGGGGGGGGGGGGGGGGGGDFGGGGGGGGGGGGGGGGGGGGGFGGGGGGGGGGGGGGGGFFGGGEGGEGGGGGGGGDGGGGGGGGGGGGGGGGGGEGGGGGGGCGGGGCFGGGGGFGGGGGGGGGGGGGGGGGGGGGGGGGGGGGGGGEGGFGGGFGGGGGGGGGGGFFDGG5CCEGGG6?<<E?CC5CG*C*:>D<CFDD<DCD/>EG@F>F>>:C?FFFGEF:3<:?F>:FB?:#####
@M06045:235:000000000-JCY5N:1:1101:11459:2719 1:N:0:CTCAGA
CGGAATCTTGGTCATTTAGAGGAAGTAAAAGTCGTAACAAGGTTTCCGTAGGTGAACCTGCGGAAGGATCATTACCGAGTGAGGGCCCTCTGGGTCCAACCTCCCACCCGTGTTTATCATACCTAGTTGCTTCGGCGGGCCCGCCGTCATGGCCGCCGGGGGGCACCCGCCCCCGGGCCCGCGCCCGCCGAAGCCCCCCTGAACGCTGTCTGAAGATTGCAGTCTGAGCGATTAGCTAAATCAGTTAAAACTTTCAACAACGGATCTCTTGGTTCCGGCATCGATGAAGAACGCAGTAGTG
+
GGGGGGGGGGGGGGGGGGGGGGGGGGGGGGGGGGGGGGGGGGGGGGGGGGGGGGGGGGGGGGGGGGGGGGGGGGGGGGGGGGGGGGGGGGGGGGGGGGGGGGGGGGGGGGGGGGGGGGGGGGGGGGGGGGGGGGGGGGGGGGGGGGGGGGGGGGGGGEGDGGGGEGGGGGGGGGDGDGGGGGEGGGGGGG?EEGGGGGGGGGCC@EGGGGGGGGGGGGGGGGGG++9<CEEGGGDF>FDF7>FF9DGGGGGGF>CGGGGGGGGGCD6=:@DF7;8?GFFEFGB50=6?FFF:5?9(#####
@M06045:235:000000000-JCY5N:1:1101:12855:2732 1:N:0:CTCAGA
CGGAATCTTGGTCATTTAGAGGAAGTAAAAGTCGTAACAAGGTTTCCGTAGGTGAACCTGCGGAAGGATCATTCATAATAAGTGTTTTATGGCACTTTTTAAATCCATATCCACCTTGTGTGCAATGTCAGTCGATCTTCTTCATGGAGATCGACCAAACATCAACCTTTATTTTTTAACTCTTTGTCTGAAAAATATTATGAATAAACAATTCAAAATACAACTTTCAACAACGGATCTCTTGGCTCTCGCATCGATGAAGAACGCAGCGCTACCCAGTTAGATCGGAAGAGCACCCGTA
+
GGGGGGGGGGGGGGGGGGGGGGGGGGGGGGGGGGGGGGGGGGGGGGGGGGGGGGGGGGGGGGGGGGGGGGGGGGGGGGGGGGGGGGGGGGGGGGGGGFGGGGGGGGGGGGGGGGGGGGGGGGGGGGGGGGGGGGGGGGGGGGGGGGGGGGGGGGGGGGGGGGGGGGGGGGGGGFGGGGGGGGGGGGGGGGGGGGGGGGGGGGGGGGGFGGGGGGGGGGGGGGGGGGGGGGGGGGGGGGGGGGGGCFFGGGGGDGGGGGFGGGGGF<AEGFGFGFFFGFFFFGFFFFFFFFFFFBB(#####
@M06045:235:000000000-JCY5N:1:1101:11626:2750 1:N:0:CTCAGA
CGGAATCTTGGTCATTTAGAGGAAGTAAAAGTCGTAACAAGGTCTCCGTTGGTGAACCAGCGGAGGGATCATTACCGAGTTTACAACTCCCAAACCCCTGTGAACATACCACTTGTTGCCTCGGCGGATCAGCCCGCTCCCGGTAAAACGGGACGGCCCGCCAGAGGACCCCTAAACTCTGTTTCTATATGTAACTTCTGAGTAAAACCATAAATAAATCAAAACTTTCAACAACGGATCTCTTGGTTCTGGCATCGATGAAGAACGCAGCGCTACCATGTTAGATCGGAAGAGCACCCTA
+
GGGGCGGGGGGGGGGGGGGGGFEFFGGGGGGGGGGGGGGGGGGGGGGDGFGGGGGGGGGGGGGGGGGGGGGGGGGGGDGGGGGGGGGGGGGGGGC,?CFFCFDFGGGGDEDEGDFGGG9EFFGGEGGC=FGFG8CFEGGGGGGGGGGGGGFGGGG7CFGG@CGEGGGGGGGGFGGCFFGGGCGGGGGGCFDFGGEFFGGFGGCGGCCGGDGGGGGFFEFCFGGGF69:FCFGGGD5CECG7>FC?FGGFGGG67:C*9477CCFGG3@G>DECDDB:)/@=F=6=**7>5>B)8()#####
@M06045:235:000000000-JCY5N:1:1101:23368:2757 1:N:0:CTCAGA
CGGAATCTTGGTCATTTAGAGGAAGTAAAAGTCGTAACAAGGTCTCCGTTGGTGAACCAGCGGAGGGCTCATTACAGAGTTTACAACTCCCAAACCCACTGTGAACCTTACAGCGTCGTTGCCTCGGCGGACCGCCCCCGGCGCGGCCCCCCTCGGGGGGACGCCCGGGACCACGGCGCCCGCCGGAGGACCCAAACTCTTGTATTTGCAGGATGCATTGCTCTGAGGGAAACCAAGCAAATGAATCAAAACTTTCAACAACGGACTGCTTGGTTCTGGCCTCGATGAAGAACGCAGGTCG
+
FFGGCFFGGFGFEGA@CFFGGFGGGFFEFFCFAFFGFEGGGGGFGGFGGFFFGGGGGF8E<CGGGDE7EDAEFF6E<?E6CFFDFFCF9CFCE=7,,BB=FFEE,<FFFFGCFGD:FFGGF>FGE7FGEG:FGGG@FG@FEFFGGCFFEFGECF7:E<CEEGDDEEGGD>E5C*/:EGGD*:E>88:?5*C8EC*;CE+@C?+0<<CC7:C*:08@77:6++0+A+<*:=5@*:C*1*2A6:CG?C7DGG9*0:0:<:CC/*)9*)))0*:*97>F=F6?5*55).67@@F?>(3(#####
@M06045:235:000000000-JCY5N:1:1101:6462:2762 1:N:0:CTCAGA
CGGAATCTTGGTCATTTAGAGGAAGTAAAAGTCGTAACAAGGTTTCCGTAGGTGAACCTGCGGAAGGATCATTACCTAGAGTATTGTAGGCTTTGTCCTGCTGTCTCTTACCCATGTTTTTTGAGTACTTACGTTTCCTCGGCGGGTTCGCCCGCCGATTGGACAATTTAAACCCATTGCAGTTGCAATCAGCGTCTGAAAAACTTTAATAGTTACAACTTTCAACAACGGATCTCTTGGTTCTGGCATCGATGAAGAACGCAGCGCTACCGGGGCAGATCGGAAGAGCACACGTCCACTC
+
FFEGGGFGGGGGGGGGGGGGFGGGGGFGGFCFFGGGGGCECG<FGGGCGGGFGFFGGFGGGGDEEFCFFFGFGGCGGGGGFFFGGCGGGGGGFGGG<EEGGG<FGGGGGGGFDGFFGGFFFFGEGGEGCAFDGGCFGGFGE>>F@FCECBFEEEGE+>@*@BFGGGGGCGGDEFEEGGGFCFGGGGGCCGGGGGGG>FGGGGGGCEGGFGFCC@CCFFG?E+<:E7FFFC5**=9FGF:CCDD9+*00:CC4:777+:C7DDGDD5>>D3*5>B:>D).66CBBEFF<F@F?)-4-#####
@M06045:235:000000000-JCY5N:1:1101:20543:2775 1:N:0:CTCAGA
CGGAATCTTGGTCATTTAGAGGAAGTAAAAGTCGTAACAAGGTCTCCGTTGGTGAACCAGCGGAGGGATCATTACAGAGTTGCAAAACTCCCAAACCATTGTGAACGTTACCTAAACCGTTGCTTCGGCGGGCGGCCCGGGTCCTTCCCGGCGCCCCTCGGCCCTCGCGGGCGCCCGCCGGAGGAAAACCAAACTATTGCATTGTATGGCCTCTCTGAGTCTTCTGTACTGAATAAGTCAAAACTTTCAACAACGGATCTCTTGGTTCTGGCATCGATGAAGAACGCAGCGCTACCGGCCT
+
GGGGGGGGGGGGGGGGGGGGGGGGGGGGGGGGGGGGGGGGGGGGGGGGGGGGGGGGGGGGGGGGGGGGGGGGGGGGGGGGGGGGGGGGGGGGGGGGGGGGGGGGGGGGGGGGGGGGGGGGGGGGGGGGGGGGGGGGDGGGGEGGGGGGGGGGGGGGGGGGGGGGGGGGGGGGGGGGGGGGGGGGGGGGGGGGGGGGGGGCCFGCFFGGGGGGG6C?E7:20@C?@CF9FGGGGGFGGGGGGGGFGGG7CC?CGGGGGDGGGGGGGGFFCF=@FB6;C5@FF>F?)77:55B>BFFF#####
@M06045:235:000000000-JCY5N:1:1101:9807:2776 1:N:0:CTCAGA
CGGAATCTTGGTCATTTAGAGGAAGTAAAAGTCGTAACAAGGTCTCCGTTGGTGAACCAGCGGAGGGATCATTACAGAGTTGCAAAACTCCCAAACCATTGTGAACGTTACCTAAACCGTTGCTTCGGCGGGCGGCCCGGGTCCTTCCCGGCACCCCTCGGCCCTCGCGGGCGCCCGCCGGAGGAAAACCAAACTATTGCATTGTATGGCCTCTCTGAGTCTTCTGTACTGAATAAGTCAAAACTTTCAACAACGGATCTCTTGGTTCTGGCATCGATGAAGAACGCAGCGCTACCGACCC
+
GGGGGGGGGGGGGFGGGGGGGGGGFGGGGGGGGGGGGGGGGGGGGGGGGGGGGGGGGGGGGGGGGGGGGGGGGGGGGGGGGGGGFGGGGGGGGGGGGGGGGGGGGGFFGGGGFGCGGGGGEGGGGGF:C7FGGDGGGGGGGGGGGGGGGGGGGGGGGGGGGGGGGGGGGGGGGGGGGGGGGGEGEDEFGGDFCFFCFGEG?C?FGGGGGCFFGGGGF7@CFGGGGGGFGGG7?<90:<CFFGG=CFGGGGGGG<<DC57CGGGGCFFFCFGFFFF>C4*@BFF?4BD5>D5>B>FF#####
@M06045:235:000000000-JCY5N:1:1101:9920:2793 1:N:0:CTCAGA
CGGAATCTTGGTCATTTAGAGGAAGTAAAAGTCGTAACAAGGTCTCCGTTGGTGAACCAGCGGAGGGATCATTACCGAGTCTTTACAACTCATAACCCTTTGTGAACCATTATACCTAGTTGCTTCGGCGGCGCGCCTCCGGGCGTGCCCGCCGGCCAATTATAGTCTCTTAGTTGTGAATCGACGTTACATCTGAGTGTTCTAAGCGAACTGTTAAAACTTTCAACAACGGATCTCTTGGCTCCAGCATCGATGAAGAACGCAGCGCTACCGGGAGAGATCGGAAGAGCACACGTGAAAC
+
GGGGGGGGGGGGGGGGGGGGGGGGGGGGGGGGGGGGGGGGGGGGGGGGGGGGGGGGGGGGGGGGGGGGGGGGGFE<FGGGGGGGGGGGGGGFFFGGGGGGGGGGFGGGGGGGGGGGGGGGGGGGGGGGGGGGEGGDGGGGGGGGGGGGGGGGGGCFG>FFCGFGGGGD@CFEGGGGGGCEGGFGGGEGGGGGGGG?FGGGCEGGFFCEEEGGGGG?FGFEFGGGFGGGGGGGGGGGGGGGGGGCGGG4CCFGGGGFGGGGGGDGGGFFD>DFDD3)93<>F=>DFFFFFFFFFB0.#####
@M06045:235:000000000-JCY5N:1:1101:19157:2796 1:N:0:CTCAGA
CGGAATCTTGGTCATTTAGAGGAAGTAAAAGTCGTAACAAGGTTTCCGTAGGTGAACCTGCGGAAGGATCATTAGTGAACGCCCTCACGGGCTTATAACTATTCCAAACCTCTGTGAACCGTGCCCTTCGGGCTATTTTACAAACATGGTGTAATGAACGTCATATATCATAACAAAACAAAACTTTCAACAACGGATCTCTTGGCTCTCGCATCGATGAAGAACGCAGCGCTACCTAGGAAGATCGGAAGAGCACACGTCTGAACTCCAGTCACCTCAGAATCTCGTATGCCGTCAGGAC
+
GGGGGGGGGGGGGGGGGGGGGGGGGGGGGGGGGGGGGGGGGGGGGGGGGGGGGGGGGGGGGGGGGGGGGGGGGGGGGGGGGGGGGGGGGGGGGGGGGGGGGGGGGGGGGGGGGGGGGGGGGGGGGGGGGGGGGGGGGGGGGGGGGGGGGGGGGGGFGGGGGGGGGGGGGGGGGGGGGGGGGGGGGGGGGGGGGGGGGGGGGGGGGGFGEGGGGGGGGGGFGGGGGGGGGGGGGGGGGGGGGGGGGGGGGGGGGGGGGGGGGGGGGGBFGFGFGFFFGFFFFF4@6BFFFFFDFF?(#####
@M06045:235:000000000-JCY5N:1:1101:22716:2829 1:N:0:CTCAGA
CGGAATCTTGGTCATTTAGAGGAAGTAAAAGTCGTAACAAGGTTTCCGTAGGTGAACCTGCGGAAGGATCATCAATAGTTCCAAAAATTATTATACCTTCTTGTGAACTGTTTTGTTGTACGGATGTTCATATGGTGTCTATTGTCTTGACGGATGATTATGATGCCGTGTGAATGTCTATATGTCATCATTACAAACTCTGTTTAAAATATATAAAAGTCTAATGCAGTTAAGCATGTTGTAGTATTTTGAACTGTTAGTAATAACGGTGATTTATACGCAATTTGTCATTATAAAACCA
+
GGGGGGGGGGGDFFGGGGGGGFFFGGGGGGGGGGGGGGGGFGGFGGGEGGGGGGGGGGGGGGGGGGGGGGCFGGGGGGGGGGGG9EGGGGGGGGGGGGGGGGGGGGGFDFGAFEGGGDEFGGCFGGFGGGGGGGGGGG8FFGGGGGGGGGGGGGGGGGGGGGGGGGGGFGGGFFFGGGGGFGGFGGGFGGGGFGGGGFGFGGGGGGAFFCFAGGGGGGGGGFGGGGFFFGGGFC9CFGG:;DFGGGGGGGGGGGGF@DCGGGGGCGA>DDGFGACFGFF;DGFFFFFAAFFFFC<7#####
@M06045:235:000000000-JCY5N:1:1101:19125:2867 1:N:0:CTCAGA
CGGAATCTTGGTCATTTAGAGGAAGTAAAAGTCGTAACAAGGTCTCCGTTGGTGAACCAGCGGAGGGATCATTACAGAGTTGCAAAACTCCCAAACCATTGTGAACGTTACCTAAACCGTTGCTTCGGCGGGCGGCCCGGGTCCTTCCCGGCGCCCCTCGGCCCTCGCGGGCGCCCGCCGGAGGAAAACCAAACTATTGCATTGTATGGCCTCTCTGCGTCTTCTGTACTGAATAAGTCAAAACTTTCAACAACGGATCTCTTGGTTCTGGCATCGATGAAGAACGCAGCGCTACCACTTG
+
GGGGGGGGGGGGGGGGGGGGGGGGGGGGGGGGGGGGGGGGGGGFGGGGGGGGGGGGGGGGGGGGGGGGGGGGGGGGGGGGGGGGGGGGGGGGGGGGGGGGGGGGGGGGGGGGGGGGGGGGGGGGGGGGGGGGGGGGGGGGGGGGGGGGGGGGGGGGGFDGDGGGGGGGEGD>EGGGGGGGGCEGGGFFGG>CFGFCGGGGGGGEFGGGGGGGGEGCC+:?EEDFEFGFFGGF7FCFGGGGGG>EGGC*?C+0:93>E<DFDDF7727=>*>@GFFFGFFFFFFFF:>@3>>BFB>F#####
@M06045:235:000000000-JCY5N:1:1101:19482:2885 1:N:0:CTCAGA
CGGAATCTTGGTCATTTAGAGGAAGTAAAAGTCGTAACAAGGTTTCCGTAGGTGAACCTGCGGAAGGATCATTACTGAGTGAGGGCCCCTCGGGGTCCAACCTCCCACCCGTGTTTAACGAACCGTGTTGCTTCGGCGGGCCCGCCTCACGGCCGCCGGGGGGCATCCGCCCCCGGGCCCGCGCCCGCCGAAGCCCCCTGTGAACGCTGTCTGAAGTATGCAGTCTGAGACAAGTATTCAATTAATTAAAACTTTCAACAACGGATCTCTTGGTTCCGGCATCGATGAAGAACGCAGGATC
+
GGGGGGGGGGGGGGGGGGGGGGGGGGGGGGGGGGGGGGGGGGGGGGGGGGGGGGGGGGGGGGGGGGGGGGGGGGGGGGGGGGGGGGGGGGGGGGGGGGGGGGGGFEGGGGGGGFGGGGGGGGGGGGGGGGGGGGCGGGGDEEFGEB*C,D:CFFFGGGGDECECCCGGDFGGGGEGGGCEGGCGGGGCGG5*:CFGGGEF?FGCFGG5CEGF?:9C@CE7?CF:CGG?FGG?F*<CGFGDFGGF9DFGGFGGGGC*2:>F<*7CDC>FG?749?;8C)8>5DF@4<FFBFF?FF:4#####
@M06045:235:000000000-JCY5N:1:1101:23340:2900 1:N:0:CTCAGA
CGGAATCTTGGTCATTTAGAGGAAGTAAAAGTCGTAACAAGGTTTCCGTAGGTGAACCTGCGGAAGGATCATTCATAATAAGTGTTTTATGGCACTTTTTAAATCCATATCCACCTTGTGTGCAATGCCAGTCGATCTTCTTCATGGAGATCGACCAAACATCAACCTTTATTTTTTAACTCTTTGTCTGAAAAATATTATGAATAAACAATTCAAAATACAACTTTCAACAACGGATCTCTTGGCTCTCGCATCGATGAAGAACGCAGCGCTACCACCTAAGATCGGAAGAGCACGTGAG
+
GGGGGGGGGGGGGGGGGGGGGGGGGGGGGGGGGGGGGGGGFGGGGGGGGGGGGGGGFFFGGE7FGEGGCFFCFFGGGGGGGGGGGGGGGGGGGGGGGGGGGGGGGGGGGGCFFGFGGGGCGGGGGGGGFGGGGGEGGGGGGFGGGG@FFGGGGGGCGGGGGGGGGGGGGGGGGGGGGGGGGGGGGGGGGGGGGGGGGGEAFFFGGGFFFFDGGGGGGFGGGGGGGGGGGGFFGCCEGGGGGGF706?DFFCDE4CC?FC>FCFGGGEDGFGDCBDFF?BFFC:?4=>>BF@:FFF0#####
@M06045:235:000000000-JCY5N:1:1101:9404:2904 1:N:0:CTCAGA
CGGAATCTTGGTCATTTAGAGGAAGTAAAAGTCGTAACAAGGTTTCCGTAGGTGAACCTGCGGAAGGATCATTAATGTATATTGAATTTTATATTCTTTATCAACCCACACTGTGTACCTTTTTACTGTTGCTTCCATGGGACATGGCTCTGCCACGTCGGCCTTATGGCTGGTGAGCGCCCATGGGAGGAAAACAAAACTCTTTGTTACAATTGAAGTCTGTCTGAATTGTTTATATTAAACGTTAAAACTTTCAACAACGGATCTCTTGGTTCTCGCATCGATGAAGAACGCAGGCTAA
+
GGGGGGGGGGGGGGGGGGGGGGGGGGGGGGGGGGGGGGGGGGGGGGGGGGGGGGGGGGGGGGGGGGGGGGGGGGGGGGGGGGGGGGGGGGGGGGGGGGGGGGGGGGGGGGGGGGGGGGGGGGGGGGGGGGGGGGGGGGFGGGGGGGGGGGGGGGGGGGGGGGGGGGGGGFFFGGGGGGGGGGEGGGF8CEGGGGGGGGGGFGGGGGGGGGGGGGGGGGGGDGGGFGGGGGDCFGFGGGGGGGGDGGGGGGFCCGGGGGGDGDGGDGFFGFGF:>FFGD>ADCDA:=@?FFFFFB>2#####
@M06045:235:000000000-JCY5N:1:1101:10231:2945 1:N:0:CTCAGA
CGGAATCTTGGTCATTTAGAGGAAGTAAAAGTCGTAACAAGGTTTCCGTAGGTGAACCTGCGGAAGGATCATTAGTGAATTAAACATGCTTGGTGTCTTCGCTTCGGCAAGGCCCTTGCTTAAATCACATCCTAACACCTGTGAACTGTAAGACGTATGATGAGGTCTTTGGCCAAGTCATCGTCTGCCCATTTTTAACAAACAATTAATGTAACAAACGTAGTCTTATTATAACCTAATAAAACTTTCAACAACGGATCTCTTGGCTCTCGCATCGATGAAGAACGCAGCGCTACCGGAT
+
GGGGGGGGGGGGGGGGGGGGGGGGGGGGGGGGGGGGGGGGGGGGGGGGGGGGGGGGGGGGGGGGGGGGGGGFGFGGGGGGGGGGGGGGGGGGGGGGGGGGGGGGGGDGGGGGGGGGGGGGGGGGGGGGGGGGGGGGGGGGGGGGGGGGGGGGGGGGGGGGGGGGGGGGGGGGGGGGGGGGGGGGGGGGGFGGGGGGGGGGGGGGGGGGGGGGGGGGGGGGGGGGGGGGGGGGGFGGGGG?CFGGGGGGGGGGGGGGGGDGGGGGCDFFGFGF3>DFGFF=AFFFFFEB:;:0@103#####
@M06045:235:000000000-JCY5N:1:1101:14789:2947 1:N:0:CTCAGA
CGGAATCTTGGTCATTTAGAGGAAGTAAAAGTCGTAACAAGGTAACCGTAGGTGAACCTGCGGTTGGATCATTACCGATTGCTTTCACACTCGCTCTGGCTTCAGGGCTTGAGGGTGATTGTATCCACCTATTGTGCACTGTCTTGTCTCTGGCGGCGGGGTTGGGTTGCAACTTTGTTGCTCCAACCTGTCAGCTTGCCTGGCCAATACTATATTGGTCAGGTTCAGGCCGTGGACAAACCGCCAATGGCATTCAGCCTATTCAACTTTCTATTACTTGCCCAGTTTTCTGTCTTCCCTA
+
GGGGGGGGGGGGGGGGGGGGGGGGGGGGGGGGGGGGGGGGGGGGGGGGGGGGGGGGGGGGGGGGGGGGGGGGGGGGGGGGGGGGGGGGGGGGGGGGGGGGGGGGGGGGGGGGGGGGGGGGGGGGGGGGGGGGGGGGGGGGGGGGGGGGGGGGGGGGGGEGGGFGGGGGGGGGGGGGGGGGGGGGGGGGGGGGGGGGGFGGGGGGGGGGGGGGGGGGGGFGGFGGGGGGGGGGGGGGGGGGGGGGGGGGGGGGGGGGGGGGGGGGGFFFGFF?GFFFG?FFFGFFFFFFBFFFFFF)#####
@M06045:235:000000000-JCY5N:1:1101:16853:2949 1:N:0:CTCAGA
CGGAATCTTGGTCATTTAGAGGAAGTAAAAGTCGTAACAAGGTCTCCGTTGGTGAACCAGCGGAGGGATCATTACCGAGCTTTCAACTCTCAAACCCCATGTGAACTTATACCATTTACAACCGTTGCGTCGGCGGGTTCTCGCCCCGGGCGTTACACCCCGGAACCAGGCGGCCCGCCGGGGGACCCAAACTCTAGACTTTTATTTTAGCATGTCTGAGTGGAATCATTACAAAATGAATCAAAACTTTCAACAACGGATCCCTTGGTTCTGGCATCGATGAAGAACGCACCGCCGTGAT
+
FGEGGGFGFA,C,,CFCFGFA-;<-;EF<CF99;CC<CFGG,CEE9E+,C@E@<<CC8FFGGGGG7CF,,6C<,,:B@C+@EFGG9F99,6EEFGF7?FFGECC<,CFGGGGGD,:FFGFFCGGFCFG:CF76+:77@+,3FF7+CF*>EF*>1>*@:<FEC*<:FC7*=77<1<*:EEGGDGE>:88@@C*02<7<++<@F++9+<9:FE@C?EF+9+<<<;F9+3<00+<7EC5:C7:?CD++:7C*0<2:C4CCCD<5C*96*7F*879>967*)<58FF/976)).7(82(,#####
@M06045:235:000000000-JCY5N:1:1101:18434:2966 1:N:0:CTCAGA
CGGAATCTTGGTCATTTAGAGGAAGTAAAAGTCGTAACAAGGTTTCCGTAGGTGAACCTGCGGAAGGATCATTCATAATCAAGTGTTTTTATGGCACTTTCAAAAATCCATATCCACCTTGTGTGCAATGTCATCTCTCTGGGGGCTGCCGGCTGTCAAAAGCCGTGTGGTCACCTTTGGGATTTATATCTACTCAGAACTTTAGTGATTTTGTCTGAAACATATTATGAATACTTAATTCAAAATACAACTTTCAACAACGGATCTCTTGGCTCTCGCATCGATGAAGAACGCAGCAATA
+
GGGGGGGEGEDGEE<CEGGC@F@CE6CEFFGFGEGE@CFGEFEGGFGEFGCCFEFE<CFGGGGGGE@9,EEFEF9FGFF<EFFCFFECFGC<EFFFCFEGGFFGDCFFGG9FC9FEDFGFFGGGGFGGGGGGFFGEF9FBFGFFDGGCFGGDGEGFBGG9BDFGDFGDGGFFGGGD8:ECFFGFFFGGFFFGGGGGGA;DGGFFFGFGGGGGFGFGGGC?GFFFG7CGFG:FC9F?=9FGGG8CC*:FDDGG?DGGGGF<FCDDGGF87FDFFAFFFDE5AG);5=FFFFF?DBF0#####
@M06045:235:000000000-JCY5N:1:1101:11227:2972 1:N:0:CTCAGA
CGGAATCTTGGTCATTTAGAGGAAGTAAAAGTCGTAACAAGGTTTCCGTAGGTGAACCTGCGGAAGGATCATTCATAATCAAGTGTTTTTATGGCACTTTCAAAAATCCATATCCACCTTGTGTGCAATGTCATCTCTCTGGGGGCTGCCGGCTGTCAAAAGCCGTGTGGTCACCTTTGGGATTTATATCTACTCAGAACTTTAGTGATTTTGTCTGAAACATATTATGTATACTTAATTCAAAATACAACTTTCAACAACGGATCTCTTGGCTCTCGCATCGATGAAGAACGCAGGTCTC
+
GGGGGGGGGGGGGGGGGGGGGGGGGGGGGGGFFGGGGGGGGGGGGGGGGGGGGGGGFGGGGGGGGGGGGGGGGGGGGGGGGGGGGGGGGGGGGGGGGDGGGGGGGGGGGGGGGFGGGGGGGGGGGGGGGGGGGGGGGGGGGGGGGGGGGGGGGGGGGGGGGGGGGGGGGEFGGGGGGGGGGGGEGGGGGDDFGGGGGGGGGGGGGGGFCCGGGGGGGGGGGGGGGGGGGGGGGGGGFFFGGGGGGGGFGGGGFGGFGGGGGDGGDDFFGFGFGFF;=DB>59B:>?FFFFF?FF>(#####
@M06045:235:000000000-JCY5N:1:1101:11106:2973 1:N:0:CTCAGA
CGGAATCTTGGTCATTTAGAGGAAGTAAAAGTCGTAACAAGGTTTCCGTAGGTGAACCTGCGGAAGGATCATTATCGTGGGGCTTCGGCCCCGTCGAGATAGCACCCTTGCCTTTATGAGTACCTTGGTTCCCTCCCCCGTACCCTCGGGGAGCGGGAGGGACCTCGTCTGTTTCCCCAACGGTAGCCCCGCGGGGACACGAAACACGCTGTAAACACCTGCAACAGTCTGAAAAACAAACAAAAAATCAAAACTTTAAACAACGGATCTCTTGGTTCTGGCATCGATGAAGAACCGCGTC
+
GGGEGGGGGFGGGFF9AFCGGGGGGGGGGGGEEFCFFGGGGGFGGGGGGGGGGGGGGGGGGGGGGGDFFGGGFD<CFFGGGGGGGGGGGGGGEFCFGGGGGGGGGGGGGFGGCDFGGGGCGGGGGGG?FFEFGGGGGGGGFGGGG,D=FEGGGGGEGEEGEFGG7FCGGGGGGGGGGGGGGGGGGGGGGGGEGGGEGGGGGDD*2CEDEGGGGGGGGGGFGGGGGGGFGGFG++<**CFGGG:FGGG56>FGGC7CC*:?CDC*17>5<7FFGFFFGFFF66<??:F4=FFBF?7(#####
@M06045:235:000000000-JCY5N:1:1101:15432:2986 1:N:0:CTCAGA
CGGAATCTTGGTCATTTAGAGGAAGTAAAAGTCGTAACAAGGTCTCCGTTGGTGAACCAGCGGAGGGATCATTACCGAGTTATCCAACTCCCAACCCCTGTGAATTATACCTTTAATTGTTGCTTCGGCGGGACTTCGCGCCCGCCGGGGACCCAAACCTTCTGAATTTTTTAATAAGTATCTTCTGAGTGGTTAAAAAAATGAATCAAAACTTTCAACAACGGATCTCTTGGTTCTGGCATCGATGAAGAACGCAGCGCTACCAATCGAGATCGGAAGAGCACACGTCTGAACTCGTCGA
+
GGGGGGGGGGGGGGGGGGGGGGGGGGGGGGGGGGGGGGGGGGGGGGGGGGGGGGGGGGGGGGGGGGGGGGFGGGGGGGGGGGGGGGGGGGGGGGGGGGGGGGGGGGGGGGGGGGGGGGGGGGGGGGGGGGGGGGGGGGGGGGGGGGGGGGGGGGGGGGGGGGGGGGGGGGGGGGGGGGGGGGGGGGGGGGGGCGGGGGGGGGGGGGGGGGGGGGGGGGGGGGGGGGGGGGGDFGGGGCFFGGGGGGF7DFGGFDGGGGGG<DDFGGFFGF<>C=@FGFFFF:6:F@@@FFFFFFDA#####
@M06045:235:000000000-JCY5N:1:1101:22274:2992 1:N:0:CTCAGA
CGGAATCTTGGTCATTTAGAGGAAGTAAAAGTCGTAACAAGGTCTCCGTTGGTGAACCAGCGGAGGGATCATTACAGAGTTGCAAAACTCCCAACCATTGTGAACCTACCTCACCGTTGCTTCGGCGGGTGGCCCCCACCGGGGCCGCGCCGGCCCCCGGGCCGGCAACCCGTCAGAGGACCGAAACTCTTAGTTATCATTGGCCTCTCTGAGTAACTTATACAATAAGTCAAAACTTTCAACAACGGATCTCTTGGTTCTGGCATCGATGAAGAACGCAGCGCTACCGCGCCAGAGGTAG
+
GGGGGGGGGGGFGGGGGGGDGGGGGGGGGGGGGGGGGGGGGGGGGGGGGGGGGGGGGGGGGGGGGGGGGGGGGGGGGGGGGGGGFGGGGGGGGGGGGGFGGGGGGGGGGGGGGGGGGGGGGGGGGGGGGGGGGGGGGGGGGGGGGGGGGGGGGGGGGGEGGGGGDG>EGFGGEGGGGGGGGFGGGGGGFFCGG<F7<FGGGGGGGGGDFCFGGCCCFEGGG7C?GGFGGGGGGGGGFCFFCFGGGGDGGCCCGGGGGGG*:7>F5*6<D>CFGFFFGFFFDGF@>B@F>E:;D01(#####
@M06045:235:000000000-JCY5N:1:1101:20535:3012 1:N:0:CTCAGA
CGGAATCTTGGTCATTTAGAGGAAGTAAAAGTCGTAACAAGGTCTCCGTTGGTGAACCAGCGGAGGGATCATTACAGAGTTGCAAAACTCCCTAAACCATTGTGAACGTTACCTTCAAACCGTTGCTTCGGCGGGCGGCCCGGGTCCGCCCGGTGCCCCCTGGCCCCCTAGCGGGGCGCCCGCCGGAGGAAACCCAACTCTTGATTATTATGGCCTCTCTGAGCCTTCTGTACTGAATAAGTCAAAAATTTCAAAAACGGATATATTTGTTCTGGCATCGATGAAGAACGTAGCGCGAAGA
+
FGGGGGGGGGGGGGGGGGGGGGGGGGGGGGGGGGGGGGGGGGGGGGGGGGEGGGGGGGGGGGGGGGGGGGGGGGGGGGGGGAAF,FGGGGGGFGG?FGG9FGGGGGGCFGGGGGD,?,B,D>F7F@<5?>=++@3FC+5>F:FB<<>>FGG:F<FEGG@FC:4:2<FG:FG7BFEEGGGGGEG*?EGCE*0AECG58?89C:0<EGF+3<<@68C?:6F9CG??:?CFG9:9<+++*<:0+::FC*7***+:?F77:93***/***9*:90*21?F**0))C?40=4))))(08,2#####
@M06045:235:000000000-JCY5N:1:1101:18518:3017 1:N:0:CTCAGA
CGGAATCTTGGTCATTTAGAGTAAGTAAAAGTCGTAACAAGGTCTCCGTTGGTGAACCAGCGGAGGGATCATTACCGAGTTTACAAACTCCCAAACCCTTTGTGAACCTTACCATACTGTTGCTTCGGCGGGACCGCCCCGGCGCCTTCGGGCCCGGAACCAGGCGCCCGCCGGAGGCCCCAAACTCTTATGTCTTTAGTGGTTTTCTCCTCTGAGTGACACATAAACAAATAAATAAAAACTTTCAACAACGGATCTCTTGGTTCTGGCATCGATGAAGAACGCAGCGCTACCCGTCGGG
+
GGGGGGGGGGGGGGGGGGGGGGGGGGGGGGGGGGGGGGGGGGGGGGGGGGGGGGGGGGGGGGGGGGGGGGGGGGGGGGGGGGGGGGFFGGGGGGGGGGGGGGGGGGGGGGGGGGGGGGGGGGGGGGGGGGGGGGGGGGGGGGGGGGGGGGGGGGGGGGGGGGGGGGGGGDGGGGGGGGGGGGGGGGGGGGGGGGGGGGGGGGGGGGGGGGGGGGGGGGGGGGDCFCFGGGGFDGFCCFGFGGGGGGGGGGEGGGGGGCCFGGGGGFFFFFGFGFFFGFBFFGFFFFFFFFFFFFF1#####
@M06045:235:000000000-JCY5N:1:1101:21314:3076 1:N:0:CTCAGA
CGGAATCTTGGTCATTTAGAGGAAGTAAAAGTCGTAACAAGGTCTCCGTTGGTGAACCAGCGGAGGGATCATTACAGAGTCTTCTGAACTCCAAACCATTGTGAACATATCATGTTGCTTCGGCGGGATGCCGGGTGGACCAGCGCCCCCGCGCCGCCCGCCGGAGGCCAAACTCTTGTTTTCTAGCGGAATCTTCTGAGTCTTTATAAATAAGCAATCAAAACTTTCAGCAACGGATCTCTTGGCTCTGGCATCGATGAAGAACGCAGCGCTACCCGCGGAGATCGGAAGAGCACAAGAT
+
GGGGGGGGGGGGGGGGGGFGGGGGGGGGGGGGGGGGGGGGGGGGGGGGGGGGGGGGGGGGGGGGGGGGGGGGGGGGGGGGGGGGGGGGGGGGGGGGGGGGGGGFFGGGGGGGGGGGGGGGGGGGGGGGGGGGGGGGGGGGGGGGGGGGGGGGGGGGGGGGGGGGGGGGGGGGGGGGGGGGGGGGGGGGGEEGGGGGGGGGGGGGGGGDFFGGGGGFFGGGGGGGGGGGGGGGGGGEGGGGGGGGC<FFGFGGFGGGFDDGGGGGGGFBGFGFDEFFGFFDF<>)7?F>FF>?FB?:#####
@M06045:235:000000000-JCY5N:1:1101:24058:3084 1:N:0:CTCAGA
CGGAATCTTGGTCATTTAGAGGAAGTAAAAGTCGTAACAAGGTTTCCGTAGGTGAACCTGCGGAAGGATCATTCATAATAAGTGTTTTATGGCACTTTTTAAATCCATATCCACCTTGTGTGCAATGTCAGTCGATCTTCTTCATGGAGATCGACCAAACATCAACCTTTATTTTTTAACTCTTTGTCTGAAAAATATTATGAATAAACAATTCAAAATACAACTTTCAACAACGGATCTCTTGGCTCTCGCATCGATGAAGAACGCAGCGCTACCGACTTAGATCGGAAGAGCACCCACG
+
GGGGGGGFGGGGGGGGGGGGAFGGGFGGGGGGGGGGGGGGGGGGGGGGGGGGGGGFDGGGGDGGGGGGFGGGGGGGGGGGGFGGDGGGGGFGGGGGGGGGGGGGGFGGGFGCFGGGGGGGDGGGGGGGFFGFGGGCGGGGGGGGGGGGGGGGGGGGGFFGGFFGGGGGGGGGGFFFGGGGGGGGGGGGGGGGGGGGGGGGGGGGFGGGGGGGGFGGGGGGDGGGGGGGFFFGGCEDGGGDFGGGFGFFGGGG55CDFGFGCDFGGD>BDFDDGBBFD)7.>>FF?FFDFFDF5?D0#####
@M06045:235:000000000-JCY5N:1:1101:18174:3088 1:N:0:CTCAGA
CGGAATCTTGGTCATTTAGAGGAAGTAAAAGTCGTAACAAGGTTTCCGTAGGTGAACCTGCGGAAGGATCATTCATAATAAGTGTTTATGGCACTTCTTAAATCCATATCCACCTTGTGTGCAATGTCAGCCGTTTTCTTTATGAAAGCGGCCAAACATCAACTTATTTTTTAACTGTCTGTCTGAAAACTATTATGAATAAACAATTCAAATACAACTTTCAACAACGGATCTCTTGGCTCTCGCATCGATGAAGAACGCAGCGCTACCACGCGAGATCGGAAGAGCACACGTCTACGCC
+
GGGGGGGGGGGDGGGGGGGGGGGGGGGGGGGGFGFGGGGGGGGGGGGGGGGGGGGGGGGGGGGGGGGGFFGGGGGGGGGGGGGGGGGGGGGGFGGGGGGGGGGGGGGGGGGGGGGGGGGGGGGGGGGGGGGGG?FGGGGFFGGGGGFGGGGGGDGGGGGFGGGGGGGGFCFGGGGGGGGGGGGGGGGGGGGGGGGGGGGGGGGGGGGGGGGGGGGGGGGGGGFFGGGGGGGGDFFGGGGGGGGGGCDGGGGGGGGGGFGGGGGDGGFFGFGFGFBDGBFFFDD>DFFFFFFFF:B2#####
@M06045:235:000000000-JCY5N:1:1101:14395:3114 1:N:0:CTCAGA
CGGAATCTTGGTCATTTAGAGGAAGTAAAAGTCGTAACAAGGTCTCCGTTGGTGAACCAGCGGAGGGATCATTACAGAGTTGCAAAACTCCCAAACCATTGTGAACGTTACCTTTACCGTTGCTTCGGCGGGCGGCCCGGGTCCTGCCCGGCGCCCCTCGGCCCTCGCGGGCGCCCGCCGGAGGTAAACCAAACTATTGCATTGTATGGCCTCTCTGAGTCTTCTGTACTGAATAAGTCAAAACTTTCAACAACGGATCTCTTGGTTCTGGCATCTATGAAGAACGCAGCGCTACCGAATC
+
GGGGGGGGGGGFGGGGFGGCFGGGFGGGGGGGGGGGGGGGGGGGGGGGGGEGGGGGGGGGGGGDGGGGGGGGGGGFGGFGGGGGGGFGGGGGGGGFFGGGGGGGGGGGGGGGGGGGGGGGGGGGGGGGGDDGGGGGGGGGGCGGGFGGGGGGDEEDGFGGGGEFFG>CGGGEGGGGDCEEC>CGE6:@FFGFGGGGGCFGG9CEC+A:EGGFG6CFD@CEGCGFG7A9FG7+<C+:C9CGGGGGGFGGGGFC*99DEDGCCDCFGGF=DF7?4F?*068==>8?FEEE>:50)-3:#####
@M06045:235:000000000-JCY5N:1:1101:17124:3137 1:N:0:CTCAGA
CGGAATCTTGGTCATTTAGAGGAAGTAAAAGTCGTAACAAGGTTTCCGTAGGTGAACCTGCGGAAGGATCATTACCTAGAGTATTGTAGGCTTTGTCCTGCTGTCTCTTACCCATGTTTTTTGAGTACTTACGTTTCCTCGGCGGGTTCGCCCGCCGATTGGACAATTTAAACCCATTGCAGTTGCAATCAGCGTCTGAAAAACTTTAATAGTTACAACTTTCAACAACGGATCTCTTGGTTCTGGCATCGATGAAGAACGCAGCGCTACCCCACCAGATCGGAAGAGCACACGTCGCCAT
+
GGGGGGGGGGGGGGGGGGGGGGGGGGGGGGGGGGGGGGGGGGGGGGGGGGGGGGGGGGGGGGGGGGGGGGGGGGGGGGGGGGGGGGGGGGGGGGGGGGGGGGGGGGGGGGGGGGGGGGGGGGGGGGGGGGGGGGGGGGGGGGGGGGGGGGGGGGGGGGGGGGGGGGGGGGGGGGGGGGGGGGGGGGFGGGGGGGEGGGGGGGGGGGEGGGGGGGGGGGGGGGGGGGGGGGGGGGGGGGGGGGGGFFGFGGGFGGGGGGGGGGGGGGFEGEGFGFEFFFFFFGFFFFFFFFFB:>?2#####
@M06045:235:000000000-JCY5N:1:1101:6497:3209 1:N:0:CTCAGA
CGGAATCTTGGTCATTTAGAGGAAGTAAAAGTCGTAACAAGGTTTCCGCAGGTGAACCTGCGGAAGGATCATTCATAATAAGTGTTTTATGGCACTTTTTAAATCCATATCCACCTTGTGTGCAATGTCGGTCGATCTTCTTCTTGGGGATCGACCAAACATCAACCTTTATCTTTTAACTCTTTGTCTGAAAAATATTATGAATAAACAATTCAAAATACAACTTTCAACAACGGATCTCTTGGCTCTCGCATCGATGAAGAACGCAGCGCTACCGAGCCAGATCGGGAAGAGCACCTAG
+
DGGGGGGFGGGFFGGFEFGGGCFGDFGGGFGGGGGGGGGGFFGGFFFCEGGGGGFGFFEFFEEGEEGFFGGFGGGGGGEGFFGGG9FFCEGDGEFG@EFF8FCGG<FCGGC<FGGF@9EFFGGG<EFFCEFGGGGGGGGGGGGGGGGGGGEFGGGCEGGGGGGGGGGGGGFGGFGGGGFFGCEFGGGGGGFGGGGGGFGFGGGGGGGGGGFFECEE7CCFGGGGGGGGFGGFDCEECGD=CCF79?4C<C7CE<DDGGFGFFFFC35>D:C:DBEF5>::5*5)/?FEBD>:F?B)#####
@M06045:235:000000000-JCY5N:1:1101:6307:3227 1:N:0:CTCAGA
CGGAATCTTGGTCATTTAGAGGAAGTAAAAGTCGTAACAAGGTCTCCGTTGGTGAACCAGCGGAGGGATCATTACCGAGTTTACAACTCCCAAACCCCTGTGAACATACCTACAACGTTGCCTCGGCGGCTCCCCGCTTCCCCGTAAAACGGGAGCGGCCCGCCAGAGGACCCAACAAACTCTGTTATTTTCAGTATCTTCTGAGTAAAAACACAATCAATTAAAACTTTCAACAACGGATCTCTTGGTTCTGGCATCGATGAAGAACGCAGCGCTACCTCATCAGATCGGAAGAGGGCTC
+
GGGEFGGGGGGGGGGGGGGGGGGGFGGGGGEEFFGCEFGGGGGGGGGGGGGGFGGGFGGFGGGGGGGGGGFFGFFGGGGGGGGGGFGGGGGEGGGGGGGGGGC?FFFF9FGDGGGGCGFGDDGGGGGGGGG7CFFGDDEGEDFFFG:FFEEGE@FGGG>CF:FE:C:FF@CFC:EEGFFGFGAF?FFGGGGGGGG?;CEGGCFCEFCC+>F=***;7CGFGGFGEG?CCG?FGGGGGGGEE<:EFFGCCF7CGGF*<<DCGFC**:6755<@C:DF35@FFGF=4??F4@EB:;0,#####
@M06045:235:000000000-JCY5N:1:1101:19719:3230 1:N:0:CTCAGA
CGGAATCTTGGTCATTTAGAGGAAGTAAAAGTCGTAACAAGGTCTCCGTTGGTGAGCCAGCGGAGGGATCATTACCGAGTTATTACTCCAAACCCTTTGTGAACCTTACCTTTTTGTTGCTCGGCGCACCGCGGGCCGCGGCTTCGGCCCGTCCCGCAGCGCGCCAGAGGACCCAACTCTTCAATTTATAGCGTACCTTCTGATTTACAAAACAAACAAGTTAAAACTTTCAACAACGGATCTCTTGGTTCTGGCATCGATGAAGAACGCAGCGCTACCGGGTCAGATCGGAAGAGGATTC
+
GGGGGGGGGGGGGGGGGGGGGGGGGGGGGGGGGGGGGGGGGGGGGGGGGGGGGGGGGGGGGGGGGGGGGGGGGGGGGGGGGGGGGGGGGGGGGGGGGGGGGGGGGGGGGGGGGGGGGGGGGGGGGGGGGGGGGGGFGGGGGGGGGGGGGGGGGGGGGGGGGGGGGGGGGGGGGGGGGFFFGGGGGGGGGGDGGGGGGGGGGGGGFFGGGGGGGGGGGGGG9CGGGFFGGGGGGGGGGGGGGGGGGGGGGGGGGFGGGGC<DGGGGGFFGFGFD>BDGFFFFGFFFFFFFFF?EFF1#####
@M06045:235:000000000-JCY5N:1:1101:25585:3275 1:N:0:CTCAGA
CGGAATCTTGGTCATTTAGAGGAAGTAAAAGTCGTAACAAGGTCTCCGTTGGTGAACCAGCGGAGGGATCATTACAGAGTTGAAAAACTCCCCTAAACCATTGTGAACCTACCACTAAACAGTTGCTTCGGCGGGTGGGCGCCCCTCCTCAGGGAAGGGCGCCCCGCTAGACCGCCCGCCGGAGGTACCCAAAACTCTTGTTTAACTAAAAGGCCTCTCTGAGTACTGTACTTAAATAAGTCAAAACTTTCAACAACGGATCCCTTGGTTCTGGCATCGATGAAGAACGCAGCGCTCGACT
+
GGGGGGGGGGGGGGGGGGGGGFGGGGGGGGGGGGGGGGGGGGGGGGGGGGGGGGGGGGGGGGGGGGGGGGGGGGGGGGGGGGGGFGGGGGGGGGGGGGGGGGGGGGGGGGGGGGGGGGGGGGGGGGGGGGGGGGGGDGGGGGGGGGGGGGGGGGFGGGGGGGGGGGGGGGGGGGGGGGGGGGGGGEFGGGGGGGGGGGGGGGGGGFDGGGGGGGGGGGGFEFGGGGGFGGGGGGGGGGGGFCCFGGGGGGGGGGGGGGGGGGGGGGFFGFGFDFFFGFEFFFFFFFFFFFFBEFF,#####
@M06045:235:000000000-JCY5N:1:1101:10577:3281 1:N:0:CTCAGA
CGGAATCTTGGTCATTTAGAGGAAGTAAAAGTCGTAACAAGGTCTCCGTTGGTGAACCAGCGGAGGGATCATTACTGAGTACTACACTCTCTACCCTTTGTGAACTATTATACCTGTTGCTTCGGCGGCGCCCGCGAGGGTGCCCGCCGGTCTCATCAGAATCTCTGTTTTCGAACCCGACGATACTTCTGAGTGTTCTTAGCGAACTATAAAAACTTTTAACAACGGATCTCTTGGTTCTAGCATCGATGAAGAACGCAGCGCTACCCAAGTAGATCGGAAGAGCACACGTCTGACGGGA
+
GGGGGGGGGGGGGFFGGGGGGGGFFGGGGGGGGGGGGGFFGGGGGFGE@FGGGGGGFGGGGGGEDCGFFFGGGGGGGGGGGGGGGGGFGFGGGGGGDGGGGGFFGGGGGGGGGGGGFGGGGGGGFGGGCGGGGGGGGGGEGGGGGGGGGGGGGGGGGGGGGGGGGCGCFFFGGFGGGDGDFGGGGGGGGGGGGGGGFFGGGGGGEGGFFFGCFGGGGGGGGGGGGGGGGDGGGGGGG<FGGFFGGFG<CDFFGGGGGGGDGGDCGDFFGFD>GFFFGF>D@D:4>F?FF>DFF?F6#####
@M06045:235:000000000-JCY5N:1:1101:24075:3301 1:N:0:CTCAGA
CGGAATCTTGGTCATTTAGAGGAAGTAAAAGTCGTAACAAGGTCTCCGTTGGTGAACCAGCGGAGGGATCATTACCGAGTTTACAAACTCCCAAACCCTTTGTGAACCTTACCTCAACGTTGCTTCGGCGGTCACGCCCCGGCGCCCCAGTGGCCCGGACCCAGGCGCCCGCCGGAGGACCTCCAAACCATTGTGTTATTTAGTGGCATTGTCTGAGTGGCGTAAAGCAAAATAAATCAAAACTTTCAACAACGGATCTCTTGGCTCTGGCATCGATGAAGAACGCAGCGCTACCCCGCGG
+
GGGGGGGGGGGGFGGGGGGGGGGGGEGGGGGGGGFGGGGGGGGGGGGGGGGGGGGGGGGGFGGGGGGGGGFGGGGGGGGGGGGGGGGFFDFGGGGGGGGGGGGGFGFFGGCFGFFGGGGGGGGFGGGGGGGGGGGGGGEGGGGGGGFFGGFGGGGGGGGGGFGGGGGGGGDGGGGEEGGGGGDGFGGGGGGGGFFCFGFEGGGGFG88FGFCG:CFC@FCEGEEE@EFGFFF+:<:7CDGGGGGGGGGGFCFFGD:CD*:CGGD7>66CFG:7FEFGFFFFGF>3>:>:)08BF<?#####
@M06045:235:000000000-JCY5N:1:1101:15525:3332 1:N:0:CTCAGA
CGGAATCTTGGTCATTTAGAGGAAGTAAAAGTCGTAACAAGGTCTCCGTTGGTGAACCAGCGGAGGGATCATTACCGAGTCTTTACAACTCATAACCCTTTGTGAACCATTATACCTAGTTGCTTCGGCGGCGCGCCTCCGGGCGTGCCCGCCGGCCAATTATAGTCTCTTAGTTGTGAATCGACGTTACATCTGAGTGTTCTAAGCGAACTGTTAAAACTTTCAACAACGGATCTCTTGGCTCCAGCATCGATGAAGAACGCAGCGCTACCTCTGAAGATCGGAAGAGCACACGTCACCA
+
GGGGGGGGGCFFEFGGGGGGGGGGGGGGGGEEFCGGGGGGFDGGCFGECFGGGGGGGGGGGGGGGGGGGGGGGGGGGGGGGG<FGFFFFGGGGGFFGGGGGGGGGGGGGGFGGGGGGGGGGGGGGGGCEGGGEGE@FFCGCFCEGGGGGGGGGGGGGGGCCGGFCCFAFF?FFCFFGCFGGGGGGGEGCEF+BCCFGGFBFGGGGGGECEECGCFCG?CFGCDGFGGGGGCEGCEFGGF7FGDCGGGGGGGGDFGGFGCCGDDGGGEFG>7?F6@?FB?FFGFF5@DFFFF:F:>8#####
@M06045:235:000000000-JCY5N:1:1101:18801:3363 1:N:0:CTCAGA
CGGAATCTTGGTCATTTAGAGGAAGTAAAAGTCGTAACAAGGTCTCCGTTGGTGAACCAGCGGAGGGATCATTACCGAGTCTTTACAACTCATAACCCTTTGTGAACCATTATACCTAGTTGCTTCGGCGGCGCGCCTCCGGGCGTGCCCGCCGGCCAATTATAGTCTCTTAGTTGTGAATCGACGTTACATCTGAGTGTTCTAAGCGAACTGTTAAAACTTTCAACAACGGATCTCTTGGCTCCAGCATCGATGAAGAACGCAGCGCTACCCGTGCAGATCGGAAGAGCACACGTGGTAC
+
GGGGGGGGGGGGGGGGGGGGGGGGGGGGGGGGGGGGGGGGGGGGGGGGGGGGGGGGGGGGGGGGGGGGGGGGGGGGGGGGGGGGGGGGGGGGGGGGGGGGGGGGGGGGGGGGGGGGGGGGGGGGGGGGGGGGGGGGGGGGGGGGGGGGGGGGGGGGGGGGGCGGGGGGGGGGGGGGGGGGGGGGGGEGGGGGGGGEGGGGGGGGFGGGGGGGGGGGGGGGGGGGGGGGGGGGGCEGGGGGGGFGGFGGGGGDFGGGGGGFGGGGGDEFGE:@GFFFGFF?=<FFDEEFFFFFF?F(#####
@M06045:235:000000000-JCY5N:1:1101:15258:3386 1:N:0:CTCAGA
CGGAATCTTGGTCATTTAGAGGAAGTAAAAGTCGTAACAAGGTCTCCGTTGGTGAACCAGCGGAGGGATCATTAAAGAGTGTAAAAACTCCCTTAAACCATCGCGAACGTTACCTGGACGTCGTTGCTTCGGCGGGCTCGCCCGCCGGGGGGACGCTATCAAACTATTGCAGTCATTGGCCTCTCTGAGTATGATTTTTAAATAAGTCAAAACTTTCAACAACGGATCTCTTGGTTCTGGCATCGATGAAGAACGCAGCGCTACCGGCATAGATCGGAAGAGCACACGTCTGAACCCCGGA
+
GGGGGGGGGGGGGGGGGGGGGGGGGGGGGGGGGGGGGGGGGGGGGGGGGGGGGGGGGGGGGGGGGGGGGGGGGGGGGGGGGGGGGGGGGGGGGGGGGGGGGGGGGGGGGGGGGGGGGGGGGGGGGGGGGGGGGGGGGGGGGGGGGGGGGGGGGGGGGGGGGGGGGGGGGGGGGGGGGGGGGGGGGGGGGGGGGGGGFGGGGGGGGGGGGGGGGGGGGGGFFGGGGGEEGGGGGGGGGGGGFGGFGFFGGGGGGGDGEDDGGGGGGGFFGFGFGFFFGFDDFGFFFFFFFF:?FF?,#####
@M06045:235:000000000-JCY5N:1:1101:15574:3389 1:N:0:CTCAGA
CGGAATCTTGGTCATTTAGAGGAAGTAAAAGTCGTAACAAGGTCTCCGTTGGTGAACCAGCGGAGGGATCATTACAGAGTTGCAAAACTCCCAAACCATTGTGAACGTTACCTAAACCGTTGCTTCGGCGGGCGGCCCGGGTCCTTCCCGGCGCCCCTCGGCCCTCGCGGGCGCCCGCCGGAGGAAAACCAAACTATTGCATTGTATGGCCTCTCTGAGTCTTCTGTACTGAATAAGTCAAAACTTTCAACAACGGATCTCTTGGTTCTGGCATCGATGAAGAACGCAGCGCTACCTCCAA
+
GGGGGGGGGGGGGGGGGGGGGGGGGGGGGGGGGGGGGGGGGGGGGGGGGGGGGGGGGGGGGGGGGGGGGGGGGGGGGGGGGGGGGGGGGGGGGGGGGGGGGGGGGGGGGGGGGGGGGGGGGGGGGGGGGGGGGGGGGGGGGGGGGGGGGGGGGGGGGFGGGGGGGGGGGGGGGGGGGGGGGGGGGGGFGGGFGGGGGGGGFGGGGGGGGGGGGFEGCGGFGGGGGGGGGGGGDFGG7CFGGGFFGGGFGGGGGGDDED5*:>DGGGFFGFFF<FF:<FFF?7@FFBFF@E>97(7:#####
@M06045:235:000000000-JCY5N:1:1101:21315:3398 1:N:0:CTCAGA
CGGAATCTTGGTCATTTAGAGGAAGTAAAAGTCGTAACAAGGTCTCCGTTGGTGAACCAGCGGAGGGATCATTACCGAGTCTAAACAACTCATCAACCCTGTGAACATACCTAAAACGTTGCTTCGGCGGGAACAGACGGCCCCGTGAAACGGGCCGCCCCCGCCAGAGGACCCCCTAATTCTGTTGCTATATGTATCTTCTGAGTAAACAAGCAAATAAATTAAAACTTTCAACAACGGATCTCTTGGCTCTGGCATCGATGAAGAACGCAGCGCTACCCGCTGAGATCGGAAGAAGACC
+
GGGGGGGGGGGGGGGGGGGGGGGGGGGGGGGGGGGGGGGGGGGGGGGGGGGGGGGGGGGGGGGGGGGGGGGGGGGGGGGGGGGGGGFGGGGGGGEFGGGG?FFGFGGGGGGGGGGGGGGGGGGGGGGGGGGGGGGGGGFGGGGGGGGGGGGGGGGGGGGGGGGGGDGGGGGGGGGGGGGGGGFDEGEGEFGFG7C9C?FD@EFGGGGGGFGGGGGGGGGGGGGCEGGFFGF?CFGGGDGCE*<7?FGGGG+9ED<F7DCC4CFCF:@@D>:B3:>>C3>FF5@BB>>F?=@?DBB4#####
@M06045:235:000000000-JCY5N:1:1101:21133:3416 1:N:0:CTCAGA
CGGAATCTTGGTCATTTAGAGGAAGTAAAAGTCGTAACAAGGTTTCCGTAGGTGAACCTGCGGAAGGATCATTACGAAATTCGGCGCGCTTCGGCGCTGCCTTATTCACCCACCCTTTGTCTACGTGTACCTCTATAGCTTCCTCGGCGGGCTCGCCCGCCGCCAGGAACCCACAAAACCCCTTGCATTATACACGAAAACTTCTGATAACAAACCTAAATTGTCACAACTTTCAACAATGGAACTCTTGGTTCTGGAATCGATGAAGAACGCAGCGCTACCGGCCGGGAACGGCAGGTGT
+
GGGCEFE9FC<FEFGEAEGGDF9FEEG9ECFGCEFGGECACCFFFECGFGGCF,CFDF,C@GG@EGDGGGGFCE<FFFEFFFFEFFGGGGGE:?F:==FG@9F9?FEFFGEFEB:+B8BFD9<?<FG<><F<F>,B9@F@FACFGG:F@FEG*F:FFCF*<:FG*<7<<C7F7<**2=8<*B<2AE++2C+00C<;8?EEGCC+020<C?++</*/:<8<CC++<++<9=+<9::CF+5?07*+397:>*+>5C>7+:**2007*7/**9DBDE>DCDB)575).77).0),0(((#####
@M06045:235:000000000-JCY5N:1:1101:23976:3433 1:N:0:CTCAGA
CGGAATCTTGGTCATTTAGAGGAAGTAAAAGTCGTAACAAGGTTTCCGTAGGTGAACCTGCGGAAGGATCATTACCTAGAGTTGCGGGCTTTGCCTGCCATCTCTTACCCATGTCTTTTGAGCACCTTCGTTTCCTCGGCGGGTCCGCCCGCCGTCAGGACACTTTAAAACCACTTGCAGTTGCAATCAGCGTCTGAAAAACTTTAATAGTTACAACTTTCAACAACGGATCTCTTGGTTCTGGCATCGATGAAGAACGCAGCGCTACCGGGCCAGATCGGAAGAGCACACGTCTGCCTTA
+
GGGGGGGGGGGGGGGGGGGGGGGGGGGGGGGGGGGGGGGGGGGGGGGGGGGGGGGGGGGGGGGGGGG,FFGGGFGGGGGGGGGGGEGGGGGGGGFGGGGGGGGGGGFGGGGGGGGGGGGEGGGGGGGGGGGGGGGGGCCFEGEGGGGGGGGGGGEGGGGGGFGGCGGGGGGGGGGGGGD<FFGGGGGGGGGGGGGGGCFFGGGGGGGGFGFFGGGGGGFGGGGGEGGDGCEGFGGGGGGGGGGGGGGGGGGGGGGGGGGGDCGGGDBFGFGDG:>@<FF>ECEFFFFFF>FBFBB4#####
@M06045:235:000000000-JCY5N:1:1101:11476:3450 1:N:0:CTCAGA
CGGAATCTTGGTCATTTAGAGGAAGTAAAAGTCGTAACAAGGTCTCCGTTGGTGAACCAGCGGAGGGATCATTACCGAGTTTACAACTCCCAAACCCCTGTGAACATACCTATACGTTGCCTCGGCGGATCAGCCCGCGCCCCGTAAAAAGGGACGGCCCGCCCGAGGATCCCTAAACTCTGTTTTTAGTGGAACTTCTGAGTAAAACAAACAAATAAATCAAAACTTTCAACAACGGATCTCTTGGTTCTGGCATCGATGAAGAACGCAGCGCTACCTTGTCAGATCGGAAGAGCCAGTC
+
GGGGGGGGGGGGGGGGGGGGGGGGGGGGGGGGGGGGGGGGGGGGGGGGGGGGGGGGGGGGGGGGGGGCCFGGGGGGGGGGGGGGGGGGGGGGGGGGDGGGGGFFGGGGGGGGGGGGGGGGGGGGGGGGGGGGGGGGDGGGDGGGFG7FFGGGCFGGGGGGGGGGGGGGGGGGGGGGGGGGGGFEFGGFGGGFDFGGGFGGGGGGGGGGGCFGGGGGGGGGG?FGDFGFFGGGF?FGGDDDCFGGGGGFDC7>FGGGFGDFGD7>FGFE*5CE5>>BG?FFFGBFFB@@FEDBFF:2#####
@M06045:235:000000000-JCY5N:1:1101:7789:3466 1:N:0:CTCAGA
CGGAATCTTGGTCATTTAGAGGAAGTAAAAGTCGTAACAAGGTCTCCGTTGGTGAACCAGCGGAGGGATCATTACAGAGTCTTCTGAACTCCAAACCATTGTGAACATATCATGTTGCTTCGGCGGGATGCCGGGTGGACCAGCGCCCCCGCGCCGCCCGCCGGAGGCCAAACTCTTGTTTTCTAGCGGAATCTTCTGAGTCTTTATAAATAAGCAATCAAAACTTTCAGCAACGGATCTCTTGGCTCTGGCATCGTTGAAGAACGCAGCGCTACCGGCGCAGATCGGAAGAGCACAGCAT
+
GEGGGGGGGGGGGGGGFGGGGDFFDFGGGGGGGGFDGGGGGGGGFGGGGGGGGGGGGGGGGGGGGGGGGGFCFGGGGGEDFGGGGGGEGGGGFGGGGGGGFF,<FFFGGGCFGGGGGGDGBFEEGGGGGGGGGFCFCFFEEG@FCGGGDG7FEGG::7CBFGGEEGGGCFFFGDGGDGGC<BFG?:F555CFGFGGG@<9CFFGFFFF?CFCCFFC++089FGCCFGGGGFGGFE=CGGFGGGC<499FC+6:2C5/*95F::F43)0/5/)17)7))).5)8@??F.))5:5821#####
@M06045:235:000000000-JCY5N:1:1101:15431:3476 1:N:0:CTCAGA
CGGAATCTTGGTCATTTAGAGGAAGTAAAAGTCGTAACAAGGTCTCCGTTGGTGAACCAGCGGAGGGATCATTACAGAGTTGCAAAACTCCCAAACCATTGTGAACGTTACCTAAACCGTTGCTTCGGCGGGCGGCCCGGGTCCTTCCCGGCGCCCCTCGGCCCTCGCGGGCGCCCGCCGGAGGAAAACCAAACTATTGCATTGTATGGCCTCTCTGAGTCTTCTGTACTGAATAAGTCAAAACTTTCAACAACGGATCTCTTGGTTCTGGCATCGATGAAGAACGCAGCGCTACCGAACC
+
GGGGGGGGGGGGGGGGGGGGGGGGGGGGGGGGGGGGGGGGGGGGGGGGGGGGGGGGGGGGGGGEGGGGGGGGGGGGGGGGGGGGGGGGGFGGGGGGGGGGGGGGGGGGGGGGGGGGGGGGGGGGGGGDGGGGGGGGGGGGGGGGGGGGGGGGGGGGGGGGGGGGFGCE8CCGGGGGCCGCEGGGCGGGGGGC8;0CFFGGGGGGGC?FFGGGGGGGFFGGGFGGFFG7CFFGFFFGGGGGFGGGCFGG=CCGGGGGGDG:CCFFFF<@CFFFC?F5>F47B*9@FFFEBFFF>>>?#####
@M06045:235:000000000-JCY5N:1:1101:19668:3482 1:N:0:CTCAGA
CGGAATCTTGGTCATTTAGAGGAAGTAAAAGTCGTAACAAGGTTTCCGTAGGTGAACCTGCGGAAGGATCATTACTGAAGTTTTGGCCGCAAGGCCACTCTTCCACCCTTTGTTTATAACACCTTTGTTGCTTTGGCGGGCCGCCCTAGGCCACCGGCGTCAGCTGGTGCGCGCCCGCCAGAGGCCCAAACAACCTGTCTTATAGTGTTTGTCTGAGTAAAAACTTAATTGTTAAAACCTTCAACAATGGATCTCTTGGCTCTGGCATCGATGAAGAACGCAGCGCTACCCAACCAAGCTA
+
GGGGGGGGGGGGGGGGGGGGGGGGGGGGGGGGGGGGGGGGGGGGGGGGGGGGGGGGGGGGGGGGGGGGGGGGGGGGGGGGGGGGGGGGGGGGGGGGGGGGGGGGGGGGGGGGGGGGGGGGGGGGGGGGGGGGGGGGGGGGGGGGGGGGGGGGGGGGGGGGGGGGGGGGGGGGGGGGGGGGGGGGGGGGGGGGGGGGGBECGGGGGGGFGGGGGGGGGGGGGGGGGGGGGGGFGGGGGGGGGGGGGGGGFGGGGGGGGGGGGGGGGGFFG@DFGFFFGFFFFGFFFFDEFFFBFFF0#####
@M06045:235:000000000-JCY5N:1:1101:19671:3545 1:N:0:CTCAGA
CGGAATCTTGGTCATTTAGAGGAAGTAAAAGTCGTAACAAGGTTTCCGTAGGTGAACCTGCGGAAGGATCATTAGTGAATTAAACATGCTTGGTGTCTTCGCTTCGGCAAGGCCCTTGCTTAAATCACATCCTAACACCTGTGAACTGTAAGACGTATGATGAGGTCTTTGGCCAAGTCATCGTCTGCCCATTTTTAACAAACAATTAATGTAACAAACGTAGTCTTATTATAACCTAATAAAACTTTCAACAACGGATCTCTTGGCTCTCGCATCGATGAAGAACGCAGCGCTACTCTGG
+
GGGGGGGGGGGEGGGGGGGGGGGGGGGGGGGGGGGGGGGGGGFGGGGGGGGGGGGGGGGGGGGGGGG@FGGGGGGGGGGGGGGGGGGGGGGGGGGGGGGGGGGGGGFGGGGGGGGGGGGGGGGGGGGGGGGGGGGGGGGGGGFGGGGGGGGGGGGGGGGGGGGGGGGGGGGGGGGGGGGGFGGGGGGGDGGGFGGDFGGGGFGGGFGGGGGGGGGGGGGGGGGGGGGGGGGGGGGGGGGGGFGGGGGGCDCFFFGGGGD5;CFGGGFFGFFEGB>AGFFFFGFFFFE:;B5;E?F6#####
@M06045:235:000000000-JCY5N:1:1101:8472:3554 1:N:0:CTCAGA
CGGAATCTTGGTCATTTAGAGGAAGTAAAAGTCGTAACAAGGTCTCCGTTGGTGAACCAGCGGAGGGATCATTACTGAGTACTACACTCTCTACCCTTTGTGAACTATTATACCTGTTGCTTCGGCGGCGCCCGCAAGGGTGCCCGCCGGTCTCATCAGAATCTCTGTTTTCGAACCCGACGATACTTCTGAGTGTTCTTAGCGAACTGTCAAAACTTTTAACAACGGATCTCTTGGCTCCAGCATCGATGAAGAACGCAGCGCTACCGTGTTAGATCGGAAGAGCACACGTCTGACTACT
+
GGGGGGGGGGGGGGGGGGGGFDGFGGGGFFFGGGGGGGGGGGGGGGGGGGGGGFGGGGGGGGGGGGGGGGGGGGGGGGGGGGGGGGGGGGGGGFGGGGGGGGFGGGFGGFGGGGGGGGGGGGG7=EFCGGGGGGGGGGGGDEFFFGGGGGGEGGGGGGGCGCF?FGFEGGGGGGGGGGGGGGGGGGGGGGGGGGGGFFFGGGGGGGGGGGGGGFGGFGGGGGGGGGG=EEGGGGGG4?DGCFFGGGG:F<:?CFGGGGGGD3CDD55?DF<)>FF?7FFDFGFFFFFFFFFBFFB6#####
@M06045:235:000000000-JCY5N:1:1101:7554:3556 1:N:0:CTCAGA
CGGAATCTTGGTCATTTAGAGGAAGTAAAAGTCGTAACAAGGTCTCCGTTGGTGAACCAGCGGAGGGATCATTACCGAGTTTACACTCATAACCCTTTGTGAACATTATAACTTGTTGCTTCGGCGGCTTCTTCGGGAGCCCGCCGGCGTTTCAGTATCTCTGTTTGTACCCGACGATACATCTGAGTGTTCTTAGCGAACTATAAAAACTTTTAACAACGGATCTCTTGGTTCTAGCATCGATGAAGAACGCAGCGCTACCTCCAGAGATCGGAAGAGCACACGTCTGAACTCCAGCTAC
+
GGGGGGGGGGGGGFGGGGGGGGGGGGGGGGGGGGGGGGGGGGGGGGGGGGGFCGGGGGGGGGGGGGGGGGGGGGGGGGGGGGGGGGFGGFGGGGGGGGGGGGGGGGGGGGGGGGGGGGGGGGFEGDGGGGGGGGG7CC=FFGGGGGGGGGGGGGGGGGGGGGGGGGGGGGGGGDEEFGGGGGGFFGGGGGGFGGGGGGGGGGGGGDGGGGFFFGGGGGGGGCEGGGGGG7@FFGGGCEGFGGGF7CGFGFFDEGGDGGDGGGGGGGFF4FGFG@FDDFFFFGFF>F>F>FFFFB>)#####
@M06045:235:000000000-JCY5N:1:1101:21382:3581 1:N:0:CTCAGA
CGGAATCTTGGTCATTTAGAGGAAGTAAAAGTCGTAACAAGGTCTCCGTTGGTGAACCAGCGGAGGGATCATTACAGGACTCGCAAGACTCCTACAACCCTGTGAACCTACTATACGAACGTTGCTTCGGCGGGTGCGCCCCGGGGATTCGTTCCCGCGGCGCGTCAGCCCGCCGGCAGCCTACAAATTCTGTTTCTTTGCGTTGGCATCTCGAGAAAAACAAATAAGTTAAAACTTTCAACAACGGATCTCTTGGTTCTGGCATCGATGAAGAACGCAGCGCTACCACATGAGATCAGGC
+
GGGGGGGGGGGGGGGGGGGGGGGGGGGGGGGGGGGGGGGGGGGGGGGGGGGGGGGGGGGGGGGGGGGGGGGGGGGGGGGGGGGGGGGGGGGGGGGGGGGGGGGGEFGGGGGGGGGGGGGGGGGGGGGGGGGGGGGGGGGGGGGGGGGGGGGGGGGGGGGGGGGGGGGGGGGGGGGGGGEGGGGGGGGGGGGGGGGGGGG@FGGG8FG6CFCGGGGGGGGGGGGGFEGGGGGGGGGGGGGFGGGGGGG<DGGGGGGGGGGGDGGFF45?GFGFGF?@CBDBFGB@EFF?F>F?F0<)#####
@M06045:235:000000000-JCY5N:1:1101:21155:3598 1:N:0:CTCAGA
CGGAATCTTGGTCATTTAGAGGAAGTAAAAGTCGTAACAAGGTCTCCGTTGGTGAACCAGCGGAGGGATCATTACCGAGTTTACAACTCCCAAACCCCTGTGAACATACCACTTGTTGCCTCGGCGGATCAGCCCGCTCCCGGTAAAACGGGACGGCCCGCCAGAGGACCCCTAAACTCTGTTTCTATATGTAACTTCTGAGTAAAACCATAAATAAATCAAAACTTTCAACAACGGATCTCTTGGTTCTGGCATCGATGAAGAACGCAGCGCTACCCCTGCAGATCGGAAGAGCAGATTC
+
GGGGGGGGGGGGGGGGGGGGGGGGGGGGGGGGGGGGGGGGGGGGGGGGGGGGGGGGGGGGGGGGGGGGGGGGGGGGGGGGGGGGGGGGGGGGGGGGGGGGGGGGGGGGGGGGGGGGGGGGGGGGGGGGGGGGGGGGGGGGGGGGGGGGGGGGGGGDGGGGGGGGGGGGGGGGGGGGGGGGGGGGGGGGGFGGGGGGGGGGGGGGGGGGGGGFGGGGGGGGGGGGGGGGDGGDFGGGGGGGGGFGGGGGGGGGGGGGCFGGGGGGGGFFGEGFGFFF4FFFFGF6FFFFFFFBFB?4#####
@M06045:235:000000000-JCY5N:1:1101:16920:3651 1:N:0:CTCAGA
CGGAATCTTGGTCATTTAGAGGAAGTAAAAGTCGTAACAAGGTCTCCGTTGGTGAACCAGCGGAGGGATCATTACAGAGTTGCAAAACTCCCTAAACCATTGTGAACGTTACCTAAACCGTTGCTTCGGCGGGCGGCCCCGGGGTTTACCCCCCGGGCGCCCCTGGGCCCCACCGCGGGCGCCCGCCGGAGGTCACCAAACTCTTGATAATTTATGGCCTCTCTGAGTCTTCTGTTCTGAATAAGTCAAAACTTTCAACAACGGATCTCTTGGTTCTGGCATCGATGAAGAACGCACCTGC
+
GGGGGGGGGGGGGGGGGGGGGGGGGGGGGGGGGGGGGGGGGGGGGGGGGGGGGGGGGGGGGGGGGGGGGGGGGGGGGGGGGGGGGGGGGGGGGGGGGGGGGGGGGGGGGGGGGGGGGGGGGGGGGGGGGGGGGGGGGGGGGGGGGGGGGCGGGGGGGGGGGGGGGGGGGGGGGGGGGGGGGGGGGGG>EGGGGGGGGFGGGGGGGGCFGGGGG?EGGGGGGGGGGGGGGGGGFGGCFGF?CF>FGCFFGGGGGGG=<FFDGGGGGC@/:FF?=BFFG?BF4:@3?FBFFFFFF9F,#####
@M06045:235:000000000-JCY5N:1:1101:25466:3676 1:N:0:CTCAGA
CGGAATCTTGGTCATTTAGAGGAAGTAAAAGTCGTAACAAGGTCTCCGTTGGTGAACCAGCGGAGGGATCATTACAGAGTTGCAAAACTCCCAAACCATTGTGAACGTTACCTTTACCGTTGCTTCGGCGGGCGGCCCGGGTCCTGCCCGGCGCCCCTCGGCCCTCGCGGGCGCCCGCCGGAGGTAAACCAAACTATTGCATTGTATGGCCTCTCTGAGTCTTCTGTACTGAATAAGTCAAAACTTTCAACAACGGATCTCTTGGTTCTGGCATCGATGAAGAACGCAGCGCTACCTCTCG
+
GGGGGGGGGGGGGGGGGGGGGGGGGGGGGGGGGGGGGGGGGGGGGGGGGGGGGGGGGGGGGGGGGGGGGGGGGGGGGGGGGGGGGGGGGGGGGGGGGGGGGGGGGGGGGGGGGGGGGGEGGGGGGGGGGGGGGGGGGFFFGGGGGGGGGGGGGGGGGGGGGGGGGGEGGGGGGGGGGGGG5ECCEGGGGGGGGGGGFG7CEGGDFGGGGGFFGFGGGG+:<<CFF?CCFG7:EFGGGCCGGGGGGGGFFGGG5C7CC<CC>FGF=DFFG?C)*1?5<F47**99>))757:;BBFB#####
@M06045:235:000000000-JCY5N:1:1101:13960:3688 1:N:0:CTCAGA
CGGAATCTTGGTCATTTAGAGGAAGTAAAAGTCGTAACAAGGTAACCGTAGGTGAACCTGCGGTTGGATCATTAATAAATAAAAGATAATTTAATTATCAACATCTTGTGAAACGTTCTGTCTCTGGCGGAAGGGTGACATTTCTTCCTTTGGGAAGTGGTCATCTGTCAGCTTGTGTTTGTTGCTCGCAACAATGCAGGCCGTGGACAAGCCGCCAAACATGTAACAAACCTTTTTTTAATTTTTATAAAACTAACATTCTTTGTATTAATGTACAAAACAACTTTTGGCAACGGTCGTA
+
-@@66CFG<@FDAGFEEFGE@F9<CFFFG<9FDFDFF7FFFGEGGGG:@6@@EE9<FFG@86@,@6B<<E@@FFAEEFFFFFFCF<C<CFFGF9CEFAFE<ECFGGGDGGFGGGGCFFGGGAA<EF?FE+CFGGDGGGD<F?EFGCFBAEFAF:<AFEDADGGFGFGGGC=EFGDFGGG8FGEGGDDEGECE88,8D>DG>>:>CEC>,>,8D>:8CE@FCFCC=@4;CEF8CGFCCEG*CCGFGFGGG7FFFCC<C<FCDDDDGC?=D47?C?F=>79>FGFF6F*=6;@<=299#####
@M06045:235:000000000-JCY5N:1:1101:21289:3697 1:N:0:CTCAGA
CGGAATCTTGGTCATTTAGAGGAAGTAAAAGTCGTAACAAGGTCTCCGTTGGTGAACCAGCGGAGGGATCATTACAGAGTCTTCTGAACTCCAAACCATTGTGAACATATCATGTTGCTTCGGCGGGATGCCGGGTGGACCAGCGCCCCCGCGCCGCCCGCCGGAGGCCAAACTCTTGTTTTCTAGCGGAATCTTCTGAGTCTTTATAAATAAGCAATCAAAACCTTCAGCAACGGATCTCTTGGCTCTGGCATCGATGAAGAACGCAGCGCTACCAGAAGAGATCGGAAGAGCACGCGGT
+
GGGGGGGGGGGGGGGGGGGGGGGGGGGGGGGGGGGGGGGGGGGGGGGGGGGGGGGGGGGGGGGGGGGGGGGGGGGGGGGGGGGGGGGGGGGGGGGGGGGGGGGGGGGGGGGGGGGGGGGGGGGGGGGGGGGGGGGGGGGGGGGGGGGGGGGGGGGGGGGGGGGGGGGGGGGGGGGGGGGGGGGGGGGGGGGGGGGGGGGGGGGGGGGGGGGGGGGGGGGGFGGGGGGGGGGGGGGGGGG9CDFGGGGGFGFGFFGGGDGGGGGGGGEFGECEDFFFGFF?FGFFFFFFFFFBFF>1#####
@M06045:235:000000000-JCY5N:1:1101:12967:3705 1:N:0:CTCAGA
CGGAATCTTGGTCATTTAGAGGAAGTAAAAGTCGTAACAAGGTCTCCGTTGGTGAACCAGCGGAGGGATCATTACAGAGTTGCAAAACTCCCTAAACCATTGTGAACGTTACCTAAACCGTTGCTTCGGCGGGCGGCCCCGGGGTTTACCCCCCGGGCGCCCCTGGGCCCCACCGCGGGCGCCCGCCGGAGGTCACCAAACTCTTGATAATTTATGGCCTCTCTGAGTCTTCTGTACTGAATAAGTCAAAACTTTCAACAACGGATCTCTTGGTTCTGGCATCGATGAAGAACGCAGGTGC
+
GGGGGGGGGFGGGGGGGGGGGGGGGGGGGGGGGGGGGGGGGGGGGGGGGGGGGGGGGGGGGGGGGGGGGGGGGGGGGGGGGGGGGGGGGGGGFGGFGGGGGGGGGGGGGGGGGGGGGGGGFGCEGGGGGGGGEGGGGGGGGGGGGGGGGGGGGGGGGGGGGGGDGFGGGGGGGGGGGGECGGGGGGGGEEGGGGGGGFGGFGFCGG7<:@EF?FGGGGGFCCFGC+<9++<FFGGGGFFFCFCC7F77>CGGGGFF:>CFGC7CCD@?>4>6FF3*CF?FFGFFFFF?FFF?FBF4#####
@M06045:235:000000000-JCY5N:1:1101:23021:3707 1:N:0:CTCAGA
CGGAATCTTGGTCATTTAGAGGAAGTAAAAGTCGTAACAAGGTCTCCGTTGGTGAACCAGCGGAGGGATCATTACAGAGTTGCAAAACTCCCTAAACCATTGTGAACGTTACCTAAACCGTTGCTTCGGCGGGCGGCCCCGGGGTTTACCCCCCGGGCGCCCCTGGGCCCCACCGCGGGCGCCCGCCGGAGGTCACCAAACTCTTGATAATTTATGGCCTCTCTGAGTCTTCTGTACTGAATAAGTCAAAACTTTCAACAACGGATCTCTTGGTTCTGGCATCGATGAAGAACGCAGGGGC
+
GGGGGGGGGGGGGGGGGGGGGGGGGGGGGGGGGGGGGGGGGGGGGGGGGGGGGGGGGGGGGGGGGGGGGGGGGGGGGGGGGGGGGGGGGGGGGGGGGGGGGGGGGGGGGGGGGGGGGGGFFGGGGGGGGGGGGGGGGGGEEGGGEGGGGGGGGGGGCEFGGGEGGGGFGEGGGG>:CEGGG:EGGGECGC>EGGFGG6:;FCFCFCCFGGCGDFFFCFFFF8CC7<FGGGGGGGG77+>FDGGG7:CCFGGGGG7:F*29FFGDGD37*9DBFFF6CB=4:FF37F=7B?FFFF(,#####
@M06045:235:000000000-JCY5N:1:1101:13073:3714 1:N:0:CTCAGA
CGGAATCTTGGTCATTTAGAGGAAGTAAAAGTCGTAACAAGGTCTCCGTTGGTGAACCAGCGGAGGGATCATTACCGAGTTATACAACTCATCAACCCTGTGAACATACCTAAAACGTTGCTTCGGCGGGAACAGACGGCCCTGTAACAACGGGCCGCCCCCGCCAGAGGACCCCTAACTCTGTTTTTATAATGTTTTTCTGAGTAAACAAGCAAATAAATTAAAACTTTCAACAACGGATCTCTTGGCTCTGGCATCGATGAAGAACGCAGCGCTACCACCAAAGATCGGAAGAGACCTG
+
GGGGGGGGGGGGGGGGGGGGGGGGGGGGGGGGGGGGGGGGGGGGGGGGGGGGGGGGGGGGGGGGGGGGGGGGGGGGGGGGGGGGGGGGGGGGGGGGGGGGGGGGGGGGGGGGGGGGGGGGGGGGGGGGGGGGGGGGGGGGGGGGGGGGGGGGGGGGGGGGGGGGGGGGGGGGGGGGFGGGGGGGGGGGGGGGGGGGGGGGGGGGGGGGGGGGGGFGGGGGGGGGGGGGGGGGGGGGGGGGGGGGGGGGGGGGGGGGGGGGGGGGFCFFGFGFGEFE33?FFCFFFFFFFFFFF>F0#####
@M06045:235:000000000-JCY5N:1:1101:24048:3716 1:N:0:CTCAGA
CGGAATCTTGGTCATTTAGAGGAAGTAAAAGTCGTAACAAGGTCTCCGTTGGTGAACCAGCGGAGGGATCATTACAGAGTTGCAAAACTCCCAAACCATTGTGAACGTTACCTAAACCGTTGCTTCGGCGGGCGGCCCGGGTCCTTCCCGGCGCCCCTCGGCCCTCGCGGGCGCCCGCCGGAGGAAAACCAAACTATTGCATTGTATGGCCTCTCTGAGTCTTCTGTACTGAATAAGTCAAAACTTTCAACAACGGATCTCTTGGTTCTGGCATCGATGAAGAACGCAGCGCTACCCTCGC
+
GGGGGGGGGGGGGGGGGGGGGGGGGGGGGGFGGGGGGGGGGGGGGGGGGGGGGGGGGGGGGGGGGEGEGGGGGGGGGGGGGGGGFGGGGGGGGGGGGGGGGGGFGGGGGGGGGGGGGGGGGGGGGGGGGGEGGGGGGGGGGGGGGGGGGGGGGGGGGGGGGGGGGGGGGGGGDEGGGGGGGGGGCFGGGGGGGGGGGGGGGFGFFDEGCFGGG6CCCEFEFGGGGGGGGGG99CFGGGGGGGGCFGCFGGGCF4<DE<DCFGGGF7<BF=7:*=6577BBF794))875)5(029F#####
@M06045:235:000000000-JCY5N:1:1101:23479:3768 1:N:0:CTCAGA
CGGAATCTTGGTCATTTAGAGGAAGTAAAAGTCGTAACAAGGTTTCCGTAGGTATGTTAAGCATCGAATTCCTCTCCTATTGTGACATTTCGCTAACCTGTGATCTCAGGTGAACCTGCGGAAGGATCATTACTGAGTTAGGGTCTTCTGGCCCGACCTCCAACCCTGTGTCTACCTTACCACGTTGCTTCGGCGGGCCTGTCGACAGGATCTGTCGGCTGCCGGCGGGCCTTAAAACCCCGCTGGACAGTGCCCGTCGATGGCCAACCTCTTAAAACTCTTGAAGAACTATGTCGCCCGT
+
GGGGGGGGGGGGGGGGGGGGGGGGGGGGGGGGGGGGGGGGGGGGGGGGGGGGGGGGGGGGGGGGGGGGGGGGGGGGGGGGGGGGGGGGGGGGGGGGGGGGGGGGGGGGGGGGGGGGGGGGGGGGGGGGGGGGGGGGGGGGGGGGGGGGGGGGGGGGGGGGGGGGGGGGGGGGGGGGGGGGGGGGGGGGGGGGGGGGGGGGGGGGGGGGGGGGGGGGGGGGGGGGGGGGGGEEGGGGDGGGGGGECDGFFGFDGGGG=DCGGGGDGGFFG4**:=?FGF6?FG**9*8?FFFFFF<(#####
@M06045:235:000000000-JCY5N:1:1101:19278:3781 1:N:0:CTCAGA
CGGAATCTTGGTCATTTAGAGGAAGTAAAAGTCGTAACAAGGTCTCCGTTGGTGAACCAGCGGAGGGATCATTACAGAGTTGCAAAACTCCCTAAACCATTGTGAACGTTACCTAAACCGTTGCTTCGGCGGGCGGCCCGGGTCCTTCCCGGCGCCCCCCGGCCCTCGCGGTCGCCCGCCGGAGGTAAACCAAACTATTGCATTAATGGCCTCTCTGAGTCTTCTGTACTGAATAAGTCAAAACTTTCAACAACGGATCTCTTGGTTCTGGCATCGATGAAGAACGCAGCGCTACCCTGGT
+
GGGGGGGGGGGGGGGGGGGGGGGGGGGGGGFGGGGGGGGGGGGGGGGGGGGGGGGGGGGGGGGGGGGGGGGGGGGGGGGGGGGGGGGGGGGGGGGGGGGGGGGGGGGGGGGGGGGGGGGGGGGGGGGGGGGGDGGGGGGGGGGGGGGGGGGGGGGGGGGGGGGGGGGGGGGGGGGGGGGGGGGGGGGGGGGGGGGGFGGGGGGGGGGGGGGGGGGGGGGGGCFGGGGGGGGFGFGGGFGGGGGGGGGGGGC*757DE5CCFGGGGGFFGFFFFFF:CFFFFGFFFFFFEB@>FF9:#####
@M06045:235:000000000-JCY5N:1:1101:8850:3788 1:N:0:CTCAGA
CGGAATCTTGGTCATTTAGAGGAAGTAAAAGTCGTAACAAGGTTTCCGTAGGTGAACCTGCGGAAGGATCATTAAAAAATCAAAGGTAGAAGCCGCAAGGTTTCTAATGAGCCGCAAGGCTCTAATATTTTGTGAACTGTGTTGTATGTTTGTGTTGTATGTCGGTGATGGTGATATCGCGGTATCATCGTCGATGTACATATGACAGCACACACTACAAACTTGATAAATATATGTGATTTTGATGTTGAGGAAAAGTATTATATCAATATATATACAACTTTCAACAGTGGATCGGGCC
+
GGGGGGGGGGGGGGGGGGGGGGGGGGGGGGGGGGGGGGGGGGGGGGGGGGGGGGGGGGGGGGGGGGGGGGGGGGGGGGGGGGGGGGGGGGGGGGGGGGGGGGGGGFFGGGGGGGGGGGGGGGGGGGGGGGGGGGGGGGGGFGGGGGGGGGGGGGGGGGGGGGGGGGGGGGGGGGGGGGGGGGGGGGGGGGGGGGGGGGGGGGGGGGGGGGGGGGGGGGGGGGGFGGGFFGGGGFFGGGGGGGGGGGGGGGGGGDFGGGGGGGGGGGFFGFGFGFFFGFFFFGFF?@B?@FFBF<2,#####
@M06045:235:000000000-JCY5N:1:1101:20385:3798 1:N:0:CTCAGA
CGGAATCTTGGTCATTTAGAGGAAGTAAAAGTCGTAACAAGGTTTCCGTAGGTGAACCTGCGGAAGGATCATTATCAAAAGTCAAGTCGGGGGCTGTAAAGCTCTCGTCTACACCCATGTCTTTTGCGTACTCTTGTTTCCTCGGTGGCGCAAGCTGCCGATTGGACAAACCAAAACCTTTTTTGTAATTGCAATCAGCGTCTGAAAATAATCTAATTATTTACAACTTTCAACAACGGATCTCTTGGTTCTGGCATCGATGAAGAACGCAGCGCTACCGCTGAAGATCGGAAGAGGGCAG
+
GGGGGGGGGGGGGGGGGGGGGGFGGGGGGGGGGGGGGGGGGGGGGGGGGGGGGGGGGGGGGGGGGGGGGGGGGGGGGGGGGGGGGGGGGGGGGGGGGGGGGGGGGGGGGGGGGGGGGGGGGGGGGGGGGGGGGGGGGGGGGGGGGGGGGGGGGGGGGGGGGGGGGGGGGGGGGGGGGGGGGGGGGGGDGGFGGGGGGGGGGGGGGGGGGGGGGGGGGGGGGGGGGGGGGGGGGGGGGGGGGGFGGGGGGGGGFFFFEFDGGGGGGG4>D3>>DF:>CDF>>GFFFFF48FFFDB?.#####
@M06045:235:000000000-JCY5N:1:1101:16043:3798 1:N:0:CTCAGA
CGGAATCTTGGTCATTTAGAGGAAGTAAAAGTCGTAACAAGGTCTCCGTTGGTGAACCAGCGGAGGGATCATTACCGAGTTATACAACTCATCAACCCTGTGAACATACCTAAAACGTTGCTTCGGCGGGAACAGACGGCCCTGTAACAACGGGCCGCCCCCGCCAGAGGACCCCTAACTCTGTTTTTATAATGTTTTTCTGAGTAAACAAGCAAATAAATTAAAACTTTCAACAACGGATCTCTTGGCTCTGGCATCGATGAAGAACGCAGCGCTACCGCTGCAGATCGGAAGAGCTACT
+
GGGGGGGGGGGGGGGGGGGGGGGGGGGGGGGGGGGFEGGGGGGGGGGGGGGGGGGGGGGGGGGGGGGGGGGGGGGGGGGGGGGGGGGGGGGGGGGGGGGGGGGGGGGGGGGGGGGGGFGFGGGGGGGGGGGGGGGGGGDGGGGGGGGGGGGGGDGGGGGGGGGGGGGGGGGGGGGGGGGGGGGGGGGGGGGGGGGGGGGF@C@EFFGGF@FGGGGGGGGGFGGGGGGGGGGGGGGGGGGGD3CCFDG*96749CFGGGGGGGGGGGFFGFD>33:BGF?BD53@647?FFE0>;?7#####
@M06045:235:000000000-JCY5N:1:1101:25183:3815 1:N:0:CTCAGA
CGGAATCTTGGTCATTTAGAGGAAGTAAAAGTCGTAACAAGGTCTCCGTTGGTGAACCAGCGGAGGGATCATTACCGAGTTTTCAACTCCCAAACCCCATGTGAACTTATACCATTTACAACCGTTGCTTCGGCGGGTTCTCGCCCCGGGCTTTACACCCCGGAACCAGGCGGCCCGCCGGGGGACCCAAACTCTAGATTTTTATTTTAGCATGTCTGAGTGGAATCATTACAAAATGAATCAAAACTTTCAACAACGGATCTCTTGGTTCTGGCATCGATGAAGAACGCAGCGCTCGTAG
+
GGGGGGGGGGGGGGFGFEEGGGGGGGEGGGGG9FFGGGGFFGDDFDFGGGFDFCAFGGGGGFGGGGGGGGFGGGEEGGGFGGGGGGGGGGFGGGGFGGGGGGD<FDFGGGGGGFDGGGGGDGGGGGC@EGGGGGGGGGCGGDGCECFFGEGGFGGFGGGGGGGGGGGGGGGGGGGGGGG8:CGGEECEGGGFGGFGG?CFFGGC:CFGCFGGG7FGGGFGGGGGGG?+?FCFFCFGG9FF7:FCFGDGGGFG?:DC*7><75>FDF6?7>7BCFF47?B?F7@F7=?FDB@6)(-(#####
@M06045:235:000000000-JCY5N:1:1101:12210:3866 1:N:0:CTCAGA
CGGAATCTTGGTCATTTAGAGGAAGTAAAAGTCGTAACAAGGTTTCCGTAGGTGAACCTGCGGAAGGATCATTCATAATCAAGTGTTTTTATGGCACTTTCAAAAATCCATATCCACCTTGTGTGCAATGTCATCTCTCTGGGGGCTGCCGGCTGTCAAAAGCCGTGTGGTCACCTTTGGGATTTATATCTACTCAGAACTTTAGTGATTTTGTCTGAAACATATTATGAATACTTAATTCAAAATACAACTTTCAACAACGGATCTCTTGGCTCTCGCATCGATGAAGAACGCAGGGTAT
+
GGGGGGGGGGGGGGGGGGGGGGGGGGGGGGGGGGGGGGGGGGGGGGGGGGGGGGGGGGGGGGGGGGGGGGGGGGGGGGGGGGGGGGGGGGGGGGGGGGGGGGGGGGGGGGGGGGGGGGGGGGGGGGGGGGGGGGGGGGGGGGGGGGGGGGGGGGGGGGGGGGGGGGGGGGGGGGGGGGGGGGGGGGGGGGGGGGGGGGGGGGGGGGGGGGGGGGGGGGGGGGGGGGGGGGGGGGGGGGGGGFGFGGGGGGGGGGGGGGGGGGGGGGFFGFGFGFFFGFFFFGFFFFFFFFFFFFF(#####
@M06045:235:000000000-JCY5N:1:1101:16828:3883 1:N:0:CTCAGA
CGGAATCTTGGTCATTTAGAGGAAGTAAAAGTCGTAACAAGGTTTCCGTAGGTGAACCTGCGGAAGGATCATTCATAATCAAGTGTTTTTATGGCACTTTCAAAAATCCATATCCACCTTGTGTGCAATGTCATCTCTCTGGGGGCTGCCGGCTGTCAAAAGCCGTGTGGTCACCTTTGGGATTTATATCTACTCAGAACTTTAGTGATTTTGTCTGAAACATATTATGAATACTTAATTCAAAATACAACTTTCAACAACGGATCTCTTGGCTCTCGCATCGATGAAGAACGCAGGCTCT
+
GGGEGGFEFFFFAFGGGGGGGGFFGGGFEF@FFGGCEFFGGDEFFGGGGGGGGFGGGGGGGGGGEGGC9FEGGGGGEGGGGGGFGGGGGFDGGGGFGEFGGFFCFCFF8FCFFFDFFFGGFGGGGGGD<FGCGGGFFCFEAGGGGGEGGGE@FGGFFGGGFFFGECCFFCBDF@DFGGFGDB>CFGGGCC9CFGGFC,@CCGGFGG;AFGGGFECGGGFFF:DG,DFGG?ADFGGGGGGCEFGFG>FGGGGGGDGGGGGC478DDGFF7FGFDFFFGABFADB)57@F==??:<B(#####
@M06045:235:000000000-JCY5N:1:1101:9975:3904 1:N:0:CTCAGA
CGGAATCTTGGTCATTTAGAGGAAGTAAAAGTCGTAACAAGGTCTCCGTTGGTGAACCAGCGGAGGGATCATTACCGAGTTTACAACTCCCAAACCCCTGTGAACATACCACTTGTTGCCTCGGCGGATCAGCCCGCTCCCGGTAAAACGGGACGGCCCGCCAGAGGACCCCTAAACTCTGTTTCTATATGTAACTTCTGAGTAAAACCATAAATAAATCAAAACTTTCAACAACGGATCTCTTGGTTCTGGCATCGATGAAGAACGCAGCGCTACCTCTCGAGATCGGAAGAGCATTGAA
+
GGGGGGGGGGGGGGGGGGGGGGGGGGGGGGGGGGGGGGGGGGGGGGGGGGGGGGGGGGGGGGGGGGGGGGGGGGGGGGGGGGGGGGGGGGGGGGGGGGGGGGGGGGGGGGGGGGGGGGGGGGGGGGGGGGGGGGGGGGGGGGGGGGGGGGGGGGGGGGGGGGGGGGGFGGGGGFFGGFGGGGGGGGGGGGGGGGGGGGGGGGFGGGGGGGGGGGGGGGGGGGGGFFGGGGGGGCFGGGDGFCFGGGGGGGGGGGGGGGGGGGFDGGFFGFGFGFEEGFFFFGFFFFFFF>>>57?)#####
@M06045:235:000000000-JCY5N:1:1101:9161:3940 1:N:0:CTCAGA
CGGAATCTTGGTCATTTAGAGGAAGTAAAAGTCGTAACAAGGTCTCCGTTGGTGAACCAGCGGAGGGATCATTACAGAGTTGCAAAACTCCCAAACCATTGTGAACGTTACCTTTACCGTCGCTTCGGCGGGCGGCCCGGGTCCTGCCCGGCGCCCCTCGGCCCTCGCGGGCGCCCGCCGGAGGTAAACCAAACTATTGCATTGTATGGCCTCTCTGAGTCTTCTGTACTGAATAAGTCAAAACTTTCAACAACGGCTCTCTTGGTTCTGGCATCGATGAAGAACGCAGCGCTCCCGGCTG
+
GGGGGGGGGGGGGGFEFGGGGGGGGFGGGGGGGGGGGGGGEGFG@FGGFGGGGGGGFGGGGGGGGDGGGGGGGFFGGAFFGGGFGGFGGGGCEFFFFE@EDGGA9FFE@EEFGGGGDFGFGGGDGGC+F+>CF@FEE<FEGGGGG9AB<EEGEGGCFFGG7FCC<<:EEGGDC>CGDE>8?E88?F?FGF*:FGGGGG7<CGC9CGGFFG60*0;CCC?9FFEC9@C:F+E7C77<:<FGGGGFCCFGGG:DC*9)*)1079CG6>;FGF*709FDCF6=***9>)8BB530)(48#####
@M06045:235:000000000-JCY5N:1:1101:22230:3940 1:N:0:CTCAGA
CGGAATCTTGGTCATTTAGAGGAAGTAAAAGTCGTAACAAGGTCTCCGTTGGTGAACCAGCGGAGGGATCATTACCGAGTTTACACTCATAACCCTTTGTGAACATTATAACTTGTTGCTTCGGCGGCTTCTGCCCTTCGGGGTGCTGCCCGCCGGCAGTTTCAGTATCTCTGTTTGTACCCGACGATACATCTGAGTGTTCTTAGCGAACTATAAAAACTTTTAACAACGGATCTCTTGGTTCTAGCATCGATGAAGAACGCAGCGCTACCGATGGAGATCGGAAGAGCACACGTACACC
+
GGGGGGGGGGGGGGGGGGGGGGGGGGGGGGGGGGGGGGGGGGGGGGGGGGGGGGGGGGGGGGGGGGGGGGGGGGGGGGGGGGGGGGFGGGGGGGGGGGGGGGGGGGGGGGGGGGGGGGGGGGGGGGGGGGGGGGGGGGGGGGGGGGGGGGGGGGGGGGGGGFGGGGGGGCGGGGGGGGGGGGGDGGEECEGGGGGGGGGGGGGGGGGGGGGGGGGGGFFGGGGGGGGGGGGGGEEC>FGFGGGGGGGFGGGGGGGGCC><FGGGGGDFG>DFDB>@GFFF)CFFFDD@4@FFFFF4#####
@M06045:235:000000000-JCY5N:1:1101:15871:3942 1:N:0:CTCAGA
CGGAATCTTGGTCATTTAGAGGAAGTAAAAGTCGTAACAAGGTTTCCGTAGGTGAACCTGCGGAAGGATCATTCATAATTGAGTGTTTTATGGCACTCTTTAAAAAAATCCATATCCACCTTGTGTGCAACGTTTTTGAACTCTCTGGCATTAAAAAGCCAAGAGGGTTTGATTAACTTAACACCTTTAAAGCAGTTTGTCTGAATATCTATTTCTGAATAAACATAATTCAAAAATACAACTTTCAACAACGGATCTCTTGGCTCTGGCATCGATGAAGAACGCAGCGCTACCAGCCCTC
+
GGGGGGGGGGGGGGGGGGGGGGGGGGGGGGGGGGGGGGGGGGGGGGGGGGGGGGGGGGGGGGGGGGGGGGGGGGGGGGGGGGGGGGGGGGGGGGGGGGGGGGGGGGEGGGGGGGGGGGGGGGGGGGGGGGGGGGGGGGGGGGGGGGGGGGGGGGGGGGGGGGFGGGGGGGGGGGGGGGGGGGGGGGGGGGGGGGGGGGGGGGGGGGGGGGGGGGGGGGGGGGGGGGGFGGGGGGGGGGGGGGGGGGGGGGGGGGGCGGGGGFGGGGFFGFGFGFAAGFFFFGFFFFFFFFFFFFF8#####
@M06045:235:000000000-JCY5N:1:1101:25724:3949 1:N:0:CTCAGA
CGGAATCTTGGTCATTTAGAGGAAGTAAAAGTCGTAACAAGGTTTCCGTAGGTGAACCTGCGGAAGGATCATTAGTGATTGCCTTTATAGGCTTATAACTATATCCACTTACACCTGTGAACTGTTCTATTACTTGACGCAAGTCGAGTATTTTTACAAACAATGTGTAATGAACGTCGTTTTATTATAACAAAATAAAACTTTCAACAACGGATCTCTTGGCTCTCGCATCGATGAAGAACGCAGCGCTACCGATGAAGATCGGAAGAGCGCACGTCTGAACTCCAGTCACCTCAACGGA
+
GGDGCGGFGGCC@<C@,CEEFEFEF<<EGGFEFCC,FGGGFGGGCEG:FDFGGGGGGGFGGG7@@CFFGEEFFDF9@FAEFCCFGGGGFGG@FDGAFGGGGGGGGGGFGGCFGGFFF5,CFFFEFDAEFGDFFFGAFBFEEECGGGGEFEGGGGGGDGGGGGCFFGGBFGAFGCFGGGEE7ECDFCEFGEGFCFF=FGGF@C9>;;BEFGG>*:CEGDFGD6E7CCFCC7CEECCFCF8B8FGGDC)5)*:DCDDDCCC>C:>D7<555@C53>EFGF>FF*7BFFFFFFFBF.43#####
@M06045:235:000000000-JCY5N:1:1101:16145:3995 1:N:0:CTCAGA
CGGAATCTTGGTCATTTAGAGGAAGTAAAAGTCGTAACAAGGTTTCCGTAGGTACGTTAAGCATCGAATTCCTCTCCTATTGTGACATTTCGCAAACTTGTGATCTCAGGTGAACCTGCGGAAGGATCATTACTGAGTTAGGGTCTTCTGGCCCGACCTCCAACCCTGTGTCTACCTTACCACGTTGCTTCGGCGGGCCTGTCGACAGGATCTGTCGGCTGCCGGCGGGCCTTAAAACCCCGCTGGACAGTGCCCGTCGATGGCCAACCTCTTAAAACTCTTGAAGAACTATGTCGTTGCC
+
GGGGGGGGGGGGGGGGGGGGGGGGGGGGGGGGGGGGGGGGGGGGGGGGGGGGGGGGGGGGGGGGGGGFGGFGGGGGGGGGGGGGGGGGGGGFGGGGGGGGGGGGGGGGGGGGGGGGGGGGGGGGGGFGGFGGGGFGGGGGGGGGGGGGGGGGGGGGGGGGGGGGGGGGGFGGGGGGGGGGGGGGGGGGGGGGGGGGGGGGGFGGGGGGGGGGGGGGGGGFGGFGGGCEGGGGGFFGGGGGEGGGGGFGGGGGGGGGEGDDDFDGGFFFG)7?DF?FFF46?CF?F4?FF==<FB2(#####
@M06045:235:000000000-JCY5N:1:1101:20170:4010 1:N:0:CTCAGA
CGGAATCTTGGTCATTTAGAGGAAGTAAAAGTCGTAACAAGGTCTCCGTTGGTGAACCAGCGGAGGGATCATTACAGAGTTGCAAAACTCCCAAACCATTGTGAACGTTACCTTTACCGTTGCTTCGGCGGGCGGCCCGGGTCCTGCCCGGCGCCCCTCGGCCCTCGCGGGCGCCCGCCGGAGGTAAACCAAACTATTGCATTGTATGGCCTCTCTGAGTCTTCTGTACTGAATAAGTCAAAACTTTCAACAACGGATCTCTTGGTTCTGGCATCGATGAAGAACGCAGCGCTACCGAGGG
+
GGGGGGGGGGGGGGGGGGGGGGGGGGGGGGGGGGGGGGGGGGGGGGGGGGGGGGGGGGGGGGGGGGGGGGGGGGGGGGGGGGGGGGGGGGGGGGGGGGGGGGGGGGGGGGGGGGGGGGGGGGGGGGGGGGGGGEGGGGGGGGGGGGGGGGGGGGGGGGGGGGGGGGEGGGGGGGGGGGGECEGGGGGGGGGGGGGGGGGCCGGFGGGGGGGGGGGGGFGGFFFGGFGCGGGGGGGFGG=CCGGFGGFFGGFGGGGGG3DGGFFCGFFFG?7?5?F@4FFFFGFFFFB5<@BFFFFF#####
@M06045:235:000000000-JCY5N:1:1101:19809:4086 1:N:0:CTCAGA
CGGAATCTTGGTCATTTAGAGGAAGTAAAAGTCGTAACAAGGTCTCCGTTGGTGAACCAGCGGAGGGATCATTACCGAGTTTACAACTCCCAAACCCATGTGAACATACCTGTCTTGTTGCTTCGGCGGCGCCCACGGCCCTCACGGGCTTGGGGCCCGCCAGAGGACCCAAACAAAACTCTTTGCATTTTGAATACAGTATTCTGAGTGACATGATTAAATAAAATCAAAACTTTCAACAACGGATCTCTTGGCTCTGGCATCGATGAAGAACGCAGCGCTACCGATGTAGATCGCGGGC
+
GGGGGGGGGGGGGGGGGGGGGGGGGGGGGGGGGGGGGGGGGGGGGGGGGGGGGGGGGGGGGGGGGGGGGGGGGGGGGGGGGGGGGGGGGGGGGGGGGGGGGGGGGGGGGGGGGGGGGGGGGGGGGGGGGGGGGGGGGGGGGGGGGGGGGGGGGGGGGGGGGGGGGGGGGGGGGGGGGGGGGGGGGGGGGGGGGGGGGGGGGGGGGGGGGGGGFGGGGGGGGGGGGGGGGGGGGGGGGGGGGGGGG:>DGGGGGGGCGGGGGGGGGGFFGFGFGFFFGFFFFGEFFFFFDFFFFBF<#####
@M06045:235:000000000-JCY5N:1:1101:7295:4109 1:N:0:CTCAGA
CGGAATCTTGGTCATTTAGAGGAAGTAAAAGTCGTAACAAGGTCTCCGTTGGTGAACCAGCGGAGGGATCATTACAGAGTTGCAAAACTCCCAAACCATTGTGGACGTTACCTAAACCGTTGCTTCGGCGGGCGGCCCGGGTCCTTCCCGGCGCCCCTCGGCCCTCGCGGGCGCCCGCCGGAGGAAAACCAAACTATTGCATTGTATGGCCTCTCTGAGTCTTCTGTACTGAATAAGTCAAAACTTTCAACAACGGATCTCTTTGTTCTGGCATCGATGAAGAACGCAGCGCTACCTGGAC
+
GGGGGGGGGGGGFGGGGGGGGGGGDFGGGGGGGFGGGGGGGGGGGGGGGGGGGGGGGGGGGGGGEGGGGFGGGFCF9<FGGGGGGGGGGGGGGGGGGGGGFGGGGGGGGGGGGCGGGGGCEEGEGFFCGCFGGGGGGGD:FECEFFCGGGGGEEEGGGGGDGGG@FECCEEGGGGG*:EGDEEGGGGGGDGGEFGGGGGGGGGFEGFFFG6<@<;<9<C9?@:F<0CGGG7CGGG7::CGFGGFGGGG7DGGDGCDECCD*::*:CF**/:49?F>F5**7*=F55:73>BB>>B?#####
@M06045:235:000000000-JCY5N:1:1101:23173:4116 1:N:0:CTCAGA
CGGAATCTTGGTCATTTAGAGGAAGTAAAAGTCGTAACAAGGTTTCCGTAGGTGAACCTGCGGAAGGATCATTCATAATCAAGTGTTTTTATGGCACTTTCAAAAATCCATATCCACCTTGTGTGCAATGTCATCTCACTGGAGGTCAACGGCTGTAAGAATCCGTTGGTCACCTTTGGGATTTATATCTACTCAGAACTTTAGTGATTTTGTCTGAAACATATTATGAATACTTAATTCAAAATACAACTTTCAACAACGGATCTCTTGGCTCTCGCATCGATGAAGAACGCAGCTTGGC
+
GGGGGGGGGGGGGGGGGGGGGGGGGGGGGGGGGGGGGGGGGGGGGGGGGGGGGGGGGGGGGGGGGGGGGGGGGGGGGGGGGGGGGGGGGGGGGGGGGGGGGGGGGGGGGGGGGGGGGGGGGGGGGGGGGGGGGGGGGGGGGGGGGGGGGGGGGGGGGGGGGGGGGGGGGGGGGGGGGGGGGFGGGGGGGGGGGGGGFGGGGGGGGGGGGGGGGGGGGGGGGGGGGGGGGGGGGGGGGGGGGDGGGGGGGGGGGGGGGGGGGGGGGGFFGFGAFFFFGEEADDA:6AFFCFFFDFF9#####
@M06045:235:000000000-JCY5N:1:1101:15711:4123 1:N:0:CTCAGA
CGGAATCTTGGTCATTTAGAGGAAGTAAAAGTCGTAACAAGGTTTCCGTAGGTGAACCTGCGGAAGGATCATTAATGTATATTGAATTTTATATTCTTTATCAACCCACACTGTGTACCTTTTTACTGTTGCTTCCATGGGACATGGCTCTGCCACGTCGGCCTTATGGCTGGTGAGCGCCCATGGGAGGAAAACAAAACTCTTTGTTACAATTGAAGTCTGTCTGAATTGTTTATATTAAACGTTAAAACTTTCAACAACGGATCTCTTGGTTCTCGCATCGATGAAGAACGCAGCCACA
+
GGGGGGGGGGGGGGGGGGGGGGGGGGGGGGGGGGGGGGGGGGGGGGGGGGGGGGGGGGGGGGGGGGGGGGGGGGFGGGGGGGGGGGGGGGGGGGGGGGGGGGGGGGGGGGGGGGGGGGGGGGGGGGGGGGGGGGGGGGGGGGGGGGGGGGGGGGGGGGGGGGGGGGGGGGGGGGGGGGGGGDCGGGGFGGGGGFGGGGGGGGGGGGGGGGGDFGGGGFGGGGGGGGGGFGGFFGGGGGGGGGGGGGGGGGGGGGGGGGGFFGGG9CFFGFGFGFFFGFFFFGFFFF4?FFFFFFF(#####
@M06045:235:000000000-JCY5N:1:1101:10512:4152 1:N:0:CTCAGA
CGGAATCTTGGTCATTTAGAGGAAGTAAAAGTCGTAACAAGGTTTCCGTAGGTGAACCTGCGGAAGGATCATTACCGAGTGAGGGCCCTCTGGGTCCAACCTCCCACCCGTGTTTATCGTACCTTGTTGCTTCGGCGGGCCCGCCGCAAGGCCGCCGGGGGGCTTCCGTCCCCGGGTCCGCGCCCGCCGAAGACACCTGTGAACGCTGTATGAAGATTGCAGTCTGAGCGAAAAGCTAAATCGGTAAAACTTTCAACAACGGATCTCTTGGTTCCGGCATCGATGAAGAACGCAGCGGTGT
+
GGGGGGGGGGG<FFFC<FFGFGCGGGGGGGCGGGGFGGGGGGGGGGGGGGEGGGGGGGGGGGGGGGGGGFGGGGGGGGGGGGFGGGGGGGFGG8FFEFGGGEEGGGGGGGCFF8EFFGGGGGGGGFGGEEGGGCCFGGDFFGGGGGGGGDFBFCGGGC:CFGGGFGGC<FCEGCCE*:FEGGGDEGGGGEGE>FGCGGC++2<ECGG>*<CG7FFGDGF+0AFG?CCGGGGGGG6:>9FG+*9*:CDGFGG=?>77?FF*9CD5DCF=FFFFFF6)9)75?3?FFFBF??:1BB0(#####
@M06045:235:000000000-JCY5N:1:1101:17254:4170 1:N:0:CTCAGA
CGGAATCTTGGTCATTTAGAGGAAGTAAAAGTCGTAACAGGGTCTCCGTTGGTGAACCAGCGGAGGGATCATTACCGAGTACTATAACTCATAACCCTTTGTGAACCTTTATACCTGTTGCTTCGGCGGCGCGCCCCCCGGGGCGTGCCCGCCGGTATCATCAGAATCTCTGTTCGAACCCGACGATATTTCTGAGTGTTCTAAGCGAACTGTTAAAACTTTCAACAACGGATCTCTTGGCTCCAGCATCGATGAAGAACGCAGCGCTACCAGCACAGATCGGAAGAGCACACGTCGATGT
+
GGGGGGGGGGGGGGGGGGGGGGGGGGGGGGGGGGGGGGGGGGGGGGGGGGGGGGGGGGGGGGGGGGGGGGGGGGGGGGGGGGGGGGGGGGGGGGGGGGGGGGGGGGGGGGGGGGGGGGGGGGGGGGGGGGGGGGGGGGGGGGGGGGGGGGDGGGGGGGGGGGGGGGGGGGGGGGGGGGGGGGGGGGEEGGGGGGGGGFGGFGFFDGGGGGGGGGGGGGGGGGGGGGGGGGDC=G9CGGGGGFFGGGGF7>/9FGGFCGGGGDGGDGEEG@DF>F)45548?FEF>5>FF@;BFF7,#####
@M06045:235:000000000-JCY5N:1:1101:13832:4173 1:N:0:CTCAGA
CGGAATCTTGGTCATTTAGAGGAAGTAAAAGTCGTAACAAGGTCTCCGTTGGTGAACCAGCGGAGGGATCATTACCGAGTTTACAACTCCCAAACCCATGTGAACATACCTACTGTTGCTTCGGCGGGATTGCCCCGGGCGCCTCGTGTGCCCCGGATCAGGCGCCCGCCTAGGAAACTTAACTCTTGTTTTATTTTGGAATCTTCTGAGTAGTTTTTACAAATAAATAAAAACTTTCAACAACGGATCTCTTGGTTCTGGCATCGATGAAGAACGCAGCGCTACCATCAGAGATCGCCGC
+
GGGGGGGGGGGGGGGGGGGGGGGGGGGGGGGGGGGGGGGGGGGGGGGGGGGGGGGGGGGGGGGGGGGGGGGGGGGGGGGGGGGGGGGGGGGGGGGGGGGGGGGGGGGGGGGGGGGGGGGGGGGGGGGGGGGGGGGGGGGGGGGGGGGGGGGGGGGGGGGGGGGGGGGGGGGGGGGGGGGGGGGGGGGGGGGGFGGGGGGGGGGGGGGGGGGGGGGGGGGGGGGGGGGGGGGGGGGGGGGGGGGGGGGGGGGFGCGGGGG7FDGGCGFFGFGFFF@BDFFFFGEFFFFFFFFD@?D3#####
@M06045:235:000000000-JCY5N:1:1101:22025:4180 1:N:0:CTCAGA
CGGAATCTTGGTCATTTAGAGGAAGTAAAAGTCGTAACAAGGTTTCCGTAGGTGAACCTGCGGAAGGATCATTACTGAGTGAGGGCCCCTCGGGGTCCAACCTCCCACCCGTGTTTAACGAACCGTGTTGCTTCGGCGGGCCCGCCTCACGGCCGCCGGGGGGCATCCGCCCCCGGGCCCGCGCCCGCCGAAGCCCCCTGTGAACGCTGTCTGAAGTATGCAGTCTGAGACAATTATTCAATTAATTAAAACTTTCAACAACTGATCTCTTGGTTCCGGCATCGATGAAGAACGCAGTCCG
+
GGGGGGGGGGGGGGGGGGGGGGGGGGGGGGGGGGGGFGGGGGGGGGGGGGGGGGGGGGGGGGGGGGGGGGGGGFGGGGGGGGGGGGGGGGGGGGGGGGGGGGGGGGGGGGGGGEGFGGGGGGGGGGGGGDFGGGGGGGGGGGGGGGEGGGGGGGGGGFGGGGGGECGGGGGGGGGGGG5EGD8C858EGE*8CDG5C>5ACF7CGGGG?:00A++A<++<FFFECA++0++02<+0?CG7C:7AGCFDGFCDEFF7+0**1>*9:7B679C?FF>6C)77357.5>@FF**5>9?(#####
@M06045:235:000000000-JCY5N:1:1101:12184:4181 1:N:0:CTCAGA
CGGAATCTTGGTCATTTAGAGGAAGTAAAAGTCGTAACAAGGTCTCCGTTGGTGAACCAGCGGAGGGATCATTACAGAGTTGCAAAACTCCCAAACCATTGTGAACGTTACCTAAACCGTTGCTTCGGCGGGCGGCCCGGGTCCTTCCCGGCGCCCCTCGGCCCTCGCGGGCGCCCGCCGGAGGAAAACCAAACTATTGCATTGTATGGCCTCTCTGAGTCTTCTGTACTGAATAAGTCAAAACTTTCAACAACGGATCTCTTGGTTCTGGCATCGATGAAGAACGCAGCGCTACCCACCG
+
GGGGGGGGGGGGGGGGGGGGGGGGGGGGGGGGGGGGGGGGGGGGGGGGGGGGGGGGGGGGGGGGGGGGGGGGGGGGGGGGGGGGGGGGGGGGGGGGGGGGGGGGGGGGGGGGGGGGGGGGGGGGGGGGGGGGGGGGGGGGGGGGGGGGGGGGGGGGGGGGGGGGGGGGGGGGGGGGGGGGGGGGGGGGGGGGGGFGGGGGGGG9FFGGGGGCCCFFGGGGGGGGGGFGFCCGGGFGGGGGG7CGGGGGGGGGGGGC=DG7CFGFGGFFG?GFGFF@FFF?BC?FFD>:>D)359>?#####
@M06045:235:000000000-JCY5N:1:1101:12120:4201 1:N:0:CTCAGA
CGGAATCTTGGTCATTTAGAGGAAGTAAAAGTCGTAACAAGGTCTCCGTTGGTGAACCAGCGGAGGGATCATTACAGAGTTGCAAAACTCCCTAAACCATTGTGAACGTTACCTAAACCGTTGCTTCGGCGGGCGGCTCCGGGGTTTACCCCCCGGGCGCCCCTGGGCCCCACCGCGGGCGCCCGCCGGAGGTCACCAAACTCTTGATAATTTATGGCCTCTCTGAGTCTTCTGTACTGAATAAGTCAAAACTTTCAACAACCGATCTCTTGGTTCTGGCACCGATGAAGAACGCCCCCAA
+
GGGGGGGGGGGGGGGGGGGGGGGCGGGGGGGGGGGGGGGGGGGAGGGGGCFGGGFGGG?FGGGE:FEGGGFFGGGGCFGFEFEDE,,CFGGGFDFCFGGDG?E<<EFGGG@FGGECG?EEGGGCAFF::=FEG:C+CCCFGGCGF>FFFFGGGEC:<F*<B<FGGFCGCEGEGGDG58:E>858EEGDC*/:8*+<E6CEFCC9<C9+<9<+<9<<85CF6C;9++232<+<C+<?CEC<+**+3:>CFCG4CCCG?FF*7<*17975?BFF=F:FDFB:4*.).<>=7*9()-0(#####
@M06045:235:000000000-JCY5N:1:1101:6695:4216 1:N:0:CTCAGA
CGGAATCTTGGTCATTTAGAGGAAGTAAAAGTCGTAACAAGGTCTCCGTTGGTGAACCAGCGGAGGGATCATTACCGAGTTTACAACTCCCAAACCCCTGTGAACATACCACTTGTTGCCTCGGCGGATCAGCCCGCTCCCGGTAAAACGGGACGGCCCGCCAGAGGACCCCTAAACTCTGTTTCTATATGTAACTTCTGAGTAAAACCATAAATAAATCAAAACTTTCAACAACGGATCTCTTGGTTCTGGCATCGATGAAGAACGCAGCGCTACCATCGGAGATCGGAAGAGCATCCGC
+
GGGGGGGGGGGGGGGGGGGGGGGGGGGGGGGFGGGGGGGGGGGGFGGGGGGFGGGGGGGGGGGGGGGGGFGGGGGGGGGGGGGGGGGGGGGGGGGFGGGGGGGGGGGGGGGGGGGGGGGGGFGGGGGGGGGGGGGGGGDGGGGGGGGGGGGGGGG:FGGGGGGGGGGGGGGGGGGGGGGGGGFGGGGGGGGGGGG@FGGGFGGDGGGGGGGGGFFFGGFGGGFGGGGGGGGGGGGGGDGGCFGGGGFFFDFGGGGGCFFGGCDGGFEDG>D5<)<BGFFFFGEF>FFF:>E>>:B0#####
@M06045:235:000000000-JCY5N:1:1101:10839:4224 1:N:0:CTCAGA
CGGAATCTTGGTCATTTAGAGGAAGTAAAAGTCGTAACAAGGTTTCCGTAGGTGAACCTGCGGAAGGATCATTACCGAGTCCCGGCGGTCGGCGCGCCCCCGCGTGCGTCGCCCGCCGTCCCTCACCACCCGTGTCTACCGTACCCCGTTGCTTCGGCGGGCCCGCCACCGCGGGGCCGCCTGGGGACCCTGTGTCCCCGGGTCAGCGCCCGCCGAAGCCCCCTGAACGCTGCCCGGAAGTTTGCGGTCTGAGTGGTTGGGAATGAAGCAACAAAACTTTCAACAACGGATCTCTTCCAGG
+
GGGGGGGGGGGGGGGGGGGGGGGGGGGGGGGGGGGGGGGGGGGGGGGGGGGGGGGGGGGGGGGGGGGGGGGGGGGGGGGGGGGGGGGGGGGGGGGGGGGGGGGGGGGGGGGGGGGGGGGGGGFGGGGGGGGGGGGGGGGGGGGGGGGGGGGGGGGGGGGGGGGGGGGEGGEGGEGGGGGGGEGGGGCEGGGGGGGCFGGGGEC?FGGEEGGGGGEE5EEGGGGGGGCGCGGGGGGGGGGGGDGGF)/*/*27CFFGGGDDD<FGGFFFF4C>GFFF<FFFFGF=?FF>>@71*:<B#####
@M06045:235:000000000-JCY5N:1:1101:24296:4233 1:N:0:CTCAGA
CGGAATCTTGGTCATTTAGAGGAAGTAAAAGTCGTAACAAGGTTTCCGTAGGTATGTTAAGCATCGAATTCCTCTCCTATTGTGACATTTCGCTAACTTGTGATCTCAGGTGAACCTGCGGAAGGATCATTACTGAGTTAGGGTCTTCTGGCCCGACCTCCAACCCTGTGTCTACCTTACCACGTTGCTTCGGCGGGCCTGTCGACAGGATCTGTCGGCTGCCGGCGGGCCTTAAAACCCCGCTGGACAGTGCCCGTCGATGGCCAACCTCTTAAAACTCTTGAAGAACCATGTCGAAGGT
+
GGGGGGGGGGGGGGGGGGGGGGGGGGGGGGGGGGGGGGGGGGFGGGGGGGGGGGGGGGGGGGGGGGGGGGGGGGGGGGGGGGGGGGGGGGGGGGGGGGGGGGGGGGGGGGGGGGGGGGGGGGGGGGGGGGGGGGGGGGGGGGGGGGGGGGGGGGGGGGGGGGGGGGGGGGGGGGGGGGGGDGGGGGGGGGGGGGGGGGGGGGGGGGGGGGGGGGGGGGGGGGGEECEGEEGGGGGGGGGGGGGGGGDGGGGGGGGGGDDCC7CGGGFFGFGFGFFF>FFFFG6@FFFFFFFFFFF0#####
@M06045:235:000000000-JCY5N:1:1101:9419:4233 1:N:0:CTCAGA
CGGAATCTTGGTCATTTAGAGGAAGTAAAAGTCGTAACAAGGTCTCCGTTGGTGAACCAGCGGAGGGATCATTACCGAGTTTACAACTCCCAAACCCCTGTGAACATACCACTTGTTGCCTCGGCGGATCAGCCCGCTCCCGGTAAAACGGGACGGCCCGCCAGAGGACCCCTAAACTCTGTTTCTATATGTAACTTCTGAGTAAAACCATAAATAAATCAAAACTTTCAACAACGGATCTCTTGGTTCTGGCATCGATGAAGAACGCAGCGCTACCCATCGAGATCGGAAGAGCATGTAA
+
GGGGGGGGGGGGGGGGGGGGGGGGGGGGGGGGGGGGGGGGGGGGGGGGGGGGGFGGGGGGGGGGFGGGGGGGGGGGGGGGGGGGGGGGGGGGGGGGGGGGGGGGGGGGGGGGGGGGGGGGGGGGGGGGGGGGGFGGGGGGGGGGEGGGGGGGGGGGGGGGGGGGFGGGGGGGGGGGGGGGGGGEGGGGGGGGFGGGGGGGGGGGGGGGGGGFGFGFFGGGFGGGGGGGGGGGGGGGGGGGGGGGGGGGGG+:65CGGCFGGGGGGGFFGFGFGFE@GFFFFGFFFFFFF>EFFFF)#####
@M06045:235:000000000-JCY5N:1:1101:13396:4252 1:N:0:CTCAGA
CGGAATCTTGGTCATTTAGAGGAAGTAAAAGTCGTAACAAGGTTTCCGTAGGTGAACCTGCGGAAGGATCATTCATAATAAGTGTTTATGGCACTTCTTAAATCCATATCCACCTTGTGTGCAATGTCAGCCGTTCTCTTTATGAAAGCGGCCAAACATCAACTTATTTTTTAACTGTCTGTCTGAAAACTATTATGAATAAACAATTCAAATACAACTTTCAACAACGGATCTCTTGGCTCTCGCATCGATGAAGAACGCAGCGCTACCAGTGTAGATCGGAAGAGCACACGTCTGTCGA
+
GGGGGGGGGGGGGGGGGGGGGGGGGGGGGGGGGGGGGGGGGGGGGGGGGGGGGGGGGGGGGGGGGGGGGGGGGGGGGGGGGGGGGGGGGGGGGGGGGGGGGGGGGGGGGGGGGGGGGGGGGGGGGGGGGGGGGGGGGGGGGGGGGGGGGGGGGGGGGGGGGGGGGGGGGGGGGGGGGGGGGGGGGGGGGGGGGGGGGGGGGGGGGGGGFGGGGGGGGGGGGGGGGGGGGGGGDGGGGGGGGGGGDGGGGGGGGGFGGGGGGGGGGGFFGFFFGFFFGFFFFGFFFFFFFFFFFFF:#####
@M06045:235:000000000-JCY5N:1:1101:12259:4253 1:N:0:CTCAGA
CGGAATCTTGGTCATTTAGAGGAAGTAAAAGTCGTAACAAGGTCTCCGTTGGTGAACCAGCGGAGGGATCATTACTGAGTACTACACTCTCTACCCTTTGTGAACTATTATACCTGTTGCTTCGGCGGCGCCCGCAAGGGTGCCCGCCGGTCTCATCAGAATCTCTGTTTTCGAACCCGACGATACTTCTGAGTGTTCTTAGCGAACTATCAAAACTTTTAACAACGGATCTCTTGGCTCCAGCATCGATGAAGAACGCAGCGCTACCTCTGAAGATCGGAAGAGCACACGTCTGAACAGA
+
GGGGGGGGGGGGGGGGGGGGGGGGGGGGGGGGGGGGGGGGGGGGGGGGGGGGGGGGGGGGGGGGGGGGGGGGGGGGGGGGGGGGGGGGGGGGGGGGGGGGGGGGGGGGGGGGGGGGGGGGGGGGGGGGGGGGGGGGGGGGGGGGGGGGGGGGGGGGGGGGGGGFGGGGGGGGGGGGGGGGGGGGGGGGGGGGGGGGGGGGGGGGDGGGGGGGGGGGGGGGGGGGGFGGC*CFGGGFCFFGGFFGGGGGFGGGGFGGFGGGGGGGGDDF4BF@*@=8C6@EBGFFFFFFFFFF:BF)#####
@M06045:235:000000000-JCY5N:1:1101:14118:4264 1:N:0:CTCAGA
CGGAATCTTGGTCATTTAGAGGAAGTAAAAGTCGTAACAAGGTTTCCGTAGGTGAACCTGCGGAAGGATCATTCATAATAAGTGTTTATGGCACTTCTTAAATCCATATCCACCTTGTGTGCAATGTCAGCCGTTTTCTTTATGAAAGCGGCCAAACATCAACTTATTTTTTAACTGCCTGTCTGAAAACTATTATGAATAAACAATTCAAATACAACTTTCAACAACGGATCTCTTGGCTCTCGCATCGATGAAGAACGCAGCGCTACCGGTAGAGATCGGAAGAGCACACGTCTCCCAT
+
GGGGGGGGGGGGGGGGGGGGGGGGGGGGGGGGGGGFGGGGGGGGGGGGGGGGGGGGGGGGGGGGGGGGGGGGGGGGGGGGGGGGGGGGGGGGGGGGGGGGGGGGGGGGGGGGGGGGGGGGGGGGGGGGGGGGGFFGGGGGGGGFGGGGGGGGGGFGGGGGGGGGGGGGGGGGGGGGGGGGGGGGGGGGGGGGGGGGGGGGGGGGGGGGGGGGGGGGGGGGGFGGGGGGGDECDGGGGGGGGGGGGGG5DGGGDFG=F<FGGGGGGD:AGFGFGFFFG?FFFGFFEFFFFFFFFFB4#####
@M06045:235:000000000-JCY5N:1:1101:17851:4290 1:N:0:CTCAGA
CGGAATCTTGGTCATTTAGAGGAAGTAAAAGTCGTAACAAGGTCTCCGTTGGTGAACCAGCGGAGGGATCATTACAGAGTTGCAAAACTCCCTAAACCATTGTGAACGTTACCTAAACCGTTGCTTCGGCGGGCGGCCCGGGTCCTTCCCGGCGCCCCCCGGCCCTCGCGGGCGCCCGCCGGAGGTAAACCAAACTATTGCATTAATGGCCTCTCTGAGTCTTCTGTACTGAATAAGTCAAAACTTTCAACAACGGATCTCTTGGTTCTGGCATCGATGAAGAACGCAGCGCTACCGCATC
+
GGGGGGGGGGGFGGGGGGGGGGGGGGGGGGGGGGGGGGGGGGGGGGGGGGGGGGGGGGGGGGGGGGGGGGGGGGGGGGGGGGGGGGGGGGGGGGGGGGGGGGFGGGGGGGGGGGGGGGGGGGGEGGGGGGGGGGGGGGGGGGGGGGGGGGGGGGGGGGGGGGGGGGGGGGGGGGGGGGGGGGGGGGGGGGGGFGGGGDGGGGFGGGGGGGG6A@GD7<CGGGGGGGGFFE9C7AFFFGGGGGGGGGCCFCFGCFGGGGCCFDGGDGFFGFG:C?FFGFFFFG?F>:BE3:39749B#####
@M06045:235:000000000-JCY5N:1:1101:24171:4297 1:N:0:CTCAGA
CGGAATCTTGGTCATTTAGAGGAAGTAAAAGTCGTAACAAGGTCTCCGTTGGTGAACCAGCGGAGGGATCATTACCGAGTCTTTACAACTCATAACCCTTTGTGAACCATTATACCTAGTTGCTTCGGCGGCGCGCCTCCGGGCGTGCCCGCCGGCCAATTATAGTCTCTTAGTTGTGAATCGACGTTACATCTGAGTGTTCTAAGCGAACTGTTAAAACTTTCAACAACGGATCTCTTGGCTCCAGCATCGATGAAGAACGCAGCGCTACCGTCTCAGATCGGAAGAGCACACGTACAAC
+
GGGGGGGGGGGGGGGGGGGGGGGGGGGGGGGGGGGGGGGGGGGGGGGGGGGGGGGGGGGGGGGGGGGGGGGGGGGGGGGGGGGGGGGGGGGGGGGGGGGGGGGGGGGGGGGGGGGGGGGGGGGGGGGGGGGGGGGGGGGGGGGGGGGGGGGGGGGGGGGGGGGGGGGGGGGGGGGGFEGFFGGGGGGGGGGGGGGGGGGGGGGGGGGGGGGGGGFGGGGGGGGGGGGGGGGGGGGGGGGGGGGGGGGGGGFGGGGGGGGGGGGGGGFFGFGFGFF5CFFFBFFFFBE>5FFFFBF(#####
@M06045:235:000000000-JCY5N:1:1101:6662:4342 1:N:0:CTCAGA
CGGAATCTTGGTCATTTAGAGGAAGTAAAAGTCGTAACAAGGTAACCGTAGGTGAACCTGCGGTTGGATCATTAACAAATTGATCAGGCTAGGCTTAACAGCTCTGCCGGTGTTTCTCCTGCGAAAGCGGGTAGGAAACCCAAACCCATTTGTGAAATGTATAGATGTCTCTGGCGGTGGGGTGTCGAAAAGGTTCTTGTAGCTTTCTCAATCCCTGTCAGCATGCTTTACGCTTGTGGACAAGCCGCCAATTGCTTCTTAACAACGCTTTTGCTAAGTATCATTGTCTAACCTGTCACTA
+
GGGGGGGGGGGGGGGGGGGGGGGGGGGGGGGGGGGGGGGGGGGGGGGGGGGGGGGGGGGGGGGGGGGGGGGGGGGGGGGGGGGGGGGGGGGGGGGGGGGGGGGGGGGGGGGGGGGGGGGGGGGGGGGGGGGGGGGGGGGGGGGGGGGGGGGGGGGGGGGGGGGGGGGGGGGGGCGGGGGGGGGGGGGGFGGGGGGGGGGGGGGGGGGGGGGGGGGGGGGGGGGGGGGGGGGGGGGGGGGGGGGCFGGGGGGGGGGGGGGGGGGGGGFFGFGFCFFFGFFFFGFFF=?*=FFFFFF<#####
@M06045:235:000000000-JCY5N:1:1101:5904:4343 1:N:0:CTCAGA
CGGAATCTTGGTCATTTAGAGGAAGTAAAAGTCGTAACAAGGTCTCCGTTGGTGAACCAGCGGAGGGATCATTACCGAGTTTACAACTCCCAAACCCCTGTGAACATACCTATCGTTGCTTCGGCGGGATGCCCCAGTTTGACGCAAGCTGGACCCAGGCGCCCGCCGGAGGACCCAAACTCTTGTTTTATTTATGTATCTTCTGAGTAAACAAGCAAATAAATTAAAACTTTCAACAACGGATCTCTTGGTTCTGGCATCGATGAAGAACGCAGCGCTACCCATTAAGATCGGAACTCCC
+
GGGGGGGGGGGGGGGFGGGGGGGGGGGGGGGGGGGGGGGGGGGGGGGGGGGFGGGGGGGGGGGGGGGGGGGGGGGGGGGGGGGGGGGGGGGGGGGGGGGGGGGFGGGGGGFGFGGGGGGGGGGGGGGGGGGFFGGGGGFGGGGGGGGGGGGGGGCFGGDGGGDEEGGGGGGGGGGGGGGGGGGGGGGGGGGGGGGGGGGGGGGGGGGGGGCFGFGF8EGGFGGGCGGGGGGGGGCEFGFGGCGGGFGGGFGGGGGGGGFDFGGFGGFFGFGFGB>E<>E>ECFFFFFBBFFFFFF?#####
@M06045:235:000000000-JCY5N:1:1101:5863:4346 1:N:0:CTCAGA
CGGAATCTTGGTCATTTAGAGGAAGTAAAAGTCGTAACAAGGTCTCCGTTGGAGAACCAGCGGAGGGATCATTACAGAGTTGCAAAACTCCCTAAACCATTGTGAACGTTACCTACAAACCGTTGCTTCGGCGGGCGGCTCCGGGTCCGCCCGTTGCCCCTCGGCCCCCCCTCGCGGGGGCGCCCGCCGGAGGAAACCCAACTCTTGATTAACATGGCCTCTCTGAGTCTTCTGTACTGAATAAGTCAAAACTTTCAACAACGGATCTCTTGGTTCTGGCATCGATGAAGAACGCAAAAGA
+
DFGGGFGGGGGFD9EGFFCFFFGGGDFGGGGFFFFGGCFGGGC<CFFGGGGGGGGGGFFFGGGEGGGGFGGGGAFGFFGGGGGGGG,EFGFCFGFGGDFGGGDFAFGCCFFGGGGGGGGG@:?FCFFFGEGGGC7FGGGGGGGEGGEFGGGGGGGGDDFGGGGCDCBFFGGGCCGCCGGCEE>CGGGGEGGGC*2<E*;EFGGD?C+<E@FGFG??85@@F8EC+<CF+<FGFCGFGGGFFF7FGFGGGFGFGG>FE7DF**)95<@9CF*969>FC@FF>GF>?FF7@?FBF>0,#####
@M06045:235:000000000-JCY5N:1:1101:7924:4352 1:N:0:CTCAGA
CGGAATCTTGGTCATTTAGAGGAAGTAAAAGTCGTAACAAGGTTTCCGTAGGTGAACCTGCGGAAGGATCATTACCGAGTGAGGGCCCCTCGCGGCCCAACCTCCCACCCGTGTCTCCAACACCTGTTGCTTCGGCGGGCCCACCGGGGCCACCCGGTCGCCGGGGGACATCCGTCCCCGGGCCCGCGCCCGCCGAGGCGCTCTGTGAACCCTGATGAAGATGGGCTGTCTGAGTGATATGAAAATTGTCAAAACTTTCAACAATGGATCTCTTGGTTCCGGCATCGATGAAGAAACCGAT
+
GGGGGGGGGGGGGGGGGGGGGGGGGGGGGGGGGGGGGGGGGGGGGGGGGGGGGGGGGDFGGGGGGGGGGGGGGGAFGGGGGGGGGGGGGFGGGGGGDGGGGGGGGGGGGGGGGGGGGGGGGGGGGGGGGGGGGCFGGGGGDGGGGGGGGDFCFFGGGGGGGGGDGGGGGGGGGGGGEGGGGGGDEEGEGGGGGGGGGGGGE>CCF?FGGFFEGGGGG:CGGGGGGGCC=FFG7<+3:FGCCCF7<C*>CDGGF7DGGCF7:CGFGGF?:?*=FFFFGFF:B<DD@?DFF44)6<?(#####
@M06045:235:000000000-JCY5N:1:1101:21216:4357 1:N:0:CTCAGA
CGGAATCTTGGTCATTTAGAGGAAGTAAAAGTCGTAACAAGGTTTCCGTAGGTGAACCTGCGGAAGGATCATTCATAATCAAGTGTTTTTATGGCACTTTCAAAAATCCATATCCACCTTGTGTGCAATGTCATCTCTCTGGGGGCTGCCGGCTGTCAAAAGCCGTGTGGTCACCTTTGGGATTTATATCTACTCAGAACTTTAGTGATTTTGTCTGAAACATATTATGAATACTTAATTCAAAATACAACTTTCAACAACGGATCTCTTGGCTCTCGCATCGATGAAGAACGCAGCGAGA
+
GGGGGGGGGGGGGGGGGGGGGGGGGGGGGGGGGGGGGGGGGGGGGGGGGGGGGGGGGGGGGGGGGGGGGGGGGGGGGGGGGGGGGGGGGGGGGGGGGGGGGGGGGGGGGGGGGGGGGGGGGGGGGGGGGGGGGGGGGGGGGGDGGGGGGGGGGGGGGGGGGGGGGGGGGGGGGGGGGGGGGGGGGGGGGGGGGGGGGGGGGGGGGGGGGGGGGGGGGGGGGGGGGGGGGGGGDFFGGGGGGGGFFGGGG=GGGFFGFGGGFGDGGGFFGFGFCFFFGFFFFGEFFFFFBFFFF<B2#####
@M06045:235:000000000-JCY5N:1:1101:15909:4364 1:N:0:CTCAGA
CGGAATCTTGGTCATTTAGAGGAAGTAAAAGTCGTAACAAGGTCTCCGTTGGTGAACCAGCGGAGGGATCATTACAGAGTTGAAAAACTCCCTAAACCATTGTGAACGTTACCCAAACCGTTGCTTCGGCGGGCGGCGCCCAGCGCCCCCCAGGCCCCCTCGCGGGGCGCCCGCCGGAGGTACCCCAAACCATTGATACTTTATGGCCTCTCTGAGTCCTCTGTACTGAATAAGTCAAAACTTTCAACAACGGATCTCTTGGTTCTGGCATCGATGAAGAACGCAGCGCTACCGGTTGGTT
+
GGGGGGGGGGGGGGGGGGGGGGGGGGGGGGGGGGGGGGGGGGGGGGGGGGGGGGGGGGGGGGGGGGGGGGGGGGGGGGGGGGGGGGGGGGGGGGGGGGGGGGGGGGGGGGGGGGGGGGGGGGGGGGGGGGGGGGGGGGGGGGGGGGGGGGGGGGGGGGGGGGGGGGGGGGGGGGGGGGGGGGGGGGGDGGGGGGGGGGGGGGGGGGGGGGGGGGGGGGGGGGGGGGGGGGGGGGGFGGGGGGGGGGGGGGGGGGD<9>DGGGGGGGFFG:CFGFFFG=8FFGFFFFFFFF>6FBB(#####
@M06045:235:000000000-JCY5N:1:1101:19301:4386 1:N:0:CTCAGA
CGGAATCTTGGTCATTTAGAGGAAGTAAAAGTCGTAACAAGGTCTCCGTTGGTGAACCAGCGGAGGGATCATTACAGAGTCTTCTGAACTCCAAACCATTGTGAACATATCATGTTGCTTCGGCGGGATGCCGGGTGGACCAGCGCCCCCGCGCCGCCCGCCGGAGGCCAAACTCTTGTTTTCTAGCGGAATCTTCTGAGTCTTTATAAATAAGCAATCAAAACTTTCAGCAACGGATCTCTTGGCTCTGGCATCGATGAAGAACGCAGCGCTACCAACTCAGATCGGAAGAGCACTAAGA
+
GGGGGGGGGGGGGGGGGGGGGGGGGGGGGGGGGGGGGGGGGGGGGGGGGGGGGGGGGGGGGGGGGGGGGGGGGGGGGGGGGGGGGGFGGGGGGGGGGGGGGGGGGGGGGGGGGGGGGGGGGGGGGGGGGGGGGGGGGGGGGGGGGGGGGGGGGGGGGGGGGGGGGGGGGGGGGGGGGGGGGGGGGGGGGGGGGGGGGGGGGGGGGGGGGGGGGGGGFGGGGGGGGGGGGGGGGGGGGGGEGGGGGGGFGGGGFGGGGGGFFGGGGGFFGFGFDDDFGFFFFGFFFFF:DE@:>7?0#####
@M06045:235:000000000-JCY5N:1:1101:7505:4415 1:N:0:CTCAGA
CGGAATCTTGGTCATTTAGAGGAAGTAAAAGTCGTAACAAGGTTTCCGTAGGTGAACCTGCGGAAGGATCATTACTGAGTGAGGGCCCCTCGGGGTCCAACCTCCCACCCGTGTTTAACGAACCGTGTTGCTTCGGCGGGCCCGCCTCACGGCCGCCGGGGGGCATCCGCCCCCGGGCCCGCGCCCGCCGAAGCCCCCTGTGAACGCTGTCTGAAGGATGCAGGCTGAGACAATTATTCCATTAATTAAAACTTTCAACAACGGATCTCGTGTTTCCGGCATCGAAGAAGAACGCAGGGTG
+
GGGGGGGGGGGGGGGGGGGGGGGGGGGGGGCGGGGGGGGGGGGGGGGGGGDGGGGGGGGGGGGGGGGGGGGFGGGGGGFFGGGFEGGGGGGGGGGGGGGGGGGGGGGGGGGFGGGGGGGGGGGEGGGFGCGGFGGGGGGGGGGGGGCFGG7FCGFDGBGEGGGGGDGE>FGGGGGEGGGEGGE5CEEGE>CEC*;CEG8C+<CGC8>C>EF7<+<9+0<62<0*/;5*23028?7<>EC+<>7+0:CG>7C6<CCGCDGGG4)95/5**)9@*)7*:073;97>)))09:44:16(#####
@M06045:235:000000000-JCY5N:1:1101:24934:4431 1:N:0:CTCAGA
CGGAATCTTGGTCATTTAGAGGAAGTAAAAGTCGTAACAAGGTCTCCGTTGGTGAACCAGCGGAGGGATCATTTCAGAGTCTTCTGAACTCCAAACCATTGCGAACATATCATGTTGCTTCGGCGGGATGCCGGGTGGACCAGCGCCCCCGCGCCGCCCGCCGGAGGCCAAACTCTTGTTTTCTAGCGGAATCTTCTGAGTCTTTATAAATAAGCAACCAAAACTTTCAGCAACGGATCTCTTGGCTCTGGCATCGATGAAGAACGCAGCGCTACCCACCGAGATCGGAAGAGCACTCCCG
+
GGGGGGGGGGGGGGGGGGGGGGGGGGGGGGGGGGGGGGGGGGGGGGGGGGGGGGGGGGGGGGGGGGGGGGGGGGFGGGGGGGGGGGGGGGFFGGGGGGGGGGGGGGGGGGGGGGGGGGGGGGGGGGGGGGGGGGGGGGGGGGGGGGGGGGGGGGGGGGGGGGGGGGGGGGGGGFGGGGGGGFFGGGGGGGGGGGGGGGGGGGGGGGGGGGGFDGGGGGGGGGGGGGGGGFFGGGGGGGGFGGGGGGDFGGCGCGGGCFGGGGGGGD>D>31>DFFFGFDFFCBD>=>EEFD?FFF0#####
@M06045:235:000000000-JCY5N:1:1101:17908:4445 1:N:0:CTCAGA
CGGAATCTTGGTCATTTAGAGGAAGTAAAAGTCGTAACAAGGTTTCCGTAGGTGAACCTGCGGAAGGATCATTCATAATTGAGTGTTTTATGGCACTCTTTAAAAAAATCCATATCCACCTTGTGTGCAACGTTTTTGAACTCTCTGGCATTAAAAAGCCAAGAGGGTTTGATTAACTTAACACCTTTAAAGCAGTTTGTCTGAATATCTATTTCTGAATAAACATAATTCAAAAATACAACTTTCAACAACGGATCTCTTGGCTCTCGCATCGATGAAGAACGCAGCGCTACCTTCATGG
+
GGGGGGGGGGGGGGGGGGGGGGGGGGGGGGGGGGGGGGGGGGGGGGGGGGGGGGGGGGGGGGGGGGGGDGGGGGGGGGGGGGGGGGGGGGGGGGGGGGGGGGGGGGGGGGGGGGGGGGGGGGGGGGGGGGGGGFGGGGGGGGGGGGGGGGGGGGGGGGGGGGGGGGGFGGGGGGGGGGGGGGGGGGGFGGGGGGGGGGGGGGGGGGGGGGGGGGGGGGGGGGGGGGGGGCFGGGGGGGGGGGGGGGGGGGGGGGGGGGGGGGGGGGFFGFGFGFFFGFFFFGFFEFFFFFEFFBDF#####
@M06045:235:000000000-JCY5N:1:1101:11862:4456 1:N:0:CTCAGA
CGGAATCTTGGTCATTTAGAGGAAGTAAAAGTCGTAACAAGGTTTCCGTAGGTGAACCTGCGGAAGGATCATTACCGAGTGAGGGTCTCTCAGGCCCGACCTCCCACCCTGTGTTTTTGTGACCTTGTTGCTTTGGCGGGCCCGCCTCGATGAGAGGCCGCCGGAAGCTCACCGCTTTGGGCCCGTGCCCGCCAGTAGCCCCCTTAAATTCTTAATAAACCTGTCGTCTGAGTCCACGGATGTAATGAAAAAAAACTTTCAACAACGGATCTCTTGGTTCTGGCATCGATGAAGAAGACCT
+
GGGGGGGGGGGGGGGGGGGGGGGGGGGGGGGGGGGGGGGGGGGGGGGGGGGGGGGGGGGGGGGGGGGGGGGGGGGGGGGGGGGGGGGGGGGGGGGGGGGGGGGGGGGGGGGGGGGGGGGGGGGGGGGGGGGGGGFGGGGGGGGGGGGGGGGGGGGGGGGGGGGGDGGGGGGGGGGDGGGGGGGGGGGGGGDGGEGGGGFGFEG5@89FGFGGGGGGG7FGGGGGGGGGGGDFGGGFGGGGGGGGGGGGGGGGGGGGGFGGGGGGGC>DGDGFGFFFGFFFFD=FFFFFFF=BF>>?#####
@M06045:235:000000000-JCY5N:1:1101:23158:4458 1:N:0:CTCAGA
CGGAATCTTGGTCATTTAGAGGAAGTAAAAGTCGTAACAAGGTTTCCGTAGGTGAACCTGCGGAAGGATCATTCATAATCAAGTGTTTTTATGGCACTTTCAAAAATCCATATCCACCTTGTGTGCAATGTCATCTCTCTGGGGGCTGCCGGCTGTCAAAAGCCGTGTGGTCACCTTTGGGATTTATATCTACTCAGAACTTTAGTGATTTTGTCTGAAACATATTATGAATACTTAATTCAAAATACAACTTTCAACAACGGATCTCTTGGCTCTCGCATCGATGAAGAACGCAGGACCC
+
GGGGGGGGGGGFGGGGGGGGGGGGGGGGGGGGGGGFFGGGGGGGGGGGGGGGGGGGGGGGGGGGGGGGGGGGGGGGGGGGGGGGGGGGGGGGGGGGGGGGGGGGFFGGGGGGGGGGGGGGGGGGGGGGGGGGGG,FGGGGGGGGGGGGGGGGGGGGGGGGGGGGGGGGGGGGGGGGGGGGGGGFGGGGECGGGGGGGGGGGGGGGGGGGGGGGGGGGGGGGGGGGGGGGGGGGGGGGFGGGFGFGGGGGGGGGGGGGGGGGGDGDGFFGFGFGFFFGFFFFGFFFFFFBF4:DFF0#####
@M06045:235:000000000-JCY5N:1:1101:22072:4459 1:N:0:CTCAGA
CGGAATCTTGGTCATTTAGAGGAAGTAAAAGTCGTAACAAGGTTTCCGTAGGTGAACCTGCGGAAGGATCATTCATAATAAGTGTTTATGGCACTTCTTAAATCCATATCCACCTTGTGTGCAATGTCAGCCGTTTTCTTTATGAAAGCGGCCAAACATCAACTTATTTTTTAACTGTCTGTCTGAAAACTATTATGAATAAACAATTCAAATACAACTTTCAACAACGGATCTCTTGGCTCTCGCATCGATGAAGAACGCAGCGCTACCAAGGGAGATCGGAAGAGCACACGTCTGGTAG
+
GGGEGDGGGGGGGGGD9FEGGGGGFGGGGFGGEFGGFGFFFGGGGGGGGFGGGGFGGGGGGGGGEGGFGGFFGFEFGGGGGGGGGGGFGGGGFFGFGGGGFGDFGGGGGGEGGGGGGDFFFFGGGGGGGDGGGB?<FCFFGGGG9E?EFGGGGCFDFFFGGGGFCFDFFGGGGGGGGGGGGGFGGG;BFGGGGGGGGCGGGGGCGGGGGFGGGGGGGGGFGGFAAFGGEEGDGGFFGGDFCCFCEGD47CCFG+CCFGGDD<DD7>>55AFA4>55/509FG>>B)8:F>F:>:B2#####
@M06045:235:000000000-JCY5N:1:1101:16990:4492 1:N:0:CTCAGA
CGGAATCTTGGTCATTTAGAGGAAGTAAAAGTCGTAACAAGGTTTCCGTAGGTGAACCTGCGGAAGGATCATTACCCTTCCGGTCTTCGAGACCGCGTCTTCAACTCGCCGCAGGACCCCACGAAAGTGGCCAGAAATGCGGACGAGGCGAAGTAACCCTTGACTATGAGTACCTTTTGTTCCCTCGGCGGGCTCGCGCCCGTCGCTGGGCCCATCCAAACCCCTTTGCAGTAGCAGTATACCTCTGATCGTGGGCACTTGAATCTTTACAACTTTCAACAACGGATCTCTTGGTTTAAAC
+
GGGGGGGGGGGGGGGGGGGGGGGGGGGGGGGGGGGGGGGGGGGGGGGGGGGGGGGGGGGGGGGGGGGGGGGGGGGGGGGGGGGGGGGGGGGGGG>FFFGGGGGGGGGGGGGGGFGGFGGEFGGGGGGGGGGGGGGGGGFGGGGGGGGDGGGGEGGGGGGGGCGGGGGGGGFGGGGGGGGFGFGGGGGGGGGDGGGGECCEGGGD5C8CECFGEDGGFGGGGG5C8:CGGF6CFGGFFCC:<CF7?FDFFGF*7CDG6CC4:>CFDFFFC?FFGF4@79FFFC57@D).9BFDB?BF#####
@M06045:235:000000000-JCY5N:1:1101:11546:4494 1:N:0:CTCAGA
CGGAATCTTGGTCATTTAGAGGAAGTAAAAGTCGTAACAAGGTCTCCGTTGGTGAACCAGCGGAGGGATCATTACCGAGTTTACAACTCCCAAACCCCTGTGAACATACCTATACGTTGCCTCGGCGGATCAGCCCGCGCCCCGTAAAAAGGGACGGCCCGCCCGAGGACCCCTAAACTCTGTTTTTAGTGGAACTTCTGAGTAAAACAAACAAATAAATCAAAACTTTCAACAACGGATCTCTTGGTTCTGGCATCGATGAGAACGCAGCGCTACCCCGTCAGATCGGAAGAGCACATGC
+
GGGGGGGGGGGGGGGGGGGGGGGGGGGGGGGGGGGGGGGGGGGGGGGGGGGGGGGGGGGGGGGGGGGGGGGGGGGGGGGGGGGGGGGGGGGGGGGGGGGGGGGGGGGGGGGGGGGGGGGGGGGGGGGGGGGGGGGGGGGGGGGGGGGGGGGGGGGGGGGGGGGGGGGGGGGGGGGGGGGGGGCGGGGGGGGGGGGFGGGGGGGGGGGGGGGGGGGFGGGGGGGGGGGGGGGGGGGGGGGEGGGGGGGGGGGGGGGGGGGFGGGGGGFFGFGBGBFFGFFDDDDEFFFFDDD1),8)#####
@M06045:235:000000000-JCY5N:1:1101:22749:4506 1:N:0:CTCAGA
CGGAATCTTGGTCATTTAGAGGAAGTAAAAGTCGTAACAAGGTCTCCGTTGGTGAACCAGCGGAGGGATCATTACCGAGTACTATAACTCATAACCCTTTGTGAACCTTTATACCTGTTGCTTCGGCGGCGCGCCTCCCGGGGCGTGCCCGCCGGTATCATCAGAATCTCTGTTCGAACCCGACGATATTTCTGAGTGTTCTAAGCGAACTGTTAAAACTTTCAACAACGGATCTCTTGGCTCCAGCATCGATGAAGAACGCAGCGCTACCCCGACAGATCGGAAGAGCACACGTCCAGTC
+
GGGGGGGGGGGGGGGGGGGGGGGGGGGGGGGGGGGGGGGGGGGGGGGGGGGGGGGGGGGGGGGGGDGGGGGGGGGGGGGGGGGGGGGGGGGGGGGGGGGGGGGGGGGGGGGGGGGGGGGGGGGGGGGGGGGGGGGGGGGGGGGGGGGGGGGGGGGGGGGGGGGGGGGGCFCFGGFGGGGDGGGGGEGGGGFGGGGGGGGGGGGGGGGGGGGGGGGGGGGGGFGGGGGGGGGCEGGGGGGFDCFEFGGGGGGGGGGGFCFGGGGGGGFFGF9:FFDEGFFFFGFEEFFFFFF?FFB2#####
@M06045:235:000000000-JCY5N:1:1101:12081:4518 1:N:0:CTCAGA
CGGAATCTTGGTCATTTAGAGGAAGTAAAAGTCGTAACAAGGTTTCCGTAGGTGAACCTGCGGAAGGATCATTACCGTGCCGGGGGCCCTCCGGGGTCCCATTGTGCCACCCGTGTTTACTTGTACCTGTTGCTTCGGCGGGCCTGCGGGCCTCGCTCGCTGCCGGGGGACCTGGTCCCCGGGCTCGTGCCCGCCGGAGACACACCCAACCTCTCTAACGTATACGTCTGAGCAATGATTTAATCATTAAAACTTTCAACAACGGATCTCTTGGTTCCCGCATCGATGAAGAACGCGTCGA
+
GGGGGGGGGGGFGGGGGGGGGGGGGGGGGGGGGGGGGGGGGGGGGGGGGGGGGGGGGGGGGGGGGGGGGGGGGGGGGGGGGGGGGGGGGGGGGGGGGGGGGGGGGGGGGGGGGGDGGGGGGGGGGGGGGGGGGGGGGGGGGGGGGGGGDGGGGGEEEGGGGGGGEEGGGGGGGGGGGGGGGGGGCFD8ECGGEGGGG5:EG8C*8EGGFGG6:+;EGCFEFC?EFF?ECFCGGG6EDFGGGFGGFGGGFGGGGFGGGGGFFFGGDD:>**:@CFFFGFF@F555)7>4889.9291#####
@M06045:235:000000000-JCY5N:1:1101:11405:4551 1:N:0:CTCAGA
CGGAATCTTGGTCATTTAGAGGAAGTAAAAGTCGTAACAAGGTCTCCGTTGGTGAACCAGCGGAGGGATCATTACCGAGTTATCCAACTCCCAACCCCTGTGAATTATACCTTTAATTGTTGCTTCGGCGGGACTTCGCGCCCGCCGGGGACCCAAACCTTCTGAATTTTTCAATAAGTATCTTCTGAGTGGTTAAAAAAAAAAATGAATCAAAACTTTCAACAACGGATCTCTTGGTTCTGGCATCGATGAAGAACGCAGCGCTACCGCAATAGATCGGAAGAGCAAACGGCTTACAGAC
+
GGGGGGGGGGGGGGGGGGGGGGGGGGGGGGGGGGGGGGGGGGGGGGGGGGGGGGGGGGGGGGGGGGGGGGGGGGGGGGGGGGGGGGGGGGGGGGGGGGFGGGFGGGGGGGGFGGGGGGGGGGGGGGFFGGGGGGGGGGGGGGGGGGGGGGGGGGGGGGGGGGGGGGGGGGGGFGFGFGGGGFGGGFGGGGGGGGGGGGGGGGGGG;<AFFGF?CFGGGF?CFCFGGGGG*C:FGGGGFD99C>FGGGGD4ECCCF7*/*73)19*))8/7).*9*/*/8:;C>F>F@)0;)()((.#####
@M06045:235:000000000-JCY5N:1:1101:12554:4557 1:N:0:CTCAGA
CGGAATCTTGGTCATTTAGAGGAAGTAAAAGTCGTAACAAGGTTTCCGTAGGTGAACCTGCGGAAGGATCATTATTGAATACTCTTGATGAGTTGTAGCTGGCTCTCCGGGGCATGTGCACGCTTGTCTTGATTTTATTCATCCACCTGTGCACCTTTTGTAGTCTTGGGGGTTGAAAGCAGTCGACTATCGGATGGCTATGGCTTTTCCGGATGTGAGAAATGCTGAGTGCATAGACGCATACAGCTCTTCTCAAGTGACTTGCAAACCCTTGAGTACTATGTATTCATATACCACACGT
+
GGGGGGGGGGGGGGGGGGGGGGGGGGGGGGGGGGGGGGGGGGGGGGGGGGGGGGGGGGGGGGGGGGGGGGGGGGGFGGGGGGGGGGGGGGGGGGGGGGGGGGGGGGGGGGGGGGGGGGGGGGGGGGGGGGGGGGGGGGGGGGGGGGGGGGGGGGGGGGGGGGGGGGGGGGGGGGGGGGGGGGGGGGGGGGGGGGGGGGGGGGGGGGGGGGGGGGGGGGGGGGGFFGGGGGGGGGGFGGGGGDDFGGGGGGGGFGGGGGFFGGGF=FFFGFGFGFFFGFFFFGFB48FFF?BBFAF2#####
@M06045:235:000000000-JCY5N:1:1101:20192:4559 1:N:0:CTCAGA
CGGAATCTTGGTCATTTAGAGGAAGTAAAAGTCGTAACAAGGTCTCCGTAGGTGAACCTGCGGAGGGATCATTACAAGTGACCCCGGTCTAACCACCGGGATGTTCATAACCCTTTGTTGTCCGACTCTGTTGCCTCCGGGGCGACCCTGCCTTCGGGCGGGGGCTCCGGGTGGACACTTCAAACTCTTGCGTAACTTTGCAGTCTGAGTAAACTTAATTAATAAATTAAAACTTTTAACAACGGATCTCTTGGTTCTGGCATCGATGAAGAACGCAGCGCTACCTGATGAGATCGAGAAA
+
GGGGGGGGGGGGGGGGGGGGGGGGGGGGGGGGGGGGGGGGGGGGGGGGGGGGGGGGGGGGGGGGGGGGGGGGGGGGGGGGGGGGGGGGGGGGGGGGGGGGGGGGGGGGGGGGGGGGGGGGGGGGGGGGGGGGGGGGGGGGGGGGGGGGGGGGGGGGGGGGGGGDGGGGGGGGGGGGGGGGGGGGGGGGGGGGGGGGGGGGGGGGGGGGGGGGGGGGGGGGGGGGGGGGGGGGGGGGGGGGGGGGDGDGGGGGGGGGGGFFGGGGGFFFGFFFGFFFGFEFFGFFFFF:BFF?FFF<#####
@M06045:235:000000000-JCY5N:1:1101:8589:4570 1:N:0:CTCAGA
CGGAATCTTGGTCATTTAGAGGAAGTAAAAGTCGTAACAAGGTTTCCGTAGGTGAACCTGCGGAAGGATCATTAACACGTATCCAACGTTAAACAACCCTGTGAACCTTTAGCCGTGCTCTTGCAGCCCATCACGCAGCAATCCCTGGTAAATCATTGTTGACCAGTTTTGAGTCAGGGACCTCTGCAGATGAGAAGTTACAGTTGCAATTGAGCGCTTGCATCAAGTGATCTGGCATCCCCAAGCAACCATTGTCTGAAAGGGTCATTGGTTGTGTAAGGATGGAGCGTACACGAGAAAT
+
GGGEGGGGGGGGGGGDFGFGGEEFFEFFFFG<FGGGGGGGFGFFFGGGGGGGGFGGEF8CFGDEEGGGCFGGGGGFFFG<FFGGGG<FFGGFGFGG8:FGGFGGCFF<FFFF<FGCCEDFGGGFGGGC@FEFGGG8FEGGFAFFFGGFGFGGGGGGAFCFFG?9=FCDFFGGGFFFFCGGGCE,>D9CFF@CGFFGGGGGGFGFFD99DFGF>DG5CEGGGGFC?EFFCC:DGCCGCC48A*2474?CC6EDGCDCCFGF*;*/>FFFGFFFGBDBCFCAF===5).)7751;.,-#####
@M06045:235:000000000-JCY5N:1:1101:7209:4601 1:N:0:CTCAGA
CGGAATCTTGGTCATTTAGAGGAAGTAAAAGTCGTAACAAGGTCTCCGTAGGTGAACCTGCGGAGGGATCATTACACAAATATGAAGGCGGGCTGGCACCTCTCGGGGTGGCTAGCCTTGCTGAATTATTCCACCCGTGTCTTTTGCGTACTTCTTGTTTCCTTGGTGGGCTCGCCCACCACAAGGACCAACCCATAAACCTTTTTGTAATGGCAATCAGCGTCAGTAACAATGTAATAATTACAACTTTCAACAACGGATCTCTTGGTTCTGGCATCGATGAAGAACGCAGCGCCATTGT
+
GGGGGGGGGGGGGGGGGGGGGGGGGGGGGG<FGGGGGGGGGGGGGGGGGGGGGGGGGGGGGGGGGGGGGGGGGGGGGGGGGGGGGGGGGGGGGGGGDGGGGGGGGGGGGGGGGGGGGGGGGGGGGGGGGGGGGGGGGGGGGGGGACGGGGGGGGGGFGGGGGGGEGGGGFGGGGGGGGGGGGGGGGGGGFFEGGGGGGGGGGGGGGGGGGGGGGGCEGGFGGGGGGGGGGGGGGGGGGGGGGC?CC4FGGGGGGGGGDC<CGGGGGFFGFFF7B@FD:BFF7FF4FFFE>B9B(((#####
@M06045:235:000000000-JCY5N:1:1101:13780:4607 1:N:0:CTCAGA
CGGAATCTTGGTCATTTAGAGGAAGTAAAAGTCGTAACAAGGTTTCCGTAGGTGAACCTGCGGAAGGATCATTACCGAGTGAGGGCCCCTCGCGGCCCAACCTCCCACCCTTGTCTCCAACACCTGTTGCTTCGGCGGGCCCACCGGGGCCACCCGGTCGCCGGGGGACATCCGTCCCCGGGCCCGCGCCCGCCGAGGCGCTCTGTGAACCCTGATGAAGATGGGCTGTCTGAGTGATATGAAAATTGTCAAAACTTTCAACAATGGATCTCTTGGCTCCGGCATCGATGAAGAACGGAGC
+
GGGGG<FGGGGFGGGGGGGGGGGGGGGGGGGGGGGGGGGGGGGGGGGGGGGGGGGGGGGGGGGGGGGG?FGGGGGGGGGGGGGGGGGGGGGGDGGGDGGGGGGGGGGGGGGGGGGGGGGGGGDGGGGGGGGGGGGGGGGGGGGGGGGGGGGGGGGGGGGGGGGGGGGGGFGGGGFGGGGGGGGGGGGGGGEGGGGDGCGGGCECFEGF?GGGGGGGGGGFGCGGGGCEFGGGGGCGGGCFGGGGGGGGGGGGGGGGGFDFFGGGGGFFGFFFGFFFG:FDB<DFFFEFFFFAFFF(#####
@M06045:235:000000000-JCY5N:1:1101:4894:4638 1:N:0:CTCAGA
CGGAATCTTGGTCATTTAGAGGAAGTAAAAGTCGTAACAAGGTTTCCGTAGGTATGTTAAGCATCGAATTCCTCTCCTATTGTGACATTTCGCTAACTTGTGATCTCAGGTGAACCTGCGGAAGGATCATTACTGAGTTAGGGTCTTCTGGCCCGACCTCCAACCCTGTGTCTACCTTACCACGTTGCTTCGGCGGGCCTGTCGACAGGATCTGTCGGCTGCCGGCGGGCCTTAAAACCCCGCTGGACAGTGCCCGTCGATGGCCAACCTCTTAAAACTCTTGAAGAACCATGTCGGGATA
+
GGGGGGGGGGGGGGGGGGGGGGGFGGGGGGGGGGGGGGGGGGFGGGGGGGGGGGGGGGGGGGGGGGGDGGGGGGFGGGGGGGGGGGFCFFGGGGGGGGGGGGGGGGGGGGGGGGGGGGGGGGGGGGGGGGGGGGGGFEFGGGGGGGGGGGGGGGGGGDGGGGGGGFGFGGGGGGGGGGGGGGGGG8>EFF9+CE>CEEGGGC@CEGGGGFGGG7AF5E8CGGGDGCCCEGGGGGCFGGGCE33CCDGGGGGGG77>CDD3*:*>FGFFG?<F7@BFFF09@>F??F=:FFF?FBF0#####
@M06045:235:000000000-JCY5N:1:1101:23988:4666 1:N:0:CTCAGA
CGGAATCTTGGTCATTTAGAGGAAGTAAAAGTCGTAACAAGGTTTCCGTAGGTGAACCTGCGGAAGGATCATTACCGAGTGAGGGCCCTCTGGGTCCAACCTCCCACCCGTGTTTATCATACCTAGTTGCTTCGGCCGTCCCGCCGTCATGGCCGCCGCGGGGCACCCGCCCCCGGGCCCGCTCCCGCCGAAGCCCCCCCTGAACGCTGTCCGAAGATCGCAGTCTGAGCGATTCGCTCAATCAGTTAAAGCTTTCAACAAAGGATCACCTGGTTCCGGAACCGAGGAAGAACGCACCAAC
+
EEG7FCFFGGFFGGGG9EEGGG@FDGGGGDEFFGF@EEFGGGEEFGFGGGF7;F9EFG?<CFE7FECFFCFGEFAE7::F7EF,,B=C<FE8@CEFF,CC:,<4,CAGGG@@AF<EEEC,?FF<EEF,,C,,C+B++8+@CCCEGE=FECF@F,=FF@+351=:<*::1CF:<C***<:*88/*:ECE8*/*2::888EEGGD8CCC***30*/A*C9+*1:8C6++++<*/*/+27***+**2<C>DFG+:9C7*27:*9*25*7977)9<CFF420))))07)))))5>(0(:(#####
@M06045:235:000000000-JCY5N:1:1101:22544:4670 1:N:0:CTCAGA
CGGAATCTTGGTCATTTAGAGGAAGTAAAAGTCGTAACAAGGTCTCCGTTGGTGAACCAGCGGAGGGATCATTACCGAGTTTACAACTCCCAAACCCCTGTGAACATACCTATCGTTGCTTCGGCGGGTTCGCCCCAGTTTGACACAAGCTGGACCCAGGCGCCCGCCGGAGGACCCAAACTCTTGTTTTTTTGAGTATCTTCTGAGTAAACAAGCAAATAAATTAAAACTTTCAACAACGGATCTCTTGGTTCTGGCATCGATGAAGAACGCAGCGCTACCGCTGAAGATCGGAATCCGT
+
GGGGGGGGGGGGGGGGGGGGGGGGGGGGGGGGGGGGGGGGGGGGGGGGGGGGGGGGGGGGGGGGGGGGGGGGGGGGGGGGGGGGGGGGGGGGGGGGGGGGGGGGGGGGGGGGGGGGGGGGGGGGGGGGGGGGGGGGGGGGGGGGGGGGGGGGFGGGGGGGGGGGGGGGGGGGGGGGGGGGGGGGGGGGGGGGGGGGGGFFGFGGGGGGFGGGGGGGGGGGGCGGDFGGGGGGGGGGFGGGE:DGGFGGGGGGGFDFCFGGGGGGGDF4DFGFGFFDD>DBFGB3>@:?FFFAFF?:#####
@M06045:235:000000000-JCY5N:1:1101:18653:4737 1:N:0:CTCAGA
CGGAATCTTGGTCATTTAGAGGAAGTAAAAGTCGTAACAAGGTCTCCGTAGGTGAACCTGCGGAGGGATCATTACGGAGTTCATGCCCTAGCGGGTAGATCTCCCACCCACTGTTATTGTTACTGTCGTTGCTTTGGCGGGCCGCCGGGCCCAGCTCGGCCGCCGGCTCCGGCTGGCGCGCGCCCGCCAGAGGCCTTCAAACTCTGAATGTTAGTGTCGTCTGAGTACTATACAATAGTTAAAACTTTCAACAACGGATCTCTTGGTTCTGGCATCGATGAAGAACGCAGCGCTACCTCAA
+
GGGGGGGGGGGGGGGGGGGGGGGGGGGGGGGGGGGGGGGGGGGGGGGGGGGGGGGGGGGGGGGGGGGGGGGGGGGGGGGGGGGGGGGGGGGGGGGGGGGGGGGGGGGGGGGGGGGGGGGGGGGGGGGGGGGGGGGFGGGGGGGGGGGGGGGGGGGFGGGGGGGGGGGCFGGGGECGEGGGGEEGGGGGGGFGGCFGGGGGGGEGCCCFFGGGFGCEFGGEGGF:F9?FFDGFFGGFGFFGFGGGFGGGCCFD6CCDGGDD7*0:>FFF:1:67)96C?>**:69FF>)))7(),--#####
@M06045:235:000000000-JCY5N:1:1101:13780:4746 1:N:0:CTCAGA
CGGAATCTTGGTCATTTAGAGGAAGTAAAAGTCGTAACAAGGTCTCCGTTGGTGAACCAGCGGAGGGATCATTACTGAGTACTACACTCTCTACCCTTTGTGAACTATTATACCTGTTGCTTCGGCGGCGCCCGCAAGGGTGCCCGCCGGTCTCATCAGAATCTCTGTTTTCGAACCCGACGATACTTCTGAGTGTTCTTAGCGAACTGTCAAAACTTTTAACAACGGATCTCTTGGCTCTAGCATCGATGAAGAACGCAGCGCTACCCAACCAGATCGGAAGAGCACACGTCTGATGTTG
+
GGGGGGGGGGGGGGGGGGGGGGGGGGGGGGGGGGGGGGGGGGGGGGGGGGGGGGGGGGGGGGGGGGGGGGGGGGGGGGGGGGGGGGGGGGGGGGGGGGGGGGCGGGGGGGGGGGGGGGGGGGGGGDGGGGGGGGGGGGGGGGGGGGGGGGGGGGGGGGGGGGGGGGGGGGGGGGGGGGGGGGGGGGGGGGGGGGGGFGGGGGGGGGGGGFFGGGGGGGGFGGGGGGGGGGGGGGGGGGCG+:FFFFFDCFGGGCCFGGGCDD75*CEFG?DEGFFFFF@BB5>FF@FFFFFFFFF4#####
@M06045:235:000000000-JCY5N:1:1101:21498:4765 1:N:0:CTCAGA
CGGAATCTTGGTCATTTAGAGGAAGTAAAAGTCGTAACAAGGTTTCCGTAGGTGAACCTGCGGAAGGATCATTGGTGAACGCCCTCACGGGCTTATAACTATTCCAAACCTCCGTGAACCGTGCCCTTCGGGGCTATTTTACAAACATGGTGTAATGAACGTCATATATCATAACAAAACAAAACTTTCAACAACGGATCTCTTGGCTCTCGCATCGATGAAGAACGCAGCGCTACCCTTCAAGATCGGAAGAGCACACGTCTGAACTCCAGTCACCTCAGAATCTCGTATGCCGTCGGTT
+
GGGGGGGGGGGGGGGGGGGGGGGGGGGGGGGGGGGGGGGGGGGGGGGGGGGGGGGGGGGGGGGGGGGGGGGGGGGGGGGGGGGGGGGGGGGGGGGGGGGGGGGGGGGGGGGGGGGGGGGGGGGGGGGGGGGGGGGGGGGGGGGGGGGGGGGGGGGGGGGGGGGGGAFDDFGGGGGGGGGGGGGGGGGGGGGGGGGGGGGGGGGGGGGFGGGGGGGGGGGGGGGGGGGGDGGGGDGGGGGGGGFGFFGGGGGGGGGGGGGDGGGGGGFFGFGFCFFFGFFFFGF=*9FFFFFFFF0(#####
@M06045:235:000000000-JCY5N:1:1101:14852:4767 1:N:0:CTCAGA
CGGAATCTTGGTCATTTAGAGGAAGTAAAAGTCGTAACAAGGTCTCCGTTGGTGAACCAGCGGAGGGATCATTACCGAGTTTACAACTCCCAAACCCCTGTGAACATACCACTTGTTGCCTCGGCGGATCAGCCCGCTCCCGGTAAAACGGGACGGCCCGCCAGAGGACCCCTAAACTCTGTTTCTATATGTAACTTCTGAGTAAAACCATAAATAAATCAAAACTTTCAACAACGGATCTCTTGGTTCTGGCATCGATGAAGAACGCAGCGCTACCGGGGGAGATCGGAAGAGCACGCCC
+
GGGGGGGGGGGGGGGGGGGGGGGGGGGGGGGGGGGGGGGGGGGGGGGGGGGGGGGGGGGGGGGGGGGGGGGGGGGGGGGGGGGGGGGGGGGGGGGGGGGGGGGGGGGGGGGGGGGGGGGGGGGGGGGGGGGGGGGGGGGGGGGGGGGGGGGGGGGGGGGGGGGGGGGGGGGGGGGGGGGGGGGGGGGGGGGGGGGGGGGGGGGGGGGFGGGGGGGGGGGGGGGGGGGGGGGGGGGGGGGGGGGGGGGGGGGGGGGGGGGGGGGGGGFFGFGFGFFFGFFFFCEFFFFFFFFFFFF0#####
@M06045:235:000000000-JCY5N:1:1101:19492:4799 1:N:0:CTCAGA
CGGAATCTTGGTCATTTAGAGGAAGTAAAAGTCGTAACAAGGTTTCCGTAGGTGAACCTGCGGAAGGATCATTACAAGGAAATCCGCCGGCCGCCTTCGGGCGGGACCCCCGGCGGATCCCTCACCACTGTGAACACGAACTTCGTTGCCTCGGCGGACTGGCCTACCCGGCCGCCGCCGACGGACATACCAAACCAATTCGTTTACGAGCGGCTTATGAAAACATTAATTGAATACAACTTTCAAGAATGGATCTCTTGGCTCTGGCATCGATGAAGAACGCAGCGCCACCGTCCCGGGA
+
GFGGGGGGGFCFGGCDFGGGGGGFGGGGFGCGGGGGGGGGGG@CFGFGGGGEGCCGGGGFGGGGGGGFCGGGGGGGGGGGEGGGGGGDGGDGGGGGEGGGGGGGDEGGGGGGGGE@FCCEGGGCCGGGGFFFGG9FGGGGGFGGGGGGCFGG@<F:BEGGGGGGFC6CEGGGCGGGDGGGGGGGCEEGGGFDEFGGGGGFC@FFGFGEFG>=5:?EFCFC7AF?*3C+C9:+00<?FFGGGF>9CC**2:C2909CC7:*6***2:?4C77<C>??7**)0933)7))))),8414#####
@M06045:235:000000000-JCY5N:1:1101:18374:4804 1:N:0:CTCAGA
CGGAATCTTGGTCATTCAGAGGAAGTAAAAGTCGTAACAAGGTCTCCGTAGGTGAACCTGCGGAGGGATCATTACAAGTGACCCCGGTCTAACCACCGGGATGTTCATAACCCTTTGTTGTCCGACTCTGTTGCCTCCGGGGCGACCCTGCCTTCGGGCGGGGGCTCCGGGTGGACACTTCAAACTCTTGCGTAACTTTGCAGTCTGAGTAAACTTAATTAATAAATTAAAACTTTTAACCACGGATCTCTTGGTTCTGGCATCGATGAAGAACGCAGCGCTACCGTGGTAGATCGTAAGC
+
GGGGGGGGGGGGGGGGFGGGGGGGGGGGGGGGGGGGGGGGGGGGGGGGGGGGGGGGGGGGGGGGGGGGGGGGGGGGGGGGGGGGGGGGGGGGGGGGGGGGGGGGGGGGGGGGGGGGGGGGGGGGGGGGGGGGGGGGGGGGGGGGGGGGGGGGGGGGGGGGGGGGGGGGGGGGGGGGGGGGGGGGGGGGGGGGGGGGGGGGGGGFGGGGGGGGGGGGGGGGGGGGGGGGGGGGGGGGGGGGGGGGEGGGGGGGGGGGGGGGGGGGGGFFG?FFDFFFGDDFFGFFFFFFFFBDFFB:#####
@M06045:235:000000000-JCY5N:1:1101:16460:4809 1:N:0:CTCAGA
CGGAATCTTGGTCATTTAGAGGAAGTAAAAGTCGTAACAAGGTCTCCGTTGGTGAACCAGCGGAGGGATCATTACAGAGTCTTCTGAACTCCAAACCATTGTGAACATATCATGTTGCTTCGGCGGGATGCCGGGTGGACCAGCGCCCCCGCGCCGCCCGCCGGAGGCCAAACTCTTGTTTTCTAGCGGAATCTTCTGAGTCTTTATAAATAAGCAATCAAAACTTTCAGCAACGGATCTCTTGGCTCTGGCATCGATGAAGAACGCAGCGCTACCCCCTGAGATCGGAAGAGCACCTTGC
+
GGGGGGGGGGGGGGGGGGGGGGGGDGGGGGGGGGGCGGGGGGFGGGGGGGGGGGGGGGGGGGGGGGGGGGGGGGGGGGGFGGGGGGGGGGGGGGGGGGGGGGGGGGGGGGGDGGGGGGGGGGGGGGGGGGGGGGGGGGGGDFGFGGEGGGGGGGGGGEEEEGGGGGGGGGGGGGGGGGFGGGGGGGGGGGCFGGGFCECFGGGGGGGGGDCFFGFFDGGGGGGGGGGGGGGGGGGGGGGGFGGEGGGGGGCD6CFGGGGFGGFFGDEFC>DDGB@FFFF3.*7*=@FFEFEFF0:1#####
@M06045:235:000000000-JCY5N:1:1101:6807:4809 1:N:0:CTCAGA
CGGAATCTTGGTCATTTAGAGGAAGTAAAAGTCGTAACAAGGTTTCCGTAGGTGAACCTGCGGAAGGATCATTAATGTATATTGAATTTTATATTCTTTATCAACCCACACTGTGTACCTTTTTACTGTTGCTTCCATGGGACATGGCTCTGCCACGTCGGCCTTATGGCTGGTGAGCGCCCATGGGAGGAAAACAAAACTCTTTGTTACAATTGAAGTCTGTCTGAATTGTTTATATTAAACGTTAAAACTTTCAACAACGGATCTCTTGGTTCTCGCATCGATGAAGAACGCAGGACGC
+
GGGGGGGGGGGGGGGGGGGGGGGGGGGGGGGGGGGGGGGGGGGGGGGGGGGGGGGGGGGGGGGGGGGGGGGGGGGGGGGGGGGGGGGGGGGGGGGGGGGGGGGGGGGGGGGGGGGGGGGGGGGGGGGGGGGGGGGGGGGDGGGGGGGGGGGGGGGGGGGGGGGGGGGGGGGGGGGGGGGGGGGFFGGGGGGGGGGGGGGGGGGGGGGGGGGGGGGGGGGGGGGGGGGGGGGGFGGGGGGGGGGGGGGGGGGGGGGGGGGGFGGGDC=FGAGFFFFFGFFEDGFFFFFFFFF?FFF(#####
@M06045:235:000000000-JCY5N:1:1101:14176:4856 1:N:0:CTCAGA
CGGAATCTTGGTCATTTAGAGGAAGTAAAAGTCGTAACAAGGTCTCCGTTGGTGAACCAGCGGAGGGATCATTACTGAGTACTACACTCTCTACCCTTTGTGAACTATTATACCTGTTGCTTCGGCGGCGCCCGCAAGGGTGCCCGCCGGTCTCATCAGAATCTCTGTTTTCGAACCCGACGATACTTCTGAGTGTTCTTAGCGAACTATCAAAACTTTTAACAACGGATCTCTTGGCTCCAGCATCGATGAAGAACGCAGCGCTACCATTCAAGATCGGAAGAGCACACGTCTGATGAAT
+
GGGGGGGGGGGGGGGGGGGGGGGGGGGGGGGFGGGGGGGGGGGGGGGGGGGGGGGGGGGGGGGGGGGGGGGGGGGGGGGGGGGGGGGGGGGGGGGGGGGGGGGGGGGGGGGGGGGGGGGGGGGGGGGGGGGGGGGGGGGGGGGGGGGGGGGGGGGGGGGGGGGGGGGGFGFGGGGGGGGGGGGGGGGGGGGGGGCFGGGGGGFGDGGGGGFGG7CFGGGGGGGGGGDGGGGFGGGFGGGGGGGFFGGGGGGGGGGGGDGGGGGGGGFFFFGFG6*76BFFFGFFF@4@FF>:F?:.#####
@M06045:235:000000000-JCY5N:1:1101:18888:4872 1:N:0:CTCAGA
CGGAATCTTGGTCATTTAGAGGAAGTAAAAGTCGTAACAAGGTCTCCGTTGGTGAACCAGCGGAGGGATCATTACCGAGTACTATAATTCATAACCCTTTGTGAACCTTTATACCTGTTGCTTCGGCGGCGCGCCTCCCGGGGCGTGCCCGCCGGTATCATCAGAATCTCTGTTCGAACCCGACGATATTTCTGAGTGTTCTAAGCGAACTGTTAAAACTTTCAACAACGGATCTCTTGGCTCCAGCATCGATGAAGAACGCAGCGCTACCAGGCTAGATCGGAAGAGCACACGTCAACCG
+
GGGGGGGGGGGGGGGGGGGGGGGGGGGGGGGGGGGGGGGGGGGGGGGGGGGGGGGGGGGGGGGGGGGGGGGGGGGGGGGGGGGGGGG9FGGGGGGGGGGGGGGGGGGGGGGGGGGGGGGGGGGGGGGGGGGGGGGGGGGGGGGGGGGGGGGGGGGGGGGGGGGGGEGGGGGGGGGGGGGGGGGGGGGEGFGGGGGGGDFFCFGGFGEEGGGGGGGGDFGGGGGGGFGEGGGEEGG?FGGGGFGGGGGGGGGGGGGGFFFFGG<DGGF>DEGFGEFFC>FFFGF:B>>4?@:17>B6#####
@M06045:235:000000000-JCY5N:1:1101:14925:4877 1:N:0:CTCAGA
CGGAATCTTGGTCATTTAGAGGAAGTAAAAGTCGTAACAAGGTCTCCGTTGGTGAACCAGCGGAGGGATCATTACTGAGTACTACACTCTCTACCCTTTGTGAACTATTATACCTGTTGCTTCGGCGGCGCCCGCAAGGGTGCCCGCCGGTCTCATCAGAATCTCTGTTTTCGAACCCGACGATACTTCTGAGTGTTCTTAGCGAACTGTCAAAACTTTTAACAACGGATCTCTTGGCTCCAGCATCGATGAAGAACGCAGCGCTACCTTGAGAGATCGGAAGAGTACACGTCTGAAGAAT
+
GGGGGGGGGGGGGGGGGGGGGGGGGGGGGGGGGGGGGGGGGGFGFFGGGGGGGGGGGGGGGGGEGGGGGGGGGGGGGDGGGGGGGGGFGGGGGGGGGGGGGGGGGGGGGGGGGGGGGGGGGGGGGGGGGGGGGGGGEGGGGEGFGGGGGEGGGGGGGGGFGGGFGGGFFGGGGGGGGGG@FG<FEGGCCGGGGFC<9<FGGGGGGGGGGGGCFC7FGGGFFGGGGGGCEGGGGGGGGFGFGGGGFFFCCC?>E:CFGDGGGGGGGGFFGFGFFFFFCFFFFG>FF@=6@FFFFFF4#####
@M06045:235:000000000-JCY5N:1:1101:24487:4879 1:N:0:CTCAGA
CGGAATCTTGGTCATTTAGAGGAAGTAAAAGTCGTAACAAGGTTTCCGTAGGTGAACCTGCGGAAGGATCATTACCGAGTGAGGGTGCTCCGTCGCCCGACCTCCCAACCCTGTGTCTACTGTACCTTGTCGTTGCTTCGGCGGACCGGTTGCTGACCAACTGGCTTCGACCGCCGGGGGCCCTGTCGCCCCTGGAGCGCGTCCGCCGATGGCCCAACTCCAAAAACTTCTTGACCCCGAAACCAGTGTCGTCTGAAAACACGTTTGTGATAAGTACAATCAAAAACAAAACTTTCTTCGC
+
GGGGGGGGGGGGGGGGGGGGGGGGGGGGGGGGGGGGGGGGGGGGGGGGGGGGGGGGGGGGGGGGGGGGGGGGGGGGGGGGGGGGGGGGGGGGGGGGGGGGGGGGGGGGGGGGGGGGGGGGGGGGGGGGGGGGGGGGGGGGGGGGGGGGGGGGGGGGGGGGGGGGGGGGGGGGGGGGGGGGGGGGGGGGGGGGGGGGGGGGGGGGGGGGGGGGGGGDGGGGGGGGGGGGGGFGGGGGGGGGDDGG55F*:CGGGGGFCFGGGGGGGGFFGFGFGFFFGFFFFGFFFFDFFFFFFFA)#####
@M06045:235:000000000-JCY5N:1:1101:10659:4884 1:N:0:CTCAGA
CGGAATCTTGGTCATTTAGAGGAAGTAAAAGTCGTAACAAGGTCTCCGTTGGTGAACCAGCGGAGGGATCATTACAGAGTTGCAAAACTCCCAAACCATTGTGAACGTTACCTAAACCGTTGCTTCGGCGGGCGGCCCGGGTCCTTCCCGGCGCCCCTCGGCCCTCGCGGGCGCCCGCCGGAGGAAAACCAAACTATTGCATTGTATGGCCTCTCTGAGTCTTCTGTACTGAATAAGTCAAAACTTTCAACAACGGATCTCTTGGTTCTGGCATCGATGAAGAACGCAGCGCTACCGCCAC
+
GGGGGGGGGGGGGGGGGGGGGGGGGGGGGGGGGGGGGGGGGGGGGGGGGGGGGGGGGGGGGGGGGGGGGGGGGGGGGGGGGGGGGGGGGGGGGGGGGGGGGGGGGGGGGGGGGGGGGGGGGGGGGGGGGGDGGGGGGGGGGGGGGGGGGGCEEEGGGFGEEFGGGGGGGEGGGGGGGGGGG>EECGGGGGGCGGG7<E9EGGG+A9CCFGGGGGGG@@@FGCFFGEGGGGC+:C7CD97?F7FCFGGGF>97FG)C=DC7CFG7CGF?F4CF44?:CF6BF77FF>>>53;;>;BF#####
@M06045:235:000000000-JCY5N:1:1101:20205:4944 1:N:0:CTCAGA
CGGAATCTTGGTCATTTAGAGGAAGTAAAAGTCGTAACAAGGTTTCCGTAGGTGAACCTGCGGAAGGATCATTACCGAGTGAGGGTGCTCCGTCGCCCGACCTCCCAACCCTGTGTCTACTGTACCTTGTCGTTGCTTCGGCGGACCGGTTGCTGACCAACTGGTTTCGACCGCCGGGGGCCCTGTCGCCCCTGGAGCGCGTCCGCCGATGGCCCAACTCCAAAAACTTCTTGACCCCGAAACCAGTGTCGTCTGAAAACACGTTTGTGATAAGTACAATCAAAAACAAAACTTTTCGGCA
+
GGGGGGGGGGGGGGGGGGGGGGGGGGGGGGGGGGGGGGGGGGGGGGGGGGGGFGGGGGGGGGGGGGGGGGGGGGGGGGGGGGGGGGGGGGGGGGGGGGGGGGGGGGGGGGGGGGGGGGGGGGGGGGGGGGGGGGGGGGGGGGGGGGGGGGGGGGGGGGGGGGGGGGGGGGGFEGGGGGEFGGGGGGGGGGGGGGGFGGGGGGGGEGGG88:CFCFGGGGGGFGGGGGGGGGGEGGGGGDGEGGGGGGGGGGGGGGGGFGGFFGFGFDFGFGFGFFFG?FFFGFFFFFFFFF?FFB)#####
@M06045:235:000000000-JCY5N:1:1101:12281:4947 1:N:0:CTCAGA
CGGAATCTTGGTCATTTAGAGGAAGTAAAAGTCGTAACAAGGTTTCCGTAGGTGAACCTGCGGAAGGATCATTACCGAGTGAGGGTGCTCCGTCGCCCGACCTCCCAACCCTGTGTCTACTGTACCTTGTCGTTGCTTCGGCGGACCGGTTGCTTACCAACTGGTTTCGACCGCCGGGGGCCCTGTCGCCCCTGGAGCGCGTCCGCCGATGGCCCAACTCCAAAAACTTCTTGACCCCGAAACCAGTGTCGTCTGAAAACACGTTTGTGATAAGTACAATCAAAAACAAAACTTTCGGTAG
+
GGDGGGGGGGGFFCFFFGGGGGGGGGGGGFGGGEFFGGGGGGGGFGEGGGGGFGGGGGGGGGGGGGGGGGGGGGGGGGGGFGGGGGGGFGGDGGGGGGGDEGGGGGGGGGGGGGGGGDEGGGGFFDGGEFGGGGGDGGFEDEGGGGGCGGGDGG;BGGAFFGGGGGGGGGGGGGGGEEGGGGGDEFG@FECEFG>FGCEEGCE**:C:?CC8CGG5@E*AC@8CGFGGDFFC7?FFGGGGGDGGGCF=CFG3CCFF?CFGGCDCF*5>GFDFD?=7C@F?FCFF?>3;FF)1?2>)#####
@M06045:235:000000000-JCY5N:1:1101:6675:4964 1:N:0:CTCAGA
CGGAATCTTGGTCATTTAGAGGAAGTAAAAGTCGTAACAAGGTTTCCGTAGGTGAACCTGCGGAAGGATCATTAACAATTCGCGCCCCGGCGTGATGCGTATACCCTGCACTTTGAGCACCTTTTATACTCCCCCCGGCGGGGCAACCCGCCGGACGGGACAACCACAAAACCCTTTGCATTAGAAGTCATGTCAGTACAAAACAAAATAAATCAAAACTTTCAACAATGGATCTCTTGGCTCTGGCATCGATGAAGAACGCAGCGCTACCGACCGAGATCGGAAGAGCACACGTCGGTTG
+
GGGGGFGGGFFGGGGGGGGGGGGGGGGGGGFFGGGGGGFGGGGGGGGGGGGGGGGGGGGFGGGGGGGGGGGGGGGGGGGGGGGGGGGGGGGGGGGGGGGGGGGGFGGGGGGGGGGGGGEFGGGGGGGGGGGGGGGGGGGGGCFGGG7FEGGGGG7FGGGEEGGGGGGGGGGGGGGGGGGGGGGGGGGFGFGGFGGGGGGGGGGGGGGGGGGGGGGGGGGGGGGCFCCGGGGGGGGGGGG6CF<?FF:FGG*>FGGGCGGD5CDDGGFFGFGEGEFFGFF:F<>>D345?F41:974#####
@M06045:235:000000000-JCY5N:1:1101:23038:4975 1:N:0:CTCAGA
CGGAATCTTGGTCATTTAGAGGAAGTAAAAGTCGTAACAAGGTTTCCGTAGGTGAACCTGCGGAAGGACCATTACCTAGAGTATTGTAGGCTTTGTCCTGCTGTCTCTTACCCATGTTTTTTGAGTACTTACGTTTCCTCGGCGGGTTCGCCCGCCGATTGGACAATTTAAACCCTTTCCAGTTGCAATCAGCGTCTGAAAAACTTTAATAGTTACAACTTTCAACAACGGATCTCTTGGTTCTGGCATCGATGAAGAACGCAGCGCTACCTTGTTAGATCGGAAGAGAACACGTCGGGGT
+
GFFGEGFGEAEF6,EGEEF9E@FF?FEGG@F@<,C@CFF<EF@F9F@CEFGDEEFGGCEF<CFEFCCE,CCCC,EFF6F@<CEF<<C?E<FFGFGGG,??<=DGGG,FFAFGFFFFGGGGGCFF@BF?FE?5BFGDGEGAFCFGG>F:=3FF:>CFF7@*F,3@F7FG9FDEGG@,>B,7,?F,,?B9CFFCF88C>FGGGGG5:F9C+?+1?9+<C7+AEFCGCEGFGGGG550+:+:9FDFGF:<C:<ECGG:*3C*0//)1)/.)9@D4**99*1/98C>3.7).)9675(,(#####
@M06045:235:000000000-JCY5N:1:1101:26004:4986 1:N:0:CTCAGA
CGGAATCTTGGTCATTTAGAGGAAGTAAAAGTCGTAACAAGGTAACCGTAGGTGAACCTGCGGTTGGATCATTAATAAATAAAAGATAATTTAATTATCAACATCTTGTGAAACGTTCTGTCTCTGGCGGAAGGGTGACATTTCTTCCTTTGGGAAGTGGTCATCTGTCAGCTTGTGTTTGTTGCTCGCAACAATGCAGGCCGTGGACAAGCCGCCAAACATGTAACAAACCTTTTTTTAATTTTTATAAAACTAACATTCTTTGTATTAATGTACAAAACAACTTTTGGCAACGGTGAGA
+
GGGGGGGGGGGGGGGGGGGGGGGGGGGGGGGGGGGGGGGGGGGGGGGGGGGGGGGGGGGGGGGGGGGGGGGGGGGGGGGGGGGGGGGGGGGGGGGGGGGGGGGGGGGGGGGGGGGGGGGGGGGGGGGGGGGGGGGGGGGGGGGGGGGGGGGGGGGGGGGGGGGGGGGGGGGGGGGGGGGGGGGGGGGGGGGGGGGGGGGGGGGGGGGGGGGGGGGGGGGGGGGGGGGGGGGCGGGGGGGCFGGGGGGGGGGG?FGGGGGC;FGGGGFFGFDBF@FFDFFF4DF>FFFFFD:?FFFF#####
@M06045:235:000000000-JCY5N:1:1101:16146:5008 1:N:0:CTCAGA
CGGAATCTTGGTCATTTAGAGGAAGTAAAAGTCGTAACAAGGTCTCCGTTGGTGAACCAGCGGAGGGATCATTACCGAGTTTACAACTCCCAAACCCCTGTGAACATACCACTTGTTGCCTCGGCGGATCAGCCCGCTCCCGGTAAAACGGGACGGCCCGCCAGAGGACCCCTAAACTCTGTTCCTATATGTAACTTCTGAGTAAAACCATAAATAAATCAAAACTTCCAACAACGGATCTCTTGGTTCTGGCATCGATGAAGAACGCAGCGCTACCCCGCGAGATCGGAAGAGCAGTGCA
+
GGGGGGGGGGGGGGGGGGGGFGGGGGGGGGGGGGGGGGGGGGGGGGGGGGGGGGGGGGGGGGGGGGGGGGGGGGGGGGGGGGGGGGGGGGGGGGGGGGGGGGGGGGGGGEFGGGGGGGGGGGGGGGGGGGGGGCFGGGGGGGGGGGFGGGGGGGGGGGGGGGGGGGGGGGGGGGGGGGGGGGGGGGGGFFFGGGGGGGGGGGFGGGGFGGGGFGGGGGGGGGGGGGGGGGGGGGGGGGCC?DFGGGGGGGGFGGGGDFDGGGGGC9>><>DBG3@DC)8:BC>@>3=FFB5(7(,)#####
@M06045:235:000000000-JCY5N:1:1101:23705:5015 1:N:0:CTCAGA
CGGAATCTTGGTCATTTAGAGGAAGTAAAAGTCGTAACAAGGTCTCCGTAGGTGAACCTGCGGAGGGATCATTACACAAATATGAAGGCGGGCTGGCACCTCTCGGGGTGGCTAGCCTTGCTGAATTATTCCACCCGTGTCTTTTGCGTACTTCTTGTTTCCTTGGTGGGCTCGCCCACCACAAGGACCAACCCATAAACCTTTTTGTAATGGCAATCAGCGTCAGTAACAATGTAATAATTACAACTTTCAACAACGGATCTCTTGGTTCTGGCATCGATGAAGAACGCAGCGCTCGCCT
+
GGGGGGGGGGGGGGGGGGGGGGGGGGGGGGGGGGGGGGGGGGGGGGGGGGGGGGGGGGGGGGGGGGGGGGGGGFGGGGGGGGGGGGGGGGGGGGGGGGGGGGGGGGGGGGGGGGGGGGGGGGGGGGGGGGGGGGGGGGGGGGGFGGGGGGGGGGGGGGGGGGGGGGGGGGGGGGGGGGGGGGGGGGGGGGGGGGGGGGGGGGGGGGGGGGGGGGGGGGGGGGGGGGGGGGDGGGDFFFGGGGGGGGGGGF?>FGGGGGGDGGFFGGBFFFGFGF@F7?BFFGFFFFFFDFFFFBB4#####
@M06045:235:000000000-JCY5N:1:1101:20977:5016 1:N:0:CTCAGA
CGGAATCTTGGTCATTTAGAGGAAGTAAAAGTCGTAACAAGGTCTCCGTTGGTGAACCAGCGGAGGGATCATTACCGAGTTTACAACTCCCAAACCCCTGTGAACATACCACTTGTTGCCTCGGCGGATCAGCCCGCTCCCGGTAAAACGGGACGGCCCGCCAGAGGACCCCTAAACTCTGTTTCTATATGTAACTTCTGAGTAAAACCATAAATAAATCAAAACTTTCAACAACGGATCTCTTGGTTCTGGCATCGATGAAGAACGCAGCGCTACCCTCTGAGATCGGAAGAGCACCATC
+
GGGGGGGGGGGGGGGGGGGGGGGGGGGGGGGGGGGGGGGGGGGGGGGGGGGGGGGGGGGGGGGGGGGGGGGGGGGGGGGGGGGGGGGGGGGGGGGGGGGGGGGGGGGGGGGGGGGGGGGGGGGGGGGGGGGGGGGGGGGGGGGGGGGGGGGGGGGGGGGGGGGGGGGGGGGGGGGGGGGGGGGGGGGGGGGGDGGGGGGGGGGGGFGGGGGDGFGGGGGGGGGGGGGGGGGGGGGGDDDGGGGGGGFCGGGGGGGGGDGGGGGGFGFFGDGFGFFFGFFFFGF=FFFFF>>>:?F)#####
@M06045:235:000000000-JCY5N:1:1101:18288:5019 1:N:0:CTCAGA
CGGAATCTTGGTCATTTAGAGGAAGTAAAAGTCGTAACAAGGTCTCCGTTGGTGAACCAGCGGAGGGATCATTATCGAGTTACAAAACTCCCAAACCTTTGTGAACATACCATCGTTGCTTCGGCGGGACTCGCGCCCGCCGAGGGACCCAAACTCTTGTCTTTACAGTGGGATATTCTGAGTTACTATACAAATAAGCAATCAAAACTTTCAGCAACGGATCTCTTGGCTCTGGCATCGATGAAGAACGCAGCGCTACCGAACAAGATCGGAAGAGCACACGTCTGAACTCCAGTACCTC
+
GGGGGGGGGGGGGGGGGGGGGGGGGGGGGGGGGGGGGGGGGGGGGGGGGGGGGGGGGGGGGGGGGGGGGGGGGGGGGGGGGGGGGGGGGGGGGGGGGGGGGGGGGGGGGGGGGGGGGGGGGGGGGGGGGGGGGGGGGGGGGGGGGGGGGGGGGGGGGGGGGGGGGGGGGGGGGGGGGGGGGGGGGGGGGGGGGGGGGFGGGGGGFGGGGGGGGGGGGGGGGGGGGGGGGGGGFGCGGGGGGGGGCDFFFGGGGGGGGGGGGGGGCC@FGFGFGDDFGFFFFG3>FFFFFF?DF:B6#####
@M06045:235:000000000-JCY5N:1:1101:14162:5041 1:N:0:CTCAGA
CGGAATCTTGGTCATTTAGAGGAAGTAAAAGTCGTAACAAGGTTTCCGTAGGTGAACCTGCGGAAGGATCATTACCGAGTGAGGGTCTCTCAGGCCCGACCTCCCACCCTGTGTTTTTGTGACCTTGTTGCTTTGGCGGGCCCGCCTCGATGAGAGGCCGCCGGAAGCTCACCGCTTTGGGCCCGTGCCCGCCAGTAGCCCCCTTAAATTCTTAATAAACCTGTCGTCTGAGTCCACGGATGTAATGAAAAAAAACTTTCAACAACGGATCTCTTGGTTCTGGCATCGATGAAGAAGTACT
+
GGGGGGGGGGGFGGGGGGGGCFCAFGGGGGGGGGGEGGGGGGGGGGGGGFGGGGGGGGGGGGGGGGGGFEFDFFFGCFGGGGGGGGGGGGGGGGGGGGGGGGDFE<FGGGGGGFCGGGGG@ACFFGFGGGGGGFGGGGGGGGGGGGGGGGGGFCAFGGGEEGEDEEGG,CBCGGGGGGFFGGFFGGGGGGGGGEGGFFGGFGG8:CFGGGGGGGGGFFGGGGCGGGGGGGCFFGGGFEGEEDGE+?F*CC?FGDGDGFFC7FGDC5:>D5C/09@64?FFFD4?F?@:@@FA@))5#####
@M06045:235:000000000-JCY5N:1:1101:13449:5061 1:N:0:CTCAGA
CGGAATCTTGGTCATTTAGAGGAAGTAAAAGTCGTAACAAGGTTTCCGTAGGTGAACCTGCGGAAGGATCATTAAAGAGTTAGGGTCTTCCAGGCCCGACCTCCCAACCCTATGTTTACTCAAACCACCGTTGCTTCGGCGGGTCCGTCTCAGACCGCCGGGGGACTGTCATAGGTCCTCTGGCCCGCACCCGCCGGTGGCCAATCTTCACAAACTCTTGAATAAAACGTGTCCTTGTCTGAGTATATGAAATAAATTAAAGCAAAAAACTTTCAACAACGGATCTCTTGGTTCTGATGAC
+
GGGGGGGGGGGGGGGGGGGGGGFGFGGGGGGGGGGGGGGGGGGGGGGGGGGGGGGGGGGGGGGDGGGGGGGGGGGGGGGGGGGGGGGGGGGGGGGGGGGGGGGGGGGGGGGGGGGGGGGGGGGGGGGGGGGGGGGGGGGGGGGGGGGGGGGGGGGGGGGGGGGGGGGGGGGGGGGFFGGGGGGGGGGGEGGGGGGGGGGGGGGFCGGGGGF+CGGGGGGGGGGGGGGGGGGGGGFGGGGFGGGGDCDFGGGFCFGGGGGGGGGGGGFFGFGFCFFFGF>5@3:7>?FBBFFAFAB2#####
@M06045:235:000000000-JCY5N:1:1101:7468:5073 1:N:0:CTCAGA
CGGAATCTTGGTCATTTAGAGGAAGTAAAAGTCGTAACAAGGTCTCCGTTGGTGAACCAGCGGAGGGATCATTACCGAGTTTACAACTCCCAAACCCATGTGAACATACCTACTGTTGCTTCGGCGGGATTGCCCCGGGCGCCTCGTGTGCCCCGGATCAGGCGCCCGCCTAGGAAACTTAACTCTTGTTTTATTTTGGAATCTTCTGAGTAGTTTTTACAAATAAATAAAAACTTTCAACAACGGATCTCTTGGTTCTGGCATCGATGAAGAACGCAGCGCTACCCTCCAAGATCTGAGT
+
GGGGGGGGGGGGGGGGGGGGGGGGGGGGGGGGGGGGGGGGGGGGGGGGGGGGGGGGGGGGGGGGGGGGGGGGGGGGGGGGGGGGGGGGGGGGGGGGGGGGGGGGGGGGGGGGGGGGGGGGGGGGGGGGGEFGGGFGGGGGGGGGGDFDFGGGGGGGGGGGGGGGGGGGGGGGGGGGGGGGGGGGGGGGGGGGGGGGGGGGGGGGGGGGGGGGGGGGGGGGGGGGGGGFFGGGGGGGGGGGGGGGGDDDGFGGGGGGGGGGGFGGGGF>GFGFF@FBGFBBFGFEFFFFFEFFFFF)#####
@M06045:235:000000000-JCY5N:1:1101:11287:5075 1:N:0:CTCAGA
CGGAATCTTGGTCATTTAGAGGAAGTAAAAGTCGTAACAAGGTTTCCGTAGGTGAACCTGCGGAAGGATCATTACCGAGTGCGGGAACCCAGTCGGGTCCCAATCTCCCACCCGTGTCTACCACACCTAGTGTTGCTTTGGCGGGCCCACTCCTCCGGTGTTCCGCCGGGGGGGTCGTCCCGGGGCGCGGTGTGCCCCCGGGGCCCGTGCCCGCCAGAGGCACTCACTGTGAACGCTTTTGTGAATGCGAGGATTGTCTGAGTGACGAAATGCAATCGTTCAAAACTTTCAACAATATGTC
+
GGGGGGGGGGGGGGGGGGGGGGGGGGGGGGGGGGGGGGGGGGGGGGGGGGGGGGGGGGGGGGGGGGGGGGGGGGGGGGGGGGGGGGGGGGGGGGGGGGGGGGGGGGGGGGGGGGGGGGGGGGGGGGGGGGGGGGGGGGGGGGGGGGGGGGGGGGGGGGGGGGGGGGGGGGGGGGGGGGGGGGGGGGGGGGGGGGGGGGGGGGGGGGGGGGGGGGGGGGGGGGGGGGGGGGGGGGGGGEGGGGGGGGGGGGGGGGGGGGGGGGGGGGFFGFGFGFFFGFF>4<F9FFFFFFFAFFF2#####
@M06045:235:000000000-JCY5N:1:1101:8674:5100 1:N:0:CTCAGA
CGGAATCTTGGTCATTTAGAGGAAGTAAAAGTCGTAACAAGGTTTCCGTAGGTGAACCTGCGGAAGGATCATTCATAATAAGTGTTTATGGCACTTCTTAAATCCATATCCACCTTGTGTGCAATGTCAGCCGTTTTCTTTATGAAAGCGGCCAAACATCAACTTATTTTTTAACTGTCTGTCTGAAAACTATTATGAATAAACAATTCAAATACAACTTTCAACAACGGATCTCTTGGCTCTCGCATCGATGAAGAACGCAGCGCTACCCCTTTAGATCGGAAGAGCACACGTCTCTCGT
+
CFECFFCFFGCCEAE<@CEFGCFCFCEDEGGGGGDEGDGGEACFFFGEEEGEFGFFE<ECFCEGDGCF9F<F<FFGEGD<FF<FGGGGGGG@CF8FCA,EF<FFFFGFGC?FEEC5FEEEEFEGFGF<??A=@:8ECEGFDF<DFGGG@EGFEEE=FFAFFGG9AD;AA9D3>FDDED9FDFGAEGGCFDCF9;FCE9ECFGGFCG,>;;>EEFGGF6D9CFGFDFGDEDEEE,,=BCC66CF,=5C4?CC49CFCF7*8<C>3C3>BC5/=FA?FGF?BF3>53>55;FF(8314#####
@M06045:235:000000000-JCY5N:1:1101:19586:5108 1:N:0:CTCAGA
CGGAATCTTGGTCATTTAGAGGAAGTAAAAGTCGTAACAAGGTTTCCGTAGGTGAACCTGCGGAAGGATCATTATTGAATACTCTTGATGAGTTGTAGCTGGCTCTCCGGGGCATGTGCACGCTTGTCTTGATTTTATTCATCCACCTGTGCACCTTTTGTAGTCTTGGGGGTTGAAAGCAGTCGACTATCGGATGGCTATGGCTTTTCCGGATGTGAAAAATGCTGAGTGCATAGACGCATACAGCTCTTCTCACATGACTTGCAAACCCTTGAGTACTATGTATTCATATACCAAGCTC
+
FFEFEGGFGEDEE<<@C@FGGGCGFCFFGAFEFGGGGCD<CE<CC<FECFGE@EEFEGEGGFGEEEGGGGGGFGCGDCGGDCCFGGG9EEFGFFECDEEFGGEFF8CCCG74@=FDAF<F<F7FFGDDFG9<F,AD9FGG<FB,AEF@E?<FFB=FEFAAF<;C<FFFFGE76+@<@,DCFGGFGG@8@DF>EC8ECCDCFCFGGGGFGGGGC8CGGGF9C:CFCFFF6C7?<FE7C<DEGGGCE7DFGGGGGGG+7C>7D7;C*9=FF>3;C:9):*9F=FB67@F4FF=4*:))#####
@M06045:235:000000000-JCY5N:1:1101:12089:5109 1:N:0:CTCAGA
CGGAATCTTGGTCATTTAGAGGAAGTAAAAGTCGTAACAAGGTTTCCGTAGGTGAACCTGCGGAAGGATCATTACCTAGAGTATTGTAGGCTTTGTCCTGCTGTCTCTTACCCATGTTTTTTGAGTACTTACGTTTCCTCGGCGGGTTCGCCCGCCGATTGGACAATTTAAACCCATTGCAGTTGCAATCAGCGTCTGAAAAACTTTAATAGTTACAACTTTCAACAACGGATCTCTTGTTTCTGGCATCGATGAAGAACGCAGCGCTACCGATGTAGATCGGAAGAGCACACGTCACGCC
+
GEGGGGGGGGFGGGGCGGGFEGGGGGFGGGFGGGGEEFFGGGGGGGGGGGCGFGGFGGGGGGGGGGDDCFCEFECGGGGFGG9FEFFGGFGGFGGGGGGGGGFEFGGGGGG8=FFGFCGGGGGGGGGGCEFGGGGGGGGG7CCFGGGGGGGGGCGGC>3CDFGGGF9>FGGGGGGGGGGDGC>FGGCFGGGGG7;CEGGGGFDEFFCF9CFGGGGFFGGF7?CFG?ECFEC?5CFGGCC+09:C?CGGDGD:EDFG+:CCGGGDC<DFGFGB57BFGFF?FGFFB:7<))8?>(,,#####
@M06045:235:000000000-JCY5N:1:1101:15131:5125 1:N:0:CTCAGA
CGGAATCTTGGTCATTTAGAGGAAGTAAAAGTCGTAACAAGGTCTCCGTTGGTGAACCAGCGGAGGGATCATTACAGAGTTGCAAAACTCCCAAACCATTGTGAACGTTACCTTTACCGTTGCTTCGGCGGGCGGCCCGGGTCCTGCCCGGCGCCCCTCGGCCCTCGCGGGCGCCCGCCGGAGGTAAACCAAACTATTGCATTGTATGGCCTCTCTGAGTCTTCTGTACTGAATAAGTCAAAACTTTCAACAACGGATCTCTTGGTTCTGGCATCGATGAAGAACGCAGCGCTACCTACCT
+
GGGGEFFGGGFCFFGGGGGFFG<FGGGEGGGGECGEEFFEFEGGFGGGFGGGGGGGCFGFFGEGGDGDGGFGGGGGGGGGGGGFFGAFGGFGDGDFGGGGGGGFC<=CEFGFFFDEFFGGGEGGFGGGGGGGDDC7:FGGGG:>FCGEGCCCGGEGGGECFGEEFFECE?EGGEGED8C>C8C>C6:CFGGECGFF9FCFGGF90:9EGEGCGFFC?E?E?FCFDGGG++<+0<+<CCFGGGGGGGGGC72*:DCD57D77CCFGGF6>?7?4/6>C:46**1<FEE)77547((.#####
@M06045:235:000000000-JCY5N:1:1101:9233:5125 1:N:0:CTCAGA
CGGAATCTTGGTCATTTAGAGGAAGTAAAAGTCGTAACAAGGTCTCCGTTGGTGAACCAGCGGAGGGATCATTACTGAGTACTACACTCTCTACCCTTTGTGAACTATTATACCTGTTGCTTCGGCGGCGCCCGCAAGGGTGCCCGCCGGTCTCATCAGAATCTCTGTTTTCGAACCCGACGACACTTCTGAGTGTTCTTAGCGAACTGTCAAAACTTTTAACAACGGATCTCTTGGCTCCAGCATCGATGAAGAACGCAGCGCTACCAAAACAGATCGGAAGAGCACACGTCTGACACTG
+
GGGGGGGGGGGGGGGGGGGGGGGGGGGGGGGGGGGGGGGGGGGGGGGGGGGGGGGGGGGGGGGGGGGGGGGGGGGGGGGGGGGGGGGGGGGGGGGGGGGGGGGGGGGGGGGGGGGGGGGGGGGGGGGGGGGGGGGGGGFGGGGGGGGGGGGGGGGGGGGGGGGGGGGFGGGGGGGGGGGGGGGGGGGFGGGGGGGFGGGGGGGGGGGGGGGGFGFFFGGGGFGGGGEGGGDCFFGFCGFFGGGGGGGGGGFFFGFGGGGDDGGGGGEFGFGFGFFFC?FFFGFFFFFFFFFBFFF4#####
@M06045:235:000000000-JCY5N:1:1101:11325:5197 1:N:0:CTCAGA
CGGAATCTTGGTCATTTAGAGGAAGTAAAAGTCGTAACAAGGTTTCCGTAGGTGAACCTGCGGAAGGATCATTCATAATAAGTGTTTATGGCACTTCTTAAATCCATATCCACCTTGTGTGCAATGTCAGCCGTTTTCCTTATGAAAGCGGCCAAACATCAACTTATTTTTTAACTGTCTGTCTGAAAACTATTATGAATAAACAATTCAAATACAACTTTCAACAACGGATCTCTTGGCTCTCGCATCGATGAAGAACGCAGCGCTACCCACGAAGATCGGAAGAGCACACGTCTCGCTC
+
GGGGGGGGGGGGGGGGGGGGGGGGGGGGGGGGGGGGGGGGGGGGGGGGGGGGGGGGGGGGGGGGGGGGGGGGGGGGGGGGGGGGGGGGGGGGGGGGGGGGGGGGGGGGGGGGGGGGGGGGGGGGGGGGGGGGGGGGGGGGGGGGGGGGGGGGGGGGGGGGGGGGGGGGGGGGGGGGGGGGGGGGGGGGGGGGGGFGGGGGGGGGGGGGGGGGGGGGGGGGGGGGGGGGGGGGGGGGGGGGGGGGGGGGGGGGGGGGGGGGGGGGDGFFGFGFGDEFGFFFFGFFBFFFFFFFE?B7#####
@M06045:235:000000000-JCY5N:1:1101:16815:5199 1:N:0:CTCAGA
CGGAATCTTGGTCATTTAGAGGAAGTAAAAGTCGTAACAAGGTCTCCGTTGGTGAACCAGCGGAGGGATCATTACCGAGTTATTACTCCAAACCCTTTGTGAACCTTACCTTTTTGTTGCTCGGCGCACCGCGGGCCGCGGCTTCGGCCCGTCCCGCAGCGCGCCAGAGGACCCAACTCTTCAATTTATAGCGTACCTTCTGATTTACAAAACAAACAAGTTAAAACTTTCAACAACGGATCTCTTGGTTCTGGCATCGATGAAGAACGCAGCGCTACCGCCCGCGATCGGAAGAGCGGCG
+
GGGGGGGGGGGGGGGGGGGGGGGGGGGGGGGGGGGGGGGGGGGGGGGGGGGGGGGGGGGGGGGGGGGGGGGGGGGGGGGGGGGGGGGGGGGGGGGGGGGGGGGGGGGGGGGGGGGGGGGGGGGGGGGGGGGGGGGGGGGGGGGGGGGGGGGGGGGGGGGGGGGGGGGGGGGGGGFGGFGGFFEGFGGGGGGGGGGGGGGGGGGGGGGGGGGGCEFGGGGGGGFGGGFFGGGFGGGFGED=5<FGGGGGGGGGGGGGGGGGGGGGGGFFGEGBDFFED3<@FGFF)8)5>>BBFBB0#####
@M06045:235:000000000-JCY5N:1:1101:10597:5205 1:N:0:CTCAGA
CGGAATCTTGGTCATTTAGAGGAAGTAAAAGTCGTAACAAGGTTTCCGTAGGTGAACCTGCGGAAGGATCATTCATAATAAGTGTTTATGGCACTTCTTAAATCCATATCCACCTTGTGTGCAATGTCAGCCGTTTTCTTTATGAAAGCGGCCAAACATCAACTTATTTTTTAACTCTTTGTCTGAAAAATATTATGAATAAACAATTCAAAATACAACTTTCAACAACGGATCTCTTGGCTCTCGCATCGATGAAGAACGCAGCGCTACCCCGGAAGATCGGAAGAGCACACGTCCACCC
+
GGGEGGGGGGGGGGGGGGGGGGGGGGGGGGGGGGGGGGGGGGGGGGGGGGGGGGGGGGGGGGGGGGGGGGGFGGGGGGGGGGGGGGGGGGGGGGGGGGGGGGGGGGGGGGGGGGGGGGGGGGGGGGGGGGGGGEGAFFGGGGGGGGGGGGGGGEFGGGFGGGGGGGGGGGGGGGGGGGGGGGGGGGGGGGGGGGGGGGGGGGGGGGGGGGGGGGGGGGGGGGGGGGGGGGGGGGGGGGGGGGGGFDDG<CEFGFGGGGGGGGGGGCDDDFGFGFFFG@F?FFFBEFFFFF42:>?1#####
@M06045:235:000000000-JCY5N:1:1101:10538:5227 1:N:0:CTCAGA
CGGAATCTTGGTCATTTAGAGGAAGTAAAAGTCGTAACAAGGTTTCCGTAGGTGAACCTGCGGAAGGATCATTCACAATAAGTGTTTATGGCACTTTCAAATCCATACCCACCTTGTGTGCATTGTAAAGGCCCTTTCAACTTTGGAAGATTGGGCTTCATTTTCTCACACGTCTTCAATTGCAAGTCTAACATTCAGAGTAATCAAAACTCGAATACAACTTTCAACAACGGATCTCTTGGCTCTCGCATCGATGAAGAACGCAGCGCTACCCATGGAGATCGGAAGAGCACACGTCCGT
+
GGGE@CGGGFGGGGGGGGGCEGGGFFGGGGDGGGFGEFGGGGGGGGGGGGGDFEFFGGGEFGDEGGGGGGGFFGGGGGGFGGFGGGGFGGGCFGGGGGGGGGGGGGFGGFGGGGGGGDGGGGGGGGGGGGFGGGGGGGGGGGGGGGGGGFFDEFDFGGCCFFGFFFGGGGGEGGGGGGGGGGFDGGGGGGDGGGGFGGG?FFGEGGGFFGGGGGGGGGGGGGGFGGGGGGGEEGGGGGGGG>F6FDGDGGGDEFGFGGGGGGGGG::;G><D8AAFFFFFF>AFFEEEFFFFF?B2#####
@M06045:235:000000000-JCY5N:1:1101:4255:5245 1:N:0:CTCAGA
CGGAATCTTGGTCATTTAGAGGAAGTAAAAGTCGTAACAAGGTCTCCGTTGGTGAACCAGCGGAGGGATCATTACCGAGTTATACAACTCATCAACCCTGTGAACATACCTAAAACGTTGCTTCGGCGGGAACAGACGGCCCTGTAACAACGGGCCGCCCCCGCCAGAGGACCCCTAACTCTGTTTTTATAATGTTTTTCTGAGTAAACAAGCAAATAAATTAAAACTTTCAACAACGGATCTCTTGGCTCTGGCATCGATGAAGAACGCAGCGCTACCTGTGTAGATCGGAAGAGGTGGT
+
GGGGFGGGGGGGGGGGGGGGGGFEFGGGGGGGFFFGGGGGGFFFFGGGGGFGBFFGFGGFGGGGGGGFGGGGGDEFGGGCCGGGGGCGGGGFGGFFFGGGGGEFGFGGGGGGGGGGGGGGGGGGGGGGGGDGFFFDFGGGGGGGGGGGGGGGGGD7FG<FFGGGC77<FFG7CFEFEGGGGGGFFD88FFCGGGFEFGGGGGFGGGGGC?FGFGGGGGG?<<@FGGGGGC<C:C<CCGGGEGGGFF7C67C:+76CEFD*9CDC>C:F7:DDC5)<9:FFFF6/81**1>EB>;?2#####
@M06045:235:000000000-JCY5N:1:1101:22839:5254 1:N:0:CTCAGA
CGGAATCTTGGTCATTTAGAGGAAGTAAAAGTCGTAACAAGGTCTCCGTTGGTGAACCAGCGGAGGGATCATTACCGAGTTTACAACTCCCAAACCCCTGTGAACATACCTATACGTTGCCTCGGCGGATCAGCCCGCGCCCCGTAAAAAGGGACGGCCCGCCCGAGGACCCCTAAACTCTGTTTTTAGTGGAACTTCTGAGTAAAACAAACAAATAAATCAAAACTTTCAACAACGGATCTCTTGGTTCTGGCATCGATGAAGAACGCAGCGCTACCGATGTAGATCGGAAGAGCTATGC
+
GGGGGGGGGGGGGGGGGGGGGGGGGGGGGGGGGGGGGGGGGGGGGGGGGGGGGGGGGGGGGGGGGGGGGGGGGGGGGGGGGGGGGGGGGGGGGGGGGGGGGGGGGGGGGGGGGGGGGGGGGGGGGGGGGGGGGGGGGGGGGGGGGGGGGGGGGGGGGGGGGGGGGGGGGGGGGGGGGGGGGGGGFGGGGGGGGGGGGGGGGGFGFCCFGFGGGGGGGGGGGGGFGGGGGGGGGGGGGGGGGGGGGGGGGGGGFGDCGGGGGGGGGGFFGFGFGFFFG?EEBDFFFFFFFFFFFFF?#####
@M06045:235:000000000-JCY5N:1:1101:22453:5280 1:N:0:CTCAGA
CGGAATCTTGGTCATTTAGAGGAAGTAAAAGTCGTAACAAGGTCTCCGTTGGTGAACCAGCGGAGGGATCATTACAGAGTTGCAAAACTCCCTCACACCATCGTGAACCATACCTTCCAACCGTTGCTTCGGCGGGTTCGGGCCGCCCCGGCCTCGGCCGGGGGGGCCCTCCTTCGCCCCCGTGGAGGGGGCGGCCCGCCGGAGGTGCACAAAACTCCTTGACACTTGTACGGCCTCTCTGAGTCTCTGTACTGAATAAGTCAAAACTTTCAACAACCGATCTCTTGGGTCTGGCAAACCC
+
GGGGGGGGGGGCFGGGGGGFGG9CFGGGGGGGEGGFGGGGDGGGGGGGEGGFGGGGGF@EFGDGGGG@EEGGGGGGGGGGGGGGGGGGGGGGGGGGGGGGGGGGEGGGCEFGGGGGGGGGGDCFCGGGGGCFGGGGGDFF@FGGGEGGGGGGGEGGEFGGGCFEGDGGGGGGGGGGGGG>EE8;EEC5ECEDGGGGGGEEGGDEGE*<<<CCC58C?FCCFFGGFE<7FFF@CGEGCFGFGCG<C7DGGCCFF***<:DGFD7C>757C@CBGFFFG5:::7)9BF76)<:15,..#####
@M06045:235:000000000-JCY5N:1:1101:21212:5303 1:N:0:CTCAGA
CGGAATCTTGGTCATTTAGAGGAAGTAAAAGTCGTAACAAGGTCTCCGTTGGTGAACCAGCGGAGGGATCATTACCGAGTTTACAACTCCCAAACCCCTGTGAACATACCACTTGTTGCCTCGGCGGATCAGCCCGCTCCCGGTAAAACGGGACGGCCCGCCAGAGGACCCCTAAACTCTGTTTCTATATGTAACTTCTGAGTAAAACCATAAATAAATCAAAACTTTCAACAACGGATCCCTTGGTTCTGGCATCGATGAAGAACGCAGCGCTACCGGACGAGATCGGAAGAGCAGCCGG
+
GGGGGGGGGGGFGGGGGGGGGGGGGGGGGGGGGGGGGGGGGGGGGGGGGGGFGGGGGGGGGGGGGGGGGGGGGFGGGGGGGGGGGGGGGGGGGGGGGGGGGGGGGGGGGFGGGGGGGGGGGGGGGGCGGGFFGGGGGGGGGGGFGGGGGGGGEEGGGGEFEEEFGGGGGGGGGGFGGFGGGGGGGGGGFCGGGGGGGGGGGGEFCEGGGGGGGGGGGGDGGGGGGGGFGGGGGDGGGGDGGGFGGGFGCFGGCCGGGFGGGGGGGGFFGFGFGEEEGFDEFDBEBFF>>>E>>7<0#####
@M06045:235:000000000-JCY5N:1:1101:20729:5314 1:N:0:CTCAGA
CGGAATCTTGGTCATTTAGAGGAAGTAAAAGTCGTAACAAGGTAACCGTAGGTGAACCTGCGGTTGGATCATTAACAAAATCCAAACAAAAAAGAGGACTTAGGGTGCGGACTTTCGGGTCTGTTTACTATTTCCTTTTTTTTTCAACCCATTGTGAACTGTAATTGTCTCTGGTGTGGTTAAGAGTCTTCTTTTTTATGAAGATAGTGAGTAAAATCACTACCCACCGTTATTTTTAAACTTTTGATATTTTTAATTGGACTTTATAACCTATAAAAGCTTGTCTTTTTATATTTAGGAA
+
GGGGGGGGGGGGGGGGGGGGGGGGGGGGGGGGGGGGGGGGGGGGGGGGGGGGGGGGGGGGGGGGGGGGGGGGGGGGGGGGGGGGGGGGGGGGGGGGGGGGGGGGGGGGGGGGGGGGGGGDGGGFGGGGGGGGGGGGGGGGGGGGGGGGGGGGGGGGGGGGGGGGGGFGGGGGGGGGGGGGGGGGGGGGGGGGGGGGGGGGGGGGGGGGGGGGGGGFGGGFGGG:FFCEGGGGGGGGGGGGGGFGGCDC7DGGGGGGGGGFDDFGFFFFGFFBC@FFGBFFF><FFFFFFF@ABAFF#####
@M06045:235:000000000-JCY5N:1:1101:16764:5321 1:N:0:CTCAGA
CGGAATCTTGGTCATTTAGAGGAAGTAAAAGTCGTAACAAGGTTTCCGTAGGTGAACCTGCGGAAGGATCATTACCGTGCCGGGGGCCCTCCGGGGTCCCATTGTGCCACCCGTGTTTACTTGTACCTGTTGCTTCGGCGGGCCTGCGGGCCTCGCTCGCTGCCGGGGGACCTGGTCCCCGGGCTCGTGCCCGCCGGAGACACACCCAACCTCTCTAACGTATACGTCTGAGCAATGATCTAATCATTAAAACTTTCAACAACGGATCTCTTGGTTCCCGCATCGATGAAGAACGCTGGTG
+
GGGGGGGGGGGGGGGGGGGGGGGGGGGGGGGGGGGGGGGGGGGGGGGGGGGGGGGGGGGGGGGGGGGGGGGGGGGGGGGGGGGGGGGGGGGGGGGGGGGGGGGGGGGGGGGGGGGGGGGGGGGGGGGGGGGGGGGGGGGGGGGGGGGGGGGGGGGGGGGGGGGGGGGGGEGGGGGGGGGGGGGGDFGGGGGGGGGGGEGEGGGGGGGGGEGFGCFGFGGGGGGCFGFGCGGGGGGDFFGGGGDFGCFGGGGFGGGGGGFGGGGG:GEFDFGFGFFFGFFFFG:75?FFFFFF?7>:#####
@M06045:235:000000000-JCY5N:1:1101:5760:5325 1:N:0:CTCAGA
CGGAATCTTGGTCATTTAGAGGAAGTAAAGGTCGTAACAAGGTCTCCGTAGGTGAACCTTCGGAAGGATCATTACCGTAACGCGGCGGTCCGGCAACCGCAAGGAAGTCGGCCGCCACACGCGTTTATCACCCTTGACTTTGAGCACCTTTCGTTTCCTCGGCGGGTTCGCCCGCCAGCGAGGACCCCCATAAACCCTTTGTAATAGCAATATTTGTCTGAAAAACAACCAATAATCAAAACTTTCAACAATGGATCTCTTGGTTCTGGCATCGATGAAGAACGCAGCGCTACCCGGGTGG
+
GGGGGGGGGGGFGGGGGGGGGGGGGFGGGGGGGGGGGGGGGGGGGGGGGGGGGGGGGGGGGGGGGGGGGGGGGGGGGGGGGGGGGGGGGGGGGGGGGGGGGGGGGGFFGGGGEGGGGGGGGGGGGGGGGGGGGGGGGGGGGGGGGGGGGGGGGGGGGGGGGGGGGGGGGGGGGGGGGGGGGGGGGGGGGGGFFGGGGGGGGGGGGGGGGGGGGGGGGG7CFGGGGGGFDD5@CFFGGGGGGGGGGGGGFFFFCDGFGGGGGGGGGGFFGFGFGFFFGFFFFGFFB><DEFFFFFF4#####
@M06045:235:000000000-JCY5N:1:1101:13900:5328 1:N:0:CTCAGA
CGGAATCTTGGTCATTTAGAGGAAGTAAAAGTCGTAACAAGGTCTCCGTTGGTGAACCAGCGGAGGGATCATTACCGAGTTTACAACTCCCAAACCCCTGTGAACATACCACTTGTTGCCTCGGCGGATCAGCCCGCTCCCGGTAAAACGGGACGGCCCGCCAGAGGACCCCTAAACTCTGTTTCTATATGTAACTTCTGAGTAAAACCATAAATAAATCAAAACTTTCAACAACGGATCTCTTGGTTCTGGCATCGATGAATAACGCAGCGCTACCATACGAGATCGGAAGAGCAATAGA
+
GGGGGGGGGFGGGFEEFGGGGGDCFFGGGGGGCFGCFGGGGGGGFGGGGFGEGFAFGG<EFFGGGGGGFFGDFEFFGGGGCFGGGGGGFFFGFF?<CFFGGGD<FGGGGF=AFGGGFFGFGGGCCFEGGGF<DDF@F+>FGGGFGDFFGGEGFEDGGGGDGGGGGGEFFFGGGGGGGGF@<FGGGGGGGGFFGGGFECFFGGGG?CFGGGDFFGGFGGFDFGGCGGGECEGGGGCCGCDGGFGGGGGGGD+:EFGGGFGCCG*:>*7)<BDFGEBDFFF657>B@FFFB:B>.33)#####
@M06045:235:000000000-JCY5N:1:1101:17554:5336 1:N:0:CTCAGA
CGGAATCTTGGTCATTTAGAGGAAGTAAAAGTCGTAACAGGGTCTCCGTTGGTGAACCAGCGGAGGGATCATTACCGAGTTTACAACTCCCAAACCCCTGTGAACATACCACTTGTTGCCTCGGCGGATCAGCCCGCTCCCGGTAAAACGGGACGGCCCGCCAGAGGACCCCTAAACTCTGTTTCTATATGTAACTTCTGAGTAAAACCATAAATAAATCAAAACTTTCAACAACGGATCTCTTGGTTCTGGCATCGATGAAGAACGCAGCGCTACCGGTGGAGATCGGAAGAGCACGCGA
+
GGGGGGGGGGGGGGGGGGGGGGGGGGGGGGGGGGGGGGGGGGGGGGGGGGGGGGGGGGGGGGGGGGGGGGGGGGGGGGGGGGGGGGGGGGGGGGGGGGGGGGGGGGGGGGGGGGGGGGGGGGGGGGGGGGGGGGGGGGGGGGGGGGGGGGGGGGGGGGGGGGGGGGGGGGGGGGGGGGGGGGGGGGGGGGGGGGGGGGGGGGGGGGGGGGGFGGGGGGGGGGGGGGGGGGFGGGGGGGGGFGGGDFGGGGGGGDGGGGGGGGGGGGFFGFGFGFFDGFFFFGFFFFFFFFFFFBB7#####
@M06045:235:000000000-JCY5N:1:1101:24913:5343 1:N:0:CTCAGA
CGGAATCTTGGTCATTTAGAGGAAGTAAAAGTCGTAACAAGGTCTCCGTTGGTGAACCAGCGGAGGGATCATTACCGAGTACTATAACTCATAACCCTTTGTGAACCTTCATACCTGTTGCTTCGGCGGCGCGCCTCTCGGGGCGTGCCCGCCGGCATTATCAGAATCTCTGTTCGAACCCGACGATACTTCTGAGTGTTCTAAGCGAACTGTTAAAACTTTCAACAACGGATCTCTTGGCTCCAGCATCGATGAAGAACGCAGCGCTACCGACGGAGATCGGAAGAGCACACGTCCGCTT
+
GGGGGGGGGGGGGGGGGGGGGGGGGGGGGGGGGGGGGGGGGGGGGGGGGGGGGGGGGGGGGGGGGGGGGGGGGGGGGGGGGGGGGGGGGGGGGGGGGGGGGGGGGGGGGGGGGGGGGGGGGGGGDGGGGGGGGGGGGGGGGGGGGGGGGGGGGGGGGGGGGGGGGGGGFGGGGGGGGGGGGGGGGGGGGGGGGGGGGGGGGGGGGGGGGGGGGFGFGGGGGGGGGGGEFGGGGG7FFGGGGGFGGGFGFGGGGGGGGGGGGGGDD3BEGFGFGFFFGFFFFGFFFEFFFFFF)78:#####
@M06045:235:000000000-JCY5N:1:1101:16627:5346 1:N:0:CTCAGA
CGGAATCTTGGTCATTTAGAGGAAGTAAAAGTCGTAACAAGGTCTCCGTTGGTGAACCAGCGGAGGGATCATTACAGAGTTGCAAAACTCCCAAACCATTGTGAACGTTACCTAAACCGTTGCTTCGGCGGGCGGCCCGGGTCCTTCCCGGCGCCCCTCGGCCCTCGCGGGCGCCCGCCGGAGGAAAACCAAACTATTGCATTGTATGGCCTCTCTGAGTCTTCTGTACTGAATAAGTCAAAACTTTCAACAACGGATCTCTTGGTTCTGGCATCGATGAAGAACGCAGCGCTACCAGTCG
+
GGGGGGGGGGGGGGGGGGGGGGGGGGGGGGGGGGGGGGGGGGGGGGGGGGGGGGGGGGGGGGGGGGGGGGGGGGGGGGGGGGGGGGGGGGGGGGGGGGGGFGGGGGGGGGGGGGGGGGGGGGGGGGGGGGGGGGGGGGGGGGGGGGGGGGGGGGGGGGGGGGGGGGGGGGGGGGGGDEGGGGGGGGGGGGGGGGGGGGGGGGGGGGGGGGGGF6FGGDFGGGGGGGGFGGGGDGGGGGGGGGGGFDGGGGGFGGGGGDGF>FFGGGFFGFCFFF?BG@=FBGFFFFFFEFFFFFFF#####
@M06045:235:000000000-JCY5N:1:1101:10278:5369 1:N:0:CTCAGA
CGGAATCTTGGTCATTTAGAGGAAGTAAAAGTCGTAACAAGGTTTCCGTAGGTGAACCTGCGGAAGGATCATTAGTGAACGCCCTCACGGGCTTATAACTATTCCAAACCTCTGTGAACCGTGCCCTTCGGGGCTATTTTACAAACATGGTGTAATGAACGTCATATATCATAACAAAACAAAACTTTCAACAACGGATCTCTTGGCTCTCGCATCGATGAAGAACGCAGCGCTACCCCCCGAGATCGGAAGAGCACACGTCTGAACTCCAGTCACCTCAGAATCTCGTATGCCGCATGAC
+
GGGCGEGGGGGFGGGGGGGGGGGGGGGGGGGGGGGGGGGGGGGGGGGGGGGGGGGGGGGGGGGGGGGGGGGGGGGGGGGGGGGGGGGGGGGGGGGGGGGGGGGGGGGGGGCFGGGGFFGGGGGGGGGGGGGGGDEEGGGGGGGGGGGFGGGCDGGGCFFFGFGEGGGGFFGGFGGGGGGGGGGFGGGFGGGGGGGGGDEGGGGGGGGC:FGGGGDGDFGFGFFGGGGGGGGGC5EEGGFGGGGDEGGGGGEGCGC*:FGCCGFGF::BC@<FGFFFG?@?F79/**187>F:?A1(#####
@M06045:235:000000000-JCY5N:1:1101:9718:5380 1:N:0:CTCAGA
CGGAATCTTGGTCATTTAGAGGAAGTAAAAGTCGTAACAAGGTCTCCGTTGGTGAACCAGCGGAGGGATCATTACCGAGTTTACAACTCCCAAACCCCTGTGAACATACCACTTGTTGCCTCGGCGGATCAGCCCGCTCCCGGTAAAACGGGACGGCACGCCAGAGGACCCCTAAACTCTGTTTCTATATGTAACTTCTGAGTAAAACCATAAATAAATCAAAACTTTCAACAACGGATCCCTTGGTTCTGGCATCGATGAAGAACGCAGCGCTACCGAGGCAGATCGGAAGAGCAGAGTG
+
<EEGGFGGFGDGGGGGGFGG@F9FGGGGGG@FGGGEFGGGGGGFFFGGGFEFCFEGAFCEFGEDCCEEGGGGGGGGGGED7FGGFGGGGGGGGGGFEGDFGGFFFGGGGGCDFGGGFGG9<FGDGGGGCEF9FFGGGGGEFCGGGGGFFGGEGDCCF*1>FBFGCFFGCEDGFB,C<2,<=2CFFC<CB9CCFGGGGDF99B;9BFC9*=99FDFCFGF+AEF?CE9C+<FGFG7EDG<***9<C*:<:C:C+5*0/7<::CGGG5:7<)>@/8>)573855)<79?<7770)(1)#####
@M06045:235:000000000-JCY5N:1:1101:15785:5384 1:N:0:CTCAGA
CGGAATCTTGGTCATTTAGAGGAAGTAAAAGTCGTAACAAGGTTTCCGTAGGTGAACCTGCGGAAGGATCATTACCGTGCCGGGGGCCCTCCGGGGTCCCATTGTGCCACCCGTGTTTACTTGTACCTGTTGCTTCGGCGGGCCTGCGGGCCTCCTCGCTGCCGGGGGACCTGGTCCCCGGGCGCGTGCCCGCCGGAGACACACCAAATCTCTCTAACGGATACGTCTGAGCAATGACCTAATCATTAAAACTTTCAACAACGGATCTCTTGGTTCCCGCATCGATGAAGAACGCCTCGCT
+
FGGGGGGGGGGGGGFFFGGGGFFF9FFGGGGGGGFGGGGGGGGGGGG@FGGGGGGGGGGGGGGGGGGGGGGGGFGGGG@CFGGGGGGEGGGGGGGGGGGGGGGGGGGGGGGGGCEGGGGGGGGGGGGCEFFAFGGG+FFDGEEDGCFGCEGG:EFEF7:FGDFCF7FEE5EC*;<CGFGGC8CCGEEDGCGGDGEC*:*;CGFGGDGG9@7:33<<FGEE58;+:+/AEG7?+?F+:+*:09*+00:CFGCFGFCC9CFFGGG:DGF*08FFGFF?46)).*..7>BFFFFB522(#####
@M06045:235:000000000-JCY5N:1:1101:9780:5405 1:N:0:CTCAGA
CGGAATCTTGGTCATTTAGAGGAAGTAAAAGTCGTAACAAGGTCTCCGTTGGTGAACCAGCGGAGGGATCATTACAGAGTTGCAAAACTCCCTAAACCAGTGTGAACGTTACCTAAACCGTTGCTTCGGCGGGCGGCCCGGGTCCTTCCCGGCGCCCCCCGGCCCTCGCGGGCGCCCGCCGGAGGTAAACCAAACTATTGCATTAATGGCCTCTCTGAGTCTTCTGTACTGAATAAGTCAAAACTTTCAACAACGGACCTCTTGGTTCTGGCATCGATGAAGAACGCAGCGCTACCTCGAA
+
FGGGFFGGGGGFGD<FGGGGGEGFCFGGGGGGGGGGEGGFFDGGGGGGGFG8FCFGGGGFGGDEGGGEEDGGGGG9CF@GGF9,FG8F<CF<AGGEFFF,EEF,FFFCC<,=?EFFFGG7BFCGFG<>CCFC:C:F@CE@*5>1D:<FFFF7=:*=<FGECGG</*;CE**2/?CCE8*C8C*/*29C72**;@FG<C+<+++2+<CC7FFC8C@FC+2AE+0<:E902+0+<:+3:<7CCFGGEF:CG79**193*)172*:*020**9*)9*75*.7*1*1/<>D)7756)7(:#####
@M06045:235:000000000-JCY5N:1:1101:21914:5408 1:N:0:CTCAGA
CGGAATCTTGGTCATTTAGAGGAAGTAAAAGTCGTAACAAGGTCTCCGTTGGTGAACCAGCGGAGGGATCATTACTGAGTACTACACTCTCTACCCTTTGTGAACTATTATACCTGTTGCTTCGGCGGCGCCCGCAAGGGTGCCCGCCGGTCTCATCAGAATCTCTGTTTTCGAACCCGACGATACTTCTGAGTGTTCTTAGCGAACTGTCAAAACTTTTAACAACGGATCTCTTGGCTCCAGCATCGATGAAGAACGCAGCGCTACCGAGGTAGATCGGAAGAGCACACGTCTGACGAGC
+
GGGGGGGGGGGGGGGGGGGGGGGGGGGGGGGGGGGGGGGGGGGGGGGGGGGGGGGGGGGGGGGGGGGGGGGGGGGGGGGGGGGGGGGGGGGGGGGGGGGGGGGGGGGGGGGGGGGGGGGGGGGGGGGGGGGGGGGGGGGGGGGGGGGGGGGGGGGGGGGGGGGFGGGGGGGGGGGGGGGGGGGGGGGGGGGGGGGGGGGGGGGGGGGGGGGGGGGGGGGGGGGGGGGGGGGGGGGGGGGGGGGGGGGGGGGGGGGGGGDGGGGGGG@FGFGFGFFFGFFFFGFFFFFFFFFFFFB.#####
@M06045:235:000000000-JCY5N:1:1101:11977:5413 1:N:0:CTCAGA
CGGAATCTTGGTCATTTAGAGGAAGTAAAAGTCGTAACAAGGTCTCCGTTGGTGAACCAGCGGAGGGATCATTACCGAGTTTACAACTCCCAAACCCATGTGAACATACCTACTGTTGCTTCGGCGGGATTGCCCCGGGCGCCTCGTGTGCCCCGGATCAGGCGCCCGCCTAGGAAACTTAACTCTTGTTTTATTTTGGAATCTTCTGAGTAGTTTTTACAAATAAATAAAAACCTTCAACAACGGATCTCTTGGTTCTGGCATCGATGAAGAACGCAGCGCTACCGGTCCAGATCTGGTC
+
GGGGGGGGGGGGGGGGGGGGGGGGGGGGGGGGGGGGGGGGGGGGGGGGGGGGGGGGGGGGGGGGGGGGGGGGGGGGGGGGGGGGGGGGGGGGGGGGGGGGGGGGGGGGGGGGGGGGGGGGGGGGGGGGGGGGGGGGGGGGGGGGGGGGGGGGGGGGGGGGGGGGGGGGGGGGGGGGGGGGGGGGGGGGGGGGGGGGG@EGGGGGGGGGGGGGGGGGGGGGGGGGFFGGGGGGGGGGGGGGGGGGGGGGGFGFGGGGGGG>FGGGGDFFGFGFGFFFGFFFFGFDFFFFFFFBFFB:#####
@M06045:235:000000000-JCY5N:1:1101:4971:5427 1:N:0:CTCAGA
CGGAATCTTGGTCATTTAGAGGAAGTAAAAGTCGTAACAAGGTTTCCGTAGGTGAACCTGCGGAAGGATCATTCATAATTGAGTGTTTTATGGCACTCTTTAAAAAAATCCATATCCACCTTGTGTGCAACGTTTTTGAACTCTCTGGCATTAAAAAGCCAAGAGGGTTTGATTAACTTAACACCTTTAAATCAGTTTGTCTGAATATCTATTTCTGAATAAACATAATTCAAAAATACAACTTTCAACAACGGATCTCTTGGCTCTCGCATCGATTAAGAACGCAGCGCTACCCGACGCC
+
GGGGGGGGGDGGGGGFCGGG@9EGFGGGGGGGGEFCCFGGGGGFGGGGFGCCCEFFGGGGGGGGGEFF@FAEFF9EE<9E,CF@FF@@FCFGGGGGGFGGGFDC,CC7=C@EFF,@<BFGGFFFEF8F,5BFDFFEG+BEFFEFGGGCGGDGEGFGFGGGGGFGGFE3@=FGGEDDG9;>FF=FGFGDFFF,D>F=DEGG9@,EE;AF,E;DEGCFFFDFFGGGGC,;BC,DFC,97?CFFFGG:88FFGCF=5C5**;F7;DC*9=FG))0:5)5+)1++1;557)7.75(.3:(#####
@M06045:235:000000000-JCY5N:1:1101:8649:5445 1:N:0:CTCAGA
CGGAATCTTGGTCATTTAGAGGAAGTAAAAGTCGTAACAAGGTCTCCGTTGGTGAACCAGCGGAGGGATCATTACCGAGTTTACAAACTCCCAAACCCTTTGTGAACCTTACCATATTGTTGCTTCGGCGGGACCGCCCCGGCGCCTTCGGGCCCGGAACCAGGCGCCCGCCGGAGGCCCCAAACTCTTATGTCTTTAGTGGTTTTCTCCTCTGAGTGACACATAAACAAATAAATAAAAACTTTCAACAACGGACCTCTTGGTTCTGGCATCGATGAAGAACGCAGCGCTACCTGGTGCC
+
FFDGGGGGGGG<9EFGC@EFGGGGGEAGGGGGGGGGGGGGGGEDCFFFDEEGGGGD<CCFDGGGFGGCGFF@EC6<FFE<=CFECF6:CC,9CFFF<B=CFFG@<EB<<,?=?FAF<@FFEGFE9E4B:FFGEFEFG7FC:FE@C7FEFFGGGBFFGGGGGCFG7FE<CCG7FEC?CG5?E8EFGGC7?ECFAFGGCCF+0@+A*CCFF99*3AGFGGFCFGCCF7?C?CFG?FF7>CCCG39<C7CF>DF4CD5)*7*>*:=GCF=6>F5975;FD??7@C4>;@>>7;8,>:44#####
@M06045:235:000000000-JCY5N:1:1101:11710:5452 1:N:0:CTCAGA
CGGAATCTTGGTCATTTAGAGGAAGTAAAAGTCGTAACAAGGTTTCCGTAGGTGAACCTGCGGAAGGATCATTCATAATAAGTGTTTATGGCACTTCTTAAATCCATATCCACCTTGTGTGCAATGTCAGCCGTTTTCTTTATGAAAGCGGCCGAACATCAACTTATTCTTTAACTGTCTGTCTGAAAACTATTATGAATAAACAATTCAAATACAACTTTCAACAACGGATCTCTTGGCTCTCGCATCGATGAAGAACGCAGCGCTACCTCAGGAGATCGGAAGAGCACACGTCTCCGTC
+
GGGGGGGGGGGGGGGGGGGGGGGGGGGGGGGGGGGGGGGGGGGGGGGGGGGGGGGGGGGGGGGGGGGGGGGGGGGGGGGGGGGGGGGGGGGGGGGGGGGGGGGGGGGGGGGGGGGGGGGGGGGGGGGGGGGGGGGGGGGGGGGGGGGGGGGGGGGGGGGGGGGGGGGGGGGGGGGGGGGGGGGGGGGGGGGGGGGGGGGGGGGGGGGGFFGGGGGGGGGGGGGGGGGGGGGGGGGGGGGGGGGGGDGGGGGGGGGGGGGGGGGGGGFFGF46DFFFDFFFFCB@DFFFFFFFFFF(#####
@M06045:235:000000000-JCY5N:1:1101:7817:5458 1:N:0:CTCAGA
CGGAATCTTGGTCATTTAGAGGAAGTAAAAGTCGTAACAAGGTAACCGTAGGTGAACCTGCGGTTGGATCATTAAAAAAGATCAACGGCTAAGCCTTAACAGGCCGCGCCGGTGTTTCTCTCGCGGAAGCGAGTAAGAAACCGAAAACCCAATTGTGAACTGTTTTCTGTCTCTGGCGGTGGGGTTGGCCCACTGGGCCGACCTGTCAGCATGACGTTTTGATGCCTCCTTCGGGTGCTTGGAAACGATGTGCCGTGGACAAGCCGCCAAACACGTCTTCAACAACGCTTTGTCTAGGCTG
+
GGGGEFGGGGGGGGGFGGGFFFGGFGGGGGGFGGGEEGGGFDF9FEGGEGFFGGGGGGGGGGGGGGGGFGFGGGGGGGGGGGFG@F@CFGEFGGGGGGGGGGGGGGGGGEG@FG=FFAFFFFEGFCEGDFGGGGGGGGGGGFGGGGDGGGGGFGFGGGGGGFCFGG9FFGGGGGGGFGGFGEDGGGDGFEEGGGGGGGGGDGGDGGGFGGCEGFFGE=FEGDGD9FGGGGGFC==FGGGCF3DCEFGD*9:>F=DGGCDG:C4FF)>EG@F3FFE<*)09FFF?F>:)7>FABAA2#####
@M06045:235:000000000-JCY5N:1:1101:19119:5463 1:N:0:CTCAGA
CGGAATCTTGGTCATTTAGAGGAAGTAAAAGTCGTAACAAGGTCTCCGTTGGTGAACCAGCGGAGGGATCATTACCGAGTTTCTACTCTAAACCCTGCGAACCTACCTCTACGTGCTTCGGCGGCCGGCCCCGGGGGGCGCCCAACGGCCGCCGAAAGTACCCAAAAATCACTTTTCAGAGTCTTCTGAGTGACAAAAAAAAACAAGTCAAAACCTTCAACAACGGATCTCTTGGTTCTGGCATCGATGAAGAACGCAGCGCTACCTTTCGAGATCGGAAGAGCACACGTCTCAACTAAAG
+
GGGGGGGGGGGGGGGGGGGGGGGGGGGGGGGGGGGGGGGGGGGGGGGGGGGGGGGGGGGGGGGGGGGGGGGGGGGGGGGFGGGGGGGGGGGGGGGGGGGEGGGGGGGGGGGGGFGGGGGGDGGGGGEGGGGGGGGDGGGGGGGGGGGGGGGGGGGGGGGFGGGGGGGGGGGGGGGGGGGGGGGGGGGGGGGGGGGGGGGGGGGGGFC@EGFGDEGFA?GFFGGG=8C5CEGFFGGFFGFGGGG9+7557CCFGGDC*/)>9375)>??CB5)9<3@F>BE.*07?4577F>7)-6,#####
@M06045:235:000000000-JCY5N:1:1101:22937:5463 1:N:0:CTCAGA
CGGAATCTTGGTCATTTAGAGGAAGTAAAAGTCGTAACAAGGTCTCCGTTGGTGAACCAGCGGAGGGATCATTACAGAGTTGCAAAACTCCCAAACCATTGTGAACGTTACCTAAACCGTTGCTTCGGCGGGCGGCCCGGGTCCTTCCCGGCGCCCCTCGGCCCTCGCGGGCGCCCGCCGGAGGAAAACCAAACTATTGCATTGTATGGCCTCTCTGAGTCTTCTGTACTGAATAAGTCAAAACTTTCAACAACGGATCTCTTGGTTCTGGCATCGATGAAGAACGCAGCGCTACCACAGA
+
GGGGGGGGGGGGGGGGGGGGGGGGGGGGGGGGGGGGGGGGGGGGGGGGGGGGGGGGGGGGGGGGGGGGGGGGGGGGGGGGGGGGGGGGGGGGGGGGGGGGGGGGGGGGGGGGGGGGGGGGGGGGGGGGGGGGGGGGGGGGGGGGGGGGGGGGGGGGGFGGGGGGGGGGGGGGGGGGGGGGGGGGGGGGGGGGGGGGGGGGGGGGGGGGGGGGGFFGGGG?FGGGGGGGGGGGGGGGGGGGGGGGGGGGGGGGGGGCECC>FGGGGGFFGFGFGFFFGFFFFGFF:@FFEFDBFFFF#####
@M06045:235:000000000-JCY5N:1:1101:11760:5512 1:N:0:CTCAGA
CGGAATCTTGGTCATTTAGAGGAAGTAAAAGTCGTAACAAGGTTTCCGTAGGTGAACCTGCGGAAGGATCATTAGTGAACGCCCTCACGGGCTTATAACTATTCCAAACCTCTGTGAACCGTGCCCTTCGGGGCTATTTTACAAACATGGTGTAATGAACGTCATATATCATAACAAAACAAAACTTTCAACAACGGATCTCATGGCTCTCGCATCGATGAAGAACGCAGCGCTACCCTCGTAGATCGGAAGAGCACACGTCTGAACTCCAGTCACCTCAGAATCTCGTATGCCGTGTTCC
+
GGGGGGGGGGGGGGGGGGGGGGGGGGGGGGGGGGGGGGGGGGGGGGGGGGGGGGGGGGGGGGGGGGGGGGGGGGGGGGGGGGGGGGGGGGGGGGGGGGGGGGGGGGGGGGFGGGGGGGGGGGGGGGGGGGGGGGGGGGGGGGGGGGGGGGGGGGGGGGGGGFGGGGGGGGGGGGGGGGGGGGGGGGGGGGGGGGGGDDEGDGGGGGG??FGGGGGGGGGGGGGCFFGGGGGGGEGGGGGGGGGGGGGGGGGD=FGF=FFGGGGGGDF?GFGFG?6@G656<>F46@F).0?BF<9(#####
@M06045:235:000000000-JCY5N:1:1101:7594:5527 1:N:0:CTCAGA
CGGAATCTTGGTCATTTAGAGGAAGTAAAAGTCGTAACAAGGTCTCCGTTGGCGAACCAGCGGAGGGATCATTATCGAGTTCTAAACAACTCCCAAACCCATGTGAACATACCTTTTGTTGCTTCGGCGGGATCGCCCCGGGTGCCATTCAGTTGCGCCCCGGAGTCAGGCGCCCGCCAGAGGACCGAAACTCTTGTATTATTGAGGATTTCTGAGTGGATTAAACAAATAATCAAAACTTTCAACAACGGATCTCTTGGTTCTGGCATCGATGAAGAACGCAGCGCTACCGACGACGCAT
+
GGGGGGGGGGGFGGGGGGGGGGGGGFGGGGGGGEFFGGGGGFGGGGGGGFGGGDEFCGGGGGGGGGGGGGGGGGGGGGFFDGGDFGGGGGGGGGGGGGGGGGGGCFGGGGGGFGFFFEFGFGGFAFEGGGGGGGDGGGEGGGGGGGGG=FGGGGGGGGEGGGGDGGGGGGGDGCFGGCGEGFFFCGGGCEGFGFCGFCGGGFGGGGF+:C@FFGCGGGGGGGGGDGGGFGCF9CFGG7CFFGGFCCGGGDEDEGFFGFGFG7>FC=FFGFGFGFFFGFFFEGEEFEDFFFFFE1>1#####
@M06045:235:000000000-JCY5N:1:1101:7030:5538 1:N:0:CTCAGA
CGGAATCTTGGTCATTTAGAGGAAGTAAAAGTCGTAACAAGGTTTCCGTAGGTGAACCTGCGGAAGGATCATTAGTGAACGCCCTCACGGGCTTATAACTATTCCAAACCTCTGTGAACCGTGCCCTTCGGGGCTATTTTACAAACATGGTGTAATGAACGTCATATATCATAACAAAACAAAACTTTCAACAGCGGATCTCTTGGCTCTCGCATCGATGAAGAACGCAGCGCTACCAACCTAGATCGGAAGAGCCACGTCTGAACTCCATTCACCTCAGAATCTCGTATCCCGTCGGGTT
+
GGGGGGGGGGGGGGGFGGGGGGGFGGGGGGFGGGFFGGGGGGGGGGGGGGGGGGGGFFCFFF7@EGGFGGCEGCF,CFEFGGCGDFEFGGGGGGFEGFGGFFECFD,EGEDG9=AEFGFCFFGEG?CFBF+6:::EEGFFGCEEDBDGGGGCFFFF<A<FF@+:<DACFFA,CDGG9<DFGFFFFFGCCFCFCBFGGG>CEFGGC:78DFGDC=8::,=79;AF@6/57:EGCCEEGGGGG;F9++;53>57C<F7+09FGGGDGGBFG?*/0=FFDFFF?7*1=F4..8).)(.,#####
@M06045:235:000000000-JCY5N:1:1101:15175:5570 1:N:0:CTCAGA
CGGAATCTTGGTCATTTAGAGGAAGTAAAAGTCGTAACAAGGTCTCCGTTGGTGAACCAGCGGAGGGATCATTACCGAGTTTACAACTCCCAAACCCATGTGAACATACCTACTGTTGCTTCGGCGGGATTGCCCCGGGCGCCTCGTGTGCCCCGGATCAGGCGCCCGCCTAGGAAACTTAACTCTTGTTTTATTTTGGAATCTTCTGAGTAGTTTTTACAAATAAATAAAAACTTTCAACAACGGATCTCTTGGTTCTGGCATCGATTAAGAACGCAGCGCTACCTCATGAGATCGGAGT
+
GGGGGGGGGGGGGGGGGGGGGGGGGGGGGGGGGGGGGGGGGGGGGGGGGGGGGGGGGGGGGGGGGGGGGGGGGGGGGGGGGGGGGGGGGGGGGGGGGGGGGGGGGGGGGGGGGGGGGGGGGGGGGGGGGGGGGGGGGGGGGGGDGGGGGGGGGGGGGGGGGGGGGGGGGGCGGGFGGGGGGGGGGGGGGGGGFGGGGGGGGGGGGGGGGGGGGGGGGGGGGGFGGFGGGGGGGGGGGGGGGGGGGGGDGGGFGGGGGGGGGGGGGGFF75:4DF@FGF>B5DFFFF?F?FFFFFF)#####
@M06045:235:000000000-JCY5N:1:1101:18297:5574 1:N:0:CTCAGA
CGGAATCTTGGTCATTTAGAGGAAGTAAAAGTCGTAACAAGGTCTCCGTTGGTGAACCAGCGGAGGGATCATTACCGAGTTTACAACTCCCAAACCCCTGTGAACATACCACTTGTTGCCTCGGCGGATCAGCCCGCTCCCGGTAAAACGGGACGGCCCGCCAGAGGACCCCTAAACTCTGTTTCTATATGTAACTTCTGAGTAAAACCATAAATAAATCAAAACTTTCAACAACGGATCTCTTGGTTCTGGCATCGATGAAGAACGCAGCGCTACCGGCAAAGATCGGAAGAGCATCGGG
+
GGGGGGGGGGGGGGGGGGGGGGGGGGGGGGGGGGGGGGGGGGGGGGGGGGGGGGGGGGGGGGGGGGGGGGGGGGGGGGGGGGGGGGGGGGGGGGGGGGGGGGGGGGGGGGGGGGGGGGGGGGGGGGGGGGGGGGGGGGGGGGGGGGGGGGGGGGGGGGGGGGGGGGGGGGGGGGGGGGGGGGGGGGGGGGGGGGGGGGGGGGFGGGGGGGGGGGGGGGGGGGGGGGGGGGGGGGGGGGGGGGGGGGGGGGGGGGGFGGGGGGGGGFDFG@DEGDFFGFFF>DFF?FFFFEE9437,#####
@M06045:235:000000000-JCY5N:1:1101:16951:5575 1:N:0:CTCAGA
CGGAATCTTGGTCATTTAGAGGAAGTAAAAGTCGTAACAAGGTCTCCGTTGGTGAACCAGCGGAGGGATCATTACCGAGTTTACAAACTCCCAAACCCTTTGTGAACCTTACCATATTGTTGCTTCGGCGGGACCGCCCCGGCGCCTTCGGGCCCGGAACCAGGCGCCCGCCGGAGGCCCCAAACTCTTATGTCTTTAGTGGTTTTCTCCTCTGAGTGACACATAAACAAATAAATAAAAACTTTCAACAACGGATCTCTTGGTTCTGGCATCGATGAAGAACGCAGCGCTACCGAAAGAT
+
FFEGEGGFG<F@EECEGFEFFGF@FFGFGGEEAFFFGGGGGGFF9EF@6@8CFGGGGGGGGEC:FCFFEDF<FDEFCFGFGEAFFECFF9EEFG@FC@C=AFGFGGFEFE?B<F@FED9FE=FFFGGGGG+8>FGEG=CFGGGGGEDEGGGGDGGGGGDEFGC@:FGEGCEF:CE8>ECEGC*;F?C:<<<CFG::CGCGC@C58;9C9@9*<A+C?:CC7@6+<E+<FD=E<C7?FEGGFGFGGGGGF=:CEGDGC*:C7:FGDC?776C?*)5:7F49@F>B:;5.<BF>)43(#####
@M06045:235:000000000-JCY5N:1:1101:13253:5580 1:N:0:CTCAGA
CGGAATCTTGGTCATTTAGAGGAAGTAAAAGTCGTAACAAGGTCTCCGTTGGTGAACCAGCGGAGGGATCATTACAGAGTTGCAAAACTCCCTAAACCATTGTGAACGTTACCTAAACCGTTGCTTCGGCGGGCGGCCCGGGTCCTTCCCGGCGCCCCCCGGCCCTCGCGGGCGCCCGCCGGAGGTAAACCAAACTATTGCATTAATGGCCTCTCTGAGTCTTCTGTACTGAATAAGTCAAAACTTTCAACAACGGATCTCTTGGTTCTGGCATCGATGAAGAACGCAGCGCTACCGGATT
+
GGGGGGGGGGGGGGGGGGGGGGGGGGGGGGGGGGGGGGGGGGGGGGGGGGGGGGGGGGGGGGGGGGGGGGGGGGGGGGGGGGGGGGGGGGGGGGGGGGGGGGGGGGGGGGGGGGGGGGGGGGGGGGGGCFGGGGGGGGGGGGGGGGGGGGGGGGGGGGGGGGGGGGGGGGGGGGGGGGGGGGGGGGGGGGGGGGGGGGGFGCGGGGGGGGGGGFGGGGGGGGGGGGGGGGGGGGGGGGGFFGGGFGGGGGGGGGCD=CD:>CFGGGFFG=D;FFFFGFFFFGFFFFF@B>57D9>F#####
@M06045:235:000000000-JCY5N:1:1101:12232:5593 1:N:0:CTCAGA
CGGAATCTTGGTCATTTAGAGGAAGTAAAAGTCGTAACAAGGTTTCCGTAGGTGAACCTGCGGAAGGATCATTAATGTATATTGAATTTTATATTCTTTATCAACCCACACTGTGTACCTTTTTACTGTTGCTTCCATGGGACATGGCTCTGCCACGTCGGCCTTATGGCTGGTGAGCGCCCATGGGAGGAAAACAAAACTCTTTGTTACAATTGAAGTCTGTCTGAATTGTTTATATTAAACGTTAAAACTTTCAACAACGGATCTCTTGGTTCTCGCATCGATGAAGAACGCAGTGTGG
+
GGGGGGGGGGGGGGGGGGGGGGGGGGGGGGGGGGGGGGGGGGGGGGGGGGGGGGGGGGGGGGGGGGGGGGGGGGGGGGGGGGGGGGGGGGGGGGGGDFGGGGGGGGGGGGGGGGGGGGGGFGGGGGGGGGGGGGGGFGGFGGGGGGGGGGGGGGGGDGGGGGGDGGGGFGGGGGGGGGGGGGGGGGFGGGGGGGGGGGGGGGGGFFFF;FFGFGGGGGGGFGGGGFFFFGGGFGGGGGGGGGGGFGGGGGCFEGGGGGGGGC3DCG4=77CFCFAFFFD@E<>FFFFFFF@:5(3,#####
@M06045:235:000000000-JCY5N:1:1101:26199:5598 1:N:0:CTCAGA
CGGAATCTTGGTCATTTAGAGGAAGTAAAAGTCGTAACAAGGTCTCCGTAGGTGAACCTGCGGAGGGATCATTACACAAATATGAAGGCGGGCTGGAACCTCTCGGGGTTACAGCCTTGCTGAATTATTCACCCTTGTCTTTTGCGTACTTCTTGTTTCCTTGGTGGGTTCGCCCACCACTAGGACAAACATAAACCTTTTGTAATTGCAATCAGCGTCAGTAACAATTTAATAATTACAACTTTCAACAACGGATCTCTTGGTTCTGGCATCGATGAAGAACGCAGCGCTACCGATCCTC
+
GGGGGGGGGGGGGGGGGGGGGGGGGGGGGGGGGGGGGGGGGGGGGGGGGGGGGGGGGGGGGGGGGGGGGGGGGGGGGGGGGGGGGGGGGGGGGGGGGGGGGGGGGGGGGGGGGGGGGGGGGGGGGGGGGFGGGGGGGGGGGGGGGGGGGGGGGGGGGGGGGGGGGGGGGGGGGGGGGGGGGGGGGGGGGGGGGGGGGGGGGGGGGGGGGGFGGGGGGGGGGFG7FGGGGGGGGGGGFGGGGGGGFGGGGGGFEDDDGGGGFGGGGGFFGFGFGF@>CFFFFGF>DEDFFFFFFFF4#####
@M06045:235:000000000-JCY5N:1:1101:19699:5602 1:N:0:CTCAGA
CGGAATCTTGGTCATTTAGAGGAAGTAAAAGTCGTAACAAGGTCTCCGTTGGTGAACCAGCGGAGGGATCATTAGCGAGTATAACTCTCTAAAACCATTGTGAACGAACGAACCCGTTGCTTCGGCGGACGGCTCTGCCGCCGCCGGAAGAACGCAAACTCTTGTTATTATTGTTTCTCTGAGTACTTATTCAATAAGTAAAAACTTTCAACAACGGATCTCTTGGTTCTGGCATCGATGAAAACGCAGCGCTACCCATACAGATCGGAAGAGCACACGTCTGAACTCCAGTCACCGTCTC
+
GGGGGGGGGGGGGGGGGGGGGGGGGGGGGGGGGGGGGGGGGGGGGGGGGGGGGGGGGGGGGGGGGGGGGGGGGGGGGGGGGGGGGGGGGGGGGGGGGGGGGGGGGGGGGGGGGGGGFGGGGGGGGGGGGGGGGGGGGGGGGGGGGGGGGGGGGGGGGGGGGGGGGGGGGGGGGGGGGGGGGGGGFGGGGGGGGGGGGGGGGGGGGGGFGGGGGGGGGGGGFGGGGGGGGGFGGGGGGGGGGGGGGGGGGGDGEGGGGGGCGGDGGFFED>CFC4?>CFEFFGFFFF?@;67<?94<#####
@M06045:235:000000000-JCY5N:1:1101:21285:5614 1:N:0:CTCAGA
CGGAATCTTGGTCATTTAGAGGAAGTAAAAGTCGTAACAAGGTCTCCGTTGGTGAACCAGCGGAGGGATCATTACAGAGTTGCAAAACTCCCTAAACCATTGTGAACGTTACCTAAACCGTTGCTTCGGCGGGCGGCCCGGGTCCTTCCCGGCGCCCCCCGGCCCTCGCGGGCGCCCGCCGGAGGTAAACCAAACTATTGCATTAATGGCCTCTCTGAGTCTTCTGTACTGAATAAGTCAAAACTTTCAACAACGGATCTCTTTGTTCTTGCATCGATGAAGAACGCAGCGCTACCCGGCG
+
GGGGGGGGGGGFGGGGGGGGGGGFGGGGGGAFGGGGFGGGGGFGGGGGGGGGGFGGGGGGGGGGGGGGGGGGGGGGGGFGGGGGGD@FGGFGGGGGGGGGGGGFGGGGGGGGFFGGGGGGGGGGGGGGGGGGEGGGDGGGGGGGGGGGGGGE@7FGGGGE5EGGGGGEGCEGGGGGGGGGGGGGE8CFCFCFFFGGGGGGFEEFGGGGGGGGGCFGGGGGGGGGGGFGGFG79E7CFGGGGGGFGDDFFFFGGGGDCCD7>CG*:><@C*:49@FF:4@FF76F7BB)5<89B;1:#####
@M06045:235:000000000-JCY5N:1:1101:24748:5743 1:N:0:CTCAGA
CGGAATCTTGGTCATTTAGAGGAAGTAAAAGTCGTAACAAGGTCTCCGTTGGTGAACCAGCGGAGGGATCATTACCGAGTTTACAACTCCCAAACCCCTGTGAACATACCTATCGTTGCTTCGGCGGGATGCCCCAGTTTGACGCAAGCTGGACCCAGGCGCCCGCCGGAGGACCCAAACTCTTGTTTTATTTATGTATCTTCTGAGTAAACAAGCAAATAAATTAAAACTTTCAACAACGGATCTCTTGGCTCTGGCATCGATGAAGAACGCAGCGCTACCAACGAAGATCGGAAGTGGT
+
GGGGGGGGGGGGGGGGGGGGGGGGGGGGGGGGGGGGGGGGGGGGGGGGGGGGGGGGGGGGGGGGGGGGFGGGGGGGGGGGGGGGGGGGGGGGGGGGGGGGGGGGGGGGGGGGGGGGGGGGGGGGGGGGGGGGGGGGGGGGGGGGGGGGGGGGGGGGGGGGGGGGGGGGGGGGGFGGGGGGGGGGGGGGGGGGGGGGGGGGGGGGGGGGGGGGGGGGGGGGGGGGGGGGGGGGGGGGGGGGGGGGGGGGGGGGGGGGGGGGGGGGGGFFGFGFDBDFGFFFFGFFFFFFEFF<F?:<#####
@M06045:235:000000000-JCY5N:1:1101:25078:5764 1:N:0:CTCAGA
CGGAATCTTGGTCATTTAGAGGAAGTAAAAGTCGTAACAAGGTTTCCGTAGGTGAACCTGCGGAAGGATCATTACTGAGTGAGGGCCCCTCGGGGTCCAACCTCCCACCCGTGTTTAACGAACCGTGTTGCTTCGGCGGGCCCGCCTCACGGCCGCCGGGGGGCATCCGCCCCCGGGCCCGCGCCCGCCGAAGCCCCCTGTGAACGCTGTCTGAAGTATGCAGTCTGAGACAATTATTCAATTAATTAAAACTTTCAACAACGGATCTCTTGGTTCCGGCATCGATGAAGAACGCAAGGTC
+
GGGGDGGGGGGGGGGGGGGGGGGGGFGGGGGGGGGGGGGGGGGGGGGGGGGGGGGGGGGGGGGGGGGGFGGGGGGFGGGGGGGGGGGGGGGGGGGGGGGGGGCGGGGGGGGGGGGGGGGGGGGGGGGGGGGGGGGGGGGGGGGGGGGGGGGGGGGGGGGGGGGGGFGGDGEGCGGGGG88?EGGGGGGGGGGGGGGEGDCGGGGGGGGGGGGG7EGGCGGGFGGGGGGCEGGECCF7<DFFGG9FGGGGGCCCFGCDG7CDGGDDGFFFFGFC?F4CD:DFGFEF:FFFFFFF9?>#####
@M06045:235:000000000-JCY5N:1:1101:16118:5776 1:N:0:CTCAGA
CGGAATCTTGGTCATTTAGAGGAAGTAAAAGTCGTAACAAGGTCTCCGTTGGTGAACCAGCGGAGGGATCATTACCGAGTTTCTACTCTAAACCCTGCGAACCTACCTCTACGTGCTTCGGCGGCCGGCCCCGGGGGGCGCCCAACGGCCGCCGAAAGTACCCAAAAATCACTTTTCAGAGTCTTCTGAGTGACAAAAAAAAACAAGTCAAAACCTTCAACAACGGATCTCTTGGTTCTGGCATCGATGAAGAACGCAGCGCTACCCGGGTAGATCGGAAGAGAACACGTCTGAACAGAAA
+
GGGGGGGGGGGGGGGGGGGGGGGGGGGGGGGGGGGGGGGGGGGGGGGGGGGGGGGGGGGGGGGGGGGGGFGGGGGGGGGGGGGGGGGGGGGGGGGGGGGEGGGGGGGGGGGGGGGGGGGGGGGGGGGGGGGGGGGGGGGGGGGGGGGEGGGGGGGGGGGGGGGGGGGGGGGGGGGGGGGEGGGGGGGGFGGGGGFCFGGDGGGGGGFCGGGGGFGGGGCGGGGGGGG8EFCCFF6<<FFCFGGGGDDC7C?CGGGGG:CDCDC3)75D1<)<D*=@G3B35*))/07>>@F?7<:(#####
@M06045:235:000000000-JCY5N:1:1101:21365:5798 1:N:0:CTCAGA
CGGAATCTTGGTCATTTAGAGGAAGTAAAAGTCGTAACAAGGTCTCCGTTGGTGAACCAGCGGAGGGCTCATTACAGAGTTGCAAAACTCCCTAAACCATTGTGAACGTTACCTAAACCGTTGCTTCGGCGGGCGGCCCGGGTCCTTCCCGGCGCCCCTCGGCCCTCGCGGGCGCCCGCCGGAGGAAAACCAAACTATTGCATTTTATGGCCTCTCTGAGTCTTCTGTACTGAATAAGTCAAAACTTTCAACAACGGATCTCTTGGTTCTGGCATCGATGAAGAACGCAGCGCTCCGAACG
+
DGGGCFGGGFFFFFGEGGGCAC9E-CFGGDEF<CFDF@<FGGGG<FF>CEED@C9F@FFFGCFEGGE,,:=9EFFFGFGGGGA=E,,,C,EFF9FGGGGGFDF9,CEFGGFEGFDEFG<4BFECF9FG>FGDGGFGGGG@7B::<F;F<,=*C7ECCGGGGDG7<1;CEC*C5*CEGDEGGC2C8E6@@E8;F>EC7+<C7+<E9<CECCFC+;+09@99C@?CFG9C+<9+3<+2:<:?C**<6CGGC*0;+>57:CDC****2*18>=F4FF4)*0./97*9))5.5<D>F1(2#####
@M06045:235:000000000-JCY5N:1:1101:17851:5801 1:N:0:CTCAGA
CGGAATCTTGGTCATTTAGAGGAAGTAAAAGTCGTAACAAGGTTTCCGTAGGTGAACCTGCGGAAGGATCATTACCTAGAGTATTGTAGGCTTTGTCCTGCTGTCTCTTACCCATGTTTTTTGAGTACTTACGTTTCCTCGGCGGGTTCGCCCGCCGATTGGACAATTTAAACCCATTGCAGTTGCAATCAGCGTCTGAAAAACTTTAATAGTTACAACTTTCAACAACGGATCTCTTGGTTCTGGCATCGATGAAGAACGCAGCGCTACCCGGTAAGATCGGAAGAGCACACGTCCCCCT
+
GGGGGGGGGGGGGGGGGGGGGGGGGGGGGGGGGGGGGGGGGGGGGGGGGGGGGGGGGGGGGGGGGGGGGGGGGGGGGGGGGGGGGGGGGGGGGGGGGGGGGGGGGGGGGGGGGGGGFGGGGGGGGGGGGGGGGGGGGGGGGGGGGGGGGGGGGGGGGGGGGGGGGGGGGGGGGGGGGGGGGGGGGGGGGGGGGGGGGGGGGG>EGGGGGGGGGGGGGGGGGGGGGGGGGGGGGGGGGGGGGGGGGGGGGGGGGGGGGGFGGGGGGGFFGFGFGFFFGFFFFGFEFFFFFFFFFFF?#####
@M06045:235:000000000-JCY5N:1:1101:8485:5809 1:N:0:CTCAGA
CGGAATCTTGGTCATTTAGAGGAAGTAAAAGTCGTAACAAGGTCTCCGTTGGTGAACCAGCGGAGGGATCATTACAGAGTTGCAAAACTCCCTAAACCATTGTGAACCTTACCCAAACCGTTGCTTCGGCGGGCGGCGCCCCGCGCCCCCCGGCCCCTCGCGGGCGCCCGCCGGAGGTACCCCAAACCATTGATACTTTATGGCCTCTCTGAGTCTTCTGTACTGAATAAGTCAAAACTTTCAACAACGGATCTCTTGGTTCTGGCATCGATGAAGAACGCAGCGCTACCGCGAGACACTA
+
GGGGGGGGGGGGGGGGGGGGGGGGGGGGGGGGGGGGGGGGGGGGGGGGGGGGGGGGGGGGGGGGGGGGGGGGGGGGGGGGGGGGGGDFGGGGGGGGGGGGGGFGGGGGGGGGGGGGGGGGGGGGGGGGGGGGGGGCFEEFGGDGGGGGGGGGGGGGGGGDGGGEEGGGGGGGGGGGGEGGGGGGGGGGGGGGGGGGG9CFFGGGGGGFGGG7<EFGGGGGGGGGC7EGGGGGGGGCDGGGGGGGGGGGDGGDEF7FE7CFCFGGD4>FFEF>>FFBFFF>EGBF>DFFFFFFFF;3#####
@M06045:235:000000000-JCY5N:1:1101:8761:5827 1:N:0:CTCAGA
CGGAATCTTGGTCATTTAGAGGAAGTAAAAGTCGTAACAAGGTCTCCGTTGGTGAACCAGCGGAGGGATCATTACAGAGTTGCAAAACTCCCTAAACCATTGTGAACCTTACCCAAACCGTTGCTTCGGCGGGCGGCGCCCCGCGCCCCCCGGCCCCTCGCGGGCGCCCGCCGGAGGTACCCCAAACCATTGATACTTTATGGCCTCTCTGAGTCTTCTGTACTGAATAAGTCAAAACTTTCAACAACGGATCTCTTGGTTCTGGCATCGATGAAGAACGCAGCGCTACCCGAGGGTCCCG
+
GGGGGGGGGGGGGGGGGGGGGGGGGGGGGGGGGGGGGGGGGGGGGGGGGGGGGGGGGGGGGGGGGGGGGGGGGGGGGGGGGGGGGGGGGGGGGGGGGGGGGGGGGGGGGGGGGGGGGGGGGGGGGGGGGGGGGGGGGGGGGGGGGGGGGGGGGGGGGGGGGGGGGGGGGGGGGGGGGGGGGGGGGGGGGGGGGFGGGGGFGGGGGGG8AEFGF+CFGGCFG?FFDGGFGFGC?FGGGGGGGGGGGGGGDGGDE7:>F7CGDFFGGGFFFEGFGFFFC<F::CB>B>@BFFFB)34(#####
@M06045:235:000000000-JCY5N:1:1101:7771:5866 1:N:0:CTCAGA
CGGAATCTTGGTCATTTAGAGGAAGTAAAAGTCGTAACAAGGTTTCCGTAGGTGAACCTGCGGAAGGATCATTACAGAGGAGCCCGCGCGTCCGCGCACGGGCTCCACGAGATAGAACCCCTGTCTTTGTTTACCACCGTTTCCTCGGCGGGTCCGCCCGCCAGCGAGGACAACCCAAAACCTTTTGTAGTTAGAAGTAACCGTCTGAAAACAAATCGTTTAAAACTTTCAACAACGGATCTCTTGGTTCTGGCATCGATGAAGAACGCAGCGCTACCCGAAGAGATCGGAAGAGCGTACG
+
GEDGGGGGGGGGGGGGGGGGFGGGEGGGGFGGFGGGGGGGGGFEGGGGGGGGDGGGGGGGGGGGGGGGFGC9FGFGGGGF8CFGGEGGGGGGGGGGGGGGGGGGGGGGGGGGGGGGGG8FG?GGGGGGGGGFDFFFGGGGDGGGGGGDEGGGGDGGGGGCEDGGGGGGGGGGGGGGGGGGGGGGGGGGGGCFGGFGGGGFGCEEGFGFGGGGGGGGGE;5ACGGGCFC?FFGGGGGGEDCE>DCECFDCFGGGGCGC7CFF=FCD9>@CE)7)7<55;>D>C:))86*08>FFFF0#####
@M06045:235:000000000-JCY5N:1:1101:8344:5868 1:N:0:CTCAGA
CGGAATCTTGGTCATTTAGAGGAAGTAAAAGTCGTAACAAGGTCTCCGTTGGTGAACCAGCGGAGGGATCATTACAGAGTTGAAAAACTCCCTAAACCATTGTGAACGTTACCCAAACCGTTGCTTCGGCGGGCGGCGCCCAGCGCCCCCCAGGCCCCCTCGCGGGGCGCCCGCCGGAGGTACCCCAAACCATTGATACTTTATGGCCTCTCTGAGTCTTCTGTACTGAATAAGTCAAAACTTTCAACAACGGATCTCTTGGTTCTGGCATCGATGAAGAACGCAGCGCTACCCGGATCTA
+
GGGGGGGGGGGGGGGGGGGGGGGGGGGGGGGGGGGGGGGGGGGGGGGGGGGGGGGGGGGGGGGGGGGGGGGGGGGGGGGGGGGGGGGGGGGGGGGGGGGGGGGGGGGGGGGGGGGGGGGGGGGGGGG7FGGGGGGGGGGGGGGGGGFGGGGGGGGGGGGGGGGGGGGGGGGGGGGGGGGGGGGGGGGEGGGGGFGGGGGGGGGGGGGGGGCE@FGGGGGC9@FGGFCC7:<EEGGGGGGGGGGGGGGGGGGGGDDDCFGGGGGGGGFFGFFFDFFFGFFFFGD>>BE3)<BFF?6(#####
@M06045:235:000000000-JCY5N:1:1101:23263:5897 1:N:0:CTCAGA
CGGAATCTTGGTCATTTAGAGGAAGTAAAAGTCGTAACAAGGTAACCGTAGGTGAACCTGCGGTTGGATCATTAAAAAAGATCAACGGCTAAGCCTTAACAGGCCGCGCCGGTGTTTCTCTCGCGGAAGCGAGTAAGAAACCGAAAACCCAATTGTGAACTGTTTTCTGTCTCTGGCGGTGGGGTTGGCCCACTGGGCCGACCTGTCAGCATGACGTTTTGATGCCTCCTTCGGGTGCTTGGAAACGATGTGCCGTGGACAAGCAGCCAAACACGTCTTCAACAACGCTTTGTCTAGCGGG
+
ECEEFFGGGGGGGGGGGGGGGGGGGGGGGGGGGGGGGGGGGGGGGGGGGGGGGGGGGGGGGGGGGGGGGGGGGGDGFGGGGGGGGGGGGGGGCFGGFGFGFGGGGGCEGGEEEGFGGGGGGGGGGGGGGGGGGGFFCFGGE<FGEEEFGGGFGGFGGGFCGGCCCF@FGCGFGGGGG7:FGGGGGGGCCFFEECEDDF>EGGEGGG6CFG79FG88EGF5:EF?F@FCC6C@F:EF55CC+96::973<<0:CGCCCDD<DGDG*>FFGFD5<FF5DF5FFDFFFF3>>3)599).#####
@M06045:235:000000000-JCY5N:1:1101:20423:5900 1:N:0:CTCAGA
CGGAATCTTGGTCATTTAGAGGAAGTAAAAGTCGTAACAAGGTCTCCGTTGGTGAACCAGCGGAGGGATCATTACCGAGTTTACAACTCCCAAACCCCTGTGAACACACCTATACGTTGCCTCGGCGGATCAGCCCGCGCCCCGTAAAAAGGGACGGCCCGCCCGAGGACCCCTAAACTCTGTTTTTAGTGGAACTTCTGAGTAAAACAAACAAATAAATCAAAACTTTCAACAACGGATCTCTTGGTTCTGGCATCGATGAAGAACGCAGCGCTACCTACACAGATCGGAAGAGCCTGGG
+
GGGGGGGGGGGGGGGGGGGGGGGGGGGGGGGGGGGGGGGGGGGGGGGGGGGGGGGGGGGGGGGGGGGGGGGGGGGGGGGGGGGGGGGGGGGGGGGGGGGGGGGGGGGGGGGGGGGGGGGGGGGGGGGGGGGGGGGGGGGGGGGGGGGGGGGGGGGGGGGGGGGGGGGGGGGGGGGGGGGGGGGGGGGGGGGGGGGGGGGGGGCFGGGGGGGGGGGGGGGGGGGGGGGGGGGGGGGGGGGGG*:FFFGGGGGGGGFGGGGGGF>>FF>DGEG>7>BEGFFFFGFFFFFFFFFFFFF:#####
@M06045:235:000000000-JCY5N:1:1101:19561:5929 1:N:0:CTCAGA
CGGAATCTTGGTCATTTAGAGGAAGTAAAAGTCGTAACAAGGTTTCCGTAGGTGAACCTGCGGAAGGATCATTCATAATCAAGTGTTTTTATGGCACTTTCAAAAATCCATATCCACCTTGTGTGCAATGTCATCTCTCTGGGGGCTGCCGGCTGTCAAAAGCCGTGTGGTCACCTTTGGGATTTATATCTACTCAGAACTTTAGTGATTTTGTCTGAAACATATTATGAATGCTTAATTCAAAATACAACTTTCAACAACGGATCTCTTGGCTCTCGCATCGATGAAGAACGCAGTCAGA
+
GGGGGGGGGGGGGGGGGEFGGFGGGGGGGGFFDEGGGGGGGGGGGGGGGGGGGGFCFF8FFGFGGGGGFFFGGGFFGGFFGGGGGGGGGGGGGGGGGGGGGGGGGGGGGFGGGCFGGGGGGGGGGGGGGGGGGFF?F9FGGGGGGGGGGGGGCEGABFGFGEGGGGEFEGCDGGGGGGFGGGGFDFFFABAECF8>CFGGGGGFFGF9EGGGECGGGFGFGDFCG@:FGG7FFCFFGGG,=DDEGGGGGCEFG>CFFDGGGGDGGGFFGFGFGF6)88>D5CB4:4=F=F??F09(#####
@M06045:235:000000000-JCY5N:1:1101:4062:5934 1:N:0:CTCAGA
CGGAATCTTGGTCATTTAGAGGAAGTAAAAGTCGTAACAAGGTCTCCGTTGGTGAACCAGCGGAGGGATCATTACCGAGTTTCTACTCTAAACCCTGCGAACCTACCTCTACGTGCTTCGGCGGCCGCCCCCGGGGGGCGCCCAACGGCCGCCGAAAGTACCCAAAAATCACTTTTCAGAGTCTTCTGAGTGACAAAAAAAAAACAAGTCAAAACCTTACACAACCGACCCCTTGGTTCTTGCCTCCATGAATAACTCCGCAACACTGTTGTAAGTCGGGAGTGCATCCCTCTAAAGCCCA
+
G7:FEGGGGGGGGGGDFD<FGGGG9EFGGGFC<BC<CFFFFCFFCFEECFEFGFGGGGGGCCFCGG>CDGG9EFCCCFG,=<FFGFDGCGGGFDGC8F:>FFGGGGGGG=AGGECF<FCFCFE7FBF3::>C:F:F7*:*8*18;E>55>*:ECGEGGEEF7?CG8CF*8C++<7A:?FGFGDE?F@+<7CCFGG7CEG5?ECE88CCFGGGGGFCCC++3<@C*/1:*1*/1*0+0C*+3**++*****+*32:7+****)1/95**:/*.:***2))).).)179*))0.8)4)#####
@M06045:235:000000000-JCY5N:1:1101:4317:5940 1:N:0:CTCAGA
CGGAATCTTCGTCATTTAGAGGAAGTAAAAGTCGTAACAAGGTCTCCGTTGGCGAACCAGCGGAGGGATCATTACATAGTTGCAAACCTCCCTAAACCATTGTGAACGTTACCTACAAACCGTTGCTTCGGCGGGAGGCTCCGGGTCCGCCCGTTGCCCCTCGGCCCCCCCTCGCGGGGGCGCCCGCCGGAGGAAACCCAACTCTGGATGAACATGGCCTCTCTGAGTCTTCTGTACTGAATAAGTCAAAACTTTCAACAACGGATCTCTCGGTTCTGGCATCGATGAAGCACGCAGCCCG
+
GGGG>DFGD,D<CCE@EEF<<F-E-C-FFFEFFGF<FGGGGGE6<FGCDGFCEBCF++FC,@@:F+=,CF8?FAEF<,5EEFGGGE,C8=EE8DGGCFGAFDG9<@BF7BFFFGA@F=<FF=FCFFFFBFCF=CC<*:*,DEG7B*FC7CGC:::*:CF7*F<FGF*CEBFFEGD8CECGGE5EE8EE:E5:EC8?6**;E5CFG+3+2+0@:7<CGGCCG68FCGF9FGGG7<:C>G7:7CFC9FGGGC?*<7DCC7D4C<951/<BCF*.*<>:7*9:>FF)7;=F?/)473((#####
@M06045:235:000000000-JCY5N:1:1101:3757:5976 1:N:0:CTCAGA
CGGAATCTTGGTCATTTAGAGGAAGTAAAAGTCGTAACAAGGTCTCCGTTGGTGAACCAGCGGAGGGATCATTACCGAGTTTACAACTCCCAAACCCCTGTGAACATACCACTTGTTGCCTCGGCGGATCAGCCCGCTCCCGGTAAAACGGGACGGCCCGCCAGAGGACCCCTAAACTCTGTTTCTATATGTAACTTCTGAGTAAAACCATAAATAAATCAAAACTTTCAACAACGGATCTCTTGGTTCTGGCATCGATGAATAACGCAGCGCTACCGCCTGAGATCGGAAGAGCAGTCAA
+
GGGGGGGGGGGGGGGGGGGGGGGGGGGGGGGGGGGGGGGGGGGGGGGGGGGGGGGGGGGGGGGGGGGGGGGGGGGGGGGGGGFFAEFGGGGGGGGGEGGGGGGAFGFGGCFGGDAGEFGCFCEEGCGGCGGGGGG+>:FGFGGFEGAFFGGGGGFEG7@F7B*>EGFCFGCFGFGDGGGGEF?EGCFFGFGFFGGGGGG9B9BB<?+4;>FGCFG7CCEGFGGGGGGGGGFGGGF5<ECECFGGGGDGGGF=F4:DG45:7:*:CF:DGFGBGB@FGBEFEF>5FFFFEB>>F::)#####
@M06045:235:000000000-JCY5N:1:1101:13538:5981 1:N:0:CTCAGA
CGGAATTTTGGTCATTTAGAGGAAGTAAAAGTCGTAACAAGGTCTCCGTTGGTGAACCAGCGGAGGGATCATTACCGAGTTTACAAACTCCCAAACCCTTTGTGAACCTTACCATATTGTTGCTTCGGCGGGACCGCCCCGGCGCCTTCGGGCCCGGAACCAGGCGCCCGCCGGAGGCCCCAAACTCTTATGTCTTTAGTGGTTTTCTCCTCTGAGTGACACATAAACAAATAAATAAAAACTTTCAACAACGGATCTCTTGGTTCTGGCATCGATGAAGAACGCAGCGCTACCTATAGAC
+
GGGGGGGGGGGGGGGGGGGGGGGGGGGGGGFGGGGGGGGGGGGGGGGGGGGGGGGGGGGGGGGEGGGGGGGGGGGGGGEGGGGGGGGGGGGGGGGGGGGGGGGGEGGGGGGGGGGGGGGGGGGGGGGGGGGGGGGGGGGGGDGGGGGGGGGCGGGGGGGGGGGGG@EGGGGGDECEGGGGGGGFEFGGFGFGGGFGGGGGFGCFGGGFFGGFC6<CFGCF7E8FGGGCGGGC9EGFFGGGFDGGGCGGGGFGED:CE7C7FCGGG7F=CFGFGF?>FFFFFFFE>>7>5>5>>B?)#####
@M06045:235:000000000-JCY5N:1:1101:12599:5990 1:N:0:CTCAGA
CGGAATCTTGGTCATTTAGAGGAAGTAAAAGTCGTAACAAGGTTTCCGTAGGTGAACCTGCGGAAGGATCATTATCAAAAGTCAAGTCGGGGGCTGTAAAGCTCTCGTCTACACCCATGTCTTTTGCGTACTCTTGTTTCCTCGGTGGCGCAAGCTGCCGATTGGACAAACCAAAACCTTTTTTGTAATTGCAATCAGCGTCTGAAAATAATCTAATTATTTACAACTTTCAACAACGGATCTCTTGGTTCTGGCATCGATGAAGAACGCAGCGCTACCATATTAGATCGGAAGAGTCCAT
+
GGGDGGGGGGGGGFGGGGGGGGGGGFEFGGGFGGGGGGGGGGGGGGGGGGGGGGGGGGGGGGGGGGGGGGGGGGGGGGGGGDGFFGGGCGGGGGGGGGGGGGGGGGGGGFGGGGGGGGGGGGGFGGGGGGGGGGGGGFFGGGGGGGGGGGGGGGGGGGGGGFGGGGGGGGGFFGGGGGGGFGG7BEFGGGGGGGFGGGGEEGGGGGGGGGGGGGGFGGGDFFGGGGGGGGGGGGGGGGCECCCFFGFGGGGGGGFGGGGCF>DF>:?FGFGFGFFFGFFFFGFFFFFFFFDFEBF2#####
@M06045:235:000000000-JCY5N:1:1101:15589:5994 1:N:0:CTCAGA
CGGAATCTTGGTCATTTAGAGGAAGTAAAAGTCGTAACAAGGTCTCCGTTGGTGAACCAGCGGAGGGATCATTACCGAGTTTACAACTCCCAAACCCCTGTGAACATACCACTTGTTGCCTCGGCGGATCAGCCCGCTCCCGGTAAAACGGGACGGCCCGCCAGAGGACCCCTAAACTCTGTTTCTATATGTAACTTCTGAGTAAAACCATAAATAAATCAAAACTTTCAACAACGGATCTCTTGGTTCTGGCATCGATGAAGAACGCAGCGCTACCAGGGCAGATCGGAAGAGCAGCAGG
+
GGGGGGGGGGGGGFGGGGGGGGGGGGGGGGGGGGGGGGGGGGGGGGGGGGGGGFGGGGGGGGGDGGGG?FGGGGGFGEGGGGGGGGGGGGGGGGGGGGGGGGGGGGGGGGGFGGGGGGGGGGGGGEGGGGGGGGGGGEGGG@FGCGGGGGGGCEGGGGGGGGGGDFFFGGGEGGGGGGGGGGGGGGGGGGGGG9ECFGGGGG9ECGG9EFGGGGGGGGDFEF@CCEFFGGGGGFFEGG3=07>FFFDCGGF7EGGGEGGFGGFGGFEFGFG@D>EFGFFFFDFDFFFFDEFFF<<2#####
@M06045:235:000000000-JCY5N:1:1101:21836:6004 1:N:0:CTCAGA
CGGAATCTTGGTCATTTAGAGGAAGTAAAAGTCGTAACAAGGTTTCCGTAGGTGAACCTGCGGAAGGATCATTACCTAGAGTATTGTAGGCTTTGTCCTGCTGTCTCTTACCCATGTTTTTTGAGTACTTACGTTTCCTCGGCGGGTTCGCCCGCCGATTGGACAATTTAAACCCATTGCAGTTGCAATCAGCGTCTGAAAAACTTTAATAGTTACAACTTTCAACAACGGATCTCTTGGTTCTGGCATCGATGAAGAACGCAGCGCTACCGGTCCAGATCGGAAGAGCACACGTCACGAG
+
GGDGCFFGGGGGGGGGGGGGGGGGGGGGGGGGGGGGGGGGGGGGGGGGGGGGGGGGGGGGGGGGGGGGGGGGGGGFFGGGGGGGGAFEGGGFGGGEGGGGGGGGGGGGGGFGGGGG?FGDBFGGFGGGFGGGGGGGGGGGGGGGCFFFFGGGGGGGGGG>FFGGGGGGFGFGFGEEG@FFGGGGGGFGFGGFCEGGDGGGGGGGGGGGEFGGGGGGGGFFGGGGGGFFFGGGGGGGF?:EEFGGG7*9DGECFG>FCCDF7DGGD3>DD5*<D:>@F?FFFGFD)85>@FF?F6?2#####
@M06045:235:000000000-JCY5N:1:1101:19428:6015 1:N:0:CTCAGA
CGGAATCTTGGTCATTTAGAGGAAGTAAAAGTCGTAACAAGGTCTCCGTTGGTGAACCAGCGGAGGGATCATTACTGAGTACTACACTCTCTACCCTTTGTGAACTATTATACCTGTTGCTTCGGCGGCGCCCGCAAGGGTGCCCGCCGGTCTCATCAGAATCTCTGTTTTCGAACCCGACGATACTTCTGAGTGTTCTTAGCGAACTGTCAAAACTTTTAACAACGGATCTCTTGGCTCCAGCATCGATGAAGAACGCAGCGCTACCGTAGAAGATCGGAAGAGCACACGTCTGAGCATG
+
GGGGGGGGGGGGGGGGGGGGGGGGGGGGGGGGGGGGGGGGGGGGGGGGGGGGGGGGGGGGGGGGGGGGGGGGGGGGGGGGGGGGGGGGGGGGGGGGGGGGGGGGGGGGGGGGGGGGGGGGGGGGGGDGGGGGGGGGGGGGGGGGGGGGGGGGGGGGGGGGGGGGGGGGGGGGGGGGGGGGGGGGGGGGGGGGGGGCFGGGGGGGGGGGGGGGGGGGGGGGGGGGGGGGGGGGGGGGGGGGGGGGGGGGGGGGGFFGGGGGGGGGGGFFGFGFGFFFGFFFFGFFFFFFFFFFFFF4#####
@M06045:235:000000000-JCY5N:1:1101:14384:6030 1:N:0:CTCAGA
CGGAATCTTGGTCATTTAGAGGAAGTAAAAGTCGTAACAAGGTTTCCGTAGGTGAACCTGCGGAAGGATCATTACCTAGAGTTGCGGGCTTTGCCTGCCATCTCTTACCCATGTCTTTTGAGCACCTTCGTTTCCTCGGCGGGTCCGCCCGCCGTCAGGACACTTTAAAACCACTTGCAGTTGCAATCAGCGTCTGAAAAACTTTAATAGTTACAACTTTCAACAACGGATCTCTTGGTTCTGGCATCGATGAAGAACGCAGCGCTACCATTTTAGATCGGAAGAGCACACGTCTGCGACT
+
GGGGGGGGGGGGGGGGGGGGGGGGGGGGGGGGGGGGGGGGGGGGGGGGGGGGGGGGGGGGGGGGGGGGGGGGGGGGGGGGGGGGGGGGGGGGGGGGGGGGGGDGGGGGGGGGGGGGGGGGGGGGGGGGGGGGGGGGGGGGGGGGGGGGGGGGGGGGGGGGGGGGGGGGGGGGGGGGGGGGGGGGGGGGGGGGGGGGGGGGGGGGGGGGGGGGGGGGGGGGGGGGGGGGGGGGGGGGGGGGGGGGGGDFGGGFGFDFFGGGD<DCDGFFGFGFGFFFFFFFFGFFFFFF4>@>;:?(#####
@M06045:235:000000000-JCY5N:1:1101:16097:6052 1:N:0:CTCAGA
CGGAATCTTGGTCATTTAGAGGAAGTAAAAGTCGTAACAAGGTCTCCGTTGGTGAACCAGCGGAGGGATCATTACAGGGTCGGCTTCGGCCGTACACCCCCAAACCATTGTGAATCGCACTTATAACTCTTATAATTGTAATCTCTGAGTAACTTTTAATAAGTAAAAACTTTCAACAACGGATCTCTTGGTTCTGGCATCGATGAAGAACGCAGCGCTACCGTACGAGATCGGAAGAGCACACGTCTGAACTCCAGTCACCTCAGAATCTCGTATGCCGTCTTCTTCTTGAAAAAGGCCG
+
GGDEFFFGGGGGGFFCFCDC<9@CFEFGGGCFDFGDFGGGGGGFAEFFDFGEEDE9EFGGGGEGGGG7FGGAFDGFGGGGGGGGGGGEGGF:@CEFEGGGGD@FGGDGFGFGGGGGGBFGGGGFGGGGFFFGGGGGGGGGDGG<<FFFEGFFGGGGGFGGGEGGGGGGGGCCFFGGGGGFCEFEGFGGGGGGGGGGGGFFFE7FFGGF?GGDGGGGGGGGGG=FCCEEGDFDFGDGDGGFCDFFEDF5CFFGCFGCFGG7DGCFGF6807DF47:@*@F))10)0/*9@*/649-(#####
@M06045:235:000000000-JCY5N:1:1101:25651:6076 1:N:0:CTCAGA
CGGAATCTTGGTCATTTAGAGGAAGTAAAAGTCGTAACAAGGTCTCCGTTGGTGAACCAGCGGAGGGATCATTACCGAGTTATACAACTCATCAACCCTGTGAACATACCTAAAACGTTGCTTCGGCGGGAACAGACGGCCCTGTAACAACGGGCCGCCCCCGCCAGAGGACCCCTAACTCTGTTTTTATAATGTTTTTCTGAGTAAACAAGCAAATAAATTAAAACTTTCAACAACGGATCTCTTGGCTCTGGCATCGATGAAGAACGCAGCGCTACCCGATGAGATCGGAAGAGAGAGT
+
GGGGGGGGGGGGGGGGGGGGGGGGGGGGGGGGGGGGGGGGGGGGGGGGGGGGGGGGGGGGGGGGGGGGGGGGGGGGGGGGGGGGGGGGGGGGGGGGGGGGGGGGGGGGGGGGGGGGGGGGGGGGGGGGGGGGGGGGGGGGGGGGGGGGGGGGGGGGGGGGGGGGGGGGGGGGGGGGGGGGGGGGGGGGGGGGGGGGFGGGGGGGGGGFGGGGGGGGGGGGGGGGGGGGGGGGGGGFGGGGGGGGGGGGGGGGGGGGGGGGGGGGGGFFGFGFGFFEGFFFFGFFFFFFFFFFFFF1#####
@M06045:235:000000000-JCY5N:1:1101:13823:6078 1:N:0:CTCAGA
CGGAATCTTGGTCATTTAGAGGAAGTAAAAGTCGTAACAAGGTCTCCGTTGGTGAACCAGCGGAGGGATCATTACAGAGTGTAAAAACTCCCAACCCACTGTGAACCTACCTAAACGTTGCCTCGGCGCGGTCCCTAGGGCTGCGCCGGGGACCCTTAACTCCTGTATCATTGGAATCTCTGAGTGGCTGAAAAGCAAAAATAAGTTAAAACTTTCAACAACGGATCTCTTGGTTCTGGCATCGATGAAGAACGCAGCGCTACCTCGTCAGATCGGAAGAGCACACGTCTGAACTCGCCCT
+
GGGGGGGGGGGGGGGGGGGGGGGGGGGGGGGGGGGGGGGGGGGGGGGGGGGGGGGGGGGGGGGGGGGGGGGGGGGGGGGGGGGGGGGGGGGGGGGGGGGGGGGGGGGGGGGGGGGGGGGGGGGGGGGGGGGGGGGGGGGGGGGGGGGGGGGGGGGGGGGGGGGGGGGGGGGGGGGGGGGGFGGGGGGGGGGGGGGGGGGGGGGGGGGGGGGGGGGGGGGGGGGGGGGGDGGGGGGGGGGGGGGGGGGGGGGGGGGGGDDGGGGGGGF>GFGFGFFEGFEFFGFFFFDFFFFAFF<A#####
@M06045:235:000000000-JCY5N:1:1101:16611:6106 1:N:0:CTCAGA
CGGAATCTTGGTCATTTAGAGGAAGTAAAAGTCGTAACAAGGTTTCCGTAGGTGAACCTGCGGAAGGATCATTACTAAATTGCTTCAGCTCTGCTGGGCTTTTTCCGTGCCTTGGAAGTCACTGAAATTTATGTGATAACCTTGGTCACAAACACCTTTGTGTGCTTGTCTCTTGTTAGTTCGGTAGAATTAGCAAGAGACATCCCCCCTACAACAGACTGTTTTTTGTAGACTGTACCTATTTTATAATTCTAATATAAAACAACTTTTAACAACGGATCTCTTGGCTCTCGCATCCACC
+
GGGGGGGGGGGGGGGGGGGGGGGGGFGGGGGGGGGGGGGGGGGGGGGGGGGGGGGGGGGGGGGGGGGGGGGGGFGGGGGGGGGGGGGGGGGGGGGGGGGGGGGGGGGGGGGGGGGGGGGGGGGGGGGGGGGGGGGGGGGGGGGGFGGGGGGGGGGGGGGGGGGGGGGGGGGGGGGGGGGGGGGGGGGGDFGGGGGGGGGGGGGGGGGGGGFGGGGFGGGGGGGGGGGGGGFFGGGGGGGGGGGGGFFGGGGGGFGFCFF+;FGGGFFFGFGFGFFFGFEFFGFFFFFFF@?<EB>(#####
@M06045:235:000000000-JCY5N:1:1101:7445:6110 1:N:0:CTCAGA
CGGAATCTTGGTCATTTAGAGGAAGTAAAAGTCGTAACAAGGTTTCCGTAGGTATGTTAAGCATCGCGTTCCTTCCTTTTCGTGACATTTCGCTAACTTGTGTCGTAGGTGAACCTGCGGAAGGATCATTACTGAGTTAGGGTCTTGTCTGGCCCGACCTCCAACCCTGTGTCTACCTTACCACGTTGCTTCGGCGGGCCTGCCGACCGGATCTGTCGGCTGCCGGTGGGCTCAACCCCCGCTGGACAGTTCCCGTCGATTGCCAACCTCCACACTTCTTGAAGAACCATGTCGTCGAGAA
+
GGGGGGGFGGEGGGGGGGGG9FFCFGGGGGGGGGFEFFFFGGGGGGGGGFGGGFFGGDFC,CFCFF6CB@FGGGGGGGGGGGGC,CEFFGF,B7FFFGGGGGGGGGGGGGGFFGGGG?FEFGGGGGGGGG9FD?,B?AFGEGEGGGGGGGGGG8FE+CFCDFFGGEGEGGCFGG,D:FFBFGFGEGG7EFCFGGGDE75E:FFFG>B*3*=CEFFG78C57EEFG=EE5CC0C9+2227>:<3:=5>*9:+29C*77C73*9*:*65B<?7>*9));6B66:?F40<F@FF:F(,(#####
@M06045:235:000000000-JCY5N:1:1101:11034:6129 1:N:0:CTCAGA
CGGAATCTTGGTCATTTAGAGGAAGTAAAAGTCGTAACAAGGTTTCCGTAGGTGAACCTGCGGAAGGATCATTCATAATCAAGTGTTTTTATGGCACTTTCAAAAATCCATATCCACCTTGTGTGCAATGTCATCTCTCTGGGGGCTGCCGGCTGTCAAAAGCCGTGTGGTCACCTTTGGGATTTATATCTACTCAGAACTTTAGTGATTTTGTCTGAAACATATTATGAATACTTAATTCAAAATACAACTTTCAACAACGGATCTCTTGGCTCTCGCATCGATGAAGAACGCAGTAGGT
+
GGGGGGGGGGGFFFFEGGFGGGGGGGGGGGEGGGDDGGGGGGFGGGGGGCFGGGGGGGGGGGGGFGGGGGCAFGGGGGGGFFFGGGGFGGGGGGGGGGFGG9?<9CFFGFGDFGGGGGGFGGGGGGFGGGGGGGGGGGFGGGGGECFGGGDGGGGFFFG,AFGGGEEFGGGGGFGGGFEFGCFGFGFEFGGFFGGFG@DBBFGFFGG,EEFEEEFGGGCDG8E7EC7EFCFCGGGGGGGFFFFG<C+?F4?DGGC+:CG5DDDDDDFAFFGFCAFFD>DA3C>?>694=76<51;1#####
@M06045:235:000000000-JCY5N:1:1101:24859:6136 1:N:0:CTCAGA
CGGAATCTTGGTCATTTAGAGGAAGTAAAAGTCGTAACAAGGTCTCCGTTGGTGAACCAGCGGAGGGATCATTACTGAGTACTACACTCTCTACCCTTTGTGAACTACTATACCTGTTGCTTCGGCGGCTCCCGCAAGGGTGCCCGCCGGTCTCATCAGAATCTCTGTTTTCGAACCCGACGATACTTCTGAGTGTTCTTAGCGAACTGTCAAAACTTTTAACAACGGATCTCTTGGCTCCAGCATCGATGAAGAACGCAGCGCTACCGAGCCAGATCGGAAGAGCACACGTCTGATGCAG
+
GGGGGGGGGGGGGGGGGGGGGGGGGGGGGGGGGGGGGGGGGGGGGGGGGGEGGGGGGGGGGGGGGDGDGGFGGGFGFGFGFGGAFFGGGGGGGGGGGGGGGGGDGGGGGFFAFGGFGGGGGGGGGGGGGGGGGGGGGDECGDGGGGGGGGGGGGFGGGFGGGGGGGGGGGGGGGGGGGGCGGGGDG9BFGGGGGGFGFGGCCFCGGGG9BEECC9FFFGGGGGGFFGC5CEEGGGEGCDCE47E6DGG<CC:+:C6CDGGGGCGGGEFD:CBD?75=6>>BD@>:56>FFFFFFF.#####
@M06045:235:000000000-JCY5N:1:1101:18289:6175 1:N:0:CTCAGA
CGGAATCTTGGTCATTTAGAGGAAGTAAAAGTCGTAACAAGGTTTCCGTAGGTGAACCTGCGGAAGGATCATTAGTGATATAGAAAATCTATTTTCTAGTCAACTATTACACCCTTTTGTCAACTATACCATTGTTGCTTCCACTGGACAGACTTCGGTCCTCTGGCACACCGCAAGGTGAGGCTGGGGAGTGCTGGTGGAAAGAATTTAAACTCGTCTTTAGAAAAACTTGTCTGACAAACTTATTTTTTAATAAAATAAAACTTTCAACAACGGATCTCTAGGCTCTTGCATCGGGTGT
+
GGGFFGGGGGGEFGGGGGGGGGGGGGGGGGGGGGGEEFGGGGCFFGGGGGG7FGFFGGGGGDGGGGGGGGGGGGGGGGGGGGGGG<@EDFGGGGGFGGGGGFGGGGGGGGGGGGGGGGGGGGGGGGGFGGGGGGGGGGGGGGGGGGGGGGGGGGGGGEEGEGFGGGFFGGFEGGGE:FFGGGGGEFGEGGGEGGGGGC:CCCFGGG9FFGFGGGGGFGGGGGGGGGGGGGGGGGGGGGGGGFGGGGGGFFGC6DFC<FCFG=CGGFAFGFCFGFAADEFF6C6@?<6>FFFFFFF,#####
@M06045:235:000000000-JCY5N:1:1101:14821:6185 1:N:0:CTCAGA
CGGAATCTTGGTCATTTAGAGGAAGTAAAAGTCGTAACAAGGTTTCCGTAGGTGAACCTGCGGAAGGATCATCAATAGTTCCAAAAATTATTATACCTTCTTGTGAACTGTTTTGTTGTACGGATGTTCATATGGTGTCTATTGTCTTGACGGATGATTATGATGCCGTGTGAATGTCTATATGTCATCATTACAAACTCTGTTTAAAATATATAAAAGTCTAATGCAGTTAAGCATGTTGTAGTATTTTGAACTGTTAGTAATAACGGTGATTTATACGCAATTTGTCATTATAACCAAG
+
GGGGGGGGGGGGGGGGGGGGGGGGGGGGGGGGGGGGGGGGGGGGGGGGGGGGGGGGGGGGGGGGGGGGGGGGGGGGGGGGGGGGGGGGGGGGGGGGGGGGGGGGGGGGGGGGGGGGGGGGGGGGGGGGGGGGGGGGGGGGGGGGGGGGGGGGGGGGGGGGGGGGGGGGGGGGGGGGGGGGGGGGGGGGGGGGGGGGGGGGGGGGGGGCDFGGGGGGGFGGGGGGGGGGGGGGGGGGGGGGGGGGGFGFGGGGFGGGGGGGGGGGGGFFGFGFGFFFGFFFFGFFFFFFFFFFFFFC#####
@M06045:235:000000000-JCY5N:1:1101:19625:6226 1:N:0:CTCAGA
CGGAATCTTGGTCATTTAGAGGAAGTAAAAGTCGTAACAAGGTCTCCGTTGGTGAACCAGCGGAGGGATCATTACCGAGTTTACAACTCCCAAACCCCTGTGAACATACCACTTGTTGCCTCGGCGGATCAGCCCGCTCCCGGTAAAACGGGACGGCCCGCCAGAGGACCCCTAAACTCTGTTTCTATATGTAACTTCTGAGTAAAACCATAAATAAATCAAAACTTTCAACAACGGATCTCTTGGTTCTGGCATCGATGAAGAACGCAGCGCTACCGTTCGAGATCGGAAGAGCAGTGTG
+
GGGGGGGGGGGGGGGGGGGGGGGGGGGGGGGGGGGGGGGGGGGGGGGGGGGGGGGGGGGGGGGGGGGGGGGGGGGGGGGGGGGGGGGGGGGGGGGGGGGGGGFGGGGGGGGGGGGGGGGGGGGGGGGGGGGGGGGGGGGGGGGGGGGGGGGGGGGGGGGGGGGGGGGGGGGGGGGGGCFGGGGGGGGGGGGGGGGGGGFGGGGGGGGGGGGGCCFDGGGGGGGGGGGGGGGGGGGCGGGGGGGGGGGGGGGGGGGGGGGFFFGGGGFFGFGFGFFFGFFFFGFFFF@>BEFB>??)#####
@M06045:235:000000000-JCY5N:1:1101:21859:6236 1:N:0:CTCAGA
CGGAATCTTGGTCATTTAGAGGAAGTAAAAGTCGTAACAAGGTTTCCGTAGGTGAACCTGCGGAAGGATCATTAATGTATATTGAATTTTATATTCTTTATCAACCCACACTGTGTACCTTTTTACTGTTGCTTCCATGGGACATGGCTCTGCCACGTCGGCCTTATGGCTGGTGAGCGCCCATGGGAGGAAAACAAAACTCTTTGTTACAATTGAAGTCTGTCTGAATTGTTTATATTAAACGTTAAAACTTTCAACAACGGATCTCTTGGTTCTCGCATCGATGAAGAACGCAGAACCT
+
GGGGGGGGGGGGGGGGGGGGGGGGGGGGGGGGGGGGGGGGGGGGGGGGGGGGGGGGGGGGGGGGGGGGGGGGGGGGGGGGGGGGGGGGGGGGFGGGGGGGGGGGGGGGGGGGGGGGGGGGGGGGGGGGGGGGGGGGGGFGGGGGGGGGGGGGGGGGGGGGGGGGGGGGGGGGGGGGGGGGGGGFFGGGGGGGGGGGGGGGGGGGGGGGGGGGGGCGGGGGGGGGGGGGGGGGGGGGGGGGGFGGGGGGGGGGGGGGGGGGGGGDGGFFGFGFGFFFGFEDFGFFFFFFFFFF><1,#####
@M06045:235:000000000-JCY5N:1:1101:19369:6238 1:N:0:CTCAGA
CGGAATCTTGGTCATTTAGAGGAAGTAAAAGTCGTAACAAGGTTTCCGTAGGTGAACCTGCGGAAGGATCATTACCTAGAGTATTGTAGGCTTTGTCCTGCTGTCTCTTACCCATGTTTTTTGAGTACTTACGTTTCCTCGGCGGGTTCGCCCGCCGATTGGACAATTTAAACCCATTGCAGTTGCAATCAGCGTCTGAAAAACTTTAATAGTTACAACTTTCAACAACGGATCTCTTGGTTCTGGCATCGATGAAGAACGCAGCGCTACCGACCGAGATCGGAAGAGCACACGTCGCCCA
+
GGGGGGGGGGGGGGGGGGGGGGGGGGGGGGGGGGGGGGGGGGGGGGGGGGGGGGGGGGGGGGGGGGGGGGGGGGGGGGGGGGGGGGGGGGGGGGGGGGGGGGGGGGGGGGGGGGGGGGGGGGGGGGGGGGGGGGGGGGGGGGGGGGGGGGGGGGGGGGGGGGGGGGFGGGGGGGGGGGGGGGGGGGFGGGGGGGGGGGGGGGGGGGGGGGGGGGGGGGGGGGGGGGGGGGGGGGGGGGGGGGGGGGGGGGGGGGGGGGGGGGGGGGFFGBGFGF@DC>@FF<BFEFFFFFFFFF?2#####
@M06045:235:000000000-JCY5N:1:1101:22275:6279 1:N:0:CTCAGA
CGGAATCTTGGTCATTTAGAGGAAGTAAAAGTCGTAACAAGGTTTTCCTTCCGGTTGAAACGTCAACTACTGAAGCCTGACACAGCGACTATAAACACCTGTGGAGTTGTGTGGCGCCACGCAACAATACCGCCGAAATGCTGTGATCACGGATGGATGCACCCGTGTACCAGCAGCCCAGTTCACATGTGAACTAGGCCCACAGATCAAGTTGCGGTGGTCAAGGCATAAACTTTGACTACAATATGATCGATTTTTGGCTGTGACGGTCAAACCACCATGTTCCGTAGGTGAACACCAT
+
FF@FGDEE<FC@C<C@FF9EF@FE@EFGFGEGFGGF8CCFFFE,<CFGFFFG@C@CBEEGFEEDCCFCEFEG9FGGGGFEFFEEEGEBF@FFCFGGGGE<=F<EAFFDF?FFFGF:C>FFGE@ECFGGGGFFECDB:=F,55AFDFCFGGEFFEGGF<<FFCFGC<<@<D@=CFFGCCEGG,>DCCFCFGGGGGG9D?CFCEGDGG,,6BFGFC9?CG=?:<EEFGG6CG79CE7:0=FFFG4CFGCC7C?5=9*9<:554*9D<:@@DEG)9BF@GFF>FFFFFFDFF>B4=<<-#####
@M06045:235:000000000-JCY5N:1:1101:10512:6307 1:N:0:CTCAGA
CGGAATCTTGGTCATTTAGAGGAAGTAAAAGTCGTAACAAGGTCTCCGTTGGTGAACCAGCGGAGGGATCATTACCGAGTACTATAACTCATAACCCTTTGTGAACCTTTATACCTGTTGCTTCGGCGGCGCGCCTCCCGGGGCGTGCCCGCCGGTATCATCAGAATCTCTGTTCGAACCCGACGATATTTCTGAGTGTTCTAAGCGAACTGTTAAAACTTTCAACAACGGATCTCTTGGCTCCAGCATCGATGAAGAACGCAGCGCTACCGCACCAGATCGGAAGAGCACACGTCCCGCG
+
GGGGGGGGGGGGGGGGGGGGGGGGGGGGGGGGGGGGGGGGGGGGGGGGGGGGGGGGGGGGGGGGGGGGGGGGGGGGGGGGGGGGGGGGGGGGGGGGGGGGGGGGGGGGGGGGGGGGGGGGGGGGGGGGGGGGGGGGGGGGGGGGGGGGGGGDGGGGGGGGGGGGGGGGFGGGGGGGGGGGGGGGGGGGGGGGGGGGGGGGGGGGGGGEGGGGGGGGGGGGGGGGGGGGGGGGGGGGGGGGGGGGGGGGGGGGGGGGGGGGGGGGGGFFGFGFGFFFGFFFFGFEFFFFFFFFFBB4#####
@M06045:235:000000000-JCY5N:1:1101:15455:6313 1:N:0:CTCAGA
CGGAATCTTGGTCATTTAGAGGAAGTAAAAGTCGTAACAAGGTCTCCGTTGGTGAACCAGCGGAGGGATCATTACCGAGTTTACAAACTCCCAAACCCTTTGTGAACCTTACCATATTGTTGCTTCGGCGGGACCGCCCCGGCGCCTTCGGGCCCGGAACCAGGCGCCCGCCGGAGGCCCCAAACTCTTATGTCTTTAGTGGTTTTCTCCTCTGAGTGACACATAAACAAATAAATAAAAACTTTCAACAACGGATCTCTTGGTTCTGGCATCGATGAAGAACGCAGCGCTACCCCAGGCA
+
GGGGGGGGGGGGGGGGGGGGGGGGGGGGGGGGGGGGGGGGGGGGGGGGGGGGGGGGGGGGGGGGGGGGGGGGGGGGGGGGGGGGGGGGGGGGGGGGGGGGGGGGGGGGGGGGGGGGGGGGGGGGGGGGGGGGGGGGGGGGGGGGGGGGGGGGGGGGGGGGGGGGGGGGGGGGGGGGGGGGGGGGGGGGGGGGGGGGGGGGGGGGGGGFGGGGGFDGGGGGGGFGGGFGGGGGGDFFCFGGGGGGGGGGGGGGGDGDE*:CGGGGGGFFGFGFGFFFGFFFFGFFFFEFFFFFFBF(#####
@M06045:235:000000000-JCY5N:1:1101:4685:6322 1:N:0:CTCAGA
CGGAATCTTGGTCATTTAGAGGAAGTAAAAGTCGTAACAAGGTTTCCGTAGGTGAACCTGCGGAAGGATCATTAACGAGTTAGGGTCCCTCGCGGCCCGACCTCCCAACCCTTTGTCTACCTGACCACTGTTGCTTCGGCGAGCCCGTCTGTAATGGACCGCCGGGGGGTACCTTGATCGGCCCTCTGGTCCGCGCTCGTCGATAGCCAAACTTTTAAAATCTTAACCAAACGTGTCTCAATCGAAGTATTATTTGGTAAATAAAAGCAAAACTTTCAACAACGGATCTCTTGGTTACCAG
+
FGGGGGGGGGGGGGGGGGGGGGGGGGGGGGGGGGGGGGGGGGGGGGGGGGGGGGGGGGGGGGGGGGGFEGFGGFEFGGGGGGFGGGGGGGGGGGGGGGGGEGGGGEFGGCGGDGGGGGGGEGGGGGGGGGGGGGGGGGGGGGGGGGGGDFGFFEGGGGGGGGGGGGFGGEEGGGGGGGGGGGGDGGGGGGGGGGGGEDGEGC8>5EFGFFGGGDG9?CGFGGGGGGGGGFFFD=FF<FDCE*:**><FFGGGGFFC+1::FFCGGFFFFFG?DF=7>?BFFF57<B>3?FFF42>F#####
@M06045:235:000000000-JCY5N:1:1101:18627:6338 1:N:0:CTCAGA
CGGAATCTTGGTCATTTAGAGGAAGTAAAAGTCGTAACAAGGTCTCCGTTGGTGAACCAGCGGAGGGATCATTACCGAGTTTACAACTCCCAAACCCCTGTGAACATACCACTTGTTGCCTCGGCGGATCAGCCCGCTCCCGGTAAAACGGGACGGCCCGCCAGAGGACCCCTAAACTCTGTTTCTATATGTAACTTCTGAGTAAAACCATAAATAAATCAAAACTTTCAACAACGGATCTCTTGGTTCTGGCATCGATGAAGAACGCAGCGCTACCATGTTAGATCGGAAGAGCACAGGG
+
GGGGGGGGGGGGGGGGGGGGGGGGGGGGGGGGGGGGGGGGGGGGGGGGGGGGGGGGGGGGGGGGGGGGGGGGGGGGGGGGGGGGGGGGGGGGGGGGGGGGGGGGGGGGGGGGGGGGGGGGGGGGGGGGGGGGGGGGGGGGGGGGGGGGGGGGGGGGGGGGGGGGGGGGGGGGGGFGGGGGGGGGGGGGGGGGGGGGGGGGGGGGFGGGGGGGGGGGGGGGGGGGGGGGGGGGFGFGGGGGGGGGGGGGGGGGGGGGGGGF7C>FGGEEGEDFGFFFGFFFFGFFFFFFD::9FF:)#####
@M06045:235:000000000-JCY5N:1:1101:8065:6347 1:N:0:CTCAGA
CGGAATCTTGGTCATTTAGAGGAAGTAAAAGTCGTAACAAGGTCTCCGTTGGTGAACCAGCGGAGGGATCATTACAGAGTTGCAAAACTCCCTAAACCATTGTGAACGTTACCTAAACCGTTGCTTCGGCGGGCGGCCCGGGTCCTTCCCGGCGCCCCCCGGCCCTCGCGGGCGCCCGCCGGAGGTAAACCAAACAATTGCATTAATGGCCTCTCTGAGTCTTCTGTACTGAATAAGTCAAAACTTTCAACAACGGATCTCTTTGTTCTGGCATCGATGAAGAACGCAGCGCTACCCGTGA
+
GGGGGGGGGGGGGGGGGGGGGGGGGGGGGGGGGGGGGGGFGGGGGGGGGFGGGGGGGGGGGGGGGGG@FFGGGCFGGGGGGGGFGGCFGGGGGGGGGGGGGFGGGGGGGGGGGGGGGGGGGGGGGGGGFCGGGGGGGGGGGGEGGGGGGGGCG<:=FGGGEFCFECGCEEEDGC5EGCGGGGGEGEGGGGGFEGGGGGDFGF<ECFGDGFFFGGGGG+@FFGFDGGGC9C?99?9CFGGCEGF*CGGGGCCCCF5CCDG>CFD*:FFFG4FFGB?>*)966*/6<@BF>))-7>9F#####
@M06045:235:000000000-JCY5N:1:1101:20150:6357 1:N:0:CTCAGA
CGGAATCTTGGTCATTTAGAGGAAGTAAAAGTCGTAACAAGGTCTCCGTTGGTGAACCAGCGGAGGGATCATTACCGAGTTTTCAACTCCCAAACCCCATGTGAACTTATACCATTTACAACCGTTGCTTCGGCGGGTTCTCGCCCCGGGCTTTACACCCCGGAACCAGGCGGCCCGCCGGGGGACCCAAACTCTAGATTTTTATTTTAGCATGTCTGAGTGGAATCATTACAAAATGAATCAAAACTTTCAACAACGGATCCCTTGGTTCTGGCATCGATGAAGAACGCAGCGCTATCCG
+
GGGGGGGGGGGGGGGGGGGGGGGGGGGGGGGGGGGGGGGGGGGGGGGGGGGGGGGGGGGGGGGGGGGGGGGGGGGGGGGGGGGGGGGGGGGGGGGGGGGGGGGGGGGGGGGGGGGGGGGGGGGGGGGGGGGGGGGGGGGGGGGGGGGGGGGGGGGGGGGGGGGGGGGGGGGGGGGGGGGGGGGGGGGGGGGGGGGGGGGGGGGGGGGGGGGGGGGGGGFGGGGGGGGFGGGGGGGGGGGGGGGGGGGGGGGGGGGGGGGGGGGGGGFFGFGFGFFFGFFFFGFFFFFFFFFFFBF(#####
@M06045:235:000000000-JCY5N:1:1101:8136:6367 1:N:0:CTCAGA
CGGAATCTTGGTCATTTAGAGGAAGTAAAAGTCGTAACAAGGTTTCCGTAGGTGAACCTGCGGAAGGATCATTAATGTATATTGAATTTTATATTCTTTATCAACCCACACTGTGTACCTTTTTACTGTTGCTTCCATGGGACATGGCTCTGCCACGTCGGCCTTATGGCTGGTGAGCGCCCATGGGAGGAAAACAAAACTCTTTGTTACAATTGAAGTCTGTCTGAATTGTTTATATTAAACGTTAAAACTTTCAACAACGGATCTCTTGGTTCTCGCATCGATGAAGAACGCAGTAAAG
+
GGGGGFGGGGGCFGGGGGGFGGGGGGGGGGGGGGGGGGGGGGGGGGGGGGGGGGGGGFGGGGGGGGGGGGGGGFGGGGGGGGGGFFGGGGGGGGGGGGGGGGGGGGGGGGGGGGGGGGGGGGGGGGGGGGGGGGGGGGGGGGGGGGGGGGGGGGGGGGGGGGGGGGGGGGGGGGGGGGGGGGGGGGGFGG7DGGGGGGGGGGGFGGGGGGFGGGGGCFGGGGFGGGGGGGGGGGGGGGGGGGGGGGGGGGGGGGGFFGFGGGGGCDFFGFGFF>ABFEFBDD@4FF?FFFFFFFB0#####
@M06045:235:000000000-JCY5N:1:1101:26815:6403 1:N:0:CTCAGA
CGGAATCTTGGTCATTTAGAGGAAGTAAAAGTCGTAACAAGGTTTCCGTAGGTGAACCTGCGGAAGGATCATTATCGTGGGGCTTCGGCCCCGTCGAGATAGCACCCTTGCCTTTATGAGTACCTTGGTTCCCTCCCCCGTACCCTCGGGGAGCGGGAGGGACCTCGTCTGTTTCCCCAACGGTAGCCCCGCGGGGACACGAAACACGCTGTAAACACCTGCAACAGTCTGATAAACAAACAAAAAATCAAAACTTTCAACAACGGATCTCTTGGTTCTGGCATCGATGAAGAACGTCGCA
+
GGGGGGGGGGGGGGGGGGGGGGGGGGGGGGGGGGGGGGGGGGGGGGGGGGGGGGGGGGGGGGGGGGGGGGGGGGGGGGGGGGGGGGGGGGGGGGGGGGGGGGGGGGGGGGGGGGGGGGGGGGGGGGGGGGGGGGGGGGGGGGGGGGGGGGGGGGGGGGGGGGGGGGGGGGGGGGGGGGGGGGGGGGGGGGGGGGGGGGGGGGGGGGGGGGGGGGGGGGGGGGGGGGGGGGGGGGGGGGGGGFGGGGGGGFFDGGGGGGGDGGGGDDE>DFGFGFFFCFFFFGFFFFFFFF=9?BF0#####
@M06045:235:000000000-JCY5N:1:1101:24882:6431 1:N:0:CTCAGA
CGGAATCTTGGTCATTTAGAGGAAGTAAAAGTCGTAACAAGGTCTCCGTTGGTGAATCAGCGGAGGGATCATTACCAGAGTGCCCTAGGCTCTCCAACCCATTGTGAACATACCTATCGTTCCCTCGGCGGGCTCAGCGCGCGGTGCCTCCGGGCTCCGGGCGTCCGCCGGGGACCACCAAACTCTGATTTTATTGTGAATCTCTGAGGGGCGAAAGCCCGAAAACAAAATGCATCAAAACTTTCAACAACGGATCTCTTGGCTCTGGCATCGATGAAGACCGCAGCGCTACCTGAAACGT
+
C@C@CFFFFCFGGDD9EEFFFGGG@FEC@<DFF@DGGGGG@F@FGGDF<6@@@DFGCGFGGGGF@DDGGGG<EACFC<ECCEFFF<EF<88F@E=EFEF:?FE<CCCFFG959,CF9F:9E4FAE<+CC:>+@+D<FG:++@CCFFEC>D@<*CC<FGGGGDEEFECC@FC*<B8*2;8CF8FCGCFFC9C<CCFF?:CC?EFGGCCC//1CCCG5?EFGGG/:8C=8CC0:+3<+9CGGG*0+<7CCCCCCC3DD+:CCCCD94CB?GF7)*)8****1)23>DB@)))537)-.#####
@M06045:235:000000000-JCY5N:1:1101:24827:6440 1:N:0:CTCAGA
CGGAATCTTGGTCATTTAGAGGAAGTAAAAGTCGTAACAAGGTCTCCGTTGGTGAACCAGCGGAGGGATCATTACCGAGTTTACAACTCCCAAACCCCTGTGAACATACCACTTGTTGCCTCGGCGGATCAGCCCGCTCCCGGTAAAACGGGACGGCCCGCCAGAGGACCCCTAAACTCTGTTTCTATATGTAACTTCTGAGTAAGACCATAAATAAATCAAAACTTTCAACAACGGATCTCTTGGTTCTGGCATCGATGAAGAACGCAGCGCTACCGGGCGAGATCGGAAGAGCAGGTAC
+
GGGGGGGGGGGGGGGGGGGGGGGGGGGGGGGGGGGGGGGGGGGGGGGGGGGGGGGGGGGGGGGGGGGGGGGGGGGGGGGGGGGGGGGGGGGGGGGGGGGGGGGGGGGGGGGGGGGGGGGGGGGGGGGGGGGGGGGGGGGGGGGGGGGGGGGGGGGGGGGGGGEGGGGGGGGGGGFGGFGGGGGGGGGGFGGGGGGGGGGGGGGGGGGGGGFGGGGGGGGGGGGGGGGGGGGGGGGEGGC=:FGGGGGGGG?CGFGGGGGGGGGGFGFFGEGFGFFFGFFFFGEFFFFFFEFBFB?)#####
@M06045:235:000000000-JCY5N:1:1101:8852:6441 1:N:0:CTCAGA
CGGAATCTTGGTCATTTAGAGGAAGTAAAAGTCGTAACAAGGTCTCCGTTGGTGAACCAGCGGAGGGATCATTACCGAGTTTACAACTCCCAAACCCCTGTGAACATACCTATACGTTGTCTCGGCGGATCAGCCCGCGCCCCGTAAAAAGGGACGGCCCGCCCGAGGACCCCTAAACTCTGTTTTTAGTGGAACTTCTGAGTAAAACAAACAAATAAATCAAAACTTTCAACAACGGATCTCTTGGTTCTGGCATCGATGAAGAACGCAGCGCTACCGCATCAGATCGGAAGAGCGAACT
+
GGGGGGGGGGGGGGGGGGGGGGGGGGGGGGGGGGGGGGGGGGGGGGGGGGGGGGGGGGGGGGGGGGGGGGGGGGGGGGGGGGGGGGGGGGGGGGGGGGGGGGGGGGGGGGGGGGGGGGGGGGGGGGGGGGGGGGFGGGGGGGGGGGGGGGGGGGGGGCFGGGGGGGGGGGGGGGGGGGGGGGGGF@FGGGGGGFGFGGGGGGGGGGGGGGGGGGGGGGGEGGGGGFFCFCGGGGGGGGGGGGFFFFFGFFGGGGGGGGGGGGGG*67>DFCDGEFFGFFFFDDFFFFFFB>?B:((#####
@M06045:235:000000000-JCY5N:1:1101:23247:6443 1:N:0:CTCAGA
CGGAATCTTGGTCATTTAGAGGAAGTAAAAGTCGTAACAAGGTTTCCGTAGGTGAACCTGCGGAAGGATCATTACCTAGAGTATTGTAGGCTTTGTCCTGCTGTCTCTTACCCATGTTTTTTGAGTACTTACGTTTCCTCGGCGGGTTCGCCCGCCGATTGGACAATTTAAACCCATTGCAGTTGCAATCAGCGTCTGAAAAACTTTAATAGTTACAACTTTCAACAACGGATCTCTTGGTTCTGGCATCGATGAAGAACGCAGCGCTACCGGACGAGATCGGAAGAGCACACGTCGTCCG
+
GGGGGGGGGGGGGGGGGGGGGGGGGGGGGGGGGGGGGGGGGGCGFGGGGGGGGGGGGGGGGGGGGGGGGFGGGGGGGGGGGFGGGGGGGGGGGGGGGGGGGGGGGGGGGGGGGGGGGGGGGGGGGGGGGGGGGGGGGGGGGGGGGGGGGGGFGGGGGGGGGGGGGGGGGGGGGGGGGGGGGGGGGGGGGGGGGGEGGGGGGGGGGGGGGGGGGGGGGGFGGGGGGGGGGGGGGGGGGGGGGGFGGGGGGGGFDGFGGGGGGGGGGGFDD:5BDDFFGFB>FGEBBEFFFFFFFFF3#####
@M06045:235:000000000-JCY5N:1:1101:16190:6453 1:N:0:CTCAGA
CGGAATCTTGGTCATTTAGAGGAAGTAAAAGTCGTAACAAGGTCTCCGTTGGTGAACCAGCGGAGGGATCATTACAGAGTTGCAAAACTCCCTAAACCATTGTGAACGTTACCTAAACCGTTGCTTCGGCGGGCGGCTCCGGGGTTTACCCCCCGGGCGCCCCTGGGCCCCACCGCGGGCGCCCGCCGGAGGCCAAACTCTTGTTTTCTAGCGGCATCTTCTGAGTCTTTATAAATAAGCAATCAAAACTTTCAGCAACGGATCTCTTGGCTCTGGCATCGATGAAGAACGCAGCGAGTGC
+
FGDCFGGGDGGGGGAGDFGAFGCFGGFGGFGGGFGFGGGGGGGGCFGFGGGGGGGEFGGGGGGCEGECFFGDFFGGGGGFDGGCFEFFGGGGGGGGGGGGGGFGGGGGGGGGGGGGGGGGGGGGGGGGCEGC:FCGGCFGFCGGGCCFGGDGGEC<FGEGEGG*<;FFGGG5EEGGGGGGGGGGGGGGGG88CG*88;9FGGGGGGGGGGGGDE*::EGGG9E<CGGFGFF7AEEGFEDFG<>?6=FCFGFGGFGGDFFGGGCCFFFFG?G?GFF@G@FF>DFFFF4@FF3<@B>2#####
@M06045:235:000000000-JCY5N:1:1101:24069:6461 1:N:0:CTCAGA
CGGAATCTTGGTCATTTAGAGGAAGTAAAAGTCGTAACAAGGTTTCCGTAGGTGAACCTGCGGAAGGATCATTCATAATTGAGTGTTTTATGGCACTCTTTAAAAAAATCCATATCCACCTTGTGTGCAACGTTTTTGAACTCTCTGGCATTAAAAAGCCAAGAGGGTTTGATTAACTTAACACCTTTAAAGCAGTTTGTCTGAATATCTATTTCTGAATAAACATAATTCAAAAATACAACTTTCAACAACGGATCTCTTGGCTCTCGCATCGATGAAGAACGCAGCGCTACCTCTTTAC
+
GGGGGGGGGGGGGGGGGGGGGGGGGGGGGGGGGGGGGGGGGGGGGGGGGGGGGGGGGGGGGGGGGGGGGGGGGGGGGGGGGGGGGGGGGGGGGGGGGGGGGGGGGGGGGGGGGGGGGGGGGGGGGDGGGGGGGGGGGGGGGGGGGGGGGGGGGGGGGGGGGGGGGGGGGGGCGGGGGGGGGGGGGGGGGGGGGGGGGGGGGGGGGGGGGGGGGGGGGGGGGGFGGGGGGGGGGGGGGGGGGGGGGFGGGGGGGGDDGGGGGGGGCFFFGFGFGFAFGFFFFGFFEFFFFFF>BBD2#####
@M06045:235:000000000-JCY5N:1:1101:17277:6472 1:N:0:CTCAGA
CGGAATCTTGGTCATTTAGAGGAAGTAAAAGTCGTAACAAGGTCTCCGTTGGTGAACCAGCGGAGGGATCATTACAGAGTTGCAAAACTCCCAAACCATTGTGAACGTTACCTAAACCGTTGCTTCGGCGGGCGGCCCGGGTCCTTCCCGGCGCCCCTCGGCCCTCGCGGGCGCCCGCCGGAGGAAAACCAAACTATTGCATTGTATGGCCTCTCTGAGTCTTCTGTACTGAATAAGTCAAAACTTTCAACAACGGATCTCTTGGTTCTGGCATCGATGAAGAACGCAGCGCTACCACCGC
+
GGGGGGGGGFGGGGGGGGGGGGGGGGGGGGGGGGGGGGGGGGGGGGGGGGGGGGGGGGGGGGGGGGGGGGGGGGGGGGGGGGGGGGFGGGGGGGGGGGGGGGGGGGGGGGGGGGGGGGGGGGGGGGGGGGGGGGGGGGGGGFGGGGGGGGGGGGGGGGGGGGGGFGGGGGEEEGGGGGGGGGGGGGGGGGGFGGGGGGGGCFFFGFGCGGGDFCFCECFGGGGGGDCGFGGF9FGF7C>GGGGGGGGGGGGGGGGD>CGFF>FGGGFFGFGFGFFDG>F66CF?:>ED>E@>59><#####
@M06045:235:000000000-JCY5N:1:1101:21711:6484 1:N:0:CTCAGA
CGGAATCTTGGTCATTTAGAGGAAGTAAAAGTCGTAACAAGGTTTCCGTAGGTGAACCTGCGGAAGGATCATTAGTGAATTTGTAGCCTCCAAGGCTCACATTCTCTATCCTTTACATACCTGTGCACCCTTCTGAAGCGGAGAGTTATTAGGCATTAGCCAAGCGCCTCCCTTCGGTTATTATATCAAACTCTAACTACGTTTACTAGAATGTATTACCGTCTTGTTGTAATGACAAGTACAATCCAATAAAACTTTCAGCAACGGATCTCTTGGCTCAGGCATCGATGAAGAACGGTCT
+
GGGGGGGGGGGGGGGGGGGGGGGGGGGGGGGGGGGGGGGGGGGGGGGGGGGGGGGGGGGGGGGGGGGGGGGGGGGGGGGGGGGGGGGGGGGGGGGGGGGGGGGGGGGGGGGGGGGGGGGGGGGGGGGGGGGGGGGGGGGGGGGGGGGGGGGGGGGGGGGGGGGGGGGGGGGGGGGGGGGGGGGGGGGFGGGGGGGGGGGGGGGFGGGGGGGGGGGGGGGGGGGGGGGGGGGGGGGGGGFGGGGGGGGGGGGGGGGGGGFFGGGGGGFFGFDFGFFFGA6FFGFFFF>5AFFFFF?(#####
@M06045:235:000000000-JCY5N:1:1101:20501:6488 1:N:0:CTCAGA
CGGAATCTTGGTCATTTAGAGGAAGTAAAAGTCGTAACAAGGTCTCCGTTGGTGAACCAGCGGAGGGATCATTACAGAGTTGCAAAACTCCCAAACCATTGTGAACGTTACCTAAACCGTTGCTTCGGCGGGCGGCCCGGGTCCTTCCCGGCGCCCCTCGGCCCTCGCGGGCGCCCGCCGGAGGAAAACCAAACTATTGCATTGTATGGCCTCTCTGAGTCTTCTGTACTGAATAAGTCAAAACTTTCAACAACGGATCTCTTGGTTCTGGCATCGATGAAGAACGCAGCGCTACCTCGCA
+
GGGGGGGGGGGGGGGGGGGGGGGGGGGGGGGGGGGGGGGGGGGGGGGGGGGGGGGGGGGGGGGGGGGGGGGGGGGGGGGGGGGGGGFFGGGGGGGGGGGGGGGGGGGGGGGGGGGGGGGGGGGGGGGGGGGGGGGGGGGGGGGGGGGGGGEGGGGGGGGEGGGGFGGGGGGGGGGGGGGDGGGGDFGGGGGGGFGFFFGGGFFGGGGGGGGGFFGF?FFGFGDC9CGGGGC@?CF9FGGGGGFFGGFFFFGGFGGGGDD>::CFF>>?G6>FDFF)*<FF?>FFF>@>EB>>51;?#####
@M06045:235:000000000-JCY5N:1:1101:20669:6503 1:N:0:CTCAGA
CGGAATCTTGGTCATTTAGAGGAAGTAAAAGTCGTAACAAGGTCTCCGTTGGTGAACCAGCGGAGGGATCATTACTGAGTACTACACTCTCTACCCTTTGTGAACTATTATACCTGTTGCTTCGGCGGCGCCCGCAAGGGTGCCCGCCGGTCTCATCAGAATCTCTGTTTTCGAACCCGACGATACTTCTGAGTGTTCTTAGCGAACTGTCAAAACTTTTAACAACGGATCTCTTGGCTCCAGCATCGATGAAGAACGCAGCGCTACCTACGGAGATCGGAAGAGCACACGTCTGACAGTC
+
GGGEGGGGGGGGGGGGGGGGGGGGGGGGGGGGGGGFGGGGGGGFGGGGGCFGGFGGGGGGGGG@FGGEGGFGGGFFGGGFFGGDEDFEFFGGGGGDEFGGGG9EEFFGGGFGGGFCCFFFDGGGGGGGGGGGEGGGGGGGGGGFFDCFGGGGGGGGG9FFGGGGGFDFGFGGEGGGGEGGGEGDEGGCEGFGGFGGGGGGGGG>CEEGGGGGFFDFGGGCDFGGGCEGDEC@<FGGGGGGGCCGGGFG4CFF7DFGG3CGGCGGDDE?CFGFDBF3FFFD:DE@@F?@F@FBF00)#####
@M06045:235:000000000-JCY5N:1:1101:6253:6503 1:N:0:CTCAGA
CGGAATCTTGGTCATTTAGAGGAAGTAAAAGTCGTAACAAGGTCTCCGTTGGTGAACCAGCGGAGGGATCATTACGAGAGTGTCACCACTCCCAACCCACTGTTTACCTACCCGTCCACCGTGCTTCGGCAGGCAGTCCTGTGGGACAGGGCCTCGCCCCCGCGAGGGGGTGCCTGCCGCTGGCCAACCAAAAATTCTAGCTGTTTTTGTACCATCTGAGTCTTCCACAAATAAACAAAACTTTCAACAACGGATCTCTTGGTTCTGGCATCGATGAAGAACGCAGCGCTACCCGGTACAG
+
AEDGGGGFGFE,ECCGFEGGGGGGGGGAAFGGFGGGGEGCE8CFFGGGGFGFG<EFEFFGGGGGDGDEGFGGFGFGGGC=FC?F9FEEFGFGGG?CFGCFG<@FF<F<FC<FGGCG7CFGGGCFFGGGGGDFGGGGGGGGCFGFGGG@CEGGGD>6CF7:C@FBFGGGGG<*<+<FCC@G7B<1;@FCEC8;FGGGFG79EF9EGFGC8C0+<+<C9+9EFFFGG0<<+AFGGD7+::<FFG79+7CFFCCDDC3)+::?>*:FCGB=<>FFC7>FGFFFF<57)7DEB5)3<4(7#####
@M06045:235:000000000-JCY5N:1:1101:21443:6532 1:N:0:CTCAGA
CGGAATCTTGGTCATTTAGAGGAAGTAAAAGTCGTAACAAGGTCTCCGTTGGTGAACCAGCGGAGGGATCATTACCGAGTCTTTACAACTCATAACCCTTTGTGAACCATTATACCTAGTTGCTTCGGCGGCGCGCCTCCGGGCGTGCCCGCCGGCCAATTATAGTCTCTTAGTTGTGAATCGACGTTACATCTGAGTGTTCTAAGCGAACTGTTAAAACTTTCAACAACGGATCTCTTTGCTCCAGCATCGATGAAGAACGCAGCGCTACCTGCCTAGATCGGAAGAGCACACGTGTGTC
+
FEEGGEEEGGGFFGFGGFF<EFF<EEFEEEGFEFGG?FGGEFFGGGGGGGG8FFC,EFGGGGGFGGGGGFFGGFEFG>FF@FGEF6FFFGEFGGGGFEGGDGFEF<CF8<CB9?E?FFGFFGGGFG:F7@B@:C@FEGGGGECFCGDGGG7FFEGGGC,FCFF;CGF;C<F9FCFGA7C9F;FGGG:C7:@CCFFDGGGEGGGECFFC5:E=FG7<:9EC6@9EC@:+**2:8CCCGGC+<C:9CC<DFFGG6FF*<:7CFGGG3CBFDEDFG*77FF?FF7)>)777)061),44#####
@M06045:235:000000000-JCY5N:1:1101:3831:6546 1:N:0:CTCAGA
CGGAATCTTGGTCATTTAGAGGAAGTAAAAGTCGTAACAAGGTCTCCGTTGGTGAACCAGCGGAGGGATCATTACCGAGTTTACAACTCCCAAACCCCTGTGAACATACCACTTGTTGCCTCGGCGGATCAGCCCGCTCCCGGTAAAACGGGACGGCCCGCCAGAGGACCCCTAAACTCTGTTTCTATATGTAACTTCTGAGTAAAACCATAAATAAATCAAAACTTTCAACAACGGATCTCTTGGTTCTGGCATCGATGAAGAACGCAGCGCTACCGAGTAAGATCGGAAGAGCAAGACA
+
GGGGGGGGGFGGGGGFGGGFAEGGGFFGFGGGGGGGFGGGGGGGGGGGGGCFFDFGD@FGGGGGGGGGDFE6CFFFEGGDEGGGGGGGGFGGGGGGGGGGGG9FC,FFFGGGGGGGGGFGDGGGGGGEEGFGGGGGGGGGGGGGGGGGGGDGFGG@EEEFEGGGFFGGGGGGFFFEFGGFGGGGGGEFGGGGGGFGFGGGGG9CFF99EGCGGGGGGGGGC?EG68FF?9CGGECEDEDE02:C?6CD7CFCFFCFGGCCFGFFGGD>D>335<<.9>>)5***18B>E>)7:::)#####
@M06045:235:000000000-JCY5N:1:1101:22516:6546 1:N:0:CTCAGA
CGGAATCTTGGTCATTTAGAGGAAGTAAAAGTCGTAACAAGGTCTCCGTTGGTGAACCAGCGGAGGGATCATTACCGAGTTTACAACTCCCAAACCCATGTGAACATACCTACTGTTGCTTCGGCGGGATTGCCCCGGGCGCCTCGTGTGCCCCGGATCAGGCGCCCGCCTAGGAAACTTAACTCTTGTTTTATTTTGGAATCTTCTGAGTAGTTTTTACAAATAAATAAAAACTTTCAACAACGGATCTCTTGGTTCTGGCATCGATGAAGAACGCAGCGCTACCCTATGAGATCTAAGC
+
ECGGGGGGGGGEFGFGGGFGGGFGGGGGGGGGGCFFGGGGGGGFAFGGGGGGGGGGGFGGGGGGGGGDFFCGGGGGEGGGGGGGGGGGGFGGGFFFGGGGGGCGGGGCFGFCGGGGGGFGGGGGGGGGGGGGGGGGE=FFGGGEFGGGGGGGGGG7EEGGF<EEGGGFGGGGGFEFFGFEFGF9C@EGFGG@FCFGCGG89CCEGGGGGGGGGC7CCGGGG:9:CFCGFGGFGGGCFEGGGGGFEGD390<FGFFDFGGCGFGFGD?@FBFFGFF3DDFFFGFFFFFFF?BAFA9.#####
@M06045:235:000000000-JCY5N:1:1101:16415:6560 1:N:0:CTCAGA
CGGAATCTTGGTCATTTAGAGGAAGTAAAAGTCGTAACAAGGTTTCCGTAGGTGAACCTGCGGAAGGATCATTCATAATAAGTGTTTATGGCACTTCTTAAATCCATATCCACCTTGTGTGCAATGTCAGCCGTTTTCTTTATGAAAGCGGCCAAACATCAACTTATTTTTTAACTGTCTGTCTGAAAACTATTATGAATAAACAATTCAAATACAACTTTCAACAACGGATCTCTTGGCTCTCGCATCGATGAAGAACGCAGCGCTACCGGCCAAGATCGGAAGAGCACACGTCTCACCA
+
GGGGGGGGGGGGGGGGGGGGGGGGGGGGGGGGGGGGGGGGGGGGGGGGGGGGGGGGGGGGGGGGGGGGGGGGGGGGGGGGGGGGGGGGGGGGGGGGGGGGGGGGGGGGGGGGGGGGGGGGGGGGGGGGGGGGGGGGGGGGGGGGGGGGGGGGGGGGGGGGGGGGGGGGGGGGGGGGGGGGGGGGGGGGGGGGGGGGGGGGGGGGGGGGGGGGGGGGGGGGGGGGGGGGG>EGGGGGGGGGGGGGGGGDGGGGGGGGGGGGGGGGGGFFGFGFGFFFGFFFFGFFEF>??FFFFFF1#####
@M06045:235:000000000-JCY5N:1:1101:17330:6583 1:N:0:CTCAGA
CGGAATCTTGGTCATTTAGAGGAAGTAAAAGTCGTAACAAGGTCTCCGTTGGTGAACCAGCGGAGGGATCATTACAGAGTTATTTCAAAACTCCCAAACCCATGTGAACTTACCTTTTGTTGCCTCGGCAGGGCCTATCGGGGTCGTCACGGCTCCGGTGGTGGCCTGCCGGTGGTCCACTAAACTCTTGTTATTATTATGGCACTCTGAGTTATATCAAACTAAATAAGTTAAAACTTTCAACAACGGATCTCTTGGTTCTGGCATCGATGAAGAACGCAGCGCTACCGGCTTAGACAAC
+
GGGGGGGGGGGGGFGGGGGGGGGGGGGGGGGGGGGFGGGGGGGGGGGGGGEGGGGGGGGGGGGGGGGGGGGGGGGGGGGGGGGGGGDGGGGGGGGGGFGGGGGGGGGGGGGGGGGGGGGGGGGGGGGGGGGGGGGGGGGGGGGGGGGGGGGGGEGGGGGGGGGGGGGGGGGGGGGGGFGGGGCFFFGGGGGGFGGGGGGGGGGGGGGGGGGGGGGGGGGGGGFGG?FCFGGGGGGGGGGGGGGGGGGGG3*>CGGGCFGGGGDFGGFFGFGFGFFBGFDFFGEFFFFFFFF>@BB5#####
@M06045:235:000000000-JCY5N:1:1101:27513:6599 1:N:0:CTCAGA
CGGAATCTTGGTCATTTAGAGGAAGTAAAAGTCGTAACAAGGTTTCCGTAGGTGAACCTGCGGAAGGATCATTACTGAGTTTATAAGGGGGTCTTTTTGTTGGTTGTTTTTTTGACGATCAATTAAAAATTCCTTCTTTCTTCTCTTCACCCTTTGTTATTATTTGTACAAGTTGCTTTGGCAGTTGATTTTGTTATCTTCTGCCAAACGGCTTTTTCAAACACTTTGTTATCCAACAATTAAGATATCTTTTGTCTAATTCTTACGACTTGAATAAGTATGTAAAACTTTCAACAGGTCC
+
GGGGGGGGGGGGGGGGGGGGGGGGGGGGGGGGGGGGGGGGGGGGGGGGGGGGGGGGGGGGGGGGGGGGGGGGGFFGGGGGGGGGCFFGGGGGGGGGGGGGGGGGGGGGGGGGGGGGGGGGGGGGGGGGGGGGGGGGGGGGGGGGGGGGGGGGGGGGGGGGGGGGGGGGGGFGGGGGGGGDCGGGGFGGGGGGGGGGGGGGGGGGGGGGGGGGGGGGGGGGFGFGGGGFGGGGGGFFF5DGGDGGGGGGFFGFF>C>FGGGGDGGGGFFDFGFF;F6FFFF4*@F49@FFFFFFAF2#####
@M06045:235:000000000-JCY5N:1:1101:26266:6612 1:N:0:CTCAGA
CGGAATCTTGGTCATTTAGAGGAAGTAAAAGTCGTAACAAGGTCTCCGTTGGTGAACCAGCGGAGGGATCATTACCAGAGTGCCCTAGGCTCTCCAACCCATTGTGAACATACCTATCGTTCCCTCGGCGGGCTCAGCGCGCGGTGCCTCCGGGCTCCGGGCGTCCGCCGGGGACAACCAAACTCTGATTTTATTGTGAATCTCTGAGGGGCGAAAGCCCGAAAACAAAATGAATCAAAACTTTCAACAACGGATCTCTTGGCTCTGGCATCGATGAAGAACGCAGCGCTACCCATTGGTT
+
GGGGGGGGGGGGGGGGGGGGGGGGGGGGGGGGGGGGGGGGGGGGGGGGGGGGGGGGGGGGGGGGGGGGEGGGGGGGGGGGGGGGGGGGGGGGGGGGGGGGGGGGGGGGGGGGGGGFFGGGGGGGGGGGGGGGGEGGGGGGGEGGGGGGGGGGGGGGGGGGGGGGGGGGGGGGGGGGGGGDGGGGGGGGGGGGGGGGGGGDGGFFGGCGGGGGGGGGGGGGGEGGGGGGGGGGGGGGFGGGGGGGDGGGGGGGGGGGFGGGGGGGGGFFGFGFCFFFGFFFFGFFFBFFFEFBFFB(#####
@M06045:235:000000000-JCY5N:1:1101:21944:6630 1:N:0:CTCAGA
CGGAATCTTGGTCATTTAGAGGAAGTAAAAGTCGTAACAAGGTCTCCGTTGGTGAACCAGCGGAGGGATCATTACCGAGTACTATAACTCATAACCCTTTGTGAACCTTCATACCTGTTGCTTCGGCGGCGCGCCTCCCGGGGCGTGCCCGCCGGCATTATCAGAATCTCTGTTCGAACCCGACGATACTTCTGAGTGTTCTAAGCGAACTGTTAAAACTTTCAACAACGGATCTCTTGGCTCCAGCATCGATGAAGAACGCAGCGCTACCTTTGTAGATCGGAAGAGCACACGTCCTAAC
+
GGGGGGGGGGGGGGGGGGGGGGGGGGGGGGGGGGGGGGGGGGGGGGGGGGGGGGGGGGGGGGGGGGGGGGGGGGGGGGGGGGGGGGGGGGGGFGFFGGGGGGGGGGGGGGGGGGGGGFFGGGGGGGGGGGGGGGGGGGGGGGGGGGGGGGGGGGGGGGGGGGGGGGGGFGGGGGGGDFGGGGGGGGGGGGFFFFFGGGFGGGGGGGGGCGGGGGGGGGGGGGGGGGGDGGGGGGGGGGGEGFGGGFGGGFGCCGFFGG4*9DGGGGFFGFGFGFFF>F?FFGDDD>>:F?@BFBF1#####
@M06045:235:000000000-JCY5N:1:1101:22535:6640 1:N:0:CTCAGA
CGGAATCTTGGTCATTTAGAGGAAGTAAAAGTCGTAACAAGGTTTCCGTAGGTGAACCTGCGGAAGGATCATTACAAAAGTTAAACACTTGGGGAACGGACTCGCCTTTCGGGGCTCGAGGCCTGACTCCATTTGTAACAAACTTTCAACCACTTGTGAATTTGTAACAAGTTTTCTCACCAATTGACTGTTAACGAAGTCTGATTCAAATTGTATTGGTGTTTATAGACACTAGTAAAATATGAAACAACTTTTGGCAACGGATCTCTTGGCTCTCGCATCGATGAAGAACGCAGAGTGT
+
GGGGGGGGGGGFGGGGGGGGGGGGGGGGGGGGGGGGFGGGGGGGGGGGGGGGGGGGGGGGGGGGGGGGGGFGGGGGGGGGGGGGGGDGGGGGGGGGGGGGGGGGGGGGGGGGGGGGGGGGGGGGGGGGGGGGGGGGGFGGGGGGGGGGGGGGGGGGGGGGGGGGGGGGGGGBFGGGGGGGFFGGGGGGGGGGGGGGGGGGGGGFGGGGGGGGFGGGGGGGGGGGGGFC??GGGGGGGGGGGCDFFFDDGGGGGGGGCDDGDDGGGGFFGFGFGFFFC@D5@GEFFFFFFFFBF01(#####
@M06045:235:000000000-JCY5N:1:1101:8249:6648 1:N:0:CTCAGA
CGGAATCTTGGTCATTTAGAGGAAGTAAAAGTCGTAACAAGGTTTCCGTAGGTGAACCTGCGGAAGGATCATTACCTAGAGTATTGTAGGCTTTGTCCTGCTGTCTCTTACCCATGTTTTTTGAGTACTTACGTTTCCTCGGCGGGTTCGCCCGCCGATTGGACAATTTAAACCCATTGCAGTTGCAATCAGCGTCTGAAAAACTTTAATAGTTACAACTTTCAACAACGGATCTCTTGGTTCTGGCATCGATGAAGAACGCAGCGCTACCGAGACAGATCGGAAGAGCACACGTCGGTTG
+
GGGGGGGGGGGGGGGGGGGGGGGGGGGGGGGGGGGGGGGGGGGGGGGGGGGGGGGGGGGGGGGGGGGGGGGGGGGGGGGGGGGGGGGGGGGGGGGGGGGGGGGGGGGGGGGGGGGGGGGGGGGGGGGGGGGGGGGGGGGGGGGGDGGGGGGGGGGGGGGGGGGGGGGGGGGGGGGGGGGGGGGGGGGGGGFGGGGGGGGGFGGGGGGGGGGGGGGGGGGGGGGGGGGGGGGGEGFGGGGGGGGGGGGGGGGGGGGGGGGGGGGGGGFFGFGFGFFFGFFFFFFFDBFFFFFB>9?6#####
@M06045:235:000000000-JCY5N:1:1101:21454:6651 1:N:0:CTCAGA
CGGAATCTTGGTCATTTAGAGGAAGTAAAAGTCGTAACAAGGTCTCCGTTGGTGAACCAGCGGAGGGATCATTACCGAGTTTACACTCATAACCCTTTGTGAACATTATAACTTGTTGCTTCGGCGGCTCCTCCGGGGGCCCGCCGGCGTTTCAGTATCTCTGTTTGTACCCGACGATACATCTGAGTGTCCTTAGCGAACTATAAAAACTTTTAACAACGGATCTCTTGGTTCTAGCATCGATGAAGAACGCAGCGCTACCCTAACAGATCGGAAGAGCACACGTCTGAATTCCAGTCCG
+
GGCCCFGFDGGFGGGEFGDGGGGGGGGGGEEGGEGEGGGGGGGADE@FDECGGGGGGGGGGGGECGGEGGFGDFFCGGGGGGCFFGCFCFDFGFCFGBFFG9CFFEFGFCFGGGFGGFGGGGFGGGGGCCECFGGGGGGGEGGGGGGGGEGGGGGGFEGGGGGGGGFGGGGDFEGG<EGGFFGGGGGFFGGGGGGGGGDEGGGGGGGFGGGGGFGGGGGGGGGGGGGGGGGGGGGGGGDGCGFGGGGGGFGGGGGDGDDGGGGGGGFFGF=FG>:7DFFF@F57B7@)7=@9=4>)#####
@M06045:235:000000000-JCY5N:1:1101:13399:6663 1:N:0:CTCAGA
CGGAATCTTGGTCATTTAGAGGAAGTAAAAGTCGTAACAAGGTCTCCGTAGGTGAACCTGCGGAGGGATCATTACCGAGATAGGGTCTTCCACGGCCCGACCTCCCAACACCGTGTCTAATCAAACCAATTGTTGCTTCGGCGGGACGGTCTTCCCAGACCGCCGGAGGGTGCAACCGCCCCTCTGGAGAGCGCCCGCCGACGGCCCAATCTCCAAAACTCTTGTACCAAACCGTGATGTCTAAATCGACCTTTTGTATAATTACAAGAAACAAAACTTTCAACAACGGATCTCTTGACAC
+
GGGEEGGGGGGFGGGGGGGGGGGFGFGGGGGGGGGFEEGGGGGGGGGGGGGGGGGGGGGGGGGDEGECEFFGGGGGGGGGGGGGGGGGGGGGCFGDGGGGGGGFGGGGGGGEGFEGGCBFFGGGGGGGFFGGGG8FFGGCGGDGGGGGGGGEEGEFFFFGGGCFGG@FFGGEEEFFGGGG5CFGGCFCFCGGGDGGGGGGDC?EGEE>5FGCFGFG7CFGGGG?EECC:AFFGEGCDGFFG*:97*:<GDGGG:CFFF>7CFGGGGF?GFFFF>F>G:?=@GBFF45<BFFFFAAA#####
@M06045:235:000000000-JCY5N:1:1101:15466:6681 1:N:0:CTCAGA
CGGAATCTTGGTCATTTAGAGGAAGTAAAAGTCGTAACAAGGTCTCCGTTGGTGAACCAGCGGAGGGATCATTACAGGGTCGGCTTCGGCCGTACACCCCCAAACCATTGTGAATCGCACTTATAACTCTTATAATTGTAATCTCTGAGTAACTTTTAATAAGTAAAAACTTTCAACAACGGATCTCTTGGTTCTGGCATCGATGAAGAACGCAGCGCTACCAGGAGAGATCGGAAGAGCACACGTCTGAACTCCAGTCACCTCAGAATCTCGTATGCCGTCTTCTGCTTGAAAAATCAGG
+
GGGGGGGGGGGGGGGGGGGGGGGGGGGGGGGGGGGGGGGGGGGGGGGGGGGGGGGGGGGGGGGGGGGGGGGGGGGGGGGGGGGGGGGGGGGGGGGGGGGGGGGGGGGGGGGGGGGGGGGGGGGGGGGGGGGGGGGGGGGGGGGGGGGGGGGGGGGGGGGGGGGGGGGGGGGGGGGGGGGGGGGFEEGGGGGGGGGGGGGGGGGGGGGGGGGGGGGGGGGGGGFFGGGFGGGGGGGGGGGGGGGGGGGGGGGGGGGGGGGGGGGGGGFF>@CFGFFFGBFD>D:FFFFF=?F?4<A:#####
@M06045:235:000000000-JCY5N:1:1101:4001:6686 1:N:0:CTCAGA
CGGAATCTTGGTCATTTAGAGGAAGTAAAAGTCGTAACAAGGTTTCCGTAGGTGAACCTGCGGAAGGATCATTCATAATAAGTGTTTATGGCACTTCTTAAATCCATATCCACCTTGTGTGCAATGTCAGCCGTTTTCTTTATGAAAGCGGCCAAACACCAACTTATTTTTTAACTGTCTGTCTGAAAACTATTATGAATAAACAATTCAAATACAACTTTCAACAACGGATCTCTTGGCTCTCGCATCGATGAAGAACGCAGCGCTACCTCGGAAGATCGGAAGAGCACACGTCTGCGAG
+
DGGGGGFGGGGFGGGGGGGFGGGGGGGGGGFGGGGEFGGFGGGGGGGGGGCGFGFFFGGFGGGGGGGGGFGFGFEF6EF9<<@FCF8,E?FF,C<,=CFE?,CFDFG9FFFDCE8<EFFBBEFFFFB9FF,BFGEGGFCED,EAEEFGGG@BE7B3FFGCFDC@<<=;C@;CFFDFGFF;>DFEAE9=BDGCCAFGGGFGC3,E9C@A,3@DD=93D?D?79:CCF9DEDG5?EFGGCFGCCFFGG45C5*;91:+96DGDDGGGGEF::06*)).95*97>BB))>FF>F?FBF(#####
@M06045:235:000000000-JCY5N:1:1101:10419:6693 1:N:0:CTCAGA
CGGAATCTTGGTCATTTAGAGGAAGTAAAAGTCGTAACAAGGTCTCCGTTGGTGAACCAGCGGAGGGATCATTACCGAGTACTATAACTCATAACCCTTTGTGAACCTTCATACCTGTTGCTTCGGCGGCGCGCCTCTCGGGGCGTGCCCGTCGGCATTATCAGAATCTCTGTTCGAACCCGACGATACTTCTGAGTGTTCTAAGCGAACTGTTAAAACTTTCAACAACGGATCTCTTGGCTCCAGCATCGATGAAGAACGCAGCGCTACCTGCGAAGATCGGAAGAGCACACGTCGACTA
+
GGGGGGGGGGGGGGGGGGGGGGGGGGGGGGGGGGGGGGGGGGGGGGGGGGGGGGGGGGGGGGGGGGGGGGGGGGGGGGGGGGGGGGGGGGGGGGGGGGGGGGGFGGGGGGGGGGGGGGGGGGGGGGGGGGGGGGGGGGGGGGGGGGDGGGGGGDGGDGGGGGGGGGGGGGGGGGGGGGGGGGGGGGGDGGGGGGGGGGGGGGGGGGGGGGGGGGFGGGGGGGGGGGGGGGGGGGGGGGGGGGGGGGGGGGEGGGGGGGGGDGGGGGFFGFGFDFDBGFBFFFFFFFFFFFFFFBF3#####
@M06045:235:000000000-JCY5N:1:1101:18219:6716 1:N:0:CTCAGA
CGGAATCTTGGTCATTTAGAGGAAGTAAAAGTCGTAACAAGGTCTCCGTAGGTGAACCTGCGGAGGGATCATCACACAAATATGAAGGCGGGCTGGAACCTCTCGGGGTTACAGCCTTGCTGAATTATTCACCCTTGTCTTTTGCGTACTTCTTGTTTCCTTGGTGGGTTCGCCCACCACTAGGACAAACATAAACCTTTTGTAATTGCAATCAGCGTCAGTAACAAATTAATAATTACAACTTTCAACAACGGATCTCTTGGTTCTGGCATCGATGAAGAACGCAGCGCTACCGGGGCGA
+
@FEGGGGFE@ECFC@FEEFGGGGDFFGEEF<FFCGDDFCFGGFFECFGCFCCF@CFFFEFACEGEGE79DCFAFCFGGGG<FDFADE@CFGGGGGGGGGF<FEF:+>FFG7BDGCG8B<AFFCGDDFGFD=FAGCFCE<@B3=BFGFFGGGEEGFFFGGGFGGGFFEEG@FGGGFCCGCFCCFGEF:;FF729+3B:<?CFGGEGGGGFGECGFGGGGECE<<CFFFC9FFFGE??CFFGFG49CCGGGGGGGCD3CFFFG>6CFGFFGFGF6@F@77@FFG>B>EEEBFB0>?>(#####
@M06045:235:000000000-JCY5N:1:1101:23621:6722 1:N:0:CTCAGA
CGGAATCTTGGTCATTTAGAGGAAGTAAAAGTCGTAACAAGGTTTCCGTAGGTGAACCTGCGGAAGGATCATTAGTGATATAGAAAATCTATTTTCTAGTCAACTATTACACCCTTTTGTCAACTATACCATTGTTGCTTCCACTGGACAGACTTCGGTCCTCTGGCACACCGCAAGGTGAGGCTGGGGAGTGCTGGTGGAAAGAATTTAAACTCGTCTTTAGAAAAACTTGTCTGACAAACTTATTTTTTAATAAAATAAAACTTTCAACAACGGATCTCTTGGTTCTGGCATCGCGTCG
+
GGGGGGGGGGGGGGGGGGGGGGGGGGGGGGGGGGGGGGGGGGGGGGGGGGGGGGGGGGGGGGGEGGGGGGGGGGGGGGGGGGGGGGGGGGGGGGGGGGGGGGGGGGGGGGGGGGGGGGGGGGGGGGGGGGGGGGGGGGGGGGGGGGGGGGGGGGGGGGGGGGGGGGFEGGGGGGGGGGGGGGFGFFGGGGGGGGGGGGGGGGGGGFGGGGGGGGGGGGGGGGGGGGGGGGGGGGGGGGGGGGGGGGGGGGGGGGGGGGGGGGGGGGFFGFGFGFFFGFFFFGFFFFFFFFFDFFF0#####
@M06045:235:000000000-JCY5N:1:1101:18654:6740 1:N:0:CTCAGA
CGGAATCTTGGTCATTTAGAGGAAGTAAAAGTCGTAACAAGGTCTCCGTAGGTGAACCTGCGGAGGGATCATTACAAGTGACCCCGGTCTAACCACCGGGATGTTCATAACCCTTTGTTGTCCGACTCTGTTGCCTCCGGGGCGACCCTGCCTTCGGGCGGGGGCTCCGGGTGGACACTTCAAACTCTTGCGTAACTTTGCAGTCTGAGTAAACTTAATTAATAAATTAAAACTTTTAACAACGGATCTCTTGGTTCTGGCATCGATGAAGAACGCAGCGCTACCATACTAGATCGGACTA
+
GGGGGGGGGGGGGGGGGGGGGGGGGGGGGGGGGGGGGGGGGGGGGGGGGGGGGGGGGGGGGGGGGGGGGGGGGGGGGGGGGGGGGGGGGGGGGGGGGGGGGGGGGGGGGGGGGGGGGGGGGGGGGGGGGGGGGGGGGGGGGGGGGGGGGGGGGGGGGGGGGGGGGEGGGGGGGGGGGGFGGGGGGGGGGGGGGGGGGGGGGGGFGGGGGGGGGGGGGGGGGGGGGGGGGGGGGGGGGGGGGGGGGCGGFGGGFFGGGGGGGGGGGGFFGFGFGFFFGFEEFGFFFFFFFFFFF<A<#####
@M06045:235:000000000-JCY5N:1:1101:12758:6749 1:N:0:CTCAGA
CGGAATCTTGGTCATTTAGAGGAAGTAAAAGTCGTAACAAGGTAACCGTAGGTGAACCTGCGGTTGGATCATTAACAAAATCCAAACAAAAAAGAGGACTTAGGATGCGGACTTTCGGGTCTGTTTACTATTTCCTTTTTTTTTTCAACCCATTGTGAACTGTAATTGTCTCTGGTGTGGTTAAGAGTCTTCTTTTTTATGAAGATAGTGAGTAAAATCACTACCCACCGTTATTTTTAAACTTTTGATATTTTTAATTGGACTTTATAACCTATAAAAGCTTGTCTTTTTATATTTGTCC
+
GGGGGGGGGGGGGGGGGGGGGGGGGGGGGGGGGGGGGGGGGGGGGGGGGGGGGGGGGGGGGGGGGGGGGGGGGGGGGGGGGGGGGGGGGGGGGGGGGGGGGGGGGGGGGGGGGGGGGGGFGGGFGGGGGGGGGGGGGGGGGGGGGGGGGGDGGGGGGGGGGGGGFGGFGACFGGGGFF@FFGGGGGFGFGGGCDGGGGGGGGGFFGFCGGGGGGGGGGG?<9CFGFGGGGGGEGGGGGGGGGGFGGGDGCCFGGGGGGGGG46=F76@FFGFGFFFGFF7FFF4>?FFFFF6@4AF#####
@M06045:235:000000000-JCY5N:1:1101:11219:6758 1:N:0:CTCAGA
CGGAATCTTGGTCATTTAGAGGAAGTAAAAGTCGTAACAAGGTCTCCGTTGGTGAACCAGCGGAGGGATCATTACCGAGTTTCTACTCTAAACCCTGCGAACCTACCTCTACGTGCTTCGGCGGCCGGCCCCGGGGGGCGCCCAACGGCCGCCGAAAGTACCCAAAAATCACTTTTCAGAGTCTTCTGAGTGACAAAAAAAAACAAGTCAAAACCTTCAACAACGGATCTCTTGGTTCTGGCATCGATGAAGAACGAAGCGCTACCGTGCGAGAGCGGAAGAGCACACCTCTGAACTCTGA
+
GGGGGGGGGGGGGGGGGGGGGGGGGGGGGGGGGGGGGGGGGGGGGGGGGGGGGGGGGGGGGGGGGGGGGGGGGGGGGGGFGGGGGGGCGGGGGGGGGGGGGGGGGGGGGGGGGFGGGGGGGGGDGEFDC@FGFGGGGGGGGDGGGGDCEGEGGEGGGGGGGFFGFGEGCCFGFFGGGGGGGGGCCFFGGGGGGGGGGGGGGGGGGGF++<FGGGCCCEFFGGGGG5:**209<76<FCGGFGGGGG:77>CGFD49*993/55<DGB>4>G)/0)0)35.59@)9550))747<>(#####
@M06045:235:000000000-JCY5N:1:1101:17001:6771 1:N:0:CTCAGA
CGGAATCTTGGTCATTTAGAGGAAGTAAAAGTCGTAACAAGGTCTCCGTTGGTGAACCAGCGGAGGGATCATTACCGAGTCTAAACAACTCATCAACCCTGTGAACATACCTAAAACGTTGCTTCGGCGGGAACAGACGGCCCCGTGAAACGGGCCGCCCCCGCCAGAGGACCCCCTAATTCTGTTGCTATATGTATCTTCTGAGTAAACAAGCAAATAAATTAAAACTTTCAACAACGGATCTCTTGGCTCTGGCATCGATGAAGAACGCAGCGCTACCGATAGAGATCGGAAGAGACAA
+
GGGGGGGGGGGGGGGGGGGGGGGGGGGGGGGGGGGGGGGGGGGGGGGGGGGGGGGGGGGGGGGGGGGGGGGGGGGGGGGFGGGGGGGGGGGGGGGGGGGGGGGGGGGGGGGGGGGGGGGGGGGGGGGGGGGGGGGFDGGGGGGGGGGGGCFGGGGGGGGGGGGGGGGGGGGGGGGGGGGFGGGGGGGGG?CGGGGGGGGGGGGGGGGGGGGGGGGGGGGGGGGGGGGGGGGGGGGGGGGGGGGGGGGFGGFGGGGG=GGG<FGGGGFFDFD5C>EFDFFFFGFBEFFFFFF:E?;2#####
@M06045:235:000000000-JCY5N:1:1101:16294:6771 1:N:0:CTCAGA
CGGAATCTTGGTCATTTAGAGGAAGTAAAAGTCGTAACAAGGTCTCCGTTGGTGAACCAGCGGAGGGATCATTACAGAGTTGCAAAACTCCCTAAACCATTGTGAACGTTACCTAAACCGTTGCTTCGGCGGGCGGCCCGGGTCCTTCCCGGCGCCCCCCGGCCCTCGCGGGCGCCCGCCGGAGGTAAACCAAACTATTGCATTAATGGCCTCTCTGAGTCTTCTGTACTGAATAAGTCAAAACTTTCAACAACGGATCTCTTGGTTCTGGCATCGATGAAGAACGCAGCGCTACCATGTC
+
GGGGGGGGGGGGGGGGGGGGGGGGGGGGGGGGGGGGGGGGGGGGGGGGGGGGGGGGGGGGGGGGGGGGGGGGGGGGGGGGGGGGGGGGGGGGGGGGGGGGGGGGGGGGGGGGGGGGGGGGEGGGGGGGGGGGGGGGGGGGGGGGGGGGGGGGGGGGGGGGGGGGGGGGGGGGGGGGGGGGGGGGG>FGGGGGGGGGGGGFG?FFFGGFGGGGGGGGGGGGGFFFG?GCFCGGGGFFGGGGECF=FGGGGGGGGGDDDDD:CGGFFC>BFBGFGFFFCFFFFGFFFFFFFE)1>>BB#####
@M06045:235:000000000-JCY5N:1:1101:10536:6772 1:N:0:CTCAGA
CGGAATCTTGGTCATTTAGAGGAAGTAAAAGTCGTAACAAGGTCTCCGTTGGTGAACCAGCGGAGGGATCATTACCGAGTTTACAACTCCCAAACCCCTGTGAACATACCACTTGTTGCCTCGGCGGATCAGCCCGCTCCCGGTAAAACGGGACGGCCCGCCAGAGGACCCCTAAACTCTGTTTCTATATGTAACTTCTGAGTAAAACCATAAATAAATCAAAACTTTCAACAACGGATCTCTTGGTTCTGGCATCGATGAAGAACGCAGCGCTACCTCTGGAGATCGGAAGAGCACAGCG
+
GGGECFGGGGGGGGGGGGGGGGGGGGGGGGGGGGGGGGGGGGGGGGGGGGGGGGGGGGGGGGGGGGGGGGGGGGGGGGGGGGGGGGGGGGGGCGF@GGGGGGCFGGGGGGEFFFGGFFFGGGGGGGGDEECFGFGGGEGGFGGGGEGGGGGGGGGGGGGGGGGE@FGFGGGGGCGGGGGGFCFEFCFGGGGGGGGGGFGGFGGGGGGGGGGGGGGGCFGGFFGFGGGGF<FFGGGGDGC=:7>FFDCFCG:CE<DF7CFGGDFFGFFFGFGFGFDFG6FF?F?:?;?>>>BB>:?)#####
@M06045:235:000000000-JCY5N:1:1101:26336:6810 1:N:0:CTCAGA
CGGAATCTTGGTCATTTAGAGGAAGTAAAAGTCGTAACAAGGTTTCCGTAGGTGAACCTGCGGAAGGATCATTACCTAGAGTTGCGGGCTTTGCCTGCCATCTCTTACCCATGTCTTTTGAGCACCTTCGTTTCCTCGGCGGGTCCGCCCGCCGTCAGGACACTTTAAAACCACTTGCAGTTGCAATCAGCGTCTGAAAAACTTTAATAGTTACAACTTTCAACAACGGATCTCTTGGTTCTGGCATCGATGAAGAACGCAGCGCTACCGACGGAGATCGGAAGAGCAGCCGTCTGTGCCT
+
GGGGGGGGGGGGGGGGGGGGGGDGGGGGGGGGGGGGGGGGGGGGGGGGGGGGGGGGGGGGGGGGGCFGGGGGGGFFGGGGGGGEGFEGGGGGGGGGAFGGGGGEGGGGGGGGGGGGGFGGGGGGCFGGGGGGGGGGFGGGGGGGGGGGGGCFGGFGDGGGGGGGDFDGAFGCFFFGGFFFGGGGCGGGECFG78CGGFGGGGGGGGFGFCEFF7FGGGGGGFFGGGD85:EE?7EGGGGGGGGFDGG4D45DG7>>0CDC<757CDD>FB<>)77.7)6<@D>))00))))-03:4#####
@M06045:235:000000000-JCY5N:1:1101:15682:6825 1:N:0:CTCAGA
CGGAATCTTGGTCATTTAGAGGAAGTAAAAGTCGTAACAAGGTCTCCGTTGGTGAACCAGCGGAGGGATCATTACCGAGTTTACAACTCCCAAACCCCTGTGAACATACCTATACGTTGCCTCGGCGGATCAGCCCGCGCCCCGTAAAAAGGGACGGCCCGCCCGAGGACCCCTAAACTCTGTTTTTAGTGGAACTTCTGAGTAAAACAAACAAATAAATCAAAACTTTCAACAACGGATCTCTTGGTTCTGGCATCGATGAAGAACGCAGCGCTACCGCTGAAGATCGGAAGAGCTAAGG
+
GGGGGGGGGGGGGGGGGGGGGGGFGGGGGGGGGGGGGGGGGGGGGGGGGGGGGGGGGGGGGGGGDGGGGGGGGGGGGGGGGGGGGGGGGGGGGGGGGGGGGGFCCEGGGGGGGGGGGGGGGGGGGGGGGGGGGGGGGGGGGGGGFCGGGGGGGGGGGGGGGGGGGDGGGGGGGGGCFGFGGGGGGGGFGGGGGGGGGGGGGGGGFGGGGDFGGG8EFGGGGGGGGGGGGGFGGGGGGGGGGGGGGGCFGGGGGGGGGG:FGG>CDCFFGFGFGE:>DFFFFGEFFFFFFE32B:<7#####
@M06045:235:000000000-JCY5N:1:1101:25635:6832 1:N:0:CTCAGA
CGGAATCTTGGTCATTTAGAGGAAGTAAAAGTCGTAACAAGGTTTCCGTAGGTGAACCTGCGGAAGGATCATTACCTAGAGTTGCGGGCTTTGCCTGCCATCTCTTACCCATGTCTTTTGAGCACCTTCGTTTCCTCGGCGGGTCCGCCCGCCGTCAGGACACTTTAAAACCACTTGCAGTTGCAATCAGCGTCTGAAAAACTTTAATAGTTACAACTTTCAACAACGGATCTCTTGGTTCTGGCATCGATGAAGAACGCAGCGCTACCAGTCAAGATCGGAAGAGCACACGTCTGTGAGC
+
GGGCFFGGGGGFGGFFGGGGGGGGGGGGGGGGGGGGGGGGGGGGGGGGGGGGGGGGGGGGGGGGEEEEEGGGGGGGGGGGGGGGGEGGGGGGGGADFFGFFGGGGGGGGGGFFFFGFGFF7FGFFGGGGGGGGGCEFGGGGGGFGGGGGGGGGGGGGFFDCDF>FCFGGGGGGFGGFFFFCGGGGGGGGGGGGGGGGGGG>EGFFGGFGGGGGFGFFGGGGGGGGGGGGEEEGGGGGFGGGGGFGGGGGGFFGGGFGGGGDCGGGCDEF?GFCB?FGF@FFD>3:447>F@>F08,#####
@M06045:235:000000000-JCY5N:1:1101:15403:6835 1:N:0:CTCAGA
CGGAATCTTGGTCATTTAGAGGAAGTAAAAGTCGTAACAAGGTCTCCGTAGGTGAACCTGCGGAGGGATCATTACAAGTGACCCCGGTCTTACCACCGGGATGTTCATAACCCTTTGTTGTCCGACTCTGTTGCCTCCGGGGCGACCCTGCCTTCGGGCGGGGGCTCCGGGTGGACACTTCAAACTCTTGCGTAACTTTGCAGTCTGAGTAAACTTAATTAATAAATTAAAACTTTTAACAACGGATCTCTTGGTTCTGGCATCGATGAAGAACGCAGCGCTACCGAAGGAGATCGTCCAA
+
GGGGGGGGGGGGGGGGGGGGGGGGGGGGGGGGGGGGGGGGGGGGGGGGGGGGGGGGGGGGGGGGGGGGGGGGGGGGGGGGGGGGGGGGGGGGGGGGGGGGGGGGGGGGGGGGGGGGGGGGGGGGGGGGGGGGGGGGGGGGGGGGGGGGGGGGGGGGGGGGGGGGGGDGGGGGGGGGGGGGGGGGGGGGGGGGGGEGGGGGGGGFGGGGGGGGGGGGGGGGGGGGGGGGGGGGGGGGGGGGGGGGGGGGFGGGGGGGGGGGGGGGGGFFGFGFGFFFGBFEEGFFFEFFFFFFFFFF#####
@M06045:235:000000000-JCY5N:1:1101:9883:6838 1:N:0:CTCAGA
CGGAATCTTGGTCATTTAGAGGAAGTAAAAGTCGTAACAAGGTTTACGTAGGTGAACCTGCGGAAGGATCATTCATAATAAGTGTTTTATGGCACTTTTTAAATCCATATCCACCTTGTGTGCAATGTCAGTCGATCTTCTTCATGGAGATCGACCAAACATCAACCTTTATTTTTTAACTCTTTGTCTGAAAAATATTATGAATAAACAATTCAAAATACAACTTTCAACAACGGACCTCTTGGCTCTCGCATCGATGAAGAACGCAGCGCTACCCTGGGAGATCGGAAGAGCACGAGAG
+
GGGGGGGGGGGGGGGGGGGGGGGFGGGGGGGGGGGGFGGGGGGGGGGGGGGGGGGGGGGGGGGGGGGFGGGGGGGGGGGGGGGGGGGGGGGGGGGGGGGGGGGGGGGGGGGGGGGGGGGGGGGGGGGGGGGGGGGGGGGGGGGGGGGGGGGGGDGGGGGGGGGGGGGGGGDGGGGGGGGGGGGGGGGGGGFGGFGGGGGGGGDFGGGGCFGGGGGGGGGGGGGGGGGGGGGGGGEEGGGGGGGGGGGFGGGGGDGGDGGGGGGGGDDE3AD>GFFFGFFFFFEEFFFFFDFBFB>,#####
@M06045:235:000000000-JCY5N:1:1101:18301:6845 1:N:0:CTCAGA
CGGAATCTTGGTCATTTAGAGGAAGTAAAAGTCGTAACAAGGTCTCCGTTGGTGAACCAGCGGAGGGATCATTACAGAGTCTTCTGAACTCCAAACCATTGTGAACATATCATGTTGCTTCGGCGGGATGCCGGGTGGACCAGCGCCCCCGCGCCGCCCGCCGGAGGCCAAACTCTTGTTTTCTAGCGGAATCTTCTGAGTCTTTATAAATAAGCAATCAAAACTTTCAGCAACGGATCTCTTGGCTCTGGCATCGATGAAGAACGCAGCGCTACCGGTACAGATCGGAAGAGCACGGCTA
+
GGGGGGGGGGGGGGGGGGGGGGGGGGGGGGGGGGGFGGGGGGGGGGGGGGGGGGGFGGGGGGGGGGGGGGGGGGGGGGGGGGGGGGFGGGGGGGGGGGGGGGGGGGGGGGGGGGGGGGGGGGGGGGGGGGGGGGGGGGGGGGGGGGGGGGGGGGGGGGGGGGGGGGGGGGGGGGGGGGGGGGGGGGGGGGGGGGGGGGGGGGGGGGGGGGGGGGGGGGGGGGGGGGGGGGGGGGGGGGG9E>FGGGGGGFFGGGGGGGGGGGGGGGFFGFGFGFFFGFFFFGFFFFFFFFFFFFB0#####
@M06045:235:000000000-JCY5N:1:1101:7089:6847 1:N:0:CTCAGA
CGGAATCTTGGTCATTTAGAGGAAGTAAAAGTCGTAACGAGGTCTCCGTTGGTGAACCAGCGGAGGGATCATTACAGAGTTGCAAAACTCCCAAACCATTGTGAACGTTACCTAAACCGTTGCTTCGGCGGGCGGCCCGGGTCCTTCCCGGCGCCCCTCGGCCCTCGCGGGCGCCCGCCGGAGGAAAACCAAACTATTGCATTGTATGGCCTCTCTGAGTCTTCTGTACTGAATAAGTCAAAACTTTCAACAACGGATCTCTTGGTTCTGGCATCGATGAAGAACGCAGCGCCACCCAAAT
+
GGGEGGGGGFGFGGGFFGGCGGGGDGGGGGGGGGGFFGGGGGGGGGG@FFEFFFFGGGGGFGFGEEGGFGGGGGGCGFEGGGGGEF,,9<6EGEFFGGGFCFFF9?FFFFGFGGFCFGDCFGGDFFFGDGGDGCFDFGEDCGGGGGGFGGECCGC@E*CFGDDCCFGF5?CGGGEGG>C>EGGCC>8@FGFGDCC+3+<:EFFFGGG9FFG?CC8@?+CFGCFGCCF<<?7??CFC:<>9+:C=EFFF=:C*:953:3>CCFC0>7>?7?D@46;@2)/*97=F:3>>>>>F)(4<#####
@M06045:235:000000000-JCY5N:1:1101:11266:6854 1:N:0:CTCAGA
CGGAATCTTGGTCATTTAGAGGAAGTAAAAGTCGTAACAAGGTTTCCGTAGGTGAACCTGCGGAAGGATCATTACCGAGTGAGGACCTAACCGGTCCAACCTCCCACCCGTGTCTATCGTACCTTGTTGCTTCGGCGGGCCCGCCATTCGTGGCCGCCGGGGGGCATCTCGCCCCCGGGCCCGCGCCCGCCGGAGACACCAACACGAACACTGTCTGAAGGTTGCAGTCTGAGTCGATTTATTTAATCGTTAAAACTTTCAACAACGGATCTCTTGGTTCCGGCATCGATGAAGAACACGT
+
GGGGGGGGGGGGGGGGGGGGGGGGGGGGGGGGGGGGGGGGGGGGGGGGGGGGGGGGGGGGGGGGGGGGGGGGGGGGGGGGGGGGGGGGGGGGGGGGGGGGGGGGGGGGGGGGGGGGGGGGGGGGGGGGGGGGGGGGGGGGGGGGGGGGGGGGGGGGGGGGGGGGGGGGGGGGGGGGGGGGGGGGGGGGGGGGGGGCFCFGDGGGGGGGGGGGCCFGGGGGGGFFGGGFGGGGGGGGCGGGGGGGGGGGGGGGGGGGGGGGGGGGGGFFGFGFF?FFGFFFFGFFFFF@@FB<BDDB#####
@M06045:235:000000000-JCY5N:1:1101:11596:6857 1:N:0:CTCAGA
CGGAATCTTGGTCATTTAGAGGAAGTAAAAGTCGTAACAAGGTTTCCGTAGGTGAACCTGCGGAAGGATCATTAACGAATATCTATGGCGTTGGTTGTAGCTGGCTTCTAGGAGCATTTGTGCACACCCGTCATTTATATCATCTTTCCACCTGTGAACTATGTGTAGGTCTGGATACCTCTCGCTTTGGCAACAAGGCGGATGCAAGGATTGCTGTGTCGAAAGGCCGGCTCTCTTTGAATTTCCAGGTCTACGTTTTTTACACACTCCATTTGAATGATGTAGAATGTAGTCAAGTGAC
+
GGGGGGGGGGGGGGGGGGGGGGGGGGGGGGGGGGGGGGGGGGGGGGGGGGGGGGGGGGGGGGGGGGGGGGGGGGGGGGGGGGGGGGGDGGGGGGGGGGGGGGGCGGFGGGGGGGGGGGGGGGGGGGGGGGGGGGGGGGGGGGGGGGGGGGGGGGGGGGGGGGGGFGGGGGGGGGGGGGGGGGGGGGFGGGGGGGGGGCGGGGGGGGGGGFGGGGGGGGGGGFCCGDGGGGGGGGGGGGGGGGFGFGFGGGGGGGGG6FDGGFGGGGFFGFFFGFFFGFFFFC=BBF*6BFFBFFFA#####
@M06045:235:000000000-JCY5N:1:1101:14003:6859 1:N:0:CTCAGA
CGGAATCTTGGTCATTTAGAGGAAGTAAAAGTCGTAACAAGGTCTCCGTTGGTGAACCAGCGGAGGGATCATTACTGAGTACTACACTCTCTACCCTTTGTGAACTATTATACCTGTTGCTTCGGCGGCGCCCGCAAGGGTGCCCGCCGGTCTCATCAGAATCTCTGTTTTCGAACCCGACGATACTTCTGAGTGTTCTTAGCGAACTGTCAAAACTTTTAACAACGGATCTCTTGGCTCCAGCATCGATGAAGAACGCAGCGCTACCTCCCGAGATCGGAAGAGCACACGTCTGAATGGG
+
GGGGGGGGGGGGGGGGGGGGGGGGGGGGGGGGGGGGGGGGGGGGGGGGGGGGGGGGGGGGGGGGGGGGGGGGGGGGGGGGGGGGGGGGGGGGGGGGGGGGGGGGGGGGGGGGGGGGGGGGGGGFGGGGGGGGGGGGGGGGGGGGGGGGGGGGGGGGGGFDEGGAGGGGGGGGGGGGGGGDGGGDGGDGFCFGGGGGGGGGGGGGGGGGGGGGGGGGGGGGGGGGGGGGGGEFGFC:C?FFGC>?EGG35<FGGGGGGGGGDCGGGGFFFFGED>BDGF:>BDD4:F4>F@<?FFF<#####
@M06045:235:000000000-JCY5N:1:1101:25622:6865 1:N:0:CTCAGA
CGGAATCTTGGTCATTTAGAGGAAGTAAAAGTCGTAACAAGGTTTCCGTAGGTGAACCTGCGGAAGGATCATTCATAATCAAGTGTTTTTATGGCACTTTCAAAAATCCATATCCACCTTGTGTGCAATGTCATCTCTCTGGGGGCTGCCGGCTGTCAAAAGCCGTGTGGTCACCTTTGGGATTTATATCTACTCAGAACTTTAGTGATTTTGTCTGAAACATATTATGAATACTTAATTCAAAATACAACTTTCAACAACGGATCTCTTGGCTCTCGCATCGATGAAGAACGCAGAGCAC
+
GGGGGGGGGGGGGGGGGGGGGGGGGGGGGGGGGGGGGGGGGGGGGGGGGGGGGGGGFGGGGGGGGGGGGGGGGGGGGGGGGGGGGGGGGGGGGGGGGGGGGGGGGGGGGGGGGGGGGGGGGGGGGGGGGGGGGGGGGGGGGGGGGGGGGGGGGGGGGGGGGGGGGGGGGGGGGGGGGGGGGGGGGGGGGGGFGGGGGGGGGGGGGGGCFGGGGGGGGGFGGGGGGGGGGGGGGGGGGGGGGGGGGGGGGGGGGGGGGGGGGGGGGGFFGFGFGFFFGFFFFGFFFFFFFFFFFFF0#####
@M06045:235:000000000-JCY5N:1:1101:4076:6876 1:N:0:CTCAGA
CGGAATCTTGGTCATTTAGAGGAAGTAAAAGTCGTAACAAGGTCTCCGTAGGTGAACCTGCGGAGGGATCATTACAAGTGACCCCGGTCTAACCACCGGGATGTTCATAACCCTTTGTTGTCCGACTCTGTTGCCTCCGGGGCGACCCTGCCTTCGGGCGGGGGCTCCGGGTGGACACTTCAAACTCTTGCGTAACTTTGCAGTCTGAGTAAACTTAATTAATAAATTAAAACTTTTAACAACGGATCTCTTGGTTCTGGCATCGATGAAGAACGCAGCGCTACCTCAGGAGATCGACAAT
+
GGGGGGGGGGGGGGGGGGCEFFGGGGGGGGGFGGGGGGGGGGGC<FGEFGGGGCFFGGFGFGEGGGGGEDCGF9FGGGGFCGGFGGD@FGGGGGGG@@FEEFFFGGGGGGGGGGFF<EFFFGGGGGGEGGFGDFFBFCCEFGGGGGFFGGGGGDGGGGDEGGGGGGCCEDGGCEGGCGGGGGGGGGGGFFFGG>8CGGG9EGFFFCFCGGGGGGGGG+7:?:FCFGG@FFGFGGGGGGGGGGGC7C<GCFGFGCC3?FGCFFGGGGFFGFG4DFEFG>DFFG>BFFFFF46:>?F?#####
@M06045:235:000000000-JCY5N:1:1101:3673:6879 1:N:0:CTCAGA
CGGAATCTTGGTCATTTAGAGGAAGTAAAAGTCGTAACAAGGTCTCCGTTGGTGAACCAGCGGAGGGATCATTACCGAGTTTTCAACTCCCAAACCCCATGTGAACTTATACCATTTACAACCGTTGCTTCGGCGGGTTCTCGCCCCGGGCTTTACACCCCGGAACCAGGCGGCCCGCCGGGGGACCCAAACTCTAGATTTTTATTTTAGCATGTCTGAGTGGAATCATTACAAAATGAATCAAAACTTTCAACAACGGATCTCTTGGTTCTGGCATCGATGAAGAACGCAGCGCCCATTG
+
EFGEGGGGGGGFGGFGGGGGGGGGGGGGGGDGGGFGGGGGGGGGGGGGG?FGGFGGGGGGGGGGDEE,CFDFEGFGGGGCFGGGAFFF<EFCFG?,BECEEFE9FFFFGGCFGGGGGEGGGGEFGGGGGFFCDFFFEGGGGGDDGGGEFGGGCFGGGGGGGGDEEGGGFFGFE7EGGGGGGGGGEE5E5C*8AFGFGCFGCFGGGFDFGF7FC+<CECFEGFFCEEFFECCFG?9=7CFF<DFFFDGGFGGGGGGGGGGDDG7CGCFF7>GFGFFFGFB?FG4@FF?)))8,.33(#####
@M06045:235:000000000-JCY5N:1:1101:6553:6904 1:N:0:CTCAGA
CGGAATCTTGGTCATTTAGAGGAAGTAAAAGTCGTAACAAGGTCTCCGTTGGTGAACCAGCGGAGGGATCATTACCGAGTTTACAACTCCCAAACCCCTGTGAACATACCACTTGTTGCCTCGGCGGATCAGCCCGCTCCCGGTAAAACGGGACGGCCCGCCAGAGGACCCCTAAACTCTGTTTCTATATGTAACTTCTGAGTAAAACCATAAATAAATCAAAACTTTCAACAACGGATCTCTTGGTTCCCGCATCGATGAAGAACGCAGCGCTACCCGAAGAGATCGGAAGAGCAGCACG
+
GGGGGGGGGGGGGGGGGGGGGGGGGGGGGGGGGGGGGGGGGGGGGGGGGGGGGGGGGGGGGGGGGGGGGGGGGGGGGGGGGGGGGGGGGGGGGGGGGGGGGGGGGGGGGGGGGGGGGGGGGGGGGGGGGGGGGGGGGGGGGGGEGGGGGGGGGGGGGGGGGGGGGGGGGGGGGGGGGGGGGGGGGGGGGGFGGGGGGGGGGGFGGCFGGGGGGGGGFFGGGGGFGGGGGGGGGGGGGGGGGGGGGGGGGGGGGDGGECGCFCF=FGFFGFGFG>BFGFBF>DFFFFFFFFFFFFB)#####
@M06045:235:000000000-JCY5N:1:1101:25067:6915 1:N:0:CTCAGA
CGGAATCTTGGTCATTTAGAGGAAGTAAAAGTCGTAACAAGGTCTCCGTTGGTGAACCAGCGGAGGGATCATTACCGAGTTTACAACTCCCAAACCCCTGTGAACATACCTATACGTTGCCTCGGCGGATCAGCCCGCGCCCCGTAAAAAGGGACGGCCCGCCCGAGGACCCCTAAACTCTGTTTTTAGTGGAACTTCTGAGTAAAACAAACAAATAAATCAAAACTTCCAACAACGGATCTCTTGGTTCTGGCATCGATGAAGAACGCAGCGCTACCCTCGGAGATCGGAAGAGCGATCG
+
GGGGGGGGGGGGGGGGGGGGGGGGGGGGGGGGGGGGGGGGGGGGGGGGGGGGGGFGGGGGGGGGGGGGGGGGGGGGGGEGGGGGGGGGGGGFFGGGGGGGGGFGGGGGGGGGFGGGGGGGGFGGGGGGGFGGFGGGCCFGGGGGGGGGGGGEGEEGGGDGGGGGGGGGEGGGGFFFFGFGGGEFGGGFGFGGFGGGGGG7:CEFDFGGGGGGGGGGGGGFGGGGGGCFGEDGGGGGGGG5:7C?FGGGFFECFGGGGGGFGGGGGGFEGFDDD>:5C5>=FDB55B.?FBD0><?0#####
@M06045:235:000000000-JCY5N:1:1101:10459:6916 1:N:0:CTCAGA
CGGAATCTTGGTCATTTAGAGGAAGTAAAAGTCGTAACAAGGTCTCCGTTGGTGAACCAGCGGAGGGATCATTACCGAGTTTACAACTCCCAAACCCATGTGAACATACCTACTGTTGCTTCGGCGGGATTGCCCCGGGCGCCTCGTGTGCCCCGGATCAGGCGCCCGCCTAGGAAACTTAACTCTTGTTTTATTTTGGAATCTTCTGAGTAGTTTTTACAAATAAATAAAAACTTTCAACAACGGATCTCTTGGTTCTGGCATCGATGAAGAACGCAGCGCTACCGCCCAAGATCACACG
+
GGGGGGGGGGGGGGGGGGGGGGGGGGGGGGGGGGGGGGGGGGGGGGGGGGGGGGGGGGGGGGGGGGGGGGGGGGGGGGGGGGGGGGGGGGGGGGGGGGGGGGGGGGGGGGGGGGGGGGGGGGGGGGGGGGGGGGGGGGGGGGGGGGGGGGGGGGGGGGGGGGGGGGGGGGGGGGGGGGGGFGGGGGGGGGCGGGGGGGGGGGGGGGGGGGGGGGGGGGGGGGGGGGGGGGGGCGGGGGGGGGGGGGGGGGGGGGGGGGGGGGGGGGFFGFGFGFFFGFFFFGFFFFFF>@DFF?F4#####
@M06045:235:000000000-JCY5N:1:1101:15807:6918 1:N:0:CTCAGA
CGGAATCTTGGTCATTTAGAGGAAGTAAAAGTCGTAACAAGGTCTCCGTTGGTGAACCAGCGGAGGGATCATTACCGAGTTTTCAACTCCCAAACCCCATGTGAACTTATACCATTTACAACCGTTGCTTCGGCGGGTTCTCGCCCCGGGCTTTACACCCCGGAACCAGGCGGCCCGCCGGGGGACCCAAACTCTAGATTTTTATTTTAGCATGTCTGAGTGGAATCATTACAAAATGAATCAAAACTTTCAACAACGGATCTCTTGGTTCTGGCATCGATGAAGAACGCAGCGCTGAGCC
+
GGEGGGGGGGGGGGGGGGCFGFGGGGGGGGGGGGGGGGGGGGGFFGGGGFGGGGGGGGGGGGGGGGGFGGGGGGGGGGGFCFDGGGGGGGGGGGGGGGGGGGG9EFFGGGGGGGGGGGGGGGGGGGGGGGGGGGGGGGGGFGGGEEG7FCCFGGGGCG7:FFGGGGGGGGGGGGEGGGGGEGGGEEGDCGGF7CGGGGGEC7<;<EGF@FG?CD@F7FCGGGF9F90+<7:@FGGG797?ADCGFGGGG79CFGGGGG775D>FGGFFGFCFDFF)*/5<FFFFF6?FF)57@FB(#####
@M06045:235:000000000-JCY5N:1:1101:17388:6936 1:N:0:CTCAGA
CGGAATCTTGGTCATTTAGAGGAAGTAAAAGTCGTAACAAGGTTTCCGTAGGTGAACCTGCGGAAGGATCATTAATGTATATTGAATTTTATATTCTTTATCAACCCACACTGTGTACCTTTTTACTGTTGCTTCCATGGGACATGGCTCTGCCACGTCGGCCTTATGGCTGGTGAGCGCCCATGGGAGGAAAACAAAACTCTTTGTTACAATTGAAGTCTGTCTGAATTGTTTATATTAAACGTTAAAACTTTCAACAACGGATCCCTTGGTTCTCGCATCGATGAAGAACGCAGAAAAC
+
GGGGGGGGGGGGGGGGGGGGGGGGGGGGGGGGGGGGGGGGGGGGGGGGGGGGGGGGGGGGGGGGGGGGGGGGGGGGGGGGGGGGGGGGGGGGGGGGGGGGGGGGGGGGGGGGGGGGGGGGGGGGGGGGGGGGGGGGGGGGGGGGGGGGGGGGGGGGGGGGGGGGGGGGGGGGGGGGGGGGGGGGGGGGGGGGGGGGGCFGGGGGGGGGGGGGGGGGGGGGGGGGGGGGGGGDFFGGGGGGGGGGGGGGGGGGGGGGGGGGGGGGDGFFGFGFGFFAFF>EDGFFFFFFFFFFFFF1#####
@M06045:235:000000000-JCY5N:1:1101:5045:6942 1:N:0:CTCAGA
CGGAATCTTGGTCATTTAGAGGAAGTAAAAGTCGTAACAAGGTCTCCGTTGGTGAACCAGCGGAGGGATCATTAAAGAGTGTAAAAACTCCCTTAAACCATCGCGAACGTTACCTGGACGTCGTTGCTTCGGCGGGCTCGCCCGCCGGGGGGACGCTACCAAACTATTGCAGTCATTGGCCTCTCTGAGTATGATTTTTAAATAAGTCAAAACTTTCAACAACGGATCTCTTGGTTCTGGCATCGATGAAGAACGCAGCGCTACCATGCCAGATCGGAAGAGCACACGTCTGAACTTCCGC
+
GGEGGGGGGFGGGGGGGGGGGFGGGGGGGGGGGGGGGGGGGGGGGGGGGGGGGGGGGGGGGGGGGGGGGGGGGGGGGGGGGDFGGGGGGGGGGGGGGGGGGGGGGGGGCGFGGGGGGGGGGGGGGGGGCGGGGGGGGEGGGGGGGGGGGGGG85EGGGGGGGGGFGCCEGFGGGGGG9FEC:CEGDFEGGGC<CCE7CFGFGGCGFGCEFFGGGFF<FCFGFG5C8/CFGGFFGFG7CFCDFFGECDDFGGGGGGGECD<755<7*9?GFGFFF4)97>B:*56FFFFFF4?FFB)#####
@M06045:235:000000000-JCY5N:1:1101:27012:6943 1:N:0:CTCAGA
CGGAATCTTGGTCATTTAGAGGAAGTAAAAGTCGTAACAAGGTCTCCGTTGGTGAACCAGCGGAGGGATCATTACAGAGTTGCAAAACTCCCAAACCATTGTGAACGTTACCTAAACCGTTGCTTCGGCGGGCGGCCCGGGTCCTTCCCGGCGCCCCTCGGCCCCCGCGGGCGCCCGCCGGAGGAAAACCAAACTATTGCATTCTATGGCCCCTCCGAGTCTTCTGTACCGAATAAGTCAACAATTTCAACAACCGATCTCTTGGTTCTGGCCTCCATGAAGAACGCAGCGCTACCCCGAA
+
FEDCG<CEFGG@FECEFFD<ECFD-;6FFGAC;@@C,BEEGCGC9EF@@6F8C8FGGGGFFG@F@F7F<FDEF,<E<E8FF<,CFFGE8FFF<,9D@FCGGFA?,<CFFGGC<<FGFGGCF:F,,?F7=FGDBFCFC:<77>CFC<<CFFEFFGGGG<FE7:CF***:8C:/*:*58C8>C*2:**3*2*:;F8:<+03<CFG+<<C++*3*2*2*:*/**+<+0<?7++2;CE*+*<?ED***+02:*:+*2717*)9/?G7*=GFFGBC?**))2*99*26)))5>7;;>)47?#####
@M06045:235:000000000-JCY5N:1:1101:13965:6962 1:N:0:CTCAGA
CGGAATCTTGGTCATTTAGAGGAAGTAAAAGTCGTAACAAGGTCTCCGTTGGTGAACCAGCGGAGGGATCATTACCGAGTTTACAACTCCCAAACCCCTGTGAACATACCACTTGTTGCCTCGGCGGATCAGCCCGCTCCCGGTAAAACGGGACGGCCCGCCAGAGGACCCCTAAACTCTGTTTCTATATGTAACTTCTGAGTAAAACCATAAATAAATCAAAACTTTCAACAACGGATCTCTTGGTTCTGGCATCGATGAAGAACGCAGCGCTACCCGCGCAGATCGGAAGAGCAACCAT
+
GGGGGGGGGGGGGGGGGGGGGGGGGGGGGGGGGGGGGGGGGGGGGGGGGGGGGGGGGGGGGGGGGGGGGGGGGGGGGGGGGGGGGGGGGGGGGGGGGGGGGGDGGGGGGGGGGGGGGGGGGGGGGGGGGGGGGGGGGDGGGGGGGGGGGGGGGGDGGGGGGGGGGGGGGGGGGGGGFGGGGGGGGGGGGGFGGGGGGFGGGGGGGGGGGGGGGGGGGGGGGGGGGGGGGGGGGGGGGEGGGGGGGGGGGGGGGGFGGFGGGGGGGGEFGFGFDFFFGFFFDG5789@>>E>95(4)#####
@M06045:235:000000000-JCY5N:1:1101:7363:6970 1:N:0:CTCAGA
CGGAATCTTGGTCATTTAGAGGAAGTAAAAGTCGTAACAAGGTTTCCGTAGGTGAACCTGCGGAAGGATCATTAGTGATATAGAAAATCTATTTTCTAGTCAACTATTACACCCTTTTGTCAACTATACCATTGTTGCTTCCACTGGACAGACTTCGGTCCTCTGGCACACCGCAAGGTGAGGCTGGGGAGTGCTGGTGGAAAGAATTTAAACTCGTCTTTAGAAAAACTTGTCTGACAAACTTATTTTTTAATAAAATAAAACTTTCAACAACGGATCTCTAGGCTCTTGCATCGAAGAC
+
GGGGGGGGGGGGGGGGGGGGGGGGGGGGGGGGGGGGGGGGGGGGGGGGGGGGGGGGGGGGGGGGGGGGGGGGGGGGGGGFGGGGGGCGGGGGGGGGGGGGGGFGGGGGGGGGGGGGGGGGGGGGGGGGGGGGGGGGGGGGFGGGGGGGGGGGGGGGGGGGGGGGGGGGGGGGGGGGGGGGGGGGGGGGGGGGGGGGGGGGGGGGFGGGGGGGGGGGGGGGGGGGDGGFEGGGGGGGGGGFEGGGFGDFGGGGGGGGGGGGGFGGGGFFGFGFGFFFGFFFFGFFF46>FFFFFDF(#####
@M06045:235:000000000-JCY5N:1:1101:9298:6972 1:N:0:CTCAGA
CGGAATCTTGGTCATTTAGAGGAAGTAAAAGTCGTAACAAGGTCTCCGTTGGTGAACCAGCGGAGGGATCATTACCGAGTTATCCAACTCCCAACCCCTGTGAATTATACCTTTAATTGTTGCTTCGGCGGGACTTCGCGCCCGCCGGGGACCCAAACCTTCTGAATTTTTTAATAAGTATCTTCTGAGTGGTTAAAAAAAAAAATGAATCAAAACTTTCAACAACGGATCTCTTGGTTCTGGCATCGATGAAGAACGCAGCGCTACCATCTAAGATCGTAAGAGCACACGTCTGAGTGTC
+
GGGGGGGGGGGGGGGGGGGGGGGGGGGGGGGGGGGGGGGGGGGGGGGGGGGGGGGGGGGGGGGEGGG7FFFFGGGGGGGGGGGGGGFCGGGGGGGGGGGGGG<<<CFGGGGFGGGGGGGGGGGGGGFGGGGGGGGGGGGGGGGGGGGEGGGGGGGGGGGGGGGGFFGFGGGGGGGFCFGGGGGGGGGFGGGGGGGGGGDGGGGDGCEFFGGGGFC@FGGGEFGGGGCE=*8:EF9AF?C<EFC+2:D57*+:C>:F63D5CDGG:3574/2**8*/*15.7C<F??FFFF).7::6#####
@M06045:235:000000000-JCY5N:1:1101:11591:6997 1:N:0:CTCAGA
CGGAATCTTGGTCATTTAGAGGAAGTAAAAGTCGTAACAAGGTTTCCGTAGGTGAACCTGCGGAAGGATCATTACAGTGTCTTGGAGGCCGAGCCGCGCCGCTCCCCACGGGGGGTGACGGGGCCTGTGCCCCCTCCACACGTGTCTACCACACTCTGTTGCCTTGGCGGGTCTGCCCCTGTGGCTGCTGGGGATCACCGCTGGTGTCCCGGGTCCGTACCCGCCGATGGAACCTCTGAACCCTCTGTGAATCTAGTGTGTCTGAGTGTTTGACAAATCAAACAAAACTTTCAACAGGACG
+
GGGGGGGGGGGGGGGGGGGGGGGGGGGGGGGGGGGGGGGGGGGGGGGGGGGGGGGGGGGGGGGGGGGGGGGGGGGGGGGGGGGGGGGGGGGGGGGGGGGGGGGGGGGGGGGGGGGGGGGGGGGGGGGGGGGGGGGGGGGGGGGGGGGFGGGGGGGGGGGGGGGGGGGGGGGGGGGGGGGGGGGGGGGGGGGGGDGGGGGGGGGGGGGGGGGGGGGGCGFGGGGGGGGGGGFGGGCGGGGC?GGGGGGGGFGGGFGGCDFFGCCGFFF?CFGFGFFFGFFFFGFFFFFFFFFFFFB?#####
@M06045:235:000000000-JCY5N:1:1101:17929:7002 1:N:0:CTCAGA
CGGAATCTTGGTCATTTAGAGGAAGTAAAAGTCGTAACAAGGTCTCCGTTGGTGAACCAGCGGAGGGATCATTACCGAGTTATACAACTCCCAAACCCACTGTGAACCTTACCTCAGTTGCCTCGGCGGGAACGCCCCGGCCGCCGGCCCCCGCGCCGGCGCCGGACCCAGGCGCCCGCCGCAGGGACCCCAAACTCTCTTGCATTACGCCCAGCGGGCGGAATTTCTTCTCTGAGTTGCACAAGCAAAAACAAATGAATCAAAACTTTCAACAACGGATCTCTTGGTTCTGGCATCGCAC
+
GGGGGGGGGGGGGGGGGGGGGGGGGGGGGGGGGGGGGGGGGGGGGGGGGGGGGGGGGGGGGGGGGGGGGGGGGGGGGGGGGGGGGG<FGGGGGGGGGGGGGGGGGGGGGGGGGGGGGGGGGGGGGGGGGGGGGGGGGGGGGGGGGGGGGGGGGGDGGGGGGGGGGGGGGGGGGGDGGGGGGGGGGEGGGGGGGCG?G7EGDGGGDGGGGGGGGGGGGGGGGGDGFGGGGG?@7<?FFFGG+>>GGGGGGDGDFFGGGGGGGDCDGGFF>*0=F4F@CEF3>:=BFFFFF74)9>:)#####
@M06045:235:000000000-JCY5N:1:1101:25516:7004 1:N:0:CTCAGA
CGGAATCTTGGTCATTTAGAGGAAGTAAAAGTCGTAACAAGGTCTCCGTTGGTGAACCAGCGGAGGGATCATTACCGAGTTTACAAACTCCCAAACCCTTTGTGAACCTTACCATATTGTTGCTTCGGCGGGACCGCCCCGGCGCCTTCGGGCCCGGAACCAGGCGCCCGCCGGAGGCCCCAAACTCTTATGTCGTTAGTGGTTTTCTCCTCTGAGTGACACATAAACAAATAAATAAAAACCTTCAACAACGGATCTCTTGGTTCTGGCATCGATGAAGAACGCAGCGCTACCGTGCTGC
+
FFGGEGGGGGGFCEGGGGGGGGFFFFGGGGGGGGGGGGGGFFGGFGCE@A@FEGGGGGGGGGCFFEGGDGGGGGGGGGGGGGGGGGCFFEFFGGGGGGGGGGGGAFGGGGGGGGGGGGGGGEGCGGGGGGGGGEEGGGGCFCCBCGEFGFGGEGGGGGGGFGGDC@EGGGGGGG:58ECEE>CE89CFGGFGGE*;:CEGGG@FGFFFF:?CFGGGG+0AFG?C7CCGG=87999AC?FCGCGFGGD>F4**2C3*:7*>DGF>D*9=>FCBD3@>C*999CFEDD3)7@@0)(4-#####
@M06045:235:000000000-JCY5N:1:1101:23717:7020 1:N:0:CTCAGA
CGGAATCTTGGTCATTTAGAGGAAGTAAAAGTCGTAACAAGGTTTCCGTAGGTGAACCTGCGGAAGGATCATTACCTAGAGTTGCGGGCTTTGCCTGCCATCTCTTACCCATGTCTTTTGAGCACCTTCGTTTCCTCGGCGGGTCCGCCCGCCGTCAGGACACTTTAAAACCACTTGCAGTTGCAATCAGCGTCTGAAAAACTTTAATAGTTACAACTTTCAACAACGGATCTCTTGGTTCTGGCATCGATGAAGAACGCAGCGCTACCAGGACAGATCGGAAGAGCACACGTCTTGCCCT
+
GGGGGGGGGGGGGGGGGGGGGGGGGGGGGGGGGGGFGGGGGGGGGGGGGGGGGGGGGGGGGGGGGGGGGGGGGGGGGGGGGGGGGGGGGGGGGGGGGGGGGGGGGGGGGGGGGGGGGGGFGGGGGGGGGGGGFFGGGGGGGGGGGGGGGGGGGGGGFEGGGGGGGGGFGGGGGFGGGGGGGGGGFGGGGGGGCGGGGGGGGGGGGGGFGGGGGGGFGGGGFGGGGGGGGEEGFGGGGGGGGGFFGGGGGDDFGC>FGGGGGGGDGGFFGFGEGFFFGF@>>>@E>FFFFFF9F?<(#####
@M06045:235:000000000-JCY5N:1:1101:26131:7055 1:N:0:CTCAGA
CGGAATCTTGGTCATTTAGAGGAAGTAAAAGTCGTAACAAGGTTTCCGTAGGTGAACCTGCGGAAGGATCATTACCTAGAGTATTGTAGGCTTTGTCCTGCTGTCTCTTACCCATGTTTTTTGAGTACTTACGTTTCCTCGGCGGGTTCGCCCGCCGATTGGACAATTTAAACCCATTGCAGTTGCAATCAGCGTCTGAAAAACTTTAATAGTTACAACTTTCAACAACGGATCTCTTGGTTCTGGCATCGATGAAGAACGCAGCGCTACCTTCACAGATCGGAAGAGCACACGTCCGGCC
+
GGGGGGGGGGGGGGGGGGGGGGGGGGGGGGGGGGGGGGGGGGGGGGGGGGGGGGGGGGGGGGGGGGGGGGGGGGGGGGGGGGGGGGGGGGGGGGGGGGGGGGGGGGGGGGGGGGGGGGGGGGGGGGGGGGGGGGGGGGGGGGGGGGGGGGGGGGGGGGGGGGGGGGGGGGGGGGGGGGGGGGFGGGGGGGGGGGGGGGGFFGGGGGGGGGGGEGGGGGGGGGGGGGGFGGGGGGFGGGGGGGGGGGGGGGGGGGGGGGGGGGGGGGDFDFGFGFFFGF@FFGFFFFFF@::?FFF:#####
@M06045:235:000000000-JCY5N:1:1101:14283:7061 1:N:0:CTCAGA
CGGAATCTTGGTCATTTAGAGGAAGTAAAAGTCGTAACAAGGTCTCCGTTGGTGAACCAGCGGAGGGATCATTACAGAGTTGAAAAACTCCCTAAACCATTGTGAACGTTACCCAAACCGTTGCTTCGGCGGGCGGCGCCCAGCGCCCCCCAGGCCCCCTCGCGGGGCGCCCGCCGGAGGTACCCCAAACCATTGATACTTTATGGCCTCTCTGAGTCTTCTGTACTGAATAAGTCAAAACTTTCAACAACGGATCTCTTGGTTCTGGCATCGATGAAGAACGCAGCGCTACCGAGCTGGT
+
GGGGGGGGGGGGGGGGGGGGGGGGGGGGGGGGGGGGGGGGGGGGGGGGGGGGGGGGGGGGGGGGGGGGGGGGGGGGGGGGGGGGGGGGGGGGGGGGGGGGGGGGGGGGGGGGGGGGGGGGGGGGGGGGGGGGGGGGGGGGGGGGGGGGGGGGGGGGGGGGGGGGGGGGGGGGGGGGGGGGGGGGGGGGGGGGGGGGGGGGGGGGGGGGGGFGGGGGGGGGGGGGGGGFGGGGGF<FCGGGGGGGGGGGGGGGGCDCCCGGGGGGGGFFGFGFGFFFGFFFFGF>BEEFFED>FFF4#####
@M06045:235:000000000-JCY5N:1:1101:21797:7080 1:N:0:CTCAGA
CGGAATCTTGGTCATTTAGAGGAAGTAAAAGTCGTAACAAGGTCTCCGTTGGTGAACCAGCGGAGGGATCATTACAGAGTTGCAAAACTCCCTAAACCATTGTGAACGTTACCTAAACCGTTGCTTCGGCGGGCGGCCCGGGTCCTTCCCGGCGCCCCCCGGCCCTCGCGGGCGCCCGCCGGAGGTAAACCAAACTATTGCATTAATGGCCTCTCTGAGTCTTCTGTACTGAATAAGTCAAAACTTTCAACAACGGATCTCTTGGTTCTGGCATCGATGAAGAACGCAGCGCTACCCTCAG
+
GGGGGGGGGGGGGGGGGGGGGGGGGGGGGGGGGGGGGGGGGGGGGGGGGGGGGGGGGGGGGGGGGGGGGGGGGGGGGGGGGGGGGGFGGGGGGGGGGGGGGGGGGGGGGGGGGGGGGGGGGGGGGGGGGGGGGGGGGGGGGGGGGGGGGGGGGGGGGGGGGGGGGGG5CEGDDEGGGGGGGGGGGEGGGGFGGGGGGGGGGGCGGGGGGGF6C?FGGFGGGGGGGGGGFGFC9?FFFEDGGGGGGGGGGGGFGGDGA<DFCFGFGC>FGFF@CFFEF:@BF>@@F>35>@DF@FFB#####
@M06045:235:000000000-JCY5N:1:1101:19676:7083 1:N:0:CTCAGA
CGGAATCTTGGTCATTTAGAGGAAGTAAAAGTCGTAACAAGGTTTCCGTAGGTGAACCTGCGGAAGGATCATTATCGTGGGGCTTCGGCCCCGTCGAGATAGCACCCTTGCCTTTATGAGTACCTTGGTTCCCTCCCCCGTACCCTCGGGGAGCGGGAGGGACCCCGTCTGTTTCCCCAACGGTAGCCCCGCGGGGACACGAAACACGCTGTAAACACCTGCAACAGTCTGATAAACAAACAAAAAATCAAAACTTTCAACAACGGATCTCTTGGTTCTGGCATCGATGAAGAACGCCACA
+
GGGGGGGGGGGGGGGGGGGGGGGGGGGGGGGGGGGGGGGGGGGGGGGGGGGGGGGGGGGGGGGGGGGGGGGGGGGGGGGGGGGGGGGGGGGGGGGGGGGGGGGGGGGGGGGGGGGGGGGGGGGGGGGGGGGGGGGGGGGGGGGGGGGGGGGGGGGGGGGGGGGGGGGGGGGGGGGGGGGGGGGGGGGGGGGGGGGGGGGGGGGGGGGGGGGGGGGGGGGGGGGGGGGGGGGGGGGGGDGGGGGGGGGGGGGFGGGGGGGGGGGGGGFFGFGFGFFFGFFFFGFFFFFFF=@2??B0#####
@M06045:235:000000000-JCY5N:1:1101:20545:7088 1:N:0:CTCAGA
CGGAATCTTGGTCATTTAGAGGAAGTAAAAGTCGTAACAAGGTTTCCGTAGGTGAACCTGCGGAAGGATCATTAAAGAAATGCGGCGGAGGGGCCCAAAAGGCCCCCGAGCCAACACTTTCTACCCTGTCTTTTCGATACCTCTACCTCCTCCCCGGCCCCCGGGCCGGGATGGCTACTTCAAAAAAACCTTGCAGTTTACAGTCAATTCAGTACTTTGTAACAAAATTACAACTTTCAACAATGGATCTCTTGGCTCTGGCATCGATGAAGAACGCAGCGCTACCAATTGAGATCCCGCA
+
GGGGGGGGGGGGGGGGGGGGGGGGGGGGGGGGGGGGGGGGGGGGGGGGGGGGGGGGGGGGGGGGGGGGGGGGGGGGGGGGGGGGGGGGGGGGGGGGGGGGGGGFGGGGGGGGGGGGGGGGGGGGGGGGGGGGGGGGGGGGGGGGGGGGGGGGGGGGGGGGGGGGGGGGGGGGGGGGGGGGGGGGGGGEGGGGGGGGFGGGGGGGGGGGGGGGGGGGGGGGGGGGGGGGGGGGGGGGGGGGGGGGGGGGGGGGGFGGFGGGGGGGGGFFGFFFGFFFGFFFFGDFFFFFFFFFFBF3#####
@M06045:235:000000000-JCY5N:1:1101:22629:7090 1:N:0:CTCAGA
CGGAATCTTGGTCATTTAGAGGAAGTAAAAGTCGTAACAAGGTCTCCGTTGGTGAACCAGCGGAGGGATCATTACCGAGTTTACAACTCCCAAACCCCTGTGAACATACCACTTGTTGCCTCGGCGGATCAGCCCGCTCCCGGTAAAACGGGACGGCCCGCCAGAGGACCCCTAAACTCTGTTTCTATATGTAACTTCTGAGTAAAACCATAAATAAATCAAAACTTTCAACAACGGATCTCTTGGTTCTGGCATCGATGAAGAACGCAGCGCTACCTCGGCAGATCGGAAGAGCACTCGG
+
GGGGGGGGGGGGGGGGGGGGGGGGGGGGGGGGGGGGGGGGGGGGGGGGGGGGGGGGGGGGGGGGGGGEGGGGGGGGGGGFFGGGGGGGGGGGGFGFGGGGGGFGGGGGGFFGGGGGGGGGGFGGGGGGGGGGGGGGGGGGGGGGGGFGFGGGGGCFFGGGGGGGGGGGGGGGGGGGGGGGGGGGGGGGGGGGGGGGGGGGGGGFGFGGGGGGFGGGGGGGGGGGGGGFGGGGGGGGGGGGGGGGFGGGGGGGGFGGGGGGGGGGGGEE<@GFGFFEG@FE59BFFF?35<>;FFF7#####
@M06045:235:000000000-JCY5N:1:1101:10816:7105 1:N:0:CTCAGA
CGGAATCTTGGTCATTTAGAGGAAGTAAAAGTGGTAACAAGGTCTCCGTTGGTGAACCAGCGGAGGGATCATTACCGAGTCTTTACAACTCATAACCCTTTGTGAACCATTATACCTAGTTGCTTCGGCGGCGCGCCTCCGGGCGTGCCCGCCGGCCAATTATAGTCTCTTAGTTGTGAATCGACGTTACATCTGAGTGTTCTAAGCGAACTGTTAAAACTTTCAACAACGGATCTCTTGGCTCCAGCATCGATGAAGAACGCAGCGCTACCGGCGTAGATCGGAAGAGCACACGTCACTC
+
GGGGGGGGGDFGGGGFGGGGGGGGGGGGGGGGGGGGGGGGGGGGGGGGGGGGGGGGGGGGGGGGGGGEFGGGGGGGGGGGGGGGGGGGGGFGGGGGGGGGGGGGGGGGGGGGGGGCGGGGGGGGGGGGGGEGGGGGECFGDGGGDGGGGGGGGGGGGGGGGGGFCEE@F@C9FFGGGGGGGDGGGGGGFGGGGFGGGGGGGGGGGGGGEGGGG:<CFGCECFFGGFGCGGGGGG=EGGGGFFDFGGGGFF?CFGGGGFC4<DGGDGFFDFGFGF:575@FFFFFF@@FFFF:FFF.#####
@M06045:235:000000000-JCY5N:1:1101:15438:7110 1:N:0:CTCAGA
CGGAATCTTGGTCATTTAGAGGAAGTAAAAGTCGTAACAAGGTTTCCGTAGGTGAACCTGCGGAAGGATCATTCATAATAAGTGTTTATGGCACTTCTTAAATCCATATCCACCTTGTGTGCAATGTCAGCCGTTTTCTTTATGAAAGCGGCCAAACATCAACTTATTTTTTAACTGTCTGTCTGAAAACTATTATGAATAAACAATTCAAATACAACTTTCAACAACGGATCTCTTGGCTCTCGCATCGATGAAGAACGCAGCGCTACCAGCAGAGATCGGAAGAGCACACGTCTGCTAA
+
GGGGGGGGGGGGGGGGGGGGGGGGGGGGGGGGGGGGFGGGGGGGGGGGGGGGGGGGGGGGGGGGGGGGGGGGGGGGGGGGGGGGGGGGGGGGGGGGGGGGGGGGGGGGGGGGGGGGGGGGGGGGGGGGGGGGGGGGGGGGGGGGGGGGGGGGGGGGGGGGGGGGGGGGAFGGGGGGFGGGGGGGGGGGGGGGGGGGGGGGGGGGGGGGGGGGGGGGFFGGGGGGGGGGGG>CEGGGGGGFFGCGGGGGGGGGGGGGGGGGGGGGGGFFGFGFGFFFGFFFFGFFFFFFFFFFFBF1#####
@M06045:235:000000000-JCY5N:1:1101:16446:7110 1:N:0:CTCAGA
CGGAATCTTGGTCATTTAGAGGAAGTAAAAGTCGTAACAAGGTCTCCGTTGGTGAACCAGCGGAGGGATCATTACTGAGTACTATACTCTCTACCCTTTGTGAACTATTATACCTGTTGCTTCGGCGGCGCCCGCGAGGGTGCCCGCCGGTCTCATCAGAATCTCTGTTTTCGAACCCGACGATACTTCTGAGTGTTCTTAGCGAACTGTCAAAACTTTTAACAACGGATCTCTTGGCTCCAGCATCGATGAAGAACGCAGCGCTACCGTGGAAGATCGGAAGAGCACACGTCTGAATTCC
+
GGGGGGGGGGGGGGGGGGGGGGGGGGGGGGGGGGGGGGGGGGGGGGGGGGGGGGGGGGGGGGGGGGGGGGGGGGGGGGGGGGGGGGGGGGGGGGGGGGGGGGGGGGGGGGGGGGGGGGGGGGGGGGGGGGGGGGGGGGGGGGGGGGGGGGGGGGGGGGGGGGGGGGGGGGGGGGGGGGGGGGGGGGGGGGGGGGGGGGGGFGGGEGGGGGGGGGGGGGGGGGGGGGGGGGGGEGGGGGGGGFGGGGGGGGGGGGGCFGGGGGGGGGFFGF<DG?FFGFFFEG@FFF4:FFFFFFF4#####
@M06045:235:000000000-JCY5N:1:1101:11579:7125 1:N:0:CTCAGA
CGGAATCTTGGTCATTTAGAGGAAGTAAAAGTCGTAACAAGGTCTCCGTAGGTGAACCTGCGGAGGGATCATTACAGAGTTCGTGCCCTCACGGGTAGATCTCCCCACCCTTGTGTATCTCCGTATTCTTGTTGCTTTGGCAGGCCGCTGGGCTTCGGCCTGGCCACCGGCTCTGGGGCTGGTGCGCGCCTGCCAGAGGACCTCTCAAACTCGGTTTGTTACTGTCGTCTGAGTACTATAACAATCGTTAAAACTTTCAACAACGGATCTCTTGGTTCTGGCATCGATGAAGAACGAGTAG
+
GGGGGGGGGGGGGGGGGGGGGFGGGGGGGGGGGGGGGGGGGGGGGGGGGGGGGGGGGGGGGGGGGGGGGGGGGGGGGGGGGGGGGGGGGGGGGGGGGGGGGGGGGGGGGGGGGGGGGGGGGGGGGGGGGGGGGGGGGGGGGGGGGGGGGGGGGGGGGGGGGFGGGGGGGGGGGGGGGGGGGGGFGGGGGGGGGGGGFGGGGGCFCF9CGGEGGGGGGGGGGGGFGGDGGGGGF9?CF?D<EG7CEGGGGGGGGGGGGGGGGFGGG5>5D47*:/?FGFF47<>FF::>47=<B?7(#####
@M06045:235:000000000-JCY5N:1:1101:26948:7134 1:N:0:CTCAGA
CGGAATCTTGGTCATTTAGAGGAAGTAAAAGTCGTAACAAGGTTTCCGTAGGTATGTTAAGCATCGAGTTCCTTTCTTTTCGTGACATTTCGCTAACTTGTGTCGTAGGTGAACCTGCGGAAGGATCATTACTGAGTTAGGGTCTTCTGTGGCCCGACCTCCAACCCTGTGTCTACCTTACCACGTTGCTTCGGCGGGCCTGTCGACAGAATCTGTCGGCTGCCGGTGGGTCTTAAACCCCGCTGGACAGTGCTCGTCGATGGCCAACCTCCAAAACTCTTTGAAGAACCATGCAGCCGCT
+
GGGGGGGGGGGGGGGGGGGGGGGGGGGGGGGGGGGGFGGGGGEFGGGGFECEGGGGGGGGGGGGGGEFFGGGGGEGGGGGGGGGFGGFFGGGGGGGGGGGGGGGGGGGGGGGGGGGGGGGGGGGGFGGGGGGGGGGGGGGGGGGFGGGGGGGFFFDDGGGGGFFGGGGGGGGGGGGGGGFGEGGGGFGGGFGGGGEDGGGGGGGGGG>EFGCGCF9FGGGGGDGG5>EGGEGGGFGGCCE7CDEGDCFFC?FGDFD:<C<CFDGGC@3C9D:57=)9:FFFG47=@??FF>>FB).#####
@M06045:235:000000000-JCY5N:1:1101:12625:7158 1:N:0:CTCAGA
CGGAATCTTGGTCATTTAGAGGAAGTAAAAGTCGTAACAAGGTTTCCGTAGGTGAACCTGCGGAAGGATCATTACTGAGTGAGGGCCCCTCGGGGTCCAACCTCCCACCCGTGTTTAACGAACCGTGTTGCTTCGGCGGGCCCGCCTCACGGCCGCCGGGGGGCATCCGCCCCCGGGCCCGCGCCCGCCGCAGCCCCCTGTGAACGCTGTCTGAAGTATGCAGTCTGAGACAATTATTCAATTAATTAAAACTTTCAACAACGGATCCCTTGGTTCCGGCATCGATGAAGAACGCAACCTT
+
GGGGGGGCGC@CCEEAC@FFCC<CEFFGFGAFE@@@EGGGFG@FFEGGFFEBFGGGFGGGGGG::@@FEFEEGFFGFDGEFFGFE7,CBCFC@F7>CEFFFFGECFFFGEGCFFC<FGCFGGGEGGEF8FFGFGEEFD:CFGCCCE3C,<FEEG<@FDC:F>EE5;CF>FCEGDGGDD5CGGDEGEEGGG*:?EGGGG58<0<9@8:>EE++<C?CCFCGG?C<@+<++30;*9C?7029<:797C77DDFC<:7:7:D6DC3)*95)997;FF34D>EFB)9)7>=6*=@?FBF1#####
@M06045:235:000000000-JCY5N:1:1101:14508:7171 1:N:0:CTCAGA
CGGAATCTTGGTCATTTAGAGGAAGTAAAAGTCGTAACAAGGTCTCCGTTGGTGAACCAGCGGAGGGATCATTACCGAGTACTATAACTCATAACCCTTTGTGAACCTTTATACCTGTTGCTTCGGCGGCGCGCCTCCCGGGGCGTGCCCGCCGGTATCATCAGAATCTCTGTTCGAACCCGACGATATTTCTGAGTGTTCTAAGCGAACTGTTAAAACTTTCAACAACGGATCTCTTGGCTCCAGCATCGATGAAGAACGCAGCGCTACCGACGAAGATCGGAAGAGCACACGTCTCCCA
+
GGGGGGGGGGGGGGGGGGGGGGGGGGGGGGGGGGGGGGGGGGGGGGGGGGGGGGGGGGGGGGGGGGGGGGGGGGGGGGGGGGGGGGGGGGGGGGGGGGGGGGGFGGGGGGGGGGGGGGGGGGGGGGGGGGGGGGGGGGGGGGGGGGGGGGGGGGGGGGGGGGGGGGGGGGGGGGFGGGGGGGGGGGGGGGGGGGGGGGGGGGGGGGGEEGGGGGGGGFGGGGG7EGGGGGGEGGGGGFGCGGGGGGGGGGEGGFG*<CDFGGGDGDEFGFGFGFFFGFEFFGFFFFF>:44<FBF<#####
@M06045:235:000000000-JCY5N:1:1101:8284:7183 1:N:0:CTCAGA
CGGAATCTTGGTCATTTAGAGGAAGTAAAAGTCGTAACAAGGTTTCCGTAGGTATGTTAAGCATCGAGTTCCTTTCTTTTCGTGACATTTCGCTAACTTGTGTCGTAGGTGAACCTGCGGAAGGATCATTACTGAGTTAGGGTCTTCTGTGGCCCGACCTCCAACCCTGTGTCTACCTTACCACGTTGCTTCGGCGGGCCTGTCGACAGGATCTGTCGGCTGCCGGTGGGTCTTAAACCCCGCTGGACAGTGCTCGTCGATGGCCAACCTCCAAAACTCTTTGAAGAACCATGCCGAAATA
+
GGGGGGGGGGGGGGGGGGGGGGGGGGGGGGGGGGGGGGGGGGFGGGGGGGGGGGGGGGGGGGGGGGGGGGGGGGGGGGGGGGGGGGGGGGGGGGGGGGGGGGGGGGGGGGGGGGGGGGGGGGGGGGGGGGGGGGGGGGGGGGGGGGGGGGGGGGGGGGGGGGGGGGGGGGGGGGGGGGGGGGGGGGGGGGGGGGGGGGGGGGGGGGGGGGGGGGGGGGGGGGGGGGGGGGGGGGGGFGGGGGGGGGGGGGGGGGGGGGGDGGGGGGFFG:5@4?FFGFFFFGBF??=FFFF>??F1#####
@M06045:235:000000000-JCY5N:1:1101:17469:7185 1:N:0:CTCAGA
CGGAATCTTGGTCATTTAGAGGAAGTAAAAGTCGTAACAAGGTCTCCGTTGGTGAACCAGCGGAGGGATCATTACAGAGTTGCAAAACTCCCAACCCTTTGCGAACGAACTAGTCAGTTGCCTCGGCGGGGAGCCCTTCAGGGGGTAGCCCGCCGGAGGACCACTAAACTCTTGAATTTTTGGCCTCTCTGAGTGATTACACAATGAATCAAAACTTTCAACAACGGATCTCTTGGTTCTGGCATCGATGAAGAACGCAGCGCTACCATGTGAGATCGGAAGAGCACACGTCTGAAGGCAA
+
GGGGGGGGGGGGGGGGGGGGGGGGGGGGGGGGGGGGGGGGGGGGGGGGGGGGGGGGGGGGGGGGGGGGGGGGGGGGGGGGGGGGGGGGGGGGGGGGGGGGGGGGGGGGGGGGGGGGGGGGGGGGGGGGGGGGGGGGGGGGGGGGGGGGGGGGGGGGGGGGGGGGGGGGGGGGGGGGGGGGGGGGGGGGGGGGGGGGGGGGGGGGGGDGGGGGGGGGGGGGGGGGGGGGGGFGGGGGGGGGGGGGGGGGGDGGGGGGGGGGGGGGGGFFFFGFGF?FGFFFFGFFFFFFFDFFFFFF#####
@M06045:235:000000000-JCY5N:1:1101:22802:7190 1:N:0:CTCAGA
CGGAATCTTGGTCATTTAGAGGAAGTAAAAGTCGTAACAAGGTTTCCGTAGGTGAACCTGCGGAAGGATCATTACCTAGAGTATTGTAGGCTTTGTCCTGCTGTCTCTTACCCATGTTTTTTGAGTACTTACGTTTCCTCGGCGGGTTCGCCCGCCGATTGGACAATTTAAACCCATTGCAGTTGCAATCAGCGTCTGAAAAACTTTAATAGTTACAACTTTCAACAACGGATCTCTTGGTTCTGGCATCGATGAAGAACGCAGCGCTACCCTTTGAGATCGGAAGAGCACACGTCCTCCA
+
GGGGGGGGGGGGGGGGGGGGGGGGGGGGGGGGGGGGGGGGGGGGGGGGGGGGGGGGGGGGGGGGGGGGGGGGGGGGGGGGGGGGGGGGGGGGGGGGGGGGGGGGGGGGGGGGGGGGGGGGGGGGGGGGGGGGGGGGGGGGGGGGGGGGGGGGGGGGGGGGGGGGGGGGGGGGGGGGGGGGGGGGGGGFGGGGGGGGGGGGGGGGGGGGGGGGGGGGGGGGGGGGGGGGGGGEGGGGGGGGGGGGGGGGGGGGGGGGGGGGGGGGGGFBGFGFGFFFGFFFFGDFEDFFFFFBFFB2#####
@M06045:235:000000000-JCY5N:1:1101:27854:7206 1:N:0:CTCAGA
CGGAATCTTGGTCATTTAGAGGAAGTAAAAGTCGTAACAAGGTTTCCGTAGGTGAACCTGCGGAAGGATCATTAACTGTATTACGGGGGGCCGGCGTGGGATTGCGTGCTTTGGTGCGCCTTCCCTCCCCGCCCTGTCTGATACTACCCGTGTCTTTTGCGTACCAATTGTTTCCTCGGTAGGCTTGCCTGCCGGCCGGACACCATAAAACCTTTTGTGATTGCAGTCAGCGTCAGAAAACTACAATAATTACAACTTTCAACAACGGATCTCTTGGTTCTGGCATCGATGAAGAATGCTA
+
GGGGGGGGGGGGGGGGGGGGGGGGGGGGGGGGGGGGGGGGGGGGGGGGGGGGGGGGGGGGGGGGGGGGGGGGGGGGGGGGGGGGGGGGGGGGGGGGGGGGGGGGGGGGGGGGGFGGGGGGGGGGGGGGGGGGGGGGGGGGGGGGGGGGGGGGGGGGGGGGGGGGGGGGGGGGGGGGGGGGGGGGGGGGGGFGGGGGGGGGGGGGGGGFFCFGGGGGGGGGGGGGGGGDFGGDEGGEGFGFGCFFFGGGGGGGDGFGGGGGGGGGCGFFGFGFGFF?CFFFFG?FFFFFFFFFFAFF#####
@M06045:235:000000000-JCY5N:1:1101:12139:7215 1:N:0:CTCAGA
CGGAATCTTGGTCATTTAGAGGAAGTAAAAGTCGTAACAAGGTTTCCGTAGGTGAACCTGCGGAAGGATCATTAGTGAAATTTAGCGCACCTGCTTCAACCAGGGCGTAACCTCTCACTTTTCAAACTCTGTGCACTTTTTTGGCAAGTTGGAAGCGAAAGCGACCTTCTTGCGGCTCATTTTACAAAACACCTAGTCATTGTATGTCATTGAAATTTATAACAAAAAAAAAACTTTCAACAACGGATCTCTTGGCTCTCGCATCGATGAAGAACGCAGCGCTACCAGCTGAGATCGGGTC
+
GGGGGGGGGGGGGGGGGGGGGGGGGGGGGGGGGGGGGGGGGGGGGGGGGGGGGGGGGGGGGGGGGGGGGGGGGGGGGGGGGGGGGGGGGGGGGGGFGGGGGGGGGGGGGGGGGGBFFGGGFFFFGFGFGGGGGGGGGGGGGGGGGGGGGGGGGGGGGGGGGGGGGGGGGGGGGGGGGGGGGGGGGGGGGGGGGGGGGGGGGGGGGGGFGGGGGFFFGG7;CGGGGFGGGGGGGG?EGGGG7=FGEGG3DCFGGFDDC*9CCDGGGD?5*9:67:>8DFEF35B))<405?4))465#####
@M06045:235:000000000-JCY5N:1:1101:21623:7217 1:N:0:CTCAGA
CGGAATCTTGGTCATTTAGAGGAAGTAAAAGTCGTAACAAGGTCTCCGTTGGTGAACCAGCGGAGGGATCATTACCGAGTACTATAACTCATAACCCTTTGTGAACCTTCATACCTGTTGCTTCGGCGGCGCGCCTCTCGGGGCGTGCCCGCCGGCATTATCAGAATCTCTGTTCGAACCCGACGATACTTCTGAGTGTTCTAAGCGAACTGTTAAAACTTTCAACAACGGATCTCTTGGCTCCAGCATCGATGAAGAACGCAGCGCTACCCGCATAGATCGGAAGAGCACACGTCGAGAG
+
GGGGGGGGGGGGGGGGGGGGGGGGGGGGGGGGGGGGGGGGGGGGGGGGGGGGGGGGGGGGGGGGGGGGGGGGGGGGGGGGGGGGGGGGGGGGGGGGGGGGGGGGGGGGGGGGGGGGGGGGGGGGGCFGGGGGGGGGGGGGGGGGGGGGGGGGGGGGGGGGGGGGGGGGGGGGGGGGGGGGGGGGGGGEGGGGFGGGGGGGGGGGGGGGGGGGGGGGGGGGGGGGGGGGGGGGGGGGGGGCFFGGGGGGGGGGGGGGGGGGGGGGGGFFGFGFGFFFCFFFFGFFFDFFFFFFFFF6#####
@M06045:235:000000000-JCY5N:1:1101:21008:7242 1:N:0:CTCAGA
CGGAATCTTGGTCATTTAGAGGAAGTAAAAGTCGTAACAAGGTTTCCGTAGGTGAACCTGCGGAAGGATCATTACCGTAGGGGGGCTAACCCCCCCCTTCGAGATAGCACCCTTGATTTTCGAGTACCTTCTGTTTCTTCGGCGGGCCCGCCCGCCGGTGGACAAACTCAAACCCTTTATTGCAATAGCAGTACTCTGATAAACAAAACAAAAAGTCAAAACTTTCAACAACGGATCTCTTGGTTCTGGCATCGATGAAGAACGCAGCGCTACCGTGTTAGATCGGAAGAGCACACTCATC
+
GGGGGGGGGGGGGGGGGGGGGGGGGGGGGGGGGGGGGGGGGGGGGGGGGGGGGGFGGGGGGGGGGGGGGGGGGGGGGGGGGGGGGGGGGGGFGGGGGGGGGFFGFGGGGGGEGGGGGGGGGGGGGGGFGGGGGCFFGDGGC<E@FEGEGGGGGGGG>E>EGGGGFCGCGGGGGGGGGGGGGGGGGGGGGGGGGGGGFFFGFGGGGGGGCGGGCGGGG?FGCFGGGGGGGGGGGGGGCCGGGGGGGGGGGGGGFC<CFFFGGGGGGGEDGBGFDFB>FFFFFGBFFE)7:47?FFF4#####
@M06045:235:000000000-JCY5N:1:1101:18935:7262 1:N:0:CTCAGA
CGGAATCTTGGTCATTTAGAGGAAGTAAAAGTCGTAACAAGGTTTCCGTAGGTGAACCTGCGGAAGGATCATTAGTGATATAGAAAATCTATTTTCTAGTCAACTATTACACCCTTTTGTCAACTATACCATTGTTGCTTCCACTGGACAGACTTCGGTCCTCTGGCACACCGCAAGGTGAGGCTGGGGAGTGCTGGTGGAAAGAATTTAAACTCGTCTTTAGAAAAACTTGTCTGACAAACTTATTTTTTAATAAAATAAAACTTTCAACAACGGATCTCTAGGCTCTTGCATCCGCCAC
+
GGGCDFGGGGGGGGGGGGGGGGGGGGGGGGGGGGGFGGGGGGGGGFGGGGGGG@AEDGGGGGGDEGGGGGGGGGGGGGGGGGGG<FFGGGCFGGFEFGGFFFGGGGGGGGGGGGGGGGGGGGGGGGGGGGGGGFGGGGFGGGGG9FGEGGGGGGFFGGGGGDGGFDFFGGGGGGGGGGFFFGGG@FEEGGGGGCFDFGCEDGGGGGGGGFFFGGGGGG5DEFEFGFGGGGGGGGGGGGGGFGGGFGGGGGEGGGFGGGGFFFGFCFFFGFGFGFF5DB>FFGFF45:FFFFFFDF(#####
@M06045:235:000000000-JCY5N:1:1101:26308:7280 1:N:0:CTCAGA
CGGAATCTTGGTCATTTAGAGGAAGTAAAAGTCGTAACAAGGTCTCCGTTGGTGAACCAGCGGAGGGATCATTACCGAGTACTATAACTCATAACCCTTTGTGAACCTTTATACCTGTTGCTTCGGCGGCGCGCCCTCCGGGGCGTGCCCGCCGGTATCATCAGAATCTCTGTTTGAACCCGACGATACATCTGAGTGTTCTAAGCGAACTGTTAAAACTTTCAACAACGGATCTCTTGGCTCCAGCATCGATGAAGAACGCAGCGCTACCTATCCAGATCGGAAGAGCACACGTCAGCCC
+
GGGGGGGGGGGGGGGGGGGGGGGGGGGGGGGGGGGGGGGGGGGGGGGGGGGGGGGGGGGGGGGGGGGGGGGGGGGGGGGGGGGGGGGGGGGGGGGGGGGGGGGGGGGGGGGGGGGGGGGGGGGGGGGGGGGGGGGGGGGGGGGGGGGGGGGGGGGGGGGGGGGGGGGGGGGGGGGGGGGGGGGGGGG>EGGGGGGGGGGGGGGGGGGGGGGGGGGGGGGGGGGGGGGGGGGGGGGGGGGGGGGGGGGGFGGGFFGGGGGGGGGGDCBDGFGFDFFFGF?FFGFFDEF:FFFFF>?2#####
@M06045:235:000000000-JCY5N:1:1101:5999:7280 1:N:0:CTCAGA
CGGAATCTTGGTCATTTAGAGGAAGTAAAAGTCGTAACAAGGTCTCCGTTGGTGAACCAGCGGAGGGATCATTACCGAGTTTACAACTCCCAAACCCCTGTGAACATACCTATACGTTGCCTCGGCGGATCAGCCCGCGCCCCGTAAAAAGGGACGGCCCGCCCGAGGACCCCTAAACTCTGTTTTTAGTGGAACTTCTGAGTAAAACAAACAAATAAATCAAAACGTTCAACAACGGATCTCTTGGTTCTGGCATCGATGAAGAACGCAGCGCTACCTGTGCAGATCGGAAGAGGTACCA
+
FGGGGGGGGGGFGGGGGGGGGGGGGCFGGGGGGGGGGGGGGGFFGGGGDGGGGGGGCFFGGGGGGGGGGGGGGGGFGGGFFGFGGGGGGGGGGGGGGGGGGGGGGGGGGGFGCFGGGGGGGGGGGGGGGCFFGGCGGGGGGGDF<FGGGGGGGGFGEEEGGGGGGGEGGGGGGGGGGFFFGGFF9FFGGGGGGGGGFGGGGGFFGGGGGGFFFGGGGGGFGGGGGGC:FEGGGGGFDGG5EGGGGGFGFGFFEFGGFDG5CFFGGG@EGFD@DEFFGF??7FFFF?9?@F@FFF?(#####
@M06045:235:000000000-JCY5N:1:1101:26161:7288 1:N:0:CTCAGA
CGGAATCTTGGTCATTTAGAGGAAGTAAAAGTCGTAACAAGGTCTCCGTTGGTGAACCAGCGGAGGGATCATTACCGAGTTTACACTCATAACCCTTTGTGAACATTATAACTTGTTGCTTCGGCGGCTTCTTCGGGAGCCCGCCGGCGTTTCAGTATCTCTGTTTGTACCCGACGATACATCTGAGTGTTCTTAGCGAACTATAAAAACTTTTAACAACGGATCTCTTGGTTCTAGCATCGATGAAGAACGCAGCGCTACCTCTCAAGATCGGAAGAGCACACGTCTGAACTCCACTGAA
+
GGGGGGGGGGGGGGGGGGGGGGGGGGGGGGGGGGGGGGGGGGGGGGGGGGGGGGGGGGGGGGGGGGGGGGGGGGGGGGGGGGGGGGGGGGGGGGGGGGGGGGGGFGGGGGGGGGGGGGGGGGGGCFGGGGGGGGGGGGGGGGGGGGGGGGGGGGGGGGGGGGGGGGGGGGGGGGGGGGGGGGGGGGGGGGGGGGGGGGGGGGGGGGGGGGGGGGGGGGGGGGGGGGGGGGGFFGGGGGGGGGGGGGGGGGGGGGGGGGGGGGGGFFFFGFGFGFFFGFFFFGFFFFFFFFFFFF>)#####
@M06045:235:000000000-JCY5N:1:1101:24027:7338 1:N:0:CTCAGA
CGGAATCTTGGTCATTTAGAGGAAGTAAAAGTCGTAACAAGGTCTCCGTTGGTGAACCAGCGGAGGGATCATTACAGAGTTGCAAAACTCCCAAACCATTGTGAACGTTACCTAAACCGTTGCTTCGGCGGGCGGCCCGGGTCCTTCCCGGCGCCCCTCGGCCCTCGCGGGCGCCCGCCGGAGGAAAACCAAACTATTGCATTGTATGGCCTCTCTGAGTCTTCTGTACTGAATAAGTCAAAACTTTCAACAACGGATCTCTTGGTTCTGGCATCGATGAAGAACGCAGCGCTACCGATTG
+
GGGGGGGGGGGGGGGGGGGGGGGGGGGGGGGGGGGGGGGGGGGGGGGGGGGGGGGGFGGGGGGGGGGGGGGGGGGGGGGGGGGGGFFGFGGGGGGGGGGGGGGGGGGGGGGGGGGGGGGGGGGGGGGGGGGGGGGGGGGGGGGGGGGGGGGGGGGGGFGGGGGGGGCGGGGGGGGGGGGCG8EG>FGGGGEGGGGFGGFG?:CGGGGGGGGDGCFF?7CFGGGGCFGEGGFFFFFGGGGGGGGGGGFG7FG=FFDDC7DDFGGCCGFBD6C?5FFDFF46=C4FFBD>>@@FB>>F#####
@M06045:235:000000000-JCY5N:1:1101:26124:7348 1:N:0:CTCAGA
CGGAATCTTGGTCATTTAGAGGAAGTAAAAGTCGTAACAAGGTCTCCGTAGGTGAACCTGCGGAGGGATCATTACAAGTGACCCCGGTCTAACCACCGGGATGTTCATAACCCTTTGTTGTCCGACTCTGTTGCCTCCGGGGCGACCCTGCCTTCGGGCGGGGGCTCCGGGTGGACACTTCAAACTCTTGCGTAACTTTGCAGTCTGAGTAAACTTAATTAATAAATTAAAACTTTTAACAACGGATCTCTTGGTTCTGGCATCGATGAAGAACGCAGCGCTACCAGCTCAGATCGACTCA
+
GGGGGGGGGGGGGGGGGGGGGGGGGGGGGGGGGGGGGGGGGGGGGGGGGGGGGGGGGGGGGGGGGGGGGGGGGGGGGGGGGGGGGGGGGGGGGGGGGGGGGGGGGGGGGGGGGGGGGGGGGGGGGGGGGGGGGGGGGFGGGGGGGGGGGGGGGGGGGGGGGFGGGEFGGGDGGGGGGGGGGGGGGGGGGGGGGGGGGGG9@FGCFGGGGGGGFGGGGCGGGGGGGGGGGFGGGGGGGFGGGGGGCGGGCFGGGGFCEFGGGGGGGGFFGFGFGFFFGDFFFGFFFFFF:FFB?>:8#####
@M06045:235:000000000-JCY5N:1:1101:27035:7368 1:N:0:CTCAGA
CGGAATCTTGGTCATTTAGAGGAAGTAAAAGTCGTAACAAGGTCTCCGTTGGTGAACCAGCGGAGGGATCATTACCGAGTTATCCAACTCCCAACCCCTGTGAATTATACCTTTAATTGTTGCTTCGGCGGGACTTCGCGCCCGCCGGGGACCCAAACCTTCTGAATTTTTTAATAAGTATCTTCTGAGTGGTTAAAAAAAAAAATGAATCAAAACTTTCAACAACGGATCTCTTGGTTCTGGCATCGATGAAGAACGCAGCGCTACCTGATGAGATCGGAAGAGCACACGTCTGAGCTCC
+
GGGGGGGGGGGFGGGGGGGGGGGGGGGGGGGGGGGGGGGGGGGGFGGGGGGGGFGFFGGGGGGGDGGGGGGGGGGGGGGGGGGGGGGGGGGGGFGGGGFGFGFGGGGGDGGGGGGGGGGGGGGGFGGGGGGGGGGGGGGGGGGGGGGGGGGGGGGFFFGGGGGGGGFGGGGGGGGGGGGGFGGGG;EGGGFFGGGCEGGGGGGGGCCFGGFGGGGFGGGCFGFGGGCCE58@7EGGGCGGGFGGGDFGGGEGGFGGGG35CCDG/)<?=?C=F44@77@)<D5@>F@45>>1>0(-#####
@M06045:235:000000000-JCY5N:1:1101:27594:7374 1:N:0:CTCAGA
CGGAATCTTGGTCATTTAGAGGAAGTAAAAGTCGTAACAAGGTTTCCGTAGGTGAACCTGCGGAAGGATCATTCATAATAAGTGTTTATGGCACTTCTTAAATCCATATCCACCTTGTGTGCAATGTCAGCCGTTTTCTTTATGAAAGCGGCCAAACATCAACTTATTTTTTAACTGTCTGTCTGAAAACTATTATGAATAAACAATTCAAATACAACTTTCAACAACGGATCTCTTGGCTCTCGCATCGATGAAGAACGCAGCGCTACCGTTACAGATCGGAAGAGCACACGTCTTCGTA
+
GGGGGGGGGGGGGGGGGGGGGGGGGGGGGGGGGGGGGGGGGGGGGGGGGGGGGGGGGGGGGGGGGGGGGGGGGGGGGGGGGGGGGGGGGGGGCGGGGGGGGGGGGGGGGGGGGGGGGGGGGGGGGGGGGGGGGGGGGGGGGGGGGGGGGGGGGGGGGGGGGGGGGGGGGGGGGGGGGGGGGGGGGGGGGGGGGGGGGGGGGGGGGGGGGGGGGGGGGGGGGGGGGGGGGGGGGGGGGGGGGGDFGGD4<CFGGGGGGGGDGGGGGGFADFD>DEFFGFFF>DDFEFFFFFFFFFF<#####
@M06045:235:000000000-JCY5N:1:1101:19333:7390 1:N:0:CTCAGA
CGGAATCTTGGTCATTTAGAGGAAGTAAAAGTCGTAACAAGGTCTCCGTTGGTGAACCAGCGGAGGGATCATTACTGAGTACTATACTCTCTACCCTTTGTGAACTATTATACCTGTTGCTTCGGCGGCGCCCGCGAGGGTGCCCGCCGGTCTCATCAGAATCTCTGTTTTCGAACCCGACGATACTTCTGAGTGTTCTTAGCGAACTGTCAAAACTTTTAACAACGGATCTCTTGGCTCCAGCATCGATGAAGAACGCAGCGCTACCGGGACAGATCGGAAGAGCACACGTCTGACAAGA
+
GGGGGGGGGGGGGGGGGGGGGFFGGGGGGGGGGGGGGGGGGGFGGGGGGFGGGGGGGGGGGGGEGGGGGGGGGGGGGGGGGGGGGGGGGGGGGGGFGGGGGGGGGGGGGF9FFGGFFFGGGGGGGGDEGGGGGGGDGGGGGGGGGGGGGGGGGGGGGGGGGGGFFGGGGGGGGDFGGGGGGGFGGGFGGGGGGGGGGGGGGGGDGGGGGFGGGG9FGGGGGGGGGGGGGGGGGGFFGGGFEGGGGGGDFFGGGCCGFDGD3<9<CDE)>BG>DFFFGFFFFG:)<F?5>FEBFF?)#####
@M06045:235:000000000-JCY5N:1:1101:7887:7394 1:N:0:CTCAGA
CGGAATCTTGGTCATTTAGAGGAAGTAAAAGTCGTAACAAGGTCTCCGTTGGTGAACCAGCGGAGGGATCATTACCGAGTTTACAACTCCCAAACCCCTGTGAACATACCACTTGTTGCCTCGGCGGATCAGCCCGCTCCCGGTAAAACGGGACGGCCCGCCAGAGGACCCCTAAACTCTGTTTCTATATGTAACTTCTGAGTAAAACCATAAATAAATCAAAACTTTCAACAACGGATCTCTTGGTTCTGGCATCGATGAAGAACGCAGCGCTACCACATGAGATCGGAAGAGCAGCTTC
+
GGGGGGGGGGGGGGGGGGGGGGGGGGGGGGFGGGGGGGGGGGGGGGGGGGGGGGGGGGGGGGGGGGGGGGGGGGGGGGGGEGGGGGGGGGGGGGGGGGGGGGFGGGGGGGGGGGGGGGGGGGGGGGGGGGGGGGGGGGGGGGGGGGGGGGGGGGGGGGGGGGGGGGGGGGGGGGGGGGGGGGGGGGGGGGGGGGGGGGGGGGGGGGGGGGGGGGGGFGFGGFFGGFCGGGGGFGGEGGDGCFGGGDGGGGGGGC77:FGGGGGGGGF@D>D>DBFEGFF>FDFFFFFFFF)4530)#####
@M06045:235:000000000-JCY5N:1:1101:4441:7402 1:N:0:CTCAGA
CGGAATCTTGGTCATTTAGAGGAAGTAAAAGTCGTAACAAGGTTTCCGTAGGTGAACCTGCGGAAGGATCATTAGTGATATAGAAAATCTATTTTCTAGTCAACTATTACACCCTTTTGTCAACTATACCATTGTTGCTTCCACTGGACAGACTTCGGTCCTCTGGCACACCGCAAGGTGAGGCTGGGGAGTGCTGGTGGAAAGAATTTAAACTCGTCTTTAGAAAAACTTGTCTGACAAACTTATTTTTTAATAAAATAAAACTTTCAACAACGGAGCTCTAGGCTCTTGCATCGGGTCA
+
GGGGGGGGGGGGGGGGGGGGGGGGGGGGGGGGGGGGGGGGGGFFFGGGGGGGGGGGGGGGGGGEGGGGGGGGGGGGGGGFGGGGGGFGGGGGGGGGFGGGGGGGGGDFGGGGGGGGGCCGGGGGGGGGGFGGGFFGGGFGFFGFGGGGGGFGGGGGGGGGGGGGGCFCF@EFEGGGG@@F9D@F8ECECGGEDCFFEDFGCFGGGGGGGGAC3<:ECCFGGFGGGCFFGFFCGGGGGC4FCFGFGGG@FG588CF79:CFFFDFFGAFDFDFGFBA5))003::=?6@FF=<=42-#####
@M06045:235:000000000-JCY5N:1:1101:3547:7404 1:N:0:CTCAGA
CGGAATCTTGGTCATTTAGAGGAAGTAAAAGTCGTAACAAGGTTTCCGTAGGTGAACCTGCGGAAGGATCATTACAGTGTCTTGGAGGCCGAGCCGCGCCGCTCCCCACGGGGGGTGACGGGGCCTGTGCCCCCTCCACACGTGTCTACCACACTCTGTTGCCTTGGCGGGTCTGCCCCTGTGGCTGCTGGGGATCACCGCTGGTGTCCCGGGTCCGTACCCGCCGATGGAACCTCTGAACCCGCTGGGAATCTAGTGTGGCTGAGTGTTTGACAAATCAAACAAAACTTTCAACATCAAC
+
FFEEGCECFFGCFGA6E<FDGGFGGFFGGGGFFFGGGGGGGGFEFGFFEEFGGGGFFFGGGGGGGGGG<FGGDFGGGEFEGG9FGGGGGFFEGFEGGEGGEFBFGGGFCFGEGGG7FCFGGGGDDEFGGG9FFG5*ACCEEGFGCGGEEFFFFG*@EC<@GGGF?FGGGGGGECEFFGGCF<EGGCE5?EGGGG5CF6FGD5CGFG/<CFCEE:=EGGFE*AECGGG5CC@EEF6A6CGGCFG*:>>)>7C5C*:>CFCG*>FC<<8?287FC@FFD*9?FCFFFFFF4*9<@A9?#####
@M06045:235:000000000-JCY5N:1:1101:17052:7415 1:N:0:CTCAGA
CGGAATCTTGGTCATTTAGAGGAAGTAAAAGTCGTAACAAGGTTTCCGTAGGTGAACCTGCGGAAGGATCATTACCGAGTGAGGGCCCTCTGGGTCCAACCTCCCACCCGTGTTTATCATACCTAGTTGCTTCGGCGGGCCCGCCGTCATGGCCGCCGGGGGGCACCCGCCCCCGGGCCCGCGCCCGCCGAAGCCCCCCCTGAACGCTGTCTGAAGATTGCAGTCTGAGCGATTAGCTAAATCAGTTAAAACTTTCAACAACGGATCTCTTGGTTCCGGCATCGATGAAGAACGCATCCAA
+
GGGGGGGGGGGGGGGFGGFGGGGGGGGGGGGGGGGCGGGGGGFGGGFGGGGGGGGGGGGGGGGGGGGFGGGGGGDGGGGGGGGGGGGGGGGGGGFGFGGGGGGGGGGGGGGGDFGGEGGGGGGGGGGGGGGFCGFG7>:@:CEEGGFFEGGFGFGDEGGGECC88EGEGDGCEGEEGGEEGD85?EE8E58*?:;CCECE>:F6@FG5ECCF9?9CCE:@F+0<CE97?CG58:A?<C70<C>+A?FFG*?FGGGGGGFG4CDDD3>FF=>47?@FC3;:59<>F7*19072.98(#####
@M06045:235:000000000-JCY5N:1:1101:28438:7419 1:N:0:CTCAGA
CGGAATCTTGGTCATTTAGAGGAAGTAAAAGTCGTAACAAGGTCTCCGTTGGTGAACCAGCGGAGGGATCATTACCGAGTTTACAACTCCCAAACCCCTGTGAACATACCACTTGTTGCCTCGGCGGATCAGCCCGCTCCCGGTAAAACGGGACGGCCCGCCAGAGGACCCCTAAACTCTGTTTCTATATGTAACTTCTGAGTAAAACCATAAATAAATCAAAACTTTCAACAGCGGATCTCTTGGTTCTGGCATCGATGAAGAACGCAGCGCTACCCCGCAAGATCGGAAGAGCATTCGT
+
GGGGGGGGGGGGGGGGGGGGGGGGGGGGGGGGGGGGGGGGGGGGGGGGGGGGG?FGGGGGGGGGGGGGGG,FFGGGGGGGGGGGGGGGGGGGFFGGGGGGGGFGGGGGGGGGGGGGGGGGGGGGGGGGGGGGGGGGGGEGGDGGGGGGGGDGGGGGGGGGGGDGGGGGGGGGGGGGGGGGGGFGFF@E@CCED9FGGGGGGDEFFGGGGGGFCFFG7CCF?GGGGGGGGGGGCCGGGGDGGGGGGGGF77<7FDGGEFC0::7CFF>5C@D3C>EEGF>DFG@5FFFFDEFFFF0)#####
@M06045:235:000000000-JCY5N:1:1101:7081:7421 1:N:0:CTCAGA
CGGAATCTTGGTCATTTAGAGGAAGTAAAAGTCGTAACAAGGTCTCCGTTGGTGAACCAGCGGAGGGATCATTACAGAGTTGCAAAACTCCCAAACCATTGTGAACGTTACCTAAACCGTTGCTTCGGCGGGCGGCCCGGGTCCTTCCCGGCGCCCCTCGGCCCTCGCGGGCGCCCGCCGGAGGAAAACCAAACTATTGCATTGTATGGCCTCTCTGAGTCTTCTGTACTGAATAAGTCAAAACTTTCAACAACGGATCTCTTGGTTCTGGCATCGATGAAGAACGCAGCGCTACCGTAAC
+
GGGGGFGGGFFCFGFFGGGGGGFGGGGGGG9EEGGGGGGGGGGGGCGGGGGGGGFGEGGGGGGGGEG:CFFFGGGFGGGGGGG9FGCGGGGGGFC<FGFGGGGG9FGGGGGDGGFGCGEBFFDFFGGGGGGGGFCCCGEFCFGGGGFGGGGGDDGGGGECGGGGGFGG7EGEGGGGGGGGGGGDECGGGD5:8CAC9CCCEGCGGFGGGGCFGDFG+C:FGDEF7CCE9CE++<<<>?7AF7DEFFFG7FGFCGD/5CCDFGFCFD@FF?>?FF4@5:FFF>@FFFB>5>56>;9?#####
@M06045:235:000000000-JCY5N:1:1101:18390:7442 1:N:0:CTCAGA
CGGAATCTTGGTCATTTAGAGGAAGTAAAAGTCGTAACAAGGTTTCCGTAGGTGAACCTGCGGAAGGATCATTAGTGAACGCCCTCACGGGCTTATAACTATTCCAAACCTCTGTGAACCGTGCCCTTCGGGGCTATTTTACAAACATGGTGTAATGAACGTCATATATCATAACAAAACAAAACTTTCAACAACGGATCTCTTGGCTCTCGCATCGATGAAGAACGCAGCGCTACCGCTAGAGATCGGAAGAGCACACGTCTGAACTCCAGTCACCTCAGAATCTCGTATGCCGTGAAAT
+
GGGGGGGGGGGGGGGGGGGGGGGGGGGGGGGGGGGGGGGGGGGGGGGGGGGGGGGGGGGGGGGGGGGGGGGGGGGGGGGGGGGGGGGGGGGGGGGG<FGGGGGGGGGGGGGGGGGGGGGGGGGGGGGGGGGGGGGGGGGGGGGGGGGGGGGGGGGGGGGGGGGGGGGFFGGGGGGGGGGGGGGGGGGGGGGGGGGGGGEGGGGGGGGGGGGGGECGGGGGGGGGGGGGGGGGGGGGGGGGGGFGFGGGGGGGGGGGGGGGGGGGGGFFGFGFGFBFG@@FF7=**7FFFB@?FFB(#####
@M06045:235:000000000-JCY5N:1:1101:23225:7447 1:N:0:CTCAGA
CGGAATCTTGGTCATTTAGAGGAAGTAAAAGTCGTAACAAGGTTTCCGTAGGTGAACCTGCGGAAGGATCATTACCGTAGGGGGGCTAACCCCCCCCCTTCGAGATAGCACCCTTGATTTTCGAGTACCTTCTGTTTCTTCGGCGGGCCCGCCCGCCGGTGGACAAACTCAAACCCTTTATTGCAATAGCAGTACTCTGATAAACAAAACAAAAAGTCAAAACTTTCAACAACGGATCTCTTGGTTCTGGCATCGATGAAGAACGCAGCGCTACCGTTCAAGATCGGAAGAGCACAAGTCT
+
GGGGGGGGGGGGGGGGGGGGGGGGGGGGGGGGGGGGGGGGGGGGGGGGGGGGGGGGGGGGGGGGGGGGGGGGGGGGGGGGGGGGGGGGGGGGGGGGGGGGGGCGFGGGGGGGGGGGGGGGGGGGGGGGGGGGGGGGGGGGGGGGGGGGGGGGGGGGGGGDGGGGGGGG7ECGFGGGGGGGGGGGGGGGGGGG<CFCGFFFGGGGGGGGGGGGGGGGFCFFF?6CFFDCGGFFGGGG7EC9CGGGGGGGGGGGGGGFDCCDDGGFGGFFGFGBD@FE7>FFFGFFFFFEFFF:54:(#####
@M06045:235:000000000-JCY5N:1:1101:19749:7465 1:N:0:CTCAGA
CGGAATCTTGGTCATTTAGAGGAAGTAAAAGTCGTAACAAGGTCTCCGTTGGTGAACCAGCGGAGGGATCATTACAGAGTTGCAAAACTCCCAACCATTGTGAACCTACCTCACCGTTGCTTCGGCGGGTGGCTCCCACCGGGGCCGCGCCGGCCCCCGTGCCGGCAGCCCGTCAGAAGACCAAAACTCTTCGTCATCAGTGGCCTCTCTGAGTAACTTATACAATAAGTCAAAACTTTCAACAACGGACCTCTTGGTTCTGGCATCGATGAAGAACGCAGCGCTACCGCCTAAGAACCTA
+
GGGGGGGGGGGGGGGGGGGGGGGGGGGGGGGGGGGGGGGGGGGGGGGGGGGGGGGGGGGGGGGGGGGGGGGGGGGGGGGGGGGGGGEFGGGGGGGGGGGGGGGGGGGGGGGGGGGGGGGGGGGGGGGGGGGGGGGGGGGGGGGGGGGGGGGGGGGGGGGGGGGGGGGGGGGGGGGGGGGGGGGGGGGFGGGGGGGFGGGGGGGGGGGFFGGGGGGGGGGGGGGGGGGGGGGGGGGGGGGGGGGGGGGGGGGGGGGGGFGGGGGGGGFFGFCFDFF?GFFF@GFFFDFFFFDB5??2#####
@M06045:235:000000000-JCY5N:1:1101:23484:7468 1:N:0:CTCAGA
CGGAATCTTGGTCATTTAGAGGAAGTAAAAGTCGTAACAAGGTTTCCGTAGGTGAACCTGCGGAAGGATCATTACCGAGTGAGGGCCCTCTGGGTCCAACCTCCCACCCGTGTTTATCGTACCTTGTTGCTTCGGCGGGCCCGCCGCAAGGCCGCCGGGGGGCTTCCGTCCCCGGGTCCGCGCCCGCCGAAGACACCTGTGAACGCTGTATGAAGATTGCAGTCTGAGCGAAAAGCTAAATCGTTAAAACTTTCAACAACGGATCCCTTGGTTCCGGCATCGATGAAGAACGCAGCGAAGC
+
GGGGGGGGGGGGGGGGGGGGGGGGGGGGGGGGGGGGGGGGGGGGGGGGGGGGGGGGGGGGGGGGGGGGGGGGGGGGEGGGGGGGGGGGGGGGGGGGGGGGGGGGGGFGGGGGGGGGGGGGGGGGGGGGGGGGGFGGGGGGGGGGDGGGGGGGGGGGGGGGGGGGGGGGGGGGGGGGEEGGGGGGGGGGCC8C?FGGGGGGCC@EGGGGG9FF+<C+<FGGGGGGFFCG7C:C:EFGFCGGGGGGGCGGGGGGG=C>FDGGG5<7D*8@GFGFGFFDGD3@FDFFFF?*9@475;>(#####
@M06045:235:000000000-JCY5N:1:1101:9291:7478 1:N:0:CTCAGA
CGGAATCTTGGTCATTTAGAGGAAGTAAAAGTCGTAACAAGGTTTCCGTAGGTGAACCTGCGGAAGGATCATTACCCTTCCGGTCTTCGAGACCGCGTCTTCAGCTCGCCGCAGGACCCCACGAAAGTGGCCAGAAATGCGGACGAGGCGAAGTAACCCTTGACTATGAGTACCTTTTGTTCCCTCGGCGGGCTCGCGCCCGTCGCTGGGCCCATCCAATCCCCTTTGCAGTAGCAGCATACCTCTGATCGTGGGCACTTGACTCTTTACAACTTTCAACAACGCAACTCTTGGTTTAGCA
+
FEE@@FGGGGGGGGFFGGGGGGDGCEFFGGGGFGDEFGGGF@ECF@EFG8F@EFFECFFGFFGGGEDEGGFGGGGGGGFGGGGGGGGE,CF?CG=CC>@CDCGGGC@@EFGGGGECFGGDC@EFG7BFEFCG@=D<DFGFEF:@C:>F@BC<@FFFGGFGCGGGGGFEGG@,C;FECEFGGF,<9FE771B*85CEEEG5CEGCE*:?8?*C/*08C+A+:E8FGFF9?CCG??F7C*9+79*+<CC*;*29:9)**95*2:*::*91287@<?F4*0*1**0.)))0)/*67>B?#####
@M06045:235:000000000-JCY5N:1:1101:23280:7478 1:N:0:CTCAGA
CGGAATCTTGGTCATTTAGAGGAAGTAAAAGTCGTAACAAGGTTTCCGTAGGTGAACCTGCGGAAGGATCATTACCGAGTGGCGCGAAATTCCTGTCGTGAGACGGGGAAGCTACCCGACCTTTTGTCATTTTGTCGAGTCTGGCTGGCGGGATTGCATTCGTGAGAAGCGAATGTGGATTTCGGCAGACGGACCAAAACTTCGGCGGAAGAGGTAGGCGTTGACCTGCCCGCCGCCGGCCGTAGAAGACAATACACATTCTTGAGAGCAAACTGAAGTCTAAGACGATACTTGAACTCCT
+
GGGGGGGGGGGFGGGGGGGGGGGGGGGGGGGGGGGGGGGGGGGGGGGGGGGGGGGGGGGGGGGGGGGGGGGGGGGGGGGGGGGGGGFEGGGGGGGGGGGGGGGGGGGGGGGGGGGGGGGGGGGGGGGGGGGGGGGGGGGGGGGGGGGGGGGGGGCFGGGGGGGGGGGGGGGGGEGGGGGCGCGGGGGGFFGGGGGGGGGGGGGGGGGGDEGGGGGGGGGGGGGGGGGGGGGGGGGGGGGGGGGGGGGGGGGGGG:FGGGGGGGGGGFFGFGFFFFFC?=6FGFFFFF>@EFAFFFD#####
@M06045:235:000000000-JCY5N:1:1101:26051:7489 1:N:0:CTCAGA
CGGAATCTTGGTCATTTAGAGGAAGTAAAAGTCGTAACAAGGTCTCCGTAGGTGAACCTGCGGAGGGATCATTACACAAATATGAAGGCGGGCTGGAACCTCTCGGGGTTACAGCCTTGCTGAATTATTCACCCTTGTCTTTTGCGTACTTCTTGTTTCCTTGGTGGGTTCGCCCACCACTAGGACAAACATAAACCTTTTGTAATTGCAATCAGCGTCAGTAACAAATTAATAATTACAACTTTCAACAACGGATCTCTTGGTTCTGGCATCGATGAAGAACGCAGCGCTACCTGTTGCG
+
GGGGGCGGGGGGGGGGGGGGGGGGGGGGGGGGGGGGGGGGGGGFGGGGGGGGGGGGGGGGGGGGGGGGGGGGGGGGGFGGGGGGFFGGGGGGGGGGGGGGGGGGGGGGGGGGFGGGGGGGGGGGGGGGGGGGGGGGGGGGGGGGGGGGGGGGGGGGGGGGGGGGGGGGGGGGGGEGGGGGGGGG8FFEFGGGGGGGGGGGGGGGGGGGGGGGGGGGGGGGGFGFCEGCFGFFFGGGGGGGGGGGGGGGGGCGGCDDGGGGGGGGGGFFGFGFGEF>G4BFFGFFFFFFDFB;F<F<#####
@M06045:235:000000000-JCY5N:1:1101:9271:7502 1:N:0:CTCAGA
CGGAATCTTGGTCATTTAGAGGAAGTAAAAGTCGTAACAAGGTCTCCGTAGGTGAACCTGCGGAGGGATCATTACAAGTGACCCCGGTCTAACCACCGGGATGCTCATAACCCTTTGTTGTCCGACTCTGTTGCCTCCGGGGCGACCCTGCCTTCGGGCGGGGGCTCCGGGTGGACACTTCAAACTCTTGCGTAACTTTGCAGTCTGAGTAAACTTAATTAATAAATTAAAACTTTTAACAACGGATCTCTTGGTTCTGGCATCGATGAAGAACGCAGCGCTACCAAGGGAGATCGCTGAA
+
GGGFGGGGGGGGGGGGGGGGGGGGGGGGGGGGGGGGGGGGGGGGGGGGGGGGGGGGGGGGGGGGGGGGGGGGGGGGGGGGGGFEFEGGGGGGGGGGGGGGGGGGAFFGGGGGGGGGGGGDGGGGGGGGGGGGGGGDGGGGGGGGGGGGGGGGGGGGDGGGGGGGGGGGGGGEGGGGGGDFGGGFGCGGGCGGGGGGFFFGFGDCFGGGGFGGGGGGFGFGFFGFF7CFGGGEFFGGGFGGGFFGGD3C:>?DGFGC<77:DGDGDGFFGFCFG>>>D@>53<:BFFF4>5)4@?B?#####
@M06045:235:000000000-JCY5N:1:1101:28158:7517 1:N:0:CTCAGA
CGGAATCTTGGTCATTTAGAGGAAGTAAAAGTCGTAACAAGGTCTCCGTTGGTGAACCAGCGGAGGGATCATTACAGAGTCTTCTGAACTCCAAACCATTGTGAACATATCATGTTGCTTCGGCGGGATGCCGGGTGGACCAGCGCCCCCGCGCCGCCCGCCGGAGGCCAAACTCTTGTTTTCTAGCGGAATCTTCTGAGTCTTTATAAATAAGCAATCAAAACTTTCAGCAACGGATCTCTTGGCTCTGGCATCGATGAAGAACGCAGCGCTACCTTGTGAGATCGGAAGAGCACCGGCA
+
GGGGGGGGGGGGGGGGGGGGGGGGGGGGGGGGGGGGGGGGGGGGGGGGGGGGGGGGGGGGGGGGGGGGGGGGGGFFGGGGGGGGGGGGGGGGGGGGGGGGGGGGGGGGGGGGGGGGGGGGGGGGGGGGGGGGGGGGGGGGGGGGGGGGGGGGGGGGGGGGGGGGFEGGGGGGGGGGGGGGGGGGGGGGGGEGGGGGGGGGGGGGGGGGGGGGGGGGGGGGGGGGGGGGGGGGGGEGGGG7CGGGGGFGGGGGGFGGGGGGGDGGDGFFGDGDGDFFGFFFFCFFFFFFBBD0@?F7#####
@M06045:235:000000000-JCY5N:1:1101:7720:7543 1:N:0:CTCAGA
CGGAATCTTGGTCATTTAGAGGAAGTAAAAGTCGTAACAAGGTTTCCGTAGGTGAACCTGCGGAAGGATCATTCATAATTGAGTGTTTTATGGCACTCTTTAAAAAAATCCATATCCACCTTGTGTGCAACGTTTTTGAACTCTCTGGCATTAAAAAGCCAAGAGGGTTTGATTAACTTAACACCTTTAAAGCAGTTTGTCTGAATATCTATTTCTGAATAAACATAATTCAAAAATACAACTTTCAACAACGGATCTCTTGGCTCTCGCATCGATGAAGAACGCAGCGCTACCAGAATTG
+
FEEEEFCDFGGFFCDAEAFGGGFFFGGGCFGGGGG?FGGFEG@FF9CFED:FE<DCFF?EGGGGEF7EFGGGGEF@EFGGGFFF<EF8FFGGCCG9CEFEFF9CEGDEGEFGGGCF<,EFFF<FGFEFGF=@F@EFCGGGGGGGGGGGGGGGAE9EAFGG<<D,DF@FF@FFGGFDGG9FFGGFGF@FCFCCFGGAFFFGGGGF;,@FEEEFFGGGF7EFCAEFGF9,DFGG:F7;7FFGGGGE,CFCC6=FGGGC=*3CF:=<9*=683<)5:5.2AFFF4AD)7)5)))-0:?)#####
@M06045:235:000000000-JCY5N:1:1101:21020:7554 1:N:0:CTCAGA
CGGAATCTTGGTCATTTAGAGGAAGTAAAAGTCGTAACAAGGTCTCCGTTGGTGAACCAGCGGAGGGATCATTACCGAGTGTAAAAACTCCCAAACCATTGTGAACCTACCACTGTTGCTTCGGCGGCCTCGCCCCGGGCGCGTTCGCGCGGCCCGGACCCAGGCGTCCGCCGGAGGCTCCAAACTCTTGTCTTTTAGTGTATTTCTGAGTGGCATAAGCAAATAAATCAAAACTTTCAGCAACGGATCTCTTGGTTCTGGCATCGATGAAGAACGCAGCGCTACCCTCAGAGATCGACGC
+
GGGGGGGGGGGGGGGGGGGGGGGGGGGGGGGGGGGGGGGGGGGGGGGGGGGGGGGGGGGGGGGGGGGGGGGGGGGGGGGGGGGGGGC8EFGGGGGGGGGGGGGGGGGGGGGGGGGGGGGGGGGGGGGGGGGGGGGGGGGGGGGGGGGGGGGGGGGGGGGGGGGGGGFGGGGGGGGGGGGGGGGGGGGGGGGGGGGGGGGGGGGGGGGGGGGGGGGGGGGGGGGGGGGGGGGGGGGGGGGGGGGGGGGDGGGGGGGGGGGGGGGGG3FFGFGFGFF@GFFFFGFFFFFFFFFAFFF4#####
@M06045:235:000000000-JCY5N:1:1101:13960:7559 1:N:0:CTCAGA
CGGAATCTTGGTCATTTAGAGGAAGTAAAAGTCGTAACAAGGTTTCCGTAGGTGAACCTGCGGAAGGATCATTACTGAGTGAGGGCCCCTCGGGGTCCAACCTCCCACCCGTGTTTAACGAACCTTGTTGCTTCGGCGGGCCCGCCTCACGGCCGCCGGGGGGCATCCGCCCCCGGGCCCGCGCCCGCCGAAGCCACCTGTGAACGCTGTCTGAAGTATGCAGTCTGAGACAATTATTAAATTAATTAAAACTTTCAACAACGGATCTCTTGGTTCCGGCATCGATGAAGAACGCAGGCAA
+
GGGGGGGGGGGGGGGGGGGGGGGGGGGGGGGGGGGGGGGGGGGGGGGGGGGGGGGGGGGGGGGGGGGGGGGGGGGGGGGGGGGGGGGGGGGGGGGGGGGGGGGGGGGGGGGGGGGGGGGGGGGGGGGGGGGGGGFGGGGGGGGGGGGGGGGGGGGGGGEGGGGGGGGGGGGGGGGGGGGGGGGGGGGGGG>EGEFGGGGGGGFGGGGGGGGCF7CFFFGGGGGGGFGGFFGGGGGGGGGGFFGGFGGGGGGGGGGGFGFFGFGGGGF6FFGF4FFFFBFFF<?B@FFFF4*2:>:(#####
@M06045:235:000000000-JCY5N:1:1101:23735:7563 1:N:0:CTCAGA
CGGAATCTTGGTCATTTAGAGGAAGTAAAAGTCGTAACAAGGTCTCCGTTGGTGAACCAGCGGAGGGATCATTACAGAGTTGCAAAACTCCCAAACCATCGTGAACGTTACCTACATCGTTGCTTCGGCGGGTGGCGGGCTTCGGCCCTGCCCTCGGCCCCTCTCGGGGGCCCGCCGGAGGTACACCGAACTCTTGAATTTACATGGCCTCTCTGAGTCTTCTGTACTGAATAAGTCAAAACTTTCAACAGCGGATCTCTTGGTTCTGGCATCGATGAAGAACGCAGCGCTACCGGGTGAC
+
GGGGGGGGGGGGGGGGGGGGGGGGGGGGGGGGGGGGGGGGGGGGGGGGGGGGGGGGGGGGGGGGGGGGGGGGGGGGGGGGGGGGGGGGGGGGGGGGGGGGGGGGGGGGGGGGGGGGGGGGGGGGGGGGGGGGGGGGGGGGGGGGGGGGGGGGGGGGGGGGGGGGGGGGGGGGGGGGGGGGGGGGGGGGGGGGGGGGGGGGGGGGGGGGGGGFGGGFGGGGGGGFGGGGGCFGGGGGGGGGGGGGGGGGGGGGGGDCCDGGGFGGFGFFGFFFGFFFGFFFFGFFFFFFFFBBFFFF#####
@M06045:235:000000000-JCY5N:1:1101:21018:7573 1:N:0:CTCAGA
CGGAATCTTGGTCATTTAGAGGAAGTAAAAGTCGTAACAAGGTCTCCGTTGGTGAACCAGCGGAGGGATCATTAGCGAGTATAACTCTCTAAAACCATTGTGAACGAACGAACCCGTTGCTTCGGCGGACGGCTCTGCCGCCGCCGGAAGAACGCAAACTCTTGTTATTATTGTTTCTCTGAGTACTTATTCAATAAGTAAAAACTTTCAACAACGGATCTCTTGGTTCTGGCATCGATGAAGAACGCAGCGCTACCAGCCTAGATCGGAAGAGCACACGTCTGAACTCCAGTCACCCACA
+
GGGGGGGGGGGGGGGGGGGGGGGGGGGGGGGGGGGGGGGGGGGGGGGGGGGGGGGGGGGGGGGGGGGGGGGGGGGGGGGGGGGGGGGGGGGGGGGGGGGGGGGGGGGGGGGGGGGGGGGGGGGGGGGGGGGGGGGGGGGGGGGGGGGGGGGGGGGGGGGGGGGGGGGGGGGGGGGGGGFGGGGGGGGFGGGGGGGGGGGGGGGGGGGGGGGGGGGGGGGGGGGGGGGFFGGGGGGGGFFGGGGGGGGGGGGGGGGGGGCGGGFF=CFFGFCBGFF:FFFFFGF@???/9FF06))6#####
@M06045:235:000000000-JCY5N:1:1101:11924:7576 1:N:0:CTCAGA
CGGAATCTTGGTCATTTAGAGGAAGTAAAAGTCGTAACAAGGTCTCCGTTGGTGAACCAGCGGAGGGATCATTACCGAGTTTACAAACTCCCAAACCCTTTGTGAACCTTACCATATTGTTGCTTCGGCGGGACCGCCCCGGCGCCTTCGGGCCCGGAACCAGGCGCCCGCCGGAGGCCCCAAACTCTTATGTCTTTAGTGGTTTTCTCCTCTGAGTGACACATAAACAAATAAATAAAAACTTTCAACAACGGATCTCTTGGCTCTGGCATCGATGAAGAACGCAGCGCTACCAGCCCAT
+
GGGGGGGGGGGGGGGGGGGGGGGGGGGGGGGGGGGGFGGGGGGGGGGGFGGGGGGGGGGGGGGDFGGGGGGGGGGGGGGGGGGGGGFFGGGGGGGGGGGGGGGGGGGGGGGGGGGGGGGGGGGGGGGGGGGGGGGGGGGGGGGGGGGGGGGGGGGGDGGGGGGGGGGGGGGGGG>EGGGEGGEFGFGGGCGGGGGGGGFGGGFGGGFFGGGGGGGGGG::+AFGGGGGGFFGGG?EGGGGGGGGFGGGGFCFGDCDGFDGGGGGGGFFGFFFG>FFGFFBFFF:@@FF>5BBDF?2#####
@M06045:235:000000000-JCY5N:1:1101:14870:7577 1:N:0:CTCAGA
CGGAATCTTGGTCATTTAGAGGAAGTAAAAGTCGTAACAAGGTCTCCGTTGGTGAACCAGCGGAGGGATCATTACAGAGTTGCAAAACTCCCAAACCATTGTGAACGTTACCTAAACCGTTGCTTCGGCGGGCGGCCCGGGTCCTTCCCGGCGCCCCTCGGCCCTCGCGGGCGCCCGCCGGAGGAAAACCAAACTATTGCATTGTATGGCCTCTCTGAGTCTTCTGTACTGAATAAGTCAAAACTTTCAACAACGGATCTCTTGGTTCTGGCATCGATGAAGAACGCAGCGCTACCTGCAA
+
GGGGGGGGGGGGGGGGGGGGGGGGGGGGGGGGGGGGGGGGGGGGGGGGGGGGGGGGGGGGGGGGGGGGGGGGGGGGGGGGGGGGGGGGGGGGGGGGGGGGGGGGGGGGGGGGGGGGGGGGGGGGGGGGGGGGGGGGGGGGGGGGGGGGGGGGGGGGGGGGDGGGGGGGGGGGDGGGGGGGGGGGGGGGGGGGGGGGGGGGGGGGFFFGGGGGG6FGCFFGGGFFFGGGGGGFGGGGGGGGGGGFFGGGFGGGGGGDEDGDGGGGGGFFGFGFGFF5FFFF?FFFF33)08<B@>>?#####
@M06045:235:000000000-JCY5N:1:1101:28133:7582 1:N:0:CTCAGA
CGGAATCTTGGTCATTTAGAGGAAGTAAAAGTCGTAACAAGGTCTCCGTAGGTGAACCTGCGGAGGGATCATTAACTTGTAGGATGTGACTGACAGAAATGTCATCTCATCTATCAAACCAAAACAAATCAAACCCGCGAACTAGAGTAATTCATTTTACTCAATGCCAGCCCCGGATAGAAAAGCGTAACGGAGCATTCAGTTGCTGACCAGTGGCGTGTCTCCGCTTGGAGTGGCGTATATTTGTTGACAGGTCAAACTGTTAGCACTTTGCGCCTGGGGTCGTCACCTCGTCTTAGAG
+
GGGGGGGGGGGGGGGGGGGGGGGGGGGGGGGGGGGGGGGGFGGGGGGGGGGGGGGGGGFGGGGGGGGGGGGGGGGGGGGGGGFFEFGGGGGGGGGGGGGFGGGGGGGGGGGFFGGGGGGGGGGGGGGGGGGGGGGGGGGGGGGGGGGGGGGGGGGFGGGGGGGGGGGGGGGGGGGDEGGGGGGCCGGGGGGGEE>EGGGGGGGGGFGCFGGGGGGGGGGGGGDFGDGGGFEFGEGFGGGGEGGGFC:CFFGG?<FGGGFGGGGFFDBBGFG?7=3:DEFFFGFFF@FFDFFFBB:4#####
@M06045:235:000000000-JCY5N:1:1101:8258:7624 1:N:0:CTCAGA
CGGAATCTTGGTCATTTAGAGGAAGTAAAAGTCGTAACAAGGTCTCCGTTGGTGAACCAGCGGAGGGATCATTACAGAGTTGCAAAACTCCCAAACCATTGTGAACGTTACCTAAACCGTTGCTTCGGCGGGCGGCCCGGGTCCTTCCCGGCGCCCCTCGGCCCTCGCGGGCGCCCGCCGGAGGAAAACCAAACTATTGCATTGTATGGCCTCTCTGAGTCTTCTGTACTGAATAAGTCAAAACTTTCAACAACGGATCTCTTGGTTCTGGCATCGATGAAGAACGCAGCGCTACCCCTCG
+
GGGGGGGGGGGGGGGGGGGGGGGGGGGGGGGGGGGGGGGGGGGGGGGGGGGGGGGGGGFGGGGGGGGGGGGGGGGGFG@FFGGGGG8FGGGGGGGGGGGGGGCEFGGGGGEGGGGGGGGEGGGGGGGGGGGGGGGFFGGGGGDGGGGGGGGGEGGGGGGGGGGGGGGGGGGGGG5CEGGE5C8CEGGGGGGGDGCFFEFEFFFFGGGGGGDFCCFG9CFFFCGGGGGGGGGFGGGC7:>?FFG6CGFGFGFGGFD<CDGGGGG:FFFFCF7?GFFF*5@F?29<FBD>@@@FBBF:#####
@M06045:235:000000000-JCY5N:1:1101:11226:7629 1:N:0:CTCAGA
CGGAATCTTGGTCATTTAGAGGAAGTAAAAGTCGTAACAAGGTTTCCGTAGGTGAACCTGCGGAAGGATCATTACCTAGAGTTGCGGGCTTTGCCTGCCATCTCTTACCCATGTCTTTTGAGCACCTTCGTTTCCTCGGCGGGTCCGCCCGCCGTCAGGACACTTTAAAACCACTTGCAGTTGCAATCAGCGTCTGAAAAACTTTAATAGTTACAACTTTCAACAACGGATCTCTTGGTTCTGGCATCGATGAAGAACGCAACGCTACCCAGCGAGATCGGAAGAGCACACGTCTGCCCTC
+
GGEGGFEFEGGFAEGG<FDFG<F@FFGGGG<EFFGFF@FFGGEG<FGGGFGGGFGGG@FEEFFGCFCE@E@FF<CFGFGGGGF<C@FCFFDFCDGGGGCFGFDFCFFFGCF<EGCFFGCE:FGF8FEFGGC==5E?E::F:FG3@,3735+@FG*@*C:<@>BF9:BFGGGF,<7C,C@:72=F,=@8EGGCED>8FGFCFEGFGGG9BEC?9EGGGGC;91;7CG=855*?<?CF7?:EFCG+<D749C:*+2:CF4)97)15D*7@C>C)>B5>D)9>575>5))955>07-,4#####
@M06045:235:000000000-JCY5N:1:1101:17168:7633 1:N:0:CTCAGA
CGGAATCTTGGTCATTTAGAGGAAGTAAAAGTCGTAACAAGGTTTCCGTAGGTGAACCTGCGGAAGGATCATTAGTGATATAGAAAATCTATTTTCTAGTCAACTATTACACCCTTTTGTCAACTATACCATTGTTGCTTCCACTGGACAGACTTCGGTCCTCTGGCACACCGCAAGGTGAGGCTGGGGAGTGCTGGTGGAAAGAATTTAAACTCGTCTTTAGAAAAACTTGTCTGACAAACTTATTTTTTAATAAAATAAAACTTTCAACAACGGATCTCTAGGCTCTTGCATCGCGCGA
+
GGGGGGGGGGGGGGGGGGGGGGGGGGGGGGGGGGGGGGGGGGGGGGGGGGGGGGGGGGGGGGGGGGGGGGGGGGGGGGGGGGGGGGFGGGGGGGGGGGGGGGGGGGGGGGGGGGGGGGGGGGGGGGGGGGGGGGGGGGGGGGGGGGGGGGGGGGGGGGGGGGGGGGGGGGGGGGGGGGGGGGGGGGGGGGGGGGGGGGGGGGGGGGGGGGGGGGGGGGGGGGGGGGGGGGGGGGGGGGGGGGGGGGGGGGGGGGGGGGGGGGGGGGFFGFGFGFFFG>DFFGFF?FFFFFB<?AA(#####
@M06045:235:000000000-JCY5N:1:1101:17096:7650 1:N:0:CTCAGA
CGGAATCTTGGTCATTTAGAGGAAGTAAAAGTCGTAACAAGGTCTCCGTTGGTGAACCAGCGGAGGGATCATTACCGAGTACTATAACTCATAACCCTTTGTGAACCTTTATACCTGTTGCTTCGGCGGCGCGCCTCCCGGGGCGTGCCCGCCGGTATCATTAGAATCTCTGTTCGAACCCGACGATATTTCTGAGTGTTCTAAGCGAACTGTTAAAACTTTCAACAACGGATCTCTTGGCTCCAGCATCGATGAAGAACGCAGCGCTACCCGTCCAGATCGGAAGAGCACACGTCCCCCA
+
GGDBCGGGFFGFFEFGFGGGCGFGGGGGGGGFFGEEEFFF<F@FFGGGGGEEEDGDEFGGGGG@F7CCFGGGGFFFC7FF@E,CFF<EEFGFGGDFCDFFGG@E<FGGAFFFCEGFGE9ABFDGGCECGGGGGGGGGGGGGGGGGFGGGGGGGG7FCFGFF,?BFGFG9FFFF<FGFGGEFEGFG5CCEF7:CFCFGGGFGGG79@8CCEFFC:9+@+0<C::?FGGGGGGD8E?FF7>CC*6CCGGFFFGGCFGF7CGGDD3)9<:)9>FF383><9=4?7)<>)>:??)(044(#####
@M06045:235:000000000-JCY5N:1:1101:27911:7677 1:N:0:CTCAGA
CGGAATCTTGGTCATTTAGAGGAAGTAAAAGTCGTAACAAGGTCTCCGTTGGTGAACCAGCGGAGGGATCATTACCGAGTTTACAACTCCCAAACCCCTGTGAACATACCACTTGTTGCCTCGGCGGATCAGCCCGCTCCCGGTAAAACGGGACGGCCCGCCAGAGGACCCCTAAACTCTGTTTCTATATGTAACTTCTGAGTAAAACCATAAATAAATCAAAACTTTCAACAACGGATCTCTTGGTTCTGGCATCGATGAAGAACGCAGCGCTACCGAGTCAGATCGGAAGAGCAGATCC
+
GGGGGGGGGGGGGGGGGGGGGGGGGGGGGGGGGGGGGGGGGGGGGGGGFGGGGGGGGGGGGGGGGGGFFGGGGGGGGGGGGGGGGGGGGGGGGGGGGGGFGGFGGGGGGGGGGGGGGGGGGGGGGGGGGGGGGGGGGGGGGGGGGGGGGGGGGGGGGGGGGGEGGGGGDGEGGFGGGGGGGGGGG<C9BFFGFGGGGGGGGGGGGGGGDFGGGGGGGGGGGGGGGGGGGGGGGGGGGGDGGGGGGGGGFGGCFGFFDDFGGGGGGGFFG)5>DBDBGEFFFGFFFFF>>;D0;?B2#####
@M06045:235:000000000-JCY5N:1:1101:14615:7680 1:N:0:CTCAGA
CGGAATCTTGGTCATTTAGAGGAAGTAAAAGTCGTAACAAGGTTTCCGTAGGTGAACCTGCGGAAGGATCATTACTGAGTGAGGGCCCCTCGGGGTCCAACCTCCCACCCGTGTTTAACGAACCGTGTTGCTTCGGCGGGCCCGCCTCACGGCCGCCGGGGGGCATCCGCCCCCGGGCCCGCGCCCGCCGAAGCCCCCTGTGAACGCTGTCTGAAGTATGCAGTCTGAGACAATTATTCAATTAATTAAAACTTTCAACAACGGATCTCTTGGTTCCGGCATCCATGAAGAACGCAGCAAA
+
GGGGGGGGGGGGGGGGGGGGGGGGGGGGGGGGGGGGGGGGGGGGGGGGGGGGGGGGGGGGGGGGGGGGGGGGGGGGGGGGGGGGGGGGGGGGGGGGGGGGGGGGGGGGGGGGGGGGGGGGGGGGGGGGGGGGGGGGGGGGGGGGGGDGGGGGGGGGGGGEEGGGGGGGGGGGGGGGGGEGGGEGGGEGGGEGGGFFGGGGGFGGGFGGDGGCC7EGGGGFGGGGGGGGFGGF6EGFFGGGFFGGGFFGGCGGGGGGGGGFF759CDEFGFGFGFF4CBBBEDF)0@@FF??2)4:,#####
@M06045:235:000000000-JCY5N:1:1101:15348:7683 1:N:0:CTCAGA
CGGAATCTTGGTCATTTAGAGGAAGTAAAAGTCGTAACAAGGTCTCCGTTGGTGAACCAGCGGAGGGATCATTACAGAGTTGCAAAACTCCCTAAACCATTGTGAACGTTACCTAAACCGTTGCTTCGGCGGGCGGCCCGGGTCCTTCCCGGCGCCCCCCGGCCCTCGCGGGCGCCCGCCGGAGGTAAACCAAACTATTGCATTAATGGCCTCTCTGAGTCTTCTGTACTGAATAAGTCAAAACTTTCAACAACGGATCTCTTGGTCCTGGCATCGATGAAGAACGCAGCGCTACCGATCG
+
GGGGGGGGGGGGGGGGGGGGGGGGGGGGGGGGGGGGGGGGGGGGGGGGGGGGGGGGGGGGGGGGGGGGGGGGGGGGGGGGGGGGGGGGGGGGGGGGGGGGGGGGGGGGGGGGGGGGGGGGGGGGGGGGGGGGGGGGGGGGGGGGGGGGGGGGGGGGGGGGGGGGGGGGGGGGGGGGGGGGGGGGGGGGGGGGGGGGGGGGGGGGGGGGGFGGFFGFGFGGGGGGGGGGGGGGCFGGGGGGGFGGGGGGGGGGGGGDC<C::FGGGGFFGF<FGFFBFFFFFGFFFE537:57@FFF#####
@M06045:235:000000000-JCY5N:1:1101:16580:7687 1:N:0:CTCAGA
CGGAATCTTGGTCATTTAGAGGAAGTAAAAGTCGTAACAAGGTCTCCGTTGGTGAACCAGCGGAGGGATCATTACAGAGTTGCAAAACTCCCAAACCATTGTGAACGTTACCTAAACCGTTGCTTCGGCGGGCGGCCCGGGTCCTTCCCGGCGCCCCTCGGCCCTCGTGGGCGCCCGCCGGAGGAAAACCAAACTATTGCATTGTATGGCCTCTCTGAGTCTTCTGTACTGAATAAGTCAAAACTTTCAACAACGGATCTCTTGGTTCTGGCATCGATGAAGAACGCAGCGCTACCAGATC
+
GGGGGGGGGGGGGGGGGGGGGGGGGGGGGGGGGGGGGGGGGGGGGGGGGGGGGGGGGGGGGGGGGGGGGGGGGGGGGGGGGGGGGGGGGGGGGGGGGGGGGGGGGGGGGGGGGGGGGGGGGGGGGGGGGGGGGGGGGGGGGGGGGGGGGGGGGGGGGGGGGGGGGGGGGGGGGGGGGGGGGGGGGGGGGGGGGGGGGGGGGGGGGGGGGGGGGGGGGGGGGGGGGGGGGGGGGGGGGGGFFGGGGGGGGGGGGGGGECG>FGGGGGFFGFGFGFFFGFFFFGFFFFFFFFEFE>FF#####
@M06045:235:000000000-JCY5N:1:1101:19000:7691 1:N:0:CTCAGA
CGGAATCTTGGTCATTTAGAGGAAGTAAAAGTCGTAACAAGGTCTCCGTTGGTGAACCAGCGGAGGGATCATTACCGAGTTTACACTCATAACCCTTTGTGAACATTATAACTTGTTGCTTCGGCGGCTCCTCCGGGGGCCCGCCGGCGTTTCAGTATCTCTGTTTGTACCCGACGATACATCTGAGTGTTCTTAGCGAACTATAAAAACTTTTAACAACGGATCTCTTGGTTCTAGCATCGATGAAGAACGCAGCGCTACCTCATGAGATCGGAAGAGCACACGTCTGAACTCCAACCCC
+
GGEG@FGGGEEC,CCC,-CEEECEFCCFGG<CCFD8FGGGGGFC9CF@FDB<FGGCEGGGGGC:FFCB@FFADFDFEEGDC?CFFEGG<F9C=CEE<EAFD<FAEFE<E<E?AEAEEEE<EDGEGEF@3B>FCG@FGGGGGCGECF@EDFE@F;@C;FF,<FFCCFGGGGGGGECF@FEEG;CFGGGFFC<CEG7CGDCEGGF9EGFGGEGGFE7<9FGFG5;=E7<C?CGCFCFCFGCF?CDFGGDF7>CDCG<</CDGGFDDCFFFF?F@GD5)9.<F@FFFEF@5F4=?*4:)#####
@M06045:235:000000000-JCY5N:1:1101:10616:7695 1:N:0:CTCAGA
CGGAATCTTGGTCATTTAGAGGAAGTAAAAGTCGTAACAAGGTCTCCGTTGGTGAACCAGCGGAGGGATCATTACTGAGTACTATACTCTCTACCCTTTGTGAACTATTATACCTGTTGCTTCGGCGGCGCCCGCGAGGGTGCCCGCCGGTCTCATCAGAATCTCTGTTTTCGAACCCGACGATACTTCTGAGTGTTCTTAGCGAACTGTCAAAACTTTTAACAACGGATCTCTTGGCTCCAGCATCGATGAAGAACGCAGCGCTACCTTCCAAGATCGGAAGAGCACACGTCTGATACGC
+
GGGGGGGGGGGGGGGGGGGGGGGGGGGGGGGGGGGGGGGGGGGGFGGGGGGGGGGGGGGGGGGGGGGCCFGGGGGGGGGGGGGGGGGGGGGGGGGGGGGGGGDGGGGGGGGGGGGGGGGGGGGGGGGGGGGGGGGGGGEGGGGFGGGGGGGGGGGFGGGGGGGGGGGCFGGGGGGGGGGGGGEGGGGGGGGGGGGGGGGGGGGGGGGGGGGGGFGGGGGGGGGGGFGGGGGGGGGGGGGCEFGG6:FDFG7FGGGGGGGGGGGGGGFFGFGFFFFFDFFFF:BFFFFF>)72F?F4#####
@M06045:235:000000000-JCY5N:1:1101:19855:7700 1:N:0:CTCAGA
CGGAATCTTGGTCATTTAGAGGAAGTAAAAGTCGTAACAAGGTCTCCGTTGGTGAACCAGCGGAGGGATCATTACAGAGTCTTCTGAACTCCAAACCATTGTGAACATATCATGTTGCTTCGGCGGGATGCCGGGTGGACCAGCGCCCCCGCGCCGCCCGCCGGAGGCCAAACTCTTGTTTTCTAGCGGAATCTTCTGAGTCTTTATAAATAAGCAATCAAAACTTTCAGCAACGGATCTCTTGGCTCTGGCATCGATGAAGAACGCAGCGCTACCGGGAAAGATCGGAAGAGCACCGTGT
+
GGGGGGGGGGGGGGGGGGGGGGGGGGGGGGGGGGGGGGGGGGGGGGGGGGGGGGGGGGGGGGGGGGGGGGGGGGGGGGGGGGGGGGGGGGGGGGGGGGGGGGGGGGGGGGGGGGGGGGGGGGGGGGGGGGGGGGGGGGGGGGGGGGGGGGGGGGGGGGGGGGGGGGGGGGGGGGGGGGGGGGGGGGGGGGGGGGGGGGGGGGGGGGGGGGGGGGGGGGGGGGGGGGGGGGGGFGGGGGD<CCFFGGGGGGGGGGGGGGGGGGGGGGFFGFGFGFFFGFFFFFFFF@FEFFFFFBF1#####
@M06045:235:000000000-JCY5N:1:1101:10493:7707 1:N:0:CTCAGA
CGGAATCTTGGTCATTTAGAGGAAGTAAAAGTCGTAACAAGGTAACCGTAGGTGAACCTGCGGTTGGATCATTAGAAAATTTGAAGCTCTGCTTCAGAAACACTGTGTGCACCGTTATCTGTCTCTGGCAGGATCAGGGAAGCAGCAATGCTACCCCCCTGCCAAAGGAGTGGGGACTCCCCTCGTGGGAGACCTCGCTCCTGTTGATGAACACTTTGTCTGTTTTTATTCTGTCTGAAACTTTTCTTCACCTTGTGTGAGAAATTGAAAACAACTTTTGGCAACGGATCTCTTGGACAGT
+
GGGGGGGGGGGGGGGGGGGGGGGGGFGGGGGGGGGGGGGGGGGGGGGGGGGGGGGGGGGGGGGGGGGGGGGGGGGGGGGGGGGGGGGGGGGGGGGGGGGGGGGGGGGGGGGGGGGGGGGGGGGGGGGGGGGGGGGGGGGGGGGGGGGGGGGGGGGGGGGGGGGGGGGGGGGGGGGGGGGGGGGGGGGGGGGGGGGGGGGGGGGGGGGGGGGGGGGGGGGGGGGGGGGGGGGGGGGGGGFGGGGGGGGGFGFFGGGGGGGGGFGGGGFFGFGFGFFFGFFFFGFFFFF>BFFFFFF?#####
@M06045:235:000000000-JCY5N:1:1101:17710:7726 1:N:0:CTCAGA
CGGAATCTTGGTCATTTAGAGGAAGTAAAAGTCGTAACAAGGTCTCCGTTGGTGAACCAGCGGAGGGATCATTACCGAGTTATTACTCCAAACCCTTTGTGAACCTTACCTTTTTGTTGCTCGGCGCACCGCGGGCCGCGGCTTCGGCCCGTCCCGCAGCGCGCCAGAGGACCCAACTCTTCAATTTATAGCGTACCTTCTGATTTACAAAACAAACAAGTTAAAACTTTCAACAACGGATCTCTTGGTTCTGGCATCGATGAAGAACGCAGCGCTACCGTCGAAGATCGGAAGAGAGGGT
+
GGGGGGGGGGGGGGGGGGGGGGGGGGGGGGGGGGGGGGGGGGGGGGGGGGGGGGGGGGGGGGGGGGGGGGGGGGGGGGGGGGGGGGGGGGGGGGGGGGGGGGGGGGGGGGGGGGGGGGGGGGGGGGGGGGGGGGGGGGGGGGGGGGGGGGGGGGGGG:FGGGGGGGGGGGGGGGGGGGGGGGGGGFGGGGGGGGGGGGGGGGGGGGGGGGGGGGGGGGGGGGGGGGCFFGFGGGGGGGGGGGGGGGFGGGGGGGGGGGGGGGGFGFFFGFGBDFFFGFFFFGEFFFFFFFFFFFF0#####
@M06045:235:000000000-JCY5N:1:1101:17882:7729 1:N:0:CTCAGA
CGGAATCTTGGTCATTTAGAGGAAGTAAAAGTCGTAACAAGGTCTCCGTTGGTGAACCAGCGGAGGGATCATTACCGGGTTTACAAACTCCCAAACCCTTTGTGAACCTTACCATATTGTTGCTTCGGCGGGACCGCCCCGGCGCCTTCGGGCCCGGAACCAGGCGCCCGCCGGAGGCCCCAAACTCTTATGTCTTTAGTGGTTTTCTCCTCTGAGTGACACATAAACAAATAAATAAAAACTTTCAACAACGGATCTCTTGGTTCTGGCATCGATGAAGAACGCAGCGCTACCCAGGTGT
+
GGGGGGGGGGGGGGGGGGGGGGGGGGGGGGGGGGGGGGGGGGGGGGGGGGGGGGGGGGGGGGGGGGGGGGGGGGGGGGGGG>FGGGGGGGGGGGGGGGGGGGGGFFGGGGGGGGGGGGGGGGFGFFGGGGGGGGGGDGGGGGFGGGGCFGGGGGGGGGGGGGGGGGGGGGGGGGGGGGGDG>EGGFGGFGGGGGFGGFGGGGGFGGGGGGGGGCGGGGEDGGD6FFGFGGG79CGGGGGGGGFFGGFFFGFFEGDCEFGGGGGGGGFFGFFF65?FCF7?BF@3>@5B@EFFFBF2#####
@M06045:235:000000000-JCY5N:1:1101:10674:7734 1:N:0:CTCAGA
CGGAATCTTGGTCATTTAGAGGAAGTAAAAGTCGTAACAAGGTCTCCGTTGGTGAACCAGCGGAGGGATCATTACCGAGTTTACAACTCCCAAACCCCTGTGAACATACCACTTGTTGCCTCGGCGGATCAGCCCGCTCCCGGTAAAACGGGACGGCCCGCCAGAGGACCCCTAAACTCTGTTTCTATATGTAACTTCTGAGTAAAACCATAAATAAATCAAAACTTTCAACAACGGATCTCTTGGTTCTGGCATCGATGAAGAACGCAGCGCTACCCTTTGAGATCGGAAGAGCAAGATA
+
GGGGGGGGGGGGGGGGGGGGGGGGGGGGGGGGGGGGGGGGGGGGGGGGGGGGGGGGGGGGGGGGGGGGGGGGGGGGGGGGGGGGGGGGGGGGGGGGGGGGGGGGGGGGGGGGGGGGGGGGGGGGGGGGGGGGGGGGGGGGGGGGGGGGGGGGGGGGGGGGGGGGGGGGGGGGGGGGGGGGGGGGGGGGGGGGGGGGGGGGGGGGGGGGGGGGGGGGDGGGGGGGGGGGGGGGGGGGGGGGGFFEFGGGGGGGGGGGGGGGGGGGFFEFDEGFGFFFGFFFFGF>FFFFEDDFFBF:#####
@M06045:235:000000000-JCY5N:1:1101:22634:7742 1:N:0:CTCAGA
CGGAATCTTGGTCATTTAGAGGAAGTAAAAGTCGTAACAAGGTCTCCGTTGGTGAACCAGCGGAGGGATCATTACCGAGTTTACAACTCCCAAACCCCTGTGAACATACCACTTGTTGCCTCGGCGGATCAGCCCGCTCCCGGTAAAACGGGACGGCCCGCCAGAGGACCCCTAAACTCTGTTTCTATATGTAACTTCTGAGTAAAACCATAAATAAATCAAAACTTTCGACAACGGATCTCTTGGTTCTGGCATCGATGAAGAACGCAGCGCTACCTACGGAGATCGGAAGAGCAGGAAG
+
GGGCFGGGGFGFGGGGGGGGGGFGGGGGGGGGGGGFFGGGGGGGGGGGGGGGGGGGFEFGGGGGGGGCFGEEFFGGGGGGGGFGGGGGGGGGGGGFGGGGGGGCCGFFGGGFGGGGGGGGGGGGGGGGGEFGGGEFGGCGGGGFGGGGGGEDFGGGGGGGGGGGGGGGFGGGGGFFGGGGGGGDFGGGGGGBFFFGFGGGGG@FGGGGGGDFGG?FFGGGGGGGGFFCFEGGGGGGGDCEDGD?EGFGFFFF?<:CGDFG7CFF<C>BG>G>DB>BC6*0<*5D>./8>>>9)47)#####
@M06045:235:000000000-JCY5N:1:1101:21156:7761 1:N:0:CTCAGA
CGGAATCTTGGTCATTTAGAGGAAGTAAAAGTCGTAACAAGGTTTCCGTAGGTGAACCTGCGGAAGGATCATTACCTAGAGTTGCGGGCTTTGCCTGCCATCTCTTACCCATGTCTTTTAAGCACCTTCGTTTCCTCGGCGGGTCCGCCCGCCGTCAGGACACTTTAAAACCACTTGCAGTTGCAATCAGCGTCTGAAAAACTTTAATAGTTACAACTTTCAACAACGGATCTCTTGGTTCTGGCATCGATGAAGAACGCAGCGCTACCGTCATAGATCGGAAGAGCACACGTCTGCCAGC
+
GDGGGGGGGGGGGGGGGGGFGGGGGGGGGGGGGGGGGGGGGGGGGGGGGGGGGGGGGGGGGGGGGGGGGGGGGGGGGGGGGGGGGGGGGGGGGGGGGGGGGGGGGGGGGGFGGGGGGGG,?FGGGGGGGGEFFFGGGGDGGGGGGGGGGGGGGGCF:CFDGGGGGGGGGGGGGGGGDFGGGGGGGGGGFGGGGGGGFDGGGGGGGGGGGGGGGCFFDGGFFFGFGGGDGGCE+CEFGGGGGGGDGFG6DCCF?G77AFGGGGGC39@DFFCDG>=BF*9>B37>FFFFF>5>7((,#####
@M06045:235:000000000-JCY5N:1:1101:11389:7764 1:N:0:CTCAGA
CGGAATCTTGGTCATTTAGAGGAAGTAAAAGTCGTAACAAGGTCTCCGTTGGTGAACCAGCGGAGGGATCATTACCGAGTTTACAACTCCCAAACCCAATGTGAACGTTACCAATCTGTTGCCTCGGCGGGATTCTCTGCCCCGGGCGCGTCGCAGCCCCGGATCCCATGGCGCCCGCCGGAGGACCAACTCAAACTCTTTTTTCTCTCCGTCGCGGCCTACGTCGCGGCTCTGTTTTATTTTTGCTCTGAGCCTTTCTCGGCGACCCTAGCGGGCGTCTCGAAAATGAATCAAAACGAGC
+
GGGGGGGGGGGGGGGGGGGGGGGGGGGGGGGGGGGGGGGGGGGGGGGGGGGGGGGGGGGGGGGGGGGGGGGGGGGGGGGGGGGGGGGGGGGGGGGGGGGGGGGGGGGGGGGGGGGGGGGGGGGGGGGGGGGGGGGGGGGGGGGGGGGGGGGGGGGGGGGGGGGGGGGGGGGGGGGGGGGGGGGGEGGGGGFGF?FGFGGGFGGGGFGFGG>FGGGGGDEEFGCCGCEGGGCGGG?GGGGGGGGG7FCFGGCFCFGGGGFDDGG39DBFGF4FDE>><>EFFFFFBEFF*79AFFFB#####
@M06045:235:000000000-JCY5N:1:1101:9377:7780 1:N:0:CTCAGA
CGGAATCTTGGTCATTTAGAGGAAGTAAAAGTCGTAACAAGGTTTCCGTAGGTGAACCTGCGGAAGGATCATTAGTGATTGCCTTTATAGGCTTATAACTATATCCACTTACACCTGTGAACTGTTCTATTACTTGACGCAAGTCGAGTATTTTTACAAACAATGTGTAATGAACGTCGTTTTATTATAACAAAATAAAACTTTCAACAACGGATCTCTTGGCTCTCGCATCGATGAAGAACGCAGCGCTACCGTAGTAGATCGGAAGAGCACACGTCTGAACTCCAGTCACCTCAGGGCC
+
GGGGGGGGGGGFGGGGGGGGGGGGGGDGGGGGGGGGGGGGGGGGGGGGGGGGGGGGGGGGGGGGGGGGGGGGGGGGGGGGGGGGGGFGGGGGGGGGGGGGGGFGGGGGGGGGGGGGGGGGGGGGGGGGGGGGGGGGGGGGGGGGGGGGGGGGGGGGGGGGGGGGGGGGGGGGGGGFGGGGGGGGGGGGGFGGGGGGGGGGGGGGGGGGGGGGGGGEGGGGGGGFGGGGGGEGGGGGGGGGGGGGGGGGGGGGGGGGGGGGGGFGGGFFFFGFGFFFGFFFFGFFFF@FFFFF?)4(#####
@M06045:235:000000000-JCY5N:1:1101:16226:7790 1:N:0:CTCAGA
CGGAATCTTGGTCATTTAGAGGAAGTAAAAGTCGTAACAAGGTTTCCGTAGGTGAACCTGCGGAAGGATCATTAACGAGTTAGGGTCCCTCGTGGCCCGACCTCCCAACCCTTTGTCTACTTAACCACTGTTGCTTCGGCGAGCCCGTCTGTAATGGACCGCCGGGGGGTACCTTGATCGGCCCTCTGGTCAGCGCTCGTCGGTGGCCAAACTTTTAAAATCTTAACCAAACGTGTCTCAATCTAAGTATTATTTGTTAAATAAAAGCAAAACTTTCAACAACGGATCTCTTGGTTGGGTG
+
GGGGGGGGGGGGGGGGGGGGGGGGGGGGGGGGGGGGGGGGGGGGGGGGGGGGGGGGGGGGGGGGGGGGGGGGGGGGGGGCGGGGGGGGGGGGGGGGGGGGGGGGGGGGGGGGGGGGGGGGGGGGGGGGGGGGGGGGGGGGGGGGGGGGGGGGGGGGGGGGGGGGGGGGGGGGGGGGGGGGGGGGGGGGGGGGGGGGEGGGGGDGGGGGG>FGFGGGGGGGGGGGGGGGGGGGGGGGGGGGDGGGGGGGGGGGGGGGGGGFGFDGGGFFGFGFGFFFFFFFFCFBBBBFFFFFFFFF#####
@M06045:235:000000000-JCY5N:1:1101:15915:7793 1:N:0:CTCAGA
CGGAATCTTGGTCATTTAGAGGAAGTAAAAGTCGTAACAAGGTCTCCGTTGGTGAACCAGCGGAGGGATCATTACAGAGTTGCAAAACTCCCAAACCATTGTGAACGTTACCTTTACCGTTGCTTCGGCGGGCGGCCCGGGTCCTGCCCGGCGCCCCTCGGCCCTCGCGGGCGCCCGCCGGAGGTAAACCAAACTATTGCATTGTATGGCCTCTCTGAGTCTTCTGTACTGAATAAGTCAAAACTTTCAACAACGGATCTCTTGGTTCTGGCATCGATGAAGAACGCAGCGCTACCGAGGC
+
GGGGGGGGGGGGGGGGGGGGGGGGGGGGGGGGGGGGGGGGGGGGGGGGGGGGGGGGGGGGGGGGGGGGFCFGGGGGGGGGGGGGGGGGGGGGGGGGGGGGGGGGGGGGGGGGGGGGGGGGGGGGGGGGGGGGGGGGGGGGGGGGGGG>FGGGEGGGGDGGGGGGGGGGGGGGGGGGGGGGGDGGGGFGGGFGGGGGGGGGGGGGDCFGGGGGG6CFGGGGFGGGGGG7?FF70<FCF<F??7CGGGGGGFGGGGGGDGGGGGGGFGFFGFGFFBF:9FFFF>@?FDBEFFB959(8#####
@M06045:235:000000000-JCY5N:1:1101:7415:7793 1:N:0:CTCAGA
CGGAATCTTGGTCATTTAGAGGAAGTAAAAGTCGTAACAAGGTTTCCGTAGGTGAACCTGCGGAAGGATCATTATCGAGTTGAGGGTCGCCCTCGCGCGCCCGAACCTCCCAACCCTGTGTCTACCACACCTTGTCGTTGCTTCGGCGGACCGGCCGCGCGTTTCGTGACCAACTGGTCGCACGCCGGCCGCCGGGGGCCCTTCGTGCCCCTGGAGAGCGTCCGCCGATGGCCCAACCACACAAACTCTTGTACCGAAACGTGTCGTCTGAACGAAAACAAGTGATTGTATAATCAGCTCG
+
GGGGGGGGGGGGGGGGGGGGGGGGGGGGGGGGGGGGGGGGGGGGGGGGGGGGGGGGGGGGGGGGGGGGGGGGGGGGGGGGGGGGGGGGGGGGGGGGDCGGGGGGGGGGGGGGGGGGGGGGGGGGGGGGGGGGGGGGGGG@FGGGGGGGGGGGGGGGGGGGGGGGGGGGGGGGGGGGGGGGGGGGGGEGGGGGGGGGGGGGGGGGGGFGGFGGGGGGG=CEGGGGGGGEEEEGGGCGGGDGG<5FCFGGGGGGGGGGDD3CFF3FGC.8CF=?CFFEGFFF>9=66@BFFF?DFB<)#####
@M06045:235:000000000-JCY5N:1:1101:22672:7814 1:N:0:CTCAGA
CGGAATCTTGGTCATTTAGAGGAAGTAAAAGTCGTAACAAGGTCTCCGTTGGTGAACCAGCGGAGGGATCATTACCGAGTTTACAACTCCCAAACCCCTGTGAACATACCTATACGTTGCCTCGGCGGATCAGCCCGCGCCCCGTAAAAAGGGACGGCCCGCCCGAGGACCCCTAAACTCTGTTTTTAGTGGAACTTCTGAGTAAAACAAACAAATAAATCAAAACTTTCAACAACGGATCTCTTGGTTCTGGCATCGATGAAGAACGCAGCGCTACCTGGGAAGATCGGAAGAGCTATGA
+
GGGGGGGGGGGGGGGGGGGGGGGGGGGGGGGGGGGGGGGGGGGGGGGGGGGGGGGGGGGGGGGGGGGGGGGGGGGGGGGGGGGGGGGGGGGGGGGGGGGGGGGGGGGGGGGGGGGGGGGGGGGGGGGGGEGGGGGGGGGGGGGGGGGGGGGGGGGGGGGGGGGGGGGGGGGGGGGGGGGGGGGEGGDGGGGGGGGGGGGGGGCFGGGGGGGGGGFGGGGGGGGGGGGGGFGGGGGGGEDGGDFFFGGGFCFGGGFFGGGGGGGFGGFF:DDEGBE>G:FFFGFFFFFFFBDFFFF0#####
@M06045:235:000000000-JCY5N:1:1101:18037:7845 1:N:0:CTCAGA
CGGAATCTTGGTCATTTAGAGGAAGTAAAAGTCGTAACAAGGTCTCCGTTGGTGAACCAGCGGAGGGATCATTACCGAGTTTACAACTCCCAAACCCCTGTGAACATACCACTTGTTGCCTCGGCGGATCAGCCCGCTCCCGGTAAAACGGGACGGCCCGCCAGAGGACCCCTAAACTCTGTTTCTATATGTAACTTCTGAGTAAAACCATAAATAAATCAAAACTTTCAACAACGGATCTCTTGGTTCTGGCATCGATGAAGAACGCAGCGCTACCCGGACAGATCGGAAGAGCAAAGAC
+
GGGGGGGGGGGGGGGGGGGGGGGGGGGGGGGGGGGGGGGGGGGGGGGGGGGGGGGGGGGGGGGGGGGGGGGGGGGGGGGGGGGGGGGGGGGGGGGGGGGGGGGGGGGGGGGGGGGGGGGGGGGGGGGGGGGGGGGGGGGGGGGGGGGGGGGGGGGGGGGGGGGGGGGGGGGGGGGGGGGGGGGGGGGGGGGGGGGGGGGGGGGGGGGGGGGGGGGGGGGGGGGGGGGGGGGGGGGGGGDGGGGGGGGGGGGGGGGGGGFGGGGGGGFFGFGFGDFFGFFEDGFFFFFFFEDFF:B2#####
@M06045:235:000000000-JCY5N:1:1101:23954:7875 1:N:0:CTCAGA
CGGAATCTTGGTCATTTAGAGGAAGTAAAAGTCGTAACAAGGTAACCGTAGGTGAACCTGCGGTTGGATCATTAAAAAGATCAAATGCGGTTGTCATCCCTAATCAGAGGCAGCTCGCAGCTTAATGCTCTTCGTGCGCTTAAAGCATCCACATTTTGTGAACCGTTCTCGTCTCTGGCGGTGGGGTGACGTCAAAAATCACCTGTCAACATCCGGGTTTACTCGAGTGTCGTGGACAAGCCGTCAAACACTTGTGACAAACATCTTATCTTCTGTATCTCATGTCTGACCTTTTTATCAA
+
FGEGGGGGGDEFGGGGGGGGGGGGGGGGGGGGGGGGGGCEGFGGGGGGGGGGG@FFGFGGGGGEG@F<DDDGGGGGCFGDGFGFFFDFEEGGGGGGGGGGGC<?FAF@DGGGGGFG7FGDEFGFGGGGEFGGG<BD+4@CFFFGFFGGGGFFFF@CC<FFA5DDFE:FEF@FF:AEEG?FEGGDGGEGGC>CGGGEFCCF9<EFGCFG9CGGF9CC8CC:6>CFG=*0AFFGC*51701>FF3*:97CD55F?7C*CFFC*>FFFCFFGFDBGFFFC?@4@746@F=**0<A6<7,#####
@M06045:235:000000000-JCY5N:1:1101:6046:7891 1:N:0:CTCAGA
CGGAATCTTGGTCATTTAGAGGAAGTAAAAGTCGTAACAAGGTCTCCGTTGGTGAACCAGCGGAGGGATCATTACCGAGTACTATAACTCATAACCCTTTGTGAACCTTTATACCTGTTGCTTCGGCGGCGCGCCTCCCGGGGCGTGCCCGCCGGTATCATCAGAATCTCTGTTCGAACCCGACGATATTTCTGAGTGTTCTAAGCGAACTGTTAAAACTTTCAACAACGGATCTCTTGGCTCCAGCATCGATGAAGAACGCAGCGCTACCGGACAAGATCGGAAGAGCACACGTCCGTCA
+
GGGGGFGGGGGEGGGGGGGGGGGGGFGGGGGGGGFGGGGGGGGGGGGGGGGGGGGGGGGGGGGGGGGG@FGGGGGGGGGFGGGGGGGGGGGGGGGFGGGGGGGGGGGGGFGGGFGGGGGGGGGGGGGGGGGGGGGGGGGGGGGGGGGGGGGGGGGGGGGFGGGGGGDGGGGGGGGGGGGGGGGGGGDGGGCGCFEGGGFGGGGGGGGGGGGGGGFGGGGGGGGGGGGGGGGGGGGGFGGGGCFGFGGGGGGG5FFGGGGGGDGGCDFEGEGEGDDBFF>4=FFFEEFF@FFF@;:-#####
@M06045:235:000000000-JCY5N:1:1101:8271:7913 1:N:0:CTCAGA
CGGAATCTTGGTCATTTAGAGGAAGTAAAAGTCGTAACAAGGTCTCCGTTGGTGAACCAGCGGAGGGATCATTACAGAGTTGCAAAACTCCCAAACCATTGTGAACGTTACCTAAACCGTTGCTTCGGCGGGCGGCCCGGGTCCTTCCCGGCGCCCCTCGGCCCTCGCGGGCGCCCGCCGGAGGAAAACCAGACTATTGCATTGTATGGCCTCTCTGAGTCTTCTGTACTGAATAAGTCAAAACTTTCAACAACGGATCTCTTGGTTCTGGCATCGATGAAGAACGCAGCGCTACCCCGAA
+
GGGGGGGGGGGGGGGGGGGGGGGGGGGGGGGGGGGGGGGGGGGGGGGGGGGGGGGGGGGGGGGGGGGG<FGGGGGGGGGGGGGGGGGGGGGGGGGGGGGGGGGGGGGGGGGGGGGGGFGEGGGGGGGGGGGGGGGGGGGGGGGGGGGGGGGGGGGGGGGGGGGGGGGGGGGGGGGGGGGGGGGGEGGGGE55CFFGGGFGGGGGGGFCGGGGG6CFFDFCFG7FFFG?CGGFGGFGGCFGGGGGG>FFFFGGFGDGED<CFGGCFF@?FFDFGF6>45//@DFFFFFDE371>66:#####
@M06045:235:000000000-JCY5N:1:1101:10329:7914 1:N:0:CTCAGA
CGGAATCTTGGTCATTTAGAGGAAGTAAAAGTCGTAACAAGGTTTCCGTAGGTGAACCTGCGGAAGGATCATTACCGAGTGCGGGAACCCAGTCGGGTCCCAATCTCCCACCCGTGTCTACCACACCTAGTGTTGCTTTGGCGGGCCCACTCCTCCGGTGTTCCGCCGGGGGGGTCGTCCCGGGGCGCGGTGTGCCCCCGGGGCCCGTGCCCGCCAGAGGCACTCACTGTGAACGCTTTTGTGAATGCGAGGATTGTCTGAGTGACGAAATGCAATCGTTCAAAACTTTCACCAATCGTAG
+
GGGGGGGGGGGGGGFGGGGGGGGGGGGGGGGGGGGGGGGGGGGGGGGGGFGGGFFGGGGGGGG@FGGFGGGGFGGDGGGFGGGEGGGGFCFGGDCGCFGGGGGFFGDCDFFEGECEAFFAFFGGGGGGFGEDGGGFGG9,,CFEGGGGGC,><FGGGGEGGDFG7CFFFGGBEGGGGGGGEGGGGG>5:CCEGGGGF5*:?>C8CCE:C8:CEE88**/:E8800*+<?FCC79CED5FCFFF7EFFGG3:D*<:<9C7DC>CF7:75)0*97979<F>>F4BFFFF*977)/,3)#####
@M06045:235:000000000-JCY5N:1:1101:23267:7921 1:N:0:CTCAGA
CGGAATCTTGGTCATTTAGAGGAAGTAAAAGTCGTAACAAGGTCTCCGTTGGTGAACCAGCGGAGGGATCATTACCGAGTTATCCAACTCCCAACCCCTGTGAATTATACCTTTAATTGTTGCTTCGGCGGGACTTCGCGCCCGCCGGGGACCCAAACCTTCTGAATTTTTTAATAAGTATCTTCTGAGTGGTTAAAAAAATGAATCAAAACTTTCAACAACGGATCTCTTGGTTCTGGCATCGATGAAGAACGCAGCGCTACCGAACGAGATCGGAAGAGCACACGTCTGAACTCAATGA
+
GFGGGGGGGGGGGGGGGGGGGGGGGGGGGGGGGGFGGGGGGGGGCFGGGGGGGGCFEGGGGGGGGGEGGGGFGGGGGGGGGGGGGGEGGGGGFGGGGGGGGGAFFGGGGGGGGGGGGGGFGGGGGGGGGGGGGGGGGGGGGGGGGGGGDGGGGGGGFGGGGGGGGGGFFGGEGBFEFGGGGGFFGFGGGGGGCGGCFGGGGGGG?FFGGGGFGGGGGGGGGGGGGEGEGGGFGGGGG9>FGGFGCFFCGG?C67DGGDDGGGGGGGFE<BG59@:B3BFFFDF>;FB585FFF:A<#####
@M06045:235:000000000-JCY5N:1:1101:27955:7947 1:N:0:CTCAGA
CGGAATCTTGGTCATTTAGAGGAAGTAAAAGTCGTAACAAGGTTTCCGTAGGTGAACCTGCGGAAGGATCATTCACAACTGTGAGTTTAGCCATTCTGTGGTTATCCTCTCTTTCATCCAACTTCTAAACCAAACTGAGCGACAATAAACCCCCCCCGCTGAAATTGCGCCCGGTACACTCTTACTGCTGCTCCTAGAGCCGGGAAGGGTGTAGAATGTGGCATAAAGTTGAGAGCACTGGCTTGTGACTTCAGTCAGTGTAGACCAACACTAACACCATTGTGTTTACCTTTTTTGGGAC
+
GGGGGGGGGGGGGGGGGGGGGGGGGGGGGGGGGGGGGGGGGGGGGGGGGGGGGGGGGGGGGGGGGGGGGGGGGGGGFGGGGGECFGGGGGGGFFGGGGGGGGGGGGGGGGGGGGGGGGFFGGGGGGGGGGGG7FGGGGGG>FGGGGGGGGGGGGGGGG>FGDGGGFGGGG7CC7FEGGGFGGAFGCCEGGGCFDFFGCFGFGDGCEGDGFGGGCFGFGGGGG6E6CFFFG+<@FGGG6FGFFGGGGF7CFECF7DF9CGCC>*CFGF>*7DB6@:)*)0=FCFFFF:FFFBA6<?F#####
@M06045:235:000000000-JCY5N:1:1101:4369:7949 1:N:0:CTCAGA
CGGAATCTTGGTCATTTAGAGGAAGTAAAAGTCGTAACAAGGTTTCCGTAGGTGAACCTGCGGAAGGATCATTACCTAGAGTATTGTAGGCTTTGTCCTGCTGTCTCTTACCCATGTTTTTTGAGTACTTACGTTTCCTCGGCGGGTTCGCCCGCCGATTGGACAATTTAAACCCATTGCAGTTGCAATCAGCGTCTGAAAAACTTTAATAGTTACAACTTTCAACAACGGATCTCTTGGTTCTGGCATCGATGAAGAACGCAGCGCTACCGCCATAGATCGGAAGAGCACACGTCTTCGT
+
GGGGGGGGGGGFGGGGGGGGGGGGGGGGGGGGGGGGGGGGGGGGGGGGGGGGGGGGGGGGGGGGGGGGGGGGGGGGGGGGGGGGGGGGGGGGGGGGGGGGGGGGGGGGGGGGGGGGGGFGGGGGGGGGGGGGGGGGGGGGGGGGGGGGGGGGGGGGGGEGGGGGGGGGGGGGGGGGGGGGGGGGGGGGGGGGGGGGDGGG9FFGGGGGGGGGGGGGGGGGGGGGGGGGGGG=EGGGGGGGGGGFGGFFGGGGGFGGG7CCDGGGGGBEGEF>DFFFGFFFFGF3<7>FF?@:FFF6#####
@M06045:235:000000000-JCY5N:1:1101:15172:7952 1:N:0:CTCAGA
CGGAATCTTGGTCATTTAGAGGAAGTAAAAGTCGTAACAAGGTCTCCGTTGGTGAACCAGCGGAGGGATCATTACCGAGTTTACAACTCCCAAACCCCTGTGAACATACCACTTGTTGCCTCGGCGGACCAGCCCGCTCCCGGTAAAACGGGACGGCCCGCCAGAGGACCCCTAAACTCTGTTTCTATATGTAACTTCTGAGTAAAACCATAAATAAATCAAAACTTTCAACAACGGATCTCTTGGTTCTGGCATCGATGAAGAACGCAGCGCTACCACTTTAGATCGGAAGAGCATCTCT
+
GGGGGGGGGGGGGGGGGGGGGGGGGGGGGGFGGGGGGGGGGGGGGGGGGGGGGGGGGGGGGGGGGGGGGGGGGGGGGGGGGGGGGGGGGGGGGGGGGGGGGGGGGGGGGGGGGGGGGGGGGGGGGGGGGGGFFGGGGGGGGGGGGGGGGGGGGGGGGGGGGGGGGGGGGGGGGGGGGGGGGGGGGGGGGGGGGGGGGGGFGGGGGGFGGGGGGGGGGGGGGGGGGGGGGGGGGGGGDEDGFGGGFFGGGGFGGGGGGGGGGGGFFGFEGFGFGFFFGFFFFGFFFFFFFFE>;?B2#####
@M06045:235:000000000-JCY5N:1:1101:13055:7958 1:N:0:CTCAGA
CGGAATCTTGGTCATTTAGAGGAAGTAAAAGTCGTAACAAGGTCTCCGTTGGTGAACCAGCGGAGGGATCATTACCGAGTTATCCAACTCCCAACCCCTGTGAATTATACCTTTAATTGTTGCTTCGGCGGGACTTCGCGCCCGCCGGGGACCCAAACCTTCTGAATTTTTTAATAAGTATCTTCTGAGTGGTTAAAAAAATGAATCAAAACTTTCAACAACGGATCTCTTGGTTCTGGCATCGATGAAGAACGCAGCGCTACCGTCGCAGATCGGAAGAGCACACGTCTGAACTCTTCGA
+
GGGGGGGGGGGGGGGGGGGGGGGGGGGGGGGGGGGGGGGGGGGGGGGGGGGGGGGGGGGGGGGGGGGGGGGGGGGGGGGGGGGGGFFGGGGGGGDGGGGGGFFGGGGGGGGGGGGGGGGGGGGGGGGGGGGGGGFGGGGGDEEGGGGGGGGGGGGGGGGGGGGGGCGGGGGGFFGGGGGGFGGGGGGDGGGGGGGGGGGGGGGGGGGGGGGGGGGGGGGGGGGGEEGGGGGGGGGGGGGGGGGGGGGCGGGGEGC3CDGGGGGGGGF>GFG@GF@BGFDFFGFF>FFFFFFBFF<)#####
@M06045:235:000000000-JCY5N:1:1101:17651:7978 1:N:0:CTCAGA
CGGAATCTTGGTCATTTAGAGGAAGTAAAAGTCGTAACAAGGTTTCCGTAGGTGAACCTGCGGAAGGATCATTAATGTATATTGAATTTTATATTCTTTATCAACCCACACTGTGTACCTTTTTACTGTTGCTTCCATGGGACATGGCTCTGCCACGTCGGCCTTATGGCTGGTGAGCGCCCATGGGAGGAAAACAAAACTCTTTGTTACAATTGAAGTCTGTCTGAATTGTTTATATTAAACGTTAAAACTTTCAACAACGGATCTCTTGGTTCTCGCATCGATGAAGAACGCAGCTAGG
+
GGGGGGGGGFGGGGGGGGGGGGGGGFGGGGGGGGGGGGGGGGGGGGGGGGGGGGGGGGGGGGGGGGGGGGGGGGGGGGGGGGGGGGGGGGGGGGGGGGGGGGGGGGGGGGGGGGGGGGGGGGGGGGGGGGGGGGGGGGGGGGGGGGGGGGGGGGGGGGGGGGGGGGGGGGGGGCFGGGGGGGGGGGGEGGGGGCFGGGFFGGGGGGGGFGGGGDFGGGFGGGGGGGGGGGGFGGGGGGGFGCFGGGFGFFGGGFGGGGCDFGCC5DFFDFGFGFFBDEBDEDDFFFFFFF?BFFB(#####
@M06045:235:000000000-JCY5N:1:1101:16849:7981 1:N:0:CTCAGA
CGGAATCTTGGTCATTTAGAGGAAGTAAAAGTCGTAACAAGGTCTCCGTTGGTGAACCAGCGGAGGGATCATTACCGAGTTATACAACTCCCAAACCCACTGTGAACCTTACCTCAGTTGCCTCGGCGGGACCGCCCCGGCCGCCGCGCAAGCGGCGCCGGACTCCAAGGCGCCCGCCGCAGGGACCCAAAACTCTTTTGCATTACGCCCAACGGCGGGAATTTTTTTCTCTGAGTGCATAAGCAAAACAAATGAATCAAAACTTTCAACAACGGATCTCTTGGTTCTGGCATCGACGGAC
+
GGGGGGGGGGGGGGGGGGGGGGGGGGGGGGGGGGGGGGGGGGGGGGGGGGGGGGGGGGGGGGGGGGGGGGGGGGGGGGGGGGGGGGGGGGGGGGGGGGGGGGGGGGGGGGGGGGGGGGGGGGGGGGGGGGGGGGGGGGGGGGGGGGGGGGGGGGGGGGGGGGGGGGGGGGGGGGGGGGGGGGGGGGGGGGGGGGGGGGGGGGGGGGGGGGGGGGGGGGGGEFFGGGGGCFFE9CCGGGGGFCFGGGGF<FGGGGGGFGDGFGFFGGFFGFGFGFFE5;*==FFFFFFF?FF:F?:(#####
@M06045:235:000000000-JCY5N:1:1101:24891:7986 1:N:0:CTCAGA
CGGAATCTTGGTCATTTAGAGGAAGTAAAAGTCGTAACAAGGTCTCCGTTGGTGAACCAGCGGAGGGATCATTACCGAGTTATACAACTCAGCAACCCTGTGAACATACCTAAAACGTTGCTTCGGCGGGAACAGACGGCCCTGTAACAACGGGCCGCCCCCGCCAGAGGACCCCTAACTCTGTTTTTATAATGTTTTTCTGAGTAAACAAGCAAATAAATTAAAACTTTCAACAACGGATCTCTTGGCTCTGGCATCGATGAAGAACGCAGCGCTACCGCGGGAGATCGGAAGAGAATGT
+
GGGGGGGGGGGGGGGGGGGGGGGGGGGGGGGGGGGGGGGGGGGGGGGGGGGGGGGGGGGGGGGGGGGGGGGGGGGGGGGGGGGGGGDFGGGGGGGGGGGGGGGGGGGGGGGGGGGGGGGGGGGGGGGGGGGGGGGGGGGGGGGGGGGGGGGGGGGGGGGGGGGGGGGGGGGGGGGGGGGGGGGGGGGGGGGGGGGGGGGGGGGGGGGGGGGGGGGGGGGGGGGGGGGGGGGGGGGGGGGGGGGGGGGGGGGGGGGGGGGGGGGGGGFFGFGFGFFFGFFFFGFFFFFFFFFFFFF:#####
@M06045:235:000000000-JCY5N:1:1101:6708:8016 1:N:0:CTCAGA
CGGAATCTTGGTCATTTAGAGGAAGTAAAAGTCGTAACAAGGTCTCCGTTGGTGAACCAGCGGAGGGATCATTACAGAGTTGCAAAACTCCCAAACCATTGTGAACGTTACCTAAACCGTTGCTTCGGCGGGCGGCCCGGGTCCTTCCCGGCGCCCCTCGGCCCTCGCGGGCGCCCGCCGGAGGAAAACCAAACTATTGCATTGTATGGCCTCTCTGAGTCTTCTGTACTGAATAAGTCAAAACTTTCAACAACGGATCTCTTGGTTCTGGCATCGATGAAGAACGCAGCGCTACCAGATA
+
GGGGGGGGGGGGGGGGGGGGGGGGGGGGGGGGGGGGGGGGGGGGGGGGGGGGGGGGGGGGGGGGGGGGGGGGGGGGGGGGGGGGGGGGGGGGGGGGGGGGGGGGGGGGGGGGGGGGGGGGGGGGGGGGGGGGGGGGGGGGGGGGGGGGGGGGGGGGGGGGGGGGGGGGGGGGGGGGGGGGGGGGGGGGGGGGGGGGGGGGGGGGGFFGGGGGGGCFFGGGGGGGGGGGGGGGGFFGGGGGFGGGGGGGFGGGGGGGEDDFGGGGGGFFGBGF4?FBG>@BFGFFFDBDDFFFDBFF#####
@M06045:235:000000000-JCY5N:1:1101:23672:8017 1:N:0:CTCAGA
CGGAATCTTGGTCATTTAGAGGAAGTAAAAGTCGTAACAAGGTCTCCGTTGGTGAACCAGCGGAGGGATCATTACAGAGTCTTCTGAACTCCAAACCATTGTGAACATATCATGTTGCTTCGGCGGGATGCCGGGTGGACCAGCGCCCCCGCGCCGCCCGCCGGAGGCCAAACTCTTGTTCTCTAGCGGAATCTTCTGAGTCTTTATAAATAAGCAATCAAAACTTTCAGCAACGGATCTCTTGGCTCTGGCATCGATGAAGAACGCAGCGCTACCCGTGTAGATCGGAAGAGCACGTAGA
+
GGGGGGGGGGGGGGGGGGGGGGGGGGGGGGGGGGGGGGGGGGGGGGGGGGGGGGGGGGGGGGGGGGGGGGGGGGGGGGGGGGGGGGFGGGGGGGGGGGGGGGGGGGGGGGGGGGGGGGGGGGGGGGGGGGGGGGGGGGGGGGGGGGGGGGGGGGGGGGGGGGGGGGGGGFGGGGGGGGGGGGGFGGGGGEGFGGGGGGGGGGGGGGGGGGGGGGGGGGGGGGGGGGGGGGGGGGGGGEGF9FFCFDFGDDGGGCFDGGGFCGGGGGFFGFGFG@EFGFE>FDFFFFFEBBB?FBF7#####
@M06045:235:000000000-JCY5N:1:1101:5735:8027 1:N:0:CTCAGA
CGGAATCTTGGTCATTTAGAGGAAGTAAAAGTCGTAACAAGGTTTCCGTAGGTGAACCTGCGGAAGGATCATTAATGTGCCGGGGGCCCTCCGGGGTCCCATTGTGCCACCCGTGTTTACTTGTACCTGTTGCTTCGGCGGGCCTGCGGGCCTCGCTCGCTGCCGGGGGACCTGGTCCCCGGGCGCGTGCCCGCCGGAGACACACCCAACCTCTCTAACGGATACGTCTGAGCAATGATCTAATCATTAAAACTTTCAACAACGGATCTCTTGGTTCCCGCATCGATGAAGAACGCGCCTA
+
GGGGGGGGGGGGGGGGGGGFGGGGGGGGGGGGGGGGGGGGGGGGGGGGGGGGGGGGGGGGGGGGGGGGGGGGGGGGGGGGGGGGGGGGGFGGGGGGGGGGGGGGGGGGGGGGGGGGGGGGGGGGGGGGGGGGGFGGGDGGGGGGGGGGGGGGGGGGEGGGGCGGGGGGGGGGGGGGGGGGGGGGGGGGGGGGGGGGG>EGFGG8CEE>GGGDG9FFGFGGG5EGGGEC6CFFG?EFGGGGGGDGGGG>>GCGGGGGGDCDDGG:DC357@GFF=?F7FFEE).757@6=?*6)40(#####
@M06045:235:000000000-JCY5N:1:1101:5403:8039 1:N:0:CTCAGA
CGGAATCTTGGTCATTTAGAGGAAGTAAAAGTCGTAACGAGGTCTCCGTTGGTGAACCAGCGGAGGGATCATTACTGAGTACTACACTCTCTACCCTTTGTGAACTATTATACCTGTTGCTTCGGCGGCGCCCGCAAGGGTGCCCGCCGGTCTCATCAGAATCTCTGTTTTCGAACCCGACGATACTTCTGAGTGTTCTTAGCGAACTGTCAAAACTTTTAACAACGGATCTCTTGGCTCCAGCATCGATGAAGAACGCAGCGCTACCGGCGTAGATCGGAAGAGCACACGTCTGAGCTCT
+
GGGGGGGGGGGGGGGGGGGGGGGGGGGGGGGGGGGGGGGGGGGGGGGGGGGGGGGGGGGGGGGGGGGGGGGGGGGGGGGGGGGGGGGGGGGGGGGGGGGGGGGGGGGGGGGGGGGGGGGGGFGGGGGGGGGGGGGGDGGGGGGGGGGGGGGGGGGGGGGGGGFGGGGGGGGGGGGGGGGGGGGGGGGGGGGGGGGFFGGGGFFGDGGGGGGGGGGGGGGGGGGGGGGGGEGGGGGGFGGFGGGGGGGGGGGGGGDGFCGGDDGGGDFFGFGFGBFFGFFFEDFFFFFFFFB?FFF.#####
@M06045:235:000000000-JCY5N:1:1101:28267:8068 1:N:0:CTCAGA
CGGAATCTTGGTCATTTAGAGGAAGTAAAAGTCGTAACAAGGTCTCCGTTGGTGAACCAGCGGAGGGATCATTACAGAGTTGAAAAACTCCCCTAAACCATTGTGAACCTACCACTAAACAGTTGCTTCGGCGGGTGGGCGCCCTTCCCCAGGGAAAGGCGCCCCGCTGGACCGCCCGCCGGAGGTACCCAAAACTCTTGTTTAACTAAAAGGCCTCTCTGAGTACTGTACTTAAATAAGTCAAAACTTTCAACAACGGATCTCTTGGTTCTGGCATCGATGAAGAACGCAGCGCTAGCGT
+
GGGGGGGGGGGGGGGGGGGGGGGGGGGGGGGGGGGGGGGGGGGGGGGGGGGGGGGGGGGGGGGGCEGGGGGFGGGGGGGGGGGGGGGGGGGGGGGGGGGGGGGGGGGGGGGGGGGGGGGGGGGGGGGGGGGGGGGGGFEGGGGGGGGGGGGGGG>FGGDGGGFGGGGGGDGGGGGGGGGGGGGGGGGGEGGGGGGGGGGGGGGFGGGCGFFGGGG8;<CCFGGGGGGGGFGGGGFGGGGGGGDFCGGFFGGGGGGGGGGGGCFGGGFFGFFFGFFFGFDF:DFFFBFFFEF9>6;(#####
@M06045:235:000000000-JCY5N:1:1101:27420:8073 1:N:0:CTCAGA
CGGAATCTTGGTCATTTAGAGGAAGTAAAAGTCGTAACAAGGTTTCCGTAGGTGAACCTGCGGAGGGATCATTCATAATAAGTGTTTTATGGCACTTTTTAAATCCATATCCACCTTGTGTGCAATGTCAGTCGATCTTCTTCATGGAGATCGACCAAACATCAACCTTTATTTTTTAACTCTTTGTCTGAAAAATATTATGAATAAACAATTCAAAATACAACTTTCAACAACGGATCTCTTGGCTCTCGCATCGATGAAGAACGCAGCGCTACCCGAGTAGATCGGAAGAGCACTGGGA
+
GGGGGGGGGGGGGGGGGGGGGGGGGGGGGGGGGGGFGGGFGGGGGGGGGGGGGGGGGGGGGGGGGGGGGGGGGGGGGGGGGGGGGGGGGGGGGDEGGFG?FGGGFGGGGGGGGGGGGGGGGGGGGGGGGGGGGEGGGGGGGGGGGGGGEGGGGGGGGGGGFGGGGGGFEGGGGG9DFGGFGGGGGGGGGGGGGGGFGGGAFFGFGGGGGF8FFGFGGC;DFGGGGGGGFGGGFFGGGEGFGGGGGGGGFGDDEDGGF<FD7FFGG<5=DFG><:BFGEED@FFF4@F>BE>7>0)(#####
@M06045:235:000000000-JCY5N:1:1101:9185:8077 1:N:0:CTCAGA
CGGAATCTTGGTCATTTAGAGGAAGTAAAAGTCGTAACAAGGTTTCCGTAGGTGAACCTGCGGAAGGATCATTCATAATAAGTGTTTATGGCACTTCTTAAATCCATATCCACCTTGTGTGCAATGTCAGCCGTTTTCTTTATGAAAGCGGCCAAACATCAACTTATTTTTTAACTGTCTGTCTGAAAACTATTATGAATAAACAATTCAAATACAACTTTCAACAACGGATCTCTTGGCTCTCGCATCGATGAAGAACGCAGCGCTACCGATTCAGATCGGAAGAGCACACGTCTAATCC
+
GGGGGGGGGGGGGGGGGGGGGGGGGGGGGGGGGGGGGGGGGGGGGGGGGGGGGGGGGGGGGGGGGGGGGGGGGGGGGGGGGGGGGGGGGGGGGGGGGGGGGGGGGGGGGGGGGGGGGGGGGGGGGGGGGGGGGEBFGGGGGGGGGGGGGGGGGGGGGGGGGGGGGGGGGGGGGGGGGGGGGGGGGFGGGGGGGGGGFGFGGGGGGGGGGGBFGGGGGGGGGGGGGGFGGGGGGGCFFGGG7<F6EGGDGGGGGGGFFGDDGGGGDGEFGF<>DDFFG=FFFCB>54@:6>5?DBF:#####
@M06045:235:000000000-JCY5N:1:1101:18109:8111 1:N:0:CTCAGA
CGGAATCTTGGTCATTTAGAGGAAGTAAAAGTCGTAACAAGGTTTCCGTAGGTGAACCTGCGGAAGGATCATTAATGTATATTGAATTTTATATTCTTTATCAACCCACACTGTGTACCTTTTTACTGTTGCTTCCATGGGACATGGCTCTGCCACGTCGGCCTTATGGCTGGTGAGCGCCCATGGGAGGAAAACAAAACTCTTTGTTACAATTGAAGTCTGTCTGAATTGTTTATATTAAACGTTAAAACTTTCAACAACGGATCTCTTGGTTCTCGCATCGATGAAGAACGCAGGCGTA
+
GGGDGGGGGGGGGGGGGGGGGGGGGGGGGGGGGGGGGGGGGGGGGGGGGGGGGGGGGGGGGGGGGGGGGGGGGGGGGGGGGGGGGGGGGGGGGGGGGGGGGGGGGGGGGGGGGGGGGGGGGGGGGGGGGGGGGGGGGGGGGGGGGGGGGGGGGGGGGGGGGGGGGGGGGGGGGGGGGGGGGGGFFGGFGGGGGGGGGGGGGGGGGGGGGGGGGGGGGGGGGGGGGGGGGGGGFGGGGGGGGGGGGGFGGDGGGGGGGGGGGGGGGGFFGFGFGFAFGFFFFGFFFFFF?FFFEFF1#####
@M06045:235:000000000-JCY5N:1:1101:5258:8117 1:N:0:CTCAGA
CGGAATCTTGGTCATTTAGAGGAAGTAAAAGTCGTAACAAGGTCTCCGTTGGTGAACCAGCGGAGGGATCATTACAGAGTTGCAAAACTCCCAAACCATTGTGAACGTTACCTAAACCGTTGCTTCGGCGGGCGGCCCGGGTCCTTCCCGGCGCCCCTCGGCCCTCGCGGGCGCCCGCCGGAAGAAAACCAAACTATTGCATTGTATGGCCTCTCTGAGTCTTCTGTACTGAATAAGTCAAAACTTTCAACAACGGATCTCTTGGTTCTGGCATCGATGAAGAACGCAGCGCTACCCTGAC
+
GGGGGGGGGGGGGGGGGGGGGGGGGGGGGGGGGGGGGGGFGGGGGGGGGGGGGGGGGGGGGGGGGGGGGGGGGGGGGGGGGGGGFFFGGGGGGGGGGGGGGGGGFGGGGGGGGGGGGGGGGGGGGGGGGGGGGDGGGGGGGGEGGGGGGGGGGFFGGGGGGGGGGFFGGEGGGGGGGGEGGEEGFFCFGDFCGGGGGGGGGGGGGFGGFGFGGCE?FEFGG7FFGGGFFGF79?ECG?GF7:7CCDGFC7EGFGDDGGGGGGGG4:@FG=GFCF:DCF?@FGFFFDEDFFFFDFFF#####
@M06045:235:000000000-JCY5N:1:1101:11419:8124 1:N:0:CTCAGA
CGGAATCTTGGTCATTTAGAGGAAGTAAAAGTCGTAACAAGGTCTCCGTTGGTGAACCAGCGGAGGGATCATTACCGAGTACTATAACTCATAACCCTTTGTGAACCTTTATACCTGTTGCTTCGGCGGCGCGCCTCCCGGGGCGTGCCCGCCGGTATCATCAGAATCTCTGTTCGAACCCAACGATATTTCTGAGTGTTCTAAGCGAACTGTTAAAACTTTCAACAACGGATCTCTTGGCTCCAGCATCGATGAAGAACGCAGCGCTACCGATCCAGATCGGAAGAGCACACGTCCTTCG
+
GGGGGGGGGGGGGGGGGGGGGGGGGGGGGGGGGGGGGGGGGGGGGGGGGGGGGGGGGGGGGGGGGGGGGGGGGGGGGGGGGGGGGGGGGGGGGGGGGGGGGGGGGGGGGGGGGGGGGGGGGGGGGGGGGGGGGGGGGGGGGGGGGGGGGGGGGGGGGGGGGGGGGGGGFGGGGGGGGGGGGGGGGGGGGGGGGGGGGGGGGGGGGGGGGGGGGGGGGGGGGFGGGGGGGGGGGGGGGGGGGGGGGGGGGGGGGGGGGGGGGGGGGGFFGFGFGFBFGFFFFGFFFFFFFFF?FFF6#####
@M06045:235:000000000-JCY5N:1:1101:3056:8137 1:N:0:CTCAGA
CGGAATCTTGGTCATTTAGAGGAAGTAAAAGTCGTAACAAGGTTTCCGTGGGTGAACCTGCGGAAGGATCATTCATAATAAGTGATTATGGCACTTCTTAAATCCATATCCACCTTGTGTGCAACGTTTTTGAACTCTCTGGCATTAAAAAGCCAAGAGGGTTTGATTAACTTAACACCTTTAAAGCAGTTTGTCTGAATATCTATTTCTGAATAAACATAATTCAAAAATACAACTTTCAACAACGGATCTCTTGGCTCTCGCATCGATGAAGAACGCAGCGCTACCGACATAGAAAGGT
+
GGGGGGGGGGGGGGGGGGGGGGGGGFGGGGGGGGGGFFGGGGGGGGGGGGGGGGGGGGGGGGGGGGGGGGGGGGGGGGGGGGGGGGGGGGGGGGGGGGGGGGGGGGGGGGGGGGGGGGGGGGGGGGGGGGGGGGGGGGGGGGGGGGGGGCGGGGGGGGGGGGGGGGGFGGGGGGGGGGGGGGGGGGGGGGGGGGGGGGGGGGGGGGGGGGGF@FGGGGGGGGGGFGGGGGGGGGGGGGGGGFGFCFGGGDDGGGGGFCFGGGGDDGFFFFC=FFFAGEBFFGEBDFF@FEF>FAF:#####
@M06045:235:000000000-JCY5N:1:1101:15686:8142 1:N:0:CTCAGA
CGGAATCTTGGTCATTTAGAGGAAGTAAAAGTCGTAACAAGGTCTCCGTTGGTGAACCAGCGGAGGGATCATTACAGAGTTGCAAAACTCCCAAACCATTGTGAACGTTACCTAAACCGTTGCTTCGGCGGGCGGCCCGGGTCCTTCCCGGCGCCCCTCGGCCCTCGCGGGCGCCCGCCGGAGGAAAACCAAACTATTGCATTGTATGGCCTCTCTGAGTCTTCTGTACTGAATAAGTCAAAACTTTCAACAGCGGATCTCTTGGTTCTGGCATCGATGAAGAACGCAGCGCTACCACAGC
+
GGGGGGGGGGGGGGGGGGGGGGGGGGGGGGGGGGGGGGGGGGGGGGGGGGGGGGGGGGGGGGGGGGGGGGGGGGGGGGGGGGGGGGGGGGGGGGGGGGGGGGGGGGGGGGGGGGGGGGGGGGGGGGGGGGGGGGGGGGGGGGGGGGGGGGGGGGGGGFGGGGGGGGGGGGGGGEGGGGGGGDGGGGGGGGGGGGGGGGGGGGGGGGGGGGGFGC@E:@CFFGGGFGGGGGGGGFFGGGGGGDFGGGGGGGGGDG5CC<C>FGGGGGFFGFC?FF?EDFFFFF@FFEEFFFFF@>>B#####
@M06045:235:000000000-JCY5N:1:1101:8862:8145 1:N:0:CTCAGA
CGGAATCTTGGTCATTTAGAGGAAGTAAAAGTCGTAACAAGGTTTCCGTAGGTGAACCTGCGGAAGGATCATTCATAATAAGTGTTTTATGGCACTTTTTAAATCCATATCCACCTTGTGTGCAATGTCAGTCGATCTTCTTCATGGAGATCGACCAAACATCAACCTTTATTTTTTAACTCCTTGTCTGAAAAATATTATGAATAAACAATTCAAAATACAACTTTCAACAACGGATCTCTTGGCTCTCGCATCGATGAAGAACGCAGCGCTACCTGCATAGATCGGAAGAGCACTACTA
+
GGGGGGGGGGGGGGGCGGGGGGGGGGGGGGGFGGGGGGGGGGGGGGGGGGGEGGGGGGGGGGGGGGGGFFGGGGGGGGGGCGGGGGGGFGGGGGGGGGGGGGGGGGGGGGGGGGGFGGGFGGGGGGGGGGGGGGEGGGGGGFGGGGCFDGGGGGGD@AFGGGGGGGGGGGGGGDGGGGGGGGGGGGGGGGFGGGGGGGGGGGGGGGGGGGGGGFGGCFFFGGGGGGGGGGGG>CEGGEGGGGGFGFFFGGDDGGGGGGGGGGGGFGADC>GFGFFFG6AFFGFFFFFFFFF?F?F0#####
@M06045:235:000000000-JCY5N:1:1101:10538:8165 1:N:0:CTCAGA
CGGAATCTTGGTCATTTAGAGGAAGTAAAAGTCGTAACAAGGTTTCCGTAGGTGAACCTGCGGAAGGATCATTACTGAGTGAGGGCCCCTCGGGGTCCAACCTCCCACCCGTGTTTAACGAACCGTGTTGCTTCGGCGGGCCCGCCTCACGGCCGCCGGGGGGCATCCGCCCCCGGGCCCGCGCCCGCCGAAGCCCCCTGTGAACGCTGTCTGAAGTATGCAGTCTGAGACAATTATTCAATTAATTAAAACTTTCAACAACGGATCTCTTGGTTCCGGCATCGATGAAGAACGCAGCCGG
+
GGGGGGGGGGGGGGGGGGGGGGGGGGGGGGGGGGGGGGGGGGGGGGGGGGGGGGGGGGGGGGGGGGGGGGGGGGGGGGGGGGGGGGGGGGGGGGGGGGGGGGGGGGGGGGGGGFGGGGGGGGGGGGGGGGGGGGGGGGGGGGGGGGGGGGGGGGGGGGGGGGGGGGGGGGGGGGGGGGGGGGGGGGGGGGGGGGGGGGEF?FGFFEGEGGGGGFFGCGGFGFGCGGG?EGGDGGGGGCGGFGGGGGGGGGGGGGGGGGGGGCDGGDEFGFGFGFFFGEFFBGFFFFFFFFFFFF6(#####
@M06045:235:000000000-JCY5N:1:1101:19876:8166 1:N:0:CTCAGA
CGGAATCTTGGTCATTTAGAGGAAGTAAAAGTCGTAACAAGGTAACCGTAGGTGAACCTGCGGTTGGATCATTAAAAAAGATCAACGGCTAAGCCTTAACAGGCCGCGCCGGTGTTTCTCTCGCGGAAGCGAGTAAGAAACCGAAAACCCAATTGTGAACTGTTTTCTGTCTCTGGCGGTGGGGTTGGCCCACTGGGCCGACCTGTCAGCATGACGTTTTGATGCCTCCTTCGGGTGCTTGGAAACGATGTGCCGTGGACAAGCCGCCAAACACGTCTTCAACAACGCTTTGTCTAAACCC
+
GGGGGGGGGGGGGGGGGGGGGGGGGGGGGGGGGGGGGGGGGGGGGGGGGGGGGGGGGGGGGGGGGFGGFGGGGGGGGGGGGGGGGGGGGGGGGGGGGGGGGGGGGGGGGGGGGGGGGGGGFGGGGGGGGGGGGGGGGGGFGGGGGGGGGGGGGGGGGGGGGGGGGGGGGGGGGGGGGGGGGGGGGGGGGGGGGGGGGGGGGGGGGGGGGGGGGGGGEGGGGGGGGGGGGGGGGGGFGGGGGGFGGFGGGGGFGGGDGGGGGGGGGGF>DEDFGFE>7>FF4>FFFFFFEEFFFFF<#####
@M06045:235:000000000-JCY5N:1:1101:7002:8180 1:N:0:CTCAGA
CGGAATCTTGGTCATTTAGAGGAAGTAAAAGTCGTAACAAGGTCTCCGTTGGTGAACCAGCGGAGGGATCATTACTGAGTACTACACTCTCTACCCTTTGTGAACTATTATACCTGTTGCTTCGGCGGCGCCCGCAAGGGTGCCCGCCGGTCTCATCAGAATCTCTGTTTTCGAACCCGACGATACTTCTGAGTGTTCTTAGCGAACTGTCAAAACTTTTAACAACGGATCTCTTGGCTCCAGCATCGATGAAGAACGCAGCGCTACCTGAGCAGATCGGAAGAGCACACGTCTGAGTCCT
+
GGGGGGGGGGGGGGGGGGGGGGGGGGGGGGGGFGGGGGGGGGGGGGGGGGGGGGGGGGGGGGGGGGGGGGGGGGGGGGGGGGGGGGGGGGGGGGGGFGGGGGFGGGGGGGGGGGGGGGGGGGGGGGGGGGGGGGGDGGGGGGGGGGGGGGGGGGGGGGGGGGGGGGGGGGGGGGGFGGGGGGGGGGGGGGGGGGGBFGGGFFGGGGGGD?FGGGGGGGGGGGGFGFGGGEGFGGG7DGFAAFFGFGGGFGGGGGGGGGGC37DGGD5?*69@FFFFFFFE@D>457?:FFB8:<:-#####
@M06045:235:000000000-JCY5N:1:1101:23312:8182 1:N:0:CTCAGA
CGGAATCTTGGTCATTTAGAGGAAGTAAAAGTCGTAACAAGGTCTCCGTTGGTGAACCAGCGGAGGGATCATTACCGAGTTTACAACTCCCAAACCCCTGTGAACATACCACTTGTTGCCTCGGCGGATCAGCCCGCTCCCGGTAAAACGGGACGGCCCGCCAGAGGACCCCTAAACTCTGTTTCTATATGTAACTTCTGAGTAAAACCATAAATAAATCAAAACTTTCAACAACGGATCTCTTGGTTCTGGCATCGATGAAGAACGCAGCGCTACCGCCAGAGATCGGAAGAGCAGTGCG
+
FGGGGGGGGGGGGGGCFGGGGGGGGFGGGGGGGGGFGGGGGGGFFGGGGGGGGGGGEGCFGGGECEG@FFEGGFGFGGGFGGGGFGGGGGGGGGFFGGGGGGGGGGGFGGGGGGGGGGEGFGGGGDFGGCFFGGGGGE@EFGGGGGFDFGGGGDEGGDBFFEEGGGGFGGGGGGFFCGFGGGC@E+B+;CGGGGGGGGGGGGFGGGGGGGGGGGGGGGFCGCEDFCGGGCGGGDCEDDGGCFGGGFFGG77>6DCFEGGFFFGFGGFEG5C57@FFGBFF@D05)*18>572>FF0#####
@M06045:235:000000000-JCY5N:1:1101:18542:8191 1:N:0:CTCAGA
CGGAATCTTGGTCATTTAGAGGAAGTAAAAGTCGTAACAAGGTCTCCGTAGGTGAACCTGCGGAGGGATCATTACACAATAAACATATGAAGGCTGCACCGCCAACAGGCGGCAAGGCTGGAGTATTTTATTACCCTTGTCTTTTGCGCACTTGTTGTTTCCTGGGCGGGTTCGCCCGCCTCCAGGACCACATGATAAACCTTTTTTATGCAGTTGCAATCAGCGTCAGTACAACAAATGTAAATCATTTACAACTTTCAACAACGGATCTCTTGGTTCTGGCATCGATGAAGAACAAGGT
+
GGGGGGGGGGGGGGGGGGGGGGGGGGGGGGGGGGGGGGGGGGGGGGGGGFGGGFGGGGGGGGGGGGGGGGGGGGGGGGGGGGGGGGFGGGGGGGGGGGGGGGGGGGGGGGGGGGGGGGGGGGGGGGGGGGGGGGGGGGGGGGGGGGGGGGGGGGGGGGGGGCGGGGGGGDFFGGGGEGEDCEGGGGFGGGGGGGGGGGFGGGGGGGDCFGGFFGGGGGGGGGGGGCDGGGGFGGGGGGGGFFGGGGGGGGCFFFGGGGGGGGGGCGFFGFGFGFFFGFFFF=@@FFFFFF=:FDB,#####
@M06045:235:000000000-JCY5N:1:1101:25404:8239 1:N:0:CTCAGA
CGGAATCTTGGTCATTTAGAGGAAGTAAAAGTCGTAACAAGGTCTCCGTTGGTGAACCAGCGGAGGGATCATTACAGAGTTGCAAAACTCCCAAACCATTGTGAACGTTACCTAAACCGTTGCTTCGGCGGGCGGCCCGGGTCCTTCCCGGCGCCCCTCGGCCCTCGCGGGCGCCCGCCGGAGGAAAACCAAACTATTGCATTGTATGGCCTCTCTGAGTCTTCTGTACTGAATAAGTCAAAACTTTCAACAACGGATCTCTTGGTTCTGGCATCGATGAAGAACGCAGCGCTACCTCCGT
+
GGGEGGGGGGGGGGGGGGGGGGGGGGGGGGGGGGGGGGGGGGGGGGGGGGGGGFFGGGGGGGGGGGGGGGGGGGGGGGGGGGGFFGFGGGGGGFF@FGGGGGGFGGGGGGDGGFGGGGGGGGGGGGGGGEGEGGGFGGGGGGGGFDFGGGEGGGGGGCGGGGGGGGGG8EEGEGDEDEEEE8EEEGFCFCC8>CF?FGG9CAFCC@<EGGFCF+2C+<CCFGF9:9AFGGF:CE?:CFGGGGGCFGGGF79>5F<5:*>CGCGDCCF7C4:FGFF>05888D=?FEEBBEDB39;B#####
@M06045:235:000000000-JCY5N:1:1101:20351:8248 1:N:0:CTCAGA
CGGAATCTTGGTCATTTAGAGGAAGTAAAAGTCGTAACAAGGTTTCCGTAGGTGAACCTGCGGAAGGATCATTCATAATAAGTGTTTATGGCACTTCTTAAATCCATATCCACCTTGTGTGCAATGTCAGCCGTTTTCTTTATGAAAGCGGCCAAACATCAACTTATTTTTTAACTGTCTGTCTGAAAACTATTATGAATAAACAATTCAAATACAACTTTCAACAACGGATCTCTTGGCTCTCGCATCGATGAAGAACGCAGCGCTACCGTGACAGATCGGAAGAGCACACGTCTCTCTC
+
GGGGGGGGGGGGGGGGGGGGGGGGGGGGGGGGGGGGGGGGGGGGGGGGGGGGGGGGGGGGGGGGGGGGGGGGGGGGGGGGGGGGGGGGGGGGGGGGGGGGGGGGGGGGGGGGGGGGGGGGGGGGGGGGGGGGGFFGGGGGGGGGGGGGGGGGGGGGGGGGGGGGGGGGGGGGGGGGGGGGGGGGGGGGGGGGGGGGGFGGGGGGGGGGGGGFFGGGGGGGGGGGGGGGGGGGGGGGGGGGGGGFGGGGGGGGGGGGGFGGGGGGGGFFGFGFGFFFGFFFFGF>>FFFFFFFFFF:#####
@M06045:235:000000000-JCY5N:1:1101:27099:8254 1:N:0:CTCAGA
CGGAATCTTGGTCATTTAGAGGAAGTAAAAGTCGTAACAAGGTCTCCGTTGGTGAACCAGCGGAGGGATCATTACAGAGTTGAAAAACTCCCTAAACCATTGTGAACGTTACCCAAACCGTTGCTACGGCGGGCGGCGCCCAGCGCCCCCCAGGCCCCCTCGCGGGGCGCCCGCCGGAGGTACCCCAAACCATTGATACTTTATGGCCTCTCTGAGTCTTCTGTACTGAATAAGTCAAAACTTTCAACAACGGATCTCTTGGTTCTGGCATCGATGAAGAACGCAGCGCTACCGTCCTAGT
+
GGGGGGGGGGGGGGGGGGGGGGGGGGGGGGGGGGGGGGGGGGGGGGGGGGGGGGGGGGGGGGGGGGGGGGGGGGGGGGGGGGGGGGGGGGGGGGGGGGGGGGGGGGGGGGGGGGGGGGGGGGGGGGGGGGGGGGGGGGGGGGGGGGGGGGGGGGGGGGGGGGGGGGGGGGGGGGGGGGGGGGGGGGDGGGGGGGGGGGGGGGGGGGGGGG6;@FGGGGGGGGFGGGGFCGFFGGGGGGGGGGGGFGGGGGG<EDDC9>FGCFFFGGFFG>C6CFF?FFF?FFFEFE>>>5@9F911#####
@M06045:235:000000000-JCY5N:1:1101:22296:8257 1:N:0:CTCAGA
CGGAATCTTGGTCATTTAGAGGAAGTAAAAGTCGTAACAAGGTCTCCGTTGGTGAACCAGCGGAGGGATCATTACAGAGTTGCAAAACTCCCTAAACCATTGTGAACGTTACCTAAACCGTTGCTTCGGCGGGCGGCCCGGGTCCTTCCCGGCGCCCCCCGGCCCTCGCGGGCGCCCGCCGGAGGTAAACCAAACTATTGCATTAATGGCCTCTCTGAGTCTTCTGTACTGAATAAGTCAAAACTTTCAACAACGGATCTCTTGGTTCTGGCATCGATGAAGAACGCAGCGCTACCCAGGG
+
GGGGGGGGGGGGGGGGGGGGGGGGGGGGGGGGGGGGGGGGGGGGGGGGGGGGGGGGGGGGGGGGGGGGGGGGGGGGGGGGGGGGGGGGGGGGGGGGGGGGGGGGGGGGGGGGGGGGGGGGGGGGGGGGGGGGGGGGGGGGGGGGGGGGGGGGGGGGGGGGGGGGGGGGGGGGGGGGGGGGGGGGGGGGGGGGGGGGGGGGGGGGGGGGGGGGGGGGGGGGGGGGGGGGGGGGEFGGGGGGGGGGGGGGGGGGGGGGC<DCFGGGGGFFGFGFGFFFGFFFFGFFFFFFFFFFBFFF#####
@M06045:235:000000000-JCY5N:1:1101:27684:8259 1:N:0:CTCAGA
CGGAATCTTGGTCATTTAGAGGAAGTAAAAGTCGTAACAAGGTCTCCGTTGGTGAACCAGCGGAGGGATCATTACCGAGTTTACAACTCCCAAACCCCTGTGAACATACCACTTGTTGCCTCGGCGGATCAGCCCGCTCCCGGTAAAACGGGACGGCCCGCCAGATGACCCCTAAACTCTGTTTCTATATGTAACTTCTGAGTAAAACCATAAATAAATCAAAACTTTCAACAACGGATCTCTTGGTTCTGGCATCGATGAAGAACGCAGCGCTACCGGAAGAGATCGGAAGAGCAGCGCA
+
GGGGGGGGGGGGGGGGGGGGGGGGGGGGGGGGGGGGGGGGGGGGGGGGGGGGGGGGGGGGGGGGGGGGGGGGGGGGGGGGGGGGGGGGGGGGGGGGGGGGGGGGGGGGGGGGGGGGGGGGGGGGGGGGGGGGGGGFGEGGGGGGGGGGGGGGGGGGGGGGGGGGGGGGGGGGGGGGGGGGGGGGGGGGGGGGGGGGGGGGGGGGGGGGGGGGGGGGGGGGGGGGGGGGGGGGGGGGGGDGGGGGGFGGGGGGGGGFEGFFGGGGGGFFGEG>DDFFGFFDDG:>FFFFFFFFFFF2#####
@M06045:235:000000000-JCY5N:1:1101:17457:8269 1:N:0:CTCAGA
CGGAATCTTGGTCATTTAGAGGAAGTAAAAGTCGTAACAAGGTTTCCGTAGGTGAACCTGCGGAAGGATCATTACCGAGTGAGGGTGCTCCGTCGCCCGACCTCCCAACCCTGTGTCTACTGTACCTTGTCGTTGCTTCGGCGGACCGGTTGCTGACCAACTGGTTTCGACCGCCGGGGGCCCTGTCGCCCCTGGAGCGCGTCCGCCGATGGCCCAACTCCAAAAACTTCTTGACCCCGAAACCAGTGTCGTCTGAAAACACGTTTGTGATAAGTACAATCAAAAACAAAACTTTCAAACA
+
GGGGGGGGGGGGGGGGGGGGGGGGGGGGGGGGGGGGGGGGGGGGGGGGGGGGGGGGGGGGGGGGGGGGGGGGGGGGGGGGGGGGGGGGGGGGGGGGGGGGGGGGGGGGGGGGGGGGGGGGGGGGGGGGGGGGGGGGGGGGGGGGGGGGGGGGGGGGGGGGGGGGGGGGGGGGGGGGGGGGGGGGGGGGGGGGGGGFGGGGGGGGGGGGGGGGGGGGGGFGGGGGGGGGGGGGFGGGGGGGGGGGGGGGGGGGGGGGFGGGDGGGGGFFGFGFGFFFGFFFFGFFFFD>>>F?FAD)#####
@M06045:235:000000000-JCY5N:1:1101:11344:8292 1:N:0:CTCAGA
CGGAATCTTGGTCATTTAGAGGAAGTAAAAGTCGTAACAAGGTTTCCGTAGGTATGTTAAGCATCGAATTCCTCTCCTATTGTGACATTTCGCTAACTTGTGATCTCAGGTGAACCTGCGGAAGGATCATTACTGAGTTAGGGTCTTCTGGCCCGACCTCCAACCCTGTGTCTACCTTACCACGTTGCTTCGGCGGGCCTGTCGACAGGATCCGTCGGCTGCCGGCGGGCCTTAAAACCCCGCTGGACAGTGCCCGTCGATGGCCAACCTCTTAAAACTCTTGAAGAACTATGTCGGCCAA
+
GGGGGGGGGGGGGGGGGGGGGGGGGGGGGGGGGGGGGGGGGGGGGGGGGGGGGGGGGGGGGGGGGGGGGGGGGGDGGGGGGGGGGGGGGGGGGGGGGGGGGGGGGGGGGGGGGGGGGGGGGGGGGGGGGGGGGGGGGGGGGGGGGGGGGGGGFGGGGGGGGGGGGGGGGGGGGGGGGGGGGGGGGGGGGGGGGGGGGGGGGGGFGGGGGGGGGGGGGGGGGGGEDEEGGGGGFGDGFGGGGGGGEG<FCFGGGFGDEGG)9FGFGF@FGFDFGFFFGF6FFCFF??FFFFFBFFF6#####
@M06045:235:000000000-JCY5N:1:1101:14479:8326 1:N:0:CTCAGA
CGGAATCTTGGTCATTTAGAGGAAGTAAAAGTCGTAACAAGGTCTCCGTTGGTGAACCAGCGGAGGGATCATTACCGAGTTATCCAACTCCCAACCCCTGTGAATTATACCTTTAATTGTTGCTTCGGCGGGACTTCGCGCCCGCCGGGGACCCAAACCTTCTGAATTTTTTAATAAGTATCTTCTGAGTGGTTAAAAAAAAAATGAATCAAAACTTTCAACAACGGATCTCTTGGTTTTGGCATCGATGAAGAACGCAGCGCTACCGGGGCAGATCGGAAGAGCACACGTCTGAAACTAG
+
GGGGGGGGGGGGGGGGGGGGGGGGGGGGGGGGGGGGGGGGGGGGGGGGGGGGGGGGGGGGGGGGGGGGGGGGGGGGGGGGGGGGGGGGGGGGGGGGGGGGGGGGGGGGGGGGGGGGGGGGGGGGGGGGGGGGGGGGGGGGGGGGGGGGGGGGGGGGGGGGGGGGGFGGGGGGGGGGGGGGGGGGGGGGGGGGGGGGGGGGGGGGGGGGGGGGGFGGGGGGGGGGGGEGEEGGG7EGGGGGGGGFG457*:FGCGGF5<79D<DGGGF@GF5>GFF*77>DFGFFF@:45>@BFBFA#####
@M06045:235:000000000-JCY5N:1:1101:6548:8328 1:N:0:CTCAGA
CGGAATCTTGGTCATTTAGAGGAAGTAAAAGTCGTAACAAGGTTTCCGTAGGTGAACCTGCGGAAGGATCATTACCGAGTGCGGGTCTGCCCTCCGGGGCGCCCAACCTCCCCCCCGTGAATACGTGACCCTGTTGCTTCGGCGGGGTGTCCTCCCCTTCCCGGGGGGGCCGCCGCCGGGGACCATTTAAACCCGAACCGAGTATGTTGCAGTCTGAGCTCGAGTGAGAAATCAGTCAAAACTTTCAACAATGGATCTCTTGGTTCCGGCATCGATGAAGAACGCAGCGCCACCACTCGGG
+
GGGEGGGGGGGGGGGGGGGGGGGGGGGGGGGGGGGGGGGGGGGGGGGGGGGGGGGGGGGGGGGGGDGGGGGGGGGGGGGGGGGGGGGGGGGFGGEGEGEGGGGGCGGGFDFGGGGGGGGGGF;FBF@CFG8FFGGGGGCGDCFGDFGGGGGGFGGGGGGGFGGGGGGGGGG>ECEGGGGGEGGGFGCCFF9CFGCG*?>?>:;;CEGGC7<CCCFFD9C?FECEFGGFFGGEGGGGGGFFGFGGG>FGFGGFGFF7C**2:FFGFGFFDFGF:>?FF4B46<@BB5.0)..,7<<(#####
@M06045:235:000000000-JCY5N:1:1101:27704:8330 1:N:0:CTCAGA
CGGAATCTTGGTCATTTAGAGGAAGTAAAAGTCGTAACAAGGTCTCCGTTGGTGAACCAGCGGAGGGATCATTACCGAGTTATACAACTCATCAACCCTGTGAACATACCTAAAACGTTGCTTCGGCGGGAACAGACGGCCCTGTAACAACGGGCCGCCCCCGCCAGAGGACCCCTAACTCTGTTTTTATAATGTTTTTCTGAGTAAACAAGCAAATAAATTAAAACTTTCAACAACGGATCTCTTGGCTCTGGCATCGATGAAGAACGCAGCGCTACCGTGCCAGATCGGAAGAGATCGA
+
GGGGGGGGGGGGGGGGGGGGGGGGGGGGGGGGGGGGGGGGGGGGGGGGGGGGGDGGGGGGGGGGGGGGGGFGGGGGGGGGDFGGGGGGGGGGGGGGGGGGGGGGGGGGGGGGGGGGGGGGGGGGGGGGGGGGGGGGG@CGDGGGGGGGGGGGDGGEGGGGGGGGGGGGGGGGGGGGGGGGGGGGGGGGCFGGGGFFFFCFGGGF@FGGGGGGGCFCFGGGGGFGGGFGGGCEGGGGGECECD7CCGC=CFGGF<CCFGDGGGG7CGFFDFG0CBEDGEFFF4>F46>FF@@?7;?0#####
@M06045:235:000000000-JCY5N:1:1101:15893:8360 1:N:0:CTCAGA
CGGAATCTTGGTCATTTAGAGGAAGTAAAAGTCGTAACAAGGTCTCCGTTGGTGAACCGGCGGAGGGATCATTACAGAGTTGCAAAACTCCCAAACCATTGTGAACGTTACCTAAACCGTTGCTTCGGCGGGCGGCCCGGGTCCTTCCCGGCGCCCCTCGGCCCTCGCGGGCGCCCGCCGGAGGAAAACCAAACTATTGCATTGTATGGCCTCTCTGAGTCTTCTGTACTGAATAAGTCAAAACTTTCAACAACGGATCTCTTGGTTCTGGCATCGATGAAGAACGCAGCGCTACCGGCAC
+
GGGGGGGGGGGGGGGGGGGGGGGGGGGGGGGGGGGFDGGGGGGGGGGGGGGGGGGGGGGGGGGGGGGGGGGGGGGGGGGGGGGGGGGGGGGGGGGGGGGGGGGGGGGGGGGGGGGGGGGGGGGGGGGGGGGGGGGGGGGGGGGGGGGGGGGGGGGGGGGGGGGGGGDGGGGGGGGGGGGGGGGGGGGGGGFGGGGGGGGGGGGGFGGGGGGGGGGGC9FGGGGFFDFCFGFFGGGGGGGGGGGGGGGGGG:7FGGGGDD>:FG*CGFFF6C:DFF3DF47@FFFF5)7:<57>BFF#####
@M06045:235:000000000-JCY5N:1:1101:5428:8381 1:N:0:CTCAGA
CGGAATCTTGGTCATTTAGAGGAAGTAAAAGTCGTAACAAGGTTTCCGTAGGTGAACCTGCGGAAGGATCATTCATAATAAGTGTTTTATGGCACTTTTTAAATCCACATCCACCTTGTGTGCAATGTCAGTCATCCTCTTATGAGAATGACCAAACATCAACCTATTTTTTAACTCTTTGTCTGAAAAATATTATGAATAAATAATTCAAAATACAACTTTCAACAACGGATCTCTTGGCTCTCGCATCGATGAAGAACGCAGCGCTACCATCAGAGATCGGAAGAGCACACGTCGCTGT
+
GGGGGGGGGGGGGGGGGGGGGGGGGGGGGGGGGGGGGGGGGGGGGGGGGGGGGGGGGGGGGGGGGGGGGGGGGGGGGGGGGGGGGGGGGGGGGGGGGGGGGGGGGGGGGGGGGGGGGGGGGGGGGGGGFGGGGGFGFGGGGGGGGGFGGGGGGGGGGGGGGGGGGGGGGFGGGGGGGGGGGGGGGGGGGGGGGGGGGGGGGGGGGGGGGGGGGGGGGGGGGGGGGGGGGGEGGGGGGGGGGGGGGGGGGGGGGGGFGGGGGGGGGGFFGFGFGFFFGF;FFGEFFFFF?FFFFFF:#####
@M06045:235:000000000-JCY5N:1:1101:19096:8387 1:N:0:CTCAGA
CGGAATCTTGGTCATTTAGAGGAAGTAAAAGTCGTAACAAGGTCTCCGTTGGTGAACCAGCGGAGGGATCATTACCGAGTTAGGGTCTTCCACGGCCCGACCTCCCAACACCGTGTCTAATCAAACCAATTGTTGCTTCGGCGGGACGGTCTTCCCAGACCGCCGGAGGGTGCAACCGCCCCTCTGGAGAGCGCCCGCCGACGGCCCAATCTCCAAAACTCTTGTACCAAACCGTGATGTCTAAATCGACCTTTTGTATAATTACAAGAAACAAAACTTTCAACAACGGATACATTCGAAC
+
GGGGGGGGGFFFFGFAECEEDFCFGGFGGGEGGEGGDFGGGGGEDFGEC<7EFGGGGGGGGGGDGEFEEFDAFGEFEEGCBFFDFGGDGADGGGCGG:>@BGDGGDFGE=C4FFFEFCEF<??FGFFGGGGGGG@FGAA>+@FBFGD*>6>@BFFFGFFGFGGGD7<FG@FGECFGGGGEGGDC8CF+8<>CGGCEGDGGEEGGEGGDFEC+AFCGF5CCFGGCFFF?C+CCFG=FGGG?E*29?7*1*9C7?CCDAC*:0C:**:4?454.C:@FGFFFF*77@><38;7())).#####
@M06045:235:000000000-JCY5N:1:1101:9176:8402 1:N:0:CTCAGA
CGGAATCTTGGTCATTTAGAGGAAGTAAAAGTCGTAACAAGGTCTCCGTTGGTGAACCAGCGGAGGGATCATTACCGAGTTTACAAACTCCCAAACCCTTTGTGAACCTTACCATATTGTTGCTTCGGCGGGACCGCCCCGGCGCCTTCGGGCCCGGAACCAGGCGCCCGCCGGAGGCCCCAAACTCTTATGTCTTTAGTGGTTTTCTCCTCTGAGTGACACATAAACAAATAAATAAAAACTTTCAACAACGGATCTCTTGGTTCTGGCATCGATGAAGAACCCAGCGCTACCCCCGCCT
+
GGGGGGGGGDEGGGFFGGGGCFFEEDEGGFGGGGGFFEGGFFFADFGG@FGFGFAEEGGGGGGCF@EBEGGGGGGGGDGDFGGFGFGGGCGGGGGGGEGGGGGGCFF7?FDGFGAFFFGGGGFGFFGGGGG@FG@FGCFCGGEGGGGGGGC@EGGGGDGGGCFGF<CCFFCGGG5:CC@EE5EGG?@<@EFG@FGGC99@FFCCC@9<0<EF?FC@F??F7+C67@FGGF5<+?FFGGFGFC<E?DCG7>FG=CD3C*77C>*:<CBBFFCF4550:6@66D)))0)))75-041,#####
@M06045:235:000000000-JCY5N:1:1101:7376:8402 1:N:0:CTCAGA
CGGAATCTTGGTCATTTAGAGGAAGTAAAAGTCGTAACAAGGTCTCCGTTGGTGAACCAGCGGAGGGATCATTACCGAGTTTACAACTCCCAAACCCATGTGAACATACCTACTGTTGCTTCGGCGGGATTGCCCCGGGCGCCTCGTGTGCCCCGGATCAGGCGCCCGCCTAGGAAACTTAACTCTTGTTTTATTTTGGAATCTTCTGAGTAGTTTTTACAAATAAATAAAAACTTTCAACAACGGATCTCTTGGTTCTGGCATCGATGAAGAACGCAGCGCTACCCTTATAGATCGCGTG
+
GGGGGGGGGGGGGGGGGGGGGGGGGGGGGGGGGGGGGGGGGGGGGGGGGGGGGGGGGGGGGGGGGGDGGGGGGGGGGGGGGFGGGGGGGGGGGGGGGGGGGGGGGGGGGGGGGGGGGGGGGGGGGGGGGGGGGGGGGCEGGGGGGGGGGGGGGGGGGGGGGGGGGGGGGGGEGFBFGGGGDGGGGGGGGGGGGGFGGGGGGGGGGGG?FFGGG@GGGGGGGGGGGFGGGGGGGGGGGGGGGGGGGGC5C>FFGGGGGGGG7CCFFGFFGFGFGFFED>DEFG3>:FF?F?FFFBA)#####
@M06045:235:000000000-JCY5N:1:1101:22377:8438 1:N:0:CTCAGA
CGGAATCTTGGTCATTTAGAGGAAGTAAAAGTCGTAACAAGGTCTCCGTTGGTGAACCAGCGGAGGGATCATTACCGAGTTTACAACTCCCAAACCCCTGTGAACATACCTACAACGTTGCCTCGGCGGCTCCCCGCTTCCCCGTAAAACGGGAGCGGCCCGCCAGAGGACCCAACAAACTCTGTTATTTTCAGTATCTTCTGAGTAAAAACACAATCAATTAAAACTTTCAACAACGGATCTCTTGGTTCTGGCATCGATGAAGAACGCAGCGCTACCCGGGGAGATCGGAAGAGAGACA
+
GGGGGGGGGGGGGGGGGGGGGGGGGGGGGGGGGGGGGGGGGGGGGGGGGGGGGGGGGGGGGGGGGGGGGGGGGGGGGGGGGGGGGGGGGGGGGGGGGGGGGGGGGGGGGGGGGGGGGGGGGGGGGGGGGGGGGGGGGGGGGGGGGGGGGGGGGGGGGGGGGGGGDGGGGGGGGGGGGGGGGGGGGGGGFFGGGGGGGGGGGGGGGFGGGGGGGGGFEGGGGGGGGGGGGGGGFFGGGEGGDGFGGGGGGGGGGGGGGGGGGGGGGGFFGFDEGFFDGFFFEGEE:@EFFFFF393,#####
@M06045:235:000000000-JCY5N:1:1101:6841:8445 1:N:0:CTCAGA
CGGAATCTTGGTCATTTAGAGGAAGTAAAAGTCGTAACAAGGTTTCCGTAGGTGAACCTGCGGAAGGATCATTCATAATCAAGTGTTTTTATGGCACTTTCAAAAATCCATATCCACCTTGTGTGCAATGTCATCTCACTGGAGGTCAACGGCTGTAAAAATCCGTTGGTCACCTTTGGGATTTATATCTACTCAGAACTTTAGTGATTTTGTCTGAAACATATTATGAATACTTAATTCAAAATACAACTTTCAACAACGGATCTCTTGGCTCTCGCATCGATGAAGAACGCAGCCACCT
+
GGFBE@FGFFG@@FCG@FGFCGC@F<EFGCEGFGCFCFGFGGGEE@EFE;B;CC@FGFFFGGCF+BF89F,FDDECEE9E@CEFFGG8<CCFG8,EF,CFG<,C6FFGGCGG9EEFFFEGGD=FGAFGDF@<FG,,BFFFEF,EEGGFGGGD>CFGF?FGGGFFCFCFGEBFG9BD>>FGG,8CAFGAFF;DDDCEEA>EGGG9FFDFCCGAFFEFCC3A7@FGAC:FG,EE9FCGFGGGFFFEGDDFGGC:CF9FC46F<D/7<86B8=>AFF8F5=::>*)5AAC/@6A9AB>4#####
@M06045:235:000000000-JCY5N:1:1101:23357:8470 1:N:0:CTCAGA
CGGAATCTTGGTCATTTAGAGGAAGTAAAAGTCGTAACAAGGTCTCCGTTGGTGAACCAGCGGAGGGATCATTACCGAGTTTACACTCATAACCCTTTGTGAACATTATAACTTGTTGCTTCGGCGGCTCCTCCGGGGGCCCGCCGGCGTTTCAGTATCTCTGTTTGTACCCGACGATACATCTGAGTGTTCTTAGCGAACTATAAAAACTTTTAACAACGGATCTCTTGGTTCTAGCATCGATGAAGAACGCAGCGCTACCCTAGGAGATCGGAAGAGCACACGTCTGAACTCCACTTCC
+
GGGGEGGGGFGFGGGGGGFGGGGGGGGGGGGGGGGGGGGGGGGGGGGGGGGGGGGGGGGGGGGGGGGDFGGGGGGGGGGGGGGGGGGGGGGGGGGGGGGGGEEGGGGGGGGGGGGGGGGGGGGGGGGGGGGGGGGGGGGGGGGCGGGGGEGGGGGGGGGGGGGGGGGGFGGGGGGGGGGGGGGGGGGGGGGGGGGGGGGGGGGGGGDFGGGGGGGFFGFGGGGGGGGGGGGGGGGFGGGGGGGFDGGFGGGGGGGGGG3DGGGGGGFFGFF?FEF:CFF46CF@>FFFFFFFF<?)#####
@M06045:235:000000000-JCY5N:1:1101:9376:8477 1:N:0:CTCAGA
CGGAATCTTGGTCATTTAGAGGAAGTAAAAGTCGTAACAAGGTCTCCGTTGGTGTACCAGCGGAGGGATCATTACCGAGTTTACAACTCCCAAACCCCTGTGAACATACCACTTGTTGCCTCGGCGGATCAGCCCGCTCCCGGTAAAACGGGACGGCCCGCCAGAGGACCCCTAAACTCTGTTCCTATATGTAACTTCTGAGTAAAACCATAAATAAATCAAAACTTTCAACAACGGATCTCTTGGTTCTGGCATCGATGAAGAACGCAGCGCTACCCAGGGAGATCGGAAGAGCAGAAGA
+
GGGGGGGGGGGGGGGGGGGGGGGGGGGGGGGGGGGGGGGGGGGGGGGGGGGGGGGGGGGGGGGGDGGGGGGGGGGGGGGGGGGGGGGGGGGGGGGGGGGGGGGGGGGGGGGGGGGGGGGGGGGGGGGGGGGGGGGGGGGGGGGGGGGGGGGGGGGGGGGGGGGGGGGGGGGGGGGGGGGGGGGGGGGGFGGGGGGGGGGGGGGGGGGGGGFFGGGGGGGGGGGGGGGGCDFFGGGGGGGGGGFFGGGFGGFGGGGGGG:CFGGFFGFFGFGFG>EFGFFFFDFFFFFFEFD>>:?0#####
@M06045:235:000000000-JCY5N:1:1101:27370:8483 1:N:0:CTCAGA
CGGAATCTTGGTCATTTAGAGGAAGTAAAAGTCGTAACAAGGTTTCCGTAGGTGAACCTGCGGAAGGATCATTAATGTATATTGAATTTTATATTCTTTATCAACCCACACTGTGTACCTTTTTACTGTTGCTTCCATGGGACATGGCTCTGCCACGTCGGCCTTATGGCTGGTGAGCGCCCATGGGAGGAAAACAAAACTCTTTGTTACAATTGAAGTCTGTCTGAATTGTTTATATTAAACGTTAAAACTTTCAACAACGGATCTCTTGGTTCTCGCATCGATGAAGAACGCAGGTACG
+
GGGGGGGGGGGGGGGGGGGGGGGGGGGGGGGGGGGGGGGGGGGGGGGGGGGGGGGGGGGGGGGGGGGGGGGGGGGGGGGGGGGGGGGGGGGGGGGGGGGGGGGGGGGGGGGGGGGGGGGGGGGGGGGGGGGGGGGGGGGGDCFGGGGGFGGGGGFFEFDGGGGGGGGGGGGGGGGGFGGGGDGGGGGCEGGGGGGGGGGGGGGGGGGGGGGGCGGGG?FGGGGGGGGGFGGFGGFGGFGGGGGCFGGGGGGGG:7CF>FGGGGGGGFFGFCFFFFFFDBDBGE?46=F*=6<F?B(#####
@M06045:235:000000000-JCY5N:1:1101:10503:8486 1:N:0:CTCAGA
CGGAATCTTGGTCATTTAGAGGAAGTAAAAGTCGTAACAAGGTCTCCGTTGGTGAACCAGCGGAGGGATCATTACAGAGTCTTCTGAACTCCAAACCATTGTGAACATATCATGTTGCTTCGGCGGGATGCCGGGTGGACCAGCGCCCCCGCGCCGCCCGCCGGAGGCCAAACTCTTGTTTTCTAGCGGAATCTTCTGAGTCTTTATAAATAAGCAATCAAAACTTTCAGCAACGGATCTCTTGGCTCTGGCATCGATGAAGAACGCAGCGCTACCTCAGCAGATCGGAAGAGCACCCTCT
+
GGGGGGGGGGGGGGGGGGGGGGGGGGGGGGGGGGGGGGGGGGGGGGGGGGGGGGGGGGGGGGGGGGGGGGGGGGGGGGGGGGGGGGGGGGGGGGGGGGGGGGGGGGGGGGGGGGGGFGGGGGGGGGGGGGGGGGGGGGGGGGGGEGGGGGGGGGGGGGGGGGGGGGGGGGGGGGGGGGGGGGGGGGGGGGGGGGGGGGCFGGGGGGGGGGGGGGGGGGGGGGGGGGGGGGGGGGGGDEGGDGGGGGGGGGFGGGGGFGGGFGGGGGBDDBGFGFFFFFFFFGFFFF>DFE>BFFB1#####
@M06045:235:000000000-JCY5N:1:1101:25500:8488 1:N:0:CTCAGA
CGGAATCTTGGTCATTTAGAGGAAGTAAAAGTCGTAACAAGGTTTCCGTAGGTGAACCTGCGGAAGGATCATTACCGAGTGAGGGCCCTCTGGGTCCAACCTCCCACCCGTGTTTATCGTACCTTGTTGCTTCGGCGGGCCCGCCGCAAGGCCGCCGGGGGGCTTCCGTCCCCGGGTCCGCGCCCGCCGAAGACACCTGTGAACGCTGTATGAAGATTGCAGTCTGAGCGAAAAGCTAAATCGTTAAAACTTTCAACAACGGATCTCTTGGTTCCGGCATCGATGAAGAACGCAGCGTCCG
+
GGGGGGGGGGGGGGGGGFGGGGGGGGGGGGGGGGGGGGGGGGGGGGGGGGGGGGGGGGGGGGGGGGGGGGGGGGGGGGGGGGGGGGGGGGGGGGGGGGGGGGGGGGGGGGGGGGGGFGGGGGGGGGGGGGGGGGGGGDGGGGGGGGGEFGGGGGGGGGGGGGGGGGGDGGGEGGGGGGGEGGGGGGGGGEEGGGGGG8FFGGGGFE8E;CFGGGFEGGGGGG?FCFFGGEEEC=FGFFGGCDDAFGGGGFFGGGGGGGGGGDDDD>FFG4=FGFF:DD53;C@FFFFFB@>>@03,#####
@M06045:235:000000000-JCY5N:1:1101:9026:8500 1:N:0:CTCAGA
CGGAATCTTGGTCATTTAGAGGAAGTAAAAGTCGTAACAAGGTCTCCGTTGGTGAACCAGCGGAGGGATCATTACCGAGTTTACAACTCCCAAACCCCTGTGAACATACCACTTGTTGCCTCGGCGGATCAGCCCGCTCCCGGTAAAACGGGACGGCCCGCCAGAGGACCCCTAAACTCTGTCTCTATATGTAACTTCTGAGTAAAACCATAAATAAATCAAAACTTTCAACAACGGATCTCTTGGTTCTGGCATCGATGAAGAACGCAGCGCTACCGGGATAGATCGGAAGAGCATGCAT
+
GGGGGGGGGGGGGGGGGGGGGGGGGGGGGGGGGGGGGGGGGGGGGGGGGGGGGGGGGGGGGGGGGGGGDFGGGGGGGGGFGGGGGGGGGGGGGGGGGGGGGGGGGCGGGFGGGGGGGGGGGGGGGGGGGGGFGEGGGGGGGGGGGGGGGGGGGGGGGDEFGGGGGGGGGGGGGGGGGGGGGGGGGGGGGGGGGGGGGGGGGGGGFGGGGGGDGGGGGGGGGGGFGFGGGGGGGGGEGGGEGGGGGGGGGGGGGGGGGGGGGGGGGGFFGFGFGBBFGFF>BCFF=FFFBE:9FB??#####
@M06045:235:000000000-JCY5N:1:1101:18358:8503 1:N:0:CTCAGA
CGGAATCTTGGTCATTTAGAGGAAGTAAAAGTCGTAACAAGGTCTCCGTTGGTGAACCAGCGGAGGGATCATTACCGAGTACTATAACTCATAACCCTTTGTGAACCTTCATACCTGTTGCTTCGGCGGCGCGCCTCCCGGGGCGTGCCCGCCGGCATTATCAGAATCTCTGTTCGAACCCGACGATACTTCTGAGTGTTCTAAGCGAACTGTTAAAACTTTCAACAACGGATCTCTTGGCTCCAGCATCGATGAAGAACGCAGCGCTACCCGAGAAGATCGGAAGAGCACACGTCGCGTT
+
GGGGCFGGGGGCDFCEFGGFGGFCFDFEGGGGACFFGEGGGGGGCDGEDFGFGGGGGFFGGGEEGGGDDGFGGGGG@EG<FGCFGGCFEFFFEFGGGFGFGFFFGGGGGGGGGGGGGGGGGGGGFGGGGGDGGGGGGGCFGFGGGGGGGGGGGGGGGGFGGGGGGGGGFGGGGGGGGGGGGGFEGCCCCCEGGGGGGGGGGGGGGFG5?8;FFGFGGGGGGGGGGGGGCEGGEGGFGGGGGCC5?FGGGGEGFGGFFFCFGGG<D<>BDFF:D@>>3?@FFGFFDDFFF@>(7631#####
@M06045:235:000000000-JCY5N:1:1101:23231:8534 1:N:0:CTCAGA
CGGAATCTTGGTCATTTAGAGGAAGTAAAAGTCGTAACAAGGTCTCCGTTGGTGAACCAGCGGAGGGATCATTACCGAGTTTACAACTCCCAAACCCCTGTGAACATACCTATACGTTGCCTCGGCGGATCAGCCCGCGCCCCGTAAAAAGGGACGGCCCGCCCGAGGACCCCTAAACTCTGTTTTTAGTGGAACTTCTGAGTAAAACAAACAAATAAATCAAAACTTTCAACAACGGATCTCTTGGTTCTGGCATCGATGAAGAACGCAGCGCTACCTTCACAGATCGGAAGAGCTTAGT
+
GGGGGGGGGGGGGGGGGGGGGGGGGGGGGGGGGGGGGGGGGGGGGGGGGGGGGGGGGGGGGGGGGGGGGGGGGGGGGGGGGGGGGGGGGGGGGGGGGGGGGGGGGGGGGGGGGGGGGGGGGGGGGGGGGGGGGGGGGGGGGGGGGGGGGGGGGGGGGGGGGGGGGGGGGGGGGGGGGGGGGGGGGGGGGGGGGGGGGGGGGGGGGGGGGGGGGGGGFGGGGGGGGGGGGGGGGGGGGGGGGGGGGGGGGGGGGGGGGGGGGGGGGGFFGFGFGFFFGFFFFFFFFFFFFFF<>BF0#####
@M06045:235:000000000-JCY5N:1:1101:9304:8535 1:N:0:CTCAGA
CGGAATCTTGGTCATTTAGAGGAAGTAAAAGTCGTAACAAGGTCTCCGTTGGTGAACCAGCGGAGGGATCATTACCGAGTTTACAAACTCCCAAACCCTTTGTGAACCTTACCATATTGTTGCTTCGGCGGGACCGCCCCGGCGCCTTCGGGCCCGGAACCAGGCGCCCGCCGGAGGCCCCAAACTCTTATGTCTTTAGTGGTTTTCTCCTCTGAGTGACACATAAACAAATAAATAAAAACTTTCAACAACGGATCTCTTGGTTCTGGCATCGATGAAGAACGCAGCGCTACCACTCCAC
+
GGECFFGGGGGGGGGGGGDFGGGGGGFFGGGGGGGGGGGGGGGFCGGGGGEGGGGGGGGGGGGGCEECEFGGFGGGGGGEEGCGFFG<FFGFFGGGGGGGGGGGGGGGGFFGGFF<FGGGFGGGGGEGCCFGGGGGGFCFCCFFGGGGGF*>7FEG7@FGGFFGGGGGGGGGFDEECEGGGGGGGGGGGGCFFGCGCFC@FGCFE@CEFFEGGG7F<FFE?F8?FFGF958CFF7?DGFGGGGGFFGGCCFGE7<CEDFG7>CCFGFFGFGFGFFFGFFFFG@DDB;BEFE>B?B:#####
@M06045:235:000000000-JCY5N:1:1101:28499:8581 1:N:0:CTCAGA
CGGAATCTTGGTCATTTAGAGGAAGTAAAAGTCGTAACAAGGTCTCCGTTGGTGAACCAGCGGAGGGATCATTACCGAGTTTACAACTCCCAAACCCCTGTGAACATACCACTTGTTGCCTCGGCGGATCAGCCCGCTCCCGGTAAAACGGGACGGCCCGCCAGAGGACCCCTAAACTCTGTTTCTATATGTAACTTCTGAGTAAAACCATAAATAAATCAAAACTTTCAACAACGGATCTCTTGGTTCTGGCATCGATGAAGAACGCAGCGCTACCGGGCGAGATCGGAAGAGCACGCTG
+
GGGGGGGGGGGGGGGGGGGGGGGFGGGGGGGGGGGGGGGGGGGGGGGGGGGGGGGGGGGGGGGGGGGGGGGGGGGGGGGGGGGGGGGGGGGGGGGGGGGGGGGGGGGGGGGGGGGGGGGGGGGGGGGGGGGGGGGGGGGGGGGGGGGGGGGGGGGGGGGGGGGGGGGGGGGGGGGGGGGGGGGGGGGGGGGGGGGFGGGGGGGGGGGGGFGDFGGGGGFFGGGGGGGGGGGGGGGEGGDGFFGGGGGGGGGGGFGGGGGFCGGGGGFFGFGEGDFFGFFBDGFFFFFFFFF>F::)#####
@M06045:235:000000000-JCY5N:1:1101:26820:8582 1:N:0:CTCAGA
CGGAATCTTGGTCATTTAGAGGAAGTAAAAGTCGTAACAAGGTTTCCGTAGGTGAACCTGCGGAAGGATCATTACCGAGTGCGGGTCTTTATGGCCCAACCTCCCACCCGTGACTATTGCACCTTGTTGCTTCGGCGGGCCCGCCAGCGTTGCTGGCCGCCGGGGGGCGACTCGCCCCCGGGCCCGTGCCCGCCGGAGACCCCAACATGAACCCTGTTCTGAAAGCTTGCAGTCTGAGTGTGATTCTTTGCAATCAGTTAAAACTTTCAACAATGGATCTCTTGGTTCCGGCATCGGAAAT
+
GGGGGGGGGGGGGGGGGGGGGGGGGGGGGGGGGGGGGGGGGGGGGGGGGGGGGGGGGGGGGGGGGGGGGGGGGGGGGGGGGGGGGGGGGGGGGGGGGGGGGGGGGGGGGGGGGGGGGGGGGGGGGGGGGGGGGGGGGGGEGGGGGGGGGGGGGGGFGGGGGGCFGGGGGDGGGGGGGGGGGGGGGGGEGGGGGDGG5/2CFGGEGG>CFCGGGGGGGGGGCD7EFGGGGGGGEGGGFGGGGGG7?FGGGGGGGGGGGGGFFGGGGGFFGFGFGFFFGFFFFGF4?FFF:5D>DFF1#####
@M06045:235:000000000-JCY5N:1:1101:28449:8595 1:N:0:CTCAGA
CGGAATCTTGGTCATTTAGAGGAAGTAAAAGTCGTAACAAGGTCTCCGTTGGTGAACCAGCGGAGGGATCATTACAGAGTTGCAAAACTCCCAAACCATCGTGAACGTTACCTATATCGTTGCTTCGGCGGGTGGCGGGCTTCGGCCCTGCCCTCGGCCCCTCGGGGGCCCGCCGGAGGTCTACCAAACTCTTGAACTTTATGGCCTCTCTGAGTCTTCTGTACTGAATAAGTCAAAACTTTCAACAACGGATCTCTTGGTTCTGGCATCGATGAAGAACGCAGCGCTACCGGAACGGGAA
+
GGGDCGGGGGGGGGGGGFG?FGGGGGGGGGGGGGGGGGGGGFGGGGGGGGGGGGFEFGGGGGGGGDFGFGGGFFFGGGGGGGGGCDFFGGGGGGGGGGGGGGGGGGGFGGGGGGGGGGGFGFGGGGGEGEGGGGGGG@CGGGGGGGGGGGGGGGG<FFGGGGGGEGGG>EGGGGGGDGGGFF7?ECF8FGGGGGGCCFCFFFFGFGGGFGGD+AF?FGGGGF:?70+<<CEFGFGGGGGGGGGGGGGGGDEGEC7CFG=6:5CFFFF::<>4<??BCFFF)7>)3)5>)5?6EB;0#####
@M06045:235:000000000-JCY5N:1:1101:9358:8603 1:N:0:CTCAGA
CGGAATCTTGGTCATTTAGAGGAAGTAAAAGTCGTAACAAGGTTTCCGTAGGTGAACCTGCGGAAGGATCATTACCGAGTGAGGGTGCTCCGTCGCCCGACCTCCCAACCCTGTGTCTACTGTACCTTGTCGTTGCTTCGGCGGACCGGTTGCTGACCAACTGGTTTCGACCGCCGGGGGCCCTGTCGCCCCTGGAGCGCGTCCGCCGATGGCCCAACTCCAAAAACTTCTTGACCCCGAAACCAGTGTCGTCTGAAAACACGTTTGTGATAAGTACAATCAAAAACAAAACTTTCCGGGC
+
GGGGGGGGGGGGGGGGGGGGGGGGGGGGGGGGGGGGGGGGGGGGGGGGGGGGGGGGGGGGGGGGGGGGGGGGGGGGGGGFGGGGGGGGGGGGGGGGGGGGGGGGGGGGGGGGGGGGGGGGGGGGGGGGGGGGGGGGGGGGGGGGGGGGGGGGGGGGGGGGGGGGGGGGGGGGGGGGGGGGGGGGGGGGGGGGGGGGGGGGGGGGGGGGGGGGGGGGGGGGFFGGGGGGGGGGFGGGGGGECDGGGGGFGGGGGGGGGGGGGGGGGGFF59FFGFFFGFFFFGFFFFFFFFFFFFB2#####
@M06045:235:000000000-JCY5N:1:1101:28449:8630 1:N:0:CTCAGA
CGGAATCTTGGTCATTTAGAGGAAGTAAAAGTCGTAACAAGGTCTCCGTAGGTGAACCTGCGGAGGGATCATTACAAGTGACCCCGGTCTAACCACCGGGATGTTCATAACCCTTTGTTGTCCGACTCTGTTGCCTCCGGGGCGACCCTGCCTTCGGGCGGGGGCTCCGGGTGGACACTTCAAACTCTTGCGTAACTTTGCAGTCTGAGTAAACTTAATTAATAAATTAAAACTTTTAACAACGGATCTCTTGGTTCTGGCATCGATGAAGAACGCAGCGCTACCGATAGAGATCGCCATG
+
GGGGGGGGGGGGGGGGGGGGGGGGGGGGGGGGGGGGGGGGGGGGGGGEGGGGGFGGGGGGGGGGDGGGGGGGGGGGGGGGGGGGGGGGGGFGFGGGGGGDGGGGGGGGFGGGGGGFGGGGGGGGGGGEGGGGGGGGFFGGGGGGGGGGGGGGGGGGGGGGDGGDGCGGGGGGGGGGGGGGGGGGGGGFGGGGGGGGGGGGGGGGGGGGGGFGGGGGGGGGGGGFCGGGGGGGGGGGGGGGGGGGGGGGGGGGGGGFGGG7FDFFGGFFGFGFFFFDDDFBEC3BFF:;BEFFF>B6#####
@M06045:235:000000000-JCY5N:1:1101:10364:8642 1:N:0:CTCAGA
CGGAATCTTGGTCATTTAGAGGAAGTAAAAGTCGTAACAAGGTTTCCGTAGGTGAACCTGCGGAAGGATCATTCATAATCAAGTGTTTTTATGGCACTTTCAAAAATCCATATCCACCTTGTGTGCAATGTCATCTCTCTGGGGGCTGCCGGCTGTCAAAAGCCGTGTGGTCACCTTTGGGATTTATATCTACTCAGAACTTTAGTGATTTTGTCTGAAACATATTATGAATACTTAATTCAAAATACAACTTTCAACAACGGATCTCTTGGCTCTCGCATCGATGAAGAACGCAGTACCA
+
GGGGGGGGGGGGGFGGGGGGGGGGGGGGGGGGGGGGGGGGGGGGGGGGGGGGGGGGGGGGGGGGGGGGGGGGGGGGGGGGGGGGGGGGGGGGGGGGGGGGGGGFGGGGGGGGGGGGGGGGGGGGGGGGGGGGGGGGGFGGGGGGGGGGGGGGGGGGGGGGGGGGGGGGGGFGGGGGGGGFGGGGGGGGGGGGGFGGGFGGGGGGGGGGGGGGGGGGGGGGGGFGGGGGGGGGGGGGGGGGGCFFFCDFGGGGGGGGGGGGGGDGDGACCF>=<;6=GDEF3CDFF@FFFFFBFBB0#####
@M06045:235:000000000-JCY5N:1:1101:19967:8649 1:N:0:CTCAGA
CGGAATCTTGGTCATTTAGAGGAAGTAAAAGTCGTAACAAGGTCTCCGTAGGTGAACCTGCGGAGGGATCATTACACAAATATGAAGGCGGGCTGGCACCTCTCGGGGTGGCTAGCCTTGCTGAATTATTCCACCCGTGTCTTTTGCGTACTTCTTGTTTCCTTGGTGGGCTCGCCCACCACAAGGACCAACCCATAAACCTTTTTGTAATGGCAATCAGCGTCAGTAACAATGTAATAATTACAACTTTCAACAACGGATCTCTTGGTTCTGGCATCGATGAAGAACGCAGCGCTGGAAA
+
GGGGGGGGGGGGGGGGGFGGGGGGGGGGGGFGGGGGGGGGGGGGGGGGGGGGGGGGGGGGGGGGGGGGGGGGGGGGGGGGGGGGGGGGGGGGGGGGGGGGGGGGGGGGGGGGGGGGGGGGGGGGGGGGGGGGGGGGGGGGGGGGGGGGGGGGGGGGGGGGGGGGGGGFCFGGGGGGGGGGGGGGGGGGGGGGGGGGGGGGGGGGGGGGGGGGGGGFFGGGGGGDGGGGGGFGGF9CGGGGGGGGGGGGGGGGGGGGGGDGDDGGGGFFGFGFGF?FGFFFFGFF6BFFFFF>DFF,#####
@M06045:235:000000000-JCY5N:1:1101:7048:8659 1:N:0:CTCAGA
CGGAATCTTGGTCATTTAGAGGAAGTAAAAGTCGTAACAAGGTTTCCGTAGGTGAACCTGCGGAAGGATCATTACCTAGAGTATTGTAGGCTTTGTCCTGCTGTCTCTTACCCATGTTTTTTGAGTACTTACGTTTCCTCGGCGGGTTCGCCCGCCGATTGGACAATTTAAACCCATTGCAGTTGCAATCAGCGTCTGAAAAACTTTAATAGTTACAACTTTCAACAACGGATCTCTTGGTTCTGGCATCGATGAAGAACGCAGCGCTACCCGCTAAGATCGGAAGAGCACACGTCCGCGA
+
GGGGGGGGGGGGGGGGGGGGGGGGGGGGGGGGGGGGGGGGGGGGGGGGGGGGGGGGGGGGGGGGGGGFGGGGGGGGGGGDFFFEFFGFEGGGGGGGGGGGGGFGGGGGGGGGGGGGGGGGGGGGGGGGGGFGGGGGGGGGGGGGEGGDGGGGGGGGGGGGGGGGGGGGGFGGGGGGFGCDFGGGGGGFFGFGGGCECFGGGFGGG9CGEGGFGGGGCFGGGGGFGGGGGGGGGGGGGGGGGGGFGGGFGFE<FGGGGGFGGGGGGCEDGFGFDFE@DFFFFF@EF@55@?4,5476#####
@M06045:235:000000000-JCY5N:1:1101:12508:8660 1:N:0:CTCAGA
CGGAATCTTGGTCATTTAGAGGAAGTAAAAGTCGTAACAAGGTTTCCGTAGGTGAACCTGCGGAAGGATCATTAGTGATATAGAAAATCTATTTTCTAGTCAACTATTACACCCTTTTGTCAACTATACCATTGTTGCTTCCACTGGACAGACTTCGGTCCTCTGGCACACCGCAAGGTGAGGCTGGGGAGTGCTGGTGGAAAGAATTTAAACTCGTCTTTAGAAAAACTTGTCTGACAAACTTATTTTTTAATAAAATAAAACTTTCAACAACGGATCTCTAGGCTCTTGCATCCCGCTG
+
GGGGGGGGGGGGGGGGGGGGGGGGGGGGGGGGGGGGGGGGGGGGGGGGGGGGGGGGGGGGGGGGGGGGGGGGGGGGGGGGGGGGGFGGGGGGGGGGGGGGGGGGGGGGGGGGGGGGGGGGGGGGGGGGGGGGGGGGGGGGGGGGGGGGGGGGGGGGGGGGGGGGGGGGGGGGGGGGGGGGGGGGGGGGGGGGGGGGFFGGGGGGGGGGGGFGGGGGGGGFGGGGGFGGGGGGGGGGGGGGGGGGFGGGGGGGGGGGGGGGGGGGGGFFGFGFGFE>DDBFFGFF?FFFFF?BFAB(#####
@M06045:235:000000000-JCY5N:1:1101:7795:8662 1:N:0:CTCAGA
CGGAATCTTGGTCATTTAGAGGAAGTAAAAGTCGTAACAAGGTTTCCGTAGGTGAACCTGCGGAAGGATCATTCATAATTGAGTGTTTTATGGCACTCTTTAAAAAAATCCATATCCACCTTGTGTGCAACGTTTTTGAACTCTCTGGCATTAAAAAGCCAAGAGGGTTTGATTAACTTAACACCTTTAAAGCAGTTTGTCTGAATATCTATTTCTGAGTAAACAAGCAAATAAATTAAAACTTTCAACAACGGATCTCTTGGCTCTGGCATCGATGAAGAACGCAGCGCTACCTTAAAAC
+
GGGGGGGGGGGGGGGGGGGGGGGGGFGGGGGGGGGGGGGGGGGGGGGGGGGGGGGGGGGGGGGGGGGGGGFGGGGGGGGGGGGGGGGGGGGGGGFGGGGGGGFGGFGGGGGGGGGGGGGGGGGGGGGGGGGGGFGGGGGGGGGGGGGGGGGGGGGGDFGFGGGGGGGGGDG=FGGGGGGGGGGGGGGFGGAFGGGGGFGGGGGGDFGGGGFGGGGGGGGGGGGGGGGGGGGGFGGGGGGGGGGGGGGGGGGGGGGGGGGGGGGGGGFFGFGFGFFFGFFFFGFFA>DFEFEFFBFB#####
@M06045:235:000000000-JCY5N:1:1101:26523:8676 1:N:0:CTCAGA
CGGAATCTTGGTCATTTAGAGGAAGTAAAAGTCGTAACAAGGTTTCCGTAGGTGAACCTGCGGAAGGATCATTACCGAGTGAGGGTCTCTCAGGCCCGACCTCCCACCCTGTGTTTTTGTGACCTTGTTGCTTTGGCGGGCCCGCCTCGATGAGAGGCCGCCGGAAGCTCACGCTTTGGGCCCGTGCCCGCCAGTAGCCCCCTTAAATTCTTAATAAATCTGTCGTCTGAGTCCATGGATATAATGAAAAAAACTTTCAACAACGGATCTCTTGGTTCTGGCATCGATGAAGAACGTGACC
+
GGGGGGGGGGGGGGGGGGGGGGGGGGGGGGGGGGGGGGGGGGGGGGGGGGGGGGGGGGGGGGGGGGGGGGGGGFGGGGGGGGGGGGGGGGGGGGGGGGGGGGGGGGGGGGGGGGGGGGGGGGGGGGGGGGGGGGGGGCGGGGGGGGGGGGGGGGGGGGGGGGGDEGGGFGFGGGGGGCG7FGGGEEGGGGGGGGGGFGGGGGGGFCCGGGGGCEGGGFGGGGGGGGGGGCCCFGEGGG:FGGGGGGGC:FEGGGGGGFCGGGGGCDDFGFGFGBFFGFFFFGFF?DFFFFFFF>F,#####
@M06045:235:000000000-JCY5N:1:1101:8392:8708 1:N:0:CTCAGA
CGGAATCTTGGTCATTTAGAGGAAGTAAAAGTCGTAACAAGGTTTCCGTAGGTGAACCTGCGGAAGGATCATTCATAATCAAGTGTTTTTATGGCACTTTCGAAAATCCATATCCACCTTGTGTGCAATGTCATCTCTCTGGGGGCTGCCGGCTGTCAAAAGCCGTGTGGTCACCTTTGGGATTTATATCTACTCAGAACTTTAGTGATTTTGTCTGAAACATATTATGAATACTTAATTCAAAATACAACTTTCAACAACGGATCTCTTGGCTCTCGCATCGATGAAGAACGCAGCCGAT
+
GGGGGGGGGGGGGGGGGGGGGGGGGGGGGGGGGGGGGGGGGGGGGGGGGGGGGGGGGGGGGGGGGGGGGGGGGGGGGGGGGGGGGGGGGGGGGGGGGGGGGGGGGGGGGGGGGGGGGGGGGGGGGGGGGGGGGGGGGGGGGGGGGGGGGGGGGGEGGGGGGGGGGGGFGGGGGGGGGGGGGGGGFGGG9EGFGGGGGFGGGGGGGGGGGGGGGGGGGGGGGGGGGGGGGGGGGGGGGGGGGGGGFCGGGGGGGGGGGGGGGGGGDGF@FFFFF/;FGFE3@GEF:FFFFFFBD:>0#####
@M06045:235:000000000-JCY5N:1:1101:25396:8730 1:N:0:CTCAGA
CGGAATCTTGGTCATTTAGAGGAAGTAAAGGTCGTAACAAGGTTTCCGTAGGTATGTTAAGCATCGAATTCCTCTCCTATTGTGACATTTCGCTAACTTGTGATCTCAGGCGAACCTGCGGAAGGATCATTACTGAGTTAGGGTCTTCTGGCCCGACCTCCAACCCTGTGTCTACCTTACCACGTTGCTTCGGCGGGCCTGTCGACGGGATCTGTCGGCTGCCGGCGGGCCTTAAAACCCCGCTGGACAGTGCCCGTCGATGGCCAACCTCTTAAAACTCTTGAAGAACTATGTCGGTCAT
+
GGGGGGGGGGGGGGGGGGGGGGGGGGGGGGGGGGGGGGGGGGGGGGGGGGGGGGGGGGGGGGGGGGGGGGGGGGGGGGGGGGGGGGGGGGGGGGGGGGGGGGGGGGGGGG8FGGGGGGGGGGGGGGGGGGGGGGGGGGGGGGGGGGGGGGGGGGGGGGGGGGGGGGGGGGGGGGGGGGGGGGGGGGGGGGGGGGGGGGGGGGGGGGGEGGGGGGGGGGGGGGGGGGGGGDED@?CGGGGGGGGGGG:GGGG>FFFC:DCCDG55<*<@C)>?GFBF7?6??FFFFFFFFFFFFF<1#####
@M06045:235:000000000-JCY5N:1:1101:15624:8731 1:N:0:CTCAGA
CGGAATCTTGGTCATTTAGAGGAAGTAAAAGTCGTAACAAGGTCTCCGTTGGTGAACCAGCGGAGGGATCATTACAGAGTTGCAAAACTCCCTAAACCATTGTGAACGTTACCTAAACCGTTGCTTCGGCGGGCGGCTCCGGGGTTTACCCCCCGGGCGCCCCTGGGCCCCACCGCGGGCGCCCGCCGGAGGTCACCAAACTCTTGATAATTTATGGCCTCTCTGAGTCTTCTGTACTGAATAAGTCAAAACTTTCAACAACGGATCTCATGGTTCTGGCATCGATGAAGAACGCAGACAT
+
GGGGGGGGGGGGGGGGGGGGGGGGGGGGGGGGGGGGGGGGGGGGGGGGGGGGGGGGGGGGGGGGGGGGGGGGGGGGGGGGGGGGGGGGGGGGGGGGGGGGGGGGGGGGGGGGGGGGGGGGGGGGGGGGGGGGGGGGGDGGGGGGGGGGGGGGGGGGGGGGGGGGGGGGGGGGGGGGGGGGGGGGDGGGGGGGGGGGGGGGGGGGCFFGGGGGGGGGGGGGGFGGGGGGGGGGGGGGGGGGGGGGGGGFGGGGGGGGGGGCGGDGGGFFGFGFGFFFGFFFFGFFFFFFFFFFFFB0#####
@M06045:235:000000000-JCY5N:1:1101:13264:8736 1:N:0:CTCAGA
CGGAATCTTGGTCATTTAGAGGAAGTAAAAGTCGTAACAAGGTCTCCGTTGGTGAACCAGCGGAGGGATCATTACCAGAGTGCCCTAGGCTCTCCAACCCATTGTGAACATACCTATCGTTCCCTCGGCGGGCCCAGCGCGCGGTGCCTCCGGGCTCCGGGCGTCCGCCGGGGACAACCAAACTCTGATTTTATTGTGAATCTCTGAGGGGCGAAAGCCCGAAAACAAAATGAATCAAAACTTTCAACAACGGATCTCTTGGCTCTGGCATCGATGAAGAACGCAGCGCTACCCTGCACGA
+
FGGFFGGGGGGGGGGGGGGGGGGGGGGGGGGGGGGGGGGGGGGGGGGGGGGGGGGGGGGGGGGGGGGGGGFGGGGGGCFGGFFGGGFFEF<EE9F,=FCFFGGCFE<FGEFGCE<FGFGFECFGFGGGEG=:C+@CFGGG@G@FGFEFA:FGGGGCFG@CGG7=CCGGC<<>5?CFFGGCCGGGFFCF:@@FGE79C79<<<CCCEFCF5EGEGC=C?@CCEGGGGGFE*3<CFCGGGGEFF>FFFGFC<*9=**/0*07>4<<76/<GFGF3))/*/19?G5)0).))0<9432(#####
@M06045:235:000000000-JCY5N:1:1101:24306:8744 1:N:0:CTCAGA
CGGAATCTTGGTCATTTAGAGGAAGTAAAAGTCGTAACAAGGTCTCCGTTGGTGAACCAGCGGAGGGATCATTACAGAGTTGAAAAACTCCCCTAAACCATTGTGAACCTACCACTAAACAGTTGCTTCGGCGGGTGGGCGCCCCTCCTCAGGGAAGGGCGCCCCGCTAGACCGCCCGCCGGAGGTACCCAAAACTCTTGTTTAACTAAAAGGCCTCTCTGAGTACTGTACTTAAATAAGTCAAAACTTTCAACAACGGATCTCTTGGTTCTGGCATCGATGAAGAACGCAGCGCTGACCC
+
GGGGGGGGGGGGGGGGGGGGGGGGGGGGGGGGGGGGGGGGGGGGGGGGGGGGGGGGGGGGGGGGGGGGFGGGGGGGGGGGGGGGGGGGGGGGGGGGGGGGGGGGGGGGGGGGGGGGGGGGGGFGGGGGGGGGGGGGGGGGGGGGGGGGFGGGGGGGGGGGGGGGGGGGGGGGGGGGGGGGGGGGGGGGGGGGGGGGGGGGGGGGGGGGGGGGGGGGGGGGGGFGGFGGGGGGFGGGGFFGFGCGFGGGFGGGGGGGGGC7<DFFGGFFGFDFCFF>FFFFFGFFFFFFFFFFFFB(#####
@M06045:235:000000000-JCY5N:1:1101:10238:8760 1:N:0:CTCAGA
CGGAATCTTGGTCATTTAGAGGAAGTAAAAGTCGTAACAAGGTTTCCGTAGGTGAACCTGCGGAAGGATCATTCATAATAAGTGTTTATGGCACTTCTTAAATCCATATCCACCTTGTGTGCAATGTCAGCCGTTTTCTTTATGAAAGCGGCCAAACATCAACTTATTTTTTAACTGTCTGTCTGAAAACTATTATGAATAAACAATTCAAATACAACTTTCAACAACGGATCTCTTGGCTCTCGCATCGATGAAGAACGCAGCGCTACCGATCTAGATCGGAAGAGCACACGTCTATCGG
+
GGGGGGGGGGGGGGGGGGGGGGGGGGGGGGGGGGGGGGGGGGGGGGGGGGGGGGGGGGGGGGGGGGGGGGGGGGGGGGGGGGGGGGGGGGGGFGGGGGGGGGGGGGGGGGGGGGGGGGGGGGGGGGGGGGGGGGGGGGGGGGGGGGGGGGGGGGGGGGGGGGGGGGGGGGGGGGGGGGGGGGGGGGGGGGGGGGGGGGGGGGGGGGGGGGGGGGGGGGGGGGGGGGGGGGGGGGGGGGGGGGGGGGGCGGCFGGGGGGGGGGGGGGFFGFGFDFFFGFFFFGFFEFFFFFFFFFF8#####
@M06045:235:000000000-JCY5N:1:1101:6059:8774 1:N:0:CTCAGA
CGGAATCTTGGTCATTTAGAGGAAGTAAAAGTCGTAACAAGGTTTCCGTAGGTGAACCTGCGGAAGGATCATTACAAGTATCCAAACTTTACCTGATTGTGAACTAGTTGTGATGAATGTTGTAGCAGGAAGAGTCTGATGATGTTGTTGGGCAAATGTCTCGTACATGTGCCCAACAGCATTACTCTTGCTTCTCCTGTGAAAGTTCTCAACAAACTCTTGTTAAACTTATTTTGTCTGATAATGTTATATGATAAATTTCATACAACTTGCAGCGATGGATCTCTTGGCTCTGGCTGTG
+
GGGGGGGFGGGFGGGGGGGGGGGGGGGGGGGFGGGGGGGGGGGGGGGGGGGGGGGGGGGGGGGGGGGGFGGGGGGGGGGGGGGGGGGFGGGGGGGGGGGFGGGGGGGFEFEFGCGGGDGGGGGGGGFGGGGGGGFGGGGGGGGGGGGGGGGGGGGGEGGGGGGGGGGCGGGGGGGGGGGGCFFGGGGGGGGGGGFGGGGGGGGGGGFCEGEFFGGGGGGGGGFFFGGGGGGGGGGGGGFGGFFGGGGGGGGGGGGGGGGGGGGFGGFFFFCFGFFFGFFFFFAFFFFCFFFFFFFF#####
@M06045:235:000000000-JCY5N:1:1101:18671:8777 1:N:0:CTCAGA
CGGAATCTTGGTCATTTAGAGGAAGTAAAAGTCGTAACTAGGTTTCCGTAGGTGAACCTGCGGAAGGATCATTACCTAGAGTTGCGGGCTTTGCCTGCCATCTCTTACCCATGTCTTTTGAGCACCTTCGTTTCCTCGGCGGGTCCGCCCGCCGTCAGGACACTTTAAAACCACTTGCAGTTGCAATCAGCGTCTGAAAAACTTTAATAGTTACAACTTTCAACAACGGATCTCTTGGTTCTGGCATCGATGAAGAACGCAGCGCTACCTGAGGAGATCGGAAGAGCACACGTCTGACTCG
+
GGGGGGGGGGGGGGGGGGGGGGGGGGGGGGGGGGGGGGGGGGGGGGGGGGGGGGGGGGGGGGGGGGGGGGGGGGGGGGGGGGGGGGGGGGGGGGGGGGGGGGGGGGGGGGDFGGGGGGGGGGGGGGGGGGGGGGGGGGGGGGGGGGGGDGGGGGGGEGGGGGGGGGGFGGGGGGGGFGGGGGGGGGGGGGGGGGGGGGGGGGGGGCGGGGGGGGGGGGGGGGGGGGGGGGGDGGGGGGFGCC?FFFGGGGGGGGGGFGGGDDDGGD>BGFGF4@FD<@FFFCEF>FFFFFFFFFF:#####
@M06045:235:000000000-JCY5N:1:1101:21698:8780 1:N:0:CTCAGA
CGGAATCTTGGTCATTTAGAGGAAGTAAAAGTCGTAACAAGGTTTCCGTAGGTGAACCTGCGGAAGGATCATTAATGTATATTGAATTTTATATTCTTTATCAACCCACACTGTGTACCTTTTTACTGTTGCTTCCATGGGACTTGGCTCTGCCACGTCGGCCTTATGGCTGGTGAGTGCCCATGGGAGGAAAACAAAACTCTTTGTTACAATTGACGTCTGTCTGAATTGTTTATATTAAACGTTAAAACTTTCAACAACGGATCTCTTGGTTCTCGCATCGATGAAGAACGCAGCCAAT
+
GGGGGGGGGGGGGGGGGGGGGGGGGGGGGGGGGGGGGGGGGGGGGGGGGGGGGGGGGGGGGGGGGGGGGGGGGGGGGGGGGGGGGGGGGGGGGGGGGGGGGGGGGGGGGGGGGGGGGGGGGGGGGGGGGGGGGGGGGGGGGGGGGGGGGGGGGGGGGGGGGGGGGGGGGGGGGGGGGGGGGGGGGGGGGGGGGGGGGGGGGGGGGGGGGGGGGGGGGGGGGGGGGGGGFGGGGGGGGGGGGGGGGGGGGGGGGGGGGGGGGGGDGGFFGFGFGFFFGFFFFGFFFAFFFFFFE?;(#####
@M06045:235:000000000-JCY5N:1:1101:6996:8784 1:N:0:CTCAGA
CGGAATCTTGGTCATTTAGAGGAAGTAAAAGTCGTAACAAGGTTTCCGTAGGTGAACCTGCGGAAGGATCATTCATAATAAGTGTTTATGGCACTTCTTAAATCCATATCCACCTTGTGTGCAATGTCAGCCGTTTTCTTTATGAAAGCGGCCAAACATCAACTTATTTTTTAACTGTCTGTCTGAAAACTATTATGAATAAACAATTCAAATACAACTTTCAACAACGGATCTCTTGGCTCTCGCATCGATGAAGAACGCAGCGCTACCCCGTCAGATCGGAAGAGCACACGTCTACAAG
+
FEGGGGGGFFGFFGCFFDFGGGGGGGFCCGFGGGGGAFAFFGFFGGGGGGGGFFGFAFFFGGGGGGGFFGGGGGGGGGGGGGGGGGFFGGGGEFGE,CFF<CFGAFGFGGGGGGFGGGFGFGGGGGGGGGGGGGGCFGGGGGGGGCDGFGGGBCGEGGGGGFGGG9FAFFGGGFFGFGFFGGGGGGGCFGGGGGEFCCCFGFAEFGGGGCFFFGGGGGGGGGFFGGFGGGGGGG?FFGGCFG<FGGGGGGCCFGGGFC<CGGGGGGFFG;FFC>EE3@FFFGBFFFFF9:.:EFF1#####
@M06045:235:000000000-JCY5N:1:1101:18548:8789 1:N:0:CTCAGA
CGGAATCTTGGTCATTTAGAGGAAGTAAAAGTCGTAACAAGGTCTCCGTTGGTGAACCAGCGGAGGGATCATTACTGAGTACTACACTCTCTACCCTTTGTGAACTATTATACCTGTTGCTTCGGCGGCGCCCGCAAGGGTGCCCGCCGGTCTCATCAGAATCTCTGTTTTCGAACCCGACGATACTTCTGAGTGTTCTTAGCGAACTGTCAAAACTTTTAACAACGGATCTCTTGGCTCCAGCATCGATGAAGAACGCAGCGCTACCTCTAGAGATCGGAAGAGCACACGTCTGACGAAA
+
GGGGGGGGGGGGGGGGGGGGGGGGGGGGGGGGGGGGGGGGGGGGGGGGGGGGGGGGGGGGGGGGGGGGGGGGGGGGGGGGGGGGGGGGGGGGGGGGGGGGGGGGGGGGGGGGGGGGGGGGGGGGGGGGGGGGGGGGGGGGGGGGGGGGGGGGGGGGGGGGGGGGGGGGGGGGGGGGGGGGGGGGGGGGGGGGGGGGGGGGGGGGGGGGGGGGGGGGGGGGGGGGGGGGGECFCFGGFGGGGFGGGGGDGGGFGGGGGGGGGGGGGGFFGFGFGFFFGFFFEGFFFFFFFFFFFFF<#####
@M06045:235:000000000-JCY5N:1:1101:20969:8803 1:N:0:CTCAGA
CGGAATCTTGGTCATTTAGAGGAAGTAAAAGTCGTAACAAGGTCTCCGTTGGTGAACCAGCGGAGGGATCATTACCGAGTTATCCAACTCCCAACCCCTGTGAATTATACCTTTAATTGTTGCTTCGGCGGGACTTCGCGCCCGCCGGGGACCCAAACCTTCTGAATTTTTTAATAAGTATCTTCTGAGTGGTTAAAAAAAAAATGAATCAAAACTTTCAACAACGGATCTCTTGGTTCTGGCATCGATGAAGAACGCAGCGCTACCACACCAGATCGGAAGAGCACACGTCTGAAGACCG
+
GGGGGGGGGGGGGGGGGGGGGGGGGGFGGGFGGGGGGGGGGGGGGGGGGGGGGGGGGGGGGGGGGGGGGGGGGGGGGGGGGGGGGGFFGGFGGGGGGGGGGGGFGGGGGGGGGGGGGGGGGGGGGFGGGGGGEEGGGGGGGGGEGGGGGGGGGGGGGGGGGGGFGGGGGGGGFGGGGGGGEFGGGGGGGFGGGGGGGGCEGGGGCCCCF7?CGGGGGFDGF9CGGGC8CDCFGGG?C=7<CDFF9>C5C7ED7D4CEDG>DGGDGGFFFFD>35>?FFE@)/08FFFFF@5(7:)6#####
@M06045:235:000000000-JCY5N:1:1101:19687:8811 1:N:0:CTCAGA
CGGAATCTTGGTCATTTAGAGGAAGTAAAAGTCGTAACAAGGTTTCCGTAGGTGAACCTGCGGAAGGATCATTAATGTATATTGAATTTTATATTCTTTATCAACCCACACTGTGTACCTTTTTACTGTTGCTTCCATGGGACATGGCTCTGCCACGTCGGCCTTATGGCTGGTGAGCGCCCATGGGAGGAAAACAAAACTCTTTGTTACAATTGAAGTCTGTCTGAATTGTTTATATAAACGTTAAAACTTTCAACAACGGATCTCTTGGTTCTCGCATCGATGAAGAACGCAGGCGCCC
+
EGGGGGGGGFGFGEGFFGGGGGEGGGGFFFCEFGG?EEGFGGGGGFGGCFCFGGCFC8CFFGDGGEGF9C8EFFFDGFGAFDGGFGGGGFDFCGGGGFFGAFFFFDFGEGGFFGGFGFDCFGFGADGGGEG9EFEFAC<FF<FFFGGCFGFGGFGGGGGEDFEGGGCFFFDEGD:CFAE:FGCFFFGGGGGGGGGGG85DFGFCFGE@EFF?EGGGGGG7@FGGFGGCEGFFFGGFFGFGGFGECCCGF4CFCFD7+>FG<DD7CGFF7;*=GF67CD@EB75<=48@86>253;,#####
@M06045:235:000000000-JCY5N:1:1101:21014:8820 1:N:0:CTCAGA
CGGAATCTTGGTCATTTAGAGGAAGTAAAAGTCGTAACAAGGTTTCCGTAGGTGAACCTGCGGAAGGATCATTAATGTATATTGAATTTTATATTCTTTATCAACCCACACTGTGTACCTTTTTACTGTTGCTTCCATGGGACATGGCTCTGCCACGTCGGCCTTATGGCTGGTGAGCGCCCATGGGAGGAAAACAAAACTCTTTGTTACAATTGAAGTCTGTCTGAATTGTTTATATTAAACGTTAAAACTTTCAACAACGGATCTCTTGGTTCTCGCATCGATGAAGAACGCAGTAGTC
+
GGGGGGGGGGGGGGGGGGGGGGGGGGGGGGGGGGGGGGGGGGGGGGGGGGGGGGGGGGGGGGGDGGGGGGGGGGGGGGGGGGGGGGGGGGGGGGGGGGGGGGGGGGGGGGGGGGGGGGGGGGGGGGGGGGGGGGGGGGGGGGGGGGGGGGGGGGGGGGGGGGGGGGGGGGGGGGGGGGGGGGGGGGGGGGGGGGGGGGGGGGGGGGGGGGGGGGGGGGGGGGGGGGGGFGGGGGGGGGGGGGGGGGGGGGGGGGGGGGGGGGGGGGFFGFGFGFFFGEFBBGFFFFFFFFFFD6>,#####
@M06045:235:000000000-JCY5N:1:1101:11609:8827 1:N:0:CTCAGA
CGGAATCTTGGTCATTTAGAGGAAGTAAAAGTCGTAACAAGGTTTCCGTAGGTGAACCTGCGGAAGGATCATTACCTAGAGTATTGTAGGCTTTGTCCTGCTGTCTCTTACCCATGTTTTTTGAGTACTTACGTTTCCTCGGCGGGTTCGCCCGCCGATTGGACAATTTAAACCCATTGCAGTTGCAATCAGCGTCTGAAAAACTTTAATAGTTACAACTTTCAACAACGGATCTCTTGGTTCTGGCATCGATGAAGAACGCAGCGCTACCCGTAGAGATCGGAAGAGCACACGTCTCACG
+
GGGGGGGGGGGGGGGGGGGGGGGGGGGGGGGGGGGGGGGGGGGGGGGGGGGGGGGGGGGGGGGGGGGGGGGGGGGGGGGGGGGGGGGGGGGGGGGGGGGGGGGGGGGGGGGGGGGGGGGGGGGGGGGGGGGGGGGGGGGGGGGGGGGGGGGGGGGGGGGGGGGGGGGGGGGGGGGGGGGGGGGGGGGGGGGGGGGGGGGGGGGGGGGGGGGGGGGGGGGGGGGGGGGGGGGGDGGGGGGGGGGGEGGGGGGGGGGGGGGGGGGGGGFFGFGFGFFFGFFBFGFFFEF>FFFFFFF2#####
@M06045:235:000000000-JCY5N:1:1101:25435:8841 1:N:0:CTCAGA
CGGAATCTTGGTCATTTAGAGGAAGTAAAAGTCGTAACAAGGTCTCCGTTGGTGAACCAGCGGAGGGATCATTACCAGAGTTTATCTCGCAACCCTTTGTGAACTTATAACGTTGCTTCGGCGGCGCTGCCCCCCGTGGGCGCGCCCGCCGGCAGTATCAGCCTCTCGTTTCGGACCCGACGATACTTCTGAGTGTTCTAAGCGAACTGTTAAAACTTTCAACAACGGATCTCTTGGCTCTAGCATCGATGAAGAACGCAGCGCTACCATTTTAGATCGGAAGAGCACACGTCTGAGATGA
+
GGGGGGGGGGGGGGGGGGGGGGGGGGGGGGGGGGGGGGGGGGGGGGGGGGGGGGGGGGGGGGGGGGGGGGGGGGGGGGGGGGGGGGGGGGGGGGGGGGGGGGGGGGGGGGGGGGGGGGGGGGGGGGGGGGGGGGGGGGGGGGGGGGGGGGGGGGGGGGGGGGGGGFGGGGGGGGGGGGGGGGGGGGGGGGGGGGGGGGGFGGGGGGGGGGGGGGGGGGGGGGGGGGGDEEGGGGGGGGFFGFFG?FFGGGGGGGGGGGGDGDGGCDDFFFGFGFFFGFF@FGFFFFF>FFEFF?F:#####
@M06045:235:000000000-JCY5N:1:1101:5442:8846 1:N:0:CTCAGA
CGGAATCTTGGTCATTTAGAGGAAGTAAAAGTCGTAACAAGGTCTCCGTTGGTGAACCAGCGGAGGGATCATTACCGAGTTTACAACTCCCAAACCCCTGTGAACATACCACTTGTTGCCTCGGCGGATCAGCCCGCTCCCGGTAAAACGGGACGGCCCGCCAGAGGACCCCTAAACTCTGTTTCTATATGTAACTTCTGAGTAAAACCATAAATAAATCAAAACTTTCAACAACGGATCTCTTGGTTCTGGCATCGATGAAGAACGCAGCGCTACCCATGTAGATCGGAAGAGCACTCCG
+
GGGGGGGGGGGGGGGGGGGGGGGGGGGGGGGGGGGGGGGGGGGGGGGGGGGGGEFGGGGGGGGGGGGGGGGGGGGGGGGGGGGGGGGGGGGGGGGGDGGGGGGGGGGGGGGGGGGGGGGGGGGGGGGGGGGDGDGGGGGGGGGGGGGGGGGGGGGGGGGGGGGGGGGGGGGGGGGGGGGGGBFGGGGGGGGGGGGGGGGGGGGGGGGGGGGGGGGGGGGGGGGGGGGGGGGGGGGGGGGG?FGGGGGGGGGGGGGGGGGGFGGGGGEFGFGFGFFFGFFFFGFFFFBFDB>>F?F?#####
@M06045:235:000000000-JCY5N:1:1101:5674:8870 1:N:0:CTCAGA
CGGAATCTTGGTCATTTAGAGGAAGTAAAAGTCGTAACAAGGTCTCCGTTGGTGAACCAGCGGAGGGATCATTACCGAGTTTACAACTCCCAAACCCCTGTGAACATACCACTTGTTGCCTCGGCGGATCAGCCCGCTCCCGGTAAAACGGGACGGCCCGCCAGAGGACCCCTAAACTCTGTTTCTATATGTAACTTCTGAGTAAAACCATAAATAAGTCAAAACTTTCAACAACGGATCTCTTGGTTCTGGCATCGATGAAGAACGCAGCGCTACCCTGAAAGATCGGAAGAGCATGCTG
+
GGGGGGGGFGGGGGGGGGGGGGGGGGGGGGGGGGGGGGGGGGGGGGGGGGGGGGGGGGGGGGGGGGGGGGGGGGGGGGGGGGGGGGGGGGGGGGGGGGGGGGGGGGGGGGGGGGGGGGGGGGGGGGGGGGGGGCGGGEGGGGGGGGGGGGGGGGGGGGGGGGGGGGGGGGGGGGFGGGGGGGGGGCFGGGFGGGGGGGGGGGGGGGGGGGGGGGGGGGDGGGGGGGGGGGFGGGGGGGGC9DGGF=CF>GGGGGFGGGGGCGFFCF>3DEDEGFFFGFFFFGBFFFFFFFFBF?F0#####
@M06045:235:000000000-JCY5N:1:1101:24844:8877 1:N:0:CTCAGA
CGGAATCTTGGTCATTTAGAGGAAGTAAAAGTCGTAACAAGGTTTCCGTAGGTGAACCTGCGGAAGGATCATTACCTAGAGTTGCGGGCTTTGCCTGCCATCTCTTACCCATGTCTTTTGAGCACCTTCGTTTCCTCGGCGGGTCCGCCCGCCGTCAGGACACTTTAAAACCACTTGCAGTTGCAATCAGCGTCTGAAAAACTTTAATAGTTACAACTTTCAACAACGGATCTCTTGGTTCTGGCATCGATGAAGAACGCAGCGCTACCGATGAAGATCGGAAGAGCACACGTCTGCACAG
+
GGGGGGGGGGGGGGGGGGGGGGGGGGGGGGGGGGGGGGGGGGGGGGGGGGGGGGGGGGGGGGGGGGGGGGGGGGGGGGGGGGGGGGGGGGGGGGGGGGGGGGGGGGGGGGGGGGGGGGGGGGGGGGGGGGGGGGGGGGGGGGGGGGGGGGGGGGGGGGGGGGGGGGGGGGGGGGGGCGGGGGGGGGGGGGGGGGGGGGGGGGGGGGGGGGGGGGGGGGGGGGGGGGGGGEEEFGGGGGGGGGGGGGGGGGGGGGGGGGGGGGGGGGFFGFGFGFFFGFFFFGFFFFFFFFFBFFF0#####
@M06045:235:000000000-JCY5N:1:1101:13369:8898 1:N:0:CTCAGA
CGGAATCTTGGTCATTTAGAGGAAGTAAAAGTCGTAACAAGGTCTCCGTTGGTGAACCAGCGGAGGGATCATTACTGAGTACTACACTCTCTACCCTTTGTGAACTATTATACCTGTTGCTTCGGCGGCGCCCGCAAGGGTGCCCGCCGGTCTCATCAGAATCTCTGTTTTCGAACCCGACGATACTTCTGAGTGTTCTTAGCGAACTGTCAAAACTTTTAACAACGGATCTCTTGGCTCCAGCATCGATGAAGAACGCAGCGCTACCGTCCTAGATCGGAAGAGCACACGTCTGATCCAG
+
GGGGGGGGGGGGGGGGGGGGGGGGGGGGGGGGGGGGGGGGGGGEGGGGGGGGGGGGGDGGFGGCGGGGDFGGGFGGGGGFGGGGGGGGGGGGGGGGGGGGGFGGGGGGGF9EFGGGFFGGGGGGGGCFGEGGEGGGEFGGGGGGGGG:C@FF:D;FFGGGGGGGGF9;BEGGGGCGGGGDFG*<EGG9EFFGGG;EF@EFFGGGEDCCCCGGFGGGCGE7AFGGCGC8=EE?@FFFFGCEDGGGFFGGFGGFFGGG655C55<DC<@<D5DFGF*6:FF@5305<5;>:55<@BF2#####
@M06045:235:000000000-JCY5N:1:1101:11170:8905 1:N:0:CTCAGA
CGGAATCTTGGTCATTTAGAGGAAGTAAAAGTCGTAACAAGGTCTCCGTTGGTGAACCAGCGGAGGGATCATTACCGAGTTTACAACTCCCAAACCCCTGTGAACATACCACTTGTTGCCTCGGCGGATCAGCCCGCTCCCGGTAAAACGGGACGGCCCGCCAGAGGACCCCTAAACTCTGTTTCTATATGTAACTTCTGAGTAAAACCATAAATAAATCAAAACTTTCAACAACGGATCTCTTGGTTCTGGCATCGATGAAGAACGCAGCGCTACCCACGCAGATCGGAAGAGCATCCGG
+
GGGGGGGGGGGGGGGGGGGGGGGGGGGGGGGGGGGGGGGGGGGGGGGGGGGGGGGGGGGGGGGGGGGGGGGGGGGGGGGGGGGGGGGGGGGGGGGGGGGGGGGGGGGGGGGGGGGGGGGGGGGGGGGGGGGGGGGGGEGGGGGGGGGGGGGGGGGGGGGGGGGGGGGGGGGGGGGGGGGGGGGGGGGGGGGGGGGGGGGGGGDGGGGGGGGFGGGGGGGGGGGGGGGGGGGGGGGGGGDGGGGGGG7DFDFGGGGGGGFGGGGGGGFFGEGFGDFFGFFFFGFFFFFFFFFFF?F?#####
@M06045:235:000000000-JCY5N:1:1101:23367:8911 1:N:0:CTCAGA
CGGAATCTTGGTCATTTAGAGGAAGTAAAAGTCGTAACAAGGTTTCCGTAGGTGAACCTGCGGAAGGATCATTCATAATAAGTGTTTATGGCACTTCTTAAATCCATATCCACCTTGTGTGCAATGTCAGCCGTTTTCTTTATGAAAGCGGCCAAACATCAACTTATTTTTTAACTGTCTGTCTGAAAACTATTATGAATAAACAATTCAAATACAACTTTCAACAACGGATCTCTTGGCTCTCGCATCGATGAAGAACGCAGCGCTACCGAACGAGATCGGAAGAGCACACGTCTGTGGA
+
@C:CF8E@@6<FEGC9EFFCF-EEDGF9CEFCFFE<@BDCE@CGCFE7EF@CCEFGAFEFFG+@F@:E9ECGFDAFEFGGGGGGGGCCFF@ECFGFGF9C,FAFGEGGFAAFEGG<,:FFGGGGGGGGGGDACF:FGFGGFGGGGFFAGGG7FG8FFGGGGAFGGGG;C;F@D8FD9BFGGGDFDFADFGFGCCFFFGGGGGCGFCF9FABFAEGGGDFFF9DCGF5FG9:CC7,:BFC66DCFC:DDC<ACCG@+<;D3C3CDCDB:DFCEG>55D3)?>D@5:55@FFF6BFB0#####
@M06045:235:000000000-JCY5N:1:1101:20300:8921 1:N:0:CTCAGA
CGGAATCTTGGTCATTTAGAGGAAGTAAAAGTCGTAACAAGGTCTCCGTAGGTGAACCTGCGGAGGGATCATTACAAGTGACCCCGGTCTAACCACCGGGATGTTCATAACCCTTTGTTGTCCGACTCTGTTGCCTCCGGGGCGACCCTGCCTTCGGGCGGGGGCTCCGGGTGGACACTTCAAACTCTTGCGTAACTTTGCAGTCTGAGTAAACTTAATTAATAAATTAAAACTTTTAACAACGGATCTCCTGGTTCTGGCATCGATGAAGAACGCAGCGCTACCCTTCCAGATCGACCAG
+
GGGGGGGGGGGGGGGGGGGGGGGGGGGGGGGGGGGGGGGGGGGGGGGGGGGGGGGGGGGGGGGGGGGGGGGGGGGGGGGGGGFGGGGGGGGGGGGGGGGGDGGGGGGGGGGGGGGGGGGGGGGGGGGGGGGGGGGGGGGGGGGGGGGGGGGGGGGFGGGGGGGGGGGGGGGGGGGGGGGGGGFGGGGGGGGGGGGGGGGGGGGGGGGGGGGFDGFGGFGGGGGGGGGGGGGGGGGGGGGGGGGGGGGGGFGGGGGGGGGGGGGGGGFFGFGFGFFFGEFFFGFDFFFFFFFFFF?1#####
@M06045:235:000000000-JCY5N:1:1101:7782:8931 1:N:0:CTCAGA
CGGAATCTTGGTCATTTAGAGGAAGTAAAAGTCGTAACAAGGTCTCCGTTGGTGAACCAGCGGAGGGATCATTACCGAGTTTACAACTCCCAAACCCCTGTGAACATACCTATCGTTGCTTCGGCGGGATCGCCCCGGCGCCATCGCGGCCCGGACCCAGGCGCCCGCCGGAGGACCCAAACTCTTGAATTTATGAAGTATCTTCTGAGTAAACAAGCAAATAAATTAAAACTTTCAACAACGGATCTCTTGGTTCTGGCATCGATGAAGAACGCAGCGCTACCCGGATAGATCGGCGGAT
+
GGGGGGGGGGGGGGGGGGGGGGGGGGGGGGGGGGGGGGGGGGGGGGGGGGGGGGGGGGGGGGGGGGGGGGGGGGGGGGGGGGGGGGGGGGGGGGGGGGGGGGGGGGGGGGGGGGGGGEGGGGGGGGGGGGGGGGEFGGGGGGGGGGGGGGGGGGGGGGGGGGGGGGGGGGGGGGGGGGGGGGGGGGGGGGGGGGGGGGGGGGGGGGGGGGGGGGGGGGGGGGFGGGGGGGGGGGGGGGGCFGGGGGGDGGGGGGGGGGGGGFGGGGFFGFGFGFFFDF@FFGFFFFF>BFFFFFF?#####
@M06045:235:000000000-JCY5N:1:1101:17349:8941 1:N:0:CTCAGA
CGGAATCTTGGTCATTTAGAGGAAGTAAAAGTCGTAACAAGGTCTCCGTTGGTGAACCAGCGGAGGGATCATTACCGAGTTTACAACTCCCAAACCCCTGTGAACATACCACTTGTTGCCTCGGCGGATCAGCCCGCTCCCGGTAAAACGGGACGGCCCGCCAGAGGACCCCTAAACTCTGTTTCTATATGTAACTTCTGAGTAAAACCATAAATAAATCAAAACTTTCAACAACGGATCTCTTGGTTCTGGCATCGATGAAGAACGCAGCGCTACCGGGGGAGATCGGAAGAGCATCCAG
+
GGGGGGGGGGGGGGGGGGGGGGGGGGGGGGGGGGGGGGGGGGGGGGGGGGGGGGGGGGGGGGGGGGGGGGGGGGGGGGGGGGGGGGGGGGGGGGGGGGGGGGGGGGGGGGGGGGGGGGGGGGGGGGGGGGGGGGGGGGGGGGGGGGGGGGGGGGGGGGGGGGGGGGGGGGGGGGGGGGGGGGGGGGGGGGGGGGGGGGGGGGGGGGGGGGGGGGGGGGGGGGGGGGGGFGGGGGGG:EDGGGGGGGGGGGGGGFGFGDGGCCCFGGBBGFGFGFFEGFFFFG@E>F?F>BEBF?B2#####
@M06045:235:000000000-JCY5N:1:1101:12230:8941 1:N:0:CTCAGA
CGGAATCTTGGTCATTTAGAGGAAGTAAAAGTCGTAACAAGGTCTCCGTTGGTGAACCAGCGGAGGGATCATTATCGAGTTACAGAACTCCCAAACCTTTGTGAACATACCATCGTTGCTTCGGCGGGGACACCCGCCCCAGGACGCCCCGGCGCCCTGGGGAACCCGCCGGGGGACCCAAACTCTTGTTTCATTTTGGATACTCTGAGTATTATACAAATAAGCAATCAAAACTTTCAGCAACGGATCTCTTGGCTCTGGCATCGATGAAGAACGCAGCGCTACCTCGAGAGATCCCGAC
+
GGGGGGGGGGGGGGGGGGGGGGGGGGGGGGGGGGGGGGGGGGGGGGGGGGGGGGGGGGGGGGGGGGGGGGGGGGGGGGGGGGGGGGGGGGGGGGGGGGGGGGGGGGGGGGGGGGGGGGGGGGGGGGGGGGGGGGGGGGGGGGGGGGGGGGGGGGGGGGGGGGGGGGGGGGGGGGGGGGGGGGGGGGGGGGGGGGGGGGGGGGGGGGGFGGGGGGGGGGGGGGGGGGFCFGGGGGGGGGGGGFGGEDDDDFGFGGGGGCDGGGGGGGFFGFGFGFFFGFEEFGFFFF@FDB>?DBA4#####
@M06045:235:000000000-JCY5N:1:1101:5783:9001 1:N:0:CTCAGA
CGGAATCTTGGTCATTTAGAGGAAGTAAAAGTCGTAACAAGGTCTCCGTTGGTGAACCAGCGGAGGGATCATTACCGAGTTTACAACTCCCAAACCCCTGTGAACATACCTACAACGTTGCCTCGGCGGCTCCCCGCTTCCCCGTAAAACGGGAGCGGCCCGCCAGAGGACCCAACAAACTCTGTTATTTTCAGTATCTTCTGAGTAAAAACACAATCAATTAAAACTTTCAACAACGGATCTCTTGGTTCTGGCATCGATGAAGAACGCAGCGCTACCTGGGGAGATCGGAAGAGTGAGA
+
GGGGGGGGGGGGGGGGGGGGGGGGGGGGGGGGGGGGGGGGGGGFGGGGGGGGGGGGGGGGGGGGGGGFGGGGGGGGGGGFGGGGGGGGGGGGGGGGGGGGGGGGGGGGGGGGGGGGGGGGGGGGGGGGGGGGGGGGGEFFFFFGGGGGFGGGGGGGGGGGGGGGGGFGGGGGGGGGGGGDFFEGGGGGGGGGGFGGG@GGGGGGGGGGFGGGGGGFFGGFGGGGGFFFFGGGGGGFFGGGEGDCGGGGGGGGGGGGGGGGGGGFGFFFGFGFGFFFGEFFFGFDFFFFFFFFDBB8#####
@M06045:235:000000000-JCY5N:1:1101:13023:9009 1:N:0:CTCAGA
CGGAATCTTGGTCATTTAGAGGAAGTAAAAGTCGTAACAAGGTTTCCGTAGGTGAACCTGCGGAAGGATCATTACCTAGAGTATTGTAGGCTTTGTCCTGCTGTCTCTTACCCATGTTTTTTGAGTACTTACGTTTCCTCGGCGGGTTCGCCCGCCGATTGGACAATTTAAACCCATTGCAGTTGCAATCAGCGTCTGAAAAACTTTAATAGTTACAACTTTCAACAACGGATCTCTTGGTTCTGGCATCGATGAAGAACGCAGCGCTACCCACCGAGATCGGAAGAGCACACGTCTGGCT
+
GGGGDGGGGGGGGGGGGGGGGGGGGGGGGGGGGGGGGGGGGGGGGGGGGGGGGGGGGGGGGGGGGGGGGGGGGGGGGGGGGGGGGGGGGGGGGGGGGGGGGGGGGFGGGGGGGGGEFGGGGGGGGGGGGGGGGGGGGGGGGGGGGGEGGGGGGGGGGGGGGGGGGGGFGGGGGFGGGGGGGGGGGGGFGGGGGGGGGGGGGGGGGGG9CEEEFGGGGGGGGGGGGGGGGGG5CGFGGGGGGGGGGGGGGGGGGGGGGFGFGGGGGDDFGFGFGFFFDFFFFFB>@EFF47>?@>?2#####
@M06045:235:000000000-JCY5N:1:1101:24810:9020 1:N:0:CTCAGA
CGGAATCTTGGTCATTTAGAGGAAGTAAAAGTCGTAACAAGGTCTCCGTTGGTGAACCAGCGGAGGGATCATTACCGAGTTTACAACTCCCAAACCCCTGTGAACATACCTATACGTTGCCTCGGCGGATCAGCCCGCGCCCCGTAAAAAGGGACGGCCCGCCCGAGGACCCCTAAACTCTGTTTTTAGTGGAACTTCTGAGTAAAACAAACAAATAAATCAAAACTTTCAACAACGGATCTCTTGGTTCTGGCATCGATGAAGAACGCAGCGCTACCGTTCGAGATCGGAAGAGCGTGGC
+
GGGGGGGGGGGGGGGGGGGGGGGGGGGGGGGGGGGGGGGGGGGGGGGGGGGGGGGGGGGGGGGGGGGGGGGGGGGGGGGGGCGGGGGGGGGGGGGGGGGGGGGGGGGGGGGGGGFGGGGGGGGGGGGGGGGGGGGGGGGGGGGGGGGGGGGGGGGGGGGGGGGGGGGGGGGGGGGGGGGGGGGGGGGGGGGGGGGGGGGGGGGGGGGGFGGGGGGCGGGGGGGGGGGGGGGGGGGGGGDCE7CFFGGGGGGGGGGGGGGFFGGGGGFFGECDGFF>DFDFFGFFFFFFFFBBFF?(#####
@M06045:235:000000000-JCY5N:1:1101:19445:9022 1:N:0:CTCAGA
CGGAATCTTGGTCATTTAGAGGAAGTAAAAGTCGTAACAAGGTCTCCGTTGGTGAACCAGCGGAGGGATCATTACACAAATATGAAGGCGGGCTGGAACCTCTCGGGGTTACAGCCTTGCTGAATTATTCACCCTTGTCTTTTGCGTACTTCTTGTTTCCTTGGTGGGTTCGCCCACCACTAGGACAAACATAAACCTTTTGTAATTGCAATCAGCGTCAGTAACAAATTAATAATTACAACTTTCAACAACGGATCTCTTGGTTCTGGCATCGATGAAGAACGCAGCGCTACCAGGACAC
+
GGGGGGGGGGGGGGGGGGGGGGGGGGGGGGGGGGGGGGGGGGGGGGGGGGGGGGGGGGGGGGGGGGGGGGGGGGGGGGGGGGGGGGCFGGGGGGGGGGGGGGGGGGGGGGGGGGGGGGGGGGGGGGGGGGGGGGGGGGGGGGGGGGGGGGGGGGGGG<@FGGGGGGGGGGGGGGGGGGGGGGGGGGGGGGGGGGGGGFFGGGGGGGGGGGGGGGGGGGGGGGGGGGGGGGGGGGGGGGGGFFGGFFFGGGGGEG:CDFGGGGGGGGFFGFFFGFFFGFFFBCFFFFFBEDEBFBF0#####
@M06045:235:000000000-JCY5N:1:1101:18801:9027 1:N:0:CTCAGA
CGGAATCTTGGTCATTTAGAGGAAGTAAAAGTCGTAACAAGGTCTCCGTTGGTGAACCAGCGGAGGGATCATTACCGAGTTTACAACTCCCAAACCCCTGTGAACATACCACTTGTTGCCTCGGCGGATCAGCCCGCTCCCGGTAAAACGGGACGGCCCGCCAGAGGACCCCTAAACTCTGTTTCTATATGTAACTTCTGAGTAAAACCATAAATAAATCAAAACTTTCAACAACGGACCTCTTGGTTCTGGCATCGATGAAGAACGCAGCGCTACCGTTCTAGATCGGAAGAGCAGTTCT
+
GGGGGGGGGGGGGGGGGGGGGGGGGGGGGGGGGGGGGGGGGGGGGGGGGGGGGGGGGGGGGGGGGGGGGGGGGGGGGDEGGGGGGGGGGGGGGGGGGGGGGGGGGFGGGFGGGGGGGGGGGGGEGGGGGGGGGGGGG@FEFGGGGGGGGGGGGGGGGGGGGGGGGGGGGGGGGGGGGGGGGFGGGGGGGGGGGGFGGGFFFECCGFGGGGGGGGGGGGGGGGGDDFGGDF7CFFGGGGGGCFGGGGGGCGGCCFGGGC4:7C0>FG@@D>DDG3>EFBFD:<BF66*).75>:?B0#####
@M06045:235:000000000-JCY5N:1:1101:26775:9033 1:N:0:CTCAGA
CGGAATCTTGGTCATTTAGAGGAAGTAAAAGTCGTAACAAGGTCTCCGTTGGTGAACCAGCGGAGGGATCATTACAGAGTTGCAAAACTCCCTAAACCATTGTGAACGTTACCTAAACCGTTGCTTCGGCGGGCGGCCCGGGTCCTTCCCGGCGCCCCCCGGCCCTCGCGGGCGCCCGCCGGAGGTAAACCAAACTATTGCATTAATGGCCTCTCTGAGTCTTCTGTACTGAATAAGTCAAAACTTTCAACAACGGATCTCTTGGTTCTGGCATCGATGAAGAACGCAGCGCTACCACGGA
+
GGGGGGGGGGGGGGGGGGGGGGGGGGGGGGGGGGGGGGGGGGGGGGGGGGGGGGGGGGGGGGGGGGGGGGGGGGGGGGGGGGGGGGGGGGGGGGGGGGGGGGGGGGGGGGGGGGGGGGGGGGGGGGGGGGGGGGGGGGGGGGGGGGGGGGGGGGGGGGGGGGGGGGGGGGGGGGGGGGGGGGGGGCEGGGGGGGGGGGGFGGGGGGGGGGGGGFG6ECFGGGGGGGGGGFGGGGGGGGFGGGGGGGGGGGFGGDCGGDGGGGGGGGFFG4>FCFFEGFFFF>F6)5>BDFFFB>FF#####
@M06045:235:000000000-JCY5N:1:1101:9973:9050 1:N:0:CTCAGA
CGGAATCTTGGTCATTTAGAGGAAGTAAAAGTCGTAACAAGGTTTCCGTAGGTGAACCTGCGGAAGGATCATTCATAATCAAGTGTTTTTATGGCACTTTCAAAAATCCATATCCACCTTGTGTGCAATGTCATCTCACTGGAGGTCAACGGCTGTAAAAATCCGTTGGTCACCTTTGGGATTTATATCTACTCAGAACTTTAGTGATTTTGTCTGAAACATATTATGAATACTTAATTCAAAATACAACTTTCAACAACGGATCTCTTGGCTCTCGCATCGATGAAGAACGCAGCTGCTT
+
GGGGGGGGGGGGGGGGGGGGGGGGGGGGGGGGGGGGGGGGGGGGGGGGGGGGGGGGGGGGGGGGGGGGGGGGGGGGGGGGGGGGGGGGGGGGGGGGGGGGGGGGGGGGGGGGGGGGGGGGGGGGGGGGGGGGGGGGGGGGGGGGGGGGGGGGGGGGGGGGGGGGGGGGFGGGGGGGGGGGGGGGGGGGGGGGGGGGGGGGGGGGGGGGGGGGGGGGGGGGGGGGGGGGGGGGGGGGGGGGGGGGGGGGGGGGGGGGGGGGGDCDGGFFGFCFGFFFGEFFFCFFFFFFFFFFFFF>#####
@M06045:235:000000000-JCY5N:1:1101:13128:9061 1:N:0:CTCAGA
CGGAATCTTGGTCATTTAGAGGAAGTAAAAGTCGTAACAAGGTTTCCGTAGGTGAACCTGCGGAAGGATCATTACAAAAGTTAAACACTTGGGGAACGGACTCGCCTTTCGGGGCTCGAGGCCTGACTCCATTTGTAACAAACTTTCAACCACTTGTGAATTTGTAACAAATTTTCTCACCAATTGACTGTTAACGAAGTCTGATTCAAATTGTATTGGTGTTTATAGACACTAGTAAAATATGAAACAACTTTTGGCAACGGATCTCTTGGCTCTCGCATCGATGAAGAACGCAGGTCTG
+
GGGGGGGGGGGGGGGGGGGGGGGGGGGGGGGGGGGGGGGGGGGGGGGGGGGGGGGGGGGGGGGGGGGGGGGGGGGGGGGGGGGGGGGGGGGGGGGGGGGGGGGGGGGGGGGGGGGGGGGGGGGGGGGGGGGGGGGGGGGGGGGGGGGFGGGGGGGGGGGGGGGGGGGGGGGGGGGGGGGGGGGGGFGGGGGGGGGGGGGGGGGGGGGGGGGGGGGGGGFGFFGGGGGGGGGGGGGGGGGFGGFGGGGGGGGGGGGGGGGGGGGGGGFFGFG?G?FFGFFFFGEFFFFFFF@FFFF(#####
@M06045:235:000000000-JCY5N:1:1101:21647:9065 1:N:0:CTCAGA
CGGAATCTTGGTCATTTAGAGGAAGTAAAAGTCGTAACAAGGTCTCCGTTGGTGAACCAGCGGAGGGATCATTACCGAGTTTACAACTCCCAAACCCCTGTGAACATACCACTTGTTGCCTCGGCGGATCAGCCCGCTCCCGGTAAAACGGGACGGCCCGCCAGAGGACCCCTAAACTCTGTTTCTATATGTAACTTCTGAGTAAAACCATAAATAAATCAAAACTTTCAACAACGGATCTCTTGGTTCTGGCATCGATGAAGAACGCAGCGCTACCGGCACAGATCGGAAGAGCAACTTG
+
GGGGGGGGGGGGGGGGGGGGGGGGGGGGGGGGGGGGGGGGGGGGGGGGGGGGGGGGGGGGGGGGGGGGGGGGGGGGGGGGGGGGGGGGGGGGGGGGGGGGGGGGGGGGGGGGGGGGGGGGGGGGGGGGGGGGGGGGGGGGGGGGGGGGGGGGGGGGGGGGGGGGGGGGGGGGGGGGGGGGGGGGGGGGGGGGGGGGGGGGGGGGGGGGGGGGGGGGGGGGGGGGGGGGGGGGGGGGGGGGGGGGFGGGGGGGGGGGGGGGGGGGGGFFGFGFGFFFGFFFEGFFFFFFFFF;F<<,#####
@M06045:235:000000000-JCY5N:1:1101:16001:9070 1:N:0:CTCAGA
CGGAATCTTGGTCATTTAGAGGAAGTAAAAGTCGTAACAAGGTCTCCGTTGGTGAACCAGCGGAGGGATCATTACCGAGTACTATAACTCATAACCCTTTGTGAACCTTTATACCTGTTGCTTCGGCGGCGCGCCTCCCGGGGCGTGCCCGCCGGTATCATCAGAATCTCTGTTCGAACCCGACGATATTTCTGAGTGTTCTAAGCGAACTGTTAAAACTTTCAACAACGGATCTCTTGGCTCCAGCATCGATGAAGAACGCAGCGCTACCTCCCGAGATCGGAAGAGCACACGTCCTGTT
+
GGGGGGGGGGGGGGGGGGGGGGGGGGGGGGGGGGGGGGGGGGGGGGGGGGGGGGGGGGGGGGGGGGGGGGGGGGGGGGGGGGGGGGGGGGGGGGGGGGGGGGGGGGGGGGGGGGGGGGGGGGGGGGGGGGGGGGGGGGGGGGGGGGGGGGGGGGGGGGGGGGGGGGGGFGGGGGGGGGGGGGGGGGGGGGGGGGGGGGGGGGGGGGGCEGGGGGGGGGGGGGGGGGGGGGGGGGGGGGGGGGGGGGGGGGGGGGGGGGGGGGGGGGFFGFGFFFFFGD3FFGFFDEFFFFF?@9?:#####
@M06045:235:000000000-JCY5N:1:1101:16709:9070 1:N:0:CTCAGA
CGGAATCTTGGTCATTTAGAGGAAGTAAAAGTCGTAACAAGGTTTCCGTAGGTGAACCTGCGGAAGGATCATTACCTAGAGTTGCGGGCTTTGCCTGCCATCTCTTACCCATGTCTTTTGAGCACCTTCGTTTCCTCGGCGGGTCCGCCCGCCGTCAGGACACTTTAAGACCACTTGCAGTTGCAATCAGCGTCTGAAAAACTTTAATAGTTACAACTTTCAACAACGGATCTCTTGGTTCTGGCATCGATGAAGAACGCAGCGCTACCACCAGAGATCGGAAGAGCACACGTCTGGCATC
+
GGGGGGGGGGGGGGGGGGGGGGGGGGGGGGGGGGGGGGGGGGGGGGGGGGGGGGGGGGGGGGGGGGGGGGGGGGGGGGGGGGGGGGGGGGGGGGGGGGGGGGGGGGGGGGGGGGGGGGGGGGGGGGGGGGGGGGGGGEGGGGGEGGGGGGGGGGGGGGGGGFGGGGGGGGGGGGGGGGGGGGGGGGGG@?C@CGCFGGFFGDGGGGGGGG;FGGGGGGGGGGGGGFFGGDCGGGGGGGGGGGFFCCGGGGGFDGGGGGDD3<GGGGBBFFGFGFFFGFFFF<DDFFFFFFFFFF?4#####
@M06045:235:000000000-JCY5N:1:1101:10980:9082 1:N:0:CTCAGA
CGGAATCTTGGTCATTTAGAGGAAGTAAAAGTCGTAACAAGGTCTCCGTTGGTGAACCAGCGGAGGGATCATTACCAGAGTTTATCTCGCAACCCTTTGTGAACTTATAACGTTGCTTCGGCGGCGCTGCCCCCCGTGGGCGCGCCCGCCGGCAGTATCAGCCTCTCGTTTCGGACCCGACGATACTTCTGAGTGTTCTAAGCGAACTGTTAAAACTTTCAACAACGGATCTCTTGGCTCTAGCATCGATGAAGAACGCAGCGCTACCCCGCGAGATCGGAAGAGCACACGTCTGAAGGTG
+
GGGGGGGGGGGGGGGGGGGGGGGGGGGGGGGGGGGGGGGGGGGGGGGGGGGGGGGGGGGGGGGGGGGGGGGGGGGGGGGGGGGGGGGGGGGGGGGGGGGGGGGGGGGGGGGGGGGGGGGGGGGGGGGGGGGGGGGGGGGGGGGGGGGGGGGGGGGGGGGGGGGGGGGGGGGGGGGGGGGGGGGGGGGGGGGGGGGFGGGGGGGGGGGGGGGGGGGGGGGGGGGGGGGGGGGFGGGGGGGGGGGGGGGCFGGGGGGGGGGGGGGGGGFFGFDFGEFFGFF:>GFFFFFFFFFFFFF6#####
@M06045:235:000000000-JCY5N:1:1101:15199:9110 1:N:0:CTCAGA
CGGAATCTTGGTCATTTAGAGGAAGTAAAAGTCGTAACAAGGTTTCCGTAGGTGAACCTGCGGAAGGATCATTCATAATTGAGTGTTTTATGGCACTCTTTAAAAAATCCATATCCACCTTGTGTGCAACGTTTTTGGACTCTCTGGCGTTGATATCTCTCTGGTCCTCTAGGACTTTAGAGAAGGAAAACCAAGAGTTTGATTAACTTAACTCCATTAAAGCAAGTTTGTCTGAATATCTATTTCTGAATAACATAATTCAAAATACAACTTTCAACAACGGATCTCTTGGCTCTCGAGT
+
GGGGGGGGGGGGGGGGGGGGGGGGGGGGGGGGGGGGGGGGGGGGGGGGGGGGGGFGGGGGGGGGGGGGGGGGGGGGGGGGGGGGGGGGGGGGGGGGGGGGGFGGGGGGGGGGGGGGGGGGGGGGGGGGGGGGGGGGGGGGGGGGGGGGGGGGGGGGGGGGGGGGGGGGGGGGGGGGGGGGGGGGGGGGGGGGGGGGGGGGGGGGGGGGGGGGGGGGGGFGGGGGGGGGGGGGGGGGGGGGGGGGGGGGGGGGGFGGGGGGGGGGGGFFGFGFGFFFGFFFFCEFBFFFFFBEFFF3#####
@M06045:235:000000000-JCY5N:1:1101:20700:9122 1:N:0:CTCAGA
CGGAATCTTGGTCATTTAGAGGAAGTAAAAGTCGTAACAAGGTCTCCGTTGGTGAACCAGCGGAGGGATCATTACAGAGTTGCAAAACTCCCAAACCATTGTGAACGTTACCTTTACCGTTGCTTCGGCGGGCGGCCCGGGTCCTGCCCGGCGCCCCTCGGCCCTCGCGGGCGCCCGCCGGAGGTAAACCAAACTATTGCATTGTATGGCCTCTCTGAGTCTTCTGTACTGAATAAGTCAAAACTTTCAACAACGGATCTCTTGGTTCTGGCATCGATGAAGAACGCAGCGCTACCTCTCT
+
GGGGGGGGGGGGGGGGGGGGGGGGGGGGGGGGGGGGGGGGGGGGGGGGGGGGGGGGGGGGGGGGGGGGGGGGGGGGGGGGGGGGGGEFGGGGGGGGGGGGGGGGGGGGGGGGGGGGGGGGGGGGGGGGGGGGGGGGGGGGGGGGGGGGGGGGGGGGGGGGGGGGGGGGGGGGGGGGGGGGGGGGGGGGGGGGGGGGGGGGGGGGGGGGGGGGGGGGGFFGGGGGGGGGGGGFGGGGGGGGGGGGGGGGGGGGFFDGGGGGGGGFGGFFGFGFGFFFDF6FFGFFFFFFFFFFFFFB#####
@M06045:235:000000000-JCY5N:1:1101:22450:9130 1:N:0:CTCAGA
CGGAATCTTGGTCATTTAGAGGAAGTAAAAGTCGTAACAAGGTCTCCGTTGGTGAACCAGCGGAGGGATCATTACCGAGTTTACAACTCCCAAACCCCTGTGAACATACCTATACGTTGCCTCGGCGGATCAGCCCGCGCCCCGTAAAAAGGGACGGCCCGCCCGAGGACCCCTAAACTCTGTTTTTAGTGGAACTTCTGAGTAAAACAAACAAATAAATCAAAACTTTCAACAACGGATCTCTTGGTTCTGGCATCGATGAAGAACGCAGCGCTACCCCACAAGATCGGAAGAGCTGGTC
+
GGGGGGGGGGGGGGGGGGGGGGGGGGGGGGGGGGGGGGGGGGGGGGGGGGGGGGGGGGGGGGGGGGGGGGGGGGGGGGGGGGGGGGGGGGGGGGGGGGGGGGGGGGGGGGGGGGGGGGGGGGGGGGGGGEGGGGGGGGGGGGGGGGGGGGGGGGGGGGGGGGGGGGGGGGGGGGGGGGGGGGGGGGGGGGGGGGGGGGGGFGFGGGGGGGGGGGGGGGGGGGGGGGGGGGGGFDGGDEDEGFGGGGGGGGGCFGGGGGGGGGGGGGFFGFDDGF3.9<FFEG>FFFFF3<BBFFB0#####
@M06045:235:000000000-JCY5N:1:1101:27238:9148 1:N:0:CTCAGA
CGGAATCTTGGTCATTTAGAGGAAGTAAAAGTCGTAACAAGGTTTCCGTAGGTGAACCTGCGGAAGGATCATTCATAATAAGTGTTTTATGGCACTTTTTAAATCCATATCCACCTTGTGTGCAATGTCAGTCGATCTTCTTCATGGAGATCGCCCAAACATCAACCTTTATTTTTTAACTCTTTGTCTGAAAAATATTATGAATAAACAATTCAAAATACAACTTTCAACAACGGATCTCTTGGCTCTCGCATCGATGAAGAACGCAGCGCTACCCGGGGAGATCGGAAGAGCACCAAGA
+
GGC@@FGDFAEFFEFCDFFFEF9FECFGGFFFCCFGGGDFD?FDEFCFEFGGFC@FEFFGFGGCFGEGG8E<EEFGGEGG9FCCFE,CEFEEG8FFGGGFF<FFFGEG?FACCCFE<FFFGEF<EGGDAB<@?4?:BEFGGG9<FDFBGG8,A+@FE7=4AFEGGFGE?FFGF;F,C=@,FGGGGFGCFGGC9>?EFFGGGCFGCDG;BFGG9CF;,EACDGC?CCA9AEFCC>977CDGGCGGEFGGFGC:C*)*47+=F8@6FDBEGF5BD>B;4DD>>>D@)7.7)>)34:04#####
@M06045:235:000000000-JCY5N:1:1101:23027:9154 1:N:0:CTCAGA
CGGAATCTTGGTCATTTAGAGGAAGTAAAAGTCGTAACAAGGTCTCCGTTGGTGAACCAGCGGAGGGATCATTACAGAGTTGCAAAACTCCCAGACCATTGTGAACGTTACCTTTACCGTTGCTTCGGCGGGCGGCCCGGGTCCTGCCCGGCGCCCCTCGGCCCTCGCGGGCGCCCGCCGGAGGTAAACCAAACTATTGCATTGTATGGCCTCTCTGAGTCTTCTGTACTGAATAAGTCAAAACTTTCAACAACGGATCTCTTGGTTCTGGCATCGATGAAGAACGCAGCGCTACCGCTCG
+
GGGGGGGGGGGGGGGGGGGGGGFGGGGGGGGGGGGGGGGGEFFGFGGGGGGFGGGFGGGGGGGGGGGGGGGGGGGGGGGGGGGGGGGGFGGGGGFDGGGGGGGGGCGGGGGGFFGGGGGFGGGGGGGGGGGGGGGGEGGGGGGGGEFGGGGGGGGEGEFEEGGGGGEEG8EE>EGEEEGEGGGGEGGGGGGG5F7AFGGFGGFCEGFFECFGGCGCE7CFCEGFE?FFCG7<@EGGGGGCCDDGCF*:*:<>:DDG=DC77CCDGGFFFFC45?F@C4/*77B7)7BE077;:1;8#####
@M06045:235:000000000-JCY5N:1:1101:21813:9175 1:N:0:CTCAGA
CGGAATCTTGGTCATTTAGAGGAAGTAAAAGTCGTAACAAGGTTTCCGTAGGTGAACCTGCGGAAGGATCATTACCCTTCCGGTCTTCGAGACCGCGTCTTCAACTCGCCGCAGGACCCCACGAAAGTGGCCAGAAATGCGGACGAGGCGAAGTAACCCTTGACTATGAGTACCTTTTGTTCCCTCGGCGGGCTCGCGCCCGTCGCTGGGCCCATCCAAACCCCTTTGCAGTAGCAGTATACCTCTGATCGTGGGCACTTGAATCTTTACAACTTTCAACAACGGATCTCTTGGTTAGGGT
+
FGDEGGGGGGGFFGGGGGGG9FGCEGGGGGGGGGGCGGGGGFGGFFGEGGEGFGD@EGGGGGGGGGGAFFFFFFGCGGGGGGGGDGGGGFGC>DFFGGGG@GCDGFGGGGGGGGG>FGGGGGGGG7FFFCGFGGGGGGGFGGDEEGEEGGGGEGFGGGGGGGGGGGEG@FGGGGGGGGGGGFFGGGGDGGGGGCC:EEGGGGGGEEGGGGGGGGFC8+8E5CGGFFCEGCGG+<7C7<FFFCDEFCCC:DCF5DGC=<79D:CGGCFFC*:**97?F4@FF*))0.076==:68AB#####
@M06045:235:000000000-JCY5N:1:1101:14842:9180 1:N:0:CTCAGA
CGGAATCTTGGTCATTTAGAGGAAGTAAAAGTCGTAACAAGGTTTCCGTAGGTGAACCTGCGGAAGGATCATTCATAATAAGTGTTTATGGCACTTCTTAAATCCATATCCACCTTGTGTGCAATGTCAGCCGTTTTCTTTATGAACGCGGCCAAACATCAACTTATTTTTTAACTGTCTGTCTGAAAACTATTATGAATAAACAATTCAAATACAACTTTCAACAACGGATCTCTTGGCTCTCGCATCGATGAAGAACGCAGCGCTACCGGCCTAGATCGGAAGAGCACACGTCTGACTA
+
GDEFGGGGGFGGGGEFFGGFGGFGFGGGGGFGGGFFGGGGGGGGFEAFFGGGGGGGFGFFGEGFGGGGFFFCGFGEEEFGGGEFGFGCFGGDCGGGCEFFFGGGFFGGCGFFECDEFGGGGFGGGGGGGGGGGFEFGGGGCFGGGG,EFGC@=:FFGGGGGG:AEFGFCFGEGGGGEFGGGGGGGGGFGGFGGGAFDGFBCFGGEGFEGAFGFGCGGGF7=EFGGGGGDEECEGFFGGFCCGFGG4):CCFCF>CC?7FGGGCGDD3>GFGFDEFFGFFFFG>EFFFF@>51@8?4#####
@M06045:235:000000000-JCY5N:1:1101:12039:9184 1:N:0:CTCAGA
CGGAATCTTGGTCATTTAGAGGAAGTAAAAGTCGTAACAAGGTCTCCGTTGGTGAACCAGCGGAGGGATCATTACAGAGTTGCAAAACTCCCTAAACCATTGTGAACGTTACCTATACCGTTGCTTCGGCGGGCGGCCCCGGGGTTTACCCCCCGGGCGCCCCTGGGCCCCACCGCGGGCGCCCGCCGGAGGTCACCAAACTCTTGATAATTTATGGCCTCTCTGAGTCTTCTGTACTGAATAAGTCAAAACTTTCAACAACGGATCTCTTGGTTCTGGCATCGATGAAGAACGCACTTGG
+
GGGGGGGGGGGGGGGGGGGGGGGGGGGGGGGGGGGGGGGGGGGGGGGGGGGGGGGGGGGGGGGGGGGGGGGGGGGGGGGGGGGGGGGGGGGGGGGGGGGGGGGGGGGGGGGGGGGGGGGGGGGGGGGGGGGGGGGGGGGGGGGGGGGGGGGGGGGGGGGGGGGGGFGGGGGGGGGGGGGGGGGGGGGGGEGGGGGGGGGGGGGGGGCFFGGGGGGGFGGGFFFGGGGGGCFGGGGFDGGGGGGGGF>F>:FGFFFFGGGGGGGGGDF?GFGFGFF?FFFFFF:D?FFFFBFBFB?>#####
@M06045:235:000000000-JCY5N:1:1101:26945:9211 1:N:0:CTCAGA
CGGAATCTTGGTCATTTAGAGGAAGTAAAAGTCGTAACAAGGTCTCCGTTGGTGAACCAGCGGAGGGATCATTACCGAGTTTACAACTCCCAAACCCCTGTGAGCATACCACTTGTTGCCTCGGCGGATCAGCCCGCTCCCGGTAAAACGGGACGGCCCGCCAGAGGACCCCTAAACTCTGTTTCTATATGTAACTTCTGAGTAAAACCATAAATAAATCAAAACTTTCAACAACGGATCTCTTGGTTCTGGCATCGATGAAGAACGCAGCGCTACCGGCATAGATCGGAAGAGCAGGCTA
+
GGGGGGGGGGGGGGGGGGGGGGGGGGGGGGFGGGGGGGGGGGGGGGGGGFEGGGGGGGGGGGGGGGGGGGGGGGGGGGGGGGGGGGGGGGGGGGFFGGGGGGFGGGGGGGGGGGGGGGGGGGGGGGGGGGGGGGEEGEFGGGGGGGGGGGGGGGGGGGGGGGGGCGGGGGGGGGGGGCFFGG@FEGGGGGFGCGGFGGGGFC<FGFFEGCGGGGFGGGGGCFGGGGGGGGGGGGG=DE<EFGGGGGGGFFGCGGGGGGGGGGCFGGFFDFGFGFFFG:DFFGFFFFFFFFF>>7(.#####
@M06045:235:000000000-JCY5N:1:1101:12877:9215 1:N:0:CTCAGA
CGGAATCTTGGTCATTTAGAGGAAGTAAAAGTCGTAACAAGGTCTCCGTTGGTGAACCAGCGGAGGGATCATTACAGAGTCTTCTGAACTCCAAACCATTGTGAACATATCATGTTGCTTCGGCGGGATGCCGGGTGGACCAGCGCCCCCGCGCCGCCCGCCGGAGGCCAAACTCTTGTTTTCTAGCGGAATCTTCTGAGTCTTTATAAATAAGCAATCAAAACTTTCAGCAACGGATCTCTTGGCTCTGGCATCGATGAAGAACGCAGCGCTACCGGCGTAGATCGGAAGAGCACGCTAT
+
GGGGGGGGGGGGGGGCFFGGGGGGGGGGGGFGGGGGGGGGGGGGGGGGGGGGGGGGGGFGGGGGGGGFGGGGGGGGGGGGGGGGGGFGGGGGGGGGGGGGGGGGDFGGGEGGGGGGGGGGGGEGGGGGGGGGGGGGGGGFFGGGGGGGGGGGGGGGGGGGGGGGCBFGGGGFCGGGGGGGFGGGGGGGGCEGGGGGGCGGGGGGGGFGGGCFFGFGGGGGGGGGGGGDGFGGFGDGGEGGGGGGFGGGGGGGCFFGGGGGFGGGGGFFGFGFD3BFGDFFFGEDFF@3>:D:FBF(#####
@M06045:235:000000000-JCY5N:1:1101:24466:9220 1:N:0:CTCAGA
CGGAATCTTGGTCATTTAGAGGAAGTAAAAGTCGTAACAAGGTCTCCGTTGGTGAACCAGCGGAGGGATCATTACCGAGTTTACAACTCCCAAACCCCTGTGAACATACCTACAACGTTGCCTCGGCGGCTCCCCGCTTCCCCGTAAAACGGGAGCGGCCCGCCAGAGGACCCAACAAACTCTGTTATTTTCAGTATCTTCTGAGTAAAAACACAATCAATTAAAACTTTCAACAACGGATCTCTTGGTTCTGGCATCGATGAAGAACGCAGCGCTACCCTACCAGATCGGAAGAGCTGTG
+
GGGGGGGGGGGGGGGGGGGGGGGGGGGGGGGGGGGGGGGGGGGGGGGGGGGGGGGGGGGGGGGGGGGGGGGGGGGGGGGGGGGGGGGGGGGGGGGGGGGGGFFGGGGGGGGGGGGGGGGGGGGGGGGGGGGGGGGGGGGGGGGGGGGGGGGGGGGGGGGGGGGGGGGGGGGGGGGGGGGGGGGGGGGGGFGGGGGGGGGGGGGGGGGGGGGGGGGGGGFGGGGGGGGGGGGGGGGGGGGGGGCEFFFGGGGGGGGGGGDC5CGGGGFFGFGFGFFFGDFFFGFFFFF?FFFFFFB3#####
@M06045:235:000000000-JCY5N:1:1101:19829:9223 1:N:0:CTCAGA
CGGAATCTTGGTCATTTAGAGGAAGTAAAAGTCGTAACAAGGTTTCCGTAGGTGAACCTGCGGAAGGATCATTCATAATCAAGTGTTTTTATGGCACTTTCAAAAATCCATATCCACCTTGTGTGCAACGTTTTTGAACTCTCTGGCATTAAAAAGCCAAGAGGGTTTGATTAACTTAACACCTTTAAAGCAGTTTGTCTGAATATCTATTTCTGAATAAACATAATTCAAAAATACAACTTTCAACAACGGATCTCTTGGCTCTCGCATCGATGAAGAACGCAGCGCTACCTACGCTCCG
+
GGGGGGGGGGGGGGGGGGGGGGGGGGGGGGGGGGGGGGGGGGGGGGGGGGGGGGGGGGGGGGGGGGGGGGGGGGGGGGGGGGGGGGGGGGGGGGGGGGGGGGGGGGGGGGGGGGGGGGGGGGGGGGGGGGGGGGGGGGGGGGGGGGGGGGGGGGGGGGGGGGGGGGGGGGGGGGGGGGGGGGGGGGGGGGGGGGGGGGGGGGGGGGGGGGGGGGGGGGGGGGGGGGGGGGGGGGGGGGGGGGGGGGGGGGGGGGGGGGGGGGGGGGFFGFGFGFFCFFFFFGFFFFFFFFFFFFF3#####
@M06045:235:000000000-JCY5N:1:1101:15238:9227 1:N:0:CTCAGA
CGGAATCTTGGTCATTTAGAGGAAGTAAAAGTCGTAACAAGGTTTCCGTAGGTGAACCTGCGGAAGGATCATTAAAGAATTGAGGCGAAGGGGCCCCAAAGGCCCCGGGACCGACACGTTCTACCCTGTCCTTTAGATACCTCTACCTCCTCCCCGGCCAAGCGCCGGGCTGGCTACTTGAAAAAACCTTGCAGTTTACAGTCAATTCAGTACAAAAACAAAACAAAATTACAACTTTCAACAATGGATCTCTTGGCTCTGGCATCGATGAAGAACGCAGCGCTACCCAGTTAGATAAGTA
+
GGGGGGGGGGGGGGGGGGGGGGGGGGGGGGGGGGGGGGGGGGGGGGGGGGGGGGGGGGGGGGGGGGGGGGGGGGGGGGGGGGGGGGGGGGGGGGGGGGGGGGGGGGGGGGGGGGGGGGGGGGGGGGGGGGGGGGGGGGGGGGGGGGGGGGGGGGGGGGGGGGGGGGGGGGGGGGGGGGGGGGGGGGGGGGGGGGGGGGGGGGGGGGGGGGGGGGGGGGGGGGGGGGGGGGGGGGGGGGGGGGGGGGGGGGFGGGGGGGGGCGGGGGFFGFGFGFFFGFFFFGFFFFFFFFFFFDB2#####
@M06045:235:000000000-JCY5N:1:1101:20216:9238 1:N:0:CTCAGA
CGGAATCTTGGTCATTTAGAGGAAGTAAAAGTCGTAACAAGGTTTCCGTAGGTGAACCTGCGGAAGGATCATTCATAATTGAGTGTTTTATGGCACTCTTTAAAAAAATCCATATCCACCTTGTGTGCAACGTTTTTGAACTCTCTGGCATTAAAAAGCCAAGAGGGTTTGATTAACTTAACACCTTTAAAGCAGTTTGTCTGAATATCTATTTCTGAATAAACATAATTCAAAAATACAACTTTCAACAACGGATCTCTTGGCTCTCGCATCGATGAAGAACGCAGCGCTACCCTAAGAG
+
GGGGGGGGGGGGGGGGGGGGGGGGGGGGGGGGGGGGGGGGGGGGGGGGGGGGFGGGGGGGGGGGGGGGFGGGGGGGGGGGGGGGGGGGGGGGGGGGGGGGGGGGGGGGGGGGGGGGGGGGGGGGGGGGGGGGGGGGGGGGGGGGGGGGGGGGGGGGGGGGGGGGGGGGGGGGGGGGGGGGGGGGGGGGGGGGGGGGGGGGGGGGGGGFFGGGGGGGGGGGGGGGGGGGGGGGGGGGGGGGGGGGGGGGGGGGGGGGGGGGGGGGGGFFGFGFGFFFGFFFFGFFFF>BEF@BFFF2#####
@M06045:235:000000000-JCY5N:1:1101:4075:9242 1:N:0:CTCAGA
CGGAATCTTGGTCATTTAGAGGAAGTAAAAGTCGTAACAAGGTTTCCGTAGGTGAACCTGCGGAAGGATCATTACCTAGAGTATTGTAGGCTTTGTCCTGCTGTCTCTTACCCATGTTTTTTGAGTACTTACGTTTCCTCGGCGGGTTCGCCCGCCGATTGGACAATTTAAACCCATTGCAGTTGCAATCAGCGTCTGAAAAACTTTAATAGTTACAACTTTCAACAACGGATCTCTTGGTTCTGGCATCGATGAAGAACGCAGCGCTACCAACGCAGATCGGAAGAGCACACGTCGGCTA
+
FCGGGFGGEFDFFFGGGGGGGGGGCFECCECFFCGGGG<C<<@9FFFGGGEEFFFEGFCFGGGEDFDCFFDFGGGGC<<CDGGGFFGDCFFGGG<FFGGCFC<CFFDFGDFGGGGE,F?EFFGGDFGGGGCFGG8FGFF<B?FECG@FDE+3>:CGF+<F<FGG:,@EG;BGFGGGDF>,7?FC,,2?EGDFECGGE8FF>CGGFGC9BC?F;CFG?FGFG9;9<CGGGCC8E*+=FFC+:C79::6*:F=*1:72<CFC/5)9C7>:DEC66@DE35>?)9.<DD))065351:,#####
@M06045:235:000000000-JCY5N:1:1101:27669:9248 1:N:0:CTCAGA
CGGAATCTTGGTCATTTAGAGGAAGTAAAAGTCGTAACAAGGTCTCCGTTGGTGAACCAGCGGAGGGATCATTACCGAGTTTACAACTCCCAAACCCCTGTGAACATACCACTTGTTGCCTCGGCGGATCAGCCCGCTCCCGGTAAAACGGGACGGCCCGCCAGAGGACCCCTAAACTCTGTTTCTATATGTAACTTCTGAGTAAAACCATAAATAAATCAAAACTTTCAACAACGGATCTCTTGGTTCTGGCATCGATGAAGAACGCAGCGCTACCGCCAGAGATCGGAAGAGCAAGTCT
+
GGGGGGGGGGGGGGGGGGGGGGGGGGGGGGGGGGGGGGGGGGGGGGGGGGGGGGGGGGGGGGGGGGGGGGGGGGGGGGGGGGGGGGGGGGGGGGGGGGGGGGGGGGGGGGGGGGGGGGGGGGGGGGGGGGGGGGGGGGGGGGGGGGGGGGGGGGGGGGGGGGGGGGGGGGGGGGGGGGGGGGGGGGGGGGGGGGGGGGGGGFFFGGGGGGFGGGGGGGGFGGGGGGGGGGGGGGGGGGDGFGGGCDGGGGGGGGGGGGGDGGGGGGFFGFC@DDFFGFFFFGFFFFFFFDDFFFF0#####
@M06045:235:000000000-JCY5N:1:1101:7297:9250 1:N:0:CTCAGA
CGGAATCTTGGTCATTTAGAGGAAGTAAAAGTCGTAACACGGTCTCCGTAGGTGAACCTGCGGAGGGATCATTACACAAATATGAAGGCGGGCTGGCACCTCTCGGGGTGGCTAGCCTTGCTGAATTATTCCACCCGTGTCTTTTGCGTACTTCTTGTTTCCTTGGTGGGCTCGCCCACCACAAGGACCAACCCATAAACCTTTTTGTAATGGCAATCAGCGTCAGTAACAATGTAATAATTACAACTTTCAACAACGGGTCTCTTGGTTCTGGCATCGATTAAGAACGCAGCGCTCGTCT
+
GGGGGGGGGGGGGGGGGGGGGGGFGGGGGGGGGGGGGGGGGGGGGGGGGGGGGGGGGGGGGGGGGGGGGGGGGGGGGGGGGGGGGGGGGGGGGGGEGGFGFGGGGGGGGGGGGGGGGGGGGGGGGGGGGGGGGGGGGGGGGGGGGGGGGGGGFGGGFFGGGGGGGGGGGGGGGGGGGDGGGGGFF@EGGGGGEDEGGG9CGGGGGGGGFFFGGGGGGGGGGGGGGGGGGGFGFGGCFFGGGGGGGGGGGGGGGGGG=C5DDGFFGFFFG>DFGFF477>F5*06@B4:>@>074>4#####
@M06045:235:000000000-JCY5N:1:1101:28363:9260 1:N:0:CTCAGA
CGGAATCTTGGTCATTTAGAGGAAGTAAAAGTCGTAACAAGGTCTCCGTTGGTGAACCAGCGGAGGGATCATTACCGAGTTTACAAACTCCCAAACCCTTTGTGAACCTTACCATATTGTTGCTTCGGCGGGACCGCCCCGGCGCCTTCGGGCCCGGAACCAGGCGCCCGCCGGAGGCCCCAAACTCTTATGTCTTTAGTGGTTTTCTCCTCTGAGTGACACATAAACAAATAAATAAAAACTTTCAACAACGGATCTCTTGGTTCTGGCATCGATGAAGAACGCAGCGCTACCCCAACTG
+
DF:F:FGGGFGFFGGGGGGGFGFGGEFFGGFGGGFEGGGGGGFGEFGGGD@FFGGGGGGGGED@FGEEGEGGGGGGGGGGGCFFC9CEA@EFF,<F,BFGGGGF?FFF8,E<AFE,<@FF<?A<FF:?CC@CBF@FE:C::F>FGC*>@*>FCE<7BCEFGC*FF7CF@FGGGG58**A8CE*;8+<++3<+3<EFGG7+<CCFF8CF7@+89<C9FG?CE?8<@F7@<*8E@+<+:FGE+96CC**:CFF5:5C*:D*?DF=0/:***)797745**1*99535)))73;15(,(#####
@M06045:235:000000000-JCY5N:1:1101:13343:9275 1:N:0:CTCAGA
CGGAATCTTGGTCATTTAGAGGAAGTAAAAGTCGTAACAAGGTCTCCGTTGGTGAACCAGCGGAGGGATCATTACCGAGTTATTACTCCAAACCCTTTGTGAACCTTACCTTTTTGTTGCTCGGCGCACCGCGGGCCGCGGCTTCGGCCCGTCCCGCAGCGCGCCAGAGGACCCAACTCTTCAATTTATAGCGTACCTTCTGATTTACAAAACAAACAAGTTAAAACTTTCAACAACGGATCTCTTGGTTCTGGCATCGATGAAGAACGCAGCGCTACCTTGTGAGATCGGAAGAGGCCCC
+
GGGGGGGGGGGGGGGGGGGFGGGGGGGGGGGGGGGGGGGGGGGGGGGGGGGGGGGGGGGGGGGGGGGGGGGGGGGGGGGGGGGGGGGGGGGGGGGGGGGGGGGGGGGGGGGGGGGGGGGGGGGGGGGGGGGGGGGGGGGGGGGGGGGGGGGGGGGGGCFGCCFGGGGFFFGGGGGGGGGGGGCGDGGGGGGGGGGGGGGGGGGGGGGGGGGGGGGGGGGGGGGGGGGGGGGGGGGFDEGDEGGGGFGGGGFGFGFFFGGGGFGGCGFFDB<@DFFFGFFFFGFFFF=FFFFF39?,#####
@M06045:235:000000000-JCY5N:1:1101:8330:9310 1:N:0:CTCAGA
CGGAATCTTGGTCATTTAGAGGAAGTAAAAGTCGTAACAAGGTCTCCGTTGGTGAACCAGCGGAGGGATCATTACCGAGTTTACAACTCCCAAACCCCTGTGAACATACCACTTGTTGCCTCGGCGGATCAGCCCGCTCCCGGTAAAACGGGACGGCCCGCCAGAGGACCCCTAAACTCTGTTTCTATATGTAACCTCTGAGTAAAACCATAAATAAATCAAAACTTTCAACAACGGATCTCTTGGTTCTGGCATCGATGAAGAACGCAGCGCTACCTCTCTAGATCGGAAGAGCAGCTTT
+
GGGGGGGGGGGGGGGGGGGGGGGGGGGGGGGGGGGGGGGGGGGGGGGGGGGGGGGGGGGGGGGGGGGGGGGGGGGGGGGGGGGGGGGGGGGGGGGGGGGGGGGGGGGGGGGGGGGGGGGGGGGGGGGGGGGGGGGGGGGGGGGGGGGGGGGGGGGGGGGGGGGGGGGGGGGGGGGGGGGGGGGGGGGGGGGGGGGGGGGGGGGGGGGGGGGGGGGGGGGGGGGGGGGGGGGGGGGDGGCGFGGGGGGGGGGFGGGGGGGGGGGGGGFFGFGFG@EFG@F=FF?BFFFFFFE>FBB3#####
@M06045:235:000000000-JCY5N:1:1101:10047:9313 1:N:0:CTCAGA
CGGAATCTTGGTCATTTAGAGGAAGTAAAAGTCGTAACAAGGTCTCCGTTGGTGAACCAGCGGAGGGATCATTACAGAGTTGCAAAACTCCCAAACCATTGTGAACGTTACCTAAACCGTTGCTTCGGCGGGCGGCCCGGGTCCTTCCCGGCGCCCCTCGGCCCTCGCGGGCGCCCGCCGGAGGAAAACCAAACTATTGCATTGTATGGCCTCTCTGAGTCTTCTGTACTGAATAAGTCAAAACTTTCAACAACGGATCTCTTGGTTCTGGCATCGATGAAGAACGCAGCGCTACCAGCGA
+
GGGGGGGGGGGGGGGGGGGGGGGGGGGGGGGGGGGGGGGGGGGGGGGGGGGGGGGGGGGGGGGGGGGGGGGGGGGGGGGGGGGGGGGGGGGGGGGGGGGGGGGGGGGGGGGGGGGGGGGGGGGGGGGGGGGGGGGGGGGGGGGGGGGGGGGGGGGGGGGGGGGGGGGGGGGGGGGGGGGGGGGGGGGGGGGGGGGGGGGGGGGGGGGGGGGGGGGGGFFGGGGGGGGGGGGCCEFGGGDGGGGGGGGGGGGCGGCGEDGGGGGCFGFFG?>FFFFBFFFFFFFFFFFFDFFFFF9B#####
@M06045:235:000000000-JCY5N:1:1101:15212:9318 1:N:0:CTCAGA
CGGAATCTTGGTCATTTAGAGGAAGTAAAAGTCGTAACAAGGTCTCCGTTGGTGAACCAGCGGAGGGATCATTACCGAGTACTATAACTCATAACCCTTTGTGAACCTTTATACCTGTTGCTTCGGCGGCGCGCCTCCCGGGGCGTGCCCACCGGTATCATCAGAATCTCTGTTCGAACCCGACGATATTTCTGAGTGTTCTAAGCGAACTGTTAAAACTTTCAACAACGGATCTCTTGGCTCCAGCATCGATGAAGAACGCAGCGCTACCCCCGTAGATCGGAAGAGCACACGTCCGATG
+
GGGGGGGGGGGGGGGGGGGGGGGGGGGGGGGGGGGGGGGGGGGGGGGGGGGGGGGGGGGGGGGGGGGGGGGGGGGGGGGGGGGGGGGGGGGGGGGGGGGGGGGGGGGGGGGGGGGGGGGGGGGGGGGGGGGGGGGGGGGGGGGGGGGGGGGGGGGGGGGGGGGGGGGGGGGGGGGGGGGEGGGGGGGDGGFGGGGGGGGGGGCGGGGGGGGGGGGGGFGGGGGGGGGGGGGGGGGGGGGGGGGGGGGGFGGGGGGGGGGGGGDDDDDBD>CFGFFFGFFFFGF@EEFFFFFFFB?1#####
@M06045:235:000000000-JCY5N:1:1101:5753:9324 1:N:0:CTCAGA
CGGAATCTTGGTCATTTAGAGGAAGTAAAAGTCGTAACAAGGTCTCCGTTGGTGAACCAGCGGAGGGATCATTACAGAGTCTTCTGAACTCCAAACCATTGTGAACATATCATGTTGCTTCGGCGGGATGCCGGGTGGACCAGCGCCCCCGCGCCGCCCGCCGGAGGCCAAACTCTTGTTTTCTAGCGGAATCTTCTGAGTCTTTATAAATAAGCAATCAAAACTTTCAGCAACGGATCTCTTGGCTCTGGCATCGATGAAGAACGCAGCGCTACCAGAAGAGATCGGAAGAGCACGACCA
+
GGGGGGGGGGGEFGGGGGGGGGDGGGGGGGGGGGGGGGGGGGGGGGGGGGGGGGGGGGGGGGGGGGGGGGGGGGGGGGGGGGGGGGGFGGGGGGGGGGGGGGGFEFGGGAEGGGGGGGGGGGGGGGGGGGGGGGGGGGGGGGGGGGGGGGGGGGGGGGGGGGGGGGGGGGGGGFGGGGGDGGGGGGGGGGGGGGGGGFGGFGFGCGGGGCFGGGGGGFFFGGGGGGGFGGGGGGGGGDGCGGGGGG4FGGGCFGGGCGGGGGGGGDFECFGFGFFFGFFFFG@FFFFFFFEFFFF:#####
@M06045:235:000000000-JCY5N:1:1101:11708:9338 1:N:0:CTCAGA
CGGAATCTTGGTCATTTAGAGGAAGTAAAAGTCGTAACAAGGTCTCCGTTGGTGAACCAGCGGAGGGATCATTACAGAGTCTTCTGAACTCCAAACCATTGTGAACATATCATGTTGCTTCGGCGGGATGCCGGGTGGACCAGCGCCCCCGCGCCGCCCGCCGGAGGCCAAACTCTTGTTTTCTAGCGGAATCTTCTGAGTCTTTATAAATAAGCAATCAAAACTTTCAGCAACGGATCTCTTGGCTCTGGCATCGATGAAGAACGCAGCGCTACCCCGAAAGATCGGAAGAGCACCCCCT
+
GGGGGGGGGGGGGGGGGGGGGGGGGGGGGGGGGGGGGGGGGGGGGGGGGGGGGGGGGGGGGGGGGGGGGGGGGGGGGGGGGGGGGGGGGGGGGGGGGGGGGGGGGGGGGGGGGGGGGGGGGGGGGGGGGGGGGGGGGGGGGGGGGGGGGGGGGGGGGGGGGGGGGGGGGGGGGGFGGGGGGGGGGGGGGGGGGGGGGGGGGGGGGGGGGGGGGGGGGGGGGGGGGGGGGGGGGGGGGGGGGGGFGGGGGGGGGGGGGGGGGGGGGGFFGFGFGFFFGFFF@GFFFFFFFE:?F:>2#####
@M06045:235:000000000-JCY5N:1:1101:3621:9356 1:N:0:CTCAGA
CGGAATCTTGGTCATTTAGAGGAAGTAAAAGTCGTAACAAGGTCTCCGTTGGTGAACCAGCGGAGGGATCATTACTGAGTACTACACTCTCTACCCTTTGTGAACTATTATACCTGTTGCTTCGGCGGCGCCCGCAAGGGTGCCCGCCGGTCTCATCAGAATCTCTGTTTTCGAACCCGACGATACTTCTGAGTGTTCTTAGCGAACTGTCAAAACTTTTAACAACGGATCTCTTGGCTCCAGCATCGATGAAGAACGCAGCGCTACCTGGAGAGATCGGAAGAGCACACGTCTGATCAGC
+
GGGGGGGFGGGGGGGGGGGGGGGGGGGGFGGGFGGGGGGGGGGGGGGGGGGGGGGGGGGGGGGGGGGGGGGGGGGGFGGGGGGGGGGGGGGGGGGGFGGGGGGGGGGGGGGGGGGGGGGGGGGGGGGGGGGGGGGGFDGGGGGGGGGGGGGGGGGGGGGGGGGGGGGGGGGGGGGGGGGCGGGGGGGGGGGGGGGGGGGGGFGGGGGGGGGGGGGGGGGGGGGGGGCCEDE?FFGGGGGGGGGGFGGGGGGGGGGGGGGGGGGGGGFFGFGFGFFFGFF@EDFFFFFFFFFF@BF:#####
@M06045:235:000000000-JCY5N:1:1101:12758:9376 1:N:0:CTCAGA
CGGAATCTTGGTCATTTAGAGGAAGTAAAAGTCGTAACAAGGTCTCCGTTGGTGAACCAGCGGAGGGATCATTACCGAGTTTACAACTCCCAAACCCCTGTGAACATACCTATACGTTGCCTCGGCGGATCAGCCCGCGCCCCGTAAAAAGGGACGGCCCGCCCGAGGACCCCTAAACTCTGTTTTTAGTGGAACTTCTGAGTAAAACAAACAAATAAATCAAAACTTTCAACAACGGATCTCTTGGTTCTGGCATCGATGAAGAACGCAGCGCTACCCGGGAAGATCGGAAGAGCCGCCA
+
GGGGGGGGGGGGGGGGGGGGGGGGGGGGGGGGGGGGGGGGGGGGGGGGGGGGGGGGGGGGGGGGGGGGGGGGGGGGGGGGGGGGGGGGGGGGGGGGGGGGGGGGGGGGGGGGGGGGGGGGGGGGGGGGGGGGGGGGGGGGGGGGGGGGGGGGGGGGGGGGGGGGGGGGGGGGGGGGGGGGGGGGGGGGGGGGGGGGGGGGGGGGGGGGGGGGGGGGGGGGGGGGGGGGGGGGGGGGGEGCGGGGGGGGGGGGCFGGGGGGGFGGGGFFGFGFGD@@DFFFFGFFFFFFF>D:B<B1#####
@M06045:235:000000000-JCY5N:1:1101:25897:9378 1:N:0:CTCAGA
CGGAATCTTGGTCATTTAGAGGAAGTAAAAGTCGTAACAAGGTCTCCGTTGGTGAACCAGCGGAGGGATCATTACAGAGTCTTCTGAACTCCAAACCATTGTGAACATATCATGTTGCTTCGGCGGGATGCCGGGTGGACCAGCGCCCCCGCGCCGCCCGCCGGAGGCCAAACTCTTGTTTTCTAGCGGAATCTTCTGAGTCTTTATAAATAAGCAATCAAAACTTTCAGCAACGGATCTCTTGGCTCTGGCATCGATGAAGAACGCAGCGCTACCGACCGAGATCGGAAGAGCACTCAGG
+
GGGGGFGGGGGFGGGDGGGGGGGGGGGGGGFGGGGGGGGGGGGGFGGGGGGGGGGGGGGGGGGGGGGEFFGGGGFGGGGGGGGGGFGGGGGGGGGGGGGGGGGGGGGGGGGGGGGGFGGGGGGGGGGGGGGGGGGGGGGGGGGGGGGGGGGGGGGGGGGGGGGGGGGGGFGGGGGGGG@FFGGGCFGGGGGGGGGGGGCGGGGGGGGGGFFGGGGGGGGGGGGGFFGGGGGGFGGDG=DGGGGGGGGGGGFGGGGDCFGCF7CGGGFFGFGFD@FFCDFFBD::5FFFF>D?FFF3#####
@M06045:235:000000000-JCY5N:1:1101:14899:9380 1:N:0:CTCAGA
CGGAATCTTGGTCATTTAGAGGAAGTAAAAGTCGTAACAAGGTTTCCGTAGGTGAACCTGCGGAAGGATCATTAATGTATATTGAATTTTATATTCTTTATCAACCCACACTGTGTACCTTTTTACTGTTGCTTCCATGGGACATGGCTCTGCCACGTCGGCCTTATGGCTGGTGAGCGCCCATGGGAGGAAAACAAAACTCTTTGTTACAATTGAAGTCTGTCTGAATTGTTTATATTAAACGTTAAAACTTTCAACAACGGATCTCTTGGTTCTCGCATCGATGAAGAACGCAGCACGT
+
GGGGGGGGGFGGGGGGGGGGGGFGGGGGGGGGFGFGGGGGGGGGDGGGGGGGGGGGGGGGGGGGGGGGGGGGGDGFFGGGGGGGGFFGGGGGFGGGGGGGGGGFGFGGGGGGGFGGGGGGGGGGGGGGGGGGGGGGGGGGGGGGGGGGFEGGGGGGGGGGGGGGGGGGGGGGDFFGGGGGGGGGGGGEGGGGGGGGGGGGGGGGGGGGGGFGGGGGGGGGGGGGGFFCCFFGGFGFGGDGGGGGDGGGGGGGGFFGGGGGGGGGGD4FGFGFGFFFG>DEFDFFFFFFFFFB::9(#####
@M06045:235:000000000-JCY5N:1:1101:6768:9388 1:N:0:CTCAGA
CGGAATCTTGGTCATTTAGAGGAAGTAAAAGTCGTAACAAGGTCTCCGTTGGTGAACCAGCGGAGGGATCATTACTGAGTACTACACTCTCTACCCTTTGTGAACTATTATACCTGTTGCTTCGGCGGCGCCCGCAAGGGTGCCCGCCGGTCTCATCAGAATCTCTGTTTTCGAACCCGACGATACTTCTGAGTGTTCTTAGCGAACTGTCAAAACTTTTAACAACGGATCTCTTGGCTCCAGCATCGATGAAGAACGCAGCGCTACCTTCTTAGATCGGAAGAGCACACGTCTGACGGAA
+
GGGE@FFFFGFGGFF,EFGFFFFEEFFFFFGGGCCCFF@FFFFFGFFGDEFCFF9FFGFGGEGEFC:@6FECEFGGGFGGGGGCFEF?FGGGGCDEEGFFEF<?FGFGG<EEGGFF?5FEGFA=FGGGGGFGGGGGGGFGFCEDFE@FFFFEEFAFGGGCCFFFGEF@2<FGGGECCCBCC8FG>EGFGGGGFGGGGGGGCGFGC8EGGGGGGGGGGGGGFFFGGGDG=CCGGGG7CE<7EFGGGGGGGGGGGFG4FGGGGGGGGGFFGFFFFF*7?8@>>187)7)8>FFBFFF4#####
@M06045:235:000000000-JCY5N:1:1101:7838:9393 1:N:0:CTCAGA
CGGAATCTTGGTCATTTAGAGGAAGTAAAAGTCGTAACAAGGTAACCGTAGGTGAACCTGCGGTTGGATCATTAACAAATTATTTAGGCCCCTGGGTGCCCCAAAAGGGCGAAGGGGGGGAAACCTAAACATTTGTGTGCACTATATCTGTCCTTGGCAGTTCGAGTGTCCTGGGTTGCGTAACTGCCTCAGGTACCTACCGATGCTTTATCCTTGGGTATTGCTGAAGTTGGGCTGCCGCCTTTTGAACAAACCTTCTGTATCTTTTTTTTTGTCTGAATTTGTTTGATCTTTATCCATG
+
GGGGGGGGGGGGGGGGGGGGGGGGGGGGGGGGGGGGGGGGGGGGGGGGGGGGGGGGGGGGGGGGGGGGGGGGGGGGGGGGGGGGGGGGGGGGGGGGGGGGGGGGGGGGGGGGGGGGGGGGGGGGGGGGGGGGGGGGGGGGGGGGGGGGGGGGGGGGGGGGGGGGGGGGGGGGGGGGGGGGGGGGGGGFCFGGGGGGGGGGGGGGGGGGGGGGGGGGGGGGGGGGGGGGGGGGGGGGGGGGGGGGGGGGGGGGGGGGGGGGGGGCGGFFGFGFGFFFGFB=/CFFFFFFFFFFFFFA#####
@M06045:235:000000000-JCY5N:1:1101:26899:9404 1:N:0:CTCAGA
CGGAATCTTGGTCATTTAGAGGAAGTAAAAGTCGTAACAAGGTTTCCGTAGGTGAACCTGCGGAAGGATCATTATCGTGGGGCTTCGGCCCCGTCGAGATAGCACCCTTGCCTTTATGAGTACCTTGGTTCCCTCCCCCGTACCCTCGGGGAGCGGGAGGGACCTCGTCTGTTTCCCCAACGGTAGCCCCGCGGGGACACGAAACACGCTGTAAACACCTGCAACAGTCTGATAAACAAACAAAAAATCAAAACTTTCAACAACGGATCTCTTGGTTCTGGCATCGATGAAGAACCAGCCT
+
GGECEGGDFFFFFEFCCFFF9CFF<EFGFFGDFFFGGGGGGGGFDFGFCEFGFFGGGDGGGE@FEBC89EECFCFEFGGGGGGGGGGEEGGGGGGGGEFG?FGGGGGGGGCGG,FGGGGFFGGFGGGGGGFFGGGGGGGGFEGGGFGGGGE@FEGGGFGGGGGGFFDFFCFGGGFFFGGFF8FFCGGGG88CGGEGC>FGGGGG8FGCGEEEGGGGG=CGGFEGGFGCGCCCGGG?FGCFEGGCC5302>FCFGFGC7C*7CFGDC>3CFDFFF*9/0=***09@54>876)8(((#####
@M06045:235:000000000-JCY5N:1:1101:3619:9408 1:N:0:CTCAGA
CGGAATCTTGGTCATTTAGAGGAAGTAAAAGTCGTAACAAGGTTTCCGTAGGTGAACCTGCGGAAGGATCATTACTGAGTTTAGATGGAGGGGAGTAATCCCCTCCTCTTCTTCTCTTCACCCTTTGTTATTATTTGTACAAGTTGCTTTGGTGGTTGATTCTTATCTTCTGCCAGACAGCTTTTTCAAACACTCTGTTATCCAACAATTGAGATATCTTCTTGTCTAATTCTTTACGACTTGAATAAGTATGTAAAACTTTCAACAACGGATCTCTTGGTTCTGGCATCGATGAAACCCT
+
GGGGGGGGGGGGGGGGGGGGGGGGGGGGGGGGGGGGGGGGGGGGGGGGGGGGGGGFFGGGGGGGGGGGFGGGGGGGGGGGGGGGGGGGGGGGGGGGGGGGGGGGGCEGGGGGGGFFGGGGGGGGGGGGGGGGGGGGGGGGGGGGGGGGGGGGGGGGGGGGGGGGGCFGGGGGGGGGGGGGGGGGGGGGGGGGGGCGGGGGGGGCFGGGGGGGGGGGGGGGGGGGGGGFGGGGGGGGGGGEGDGGGGGGGCCFFFGGGGGGGGGGGGFFFDCBG>BAGFFFFGFFFA;AFF>;FE97#####
@M06045:235:000000000-JCY5N:1:1101:13897:9409 1:N:0:CTCAGA
CGGAATCTTGGTCATTTAGAGGAAGTAAAAGTCATAACAAGGTCTCCGTTGGTGAACCAGCGGAGGGATCATTACTGAGTACTACACTCTCTACCCTTTGTGAACTATTATACCTGTTGCTTCGGCGGCGCCCGCAAGGGTGCCCGCCGGTCTCATCAGAATCTCTGTTTTCGAACCCGACGATACTTCTGAGTGTTCTTAGCGAACTGTCAAAACTTTTAACAACGGATCTCTTGGCTCCAGCATCGATGAAGAACGCAGCGCTACCCCCCGAGATCGGAAGAGCACACGTTCTGCCACG
+
GGGGGGGGGGGGGGGGGGGGGGGGGGGGGGGGGGGGGGGGGGGGGGGGGGGGGGGGGGGGGGGGGGGGGGGGGGGGGGGGGGGGGGGGGGGGGGGGGGGGGGGGGGGGGGGGGGGGGGGGGGGGGGGGGGGGGGGGGGGGGGGGGGGGGGGGGGGGGGGFGFGEFCGGGGGGGGGGGGGGGGGGGGGGGFGGGGGGCGGGGGGGGGGGGGGGGGGGGGGGGGGGGGGEGGGGGGGGGGFGGGGGGGGGGCGG?CGGGGGGGGGGGGFFGFGFGFFFGFFEFDFFFFFFF>::>BF2#####
@M06045:235:000000000-JCY5N:1:1101:20545:9429 1:N:0:CTCAGA
CGGAATCTTGGTCATTTAGAGGAAGTAAAAGTCGTAACAAGGTCTCCGTTGGTGAACCAGCGGAGGGATCATTACAGAGTTGCAAAACTCCCAAACCATTGTGAACGTTACCTAAACCGTTGCTTCGGCGGGCGGCCCGGGTCCTTCCCGGCGCCCCTCGGCCCTCGCGGGCGCCCGCCGGAGGAGAACCAAACTATTGCATTGTATGGCCTCTCTGAGTCTTCTGTACTGAATAAGTCAAAACTTTCAACAACGGATCTCTTGGTTCTGGCATCGATGAAGAACGCAGCGCTACCGCACG
+
GGGGGGGGGGGGGGGGGGGGGGGGGGGGGGGGGGGGGGGGGGGGGGGGGGGGGGGGGGGGGGGGGGGGGGGGGGGGGGGGGGGGGGFGGGGGGGGGGGGGGGGGGGGGGGGGGGGGGGGGGGGGGGGGGGGGGGGGGGGGGGGGGGGGGGGGGGGGGFGGGGGGFGGGDGGGGGGGGGGGGEGGEGGGGF6FGGFGGGGGGGGCFGGGGFGFG?FFGFFGGFGGGGG?FF0<EEEGF<7FFF76CFGFFGDDFGGGGDCCGGGGGGFFG?F@GFF@<>FFF*00).85)759BFFB#####
@M06045:235:000000000-JCY5N:1:1101:25802:9433 1:N:0:CTCAGA
CGGAATCTTGGTCATTTAGAGGAAGTAAAAGTCGTAACAAGGTCTCCGTTGGTGAGCCAGCGGAGGGATCATTACCGAGTTTACAACTCCCAAACCCCTGTGAACATACCTACAACGTTGCCTCGGCGGCTCCCCGCTTCCCCGTAAAACGGGAGCGGCCCGCCAGAGGACCCAACAAACTCTGTTATTTTCAGTATCTTCTGAGTAAAAACACAATCAATTAAAACTTTCAACAACGGATCTCTTGGTTCTGGCATCGATGAAGAACGCAGCGCTACCTTCAAAGATCGGAAGAGCAGCT
+
GGGGGGGGGGGGGGGGGGGGGGGGGGGGGGGGGGGGGGGGGGGGGGGGGGGGGGGGGGGGGGGGGGGGGGGGGGGGGGGGGGGGGGGGGGGGGGGGGGGGGGGGGGGGGGGGGGGGGGGGGGGGGGGGGGGGGGGGGGGGGGGGGGGGGGGGGGGGGGGGGGGGGGGGGGGGGGGGGGGGGGGGGGGGGGGGGFGG?CGGGGGGGBFGGGCEGCEGGFGGGGGGGGGGGGGGGGGGGEGGDDGGCGCFFFGGGGGGGGGGGCFFFGFFDEGFGFFFGFFFFGFFFFFFFFFBEFF1#####
@M06045:235:000000000-JCY5N:1:1101:11962:9439 1:N:0:CTCAGA
CGGAATCTTGGTCATTTAGAGGAAGTAAAAGTCGTAACAAGGTCTCCGTAGGTGAACCTGCGGAGGGATCATTACACAAATATGAAGGCGGGCTGGCACCTCTCGGGGTGGCTAGCCTTGCTGAATTATTCCACCCGTGTCTTTTGCGTACTTCTTGTTTCCTTGGTGGGCTCGCCCACCACAAGGACCAACCCATAAACCTTTTTGTAATGGCAATCAGCGTCAGTAACAATGTAATAATTACAACTTTCAACAACGGATCTCTTGGTTCTGGCATCGATGAAGAACGCAGCGCTCCGTG
+
GGGGGGGGGGGFGGGFFGGFGGGGGGGGGGGGGGGGGGGGGGGGGGGGGGGGGGGGGGGGGGGGGGGGGGGGGGGGGGGGGGGGGCFGGGGGGGGGGGGGFFGGGGGGGGGGGGGGGGGFGGGGGGGGGGGGGGGGGGGGGGGGFFGGGGGGGGGGGGGGGGGGGGGGGGGGGGGGGGGGGGGFFGGFGFFEEGG?GGEFGGGGGGGGGGGGGGGGGGGGGEEGGEFFFGGGGGGGGGGGGGGGFGGGDGGFGGGGGGDDDDFGFGFFGFGFCFFFGFFFFGFFFFFFDFFFBF>1#####
@M06045:235:000000000-JCY5N:1:1101:4549:9440 1:N:0:CTCAGA
CGGAATCTTGGTCATTTAGAGGAAGTAAAAGTCGTAACAAGGTCTCCGTTGGTGAACCAGCGGAGGGATCATTACCGAGTTATACAACTCATCAACCCTGTGAACATACCTAAAACGTTGCTTCGGCGGGAACAGACGGCCCTGCAACAACGGGCCGCCCCCGCCAGAGGACCCCTAACTCTGTTTTTATAATGTTTTTCTGAGTAAACAAGCAAATAAATTAAAACTTTCAACAACGGATCTCTTGGCTCTGGCATCGATGAAGAACGCAGCGCTACCCCACAAGATCGGAAGAGCGGGT
+
GGGGGGGGGGGGGGGGGGGGGGGGGGGGGGGGGGGGGGGGGGGGGGGGGGGGGGGGGGGGGGGGGGGGGGGGGGGGGGGGGGGGGGGGGGGGGGGGGGGGGGGGGGGGGGGGGGGGGGGGGGGGGGFEGEGGGGFGGGGGGGGGGGGGGGGGGEGGDGGGGGGGGGDGGGGGGGGGGGGGGGGGGGGGGGGGGGGGGGGGGGGGGGGGGGGGGGGGGFGFGFGGGGGGGGGGGGGGGEGGGGGGGGFGGFGGGGGGGGGGGGFGFFFFGFGFGFFEGFFFFDFDFFF?FFFFFFB2#####
@M06045:235:000000000-JCY5N:1:1101:5399:9481 1:N:0:CTCAGA
CGGAATCTTGGTCATTTAGAGGAAGTAAAAGTCGTAACAAGGTCTCCGTTGGTGAACCAGCGGAGGGATCATTACCGAGTTTACAACTCCCAAACCCCTGTGAACATACCACTTGTTGCCTCGGCGGATCAGCCCGCTCCCGGTAAAACGGGACGGCCCGCCAGAGGACCCCTAAACTCTGTTTCTATATGTAACTTCTGAGTAAAACCATAAATAAATCAAAACTTTCAACAACGGATCTCTTGGTTCTGGCATCGATGAAGAACGCAGCGCTACCTGCGTAGATCGGAAGAGCAACTAA
+
GGGGGGGGGGGGGGGGGGGGGGGGGGGGGGGGGGGGGGGGGGGGGGGGGGGGGGGGGGGGGGGGGGGGGGGGGGGGGGGGGGGGGGGGGGGGGGGGGGGGGGGGGGGGGGGGGGGGGGGGGGGGGGGGGGGGGGGGGGGGGGGGGGGGGGGGGGGGGGGGGGGGGGGGGGGGGGGGGGGGGGGGGGGGGGGGGGGGGGGGGFGGGGGGGGGFGDGGGGGFFGGGGGGGGGGGGGGGGGGEFGGGGGGGGGGGGGGGGGGDDFGGGGFFGFGEGF>@GFB@EDFEDFFFFFFFFFF7#####
@M06045:235:000000000-JCY5N:1:1101:13814:9504 1:N:0:CTCAGA
CGGAATCTTGGTCATTTAGAGGAAGTAAAAGTCGTAACAAGGTCTCCGTTGGTGAACCAGCGGAGGGATCATTACAGAGTTGCAAAACTCCCAAACCATTGTGAACGTTACCTAAACCGTTGCTTCGGCGGGCGGCCCGGGTCCTTCCCGGCGCCCCTCGGCCCTCGCGGGCGCCCGCCGGAGGAAAACCAAACTATTGCATTGTATGGCCTCTCTGAGTCTTCTGTACTGAATAAGTCAAAACTTTCAACAACGGATCTCTTGGTTCTGGCATCGATGAAGAACGCAGCGCTACCAGGCC
+
GGGGGGGGGGGGGGGGGGGGGGGGGGGGGGGGGGGGGGGGGGGGGGGGGGGGGGGGGGGGGGGGGGGGGGGGGGGGGGGGGGGGGGGGGGGGGGGGGGGGGGGGGGGGGGGGGGGGGGGGGGGGGGGGGGGGGGGGGGGGGGGGGGGGGGGGGGGGGGGGGGGGGGGGGGGGGGGGGGGGGGGGGGGGGGGGGGGGGGGGGGGGGFGGGGGGGGGGGGGGGGGGGGGGFFFFGGGGGGGGGGGGGGGGGGGGGGGGGGDGGGG*CCFFGFGFCFFDGFBFFF@FFFFFFEFFD>>F#####
@M06045:235:000000000-JCY5N:1:1101:16724:9509 1:N:0:CTCAGA
CGGAATCTTGGTCATTTAGAGGAAGTAAAAGTCGTAACAAGGTTTCCGTAGGTGAACCTGCGGAAGGATCATTCATAATAAGTGTTTTATGGCACTTTTTAAATCCATATCCACCTTGTGTGCAATGTCAGTCGATCTTCTTCATGGAGATCGACCAAACATCAACCTTTATTTTTTAACTCTTTGTCTGAAAAATATTATGAATAAACAATTCAAAATACGACTTTCAACAACGGATCTCTTGGCTCTCGCATCGATGAAGAACGCAGCGCTACCGGAGCAGATCGGAAGAGCACAGGGC
+
GGGGGGGGGGGGGGGGGGGGGGGGGGGGGGGGGGGGEGGGGGGGGGGGGGGGGGGGGGGGGGGGGGGGGGGGFGGGFGGGGGGGGGGGGGGGGGGGDGGGGDGGGGCGFEFGGGGGGGGGGGGGGGGGGGGGGGGGGGGGGGGGGGGGGGFGGGGGDGGGGGGGGGGGGG;FGFGGGGGGGGGGGGGGGGGGGFGGGFGGGGGGGGGGGGGGGGGGGGGGGFCEGGGGGGFFCFEGDCGGGGGGEFGFFGDGGDDGFGGFFFDFDGFF<DDFGFFFGFF>ED?FFFFFFE>1FBB0#####
@M06045:235:000000000-JCY5N:1:1101:25755:9554 1:N:0:CTCAGA
CGGAATCTTGGTCATTTAGAGGAAGTAAAAGTCGTAACAAGGTCTCCGTTGGTGAACCAGCGGAGGGATCATTACCGAGTACTATAACTCATAACCCTTTGTGAACCTTCATACCTGTTGCTTCGGCGGCGCGCCTCCCGGGGCGTGCCCGCCGGTATCATCAGAATCTCTGTTCGAACCCGACGATATTTCTGAGTGTTCTAAGCGAACTGTTAAAACTTTCAACAACGGATCTCTTGGCTCCAGCATCGATGAAGAACGCAGCGCTACCTCAGCAGATCGGAAGAGCACACGTCGGTCA
+
GGGGGGGGGGGGGGGGGGGGGGGGGGGGGGGGGGFGGGGGGGGGGGGGGGGGGGGGGGGGGGGGGGGGGGGGGGGGGGGGGGGGGGFGGGGGGGGGGGGGGGGGGGGGGGGGGGGGGGGGGGGGGGGGGGGGGGGGGGGGGGGGGGGGGGGGGGGGGGGGGGGGGGGGGGGGGGGGGGGGGGGGGGGGGGGGGGGGGGGGGGGGGGGEGGGGFGGGGGGGGGGGGGGGGGGGGGGGGGGGGFGGGGGGGGGGGGGGGGGGGGGGGGFFGFF4FFFFC>F9FGFFFF5@?))4:633#####
@M06045:235:000000000-JCY5N:1:1101:12198:9555 1:N:0:CTCAGA
CGGAATCTTGGTCATTTAGAGGAAGTAAAAGTCGTAACAAGGTCTCCGTTGGTGAACCAGCGGAGGGATCATTATCGAGTTACAAAACTCCCAAACCTTTGTGAACATACCATCGTTGCTTCGGCGGGACTCGCGCCCGCCGAGGGACCCAAACTCTTGTCTTTACAGTGGGATATTCTGAGTTACTATACAAATAAGCAATCAAAACTTTCAGCAACGGATCTCTTGGCTCTGGCATCGATGAAGAACGCAGCGCTACCGCTCCAGATCGGAAGAGCACACGTCTGAACTCCAGTGCTTT
+
GGGGGGGGGGGGGGGGGGGGGGGGGGGGGGGGGGGGGGGGGGGGGGGGGGGGGGGGGGGGGGGGGGGGGGGGGGGGGGGGGGGGGGGGGGGGGGGGGGGGGGGGGGGGGGGGGGGGGGGGGGGGGGGGGGGGGGGGGGGGGGGGGGGGGGGGGGGGGGGGGGGGGGGGGGGGGGGGGGGGGGGGGGGGGGGGGGGGFGFGGGGGGGGGGGGGGGGGGGGGGCEEFGGGCGCCGGGGGGGGGGGFGFGGGGGGGGGGGDGGGGCGGCFFGFGFG@@>FFFFFGFFFFFFFFFFFFF<#####
@M06045:235:000000000-JCY5N:1:1101:3143:9557 1:N:0:CTCAGA
CGGAATCTTGGTCATTTAGAGGAAGTAAAAGTCGTAACAAGGTCTCCGTTGGTGAACCAGCGGAGGGATCATTACAGAGTTGCAAAACTCCCAAACCATTGTGAACGTTACCTTTACCGTTGCTTCGGCGGGCGGCCCGGGTCCTGCCCGGCGCCCCTCGGCCCTCGCGGGCGCCCGCCGGATGTAAACCAAACTATTGCATTGTATGGCCCCTCTGAGTCTTCTGTACTGAATAAGTCAAAACTTTCAACAACGGACCTCTTGGTTCTGGCATCGATGCAGAACGCAGCGCTACCCGTCG
+
CEE@C@EFGF@FAEEEAEFEFFGG9EEFFCF<FFFCABFFFFCAFGGCF<@CBDGGGGFGGEGEGEC,CFGGFFGGGCGGGGA9EEFFGEGGFGGDD==DEGEFFG8FCF=EFCEEFGFB=FGAAE@F7F+=FEFGGGGGGCFFG@CCC:FGB*1CFCC<:<F:CECCCGEEGGGEECE885/8<7<AE@885EGGGGGGD9ECGC++0C8:CFCFGF7FFFFG?F:9?<<EGG+<C<7<CC*0+>FG**+9:CD3*/95C*:DGD5*:**9974.*)*)0:*<)))<55.4766B#####
@M06045:235:000000000-JCY5N:1:1101:22874:9563 1:N:0:CTCAGA
CGGAATCTTGGTCATTTAGAGGAAGTAAAAGTCGTAACAAGGTCTCCGTAGGTGAACCTGCGGAAGGATCATTCATAATCAAGTGTTTTTATGGCACTTTCAAAAATCCATATCCACCTTGTGTGCAATGTCATCTCTCTGGGGGCTGCCGGCTGTCAAAAGCCGTGTGGTCACCTTTGGGATTTATATCTACTCAGAACTTTAGTGATTTTGTCTGAAACATATTATGAATACTTAATTCAAAATACAACTTTCAACAACGGATCTCTTGGCTCTCGCATCGATGAAGAACGCAGAAACC
+
GGGGGGGGGGGGGGGGGGGGGGGGGGGGGGGGGGGGGGGGGGGGGGGGGGGGGGGGGGGGGGGGGGGGGGGGGGGGGGGGGGGGGGGGGGGGGGGGGGCGGGGCGGGGGGGGFGGGGGGGGGGGGGGGGGGGGGGGGGGGGGGGGGGGGGGGGGGGGGGGGGGGGGGGGGFGGGGGGGGGGGGGGGGGGGGGGGGGGGGGFGGGGGGGGGGGGGGGGGGGGFGGGGGGFGFFGGGGGGGGGGGGGGGGGGGGGGFGGFGGGGDDGGFFGFGFFFFFGEFFFGEFFFFFFFF?FFF6#####
@M06045:235:000000000-JCY5N:1:1101:22983:9601 1:N:0:CTCAGA
CGGAATCTTGGTCATTTAGAGGAAGTAAAAGTCGTAACAAGGTTTCCGTAGGTGAACCTGCGGAAGGATCATTAACAATTCGCGCCCCGGCGTGATGCGTATACCCTGCACTTTGAGCACCTTTTATACTCCCCCCGGCGGGGCAACCCGCCGGACGGGACAACCACAAAACCCTTTGCATTAGAAGTCATGTCAGTACAAAACAAAATAAATCAAGACTTTCAACAATGGATCTCTTGGCTCTGGCATCGATGAAGAACGCAGCGCTACCAAGACAGATCGGAAGAGCACACGTCACTAT
+
GGGGGGGGGGGGGGFGFGGGGGGGGFGGGGGGGGGGGGGGGGGGGGGGGGGGGGGGGGGGGGGGGGGFGGGGGGGGGGGGGGGGGGGGGGGGGGGGGGGG:FGGGGGGGGGGGGGGGGGGGGGGGGGGGGGGGGGGGGGGGGGGGGGGGDGGEEDGGEGGGGGGGGGDFF8FEGGGGGGGGGGFGFGGGGGGCGGGCFGGGGGGGGGGGFGGDFGGFGDECCCFGFFFFCEGGGEFCCCCGCGGGGGGGGC<:DFGGGGGGGGGGG@EGFGFGFFFFFF=?F55>5>)7<>0@1:2#####
@M06045:235:000000000-JCY5N:1:1101:8538:9623 1:N:0:CTCAGA
CGGAATCTTGGTCATTTAGAGGAAGTAAAAGTCGTAACAAGGTCTCCGTTGGTGAACCAGCGGAGGGATCATTACTGAGTACTACACTCTCTACCCTTTGTGAACTATTATACCTGTTGCTTCGGCGGCGCCCGCAAGGGTGCCCGCCGGTCTCATCAGAATCTCTGTTTTCGAACCCGACGATACTCCTGAGTGTTCTTAGCGAACTGTCAAAACTTTTAACAACGGATCTCTTGGCTCCAGCATCGATGAAGAACGCAGCGCTACCCGCCCAGATCGGAAGAGCACACGTCTGACATGC
+
GGCGGFGGFFGFGGGGCFGGGGGGGGGGGGGGGFGGGGGDGGFCGGGGFCFGGGGGEFGGGGGGGGGGGGGGGGGGGGGGFFCGGGGFGGGGGCDFGFFFFGFGGGGGGGGGAFFGFGGGGGGGGGGGGGGGGGGGGGCEGGGGGGGGGGGGGGGGGGGGGGGGGGF2DFGGGGGGGGGGGGGGGGFGGGGGGGGEGGGGGGGGGEEFGGCFGGGGGGGGGGGGGGGGGGGFGGGGGG4?EGGGGGGGGGGGGGGGGGGGDGGGDDBFGFGFGFFFGFFEFGFF>FFFFFFFFFF9#####
@M06045:235:000000000-JCY5N:1:1101:11492:9638 1:N:0:CTCAGA
CGGAATCTTGGTCATTTAGAGGAAGTAAAAGTCGTAACAAGGTCTCCGTTGGTGAACCAGCGGAGGGATCATTACAGAGTTGCAAAACTCCCAACCCTTTGTGAACGAACTAGTCAGTTGCCTCGGCGGGGAGCCCTTCAGGGGGTAGCCCGCCGGAGGACCACTAAACTCTTGAATTTTTGGCCTCTCTGAGTGATTACACAATGAATCAAAACTTTCAACAACGGATCTCTTGGTTCTGGCATCGATGAAGAACGCAGCGCTACCAACTAAGATCGGAAGAGCACACGTCTGAAAGGCA
+
GGGGGGGGGGGGGGGGGGGGGGGGGGGGGGGGGGGGGGGGGGGGGGGGGGGGGGGGGGGGGGGGGGGFGGGGGGGGGGGGGGGGGGGGGGGGGGGGGGGGGGGGGGGGGGGGGGGGGGGGGGGGGGGGGGGGGGGGGGGGGGGGGGGGGGGGGGGGEGGGGGGGGGGFGGGGGFGGGGGGGGGGGGGFGGGGGGGGGGGGGGGGGGGGGGGGGGGGGGGGGGGGGGGGGGGGGGGGGGGGGGGGCFGGGGGGFGGGGGGGGGGDGDFFGFGFGFFFCFFFFGFFF?FFFFF?FFFF#####
@M06045:235:000000000-JCY5N:1:1101:21925:9676 1:N:0:CTCAGA
CGGAATCTTGGTCATTTAGAGGAAGTAAAAGTCGTAACAAGGTCTCCGTTGGTGAACCAGCGGAGGGATCATTACAGAGTTGCAAAACTCCCAAACCATTGTGAACGTTACCTAAACCGTTGCTTCGGCGGGCGGCCCGGGTCCTTCCCGGCGCCCCTCGGCCCTCGCGGGCGCCCGCCGGAGGAAAACCAAACTATTGCATTGTATGGCCTCTCTGAGTCTTCTGTACTGAATAAGTCAAAACTTTCAACAACGGATCTCTTGGTTCTGGCATCGATGAAGAACGCAGCGCTACCGTCCG
+
GGGGGGGGGGGGGGGGGGGGGGGGGGGGGGGGGGGGGGGGGGGGGGGGGGGGGGGGGGGGGGGGGGGGGGGGGGGGGGGGGGGGGGGGGGGGGGGGGGGGGGGGGGGGGGGGGGGGGGGGGGGGGGGGGGGGGGGGGGGGGGGGGGGGGGGGGGGGGGGGGGGGGGGGGGGGGGGGGGGGGGGGGGGGGGGGGGGGGGGGGGGGGGGGGGGFGGGGGFGGGGGGGGGGGGGFGGGGGGGGGGGGGGGGGGGGGGDGGGGGGGGCCGFFG?FFC??5<>BFFG?FFDFFFEBFF;FF#####
@M06045:235:000000000-JCY5N:1:1101:27243:9678 1:N:0:CTCAGA
CGGAATCTTGGTCATTTAGAGGAAGTAAAAGTCGTAACAAGGTCTCCGTTGGTGAACCAGCGGAGGGATCATTACAGAGTTGCAAAACTCCCAACCATTGTGAACCTACCTCACCGTTGCTTCGGCGGGTGGCCCCCACCGGGGCCGCGCCGGCCCCCGGGCCGGCAACCCGTCAGAGGACCGAAACTCTTAGTTATCATTGGCCTCTCTGAGTAACTTATACAATAAGTCAAAACTTTCAACAACGGATCTCTTGGTTCTGGCATCGATGAAGAACGCAGCGCTACCGATAGAGATGGTC
+
GGGGGGGGGGGGGGGGGGGGGGGGGGGGGGGGGGGGGGGGGGGGGGGGGGGGGGGGGGGGGGGGGGGGGGGGGGGGGGGGGGGGGGGGGGGGGGGGGGGGGGGGGGGGGGGGGGGGGGGGGGGGGGGGGGGGGGGGGGGGGGGGGGGGGGGGGGGGGGGGGGGGGGGGGGGGGGGGGGGGGGGGGGGFGGGGGGFGCFCGGGGGGGGGGGGGGGGGGGGGGGGGGGGGGFGGGGGGGGGGGGGGFFDGCC=7FGG=GGGDFGGGGGFFG>GBGFFFGFB:>DBDFFEFDD36D>B4#####
@M06045:235:000000000-JCY5N:1:1101:14533:9690 1:N:0:CTCAGA
CGGAATCTTGGTCATTTAGAGGAAGTAAAAGTCGTAACAAGGTCTCCGTTGGTGAACCAGCGGAGGGATCATTACAGAGTTGCAAAACTCCCAAACCATTGTGAACGTTACCTAAACCGTTGCTTCGGCGGGCGGCCCGGGTCCTTCCCGGCGCCCCTCGGCCCTCGCGGGCGCCCGCCGGAGGAAAACCAAACTATTGCATTGTATGGCCTCTCTGAGTCTTCTGTACTGAATAAGTCAAAACTTTCAACAACGGATCTCTTGGTTCTGGCATCGATGAAGAACGCAGCCCGACCACCTT
+
GGGGGFGGGGGGGGGFDGGGGGG9F@FGGGFGGGGGFDFGFFAFFGGGGCF<FGGGGGFFGGGGGGFC<FCFGFFFGGFEFFGGFFGGGGFGGGGGCFFFFFFFDCEFFGEFGFFGGGGCFECFFACGG>@CCECF*CFGGE><F,3??>BFFCFGGFEGG7FG@EFGG8>8EGGCEGGG8:EGCEG6CCF>8CFEFGCCF7<CCGGGGGFCCG89C<CF7+<:+::+<C?CCCC0?C7EF>:*<**0:C?F7*C<**/>0>*:4:>?D*;)**/0*.**1:6:>)5@5<)-),33#####
@M06045:235:000000000-JCY5N:1:1101:24709:9704 1:N:0:CTCAGA
CGGAATCTTGGTCATTTAGAGGAAGTAAAAGTCGTAACAAGGTCTCCGTTGGTGAACCAGCGGAGGGATCATTACCGAGTTTACCGCTCATAACCCTTTGTGAACCTTTATACCTAGTTGCCTCGGCGGTGCGCCTCCGGGCGTGCCCGCCGGTGTTACAGTCTCTCAGTTTGAAACCGACGTTACTTCTGAGTGTTCTAAGCGAACTGTTAAAACTTTCAGCAACGGATCTCTTGGCTCCAGCATCGATGAAGAACGCAGCGCTACCGCCGAAGATCGGAAGAGCACACGTCTGATCCGA
+
GGGGGGGGGGGGGGGGGGGGGGGGGGGGGGFGGGGGGGGGGGGGGGGGGGGGGGGGGGGGGGGGGGGGGGGGGGGGGGGGGGGFGGGGGGGGGGGGGGGGGGFGGGGGGGGGGGGGGEFFFGFGDGGGG:CDFGGGGGGGGGGGGGDGGGGGGGGGGGGGGGGGGCGGGGGGGGGGGGCGGDFGGGGFGGGGGGGGGGGCFGGGGGGGGGGGGGGGGGGCF7CFGGGGGGGFCEGGGGGGGGGGGGCCD5FFGGGGGGDCC5>GDGEFGFGEDD5BFF5>E:B><?F55>>?F024#####
@M06045:235:000000000-JCY5N:1:1101:18227:9707 1:N:0:CTCAGA
CGGAATCTTGGTCATTTAGAGGAAGTAAAAGTCGTAACAAGGTCTCCGTTGGTGAACCAGCGGAGGGATCATTAGCGAGTATAACTCTCTAAAACCATTGTGAACGAACGAACCCGTTGCTTCGGCGGACGGCTCTGCCGCCGCCGGAAGAACGCAAACTCTTGTTATTATTGTTTCTCTGAGTACTTATTCAATAAGTAAAAACTTTCAACAACGGATCTCTTGGTTCTGGCATCGATGAAGAACGCAGCGCTACCCGTCCAGATCGGAAGAGCACACGTCTGAACTCCAGTCACACGCG
+
GGGGGGGGGGGFFGGGGGGGGGGGGFGGGGGGGGGGFGGGGGGGFGGGGGGGGGGGGGGGGGGGGGGGGGGGGGGGGGGGGGGGGGGGGGGGGGGGGGGGGGGGGGGGGGGGEGGGFGGGGGGGGGGGGEGGGDGGGGFGGGGGGEFEGGGGGGGGGGGGGGGGGGGFCECFDFGFCFGGDFGGGGFGGGGGGGGFGGGGGGGGGGGGGGGGGGGGGGGGGGGGGCCGGGGGGF?EGGGGFFGGCDC3DD*)CDG3CGGDDCDGGGFFGFGFFFFFG)<BFGF@?FFFFFF?FFFD#####
@M06045:235:000000000-JCY5N:1:1101:7965:9714 1:N:0:CTCAGA
CGGAATCTTGGTCATTTAGAGGAAGTAAAAGTCGTAACAAGGTCTCCGTTGGTGAACCAGCGGAGGGATCATTACTGAGTACTACACTCTCTACCCTTTGTGAACTATTATACCTGTTGCTTCGGCGGCGCCCGCAAGGGTGCCCGCCGGTCTCATCAGAATCTCTGTTTTCGAACCCGACGATACTTCTGAGTGTTCTTAGCGAACTGTCAAAACTTTTAACAACGGATCTCTTGGCTCCAGCATCGATGAAGAATGCAGCGCTACCGATTTAGATCGGAAGAGCACACGTCTGAGGCGG
+
[truncated: 44,072,399 more chars]
