# Supplementary material for: Effect of marigold (Tagetes erecta L.) on soil microbial communities in continuously cropped tobacco fields
Source: Sci Rep. 2022 Nov 16;12:19632. doi: 10.1038/s41598-022-23517-x (PMC9668846; doi:10.1038/s41598-022-23517-x)
Supplement: Supplementary file 7 — Supplementary Information 7. [file 41598_2022_23517_MOESM7_ESM.fq]

@M06045:235:000000000-JCY5N:1:1101:14362:1145 2:N:0:CTCAGA
GGTAGCGCTGCGTTCTTCATCGATGCGAGAGCCAAGAGATCCGTTGTTGAAAGTTTTGTTTTGTTATGATATATGACGTTCATTACACCATGTTTGTAAAATAGCCCCGAAGGGCACGGTTCACAGAGGTTTTGGAATAGTTATAAGCCCGTGAGGGCGTTCACTAATGATCCTTCCGCAGGTTCACCTACGGAAACCTTGTTACGACTTTTACTTCCTCTAAATGACCAAGATTCCGCCCAGAGATCGGAAGAGCGTCGTGTAGGGAGAGAGTGTAGATCTCGGTGGTCTCCGTTNGTTC
+
GGGGGGGGGGGGGGGGGGGGGGGGGDGCGFGGGDGGGGGGGGGGGGGDGFGGGGGAGGFDFGGGGGGGGGGGGGGGGGGGGGGGGGGGGGGGGGGGGGGGFFG<FFFGGGGGGCEDFG>FFGGGGDGGGGGGFCCFDGGGGGGGGFGFGGEE6?CGDGGGEEFGGGEGGGGGGGGCGGGGCEFFFCFCFGGGGGB>DFGGGGGGGGGGGGGGGGFGFGGGGGCCCFFFFEFF46+C6;BDG57AFCDFF>D>B0>?BE031<2(6>@?5?B:B:AAA2>AD).4:(4(87)))-<)#####
@M06045:235:000000000-JCY5N:1:1101:17019:1150 2:N:0:CTCAGA
GGTAGCGCTGCGTTCTTCATCGATGCCAGAACCAAGAGATCCGTTGTTGAAAGTTTTGACTTATTCAGTACAGAAGACTCAGAGAGGCCATACAATGCAATAGTTTGGTTTTCCTCCGGCGGGCGCCCGCGAGGGCCGAGGGGCGCCGGGAAGGACCCGGGCCGCCCGCCGAAGCAACGGTTTAGGTAACGTTCACAATGGTTTGGGAGTTTTGCAACTCTGTAATGATCCCTCCGCTGGTTCATCAACGGAGACCTTGTTACGACTTTTACTTCTCCTAAATTACCAAGATTCCCNAAGC
+
FGGGFGGGGGGGGGGGGGGGGGGGGGGGGGGGGGGGFGGGGGGFGGGGGFGGGGGGGFGGGGGFGGCGGGFGGFCFCGFDGGD<FFG=FFFGG9EFGGGC9CF<EFCDFFF,@FGGFCFGG7@FFGGEGGG:FB@FGCCEGGDECEGGDGGEGC8::C1CC>88E8>EEGG>EGGGG6CC/8/<CCCGGFEFFFFC+<CCE@7CEEC<E<4>*7/2*9*::CFGGF?=F)5:F;57>FF3>DF4*:C4?3D:5;>??F>DB49:?>@5BA9<A5<)).63<FF23)9AB(().4))#####
@M06045:235:000000000-JCY5N:1:1101:14008:1180 2:N:0:CTCAGA
GGTAGCGCTGCGTTCTTCATCGATGCGAGAGCCAAGAGATCCGTTGTTGAAAGTTGTATTTGAATTGTTTATTCATAATAGTTTTCAGACAGACAGTTAAAAAATAAGTTGATGTTTGGCCGCTTTCATAAAGAAAACGGCTGACATTGCACACAAGGTGGATATGGATTTAAGAAGTGCCATAAACACTTATTATGAATGATCCTTCCGCAGGTTCACCTACGGAAACCTTGTTACGACTTTTACTTCCTCTAAATGACCAATATTCCGTTCGAAGATCGGAAGAGCGTCGTGTANCGGG
+
GGGGGGGGEGGGGGGDGFGGGGGGGGGGGGGGGGGFGGGGGGFFGGGFGFCCFEFGGFGGGGCFGGGFFGGA9FGGFCGGGGGGGCGGFFGGEGFGGGGFGGGGGGGGFGGGFFEFCGDGG@C@E@FCGGGGGFFFFG@7EEGGGGGFCGGGGGEG?CGFCD9F9DFGGCBFGFFFGGFFFGFGGGGGGFFFGFDGGGGGGGFGGFCG6DGDDGF?BCC*2;6CGFFEA@FAFFF@AD;>*:CFGGGFF=+1;7FEFC3=(5(,4:9F?2:??0:<(3943:??9(,369:(--((#####
@M06045:235:000000000-JCY5N:1:1101:13919:1190 2:N:0:CTCAGA
GGTAGCGCTGCGTTCTTCATCGATGCCAGAACCAAGAGATCCGTTGTTGAAAGTTTTTACTTTATTTAGTTTGGTACTCAGACGACATAGTTCTTCAAGAGTTTTAAGAGGTTGGCCATCGACGGGCACTGTCCAGCGGGGTTTTAAGGCCCGCCGGCAGCCGACAGATCCTGTCGACAGGCCCGCCGAAGCAACGTGGTAAGGTAGAGACAGGGTTGGAGGGCGGGCCAGAAGACCCTAACTCAGTAATGATCCTTCCGCAGGTTCACCCACGACACAATGTAGCGAAAGGTCACAATCA
+
GGGGGGGGGGGGGGGGGGGGCFFGGGGGGGGGGGGGGGGGGGGCFGGGGGGGGFGGGGGGGGGFGGGGFFFFGGGGGGGGGGGGGGGGGAFF,FGGGGGGGFGFCGFCFGGGGGGGGGGGGGGGG7EEG8EFGGGFGGGGGECCGGFDGDFGCDEGGGGG5,>EE5*?D8FFFEFGGGCCCC*:>EE>C8:EFE>CFF529CFGGDFC+**5CFDFFDGF4<)*>5>5@0:FFFF4>F@5<4:67*2@?9>=FA8AB6.3:(,(8?FF*3(-429BBFB6)).)6:(-43(..6))#####
@M06045:235:000000000-JCY5N:1:1101:20228:1206 2:N:0:CTCAGA
GGTAGCGCTGCGTTCTTCATCGATGCCAGAACCAAGAGATCCGTTGTTGAAAGTTTTGTTTTTGATTGTACTTATCACAAACGTGTTTTCAGACGACACTGGTTTCGGGGTCAAGAAGTTTTTGGAGTTGGGCAATCGGCGGACGCGCTCCAGGGGCGACAGGGCCCCCGGCGGTCGAAACCAGTTGGTCAGCAACCGGTCAGCCGAAGCAACGACAAGGTACAGTAGAAAAAGGGTTGGGAGGTCGGGCGACGGAGCACCCGCAGTCGGTAATGCTCCTTCCGCAGGTTCACCTATGAAC
+
GCG@@FGG,+@FEGG<EFDGGGGGGGGGGFFFCGGDFGGGGFFGGG:,,6<EAFGEGGGGGGCGEDFGGGFEGDFCECEFFGGGGF?,FFFGG@FDFGGCE@FGG9F@F7FFFGGFF,5,C@+8+AEA<,A@F,AF,?FG=CGGGG6CEC@DFD*8>EGEEE5**115BEDEE**2*:FE:;FF9F9:89:88::*8:C*/*2<E57C/57DCC>7@32<7:FFDF4**).)0)7*7)8)/9<D109>335<B;E:)),8(((-((0077623><)-6:3>44((,(488>D<<)(#####
@M06045:235:000000000-JCY5N:1:1101:15151:1225 2:N:0:CTCAGA
GGTAGCGCTGCGTTCTTCATCGATGCCAGAACCAAGAGATCCGTTGTTGAAAGTTTTGATTATTTGTTTAATCCACTCAGAAATTCTCAATAATACAAGAGTTTCGGTCCTCTGGCGGGCGCCTGACTCCGGGGCGCAACTGAATGGCACCCGGGGCGATCCCGCCGAAGCAACAAAAGGTATGTTCACATGGGTTTGGGAGTTGTTTAGAACTCGATAATGATCCCCCCGCTGGTTCACCAACGGAGACCTTGTTACGACTTTTACTTCCTCTAAAGGACCAAGATTCAGGCGACCGCGG
+
GGGGEGGDGGGGEGGGGFGGGGGGDFEFGGGGGFFGGGGDGGGGGGGGFFGGGGGGGFDGGFGGGGGGGGGGGGGGCGGGGGGFGGGGGGGGGGGGGGGFG9FGGDGGGGGGGGFGGGECGGGGGGGGGGCGG7C@:EEGGGGGGGGGGG>EGGGG>C@EGGGGGEGGGEGGGGG>CEFEGGGGGGGGG79<CFFGGGGGGGGCGFGFCCFFDDFGFGGDCCF>?*7)73>F>E@GFFFFFCFFG3*8535?FA6<4*(-((-66>7*1-.).6246))(,(400<>4<)-.2((-#####
@M06045:235:000000000-JCY5N:1:1101:15207:1257 2:N:0:CTCAGA
GGTAGCGCTGCGTTCTTCATCGATGCCAGAACCAAGAGATCCGTTGTTGAAAGTGTTGACTGATTCAGTACAGAAGACGCAGGGAGGCCATAAAGTATCAAGGGTTTGGGGTACCTCCGGCGGTCGCCCCGCGAGGGGGCCTGGGGGGCGCTGGGCGCCGCACGCCGAAGCAACAGCTTGGGTAACGTTGACAAGGGTGTAGGGAGTTTTTCAACCGTGTAATGAACCCTCCGCTTGGTCACCAACGGAGGCTTTGTTACGACTGTGACTTCCTGCAAATCACAGAAATTGTGAAGCTCCA
+
8F<CF8B+,8++88;@99A,;CF,<,66CCF,,C6F8E8CE,6:66,;C,,,;6,CFFG9,,:9CF,C<EFFFGDG<E@+6F+668+,C<8C@A?9F,B95,BF,??,@=4=C,5CF,4>:F7+68:FE+3@C:++3@FGEEF:*::5*:5://*/88*18*:**;81:*:C6**;*+2**:;+0<8E***++28*/:*2:++::*/*+21*0:/90*129?**2*1)7.(.)))*))1**0**11*0).))).))*))-(,11(5**06)-.)).(-4).84))(,))6)).-))#####
@M06045:235:000000000-JCY5N:1:1101:16652:1263 2:N:0:CTCAGA
GGTAGCGCTGCGTTCTTCATCGATGCGAGAGCCAAGAGATCCGTTGTTGAAAGTTGTATTTTGAATTAAGTATTCATAATATGTTTCAGACAAAATCACTAAAGTTCTGAGTAGATATAAATCCCAAAGGTGACCACACGGCTTTTGACAGCCGGCAGCCCCCAGAGAGATGACATTGCACACAAGGTGGATATGGATTTTTGAAAGTGCCATAAAAACACTTGATTATGAATGATCCTTCCGCAAGTTCACCTACGGAAACCTTGTTACGACTTTTACTTCCTCTAAATGACCAATAGAC
+
GGGGGGGGEGDGFEGGGGGGGGGGGGCFGGGFGGGGGGGGGGGGGGGGGFGGFF<FGGFDGGGGGGGGGFGGFGGGGFGGGGGEGFFGGGGGGGGGGGGGGGGGGFGGGGGGGFGGGGGGGGGFGGGGCFFGGFGGGFGGGGGGFGGGGCGCFGEGGCGGEGEC@DD=8@DFFGGFFFCDGGGCGGGFGG?:F:FFGA7FC97CFFE8FGC+=7FFFGGGGC>8C8>>6C?BFFFDFCFF89DEGGC=FAGAFEA1>D?D@@@;<CCFCE0;>?:ABFD<4-)6<A>AFA).82).#####
@M06045:235:000000000-JCY5N:1:1101:21895:1311 2:N:0:CTCAGA
GGTAGCGCTGCGTTCTTCATCGATGCGAGAACCAAGAGATCCGTTGTTGAAAGTTTTAACGTTTAATATAAACGATTCAGACAGACTTCAATTGTAACAAAGAGTTTTGTTTTCCTCCCATGGGCGCTCACCAGCCATAAGGCCGACGTGGCAGAGCCATGTCCCATGGAAGCAACAGTAAAAAGGTACACAGTGTGGGTTGATAAAGAATATAAAATTCAATATACATTAATGATCCTTCCGCAGGTTCACCTACGGAAACCTTGTTACGACTTTTACTTCCTCTACATGACCAAGGGCT
+
GGGGGGGGGGGGGGGGGGGGGGGGGGGGGGGGGGGGGGGGGGGGGGGGGGGGGGGGGGGGGFGGGGFDAGGGGGDGGGGGGGGGGGGGGGGGGGGGGGGGGGGGAFGGGGGGGCEGFGGGGGFGGGGGGGGGGGGGGGGGGGGGGGGGGGGGGGGGGGGGFGGFGGA,@DCFGGGGGFGGFGGGGGGGGGC,>EFFFEGGGEGEFGGGGGD>FFFFFCDFCCCFFFAFFFFFFFFFCFFFGCDEDCDA;BGFFFFFFB?@>@@@A)19=<?0>13)444>49AA))-).424:0:4#####
@M06045:235:000000000-JCY5N:1:1101:12617:1316 2:N:0:CTCAGA
GGTAGCGCTGCGTTCTTCATCGATGCCAGAACCAAGAGATCCGTTGTTGAAAGTTTTGATTCATTTTCGAAACGCCCGCTAGGGGCGCCGAGAAGTTCTCAGAAGTAAAAAACCCGCGAGGGGGTATACAAAAAGAGTTTTGGGTTGGTCCTCCGGCGGGCGCCTTGGTCCGGGGCTGCGACGCGCCCGGGGCAGAGATCCCGCCGAGGCAACAGTTTGGTAACGTTCACATTGGGTTTGGGAGTTGTAAACCCGGTAATGATCCCTCCGCTGGTTCACCAACGGAGCCCTTGTTTCGTAG
+
GGGGGGGGGGGGGGGGGGGGGGGGFDGGGGGGGGGGGGGGGGGGFGGFGGGGGGGGGGGGGGGGFGGGGGGGGGEGGGGGGCGGGGGGGGEGGGGFGGFGGGGGGGGGGGGGGGGGGGGGGGGGGGFGGGGGGGGGGGGGG@7CEEEEG9EFGGGCEEGGGDGGC>FFEGE>=CGGGGGGGGEECEGGGGGGGGGFAEC9FGGGGGD<=DGGGFF*9>FGGGGC5)5@F>9@FFF:5)7)><*0/**9=BF4)-8>ED?<4:.:B??>>01(,(4)694),2:?760(--8?1A<(#####
@M06045:235:000000000-JCY5N:1:1101:14689:1361 2:N:0:CTCAGA
GGTAGCGCTGCGTTCTTCATCGATGCCAGAACCAAGAGATCCGTTGTTGAAAGTTGTAACTATTAAAGTTTTTCAGACGCTGATTGCAACTGCAATGGGTTTAAATTGTCCAATCGGCGGGCGAACCCGCCGAGGAAACGTAAGTACTCAAAAAACATGGGTAAGAGACAGCAGGACAAAGCCTACAATACTCTAGGTAATGATCCTTCCGCAGGTTCACCTACGGAAACCTTGTTACGACTTTTACTTCCTCTAAATGACCAAGATTCCGCGGACAGATCGGAAGAGCGTCGTGGACTAG
+
GGGGGGGGGGGGGGGGGGGGGGGGGGGGGGGGGGGGGGGGFGGGGGGGGGGGGGGGGGGGGGGGGGGGGGGGGGGGGGGGGGGGGGGGGGGGGCC@C?FFGGGGGGGGGGGGGGGFGGDGGGGGGGDGEGGFGGGGGGGGCGGFGGGGGGGGGGGGGGGGGGGGGGGGGG?DFFGGDGGGGGFGGGGG?FGGGGGCFGGGDGGGGGFDGFGDGGF7FGGFGGGGGFFFFFFFFFFGFFFF5DDBGDG?F?F4FA7<FF2<B0?B?FF98)(-223>BF?<?BB(2,28:09:(-((#####
@M06045:235:000000000-JCY5N:1:1101:17374:1365 2:N:0:CTCAGA
GGTAGCGCTGCGTTCTTCATCGATGCGAGAGCCAAGATATCCGTTGTTAAGAGTTGTATTACGTTAGAATTATTTTCTTCAAAGTTATTCGAAGAAAAAGATCAGACATTATACAAATCAGATTGAGTTTAGAGAAAATGATTAAAGTTAAGTGTAAAAACAGTTCACTAAGGTTGGGTTGATCCAAAAGGTTTTGGATATTATTGTGTTAATGATCCTTCCGCAGGTTCACCTACGGAAACCTTGTTACGACTTTTACTTCCTCTAAATGACCAAGATTCCGTCGCAAGATCGGATGGGT
+
GGGGGGGGGGGGGGGGGGGGGGGGGGGGGGGGGGGGGGGGGGGGGGGGGGGGGGGGGGGGGGGFFGGGGGGGGGGGGGGGGGGGGGGGGGGGGGGGGGGGGDGGGGGGGGGGGGGGGGGGFGGGGFGGGGGDGGGGGGGFFEGGGFGGGGGCGGGGGGDFGGGGGGGGGGGGGGGGGGGGGGGGFGGFGGGGGGGGGFGGGGGGGCFGGGGGGGFGFFGGCCDGDEFFFFFFFFFGFFEEDFGFFFGFFFGF:=FCFFEFFFAEFFFCFF<EF13=D1=EF)=EFF@6>0:>>?0,#####
@M06045:235:000000000-JCY5N:1:1101:8926:1369 2:N:0:CTCAGA
GGTAGCGCTGCGTTCTTCATCGATGCCAGAACCAAGAGATCCGTTGTTGAAAGTTTTTATTTATTTGTAAAAACTACTCAGAAGATTCCAAAATAAAACAAGAGTTAAGTTTCCTAGGCGGGCGCCTGATCCGGGGCACACGAGGCGCCCGGGGCAATCCCGCCGAAGCAACAGTAGGTATGTTCACATGGGTTTGGGAGTTGTAAACTCGGTAATGATCCCTCCGCTGGTTCACCAACGGAGACCTTGTTACGACTTTCACTTCCTCTAAATGACCAAGATTACGACGTGAGATCCTCGC
+
GDGGCFGG7+6FCCGC,CEFFGGGFFGCGE8EDFFFFEFGFC@CFEGG?9,CFFGGFFFFGDGGDGGGCCF<ECGCFGGFFGEGGGFGGFG,C,CFFGFFC,,:BFF?EFFGG<<@E8FCECEGGGGEDFCCCCGGDGGFGEG7>4BCE*>ED*>8:?FF65B*8CC*>CEF8<;9FGFGGGGFGGGFGG6C<CEEGG5=CCFGFFCG9C55/7578C*2:7FC<B:)812/*/9C=:>>755@G<D6/**=FFFFE3>)-.54?)/**.44<A92(.,(32)).(((,-,,3695#####
@M06045:235:000000000-JCY5N:1:1101:10824:1371 2:N:0:CTCAGA
GGTAGCGCTGCGTTCTTCTCGATGCAAGAGCCTAGAGATCCGTTGTTGAAAGTTTTATTTTATTAAAAAATAAGTTTGTCAGACAAGTTTTTCTAAAGACGAGTTTAAATTCTTTCCACCAGCACTCCCCAGCCTCACCTTGCGGTGTGCCAGAGGACCGAAGTCTGTCCAGTGGAAGCAACAATGGTATAGTTGACAAAAGGGTGTAATAGTTGACTAGAAAATAGATTTTCTATATCACTAATGATCCTTCCGCAGGTTCACCTACGGAAACCTTGTTACGACTTTTACTTCCTAGGAT
+
GGGGGGGGGGGGGGGGGGGGGGGGGGGGGGGGGGGGGGGGGGGGGGGGGGGGGGGGGGGGGGGGGGGGGGGGGGGGGGGGGGGGGGGFGGGGGGGGGEFGGGGGGGGGGGGGGGGGGGGFGGGGGFFFGGGGGGGGGGGGGGGGGGGCEFGGGGGGGGGGC8BDGGGGGGGGDFGFE@EGGG6FGGGGGEF;EC;DGGGGFGGGFGGGGGGGGGFGFFGFF>DDDFFFACEFFFFGFBFFGCFFF8DF>FGFFFADE>((/;4)7<A65;?D966@EFFFA2269604>DFA<B2)#####
@M06045:235:000000000-JCY5N:1:1101:15164:1424 2:N:0:CTCAGA
GGTAGCGCTGCGTTCTTCATCGATGCCAGAACCAAGAGATCCGTTGTTGAAAGTTTTGACTTATTCAGTACAGAAGACTCAGAGAGGCCATACAATGCAATAGTTTGGTTTTCCTCCGGCGGGCGCCCGCGAGGGCCGAGGGGCGCCGGGAAGGACCCGGGCCGCCCGCCGAAGCAACGGTTTAGGTAACGTTCACAATGGTTTGGGAGTTTTGCAACTCTGTAATGATCCCTCCGCTGGTTCACCAACGGAGACCTTGTTACGACTTTTACTTCCTCTAAATGACCAATATTCCCAGGGA
+
GGGGGGGGGGGGGGGGGGGGGGGGGGGGGGGGFGGGGGGGGGGFGGGGGGFGGGGGGFEGGGGGGGGGGGGGGGGGGGGGGGGGGGGGGGGGGGGGGFGGGGGGGGGGGGGGGGGGGGGGGGGGGDGGGGGGGGGDEGGGGDGGDEGDGECECEGGCCECGGGGGGGGG8:EEEEGFGGGGCG6EEEE<CEGGGGGFF:CCCGG*=EGD<FGF<FGFGGGGGGGGF?F?BAFFFFD>55>*:CFFF4>DEG>DFFFFFB4<AB(,75BF<276444>ADFF2>)<7(5:)49<A<)#####
@M06045:235:000000000-JCY5N:1:1101:19417:1457 2:N:0:CTCAGA
GGTAGCGCTGCGTTCTTCATCGATGCCAGAACCAAGAGATCCGTTGTTGAAAGTTTTTTTCATTATGTCCATGGACTCAGACGACAGATTTATTAAGAATTTAAGTGTGCTACTGGCGGGCACGCGCCCAAAGCGTGAGATTCCGGCGCCCCCTCAACGAGTCGGGACCGCCAAAGCAACAAGGTCACAAAAACACAGGGTGGGAGGTCGTGCCTGAGAAACGCTCCATCGGGAAGTATCCTTCCGCAAGTTCTCATACGAAAATCATTTTACCCATATTACTACTCATAAATTACACACG
+
C:7@FFCFGGGE@ECF9CC<@CC8C@CF,E@C,;DFG<FE<FF,E:@,,C<A9,CC,DF@,9,9CFD@@<FD,EGG<FDGG8+6CC@,C?FG?5E<FC,E,E?5,5C?AFGD9BFFA@FEF:+3+87CF7FFF8+83++,,8,,,+@C******1,,5C5:*2**1**3*:13*?**+3*0***+5252?8F888A***1*21211:CG571/7=D>C*****95)))/6:3)<)//98=C*:6*9*0..0*1)*-1061((,,),***662))()((644:))).2).-).)).)#####
@M06045:235:000000000-JCY5N:1:1101:15719:1465 2:N:0:CTCAGA
GGTAGCGCTGCGTTCTTCATCGATGCCAGAACCAAGAGATCCGTTGTTGAAAGTTTTGACTTATTCAGTACAGAAGACTCAGAGAGGCCATACAATGCAATAGTTTGGTTTTCCTCCGGCGGGCGCCCGCGAGGGCCGAGGGGCGCCGGGAAGGACCCGGGCCGCCCGCCGAAGCAACGGTTTAGGTAACGTTCACAATGGTTTGGGAGTTTTGCAACTCTGTAATGATCCCTCCGCTGGTTCACCAACGGAGACCTTGTTACGACTTTTACTTCCTCTAAATGACCAAGATTCCCCACCA
+
GGGGGGGGGGGGGGGGGGGGGGGGGGGGGGGGGGGGGGGGGGGFGGGGGGFGGGGGGGGGGGGGGGGGGGGGGGGGGGGGGGGGGGGGGGGGGGGGGGGGFGGGGGGGGGGGGGGGGGGGGGGGGGGGGGGGGGGGGGEECDB@*8CGGGDEGGGGGGGGGGGGGGGGGGGGE>:FGGGGGCE?CEGGGFCCFFFGFCFGGGGGGCCFCDFF=GFGFGCFGGGGGFFFFA9?)4:5@5>B5CGFGGGFED<)<>F?@FFAA<4::BF@F<)4<ADA<AFFA264AD?BFFFFFA),#####
@M06045:235:000000000-JCY5N:1:1101:17025:1465 2:N:0:CTCAGA
GGTAGCGCTGCGTTCTTCATCGATGCGAGAGCCAAGAGATCCGTTGTTGAAAGTTGTATTTGAATTGTTTATTCATAATAGTTTTCAGACAGACAGTTAAAAAATAAGTTGATGTTTGGCCGCTTTCATAAAGAAAACGGCTGACATTGCACACAAGGTGGATATGGATTTAAGAAGTGCCATAAACACTTATTATGAATGATCCTTCCGCAGGTTCACCTACGGAAACCTTGTTACGACTTTTACTTCCTCTAAATGACCAAGATTCCGTAGACAGATCGGAAGAGCGTCGTGTACCACT
+
GGGGGGGGEFGGGGGGGGGGGGGGGGGGGGDGFGGGGGFGGGGGGGGGGFFGGGGFGGGFGGGGFGGGGGGGGGGGGGGFGFGGDGGGCGGGGGGGGGGGGGGGGGGGGGGGGGGGGGGGFGGGGGGGGGGGFGGFGGEGGGGGGGGGFGGGGFGGGGGGGGFGGGGGCFGGGGGGGFDGGFGGGGGGFGGGGGGGGF7DAEGGGGGG?DGC>DCFFGGCCFGGGFFFFF=BFFFGFFFFGGCCGCGFFFC=C4@5AACA4=;13@FFAEF?;8EFF(463<F?93(1;>F(-4<(#####
@M06045:235:000000000-JCY5N:1:1101:14847:1531 2:N:0:CTCAGA
GGTAGCGCTGCGTTCTTCATCGATGCTGGAGCCAAGAGATCCGTTGTTAAAAGTTTTGACAGTTCGCTAAGAACACTCAGAAGTATCGTCGGGTTCGAAAACAGAGATTCTGATGAGACCGGCGGGCACCCTTGCGGGCGCCGCCGAAGCAACAGGGATAATAGTTCACAAAGGGTAGAGAGTGTAGGACTCAGTAATGATCCCTCCGCTGGTTCACCAACGGAGACCTTGGTACGACTTTTACTTCCTCTAAATGACCCAGATTCCGGTTTCATATCGGAATAGCGTCGTGTAGGTAGCT
+
GGGGGGGGGGGGGGGGGGGGGGGGGGGGGGGGGGGGGGGGFGGG<FGFGGGGGCFGGGGGGGGGGGGGGGGGGGGGGGGGGGGGGFGGGGGGGEFGGGGGGGGGGGGGGGGGGGGGGGGGGDEG7FFEFGDFFGFGGGGGGGEGGG5EGGGGGCFG*CFGCGFGGGGFFBFFFGGGGGGGDE8;+?C9CGGGFF7<C@:E@CFGFC7DGDDDFFFDFGCGGGGDGB3@F<A)974CE>;EG7*9DFDB==F46)94@F?(4,(.69=?54;?<))-).(4(,(.3<6?21(-8:4>#####
@M06045:235:000000000-JCY5N:1:1101:12056:1556 2:N:0:CTCAGA
GGTAGCGCTGCGTTCTTCATCGATGCCGGAACCAAGAGATCCGTTGTTGAAAGTTTTAACTGATTTAGCTAATCGCTCAGACAGCAATCTTCAGACAGCGTTCAGGGGGGGCTTCGGCGGGCGCGGGCCCGGGGGCGGGTGCCCCCCGGCGGCCATGACGGCGGGCCCGCCGAAGCAACTAGGTATGATAAACACGGGGGGGGGGTTCGACCCAGCGGGCCCTCACCCGGTAATGATCCCTCCGGTGGCTCGACTATGGGAACACTTGTTCGATTTTTACTTCTCCTCAATTACCAGGCCC
+
FGGGGGGGDGGGGF>FFGGFGGDFGGGGGD:@DD@FGGGGGFGFGEGFGD,EFFFGGF8FCFAFFG9FFFF9FFGFFGGFGFDGGGFFFDFFCFEGFDEG:CE8@FFEEGEEDFGDEEEDEE*?:?EGEE5/:/85885CEDCEG5C>?5CC>:C68:@CC>888E8CG?***1:CE+*+3<8<90A9CF0CE:285C/:*8***/**29*9>*7*87CC)9*>*5)8;9(0.***978)2*1))1))))9))-8(**4(,4<((-**1))(())-6:1)66649))(.).)-).)#####
@M06045:235:000000000-JCY5N:1:1101:11050:1581 2:N:0:CTCAGA
GGTAGCGCTGCGTTCTTCATCGATGCCAGAACCAAGAGATCCGTTGTTGAAAGTTGTAAATAATTAGATTATTTTCAGACGCTGATTGCAATTACAAAAAAGGTTTTGGTTTGTCCAATCGGCAGCTTGTGCCACCGAGGAAACAAGAGTACGCAAAAGACATGGGTGTAGACGAGAGCTTTACAGCCCCCGACTTGACTTTTGATAATGACCCTTCCGCAGGTTCACCTACGGAAACCTTGTTACGACTTTTACTTCCTCTAAATGACCAAGATTCCGGGTTGAGATCGGAAGAGACCCA
+
GGGGFGGGGGGGGGGGGGGGGGGGGGGGGFGGGGGGGGGGGGGFGGGGGGGGGGGGGGGGFCFFGGGGGGGFFGGGGGGGGGGGGGGGGGGGGGCCGGGGDGGGGGGGGGGGGGFGFGGDGGGGGGGGFGGGGGGGGEEECFFFFGDGGGGGGGGGCGFGGGCFGGGGGGGGGGGGGGGGGGGGG9FGGCEDGGGGD9<CGGFGGGGG7>CCFFFGFF3DGGGFGFFFFFEA5)8CEFFFC7:@>FGFFEGF=276BFFBBAAA446?F73:::7>>F>116<6??6<?BB<02((#####
@M06045:235:000000000-JCY5N:1:1101:18734:1620 2:N:0:CTCAGA
GGTAGCGCTGCGTTCTTCATCGATGCCAGAACCAAGAGATCCGTTGTTGAAAGTTTTGATTTATTTATGGTTTTACTCAGAAGTTACATATAGAAACAGAGTTTAGGGGTCCTCTGGCGGGCCGTCCCGTTTTACCGGGAGCGGGCTGATCCGCCGAGGCAACAAGTGGTATGTTCACAGGGGTTTGGGAGTTGTAAACTCGGTAATGATCCCTCCGCTGGTTCACCAACGGAGACCTTGGTACGACTTTTACTTCCTCTAAATGACCAAGATTCCGGACGCAGATCGGAAGATCCTATCG
+
GGGGGGGGGDGGGGGGGGGGGGGGGGGGGFGGGGGFFGGGGFGFGGFGGGGGGGFGGGGGGGGC@DFGFGFGGGGGGGGGGGGGFGGFFGGGGGGGGGGGGCDGGG8FGGGGGGGGGGCGGGGGGGGGGFCGCGFGGGGGGGGDGGGGGEFGGFGGGGGGDFGGGGFFGCFFGFFGGGCFGGGGEE*CGGGEGGFFGGFFGDEGF=FFGGGGF4FD>DDDGFFCDFFFFF:B>75DFF*0*2*737777@C==<?4?@44)692)6?F?:33)66<B2<>FFFF(,8?:(4((-6)#####
@M06045:235:000000000-JCY5N:1:1101:19958:1626 2:N:0:CTCAGA
GGTAGCGCTGCGTTCTTCATCGATGCCGGAACCAAGAGATCCATTGTTGAAAGTTTTAACTGATTGCAAAGAATCACACTCAGACTGCAAGCTTTCAGAACAGGGTTCATGTTGGGGTCTCCGGCGGGCACGGGCCCGGGGGCGAGTCGCCCCCCGGCGGCCAGCAACGCTGGCGGGCCCGCCGAAGCAACAAGGTACAATAGTCACGGGTGGGAGGTTGGGCCATAAAGACCCGCACTCGGTAATGATCCTTCCGCAGGTTCACCTACGGAAACCTTGTTACGACTTTTACTTCCCATGT
+
GGGGGGGGGGGGGGGGGGGGGGGGGGGGGG@FFGGGGGGGGGFGGGGGGGGGGGGGGGGGGGGFFGGGGGGGGGGGGGGFGGGGGGGGGGGGGGGGGGFFGGFGGGGGGGGFFEF>CFFGGGGDGGGGGGGGDGGGGEGGGEDCEEEG>E7BCEGGGG8:?ECGG*C8CEEE?EGGDEE=EGG=E5:>+CF8CCFEF++<?CE<<+<DEDGG3DF<:75*9DFG*/94BABF@FDDEF>?<GG5CD*0*=769)72>)23327AB)/966?BB61<B))6<<A?69(().)).62)#####
@M06045:235:000000000-JCY5N:1:1101:13442:1627 2:N:0:CTCAGA
GGTAGCGCTGCGTTCTTCATCGATGCCAGAACCAAGAGATCCGTTGTTGAAAGTTGTAATTATTACATTGTTACTGACGCTGATTGCCATTACAAAAAGGTTTATGGGTTGGTCCTTGTGGTGGGCGAGCCCACCAAGGAAACAAGAAGTACGCAAAAGACACGGGTGGAATAATTCAGCAAGGCTAGCCACCCCGAGAGGTGCCAGCCCGCCTTCATATTTGTGTAATGATCTCTCCGCAGGTTCACATACGGCAACCTCGTCACGACTTTTACTTCCTAGAAATGACCAAGATTCACGA
+
GGGGGCCE>7@FFGEGCCFDDFFGGGFFGGFGGGFEFGGGGFFFGGG8<FCECFGGGCAAFC@FCGC9@E,FAEGGGDG7BF7EFAFEEAFC,,CF<7C49BEAFGFGG7>7FGCFFFFE@FGGGEBFGGGCEF7=AEG=@GFGGG8DE;FGGDDGEF8CFGCE>8>88D?@@@D9<,=AF66@FGCFGEFGGG5C>??ECF5<CFGG*/:)>*8C4CD+@+:@C;FA+97FF++;A;3:55C@G7>?**294:)(053?(,,(((07)2:AA9).-5>-)).))..4)5).,().#####
@M06045:235:000000000-JCY5N:1:1101:20444:1637 2:N:0:CTCAGA
GGTAGCGCTGCGTTCTTCATCGATGCCAGAACCAAGTGATCCGTTGTTGAAAGTTGTAACTATTAAAGTTTTTCAGACGCTGATTGCAACTGCAATGGGTTTAAATTGTCCAATCGGCGGGCGAACCCGCCGAGGAAACGTAAGTACTCAAAAAACATGGGTAAGAGACAGCAGGACAAAGCCTACAATACTCTAGGTAATGATCCTTCCGCAGGTTCACCTACGGAAACCTTGTTACGACTTTTACTTCCTCTAAATGACCAAGATTCCGCGACCCGATCGGAAAAGCGTCGTGTGATCC
+
GGGGGGGGGGGGGGGGGGGGGGGGGGGGGGGGGGGGGGGGGGGGGGGGGGGGGGGGGGGGGGGGGGGGCFGGGGGGGGDGGGCFGGGFGGGGGCCCBFCFCFGGGGGGGGDGFCGGGCCGFGEGGFGGGGDEEF@EGGGFCEDFGFAEFFCF?8BEECCFFFGGGF,?CFGEGFGGGGC@@EGCG6EF9?FEG7C?FFFGGEG+=7+@E43*>DE47CGGGGGGGF:>EB?:F4FGFF@;9/9FGGGF/1:@=AF>F4)68>><11**0-,(49>>((4(40:?((,(((-43((.#####
@M06045:235:000000000-JCY5N:1:1101:21300:1686 2:N:0:CTCAGA
GGTAGCGCTGCGTTCTTCATCGATGCCAGAACCAAGAGATCCGTTGTTGAAAGTTTTGATTTATTTATGGTTTTACTCAGAAGTTACATATAGAAACAGAGTTTAGGGGTCCTCTGGCGGGCCGTCCCGTTTTACCGGGAGCGGGCTGATCCGCCGAGGCAACAAGTGGTATGTTCACAGGGGTTTGGGAGTTGTAAACTCGGTGATGATCCCTCCGCCGGTTTACCAACGGAGACCTTGTTACGACTTTTACTTCCTCTAAATGACCAAGATTCCGACCACAGATCGGAAGAGCCACTCC
+
GGGGGGGGGGGGGGEGGGGGGGGGGEGGGGEFGGDGDAFGGGGGGGGGGGFCEEEGGGGGGGGGGGGGGGGGGGGGGGGFGGGGGEFGFCFGGAEGGGGGGFGCCG8EGGEGGGGGGGG+CFGGGGGGGDFFFFDFDGGG@EGGDGGGGGGFGGGGEGGCECCGGGGGFCFGGGGGGGGGGDGGEGGGGGGECFGGGGGFGGGGECE>+:>FGGFG@D*7<D3*09=@FB?EDDBCFFFFGG>F*/7)76747:B9F4).)6).4>F?FB02<BFF::B>6((3(.(:B?01,14(#####
@M06045:235:000000000-JCY5N:1:1101:8363:1688 2:N:0:CTCAGA
GGTAGCGCTGCGTTCTTCATCGATGCCAGAACCAAGAGATCCGTTGTTGAAAGTTTTGACTTATTCAGTACAGAAGACCCAGAGAGGCCATACAATGCAATAGTTTGGTTTTCCTCCGGCTGGCGCCCGCGAGGGCCGAGGGGCGCCGGGAAGGACCCGGGCCGCCCGCCGACGCAACGGTTTAGGTAACGTTCACAACGGTTTGGGAGTTTTGCAACTCTGTAATGATCCCTCCGCTGGTTCACCAACGGAGACCTGGCTACGAATTTTACTTCCTTTAAATTACTCAGATTCCTCACCA
+
FCFFEGCCCEB@8CFCFD9FFFGFFFFE8C@FFGFEEFEFDE@CGGG@EGFAAE,CF8:FAFGGGGGGGGGGFFEFEG,@FBFCF,BCFGG,,EFF9F,B@FGACFF7FFFGGFGGE7@F7>:CBEFGG7+@@EDC@@F7B+C7*3:*1>@@1BE:E51:=CEGGEECC5*=8:>?CGEG88*+<63<?CCE6ECF9C*:8;E55*59******108C**2*:FD*9/*6>F6>@)775:5*:*:**).7)7)(04<)((,5<(,()096)))6)54).)-).).-))6).444<)#####
@M06045:235:000000000-JCY5N:1:1101:23681:1701 2:N:0:CTCAGA
GGTAGCGCTGCGTTCTTCATCGATGCGAGAGCCAAGAGATCCGTTGTTGAAAGTTGTATTTTGAATTAAGTATTCATAATATGTTTCAGACAAAATCACTAAAGTTCTGAGTAGATATAAATCCCAAAGGTGACCACACGGCTTTTTACAGCCGGCAGCCCCCAGAGAGATGACATTGCACACAAGGTGGATATGGATTTTTGAAAGTCCCATAAAAACACTTGATTATGAATGATCCTTCCGCAGGTTCACATACGGAAACCTTGTTACGACTTTTTCTTCCTCTAAATGACCAACCATA
+
CFFGGG7:CFG>@FGGGGGGFFEFGCGGGEGCFFGGGFGD9EECF@FF<F9F<CFFF9FGAAFFFF<C@EFAFFCF9FGG,BEGFFGGGGGGGEGAFAFFG8FFFGEEEFA?FEGGGDGG,EFA8FEFFF=,E,AFGG@7EEGGCF,@=E@FDEED6@@EE++>CGFD63>@D@DBF,EFC8:;:6DD6BCE,,3@;7EFFG>*2:E+,+3:+4;DAF47F7:8:1=A+*1888A+1=88:84):87A4*+++.+74),89;D@8):6:<(,3?BF6)(-64:<A244)6.6-4,4#####
@M06045:235:000000000-JCY5N:1:1101:12877:1749 2:N:0:CTCAGA
GGTAGCGCTGCGTTCTTCATCGATGCAAGAGCCTAGAGATCCGTTGTTGAAAGTTTTATTTTATTAAAAAATAAGTTTGTCAGACAAGTTTTTCTAAAGACGAGTTTAAATTCTTTCCACCAGCACTCCCCAGCCTCACCTTGCGGTGTGCCAGAGGACCGAAGTCTGTCCAGTGGAAGCAACAATGGTATAGTTGACAAAAGGGTGTAATAGTTGACTAGAAAATAGATTTTCTATATAACTAATGATCCTTCCGCAGTTTCACCTACGGAACCCTTGTTACGACTTTTCCTTCCTCAGT
+
GGGGFGGGGGGGGGGGGGGGFFFFGGGGGGGGEGF8EFGGGGGGGGGGGGGGGGGGGGGFGGGGGGFGFCCFFCEFGGFCFDFGGGG@C9CAFGGGGGAEEEEEECGGGGDGGFAFG9FFGFGGGFFGF<FFEG@FGGGGGFFFCEGEGGGFFFGC>EFFGGEDGGGGG;FFCFGCE@FGGD68@@DDCGFF,@FEDCGFFFGDC7AD7CD@<FFGFFGGFGGGGF>8BEEFFFF@88B++=8FFF7=1B7C=4;@35;(9C?C7)0;A7,38(/1((/9AC4(22(4<2).)6<3#####
@M06045:235:000000000-JCY5N:1:1101:13719:1784 2:N:0:CTCAGA
GGTAGCGCTGCGTTCTTCATCGATGCCAGAACCAAGAGATCCGTTGTTGAAAGTTGTAACTATTAAAGTTTTTCAGACGCTGATTGCAACTGCAATGGGTTTAAATTGTCCAATCGGCGGGCGAACCCGCCGAGGAAACGTAAGTACTCAAAAAACATGGGTAAGAGACAGCAGGACAAAGCCCACAATACTCTAGGTAAAGATCCTTCCGCAGGTTCACCTACGGAAACCTTGTTACGACTTTTACTTCCTTCCAATGACCAATATTCCGTTTGGAGATAGGAAGACGGTCGTTGGAACT
+
GFGGGGGGGGGGFGEFAD@FFGGGFGGGCCECFCGCGGGGGGGGGGDGGGGGGFAGGFGGFEDGGGGGF9EFG8EFC8FGFGCFFGGGGGGGGCCCCBEEFCEFGGCFFGGCFGG7=FFDGGGEFEFGEEFGG+@B7FCFCGCCECGGGED9;D>CFEF68EGFGG?CBCGGGGGEFEFGGFCFCBC89+2<C9;C9>CC+>9:?CF7+;7*/>@GFFGG*07DDFF>BB?@**1:*/7315>4?>:99*:@*)).*93<<7:?))79*65??0,1(.2:))(.4:(((,38>,((#####
@M06045:235:000000000-JCY5N:1:1101:14406:1791 2:N:0:CTCAGA
GGTAGCGCTGCGTTCTTCATCGATGCGAGAGCCAAGAGATCCGTTGTTGAAAGTTGTATTTTGAATTGTTTATTCATAATATTTTTCAGACAAAGAGTTAAAAGATAAGGTTGATGTTTAGTCGATCTCCATGAAGAAGATCGACTGACATTGCACACAAGGTGGATATGGATTTAAAAAGTGCCATAAAACACTTATTATGAATGATCCTTCCGCAGGTTCACCTACGGAAACCTTGTTACGACTTTTACTTCCTCTAAATGACCAAGATTCCGAGCGCAGATCGGAAGAGCGCCGCTGC
+
GGGGGGGDGGGGGGDFGGGGGGGGGGGGGGGGGGGGGGGGGGGGGGGG<DFGGGGGGGGGGGGGGGGFEFFGGGGGGGGGGGGGGGGGGGGGGGGGGGGGGGGGGGGGGGGGGGGGGGGGFGGGE@FFGGGGGGGGGGGGDCGGGGGGGGGG,EFGGGEGG?FGFGGGGFF9E9BEGFFFEGAFGGFDGGGGGGGGFFGGGGGGGGC?FGGGGGFGFD*3CFDCGFFAB25BEFFGFFFFF7C44*CFFF78CEFCFFFFCFC9EEFF:@<>.6((,1102292:B8224,.(((-#####
@M06045:235:000000000-JCY5N:1:1101:12125:1829 2:N:0:CTCAGA
GGTAGCGCTGCGTTCTTCATCGATGCCAGAACCAAGAGATCCGTTGTTGAAAGTTTTGATTTATTTATGGTTTTACTCAGAAGTTACATATAGAAACAGAGTTTAGGGGTCCTCTGGCGGGCCGTCCCGTTTTACCGGGAGCGGGCTGATCCGCCGAGGCAACAAGTGGTATGTTCACAGGGGTTTGGGAGTTGTAAACTCGGTAATGATCCCTCCGCTGGTTCACCAACGGAGACCTTGTTACGACTTTTAATTCCTCTAAATGACCAAGATTCCGGGCCGAGATCCGGAAAAGGAGCAC
+
GGGGGGGGGGGGGGGGGGGGGGGGGGGGGGGGGGGGGGGGGGGDGGGGGFGGGGGGGGGGGGGGGGGGGGFEFGGGGGGGGGGGGGGGGGGGGFGGGGGGGGGGGGFFGGGGGGGGGGEGGGGGC:FGGDFCFFGGGGGCEDGGDGGEDCFGGFEGDEGGGDGGGFCGGGGGGFCFGFEGGGGGGCGGGBE:CC;CCFGG+=EECE?F?77:DFFGFDCDGDC:7FFF><?FD;>C@6B?DGGFDC33<6F?)66<B8448A54-446@6(.4<):26;62616;()46;B(((,(#####
@M06045:235:000000000-JCY5N:1:1101:11599:1870 2:N:0:CTCAGA
GGTAGCGCTGCGTTCTTCATCGATGCGAGAACCAAGAGATCCGTTGTTGAAAGTTTTAACGTTTAATATAAACAATTCAGACAGACTTCAATTGTAACAAAGAGTTTTGTTTTCCTCCCATGGGCGCTCACCAGCCATAAGGCCGACGTGGCAGAGCCATGTCCCATGGAAGCAACAGTAAAAAGGTACACAGTGTGGGTTGATAAAGAATATAAAATTCAATATACATTAATGATCCTTCCGCAGGTTCACCTACGGAAACCTTGTTACGACTTTTACTTCCTCTAAATGACCAAACACG
+
GGGGGGGGGGGGGGGGGGGGGGGGGGGGGGGGGGGGGGGGGGGGGGGGGGGGGGGGGGGGGFGGGGGGGGGGGGGGGGGGGGGGGGGGGGGGGGGGGGGGGGGGGGGGGGGGGGGGGGGGGGGGGGGGGGGGFGGGGGGGGDGGGGGGGGGGFGEDGGGGGGGFGGGGGGGGGGGGGGGGGGGCEGGGGGFFGGGGGGGGGGGGGGGCFGCFCFFC=F4CGGDGGFFFFFFFFFFGFFFAFCDE3<C;AFGFF@FFFF@1:5=:><B??AF:6<:4<DFFA9>F2-5::).422:?#####
@M06045:235:000000000-JCY5N:1:1101:23201:1888 2:N:0:CTCAGA
GGTAGCGCTGCGTTCTTCATCGATGCCAGAACCAAGAGATCCGTTGTTGAAAGTTGTAACGATTATGTTAATTTCTGACGCTGACTGCAACTGCAAAGAGTTGAAAAAGGTCCTACTGGCAGGCAAGCCTGCCGAGGAAACAATGGGTGCGCAAAAAGCAAGGGTAATATTCAGGCGATGGGCTCGATCGACGTACAGGCAAGCGTGTTATGGAGGGTAACCCCCGCAACACCACAGGCACCGCCGCCGCCAGCCAGGGAACGCCGCGTGAGGCGCACATGACTGTCCTCTCGGCAGGGCG
+
EGGGGGGGGGGGCF@FGGGGCFFGGGFFEFFGGGGFGGGGGGGGGGGGFGGGFGGCAFGDCCDGGEFFCEFGGGGGGGGGGGGGGGGGGCFGGGFCFFGGEFGCFGGGGGFGGGFGGGGGGCCCFGGGGGFFGF:7FGGGGGFGGG8DEGDECECFGDFGFCCEECGFFG;;CFFGG>EC=:8EGGGFGGGGGCEFCECEFG7FCC=>7+;C47<7><CCFF*>D35:>>F@3>FD4.35DGDDG:/>3@C)7:F04.-(136BB035B((36:(4(406)-))68<,<))4(((-#####
@M06045:235:000000000-JCY5N:1:1101:14350:1892 2:N:0:CTCAGA
GGTAGCGCTGCGTTCTTCATCGATGCCAGAACCAAGAGATCCGTTGTTGAAAGTTTTTACTTTATTTAGTTTGGTACTAAGACGACATGGTTCTTCAAGAGTTTTAAGAGGTTGGCCATCGACGGGCACTGTCCAGCGGGGGTTAAGACCCGCCGGCAGCCGACAGATCCTGTCGACAGGCCCGCGGAAGCAACGTGGTAAGGTAGAGACAGGGTTGGAGGGCTGGCCTGAAGACCCTAACTCAGGAATGAACCTTCCGCAGTTTTACCTAAGCTTGCAACGTAGCGAAGTGTTCCAACTC
+
CGFEEGGE;@EE@FCCE@EFE@<CFF<FF<FGFFGGG8,C<EF6EC,CCFCFFGG9EGGGFGG<F9FGGC<<FCFAEG,,6FGCF+CFCFFFGCGCFFC,B@@F9FFGFC@FGGGGFDFD+AFEG:=:C<FE<FG8<>=EE78BEFCFF8:B5@:5CEEEEE::8:<?E<B9C<*8:*=8=*;EC1/1:8*<A*****;+0ACFFCF:FGC4><;F@G*9C)/*1>>5*-29?=47.0<7**:*976)))*/017A:?6(-3,.))**1.4:>0<-3:><,(4((240((,).)))#####
@M06045:235:000000000-JCY5N:1:1101:8920:1896 2:N:0:CTCAGA
GGTAGCGCTGCGTTCTTCATCGATGCCAGAACCAAGAGATCCGTTGTTGAAAGTTTTGATTTATTTGTTTGTTTTACTCAGAAGTTCCACTAAAAACAGAGTTTAGGGGTCCTCGGGCGGGCCGTCCCTTTTTACGGGGCGCGGGCTGATCCGCCGAGGCAACGTATAGGTATGTTCACAGGGGTTTGGGAGTTGTAAACTCGGTAATGATCCCTCCGCGGGTTCACCAACGGAGACCTTGTTACGACTTTTACTTCCTTTAAATGACCAAGACTCCGCTGTTAGATCGGAAGAGCGCCCA
+
GGGGGGGGGGGGGGGGGGGGGGGGGD@EGFGFGGGGGGGGGGGGGCFGGGGFFGGGGGCGGGGGGGFGGGGGGGGGGGGGGGGGGGGGGGGGFGGGGGGGGFFFCGCFGGEGGGGGGCGGGGGGGGCEGGGGGFGGGGDGGGEGCEGGGGGGFGGG*?GGDDFGCCCEFGGGGGCFGCGGFGGEEEGGCGFGG?9CGGFF:CEGGFE79>CCC9FFFGD))175C?FF@:?>:)795)94?7>@CDC::B*@97?A40)).:):A>FB@BF<:(6:7??(((4))))-4<0:1(.(#####
@M06045:235:000000000-JCY5N:1:1101:17854:1912 2:N:0:CTCAGA
GGTAGCGCTGCGTTCTTCATCGATGCCAGAACCAAGAGATCCGTTGTTGAAAGTTTTGACTTATTTAAAAATCATACTCAGAGAGGCCAATGACTGCAATAGTTTGGTAGCGTCCCCCCGGCGGGCGAGCCCGCCGAAGCAACGACGTCCAGGTAACGTTCGCGATGGTTTAAGGTAGTTTTTACACTCTTTAATGATCCCTCCGCTGGTTCACCAACGGAGACCTTGTTACGACTTTTACTTCCTCTAAATGACCAAGATTCCGACCCCAGATCGGAAGAGCGGTGTGTAGGGAAGGGCC
+
GGGGGGGGGGGGGGGGGGGGGGGGGGGGGFGGGFGGGGGGGGGGGGGGGGGGGGGGGGGGFGGGFGGGGGGFGGGGGGGGGGGGGGGGGGGGGGGGGGGGGGGFFGGGGDGGGDFEGGGGGGGGGDGGGDCFGGGGCFDGGGGEGDCEC5CGCCFGGDGGG88CCE>EFG>FFGGGGFEFGGGGGGG?FEFFFF:CGGGFGDFECEEDGGG7>GFDFC*7C17FCFFFF>>FD5>GEFF?::CFFGGF??C=*-9(9)3:?<49?6)>>??:(,4110<0(23((((-,446<?03#####
@M06045:235:000000000-JCY5N:1:1101:15330:1930 2:N:0:CTCAGA
GGTAGCGCTGCGTTCTTCATCGATGCGAGAGCCAAGAGATCCGTTGCTGAAAGTTGTATATGATTATTATAGGCACATAGGCCCATTGATCACATTCTACAACATACAATGTGGTATATGAATACATAGTACTCGAGGGAGAGGTTACAAGTCATTTGAGAAGAGCTGTAGGCATTTCGCACTCAGCATTCCTCACATCCGGAAAGGCTATATAGCCATCCGATAGTCGACTGATCTCAACCCCCAAGACTACAAAAGGTGCACAGGTGGATGAATAGAGTCAAGACAAGCGTGCCGACCA
+
GGGGGGGGGGGGGGGGGGGGGGGGGGGGGGGGGGGGGGGFGGGFGGGGGGFFGGGGGGGGFFFEFGDGGGGGGCGGGGGGGGGGGGGGGGGGGGGGGGGGGFGFGGGGGGGGGGGGGDGGGGGGGGGGGGGGGGGGDGGGGEEDGE9>EFDEGGGGFFGFFGGGGGGGGGFFFGGCFGGGGGGGGGGGGGCDDEFFGG?EGGGGGGGGGG*?F@EFFFFGGDDC>BFF>AAFFAFGABFFFGCEG4CFF4:B8@4;4;035@;<E;;6431@3(1937<<A2:4)315<(3(4:0(#####
@M06045:235:000000000-JCY5N:1:1101:19539:1948 2:N:0:CTCAGA
GGTAGCGCTGCGTTCTTCATCGATGCCAGAACCAAGAGATCCGTTGTTGAGAGTTTTTACTTTATTTAGTTTGGTACTCAGACGACATAGTTCTTCAAGAGTTTTAAGAGGTTGGCCATCGACGGGCACTGTCCAGCGGGGTTTTAAGGCCCGCCGGCAGCCGACAGATCCTGTCGACAGGCCCGCCGAAGCAACGTGGTAAGGTAGACACAGGGTTGGAGGTCGGGCCAGAAGACCCTAACTCAGTAATGATCCTTCCGAAGGTTCACCTGAGATCACAAGTTAGCGAAATGGCAATCCC
+
GGGGGFGGGGGGFDGGGGGGGGGGGGGGGGGGGGGGGGGGGGGFGGGGGFGEGGFEGGGGGGGGAFAFGFFGGGGGGFGGGGGGGGGGGGGGGGGGGFGGGGFGGGGGGFGEGGGGGGGGGGGGGGGGGGGGGGGGGGGGGG7BFGDGGGCCEEGGGGGE>FD>EE8C9CFGGFGGGCGCCCEEGGGG58*CGFGECED*<:FGGGGGFDGGGC:*.<DGCGDCG@F>>B?)?<)0.874<9?F=D**09*/*.=:*9,((,495>/94<?0(4:).)(.806646)-14364).(#####
@M06045:235:000000000-JCY5N:1:1101:15445:1958 2:N:0:CTCAGA
GGTAGCGCTGCGTTCTTCATCGATGCTGGAGCCAAGAGATCCGTTGTTAAAAGTTTTTATAGTTCGCTAAGAACACTCAGATGTATCGTCGGGTACAAACAGAGATACTGAAACGCCGGCGGGCTCCCGAAGAAGCCGCCGAAGCAACAAGTTATAATGTTCACAAAGGGTTATGAGTGTAAACTCGGTAATGATCCCTCCGCTGGTTCACCAACGGAGACCTTGTTACGACTTTTACTTCCTCTAAATGACCAAGATTCCGCGTAGAGATCGGAAGAGCGTCGTGTAGGGAAAGAGCCAC
+
GGGGGGGGGFGGGGGFGGGGGGGGGGGGGGGGGGGGGGGGGGGFGGGGGGGFGGFGFFGGGGGGGGGCEGGGFFGGGGGGGGGGGGGGGGGGGGGGGGGGGGGGGCGGGGGGGGG7FGGGGEEGGGGGGGGGGGGGGGGGGDEEGGGGGGGFGGFFGFGGGGGFGGGGGGGGGGGGGGGGGGGGGGGGGGGGCEFGGGDGGGGGGGGGFGGGDDDDEGGGGCG=FFFFFFFFEFFGFFFFGC:7*::FFFFFFFFF@?BFBB<1117)0:4<?<0:9BF?0(416:(,67?72.,(#####
@M06045:235:000000000-JCY5N:1:1101:14448:1996 2:N:0:CTCAGA
GGTAGCGCTGCGTTCTTCATCGATGCCAGAACCAAGAGATCCGTTGTTGAAAGTTTTGATTTTTTGTTTGTTTATCAGACTGTTGCAGGTGTTTACAGCGTGTTTCGTGTCCCCGCGGGGCTACCGTTGGGGAAACAAACGAGGTCCCTCCCGCTCCCCGAGGGTACGGGGGAGGGAACCAAGGTACTCATAAAGGCAAGGGTGCTATCTCGACGGGGCCGAAGCCCCACGATAATGATCCTTCCGCAGGTTCACCTACGGAAACCGTGTTACGACTTTTCTTTCCTCTAAATGACGCAAC
+
GGGGGGGGGGGGGGGGGGGGGGGGGGGGGGGGGGGGGGGGGGGFFFGGGGGGGGGGGGGGGGGGGGGGGGFFGGFGGGGGGGGGGGGGGGGGGGGGGGGGGGGGGGGGGGFGGGGGGDGGGGGGGGGGGGGGEEFGGGGDEDCEEGCEGCGGGG>8E5:CEEGGGGFEGGGGDG>EEGGFGGGGGGGFGCFFCCG+:FFFEGFGGDCFF:C<DDFDBGGDGDGGD::DFB>37>3C=646>CFF4>C).79?FAFF@F??<<0;?()8>?B)),42<042)))6)-44><<<<)-)#####
@M06045:235:000000000-JCY5N:1:1101:19321:2055 2:N:0:CTCAGA
GGTAGCGCTGCGTTCTTCATCGATGCCAGAACCAAGAGATCCGTTGTTGAAAGTTGTAACTATTAAAGTTTTTCAGACGCTGATTGCAACTGCAATGGGTTTAAATTGTCCAATCGGCGGGCGAACCCGCCGAGGAAACGTAAGTACTCAAAAAACATGGGTAAGAGACAGCAGGACAAAGCCTACAATACTCTAGGTAATGATCCTTCCGCAGGTTCACCTACGGAAACCTTGTTACGACTTTTACTTCCTCTAAATGACCAAGATTCCGTGGGGAGATCGGAAGAGCGGTCGTGGATCG
+
GGGGGGGGGGGGFGGGGGGGGGGGGGGGGGGGGGGGGGGGGGGGGGGGGGGGGGGGGGGGFGFFGGGGEGGGGGGGGGGGGGGGGGGGGGGFGCCFFFGF@FGGGGGGDCGGGGGGDGGGGGGGEGFGGGGGGGGGGGGGEGGGGGGG9FGGGGGGCEGGFFCC9;9BFGGGGGGGGFGGGEFEGEGG?CFFFC?CFGCFGGG+<?7DC5//9D@<@C>CFC><DDFFFF?FF*0C?F>:<>DFGG=BF4C@F<F>F44<<B?0(.*9FF?3,170((,()4??<20(422(((((#####
@M06045:235:000000000-JCY5N:1:1101:16537:2061 2:N:0:CTCAGA
GGTAGCGCTGCGTTCTTCATCCATGCGAGAACCAAGATATCCATTGCTAAGAGTTGTGCTTAGTTAAGATACATCTTAGGTCATTCAAAAGGATTTCACCAGTTGAATATAGAAATTAGCCAAATGGGCAAAATAGGGTGAAAATGGTTATGGGTTTTCGCACCGCCGCCCCAAAGTGGTTGGGAAGCAGATTGAAAATAAGCCCGCCATTACGGGTACTTCACCTTCCTTCCCGAGAGAAGGAACGCAATTCGAATATGCCCCACTGAACCGAGCCGACCACCAGCGCAGGGGCCTGGGA
+
GGGGFFE@F@@F@@FGFGFDF,EE6CF@EEEFFE<EF9<D9EEEGCA,C,;,CF,6ECCGFGGGGGFF,@<,C@9,6CCFFFFFCGFECGGCFEFFG<FGCF,FEFFGGF<D??EAFGGGFGAF9E5,,B+?A?9=EFGEEE@EEDFGCF,@,DDC6EGGCGGGGGGEG8@++@DEFGGFG>E68,BFGF,@,5:DE7DEFG,@95C***++:CB)?C<888DCGAAAF=CFA):5)8));C5.*29))0/=+37(95))))(-425;4736(110,(7((((4(((-(((-(((-#####
@M06045:235:000000000-JCY5N:1:1101:21285:2088 2:N:0:CTCAGA
GGTAGCGCTGCGTTCTTCATCGATGCCAGAACCAAGAGATCCGTTGTTGAAAGTTTTGACTTATTCAGTACAGAAGACTCAGAGAGGCCATACAATGCAATAGTTTGGTTTTCCTCCGGCGGGCGCCCGCGAGGGCCGAGGGGCGCCGGGAAGGACCCGGGCCGCCCGCCGAAGCAACGGTTTAGGTAACGTTCACAATGGTTTGGGAGTTTTGCAACTCTGTAATGATCCCTCCGCTGGTTCACCAACGGAGACCTTGTTACGACCTTTACTTCCTCTAAATTACCAAGGTTCCCGAACT
+
GGGGGGGGGGGGGGGGGGGGGGGGFGGGGGGGGGGGGGGGGGGGGGGGGGGGGGFGGGGGGGGGGGGGGGGGGGGGGGGGGGGGGGGGGGGGGGGGGGGGFGFGFFGGGGGGGFFFFGGGGGGGGGGGGGGGGGDGGGGGGGGGGGGGGGGGGEFG5=CEGGGCCGGGGGGGEEGFGGGGEDGGGGGG7FGGGGGGGGGGGGG6:CGGGGDGGDFDFF47FFFGCBFFFABFFFDC53>:5>>=FGG>3)9>8;FFF?))4)61,3)0=AAAB9)54<)2)54)4:42:((.95>)#####
@M06045:235:000000000-JCY5N:1:1101:13223:2089 2:N:0:CTCAGA
GGTAGCGCTGCGTTCTTCATCGATGCCGGAACCAAGAGATCCATTGTTGAAAGTTTTGACAAATTTTCACAGTACTCAGACAGCCCATCTTCATCAGGGTTCACAGAGCGCTTCGGCGGGCGCGGGCCCGGAAACGTGCGTCCCCCGGCGACCAGGTGGCCCCGGTGGGCCCGCCAAAGCAACAGGTGTATAGAGACAAGGGTGGGAGGTTGGGCCGCGAGGGCCCGCACTCGGTAATGATCCTCCCGCAGGTTCACCTACGGAAACCTTGTTACGACTTTTACTTCCTCTAAATTCGACC
+
GGGGGGGGGGGGFGGGGGGGGFGGGGGGGGGGGGGGGGGGGGGGGGGGGGGGGGGGGGGGGGGGGGGGGGGGGGGGGGGGGGGGGGGGGGGGGGGGGGGGGGGGGGGGGGGGGGGGGGGDGGGGGGGGGGGGGGGGGFGGGEGGGECGGEGDGGGGGFGGGGGDG:8EGGGGGGGGG@EGFGGGGGFG<+:9+9<<EFG@C;:EGGFGG5FFGGFGDGGC)>D99>DEF>BFFFFD3967::CBDG75;)97:4746?<(2:1(4;5FFF<4<))(-4((6<28<<>25<><<A>)#####
@M06045:235:000000000-JCY5N:1:1101:23474:2154 2:N:0:CTCAGA
GGTAGCGCTGCGTTCTTCATCGATGCGAGAGCCAAGAGATCCGTTGTTGAAAGTTGTATTTTGAATTGTTTATTCATAATATTTTTCAGACAAAGAGTTAAAAAATAAAGGTTGATGTTTGGTCGATCTCCATGAAGAAGATCGACTGACATTGCACACAAGGTGGATATGGATTTAAAAAGTGCCATAAAACACTTATTATGAATGATCCTTCCGCAGGTTCCCCTACGGAAACCTTGTTACGACTTTTCCTTCCTCTAAATGACCAAGAGTCCGTCCGCAGATCGGAAGAGCGGAACCG
+
GGGGDFGECFGGGGG8AEFGDGFFGG7FGGGGGCFGFDFFGGGGGGG8FGFGGGFGGFGGCFGGGGGGFG89FGGGGGGGFGGGG<,<?FGGGGGGGGF<FCCG+FCFFGDFFGGGGFFFG+AA:CCGFGGG9FGGFGGEGFFGGGG>DFGGGCFGFDGEGFGGGEDEGAFFFGGGFFEFCGGGFGGDF9A3:6@C9<,;7,<F;,,;CC7C@CFD*;D7F?4**@FFFFFAB4ACFFFFF8FB:)/:FF7*3<8@CA4)1.5<C<FFF?((9)731(43;11972(,3((..(2(#####
@M06045:235:000000000-JCY5N:1:1101:8779:2167 2:N:0:CTCAGA
GGTAGCGCTGCGTTCTTCATCGATGCCAGAACCAAGAGATCCGTTGTTGAAAGTTTTAACTTATTAAATAAGATACTCAGAGAAACAATAATAACAATAGTTTGAGTTCTTTCGGCGGCCGTAAGACGTCCGCCGAAGCAACCGGTCTGTTCGTTCACAATGGGTTTAGAGAGTTATACTCGCTAATGATCCCTCCGCTGGTTCACCAACGGAGACCTTGTTACGACTTTTACTTCCTCTAAATGACCAAGATTCCGGGACGAGATCGGAAGAGCGTCCTGTAGGGAAAGAGTGTACATCT
+
GGGGGGGGGGGGEG@FGGGGGGGGGGGGGGCEGGGGGGGGGGGGGGGGGGFFGGCFGGGGGGFECGGFGGGGFFGGGGGGGGGGFGGGGGFGGEGGGGGGGGGGFGGGGGGGGF7B@CEGGGGGFFFCFGGGGGGGGGGGGGGGGEDGGGGGGGGGGGGGFC>,@EEGGGEDDGGGGDGGGGGEGEGCGGGGFFCCED8C5FGCFGGFE<D>53;GFCD+2;CFGFFFFFAFBFFCFFFFF>CFFF*9;>*8?<B<).(,-37944?@EB017(44>B(,)62<A07:<:3:))))#####
@M06045:235:000000000-JCY5N:1:1101:9385:2219 2:N:0:CTCAGA
GGTAGCGCTGCGTTCTTCATCGATGCCAGAACCAAGAGATCCGTTGTTGAAAGTTTTGACTTATTCAGTACAGAAGACTCAGAGAGGCCATACAATGCAATAGTTTGGTTTTCCTCCGGCGGGCGCCCGCGAGGGCCGAGGGGCGCCGGGAAGGACCCGGGCCGCCCGCCGAAGCAACGGTTTAGGTAACGTTCACAATGGTTTGGGAGTTTTGCAACTCTGTAATGATCCCTCCGCTGGTTCACCAACGGAGACCTTGTTACGACTTTTACTTCCTCTAAATGACCAAGATTCCCACGAG
+
GGGGGGGGGGGGCFGGGGGGGGGGGGGGGGGGGGGGGGGGGGGGGGGGGFGGGGGGGGGGGGGGGGGGGGGGGGGGGGGGGGAGGGGGGGGGGFGDFFGGGGGGGGGGGGFGGGGGCCEDGGCGEGGGGGGGGGGGGGGGGGGGGGGGGG@8EGGGGGDGG5EG>EGEDEECGEGGF88ECEEG76@?EFEGGGDF+<+<A<AC57EGEGF7C4=FFFFFF7CFGFFFFFBFFFEC>>)<F7*1>CCFEFDB30>3?B)56<<0:>F>6<A)<).)-.:74)6.47:3,.:74<5)#####
@M06045:235:000000000-JCY5N:1:1101:23800:2223 2:N:0:CTCAGA
GGTAGCGCTGCGTTCTTCATCGATGCCAGAACCAAGAGATCCGTTGTTGAAAGTTGTAACTATTAAAGTTTTTCAGACGCTGATTGCAACTGCAATGGGTTTAAATTGTCCAATCGGCGGGCGAACCCGCCGAGGAAACGTAAGTACTCAAAAAACATGGGTAAGAGACAGCAGGACAAAGCCTACAATACTCTAGGTAATGATCCTTCCGCAGGTTCACCTACGGAAACCTTGTTACGACTTTTACTTCCTCTAAATGACCAAGATTCCGCCTCAAGATCGGAAGAGCGTCGGTTCGGGC
+
GGGGGGGGGGGGGGGGGGGGGGGGFGGGGGGGGGGGGGGGGGGGGGGGGGGGGGGGGGGGGGGGGGGGFGGGGGGGGGGGGGGGGGGGGGGGGECEFFGGGGGGGGGGGGGGFGGGGGGGGGGGGGGGGGGGGGGCGGGGGGGGGCEGGGGGCGGGGGGGGCFDFG?6EGEGGGGGGGGGGFFGGFGGECBEF7?EFGGFG?7<?FGGGGDDGGE<FGFGGGGGGEFFFBFFFFFGFFEFD5C4FCDFF7CFF4BAFFAFF??0(.98*5,(-(,52)52>,1(-3::7>;0-43(#####
@M06045:235:000000000-JCY5N:1:1101:8343:2259 2:N:0:CTCAGA
GGTAGCGCTGCGTTCTTCATCGATGCCAGAACCAAGAGATCCGTTGTTGAAAGTTGTAATTATTACATTGTTACTGACGCTGATTGCCATTACAAAAAGGTTTATGGGTGGGTCCTTGTGGTGGGCGAGCCCACCAAGGAAACAAGAAGTACGCAAAAGACACGGGTGGAATAATTCAGCAAGGCTAGCCACCCCGAGAGGTGCCAGCCCGCCTTAATATTTGGGTAATGATCCCTCCGCAGGTTCTCCTACGGCGACCTTGTTACGACTTTTATTTCCTCTAATTGACCAAGATTGCTAG
+
GGGGGFGGEFEGGGDGGFGFAFCFGGG9FGGGGGCGGGFGGFCFFF@FCFFFGGGGFCDFGCFGFFEF<AG99CFGG8FEGDEDGFFGDF9,CFF=@FGGGG,BFG8,9,@7FDFEGGEFCF+CCD7F@FGFFEEGCFGFGEGGGGGGF>EFEE>CCF@FG=@B6EEC:>4@<,;CFECFFGF58D?@FGFFGDBEDCCC*4=<F7C7FG:CCC>*;@CCCGC+*2;867<7F@FDF3;D<9D@=>*/09F?:()4>EFF2)66247@EF:<A)-.:5)).-4>)))--).((33)#####
@M06045:235:000000000-JCY5N:1:1101:12497:2316 2:N:0:CTCAGA
GGTAGCGCTGCGTTCTTCATCGATGCCAGAACCAAGAGATCCGTTGTTGAAAGTTTTTACTTTATTTAGTTTGGTACTCAGACGACATGGTTCTTCAAGAGTTTTAAGAGGTTGGCCATCGACGGGCACTGTCCAGCGGGGTTTTAAGGCCCGCCGGCAGCCGACAGGTCCTGTCGACAGGCCCGCCGAAGCAACGTGGTAAGGTAGACACAGGGTTGGAGGTCGGGCCAGACGACCCTAACTCAGTAATGATCCTTCCGCAGGGTCACCTGAGATCACAAGTTAGCGAAATGCCAACCCT
+
GGGCGGGGGGGGGEGGGGGGGGGGGGGGGGGGGGGGGGGGGFGFGGGGGGGGGGGGGGGGGGGCFGGGGGGGGGGFGGGFGFGGGGDGGFFGGGGGGFGGGGGGGGFEGGGGGGGGGGGGDGGGGGGGGGGGGGGGGGDGGGDGFFFFG8EGGGGGCEGGGFGGGGGFFC9<CGGGFCE=5FEEGGGGGGGGGFCG*8CECFCGGGGGGGGG<FDFFDG4FCCCCBEBFBFF)5))7).)797BFGGFFFGF75*6@@:B?03>(8)76)).,1:<B:34)(.-4429>04:))))#####
@M06045:235:000000000-JCY5N:1:1101:16372:2353 2:N:0:CTCAGA
GGTAGCGCTGCGTTCTTCATCGATGCCAGAACCAAGAGATCCGTTGTTGAAAGTTTTCGTTTATTTAATTAATACTCCGACGTAAAGAGAACAGCGTTAAATGGTCCTCCGGGGGCGGCGGCGGACGCTCTGCCCCCGAGGCAAAAGGGTTTTGGTCAACAATGGGTTGGGGACGGGGGCACGGAGGCCCGCCATCTTTGGTAATGATCCCTCCGCAGGGTCACCTACGGAGACCTTGTTACGACTTTTACTTCCTCTAAATGACCAAGATTTCGGGGGAAGATCGGAAGAGCGCCGAGCT
+
GGGGGGGGGGGGGGGGGGGGGGGGGGGGGGGGGGGGGGGGGGGFGGGGGGGGGGGGGGGGGGGGGGGGGGGGGGGGGGGGGGGGGGGGGGGGGGGGFGGGGGGGGGGGGGGGDGGGGGGGGGGGGGGGGGGGGGGGGGGGGGGGGGGGGFGGGGGGFGGGGCFGGGGGEEGGDGGGGEGGGGGGGGGGGE8E>EGFGGDFGGGGFFFFGGFGGC;33CD3>F4>FFFFDF?EB:@47@/9>D*8CDG?FFGFFFF9FF24>ADFBF)774<<))(44;06B?249?B6?>:0:;0,#####
@M06045:235:000000000-JCY5N:1:1101:18595:2382 2:N:0:CTCAGA
GGTAGCGCTGCGTTCTTCATCGATGCCGGAACCAAGAGATCCGTTGTTGAAAGTTTTAATTAATTGAATAATTGTCTCAGACTGCATACTTCAGACAGCGTTCACAGGGGGCTTCGGCGGGCGCGGGCCCGGGGGCGGATGCCCCCCGGCGGCCGTGAGGCGGGCCCGCCGAAGCAACACGGTTCGTTAAACACGGGTGGGAGGTTGGACCCCGAGGGGCACTCACTCAGTAATGATCCTTCCGCAGCTTCACCTACGGCAACCTTGTTACGACTTTTACTTCCTCTAAATTACCCAATAG
+
GGGGGGGGGGGGGGGGGGGGGGGGGGGGGGGGGGGGGGFFGGGCFGGGGGGGGGGGGGGGGGGGGGGGGGFGFGGGGGGGGGGGGGGGGGGGGFFFGGGEFGGGGGGGEGGGGGGCEGCDGGGGGGGGGGG:EGGGGGGGGGGGGGGGGGCEGGEGGC5FFGGGGEGGEGGDGGGGGG=CGGGEGGGGGGGGGGGGGGGEDDG5EGGDFGFGCD@D@DDG)956C?4=FFFFFFFG?FFF>:<3D5<).1:7@7*3;3<(4(2143*9@2<(1(-3:))).:48AAFA2)-.356(#####
@M06045:235:000000000-JCY5N:1:1101:8222:2390 2:N:0:CTCAGA
GGTAGCGCTGCGTTCTTCATCGATGCGAGAGCCAAGAAATCCGTTGTTGAAAGTTGTATTTGAATTGTTTATTCATAATAGTTTTCAGACAGACAGTTAAAAAATAAGTTGATGTTTGGCCGCTTTCATAAAGAAAACGGCTGACATTGCACACAAGGTGGATATGGATTTAAGAAGTGCCATAAACACTTATTATGAATGATCCTTCCGCAGGTTCACCTACGGAAACCTTGTTACGACTTTTACTTCCTCTAAATGACCAAGATTCCGTCGAGAGAGCGGAAGAGCTGCTGGTAGAGAG
+
GGGGGGDGECEGFCFGGFGFGFGGGGECGGGGFFGGGGGGGGCFFEGGFGFFEEFGGFGCGAEGGCFGGGGGGGFCGCFGFGGGGGGFGGGGGF?FFGGGGGGGGGFGGGGGGGGGGDGGGGGGGGFGGG9EDDFGGGD7=ECGGFFDD;,4EFGGGGGGGFFGGGGGGGFGG9=DGD?GGGAEGGGGGGGG;FEFF:DEFGG7EFGGGDDGGC;C8D+;>DGGGFE>A:38B=AG>;5?45C:7*:CFBGCF36)AFF<6372(/@AA1;3((.(43,,39911,(4-.,))(,)#####
@M06045:235:000000000-JCY5N:1:1101:12563:2397 2:N:0:CTCAGA
GGTAGCGCTGCGTTCTTCATCGATGCCAGAACCAAGAGATCCGTTGTTGAAAGTTGTAACTATTAAAGTTTTTCAGACGCTGATTGCAACTGCAAGTGGTTTTAAAGTGTCCTGACGGCGGGCGGACCCGCCGAGGAAACGAAGGTGCTCAAAAGACATGGGTAAGAGATGGCAGGCAAAGCCCGCAACTCTAGGTAATGATCCTTCCGCAGGTTCACCTACGGAAACCTTGTTCCGACTTTTACTTCCTCTAATTGACCAAGATTCCGGCGGGAGCACGGAAGCGCGTCGTGGAGCCCCT
+
GFFGFGGGGCCGGDGGFFFGGGGGGDFFEFGFGGFGGGGCFDEFG:F@CGGGGGGGGGGGCFGGGGGFFGGGCFGF9@C@F:@EFGFGGGGCCF9FEFGGGGGGGGGDGGGGGGEFGGDFGDGEF@FGG7FGGDFGG>7DBEEC>>>6,2D@?FCFF,?C6CFGFF?:8C9CFEEEDGGFE6FCEE>ECC+?CFDECGF9F++<C?792C))C<?D?*29C7777>>FF:B4*7*07:>;DF*97F7*99FFFF*4@*57)(3(,61@990132((((.-,-4604;9>096(-((#####
@M06045:235:000000000-JCY5N:1:1101:12866:2424 2:N:0:CTCAGA
GGTAGCGCTGCGTTCTTCATCGATGCCAGAACCAAGAGATCCGTTGTTGAAAGTTTTTAGGTCATTATAAATCAACTAAGAACGTCACGGCGATATCCAGAGTTTGGAGGTGTGGCCGTTGGCGGGCGCTGGCCAGAGGCCCGAGGACCTCCGGCGGCCGCGAGACGGGCCCGCCAAAGCAACGTGGTGTTTAAACAGAGGGTTGGAGGTCGGGCCACGGGGACCCTAACTCGATAATGATCCGTCCGCAGGTTCACCTACGGAAACCTTGTTACGACTTTTACTTCCTCTAAATTGCTGG
+
GGGGGGGGGGGGGGGGGGGGGGGGGGGGGGGGGGGGFFFGGGGGGGGGGGGGGGGGGGGGGGGGGGGGGGGGGGGGGGGGGGGGFGGGGGGGGGGGGGGGGGAFGGGGFGGGGGGGGGGGGGGDCFDGGEGGGGGGGFGGGGGG>CEFFG7DC>C8CEGGGGGDEGEEE>EG=8:CC8CF6CC?18CCFC*ACFFDGGGGFE5EECFGGGGGGGF3)17CDD39*8@F;::6@5:F548*00:)9DGF>D<D@>FDF=2((8?F?FFF5<2<)))((-414468<A25).-)-)4)#####
@M06045:235:000000000-JCY5N:1:1101:11765:2448 2:N:0:CTCAGA
GGTAGCGCTGCGTTCTTCATCGATGCGAGAACCAAGAGATCCGTTGTTGAAAGTTTTAACGTTTAATATAAACAATTCAGACAGACTTCAATTGTAACAAAGAGTTTTGTTTTCCTCCCATGGGCGCTCACCAGCCATAAGGCCGACGTGGCAGAGCCATGTCCCATGGAAGCAACAGTAAAAAGGTACACAGTGTGGGTTGATAAAGAATATAAAATTCAATATACATTAATGATCCTTCCGCAGGTTCACCTACGGAAACCTTGTTACGACTTTTACTTCCTCTAAATGACCAAACCGT
+
GGGGGGGGGGGGFFGGGGGGGGGGGGGGGGGGGGEFGGGGGGGGGGGGGGGGGGGGGGGGGFFFGGGGGGGGGGGGGGGGGGGGGGGGGGGGGGFGGGGGGGGGGGGGGGGGGGGGGGGGGGGGGGGGGGGGGGGGGGGGGGGFGGGGGGGGGGGGGGFGGGGGGGGGFGDFFFGGGGGGGGFGDGGGDAF:8@EEFECEEGF:CGE7=7+=FFF7::0@:FCF7BACFEFFFAC+=CFFGGGEDGC0==FF4<AFEE60;@@8EFF8+.(39?:)6).6<2<9)-5><AA2>34.#####
@M06045:235:000000000-JCY5N:1:1101:17445:2454 2:N:0:CTCAGA
GGTAGCGCTGCGTTCTTCATCGATGCCAGAACCAAGAGATCCGTTGTTGAAAGTTTTGATTTATTTGTTTTATTCTCAGAGATACAACTGAAAACAAGAGTTTTGAAATCCGTCGGCGGACTACAGGGTAGCTACAGGGTAGCTGCCGGGTAGGCCGCCGAGGCAACAGGTATGTTCACATGGGTTTGGGAGTTTTACAACTCTGTAATGATCCCTCCGCTGGTTCACCAACGGAGACCTTGTTACGACTTTTACTTCCTCTAAATGACCAAGATTCCGACGGGAGATCGGAAGAGACAGG
+
GGGGGGGGGGGGGGGGGGGGGGGGGGGGGGGGGGGGGGGGGGGGGGEGGCGGGGGGGGEGGGGGGGGGGGGGGGGGGFGGGGGGGGGGFGGGGGGGGGGG<FGGGGGGGGFGGDEEGGGGGGGGGGGGGGGGGGGGGFFGGGGGGGGGEEGGGGGGGGGGEGGGGGGFGGGGGGGGGGGGGGGGGGGGEGGGEFGGCFGGG?GGFC?GDDC>DCFGFGGGGGGFFF=FF?BFFFDD@FFFCC*9:>>:DEG=F26<FFA<A<<<4AF76>BFB0?F<AB?>319(2-32:??:3:(#####
@M06045:235:000000000-JCY5N:1:1101:10440:2459 2:N:0:CTCAGA
GGTAGCGCTGCGTTCTTCATCGATGCCAGAACCAAGAGATCCGTTGTTGAAAGTTTTGACTTATTCAGTACAGAAGACTCAGAGAGGCCATACAATGCAATAGTTTGGTTTTCCTCCGGCGGGCGCCCGCGAGGGCCGAGGGGCGCCGGGAAGGACCCGGGCCGCCCGCCGAAGCAACGGTTTAGGTAACGTTCACAATGGTTTGGGAGTTTTGCAACTCTGTAATGATCCCTCCGCTGGTTCACCCACGGAGACCTTGTAACGACTTTTACTTCCTCTAAATGACCAAGATTCCCGGACC
+
GFGGGGGGGGGGGGGGGFFFGGGGGGGGGFGGGGGGGGGGGGGGGGEGGGGGGGGGGFGGGGGGGGGGGGGGGGGGGGFFGGGGGDFGGFGGGGGFGGGGGGGGFGFDGGGGGGGGGGDFEGC:FGFFGGGG>@EGGGGGGGGGGEGGC5C@EGGFGGGGDGGGEEGGGGGGGGGGGG=G:EEGGCF@FGG6;C@FGGGGGEFF=7EFCDF7FCFGFGGGGGGGGF=@4)6567>DDE5@G>F=*:*7;75571F()=<64::(,9@)9<<-))..)-6264955<??<1(,5-<2#####
@M06045:235:000000000-JCY5N:1:1101:11787:2483 2:N:0:CTCAGA
GGTAGCGCTGCGTTCTTCATCGATGCTGGAGCCAAGAGATCCGTTGTTAAAAGTTTTGACAGTTCGCTAAGGACACTCAGAAGTATCGTCGGGTTCGAAAACAGAGATTCTGATGAGACCGGCGGGCACCCTTGCGGGCGCCGCCGAAGCAACAGGTATAATAGTTCACAAAGGGTAGAGAGTGTAGTACTCAGTAATGATCCCTCCGCTGGTTCACCAACGGAGACCTTGTTACGACTTTTACTTCCTCTAAATGAACAAGATTCCGGAACGAGACCGGAAGAGCGGCGGGTAGGTGCGA
+
GGGGGGGGGGGGGGGGGGGGGGGGGGGGGFGFEFGGGGGGGGGGGGEGGFGGGGGGGGGGGGGGGGGFGGGGGGGGGGGGGGGGG9FGGGGGGFGGGFEGCGFGGGFFGFFGGFGGGGGGEGGEGGG7FFGGGGGCGG<CEGEGGEEEGD7CBECG99CFC9FFFFFGGGGF?FG>EGGGG=+>+<CCC<EGCCCFFE7?7@FGGGGGEDC39>?>@GFGDDGDD@F5;<2/=9@5<@B>7:>FGCFFBFC4?<F<9*-)48:)64BF:2;9039B0-4;((-,4(3((((,,(,4#####
@M06045:235:000000000-JCY5N:1:1101:17755:2490 2:N:0:CTCAGA
GGTAGCGCTGCGTTCTTCATCGATGCCAGAACCAAGAGATCCGTTGTTGAAAGTTTTAACTTATTTCTTAGTTATGATTCAGAATGCCAAAAATTAACAAGAGTTTAGTAGTCCACCGGTGGTCAGTCCGAAGACCAACCACCGAGGCAACAGTGGTAAGTTCACATGGTTTGGAGAGTTAACAACTCAGTAATGATCCCTCCGCAGGTTCACCTACGGAGACCTTGTTACGACTTTTACTTCCTCTAAATGACCAAGATTCCGGCCCTAGATCGGAAGAGCGTCGTGTAGGGAAACCGAA
+
FFGGGGGGGGGGGGGGGFGGFFGGGGGGFGGEECGFFGCFGGGGGGGGGFEGGGFGGGGFGGFGGGGDGGGFGFGGGFAFGGGGGGGCGGGGGGGGGGGF@CGFGGGGGGGGGFGEF@FEGGEGGGGGCFGDFGGGCFFGGGGGCE>6BFCBF;EFCDFGEGGGGDFGGGGFG6DBEE8FFG,@FC8EGGGGGGGGFFGDFGGDEEGGFGDGFGFGFGGGDGGGGF6=F?CB4?;DFFFACCGFDF=8+1:+87AEF41<CC?EF>)<F2(.))-3(,4:?7(319(,(3621.:2#####
@M06045:235:000000000-JCY5N:1:1101:12275:2518 2:N:0:CTCAGA
GGTAGCGCTGCGTTCTTCATCGATGCGAGAACCAAGAGATCCGTTGTTGAAAGTTTTAACGTTTAATATAAACAATTCAGACAGACTTCAATTGTAACAAAGAGTTTTGTTTTCCTCCCATGGGCGCTCACCAGCCATAAGGCCGACGTGGCAGAGCCATGTCCCATGGAAGCAACAGTAAAAAGGTACACAGTGTGGGTTGATAAAGAATATAAAATTCAATATACATTAATGATCCTTCCGCAGGTTCACCTACGGAAACCTTGTTACGACTTTTACTTCCTCTAAATGACCAACGGGG
+
DDGGGFGEGGGGGCEGGGGGGGGG9FECGGGGGGGFGFGGGFGGGGGGGCCGGGGGGGGGGFFFGGGGGFGFGGGGGGGGGGGGGGGGGGGGGGGGGGFACFGFFFGGGGGDFGFGGGGGGCGGGGGGDGGGGGGFFGGCCGFFGGGGGGCEG*:CFGGGGGGGGFGCCFCFGGGGGFGGGG?FGGFFFCCGE+@C@GGGGC6?EG?FGGGGF7=D**7CFGFGFF?FFFFF?4@F=FF?:FDFGDC5?6*965@BE>(89B??ABFFFF089<2)-63)64<AA>A249<))574#####
@M06045:235:000000000-JCY5N:1:1101:10825:2523 2:N:0:CTCAGA
GGTAGCGCTGCGTTCTTCATCGATGCAAGAGCCTAGAGATCCATTGTTAAAAGTTGTCAATAATTAAATTTATCACACACAGTCAACACAACACACATTTATATAGTTATCTGCCAGCCGAAGCCGGCGGATTAATATTCGCAGAGACGCTCTCGCGCCCCCACAAGTATTGGATTTGTTAATGATCCTTCCGCAGGTTCACCTACGGAAACCTTGTTACAACTTTTACTTCCTCTAAATGACCAAGATTCCGGGTATAGATCGGAAGAGCGTCGTGTAGGGAAAGAGTGTAGATCACAGA
+
GGGGGGGGGGGGGGGGGGGFGGGGGGGFGGGGGGGFGGGGGGFGGGGGGGGGGGGGGGGGGGGGGGGGGGGGGGGFGGGGGGGGGGGGGGGGGGFGGGGGGGGGGGGGGGGGGGGGGGGGGGEGGGEGGGGGGGGGGGGGGDGGGGGGGG@EGGCEGGEGGGDGGFG;CFGGGDGGGGFFFGGG9>FGGGGGEDCEGGFDCGGG6?ED5DDFC<FCFGGGFCGGGFFFFFFFBFFGFFAF7+;6<<<5=@7@FBFFFFA>F2)8?:BB4,402<6;B3:A284,((((.6<<2)))#####
@M06045:235:000000000-JCY5N:1:1101:18618:2532 2:N:0:CTCAGA
GGTAGCGCTGCGTTCTTCATCGATGCCAGAACCAAGAGATCCGTTGTTGAAGGTTTTGACTTGTTTTTTTTTGTCACTCAGAAGACTCTGAAAAGTGATTTTTGGGTACTTTCGGCGGCCGTTGGGCGCCCCCCGGGGCCGGCCGCCGAAGCACGTAGAGGTAGGTTCGCAGGGTTTAGAGTAGAAACTCGGTAATGATCCCTCCGCTGGTTCACCAACGGAGACCTTGTTACGACTTTTACTTCCCCTAAATGACCAAGATTCCGGCTCGAGATCGGAAGAGCGTCTTGTAGGGGACAGC
+
GGGGGGGGGGGGGGGGGGGGGGGGGGGGGGGGGGGGGGGGGGGFGGGGGGGGGGGGGGGGGGGGGGGGGGGGGGGGGGGGGFGGGGFGGGFGFFFFGFGGGGG:CEGGGGGGGGGGGGGGGGGGFGGGGGFGGGGGEGGGGGGGGEGGGGGGGGGG8;BEGGGDFGGG8EEGGG8EECGFF+9AFFGGFG>EGGGG9FFGGGCFE=E7EG7C7*@:69<1C*/9*8@?=A>?F)5CBE=@:F:@7D*0).**1)/.9<?11,6<),<>532-((3)-1(403((-31((.646523#####
@M06045:235:000000000-JCY5N:1:1101:18835:2545 2:N:0:CTCAGA
GGTAGCGCTGCGTTCTTCATCGATGCGAGAGCCAAGAGATCCGTTGTTGAAAGTTGTATTTTTGAATTATGTTTATTCAGAAATAGATATTCAGACAAACTGCTTTAAAGGTGTTAAGTTAATCAAACCCTCTTGGCTTTTTAATGCCAGAGAGAGTTCAAACACGTTGCACACAAGGTGGATATGGATTTTTTTAAAGAGTGCCATAAAACACTCAATTATGAATGATCCTTCCGCAGGTTCACCTACGGAAACCTTGTTACGACTTTTACTTCCTCTAAATGACCAAGTTTCCCCACCA
+
GGGGFGGGGGGGGFGGFGFGGGGGGGGGGCGGGGGGGGFFGGGFGGGGCGGCEEGGGEGGGGGD:FAEGEFFGGGGGGGGFGFGEFFFGGGGFGGGGFFGGFFFGGGGGGFGGGGFFGGGGGFGGGGGGGGGGGGFFGGGGG8EFGDGFGGGGDGGGGGGFD,@EEEDGGDGGGGGFGFFGGGGGFFFFFGGGEEGGFFDFGFFC9FGFGGGGFFFFGGGGG++21:AEEFFFFFGFFFF<FFFGGGF484?:>F@F*)17<C;D>EFFC5@<<7@E<9@3))..5,3:()64)4)#####
@M06045:235:000000000-JCY5N:1:1101:21706:2560 2:N:0:CTCAGA
GGTAGCGCTGCGTTCTTCATCGATGCTGGAGCCAAGAGATCCGTTGTTGAAAGTTTTAACAGTTCGCTTAGAACACTCAGAAATATCGTCGGGTTCGAACAGAGATTCTGATGATACCGGCGGGCACGCCCCGGGAGGCGCGCCGCCGAAGCAACAGGTATAAAGGTTCACAAAGGGTTATGAGTTATAGTACTCGGTAATGATCCCTCCGCTGGTTCACCAACGGAGACCTTGTTACGACTTTTACTTCCTCTAAATGACCACGATTCCGGGGCGAGACTGGAAGAGCGGCGTGGGGCCC
+
GGGGGGGGGGGGGGGGGGGGGGGGGGGGGGGGGGGGGGGGGGGFGGGGGGGGGGGGGGGGGGGGGGGGGGGGGGGGGGGGGGGGGGGGGGGGGGGGGGGGGGGGFGGGGGGGGGGGGFGGGGGDEGGGGGGGGGGGDGGGGGGGGGGGGGGGFGDFGGCFGGFGGGCFGFGGGGGGGGGGGGGG@ECFFF9EGFGGGGFEGGGCCGGGGGGDGDBDFGGCFGFDDDB@B?:)769FB?DFG<DFGFGF?6D?@269FFA9AFF((-5@4<:9>B0122(()),(5(((((((4(,(#####
@M06045:235:000000000-JCY5N:1:1101:16828:2567 2:N:0:CTCAGA
GGTAGCGCTGCGTTCTTCATCGATGCTGGAGCCAAGAGATCCGTTGTTGAAAGTTTTAACAGTTCGCTTAGAACACTCAGAAATATCGTCGGGTTCGGACAGAGATTCTGATGATACCGGCGGGCACGCCCCGGGAGGCGCGCCGCCGAAGCAACAGGTATAAAGGTTCACAAAGGGTTATGAGTTATAGTACTCGGTAATGATCCCTCCGCTGGTTCACCAACGGAGACCTTGTTACGACCTTTACTTCCTCTAAATGACCAAGATTCCGCCAGAAGATCGGAAGAGCGTCGTGGCCAGC
+
GGGGGGGGGGGGGGGGGGGGGGGGGGGGGGGGGGGGGGGGGGGGGGGGGGGGGGGGGGGGGGGGGGGGGGGGGGAFGGGGGGGGGGGGGGGGGGGGGGGGGGGGFGGGGGGGGGGGGGGGGGGGGGGGGGGGGGGGGGGGGGGGGGGGGEGGGGGGGGGGGGGGGGFGFGGGGGGGGGGGGGGGFGG7CG<0AFGGGGFGFFGFGGGGFGDGDD@GFGGGGGFGG>>BEBB?FFFF=F:5CDCFGGGFF?C4744<=FDFAB0?(,9FFB040(,80(85<?BF<0((.-4(4-((#####
@M06045:235:000000000-JCY5N:1:1101:11653:2568 2:N:0:CTCAGA
GGTAGCGCTGCGTTCTTCATCGATGCCAGAACCAAGAGATCCGTTGTTGAAAGTTTTGACTTATTCAGTACAGAAGACTCAGAGAGGCCATTAATGCAATAGTTTGGTTTACCTCCGGCGGGCGCCCGCGAGGGCCGGGGGGACCCGGGACGGACCCGGGCCGCCCGCCGAAGCAACGGTCTAGGTAACGTTCACAATGGTTTAGGGAGTTCTGCAACCCTGTAATGATCCCTCCGCTGGTTCACCAACGTAGACCTCGTTACGATTTTTACTTCCTCTAAATCGCCCAGCTTCCCACAAC
+
@EF@@<::F7@@B;@FF96,CCCECGG9EFGGFGDE8E,CEE,CCFG,C9<@FFFE,,,,@9CEGF,,CF<,CFFFCFFG,@@@F,CEGF8,,9FFG9,A,?,5CFDF,4EEF9A=CCDCD@CC7FGFEG+@@C7@CGC*:?**;*:*8E*:*;CCEECED8C5E:?EEGGGEGGF*/:**2:@6CFEC8;*;8C<+0+<+3:C9F5DE*>*0C?****94<6**08*9))7@FEDE>@30*2/00*)0)*.0283?),-4(43-(058<1-644345)))).)(4((-4(,)..(#####
@M06045:235:000000000-JCY5N:1:1101:21187:2580 2:N:0:CTCAGA
GGTAGCGCTGCGTTCTTCATCGATGCAAGAGCCTAGAGATCCATTGTTATAAGTTGTATCAGTTGTGTGATTGCCGTGCTCGCGTCAACGAGCCAGACAGCGTACAATTGAGCAACAAGGACACACTAGTTTAACAGCACAGGGGGGTGGCACAAACAAGCAAGCAAGCAAACAAGCAAGCAAGCATGAGAGACCACCACCACCTGGGGAACATTTCAACGTGGTCTCAAGGGTGTTGAGAGGGATGGATGTGTAATGATCCTTCCGCAGGTTCACCTACGGAAATCTTGTTACGATTGCC
+
GGGDGGGGGGGGEGGGGGGGGGGGGGGGGFFGGGGGGGGCFEFGGGGGGGGGGGGGGFGGGGFGGGGGGGGGCC9FF+F@GGEEEGGGGGGGGGFGFGGGGGGCFGECFGFGGEFFGGGGFGGGGGGF<EFFFGFEFE,6@ECEGDGE58C@BFGGGFGFFGGF;EGGGGGGDCFCGCFCE6FGGG72C6++;AFC*CGGGGCGGCG5EDG3F*8D**:751CDG?*1/57?;>D5:>?4*2*557C:56*0067<??2-6426433>)(38<<4)344,8,,43).5.464644(#####
@M06045:235:000000000-JCY5N:1:1101:10418:2653 2:N:0:CTCAGA
GGTAGCGCTGCGTTCTTCATCGATGCGAGAGCCAAGAGATCCGTTGTTGAAAGTTGTATTTTGAATTAAGTATTCATAATATGTTTCAGACAAAATCACTAAAGTTCTGAGTAGATATAAATCCCAAAGGTGACCACACGGCTTTTGACAGCCGGCAGCCCCCAGAGAGATGACATTGCACACAAGGTGGATATGGATTTTTGAAAGTGCCATAAAAACACTTGATTATGAATGATCCTTCCGCAGGTTCACCTACGGAAACCTTGTTACGACGTTTACTTCCTCTAAATGACCAAGCGCA
+
GGGGGFGGGGGGGGGGGGGGGFGGGGDEGGGGGGGGGGGGGGGFFGGGACFFGGGGGFGGFGGGGGGGGGGGGFEGGGGGGFGGGGGGFGGGGFECGGGGGFEFFFGGGGGGGFGGGFGGEGGGGGGFGDG@FGGCFGGGED@EC9>EGGGGGGGCGGGGG6=EGFC8CFGGGGGGGGGGF7CGFFG:>BDCFF;EGEE9FG>EFCFCFFGGGFFGFGGF>CCCD=+1B50B++*+4=C>DFGFG:DFFFCA=36;D31?>F@1@C6FFF@?((-(4:AB9:2<A)426<<A>?43#####
@M06045:235:000000000-JCY5N:1:1101:7938:2666 2:N:0:CTCAGA
GGTAGCGCTGCGTTCTTCATCGATGCCAGAACCAAGAGATCCGTTGTTGAAAGTTTTGATTCATTTTGAATTTTTGCTCAGAGCTGTAAGAAATAACGTCCGCGAGGGGACTACAGAAAAGAGTTTGGTTGGTCCCTCCGGCGGGCGCCTGGTTCCGGGGCTGCGACGCACCCGGGGCGTGACCCCGCCGAGGCAACCGTTTGGTATGGTTCCCATTGGGTTTGGGAGTTGTAAGCTCGGTAATGATCCCTCCGCTGGTTTACCCACGGAGCCTGTGTTTCGCGTTTCACTTCCTTTGTTA
+
GGGGFGGGCEGGCEFFFFG9<@FFGGGGGCFFFGCF8<FGAEFGGF@C<<<,;6C,<F,CEFGGCFGG,9@CCEEFFF@EF@,FGGEF@EC9EEGG@EGGC:FF@@@GG@F@EAGF<,,AF+AEDFE@FGEGGA?FEF7>8EEE:CEG*1DG8EBDGCEE541*:*=8CCECEGGG58/:58:90A>*/1*8*//5A*2;*<:5:C?DC*::*9=*9FFD95/9C@:B>:A??4**16@DD//****94)*55;@(0<7)(,:33..37(-,((.60)4,-(((-(-)-).)).6)#####
@M06045:235:000000000-JCY5N:1:1101:19100:2672 2:N:0:CTCAGA
GGTAGCGCTGCGTTCTTCATCGATGCGAGAGCCAAGAGATCCGTTGTTGAAAGTGATCTTTATTTATTAATAATAATAATAAAATGATTCATTTACATAATAAAGAGTGGGGTTTTAAACACAAAGTCTTCGCGAGACCATGACCAAAGAGGTCAAGGCTCGCTAAAATCGGTAATGATCCTTCCGCAGGTTCACCTACGGAAACCTTGTTACGACTTTTACTTCCTCTAAATGACCAAGATTCCGGCCTTAGATCGGAAGAGCGTCGTGTAGGGAAAGAGTGTATATCTCGGTGGAATCC
+
GGGGGGGGGGGGGGGGGGGGGGGGGGGGGGGGGGGGFGGGGGGGGGGGGGGGGGGGGGGGGGGGGGGGGGGGGGGGGGGGGFFFFGGGGGGGGGGGGGGGGGGGGGGGGGGGGGGGGGGGGGGGGGGGGGFGGGGGGGGGGGGGDGGGGGGFGGGGGGGFGGG6EEGGGGGGGGGGFA,DGGGGGGGGGGGGGGGGGGGDGGGGG6E>@DF7DCFGFGGF+?FCFFFFFEF++8@>AFF)06CCFC7)8AFFF33.>@BF;<:?>>5>>:?BF<::?:38?9944)6<<)4::4((#####
@M06045:235:000000000-JCY5N:1:1101:8639:2678 2:N:0:CTCAGA
GGTAGCGTTGCGTTCTTCATCGATGCCAGAACCAAGAGATCCGTTGTTGAAAGTTGTAATTATTACATTGTTACTGACGCTGATTGCCATTACAAAAAGGTTTATGGGTTGGTCCTTGTGGTGGGCGAGCCCACCAAGGAAACAAGAAGTACGCAAAAGACACGGGTGGAATAATTCAGCAAGGCTAGCCACCCCGAGAGGTGCCAGCCCGCCTTCATATTTGTGTAATGATCCCTCCGCAGGTTCACCTACGGAGACCTTGTTACGACTTTTACTTCCCTTAAATGACCAAGATTTGCCG
+
GGGGEFGFFDDGGFGGGGGGGGGGGGGGGGGGGGDGFGGGGGGFCFFFGGFEGGGGGGEFGGGGGGGGGGGGGGGGGGGGGGGC<FGGGGGGGGGGGGGGF9FGGGGGFGGGGGGGDGGFEEDFEDGEEG7FEG7EFGGGGFFFGGCBFDFGGGGGGFGFFGGGGGCCEFFF?FDFEGGFGFGGGFEBCFGGCEGEEEGGEFF?,BFFFDGDDC5FFGC:@FG+CFCFAEEA@FA6;BDFGGGFFFGBFFGFFF59EF?2<2<<):B>DB:A)5AD<<2()68)-6:A<?FF60..#####
@M06045:235:000000000-JCY5N:1:1101:17026:2683 2:N:0:CTCAGA
GGTAGCGCTGCGTTCTTCATCGATGCCAGAACCAAGAGATCCGTTGTTGAAAGTTTTGACTTATTCAGTACAGAAGACTCAGAGAGGCCATGTTAATCAAGAGTTGGGTTTCCTCCGGCGGGCGCCCCCGCGAGGGGGGGCCGAGGGGCAACGGGCGGACCCGGAGCCGCCCGCCGAAGCAACGGTTGGGGTAACGGTCACAATGGTGTAGGGAGTTTTTCAACTCTGGAATGATCCCCCCGCTGGTTCCCCAACGGAGACCGTGGTCCCACTTTTACTTCCTCCAATAGACCAACAACAC
+
GGGGEGGGCFFFCEEGGGGGGFE@FFC,EF8FGA<F@E@FGGEDCECDGFGGFGGGGGGF<<EFGFDFGFFGGGGGGGGGDFAFFEDGGCFGGGCGFF,BAEEEFCFGGGGAEFGFC=FGFGGGGGDEGDGGGCFGDDDEDDE?>*>EGC8CCEEGGG>C55*:**8;8>GC:EG8E8?G@8FEDED*:CGEG6+/*;?*+<9+<?2*::F7<53*7C**9*:*:=BF46>?F***1.)79)9)5<<?*)28><>(5)4448>?(,7*)(-41)5>)54<22-)((())-).22((#####
@M06045:235:000000000-JCY5N:1:1101:20218:2693 2:N:0:CTCAGA
GGTAGCGCTGCGTTCTTCATCGATGCGAGAGCCAAGAGATCCGTTGTTGAAAGTTGTATTTTGAATTAAGTATTCATAATATGTTTCAGACAAAATCACTAAAGTTCTGAGTAGATATAAATCCCAAAGGTGACCACACGGCTTTTGACAGCCGGCAGCCCCCAGAGAGATGACATTGCACACAAGGTGGATATGGATTTTTGAAAGTGCCATAAAAACACTTGATTATGAATGATCCTTCCGCAGGTTCACCTACGGAAACCTTGTTACGACTTTTACTTCCTCTAAATGACCAACCGAT
+
GGGGGGGGGGGGGGGGGGGGGGGGGGGGGGGGGGGGCFFGGGGGGGGGGFGGGGGGGGGGGGGGGGGGGGGGGGGFGGGGGGGGGGGGGGGGGGGGGGGGGGGFFGFFFGGGGGGGGGGGGGGGGFFGGFFGFGFFGGGGGGGGGGGEGGGGFGGGEGGDGGGGGGGGGDEDGGGGGGGGFGGGGGGFGGCEFC;EFCG?,9*:<AE=7=FD8?FGFG4CDGC;DFFFFF<FFFF7BFFF78?):9CFA47:9@AEFBF;;D8@AEFF66??024<<>AFAA2::<29))-<AB:3#####
@M06045:235:000000000-JCY5N:1:1101:24251:2694 2:N:0:CTCAGA
GGTAGCGCTGCGTTCTTCATCGATGCCAGAACCAAGAGATCCGTTGTTGAAAGTTTTGATTCATTTTTTTAACCACTCAGAAGATACTTATTAAAAAATTCAGAAGGTTTGGGTCCCCGGCGGGCGCGAAGTCCCGCCGAAGCAACAATTAAAGGTATAATTCACAGGGGTTGGGAGGTGGATAACTCGGTAATGATCCCTCCGCTGGTTCACCAACGGAGACCTTGTTACGACTTTTACTTCCTCTAAATGACCAAGATTCCGTGCAGAGATCGGAAGTGCGTCGTGTAGGGAAACGCAA
+
FFGGF<FFC@CGC@;6CFEGGGGFGGGGGF@FECFEGGFGGA@FGGG<DF,<C<CFFFBFG9FGGGGCEGGGAFFFEGGGD<F8F,EFGGGFGGGGDGGGGGGGGFFFGG:@FCA,A=CGGGGDF>FFEG7<>,3@<FGGGGGGGGC5F;CFFG9>,>EGG@FGFGFGGGBEEGGFE*3=FGGFGGC?B*BCEGGFC9@*+;*>CCEGGGGGC:@*7>71159<F*8FFBAE>BBCFFFFGGGF7DF*8=C**)63>>024::2>0>364(,6>:B?:9,.59(7161:7>)(.(.#####
@M06045:235:000000000-JCY5N:1:1101:24705:2717 2:N:0:CTCAGA
GGTAGCGCTGCGTTCTTCATCGATGCTGGAGCCAAGAGATCCGTTGTTGGAAGTTTTAACAGTTCGCTTAGAACACTCAGAAATATCGTCGGGTTCGAACAGAGATTCTGATGATACCGGCGGGCACGCCCCGGGAGGCGCGCCGCCGAAGCAACAGGTATAAAGGTTCACAAAGGGTTATGAGTTATAGTACTCGGTAATGATCCCTCCGCTGGTTCACCAACGGAGACCTTGTTACGACTTTTACTTCCTCTAAATGACCAAGATTCCGGAATCAGATCGGAAGAGCGTCGTGTTCTGG
+
GGGGGGGGGGGGGGGGGGGGGGGGGGGGGGGGGGGGGGGGGGGGGGGGGGGGGGGGGGGGGGGGGGGEGGGGGGGGGGGGGGGGGGGGGGGGGGGGGGGGGGGGGGGGGGGGFGGGGGGGGGDFFGGGC@CGGGGGGGGGG@EGGGGGGEGGGGGFCGGGGGGGGGGGGGGGGGGG5B8CGGGFGCFGFGGGFGFGGGGGGDGCGFEFFGGG5))29DC>FDFDDFB>DBF4?46C?FFFGCDFF>FFFFGFF<BBFF2<<:46:BFFFA:6666?A<?BBB?0((((4(-,431.#####
@M06045:235:000000000-JCY5N:1:1101:11459:2719 2:N:0:CTCAGA
GGTAGCGCTGCGTTCTTCATCGATGCCGGAACCAAGAGATCCGTTGTTGAAAGTTTTAACTGATTTAGCTAATCGCTCAGACTGCAATCTTCAGACAGCGTTCAGGGGGGCTTCGGCGGGCGCGGGCCCGGGGGCGGGTGCCCCCCGGCGGCCATGACGGCGGGCCCGCCGAAGCAACTAGGTATGATAAACACGGGTGGGAGGTTGGACCCAGAGGGCCCTCACGCGGTAATGATCCTTCCGCAGGTTCACCTACGGAAACCTTGTTACGACTTTTACTTCCTCTAAATGACCAAGATAC
+
GGGGGGGGGGGGGGGGGGGGGGGGGGGGGGGGGGGGGGGGGGGGGGGGGGGGGFGGGGGGGGGGGGFGGGGGGGGGEGGFGGGGGGFFGGGGGGGGGFGGCGGGGGGGEGGCFGGGGGGGGGGGGDGGGGGGGGGGGGGGGGGGGGGGGGDGG>?0<EGGGGDE>EGGGEEECGGGGFGC@CGGGGGGGGGE<8>=E?EGGFE=EFGGGCFGGG@GFGGDD3CFG)<>DFFFFF=*8@F=*CC>C<<.6**9=5)(7@(29?B?A46*6:1?BB:><2>DF)-).6).6:):).4(#####
@M06045:235:000000000-JCY5N:1:1101:12855:2732 2:N:0:CTCAGA
GGTAGCGCTGCGTTCTTCATCGATGCGAGAGCCAAGAGATCCGTTGTTGAAAGTTGTATTTTGAATTGTTTATTCATAATATTTTTCAGACAAAGAGTTAAAAAATAAAGGTTGATGTTTGGTCGATCTCCATGAAGAAGATCGACTGACATTGCACACAAGGTGGATATGGATTTAAAAAGTGCCATAAAACACTTATTATGAATGATCCTTCCGCAGGTTCACCTACGGAAACCTTGTTACGACTTTTACTTCCTCTAAATGACCAAGATTCCGTACGGAGATCGGAAGAGCGTAACTG
+
GGGGGGGGGGGGGGGGGGGGGGGGGGGGGGGGGGGGGGGGGGGGGGGGGGGGGGGGGGGGGGGGGGGGGGGFFGGGGGGGGGGGGGGFGGGGGGGFGFGGGGGGGGGGGGGGGGGGGGGGGGGDGGGGGGGGGGGGGGGGGGGFGGGGGGGGGGGGDFGGGGGGGGGFGGGGGGGGGDFFGEGGGGGAFFFFCGGGGGGGGGGGGGGGGGFGGGFDAGGGFGCGGFFFFFABFBFCA4FFGGGEGDGFCFGFFFFFAFEFFF<36;AFF;8@FF)(),66>0((3<<???60309(#####
@M06045:235:000000000-JCY5N:1:1101:11626:2750 2:N:0:CTCAGA
GGTAGCGCTGCGTTCTTCATCGATGCCAGAACCAAGAGATCCGTTGTTGAAAGTTTTGATTTATTTATGGTTTTACTCAGAAGTTACATATAGAAACAGAGTTTAGGGGTCCTCTGGCGGGCCGTCCCGTTTTACCGGGAGCGGGCTGATCCGCCGAGGCAACAAGTGGTATGTTCACAGGGGTTTGGGAGTTGGAAACTCGGTAATGATCCCTCCGCTGGTTCACCAACGGAGACCTTGTTACGACTTTTACTTCCTCTAAATGACCAAGATTCCGTAGGTCGATCGGAAGAGCGAACAT
+
GGGGGGGGGGGGGGGGGGGFGGGGGGFGGGGGGFGFGGGGGGGGGGFGGGCFFGGFGGCGGGGGGGGGGGGFGGGGGFGGGGGGGGGGGGGFFGGGGFGGFGDFCFGGGGGFGGGGGGDGG>FEE@EG7A8DGGGFGGGEEGG7EGEGFAFBECGEEGGGDGGGDGGFFGG9EGGCCFGGGGGGD5E5EGG8CF+3?FCE6CEGCEC>?:77<C;D@GCDD*>FFFBFFFBF>DD3>?0@:CF=>C5)86CFFFFBB*.63:4A<>4)614(5A242:<0,))(-(,3:68121:9#####
@M06045:235:000000000-JCY5N:1:1101:23368:2757 2:N:0:CTCAGA
GGTAGCGCTGCGTTCTTCATCGATGCCAGAACCAAGAGATCCGTTGTTGAAAGTTTTGATTCATTTGCTTGTTTTCACTCAGAGCAATGCATCCTGCAAATACAAGAGTTTGGGTCCTCCGGCGGGCGCCGTGGTCCCGGGCGTCCCCCCGAGGGGGGCCGCGCCGGGGGCGGTCCGCCGAGGCAACGACCCCGTAAGGTTCACCTTGGGTTTTGGAGTTGGAAACTCTGTAATGATCCCTCCTCTCGTTCACCAACGGAGACTGCGTTACGACTTTTACCTCCGCTCATTGACAAGATTC
+
F@F8FGFDEGGGGGGGGGGGGG88C,CFFGECCFFCGA@FCEGFGGGFG99<EEE9<<CG9@EDFFGGD<E6CCFFFF<A8<99<E@EFC,CEFFEECF9?FFF<EEF<,CF:7CFFAFFCFEFC+C=B@F>FFDDFCE7EC8>>53D>8@CEE*5*8?CCE8>EGG5E*/:CCC*:55C/*8=8*:588****//1;@FGF70+++*+99*/*.>:47***9*:74=6<<7B6=F4*9?6*9)20*0875@*4=?F>>F;9:-)(0.8(((((,-)).))--((-(,4)-5<>)6#####
@M06045:235:000000000-JCY5N:1:1101:6462:2762 2:N:0:CTCAGA
GGTAGCGCTGCGTTCTTCATCGATGCCAGAACCAAGAGATCCGTTGTTGAAAGTTGTAACTATTAAAGTTTTTCAGACGCTGATTGCAACTGCAATGGGTTTAAATTGTCCAATCGGCGGGCGAACCCGCCGAGGAAACGTAAGTACTCAAAAAACATGGGTAAGAGACAGCAAGACAAAGCCTACAATACTCTAGGTAATGATCCTTCCGCAGGTTCACCTACGGAAACCATGTTACGACTGTTTCTTCCTCTAAATGACCAAGATTCCTGAGTGAGATCGGAAGAGCTTCGCTTGCCCC
+
EGGGGGGGGG7CBCFGGGGGGGGGFGGEFGCFFGGGGGGFFDFFGCFCF9,CA,FCFFGDG9CFAAFGGFGGGGDFGG:CC:7E<?EGGG8F?CC,94=48=E@FGGGGG<FF<B+CEFE7F::FFEGG7FGC+CFF<:@D77,?2D;EFG@D>88CFF?EC?F,;?8CB,,,,3B<603**3<B?82;>++5;C?9<C?EEGCF9<73;C7CG5>***:C4C<*))0),:)96*:*10>3C)90*0***2194*:**)-).3,(.6=F))6474<).462(42:0(.()(.1((-#####
@M06045:235:000000000-JCY5N:1:1101:20543:2775 2:N:0:CTCAGA
GGTAGCGCTGCGTTCTTCATCGATGCCAGAACCAAGAGATCCGTTGTTGAAAGTTTTGACTTATTCAGTACAGAAGACTCAGAGAGGCCATACAATGCAATAGTTTGGTTTTCCTCCGGCGGGCGCCCGCGAGGGCCGAGGGGCGCCGGGAAGGACCCGGGCCGCCCGCCGAAGCAACGGTTTAGGTAACGTTCACAATGGTTTGGGAGTTTTGCAACTCTGTAATGATCCCTCCGCTGGTTCACCAACGGAGACCTTGTTACGACTTTTACTTCCTCTAAATGACCAAGATTCCCCTCTG
+
GGGGGGGGGGGGGGGGGGGGGGGGGGGGGGGGGGGGGGGGGGGGGGGGGGGGGGGGGGGGGGGGGGGGGGGGGGGGGGGGGGGGGGGGGGGGGGGGGGGGGCGGGGGGGGGGGGGGGGGGGGGGGGGGGGGGGGGDGGGGGGGGGGGGGGGGGGGGEGGGGGGGGGGGGGGGGGGGFGGGG5EFGGGGGGGGGGGFGGGGGGGDEGGGG7FFGGFDFG<DFGGFGFFFFFAFFFBG>>>DGGGFGGGFFFGFE9>:4=44ABA:B>>84<97<DFA<A<A>AAAB>>BB:34<AF)#####
@M06045:235:000000000-JCY5N:1:1101:9807:2776 2:N:0:CTCAGA
GGTAGCGCTGCGTTCTTCATCGATGCCAGAACCAAGAGATCCGTTGTTGAAAGTTTTGACTTATTCAGTACAGAAGACTCAGAGAGGCCATACAATGCAATAGTTTGGTTTTCCTCCGGCGGGCGCCCGCGAGGGCCGAGGGGTGCCGGGAAGGACCCGGGCCGCCCGCCGAAGCAACGGTTTAGGTAACGTTCACAATGGTGTGGGAGTTTTGCAACTCTGTAATGATCCCTCCGCTGGTTCCCCAACGGAGACCTTGTTACGACTTTTACTTCCTCTAAATGACCAAGATTCCCTACCG
+
GGGGGGGGGGGGGGGGGGGGGGGGG>FGGGGGGGFGGGGGGGGGGGGGGGCGFGEGGGGGGGGGGGGGGGGGGGGGGGGGFGGGGGGGGGGGGF?FGGGGGGFGGGGGGGGG<BEGGGGGGGGGDFEDGGG+BCFGDEEDGDEGGGGGGG7CEG8CFGGGGGGEGGGGGGG5EEGD?FEG;8=FGGGGGGG*;C?7:A9CCF+:EEDDEDD>CGFGFG4C>FGGGFBF?<B:F>EGFB5;G*:)*2>>E>GF:(>1646AF2):19BDFF>A<99A<2:3AAF<2437:BFFFFF2#####
@M06045:235:000000000-JCY5N:1:1101:9920:2793 2:N:0:CTCAGA
GGTAGCGCTGCGTTCTTCATCGATGCTGGAGCCAAGAGATCCGTTGTTGAAAGTTTTAACAGTTCGCTTAGAACACTCAGATGTAACGTCGATTCACAACTAAGAGACTATAATTGGCCGGCGGGCACGCCCGGAGGCGCGCCGCCGAAGCAACTAGGTATAATGGTTCACAAAGGGTTATGAGTTGTAAAGACTCGGTAATGATCCCTCCGCTGGTTCACCAACGGAGACCTTGTTACGACTTTTACTTCCTCTAAATGACCAAGATTCCGGTTTCAGACCGGAAGTGCGTCGTGCTCCC
+
GGGGGGGGGGGGGGGGGGGGGGGGGGGGGGGGGGGGGGGGGGGGGGGGGGGGGGGGGGGGGGGGGGGGGGGGGGGGGGGGGGGGGGGGGGGGGGGGGGGGGGGGGGGGGGGGGGGGGGGGGGGDGGGGGGGGGGGEFGGGGGGGGGGCEEGGGGGGGGGGGFGGG?FGGGGGGFGGGGGGGGFGGGGGG?FFGD:EFEGFGGGGGFGGGGGGGG>GFC>7>CF477:::>FF?FFFFBF3DD*7>DFF?F79=AF<=?4>ABFF6649FD).4(-3:<2))-11407).:9:(-4-#####
@M06045:235:000000000-JCY5N:1:1101:19157:2796 2:N:0:CTCAGA
GGTAGCGCTGCGTTCTTCATCGATGCGAGAGCCAAGAGATCCGTTGTTGAAAGTTTTGTTTTGTTATGATATATGACGTTCATTACACCATGTTTGTAAAATAGCCCGAAGGGCACGGTTCACAGAGGTTTGGAATAGTTATAAGCCCGTGAGGGCGTTCACTAATGATCCTTCCGCAGGTTCACCTACGGAAACCTTGTTACGACTTTTACTTCCTCTAAATGACCAAGATTCCGGTCCTAGATCGGAAGAGCGTCGTGTAGGGAAAGAGTGTAGAACTCGGTGGTCGCCGTATCTCCTA
+
GGGGGGGGGGGGGGGGGGGGGGGGGGGGGGGGGGGGGGGGGGGGGGGGGGGGGGGGGGGGGGGGGGGGGGGGGGGGGGGGGGGGGGGGGGGGGGGGGGGGGGGGGGGGGGGGGGGGGGGGGGGGGGGGGGGGGGGGGGGGGGGGGGDGGGGGGGGGGGGGGGGGGGGGGFGGGGGGGGGGGGGGGGGGGGGGCEGGGGGGGCGDGGGGGGGGGGFFFGGGGCFCFFFFFD=AFFFGBDA>FFCACFFDB>55FFF05B>BFFAFF07>4(4ADDB<)).544?:13(.7B?B9??4#####
@M06045:235:000000000-JCY5N:1:1101:22716:2829 2:N:0:CTCAGA
GGTAGCGCTGCGTTCTTCATCGATGCCAGAGCCTAGAGATCCATCGCTGCAAGTTGTATTGACATTAGTTTATAATGACAAATTGCGTATAAATCACCGTTATTACTAACAGTTCAAAATACTACAACATGCTTAACTGCATTAGACTTTTATATATTTTAAACAGAGTTTGTAATGATGACATATAGACATTCACACGGCATCATAATCATCCGTCAAGACAATAGACACCATATGAACATCCGTACAACAAAACAGTTCACAAGAAGGTATAATAATTTTTGGAACTATTGATGCTGAA
+
EGGGGGEGGDGGGGDFGGGGGGGGGGGGGGEGGGGFGGGGGGGGGGGGGGGGGFGGGGGGGGGGGGGFFGFEEG9FGGGGGGGGGGGGDGGGGGFGGGGGGGGGGGGGGGGGFFFGAFGFFGGEDFGGGGGEGEGGGFCGGGFFGDGF@DFGGGGGGFAFFFC9EGGFFGFDFGGGGFFFFGGFFGGGGGGGGGGGGGGGGGD?FGGGDGGGGG5;577?FGGCCAFFFEFFFFFGFFF>+29AGCC>B>FFABFFFF<4<?EE5@FFADBEFFEFEEEFE<?B91>44<EF<EE)#####
@M06045:235:000000000-JCY5N:1:1101:19125:2867 2:N:0:CTCAGA
GGTAGCGCTGCGTTCTTCATCGATGCCAGAACCAAGAGATCCGTTGTTGAAAGTTTTGACTTATTCAGTACAGAAGACTCAGAGAGGCCATACAATGCAATAGTTTGGTTTTCCTCCGGCGGGCGCCCGCGAGGGCCGAGGGGCGCCGGGAAGGACCCGGGCCGCCCGCCGAAGCAACGGTTTAGGTAACGTTCACAATGGTTTGGGAGTTTTGCAACTCTGTAATGATCCCTCCGCTGGTTCACCAACGGAGACCTTGTTACGACTTTTACTTCCTCTAAATGACCAAGATTCCCTGGCC
+
GGGGGGGGGGGGGGGGGGGGGGGGGGGGGGGGGGGGGGGGGGGGGGGGGGGGGGGGGGGGGGGGGGGGGGGGGGGGGGGGGGGGGGGGGGGGGGGGGGGGGGGGCFGGGGGFGGGGGGGGGGDGGGGGGGGGGGGGGGGGGC7C*:8CEGGGGGGG>EGGGGGGGGGC*:E>ECEFFG8:;EG6<@EFGGGGGGGGGG?FGFGGEEGGG3*:CFFGFF<:FFF7>*8=FFAFF@ED@755*7:FFC4<D>D5:;F:@FFB>-::29>:45<A<AF24443<<))6AB?<0?F9B4)#####
@M06045:235:000000000-JCY5N:1:1101:19482:2885 2:N:0:CTCAGA
GGTAGCGCTGCGTTCTTCATCGATGCCGGAACCAAGAGATCCGTTGTTGAAAGTTTTAATTAATTGAATAATTGTCTCAGACTGCATACTTCAGACAGCGTTCACAGGGGGCTTCGGCGGGCGCGGGCCCGGGGGCGGATGCCCCCCGGCGGCCGTGAGGCGGGCCCGCCGAAGCAACACGGTTCGTTAAACACGGGTGGGAGGTTGGACCCCGAGGGGCCCCCACTCAGTAATGATCCTTCCGCAGGTTCACCTACGGAAACCTTGTTACGACTTTTACTTCCTCTAAATGACCATCGGC
+
GGGGGGGGGGGGGGGGGGGGGGGGGGGGGGGGGGGGGGGGGGGGFGGFFGEFGFGFGGGGGGGGGGGGGGGGGGGGGGFGGGGGGGGGGGGGGGGGGGGGFGGGGGGGGGDGGGGGGGGGDDDGEGDGGFFEFEEFE>C8>FGGGEGC?EEEEGGCEC8CFCEGCEGGGGCG5EGGFGGGEE;CGGE68CFGFEEGG??CE*A5CC0)+97DGD3)7CGDD)/99B)75268=BFC/9@FCD4>GC)).6:*149(7@(,(48<7<FB=5>:(38::A)4A9>26ABF>):4AF?)#####
@M06045:235:000000000-JCY5N:1:1101:23340:2900 2:N:0:CTCAGA
GGTAGCGCTGCGTTCTTCATCGATGCGAGAGCCAAGAGATCCGTTGTTGAAAGTTGTATTTTGAATTGTTTATTCATAATATTTTTCAGACAAAGAGTTAAAAAATAAAGGTTGATGTTTGGTCGATCTCCATGAAGAAGATCGACTGGCATTGCACACAAGGTGGATATGGATTTAAAAAGTGCCATAAAACACTTATTATGAATGATCCTTCCGCAGGTTCACCTACGGAAACCTTGTTACGACTTTTACTTCCTCTAAATGACCAAGATTCCGCTCACAGATCGGAAGAGCTTTAGGT
+
GGGGGGGGGGGGGDFGCFGGGGGGGGGGGGGGGGGGGGGGGGGGGGGGGGGGGGGGGGGGGGGGGGGGEFGGGFGGGGGGCGGGGGGGFGGDGFFFGGGFFGGFGGGGGGGFGGGGGGGGG7AFGGDGDGGGGGGGFGGGGAGCCGGGFGFGFGGGFGGGFCFFCDEEFGGGGCFFGFFFFGGFCFGGGGGGGGGGGCGGGGGGGGGGFCGFGGF*@C5CFGGGGAFFF=AE9?FGFF6BCFD;C57A6BC6C?F@AF9437CECE4AF@;<ECF@DF60@FE?>B?F2((.8<)(#####
@M06045:235:000000000-JCY5N:1:1101:9404:2904 2:N:0:CTCAGA
GGTAGCGCTGCGTTCTTCATCGATGCGAGAACCAAGAGATCCGTTGTTGAAAGTTTTAACGTTTAATATAAACAATTCAGACAGACTTCAATTGTAACAAAGAGTTTTGTTTTCCTCCCATGGGCGCTCACCAGCCATAAGGCCGACGTGGCAGAGCCATGTCCCATGGAAGCAACAGTAAAAAGGTACACAGTGTGGGTTGATAAAGAATATAAAATTCAATATACATTAATGATCCTTCCGCAGGTTCACCTACGGAAACCTTGTTACGACTTTTACTTCCTCTAAATGACCAACCGCG
+
GGGGEGGGGGGGGGGGGGGGGGGGGGGGGGGGGGGGGGGGGGGGGGGGGGGGGGGGGGGGGFGGGGGGGGGGGGGGGGGGGGGGGGFGGGGGGGGGGGGGGGGGGGGGGGGGGGFGGGGGGGGGGGGEEFGFFFGGGGGGGGGGGGGGGDGEGE=FGFGGGGGGGFGGGGFGGGGGGGFGGFGGGGGGFEGGGCE7DCGGGGGGGGGGGCCGCG>DF@DFGGGG7FFFFFFAAAFGFFFAFCD>5DDFAFFFFFFFFEF?BBFFFFFFFD?FFFB22)7AFFBF>AFFA<A<A:B6#####
@M06045:235:000000000-JCY5N:1:1101:10231:2945 2:N:0:CTCAGA
GGTAGCGCTGCGTTCTTCATCGATGCGAGAGCCAAGAGATCCGTTGTTGAAAGTTTTATTAGGTTATAATAAGACTACGTTTGTTACATTAATTGTTTGTTAAAAATGGGCAGACGATGACTTGGCCAAAGACCTCATCATACGTCTTACAGTTCACAGGTGTTAGGATGTGATTTAAGCAAGGGCCTTGCCGAAGCGAAGACACCAAGCATGTTTAATTCACTAATGATCCTTCCGCAGGTTCACCTACGGAAACCTTGTTACGACTTTTACTTCCTCTAAATGACCAAGATTCCCCTCC
+
GGGGGGGGGGGGGGGFGGGGGGGGGGGGGGGGGGGGGGGGGGGFGGGGGGGGGGGGGFFGGGGGFGGGGGGGGGGGGGGFGDGGGFGGGGGGGGGGGGGGGGGGGGGGGGGGGGGGGGGFGGGGCGGGGGGGGGGGGGGGGGGGGGGGFGGGGGGGGGGGGGGEGGGGGGGGGGFGGGGFGGGGGGGGGGGGCCCEE5CEDGG?,;@DCDFGGGFGF7CGGGGGGFF8FEFFFFFGFFBDGGGF+2;*6ADFDFFFFFF<;@?327DDFFF224<<A<>>AF4<><B7?BFF?2:5#####
@M06045:235:000000000-JCY5N:1:1101:14789:2947 2:N:0:CTCAGA
GGTAGCGCTGCGTTCTTCATCGATGCGAGAGCCAAGAGATCCGTTGCCAAAAGTTGTTTGTATATTGTTATATACGTAAATCACTTCAGACAGAAAACTGGGCAAGTAATAGAAAGTTGAATAGGCTGAATGCCATTGGCGGTTTGTCCACGGCCTGAACCTGACCAATATAGTATTGGCCAGGCAAGCTGACAGGTTGGAGCAACAAAGTTGCAACCCAACCCCGCCGCCAGAGACAAGACAGTGCACAATAGGTGGATACAATCACCCTCAAGCCCTGAAGCCAGAGCGAGTGGAGGCA
+
GGGGGGGGGGGGGGGGGGGGGGGGGGGGGGGGGGGGGGGGGGGFGGGGGGGGGGGGGGGGGGGGGGGGGGGGGGGGGGGGGGGGGGGGGGGGGGGGGGGGGGGGGGGGGGGGGGGGGGGGFGGGGGGGGGGGGGGGGGGGGGGGGGGGGGGGGGGGGGGGGGFDFGGGGGGGGGGGGBCFCEG6DFFFGGGGGGFGGGGDFGCGGGGGCD:F>DAGFCDGG:CCGBFFF>BFFFFFFAFFFFFAFGGFFFD4=AFA=F6<48A?9?6???61:7)<<B:6?032?:12<<;63-8(#####
@M06045:235:000000000-JCY5N:1:1101:16853:2949 2:N:0:CTCAGA
GGTAGCGCTGCGTTCTTCATCGATGCCAGAACCAAGAGATCCGTTGTTGAAAGTTTTGATTCATTTTGTAATGATTCCACGCAGACATGCTAAAATAAAAATCTAGAGTTTGTGTCCCCCGGCGGGCCGCCTGGTTCCGGGGTGTAAAGCCCGGGGCGAGAACCCGCCGAAGCAACGGTTGGAAATGGTATAAGTTCACATGGGTTTTGGGAGTTGAAAACTCGGTAATGAGCCCCGCGCTGGGTCACCAACGGATACCTTGGTACTACTTTTACTCCCTCTAAATGACCAAGATTTACCC
+
E@FFGGC+6F+@,B@86<F,@<<@CCEEFFCE<,<FGC8C<CE,C,8CEC9@FFG<,6CEGFA9CFEC,EF96<FF<AFG,7C+@696EDE,,,6BFFGGG,BEE9,C@FE9,A:E<9EBEGC@BFEGEGD+FCAFGC+CCE>**6;FGGCDCEGGGE*CEGGD*=CE8EG88A+*:*;***<9CGGG9A@++<0AEGD+2+02+2*/7)*/97:7977:>4*9C>F3844*/))*))).>5))2956@6977(5()04:-)(5).**962)657A)((((.4:))5<23)4,(.)#####
@M06045:235:000000000-JCY5N:1:1101:18434:2966 2:N:0:CTCAGA
GGTAGCGCTGCGTTCTTCATCGATGCGAGAGCCAAGAGATCCGTTGTTGAAAGTTGTATTTTGAATTAAGTATTCATAATATGTTTCAGACAAAATCACTAAAGTTCTGAGTAGATATAAATCCCAAAGGTGACCACACGGCTTTTGACAGCCGGCAGCCCCCAGAGAGATGACATTGCACACAAGGTGGATATGGATTGTTGAAAGTGCCATAAAAACACTTGATTATGAATGATCCTTCCGCAGGTTCACCTACGGAAACCTTGTTACGACTTTTACTTCCTCTAAATGACCAAACTCT
+
GFGGGGGGGGEFFFGGDFGGGFFGGFFBGGCFGF<8CEFGGFGFGGGGGFGGGGFGGCDGGGGEFGGGGGGFGGGDGFGGFGGGGGGGGGGGGGGGGEFFAFGCFFGFEGGFGGFGGGFFGGGGGGGGG@FFG8EGGGEECGGCFGF>DEFGGGCEEGGGEGGGDF8DEGGFCGGGGCFGGGGDF:DC68DFFFGGCFG,@A>FFCCGGGGGGGFFFGGGGGFFG8BFFFFFFFFFBFFFCFCEG5CAFFF6BE=EDFFFFDD@FEFF69;((,4<:4)6A475<2<A4>)647?6#####
@M06045:235:000000000-JCY5N:1:1101:11227:2972 2:N:0:CTCAGA
GGTAGCGCTGCGTTCTTCATCGATGCGAGAGCCAAGAGATCCGTTGTTGAAAGTTGTATTTTGAATTAAGTATACATAATATGTTTCAGACAAAATCACTAAAGTTCTGAGTAGATATAAATCCCAAAGGTGACCACACGGCTTTTGACAGCCGGCAGCCCCCAGAGAGATGACATTGCACACAAGGTGGATATGGATTTTTGAAAGTGCCATAAAAACACTTGATTATGAATGATCCTTCCGCAGGTTCACCTACGGAAACCTTGTTACGACTTTTACTTCCTCTAAATGACCAACTCCC
+
GGGGGGGGGGGGFGGFGGGGGGGGGGGGGGGGGGGGGGGGGGGFGGGGGGGGGGGGGGGGGGGGGFGGFGGGGGGGGGGGGGGGGGGGGGGGGGGGGGGGGGGGGGGGGGGGGGGGGGGGGGGGFFGGGGGGGGGGGGGEGGGGGGGGGGGGGGGGGGGGGGGGGGGGGGGGGGGGGGGGGFFGGGFGGGGGGCGGGG9?FFCGGGG79>FGGCFCACDGGDGGGFFFAEFFFFF7BBFFGDGDG3CAFFG6AEF@FFFFFFF@A9AFFA<?BF<<AFFF>)<BA92A24462:74#####
@M06045:235:000000000-JCY5N:1:1101:11106:2973 2:N:0:CTCAGA
GGTAGCGCTGCGTTCTTCATCGATGCCAGAACCAAGAGATCCGTTGTTGAAAGTTTTGATTTTTTGTTTGTTTATCAGACTGTTGCAGGTGTTTACAGCGTGTTTCGTGTCCCCGCGGGGCTACCGTTGGGGAAACAGACGAGGTCCCTCCCGCTCCCCGAGGGTACGGGGGAGGGAAACAAGGTACTCATAAAGGCAAGGGTGCTATCTCGACGGGGCCGAAGCCCCACGATAATGATCCTCCCGCAGGCTCACCTACGGAAACCTTGTTACGCCTTTTACTTCCTCTAAATGAACTGAA
+
GGGGGGGGGDGGGECFGGGGDFGFGG@FEGGG@DFFEFFGGGGFGC@@FAFFFE<EFGGGGGGGGGGGGGGFFG<FGCFAGF<EEEFGFEFFDFDFFGGGGGGGGGGGFGGFFGGGGCGGGGFGGGFC=DEGGBFGGGGGGDGGGGGGFGBCEG5CEEEEEGGD;<?>E:EDE58BEG*;CFFGEFFGGC7C<FFFFGDCFGCEGGFGD:C<CGFG@GG<335CGF:D>>>5FFF7?BFFGD*09DD:5))8<2*3=@5:::B917?*6-6)6:((.(5>2)):>F4<2-6242<.#####
@M06045:235:000000000-JCY5N:1:1101:15432:2986 2:N:0:CTCAGA
GGTAGCGCTGCGTTCTTCATCGATGCCAGAACCAAGAGATCCGTTGTTGAAAGTTTTGATTCATTTTTTTAACCACTCAGAAGATACTTATTAAAAAATTCAGAAGGTTTGGGTCCCCGGCGGGCGCGAAGTCCCGCCGAAGCAACAATTAAAGGTATAATTCACAGGGGTTGGGAGTTGGATAACTCGGTAATGATCCCTCCGCTGGTTCACCAACGGAGACCTTGTTACGACTTTTACTTCCTCTAAATGACCAAGATTCCGTCGACAGATCGGAAGATCGTCGGGTAGGGAAACGATT
+
GGGGGGGGGGGGGGGGGGGGGGGGGGGGGGGGGGGGGGGGGGGFFGGGGGGGGGGGGGGGGGGGGGGGEGGGGGGGGGGGGGGGGGGGGGGGGGGGGGGGGGGGGGGGGGGGGGGGGGGGGGGGGGGGGGCFGGGGGGGGGGGGGGGGGGGGGGGGGGGGGGGGGGGGGGGGGGGGGGGGGGGGGGGGGDGGGGGGGG7CGGCEGEEGGGGGGGFGFGDGDDFFGFFFFFFFFFFGFFFFGGGFGGF=?BFFFFFFFFFFA>FFFBFFB:>?<B?<:?F0)--41-(((-:BFF02#####
@M06045:235:000000000-JCY5N:1:1101:22274:2992 2:N:0:CTCAGA
GGTAGCGCTGCGTTCTTCATCGATGCCAGAACCAAGAGATCCGTTGTTGAAAGTTTTGACTTATTGTATAAGTTACTCAGAGAGGCCAATGATAACTAAGAGTTTCGGTCCTCTGACGGGTTGCCGGCCCGGGGGCCGGCGCGGCCCCGGTGGGGGCCACCCGCCGAAGCAACGGTGAGGTAGGTTCACAATGGTTGGGAGTTTTGCAACTCTGTAATGATCCCTCCGCTGGTTCACCAACGGAGACCTTGTTACGACTTTTACTTCCCCTAAATGACCAAGATTCCGCTACCAGAGGCGC
+
GGGGGGGGGGGGGGGGGGGGGGGGGGGGGGGGGGGGGGGGGGGGGGGGGGGGGGFFFGGGGGGGGGGGGGGFEDGGGGGGGFDGGGGGGGGGGGGGGGGGGGGGGGGGGGGGGGGGGGGGGGGGGGGGGGGGEGGGGEEGGGGGGG>CGGEGGGEGCCEF>EGGGGGEGEGGGGG8E*;F<6CGGGGGGCF9@@3<EGEFG:CCFGGGGGGGGGF:FGFCFGFF<>EDF?>379BG??4F35DEGDGFFFGFFBFFF>?<FA).)6=9),:0(,6)6<:?0(,4:>.41:>>B)).#####
@M06045:235:000000000-JCY5N:1:1101:20535:3012 2:N:0:CTCAGA
GGTAGCGCTGCGTTCTTCATCGATGCCAGAACCAAGAGATCCGTTGTTGAAAGTTTTGACTTATTCAGTACAGAAGGCTCAGAGAGGCCATAATAATCCAGAGTTGGGTTGCCTCCGGCGGGCGCTCCGCTAGGGGGCCAGGGGGCACCGGGCGGACCCGGGCCGCCCGCCGAAGCAACGGTTTGGAGGTCACGTACACAATGGATTAGGGAGTTTTGGAAAGCTGTAATGATCCCTCCGCTGGTTCTCAAACGGAGGCCTTGTTACGACTTGTACTTCCTGTACATGTCTAAGTTACCCA
+
GGGGGGGGGGGGGGGGGGGGGGGGGGGGGGGGGGGGGGGGGGG@FGGGGGGGGGGGGGGFGGGGGG9,F9CEF9@FF<6BFD,9,6B,,A,6E,C<FG,?,9=55AEFFC+,,,594++@6>=FC:>+F8+++6,+@F*::DED5BEG>GGGGE5:*=8**8/?EG58EC8*2*:E8<C8C;/*;*+0;:*0<*2*;8ECG++?0:+9?7><DG):/9)0***9:67**.6*=?6>4)))11><FCC****9?()(.)(4))).99@DFFFF2::>2<2.)..5).6)..)..)))#####
@M06045:235:000000000-JCY5N:1:1101:18518:3017 2:N:0:CTCAGA
GGTAGCGCTGCGTTCTTCATCGATGCCAGAACCAAGAGATCCGTTGTTGAAAGTTTTTATTTATTTGTTTATGTGTCACTCAGAGGAGAAAACCACTAAAGACATAAGAGTTTGGGGCCTCCGGCGGGCGCCTGGTTCCGGGCCCGAAGGCGCCGGGGCGGTCCCGCCGAAGCAACAGTATGGTAAGGTTCACAAAGGGTTTGGGAGTTTGTAAACTCGGTAATGATCCCTCCGCTGGTTCACCAACGGAGACCTTGTTACGACTTTTACTTACTCTAAATGACCAAGATTCCGCCAATCG
+
GGGGGGGGGGGGGGGGGGGGGGGGGGGGGGGGGGGGGGGGGGGGGGGGGGGGGGGGGGGGGGGGGGGGGGGGGGGGGGGGGGGGGGGGGGGGGGGGGGGGGGGGGGGGGGGGGGGGGGGGGGGGGECEDEGGEFGGGGGGGGGEGGDGGGGGGGGGGGGGDGDGGGEGEEGGGFFGFFCEGGGGGFGFGFGGGFGGFGG8CEDGGGGGGGGFFGFGFGGGGFGC*99@F:2)8:37)8<FG=7?C5<D@:CEF<93FFB<F12;?FFF@))6)4<<2<<54.))()188<<9A7:?#####
@M06045:235:000000000-JCY5N:1:1101:21314:3076 2:N:0:CTCAGA
GGTAGCGCTGCGTTCTTCATCGATGCCAGAGCCAAGAGATCCGTTGCTGAAAGTTTTGATTGCTTATTTATAAAGACTCAGAAGATTCCGCTAGAAAACAAGAGTTTGGCCTCCGGCGGGCGGCGCGGGGGCGCTGGTCCACCCGGCATCCCGCCGAAGCAACATGATATGTTCACAATGGTTTGGAGTTCAGAAGACTCTGTAATGATCCCTCCGCTGGTTCACCAACGGAGACCTTGTTACGACTTTTACTTCCTCTAAATGACCAAGATTCCGATCTTAGATCGGAAGAGCGGCCGCG
+
GGGGGGGGGGGGGGGGGGGGGGGGGGGGGGGGGFGFEECGGGGGGGGGFGGGGFGGGGGGGGGGFGGGGGGGGGGGGGGGG9FFCFGGEFGGGGGGGGGGGGG?GGGGEGGGGGGGGGGGGGGE*FFGGGGGGGGGGFFC?60AEGGGDGGGDGGGGCGGCFGDGGGGGFFGGGGGFFC?F?CGGEGCFF?E7CGGGFEGGGFGCG+0ADF56<BCB35<>CFGGFFFDBFFFFFGF=9FGDFFGGGFFFG4B96<?F<74<>AFFFF4(4)6:AF(,9?BB<4<4::02-((.((#####
@M06045:235:000000000-JCY5N:1:1101:24058:3084 2:N:0:CTCAGA
GGTAGCGCTGCGTTCTTCATCGATGCGAGAGCCAAGAGATCCGTTGTTGAAAGTTGTATTTTGAATTGTTTATTCATAATATTTTTCAGACAAAGAGTTAAAAAATAAAGGTTGATGTTTGGTCGATCTCCATGAAGAAGATCGACTGACATTGCACACAAGGTGGATATGGATTTAAAAAGTGCCATAAAACACTTATTATGAATGATCCTTCCGCAGGTTCACCTACGGAAACCTTGTTACGACTTTTACTTCCTCTAAATGACCAAGATTCCGCGTGGAGATCGGAAGAGCGGAAGTC
+
GGGFFGGGGDGGGGGGGGGGGGGGCED@CGGCGGFFGGGGGGGGGGE8FDCFFGGGGGGGCGE@FFGGGCGFFGGGGGGFFAFGEAGGGGFFGGGGGGCFFGGGGGCGG9FFCFGDFG9FEEFGGGGGGG9FGEGGGGGGGDGFGGDEGGGGGGGGGF8CBDCEFGFGGGFGDGFGFGFGGGGGGAFGGGGGGGGGFGFGGGGGGCAFCFGGGGF*:CGGCFFGGFFFFFAFFEAF;?C+:@FFGG<?AAF=A5FAAFF<EFF?;);FF?@FCEF1?01413(544?0:0623:6(#####
@M06045:235:000000000-JCY5N:1:1101:18174:3088 2:N:0:CTCAGA
GGTAGCGCTGCGTTCTTCATCGATGCGAGAGCCAAGAGATCCGTTGTTGAAAGTTGTATTTGAATTGTTTATTCATAATAGTTTTCAGACAGACAGTTAAAAAATAAGTTGATGTTTGGCCGCTTTCATAAAGAAAACGGCTGACATTGCACACAAGGTGGATATGGATTTAAGAAGTGCCATAAACACTTATTATGAATGATCCTTCCGCAGGTTCACCTACGGAAACCTTGTTACGACTTTTACTTCCTCTAAATGACCAAGATTCCGGGCGTAGTGCGGAAGAGCGTCGTGTACGCGT
+
GGGGGGGGFEGGGGGGGGGGGGGGGGGGGGGGGGGGGGGGGGGGGGGGGGFFGGGGGGGFGGGGGGGGGGGGGGGGGGGGGGGGGGGGCCFGGGGGGGGEGGGGGGFGGGGGGGGGGGGGGGGGGGGGGGGGGGGGGGGGGGGGGGGGFGGGGGGGGGGGGGDGFGGGGGGGFGGGGGGGFGFGEGFFGGGGGGGGGGGGGGGGGGGGGGGGCDFGFFFFGGGGGFFFFB=FFABGFFFECDCCCGGFF4++;7:CFFCAEE;@87AFFE99;>;9B((.126(,47:>>6396B(#####
@M06045:235:000000000-JCY5N:1:1101:14395:3114 2:N:0:CTCAGA
GGTAGCGCTGCGTTCTTCATCGATGCCAGAACCAAGAGATCCGTTGTTGAAAGTTTTGACTTATTCAGTACAGAAGACTCAGAGAGGCCATACAATGCAATAGTTTGGTTTACCTCCGGCGGGCGCCCGCGAGGGCCGAGGGGCGCCGGGCAGGACCCGGGCCGCCCGCCGAAGCAACGGTAAAGGTAACGTTCACAATGGTTTGGGAGTTTTGCAACTCTGTAATGATCCCTCCGCTGGTTCACCAACGGAGACCTTGTTACGACTTTTACTTCCTCTAAATGACCAAGATTCCCTATCC
+
GGGGGGGGGGGGGDEGGGCFGGGGFFGGGGGGGGFGGGGGGGF:FFGGGGCFGGGGGGGGGGGGGGGGGGGGGFGGDG@FCGFFGGCFGGGFFCEFFGGGGGGFGGGGGGGGGGGCFFGGEGDEGGGGGGGGGGEGGGG@EGGGDEGEGEGEE5CE5EDEGGGGGGGGGEEEGGG6FDEEG58ECFFF9?8;CC+<:C+3C<+0*CEGDDFFF467@G4CFDGF=*1674>F:F;DF:@>5DFFCFFFFFD)517?F*56<)<?F>EFF942<96<FA).5444AA27(,224:A,#####
@M06045:235:000000000-JCY5N:1:1101:17124:3137 2:N:0:CTCAGA
GGTAGCGCTGCGTTCTTCATCGATGCCAGAACCAAGAGATCCGTTGTTGAAAGTTGTAACTATTAAAGTTTTTCAGACGCTGATTGCAACTGCAATGGGTTTAAATTGTCCAATCGGCGGGCGAACCCGCCGAGGAAACGTAAGTACTCAAAAAACATGGGTAAGAGACAGCAGGACAAAGCCTACAATACTCTAGGTAATGATCCTTCCGCAGGTTCACCTACGGAAACCTTGTTACGACTTTTACTTCCTCTAAATGACCAAGATTCCGATGGCAGATCGGAAGAGCGTCGTGTGGTGG
+
GGGGGGGGGGGGGGGGGGGGGGGGGGGGGGGGGGGGGGGGGGGFGGGGGGGGGGGGGGGGGGGGGGFFFGGGGGGGGGGGGGGGGGGGGGGGGCCCFEFEE@FGGGGGGGGGGGGGGGGGGGGGGGGGGGDGGGGGGGGFGFGGGGGFGGGGGGGGGGGFFFGGGGGFGFCFFCGGGGGGGCFGGG6FCFG9:EGGGGGGGGGGFGGGEGGCCGFDFGGGGGGGGFFEFBFFFFFGFFEFD<5FGGGFFFGBFFFFFF4<B?FF:?FFFFF?B:?28:?722<B((18((-(-,4,#####
@M06045:235:000000000-JCY5N:1:1101:6497:3209 2:N:0:CTCAGA
GGTAGCGCTGCGTTCTTCATCGATGCGAGAGCCAAGAGATCCGTTGTTGAAAGTTGTATTTTGAATTGTTTATTCATAATATTTTTCAGACAAAGAGTTAAAAGATAAAGGTTGATGTTTGGTCGATCCCCAAGAAGAAGATCGACCGACATTGCACACAAGGTGGATATGGATTTAAAAAGTGCCATAAAACACTTATTATGAATGATCCTTACGCAGGTTCACCTTCGGAAACCTTGTTACGACTTTTAATTCCTCAAAATGACCAAGATTCCGCTAGGGGATCGGAAGAGCGGGGCTA
+
CFGGGGG@;FGFCGEGFGFFGGGGG@FG@CC<,CFFGGGF<FEFCGFFFC@,,CFGF<F<FG9C,E,:FGCEGDGGGGGCDGGFGAEFCGGGGGCFGFGG,?F<BFFFGGDBCEGAFGGFGG8AFD+FBGFGGB<FEF:EC;BFEGEE>EG7=;BFGGC8?DC3,8D,>=EFGFA?FGGGCCCFDGC9D>EFDFCGGGEFAFGGFCFGGGGGC+;*3;CC;9*C+3;*;2@EABFGFF+1?C:)*)186AF)7<CC7+)/74<3CE)/;43/7?CE;1,4:((42:?(3603?09(#####
@M06045:235:000000000-JCY5N:1:1101:6307:3227 2:N:0:CTCAGA
GGTAGCGCTGCGTTCTTCATCGATGCCAGAACCAAGAGATCCGTTGTTGAAAGTTTTAATTGATTGTGTTTTTACTCAGAAGATACTGAAAATAACAGAGTTTGTTGGGTCCTCTGGCGGGCCGCTCCCGTTTTACGGGGAAGCGGGGAGCCGCCGAGGCAACGTTGTAGGTATGTTCACAGGGGTTTGGGAGTTGTAAACTCGGTAATGATCCCTCCGCTGGTTCACCAACGGAGACCTTGTTACGACTTTTACTTCCTCTAAATGACCAAGATTCCGGAGCCAGATCGGAAGAGGATGA
+
FGFGGGGGGEG@@BCGGFGFGFEFGCD9FGFFFGFF<EFGCEFD8FGFFG9DCCC@FFFFGGFFFGGGFCFFDFGGGFGGFGGGGGGGFGAEEFEE?FFGGGGG,EECGG=,ACFFGGGGGGGGGGGD<FFGGGGGGFE>ECGF>B>CCEEGG5EEGCGGD>F:3BB8?EFG+;CGG9@F+0AECCEEE>E5C8CGGG+:<<CEEGC3CDCCFC?<F3<CCD<<CFFF*3:@E:)/87@?FGD7:2/)077F44?AF4)44:):44*==(4430<>A6:08>(8:?F>53113904#####
@M06045:235:000000000-JCY5N:1:1101:19719:3230 2:N:0:CTCAGA
GGTAGCGCTGCGTTCTTCATCGATGCCAGAACCAAGAGATCCGTTGTTGAAAGTTTTAACTTGTTTGTTTTGTAAATCAGAAGGTACGCTATAAATTGAAGAGTTGGGTCCTCTGGCGCGCTGCGGGACGGGCCGAAGCCGCGGCCCGCGGTGCGCCGAGCAACAAAAAGGTAAGGTTCACAAAGGGTTTGGAGTAATAACTCGGTAATGATCCCTCCGCTGGCTCACCAACGGAGACCTTGTTACGACTTTTACTTCCTCTAAATGACCAAGATTCCGGAATCAGATCGGAAGAGGACCC
+
GGGGGGGGGGGGGGGGGGGGGGGGGGGGGGGGGGGGGGGGGGGGGGGGGGGGGGGGGGGGGGGGGGGGGGGGGGGGGGGGGGGGGGGGGGGGGGGGGGGGGGGGGGGGGGGGGGGGGGGGGGGGGGDGGGGGGGGGGGGGGGEGGGGGGGGGGGGGGGGGGGGGGGGG>CE?FGGGGGCFGGGG6EG>FGGGFFGD7FGGFDFCEGGGGGGDFGFF>DDD*9DGC?6FFFFFFE3553@F>C7BFGG>>@CFFAFAFFA4>F>:9<?FFBFF:(,:4<?FFBFF9A?)466??97,#####
@M06045:235:000000000-JCY5N:1:1101:25585:3275 2:N:0:CTCAGA
GGTAGCGCTGCGTTCTTCATCGATGCCAGAACCAAGGGATCCGTTGTTGAAAGTTTTGACTTATTTAAGTACAGTACTCAGAGAGGCCTTTTAGTTAAACAAGAGTTTTGGGTACCTCCGGCGGGCGGTCTAGCGGGGCGCCCTTCCCTGAGGAGGGGCGCCCACCCGCCGAAGCAACTGTTTAGTGGTAGGTTCACAATGGTTTAGGGGAGTTTTTCAACTCTGTAATGATCCCTCCGCTGGTTCACCAACGGAGACCTTGTTACGACTTTTACTTCCTCTAAATGACCAAGATTCTTTC
+
GGGGGGGGGGGGGGGGGGGGGGGGGGGGGGGGGGGGGGGGGGGGGGGGGGGGGGGGGGGGGGGGGGGGGGGGGGGGGGGGGGGGFGGGDGGGGGGGGGGGGFFGGGFGG@ECFGGGGGGGGGGGGGGGEGGGGGGGGGGGGGGGGGGGGGGGGGGG>EECGGGE8EGGGGGGGGGGGGFFEGGGGGGGGGGGGGGGGGGGFFGGGGGGGGGDDG4CFD>DFFG77FFFFFFFFF?CFEFFGGC@GGGF6FFBEF>3).()4:.44455@FFFBFFFF<D<2:AD<AB>A(4:(.,6#####
@M06045:235:000000000-JCY5N:1:1101:10577:3281 2:N:0:CTCAGA
GGTAGCGCTGCGTTCTTCATCGATGCTAGAACCAAGAGATCCGTTGTTAAAAGTTTTTATAGTTCGCTAAGAACACTCAGAAGTATCGTCGGGTTCGAAAACAGAGATTCTGATGAGACCGGCGGGCACCCTCGCGGGCGCCGCCGAAGCAACAGGTATAATAGTTCACAAAGGGTAGAGAGTGTAGTACTCAGTAATGATCCCTCCGCTGGTTCACCAACGGAGACCTTGTTACGACTTTTACTTCCTCTAAATTACCAAGATTCCGTCCCGAGACCGGAAGAGCGGCGTGTAGGACTTG
+
GEGGGGGGGGGGEEG@FGGFGGFGGGGGGGGGGGGGGGFGGGGFFGGGGDEFGFFGDGGGGGFGGGGGDEGGGGGGGGGGGGGGGGGEEFGEGG7FGGGGGGGG?FGGGGGGGGGDFGFGGGGGGGDGGGG7DFF3<FGEE8BECEGG8CEF>BFG<CCFCFGG+<FGGGC=9>CC8E7C?;EE+<CC?EFEFGF?FFEG+<EFGGCDGGGG5CFFFGF:C*9775@F)4494***)0557?CF7>F?49CF@29)*99AF0(3::FFF290;:;;(4;0,1((((-(((((,()4#####
@M06045:235:000000000-JCY5N:1:1101:24075:3301 2:N:0:CTCAGA
GGTAGCGCTGCGTTCTTCATCGATGCCAGAGCCAAGAGATCCGTTGTTGAAAGTTTTGATTTATTTTGCTTTACGCCACTCAGACAATGCCACTAAATAACACAATGGTTTGGAGGTCCTCCGGCGGGCGCCTGGGTCCGGGCCACTGGGGCGCCGGGGCGTGACCGCCGAAGCAACGTTGAGGTAAGGTTCACAAAGGGTTTGGGAGTTTGTAAACTCGGTAATGATCCCTCCGCTGGTTCACTAACGGAGACCTTGTTCCGACCTTTACTTCCTCTACATGACCAAGATTCCGCCCGTG
+
GGGGGGGGGGGGGGGGGGGGGGGGGGGGGGGGGGGGGGGGGGGGGGGGGGGGGGGFGGGGGGGGGGGGGGFFGGGGGGGGGGGGGGGGGGGGGGGGGGGGGGGGGGGGGFEGGFGDGG@EFGGEGGGGGGGGGGGGFGGDGGC7CGGGGGGGEGGGGGGGGGGDFGGDEEG>EEFGGGCFCFGGEGGGFFC7@FFG>FGGG=EGG5ED59CFFFFCFDFGGGGGGFFFFABF@BFGBEDFGGGF*:C?3>57@?5:*9A<):?:>(<FFA>BA>7<B<<).:)),(..((.4)65:#####
@M06045:235:000000000-JCY5N:1:1101:15525:3332 2:N:0:CTCAGA
GGTAGCGCTGCGTTCTTCATCGATGCTGGAGCCAAGAGATCCGTTGTTGAAAGTTTTAACAGTTCGCTTAGAACACTCAGATGTAACGTCGATTCACAACTAAGAGACTATAATTGGCCGGCGGGCACGCCCGGAGGCGCGCCGCCGAAGCAACTAGGTATAATGGTTCACAAAGGGTTATGAGTTGTAAAGACCCGGTAATGATCCCTCCGCTGGTTCACCAACGGAGACCTTGTTACGCCTTTTACTTCCTCTAAATGACCAAGATTCCGTGGTTAGATCGGTAGTGCGTCGGGTCAGA
+
FFGGGGGGGDGGFCGGGGGGGGGGCFGGGFCFGGEFFEFCFFGFGGCFG,EFGG9FGGGGGGFFGGGGFGGFGFGGFGG<<FGGGGFGFEEBEEEBF9EFFGGGGGGGGGCGGGGFFGFGGGD7>@FEFGGFGCC@:C:EECE*5C>:CECFGGFGFG;E@C;?FCCFGFFFG><FCBCFC?CECGF+BCFGGG*:*:E5EGGGCFCFF<<5*7)C.::FGG6DC55<398:6*7D*7@D*)07:FFFFF:=*:F<?746)40)0:)*9<5?430(().-6<66(3:)5<38(-(-#####
@M06045:235:000000000-JCY5N:1:1101:18801:3363 2:N:0:CTCAGA
GGTAGCGCTGCGTTCTTCATCGATGCTGGAGCCAAGAGATCCGTTGTTGAAAGTTTTAACAGTTCGCTTAGAACACTCAGATGTAACGTCGATTCACAACTAAGAGACTATAATTGGCCGGCGGGCACGCCCGGAGGCGCGCCGCCGAAGCAACTAGGTATAATGGTTCACAAAGGGTTATGAGTTGTAAAGACTCGGTAATGATCCCTCCGCTGGTTCACCAACGGAGACCTTGTTACGACTTTTACTTCCTCTAAATGACCAAGATTCCGGTACCAGATCGGAAGAGCGTCGTGGCACG
+
GGGGGGGGGGGGGGGGGGGGGGGGGGGGGGGGGGGGGGGGGGGGGGGGGGGGFFFGGGGGGGFGGGGGGGGGGGGGGGGGGGGGGGGGGGGGGGGGGGGGGGGGGGGGGGGGGGGFGGGGGGGCEGGGGGGGGGGGGGGGGGGGGGGDGGGGGGGGGGGGFGGGGGGGGGGGGGGGGFGGGGGGGGGGGGGGGDCFGGECECGFFGFGDGGGGGFGFGGGDGFGGFEEFB?FFFF7=FBFGGGFCG=FFFGFFABAFFFAFFFFF64?BBFFFF96<<742>F<B?>BF<;B?FF(#####
@M06045:235:000000000-JCY5N:1:1101:15258:3386 2:N:0:CTCAGA
GGTAGCGCTGCGTTCTTCATCGATGCCAGAACCAAGAGATCCGTTGTTGAAAGTTTTGACTTATTTAAAAATCATACTCAGAGAGGCCAATGACTGCAATAGTTTGATAGCGTCCCCCCGGCGGGCGAGCCCGCCGAAGCAACGACGTCCAGGTAACGTTCGCGATGGTTTAAGGGAGTTTTTACACTCTTTAATGATCCCTCCGCTGGTTCACCAACGGAGACCTTGTTACGACTTTTACTTCCTCTAAATGACCAAGATTCCGTCCGGAGATCGGAAGAGCGTCGTGTAGGGAAATGCC
+
GGGGGGGGGGGGGGGGGGGGGGGGGGGGGGGGGGGGGGGGGGGFFGGGGFGGGGGGGGGGGGGGGGGGGGGGGGGGGGGGGGGGGGGGGGGGGGGGGGGGGGGGGFGGGGGGGGGGGGGEGGGGGGGGGGGGGGGGGGGGGFFCGGGGGCBEGGGGGGGGFEGGGGGC9<EFFGFGGGGGGGGFGGGGGGGGGGGGGGGGGFGGGGGGGGFDFGFF><<DGDDGGFFF?AAB>F@3BFFFGFG=C>F?FFDFFBBBFF?<?BAA327>;>0418?FB:BB0:03>B>323.67<0(#####
@M06045:235:000000000-JCY5N:1:1101:15574:3389 2:N:0:CTCAGA
GGTAGCGCTGCGTTCTTCATCGATGCCAGAACCAAGAGATCCGTTGTTGAAAGTTTTGACTTATTCAGTACAGAAGACTCAGAGAGGCCATACAATGCAATAGTTTGGTTTTCCTCCGGCGGGCGCCCGCGAGGGCCGAGGGGCGCCGGGAAGGACCCGGGCCGCCCGCCGAAGCAACGGTTTAGGTAACGTTCACAATGGTTTGGGAGTTTTGCAACTCTGTAATGATCCCTCCGCTGGTTCACCAACGGAGACCTTGTTACGACTTTTACTTCCTCTAAATGACCAAGATTCCGGAGTA
+
GGGGGGGGGGGGGGGGGGGGGGGGGGGGGGGGGGGGGGGGGGGGGGGGGGGGGGGGGGGGGGGGGGGGGGGGGGGGGGGGGGGGGGGGGGGGGGGGGGGGGGGGGGGGGGGGGGGGGGGGGGGGGGGGGGGDGGGGDEGGDGGE:>EEEEGDGGGGCGGGGGDEGGGEGGGGGGGGGGGGECCCGGGGFGGFGF6C7CGGG??FGGGGGGCFGFFC=C7FC*CGGFFFFFAFFFFDDEFDG7>FGGG47<D>@BF:?*:><2)2(4>.=)4AF2)54<B<<AB9424:<(44<26,#####
@M06045:235:000000000-JCY5N:1:1101:21315:3398 2:N:0:CTCAGA
GGTAGCGCTGCGTTCTTCATCGATGCCAGAGCCAAGAGATCCGTTGTTGAAAGTTTTAATTTATTTGCTTGTTTACTCAGAAGATACATATAGCAACAGAATTAGGGGGTCCTCTGGCGGGGGCGGCCCGTTTCACGGGGCCGTCTGTTCCCGCCGAAGCAACGTTTTAGGTATGTTCACAGGGTTGATGAGTTGTTTAGACTCGGTAATGATCCCTCCGCTGGTTCACCAACGGAGACCTTGTTACGACTTTTACTTCCTCTAATTGACCAAGCTTCCGGGTCTAGATCGGAAGACAGCG
+
EGGGGGGGGGGGGGGGGGGGGGGGGGGGGGGGGGGGGGGGGGGGGGGGGGGGGGGGGGGGGGGGGGGGFGGGGGGGGGGGGGGGGGGGFGGGGGGGGFGGGGGGGFGGGGGGGGGGGGGGGGGD@FGGGGGFGGGGGGGGGGGGGGGGFCFGGGGGDCGG6CFGEFFGFGGGFGGGGCGFGGGGGGC?FGCFCFFGGGGGGGGGG5EGGGGGGGFG4C519*7CFFFBF4>@B55<>>FFGCCFGGG@))956>48FBA)45626)89=A>B:((.6A0((2-17<<26614<10.#####
@M06045:235:000000000-JCY5N:1:1101:21133:3416 2:N:0:CTCAGA
GGTAGCGCTGCGTTCTTCATCGATGCCAGAACCAAGAGATCCATTGTTGAAAGTTGTGATAATCTAGGTTTGTTATCAGAAGTTTTCGTGTATAATGCAAGGGGTTTTGTGGGTTACTGGCGGCGGGCGAGCCCGCCGAGGAAGCTATAGAGGTACACGTCGACAAAGGGTGGGCGAATAAGGCAGCGCCGAAGCGCGCCGAATTTCGTAATGATCCTTCCGCAGGTTCACCTACGGAAAACTTGTTACGACTTTTACTTCCCCTAAATGACCAAGCTTCGGACCGCAGATCGGAACGGCC
+
@FGGGGGGGCGEGGGEGGF9CFDE9;CFFEFCCFC8@6<CFGGGGGFE,<CEEGDCC:E9EAF,,<D@,,,86C@,CCFFCFGGEEFCCC<C?DFGD<E<BF7FG@FD<=EC+7@+:5@5,==CF@FFE7C7FGCFGGC*BBCBE6<?;B@2,62>2>CE*3***399:**=*=*=ED*/0<CF6C>8:8*:*:**:/8=E5CGCF75C4CCCFF7@77><D<)>@>6*).9*9@7>B3)**9*::*9@5*.)(94=?).6<3((()11).)5:(,(.)6((-1((4(-324380-#####
@M06045:235:000000000-JCY5N:1:1101:23976:3433 2:N:0:CTCAGA
GGTAGCGCTGCGTTCTTCATCGATGCCAGAACCAAGAGATCCGTTGTTGAAAGTTGTAACTATTAAAGTTTTTCAGACGCTGATTGCAACTGCAAGTGGTTTTAAAGTGTCCTGACGGCGGGCGGACCCGCCGAGGAAACGAAGGTGCTCAAAAGACATGGGTAAGAGATGGCAGGCAAAGCCCGCAACTCTAGGTAATGATCCTTCCGCAGGTTCACCTACGGAAACCTTGTTACGACTTTTACTTCCTCTAAATGACCAAGATTCCGTAAGGAGATCGGAAGAGCGTCGTGTAGGGCCC
+
GGGGGGGGGEGGGEGGGGGGGGGGGGGEDGGGGGGGGGGGGGGGGGGGGGGGGEFGGGGGGGGGGGGGGGGGGGGGGGGGGGGGGGGGGGGGGGGGFCFGGGGGGGGGGGGGGGGGFGGE7FCGGGGGGGGGGECFGGGGGDGE5FFDFGFG9FFGGG9E?CCFFG?FFG98EGGGG5@GGGGGEEEEEGGC@GGDFGGCG09CFGGG555DGGFGFCFGGGG<75>FFFAFFF4CEFEDDGGFGGCF?67=FFFFF@ABFF6?BA?F930:??D:B?76(8?FB03(40((((.)#####
@M06045:235:000000000-JCY5N:1:1101:11476:3450 2:N:0:CTCAGA
GGTAGCGCTGCGTTCTTCATCGATGCCAGAACCAAGAGATCCGTTGTTGAAAGTTTTGATTTATTTGTTTGTTTTACTCAGAAGTTCCACTAAAAACAGAGTTTAGGGATCCTCGGGCGGGCCGTCCCTTTTTACGGGGCGCGGGCTGATCCGCCGAGGCAACGTATAGGTATGTTCACAGGGGTTTGGGAGTTGTAAACTCGGTAATGATCCCTCCGCTGGTTCACCAACGGAGACCTTGTTACGACTTTTACTTCCTCTAAATGACCAACATTCCGGACTGAGATCGGAAGAGCGACAA
+
GGGGGGGGGGGGGGGGGGGGGGGGGGGGGGGGGGGGGGGGFFGFCGGGGFFFFF9FEFGG,EFFFGGGGGGCFGGGDGGGGGGGGGFFGGFCGGGGGGGFC<FGGCF,EFGGGGG:FGGGGGGGGGGGGF8FGGFGGG@EGGGGGGGGGGGGGGGGCGGGGFFGGFGFGGGFGGGGCCECFFGGEEG5CEFGEFGGG7AEGFEGGGGGGGGF>C?F><D3DGGGGFFF=?BDE5BDFF??GFGFDDD5>@CFF<FA=FADBF<44)/*/:<(4<BF4(-8;BFFFF<431(:380(#####
@M06045:235:000000000-JCY5N:1:1101:7789:3466 2:N:0:CTCAGA
GGTAGCGCTGCGTTCTTCATCGATGCCAGAGCCAAGAGATCCGTTGCTGAAAGTTTTGATTGCTTATTTATAAAGACTCAGAAGATTCCGCTAGAAAACAAGAGTTTGGCCTCCGGCGGGCGGCGCGGGGGCGCTGGTCCACCCGGCATCCCGCCGAAGCAACATGATATGTTCACAATGGTTTGGAGTTCAGAAGACTCTGTAATGATCCCTCCGCTGGTTCACCAACGGAGACCTTGTTACGACTTTTACTTCCTCTAAATTACCAAGATTCCCATGCTAGAACGGATTAGCTTGCGCA
+
G:FFC@FGGFEGGEFGE@EFEFGGGGGGFF8FFGGGEGFGGGFGGGGGGGGGGGGFFCCFGGGFEGGFFGCF,EEEDFGB<FGGGGGGGGGEE7FFFFGGG8CGGGGGGGGFGGDGEEEGD@F@EECFC7:FGC@CFCEFGGGGGGD58EGFGGEEGGDGF?C8A??9CCC@FFFGGDGGG++2?>FCCFG99A+<CFGGC@?+A99:9FGGC5>3>CDGF>CFFFF:D?>)<:>3FF=*2CGB3C*86@77F2=)8=4)664)56=F)(,)-.))).((-).4)49?F0(.)2))#####
@M06045:235:000000000-JCY5N:1:1101:15431:3476 2:N:0:CTCAGA
GGTAGCGCTGCGTTCTTCATCGATGCCAGAACCAAGAGATCCGTTGTTGAAAGTTTTGACTTATTCAGTACAGAAGACTCAGAGAGGCCATACAATGCAATAGTTTGGTTTTCCTCCGGCGGGCGCCCGCGAGGGCCGAGGGGCGCCGGGAAGGACCCGGGCCGCCCGCCGAAGCAACGGTTTAGGTAACGTTCACAATGGTTTGGGAGTTTTGCAACTCTGTAATGATCCCTCCGCTGGGTCACCAACGGAGACCTTGTTACGACTTTTACTTCCTCTAAATGACCAAGATTCCGTCCCT
+
GGGGGGGGGGGGGGGGGGGGGGGGGGGGGGGGGGGGGGGGGGGFGGGGFGGGGGGGGGGGGGGGGGGGGGGGGGGGGGGGGGGGGGGGGGGGGGGG<FCBFGGGCGGEGGGGGGGFGGGGGGGGGGGGGGGGGGGGGGGGGECCEEGGGGCCGGGGGGGGGGGGGGGGGGGEGC>FFGGGGGDGFGCFCGGEGGGGCF79EFFDEGGGGGG=FF?FFGGDGGG7DFFFFFBFFFFGEFFF*><FGG44@BDD3754F*:<>AAB2()8@24A9AAAF>9---).6A??:(2<<AA(#####
@M06045:235:000000000-JCY5N:1:1101:19668:3482 2:N:0:CTCAGA
GGTAGCGCTGCGTTCTTCATCGATGCCAGAGCCAAGAGATCCATTGTTGAAGGTTTTAACAATTAAGTTTTTACTCAGACAAACACTATAAGACAGGTTGTTTGGGCCTCTGGCGGGCGCGCACCAGCTGACGCCGGTGGCCTAGGGCGGCCCGCCAAAGCAACAAAGGTGTTATAAACAAAGGGTGGAAGAGTGGCCTTGCGGCCAAAACTTCAGTAATGATCCTTCCGCAGGTTCACCTACGGAAACCTTGTTACGACTTTTACTTCCTCTAAATGACCAAGATTCCGTAGCTTGGTTG
+
GGGGGGGGGGGGGGGGGGGGGGGGGGGGGGGGGGGGGGGGGGGCGGGG8FGGGGGGGGGGGGGGGGGGGGGGGGGFFGGGGGGGGGFFGGGGGGGGGGGGGGGGGGGGGFGGGGGGGGGGGGGGGGGGGGGGGGGGDG:EGGEGGGGGGGGGGGGGCEGGGGGGFFGGGGG2CFDGGGGGGGGFG6CGFGGGGGGGCGG??FGD=EEG?FGGGGFGFGGG=C:CFFF4@?FEEFFGFFFFGCGEGGG>?FF??<?<@@6;<<AA246@FA:A>)44A)6-50:6:?FFABF:11.)#####
@M06045:235:000000000-JCY5N:1:1101:19671:3545 2:N:0:CTCAGA
GGTAGCGCTGCGTTCTTCATCGATGCGAGAGCCAAGAGATCCGTTGTTGAAAGTTTTATTAGGTTATAATAAGACTACGTTTGTTACATTAATTGTTTGTTAAAAATGGGCAGACGATGACTTGGCCAAAGACCTCATCATACGTCTTACAGTTCACAGGTGTTAGGATGTGATTTAAGCAAGGGCCTTGCCGAAGCGAAGACACCAAGCATGTTTAATTCACTAATGATCCTTCCGCAGGTTCACCTACGGAAACCTTGTTACGACTTTTACTTCCTCTAAATGACCAAGATTCCCCAAA
+
GGGGGGGGGGGGFGGGGGGGGGGGGGGGGGGGGGGGGGGGGGGGGGGGGGGGGGGGGGFFGGGFGGGGGGGGGGGGGGGFGGGGGGGGGGGFGGGGGGGGGGGGGGGGGGGGGGGGGGGGGGGGGGGGGGGGGGGGGGGGGGGGGDGGGGGGGGGFFDGGFGGGGGGGGGGGGGGGGFGGGGGGEEGEFG8FGGEGGGGGDDFGGGGGGGGGGGF7FGGGFGGGGFFCFFFFFFFGFFFBGFG4FGGFFFGFFF>@FFFFEFFCDFE359?);C?A)5<BAA4<)))5:?F446<:#####
@M06045:235:000000000-JCY5N:1:1101:8472:3554 2:N:0:CTCAGA
GGTAGCGCTGCGTTCTTCATCGATGCTGGAGCCAAGAGATCCGTTGTTAAAAGTTTTGACAGTTCGCTAAGAACACTCAGAAGTATCGTCGGGTTCGAAAACAGAGATTCTGATGAGACCGGCGGGCACCCTTGCGGGCGCCGCCGAAGCAACAGGTATAATAGTTCACAAAGGGTAGAGAGTGTAGTACTCAGTAATGAACCCTCCGCTGGTTCACCTACGGAGACCTTGTTACGACTTTTACTTCCTCTAAATGACCAAGATTCCGATTAGAAATCGGAAAAGCGTCGTGGAGGAACAC
+
GGGGGG@FEEEGFFGGG@FGGGGFCEGGGGGFGGFGGCDFGGGGGCGGGFFGGGGGGGGGGGGGGGGGGGGGGFGGFGGGGFFFGGFDFFDGGGGFDGGDEGGGGFGFFGGGFFGFAFGDFEEFCEG7FD7>FCFGE:FEEDGGGGEG5:CFF**=?@BECFGGFF<;BBF5CFGFFEGE@5+A+33<++0AFF9+<CCC+0CE*7:)155C<FB=FG*029D<)).>9869**9>>@>>GC*6CGGF4@*7*)*.9*5?<3:2A>F))(,4)))-).4??((.3((-(24(((.-#####
@M06045:235:000000000-JCY5N:1:1101:7554:3556 2:N:0:CTCAGA
GGTAGCGCTGCGTTCTTCATCGATGCTAGAACCAAGAGATCCGTTGTTAAAAGTTTTTATAGTTCGCTAAGAACACTCAGATGTATCGTCGGGTACAAACAGAGATACTGAAACGCCGGCGGGCTCCCGAAGAAGCCGCCGAAGCAACAAGTTATAATGTTCACAAAGGGTTATGAGTGTAAACTCGGTAATGATCCCTCCGCTGGTTCACCAACGGAGACCTTGTTACGACTTTTACTTCCTCTAAATGACCAAGATTCCGGTAGCAGATCGGAAGAGCGGCGTGTAGGGAAAGACTGGA
+
GGGGGGGGGGGGGGGGGGGGGGGGGGGGGGGGGGGGGDGGGGGFFGGGGGGGGGGG9FFGGGGGGGGDC@FGGGGGGGGGGGGFGGGEFGGGGEGGGGGGGGGCFGGGGGFFGGFFGCEEFGGGEGCFEEGGGGGD<FGGGGGGE?FFCGGGGGFCFCGGFFGFGGG8BGGFFGGGGGGGGFCFCFGGGFGGGF9CFGGGC:E5EE7:C?FFFGEDF357D<7CFFFFFFFFFDFGFFFF*:**2>*9B?7/)2:1)/6A4309>:F@4:.(,236777(((-(,4(())((,(44#####
@M06045:235:000000000-JCY5N:1:1101:21382:3581 2:N:0:CTCAGA
GGTAGCGCTGCGTTCTTCATCGATGCCAGAACCAAGAGATCCGTTGTTGAAAGTTTTAACTTATTTGTTTTTCTCGAGATGCCAACGCAAAGAAACAGAATTTGTAGGCTGCCGGCGGGCTGACGCGCCGCGGGAACGAATCCCCGGGGCGCACCCGCCGAAGCAACGTTCGTATAGTAGGTTCACAGGGTTGTAGGAGTCTTGCGAGTCCTGTAATGATCCCTCCGCTGGTTCACCAACGGAGACCTTGTTACGACTTTTACTTCCTCTAAATGACCAAGATTCCGGCCTGAGCTCATGT
+
GGGGGGGGGGGGGGGGGGGGGGGGGGGGGGGGGGFGGGGGGGGGGGGGGGGGGGGGGGGGGGGGGGGGGGGGGGGGGGGGGGGGGGGGGGGGGGGGGGGFGGGGGGGGGGGGGGGGGGGGGGGGGGGGGGGGGGGEGGGGFGGGGGGGGGGEGGGGGGGG>EGGFFGDCGGGGGGGFGGGGGGGCGGFGGGGGG:EFEFFGGGGGCEDGGGGFG?FF>FF>CGFGFFEE>>FF?6FFFFFDCDBGGF:?FC?FAD:751>6).4>AFF4>2<A2<<AFF(((4)4<>>B>BF(((-#####
@M06045:235:000000000-JCY5N:1:1101:21155:3598 2:N:0:CTCAGA
GGTAGCGCTGCGTTCTTCATCGATGCCAGAACCAAGAGATCCGTTGTTGAAAGTTTTGATTTATTTATGGTTTTACTCAGAAGTTACATATAGAAACAGAGTTTAGGGGTCCTCTGGCGGGCCGTCCCGTTTTACCGGGAGCGGGCTGATCCGCCGAGGCAACAAGTGGTATGTTCACAGGGGTTTGGGAGTTGTAAACTCGGTAATGATCCCTCCGCTGGTTCACCAACGGAGACCTTGTTACGACTTTTACTTCCTCTAAATGACCAAGATTCCGGAATCAGATCGGAAGAGCGGCAGG
+
GGGGGGGGGGGGGGGGGGGGGGGGGGGGGGGGGGGGGGGGGGGF<FGGGGGGGGCFGGGGGGGGGGGGGGGGGGGGGGGGGGGGGGGGGGGGGGGGGGGGGGGGGGCGGGGGGGGGGGGGGGGFGGGGGGGGEFGGGGGGGGGGGGGGGCFGCFGGGGGGEEGGGGGGGGGGGGGGGFGGGGGGDGCGGDEEDFGGGGFCGEGGGGGFFGGGGGFC:DD<DDGGGFFFFFFFFFFG5?FFG>CF<3DFD?G?4<@<BFD9>DBFFAFFF:?FF9A936?B:?A<26?(34?0(47(#####
@M06045:235:000000000-JCY5N:1:1101:16920:3651 2:N:0:CTCAGA
GGTAGCGCTGCGTTCTTCATCGATGCCAGAACCAAGAGATCCGTTGTTGAAAGTTTTGACTTATTCAGAACAGAAGACTCAGAGAGGCCATAAATTATCAAGAGTTTGGTGACCTCCGGCGGGCGCCCGCGGTGGGGCCCAGGGGCGCCCGGGGGGTAAACCCCGGGGCCGCCCGCCGAAGCAACGGTTTAGGTAACGTTCACAATGGTTTAGGGAGTTTTGCAACTCTGTAATGATCCCTCCGCCGGTTCACCAACGGAGACCTTGTTACGACTTTTACTTCCTCCAAATGACCCGAACC
+
GGGGGGGGGGGGGGGGGGGGGGGGGGGGGGGGGGGGGGFGGGGFGGGGGGGGGGGGGGGGGGGGGGGG9FGGGGGGGGGGGFFGGGGDGGGDGGGGGGGGGFGGGGGGGGGGGGGGGGGGGDFFGGGCFEFEGCFGGGGGGGFGGDEGGGGCCBEEGGDFGEGGGD5CEGGGGGGGGG=EEGGGGGG2C>+@CCEFGGGGGGGGG??C<CCGGGFCBD5DCFDDCFFFFFFFFF?F*=F4*59;D*/<@>DFF26:)<>?1(-4:BBF*64?011692)):A).4)(.5).:2>0,#####
@M06045:235:000000000-JCY5N:1:1101:25466:3676 2:N:0:CTCAGA
GGTAGCGCTGCGTTCTTCATCGATGCCAGAACCAAGAGATCCGTTGTTGAAAGTTTTGACTTATTCAGTACAGAAGACTCAGAGAGGCCATACAATGCAATAGTTTGGTTTACCTCCGGCGGGCGCCCGCGAGGGCCGAGGGGCGCCGGGCAGGACCCGGGCCGCCCGCCGAAGCAACGGTAAAGGTAACGTTCACAATGGTTTGGGAGTTTTGCAACTCTGTAATGATCCCTCCGCTGGTTCACCAACGGAGACCTTGTTACGACTTTTACTTCCTCTAAATGACCAAAATTCCCCCGCA
+
GGGGGGGGGGGGGGGGGGGGGGGGGGGGGGGGGGGGGGGGGGGFFGGGGGGFGGGGGGGGGGGGGGGGGGGGGGGGGGGGGGGGGGGGGGGGGGGGGGGGGGFGGGGCFFGGGGGGGEGGGGGGEGGGGGGGGGGGD7FGGDGE>E5CEGGCEGGGGGGCCC8EGGGGGGEEGGGFGCGCE@5@9AE@FFGGGGGGGF:9EGFGEEEFEDGCF**>FG4CDFGGGF???B>FFFE)>35:C:7@F7>>@D35)6@0F4))6<<03(.7B<AA4>ABFDDF2).)4<(5:(4>7><)#####
@M06045:235:000000000-JCY5N:1:1101:13960:3688 2:N:0:CTCAGA
GGTAGCGCTGCGTTCTTCATCGATGCGAGAGCCAAGAGATCCGTTGCCAACAGTTGTTTTTTACATTAATACAAAGAATGTTAGTTTTATAAAAATTAAAAAAAGGTTTGTTACATGTTTGGCGGCTTGTCCACGGCCTGCATTCTTGCGAGCAACAAACACACACTGACAGATGACCACTTCCCAAAGGAACACATGTCACCCTTCCGCCAGAGACAGAACGTTTCACAAGATGTTGATAATTAAATTATCTTTTATTTATTAATGATCCAACCTCAGGTTCACCTACGGTTACCGTCGG
+
D+@;@F++6@FF,,BFFGCFA6,;,BB7+678E8ECFEF66<E,CB@FFC,@FFC<<:9C,@A<@FD6FCGF99FFF@FGG99C6,,C,FEF<9FGGC<,CFC@C7FC<F?45@@ECE<<FECE=FGDE<?:EF:FGGG73DAD,@E,@E+8@:,@C>E,@>>***@,9@,,=?CF??,*<DFCDB,=2,2?,A,4BEEFCE?5:C*;7CC<3*0<)***;C>*95)116)<F=*:87*/*2*72:C=**29*4*-8=)6)65))-**9).),54,,8(.<)59A2)(3:6:4::.#####
@M06045:235:000000000-JCY5N:1:1101:21289:3697 2:N:0:CTCAGA
GGTAGCGCTGCGTTCTTCATCGATGCCAGAGCCAAGAGATCCGTTGCTGAAGGTTTTGATTGCTTATTTATAAAGACTCAGAAGATTCCGCTAGAAAACAAGAGTTTGGCCTCCGGCGGGCGGCGCGGGGGCGCTGGTCCACCCGGCATCCCGCCGAAGCAACATGATATGTTCACAATGGTTTGGAGTTCAGAAGACTCTGTAATGATCCCTCCGCTGGTTCACCAACGGAGACCTTGTTACGACTTTTACTTCCTCTAAATGACCAAGATTCCGACCGCAGATCGGAAGAGCGGCTTCT
+
GGGGGGGGGGGGGGGGGGGGGGGGGGGGGGGGGGGGGGGGGGGGGGGGGGGGGGGGGGGGGGGGGGGGGGGGGGGGGGGGGGGGGGGGGGGGGGGGGGGGGGGGGGGGGGGGGGGGGGGGGGGGGGGGGGGGGGGGGGGGGGGGGGGGGGGGGGGGGGGGGGGGGGGCGGGGGGGGGGGGGEGGGGGGGGGGGGGGGGGGGGGGGFGGGGGFGGFGEDDDFGGGGFFFEFFFFFFGFFFFGGGFFDDBFFGFFBFFFF<BF4A24<@FF<7BBFA0(4>9(1394::??101170(#####
@M06045:235:000000000-JCY5N:1:1101:12967:3705 2:N:0:CTCAGA
GGTAGCGCTGCGTTCTTCATCGATGCCAGAACCAAGAGATCCGTTGTTGAAAGTTTTGACTTATTCAGTACAGAAGACTCAGAGAGGCCATAAATTATCAAGAGTTTGGTGACCTCCGGCGGGCGCCCGCGGTGGGGCCCAGGGGCGCCCGGGGGGTAAACCCCGGGGCCGCCCGCCGAAGCAACGGTTTAGGTAACGTTCACAATGGTTTAGGGAGTTTTGCAACTCTGTAATGATCCCTCCGCTGGTTCCCCAACGGACACCTTGTTACGACTGTTACTTCCTCTAAATGACCCGGAAG
+
GEGGGGGGGEGGGGGGGGGGGGGGGGGGGGGGGGGGGGGGGGGFGGGFFGGGGGGGGGGGGGGGGGGGFFGGGFFEAFGCGGACFFDGGGG?EGGFFGGGGGFEEEFGDGCFFAEFGGGGGG>CFGGGGDGDGG>+>CFEGGG73CCEGGCEE>8CCGC9EGGGGD58CEEGGGGGG>*:88CCGEG:*;?EFEGGGGG6*82<C?CCFC5F70><<C7***9::9)9/6<=F?@>/=F5CG3>**1.?**)/.)47716(-::??FFFAF:6>B(596<D2.8<<2<26><224,#####
@M06045:235:000000000-JCY5N:1:1101:23021:3707 2:N:0:CTCAGA
GGTAGCGCTGCGTTCTTCATCGATGCCAGAACCAAGAGATCCGTTGTTGAAAGTTTTGACTTATTCAGTACAGAAGACTCAGAGAGGCCATAAATTATCAAGAGTTTGGTGACCTCCGGCGGGCGCCCGCGGTGGGGCCCAGGGGCGCCCGGGGGGTAAACCCCGGGGCCGCCCGCCGAAGCAACGGTTTAGGTAACGTTCACAATGGTTTAGGGAGTTTTGCAACTCTGTAATTATCCCTCCGCTGGTTCACCAACGGAGACCTTGTTACGACTTTTACTTCCTCTAAATGACCAGGCCA
+
GGGGFGGGGGGGGGGGGGGGGGGGGGGGGGGGGGFCGGGGGGGFFGGGGCFFGGGFGGGGFGGGGGGGGGGGGGGGGGGGGGGGGGGGGGGGFGGGGGGGGGGGGGFGGGGFCFGDGEGGGDGGGGGGGGGGGD7CG7CCCFCEEEEGDGGGEGDDGGGGGGGGCEGGDG58EGGGGG*CCGGF88EE5*<:8F<<CE6CFFGFFFF4CC59:4>47*7>*02:CF?F@A496**2*19/7*155*)7<429F7*:BD03,0:??<**94A(46??<A6<>BAA)4)4)6AA2-5)#####
@M06045:235:000000000-JCY5N:1:1101:13073:3714 2:N:0:CTCAGA
GGTAGCGCTGCGTTCTTCATCGATGCCAGAGCCAAGAGATCCGTTGTTGAAAGTTTTAATTTATTTGCTTGTTTACTCAGAAAAACATTATAAAAACAGAGTTAGGGGTCCTCTGGCGGGGGCGGCCCGTTGTTACAGGGCCGTCTGTTCCCGCCGAAGCAACGTTTTAGGTATGTTCACAGGGTTGATGAGTTGTATAACTCGGTAATGATCCCTCCGCTGGTTCACCAACGGAGACCTTGTTACGACTTTTACTTCCTCTAAATGACCAAGATTCCGCAGGTAGATCGGAAGAGTTGGT
+
GGGGGGGGGGGGGGGGGGGGGGGGGGGGGGGGGGGFGGGGGGGFGGGGGGGGGGGGGGGGGGGGGGGGGGGGGGGGGGGGGGGGGGGGGGGGGGGGGGGGGGGGGGGGGGGGGGGGGGGGGGGGGGGGGGGGGGGGGG?EGGGGGGGGGGGGGGGGGGGGGGGGCGFGFGGGFGGGGG?@EGGGGGGGGGGGGGGGGFFGGGGGGGFDFGGGGGFFFGDGGGGCGFFFFFFFFFFCEFF?F=CFCFGFFFDFFBFFFFFFFFA>BBFFFFBF:?>AAAF6;9>BB>4.4(4:?B:3#####
@M06045:235:000000000-JCY5N:1:1101:24048:3716 2:N:0:CTCAGA
GGTAGCGCTGCGTTCTTCATCGATGCCAGAACCAAGAGATCCGTTGTTGAAAGTTTTGACTTATTCAGTACAGAAGACTCAGAGAGGCCATACAATGCAATAGTTTGGTTTTCCTCCGGCGGGCGCCCGCGAGGGCCGAGGGGCGCCGGGAAGGACCCGGGCCGCCCGCCGAAGCAACGGTTTAGGTAACGTTCACAATGGTTTGGGAGTTTTTCAACTCTGTAATGATCCCTCCGCTGGTTCACCAACGGAGACCTTGTTACGACTTTTACCTCCTCTAAATGACTAAAATTCCCCCATG
+
GGGGGGGGGGGGGGGGGGGGGGGGGGGGGGGGGFGGGGFGFGGGGGEGGGGGFGGGGGGGGGGGGGGGGDGCGGGGGFGGGGGGGGGGGGGFGGGGFFGFGGGGGGFGGGGGFFGGGGGG7CFGGGGGGGGDGGGGEGGEGEGGGGGEBECGGGGFCEGGGDGGCEGGGGCEGGGFGGGG**;EAFC@FFGGFFCGCF?EF@<7EGG:E5FC>*/:=F7::CDCC@?4=AD??FE7@BB@2CF4***0.7DFB>F2)9)49))419BBF447)-4<??FFA<4))-)),)-.8AA)#####
@M06045:235:000000000-JCY5N:1:1101:23479:3768 2:N:0:CTCAGA
GGTAGCGCTGCGTTCTTCATCGATGCCAGAACCAAGAGATCCGTTGTTGAAAGTTTTTACTTTATTTAGTTTGGTACTCAGACGACATAGTTCTTCAAGAGTTTTAAGAGGTTGGCCATCGACGGGCACTGTCCAGCGGGGTTTTAAGGCCCGCCGGCAGCCGACAGATCCTGTCGACAGGCCCGCCGAAGCAACGTGGTAAGGTAGACACAGGGTTGGAGGTCGGGCCAGAAGACCCTAACTCAGTAATGATCCTTCCGCAGGTTCACCTGAGATCACAGGTTAGCGAAATGTCCCGGCC
+
GGGGGGGGGGGGGGGGGGGGGFGGGGGGGGGGGGGGGGFGGGGGFGGGGGGGGGGGGGGGFGGGGGGGGGGGGGGGGGGGGGGGGGGGGGGGGGGGGGGCGGGGGGGGGGGGGGGGGGGGGGGGGGGGGFFGGGGGGGGGGGDEGGGFGGGGGEDGCGGGGGGGGGGFFGGGGGGGGGG8CCGGGGGGGGGGGGGGGFGFGGGGGGGGGGGGFFEGFGDFCC35DDFD<:05@@FGFFFF4FGFGGGFFFC47:B2BFFB:9;61<FFF84(28<<<:<243<<)899>>9<99A)#####
@M06045:235:000000000-JCY5N:1:1101:19278:3781 2:N:0:CTCAGA
GGTAGCGCTGCGTTCTTCATCGATGCCAGAACCAAGAGATCCGTTGTTGAAAGTTTTGACTTATTCAGTACAGAAGACTCAGAGAGGCCATTAATGCAATAGTTTGGTTTACCTCCGGCGGGCGACCGCGAGGGCCGGGGGGCGCCGGGAAGGACCCGGGCCGCCCGCCGAAGCAACGGTTTAGGTAACGTTCACAATGGTTTAGGGAGTTTTGCAACTCTGTAATGATCCCTCCGCTGGTTCACCAACGGAGACCTTGTTACGACTTTTACTTCCTCTAAATGACCAAGATTCCCCTCGT
+
GGGGGGGGGGGGGGGGGGGGGGGGGGGGGGGGGGGGGGGGGGGFFGGGGGFGGGGGGGGGGGGGGGGGGGGGGGGGGGGGGGGGGGGGGGGGCGGGGFGGFGGGGGGGGGGGGGGGGGGGGGGGGGGGGEGGGGGGGGCEGGGDGGGGGDGGGGGGGGDCEGGG>EGGGGGGEGFGFEECEDDGGGGFGGGGF6?0ACFFFCFGG6=FGGGGG4@GFG6DFFGGGFFFFFFFFFEDFBFFFFGFGGGFFEDEB2@<?FB9<>A<?B5:FF>A<<6A<>4AA2<B9>B71::?B):)#####
@M06045:235:000000000-JCY5N:1:1101:8850:3788 2:N:0:CTCAGA
GGTAGCGCTGCGTTCTTCATCGATGCAAGAGCCGAGAGATCCACTGTTGAAAGTTGTATATATATTGATATAATACTTTTCCTCAACATCAAAATCACATATATTTATCAAGTTTGTAGTGTGTGCTGTCATATGTACATCGACGATGATACCGCGATATCACCATCACCGACATACAACACAAACATACAACACAGTTCACAAAATATTAGAGCCTTGCGGCTCATTAGAAACCTTGCGGCTTCTACCTTTGATTTTTTAATGATCCTTCCGCAGGTTCACCTACGGAAACCTTTCGCAA
+
GGGGFGGGGGGGGGGGGGGGGGGGGGGGGGGGGGGGGGGGGGFFGGGGGGGGGGGGGGGGGGGGGGGGGGGGGGGGGGGGGGGGGGGGGGGGGGGGGGGGGGGGGGGGGGGGGGGGGGGGGGGGGGGGGFGGGGGGGGGGGGGGGGGGGGGGGGGGGGGGGCEFGGGGGGGGGGGGGGGGGGGGGGGGGGGGGGGGGGGGGGGGEGGGGGGGGFFGFGGFGGG779BFFE<FFFFGA=AEGD5AGFGFFFGFFEFFFFCB0=EC?EFFFCEF?FF>B?FA25>?BF?::?;0:84)#####
@M06045:235:000000000-JCY5N:1:1101:20385:3798 2:N:0:CTCAGA
GGTAGCGCTGCGTTCTTCATCGATGCCAGAACCAAGAGATCCGTTGTTGAAAGTTGTAAATAATTAGATTATTTTCAGACGCTGATTGCAATTACAAAAAAGGTTTTGGTTTGTCCAATCGGCAGCTTGCGCCACCGAGGAAACAAGAGTACGCAAAAGACATGGGTGTAGACGAGAGCTTTACAGCCCCCGACTTGACTTTTGATAATGATCCTTCCGCAGGTTCACCTACGGAAACCTTGTTACGACTTTTACTTCCTCTAAATGACCAAGATTCCGCTGCCAGATCGGAAGAGTCAGC
+
GGGGGGGGGGGGGGGGGGGGGGGGGGGGGGGGGGGGGGGGGGGGFGGFGGGGGGGGGGGGGGGGGGGGGGGGGGGGGGGGGGGGGGGGGGGGGGGGGGGGGGGDFGGGGGGGGGGGGGFGGGGGGGGGGGGDGGGGGGDGGGGGGGGGGGGGGGGGCECFFDBFFGGGGGGGGGGGG58FFGGGGGG>>EEGEE*;9,15>FG7=?@DFGC>7FFGBGGG3<DGGFF6A@1FFAF3>FFFGFG?FGCFBFGFF2?BFF<AAB25>9=67:?2:??DAFB<:69622,.(862,(1(#####
@M06045:235:000000000-JCY5N:1:1101:16043:3798 2:N:0:CTCAGA
GGTAGCGCTGCGTTCTTCATCGATGCCAGAGCCAAGAGATCCGTTGTTGAAAGTTTTAATTTATTTGCTTGTTTACTCAGAAAAACATTATAAAAACAGAGTTAGGGGTCCTCTGGCGGGGGCGGCCCGTTGTTACAGGGCCGTCTGTTCCCGCCGAAGCAACGTTTTAGGTATGTTCACAGGGTTGATGAGTTGTATAACTCGGTAATGATCCCTCCGCTGGTTCACCAACGGAGACCTTGTTACGACTTTTACTTCCTCTAAATGACCAAGATTCCGAGTAGAGATCCGGAAGAGCAGC
+
GGGGGGGGGGGGGGGGGGGGGGGGGGGGGGGGGGGGGGGGGGGGGGGGGGGGGEFFFGGGFGGGGGGGGGGGGGGGGGFGGFGGGGGGGGGGGGGGGGG?FFFFF?FGGGGGGGGCGGDGGGGGGGGGGGFB:BFGGGGGGGGGGGGGGGGGGGGD:EEEFFFEB9FEGFC?FF?FGFDGGGGGGGGGGGGGGGGGGGFGGFGGGGGGFFGGGF5*09DDGGDFFFF=??:BFDBD>FFFCFC@*:DF5>GFF<F<FFF)6:AAFAF4B7:??FBA423(14:9A4:<73(411(.#####
@M06045:235:000000000-JCY5N:1:1101:25183:3815 2:N:0:CTCAGA
GGTAGCGCTGCGTTCTTCATCGATGCCAGAACCAAGAGATCCGTTGTTGAAAGTTTTGATTCATTTTGTAATGATTCCACTCAGACATGCTAAAATAAAAATCTAGAGTTTGGGTCCCCCGGCGGGCCGCCTGGTTCCGGGGTGTAAAGCGCGGGGCGAGAACCCGCCGAAGCAACGGTTGTAAATGGTATAAGTTCACATGGGGTTTGGGAGTTGAAAACTCGGTAATGATCCCTCCGCCGGTTCACCAACGGAGACCTTGTTACGACTTTTACTTCCTCTAAATGACCAAGCTTCCAAG
+
GGGGGGGEG:FEFF@FFDGGFFFGGGGFDGGFGDFFFCFGFAFG<FC@FC@<FFD9FFGGGGGGGFGGGGGFFC9FFGGGGGGDCFDEA8EGGGGGGFGAFGGGFGGCFFFGGDGGGGGEFGGGGEGGGECFGGFFCFGGGEGGE9,EFF*:BEDEGGCC8C?CEEGGGDCEGFF>EG8ECEGCCFC@<C?7@C<CFGF7CFFGGEEGEGG:DCFCF7>CD*017<F>FBA***<C5::7*)9)19:4*6<DF9B>>F?)-54<D)0)7::A24><A4AA25ADA))--(,41,).#####
@M06045:235:000000000-JCY5N:1:1101:12210:3866 2:N:0:CTCAGA
GGTAGCGCTGCGTTCTTCATCGATGCGAGAGCCAAGAGATCCGTTGTTGAAAGTTGTATTTTGAATTAAGTATTCATAATATGTTTCAGACAAAATCACTAAAGTTCTGAGTAGATATAAATCCCAAAGGTGACCACACGGCTTTTGACAGCCGGCAGCCCCCAGAGAGATGACATTGCACACAAGGTGGATATGGATTTTTGAAAGTGCCATAAAAACACTTGATTATGAATGATCCTTCCGCAGGTTCACCTACGGAAACCTTGTTACGACTTTTACTTCCTCTAAATGACCAACCACA
+
GGGGGGGGGGGGGGGGGGGGGGGGGGGGGGGGGGGGGGGGGGGGGGGGGGGGGGGGGGGGGGGGGGGGGGGGGGGGGGGGGGGGGGGGGGGGGGGGGGGGGGGGGGGGGGGGGGGGGGGGGGGGGGGGGGGGGGGGGGGGGGGGGGGGGGGGGGGGGGGGGGGGGGGGGGGFGGGGGGGGGGGGGGGFGGGGGFGGGGGGG;CGGGGGGGGGGGFFFGGGGGF7DFFFFEFFFFFCCFFFGGGFGGDFFFGFFEFFFFFFBD@FECFFFFFFBFBFFFFFFDFDBFFF44<5>244#####
@M06045:235:000000000-JCY5N:1:1101:16828:3883 2:N:0:CTCAGA
GGTAGCGCTGCGTTCTTCATCGATGCGAGAGCCAAGAGATCCGTTGTTGAAAGTTGTATTTTGAATTAAGTATTCATAATATGTTTCAGACAAAATCACTAAAGTTCTGAGTAGATATAAATCCCAAAGGTGACCACACGGCTTTTGACAGCCGGCAGCCCCCAGAGAGATGACATTGCACACAAGGTGGATATGGATTTTTGAAAGTGCCATAAAAACACTTGATTATGAATGATCCTTCCGCAGGTTCACCTACGGAAACCTTGTTACGACTTTTACTTCCTCTAAATGAACAAGAGGC
+
GGGGGGGGGGGGFGGGGGGGGGGGGDEDGEFGGGFGGGFFGGGGGGGGGACFFFGGGGGGGGGGGGGGGGGGDGGGGFGGGGGGGGGGGGGGGFGGGGGGAEGGGGGGGGGGGGGGGGGGFEGGGGGGGGGGGGGGGGGGGGEGCGGGGGGGGGDDEGGGGGGGGGGGDFGGGFAFGGGGGGG>FGGFGFFCG?;DF,;CGGGDFGGG?F7C7848BGDGGGGFFFFAFFFF=AFG6FAFGGGFGGGFFFFF=36@EAFFB?BFFFF4FF<BB?2A943)6AA9AAF<<BA-.643#####
@M06045:235:000000000-JCY5N:1:1101:9975:3904 2:N:0:CTCAGA
GGTAGCGCTGCGTTCTTCATCGATGCCAGAACCAAGAGATCCGTTGTTGAAAGTTTTGATTTATTTATGGTTTTACTCAGAAGTTACATATAGAAACAGAGTTTAGGGGTCCTCTGGCGGGCCGTCCCGTTTTACCGGGAGCGGGCTGATCCGCCGAGGCAACAAGTGGTATGTTCACAGGGGTTTGGGAGTTGTAAACTCGGTAATGATCCCTCCGCTGGTTCACCAACGGAGACCTTGTTACGACCTTTACTTCCTCTAAATGACCAAGATTCCGTTCAAACATCGGAAGAGCCCGAGA
+
GGGGGGGGGGGGGGGGGGGGGGGGGGGGGGGGGGGGGGGGGGGFGEGGGGGGGGFGGGGGGGGGGGGGGGGGGGGGGGGGGGGGGGGGGGFAEFGGGGGGGGGGGGGGGGGGGGGGDCCGGEGGGGGGGGGGGGGGGGGGGGEGGGGGGDAGGGGGDGGGDGGGGGCGGGFFFGGCGGGGGGGEGGGGGGGGGGFFGGGGDGGGG=ECCDGGGF>3BD/7CFCGGFFFFF?>35:9<6?6:FDFGG))7=>@FAFBF?<9<>AB<AF4FB?F?A<A(.243AF)())-3::9(18(#####
@M06045:235:000000000-JCY5N:1:1101:9161:3940 2:N:0:CTCAGA
GGTAGCGCTGCGTTCTTCATCGATGCCAGAACCAAGAGATCCGTTGTTGAAAGTTTTGACTTATTCAGTACAGAAGACTCAGAGAGGCCATACAATGCAATAGTTTGGTTTACCTCCGGCGGGCGCCCGCGAGGGCCGAGGGGCGCCGGGCAGGACCCGGGCCGCCCGCCGAAGCGACGGTAAAGGTAACGTTCACAATGGTTTGCGAGTTTTGCAACACTGTAATGATCCCTCCGCCGGTTCACCAACGGCAACCTTGTTAACACTTTTCCTTCCTCTCACTTACCAAGATTACCCCCTC
+
GGGGG8CGC:@CFGGFGGGG<FEFGGGFFDFFFGFFFDCAFGGFGGEFGEF,FFGGECBFGGGGGCFGFGGGGFFGGGFFGGGFFGGGFGGGGDFGGFGGFGGFGFGGCFFFF5?:FF7CEEGDGGGGGGFEFD>FG>F:8CEG8CCEG>EEGGDGFC858CECG5C5>C*:CGGCE5CECC87A?FF?9;*;8CCCFC@+0+:E+:DE9D*:76>4F*9:CFFGF49=)60;>5DB))85/9*CDF)))/))(0209<<-:5--(*9=A))..)4))4,4).)64(608226)56#####
@M06045:235:000000000-JCY5N:1:1101:22230:3940 2:N:0:CTCAGA
GGTAGCGCTGCGTTCTTCATCGATGCTAGAACCAAGAGATCCGTTGTTAAAAGTTTTTATAGTTCGCTAAGAACACTCAGATGTATCGTCGGGTACAAACAGAGATACTGAAACTGCCGGCGGGCAGCACCCCGAAGGGCAGAAGCCGCCGAAGCAACAAGTTATAATGTTCACAAAGGGTTATGAGTGTAAACTCGGTAATGATCCCTCCGCTGGTTCACCAACGGAGACCTTGTTACGACTTTTACTTCCTCTAAATGACCAAGATTCCGGGTGTAGCTCGGAAGAGCGTCGGGCCATC
+
GGGGGGGGGGGGGGGGGGGGGFGGFGGGGGGGGGGGGGGGGGGFGGGGGGGGGGGGGGGGGFGGGGGGGGGGGGGGGGGGGGGGGGGGFGGGGGGGGGGGGGGGFFGGGGGGGGGGGGGGGGGGGGGGGGGGGGGGGGGGGGGGGGGGGGGGGGGGGFGGGFGGGCFGGGGCFGGGGFGGGGGGGGGGGGGGGGG?EGEFGDGGFGFGGCDGG3@GFGGGGFGGGBFBD6?FFFFFFFFFGGG>GFC?F=?F?<939=A<>A?F?:7?FAA:BFF9925)-:?BB:618:>>B0((#####
@M06045:235:000000000-JCY5N:1:1101:15871:3942 2:N:0:CTCAGA
GGTAGCGCTGCGTTCTTCATCGATGCCAGAGCCAAGAGATCCGTTGTTGAAAGTTGTATTTTTGAATTATGTTTATTCAGAAATAGATATTCAGACAAACTGCTTTAAAGGTGTTAAGTTAATCAAACCCTCTTGGCTTTTTAATGCCAGAGAGTTCAAAAACGTTGCACACAAGGTGGATATGGATTTTTTTAAAGAGTGCCATAAAACACTCAATTATGAATGATCCTTCCGCAGGTTCACCTACGGAAACCTTGTTACGACTTTTACTTCCTCTAAATGACCAAGATTCCGGGCTACT
+
GGGGGGGGGGGGGGGGGGGGGGGGGGGGGGFGGGGG@FGGGGGGGGGGGGGGGGGGGGGGGGGGGGGGGGGGGGGGGGGGGGGGGGGGGFGGGGGGGGGGGGGGCGGGFGGGGGGGGGGGGGGGGGGGGGGGGGGGGGGGDFFGGGGGGGGGFGDGGGGGGGGGGGFEGGGGGGGGFGGGGGGGGDFGGGGGGGGDGGFGAFCEGGGGGGGGFFFGFGGGGGGGGFFFFFFFFFEG4BAAFGGFGGGFFFGFFFFFFFFFEDFFFFFFFFFFFEFEEE95<E3<@@?@FFFFC:B(#####
@M06045:235:000000000-JCY5N:1:1101:25724:3949 2:N:0:CTCAGA
GGTAGCGCTGCGTTCTTCATCGATGCGAGAGCCAAGAGATCCGTTGTTGAAAGTTTTATTTTGTTATAATAAAACGACGTTCATTACACATTGTTTGTAAAAATACTCGACTTGCGTCAAGTAATAGAACAGTTCACAGGTGTAAGTGGATATAGTTATAAGCCTATAAAGGCAATCACTAATGATCCTTCCGCAGGTTCACCTACGGAAACCTTGTTACGACTTTTACTTCCTCTAAATGACCAAGATTCCGTCCGTAGATCGGAAGAGCGTCGTGTAGGGAAAGAGTGTAGATCTCATC
+
CGGGGGGGGGEEGFGGGGGGGGGCFGGGE7FGGGGGGF8EFCGGGG:CEFEGGGGFGGGGGGGFGGGGGGGGGGFGGGG=FDFGGGGGGFCFFGGGGGCFGFGGGGGGEGGGE<FFFCFGGGGGGGFGGABCFFCGGGG,E@ED>FGGGGGGGGFGGG9DD,@=DGAFDFA=DFGCFF?DFGG8>DGFGGDFGGGCEFGGGGGGGG*;>CDGGGFCCFFDDCDDGFFFF<CAAFFGFBFFCGFFGF<4/++;)5A65A@;DEEF6@E>A;@061091:<<A:0806:?<<-6)6)-#####
@M06045:235:000000000-JCY5N:1:1101:16145:3995 2:N:0:CTCAGA
GGTAGCGCTGCGTTCTTCATCGATGCCAGAACCAAGAGATCCGTTGTTGAAAGTTTTTACTTTATTTAGTTTGGTACTCAGACGACATAGTTCTTCAAGAGTTTTAAGAGGTTGGCCATCGACGGGCACTGTCCAGCGGGGTTTTAAGGCCCGCCGGCAGCCGACAGATCCTGTCGACAGGCCCGCCGAAGCAACGTGGTAAGGTAGACACAGGGTTGGAGGTCGGGCCAGAAGACCCTAACTCAGTAATGATCCTTCCGCAGGTTCACCGGAGAGCACAAGTTTGCGAAATGTCCAAAGG
+
GGGGGGGGGGGGGGGGGGGGGGGGGGGGGGGGGGGGGGGGGGGFGGGGGGGGGGGGGGGGGGGGGAGGGGGGGGGGGGGGGGGGGGGGGGGGGGGGGGGGGGGGGGGGGGGGGGGCFGGGGGGGDGGGGGGGGCGGGGGDGEGDCGGGGGGGDGGGGDCGGGGGGGGGGGFGGGG5EEG5EGGGECEGGGGGCFGGGGGFGGFGFGGGGGGCFFEG4/76CDCDDEF>D1()5?FG>F@F49:=CFDBF@GF?AFAFFFB<;B>?B=BB2((((((-208<?9AA<29>F>0)--)#####
@M06045:235:000000000-JCY5N:1:1101:20170:4010 2:N:0:CTCAGA
GGTAGCGCTGCGTTCTTCATCGATGCCAGAACCAAGAGATCCGTTGTTGAAAGTTTTGACTTATTCAGTACAGAAGACTCAGAGAGGCCATACAATGCAATAGTTTGGTTTACCTCCGGCGGGCGCCCGCGAGGGCCGAGGGGCGCCGGGCAGGACCCGGGCCGCCCGCCGAAGCAACGGTAAAGGTAACGTTCACAATGGTTTGGGAGTTTTGCAACTCTGTAATGATCCCTCCGCTGGTTCACCAACGGAGACCTTGTTACGACTTTTACTTCCTCTAAATGACCAAGATTCCCGCTGC
+
GGGGGGGGGGGGGGGGGGGGGGGGGGGGGGGGGGGGGGGGGGGGGGGGGGGGGGGGGGGGGGGGGGGGGGGGGGGGGGGGGGGGGGGGGGGGGGGGGGGGGGGGGGGGGGGGGGGGGGGGGGCGGGGGGGDDEGGGGGGGGGGGCEGGGGGGGGGGGGGGGGGGGGGDEGDGEEEFFGGGGGGDCFGFFGG>FFGGC6<FGCFFCEECE<CDC5=FFFCFGCFFDFFF?>>?6F>DDFEFCFF6DFC@EDD;56@::44<AAA:?FFBF99A<AB<6).4>A>24-,5:3(2<B9)#####
@M06045:235:000000000-JCY5N:1:1101:19809:4086 2:N:0:CTCAGA
GGTAGCGCTGCGTTCTTCATCGATGCCAGAGCCAAGAGATCCGTTGTTGAAAGTTTTGATTTTATTTAATCATGTCACTCAGAATACTGTATTCAAAATGCAAAGAGTTTTGTTTGGGTCCTCTGGCGGGCCCCAAGCCCGTGAGGGCCGTGGGCGCCGCCGAAGCAACAAGACAGGTATGTTCACATGGGTTTGGGAGTTGTAAACTCGGTAATGATCCCTCCGCTGGTTCACCAACGGAGACCTTGTTACGACTTTTACTTCCTCTAAATGACCAAGATTCCGGCCCGAAGTCGACATC
+
GGGGGGGGGGGGGGGGGGGGGGGGGGGGGGGGGGGGGGGGGGGCFFFFGGGGGGGGGGGGGGGGGGGGGGGGGGGGGGGGGGGGGGGGGGGGGGGGGGGGGGGGGGGGGGGGGGGGGGGGGGGGGGGGGGGGGGGGGGGGGGGGGGGGGGGDGGGGGGGGGGGGGGGGGGGGGGGGGGGGGGGGFGGGGGGGGDEGGGGGGGGGGGGGGGGGGGFGFGGGG<CDGFDFFBAFFFFGFFFFGGGFGFF?=FGFFFFFFFAFFF>>D26=?BBF9AABFBF?)6A2:F>FF>(((,.(#####
@M06045:235:000000000-JCY5N:1:1101:7295:4109 2:N:0:CTCAGA
GGTAGCGCTGCGTTCTTCATCGATGCCAGAACCAAGAGATCCGTTGTTGAAAGTTTTGACTTATTCAGTACAGAAGACTCAGAGAGGCCATACAATGCAATAGTTTGGTTTTCCTCCGGCGGGCGCCCGCGAGGGCCGAGGGGCGCCGGGAAGGACCCGGGCCGCCCGCCGAAGCAACGGTTTAGGTAACGTCCACAATGGTTTGGGAGTTTTGCAACTCTGTAATGATCCCTCCGCTGGTTCACCAACGGATACCTTGTTACGACTTTTACTTCCTCTAAATGAACAAGATTCCCTCTCA
+
GGGGGGGGGGGGGGGGGGGGGGGGFGGGGGGFFGGFGGGGGGGGGGGGGGCGGGGGG<FGGGGGGGGGGGGGGGGGGGGFGFFFGFGG7FCGGGGFGGGGGGGGGDEEGGGF<?FGEGGGGGEGGGGGGGGGGEDDG>CEE7CE>E8EEGGGGGGGFEGGDC8?EEG8EGEGDEGGGFGGEGE+<8FCFDEG>GDFFFGGFFGGC5:77<*CF:**8677:C77C6=F=<<F:FEDEED)9*:6>D75@ED5)(<)=*).6<<:31>>F9>3A<4>)-:8).5<2)6<:3:?29))#####
@M06045:235:000000000-JCY5N:1:1101:23173:4116 2:N:0:CTCAGA
GGTAGCGCTGCGTTCTTCATCGATGCGAGAGCCAAGAGATCCGTTGTTGAAAGTTGTATTTTGAATTAAGTATTCATAATATGTTTCAGACAAAATCACTAAAGTTCTGAGTAGATATAAATCCCAAAGGTGACCAACGGATTCTTACAGCCGTTGACCTCCAGTGAGATGACATTGCACACAAGGTGGATATGGATTTTTGAAAGTGCCATAAAAACACTTGATTATGAATGATCCTTCCGCAGGTTCACCTACGGAAACCTTGTTACGACTTTTACTTCCTCTAAATGACCAAACGGAC
+
GGGGGGGGGGGGGGGGGGGGGGGGGGGGGGGGGGGGGGGGGGGGGGGGGGGGGGGGGGFGGGGGGGGGGGGGGGGGGGGGGGGGGGGGGGGGGGGGGGGGGGGGGGGGGGGGFGGGGGGGGGGGGFGGGFGGGGGFGGGGGGGGGGGGGGGGGGGGGGGGGGGGGGGGGGFFGGGGGGGGGGGGDGE8EGFGGGGGGGDGEGEFGGGGGGG7?FFGFGGGFG+2BFFFFFFFFFFGFFFFGGGFGD4;BFGBFEFFFEFFFF3<EFFCF?;0(3)7<3CEFFF2)5:6>):2>22.#####
@M06045:235:000000000-JCY5N:1:1101:15711:4123 2:N:0:CTCAGA
GGTAGCGCTGCGTTCTTCATCGATGCGAGAACCAAGAGATCCGTTGTTGAAAGTTTTAACGTTTAATATAAACAATTCAGACAGACTTCAATTGTAACAAAGAGTTTTGTTTTCCTCCCATGGGCGCTCACCAGCCATAAGGCCGACGTGGCAGAGCCATGTCCCATGGAAGCAACAGTAAAAAGGTACACAGTGTGGGTTGATAAAGAATATAAAATTCAATATACATTAATGATCCTTCCGCAGGTTCACCTACGGAAACCTTGTTACGACTTTTACTTCCTCTAAATGACCAACAAGG
+
GGGGGGGGGGGGGGGGGGGGGGGGGGGGGGGGGGGGGGGGGGGGGGGGGGGGGGGGGGGGGFGGGGGGGGGGGGGGGGGGGGGGGGGGGGGGGGGGGGGGGGGGFGGGGGFGGGFGGGDGGGGGGGGGFGGGGGGGGGGGGGGFGGGGGGGGGGGGGGGGGGGGGGGGGGGGGGGGGGGGGGGGGDGFGGGGGGGGGGGGGGGGGGGGGGGGGGFGFGGGGFGGGFFFFFFFFAFDFAFFFGGDGGGFFFFFFFFFFFFF;FFFAA?FFFFFB??BA<AF<A>DFAAF2:>AA0:2#####
@M06045:235:000000000-JCY5N:1:1101:10512:4152 2:N:0:CTCAGA
GGTAGCGCTGCGTTCTTCATCGATGCCGGAACCAAGAGATCCGTTGTTGAAAGTTTTAACGATTTAGCTTTTCGCTCAGACTGCAATCTTCATACAGCGTTCACAGGTGTCTTCGGCGGGCGCGGACCCGGGGACGGAAGCCCCCCGGCGGCCTTGCGGCGGGCCCGCCGAAGCAACAAGGTACGATAAACACGGGCGGGAGGTTGGACCCAGAGGGCCCTCACTCGGGAATGATCCTTCCGCAGGGTCACCTACGGAAACCTTTTTACCACTTTTACTTCCTCTCAATGACCCAAAAGAC
+
GGGGGGGGGGGGGGGGGGGGGGGGDECEGGGGGGFGGGGGGDFGFEGGGGFFGE<,CCEEFEGGFGGGFEGGGGGCGECDFFGGGGFGGGGFGDFCCFGCEGFEFDCFGGGGGGGGGEEGGGGC:FGGGGGGGDGGC7FGGGGGEGG5*::>>EGGFEGGC>EGEC>EC>C*:>C88CFGGE?7AEE?C77:CCEE5CG=C8=762:*37C47/517C5>*//909>B)(4;F612*0*9753)11)0.79=?:4:::?((,,5))1<?<9:(44<626>BA44.,46<2)-4,4-#####
@M06045:235:000000000-JCY5N:1:1101:17254:4170 2:N:0:CTCAGA
GGTAGCGCTGCGTTCTTCATCGATGCTGGAGCCAAGAGATCCGTTGTTGAAAGTTTTAACAGTTCGCTTAGAACACTCAGAAATATCGTCGGGTTCGAACAGAGATTCTGATGATACCGGCGGGCACGCCCCGGGGGGCGCGCCGCCGAAGCAACAGGTATAAAGGTTCACAAAGGGTTATGAGTTATAGTACTCGGTAATGATCCCTCCGCTGGTTCACCAACGGAGACCCTGTTACGACTTTTACTTCCTCTAAATGACCAAGATTCCGACATCAGATCGGAATAGCGTCGTGGGTGCT
+
GGGGGGGGGGGGGGGGGGGGGGGGGGGGGGGGGGGGGGGGGGGFGGGGGGGGGGGGGGGGGGGGGGGGGGGGGGGGGGGGGGGGGGGGGGGGGGGGGGGGGGGGGGGGGGGGGGCFGGGGGGGGGGGGGGGGGGGEGGEGEGGGGGGGGGGGGGGGGGGDGFEFFF?FGGGCC8:ECC6CE?<@:FC++<CFFGFEG5CEGGF?CFGFGD5DDDE5?FGGGGGCC)375<BFFF6C@?EF3*9@GGGFFFGFF)?BFF<9782:07??6>?F>1:>2<?-(((((()5691(-41(#####
@M06045:235:000000000-JCY5N:1:1101:13832:4173 2:N:0:CTCAGA
GGTAGCGCTGCGTTCTTCATCGATGCCAGAACCAAGAGATCCGTTGTTGAAAGTTTTTATTTATTTGTAAAAACTACTCAGAAGATTCCAAAATAAAACAAGAGTTAAGTTTCCTAGGCGGGCGCCTGATCCGGGGCACACGAGGCGCCCGGGGCAATCCCGCCGAAGCAACAGTAGGTATGTTCACATGGGTTTGGGAGTTGTAAACTCGGTAATGATCCCTCCGCTGGTTCACCAACGGAGACCTTGTTACGACTTTTACTTCCTCTAAATGACCAAGATTCCGGCGGCAGATCCTGAT
+
GGGGGGGGGGGGGGGGGGGGGGGGGGGGGGGGGGGGGGGGGGGFGGGGGGGGGGGGGGGGGGGGGGGGGGGGGGGGGGGGGGGGGGGGGGGGGGGGGGGGGGGGGGGGGGGGGGGGGGGGGGGGGGGGGFGGGGGGGGGGGGGGGGGGGGGGGCEGGGGGGGGGGGGGGGGGGGGFFFGGGGGGFFGGGGGGGGDGGDFCGGFCGGGGGGDDD5BDFGGFGGGGGFFFFB?FFF?*9FFFGGGFFGGFB6FFFFFFFFFFAADFF<=?FBF><A>>,46:7B<>DFBBB>FFF6>4#####
@M06045:235:000000000-JCY5N:1:1101:22025:4180 2:N:0:CTCAGA
GGTAGCGCTGCGTTCTTCATCGATGCCGGAACCAAGAGATCCGTTGTTGAAAGTTTTAATTAATTGAATAATTGTCTCAGACTGCATACTTCAGACAGCGTTCACAGGGGGCTTCGGCGGGCGCGGGCCCGGGGGCGGATGCCCCCCGGCGGCCGTGAGGCGGGCCCGCCGAAGCAACACGGTTCGTTAAACACGGGTGGGAGGTTGGACCCCGAGGGGCCCTCACTCAGTAATGACCCTTCCGCAGGCTCACCTACGGAAACCTTGTTACGACTTTTACTTCCTCTAAATGACCCTAAGT
+
GGGGGGEEGGGGGGGGGGGGGGGGGGGGGDGGGGGGGGGGGGGGGGGGGGGGGGGGGGGGGGGGGGGGGGFGDGGGGGGGGGGGGFGGGGFGGGGGGGGGGDGGGGGGDFGGEGGGGGGGGGGGGDDGGGGGGEGGGG7CEGGGGGGGGGGG>E>C58ECGEDG>>CEECE5CGGCEG6?:EGGGGEG>FFGFGEEG=E5EE5EE665CGF7DC5)7CD)97*77@6758>B7=FF*)8FGFGFG<C:)02*7:*,<:84((,4826*=<DFBF:,.6AAA2)5)-))-6<9428(#####
@M06045:235:000000000-JCY5N:1:1101:12184:4181 2:N:0:CTCAGA
GGTAGCGCTGCGTTCTTCATCGATGCCAGAACCAAGAGATCCGTTGTTGAAAGTTTTGACTTATTCAGTACAGAAGACTCAGAGAGGCCATACAATGCAATAGTTTGGTTTTCCTCCGGCGGGCGCCCGCGAGGGCCGAGGGGCGCCGGGAAGGACCCGGGCCGCCCGCCGAAGCAACGGTTTAGGTAACGTTCACAATGGTTTGGGAGTTTTGCAACTCTGTAATGATCCCTCCGCTGGTTCACCAACGGAGACCTTGTTACGACTTTTACTTCCTCTAAATGACCAAGATTCCCGGATC
+
GGGGGGGGGGGGGGGGGGGGGGGGGGGGGGGGGGGGGGGGGGGEFGGGGGGGGGGGGGGGGGGGGGFGGGGFGGGGGGGGGFAFGEGGGGGGGGGGGGG9FGGGGGGGGGGGGGGGGGGGGFGGGGGGGGGGGGGGGGGGGGGGDGGGGGCCGGGGGGGGGGGGGGGCGGGGGGGGGGGGEDGFGGGFGGGGGGGGFFC9<<9CCCEGEGGCG4?FFF7C>FGGGFFF4<AFFFEGD.5>C*297C=FDDD>>>F<?=)6646229D@FF<>FBDDAFAD<2<>23::04:2:<A2#####
@M06045:235:000000000-JCY5N:1:1101:12120:4201 2:N:0:CTCAGA
GGTAGCGCTGCGTTCTTCATCGATGCCAGAACCAAGAGATCCGTTGTTGAAAGTTTTGACTTATTCAGTACAGAAGACTCAGAGAGGCCATAAATTATCAAGAGTTTGGTGACCTCCGGCGGGCGCCCGCGGTGGGGCCCAGGGGCGCCCGGGGGGTAAACCCCGGAGCCGCCCGCCGAAGCAACGGATTCGGTACCGTTCACTACTGCTTAGGGAGTTTTGCAACTCTGTACTGATCCCTCCGCCGGTTCACCAACGGAGCACTTGTTACCACTTTTCCTGTCTGCTACTTACCCCGCTT
+
D@CC98FGGEGGFGGGGGGGGGGGFGGGGGGGGFCF8F<CFFGFGGGGGFFEGGG9FFGGGC@FFCFGGGGC,,CFGGCFEEB,,F:FFEEC=EFF9,C<9=?=,FF<,9:CF<,:4>>FF7C7BEDFGGFGGG7<FED@CEC@CE*1CCECCE3*11<@+*1;E55*?*?EED>*:*:/:CC+82**2;0*2;A*<**8;EE++++2+?**2>52<C***02C*7)7*-6=*9***99747C>**)07.***.7:))(4(((.40==F92)).(6)6).6))))))).).)))..#####
@M06045:235:000000000-JCY5N:1:1101:6695:4216 2:N:0:CTCAGA
GGTAGCGCTGCGTTCTTCATCGATGCCAGAACCAAGAGATCCGTTGTTGAAAGTTTTGATTTATTTATGGTTTTACTCAGAAGTTACATATAGAAACAGAGTTTAGGGGTCCTCTGGCGGGCCGTCCCGTTTTACCGGGAGCGGGCTGATCCGCCGAGGCAACAAGTGGTATGTTCACAGGGGTTTGGGAGTTGTAAACTCGGTAATGATCCCTCCGCTGGTTCACCAACGGAGACCTTGTTACGACTTTTACTTCCTCCAAATGACCAAGATTCCGGCGGAAGATCGGAAGATCGCCGAT
+
GGGGGGGGDEFGGGGGGGGGGGGGGGGGGGGGGGGGGGGGGGGGFFFGGGGFGGGFGGGCGGGGGGGGGGFFAFGGGGGGGFGGGGGGGGFGGGGGGGGGGGGFGGGFEGGGGGGGFGFGGGEFGGGGGGGGFGFGGGGGGGGGGGGGGGEGFGGGGGGGCFGGGGGGGGGGGGGGGCGFGGGCCC>EDFEGGGFGEGGGGGGGFEGFFCDF<CFDDG37DG>77=?FF0:DFFFGF6FF7CFBCCD@>=FF=>?BF9)((5)8<A=?F?BFFBBAFF9((,(-().42:?>:)6(#####
@M06045:235:000000000-JCY5N:1:1101:10839:4224 2:N:0:CTCAGA
GGTAGCGCTGCGTTCTTCATCGATGCCGGAACCAAGAGATCCGTTGTTGAAAGTTTTGTTGCTTCATTCCCAACCACTCAGACAGCAAACTTCCGGGCAGCGTTCAGGGGGCTTCGGCGGGCGCTGACCCGGGGACACAGGGTCCCCAGGCGGCCCCGCGGTGGCGGGCCCGCCGAAGCAACGGGGTACGGTAGACACGGGGGGTGAGGGACGGCGGGCGACGCACGGGGGGGCGCGCCGACCGCCGGGGCCCGGTCATGATCCTTCCGCAGGTTCCCCTACGCAAATCTTTGTCCGGACT
+
GGGGGGGGGGGGFGGGGGGGGGFGGGGGGGFGGGGGGGGGGGGFFGGGGFGGGFCFGGGGGGGGGEGGGGGGGGGGGCF@GGGDGGGGGGGGGGGGGGGGGGE:FGFGGGGGGGGGGGGGGEGGGGGGGGGGGGGFGGFGFGGGGGGFECEGCGGGGGGEEGDGGGGGGGGGGGGGGDG@F8?CECE*A?E:88+AFCEG=**CC=79FG7FDG@7DGCD3)19CD3).49FE3>C>:@ECC3;7CD:B))).,83)7)626-:626))(((443<(54((.6(((().)))).).#####
@M06045:235:000000000-JCY5N:1:1101:24296:4233 2:N:0:CTCAGA
GGTAGCGCTGCGTTCTTCATCGATGCCAGAACCAAGAGATCCGTTGTTGAAAGTTTTTACTTTATTTAGTTTGGTACTCAGACGACATGGTTCTTCAAGAGTTTTAAGAGGTTGGCCATCGACGGGCACTGTCCAGCGGGGTTTTAAGGCCCGCCGGCAGCCGACAGATCCTGTCGACAGGCCCGCCGAAGCAACGTGGTAAGGTAGACACAGGGTTGGAGGTCGGGCCAGAAGACCCTAACTCAGTAATGATCCTTCCGCAGGTTCACCTGAGATCACAAGTTAGCGAAATGTCCCACCA
+
GGGGGGGGGGGGGGGGGGGGGGGGGGGGGGGGGGGGGGGGGGGGCGGGGGGDGGGGGGGGFGGGGGGGGGGFGGGGGGGGGGGGGGGGGGGGGGGGGGGGGGGGGGGGGGGGGGGGGGGGGGGGGEGGGGGGGGGGGGGGGGGGGGGGGGGGEEGGGGGGGGGGGGGGGGGGGGGGGGGGGGCEGGEGGDEG?@FEC=E8CFFGFFFFFFGGGGFGFGGGDCDGGFFF3667@F67@F5?F4*97<FFFFGFB<FFFFBF?9>;:>9BF<),(,6)),(42,.:<44(31>B2-4)#####
@M06045:235:000000000-JCY5N:1:1101:9419:4233 2:N:0:CTCAGA
GGTAGCGCTGCGTTCTTCATCGATGCCAGAACCAAGAGATCCGTTGTTGAAAGTTTTGATTTATTTATGGTTTTACTCAGAAGTTACATATAGAAACAGAGTTTAGGGGTCCTCTGGCGGGCCGTCCCGTTTTACCGGGAGCGGGCTGATCCGCCGAGGCAACAAGTGGTATGTTCACAGGGGTTTGGGAGTTGTAAACTCGGTAATGATCCCTCCGCTGGTTCACCAACGGAGACCTTGTTACGACTTTTACTTCCTCTAAATGACCAAGATTCCGTTACAAGATCGGAAGAGCGCGATG
+
GGGGGGGGGGGGGGGGGGGGGGGGGGGGGGGGGGGGGGGGGGGGGGGGGGGGGFGGGGGFGGGGDGGGGGEGGGGGGGGGGGGGGGGGGGGGGFGGGFFFGGGGADFGGGGGGGGFGGGGGGGGGGGGF>FGEGGFGGEGGGGGGGGGGGGGGGGGDGCEEGGGFGGGGFFGGGGGGGGG5EGGGGEGGF>EDGGGGGCFGGGGGGFFG7FFFDFGFGGGCCGGC=?FFFFF@@BF3@FBDGGFGFC@BFFFFFFA==:62<)6<<FFF<<12<A:43?:?<9>(,9:1--(.4((#####
@M06045:235:000000000-JCY5N:1:1101:13396:4252 2:N:0:CTCAGA
GGTAGCGCTGCGTTCTTCATCGATGCGAGAGCCAAGAGATCCGTTGTTGAAAGTTGTATTTGAATTGTTTATTCATAATAGTTTTCAGACAGACAGTTAAAAAATAAGTTGATGTTTGGCCGCTTTCATAAAGAGAACGGCTGACATTGCACACAAGGTGGATATGGATTTAAGAAGTGCCATAAACACTTATTATGAATGATCCTTCCGCAGGTTCACCTACGGAAACCTTGTTACGACTTTTACTTCCTCTAAATGACCAAGATTCCGTCGACAGATCGGAAGAGCGTCGTGTAACACT
+
GGGGGGGGGGGGGGGGGGGGGGGGGGGGGGGGGGGGGGGGGGGGGGGGGGFEFGGGGGGGGGGEFGGGGGGFGGGGGFGGGGGGGGGGGGGGGGGGGGGGGGGGGGGGGGGGGGGGGGGGGGGGGGGGGGGGGGGGGGDEEGGGGGGGGGGGGGGGGGGGF?FGGGGGGGGGGGGGCDEGGGGGGGGGGGGGGGGGGGGGGGGFGGFGGGGGGGFGFGGGGGFGGFFEFFFFFFFGFFFFGGGFDFGFFFFFFFFFFFFFFE0;@FFFFFFF>BF;9DFF:0:<9(4:>9?((4,(#####
@M06045:235:000000000-JCY5N:1:1101:12259:4253 2:N:0:CTCAGA
GGTAGCGCTGCGTTCTTCATCGATGCTGGAGCCAAGAGATCCGTTGTTAAAAGTTTTGATAGTTCGCTAAGAACACTCAGAAGTATCGTCGGGTTCGAAAACAGAGATTCTGATGAGACCGGCGGGCACCCTTGCGGGCGCCGCCGAAGCAACAGGTATAATAGTTCACAAAGGGTAGAGAGTGTAGTACTCAGTAATGATCCCTCCGCTGGTTCACCAACGGAGACCTTGTTACGACTTTTACTTCCTCTAAATGACCAAGATTCCGTCTGTAGATCGGAAGAGCGTCGTGTCGGTCAGA
+
GGGGGGGGGGGGGGGGGGGGGGGGGGGGGGGGGGGGGGGGGGGGGGGGGGGGGGGGGGGGGGGGGGGGGGGGGGGGGGGGGGGGGGGGGGGGGGGGGGGGGGGGGGGGGGGGGGGGGGGGGGGGGGGGGGGEF7>EEGGGGGGGGGGEGGCGF8FG?FFCFGGGGGGGGGGCCDC8>CF7>E@FGGCGGGFF78C@C+<+++<ECCEGECDG4CF**>GFD<)/955<@7A?F=6C@EE>FG7=DGC=6@77744-9?7???(,<>F:7:BBA9999<B:0,,.4:(-4,(((,,-#####
@M06045:235:000000000-JCY5N:1:1101:14118:4264 2:N:0:CTCAGA
GGTAGCGCTGCGTTCTTCATCGATGCGAGAGCCAAGAGATCCGTTGTTGAAAGTTGTATTTGAATTGTTTATTCATAATAGTTTTCAGACAGGCAGTTAAAAAATAAGTTGATGTTTGGCCGCTTTCATAAAGAAAACGGCTGACATTGCACACAAGGTGGATATGGATTTAAGAAGTGCCATAAACACTTATTATGAATGATCCTTCCGCAGGTTCACCTACGGAAACCTTGTTACGACTTTTACTTCCTCTAAATGACCAAGATTCCGATGGGAGATCAGAAGAGCGTCGTGTACTACC
+
GGGGEGGGGGGGGGGGGGGGGGGGGGGGGFGGGGGGFFGGGGGGGGGGGGGGGGGGGGGGGGGGGGGGGGGGGFGGGGGGGGGGGGGGGGGGGGGGGGGGGGGGGGGGGGGGGGGGGGGGGGGGGGGGGGGGGGGEGGGGGGGGGGGGGGGGGGGGGGGGGEFGGGGGGGGGGGGGGGGGGGGGGGFFGGCGGGGGGGGFGGGGGFGGGDGGGGFGFGFFGGGGGFFEF0>FFFFGF>FBGDGFGGGFFFGFFFFECFFFEFFF@EFFA;D;126?B:(52<?>7?BF64(44:?.#####
@M06045:235:000000000-JCY5N:1:1101:17851:4290 2:N:0:CTCAGA
GGTAGCGCTGCGTTCTTCATCGATGCCAGAACCAAGAGATCCGTTGTTGAAAGTTTTGACTTATTCAGTACAGAAGACTCAGAGAGGCCATTAATGCAATAGTTTGGTTTACCTCCGGCGGGCGCCCGCGAGGGCCGGGGGGCGCCGGGAAGGACCCGGGCCGCCCGCCGAAGCAACGGTTTAGGTAACGTTCACAATGGTTTAGGGAGTTTTGCAACTCTGTAATGATCCCTCCGCTGGTTCACCAACGGAGACCTTGTTACGACTTTTACTTCCTCTAAATGACCAAGATTCCCTGTGG
+
GGGGGGGGGGGGGGGGGGGGGGGGGGGGGGGGGGGGGGGGGGGGGGGGGGGGGGGGGGGGGGGGGGGGGGGGGGGGGGGGGGGGGGGGGGGGGFGGGGGGGGGGGGCFGGGGGGGGGGGGGGGGGGGGGGGGGGGGGG:CEGGGGGGGGEEEDGGGGG*CCGGGGGGGGGDGGGGGGGGGGGGFGGGGGCA?FDGGGGGG+@CGGGGGGGC*:CFCFGGGGFFGD?FBFFAFFFFGBBB@CF7=7DF>EFGF@>FFFFFFA<BF01B:FAFAABA<4<<DF2>A4<32:BFFFFB)#####
@M06045:235:000000000-JCY5N:1:1101:24171:4297 2:N:0:CTCAGA
GGTAGCGCTGCGTTCTTCATCGATGCTGGAGCCAAGAGATCCGTTGTTGAAAGTTTTAACAGTTCGCTTAGAACACTCAGATGTAACGTCGATTCACAACTAAGAGACTATAATTGGCCGGCGGGCACGCCCGGAGGCGCGCCGCCGAAGCAACTAGGTATAATGGTTCACAAAGGGTTATGAGTTGTAAAGACTCGGTAATGATCCCTCCGCTGGTTCACCAACGGAGACCTTGTTACGACTTTTACTTCCTCTAAATGACCAAGATTCCGGTTGTAGATCGGAAGAGCGTCGTGGAGAC
+
GGGGGGGGGGGGGGGGGGGGGGGGGGGGGGGGGGGGGGGGGGGGGGGGGGGGGGGGGGGGGGFGGGGGGGGGGGGGGGGGGGGGGGGGGGGGGGGGGGGGGGGGGGGGGGGFGGGGGGCGGGGGGGGGGGGGGDGGGGGGGGGGGGGGGGGGGGFGGGGGFGGGGGGFGGGGGGGGGGGGGGGGGGGGGGGGGGGGGGGGGGGFFGGGGGGGGGFGFGCGGGGGGEEF:96@FFFDBFFFGGDFGG>FFFGFB<F<8FF>DFFFFFFFFFABB>>>?9<A29?1<10:??B>:;((#####
@M06045:235:000000000-JCY5N:1:1101:6662:4342 2:N:0:CTCAGA
GGTAGCGCTGCGTTCTTCATCGATGCGAGAGCCAAGAGATCCGTTGCCAAAAGTTGTTTTTGTATATTATACATAATAAACAGGTTAGACAATGATACTTAGCAAAAGCGTTGTTAAGAAGCAATTGGCGGCTTGTCCACAAGCGTAAAGCATGCTGACAGGGATTGAGAAAGCTACAAGAACCTTTTCGACACCCCACCGCCAGAGACATCTATACATTTCACAAATGGGTTTGGGTTTCCTACCCGCTTTCGCAGGAGAAACACCGGCAGAGCTGTTAAGCCTAGCCTGATCAAACTCA
+
GGGGGGGGGGGGGGGGGGGGGGGGGGGGGGGGFFGFGGGGGGGGGGGGGGGGGGGGGGGGGGGGGGGGGGGGGGGGGGGGGGGGGGGGGGGGGGGGGGGGGGGGGGGGGGGGGGGGGGGGCGGGGGFGGGGGGGGGGGGGGGGGGGGGGGGGGGGGFGGGGGGGFGGGGGGGGGGFGGFFGGGGFGGGGGGGGGFGGCG>EGDEGFGFGGCFGGFGFGGGGGGGGFFFFEFFFE3C).58;FFFGCFADFCFFB34>@FBBFF7:<3>EFFFFFFAFFFBA9903302197:62))#####
@M06045:235:000000000-JCY5N:1:1101:5904:4343 2:N:0:CTCAGA
GGTAGCGCTGCGTTCTTCATCGATGCCAGAACCAAGAGATCCGTTGTTGAAAGTTTTAATTTATTTGCTTGTTTACTCAGAAGATACATAAATAAAACAAGAGTTTGGGTCCTCCGGCGGGCGCCTGGGTCCAGCTTGCGTCAAACTGGGGCATCCCGCCGAAGCAACGATAGGTATGTTCACAGGGGTTTGGGAGTTGTAAACTCGGTAATGATCCCTCCGCTGGTTCACCAACGGAGACCTTGTTACGACTTTTACTTCCTCTAAATGACCAAGATTCCGGGGAGAGCTCGGAATAATG
+
GGGGGGGGGGGGEGGGGGGGGGGGGGGGGGGF?FGGGGGGGGGGGGGGGGGGGGGGGGFGEGGGGGGGGGGEFGGGGGGGGGGGGGGGGGGGGGGGGGGGGGGAFFGGEFFGGGGGGGCEGGCEFEFGGGGGGGGGGGGGGGGGFGGGEFGGGGGGGGGGGGGGGGGGGGGDGGGGGGGGGGGFGGGGGGDEGGFCCGGFGFG?CCEGGGG7>FFFFFGGGGC3DDFF4<AFFFEGBD:)C>CBCGFBFED).(9<BFAFAFB<>A4@64>>FFFBF?A<27>9>30<0(-5:162#####
@M06045:235:000000000-JCY5N:1:1101:5863:4346 2:N:0:CTCAGA
GGTAGCGCTGCGTTCTTCATCGATGCCAGAACCAAGAGATCCGTTGTTGAAAGTTTTGACTTATTCAGTACAGAAGACTCAGAGAGGCCATGTTAATCAAGAGTTGGGTTTCCTCCGGCGGGCGCCCCCGCGAGGGGGGGCCGAGGGGCAACGGGCGGACCCGGAGCCGCACGCCGAAGCAACGGTTTGTAGGTAACGTTCACAATGGTTTAGGGAGTTTTGCAACTCTGTAATGATCCCTCCGCTGGTTCACCAACGGAGACCTTGTTACGACTTTTACTTCCTCTAACTGACCAGAACT
+
FEFGGGGGGCGGGDGGGGGGGG8EFGGGFAEFFEDDCEDDGDGGGEG@EFGGGGGGGGDECEEE<FFGEFCFDG,C,EF,BF9BEFFGGFCFGFFCFEFGGGGAADCGEGC<,,C<=@@FGGGGGGCGGG@FB@FGGEGGGGG*?8>CEEGECCEGCEGG:CE8*:?EE>*2CECCCEGGFGFDECGEGG79EGFEFE8@E6F9<2ADC>4CFFF*>5*22>47>F67FABFF?478F*027>>3C)0)9C*13??F>6<>6(8))9BF))4:;BF444)6>)4A4)54))68:,,#####
@M06045:235:000000000-JCY5N:1:1101:7924:4352 2:N:0:CTCAGA
GGTAGCGCTGCGTTCTTCATCGATGCCGGAACCAAGAGATCCATTGTTGAAAGTTTTGACAATTTTCATATCACTCAGACAGCCCATCTTCATCAGGGTTCACAGAGCGCCTCGGCGGGCGCGGGCCCGGGGACGGATGTCCCCCGGCGACCGGGTGGCCCCGGTGGGCCCGCCGAAGCAACAGGTGTTGGAGACACGGGTGGGAGGTGGGGCCGCGAGGGGCCCTCACTCGGTAAGGATCCTTCCGCAGGTTCACCTACGGAAACCCTGTTACGACTTTTCCTCCCCTTACATGACGCAA
+
GGGGGGGGGGGGGFGF<FGGGGGGFGGEGEFGEFE<FFGG<FCGGGEGGFGDFDFFCGEGGGGGGGGGGFEFGGGGGGCEEGCFGGGGGGGGGGGGGEFGGGGGGGFFGEEBFFGGCEGFFDG7:@CEFEGGCGGG7<FGCBCFEGGGCEEGCCCCEEGFFGG>>EGGGFGGDGCCCCGF+8;F8<8+/@C+;6*0@?EGEDCC575D*7C<CC<5>)9C55C)9)>>>)9FBD57/6?F697@:<5>:B35?A*./1(5::8:(3))03:<).4((2144)).)(,,(.5()-5)#####
@M06045:235:000000000-JCY5N:1:1101:21216:4357 2:N:0:CTCAGA
GGTAGCGCTGCGTTCTTCATCGATGCGAGAGCCAAGAGATCCGTTGTTGAAAGTTGTATTTTGAATTAAGTATTCATAATATGTTTCAGACAAAATCACTAAAGTTCTGAGTAGATATAAATCCCAAAGGTGACCACACGGCTTTTGACAGCCGGCAGCCCCCAGAGAGATGACATTGCACACAAGGTGGATATGGATTTTTGAAAGTGCCATAAAAACACTTGATTATGAATGATCCTTCCGCAGGTTCACCTACGGAAACCTTGTTACGACTTTTACTTCCTCTAAATGACCAAGTCCC
+
GGGGGGGGGGGGGGGGGGGGGGGGGGGGGGGGGGGGGGGGGGGGGGGGGGGGGGGGGGGGGGGGGGFFGGGGGGGGGGGGGGGGGGGGGGGGGGGGGGGGGFGGFGGGGGGGGGGGGGGGGFGGGGGGGFF8FGGGGGGGGGGGGGGGGGGGDEEGEGG?EEGCEGFGGGGAEGC9EGGFGGGG?:B>DCDCFGGEEAAF;F7CFFFFFGGG7CFGFGDF7C>CG6BFFE?AF88CFAFFDGGFGCDF==FFFF4(05(8@F@1)61;=A<1(,(4)4))-4<94)8)<A24<?D:#####
@M06045:235:000000000-JCY5N:1:1101:15909:4364 2:N:0:CTCAGA
GGTAGCGCTGCGTTCTTCATCGATGCCAGAACCAAGAGATCCGTTGTTGAAAGTTTTGACTTATTCAGTACAGAGGACTCAGAGAGGCCATAAAGTATCAATGGTTTGGGGTACCTCCGGCGGGCGCCCCGCGAGGGGGCCTGGGGGGCGCTGGGCGCCGCCCGCCGAAGCAACGGTTTGGGTAACGTTCACAATGGTTTAGGGAGTTTTTCAACTCTGTAATGATCCCTCCGCTGGTTCACCAACGGAGACCTTGTTACGACTTTTACTTCCTCTAAATTACCAAGATTCCGAACAGACC
+
GGGGGGGGGGGGGGGGGGGGGGGGGGGGGGGGGGGGGGGGGGGGGGGGGGGGGGGGGGGGGGGGGGGGGGGGGGGGGGGGGGGGGGGGGGGGGGGGGGGGGGGGFGGGGDGGGGGGGGGGGGGGGGGDGGGGGGGGGDGGGGGGGGGGGGGGGGGGGGGDGEEEEEGGGDEGGGGGGCEGGGGFGGGGGGGG9FFGGFGGGGCFFGGG7C5DGGFGF77DG77*:6@=??::@D>DBFFBFFG?FGCBFFGF33*6FFA>F011?AFFF>9<AAABA)66))4<A?2:<A9::B<6#####
@M06045:235:000000000-JCY5N:1:1101:19301:4386 2:N:0:CTCAGA
GGTAGCGCTGCGTTCTTCATCGATGCCAGAGCCAAGAGATCCGTTGCTGAAAGTTTTGATTGCTTATTTATAAAGACTCAGAAGATTCCGCTAGAAAACAAGAGTTTGGCCTCCGGCGGGCGGCGCGGGGGCGCTGGTCCACCCGGCATCCCGCCGAAGCAACATGATATGTTCACAATGGTTTGGAGTTCAGAAGACTCTGTAATGATCCCTCCGCTGGTTCACCAACGGAGACCTTGTTACGACTTTTACTTCCTCTAAATGACCAAGATTCCGTCTTAAGATCGGAAGAGCGTGAGTT
+
GGGGGGGGGGGGGGGGGGGGGGGGGGGGGGGGGGGGGGGGGGGGGGGGGGGGGGCGGGCFGGGGGGGG9EFFGGGGGGGGGGFEFFGGGGGGGGGGGGGGGGGGFGGGCGGGGDGGGGGGGGGGGGGG>EGEGGGGGGGGGGEEGCGGGGGGGGGGEECGFGGGFGG7@EFCFGGGFFGGG?FGGGGGGGGGGGGCGGDEFGGGGFFCGCGGGGFCDCDGGGGGFBF4>?>:);FGFFFFGGG>DCDDFFGFFAF>FBADA>FFFFFFFFF>BF<?FFFFF))4).88B6>:2:6-#####
@M06045:235:000000000-JCY5N:1:1101:7505:4415 2:N:0:CTCAGA
GGTAGCGCTGCGTTCTTCATCGATGCCGGAACCAAGAGATCCGTTGTTGAAAGTTTTAATTAATTGAATAATTGTCTCAGACTGCATACTTCAGACAGCGTTCACAGGGGGCTTCGGCGGGCGCGGGCCCGGGGGCGGATGCCCCCCGGCGGCCGTGAGGCGGGCCCGCCGAAGCAACACGGTTCGTTAAACACGGGTGGGAGGTTGGACCCCGAGGGGCCCTCACTCAGTAATGATCCTTCCGCAGGTTCACCTACGGAAACCTCGTTACGACTTTTCCTTCCTCTAAATGACCATACGT
+
GGGGGGGGGGGGGGGGGGGGGGGGGGGGGGGGGGGGGGGGGFG6CFGGGFGGFGGFGGCGGGGGGGCFGGGGGGGGGGGFGGGGGGGGGGGGGGGGGGGGGGGGGGGFFGGEGGGGGGEGGGGGGGDFCFG77F::BGGGGGGGFGGCGGGGGGGGGGGGGEGGGGEEGGCGGGGGFG6EECFGGGEEF*CEFGCGGE==EC5CE66<6CCGCDDGFGDDG3*>7>7@FBBF@FF:79=FDG*<DDD356>4/8*465<(2;8?0(0>>60809B:96).<AF7<22>D>26>22)#####
@M06045:235:000000000-JCY5N:1:1101:24934:4431 2:N:0:CTCAGA
GGTAGCGCTGCGTTCTTCATCGATGCCAGAGCCAAGAGATCCGTTGCTGAAAGTTTTGGTTGCTTATTTATAAAGACTCAGAAGATTCCGCTAGAAAACAAGAGTTTGGCCTCCGGCGGGCGGCGCGGGGGCGCTGGTCCACCCGGCATCCCGCCGAAGCAACATGATATGTTCGCAATGGTTTGGAGTTCAGAAGACTCTGAAATGATCCCTCCGCTGGTTCACCAACGGAGACCTTGTTACGACTTTTACTTCCTCTAAATGACCAAGATTCCGCGGGAAGATCGGAAGAGCGGCGGTG
+
GGGGGGGGGCGGGGEFGGGGGGGGGGGGGGGGGGGGGGGGGGGGGGGGGFGGGFGGGGGGGGGGGGGGGGGGGGGGGGGGGGGGGGGGGGGGGGGGGGGGGGGGGGGGGGGGGGGGGGGGGGGGGGGGGGDGGGGGGGGGGGGGGGGGGGGGGGGGGGGGGGGGGGGGGGGG7EGGGGGGGGGGGGGGGGGGEGGGGGGGGFFGGGGGGGG4<DEGFGGGFCFFGFFFB<9EFFFG:FFFGGGFGGG3BBFFFAFFFFFFA>>A<2@FF?F?FF9249B9B004<2:BBFF0(.4(#####
@M06045:235:000000000-JCY5N:1:1101:17908:4445 2:N:0:CTCAGA
GGTAGCGCTGCGTTCTTCATCGATGCGAGAGCCAAGAGATCCGTTGTTGAAAGTTGTATTTTTGAATTATGTTTATTCAGAAATAGATATTCAGACAAACTGCTTTAAAGGTGTTAAGTTAATCAAACCCTCTTGGCTTTTTAATGCCAGAGAGTTCAAAAACGTTGCACACAAGGTGGATATGGATTTTTTTAAAGAGTGCCATAAAACACTCAATTATGAATGATCCTTCCGCAGGTTCACCTACGGAAACCTTGTTACGACTTTTACTTCCTCTAAATGACCAAGATTCCGCCAACAA
+
GGGGGGGGGGGGGGGGGGGGGGGGGGGGEGGGGGGGGGGGGGGGGGGGGGGGGGGGGGGGGDGGGGGGGGGGGGGGGGGGGGGGGGGGGGGGGGGGGGGGGGGGGGGGCGGFGGGGGGGFGGGGGFGGGGGGGGGGGGFFCGGGGAFGGGGFGGGGGGEGGGGGGGGGGGGGGGGGGGEFGGGGGGGGGGGGGGFGGGFEFGGGGGGGGGGGGFFGFGDDFGGGGFFFFF?4AEFGE:FFGGGFGGGFFFG>FDFFFFFFEF<BFFFFFFFFFA9))74?E?CEE8:<?7AA2::?#####
@M06045:235:000000000-JCY5N:1:1101:11862:4456 2:N:0:CTCAGA
GGTAGCGCTGCGTTCTTCATCGATGCCAGAACCAAGAGATCCGTTGTTGAAAGTTTTTTTTCATTACATCCGTGGACTCAGACGACAGGTTTATTAAGAATTTAAGGGGGCTACTGGCGGGCACGGGCCCAAAGCGGTGAGCTTCCGGCGGCCTCTCATCGAGGCGGGCCCGCCAAAGCAACAAGGTCACAAAAACACAGGGTGGGAGGTCGGGCCTTAGAGACCCTCACTCGGTAATGATCCTTCCGCAGGTTAACCTACGGAAACCCTGTTACGATCTTTACTTCCTCTAAATTAGGCT
+
GGGGGGGGGGGGGGGGGGGGGGGGGGGGGGGGGGGGGGGGGGGGGGGGGGGGGGGGGGGGGGGGGGGGGGGGGGGGGGGGGGGGGGGGGGGGGGGGGGGGGFGCGGGGGGGBFGGFGGGGDGGGGGEGGGGGGGFGGGGGCFFGGGGCCEGGGEGGG?CFFFCGGGGGGGGEGE8CFCFGGGGGFF++++<<ECC8*/A8FE6*CGCDECGGDG@5)*2*27**9>FF)(-9@EFGFFF**2;7C*9>>3C>..*66?),30:61,05)3(.4<<6?(((6<4<A-6<4:5)6.))#####
@M06045:235:000000000-JCY5N:1:1101:23158:4458 2:N:0:CTCAGA
GGTAGCGCTGCGTTCTTCATCGATGCGAGAGCCAAGAGATCCGTTGTTGAAAGTTGTATTTTGAATTAAGTATTCATAATATGTTTCAGACAAAATCACTAAAGTTCTGAGTAGATATAAATCCCAAAGGTGACCACACGGCTTTTGACAGCCGGCAGCCCCCAGAGAAATGACATTGCACACAAGGTGGATATGGATTTTTGAAAGTGCCATAAAAACACTTGATTATGAATGATCCTTCCGCAGGTTCACCTACGGAAACCTTGTTACGACTTTTACTTCCTCTAAATGACCAATTCGG
+
GGGGGGGGGGGGGGGGFGGGGGGGAGGGGGGGGGGGGGGGGGGGGGGGGGGGGGGGGGGGGGGGGGGGGGGGGGGGGGGGGGGGGGGGGGGGGFGFGGGGGGGGGGGGGGGGGGGGGGGGGGGGGGGFGGEGGGDFGGGGGGGGGGCEGGGGGDGGGGDEEGC>CFGF,BFGGGGGGGGGGGGGGGGGGGGGGGFGECFFFFGEGGFFGGGGGGFGFGDFGDDGGFFFFEFFFFFFFFFFGGGFGDDAFFGFFFFFDD@DFFF33CF4=4:?9:B><<AA>AAFFFFF))467>?<#####
@M06045:235:000000000-JCY5N:1:1101:22072:4459 2:N:0:CTCAGA
GGTAGCGCTGCGTTCTTCATCGATGCGAGAGCCAAGAGATCCGTTGTTGAAAGTTGTATTTGAATTGTTTATTCATAATAGTTTTCAGACAGACAGTTAAAAAATAAGTTGATGTTTGGCCGCTTTCATAAAGAAAACGGCTGACATTGCACACAAGGTGGATATGGATTTAAGAAGTGCCATAAACACTTATTATGAATGATCCTTCCGCAGGTTCACCTACGGAAACCTTGTTACGACTTTTACTTCCTCTAAATGACCAAGATTCCGCTACCAGATCGGAAGAGCGTCGTGTACCCTT
+
GGGGGFGGGGGGGGGGGGGGGGGGGGGGGEGGGGGGGFGGGGGGGGGGGFCCDGGGGGGGGGGFGGGGGFGGGGGGGFGGGGGGGGGGGGGGFFDFBFCAE9FEGD?EFEAEFGFFGGDGFGGGGGGFFFEFFGGGGGGGGEGFGFGGGGGGGGGGGGGGGFFDFGGDGGGFGGGGGGGFAF99E9EFGGGGCCGGGGGGDDFFGGGGGGGGGGCGFGFGGGGGGFDFFDDB=:9:FDFFGDGFC>FCFFGF6<A<FFC)4;@D1<FF@.2;;BFF@?8;:??BB?<099:F468(#####
@M06045:235:000000000-JCY5N:1:1101:16990:4492 2:N:0:CTCAGA
GGTAGCGCTGCGTTCTTCATCGATGCCAGAACCAAGAGATCCGTTGTTGAAAGTTGTAAAGATTCAAGTGCCCACGATCAGAGGTATACTGCTACTGCAAAGGGGTTTGGATGGGCCCAGCGACGGGCGCGAGCCCGCCGAGGGAACAAAAGGTACTCATAGTCAAGGGTTACTTCGCCCCGTCCGCATTTCTGGCCACTTTCGTGGGGTCCTGCGGCGAGTTGAAGACGCGGTCTCGAAGACCGGAAGGGTAATGATCCTTCCGCAGGTTCACCGACGGAAACCTGGTTACGACTCAGGG
+
GGGGGGGGGGGGGGGGGGGGGGGGGGGGGGGGGGGDGGGGGGGCFFGGGGGGGGFGGGGGGGGGGGGGFGGGFGGFGGGGGFGGGGGGGGDGGDGGGGGGGGGGGED:FFGFGGFGEFGGCEEGGGGGGGGGGD7>CGGGGGD>>FGCFGGEEGGGDFGGGGDFDCFGGCFCG?FGCEG*8CGEECE5B*;EFGGGGGG?F?E=CC*7///7FFF3>C)199DG777@7<0;)85<F@F5DDGFGCG:DDG@:07)79<4-)-(48.<><22>>2((((((-180(((,-)51(((#####
@M06045:235:000000000-JCY5N:1:1101:11546:4494 2:N:0:CTCAGA
GGTAGCGCTGCGTTCTCATCGATGCCAGAACCAAGAGATCCGTTGTTGAAAGTTTTGATTTATTTGTTTGTTTTACTCAGAAGTTCCACTAAAAACAGAGTTTAGGGGTCCTCGGGCGGGCCGTCCCTTTTTACGGGGCGCGGGCTGATCCGCCGAGGCAACGTATAGGTATGTTCACAGGGGTTTGGGAGTTGTAAACTCGGTAATGATCCCTCCGCTGGTTCACCAACGGAGACCTTGTTACGACTTTTACTTCCTCTAAATGACCAAGATTCCGGCATGAAGTCGGAAGAGCGGACGG
+
GGGGGGGGGGGGGGGGGGGGGGGGGGGGGGGGGGGGGGGGGGCFGGGGGGGGGGGGGGGGGGGGGGGGGGGGCGGGGGGGGGFGGGGGGGGGGGGGGGGGGGGGGGGGGGGGGGGGGGGGGEGGGGGGGGGGGGGGGGGGGGGGGGGGGGGGGGGGGGGGGGGFFGGGGGGGGGGGGGGGGGGEGGGGDCGEGGGGGGFGGGGGGGGGFGGGFGFGFGDGG4CFFB7=>?FF35)75/7FCGFFGGGFDBGBFFFFFF<9<A2<AAF@6??:2<>579((2:<)))-8>BB97:0(#####
@M06045:235:000000000-JCY5N:1:1101:22749:4506 2:N:0:CTCAGA
GGTAGCGCTGCGTTCTTCATCGATGCTGGAGCCAAGAGATCCGTTGTTGAAAGTTTTAACAGTTCGCTTAGAACACTCAGAAATATCGTCGGGTTCGAACAGAGATTCTGATGATACCGGCGGGCACGCCCCGGGAGGCGCGCCGCCGAAGCAACAGGTATAAAGGTTCACAAAGGGTTATGAGTTATAGTACTCGGTAATGATCCCTCCGCTGGTTCACCAACGGAGACCTTGTTACGACTTTTACTTCCTCTAAATGACCAAGATTCCGGACTGAGATCGGCAGAGCGTCGTGTGTCGG
+
GGGGGGGGGDGGGGGGGGGGGGGGGGGGGGGGGGFFGGGGGGGGGGGGGGGGGGGGGGGGGGGGGGGGGGGGGGGGGGGGGGGGGGGGGGGGGGGGGGFGGGGGGGGGGGGGGGGGGFGGGEGGGGGGGGGGGGGGGGGCGGGGGCEEDCEGCGGEGGGFGGGGGGGGGEGGCCGGGGGGGGFGCCFF7CGGFFEECCGGFGGEFGGGGGGGGGFCFD7DFGFGCDDDF::6FFFF4BDFGDDFG>78F7>7=AFB?F4>227?B<49=<2>?FFFB0<<??6--,,38>13;9(,#####
@M06045:235:000000000-JCY5N:1:1101:12081:4518 2:N:0:CTCAGA
GGTAGCGCTGCGTTCTTCATCGATGCGGGAACCAAGAGATCCGTTGTTGAAAGTTTTAATGATTAAATCATTGCTCAGACGTATACGTTAGAGAGGTTGGGTGTGTCTCCGGCGGGCACGAGCCCGGGGACCAGGTCCCCCGGCAGCGAGCGAGGCCCGCAGGCCCGCCGAAGCAACAGGTACAAGTAAACACGGGTGGCACAATGGGACCCCGGAGGGCCCCCGGCACGGTAATGATCCTTCCGCAGGTTCACCTACGGAAACCCTGTTACGACTTTTACTTCCTCTAAATGACCCCACT
+
GGGGGGGGGGGGGGGGGGGGGGGGGGGGGGGGGGGGGGGGGGGGGGGGGGGGGGGGGGGGGGGGGGGGGGGGGGGGGGGGGGGGGGGGGGGGGGGGGGGGGGGGGGGGGGGGGGGGGGGGGGGGGGGGGGGGGGGGGGGGGGGGGGDGGGGGGGGGGGGGGGGGGGGGGGEGGGGGGFFEGFGFGGGGGGGGGGGGGGCF8FGGGGGGGG3CDGFDDGGGGGDGGF@:>BFFFFFGFFFFG=DFGG5<5>CFFBFFF?6BFB(13(.79)656?B:<FFFAAF>AFA>A4)).622#####
@M06045:235:000000000-JCY5N:1:1101:11405:4551 2:N:0:CTCAGA
GGTAGCGCTGCGTTCTTCATCGATGCCAGAACCAAGAGATCCGTTGTTGAAAGTTTTGATTCATTTTTTTTTTTAACCACTCAGAAGATACTTATTGAAAAATTCAGAAGGTTTGGGTCCCCGGCGGGCGCGAAGTCCCGCCGAAGCAACAATTAAAGGTATAATTCACAGGGGTTGGGAGTTGGATAACTCGGTAATGATCCCTCCGCTGGTTCACCAACGGAGACCTTGTTACGACTTTTACTTCCTCTAAATGACCAAGATTCCGGTCTGAGATCGGGAGAGCTGCGTGTAGGATAGC
+
GGGGGGGGGGGGGGGGGGGGGGGGGGGGGGGGGGGGGGGGGGGGGGGGGGGGGFGGGGCGGGGGGGGGGGDCGGGGDGGGGGGFGGGGGGGGGCFGGGGGGGGGCFGGGGGGGFEFGGGFEFGGGEGDEGFGGDFGGGGEDGG>EBCE889CGGGCCFGBFGFFEFGGGGFGGGG5CGGG=ECFCGDFGGFGGDGGG7<C:FFG+0CDG35<<D9*/>FFCGGGDEFFFFAFFFFGFFEBGGGFGGGF66>FFAF2@60::(..)-9?3(((2<>.)4:(((--32)(411((.52#####
@M06045:235:000000000-JCY5N:1:1101:12554:4557 2:N:0:CTCAGA
GGTAGCGCTGCGTTCTTCATCGATGCGAGAGCCAAGAGATCCGTTGCTGAAAGTTGTATATGATTATTATAGGTACATAGACCCATTGATCACATTCTACAACATACGACGTGGTATATGAATACATAGTACTCAAGGGTTTGCAAGTCACTTGAGAAGAGCTGTATGCGTCTATGCACTCAGCATTTCTCACATCCGGAAAAGCCATAGCCATCCGATAGTCGACTGCTTTCAACCCCCAAGACTACAAAAGGTGCACAGGTGGATGAATAAAATCAAGACAAGCGTGCACATGCATGGA
+
GGGGGGGGGGGGGGGGGGGGGGGGGGGGGGGGGGGGGGGGGGGGGGGGGGGGGGGGGGGGGGGGGGGGGGGGGGGGGGGGGGGGGGFGGGGGGGGGGGGGGGGGGGGGGGGGGGGGGGGGGGFGGGGGGGGGGGGGGFGGGGGGGGGGGGGGGGGGGGGGGGGGGGGGGDGGGGGGGGGGGGCGGGGGGGGGFFGGGGDEGGGGGGGGFGGFGGFGEGDC?FGDDFFFFFFFFFFGADBADGDFGGG;6=8FA7A()2=E@0.673*69><6>E36@E@82(5:(3-(4(-)))).#####
@M06045:235:000000000-JCY5N:1:1101:20192:4559 2:N:0:CTCAGA
GGTAGCGCTGCGTTCTTCATCGATGCCAGAACCAAGAGATCCGTTGTTAAAAGTTTTAATTTATTAATTAAGTTTACTCAGACTGCAAAGTTACGCAAGAGTTTGAAGTGTCCACCCGGAGCCCCCGCCCGAAGGCAGGGTCGCCCCGGAGGCAACAGAGTCGGACAACAAAGGGTTATGAACATCCCGGTGGTTAGACCGGGGTCACTTGTAATGATCCCTCCGCAGGTTCACCTACGGAGACCTTGTTACGACTTTTACTTCCTCTAAATGACCAAGATTCCGTTTCTAGATCCCATCA
+
GGGGGGGGGGGGGGGGGGGGGGGGGGGGGGGGGGGGGGGGGGGGGGGGGGGGGGGGGGGGGGGGGGGGGGGGGGGGGGGGGGGGGGGGGGGGGGGGGGGGGGGGGGGGGGGGGGGGGGGGGGGGGGGGGGGGGGGGGGGGGGGGGGGGGGGGGGGGGGGGGGGGGGGGGGFGGGGGGGGGGGGGGFGGGGGGGGGGGGGGGGGGGGGGGGGGGGFFFGGGGGG<DFDDFBFFFFFGFFFFGGGFGGGF?FCF::BF3BAFFFFFFAFFF<BAAAA22:6()..43::?74A9>AF)#####
@M06045:235:000000000-JCY5N:1:1101:8589:4570 2:N:0:CTCAGA
GGTAGCGCTGCGTTCTTCATCGATGCGAGAACCAAGATATCCATTGTTAACAGTTGTTCGAGTTTTAAACGGCGTCCGTATTATCGGCTGCCCAGTCGGAAACTGTGGGGTTATTAAGGGGCGTGAGCCCGGTGATCCGGTCGCCGGCCGTGTGGGCATCCAGCGATCGTGTACGCGCCATCCTTACACAACCAATGACACTTTCAGACAATGGTTGCTGGGGGATTCCAGATCACTTGATGCAAGCGCTCAATTGCAACTGTAAATTCTCATCTGCAGAGGTCCCTGACTCAAAATCTCA
+
FGFFGGGDGGGGGGEGGGGFGGGDGDGGDGCA8FFGGGFFCFFFFFGGGAFFGFGGGGFGGG,BCEGGGGGGGDF:FFGFDFFGGGGGGGC8CF<,=F7>FCFFF<BAFG7@=<?EFGFCF@FGGGGGF@FFGBFEGGGC+:C888CE*BBEFGG=C,:C:FCFEG,:82;8CCGG=EEECGFF+BCGFGFEGEDFC@?F6<?CFCCDGGGGGGFGDGG**7<DC).79<44*<?C=**6?7CFC>3<>>C5@)*84643(,-64)*9@5)5<9)6>>2)(-4076A7:7A24:75#####
@M06045:235:000000000-JCY5N:1:1101:7209:4601 2:N:0:CTCAGA
GGTAGCGCTGCGTTCTTCATCGATGCCAGAACCAAGAGATCCGTTGTTGAAAGTTGTAATTATTACATTGTTACTGACGCTGATTGCCATTACAAAAAGGTTTATGGGTTGGTCCTTGTGGTGGGCGAGCCCACCAAGGAAACAAGAAGTACGCAAAAGACACGGGTGGAATAATTCAGCAAGGCTAGCCACCCCGAGAGGTGCCAGCCCGCCTTCATATTTGTGTAATGATCCCTCCGCAGGTTCACCTACGGAGACCTTGTTACGACTTTTACTTCCTCTAAATGACCAAGATTTAAAG
+
GGGGGGGGGGGGGGGGGGGGGGGGGGGGGGGGGGGGGGGGGFFFCFGCFGGGGFGGGGGGGGGGGGGGGGGDGGGGGGGGGGECFGGGGGGGGGGGGGGGGGGGGFGGGGGGGFGGGGGGGGDGGGDEGGGGGGEGGGGGGGGGGGFGGGGGGGGGGGGGGGGGGGGGGFFFGGGGGGFGGGGFGGF@FGGGFCGDGEGEGGGGGGFF**1:>CDDFGGGDFGFGFFFFEE=AAACAA>EGGGFGFC@67FFB?FFEFFFFAAAF<BF)4:B4>7<FF74:>><ABB24:>B..26#####
@M06045:235:000000000-JCY5N:1:1101:13780:4607 2:N:0:CTCAGA
GGTAGCGCTGCGTTCTTCATCGATGCCGGAGCCAAGAGATCCATTGTTGAAAGTTTTGACAATTTTCATATCACTCAGACAGCCCATCTTCATCAGGGTTCACAGAGCGCCTCGGCGGGCGCGGGCCCGGGGACGGATGTCCCCCGGCGACCGGGTGGCCCCGGTGGGCCCGCCGAAGCAACAGGTGTTGGAGACAAGGGTGGGAGGTTGGGCCGCGAGGGGCCCTCACTCGGTAATGATCCTTCCGCAGGGTCACCTACGGAAACCTTGGTACGACTTTTACTTCCTCTAAATGACCACA
+
GGGGGGGGCFGGFGGGFGGFGGGGGGGGGGGGGGGFGGFFGGGGGGGFGGGGGGGGGFGGGGGGGGGGGGAGFFGGGGGGGGGGGGGGGFFFGGGGFDGGGGGGGGGGGGGFGGGGGGGGDEEGGEGGGGGGGGGGGGGGGFFGGGGGGGGGGGDEEGGGGDGGGGDGG;CGGGGGGGGCFFFGCFG7CGCC6<CCCCFG;EDGFEGCFGGGFG33>DDG:D37C)7:F>4>B);D66*7CGGFGGGFD>G)54;>F*4(,8029375*-(44<?1(((-)-89AA<94).4A<2)#####
@M06045:235:000000000-JCY5N:1:1101:4894:4638 2:N:0:CTCAGA
GGTAGCGCTGCGTTCTTCATCGATGCCAGAACCAAGAGATCCGTTGTTGAAAGTTTTTACTTTATTTAGTTTGGTACTCAGACGACATGGTTCTTCAAGAGTTTTAAGAGGTTGGCCATCGACGGGCACTGTCCAGCGGGGTTTTAAGGCCCGCCGGCAGCCGACAGATCCTGTCGACAGGCCCGCCGAAGCAACGGGGTAAGGTAGACACAGGGTTGGAGGTCGAGCCAGAAGACCCTAACTCAGTAATGATCCTTCCGCAGGTTCACCTGAGATCACAAGTTAGCGAAATGTCCTGTGC
+
GGGGGG7FGGGGGGGGGGGGGGGGGGDEFGGGGGFGFFGGGCFDFGGGGEFFGGFGGGGGGGGGGGGGGGGGGGGGGGGGGGGGGGGGGGGGGGGGEEGFGGGGGFFEFGFFGGGGC@EGGGGGGECGEFGGGGGGGGEEGEGGGGGG9CG7EGGGGDGGGGD>EGGGGGGGGFFFGGGGFFG=*BEEGGGG6EGG5*:?EGGG:EFFGCFFDD@7@C5C79<FD)8>>::FF?FGFF)89C:@><*/@FGF4>?<FFB?B(-3:27@FA70(()6<0(4<:4)6-)(4463<4A)#####
@M06045:235:000000000-JCY5N:1:1101:23988:4666 2:N:0:CTCAGA
GGTAGCGCTGCGTTCTTCATCGATGCCGGAACCAAGAGATCCGTTGTTGAAAGTTTTAACTGATTTAGCTAATCGCTCAGACTGCAATCTTCAGACAGCGTTCAGGGGGGGCTTCGGCGGGCGCCCGCCCGGGGGCGGGTGGCCCCCGCCGGCCATGCCGGGCGGCCCGCCGAAGCAAGTAGGTAGTATAAGCACGGGTGGGAGTCTGCACCCCGCGGGTCCCCACTAGGCAATGTTCCTTCCGCATGTTCACCTACGCAAAGCCTCCTACTACACTCCCACCGTCTAAGTGACCCTCTGA
+
<8F<@F++;:++C@FDCF,;EF<FEG@E7:CFFDGGGCEFFF@GGEG,,EAFGGAFGF@AGE9FFC<C9@,,CF@FFFEGFGG,E<,CEEF<?,6EAF8FFCFEGGC+++*1*CF58**2//2:****21::CEDEE8CC8*;;A:8E*:82??*23+0//*2/8C>/1*8C5:1*3<*+02AC9++2+++++3:**8C5?C5*/++*+*27CDB)5)1115*7*)))/((*.)1*196BFGC5<)57@60**)*(/0,(-((.(.))...)).,()(((((((.4(1-).-))6,#####
@M06045:235:000000000-JCY5N:1:1101:22544:4670 2:N:0:CTCAGA
GGTAGCGCTGCGTTCTTCATCGATGCCAGAACCAAGAGATCCGTTGTTGAAAGTTTTAATTTATTTGCTTGTTTACTCAGAAGATACTCAAAAAAACAAGAGTTTGGGTCCTCCGGCGGGCGCCTGGGTCCAGCTTGTGTCAAACTGGGGCGAACCCGCCGAAGCAACGATAGGTATGTTCACAGGGGTTTGGGAGTTGTAAACTCGGTAATGATCCCTCCGCTGGTTCACCAACGGAGACCTTGTTACGACTTTTACTTCCTCTAAATGACCAAGATTCCGACGGAAGATCGGAATCAGC
+
GGGGGGGGGGGGGGGGGGGGGGGGGGGGGGGGGGGGGGGGGGGGDFGGGGGGGGGGGGGGGGGGGGGGGGGGGGGGGGGGGGGGGFGGGGGGGGGGGGGGGGGGGGFGGFGGGGGGGGGGCGGGGGGGGGGGGGFFGGGGGGGGGGGGGGGGGGGGGGGGGDEEEGGGGF58EGGG?FGGGGGGGGGC8CGGCEFG8EFGGGFGGGGGGGGGFGFG@FGGGGGGDDFFFFFFFFD3@DD>3/>FFFGFFDC>D?BFFFFA<A2<<<FFFFAF????FFB2<7?09>14>?<AB142#####
@M06045:235:000000000-JCY5N:1:1101:18653:4737 2:N:0:CTCAGA
GGTAGCGCTGCGTTCTTCATCGATGCCAGAACCAAGAGATCCGTTGTTGAAAGTTTTAACTATTGTATAGTACTCAGACGACACTAACATTCAGAGTTTGAAGGCCTCTGGCGGGCGCGCGCCAGCCGGAGCCGGCGGCCGAGCTGGGCCCGGCGGCCCGCCAAAGCAACGACAGTAACAATAACAGTGGGTGGGAGATCTACCCGCTAGGGCAGGAACTCCGTAATGAACCCTCCGCAGGTTCACCTACGGAGACCATGCTACCACTTTTACTTCCTCTAAAAGACCAAGCATCCGGCAC
+
GGGGGGGGGGGGGGGGGGGGGGGGGGGGGFGGGGGGGGGFGGGGGEGGGGGGGFCFDGGGGGGGGA9EFGFFGGGGGFGGGGGGFGFGGGGGGGDGGGGFGGGGGGGGFGGGGGGGGGCE@FGGGGGGGGGGGDFGFEGGGGGGGGFGGFEGED8EEEEGGGGDGFGGFF?EC5:<:+A7CCFGGFF2CCG5*?E5C8*<?9+<EE5)C<555C)9BGFFGGDC*<F*7))77@FD5)).11*/*:C166C5)()(8)4)(.44(.<)*5<9ABBFB4:)36))),(.,((((.).#####
@M06045:235:000000000-JCY5N:1:1101:13780:4746 2:N:0:CTCAGA
GGTAGCGCTGCGTTCTTCATCGATGCTGGAGCCAAGAGATCCGTTGTTAAAAGTTTTGACAGTTCGCTAAGAACACTCAGAAGTATCGTCGGGTTCGAAAACAGAGATTCTGATGAGACCGGCGGGCACCCTTGCGGGCGCCGCCGAAGCAACAGGTATAATAGTTCACAAAGGGTAGAGAGTGTAGTACTCAGTAATGATCCCTCCGCTGGTTCACCAACGGAGACCTTGTTACGACTTTTACTTCCTCTAAATGACCAAGATTCCGCAACAAGATCGGAAGAGCGTCGGGTAGGGGTTG
+
GGGGGGGGGGGGFEGGGGGGGGGGGGGCFGGGGGGGGGGGGGGGFFGGGGGGGGGGGGGGGGGGGGGGGGGGGGGGGFGGGGGGGGGGGGGGGGGGGGGGGGGGGGGGFGGGGGGGGGGGFEGDEGGGGGGGGGGGGGGDDGGGGGGGGGGGGGGGCFFFGFGGGGGGGGGGGGGCEEGGGGGGFGGGGGFGGGGGGGGG?CCFFFG3CGGGGGFGFGGF<<DCDEFFFABFFFFGFD>5DGGFF>*?99:6@<4<9??:??<<:)@FE;96??77<>?02:11704>:>(1:>1:#####
@M06045:235:000000000-JCY5N:1:1101:21498:4765 2:N:0:CTCAGA
GGTAGCGCTGCGTTCTTCATCGATGCGAGAGCCAAGAGATCCGTTGTTGAAAGTTTTGTTTTGTTATGATATATGACGTTCATTACACCATGTTTGTAAAATAGCCCCGAAGGGCACGGTTCACGGAGGTTTGGAATAGTTATAAGCCCGTGAGGGCGTTCACCAATGATCCTTCCGCAGGTTCACCTACGGAAACCTTGTTACGACTTTTACTTCCTCTAAATGACCAAGATTCCGAACCGAGATCGGAAGAGCGTCGTGTAGGGAAAGCGGGTAGATCTCGGTGGTCGCCGTATTGAAG
+
GGGGGGGGGGGGGGGGGGGGGGGGGGGGGGGGGGGGGGGGGGGFFGGGGGGGGGGFGGGGCGGGGGGGGGGGGGGGGGGGGGGGGGGGGGGGGGGGGGGGGGGGCFGGGGGEGGGGGGGGGEFGGGGGGFGGGGGGGGFGGGGGGGGGGGGGGGGGGGCGGGGGGFGGGGGGGGGGGGGGGGGGGGGGGGGGGGGGGGGFGGGGGGGGGFGGF>AGFGGGGGFGGFFFFFFFFFFGFFFFGGGEG<><@3DE:2@>7594?126314>::(3(((3,64-)6:B::>:29>?F,:(#####
@M06045:235:000000000-JCY5N:1:1101:14852:4767 2:N:0:CTCAGA
GGTAGCGCTGCGTTCTTCATCGATGCCAGAACCAAGAGATCCGTTGTTGAAAGTTTTGATTTATTTATGGTTTTACTCAGAAGTTACATATAGAAACAGAGTTTAGGGGTCCTCTGGCGGGCCGTCCCGTTTTACCGGGAGCGGGCTGATCCGCCGAGGCAACAAGTGGTATGTTCACAGGGGTTTGGGAGTTGTAAACTCGGTAATGATCCCTCCGCTGGTTCACCAACGGAGACCTTGTTACGACTTTTACTTCCTCTAAATGACCAAGATTCCGGGGCGAGATCGGAAGAGCGCCCCC
+
GGGGGGGGGDGGGGGGGGGGGGGGGGGGGGGGGGGGGGGGGGGFGGGGGGGGGGGGGGGGGGGGGGGGGGFGGGGGGGGGGGGGGGGGGGGGGGGGGGGGGGGGGGGGGGGGGGFFGGGGGGGGGGGGGDGGGGGGGGGGGGGGG>EGGGGGGGGGGGGGDGGGGGGGGFFGGGGGGGGGGGGGGGCEGCGGGGGGGGGCGGGGGGGFCCDCFGFGFGGCDGGFGFFFFFFFF>EGFFFF>DGFGGG>DFG?FF=<FFBF<FBB9:=:F??FFB4AFBFF(236113:BF?>BB?1#####
@M06045:235:000000000-JCY5N:1:1101:19492:4799 2:N:0:CTCAGA
GGTAGCGCTGCGTTCTTCATCGATGCCAGAGCCAAGAGATCCATTGTTGAAAGTTGTATTCAATTAATGTTTTCATAAGACGCTCGTAAACGAATTGGTTTGGTATGTCCGTCGGCGGCGGCCGGGTAGGCCAGTCCGCCGAGGCAACGAAGTTCGTGTTCACAGTGGTGAGGGATCCGCCGGGGGTCCCGCCCGAAGGCGGCCGGCGGATTTCCTTGTAATGATCCTTCCGCAGGTTCACCTACGGAAACCTTGTTACGACTTCTACTTCTTCTAAATGACCAAGTTTCCTTCCCGGGAC
+
GEGGE<BFGDGGGGGCGEFFGGGGGGGGGGG?DFGGGFGGGGGGGGEADFGGFAFAFGGGF9EAFGFAEEFEGGGGG@EAAFGFGGGGCFGGD@=7?B?FE:FFDFGGGFEFACFGEGEFGGGGGEG7CCFDFCFCFEFEGG7CCEFGD>EGEF9C**4B;EFEF59CE>?>FCEGF6@F*3CCEGGDFFC**?*1:=8F?EGGG=555))/9CFC8C2:***>749B?>2>BF)9;FFFFFCFG<D)7>*7?A?)69>?698?)4**99)).6).5)6644()(().6A4)))(.#####
@M06045:235:000000000-JCY5N:1:1101:18374:4804 2:N:0:CTCAGA
GGTAGCGCTGCGTTCTTCATCGATGCCAGAACCAAGAGATCCGTGGTTAAAAGTTTTAATTTATTAATTAAGTTTACTCAGACTGCAAAGTTACGCAAGAGTTTGAAGTGTCCACCCGGAGCCCCCGCCCGAAGGCAGGGTCGCCCCGGAGGCAACAGAGTCGGACAACAAAGGGTTATGAACATCCCGGTGGTTAGACCGGGGTCACTTGTAATGATCCCTCCGCAGGTTCACCTACGGAGACCTTGTTACGACTTTTACTTCCTCTGAATGACCAAGATTCCGGCTTAAGATCGACCAC
+
GGGGGGGGGGGGGGGGGGGGGGGGGGGGGGGGGGGGGGGGGGGGGGGGGGGGGGGGGGGGGGGGDFGGGGGGGGGGGGGGGGGGGGGGFGGGGGGGGGGGGGGGGGGGGGGGGGGGGGGGGG>FGGGGDGGGGGGGGGGGGGGGGGGGGGGGGGGGGGGGGGGGGGGGGGFGGGGFFFGGGGGGGGGGGGGGGGGGGGGFGDGGGGGGGFFDGGFGFG7DGGGGGFFFFFFFFFFGFFFFGGGFGG>FB@FBFFF?FFFFFFB2<2@F4ABDFAD>FF:(4:>9?;BF;BFFB:)(#####
@M06045:235:000000000-JCY5N:1:1101:16460:4809 2:N:0:CTCAGA
GGTAGCGCTGCGTTCTTCATCGATGCCAGAGCCAAGAGATCCGTTGCTGAAAGTTTTGATTGCTTATTTATAAAGACTCAGAAGATTCCGCTAGAAAACAAGAGTTTGGCCTCCGGCGGGCGGCGCGGGGGCGCTGGTCCACCCGGCATCCCGCCGAAGCAACATGATATGTTCACAATGGTTTGGAGTTCAGAAGACTCTGTAATGATCCCTCCGCTGGTTCACCAACGGAGACCTTGTTACGACTTTTACTTCCTCCAAATGACCAAGATTCCGGCAAGAGATCGCAAGAGCGGCAGGG
+
GGGGGGGGGGGGEGGGGGGGGGGGGGGGGGGGGGGGGGFGGGGGGGGGGGGGGGGGGGGGGGGFCFGGDGFGFFFCGGGGGGGGGGGGGGGGGGGGGGGGGDGGFGFDEFFFGGGGGGGECFEDCFGEEGGGGGEGGGGGGGGGGGGEGGGF88EEED?ECGG6EE7:EGFGGGGGG9@EGFCGGGGGGGGG7+3<?FCF7@FF?+<CFGCF<FDDD5DGGFC7FFF@:<0)))7C4?FFGGG@3CDEFFCBFB?<FF(,4<><)5FF>:?246).2(,247?(.)4(,(4:<:>(#####
@M06045:235:000000000-JCY5N:1:1101:6807:4809 2:N:0:CTCAGA
GGTAGCGCTGCGTTCTTCATCGATGCGAGAACCAAGAGATCCGTTGTTGAAAGTTTTAACGTTTAATATAAACAATTCAGACAGACTTCAATTGTAACAAAGAGTTTTGTTTTCCTCCCATGGGCGCTCACCAGCCATAAGGCCGACGTGGCAGAGCCATGTCCCATGGAAGCAACAGTAAAAAGGTACACAGTGTGGGTTGATAAAGAATATAAAATTCAATATACATTAATGAACCTTCCGCAGGTTCACCTACGGAAACCTTGTTACGACTTTTACTTCCTCTAAATGACCAATAGCC
+
GGGGGGGGGGGGGGGGGGGGGGGGGGGGGGGGGGGGGGGGGFGGGGGFFGGGGGGGGGGGGFGGGGGGGGGGGGGGGGGGGGGGGGGGGGGGGGGGGGGGGGGGGGGGGGGGGGGGGGGGGGGGGGGGGGGGGGGGGGGGGGGGGGGGGGGGGGGGGGGGGGGGGGGGG?FGGGGGFFEFFGGGGGGGGGGGCDFGGGEGGGGGGGGFGGFFFFFGFGGGGG787CAFFFFFC6:+4?AFFF<DGGGFFFGFF@F@BFFDFFFBDFFFFFBF>:BAAAAD<)5.66>6444<F???#####
@M06045:235:000000000-JCY5N:1:1101:14176:4856 2:N:0:CTCAGA
GGTAGCGCTGCGTTCTTCATCGATGCTGGAGCCAAGAGATCCGTTGTTAAAAGTTTTGATAGTTCGCTAAGAACACTCAGAAGTATCGTCGGGTTCGAAAACAGAGATTCTGATGAGACCGGCGGGCACCCTTGCGGGCGCCGCCGAAGCAACAGGTATAATAGTTCACAAAGGGTAGAGAGTGTAGTACTCAGTAATGATCCCTCCGCTGGTTCACCAACGGAGACCTTGTTACGACTTTTACTTCCTCTAAATGACCAAGATTCCGATTCAAGATCGGAAGAGCGTCGTGTCGGTGAAT
+
GGGGGGGGGGGGGGGGGGGGGGGGGGGGGGGGGGGGGGGGGGGGGGGGGGGGGGGGGGGGGGGGGGGGEGGGGGGGFGGGGGGGGGGCFGGGGGGFCGDGGGGGGGGGGGGGGGGGFGGGGGGGDCFGGGGGGFGEGGGE7CGEGEG5CGGGGGGGBFEGGGGGFGGGFCGCFFGGGGFGGG8CGGGGGGCG?8CFGGGFFGGGGGGGGCGGGFFGFGFFGGGGD3@FFAFFFFFD7B5DFGD=:F:?64?FF>?)09>D?<7<AFFFDFBFA4)52<F0:?>FFF23(-4:,(,-#####
@M06045:235:000000000-JCY5N:1:1101:18888:4872 2:N:0:CTCAGA
GGTAGCGCTGCGTTCTTCATCGATGCTGGAGCCAAGAGATCCGTTGTTGAAAGTTTTAACAGTTCGCTTAGAACACTCAGAAATATCGTCGGGTTCGAACAGAGATTCTGATGATACCGGCGGGCACGCCCCGGGAGGCGCGCCGCCGAAGCAACAGGTATAAAGGTTCACAAAGGGTTATGAATTATAGTACTCGGTAATGATCCCTCCGCTGGTTCACCAACGGAGACCTTGTTACGACTTTTACTTCCTCTAAATGACCAAGATTCCGCGGTTAGATCGGAAGAGCGTCGTGTAGCCT
+
GGGGGGGGGGGGGGGGGGGGGGGGGGGGGGGGGGGGGGGGGGGGGGGGGGGGGGGGGGGGGGGGGGGGGGGGGGGGGGGGGGGGGGGGGGGGGGGGGGGGGGGGGGGGGGGGGGGGGGGGGGGGGGGGGGGGGGGGGGGGDGGGGGGGGGGGGGGGGGFGGGGGGGGGGGGGGGGGDCFGGGG+<FGCEG?EGGGEGGGGGFG?GFFGGGGGGGFD=CGGGGGGGFFBFFFFFFBGF?>FC5CFGGGFF1:792=<@FFFAF??1(7@FA:(-79>B?<4<2:2:11:191(,42.#####
@M06045:235:000000000-JCY5N:1:1101:14925:4877 2:N:0:CTCAGA
GGTAGCGCTGCGTTCTTCATCGATGCTGGAGCCAAGAGATCCGTTGTTAAAAGTTTTGACAGTTCGCTAAGAACACTCAGAAGTATCGTCGGGTTCGAAAACAGAGATTCTGATGAGACCGGCGGGCACCCTTGCGGGCGCCGCCGAAGCAACAGGTATAATAGTTCACAAAGGGTAGAGAGTGTAGTACTCAGTAATGATCCCTCCGCTGGTTCCCCAACGGAGACCTTGTTACGACTTTTACTTCCTCCAAATGACCAAGATTCCGATTCTAGATCGGAAGAGCGTCGTGAAGGCTCAA
+
GGGGGCEGFEGGGGGGGGGGGGGFFGGEEGGCGGFEGFFFGGGGGGGGGGGG<FGGGGDGGGFGGGGGGGCGGGFGDFC@FGGGGDFDFEFGGGGGGGGGGFGG88<FEGFGGGGGFFGDFGGGCCECFBEF<<CCFCCEGG@*>B5CE:E76:B*2>;9ECFCGGG999+3:>E8@801>C+<;?<>FCB;?+<+AFC7+:9EC679:3CDDFB*1CGCD5<3);5)9<<6@7FDFB35CC>FCF07*/*8?AFB?F?:B(.59<?F324-)))44<(88?2(2((44(46(4-(#####
@M06045:235:000000000-JCY5N:1:1101:24487:4879 2:N:0:CTCAGA
GGTAGCGCTGCGTTCTTCATCGATGCCAGAACCAAGAGATCCGTTGTTGAAAGTTTTGTTTTTGATTGTACTTATCACAAACGTGTTTTCAGACGACACTGGTTTCGGGGTCAAGAAGTTTTTGGAGTTGGGCCATCGGCGGACGCGCTCCAGGGGCGACAGGGCCCCCGGCGGTCGAAGCCAGTTGGTCAGCAACCGGTCCGCCGAAGCAACGACAAGGTACAGTAGACACAGGGTTGGGAGGTCGGGCGACGGAGCCACCTCACTCGGTAATGATCCTTCCGCAGGTTCACCTATGCGG
+
GGGGGGGGGGGGGGGGGGGGGGGGGGGGGGFGGGGGGGGGGGGGGGGGGGGGGGGGGGGFGGGGGGGGGGGGGGGGGGGGGGGFGGGGGGGGGGGGGGGGGGGGGGGGGGGGGGGGGGGGGFGGGFGGGGFGGGGGGGGGGGGGGGGGGGGGGGGGGGCGEGGGCEEGCEEGEGEGGGGGGGGGFFGGGGCFGFGGGGDGGEEEGGGG=DGFFGFGDGGGC>7CD??6*69>?FFCFFFFD97B77CDFFGFDFF0))((.8(24:*9;?:B?ABFBB>DFA<:<((9,5<<68?(#####
@M06045:235:000000000-JCY5N:1:1101:10659:4884 2:N:0:CTCAGA
GGTAGCGCTGCGTTCTTCATCGATGCCAGAACCAAGAGATCCGTTGTTGAAAGTTTTGACTTATTCAGTACAGAAGACTCAGAGAGGCCATACAATGCAATAGTTTGGTTTTCCTCCGGCGGGCGCCCGCGAGGGCCGAGGGGCGCCGGGAAGGACCCGGGCCGCCCGCCGAAGCAACGGTTTAGGTAACGTTCACAATGGTTTGGGAGTTTTGCAACTCTGTAATGATCCCTCCGCTGGTTCACCAACGGAGACCTTGTTACGACTTTTACTTCCTCTAAATGACCAAGATTCCCTGATG
+
GGGGDGGGGGGGGGGGGGGGGGGGGGGGGGGGGGGGGGGGGGGGGGGGGGGGGGGGGGGGGGGGGGGGGGGGGGGGGGEGGGGGGGGGGFGGGGGGGGGGGGGF9FGGGGGGGGGGFGGGGGGEGGGGGGGGGGGGGGCCC>CEGGGG>EGGGCFGBEGGGGGGGGGEEEEDEEGGFGED/;CFFGEEEGC@FGEGGG7FFG?FGCEFGDGC>F@G?GCCGGDFCFFFFFAFFFFGDBF>9DGFGGG4@>))79F:FFBFB4<:617BFFAAFA9AAB<254<4)8381(3>B)))#####
@M06045:235:000000000-JCY5N:1:1101:20205:4944 2:N:0:CTCAGA
GGTAGCGCTGCGTTCTTCATCGATGCCAGAACCAAGAGATCCGTTGTTGAAAGTTTTGTTTTTGATTGTACTTATCACAAACGTGTTTTCAGACGACACTGGTTTCGGGGTCAAGAAGTTTTTGGAGTTGGGCCATCGGCGGACGCGCTCCAGGGGCGACAGGGCCCCCGGCGGTCGAAACCAGTTGGTCAGCAACCGGTCCGCCGAAGCAACGACAAGGTACAGTAGACACAGGGTTGGGAGGTCGGGCGACGGAGCACCCTCACTCGGTAATGATCCTTCCGCAGGTTCACCTCCTCCA
+
GGGGGGGGGGGGGGGGGGGGGGGGGGGGGGGGGGGGGGGGGGGFGGGGGGGGGGGGGGGGFGGGGGGGGGGDFGGGGGGFGGGGGGGGGGGGGGGGGGGGGGGGGGGGGGGGGGCFGGGGGGGGGGGGGGCGGG7EGEEGGDGGGGEGGGGGGGGGGGCEGGFCECEGGGGGGGG5CEGGGCCFG9CGCF7EGGGGGGGDGGEGGCEC=<D4FGFGEGGGGFGFC=FFF>BF?FFG8>>B<<CD57DDB5DDBBB6>>??11(38?*9>:?(3<A2<:AA<A??((491<4ABBF(#####
@M06045:235:000000000-JCY5N:1:1101:12281:4947 2:N:0:CTCAGA
GGTAGCGCTGCGTTCTTCATCGATGCCAGAACCAAGAGATCCGTTGTTGAAAGTTTTGTTTTTGATTGTACTTATCACAAACGTGTTTTCAGACGACACTGGTTTCGGGGTCAAGAAGTTTTTGGAGTTGGGCCATCGGCGGACGCGCTCCAGGGGCGACAGGGCCCCCGGCGGTCGAAACCAGTTGGTCAGCAACCGGTCCGCCGAAGCAACGACAAGGTACAGTAGACACAGGGTCGGGAGGTCTGGCGACGGAGCACCCTCACTCGGTAATGATCCTGCCTCAGGTTCCCCCCACCCG
+
GGGGC8FGE+CCFGGFGGGGGGDFFGGGFDFEEGDECFFCDFEFGGGFFF9FFGEGFE@FGGGDEFGDGGGGAFGC9E<BEFGEEEGGFGGGFGGDECFC,EFGGGEC:C44A9F,EF@BD9EGEGGGGG8FGGGGGCDE8ECB>EEEBC7DCD>EC878CE*4:;C8:8:1*2:8**;C5CCC<<?F*++8<<6EDDE*:EEEGC*)*/7CCG:C37*9FCC:71**/.4;@8@*7)03757B*0*07497:054>>07:6(,((*0)((.1:449:))5(,))(.4<.-,5(,(#####
@M06045:235:000000000-JCY5N:1:1101:6675:4964 2:N:0:CTCAGA
GGTAGCGCTGCGTTCTTCATCGATGCCAGAGCCAAGAGATCCATTGTTGAAAGTTTTGATTTATTTTGTTTTGTACTGACATGACTTCTAATGCAAAGGGTTTTGTGGTTGTCCCGTCCGGCGGGTTGCCCCGCCGGGGGGAGTATAAAAGGTGCTCAAAGTGCAGGGTATACGCATCACGCCGGGGCGCGAATTGTTAATGATCCTTCCGCAGGTTCACCTACGGAAACCTTGTTACGACTTTTACTTCCTCTAAATGACCAAGATTCCGCAACCAGATCGGAAGAGCGTCGTGTCGGTC
+
GGGGGGGGGGGGGGGGGGGGGGGGGGGGGGGGGGGGGGGGGGGCFGGGFFDGGGGGFGGGGGGGGGGGGGGGGGGGGGGGGGFGGGGGGGGGGGGFGG?EFGGGGGGGGGGGGEGGGCFEGGGGGGGGGDGGGGGGGGFGGGGGDFGFDFGGGGGGGGGGGGFGGGGDGGGGGGGGGGGGGGGGG5CEGGGGGGGGEGGGGGGGGGFDCFGCDGF*?GGGFGGGGFDEFFFF=BFGFFBFGD37DGGF?FFFFFFF47AAAFFFFFFFFFF<>B1:1:6774,:622(8>FBF(1,#####
@M06045:235:000000000-JCY5N:1:1101:23038:4975 2:N:0:CTCAGA
GGTAGCGCTGCGTTCTTCATCGATGCCAGAACCAAGAGATCCGTTGTTGAAAGTTGTAACTATTAAAGTTTTTCAGACGCTGATTGCAACTGCAATGGGTTTAAATTGTCCAATCGGCGGGCGAACCCGCCGAGGAAACGTAAGTACTCAAAAAACATGGGTAAGAGACAGCAGGACAAAGCCTACAATACTCTAGGTAATGATCCTTCCGCAGGTTCACCTACGGAAACCTTGTTACGACTTTTACTTCCTCTAAATGACCAAGATTCCGACCCCAGATCGGAAGAGCGTCGTGTAACAA
+
GGGGGGGGEGDFEGGGGGGGGGGGGGGGGGGGGGGFGGGGFGGFGGGGGGGGGGGGGGEFFGGGGGGGGGGGFGFFGGGGGGGGGGGGGGGGGECEFFGEFDFGGGGGGGEFFGGFCGC7BFGGGDGGGGGGGGGGGGGG@8DFFGGGGFGAFFEEFFGFFDFGGGCDGGGGGGGGFGGGGGGGGGGGGGGGG?GGGGGGFGGGFGGGGGGGGGF7@GGFGGGGGFFFFFBFFFFGFFFFGGGFFGGFB1C?FBFAFFFFDBBFF1FFFF?6;0>04(()(-3,39(4<6>?B(,.#####
@M06045:235:000000000-JCY5N:1:1101:26004:4986 2:N:0:CTCAGA
GGTAGCGCTGCGTTCTTCATCGATGCGAGAGCCAAGAGATCCGTTGCCAAAAGTTGTTTTGTACATTAATACAAAGAATGTTAGTTTTATAAAAATTAAAAAAAGGTTTGTTACATGTTTGGCGGCTTGTCCACGGCCTGCATTGTTGCGAGCAACAAACACAAGCTGACAGATGACCACTTCCCAAAGGAAGAAATGTCACCCTTCCGCCAGAGACAGAACGTTTCACAAGATGTTGATAATTAAATTATCTTTTATTTATTAATGATCCAACCGCAGGTTCACCTACGGTTACCGCAGA
+
GGGGGGGGGGGGGGGGGGGGGGGGGGGGGGGGGGGGGGGGGGGGGGGGGGGGGGGGGGGGGGGGGGGGGGGGGGGGGGGGGGGGGGGGGGGGGGFFGGFFGGGGGGGGGGGGGGGGGGGGGGGGGGGDGGFCFGDECGGGGGGGGGGGGGGGGGGGGGGGGFGGGGGGGDG?FF,DFFGGGGGGGFG>FFFF>GGGGGGCE?FGGGGGGGDGGG:CFGF4DGGGG;AFA7@FFFFGFAA17C@77@FFF4*@@>?>FFFFFFAADFFFF2<BBF2;>BB;B?)).).8:8<?B6?4#####
@M06045:235:000000000-JCY5N:1:1101:16146:5008 2:N:0:CTCAGA
GGTAGCGCTGCGTTCTTCATCGATGCCAGAACCAAGAGATCCGTTGTTGGAAGTTTTGATTTATTTATGGTTTTACTCAGAAGTTACATATAGGAACAGAGTTTAGGGGTCCTCTGGCGGGCCGTCCCGTTTTACCGGGAGCGGGCTGATCCGCCGAGGCAACAAGTGGTATGTTCACAGGGGTTTGGGAGTTGTAAACTCGGTAATGATCCCTCCGCTGGTTCACCAACGGAGACCTTGTTACGACTTTTACTTCCTCTAAATGACCAAGATTCCGTGCACAGATCGGCAGAGCGCGCGA
+
GGGGGGGGGGGGGGGGGGGGGGGGGGGGGGGGGGGGGGGGGGGFGGGFGGGGGFGGGGGGCGGGGCGGGGFGGGGGGGGGGGGGGGGGGGGGGGGGGGGGGGGGGGGGGGGGGGGD8FGGGGGGGGGGGFGGGGGGGGGGGGGGGGGGGGGGGFEGCGGGGGGGCGGGEFF9@BFFGGGGFGGDGGGGGDGEFGFFGGDFFCEGGGGGFGFGFGFC555)9FFGG?BF@BBFF@3D>FBFCCFFGGD:>FG=/68AFFF9>A<4<>FFF<:0).6<?B00(4<?BD:4,(49310,#####
@M06045:235:000000000-JCY5N:1:1101:23705:5015 2:N:0:CTCAGA
GGTAGCGCTGCGTTCTTCATCGATGCCAGAACCAAGAGATCCGTTGTTGAAAGTTGTAATTATTACATTGTTACTGACGCTGATTGCCATTACAAAAAGGTTTATGGGTTGGTCCTTGTGGTGGGCGAGCCCACCAAGGAAACAAGAAGTACGCAAAAGACACGGGTGGAATAATTCAGCAAGGCTAGCCACCCCGAGAGGTGCCAGCCCGCCTTCATATTTGTGTAATGATCCCTCCGCAGGTTCACCTACGGAGACCTTGTTACGACTTTTACTTCCTCTAAATGACCAAGATTTCCGA
+
GGGGGGGGGGGGGGGGGGGGGGGGGGGGGGGGGGGGGGGGGGGFGGFGGGGGGGGGGGGGGGGGGGGGGGGGGGGGGGGGGGGGGGGGGGGGGGGGGGGGGGGFGGGGGGGGGGGGGGGGGGFGGFDECFFGGGGGGGGGGGGGGGGGGGGGGGGGGGGGGGGGGGGGGGFEGGGGGGGGGGGGG8FGGGGGGGGGGGDGGGGFGGFDFGGDGGACFGGGGGGGGFAAFEE6ACFCFFFFGDDFGGGFFFG?>?>9B3::2AFBAFF:B6?BBABF2)86:AFF2:))4(54:??4#####
@M06045:235:000000000-JCY5N:1:1101:20977:5016 2:N:0:CTCAGA
GGTAGCGCTGCGTTCTTCATCGATGCCAGAACCAAGAGATCCGTTGTTGAAAGTTTTGATTTATTTATGGTTTTACTCAGAAGTTACATATAGAAACAGAGTTTAGGGGTCCTCTGGCGGGCCGTCCCGTTTTACCGGGAGCGGGCTGATCCGCCGAGGCAACAAGTGGTATGTTCACAGGGGTTTGGGAGTTGTAAACTCGGTAATGATCCCTCCGCTGGTTCACCAACGGAGACCTTGTTACGACTTTTACTTCCTCTAAATGACCAAGATTCCGGATGGAGATCGGAAGAGCGCAGAG
+
GGGGGGGGGGGGGGGGGGGGGGGGGGGGGGGGGGGGGGGGGGGGFGGGGGGGGFFGGGGGDGGGGGGGGGFGFGGGGGGGGGGGGGGGGGGGGGGGGGGGGFGGGG8?FGGGGGGGGGGGGGGGGGGGGGGGGGGGGGGGGGGGGGGGGC9FGGGGGGGG>FGFGGGGGGGGGGGGGGGGGGGEGGGGGGGGFFGGGGG7CEGC5=77C>F>F<7DED97C4C:*9=6>?FFD>DGF?FFCFGFCGG356C??DF2?@<4)62<<-=FF((.5<B2:9B4(6:(2(42::?1(.8(#####
@M06045:235:000000000-JCY5N:1:1101:18288:5019 2:N:0:CTCAGA
GGTAGCGCTGCGTTCTTCATCGATGCCAGAGCCAAGAGATCCGTTGCTGAAAGTTTTGATTGCTTATTTGTATAGTAACTCAGAATATCCCACTGTAAAGACAAGAGTTTGGGTCCCTCGGCGGGCGCGAGTCCCGCCGAAGCAACGATGGTATGTTCACAAAGGTTTGGGAGTTTTGTAACTCGATAATGATCCCTCCGCTGGTTCACCAACGGAGACCTTGTTACGACTTTTACTTCCTCTAAATGACCAAGATTCCGGAGGTAGATCGGAAGAGCGTCGTGTAGGGTAAGAGTTGTTC
+
GGGCFGGGGGGGGGGGGGGGGGGGGGGGGGGGGGGGGGGGGGGGGGGGGGGGGEFGGGGGGGGGGGGGGGGGAFGGGGGGGGGGGGGGGGGGGGGGGGGGGGGGGGGGGGGGGGGGGGGGGGGGGGGGGGGGGCCGGGGGGGGGGGGGGGGGGGGGFGGGGGGGCBFFEGGGGEGG?F=FGGGGGGGGGGGGFFGGFGGGGGGGGG+::>FGGGFGEGGGDFGCC=B:FFFFFFFGFFFFC70*:7FFF*9676:?F*<?114((.969)46<0((4:9;04>::728?(:??9<)#####
@M06045:235:000000000-JCY5N:1:1101:14162:5041 2:N:0:CTCAGA
GGTAGCGCTGCGTTCTTCATCGATGCCAGAACCAAGAGATCCGTTGTTGAAAGTTTTTTTTCATTACATCCGTGGACTCAGACGACAGGTTTATTAAGAATTTAAGGGGGCTACTGGCGGGCACGGGCCCAAAGCGGTGAGCTTCCGGCGGCCTCTCATCGAGGCGGGCCCGCCAAAGCAACAAGGTCACAAAAACACAGGGTGGGAGGTCGGGCCTGAGAGACCCTCCCTCGGTAATGCTCCTTCCGCAGGTTCACCTACGGAACCCTTGTTACGACTTTTACTTCCTCTCAATTCGCAA
+
GGGGGGGGGGGGGGGGGGGGGGGGFGGGGGGGGFGFFFGGGGGFGGGGGGGGGGGFGGGGGGGGGGGFEGEGGGGGGGGGGGGGEGGGGFGGFGGGGAFGGGGCFEEGGGGGGGGFGGFEGGDEEFGEGGGFGFGGEGGCFGGFGCCCEGGEE8CEE?<?:B8CECEGDGE**?*:ECF+CGFG68<?<?9CCFC=8@@5A8:55:=5CCGGGGED3392C43*9<753(,75><>>F***:C4CCD>>DDDF2?)@=).3:?(4(0.)4(64)6,31306<48<A9<)-6(3<<.#####
@M06045:235:000000000-JCY5N:1:1101:13449:5061 2:N:0:CTCAGA
GGTAGCGCTGCGTTCTTCATCGATGCCAGAACCAAGAGATCCGTTGTTGAAAGTTTTTTGCTTTAATTTATTTCATATACTCAGACAAGGACACGTTTTATTCAAGAGTTTGTGAAGATTGGCCACCGGCGGGTGCGGGCCAGAGGACCTATGACAGTCCCCCGGCGGTCTGAGACGGACCCGCCGAAGCAACGGTGGTTTGAGTAAACATAGGGTTGGGAGGTCGGGCCTGGAAGACCCTAACTCTTTAATGATCCTTCCGCAGGTTCACCTACGGAAACCTTGTTACGACTTTTTGGCG
+
GGGGGGGGGGGGFGGGGGGGGGGGGGGGGGGGGGGGGGGGGGGFFGGGGGGGGGGGGFGGGGGGGGGGGGGGGGGGGGGGGGGGGGGGGGGGGGGGGGGGGFGFGGFFGGGGGGGGGGGGGGGGGGGGGGGGGBCGEGGGGGGFGEGGGGGGGGGFGECCEGGEEGE>8CCFGFCFGC=EGCEGGG5CEG@FFGGECE;EC8FFCEFFGGGGGGFFFGGGFDDDD>>D39?FF44<:?FFFCC@CFCBF6C67:*<9B))4:B;0(8*=BFFFFF0??F204:BFA<AB61>(4><#####
@M06045:235:000000000-JCY5N:1:1101:7468:5073 2:N:0:CTCAGA
GGTAGCGCTGCGTTCTTCATCGATGCCAGAACCAAGAGATCCGTTGTTGAAAGTTTTTATTTATTTGTAAAAACTACTCAGAAGATTCCAAAATAAAACAAGAGTTAAGTTTCCTAGGCGGGCGCCTGATCCGGGGCACACGAGGCGCCCGGGGCAATCCCGCCGAAGCAACAGTAGGTATGTTCACATGGGTTTGGGAGTTGTAAACTCGGTAATGATCCCTCCGCTGGTTCACCAACGGAGACCTTGTTACGACTTTTACTTCCTCTAAATGACCAAGATTCCGACTCAAGATCTGGAG
+
GGGGGGGGGDGGGGGGGGGGGGGGGGGGGGGGGGGGGGGGGGGGGGGGGGGGGGGGGGGGGGGGGGGGGGGGGGGGGGGGGGGGGGGGGGGGGGGGGGGGGGGGGGGGGGGGGGGGFGGGGGGGGGGGGGGGGDGGGGGGGGGEGGCEEGEGGEGGGGGGGGGGGGGGGGGGGGEGGGGGGGGGGGFGCGGGGGEGDEGGGGGGDEGFFGGGGGFGFGGGFDGGGFFEFFFFFFBCF:BFGG35<CF4=BGFFFF>3BDFFFABFF=FFF9<AFABFF6(3>B24>B6>BF><2,)#####
@M06045:235:000000000-JCY5N:1:1101:11287:5075 2:N:0:CTCAGA
GGTAGCGCTGCGTTCTTCATCGATGCCGGAACCAAGAGATCCATTGTTGAAAGTTTTGAACGATTGCATTTCGTCACTCAGACAATCCTCGCATTCACAAAAGCGTTCACAGTGAGTGCCTCTGGCGGGCACGGGCCCCGGGGGCACACCGCGCCCCGGGACGACCCCCCCGGCGGAACACCGGAGGAGTGGGCCCGCCAAAGCAACACTAGGTGTGGGAGACACGGGTGGGAGATTGGGACCCGACTGGGGTCCCGCACCCGGTAATGAACCTTCCGCAGGTTCACCTACGGAAAGGAGT
+
GGGGGGGGGGGGEGGGGGGGGGGGGGGGGGGGGGGGGGGGGGGGGGGGGGGGGGGGGGGGGGGGGGGGFFGGGGGGGFGGGGGGGGGGFGGGGGGGFGGGG?FGGGGFGGGFGGGGGGGGGGGGGGGGEGDGGCDGGGGEEEEGCCEGGGEEEGGGGGGEGGE5E5CEGGGGDGG5=EGFGGGDGGGEGGGGGGFGEGGEE?CGGGG45029C:*001*9775*C>DBB>FD)>347@FFGG<:C)757FF)>6@<))(-(-99>2<?F5)44:7:BF2(7;(822:2<:7:((,4#####
@M06045:235:000000000-JCY5N:1:1101:8674:5100 2:N:0:CTCAGA
GGTAGCGCTGCGTTCTTCATCGATGCGAGAGCCAAGAGATCCGTTGTTGAAAGTTGTATTTGAATTGTTTATTCATAATAGTTTTCAGACAGACAGTTAAAAAATAAGTTGATGTTTGGCCGCTTTCATAAAGAAAACGGCTGACATTGCACACAAGGTGGATATGGATTTAAGAAGTGCCATAAACACTTATTATGAATGATCCTTCCGCAGGTTCACCTACGGAAACCTTGTTACGACTTTTACTTCCTCTAAATGAACAAGATTCCGACGAGAGATCGGAAGAGCGTCGTGTAAAAGG
+
CGGGGGEGGEGGFGC<EDDE<CFFGG@BFCFFGCFGGGGGCFGGGEF<F9FFFFFDEFCG,FFFEFFE9CE@F9FCFG<FGGGG,EGGGG8FEAEFFFFFFFEGEFFFGFFAEFGGGGCFCFFGCD?FDFGF?FFFGGEGCEGGGGCE,EC>FCGGGFCEFGCF;FDAFGGGGGGGGDDCADFGGGGGGGCEECG:DFFEGFFGFGGGCD5CDGFC4:CCDGGGGFEDFD2AFFFGFFF4:4:CD*@C+0+;+78?7@E37CF;83+1+.4(32(24?A)3<(:(.109,4;(38(#####
@M06045:235:000000000-JCY5N:1:1101:19586:5108 2:N:0:CTCAGA
GGTAGCGCTGCGTTCTTCATCGATGCGAGAGCCAAGAGATCCGTTGCTGAAAGTTGTATATGATTATTATAGGTACATAGACCCATTGATCACATTCTACAACATACGACGTGGTATATGAATACATAGTACTCAAGGGTTTGCAAGTCATTTGAGAAGAGCTGTATGCGTCTATGCACTCAGCATTTTTCACATCCGGAAAAGCCATAGCCATCCGATAGTCGACTGCTTTCAACCCCCAAGACTACAAAAGGTGCACAGGTGGATGAATAAAATCAAGAACAACGTGCACATTTAAGCT
+
EDGGGCFG7BC@GCGFFG@C<F8,C@@67@:CCF86;CCEEEGCFG:<6@FEFGG<EFGCFE<<,C,CF<FGCFGGGCF9@F9BFEF,6@CFFFF,5,BFF<?FEDF8?@:F,@FEEF9EF?A9E<FEGGD,AE,?5A:E,>EGDDFA9=@CEAFGGGE,@>DFA;;D=B+@86EGD99,@E8DAEAFA>8=;ED,@E8C>+9A?,AFD?FG789F>D*@DCF4*9*9;AEFFFF7A):4<DGA*+;AFFGF4(15A;;ADF)41;4;AC3<)9))5)7;<((,.,(3((-.<)))#####
@M06045:235:000000000-JCY5N:1:1101:12089:5109 2:N:0:CTCAGA
GGTAGCGCTGCGTTCTTCATCGATGCCAGAACCAAGAGATCCGTTGTTGAAAGTTGTAACTATTAAAGTTTTTCAGACGCTGATTGCAACTGCAATGGGTTTAAATTGTCCAATCGGCGGGCGAACCCGCCGAGGAAACGTAAGTACTCAAAAAACATGGGTAAGAGACAGCAGGACAAAGCCTACAATACTCTAGGTAATGATCCTTCCGCAGGTTCACCTACGGAAACCTTGTTACGACTTTTACTTCCTCTACATGACCAAGATTCCGGGCGTAGATCGGAAGAGCGTCGTGGACATC
+
GGGFFGGGGDGGEGGGGGGGGFGGGGGGGGGGGGGGFGGGGGGGGGGDFEGGGEFEFDFFEEGGGGCFGGGFFGFGGGGGGG@FGGGGGGGGGC:CCBFFECFFGGGGGGGF?FCDFGG7+C+>F@FDEGGG7>:CFFGGGFCEFFGGGGFFFFDGGGGFFGGGGGGGGGCGGCDGEC:CFGF+:CFGGF+9<;<+?AFCCGGGGGGGGGCC)>ED6D7DF6CFD>5>>?F4F=9C4?BFGD3BF7:4@FC6@<?)==)630)(,8?6=431699(2925>0313(1(36326(((#####
@M06045:235:000000000-JCY5N:1:1101:15131:5125 2:N:0:CTCAGA
GGTAGCGCTGCGTTCTTCATCGATGCCAGAACCAAGAGATCCGTTGTTGAAAGTTTTGACTTATTCAGTACAGAAGACTCAGAGAGGCCATACAATGCAATAGTTTGGTTTACCTCCGGCGGGCGCCCGCGAGGGCCGAGGGGCGCCGGGCAGGACCCGGGCCGCCCGCCGAAGCAACGGTAAAGGTAACGTTCACAATGGTTTGGGAGTTTTGCAACTCTGTAATGATCCCTCCGCTGGTTCACCAACGGAGACCTTGTTACGACGTTTACTTCCTCTAACTGACCAAGATTCCCTGCGA
+
GEFGGGGGEGGGGGEGGGGGGFGGGGGGGGGFGGGGGFGGGGGDFGGGCFDCFFFGGGGGGGGFGFFGAEFGGGGFFGFGGFGGFEFGGEGGGGGGGGGGG9FEFFFDCGGGGGGFGC@EGGGGDCEGEG>C<BF:FFGGDECG*BEB5CE7EGGGGGGGGGCC5ECCCE>C=*:++;8EEGE??C:EFGCF6E6++<EFC@975CEFDDCFFG6:BGFCGFGC74*9?<>)/.59>@@EG*:4>C4>B3D7;(>6444:<)43(,)753846)6246>B))64)(5:1(.).<44#####
@M06045:235:000000000-JCY5N:1:1101:9233:5125 2:N:0:CTCAGA
GGTAGCGCTGCGTTCTTCATCGATGCTGGAGCCAAGAGATCCGTTGTTAAAAGTTTTGACAGTTCGCTAAGAACACTCAGAAGTGTCGTCGGGTTCGAAAACAGAGATTCTGATGAGACCGGCGGGCACCCTTGCGGGCGCCGCCGAAGCAACAGGTATAATAGTTCACAAAGGGTAGAGAGTGTAGTACTCAGTAATGATCCCTCCGCTGGTTCACCAACGGAGACCTTGTTACGACTTTTACTTCCTCTAAATGACCAAGATTCCGCAGTTAGATCGGAAGAGCGGCGTGTAGGGTTTT
+
GGGGGGGGGGGGGGGGGGGGGGGGGGGGGGGGGGGGGGGGGGGFGGGGGGGGGGGGGGGGGGGGGGGGGGGGGGGGGGGGGGGGFGGGGGGGGGGGGGGGGGGGGGGGGGGGGGGGGGGGGGGGGGGGGGGGGFGGGGGGGGGGGGGGGGF@CGGGGFGGFCGGGFGGGGGFGGGGGGFGCGGFGEF?ECCC9CCCGGFG9CFCE:EGGG3D7>=FFGGGGGGDD>FF?7AFFFFD:BFFGGGFGGG48@DFFD?)96:3:8246<=?:0(2)).6)),:<1((.8(((-4;11<A#####
@M06045:235:000000000-JCY5N:1:1101:11325:5197 2:N:0:CTCAGA
GGTAGCGCTGCGTTCTTCATCGATGCGAGAGCCAAGAGATCCGTTGTTGAAAGTTGTATTTGAATTGTTTATTCATAATAGTTTTCAGACAGACAGTTAAAAAATAAGTTGATGTTTGGCCGCTTTCATAAGGAAAACGGCTGACATTGCACACAAGGTGGATATGGATTTAAGAAGTGCCATAAACACTTATTATGAATGATCCTTCCGCAGGTTCACCTACGGAAACCTTGTTACGACTTTTACTTCCTCTAAATGACCAAGATTCCGGAGCGAGATCGGAAGAGCGTCGTGTATCGTG
+
GGGGGGGGGGGGGGGGGGGGGGGGGGGGGGGGGGGGGGGGGGGGGGGGGGGGGGGGGGGGGGGGGGGGGGGGGGGGGGGGGGGGGGGGGGGGGGGGGGGGGGGGGGGGGGGGGGGGGGDGGGGDGFGGGGGGGGGGGGGGGGGGGGGFGGGGGGGGGGGGGGGGGGGGFGFGGGGGGGFGCFGGGGGGGGGGGGGGGGGGGGGGGGGGGDDGGDFGFGGGGGGGGFFFFFFFFFFGAA?DDDFFGGGFF6+8AEFEFFFEFFFF;EFFFF9;@FFB>>0<:BFFBB??(4:>6?((#####
@M06045:235:000000000-JCY5N:1:1101:16815:5199 2:N:0:CTCAGA
GGTAGCGCTGCGTTCTTCATCGATGCCAGAACCAAGAGATCCGTTGTTGAAAGTTTTAACTTGTTTGTTTTGTAAATCAGAAGGTACGCTATAAATTGAAGAGTTGGGTCCTCTGGCGCGCTGCGGGACGGGCCGAAGCCGCGGCCCGCGGTGCGCCGAGCAACAAAAAGGTAAGGTTCACAAAGGGTTTGGAGTAATAACTCGGTAATGATCCCTCCGCTGGTTCACCAACGGAGACCTTGTTACGACTTTTACTTCCTCTAAATGACCAAGATTCCGCGCCGAGAACGGAAGAGCGGGC
+
GGGGGGGGGGGGGGGGGGGGGGGGGGGGGGGGGGGGGGGGGGGGGGGGGGGGGGGGGGGGGGGGGGGGGGGGGGGGGGGGGGGGGGGGGGGGFGGGGGGGGGGGGGGGGGGGGGFGGDGDGGGGGGGGGGGGGGGGGDFGGGEGGGGGGGGGDCEGGGGGGEGGFFFGFGGCFGGGGGGGGGGGCCECGG8C8EFGGGFFEGGGGGGGFFF77CF4<DG<*9D47@FFFFFFFFFGD>:FF7:=>CC>@>GFFBFAFF7254<FFFFFF:BF03264>>BFFB6611(.(0((-4,#####
@M06045:235:000000000-JCY5N:1:1101:10597:5205 2:N:0:CTCAGA
GGTAGCGCTGCGTTCTTCATCGATGCGAGAGCCAAGAGATCCGTTGTTGAAAGTTGTATTTTGAATTGTTTATTCATAATATTTTTCAGACAAAGAGTTAAAAAATAAGTTGATGTTTGGCCGCTTTCATAAAGAAAACGGCTGACATTGCACACAAGGTGGATATGGATTTAAGAAGTGCCATAAACACTTATTATGAATGATCCTTCCGCAGGTTCACCTACGGAAACCTTGTTACGACTTTTACTTCCTCTAAATGACCAAGATTCCGGGGTGAGATCGGAAGAGCGGCGTGTTCCGG
+
GGGGGGGGGGGGGGGGGGGGGGGGGGGGGGGGGGGGGGGGGGGE@FGGGGGGGGGGGGGGGGGGGGGGGGGGGGGGGGGGGGGGGGGGGGGFGGGGGGFGGGGGGGGGGGF9FGGGFGGGFGGGGGGGGGGGGGGGFGGGDGGGGGGGGGGGGGFGGGGEGGFGGGGAFCGGGGGGGGE?CFGFGGGGGGFCGGGGCCEFGGGGGGGGGGGGG>E7;DGGGGGGG:>BEFFFFFFGFFFFGGGAF>CAFF>6FCFEFFECF1;;;8AFA?@BFF6(((6<BFFF:;??:1((-((-#####
@M06045:235:000000000-JCY5N:1:1101:10538:5227 2:N:0:CTCAGA
GGTAGCGCTGCGTTCTTCATCGATGCGAGAGCCAAGAGATCCGTTGTTGAAAGTTGTATTCGAGTTTTGATTACTCTGAATGTTAGACTTGCAATTGAAGACGTGTGAGAAAATGAAGCCCAATCTTCCAAAGTTGAAAGGGCCTTTACAATGCACACAAGGTGGGTATGGATTTGAAAGTGCCATAAACACTTATTGTGAATGATCCTTCCGCAGGTTCACCTACGGAAACCTTGTTACGACTTTTACTTCCTCTAAATGACCAAGATTCCGACGGAAGATCGGCAGAGCGTCGGCCATG
+
FDGGGGGCECEFGGEGGGGFDGFFFGGCGGCFGGCFGFG9FEFC<@FFDGGFFGFGGGGGGG9ECEFGDEGGGGGGFGDFFFGGGGGGGFFFGAFFGCEFGGEG>FGFCFFGGGGFGFGA?FFEFGGGGGGGGGGGGCFFGEEDEDGGGGFFAEGGFGGFGF9DDEED?FGFGGGGF;AFGGGGAEGGFFGG9EAE9EGCGGGEGGGGDG?CD69@EF>7?C=7CA>9>>BFFF4=AFAA4*C47CFA4CC8F/19FFF?).=1)64AA;CE1;B96<B0().41(39(4((-,4(#####
@M06045:235:000000000-JCY5N:1:1101:4255:5245 2:N:0:CTCAGA
GGTAGCGCTGCGTTCTTCATCGATGCCAGAGCCAAGAGATCCGTTGTTGAAAGTTTTAATTTATTTGCTTGTTTACTCAGAAAAACATTATAAAAACAGAGTTAGGGGTCCTCTGGCGGGGGCGGCCCGTTGTTACAGGGCCGTCTGTTCCCGCCGAAGCAACGTTTTAGGTATGTTCACAGGGTTGATGAGTTGTATAACTCGGTAATGATCCCTCCGCTGGTTCACCAACGGAGACCTTGTTACGACTTTTACTTCCTCTAAATGACCAAGATTCCGAACACAGATCCGAAGAGACACA
+
GGGGGCCFEGGGGGDEGGFGGGGGGGGGGGGGGEGGGGGGFGGGGGGGGGGGGGCGGFGGGAFGGGGFGGFGGGGGGGGGGGGGGGGGGFGCFGCGGGGGGGGF@EGCFFFEEGEF?EGDFGGGGF:FFFG7FFGGGF>EGEG8CFFGGFFDEEEE5EGCGFFC;BFGGGGGGGGGGGGG7:FG>FG?FFCDGGC?FF::CCFEGCGGGGDF7>FG@*9C5CG7FF4*750@E3>D>FFF7:FFFD*).0<6B49<4=<<<<3:))07??:6?02AA<?:(43?<B24().,430(#####
@M06045:235:000000000-JCY5N:1:1101:22839:5254 2:N:0:CTCAGA
GGTAGCGCTGCGTTCTTCATCGATGCCAGAACCAAGAGATCCGTTGTTGAAAGTTTTGATTTATTTGTTTGTTTTACTCAGAAGTTCCACTAAAAACAGAGTTTAGGGGTCCTCGGGCGGGCCGTCCCTTTTTACGGGGCGCGGGCTGATCCGCCGAGGCAACGTATAGGTATGTTCACAGGGGTTTGGGAGTTGTAAACTCGGTAATGATCCCTCCGCTGGTTCACCAACGGAGACCTTGTTACGACTTTTACTTCCTCTAAATGACCAAGATTCCGGCATAAGATCGGAAGCGCACATC
+
GGGGGGGGGGGGGGGGGGGGGGGGGGGGGGGGGGGGGGGGGGGFGEGGGGGGGGGGGGGGGGGGGGGGGGGFGGGGGGGGGGGGGGGGGGGGGGGGGGGGGGGGGGGDGGGGGGGGGGGGGGGGGDGGGGGGGGGGGGGGGGGGGGGGGGGGGGGGGGGGGGGGGGCFFGGGGGGGGGGGGGGGGDGGGGGGGGGGFGGGGFGCEGGFEGFGGG@GFGGDDGGGGF?FFBFEFFFGFF:FGGCFGGD>3>FBFFFFFFF4<A)5:BFBFFBF?324459;913AF9:AFBF?((((#####
@M06045:235:000000000-JCY5N:1:1101:22453:5280 2:N:0:CTCAGA
GGTAGCGCTGCGTTCTTCATCGATGCCAGAACCAAGAGATCCGTTGTTGAAAGTTTTGACTTATTCAGTACAGAGACTCAGAGAGGCCGTACAAGTGTCAAGGAGTTTTGTGCACCTCCGGCGGGCCGCCCCCTCCACGGGGGCGAAGGAGGGCCCCCCCGGCCGAGGCCGGGGCGGCCCGAACCCGCCGAAGCAACGGTTGGAAGGTATGGTTCACGATGGTGCGAGGGAGTTTTGCAACTCTGTAATGATCCCTCCGCCGGTTCCCCCACGGAGACCTTGTTACGACTTTTACTTTCTG
+
FFGGGGGCCFGEB;FCGCFGGFGGDGGGGFFGGGGFFDFCFGGGGGEFGGGFG<CCFFGGEFGGGGGGGEFGGGEFGFG8FGGG7CEGGF=FEEDGEEGB,EEGEGCEDFG8EFGGG8FF4F@GGEGFGGGDG7F<>FG+3BEEG*:8:CG;CCEEDGBCE8C58?8CGC88CEGGGDEGGGGGGGGG>1**:8:+01:/*:5CFC59<D6FG7=7=C3*9**:*.))7((7<)9*.6077*:=G***9=7*9<73<5(,(42(4:)9<((-4(,348(.4)-.).1((-42<2-)#####
@M06045:235:000000000-JCY5N:1:1101:21212:5303 2:N:0:CTCAGA
GGTAGCGCTGCGTTCTTCATCGATGCCAGAACCAAGGGATCCGTTGTTGAAAGTTTTGATTTATTTATGGTTTTACTCAGAAGTTACATATAGAAACAGAGTTTAGGGGTCCTCTGGCGGGCCGTCCCGTTTTACCGGGAGCGGGCTGATCCGCCGAGGCAACAAGTGGTATGTTCACAGGGGTTTGGGAGTTGTAAACTCGGTAATGATCCCTCCGCTGGTTCACCAACGGAGACCTTGTTACGACTTTTACTTCCTCTAAATGACCAAGATTCCGCCTGCAGATCGGAAGAGCGCGTCC
+
GGGGGGGGGGDGGGGGGFGGGGGGGGGGGGGGGGGGGGFFGGGGEGGEGGGFGGGGGGGGCFGGGECFGGGGGGGGGGGGFGGGGGGFGGGGGGGGGGGGGGGGGGGGGGGGGGGGGGGGGGGGEGGGGFFGGGGGGG7BEGGGGGDGFGFGGGDEEEDEDCCGFGGGGGGGGFGGGGGGGGGEGGGGGGGGGG9CCFGFGEGGGGCCE>>FDGFGFGCGGFGGGFF?FFFFF35CF:FFFDGFDGG@B?F=?A@B?FA9>2>>A>?FFF:?BA9A7?F(:?(8))446(((((41#####
@M06045:235:000000000-JCY5N:1:1101:20729:5314 2:N:0:CTCAGA
GGTAGCGCTGCGTTCTTCATCGATGCAAGAGCCTAGAGATCCGTTGCCAAAAGTTGTTTTTTATTTTAAAATATAAAAAGACAAGCTTTTATAGGTTATAAAGTCCAATTAAAAATATCAAAAGTTTAAAAATAACGGTGGGTAGTGATTTTACTCACTATCTTCATAAAAAAGAAGACTCTTAACCACACCAGAGACAATTACAGTTCACAATGGGTTGAAAAAAAAAGGAAATAGTAAACAGACCCGAAAGTCCGCACCCTAAGTCCTCTTTTTTGTTTGGATTTTGTTAATGAGCGAT
+
GGGGGGGGGGGGGGGGGGGGGGGGGGGGGGGGGGGGGGGFGGG@FGGGGGGGGGGGGGGGGGFGGGGGGGGFGGGGGGGGGGGGGGGGFGGGGGGGGGGGGGGGGGGGGGGGGGGGGCGGGGGGGFGGGGGGFGGGDGGFDGGGGGGGGGFGGGGGGGGGGGFCFGFFFDFGGGFGGFGDGGGGGGGGGGGCFGF8EFGGGGGFF9EFGGDGGGCCFGGG5CCFGFFB?@DFF68CFFFFGDF;FGGA>>DDAEFF>EFFF004::9F?AAF946?0118B:0?<B)<B1:A24))#####
@M06045:235:000000000-JCY5N:1:1101:16764:5321 2:N:0:CTCAGA
GGTAGCGCTGCGTTCTTCATCGATGCGGGAACCAAGAGATCCGTTGTTGAAAGTTTTAATGATTAGATCATTGCTCAGACGTATACGTTAGAGAGGTTGGGTGTGTCTCCGGCGGGCACGAGCCCGGGGACCAGGTCCCCCGGCAGCGAGCGAGGCCCGCAGGCCCGCCGAAGCAACAGGTACAAGTAAACACGGGTGGCACAATGGGACCCCGGAGGGCCCCCGGCACGGTAATGAACCTTCCGCAGGTTCACCCACGGAAACCTTGTTACGACTTTTACTTCCTCTAAATGACCGGTCC
+
GGGGGGGGGGGGGGGGGGGGGGGGGGGGGGGGGGGGGGGGGGGDGGGGGGGGGGGGGGGGGGGGGGGGGGGGGGFGGGGGGGGGFGGGGGGFGGGGGGGGGGGGGGGGGGGGGEGEGGGGGGGGGGGGGDGGEGGGGDGGGGGGGGGGCGGGGGGGGGGGG5EGGGGGGGDD8C?FDCFGGGGGGG0@CGFFGGGG8*8:*9CCCC657DGGCDD5@GGGDDGDGFFFF?>FFD4F**977>>5*/)0><CF*)9(..(2--3:B?476>2)((,:::642264>22-).4569)3#####
@M06045:235:000000000-JCY5N:1:1101:5760:5325 2:N:0:CTCAGA
GGTAGCGCTGCGTTCTTCATCGATGCCAGAACCAAGAGATCCATTGTTGAAAGTTTTGATTATTGGTTGTTTTTCAGACAAATATTGCTATTACAAAGGGTTTATGGGGGTCCTCGCTGGCGGGCGAACCCGCCGAGGAAACGAAAGGTGCTCAAAGTCAAGGGTGATAAACGCGTGTGGCGGCCGACTTCCTTGCGGTTGCCGGACCGCCGCGGTACGGTAATGATCCTTCCGAAGGTTCACCTACGGAGACCTTGTTACGACCTTTACTTCCTCTAAATGACCAAGATTCCGCCTCACG
+
GGFFFGDGGGGGGGGGGGGGGGGGGGGFGGGGGGGGGGGGGGGGGGGGGGGGGGGGGGGFGGGGGGGGGGGCFGGGGGGGGGGGGGGGFGGGGGGGGGGGFGDGGGGGGEFFGGGGGGGGGCGGGGGGGCFGGGGGGGGFFGGG*>EGFGGFGGGGGGGFGGGGGGGG@GGGGGGGGG=EECEGGGGGGDFGGG@CGGEEGFGGGC5CEDCDDG)9;DGDGG7>CF4=FFF?F5BGFFFFGD79=CF3:)7)72<AFF4-64<B>>FF*:B<><B9<<B254>722:20<<<4(4:#####
@M06045:235:000000000-JCY5N:1:1101:13900:5328 2:N:0:CTCAGA
GGTAGCGCTGCGTTCTTCATCGATGCCAGAACCAAGAGATCCGTTGTTGAAAGTTTTGATTTATTTATGGTTTTACTCAGAAGTTACATATAGAAACAGAGTTTAGGGGTCCTCTGGCGGGCCGTCCCGTTTTACCGGGAGCGGGCTGATCCGCCGAGGCAACAAGTGGTATGTTCACAGGGGTTTGGGAGTTGTAAACTCGGTAATGATCCCTCCGCTGGTTCACCAACGGAGACCTTGTTACGACTTTTACTTCCTCTAAATGACCAAGATTCCGTCTATAGATCGGAAGAGCGCGTAT
+
GFGGGGGGGGGGGGGGGGGGGGGGGGGGGGGGGGGGGGGGGGG<EFGGGFECGEEFAFGGGGGGGGGGGG<FGGGGGGGGGGGGGGGGGGGCGGGFFFGGGGCEGFGGGGGGGGGGGGCGGGGCFEFFGF8AFGEF7FEEEGEGDEGGGGGGGFEGGCCGGGF8EF;,B;;;1?CFFCFGGGGGGEEDE8E82;2>+>+C985EFGGGFDG>F4>GDC*55CCFFFFFFF?:<7)*<)?FGGGF*93.)9CBFF7:6*)-46)6)66?)3(()44>?7?B:9)))).4:::6827(#####
@M06045:235:000000000-JCY5N:1:1101:17554:5336 2:N:0:CTCAGA
GGTAGCGCTGCGTTCTTCATCGATGCCAGAACCAAGAGATCCGTTGTTGAAAGTTTTGATTTATTTATGGTTTTACTCAGAAGTTACATATAGAAACAGAGTTTAGGGGTCCTCTGGCGGGCCGTCCCGTTTTACCGGGAGCGGGCTGATCCGCCGAGGCAACAAGTGGTATGTTCACAGGGGTTTGGGAGTTGTAAACTCGGTAATGATCCCTCCGCTGGTTCACCAACGGAGACCCTGTTACGACTTTTACTTCCTCTAAATGACCAAGATTCCGTCGCGAGATCGGAAGAGCGCCACC
+
GGGGGGGGGGGGGGGGGGGGGGGGGGGGGGGGGGGGGGGGGGGCFGGGGGGGGFFGGGGGGGGGGGGGGGGGGGGGGGGGGGGGGGGGGGGGGGGGGGGGGFGGGGGGGGGGGGGGGGGGGGGGGGGGGDEGGGGGGGGGGGGGGGGGGGGGGGGGGGGGGEGGGGGGGGGDGCFFGGGGGGGEEGGGEFD5BFFEGGGFCGGGGGGFGFDCCFFGFGCCDGGGGFFF@?BDB:BFFFFFGGGFG7CD>FGF=<@BF6624<9AFF4?@??FBBBAF?FF>6>>9B?BFFFFBFF3#####
@M06045:235:000000000-JCY5N:1:1101:24913:5343 2:N:0:CTCAGA
GGTAGCGCTGCGTTCTTCATCGATGCTGGAGCCAAGAGATCCGTTGTTGAAAGTTTTAACAGTTCGCTTAGAACACTCAGAAGTATCGTCGGGTTCGAACAGAGATTCTGATAATGCCGGCGGGCACGCCCCGAGAGGCGCGCCGCCGAAGCAACAGGTATGAAGGTTCACAAAGGGTTATGAGTTATAGTACTCGGTAATGATCCCTCCGCTGGTTCACCAACGGAGACCTTGTTACGACTTTTACTTCCTCTAAATGACCAAGATTCCGAAGCGAGATCGGAAGAGCGTCGTGGCCGTC
+
GGGGGGGGGGGGGGGGGGGGGGGGGGGGGGGGGGGGGGGGGGGGGGGGGGGGGGGGGGGGGGGGGGGGEGGGGGGGGGGGGGGGFGGGGGGGGGGGGGGGGGGGGGGGGGGGGGGGGGGGGGGGGGGGGGGGGGDGGGGGGGGGGGGGGGGGGGGGG=<CEFGGFFFGGGGGGGGFGCFGG?@EFFGGGG?<EC7CEE=ECFGCFFCCCDGGGGFGFGGGDCGGGFEFFF0FF@FFFFEF)*CFGGGF=4C96<?A?FA<B?>?07?FFB>18;B>0(1-,4?6<((,,--8;BF0#####
@M06045:235:000000000-JCY5N:1:1101:16627:5346 2:N:0:CTCAGA
GGTAGCGCTGCGTTCTTCATCGATGCCAGAACCAAGAGATCCGTTGTTGAAAGTTTTGACTTATTCAGTACAGAAGACTCAGAGAGGCCATACAATGCAATAGTTTGGTTTTCCTCCGGCGGGCGCCCGCGAGGGCCGAGGGGCGCCGGGAAGGACCCGGGCCGCCCGCCGAAGCAACGGTTTAGGTAACGTTCACAATGGTTTGGGAGTTTTGCAACTCTGTAATGATCCCTCCGCTGGTTCACCAACGGAGACCTTGTTACGACTTTTACTTCCTCTAAATGACCAAGATTCCCGCACC
+
GGGGGGGGGGGGGGGGGGGGGCGGGGGGGGGGGGGGFGGGGGGFGGGGGGGGGGGGGGGGGGGGGGGGGGGGGGGGGGGGGGGGGGGGGFGGGGGGGGGGGGGGGGGGGGGGGGGGGGGGDGGGGGGGDGGGGGGGGGDGGGGGDGGGGGGGGGGGGGGGGDGGGGGGGGGGD>EGGGGGAEGFGGGCFGGGGGCGFGGGGGGGEGGGGGGGG56F?D<FFGGFGFBBFA<<FFFGEDBEGGG?FGFFFFGFD9FF6FAAFABB:>@DFD<AABFA<<<B2:<>)2::0<?F<AA2#####
@M06045:235:000000000-JCY5N:1:1101:10278:5369 2:N:0:CTCAGA
GGTAGCGCTGCGTTCTTCATCGATGCGAGAGCCAAGAGATCCGTTGTTGAAAGTTTTGTTTTGTTATGATATATGACGTTCATTACACCATGTTTGTAAAATAGCCCCGAAGGGCACGGTTCACAGAGGTTTGGAATAGTTATAAGCCCGTGAGGGCGTTCACTAATGATCCTTCCGCAGGTTCACCTACGGAAACCTTGTTACGACTTTTACTTCCTCTAAATGACCAAGATTCCGGTCATAGATCGGAAGAGCGTCGTGTAGGGAAAGAGTGTAGATCTCGGTGGTCGCCGTATCGGGG
+
GGEGGGGDEGGGGGGGGGGGGGGGGGGGGGGGGGGGGGGGGGGFGGGGFGCGGFFGGGGGEFGGGGGGGGGGGGGGGGGGGGGGGGGGFDFGGGFFGCFGGGGGGGCGGGGDGGGGGGGGGGGGGGDGGCFGGGGGGGGGGGGGCFGGGGG7BEGGGGGGGGGGGGGGGGFEFGGGGGGGGFFGGGGGGGGGGGEGGGFC:FFGGCGD5FCGGGFGFGGGG=C>*7=;FFF4@FFF?D>:/7>BC7C@EDG3.4;97>;62<7:A::@):<?FBAA59:))64(860139B(2(,.#####
@M06045:235:000000000-JCY5N:1:1101:9718:5380 2:N:0:CTCAGA
GGTAGCGCTGCGTTCTTCATCGATGCCAGAACCAAGAGATCCGTTGTTGAAAGTTTTGATTTATTTATGGTTTTACTCAGAAGTTACATATAGAAACAGAGTTTAGGGGTCCTCTGGCGGGCCGTCCCGTTTTACCGGGAGCGGGCTGATCCGCCGAGGCAACAAGTGGTATGTTCACAGGGGTTTGGGAGTTGTAAACTCGGTAATGATCCCTCCGCTGGTTCACCAACGGAGACCTTGTTACGACTTTTACTTCCTCCAAATGACCAAGATTCCGCACTCATATCGGAAGAGCGGCCTC
+
GGGGGGGGGGGGFDGGGGGGGGGGFEGGGFFGGGFFGFGGGGGFGDCFFCGGGGCGGGGGFGGGGG@DEEFF@FCFDGGGGGGGGGCCDFD<FFAEFGGFGFFGGAFFEGEGGGGA<ECFFG7FGGGCEF<<CFFFF:FE8CEEDGG53@FEG>8C>?E*:;8EEGGCF><9,?,25>,1@ECC5CCEE85C8?<FFCF79==EFGGFG**29C5<3<7)7F>C*8964:?>@EDC))06::C=<3C57=FF747<79)(((..))96@?((.)-)4,761:()-643(4:(3:1,#####
@M06045:235:000000000-JCY5N:1:1101:15785:5384 2:N:0:CTCAGA
GGTAGCGCTGCGTTCTTCATCGATGCGGGAACCAAGAGATCCGTTGTTGAAAGTTTTAATGATTAGATCATTGCTCAGACGTATCCGTTAGAGAGATTTGGTGTGTCTCCGGCGGGCACGCGCCCGGGGACCAGGTCCCCCGGCAGCGAGGAGGCCCGCAGGCCCGCCGAAGCAACAGGTACAAGTAAACACGGGTGGCACAATCGGACCCCGGAGGGCCCCCGGCACGGTAATGGTCCTTCCGCGGGCTCCCCTCCGGAACCCTTGTTACCACTTTTCCTTCCCCTAAATGACCCGCCCC
+
CE@@BF@EGGCFGGGGGFFFGFDFDFEGGGCGFFGGGGGDFGGFFEB@,FFGGGGGGGGGGGFGGGGGGGFCFGGGGGGGEFGDF,BDFFEGGGGFDFFGDGGGCFGGDGG+@:FBCCFED@FEG7+<>*@<FGGF7F@FEGGDC8EEC>EEGCC=C8@EG5*1;*/2:5:*?C@**;8F+<EFGG7@CC+*2:CEE*2*0*:++/ADE<CDGGBGD5*9/CC<C>3;)3:)09@*1/6**2975))0)7<5)-7(0)-(4((,(()18)).)..6>2))-<),(.327<2<)).(#####
@M06045:235:000000000-JCY5N:1:1101:9780:5405 2:N:0:CTCAGA
GGTAGCGCTGCGTTCTTCATCGATGCCAGAACCAAGAGATCCGTTGTTGAAAGTTTTGACTTATTCAGTACAGAAGACCCAGAGAGGCCATTAATGCAATAGTTTGGTTTACCTTCGGCGGGCGCCCGCAAGGGCCGGGGGGCGCCGGGAAGGACCCGGGCCGCCCGCCGACGCAACGGTTTAGGTAACGTTCACAATGGTTTAGGGAGTTTTGCAATTCGGTAATGATCCCTCCGCTGGTTCACCAACGGAGGCCTTTGTACGACCTTTACTTACCTAAAATGACGAATCTTCCCGCCAG
+
CF<@-<:FEGGGG>;DFGGGFCEEFFGFFFGGGGFGF,CEFFFCFECGFFFGGGGFF,CFCCFFEFFF,C@FCF,,CF,,,:@<EF,F<?=,,F<A,?,9<F,,CF,ACFGGG9,AFGGEE@FBFEGD@+3+3@CCCEBEDCE5??E>EE5C8E8C;=58EE5:8?*1*/?*:8EGDD*;C8F:<<++<C*A88CC?9@?99*7037*:5*0;C*:******19*969*)-8075)7))82000?095>@))),73<@))..64(()0*)))-))6()),52).)4,(4(())).(#####
@M06045:235:000000000-JCY5N:1:1101:21914:5408 2:N:0:CTCAGA
GGTAGCGCTGCGTTCTTCATCGATGCTGGAGCCAAGAGATCCGTTGTTAAAAGTTTTGACAGTTCGCTAAGAACACTCAGAAGTATCGTCGGGTTCGAAAACAGAGATTCTGATGAGACCGGCGGGCACCCTTGCGGGCGCCGCCGAAGCAACAGGTATAATAGTTCACAAAGGGTAGAGAGTGTAGTACTCAGTAATGATCCCTCCGCTGGTTCACCAACGGAGACCTTGTTACGACTTTTACTTCCTCTAAATGACCAAGATTCCGGCTCGAGATCGGAAGAGCGTCGTGTAGGACCTC
+
GGGGGGGGGGGGGGGGGGGGGGGGGGGGGGGGGGGGGGGGGGGGGGFGGGGGGGGGGGGGGGFGGGGGGGGGGGGGGGGGGGGGGGGGGGGGGGGGGGGGGGGGGGGGGGGGGGGGGGGGGGGGGGGGGGGFGGGGGGGGGDGGGGGGGGGGFGGGGGFGGGGGGGGGGGGGGGGFGEGGGGEFFGGGGCGGGGGFGGGGGGGGGGGGGDGGGGFFFG=DDDGGGFFFFBFFFFFD3@EFGGGFGGGFFFGFFB4<FF::?1(4>AFF>0;?6;62<FFF?09?:<;-4>;<??<B#####
@M06045:235:000000000-JCY5N:1:1101:11977:5413 2:N:0:CTCAGA
GGTAGCGCTGCGTTCTTCATCGATGCCAGAACCAAGAGATCCGTTGTTGAAGGTTTTTATTTATTTGTAAAAACTACTCAGAAGATTCCAAAATAAAACAAGAGTTAAGTTTCCTAGGCGGGCGCCTGATCCGGGGCACACGAGGCGCCCGGGGCAATCCCGCCGAAGCAACAGTAGGTATGTTCACATGGGTTTGGGAGTTGTAAACTCGGTAATGATCCCTCCGCTGGTTCACCAACGGAGACCTTGTTACGACTTTTACTTCCTCTAAATGACCAAGATTCCGGACCAAGCTCGGACC
+
GGGGGGGGGGGGGGGGGGGGGGGGGGGGGGGGGGGGGGGGGGGGGGGGGGGGGGGGGGGGGGGGGGGGGGGGGGGGGGGGGGGGGGGGGGGGGGGGGGGGGGGGGGGGGGGGGGGGGGGCGGGGGGGGGGGGGGGGGGGGGGGBEEGGGGGEGDEGGGGGGGGGGGGGGGGGGGGGGGGGGGGGGGGGFGGGFECCEGGGGGGGGGGGGFGGGGFGFGGGGGGGGFFEFFFFFFFCFFEFGG7:FGG?@7FFFFF9::<ABBAF2<FF4<A99927??B:<<4)629020::?())#####
@M06045:235:000000000-JCY5N:1:1101:4971:5427 2:N:0:CTCAGA
GGTAGCGCTGCGTTCTTCATCGATGCGAGAGCCAAGAGATCCGCTGTTGAAAGTTGTATTTTTGAATTATGTTTATTCAGAAATAGATATTCAGACAAACTGCTTTAAAGTGTTTAAGTTAATCAAACCCTCTTGGCTTTTGAATGCCAGAGAGTTCAAAAACGTTGCACACAAGGTGGATATGGTTTTGTTTAAAGAGTGCCATAAAACACTCAATCATGAATGATCCTTCCGCAGGTTCACCTACGGAAACCTTGTTACGACTTTTAATTCCTCTAAATGACCAAGATTCCGGGTACCG
+
DEFFD8FCCGGGFGGFFFEEG8@@FDC7+++9FFFFE<EFFFG,FCF9E9EFGGGDFF9D<EEC7<9EF9FEFCF@EGFFAD=FFFG<FGGGADFC,BFF<CFFGG9FAF,,,:AB<,C<FF<AFEGGC:?<FF<9,A,>F,==>CFGG,,8@=D,=;,@@DE8>,8+,7>FG+8>,,3D9DCC=,>@E8@DFGFFCF8,9,5BFF6@=DC7:>9>>+*+?CDFGAFFFF<FA>>4*5AAFGGFFFFF))9A6387=F;3)(/618AA1).9CEC<3ACC336;437<:2).-,1(#####
@M06045:235:000000000-JCY5N:1:1101:8649:5445 2:N:0:CTCAGA
GGTAGCGCTGCGTTCTTCATCGATGCCAGAACCAAGAGATCCGTTGTTGAAAGTTTTTATTTATTTGTTTATGTGTCACTCAGAGGAGAAAACCACTAAAGACATAAGAGTTTGGGGCCTCCGGCGGGCGCCTGGTTCCGGGCCCGAAGGCGCCGGGGCGGTCCCGCCGAAGCAACAATATGGTAAGGTTCAAAAAGGGTTTGGGAGGTTGTAAACTCGGTAATGATCCCTCCGCTGGTTCACCAACGGAGACCTTGTTACGACTTTTACTTCCTCTAAATGACCAAGATTCCGGGTCCCA
+
GGGGE8CFCE>FFG7CDFGFFFGFGGGDFGDFGGGFGGGGFFACFFFEEFGGGFGCG,CFFGFEEGGG8CFEFGGFGGGGGDFGFCDFFGFFGGGFGGGGGGDFGFGGGFFCFGDCFGCCF,@CGGEGGDCFGGFFFDFGDCGGDEG5:B7EDEEGGEEGGGG5=>E5CCE8E8CA:A<9C?9<:C+<C9C7+0CFECCEGGGEEEC5*99D7:?F4**99CD7C48@B17FDDE*)75BCCC?DC373>))7())9*4<2:<31(9=*54AAA9-57>)-.<A2:1:?8)448;9#####
@M06045:235:000000000-JCY5N:1:1101:11710:5452 2:N:0:CTCAGA
GGTAGCGCTGCGTTCTTCATCGATGCGAGAGCCAAGAGATCCGTTGTTGAAAGTTGTATTTGAATTGTTTATTCATAATAGTTTTCAGACAGACAGTTAAAGAATAAGTTGATGTTCGGCCGCTTTCATAAAGAAAACGGCTGACATTGCACACAAGGTGGATATGGATTTAAGAAGTGCCATAAACACTTATTATGAATGATCCTTCCGCAGGTTCACCTACGGAAACCTTGTTACGACTTTTACTTCCTCTAAATGACCAAGATTCCGGACGGAGATCGGAAGAGCGTCGTGTACCTGA
+
GGGGGGGGGGGGGGGGGGGGGGGGGGGGGGGGGGGGGGGGGGGGGGGGGGGGGGGGGGGGGGGGGGGGGGGGGGGGGGGGGGGEGGGGGGGGGGGGGGGGGGGGGGGGGGGGGGGGGGGGGGGGGGGGGGGGGGGGGGGGGGGGGGGGGGGGGGGGGGGGGFFFGGGGGGGGGGGGGGFFGGGGGGGGGGGGFGGGGGGGGGGGGGFGGGGGGGFGFGGGGGGGDFFFFFFFFFFGFFFDDGGFGGFFFFGFFFFFFA>EFE<?;EFFF@0<F6>B9;?F<(-:41:?>;BFF<0(#####
@M06045:235:000000000-JCY5N:1:1101:7817:5458 2:N:0:CTCAGA
GGTAGCGCTGCGTTCTTCATCGATGCGAGAGCCAAGAGATCCGTTGCCAAAAGTTGTTTTCGTATATTTATACAAAATAAACAGGTCAGACAATTGATATTAGACAAAGCGTTGTTGAAGACGTGTTTGGCGGCTTGTCCACGGCACATCGTTTCCAAGCACCCGAAGGAGGCATCAAAACGTCATGCTGACAGGTCGGCCCAGTGGGCCAACCCCACCGCCAGAGACAGAAAACAGGTCACAATTGGGTTTTCGGTTTCTTACTCGCTTCCGCGAGAGAAACCACGGCGCGGCCCGGCAT
+
GGGGFFGDFGGGCEGGAEFGGGGGGGE7CFFGDFGGGGCFGGFCFGGGGGGGGGGGGGGGAFF8FFGGGGFFGGGGGGGGGGGGGGGGDDCFDGFGGGGGGGGGGGGDGCGGEGGGGGFCFGGC@FGGGECGEGEGEGGGGFGCEEGCDFEGGGFGFGGFFD?GGGGGDGGG>CFGFFEGGGGG*,?9>EFGG,*DFC*::CGC09C;557CCD:*8D<D):D<>:))78:FF?<75)99<*:?D764:7C><>>(.8<<4<BB9A).)(-42((4(,,(521((-49>022;03(#####
@M06045:235:000000000-JCY5N:1:1101:19119:5463 2:N:0:CTCAGA
GGTAGCGCTGCGTTCTTCATCGATGCCAGAACCAAGAGATCCGTTGTTGAAGGTTTTGACTTGTTTTTTTTTGTCACTCAGAAGACTCTGAAAAGTGATTTTTGGGTACTTTCGGCGGCCGTTGGGCGCCCCCCGGGGCCGGCCGCCGAAGCACGTAGAGGTAGGTTCGCAGGGTTTAGAGTAGAAACTCGGTAATGATCCCTCCGCTGGTTCACCAACGGAGACCTTGTTACGACTTTTACTTCCTCTAAATGACCAAGATTCCGCTTTAAGATCGGAAGAGCGTCGGGTAGGGGCGAAA
+
GGGGGGGGGGGGGGGGGGGGGGGGGGGGGGGGGGGGGGGGGGGGGGGGGGGGGGGGGGGGGGGGGGGGGGGGGFGGGGGFCFFGGGGGGGGGGGGGFGGGGGGGGGGGGGGGGGGGGGGGGGGGGEFGFGGGGGGGGGGGGGGGDEC>DEGDGGG8*/=EFCCEGCGG585AGGGGGG?6<9:CC@CF9CGGEF>+2C3+08<EECC<ECCCCGF>?5DGGGGGD@F?BF<**07573@FCFFB7CC?**:@*-/-/6:8:<25).8@FBBA6<:9:?:?91(84(4-((41(4<(#####
@M06045:235:000000000-JCY5N:1:1101:22937:5463 2:N:0:CTCAGA
GGTAGCGCTGCGTTCTTCATCGATGCCAGAACCAAGAGATCCGTTGTTGAAAGTTTTGACTTATTCAGTACAGAAGACTCAGAGAGGCCATACAATGCAATAGTTTGGTTTTCCTCCGGCGGGCGCCCGCGAGGGCCGAGGGGCGCCGGGAAGGACCCGGGCCGCCCGCCGAAGCAACGGTTTAGGTAACGTTCACAATGGTTTGGGAGTTTTGCAACTCTGTAATGATCCCTCCGCTGGTTCACCAACGGAGACCTTGTTACGACTTTTACTTCCTCTAAATGACCAAGATTCCCCGATC
+
GGGGGGGGGGGGGGGGGGGGGGGGGGGGGGGGGGGGGGGGGGGFFGGGGGGGGGGGGGGGGGGGGGGGGGGGGGGGGGFGGGGGGGGGGGGFGGGGGGGGGGGGGGGGGGGGGGGGGGGGGGGGGGGGGGGGGGGGGEGGD8EGCEGGGGGGGGGGECGGGGGGGGGGGGGGGGGGFGGGGGDGGGGGGGG>FGGGEGGGG<C**:=FG7FFGGFFFFDDGGG=FFFFF4)<:>BGF35BGG>=FGFF3.5))-8:@?A<A9261035@<><AA4<5AA2<)))-)5:?14?<25)#####
@M06045:235:000000000-JCY5N:1:1101:11760:5512 2:N:0:CTCAGA
GGTAGCGCTGCGTTCTTCATCGATGCGAGAGCCATGAGATCCGTTGTTGAAAGTTTTGTTTTGTTATGATATATGACGTTCATTACACCATGTTTGTAAAATAGCCCCGAAGGGCACGGTTCACAGAGGTTTGGAATAGTTATAAGCCCGTGAGGGCGTTCACTAATGATCCTTCCGCAGGTTCACCTACGGAAACCTTGTTACGACTTTTACTTCCTCTAAATGACCAAGATTCCGGGAACAGATCGGAAGAGCGTCGTGTAGGGAAAGAGTGTAGATCTCGGTGGTCGCCGTAAACGAG
+
GGGGGGGGGGGGGGGGGGGGGGGGGGGGGGGGGGGGGGGGGGGGGGGGGGGGGGGGGGGGGGGGGGGGGGGGGGGGGGGGGGGGGGGGGGGGGGGGGGGGGGGGGFGGGGGGGGGGGGGGGGGGGGGGFGGGGGGGGGGGGGGFGDGGGGG@CEFGGGGGGGGGGFGGGGGGGGGGGGGGDGGFGGGGGGGGGGEGGGFFGGGGGGGGGGGGGGFGFGGGGGFGGFFFA@DA=C=CF>EFGGGFG>FFDDC3>?)-)812:F?2A6?FFFBB4255-:2.-6:6:FB3<66?B(2(#####
@M06045:235:000000000-JCY5N:1:1101:7594:5527 2:N:0:CTCAGA
GGTAGCGCTGCGTTCTTCATCGATGCCAGAACCAAGAGATCCGTTGTTGAAAGTTTTGATTATTTGTTTAATCCACTCAGAAATCCTCAATAATACAAGAGTTTCGGTCCTCTGGCGGGCGCCTGACTCCGGGGCGCAACTGAATGGCACCCGGGGCGATCCCGCCGAAGCAACAAAAGGTATGTTCACAGGGGTTTGGGAGTTGTTTACAACTCGATAATGATCCCTCCGCTGGTTCGCCAACGGAGACCTTGTTACGACTTTTACTTCCTCTAAATGACCAAGATTCCGATGCCTCGTC
+
GGGGGGGGGGGGGGDGGGGGGGGGGGGGGFGFFFGGGGGGFGGGGGGGGGECFGFFGGGCGGGGFFEFFGGGGGGFAFCCFGGDEE9CFCGGGGGGGGGGGGGGGGEGGGGGGGGF:CGECCGGFFF9FDCCFCFGFGGGGGG9>FGDFGGGGGECEGGEGGGGGGGGGDGFGGGG55AGF?:EFGDF7A+8CCACEGGGGGGGGFCC0*0:D6?DF*7C>CFCGFFF>663>3B>?B:>35CFGD53)7CFBB=<FFFFF:(-4<=8=<AFFBFF9B<2<?F?:12462466?2)#####
@M06045:235:000000000-JCY5N:1:1101:7030:5538 2:N:0:CTCAGA
GGTAGCGCTGCGTTCTTCATCGATGCGAGAGCCAAGAGATCCGCTGTTGAAAGTTTTGTTTTGTTATGATATATGACGTTCATTACACCATGTTTGTAAAATAGCCCCGAAGGGCACGGTTCACAGAGGTTTGGAATAGTTATAAGCCCGTGAGGGCGTTCACTAATGATCCTTCCGCAGGTTCACCTACGGAAACCTTGTTACGACTTTTACTTCCTCTAAATGACCAAGATTCCGAACCCAGATCGGAAGAGCGTCGTGTAGGGAAAGAGTGTAGAACTCGGTGGTCGCCGCATAGGTT
+
GGGGGGGGGGDEGGGGGGGGGGGGGGEGGGGGGGGGGGGGGGG@FFGFGGGGGGGFFGEGGGGFD<FGAEFFGGGGGGFFFGF9FGG<FG96FGGGGGGGAFAB9<EEFCDE>=FEF7:A:CFGGFGGGGCFG>C=EGGGGEGECDFCDGGGGD?EEE@+>,@DGEC9;EGCEBEG>C>+*@@FCFEEGGEEGG>8>,D<9DGCC95C5>FGFGFGF8+=CDFGFFFFF;7A=AFFF3AED<58C60;D>DD4?F4;>6(14847:F5F:7BB<BF2)-)--362104)33(20((#####
@M06045:235:000000000-JCY5N:1:1101:15175:5570 2:N:0:CTCAGA
GGTAGCGCTGCGTTCTTCATCGATGCCAGAACCAAGAGATCCGTTGTTGAAAGTTTTTATTTATTTGTAAAAACTACTCAGAAGATTCCAAAATAAAACAAGAGTTAAGTTTCCTAGGCGGGCGCCTGATCCGGGGCACACGAGGCGCCCGGGGCAATCCCGCCGAAGCAACAGTAGGTATGTTCACATGGGTTTGGGAGTTGTAAACTCGGTAATGATCCCTCCGCTGGTTCACCAACGGAGACCTTGTTACGACTTTTACTTCCTTTAAATTACCAAGATTCCGACTCCAGATCCATGA
+
GGGGGGGGGGGGGGGGGGGGGGGGGGGGGGGGGGGGGGGGGGGGGGGGGGGGGGGGGGGGGGGGGGGGGGGGGGGGGGGGGGGGGGGGGGGGGGGGGGGGGGGGGGGGGGGGGGGGGGGGGCFGGGGGGFGGGGGGGGGGGGEGGGGGGGGGGGGGGGGGGGGGGGGGGGFGGGGGGCGGGGGGGGGGGGGGGGGGGGGGGGC<FGFGCGGGGGFGFGGFGC7CGB@DEFFFFFFG?5>EGGGFGGGB48CB=(59>DD4:22>>A**166AA)5:)6:212AA236903::())(#####
@M06045:235:000000000-JCY5N:1:1101:18297:5574 2:N:0:CTCAGA
GGTAGCGCTGCGTTCTTCATCGATGCCAGAACCAAGAGATCCGTTGTTGAAAGTTTTGATTTATTTATGGTTTTACTCAGAAGTTACATATAGAAACAGAGTTTAGGGGTCCTCTGGCGGGCCGTCCCGTTTTACCGGGAGCGGGCTGATCCGCCGAGGCAACAAGTGGTATGTTCACAGGGGTTTGGGAGTTGTAAACTCGGTAATGATCCCTCCGCTGGTTCACCAACGGAGACCTTGTTACGACTTTTACTTCCTCTAAATGACCAAGATTCCGCCCGAAGATCGGAAGAGCGTTGCC
+
GGGGGGGGGGGGGGGGGGGGGGGGGGGGGGGGGGGGGGGGGGGFGG:FFGGGGCFGGGGGGFGGGGGGGGGGGGGGGGGGGGGGGGGGGGGGGGGGGGGGGGGGGGGGGGGGGGGGGGGGGGGGGGGGGFFGGGGGGGGGGGGGGGGGGGGGGGGGGGGGGGGGGGGFGFGGGGGCFGGGGGGECEEGGFGGGGGCFGFFGGGEDGGGGFFF5<FDFGCCDGCCFFBFFFB>:8.>>FF?CFDBDCD:@FG?44@AF?A484<BABFFFF0249:>>?<;>(((4)414:03.(((#####
@M06045:235:000000000-JCY5N:1:1101:16951:5575 2:N:0:CTCAGA
GGTAGCGCTGCGTTCTTCATCGATGCCAGAACCAAGAGATCCGTTGTTGAAAGTTTTTATTTATTTGTTTATGTGTCACTCAGAGGAGAAAACCACTAAAGACATAAGAGTTTGGGGCCTCCGGCGGGCGCCTGGTTCCGGGCCCGAAGGCGCCGGGGCGGTCCCGCCGAAGCAACAATATGGTAAGGTTCACAAAGGGTTTTGGAGTTTGTAAACTGGGTAATGATCCCTCCGCTGGGTCACCAACGGAGACCTGTTTACGACTTTTACTTCCTCTAAATGACCATGATTCCGATGCTTC
+
GGGGGDCEFGFEFFEGGFFGGDFCDECGGGEGGFGGGGGGGCFGGFGGCGGGGC<EGGGFG99EFFGGGGGGEFFFGAF<<<FCEFGGAFGFEFFGDEGDFEFGGADACFDE?E@:FBFEFG:BFEDDGGD@:+>8<3DE78EGEC>CEGFEGGC:ECEEDBEEGGG8*:*:?+<8**0<EFF+AEGGG7+0A0+/;8A28C565ECF6CC5701:7*297C*CC4*9942>FFFGF:08D**96/*0<5)55,01/9))),3,((/9=AFB)5<<ABF29))).)).)..).,(,#####
@M06045:235:000000000-JCY5N:1:1101:13253:5580 2:N:0:CTCAGA
GGTAGCGCTGCGTTCTTCATCGATGCCAGAACCAAGAGATCCGTTGTTGAAAGTTTTGACTTATTCAGTACAGAAGACTCAGAGAGGCCATTAATGCAATAGTTTGGTTTACCTCCGGCGGGCGCCCGCGAGGGCCGGGGGGCGCCGGGAAGGACCCGGGCCGCCCGCCGAAGCAACGGTTTAGGTAACGTTCACAATGGTTTAGGGAGTTTTGCAACTCTGTAATGATCCCTCCGCTGGTTCACCAACGGAGACCTTGTTACGACTTTTACTTCCTCTAAATGACCAAGATTCCCGTGTC
+
GGGGGGGGGGGGGGGGGGGGGGGGGGGGGGGGGGGGGGGGGGGFGGGGGGGGGGGGGGGGGGGGGGGGGGGGGGGGGGGGGGGGGGGGGGGGGGGGGGGGGGGGGGGGGGGGGGGGGGGDGEGGGGGGGFGGGGGGGGGGGDGGGGGGGGGGGGGGGGGGGGGGGGGGGGGGGGGGGGGGGGGGGGFGGGGGGGGFCCE?:@C?CGGGGDGFCFFGFG4C>CFFFFFFBBFF)5;DFFFEGGGFGGFF73C5@>F0?FFF>9<??>EDFB<>A9>2)6A<A)692<>>61(59<A)#####
@M06045:235:000000000-JCY5N:1:1101:12232:5593 2:N:0:CTCAGA
GGTAGCGCTGCGTTCTTCATCGATGCGAGAACCAAGAGATCCGTTGTTGAAAGTTTTAACGTTTAATATAAACAATTCAGACAGACTTCAATTGTAACAAAGAGTTTTGTTTTCCTCCCATGGGCGCTCACCAGCCATAAGGCCGACGTGGCAGAGCCATGTCCCATGGAAGCAACAGTAAAAAGGTACACAGTGTGGGTTGATAAAGAATATAAAATTCAATATACATTAATGATCCTTCCGCAGGTTCACCTACGGAAACCTTGTTACGACTTTTACTTCCTCTAAATGACCAAGCCGG
+
GGGGDGGDGGGGFGGGGGGGFGFGGGGGGGGGGFGGGGGGGGGFCGGGGGGGGGGGGGGGGFDFDGFGFGGGGGGGGGGGGGGGGGGGGGGGGGGGGFFAGGGGGGGGGGGGGGGGGGCGGGFGGDG7FGGFFGG7<FE9FGCEGGDGGGGDGGGGGGGF=FFGGGGGFGGGGGGGGGGGGCGGGEGG9;EGGCFED5CEGGGGCFGGFFGF+8BFAFCCFFCCFFFFFFEFAFF7@FFA>FC5C<32;A7;838@DEFF611(54==44:<BFBDFFAF9)<DF286<B9>)4:4#####
@M06045:235:000000000-JCY5N:1:1101:26199:5598 2:N:0:CTCAGA
GGTAGCGCTGCGTTCTTCATCGATGCCAGAACCAAGAGATCCGTTGTTGAAAGTTGTAATTATTAAATTGTTACTGACGCTGATTGCAATTACAAAAGGTTTATGTTTGTCCTAGTGGTGGGCGAACCCACCAAGGAAACAAGAAGTACGCAAAAGACAAGGGTGAATAATTCAGCAAGGCTGTAACCCCGAGAGGTTCCAGCCCGCCTTCATATTTGTGTAATGATCCCTCCGCAGGTTCACCTACGGAGACCTTGTTACGACTTTTACTTCCTCTAAATGACCAAGATTCCGGGGGATC
+
GGGGGGGGGGGGGGGGGGGGGGGGGGGGGGGGGGGGGGGGGGGFGGGGGGGDGGGGGGGGGGGGGGGGGGGGGGGGGGGGGGEGCGGGGGGGGGGGGGGFGGGGGGGGGGFGGFGGFGGGGGGGGGGGGGGGGGGGGGGGGGG@FGGGGGGGGGGGGGGGGGGDEEF9EGFGGGGGGGGCF,@DGGGGGDGGGG5CDFD6:EFGGEGDCDGGGGF@FGGFGGGF+BFFFD3F3>EGEFF*:CFFFFCDFFGFFFFFFFBFF?FFFFFF?<<4224<><AD44-)5:?418226:>(#####
@M06045:235:000000000-JCY5N:1:1101:19699:5602 2:N:0:CTCAGA
GGTAGCGCTGCGTTTTCATCGATGCCAGAACCAAGAGATCCGTTGTTGAAAGTTTTTACTTATTGAATAAGTACTCAGAGAAACAATAATAACAAGAGTTTGCGTTCTTCCGGCGGCGGCAGAGCCGTCCGCCGAAGCAACGGGTTCGTTCGTTCACAATGGTTTTAGAGAGTTATACTCGCTAATGATCCCTCCGCTGGTTCACCAACGGAGACCTTGTTACGACTTTTACTTCCTCTAAATGACCAAGATTCCGGAGACAGATCGGAAGAGCGTCGTGTAGGGAAAGAGTGTAAGTATG
+
GGGGGGGGGGGGGGGGGGGGGGGGGGGGGGGGGGGGGGGGGGGGGGGGGGGGGGGGGGGGGGGGGGGGGGGGGGGGGGGGGGGGGGGGFFGGGGGGFGGGGGGGGGGGGGGGGGGCGGGGGGGGGGGGDFGGGGGGGGGGGGGGGGGGGGGGGGGGGGGGGGGGGGGGGGGGFGGGGGGFGGGGGGGFFEFFGGGGGGGGGGGGGGGGGGCDDGFGFGGGGGGGGFFFFFFFFFFGBFFFF:7FFG4?FFGFFFF:>B9>FFFB<?@FFFFF?:>9?>>F??>A6008<:?DA2))#####
@M06045:235:000000000-JCY5N:1:1101:21285:5614 2:N:0:CTCAGA
GGTAGCGCTGCGTTCTTCATCGATGCCAGAACCAAGAGATCCGTTGTTGAAAGTTTTGACTTATTCAGTACAGAAGACTCAGAGAGGCCATTAATGCAATAGTTTGGTTTACCTCCGGCGGGCGCCCGCGAGGGCCGGGGGGCGCCGGGAAGGACCCGGGCCGCCCGCCGAAGCAACGGTTTAGGTAACGTTCACAATGGTTTAGGGAGTTTTGCAACTCTGTAATGATCCCTCCGCTGGTTCACCAACGGAGACCTTGTTACGACTTTTACTTCCTCTAAATGACCAAGATTCCCCTAAA
+
GGGEFGGGGFFGGCFGGEEFGDFDFGGDEGGFGGDDGGFFGGGGDGGGGGGGGGGGGGGGGGGGGGGGGGGGGGGGGGGGGGGGGGGGGCGGAFGGGGEFFGFGGGDEFE<EECCFC=:F=CGGGGGGEFE@FCEGGGFBCEGEEGGGGEGDGEFAEGCGGEGG5CEGGGGEGEGFFC=C=EDFGGGGGDCGGGFFC7AF@FFFC?=FE500:5@C=D7FF7CF799@FA9))57CB>BBD*:6:FGFBB9>:(.-6/--6).,:9301.)5AAFA<<<A)-64)).4.13<)6))#####
@M06045:235:000000000-JCY5N:1:1101:24748:5743 2:N:0:CTCAGA
GGTAGCGCTGCGTTCTTCATCGATGCCAGAGCCAAGAGATCCGTTGTTGAAAGTTTTAATTTATTTGCTTGTTTACTCAGAAGATACATAAATAAAACAAGAGTTTGGGTCCTCCGGCGGGCGCCTGGGTCCAGCTTGCGTCAAACTGGGGCATCCCGCCGAAGCAACGATAGGTATGTTCACAGGGGTTTGGGAGTTGTAAACTCGGTAATGATCCCTCCGCTGGTTCACCAACGGAGACCTTGTTACGACTTTTACTTCCTCTAAATGACCAAGATTCCGACCACAGATCGGAATCGTT
+
GGGGGGGGGGGGGGGGGGGGGGGGGGGGGGGGGGGGGGGGGGGGGGGGGGGGGGGGGGGGGGGGGGGGGGGGGGGGGGGGGGGGGGGGGGGGGGGGGGGGGGGGGGGGGGGGGGGGGGGGGGGGGGGGGGGGGGGGGGGGGGGGGGGGGGGGGGGGGGGGGGGGGGGGGGCEGGGFGGGGGGGGGGGGGGGCGGGGGGFGGGGGGGGGGGGGGGBFFGGGGGGDGDFFFFAFF@EGFFFFGGGFGGGFFFGFFFFFFFFFFFFFFFFFFBAAFFF?8?>>FF?0>>B:022>:?B6#####
@M06045:235:000000000-JCY5N:1:1101:25078:5764 2:N:0:CTCAGA
GGTAGCGCTGCGTTCTTCATCGATGCCGGAACCAAGAGATCCGTTGTTGAAAGTTTTAATTAATTGAATAATTGTCTCAGACTGCATACTTCAGACAGCGTTCACAGGGGGCTTCGGCGGGCGCGGGCCCGGGGGCGGATGCCCCCCGGCGGCCGTGAGGCGGGCCCGCCGAAGCAACACGGTTCGTTAAACACGGGTGGGAGGTTGGACCCCGAGGGGCCCTCACTCAGTAATGATCCTTCCGCAGGTTCACCTACGGAAAACTTGTTACGACTTTTACTTCCTCTAAATGACCCCTCGC
+
GGGGGGGGGGGGGEEGGGGGGGGGGGGGGGGGGGGGGGGGGGGGGGGGGGGGGGGGGGGGGGGGGGGFFGGGGGGGGGGGGGGGGGGGGFGGGGGGGGGGEGGGGGGGGGGGGDFGGGGDGGGGGGGGGGGGGFGGGGGGECG?C5C>CGCE5CGEGCEC5:>EGGGGEGGEEGGGGDFCECFEGGECFGGGGGDGE/8*?CEGGCCDC69D577<>GGGGGC<C:*1?:A@BFF7@?F4CFC>C)>@7@F*68F(?B(3:0.2.4*096<:6>B:).44AB9>4)-)4).).57(#####
@M06045:235:000000000-JCY5N:1:1101:16118:5776 2:N:0:CTCAGA
GGTAGCGCTGCGTTCTTCATCGATGCCAGAACCAAGAGATCCGTTGTTGAAGGTTTTGACTTGTTTTTTTTTGTCACTCAGAAGACTCTGAAAAGTGATTTTTGGGTACTTTCGGCGGCCGTTGGGCGCCCCCCGGGGCCGGCCGCCGAAGCACGTAGAGGTAGGTTCGCAGGGTTTAGAGTAGAAACTCGGTAATGATCCCTCCGCTGGTTCACCAACGGAGACCTTGGTACGACTTTTACTTCCTCTAAATGACCAAGATTCCGTTTCTAGATCGGAAGAGCGTCGTGTAGGGGACCCG
+
GGGGGGGGGGGGGGGGGGGGGGGGGGGGGGGGGGGGGGGGGGGFGGGGGGGGGGGGGGGGGGGGGGGGGGGGGGGFGCGGFFGGGGGGGGGGGGGGGGGGGGGGGGGGGGGGGEGGGGGGGGGGGGGGGGGGGGGGGGGGGGGGEGGCE>EDFFG*9A7@E<EEGGGFGGDGGG8C*0CFFFFGGGG6+AEGEFEFEC<+<CCFGGGGECFGGGFGFGGGGDCCFFFF7(5=FDED3>?F7**1:27106C*0:*)<F:((,62<?FFF34-94.64:6B>7?3,3,,,(.(-8?(#####
@M06045:235:000000000-JCY5N:1:1101:21365:5798 2:N:0:CTCAGA
GGTAGCGCTGCGTTCTTCATCGATGCCAGAACCAAGAGATCCGTTGTTGAAAGTTTTGACTTATTCAGTACAGAAGACTCAGAGAGGCCATACAATGCAATAGTTTGGTTTTCCTCCGGCGGGCGCCCGCGAGGGCCGAGGGGCGCCGGGAAGGACCCGGGCCGCCCGCCGAAGCAACGGTTTAGGTAACGTTCACAATGGGTTAGGGAGTTTTGCAACTCTGTAATGATCCCTCCGCTGGTTCACCAACGGAGACCTTGTTACGACTTTTACTTCCTCAAAATGACCAAGATTCCGAACT
+
FCGGGG7@6FEGBF;<@F9FADCC,@FGC8<C<ACCE,CC9F@:FGEEEGAFFGGEF,:<EFCFFG9FGCFGFG<<CE,E<FF<,B@C<,EFC<9EAFEF<E,CFF9:AF<FCFGGGG::F:FGGGGGG>+@FDBFG:CBGGDE*:CGCE**==**88858E88*8*:CCEGGGDG+;*:2*;++2C<?FCCE68+<F9@8*<=FAEGDG*7;F47/:67CFG:F?**9)-170<D@B>>)2:7*:D=>ED@>;D:FF)).9AAB1@.<A<F).<BA24)4)37)-87)(,.).6<#####
@M06045:235:000000000-JCY5N:1:1101:17851:5801 2:N:0:CTCAGA
GGTAGCGCTGCGTTCTTCATCGATGCCAGAACCAAGAGATCCGTTGTTGAAAGTTGTAACTATTAAAGTTTTTCAGACGCTGATTGCAACTGCAATGGGTTTAAATTGTCCAATCGGCGGGCGAACCCGCCGAGGAAACGTAAGTACTCAAAAAACATGGGTAAGAGACAGCAGGACAAAGCCTACAATACTCTAGGTAATGATCCTTCCGCAGGTTCACCTACGGAAACCTTGTTACGACTTTTACTTCCTCTAAATGACCAAGATTCCGAGGGGAGATCGGAAGAGCGTCGTGTTACCG
+
GGGGGGGGGGGGGGGGGGGGGGGGGGGGGGGGGGGGGGGGGGGGGGGGGGGGGGGGGGGGGGGGGGGGGGGGGGGGGGGGGGGGGGGGGGGGGC:BEFEFGGGGGGGGGGGGGGGGGGGGGGGGGGGGGGGGGGGGGGGGGGGFGGGGGGGGGGGGGGGGGGGGGGGGGGGGGGGGGGGGGGGGGGGGGGGGGGGGGGGGGGGGGGGGGGGGGGFFFFGGGFGGGFFFFFFFF?FGFFFFGGDFGGGFFFGFFFFFFF<AAFFF??@FFF733>B>>;:??<???B??:97<968,#####
@M06045:235:000000000-JCY5N:1:1101:8485:5809 2:N:0:CTCAGA
GGTAGCGCTGCGTTCTTCATCGATGCCAGAACCAAGAGATCCGTTGTTGAAAGTTTTGACTTATTCAGTACAGAAGACTCAGAGAGGCCATAAAGTATCAATGGTTTGGGGTACCTCCGGCGGGCGCCCGCGAGGGGCCGGGGGGCGCGGGGCGCCGCCCGCCGAAGCAACGGTTTGGGTAAGGTTCACAATGGTTTAGGGAGTTTTGCAACTCTGTAATGATCCCTCCGCTGGTTCACCAACGGAGACCTTGTTACGACTTTTACTTCCTCTAAATTACCAAGATTCCGTAGTGACTCGC
+
GGGGGGGGGDGGGGGGGGGGGGGGGGGGGGGGGGGGGGGGGGGGGGGGGGGGGGGGGGGGFGGGGGGGGGGGGGGGGGGGGGGGGGGGGFGGGGDDFGGGGGGGGGGGGGGGGGGGGGEGGGGGGGGGGGGGGGGGGGDG@EGGCEGGGGGGGGGGDEGGGDGGGGGGGGDEGE:>8EGGGGGGGGGGGCFFGFCGGGGGEGCE6FGF6>DG<DFFFGFGGGG7FF?F@>FE>BFC4/9BGGGFGGD).:7?FAFFF@:;01<5:AF6=AA9<<D6.)499:4?:?2A4:>F::B)#####
@M06045:235:000000000-JCY5N:1:1101:8761:5827 2:N:0:CTCAGA
GGTAGCGCTGCGTTCTTCATCGATGCCAGAACCAAGAGATCCGTTGTTGAAAGTTTTGACTTATTCAGTACAGAAGACTCAGAGAGGCCATAAAGTATCAATGGTTTGGGGTACCTCCGGCGGGCGCCCGCGAGGGGCCGGGGGGCGCGGGGCGCCGCCCGCCGAAGCAACGGTTTGGGTAAGGTTCACAATGGTTTAGGGAGTTTTGCAACTCTGTAATGATCCCTCCGCTGGTTCACCAACGGAGACCTTGTTACGACTTTTACTTCCTCTAAATGACCAAGATTCCGCGGGAACCTCG
+
GGGGGGGGGGGGGGGGGGGGGGGGGGGGGGGGGGGGGGGGGGGGGGGGGGGGGGGGGGGGGGGGGGGGGGGGGGGGGGGGGGGGGGGGGGGGGGGGGGGGGGGGGGGGGGGGGGGGGGGGGGGGGGGGGGGEGGGGGGGGGGGGGEGGGGGGGGGGGGGGGGGGGDCECFFGGEGGGDGEFFGGFGFFGGGGGGFECFFGGGGGGGFGGGGGCCFGF7DG7>CCDFFFFFFFDFFGFFFFGGGB<C5>>@FFFFB>F3<>B:2<>AFFFFFA4A><2).)586:7?AB9>B(2;92#####
@M06045:235:000000000-JCY5N:1:1101:7771:5866 2:N:0:CTCAGA
GGTAGCGCTGCGTTCTTCATCGATGCCAGAACCAAGAGATCCGTTGTTGAAAGTTTTAAACGATTTGTTTTCAGACGGTTACTTCTAACTACAAAAGGTTTTGGGTTGTCCTCGCTGGCGGGCGGACCCGCCGAGGAAACGGTGGTAAACAAAGACAGGGGTTCTATCTCGTGGAGCCCGTGCGCGGACGCGCGGGCTCCTCTGTAATGATCCTTCCGCAGGTTCACCTACGGAAACCTTGTTACGACTTTTACTTCCTCTAAATGACCAAGATTCCGCGTACAGACCGGAAGAGCCTTCG
+
GGGGGGGGGGGGGGGGGGGGGGGGGGGGGGFFFGGGGGGGGGGGGGGGGEFGGGGGGGGFGGGGGGGGFFGGGGGGGGGGGGGGGFGGFGGGGFFGGGGGG?EEGGGGGGEGGGGGGGGGGGGGGGGCGGGGGDFEGGGGGGGFGGGFCEFGGEFG?CFGGG>GCEGFFF>CC>EFDCFEG*8EGGGGGGG>CECGCCGECEDFGEFFF7C7FFFGFCDDGCFCC4@FF?FFD:DGF>FFG*>F=DFFD3FF?AFAB=AA)-)6<AFB?D?((,-:AB:>;B;()6(49FB>>:?(#####
@M06045:235:000000000-JCY5N:1:1101:8344:5868 2:N:0:CTCAGA
GGTAGCGCTGCGTTCTTCATCGATGCCAGAACCAAGAGATCCGTTGTTGAAAGTTTTGACTTATTCAGTACAGAAGACTCAGAGAGGCCATAAAGTATCAATGGTTTGGGGTACCTCCGGCGGGCGCCCCGCGAGGGGGCCTGGGGGGCGCTGGGCGCCGCCCGCCGAAGCAACGGTTTGGGTAACGTTCACAATGGTTTAGGGAGTTTTTCAACTCTGTAATGATCCCTCCGCTGGTTCACCAACGGAGACCTTGTTACGACTTTTACTTCCTCTAAATGACCAAGATTCCGTAGTCACG
+
GGGGGGGGGGGGGGGGGGGCGGGGGGGGGGGGGGGFGGGGGGGGGGGGGGGGGGFGGGGGGGGGGGGGGGGGGGGGGGGGGGGGGGGGGGGGGGGGGGGGGGGGAFGGGGGGGGGGGGGGGGGGGGGGGGGGGFGGEGGGDGGGGGGGDCGGGGGGGGDDGEGGGGGGGDGGCFGGGGGGG=CFGGGGFGGGGGGFGGGFGGGGGGGGCFFGDFFCBGGCFFCFGFFF?B?BDEFG>FFFGGGFGGGFF@GF@BFAFF>A?FF0?AFFFFFFFFFBFD>A2<<0:0?272)6:)1(#####
@M06045:235:000000000-JCY5N:1:1101:23263:5897 2:N:0:CTCAGA
GGTAGCGCTGCGTTCTTCATCGATGCGAGAGCCAAGAGATCCGTTGCCAAAAGTTGTTTTCGTATATTTATACAAAATAAACAGGTCAGACAATTGATATTAGACAAAGCGTTGTTGAAGACGTGTTTGGCGGCTTGTCCACGGCACATCGTTTCCAAGCACCCGAAGGAGGCATCAAAACGTCATGCTGACAGGTCGGCCCAGTGGGCCAACCCCACCGCCAGAGACATAAAACATTTCACAATTGGTTTTTCGGTTTCTTACTCGCTTCCGCGACAGAAAAACCGGTGCGGCCCCCTCT
+
GEAF<EEGGGGGGGGGGGGGGGGGGGFEGGEGGGGGGGGGGGGGGGG<EGGGGGGGGGCC<@FFGGDG,<FE<CFFG@EFGGGGGEFF8<FF8A9=FE<F9BFGFGCFFGDEC@FGGF9BAFCFE<A<FB<E7:FCFEFG99CE>E>83D@BDCFFCDGG8,D8:CCEGGG5:8CDGFE3:C@**>C?FC>8CF*2,4:5=E564<,CFFCCC<A<55*1997/8)))).-194=*1199******0//.*7)5:0)0(-)..4.:)3)(,.3(744(-43)(4:,3(-(((((((#####
@M06045:235:000000000-JCY5N:1:1101:20423:5900 2:N:0:CTCAGA
GGTAGCGCTGCGTTCTTCATCGATGCCAGAACCAAGAGATCCGTTGTTGAAAGTTTTGATTTATTTGTTTGTTTTACTCAGAAGTTCCACTAAAAACAGAGTTTAGGGGTCCTCGGGCGGGCCGTCCCTTTTTACGGGGCGCGGGCTGATCCGCCGAGGCAACGTATAGGTGTGTTCACAGGGGTTTGGGAGTTGTAAACTCGGTAATGATCCCTCCGCTGGTTCACCAACGGAGACCTTGTTACGACTTTTACTTCCTCTAAATGACCAAGATTCCGCCCAGAGATCGGAAGAGGGTGTA
+
GGGGGGGGGGGGGGGGGGGGGGGGGGGGGGGGGGGGGGGGGGGGGGGGGGGGGFGGGGGFGFGGGGGGGGGFGGGGGGGGGGGGGGGGGGGGGGGGGGGGGGGGGGGGGGGGGGGGGGGGDGGGGGGGGGGGGGFGGGGGGGGGGGGGGGGGGGGGGGGG>FGGGDEGGDGFGGGFGGFFGGGGGGGEGGGGGGGGGGGGCF=EEEEGGGGGGGFGFGGGCGGGFFFFF?FEBDDDFFFFFGGFGGFEDFGFFFFF?F9AFFB4><4=@BB?B29<>2861((((.))((4:B08(#####
@M06045:235:000000000-JCY5N:1:1101:19561:5929 2:N:0:CTCAGA
GGTAGCGCTGCGTTCTTCATCGATGCGAGAGCCAAGAGATCCGTTGTTGAAAGTTGTATTTTGAATTAAGCATTCATAATATGTTTCAGACAAAATCACTAAAGTTCTGAGTAGATATAAATCCCAAAGGTGACCACACGGCTTTTGACAGCCGGCAGCCCCCAGAGAGATGACATTGCACACAAGGTGGATATGGATTTTTGAAAGTGCCATAAAAACACTTGATTATGAATGATCCTTCCGCAGGTTCACCTACGGAAACCTTGTTACGACTTTTACTTCCTCTAAATGACCAAAATCT
+
GGGGGGGGGGGGGGGGGGGGGGGGGGGGGGGGGGGGGGGGGGGGGGGGGGGGGGGGGGGGGGGGGGGGGGGGGGGGGGGGGGGGGGGGDGGGGGGGGGGGGGGGGGGGGGGGGGGGGGGGGFGGGGGGGGGDEGGGGGGGGGGEGGGGGGGGGGGGGGGGGGGGGGGGGGGGGGGGGGGGGGGGFGGBFGGGGGGGGGG6CFCGFGGGEGFDFGFGFGGGGGGGGFFFCEEFFFFFFFFFGGDFDGGFFFGFFFF88>FFFFFFFFFFFEFFFFFFFFF<AA<)5<A6AA<<)243#####
@M06045:235:000000000-JCY5N:1:1101:4062:5934 2:N:0:CTCAGA
GGTAGCGCTGCGTTCTTCATCGATGCCAGAACCAAGAGATCCGTTGTTGAAGGTTTTGACTTGTTTTTTTTTTGTCACTCAGAAGACTCTGAAAAGTGATTTTTGGGTACTTTCGGCGGCCGTTGGGCTCCCCCCGGGGCCGGCCGCCGAAGCACGTAGAGGTAGGTTCCCAGGGGTTAGAGGAGAAACTCGGTAATGATCCCTTCGCTGTGTTACCAAAGGAGACCTGGTTACGACTTTTACTTCCTCTAAATGACGAAGAATCTGTGTGCGAATCGGAATAGCGGCGTGTGGGGGCACC
+
G:6@FFC7B@FGFCCFEFGGGGGGFG@DFFGGGGGGGG8,E@F<6FFG<<9E8E<DFFCFCFGGGGFFGGEGC:FDFGCF@F<<?CFED9FC?,:,,CFGD,AEFECFGFGGGG7C+:+3@CFG7<+3=7:FF+*C@FGG7C78=**=C*CB8B>C**;=+2>:C*+3++3:<>E5CEGDEG*0CFFCC@3*;?**<CCGF+A0+0*959170*1:676**2*9CFF)).(9*0<C).)9C*:?G>F6***1=4*66)(-(4.4))1**)()((((((((-()).(((((,4((-2#####
@M06045:235:000000000-JCY5N:1:1101:4317:5940 2:N:0:CTCAGA
GGTAGCGCTGCGTTCTTCATCGATGCCAGAACCAAGAGATCCGTTGTTGACAGTTTTGACTTATTCAGAACAGACGACTCAGAGAGGCCATGTTAATCAAGAGTTGGGTTTCCTCCGGCGGTCCCCCCCGCGAGGGGGGGCCGACGGCCAGCGGGCGGACCCGGAGCCGCCGGCCGCACCAACGGTTTGTAGCTAACGTTCACAATGGTTTAGGGAGTTTTGCAACTCTGTAATGATCCCCCCGCTGGTTCGCCAACGGAGACCTTGTTACGATTTTTACTCCCCCTAATTTCCCACCTGA
+
FGAE-C:@BFFGGDGGFGGFG,CECFEFGGGFG8FFG,EFFEC6F@@F@<,C<@F<E,@EFEFG,@E@,9C<6,,68@6,B,C,,88=D8CFFGECFGC9CFA,FF,CC,,C5?,:4+>++84:<,@B=6+8++8+>C88CGG/**2*:C*A*:*:CEEC5**/*:C*:?5****:***/*28;*;?GE89C+0<+0CCC*8AC++303*2*?*)7:5**2**2:<FF*6)*0=F798=)/)9:5)1)8B7))(),0590(-4-))19*4<::((,6)(.6)5((-9:0)..)-..#####
@M06045:235:000000000-JCY5N:1:1101:3757:5976 2:N:0:CTCAGA
GGTAGCGCTGCGTTCTTCATCGATGCCAGAACCAAGAGATCCGTTGTTGAAAGTTTTGATTTATTTATGGTTTTACTCAGAAGTTACATATAGAAACAGAGTTTAGGGGTCCTCTGGCGGGCCGTCCCGTTTTACCGGGAGCGGGCTGATCCGCCGAGGCAACAAGTGGTATGTTCACAGGGGTTTGGGAGTTGTAAACTCGGTAATGATCCCTCCGCTGGTTCACCAACGTAGACCTGGTTACGACTTTTACTTCCTCTAAATGACCAAGCTTCCGTTGACCGATCGGAATACCCCAGGC
+
EFGGGFGGGGGGEGGGGGGGGGGGGGGFFFGGGGGGGCDFGGGGFGEFFGGGGFAFGD@FF,EFFGGCDFFCFGGGDFGGGFGGGDFGFGDFFFGCFGGGFFGGFCFC>FGGGGGGGGGGG>CGEGGEF,A8FCEGGGGGDGGCCEGGGFEFFFCCCCEE*:EFFC;?9BF98E9CCC;F5?EEGG*C>CE8*@;2@FF7CGDEGCG=CCD7D<79:DG5)20?DF?=0-4)07)*965@CD>4*11<)=D4*69)97:A2<2:))966?:(.-676?B(4))(,(33(21()),(#####
@M06045:235:000000000-JCY5N:1:1101:13538:5981 2:N:0:CTCAGA
GGTAGCGCTGCGTTCTTCATCGATGCCAGAACCAAGAGATCCGTTGTTGAAAGTTTTTATTTATTTGTTTATGTGTCACTCAGAGGAGAAAACCACTAAAGACATAAGAGTTTGGTGCCTCCGGCGGGCGCCTGGTTCCGGGCCCGAAGGCGCCGGGGCGGTCCCGCCGAAGCAACAATATGGTAAGGTTCACAAAGGGTTTGGGAGTTTGTAAACTCGGTAATGATCCCTCCGCTGGTTCACCAACGGAGACCTTGTTACGACTTTTACTTCCTCTAAATGACCAAAATTCCGGTGGTTA
+
GGGGGGGGG:EFCFGGGGGGGGGFFGGGGGGGGGGGGFGGGGGGEEGGGGGGFEFGGGGGGGGGGGGGGGGGGGGGGGGGGGGGGGGGGGFGGGGGGGCFFGGGGGGGGGGGGGG<FGFGGGGGGGFEGEGGGGCGFFGGGGGGDGGGGGGGGGGGGGGGGGGGGGGGEGEEG6FFFG9CFGGG7C@CEGGGGF6CFFE8EGEEE=EDGGGGGDFC=FGGGGGF=F?FFF?;BBEDEF?=FGGFGFGFFBC@@?42@?<AA16B?0FFF><AA<5<>>A9<))4::B:0<?A2(2(#####
@M06045:235:000000000-JCY5N:1:1101:12599:5990 2:N:0:CTCAGA
GGTAGCGCTGCGTTCTTCATCGATGCCAGAACCAAGAGATCCGTTGTTGAAAGTTGTAAATAATTAGATTATTTTCAGACGCTGATTGCAATTACAAAAAAGGTTTTGGTTTGTCCAATCGGCAGCTTGCGCCACCGAGGAAACAAGAGTACGCAAAAGACATGGGTGTAGACGAGAGCTTTACAGCCCCCGACTTGACTTTTGATAATGATCCTTCCGCAGGTTCACCTACGGAAACCTTTTTACGACTTTTACTTCCTCTAAATGACCAAGATTCCGATGGAAGATCGGAAGAAAATAT
+
GGGGFGGGGGGGGGGGGGGGGGGGFGGGGGGGGGGGGDFGGGGFGGGGGGGGGGGGGGGEGGGGGGGFGGGFFGGGGGFGGGGGG<EFGGGGGGGFGGGGGGGGGGGCEGFGGFGAFGFGGGGGGGGGGGEGGGGFGGGGGGGGGGGGFGFGECEEGGGGDDGGCCFGGFGGF>EGGGGGGGFGGGGG*>8BCCEGCCEGGGGGGGGFDGF+2=BFBGGGDC<CFFBA=;@;ADAGEFFF7*095CD3.<<FF<96@F7))).:5<*9?:08?1<).6??F1:0<?FBFBFF014(#####
@M06045:235:000000000-JCY5N:1:1101:15589:5994 2:N:0:CTCAGA
GGTAGCGCTGCGTTCTTCATCGATGCCAGAACCAAGAGATCCGTTGTTGAAAGTTTTGATTTATTTATGGTTTTACTCAGAAGTTACATATAGAAACAGAGTTTAGGGGTCCTCTGGCGGGCCGTCCCGTTTTACCGGGAGCGGGCTGATCCGCCGAGGCAACAAGTGGTATGTTCACAGGGGTTTGGGAGTTGTAAACTCGGTAATGATCCCTCCGCTGGTTCACCAACGGAGACCTTGTTACGACTTTTACTTCCTCTAAATGACCAAGATTCCGTCTGCATACCGGAAGAGCGGCCCT
+
GGGGGGGGGDFGGGGGGGGGGGFGGGGGGGGGGGGGGGGGGGFFGGFFGGGGGGGGGCFGCGGGG<EFEFEGEEGGGGGGGGGDFCFFAFFGFFGGGGG@FFFCCAFGGGFFCGGGGGEGGGGGGGCGGDFFGGGGGGD7EGGGGGGGFCFFGFGGGGEGE>FGFC?CCGB,:??CF;CF=GGEEGGGGF5;CCF9;9<F?E5:5EGFGCGG4C>7@DDGCF>FFBFFFFF:B))17?B6*?GFG<)0<6D*=BFF4*).56)6):=)9:3(54A).).21))).)(4;F((.(.4#####
@M06045:235:000000000-JCY5N:1:1101:21836:6004 2:N:0:CTCAGA
GGTAGCGCTGCGTTCTTCATCGATGCCAGAACCAAGAGATCCGTTGTTGAAAGTTGTAACTATTAAAGTTTTTCAGACGCTGATTGCAACTGCAATGGGTTTAAATTGTCCAATCGGCGGGCGAACCCGCCGAGGAAACGTAAGTACTCAAAAAACATGGGTAAGAGACAGCAGGACAAAGCCTACAATACTCTAGGTAATGATCCTTCCGCAGGTTCACCTACGGAAACCTTGTTACGACTTTTACTTCCTCTAAATGACCAAGATTCCGCTCGTAGATCGGAAGAGCGTCGTGTGGACC
+
GGGGGGGGGGGGGGGGGGGGGGGGGGGGGGGGGGGGGGGGGGGGGEFGGGGGGFGGGFEGGGFFDFFFFFGGGFFCGGCGGGGGGGFDFG8FCC,,,?EBF@FGGGGGEDFAFEGFDGGGC>FCFFG+FFEG@+FF:CGGGGGFCCC,DFEFGGE*,<FBCFGG,,>CCCB8F,BE=CGC@686<CF?;C+<CEE79>@CC791A@FGGF7DCDE*9*:CDCC</<>@D7?FFFFG??5F3**97>C?FBF??B4-99><A034016=@A?B1(,-(-1)<<?0:;77719?F-4(#####
@M06045:235:000000000-JCY5N:1:1101:19428:6015 2:N:0:CTCAGA
GGTAGCGCTGCGTTCTTCATCGATGCTGGAGCCAAGAGATCCGTTGTTAAAAGTTTTGACAGTTCGCTAAGAACACTCAGAAGTATCGTCGGGTTCGAAAACAGAGATTCTGATGAGACCGGCGGGCACCCTTGCGGGCGCCGCCGAAGCAACAGGTATAATAGTTCACAAAGGGTAGAGAGTGTAGTACTCAGTAATGATCCCTCCGCTGGTTCACCAACGGAGACCTTGTTACGACTTTTACTTCCTCTAAATGACCAAGATTCCGCATGCAGATCGGAAGAGCGTCGTGTAGGTCTAC
+
GGGGGGGGGGGGGGGGGGGGGGGGGGGGGGGGGGGGGGGGGGGGGGGGGGGGGGGGGGGGGGGGGGGGGGGGGGGGGGGGGGGGGFGGGGGGGGGGGGGGGGGGGGGGGGGGGGGGGGGGGGGGGGGGGGGGGFGGGGGGGGGGGGGGGGGGGGGGFFGGGGFFGGGGGGGGCCGGGGGGDEFGGGFFGCCFGGGGGGGGFGGGGGGGGGGGGGFGFGGGGGGGGFFF?BFFFFFGFF>DCGGFFGGFFFGFFFFFF?BFF??2AFFFE0:B2<<AFFFFFFFBF:6>FB9?::AA#####
@M06045:235:000000000-JCY5N:1:1101:14384:6030 2:N:0:CTCAGA
GGTAGCGCTGCGTTCTTCATCGATGCCAGAACCAAGAGATCCGTTGTTGAAAGTTGTAACTATTAAAGTTTTTCAGACGCTGATTGCAACTGCAAGTGGTTTTAAAGTGTCCTGACGGCGGGCGGACCCGCCGAGGAAACGAAGGTGCTCAAAAGACATGGGTAAGAGATGGCAGGCAAAGCCCGCAACTCTAGGTAATGATCCTTCCGCAGGTTCACCTACGGAAACCTTGTTACGACTTTTACTTCCTCTAAATGACCAAGATTCCGAGTCGAGATCGGAAGAGCGTCGTGGAGAAAAT
+
GGGGGGGGGDGGGGGGGGGGGGGGGGGGGGGGGGGGGGGGGGGGGGGGGGGGGGGGGGGGGGGGGGGGGGGGGGGGGGGGGGGGGGGGGGGGGGGGGGGGGGGGGGGGGGGGGGGGGGGGGGGGGGGGGGGGGGGGGGGGGGGGGGGGGGGGGGGGGGGGGGGGGGGGGGFGGGGGGGGGGGGGGGGGGGF?FGGGGGGGGGGGGGGGGGGGGGFGFFGGGFGDGFEFF?FFFFFFFFFF3CF?FFGFFFGFFFFF=?AF7?F?<AFBF:(4<0?BF?B?F?F011409<;2((-.#####
@M06045:235:000000000-JCY5N:1:1101:16097:6052 2:N:0:CTCAGA
GGTAGCGCTGCGTTCTTCATCGATGCCAGAACCAAGAGATCCGTTGTTGAAAGTTTTTACTTATTAAAAGTTACTCAGAGATTACAATTATAAGAGTTATAAGTGCGATTCACAATGGTTTGGGGGTGTACGGCCGAAGCCGACCCTGTAATGATCCCTCCGCTGGTTCACCAACGGAGACCTTGTTACGACTTTTACTTCCTCTAAATGACCAAGATTCCGCGGCCAGATCGGAAGAGCGTCGTGTAGGGAAAGAGTGTAGATCTCGGTGGTCGCCGTATCATTAAAAAAAAAAACGTAC
+
GGGGGGGGGGGGGCGGGGGGGFGGGGGGGGGGGGGGGGGGGGGFCFGGFGGGGGGGGGGGGGGGGGGGGGGGGGGGGGGGFGGGGGGGGFGGCGGGGGGGGGGGGGGGGGGGGGGGGGGGGGGGGGGDGFFGGGGGGGGDGGGGGGFGGGGDCFGFGGGGGGGGCG:EFGGFC@EEGGGGGGGCC;DBFGFGGGGFFGGCC99FGFCCFGFGFGAFA=CCGFDG3BFBFD<FF3@DB>FFGDD@)5*>F?G?)3:17/444226>A?5F??F1<>9<9>?2().6<)442>;0(4,#####
@M06045:235:000000000-JCY5N:1:1101:25651:6076 2:N:0:CTCAGA
GGTAGCGCTGCGTTCTTCATCGATGCCAGAGCCAAGAGATCCGTTGTTGAAAGTTTTAATTTATTTGCTTGTTTACTCAGAAAAACATTATAAAAACAGAGTTAGGGGTCCTCTGGCGGGGGCGGCCCGTTGTTACAGGGCCGTCTGTTCCCGCCGAAGCAACGTTTTAGGTATGTTCACAGGGTTGATGAGTTGTATAACTCGGTAATGATCCCTCCGCTGGTTCACCAACGGAGACCTTGTTACGACTTTTACTTCCTCTAAATGACCAAGATTCCGACTCTAGATCGGAAGAGCATCG
+
GGGGGGGGGGGGGGGGGGGGGGGGGGGGGGGGGGGGGGGGGGGGGGGGGGGGGGGGGGGGGGGGGGGGGGGGGGGGGGGGGGGGGGGGGGGGGGGGGGGGFFGGGGGGGGGGGGGGGGGGGGGGGGGGGGGGGGGG?FFGGGGGGGGGGGGGGGGCGGGGGGGGB?CGGGGGGGGGGGGGGGGGGGGGFCFFGGFFFGGGGFCEGGG3?FGGGGFC5DDD5CDFCBFFFBBEF:5)8@FF77CF>FGFFFGFFFFBFFB:<<AA4<FFF:???07>DF(39>:A<A>6>?FF?9?(#####
@M06045:235:000000000-JCY5N:1:1101:13823:6078 2:N:0:CTCAGA
GGTAGCGCTGCGTTCTTCATCGATGCCAGAACCAAGAGATCCGTTGTTGAAAGTTTTAACTTATTTTTGCTTTTCAGCCACTCAGAGATTCCAATGATACAGGAGTTAAGGGTCCCCGGCGCAGCCCTAGGGACCGCGCCGAGGCAACGTTTAGGTAGGTTCACAGTGGGTTGGGAGTTTTTACACTCTGTAATGATCCCTCCGCTGGTTCACCAACGGAGACCTTGTTACGACTTTTACTTCCTCTAAATGACCAAGATTCCGAGGGCAGATCGGAAGAGCGTCGTGTAGGGAAAGACGA
+
GGGGFGGGGGGGGGGGGGGGGGGGGGGGGGGGGGGGGGGGGGGGGGGGGGGGGGGGGGGGGGGGGGGGGGGGGGGGGGGGGGGGGGGGGGGGGGGGGGGGFGGGGGGGGGGGGGGGGGGGGGGGGGGGGGGGGGGGGCGGGGGGGGGGGGFGGGGGGGGGGGGGGGGGGGGGEG>>C6DFFFGGGGFEGGGFGGCFGGGFFGGGGGEDGGGGGGFGFGCDGGGGGFFFFFFFFFFGFFFFGGGFFC796*:FFAF?FF:BBFFF?6B>:212<>BB?F9,:?9313-4?BBFF??:#####
@M06045:235:000000000-JCY5N:1:1101:16611:6106 2:N:0:CTCAGA
GGTAGCGCTGCGTTCTTCATCGATGCGAGAGCCAAGAGATCCGTTGTTAAAAGTTGTTTTATATTAGAATTATAAAATAGGTACAGTCTACAAAAAACAGTCTGTTGTAGGGGGGATGTCTCTTGCTAATTCTACCGAACTAACAAGAGACAAGCACACAAAGGTGTTTGTGACCAAGGTTATCACATAAATTTCAGTGACTTCCAAGGCACGGAAAAAGCCCAGCAGAGCTGAAGCAATTTAGTAATGATCCTTCCGCAGGTTCACCTACGGAAACCTTGTTACGACTTTTACTTGACGA
+
GGGGGGGGGGGGGGGGGGGGGGGGGGGGGGGGGGGGGGGGGGGFGGGGGGGGGGGGGGGGGGGGGGGGFFFGGGGGGGGGGGGGGGGGGGGGGFGGGGGGGGGGGGGGGGGGGGGGGGGGGGGGGGGGGGGGGGGGGGGGFGGGGGGGGGGGGGGGGGGGGGFGGGGGGGGGGGGGGGGGGGGGGGGGFF?CFGFGGGFCFFGGFGG4FGFGGGFGFGGGGFGGGFFFF?F??*=CFF?6CCFFGG>=FF7@FFFDFFFFFFFFFAFFFF?????>FFFAA46641:9??<AD7A<#####
@M06045:235:000000000-JCY5N:1:1101:7445:6110 2:N:0:CTCAGA
GGTAGCGCTGCGTTCTTCATCGATGCCAGAACCAAGAGATCCGTTGTTGAAAGTTTTTACTTTTATTTAATTTTGTACTCAGACGACATGGTTCTTCACGAAGTTTGGAGGTTGGCCATCGACGGGCACTGTCCAGCGGGGGTTGAGCCCGCCGGCAGCCGACAGATCCTGTCGGCAGGCCCGCCGAAGCAACGTGGTAAGGTAGACACAGGGTTGGAGGTCGGCCCAGACAAGACCCTAACTCAGTAATGATCCTTCCGCAGGTTCCCCTCCGACCCAATGTACCGAACTGCCACTCGAC
+
CFGGGGFGGGEEFGGGGGGGGGGGGGGGGCFFFC,C6C<<FFGFGFFFF9C9EFGFGG@FGGGGFFGC,,@C<6CE9C,E@F,BF7CFEFGGGGG9E,,9?+BFGGFG,?B=FG7FGF8FCDG=FECEGEEAAFF4AFF76BC8@,,@EF*:EB>CEEGGD8B8*:9BCFFEGGGGDCCCEG*:?88*:?6+2/;;;8<+<C?E+:ACFFG4/*07547DDGCD)<55)(47:)7C@>:?*5*9C4:76=>@949<?*4::(261)7/*.4(,(79(1<1((.))---40())().#####
@M06045:235:000000000-JCY5N:1:1101:11034:6129 2:N:0:CTCAGA
GGTAGCGCTGCGTTCTTCATCGATGCGAGAGCCAAGAGATCCGTTGTTGAAAGTTGTATTTTGAATTAAGTATTCATAATATGTTTCAGACAAAATCACTAAAGTTCTGAGTAGATATAAATCCCAAAGGTGACCACACGGCTTTTGACAGCCGGCAGCCCCCAGAGAGATGACATTGCACACAAGGTGGATATGGATTTTTGAAAGTGCCATAAAAACACTTGATTATGAATGATCCTTCCGCAGGTTCACCTACGGAAACCTTGTTCCGACTTTTACTTCCTCTAAATGACCAAGCATG
+
GGGGGDFGCCCFFGGGGGDFGF8FFEG7FEFGGG@F@@8<FFGGGGGGD9E<EEFGFDFGGGGGGGCCGGGGGGGGGGGGGGGGGGGGGDG8F8FFGFGGGEFDDFGGGFGGGFGGCGGGGGG@FGEEGCF,ECDGGGGGGEE8DED6EFDFGGDEE6EGGGGDGGGEBFGGGGGCGGG8CAC6+,>D,@F?FGF,@;9FG9*@F79DCFCFFDFC8DGFC>C7;FFFF?4@FF*+==@BFGGFGG3AAFGFB)945A@((6:DEEAF+7<071?4A>>F4:46<<A<)6<A>0).#####
@M06045:235:000000000-JCY5N:1:1101:24859:6136 2:N:0:CTCAGA
GGTAGCGCTGCGTTCTTCATCGATGCTGGAGCCAAGAGATCCGTTGTTAAAAGTTTTGACAGTTCGCTAAGAACACTCAGAAGTATCGTCGGGTTCGAAAACAGAGATTCTGATGAGACCGGCGGGCACCCTTGCGGGAGCCGCCGAAGCAACAGGTATAGTAGTTCACAAAGGGTAGAGAGTGTAGTACTCAGTAATGATCCCTCCGCTGGTTCACCAACGGAGACCTTGTTACGACTTTTACTTCCTCTAAATGACCAAGATTCCGCTGCCAGATCGTAAGAGCGTCGTGTAGGGGCTC
+
GGGGFGGEGGGGEGGGGGGGGGCGEFGCCEFGGGGFFGGGGGGCFEGGGFGGFFGEE@CFFGGGGGGGGGGFCFGGGGGGGDCFGGGGGGGG>FGGGGGGGGCFF8EGFGAFGGFC@FFG@FF4+@CFGGGGF<F:CEEEGGGGGG8C>GCGGGGGGGGGDC9B9CFCECCCEGGC?ECFDGGGG9FFFBFFGGEFGG9+2<<CCC555*)9CF?7@D>DGGD*57)8@A>6?*9DFF:BGFC?GGG?77*7*6=A=FB:660<9AB45-26(4,4)(3((.42,.99:9(-4(-4#####
@M06045:235:000000000-JCY5N:1:1101:18289:6175 2:N:0:CTCAGA
GGTAGCGCTGCGTTCTTCATCGATGCAAGAGCCTAGAGATCCGTTGTTGAAAGTTTTATTTTATTAAAAAATAAGTTTGTCAGACAAGTTTTTCTAAAGACGAGTTTAAATTCTTTCCACCAGCACTCCCCAGCCTCACCTTGCGGTGTGCCAGAGGACCGAAGTCTGTCCAGTGGAAGCAACAATGGTATAGTTGACAAAAGGGTGTAATAGTTGACTAGAAAATAGATTTTCTATATCACTAATGATCCTTCCGCAGGTTCACCTACGGAAACCTTGTTACGACTTTTACTTCCACTTC
+
GGGGGGGGGGGGGGGGGGGGGGGGGGGGGGGGGGGGGFGGGGGGGGGGGGDCGFGGGGGGGFGGGCFGFG:FGGGGGGGGGGGFGGGGGGGGGGGGAFGGGGD@GGGGGGGGGFGGGFFFGGGGGGGGCFGGGFFFF,FGGGCGGCGGEEGGGGGDCFGGGGGGGGGGGGGGDDFGGGGGFGGG694DF9;CF=@EFCDCFFCEECEGFFGGFFFF>FFGGFGG>>AFFF7B+:BCFA8>FGFF*=8@AFGFFEFF>A@FDFE@>3=AFF;<116;DF2AA<ABBFFFFFFFFFFA#####
@M06045:235:000000000-JCY5N:1:1101:14821:6185 2:N:0:CTCAGA
GGTAGCGCTGCGTTCTTCATCGATGCCAGAGCCTAGAGATCCATCGCTGCAAGTTGTATTGACATTAGTTTATAATGACAAATTGCGTATAAATCACCGTTATTACTAACAGTTCAAAATACTACAACATGCTTAACTGCATTAGACTTTTATATATTTTAAACAGAGTTTGTAATGATGACATATAGACATTCACACGGCATCATAATCATCCGTCAAGACAATAGACACCATATGAACATCCGTACAACAAAACAGTTCACAAGAAGGTATAATAATTTTTGGAACTATTGATTGCCTC
+
GGGGGGGGGGGGGGGGGGGGGGGGGGGGGGGGGGGGGGFGGGGGGGGGGGGGGGGGGGGGGGGGGGGGEGGGGGGGGGGGGGGGGGGGGGGGFGGGGGGGGGGGGGGGGGGGGGGGGGGGGGGGGGGGGGGGGFGGGGGGGGGGGGGGGGGGGGGGGGDFFEGGGGGGGAFGGGGGGGGGGGGGFGGGGGFGFGCFFGGGGGGGGGGGGGGGGGFGFDDGGGFGFFFFFEF5CFFGFFFFCC4A*79?DFGFFFA>AFCCEFEEF>FFFB@C<CEFEEF?EFFFFF<;;<5?4?<)#####
@M06045:235:000000000-JCY5N:1:1101:19625:6226 2:N:0:CTCAGA
GGTAGCGCTGCGTTCTTCATCGATGCCAGAACCAAGAGATCCGTTGTTGAAAGTTTTGATTTATTTATGGTTTTACTCAGAAGTTACATATAGAAACAGAGTTTAGGGGTCCTCTGGCGGGCCGTCCCGTTTTACCGGGAGCGGGCTGATCCGCCGAGGCAACAAGTGGTATGTTCACAGGGGTTTGGGAGTTGTAAACTCGGTAATGATCCCTCCGCTGGTTCACCAACGGAGACCTTGTTACGACTTTTACTTCCTCTAAATGACCAAGATTCCGCACACAGATCGGAAGAGCGCGAAC
+
GGGGGGGGGGGGGGGGGGGGGGGGGGGGGGGGGGGGGGGGGGGGGGGGGGGGGGGGGGGGGGGGGGGGGGGGGGGGGGGGGGGGGGGGGGGGGGGGGGGFGGGGGGGGGGGGGGGGGGGGGGGGGGGGGFGGGGGGGGGGGGGGGGGGGDGGGGGGGGDGGGGGGGCGGGGGGGGGGGGGGGGGEGDGGGGGGGGGGGGGGGGGGGGGFGGGGGFGFGGGGGGGGFFFF:BFEFEGFFFFGGGFGGGFFFGFB<?<BFD<BFBFBAFFFFF?2<A9?0996???>BBF::36:?F(#####
@M06045:235:000000000-JCY5N:1:1101:21859:6236 2:N:0:CTCAGA
GGTAGCGCTGCGTTCTTCATCGATGCGAGAACCAAGAGATCCGTTGTTGAAAGTTTTAACGTTTAATATAAACAATTCAGACAGACTTCAATTGTAACAAAGAGTTTTGTTTTCCTCCCATGGGCGCTCACCAGCCATAAGGCCGACGTGGCAGAGCCATGTCCCATGGAAGCAACAGTAAAAAGGTACACAGTGTGGGTTGATAAAGAATATAAAATTCAATATACATTAATGATCCTTCCGCAGGTTCACCTACGGAAACCTTGTTACGACTTTTACTTCCTCTAAATGACCAATGACA
+
GGGGGGGGGGGGGGGGGGGGGGGGGGGGGGGGGGGGGGGGGGGGGGGGGGGGGGGGGGGGGFGGGGGGGGGGGGGGGGGGGGGGGGGGGGGGGGGGGGGGGGGGGGGGGGGGGGGGGGGGGGFGGGGGGGGGGGGGGGGGGGGGGGGGGGGGGGGGGGGGGGGGGGGGGGGGGGGGGGGGGGGGGGGGGGGGGFGGGGGGGGGGGGGGGGGGGGFGFGGGGGGGGFFFFFFFFFFGFFFFGGGFGGGFFFGFA@FFFD?D@DFFEFFFFFFFB?FBAAAFFF2>BFFFAAFFFBB:#####
@M06045:235:000000000-JCY5N:1:1101:19369:6238 2:N:0:CTCAGA
GGTAGCGCTGCGTTCTTCATCGATGCCAGAACCAAGAGATCCGTTGTTGAAAGTTGTAACTATTAAAGTTTTTCAGACGCTGATTGCAACTGCAATGGGTTTAAATTGTCCAATCGGCGGGCGAACCCGCCGAGGAAACGTAAGTACTCAAAAAACATGGGTAAGAGACAGCAGGACAAAGCCTACAATACTCTAGGTAATGATCCTTCCGCAGGTTCACCTACGGAAACCTTGTTACGACTTTTACTTCCTCTAAATGACCAAGATTCCGTGGGCAGATCGGAAGAGCGTCGTGTCGGTC
+
GGGGGGGGGGGGGGGGGGGGGGGGGGGGGGGGGGGGGGGGGGGGGGGGGGGGGGGGGGGGFGGGGGGGEFGGGGGGGGGGGGGGGGGGGGGGGC:ACEGFGEGGGGGGGGGGGFGGGGGGGGGGGGGGGGGGGGGGGGGGGGGGFGGGGFFCGGGGGGGGGGGGGGGGGGGGGGGEGGGGGGGGGFFGEGGGG?FCFFGFFGG7@FGFFFGGGGF9?CFGGGGGGFFFFBFFFF?GFFDFGGGFGC74B628?)96FF9<B?F??09?4<>FFFF:1?:223:?320:<>>?9(-(#####
@M06045:235:000000000-JCY5N:1:1101:22275:6279 2:N:0:CTCAGA
GGTAGCGCTGCGTTCTTCATCGATGCCAGAACCAAGAGATCCGTTGTTGAAAGTTTGAAAATGTTATTTGATACTCAGAATCCACGATTAATCAAGACTTTAAAGTGGGCCACTGACAGGCGCTCTCCAGAGGTGTGTAACCACCCCCGGCAGTCCGGTTAAAGACAGGCCTGCCAAAGCAACAAAGTAATATATACACAGGGTTGGAGATCGGGCCTGAGAGACCCTAACTCGGTAATGATCCCTCCGCAGGTTCACCTACGGAACATGGTGGTTTTACCGTCGCCGCCAAAAAAATGAT
+
GDFFGA+CF@F:B;;FGGG<6,FF<F<,<,C6E8<6,,C,6CEDGD,,C66;6<;6,,;CFGFFFA<<C<FCFE@FGEA969,,66+6<:,6<6C,5,C,BB<F9?AB@DF@FAA,:5A<FFGGC+5FFEGG?=+C+9EEAFFFGGGD>@C@BDF8=C>8+67E;DEF?+>:DFG?8,3@8:DDEFGB9DEFFF,<EGF:@FCFFD7?6C7?9*:C54*98=*:<FF;A@,+08575>FFF:D=*6C5>375784.093)(,40,(7597(..,-4206-<?<:((((394-,(3(#####
@M06045:235:000000000-JCY5N:1:1101:10512:6307 2:N:0:CTCAGA
GGTAGCGCTGCGTTCTTCATCGATGCTGGAGCCAAGAGATCCGTTGTTGAAAGTTTTAACAGTTCGCTTAGAACACTCAGAAATATCGTCGGGTTCGAACAGAGATTCTGATGATACCGGCGGGCACGCCCCGGGAGGCGCGCCGCCGAAGCAACAGGTATAAAGGTTCACAAAGGGTTATGAGTTATAGTACTCGGTAATGATCCCTCCGCTGGTTCACCAACGGAGACCTTGTTACGACTTTTACTTCCTCTAAATGACCAAGATTCCGCGCGGAGATCGGAAGAGCGTCGGTGGGTGC
+
GGGGGGGGGGGGGGGGGGGGGGGGGGGGGGGGGGGGGGGGGGGGGGGGGGGGGGGGGGGGGGGGGGGGGGGGGGGGGGGGGGGGGGGGGGGGGGGGGGGGGGGGGGGGGGGGGGGGGGGCFFGGGGGGGGGGGGGGGGDGGGGGGGGDG>@ECGGDFGF?EFFFDFFFF9FFGGGGGCEGG7:F:FGGGGGGGFFGGGGGGGG?FGGFFDDGGGFD?GFFDDGGGFF>EB?67=BFBF>>G3DFGGGFFFG8FAFBFFB>AB?:??6?FA?BF6(2999B???::623803:73,(#####
@M06045:235:000000000-JCY5N:1:1101:15455:6313 2:N:0:CTCAGA
GGTAGCGCTGCGTTCTTCATCGATGCCAGAACCAAGAGATCCGTTGTTGAAAGTTTTTATTTATTTGTTTATGTGTCACTCAGAGGAGAAAACCACTAAAGACATAAGAGTTTGGGGCCTCCGGCGGGCGCCTGGTTCCGGGCCCGAAGGCGCCGGGGCGGTCCCGCCGAAGCAACAATATGGTAAGGTTCACAAAGGGTTTGGGAGTTTGTAAACTCGGTAATGATCCCTCCGCTGGTTCACCAACGGAGACCTTGTTACGACTTTTACTTCCTCTAAATGACCAAGATTCCGTGCAGAG
+
GGGGGGGGGGGGGGGGGGGGGGGGGGGGGGGGGGGGGGGGGGGGFFGGGGGGGGGGGGGGGGGGGGGGGGGGGGGGGGGGGFGGGGGGGGGGGGGGGGGGGGGGGGGGGGGGGGGGGGGGGGGGGGGGDGGGGGGGGGGGGGGGGGGGGGGGGGGGGGGGGGGGGGGGEEGGGGGGGCGGFCGFGFGGGFGGGG?EGFGGGGGGGDECFFGCDFFGFGGGGGCGGF6943>@DFFGEEFFGGFFDGGDBED3<6F)*69AFFF>(8@F@AAA<84AFB<B9)).2,8:37<AF:)(#####
@M06045:235:000000000-JCY5N:1:1101:4685:6322 2:N:0:CTCAGA
GGTAGCGCTGCGTTCTTCATCGATGCCAGAACCAAGAGATCCGTTGTTGAAAGTTTTGCTTTTATTTAACAAATAATACTTAGATTGAGACACGTTTGGTTAAGATTTTAAAAGTTTGGCTATCGACGAGCGCGGACCAGAGGGCCGATCAAGGTACCCCCCGGCGGTCCATTACAGACGGGCTCGCCGAAGCAACAGTGGTCAGGTAGACAAAGGGTTGGGAGGTCGGGCCGCGAGGGACCCTAACTCGTTAATGATCCTTCCGCAGTTTCACCTACGGCAACCTTGTTACGAACTAGCT
+
GFGGGGGGGGGGGGGGGGGFGGGGG>FF@EFGGGGFGGGFGGGCEFGGCDGGGGGGGGGEGGEFGGGFGGGFFCGGGGGCGGGGCFGGEF@FGD<FGGCEGGGFFGGGGGGGGAFFGDEGGGC@FGEEGGGEGDGGGGGCDFG7CGGCEGCFGEEGG836C+@CCGD8C8,;,CFC<;CG=EEG>8BGG5**?FFFGFEFGGFF6?3C6>DCCC?4>54CG35<)7>:5(,7;BB3::).1*9?F4<8?)C@F?*)**.6))).30)5))6<4)..4:?((7(8(.)662246(((#####
@M06045:235:000000000-JCY5N:1:1101:18627:6338 2:N:0:CTCAGA
GGTAGCGCTGCGTTCTTCATCGATGCCAGAACCAAGAGATCCGTTGTTGAAAGTTTTGATTTATTTATGGTTTTACTCAGAAGTTACATATAGAAACAGAGTTTAGGGGTCCTCTGGCGGGCCGTCCCGTTTTACCGGGAGCGGGCTGATCCGCCGAGGCAACAAGTGGTATGTTCACAGGGGTTTGGGAGTTGTAAACTCGGTAATGATCCCTCCGCTGGTTCACCAACGGAGACCTTGTTACGACTTTTACTTCCTCTAAATGACCAAGATTCCGCCCTGAGATCGGAAGAGCGAACAT
+
GGGGGGGGGGGGGGGGGGGGGGGGGGGGGGGGGGGGGGGGGGGFGGGGGGGGGGGFFGGGGGGGGGGGGGGGGGGGGGGGGGGGGGGGGGGGGGGGGGGGGGGGGGGGGFGGGGGGGGGGGGGGGGGGGF<FGGGGGGGGGGGGGGGGGGGGGGGGGGGGGGGFGGGGGCGGCFFDGGGGGGGEGGGGGGGGGGGGGGGGGGGGGGGGGGGGGGFDFGGGG5CDC?FFFFFFBBFGFF?FFGGFDF355FGFFFFFFF<97ABBAAFFF<08744<?F:9>02(.6<?:??F111,#####
@M06045:235:000000000-JCY5N:1:1101:8065:6347 2:N:0:CTCAGA
GGTAGCGCTGCGTTCTTCATCGATGCCAGAACCAAGAGATCCGTTGTTGAAAGTTTTGACTTATTCAGTACAGAAGACTCAGAGAGGCCATTAATGCAATTGTTTGGTTTACCTCCGGCGGGCGCCCGCGAGGGCCGGGGGGCGCCGGGAAGGACCCGGGCCGCCCGCCGAAGCAACGGTTTAGGTAACGTTCACAATGGTTTAGGGAGTTTTGCAACTCTGTAATGATCCCTCCGCTGGTTCACCAACGGAGACCTTGTTACGACTTTTACTTCCTCTAAATGACCAAGATTCCCAGGCG
+
GGGGGGGGGFGGGGGGGGGGGGGGGGGFGGGGGGGGGGGGGGGDGDGGFCGGGGGGGGGGGGGGCFGGGGGGGGGGGGFGDFGGFGEGGCFGGGGGGFGGGGGGGGCFFGFGGGGGGGGGCGGGGGGGGGDGEEGGGGECC:C8?EC>EG5CCCFGGGGGGEGGGGGGGG5CGDGGGGEECEFGGFFGGG6CG6:?<:FCFGCF7C5CC5CFGGFG=76C>FGGGFFF=AFF4@@7>D)7>C77F:4<B:9>B9@14?BF<AA6<1.0=AA2))).66)3:<96)44??B7<94:)#####
@M06045:235:000000000-JCY5N:1:1101:20150:6357 2:N:0:CTCAGA
GGTAGCGCTGCGTTCTTCATCGATGCCAGAACCAAGGGATCCGTTGTTGAAAGTTTTGATTCATTTTGTAATGATTCCACTCAGACATGCTAAAATAAAAATCTAGAGTTTGGGTCCCCCGGCGGGCCGCCTGGTTCCGGGGTGTAAAGCCCGGGGCGAGAACCCGCCGAAGCAACGGTTGTAAATGGTATAAGTTCACATGGGGTTTGGGAGTTGAAAACTCGGTAATGATCCCTCCGCTGGTTCACCAACGGAGACCTTGTTACGACTTTTACTTCCTCTAAATGACCAAGATTCGCAA
+
GGGGGGGGGGGGGGGGGGGGGGGGGGGGGGGGGGGGGGGGGGGGGGGGGGGGGGGGGGGGGGGGGGGGGGGGGGGGGGGGGGGGGGGGGGGGGGGGGGGGGGGGGGGGGGGGGGGGGGGGGGGGGDGGGGGGGGGGGGGGGGGGGGGGGGGGGGGGGGGGGGGGGGGGGGEGGGGGGGGGGEGGFFGGGGGGGGCGGGGGGGGGGGGGCDGGGGFGFGGGGGGGGFFFFFF==BFFFEEBDCDFGGFFF=FEFFFFFFF?>2-92<D>DF?FAAFAAAB<46<A6<6><BF<6:7:#####
@M06045:235:000000000-JCY5N:1:1101:8136:6367 2:N:0:CTCAGA
GGTAGCGCTGCGTTCTTCATCGATGCGAGAACCAAGAGATCCGTTGTTGAAAGTTTTAACGTTTAATATAAACAATTCAGACAGACTTCAATTGTAACAAAGAGTTTTGTTTTCCTCCCATGGGCGCTCACCAGCCATAAGGCCGACGTGGCAGAGCCATGTCCCATGGAAGCAACAGTAAAAAGGTACACAGTGTGGGTTGATAAAGAATATAAAATTCAATATACATTAATGATCCTTCCGCAGGTTCACCTACGGAAACCTTGTTACGACTTTTACTTCCTCTAAATGACCAAGGCGC
+
GGGGGGGGGGGGFGGGGGGGGGGGGGGGGGGGGGGGGGGGGGGGGGGGGGGGGGGGGGGGG:EFFEGGGGGGGGGGGGGGGGGGGGGGGGGGGGGGGGGGGGGGGFGGGGGGGGGGGGGGGGGGGGGEGGGGGGGGGGGGGGGFGGGGGGGCFGGGGGFGGGFFE9FGGGGGGGGGGFCEEGF6EGGG9EGFGGFFGE?C8CFFGGGGGGF7+CFGFGGFGGGG>FFFFFFFFCFFFFFFFCDEGGGFF*;AF@FFFAFFFF?72ABFFFF?>:?9:<>BFBFFFFB<44442:42#####
@M06045:235:000000000-JCY5N:1:1101:26815:6403 2:N:0:CTCAGA
GGTAGCGCTGCGTTCTTCATCGATGCCAGAACCAAGAGATCCGTTGTTGAAAGTTTTGATTTTTTGTTTGTTTATCAGACTGTTGCAGGTGTTTACAGCGTGTTTCGTGTCCCCGCGGGGCTACCGTTGGGGAAACAGACGAGGTCCCTCCCGCTCCCCGAGGGTACGGGGGAGGGAACCAAGGTACTCATAAAGGCAAGGGTGCTATCTCGACGGGGCCGAAGCCCCACGATAATGATCCTTCCGCAGGTTCACCTACGGAAACCTTGTTACGACTTTTACTTCCTCTAAATGACCCGAT
+
GGGGGGGGGGGGGGGGGGGGGGGGGGGGGGGGGGGGGGGGGGGFGGFGGGGGGFGGGGGGGGGGGGFGCGGGGGGGGGGGGGGGGGGGGGGGGGGGGGGGGGGGGGGGGGGGGGGGGGGGGGGGGGFCGGGGGGGGGGGGGGGGGGGGGGGGGGGGGGGGGGDCGGGGGGGGGGGGGGGGFGFGGGG?FGGGFGGGG=FFGGGGGCGGGGGGGGDGFGDDGCDDGFFF@>BDFE@FFFFFGFGFGGGFEEF?B94<6FB?BF:><??FFD2:B:?90<<><A2--4)5<7A24:94#####
@M06045:235:000000000-JCY5N:1:1101:24882:6431 2:N:0:CTCAGA
GGTAGCGCTGCGTTCTTCATCGATGCCAGAGCCAAGAGATCCGTTGTTGAAAGTTTTGATTCATTTTGTTTTCGGGCTTTCGCCCCTCAGAGATTCACAATAAAATCAGAGTTTGGTTGTCCCCGGCGGACGCCCGGAGCCCGGAGGCACCGCGCGCTGAGCCCGCCGAGGGAAAGATAGGTATGTTCACAATGGGTTGGAGAGCCTAGGGCACTCTTGTCATGATCCCTCCGCTGATTCACCCACGGAGACATCGTTACGACCTTTACTTCCTCCAAATGACCAAGATTCAGACCCCTCA
+
F@6CEFGGGEDGGGG@FCF9<EFE<FFFD@8@EFE86@6@@,CCFE@FEA9@EFFGFC,@FEFGAFFE@E,6CFEGG7EFEEE@CCC@EA?=FGEF9BFAF9,CEEF9A,EFDFCCD?:FD9EGC7C+F7@CCB:+@F+>@@8++3::>4*>>>C58E7=,B8:8C**=8CBE2***210+<?:F+CECE+++<C63AC*<*<*/:*2:5C4*9?F**:::7**:F=/?>7B@@>3>?*=*2*)/1)5))97))*,7@?:<(4(986*92<A84)(,4))))44:<6(5.--)4,(#####
@M06045:235:000000000-JCY5N:1:1101:24827:6440 2:N:0:CTCAGA
GGTAGCGCTGCGTTCTTCATCGATGCCAGAACCAAGAGATCCGTTGTTGAAAGTTTTGATTTATTTATGGTCTTACTCAGAAGTTACATATAGAAACAGAGTTTAGGGGTCCTCTGGCGGGCCGTCCCGTTTTACCGGGAGCGGGCTGATCCGCCGAGGCAACAAGTGGTATGTTCACAGGGGTTTGGGAGTTGTAAACTCGGTAATGATCCCTCCGCTGGTTCACCAACGGAGACCTTGTTACGACTTTTACTTCCTCTAAATGACCAAGATTCCGGTACCAGATCGGAAGAGCGCGCCC
+
GGGGGGGGGGGGGGGGGGGGGGGGGGGGGGGGGGGGGGGGGGGFGGGGGGGGGGGGGGGGFGGGGGGGGGGGGGGGGGGGGGGGGGGGGGGGGDFGGGGGGGGGGGGGGGGGGGGGFGEEGGGGGGGGGFGGGGGGGGGGGGGGGGGGGGGGGGGGGGGG5CGGGGFGGGGGGGGGGGGGGGGEDGDGGGGGGGGGGGGGGGGGGGGGGGGGGGFG>GGGGGGGGFFFFF?B:7>GFFFF:FCFGDDBEFGF=<FAFFFAA<AB<57FFB8:><>BFFFF:<AFF?><BB<928?1#####
@M06045:235:000000000-JCY5N:1:1101:8852:6441 2:N:0:CTCAGA
GGTAGCGCTGCGTTCTTCATCGATGCCAGAACCAAGAGATCCGTTGTTGAAAGTTTTGATTTATTTGTTTGTTTTACTCAGAAGTTCCACTAAAAACAGAGTTTAGGGGTCCTCGGGCGGGCCGTCCCTTTTTACGGGGCGCGGGCTGATCCGCCGAGACAACGTATAGGTATGTTCACAGGGGTTTGGGAGTTGTAAACTCGGTAATGATCCCTCCGCTGGTTCACCAACGGAGACCTTGTTACGACTTTTACTTCCTCTAAATGACCAAGATTCCGAGTTCAGATCGGAAGAGGGATGC
+
GGGGGGGGGGGGGGGGGGGGGGGGGGGGGGGGGGGGGGGGFGGGGGGGGGCGFFGGGGGGGGGGGGGGGGGGGGGGGGGGGGGGGGGGGGGGGGGGGGGGGGGGGGGGGGGGGGGGGGGDCFFFGGGGGGGGGGGGGGGGGDGGGGGGGGGGGFGDEEDGGGGGFFCCFGGFGGGGGFGFGGGGGGGGGGGE*CEFFCFC?CEDEC*:EFGGGGFGFGGGCGGGGBFF@BFFFDBGFFFFGFGFG3*7BDGF?AB4*9<AF>F<ABFFF:?108AF<>62:1.-646?<((,((((#####
@M06045:235:000000000-JCY5N:1:1101:23247:6443 2:N:0:CTCAGA
GGTAGCGCTGCGTTCTTCATCGATGCCAGAACCAAGAGATCCGTTGTTGAAAGTTGTAACTATTAAAGTTTTTCAGACGCTGATTGCAACTGCAATGGGTTTAAATTGTCCAATCGGCGGGCGAACCCGCCGAGGAAACGTAAGTACTCAAAAAACATGGGTAAGAGACAGCAGGACAAAGCCTACAATACTCTAGGTAATGATCCTTCCGCAGGTTCACCTACGGAAACCTTGTTACGACTTTTACTTCCTCTAAATGACCAAGATTCCGCGGACAGATCGGAAGAGCGTCGTGGCGTCC
+
GGGGGGGGGGGGGGGGGGGGGGGGGGGGGGGGGGGGGGGGFGGGGGGGGGGGGGGGGGGGGGGGGCGGGGGGGGGGGGGGGGGGGGGGGGGGGECEE?FFEEGGGGGGGGGGFGGGGGEGGGGGGGGGGGGGGGGGGFGGFFFGGGGGGCGGGGGGGGGDGFDFGFFGGGGGGGGGGGGGGFGGGGGGGGGGGGGEGFGGEGG9CFEFGGGGGGFC?G=CGGCCC>DFE?BFFF?GBFFFGD3=FF7*9@F64<4>FF)4<??FF14@F2.499B661<<?:::<;08:69B3(,(#####
@M06045:235:000000000-JCY5N:1:1101:16190:6453 2:N:0:CTCAGA
GGTAGCGCTGCGTTCTTCATCGATGCCAGAGCCAAGAGATCCGTTGCTGAAAGTTTTGATTGCTTATTTATAAAGACTCAGAAGATTCCGCTAGAAAACAAGAGTTTGGCCTCCGGCGGGCGCCCGCGGTGGGGCCCAGGGGCGCCCGGGGGGTAAACCCCGGAGCCGCCCGCCGAAGCAACGGTTTAGGTAACGTTCACAATGGTTTAGGGAGTTTTGCAACTCTGTAATGATCCCTCCGCTGGTTCACCAACGGAGACCTTGTTACGACTTTTACTTCCTCTAAATGACCAAGATCGTC
+
GGGGGGGGEGGGGEFGFFGGGCFFFGGFGFGGGGGGGGFGGFEGGGGGCFAFGEFGGGFGFFGGGGGGGGGFGGGGGGGGGGGGGGFGG@FGGGGGGGGGGGGGGGGGGGGGGGGGEGGCGEGGGGGGGGGGGGGGGGFGGGGGGGGGECEECGCEGGGDGGDGD>CCE>EGGGGGG88CFFEGEGGGGGFGGGGFGG6C+0AFFGC5CD45<7554FGGGFD<C?FFFFA?FFFGFFF5DD*77DFF@?DFF::B>5>:637<9A@4)(23046674<4<FFF4944)6A2?113#####
@M06045:235:000000000-JCY5N:1:1101:24069:6461 2:N:0:CTCAGA
GGTAGCGCTGCGTTCTTCATCGATGCGAGAGCCAAGAGATCCGTTGTTGAAAGTTGTATTTTTGAATTATGTTTATTCAGAAATAGATATTCAGACAAACTGCTTTAAAGGTGTTAAGTTAATCAAACCCTCTTGGCTTTTTAATGCCAGAGAGTTCAAAAACGTTGCACACAAGGTGGATATGGATTTTTTTAAAGAGTGCCATAAAACACTCAATTATGAATGATCCTTCCGCAGGTTCACCTACGGAAACCTTGTTACGACTTTTACTTCCTCTAAATGACCAAGATTCCGGGTAAGA
+
GGGGGGGGGGGGGGGGGGGGGGGGGGGGGGGGGGGGGGGGGGGFGGGGGGGGGGGGGGGGGGGGGGGGGGGGGFGGGGGGGGGGGGGFCFGGGGGGGGGGGGGGGGGGGGGGGGGGGGGGGGGGGGGGGGGGGGGGGGGGGGGGGGGGFGGGGGEGGGGGGGGGEGFGGGGGGGGGDFGG?FGFGCCDFGGCEGFGCF6DFGFGGFGGGGGGFFFFFGGGGGGFFFFFFFFFFFFG>EFFGFGFFGGFFFGFF@5<FFEFFF?9?@FFFFFF)74..;C77?E3=E<13<>2<0;(#####
@M06045:235:000000000-JCY5N:1:1101:17277:6472 2:N:0:CTCAGA
GGTAGCGCTGCGTTCTTCATCGATGCCAGAACCAAGAGATCCGTTGTTGAAAGTTTTGACTTATTCAGTACAGAAGACTCAGAGAGGCCATACAATGCAATAGTTTGGTTTTCCTCCGGCGGGCGCCCGCGAGGGCCGAGGGGCGCCGGGAAGGACCCGGGCCGCCCGCCGAAGCAACGGTTTAGGTAACGTTCACAATGGTTTGGGAGTTTTGCAACTCTGTAATGATCCCTCCGCTGGTTCACCAACGGAGACCTTGTTACGACTTTTACTTCCTCTAAATGACCAAGATTCCCCTCAT
+
GGGGGGGGGGGGGGGGGGGGGFGGGGGGGGGGGGGGGGGGGGGGGGGGGGFGGGGGGGGGGGGGGGGGGGGGGGGGGGGGGGGGGGGGGGGGGGGGGGGFGGGGGGGGGGFGGGGGGGGGGGGGGGGGGGGGGGGGGGGGGGGGGGGGGGEGGGGGGGGGGGGGGGGGGGCEGGGGGGGGGGGGGGGGGGGEFGGGFGGGGGGGGGGGGGG>GC@GFGCGGGGGFF4B=A<FFFFGFFF30:CFGGCFDEGFF>F?FFDFAAABBFBEF<2<<2)546)4A2<A9>BFF:BFFFA)#####
@M06045:235:000000000-JCY5N:1:1101:21711:6484 2:N:0:CTCAGA
GGTAGCGCTGCGTTCTTCATCGATGCCTGAGCCAAGAGATCCGTTGCTGAAAGTTTTATTGGATTGTACTTGTCATTACAACAAGACGGTAATACATTCTAGTAAACGTAGTTAGAGTTTGATATAATAACCGAAGGGAGGCGCTTGGCTAATGCCTAATAACTCTCCGCTTCAGAAGGGTGCACAGGTATGTAAAGGATAGAGAATGTGAGCCTTGGAGGCTACAAATTCACTAATGATCCTTCCGCAGGTTCACCTACGGAAACCTTGTTACGACTTTTACTTCCTCTAAATGACATCT
+
GGGGGGGGGGGGGGGGGGGGGGGGGGGGGGGGGGGGGGGGGGGGGGGGGGGGGFGGGGGGGGGGGGGGGGGGGGGGGGGGGGGGGGGGGGGGGGGGGGGGGGGGGGGGGGGGGCEDFEG?FFFGGGGGGGGGGGGGGGGGGGGGGGGGGGGGGGGFGGGGGGGGGCGGGGGGGGGGGGGGGGGGGGGGFGGGGGFGGGGGGCGGGGGGGGGGFGFGFGFFDGGGGFFFFFFFFFFG66BBGGGFGGGFFADAFEFFFFEFFFFFFFAF4CFFFFFFFFF>2<AFFFAAFFFFAFA4#####
@M06045:235:000000000-JCY5N:1:1101:20501:6488 2:N:0:CTCAGA
GGTAGCGCTGCGTTCTTCATCGATGCCAGAACCAAGAGATCCGTTGTTGAAAGTTTTGACTTATTCAGTACAGAAGACTCAGAGAGGCCATACAATGCAATAGTTTGGTTTTCCTCCGGCGGGCGCCCGCGAGGGCCGAGGGGCGCCGGGAAGGACCCGGGCCGCCCGCCGAAGCAACGGTTTAGGTAACGTTCACAATGGTTTGGGAGTTTTGCAACTCTGTAATGATCCCTCCGCTGGTTCACCAACGGAGACCTTGTTACGACTTTTACTTCCTCTAAATGACCAAGATTCCCCGATG
+
GGGGGGGGGGGGGGGGGGGGGGGGGGGGGGGGGGGGGGGGGGGFGGGGGGGGGGGGGGDGGGGGGGGGGCEGGGGGGGGGGGGGGGGGGGGGGGGGGGGGGDGGGGGGGGGGGGGGGE7FGGGGGGGGGGGGGEEGGGGGGEGG5CEGGGGGGEGGGGGGGGDGGGGCEGEEGEEGGGEG8EC8A:EF@CGGGGGGFFGGGGGGGGGGGGFGFCFDFG4CFGGGGFFFFBFFFFFC:)>B<DGFGCCFDD3.)4><:=4.<>A?(2)<B)-8AF:<2))4:9:4<F?)31126<))#####
@M06045:235:000000000-JCY5N:1:1101:20669:6503 2:N:0:CTCAGA
GGTAGCGCTGCGTTCTTCATCGATGCTGGAGCCAAGAGATCCGTTGTTAAAAGTTTTGACAGTTCGCTAAGAACACTCAGAAGTATCGTCGGGTTCGAAAACAGAGATTCTGATGAGACCGGCGGGCACCCTTGCGGGCGCCGCCGAAGCAACAGGTATAATAGTTCACAAAGGGTAGAGAGTGTAGTACTCAGTAATGATCCCTCCGCTGGTTCACCAACGGAGACCTTGTTACGACTTTTACTTCCTCTAAATGACCAAGATTCCGGACTGAGATCGGAAGAGCGTCGTGTATGCCGTA
+
GGGGGGGGGGGGGGGGGGGGGGGGGGGGGFGGGGFGDG,EFGGGGGGGGGGGGGGGGGGGGGGGGGGGDGGGGGGGGGGGFGGGGFGGGGGGGGGGG,?FGGGGGGGGGGGGGGGGGFGGGGGEGGGDGGGGGGGG>EGGGGGGGEEEGGGGGEGGGG?FFF?BCFFFGGFGGFE9CBEC7=CFGFGGFGFFGG7@CCCG9ECGF6ECGCCDGGFGFGGDDDDDDEF@6>F=FBFGFFFE7FC?0>>FFFGFF<FD=B>2<?()6<FFEF>><?:2)41::03.:?;9(--24()6#####
@M06045:235:000000000-JCY5N:1:1101:6253:6503 2:N:0:CTCAGA
GGTAGCGCTGCGTTCTTCATCGATGCCAGAACCAAGAGATCCGTTGTTGAAAGTTTTGTTTATTTGTGGAAGACTCAGATGGTACAAAAACAGCTAGAATTTTTGGTTGGCCAGCGGCAGGCACCCCCTCGCGGGGGCGAGGCCCTGTCCCACAGGACTGCCTGCCGAAGCACGGTGGACGGGTAGGTAAACCGTGGGTTGGGAGGGGTGACACTCCCGTAATGATCCCTCCGCTGGTTCACCAACGGAGACCCTGTTCCGACGTTTCTTTCCTCTAATAGACCAACATGCCGATCGCCCG
+
GGECC8CFEFEGGGGGGGGF@FFGFGFGGFGGFG,,6C6CFGFGGGCFFCCEFF,CFF@CFFGGFEADGDFFFFCF@D9@@,AEF<9<CF,C<A,?=F9A5?,B=:AFGGF<8?F7CF++8>,4DFEGCFG7FC7:@CF*C:8:**,?:<9,***/2343BGG9CFG>8**+<:EC85*+2::21;>:FG7+2:5/*?E*:CE*:CE319**:4)95>399//2:68*58:>DE>755*@?DF69C3355)0)(0,944)40414(8)0464))).5.))-)))(.(4:(,)-(-(#####
@M06045:235:000000000-JCY5N:1:1101:21443:6532 2:N:0:CTCAGA
GGTAGCGCTGCGTTCTTCATCGATGCTGGAGCCAAGAGATCCGTTGTTGAAAGTTTTAACAGTTCGCTTAGAACACTCAGATGTAACGTCGATTCACAACTAAGAGACTATAATTGGCCGGCGGGCACGCCCGGAGGCGCGCCGCCGAAGCAACTAGGTATAATGGTTCACAAAGGGTTATGAGTTGTAAAGACTCGGTAATGATCCCTCCGCTGGTTCACCAACGGAGACCTTGTTACGACTTTTACTTCCTCTAAATGACCAAGATTCCGGACACAGATCGGAAGCGCGTCGTGAGGCA
+
CGGGGGGGGEGGGGGGGGGGGFFGGGGGGCEGCFGGGFGFGGFGGCF8EGGGDEEAFEGFGGFGGGGGDFFAEFGGGGGCFAFGGGGGCFEGGGGGGGFGCFCFDA?<FFEF<DFEGGGGEGCF+FEEGD=>:=:CFFGGGGGCGGG5CGE7FFGGGGC,CEGFFFCFGF99CF?FGFF8FFE<29?BCEF9FG+ACCECEFEG?C9C07CCG<BG7:::CG6FGFF))-:74=?>F?@@FC57>C7?FBF?6<=4=*:AFA050:F9@<4:9:;2(21,)5,2((-(,(,--(,-#####
@M06045:235:000000000-JCY5N:1:1101:3831:6546 2:N:0:CTCAGA
GGTAGCGCTGCGTTCTTCATCGATGCCAGAACCAAGAGATCCGTTGTTGAAAGTTTTGATTTATTTATGGTTTTACTCAGAAGTTACATATAGAAACAGAGTTTAGGGGTCCTCTGGCGGGCCGTCCCGTTTTACCGGGAGCGGGCTGATCCGCCGAGGCAACAAGTGGTATGTTCACAGGGGTTTGGGAGTTGTAAACTCGGTAATGATCCCTCCGCTGGTTCACCAACGGAGACCTTGTTACGACTTTTACTTCCTCTAAATGACCAAGATTCCGTGTTTAGATCGGAAGAGCGTACTC
+
GGGGGGGGGGGGEFGGGGGGGGGGGGGDFFGGGGFG8ECFGFGEGE7FGGGF@C,FEFBGCFGGGFGFGGDFFGGGGGGGFAFFEEGFFF<<EFGGGGGGGGGGGGGDDGFGGGGFFGGGGCF>FG=FG<,DFGGGGGGGEEEEEEGGDFGGGGGG5=>EGGGGGG9;?FEF@CFFC,,<@EDE5CEGGGG8CGGGGG?@F*=>5*9CFFCGGFFD37DDGF*2*7?=;:?E@DFFF?67:F>?GCD)79F*=<FA?9665>AA<AF?6(2()6)6:),4(.).))486<11::((#####
@M06045:235:000000000-JCY5N:1:1101:22516:6546 2:N:0:CTCAGA
GGTAGCGCTGCGTTCTTCATCGATGCCAGAACCAAGAGATCCGTTGTTGAAAGTTTTTATTTATTTGTAAAAACTACTCAGAAGATTCCAAAATAAAACAAGAGTTAAGTTTCCTAGGCGGGCGCCTGATCCGGGGCACACGAGGCGCCCGGGGCAATCCCGCCGAAGCAACAGTAGGTATGTTCACATGGGTTTGGGAGTTGTAAACTCGGTAATGATCCCTCCGCTGGTTCACCAACGGAGACCTTGTTACGACTTTTACTTCCTCTAAATGACCAAGATTACGGCTTAAGATCCATAG
+
FFGGCFGGGGGGGEEGGGGFFGGGGGGGGGGGGG8FFGGGGGGGGGGGGGGGGGGGGGGGDFGGFEEFGGGGGGGGGGGGGGGGFFGGGGGGGFGGGGGGGGGGGGGGGGFCF9CFFGGGGDGGGGGGFFGGGGCGGGGGGGGGEEGGGGG8E:EG8DFC6EGEEGCGGGCGGG<FGFGGGGGG9EGFDFFFFECGGDGEGGGGGG?FGC*9DF>FFGGGCFDGDDF>>>:FFFF>F47>DC/)9CF??7C?F63;:>AADAF<<AFF4AAA<2>FFF62479)-3:;>>)64<<-#####
@M06045:235:000000000-JCY5N:1:1101:16415:6560 2:N:0:CTCAGA
GGTAGCGCTGCGTTCTTCATCGATGCGAGAGCCAAGAGATCCGTTGTTGAAAGTTGTATTTGAATTGTTTATTCATAATAGTTTTCAGACAGACAGTTAAAAAATAAGTTGATGTTTGGCCGCTTTCATAAAGAAAACGGCTGACATTGCACACAAGGTGGATATGGATTTAAGAAGTGCCATAAACACTTATTATGAATGATCCTTCCGCAGGTTCACCTACGGAAACCTTGTTACGACTTTTACTTCCTCTAAATGACCAAGATTCCGTGGTGAGATCGGAAGAGCGTCGTGTATGGCC
+
GGGGGGGGGGGGGGGGGGGGGGGGGGGGGGGGGGGGGGGGGGGGGGGGFGGGGGGGGGGGGGGGGGGGGGGGGGGGGGGGGGGGGGGGGGGGGGGGGGGGGGGGGGGGGGGGGGGGGGGGGGGGGGGGGGGGGGGGGGGGGGGGGGGGGGGGGGGGGGGGGGGGGGGGGGGGGGGGGGGGGGGGGGGGGGGGGGGGGGGGGGGGGGGGGGGGGGFGFGGGGGGGGFFFFFFFFFFGFFFFGGGFGGGFFFGFFFFFFAC@FFFF@EFFFFFFBD05:BAFFFFFFF0?>08B914(#####
@M06045:235:000000000-JCY5N:1:1101:17330:6583 2:N:0:CTCAGA
GGTAGCGCTGCGTTCTTCATCGATGCCAGAACCAAGAGATCCGTTGTTGAAAGTTTTAACTTATTTAGTTTGATATAACTCAGAGTGCCATAATAATAACAAGAGTTTAGTGGACCACCGGCAGGCCACCACCGGAGCCGTGACGACCCCGATAGGCCCTGCCGAGGCAACAAAAGGTAAGTTCACATGGGTTTGGGAGTTTTGAAATAACTCTGTAATGATCCCTCCGCTGGTTCACCAACGGAGACCTTGTTACGACTTTTACTTCCTCTAAATGACCAAGGTTCCGGTTGTAGAAGCC
+
GGGGGGGGGGGGGGGGGGGGGGGGGGGGGGGGGGGGGGGGGGGGGGGGGGGFGGGGGGGGGGGGGGGGGGGGGGGGGGGGGGGGGGGGGGGGGGGGGGGGGGGGGGGDFGGGGGGGGGGGGGGGGGGGGGGGGGFGGGGGGGFGCEE=EGE>EDEGGGGGGFDGEGGGGGGGGGGGGFGFGGGFGC?FFGGGG8CDGGGGGGGCEGGFGGGGGGFGFGGGFGDGGFFEDF@DEAFFFF7*99<@9CC5@@GFFAF<E)6<BBB<AFB4?<4:AAB24:)4?F?()6702>>>604-#####
@M06045:235:000000000-JCY5N:1:1101:27513:6599 2:N:0:CTCAGA
GGTAGCGCTGCGTTCTTCATCGATGCCAGAACCAAGAGATCCGTTGTTGAAAGTTTTACATACTTATTCAAGTCGTAAGAATTAGACAAAAGATATCTTAATTGTTGGATAACAAAGTGTTTGAAAAAGCCGTTTGGCAGAAGATAACAAAATCAACTGCCAAAGCAACTTGTACAAATAATAACAAAGGGTGAAGAGAAGAAAGAAGGAATTTTTAATTGATCGTCAAAAAAACAACCAACAAAAAGACCCCCTTATAAACTCAGTAATGATCCTTCCGCAGGTTCACCTACGGAAGCAC
+
GGGGGGGGGGGGGGGGGGGGGGGGGGGGGGGGGGGGGGGGGGGFGGGGGGGGGGGGGGGGGGGGGGGGGGGGGGGGGGGGGGGGGGGGGFGGGGGGGGGGGGGGGGGGGGGGGGGGGGGGGGGGGGGGGGGGGGGGGGGGGGGCFGGGGGGGGGGGGGGGGGGGGFGGGFGGGGGGGGFGGGGGGGGGGGGFGGGGGGGGGGFCFFFFFGFGFGFGFGGGGGDFCFFFFFFFFFFGFFFFGDFAGGGBFFGFE;E@FFCFFF<3<@FAFFCE6<3C?@;?:BB>BB)4<<>FFFB3#####
@M06045:235:000000000-JCY5N:1:1101:26266:6612 2:N:0:CTCAGA
GGTAGCGCTGCGTTCTTCATCGATGCCAGAGCCAAGAGATCCGTTGTTGAAAGTTTTGATTCATTTTGTTTTCGGGCTTTCGCCCCTCAGAGATTCACAATAAAATCAGAGTTTGGTTGTCCCCGGCGGACGCCCGGAGCCCGGAGGCACCGCGCGCTGAGCCCGCCGAGGGAACGATAGGTATGTTCACAATGGGTTGGAGAGCCTAGGGCACTCTGGTAATGATCCCTCCGCTGGTTCACCAACGGAGACCTTGTTACGACTTTTACTTCCTCTAAATGACCAAGATTCCGAACCCATG
+
GGGGGGGGGGGGGGGGGGGGGGGGGGGGGGGGGGGGGGGGGGGFGGGGGGGGGGGGGGGGGGGGGGGGEGGGGGGGGGGGGGGGGGGGGGGGGGGGGGGGGGGGGGGGGGGGGGGGGGGGCFGGGGGGGGGGG@CGGGGGGGGGGCCEGGFGGEGDDCEGGGGGGGGGDG5EGGFEE8CGFGFGGGGGGGF??CFGGGGGGGGGGGGCFGFGGGFGFGGGGGGGGFFFFFFFFFEGFFFFGGGFGGD>EFGFF?F>??<A:6;<BFFFFFDBBFDB<<)<BDFF??F:BAA<?:2(#####
@M06045:235:000000000-JCY5N:1:1101:21944:6630 2:N:0:CTCAGA
GGTAGCGCTGCGTTCTTCATCGATGCTGGAGCCAAGAGATCCGTTGTTGAAAGTTTTAACAGTTCGCTTAGAACACTCAGAAGTATCGTCGGGTTCGAACAGAGATTCTGATAATGCCGGCGGGCACGCCCCGGGAGGCGCGCCGCCGAAGCAACAGGTATGAAGGTTCACAAAGGGTTATGAGTTATAGTACTCGGTAATGATCCCTCCGCTGGTTCACCAACGGAGACCTTGTTACGACTTTTACTTCCTCTAAATGACCAAGATTCCGGTTAGAGATCGGAAGAGCGTCGTGGACAAA
+
GGGGGGGGGGGGGGGGGGGGGGGGGGGGGGGGGGGGGGGGGGGGGGGGGFGFGGGGGGGGGGGGGGGGGGGGGGGGGGGGGGGGGFGGGGGGGGFGGFEGGGGGGGGGGGGGGGGFGGEGGGGDGGGGGGGGGDGGGDFGGGGGGGGGEEGGGCFGFGGGFFFGGCGGGGGC@FGGGFGGGGGFF?CEGGGFGGGEGGGGGGGFG+C7CGGGGGFCFGDFFDGGGFFBDFFFFFFGFFFFGGD?FGGF?FG=FD=)1=467?FF6:=8FD?>1>:<A<2)4314?BBFFF62641(#####
@M06045:235:000000000-JCY5N:1:1101:22535:6640 2:N:0:CTCAGA
GGTAGCGCTGCGTTCTTCATCGATGCGAGAGCCAAGAGATCCGTTGCCAAAAGTTGTTTCATATTTTACTAGTGTCTATAAACACCAATACAATTTGAATCAGACTTCGTTAACAGTCAATTGGTGAGAAAACTTGTTACAAATTCACAAGTGGTTGAAAGTTTGTTACAAATGGAGTCAGGCCTCGAGCCCCGAAAGGCGAGTCCGTTCCCCAAGTGTTTAACTTTTGTAATGATCCTTCCGCAGGTTCACCTACGGAAACCTTGTTACGACTTTTACTTCCTCTAAATTACAAAGGATT
+
GGGGGGGGGGGGGGGGGGGDFGGGGGGGGGGGFGGFGGGGGGGGGDGGGGGGGGGGGGGGGGFGGGGGGGFGGGGGFGGGFDGGGGGGGGGGGDCFFGGGGGGGGGGGGGGGGGGGGFFGGGFGGGGGGFFGGGGGGGGGGGGGGGGGGGGFFGGGGGGGGGGGGGGGGGGGGGGGGGGGGC8ADFGEEGGCEGGGGGCFGGGGGGGGFCGC4*9CFGFGGGGGGFFF>BEFFFFCFFFFDGGFG<5AFFCF=;A@>:?F>@(/;EFFFF??1<?249<>AA2)-67A))).6)-4#####
@M06045:235:000000000-JCY5N:1:1101:8249:6648 2:N:0:CTCAGA
GGTAGCGCTGCGTTCTTCATCGATGCCAGAACCAAGAGATCCGTTGTTGAAAGTTGTAACTATTAAAGTTTTTCAGACGCTGATTGCAACTGCAATGGGTTTAAATTGTCCAATCGGCGGGCGAACCCGCCGAGGAAACGTAAGTACTCAAAAAACATGGGTAAGAGACAGCAGGACAAAGCCTACAATACTCTAGGTAATGATCCTTCCGCAGGTTCACCTACGGAAACCTTGTTACGACTTTTACTTCCTCTAAATGACCAAGATTCCGCAACCAGATCGGGAAGAGCGTCGTGGTCTC
+
GGGGGGGGGGGGGGGGGGGGGGGGGGGGGGGGGGGGGGGGGGGGGGGGGGGGGGGGGGGGGGGGGGGGGGGGGGGGGGGGGGGGGGGGGGGGGFCFFFFGGGGGGGGFGGGGFGGGGGGFGGGGGGGGGGGGGGGGGGGGGGGGGGGGGGGGGGGGGDFGGGGGGGGGGGGGGGGGGCFGFGGDCDFGGGGEGFFGGGGGGC7CFGFGGGGGGDFGFGGFGGGGDFFEF<?FFF@FFFFFGGGFGGGFF@GF?>FAFF)68?BF?<FFFAF?1;1:16:28<<;0>2(82;((((-#####
@M06045:235:000000000-JCY5N:1:1101:21454:6651 2:N:0:CTCAGA
GGTAGCGCTGCGTTCTTCATCGATGCTAGAACCAAGAGATCCGTTGTTAAAAGTTTTTATAGTTCGCTAAGGACACTCAGATGTATCGTCGGGTACAAACAGAGATACTGAAACGCCGGCGGGCCCCCGGAGGAGCCGCCGAAGCAACAAGTTATAATGTTCACAAAGGGTTATGAGTGTAAACTCGGTAATGATCCCTCCGCTGGTTCACCAACGGAGACCTTGTTACGACTTTTACTTCCTCTAAATGACCAAGATTCCGCGGACAGATCGGAAGAGCGTCGTGTAGGGAAAGAGTTAG
+
GGGGDFCGGGGGGGGGGGGGF<EFGGGAG@FGGGGCCGGGFGGCGGGFFGGGG@FGGGGA<FEFGGGFCCGGFGDF,FFFGGGGGGFGFDFGGGFGGCFFGGG?<FFGGGGGGGGCGE>E@:FFGGGGGCDC@@FCFFGGGDGGGGGGFFCBGGGF@FGGGFGGECCGFCC*=CFGGGFGGFGGCEGEGE5BCF+;CFFCEEGGEC:7<>F>=FEGFDGGG5>DFFFFFF?FFFFGFF4FGG=FGGFFFF7*<743>6<AAF?>99>357241(-(-..4(((4-(416A6:8(8(#####
@M06045:235:000000000-JCY5N:1:1101:13399:6663 2:N:0:CTCAGA
GGTAGCGCTGCGTTCTTCATCGATGCCAGAACCAAGAGATCCGTTGTTGAAAGTTTTGTTTCTTGTAATTATACAAAAGGTCGATTTAGACATCACGGTTTGGTACAAGAGTTTTGGAGATTGGGCCGTCGGCGGGCGCTCTCCAGAGGGGCGGTTGCACCCTCCGGCGGTCTGGGAAGACCGTCCCGCCGAAGCAACAATTGGTTTGATTCGACACGGTGTTGGGAGGTCGGGCCGTGGAAGACCCTAGTGCGGTAAGGCTCCCTCCGCAGGTTCACCTACGGAGACCTTGTTCCGAAGA
+
GGGFGGGGGGGGGGGGGGGGFGGGEGGGGGGGGGEGGGG@FGFFGDGGGCFGEFFEFFEFGGGGGFG<FFFGCGGGDFGGGGG+C<DFFFGCFFGFCGGGGGGGGGGFGGF<FGG87=8FFF?:=FFGCGGGGEGC>@EGGGGD,@95:EEGGG:C58<?<EGFDDEG>EGGGDCC*<:8AFECGGGGDGGGGGD6@FFF@<EEFGGGFGG7**)17DD5*9*/C3)77:105)0>BEBD*>D7F4F5))**13<::@2)(..413>D:<(19(.5)-572:?B09(3()))-64-#####
@M06045:235:000000000-JCY5N:1:1101:15466:6681 2:N:0:CTCAGA
GGTAGCGCTGCGTTCTTCATCGATGCCAGAACCAAGAGATCCGTTGTTGAAAGTTTTTACTTATTAAAAGTTACTCAGAGATTACAATTATAAGAGTTATAAGTGCGATTCACAATGGTTTGGGGGTGTACGGCCGAAGCCGACCCTGTAATGATCCCTCCGCTGGTTCACCAACGGAGACCTTGTTACGACTTTTACTTCCTCTAAATGACCAAGATTCCGCCTGAAGATCGGAAGAGCGTCGTGTAGGGAAAGAGTGTAGATCTCGGTGGTCGCCGTATCATTAAAAAAAAAAACTCCT
+
GGGGGGGGGGGGGGGGGGGGGGGGGGGGGGGGGGGGGGGGGGGGGGGGGGGGGGGGGGGGGGGGGGGGGGFGGGGGGGGGGGGGGGGGGGGGGGGGGGGGGGGGGFGGGGGGGGGGGGGGGGGGGGGGGGGGGGGGDGGGGGGGGGGGGGGGGGGGGGGGGGGGGGGGGGGGGGGGGGGDGGGGGGGGGGGGGGGGGGGGGGGGGGFGGGGGGGFGFGGGGGGGGFFFFFFFFDFGBFFFG2CDCDGFFFGFFFF?FFFDFADBA<4>F6:>F<>9<B2(2765<-)6<29B>>F;#####
@M06045:235:000000000-JCY5N:1:1101:4001:6686 2:N:0:CTCAGA
GGTAGCGCTGCGTTCTTCATCGATGCGAGAGCCAAGAGATCCGTTGTTGAAAGTTGTATTTGAATTGTTTATTCATAATAGTTTTCAGACAGACAGTTAAAAAATAAGTTGGTGTTTGGCCGCTTTCATAAAGAAAACGGCTGACATTGCACACAAGGTGGATATGGATTTAAGAAGTGCCATAAACACTTATTATGAATGATCCTTCCGCAGGTTCACCTACGGAAACCTTGTTACGACTTTTACTTCCTCTACATGACCAAGATTCCGCTCGCAGATCGGAAGAGCTGCGTGTCTCCGA
+
F+@FGCFDFFEGCGGDEFFGGFGG9F@,C@+DFGFGGGG9FGCGGGGGG<FEGFGFFFGGCFD99FAFGGGGG<EGGCG,A@E<9,@@F@FGFGGGGAFFG9F7,,C<AFGFGCEEE<FCFEGGGGGGGFFGGGGAAFFBEG>EDG>FGGGGGGGGGGB8BCFF;DEFGGGEGFGGG,@FFG76DACGGFGGGGGFFDD,@AEFGG<FCDG>D79CF>DGGGGGGEEB?BDFF8;7CA5?*87@DF7A8=+;+7+.;F<E@@6,1==A7;<FFBF1((..380(,(8?25(9424(#####
@M06045:235:000000000-JCY5N:1:1101:10419:6693 2:N:0:CTCAGA
GGTAGCGCTGCGTTCTTCATCGATGCTGGAGCCAAGAGATCCGTTGTTGAAAGTTTTAACAGTTCGCTTAGAACACTCAGAAGTATCGTCGGGTTCGAACAGAGATTCTGATAATGCCGACGGGCACGCCCCGAGAGGCGCGCCGCCGAAGCAACAGGTATGAAGGTTCACAAAGGGTTATGAGTTATAGTACTCGGTAATGATCCCTCCGCTGGTTCACCAACGGAGACCTTGTTACGACTTTTACTTCCTCTAAATGACCAAGATTCCGTAGTCAGATCGGAAGAGCGTCGTGGTCGCA
+
GGGGGGGGGGGGGGGGGGGGGGGGGGGGGGGGGGGGGGGGGGGGGGGGGGGGGGGGGGGGGGGGGGGGGGGGGGGGGGGGGGGGGGGGGGGGGGGGGGGGGGGGGGGGGGGGGGGGGGGGGGGGGGGGGGGGGGGGGGGGGGGGGGGGGGGGGGGGGGGGGGGGGGGGGGGGGGGGGGGGGGGG?FGGGGGGGGGGGGFGGGGGGFF*7DDGGGFG?GGGF*CDGEE5>:?FFFFGFFFFGD<FGGFFF7FFFA?AFFFAF??<07?@FB?:11?44:<4281:?9(,307(346(#####
@M06045:235:000000000-JCY5N:1:1101:18219:6716 2:N:0:CTCAGA
GGTAGCGCTGCGTTCTTCATCGATGCCAGAACCAAGAGATCCGTTGTTGAAAGTTGTAATTATTAATTTGTTACTGACGCTGATTGCAATTACAAAAGGTTTATGTTTGTCCTAGTGGTGGGCGAACCCACCAAGGAAACAAGAAGTACGCAAAAGACAAGGGTGAATAATTCAGCAAGGCTGTAACCCCGAGAGGTTCCAGCCCGCCTTCATATTTGTGTGATGATCCCTCCGCAGGTTCACCTACGGAGACCTTGTTACGCCTTTTACTTCCTCTAAATGACCAAGATTCCGTCCCATC
+
GGGGGGGGGGGGFEGGGGGGGGGGFGGGGGGGGGGGCGGGGGGGGGGGGFAFGGGGGFFGGGGGGGGGGGGGGGGGGGGGGGGGGDFGGGGGGGGFCFGGGGGGGGGGGGGGFGGGGFGGGGGDGGGGGGGGGGGFGGGGFGGBF8DGGGGGGGGG=FGGFGGGGD>>EGGGCFFGGGFE6DFGGFFEGGEGGGEGGGGGGFGFGGGDGDGGG:FGA@:89CD7:A6>F;EFFFFDEFFFGDFF=6CEFF:B@BFFFFFFFF((38?FFFAAFFBFFFAB>25>?BBFB?FA9>32#####
@M06045:235:000000000-JCY5N:1:1101:23621:6722 2:N:0:CTCAGA
GGTAGCGCTGCGTTCTTCATCGATGCCAGAACCAAGAGATCCGTTGTTGAAAGTTTTATTTTATTAAAAAATAAGTTTGTCAGACAAGTTTTTCTAAAGACGAGTTTAAATTCTTTCCACCAGCACTCCCCAGCCTCACCTTGCGGTGTGCCAGAGGACCGAAGTCTGTCCAGTGGAAGCAACAATGGTATAGTTGACAAAAGGGTGTAATAGTTGACTAGAAAATAGATTTTCTATATCACTAATGATCCTTCCGCAGGTTCACCTACGGAAACCTTGTTACGACTTTTACTTCCGCCGC
+
GGGGGGGGGGGGGGGGGGGGGGGGGGGGGGGGGGGGGGGGGGGFGGGGGGGGGGGGGGGGGGGGGGGGGGGGGGGGGGGGGGGGGGGGEFGGGGGGGGGGGGGGGGGGGGGGGGGGGFGGGGGGGGGGGGGFFGDFFGGGGGGGD6EGGGGGGGGFGGG=EGGGGGCCFGGGGGGGGBFGGGGGG9FGGGFGGGGGGGGGGGGGGECGGFGC>FFGFFGFFFFFGFFFFFFFFFFGFFFFGGGFGGGFFFFFFAFFFF>FFF<AE3=FF<?FFBFFFFAAB<22?1?:A<4>FDF<#####
@M06045:235:000000000-JCY5N:1:1101:18654:6740 2:N:0:CTCAGA
GGTAGCGCTGCGTTCTTCATCGATGCCAGAACCAAGAGATCCGTTGTTAAAAGTTTTAATTTATTAATTAAGTTTACTCAGACTGCAAAGTTACGCAAGAGTTTGAAGTGTCCACCCGGAGCCCCCGCCCGAAGGCAGGGTCGCCCCGGAGGCAACAGAGTCGGACAACAAAGGGTTATGAACATCCCGGTGGTTAGACCGGGGTCACTTGTAATGATCCCTCCGCAGGTTCACCTACGGAGACCTTGTTACGACTTTTACTTCCTCTAAATGACCAAGATTCCGTAGTCAGATCGAGTAT
+
GGGGGGGGGGGGGGGGGGGGGGGGGGGGGGGGGGGGGGGGGGGGGGGGGGGGGGGGGGGGGGGGGGGGGGGGGGGGGGGGGGGGGGGGGGGGGGGGGGGGGEGGGGGGGGGGFGGGGG@FGGGGGGGGGGGGGGEFGGGGGGGGGGGGGEGGGGGGGGGGGGGGGGGGGGGGGGGGGGGGGGGGFFGFGGGGGGGGGGGFGGGGGGGGDGGGGGFGFGGGFFFGGEFFF:DBFFFGFFFFGGGFGCCFFFFFBB@:BFFFAAF<AAFFFFABFFFFF?B2<AD<FB?F?>A<6>?,#####
@M06045:235:000000000-JCY5N:1:1101:12758:6749 2:N:0:CTCAGA
GGTAGCGCTGCGTTCTTCATCGATGCAAGAGCCTAGAGATCCGTTGCCAAAAGTTGTTTTTTATTTTAAAATATAAAAAGACAAGCTTTTATAGGTTATAAAGTCCAATTAAAAATATCAAAAGTTTAAAAATAACGGTGGGTAGTGATTTTACTCACTATCTTCATAAAAAAGAAGACTCTTAACCACACCAGAGACAATTACAGTTCACAATGGGTTGAAAAAAAAAAGGAAATAGTAAAAAGACCCGAAAGTCCGCATCCTAAGTCCTCTTTTTTGTTTGGATTTTGTTAATTGGAGC
+
GGGGFGGGGGGGGGGGGGGGGGGGGGGGGGGGGGGGGGGFGGGGGGGGGGGGGGGGGFGGGGGGGGGGGGGGGGGGGGGGGGGGGGGGGGGGGGGEFGGGGGGG9FGGGGGGGGGFGGFGGGGGFGGGGGGGGGDFGGGEDEGGGGFCCGFGGGGGGGGG9DFGCGGFGGGGGGGGDGDGGGGGGGGGGGDGGF68?:DGGGGGGGGGGFFFGGAGFGGCDGGGGFFDEB3>AFA+8;11CG+;*/>A8>GFB;C)9>99:6>?AFF9*.)6)).<)12:7???BF)44),(46>)#####
@M06045:235:000000000-JCY5N:1:1101:11219:6758 2:N:0:CTCAGA
GGTAGCGCTGCGTTCTTCATCGATGCCAGAACCAAGAGATCCGTTGTTGAAGGTTTTGACTTGTTTTTTTTTGTCACTCAGAAGACTCTGAAAAGTGATTTTTGGGTACTTTCGGCGGCCGTTGGGCGCCCCCCGGGGCCGGCCGCCGAAGCACGTAGAGGTAGGTTCGCAGGGTTTAGAGTAGAAACTCGGTAATGATCCCTCCCCTGGTTCACCAACGGAGACCTTGTTACGACTTTTACTTCCTCTAAATGACCAAGATTCCGTCAGAAGATCGGAAGCGCGTCGTGTAGGGGCGCAC
+
GGEGGGGGGGGGGGGGGGGGGGGGGGGGGFGGGGGGGGGGGGGGEFFGCFGGGFGFGGGGFGGGGGGGGGGGEGGGGFFFGFGGFFEG9F,EFGGGGGCFGGGCGGCFFGFGGGGCEGGDFFC@GECFCFEGGGC@FGD7CEEEGGGGGDGCEFGGGG8?E8<CEF99CC8CEGCCG?GEGEEC7EGF+<;C;FE+:<@9FFGGG*7*7797*>B7=F5*>>553))0@<<F?:3)05@FFFF47CF487:*9AF26?318?:>A>?8>?)64()-4(419(,-4((2(4446<13#####
@M06045:235:000000000-JCY5N:1:1101:17001:6771 2:N:0:CTCAGA
GGTAGCGCTGCGTTCTTCATCGATGCCAGAGCCAAGAGATCCGTTGTTGAAAGTTTTAATTTATTTGCTTGTTTACTCAGAAGATACATATAGCAACAGAATTAGGGGGTCCTCTGGCGGGGGCGGCCCGTTTCACGGGGCCGTCTGTTCCCGCCGAAGCAACGTTTTAGGTATGTTCACAGGGTTGATGAGTTGTTTAGACTCGGTAATGATCCCTCCGCTGGTTCACCAACGGAGACCTTGTTACGACTTTTACTTCCTCTAAATTACCAAGATTCCGTTGTCAGATCGGAAGACTATC
+
GGGGGGGGGGGGGGGGGGGGGGGGGGGGGGGGGGGGGGGGGGGGFGGGGGGGGGGGGGGGGGGGGGGGGGGGGGGGGGGGGGGGGGGGGGGGGGGGGGGGGGGGGGGGGGGGGGGGGGGGGGGGGGGGGGCFGGGGGGGGGGGGGGGGGGGGGGGGGGGGGGGGFGGGFFFGGGGGGGGGGGGGGGGGGGGGGGGGGGGGGGGGGGGGGF*CDF4>?GGGG*>GGFFFFFFFFD@9>BFFGFGFGC>@F:GEFFFFFF24>AAFDFF4?5A9?BF?:2<?)431)6464>?BF0((#####
@M06045:235:000000000-JCY5N:1:1101:16294:6771 2:N:0:CTCAGA
GGTAGCGCTGCGTTCTTCATCGATGCCAGAACCAAGAGATCCGTTGTTGAAAGTTTTGACTTATTCAGTACAGAAGACTCAGAGAGGCCATTAATGCAATAGTTTGGTTTACCTCCGGCGGGCGCCCGCGAGGGCCGGGGGGCGCCGGGAAGGACCCGGGCCGCCCGCCGAAGCAACGGTTTAGGTAACGTTCACAATGGTTTAGGGAGTTTTGCAACTCTGTAATGATCCCTCCGCTGGTTCACCAACGGAGACCTTGTTACGACTTTTACTTCCTCTAAATGACCAAGATTCCCCCGCA
+
GGGGGGGGGGGGGGGGGGGGGGFGGGGGGGGGGGGGGGGGGGGFGGGCGGGGGGGGGGGGGGGGGGGGGGGGGGGGGGGGGGGGGGGGGGGGGGGGGGGGFGGGGGGGGGGGGGGGGGGGGGGGGGGGDFEGGGGGGGGGGGGGGGGGGGGGGGGGGGGGGGGGGGGGGGGGEGGGGGG8E=FGGGGF?EGGGGFGGGFFCE6CGGGGGGFFGFFGFGCCFFG>G=76?4>FFFEDF:EFFGGFGGGF>>DD8253<?)4<<DF:BEBBA)5><-862)4:AA4<)53<<:7-)6)#####
@M06045:235:000000000-JCY5N:1:1101:10536:6772 2:N:0:CTCAGA
GGTAGCGCTGCGTTCTTCATCGATGCCAGAACCAAGAGATCCGTTGTTGAAAGTTTTGATTTATTTATGGTTTTACTCAGAAGTTACATATAGAAACAGAGTTTAGGGGTCCTCTGGCGGGCCGTCCCGTTTTACCGGGAGCGGGCTGATCCGCCGAGGCAACAAGTGGTATGTTCACAGGGGTTTGGGAGTTGTAAACTCGGTAATGATCCCTCCGCTGGTTCACCAACGGAGACCTTGTTACGACTTTTACTTCCTCTAAATGACCAAGATTCCGCGCTGAGATCGGAAGAGCGCCAGA
+
GGGGGGGGGGGGGGGGGGGGGGGGGGGFGGGGGGGGDFGGGGGGGGGGGG<<FEFGGCCFFGGGGGGEGGFGGGGGFGGFGCEFFGGGFGGGGGGFGGGGGGGGGGGFGGGDFFGEGGGGG7BFGGGGGFBFFFGGGGGEEEGGGGGGFGGGGGGDEEGGCFF6EGGGGFG9@CBCFFGFGGGGGGGGGGGEGGGG9CFGGCEGGGGGGD7:DDFGFGGGD<FCFBFF5:?F>7:5FFF4*:7F755>)=FFF)@9BFFF>ADDB<FFF:B<BFB4>F(336>0247?B(11:00(#####
@M06045:235:000000000-JCY5N:1:1101:26336:6810 2:N:0:CTCAGA
GGTAGCGCTGCGTTCTTCATCGATGCCAGAACCAAGAGATCCGTTGTTGAAAGTTGTAACTATTAAAGTTTTTCAGACGCTGATTGCAACTGCAAGTGGTTTTAAAGTGTCCTGACGGCGGGCGGACCCGCCGAGGAAACGAAGGTGCTCAAAAGACATGGGTAAGAGATGGCAGGCAAAGCCCGCAACTCTAGGTAATGATCCTTCCGCAGGTTCACCTACGGAAACCTTGTTACGACTTTTACTTCCTCTAAATGACCAAGATTCCGAGGCAAGATCGGAAGAGCGTCGTGTAGCCGTC
+
GGGGFGGGGGGGGGGGGGGGGGGGGGGGGGGGGGGGGGCGGFGGGGGGGGDGFFFGGGGFGGGGGGFFEFFGGGGGGGGGGGEFGGGGGGGGG9EFGGGFDGFGEFFGDFFFFFGGGGGFEEDGGGGGG@FGGDGG>FFFGC7>EGGG9=CFGGGGGCGGGGFFFFC98;CGFGGGGGGGFFFFGEGDEGGGGCCFGFGGGFGFGGGFEGGDDC@GFGGGGGDGG3;FF:A?=F8DB5>5<FGFGGGFF**6/6F>?F<B)8:0).9?:0,011?F72<(,366:?1,,4,-8B0)#####
@M06045:235:000000000-JCY5N:1:1101:15682:6825 2:N:0:CTCAGA
GGTAGCGCTGCGTTCTTCATCGATGCCAGAACCAAGAGATCCGTTGTTGAAAGTTTTGATTTATTTGTTTGTTTTACTCAGAAGTTCCACTAAAAACAGAGTTTAGGGGTCCTCGGGCGGGCCGTCCCTTTTTACGGGGCGCGGGCTGATCCGCCGAGGCAACGTATAGGTATGTTCACAGGGGTTTGGGAGTTGTAAACTCGGTAATGATCCCTCCGCTGGTTCACCAACGGAGACCTTGTTACGACTTTTACTTCCTCTAAATGACCAAGATTCCGCCTTAAGACCGGAAGAGCTCAGC
+
GGGGGGGGGGGGGGGGGGGGGGGGGGGCGGGGGFGGGGGGDFFFFGGFCFFGFFFGGGDFGGGGGGFFGGGGFGGGGGGGGGGFGGGFFGGGGGGGGGGGGGGGGGFGGGGFGGGGGGGCGGGGGGGGGGGGGFGGGE7EGGG7EGEGGDGGFFGGGGGGCEFGGGGGFFFGCFGGG?F?EGGGGGGEG88>GGGGFFCFGCEEGC=D?D:?09<C@CDDGG*:>6@?F06>>D)1<><*02CFD<<5>DGFFF@<??44)<<)64?FFD0,3?2A24<?F??2<)).4;>9((.(#####
@M06045:235:000000000-JCY5N:1:1101:25635:6832 2:N:0:CTCAGA
GGTAGCGCTGCGTTCTTCATCGATGCCAGAACCAAGAGATCCGTTGTTGAAAGTTGTAACTATTAAAGTTTTTCAGACGCTGATTGCAACTGCAAGTGGTTTTAAAGTGTCCTGACGGCGGGCGGACCCGCCGAGGAAACGAAGGTGCTCAAAAGACATGGGTAAGAGATGGCAGGCAAAGCCCGCAACTCTAGGTAATGATCCTTCCGCAGGTTCACCTACGGAAACCTTGTTACGACTTTTACTTCCTCTAAATGACCAAGATTCCGGCTCAAGATCGGAAGAGCGTCGTGTAGTGACT
+
GGGGFGGGGEGGGGGGGGGGGGGGGGGGGGGGG8CGGGGGGGGFGGGGFFCFGFFGGGGGGFGGGCGGFFFGGGGGGGGGGGGGEGGGGGGGGGDEFGFGGCFGGFGGGGGDGGGGGGGGGGGGGGG7FGG7F<@EEGGGF8CGGGGGEGGFCGFGG?EEFGFCDGFDGFFCFGGGG5CFFDFGGGGGGFGFCFGGGGFFFCFGGFFFGGGGGGFGFGGGGGGGG>DF>?FFFFF>>FD>5FFFGGGFFFGFFAF<6@AF?FF03<FFFF0(23<B<7AFF6114::1969(-.3)#####
@M06045:235:000000000-JCY5N:1:1101:15403:6835 2:N:0:CTCAGA
GGTAGCGCTGCGTTCTTCATCGATGCCAGAACCAAGAGATCCGTTGTTAAAAGTTTTAATTTATTAATTAAGTTTACTCAGACTGCAAAGTTACGCAAGAGTTTGAAGTGTCCACCCGGAGCCCCCGCCCGAAGGCAGGGTCGCCCCGGAGGCAACAGAGTCGGACAACAAAGGGTTATGAACATCCCGGTGGTAAGACCGGGGTCACTTGTAATGATCCCTCCGCAGGTTCACCTACGGAGACCTTGTTACGACTTTTACTTCCTCTAAATGACCAAGATTCCGTTGGAAGATCGCCTTC
+
GGGGGGGGGGGGGGGGGGGGGGGGGGGGGGGGGGGGGGGGGGGGGGGGGGGGGGGGGGGGGGGGGGGGGGGGGGGGGGGGGGGGGGGGGGGGGGGGGGGGGGGGGGGGGGGGGGGGGGGGGGFGGGGGGGGGGGGGGGGGGGGGGGGGGGGGGGGGGGGGFGGGCGGGGGGFFGGGGGGGGGGGGGGGGGG>ECFGGGGGGGGDCE5CFGGFGGF>=7CGGFGGGFFFFBFFF?B46;BFGGGFFGFFFFGFFFFFFFFADFBFB24@?D><A>FFDF??DBAF?:???>)8:22-#####
@M06045:235:000000000-JCY5N:1:1101:9883:6838 2:N:0:CTCAGA
GGTAGCGCTGCGTTCTTCATCGATGCGAGAGCCAAGAGGTCCGTTGTTGAAAGTTGTATTTTGAATTGTTTATTCATAATATTTTTCAGACAAAGAGTTAAAAAATAAAGGTTGATGTTTGGTCGATCTCCATGAAGAAGATCGACTGACATTGCACACAAGGTGGATATGGATTTAAAAAGTGCCATAAAACACTTATTATGAATGATCCTTCCGCAGGTTCACCTACGTAAACCTTGTTACGACTTTTACTTCCTCTAAATGACCAAGATTCCGCTCTCAGATCGGAAGAGCGTCCCAG
+
GGGGGGGGGGGGGGGGGGGGGGGGGGGGGGGGGGGGGGGGGGGGGGGGGGGGGGGGGGGGGGG>FGGGGGGGGGGGGGFFGGGGGGGGGGGGGFFGGGGGGGGGGGGGGGGGGGGGGGGGGGGGGGGGGGGGGGGGGGGGGGGGGGGGGGGGGFFFGGFDFGGGGGGGGGGGGGGGGGGFCEGGGGGGGGGGGGGGGGGGGGGGGGGGGGGGGGFGFGGGGGGGGFAFF>BF>FC9AAFFGGGFGGGBFFCAFFFEFFFF<EFEFFFAF18<<CFFF0;2343;EEBB0364240(#####
@M06045:235:000000000-JCY5N:1:1101:18301:6845 2:N:0:CTCAGA
GGTAGCGCTGCGTTCTTCATCGATGCCAGAGCCAAGAGATCCGTTGCTGAAAGTTTTGATTGCTTATTTATAAAGACTCAGAAGATTCCGCTAGAAAACAAGAGTTTGGCCTCCGGCGGGCGGCGCGGGGGCGCTGGTCCACCCGGCATCCCGCCGAAGCAACATGATATGTTCACAATGGTTTGGAGTTCAGAAGACTCTGTAATGATCCCTCCGCTGGTTCACCAACGGAGACCTTGTTACGACTTTTACTTCCTCTAAATGACCAAGATTCCGTAGCCAGATCGGAAGAGCGGGTACC
+
GGGGGGGGGGGGGGGGGGGGGGGGGGGGGGGGGGGGGGGGGGGGGGGGGGGGGGGGGGGGGGGGGGGG<FGGGGGGGGGGGFFGGGGGGGGGGGGGDFGGGGGGGGGGGGGGGGGGGGGGGEEGEDGGGGGGGGGGGGGGGCFEGGGGGGCFGGGGGEGGGGGGGGGGGGFGGGGGGGGGGGGGGGGGGGGGGGGGGGGGGGGGGFGGGGGGGGFGDGGG<FGGGFFFDFBFF>37?FFFFFFDCCDFBFFFFFFFFFFFFFFAFFF?FFF?DFA?:BB?>B?:>?:BB?>?FFB(#####
@M06045:235:000000000-JCY5N:1:1101:7089:6847 2:N:0:CTCAGA
GGTAGCGCTGCGTTCTTCATCGATGCCAGAACCAAGAGATCCGTTGTTGAAAGTTTTGACTTATTCAGTACAGAAGACTCAGAGAGGCCATACAATGCAATAGTTTGGTTTTCCTCCGGCGGGCGCCCGCGAGGGCCGAGGGGCGCCGGGAAGGACCCGGGCCGCCCGCCGAAGCAACGGTTTAGGTAACGTTCACAATGGTTTGGGAGTTTTGCAACTCTGTAATGATCCCTCCGCTGGTTCACCAACGGAGACCTCGTGACGACTTTTACTTCCTCTAAATGACCAAGCTTCCCGGTAC
+
GFFGG?FGGGGECFFFFEFGGGFGGGGFGFEFGGGGFFFGEGGEGGGGF@F9FFFCFC@AFGGGGGD9<6E9EEGFGFGEFFDD<FGGG<FGGGGG,FFFDEAFGFGDDFFGEFFFGGGGGGGGGGGCGD=7C:+@FEDCG>EGC8*B8:BCC5FF8CGCCDGDDEEGGG5CCGDG?E8E8C=+<+3+3<ECG6+2<<<C?GGF*7**274::*0*/97:**:*:/194<>@77>D3535>77*:CF)5)9557>6@??B(4:0(385*62<<>AA>AA<))6<47:>21(.6A>,#####
@M06045:235:000000000-JCY5N:1:1101:11266:6854 2:N:0:CTCAGA
GGTAGCGCTGCGTTCTTCATCGATGCCGGAACCAAGAGATCCGTTGTTGAAAGTTTTAACGATTAAATAAATCGACTCAGACTGCAACCTTCAGACAGTGTTCGTGTTGGTGTCTCCGGCGGGCGCGGGCCCGGGGGCGAGATGCCCCCCGGCGGCCACGAATGGCGGGCCCGCCGAAGCAACAAGGGACGATAGACACGGGTGGGAGGTTGGCCCGGTTAGGTCCTCACTCGGTAATGATCCTTCCGCAGGTTCACCTACGGAAACCTTGTTACGACTTTTACTTCCTCTAAATTCGAGA
+
GGGGGGGGGGGGGGGGGGGGGGGGGGGGGGGGGGGGGGGGGGGGGGGGGGGGGGGGGGGGGGGGGGGGGGGGGGGGGGGGGGGGGGGGGGGGGGGGGGGGGGGGGGGGGGGGGGGGGGGGGGGGGGGGGGGGGGGGGGGGGGG?CB6BGDGGGDGCEEC8CC>FGGGGGEEEGGGGGGGGGGGGFGF5@FG>>CEGGGGEDG:CEGGGGGGGG*)9;DDDDGGDFFB=F:)17BBF@???*::@G>7>BBDFFF?<FF22>?60:98F:26)6:AB0(-26<)499<<2)))64<)#####
@M06045:235:000000000-JCY5N:1:1101:11596:6857 2:N:0:CTCAGA
GGTAGCGCTGCGTTCTTCATCGATGCGAGAGCCAAGAGATCCGTTGCTGAAAGTTGTATAGTTTTTTATAGGCTTGAAAGCCCATTGACTACATTCTACATCATTCAAATGGAGTGTGTAAAAAACGTAGACCTGGAAATTCAAAGAGAGCCGGCCTTTCGACACAGCAATCCTTGCATCCGCCTTGTTGCCAAAGCGAGAGGTATCCAGACCTACACATAGTTCACAGGTGGAAAGATGATATAAATGACGGGTGTGCACAAATGCCCCTAGAAGCCAGCCACAACCAACGCCACCCATG
+
GGGGGGGGGGGGGGGGGGGGGGGGGGGGGGGGGGGGCGGGGGGGGGGGGGGGGGGGGGGGGGGGGGGGGGGGGGGGGGGGGGGGGGGGGGGGGGGGGGGGGGGGGGFGGGGGGGGGGGGGGGGGGGGFGGGGGGGGFGGGGGGGGGGGGDFGCECEGGGGGGGGGGFGGGGGGGGGGGGGGGFGGGGGGFFGGGGCDGGD5CEGGCFFF**@FFFG6CCFGGCCD888ABEFFFFGFAFFC;:6CGGFFFCEAFD@EFCEE>?0<AF404?F0<DFBB??:(,1:?F0::(,369(#####
@M06045:235:000000000-JCY5N:1:1101:14003:6859 2:N:0:CTCAGA
GGTAGCGCTGCGTTCTTCATCGATGCTGGAGCCAAGAGATCCGTTGTTAAAAGTTTTGACAGTTCGCTAAGAACACTCAGAAGTATCGTCGGGTTCGAAAACAGAGATTCTGATGAGACCGGCGGGCACCCTTGCGGGCGCCGCCGAAGCAACAGGTATAATAGTTCACAAAGGGTAGAGAGTGTAGTACTCAGTAATGATCCCTCCGCTGGTTCACCAACGGAGACCTTGTTACGACTTTTACTTCCTCTAAATGACCAAGATTCCGCCCATAGATCGGAAGAGCGTCGGGGAGGCGGGA
+
GGGGGGGGGGGGGGGGGGGGGGGGGGGGGGGGGGGGGGGGGGGFGGGGGGGGGGGGGGGGGGGGGGGGGGGGGGGGGGGGGGGGGGGGGGGGGFGGGGGGGGGGGGGGGGGGGGGGGGGGGEGGGGGGGGGGGGFGGGGGGGGGGGGGDDEGGGGGFFGGFCGCCGFGGGFGCGGCFGFFEE6EGGG?EFGGGGGGGG7F@FGGGGGG55CD9D=DFGGGGGG3)7>>?FD?FF47>EEEGCD?FGGFBFFFFFF<4B?BF?2<AAFFB((4:74<641?<:(.2149:(((,(-4#####
@M06045:235:000000000-JCY5N:1:1101:25622:6865 2:N:0:CTCAGA
GGTAGCGCTGCGTTCTTCATCGATGCGAGAGCCAAGAGATCCGTTGTTGAAAGTTGTATTTTGAATTAAGTATTCATAATATGTTTCAGACAAAATCACTAAAGTTCTGAGTAGATATAAATCCCAAAGGTGACCACACGGCTTTTGACAGCCGGCAGCCCCCAGAGAGATGACATTGCACACAAGGTGGATATGGATTTTTGAAAGTGCCATAAAAACACTTGATTATGAATGATCCTTCCGCAGGTTCACCTACGGAAACCTTGTTACGACTTTTACTTCCTCTAAATGACCAAACTCT
+
GGGGGGGGGGGGGGGGGGGGGGGGGGGGGGGGGGGGGGGGGGGGGGGGGGGGGGGGGGGGGGGGGGGGGGGGGGGGGGGGFGGGGGGGGGGGGGGGGGGGGGGGGGGGGGGGGGGGGGGGGGFGGFGGGGFFGGAFEGGGGGGGGGGGGGGGFGGGGGGFGGGGGGGGGGGGDGGGGGGGGGGGGGGFGGGGGGGGGGGGGGDGGGGGGFGGGGFGFGGGGGGFCCFFFCC=>FFGFFFF7FCEGGDFFFGFFFF@DFFD;FDDFFFFFF<;BFFFFFFFFA26<AAFBF2AB?04#####
@M06045:235:000000000-JCY5N:1:1101:4076:6876 2:N:0:CTCAGA
GGTAGCGCTGCGTTCTTCATCGATGCCAGAACCAAGAGATCCGTTGTTAAAAGTTTTAATTTATTAATTAAGTTTACTCAGACTGCAAAGTTACGCAAGAGTTTGAAGTGTCCACCCGGAGCCCCCGCCCGAAGGCAGGGTCGCCCCGGAGGCAACAGAGTCGGACAACAAAGGGTTATGAACATCCCGGTGGTTAGACCGGGTTCACTTGTAATGATCCCTCCGCAGGTTCACCTACGGAGACCTTTTTACGACTTTTACTTCCTCTAAATGACCAAGATTCCGATTGTAGATCGCCTGA
+
DGGFEFCEGEGGGCFFFGGG<8<FFGEGGGGGGGGGGGFGGFEGGGGFFCEF,CFGGA,6EEEGGEAFFGGAFEEGG9,B<@FGGCAGFGGFGGGDCCECC9AEAEGGGGCFFA<EFG>FGGGFGGG+4+FEGGGGGGGEGF78C+3BC+@CE+@DCG7FEGC5EEEGG>>,=C:,11DFFGGFCEGCE8:EEGGGGGF?E85/:7CGGG7DF787@FG+;8DGGFDFF0)?FF?GF?B@DDGF7F**09*9<B@FB6:>FFFAA9*66.-6<AA::0(47A263(,(,6A>4))-#####
@M06045:235:000000000-JCY5N:1:1101:3673:6879 2:N:0:CTCAGA
GGTAGCGCTGCGTTCTTCATCGATGCCAGAACCAAGAGATCCGTTGTTGAAAGTTTTGATTCATTTTGTAATGATTCCACTCAGACATGCTAAAATCAAAATCTAGAGTTTGGGTCCCCCGGCGGGCCGCCTGGTTCCGGGGTGTAAAGCCCGGGGCGAGAACCCGCCGAAGCAACGGTTGTAAATGGTATAAGGTCACATGGGGTTTGGGAGTTGAAAACTCGGTAATGATCCTGCCGCTGGTTCACCAACGGAGACCTTTTTACGACTTTTCCTTCCTCTAAATGACCAAGTTTGTTGA
+
GGEFGGGGGGGGGGGGFGGG9EGGGGFC@FFGG?FF<F,F<CFFCCFEF,,FFF<CF8@EFFGDCDFGGFGFGFFFFGGGGG8EEF8FGGF,C<,E,5,:C?FGAEFGGGGD>CGFDFGG7@CFD+>@F7CF+=DFDGCC+@BBEAGA,7>>:CC>*C7*::EFGEGGCE:CC8+;:8C5CE7F@+<6<+<+3<+<9CF00965C:2*:C<4<D@>*:DC70073>)76546@4**)).<5)58>7*89F<>>;3(8.,54)421557>4:>9)-:><?).)5:924<F0)::)66#####
@M06045:235:000000000-JCY5N:1:1101:6553:6904 2:N:0:CTCAGA
GGTAGCGCTGCGTTCTTCATCGATGCGGGAACCAAGAGATCCGTTGTTGAAAGTTTTGATTTATTTATGGTTTTACTCAGAAGTTACATATAGAAACAGAGTTTAGGGGTCCTCTGGCGGGCCGTCCCGTTTTACCGGGAGCGGGCTGATCCGCCGAGGCAACAAGTGGTATGTTCACAGGGGTTTGGGAGTTGTAAACTCGGTAATGATCCCTCCGCTGGTTCACCAACGGAGACCTTGTTACGACTTTTACTTCCTCTAAATGACCAAGATTCCGCGTTCAGATCGGAAGAGCGCTTCG
+
GGGGGGGGGGGGGGGGGGGGGGGGGGGGGGGGGGGGGGGGGGGFGGGGGGGGGGGGGGGGGGGGGGGGGGDGFGGGGGGGGGGGGGGGGGGGGGGGGGGGGGGGGGFGGGGGGGGGFGGGGGGGGGGGGFFGGGGGGGGGGGGGGGGGGGGGGGEGCEGGCCGGFGEFGGFGGGGGGGGGGGGCGGGGGGD8CFGFCGFCFGGGGGGGGGGGGGFD@GDGGFGGGFFFFFFD>EFGFFFFCGGFGGGFE=F@FFF9?=AFA4>BA24<????BFF<(-,(4-:BAFBFF0:90474#####
@M06045:235:000000000-JCY5N:1:1101:25067:6915 2:N:0:CTCAGA
GGTAGCGCTGCGTTCTTCATCGATGCCAGAACCAAGAGATCCGTTGTTGGAAGTTTTGATTTATTTGTTTGTTTTACTCAGAAGTTCCACTAAAAACAGAGTTTAGGGGTCCTCGGGCGGGCCGTCCCTTTTTACGGGGCGCGGGCTGATCCGCCGAGGCAACGTATAGGTATGTTCACAGGGGTTTGGGAGTTGTAAACTCGGTAATGATCCCTCCGCTGGTTCACCAACGGAGACCTTGTTACGACTTTTACTTCCTCTAAATGACCAAGATTCCGCGATCAGATCGGAAGAGCCCGAG
+
GGGGGGGGGDGGGGGGGGGGGGGGGGGGGGGGGGGGCGGGGGGFGEGFGGGGGFFFGGGGGGGGGGGGGGGGGGGGGGGGGGGGGGGGGGGGGDGGGGGGGGFGGG?FGGGGGGGGEDGCGGGGGGGGGDGGGGGGGGECGGGGGGGGGGGGGGGGGGGGGGGGGFGGGGGGGGGFGGGFGGGGEGGGDEEG>CGGGGGFGGGCEGG=FGGGG:FGFGGGCGDGGFFFFFFF>@BDFF:*:F7FGGC@@ECFFBFAFFADFFFFA9FFFB???BFFF:?F60::?<9:F?F2-81.#####
@M06045:235:000000000-JCY5N:1:1101:10459:6916 2:N:0:CTCAGA
GGTAGCGCTGCGTTCTTCATCGATGCCAGAACCAAGAGATCCGTTGTTGAAAGTTTTTATTTATTTGTAAAAACTACTCAGAAGATTCCAAAATAAAACAAGAGTTAAGTTTCCTAGGCGGGCGCCTGATCCGGGGCACACGAGGCGCCCGGGGCAATCCCGCCGAAGCAACAGTAGGTATGTTCACATGGGTTTGGGAGTTGTAAACTCGGTAATGATCCCTCCGCTGGTTCACCAACGGAGACCTTGTTACGACTTTTACTTCCTCTAAATGACCAAGATTCCGCGTGTAGATCTGGGC
+
GGGGGGGGGGGGGGGGGGGGGGGGGGGGGGGGGGGGGGGGGGGGGGGGGGGGGGGGGGGGGGGGGGGGGGGGGGGGGGGGGGGGGGGGGGGGGGGGGGGGGGGGGGGGGGGGGGGGGGGGGDGGGGDGGGGGGCGGGGGGGGDEDEEGGGGGGGGGGGGGGGGGGGGGGGGGGGGGGGGGGGGGGGGFFGGGGGE8EGFEGGGGGCFGGGGGGGFGFGGGGGGGGFFDFFF?FBFGFFFDGGDEGGGFFFGFFFFF>D<DFFFFDFFFF>>A>BFF?FB?FBA)6:?>;BFFBBA6#####
@M06045:235:000000000-JCY5N:1:1101:15807:6918 2:N:0:CTCAGA
GGTAGCGCTGCGTTCTTCATCGATGCCAGAACCAAGAGATCCGTTGTTGAAAGTTTTGATTCATTTTGTAATGATTCCACTCAGACATGCTAAAATAAAAATCTAGAGTTTGGGTCCCCCGGCGGGCCGCCTGGTTCCGGGGTGTAAAGCCCGGGGCGAGAACCCGCCGAAGCAACGGTTGTAAATGGTATAAGTTCACATGGGGTTTGGGAGTTGAAAACTCGGTAATGATCCCTCCGCTGGTTCACCAACGGAGACCTTGTTACGACTTTTACTTCCTCTAAATGACCAAGATTAATGA
+
GGGGGGGGGGGGGGGGGGGFFGGGGGGGGGGGDFFGGGGGGGGECGGCFGGGGDFGGGGGGGGGGGGGGGFFGGGGGGGGGGGGGGGGGGGGFGGGGGGGGGGGGGGGGGGGGGGGGGGGGGGDGFFEGGGCGGGGDGDEGGGGGGFGGG>FCCG5EGCGEE8CCEGGGG>8CGFGGCCEGGGG?<@G?FGGFGCFGCAC+<:CCCEDG:DCDGFFB:DFF79DDFFE?<<=F?F4)<BFDGD57C*9FFG>7>>973(87A:44<BFEFBFA4AFFFA>:6)6:<<>B?F?1336#####
@M06045:235:000000000-JCY5N:1:1101:17388:6936 2:N:0:CTCAGA
GGTAGCGCTGCGTTCTTCATCGATGCGAGAACCAAGGGATCCGTTGTTGAAAGTTTTAACGTTTAATATAAACAATTCAGACAGACTTCAATTGTAACAAAGAGTTTTGTTTTCCTCCCATGGGCGCTCACCAGCCATAAGGCCGACGTGGCAGAGCCATGTCCCATGGAAGCAACAGTAAAAAGGTACACAGTGTGGGTTGATAAAGAATATAAAATTCAATATACATTAATGATCCTTCCGCAGGTTCACCTACGGAAACCTTGTTACGACTTTTACTTCCTCTAAATGACCAAGACGC
+
GGGGGGGGGGGGGGGGGGGGGGGGGGGGGGGGGGGGGGGGGGGGGGGGGGGGGGDFFGGGGGGGGGGGGGGGGGGGGGGGGGGGGGGGGGGGGGGGGGGGGGFGGGGGGGGGGGGGGGGGGGGGGGGGGGGGGGGGGGGGGGGGGGGGGCEGGGGGGGGGGGGGGGGGGGGGGGGGGGGGGGGGGGGGGGGGGFGGGGGGGGGGGGGGGGGCGGFGFGGFFFGGGFFFFFFF=CFGFFFFGGGFGDGFFFGFFFFFEFBFFFFBAAFFFF?FFFFFF<AB99B>-:AFAB<5<?34#####
@M06045:235:000000000-JCY5N:1:1101:5045:6942 2:N:0:CTCAGA
GGTAGCGCTGCGTTCTTCATCGATGCCAGAACCAAGAGATCCGTTGTTGAAAGTTTTGACTTATTTAAAAATCATACTCAGAGAGGCCAATGACTGCAATAGTTTGGTAGCGTCCCCCCGGCGGGCGAGCCCGCCGAAGCAACGACGTCCAGGTAACGTTCGCGATGGTTTAAGGGAGTTTTTACACTCTTTAATGATCCCTCCGCTGGTTCACCAACGGAGACCTTGTTACGACTTTTACTTCCTCTAAATGACCAAGATTCCGGCGGAAGACCGGAAGAGCGGCGGGTAGGGAAGGCAT
+
EGGEDGGGGGGGGGGFEFGGGFGFGGGGGGGFGGGGGGGGGGGFGGGGGGGGGFFFGGGGGAFFGGGGFGFGGGFFFEFCCFGGEGGGFFGFGGGGGGGGCFFGGFEAFG?CGF+FGGFGGGGGG:CFEG:@C+@CCGGG?CFGCEGGGG@FFE;>,/=:EGG>3*=B++3<CGF>8CE69CGGGGGGFGGGGGGFGC79*<CCDGGGGGGGGFFC>/*>D</596=@@AA65)7C:?F7C*:@FFC?=?G?=AF?FF?BBA<B01.))(,4((46>91180.,(4((((-3?((.#####
@M06045:235:000000000-JCY5N:1:1101:27012:6943 2:N:0:CTCAGA
GGTAGCGCTGCGTTCTTCATCGATGCCAGAACCAAGAGATCCGTTGTTGAAAGTTTTGACTTATTCAGTACAGACGACTCCGAGAGGCCATACACTGCAATAGTCTGGTTTTCCTCCGGCGGGCCCCCGCGAGGGCCGAGGGGCGCCGGGAAGTACCCGGGCCGCCCGCCGAAGCAACGGTTTAGGACACGTTCACAATGGGTTGGGAGGTTTGCAACTCTTCAATGATCCATCCGCTGGTTCACCAACGGAGCGCATATTACGACTTTTATTTCCTCTCCATGACAAAGCTACCCCTAGC
+
B:;+@6@FF7@+8C@CC6C6F<F8,6C,6C,CEF@,<C@,CCCF,,BF;@,6CF,C@,,CCE9FGFFC9<<FFF6+878C,,:>B:C@F@8C,,,:59B??F9F<<<BF94?D<CAAFGG@@E>+8++@B++3*@F>FFECG:C5*:88CE71++1+<E5CEE*/2:**:*2**?6+*2*/*;C?8++21*;*;AE+++38*<7CEC4E)>5CD?**79>**0**1=**)-*1/55@>))9*:67:75;))5>(),))(.--5416>;*-))).4.).6((.5237)-.((.))((#####
@M06045:235:000000000-JCY5N:1:1101:13965:6962 2:N:0:CTCAGA
GGTAGCGCTGCGTTCTTCATCGATGCCAGAACCAAGAGATCCGTTGTTGAAAGTTTTGATTTATTTATGGTTTTACTCAGAAGTTACATATAGAAACAGAGTTTAGGGGTCCTCTGGCGGGCCGTCCCGTTTTACCGGGAGCGGGCTGATCCGCCGAGGCAACAAGTGGTATGTTCACAGGGGTTTGGGAGTTGTAAACTCGGTAATGATCCCTCCGCTGGTTCACCAACGGAGACCTTGTTACGACTTTTACTTCCTCTAAATGACCAAGATTCCGATGGTAGATCGGAAGAGCGGCGCG
+
GGGGGGGGGGGGGGGGGGGGGGGGGGGGGGGGGGGGGGGGGGGCFGGGGGGGGFGGGGGGGGGGGGGGGGGGGGGGGGGGGGGGGGGGGGGFGGGGGGGGG<FGFGGGGGGGGGGGGGGGGGGGGGGGGFFFDGGGGGGGGGGGGGGDGGGGGGGGGGGGGGGGGGFFFEFGGGGGDGGGGGGGDGCEGGGGFGGGGFFGDEGGGGC77*?CFGFGFGDDGGFFFFFFFFFFFFFDF4?FGFGFGGG>>FFF?<FFFFF<B>F<BBF6661:B>A<>F:::>A9)46166?>FB:3#####
@M06045:235:000000000-JCY5N:1:1101:7363:6970 2:N:0:CTCAGA
GGTAGCGCTGCGTTCTTCATCGATGCAAGAGCCTAGAGATCCGTTGTTGAAAGTTTTATTTTATTAAAAAATAAGTTTGTCAGACAAGTTTTTCTAAAGACGAGTTTAAATTCTTTCCACCAGCACTCCCCAGCCTCACCTTGCGGTGTGCCAGAGGACCGAAGTCTGTCCAGTGGAAGCAACAATGGTATAGTTGACAAAAGGGTGTAATAGTTGACTAGAAAATAGATTTTCTATATCACTAATGATCCTTCCGCAGGTTCACCTACGGAAACCTTGTTACGACTTTTACTTCCCCGCC
+
GGGGGGGGGGGGGGGGGGGGGGGGGGGGGGGGGGGGGGGGGGGGGGGGGGGGGGGGGGGGGGGGGGGGGGGGGGGGGGGGGGGGGGGGGGGGGGGGGGGGGGGGGGGFGGGGGGGFGGGGGGGGGGGGGGDGGGFFGGGG?FGGDGGDGGGGGGGGGGGGGGGGGGGGGCFGGEGGGGGGFFGFDCGGGGGGGGFCFFGGGFGGGFGGGGGGGGFGFGFFGGGGFFFAF?EFFA6CAF>A@CDFGGGF8FDAFFFFFFB16@<>EAFFFFF?6>F?B>)-6<<3(-42A<4<DF<4#####
@M06045:235:000000000-JCY5N:1:1101:9298:6972 2:N:0:CTCAGA
GGTAGCGCTGCGTTCTTCATCGATGCCAGAACCAAGAGATCCGTTGTTGAAAGTTTTGATTCATTTTTTTTTTTAACCACTCAGAAGATACTTATTAAAAAATTCAGAAGGTTTGGGTCCCCGGCGGGCGCGAAGTCCCGCCGAAGCAACAATTAAAGGTATAATTCACAGGGGTTGGGAGTTGGATAACTCGGTAATGATCCCTCCGCTGGTTCACCAACGGAGACCTTGTTACGACTTTTACTTCCTCTAAATGACCAAGATTCCGGACACAGATCGGAAGAGGGTCGTGTCGGTAGAT
+
GGGGGFGGGGGGGGGGGGGGGGGGGGGGGGGGGFGGGGGGGGGCFGGGGGGEGGEGGGGGGGGGGGGGGGGGGGGGGGGFDGGFGFGGGDFGGDFGGGGGGCFGFFGGGGGGGGGGDGGGGGGGGGGGGGGGGDEGGGGGGGDGDEGG68FGGGGGFGCBFFGCFFFGGFFFGDE5?EC;CCGFFCF9F9+:CEGGEGGGGGGGGFEDDGGGG7=7@CDGGD3/CBFFF)6F=4*9>D>EG777CGG?88C?F<?>FF??081?<D=;<:((,28:)3:0::90(((-(12:((,4#####
@M06045:235:000000000-JCY5N:1:1101:11591:6997 2:N:0:CTCAGA
GGTAGCGCTGCGTTCTTCATCGATGCCAGAACCAAGAGATCCATTGTTGAAAGTTTTGTTTGATTTGTCAAACACTCAGACACACTAGATTCACAGAGGGTTCAGAGGTTCCATCGGCGGGTACGGACCCGGGACACCAGCGGTGATCCCCCGCAGCCACCGGGGCAGACCCGCCCAGGCAACCGAGTGTGGGAGACACGGGTGGAGGGGGCCCAGGGCCCGTCCCCCCCCGCGGGGGGCGGCGGCGGCCGGGCCCCACAGCACCGTTATGATCCCTCCCCCGGGTCTCCTTCGGCTCCAT
+
GGGGGGGGGGGGGGGGGGGGGGGGGGGGGGGGGGGGGGGGGGGGGGGGGGGGGGGGGGGGGGGGGGGGGGGGGGGGGGGGGGGGGGCFGGGGFGGGGGGGGGGGGGGGGFFGGGGGGGGGG+8A:F77CGEED@+=BF+,>@CCCF;,;?G+*>B**=2>,*1>B*4;;6:B85B*8885*=8***1*=;CE>88E>*****2*C719EDG5)))*0*9CC/)1))5536>:)0<G>)755<))))1).><5)4)95)((((,,(())0().6>A1)(4,(--4(((()5).-(((#####
@M06045:235:000000000-JCY5N:1:1101:17929:7002 2:N:0:CTCAGA
GGTAGCGCTGCGTTCTTCATCGATGCCAGAACCAAGAGATCCGTTGTTGAAAGTTTTGATTCATTTGTTTTTGCTTGTGCAACTCAGAGAAGAAATTCCGCCCGCTGGGCGTAATGCAAGAGAGTTTGGGGTCCCTGCGGCGGGCGCCTGGGTCCGGCGCCGGCGCGGGGGCCGGCGGCCGGGGCGTTCCCGCCGAGGCAACTGAGGTAAGGTTCACAGTGGGTTTGGGAGTTGTATAACTCGGTAATGATCCCTCCGCTGGTTCACCAACGGAGACCTTGTTACGACTTTTACTTAGGCC
+
GGGGGGGGGGGGGGGGGGGGGGGGGGGGGCEGGFGGGGGGGGGFGGGGGGGGGGGGGFDGGGGGGGGGGGGGGGGGGGGFGGGGGFGGGGGGGCFGGGGGGGGGGGGGGFGFCFGGGGFGFGGFFFGGGCGGGGGGGFG7CEGGEGGGGFGDEGGEDGBEEGDGECEGGGGCEGGGGECEGGGGGGGDDFFGGGGGGEGE=FGFGGGGFDGGGGFGFFF*:CFDG@FFE0:DFF806@FFFD3779<FFB>FF::7>.-(438<<)979:B:>?01422-6<A)-8:B:(66)5<6#####
@M06045:235:000000000-JCY5N:1:1101:25516:7004 2:N:0:CTCAGA
GGTAGCGCTGCGTTCTTCATCGATGCCAGAACCAAGAGATCCGTTGTTGAAGGTTTTTATTTATTTGTTTATGTGTCACTCAGAGGAGAAAACCACTAAAGACATAAGAGTTTGGGGCCTCCGGCGGGCGCCTGGTTCCGGGCCCGAAGGCGCCGGGGCGGTCCCGCCGAAGCAACAATATGGTAAGGTTCACAAAGGGTTTGGGGGTTTGTAAACTCGGTAATGAACCCTCCGCTGGTTCACCAACGGAGAACCTGTTACGACTTTTACTTTCTCGAAATGACCACGATTCCGGCGTTAC
+
GGGGEGGGGGGDFFEFGGGFGGGGGGGGGGGGGGGGGGGGGGGFFGGGGF9FGEFFFGGGGGGCFFGFFFGGGGF<EFFFFGGGGDF@FGFFDEF@,?<5B6EFAFCFCFF9EFGDG7FFF=:7F>:CCGCFEGG>FFGGGGGEEECC*:7C5BCD8EGDGG>C;C8E5C:**<FFFGGG++<<7@EFCCEFFC<EFFE*A5*:=*:>E5C<FC*CF49CDCCF*9*95<:>>0<<>>FF7:DBGGGEF:C))4)2>FA<<009((/90<A4)).6(,8(,)5)5)((--:4629(#####
@M06045:235:000000000-JCY5N:1:1101:23717:7020 2:N:0:CTCAGA
GGTAGCGCTGCGTTCTTCATCGATGCCAGAACCAAGAGATCCGTTGTTGAAAGTTGTAACTATTAAAGTTTTTCAGACGCTGATTGCAACTGCAAGTGGTTTTAAAGTGTCCTGACGGCGGGCGGACCCGCCGAGGAAACGAAGGTGCTCAAAAGACATGGGTAAGAGATGGCAGGCAAAGCCCGCAACTCTAGGTAATGATCCTTCCGCAGGTTCACCTACGGAAACCTTGTTACGACTTTTACTTCCTCTAAATGACCAAGATTCCGAGGGCAGATCGGAAGGGCGTCGTGTAGGTCCT
+
GGGGGGGGGGGGGGGGGGGGGGGGGGGGGGGGGGGGGGGGGGGGGGGGGGGGGGGGGGGGFGGGGGGGGGGGGGGGFFGGGGGGGGGGGGFGGGGGGGGFGGGGGGGGGGGGGGGGGGGGGGGGGECGGFCEEFGECFGGGECGGGGFGCDFGGFGGFC:FFGGGGCCGGGGCEEGGGGCEEFGGGGGGCGGGGGCFFEFGGGGFGFGGGGDDFFG?G7DFFDDD@D)833@FFF=:@>>GGGF=>FFFFF==A=>?FFFF?(,4<FF?:6623<:4):B610-(4:BF1>,:68<#####
@M06045:235:000000000-JCY5N:1:1101:26131:7055 2:N:0:CTCAGA
GGTAGCGCTGCGTTCTTCATCGATGCCAGAACCAAGAGATCCGTTGTTGAAAGTTGTAACTATTAAAGTTTTTCAGACGCTGATTGCAACTGCAATGGGTTTAAATTGTCCAATCGGCGGGCGAACCCGCCGAGGAAACGTAAGTACTCAAAAAACATGGGTAAGAGACAGCAGGACAAAGCCTACAATACTCTAGGTAATGATCCTTCCGCAGGTTCACCTACGGAAACCTTGTTACGACTTTTACTTCCTCTAAATGACCAAGATTCCGGGCCGAAATCGGAAGAGCGTCGTGTGTGAA
+
GGGGGGGGGGGGGGGGGGGGGGGGGGGGGGGGGGGGGGGGGGGGGGGGGGGGGGGGGGGGGGGGGGGGFFGGGGGGGGGGGGGGGGGGGGGGGC:C?FGFEGGGGGGGGGGGGGGGGGGGGGGGGGGGGGGGGGGG7FGGGGFCFFGGFF@FGFGGGGGGGGGGGGGGGGGGGGGGGFGGGGGGGGGGGGGEFGFGGGFFGGGFGGGGGGGGDDE9@GGGGGFGGF@5>3<FFFFGFFFFDGGFGGFFF?FBFFF4=BAFFFFFF?FFFD(30(41((,,6(32(,1(.44?>01,#####
@M06045:235:000000000-JCY5N:1:1101:14283:7061 2:N:0:CTCAGA
GGTAGCGCTGCGTTCTTCATCGATGCCAGAACCAAGAGATCCGTTGTTGAAAGTTTTGACTTATTCAGTACAGAAGACTCAGAGAGGCCATAAAGTATCAATGGTTTGGGGTACCTCCGGCGGGCGCCCCGCGAGGGGGCCTGGGGGGCGCTGGGCGCCGCCCGCCGAAGCAACGGTTTGGGTAACGTTCACAAGGGTTTAGGGAGTTTTTCAACTCTGTAATGATCCCTCCGCTGGTTCACCAACGGAGACCTTGTTACGACTTTTACTTCATCTAAATGACCAAGATTCCGACCGACTC
+
GGGGGGGGGGGGGGGGGGGGGGGGGGGGGGGGGGFFGGFGGGGFGGGGGDGGGGGGGGGGGGGGGGGGGGGGGGGGGGGGGGGGGGGGGGGGFGGGGGGCGGGGGGGDGGGGGGGGGGGGGGGGGGGGGGGGGGCGGGGGGGGGGGDDGGGGGGGGGGG5EGGGGGGGGGGGGGGGGGGGGGGGFEGCGGGGGG5:EFGDFGGGGGGGGFGGGGFGFGGDGGFCDFF45>:3>EFD>FFFFGGFGGGFFFDFF:4:@FBAFF>6<>FFFFFA)-6<AFAFFBA?FFF07ADFFF9;#####
@M06045:235:000000000-JCY5N:1:1101:21797:7080 2:N:0:CTCAGA
GGTAGCGCTGCGTTCTTCATCGATGCCAGAACCAAGAGATCCGTTGTTGAAAGTTTTGACTTATTCAGTACAGAAGACTCAGAGAGGCCATTAATGCAATAGTTTGGTTTACCTCCGGCGGGCGCCCGCGAGGGCCGGGGGGCGCCGGGAAGGACCCGGGCCGCCCGCCGAAGCAACGGTTTAGGTAACGTTCACAATGGTTTAGGGAGTTTTGCAACTCTGTAATGATCCCTCCGCTGGTTCACCAACGGAGACCTTGTTACGACTTTTACTTCCTCTAAATGACCAAGATTCCCCACCT
+
GGGGGGGGGGGGGGGGGGGGGGGGGGGGGGGGGGGGGGGGGGGGFCFGGGGGGGGGGGGGGGGGGGGGFGGGGGGGGGGGGGFGFGGGGGGGFCFGGAEFGGGGGGGGFGGGGGGGGGGGGGGGGGGGGGGGDGGGGGGGGGGCEGGGGGDGGGGGGGGGGGGDGGGGGGGEGGGGGGGEE8FGGGG7EGCFGGGGGGGFFGFGGGGGGGGGGGFGFGGGGGGGGFFFFFDFFFFGFFFFCFGFFFGFBDG3>>F:4?BFFA<<FFF>B42<ABFDFDBFFAFAAF:>(((56)))#####
@M06045:235:000000000-JCY5N:1:1101:19676:7083 2:N:0:CTCAGA
GGTAGCGCTGCGTTCTTCATCGATGCCAGAACCAAGAGATCCGTTGTTGAAAGTTTTGATTTTTTGTTTGTTTATCAGACTGTTGCAGGTGTTTACAGCGTGTTTCGTGTCCCCGCGGGGCTACCGTTGGGGAAACAGACGGGGTCCCTCCCGCTCCCCGAGGGTACGGGGGAGGGAACCAAGGTACTCATAAAGGCAAGGGTGCTATCTCGACGGGGCCGAAGCCCCACGATAATGATCCTTCCGCAGGTTCACCTACGGAAACCTTGTTACGACTTTTACTTCCTCTAAATGACCTATG
+
GGGGGGGGGGGGGGGGGGGGGGGGFGGGGGGGGGGGGGGGGGGGGGGGGGGGGGFGGGGGGGGGGGGGGGGGGGCGGGGGGGGGGGGGGCFFGGGGGGGGGGGGGGGGGGGDGGGGGGGGGGGGGGGGGGGGDGGGGGGGGGGGGGFGGGGGGGGGDGGGCGGGCFGGGGGGGGGGGGGGGGGGGGGGGFCCGGGGGGGGGGGGGGGGG7:DFGFGFGGDGGGGGFFFFBFFF@EGFF6BFGGFGG:BFECFF<BBFF?<??BF<17FFABAA?BFF?BABFFFFFFFFF92<A2.#####
@M06045:235:000000000-JCY5N:1:1101:20545:7088 2:N:0:CTCAGA
GGTAGCGCTGCGTTCTTCATCGATGCCAGAGCCAAGAGATCCATTGTTGAAAGTTGTAATTTTGTTACAAAGTACTGAATTGACTGTAAACTGCAAGGTTTTTTTGAAGTAGCCATCCCGGCCCGGGGGCCGGGGAGGAGGTAGAGGTATCGAAAAGACAGGGTAGAAAGTGTTGGCTCGGGGGCCTTTTGGGCCCCTCCGCCGCATTTCTTTAATGATCCTTCCGCAGGTTCACCTACGGAAACCTTGTTACGACTTTTACTTCCTCTAACTGACCAAGATTCCGTGCGGAGATCCAATT
+
GGGGGGGGGGGGGGGGGGGGGGGGGGGGGGGGGGGGGGGGGGGGGGGGGGGGGGGGGGGGGGGGGGGGGGGGGGFGGGGGGGGGGGGGGGGGGGGGGGFGGGGGGGGFGGGGGGGGGGGGGGDECFGGGEGGGGGGGGEEGGFGGGGGGGGCCCEGGGGGGCEGGGGGGGGGGF>FGGGDGCEGGGGGGGGGGCGGGGGEGGGGGGGDGGGGGGFGFGFFGGG7C@F>E>FFFFFGFFFFCD3@FGG67BFF??F9>B2<AF><BBFFF7A)-42?BB<B0<92<>:6<B04>B<7#####
@M06045:235:000000000-JCY5N:1:1101:22629:7090 2:N:0:CTCAGA
GGTAGCGCTGCGTTCTTCATCGATGCCAGAACCAAGAGATCCGTTGTTGAAAGTTTTGATTTATTTATGGTTTTACTCAGAAGTTACATATAGAAACAGAGTTTAGGGGTCCTCTGGCGGGCCGTCCCGTTTTACCGGGAGCGGGCTGATCCGCCGAGGCAACAAGTGGTATGTTCACAGGGGTTTGGGAGTTGTAAACTCGGTAATGATCCCTCCGCTGGTTCACCAACGGAGACCTTGTTACGACTTTTACTTCCTCTAAATGACCAAGATTCCGCCGAGCGATCCGAAGAGCCGCCGA
+
GGGGGGGGGGGGGGGGGGGGGGGGGGGGGGGGGGGGGGGGGGGGGGFGGG,EFFDFGGGGGGGGGGGGGGGGGGGGGGGGGGGGGGGGGGGGGGGEFGFGFGGGGGGGGGGGGGGGGGGGCGEGGGGGGGGGGGGGDGGGGEGGEGEDGGCFGGGGGGGGGGGGGGFGGC;FECCGGGGGGGGGECEGGGGCCFFGGG?7>EEGFGGGG*;CFGF5>GGGDCCGGFF@F:<EFD5<F?48:FF45DG3>@CFFAFAFB2)5)444<=FFB?:<<AA2(862((-,((,.8:66?:(#####
@M06045:235:000000000-JCY5N:1:1101:10816:7105 2:N:0:CTCAGA
GGTAGCGCTGCGTTCTTCATCGATGCTGGAGCCAAGAGATCCGTTGTTGAAAGTTTTAACAGTTCGCTTAGAACACTCAGATGTAACGTCGATTCACAACTAAGAGACTATAATTGGCCGGCGGGCACGCCCGGAGGCGCGCCGCCGAAGCAACTAGGTATAATGGTTCACAAAGGGTTATGAGTTGTAAAGACTCGGTAATGATCCCTCCGCTGGTTCACCAACGGAGACCTTGTTACCACTTTTACTTCCTCTAAATGACCAAGATTCCGGAAGGAGACCGGAAGAGTGTCGTGACGCC
+
GGGGGGGGGGGGGGGGGGGGGGGGGGGGGGGGGGGGGC@FGGGGGGGGGGGGGGGGGDFGGGFFGGGGGGGGGGGGGGEFGGGGGGGGGGGGGGGFGFGGGGG@FCCGGGGGGGGGGGFGEG@CDFGGEEGGECCFGECEGGDGGGGEEGEGFGGGGGFGFFGGGGBEGGFFDDGCGCCFG7FGGFGCE99@FGGGGGGGGGGFG?FGGGGGGDEC?:FFFGFGGDFFF><FFF?FFFFFG<7FGFCFFFFFF9@AF4A)<4370:>FFFA?1((((.4:(-41713(.)6<<<33#####
@M06045:235:000000000-JCY5N:1:1101:15438:7110 2:N:0:CTCAGA
GGTAGCGCTGCGTTCTTCATCGATGCGAGAGCCAAGAGATCCGTTGTTGAAAGTTGTATTTGAATTGTTTATTCATAATAGTTTTCAGACAGACAGTTAAAAAATAAGTTGATGTTTGGCCGCTTTCATAAAGAAAACGGCTGACATTGCACACAAGGTGGATATGGATTTAAGAAGTGCCATAAACACTTATTATGAATGATCCTTCCGCAGGTTCACCTACGGAAACCTTGTTACGACTTTTACTTCCTCTAAATGACCAAGATTCCGTTAGCAGATCGGAAGAGCGTCGTGTACTGCT
+
GGGGGGGGGGGGGGGGGGGGGGGGGGGGGGGGGGGGGGGGGGGGGGGGGGGGGGGGGGGGEGGGGGGGGGGGGGGGGGGGGGGGGGGGGGGGGGGGGGGGGGGGGGGDGGGGGGGGGGGGGGGGGGGGGGGGGGGGGGGGGGGGGGGGGGGGGGGGGGGGGGGGGGGGGGGGGGGGGGGGGGGGFGGGGGGFGGGGGGCGFGGGGGGGGGGGGGFGFGGGGGGGGFFFFFDFACBFFFFFGGGFGGGFFFGAA@85FFFFFFF03<AFCEFFD?CC<14;<<?:0<7BB;6360:(#####
@M06045:235:000000000-JCY5N:1:1101:16446:7110 2:N:0:CTCAGA
GGTAGCGCTGCGTTCTTCATCGATGCTGGAGCCAAGAGATCCGTTGTTAAAAGTTTTGACAGTTCGCTAAGAACACTCAGAAGTATCGTCGGGTTCGAAAACAGAGATTCTGATGAGACCGGCGGGCACCCTCGCGGGCGCCGCCGAAGCAACAGGTATAATAGTTCACAAAGGGTAGAGAGTATAGTACTCAGTAATGATCCCTCCGCTGGTTCACCAACGGAGACCTTGTTACGACTTTTACTTCCTCTAAATGACCAAGATTCCGGGAATAGATCGGAAGAGCGTCGTGTAGGTCCAC
+
GGGGGGGGGGGGGGGGGGGGGGGGGGGGGGGGGGGGGGGGGGGFGGGGGGGGGGGGGGGGGGGGGGGGGGGGGGGGGGGGGGGGGGGEGGGGGGGGGGFGGGGGGGGGGGGGGGGGGGGGGGGGGGGGGGDECEGGGGGGGGGGGGGGGGGGGGGFFFCFGGGGGGGGGGGGGGGGGGGFGEGFFGGGGGGGGCGGGGCGGGGGGGGGGGGGDFFGFG4FGGGG35FFFAF??=@<@EFDFGF?7C7?FFGFFDFA?FF?F:7BAFFFE6091224-5<?BB;(4<6,:9B??:4>#####
@M06045:235:000000000-JCY5N:1:1101:11579:7125 2:N:0:CTCAGA
GGTAGCGCTTCGTTCTTCATCGATGCCAGAACCAAGAGATCCGTTGTTGAAAGTTTTAACGATTGTTATAGTACTCAGACGACAGTAACAAACCGAGTTTGAGAGGTCCTCTGGCAGGCGCGCACCAGCCCCAGAGCCGGTGGCCAGGCCGAAGCCCAGCGGCCTGCCAAAGCAACAAGAATACGGAGATACACAAGGGTGGGGAGATCTACCCGTGAGGGCACGAACTCTGTAATGATCCCTCCGCAGGTTCACCTACGGAGACCTTGTTACGACTTTTACTTCCTCTAAATGACCACTG
+
GGGGGGGGGGGGGGGGGGGGGGGGGGGGGGGGGGGGGGGGGGGFGGGGGGGGGFGGGGGGGGFGGGGGGGGGGGGGGGGGGGGGGGGGGGGDCGGGG@FGGGGGGGGGGGGGGGGGGGGGGGGGGGGGGGGGGGGGGGGGGGGGGGGGGGGGGEGGGGGGGGGGGGGGGGFGGCGGGFGGGGGGGGGGCFGGGGBCFGGFEGGDGGD<CFCCCFE8<<C49CFDGEFFFDAF=FF>6==4DGGFDDD)7)9=BBFFF????,(-44)**)4)5(,3??2>B<2..75<<7>AB<>-#####
@M06045:235:000000000-JCY5N:1:1101:26948:7134 2:N:0:CTCAGA
GGTAGCGCTGCGTTCTTCATCGATGCCAGAACCAAGAGATCCGTTGTTGAAAGTTTTTACTTTATTTAGTTTGGTACTCAGACGGCATGGTTCTTCAAAGAGTTTTGGAGGTTGGCCATCGACGAGCACTGTCCAGCGGGGTTTAAGACCCACCGGCAGCCGACAGATTCTGTCGACAGGCCCGCCGAAGCAACGTGGTAAGGTAGACACAGGGTTGGAGGTCGGGCCACAGAAGACCCTAACTCAGTAATGATCCTTCCGCAGGTTCACCTACGACACACGTTAGCGAAATCTCCCGGTG
+
GGGGGGGDEGDEFGGDAFGC<FGGGGEFGGGGGGGCFGGFFCFC8BFGGGGGDEEFGGGGFDFGGGGGG9FGFGEGGGGGGGFGGGGGGGGGFGGGGGGGGGC9<EGCGGGGGGGGGGFG7FEDGCGEGGFAFFGGGG7CEB88BFFGGFC8EEG6EGEGGGEG5CFCGF?FFGGGGE*=8CCEGGGCGGGFC<EC5CFGGGFFCE+0:9CGDG:45C4CGDCD7>5>:3,0)009@5:)79***298=B7**6FA?4<:0090-4?=4:))4(8?;69?(((.((<12>2()..)#####
@M06045:235:000000000-JCY5N:1:1101:12625:7158 2:N:0:CTCAGA
GGTAGCGCTGCGTTCTTCATCGATGCCGTAACCAAGAGATCCGTTGTTGAAAGTTTTAAGTAATTGAATAATTGTCTCAGACTGCATACTTCAGACAGCGTTCACAGGGGGCTTCGGCGGGCGCGGGCCCGGGGGCGGATGCCCCCCGGCGGCCGTGAGGCGGGCCCGCCGAAGCACCACGGTTCGTTAAACACGGGTGGGAGGTTGGCCCCCGAGGGGCCCCCACTCAGTAAGGATCCTTCCGCAGGATCCCCTACGGAAACCTCGTTACGACTTTTACTTCCTCTAAATGACCATGCGG
+
7FGEGD@@,8CFFFGGGGGGEGFCCEGC,@CGGF@EFFCFGGGFFF:EEC,CEA9CEFG,FFFGCGCAEECCGFGGGGAD<FEFGFFFF9EGFG9F=BF:F?CFGGFFGDGG:FFDEG:=FGGGC7>F@CEC7CDFFG>EEGGGGGGGGGD:>E>??*;5FCC/:?CCDGG*?C>G*;8CC8/CECEGFFFG9FECG5EGG*:5:C6>+29C<9))0395DG)CCE:@FF444*)09/8?FCG3D>C))99)7,)35:((-((,.(00533?BF:?4>AFF)6<))).)6)4:<:)#####
@M06045:235:000000000-JCY5N:1:1101:14508:7171 2:N:0:CTCAGA
GGTAGCGCTGCGTTCTTCATCGATGCTGGAGCCAAGAGATCCGTTGTTGAAAGTTTTAACAGTTCGCTTAGAACACTCAGAAATATCGTCGGGTTCGAACAGAGATTCTGATGATACCGGCGGGCACGCCCCGGGAGGCGCGCCGCCGAAGCAACAGGTATAAAGGTTCACAAAGGGTTATGAGTTATAGTACTCGGTAATGATCCCTCCGCTGGTTCACCAACGGAGACCTTGTTACGACTTTTACTTCCTCTAAATGACCAAGATTCCGTGGGAAGATCGGAAGAGCGTCGTGTTCGTC
+
GGGGGGGGGGGGGGGGGGGGGGGGGGGGGGGGGGGGGGGGGGGGGGGGGGGGGGGGGGGGGGGGGGGGGGGGGGGGGGGGGFGGGGGGGGGGGGGGGGGGGGGGGGGGGGGGGGGGGGGGGG+FGGGGGGGGGGGDGGGGGGGGGGGGGGGGFGEGGGGGGCFDGGGGGCGGGGCGEFGGGGGGGGFGGGGGGGGDGGGGF7CFGGGFCGGGDCEGFGGGGFGGGBE>EBFFFFFGFF>FGGGFGGGFFFGFFFF>FF29A?2:BFFFFBF)227:??FFABF:?FFFFF>?>01,#####
@M06045:235:000000000-JCY5N:1:1101:8284:7183 2:N:0:CTCAGA
GGTAGCGCTGCGTTCTTCATCGATGCCAGAACCAAGAGATCCGTTGTTGAAAGTTTTTACTTTACTTAGTTTGGTACTCAGACGGCATGGTTCTTCAAAGAGTTTTGGAGGTTGGCCATCGACGAGCACTGTCCAGCGGGGTTTAAGACCCACCGGCAGCCGACAGATCCTGTCGACAGGCCCGCCGAAGCAACGTGGTAAGGTAGACACAGGGTTGGAGGTCGGGCCACAGAAGACCCTAACTCAGTAATGATCCTTCCGCAGGTTCACCTACGACACAAGTTAGCGAAATGTCAACCCT
+
GGGGGGGGGGGGGGGGGGGGGGGGGGGGGGGGGGGGGGGGGGGGGGGGGGGGGGGGGGGGGGGGGGGGGGGGGGGGGGGGGGGGGGGGGFGGGGGGGGGGGGGGGGGGGFGGGGGGGGGGGGGGGGGGGGEFGGGGGGGGGGGGGGGGGGGGGGGDGGGGGGDGGGGGGGGGGGGGGEG=FEGEDGGGCEGGGGGGGGCEFGGGGGGGGGGGGGFGFGGGGGC<DEFFFFFFFFFG@)<?CFF?D77FF=>74)*6F=9:?FF9B<FFFF7<BF?66;BFFF46AFA04(4.9:>)#####
@M06045:235:000000000-JCY5N:1:1101:17469:7185 2:N:0:CTCAGA
GGTAGCGCTGCGTTCTTCATCGATGCCAGAACCAAGAGATCCGTTGTTGAAAGTTTTGATTCATTGTGTAATCACTCAGAGAGGCCAAAAATTCAAGAGTTTAGTGGTCCTCCGGCGGGCTACCCCCTGAAGGGCTCCCCGCCGAGGCAACTGACTAGTTCGTTCGCAAAGGGTTGGGAGTTTTGCAACTCTGTAATGATCCCTCCGCTGGTTCACCAACGGAGACCTTGTTACGACTTTTACTTCCTCTAAATGACCAAGATTCCGTTGCCAGATCGGAAGAGCGTCGTGTAGGGCACAT
+
GGGGGGGGGGGGGGGGGGGGGGGGGGGGGGGGGGGGGGGGGGGGGGGGGGGGGGGGGGGGGGGGGGGGGGGGGGGGGGGFGGGGGGGGGGGGGGGGGGGGGGGGGGGGGGGGGGGGGGGGGGGGGGGGGGGGGGGGGGGGGGGGGGGGGGGGGGGGGGGGGGGGGGGG:EFGGGGGGGGGGGGGGGGGGGGGGGGGGGGGGGGGGGGGEGGGGGFGFGGGDGGGGFFFFFFFFFFFFFFFGGGFGGGFFFGFFDFFFFFFFFFBFFFFFFFFFF08>BFF?F?FFFFB>F<:7A<B#####
@M06045:235:000000000-JCY5N:1:1101:22802:7190 2:N:0:CTCAGA
GGTAGCGCTGCGTTCTTCATCGATGCCAGAACCAAGAGATCCGTTGTTGAAAGTTGTAACTATTAAAGTTTTTCAGACGCTGATTGCAACTGCAATGGGTTTAAATTGTCCAATCGGCGGGCGAACCCGCCGAGGAAACGTAAGTACTCAAAAAACATGGGTAAGAGACAGCAGGACAAAGCCTACAATACTCTAGGTAATGATCCTTCCGCAGGTTCACCTACGGAAACCTTGTTACGACTTTTACTTCCTCTAAATGACCAAGATTCCGTGGAGAGATCGGAAGAGCGTCGTGTCAAAG
+
GGGGGGGGGGGGGGGGGGGGGGGGGGGGGGGGGGGGGGGGGGGGGGGGGGGGGGGGGGGGGGGGGGGGFGGGGGGGGGGGGGGGGGGGGGGGGC:CFBFFGGGGGGGGGGGFFGGGGGGGGGGGGGGGGGGGGGGGGGGGGGGGGGGGGGGGGGGGGCGGGGGGGGGGGGGGGGGDFGGGGGGGGGGGGGFGGFGGGGGGGGGDCFGGGGGGGGFGFGGGGDGGDFFFFFFFFFFGFFFFGGGFGF>?FFGFFB?BFFBFFF0:<?FBFF??1;?BFFF4??6:BF,((3((476,#####
@M06045:235:000000000-JCY5N:1:1101:27854:7206 2:N:0:CTCAGA
GGTAGCGCTGCGTTCTTCATCGATGCCAGAACCAAGAGATCCGTTGTTGAAAGTTGTAATTATTGTAGTTTTCTGACGCTGACTGCAATCACAAAAGGTTTTATGGTGTCCGGCCGGCAGGCAAGCCTACCGAGGAAACAATTGGTACGCAAAAGACACGGGTAGTATCAGACAGGGCGGGGAGGGAAGGCGCACCAAAGCACGCAATCCCACGCCGGCCCCCCGTAATACAGTTAATGATCCTTCCGCAGGTTCACCTACGGAAACCTTGTTACGACTTTTACTTCCTCTAAATTACCAT
+
GGGGGGGGGGGGGGGGGGGGGGGGGGGGGGGGFGGGGGGGGGGGGGGGGGGGGGGGGGGGFFGGGGGGEFFFGGGGGGGGGGGGGGGGGGGGGGGGGGGFGGGGGGGGGGGGGGGGGGGGGGGGCFGGGGGGGGGGGFGGGGGGEDEGGGGGGGGGGGGGGGGGE;FCFGGD,DGGDGEGGGGGCCC8CEGGGGG=8;FFGFFEDEGDFF4CCDD*)195DGG>C5>B3<>F?87CFFFFGGGFFGGFFE);;?FA4?7?BF?00;FFFAFFFBFF09?0<<:>AAFFF<57)4A.#####
@M06045:235:000000000-JCY5N:1:1101:12139:7215 2:N:0:CTCAGA
GGTAGCGCTGCGTTCTTCATCGATGCGAGAGCCAAGAGATCCGTTGTTGAAAGTTTTTTTTTTGTTATAAATTTCAATGACATACAATGACTAGGTGTTTTGTAAAATGAGCCGCAAGAAGGTCGCTTTCGCTTCCAACTTGCCAAAAAAGTGCACAGAGTTTGAAAAGTGAGAGGTTACGCCCTGGTTGAAGCAGGTGCGCTAAATTTCACTAATGATCCTTCCGCAGGTTCACCTACGGAAACCTTGTTACGACTTTTACTTCCTCTAAATGACCAAGATTCCGGACCCAGATCCAGCT
+
GGGGGGGGGGGGGGGGGGGGGGGGGGGGGGGGGGGGGGGCFGGFGGGGGGFGGGGGGGGGGGGGGGGGGGGGGGGDFDGGGGGGGGGGGGGGFGGFGGGGGDGGGGGGGGGGCFECGGGGGGGGGGGGGGGDGGGGGGGGGFGGGGDGGEGGGGGGGGFG9@FGGGGGGFG;FCGGGGGGGGEEC:C8EGGGGGGCGGD6:C5=EGGG97C;DCA>@C+:CGFGGFFFFB;FFFFGFAAB3DCDC4*9@FGFBBFFBEDFFFFFFAFFFDDA>.24(4?60<>A<?911,4<<0)(#####
@M06045:235:000000000-JCY5N:1:1101:21623:7217 2:N:0:CTCAGA
GGTAGCGCTGCGTTCTTCATCGATGCTGGAGCCAAGAGATCCGTTGTTGAAAGTTTTAACAGTTCGCTTAGAACACTCAGAAGTATCGTCGGGTTCGAACAGAGATTCTGATAATGCCGGCGGGCACGCCCCGAGAGGCGCGCCGCCGAAGCAACAGGTATGAAGGTTCACAAAGGGTTATGAGTTATAGTACTCGGTAATGATCCCTCCGCTGGTTCACCAACGGAGACCTTGTTACGACTTTTACTTCCTCTAAATGACCAAGATTCCGCTCTCAGATTGGAAGAGCGTCGTGGATGCG
+
GGGGGGGGGGGGGGGGGGGGGGGGGGGGGGGGGGGGGGGGGGGGGGGGGGGGGGGGGGGGGGGGGGGFGGGGGGGGGGGGGGGGGGGGGGGGGGGGGGGGGGGGGGGGGGGGGGGGGGGGGFGGGGGGGGGGGGGGGGGGGGGGGGGGGGGGGGGGGGGGGGGDGGGGGGGGGGGGGFFFGGFGGGGGGGGGGGGGGGGGGGGD7FFFGGGGGGFGFGDDGGGGGFF@EFFFFFFGF47>DDGFD*:?@@G6@>?A4FA9<2>?6(0@?A:B13,22-2)),(5)(.3:>16(30(#####
@M06045:235:000000000-JCY5N:1:1101:21008:7242 2:N:0:CTCAGA
GGTAGCGCTGCGTTCTTCATCGATGCCAGAACCAAGAGATCCGTTGTTGAAAGTTTTGACTTTTTGTTTTGTTTATCAGAGTACTGCTATTGCAATAAAGGGTTTGAGTTTGTCCACCGGCGGGCGGGCCCGCCGAAGAAACAGAAGGTACTCGAAAATCAAGGGTGCTATCTCGAAGGGGGGGGTTAGCCCCCCTACGGTAATGATCCTTCCGCAGGTTCACCTACGGAAACCGTGTTACGACTTGTACTTCCCCTAAATGACCAAGATTCCGGATGAAGAACGGAAGAGCGTCCAACAC
+
GGGGGFGGGGGGGGGGGGGGGGGGGGGGGGGGGGGGGGGGGGGGFGGGGGGGGGGGGGGGGGGGGGGGGGGGGGGGGCGGGGGGGFGGFGGGGFGGGAEEEGGGGGGGGGGGGGGGGGGGGGGGGGGGGGGEFGDGGGGGGGFGCFGG8EGFG>FGGGGG99CFG*8*+2?E@BF8@8:CGGDCEGD8C<FGGGGDGFGGCGGFCFC7?CDFDGFGFGFGGFFGGFFFF08@F4)9))8/>*/37>*19F7FF2)3>FFBF9)4:?@)826A9>((49:4<)(.(4(44411624(#####
@M06045:235:000000000-JCY5N:1:1101:18935:7262 2:N:0:CTCAGA
GGTAGCGCTGCGTTCTTCATCGATGCAAGAGCCTAGAGATCCGTTGTTGAAAGTTTTATTTTATTAAAAAATAAGTTTGTCAGACAAGTTTTTCTAAAGACGAGTTTAAATTCTTTCCACCAGCACTCCCCAGCCTCACCTTGCGGTGTGCCAGAGGACCGAAGTCTGTCCAGTGGAAGCAACAATGGTATAGTTGACAAAAGGGTGTAATAGTTGACTAGAAAATAGATTTTCTATATCACTAATGATCCTTCCGCAGGTTCACCTACGGAAACCTTGTTACGACTTTTACTTCCCCGAG
+
GGGGGGGGGGGGEFCFGGGGGGGGGGGEGGDGFGGEFGFGFFGGGGGGGFGFFEEGGGGGGGGGFGGGGGGGGGGGFFGGGGGGFGGFFGGGGGGGGGGFFCGGFGGGGGGEFGGGFGGGGGFGGGGFFGGGGGGGGGGGGGFGGEGGGGGGGGFGCDGGGG6CDGGGFGGGGGGGFFGGFFF6C93DFFABEGF;FGGGGFGGDEEGGGGGGGFGFCFGDDGFFA=FF5?A6FFGF6=BFGFFF=C8AFG+;3)2>ABFFEFFF<A6A;1<@;?08<464>BBFBFFFBAFA:<7#####
@M06045:235:000000000-JCY5N:1:1101:26308:7280 2:N:0:CTCAGA
GGTAGCGCTGCGTTCTTCATCGATGCTGGAGCCAAGAGATCCGTTGTTGAAAGTTTTAACAGTTCGCTTAGAACACTCAGATGTATCGTCGGGTTCAAACAGAGATTCTGATGATACCGGCGGGCACGCCCCGGAGGGCGCGCCGCCGAAGCAACAGGTATAAAGGTTCACAAAGGGTTATGAGTTATAGTACTCGGTAATGATCCCTCCGCTGGTTCACCAACGGAGACCTTGTTACGACTTTTACTTCCTCTAAATGACCAAGCTTCCGGGGCTAGATCGGAAGGTCGTCGTGTGGATA
+
GGGGGGGGGGGGGGGGGGGGGGGGGGGGGGGGGGGGGGGGGGGGGGGGGGGGGGGGGGGGGGGGGGGGGGGGGGGGGGGGGGGGGGGGGGGGGGGGGGGGGGGGGGGGGGGGGGGGFFGGGGFGGGGGGGGGGGGGGECEGGGGGGGGGGGGGGGGGGGGGGFGGGGGGGGFGGGGGFGFGGGFCGGGCCFGGGGGGGGGFDG9C?FGFGGGCDFGFGGGGG<DDFFD3,466?FGFFFFC3C?CC>6F4FFFB=>6FAAFB:?0()/9>0;>BFF<:244<<F?>(..41331((#####
@M06045:235:000000000-JCY5N:1:1101:5999:7280 2:N:0:CTCAGA
GGTAGCGCTGCGTTCTTCATCGATGCCAGAACCAAGAGATCCGTTGTTGAACGTTTTGATTTATTTGTTTGTTTTACTCAGAAGTTCCACTAAAAACAGAGTTTAGGGGTCCTCGGGCGGGCCGTCCCTTTTTACGGGGCGCGGGCTGATCCGCCGAGGCAACGTATAGGTATGTTCACAGGGGTTTGGGAGTTGTAAACGCGGTAATGATCCCTCCGCTGGTTCACCAACGGAGACCTTGTTACGACTTTTACTTCCTCTAAATGACCAAGATTCCGTGGTAAGATCGGAAGAGGGCACA
+
GGGGGFFCGGGGFFEFGGGGFGGGGGGGGGGGGGGGGGGGGGGGGGGGGGGGGFFGGGGGGGFFGFGGEFGFG8EGGCDGGGGGGGGGGFFGGGGGGGGGGF9FGGGGGGDCGFDGGGGGGGGEGGFGGCFGFFFEGGGGGCGGGGGGGGGGGCGGEEGDEFGGGGGGGGGGGD?FEGFFGGGG8CGGGGCG8EGGFG?C*:CEGGGGFG7CF*)>:DCDGGDGF*/?*81BFB><7;6=F:*=DGC>E@>FFFB49B4)).6.:AFB???<BF2)6:??11<47))64?1((.((#####
@M06045:235:000000000-JCY5N:1:1101:26161:7288 2:N:0:CTCAGA
GGTAGCGCTGCGTTCTTCATCGATGCTAGAACCAAGAGATCCGTTGTTAAAAGTTTTTATAGTTCGCTAAGAACACTCAGATGTATCGTCGGGTACAAACAGAGATACTGAAACGCCGGCGGGCTCCCGAAGAAGCCGCCGAAGCAACAAGTTATAATGTTCACAAAGGGTTATGAGTGTAAACTCGGTAATGATCCCTCCGCTGGTTCACCAACGGAGACCTTGTTACGACTTTTACTTCCTCTAAATGACCAAGATTCCGTTCAGAGATCGGAAGAGCGTCGTGTAGGGAAAGGTGAGA
+
GGGGGGGGGGGGGGGGGGGGGGGGGGGGGGGGGGGGGGGGGGGFGGGGGGGGGGGGGGGGGGGGGGGGGGGGGGGGGGGGGGGGGGGGGGGGGGGGGFGGGGGGGGGGGGGGGGGGGGGGGGGGGGGGGGGGGGFGGGGDGGGGGGGGGGGGGGGGGGGGGGGGGGEFCCGGGFGGGGGGGGGG?EEDGGGDFFGGF?FGGDGGGGGGGGGFGCDG>GDCFGFFCF@BFF?D@D?G?6BFGFDFFGG4BFGF?BFBFFAFF?D??FFFF?2>::1(7??:>;?>FFF728<?F(8(#####
@M06045:235:000000000-JCY5N:1:1101:24027:7338 2:N:0:CTCAGA
GGTAGCGCTGCGTTCTTCATCGATGCCAGAACCAAGAGATCCGTTGTTGAAAGTTTTGACTTATTCAGTACAGAAGACTCAGAGAGGCCATACAATGCAATAGTTTGGTTTTCCTCCGGCGGGCGCCCGCGAGGGCCGAGGGGCGCCGGGAAGGACCCGGGCCGCCCGCCGAAGCAACGGTTTAGGTAACGTTCACAATGGTTTGGGAGTTTTGCAACTCTGTAATGATCCCTCCGCTGGTTCACCAACGGAGACCTTGTTACGACTTTTACTTCCTCTAAATGACCAAGATTCCCCAAAC
+
GGGGGGGGGGGGGGGGGGGGGGGGGGGGGGGGGGGGGGGGGGGGGGGGGGGGGGGGGGGGGGGGGGDGGGGGGGGGGGGGGGGGGGGGGGGEG<EGGGFGGGGGGGGGGGGGGGGGGGGGFGGGDGFGGGGGGGGGGGGEGGGGCEGGGGDE>EGGGGGGGGGCEGGEGGGDGEC?FGGGEGGDGGGFGGGGGGGGFCFGGGGGGGGGGGGGGGFGFGGGGGGDGFFFFBBFFFDGF@>@CDF?FGDFFDG3)1>?FB)6<:AB?FFBF2576AAA<D22<<B)58?:8<0<4<D3#####
@M06045:235:000000000-JCY5N:1:1101:26124:7348 2:N:0:CTCAGA
GGTAGCGCTGCGTTCTTCATCGATGCCAGAACCAAGAGATCCGTTGTTAAAAGTTTTAATTTATTAATTAAGTTTACTCAGACTGCAAAGTTACGCAAGAGTTTGAAGTGTCCACCCGGAGCCCCCGCCCGAAGGCAGGGTCGCCCCGGAGGCAACAGAGTCGGACAACAAAGGGTTATGAACATCCCGGTGGTTAGACCGGGGTCACTTGTAATGATCCCTCCGCAGGTTCACCTACGGAGACCTTGTTACGACTTTTACTTCCTCTAAATGACCAAGATTCCGTGAGTAGATCGGAGCT
+
GGGGGGGGGGGGGGGGGGGGGGGGGGGGGFFGGGGGGGGGGGGGGGGGGGGGGGGGGGGGGGGGGGGCEGGGGGGGGGGGGGGGGGGGGGGGGGGGGDGGGGGGGGGGGGGGFGGFEGDFGGGGGGGGGGGGGGCGGGGGGGGGGGCEGG7EGDGGGGGGGGGGGGGGGGE5,>CDFGGGGGGGDCGGGGGGEGGGFFGFEGGGGGGGGGFFFCFD?FFCF<4>DE::@BF??FBGFFFEDDCFFF>?7=CB@<B1>FAFAFF<DBFFFB9A462:??182-.:?FFB2592))6-#####
@M06045:235:000000000-JCY5N:1:1101:27035:7368 2:N:0:CTCAGA
GGTAGCGCTGCGTTCTTCATCGATGCCAGAACCAAGAGATCCGTTGTTGAAAGTTTTGATTCATTTTTTTTTTTAACCACTCAGAAGATACTTATTAAAAAATTCAGAAGGTTTGGGTCCCCGGCGGGCGCGAAGTCCCGCCGAAGCAACAATTAAAGGTATAATTCACAGGGGTTGGGAGTTGGATAACTCGGTAATGATCCCTCCGCTGGTTCACCAACGGAGACCTTGTTACGACTTTTACTTCCTCTAAATGACCAAGATTCCGGGAGCAGATCGGAAGAGCGTCGTGTAGGCATCA
+
GGGGGGGGGGGGGGGGGGGGGGGGGGGGGGGGGGGGGGGCGGGDFGGGGFGGGGGGGGGGGFGGGGGCGGGGGDGGGGGGGGG8ECFDGFGGGDFGGGGGGGFGGFGFGGGGFGGD7FGGGFGGDGGDEEGGDFGGGGGGGEGGEDGGFCGDF?EGGGGFGGGGGCGGGGGCEGCGEGEGGGFGFF?EGGGGGGGGGGGGGGGCCF5C7>DG<FFGF79FGDGD37>.6<4@=FFDFE>B7CFFGGGFFFDFF<FFFFFB?FFF24BFFFF>9:??DF08::11((44:>213?BF#####
@M06045:235:000000000-JCY5N:1:1101:27594:7374 2:N:0:CTCAGA
GGTAGCGCTGCGTTCTTCATCGATGCGAGAGCCAAGAGATCCGTTGTTGAAAGTTGTATTTGAATTGTTTATTCATAATAGTTTTCAGACAGACAGTTAAAAAATAAGTTGATGTTTGGCCGCTTTCATAAAGAAAACGGCTGACATTGCACACAAGGTGGATATGGATTTAAGAAGTGCCATAAACACTTATTATGAATGATCCTTCCGCAGGTTCACCTACGGAAACCTTGTTACGACTTTTACTTCCTCTAAATGACCAAGATTCCGTACGAAGATCGGAAGAGCGTCGTGTTGTAAC
+
GGGGGGGGGGGGGGGGGGGGGGGGGGGGGGGGGGGGGGGGGGGGGGGGGGGGGGGGGGGGGGGGGGGGGGGGGGGGGGGDGGGGGGGFFFGGGGGGFGGGGGGGGGGGGGGGGGGGGGC8FFGGGGGGGGGGGGGGGFGGGEGGGGGGGGGGGGGGGFGGGGGGGGGGEFGGGGGGGGDGGGGGGGGGGGGGGGGGEGGGGGGGGGGGGGGDCDFGFGFFGGGGGFFFFFFFFFFGFFFFGGGFGGGFFFGFF3FEFFFFEE;;;<FFFFFF@FFD?B)9::?B>F?:>FF>603(#####
@M06045:235:000000000-JCY5N:1:1101:19333:7390 2:N:0:CTCAGA
GGTAGCGCTGCGTTCTTCATCGATGCTGGAGCCAAGAGATCCGTTGTTAAAAGTTTTGACAGTTCGCTAAGAACACTCAGAAGTATCGTCGGGTTCGAAAACAGAGATTCTGATGAGACCGGCGGGCACCCTCGCGGGCGCCGCCGAAGCAACAGGTATAATAGTTCACAAAGGGTAGAGAGTATAGTACTCAGTAATGATCCCTCCGCTGGTTCACCAACGGAGACCTTGTTACGACTTTTACTTCCCCTAAATGACCAAGATTCCGTCTTGAGATCGGAAGAGCGTCGTGTAGGGTCCC
+
GGGGEGGGGGGGFGDGGGGGGGGGGGGGGGGGGGGGGGGGGGGFGGGGGGGGGGFGGGGFGGEFGGGGGGGGGGGGGGCGGGGCFECFFFGGGFFGGGGGGFFG<FGFGGDGGGGGGGGGGGGGGGGGGGG@FGGEEEGEGGGGEECEGGGGGGFF>FFGFGGGGGDEGFFFGGGFECFFGGGGCEGGFD<F?CF:<<CCFFCF?FGGGCCDFCFFBFFG<7DC<>@FF2<FFFF35)08FGGFFG*7)00742*)99:?081)6<FF64((62)347?<(14,(369(-,3::4<#####
@M06045:235:000000000-JCY5N:1:1101:7887:7394 2:N:0:CTCAGA
GGTAGCGCTGCGTTCTTCATCGATGCCAGAACCAAGAGATCCGTTGTTGAAAGTTTTGATTTATTTATGGTTTTACTCAGAAGTTACATATAGAAACAGAGTTTAGGGGTCCTCTGGCGGGCCGTCCCGTTTTACCGGGAGCGGGCTGATCCGCCGAGGCAACAAGTGGTATGTTCACAGGGGTTTGGGAGTTGTAAACTCGGTAATGATCCCTCCGCTGGTTCACCAACGGAGACCTTGTTACGACTTTTACTTCCTCTAAATGACCAAGATTCCGGAAGCAGATCGGAAGAGCGCATGT
+
GGGGGGGGGGGGGGGGGGGGGGGGGGGGGGGGGGGGGGGGGGGGDGGGGGGGGGGGGGGGGGGGGGGGGGGGGGGGGGGGGGGGGGGGGGGGGGGGGGGGGGGGGGGGGGGGGGGGGGGGGGGGGGGGGFEFGGGGGGGGGGEGGGGGGGGGGGGGGGGGGGGGGGGGGGGGGGGEFGFGCEGGGGGGGGGGFGGGGGFFGEGGGGFDFGGGGG55:D<5DFGGGFFFFFFB>DFGFFFFCGGFGGD<>FGFF<?DFFBAAAAAAFFFFF?7<A>9?BFFF:>??FFFFFF>??<(#####
@M06045:235:000000000-JCY5N:1:1101:4441:7402 2:N:0:CTCAGA
GGTAGCGCTGCGTTCTTCATCGATGCAAGAGCCTAGAGATCCGTTGTTGAAAGTTTTATTTTATTAAAAAATAAGTTTGTCAGACAAGTTTTTCTAAAGACGAGTTTAAATTCTTTCCACCAGCACTCCCCAGCCTCACCTTGCGGTGTGCCAGAGGACCGAAGTCTGTCCAGTGGAAGCAACAATGGTATAGTTGACAAAAGGGTGTACTAGTTGACTAGAAAATAGATTTTCTATATCACTAATGATCCTTCCGCAGGTTCATCTACGGAAACCTTGTTACGACTTTTACTTCCGCGCA
+
GGGGGGGGGGGGGGGGEGFFGGGGGDDEG?FDEGD8FGGGGGGDFEGF8<FDGFFFFGGGGGFGGCCAFGGDGGGGFFGGGGGGGFFGG,C6DFGGGGGGGGGEFGGGCDDDGGGGGGGFGGFDGGGGFE7A:FEEFGGGGFFGGGGGGGGG988D@EGFEGGC?;EGBA,EGGGFF=8,5@FEGFFB3EE;EFCGGCEFC8A75,;;C+:FCCF+:*:CGFD79@AF=?<ABC8=BFF6+:8@C78:AA=B+;8?)8906@8))1:AF<@D?;1:1;)).))4:;<FA)-85>A3#####
@M06045:235:000000000-JCY5N:1:1101:3547:7404 2:N:0:CTCAGA
GGTAGCGCTGCGTTCTTCATCGATGCCAGAACCAAGAGATCCATGGTTGAAAGTTTTGTTTGATTTGTCAAACACTCAGACACACTAGATTCACAGAGGGGTCAGAGGTTCCATCGGCGGGGACGGACCCGGGGCACCAGCGGGGAACCCCAGCAGCCACAGGGGCAGACCCGCCAAGGCAACAGAAGGTGGGAGAAACGGTTGGGGGGGGCACGGGGCCCGGCACCCCCCGTGGGGGACGGGGCGGGCCCGCCCCCAACACACAGGAAGGAACCGTCCGCAGGATCACCTCCGGGGGTAC
+
FF<FF8F7;FEGFFGG9,CFGGGFGGFEFFEE@@FFEFFEFEFCAE9,@FFGGGDF<F6F<EADFGF,CEFE<F,C,:CFFFGGG,B,CFFFE9,::BFE+,B495E<99E,C<,@?+4@@+>+>B=+@+85@+**6*>8@C>*:814*=811888<5***8CCC*:8B:;5*/8//*8*28*::0++2+3;*//**3*1;**2:*295)5/)1))0)1)97<)))7@)-3507;C:5))9//.)775)))0)-0(8.((,(4-(,)).(3,((,--(4(-(,((),,4()((,3(#####
@M06045:235:000000000-JCY5N:1:1101:17052:7415 2:N:0:CTCAGA
GGTAGCGCTGCGTTCTTCATCGATGCCGGAACCAAGAGATCCGTTGTTGAAAGTTTTAACTGATTTAGCTAATCGCTCAGACTGCAATCTTCAGACAGCGTTCAGGGGGGGCTTCGGCGGGCGCGGGCCCGGGGGCGGGTGCCCCCCGGCGGCCATGACGGCGGGCCCGCCGAAGCAACTAGGTATGATAAACACGGGTGGGAGGTTGGACCCAGAGGGCCCTCACTCGGTAATGATCCTTCCGCAGGTTCCCCTACGGCAACCTTGTTACGACTTTTACTTCCTCTAAATTACCATGAAG
+
GGGGGGGGGEGGGGGGGGGGGGGFGGGGGGGGGDFFGGGGGGGGGGCEFGFFGGGGGGGGGDFGFCFGGGFGFGGGEGG8AEFGGFGGGGGGFGCGFGGGFGGGGGGGGGGGGFGGGEGE5CCEE8CEGGG>E5CGEDEECEGGGGGGDGGGGGDGCCEE5>/*:?8CC>EEC**:+CCGG9@FFC+<9<9C<EFGDEGCE8CC5EC*>C6C<5.54773>97FFF*/)8(73@?00991>CDDD<D>>=C)*45().4(-9<?(4**/:5:03??<A2>A62>BF2)).4)).6)#####
@M06045:235:000000000-JCY5N:1:1101:28438:7419 2:N:0:CTCAGA
GGTAGCGCTGCGTTCTTCATCGATGCCAGAACCAAGAGATCCGCTGTTGAAAGTTTTGATTTATTTATGGTTTTACTCAGAAGTTACATATAGAAACAGAGTTTAGGGGTCCTCTGGCGGGCCGTCCCGTTTTACCGGGAGCGGGCTGATCCGCCGAGGCAACAAGTGGTATGTTCACAGGGGTTTGGGAGTTGTAAACTCGGTAATGATCCCTCCGCTGGTTCACCAACGGAGACCTTGTTACGACTTTTACTTCCTCTAAATGACCAAGATTCCGACGAAAGATCGGAAGAGCGTGCGG
+
GGGGGGGGGGGGGGGGGGGGGGGGGGGGGGGGGGGGGGGGGGGGEGGGGGGGGGFGGGGGGGGGGGGGGGGGGGGGGGGGGGGGGGGGGGGGGGGGGGGGFGGGG9FGGGGGGGGGGGGGGGDFGGEEGFGGGGGGGGDGGGGDGGGGGGFFGGGGG5CEGGGGGGEGGGGGGFFFGGCFCEGEGGGGGGGGGEGGGGGGFEGGGG?GG*:FGGFCEGDGGFFGF??F<1?F)7>FFFF47DF?*<D:)/*072@<F?AA7A26>27:?<?1<AFB?FFBBB?68<<<F(1(42:(#####
@M06045:235:000000000-JCY5N:1:1101:7081:7421 2:N:0:CTCAGA
GGTAGCGCTGCGTTCTTCATCGATGCCAGAACCAAGAGATCCGTTGTTGAAAGTTTTGACTTATTCAGTACAGAAGACTCAGAGAGGCCATACAATGCAATAGTTTGGTTTTCCTCCGGCGGGCGCCCGCGAGGTCCGAGGGGCGCCGGGAAGGACCCGGGCCGCCCGCCGAAGCAACGGTTTAGGTAACGTTCACAATGGTTTGGGAGTTTTGCAACTCTGTAATGATCCCTCCGCTGGTTCACCAACGGAGACCTTGTTCCGACTTTTACTTCCTCTAAATGACCAAGATTCCCCGCGC
+
G7FGEGGGEFCGGDEFGGGGGCGGGGGFGFDGGGGGGGGDGFGGGGCGGDGGGGGGGFGGGCFCCGFGD@FGGGGGGGGGFGGGGGGGFGGGGGGGDGFFGDGGGGGGGGCFGGGFGDDCGDGGGCFFDGGEGG*@FEEDE7:E1:BEEGDC>EEG>EGGDGGGG*:CGE5CCEE?FFDECGG6EFFGGGGGGGFGGGFFGGF**:=FC>57D*=>=6DGGGGGGFF**)6?6:>CD3)7DGG=FFGFF@DBB;@?:62<<)6216BB@AAABFF264)))6:<27??6(1<)64)#####
@M06045:235:000000000-JCY5N:1:1101:18390:7442 2:N:0:CTCAGA
GGTAGCGCTGCGTTCTTCATCGATGCGAGAGCCAAGAGATCCGTTGTTGAAAGTTTTGTTTTGTTATGATATATGACGTTCATTACACCATGTTTGTAAAATAGCCCCGAAGGGCACGGTTCACAGAGGTTTGGAATAGTTATAAGCCCGTGAGGGCGTTCACTAATGATCCTTCCGCAGGTTCACCTACGGAAACCTTGTTACGACTTTTACTTCCTCTAAATGACCAAGATTCCGATTTCAGATCGGAAGAGCGTCGTGTAGGGAAAGAGTGTAGATCTCGGTGGTCGCCGTATCTAGC
+
GGGGGGGGGGGGGGGGGGGGGGGGGGGGGGGGGGGGGGGGGGGFGGGGGGGGFGGGGGGGGGGGGGGGGGGGGGGGGGGGGGGGGGGGGGGGGGGGGFGGGGGGGFGGGGGGGGGGGGGGFGGGGGGGGGGGGGGGGGGGDGGGGGGGGGGGGGGGGGGGGGGGGGGGGGGGGGGGGGGGG5EFGGGGGGGGGGGGGGGGGGGGGGGGEGGGGGFGFGGGGGGGGFFFFFDAFFFCAEFFGFCF=CGFFFGDABF>5@>F?6:<AB?FF?7:ABAD<4A92::?332,5331;96(#####
@M06045:235:000000000-JCY5N:1:1101:23225:7447 2:N:0:CTCAGA
GGTAGCGCTGCGTTCTTCATCGATGCCAGAACCAAGAGATCCGTTGTTGAAAGTTTTGACTTTTTGTTTTGTTTATCAGAGTACTGCTATTGCAATAAAGGGTTTGAGTTTGTCCACCGGCGGGCGGGCCCGCCGAAGAAACAGAAGGTACTCGAAAATCAAGGGTGCTATCTCGAAGGGGGGGGGTTAGCCCCCCTACGGTAATGATCCTTCCGCAGGTTCACCTACGGAAACCTTGTTACGACTTTTACTTCCTCTAAATGACCAAGATTCCGAGACTAGATCGGAAGAGCGTCTGAAC
+
GGGGGGGGGGGGGGGGGGGGGGGGGGGGGGGGGGGGGGGGGGGGGGGGGGGGGGGGGGGGGGGGGGGGGGGGGGGGGGGGGGGGGGGGGGGGGFGGGGGGGGGGGGGGGGGGGGGGGGGEGGGGGDGGGGGGEGGGGGGFGFCFFFFGGGGGGECCEGGGGGGGGFCEGGFGCBE?CEDGGEGGGGGGGGGGGGGGG5FGGGGGGGF7<FGGGF@DFGGCFFCGGFF?EFFFFFFGFFFFGGGFGDDFFFGFF>F4767A2>BFF(6>F?F<BAF699>AFBF9A11,6;:??>9(#####
@M06045:235:000000000-JCY5N:1:1101:19749:7465 2:N:0:CTCAGA
GGTAGCGCTGCGTTCTTCATCGATGCCAGAACCAAGAGGTCCGTTGTTGAAAGTTTTGACTTATTGTATAAGTTACTCAGAGAGGCCACTGATGACGAAGAGTTTTGGTCTTCTGACGGGCTGCCGGCACGGGGGCCGGCGCGGCCCCGGTGGGAGCCACCCGCCGAAGCAACGGTGAGGTAGGTTCACAATGGTTGGGAGTTTTGCAACTCTGTAATGATCCCTCCGCTGGTTCACCAACGGAGACCTTGTTACGACTTTTACTTCCTCTAAATGACCAAGATTCCGTAGGTAGGTAGGC
+
GGGGGGGGGGGGGGGGGGGGGGGGGGGGGGGGGGGGGGGGGGGGFGGGGCFGGGGGGGGGGGGGGGGGGGGGGGGGGGGGGGGGGGGGGGGFFGGGGGGGGGGGGGCFGFGGGGGGGGGGGGGGG@FGGGGGGGGGGGGGGGGGGGGGGGGGGGGGGGGGGGGD>B5CCCFGGGGEGFGFFCFF@FFFC9C<FGFGGGGGGCFGGGGGFFCFFGFGBFDGFGFGFFFDBBBE:FFGFFFFGGGBGGGF?BF??AF<>@3?AFFBBBFF64A<AFA44<?B:?0<>)4>B:0:A<)(#####
@M06045:235:000000000-JCY5N:1:1101:23484:7468 2:N:0:CTCAGA
GGTAGCGCTGCGTTCTTCATCGATGCCGGAACCAAGAGATCCGTTGTTGAAAGTTTTAACGATTTAGCTTTTCGCTCAGACTGCAATCTTCATACAGCGTTCACAGGTGTCTTCGGCGGGCGCGGACCCGGGGACGGAAGCCCCCCGGCGGCCTTGCGGCGGGCCCGCCGAAGCAACAAGGTACGATAAACACGGGTGGGAGGTTGGACCCAGAGGGCCCTCACTCGGTAATGATCCTTCCGCAGGTTCACCTACGGAAACCCTGTTACGACTTTTACTTCCTCTAAATGACCAAATCTCA
+
GGGGGGGGGGGGFGGGGGGGGGGGGGGGGGGGGGGGGGGGGGGGGGGGGGFGGGGGGGGGGGFGGGGGGGGGGGGGGGGGGGGGGGGGGGGGGGGGGGGGGGGGGGGGGGGGGGGDGGGGGGGGGGGGGGGGGGGGGGGGGGGGGGGGGGGGGEGGGGGGGGGGGGGGGGEGGDCGG6CFF+:CGG58CGGEGEGG88CE;EG7FGGGFD5*995CEDCD3C<C09>DDF??FF4:@FFFGD3)9<9=46DFFFFBE>?0?B(2:?F6*3?BF06A<ABAB24<23<6<9AA:??(#####
@M06045:235:000000000-JCY5N:1:1101:9291:7478 2:N:0:CTCAGA
GGTAGCGCTGCGTTCTTCATCGATGCCAGAACCAAGAGATCCGTTGTTGAAAGTTGTAAAGATTCAAGTGCCCACGATCAGAGGTATACTGCTACTGCAAAGGGGTTTGGATGGGCCCAGCGACGGGCGCGAGCCCGCCGAGGGAACAAAAGGTACTCATAGTCAAGGGTTACTTCGCCTCGTCCGCATTTCTGGCCACTTTCGTGGGGTCCTGCGGCGAGCTGAAGACGCGGTCTCCAAGACCGTAAGGTTAGTGATCCTTCCGCCGGCTCACCTCCGGACTCCTTGTTACGACCCGTCA
+
GCGGFFGGGDG@FGGGGGGGDGFGA@FEF,EFFGGDE8@6@@ECFEGFGFE9FGFGGGGGGGGGGGC@CFDGFEGDB,C,B,@BFFE<CAEGGE9EFGGFFGGE7=FC,,9CFCE,AF+AFFGDC>C=FC7+3C:FFGGC@@+>EFG:68,@*@;D,D,6,2;,>?9CE>>8DEGE8CCCE:/;ECE5C>C9CF+@B8;6<?CEG=CD=D55C*)/.91/9DD<6F=650,)5.>>6**909957*7556*16(1:F4<<<:)(40.>)(,,.)(,(.(,((((,)64))))((((#####
@M06045:235:000000000-JCY5N:1:1101:23280:7478 2:N:0:CTCAGA
GGTAGCGCTGCGTTCTTCATCGATGCCAGAGCCAAGAGATCCGTTGTTGAAAGTTTTGCTTTTTTACTATTTCTTTTTCAAGTATCGTCTTAGACTTCAGTTTGCTCTCAAGAATGTGTATTGTCTTCTACGGCCGGCGGCGGGCAGGTCAACGCCTACCTCTTCCGCCGAAGTTTTGGTCCGTCTGCCGAAATCCACATTCGCTTCTCACGAATGCAATCCCGCCAGCCAGACTCGACAAAATGACAAAAGGTCGGGTAGCTTCCCCGTCTCACGACAGGAATTTCGCGCCATCCGATCC
+
GGGGGGGGGGGGGGGGGGGGGGGGGGGGGGGGGGGGGGGGGGGDGGGGGFFGGFFGGFGGGGGGGGGGGGGGFGGGGGGGGGGGGGGGGGGGGFGGGGGGGGGGGFGGGGGGGGGGGGGGGGGGGGGGGGGGGGGGGGGGGGGGGGGGGGGFGGGGGGGGGFGGGGGGGGGEGGGFFGGGGGDGGEFCBEEGEFFFFGGGGGFGGFG>EGG5DGFGFGGGGGGGGFFFF??FFFFG>F>DDGGFGDGF65F?D<F>BF29??A4),)8>:?FBFF:03(,33<??A)2:129((,.#####
@M06045:235:000000000-JCY5N:1:1101:26051:7489 2:N:0:CTCAGA
GGTAGCGCTGCGTTCTTCATCGATGCCAGAACCAAGAGATCCGTTGTTGAAAGTTGTAATTATTAATTTGTTACTGACGCTGATTGCAATTACAAAAGGTTTATGTTTGTCCTAGTGGTGGGCGAACCCACCAAGGAAACAAGAAGTACGCAAAAGACAAGGGTGAATAATTCAGCAAGGCTGTAACCCCGAGAGGTTCCAGCCCGCCTTCATATTTGTGTAATGATCCCTCCGCAGGTTCACCTACGGAGACCTTGTTACGCCTTTTACTTCCTCTAAATTACCCAGATTCCGCCTCCCA
+
GGGGGGGGGGGGGGGGGGGGGGGGGGGGGGGFGGGFFGGGGGGGGGGGGGGGFFFGGGGGGGGGGGGGFGGGGGGGGGGGGGGGGGGGGGGGGGFGGGGGGGGGGGGGGGGGGFFGGGGFGGFGGGGGGGGGCFFGGGGGGCFGGGGGGDGGGGGGGGFGGFGCGDFG9FGGGGGGGGGGGECGGGGGGGGGGGGGDDAFFGGCGGGGDGGFFFF@AGGGGFFF78>FC=@FFFFDFFAACGFFGGGFFE)8F?F7FFFD<?(1:?FFFFAA<<AAFAF2--552(5818>A<06(#####
@M06045:235:000000000-JCY5N:1:1101:9271:7502 2:N:0:CTCAGA
GGTAGCGCTGCGTTCTTCATCGATGCCAGAACCAAGAGATCCGTTGTTAAAAGTTTTAATTTATTAATTAAGTTTACTCAGACTGCAAAGTTACGCAAGAGTTTGAAGTGTCCACCCGGAGCCCCCGCCCGAAGGCAGGGTCGCCCCGGAGGCAACAGAGTCGGACAACAAAGGGTTATGAGCATCCCGGTGGTTAGACCGGGGTCACTTGTAATGATCCCTCCGCAGGTTCACCTACGGAGACCTTGTTACGACTTTTACTTCCTCTAAATGACCAAGATTCCGTTCACAGATCCCCCTT
+
GGGGGGGGGGGGGGGGGGGGGGGGGGGGGGGGGGGGGGGGGGGGGGGGGGGGGGGGGGGGFFCGGGGGGGGGGGGGGGFGFGFGGG9EEFEFCEFGE7FFGFGGGGGGGGGFFGGDGGG@FGCFFE:FFGGGGGEFFGGGGGEEEGEEECEGGGFEFGGGGGGEGGGGGFGFEDGGGGGGGGGGGGGGGGEGGGGGGGGGGGGGGGGGFFGGGGFGFCF7<<F<DE)<5:BF?FBFFFB3D95>F4:=FFFF:072>F2)8A:48<=?F<426<A0>B:(42<A?:B?2)).34:)#####
@M06045:235:000000000-JCY5N:1:1101:28158:7517 2:N:0:CTCAGA
GGTAGCGCTGCGTTCTTCATCGATGCCAGAGCCAAGAGATCCGTTGCTGAAAGTTTTGATTGCTTATTTATAAAGACTCAGAAGATTCCGCTAGAAAACAAGAGTTTGGCCTCCGGCGGGCGGCGCGGGGGCGCTGGTCCACCCGGCATCCCGCCGAAGCAACATGATATGTTCACAATGGTTTGGAGTTCAGAAGACTCTGTAATGATCCCTCCGCTGGTTCACCAACGGAGACCTTGTTACGACTTTTACTTCCTCTAAATGACCAAGATTCCGGTCCGAGATCGGAAGAGCGTCACAA
+
GGGGGGGGGGGGGGGGGGGGGGGGGGGGGGGGGGGGGGGGFFGGGGGGGGGGGGFGFGGGGGGGGGGGFFGFGFGGGGGGGGGGGGGGGGGGGGGGGGGGGGGGGGGGGGGGGGGGGGGGGGGGGGGGGGGGGGGGGGGGG?GDGDCGGGGFGGDGGGGDGGGGGGFGFGGGGEFGGGGGGFGGDGGGGGGGFFFGGGGFGGGGGGGGGGFGGGEGF3C)97DGGFFFFFFF5>FF?FFFGCFBCDGFFFGFF>FDF498AAF<426@FB?BBA),(--4496,1<<F??008:>-#####
@M06045:235:000000000-JCY5N:1:1101:7720:7543 2:N:0:CTCAGA
GGTAGCGCTGCGTTCTTCATCGATGCGAGAGCCAAGAGATCCGTTGTTGAAAGTTGTATTTTTGAATTATGTTTATTCAGAACTAGATATTCAGACAAACTGCTTTAAAGGTGTTAAGTTAATCAAACCCTCTTGGCTTTTTAATGCCAGAGAGTTCAAAAACGTTGCACACAAGGTGGATATGGATTTTTTTAAAGAGTGCCATAAAACACTCAATTATGAATGATCCTTCCGCAGGTTCACCTACGGAAACCTTGTTCCGACTTTTACTTCCTCTAAATGACCATGATTCCGTCCATCT
+
FFGGD,CFGFEGGGGGGGGE<FEDFFGGG+CCFGG@8F<<<CFCFGFFFEFDCFGGGFGGGEFB,CE@FA9CFG<FGGGGGG,CF@FGGGD99CCFFG8F<A?FGFEF<?EF,FFEGGDCEGGGACFGE7EGGG9:ECFGCFCEADFG9>=@D>FFF=,>9>EGCF?EFGGGGGGF6,3=6@DFFFFDGCGGGEEC;DCF,D99A9E+57DGDDFF?7;@9CFGFBFFFFCF4:>**62?CFFAGGGF)/7;FF).+17)18(3;6@FF<CE;)16>4))754@;?)).64)).)(#####
@M06045:235:000000000-JCY5N:1:1101:21020:7554 2:N:0:CTCAGA
GGTAGCGCTGCGTTCTTCATCGATGCCAGAACCAAGAGATCCGTTGCTGAAAGTTTTGATTTATTTGCTTATGCCACTCAGAAATACACTAAAAGACAAGAGTTTGGAGCCTCCGGCGGACGCCTGGGTCCGGGCCGCGCGAACGCGCCCGGGGCGAGGCCGCCGAAGCAACAGTGGTAGGTTCACAATGGTTTGGGAGTTTTTACACTCGGTAATGATCCCTCCGCTGGTTCACCAACGGAGACCTTGTTACGACTTTTACTTCCTCTAAATGACCAAGATTCCGGCGTCAGATCCTGAG
+
GGGGGGGGGGGGGGGGGGGGGGGGGGGGGGGGGGGGGGGGGGGGGGGGGGGGGGGGGGGGGGGGGGGGGGGGGGGGGGGGGGFGGGGGGFGGGGGGGGGGGGGGGGGGGGGGGGGGGGGGGGGGGGGGGGGGGGGGGGGGGGDGGGGGGGGGGGGGDGGGGGGGGGGGGGGGGGCGGGGGGGGGGGGGGGFCFFGGGGD8FGGGGGGGGGGGGFEGFGFGGGGGGEFDD9<FF4@C@:BFD3DEGGGF49C=FB39DF9<AFF<AA49=A29>AA<?BFB?DBADBFF(-,4<AA:#####
@M06045:235:000000000-JCY5N:1:1101:13960:7559 2:N:0:CTCAGA
GGTAGCGCTGCGTTCTTCATCGATGCCGGAACCAAGAGATCCGTTGTTGAAAGTTTTAATTAATTTAATAATTGTCTCAGACTGCATACTTCAGACAGCGTTCACAGGTGGCTTCGGCGGGCGCGGGCCCGGGGGCGGATGCCCCCCGGCGGCCGTGAGGCGGGCCCGCCGAAGCAACAAGGTTCGTTAAACACGGGTGGGAGGTTGGACCCCGAGGGGCCCTCACTCAGTAATGATCCTTCCGCAGGTTCACCTACGGAAACCTTGTTACGACTTTTACTTCCTCTAAATGACCCGCGCA
+
GGGGGGGGGGGGGGGGGGGGGGGGGGGGGGGGGGGGGGGGGGGFEGGFGGGGGGGGGGGGGGGGGGGGFGGGGGGGGGGGGGGGGGGGGGGGCGGGGGGGGGGGGGGGGGGGGGGGGGGGGEGGGGGGGGGGGGGGGGGGGGGGGGGGGDEGGGGGG5EGGDGGGGGGEEEGCEGFGGGFGGGGGGG?FGGGCECEGEGGGGGGGGGGGGGCGGDC@CDGDGFGGF*95?AF7BFG49@F:CFFGG<:5=>*@BF?FF?:?0:BB)6@7460:>F?244AFFBFB9)4AAD><AB(#####
@M06045:235:000000000-JCY5N:1:1101:23735:7563 2:N:0:CTCAGA
GGTAGCGCTGCGTTCTTCATCGATGCCAGAACCAAGAGATCCGCTGTTGAAAGTTTTGACTTATTCAGTACAGAAGACTCAGAGAGGCCATGTAAATTCAAGAGTTCGGTGTACCTCCGGCGGGCCCCCGAGAGGGGCCGAGGGCAGGGCCGAAGCCCGCCACCCGCCGAAGCAACGATGTAGGTAACGTTCACGATGGTTTGGGAGTTTTGCAACTCTGTAATGATCCCTCCGCTGGTTCACCAACGGAGACCTTGTTACGACTTTTACTTCCTCTAAATGACCAAGCTTCCGGTAGCCC
+
GGGGGGGGGGGGGGGGGGGGGGGGGGGGGGGGGGGGGGGGGGGGGGGGGGGGGGGGGGGGGGGGGGGGGGGGGGGGGGGGGGGGGGGGGGGGGGFGGGGGGGGGGGGGGGGGGGGGGGGGGGGGGGGGGGGGGGGGDGGGGGGGGGGGGGGGGGDDGGGGGGGGGGGG8C>EGCGGGGFFGGGGGGGGG8CGGGGG:FG9FGGGGFGGGGG<4:FG?GDFGCFGGFBFFF?FFFFGFFFFGCFFFFC7>3)..()37@4<B?26::FF4..<97<:AAAFFFFFFFF:(46AF:>,#####
@M06045:235:000000000-JCY5N:1:1101:21018:7573 2:N:0:CTCAGA
GGTAGCGCTGCGTTCTTCATCGATGCCAGAACCAAGAGATCCGTTGTTGAAAGTTTTTACTTATTGAATAAGTACTCAGAGAAACAATAATAACAAGAGTTTGCGTTCTTCCGGCGGCGGCAGAGCCGTCCGCCGAAGCAACGGGTTCGTTCGTTCACAATGGTTTTAGAGAGTTATACTCGCTAATGATCCCTCCGCTGGTTCACCAACGGAGACCTTGTTACGACTTTTACTTCCTCTAAATGACCAAGATTCCGTGTGGAGATCGGAAGAGCGTCGTGTAGGGAAAGAGTGTAAGGCT
+
GGGGGGGGGGGGGGGGGGGGGGGGGGGGGGGGGGGGGGGGGGGGGGGGGGGGGGGGGGGGGGGGGGGGGGGGGGGGGGGGGGGGGGGGGGGGGGGGGFFGGGGGGGGGGGGGGGGGGGGGGGGGGGGGGGGGGGGGGGGGGGGGGGGGGDGGGGGGGGDFFGGGGGGFGGFGGGGGFGGGGGGGGDF?CGGGGDGGGD8EEFGGGGGGGGGGGDEGFDFGGFGGGFFEEFFFFFFGFFFFGGGFFFGFFFGFFFFAF?<?B<2:B?FFFFFFF:7B9:;>BF<9A<1:66(,6>A)#####
@M06045:235:000000000-JCY5N:1:1101:11924:7576 2:N:0:CTCAGA
GGTAGCGCTGCGTTCTTCATCGATGCCAGAGCCAAGAGATCCGTTGTTGAAAGTTTTTATTTATTTGTTTATGTGTCACTCAGAGGAGAAAACCACTAAAGACATAAGAGTTTGGGGCCTCCGGCGGGCGCCTGGTTCCGGGCCCGAAGGCGCCGGGGCGGTCCCGCCGAAGCAACAATATGGTAAGGTTCACAAAGGGTTTGGGAGTTTGTAAACTCGGTAATGATCCCTCCGCTGGTTCACCAACGGAGACCTTGTTACGACTTTTACTTCCTCTAAATGACCAAGATTCCGATAAGCT
+
GGGGGGGGGGGGGGGGGGGGGGGGGGGEFGGGGFFGGGGGGGGFFGEGFFFCGGEGGGGGGGGGGDFGGGGGGGGGGGGGGFGFGGGGGGGGGGGGGFGGGGGGGGGGGGGGGGEFGGGGGGGGGGCEEGGGGGGGFGGGGGGGGGGEEGGEEGGDC?EGG>CEGEGC*/CCGCEGGGGCFFGGCGGFFGGGGCF8FGGGCCGGGGGGGGGGFCFGBGGGGFGCFF4FFF::D:>CBEFF77CFGGGFF>7>>BF<69<>A??F<67B*54<4<-.6<6<AFA2>>:4?<AA<(:(#####
@M06045:235:000000000-JCY5N:1:1101:14870:7577 2:N:0:CTCAGA
GGTAGCGCTGCGTTCTTCATCGATGCCAGAACCAAGAGATCCGTTGTTGAAAGTTTTGACTTATTCAGTACAGAAGACTCAGAGAGGCCATACAATGCAATAGTTTGGTTTTCCTCCGGCGGGCGCCCGCGAGGGCCGAGGGGCGCCGGGAAGGACCCGGGCCGCCCGCCGAAGCAACGGTTTAGGTAACGTTCACAATGGTTTGGGAGTTTTGCAACTCTGTAATGATCCCTCCGCTGGTTCACCAACGGAGACCTTGTTACGACTTTTACTTCCTCTAAATGACCAAGATTCCCGCGTA
+
GGGGGGGGGGGGGGGGGGGGGGGGGGGGGGGGGGGGGGGGGGGGGGGGGGGGGGGGGDFFFGGGGGGGGGGGGGGGGGGGGGGGGGGGGGGGGGGGGGGGGGGGGGGGGGGGGGGGGGGGGGGGGGGGGGGDGGGGGGGDGEDEGGGEGGDGGGGGFGGGGG>CGGGGGGGGGGEFGGGG:ACCGGGGGGGGGGFCC?EGGCCF5CCCECDFGC4DFGGGGGGCGFFFF>B@FFECEEF3>GG4CGG@FDGE39FFFFFFAFFF<>>)@AFFFDAA9A>AA<A<))4:FF:<<>9)#####
@M06045:235:000000000-JCY5N:1:1101:28133:7582 2:N:0:CTCAGA
GGTAGCGCTGCGTTCTTCATCGATGCGAGAACCAAGATATCCGTTGCTAAGAGTTGTGCTTAGATTTCGAATAAACTCGAAGGTGTAGGTAATAGCTGAGGGTTGTTACGCCGCTCAACAATCGCCTTTGTTTCAGTCAATTGGTTATACGAGTGGGTGAAATAGGTGTGTTGAAAAAATTGTCCGAATCTACTAAGACGAGGTGACGACCCCAGGCGCAAAGTGCTAACAGTTTGACCTGTCAACAAATATACGCCACTCCAAGCGGAGACACGCCACTGGTCAGCAACTGAATGGTATC
+
GGGGDGGGGGGGGGGGGGGGGGGGGEGGGGGGDFFGGGGGCFGGGGGGGEFGGGGGGCFGGGGGGGGGGGGGGGGGGGGFGGGFFFGGGGG9FEGGGGFFFGGFGGGGGGGGGGGGGGGGGFGGGGGGGGFGGGGGGGFGCF@DE@>DF;DFGCFGGGGGGGGGFGGGGGGFCGGGC6:EFAEF;BE>EECA;CGGGGFEGGGEGGGGDD?DGGDGFGGGGDFFGFF=7@@FFFF@A6=FGFGFFFFFFFGFFFFB:>:7<:7?<BFE>>F61331126:>FDAFBBB1(434<<)#####
@M06045:235:000000000-JCY5N:1:1101:8258:7624 2:N:0:CTCAGA
GGTAGCGCTGCGTTCTTCATCGATGCCAGAACCAAGAGATCCGTTGTTGAAAGTTTTGACTTATTCAGTACAGAAGACTCAGAGAGGCCATACAATGCAATAGTTTGGTTTTCCTCCGGCGGGCGCCCGCGAGGGCCGAGGGGCGCCGGGAAGGACCCGGGCCGCCCGCCGAAGCAACGGTTTAGGTAACGTTCACAATGGTTTGGGAGTTTTGCAACGCTGTAATGATCCCTCCGCTGGTTCACCAACGGAGACCTTGTTACGACTTTTACTTCCTCTACATGACCAATATTCCCCGCTC
+
GEGGGGGG@FFFGGGGGGFGGGGGGGGFG8FGFGGGCFGFDGGGGGGGGGGFGGFGF8FGGGGGGGGGGGGGGGGGFFGGFD9FGGGGDFGGGGGGGGGF9?FGFGGGGGGGGFGGGGCCGGGDBFECDGGGDEGFGGDECE>ECGEGGGC:EGGG8?E>EGGEEDGGGGGGGGGFFGGE1;C8F8CECFE0AFFGG++:EFF=CGCFGG*::CFFFD5DCCCFG?6=*<<7?FFDDEEB02C4CCFFE>G3>9>2??AAF)4,89DFFB<><>A2).)-)-.64?::().6:)6,#####
@M06045:235:000000000-JCY5N:1:1101:11226:7629 2:N:0:CTCAGA
GGTAGCGCTGCGTTCTTCATCGATGCCAGAACCAAGAGATCCGTTGTTGAAAGTTGTAACTATTAAAGTTTTTCAGACGCTGATTGCAACTGCAAGTGGTTTTAAAGTGTCCTGACGGCGGGCGGACCCGCCGAGGAAACGAAGGTGCTCAAAAGACATGGGTAAGAGATGGCAGGCAAAGCCCGCAACTCTAGGTAATGATCCTTCCGCAGGTTCACCTACGGAAACCTTGTTACGACTTGTACTTCCTCTAAATGACCAAGATTCCGGAGGGATATCGGACGAGCGTCGTGGAGCGCTG
+
BCFFEEFCEGECFFGGGGGGFG8<C@@D@,EF8EGGFFGGGFGGDEGEEGFAEFGG6EEC6FFAFFFG@<,C@,@E9EF7@C+<ECFCGG8FFE9C5B<?<E@FF<AFFGE,A?FGEGCBFGGEEFCGGCFGE*3F7@:DF7:>CD6E>?CF?92:4,<:BFGGF?F<C;9EGGCCCFFGGGF581CC889+<C69CCFG?77?:7CGEGGGDF4D**09CDD5DD:.7()9*96>>F>BG*27C>C==*:*9<?AFF<34(187)**9(,7>9:33-58(3(4,4297093(((3#####
@M06045:235:000000000-JCY5N:1:1101:17168:7633 2:N:0:CTCAGA
GGTAGCGCTGCGTTCTTCATCGATGCAAGAGCCTAGAGATCCGTTGTTGAAAGTTTTATTTTATTAAAAAATAAGTTTGTCAGACAAGTTTTTCTAAAGACGAGTTTAAATTCTTTCCACCAGCACTCCCCAGCCTCACCTTGCGGTGTGCCAGAGGACCGAAGTCTGTCCAGTGGAAGCAACAATGGTATAGTTGACAAAAGGGTGTAATAGTTGACTAGAAAATAGATTTTCTATATCACTAATGATCCTTCCGCAGGTTCACCTACGGAAACCTTGTTACGACTTTTACTTCCCGACA
+
GGGGGGGGGGGGGGGGGGGG9FGGGGGGGGGGGGGGGGGGGGGGGGGGGGGGGGGGGGGGGGGGGGGGGGGGGGGGGGGGGGGGGGGGGGGGGGGGGGGGGGDGGGGGGGGGGGGGGGGGGGGGGGGGGGGGGGGGGGGGGGGGGGGGGGGGGGGGGGGGGDGGGGGGGGGGGGGGGFGGGGGGGFGGGGGGGGGGGGGGGGFGGFGGGGGGGGFGFGGGGGGGFAFFFFFF6B=FFFFFGGGFGGGFFFGFFFFDDE>@FFEFFEFFFFFFFBFFFFCADFF<?FFFFA4AFBF<#####
@M06045:235:000000000-JCY5N:1:1101:17096:7650 2:N:0:CTCAGA
GGTAGCGCTGCGTTCTTCATCGATGCTGGAGCCAAGAGATCCGTTGTTGAAAGTTTTAACAGTTCGCTTAGAACACTCAGAAATATCGTCGGGTTCGAACAGAGATTCTGATGATACCGGCGGGCACGCCCCGGGAGGCGCGCCGCCGAAGCAACAGGTATAAAGGTTCACAAAGGGTTATGAGTTATAGTACTCGGTAATGAGCCCTCCGCTGGTTCACCAACGGAAACCGTGTTACGACTTTTACTTCCTCTAAATGACCAAGATTCCGTGGGGAGACCGGAAGAGCGTCGTGTGGACG
+
GGGGGFGCFGGGFGGGGGGGGGGGGGGGGGGGGGDGGGGGFGGGDGGGGGGAFFFFGCGGGGGGGEGDFDGGFGGGGGGGGGCFGGGEFFGGGGGGGGFGGFGGGGGFGGGGGGG9?,@FCE:CGGGGGGEGGGGGGGD@EGGGGDEG8EEDFFGFEFCFGGGFGE9CF9EFGDEF=*88ECFG<99F7<FGFGGGGGGG7+0++:F557CD*/<9?7*0:*9>D>3))4()0>.9*/<FC*9@FGC=F0:*9:?AF=-4<BB?::@B65:::09933?-23(61,(,019<0-4(#####
@M06045:235:000000000-JCY5N:1:1101:27911:7677 2:N:0:CTCAGA
GGTAGCGCTGCGTTCTTCATCGATGCCAGAACCAAGAGATCCGTTGTTGAAAGTTTTGATTTATTTATGGTTTTACTCAGAAGTTACATATAGAAACAGAGTTTAGGGGTCCTCTGGCGGGCCGTCCCGTTTTACCGGGAGCGGGCTGATCCGCCGAGGCAACAAGTGGTATGTTCACAGGGGTTTGGGAGTTGTAAACTCGGTAATGATCCCTCCGCTGGTTCACCAACGGAGACCTTGTTACGACTTTTACTTCCTCTAAATGACCAAGATTCCGGGATCAGATCGGAAGAGCGGACTC
+
GGGGGGGGGGGGGGGGGGGGGGGGGGGGGGGGGGGGGGGGGGGFGGGGGGGGGGGGGFGGGGGGGGGGGGGGGGGGGGGGGGGGGGGGGGGGGFGGGGGGGGGGGGGGGGGGGGGFGGGGGGGGGGGGGEFGGGGGGGGGGGGGGGGGFCGGGGGGCCEEEGGGGGGGGF?CGGGGGGCFFGGGGGGGGGGE?FGGGGGGGGEEECCCC>FFDF49<CDGGGFGGFFFFBBDBE>3))9@GCCFDC5>@FGFFA?A=7<AA<<BFFF:?:??<<<B?0(-4:B??A?B01:6(4<4#####
@M06045:235:000000000-JCY5N:1:1101:14615:7680 2:N:0:CTCAGA
GGTAGCGCTGCGTTCTTCATCGATGCCGGAACCAAGAGATCCGTTGTTGAAAGTTTTAATTAATTGAATAATTGTCTCAGACTGCATACTTCAGACAGCGTTCACAGGGGGCTTCGGCGGGCGCGGGCCCGGGGGCGGATGCCCCCCGGCGGCCGTGAGGCGGGCCCGCCGAAGCAACACGGTTCGTTAAACACGGGTGGGAGGTTGGACCCCGAGGGGCCCTCACTCAGTAATGATCCTTCCGCAGGTTCACCTACGGAAACCTTGTTACGACTGTTACTTCCTCTAAATTACCCCTCCA
+
GGGGGGGGGGGGGGGGGGGGGGGGGGGGGGGGGGGGGGGGGGGGGGGGGFGGGFGGGGGGGGGGGGFGGGGGGGGGGGGGGGGGGGGGGGGGGGGGGGGCCGGGGGGGGGGGGGGGGGFGGGGGGGDGGGEGGGGGDE7CEGGGGGGEGGEEGGGDGCEGFCGEGGGGEG5E=CEGFGGGGGGGGGGFCFGGGGGDECCGGCCGGGGG?GFDDD@DFGGDDGDFFF=F5348/8=76=BFGFFDGG3:)9:==A=:F:?:(4:B0<?FFFF06;3(5>9BBDABA)).6))).)60#####
@M06045:235:000000000-JCY5N:1:1101:15348:7683 2:N:0:CTCAGA
GGTAGCGCTGCGTTCTTCATCGATGCCAGGACCAAGAGATCCGTTGTTGAAAGTTTTGACTTATTCAGTACAGAAGACTCAGAGAGGCCATTAATGCAATAGTTTGGTTTACCTCCGGCGGGCGCCCGCGAGGGCCGGGGGGCGCCGGGAAGGACCCGGGCCGCCCGCCGAAGCAACGGTTTAGGTAACGTTCACAATGGTTTAGGGAGTTTTGCAACTCTGTAATGATCCCTCCGCTGGTTCACCAACGGAGACCTTGTTACGACTTTTACTTCCTCTAAATGACCAAGATTCCCGAGTT
+
GGGGGGGGGGGGGGGGGGGGGGGGGGGGGGGGGGGGGGGGGGGFGGGGGGGGGGGGGGGGGGGGGGGGGGGGGGGGGGGGFGGGGGGGGFGGGAFGGGGGGGGGGGGGGGGGGGGGGGGGGGGEGGGGGFGGGGGGGGGGGGGGGGGGGGGGEGGGGGGGGEGGGGGGGEEGGG?FGGGG=GGFGGGFFGFGGFGGGGGGCFFGGGGGGGFGGDFGFGGGGGGGGFBFFFFFFFFGFDFFGFD4DGGFFFG:7>F::=AAB<24<>:DFFAFA<>D<<AFA4<><)8>F:7<4<92#####
@M06045:235:000000000-JCY5N:1:1101:16580:7687 2:N:0:CTCAGA
GGTAGCGCTGCGTTCTTCATCGATGCCAGAACCAAGAGATCCGTTGTTGAAAGTTTTGACTTATTCAGTACAGAAGACTCAGAGAGGCCATACAATGCAATAGTTTGGTTTTCCTCCGGCGGGCGCCCACGAGGGCCGAGGGGCGCCGGGAAGGACCCGGGCCGCCCGCCGAAGCAACGGTTTAGGTAACGTTCACAATGGTTTGGGAGTTTTGCAACTCTGTAATGATCCCTCCGCTGGTTCACCAACGGAGACCTTGTTACGACTTTTACTTCCTCTAAATGACCAAGATTCCCACATC
+
GGGGGGGGGGGGGGGGGGGGGGGGGGGGGGGGGGGGGGGGGGGCFGGGGGGGGGGGGGGGGGGGGGGGGGGGGGGGGGGGGGGGGGGGGGGGGGGGGGGGGGGGGGGGGGGGGGGGGGGGGGGGGGGGGGGGGGGGGGGGGGGGGGGGGGGGGGGGDEGGEGGDGGGGGGGGEGGGGGGGGGGGGGGGGGGGGGGGCGGGGGGGGGGGGGGGGGFGFFFGGGGGGFFFFFFFFFFGFFF@<FGFGGG:BED>39@BFFBBDFFF?>3>FA2AAA48).-8<AFA<7?B:13?AD>)#####
@M06045:235:000000000-JCY5N:1:1101:19000:7691 2:N:0:CTCAGA
GGTAGCGCTGCGTTCTTCATCGATGCTAGAACCAAGAGATCCGTTGTTAAAAGTTTTTATAGTTCGCTAAGAACACTCAGATGTATCGTCGGGTACAAACAGAGATACTGAAACGCCGGCGGGCCCCCGGAGGAGCCGCCGAAGCAACAAGTTATAATGTTCACAAAGGGTTATGAGTGTAAACTCGGTAATGATCCCTCCGCTGGTTCACCAACGGAGACCTTGTTACGACTTTTACTTCCTCTAAATGACCAAGATTCCGGGGGTAGATCGGAAGAGCGTCGTGTAGGGTAAGACATGA
+
GGGGGGGGEFGGGGGGGGGGGGFEEEF<F<FGGGFGDC@FFFEF8FGGFGGGGGFFF@FGGFGGGGGC7FGGGGGG9EAFGGFGGEDCGGGGGGCGFBEGGGGGFGAFGGGFGGGGGCBFG@BCGGGGGG@CEGEFGGEEEGGGE?CGC8F=CFF,?;CGFEGG,<EECCCFF9<CFB;>1;AC9?E5EGG9;F99CFGGGE5/**2:CFGFGGFGB3>DFGGFGFFFFFFDBEFG7F?7DG79**:FFF=?6><1)/-6<29>>6)..-:24:6<;::?078,,(,4<22(,54)#####
@M06045:235:000000000-JCY5N:1:1101:10616:7695 2:N:0:CTCAGA
GGTAGCGCTGCGTTCTTCATCGATGCTGGAGCCAAGAGATCCGTTGTTAAAAGTTTTGACAGTTCGCTAAGAACACTCAGAAGTATCGTCGGGTTCGAAAACAGAGATTCTGATGAGACCGGCGGGCACCCTCGCGGGCGCCGCCGAAGCAACAGGTATAATAGTTCACAAAGGGTAGAGAGTATAGTACTCAGTAATGATCCCTCCGCTGGTTCACCAACGGAGACCTTGTTACGACTTTTACTTCCTCTAAATGACCAAGATTCCGGCGTAAGATCGGAAGAGCGTCGGGTAGGTGGAA
+
GGGGGGGGGGGGGGGGGGGGGGGGGGGGGGGGGGGGGGGGGGGDFGGGGGGGGGGGGGGGGGGGGGGFFGGGGGGGGGGGGFGGGEGGGGGGGGGGGGGGGGGGGFGGGGGGGGGGGGGGGGGGGGGGGGGGGGGGGGGGGGGGGGGGDCFFFGGG?FFGGGGGGGGGGGGGGGGGGGFGGGFGGF7FFGGGFGCFGGFGGGGF6CGDGGGGGFFFFFGGGGGDCBFFFFFFFFFG>>EFGGGFGGGF=FGFFBFFFB7:6:?FFFF:)46>>?FF2A?<B?F:??>6119(,,8<#####
@M06045:235:000000000-JCY5N:1:1101:19855:7700 2:N:0:CTCAGA
GGTAGCGCTGCGTTCTTCATCGATGCCAGAGCCAAGAGATCCGTTGCTGAAAGTTTTGATTGCTTATTTATAAAGACTCAGAAGATTCCGCTAGAAAACAAGAGTTTGGCCTCCGGCGGGCGGCGCGGGGGCGCTGGTCCACCCGGCATCCCGCCGAAGCAACATGATATGTTCACAATGGTTTGGAGTTCAGAAGACTCTGTAATGATCCCTCCGCTGGTTCACCAACGGAGACCTTGTTACGACTTTTACTTCCTCTAAATGACCAAGATTCCGACACGAGATCGGAAGAGCGCTTCCC
+
GGGGGGGGGGGGGGGGGGGGGGGGGGGGGGGGGGGGGGGGGGGGGGGGGGGGGGGGGGGGGGGGGGGGGGGGGGGGGGGGGGGGGGGGGGGGGGGGGGGGGGGGGGGGGGGGGGGGGGGGGGGGGGGGGGGGGGGGGGGGGGGGGGGGGGGGGGGGGGGGGGGGGGGGGGGGGGGGGGGGGGGGGGGGGGGGGEGFGGGGGGGGGGGGGGGGGGFGFGGGGGGGGFF:BBFFE3FGFFFFGGGFGGGFFFFFFFFFFFAFF4:A>DFFFBFBF99:BB014;1;?26<?:6?7:1(#####
@M06045:235:000000000-JCY5N:1:1101:10493:7707 2:N:0:CTCAGA
GGTAGCGCTGCGTTCTTCATCGATGCGAGAGCCAAGAGATCCGTTGCCAAAAGTTGTTTTCAATTTCTCACACAAGGTGAAGAAAAGTTTCAGACAGAATAAAAACAGACAAAGTGTTCATCAACAGGAGCGAGGTCTCCCACGAGGGGAGTCCCCACTCCTTTGGCAGGGGGGTAGCATTGCTGCTTCCCTGATCCTGCCAGAGACAGATAACGGTGCACACAGTGTTTCTGAAGCAGAGCTTCAAATTTTCTAATGATCCAACCGCAGGTTCACCTACGGTTACCTTGTTACGACCAAA
+
GGGGGGGGGGGGGGGGGGGGGGGGGGGGGGGGGGGGGGGGGGGFFGGGGGGGGGGGGGGGGGGGGGGGGGGGGGGGGGGGGGFGGGGGGGGGGGGGGGGGGGGGGGGGGGGGGGGGGGGGGGGGGGGGGGGGGGGGGGGGGGGGGGEEEGGGGGFGGGFGGGGGGGGGGGGGGDGGGGGGFFGFGGGGGGGGGGGGGGGGGGGGGGGGGGGFGG3DBGGGGGGGGFFFFFFFFFFGFFF?FGF?CFGFFFGFFBFFFFFFFFFFFFFFBFFFF2AFF>?BF:?FFFBBB<<AAFB3#####
@M06045:235:000000000-JCY5N:1:1101:17710:7726 2:N:0:CTCAGA
GGTAGCGCTGCGTTCTTCATCGATGCCAGAACCAAGAGATCCGTTGTTGAAAGTTTTAACTTGTTTGTTTTGTAAATCAGAAGGTACGCTATAAATTGAAGAGTTGGGTCCTCTGGCGCGCTGCGGGACGGGCCGAAGCCGCGGCCCGCGGTGCGCCGAGCAACAAAAAGGTAAGGTTCACAAAGGGTTTGGAGTAATAACTCGGTAATGATCCCTCCGCTGGTTCACCAACGGAGACCTTGTTACGACTTTTACTTCCTCTAAATGACCAAGATTCCGACCCTAGATCGGAAGAGTCGAC
+
GGGGGGGGGGGGGGGGGGGGGGGGGGGGGGGGGGGGGGGGGGGGDGFGGGGGGGGGGGGGGGGGGGGGFGGGGGGGGGGGGGGGGGGGGGGGGGGGGGGGGGGGGGGGGGGGGGGGGGGGGGGGGGGGGGGGGGGGGGGGGGGGGGGGGGGGGGGGGGGGGGGGGFFGGGGGGGGGGGGGGGGGGGGFGEGGGGDGGGGGGFFGGGGGGGGFFGFGFGGGGGGGFF@FFFFFEFFDDFFFFGGFGGGFBFGFFFFFFFA6>BAABAFF?:>??:?FFFFFFFBFB(3AA:FB?0:(#####
@M06045:235:000000000-JCY5N:1:1101:17882:7729 2:N:0:CTCAGA
GGTAGCGCTGCGTTCTTCATCGATGCCAGAACCAAGAGATCCGTTGTTGAAAGTTTTTATTTATTTGTTTATGTGTCACTCAGAGGAGAAAACCACTAAAGACATAAGAGTTTGGGGCCTCCGGCGGGCGCCTGGTTCCGGGCCCGAAGGCGCCGGGGCGGTCCCGCCGAAGCAACAATATGGTAAGGTTCACAAAGGGTTTGGGAGTTTGTAAACCCGGTAATGATCCCTCCGCTGGTTCACCAACGGAGACCTTGTTACGACTTTTACTTCCTCTAAATGACCAAGATTCCGACGGATG
+
GGGGGGGGGGGGGGGGGGGGGGGGGGGGGGGGGGGGGGGGGGGDDGBEGGGFGGGGGGGGGGGGGGGGFGGGGGGGGGGGGGGGGGGGDEFGFGGGGGGGGFFGGGGGGGGGGGG7FEGGGGGDEGGGDBFCEGFGGFGGGGGGGGGGGGGEGGGGGGGGGGGDFGGGECCCEFGFGCEGFGGGGGGGEEGGGGFGGGG8CECEGFEGGGG4::@*8<C:DDCCDF*9FBFF>DDD>@5=CFFFG:DBD>C3)267FFD>A00(,1@F4>4<).:<B<><D94>??620<4><?1,#####
@M06045:235:000000000-JCY5N:1:1101:10674:7734 2:N:0:CTCAGA
GGTAGCGCTGCGTTCTTCATCGATGCCAGAACCAAGAGATCCGTTGTTGAAAGTTTTGATTTATTTATGGTTTTACTCAGAAGTTACATATAGAAACAGAGTTTAGGGGTCCTCTGGCGGGCCGTCCCGTTTTACCGGGAGCGGGCTGATCCGCCGAGGCAACAAGTGGTATGTTCACAGGGGTTTGGGAGTTGTAAACTCGGTAATGATCCCTCCGCTGGTTCACCAACGGAGACCTTGTTACGACTTTTACTTCCTCTAAATGACCAAGATTCCGTATCTAGATCGGAAGAGCGCAAAG
+
GGGGGGGGGGGGGGGGGGGGGGGGGGGGGGGGGGGGGGGGGGGGFFGGGGGGGFGGGGGGGGGGGGGGGGGGGGGGGGGGGGGGGGGGGGGGGGGGGGGGGGGGGGGGGGGGGGGGGGGDGGGGGGGGGFGGGGGGCGGGGGGGGGGGFFGGGGGGGGGGEGGGGGGGGGGGGGGGGGGGGGGGGGGGGGGGGGGGGFFGCEGGFGGGG7D>FGFDEGDDGFGGGFFFF??EEEFGFFFFCGFFDCD:B?FFFFFAFF<A2<AFFFF4?6613<A<07<:792-.4:(41<>0(4(#####
@M06045:235:000000000-JCY5N:1:1101:22634:7742 2:N:0:CTCAGA
GGTAGCGCTGCGTTCTTCATCGATGCCAGAACCAAGAGATCCGTTGTCGAAAGTTTTGATTTATTTATGGTTTTACTCAGAAGTTACATATAGAAACAGAGTTTAGGGGTCCTCTGGCGGGCCGTCCCGTTTTACCGGGAGCGGGCTGATCCGCCGAGGCAACAAGTGGTATGTTCACAGGGGTTTGGGAGTTGTAAACTCGGTAATGATCCCTCCGCTGGTTCACCAACGGAGACCTTGTTACGACTTTTACTTCCTCTAAATGACCAAGATTCCGCTTCCAGATCGGAAGAGCGCCGTA
+
GGGGGGGGGGGGGGGGGGGGGGGGGGGGGGGGGGGGGGGGGGGGGGGGGGCEGFFGGGGGGGGGCFGGGGFGFFFGGGGGGGGGGGGGGGGGGGGGGGGGGGGGGGGGGFFGGGGDFDCEGGGGGGGGGFDFGGGGGGGGGGGGGGGGGGGGGGGGEGGGGFGGGGGGGGGGGGGGGDEGGGGGCCCGECC8CGGGCGGDEEDGGGGGGCFFGG>GFGDGGGCFFFF=>FFFF>@FFFFF:CDFDGGFFFFBFFFFF6>ADB9<F>FFFF27?AAFF<1:(:AA3<:(33211:<(#####
@M06045:235:000000000-JCY5N:1:1101:21156:7761 2:N:0:CTCAGA
GGTAGCGCTGCGTTCTTCATCGATGCCAGAACCAAGAGATCCGTTGTTGAAAGTTGTAACTATTAAAGTTTTTCAGACGCTGATTGCAACTGCAAGTGGTTTTAAAGTGTCCTGACGGCGGGCGGACCCGCCGAGGAAACGAAGGTGCTTAAAAGACATGGGTAAGAGATGGCAGGCAAAGCCCGCAACTCTAGGTAATGATCCTTCCGCAGGTTCACCTACGGAAACCTTGTTACGACTTTTACTTCCTCTAAATGACCAAGATTCCGGCTGGAGATCGGAAGAGCGTCGGGTAGATGAC
+
GGGGGGGGGGGGGGGGGGGGGGGGGGGGGGGGGGGGGGGGGGGGGGGGGGGGGGGGGGGGGCGGGGGGGFGGGGGGGGGGGGGGGGGGGGGGGGGGGGGGGGGGGGGGGGGGGGGGGGGGGGGG>FGGGGGGCCFGGGGGGECBCGGGGFFFFFGGGGFGGGGFGGEFGGFDFGGGGFF6CGGGGGEGGGG7CFGGGFGGGFGGGGFG=DDCG59:/?DGFGDDGFF44,)9@F?DEFF:7C*/:C>*9/:/9<4<FFBB?<8??FF*09>;>B0:0,2:(::>7<?F9:6((4(,#####
@M06045:235:000000000-JCY5N:1:1101:11389:7764 2:N:0:CTCAGA
GGTAGCGCTGCGTTCTTCATCGATGCCAGAACCAAGAGATCCGTTGTTGAAAGTTTTGATTCATTTTCGAGACGCCCGCTAGGGTCGCCGAGAAAGGCTCAGAGCAAAAATAAAACAGAGCCGCGACGTAGGCCGCGACGGAGAGAAAAAAGAGTTTGAGTTGGTCCTCCGGCGGGCGCCATGGGATCCGGGGCTGCGACGCGCCCGGGGCAGAGAATCCCGCCGAGGCAACAGATTGGTAACGTTCACATTGGGTTGCGGAGTTGTAAACTCGGTAATGATCCCTCCGCTGGTTTGCCCC
+
GGGGGGGGGGGGGGGGGGGGGGGGGGGGGGGGGGGGGGGGGGGGGGGGGGGGGGGGGGGGGGGGGGGGGGGGGGGGGGGCEGGGGGGGGGGFEGGGGDFGGFFFGGGGGGGGGGGGGGGGGGGGGGGGGGGGGGGGG>GGGGGGDGFGGGEEGG?FGGGGGGFGGGGGGGGGGGGGGGGGEGGGGGGGGGGGG=CGGGGGEEGGGGGGGGGGGFFF@DFGGDGGD3BBF6:>:57C?FFFGGGFCGDF46*9=?>?F)(-((48(.09/6:<2603:0-4<:AF?FFFFBB>B<2(#####
@M06045:235:000000000-JCY5N:1:1101:9377:7780 2:N:0:CTCAGA
GGTAGCGCTGCGTTCTTCATCGATGCGAGAGCCAAGAGATCCGTTGTTGAAAGTTTTATTTTGTTATAATAAAACGACGTTCATTACACATTGTTTGTAAAAATACTCGACTTGCGTCAAGTAATAGAACAGTTCACAGGTGTAAGTGGATATAGTTATAAGCCTATAAAGGCAATCACTAATGATCCTTCCGCAGGTTCACCTACGGAAACCTTGTTACGACTTTTACTTCCTCTAAATGACCAAGATTCCGGGCCCAGATCGGAAGAGCGTCGTGTAGGGAAAGAGTGTAGATCACTAC
+
GGGGGGGGGGGGGGEGGGGGGGGGGGGGGGGGGGGGGGGGGGGGGGGGGGGGGGGGGGGGGGGGGGGGGDGGGGGGGGGGGGGGGGGGGGGGGGGGGGGGGGGGGGGGGGGGGFGFEFGGGGGGGGGFGGGGGGGGGGGGGGFGGGGGGGGGGGGGGGGGGGGFFFFGGGGGGGGGGFGGGGGFGCGGGFGGGDEEDFGFGGGGGGGGGGGGGGFGFGGGGGGGGFFFFC?FFFFGFFFFGGGFGGGFFFGFFFEBFF@@77@@DFEEFF?F919(3:?B<BF?0108AABF9<2)#####
@M06045:235:000000000-JCY5N:1:1101:16226:7790 2:N:0:CTCAGA
GGTAGCGCTGCGTTCTTCATCGATGCCAGAACCAAGAGATCCGTTGTTGAAAGTTTTGCTTTTATTTAACAAATAATACTTAGATTGAGACACGTTTGGTTAAGATTTTAAAAGTTTGGCCACCGACGAGCGCTGACCAGAGGGCCGATCAAGGTACCCCCCGGCGGTCCATTACAGACGGGCTCGCCGAAGCAACAGTGGTTAAGTAGACAAAGGGTTGGGAGGTCGGGCCACGAGGGACCCTAACTCGTTAATGATCCTTCCGCAGGTTCACCTACGGAAACCTTGTTACGACTTCGGC
+
GGGGGGGGGGGGGGGGGGGGGGGGGGGGGGGGGGGGGGGGGGGGGGGCGGGGGGGGGGGGGGGGGGGGGGGGGGGGGGGGGGGGGGGGGGGGGGGGGGGGGGGGGGGGGGGGFFGGGFGGGGGGGGGGGGGGGGGGGGGGGGGGGGGGGGGGGGGGGGFGGGGGGGGGGGGGGGGGGGGGGGGGGGGGGGGGGGGGGGFGGGGGGG:DGFGGGGFGFGGGGGFGDDFFF>FB>@EGDEBDGGGFG*C=BBFFFFBBF?BFFFFFFFEFF?FA9><24>?BBFBFFFFFFF29<03,#####
@M06045:235:000000000-JCY5N:1:1101:15915:7793 2:N:0:CTCAGA
GGTAGCGCTGCGTTCTTCATCGATGCCAGAACCAAGAGATCCGTTGTTGAAAGTTTTGACTTATTCAGTACAGAAGACTCAGAGAGGCCATACAATGCAATAGTTTGGTTTACCTCCGGCGGGCGCCCGCGAGGGCCGAGGGGCGCCGGGCAGGACCCGGGCCGCCCGCCGAAGCAACGGTAAAGGTAACGTTCACAATGGTTTGGGAGTTTTGCAACTCTGTAATGATCCCTCCGCTGGTTCACCAACGGAGACCTTGTTACGACTTTTACTTCCTCTAAATGACCAAGATTCCGACTCT
+
GGGGGGGGGGGGGGGGGGGGGGGGGGGGGGGGGCGGGGGGGGGGGGGGGGGGGFGFFGGGFGGGGGGGGGGGGGGGGGGGFGGGGGGGGGGGGGGGGGGFCGGGGGGGEFGGGGGGGGGGGGCFFGGGGGGGGGGGGGGGGGGGGGGGGGGEEEGFFGGGGGGGGGGGGGG5=EGGGGGGG5C+@FCEGGGFGGGGGGCCG@FGGGGGGD*:D<=7=FCGGFG>F=?FFDDFFFBDEE>B0:76DFGFBFC:@>FBF*54<<4<?;DDBBFFBA2<)6>74:<9>)(.,2255))(#####
@M06045:235:000000000-JCY5N:1:1101:7415:7793 2:N:0:CTCAGA
GGTAGCGCTGCGTTCTTCATCGATGCCAGAACCAAGAGATCCGTTGTTGAAAGTTTTGTGTTTGATTATACAATCACTTGTTTTCGTTCAGACGACACGTTTCGGTACAAGAGTTTGTGTGGTTGGGCCATCGGCGGACGCTCTCCAGGGGCACGAAGGGCCCCCGGCGGCCGGCGTGCGACCAGTTGGTCACGAAACGCGCGGCCGGTCCGCCGAAGCAACGACAAGGTGTGGTAGACACAGGGTTGGGAGGTTCGGGCGCGCGAGGGCGACCCCCAACTCGATAAGTATCCCTCTGGGT
+
GGGGGGGGGEGGGGGGGGGGGGGGGGGGGGGGGGGGGGGGGGGCFGGGGGGGGGGGGGGGGGGGGGGGGGGEFGGGGGGFGGGGGGGGGGGGGGDGGGGGGFGGGGGGGGGGGGGGGGGGGGGGGGGGGGGGGGGGGGGGGGGGGGGGGGGGGGGDGGGGGGGGGGGGC>EGGGGGG?CCEECGGFGGGGG?FG5=EGGGEGEDGGGGEDGGCD@DFDDGCDC<<3>FFFFB@FFGFF67C4>@DG4>EEDEF1FA>>BFFF>>60>3@:B>(((((434(.-3<013.)-4)).,#####
@M06045:235:000000000-JCY5N:1:1101:22672:7814 2:N:0:CTCAGA
GGTAGCGCTGCGTTCTTCATCGATGCCAGAACCAAGAGATCCGTTGTTGAAAGTTTTGATTTATTTGTTTGTTTTACTCAGAAGTTCCACTAAAAACAGAGTTTAGGGGTCCTCGGGCGGGCCGTCCCTTTTTACGGGGCGCGGGCTGATCCGCCGAGGCAACGTATAGGTATGTTCACAGGGGTTTGGGAGTTGTAAACTCGGTAATGATCCCTCCGCTGGTTCACCAACGGAGACCTTGTTACGACTTTTACTTCCTCTAAATGACCAAGATTCCGTCATAAGATCGGAATAGCTCCCA
+
GGGGGGGGGGGGGGGGGGGGGGGGGGGGGGGGGGGGGGGGGGGFGGGGGGDGGGGFGGGGGAFGGGGGGGGGGGGGGGGGGGGGGGGGGGGGGGGGGGGDGGGGGGGGGGGGGGGDGFGEGGGGGGGGGGGGGGGGGGGGGGGGGGGGGGGGGGEEGGGGGGGGDGGGGGGGGGGGGGGGGGGGEEGEGGFGGGGGCFGGGGGGGGGGGGGGGG:FFGGC3C>F7*9?F:BFEDFGFFFFGGGFGDGFEEGF42@BFFA<AF2<B>??)8120<44)(511:A642<>?62:()4)#####
@M06045:235:000000000-JCY5N:1:1101:18037:7845 2:N:0:CTCAGA
GGTAGCGCTGCGTTCTTCATCGATGCCAGAACCAAGAGATCCGTTGTTGAAAGTTTTGATTTATTTATGGTTTTACTCAGAAGTTACATATAGAAACAGAGTTTAGGGGTCCTCTGGCGGGCCGTCCCGTTTTACCGGGAGCGGGCTGATCCGCCGAGGCAACAAGTGGTATGTTCACAGGGGTTTGGGAGTTGTAAACTCGGTAATGATCCCTCCGCTGGTTCACCAACGGAGACCTTGTTACGACTTTTACTTCCTCTAAATGACCAAGATTCCGGTCTTAGATCGGAAGAGCGGTCCG
+
GGGGGGGGGGGGGGGGGGGGGGGGGGGGGGGGGGGGGGGGGGGGFGGGGGGGGGGGGGGGGGGGGGGGGGGGGGGGGGGGGGGGGGGGGGGGGGGGGGGGGGGCGGGGGGFGGGGGGGGGGGGGGGGGGFFGGGGGGGGGGGGGGGGGGGGGGGGGGGGGGGGGGGGGG;FGGGGGGGGGGGGD>EEGGGGGGGGGGGGEGGGGGGGFGFGCFGFGFGGGGFGGGFFFFFFE>:)>)<470CGFG37>)=79?<F4?425<>DB929??622?FF9:>63<A)6<<DF:0?6:7((#####
@M06045:235:000000000-JCY5N:1:1101:23954:7875 2:N:0:CTCAGA
GGTAGCGCTGCGTTCTTCATCGATGCGAGAGCCAAGAGATCCGTTGCCAAAAGTTGTTTTTGTATTGTTTTATGATACAAAAGGTCAGACATGAGATACAGAAGATAAGATGTTTGTCACAAGTGTTTGACGGCTTGTCCACGACACTCGAGTAAACCCGGATGTTGACAGGTGATTTTTGACGTCACCCCACCGCCAGAGACGAGAACGGTTCCCAAAATGTGGATGCTTTAAGCTCACGAAGAGCATTAAGCCGCGCGCCGCCTCCGATTTGGGTATAACACCTCCTTTGGTCTCCCTA
+
GGGGFGGGGCCG@BEGGGGGGGGGDGG7B@@,FEGFC@CEEGGDG7FF9<,<FFFGEFGGGGGGGGDE9EEFGGGGGGCF,,B7CFBAEGFGGFFCGAFED9,BAFFGGABBFFEFGAEGC9FGGGGGGEEEGGCG7EF>@>=@E=E=8=88>DFGDF@CE+@+,@=,@,,+=,DEG;FG>CF6CC*:EGE5>EBEG*=F5=CC5:C<CCD1??);*;C**;2;;**)276@FA4C+;4A**:)/*;;?FF4*6)(5)((40(17654),(,()6:(),))).((.(((.6)(,-)#####
@M06045:235:000000000-JCY5N:1:1101:6046:7891 2:N:0:CTCAGA
GGTAGCGCTGCGTTCTTCATCGATGCTGGAGCCAAGAGATCCGTTGTTGAAAGTTTTAACAGTTCGCTTAGAACACTCAGAAATATCGTCGGGTTCGAACAGAGATTCTGATGATACCGGCGGGCACGCCCCGGGAGGCGCGCCGCCGAAGCAACAGGTATAAAGGTTCACAAAGGGTTATGAGTTATAGTACTCGGTAATGATCCCTCCGCTGGTTCACCAACGGAGACCTTGTTACGACTTTTACTTCCTCTAAATGACCAAGATTCCGGGACGAGATCGGAAGAGCGGCGTGGTGTCC
+
GGGGGGGGGGGGFEGFFGFGGGGGGGGGGGGGGGGGGGGGGGFFFGGGGGGGGGGGGGFGGGGGGGGGGGGGGGFGGGGGFGGGGFFGGGGGGGGGGGGGGGGGGGGGGGGGGGGGGGGGGGGGGGEGGGGGGGGGGGGGDEEGGGGGEGGGGGGGGGFGCFFFGGBFFGFGFBCGG<=EGGGGG7<7@<<C@FFGGGGGFFGFCGGGGGGGCDF5BFFGGGGGGFF@>??FBFFGFFFFCCDB>FFFFFF49<=<B=4-48?BF?FBF>?06((319>:)(43?F0029(-312(#####
@M06045:235:000000000-JCY5N:1:1101:8271:7913 2:N:0:CTCAGA
GGTAGCGCTGCGTTCTTCATCGATGCCAGAACCAAGAGATCCGTTGTTGAAAGTTTTGACTTATTCAGTACAGAAGACTCAGAGAGGCCATACAATGCAATAGTCTGGTTTTCCTCCGGCGGGCGCCCGCGAGGGCCGAGGGGCGCCGGGAAGGACCCGGGCCGCCCGCCGAAGCAACGGTTTAGGTAACGTTCACAATGGTTTGGGAGTTTTGCAACTCTGTAATGATCCCTCCGCTGGTTCACCAACGGAGACCTTGTTACGACTTTTACTTCCTCTAAATGACCAAGATTCCCCATGA
+
GGGGGGGGGGGGGGGGGGFGGGGGGGGGGGEGGGGGGGGGGGGDFGGGGGFGGGGGFGGGGGGGGGGGGFGGGGGGGGGGCGFGGGGGGGGGGFGGGGGGGGGGAFGGGGGGGGGGFGDGGGGGFGGEEEFGECFCFGGGGEGGGGGGG>EGGDCFGGGGDGCEGG>CEDEEGEDCFFGEEDG6<CEG7CGFFGCEFFFGGGGC5CGGGGGC:CFFBF<77:FFCFFFFFFFF@DGF>E357C*0:DFFFGFFFFB49)-.46(4()7@:<7<44A2)64<9<9>A?>0<1<9AA)#####
@M06045:235:000000000-JCY5N:1:1101:10329:7914 2:N:0:CTCAGA
GGTAGCGCTGCGTTCTTCATCGATGCCGGAACCAAGAGATCCATTGTTGAAAGTTTTGAACGATTGCATTTCGTCACTCAGACAATCCTCGCATTCACAAAAGCGTTCACAGTGAGTGCCTCTGGCGGGCACGGGCCCCGGGGGCACACCGCGCCCCGGGACGACCCCCCCGGCGGAACACCGGGGGAGTGGGCCCGCCAAAGCAACACGAGGTGTGGTAGACACGGGTGGGAGATTTGGACCCGACTGGGTTCCCGCACTCGGTAATGATCCTTCCGCAGGTTCACCTACGTAAATCCCT
+
GGGGGGGGGGGGGGGGDFGGGGGGGGGGGGGGGGGG<FAEFGGGGGGAA,EEEEFGFFCFGGCFGGGFF@FGGGDGG<E8FAFAFFFGC<@EB:FFFGGFFGE<FGDFFGGGGF,5CE?FF@<A5EC=+@+@FF7:CECE7C83>*C:EGGGCGC::*=:BEE*:8CEGEE/8E8?5888CCE:*:?58;C5EF8CEG*:?C7?C6EGG/)755)079C0**:09:377(2;55)*1*9@FFFEGDD>:>5)08F27@09,5?FB6)**))-6:5AF??0(3.4))5),(((()(,#####
@M06045:235:000000000-JCY5N:1:1101:23267:7921 2:N:0:CTCAGA
GGTAGCGCTGCGTTCTTCATCGATGCCAGAACCAAGAGATCCGTTGTTGAAAGTTTTGATTCATTTTTTTAACCACTCAGAAGATACTTATTAAAAAATTCAGAAGGTTTGGGTCCCCGGCGGGCGCGAAGTCCCGCCGAAGCAACAATTAAAGGTATAATTCACAGGGGTTGGGAGTTGGATAACTCGGTAATGATCCCTCCGCTGGTTCACCAACGGAGACCTTGTTACGACTTTTACTTCCTCTAAATGACCAAGATTCCGTCATTAGATCGGAAGAGCTTCGGGTAGGGAAACGTTC
+
GGGGGGGGGDDGGGGGGGGGGGGGGDGGGGGGGGFGGGGGFFFFFGFGCEF@FFFGGGGGGGGGGGGFGGGGGGGGGGGGGGGGGGGGGGGGGGGGGGGGGGGGGGGGGGGGGGGGGGGGGGGGGGGGGGGGGGGGGGGGGGGGGECFCDCFGGGFFG9,C@FEFGGGGGDEGGGGG:CGFFGDGGGGEGGGGGGGGGG6FFE=EGGGFFCGGGFGBDG3D>C3FFFFFFFFFFEC69@FCGGFGG>?FFGFF<FBF>0<BFBFFFDFFABABFFB0<9??B).4((,.,8?B:?:#####
@M06045:235:000000000-JCY5N:1:1101:27955:7947 2:N:0:CTCAGA
GGTAGCGCTGCGTTCTTCATCGATGCGAGAACCAAGATATCCATTGCAAAGAGTTGTATTCTTCTTTTTACAAAGTGTTACGTAAAGGTCTTCTTATCCGATTCAAGCTGGCAATTTCAGCAAGCGTCGAGATAGACTTAGCTCAAAATGACTATCAAGGAGTAGAGCAGCTTTGACACAGACAGTACTCCAAGAACGACTCGGGGGGAAAAAAGGTAAACACAATTGTGTTAGTGTTGGTCTACACTGACTGAAGTCACAAGCCAGTGCTCTCAACTTTATGCCACATTCTACACCATAG
+
GGGGGGGGGGGGGGGGGGGGGGGGGGGGGEEGGGGCFGGGGGGFFGGGGGGGGGGCF9FGFFGGGGGGGGGFGFFCGGGGGGGGGFFGFDGGGFGGFFDFEGGGGGGGGGFGGGFFG9FFF9FCGDEG7@FGGGFCGGFGFGGGGGF9FGFGFFCFGCGCGGFGGGFGGGGGGGDC8=FE?8DDFGGGABB8FG?FGGG++@CGGGC)*94CCDFGFGG7:CFCFFBF@A(7@FFGFFF@CGGFGFGF*9>@*./4F46))404??FFF<.:477A:A2>2<A>F??F?F2<><>3#####
@M06045:235:000000000-JCY5N:1:1101:4369:7949 2:N:0:CTCAGA
GGTAGCGCTGCGTTCTTCATCGATGCCAGAACCAAGAGATCCGTTGTTGAAAGTTGTAACTATTAAAGTTTTTCAGACGCTGATTGCAACTGCAATGGGTTTAAATTGTCCAATCGGCGGGCGAACCCGCCGAGGAAACGTAAGTACTCAAAAAACATGGGTAAGAGACAGCAGGACAAAGCCTACAATACTCTAGGTAATGATCCTTCCGCAGGTTCACCTACGGAAACCTTGTTACGACTTTTACTTCCTCTAAATGACCAAGATTCCGACGAAAGATCGGAAGAGCGTCGTGGATGGC
+
GGGGGGGGGCEGGGGGGGGGGGGGGGGGGGFGGGGGGGGGGGGGGGGGGGGGGGGGGGGGEGGGGGGGGGGGGGGGGGGGGGGGGGGGGGGGGECCEFGGEGGGGGGFGGFGGGGGGGGGGGGGGGGGGGGGGGGGGFDGGGGGCGGGGGGGGGGGGGDFFFFGGGGGDFFG6CGEF6EGGGGE:EGGGGG99CCGGGGGGFGFGGGGGDDGGGD<67:C7CFGGD:EF?FFFFFG?F>FGGGFGF>9@FGFF2?A6F))-:??FFFFF9(89BFFF0,-9::::27030-8>11(#####
@M06045:235:000000000-JCY5N:1:1101:15172:7952 2:N:0:CTCAGA
GGTAGCGCTGCGTTCTTCATCGATGCCAGAACCAAGAGATCCGTTGTTGAAAGTTTTGATTTATTTATGGTTTTACTCAGAAGTTACATATAGAAACAGAGTTTAGGGGTCCTCTGGCGGGCCGTCCCGTTTTACCGGGAGCGGGCTGGTCCGCCGAGGCAACAAGTGGTATGTTCACAGGGGTTTGGGAGTTGTAAACTCGGTAATGATCCCTCCGCTGGTTCACCAACGGAGACCTTGTTACGACTTTTACTTCCTCTAAATGACCAAGATTCCGAGAGAAGATCGGAAGAGCGAAAGT
+
GGGGGGGGGGGGGGGGGGGGGGGGGGGGGGGGGGGGGGGGGGGGGGGGGGGGGFFGGGGGGGGGGGGGGGFGGGGGGFGGGGGGGGGGGGGGGGGGGGGGGGGGGGGGGGGGGGGGGGGGGGGGGGGGGGGGGGGGGGGGGGGDCEGGGGGGGGGGGGGGGGGGGGGGGEFGF@FGGGGGGGGG58:CEFCCGGGGGGFFCEEEGDGGGGGGG<4D@GDDD>FFGFFFFFFFEDFGFFFFFGGFCDDDEF7@FAF<F/6)449A9A=F4:,(.69A::140,.::4<BFBB,4<:,#####
@M06045:235:000000000-JCY5N:1:1101:13055:7958 2:N:0:CTCAGA
GGTAGCGCTGCGTTCTTCATCGATGCCAGAACCAAGAGATCCGTTGTTGAAAGTTTTGATTCATTTTTTTAACCACTCAGAAGATACTTATTAAAAAATTCAGAAGGTTTGGGTCCCCGGCGGGCGCGAAGTCCCGCCGAAGCAACAATTAAAGGTATAATTCACAGGGGTTGGGAGTTGGATAACTCGGTAATGATCCCTCCGCTGGTTCACCAACGGAGACCTTGTTACGACTTTTACTTCCTCTAAATGACCAAGATTCCGTCGAAAGATCGGAAGAGCGTCGGGTAGGGAAAGCGAC
+
GGGGGGGGGGGGFGGGGGGGGGGGGGGGGGGGGGGGGGGGGGGFFGEGGDGGGEFGGGGGGGGGGFFGGGGGGGGGGGGGGGGGGGGGGGDGGGGGGGFGGGGGCFFFGGGG>FFGGGGGGGGEDGGGGGGGGGGGDEGG@8EFGGFGGGG,BE?FDGGGGGGFGGGGGGECEGGGGGGGGGFGGGGGGGGGGGGGC:EEFFGGGGGG6CGFGGFGDGD5DGGF4?B6@AFF>;DCF@FFFGGFFGFFF9FFFDFFF>2<<9<?DFDEF?9<AFFFF:9((49BF6((4913<123#####
@M06045:235:000000000-JCY5N:1:1101:17651:7978 2:N:0:CTCAGA
GGTAGCGCTGCGTTCTTCATCGATGCGAGAACCAAGAGATCCGTTGTTGAAAGTTTTAACGTTTAATATAAACAATTCAGACAGACTTCAATTGTAACAAAGAGTTTTGTTTTCCTCCCATGGGCGCTCACCAGCCATAAGGCCGACGTGGCAGAGCCATGTCCCATGGAAGCAACAGTAAAAAGGTACACAGGGTGGGTTGATAAAGAATATAAAATTCAATATACATTAATGATCCTTCCGCAGGTTCACCTACGGAAACCTTGTTACGACTTTTACTTCCTCTAAATGACCAAAATGA
+
GFGGGGGGGGGGGGGGGGGGGGGGGGGGGFGGGGGGGGGGGGGGGGGGGGGGGGGGGGGGGGGGGGGFGGGGGGGGGGGGCGGGGGGGGGGGGGGGGGGGFGGGGGGGFGGGGGGGGGGDAFFGGDGEGGGGGGGGCFFGGFFGGGGGGGGGGGGGGGGGGGGDGGDFGCBDGGGGGGGGGGGCEGGFFBGFG,CFGGGGGGGGGGGGFGGGFGFG=+C+8C@FFFFFFFFFFFF7=8F@>FGB<DGAFFFA47F;B>@?9@@?2:FFFB?:04(4<4<ABA<>29>A4<9BFFB?#####
@M06045:235:000000000-JCY5N:1:1101:16849:7981 2:N:0:CTCAGA
GGTAGCGCTGCGTTCTTCATCGATGCCAGAACCAAGAGATCCGTTGTTGAAAGTTTTGATTCATTTGTTTTGCTTATGCACTCAGAGAAAAAAATTCCCGCCGTTGGGCGTAATGCAAAAGAGTTTTGGGTCCCTGCGGCGGGCGCCTTGGAGTCCGGCGCCGCTTGCGCGGCGGCCGGGGCGGTCCCGCCGAGGCAACTGAGGTAAGGTTCACAGTGGGTTTGGGAGTTGTATAACTCGGTAATGATCCCTCCGCCGGTTCACCAACGGAGACCTTGTTACGACTTTTACTTCCTCACGA
+
GGGGGGGGGGGGGGGGGGGGGGGGGGGGGGGGGGGGGGGGGGGGGGGGGFGGGGGGGGGGGGGGGGGGGGGGGGGGGGGGGGGGGGGGGGGGGGGGGGGGGGGGDGGGGGGGGGGGGGGGGGGGGGGCGEFFFGGGG=FGGGEGEGGEGGFGGGGGGDGCGGGGGGGGGGGEGDGGGGGGGGGEGGGGCEGECEGGDFGFGCGGGGGFF>FDFGFG*2>DCG35D)7>)4<F?FBGFFBDGCFFD>7=?FGFFFDF))496?<A<BFFFFB>>::?)6A>2<0:21,6))34:AF)#####
@M06045:235:000000000-JCY5N:1:1101:24891:7986 2:N:0:CTCAGA
GGTAGCGCTGCGTTCTTCATCGATGCCAGAGCCAAGAGATCCGTTGTTGAAAGTTTTAATTTATTTGCTTGTTTACTCAGAAAAACATTATAAAAACAGAGTTAGGGGTCCTCTGGCGGGGGCGGCCCGTTGTTACAGGGCCGTCTGTTCCCGCCGAAGCAACGTTTTAGGTATGTTCACAGGGTTGCTGAGTTGTATAACTCGGTAATGATCCCTCCGCTGGTTCACCAACGGAGACCTTGTTACGACTTTTACTTCCTCTAAATGACCAAGATTCCGACATTAGATCGGAAGAGCCCGC
+
GGGGGGGGGGGGGGGGGGGGGGGGGGGGGGGGGGGGGGGGGGGGGGGGGGGGGGGGGGGGGGGGGGGGGGGGGGGGGGGGGGGGGGGGGGGGGGGGGGGGGGGGGGGGGGGGGGGGGGGGGGGGGGGGGGGGGFGGGGGGGGGGGGGGGGGGGGGGGGGGGGGGGGGGFGGGGGGGGGGGGGGGGGGGGGCGGGGGGGGGGGGGGGGGGGGGGGFDFGGGGGGGGFFFFFFFEFFGFFFFGGGFGGGFFFDFFFFFFFFA>ADF)6@F??BB:?>9<AF?FFFA92:>B6:?<(3,#####
@M06045:235:000000000-JCY5N:1:1101:6708:8016 2:N:0:CTCAGA
GGTAGCGCTGCGTTCTTCATCGATGCCAGAACCAAGAGATCCGTTGTTGAAAGTTTTGACTTATTCAGTACAGAAGACTCAGAGAGGCCATACAATGCAATAGTTTGGTTTTCCTCCGGCGGGCGCCCGCGAGGGCCGAGGGGCGCCGGGAAGGACCCGGGCCGCCCGCCGAAGCAACGGTTTAGGTAACGTTCACAATGGTTTGGGAGTTTTGCAACTCTGTAATGATCCCTCCGCTGGTTCACCAACGGAGACCTTGTTACGACTTTTACTTCCTCTAAATGACCAAGATTCCCGCAAG
+
GGGGGGGGGGGGGDGGGGGGGGGGGGGGGGGGGGGGGGGGGGGGGGGGGGGGGGGGGFGGGGGGGGGGGGGGGGGGGGGGGGGGGGGGGGGGGFGGGGGGGGGGGGGGGGGGGGGGGGGGGGGGGGGGGGGGGGGGGGGGGGGGGGGGGGGGGGGGGGGGGGGGGGGEGGGGGGGGGGGGEEDCFFCGGGGGGGGGGGGGGFFGDGGFGDFFFGFG=C<FGGGGGFFFFAAFFFF<><>BGGGFGGFFD@DDDFFF47<AFBFB?FFFFFFBF29<9<<AAFD<))82(478BFF)#####
@M06045:235:000000000-JCY5N:1:1101:23672:8017 2:N:0:CTCAGA
GGTAGCGCTGCGTTCTTCATCGATGCCAGAGCCAAGAGATCCGTTGCTGAAAGTTTTGATTGCTTATTTATAAAGACTCAGAAGATTCCGCTAGAGAACAAGAGTTTGGCCTCCGGCGGGCGGCGCGGGGGCGCTGGTCCACCCGGCATCCCGCCGAAGCAACATGATATGTTCACAATGGTTTGGAGTTCAGAAGACTCTGTAATGATCCCTCCGCTGGTTCACCAACGGAGACCTTGTTACGACTTTTACTTCCTCTAAATGACCAAGATTCCGTCTACAGATCGGAAGAGCGGACACG
+
GGGGGGGGGGGGGGGGGGGGGGGGGGGGGGGGGGGGGGGGGGGGGGGGGGGGGGGGGGGGGGGGGGGGDGGGGGGGGGGGGGGGGGGGGGGGGGGGGGGGGGGGGGGGGGGGGGGGGGGGGGGGGGGDGGGGGGGGGGGGGGGGGGGGEGGGGGGGGGGGFFGGFFFG?EFGGGGGGFGFFGGGGGGGGGGGGGGFFGGGGGGGCFFGGGGGFGFGFGGGGGGGGFFFFFFFFFFGFFFFGGGFGGGFFFGFFFF7FF<AAFBFFFFFFBB?FAFF::<:).4<908100280:1(#####
@M06045:235:000000000-JCY5N:1:1101:5735:8027 2:N:0:CTCAGA
GGTAGCGCTGCGTTCTTCATCGATGCGGGAACCAAGAGATCCGTTGTTGAAAGTTTTAATGATTAGATCATTGCTCAGACGTATCCGTTAGAGAGGTTGGGTGTGTCTCCGGCGGGCACGCGCCCGGGGACCAGGTCCCCCGGCAGCGAGCGAGGCCCGCAGGCCCGCCGAAGCAACAGGTACAAGTAAACACGGGTGGCACAATGGGACCCCGGAGGGCCCCCGGCACATTAATGATCCTTCCGCAGGTTCACCTACGGAAACCTTGTTACGACTTTTACTTCCTCTAAATTACCGCCGG
+
GGGGGGGGGGGGFGGGGGGGGGGGGGGGGGGGGGGGGGGGGGGGGGGGGGGGGFGGGGGGGGGGGGGGGGGGGGGGGGGGGGFGGGGGCFGGGGGGGGGGGGGGGGGGGGGGGECGGGGDGDGFGGGGGGGGGGGGGGGGGGGG>EGGGGGGEEGGGGGGCEEGGGGDGGDDGGGGGFGFFGGFGGFGGGGGGEGGGGGF:E6ECCF7?FCGGGFDB<CCG<DGDFFFF<AFFFFGF9@FC77@DDC>D)7?*)95FF(4239?F<488A9<<<>F:>FAB9A<8AFA792<)5<9#####
@M06045:235:000000000-JCY5N:1:1101:5403:8039 2:N:0:CTCAGA
GGTAGCGCTGCGTTCTTCATCGATGCTGGAGCCAAGAGATCCGTTGTTAAAAGTTTTGACAGTTCGCTAAGAACACTCAGAAGTATCGTCGGGTTCGAAAACAGAGATTCTGATGAGACCGGCGGGCACCCTTGCGGGCGCCGCCGAAGCAACAGGTATAATAGTTCACAAAGGGTAGAGAGTGTAGTACTCAGTAATGATCCCTCCGCTGGTTCACCAACGGAGAACTCGTTACGACTTTTACTTCCTCTAAATGACCAAGATTCCGAGAGCAGATCGGAAGAGCGTCGTTGAGGACGCC
+
GGGGGGGGGGGGFGGGGGGGGGGGGGGGGGGGGGGGGGGGGGGGGGGGGGGGGGGGGGGGGGGGGGGGGGGGGGGGGGGGGGGGGGGGGGGGGGGGGGGGGGGGGGGGGGGGGGGGGGGGGGGGGGDGGGGGGGGGGGGGGGGGGGGEEGGGGGFFFGFGCGGGGGGGGG?GGFGFGEFGFGCF79C9C:C9?CE9CFFF9:97?CGDECGG*:7CFG=CDGDCCB)9@DF;F@DG3>5DFGCFDGDFF4*7*6@AFFFFFBFFFFFFB97(-87:)8<?:1(.,296:9((,248#####
@M06045:235:000000000-JCY5N:1:1101:28267:8068 2:N:0:CTCAGA
GGTAGCGCTGCGTTCTTCATCGATGCCAGAACCAAGAGATCCGTTGTTGAAAGTTTTGACTTATTTAAGTACAGTACTCAGAGAGGCCTTTTAGTTAAACAAGAGTTTTGGGTACCTCCGGCGGGCGGTCCAGCGGGGCGCCTTTCCCTGGGGAAGGGCGCCCACCCGCCGAAGCAACTGTTTAGTGGTAGGTTCACAATGGTTTAGGGGAGTTTTTCAACTCTGTAATGATCCCTCCGCTGGTTCACCAACGGAGACCTTGTTACGACTTTTACTTCCTCTAAATGACCAAGATTAGTAA
+
GGGGGGGGGDGGGGGGGGGGGGGGGGGGFFFCDGGGGGGGGGGGGGGGGGGFGGGGGGEGGGGGGGFGGGGGGGGGGGGGGGGGGGGGGGGGGGGFEEFGGFGGGGGGGFGCFGGGGGGG@FEGDCFGGGGGGFGEEGEGGGGGGGDFGGGFGGGGGGGEG5CEGGGGGGGEGEDCFGCF<EGFGC:CC@FCFGGFFGGGGGG?=FFGEDDGD54CFGFFFFFGGFFFF4AFF=?FF>@>*7DFGGG?FFGEE9BFEFFFB2<4:A3@DB<<A>D<49<<<AA>24:45().:().#####
@M06045:235:000000000-JCY5N:1:1101:27420:8073 2:N:0:CTCAGA
GGTAGCGCTGCGTTCTTCATCGATGCGAGAGCCAAGAGATCCGTTGTTGAAAGTTGTATTTTGAATTGTTTATTCATAATATTTTTCAGACAAAGAGTTAAAAAATAAAGGTTGATGTTTGGTCGATCTCCATGAAGAAGATCGACTGACATTGCACACAAGGTGGATATGGATTTAAAAAGTGCCATAAAACACTTATTATGAATGATCCCTCCGCAGGTTCACCTACGGAAACCTTGTTACGACTTTTACTTCCTCTAAATGACCAAGATTCCGTCCCAAGATCGGAAGAGGCGACTCG
+
G>DEGGGDFGDGGCCGGGGGGGGGGGGEGEEGFEGGGFFGFEFGGGGGGGAFGGDGGDGGGDGG9,,CEFFFG9EEFG9FFGGGFFFGE9CFDCCD8BFFGGGGG@FFAFAECEEGGGGFGGGGGGCGFGGGGDFFGGGEDE9@EGGGE89EECCFG,>EDDDFFGD==@EGGDCFFGCEC>FGFGE9FGFGC6DCFFFFFGGFGGGGFGGG>9@D5**9?>FFGFFFF>DFBFFCAACFGGGF5DGF6AF4FCF<6:>EC3??EEFFA8@4;35;32;(7=?04)(4<?9(((((#####
@M06045:235:000000000-JCY5N:1:1101:9185:8077 2:N:0:CTCAGA
GGTAGCGCTGCGTTCTTCATCGATGCGAGAGCCAAGAGATCCGTTGTTGAAAGTTGTATTTGAATTGTTTATTCATAATAGTTTTCAGACAGACAGTTAAAAAATAAGTTGATGTTTGGCCGCTTTCATAAAGAAAACGGCTGACATTGCACACAAGGTGGATATGGATTTAAGAAGTGCCATAAACACTTATTATGAATGATCCTTCCGCAGGTTCACCTACGGAAACCTTGTTACGACTTTTACTTCCTCTAAATGACCAAGATTCCGGGATTAGATCGGAAGAGCGTCGTGTAGAATC
+
GGGGGGGGGGGGGGGGGGGGGGGGGGGGGGGGGGGGGGGGGGGGGGGGGGGGGGGGGGGGGGGFGGGGFFFGGDGGGGGGGGGGGGGGGGGGFGFGGGGFGGGGGGGGGGGGGGGGGGFFGGGGGGGGGGGGGGGGGGGGGGGGGGFGGGGGGGGGGGGGGGGGGGGGGDFGGGGGGEDDFGFGGGGGGGGGGGGGGGGGGGGGGGAFFGCDGGFFFGGGGGGGGFAFFB@FFFFGFEFEDG=FGGGFFFGFA@8?FFEFF@6?8EF=F@>09@@?FB4<<:BF008:>FB6;<F(#####
@M06045:235:000000000-JCY5N:1:1101:18109:8111 2:N:0:CTCAGA
GGTAGCGCTGCGTTCTTCATCGATGCGAGAACCAAGAGATCCGTTGTTGAAAGTTTTAACGTTTAATATAAACAATTCAGACAGACTTCAATTGTAACAAAGAGTTTTGTTTTCCTCCCATGGGCGCTCACCAGCCATAAGGCCGACGTGGCAGAGCCATGTCCCATGGAAGCAACAGTAAAAAGGTACACAGTGTGGGTTGATAAAGAATATAAAATTCAATATACATTAATGATCCTTCCGCAGGTTCACCTACGGAAACCTTGTTACGACTTTTACTTCCTCTAAATGACCAAACTCT
+
GGGGGGGGGGGGGGGGGGGGGGGGGGGGGGGGGGGGGFGGGGGGGGGGGGGGGGGGGGGGGFGGGGGGGGGGGGGGGGGGGGGGGGGGGGGGGGGGGGGGGGGGGGGGGGGGGGGGGFGGGGGGGGGGGGGGGGGGGGGGGGGGGGGGGGGGGGGGGGGGGGGGGGGGFFGGGGGGGGGGGGGGEGGGGGGGGGGGGGGGGGGGGGGGGGGGGGFGFGGFGG7CDFFFFFFFFFFFFFFFGGGEGGDAFFGFF8A@EDFD@FFD)4AFF38?FFFADFFFFFBFFFFF<:9<A:7:#####
@M06045:235:000000000-JCY5N:1:1101:5258:8117 2:N:0:CTCAGA
GGTAGCGCTGCGTTCTTCATCGATGCCAGAACCAAGAGATCCGTTGTTGAAAGTTTTGACTTATTCAGTACAGAAGACTCAGAGAGGCCATACAATGCAATAGTTTGGTTTTCTTCCGGCGGGCGCCCGCGAGGGCCGAGGGGCGCCGGGAAGGACCCGGGCCGCCCGCCGAAGCAACGGTTTAGGTAACGTTCACAATGGTTTGGGAGTTTTGCAACTCTGTAATGATCCCTCCGCTGGTTCACCAACGGAGACCTTGTTACGACTTTTACTTCCTCTAAATGACCAAGATTCCGTGGTG
+
GGGGGGGGGGEG@FEGGGGGGGGGGGGFGGFGGGGGGGGGFGGGGGGGGGDFFFFGGGGGGGGGGGGGGGGGGGGGGGGGCD9FGDGGGGGFGGGGGGGFC<FDGFFGGGGGGGGGGGGGG7FGGGGGGGGDGE@CEGGG7CE@EEGGGGGCGGGFFGGEEGGEGGGEGC5CEEGGGGGGEDGGFCFFGFGGGGFG?+2CDFEGEGGG5C9FGGFGFG<CFGGF:?FFFF4FFFD3B@>BGGFFGC4>@3C:@;FFF6<<>FA?:9DFFBD<AABB44AAF2<AA24?:?:D9AD(#####
@M06045:235:000000000-JCY5N:1:1101:11419:8124 2:N:0:CTCAGA
GGTAGCGCTGCGTTCTTCATCGATGCTGGAGCCAAGAGATCCGTTGTTGAAAGTTTTAACAGTTCGCTTAGAACACTCAGAAATATCGTTGGGTTCGAACAGAGATTCTGATGATACCGGCGGGCACGCCCCGGGAGGCGCGCCGCCGAAGCAACAGGTATAAAGGTTCACAAAGGGTTATGAGTTATAGTACTCGGTAATGATCCCTCCGCTGGTTCACCAACGGAGACCTTGTTACGACTTTTACTTCCTCTAAATGACCAAGATTCCGCGAAGAGATCGGAAGAGCGTCGTGGGGATC
+
GGGGGGGGGGGGGGGGGGGGGGGGGGGGGGGGGGGGGGGGGGGGGGGGGGGGGGGGGGGGGGGGGGGGGGGGGGGGGGGGGGGGGGGGGGGGGGGGGGGGGGGGGGGGGGGGGGGGGGGGGGGGGGGGGGGGGGGGGGGGGGGGGGGGGCCEFGGCCGGGFGGGGGGGGGGGG59FGGGGCCFGGGGGGFFFGGGGDGGGGFFFGGGGGDGGGG@>FGCGGFFDGFFEDBFFFFFGFFFFDGGFCC>*@BGFFFFAFB4<AB??:7?FFBFFFFF>?FF9?:BF:(3?BFFF93:(#####
@M06045:235:000000000-JCY5N:1:1101:3056:8137 2:N:0:CTCAGA
GGTAGCGCTGCGTTCTTCATCGATGCGAGAGCCAAGAGATCCGTTGTTGAAAGTTGTATTTTTGAATTATGTTTATTCAGAAATAGATATTCAGACAAACTGCTTTAAAGGTGTTAAGTTAATCAAACCCTCTTGGCTTTTTAATGCCAGAGAGTTCAAAAACGTTGCACACAAGGTGGATATGGATTTAAGAAGTGCCATAATCACTTATTATGAATGATCCTTCCGCAGGTTCACCCACGGAAACCTTGTTACGACTTTTACTTCCTCTAAATGACCAAGATTCCGACCTTAGAATGTC
+
GGGGGGGGGGGGGGGGGGGGGGGGGGGGGGGGGGGGGGGGGGGGGCGGGGGGFFGGGGGGGGGGDGGGGGGGGGGG<EEFGGCFFCFGGGGGGGGGGGGGAFGGGFGGGGFGGGFFGFGGFGGFFFFEGGGGDGGGFFGGGGGGGGGFFGGGGGGGGEECFGGGGG?EFFGGGCGGGGGGGGGGGGGGGGGGFGFGGCFGGGGCFCGGGGGG@FFCFGCFFGGGGFFEFFFFFFFDFFFFGGGFCCFA8=FFFFF2))4<4??@?E@F6>EF<)96))4@<?;<3<5EFFFF)<>9#####
@M06045:235:000000000-JCY5N:1:1101:15686:8142 2:N:0:CTCAGA
GGTAGCGCTGCGTTCTTCATCGATGCCAGAACCAAGAGATCCGCTGTTGAAAGTTTTGACTTATTCAGTACAGAAGACTCAGAGAGGCCATACAATGCAATAGTTTGGTTTTCCTCCGGCGGGCGCCCGCGAGGGCCGAGGGGCGCCGGGAAGGACCCGGGCCGCCCGCCGAAGCAACGGTTTAGGTAACGTTCACAATGGTTTGGGAGTTTTGCAACTCTGTAATGATCCCTCCGCTGGTTCACCAACGGAGACCTTGTTACGACTTTTACTTCCTCTAACTGACCAAGATTCCCCGCGA
+
GGGGGGGGGGGGGGGGGGGGGGGGGGGGGGGGGGGGGGGGGGGGGGGGGGGGGGGGGGGGGGGGGGGGGGGGGGGGGGGGGGGGGGGGGGGGGGGGGGGGGGGGGGGGGGGGGGGGGGGGGGGGGGGGGGGGGGGGGDGGDGGGGGGGGGGGGGGGGGGGGGGGGGGGGGGGGGGGGGGGEGGGGGG7FFGGGG6EGGGGGGGE*A=CEGCCGGFGFGCGGGGGGFFFF<BFFFFGFFBFGFG=GCC)<EGB<>@FFFFFF9)34>DFFF<BA2)4464AA)6>)(5:?:1<42).#####
@M06045:235:000000000-JCY5N:1:1101:8862:8145 2:N:0:CTCAGA
GGTAGCGCTGCGTTCTTCATCGATGCGAGAGCCAAGAGATCCGTTGTTGAAAGTTGTATTTTGAATTGTTTATTCATAATATTTTTCAGACAAGGAGTTAAAAAATAAAGGTTGATGTTTGGTCGATCTCCATGAAGAAGATCGACTGACATTGCACACAAGGTGGATATGGATTTAAAAAGTGCCATAAAACACTTATTATGAATGATCCTTCCGCAGGTTCACCTACGGAAACCTTGTTACGACTTTTACTTCCTCTAAATGACCAAGATTCCGTAGTAAGATCGGAAGAGCGTATGCA
+
GGGGGGGGGGGGGGGGGGGGGGGGGGGEGGGGGGGGGGGGGGGFGGGGDFFGGCFGGGGGGGGGGGGGFGGGGGGGGGGGGGGFGGGGGGGGFGGGGGGGGGGGGGGGGGGGGGGGGGGGGEFFGECGGFGFGGGGGGGGGGGGGGGGGGGGGGGGGFGGGGGGGGGGGGGGGGD?FGGFGEGCFGGFGFCFGGGGGGFGGFGGGCFCCDGGGFAGFGGG9CDCGFFFFFFB4?FGFFFFFCCBF<DDFFCFFE:=AFEEECFF9<FAA2=<CCE@@F<;FEEE64@B:8;.(4>(#####
@M06045:235:000000000-JCY5N:1:1101:10538:8165 2:N:0:CTCAGA
GGTAGCGCTGCGTTCTTCATCGATGCCGGAACCAAGAGATCCGTTGTTGAAAGTTTTAATTAATTGAATAATTGTCTCAGACTGCATACTTCAGACAGCGTTCACAGGGGGCTTCGGCGGGCGCGGGCCCGGGGGCGGATGCCCCCCGGCGGCCGTGAGGCGGGCCCGCCGAAGCAACACGGTTCGTTAAACACGGGTGGGAGGTTGGACCCCGAGGGGCCCTCACTCAGTAATGATCCTTCCGCAGGTTCACCTACGGAAACCTTGTTACGACTTTTACTTCCTCTAAATGACCCGGTCC
+
GGGGGGGGGGGGGGGGGGGGGGGGGGGGGGGGGGGGGGGGGGGGFFFGGGFEGFFFGGGGGGGGGGGGGGGGGGGGGGGGGGGGGGGGGGGGGGGGGGGGFGGGGGGGGGGGGGGGGGGGGGGGGGGGGGGGGGGGEGCEGGGGGEGGGGGGGGGGGFGGGGGGGGGGGGGGGC5:FGGGGGCEGG8EEGGGFGGGGCGGG*:EGGGGFGGGGGF3<DD3CC<D*<BF??FF?FF719B9CCGDD3)>)9C48A4:FDFB69?B<A=6=<><?>0<)6>FFF>A:>>74>FADFF(#####
@M06045:235:000000000-JCY5N:1:1101:19876:8166 2:N:0:CTCAGA
GGTAGCGCTGCGTTCTTCATCGATGCGAGAGCCAAGAGATCCGTTGCCAAAAGTTGTTTTCGTATATTTATACAAAATAAACAGGTCAGACAATTGATATTAGACAAAGCGTTGTTGAAGACGTGTTTGGCGGCTTGTCCACGGCACATCGTTTCCAAGCACCCGAAGGAGGCATCAAAACGTCATGCTGACAGGTCGGCCCAGTGGGCCAACCCCACCGCCAGAGACAGAAAACAGTTCACAATTGGGTTGTCGGTTTCTTACTCGCTTCCGCCAGAGAAACACCGGCGCGGCCCGGAAG
+
GGGGGGGGGGGGGGGGGGGGGFGGGGGGGGGGGGGGGGGGGGGGGGGGGGGGGGGGGGGGGGGGGGGGGGGGGGGGGGGGGGGGGGGGGGGGGGGGGGGGGGGGGGGGGGGFGGGGGGGGGGGGEGGGGGGGGDGGGGGGGFGGEGGGGGGGGGGGGGFGGGGGG>EGGCFDGGGGGGGGGDFFEG9FFDGGFCFGGGGGGGGFGGGGGGGGGDEGFGGGGG5<475@F?<::54*<FFFGFDF:FGFFED)8<@0).4<9924647;>?F??((((,(48?F??:,492166>1(#####
@M06045:235:000000000-JCY5N:1:1101:7002:8180 2:N:0:CTCAGA
GGTAGCGCTGCGTTCTTCATCGATGCTGGAGCCAAGAGATCCGTTGTTAAAAGTTTTGACAGTTCGCTAAGAACACTCAGAAGTATCGTCGGGTTCGAAAACAGAGATTCTGATGAGACCGGCGGGCACCCTTGCGGGCGCCGCCGAAGCAACAGGTATAATAGTTCACAAAGGGTAGAGAGTGTAGTACTCAGTAATGATCCCTCCGCTGGTTCACCAACGGAGACCTTGTTACGACTTTTACTTCCTCTAAATGACCAAGATTCCGAGGACAGATCGGAAGAGCGTCGGGTAGGGCTCA
+
GGGGGGGGGGGGGGGGGGGGGFGGGGGGGGGGGGGGGGGGGGGFGGGGGGGGGGGGGGGGGGGGGGGGGGGGGGGGGGGGGGGGGGGGGGGGGGGGGGGGGGGGGGGGGGGGGGGGGGGGGGGGGGGGGGGGF3FFGGGGEGGGGGGGGGGGGGGGGGGGFFFGGFGGGGGGGGGGGGGG7;AFGGGGGGFGGGGGGGGG9<FGFGGDDGGDCGFC=DFGGGGGD:FF?<DFFFFGFEFFGGGFFGGFFBDFFFFD=*.52:<?AAFFF913?:BB2(-4::20(3>FFF(14>:?#####
@M06045:235:000000000-JCY5N:1:1101:23312:8182 2:N:0:CTCAGA
GGTAGCGCTGCGTTCTTCATCGATGCCAGAACCAAGAGATCCGTTGTTGAAAGTTTTGATTTATTTATGGTTTTACTCAGAAGTTACATATAGAAACAGAGTTTAGGGGTCCTCTGGCGGGCCGTCCCGTTTTACCGGGAGCGGGCTGATCCGCCGAGGCAACAAGTGGTATGTTCACAGGGGTTTGGGAGTTGTAAACTCGGTAATGATCCCTCCGCTGGTTCACCAACGGAGACCTTGTTACGACTTTTACTTCCTCTAAATGACCAAGATTCCGCGCAACGGTCGGAAGAGCCCTGGC
+
GGGGGGGGGGGGGGGGGGGGGCFGGGGGGGFFFGFDGGCFFGG@DEFFGEFGEFEFGGEGFDGGGEAFGGGGGGGFFGGGGGDGGFGGFGGGGFGGGDGGGGGGGGGGFFGFGGEEFG@CGFGECGCFGD>FCFGFEGGCEGGGCEEGGGGGGGGGEGGGGGGGGGGGGBCGFGGGGGCEFGEC>CEGGGGGGGGGGGGGGGG==:CGG*:FGGFD)>DCGGDGGFFFF11<77;F>@***:>B3CC354:BFFFFF*59<9AA4<=FFF:(,6:A??39,((((,,(326(.4((#####
@M06045:235:000000000-JCY5N:1:1101:18542:8191 2:N:0:CTCAGA
GGTAGCGCTGCGTTCTTCATCGATGCCAGAACCAAGAGATCCGTTGTTGAAAGTTGTAAATGATTTACATTTGTTGTACTGACGCTGATTGCAACTGCATAAAAAAGGTTTATCATGTGGTCCTGGAGGCGGGCGAACCCGCCCAGGAAACAACAAGTGCGCAAAAGACAAGGGTAATAAAATACTCCAGCCTTGCCGCCTGTTGGCGGTGCAGCCTTCATATGTTTATTGTGTAATGATCCCTCCGCAGGTTCACCTACGGAGACCTTGTTACGACTTTTACTTCCTCTAACTGAGGGCA
+
GGGGGGGGGEGGGGGGGGGGGGGGGGGGGGGFGGGGGGGGGGGGFEGGGGGGGGFFGGGGGGGGGFFGGGGGGGGGGGGGGGGGGDDGGGGGGGGGGGGGGGGGGGGGGFFFGGGGGGGGGFGGGFGGGGGGGGGDGG@EEGGCCFGFFGGGGGGGGGGGGGGGGGGFGGFGGGGGGGDGGFGGGGGFGGFGGGGGGGGGG=FGFGGGGGGGGGFGFGGGGGCDCFB?@24FFFBFFFFFGG56757)5>D>FB=>F?4?F60-(3.975<4<9<2((4<>AF>>.44).8A)4<3#####
@M06045:235:000000000-JCY5N:1:1101:25404:8239 2:N:0:CTCAGA
GGTAGCGCTGCGTTCTTCATCGATGCCAGAACCAAGAGATCCGTTGTTGAAAGTTTTGACTTATTCAGTACAGAAGACTCAGAGAGGCCATACAATGCAATAGTTTGGTTTTCCTCCGGCGGGCGCCCGCGAGGGCCGAGGGGCGCCGGGAAGGACCCGGGCCGCCCGCCGAAGCAACGGTTTAGGTAACGTTCACAATGGTTTGGGCGTTTTGCAACTCTGTAATCATCCCTCCGCTTGTTCCCCAACGGATCCCTTGTTACGACTTTTACTTCCTCTAAATGACCAAGATTCCCCTGGG
+
GECEGGGGGGGCFGGFGGFFGGGEFGGFDEFGGGGGFE,CFGGGGGGGGAF@DFGGGGGGFGFFGCFGGFAFEGGFGGFGGGG@FGGGGGFED@FGFFGAGCGEFG<FEFAFFFEFGGDFFC+CFFFFGDC:BFGGGGBBCGED58:B8:8CCEGGGGGECEGGCGGCEDEGD:CF+8EGEGD+:EC<CC?CG=6<+9FFC<CGEDC5C577<7F*9>C**0::***1@)9</8<)<;5>9D**2*25<B<>)(04<FFA44)(((.0=A9)654446:2AD6)67:0<6():2<3#####
@M06045:235:000000000-JCY5N:1:1101:20351:8248 2:N:0:CTCAGA
GGTAGCGCTGCGTTCTTCATCGATGCGAGAGCCAAGAGATCCGTTGTTGAAAGTTGTATTTGAATTGTTTATTCATAATAGTTTTCAGACAGACAGTTAAAAAATAAGTTGATGTTTGGCCGCTTTCATAAAGAAAACGGCTGACATTGCACACAAGGTGGATATGGATTTAAGAAGTGCCATAAACACTTATTATGAATGATCCTTCCGCAGGTTCACCTACGGAAACCTTGTTACGACTTTTACTTCCTCTAAATGACCAAGATTCCGGAGAGAGATCGGAAGAGCGTCGTGTAGTCAC
+
GGGGGGGGGGGGGGDFGGGGGGGGGGGGGGGGGGGGGGGGGGGGGGGGGGGFGGGGGGGGGGGGFCGGGGGGGGGGGGGGGGGGGGGGGGGGFGGGFGGGGGGGGGGGGGGGGGGGGGDGFFGGGGGGGGGGGGGGGGGEGGGGGGGGGGGFFGGGGGGGGGCFAFGGFGGGGGGGGGFGGGGGGGGGGGCGGGGGGGGGGGFGGFGGCDGGGGFFFGGGGGGG4>ADFFFFFFFGFFFFDGGFCGGFFFGFFEFEFFFFFFFFFFFFAEBFFFFFFFFB:<6<>B??>B<B>?<(#####
@M06045:235:000000000-JCY5N:1:1101:27099:8254 2:N:0:CTCAGA
GGTAGCGCTGCGTTCTTCATCGATGCCAGAACCAAGAGATCCGTTGTTGAAAGTTTTGACTTATTCAGTACAGAAGACTCAGAGAGGCCATAAAGTATCAATGGTTTGGGGTACCTCCGGCGGGCGCCCCGCGAGGGGGCCTGGGGGGCGCTGGGCGCCGCCCGCCGTAGCAACGGTTTGGGTAACGTTCACAATGGTTTAGGGAGTTTTTCAACTCTGTAATGATCCCTCCGCTGGTTCACCAACGGAGACCTTGTTACGACTTTTACTTCCTCTAAATGACCAAGCTTCCGACTAGGAC
+
GGGGGGGGGGGGGGGGGGGGGGGGGGGGGGGGGGGGGGGGGGGGGGGGGGGGGGGGGGGGGGGGGGGGGGGGGGGGGGFGGGGGGGGGGGGGGGGGGGGGGGGGGGGGGGGGGGGGGGDGGGGGGGGGGGGGGGGGGGGEGGGGGGGGGGGGGEGGGGGGGCGGGGGGGGGGGGGGGCEGGGGGGGG@FGGGFGGGGGGGGGGGGGGGFFGGGGFCFGGGG>DFGFFFFFFF:DDGBFFFGGGFGGGF>BD@FBF>FFFF:<FF<BFFF>9ABFFFB>2<4<>77?:(.)-4630(#####
@M06045:235:000000000-JCY5N:1:1101:22296:8257 2:N:0:CTCAGA
GGTAGCGCTGCGTTCTTCATCGATGCCAGAACCAAGAGATCCGTTGTTGAAAGTTTTGACTTATTCAGTACAGAAGACTCAGAGAGGCCATTAATGCAATAGTTTGGTTTACCTCCGGCGGGCGCCCGCGAGGGCCGGGGGGCGCCGGGAAGGACCCGGGCCGCCCGCCGAAGCAACGGTTTAGGTAACGTTCACAATGGTTTAGGGAGTTTTGCAACTCTGTAATGATCCCTCCGCTGGTTCACCAACGGAGACCTTGTTACGACTTTTACTTCCTCTAAATGACCAAGATTCCCAAAAC
+
GGGGGGGGGGGGGGGGGGGGGGGGGGGGGGGGGGGGGGGGGGGGGGGGGGGGGGGGGGGGGGGGGGGGGGGGGGGGGGGGGGGGGGGGGGGGGGGGGGFGGGGGGGGGGGGGGGGGGGGGDGGGGGGGGGGGGGGGGGGGGGGGGGGGGGGGGGGGGGGGGGGGGGGGGGGCEGGGGGGGEGGGGGFFGGFGGGGGGGGGGGGGGGGGGGGFGGFGFGGGGGGGGFFFFFFF?FFGFDDFGGGFGGGFEFG>5;FBF=<AB2<?BFEDFFFFDFBFFFFFFBFBA7>FFF<><46)#####
@M06045:235:000000000-JCY5N:1:1101:27684:8259 2:N:0:CTCAGA
GGTAGCGCTGCGTTCTTCATCGATGCCAGAACCAAGAGATCCGTTGTTGAAAGTTTTGATTTATTTATGGTTTTACTCAGAAGTTACATATAGAAACAGAGTTTAGGGGTCATCTGGCGGGCCGTCCCGTTTTACCGGGAGCGGGCTGATCCGCCGAGGCAACAAGTGGTATGTTCACAGGGGTTTGGGAGTTGTAAACTCGGTAATGATCCCTCCGCTGGTTCACCAACGGAGACCTTGTTACGACTTTTACTTCCTCTAAATGACCAAGATTCCGTGCGCAGATCGGAAGAGCGCTTCC
+
GGGGGGGGGGGGGGGGGGGGGGGGGGGGGGGGGGGGGGGGGGGGGGGGGGFGGGGGGGGGGGGGGGGGGGGGGGGGGGGGGGGGGFGGGGGGGGGGGGGGGGGGGGGGGGGGGGGGGGGGEEGGGFGGGFGGGGGGGGGGGGGGGGGGGGFGGGGGGGGGGGGGGGGGGGGGGGGGGGGGGGGGGGGGGFGGGGGGGFFFGGGGGGGGFFGGF45DFGGGGGGGGFFFFBFFFDEGFFFFFDFFGCDDEFGF44@BFFFFABBF2>B6FFF03<D<>?60999993?<:FF>(.43#####
@M06045:235:000000000-JCY5N:1:1101:17457:8269 2:N:0:CTCAGA
GGTAGCGCTGCGTTCTTCATCGATGCCAGAACCAAGAGATCCGTTGCTGAAAGTTTTGTTTTTGATTGTACTTATCACAAACGTGTTTTCAGACGACACTGGTTTCGGGGTCAAGAAGTTTTTGGAGTTGGGCCATCGGCGGACGCGCTCCAGGGGCGACAGGGCCCCCGGCGGTCGAAACCAGTTGGTCAGCAACCGGTCCGCCGAAGCAACGACAAGGTACAGTAGACACAGGGTTGGGAGGTCGGGCGACGGAGCACCCTCACTCGGTAATGATCCTTCCGCAGGTTCACCTAGGTCC
+
GGGGGGGGGGGGGGGGGGGGGGGGGGGGGGGGGGGGGGGGGGGFGGGGGGGGGGGGGGGGGGGGGGGGGGGGGGGGGGGGGGGGGCFGGGGGGGGGGGGGGGGGGGGGGGGGGFGGGGGGGGGGGGGGGGGEGGGGGGGGGGGGGGGGGGGGGGGGGGGGGGGGGGGGGGGGGGGGGDGGGGFFGFGGEE?FGGGGGGGG=CCCEG5DEGFGFD:<)7FGFC>FF4=@F>A4545C)07>D4>D57DDE@DEEBB6BEF<4:8?0:@BFF?B?2<<<>>>B<B6?9>04<<)6..(#####
@M06045:235:000000000-JCY5N:1:1101:11344:8292 2:N:0:CTCAGA
GGTAGCGCTGCGTTCTTCATCGATGCCAGAACCAAGAGATCCGTTGTTGAAAGTTTTTACTTTATTTAGTTTGGTACTCAGACGACATAGTTCTTCAAGAGTTTTAAGAGGTTGGCCATCGACGGGCACTGTCCAGCGGGGTTTTAAGGCCCGCCGGCAGCCGACGGATCCTGTCGACAGGCCCGCCGAAGCAACGTGGTAAGGTAGACACAGGGTTGGAGGTCGGGCCAGAAGACCCTAACCCAGTAATGATCCTTCCGCAGGTTCACCTGAGATCACAAGTTAGCGAAATGTCCAACCC
+
GGGGGGGGGGGGGGGGGGGGGGGGGGGGGGGGGGGGGGGGGGGGGGGGGGGGGFGGGGGGDGGGGGGGFFGGFGGGGGGGGGGGGGGGGGGGGGGGGGGGGGGGGGGGGGGGGGGGGGGGGGGGGGGGGGGGGGGGGGGGGGGGGGGGGGGDEGEGGEGGGGGGGGGEDGGFGGGGGGGGGGGGGGGEDGEGGGDG@EG8+<FFCFCFCCC<CFBG>CDFGGGGGFF@B:4)7;4*)8).97*)17<??=7@6<*)8@?<:9;;6277FFFF21)450:38<BA9<6,9>>B2<>)#####
@M06045:235:000000000-JCY5N:1:1101:14479:8326 2:N:0:CTCAGA
GGTAGCGCTGCGTTCTTCATCGATGCCAAAACCAAGAGATCCGTTGTTGAAAGTTTTGATTCATTTTTTTTTTAACCACTCAGAAGATACTTATTAAAAAATTCAGAAGGTTTGGGTCCCCGGCGGGCGCGAAGTCCCGCCGAAGCAACAATTAAAGGTATAATTCACAGGGGTTGGGAGTTGGATAACTCGGTAATGATCCCTCCGCTGGTTCACCAACGGAGACCTTGTTACGACTTTTACTTCCTCTAAATGACCAAGATTCCGCTATTAGATCGGAAGGGGGTCGTGTAGGGGCCCC
+
GGGGGGGGGGGGFGGGGGGGGGGGGGGGGGGGGGGGGGGGGGGGGGGGGGGGGGGGGGGGGGGGGGGGGGGEEFFGGFGA=EBF<<BCEFGGCFFGGGGG+=EBDDGDFFGGG7FGGGGGGG7>FGEGGGEGGGGGGFCGEEGEEEGGGGFDGGGDFD<CCF+BFC9CCFGCEEEBCCCEG6FC@@FGC:CEDEGGGFFDGGGC==E5EGGGGGFGFF4<D<DGGFFF6)69??53)07FCCFFGF**10C6FF?<FFF0(3<5<:F351()-)62)4,31((422439><2(:<<#####
@M06045:235:000000000-JCY5N:1:1101:6548:8328 2:N:0:CTCAGA
GGTAGCGCTGCGTTCTTCATCGATGCCGGAACCAAGAGATCCATTGTTGAAAGTTTTGACTGATTTCTCACTCGAGCTCAGACTGCAACATACTCGGTTCGGGTTTAAATGGTCCCCGGCGGCGGCCCCCCCGGGAAGGGGAGGACACCCCGCCGAAGCAACAGGGTCACGTATTCACGGGGGGGAGGTTGGGCGCCCCGGAGGGCAGACCCGCACTCGGTAATGATCCTTCCGCAGGTTCACCTCCGGAAACCTTGTTACGACTTTTACTGCCTCTAAATTACCAAGCTTCCGCCGGGAT
+
EGGGGGGGGGGGFGGGGGGGGGGGGGGGGEGGGGGGGGGGGGGGGGGGGGGGGGGGGFGGGFFFGGGFFCF,<C<@F@FGCEGGGGG9FEFFDFGEGFGCECEGFEFFFFFGGFG?FGGG:FGGGEGGGGGGFGG>>><CEDE*:F>BFEECCGEGCEE66;*;CEEGF:C@*2<C9EC=C5=?:*:??;AC>=::CE*2:1:E555**9>FGG37>FGD5*9DGF*97>2*55B<)8FFFFGB9*1>55C)04:2=@<9AB66??FFFAD243,54A<)6)56.:01(:4AFF??#####
@M06045:235:000000000-JCY5N:1:1101:27704:8330 2:N:0:CTCAGA
GGTAGCGCTGCGTTCTTCATCGATGCCAGAGCCAAGAGATCCGTTGTTGAAAGTTTTAATTTATTTGCTTGTTTACTCAGAAAAACATTATAAAAACAGAGTTAGGGGTCCTCTGGCGGGGGCGGCCCGTTGTTACAGGGCCGTCTGTTCCCGCCGAAGCAACGTTTTAGGTATGTTCACAGGGTTGATGAGTTGTATAACTCGGTAATGATCCCTCCGCTGGTTCACCAACGGAACACTTGTTACGACTTTTACTTCCTCTAAATGACCAAAATTCCGTCGATTGATCGGAAGAAGGCAC
+
GGGGGGGGGGGGE@FGGGGGGGGGGGGGFGGGGGGFEGEGGGGFGEC<FGGGGFFFFDFFFFFGCECFGGFEDGGGGFGGGGGGGGGGGGGGGGGGGGGGGFEGGFAFGGGCFGGGFG7FCC7FCFGGCFDC:>FFGGGECGE@8FGGGGGGDDGGGCCCCC9:B<8CCEGGGGGFFCGG?E=A>FEGG7CCEFGGGFCFF@?E5>CDGFFGFGFFF35><CD4>@BBFBBEDD3*.)090::9::DF>3CFF)9)974--6>644=*0571((.3)-4419>0)244>(21((((#####
@M06045:235:000000000-JCY5N:1:1101:15893:8360 2:N:0:CTCAGA
GGTAGCGCTGCGTTCTTCATCGATGCCAGAACCAAGAGATCCGTTGTTGAAAGTTTTGACTTATTCAGTACAGAAGACTCAGAGAGGCCATACAATGCAATAGTTTGGTTTTCCTCCGGCGGGCGCCCGCGAGGGCCGAGGGGCGCCGGGAAGGACCCGGGCCGCCCGCCGAAGCAACGGTTTAGGTAACGTTCACAATGGTTTGGGAGTTTTGCAACTCTGTAATGATCCCTCCGCCGGTTCACCAACGGAGACCTTGTTACGACTTTTACTTCCTCTAAATGACCAAGATTCCCCCAGT
+
GGGGGGGGGGGGGGGGGGGGGGGGGGGGGGGGGGGGGGGGGGGFGGGGGGGGGGGGGGGGGGGGGGGGGGGGGGGGGGGGGGGGGGGGGGGGGFGGGGGGGCGGDFGGGGGGGGGGGGGGGGGGGGGGGGGGGGGGGGGGGGGGGGGGGGGGGGGGGGGEGGGGGGGGGGGGGGGGCFEGEEGGGGGGGFGGGGGGGFGGGGGGDEEFGGGGGFFD=CCGGGGFGFFFF<AFFFEC:<:DDGGFGGGF3;DFDFFFFFFFF22::93:?>AFFAAB2:AF><ABFB?DBFF>FFB)#####
@M06045:235:000000000-JCY5N:1:1101:5428:8381 2:N:0:CTCAGA
GGTAGCGCTGCGTTCTTCATCGATGCGAGAGCCAAGAGATCCGTTGTTGAAAGTTGTATTTTGAATTATTTATTCATAATATTTTTCAGACAAAGAGTTAAAAAATAGGTTGATGTTTGGTCATTCTCATAAGAGGATGACTGACATTGCACACAAGGTGGATGTGGATTTAAAAAGTGCCATAAAACACTTATTATGAATGATCCTTCCGCAGGTTCACCTACGGAAACCTTGTTACGACTTTTACTTCCTCTAAATGACCAAGATTCCGACAGCAGATCGGAAGAGCGTCGTGTCTGAT
+
GGGGGGGGGGGGFGGGGGGGGGGGGGGGGGGGGGGGGGGGGGGGGGGGGFFGFFGGGGGGGGGGGGGFGGGGGGGGGGGGGGGGGGGGGGGGGFGGGGGGGGGGGGGGGGGGGGGGGGGGGGGGGGGGGGGGGGGGGGGGGGGGGGGGGGGGGGGGGGGGGGGGFEGGGGGGGGGGGGGGGGGGGGGGGGGGFFGGGGGGGGGGGGGGGGGGGGFFFFGGGGGGGEFDFB@FFFFGFFFFGDGFGGGFFFFFFFF=+=CEFF==0(6@F?E;FFF0@D@<E?76;28;7>F:9;1.#####
@M06045:235:000000000-JCY5N:1:1101:19096:8387 2:N:0:CTCAGA
GGTAGCGCTGCGTTCTTCATCGATGCCAGAACCAAGAGATCCGTTGTTGAAAGTTTTGTTTCTTGTAATTATACAAAAGGTCGATTTAGACATCACGGTTTGGTACAAGAGTTTTGGAGATTGGGCCGTCGGCGGGCGCTCTCCAGAGGGGCGGTTGCACCCTCCGGCGGTCTGGGAAGACCGTCCCGCCGAAGCAACAATTGGTTTGATTAGACACGGTGTTGGGAGGTCGGGCCGTGGAAGACCCTAACTCGGTAATGATCCCTCCGCTGGTTCACCAACCGAGACCTTGTTACCCATA
+
FGGGGCEG@FFGGGDGFAFFGDFGFGGGGFFGGFGG<FGGGGGGGGG@FGF,@CEFGCCFGGGDFGFFCFEEFEF9EF?>FFEFE<D6FFGGCE,BFCFGDEEFGG9<E8AEFFGFGGDFFFDGGCG:@FCGDE7=FGGGG7EGC,>>3>EGD>E5*,:EFGF>E8EEBC:C=8FFG688C*22;8>CCECE5*88A68A9CE7<A*7<7:>6>F7>3CCGGDFGE4)78?DEBEGBDB5>=5<FC*)8<5*93<6<3-69).6()<>>0((,().6)4)(4(-416;B>2)).><#####
@M06045:235:000000000-JCY5N:1:1101:9176:8402 2:N:0:CTCAGA
GGTAGCGCTGCGTTCTTCATCGATGCCAGAACCAAGAGATCCGTTGTTGAAAGTTTTTATTTATTTGTTTATGTGTCACTCAGAGGAGAAAACCACTAAAGACATAAGAGTTTGGGGCCTCCGGCGGGCGCCTGGTTCCGGGCCCGAAGGCGCCGGGGCGGTCCCGCCGAAGCAACACTATGGTAAGGTTCACAAAGGGTTTGGGAGTTTGTAAACTCGGTAATGATCCCTCCGCTGGTTCACCAACGGGAACCTGGTTACGCCTTTTACTTCCCCTAATTTACCAAGATTCCGAGTGGCG
+
GGGGGGGGGEGGEEGGGGGGA<EFGEGEGGGGGGGEGC@FEFGCG:FFGCFCFGFFEGGGEFGGGGGF,EFFGGCFGGFGGGFCCFGGGGEF@7FGGGGGAEFGDGGE9FGGGGED7C:=EGDGE:@+@FFCFG>FF=FE7>:>5>BECEEE>:>E*:ECEEE5ACEGEEG580<CG*+<@+8C@7CGEF9C9A6*AFGC=8***//1CC*>>F=**0*9>**021*942))))0/.7:FF**99437>)9.>:F()9)6)2(-8?F?4AA45)(,438)-)-.4)51(,.6-4:(#####
@M06045:235:000000000-JCY5N:1:1101:7376:8402 2:N:0:CTCAGA
GGTAGCGCTGCGTTCTTCATCGATGCCAGAACCAAGAGATCCGTTGTTGAAAGTTTTTATTTATTTGTAAAAACTACTCAGAAGATTCCAAAATAAAACAAGAGTTAAGTTTCCTAGGCGGGCGCCTGATCCGGGGCACACGAGGCGCCCGGGGCAATCCCGCCGAAGCAACAGTAGGTATGTTCACATGGGTTTGGGAGTTGTAAACTCGGTAATGATCCCTCCGCTGGTTCACCAACGGAGACCTTGTTACGACTTTTACTTCCTCTAAATGACCAAGATTCCTCACGCAGATCATAAG
+
GGGGGGGGGGGGGGGGGGGGGGGGGGGGGGGGGGGGGGGGGGGGGGGGGGGGGGGGGGGGGGGGGGGGGGGGGGGGGGGGGGGGGGGGGGGEGGGGGGGGGGGGGFGGGGGGFFGGEGF>FEGGGGEGGGGGGGGEGGGGGCGCEGCGGEGGDGGGFGFGGGGGGGGGGGGGGGGGGGGGGGGGGGGGGGGGGEGGGGGG5C?FFGGGGGGGGGFCFGGGGGGDDF@FF;BFFFFFFFBFDD35DCD6?FGFF?F95:>AFFFFFF46=A>AFFFFB>:0(5<<2)4-(4:>09?4#####
@M06045:235:000000000-JCY5N:1:1101:22377:8438 2:N:0:CTCAGA
GGTAGCGCTGCGTTCTTCATCGATGCCAGAACCAAGAGATCCGTTGTTGAAAGTTTTAATTGATTGTGTTTTTACTCAGAAGATACTGAAAATAACAGAGTTTGTTGGGTCCTCTGGCGGGCCGCTCCCGTTTTACGGGGAAGCGGGGAGCCGCCGAGGCAACGTTGTAGGTATGTTCACAGGGGTTTGGGAGTTGTAAACTCGGTAATGATCCCTCCGCTGGTTCACCAACGGAGACCTTGTTACGACTTTTACTTCCTCTAAATGACCAAGATTCCGTGTCTAGATCGGAAGAGCCCCG
+
GGGGGGGGGGGGGGGGGGGGGGGGGGGGGGGGGGGGGGGGGGGGGGGGGGGGGGGGFGGGGGGGGGGGGGGGGGGGGGGGGGGGGGGGGGGGGGGGGGGGGGGGGGGGGGGGGGGGGGGGGGGGGEGGGGGGGGCCEGGGGGGGGGGGDGGGGGEEGGGGGGGG>FFGFGGGGGGGGCFGGFGDGGGGGGGFGGGGFFGGGGGG=EGGGFGGGGFGFDGGDGG7CBFFFF?FB>B5@FFFCG:6:>DFFFGF?)9A=FAA9474)-68F?B:((44)5::(4,5<<9)66??F001#####
@M06045:235:000000000-JCY5N:1:1101:6841:8445 2:N:0:CTCAGA
GGTAGCGCTGCGTTCTTCATCGATGCGAGAGCCAAGAGATCCGCTGTTGAAAGCTGTATTTTGAATTAAGTATTCATAATATGTTTCAGACAAAATCACTAAAGTTCTGAGTAGATATAAATCCCAAAGGTGACCAACGGATTTTTACAGCCGTTGACCTCCAGTGAGATGACATTGCACACAAGGTGGATATGGATTTTTGAAAGTGCCATAAAAACACTTGATTATGAATGATCCTTCCGCAGGTTCACCTACGGACACCTCGTTCCGACTTTTACTTCCTCTAAATGACCAAATCGGT
+
B@@D-CCC,6@FBCFFGGGEG86C<F7,CF+CF,,6;;,;CE<,,6@6;,,C6,6C@ECF@,68EC,9CFF<C<FCEDCEFDE<@CF9@@FE,,,:EBFFFG8FE,E<A9CABFA?F??<,EECG8F8EC<=?FGFGG7>=4>E,@,>4EFCEGD?EFFGGGC,=DC9;=7EGGG,39,=,@AFC8ECFBB=D@,3>,@FC:@97E,5<CCCCDAF>CFG*<@*;B>9996@F*BGFCABG@C4C7**;+=F47F8):((40(((/2)2(/6(3666A)/9ABA4)).-62<B01(#####
@M06045:235:000000000-JCY5N:1:1101:23357:8470 2:N:0:CTCAGA
GGTAGCGCTGCGTTCTTCATCGATGCTAGAACCAAGAGATCCGTTGTTAAAAGTTTTTATAGTTCGCTAAGAACACTCAGATGTATCGTCGGGTACAAACAGAGATACTGAAACGCCGGCGGGCCCCCGGAGGAGCCGCCGAAGCAACAAGTTATAATGTTCACAAAGGGTTATGAGTGTAAACTCGGTAATGATCCCTCCGCTGGTTCACCAACGGAGACCTTGTTACGACTTTTACTTCCTCTAAATGACCAAGATTCCGGGAAGAGATCGGAAGAGCGTCGTGTAGGGAAAGACCTAG
+
GGGGGGGGGGGGGGGGGGGGGGGGGGGGGGGGGGGGGGGGGGGFFGGGGGGFGFGGGGGGGGFGGGGGGGGGGGGGGGGGGGGGGGGGGGGGGGGGGGGGGGGGGGGGGGGGGGGGGGGGGCCFCGGGGGGGGGGGGGGGGGDGGGGGFCGGGGFFGGGFGCGGF?5CFGGGGGGGF?EGGGFFGGGGGFGFGGGGGCFCEGGGGGFFGGGGGGFGFGGDGGGCGFF?F?FBDFFG=FFFGGCFGGFFFFGFFFF:@FADA>;B-9DFF<2<<FBB01(3122;BBF76AF?BB3(#####
@M06045:235:000000000-JCY5N:1:1101:9376:8477 2:N:0:CTCAGA
GGTAGCGCTGCGTTCTTCATCGATGCCAGAACCAAGAGATCCGTTGTTGAAAGTTTTGATTTATTTATGGTTTTACTCAGAAGTTACATATAGGAACAGAGTTTAGGGGTCCTCTGGCGGGCCGTCCCGTTTTACCGGGAGCGGGCTGATCCGCCGAGGCAACAAGTGGTATGTTCACAGGGGTTTGGGAGTTGTAAACTCGGTAATGATCCCTCCGCTGGTACACCAACGGAGACCTTGTTACGACTTTTACTTCCTCTAAATGACCAAGATTCCGTCTTCAGATCGGAAGAGCGCCCTG
+
GGGGGGGGGGGGGGGGGGGGGGGGGGGGGGGGGGGGGGGGGGGFGGGGGGGGGGGGGGGGGGGGGGGGGGGGGGGGGGGGGGGGGGGGGGGGGGGGGGGGGGGGGGGGGGGGGGGGGGGGGGGGGGGGGGGGGGGGGGGGGGGGGGGGGGGGGGGGGGGGGGGGGGGGGGGGFFGGGGGGGGGGGGGGGGGGGGGGGGGFGGGGGGGGGGGGGGFGFGC9DGGGC=@FFF?B:BFGF@FFGGGFGGGFFFGFF9FBF65:AFFABFFFFB(4<A>2>2:?BFFF<44:?BFF:BB(#####
@M06045:235:000000000-JCY5N:1:1101:27370:8483 2:N:0:CTCAGA
GGTAGCGCTGCGTTCTTCATCGATGCGAGAACCAAGAGATCCGTTGTTGAAAGTTTTAACGTTTAATATAAACAATTCAGACAGACTTCAATTGTAACAAAGAGTTTTGTTTTCCTCCCATGGGCGCTCACCAGCCATAAGGCCGACGTGGCAGAGCCATGTCCCATGGAAGCAACAGTAAAAAGGTACACAGTGTGGGTTGATAAAGAATATAAAATTCAATATACATTAATGATCCTTCCGCAGGTTCACCTACGGAAACCTTGTTACGACTTTTACTTCCTCTAAATGACCAATTAAC
+
GGGGGGGGGGGGGGGGGGGGGGGGGGGGGGGGGGGGGGGGGGGFGGGGGGGGGGGGGGGGGFGGGGGGGGGGGGGGGGGGGGGGGFGGGGGGGGGGGGGGGGGGDFGGGGGGGEGGGGGGGGGGGGGGGGGGGGGGGGGGGGGGGGGGGGDGFGGGGGGGGGDGGGGGGGGGGGGGFFFGGGFGGGGFGGGGGGGCFGGGGGFFGCEGCFGGGGFGFGGGGGGGGFFFFFFFFAFGFFFFGGGFGGGFFFGCB@FFFFFFFFFDE<@FFFFFFFFFFFFFFF)4467<):><<:?6#####
@M06045:235:000000000-JCY5N:1:1101:10503:8486 2:N:0:CTCAGA
GGTAGCGCTGCGTTCTTCATCGATGCCAGAGCCAAGAGATCCGTTGCTGAAAGTTTTGATTGCTTATTTATAAAGACTCAGAAGATTCCGCTAGAAAACAAGAGTTTGGCCTCCGGCGGGCGGCGCGGGGGCGCTGGTCCACCCGGCATCCCGCCGAAGCAACATGATATGTTCACAATGGTTTGGAGTTCAGAAGACTCTGTAATGATCCCTCCGCTGGTTCACCAACGGAGACCTTGTTACGACTTTTACTTCCTCTAAATGACCAAGATTCCGAGAGGAGATCGGAAGAGCGGGCTGA
+
GGGGGGGGGGGGGGGGGGGGGGGGGGGGGGGGGGGGGGGGGGGGGGGGGGFGGFFGGGGGGGGFGGGGGGGGGGGGGGGGGGGGGGGGGGGGGGGGGGGGGGGCEGGGGDFFGGGGGGG7CGGGGGGGGGGGGGFDGGFGGGGGGGGECGGGGGGGGGGGGGGGGGFGFGGGCGGGGGGGGGGGGGGFGGGGFF7CGFGGGGGGGGFFCFGGGGFDFGGGGGGGGFFFFF9B>>FF4BB/:?FE:9CEFFGFF<FAFFFFA>D<2<:74((4-)6??02;?(((34?FF<;:?:3(#####
@M06045:235:000000000-JCY5N:1:1101:25500:8488 2:N:0:CTCAGA
GGTAGCGCTGCGTTCTTCATCGATGCCGGAACCAAGAGATCCGTTGTTGAAAGTTTTAACGATTTAGCTTTTCGCTCAGACTGCAATCTTCATACAGCGTTCACAGGTGTCTTCGGCGGGCGCGGACCCGGGGACGGAAGCCCCCCGGCGGCCTTGCGGCGGGCCCGCCGAAGCAACAACGTACGATAAACACGGGTGGGAGGTTGGACCCAGAGGGCCCTCACTCGGTAATGATCCTTCCGCAGGTTCACCTACGGAAACCTTGTTACGACTTTTACCTCCTCGAAATTACCAAACTGAT
+
GGGGGGGGGGGGGGGGGGGFGGGGGGGDGGGGGGGGGGGGGGGGGGGGGGDGGFFGFGGGGGGGGGGGFFGGGGGGGGGGGGGGGGGGGGGFGFGGGFGGGGGGGGGGGGGGGGGGGGGGF:CFGGGGGGGGGEFGGGGGGGGGEGGGG5CEGGGGGCGGGDGG5CEGGGGGEGGGG@F*?CEFEC88>CG?ECGGGGGG*;>ECGEDFGG<<GFGFGGG7FCG*9;>D:<*74=7BF?FGD<5/7CFF6>B15?1BBB0<?<>A-9B?((76BAB)))--43((4:66))6)),(#####
@M06045:235:000000000-JCY5N:1:1101:9026:8500 2:N:0:CTCAGA
GGTAGCGCTGCGTTCTTCATCGATGCCAGAACCAAGAGATCCGTTGTTGAAAGTTTTGATTTATTTATGGTTTTACTCAGAAGTTACATATAGAGACAGAGTTTAGGGGTCCTCTGGCGGGCCGTCCCGTTTTACCGGGAGCGGGCTGATCCGCCGAGGCAACAAGTGGTATGTTCACAGGGGTTTGGGAGTTGTAAACTCGGTAATGATCCCTCCGCTGGTTCACCAACGGAGACCTTGTTACGACTTTTACTTCCTCTAAATGACCAAGATTCCGATGCAAGATCGGAAGAGCGATCCC
+
GGGGGGGGGGGGFGGGGGGGGGGGGGGGGGGGGGGGFGGGGGGGGGGGGGGGFFGFGGGGGFFGGGGGGGGGGGGGGGGGGGGGGFGGGFGFGGGGGGGEGDFGGFGFGGGGGGGGGGGGGGGGGGEGGGDDFGGFGGGGGGGDGGGGGGGGGGDG5EGGGGGGGGFGGGFCFGGGCGGGGGGGGGGGGFGGGGGGGGGGGGGGGGFG?>F>C4<CDG3<D5CGGFFFFFB3:>DGF??FFFGFDGGFFFC?FA4<966)4><<49F?FB::D9).8?FB?24328-3::?F:22(#####
@M06045:235:000000000-JCY5N:1:1101:18358:8503 2:N:0:CTCAGA
GGTAGCGCTGCGTTCTTCATCGATGCTGGAGCCAAGAGATCCGTTGTTGAAAGTTTTAACAGTTCGCTTAGAACACTCAGAAGTATCGTCGGGTTCGAACAGAGATTCTGATAATGCCGGCGGGCACGCCCCGGGAGGCGCGCCGCCGAAGCAACAGGTATGAAGGTTCACAAAGGGTTATGAGTTATAGTACTCGGTAATGATCCCTCCGCTGGTTCACCAACGGAGACCTTGTTACGACTTTTACTTCCTCTAAATGACCAAGATTCCGAACGCAGATCGGAAGAGCGTCGTGGTCTCG
+
GGGGGGGGGGGGFEFGGGGGGGGGGGGGGGGGGGGGGGCFGGGGGGGGGGGGGGGGGGGGGGGGGGGGGGGGGGGGGGGGGGGGGGGGGGGGGGGGEFGGGGGFGGGGGGGGGGGGGGGGGE7CFGGGGGGGGGGGGECEGCEGGEEGEGGGGGGCFGGGGGGGGGGGGGGGGFGF5<8CEG?F@FFGGGEGFGGGDGFE?FGGGGGGFDGDGGFGFGFGGGGGGDFDF:BFFF@GF9BFGDDFG=GFFFGBF2?<FFFBBB:BB1?=?>:B06>F9>67??F??90:013269:(#####
@M06045:235:000000000-JCY5N:1:1101:23231:8534 2:N:0:CTCAGA
GGTAGCGCTGCGTTCTTCATCGATGCCAGAACCAAGAGATCCGTTGTTGAAAGTTTTGATTTATTTGTTTGTTTTACTCAGAAGTTCCACTAAAAACAGAGTTTAGGGGTCCTCGGGCGGGCCGTCCCTTTTTACGGGGCGCGGGCTGATCCGCCGAGGCAACGTATAGGTATGTTCACAGGGGTTTGGGAGTTGTAAACTCGGTAATGATCCCTCCGCTGGTTCACCAACGGAGACCTTGTTACGACTTTTACTTCCTCTAAATGACCAAGATTCCGACTAAAGATCGGAAGAGCGTGAA
+
GGGGGGGGGGGGGGGGGGGGGGGGGGGGGGGGGGGGGGGGGGGGGGGGGGGGGGGGGGGFFGGGGGGGGGGGGGGGGGGGGGGGGGGGGGGGGGGGGGGGGGGGGGGGGGGGGGGGGGGGGGGGGGGGGGGGGGGGGGDGGGGGGGGGGGGGGGGGGGGGGGGGFG98CFGGGGGGGGGC?FEGGGGGGGGGEGGGGFGGGGGGGGGGGG>FGGFGDGGCD:<FFFFFFBFFFFFGFFFFGGFFGGGE3@GFFFFFFFA><A<>BDFFFFF6?FFFF??>6;),4>2>:?0048?(#####
@M06045:235:000000000-JCY5N:1:1101:9304:8535 2:N:0:CTCAGA
GGTAGCGCTGCGTTCTTCATCGATGCCAGAACCAAGAGATCCGTTGTTGAAAGTTTTTATTTATTTGTTTATGTGTCACTCAGAGGAGAAAACCACTAAAGACATAAGAGTTTGGGGCCTCCGGCGGGCGCCTGGTTCCGGGCCCGAAGGCGCCGGGGCGGTCCCGCCGAAGCAACAATATGGTAAGGTTCACAAAGGGGTTGGGAGTTTGTAAACTCGGTAATGATCCCTCCGCCGGTTCACCAACGGAGACCTTGTTACGACGTTTACTTCCTCTAACTGACCAAGATTCCGGGGCGGT
+
GCFDGGGGGEGEFGGGCFGGGGGGGGGFFGGGGGGGGF?EFFGFFEFCFC<9CCFGGCFGG9EGGGGGGGGGGGGGGGGGGGGGGGEFGGFCCFFFFGGGFGGGDGFCFFEFFGGDGDGGGGEGGD@FDC>@GDCFGAFGGGGBCGCEBEDEEEDCEG8CGCGEACC5***:?+<6*10<<?CF@CF?E?CCF?+AFC5*;ECCE5556:D7:>@G4F<3>4D*09**/())877*07757C*97C*8>5D5)498F6A2)42((->0.6)6224--)6-.--38)3108-)).(-#####
@M06045:235:000000000-JCY5N:1:1101:28499:8581 2:N:0:CTCAGA
GGTAGCGCTGCGTTCTTCATCGATGCCAGAACCAAGAGATCCGTTGTTGAAAGTTTTGATTTATTTATGGTTTTACTCAGAAGTTACATATAGAAACAGAGTTTAGGGGTCCTCTGGCGGGCCGTCCCGTTTTACCGGGAGCGGGCTGATCCGCCGAGGCAACAAGTGGTATGTTCACAGGGGTTTGGGAGTTGTAAACTCGGTAATGATCCCTCCGCTGGTTCACCAACGGAGACCTTGTTACGACTTTTACTTCCTCTAAATGACCAAGATTCCGCAGCGAGATCGGAAGAGCGCGCCC
+
GGGGGGGGGGGGGGGGGGGGGGGGGGGGGGGGGGGGGGGGGGGGGGGGGGGGGGGGGGGGGGGGGGGGGGGGGGGGGGGGGGGGGGGGGGGGGGGGGGGGGGGGGGGGGGGGGGGFFGGGGGGGGGGGGFFFGGGGGGGGGGGGGGGGGGGGGGGGGGGGGGGGGGFGGC;FFGFFFGGGGDGGGGGGGGGGGGGGGGGGGGGGGGGGGGGGFFFGFGDGGCGGGFF=FFFFEBFGFFFFDGDFDGGFFFC=7AFFFFFFFF4ABFFFFB?0<BFF::9(406>BFB06:09::?(#####
@M06045:235:000000000-JCY5N:1:1101:26820:8582 2:N:0:CTCAGA
GGTAGCGCTGCGTTCTTCATCGATGCCGGAACCAAGAGATCCATTGTTGAAAGTTTTAACTGATTGCAAAGAATCACACTCAGACTGCAAGCTTTCAGAACAGGGTTCATGTTGGGGTCTCCGGCGGGCACGGGCCCGGGGGCGAGTCGCCCCCCGGCGGCCAGCAACGCTGGCGGGCCCGCCGAAGCAACAAGGTGCAATAGTCACGGGTGGGAGGTTGGGCCATAAAGACCCGCACTCGGTAATGATCCTTCCGCAGGTTCACCTACGGAAACCTTGTTCCGACCTTTACTTTCGCGTT
+
GGGGGGGGGGGGGGGGGGGGGGGGGGGGGGFGGGGGGGGGGGGGGGGGGGFGGGFGGGGGGGGGGGGGGGGGGGGGGGGGGGGGGGGGGGGGGGGGGGGGGGGGGGGGGGGGGGGGEGGGGGGDGGGGGEGEFEGGGGGGEGGGGGGGEGGGGGGEGGEDGGGGGGGGGD5CEC:>ECCEEGGGCGEEGC>CEFF0CFCF7FE<FGF7C<79DD5DB><F<35>DFF*=><45>353@:@FGDFCC7@*7CFF2<<B:>FF24)4<7:6,86(18?()))...4(-(-4<)-)6)-#####
@M06045:235:000000000-JCY5N:1:1101:28449:8595 2:N:0:CTCAGA
GGTAGCGCTGCGTTCTTCATCGATGCCAGAACCAAGAGATCCGTTGTTGAAAGTTTTGACTTATTCAGTACAGAAGACTCAGAGAGGCCATAAAGTTCAAGAGTTTGGTAGACCTCCGGCGGGCCCCCGAGGGGCCGAGGGCAGGGCCGAAGCCCGCCACCCGCCGAAGCAACGATATAGGTAACGTTCACGATGGTTTGGGAGTTTTGCAACTCTGTAATGATCCCTCCGCTGGTTCACCAACGGAGACCTTGTTACGACTTTTACTTCCTCTAAATGACCAAGATTCCGTTCCCGTTCC
+
GGGGGFEGDFFGGGGGGGGGGGGGGGGGGFFGGGGG8FGGGGGGGGGGF9<EGGFGGGGGGGGGGGGGGGGFFEGGGGGGGGGGCEGGGFGGG9DFGGGGGGGFFGCEGGGGGGGGFGGFFECGGGGGGGGGGGGGGGDGDCFGGDGECEEGGGGGGEDGGGGGGGG5CEBFGEF>EGFFEFGGGGGGGGGGG@FE?EGGCEFEEGGF6=:FG4=FFGGGGGFFFF@65?BE>D3DFF49CFGEG3C>BFGF4)/64=<?B:B)66BFFBFA>:)6:<)42>BF6172544>:0<?#####
@M06045:235:000000000-JCY5N:1:1101:9358:8603 2:N:0:CTCAGA
GGTAGCGCTGCGTTCTTCATCGATGCCAGAACCAAGAGATCCGTTGTTGAAAGTTTTGTTTTTGATTGTACTTATCACAAACGTGTTTTCAGACGACACTGGTTTCGGGGTCAAGAAGTTTTTGGAGTTGGGCCATCGGCGGACGCGCTCCAGGGGCGACAGGGCCCCCGGCGGTCGAAACCAGTTGGTCAGCAACCGGTCCGCCGAAGCAACGACAAGGTACAGTAGACACAGGGTTGGGAGGTCGGGCGACGGAGCACCCTCACTCGGTAATGACCCTCCCGCAGGTTCACCTCGACGG
+
GGGGGGGGGGGGGGGGGGGGGGGGGGGGGGGGGGGGGGGFGGGGGGGGGGGGGGGGGGGFFGGGGGGGGGGFGGGGGGGGGGGGGGGGGGFGGGGGGEGGGGGGGGGEDGGGGGGGGGGGGGGGGFGGGDFGGGGGGGGGGGGGGGGGGGGGFDGGGGGGG>CCGGGGGGGGGGGGGGFGGGGGGGGG5?CGGGGFFGGGGC:7EG5<:DGGGG3C:D570:DGG=FFFFBFF5:58>DDD/7>D4DDEED@D05153<B:6161:*9@?<?(6<2),47(33;>1(734.)<))(#####
@M06045:235:000000000-JCY5N:1:1101:28449:8630 2:N:0:CTCAGA
GGTAGCGCTGCGTTCTTCATCGATGCCAGAACCAAGAGATCCGTTGTTAAAAGTTTTAATTTATTAATTAAGTTTACTCAGACTGCAAAGTTACGCAAGAGTTTGAAGTGTCCACCCGGAGCCCCCGCCCGAAGGCAGGGTCGCCCCGGAGGCAACAGAGTCGGACAACAAAGGGTTATGAACATCCCGGTGGTTAGACCGGGGTCACTTGTAATGATCCCTCCGCAGGTTCACCTACGGAGACCTTGTTACGACTTTTACTTCCTCTAAATGACCAAGATTCCGCATGGAGATCGCTATC
+
GGGGGGGGGGGGGGDGGGGGGGGGGGGGGDGGGGGGGGGGFGGGGGGGGGGGGFGGGGGGFGGGGGGGGGGGGGGGGGGGGGGGGGFGGGGGGGGGEGGGGGGGGGGGGGGGFGGGGG7FGGGGGGGGGGGG>EFFGGGGGGGGGGGGGGDGGGGGGFGGGGGGGGGGGGF:EGGGEGE?EGFGGGCEEGEGGGGGGGGGGGGGGGGGFGGGG7FCFFFGGGGDDFFFFFFFFFFFFFD>GGGFFFC?FFCB@?D1BBDFFFB>BFFFFFFA4AAFB::?DBAB7?>FFF2,437(#####
@M06045:235:000000000-JCY5N:1:1101:10364:8642 2:N:0:CTCAGA
GGTAGCGCTGCGTTCTTCATCGATGCGAGAGCCAAGAGATCCGTTGTTGAAAGTTGTATTTTGAATTAAGTATTCATAATATGTTTCAGACAAAATCACTAAAGTTCTGAGTAGATATAAATCCCAAAGGTGACCACACGGCTTTTGACAGCCGGCAGCCCCCAGAGAGATGACATTGCACACAAGGTGGATATGGATTTTTGAAAGTGCCATAAAAACACTTGATTATGAATGATCCTTCCGCAGGTTCACCTACGGAAACCTTGTTACGACTTTTACTTCCTCTAAATGACCAACCCGA
+
GGGGGGGGGGGGGGGGGGGGGGGGGGGGGGGGGGGGFGGGGGGFGGGGGGGGGGGGGGFGGGGGGGGGGGGGGGGGGGGGGGGGGGGGGGGGGGGGGGGGGGGGGGGFFGGGGGGGGGGGGGGEGFFGGGGGGGGFGGGGGGGGGGGGGGGGGGGGGGGGGGGGGGGGGCFFGGGGFGGGGGGGGGGFFGGGGGGGGGGGFGEEGGGGGGGGGFFGFGGGGGGGGFFFFFFFFFFFFFFFGGGFGGGFFFGFFFFFFFD?@@@834CFFEF?FFFF>FDFFBA<<B2)-:<4<:31#####
@M06045:235:000000000-JCY5N:1:1101:19967:8649 2:N:0:CTCAGA
GGTAGCGCTGCGTTCTTCATCGATGCCAGAACCAAGAGATCCGTTGTTGAAAGTTGTAATTATTACATTGTTACTGACGCTGATTGCCATTACAAAAAGGTTTATGGGTTGGTCCTTGTGGTGGGCGAGCCCACCAAGGAAACAAGAAGTACGCAAAAGACACGGGTGGAATAATTCAGCAAGGCTAGCCACCCCGAGAGGTGCCAGCCCGCCTTCATATTTGTGTAATGATCCCTCCGCAGGTTCACCTACGGAGACCTTGTTACGACTTTTACTTCCTCTAAATGACCAAGATTCAACT
+
GGGGGGGGGGGGFGGGGGGGGGGGGGGGGGGGGGGGGGGGGGGFGGGGGGGGGGGFGGGGGGGGGGGGGGGGGGGGGGGGGGGGGGGGGGGGGGGGGGFGFGGGGGGGGGGGGGGGGGGGGGGGGGGGGGGGGGGGGGG?FGGGGGGGGGGGDGGGGGGGGGGGGGGGGFGGGGGGGGGGGGGGGGGGGFGGGGGGGGGGGGGGGGGGGGG4DGBGFGGGGGGGGFFFFFFFFFFGFDFFGGGFGGFFFFGFFFFFBFF0AFAFFFFF3?0464AFFDF2:ABFAABFFFFFB?<:#####
@M06045:235:000000000-JCY5N:1:1101:7048:8659 2:N:0:CTCAGA
GGTAGCGCTGCGTTCTTCATCGATGCCAGAACCAAGAGATCCGTTGTTGAAAGTTGTAACTATTAAAGTTTTTCAGACGCTGATTGCAACTGCAATGGGTTTAAATTGTCCAATCGGCGGGCGAACCCGCCGAGGAAACGTAAGTACTCAAAAAACATGGGTAAGAGACAGCAGGACAAAGCCTACAATACTCTAGGTAATGATCCTTCCGCAGGTTCACCTACGGAAACCTTGTTACGACTTTTACTTCCTCTAAATGACCAAGATTCCGTCGCGAGATCGGAAGAGCGTCGGGTTAGCG
+
GGGGGGGGGEGGGGGGGGGGGGGGFGGGGGGGGGGGGGGGGGGGGDGGGGFGGGGGGGGGGGGGGGGGGGGGGFEGGGGGGGGGGDGFGGGGGCCE<B<FGGEFGGGFGGGGGGGGGGGGGGGGGGGDFGGGDEGEFFGGGGGGGCFG9>FGFGGGFFGGGGGGGGFFCFEG86CEGGGGGGGGGGGGGGGGC9;FEGGGGCCCFGGG?FDDGCEF6::CDDCFGFF:BFFFFFFGFF@FDDCFGGFFFFD?6)?<FB):>?B?6<4@BDFF?>BF96>:>?B6(1:4403:B(0(#####
@M06045:235:000000000-JCY5N:1:1101:12508:8660 2:N:0:CTCAGA
GGTAGCGCTGCGTTCTTCATCGATGCAAGAGCCTAGAGATCCGTTGTTGAAAGTTTTATTTTATTAAAAAATAAGTTTGTCAGACAAGTTTTTCTAAAGACGAGTTTAAATTCTTTCCACCAGCACTCCCCAGCCTCACCTTGCGGTGTGCCAGAGGACCGAAGTCTGTCCAGTGGAAGCAACAATGGTATAGTTGACAAAAGGGTGTAATAGTTGACTAGAAAATAGATTTTCTATATCACTAATGATCCTTCCGCAGGTTCACCTACGGAAACCTTGTTACGACTTTTACTTCCCCAGC
+
GGGGGGGGGGGGGGGGGGGGGGGGGGGGGGGGGGGGGGGGGGGFGGGGGDFGGGGGGFGGGGGGGGEGGGGGGGGGGGGGGGGGGGGGGGGGGGGGAFGGGGGGGGGGGGGGGGGGGGGGGGGFGGGGGGGGGGGGGGGGGGFGGGGGGGGGGGGGFGGGGG8EGGGGGGGGGGGGFEFGGGGG6CFCEGGGGGGGFDGFG>FGCFGGGGGGGGFGFGGGGGGGFFAFFCCFFFFFFF=6CGGFGGGFFFGFFFFFFFFF=@74<=AFFDFFD9BFBBADFFF<?9:<)6<A>B<2#####
@M06045:235:000000000-JCY5N:1:1101:7795:8662 2:N:0:CTCAGA
GGTAGCGCTGCGTTCTTCATCGATGCCAGAGCCAAGAGATCCGTTGTTGAAAGTTTTAATTTATTTGCTTGTTTACTCAGAAATAGATATTCAGACAAACTGCTTTAAAGGTGTTAAGTTAATCAAACCCTCTTGGCTTTTTAATGCCAGAGAGTTCAAAAACGTTGCACACAAGGTGGATATGGATTTTTTTAAAGAGTGCCATAAAACACTCAATTATGAATGATCCTTCCGCAGGTTCACCTACGGAAACCTTGTTACGACTTTTACTTCCTCTAAATGACCAAGATTCCGGTGATAA
+
GGGGFGGGGGGGFFEGGGGGGGGGGGGGGGGGGGGGFGGGGGGDFGGGGGGFGGGGGGGGGGGGGGGGGGGFGFGGGGGGGGGGGGGGGGGGGGGGGFFGGGGGGGGGFGGFGGGGFGGGGGGGGGGGGGGGGFFF8FCEFGGFGGGGGDGGGGGGGGGGGGGDFGGGGGGGEFGGDBE6DEFGGFGGGGGGGGGGGGGGGGGFGGDGFGGGDGFGFGGGGGGGGFFFFFFAFFBCBEFFGGGFGGFFFDGFFFFBFCFFEFFF@DFFF3EFEF4933CEFEEEEFFFDEFE??0,#####
@M06045:235:000000000-JCY5N:1:1101:26523:8676 2:N:0:CTCAGA
GGTAGCGCTGCGTTCTTCATCGATGCCAGAACCAAGAGATCCGTTGTTGAAAGTTTTTTTCATTATATCCATGGACTCAGACGACAGATTTATTAAGAATTTAAGGGGGCTACTGGCGGGCACGGGCCCAAAGCGTGAGCTTCCGGCGGCCTCTCATCGAGGCGGGCCCGCCAAAGCAACAAGGTCACAAAAACACAGGGTGGGAGGTCGGGCCTGAGAGACCCTCACTCGGTAATGATCCTTCCGCAGGTTCACCTACGGAAACCTTGTTACGACCTTTCCTTCCTCCAAATTACCTGAC
+
GGGGGGGGGGGGGGGGGGGGGGGGGGGGGGGGGGGGGGGGGGGGGGGGGGGGGGGGGGGGGGGGGGGGGGCGGGGGGGGGGGGEGCFGGGGGGGGGGFGGGGGGGFGGGGGGGGGGGGGGG+BEEGGGGDCFFGGGGGGGGGCGGGGGGGGDG,B?CGCECEGGGGGGGC:E*:8EFFGGGCEGGG6CEEGGFG@@*/*;*;EE5EE<CDGG)>>G)77<CCDG7F)7*.,5<4>F?=6@DCFFGGD>3;*?=)98???06,462:57*)6))(,((,89)))6)4))((5<2).)#####
@M06045:235:000000000-JCY5N:1:1101:8392:8708 2:N:0:CTCAGA
GGTAGCGCTGCGTTCTTCATCGATGCGAGAGCCAAGAGATCCGTTGTTGAAAGTTGTATTTTGAATTAAGTATTCATAATATGTTTCAGACAAAATCACTAAAGTTCTGAGTAGATATAAATCCCAAAGGTGACCACACGGCTTTTGACAGCCGGCAGCCCCCAGAGAGATGACATTGCACACAAGGTGGATATGGATTTTCGAAAGTGCCATAAAAACACTTGATTATGAATGATCCTTCCGCAGGTTCACCTACGGAAACCTTGTTACGACTTTTACTTCCTCTAAATGACCAACGAGG
+
GGGGGGGGGGGGGGGGGGGGGGGGGGGGGGGGGGGGGGGGGGGGGGGGGGGGGGGGGGGGGGGGGGGGGGGGGGGGGGGGGGGGGGGGGGGGGGGGGGGGGDGGFGGFGGGGGGGGGGGGGGGGGGGGGFGFGGGGGGGGGGGGGGGGGGGGGGEGGGGGGGGEGGGGGGGGGGGGGGGGGGGGGGGDCFGGGGGGGGGGGFGGGGGGGGFFCGFGFGGGGGGGGFAFFFCCFFFGFFFFGGG>DGGFFFGFFFFE:DF?B;@?<>FFFFFFFFBFFFA9ADAAAAA94>542>?8#####
@M06045:235:000000000-JCY5N:1:1101:25396:8730 2:N:0:CTCAGA
GGTAGCGCTGCGTTCTTCATCGATGCCAGAACCAAGAGATCCGTTGTTGAAAGTTTTTACTTTATTTAGTTTGGTACTCAGACGACATAGTTCTTCAAGAGTTTTAAGAGGTTGGCCATCGACGGGCACTGTCCAGCGGGGTTTTAAGGCCCGCCGGCAGCCGACAGATCCCGTCGACAGGCCCGCCGAAGCAACGTGGTAAGGTAGACACAGGGTTGGAGGTCGGGCCAGAAGACCCTAACTCAGTAATGATCCTTCCGCAGGTTCGCCTGAGATCACAAGTTAGCGAAATGTCATCTCA
+
GGGGGGGGGGGGGGGGGGGGGGGGGGGGGGGGGGGGGGGGGGGGGGGGGFFGGGFGGGGGGGGGGGGGGGGGGGGGGGGGGGGGGGGGGGGGGGGGGGG9FFGGGGGGGGGGGGGGGGGGGGGGGGGGGGGGGGGGGGGGGEGGGGGGGGFCEDGGGGDGGGGGGGGGDGGGGGGGGGGGGFEGGEDGGGGG8@FECFECCFGC<C+*<7CCCGFGFGGFGGGFGFFFF:?@F4/9<8)07CDFFC*67@FFFFFA4@BB6>BB?2*)8?FB??<AFBFF?FF94<)((49<<BF)#####
@M06045:235:000000000-JCY5N:1:1101:15624:8731 2:N:0:CTCAGA
GGTAGCGCTGCGTTCTTCATCGATGCCAGAACCATGAGATCCGTTGTTGAAAGTTTTGACTTATTCAGTACAGAAGACTCAGAGAGGCCATAAATTATCAAGAGTTTGGTGACCTCCGGCGGGCGCCCGCGGTGGGGCCCAGGGGCGCCCGGGGGGTAAACCCCGGAGCCGCCCGCCGAAGCAACGGTTTAGGTAACGTTCACAATGGTTTAGGGAGTTTTGCAACTCTGTAATGATCCCTCCGCTGGTTCACCAACGGAGACCTTGTTACGACTTTTACTTCCTCTAAATGACCACTCTC
+
GGGGGGGGGGGGGGGGGGGGGGGGGGGGGGGGGGGGGGGGGGGGGGGGGGGGGGGGGGGGGGGGGGGGGGGGGGGGGGGGGGGGGGGGGGGGGGGGGGGGGGGGGGGGGGFGGGGGGGGGGDGGGGGGGGGGGGGGGGGGGGGGGGGGGGGGGGGGGGGGGGGGGGGGGGGGGGGGGGGGGEDGGGGEGGFFGGCEGGFGGGGDCCGGGFDGGGFG>3CGFGGFGFFFF<AFFFFGFFF50>D:DCGDFBDFFFF?F:0(-4<BF<=?FFA02((-:BBBBD>ABFFA)).5287)#####
@M06045:235:000000000-JCY5N:1:1101:13264:8736 2:N:0:CTCAGA
GGTAGCGCTGCGTTCTTCATCGATGCCAGAGCCAAGAGATCCGTTGTTGAAAGTTTTGATTCATTTTGTTTTCGGGCTTTCGCCCCTCAGAGATTCCCAATAAAATCAGAGTTTGGTTGTCCCCGGCGGACGCCCGGAGCCCGGAGGGACCCCGCGCTGAGCCCGCCGAGGGTACGCTAGGTATGTTCACAATGGGTTGGACAGCCTAGGGCACTCCGGTAATGATCCCTCCGCGGGTTCACCAACGGAGACCTTTTTCCGACTTTTCCTTCCTCTAACTTACCAAGATTCCGTCCAACAG
+
G;FGCCFGGGGGGGGGGGGGGGGGGGGGGGFGGGGGGGGGGGGGGGGGFFGGGGGGGGEGGGGGGG9FGG8FEFE@CGFDEEECGG<CFB<<@,<,,B5=<BFAFFC,A,<,F<FGGF7CFGFAC+@=++=+3@CEF=EE7DGDC***3*>***448C8*:CC8>>:81B58*?C****/;AC+<:CA7<F9CCF=:?C:8+02*:E4*75C*9?G)7<D/*07*7@F:3<)>>))7775CF7?575>5.7>).1)*1(5:6((-6*/*).4())--6).-)6(-.,(,4498>((#####
@M06045:235:000000000-JCY5N:1:1101:24306:8744 2:N:0:CTCAGA
GGTAGCGCTGCGTTCTTCATCGATGCCAGAACCAAGAGATCCGTTGTTGAAAGTTTTGACTTATTTAAGTACAGTACTCAGAGAGGCCTTTTAGTTAAACAAGAGTTTTGGGTACCTCCGGCGGGCGGTCTAGCGGGGCGCCCTTCCCTGAGGAGGGGCGCCCACCCGCCGAAGCAACTGTTTAGTGGTAGGTTCACAATGGTTTAGGGGAGTTTTTCAACTCTGTAATGATCCCTCCGCTGGTTCACCAACGGAGACCTTGTTACGACTTGTACTTCCTCTAATTGACCAAGATTTGACA
+
GGGGGGGGGGGGGGGGGGGGGGGGGGGGGGGGGGGGGGFGGGGGGGGGGGGGGFGGGGGGGGGGFGFGGGGGGGGGGGGGGDGGGGGGGGGGGGGGGGGGGGGGGGGGGGGGGGGGGGGGGGGGGGGGGGGGGGGGGGGGGGGGGGGGGGCFFF5CGGGGGGGGG5CEGGEEGGGCFGGGGFGGFFGGGGGGGGGFFCCFFGGGGG7DCDGC7C=F)9FFG7C:DFF4@4<=6@FGFFFE<<)?FF>FFFFFFFE65@F?A>F44AB:@BF26)6::-42:>A<))).:?B13(86#####
@M06045:235:000000000-JCY5N:1:1101:10238:8760 2:N:0:CTCAGA
GGTAGCGCTGCGTTCTTCATCGATGCGAGAGCCAAGAGATCCGTTGTTGAAAGTTGTATTTGAATTGTTTATTCATAATAGTTTTCAGACAGACAGTTAAAAAATAAGTTGATGTTTGGCCGCTTTCATAAAGAAAACGGCTGACATTGCACACAAGGTGGATATGGATTTAAGAAGTGCCATAAACACTTATTATGAATGATCCTTCCGCAGGTTCACCTACGGAAACCTTGTTACGACTTTTACTTCCTCTAAATGACCAAGATTCCGCCGATAGACCGGAAGAGCGTCGTGTAAGATC
+
GGGGGGGGGGGGGGGGGGGGGGGGGGGGGGGGGGGGGGGGGGGGGGGGGGGGFFGGGGGGGGFGGGGGGGGGGGGGGGGGGGGGGGGGGGGGGGGGGGGGGGGGGGGGGGGGGGGGGGGGGGGGGGGGGGGGGGGGGGGGGGGGGGGGGGGGGGGGGGGGGF9FGGGGGFGGGGGGGGGGGGGGGGGDEFGGFGGGGGGGGGGGGGGGGCGGGGFGFFGGGGGGGBFFFF=8FFFGFBFDDGGFGGGFFFGFFAFEFFFFFFFFFFF;F@D;BF99BF))31>>F0,29>?>(4:(#####
@M06045:235:000000000-JCY5N:1:1101:6059:8774 2:N:0:CTCAGA
GGTAGCGCTGCGTTCTTCATCGATGCCAGAGCCAAGAGATCCATCGCTGCAAGTTGTATGAAATTTATCATATAACATTATCAGACAAAATAAGTTTAACAAGAGTTTGTTGAGAACTTTCACAGGAGAAGCAAGAGTAATGCTGTTGGGCACATGTACGAGACATTTGCCCAACAACATCATCAGACTCTTCCTGCTACAACATTCATCACAACTAGTTCACAATCAGGTAAAGTTTGGATACTTGTAATGATCCTTCCGCAGGTTCACCTACGGAAACCTTGTTACGACTTTTAGAAAA
+
GGGGGFGGGGGGGGGGGGFGGGGGGGGGGGGGGGGGGGGFGGGCGGGGGGGGGGGGGGFGGGGGGGGGGGDGGGGGGCDGGFGGGGGGGGGGGGGFFGGGGGGGGGGGGGGGGGGGFFGGGGGFGFGDGGGGGDFGGFFGGGGGGFGAFEFEGGFGGCGGGGGGFGGECFFDFFEGFFGGGFDFGFGGGGGGGGGGGGGGGGGGGGGFCFGGGGFGFGFGGGFGDFFFFFFFFFFDCFFFG7EFGGGFFFGFF?A*9@ADF>9BFFFBFE=BBEFDFFFFF83>EFFE??>1<39)#####
@M06045:235:000000000-JCY5N:1:1101:18671:8777 2:N:0:CTCAGA
GGTAGCGCTGCGTTCTTCATCGATGCCAGAACCAAGAGATCCGTTGTTGAAAGTTGTAACTATTAAAGTTTTTCAGACGCTGATTGCAACTGCAAGTGGTTTTAAAGTGTCCTGACGGCGGGCGGACCCGCCGAGGAAACGAAGGTGCTCAAAAGACATGGGTAAGAGATGGCAGGCAAAGCCCGCAACTCTAGGTAATGATCCTTCCGCAGGTTCACCTACGGAAACCTAGTTACGACTTTTACTTCCTCTAAATGACCAAGATTCCGCGAGTAGATCGGAAGAGCGTCGTTGAGCCTCA
+
GGGGGGGGGGGGGGGGGGGGGGGGGGGGGGFGGGGGGGGGGGGGGGGGGGGGGGGGGGGGGGGGGGGGGGGGGGGGGGGGGGGGGGGGGGGGGFEFGGGGGGGGGGFGGGFGGGFGGGGGGGGGGGGGGGGGGGGGFGGGGGGGGGGGEGGGGGGGGGGGGGGGGGGGGGGGGGGGGGGGGGGGGGGGGGGGGGGGGFGGGEGGGGGGGGGGGGFGFGGGGGGG5BFFFFBFFFFGFFEBDCFFGFGF46FFFA?A??BBFF6:?FFFF?96>B:9<9<32?071313912-(40.#####
@M06045:235:000000000-JCY5N:1:1101:21698:8780 2:N:0:CTCAGA
GGTAGCGCTGCGTTCTTCATCGATGCGAGAACCAAGAGATCCGTTGTTGAAAGTTTTAACGTTTAATATAAACAATTCAGACAGACGTCAATTGTAACAAAGAGTTTTGTTTTCCTCCCATGGGCACTCACCAGCCATAAGGCCGACGTGGCAGAGCCAAGTCCCATGGAAGCAACAGTAAAAAGGTACACAGTGTGGGTTGATAAAGAATATAAAATTCAATATACATTAATGATCCTTCCGCAGGTTCACCTACGGAAACCTTGTTACGACTTTTACTTCCTCTAAATGACCAAATGGC
+
GGGGGGGGGGGGGGGGGGGGGGGGGGGGGGGGGGGGGGGGGGGGGGGGGGGGGGGGGGGGGEFGGGGGGGGGGGGGGGGGGGGGGGGGGGGGGGGGGGGGGGGGGGGGGGGGGFGGGGGGGGGGGGGGGFGGGGGFGGGGGGGGGGGGGGGGGGGFGGGGGGGGGGGGGGGGGGGGGGGGGGGGGGGGGGGGGGGGGGGGGGGGGGGGGGGGFGFGFFGGGGGGGFFFFFFFFFFFFFFFGGGFDDGFFFFFFFFEDEFF>F:?B>FFFFFF>?1AFFFFAF><AA<>)66AF:F:#####
@M06045:235:000000000-JCY5N:1:1101:6996:8784 2:N:0:CTCAGA
GGTAGCGCTGCGTTCTTCATCGATGCGAGAGCCAAGAGATCCGTTGTTGAAAGTTGTATTTGAATTGTTTATTCATAATAGTTTTCAGACAGACAGTTAAAAAATAAGTTGATGTTTGGCCGCTTTCATAAAGAAAACGGCTGACATTGCACACAAGGTGGATATGGATTTAAGAAGTGCCATAAACACTTATTATGAATGATCCTTCCGCAGGTTCACCTACGGAAACCTTTTTACGACTTTTACTTCCTCTAAATGACCAAGATTCCGCTTGTAGATCGGAAGAGCGTCGTGTAGACGG
+
DGGG7CFEEEEGEEGFGGGGGFGGGGGCFCCFGGGGGGGGGGCGGCCFGF,CFGGGFGFGGGFGFCF@EFGFFFGFGGGGGGGGGGGGGGFGGGGGFGGGFFGE@FFFGGFAFFGGG<7FGGGGGGGGGFGGGGGFFFGGDC@FG?CGG9EFF?E6DEGGGCFGFF9DDFGGGGGGG;DFGFCCGFD9,@AFGGAFFGGGGGFCAECF67DGGGFFFGGGFFGDG4D46:B*+*/;?)?5C<FC77FA8*1::=6)@;>AFE??;<FFF@712?825<:23?0?B(4<0((2-14(#####
@M06045:235:000000000-JCY5N:1:1101:18548:8789 2:N:0:CTCAGA
GGTAGCGCTGCGTTCTTCATCGATGCTGGAGCCAAGAGATCCGTTGTTAAAAGTTTTGACAGTTCGCTAAGAACACTCAGAAGTATCGTCGGGTTCGAAAACAGAGATTCTGATGAGACCGGCGGGCACCCTTGCGGGCGCCGCCGAAGCAACAGGTATAATAGTTCACAAAGGGTAGAGAGTGTAGTACTCAGTAATGATCCCTCCGCTGGTTCACCAACGGAGACCTTGTTACGACTTTTACTTCCTCTAAATGACCAAGATTCCGTTTCGAGATCGGAAGAGCGTCGTGTAGGCTAGA
+
GGGGGGGGGGGGGGGGGGGGGGGGGGGGGGGGGGGGGGGGGGGGGGGGGGGGGGGGGGGGGGGGGGGGGGGGGGGGGGGGGGGGGGGGGGGGGFGGGGGGGGGGGGGFGGGGGGGGGGGGGGGGGGGGGGGGGFGGGGGGGGGGGGGGGGGFGCGGGGGFGGGGFFGGGGGFGGGCGGGGGGGGGGFGGGGGGF:EGGGGGFGGGGGGGDCCCGFGFGGGGGGCC@FFFFFFFFFD337@GGC?FGGB7FCFF<@54=:DFB?FA>FF)4::??0:?<0<B?B?2(49BF0147AF#####
@M06045:235:000000000-JCY5N:1:1101:20969:8803 2:N:0:CTCAGA
GGTAGCGCTGCGTTCTTCATCGATGCCAGAACCAAGAGATCCGTTGTTGAAAGTTTTGATTCATTTTTTTTTTAACCACTCAGAAGATACTTATTAAAAAATTCAGAAGGTTTGGGTCCCCGGCGGGCGCGAAGTCCCGCCGAAGCAACAATTAAAGGTATAATTCACAGGGGTTGGGAGTTGGATAACTCGGTAATGATCCCTCCGCTGGTTCACCAACGGAGACCTTGTTACGACTTTTACTTTCTCTAAATGACCAAGATTCCGCGGTCAGATCGGAAGAGGTTCGTGTAGGGGGTGT
+
GGGGGGGGGGGGFGGGGGGGGGGGGGGGGGGGGGFGGGGGGGGCCEGGGGCDFEFGG<EGGGGGGGGGGGGGGGGGGGGGGFGFEFDGGGGGGGGGGGGGGGFA<FGGFGGGGGGGGGGFGEGGGGGGGGGGGGGFCBFEGED@EGGGGGGGGFGFGCEG?FGGGGGG?FDGECEEGEGEGGGGGGGGGG?EDGGGFFGGGGGE6=EDGDDFGGFG?=53DDCCD57FBDAF??>FEBBFGDCF7*:*/*:7FFF2/<:B?:<2<BF:D969174.46:4243(,,4)43,(462<#####
@M06045:235:000000000-JCY5N:1:1101:19687:8811 2:N:0:CTCAGA
GGTAGCGCTGCGTTCTTCATCGATGCGAGAACCAAGAGATCCGTTGTTGAAAGTTTTAACGTTTATATAAACAATTCAGACAGACTTCAATTGTAACAAAGAGTTTTGTTTTCCTCCCATGGGCGCTCACCAGCCATAAGGCCGACGTGGCAGAGCCATGTCCCATGGAAGCAACAGTAAAAAGGTACACAGTGTGGGTTGATAAAGAATATAAAATTCAATATACATTAATGATCCTTCCGCAGGTTCACCTACGGAAACCTTGTTACGACTTTTACTTCCTCTAAATGACCAAGGAGAT
+
GGFGFGGGCCFGGEGFCFGGGGGGGGECFGGGGGGGGDDGGGGGGG:@FGFFGFGGGGGGGE8EFGGGGGE9FGFGGGGGGGGFFEGFGGFFGFGGGGGGGGGGFFEEFGFGGGGGGGGGGDDFC7CFGGGGGGGGGGFGGGGGGGGE=C@EG?6DFGGGGGGGGEFCF?FFFFFG6;::F7F>8EFGGGGG@E,=BC8*:EFGGFFGF7CF9@>FF>FGGFGCFFFF=C?6+BBFFFF8<5CDGGGFAB7FAEFFFED>@F@));;6@1:;<16):<D>>2.<92:99<223::(#####
@M06045:235:000000000-JCY5N:1:1101:21014:8820 2:N:0:CTCAGA
GGTAGCGCTGCGTTCTTCATCGATGCGAGAACCAAGAGATCCGTTGTTGAAAGTTTTAACGTTTAATATAAACAATTCAGACAGACTTCAATTGTAACAAAGAGTTTTGTTTTCCTCCCATGGGCGCTCACCAGCCATAAGGCCGACGTGGCAGAGCCATGTCCCATGGAAGCAACAGTAAAAAGGTACACAGTGTGGGTTGATAAAGAATATAAAATTCAATATACATTAATGATCCTTCCGCAGGTTCACCTACGGAAACCTTGTTACGACTTTTACTTCCTCTAAATGACCAACTCGT
+
GGGGGGGGGGGGGGGGGGGGGGGGGGGGGGGGGGGGGGGGGGGGGGGGGGGGGGGGGGGGGFFFGGGGGGFGGGGGGGGGGGGGGGGGGGGGGGGGGGGGGGGGFGGGGGGGGFGGGGGGGGGGGGGGGGGGGGGGGGGGGGGGGGGGGGGGGEGGGGGGGGFGGGGGGGGGGGGGGGGGGFGGGGGGGGGEC3DFGGGGGGGGGGGGGGF7:FF@FDFFGGGGGFAFFFFFFFFGFFFFGGCADGGFFFGFFFFFFFF66=FF@4AFFDBFFFFFFADBBAFABDF<ABA)3(44#####
@M06045:235:000000000-JCY5N:1:1101:11609:8827 2:N:0:CTCAGA
GGTAGCGCTGCGTTCTTCATCGATGCCAGAACCAAGAGATCCGTTGTTGAAAGTTGTAACTATTAAAGTTTTTCAGACGCTGATTGCAACTGCAATGGGTTTAAATTGTCCAATCGGCGGGCGAACCCGCCGAGGAAACGTAAGTACTCAAAAAACATGGGTAAGAGACAGCAGGACAAAGCCTACAATACTCTAGGTAATGATCCTTCCGCAGGTTCACCTACGGAAACCTTGTTACGACTTTTACTTCCTCTAAATGACCAAGATTCCGCGTGAAGATCGGAAGAGCGTCGTGGCTACG
+
GGGGGGGGGGGGGGGGGGGGGGGGGGGGGGGGGGGGGGGGGGGGGGGGGGGGGGGGGGGGGGGGGGGGFGGGGGGGGGGGGGEFGFGGGGGGGC:CFFGGGGGGGGGGGGGGFGGGGGGGGGGGGGGGGGGGGGGGGGGGGGGGGGGGGGGGFGGGGGGGGGDGGGGGGGGGGGGGGGGGGGGFGGGGGGCFGGFGGGGGGGG7EFGGGGGGGGFCFGGGGGGGGFFFFFFFFFFGFFFFGDGFGGGFFFGFFFFFFFFFFFFFFB@FFA7?FFFF:>A>A?F:?BFFBFFFFF?(#####
@M06045:235:000000000-JCY5N:1:1101:25435:8841 2:N:0:CTCAGA
GGTAGCGCTGCGTTCTTCATCGATGCTAGAGCCAAGAGATCCGTTGTTGAAAGTTTTAACAGTTCGCTTAGAACACTCAGAAGTATCGTCGGGTCCGAAACGAGAGGCTGATACTGCCGGCGGGCGCGCCCACGGGGGGCAGCGCCGCCGAAGCAACGTTATAAGTTCACAAAGGGTTGCGAGATAAACTCTGGTAATGATCCCTCCGCTGGTTCACCAACGGAGACCTTGTTACGACTTTTACTTCCTCTAAATGACCAAGATTCCGTCATCAGATCGGAAGAGCGTCGGGTAGGAAAAT
+
GGGGGGGGGGGGGGGGGGGGGGGGGGGGGGGGGGGGGGGGGGGGGGGGGGGGGGFGGGGGGGGGGGGDGGGGGGGGGGGGGGGGGGGGGGGGGGGGGGGGGGGGGGGGGGGGGGGGGGGGGGFGGGGGGGGGGGGGGGGGGGGGGGGGGGGGGGGGGGFG>FFGGGGGGGGGGGGGGGGGGGGGGGGGGCFGGGFFGGGG?FGG6CGGGGDGFGFGFGGGGGGGGFFF?BFFFF?D>DEFGGFFGGGF?=FFFFF2BFBBF?8>BAF@444<)528B:B0?B4(.,-4:(,-42::#####
@M06045:235:000000000-JCY5N:1:1101:5442:8846 2:N:0:CTCAGA
GGTAGCGCTGCGTTCTTCATCGATGCCAGAACCAAGAGATCCGTTGTTGAAAGTTTTGATTTATTTATGGTTTTACTCAGAAGTTACATATAGAAACAGAGTTTAGGGGTCCTCTGGCGGGCCGTCCCGTTTTACCGGGAGCGGGCTGATCCGCCGAGGCAACAAGTGGTATGTTCACAGGGGTTTGGGAGTTGTAAACTCGGTAATGATCCCTCCGCTGGTTCACCAACGGAGACCTTGTTACGACTTTTACTTCCTCTAAATGACCAAGATTCCGCGGAGAGATCGGAAGAGCGACATG
+
GGGGGGGGGGGGGGGGGFGGGGGGGGGGGGGGGGGGGGGGGGGGGGGGGEGGGCFGGGGGGGGFGGGGGGFFFGGGGGGGGGGGGGGGGGGGGFGGGGGGGGGGGGG8FGGGGGGCFGDGGGGGGGGGFFAFGGFFFEEDGGGGC>GDCGFGGGGGGGGGG>FGFFGGGGGGGGGGGGFGGGG?EE5:CCE8FGGGGCGFGCEGFD7FF>CCFCF*8CDC39CCGFFFFFFFFFECF6=?*:CFDGDD:FFFFAFA*/)-5:ADADFFFF<<<<AF?F999;;?6<?F<63>0(14#####
@M06045:235:000000000-JCY5N:1:1101:5674:8870 2:N:0:CTCAGA
GGTAGCGCTGCGTTCTTCATCGATGCCAGAACCAAGAGATCCGTTGTTGAAAGTTTTGACTTATTTATGGTTTTACTCAGAAGTTACATATAGAAACAGAGTTTAGGGGTCCTCTGGCGGGCCGTCCCGTTTTACCGGGAGCGGGCTGATCCGCCGAGGCAACAAGTGGTATGTTCACAGGGGTTTGGGAGTTGTAAACTCGGTAATGATCCCTCCGCTGGTTCACCAACGGAGACCTTGTTACGACTTTTACTTCCTCTAAATGACCAAGATTCCGCAGCAAGATCGGAAGCGCGTTCAG
+
GGGGGGGGGGGGGGGGGGGGGGGGGGGGGGGGGGGGGGGGGGGGGGGGGGGGGGGGGGGGGGGGGGGGGGEGGGFGGGGGGGGFGGGGGGGGGGGGGGGGGGGGGFGCFGGGGGGGGGEGGGGGGGGGGGGGGGGGGGGGEGGGGGGGGGGGGGGGGEEGECGGGGCFGGGGGGG@FGGGGGGEG58ECDE8CCFGGGGGD=CEGGGGCCFCCFF35D<DDFCC>FFFF0?3)5)9)9?=0:C@GDG@3@D7?AFFFF>A7AAA2)*9)4:02<A52:09BB?B:8)4:0-((-3,#####
@M06045:235:000000000-JCY5N:1:1101:24844:8877 2:N:0:CTCAGA
GGTAGCGCTGCGTTCTTCATCGATGCCAGAACCAAGAGATCCGTTGTTGAAAGTTGTAACTATTAAAGTTTTTCAGACGCTGATTGCAACTGCAAGTGGTTTTAAAGTGTCCTGACGGCGGGCGGACCCGCCGAGGAAACGAAGGTGCTCAAAAGACATGGGTAAGAGATGGCAGGCAAAGCCCGCAACTCTAGGTAATGATCCTTCCGCAGGTTCACCTACGGAAACCTTGTTACGACTTTTACTTCCTCTAAATGACCAAGATTCCGCTGTGAGATCGGAAGCGCGTCGTGTAGTCATC
+
GGGGGGGGGGGGGGGGGGGGGGGGGGGGGGGGGGGGGGGGGGGGGGGGGGGGGGGGGGGGGGGGGGGGFGGGGGGGGGGGGGGGGGGGGGGGGGGGGGGGGGGGGGGGGGGGGGGGGGGGGGGGGGGGGGGGGGGGGGGGGGGGGGGGGFGGGGGGGGGDGGGGGGGGGGGGGGGGGGGGGGGGGGGGGFCFFFGGFGGGGGGFGFGGGGDDGFFGFGGGGGGGGEFFFFFFFFFGFFEDDGGFFGGFFFGFFBFA?FFFFFFB?FBFF?06?BA<)-4:<B?0((,323-(4::2#####
@M06045:235:000000000-JCY5N:1:1101:13369:8898 2:N:0:CTCAGA
GGTAGCGCTGCGTTCTTCATCGATGCTGGAGCCAAGAGATCCGTTGTTAAAAGTTTTGACAGTTCGCTAAGAACACTCAGAAGTATCGTCGGGTTCGAAAACAGAGATTCTGATGAGACCGGCGGGCACCCTTGCGGGCGCCGCCGAAGCAACAGGTATAATAGTTCACAAAGGGTAGAGAGTGTAGTACTCAGTAATGATCCCTCCGCTGGTTCACCAACGGAGACCTTGTTACGACTTTTACTTCCTCTAAATGACCAAGATTCCGCTGGAAGATCGGAAGAGCGTCGTGTAGGAGGAC
+
GGGGGGGGGGGGGGGGGGGGGGGGGGGGGGGGEGGGGGGGGGGGGGGGGGGGGGGGGGGGGGGGGGGGDGGGGGGGFC?FGGGGGFGGGGGEDEGFGGGGGFGGFGFGGGFFGGGGGGGGGGGGGGGGGGGG7EGGGGG77CGGGG>EGGGGGGGGFF9?CF9FGGGGGG9:C>EFFGFGFGGGFDFGD<C7AEGGFFGG+<C?CCE<EDGGFGFC=FGFGDGGC5>@6<AF6@FC:DEFGGFF7FCB?FF4=BFAFF7?B<:2<B=F>(79:::?DF1?6:24<B>6(,4334<A#####
@M06045:235:000000000-JCY5N:1:1101:11170:8905 2:N:0:CTCAGA
GGTAGCGCTGCGTTCTTCATCGATGCCAGAACCAAGAGATCCGTTGTTGAAAGTTTTGATTTATTTATGGTTTTACTCAGAAGTTACATATAGAAACAGAGTTTAGGGGTCCTCTGGCGGGCCGTCCCGTTTTACCGGGAGCGGGCTGATCCGCCGAGGCAACAAGTGGTATGTTCACAGGGGTTTGGGAGTTGTAAACTCGGTAATGATCCCTCCGCTGGTTCACCAACGGAGACCTTGTTACGACTTTTACTTCCTCTAAATGACCAAGATTCCGCCGGAAGATCGGAAGAGCGGCGTG
+
GGGGGGGGGGGGGGGGGGGGGGGGGGGGGGGGGGGGGGGGGGGFFFGGGGGGGDFGGGGGGGGGGGGCFGFGGGGGGGGGGGGGGGGGGGGGGGGGGGGGGGGGGGGGGGGGGGGGGGGDGGGGGGGGGGGGGGGGGGGGGGGGGGGGGGGGGGGGGGGGGGGFGGGGGFGGGGGGGGGGGCECG5CEEFGGGGGGGGGFGGGGGGGGFCGFGGFGED<DGFFFFFFFFBFFFEFGFFFFCCFFGGGFFF7B?FFF7*667<<4<AF6<:8:?>BB73?FF>>>?9AFBF?67<1(#####
@M06045:235:000000000-JCY5N:1:1101:23367:8911 2:N:0:CTCAGA
GGTAGCGCTGCGTTCTTCATCGATGCGAGAGCCAAGAGATCCGTTGTTGAAAGTTGTATTTGAATTGTTTATTCATAATAGTTTTCAGACAGACAGTTAAAAAATAAGTTGATGTTTGGCCGCTTTCATAAAGAAAACGGCTGACATTGCACACAAGGTGGATATGGATTTAAGAAGTGCCATAAACACTTATTATGAATGATCCTTCCGCAGGTTCACCTACGGAAACCTTGTTACGACTTTTACTTCCTCTAAATGACCAAGATTCCGTCCACAGATCGGAAGAGCGTCGTGTACGTTC
+
FGFEGGGCG::@BCBCAC,CFGGG@C@76FFC@E8C8F<F,EFGGGEC@@,@CFGFGCGGGG96F<@FC@FFC<<EF99FFE<FGEFECCGD8FCFGCDFGFE=A<EFEFGDFGFE<EC<FGGGDEFAFB<FFADBF==E@EEGCDGGFA96,@88DFGG?+DDBDGFCDFDCFGGGFD=,,@E=EEGGFCF9EC:D,@EAFACEGGCF*50*3/;B78*3CCDC>?5A35;BFAG654)1*+1:;FCFAFFA887@+64(.1,8;A+3()(.83(:1<38:(1((((-14226?(#####
@M06045:235:000000000-JCY5N:1:1101:20300:8921 2:N:0:CTCAGA
GGTAGCGCTGCGTTCTTCATCGATGCCAGAACCAGGAGATCCGTTGTTAAAAGTTTTAATTTATTAATTAAGTTTACTCAGACTGCAAAGTTACGCAAGAGTTTGAAGTGTCCACCCGGAGCCCCCGCCCGAAGGCAGGGTCGCCCCGGAGGCAACAGAGTCGGACAACAAAGGGTTATGAACATCCCGGTGGTTAGACCGGGGTCACTTGTAATGATCCCTCCGCAGGTTCACCTACGGAGACCTTGTTACGACTTTTACTTCCTCTAAATGACCAAGATTCCGCTGGTAGATCGGGAAG
+
GGGGGGGGGGGGGGGGGGGGGGGGGGGGGGGGGGGGGGG8FGGFGGGFGGGGGGGGGGFFFGGGGGGGGGGGGGGGGGGGGGGGGGGGGGGGGGGGGGGGGGGGGGGGGGGGGGGGDGDGDFGGGGEGGGGGGGGGGEEGGGGGGGGGGGGGGGGGGGFFCCGGGGGGGEFFGGGGGGFFGGGGGGGGGGGGGGGGGGGGGGGGGGFG7CGGGGFG=DGGGGCCCD>EFB>BF?FGFFFFGGDFGGGFFFDFFB>:>FF2<AA)5A?FFADDB<2?FFF?2-)6::?>>046<>D(#####
@M06045:235:000000000-JCY5N:1:1101:7782:8931 2:N:0:CTCAGA
GGTAGCGCTGCGTTCTTCATCGATGCCAGAACCAAGAGATCCGTTGTTGAAAGTTTTAATTTATTTGCTTGTTTACTCAGAAGATACTTCATAAATTCAAGAGTTTGGGTCCTCCGGCGGGCGCCTGGGTCCGGGCCGCGATGGCGCCGGGGCGATCCCGCCGAAGCAACGATAGGTATGTTCACAGGGGTTTGGGAGTTGTAAACTCGGTAATGATCCCTCCGCTGGTTCACCAACGGAGACCTTGTTACGACTTTTACTTCCTCTAAATGACCAAGATTCCGAACCGAGATCGGATCCG
+
GGGGGGGGGDGGGGGGGGGGGGGGGGGGGGGGGGGGGGFFFGGGGGGGGGGGGGGGGFGGGGGGGGGGGGGGGGGGGGGGGFGGGGGGGGGGGGGGGGGGGGGGGGGGGGGGGGGGGGGGGGGGGGGGGGGGEGGEEGGGGGCEGGGGGGGGGGDGGGGGGGGGGGGGGGGG8EEGGGCF<CEGGFGGEGGEGGGCGGCEFFDGGGG4ECDGGGFGFGGGGGGGGF>BFFFFFFF<BDEEGGG@FGGFFFGEFFF0@FAFFF43<<=*=<>4<>?2:1(4<<A:6(--49(43<?8#####
@M06045:235:000000000-JCY5N:1:1101:17349:8941 2:N:0:CTCAGA
GGTAGCGCTGCGTTCTTCATCGATGCCAGAACCAAGAGATCCGTTGTTGAAAGTTTTGATTTATTTATGGTTTTACTCAGAAGTTACATATAGAAACAGAGTTTAGGGGTCCTCTGGCGGGCCGTCCCGTTTTACCGGGAGCGGGCTGATCCGCCGAGGCAACAAGTGGTATGTTCACAGGGGTTTGGGAGTTGTAAACTCGGTAATGATCCCTCCGCTGGTTCACCAACGGAGACCTTGTTACGACTTTTACTTCCTCTAAATGACCAAGATTCCGCTGGAAGATCGGAAGAGCGCCCCC
+
GGGGGGGGGGGGGGGGGGGGGGGGGGGGGGGGGGGGGGGGGGGFGGGGGGGGGGGGGG@FGGGGGGGGGGGGGGGGGGGGGGGGGGGGGGGGGGGGGGGGGGGGGGGGGGGGGGGGGGGGGGGGGGGGEGGGGGGGGGGGGGGGGEGGFGGGFGGGGGGGEGGGGGFGGGGFGGGFGGGGGGGGGGGGGGG8CFGGGGGGGGGGGCFGFFGGGGFC>GGGGFDCF?*9FBFDB@DGFF*6*:CFGC33@?C6BAF4F44>D<<<)6=7??BFFF9AF<2>F?B?74A?:8?;<?F4#####
@M06045:235:000000000-JCY5N:1:1101:12230:8941 2:N:0:CTCAGA
GGTAGCGCTGCGTTCTTCATCGATGCCAGAGCCAAGAGATCCGTTGCTGAAAGTTTTGATTGCTTATTTGTATAATACTCAGAGTATCCAAAATGAAACAAGAGTTTGGGTCCCCCGGCGGGTTCCCCAGGGCGCCGGGGCGTCCTGGGGCGGGTGTCCCCGCCGAAGCAACGATGGTATGTTCACAAAGGTTTGGGAGTTCTGTAACTCGATAATGATCCCTCCGCTGGTTCACCAACGGAGACCTTGTTACGACTTTTACTTCCTCTAAATGACCAAGATTCCGGTCGGAGATCCTCGA
+
GGGGGGGGGGGGGGGGGGGGGGGGGGGGGGGGGGGGGGGGGGGGGGGGGGGGGGGGGGDGGGGGGGGGGGGGGGGGGGGGGGGGGGGGGGGGGGGGGGGGGGGGGGGGGGGGGGGGGGGGGGFGGGGGGGGGGGGGGGGGGGGGGGGGGGGGGGGGGGGGGGGGGGGGGGGGGGGGGGGGGGGGGGGGGGGGGGGGGGGGCEEGGGGGGGGGGGDFFFFFGFGGGEFEFF<FFFFFFF>EGDDFFF<?FFGFFFF>@BDFFFFFFF48=>AFFFFFFF???DFFAFFFBBFF(315#####
@M06045:235:000000000-JCY5N:1:1101:5783:9001 2:N:0:CTCAGA
GGTAGCGCTGCGTTCTTCATCGATGCCAGAACCAAGAGATCCGTTGTTGAAAGTTTTAATTGATTGTGTTTTTACTCAGAAGATACTGAAAATAACAGAGTTTGTTGGGTCCTCTGGCGGGCCGCTCCCGTTTTACGGGGAAGCGGGGAGCCGCCGAGGCAACGTTGTAGGTATGTTCACAGGGGTTTGGGAGTTGTAAACTCGGTAATGATCCCTCCGCTGGTTCACCAACGGAGACCTTGTTACGACTTTTACTTCCTCTAAATTACCAAGATTCCGTCTCAAGATCGGAAGAGCCCCA
+
GGGGGGGGGGGGFGGGGGGGGGGGGGGGGGGGGGGGGGGGGGGDEFGGGGGGGFGGGGGGGFGGGGGGGGGGGGGGGGGGGGGGFGGGGFGGGFGGGGCEGGGGGGGGGGGGGGGGFGGGGGGDGGGGGGFGGGGGGGGGGGGFCEGDGGGG>EEGGGGGGGGGFCFGGGGGGFGGGGGG7+;=8=CCEGC88EFGGGD@CFGGGGGGGGDG7:@DFDDDGGGCFFFFF<<DFFFC8FFF*?FFFGD:@)7B6A4AFFBABFFFAA*7BAD?F?FFF2>B0((64<3))41:<6,,#####
@M06045:235:000000000-JCY5N:1:1101:13023:9009 2:N:0:CTCAGA
GGTAGCGCTGCGTTCTTCATCGATGCCAGAACCAAGAGATCCGTTGTTGAAAGTTGTAACTATTAAAGTTTTTCAGACGCTGATTGCAACTGCAATGGGTTTAAATTGTCCAATCGGCGGGCGAACCCGCCGAGGAAACGTAAGTACTCAAAAAACATGGGTAAGAGACAGCAGGACAAAGCCTACAATACTCTAGGTAATGATCCTTCCGCAGGTTCACCTACGGAAACCTTGTTACGACTTTTACTTCCTCTAAATGACCAAGATTCCGCGCCAAGATCGGAAGCGCGTCGGGGCGGTG
+
GGGGEGGGGGGGGGEGGGGGFFGGGGGGGGGGGGGGGGGGGGGGGGGGFGGGGGGGGGGGCFEEGGGGFGGGGGGGFGGGGGDGGGGGGGCEGFCFGFGFG:FGGGGGGGGFGGGGGGGGGGGGGGDEG@FGGGGGGGGGGGGGGGFGGFGGGCG5>FGDCFGGEFCFGGGGGGGGGDGG?FGGGGGG9CFCFGGCF;CGF9ECC7FGGFGC<DEFFGC>F=FFGFFF@(4@F49C4955)*977::FF?F*/646696:27?F:1?F724((,42;:8)4:??B;(-(,3(-(((#####
@M06045:235:000000000-JCY5N:1:1101:24810:9020 2:N:0:CTCAGA
GGTAGCGCTGCGTTCTTCATCGATGCCAGAACCAAGAGATCCGTTGTTGAAAGTTTTGATTTATTTGTTTGTTTTACTCAGAAGTTCCACTAAAAACAGAGTTTAGGGGTCCTCGGGCGGGCCGTCCCTTTTTACGGGGCGCGGGCTGATCCGCCGAGGCAACGTATAGGTATGTTCACAGGGGTTTGGGAGTTGTAAACTCGGTAATGATCCCTCCGCTGGTTCACCAACGGAGACCTTGTTACGACTTTTACTTCCTCTAAATGACCAAGATTCCGGCCACAGATCGGAAGAGCCGAAC
+
GGGGGGGGGGGGGGGGGGGGGGGGGGGGGGGGGGGGGGGGGGGFGGGGGCGGGGGGGGGGGGGGGGGGGGGGGGGGGGGGGGGGGGGGGGGGGGGGGGGFGGGGGGGGGGGGGGGGGGGDGGGGGGGGGGGGGGGGGGGGGGGGGGEGGCFEFGEGGGGGGGGGGGGGGGGGGGGGGGGGGGGGGGGGGGFGGFFGGFFGGGGGGGGGGGGGGGFGFGGC3CFFGFFFFF?F>D@DFFF=FGGFGGGFFFGFFDFFFF2<>FFDB4=FFBF?:?A<ABB>06??0:23?BF<(8<(#####
@M06045:235:000000000-JCY5N:1:1101:19445:9022 2:N:0:CTCAGA
GGTAGCGCTGCGTTCTTCATCGATGCCAGAACCAAGAGATCCGTTGTTGAAAGTTGTAATTATTAATTTGTTACTGACGCTGATTGCAATTACAAAAGGTTTATGTTTGTCCTAGTGGTGGGCGAACCCACCAAGGAAACAAGAAGTACGCAAAAGACAAGGGTGAATAATTCAGCAAGGCTGTAACCCCGAGAGGTTCCAGCCCGCCTTCATATTTGTGTAATGATCCCTCCGCTGGTTCACCAACGGAGACCTTGTTACGACTTTTACTTCCTCTAAATGACCAAGATTCCGGGGCCCT
+
GGGGGGGGGGGGGGGGGGGGGGGGGGGGGGGGGGGGGGGGGGGGGGGGGGGGGGGGGGGGGGGGGGGGGGGGGGGGGGGGGGGGGGGGGGGGGGGGGGGGGGGGGGGGGGGGGGGGGGGGGGGGGGGGGGGGGGGG<FFGGGGGGGGGFGDGGGGGGGGGGGGGGFFEGFGGDFGGGGGGG@CEC;FEGGGGGGGGGGGCGGGGGGGGGGGGGFFCFGGFGGFGGFFFFFFFFFF<AEFFGGGFGGGBEBG>>?@FFFFFA?BB::FFF<BFD<A64<D<AA<A??:?B?FFFF0(#####
@M06045:235:000000000-JCY5N:1:1101:18801:9027 2:N:0:CTCAGA
GGTAGCGCTGCGTTCTTCATCGATGCCAGAACCAAGAGGTCCGTTGTTGAAAGTTTTGATTTATTTATGGTTTTACTCAGAAGTTACATATAGAAACAGAGTTTAGGGGTCCTCTGGCGGGCCGTCCCGTTTTACCGGGAGCGGGCTGATCCGCCGAGGCAACAAGTGGTATGTTCACAGGGGTTTGGGAGTTGTAAACTCGGTAATGATCCCTCCGCTGGTTCACCAACGGAGACCTTGTTACGACTTTTACTTCCTCTAAATGACCAAGATTCCGAGAACAGATCGGAAGAGCGAGAAC
+
GGGGGGGGGGGGGGGGGGGGGGGGGGGGGGGGGGGGGGGGGGGGGGGGGGGGGGGGGGGGGGGGGGGGGGGGGGGGGGGGGGGGGGGGFFGFGFFGGGGFGGGGGGGDGGGGGGGGGGGGGGGGGGGGGGGGGGGGGFGGGGGGGGGGGGGGGGEGGGGGGGGGCEFGGGGGG9BCFGGGGGGCCEGGGFGEFFGGGGGF?CGGGGFGGFFGGGFGFGDDGFGGGFFFFFF35<>F>@FFGGGFGDDDF?DFFFF4?=<A792<)497F<FF?A267:79:BFF<28:663>(8((#####
@M06045:235:000000000-JCY5N:1:1101:26775:9033 2:N:0:CTCAGA
GGTAGCGCTGCGTTCTTCATCGATGCCAGAACCAAGAGATCCGTTGTTGAAAGTTTTGACTTATTCAGTACAGAAGACTCAGAGAGGCCATTAATGCAATAGTTTGGTTTACCTCCGGCGGGCGCCCGCGAGGGCCGGGGGGCGCCGGGAAGGACCCGGGCCGCCCGCCGAAGCAACGGTTTAGGTAACGTTCACAATGGTTTAGGGAGTTTTGCAACTCTGTAATGATCCCTCCGCTGGTTCACCAACGGAGACCTTGTTACGACTTTTACTTCCTCTAAATGACCAAGATTCCGCTGAG
+
GGGGGGGGGGGG,CFGGGGGGGGGGGGGGGGGGGGGGGGGGGGFGGGGGGGGGGGGGGGGGGGGGGGGGGGGGGGGGGGGGGGGGGGGGGGGGGGGGGGGGGGGGGGGGGGGGGGGGGGGGGGGGGGGGGDGGGGGGGGGGGGGGGGGGGGGGGGGGGGGGGGGGGGGGGGGGGGGGGGGGCFEGGGGGGFGGG?CFFGGCGGGGGGGGGGGGGFGFGFFFGFGGFFFFBFFFFFDEFFFFGGFGGGFFFDBEFFFFFAFFADBFFFEF>FFABFF2:<<26>BFF??:(28AFF(#####
@M06045:235:000000000-JCY5N:1:1101:9973:9050 2:N:0:CTCAGA
GGTAGCGCTGCGTTCTTCATCGATGCGAGAGCCAAGAGATCCGTTGTTGAAAGTTGTATTTTGAATTAAGTATTCATAATATGTTTCAGACAAAATCACTAAAGTTCTGAGTAGATATAAATCCCAAAGGTGACCAACGGATTTTTACAGCCGTTGACCTCCAGTGAGATGACATTGCACACAAGGTGGATATGGATTTTTGAAAGTGCCATAAAAACACTTGATTATGAATGATCCTTCCGCAGGTTCACCTACGGAAACCTTGTTACGACTTTTACTTCCTCTAAATGACCAAACTCCA
+
GGGGGGGGGGGGGGGGGGGGGGGGGGGGGGGGGGGGGGGGGGGGGGGGGGEGGGGGGGGGGGGGGGGGGGGGGGGGGGGGGGGGGGGGGGGGGGGGGGGGGFGGGGGGGGGGGGGGGGGGGGGGGGGGGGGGGGGGGGGGGGGGGGGGGGGGGGGGGGGGGGGGGGGGGGGGGGGGGGGGGGGGGGGGGGGGGGGGGGGGGGGGGGGFGGGGFGFGFGGGGGGGGFFFFFFFFFFGFFFFGGGFGGFFFFGFFFFFDFFFFFFA<CFFFDFFFFFFEFFE9E<EFFEEF<<EEE?.#####
@M06045:235:000000000-JCY5N:1:1101:13128:9061 2:N:0:CTCAGA
GGTAGCGCTGCGTTCTTCATCGATGCGAGAGCCAAGAGATCCGTTGCCAAAAGTTGTTTCATATTTTACTAGTGTCTATAAACACCAATACAATTTGAATCAGACTTCGTTAACAGTCAATTGGTGAGAAAATTTGTTACAAATTCACAAGTGGTTGAAAGTTTGTTACAAATGGAGTCAGGCCTCGAGCCCCGAAAGGCGAGTCCGTTCCCCAAGTGTTTAACTTTTGTAATGATCCTTCCGCAGGTTCACCTACGGAAACCTTGTTACGACTTTTACTTCCTCTAAATTACCAAACTGT
+
GGGGGGGGGGGGGGGGGGGGGGGGGGGGGGGGGGGGGGGGGGGGGGGGGGGGGGGGGGGGGGGGGGGGGGGGGGGGGGGFCFGGGGGGGGGGGGGGGGGGGGGGGGGGGGGGGGGGGGGFGGGGGGGGGGGGGGGFGGGGGGGGGGGGG?FFFGGGEGGGGGGGGGGGGGGGGGGGGGGGGGGGGFEGGGGGGGGGGGGFGGGGGGGFGGGGGGFGBDGGCFC8EFFFFFEAFFFGFFFFGGGEGGG:AFGFFF)3>E0?;@88<EFFAC0?@F?5A48ABFAA>AABB<)4>99)#####
@M06045:235:000000000-JCY5N:1:1101:21647:9065 2:N:0:CTCAGA
GGTAGCGCTGCGTTCTTCATCGATGCCAGAACCAAGAGATCCGTTGTTGAAAGTTTTGATTTATTTATGGTTTTACTCAGAAGTTACATATAGAAACAGAGTTTAGGGGTCCTCTGGCGGGCCGTCCCGTTTTACCGGGAGCGGGCTGATCCGCCGAGGCAACAAGTGGTATGTTCACAGGGGTTTGGGAGTTGTAAACTCGGTAATGATCCCTCCGCTGGTTCACCAACGGAGACCTTGTTACGACTTTTACTTCCTCTAAATGACCAAGATTCCGCAAGTAGATCGGAAGAGCGGTGCC
+
GGGGGGGGGGGGGGGGGGGGGGGGGGGGGGGGGGGGGGGGGGGGGGGGGGGGGGG9FGGGGGGGGGGGGGGGGGGGGGGGGGGGGGGGFGGGGGGGGGGGGGGGGGGGGGGGGGGGGGGDDFGGGGGGGGGGGGGGGGGGGGGGEGGGGGGGGGGGGGGGGGGGGGFGGGGGGGGGGGGGGGGGGGEGGGGGGFGGGGGGGGGGGGGGGGGGGGFGFGCDGCGGGFFFFFFFF@D>FFFFFGGF397))9CFFFF>6/..3<44):4@FFFFBAABBBBF>24<A:<02:69((((#####
@M06045:235:000000000-JCY5N:1:1101:16001:9070 2:N:0:CTCAGA
GGTAGCGCTGCGTTCTTCATCGATGCTGGAGCCAAGAGATCCGTTGTTGAAAGTTTTAACAGTTCGCTTAGAACACTCAGAAATATCGTCGGGTTCGAACAGAGATTCTGATGATACCGGCGGGCACGCCCCGGGAGGCGCGCCGCCGAAGCAACAGGTATAAAGGTTCACAAAGGGTTATGAGTTATAGTACTCGGTAATGATCCCTCCGCTGGTTCACCAACGGAGACCTTGTTACGACTTTTACTTCCTCTAAATGACCAAGATTCCGAACAGAGATCGGAAGAGCGTCGTGTCGGGA
+
GGGGGGGGGGGGGGGGGGGGGGGGGGGGGGGGGGGGGGGGGGGGGGGGGGGGGGGGGGGGGGGGGGGGGGGGGGGGGGGGGGGGGGGGGGGGGGGGGGGGGGGGGGGGGGGGGGGGGGGGGGGGGGGGGGGGGGGGGGGGGGGGGGGGGGGGGGGGGGGGGGGGGGGGGGGGGGGGGGGGGGGGGGGGGGGGGGGGGGGGGGGFGGCCFDGGGGFGFGGGGGGGGFFFEFFFFFFGFFFFGGD?GGFFFFFFFFFFFBABFFF?BFFFF<?02;FF:7:<???BFF7::BF?9B<.#####
@M06045:235:000000000-JCY5N:1:1101:16709:9070 2:N:0:CTCAGA
GGTAGCGCTGCGTTCTTCATCGATGCCAGAACCAAGAGATCCGTTGTTGAAAGTTGTAACTATTAAAGTTTTTCAGACGCTGATTGCAACTGCAAGTGGTCTTAAAGTGTCCTGACGGCGGGCGGACCCGCCGAGGAAACGAAGGTGCTCAAAAGACATGGGTAAGAGATGGCAGGCAAAGCCCGCAACTCTAGGTAATGATCCTTCCGCAGGTTCACCTACGGAAACCTTGTTACGACTTTTACTTCCTCTAAATGACCAAGATTCCGGATGCAGATCGGAAGAGCGTCGTGTAGCTGGT
+
GGGGGGGGGGGGGGGGGGGGGGGGGGGGGGGGGGGGGGGGGGGGGGGGGGGGGGGGGGGGGGGGGGGGGGGGGGGGGGGGGGGGGGGGGGGGGGFGGGGGGGGGGGGGGGGGGGGGGGGGGGGGGGGGGGGGGGGGGGGGGGGGGGGGGGGGGGGGGGGGGGGGGGGGGGGGGGGGGFGGGGGGGGGGGBFGGGGGGGFGGGGGGGGGGGGGDFFFBFGGGGGGGF@FFFBF?FFGF:BBCGGFGGGFF?FFFFFAFFFFFFFFFFFFFFF:9:2AD<?<B??9:??>B?64?6<2#####
@M06045:235:000000000-JCY5N:1:1101:10980:9082 2:N:0:CTCAGA
GGTAGCGCTGCGTTCTTCATCGATGCTAGAGCCAAGAGATCCGTTGTTGAAAGTTTTAACAGTTCGCTTAGAACACTCAGAAGTATCGTCGGGTCCGAAACGAGAGGCTGATACTGCCGGCGGGCGCGCCCACGGGGGGCAGCGCCGCCGAAGCAACGTTATAAGTTCACAAAGGGTTGCGAGATAAACTCTGGTAATGATCCCTCCGCTGGTTCACCAACGGAGACCTTGTTACGACTTTTACTTCCTCTAAATGACCAAGATTCCGCACCTAGATCGGAAGAGCGTCGTGTAGGCGCGG
+
GGGGGGGGGGGGGGGGGGGGGGGGGGGGGGGGGGGGGGGGGGGGGGGGGGGGGFGGGGGGGGGGGGGGGGGGGGGGGGGGGGGGGGGGGGGGGGGGGGGGGGGGGGGGGGGGGGGGGGGGGGGGGGGGGGGDGGGDGGGGGGGGGGGDGGDGDEGFGGCFGGGGGGGGGGGGGGGGGGGGGGE=*+AFF+<9CFGGGF:F9EFGFGGDGCCG<FFGFGGFDGGCC::FFFFFFFFD>>5DFDDFGGGFFFGFFF62@FB??0:?F9@6:19>F?).).108?>?FFF9<B>(,4<A#####
@M06045:235:000000000-JCY5N:1:1101:15199:9110 2:N:0:CTCAGA
GGTAGCGCTGCGTTCTTCATCGATGCGAGAGCCAAGAGATCCGTTGTTGAAAGTTGTATTTTGAATTATGTTATTCAGAAATAGATATTCAGACAAACTTGCTTTAATGGAGTTAAGTTAATCAAACTCTTGGTTTTCCTTCTCTAAAGTCCTAGAGGACCAGAGAGATATCAACGCCAGAGAGTCCAAAAACGTTGCACACAAGGTGGATATGGATTTTTTAAAGAGTGCCATAAAACACTCAATTATGAATGATCCTTCCGCAGGTTCACCTACGGAAACCTTGTTACGACTTTCTCGG
+
GGGGGGGGGGGGGGGGGGGGGGGGGGGGGGGGGGGGFGGGGGGGGGGGGGGFGGGGGGGGGGGGGGGGGGFFGGGGGGGGGGFGGGGGGGGGGGGGGGGGGGGGGGGGGGGGGGGGFFGGGGGGGGGGGGGGGGGFGGGGGGGGGGGGGGGGGGGGGGGGGGGGGGGGGGFGGGGGGGGGGFFGGGGGGGFGGGGGGGGGGGGGGGGFFFGGFGFFACGGGGGGGFFFFEEFFFFGFFFFGGFFGF7FAFGFFFFCAFCEFFFDFBFFA;@EAFFFFFFF>FBFFADA><F69:?A#####
@M06045:235:000000000-JCY5N:1:1101:20700:9122 2:N:0:CTCAGA
GGTAGCGCTGCGTTCTTCATCGATGCCAGAACCAAGAGATCCGTTGTTGAAAGTTTTGACTTATTCAGTACAGAAGACTCAGAGAGGCCATACAATGCAATAGTTTGGTTTACCTCCGGCGGGCGCCCGCGAGGGCCGAGGGGCGCCGGGCAGGACCCGGGCCGCCCGCCGAAGCAACGGTAAAGGTAACGTTCACAATGGTTTGGGAGGTTTGCAACTCTGTAATGATCCCTCCGCTGGTTCACCAACGGAGACCTTGTTACGACTTTTACTTCCTCTAAATGACCAAGATTCCCTCCCC
+
GGGGGGGGGGGGGGGGGGGGGGGGGGGGGGGGGGGGGGGGGGGGGGGFGGGGGGGGGGGGGGGGGGGGGGGGGGGGGGGGGGGGGGGGGGGGGGGGGGGGGGGGGGGGGGGGGGGGGGGGGGGGGGGGGGGGGGCCFGGGGGGGGEGGGGGGGGGGGGEGGGGEGGGGGGD5CEGFGGGGGGGGFGFFGGGCFGGGFGGGGCCFGGGGG)>FG:4DFGGGFFGFFFBFFA>FF@BDFBFEFGGFGGGF33DB>FFFFFF494<:017>FFDFAA>AA<<A<<B96<?BB:(.6<A)#####
@M06045:235:000000000-JCY5N:1:1101:22450:9130 2:N:0:CTCAGA
GGTAGCGCTGCGTTCTTCATCGATGCCAGAACCAAGAGATCCGTTGTTGAAAGTTTTGATTTATTTGTTTGTTTTACTCAGAAGTTCCACTAAAAACAGAGTTTAGGGGTCCTCGGGCGGGCCGTCCCTTTTTACGGGGCGCGGGCTGATCCGCCGAGGCAACGTATAGGTATGTTCACAGGGGTTTGGGAGTTGTAAACTCGGTAATGATCCCTCCGCTGGTTCACCAACGGAGACCTTGTTACGACTTTTACTTCCTCTAAATGACCAAGATTCCGGACCAAGATCGGAAGAGCTGTGG
+
GGGGGGGGGGGGGGGGGGGGGGGGGGGGGGGGGGGGGGGGGGGGGGGGGGGGGEFGGGGGGGGGGGGGGGGGGGGGGGGGGGGGGGGGGGGGGGGGGGGGGGGGGGGGGGGFGGGGGGGGDGDGGGGGGGGGGGGGGCGGGGGGGGDEGGGGGGGCCEGGGFGGGGFEFGGGGGFGGGGGGGGGDGGGGGCECFGGGFGFGGGEGGGGGGFGDGFGFGGGGGGGGFFFFFFFFFDGFF:?FCGFFDGEBEGFFFFF=FA><>:BFDFFF??<BBAFABF?9BFFBB,-,4<?>,,,#####
@M06045:235:000000000-JCY5N:1:1101:27238:9148 2:N:0:CTCAGA
GGTAGCGCTGCGTTCTTCATCGATGCGAGAGCCAAGAGATCCGTTGTTGAAAGTTGTATTTTGAATTGTTTATTCATAATATTTTTCAGACAAAGAGGTAAAAAATAAAGGTTGATGTTTGGCCGATCTCCATGAAGAAGATCGACTGACATTGCACACAAGGTGGATATGGATTTAAAAAGTGCCATAAAACACTTATTATGAATGATCCTTCCGCAGGTTCACCTACGGAAACCTTGTTACGACTTTTACTTCCTCTAAATGAACAAGATTCCGTCTTGAGATCGGAAGAGCGCCCCCG
+
GDGEEFGD7FDEFFG@FFE9EE,,6,CF>+@CEGFGG86CE@FFGGE?9@9@CFFCGC<EFF<C<EFFGFGGEGFGDGGG9F9,6C?<C9,CF,:B4,E,,B,9+,5A<<,C?F,5FFF9F+,A>4@:E9<A?DFECE,@8,CBCCG8?89;DDFFGGF+DDDGFG+77@E9D;B9=FAD=CGGC,5@BBD,,@3<EGD;::7BCC,:,?:F9CAGEDDG**:8:*/;//9BAA;C8AF@CC+)557:AF7A=CFEF6);6965))2;A@;8;EE;;:?:AB??<2610:9::(1(#####
@M06045:235:000000000-JCY5N:1:1101:23027:9154 2:N:0:CTCAGA
GGTAGCGCTGCGTTCTTCATCGATGCCAGAACCAAGAGATCCGTTGTTGAAAGTTTTGACTTATTCAGTACAGAAGACTCAGAGAGGCCATACAATGCAATAGTTTGGTTTACCTCCGGCGGGCGCCCGCGAGGGCCGAGGGGCGCCGGGCAGGACCCGGGCCGCCCGCCGAAGCAACGGTAAAGGTAACGTTCACAATGGTCTGGGAGTTTTGCAACTCTGTAATGATCCCTCCGCTGGTTCACCAACGGAGACCTTGTTACGACTTTTACTTCCTCTAAATGACCAAGATTCCCAAGGC
+
GGGGGGGGGGGGGGGGGGGGGGGGGGGGGGGGGGGGGGGGGGGGGGGGGGGGGGCGGGGGGGGGGGGGGGGGGGGGGGGGGFGGGGCGGGGGFGGGGGGGFDFGGGFFFGGGGFGGGEDGGCEGEEEGGGGGGGGGGGGGGECGEEGGCGE@CECFGGGEDEC8EGGEEEGGGGG?FDEG8FGGGGGGG6CF?CDGGC?EF?FGGFGCC7CG7CF76DFCFG7CG4/965>FFF>)57BBD0:FFGF<B@DDE63409662:>B<937@A>BBA22<AAF4<9)<<??,,()-6<5#####
@M06045:235:000000000-JCY5N:1:1101:21813:9175 2:N:0:CTCAGA
GGTAGCGCTGCGTTCTTCATCGATGCCAGAACCAAGAGATCCGTTGTTGAAAGTTGTAAAGATTCAAGTGCCCACGATCAGAGGTATACTGCTACTGCAAAGGGGTTTGGATGGGCCCAGCGACGGGCGCGAGCCCGCCGAGGGCACAAAAGGTACTCATAGTCAAGGGTTACTTCGCCTCGTCCGCATTTCTGGCCACTTTCGTTGGGTCCTGCGGCCAGTTGAAGACGCGGTCTCCAAGACCGGAAGGGTAATGAGCCTTCCGCAGGTTACTCTTCGGAAACCTTGGTCCGACCACTAG
+
GGEFFFGGGGGG@EGGGGGGCEGGDFFFGFGG8FGGG8EEFGFDGGGGGGGGGDFGDGGGG9FFG9FDGEFGGGGGFDF,,C6BEFDFGAEEC,,BAFFF<FCECCFGGEFGCFDF+@F,AFGEGFCFGGGFGGEGGDEGE8:C*:CFC>,B>DF@F9@?FDGGCGFGGGGGFC9;CDEC=EGGGGGC8C9FF7?<*5=8;E7EF*=C57DC:DF7@C/79CCF:***)-48:>><F**)27*)7C7>)01.7(/6**.217>B137)51)),).62)(,((-4032.0.))(-4(#####
@M06045:235:000000000-JCY5N:1:1101:14842:9180 2:N:0:CTCAGA
GGTAGCGCTGCGTTCTTCATCGATGCGAGAGCCAAGAGATCCGTTGTTGAAAGTTGTATTTGAATTGTTTATTCATAATAGTTTTCAGACAGACAGTTAAAAAATAAGTTGATGTTTGGCCGCTTTCATAAAGAAAACGGCTGACATTGCACACAAGGTGGATATGGATTTAAGAAGTGCCATAAACACTTATTATGAATGATCCTTCCGCAGGTTCACCTACGGAAACCTTGTTACGACTTTTACTTCCTCTAAATGACCAAGATTCCGTAGTCAGATCGGAAGAGCGTCGTGTGAGGCC
+
GGGGGGGGGEGGGGFFFGGGGGGGGGGGGGGGCEGGGGGGGGGGGGGGFFFFFGGGGGGGGFFGGGFGGGGGGGGGGFGGGGGGDFGGGGFDFFDFGGGGFGGGGGCAFGGDGGGGGGGGGGGGGGGGGFGGGGGGFGGGGGEGGGGFFGGGGGGGGGGDGCFDGDFFGGGGGGGGGFDGGGGGGGGGGGGGGGGGGGGFGGGCCFFGC?CGDGFGFFDGGGGGGDDFFBDFFFFGFF)8CC7@7CFFA=CFF366CA<4@@@;;36AA4336;CFF2444818>?FF04:;1(4(#####
@M06045:235:000000000-JCY5N:1:1101:12039:9184 2:N:0:CTCAGA
GGTAGCGCTGCGTTCTTCATCGATGCCAGAACCAAGAGATCCGTTGTTGAAAGTTTTGACTTATTCAGTACAGAAGACTCAGAGAGGCCATAAATTATCAAGAGTTTGGTGACCTCCGGCGGGCGCCCGCGGTGGGGCCCAGGGGCGCCCGGGGGGTAAACCCCGGGGCCGCCCGCCGAAGCAACGGTATAGGTAACGTTCACAATGGTTTAGGGAGTTTTGCAACTCTGTAATGATCCCTCCGCTGGTTCACCAACGGAGACCTTGTTACGACTTTTACTTCCTCTAAATGACCAACTAT
+
GGGGGGGGGGGGGGGGGGGGGGGGGGGGGGGGGGGGGGGGGGGGGGGGGGGGGGGGGGGGGGGGGGGGGGGGGGGGGGGGGGGGGGGGGGGGGGGGGGGGGGGGGGGGGGGGGGGGGGGGGGGGGGGGGGGGGEGGGGGGGGFGGGEGGGCGGGGGGGGGGFGGGGGDEEEGGGGGGGGGGGGGGGEGGGGGGGGG6EFGGGGGGFGGFGGGGGFGFGG7FGGFGFFFFDFFFFFGFFFFGGGFGGDE@FGFBB@?FBF:>B6()5BFFAD??>B0:99AAA4<AFB>B<><<>B0#####
@M06045:235:000000000-JCY5N:1:1101:26945:9211 2:N:0:CTCAGA
GGTAGCGCTGCGTTCTTCATCGATGCCAGAACCAAGAGATCCGTTGTTGAAAGTTTTGATTTATTTATGGTTTTACTCAGAAGTTACATATAGAAACAGAGTTTAGGGGTCCTCTGGCGGGCCGTCCCGTTTTACCGGGAGCGGGCTGATCCGCCGAGGCAACAAGTGGTATGCTCACAGGGGTTTGGGAGTTGTAAACTCGGTAATGATCCCTCCGCTGGTTCACCAACGGAGACCTTGTTACGACTTTTACTTCCTCTAAATGACCAAGATTCCGTAGCCAGATCGGAAGAGCGATGCC
+
GGGGGGGGGGGGFGGGGGGGGGGGGGGGGGGGGGGGGGGGGGGCFFGGGGGGGGGGGGGGGGGGGGGGGGFFGGGGGGGGGGGGGGGGGGGGGGAFGGGGGGGGECFGGGGGGGGFGGGGGGGGGGGGFFFGGGGGGGGGGGGGGGGGGGCFGGGGGGGGGGGGGGEGFCCFGGG?CBCCGGG:EGGGGFGGFGGFGFGGCE5AFCGGGG7CFCFDDDGGGFFGGFFFFF:5:3BF@?4FDFDFGGGF>F:=FA?A7?A<4<2<AAFFF?6?>26<:?0(877??B((3<<7B?B0#####
@M06045:235:000000000-JCY5N:1:1101:12877:9215 2:N:0:CTCAGA
GGTAGCGCTGCGTTCTTCATCGATGCCAGAGCCAAGAGATCCGTTGCTGAAAGTTTTGATTGCTTATTTATAAAGACTCAGAAGATTCCGCTAGAAAACAAGAGTTTGGCCTCCGGCGGGCGGCGCGGGGGCGCTGGTCCACCCGGCATCCCGCCGAAGCAACATGATATGTTCACAATGGTTTGGAGTTCAGAAGACTCTGTAATGATCCCTCCGCTGGTTCACCAACGGAGACCTTGTTACGACTTTTACTTCCTCTAAATGACCAAGATTCCGAGAGCAGATCGGAAGAGCGGACGCC
+
GGGGGGGGGGGGGGEGGGGGGGGGGGGGGGGGGGGGGGGGGGGGGGGGGGFGFFGGGGGGGGGGGGGGGGGGGGGGGGGGGGGGGGGGGGGGGGGGGGGGGGGCEFGGGGGG?GGGGGGEGGEDCEFGGGGGGGCCCFGFGGGGGDGGDGGFEGGGGGGG?GGGGFGGGGGC<CFGE?EGGGGGGGGGGGGGGGGGFGGGGGGGGGGGGFFFGGF<39CCCFG*?FFFFFF@355>FFF6:CFEGDDEFFFFF<=7@?)8<AFFBF@4F:?B<2:00((3:BB:<71:080:,(((#####
@M06045:235:000000000-JCY5N:1:1101:24466:9220 2:N:0:CTCAGA
GGTAGCGCTGCGTTCTTCATCGATGCCAGAACCAAGAGATCCGTTGTTGAAAGTTTTAATTGATTGTGTTTTTACTCAGAAGATACTGAAAATAACAGAGTTTGTTGGGTCCTCTGGCGGGCCGCTCCCGTTTTACGGGGAAGCGGGGAGCCGCCGAGGCAACGTTGTAGGTATGTTCACAGGGGTTTGGGAGTTGTAAACTCGGTAATGATCCCTCCGCTGGTTCACCAACGGAGACCTTGTTACGACTTTTACTTCCTCTAAATGACCAAGATTCCGCACAGAGATCGGAAGAGGGTAG
+
GGGGGGGGGGGGFEGGGGGGGGGGGGGGGGGGGGGGGGGGGGGGGGGGGGGGGGFGGGGGGGGGGGGGGDFGGGGGGGGGGGGGGGGGGGGDFGGGGGGGGGGGGGGGGGGGGGGGGGGDGGGEGFGGGGGGFGGGGGGGGGGGGGGGGGGEGGGE>EGGGFGD=FFGGGG9FGGFFCFGFGGGGCEEEGG8EGFFGFGGGGGGEEFDFGGGDFFGFGDGGGGCCFFFFFFFFFFGFF:FGG>FGFDFDFG?=<?AFF><<)4969*9=??F?2<><>>FBF;?BB1).-:??>F0#####
@M06045:235:000000000-JCY5N:1:1101:19829:9223 2:N:0:CTCAGA
GGTAGCGCTGCGTTCTTCATCGATGCGAGAGCCAAGAGATCCGTTGTTGAAAGTTGTATTTTTGAATTATGTTTATTCAGAAATAGATATTCAGACAAACTGCTTTAAAGGTGTTAAGTTAATCAAACCCTCTTGGCTTTTTAATGCCAGAGAGTTCAAAAACGTTGCACACAAGGTGGATATGGATTTTTGAAAGTGCCATAAAAACACTTGATTATGAATGATCCTTCCGCAGGTTCACCTACGGAAACCTTGTTACGACTTTTACTTCCTCTAAATGACCAAGATTCCGCGGGGCGTA
+
GGGGGGGGGGGGGGGGGGGGGGGGGGGGGGGGGGGGGGGGGGGGGGGGGGGGGGGGGGGGGGGGDGGGGGGGGGGGGGGGGGGGGGGGGGGGGGGGGGGGGGGGGGGGGGGGGGGGGGGGGGGGGGGGGGGGGGGGGGGGGGGGGGGGGGGGGGGGGGGGGGGGGGGGGGGGGGGGGGGGGGGGGGGGGGGGGGGGGGGGGGGGGGGGGFGGGGFGFGGGGGGFDFFFFFFFFFFGFFFFGGGFGGGFFFGFFFFFFFFFFFFF4CFFFFEFFFEFFEFFEF;E;@679C?E?>>(#####
@M06045:235:000000000-JCY5N:1:1101:15238:9227 2:N:0:CTCAGA
GGTAGCGCTGCGTTCTTCATCGATGCCAGAGCCAAGAGATCCATTGTTGAAAGTTGTAATTTTGTTTTGTTTTTGTACTGAATTGACTGTAAACTGCAAGGTTTTTTCAAGTAGCCAGCCCGGCGCTTGGCCGGGGAGGAGGTAGAGGTATCTAAAGGACAGGGTAGAACGTGTCGGTCCCGGGGCCTTTGGGGCCCCTTCGCCTCAATTCTTTAATGATCCTTCCGCAGGTTCACCTACGGAAACCTTGTTACGACTTTTACTTCCTCTAAATGACCAAGATTCCGTACTTAGATAACTG
+
GGGGGGGGGGGGGGGGGGGGGGGGGGGGGGGGGGGGGGGGGGGGGGGGGGGGGGGGGGGGGGGGGGGGGGGGGGGGGGGGFGGGGGGGGGGFGGGGGGGGGGGGGGGGGGGGGGGGGGGGEGGGGGGGGGGGGGDFGGGGGGGGGGGGGGGGGGGGGGGGGGGDGGGGGGGGGGGGGGGGGGGGGGGGGGGGGGGGGGFFEGGG=EFGGGGGGFFFF=FGGGGGGFFEF>>7FFFGFFFFGGGFGGGFFFCFFFFFFF?A>A2:ABFBFAADFF9<A?FBF??AF93>:BFBD)6)#####
@M06045:235:000000000-JCY5N:1:1101:20216:9238 2:N:0:CTCAGA
GGTAGCGCTGCGTTCTTCATCGATGCGAGAGCCAAGAGATCCGTTGTTGAAAGTTGTATTTTTGAATTATGTTTATTCAGAAATAGATATTCAGACAAACTGCTTTAAAGGTGTTAAGTTAATCAAACCCTCTTGGCTTTTTAATGCCAGAGAGTTCAAAAACGTTGCACACAAGGTGGATATGGATTTTTTTAAAGAGTGCCATAAAACACTCAATTATGAATGATCCTTCCGCAGGTTCACCTACGGAAACCTTGTTACGACTTTTACTTCCTCTAAATGACCAAGATTCCGCCTGAAG
+
GGGGGGGGGGGGFGGGGGGGGGGGGGGGGGGGGGGGGGGGGGGFGGGGGGGGGGGGGGGGCFGGGGGGGGGGGGGGGGGGGGGGGGGGGGGGGGGGGGGGGGGGGGGGGGGGGGGGGGGGGGGGGGGGGGGGGGGGGGGGGGGGGGGGGGGGGGGGGGGGGGGGFGGGGGGGGGGGGGGGGGGGGGGGGGGGGGGGGGGGGGGGGGGGEFGGGGFGFGGGGGGGGFFFFFFFFFFGFFFFGGGFGGGFFFGFFFFFFFFEEDFFFFFFF@CCCEEEEEFEFFFFFFFFF?ADBF:,#####
@M06045:235:000000000-JCY5N:1:1101:4075:9242 2:N:0:CTCAGA
GGTAGCGCTGCGTTCTTCATCGATGCCAGAACCAAGAGATCCGTTGTTGAAAGTTGTAACTATTAAAGTTTTTCAGACGCTGATTGCAACTGCAATGGGTTTAAATTGTCCAATCGGCGGGCGAACCCGCCGAGGAAACGTAAGTACTCAAAAAACATGGGGAAGAGACAGCAGGACAAAGCCTACAAAACTCTAGGTAATGATCCTTCCGCAGGTTGACCTACGGAAAACTTGTTACGACTTTTACTTCTTCTAAATGACCAAGATTCCGTAGCCAGATCGGAAGGACGTCGTTTGCGTT
+
GGEFA<FCG:F@CFGGFGGGGEE8FCFFGGGFG@F8FFFG<CFFGGGGFFFC@CF9C9FFEGGGGGFF@CDGGGGGGG@FED7EA@DGFFFFFC:@F,=B?FEA?ADFFGDEFG@DD7F77CB:C+C+CF=><FEEGGFC4>ECCFGGA;D9CBEG89,DF**;:BFGG6:B88>G=F5@FCDFF?FF+=CCCC<C9CC7C<?<1@CFGC<<DG@>7*7*>>=F*0)05(.9949FF*85C<*8C7:F?F76=>646=49)3:?1:7*895:2,(.41:7:??FF>((,(4899((#####
@M06045:235:000000000-JCY5N:1:1101:27669:9248 2:N:0:CTCAGA
GGTAGCGCTGCGTTCTTCATCGATGCCAGAACCAAGAGATCCGTTGTTGAAAGTTTTGATTTATTTATGGTTTTACTCAGAAGTTACATATAGAAACAGAGTTTAGGGGTCCTCTGGCGGGCCGTCCCGTTTTACCGGGAGCGGGCTGATCCGCCGAGGCAACAAGTGGTATGTTCACAGGGGTTTGGGAGTTGTAAACTCGGTAATGATCCCTCCGCTGGTTCACCAACGGAGACCTTGTTACGACTTTTACTTCCTCTAAATGACCAAGATTCCGAGACTAGATCGGAAGAGCGCTGGC
+
GGGGGGGGGGGGGGGGGGGGGGGGGGGGGGGGGGGGGGGGGGGFGGGGGGGGGGGGGGGGGGGGGGGGGGGGGGGGGGGGGGGGGGGGGGGGGGGGGGGGFFGFGGGGGGGGGGGGGGGGGGGGGGGGGFBGGGG9FEGGGDGGGGGGGGGGGGGGGGGGGGGGGGGGGGGGGGGGGGGGGGGGGGGDEGGGGGGGGGGGGGGGGGGCFCFGGF>GFGDGDGGGG8??F?FDD;>C@FFF::>=*97>@F7@BFFBFFFA2<>><AFFFFFFFBABBFF09<<:AF>BB?<9<<B1#####
@M06045:235:000000000-JCY5N:1:1101:7297:9250 2:N:0:CTCAGA
GGTAGCGCTGCGTTCTTCATCGATGCCAGAACCAAGAGACCCGTTGTTGAAAGTTGTAATTATTACATTGTTACTGACGCTGATTGCCATTACAAAAAGGTTTATGGGTTGGTCCTTGTGGTGGGCGAGCCCACCAAGGAAACAAGAAGTACGCAAAAGACACGGGTGGAATAATTCAGCAAGGCTAGCCACCCCGAGAGGTTCCAGCCCGCCTTCATATTTGTGTAATGATCCCTCCGCAGGTTCACCTACGGAGACCGTGTTACGACTTTTACTTCCTCTAAATGACCAAGATTCGTTG
+
GGGGGGGGGGDGFGGGGGGGGFGGGGGFGGGGGGGGGGGGGGGCFFGGGGGGGGGGGGGGGGGGGGGGGGGGGGGGFGGGGGGGGFGGGGGGGFGFGCFEFFGGGGFFEGGGGGGGGGGFGGFGGGGGEFC<FCFFFGFGGGGGGGFFGDGGGGDGGFGGGGGGGGEGDF@,4DEGAFGDFGF>FGGGGGGGCGGGGGGGGG,:CC9CFDDCCDFGFGGGGC::CFFCF3CFFF;C553>CDG>DFGFFFGFFFB9>FFF?<?F2AFFEF6A<)):94>24-4)6>9))4444(46#####
@M06045:235:000000000-JCY5N:1:1101:28363:9260 2:N:0:CTCAGA
GGTAGCGCTGCGTTCTTCATCGATGCCAGAACCAAGAGATCCGTTGTTGAAAGTTTTTATTTATTTGTTTATGTGTCACTCAGAGGAGAAAACCACTAAAGACATAAGAGTTTGGGGCCTCCGGCGGGCGCCTGGTTCCGGGCCCGAAGGCGCCGGGGCGGTCCCGCCGAAGCAACCAGATGGTAAGGTTCACACAGGGTTTGGGAGTTTGTAAACTCGGTAATGATCCCTCCGCTGGTTCACCAACGGAGACCTTTTTACGAATTTTCCTTCCTCTAAATGACCAAGATTCCGCCTCTAG
+
CFFCC<BFFFGGGGEGGGGGGGGGGGGGGGGGGGGGGGGGGGGGGGGGGGGGGFGGGGGFGGGGGFCGFGGGGGGGGEFEBFG9FCC,CE8FFFFFGFFD9FFGGGAAFGCGGF7BFEGG8E+CF@FDGGCGD@FCDBF73CEGGGE58@D85C*C8E:=E8ECF5EEE55**<+8*1*2<@EG7C<CGDCDFG+;>8EC@ECCDEECF7>CFG=>*09917C*79//@77)7.55)5.*:*:=F5>:))))0(93/77(.:(((-/*1559)(6)6<42<29233(404<D<71(#####
@M06045:235:000000000-JCY5N:1:1101:13343:9275 2:N:0:CTCAGA
GGTAGCGCTGCGTTCTTCATCGATGCCAGAACCAAGAGATCCGTTGTTGAAAGTTTTAACTTGTTTGTTTTGTAAATCAGAAGGTACGCTATAAATTGAAGAGTTGGGTCCTCTGGCGCGCTGCGGGACGGGCCGAAGCCGCGGCCCGCGGTGCGCCGAGCAACAAAAAGGTAAGGTTCACAAAGGGTTTGGAGTAATAACTCGGTAATGATCCCTCCGCTGGTTCACCAACGGAGACCTTGTTACGACTTTTACTTCCTCTAAATGACCAAGATTCCGGGGGCAGATCGGAAGAGCACAA
+
GGGGGGGGGGGGGGGGGGGGGGGGGGGGGGGGGGFGGGGGGGGGGGGGGGGGGGGGGGGGGGGGGGGGGGGGGGGGGGGGGGGGGGGGGGGGGGGGGGGGGGGGGGGGGGGGGGGGGGGGGGGGGGGGGGGGGGGGGGGGGDGGGGGGGGCGGGGGGGGGGGGGGGGGGG>CFGGGFFFGGGG=CEEEGGGGGG6EFF@CGGGDGGGGCFFFCGFGFGDGGGG9C??FFF?EFF777>5):::F**9>:>GFFAFFF*84-)8AABFF483?:?>ABDB>F>99(-42><?:61(.#####
@M06045:235:000000000-JCY5N:1:1101:8330:9310 2:N:0:CTCAGA
GGTAGCGCTGCGTTCTTCATCGATGCCAGAACCAAGAGATCCGTTGTTGAAAGTTTTGATTTATTTATGGTTTTACTCAGAGGTTACATATAGAAACAGAGTTTAGGGGTCCTCTGGCGGGCCGTCCCGTTTTACCGGGAGCGGGCTGATCCGCCGAGGCAACAAGTGGTATGTTCACAGGGGTTTGGGAGTTGTAAACTCGGTAATGATCCCTCCGCTGGTTCACCAACGGAGACCTTGTTACGACTTTTACTTCCTCTAAATGACCAAGATTCCGAAAGCAGATCGGAAGAGCGAGAGA
+
GGGGGGGGGGGGGGGGGGGGGGGGGGGGGGGGGGGGGGGGGGGFFGGGGGGGGGGGGGGGGGGGGGGGGGGGGGGGGGGGGGGGGGGGGFFFGGGGGGGGGGGGGGGGGGGGGGGGGGGGGGGGGGGGGFGGGGGGGGGGGGGGGGGGGGGEFGGGGGGGGGGGFGFGGFGGGGGGGGFGGGG?EEGGGGGGGGGGGFGGGGGGGGGGFGFGGGFDFG35DGGFGFFFFBFE:>EGFFF?FGC?GFDEFFGFF<=<FB9:<ABAFFFFFF?:?<>48?B>>B>134:F???;(.3,#####
@M06045:235:000000000-JCY5N:1:1101:10047:9313 2:N:0:CTCAGA
GGTAGCGCTGCGTTCTTCATCGATGCCAGAACCAAGAGATCCGTTGTTGAAAGTTTTGACTTATTCAGTACAGAAGACTCAGAGAGGCCATACAATGCAATAGTTTGGTTTTCCTCCGGCGGGCGCCCGCGAGGGCCGAGGGGCGCCGGGAAGGACCCGGGCCGCCCGCCGAAGCAACGGTTTAGGTAACGTTCACAATGGTTTGGGAGTTTTGCAACTCTGTAATGATCCCTCCGCTGGTTCACCAACGGAGACCTTGTTACGACTTTTACTTCCTCTAAATGACCAAGATTCCCCTGTG
+
GGGGGGGGGGGGGGGGGGGGGGGGGGGGGGGGGGGGGGGGGGGGGGGGGGGGGGGGFGGGGGGGGGGGGGGGGGGGGGGGGGGGGGGGGGGGGGGGGGGGGGGGGGGGGGGGGGGGGGGGGGGGGGGGGGGGGGGGGGGGGGGGGGGGGGGGGGGGGGGGGGGGGGGGGGGGGGGGGCEGGDGGGGGGGGGFGGGGFGGGGGGGGGGGGGGGGGFGFGGGGGGGGF?FFFFFFFFD>BDFGGGFGGGFFFGFE;FBFFFFBDFFFFFFFFFFFFFAABFFAAFA<2?:6:8<<AF2#####
@M06045:235:000000000-JCY5N:1:1101:15212:9318 2:N:0:CTCAGA
GGTAGCGCTGCGTTCTTCATCGATGCTGGAGCCAAGAGATCCGTTGTTGAAAGTTTTAACAGTTCGCTTAGAACACTCAGAAATATCGTCGGGTTCGAACAGAGATTCTGATGATACCGGTGGGCACGCCCCGGGAGGCGCGCCGCCGAAGCAACAGGTATAAAGGTTCACAAAGGGTTATGAGTTATAGTACTCGGTAATGATCCCTCCGCTGGTTCACCAACGGAGACCTTGTTACGACTTTTACTTCCTCTAAATGACCAAGATTCCGCATCGAGATCGGAAGAGCGTCGTGTACGGG
+
GGGGGGGGGGGGGGGGGGGGGGGGGGGGGGGGGGGGGGGGGGGGGGGGGGGGGGGGGGGGGGGGGGGGGGGGGGGGGGGGGGGFGGGGGGGGGGGGGGGGGGGGFFGGFGFGGGGGGGGGGGFGGGGGGGGGGGEGGEGGGGEGGGGGGGGGGGGGGGGGFGGGGGGGDFGGGFGGGGGFGGGGGGCCGGFGGGGGGGGGGGGGGGGGGGGGGGFCBGFGFGGGD337B<?FFFFGFFFFDCC?FGGFFFGFFAFFFFAFFFDBF?FFFFFF(39?(-.:7<?6890::>9<BF6,#####
@M06045:235:000000000-JCY5N:1:1101:5753:9324 2:N:0:CTCAGA
GGTAGCGCTGCGTTCTTCATCGATGCCAGAGCCAAGAGATCCGTTGCTGAAAGTTTTGATTGCTTATTTATAAAGACTCAGAAGATTCCGCTAGAAAACAAGAGTTTGGCCTCCGGCGGGCGGCGCGGGGGCGCTGGTCCACCCGGCATCCCGCCGAAGCAACATGATATGTTCACAATGGTTTGGAGTTCAGAAGACTCTGTAATGATCCCTCCGCTGGTTCACCAACGGAGACCTTGTTACGACTTTTACTTCCTCCAAATGACCAAGATTCCGTGGTCAGATCGGAAGAGCGTCTTCT
+
GGGGGGGGGGGGFGEGGGGGGCFFEFFGGGGGGGGGGGCGFGGGGGGGGGGGG@CEEGGGGGGGDGFFGGGGGGGGGGGGFFEGGGGDFGGGGGGFDGGGGGFGGGGGGGGGGFGGGFGGGEGDFGGGGGGCCGGGGGGGFGGGGEEEGGGGGGGGGG8>?EFC8FCFGC7EGDFGGFGGGFGGGGDGGGGGC<CCCF?6ECFGGGFG+:>FGFF3<5)99FGDF?@;7:>>B:@<FF?FF:C<FDGFFFFFF<FAF=(3(9726<)65(,8):A?FF61))()).803:>?(.((#####
@M06045:235:000000000-JCY5N:1:1101:11708:9338 2:N:0:CTCAGA
GGTAGCGCTGCGTTCTTCATCGATGCCAGAGCCAAGAGATCCGTTGCTGAAAGTTTTGATTGCTTATTTATAAAGACTCAGAAGATTCCGCTAGAAAACAAGAGTTTGGCCTCCGGCGGGCGGCGCGGGGGCGCTGGTCCACCCGGCATCCCGCCGAAGCAACATGATATGTTCACAATGGTTTGGAGTTCAGAAGACTCTGTAATGATCCCTCCGCTGGTTCACCAACGGAGACCTTGTTACGACTTTTACTTCCTCTAAATGACCAAGATTCCGAGGGGAGAGCGGAAGAGCGGTTCGG
+
GGGGGGGGGGGGGGGGGGGGGGGGGGGGGGGGGGGGGGGGGGGGGGGGGGGGGGGGGGGGGGGGGGGGGGGGGGGGGGGGGGGGGGGGGGGGGGGGGGGGGGGGGGGGGGGGGFGGGGGGGGGGGGGGGGGGGGGGGGGGGGGGGGGGGGGGGGGGGGGGGGGGGGGFGCFFGGFGGGGGGGGGGGGFFFGGGGGGGGGGGGGGGGGGF7FGGGFGECGDDFGGGFFFFB>F>>FG?FFFGGGFGGG3@FFFFDFBFFFFFFFA22:?>81><AF?199>>;01(122>;9((4((#####
@M06045:235:000000000-JCY5N:1:1101:3621:9356 2:N:0:CTCAGA
GGTAGCGCTGCGTTCTTCATCGATGCTGGAGCCAAGAGATCCGTTGTTAAAAGTTTTGACAGTTCGCTAAGAACACTCAGAAGTATCGTCGGGTTCGAAAACAGAGATTCTGATGAGACCGGCGGGCACCCTTGCGGGCGCCGCCGAAGCAACAGGTATAATAGTTCACAAAGGGTAGAGAGTGTAGTACTCAGTAATGATCCCTCCGCTGGTTCACCAACGGAGACCTTGTTACGACTTTTACTTCCTCTAAATGACCAAGATTCCGGCTGAAGAACGGAAGAGCGTCGTGTAGGCTCCA
+
GGGGGGGGGGGGGGGGGGGGGGGGGGGGGGGGGGGGGGGGGGGGGGGGGGGGGGGGGGGGGGGGGGGGGGGGGGGGGGGGGGGGGGGGGGGGGGGGGGGGGGGGGGGGGGGGGGGGGGGGGGG:FCDGGGGGGCGGGGGGDGGGGGGGGGFGGDGF<CGGGGCGFCFCEF9C6CC<C;;FGGC?FCG;C;EFGFFGGGGGCFGGGGEGGGDDFGFGFGGGGGDDCBFFFFBFFFF5:@DEG7*=>FFB46:=FAF>FF>>?6225<FFFBF0:?<.(.9:?:(,3231:>;0(.).#####
@M06045:235:000000000-JCY5N:1:1101:12758:9376 2:N:0:CTCAGA
GGTAGCGCTGCGTTCTTCATCGATGCCAGAACCAAGAGATCCGTTGTTGAAAGTTTTGATTTATTTGTTTGTTTTACTCAGAAGTTCCACTAAAAACAGAGTTTAGGGGTCCTCGGGCGGGCCGTCCCTTTTTACGGGGCGCGGGCTGATCCGCCGAGGCAACGTATAGGTATGTTCACAGGGGTTTGGGAGTTGTAAACTCGGTAATGATCCCTCCGCTGGTTCACCAACGGAGACCTTGTTACGACTTTTACTTCCTCTAAATGACCAAGATTCCGTGGCGAGATCGGAAGAGCTCCCG
+
GGGGGGGGGGGGGGGGGGGGGGGGGGGGGGGGGGGGGGGGGGGGGGGGGGGFGGGGGGGGGGGGGGGGGGGGGGGGGGGGGGGGGGGGGGGGGGGGGGGGGGGGGGFGGGGGGGGGGGGGGGGGGGGGGGGGGGGGDFGGGGGDGGGGGGGGGGGGGGGGGCGGGF?CEF9FCFGGGGGGGCGGEEEGGEGGGGGGFFGDCFGEGGGGGGGGDG?GFGGGGG4>DFFFFFFFFFFD>:46DGGFGGGFFDGFF<FAFFFFF>6:ABFFFD:?B<AB<:,,47;>;;B<?1:?98<(#####
@M06045:235:000000000-JCY5N:1:1101:25897:9378 2:N:0:CTCAGA
GGTAGCGCTGCGTTCTTCATCGATGCCAGAGCCAAGAGATCCGTTGCTGAAAGTTTTGATTGCTTATTTATAAAGACTCAGAAGATTCCGCTAGAAAACAAGAGTTTGGCCTCCGGCGGGCGGCGCGGGGGCGCTGGTCCACCCGGCATCCCGCCGAAGCAACATGATATGTTCACAATGGTTTGGAGTTCAGAAGACTCTGTAATGATCCCTCCGCTGGTTCACCAACGGAGACCTTGTTACGACTTTTACTTCCTCTAAATGACCAAGATTCCGCCTGAAGATCGGAAGAGCGGCGGTC
+
GGGGGGGGGGGGGGGGGGGGGGGGGGGGGGGGGGGFGGGGGGGGGGGGGGCCDF9FGGGGFGCFGGGGGGGGGGGGGGGGGGGGFGGGFGGGGGGGGGGDGGGGGGGGGGGGGGG7FFGGGGGGGGGGGGGGGGGGGGG?CFFGCGGGGGFGGEEGGGGGFGGGFGGGGGGGGFGGGGGGGGGGGG8EGG7CFG7EGGFGGGGGGGGG7?FGGGFGF<<CCGGDFF@>DBFFFFFGFFBFFGGDGDDBB4*6@FFFF45<AAFABB4@F1:?AFFFF<B?:474<A:?1:(3::6(#####
@M06045:235:000000000-JCY5N:1:1101:14899:9380 2:N:0:CTCAGA
GGTAGCGCTGCGTTCTTCATCGATGCGAGAACCAAGAGATCCGTTGTTGAAAGTTTTAACGTTTAATATAAACAATTCAGACAGACTTCAATTGTAACAAAGAGTTTTGTTTTCCTCCCATGGGCGCTCACCAGCCATAAGGCCGACGTGGCAGAGCCATGTCCCATGGAAGCAACAGTAAAAAGGTACACAGTGTGGGTTGATAAAGAATATAAAATTCAATATACATTAATGATCCTTCCGCAGGTTCACCTACGGAAACCTTGTTACGACTTTTACTTCCTCTAAATGACCAATGAGC
+
GGGGGGGGG@FGGGGGGGGGGGGGGGGGGGGGGGGGGGGGGGGGGGGGGGGGGGGGFGGCFCFFFGGFFFGGGGFGGGFGGGGGGGGGGGGGGFGFGGFGFFFGGGGGGGGGGGGGGGGGGGGGGGGGGGGGGGGGGGGGGGGGGGGGGGDGGEFFGGGGGGGGGGGGGGGGGGGGFGGCFGGGGGGGGGGFG;FEGEGGGGGGGGGGGGGGGGFFFGGGGFGGGFFFFFFFFAFGFFFFGGGDDDGFFFFFA@FFFFFFBF??<BFFFA01(8<BDFFFFF26AAAA4>A>B:?1#####
@M06045:235:000000000-JCY5N:1:1101:6768:9388 2:N:0:CTCAGA
GGTAGCGCTGCGTTCTTCATCGATGCTGGAGCCAAGAGATCCGTTGTTAAAAGTTTTGACAGTTCGCTAAGAACACTCAGAAGTATCGTCGGGTTCGAAAACAGAGATTCTGATGAGACCGGCGGGCACCCTTGCGGGCGCCGCCGAAGCAACAGGTATAATAGTTCACAAAGGGTAGAGAGTGTAGTACTCAGTAATGATCCCTCCGCTGGTTCACCAACGGAGACCCTGTTACGACTTTTACTTCCTCTAAATGACCAAGATTCCGTTCCGAGATCGGAAGAGCGTCGGCTAGGAAGAA
+
GGGGGGGDEGGGGGCEGGGGGGDFGDGFGGFGEGFGECGGGGGEGGGDEFFGFGFGFFGGGGFGGGGGGGGGGGGGGFGFFGGGGFG:EFGGGFGGGC?CFGGGGGFFFGGGAFGGGGGGGEGG:FB:CFFDC<CEEFGEGEGEC**BCE@EG6CFBEEEGGFGGFGC9?FFF:CCFG+5>E0;??CF9CFGC?E9FGCGGCGGGCCCD3DGFGFCFG=F7CD7C>FF)4?FF?FCFDFBGFGF777B99>FF2BA47:BF:(<AFB@F3(4:((3-)4642(((,(-29((,4:<#####
@M06045:235:000000000-JCY5N:1:1101:7838:9393 2:N:0:CTCAGA
GGTAGCGCTGCGTTCTTCATCGATGCGAGAGCCAAGAGATCCGTTGTCAAAAGTTGTATTTTAAATTCAATCATAAAGATCAAACAAATTCAGACAAAAAAAAAGATACAGAAGGTTTGTTCAAAAGGCGGCAGCCCAACTTCAGCAATACCCAAGGATAAAGCATCGGTAGGTACCTGAGGCAGTTACGCAACCCAGGACACTCGAACTGCCAAGGACAGATATAGTGCACACAAATGTTTAGGTTTCCCCCCCTTCGCCCTTTTGGGGCACCCAGGGGCCTAAATAATTTGTTTCGTCT
+
GGGGGGGGGGGGGGGGGGGGGGGGGGGGGGGGGGGGGGGGGGGFGGGGGGGGGGGGGGGGGGGGGGGGGGGGGGGGGGGGGGGGGGGGGGGGGGGGGGGGGGGGGGFGGGGGGGGGGGGGGGGGGGGGGGGGGGGGGGGGGGGGGGGGFGGGGGGGFGGGGGGGGGGGGGGGGGGGFG7ECGGGGFGGGGGGGGGDGGGGGGGGGFFGGG4CGGFGFGGG3;7CGFFFFECFFFFGF4AAGFGFFGGFFFGFEFD9FF:<0:;?:<?3B(2-8:<((4?0176<>?>AAAFFA)4(#####
@M06045:235:000000000-JCY5N:1:1101:26899:9404 2:N:0:CTCAGA
GGTAGCGCTGCGTTCTTCATCGATGCCAGAACCAAGAGATCCGTTGTTGAAAGTTTTGATTTTTTGTTTGATTATCAGACTGTTGCAGGTGTTTACAGCGTGTTTCGTGTCCCCGCGGGGCTACCGGTGGGGAAACAGACGAGGTCCCTCCCGCTCCCCGAGGGTACGGGGGAGGGAACCAAGGTACTCATAAAGGCAAGGGTGCTATCTCGACGGGGCCGAAGCCCCACGATAATGATCCTTCCGCAGGTTCACCTACGGAAACCTTTTTACGACTTTTACTTCCTTAAAGTGACCGCTC
+
GGFGGGGCCFEG@CEFAFGFGGGFF7@F8CFECFGCGGGG?FGDFGC@FG<,CFFGFGGFGFGGGGD8<@,<EF@EGGGGGFFGGGGGFFFFFFEGG@FGGCF8BFGF7FF,:AFFGGGG7@DGGG+@FGEFCFCFFF7D@8*B8DFGGGGGG>BCEGGC>EGGG,BEGGCEE5CGDFGGG=EGGG?C7+0ACG<@C=@C=E6**02?6?**>CE3@DC)/>))7@F57(-)..>:9=*@GDFFCC3.)0*674=8*),--32(1:40*.24)-((((6)))).:3))).:)))..#####
@M06045:235:000000000-JCY5N:1:1101:3619:9408 2:N:0:CTCAGA
GGTAGCGCTGCGTTCTTCATCGATGCCAGAACCAAGAGATCCGTTGTTGAAAGTTTTACATACTTATTCAAGTCGTAAAGAATTAGACAAGAAGATATCTCAATTGTTGGATAACAGAGTGTTTGAAAAAGCTGTCTGGCAGAAGATAAGAATCAACCACCAAAGCAACTTGTACAAATAATAACAAAGGGTGAAGAGAAGAAGAGGAGGGGATTACTCCCCTCCATCTAAACTCAGTAATGATCCTTCCGCAGGTTCACCTACGGAAACCTTGTTACGACTTTTACTTCCTCTAACGACG
+
GGGGGGGGGGGGGGGGGGGGGGGGGGGGGGGGGGGGGGGGGGGFGGGGGGGGGGGGGGGGGGGGGGGGGGGGGGGGGGGDCGGGGFGGGGGGGGFGFFGGDFGGGGGGGGGGGGGGGGGFGGGGGGFGGGGGGGFGFGGGGGGGGGGGGFGGGFGGG?EGC>FGGGGGGGEGGGGGGGGGGGGGGGFGGGGFGFFFFFGGGGGFFGGGGGGGGDFGFG7C9DDGGFFFFFFFFFFGAFFFF>GFGGCFFFDFFF)6AF>CE@16;(>DFFF@FF94<??BF<?AFAFBFFFD<244#####
@M06045:235:000000000-JCY5N:1:1101:13897:9409 2:N:0:CTCAGA
GGTAGCGCTGCGTTCTTCATCGATGCTGGAGCCAAGAGATCCGTTGTTAAAAGTTTTGACAGTTCGCTAAGAACACTCAGAAGTATCGTCGGGTTCGAAAACAGAGATTCTGATGAGACCGGCGGGCACCCTTGCGGGCGCCGCCGAAGCAACAGGTATAATAGTTCACAAAGGGTAGAGAGTGTAGTACTCAGTAATGATCCCTCCGCTGGTTCACCAACGGAGACCTTGTTATGACTTTTACTTCCTCTAAATGACCAAGATTCCGCGTGGAGATCGGAAGAGCTTCGTGTAGGCGGGG
+
GGGGGGGGGGGGGGGGGGGGGGGGGGGGGGGGGGGGGGGGGGGGGGGGGGGGGGGGGGGGGGGGGGGGGGGGGGGGGGGGGGGGGCGGGGGGGGGGGGGGGGGGGGGGGGGGGGGGGGGGGGGGGGGGGGGGGGGGGGGGGGGGGGGGGGGFFGFGGGGGGF9CGGGGGGGGGGE>FGG:3?@FGCC?FGGGGGGGG7:<2<CF67EDE3CDFF=>7FFGGGGC<>FFF)6@FFFFFFFFGGGFGCFF4/:?@5BAFFF?647>467)0249(0428<?16:((,().61<:4(67#####
@M06045:235:000000000-JCY5N:1:1101:20545:9429 2:N:0:CTCAGA
GGTAGCGCTGCGTTCTTCATCGATGCCAGAACCAAGAGATCCGTTGTTGAAAGTTTTGACTTATTCAGTACAGAAGACTCAGAGAGGCCATACAATGCAATAGTTTGGTTCTCCTCCGGCGGGCGCCCGCGAGGGCCGAGGGGCGCCGGGAAGGACCCGGGCCGCCCGCCGAAGCAACGGTTTAGGTAACGTTCACAATGGTTTGGGAGTTTTGCAACTCTGTAATGATCCCTCCGCTGGTTCACCAACGGAGACCTTGTTACGACTTTTACTTCCTCTAAATGACCAAGATTCCCCAGGA
+
GGGGGGGGGGGGGGGGGGGGGGGGGGGGGGGGGGGGGGGGGGGGGGGGGGGGGGGGGGGGGGGGGGGGGGGGGGGGGGGGGGGGGGGGFGGGGGGGGGGGGGGGGGGGGGGGGGGGGGGGGDGGGGGGGGGGGGGGGGGGGGDEEGGGGGGCGGGGGGGDGGGEGEGGGGGGGGEGGGGD?EEGGGGCGFGGGGGGGFGFGGFGGGGGGDGGGGFGFGGGGGGGGFFB44AFFFFGFB>DGGGFGGGFF3D:>BFBFBB2<AFF:9@3@95<<A27AFAD<AFFFFFB??1>DF2)#####
@M06045:235:000000000-JCY5N:1:1101:25802:9433 2:N:0:CTCAGA
GGTAGCGCTGCGTTCTTCATCGATGCCAGAACCAAGAGATCCGTTGTTGAAAGTTTTAATTGATTGTGTTTTTACTCAGAAGATACTGAAAATAACAGAGTTTGTTGGGTCCTCTGGCGGGCCGCTCCCGTTTTACGGGGAAGCGGGGAGCCGCCGAGGCAACGTTGTAGGTATGTTCACAGGGGTTTGGGAGTTGTAAACTCGGTAATGATCCCTCCGCTGGCTCACCAACGGAGACCTTGTTACGACTTTTACTTCCTCTAAATGACCAAGATTCCGAGCTGAGATCGGAAGAGTTGAA
+
GGGGGGGGGGGGGGGGGGGGGGGGGGGGGGGGGGGGGGGGGGGFGGGGGGGGGGGGGGGGGGGGGGGGFGGGGGGGGGGGGGGGGGGGGGGGGGGGGGGGGGGGGGGGGGGGGGGGGGGGCGGGGGGGGGGGGGGGGGGGGGDGGDGGGGGGGGGGGGGGGFGGGGGGGGGFGGGGGFCFGGGCCBEGGGGGGGGGGGGGCFFEGGGGGGGGGC?FFDGDCDDGCFFFFB3@DFDGBFF:GCD?FFGFFFG?FBFFFFFAA<<9<<=4?BD<B:<>A>B?(6>()(.63:18?FB(#####
@M06045:235:000000000-JCY5N:1:1101:11962:9439 2:N:0:CTCAGA
GGTAGCGCTGCGTTCTTCATCGATGCCAGAACCAAGAGATCCGTTGTTGAAAGTTGTAATTATTACATTGTTACTGACGCTGATTGCCATTACAAAAAGGTTTATGGGTTGGTCCTTGTGGTGGGCGAGCCCACCAAGGAAACAAGAAGTACGCAAAAGACACGGGTGGAATAATTCAGCAAGGCTAGCCACCCCGAGAGGTGCCAGCCCGCCTTCATATTTGTGTAATGATCCCTCCGCAGGTTCACCTACGGAGACCTTGTTACGACTTTTACTTCCTCTAAATGACCAAGATTGATTG
+
GGGGGGGGGGGGFGGGGGGGGGGGGGGGGGGGGGGGGGGGGGGGGGGGGGGGGGGGGGGGGGGGGGGFGGGGGGGGGGGGGGGGGGGGFGGGGGGFFFFCEFGGGFCFFGGGGGGGGGGGGGDGGGGGGGGGGGGGGGGGGGGGGGGDGGGGGGGGGGGGGGGGGGGEGC?EGGGGGGGGGGGGGFFEGGGGGGGGGEG:EECFGGGGGDGGGGFGAGDFGGGCF;@683<:AA5C;AEFDGG>FGFFFFGFF?B1.5:?>ABFF>3>3?04>BFFFBA45:AABFA<7>:?::<<#####
@M06045:235:000000000-JCY5N:1:1101:4549:9440 2:N:0:CTCAGA
GGTAGCGCTGCGTTCTTCATCGATGCCAGAGCCAAGAGATCCGTTGTTGAAAGTTTTAATTTATTTGCTTGTTTACTCAGAAAAACATTATAAAAACAGAGTTAGGGGTCCTCTGGCGGGGGCGGCCCGTTGTTGCAGGGCCGTCTGTTCCCGCCGAAGCAACGTTTTAGGTATGTTCACAGGGTTGATGAGTTGTATAACTCGGTAATGATCCCTCCGCTGGTTCACCAACGGAGACCTTGTTACGACTTTTACTTCCTCTAAATGACCAAGATTCCGACCCGAGATCGGAAGAGTGTGG
+
GGGGDGGGGGGGGGGGGGGGGGGGGGGGGGGGGGGGGGGGGGGFGGGGGGGGGGGGGGGGGGGGGDGGGGGGGGGGGGGGGGFGGGGGGFGGGGGGEFGGDGGGGGGGGGGGGGGGGGDGGGGGGGGGGGF@GFCFGFGGGGGGGGGGGGGGGGGGC=GGGFGG:CGGGGGGGGDGGGGGEGFGFGGGGGGGFEGGCFGGGGGGGGGGGGGGFC@9>GGGGDGGGFFFFF6BB@E35@@FGGGFFGGFFFGFFBFF48><AABAA<6FBBF??:?DFFBF>FFB611(4:0(:(:(#####
@M06045:235:000000000-JCY5N:1:1101:5399:9481 2:N:0:CTCAGA
GGTAGCGCTGCGTTCTTCATCGATGCCAGAACCAAGAGATCCGTTGTTGAAAGTTTTGATTTATTTATGGTTTTACTCAGAAGTTACATATAGAAACAGAGTTTAGGGGTCCTCTGGCGGGCCGTCCCGTTTTACCGGGAGCGGGCTGATCCGCCGAGGCAACAAGTGGTATGTTCACAGGGGTTTGGGAGTTGTAAACTCGGTAATGATCCCTCCGCTGGTTCACCAACGGAGACCTTGTTACGACTTTTACTTCCTCTAAATGACCAAGATTCCGTTAGTAGATCGGAAGAGCGACGCA
+
GGGGGGGGGGGGGGGGGGGGGGGGGGGGGGGGGGGGGGGGGGGGGGGGGGGGGGGGGGGFGGGGGGGGGGGGGGGGFGGGGGGGGGGGGGGGGGGGGGGGGGGGGGGGGGGGGGGGGGEGGGGGGGGGGFFGGGGGGGGGGGGGGGGGGGGGGGGEGEEGDGGFGGGGGGGGGGGGGGGGGDGGGGGGGGGGGGGGGGGGFEGGGGGGGDDFGG@DEGGGGFGGGFFFFFF>>:BGF4FF:FFFGFDFEFGFFFFBFFBDFFBF29F4?BF:>AF<BB???4<<<<D6:<<;?BF6#####
@M06045:235:000000000-JCY5N:1:1101:13814:9504 2:N:0:CTCAGA
GGTAGCGCTGCGTTCTTCATCGATGCCAGAACCAAGAGATCCGTTGTTGAAAGTTTTGACTTATTCAGTACAGAAGACTCAGAGAGGCCATACAATGCAATAGTTTGGTTTTCCTCCGGCGGGCGCCCGCGAGGGCCGAGGGGCGCCGGGAAGGACCCGGGCCGCCCGCCGAAGCAACGGTTTAGGTAACGTTCACAATGGTTTGGGAGTTTTGCAACTCTGTAATGATCCCTCCGCTGGTTCACCAACGGAGACCTTGTTACGACTTTTACTTCCTCTAAATGACCAAGATTCCCTACCT
+
GGGGGGGGGGGGFGGGGGGGGGGGGGGGGGGGGGGGGGGGGGGGGFGGGGGGGGGGGGGGGGGGGGGGGGGGGGGGGGGGGGGGGGGGGGGGGGGGGGGGGGGGGGGGGGGGGGGGGGGGGGGGGGGGGGGGGGGGGGGGGGGGGGGGGGGGGGGGGGGGGGGGGGGGGGGGGGEFGGEG?GGGGGGGGGD@EFFFFGGGGGED5EGCE7FGCDFGFG4>FDGGGFFF=2::F555::DD*>7=FGGFD@DB>;@?:?A2A24<?>EFFDAFFF>B2:4<FAB9ADF?:87>4-4)#####
@M06045:235:000000000-JCY5N:1:1101:16724:9509 2:N:0:CTCAGA
GGTAGCGCTGCGTTCTTCATCGATGCGAGAGCCAAGAGATCCGTTGTTGAAAGTCGTATTTTGAATTGTTTATTCATAATATTTTTCAGACAAAGAGTTAAAAAATAAAGGTTGATGTTTGGTCGATCTCCATGAAGAAGATCGACTGACATTGCACACAAGGTGGATATGGATTTAAAAAGTGCCATAAAACACTTATTATGAATGATCCTTCCGCAGGTTCACCTACGGAAACCTTGTTACGACTTTTACTTCCTCTAAATGACCAAGATTCCGGCCCTAGATCGGAAGAGCGTGCTCC
+
GGGGGGGGGGGGFGGGGGGGGGGGGGGGGGGGGGGGGGGGGGGFGGGGGGGGFGGGGGGGGGGFFGGGGGGGGGGGGGGGGGGGGGGGGGGGGGGGGGGGGGGGGGGGGGGGGGGGGGGGGGGGGGGGGGGGGGGGGGGGGFGGGGGGGGGGGGGGGFFEFGGGGGGGFDGGGGGGGGGGGGGEGGGGGGGGGGGGGGGGGFGGGGGGGGGGGGFGFGGC;CFGGFFFFFFFFFFGF4BFGGGFGGGFFFFFFFFFFFFFE3)5<<FFFFFFFFEFF@;;04<DD24?B1;3<F9(#####
@M06045:235:000000000-JCY5N:1:1101:25755:9554 2:N:0:CTCAGA
GGTAGCGCTGCGTTCTTCATCGATGCTGGAGCCAAGAGATCCGTTGTTGAAAGTTTTAACAGTTCGCTTAGAACACTCAGAAATATCGTCGGGTTCGAACAGAGATTCTGATGATACCGGCGGGCACGCCCCGGGAGGCGCGCCGCCGAAGCAACAGGTATGAAGGTTCACAAAGGGTTATGAGTTATAGTACTCGGTAATGATCCCTCCGCTGGTTCACCAACGGAGACCTTGTTACGACTTTTACTTCCTCTAAATGACCAAGATTCCGTGACCAGATCGGAAGAGCGTCGTGGGCTGA
+
GGGGGGGGGGGGGGGGGGGGGGGGGGGGGGGGGGGGGGGGGGGGGGGGGGGGGGGGGGGGGGGGGGGGGGGGGGGGGGGGGGGGGGGGGGGGGGGGGGGGGGC8FGGGGGGGGGGGGGGGGGGFEGGGGGGGGGGGGGGGGGGGGGGGGGGGGGGGGGGGFGGGGGGGGGGGGGGGGGFGGGGGGGD?EFEFGGGGGGCEGGGGFCGGGGGGGGFGFGGGGGGGGFFFFB:FFFFGFFDFGGGFGGGFFFGFFA?2BFFBBFFFB??FFA7?<FF6?BF4:BB:?FFFFFFFB46(#####
@M06045:235:000000000-JCY5N:1:1101:12198:9555 2:N:0:CTCAGA
GGTAGCGCTGCGTTCTTCATCGATGCCAGAGCCAAGAGATCCGTTGCTGAAAGTTTTGATTGCTTATTTGTATAGTAACTCAGAATATCCCACTGTAAAGACAAGAGTTTGGGTCCCTCGGCGGGCGCGAGTCCCGCCGAAGCAACGATGGTATGTTCACAAAGGTTTGGGAGTTTTGTAACTCGATAATGATCCCTCCGCTGGTTCACCAACGGAGACCTTGTTACGACTTTTACTTCCTCTAAATGACCAAGATTCCGAAAGCAGATCGGAAGAGCGTCGTGTAGGGAAAGGGGGGAGC
+
GGGGGGGGGGGGGGGGGGGGGGGGGGGGGGGGGGGGGGGGGGGGGGGGGGGGGGGGGGGGGGGGGGGGGGGGGGGGGGGGGGGGGGGGGGGGGGGGGGGGGGGGGGGFGGGGGGGGGGGGGGGGGGGGGGGGGGGGGGGGGGGGGGGGGGGGGGGGGGGGGGGGGGGGGGGGGEFGGEGGGGDGGGGGGGGGGGGGEGGGGGEGGGGGGGGGGGFGFGGFGFFGGFFFFFFFFFFGFFFFGFGFFGGFFF:FFFFFFFA?FFFBFFFF=7?BFFFFF?99?>9B::ABFFF??(((#####
@M06045:235:000000000-JCY5N:1:1101:3143:9557 2:N:0:CTCAGA
GGTAGCGCTGCGTTCTTCATCGATGCCAGAACCAAGAGGTCCGTTGTTGAAAGTTTTGACTTATTCAGTACAGAAGACTCAGATGGGCCATACAATGCAATAGTTTGGTTTACCTCCGGCGGGCGCCCGCGAGGGCCGAGGGGCTCCGGGCAGGACCCGGGCCGCCCGCCGAAGCAACGGTGAAGGTAACGTTCACAATGGGTTGTGAGTCTTGCAACTCTGTAATGATCCCTCCTCTGGTTCACCAACGGAGACCTTGTTACGACTTTGACTTCCTCTAAATGACCAAGATTCCCCGCTA
+
:DC@9CCEG@CF@FCFF9FGFD,,C,C<FFEEF<CE8,CFCEF6C@CDG,C9@FECF8CGGCFFD,@FFFGF@EGGG@FGC@@@,,BFFGFFGGGC?8FFGGGFCAFDG@FCGFFC4+>CC>FC7EGGDD@FEE:<B7*3CEDE*>C*CCC*1BCFBE=EC8:3*:E8?8C>C8:@E8C*;*8++<8:FC8FFCF+003:F6<E5/2?+2*27C4*7DC7:70***16*.)7@)0*)/))20?*:D=:5)9>79F:)=>44<)(,(.8=))69A)--.6--662)52:0(.,))6)#####
@M06045:235:000000000-JCY5N:1:1101:22874:9563 2:N:0:CTCAGA
GGTAGCGCTGCGTTCTTCATCGATGCGAGAGCCAAGAGATCCGTTGTTGAAAGTTGTATTTTGAATTAAGTATTCATAATATGTTTCAGACAAAATCACTAAAGTTCTGAGTAGATATAAATCCCAAAGGTGACCACACGGCTTTTGACAGCCGGCAGCCCCCAGAGAGATGACATTGCACACAAGGTGGATATGGATTTTTGAAAGTGCCATAAAAACACTTGATTATGAATGATCCTTCCGCAGGTTCACCTACGGAGACCTTGTTACGACTTTTACTTCCTCTAAATGACCAAATGAT
+
GGGGGGGGGGGGGGGGGGGGGGGGGGGGGGGGGGGGGGGGGGGGGGGGGGGGGGGGGGGGGGGGGFGGGGGGGGGGGGGGFGGGGGGGGGGGGGGGGGGGGGGGGGGGGGGGFGGGGGGGGGGGGGGGGGGFGGGGGGGGGGGGGGGGGGGGGDGGGGGGGGGGGGFGGFGGGGFGGGGGGGGCGFGEGGFDGGGCGFGFGG7CFFE@FGGGFDFCFGGGD:FGGFFFFC?FFFFCFABFGGGFGDC5FFGFFFFFFF?BFF1687FFF)/3;66<AADAFFFFB<2)6>92A??0#####
@M06045:235:000000000-JCY5N:1:1101:22983:9601 2:N:0:CTCAGA
GGTAGCGCTGCGTTCTTCATCGATGCCAGAGCCAAGAGATCCATTGTTGAAAGTCTTGATTTATTTTGTTTTGTACTGACATGACTTCTAATGCAAAGGGTTTTGTGGTTGTCCCGTCCGGCGGGTTGCCCCGCCGGGGGGAGTATAAAAGGTGCTCAAAGTGCAGGGTATACGCATCACGCCGGGGCGCGAATTGTTAATGATCCTTCCGCAGGTTCACCTACGGAAACCTTGTTACGACTTTTACTTCCTCTAAATGACCAAGATTCCGATAGTAGATCGGAAGAGCGCCGTGGGTCTT
+
GGGGGGGGGGGGFGGGGGGGGGGGGEGGGCFFGGGGGFFGGGGGGGGGGGGGGGFGGGGGGGGGGGGGFGGGGGGGGGGGGGGGGGGGGFGGGGGDCGGGFGGGGGGGGGGGGFG@FGGG7FGGGGGGGDGGGCFGGDGGGGGCG?C9CGGGGGGGGGGGGGGFGGGGGGGGGGGGGGGGEFGGGGGECCC5>E>EGGGGFC7CCGG=9FDGGGFGFFFGGGGGGFDFFFFFFFFG@F35DCGFG7>8FFGFFAFDFFFAF?FF079@FBBBFF?F<96):<6(3(4:2>(-(,4(#####
@M06045:235:000000000-JCY5N:1:1101:8538:9623 2:N:0:CTCAGA
GGTAGCGCTGCGTTCTTCATCGATGCTGGAGCCAAGAGATCCGTTGTTAAAAGTTTTGACAGTTCGCTAAGAACACTCAGGAGTATCGTCGGGTTCGAAAACAGAGATTCTGATGAGACCGGCGGGCACCCTTGCGGGCGCCGCCGAAGCAACAGGTATAATAGTTCACAAAGGGTAGAGAGTGTAGTACTCAGTAATGATCCCTCCGCTGGTTCACCAACGGAGACCTTGTTACGACTTTTACTTCCTCTAAATGACCAAGATTCCGGCATGAGATCGGAAGAGCGTCGTGTAGGGGGCG
+
GGGDG8FGCFGGGGGGGGGFAEFEFFGGGGGGGFFGGGFGGFGFFCF@FFEGGAFFFFGFGFFDFGGEFGGGG<FEC=FGGGGGGGFGFFFGGD@FGGGG7DFFFFC?DFEEFEBFFFGDGGCF7FEFEGEGFEDGCGEE7CC88:5CE5<FCFGGFC7CGGGGCCCFGGGGGGE8FEFGG8+AACGFF:CGFGFGGGGGCFFFGGGGGGGG0CFGFFFF3DD*)7@76<AFFFFGFDFEFFCFGG7F***0849>=*5>BB:B4:7?E;B>B2).),4<(80(.4931;(8?<47#####
@M06045:235:000000000-JCY5N:1:1101:11492:9638 2:N:0:CTCAGA
GGTAGCGCTGCGTTCTTCATCGATGCCAGAACCAAGAGATCCGTTGTTGAAAGTTTTGATTCATTGTGTAATCACTCAGAGAGGCCAAAAATTCAAGAGTTTAGTGGTCCTCCGGCGGGCTACCCCCTGAAGGGCTCCCCGCCGAGGCAACTGACTAGTTCGTTCACAAAGGGTTGGGAGTTTTGCAACTCTGTAATGATCCCTCCGCTGGTTCACCAACGGAGACCTTGTTACGACTTTTACTTCCTCTAAATGACCAAGATTCCGTGCCTAGATCGGAAGAGCGTCGTGTAGGGTAGTT
+
GGGGGGGGGGGGGGGGGGGGGGGGGGGGGGGGGGGGGGGGGGGGGGGGGGGGGGGGGGGGGGGGGGGGGGGGGGGFGGGGGGGGGGGGGGGGGGGGGGGGGGGGGGEGGGGGGGGGGGGGGGGGGGGGGGGGGGGFFGGGGGGGGGGGGGGGGGGG9FFGGGGGGGGGGFGGGGGGGGGGGGG969CFFFGGGGGGGGFFFGGGGGGGGGGGGFFGBFGGGGG3958F?<<=?FEFFB@FGCGFFGF=@FCF=A?AFFFFFB?FFFFF@??F2:?AA6:??(((,43469??7ADB#####
@M06045:235:000000000-JCY5N:1:1101:21925:9676 2:N:0:CTCAGA
GGTAGCGCTGCGTTCTTCATCGATGCCAGAACCAAGAGATCCGTTGTTGAAAGTTTTGACTTATTCAGTACAGAAGACTCAGAGAGGCCATACAATGCAATAGTTTGGTTTTCCTCCGGCGGGCGCCCGCGAGGGCCGAGGGGCGCCGGGAAGGACCCGGGCCGCCCGCCGAAGCAACGGTTTAGGTAACGTTCACAATGGTTTGGGAGTTTTGCAACTCTGTAATGATCCCTCCGCTGGTTCACCAACGGAGACCTTGTTACGACTTTTACTTCCTCTAAATGACCAAGATTCCCTTAAA
+
GGGGGGGGGGGGFGGGGGGGGGGGGGGGGFGGGGGGGGGGGGGGGGGGGGGGGGGGGGGGGGGGGGGGGGGGGGGGGGGGGGGGGGGGGGGGGGGGGGGGGGGGGGGGGGGGGGGGGGGGGGGGGGGGGGGGGGGGGGGGGGEGEGGGGGGGGGGGGGGGGGGGGGGGGGGGGEGGGGGGCEGGGGGGGGGGGGGGGGGGGGGGEGGGGGGGGGFGFGFFGGGDFFFF?ADFFF@GFEFDCFGFGGGFEDDEFFF<FF<9ADFFFFBEFAFFFBA>BBBFB<B2<<3:8?1>)4<)#####
@M06045:235:000000000-JCY5N:1:1101:27243:9678 2:N:0:CTCAGA
GGTAGCGCTGCGTTCTTCATCGATGCCAGAACCAAGAGATCCGTTGTTGAAAGTTTTGACTTATTGTATAAGTTACTCAGAGAGGCCAATGATAACTAAGAGTTTCGGTCCTCTGACGGGTTGCCGGCCCGGGGGCCGGCGCGGCCCCGGTGGGGGCCACCCGCCGAAGCAACGGTGAGGTAGGTTCACAATGGTTGGGAGTTTTGCAACTCTGTAATGATCCCTCCGCTGGTTCACCAACGGAGACCTTGTTACGACTTTTACTTCCTCTAAATGACCAAGATTCCGGACCAAGACTATC
+
GGGGGGGGGGGGGGGGGGGGGGGGGGGGGGGGGGGGGGGGGGGGGGGGGGGGGGGGGGGGGGGGGGGGGGGGGGGGGGGGGGGGGGGGGGGGGFGGGGGGGGGGGGGGGGGGGGGGGGGGGGGGGGGGGGGGGGGGGGGGGGDGGEEGGGGGGGG5CGGGGGGGGGD>CEGGGGGGGGGGGGGGGGFGCGFGGGGGDGGGGGGGGGGGGGCGGGFGFG7:7CCGC>BFF:;BF?@CFFF@<CD))1CFF?G?FBF?>EB<ABFAA<=FBD<>DDA24)4?F1:)-4<:9BF6?((.#####
@M06045:235:000000000-JCY5N:1:1101:14533:9690 2:N:0:CTCAGA
GGTAGCGCTGCGTTCTTCATCGATGCCAGAACCAAGAGATCCGTTGTTGAAAGTTTTGACTTATTCAGTACAGAAGACTCAGAGAGGCCATACAATGCAATAGTTTGGTTTTCCTCCGGCGGGCGCCCGCGAGGGCCGAGGGGCGCCGGGAAGGACCCGGGCCGCCCGCCGAAGCAACGGTTTAGGTAACGTTCACAATGGTTTGGGAGTTTTGCAACTCTGTAATGATCCCTCCGCTTGTTCCCCAAAGGAGACCTTGTTACTACTTTTACTTCCTCTACATGACCAATATTCCCGCTTT
+
CAFGGGEGG7FF;@FFGFEFEEFGAFGFGFFGGG<EEAFGCGG<E@BFGCFGGCF<@C:CF<FFEFFGECFFFGGGEFFF@FCEFEGEGG<FFFGGFGCFDGGGGGE7FF<CFEGCFECCCF7FCGCC=:CF7CE@FCG88**BCEGGDEC7EE6E>CGEEG>EGGGG>EG>C8:8<CCEEGG+9<@9?CGCFC:::@C@CCFGD55C:**;****/**02::7**1//::FFFF357).0:>*9D5).)9)..>(475-)))))-*16<A<<A<<4::<)-65))().))6<2))#####
@M06045:235:000000000-JCY5N:1:1101:24709:9704 2:N:0:CTCAGA
GGTAGCGCTGCGTTCTTCATCGATGCTGGAGCCAAGAGATCCGTTGCTGAAAGTTTTAACAGTTCGCTTAGAACACTCAGAAGTAACGTCGGTTTCAAACTGAGAGACTGTAACACCGGCGGGCACGCCCGGAGGCGCACCGCCGAGGCAACTAGGTATAAAGGTTCACAAAGGGTTATGAGCGGTAAACTCGGTAATGATCCCTCCGCTGGTTCACCAACGGAGACCTTGTTACGACTTTTACTTCCTCTAAATGACCAAGATTCCGTCGGAAGATCGGAAGAGCGTCGTGTAGGTCGGC
+
GGGGGGGGGGGGFFFGGGGGGGGGGGFGGDGGGGGGGGGGGGGGGGGFGGGGGGGGGGGGGGGGGGGDGCGGGCGFGGGGFGFGGGDEFFGGGGGGGGGGGGGGCGGGGGFFGDFFGEEGGGEGGGGGGGEFEGGEEE7CGGGGGGDEEGGGFGGG?FGFFGG?+CFGGGFGFGGGFGGGFGGGGGGGCGGGGGGGGGGGDFGGCFEGGG5<DD4CFGGG<GDGGFF>?ADFFFF<:75>>FGFDC>?FFCFB>4)8=2?BBF<49@??:0;FFB?<>F?0(1031>9?>;?((-8#####
@M06045:235:000000000-JCY5N:1:1101:18227:9707 2:N:0:CTCAGA
GGTAGCGCTGCGTTCTTCATCGATGCCAGAACCAAGAGATCCGTTGTTGAAAGTTTTTACTTATTGAATAAGTACTCAGAGAAACAATAATAACAAGAGTTTGCGTTCTTCCGGCGGCGGCAGAGCCGTCCGCCGAAGCAACGGGTTCGTTCGTTCACAATGGTTTTAGAGAGTTATACTCGCTAATGATCCCTCCGCTGGTTCACCAACGGAGACCTTGTTACGACTTTTACTTCCTCTAAATGACCAAGATTCCGCGCGTAGATCGGAATAGCGTCGTGTAGGGAAGGGGTGTAGGACG
+
GGGGGGGGGGGGGGDGGGGGGGGGGGGGGGGGFDGGGGGGGGGG<FFFFGGFGGGGGGGGGGGGGGGGGGGGCGGGGGGGGGGGGGGGGGFGGFFGGGFGGFGGGGGGGGGGGGGGGCGGGGGGGGGGGGDGGGGDCEFFGGGGGGGGGGGGGE6FFGECFGFGGGGGGGGGGGGGGCGGGGGGEEGGGGGFGFGGGGGGDGGGGGGGFDDD5DEF>FGFFF7FGFEFF>FFBFFFFBFFGGC677>F?)*)0:?D@>>>1921(475>F0()-61:?B6:124A:(:(((,((()#####
@M06045:235:000000000-JCY5N:1:1101:7965:9714 2:N:0:CTCAGA
GGTAGCGCTGCATTCTTCATCGATGCTGGAGCCAAGAGATCCGTTGTTAAAAGTTTTGACAGTTCGCTAAGAACACTCAGAAGTATCGTCGGGTTCGAAAACAGAGATTCTGATGAGACCGGCGGGCACCCTTGCGGGCGCCGCCGAAGCAACAGGTATAATAGTTCACAAAGGGTAGAGAGTGTAGTACTCAGTAATGATCCCTCCGCTGGTTCACCAACGGAGACCTTGTTACGACTTTTACTTCCTCTAAATGACCAAGATTCCGCCGCCAGATCGGAAGAGCGTCGTGTAGGAAATC
+
[truncated: 44,072,399 more chars]
