# Supplementary material for: Effect of marigold (Tagetes erecta L.) on soil microbial communities in continuously cropped tobacco fields
Source: Sci Rep. 2022 Nov 16;12:19632. doi: 10.1038/s41598-022-23517-x (PMC9668846; doi:10.1038/s41598-022-23517-x)
Supplement: Supplementary file 8 — Supplementary Information 8. [file 41598_2022_23517_MOESM8_ESM.fq]

@M06045:235:000000000-JCY5N:1:1101:11162:1108 2:N:0:TACAGC
ACTTGAGGACTACACGGGTTTCTAATCCTGTTCGCTCCCCATGCTTTCGCTCCTCAGCGTCAGTTAATGCCCAGAGACCTGCCTTCGCCATCGGTGTTCCTCCTGATATCTGCGCATTTCACCGCTACACCAGGAATTCCAGTCTCCCCTACATCACTCTAGTCTGCCCGTACCCACCGCAGATCCGGAGTTGAGCCCCGGACTTTCACGGCAGACGCGACAAACCGCCCAAGAGCTCTTTACGCCCAATAATTCCGGATAACCATTGCGCCCGTAGTATTAACGCGGCCGCGGGCACGNG
+
ABCFGGGGGGGGGGGGGGCFGGGGGGGDFGFGGGGGGGGGGGGGGGGGGGEFGGCGGGGEGGGGGGFEFGGGGGGFGFGGGGGGGFGGGGGFGGFGFGGCEGF8EG,EFGFGGCEGGCEGGGFDF::FFDFFGEFGGGGECFGGGGC8E8DFGABFGAFFCDEGA;AFCE8BBECEECDE>:E6@FGE>CE6CEC:F5EGGGGGGGG7=65CD5DF75)2/)/;7F37))0)3(.)1<:?8B=5*/)/9*)/*29*2;07)67(),-66...(((((--)4)).,110(-(-(((498(##
@M06045:235:000000000-JCY5N:1:1101:16936:1114 2:N:0:TACAGC
ACTTGAGGACTACTAGGGTTTCTAATCCTGTTTGCTCCCCACGCTGTCGCGNCTCAGTGTCAGTAACTGCCCAGCAGGCCGCCTTCGCCACCGGTCTTCCTCCGGATCTCTACGCATTCCACCGCTACACCCGGAATTCCGCCTGCCCCTACAGCACTCTAGTCTGACAGTCGGCACGGCCGCCCCGGGGTTGAGCCCCGGGCTTTCACCACACCCTTATCAGACCACCTACGCGCCCTTTACGCCCAGTGATTCCCGACAATCCTCGCACCCCCCGTATTACCCGCGCCGCCGGCCCCNC
+
ABCC9,FFGGGGGGFGFF,FFFDFGGGGGGGEFFFGFGGGGGEGEGGFDD@#:CDDDCEFFCEEGCF,C<8F8FEEFC@FFEGEEGGGGGGGGGEEDFGG?9FCEC::<<?FF=FEEGGGGGGGGDC:,4AFFCBFFDFG8CC78EGGF6=DBEFFGCG,AEFGGF9@,:>ECGGDCCC5B:*/8CEGGGGE>68<CC=88*8*;2<00+0:F<*/*8**2:***12977F/(().0055)*9*/95*/2*==:@?)73<>(),(-562)05:9(4(,((()4-(-(76((((((4(4(##
@M06045:235:000000000-JCY5N:1:1101:18680:1122 2:N:0:TACAGC
ACTTGAGGACTACTGGGGTATCTAATCCCGTTCGCTCCCCTAGCTTTCGTGNGTGAGCGTCAGGTACAGCCCAGGTGGCCGCCTTCGCCACTGGTGTTCCTCCGGATATCTACGCATTTCACCACTACACCCGGAATTCCACCACCCTCTGCTGCCCTCAAGCCCAGCAGTATCGGACAACCCCTCCCGGTTGAGCCGAGAGATTTCATGCCCGACTTGCCAGACCGCCTGAACACGCTTTACGCCCAATAAATCCGGACAACGCTTGCCCCCTACGTATTACCGCGGCTGCTGGCACCNT
+
ACCGGGGGGGGGGGGFGGGCFGGGGGGGGGGGGGGGGGGGG<FGGGGGGGF#,:C<FFG:FCGGGGGGGGGGGFFGGGGGGGGGGGGGGGGGGGGGGGGGGGGGGGCCFGGGGEDEGCGGGGGGGGGGGGFGGGGGGCFAFGG8CGGGGFGGCEFGF8EDFFFBFGFCGGGCFGGDDGEGGGGGGGGGG5B*>8EFGDGGGE*>A79FFFCECGGGGF7A4CCFGGGGFBFF27F5)<D3>49DGC:C*>6??GFF97?@BF0((,,48F@596((,82),4<<66((70,,2:20()(##
@M06045:235:000000000-JCY5N:1:1101:15063:1149 2:N:0:TACAGC
ACTTGAGGACTACTAGGGTTTCTAATCCCGTTTGCTCCCCTAGCTTTCGCGCCTCAGCGTCAAGAACAGGCCAGGTAGTCGCCTTCGCCACTGGTGTTCCTCCCGATATCTACGCATTTCACCACTACACCGGGAATTCCACTACCCTCTCCTGCCTTCGAGTCGACCAGTATCTCGTGACCCTCCCCAGTTGAGCCGGGGGCTTTCACACGCGACTTTAACGACCGCCTGCGCGCTCTTTACGCCCAGTAAATCCGGACAACGCTTGCCCCCTACGTATTACCGCGGCTTCGGGCCCCNA
+
@BCGD<EDFEF@EGGGGGCFEFGG<FFGGGFGFFFGGFGEFD@FGFGG@BFGGGCC<DFFGFE9EFFGFGGGGGFEGGGGGG:BGGFGE@FCEFGGGGGG9FGE@FC:CGF5?FGCCFGGFGF=FGFECCFCGD@FGFCF9FGDE,@=FDGFF8D8GEGFC,@8>+3+8DD9DF,EFC68BFGCDEGE,@@?>C6FF8CCEC5:;CFDCCC=3)2/)0**::5CG319>>>@>08B))*9@*1*/157*0*0*2*)3503732(4,(3:)6<;214(.,.444)(,(,(-(.(,4((,(##
@M06045:235:000000000-JCY5N:1:1101:10956:1160 2:N:0:TACAGC
ACTTGAGGACTACTCGGGTTTCTAATCCCGTTTGCTCCCCCAGCTTTCGCGCCTCAGCGTCAGTTACTCCCCAGGCAGTCGCCTTCGCCACTGGTGTTCCTCCCGATCTCTACGCATTTCACTGCTACACCGGGAATTCCACTGCCCTCTAGAGCACTCAAGCTCAGCAGTATCGGAGGCACTCCCGGAGTTGAGCTCCGGGTTTTCACCCCCGACTTACCACGCCGCCTACACGCCCTTTACGCCCAATACATCCGCACAACACTCGCCCCCTACGCATTACCGCGCCTGCTGGCACCNC
+
8BCG9FEGGC@FEGGEGGC7CGGGGFFFGGGGGGGGGGCFCFFFGFGF,C::F@CF<FCFGGC@FGF9FGECE7CDFGCFG:FGDGGGC?CF,CFFFFFFFEDB>ED78@,<FGGE@FAFCFFGGFAFGGGEGFGCFGEGCFFGC8F,@@DGGGGCFFF8EC9@EE,DF8,,@ECGGCCEGG,<D8EE55BF?F86,>EGDGED*/<EFC7*8/5DC3CADF*C:39D:BEF?8)5071)9***9/>DG2997**)-)-)0(4(,)2165@:>016:((3:<AF(70-(-((..,:(5(##
@M06045:235:000000000-JCY5N:1:1101:22799:1183 2:N:0:TACAGC
ACTTGAGGACTACCAGGGTTTCTAATCCCGTTTGCTCCCCTGGCTTTCGCTCCTCAGCGTCAATGCCGGCCCAGGATGCCGCCTTCGCCACCGGTGTTCCTCCAGATATCTACGCATTTCACCGCTACACCTGGAATTCCGCATCCCTCTCCCGGATTCAAGCCATCCAGTATCGGATGCAGTTCCCAGGTTAAGCCTGGGGATTTCACATCCGACTTAGTTGGCCGCCTACGAGCCCTTTACGCCCAGTAATTCCGAACCACGCTTGCCCCTCCCGTACTACCGCGGTCGCTTGCACCNG
+
ACCGGGGGGGGGGGGGGGGGGGGGGGGGFFFGGGGGGGGDG@DGFGGGFG@@GFGGGGGGGGGGEFGGG+@FGGFE,6FGGGEEGGGGGGGGGGE=FGGGEFG8EFFGD9FCFGE7FGGGGGFGGDEEG<BAFGGGGGGGEG@>CEFDGCDGGG7EEEG;C@FG>FF68EFGEEE@*@8EC<EDGGGCCBCFD?DGGG68@C*45<BCFFFGGG:DCEFFCF72*;CDFBB467D>5@F@FFF>7C)590**9*9B:>1>)34(((442)95(-(4(4((-.6(,-,(((,-(((4),,##
@M06045:235:000000000-JCY5N:1:1101:22919:1213 2:N:0:TACAGC
ACTTGAGGACTACCCGGGTTTCTAATCCTGTTTGCTCCCCACGCTTTCGCACCTCAGCGTCAGTACCGGGCCAGTGAGCCGCCTTCGCCACTGGTGTTCTTGCGAATATCTACGAATTTCACCTCTACACTCGCAGTTCCACTCACCTCTCCCGGACTCGAGACTCTCAGTATCTAAGGCAGTTCTGGAGTTGAGCTCCAGGATTTCACCACCGACTTAAGAGTCCGCCTACGTGCGCTTTACGCCCCGTGTTTCCGAGCAACGCGAGCCCCCTTCGTATTCACGCGTCTCCTGGTCCCTG
+
CCCFFGGFDFGFGGGGDG:@CDFG9F@AFAAFF@AFGCEGGGEEGECF@FFGF,CECEGFFGCDFGFEGGDC:DFG9FGFEGFB4=D:@7FEE,?EGEGFE9<F7FCGGGCAF@G<BFGGGF,<FFCFGG9F+@CCGFC,EF,D8DFEF9EGG7CEGCF633@:9:,DFC7E>E,5,,>6,5@CGF,>?,?,2,>B,DF,154CCFC,10**:?DGD>+8+:*;C7*::5);26)8857))/*/*/8/)<)))*8=1>-))32(-(-((07739(.4:?B:)-.281((-(3<?4.6)(##
@M06045:235:000000000-JCY5N:1:1101:18205:1220 2:N:0:TACAGC
ACTTGAGGACTACCAGGGTTTCTAATCCGGTTCGCTCCCCACGCTTTCGCACCTGAGCGTCAGCACCGTGCCAGTCCACTGGTTTCCCCCTGGGTGTTCCTGCCGATCTCTACGCATTTCACCACTACACCGGCAATTCCGTGGACCTCTCACGGGCTCGAGCCGTGCCGTATGAGGTGGCATCTCTCAGTTAAGCCGAGAGCTTTCACACCCCACGTTCACGGCCGCCCGCGTGCGCTTTACGCCCAGTCAATCCGGACAAAGCTTTGCTCCTCTGTCTTACCGCGTCTGGTGGCACCCG
+
CCCGGGGGD@EEFFDC@FFFFEGGGGGFGGCFGEE7C:FEGGGGGCFGGGGGGG?F<E:FFGGFGGFEGGEGAFFF8?<EEFFGGFCGGGGGFDFFGGDGGGGGEEECFGGGGGGGG7?FED,FFGGGFGGGECGD@AABF:DCEFGFFCFGGGCCEB;CE:EGEG*6D:B8EGFAFGGGFCFG7AFGF?;B;,<BCC5**=80AFCFFFC7CDDCC5*=<7<3DGGGD))89>7:5)))<FF<CDBDF7@*=CBF05,)58((.4).2@**5(4A?:5<<)6:?0(,,(2(.((1()-##
@M06045:235:000000000-JCY5N:1:1101:8906:1263 2:N:0:TACAGC
ACTTGAGGACTACCCGGGTTTCTAATCCCGTTCGCTCCCCTAGCTTTCGCGCATCAGCGTCAGTGTCAGCCCAGCAACCCGCCTTCGCCGCAGGTGTTCCTCTCGATATCTACGCATTTCACCGCTACACCGAGAATTCCAGTTGCCCCTTCTGCACTCTAGCCCCGCAGTATCGGCTGACCTTTCCGGGTTAAGCCCGGAGATTTCACAGTCGACTTGCGGTGGCTGCCTACGCGCCCTTTACGCCCAGTAAATCAGAACAACGCTTGCTCCCCCCGTATTACCGCGGCTGCTGGCACTC
+
CCCFGGGGGGGGGGGGGG@FG<<FGFFGGG@FG:C,EFGGGFCC@FCCEG:F+BF8FFGGG>EFFGGGGFCFECF<FFFFGGGGGGFEGEG+>FA?FGAF,5,B:E?=FFB<ED>FFEFCFCGGD+>@5,DFFGE7,DFGGCGGFFFGGGFGCCFGF,@9D@DE6C5C5CEGGG>**DEFGGCAFCFG8541199,5CCG58*=ECFGGGGFF*193>**)7>))9*95>F6(,5<).)..71?C9)935/0*:09)1)*.33190(2(796)-,(40-4:26<A<>039;9?028((.##
@M06045:235:000000000-JCY5N:1:1101:12822:1265 2:N:0:TACAGC
ACTTGAGGACTACACGGGTATCTAATCCTGTTTGCTCCCCACGCTTTCGTACCTCAGCGTCAATACGTGTCCAGTTAGTCGCCTTCGCCACTGGTGTTCTTCCGAATATCTACGAATTTCACCTCTACACTCGGAATTCCACTAACCTCTCCACGATTCAAGCGATGCAGTCTTAAAGGCAATTCCAGAGTTGAGCTCTGGGCTTTCACCTCTAACTTACAAAGCCGCCTACGTACGCTTTACGCCCAGTAATTCCGAACAACGCTAGCCCCCTCCGTATTACCGCGGCTGCTGGCACCAG
+
CCCGGGGGGGGGGGGGGGGGGGGGGGGGGGGGGGGGGGGGGGGGGGGGGGGGGGGGGGGGGGGGGGGGGGGGGGGGGGGGGGGGGGGGEFGGGGGGGGGGGGGGGDEGGDGGGGGGGGGGGGGGGGGGGG9EFGGGGGGGGGGGGGGGGGGFGGGGGGGGGGGGEFEGGGGGGGGGGGGGFGGGFFGGGGGFDFFFA6AFGGGGGGGGGDFGGGGGCCGFGGGGGGDGEEDFFF4FFEDFFFFDDGFD4>6:A+:CEFDFF@@9;?:2???>99?1;?FF224461,0(4;0))(437(##
@M06045:235:000000000-JCY5N:1:1101:13865:1275 2:N:0:TACAGC
ACTTGAGGACTACCAGGGTTTCTAATCCTGTTTGCTCCCCACGCTTTCGAGCCTCAGCGTCAGTTACAGTCCAGAGAAGCGCCTTCGCCACTGGTGTTCTGCCTAATCTCTACGCATTTCACCGCTACACTAGGAATTCCCTTCTCCTCTCCTGCACTCTAGACTGCCAGTTTGAAATGCAGCACTCAGGTTAAGCCCGAGTATTTCACATCTCACTTAAAAATCCGCCTACGCTCCCTTTACGCCCAGTAAATCCTGACAACGCTCGCCACCTACGTATTACCGCGGCTGCTGGCACGGT
+
CCCGDFGGFGGGFG@EFCC<FFCDFGGGCF<C@FFFDGDFFEEGGGGGG@GC@FF@FFGGG7@@CEFG9CFA<EDF8EEEFGGGF@FCE7=FF@:,ECGF,?FFAFG9@5EEGGGGD7FFFCFGCGC=FFECFGFAC<FFF9FFFGFGFGGGGGGGGCFFGGFFF83@F8FCFFFGGGGF9,6@D8EFE?EC,@,93DEC6EGFFGGGGDFF>++55BB9C7**009DA>BFDF>BE);;?@8<C7.:C8F+:@FA)0);=C726((,(087:?FFB:<DFF69(49171(3)).1(5(##
@M06045:235:000000000-JCY5N:1:1101:17837:1291 2:N:0:TACAGC
ACTTGAGGACTTCTGGGGTATCTAATCCCGTTCGCTCCCCTGGCCTTCGCCCCCGAGCGTCAGGTGCCTCCCATGACACTGCCTTCGCCTTTGGTGTTCCTCCGGATCTCTACGCATTTCACCGCTCCACCCGGACTTCCATGTCCCTCTGAGGCCCTCCAGTCTGGCCGTCTTGCAGGTCCTCCGGCAGTTAAGCCGCCGACTGTCCCCTCCAACGCTCCAGACCGCCTGCGGGCGCTTTACGCCCAGTAACTCCGGACAACGCCCGCCCCCTACGCCTTAGCGCTGCTCGTGGCCAGCC
+
CCCGGGCFFG,EFF,6C7F@DGGCAEDCFEFEFFC7ECDEFG8FEFGGDE@C:F+@@@F@@F:FFFGGGFFEF,CFC99=EFF,A==?FFGGGGGGGGGG<CF:7+CECEFEEFGG::EFCFGFFFCFCGGGGG7>FDFGGGGGF=D3DD?EFFFFCFF::8EGEA,@C*34DDF7@>8DD6CCD:1B8>FG,<FDE:5BC=*8*3A695*/2;6FG>*8C69759)C)70<1>BE5>9B:**9DC)/92*97*16(0(..((-2((,(.07132:?((2:?))-(-(-)4(4((((((##
@M06045:235:000000000-JCY5N:1:1101:21461:1330 2:N:0:TACAGC
ACTTGAGGACTACCAGGGTATCTAATCCTGTTCGCTCCCCACGCTTTCGCTCCTCAGCGTCAGGTAAGGCCCAGCAAGCCGCCTTCGCCACCGGTGTTCCTCCTGATATCTGCGCATTTCACCGCTACACCAGGAATTCCACTTGCCCCTACCTACCTCTAGCCGGCCCGTATCCACCGCAGACCCGCAGTTAAGCTGCGGGCTTTCACGGCAGACGTGACCAGCCACCTACGAGCTCTTTACGCCCAATAATTCCGGACAACGCCTGCGCCCTACGTATTACCGCGGCTGCTGGCCCCAA
+
CCCGGGGGGGGGGGGGGGGGGGGGGGGGGGGGGGGGGGGGGGGGGGGGGGGGGGGGGGGGGGGGGGGGGGGGGGGGGGGGGGGGGGGGGGGGGGGGGGGGFGGGGGGGGGGGGGGGGGGGGGGGGGDGGFGGGGGGGGGGGGGGGGGFGGDGGGGGFGGGGDGFGGGGGGGGGGG;EGGD:CEGGGGG85;FCEFCFFFEGCGCFGG7@FC*)9*9CF*5CFDCFG4<F>@FF<5<>?FFF47/7D33>FFFFGFF(5(8>:B>3(41..7<;B(36:242)).(4-(9B9<BF?B0<(##
@M06045:235:000000000-JCY5N:1:1101:12850:1342 2:N:0:TACAGC
ACTTGAGGACTACAAGGGTATCTAATCCCGTTTGCTACCCTAGCTTTCGCGCCTCAGCGTCAAGAGCAGGCCAGAAAGCCGCCTTCGCCACTGGTGTTCCTCCCGATATCTACGCATTTCACCACTACACCGGGAATTCCGCTTCCCTCTCCTGCCTTCGAGTCGATCAGTATCGAGTGACCCTCCCCAGTTGAGCCGGGGGCTTTCACACTCGACTGGAACGACCGCCTGCGCGCTCCTTACGCCCACTAAATCCGGACAACGCTAGCCACCTACGTATTACCCCGGCTGCTTGCACCGT
+
C@@FEGGGGGGGGGGGGGEC8FGFGGGFGGGGGGCFFGGGFGFGGGGFGGCEGGGGGGGCE@FGGGGGGGGGGGGGFGGGGGGGGGGGGGGGGEGFFGCGGGGGEFF@CGCGGDFGCGGGFGGGGGGGFGGGGGGGCCFGFGGGG8DGG88EDDF8EAE88BFGGE8ECGGGEFC:DFGG9AFGGEEGGGGCB9E?FGEG5EEEFGGGCFF65*;CC)*.8FCGGGGDF3>;09@>5:)9@??*>DEC**0)02=),0(071319827>4*8((48?1<2:>F2(((4(,4(,)42)4(##
@M06045:235:000000000-JCY5N:1:1101:18780:1365 2:N:0:TACAGC
ACTTGAGGACTACTAGGGTATCTAATCCTGTTTGCTCCCCACGCTGTCGCGCCTCAGCGTCAGCAACAGCCCAGCAGGCCGCCTTCGCCACTGATGTTCTTCCCGATCTCTACGCATTCCACCGCTACACCGGGAATTCCACCTGCCTCTACTGTGCTCTAGCCTGACAGTCTAGAAGGCAGCCCTGCGGTTAAGCCGCAGGATTTCACCCCCTACTTATCAGGCCGCCTACGCGCCCTTTACGCCCAGTGATTCCGGACAACGCCTGCACCCTACGTATTACCTCCGCTGCTGGCACCGA
+
CCCGGGGGGGGGGFGGGGG8EF,EFGGFFFGGGGGGGGGGGGEGGCGFFGDGF7FFGGGGGFGGFFGGGGGGDFGGGGGGGGGGGFGGE:FEFGFGGGGGGGGGGEEGGFGGGGGDFGGGCFGGCF77EFGFGGCEGFFCFEDFEGDGGGCFG?EFF,@>EEFGAGEG9:@E;D;:FECFFC8E5@DFECGGDD,?>EGD=ECC9?FGGG<*:7<5>FFFFGG<FD5>:8>5195;BD5?F=6*9>B*9*****99:B07)3821(4((7741431(226?4)4))(--(-()58<:<(##
@M06045:235:000000000-JCY5N:1:1101:14768:1374 2:N:0:TACAGC
ACTTGAGGACTACCCGGGTATCTAATCCTGTTTGCTCCCCACGCTGTCGCGCCTCAGTGTCAGCCATAGCCCAGCAGGCCGCCTTCGCCACCGGTGTTCTTCCGGATCTCTACGCATTCCACCGCTACACCCGGAATTCCACCTGCCTCTACTATGCTCCAGTGAGCCCAGTTCGCACGGCCGACTCGGAGTTGAGCTCCGAGCTTTCACCGCACGCTTAAGCCACCACCTACGCGCCCTTTACGCCCAGTGATTCCGGACAACGCTCGCACCCTCTGGATTACCGCGGCTGCTGGCACTG
+
CCCGGGGGGGGGGGGGGGGGGGGGGGGGGGGGFGGGGGGGGGGGGGGGGGGGGGGGGGGGGGGGGGGGGGGGGGGGGGGGGGGGGGGGGGGGGG@EGGGGGGGGGGGGGGGGGGGGGGGGGGGGGGGGGGGGGGGGGGGGGGGGGGFGGGFGGGACGGGGGGGCECFGGFC>EDEGGGEGGEGGGGGGGDGGFF?FG9CFCEGEEG9?FGFCDGGGGFDBGFGGDFCFFFFFFFFFFBG)5;6>753C3/)/8F*=<F>>E>1?>B8?>>7B1:(-().)).3>4((,34;9B0)4:??##
@M06045:235:000000000-JCY5N:1:1101:10921:1389 2:N:0:TACAGC
ACTTGAGGACTACTCGGGTATCTAATCCTGTTTGCTCCCCACGCTTTCGCGCCTCAGCGTCAGACACGAGCCAGTGAGCCGCCTTCGCCACCGGTGTTCTTCCCAATATCTACGAATTTCACCTCTACACTGGGAATTCCACTCACCTCTCTCGTCCTCCAGCCCATCAGTCTTGAAGGCCATTACCGGGTTGAGCCCGGGGATTTCACCCCCAACTTACCAAGCCGCCTGCGCGCGCTTTACGCCCAGTAATTCCGAACAACGCCAGCCTCTCTCGTCTTACCGCGGCTTCTGGCACCCG
+
,BCFFAEDDFFGGG@F,:;C8CDDGGGGGGGG<FCEGGGGGGG>,FCFC7FGGCFGGGGGDGGG,C,8@7CFFGFGGGGGGGCECBBFGGGGDFFGEGGCGGGGGGDFEF9FGGG,?FGGGA<?FFGGGG<EFDF8<8FEFGAFGC,@FEFFFCFGGGGFGFD8+@,@9,EACFFC69FDFCGG,@FCEE>CC?88D5?CCCEEGGG9CFFEGGDGGFGFDCFFFF37B)7>045@EE<5>****18<99=?*7@9(8(777?(,(496>)5(()46?6(-)-.4-((4((4<472(5(##
@M06045:235:000000000-JCY5N:1:1101:14505:1408 2:N:0:TACAGC
ACTTGAGGACTACACGGGTTTCTAATCCTGTTCGCTCCCCACGCTTTCGCTCCTCAGCGTCAGGTAAGGCCCAGAGAACCGCCTTCGCCACCGGTGTTCCTCCTGATATCTGCGCATTTCACCGCTACACCAGGAATTCCGTTCTCCCCTACCTACCTCTAGCCAGCCCGTATCGAATGCAGACCTGGAGTTAAGCCCCAAGCTTTCACACCCGACGTGACAAGCCACCTACGAGCTCTTTACGCCCAATAAATCCGGACAACGCTCGCGCCCCACGTCTTACCGTGGCCGCCGGCACCCC
+
CCCGGGGGGGGGGGGEGGGGGGGGGGGGGGGGGGGGFEGGGGGGDGGGGGGGGGGGGGGGGEEDFGGGGGGGGGGCFGGGGGDDGGGGEEGCGEGGFFGGFGGGGGG9FFGGGEGEGDEGGGGGGG7EGGGGGDGGGFGFDFD@BD9DECGCDGGGGGGFGFFGFFGDGEEDFD>DC?EGGFGFFDFCGFGGCGGGGGGGGGGGG?F9,=*5CCDDC)*)1+;5CF<C8FAF;@BFD4*9@779*C>D**)9@:@67>?EF<1((,4193@59(3(43((-)6,(((-(,(((-469;(##
@M06045:235:000000000-JCY5N:1:1101:16520:1434 2:N:0:TACAGC
ACTTGAGGACTACACGGGTATCTAATCCTGTTTGCTCCCCACGCTTTCGCGTCTCAGCGTCAGTTGCGTTCCAGAGAGCCGCCTTCGCCACGGGTGTTCTTCCTGATATCTACGCATTTCACCGCTACACCGGGAATTCCACTCTCCTCCCCCACACTCAAGCCCGGCAGTTTCCCCAGCAGACTCTGAGTTGAGCCCAGAGATTTCACTAGAGACTTTCCGAACCGCCTACGCGCCCTTTACGCCCAATAATTCCGAACAACGCTTGCACCCCCTGTATTACCGCGGCCGCGTGCCCCTA
+
CCCGGGGGGGGGGGGC@FEEFGGGGGGGGDFGGFGGGGGGFGEGBCEFGGFEGGGGGGGEEFEGGGCFC@FFFGGGGGGGEGGDFF7FGCFGEF@F+BFG9FGG,,?,F9<9EEGGFGG,CFFCF:@F9EFGCEDDFGGFEGGGGGG9D,@EGGE+@@DFCBFGFG*88E>,DFF6ECEFCFGF:CF,=;=;,2?C6C58:E*;CFGFA97C;DGFG6+1;<D<9<C3@DF??>@D@FDFF6FDGDB<FF4?BGBB0)8>@1(,3?((47FF2(4(-3):>)4)(4(-1((3((,3(4(##
@M06045:235:000000000-JCY5N:1:1101:13462:1449 2:N:0:TACAGC
ACTTGAGGACTACACGGGTATCTAATCCTGTTTGCTCCCCACGCTTTCGCGTCTCAGCGTCAGTCACGTCCCAGCGAGCTGCCTTCGCCATTGGTGTTCCTCCTGATATCTGCGCATTTCACCGCTACACCAGGAATTCCACTCGCCTCTTCCGGACTCGAGCCCGACAGTATCCACCGGCATCCCAGGGTTGAGCCCTGGACTTTCACAGCTGACTTACCGGGCCGCCTACACGCTCTTTACGCCCAATGATTCCGGACAACGCTAGCCCCCTACGTCATCCCGCGGCCTCTGGCACGCT
+
CCCGGGGGGGGGGGGGGGGDGGGGGGGGGGGGGGGGGGGGGGGGGEGGGE7CGEGFGGGGDGGGGGGGFGGGGGGGGFDFDFGEFFGGGGDGGGGG@FGGGGGGGFGFGGGFGGGDFEGEGGGGGGGGGGGGF@FGGGGGGGFFGCEEGDFGGDEGGGGFFCEGFE:E8EDFFG,EGGGGCEEFGGGGGDEFE?:C?FCFGFEGGFGCG?FC*;**0+1+;2>DGGGGD.55.1.5).1*9/*971)**0)/*08*.5(.)1:1(((((85.6(((-<((().(,(((,2(4,),0(5(##
@M06045:235:000000000-JCY5N:1:1101:12535:1480 2:N:0:TACAGC
ACTTGAGGACTACTGGGGTTTCTAATCCCGTTTGCTCCCCTAGCTTTCGCGCCTCAGCGTCAAGGACAGGCCAGGAAGTCGCCTTCGCCACTGGTGTTCCTCCCGATATCTACGCATTTCACCACTACACCGGGAATTCCACTTCCCTCTCCTGCCTTCTAGTCGATCAGTATCGCGTGACCCTCCCCAGTTGAGCCGGGGGCTTTCACACGCGACTTGAACGACCGCCTGCGCGCTCTTTACGCCCAGTAAATCCGGACACCCCTCGCCACCTACTCATTACCCCGGCTGCTGCCCCCTG
+
CCCGGGGGGGGGGGGGGGFGGGGGGGGGGGGGGGGGGGGGGGGGGGGGGGGGGGGGGGGGGGGFGGGGFGGGGGGGGGGGGGEGGGGGGGGGGFGGGGGGGGGGE@GDFGFGFGGGEGGGGGGGGGGGGFFGCFFCGGFFGGGGGCGGGGGGFDFGGGG,@FGGEE38CGGCFGGGDGG>D<FGGGGDGGF>2;>DFGCEGG58CEC++=C*9)7CGDGF*>F3C95D>B:F;>@@5>C6BFFDDG@C50/8?**9(<?EF04(3,49>7.<:8(()).6:249(41(-17?FB)4(43##
@M06045:235:000000000-JCY5N:1:1101:14493:1493 2:N:0:TACAGC
ACTTGAGGACTACCGGGGTATCTAATCCTGTTCGCTCCCCACGCTTTCGCTCCTCAGCGTCAGTTACTGCCCAGAGACCCGCCTTCGCCACCGGTGTTCCTCCTGATATCTGCGCATTCCACCGCTACACCAGGAATTCCAGTCTCCCCTGCAGTACTCCAGTCTGCCCGTATCGCCCGCACGCCCACAGTTAAGCTGTGAGTTTTCACGGACAACGCGACAAACCACCTACGAGCTCTTTACGCCCAGTAATTCCGGACAACGCTCCCACCCCACGTATTACCGCGTCGGCTGGCCCCAG
+
CCCGGGGGGGGGGGDEGEFGGGGGGGGGGGGGGGGDGDGGGGGGGG<AFGGGGGGGGGGGGGGGGGGGGGGGGFFGGFFGGGGGGGGDFGGGGGFEFFGGGGFEGGGGCFGGGGGGGEGGGA,C@FDGGFGGAFGDFCGGGGGG9DDGGCGGGGGGGGFCGFGGGDGFGGGGF>C>EGDEG>>CFCEE88,6,=294CC?7,>4,<7=CG3=DGGG5:/5))95<FFGB:)63-)>>FG49F=/917D*9==BCBFB<1BE(((((,((.072(4>0:7A:)<)2((446((--(((((##
@M06045:235:000000000-JCY5N:1:1101:16016:1561 2:N:0:TACAGC
ACTTGAGGACTACTGGGGTTTCTAATCCCGTTTGCTACCCTAGCTTTCGCGCCTCAGCGTCAAGAACAGGCCAGGAAGTCGCCTTCGCCACTGGTGTTCCTCCCGATATCTACGCATTTCACCACTACACCGGGAATTCCACTTCCCTCTCCTGCCTTCAAGTCGAGCAGTAGCACGTGACCCTCCCCAGTTGAGCCGGGGGCTTTCACACGCGACTTGAACGACCGCCTGCGCGCTCTTGACGCCCAGTAAATCCGGACAACTCTTGCCACCTACGGATTACCGCGGCTCCTGGCACCCC
+
CCCFGGGCGFGGFFDGGG@FFFGEGGGGEFGGGGGGGGG@<FFGGFGGEGEEG:,EFFEGDB:EAFFGFAF@FF7<8<EDCGGGEGFEEEEEFGFGGGGGEGFCGGEGDGG9FGGGGG<<FFCEBFFGGG8@F:F:D8FFGG;EFGFGFGGGD8D=FGGCADDGEC>ECFGG,;,@>@CFGAD:8>C*,3@;>FE6D5*4*?*CG6CCC9*/8>837@>**0*7DCD5>)7@F-5.))19**9//1)//0*/0*9?9E:>56()))64)<6662(.1(2(())--4(-(12(.27((.(##
@M06045:235:000000000-JCY5N:1:1101:19331:1569 2:N:0:TACAGC
ACTTGAGGACTACAAGGGTATCTAATCCTGTTTGCTCCCCACGCTGTCGCGCCTCAGTGTCAGCAACTGCCCAGCAGACCGCCTTCGCCACTGGTGTTCTTCCGGATCTCTACGCATTCCACCGCTACACCCGGAATTCCATCTGCCCCTACAGTGCTCGAGCCACCCAGTCTCCGTGGCCTACCCGCCGTTAAGCGGCGAGCTTTCACCACGGACTTGGGTCGCCACCTACGCCCCCTTTACGCCCAGTGATTCCGGACAACGCTCGCACCCTCCGCATTACCGCGGCTGCTTGACCACA
+
CCCG9C8-FFFEFEGEGDFDCFCFGGGAFA@FGFFGGGGGDFCFE@FD<FGED:CECFFFGGAFAEFFCDFFF?EF8EGGFGGFGF,,CFGGFCEGGGGGGGGFD7=FEFFGAFEFEF9FGGGGGGGG?FA>+4C:<BFGGGGG,3CFFGGGFGF>DGG8E@EC?@@EFF@,3@E5>**:D,3:8:;8E*>**=,6*=88*38:FFC1=EDE<)/93@C4**2)/7*9@)9?F6)8<BGFF765*9<<C***/*/9(78@38?B;3-(4>B5:60(((,(-)6>6>00616?:27()))##
@M06045:235:000000000-JCY5N:1:1101:8121:1601 2:N:0:TACAGC
ACTTGAGGACTACTGGGGTATCTAATCCTGTTTGCTCCCCACGCTTTCGCACCTCAGCGTCAATATGTGTCCAGTGAGTCGCCTTCGCCACTGGTGTTCTTCCGAATATCTACGAATTTCACCTCTACACTCGGAATTCCACTCACCTCTCCACAATTCTAGCGATGCAGTCTTAAAGGCAGTTCCGGAGTTGAGCTCCGGGCTTTCACCTCTAACTTACAAAGCCGCCTACGCGCGCTTTACGCCCAGTAATTCCGAACAACGCTCGCCCCCTCCGTATTACCGGGGCTGCTGCCACCAG
+
CCCGGGGGFFGGGGGGGGGDGGGCGFGGGGGGFFGEGGGGGGGGGGGGGGCGGAEFFGGGGGEDCFGFEECFC@@FAFGGDDECFFGGFFFGGGGFFG9BFFDCEEGFGGGGGFE=FFGGGGGEFFGAEFDFGGG@FFFGGGGGFGGGGEGG9DGFFA9FFDGGGFGGAAEGGFGFGF9EEE8FDFGG6+@CF,6,,>:>8@EGCCD7@FC,**=8@679CC>CFFDC;BB8=9EF38DDAAFGG))190*87>F=?)4>E7((,4(3>DFFF0(((4::7)69,((-(21(44)43,(##
@M06045:235:000000000-JCY5N:1:1101:12147:1603 2:N:0:TACAGC
ACTTGAGGACTACTCGGGTATCTAATCCTGTTTGCTCCCCACGCTTTCGCACCTCAGCGTCAATACCAGTCCAGTGAGCCGCCTTCGCCACTGGTGTTCTTCCGAATATCTACGAATTTCACCTCTACACTCGGAATTCCACTCACCTCTCCTGGATTCAAGCGATGCAGTCTAAAAGGCAGTTCCGGAGTTGAGCTCCGGGCTTTCACCTCTTACTTACAAAGCCGCCTACGTCCGCCTTACGCCCAGGAATTCCGAATAACGATCGCCCCCCCCTTATTACTGCCGACGTCGCCTCCGG
+
<ABFC9EGG<AFGGGGGGGGGGGGGGGGFAFFFD,;CFGCFE+@CE,;@B7FFCFGFG>C@EFFG8EFEFEGFGFEAEECCFGGGGGGCCF,BEFFGGGGGGGGC,B<5@<FFDFAEGDCCAF9EEFGGG9FCC7C7EGG;FFFCFG9D>8DA@DDDFF9==DEEFC+@E@DE=DFEFGFFEDFFGCCE6B:536@,,@@CCE:E,2:C,*;9++=B87;+:*0;*8C):8A3()2)8*256A**95***.8@*9*53()04)((-((-7)79((,(,4))))))),-((-((,(((-.##
@M06045:235:000000000-JCY5N:1:1101:22484:1608 2:N:0:TACAGC
ACTTGAGGACTACAAGGGTTTCTAATCCCGTTTGCTCCCCTAGCTTTCGCTCATCAGCGTCAATGTCGGTCCAGGATGCCGCCTTCGCCACCGGTATTCCTCCAGATATCTACGCATTTCACCGCTACACCTGGAATTCTGCATCCCTCTCCCGAATTCAAGCCAACCAGTATCCGACGCAGTTCCCAGGTTAAGCCTGGGTATTTCACGTCGGCCTTAGTTGGCCGCCTACGAGCCCTTTACGCCCAGTCACTCCGAACAACGCTTGCCCCCCCTGTCTTACCGCGGCTGCTGGCTCCAC
+
CCCGGGGGGGFFCGGGGGEFGGGGFFGGGGGG@FG9FGDFGDGFGGDEG>6E@FCFE,@FFG>FDEECEEFGGG8C<8FEFGGGGDFEFGEGGGFGDFGA5FGA=C<CF<EGDG77FGGGGGFFGGGGGCFGGCE,CEF9,AFGFGFGGGGGG+BEGFFFA==+3DFE>?FC;E;C+BEG5*@9EC<,,*D,EDFGFCFGG5>EFFC,,1;557)28)88C++*;<)9>)856?D>EFG4F*9CDDFGG**0*2@505:B:?B06B(((9@33>90()).)).3<B;(46(-)540(.,##
@M06045:235:000000000-JCY5N:1:1101:10849:1610 2:N:0:TACAGC
ACTTGAGGACTACAAGGGTATCTAATCCTGTTCGCTCCCCACGCTTTCGCGTCTCAGCGTCAGTACCGTACTAGAGAGCCGCCTTAGCCACGGGTGTTCTTCCTGATATCTGCGCATTTCACCGCTACACCAGGAATTCCACTCTCCTCTTCCGGACTCTAGCCTGATGGTTTCCACCGGCGTCTCGAGGTTGAGCCTCGAGTTTTCACAGCGGACCTACCAAGCCGCCTACACGCTCTTTACGCCCAATAAATCCGGACCACGCTTGCCCCCTACGTATTACCGCCGCTGCTGGACCCTC
+
CCCGFEGGGG<EGGGGGGGGGGGGGGGGGGGGGGGGGGGGGGGGG@FGGGGGGFFGFGGGGGGGGGGGGCGGGGDGGGGGGGCGCFEGGGGGFG7FFGGGGGGGGG9?FDFGGDGDB=FGEGFFEFCGGGAE8EGGGCFGGGGGGC=BDF9>EG++@EGGGAAD,DFFGFGGBEGGGCEC88EG*DD:1>E>E?,?A6EGE5:CFCGGGGG*/)/>DFGFGFG<C57CFBDF:?>>5>C**@F**9)9DC@F**9;;5(..4:44((,(9)744(1(.)6:<).4((400,2.80((((##
@M06045:235:000000000-JCY5N:1:1101:15156:1613 2:N:0:TACAGC
ACTTGAGGACTACCAGGGTTTCTAATCCCGTTTGCTACCCATGCTTTCGTGCCTTAGTGTCAGGAACAAGCCAGTACCCTGCCTACGCCATCGGTGTTCCTCCTAATATCTACGGATTTCACTCCTACACTAGGAATTCCAGGTACCTCTCTCGTCCTCTAGCTTGGCAGTTTAGATAATGTTTATCCGGTTGAGCCGGACTATTTCACTATCTACTTACCATGCCACCTACGCAACTCTTTACGCCCCGTAATTCCGGATAACGCTTGGATCCTCCGTATGACCGCGGCTGCTGGCACGC
+
CCCGFFGGFGGFFGGCGGCF7CADGFFGGCEGGGGGGGGGGGFGFGFGGGGGGGGGGFGGGGGGCFFGGGGFFEFF9FGGGGDEFEFGGGEFEGCEGGGGGGGF=FFGFFEFCGDE,CEFGGFGGDFD88,AFGGGFEGGC98ECG9>E=DBEC8CGGGAFFGGFG>FGGGGGG;@=FGAF,@ECFGGGGGGGGEGFGE>EGFGGGG7<FGC<;FGCF787DC@FG>FAFFFAAD4BFF+=BCFD4?7)/:=>9@FCA;B3;43;>3?D>;A04)40,,1(3<A?6>99B9>F0:70(.##
@M06045:235:000000000-JCY5N:1:1101:19391:1623 2:N:0:TACAGC
ACTTGAGGACTACCCGGGTATCTAATCCCGTTTGCTCCCCTGGCTTTCGCGCCTCAGCGTCAGAAGAGGTCCAGCGCGCCGCTTTCGCCACCGGTGTTCCTTCCGATATCTACGCATTTCACCGCTCCACCGGAAGTTCCGCACGCCCCTACCTCCCTCGAGACTGGCAGTATCAAAGGCACTTCCACGGTTGGGCCGTGGGCTTTCACCCCTGACTTACCAGCCCGCCTACGCGCCCTTTACGCCCAGGGATTCCGAGCAACGCTAGCCCCCTTCGTATTACCGCCGCTGCCGGCACCCC
+
CCCGGFFCGGGEFFGGGGEGC<EGGGGGGGGGFGGGGGGGGDDFFGGFGEGGGDGGGGGEGGGGCEGFCFGDE8ACE@FGGGGGGGGGEGG@FCCCFGGGGG9AFEEEGGGGGGGGGDFGGGGG7CFDCDGE7=CFEFFEFGDGEGEGGFGGG9FF8FE>AC5CGFGGCE4B?>FGCCFF6@FGFGGGGGGDD*BCCCGEEEGGGGGGG:1CDFCG7FCFFC*>*7595:DF?9::EFGF:BF<5C5*>*)07C9F:)(7517(-8(738?<>6(.(.2((6<23(,(2((,(((-(2-##
@M06045:235:000000000-JCY5N:1:1101:9273:1644 2:N:0:TACAGC
ACTTGAGGACTACCAGGGTTTCTAATCCCGTTTGCTCCCCTAGCTTTCGCGCCTCAGCGTCAAGAACAGGCCAGGTAGTCGCCTTCGCCACTGGTGTTCCTCCCGATATCTACGCATTTCACCACTACACCGGGAATTCCACTACCCTCTCCTGCCTTCGAGTCGATCAGTATCGCGTGACCCTCCCCATTTGAGCCGGGGGCTTTCACACGCGACTTGAACGACCGCCTGCGCGCCCTTTACGCCCAGTAAATCCGGCCAACCCTTGCCACCTACGTATTCCCGCGGCTGCTGGCACCAC
+
CCCGEFGFGFGGFGGGGGFGGGGGGGGGGGGGGGGGGGGGGGG8F@EGGGGGG@GGGGGGGGEGGCFFFGGGGGGGGGGFDGGGGGGGGGGGGGFFGDGFGGCFGE:FGGFCFFGGGGGGGGFDCGGGGGGGGGGCGGGFGFFFGGFGGFGGGDGGGFG?6,@BC6CFG?DD;FEECC5:*;D8DEGGG,9>D9*>85>CG58EF699CCGGG<7CDF7F*07C<DCC>@@F045@.0C4741*9<:*7C??FD6660(036:(,32,(0*?8((4:<)6()68(34021(())((.8(##
@M06045:235:000000000-JCY5N:1:1101:19100:1657 2:N:0:TACAGC
ACTTGAGGACTACCCGGGTATCTAATCCTGTTTGCTCCCCACGCTTTCGTGCATGAGCGTCAGTGTCAGCCCAGAGACCTGCCTTCGCCATCGGTATTCCTCCTGATATCTACGCATTTCACTGCTACACCAGGAATTCCAGTCTCCTCTGCCGCACTCCAGCCTTGCAGTCCCAAATGCCATTCCCAGGTTAAGCCCGGGGATTTCACATCTGGCTTACAAAACCGCCTGCGCACGCTTTACGCCCAGTAATTCCGATTAAGGCTCGCACCCTACGTATTACCGCGGCCGCTGGCACCTG
+
CCCGGGGGGGGGGGGGGGGGGGGGGGGGGGGGGGGGGG?FEFGG>FGFGGEGGGGGGGGGGGGGGGGGGGGGGGFGGGGGGGGGGGFEGGCFGGGGGGFCFGGFGCFEGGGGGGGG:FGFDFFGGGGCGFGGGCGFFGGGGGGGGGGGGGGGGGGDEEGGGGGGDFCGFDGGDFGGFGGGFGGGGFCA?EDEC9EGGGGGGGGDFCFGF?:FGC7CFFGFGFCDFDD<DA)A;FEFE37>)@FGGCE<CC=FFCF43>675)),,419>>DE4(3?0:<)2:A<((-7(((-4;2<2?(##
@M06045:235:000000000-JCY5N:1:1101:21492:1664 2:N:0:TACAGC
ACTTGAGGACTACTCGGGTATCTAATCCTGTTTGCTCCCCACGCTGTCGCGCCTCAGTGTCAGCCATAGCCCAGCAGGCCGCCTTCGCCACCGGTTTTCTTCCGGATCTCTACGCATTCCACCGCTACACCCGTAATTCCACCTACCTCTACTATGCTCCAGTGAGCCCAGCTCGCACGGCCGACTCGGATTTGGACCCCGAGCTTTCCCCTCACCCTTAAGCCACCACCTACGCGCCCTTTGCGCCCACGGATCCCGTCCCACGCCCGCCCCCTCCTTAATCGCGCGGCTCCTCGCCCTA
+
B@CG,C6EE@<EC<CB,@FEFGGEA<E<FGC@FGG<EF<FFC+@,BBEFD+6@,:,,<CFEA,,C9C66:@EF8,C,CCFF7C7=E,CEGGG=C++BF9F,5:4+=+F<E,5??+4++5C,C=+C:FGEEE3+++6+53,CD6D,6,6@,@E=,,,,,3@,,@9E,:,@,@,@C+@*5C*>?E51?G5*4*6,=,,5=EE8*/*=6+++=2=<*945A54++0*29*1085?(153)57)))*27C53**08)*))()().(.3-((--).7-,(,((-))))-,(4,((-(-(,(((-##
@M06045:235:000000000-JCY5N:1:1101:22626:1666 2:N:0:TACAGC
ACTTGAGGACTACAGGGGTATCTAATCCTGTTCGCTCCCCATGCTTTCGCTTCTCAGTGTCAGTAATGGCCCAGAGACCTGCCTTCGCCATCGGTGTTCCTCCTGATATCTGCGCATTCCACCGCTACACCAGGAATTCCAGTCTCCCCTACCACACTCTAGTCTGCCCGTACCCACTGCAAGTCCGAGGTTGAGCCCCGGATTTTCACAGCAGACGCGACAAACCACCTACAAGCTCTTTACGCCAACTAATTCCGGACAACGCTCCCCCCCTACGTTTTACCGCGGCCGCTGGCACCAT
+
CCCG9EGGGGGGGGGGGGGGGGGGGGGGGGGGFGGGGGGGGEEGGGGGGGGGGGFGGGGGGGGGGGGGGGGGGGGGGFGFGGGGGGGGGGDGGGGGGGGGGGCF<FCFGGFEGGEGGCFGGGGGCCE7EGFGGGGGGGGGFEFGGFCGGGGGDFGCEFGGGDDFGGGGGGGDEGGGGGGGG8F=CAE:B>EGGG6EG*ACECEEGGGG?F>GF4CC))2:<DC<FGF5>F4F1<AFFFGFAFF*:5)9**7<8:=@B:(572?9212(4)))3(1((.((().419(3((-4,(-((42##
@M06045:235:000000000-JCY5N:1:1101:20005:1712 2:N:0:TACAGC
ACTTGAGGACTACCAGGGTTTCTAATCCTGTTTGCTCCCCACGCTTTCGAGCCTCAGCGTCAGAAATGTTCCAGAGCGCCGCCTTCGCCACCGGCCTTCCTCCCGATCTCTACGCATTTCACCGCTACACCGGGAATTCCGCGCTCCTCTCCCATCCTCTAGCCGAGCAGTCCCCTCCGCACTTTCCGGGTTAGGCCCGGAGATTTCACGGAGGGCTTACCCAACCGCCTACGCTCCCTGTACGCCCAGTAAATCCGAACAACGCTTGCCACCTTCGTATTACCGCGGCGCCTGGCCCCAC
+
CCCGGGGGGGGGGGGGGGGGGGGGGGGGGGGGGGGGGGGGGGGGGGGGGGEGGGGGGGGGGGGGGGGGGGGGGFGGGGGGGGGGGGGGGGGGGGGGGGGGGGGGGGCGGGGGGGGGGFGGGGGGGGGGGGGGGGCEGGGGGGDGEGEFGGGGGGGGGGGGGGGGGGGGDFFGGGGGGGGGGEGGGGGGGGEGGGFGFGGEGEGGCFGGGGDGC<CDGFGFGDFCD9)CDD@FFF<@EFD?FFFCDG@G:<=FB7@@1BFFD<BBB?FFBFFF::?BF::::BFFF663(((((-2((-(##
@M06045:235:000000000-JCY5N:1:1101:17015:1736 2:N:0:TACAGC
ACTTGAGGACTACACGGGTTTCTAATCCCGTTTGCTCCCCTAGCTTTCGCGCCTCAGCGTCAAGAACAGGCCAGGTAGTCGCCTTCGCCACTGGTGTTCCTCCCGATATCTACGCATTTCACCACTACACCGGGAATTCCACTACCCTCTCCTGCCTTCGAGTCGATCAGTATCGCGTGACCCTCCCCAGTTGAGCCGGGGGCTTTCACACGCGACTTGAACGACCGCCTGCGCGCTCTTTACGCCCAGTAAATCCGGACAACGCTGGCCACCTACGTATTACCGCGGCCGCTGGCCGGAA
+
CCCGGGGGGGFFGGGG>FGGGGGGGGGFGGGGGGGFGFGGGGGGFGGGEG7FGEGGGGGGGGGFFGGFGFFFGFGGGGGG:EEGGGGGGGGFGGGFGGGGFGGGGDFEEGGCGGGGGGFGFGF@FGGGGGGGGEC:FGG?DFGGGGGGG?8BBEFFGA=+DDFGD>BFDFFEGG>EGG8EGGGCCEGGGCDFDC,DCC=EDEGEGFFGGGGC))77CDCF*9//7<CDE>)<;9@>)7D7@4FDGDFD<D?FFF?6>56BFF?6;:(,3</5:(4::72459A)(-,((((-36(((((##
@M06045:235:000000000-JCY5N:1:1101:20548:1811 2:N:0:TACAGC
ACTTGAGGACTACTCGGGTATCTAATCCTGTTTGCTCCCCACGCTTTCGTGCCTCAGCGTCAGTATCGGGCCAGTGAGCCGCCTTCGCCACTGGTGTTCTTGCGAATATCTACGAATTTCACCTCTACACGCGCAGTTCCACTCACCTCTCCCGAACTCAAGATCCTCAGTATCAAAGGCAGTTCTGGCGTTGAGCTCCAGGATTTCAGCCCTGACTTAAAGACCCGCCTACGCACCCTTTACGCCCAATGATTCCGAGCAACGCCAGCCCCCTTCTTATTACCTCGGCTGCTGGCCCGAG
+
CCB<EEFG,CFEGDGCGGGC@CFDFGFGGG@FFFGFG@CCGGEGGGGCEGGDCACFFGDF7@:EFF<,6C7FCCC@FFFGGGE:BA<?CFE<5CE<CFCFGGGGEEGDDG95CFF@<FF,CFFF<BEFDF+>CB7F6:EDFD,8,@@@F,3>>C86>DFGFG9EGCCF9BEBCCFAFG658CGGEFGC,1B>C*:D5D8:,:*AFGF,,10=C44;?CGFGF77CF7DDEFFDF:58>8A6+693C>**20//0*9234)),440(3-277)9>?<))).6A2A)),-::9?02>0(,(##
@M06045:235:000000000-JCY5N:1:1101:23633:1839 2:N:0:TACAGC
ACTTGAGGACTACCGGGGTATCTAAGCCTGTTTGCTCCCCACCCTTTCGCTCCTCAGCGTCAGTTACGGCCCAGAGATCTGCCTTCGCCATCGGTGTTCCTCCTGATATCTGCGCATTCCACCGCTACACCAGGAATTCCAATCCCCCCTACCGCACTCTAGTCTGCCCGTACCCACTGCAGGCCCGAGGTTGAGCCTCGGGTTTTCACAGCAGACGCGACAAACCGCCTACGAGCGCCTTACGCCCAATAATTCCGGACAACGCTTGCACCCTACGTATTACCGCGGCTGCTGGCCCCTG
+
CC@C<FFCEFGGGFC@@EFGGGGGGCGGGFGFFGGAFGGGGEGGGGGGDEGCC8FEEFEFFG7EFEGGGGF@7CFGF?EFEFFF?EGGG,?C=7FGGGGF9EFGFFFFGGGGFCGGCFGGGGG7EGCFFGG7EFGEEADFGEGF,D8CGEFGGGGGECFD7,8E;ECF@C8>EE9:E,>@,14;*88B8CEF,?6B?4A;E8C=EFC?C17=***27>C3317C4*/9>>5?:(7>)75)8*<<*5<3D50==7=@(01)>:<6>(48(/?FFBB(-.,.4964421((42(:).,(((##
@M06045:235:000000000-JCY5N:1:1101:13025:1840 2:N:0:TACAGC
ACTTGAGGACTACACGGGTATCTAATCCTGTTTGCTCCCCACGCTTTCGTGCATGAGCGTCAGTGTCAGCCCAGAGACCTGCCTTCGCCATCGGTATTCCTCCTGATATCTACGCATTTCACTGCTACACCAGGAATTCCAGTCTCCTCTGCCGCACTCAATCCTTGCAGTCCCAAATGCAGTTCCCAGGTTAAGCCCGGGGATTTCACATCGGGCTTACAAAACCGCCTGCGCACGCTTTACGCCCAGTAATCCCGATTAATGCTCGCACCCTACTCATTACCGCCGCTGCTGGCCCCGG
+
CCCGGG,E8CFFGGGDEGFBEGGGGFGGGGEAFGGGGFFGFF7CGGGGGGFG@A,E@,@@BBCFFFFGGFEEC<EEEFFGGFGGGGFG7,BF7BCGG9<FEEGGGFG9@:,,5AFFEGC?BEFEFGGGFGFDBFG8DFGFGEFD4EFFGGGGGGGGGEF8?3>=EGG?9D7=@8DFC=EFFGFGGDF>,+@E9;EFF+@E*CGG,=::=FFE**/9DFFFG7D4?/?DB35=@FFFFE58:AC5C).1**94=0*)-)4>>4)).))-()78:2.8)))-.6<)(((-(--34),((((##
@M06045:235:000000000-JCY5N:1:1101:18340:1843 2:N:0:TACAGC
ACTTGAGGACTACCGGGGGTTTCTAATCCTGTTCGCTCCCCACGCTTTCGCTCCTCAGCGTCAGGTCAGGCCCAGAGAACCGCCTTCGCCACCGGTGTTCCTCCCGATATCTGCGCATTTCACCGCTACACCGGGAATTCCATTCTCCCCTACCTGCCTCTAGTCTGCCCGTATCCACTGCAAGCCCGGGGTTAAGCCCCGGGTTTTCACAGCAGACGTGACAGACCGCCTACGAGCTCTTTACGCCCAATAATTCCGGACAGCGCTTGCGCCCTTCGTATTACCGCGGCCTCTGGCCCTG
+
CCCGFGGFGGGGGGGEGGGGGGGGGGDEGFFGGGGGGGGGGGGGGGCFGGGGGGFFGFGGEGGGGGGGGCE@FGGGGGGGGGGGEEDFGGGGGGGGGGGGG<<FGG+FFFGGCGGGFGGGGGGGGDGGGGGGDD>FEGGG9FGGGFGGGGGGGDECFGGGGGGGGG9CFGGG5<BCCGFGGG7>ECFEGGDG8*;9EFGGGEGGDECE+CF9CFDGFFC)<FFFGG*955)0863>::FFF46:*9@C<5)9=F?44)1>D1((,4:((0.8:B0(41.(.89A9,2366(((5),.(-##
@M06045:235:000000000-JCY5N:1:1101:9503:1845 2:N:0:TACAGC
ACTTGAGGACTACACGGGTTTCTAATCCTGTTTGCTCCCCACGCTTTCGCACCTCAGCGTCAGTAATGGACCAGTGAGCCGCCTTCGCCACTGGTGTTCCTCCGAATATCTACGAATTTCACCTCTACACTCGGAATTCCACTCACCTCTTCCATACTCCAGATCGACAGTATCAAAGGCAGTTCCAGAGTTGAGCTCTGGGATTTCACCCCTGACTGATCGATCCGCCTACGTGCGCTTTAAGCCCATTAAATCCGAACAACGCTAGCCCCTTCCGTCTTACCGCGGCTGCTGTCACCCA
+
CCCGE<FCCGCFFFGGEEEEEDFGGGGGGGGGGGDGGGEGGECEEFGFEEGEEEFFFFGGGG7FGDAFCAFEGGGGG?ACCCFCGFGGEGGGG@C,4CF9FEB:CG:CFG9FGGCFE<9FFGFGFGGGFGBECDGEGGC,4FFFFD=D8F,3@F;A=FG,D=3>8=CEEGGGGGF8EFFF8CEE7E:>@8B93@@?7@ADC,@8FG:ECA*4;97>:>C+=*7;42CC6A;85B;A>:C58++;70)**2+3+:AABAFE3349B312?445(((4,)(((6)5<6((7>6::2-,)5,##
@M06045:235:000000000-JCY5N:1:1101:12366:1912 2:N:0:TACAGC
ACTTGAGGACTACCGGGGTATCTAATCCTGTTTGCTCCCCACGCTGTCGCGCTTCAGCGTCAGCCACTGCCCAGCGGGCCGCCTTCGCCACTGGTGTTCTTCCGGATCTCTACGCATTCCACCGCTACACCCGGAATTCCACCCGCCTCTACAGTGCCCCAGCCCACGAGTCGCCACGGCCGATCCGAGGTTGACCCCCGGCCTTTCCCCACAGCCTTCATGAGCCGCCTACGCGCCCTTTACGCCCAGTGATTCCGGACCACGCCCGCACCCCCCATCTCACCGCGGCTGCTGGCCCCCG
+
CCCGCGGDGGG8CFGGG>@;FFC<<CFD9FEFGGGEGGGGGG7BF@:F<@+CF:F<<FCCEFEGDCAFGGGGGFGG>FGE::CFEFGCFDGGGF,?FFGGGGEDE7BFGFGGGGGGGEFGCDFEGFDGFGGDG7F7<,@DCFGGCECC>@9DC8D;,,=>8>D8EFE:C8CF*=EE5*:=EECE8CEBEGG*8:++;*:>C*1;ECG+<FGDC5CCFFGFG*77CCCG:.5F1())7>G49=6555>549**1*/9?:1>)2:1(,((,))7((-2(,(6-646(,049>(4053?(,,##
@M06045:235:000000000-JCY5N:1:1101:10487:1922 2:N:0:TACAGC
ACTTGAGGACTACCCGGGTATCTAATCCTGTTTGCTCCCCACGCTTTCGCACCTCAGCGTCAATACGTGTCCAGTGAGTCGCCTTCGCCACTGGTGTTCTTCCGAATATCTACGAATTTCACCTCTACACTCGGAATTCCACTCACCTCTCCACGATTCTAGCGATGCAGTCTTAAAGGCAGTTCCGGAGTTAAGCTCCGGGCTTTCACCTCTAACTTACAAAGCCGCCTACGCGCGCTTTACGCCCAGTAATTCCGCACAACGCTAGCCCCCTCCGTATTCCCGCGGCCGCTGGCACCCC
+
CCCGCFGGFDCGGGGDEGFEGGGGFFFGGGGGGGGGGGGGGGGGGGGGGGEGGGGGGGGGGGGGFGGFGGGGGGFGGGGGGGGGGGGGFEFCFGGGGGGGGGGGD@F7EFGGGGGGFGGFGGFEFFGGDGFGC@FFGGGGGGGGGG@DFFFFDGGGGGGCDFGG+>E6FFFGCEGGGCGGGGG7FGEGCC8D;C;D,@FEG8ECFGGGG79CG*BFFCFA:C=;FDDD>>BF168A)>C5>FB<D>DD/2=@FDB6:)4B>?0,38(4:7FE94:BFF?0:):?B0,(,(,423(8(5(##
@M06045:235:000000000-JCY5N:1:1101:17501:1932 2:N:0:TACAGC
ACTTGAGGACTACCAGGGTTTCTAATCCTGTTTGCTCCCCACGCTTTCGCGTCTCAGCGTCAGTTGCGTTCCAGAGAGCCGCCTTCGCCACGGGTGTTCTTCCTGATATCTGCGCATTTCACCGCTACACCAGGAATTCCACTCTCCTCTTCCGGACTCTAGCTGGGGGGTTTCCATCGGCGTCTCGAGGTTGAGCCTCGAGTTTTAACAACGGACCTACCAAACAGCCTACACGCTCTTTCCGCCCAATAAATCCGGACAACCCTTGCCCCCTACGGTTTACCGTGGCCTGTGTCACGCG
+
CCCGCFGGFGGGGGFGGGAFEGFEEGGGGGFGGGGFGGGGGGGGDGGGGGGGGEGGGGGGGGEGFGFGGGGCFGGGFGGGGGGCGGGG7FCGGGEGGDGFGGGGGGGGGFFEGGFGCGFGGGGGGCCC9EC>DBEGGGGGGGGFFGGGGGGCABEEGEGFGGGGFCC@EECCEF:@FGGGGE=CCCC+;>EC>6<CFEFEGG+*:+++0A*:CDCDDF=6<*2*9*2>35)777@3))*9**9/5*8DC*967**)(0833,(((4..5)7>>;(::((--2:)(,.(,(,(-.)))-(##
@M06045:235:000000000-JCY5N:1:1101:8221:1969 2:N:0:TACAGC
ACTTGAGGACTACAGGGGTATCTAATCCTGTTCGCTCCCCACGCTTTCGCTCCTCAGCGTCAGTATCGGCCCAGAGATCCGCCTTCGCCACCGGTGTTCCTCCTGATATCTGCGCATTTCACCGCTACACCAGGAATTCCGATCTCCCCTACCGAACTCTAGCCTGCCCGTATCGAATGCAGATCCGGAGTTAAGCCCCGGGCTTTCACATCCGACGCGACAAGCCGCCTACGAGCTCTTTACGCCCAATAATTCCGGACAACGCTCGCACCCTTCGTCATACCGCTGCTTCTGGCACCAC
+
CCCGGFFGGGGGGGGCDFCEGGCGFFFGCFGGCGGGFEGGCEFEGGCAEDGF:EFGGGGGGGGGDGGGGDFGGGGGGCFD<FEGGGGGFCCEEGGGGGGAFGGGGGFGGGGGGGDDEGGGGAF>EBCGGG,=FCF8BFG9FFG7DGGFECEFFGG>88D;D;EDC,:,@EEGGGG5B,8DFEDEGGGE5>EGFB?B,:*:88CE8+<CE7:EGDCD5DD>DCGDF77DDFDF?0>EB?GF6@B5*CDG5C:FB7*9>D:@38?0((,(-))861(,,,((.))42>1710))462:13(##
@M06045:235:000000000-JCY5N:1:1101:12509:1971 2:N:0:TACAGC
ACTTGAGGACTACCGGGGTTTCTAATCCGGATCGCTCCCCACGCTTTCGCGCCTCAGCGTCAGCAAAGCTCCAGGCAACCGCCTTCGCCACTGGTGTTCCTCCCGATATCTACGCATTCCACCACTACACCGGGAATTCCATTGCCCCCTAGCTTGCTCCAGCTCGGCCGTATCCGCTGACCCCGCCCAGTTGAGCCGGGCGATTTCACAACGGACGTGCCGAGCCGCCTGCGCGCCCTTTAGCCCCAAAAAATCCGGGCAACGTTGCCCCCCTCGGTCTTCCCGCTGCTGCTGGCACCTC
+
CCCF9FFFFG8FEGGGGGGGGFGGGGGFEGEEEGDFGGGGGCE@FECCCGGGG:@FCFGGGGDFGGGGF?FGGGGF<FGFEF@EECEGGGGAFFGDGGGFEGGGCFGGCEGGGFE=FGGGGGCFFGFG8FGGGDEDFEFD;=@DDFB6CCGGGGF68;ECF@:>DC>EG5EC:F?CF>EGFCCECGGGEGE+553:**=C5*8CF:<+<97EGCC5)09>F)))979<57)7(-)07.CF)***097*1*).0*990505)(-(,(.,)/)56(2((3(2))6:?;(-2)).))(-(4(##
@M06045:235:000000000-JCY5N:1:1101:13836:2008 2:N:0:TACAGC
ACTTGAGGACTACACGGGTATCTAATCCTGTTCGCTCCCCATGCTTTCGCTTCTCAGTGTCAGTAATGGCCCAGAGACCTGCCTTCGCCATCGGTGTTCCGCCTGATATTTGCGCATTCCACCGCTACACCAGGAATTCCAGTCTCCCCTACCCCACTCGAGTCTGCCCGTACCTACTGCAAGTCAGAGGCTGAGCCCCGGATGTTCACAGCAGACGCGACAAACCACCTTCAAGCTCTTTACGCCCAATAATTCCGGACAACCCTCGCACCCCTAGTATTACTGCGTCTGACGGCACCGC
+
CCCFAAE9CFCCE8FCFGCEFCFEFDGGGFAEEE+,,+C;<EECEFFGG7,CC9,<E66<C6EFF9E9EFGEGGC8A<C,C,B@FGF,FFDF7:CF=CFG7:CFDGFE<,5AD+==F+5A,CA7F+=F9FGFFGGGFFGC,7@=,@4,+46D,,D8+3@+3+6@EDF,@+BE64,58:,,@D7EA,@EB+*63,@D@*@:CEC5D<C:9,0:6*8*:A8)):372>CD>A)))9+*//+2+@A*7)09>*9F**/*43(05,((346(()))-((,,.).).6).-,,4(4).2((,3(##
@M06045:235:000000000-JCY5N:1:1101:9387:2012 2:N:0:TACAGC
ACTTGAGGACTACTCGGGTATCTAATCCCGTTTGCTCCCCTAGCTTTCGCGCCTCAGCGTCAAGAACAGGCCAGGTAGTCGCCTTCGCCACTGGTGTTCCTCCCGATATCTACGCATTTCACCACTACACCGGGAATTCCACTACCCTCTCCTGCCTTCGAGTCGATCAGTATCGCGTGACCCTCCCCAGTTGAGCCGGGGGCTTTCACACGCGACTTGAACGACCGCCTGCGCGCGCTTTACGCCCAGTAAATCCGGACAACGCCTGCCACCTACGTATTACCGCGGCTGCTGTGCCCAA
+
CCCGCFGGGGGGGGGGGGA+EFGGGGGGGGGGGGGFG@FGGGFGGGGGEGGG@:FFFFGFC@GEFFFGGGGCAFGGGGFGGG7=BBFFDGGGGGFGG:EECFCGGG+CCFGGFGGCFEGGGGGGGGBAFGFGEEGGC@;DCGFFGGGGGFFGGFGGGFFCDDEF+@CFECAFGGEGGGGGGGGGGGGGCE,>,,>8:*=CED58FC7+<<D=C8CC9>D=<FGDD5/9575>14>E)7)77*9CD3<DFF?*8**99D:>33101(4?FFFF?04:1(.6:).6-39-3-(2>0)().(##
@M06045:235:000000000-JCY5N:1:1101:16840:2020 2:N:0:TACAGC
ACTTGAGGACTACAAGGGTTTCTAATCCTGTTTGCTCCCCACGCTTTCGCGCCTCAGCGGCAGTCTCGGTCCAGAGCGCCTCCTTCGCCACCGGTGTTCTTCCCAATATCTACGAATTTCACCTCTACACTGGGAATTCCACGCTCCTCTCCCGAACGCAAGCCCCCCCGTTTCGCGCGCACTTCCCAGGCTGAGCCCGGGGCTTTCACACGGGACAAGTAGGGCCGCCTACGCCCCCATTACGCCCAGTCACTCCGAACAACCGCCGTCCCCTTCGTATTACCACCTCTTCTGGCACCGA
+
C@CFFCE9;F8E6C@,;CF<FFF<CAFFFGFFGFA<EF8FFC7:BCGGEG7FFGG8,C:+6@CG8,C,C@:BE<<6,>BF7?D<E9D,:FEF@F=CFGFFFCFFF<E<E,99<DE@@F<F<AD9E,AF,EF988E@EGFFDA8CCCEFFEGGCEE+++@+@8@?C8CEC*:DDD:::8:?C*=6C+=+>**2=38:<BC>E88:8+0+<<0*))19*0**0**1*1/7>:5F:6)).<)0/0**/)0**2*9**1725<E)4(,-(-((0)031.4?.3(,.)-).((()6))).)(),##
@M06045:235:000000000-JCY5N:1:1101:12499:2046 2:N:0:TACAGC
ACTTGAGGACTACTCGGGTATCTAATCCTGTTTGCTCCCCACGCTTTCGCGTCTCAGCGTCAGTGACGTCCCAGCGAGCTGCCTTCGCAATTGGTGTTCCTCCCGATATCTGCGCATTTCACCGCTACACCGGGAATTCCACTCGCCTCTTCCGTACTCTAGTCCGACAGTATCCACCGGCATCCCAGGGTTGAGCCCTGGACTTTCACAGCAGACTTACCGAACCGCCTACACGCGCTTTACGCCCAATGATTCCGGACAACGCTTGCCCCCTACGTATTACCGCGGCTGCTGGCACCCT
+
CCCGGGGGGGGGGGGGGGGEDFGGGGGGGGGGGGGGGGGGGGGGGGGGGGGGGGGGGGGGGGGGGGGGFGGGGGGGGGDGGFGGGGGGGGGGGGGGGGGGGGGGGGGGEAFCFGGCCFGFGGGGGGGGGGGGGGGGGGGGCFEGCEGGGFGGFG@CCCDCE;EFFGGGCGGGGGGGGGDGGDGF8EFGFEF6E?E?8=AF=CFFGGGFGGFGGC4>FAFFGGGGCDDGFB55:<B50<DE:?75C355*>)8*>BF?51B>3<19?1(3)9<0-4?1()-(6<)(310906<))(4:?(##
@M06045:235:000000000-JCY5N:1:1101:20112:2051 2:N:0:TACAGC
ACTTGAGGACTACCGGGGTATCTAATCCTGTTCGCTCCCCACGCTTTCGCGTCTCAGCGTCAGTACCGTCCCAGAGAGCCGCCTTCGCCACGGGTGTTCTTCCCGATATCTGCGCATTTCACCGCTACACCGGGAATTCCACTCTCCTCTTCCGGACTCTAGCCACACGGTTTCCACCGACAGCCCGAGGTTGAGCCTCGAGTTTTCACAGCGGACCTGTGAAGCCGCCGACACCCCCTTTACGCCCAACAAATCCGGACCACGCCTGCCCCCTCCTGATTACCACGCCTGCTTGCCGGTG
+
CCCGAFFGGF@FGGGGGE+BFFCFGGGGGGFFGGDGGGGGGGFGGCGGGDECG>FFCFGGG7@EGGGGGGE@FGFG?FCFGGGGEF@DGDG>FGGGGGGGGGGGGCFG@?FFF@E7>F<EFFGEGEGGGGFFGEGDGGFGFE9>,8@CCGCFFG7*BCFGGGD?CG6EECBEGGFGGGEEECCF*?/1:33**?8FF6C85*2;EDF+2+2:553DC;5=9C:*9C5<>))849)5.57@F*9539>DF*775*199D6;)2842(2(2>FF01((.)))-))-)51(41((())-5,(##
@M06045:235:000000000-JCY5N:1:1101:15982:2066 2:N:0:TACAGC
ACTTGAGGACTACCGGGGTTTCTAATCCTGTTTGATCCCCACGCTGTCGCGCCTGAGCGTCAGATATGAGCCAGTGAGCCGCCTTCGCCACCGGTGTTCTTCCCAATATCTACGAATTTCACCTCTACACTGGGAATTCCACTCACCTCTCTCATCCTCAAGTTTTACAGTTTCAATGGCAGTTCCGGAGTTGAGCTCCGGGCTTTCACCACTGACTTGAAAAACCGCCTGCGCGCGCTTTACGCCCAGTAATCCCGAACAACGCTAGCCCCCTTCGGATTACCGCTGCTGCTGGCACCGC
+
CCCGGGGGGGGGGGGGGGGGGGGGGGGGGGGGGGGGGGGGGGGGGGGGGGGGGGGGGGGFGGGGGGGGGGGGGGGGGGGGGGGGGGGGEGGGGGGGGGGGGGGGGGGGGGGGGGGGFGGGGGGGGGGGGGGGGGFGGGGGFGFF8DFGGGGG?FGGFGGGGGFGGGGGGGGGGGCGGGGGFGGGGGGC5:EG,>,@,3>>;EGGGGFC?C=CCFGGGFF=DF=DD7CGFFAF@@EFEFD:@FFDDGFGG6FFF**9:>6>B::BB<0105@DBFFB0(,185A4(,(-()5<:?(414-##
@M06045:235:000000000-JCY5N:1:1101:19934:2068 2:N:0:TACAGC
ACTTGAGGACTACAGGGGTTTCTAATCCCGTTTGCTCCCCTAGCTTTCGCGCCTCAGCGTCGATCTCGGTCCAGGATGCCGCCTTCGCCACCGGTGTTCCTCCAGATATCTACGCATTTCACCGCTACACCTGGAATTCCACATCCCTCTCCCGAATCCAAGCCTCCCAGTATCGGACGCAGTTCCCAGGTTAAGCCTGGGGCTTTCACGTCCGACTTAGAAGGCCGCCTACGCGCCCTTTACGCCCAGTAATTCCGAACAACGCTTGCCACCTCTGTATTACCGCGGCTGCTGGCACAGA
+
CCCGGGGGGGGGGGGGGGGDGGGGGGGGGGGGGGGGGGGGGGGGGCGGGGGGGGGGGGGGGGG@FFGGGGGGGGGGGGGGGGGGGGGGGGGGGGGGGEGGGFGGGFGGGGGGGGGGGGGGGGGGGDGGGGGGGGGGGGGGGGGGGGGGGGGGGGGGGGGGGGGECFFGGGFGGGCEGGGGDEEFGGFGGGGGGGGGFGGGGEGGGFG9CCGCGGGGCE76:FGGFFDGFBEF:>FEEFG?:?FDD<@5DGFFF*BF:@?BB?B>>:26<FFFBF?82<<9AAFD01,909>B0)512<(##
@M06045:235:000000000-JCY5N:1:1101:15320:2096 2:N:0:TACAGC
ACTTGAGGACTACAAGGGTTTCTAATCCTGTTCGCTCCCCATGCTGTCGCTTCTCAGTGTCAGTAATGGCCCAGAGACCTGCCTTCGCCATCGGTGTTCCTCCTGATATCTGCGCATTTCACCGCTACACCAGGAATTCCAGTCTCCCCTACATCACTCTAGTCTGCCCGTACCCACCGCAGATCCGGAGTTGAGCCCCGGACTTTCCCGGCAGCCGCGACAAACCGCCTACGAGCTCTTTACGCCCAATCATTCCGGATAACGCTTGCGCCCCACGTATTAGCGCCTCAGCTGGCCCCCG
+
@@CFGFGGFGGGGFFCG7C@FGGGFGGGDFFGGGG@GGGEG<FFG,EGGGGC@CFFGEFGGGGGGGD,ECCCFFGGGGGCFGGGGFGGGGEFCF=FFCEGGGGFFAFDFDE9F7FGC:5FFG9FGGDEFGG<==7FFFGGG,C9@DG=>44@8CF99DE=D37EFFC9FGGDG>>=>++6C++,5:D++3@,7@:ECECEE*;EFC,,=*554?*2)8):5)2**1))75)81:).)/2979***90*99)7*:7F:>2)06<<((4(45:@,-(44,().)).3(-((((..((((((##
@M06045:235:000000000-JCY5N:1:1101:20669:2103 2:N:0:TACAGC
ACTTGAGGACTACTCGGGTTTCTAATCCCGTTTGCTCCCCTGGCTTTCGCTCCTCAGCGTCAGTGTTGGTCCAGGATGCCGCCTTCGCCACCGGTGTTCCTCCAGATATCTACGCATTTCACCGCTACACCTGGAATTCCGCATCCCTCTCCCAAACTCAAGCCATCCAGTATCAGACGCAGTTCCCCGGTTAAGCCGAGGGATTTCACGTCTGACTTAGTTGGCCGCCTACGAGCCCTTTACGCCCAGTAATTCCGAACAACGCTTGCCCCCCCCGTATTACCGCGGCTGCTGTCACCTC
+
CCCGGGGGGGGGGGGGGGFGGGGGGGGGGGGGGGGGGGGGGGGGFGGGGGGGGGGGGGGGGGGGGGGGGGGGGGGGGGGGGGGGGGGGGGGGEGEGGGGG9AFFGG9FFGGGGGGGGGGGFFGGGGGGGGGGGGFFGGGGFGGGGGGGGFGGGGGGGGGGGFFGGGGFGGGACFFGGGGGGGGFAEFGEGEGCFCGGGGGE??CG6CGGGFGGFGF=AFFCDFDGFGDEDDF@<E>>FGFFF?GG5>5CDF4FFFB?F?@>78(3:2:FFFF17>21:><7<B)(-(4((,2)4),).,##
@M06045:235:000000000-JCY5N:1:1101:22186:2107 2:N:0:TACAGC
ACTTGAGGACTACTCGGGTATCTAATCCTGTTCGCTCCCCATGCTTTCGCTCCTCAGCGTCAGTTAATGCCCAGAGACCTGCCTTCGCCATCGGTGTTCCTCCTGATATCTGCGCATTTCACCGCTACACCAGGAATTCCAGTCTCCCCTACATCACTCTAGTCTGCCCGTACCCACCGCCGATCCGGAGTTGAGCCCCGGACTTTCACGGCAGCCGCGACCAACCGCCCTCGAGCTCTCTCTCCCCAATAACTCCGGACAACCCTTGCCCCCCACGTATTACCGCCGCTTCTGGCACCGG
+
<CCFFGFDFGGGGGGGGGFGGG<FFGGGGCFFFGGCGGGGGFGGFGCFBF,C7,CFGGGGGGGEFGGGGGGGGG8FCFFGGGGGGGGDGDFEE:CCFGFGFGG<E?<FFFECFE=:FEFFGGGEGCFG9=F?FEFGGGAF,EEFAFDCEG8F8=,,6,63@6>,,,7EFEEEGGG?EG>E+:83CC,8*5@BEC88:BEBE5?CFGG?F78/))**82)07)9FGC97)5))(-)).0:*7***2>>**067*:=F:5,)04:--((.()))((,,(4142).)-(,46,(-4:)4(56##
@M06045:235:000000000-JCY5N:1:1101:23038:2108 2:N:0:TACAGC
ACTTGAGGACTACCGGGGTTTCTAATCCCGTTTGCTCCCCTGGCTTTCGCTCCTCAGCGTCAGTGTTGGTCCAGGATGCCGCCTTCGCCACCGGTGTTCCTCCAGATATCTACGCATTTCACCGCTACACCTGGAATTCCGCATCCCTCTCCCAAACTCAAGCCATCCAGTATCAGACGCCGTTCCCCGGTTAAGCCGAGGGATTTCACGTCTGACTTAGTTGGCCGCCTACGAGCCCTTTACGCCCAGTAATTCCGAACAACGCTTCCCCCCCCCGTATGACCGCGGCTGCTTGCCCCCT
+
CCCGGGGGGGGGGGCCGGFGGFGGGGGGGGCFGGGGGGGGGG?FFFFGGGCFGGFFFEFEFGECGGGCFFGGGGGG<AAGGGGCEGGGGGGGGGCGBFGGGGGFEGGG,C@?FFG7FGGGGGGEGCCCGGGGDFGG9FCFDGGGGDFGF>?FF,>BFGGCFEFFFD?CC@ECGFFF9,***5:C6DFG>GEECF?,>BEEGG5FFCFFF*;FGF1C7FC+@C786;5DEDDFFF5:EFG?4@?*>D@/>C79?C=4(),7.:?;9,,(4?)7;BFF(-(8()).(4(9(((-)).42:(##
@M06045:235:000000000-JCY5N:1:1101:17524:2127 2:N:0:TACAGC
ACTTGAGGACTACCGGGGTATCTAATCCTGTTTGCTCCCCACGCTTTCGCTCCTCAGCGTCAGTTCCGGCCCAGAGTGCCGCCTTCGCTACGGGTGTTCCTCCCGATATCTGCGCATTTCACCGCTACACCGGGAATTCCACACTCCTCTACCGGACTCGAGTCATGGCAGTATCGAGTGGCCCCTCCACGTTGAGCGTGGAGATTTCACACCCGACTTACCAAACCGCCTACGAGCCCTTTACGCCCAATAATTCCGGACAACGCTTTCACCCTACGTATTACCGTGGCGTCTTGCTCAT
+
CCCGGGGGGGGGGGGGGGGGGGGGGGGGGGGGGFFGGGGGGGEGDEGGDGEGGFGGGGGEG7FCGGGGGGGGGGGGGGGG@FGGGFGGGGGGGGGGGGGGGGGGGGFGGGGGGGGGGGFEFFGGGGGEGGGGG>FEGGGFGGFGEGGGGGGGGGGEEGGGGGFG9D;CEEEFGGGCEFFG5?EEG8EEFGGGF5C8?C:ED5869CF9<<+6CDDDDE74:CGFC<FDFEDFB<B:@:*)89FGC:DG*974*2=9<F1<>(:06>F((1*7331(,,4452)6)(((-,(.(-(.)).##
@M06045:235:000000000-JCY5N:1:1101:14352:2134 2:N:0:TACAGC
ACTTGAGGACTACAAGGGTATCTAATCCGGTTCGCTCCCCACGCTCCCGCACTTCAGCGTCAGCAGATCCCCAGTCGGCTGGTTTCCCCCTGGGTGTTCCTCCCGATCTCTACGCTTTTCACCACTACACCGGCAATTCCACCGACCTCTGCATCGCTCAAGCTCCGCCGTATGGGCTCGCGCCTGGCCTTTAAGCGCCCAGATTTCACACCCCACCCGCGGTGCCGCCTGCGTGCGCTTTACGCCCAGTCAATCCGGACAACGCTTGGCTCCTCTGTATTCCCGCGTCTTCTGGCCCCCT
+
,8<C<@FG?,6,6,C<FFC,C,<FF9CEECFF,@77CCF@6C++6B+,@CBFEECA6,@F7,,,,9:C6CF@FFE,,@+,8:EFA,C<,+4CC74,C=F,C,,4@==:,9,@944+6A5,,A,<+,A,AF8FF>:@F,C,=DDE+@CC8DCBCEG8+3@+3,3>8D@EGGD5>628,,**4?4:/C=B5++?99+?**3CG*/CE7@FCCFED319*)).199<9<)9:5@>0())))9@>6=5<D7**266*29)450))423(((((0)/83().6)6)25762>--(().)3:((,##
@M06045:235:000000000-JCY5N:1:1101:18558:2145 2:N:0:TACAGC
ACTTGAGGACTACCAGGGTTTCTAATCCTGTTCGCTCCCCATGCTTTCGCTCCTCAGCGTCAGTTAATGCCCAGAGACCTGCCTTCGCCATCGGTGTTCCTCCTGATATCTGCGCATTTCACCGCTACACCAGGAATTCCAGTCTCCCCTACATCACTCAAGTCTGCACGTATCAAATGCAGCCCCCAGGTTGAGCCCAGGAATTTCACATCTGACTGTACAAACCGCCTACGCGCCCTTTACGCCCAGTCACTCCGAGCAACGCTAGCCCCCTCCGTATTACCGCGGCTGCTTGCCCCTC
+
CCCGGGGGGGGGGGF8FGFGGGGGGFGGFFGGGCF,CFFGGGGGGCGGCE@GGFGGGGGGGGGGGGGGGGGGFC@EFGFGCFGGGFGGDGGGDGGGGGGGGGGGFFC@FFGGGGGGGGGGGGGGGGGGGGGGGGGGGGF9DFEGGDFGEG8EEDC,3@=CDEE;@B9EGGFGGGF8EDFF9EGGGGGE:FDF??,,@FCCDCFCCAEGGE>,+29CFFGFG@C7CF>DE4DF>=)8BEGFF++12>AG*266+31=@>(>).866((1(8FFB>((4-(,5))6((40-1,().41(),##
@M06045:235:000000000-JCY5N:1:1101:14606:2159 2:N:0:TACAGC
ACTTGAGGACTACCCGGGTTTCTAATCCTGTTTGCTCCCCACGCTGTCGCGCCTCAGTGTCAGCCGTGGCCCAGCGGGCCGCCTTCGCCACCGGTGTTCTTCCGGATCTCTACGCATTCCACCGCTACACCCGGAATTCCACCCGCCTCTACCACGCTCGCGCGACGCAGTTGCCACGGCCGACCCGGGGTTGAGCCCCGGGCTTTCACCGCGACCTTGCTCGGCCCCCTACGCGCCCTTTACGCCCCGTGATTCCGGCTAACCACGCCACCCCCCGCATTACCTCGGCTGCTTGCCGCGG
+
CC@EGGGGGGGGGGGGGGGGGGFGEEFGDFGGGGGGGGGGGGCCFGFFFGFEGGGCFFGGGGGGGGGGDGGGGGGGGFEGGGGG:FCGGGGGE7FFGEGGGGGGD7@:5FFFGFG@GGGG<AFEGGGGGGGCC>+@F<;D9FGG7EEGED9FDEGDC:8>**BC>E>EECBC<CGGF5CC88*:EGEG>?:>56+<*/;85*:5A<C7+ACE<9CGGF7:CFD<35)9>)).--.)8@D567FCDCB)9*))7*9=:>0))..()-(-(.7<?4796(4?6A<4)3(,3(--2),(2((##
@M06045:235:000000000-JCY5N:1:1101:7853:2179 2:N:0:TACAGC
ACTTGAGGACTACCCGGGTTTCTAATCCTGTTTGCTCCCCACGCTTTCGTGCATGAGCGTCAGTGCAGGCCCAGGGGATTGCCTTCGCCATCGGTGTTCCTCCGCATAGCTACGCATTTCACTGCTACACGCGGAATTCCATCCCCCTCTGCCGCACTCCAGCCATGCAGTCACAAATGCAGTTCCACGGTTAAGCCCGGGGCTTTCACATCTGTCTTGCAAAGCCGCCTGCGCACGCTTTACGCCCAGTAATTCCGATTAACGCTTGCACCCTACGTATTACCGCGGCGTCTGGCACCAG
+
CCCF,EFFC<@EFC@@+@88BFFGGGGG,FFE<FGCFCDGCFEGGGGFG<C@D,,CFFEGCEGFFGDFFGGGGFEEGDEGFFGFED7@:=FGGGFCFGFFFCFEGGGD5E<FCB+:==FF9AFEFFEE<FE7+7++D=FGFFF=DF7C>,8B>CEGGCGEFG?CEGDFGF,@,>;ADACEFGG?2>,,61>8:;D,,=*=5C***+<9CEFC7CD7C++64+:64F3C:33@02575)*))/=DD5@C40*/9CB@B)(0.<>(7((,-*9;:?:<,,2<B)))(4(,3(,460().3,##
@M06045:235:000000000-JCY5N:1:1101:10986:2240 2:N:0:TACAGC
ACTTGAGGACTACACGGGTATCTAATCCTGTTCGCTCCCCACACTTTCGCTCCTCAGCGTCAGGACATGCCCAGAGAACCGCCTTCGCCACCGGTGTTCCTCCTGATATCTGCGCATTTCACCGCTACACCAGGAATTCCGTTCTCCCCTGCATACCTCCAGTCTGCCCGTATCGAAAGCAAGCCACCAGTTAAGCCAGTGGATTTCACTCCCGACGCGACAAACCGCCTACGAGCCCTTTACGCCCAATAATTCCGGACAACGCTCGCACCCTACGTATTACCGCGGCCGCCGGCACGGA
+
CCCGGGGGGGGGGGGGGGEGGGGGGGGGGGGFGGGGGGGGGGGGGGGGGGGGGGGGGGGGGGGGGGGGGGGGGGGGFGGGGGGGGGGGFGGGGGGGGGGGDGGGGFFFGGGGGGGGEGGGGGGGGGGGGGGGGGGGGGGGGGGGGGGGGGGGGGGGGGGGGGGGFAD9DEECGGGGG5>DFGCEFGDFEEFFFDGGGGGDAEGCFEDCFCGGGCDDCEGBDG5DFD<C@EEF?6:5>:FFFFFGG3>D5C??FGF=37:DB:((,(39BDF>?:<?04<28:A404-4((-((,,3(-(##
@M06045:235:000000000-JCY5N:1:1101:10312:2249 2:N:0:TACAGC
ACTTGAGGACTACCCGGGTTTCTAATCCTGTTTGCTCCCCACGCTTTCGCACCTCAGCGTCAGTACCGGACCAGTGAGCCGCCTTCGCCACTGGTGTTCTTCCTAATATCTACGAATTCCACCTCTACACTAGGAGTTCCACCCACCTCTTCCGTCCTCAAAATCGCCAGTATCGCAGGCAGTTCTGGCGTTGAGCTCCCGGATTTCACCCCCGACTTAAGTATCCCCCCACGTCCCCTTTACCCCCAATAATTCCGAACAACGCTACCCCCCTGCGGTTTCACGCGGCTTCTGACCCCCC
+
@6A,FAEGEFE?,@C6@@CC;FFF<E9ACFGGGGDEFGGGGD@C@:CE7@CCE<C@@FG,@6@FFG9@:CF@,E6CE<<FC@FGD97,BFGDFF54,BBFFGAC<?D9AFED?++,A<:C<,4?AF:<,EEFGGE?8AAFEG8B7+@D,33EFG,68BFFG,=>D++BCB35,36+>8@*,3@9=C,@,54>*>,?7D,*4**44=E999**:519)8;A72;CDG**:)2511)7))08@**0**0)*0)**2*0()-)03:2((-((00<31(.((((-.).((((((-,4>).(((##
@M06045:235:000000000-JCY5N:1:1101:16088:2339 2:N:0:TACAGC
ACTTGAGGACTACCCGGGTATCTAATCCTGTTCGCTCCCCACGCTTTCGCTCCTCAGCGTCAGTTACTGCCCAGAGACCCGCCTTCGCCACCGGTGTTCCTCCTGATATCTGCGCATTCCACCGCTACACCAGGAATTCCAGTCTCCCCTGCAGTACTCCAGTCTGCCCGTATCGCCCGCACGCCCACAGTTAAGCTGTGGCATTTCACGAACAACGCGACAAACCACCTACGAGCTCTTTACGCCCAGTAATTCCGGACAACGCCCGAACCCTACGTATTACCGCGGCTGCTGGCCCCTG
+
CCCGGGGGGGGGGGGGGGGGGGGGGGGGGGGGGGGGGGGDGGGGGGGGGGFGGGGGFGGGGGGGGGGGGGGGGGGGGGGGGGGGGGGGGGGGGGGGGGGGGGGGGGGGGGGGGGGGGDGGGGGGGGGGGGGGGFGGGGGGGGGFFGGFGGGFGGGGGFFGGGGGGGGGGGGGFGE5BECGCGGGGGEGGGCC?EGGGGGGGGGGGEGGG575>DGF<33:DCDFGGGGB4?F<07>57DB*9*17987DCB=7:6@B3(8>?:(41((()07:,8<6<<FFABA(-(49>((24::((,##
@M06045:235:000000000-JCY5N:1:1101:10737:2342 2:N:0:TACAGC
ACTTGAGGACTACCCGGGTATCTAATCCTGTTCGCTCCCCACGCTTTCGTGCCTCAGTGTCAGGTGTAGCCTAGTCAGCTGCCTACGCAATCGGGGTTCTAGAAGGTATCTATGCATTTCACCGCTACACCTTCTATTCCGCCAACCTCGTCTACCCTCAAGTCTGACAGTATCCAGGGCAGTTCCACAGTTGAGCTGTGGGCTTTCACCCCGTACTTATCAAGCCACCTACGCACCCTTTAAACCCACTAAATCCTGACACACCTCTCACCCCCCGTATTACTCCGGCTGCCGGCCCCGG
+
8<CFF9FCGGGDFGG7FE@BF<<@FGGGGGGGGGGFGG@;EFGG@F8EGGDGFGFGFFDGGGDGFC@@EEEGG,E<FDFFFFGGFGGGFGEGGGGEGGGGFAE,?B,EFA<FEEF<9FECGDGEGGGGAFG8,AEFGFA<ECEG>FCDB8DCCB;==DD3D9@F9D,@BFC,EFE:FG+@:8@CFGFGCG;;9;FGC@38?>FFE,@;CEDCD;DD9BC++4:*2:<*;A;9==5A)0*0;:77>F)9*;;;F7C))9>FF33(,8()46@5842((,4(5).)-,-,49,(.(((((,##
@M06045:235:000000000-JCY5N:1:1101:22681:2343 2:N:0:TACAGC
ACTTGAGGACTACCGGGGTTTCTAATCCTGTTTGCTACCCACGCTTTCGTGTCTCAGCGTCAGAAATGGTCCAGTAAGCTGTCTACACCACAGGTGTTCCTCCTGATATCTACGCATTTCACCGCTACACCAGGAATTCCGCTTACCTCTCCCATCCTCTAGCACCCCAGTTTCCGCCGCACCCTCCCAGTTAAGCCGGGAGATTTCACAACAGACTTGGAGCACCGCCTACACACTCTTTACGCCCAGTAATTCCGAACAACGCTTGCTGCCTACGTATTACCGCGGCTGCTGGCACCGA
+
CCCGGGGGGGGGGGGGGGFGGGGGGGGGGGGGGGGGGGGGGGGGGGGGGGGGGGGGGGGGGGGGGGGGGGGGGGGGGGGGGGGGGGGGFGGGGGGFGGGGGGGGGGGGGGFGGGGGGGGGGGGGGGGGDGGGGGGGGGGGGGGGGGGFGGGGGGGGGFDEFGGGGGGGGGGGGGGGGGGGGGGGG5EGGFGGGGGGGGGGGG5FFFGGGGGGGGGGFFGFFFFGGGGGFFBFFFFB;FD6=AAGGGECC96*9FFF:>:EFF0,7?22:8=9<DFF68>A?AFFBF0,,323:7083<,##
@M06045:235:000000000-JCY5N:1:1101:13759:2394 2:N:0:TACAGC
ACTTGAGGACTACAGGGGTTTCTAATCCCGTTCGCTCCCCTAGCTTTCGCGCATCAGCGTCAGTGTCAGCCCAGCAACCCGCCTTCGCCGCAGGTGTTCCTCTCGATATCTACGCATTTCACCGCTACACCGAGAATTCCAGTTGCCCCTTCTGCACTCTAGCCCCGCAGTATCGGCTGACCTTTCCGGGTTAAGCCCGGAGATTTCACAGTCGACTTGCGGTGGCCGCCTACGCGCCCTTTACGCCCAGAAAATCCGAACAACGCTGGCTCCCCCCGAAGTACCGCTGCTGCTGGCCCAG
+
CCCGGGGGGGGGGGGGGG@FGGGGGGGGGEFGGGDGFGGGGDGGGGGGGGGGGDGGFFGGDGGEFGFFGGGGGGGGGGGCFGEGGGGGGGGGEFEFGGFGFFAFGG8FCFEFGGGGDCGGGGGGGGGGGG@FD3BFDAFCFFGGFE9DFC>8ECCFFGGCFCGCEEGEGGCF,5BCEC>FG6DFGGGDGGGEGDB,>BEG5CCGGFDCFGGF65DGGEGF9>C3C77)7@:@<B><@DD>56FC*9>C7*)0)**04517>((.(2(-(0>9:047(((((-.6)((((())),4?:(,##
@M06045:235:000000000-JCY5N:1:1101:23148:2409 2:N:0:TACAGC
ACTTGAGGACTACACGGGTTTCTAATCCTGTTTGCTCCCCACGCTTTCGCGCCTCAGCGTCAGTTACGGTCCAGAGAGCCGCCTTCGCCACCGGTGTTCTTCCCAATATCTACGAATTTCACCTCTACACTGGGAATTCCACTCTCCTCTCCCGCACTCCAGCACACGAGTATCAAGTGCAATTCCCAGGTTGAGCCCGGGGCTTTCACACCTGACTTCATGCGCCGCCTGCGCGCCCTTTACGCCCAATAATTCCGGACAACGCTCGCACCCTACGTCTTACCGCGGCTGCTGGCACCAT
+
CCCGGGGGGGGGGGGGGGGGGGGGGGGGGGGGGGGFGGGGGGCEEGFGGGGGECFGGGGGGGGGGGGGGGGGGGGGCCGGGGGGGGGGGGGFGGFECEFGGGGGGFGGFGGGGGGCAEGGGGGFFGGGGGGFGGGGFGGAEGGGGFGGGGGGFGGGGGGGDDGEGEGGG>EFFGGGGGGGGGCGFGGGFEDF>E,,<FEGECGDFGGGGGF=FF5CCFGFD+@C5785BF>416>BB>C@F??5D<3CFF4/=FF=4>?B@?B61((4937>8((4:((((-68:;((4(1:7:7<:>(##
@M06045:235:000000000-JCY5N:1:1101:21406:2422 2:N:0:TACAGC
ACTTGAGGACTACCCGGGTTTCTAATCCTGTTTGCTCCCCACGCTTTCGTGCATGAGCGTCAGTGTTATCCCAGGAGGCTGCCTTCGCCATCGGTATTCCTCCACATCTCTACGCATTTCACTGCTACACGTGGAATTCTACCCCCCTCTGACACACTCTAGCCGTGCCGTCACAAATGCACTTCCCAGGTTGAGCCCGGGGATTTCACATCTGTCTTGCACAACCGCCTGCGCACGCTTTTCTCCCATTAATTCCGATTACACCTCGCACACCAAGTATCACTCCGGTCTCTGGCCCCCT
+
CCCF<<<C@FGEGGGFGGGGGGGGACFGGGFGCECFFFG,CFC@FEFFGFE>FGFCAC7+C@7@6CFD9FF86CF,BCE8FFGGCEBFEGGGG7FFGGEGGAA8B,ED?EGCC?F:?C<,AE<ECC;E,,499+4A<FFFE;>B+@>@BC@EFDFC83@3A,=EC>8+@+++6>;AFGC7;,5:6ECCD*6>D,@6@8CC5>*454=7C?CEFDC++4+0**+2:*17)).80(.=;)/75**0:7;F*2/9*:9*(0().))).((-4)7)(,4((.4:..:44((-(((.6)7:(40##
@M06045:235:000000000-JCY5N:1:1101:7221:2424 2:N:0:TACAGC
ACTTGAGGACTACTTCGGTATCTAATCCTGTTTGCTCCCCACGCTTTCGTGCATGATCGTCAATCTTGACCCAGAGGGCTGCCTGCGCCATCGGTGTTCCTCCTGATATCTGCGCATTTCACCGCTACACCAGGAATTCCAGTCTCCCCTACATCCCTCTAGCCTGCCCGTACCCCCCGCAGATCCGGAGTTGGGCCCCGGACGTTCACGGCAGCGGCGACAAACCGCCTACGAGCTCTTTACCGCCAATAATCCAGGATAACGCTTGCTCCCTACGTAGTACCGCGTCTGCTGTCACGGC
+
A<CFG9CFE@<FAF,,,,=EFG,6CFGGGGGDFG9CFD@F@GC@FF,C:FGDGE,C,<@FG<@E9C@<C<CAFG,,DBFF@FE9,@C7FECFDC?CB,,CFDGEC<FE@EFCFCGGGC,A<,ACEB+CFFFGGDA?5,CFEFGF;9=>EF6,,C;,@=EFEE,@>>E=D6@BGG@+@:EGGDG6?FGD>CEC9,*,44=C5**/=767+*5*)7*)))15)1995C357<5?(()))0****0**)))/2)77*0*))(67)5(4(4,(9F?BB).(.)(-)))(-,((41)45.5)6(##
@M06045:235:000000000-JCY5N:1:1101:12282:2441 2:N:0:TACAGC
ACTTGAGGACTACCGGGGTATCTAATCCTGTTTGCTCCCCACGCTTTCGCACCTCAGCGTCAGTATGTGTCCAGTAAGTCGCCTTCGCCACTGGTGTTCTTCCGAATATCTACGAATTTCACCTCTACACTCGGAATTCCACTTACCTCTCCACAACTCTAGCGATGCAGTTTTAAAGGCAATTCCGGGGTTGAGCCCCGGGCTTTCACCTCTAACTTGCAAAGCCGCCTACGTGCGCTTTACGCCCAGTAATTCCGAACAACCCTAGCCCCCTCCGTATTACCGCCGCTGCTGGCACCGG
+
CCCGGGGGGGGGGGGGGGGGGGGGGGGGGGGGGGGGGGGGGGGGGGGGDGGGGGGGGGGGGGGGGGGGGGGGGGGGFGGGGGGGGGGGGGGGGGGGGGGGGGGGDGGGFGEFGGGGGGGGGGGGGGEFGGCFDEGGGGGGGGGGGGGGGGG?DGGGGGGG8EDE6EEGGGGGGGFG9FFGGCGAGFFEEGEEEGFGFGEGGDEGFEGGGC6FGGF>FFGFGGGCCF<>085A,/;>BAGF@8@*>CED*098@C6=?>0>E:((4.1::5?563<:1331>9>)(((,(-230).8(,(##
@M06045:235:000000000-JCY5N:1:1101:11262:2449 2:N:0:TACAGC
ACTTGAGGACTACCCGGGTATCTAATCCTGTTTGCTCCCCACGCTTTCGTGCATGAGCGTCAGTTTCAGCCCAGAGACCTGCCTTCGCCATCGGTATTCCTCCTGATATCTACGCATTTCACTGCTACACCAGGAATTCCAGTCTCCTCTGCCAAACTCGAGCCTTGCAGTCCCAAATGCCATTCCCAGGTTAAGCCCGGGGATTTCACATCTGGCTTACAAAACCGCCTGCGCACGCTTTACGTCCAGTAATTCCGATTAACGCCCCCACCCTACGTATTACCGCGGCTGCTGGCACGCG
+
CCCGGGGGGEGGGGGGGGGGGGFGGGGGGFFGGGGGGGGGGGGGGGEFEGGGGG<FGGFFGGGCEFGGGGGGGG8FFGGGGFFGGGGGGGEFGGGGGGGGGFGGEGGGGGGGGGG+@FAFGGGGGGGGGGGGGGDGFAFGGG9EFECFGGGGGGCFFGGGGEG6=D,@DFGGGG9D,,,=F?DFFGFFFEFGC9,@DFGGG>53:CFCC2=CCFCCCA**=8CG4*27?BFF;6.8BFG:AAF/*;)1>D6AADFF:EB5))614((((0)70-4(3,))(--4(,(-39(4??F<07(##
@M06045:235:000000000-JCY5N:1:1101:23834:2587 2:N:0:TACAGC
ACTTGAGGACTACTCGGGTATCTAATCCTGTTTGCTCCCCACGCTTTCGTAGTTGAGTGTCAGTACTTGTCCAGGTCGCCGCTTTCGCCTCTGGTGTTCCTCCCGATCTCTACGCATTTCACCGCTACACCGGGAATTCCACGACCCTCTCCAAGACTCCAGTCTCACCGTTTCTAAGGCACTTCTTGAGTTAAGCTCAAGGCTTTCACCTCAGACAAATGAGACCACCTACCTACCCTTTACGCCCAATAATTCCGAGCAACGCTTGCACCCTCCGTATTACCGCGTCTGCTGGCACGCG
+
CCCGGGGGGGGGGGGGGGGGGGGGGGGGGGGGGGGGGGGGGGGGGGGGGGGGGGGGGFGGGGGFGGGGGGGGGGGGGGGGEGGGGGGGGGGGGGGGDFGGGGGGGG+CFGGGGGGGGGEGGGAFFEGGGGGEFGGGFGGGGGGGGGDGGGGGGGGGGFGGFDFGFGGGGGGDCFECFAEGGGFG6ACGFGGGGGCD9BF9?FGGGGGGGGGGGGCFGFCFGGGG*:9C5=AF13CFAFC8ACFDD55*:<)*;DF=8A6DBFFF(4?::6?:,(-89?FF(5)-4>F,26?F2>(61<,##
@M06045:235:000000000-JCY5N:1:1101:15432:2597 2:N:0:TACAGC
ACTTGAGGACTACCAGGGTTTCTAATCCTGTTCGCTCCCCACGCTTTCGCTCCTCAGCGTCAGTATCGGCCCAGAGACCCGCCTTCGCCACCGGTGTTCCTCCTGATATCTGCGCATTTCACCGCTACACCAGGAATTCCAGTCTCCCCTACCGAACTCAAGTCTGCCCGTATCGACTGCAAGCTGAGAGTTAAGCCCCCAGTTTTCACAGTCGACGCGACAAACCGCCTACGAGCTCTTTACGCCCAATAATTCCGGACAACGCTCGCCCCCCACGTATTACCGCGGCCGCTGGCACCCC
+
CCCGGGGGGGGGGGGGGGGDFGGGGGGGGGGGGGGGGFGGGGEGGCGGGGCGG@FGGGGFGGGAFGGEGGGEEFFGGGGGGGGGGGGGGGGGGGEGGGGGEGGFFE??FFGGGGGGGDGGGGGGGGEEGGGGGGFGGGGGGGGGGGFGGGGCFC=CEGGGFCGGFGFDFDEGCGDGGE>F9AEFGFGC;?DFGGGGGFGGCG8CFGGGFGGGGCC<<>8)8>D<5CDGB>3:<<D>5?:?FFFGGGFDGC?67FFF0<(77??0>1234)081,-,7?0>>F2>BF012((-4>01,.,##
@M06045:235:000000000-JCY5N:1:1101:13276:2600 2:N:0:TACAGC
ACTTGAGGACTACAGGGGTATCTAATCCTGTTTGCTCCCCACGCTTTCGCACCTCAGCGTCAGTACCGGGCCAGTGAGCCGCCTTCGCCACTGGTGTTCTTGCGAATATCTACGAATTTCACCTCTACACTCGCAGTTCCACTCCCCTCTCCCGGACTCAAGCTCTTCAGTATCGAAGGCAGTTCTGGAGTTGAGCTCCAGGATTTCACCCCCGACTTAAAGAGCCGCCTACGTGCGCTTTACGCCCCGTAATTCCCAGCAACTCTCGCCCCCTTCGGATTACCTGGGCCGTCTGCACCGG
+
CCCGGG<FGGGGGG8@FGGEGGGGFGGFFGGFGGFGGFFFGGGG7:FG>CCGDGGGGGEECF>EFGGEGGGGGFFGFGGF@EC,6C=FGGGFFGGGGDEEEFCF7:FDGCF9FCFF,AF<EGGGFGGGGG9E7FGEGGFFDGCC,83BCDD=FC=BEGGF6,,,4@DEFD>EC;3;,@*@@EGCEG9>98DGF,:D,>FFFG5,<?,4,0;C5))/18+6@+20;78C..8),6)0)7DBF=69DC;))*0082*/)04.0.((.)),(8>B;(81(-((4,-4)),(,((((,,6<??##
@M06045:235:000000000-JCY5N:1:1101:20233:2609 2:N:0:TACAGC
ACTTGAGGACTACTAGGGTTTCTAATCCTGTTCGCTCCCCATGCTTTCGCTTCTCAGTGTCAGTAATGGCCCAGAGACCTGCCTTCGCCATCGGTGTTCCTCCTGATATCTGCGCATTCCACCGCTACACCAGGAATTCCAGTCTCCCCTACCACACTCTCGTCTGCCCGTACCCACTGCAAGTCCGAGGTTGTGCCTCCGATTTTCACAGCAGACGACACAAACCCCCTACAAGCCCGTTACGCCCAATAATTCCGGCCAACGCCCGCACCCTCCGTATTACCGCGGCGGCTGCCCCCCG
+
@CCG9EEFFFGFGGGFDFGGGGGFEFDFFDFFFEDFGGGGGGDFFFCEG>,DCGFGF<FGGGGCF9FACFFGEFCA@FGGGFFDAF@7FC7DEDFEEGG<FGGGGFCFGFFGGGCCCFGDE?FEGEGGDGGGF++45<,,EFE@4@9DED6EF8EEE8DB,+688+E,@BBB33>=C?BD,33=EE6+++6@D3@9C,D,@*3=:<EG22:CFG49*/98)*2*;1*>B5>A(<6:852005>3CD5***/7@>66()(0)3240,-(-.77:F18(43((.6)(46(3(-2,4(.(((##
@M06045:235:000000000-JCY5N:1:1101:24340:2637 2:N:0:TACAGC
ACTTGAGGACTACACGGGTATCTAATCCCGTTTGCTCCCCACGCTTTCGCGCCTCAGCGTCAGTACCGGTCCAGTGAGCCGCCTTCGCCACTGGTGTTCCTCCCAATATCTACGCATTTCACCGCTACACTGGGAATTCCACTCACCTCTCCCGGTCTCAAGCCAAACAGTCTGGATGGCAGTTCCTCGGTTAAGCCGAGGGATTTCACCATCCACTTGTCAGGCCGCCTACGCGCCCTTTACGCCCAGTAATTCCGAACAACGCTTGCCCCCCCTGTATTACCGCGGCTGCTGGCCCCTG
+
CCCGGGGGGGGGGGGGGGGGGGGGGGGGGGGGGGGGGGGGGGGGGEGGGGGGGGGGGGGGGGGGGGGGGGGGGGGGGGGGGGGGGGGGGGGFFGFFFGGGGGGGFFGGFGGGGGGGGGGGCGGGGCGGGGGGGGGGGGAFGGGG8DFFGGGFFGG>ECFGFGGCFGGGGGGGGGG9D?FGGGGGGG7CEEEEGCGGGEEC8CEFGGGGGGCGF4DFFF7CFFGFDCCDBEFF(6>B5@DF:47D<D>C5C?FF7*8(72>BFF69(-(46@>0;B0,55<AFFA(((,-3-48::0(((##
@M06045:235:000000000-JCY5N:1:1101:18732:2691 2:N:0:TACAGC
ACTTGAGGACTACCCGGGTATCTAATCCTGTTTGCTCCCCACGCTTTCGCGCCTCAGCGTCAGTATCGGACCAGTTGGCCGCCTTCGCCACTGGTGTTCTTGCGAATATCTACGAATTTCACCTCTACACTCGCAGTTCCACCAACCTCTTCCGAACTCAAGACTCCCAGTATCGAAGGCTATTCCAGGGTTGAGCCCTGGGCTTTCACCCCCGACTTAAGAGTCCGCCTACGCCCCCTTTACGCCCAGTGATTCCGAGCAACGCTAGCCCCCTTCGTATTACCGCGGCTGCTGGCCCCTA
+
CCCGGGGGGGGGGGGGGGGGGGGGGGGGGGGGGGGGGGGGGGGGGGFGGGGGGGGGGGG7CFGGGDFEFCFFGGGGGGGGGGGGDFDGGEECFCEFFGGGFGGGGCFGGGGGGGGGGGGGDGGDGGGGGGGGCFEDGGFGGGGGGGGGGGGGGCG6EFGGG,9B>FGCC,>;DF5*>C5:,<EGGGFGGGGGCECECD68CFF,:<FCGGGGGG3DDBFAD767C>*>BFBF;9)85<DFF?FCCDFC<79*909F7<6>D?B6>,-(:?FE>BBFF((.:AFF663;>90::)8B<(-##
@M06045:235:000000000-JCY5N:1:1101:22050:2705 2:N:0:TACAGC
ACTTGAGGACTACCCGGGTTTCTAATCCTGTTCGCTCCCCACGCTTTCGCGTCTCAGCGTCAGTACCGTCCCAGAGAGCCGCCTTCGCCACGGGTGTTCTTCCCGATATCTGCGCATTTCACCGCTACACCGGGAATTCCACTCTCCTCTTCCGGACTCTAGCCATACGGTTTCAACCGACGTCTCGAGGTTGAGCCTCGAGTTTTCACAGCTGCCCTGTACGGCCGCCTACACGCTCTTTACGCCCAATAAATCCGGACAACGCTTGCCCCCCACGTCTTCCCCCGGCCGCTGGCACCGC
+
CCCGGGGGGGGGGGGGGGGGGGGGGGGGGGGGGGGGGGGGGGGGGGGGGGGGGDGGGGGGFGGGGGGGGGGGGGFGFGFFCGGFGGGGGGGGEGFECFGGGGGGGGCCGFFFGGGEG7FCFGFGGEGG,@EGGGGGGGG9FFGGCFGGGGGGGGDGGCGGGFGF9FC?8888CFGGFFEEGGGGC9<FECEF66ECE8C*=C?EEGGGGFFCGG**9?GFF*1>D:CDD5>FBF37))7194*9DD)19>:FF7@:>F0>B<B>>?F::?6F,((43,((-)-.(-290(-2((381<0##
@M06045:235:000000000-JCY5N:1:1101:19066:2725 2:N:0:TACAGC
ACTTGAGGACTACTAGGGTATCTAATCCTGTTCGCTACCCACGCTTTCGCTTCTCAGCGTCAGTTACTTCCCAGAGACCCGCCTTCGCCACCGGTGTTCCTCCTGATATCTGCGCATTTCACCGCTACACCAGGAATTCCAGTCTCCCCTGAAGTACTCAAGCCTGCCCGTATCGACCCCCAGCTCGGGGTTGAGCCCCCAGGTTTCACGATCTACGCCACCAGCCGCCTCCAAGCCCTTTACACCCCGTAAATTCGGACCACACCCCCACCCTCCATTTTTGCTCGGCTGCTGGCCCCCT
+
C,C<EFFGGGFFFGA<EFGGGGGGGGGGGGGGGGGGDGGGGGBFF@DFEEGDGGGGFFGGGGGFGFFCGGGGG?@EEFGECGGGEGGGGEGFGGEFGGGEFGEG8FCFGGGGGEGG@:<5FBFFGGEGFGFC@CGCFF;FEG=@D9EFEED,,CE>DG83D9,@,68DFE6+6,++@B++55:,,@@5>EG5*:>6CFG548*>:FFCC,8A<*1:58))/***;C)/).).,(1<)79?4*1*27.7)*)0)**1,.4>)80((1((4).56((-.)))))(.-.--4216))(((--##
@M06045:235:000000000-JCY5N:1:1101:21828:2765 2:N:0:TACAGC
ACTTGAGGACTACCAGGGTTTCTAATCCTGTTTGCTCCCCACGCTTTCGTGCATGAGCGTCAATCTTGACCCAGGGGGCTGCCTTCGCCATCGGTGTTCCTCCACATCTCTACGCATTTCACTGCTACACGTGGAATTCTACCCCCCTCTGCCAGATTCAAGCCTTGCAGTCTCCATCGCAATTCCCAGGTTGAGCCCGGGGCTTTCACGACAGCCTTACAAAACCGCCTGCGCACGCTTTACGCCCAGTAATTCCGATTAACGCTTGCACCCTACGTATTACCGCGGCTGCTGGCACCCT
+
CCCGGGGGGGGGEGFGGG;<FFGGGGGGGGGGGGGGGGGGGGGGDEGGGFGGGGCGGGEEGGGCGGFGGGGGGGGGGGGGGGFGGGGGGGGGGGDGGGFFGFGGFFD<5?EFGDCCFGGGGGGGGGGGGGGGGGGGGGGGGGDE7=BEEGGGGGGFFFFGDGDGGG8FDG9DGFFGFCEE>EGGGGEG?F8F6DF6DGGEGGE8CGGGGGGCCG**2=FFGGF7*>75A8);;6D>E>*7>??CC977*>FFBCFFF>?)7<A26:?BB??42(.213,).5:4?F9B0(((.:::13(##
@M06045:235:000000000-JCY5N:1:1101:16984:2784 2:N:0:TACAGC
ACTTGAGGACTACACGGGTTTCTAATCCTGTTCGCTACCCACGCTTTCGTTCCTCAGCGTCAGTTACTGCCCAGAGACCCGCCTTCGCCACCGGTGTTCCTCCTGATATCTGCGCATTTCACCGCTACACCAGGAATTCCAGTCTCCCCTGCAGTACTCAAGTCTGCCCGTATCGCCTGCAAGCCAGCAGTTGAGCTGCTGGTTTTCACAAACGACGCGACAAACCGCCTACGAACTCTTTACGCCCAGTATTTCCGGACAACGCGTGCACCCTACGTATTACCGCGGCTGCTGGCCCCGT
+
CCCGGGGGGGGGGGGGGGGGGGGGGGGGGDGGFGGGGGGGGGGGGGGGGGGGGFGGGGGGGGGGGGGGGGGGGGGGGGGGGGGGGGGGGGGGGGGEGGGGCGGGGGFGGGGFGGGGGGGGGFGGGFGGGGFGGGGGGGGGGGGGCFFGGGGGGGGFGGGGGFFEGGFG8EGGCEECEGFF6DGGGGCECGGGGGGGFBF6FG<EG7FGCF6CFDGGGFD35>3CGFGGA>>FB0>>>FFF6*=<DDE*7*6*12=F1B?:5<B;;(46<FF?(,8?B??A?9<D((,,((-8?:0:(4(##
@M06045:235:000000000-JCY5N:1:1101:14625:2805 2:N:0:TACAGC
ACTTGAGGACTACAAGGGTATCTAATCCTGTTCGCTCCCCACGCTTTCGCGTCTCAGCGTCAGTACCGTCCCAGAGAGCCGCCTTCGCCACGGGTGTTCTTCCTGATATCTGCGCATTTCACCGCTACACCAGGAATTCCACTCTCCTCTTCCGGACTCTAGCTTTGCAGTTTCCACCGGCGTCTCGAGGTTGAGCCTCGAGTTTTCACAACGGACTTGCAAAGCCGCCTACACGCTCTTTACGCCCAATAAATCCGGACAACGCTTGCCCCCCCTGTCTTACCCCCGCTGCTGGCACCTC
+
CCCGGGGGFGGG@FEGFGGGGGGFGGGGGGGGGGGGGGGGGGGGEGGFGGGGG@EFGGGGGGGGGGGGGGGGAFFGGCEGGGGGGGGGGGGGGGGGGGGGFEGGGEGGFGGGGGGGEGGGGGGDE@FG,AFCFG7FGGGGGGGFGGGGGGGGGDC+BEGFF;;,>FGGGFGGGGFFGGGGGCE58EFGG5BCECEGG6FGGGGDGGGGGGGG:<*)9A*@F7+2*79D@B@FFFFFBEFF79=3>DFGD4FF6:@?B56@51?9>6?13)9@>((,-529>):4(-(-2(-4,806:>1##
@M06045:235:000000000-JCY5N:1:1101:16041:2808 2:N:0:TACAGC
ACTTGAGGACTACCGGGGTTTCTAATCCTGTTTGCTCCCCACGCTTTCGTGCCTGAGCGTCAGTGTTGGCCCAGGGGGCTGCCTTCGCCATCGGTGTTCCTCCACATCTCTACGCATTTCACTGCTACACGTGGAATTCCACCCCCCTCTGCCACACTCCAGCCCGCCAGTTTCCAATGCCATTCCCAAGTTGAGCTCGGGGCTTTCACATCGGACACAACGAACCGCCTGCGCACGCTTTACGCCCAGTAATTCCGCTTAACGCTCGCACCCTACGTATTACCGCGGCTGCTGGCACCCC
+
CCCGGGGGGGGGGFGGGGGGGGGGGGGGFGFGGGGGGGGGGGGGEGGGGGFGGGGGGGGGGGGGGGGGGGGGG@FGGGGGGGGGGGGGGGFGGGFGGGCGGGGGGGGF9E,FGGGGGGGFGF<EGGFFGGEGGGDGGGGGGGGGGGGGGGGGFGGE>FFFGGGFGGGGGGFFFGGGFEFG6@FGGGDF?F9>;C?F,??E8CECEEE9C7CC:DDGGFGFGD51>DDG@EF>>FFFFB377*=<GGB<79@FFCFF>)4.74926?<;>:>@????F(,5:AFFF9161((24:(4:?(##
@M06045:235:000000000-JCY5N:1:1101:8215:2825 2:N:0:TACAGC
ACTTGAGGACTACTCGGGTATCTAATCCGGTTCGCTCCCCACGCTTTCGTGCCTCAGCGTCAGGTCATGGCCAGATAGGCGCTTTCGCCACGGATGTTCTTCCTGATCTCTACGCATTTCACCACTACACCAGGAGTTCCCCTATCCTCTCCATGCCTCGAGTCGTGTCGTATCGGCACGCGCCACGCCGTTTAGCTCCGTGATTTCAGCGCCGACGCCCAAGACCGCCTACGCAACCTTTACTCCCAGTGAGTCCTGACCACACTTCCCCCCTCCGGCTTCCCGCCGCTGCTGGGCCCCT
+
6BCGGGGGGGFGGGGGGGGFGGGGGGGGGGGGGGGEGGGDFGGG7BFGGGCFFFC8EFGGGG>GGGGFF,FFG7F9F9<<:FGE,?CFEFGGGDFEFFEGG,EFAED,CBECAFG7@=EFCF?BFGGGFGGF=:D7AFFEF@,DDFF,@FGF,,,@>,@+A3>@EG+@DCGED,>6E8C5B**C*C?G**=>8C;,B,41/:*0>FG?EF7*:>DD<BC35C<<FG)>>)5?21))0<>FF@F*?F4**2**/29/)1.9),3(-.9)).574((4((-7;()411(-71-(.)(((((##
@M06045:235:000000000-JCY5N:1:1101:20855:2851 2:N:0:TACAGC
ACTTGAGGACTACAGGGGTTTCTAATCCTGTTTGCTCCCCTAGCTTTCGTGCCTCAGCGTCAGTTGTGGTCCAGTGAGCCGCTTTCGCCACAGGTGTTCCTTCCGATATCTACGCATTTCACCGCTACACCGGAAATTCCACTCACCTCTCCCACACTCAAGCCCGGCAGTATCTCGTGCAGGCTTCGAGTTGAGCCCGAAGATTTCACACGAAACTTACCGAACCGCCTACGCACCCTTTACGCCCAATAATTCCGAACAACGCTCGCCCCCCTCGCAGTACCGCGGCTGCTGGCCCGGG
+
CCCGGGGGGGGGGGGGGGGGGGGGGGGGGGGGGGGGGGGGGGGGGGGGGGGGGGGGGGGGGGGGGGFGGGGGGGFFGGGGGGFGGGGGGGGGFGGFGGGGGAFGGGEGGGGGGGGGGGGGGGGGGGGGGGFFDFGDGG;EGADGGGDGGGGGGGG6EFGGGGGGC8EGGGGGCE;EFD5CGGGC,5:>*>DEGDGFG::B5/CGGGG@4,;=D<DGFC>FGGGDGDDDA5BFF>53<DGFFFFG*9>G:7@FF*6BBF?DFFF>>2:9B85BF9(40(-(--6466((79(,,)5?1((##
@M06045:235:000000000-JCY5N:1:1101:23633:2865 2:N:0:TACAGC
ACTTGAGGACTACCGGGGTTTCTAATCCTGTTCGCTCCCCATGCTTTCGCTCCTCAGCGTCAGTATCGGCCCAGAGATCCGCCTTCGCCACCGGTGTTCCTCCCCATATCTACGAATTTCACCTCTACTTGGGGAATTCCGCCACCCTCTCCGGCACTCAAGCTCTGCAGTTTCGGGCGCACTTCCTCAGTTGAGCTGAGGGCTTTCACACCCGACTTGCAAAGCCGCCTACACGCGCTTTACGCCCAATAATTCCCAACAACGCTCGCCCCCTCTGTATTACCGCGGCTGCTGGCACCGT
+
CCCGGGGGGGGGGGGGGG@FGGFGGGGGGGGGGGGGGGGGGGGGGGGGGGGGG?GGGGGGGGGGGGGECEGGGGGGGGGGGFFFGGGGGGGGDCFGEGGGGGGGGGGGFGGGGGGGGGGGGGGGGGGGGGFFFGGGGGGGGGG@EGGGGGGFGGGEGFF8D3E?EGBGECGGFG*@CEEECE*C9CFGF8FFC?<8CC9ECEGGGGGGGGDE<>3DC>CFFGDF4CDC3>BFF::B<5>.7?BCGDDGGGF4=7==)9::@13(4:(19))03,4().:)-.:A66040(-3))(-,)-##
@M06045:235:000000000-JCY5N:1:1101:11420:2869 2:N:0:TACAGC
ACTTGAGGACTACCCGGGTATCTAATCCGGATCGCTCCCCACGCTTTCGCGCCTCAGCGTCAGCAAAGCTCCAGGCAACCGCCTTCGCCACTGGTGTTCCTCCCGATATCTACGCATTCCACCACTACACCGGGAATTCCATTGCCCCCTAGCTTGCTCCAGCTCGGCCGTATCCGCTGACCCCGCCCAGTTGAGCCGGGCGATTTCACAACGGCCGTGCCGATCCGCCTGCGCGCCCTTTACCGCTCATAAGTCCGAACAACGCTCGCACCCTCTGTATTACCGCGTCTCCTGGCACACT
+
CCCGFGFGGGGGGGGEGGGEFGGGGGGGGGGGGGGGGGGGGGGGGGGGGGGGGEGGGGGGGEGGGGGGGFGFFGGFFGGFGGGGGGGGGGGGFGFGGGGGGGGGGGGGGGGGGGGGGGGGGGFFFGGGGGGGDEGCCGGGGGABEFCFE>6DFGF?FFGGGGGCFEGGGGGG8EGGGGGGGCFCEGGDDFGGDB++<BEED=8EDGGD?+9:)1)77D/5975)199>>:7>,4)8@DG4)/7**1))1096*21@?D::37?(-(-(-)0>013(.<-5))49:>-((-(.42::(.(##
@M06045:235:000000000-JCY5N:1:1101:21853:2879 2:N:0:TACAGC
ACTTGAGGACTACCGGGGTTTCTAATCCTGTTTGCTCCCCACGCTTTCGAGCCTCAGCGTCAGAAATGTTCCAGAGCGCCGCCTTCGCCACCGGCCTTCCTCCCGATCTCTACGCATTTCACCGCTACACCGGGAATTCCTCGCTCCTCTCCCATCCTCTAGCTGAACAGTCCCCTCTGCACTTTCCAGGTTAAGCCTGGAGATTTCACGGAGGGCTTACCCAACCGCCTACGCTCCCTGTACGCCCAGTACATCCGAACAACGCTTGCCACCTTCGTATTACACACGCCGACGGACCCGC
+
CCCGGGDGGGGGGGE7CGFEEGFGGGGGGGGGGGGGFCEGGG@FEGGG>C8CFGGFDDGFGF7FGGGGGGGGGGGGGGGGGDGGGGGDFGGGGEEGGGFGGGG?EDGG,A:C<FG=4=<EAEF7E7@FGGG>FEFE8DFE,>@7BFG8:,@8,D=>D9EC,>CCGGCFFG>ECCFCG,8DEDFG97?2;<<CFGGFFE=CF6<:CC9<EGCCDGC5*;F)*0**:5>5>5>5<;5)80*099=3C3@D1*//90*5438BB0(-20((-?B?:<?0241(8AB4).(-3(,(((,((,-##
@M06045:235:000000000-JCY5N:1:1101:15914:2890 2:N:0:TACAGC
ACTTGAGGACTACCAGGGTATCTAATCCTGTTCGCTCCCCACGCTTTCGCTCCTCAGCGTCAGTTACTGCCCAGAGACCCGCCTTCGCCACCGGTGTTCCTCCTGATATCTGCGCATTTCACCGCTACACCAGGAATTCCAGTCTCCCCTGCAGTACTCCAGTTTGCCCGTATCGACTGCAGACCCGAGGTTGAGCCTCGGGATTTCACAGCCGACGCGACAGACCGCCTACGAGCTCTTTACGCCCAATAATTCCGGACAACGCTGGCACCCTACGTACTACCGCGGCTTGCTGCACCCG
+
CCCGGGGGGGGGGGGGGGGGGGGGGGGGGGGGGGGGGGGGGGGGGGGGGGGGGGGGGGGGGGGGGGGGGGGGGGGGGGGGGGGGGGGGGGGGGGGGGGGFFGGGGGGGGGGGGGGGGEGGGGGGGGGGGGGGGGGGDGGGGGGGGGGFEFFGGGGFEFDGGGGGGCAAFGGGGGEGGGGGGFGGGGGGGCCGGDFGGGFGGGEGG6FGF9D=GGGG<>DEGGDGGGDG.7BFF<<3<7CFF==*9>@DFC:B?7@FBF0>3?4(4:(((0=04,.(-:24:A<1199(((((())),((##
@M06045:235:000000000-JCY5N:1:1101:14941:2912 2:N:0:TACAGC
ACTTGAGGACTACCAGGGTTTCTAATCCCGTTCGCTCCCCACGCCTTCGCGCCTCAGCGTCAGGGACGGCCCAGCTGGCCGCCTTCGCCACGGGTGTTCCGCCTGATCTCTACGCATTTCACCACTACACCAGGCATTCCACCAGCCCCTACCGCCCTCAAGCGGTGCAGTCCACGACGACCCTCCCTGGTTAAGCCAGGGGCTTTCACGCCATGCTTACACCGCCGCCTGCGCGCGCTTTACGCCCAGTAACTCCGGACAACGCTCGGACCCTACGTATTACCGCGGCTGGTGCGCCCCG
+
CCCGGGGGGGGGGGGGGGGFGGGGGGGGGGGGGGGGGGGGGGGGGFGGGGGGGGGGGGGGGGGGGGGGGGGGGGGGGGGGGGGGGGGGGGGGGGGGGGGGGGGGGGGGGGGGGGGDFGGGGGGGGGGGGGGGGGGFGGGGGGGGGGFGGGGGGGGGGGGCEDGGEEGGGGGGGGGGEGCGGGGGGGGFGGGGGGGGGGG8CGEDGGFEGCCECGGFFFFFFFFCDGDGFFFF>F)))89>5*BDGGFDFFFFF7@FFE0>)4699(4(9>EEF:<B?().(65431,26((((.)((((##
@M06045:235:000000000-JCY5N:1:1101:23282:2921 2:N:0:TACAGC
ACTTGAGGACTACAGGGGTATCTAATCCTGTTCGCTCCCCATGCTTTCGCTTCTCAGCGTCAGTAGTGGCCCAGAGACCTGCCTTCGCCATCGGTGTTCCTCCTGATATCTGCGCATTCCACCGCTACACCAGGAATTCCAGTCTCCCCTACCACACTCTAGCCTGCCCGTACCCACTGCAAGTCCGGGGTTGAGCCCCGGATTTTCACAGCAGACGCAACAAACCGCCTACAAGCTCTTTACGCCCAATAATTCCGGACAACGCTCGCACCCTACGTATTACAGCGGCTGCTGGCACCCT
+
CCCGFGGGGGGGGGGFGGGGGGGFGGGGGGGGFGGGGGGGGGFGCFFGFGGGGGGGGGGGGGGGGGGGGFFFGGEGGGGGGGG@FEAFEGGGEGEGFFGGCGGGGGGCEGGFGEFGGFG9FGFFGGDGGGGGGECFCGGGGDGGGG>FGDDEFGGCGGGC,3@EE?FFGGGCCDBDGGFGFCE,3@EG*:BCEF6?:F>>E=C=FFC,4@FE98487:)):CGFGG7<>3=AE8AF4)*969BCCG>D*5)*=*0*,04)70(,93?>>3@58:7?(.2)5<>)))(-3,71)404:F0##
@M06045:235:000000000-JCY5N:1:1101:22372:2924 2:N:0:TACAGC
ACTTGAGGACTACTAGGGTTTATAATCCTGTTTGCCCCCCACGCTTTCGCACCACAGCGTCAATACATGTCCAGAGAGTCGCCTTCGCCCCTGGTGTTCTTCCGAATATCTACGAATTTCACCTCCACACCCGGAATTCTACTCACCTCTCCACAATTCTAGTGATGCAGTCCTAAAGGCAATCCCGGAGTTGAGCCCCGGGCTTTCACCAATAACGTACAAAGCCGCCTACGTCCGCTTTACGCCAAGTTATACTGAACCACCCGCGCCCCCCCCGTATTACCGCCGCTTCCGGCTCCCT
+
CCCGG,,-,,6;,,,<,8FFE,C6@@66;,C@<CF,@F+6+@+@@:<FGE7+@,,@C,CFFGGGF8,C,CE,EF,CF@F<@+B,BFGG7,79,9C,,4B,,,,+?CC+?,,,CFF8,+,C9<5EE,4F,6++++++87;,ACE@=F8E,,6=BF,,3DA;EC,@,,,>3,@:,7;D,6,@D6@,3@CE**3,3@B,<8?CC85:,=C,,02,0*09*2*)91**205))));36)05>3)06=CD:))/2**9***6@24).((-(11175)4,(2(4(.(-6)((((-,,()3(4-4(##
@M06045:235:000000000-JCY5N:1:1101:19874:2924 2:N:0:TACAGC
ACTTGAGGACTACCGGGGTTTCTAATCCTGTTCGCTCCCCACGCTTTCGAGCCTCAGCGTCAGTTACAGTCCAGAAAGCCGCCTTCGCCACTGGTGTTCTTCCTAATCTCTACGCATTTCACCGCTACACTAGGAATTCCGCTTTCCCCTCCTGTACTCTAGACTTCCAGTTTGGAATGCAGCACCCCGGTTAAGCCCGGGTATTTCACATCCCACTTAAAAGTCCGCCTACGCTCCCTTTACGCCCAGTAAATCCGGACAACGCTTGCCACCTACGTATTACCGCGTCTTCTGGCCCCCA
+
CCCGGGGDGGGGGGG>FGGGGGGGGGGGGGGGGCE;FGGGGGGDFEFGGGFGGGGFFFGEGGGGGGGCFGGGGGGGGFGGGFGFGGGGGGGAFGFG@GGGGGGGGGFGAGGGGGGGGGFGGFFEGGGG?FEGFGGFFFGDFGBEGGGFGGGGGGGGF;EEAE,BDFCGCCGGGGGGGFGFCFFFGGE*@*@CGG;9FGGGGGGGEC7,=F>CCCFGGACFFF7CF@55A83F;B>A3=FFFFA7*>;**>6@=DF?651:56?194:(34=@??0>:8)6:<2<-4((-,,-66))(4(##
@M06045:235:000000000-JCY5N:1:1101:15928:2963 2:N:0:TACAGC
ACTTGAGGACTACTCGGGTATCTAATCCTGTTTGCTCCCCACGCTTTCGTGCCTCAGTGTCAATGATCGTGTAGCAAGCTGCCTCCGCTATCGGTGTTCTATGTCATATCTAAGCATTTCACCGCTACATGACATATTCCGCTTACCTCCACGATATTCAAGATTGATAGTATCCACGGCAGTTCCCAAGTTAAGCTTGGGGATTTCACCACGGACTTACCAACCCACCTACGCACCCTTTAAACCCAGTGAATCCGGATAACGCGTGCACCCTCCGTATTACCGCGGCTGCTGGCACGCT
+
CCCGGGGGGGGGGGGGDG<CCFEGGGFCEGGGFGGGGGGGGGGGGGGGGFFDF9FDEEFCGFG9FG9FGGGFFGG9EGGGGGGGGEGGGGGFGGGDGGGGGGGGGGGFDG9AEEEFGGGCCFCDGGGGGGDFGGGGG9EFFE=EGFGFFGGCE==>EFFDDGG99BFFDGGGCFCFCE+=C6=EGF,E8>E;FFA99EGD6E6EGFG7BFF*9DD*CA:FCFG4C47C)6AF55)):4*8)8A7;5A34**;A1+99D0)24)41(4703*78(1434:?B<<4:902(21(..((.)(##
@M06045:235:000000000-JCY5N:1:1101:14839:2966 2:N:0:TACAGC
ACTTGAGGACTACCGGGGTATCTAATCCCGTTCGCTCCCCTGGCTTTCGCGTCTCAGCGTCAGTAGGCGTCCAGGACCTCGCTTTCGCCACGGGCGTTCCTTCCGATCTCAACGCATTTCACCGCTCCACCGGAAGTTCCAGGTCCCCCTACGCCCCTCCAGGGCGGTCGTATCGACGCCAGTTCCCCGGTTAAGCCGGGGGATTTCAGCGACCGACGTGCCGTCCCGCCTACACGCGCTTTAAGCCCAGTGATTCCGAATAACCTTCGCACGGTTCGTCTTACCGCGGCTGCTGGGCCAA
+
CCCGGGGFGGGGGGGGGGG;FGDGGGGGGGGGGGGGGGGGGFGFF@FFGEGGGDGFFFGFGGGGGG9CCFGGGG?GGGGGGGG7FFFGGGGCFFGFEGGGGFGF:?BFEEFDFGGG:CDDGGGGGC>FGFGFEE7>CGFFFGFCFGGGGGGG8CEGGGGGC>6**=C8CBC5CGB5B85CC8C:ECFGGG8E5@7CFGE8=C*;6C+<CC35CDDGG3C)>D)7<<C)00)).(77;)9)8>FCCD:9*9?**0*9<?2B):))().4:)))((-2:30:084)5-3((-1(42)(((4##
@M06045:235:000000000-JCY5N:1:1101:18076:2982 2:N:0:TACAGC
ACTTGAGGACTACAAGGGTTTCTAATCCTGTTTGCTCCCCACGCTTTCGCGCCTCAGCGTCAGTTGTGGTCCAGTTGGCCGCCTTCGCCACCGGTGTTCTTCCCAATATCTACGAATTTCACCTCTACACTGGGAATTCCACCAACCTCTCCCACACTCCAGTCCCGCCGTCTCGGATGCCGTTCCCAGGTTGAGCCCAGGCCTTTCACATCCGACGATCAGGACCGCCTACGCCCCCTTTACGCCCAGTAATTCCGAACAACGCTAGCCCCCTTCGTATTACCGCCGCTGCTGGCACCGT
+
CCCGGGGGGGGGGGGCGG<FFGFFCDGGGGGGGGGAFGGGGGGGGGFCGGFFGCEFGFGCGDGFFGGGGGFGFGEFFGEFEGGGGGGGGGGGGDFGFGGGGGGGGGFEEF9AFFGGFGGGCGGFGGGGGGGGGGGGGGFFFFFFGGGGDD?EFEGGG,,6@>E9FCCEGGG+:D8:+@8F,;AC?FF>8DGGGCCFGF>CE8AEGGGCF,=EGD*9<5*;C*6;5<CGFDEF04))8BGF?@=/57:35>=FF79@2>()08?(-(((.8<>B;(.11,,342<1>(4;16>),(-,4-##
@M06045:235:000000000-JCY5N:1:1101:23640:2983 2:N:0:TACAGC
ACTTGAGGACTACCCGGGTATCTAATCCTGTTTGCTCCCCACGCTTTCGTCCCTCAGTGTCAGTCCTCGGCCAGGAAGCTGCTTGCGCCTTTGGAGTTCCTCCGGATCTCTACGCATTCCACCACTACACCCGGAATTCCGCTTCCCTCTCCGTGACTCAAGAATGGCAGTTTCCAATGGCCTCACCCAGTTAAGCCGGGTACTGTCACATCGGACTTACCATCCCACCTGCGGACCCTTTACGCCCAGTAATTCCGGATAACGCTTGCCACCTACGTGTTACCGCGGCCGCTGGCACCAA
+
CCCGFGGFGGGGGFGGGGGGGGGGGGGGGGGGGGGGGGGGGGGGEGGGGGGGGGGGGGGGGGGGGGGGGGGGGGGFGDGGGGGGGGGGGGGGGGCGGGFGGGGDEGGGBFFFGGGGEGGGGGGGGGGGGBGGGGGGGGGGGGGGEFGGGFGDGGGCDFGGGDFFGGGDFEGGADEAEG8D,DFGGGGGGFGGGG;>EGDGCGGGFFG?GGGGGD7CDAC99FFGGFDFBF;A@0>EF:55FFFGGGEDFGFFFD=6>D<3>27?>B,3:?*9(,4:18?,8449:919>(399;F6,5(##
@M06045:235:000000000-JCY5N:1:1101:16960:2994 2:N:0:TACAGC
ACTTGAGGACTACTCGGGTATCTAATCCTGTTCGCTCCCCACGCTTTCGCTCCTCAGCGTCAATATCGGCCCAGAGACCCGCCTTCGCCACCGGTGTTCCTCCTGATATCTGCGCATTTCACCGCTACACCAGGAATTCCAGTCTCCCCTACCGAATTCTAGTTTGCCCGTATCGGCTGCAAGCCCAGAGTTGAGCCCTAGGTTTTCACAGCCGACGCGACAAACCGCCTACGAGCTCTTTACGCCCAATAATTCCGGACAACGCTTGCACCCTACGTATTACCGCGGCTCCTGGCCCCCG
+
CCCGGGGGGGGGGGGGGGGGGGGGGGGGGGGGGGGGGGGGGGGGGGGGGGGGGGGGGGGGGGGGGGGGGGGGGGGGGGGGGGGGGGGGGGGGGGGGGGGGGGGGGGGGGGGGGGGGGGGGGGGGGEEGGGGGGG7FGGGGGGGG9EFFGGGGGGGGGGGGFDCEGFGGCE>EGG5EGFEECFFGGGFC:FFGGGGFGGFGGGEEG5@FGFFGFDGGGEDBDC3FGGGGFF@F115B>FFFFFFDDGEGGGF=4>FFFF?F)8<(1:::?@FF:-3:?(3.26>436011((-..26:1,##
@M06045:235:000000000-JCY5N:1:1101:7760:3001 2:N:0:TACAGC
ACTTGAGGACTACTAGGGTATCTAATCCTGTTTGCTCCCCACGCTTTCGCACCTCAGCGTCAGTATCGGCCCAGGTCTCCGCCTTCGCCACTGGTGTTCCTCCCGATATCTACGAATTTCACCTCTACACCGGGAATTCCGAGACCCTCTTCCGTACTCAAGCCGGCCAGTTTCGGATGCCCTTCTCGGGTTAAGCCCGAGGCTTTCACATCCGACATAGCCGACCGCCTACGTGCGCTTTACGCCCAATGATTCCGACCAACGTTTGCCCCCTCCGTATTACCGCGTCTGCTGGCACGAC
+
CCCGGGGGGGGGGGGGGGGDGFFGGGGGGGGGGGGGGGGGGGGGGEGGGGGGGGGGGGGGGGGFGGGDFGGGGGGFGGGGGGGGGGGGGGGDGGGGGGGGGGGGGDEGGGFCFFGFGGGGGGCE8AEEFGGDEGCFGDGGFGGD8FDGGGGGGGGGGGGGGGGGGG>ECGGGC;3@CEEGGG@FG7FECCGGFGGGGGGCGCGGCFCEGGGFFCDD:DCFC4):DDCGF3>F:B)7BFG3>FFDG3)/9C4=4?6@(0(0544?<7?6)*)042:?96(342:A:2--(,-.-,2:(3(##
@M06045:235:000000000-JCY5N:1:1101:18630:3026 2:N:0:TACAGC
ACTTGAGGACTACTAGGGTATCTAATCCTGTTCGCTCCCCACACTTTCGCTCCTCAGCGTCAGGTCATGCCCAGAGAACCGCCTTCGCCACCGGTGTTCCTCCTGATATCTGCGCATTTCACCGCTACACCAGGAATTCCGTTCTCCCCTGCATACCTCTAGTCTGCCCGTATCGAAAGCAAGCCAGGCGTTAAGCACCTGGTTTTCACTCCCGACGCGACAAACCGCCTACGAGCCCTTTACGCCCAATAATTCCGGACAACGCCCGCACCCTACGTATTACCGCTGCTGCTGGCCCCGA
+
CCCGGGGGGGGGGFGGGGGDFGFFGGGGGCFGGGGCFEGGAFEGGGGGEGGGG8FGGGGGGGGGGGGGGGGG8EEFGGGGGDGGGGGGGGGGGGFCGGGGGGGGEGGGGGFFFGG@FFGGFFGGGGGGGGGGGGGFGGGGGF88DCFGGGFG?FGFG;=>DFGFEDFGGGG>F8:;DG66,:@CG6EF*@*@5>;DGGFGGCDFGGG7CFGCF<*CCECBDGCGGCCDB37F?F:>FFDFF49*1>B3<7479:**,7(008<29(239.7:?B00244<B<<A:B,29?:))4(-,4(##
@M06045:235:000000000-JCY5N:1:1101:17291:3028 2:N:0:TACAGC
ACTTGAGGACTACCCGGGTATCTAATCCTGTTCGCTCCCCACGCTTTCGTGCCTCAGCGTCAGTTACAGTCTAGGCAGCTTCCTTCGCAATCGGGGTTCTGGATGGTATCTACGCATTTCACTGCTACACGCGGAATTCCACCCCCCTCTGCCACACTCCAGTTCGCCAGTTTCAACGGCCATTCCCAGGTTGAGCCCGGGGCTTTCCCCGCCGACACAACGAACCGCCTGCGCACCCCTTACGCCCAGTAATTTCCATTCACGCCTCCACCCTACGCACTACCGCGGCCTCTGGCCCCTA
+
CCCGGGGGGGGGGGGGGGEDFFGGGGGGGGGGFDGCFGGGDC@F@FG<CF@FGFGFEGECF7FECFGGG@FFGGGGGDFG,CFFGG7FFCFGDFGGCFGG9,?FFCFFCE<AFB:FGGGGGGGGGGGGCDFFEFFE+ABFGGGE8CGGGGGGGGG?EFFGF@EFGEGE5E,@;,3EC:C:C>F@>FGCE88E,,,2<B:8CC**=C?+=7)=<CDG3>55717<<DDDE58>9>35)./8<?@<DGF***0187*8)*-9*))(,((((7@FF:((40((,)(.4((,4((.(,.)(-,##
@M06045:235:000000000-JCY5N:1:1101:21784:3045 2:N:0:TACAGC
ACTTGAGGACTACCCGGGTTTCTAATCCTGTTTGCTCCCCACGCTTTCGCGCCTCAGCGTCAGTATCGGTCCAGAGAGCCGCCTTCGCCACCGGTGTTCTTCCCAATATCTACGAATTTCACCTCTACACTGGGAATTCCACTCTCCTCTCCCGATCTCTAGCCAGCCCGTTTCGAGCGCAGTTCCCAGGTTAAGCCCGGGGCTTTCACACTCGACAAAACTAGCCGCCTGCGCGCGCTTTACGCCCAGTAATTCCGGACAACGCTCGGCCCCCACGTCTTACCGCGGCTGCTGGCACCCA
+
CCCGGGGGGGGGGGGGGGEGEGGGGGGGGGGGGGGGGGGGGGGGGGFGGGGGGEGGGGGGGGGGGGGGGGGGGGGGGGGGGGGGGGGGGGGGGGEGGGGGGGGGGGGGGGGFGGGGGGGGGGGGGGGGGGGGGGGGGGGGGGGGGGGGGGGGGGGGGGGFGGEGGGGFGGGGGGEFFGGGBEGGGGGGGGGFCEEGGGGGDDGDFGGFGGGEGG*>DFFFG<>CCFDDEFFFBF3BBDG@FB?7D<D5CF?F?CFFBB0D3?B03,4905>)3(39(4:B42<>:>(,2,1())(::>(##
@M06045:235:000000000-JCY5N:1:1101:8084:3052 2:N:0:TACAGC
ACTTGAGGACTACCCGGGTATCTAATCCCGTTCGCTCCCCCCGCTTTCGTGCATCAGCGTCAGTTCGTACCCAGGGCGCCGTTTGCACCACTGGTGTTCCACCGGATCTTTACACATTTCACCGCTACACCCGGAATTCCGCACCCCTCTATCCGCCTCTAGACCTGCAGTCTGAATGGACCTCGCCCGGTTTTGCCGGGCGCCTTCCCCCACCACTCACACGTCCGCTTCCGCACGCTTTACGCCCATTAACCCCCGATTACCCCTTCCCCCTACGTTTTACAGCGCCTGTCGGACCCAC
+
CCC,C,C<<D@8EF8+@:C@A9@@<C<EC7,@,CBB,6CF++68+BFFC<FC<E<@,,+8@7@CEFC,E6C96FD,B+8@:@+48?,C,==,,B?44=?9,:F>C+C:?,,5?,5,5C<<<,C+8=:FDGFEFFGCGGGGEG83B+>+@6@;@,@@>C5,3;,22?24,DBFEEFCFF6:24,>/:5C8*318*3CFG58:*3*/10*20)*11/*7)29*9)*159C)7))(-.<>B3))/=**/79**8/808.(0,0)-2)((((().0,(31:,(3())-))2((,--)-(4291##
@M06045:235:000000000-JCY5N:1:1101:17418:3080 2:N:0:TACAGC
ACTTGAGGACTACAGGGGTATCTAATCCTGTTCGCTCCCCACGCTTTCGCGTCTTAGCGTCAGAAACCGTCCAGATAGCCGCCTTCGCCACTGGTGTTCTTCCCAATCTCTACGTATTTCACCACTACACTGGGAATTCCACTATCCTCTCCGGTCCTCAAGTCATCCAGTATCGAGTGCATTTCTTGAGTTGAGCTCAAGGCTTTCACACCCGACTTGAACAACCGCCTACACGCGCTTTACGCCCAGTAATTCCGAACAACGCTAGCCCCCTTCGTCTTACCTCGGCTGCTGGCACCCC
+
CCCGGGGGGGGGGGGGGGGGGGGGGGGGGGGGGGGGGGGGGGGGGEGGGGGGGGGGGGGGGGGGGGGGGFGGGGGGGGGGGGGGGGGGGGGGGGGGGGFGGGGGGGGGGFGGGGGGGGFGGGFGGGGGGGGGFGGGGFFCFBEGCGGGGGGGGGGG>BFFGB,,DCFGGGGGGGGGGGGGGGGGGGF9ACFGGCFGGGCE9EFGFGGGGGGGDGGGGFFACFDFGGGGBFEFE;EFFEDBF6@DGC>CDD=74C?FBEFF::0(4369?FF>9B<?:??FFBF:)5((2:96:252(.-##
@M06045:235:000000000-JCY5N:1:1101:17542:3156 2:N:0:TACAGC
ACTTGAGGACTACAAGGGTATCTAATCCTGTTTGCTCCCCACGCTTTCGCACCTCAGCGTCAATATGTGTCCAGTAAGTCGCCTTCGCCACTGGTGTTCTTCCGAATATCTACGAATTTCACCTCTACACTCGGAATTCCACTTACCTCTCCACAATTCGAGCGATGCAGTCTTAAAGGCAATTCCGGAGTTGAGCCCCGGGCTTTCACCTCTAACTTACAAAGCCGCCTACGTTCGCTTTACGCCCAGTAATTCCGAACAACGCTAGCCCCCTCCGTATTACCGCGGCCTCTGGCACCTG
+
CCCGGGGGGGGGGGGGGGGGGGGGGGGGFGGGGGGGGGGGGGGGGGGGGGGGGGGGGGGGGGGGGGGGGGGGGGGGGGGGGGGGGGGGGGGGGGGGGGGGGGGGGGGFGGGGGGDGGGGGGGGGGGGGGGCFGGGGGGGGGGGGGGGGGGGFGGGGGGGGGGGGGGGGGGGGGFFGCFFFGGGGGGGGEGGGGFGGGGGDGGGGFFFFGGGGF>FGGFGFGFDFCFGGFFFFFF)8>BGFF=AD3D;3<<F6CGFFF@BFEBB>B::6:FFF>6??B::::5>9?>B>F((.4>FF(2(##
@M06045:235:000000000-JCY5N:1:1101:21188:3157 2:N:0:TACAGC
ACTTGAGGACTACTAGGGTTTCTAATCCTGTTCGCTCCCCACGCTTTCGTACCTCAGCGTCAGAAAAGGCCCAGCAAGCTGCCTTCGCCATTGGTGTTCCTGGTAATATCTACGCATTTCACTGCTACACTACCAATTCCACTTGCCTCTGCCTTCCTCTAGCATGCCAGTATGAGATGCATCGATATGGTTGAGCCACACGATTTAACATCTCACTTAACACGCCGCCTACGCACGCTTTACGCCCAGTGATTCCGGATAACGCTTGGACCCTACGTACTACCGCGGCCGCTGGCCCGAC
+
CCCGGGGGGGGGGGGGGGGGGGGGGGGGGGGGGGGGGGGGGGGGEGGGGGGGGFGGGGGGGGGGGGGGGGGGGGGGCGGGGGGGGGGGGGGGGGGGGGGGGGGGGGGAEEFEGGGGGGGGGGGGGGGGGGGGGDGGGGGGGGGGGGGGGGGFGGGCGGGFGDE=FGGGGGGGGFGGFF9DFFGGGGGGGGGGGCFDGGGBE6>8D6CAFGGGCCGFFFGFG>C0C?DG4?;FDB;5?EG>FFFDG9>DFDFFFFFCEA;>>4/19<21(9;FFBBB<1<((4:(14301(-2499?(3(##
@M06045:235:000000000-JCY5N:1:1101:14192:3166 2:N:0:TACAGC
ACTTGAGGACTACCAGGGTTTCTAATCCCGTTTGCTCCCCACGCTTTCGCGCCTCAGCGTCAGTACCGGTCCAGTGAGCCGCCTTCGCCACTGGTGTTCCTCCCAATATCTACGCATTTCACCGCTACACCGGGAATTCCACTCACCTCTCCCGGTCTCAAGCCAAGCAGTCTGGATGGCAGTTCCTCGGTTAAGCCGAGGGATTTCACCATCCACTTGCCAGGCCTCCTACGCTCCCTTTACGCCCAATAATTCCGAAGAACGCTTTCCCCCCCTGTACTACCGCCGCCGCCTGCTCCAA
+
CCCGGGGGC8FGFFCFGGGFFGGFFGGGGGGFGGGEGGGGGEFGDCDFGG6@F7B<FEFGGGEFFGGGCFF@FFCFFFEGGDFCEGFDG@EFGFGGCEFG,?FEGFE<EA@EFDC:C:??FEG7+=BFFB,@EC+7>BFGFGGGFGGCF9DFG>=CE8C,EEC+,66B8CDGC;:9>@*@>:F7?7E;E>>CC,>D6:?:?**=*<+<E+0+;DFF==CFGG021C*8;FA43@)85<4*9*@CC37<*96*/*7*.<().5?(23((6@F59(-(()).6)-37((,1(-(((-4(-)##
@M06045:235:000000000-JCY5N:1:1101:11917:3177 2:N:0:TACAGC
ACTTGAGGACTACTAGGGTATCTAATCCTGTTTGCTCCCCACGCTGTCGCGCCTCAGCGTCAGCAACGGCCCAGCAGACCGCCTTCGCCACTGATGTTCTTCCCGATCTCTACGCATTCCACCGCTACACCGGGAATTCCATCTGCCTCTACCGTGCTCAAGCCTGACAGTTTAGAAGGCAGCCCTGCGGTTAAGCCGCAGGATTTCACCCCCTACTTACCAGGCCGCCTACGCGCCCTTTACGCCCAGCGATTCCGGACAACGCTTGCACCCTCCGTATTACCGCGGCTGCTTGCCCCCG
+
CCCGGGGGGGGGGGGGGGGGGGGGGGGGGGGGGGGGGGGGGGGGEFGGGGFEGGGGGGGFGGGGAFGG@FGGGGGGGGGGGG>FEFGGGGGGGDGFFGGGGGGGGCFGFGDFGGGGGEGGGGGGGEGGGGGGEGGGGGGGGGGGGCFGF?FGGEGFEFGGGFGGGGGGGGGFFG;6EDCFG*;EEFDGGGEEEFCBCBE8?E8@>CC?FGFGGGFFGFGFG7;3CCCDDFFFBF>DFFCFF4=>DGFD**87F5?B(83BB(811(8<?=FFB::?>FFBF<<<<>114-10)),1()(##
@M06045:235:000000000-JCY5N:1:1101:14791:3188 2:N:0:TACAGC
ACTTGAGGACTACCCGGGTATCTAATCCTGTTTGCTCCCCACGCTGTCGCGCCTCAGCGTCAGCAACGGCCCAGCAGACCGCCTTCGCCACTGATGTTCTTCCCGATCTCTACGCATTCCACCGCTACACCCGGAATTCCATCTGCCCCTACAGTGCTCGAGCCACCCAGTCTCCGTGGCCGACTCGCCGTTAAGCGGCGAGCTTTCACCACGGACTTGGGTCGCCACCTACGCGCCCTTTACGCCCAGTGATTCCGGACAACGCTCGCACCCCCTGTATGACCGCGGCCGCTGGCACCTC
+
8CCGFFGGGGGGGGGGGGGGGGGGGGGGGGGGGGGGGGGGGGGGGGFGGG7CFBFCFGGGGGGGFDFGGGGGGGGGGGGGGGGGGGGGGGGGGEGGGGGGGGGGGGDGFFGGGGGGGCGGGGGGGGGGGGGGGEGGGGGGGFGFCCFFFCFF6@@9A;FEECEGFGGGG,DF?EGGC*>>FGGECGCCEG*:*CCGEGGC=CC8C:CFGGGF3C9DCFG@GDGGDC53;F?FF;>FFED?FFF377>37FF@FFFFBB?FF1000-416)<@0((-389)))..(((-3(,2(41:(<2##
@M06045:235:000000000-JCY5N:1:1101:10400:3207 2:N:0:TACAGC
ACTTGAGGACTACTCGGGTATCTAATCCTGTTTGCTCCCCACGCTGTCGCGCCTCAGTGTCAGCCATAGCCCAGCAGGCCGCCTTCGCCACCGGTGTTCTTCCGGATCTCTACGCCTTCCACCGCTACACCCGGAATCCCACCTGCCTCTACTATCCTCCAGTGAGCCCAGTTCGCACGGCCGACTCGGAGTTGTGCCCCGAGCTTTCACCGCACGCTTCAGCCACCACCTACGCGCCCTTTACGCCCCTGTGTTCTGCACAACGCTCGCACCCTCATCATTACTGCGGCCGCTGGCCCTC
+
C<<@,EG9FFFCG<<,@FG@8@@@FFFGCF@EFCG9FG8EFECGC7FE,CCEE@:,<FAFG,CF@AFECE8<E8D,@,+C:CCEGG<=C7BF:>=CB@E@AFEGDE:=FEC<FD7+A4?AC<=FC7+C5F=8C+>C<,3@DBE=FG8,,,3,,,@,@>EFG,,,,4@>DD>?;@C:*BB5>>E8E**18*1;<C+3+>:1**38=C+C7@F=D3C5>)937::7*>7*)55)8?37@><:.)/0198D)*)0)2.0)*)19.((((-3(7D3;?(-()).)-)6))),(4,(,,4((.8##
@M06045:235:000000000-JCY5N:1:1101:8699:3230 2:N:0:TACAGC
ACTTGAGGACTACCCGGGTTTCTAATCCTGTTCGCTAGCCACGCTTTCGCTCCTCTGCGTCAGTAATGTCTCAGAGATCCGCCTTCGCCACCTGTGTTCCGCCTGTGATTGTCGCAGTGCACCGCGACCCCCGGAAGTCCACCCGCCGCTACAGTGCTCCAGCCAAGTAGTTGCCAGGGCCGACCCGGGGTTGAGCCCTGGCCGTTCACCGCCACCTTGCTTGGCTACCTACGCGCCCTTTCCGCCCAGCGATTCCGGATAACGCTCGCTCCTTCCGCATTATCGCGGCTGCGGGCCAGGT
+
CCC<<F<F6CFAC<<@+:FB;CE,CFEGDFCE9:F,,+6CC,8F,,D,,6,,+,,,;,+68,,<,,<C,6,,6<C,,,6CFGC7,,,,6B,,,,6C,9?B7?8C=E<,C,C?FC7:4CEA,,,8F+@C+@7::+3++,9<DF8+B7:++>+3,,@;9,,,3@8D6,@5DB?,?,DF,**4:=CC*4::***3B?CC?8**:*/*:*2++09*)9*7CF*9**9CCC*5?**<(4).55).9*91>D)*1*07)1*9()()).3:>(((-)752<9:0((,(-))-,4(-33,((,((,(##
@M06045:235:000000000-JCY5N:1:1101:14979:3271 2:N:0:TACAGC
ACTTGAGGACTACACGGGTTTCTAATCCTGTTTGCTCCCCACGCTGTCGCGCCTCAGCGTCAGCCGACGGGTTGCCCCGTCTTCCTGCCCAGCGGGCCGCCTTCGCCACCGGTGTTCTTCCGGATCTCTACGCATTCCACCGCTACACCCGGAATTCCACCCGCCCCTACAGTGCTCGAGCCGAGTAGTTGCCACGGCCGACCCGGGGTTGAGCCCCGGGCCTTCACCGCGACCTTGCTCGGCCGCCTACGCGCCCTTTACGCCCAGTGATTCCGGACAACCCTCCCACCCTCCGTAGTGC
+
CCCGGGGGGGGGGGGGGGFGGGGGGGGGGGGGGGGGGGGGGGGGEGEFFGEGGDGGGGGGGDGGGGGGGGGFGGGGGGGGGGGGGGFGGGDGGGGDGGDGGGEGCGGGGGGEGGGGGGGGGEG:CFGGGGFDGGGGGGGGGEG8>EE6DGGGGCFGGG7CGGGGEGGG8EFCEEF7E8EEEGGDGGG?FGGGGCC>GGG5EEGGG5C=2:)<67DCDFCEG)9CD*7D@>;B>9;76609))0959>C<<5>)>BE(5)096836(3.)*/06>(((((.(,(343,(.4((4?2(((-##
@M06045:235:000000000-JCY5N:1:1101:13145:3272 2:N:0:TACAGC
ACTTGAGGACTACCGGGGTTTCTAATCCTGTTTGCTCCCCACGCTGTCGCGCCTCAGTGTCAGCAACTGCCCAGCAGACCGCCTTCGCCACCGGTGTTCTTCCGGATCTCTACGCATTCCACCGCTACACCGGGAATTCCATCTGCCCCTACAGTGCTCGAGCCCTCCAGTCTCCGTTGCCCACTCGACGTTGAGCGTCGAGCTTTCACCACAGACTTGGAGCGCCACCCACGCGCCCTTCACGCCCAGTGATTCCGGACCACGCCCGCATCCTCTGTATTACCGCCGCTGCTGGCACACT
+
,@CFGGE<CFCGFG:7@@F@BDGF<EEEFG@EFFFEEE@FA@6::,,;:C:CGGG@DG9CEEFDEF@CCAFGGGGC@FDCECC,F=<BCFGGE7CCBFFGGFGDD:=BDC,@AC+??C<<5?A++8@@FF8+8+@@8==FGGGCFF@8+3DC>DF,@,@*;EC5D836>,DF;DDED,C59,5=,<88E8:F5*268***/:8E+1<@FGCF482;0=*64*2))))*7))0(()0)8).)****/71/*0**20@()-7),,(((((())0()5).))-.)).(,((4(39?F:2().##
@M06045:235:000000000-JCY5N:1:1101:22638:3278 2:N:0:TACAGC
ACTTGAGGACTACCAGGGTTTCTAATCCCGTTTGCTCCCCTAGCTTTCGCGCCTCAGCGTCAAGAACAGGCCAGGTAGTCGCCTTCGCCACTGGTGTTCCTCCCGATATCTACGCATTTCACCACTACACCGGGAATTCCACTACCCTCTCCTGCCTTCCAGTCGATCAGTATCGCGTGACCCTCCCCAGTTGAGCCGGGGGCTTTCACACGCGACTTGAACGACCGCCTGCGCGCTCTTTACGCCCAGGAAATCCGGACAACGCTTGCCCCCTAAGTATTACCGCGGCTGCTGGCCCGAC
+
CCCGGGGGGFGGGGFFGGFEGGGGGGEFGGGGGGGGGGGGGGGGGGGCFGGGGGGGGGGGGGGFFGGGGGGGGGGGGGGGGGGGGGGGGGGGGGGGGGGGGFGGGDGGGFAEDFGGCGGGGGFFGGGGGGGEFFGGFGGGGGGGGFFGF?FGGGGGGGGFGGFGGGGGGGGGGGGDEG58DFG?EEECFGFG?FGGGDGEE=D*CFCFGGG=5C))9@G?D<FDCD<DFDF@,(83)7C=FFFGG:@5>*>47796(01@>0(,-4203)67960((.:9<<B4((((-,(-)).2(((##
@M06045:235:000000000-JCY5N:1:1101:23525:3295 2:N:0:TACAGC
ACTTGAGGACTACAAGGGTTTCTAATCCTGTTTGCTCCCCACGCTTTCGCTCCTCAGCGTCAGTATCGGCCCAGAGACCCGCCTTCGCCACCGGTGTTCCTCCTGATATCTGCGCATTTCACCGCTACACCAGGAATTCCAGTCTCCCCTACCGAACTCTAGTCTGCCCGTATCGACTGCAGGCCCGGAGTTGAGCCCCGAGTTTTCACAGCCGACGTGACAGACCGCCTACGAGCCCTTTCCGCCCAATAATTCCGGACAACGCTTTCACCCTACGCATTACCTCGGCTGCTGGCCCCTG
+
CCCGGGGGGGGGGGGGGGGGGGGGGGGGGGGGGGGGGGGGGGGGGEGGGGGGGGGGGGGFGGGGGGGEGGGGGGGGGGGGGGGGEFGGGGGGGGGGGGGGGGGGFGGGGGGGGGGGGEGGGGGGGGGGGGGGGGCDGGGGGGGF,EFGGGGGEEDGGGGGGGEGGGFGGECC>4@@EDGGFGGE*;CDCCEF,4?C@:EEDEGC<EG+++2*:))9DD<8C7*2;DCC@5)824>B370.9/8**9)*1*0=FC0@:@:).,.-4(4,-16?BB<?1,,(44)))-(,18,4??70(-(##
@M06045:235:000000000-JCY5N:1:1101:14158:3297 2:N:0:TACAGC
ACTTGAGGACTACCAGGGTATCTAATCCTGTTCGCTCCCCACGCTTTCGCTCCTCAGCGTCAGGTAAGGCCCAGAGAACCGCCTTCGCCACCGGTGTTCCTCCCGATATCTGCGCATTTCACCGCTACACCGGGAATTCCATTCTCCCCTACCTACCTCTAGCCTGCCCGTATCCACTGCCGACCCGGGGTTAAGCCCCGGGCTTTCACAGCGGACGCAACAGGCCGCCTACGAGCTCTTTACGCCCAATAATTCCGGACAACGCCCGCGCCCTACGTGTTACCGCGGCTGCTGGCACCAA
+
CCCGFGGGGGGGGGGGGGGGGGGGGGGGGGGGGGGGGGGGGGGGGGGGGGGGGCGGGGGGGGGGGGGGGGGGGGGGGGGGGGGGGGGGGGGGGGGGGGGGGGGGGDFGGGGGGGCCGGFGGGGGGGGGGGGEGGGGGGGGGGGGGGGGGGGGGGGGGGGGGCEGGGGGFGGGFFGGGGGGGGDGGGGGGGGGGCGGGGGGGGGGGGGGFGGGGGGGDFGFGGGCDDGGFFDF<BEF:FFFFFFGGGFG:DF?=FF7:E6>E?FFF(((3>EB>>7??(3:<AFB0916;>9:??:<72(##
@M06045:235:000000000-JCY5N:1:1101:12928:3298 2:N:0:TACAGC
ACTTGAGGACTACCAGGGTATCTAATCCTGTTCGCTCCCCATGCTTTCGCTCCTCAGCGTCAGTTACAGCCCAGAGACCTGCCTTCGCCATCGGTGTTCCTCCTGATATCTGCGCATTTCACCGCTACACCAGGAATTCCAGTCTCCCCTACTGCACTCTAGTCTGCCCGTACCCACTGCAGAACCGGAGTTGAGCCCCGGTCTTTTACAGCAGACGCGACAAACCGCCTACGAGCCCTTTACGTCCAACACTTCCGGAAACCGCCTGCGCCCTACGTATTACCGCGGCTGCTTGCCCCTG
+
C8BFF,EFF8,6CFFEFCFC@CF9FC9E@FFCCFG7@CGGGG,F,<FCFE7<@,CC8FFGGE@E@DFGDF@@D<8@8EC@C<FGG9BFGC7<FGGC?F?FDFFFAFCEGF9FF>7C=7,EFFGGF+@FAFB=?CFCDFGGFG;E,CF?B?FG9,D=EEFGE;DFFEF9,@3@E+9,+,@EF=F6DF>B:>@C9;:8@FC:*4:CD,,5<,9E*229)84):CD*8C37B3)2135)0<5)9=?C**0*0*8717**-)()0((((,,(.).7>F:<?().:)).(-(-470:?)54()(##
@M06045:235:000000000-JCY5N:1:1101:8514:3313 2:N:0:TACAGC
ACTTGAGGACTACAGGGGTATCTAATCCCGTTCGCTCCCCTGGCTTTCGCGTCTCAGCGTCAGTAGGCGTCCAGGACCTCGCTTTCGCCACGGGCGTTCCTTCCGATCTCAACGCATTTCACCGCTCCACCGGAAGTTCCAGGTCCCCCTACGCCCCTCCAGGCGAGCCGTGTCCACGCCAGTTCCCCGGTTGAGCCGGGGGATTTCAGCGACGGACGCGCTCACCCGCCTACACGCGCTTTACGCCCAGTGAATCCGGGTAACGCTTGCCCCCTACGTATTAACGCGGCTGCTGGCACCG
+
CCCGGGGFFGGGGGGGGGGGFFGGGGGGGGGGGG7CFGGGGGGGGF<FGGGGGCFGGFGGGDEFGGGGGGDGGGGGGGGGGGGFGCFGGGG:BFDGEEGGGGGGG@EG8EFFFEDGDGGGFGGC7+>FFGGGC::F<DFDGCFDFFGGGGGGGGEGGGGGGGGGDGEGGD>*6=;CFGE88ECEC+>C*BCEGDGFGEG>EG=ECFCE?C)*>CGGGFDDD>DDGGGD)8>3:?FEFFG))5**/5>597///28*5@BF>BFB?9:?:>6?<42:?1:)<74).496((4((.54<?4##
@M06045:235:000000000-JCY5N:1:1101:25300:3315 2:N:0:TACAGC
ACTTGAGGACTACCAGGGTTTCTAATCCTGTTTGCTCCCCACGCTTTCGCGCCTCAGCGTCAGTACCGTCCCAGCGAGCTGCCTTCGCCATTGGTGTTCCTCCTGATATCTGCGCATTTCACCGCTACACCAGGAATTCCACTCGCCTCTTCCGGACTCTAGCCCGACAGTATCGGTCGGCGTCTGAGGGTTGAGCCCCCAGTTTTCACAACCGACTTACCGGACCGCCTACGCGCTCTTTACGCCCAATGATTCCGGACAACGCTTGCTCCCTACGTATTACCGCGGCTGCTGGCACGCT
+
CCCGGGGGGGGGGGGGGGFGGGGGGGGGGGGGGGGGGGGGGGGGGGGGGGGGGEGGGGGGGGGGGGGGGEGGGGFGGGGGGGGGGGGGGGGGGGGGGGGGGGGGGGGGGGGGGGGGGGGGGGGGGGGGGGGGGGGGDEFGGGGGGGGGGGGGGGGDGGGGGFGFGGGGDEGG9EEGGGGDGGGGGGFEGGGGEFGGGGGGGGGGGGGGGGGGG35DGFGFGGGGGGGDBEFF09DE5:CBFFF*/>3CGC677CFF7D?F>:1(4:?(4*8944)4?B<B?<<<(9039>0??D:B(8,##
@M06045:235:000000000-JCY5N:1:1101:10629:3319 2:N:0:TACAGC
ACTTGAGGACTACCGGGGTATCTAATCCGGTTCGCTCCCCACGCTTTCGCGTCTCAGCTTCAGTTACAGGCCAGGCAGCCGCCTTCGCCACTGGTGTTCCTTCCGATCTCTACGCACTTCACCGCGACACCTGGAATTCCGCTGCCCTCGCGTGCACTCTAGCCAGTCCAGTTCGCGATGCATCTTCCGGGTTGACCCCGTAGATTTCATTGTCTACGCGACAAGCCGCCTAGGAGCTCTTTACGCCCAATAAACCCGGACAACCCGCGTGCCCATCTTCTTACCGCGCGTGCTGGCACAC
+
CCCGGGG9<<C<@,6@66@@,;,<,666C+6@FCC;@666;FF@F7FFGGC:6FE,,,,C@6CFGGC<,@C?F,F,6C768+@C7F,FFG+,,,:EFCC<,,,:+8=+,5,,9FGG+6,,5C,+3+@=+3@,DEGGGCB=F:C:8,:>E6**5@@8E,5D?;D8D8,6,24,?,=?E*14*4,++5CF**33315+>88B***3<+4+9+*0200*:0C:3)9)9*>))0.)(()0))9*/9*CD/))1C4//**.48(77(,((((-,.75-3)(,))).)))5-((((-((()((,)##
@M06045:235:000000000-JCY5N:1:1101:10180:3333 2:N:0:TACAGC
ACTTGAGGACTACCCGGGTATCTAATCCCGTTTGCTACCCTAGCTTTCGCGCCTCAGCGTCAAGAACAGGCCCGGAAGTCGCCTTCGCCCCTGGTGTTCCTCCCGATATCTACGCATTTCACCACTACACCGGGAATTCCACTTCCCTCTCCTGCCTTCGAGTCGATCAGTATCGCGTTACCCTCCCCAGTTTAGCCGGGGGCTTTCCCCCGCGACTTGACCGACCGCCTGCGCGCTCTTTACGCCCAGTAACTCCGGACCATGCCCCCCACCTCCGCATTACCCCGCCTCCTGTCACCGG
+
CCCG9EC-;FFGGFG7:F@+@EFFGGF<FEE<F,CFF@,CCFFGFAFAFE:F7,C8<EF@C7CFFD8EFEF,,6CF7@FFEGGED=<BB,@FGGGGGGD<,BE@:BCCFF9?FCGE8FFFDEE,AF8==F87=:CECDFC9CA9EGGGGCF8D7,D,@D8+36:CEGFC?CFG,*@>C*1:<8@>CGG>*64,6,;CC*:8CEGG7++3*9:5/7C93*=*01)7))15))040>EFFF=B?F9<7D*5266**19232))-).()((-08862((4(-344))(-29>((.(.)5)).##
@M06045:235:000000000-JCY5N:1:1101:25652:3334 2:N:0:TACAGC
ACTTGAGGACTACCAGGGTATCTAATCCTGTTCGCTCCCCACGCTTTCGCTCCTCAGCGTCAGTTGTTGCCCAGAGACCCGCCTTCGCCACCGGTGTTCCTCCTGATATCTGCGCATTTCACCTCTACACCAGGAATTCCAGTCTCCCCTGCAACACTCTAGTTTGCTCGTATCGACTGCAGACCCTAGGTTGAGCCTCGGGATTTCACAGACGACGCAACAAACCGCCTACGAGCCCTTTACGCCCAATAATTCCGGACAACGCGTGCACCCGACGTATTACCGCGGCTGCTGGCACCCA
+
CCC9,CFEA6@,C8C6CFE@CC@<@F9F<ECFGGG7C@FEFGGGG7FFFEFF7CFCEF7CFD7C<EGGFGGGGGGG<FF@@@BBFG7CCFCFGGGGGEDFFGC<,EAA<,95<=FF::FEFGG,AEGGGC,?<?7A?==<E,4CAFGD>833DGGFC,DF9;D;,7=3,3=C8B>CE6E8E6;<::3:@D5E8,@D:,:1;8*=6A@FGC+,1)59/:5>C<<<45)9555AD;35)0209**/*953**//=:7*.)-87:14((.1:>4??099112:()))(47-4(-1))(,(5(##
@M06045:235:000000000-JCY5N:1:1101:12315:3344 2:N:0:TACAGC
ACTTGAGGACTACCCGGGTTTCTAATCCCGTTTGCTCCCCTAGCTTTCGCGCCTCAGCGTCAAGAACAGGCCAGGTAGTCGCCTTCGCCACTGGTGTTCCTCCCGATATCTACGCATTTCACCACTACACCGGGAATTCCACTACCCTCTCCTGCCTTCCAGTCGATCAGTATCGCGTGACCCTCCCCAGTTGAGCCGGGGGCTTTCACACGCGACTTGAACGACCGCCTGCGCGCTCTTTACGCCCAGTAAATCCGGACAACGCTTGCCACCTACGTATTACCGCGGCCGCTGGCACCCC
+
CCCGGGGGGGGGGGGGGGFGGGGGGGGGGGGGGGGGGGGGGGGGGGGGGGGGGGGGGGGGGGGGGGGGGGGGGGGGGFGGGGGGGGGGGGGGGGGGGGGGGGGGGGGGEGGGGGGGGGFGGGGGGCGGGGGGGGGGGGGGGGGGFGGGGFGGGEFGGGGGGGGGEGGGGGGCEG6CEG88FFGFGGGGGGFGBE88DEEEGGEGFGGGFGGG)57<3>76CFFGGGGGFEFF>>FFB@C4FFFGGDFC4CF=?GF?B:2>>(416?B?FF=6817???)),)5<601;1(-673(404(##
@M06045:235:000000000-JCY5N:1:1101:12596:3352 2:N:0:TACAGC
ACTTGAGGACTACTGGGGTTTCTAATCCTGTTTGCTCCCCACGCTTTCGTGCCTCAGCGTCAGTTCCGGGCCAGTGAGCCGCCTTCGCCACCGGTGTTCTTGCGAATATCTACGAATTTCACCTCTACACTCGCAGTTCCACTCACCTCTCCCAGACTCAAGATTTCCAGTATCAAAGGCAGTTCCGAGGTTGAGCCTCGGGATTTCACCCCTGACTTAAAAACCCGCCTACGCACCCTTTACGCCCAGTTAATCCGAAAAACGCTAGCCCCCTTCGTATTACCGCGGCTGCTGGCACGGT
+
CCCGGGGGGGGGGGGGGGGGDGGGGGGGCGGGGGGGGGGGGGGGGGGGGGFGFFGGGGGGGGGFDGGGGGGGGFEDGGGGGGGCGFFFGGGGCCCFGGGGGFFGGGGE<F?EA?FEFGGGDCFGGCGGGGG?<FFGGGGGDF,DGFGGGFFGGGFCGFGDD>A99@EGFAGGEGAGFGF6,@DDFFGC5ECCFCFGF6<***;EFGGFFGFGC5*0:BFFD7C<CDDDE:AA,())25:FF46<*95*/9=F?*9=9>(0.,1-33?32F5>21(4(327:)-6(2(-1((-4:(3(.(##
@M06045:235:000000000-JCY5N:1:1101:20405:3355 2:N:0:TACAGC
ACTTGAGGACTACCCGGGTATCTAATCCTGTTTGCTCCCCACGCTTTCGCACCTCAGCGTCAGTACCGGGCCAGTGAGCCGCCTTCGCCACTGGTGTTCTTGCGAATATCTACGAATTTCACCTCTACACTCGCAGTTCCACTCACCTCTCCCGGACTCAAGCTTCTCAGTATCAAAGGCAGTTCTGGAGTTGAGCTCCAGGATTTCACCCCTGACTTAAAAAGCCGCCTACGTGCGCTTTACGCCCAGTGATTCCGAGCAACGCTAGCCCCCTTCGTATTACCGCGGCTGCTGGCACCCG
+
CCCGGGGGGGGGGGGGGGGGGDFGGGGGGGGGFGGDGGGGGGEGEFGGGGGGGGGGGGGGGGGGGGGGEFGGGGG9<FGGEGG7FGGGG@FE<FGCDBFGGGGGCFG?GF,ECD:FFFFGGGGGF,=EAFDEBFCE>FGGGGGGGEF?G?8DGGGCE>E?6BE@FG9EFFCCGGDGC,@@DC,;E:EFGGGGG9,>9>:FEEFFGG?CCFGDG*28?8=FF>C<F*9CEEFFF15>A)):>6B<<<B356//8CFF7373;(,448(7>:FFF9BF?BB::6<9?96((((-),5?0,(##
@M06045:235:000000000-JCY5N:1:1101:18158:3378 2:N:0:TACAGC
ACTTGAGGACTACAGGGGTATCTAATCCTGTTTGCTCCCCACGCTTTCGCACCTCAGCGTCAGTAATGGACCAGTGAGCCGCCTTCGCCACTGGTGTTCCTCCGAATATCTACGAATTTCACCTCTACACTCGGAATTCCACTCACCTCTTCCATACTCTAGACACCCAGTATCAAAGGCAGTTCCGGGGTTGAGCCCCGGGATTTCACCCCTGACTTAAATGTCCGCCTACGTGCGCTTTACGCCCAGTAATTCCGAACAACGCTAGCCCCCTTCGTATTACCGCGGCTGCTGGCACCTT
+
CCCGGGGGGGGGGGGGGGGGGGGGGGGGGGGGGGGGGGGGGGGGGGGGGGGGGGGGGGGGGGGGGGGGGGGGGGGGGGGGGGGGGGGGGGGGGGGGGGGGFGGGGGGGGGGGGGGGGGGGGGGGGGGGGGGGGGGGGGGGGGGGGGGGGFGGGGGGGFGGGEGGGGGGGGGGFFGFGGFGGGGGFFEGGGGEGGGFGGGGDEEDFFGGGFCEGGGGGFC6CC8DGGGGFFFFFFFFE>DDF68DDG>3>FBF=FFFFE?E38:19:?6>?FDB61?<B?F?FFFFF((61>B284407(##
@M06045:235:000000000-JCY5N:1:1101:19768:3379 2:N:0:TACAGC
ACTTGAGGACTACAGGGGTTTCTAATCCTGTTTGCTCCCCACGCTTTCGCTCCTCAGCGTCAGTACTGGCCCAGAACACTGCCTTCGCCATCGGTGTTCCTCCTGATATCTGCGCATTTCACCGCTACACCAGGAATTCCGTGTTCCCCTACCAGACTCAAGCCACAGCAGTATCGGATGGCGTCTCGGGGTTGAGCCCCGAGTTTTCACATCCGACTTACTAAGCCGACTACGAGCTCTTTACGCCCAATAAATCCGGCCAACGACTGGACCCTACGTATTACCGCCGCTGCTGGCCCCG
+
CCCGGGGFGGGGGGGGGGFGGGGGGGGGGGGGGGGGGGGGGGGGGEFGGGEFGGGGGGGGDGGGGGGGGGGGEGGFGGGGGGGGGGGGGGGGGGGGFGGGGGGGGGGGGGGGGGGGGGGGGGFGGGGGGGGGGEGG?FDDGGGGGGFGGGGGGGFGFDGGGGGGGGFGGGGGGGGGE6BEGGGEE*3D>EBEGEFGCGGG8C=:E7C9?FG,;CDDGBGACG+:*5*:):58=FD585D@=@@:D9<9C7)9*:7*5535)(8:0(,49@F)4:1,::2,22A<9<(,(-7062)(((,##
@M06045:235:000000000-JCY5N:1:1101:9417:3381 2:N:0:TACAGC
ACTTGAGGACTACTAGGGTATCTAATCCCGTTTGCTCCCCTAGCTTTCGCGCCTCAGCGTCAAGAACAGGCCAGGTAGTCGCCTTCGCCACTGGTGTTCCTCCCGAAATCTACGCATTTCACCACTACACCGGGAATTCCACTACCCTCTCCGTCCTTCGAGTCGATCAGTATCGCGTGACCCTCCCCAGTTGACCCGGGGGCTTTCACACGCGACTTGCACGACCGCTTGCGCGCTCTTTACGCCCAGTAAATCCGGACAACGCTTGCCACCTACGTATTACCGCGGCTGCTGGCCCCTG
+
CCCGC<E-,9C<ECEGFFGD@6CFECFFDCGGFGACCFGE@D@,CF,;@F:CC@:<FGCB@C7<FGGGG8FCEGGG96E@6C:CCF@G76BCB8:CCBEGCFFG7,++,5CFAA:?FG?,AEE,A=,?,9=FED@FF?FA,CD8DF,3@6D8++,6B;A+@FDGGGE?@9@9,>8@CC55DAD3DEGD:1?,25,4,44:C=CEG+7<:+;=35)/15**2653)1190.051(08375F6=@5CC>D4F?@F776038B>?:30:(336*1((34(().(.-)(-3(3(,-43.2(41##
@M06045:235:000000000-JCY5N:1:1101:25628:3391 2:N:0:TACAGC
ACTTGAGGACTACAGGGGTATCTAATCCTGTTTGCTCCCCACGCTTTCGTGCCTCAGCGTCAGTATCGGGCCAGTGAGCCGCCTTCGCCACTGGTGTTCTTGCGAATATCTACGAATTTCACCTCTACACTCGCAGTTCCACTCACCTCTCCCGAACTCAAGATCTTCAGTATCAAAGGCAGTTCTGGAGTTGAGCTCCAGGATTTCACCCCTGACTTAAAGAACCGCCTACGCACCCTTTACGCCCAGTGATTCCGAGCAACGCTACCCCCCTTCGTATTACCGCGGCTGCTGGCACGGG
+
CCCGGGGGGGGGGGGGGGGGGGGGGGGGFGGFGGGGGGGGGGGGGGGGGGGGGGGGGGGGGGGGGGGGGGGGGGGGGGGGGGGGGGGGFGGFGGGFGGGGGGGGGGGGGGCFGGGGG7FGFGGGGGFGGGA?FGEGFFGGGGFG,BFFGFGFFECE8DF9DDFEFFGG9EFGGGGGGGFGGG8EGG,@A>3D;D88DF6D<,DF9CCFFC>>C4?CCCGFGCG*867)?;D;76D)8)2;A+1**/)**2*2=FFF7)(7<::9((((,0.7(((.22218A26:34((-4().(((.(##
@M06045:235:000000000-JCY5N:1:1101:23564:3398 2:N:0:TACAGC
ACTTGAGGACTACACGGGTATCTAATCCCGTTTGCTCCCCTAGCCTTCGTGCCTCAGTGTCAGGAGTTGCCCAGAGAGTCGCCCTCGCAACTGGTCTTCCTCACGATATCCACGCATTTCACTGCTACACCGCGAATTCCACTCTCCTCTACAATCCTCTAGCAACGCAGTATCCGACGCAATTTCGGGGTTGAGCCCCGAGATTTCACGTTAGACTTACATCCCCACCTACTCACCCTTTACCCCCAACGAATCCGAACCAAGCCTGAGACCTTCGTAGTACCGCGGCTGCTGGCGCCTG
+
CCCEEFGCDFFFGGG@FCC:@<CCC9FCC@F,<:,FGCFG@D,@EEGF8<,8CCF@@CECCEE88:CF<C@CA<6CEGGF7CC,8@@FFC>C=FEFEF,E9EA@8C,:FF,5AFG>CF9?FFGDCDFFEC<>FGGG:=;E;EAFCGGCF>DEE@,@F,@@=;DDGFGG63B;@CCC+B+53@*<,@:551BB866BC:=*CC*=9CCC<CF=*57>@+:B::;*1*2>55)/)66)2;<)6=8*0<)91*)))*.907())((.,(,.(0*9())(((,(-.)-,,-((4-()),((((##
@M06045:235:000000000-JCY5N:1:1101:6279:3439 2:N:0:TACAGC
ACTTGAGGACTACCGGGGTTTCTAATCCTGTTCGCTCCCCACGCTTTCGCTCCTCAGCGTCAGTATCGGCCCAGAGACCCGCCTTCGCCACCGGTGTTCCTCCTGATATCTGCGCATTTCACCGCTACACCAGGAATTCCAGTCTCCCCTGCAACACTCCAGTTTGCCCGTATCGACTGCAGGCCCGGAGTTGAGCTCCGGGTTTTCACAGCCGACGCGACAGACCGCCTACGAGCTCTTTACGCCCAATAATTCCGGACAACGCTTGCACCCTACTTATTACCGCGGCTGCTGGCACGCG
+
CCCGGGGGGGGGGGGGGGGGGGGGGGGGGFGGGGGGGGGGGGGGGCDGGGEGGFGGGGGGGGGGGCDCFGGEGGGGGGGGGCFEGGGGGGGGGGGGECAFEGFGGGGGGGGGGGDGGGGFFFGGGGGGGGFGGGFGGFGGFF=DDFGFGGGGFFGGGF?FGF3EFGGFCCGDCFC>EG8CC?FEEDGGGCCEGGCC?FGGGGEGCEGFG?2*:)5:7>3>C))>FFDGB3))4:BF36>F=F4*/93C34)/*:=*..4B)11(-86(4/9??60:)))).-.):9(1(46?B?::(8,##
@M06045:235:000000000-JCY5N:1:1101:21709:3450 2:N:0:TACAGC
ACTTGAGGACTACCAGGGTATCTAATCCTGTTTGCTCCCCACGCTTTCGCACCTCAGCGTCAGTATGTGTCCAGTAAGTCGCCTTCGCCACTGGTGTTCTTCCGAATATCTACGAATTTCACCTCTACACTCGGAATTCCACTTACCTCTCCACAACTCTAGCGCTGCAGTTTTAAAGGCAATTCCGGAGTTGAGCCCCGGGCTTTCACCCCTAACTTGCAAAGCCGCCTACGTGCGCTTTACGCCCAGTAATTCCGACCAACGCCAGCCCCCTCCGTATTACCGCTGCTGCTGGCACGCG
+
BCCGCGFFGGGGGGGGEGGGGGGGGGGGAFFGGGGGFFGGGEGGGEGGGGGGG@FGGGGGD7FEFGGGGGGFFEFGGGFGGGGGGGGGGGGGG8CCFCFGCFC,BFDFFFGFGGG8EFGGDFGFGGGGGGGGG+CCFFGF9EFGGGFGGFFGGGGGEGGGGAFE+@CGGG=BFC>FEGAGCFEEGGGGGGEGGC6DFCGEE5>:CCFCEG*94?*;8B>A6+B4<C<DFFFFF@)>>>GB)1:75D:*7687B7098>(7)48(-(,(,78>0-4:>8,23ABD?B(4;423),(4()(##
@M06045:235:000000000-JCY5N:1:1101:21432:3501 2:N:0:TACAGC
ACTTGAGGACTACACGGGTATCTAATCCTGTTTGCTCCCCACGCTGTCGCGCCTCAGCGTCAGCCACTGCCCAGCAGGCCGCCTTCGCCACCGGTGTTCTTCCGGATCTCTACGCATTCCACCGCTACACCCGGAATTCCACCTGCCTCTACAGTGCTCCAGCTCGACAGTTCGCACGGCCGACCCGGGGTTGAGCCCCGGGCTTTCACCGCACGCTTATCAAGCCGCCTACGCGCCCTTTACGCCCAGTGATTCCGGACAACGCTCGCACCCTCTGTATTACCGCGGCCGCTGGCACCCA
+
CCCGGGGGGGGGGFGGGGGGGGGFGGGGGGGGGGGGGGGGGGGGGCGGGG@FGGGGGGGGGGGFGFGGFGGGGGGGGGGGGGGGGGGGGGGGGGGGGGGGGGGGGGGGGGGGGGGGGGGGGGGGGGGGFFGGGGGGGGGGGGCDFGGGGFGGGGGGGGGGGGG8BCDE8EGGG5CGGGCGC:EEEEGGGG>EE8EGGGGGC*?:FCFFGDDGCGGGD:DFGC79FGGGDBDFBFFEEF3FFFFGGD39FF47=FFFFFFFF02144?>;DE>3(3:?<>A9<A4(4(29(41(-3:03,##
@M06045:235:000000000-JCY5N:1:1101:13891:3501 2:N:0:TACAGC
ACTTGAGGACTACACGGGTTTCTAATCCTGTTTGCTCCCCACGCTGTCGCGCCTCAGTGTCAGCAACTGCCCAGCAGACCGCCTTCGCCACCGGTGTTCTTCCGGATCTCTACGCATTCCACCGCTACACCCGGAATTCCATCTGCCCCTACAGTGCTCCAGCCAAGTAGTTGCCACGGCCGACCCGGGGCTGAGCCCCGGGCTTTCACCGCCACCTTGCTTGGCCACCTACGCGCCCTTTACGCCCAGTGCTCTCGGACACCGCTCCCACCCTCCCGTCTACCCCTGCTGCTGGCCCCAA
+
CCCFFGGGFFGFGFGCF77BFFGGGGGGGGGGGD<@EFGEGG7BF8BFFFCEGDG8FGACFFC8<FDGFGEE@FFGFGGGC@CFGFCC7:FFFGGFFEGG9AEBG+?>?FFCFCGCFFFGGGG:FGCE<FFG>7BC@DFGG,,@;FGFF8DG,@E,@@,3:FFFGGFDAFF9,;C7ECCGG*:EGGCEE*1:=CC?8BEE=*?CE+0C<A57)/1*9?CF*:*9>>6C456@:9>35@)<F6@/75>DDC6*8***(0,8;02(--331F>>?(28(,((,-:)((,((34<??0((-,##
@M06045:235:000000000-JCY5N:1:1101:22215:3505 2:N:0:TACAGC
ACTTGAGGACTACCAGGGTTTCTAATCCTGTTTGCTCCCCACGCTTTCGTGCCTCAGCGTCAGTACCGGGCCAGTGAGCCGCCTTCGCCACTGGTGTTCTTGCGAATATCTACGAATTTCACCTCTACACTCGCAGTTCCACTCACCTCTCCCGGACTCAAGATCTTCAGTATCAAAGGCAGTTCTGGAGTTGAGCTCCAGGATTTCACCCCTGACTTAAAAACCCGCCTACGCACCCTTTACGCCCAGTGATTCCGAGCAACGCTAGCCCCCTTCGTATGACCGCGGCTGCTGGCACCCT
+
CCCGGGGGGGGGGGGGGGCFGGGGGGGGGGGGGGGGGGGGGGGGGGGGGGGFGGGGGGGGGGGGGGGGGGGGGGGGFGGGGGGEEFGGGGG8EGGGGGGGGGGGGG>FGFFFGFGFGGGGGGGFGGGGGGGGDEGGGGGGGGGGGGGGFGGGGGGGGGGGGF9FGGGGDCGGGGGGFFGGGEGGGGFGDGGGGGFCAFCEFCFGGGGGGGGGGGGGGFGFGGGGGGDGBEFFDFFBFAGFFFFGGD3*9D@FFGFF?B3;:7?>>::6?FFF>9B711(4(6<09669BB>?FF(023,##
@M06045:235:000000000-JCY5N:1:1101:24202:3517 2:N:0:TACAGC
ACTTGAGGACTACACGGGATTCTAACCATGTTCGCTCCCCACGCTTTCGCGCCTCAGTGTCAGTAACGTCCCCTCGAGCTGCCTTAGCTATTGGTGCTCCTCCTGATATCTGCGCATTACACCGCTACACCAGGACTTCCACTCGCCGCTTCCGTACTCTAGCTATTCAGTTGTCCTCGGCTTTCACAGGTTGAGCCTTTGAGTTTCGCAACGGACTTAGATAGCACCCTGAGCGCTCGTTCCCGCCATCTATTCCGGACAACGCATGCACCCTACGTACTTCCGGGGCTGCTGGGACGGT
+
C8CFFFGA,:,6;CF,+7,@,C,,<,C,,66;E@7;67,@,CGEG,CCF7+++B6,666C<6CF@,CFF<,6,,B@,B@C<FF@F,E,CFF,,,F,,,5:,BEFF9,,5,,5,@FE+4,,:AE@@@FE9?,+,+=+8,C9;C>36C++336C,+8,6@8=<,@>5,,,573,337,,>BE>*3DF,,,3437>,,2:,2>2,*>2,5*=*/::):7C6+++;++21*2:)))(()2)))25))*1)7)*******9,72)7<4(-,-3>**7:6(8(,)(().)(((,4(((5)((((,##
@M06045:235:000000000-JCY5N:1:1101:11201:3564 2:N:0:TACAGC
ACTTGAGGACTACCCGGGTTTCTAATCCCGTTTGCTACCCTAGCTTTCGCGCCTCAGCGTCAAGAACAGGCCAGGAAGTCGCCTTCGCCACTGGTGTTCCTCCCGATATCTACGCATTTCACCACTACACCGGGAATTCCACTTCCCTCTCCTGCCTTCGAGTCGATCAGTATCGCGTGACCCTCCCCAGTTGAGCCGGGGGCTTTCACACGCGACTTGAACGACCGCCTGCGCGCTCTTTACGCCCAGTAAATCCGGACAACGCTCGCCACCTCCCAATTACCCCGGCTGCTGGCACCCT
+
CCCFFFGGFGGGGFGCFGC;FE,@EFGFFFGGGGGGFGGDCGFFFFGGGGGGGEGGFGGGEFGGFFGGDGGEFFGGGGGFEG7FG?FGCGG8E@FFGGGG5F=CFGEGFFGGGFC@FEG9EFFFGFFGFGGGGGGFGGGGGGGGFFCFGGGGGC?EF;FDF8=DCG>?EGGGAACCE@CG>ACDE*?ECGE;B9>EDCEEGC*=@CCF?FC58C)7)70*96<<D3CDBEF446.))09?F=@3//)/9C?B*2@?6.4>)3.(-(-,47)).(((((((6<>),,((,,(-))(408(##
@M06045:235:000000000-JCY5N:1:1101:16157:3585 2:N:0:TACAGC
ACTTGAGGACTACCCGGGTTTCTAATCCTGTTCGCTCCCCGCGCTTTCGTGCCTGAGCGTCAGGTCTCGTCTAGGGCGCTGCCTACGCCGTCGGTGTTCCTCCGGATCTCTACGCATTTCACCGCTCCACCCGGAATTCCACGCCCCTCACCGAGCCTCAAGCCCAGCCGTCTCGCGACCACCCTCCCAGTTGAGCCAGGAGATTTCACTCGCGACGCGCCAGGCCGCCTGCGCACCCTTTACGCCCAGTAACCCCGGACAACGCCCGCCCCCTACGTATTACCGCTGCCGCTGGCCCCCG
+
CCCGGGGGGGGGGGGGGGFGGGGGGGGGGGGGGGGGGGGGGGGGGGGGGGGGGGGGGGGGGGGGGGGGGGGGGGGGGGGGGGGGGGGGGGGGGGGGGGGGCGGGEEGFCGGGGGDGGGGGGGGGGGGGGGGGGGGGGGGGGGGGGGGGGFGGGGGGGGGGGGFGGGGGGGEG5CFEG8EEGGGGCGGG>C6CE?@@E0AC5;=C7?C9FCG5D<7C3@D5<)9<CGDGFFFF9>3@FFC@FBFGGGECDF6?F*.86>;B::3(4(34(05>>96::()-469<69(,2((4(,((,4(##
@M06045:235:000000000-JCY5N:1:1101:19790:3628 2:N:0:TACAGC
ACTTGAGGACTACCAGGGTTTCTAATCCTGTTCGCTCCCCACGCTTTCGTGCCTCAGCGTCAGTTACAGCCTAGTTAGCTGCCTACGCAATCGGGGTTCTTGATTGTATCTATGCATTTCACCGCTACACAATCAATTCCGCCAACCTCGTCTGTACTCAAGCCCGCCAGTATCAATGGCAGTTCTCCAGTTGAGCTGGAGGCTTTCACCACTGACTTAACGGGCCGCCTACGCACCCTTTAAACCCAATAAATCCGGACAACGCTTGCACCCTCCGTATTACCGCGGCTGCTGGCACCTC
+
CCCGGGGGGGGGGGGGGGGGGGGGGGGGGGGGGGGGGGGGGGGGGGGGGGGGGGGGGGGGGEGGGGGGGGGGFFGGGGGEGGGGGGGGFGGGGGDGGGGGGFGGGGGGFFGGGGGFGGGGGGGGGFGGGGGFFFFFG9BFGGGGGFEGFGGGGGGGGGGFGGGGGGGGGGGGFGGGGGGGGGGGGAFC9EFG,;:D9DECCEGG6CG:=E47FGGGGFFFFCDGDD45885FF@3>B>*;8AFG755CG<FFFGFF9:?@>BFBB0?0:*/?4(1:>?01:B26(996>9(8?F(-(5(##
@M06045:235:000000000-JCY5N:1:1101:15987:3641 2:N:0:TACAGC
ACTTGAGGACTACCGGGGTTTCTAATCCTGTTCGCTCCCCACGCTTTCGCGTCTCAGCGTCAGTACCGTACTAGAGAGCCGCCTTAGCCACGGGTGTTCTTCCTGATATCTGCGCATTTCACCGCTACACCAGGAATTCCACTCTCCTCTTCCGGACTCTAGTCAGATGGTTTCCATCGGCGTCCCGAGGTTGAGCCTCGAGTTTTCACAACGGACCTACCTGACCGCCTACACGCTCTTTACGCCCAATAAATCCGGACAACGCCTGCCCCCTACGTATTACCGCGGCTGCTGGCACCAC
+
CCBEGGGGGGGGGGGGGGGGGGGGGGGGGGGGGGGGGGGGGGGGGGGGGGCCGCFCGGGGGGGGGGGGGFFDGGDGGGGGGGGGGEGGGGGECFGGGGGGGGGGGGGFGGGGGGGGGGGGGGGGGGGGGEFGGEGGGGGGFGFGFFGGGGGGGGCEGGGCGFFF;F9A,@EE63>D>EGGEGGG*CE5:EGGGFGGE*:B==E5FGGFG7CEDDGDCFFFF427CD7D@D:F21;D)7FFFFFGGGFDGDFFFGFFFDB>5:?9>(:::7FFB916(.,).64A:>91;>96?:0:(4(##
@M06045:235:000000000-JCY5N:1:1101:18582:3656 2:N:0:TACAGC
ACTTGAGGACTACTGGGGTTTCTAATCCTGTTCGCTCCCCATGCTTTCGCTCCTCAGCGTCAGTTACAGCCCAGAGACCTGCCTTCGCCATCGGTGTTCCTCCTGATATCTGCGCATTTCACCGCTACACCAGGAATTCCAGTCTCCCCTACTGCACTCTAGTCTGCCCGTACCCACTGCAGAACCGGAGTTGAGCCCCGGTCTTTCACAGCAGACGCGACAAACCGCCTACGAGCTCTTTACGCCCAATAATTCCGGATAACGCTTGCGCCCCACGTATTACCGCGGCTGCTGGCACCGA
+
CCCGGGGGGGGGGGGGGGFGGGGGGGGGGGGGGGGGGGGGGGGF9FGGGGCGGGGGGGGGGGGGGGGGGGGGGGGGGGGGGGGGGGGGEECFGGEGGGGGGGGGGGGGGDFFCFGGGFGGGGGGGGGGGGGGGGGGGGGGGAGGFFFGGGGGGGGGGGGGGGGGGGGGGEGEDEFFGGGGGGFDFEGGEECGGFGGGGGGGGGGGGGGFGFGGGGG4A:BD5DGGGGGFE38?:E>)6C=BFF3DGEDDF??FFF?:7?3><<134(-8)856(4((-,68-).,4(4(((2))3<(3(##
@M06045:235:000000000-JCY5N:1:1101:7318:3679 2:N:0:TACAGC
ACTTGAGGACTACTCGGGTTTCTAATCCCGTTCGCTCCCCACGCCTTCGCGTCTCAGCGTCAGGACCGGCCCAGCGAGCCGCCTTCGCCACAGGTGTTCCTCCCGATCTCTACGCATTTCACCACTACACCGGGAATTCCACTCGCCTCTACCGTCCTCCAGCTGACCAGTTTCCACGGACCTCGCCCAGTTGAGCCGGGCGCTTTCACCGCCGACTTGGTCTGCCGCCTACGCGCCCTTTACACCCAGTAATTCCGGACAACGCTTGCCACCTACGTATTACCGCGGCTGCTGGCACCGC
+
CCCGFFGDF@FFGCECFC,BBEFFCFGFF@FF<:C7FGGFGG7FDF@CC888C,CFFEGFEBF8EGDG7FGGECF7FCGGEFGGFF+FCCG@FC,4C?FBEEGDC7+=,7@EE?C:CF<FBGC<>A:DFGFC+3+>F<E<D9DEFEECCE;EACFE*4D:::D>?2DC6E>;DF;2?EC*:E6FEEGGGGFEFEFGGC5CE8*:EFFGFGCEGGGG35>6:?F*79CGD>@F(15507C?F=?>FFBC9<=?7CFFBFBFBBF0>?16?F?FF22?(3)6894)(2((4290,,(8(4(##
@M06045:235:000000000-JCY5N:1:1101:11269:3681 2:N:0:TACAGC
ACTTGAGGGACTACAAGGGTTTCTAATCCTGTTCGCTCCCCACGCTTTCGCGTCTCAGCGTCAGTACCGTCCCAGAGAGCCGCCTTCGCCACGGGTGTTCTTCCCGATATCTGCGCATTTCACCGCTACACCGGGAATTCCACTCTCCTCTTCCGGACTCTAGCCATACGGTTTCAACCGACGTCTCGAGGTTGAGCCTCGAGTTTTCACAGCTGACCTGTATGGCCGCCTACACGCTCTTTACGCCAAATAAATCCGGACAACGCTTGCCCCCTACGTATTACCGCGGCTGCTGCACCAC
+
CCCGGGGGGGGGGGGGGGGGGGGGGGGGGGGGGGGGGGGGGGGGGGGGGGGGGGGGGGGGGGGGGGGFGGGGGGG?FGGGGGGGGFGGGGGGGGGFGGGGGGGGGGGEEDFFFGGGGGGGGGGGGGGGGGGGGGGGDGGGGGGGGGGGGGGGGGG5EEGGGGGGGFGFFFGCEEGGGGGG>EGEGEG?FE5BC<CFGGCB?CEGGEGGE7F?CFF4FFGFFFGGGGGGEFB>?BFFB>57?FFG<DD5<CFF?C94.72>@(3:061:(>F?:>BF<??><><26(3((429?:?)((.##
@M06045:235:000000000-JCY5N:1:1101:16823:3688 2:N:0:TACAGC
ACTTGAGGACTACTAGGGTATCTAATCCTGTTTGCTCCCCACGCTTTCGTGCCTGAGCGTCAGTGTCAGCCCAGGGGGCTGCCTTCGCCATCGGTGTTCCTCCGCATCTCTACGCATTTCACTGCTACACGCGGAATTCCACCCCCCTCTGCCACACTCCAGTTCGCCAGTTTCAACGGCCATTCCCAGGTTAAGCCCGGGGCTTTCACCGCCGACCCAACGAACCGCCTCCGCACGCTTTACGCCCAGTCATTCCGATTAACGCTCTCACCCTACGTATTACCGCGGCTGCGTGCCCCGG
+
CCCGGGGGGGGGGGCGGGGGGGGGGGGDGGGGGGGGGGGGGGGGGEGGGGGGGGGCGGGGGGGGFGGAFGGGFGGGFFGEGGGGGGGGEGFFGGGGGGGGFGGFGGGGEGFCGGGFGGGGGGCFGEGGEGGGGG:FGGGGGGDEEGGCGGGGGGGGGFGGF,E;@>EGEGGGFGGGGDEGGCGFGGGG6:FG9BBFGG:8?=**=C997ADGCDC3)5*)9**1/C5>:@)7687D:>5)5=@<DGFD*0*98C79(),8@)61((4(5*9>:60:::5)4))-((,((-(4((3612(##
@M06045:235:000000000-JCY5N:1:1101:17957:3691 2:N:0:TACAGC
ACTTGAGGACTACCCGGGTATCTAATCCCGTTTGCTCCCCTGGCTTTCGCTCCTCAGCGTCAGTGTTGGTCCAGGATGCCGCCTTCGCCACCGGTGTTCCTCCAGATATCTACGCATTTCACCGCTACACCTGGAATTCCGCATCCCTCTCCCAAACTCAAGCCATCCAGTATCAAAGGCAGTTCCGAAGTTAAGCTCCGGGATTTCACCTCTGACTTAAATGTCCGCCTACGCTCCCTTTACGCCCAGTAATTCCGAGCAACGCTAGCCCCCTTCGTATTACCGCGGCTGCTGGCACCAT
+
CCCGGGGGGGGGGGGGGGGGGGGGGGGGGGFGGGGGGGGGGGGGGGGGGGGGGGGGGGGGGGGGGGGGGGGGGGGGGGGGGGGGGGGGFGGGGGGGGGGGGGGGGGGGGGGGGGGGGGGGGGGGGGGGGGGGGGFGGGGGGGGGGGGGGGGGGGGGGGGGGGGGGGGGGGGGGGGDGGGGGGGGGGGGGGGGGFFGFCGGGE8EGGGGGGGGGGGGGFCFGGGGCGGGEFFF?@:EEFGFFFFGG5>CD4=FFGFF?E6BEB<>FFB;B?FBFBFFF<??FFFF?>>6B99B3???(8,##
@M06045:235:000000000-JCY5N:1:1101:11222:3696 2:N:0:TACAGC
ACTTGAGGACTACCGGGGTTTCTAATCCTGTTTGCTCCCCACGCTTTCGCACATCAGCGTCAATACCGGTCCAGTGAGCCGCCTTCGCCACTGGTGTTCTTCCGAATATCTACGAATTTCACCTCTACACTCGGAATTCCACTCACCTCTCCCGGATTCAAGCGATGCAGTCTTAAAGGCAGTTCCGGGGTTGAGCCCCGGGCTTTCACCTCTAACTTACAAAGCCGCCTACGTGCGCTTTACGCCCAGTAATTCCGAACAACGCTAGCCCCCTCCGGATTACCGCGGCTGCTGGCCCGGA
+
CCCGGGGGGGGGFGGGGGGGGGGGGGGGGGGGGGGGGGGGGGGGGGGGGGGGGGGGGGGGGGGGGGGGGGGGGGGGGGGGGGGGGGGGGGGGGGGGGGGGGGGGGGGGGGGCGGGGGGGGGGGGGGGGGD9FFGDEGGGGGGGGGGF?F=EGGGGGGGGGGGGGGGGGGGGGGFGGFGGGGDFGGGGGEGGGGGDGG8CEEGGGGGFGGGGGCGGGGFGFGGGGGGGGFFFFFFFFFFG>FFFGGG:D4*96**9@3)8>3:09;(1;F4?E>B??;(-(35AA<B((61,1030(.,(##
@M06045:235:000000000-JCY5N:1:1101:11585:3709 2:N:0:TACAGC
ACTTGAGGACTACTGGGGTTTCTAATCCTGTTTGCTACCCACGCTTTCGTGTTTCAGCGTCAGTTACGGTCCAGAGAGCCGTCTACACCGCCGGTGTTCCTCCTGATATCTACGCATTTCACCGCTACACCAGGAATTCCACTCTCCTCTCCCGCCCTCGAGTCATTCAGTATTCGGCGCACCCTCCCAGTTGAGCCGGGAGATTTCACACCAAACTTCAACAACCGCCTACACACCCTTTACGCCACGTAACCCCGAACAACGCCCCCCGCCTACTTATTAACGCGGCTGCTGGCACGGC
+
CCCG<FCGFGGGG<9ECFGGGGGGGGGGGGEGGGGGGGFGEGGGGGGGGGGEFFECEC:BFGEF<EDFGGGGGGCDFGGG>@FGGGG==:FGEDFG:FCE@EF8<EFFFGEFGGGGGGFGGGGGGGGGFFEEGEF<FCDF9ADF9DDFFAFFG+>+@=8=EE,8,3>EFGG,@DC6BDCCCEGGGFGGCCGG;FFD6CD***;CCEFGF7CGFGGGFC+7:C*;FGCGF7>F(1*5>>FFF4*197)*)95>D*.82>(85:?0((((,.0512??2)).6-).(41(-(-,)),((5(##
@M06045:235:000000000-JCY5N:1:1101:17153:3710 2:N:0:TACAGC
ACTTGAGGACTACCCGGGTTTCTAATCCTGTTCGCTCCCCATGCTTTCGCTTCTCAGCGTCAGTAGTGGCCCAGAGACCTGCCTTCGCCATCGGTGTTCCTCCTGATATCTGCGCATTTCACCGCTACACCAGGAATTCCAGTCTCCCCTACCACACTCTAGTCTGCCCGTACCCACCGCAAGTTCGAGGTTGAGCCTCGAATTTTCACGGCAGACGCGACAAACCGCCTACAAGCTCTTTACGCCCAATAATTCCGGACAACGCTCGCACCCTACGTACTACCGCGGCTGCTGGCACCGG
+
CCCGFGGGGGGFGFGGDGGGGGGGGGGGGGGGGGGEDGCFGGGGGFFGGGGGDGGFGGGGGGGEGGGGGGGGGGA@CFGGCGFFFGFE@EGGGGGGFCEFBEFGGGG,EFGGGGGG@FGF9EGEGFFGGGGGGGFCECGGGGGGFFGGGFGGGGGGGFGGGGGGCDFDGDGGGG,,8CEGE8C;EFGF6C@@F?DCG6=18,DFGFGFF>5CDC<F5A8))):2/*2)=;@F>)1</<D6FBFDD)73746F=>F97>BFE0(,46<29>@>:6?62:?0:992(,31((,-.).:42-##
@M06045:235:000000000-JCY5N:1:1101:24960:3720 2:N:0:TACAGC
ACTTGAGGACTACCAGGGTATCTAATCCTGTTTGCTCCCCACGCTTTCGTGCCTCAGCGTCAGTGCTGGTCCAGATGGCCGCCTTCGCCACGGGTGTTCCTCCCGATCTCTACGCATTTCACCGCTACACCGGGAATTCCACCATCCTCTACCGCACTCTAGCTCGCCAGTATCCACTGCAATTCCCAGGTTGAGCCCAGGGCTTTCACAACGGACTTAACAAACCGCCTACGCACGCTTTACGCCCAGTAATTCCGAGTAACGCTTGCACCCTTCGTATTACCGCGTCTGCTGGAACGTA
+
CCCGGFGGGGGGGGGFGGGFGGFGGGGGGGGGGGGGGGGGGGGEFGGGGGGGGFGFFGGGGGGGGGFGFGGEGFFFFGGDFGEGGGGGGGGGDDGGGGGGGGGGGGGGFGGGGGGGC@FGGGGGGGGGGGGGGGGDFGCG9FCFGGGGGGGGGGGDGGGFC9EDBEDEGGGFFG9@DFGGGDGGGFGGGGGC,>EFGFGGG=5:C?,=CF?E5CCDDFGFGGGGG9CCAFAA70)05>55:7@7><;D**19@*//3>9FFB9?B018?FFF(4<B<(7206<B:(7((-()63(((.(##
@M06045:235:000000000-JCY5N:1:1101:24948:3763 2:N:0:TACAGC
ACTTGAGGACTACCCGGGTATCTAATCCTGTTCGCTCCCCACGCTTTCGCTCCTCAGCGTCAGTTACTGCCCAGAGACCCGCCTTCGCCACCGGAGTTCCTCCTGATATCTGCGCATTCCACCGCTACACCAGGAATTCCAGTCTCCCCTGCAGTACTCGAGTCTGCCCGTATCGCCCGCACGCCGAGGGTTAATCCCCCGGTTTTCACGAACAACGCGACAAACCACCTACGAACTTCTTACGCCCAGTAATTCAGGACACACCTCGCCCCCTTCGTAATAACGAGGCTTCTTGCACGGA
+
CCCCFFC9,C;CF@@:FCEGGGGGGGGGFCFFGDD,C6CCFGCGCCFFC>:CFGG9FGEFGGEGGGF9F<A@CFF8FC<@CCF:CEFG,CFFEC+8B=E9DGGFFGGFGC9E,6=FGCFGGD<FG:=>9AF7FEDFECGFDGGGGFCFDFG8=@DEFCG+@CFG,>BEBCEGFFE5*BEEGG>;EE5:*8E,*;29E?C>E=**;*1125/:C<DDD)9)/)15C9**8))/--)0)*219/7/*77>*08*9*1*-9(<F0.((.436)))30((,,2.(-).,-(4((((-))).)(##
@M06045:235:000000000-JCY5N:1:1101:5579:3770 2:N:0:TACAGC
ACTTGAGGACTACAGGGGTATCTAATCCTGTTCGCTCCCCACGCTTTCGCGTCTCAGCGTCAGTACCGTACTAGAGAGCCGCCTTAGCCACGGTTGTTCTTCCTGATATCTGCGCATTTCACCGCTACCCCAGGAATTCCACTCTCCTCTTCCGGACTCTAGCCAGATGGTTTCCACCGGCTTCTCGAGGTTGAGCCTCTAGTTTTTCCAGCGGACCTACCTAGCCTCCTACACGCTCCTTACGCCCAATCAATCCGGACAACCCTTTCCCCCGTCGTCTTACTGTGGCTGCTGGCACGTG
+
CCCECD,FAFGFGGF8@GFCFCEEGGEGGGGGGGGEFGGEDEGGBFDGG7@FBCEDFC@FF,BFFED7FFDFC,,,,@FFDEEGG9DC=FF+>,8FCFGGGGGGG<F9?E,CE@FDE+A,5F<:F::=,4DFEGGGGGCGGEGGFGCFFFFD;E8+3+=,=@DG,4>BFCF,6,5@>,*@B**8<D*,1*6>C4,,=6A,,4>9E,*,0,14))/):)6A**+*22+2;4;*(,>))))0946*15>C**)//:*)()()722((4())*10((,-9(-(4)))-).1((,,5)5<(4(##
@M06045:235:000000000-JCY5N:1:1101:21690:3777 2:N:0:TACAGC
ACTTGAGGACTACACGGGTATCTAATCCTGTTTGATCCCCACGCTTTCGTGCCTCAGTGTCAATATTCGCGTAGTGAGCTGCCTTCGCAATTGGTGTTCTATGTCATATCTAAGCATTTCACCGCTACATGACATATTCCGCTCACCTCCACGATATTCAAGACAGATAGTATCAATGGCAGTTTCCGGGTTAAGCCCGGAGATTTCACCACTGACTTACCTGCCCACCTACGCACCCTTTAAACCCAGTGAATCCGGATAACGCTTGCACCCTCCGTACTACCGCCTCCGCTTACCCGAC
+
CC9CFFGGGGGGGFCEGDFGGGDFFFGGGGG<E6F,F<FFGG+C7FGFGGGD,C8CFFFDAEGAEFGFGFCG+@@,,C<EFCGEEFCEEDFGFFD7EFFF9FF?EFGAFF<,BFGGGFGEFGCFG>@GFC<EGACFFGGG?FCEGGGCEDCFEGCEECGG8DEGDF?FGG=E9F,@EFFGGCFD=F:8CE:BFG;EFGGC**:DA:E,=FGDGGGG>1@FGG8FFCFDA4)1(65:=>7AAA=7FFDDF*/A=7661)0>8/3((-311*9)4:6?B?1(4<A0,(((-(,-((().,(##
@M06045:235:000000000-JCY5N:1:1101:25026:3800 2:N:0:TACAGC
ACTTGAGGACTACAGGGGTTTCTAATCCTGTTTGCTACCCACGCTTTCGCGTCTCAGCGTCAGTACCTGTCCAGAGAGCCGCCTTCGCCACTGGTGTTCCTCCCGATATCTACGAATTTCACCTCTACACCGGGAATTCCGCTCTCCTCTTCAGGACTCAAGCTCCGTAGTATCCAATGCGCTTCCGGGGTTGAGCCCCGGGCTTTCACACCAGACTGGCGGAACCGCCTACACGCGCTTTACGCCCAGTAATTCCGATCAACGTTTGCACCCTCTGTCTTACCGCGGCTGCTGGCACCTC
+
CCCGGGGGGGGGGGGGGGGGGGGGGGGGFGGGGGGGFGGGGGGGGGGGGGGGGGGGGFGGGGGGGGGGGGGGGGGGGGGGGGDGGGGGGGGGGGGCFCGFGFGGGGGGDGCGGGFGGGGGGGGGGGGGFGGGGGGGGGGGGGGGGGGCGGGGGGGGGGGGGFG8DDEFGGEFFGGFG;FGECEGGGEEEGGGCFFFCC:BGEGGFC9:C<<EGGGCGFFFC37C37<DBEF:3:DF)873:FFDG3;>96F4=:@@27-)72(,8?F:B?F@??((.))6>BF>?>16((28>::022(##
@M06045:235:000000000-JCY5N:1:1101:15084:3820 2:N:0:TACAGC
ACTTGAGGACTACAGGGGTTTCTAATCCTGTTTGCTCCCCACGCTGTCGCGCCTCAGTGTCAGCAACTGCCCAGCAGGCCGCCTTCGCCACCGGTGTTCTTCCGGATCTCTACGCATTCCACCGCTACACCCGGAATTCCGCCTGCCTCTACAGTGCTCCAGCCGCGGCAGTATCCCTGGCCGACGCAGGGTTGAGCCCCGCGCTTTCACCAAAGACTGACCGGGCCACCTACGCGCCCTTTACGCCCAATGAGTCCGGACAACGCTCGCACCCTCCGTATTACCGCGGCTGCGGGCACTC
+
CCCGGGGGGGGGGGGGGGGGGGGGGGGGGGGGGGGGGGGGGGGGGGGGGGGGGGGGGGGGGGGGGGGGGGGGGGGGGGGGGGGGGGGGGGGGGFGGGGGGGGGGGGGEEGGGGGGGGGGGGGGGGGGGGGGGDGDDGGGGGGGGGGGGGFFGGGG9FGGG?88FED>GGDGF9DDFGGGGGGGEGGGGEEGGGGGGGGGG=E5C8=FGFDFGFGG*CFGFGCDDDGG<>>FF:6B>>@G:??6CDDEG:FF)90982)37>BFF>>:?BD5>FF6(213,836-4-2(22-1((-(-(4##
@M06045:235:000000000-JCY5N:1:1101:24359:3829 2:N:0:TACAGC
ACTTGAGGACTACTGGGGTATCTAATCCCGTTCGCTCCCCTAGCTTTCGCGCCTCAGCGTCAGTAATGGCCCAAGAAGCCGCCTTCGCCACCGGTGTTCCGACTGATATCTACGCATTTCACCGCTACACCAGCCATTCCACTTCTCTCTACCACCCTCAAGAGAACCAGTATGAGAAGCACTGCATGAGGTTGAGCCTCAGCCTTTCACTTCTCACTTAATCCCCCGCCTACGCGCGCTTTACGCCCAGGAACCTCGGACAACGCCCCGTCCCCCCGTATTACCGCGGCTGCTGGCACGG
+
CCCGFGGGGGGGGGCGGGFGGGGGGGGFGGGGGGGGGGGGGGGGGFEGGGGGGDGGGGGGGGGGGGGGFGGGGGGGGGGGEGCFGEFGGGGGGGGGGGGGD@FGGGGGGGGGGGGC:@EGGGGGGGGGGGGGFDC<BFGGEGGGGDGEFDFGG8DGG>FGGGGGFFGGGFGGGGGFGGFGGGG?FFGFA3D>>BFDGG8BFEFGFGG,2=CFFCF7FFGFG@FGGGGGFFFDF6B)0)9<:>BG59BCD*)))2)8174>>1::0((4()071:(79(-,((6:<10,391(-))(((.##
@M06045:235:000000000-JCY5N:1:1101:17769:3835 2:N:0:TACAGC
ACTTGAGGACTACTAGGGTTTCTAATCCCGTTTGCTCCCCTAGCTTTCGCGCCTCAGCGTCAAGAACAGGCCAGGAAGTCGCCTTCGCCACTGGTGTTCCTCCCGATATCTACGCATTTCACCACTACACCGGGAATTCCACTTCCCTCTCCTGCCTTCGAGTCGATCAGTATCGCGTGACCCTCCCCAGTTGAGCCGGGGGCTTTCACACGCGACTTGAACGACCGCCTGCGCGCTCTTTACGCCCAGTAAATCCGGACAACGCTTGCCACCTACGTATTACCGCGGCTGCTGGCACCAA
+
CCCGGGGGGGGGGGGGGGFGGGGGGGGGGGGGGGGGGGGGGGGGGGGGGGGGGGGGGGGGGGGGGGGGGGGGGGGGGGGGGGGGGGGGGGGGGGGGGGGGGGGGGGGGEFFGGGGGGGGGGGGGGGGGGGGGGGGGGGGGGGGFGFFGGGGGGGGGGGGGGGGGGGGGGGGGGGGEGGGGGGGGGGGGGGFF9FCCFGGGEGG5EFGGGFGGG389/>CFGGGCDDDGF>5FFFFF:BF?=FFGG5@DGGFFFGFF653>D<43;?6?BFFFF:036:3<BFFF69(442284>?F<D2##
@M06045:235:000000000-JCY5N:1:1101:16876:3844 2:N:0:TACAGC
ACTTGAGGACTACACGGGTTTCTAATCCTGTTCGCTCCCCATGCTTTCGCTTCTCAGTGTCAGTAATGGCCCAGAGACCTGCCTTCGCCATCGGTGTTCCTCCTGATATCTGCGCATTCCACCGCTACACCAGGAATTCCAGTCTCCCCTACCACACTCTAGTCTGCCCGTACCCACTGCAAGTCCGAGGTTGAGCCTCGGATTTTCACAGCAGACGCGACAAACCACCTACAAGCTCTTTACGCCCAATAATTCCGGACAACGCTCTCACCCTACGTATTACCGCGGCTGCTGGCCCCAG
+
CCCGGGGGGGGGGGGGGGGGGGGGGGGGGGGGGGGGGGGGGGGGGGGGGGGGGGGGGGGGGGGGGGGGGGGGGGFGGGGGEGGGGGGGGGGGGGGGGGGGGGGGGGGGGGGGGGGGGGGGCGGGGGGGGGFGGGGGGGGGGGGGCGGGGGGGGFGGGGGGGDFGGGGGGGB8EEGGGGGGGGGGGGGGGGGGGF?FGGGGGGGEFGC7CGDGGGGGGF45CG<FGFFGFFFFFFFF;6FFFFF78<BGGGF?FGFFFFF>.8:19<F()/9>:32:B(,6:<<A209993(42:(2(-(##
@M06045:235:000000000-JCY5N:1:1101:18406:3847 2:N:0:TACAGC
ACTTGAGGACTACTCGGGTATCTAATCCTGTTCGCTCCCCACACTTTCGCTCCTCAGCGTCAGGTAATGCCCAGAGAACCGCCTTCGCCACCGGTGTTCCTCCTGATATCTGCGCATTTCACCGCTACACCAGGAATTCCGTTCTCCCCTGCATACCTCTAGTCTGCCCGTATCGGAAGCAGGCCCAGGGTTAAGCCCTGGGTTTTCACTTTCGACGCGACAGACCGCCTACGAGCCCTTTACGCCCAATAATTCCGGACAACGCCCGCAACCTACGTATTACCGCGGCTGCTGGCACCCT
+
CCCGFGGGGGGGGGGGGGGDGGGGFFGGGGGGGGGGGGGGGGGGGGGGGGGGGGGGGGGGGGGGGGGGGGGGGGGGGGGGGGGEEFGGGGGGGGGGGGGGGGGGGGGGGFFGGGGGCFGGGGGGGGGGGGCCGGG8EFDFGGGGGFGGGGGGGGGGGFF9DEBF;EGGGGGEFGGGEECE6E>EEDEGGCBC8EGGGGGGGEDEC5FGGG+9@D4<5:<>G><4CFGGEF>@:0757FCFFF4C3CBC359=FD*=:EFFB:09((,(2))04:B:22)).5)61114037?B)52(.(##
@M06045:235:000000000-JCY5N:1:1101:7530:3847 2:N:0:TACAGC
ACTTGAGGACTACCGGGGTATCTAATCCTGTTCGCTCCCCATGCTTTCGCTTCTCAGTGTCAGTAATGGCCCAGAGACCTGCCTTCGCCATCGGTGTTCCTCCTGATATCTGCGCATTCCACCGCTACACCAGGAATTCCAGTCTCCCCTACCACACTCTAGTCTGCCCGTACCCACTGCAAGTCCGAGGTTGAGCCTCGGATTTTCACAGCAGACGCGACAAACCACCTACAAGCTCTTTACGCCCAACAATTCCGGAAAACGCTCGCACCCTACGTAGTACCGCGGCTGCTTGCACCTT
+
CCCGGGGFFGGGGGGGGGGEGGGGGGGGGFGGGGGGGGFGGGGGGFGGGGGFGGGGGGGGGGGGGGGGGGGGGGGC<FFGFGAGGGFGGGGGG,CGGGGGFF@FFGGBCFGGGGGGGGGGGGGGGFGGGGFFGGCFCFGGAFGFGGGGGG?D8DGDCFGGG;EFFGGG88EEGGG?EFCCCCF9FGGEGEGFC6DBGFGGG*4=2BFCFFFFFGFGGFCBCGG*;C5C>AAF@@AFFFGFFFFCGDEDG*07@7F64:().4<>00319E>>1(1:(42(4))626(39>(-.)3(5<(##
@M06045:235:000000000-JCY5N:1:1101:8304:3855 2:N:0:TACAGC
ACTTGAGGACTACTAGGGTTTCTAATCCCTTTCGCTACCCTAGCTTTCGTTCCTCAGCGTCAGTTTTGGCCCAGTCACGCGCTTTCGCCACTGGTGTTCCGCCAGATATCTACGCATCTCACCGCTACACCTGGAATTCCCGTGACCTCTACCACACTCTAGCTGCCCAGTTTCCAGTGCCATGCAGCAATTGAGCTACTGTATTCAACACCAGACTTAGTCAACCGACGACGAATTCTTCACGCTAAATAATTCCGTACAACACTCGCATCCCACGTACTACGGCGGCCGCTGCCACGCA
+
C<CF<@CFGF8E,CE,,,;CBFEFAEA,C<,,C7CFCFC<FF@E@EF9FFEE,6CE,6CF@F7F,,CC7@@F@EF@9,B8:7+8BCC7,6?<6,C,:B,9,8,>CCGGF,,5CFCGG+5,C?F+@+@EGGG8,4?F9,CEE:EED+,3@,,=9DFG>>E,6E369,,,@D=F99,@E@:A,=,58,5,@,369;,@FDE?,@::,,2@,<7E4D*C4===+5CEF4?)))/53185)@++37/*2*))211/77;:3)(0;28:02(865>)((.(((((-6<((((-((-2(((.52(##
@M06045:235:000000000-JCY5N:1:1101:14324:3890 2:N:0:TACAGC
ACTTGAGGACTACCAGGGTATCTAATCCTGTTTGCTCCCCACGCTTTCGTGCATGAGCGTCAATCTTGACCCAGGGGGCTGCCTTCGCCATCGGTGTTCCTCCACATCTCTACGCATTTCACTGCTACACGTGGAATTCTACCCCCCTCTGCCAGATTCAAGCCTTGCAGTCTCCATCGCAATTCCCAGGTTAAGCCCGGGGCTTTCACGACAGACTTACAAAACCGCCTGCGCACGCTTTACGCCCAGTAATTCCGATTAACGCTTGCACCCTACGTATTACCGCGGCTTCTGGCACCGT
+
CCCGGGGGGGGGGGGGGGGGGGGGGGGGGGGGGGGGGGGGGGGGGGGGGGGCFGGGGGGGGGGGGGGCGGGGGGGGGGGGGGGGGFGGEGGGGGGGGGGGGGGGGGGGGFFFGGGGGGFGGFFGGGGGGGDGGGGGGGGGGGGGGGGEGGGGGGGCC;EFGGFGGGGGGGGGFFAFGE88+:@FGGG9EGGG9FDDGGGGGGGGGGGGGGGGGGFGGFGFGG=FDGD<BE>:;())5;D>FFFGD33*9F?F4CF47B0B:44(7:?349F)8<((43)6:25)4>9>(((.))833<1##
@M06045:235:000000000-JCY5N:1:1101:7402:3897 2:N:0:TACAGC
ACTTGAGGACTACAAGGGTTTCTAATCCCGTTCGCTCCCCCAGCTTTCGCGCCTCAGCGTCAAGAGTGCCCCAGGAGACCGCCTTCGCCACAGGTGTTCCTACCGATCTCTACGCATTTCACCGCTACACCGGTAATTCCATCTCCCCCTAGCACCTTCAAGAAAGCCAGTCTCCACCGACGAACTGGAGTTGAGCTCCAGCCTTTCACAGCGGACTTGACCTCCCGCCTACGCGCCCTTTACGCCCAGTAAATTCGGACAACGCTGGCCCCCTCCGTATGACGCCCGTTGCTGGCACCGA
+
CCCGGGGGGGGGFGGGGGFGGGGAFGGGGGFEFGGGGCFGGGEGFGGGGGEGGGGGGGGGGDEGGGGGGGGGDG7@FGGGEGGGE@FF7:CCBFGGGGGGGGGGDDFCFEGGGGG:C+CAFGGGGGGGGGGGGGGGGGGGGGC,3>@CBEGGGGFGGCGGGGGGGGFFGGCFEGGGGGDE*18:CFGFFGFF,BBC;,<8,CFC9+:CEFDFGC))98*8C0:68CD:>BBFFF3)555?48=5<5<DF*9?BGF4:FFFF((,72390>).((43(((.()61(-(3((-4)9:(4<(##
@M06045:235:000000000-JCY5N:1:1101:9679:3902 2:N:0:TACAGC
ACTTGAGGACTACAAGGGTATCTAATCCCGTTTGCTCCCCTATCTTTCGCGCCTCAGCGTCAAGAACAGGCCAGGTAGTCGCCTTCGCCACTGGTGTTCCTCCCGATATCTACGCATTTCACCACTACACCGGGAATTCCACTACCCTCTCCTGCCTTCGAGTCGATCATTATCGCGTGACCCTCCCCAGTTGAGCCGGGGGCTTTCACACGCGACTGGAACGACCGCCGTCGCGCTCTCTACGCCCATTCAATCCGGACAACCCTTGCCACCCACTTATTACCCCCTCATCCGCCACCGG
+
@<BF9CDFDFEFG8;E,6E@@CFEFFGAA@CEC@F,EFF7EF<C@@AFEE+@F:BEFE7BBF:FEAE<,,<6<76C@,:6CCGC@FGG@=FCFCC8==EFEF,C=@=+@?F9<BCFEBEFGGC9B8EF<CD4+4F:D8FFFGFBBF8DG,DE98EG?;@DE833@68?E,,@,@6C6338DF66DG5:FE8B,>>>@>?:*==58EFGG7>:C<))9)*)967D<C7C5)..((.0)05*6***1/0*20*9**/5->0)).((((,.29*/(((-(.))6)6>((((-()).((--4:##
@M06045:235:000000000-JCY5N:1:1101:21289:3914 2:N:0:TACAGC
ACTTGAGGACTACAAGGGTATCTAATCCTGTTTGCTCCCCACGCTTTCGAGTCTTAGTGTCAGAAACCGTCCAGATAGCCGCCTTCGCCACTGGTGTTCTTCCCAATCTCTACGTATTTCACCACTACACTGGGAATTCCACTATCCTCTCCGGTCCTCTAGTCATCCAGTCCTGAATGCATTTCTTGAGTTGAGCTCAAGGCTTTCACATCCAACTTGGACAACCACCTACACTCGCTTTACGCCCAGTAATTCCGAACAACGCTAGCCCCCTTCGTCTTACCGCGGCTGCTGGCCCCTC
+
CCCGGGGGGGGGGGGGGGGGGGGGGGGGGGGGGGGGGGGGGGGGGGGGGGGGGGGGGGGGGGGGGGGGGGGGGGGGGGGGGGGGGGGGGGGGGGGGGGGGGGGGGFGGGGGGGGGGFGGGGGGGGGGGGGFFFGFGGGGGGGGGGGGGGFGGEEGGGGGGGDFGGGGGGGFFGGFGGGGGFGGGGCD9;DGGFGGG9ECFCFGGGGGC=FCFFGGGGFFACGGGGGGGFFFFEFFFFEC>?A877D>GG4B6F++1;DFFF(16@;@FF4ABBFDD<81:?<BB:;90209:0),-3((##
@M06045:235:000000000-JCY5N:1:1101:15685:3962 2:N:0:TACAGC
ACTTGAGGACTACAGGGGTATCTAATCCTGTTTGCTCCCCACGCTTTCGCACCTCAGTGTCAGTATCAGTCCAGGTGGTCGCCTTCGCCACTGGTGTTCCTTCCTATATCTACGCATTTCACCGCTACACAGGAAATTCCACCACCCTCTACCATACTCTAGCTCGACAGTTTTGAATGCAGTTCCCAGGTTGAGCCCGGGGATTTCACATCCAACTTACCTAACCACCTACGCGCGCTTTACGCCCAGTAATTCCGATTAACGCTTGCACCCTCTGTATTACCGCGCTTGCTGGCCCACT
+
CCCE<CECFGGFFGFGEG;FGGGF<9FFGGFFGGGGGCFGGGGGGGGGGGGGG?FFGGGGEFGGFEFGFC9FF@EGGGEEGDGEGG<@CFFEF8CEGGGGGFGECEADEGFCEFCFFGGGDGFGE8@FGGGDCEFGGC=,,CE8FCE>DF=DE=E,D=ECC9;9DBEGC>>CGC,AFC==E=A==FD,@EC,4>E6E6E5>EECECCEFD9C7CGGC3?+8+1*;C*9?A465@53).9)5;65*)5*92*9@7**()4375)(-4(,47FF?(-(3.):<9.6(,9(((---)41(((##
@M06045:235:000000000-JCY5N:1:1101:10126:3965 2:N:0:TACAGC
ACTTGAGGACTACAGGGGTATCTAATCCCGTTTGCTCCCCTAGCTTTCGCTCCTCAGCGTCAATGTCGGTCCAGGCTGCCGCCTTCGCCACCGGTATTCCTCCAGATATCTACGCATTTCACCGCTACACCTGGAATTCTGCATCCCTCTCCCGAATTCAAGCCATCCAGTATCGGATGCAGTTCCCAAGTTGAGCCGGGGGATTTCACATCAGACTTAGTTGGCCGCCTACGACACCTTTACGCCAAGGAATTCCGAACAACGCTTGCCCCCCCCGTATTACATCGGCTCCTCGCACGGT
+
<CCGGGCC<<FGGGGG77,BEFCFFFGEE@CC8@99EGDFG<FFGCF<:CF<FEFEGF:@FCBFFC,6@@FCFF<,:<FFEGG7BFEEFFGGGE7FC9EGGGF@,9C<EF9FG@++4F9FGCDFEEEGFCB8BFF8FGGGGA@>FG,3@>D,@=CG6DGGF;,@EFDD>FGGCGGE>CGFFCFGCF938DBFDDGGG*@C:*:*:,:CFD;C+2*021;FGCC4*7)<>5>F;:))07*79*1*97)>**0.99=F?@?B::?;(,4((0))(-(,(-40()6))63?9<(((,-((((##
@M06045:235:000000000-JCY5N:1:1101:5922:3966 2:N:0:TACAGC
ACTTGAGGACTACTCGGGTATCTAATCCTGTTCGCTCCCCATGCTTTCGCTCCTCAGCGTCAGTTAATGCCCAGAGACCTGCCTTCGCCATCGGTGTTCCTCCTGATATCTGCGCATTTCACCGCTACACCAGGAATTCCAGTCTCCCCTACATCACTCTAGTCTGCCCGTACCCACCGCAGATCCGGAGTTGAGCCCCGGACTTTCACGGCAGACGCGACAAACCGCCTACGAGCTCTTTACGCCCAATAATCCCGGATAACGCTTGCGCCCTACGTTTTACCGCGGCTGCTGGCACGAG
+
CCCGAEFFGGGGGGGGGGGGGGGGGGGGGGGGGGGGGCCGGGGGFFGGFGGG:<FGGFEGEDGEGFGEFGGGFF8FFGCFCGD9FFDEEGEGGGGGG=FGFGGGGGGFGGGGGGGGGDGGGGGE>CGGGGFDGEGCFGGGFGFG;EEGG8>EGEC>BFFGGCDAFGGFGGEEGG?EGGGGCECC,EFEEEGCCA6:EFGGGGECFFF9=?C=57FD75CEGDC4CC<75)55:(5@:?:?FFFDCC:*77)*9*9)3>(8>4.(4:6:B@>D1>(4<?((4A<AB(,133317>4?0,(##
@M06045:235:000000000-JCY5N:1:1101:21094:4005 2:N:0:TACAGC
ACTTGAGGACTACCGGGGTTTCTAATCCTGTTCGCTCCCCACGCTTTCGCTCCTCAGCGTCAGTTACTGCCCAGAGACCCGCCTTCGCCACCGGTGTTCCTCCTGATATCTACGCATTTCACTGATACACCAGGAATTCCAGTCTCCTCTGCCGCACTCCAGCCTTGCAGTCCCAAATGCCATTCCCAGGGTGATCCCGGGGATGGCACATTTGGTTTACAATACCGCACGCGCATTTTTTACGCCCAGTAATTCCGATGAACGCCCGCACCCTACGTAGTACCGCGTTTGCTTGCACCCT
+
@CC,E<<EEFCF<F7+:6F+B<FC<,;6<,CCE,+,@C@FFC@+8B@<6:,C6ECED86BB,,,9<<9,:<FECA,C=FFEGGB7?,4?CF,4@>+B:<FEF,BFGA@?F,,C<++4+,5,7C,,59FG8,<4++657,CFG9D9;==,,3@EC@EEGGFG88+,;:E9,7,3,,563>C:@D7FC,4@B*@*>,5,6:88:*4**4,0A:,++2*908@CF+0<C3D))0:9(5))0:=).***))**9*/9CFFF)()0.6(4(49())04(482:20-)).-((-(,())))2))(##
@M06045:235:000000000-JCY5N:1:1101:7328:4021 2:N:0:TACAGC
ACTTGAGGACTACTCGGGTATCTAATCCTGTTCGCTCCCCACGCTTTCGCTCCTCAGCGTCAGGTAAGGCCCAGAGAACCGCCTTCGCCACCGGTGTTCCTCCTGATATCTGCGCATTTCACCGCTACACCAGGAATTCCGTTCTCCCCTACCTACCTCTAGCCAGCCCGTAACGAATGCAGACCTGGAGTTAAGCCCCAAGCTTTCACACCCGACGTGACAAGCCACCTACGAGCTCTTTACGCCCAATAATTCCGGACAACGCTTGCGCCCTACGTATTAACGACGCTGCTGGCCCCGT
+
CCCA<FGGGGGGGGGGGGGEGGGGGGGGGGFGGGGGGGGGGGGGGEGGGGGGDEGGGGGGGGGGGGGGGGGGFFDGGGGGGGGGGGGGGGGGGGGGGGGF?FEGGGGGGGGGAFGG@CFGGGGGGGGGGGFGCCFFGGGG?FGGFGGGGGGGGFGGFGGGGFFGGCGCEGG>+@BE>FEGC,;CC?DFFGGCC?C9:>>8C:5A7CGC=FF7C?CDDDDFFDGCD:**;8;A?;;D>FCFFFF7*95D3>FFF:*67B0>B66(408(-8>B697((42<:<)6((,4>FBFFB>B(8(##
@M06045:235:000000000-JCY5N:1:1101:19729:4023 2:N:0:TACAGC
ACTTGAGGACTACCCGGGTATCTAATCCTGTTTGCTCCCCACGCTTTCGCACCTCAGCGTCAGTACCGGGCCAGTGAGCCGCCTTCGCCACTGGTGTTCTTCCGAATATCTACGAATTTCACCTCTACACCCGGAGTTCCACTCACCTCTCCCGGACTCGAAGATCGCCAGTAGCCAAGGCAGTTCCAGGGTTGAGCCCAGGGATTCCACCCCCGACTTAACGACCCCCCTACGCGCCCTTTACGTCCAATGATTCACGAAAACGCTTGCCCCCTACGGATTACCGCGGTGTCCGGCGCTC
+
A@6CF@CFFDFGGFG::C6@C9E<CCFD<,,;@FC<E@FGF@++BFFC7@:@7,CE<F:88B:@C<ECCCFGGG<,9,CC==@F7<7:?CGFF8CF?F<F?FCFDCFEGG,F<++4A+5CAFFD,CDFGG8@@E7:@,CAD9E8,=DGG9B8@E8+4@DD:@+@,;D>C*:3E,7,4>,=*14=5,,,66B,>EC,8,;,,;/*@F,,400*898)>>CF70:D))9*00)0(4)))./7:F?F9*8C5**)/*1*)*(.)(((,(((-)09699((3((((,5)30((,,-))(-((-##
@M06045:235:000000000-JCY5N:1:1101:24383:4032 2:N:0:TACAGC
ACTTGAGGACTACCAGGGTATCTAATCCTGTTCGCTCCCCACGCTTTCGCTCCTCAGCGTCAGTTGTTGCCCAGAGACCCGCCTTCGCCACCGGTGTTCCTCCTGATATCTGCGCATTTCACCGCTACACCAGGAATTCCAGTCTCCCCTGCAACACTCTAGTCTGCTCGTATCGACTGCAGGCCTGAGGTTGAGCCTCAGGTTTTCACAGCCGACGCAACAAACCGCCTACGAGCTCTTTACGCCCAATAATTCCGGACAACGCTTGCACCCTACGTATTACCGCGGCTGCTGGCACCCA
+
CCCGGGGGGGGGGGGGGGGFGGGGGGGGGGGGGGGGGGGGGGGGGGGGGGGGGGGGGGGCFGGGGFFGGGGGGFFGGGFFGGGGGGGGGGGGGGGGGGGGGGGGGGGGGGGGGGGGGGGGCGGGGGGGGGGGGGGGGGGGGFGGGGGGGG6D8FGFGFDFGCDGDFGGGGGGGGGGGGGGCEFGGGGGGGGGGGFGGGGGGGGGGGGGGG7CF:CDCBCEG<5CGGGGFFFFDDEB)6>FF=FGGGFDCC?6@GFFFFFFFFFFF?FF<FF@(8::0<2AF9:A?>>69;2?FF:?2<(##
@M06045:235:000000000-JCY5N:1:1101:6629:4052 2:N:0:TACAGC
ACTTGAGGACTACAGGGGTTTCTAATCCTGTTTGCTCCCCTAGCTTTCGCGCCTCAGCGTCAGTTGTGGTCCAGAGAGCCGCTTTCGCCTCAGGTGTTCCTCCCGATATCTACGCATTTCACCGCTACACCGGGAATTCCACTCTCCTCTCCCACACTCAAGCCCGGCAGTTTCCCCAGCAGACTCTGAGTTGAGCCCATAGATTTCACTAGAGACTTGCCGAACCGCCTACGCGCCCTTTACGCCCAATCATTCCGAACAACGCTTGCACCCTCTGTCTTACCGCGTCCTCGGGCACACT
+
CCCGCFGGGGGGGGGFGGGGGGGGFGGFGGFGGGGFGGGGGGGGGGGGGGGGGCEGGGGGGDGFFFFBCFFFEDEFFGDGGGGFGGGGGDGGFGGGFGGGGCGGGGECBFCEFF@=@+EFGGFGGGEGGFFGC+C@DFGGFGDFFGCEGGGGGGGGEEF8=,@D6CED6*33>;>FEFD8,=DFDEFGD,DC;,6DEGG,05ACF79,,BD608+9C80=CCD):<DD.)2;3;3;>>5)99=GG)775*)982985><5)2:69B(40=/7((-(3))..4<(,(,,-(()-4(314(##
@M06045:235:000000000-JCY5N:1:1101:8563:4060 2:N:0:TACAGC
ACTTGAGGACTACCCGGGTTTCTAATCCTGTTTGCTCCCCACGCTGTCGCGCCTCAGTGTCAGCAACTGCCCAGCAGGCCGCCTTCGCCACCGGTGTTCTTCCGGATCTCTACGCATTCCACCGCTACACCCGGAATTCCGCCTGCCTCTACAGTGCTCCAGCCGCGGCAGTATCCCTGGCCGACGCAGGGTTGAGCCCCGCGCTTCCCCCAAAACCTGACCGGGCAACCTACGCCGCCTTTTCCCCCAATGATTCCGGACAACGCCCGCACCCACCGAATTCCCGCGGCCGCTGGCCCGC
+
CCCGGGGGGGGGF<FCEG@;,@EFGAFGGGGGGFGFFFGGGGGGGGD@DDEGGGGGFCEDGGGGGGGGGG8FFFFAFGGGEEGGGGGGGDGAFGFFFFCFFG9FCEGGFG9EFDFGFGFG9BFGGBFGFGGEGEB@FDFFGDCCFG,,@6,,74=9E9C,:BEGE*>:>8BEF,,>,4?=CEC58=E**313883+5:FE=E*/*:*+**7E>F*2*0287*<DCD)95)<F:3)7)<>>5****27/>3.)9*09<:())-217((,,>)0,:((((,--(.))-((40(,49>9(.(##
@M06045:235:000000000-JCY5N:1:1101:14602:4064 2:N:0:TACAGC
ACTTGAGGACTACTCGGGTTCCTAATCCTGTTTGCTCCCAACGCTTTCGCGCATCAGCGTCAGTATCGGGCGAGTAAGTCGCCTTGGCCACTGGTGTTATTCCGAATATCTACGAATTTCACCTCTATACTCGTAATTCCACTTACCTCTCCACAATTCTAGCGATGCATTCTTAAAGGCAGTTCCGGAGTTGAGCCCCGGGCGTTCACTTCTAACTTACAAAGCCGCCTACGTGCGCTTTACGCACAGTAATTCCGAACAATGCTCGCCCCCCTCGTATTCCCGTGGCTGCTTGCACGCA
+
A,-C,,,C,,@6CE<F@@F,,6C6,,,C<66C,,F,,,:,666@6@DEEEGECC76C<+B,B,FA,,6@++++@F,,,CC:78?:,4B,ACE8,,B4+,5,:,BF@E@<FA,?7+44A?A5@5,A,4,CF,AF,@,8,C,,,@BD,8>EEB83D,8@;D3,DE8=,>3335,E;3<E,@C66DA=,;C*:36,7,416=:>***=**41++3@+:CD+76+12;*8C3>3>5:(8).))0<?*/7*87C*/09DFF073)0(,).))((5756((434((,)6)-(,-((((,),())(##
@M06045:235:000000000-JCY5N:1:1101:16849:4066 2:N:0:TACAGC
ACTTGAGGACTACCGGGGTATCTAATCCCGTTTGCTCCCCACGCTTTCGCTCCTCAGCGTCAGTAATGGCCCAGAGATCCGCCTTCGCCACCGGTGTTCCTCCTGATATCTGCGCATTTCACCGCTACACCAGGAATTCCGATCTCCCCTACCACACTCTAGCTAGCCCGTATCGAATGCAGACCCGGGGTTAAGCCCCGGGCTTTCACACCCGACGTGACAAGCCGCCTACGAGCCCTTTACGCCCAATAATTCCGGACAACGCTTTCGCCCTACGTAATACCGCGGCTTGTGGCACCCT
+
CCCGGGGGGGGGGGGGGGGGGGGGGGGGGGGGGGGGGGGGGGGGGGGGGGGGGGGGGGGGGGGGGGGGGGFGGGGGFGGGGGGGDGGGGGGGGGGGFFFGGGGGGGGGGGGGGGGGGGCGGGGGGDGGGGGGGDDDGGGGGGEG8CFCCGGGGGGDGGGGFCFCCFCCFGEDGGCG??CGF<FGGGDCB8:BFFFGD>EEGGGGGGGFGGGGGDGDG:5)9:CCGCDGFF:@?<3>)0*7<6=DGGBDGC?BF778(82)<6:>(((-)))0142::()(-))51(40((((()-12),##
@M06045:235:000000000-JCY5N:1:1101:24073:4083 2:N:0:TACAGC
ACTTGAGGACTACACGGGTATCTAATCCCGTTCGCTCCCCTGGCTTTCGCGCCTGAGCGTCAGATAACGGCCAGGAGACTGCCTTCGCCATTGGTGTTCCTCCAGATCTCTACGCATTTCACCGCTCCACCTGGAATTCCGTCTCCCTCTCCGTCTCTCAAGCCTGGCAGTTTTCAGCATTCTGGATCAGTTGAGCCGATCCCTGTCACGCTAAACTTACCAAACCGCCTGCGCGCGCTTTACGCCCAGTAACTCCGGACAACGCTCGCCCCCTACGGATTACCGCCGCTGCTGGCACGAT
+
CCCGGGGGGGGGGGGGGGGDGGGFGGGGGGGGGGGGGGGGGGGGGGGGGGGGGGGGGGGGGGGGGGGGGGGGGGGGGGGGGGGGGGGGGCFFFGGGFGGGCFGGGCFGGFFGGGGGGGGGGCEGG7@@ECFFGDEFEGGGGFFGGGGFFFFGDGGGGFG9@DDFGGGG,B@FFFFFFFFGGGGGGGGFGGGAEDCGGGCBGGFFGGGCFGD=DDFGGFGFGFG4CF3DDFFF@03>AE3>F6=C<5><<CF4B>@F15:@D?B>>1:79DFFF0,::(,,3)4<<1(4;3;F7)(338(##
@M06045:235:000000000-JCY5N:1:1101:18390:4095 2:N:0:TACAGC
ACTTGAGGACTACAAGGGTTTCTAATCCTGTTCGCTCCCCACACTTTCGCTCCTCAGCGTCAGGTAATGCCCAGAGAACCGCCTTCGCCACCGGTGTTCCTCCTGATATCTGCGCATTTCACCGCTACACCAGGAATTCCATTCTCCCCTGCATACCTCAAGTCTGCCCGTATCGAAAGCAAGCACCCAGTTAAGCTGCAGGTTTTCACGGCCGACGCGACACACCGCCTACGAGCTCTTTACGCCCAATAATTCCGGACAACGCTCGCACCCTACGTGTTACCGCGGCCGCTGGCACCGT
+
CCCGGGGFGGGGGGGGGGGGGGGGGGGGGGGGGGGGGGGGGGGGGGGGGGGGGGGGGGGGGGGGGGGGGGGGGGGGGGGGGGGGGGGGGGGGGGGGGGGGGGGGGFGGGGGGGGGGGGGGGGGGGGGGFGGGGGGGGGGGGGGGGG9FEGGGFGGGEFGGGGGGGGGFGGGGFGEGGGGGGC6DFGGGGGGGGGGFGGGFEGFGGFGGF,;>C<CD?>CBGDG*8<CDE@EF:?DF>FC*6*=CGDEGGDF4@FFFBB(8566(4:B99)5B<18<?B4??AFD?>012((3460<(8(##
@M06045:235:000000000-JCY5N:1:1101:17312:4116 2:N:0:TACAGC
ACTTGAGGACTACCCGGGTTTCTAATCCCGTTTGCTCCCCTAGCTTTCGCGCCTCAGCGTCAAGAACAGGCCAGGTAGTCGCCTTCGCCACTGGTGTTCCTCCCGATATCTACGCATTTCACCACTACACCGGGAATTCCACTACCCTCTCCTGCCTTCGAGTCGATCAGTATCGCGTGACCCTCCCCAGGTGAGCCGGGGGCTTTCACACGCGACCTGAACGACCGCCTGCGCGCTCTTTACGCCCAGTAAATCCGGACAACGCTTGCCACCCACGTATTACCGCCGCTGCTGGCCCCTC
+
CCCGGGGGGGGGGGGGGGFGFGFGGGGGGGFGGGGGGGGGGGGGGGGGGGGGGGGGGGGGGGGGGGGGFGGGGGGGGGGGGGGGGGGGGDEGEGGGGGGGGGGGGDGGGGGDGGGGG@FGGGGGGGGGGGGGEEGGGGGGGGGGGGGGGDFGFFGGGGDD?ECDCGGGGGGGEABEEGGEGFFGGGGGGG*?8B:EFGGGGGG==C9CGFD=CCDC)755CFF3<DD5@37@99D>5>*/=FFDGGE**>8FFFFFFF(753:6><<127*9<(4?(-4AFADA12((((49))(,(-,##
@M06045:235:000000000-JCY5N:1:1101:22562:4116 2:N:0:TACAGC
ACTTGAGGACTACCGGGGTATCTAATCCTGTTCGCTCCCCACACTTTCGCTCCTCAGCGTCAGGTCATGCCCAGAGAACCGCCTTCGCCACCGGTGTTCCTCCTGATATCTGCGCATTTCACCGCTACACCAGGAATTCCGTTCTCCCCTGCATACCTCCAGTCTGCCCGTATCGAAAGCAAGCACCCAGTTAAGCCAGATGTTTTCACTCCCGACGCGACAAACCGCCTACGAGCCCTTTACGCCCAATAATTCCGGACAACGCTCGGACCCTACGTATTACCGCGGCTGCTTGCACGGC
+
CCCGGGGGGGGGGGGGGGGGGGGGGGGGGGGGGGGGGGGGGGGGGGGGGGGGGGGGCFGGGGGGGGGGFGGGGGGGFGGGGGGGGGGGGGGGGGGGGGGGGGGGGGGGBFG9FGGGGGCFGFGGGGGGGGGGCGBEGGGGGEFGGGGGGGGGGGGGGGGFFGGGGGGGCEGGGGDGFEEGGGFFFGGE8F?EGGGGGGGGGGGGGGGC77DGGG:D5:9>DGG44FDGFF3??:@E)54?F?FGDDEDF*767*/9?F<FF<<>>0192>EFFFBF?:7)3<<D019;>>6?7)8<2<-##
@M06045:235:000000000-JCY5N:1:1101:16528:4180 2:N:0:TACAGC
ACTTGAGGACTACACGGGTATCTAATCCTGTTCGCTCCCCATGCTTTCGCTCCTCAGCGTCAGTTAATGCCCAGAGACCTGCCTTCGCCATCGGTGTTCCTCCTGATATCTGCGCATTTCACCGCTACACCAGGAATTCCAGTCTCCCCTACATCACTCTAGTCTGCCCGTACCCACCGCAGATCCGGAGTTGAGCCCCGGACTTTCACGGCAGACCCGACCAACCGCCTACGAGCTCGTTACGCCCAATCATTCCGGATAACGCTTGCCCCCTACGTATTACCGCGGCTGCTGTCACCTC
+
CCCGDCGGGGGGGGGGGGGDGGGFGGGGGGGGGGGGGGGGGGGGGGGGGGGGGDGGGGG7@CDGGGGGGFF@FCEFGGCG8AFDGFCGGGGGGEGGEEGFFDCFFFGCFFGGGGGGGGGGGGGGGGGGGGFGGEFGG8FGGFAFFGFG6DEGG9DCFFG9=EEGFGGGG>E6CCF8CEGGD>6:DA:4BCGF>F?FFFGGGGGGFCGE?=?GCCFF*)/))):CD<<DF))8::B@54*00)85*9><*0))97@F:EF339<(3(-40)0730(,24?>2:4)3909907:?B44)-)##
@M06045:235:000000000-JCY5N:1:1101:19419:4180 2:N:0:TACAGC
ACTTGAGGACTACTGGGGTTTCTAATCCGGATCGCTCCCCACGCTTTCGCGCCTCAGCGTCAGGCCAGGCCCAGGCAGCCGCCTTCGCCACTGGTGTTCCTCCGGATCTCTACGCATTCCACCACTACACCCGGAATTCCACTGCCCTCTGCCCACCTCGAGCCCCGCAGTCTCGCCCGACCCCTCCGAGTTGAGCCCGGAGATTTCACGGCCGACTTGCGAAGCCGCCTACGCGCGCTTTACGCCCAATGAATCCGGACAACGCTCGCCCCCTACGTATTACCGCGGCTGCTGCCACCGT
+
CCCGGGGGGGGGGGGGGGFGGGGGGGGGGGGGGGGGGGGGGGGGGGGGGG@FGGGGGGGGGGGGGGGGGGGGGGGGGGGGGGGGGGGGGGGGGGGGGGGG<FGGGG@FGEGGGGGGGGGGGGGGGFGG8FGGGGGGGGGGFFFGGGGDGGGGGGGGGEEEGEGGGGED:C8D>C>CEEDEGGGGFGGGGEGGGGGGGGGGGEECFGFGDF*>DDCC)<CF<)9CGFGGFDD@:957)7>3@=FDDGF55>?=FCFF9BFF>?F07(-,4>FE>(8((.)..54>131(,(4:)2)1:2,##
@M06045:235:000000000-JCY5N:1:1101:11031:4181 2:N:0:TACAGC
ACTTGAGGACTACAAGGGTTTCTAATCCTGTTTGCTACCCACGCTTTCGCTCCTCAGCGTCAGTTAATGCCCAGAGACCTGCCTTCGCCATCGGTGTTCCTCCTGATATCTGCGCATTTCACCGCTACACCAGGAATTCCAGTCTCCCCTACATCACTCTAGTCTGCCCGTACCCACCGCAGATCCGGAGTTGAGCCCCGGACTTTCACGGCAGACGCGACAAACCGCCTACGAGCTCTTTACGCCCAATAATTCCGGATAACGCTTGCGCCCTACGTATTACCGCGGCTGCTGGCACCTG
+
CCCGGGGGGGGGGGGFGGFGGGGGGGGGGGGGGGGGGGGGGGGGGGGGGGGGGGGGGGGGGGGGGGGGGGGGGGGGGGGFGGGGGGFGEGGGGGGGGGGGGGGGGGGGGGGFGGGGGCGGGGGGGGGGGGGGGGGGCGFGFGGGGGEGGGGGGGGGGGGAFGGFGFFEGEGGGGGGGGGGG6>DFFG:888DFGFFGGGGGCGC?FGFFFCEGD:F5AC>D<D<FGG5@:>FF6)55?G*9=?**18D39<*8>FF?D6>39?:0(128)8B>FFFB7?B7A2A0(((((,1)).83?,##
@M06045:235:000000000-JCY5N:1:1101:25677:4186 2:N:0:TACAGC
ACTTGAGGACTACTGGGGTATCTAATCCTGTTTGCTCCCCACGCTTTCGCGTCTCAGCGTCAGTCACGTCCCAGCGAGCTGCCTTCGCCATTGGTGTTCCTCCTGATATCTGCGCATTTCACCGCTACACCAGGAATTCCACTCGCCTCTTCCGGACTCGAGCCCGACAGTATCCACCGGCATCCCAGGGTTGAGCCCTGGACTTTCACAGCGGACTTACCGGGCCGCCTACACGCGCTTTACGCCCAATGATTCCGGACAACGCTCGCCCCCTACGTATTACCGCGGCCGCTGGCACCTG
+
CCCGGGGGGGGGGGGGGGEGGGGGGGGGGEGGFGGGGGGGGGGGGGGCFFGGGDGCFG@FGGGGGGGFFGGGGGGDEDFGGGGGGFFGGGGGGGGGGGGGFGGGGGGGGFCGGGGCEGGFGGGEGFFGFGGFGGGFGGGFGGGGGGGGGGGGA@CEEEGCECGGFDGGDCFC;D;ACGGGGGGGGGGGGC>C>,<CCG,:FGFGGFGGG7075<DG36FF4DDCC5<D>@EFFFFFDFCD3BBDGGDGGGF*6:@=BFB>D0317((-7BFEF1:?235<2>D<:>04(((-4-4042,##
@M06045:235:000000000-JCY5N:1:1101:13081:4205 2:N:0:TACAGC
ACTTGAGGACTACAGGGGTTTCTAATCCTGTTTGCTCCCCACGCTTTCGTGCCTGAACGTCGGTACTGGTCCAGGAAGTCGCTTTCGCCACTGATGTTCCTTCCGATATCTACGCATTTCACCGCTACACCGGAAATTCCACTTCCCTCTACCGTACCCTAGCTATTCAGTCTCGAATGCAATTCCCAGGTTGAGCCCGGGGCTTTCACACCCGACTTAAATAACCGTCTACGCACGCTTTACGCCCAGTAATTCCGATTAACGCTCGCACCCTCTGTATTACCGCGGCTGCTGGCACCCA
+
CCCGGGGGGGGGGGGGGGGGGGGGGGGGGGGGGGGGGGGGGGGGGGGGGGGGGGGGGGGGGGGGGGGGGGGGGGFFGDGGGGGGGGGGGGGGGGGGGGGGGGGGGGG>FFGGGGDGGGGGGFFGGGGGGGG7FFEGFFGGGGGG9EGFGGGGGGGFEGGGFDFFCGGGGDGGGGGGFFGGGAF<;;FG68BFFGGFGGGDEGGGGGGGGGGGGGGGC>DFGGFGCF):8:>FDB>>EFG3>FFGDG:DFGBBFGF9,7?DFBA00(4615>:?((484<-464)(-(-3(--8:00(5(##
@M06045:235:000000000-JCY5N:1:1101:12067:4208 2:N:0:TACAGC
ACTTGAGGACTACACGGGTTTCTAATCCTGTTCGCTCCCCACGCTTTCGCTCCTCAGCGTCAGTTGTTGCCCAGAGACCCGCCTTCGCCACCGGTGTTCCTCCTGATATCTGCGCATTTCACCGCTACACCAGGAATTCCAGTCTCCCCTGCAACACTCCAGTTTGCCCGTATCGACTGCAGGCCCGGCGTGGAGCTCCGGGTTTTCACAGCCGACGCGACAGACCGCCTACGAGCTCTTTACGCCCACTAATTCCGGACAACGCTTGCAACCTCCGTATTACCGCGACTGCTGGCTCCAC
+
CCCEDGFFGGGGGGGGGGGFCGDFGGGGFFFGGGGGGGGGGGCGGDGGGG7FECFGGGGGGDG<EGFFFGGGGGGF8EEGCGGDEG?FGEGGEGBFBFGGDGG8E<FCEFGCFC=:FEGG9,FGGEGGGGGGGD@FFDFGC>FGF9EDEDDED9DFGCGGFFECFFFGGD>EGF+DGE8C9FFGGG58*4:*4;;E@CF5C8=;**41A+7*/:):D3)75)9CGGGGF>BF:?)))9C?4**/*>D**2<69D9=8300<1(49<6(1**03,3213((3.6A(4((-(-(),(1()(##
@M06045:235:000000000-JCY5N:1:1101:15553:4214 2:N:0:TACAGC
ACTTGAGGACTACCCGGGTTTCTAATCCTGTTTGCTCCCCACGCTTTCGCTCCTCAGCGTCAATATCGGCCCAGAGACCCGCCTTCGCCACCGGTGTTCCTCCTGATATCTGCGCATTTCACCGCTACACCAGGAATTCCAGTCTCCCCTACCGAATTCTAGCTTGCCCGTATCGGCTGCAAGCCCAGGGTTGAGCCCTAGGTTTTCACAGCCGACGCGACAAGCCGCCTACGAGCTCTTTACGCCCAATAATTCCGGACAACGCCTGCCTCCTACCTATTACCTCGGCTGCTGGCACCGT
+
CCCGGGGGGGGGGGGGGGGGGGGGCFGGFGGGGFGGGGGGGGDGGGGGGGGGGGGGGGGGGGGGGEG7CGGGGGGDFGFGDGGGGGGGGGEFGGGGGGGGGDGGGGFGGGGGGGGGGGGGGGGGGGGGGGGGGGGFGGGGGG,EDGFGGGGGGGGGGGGGGCFGF?FGGGGGGGDGGGGGGGGGEGGGGGGGDFGF6ECFEGGGGGGGC:>FGGGGGEG335129DD<>>>F?FFF>FFFFFFGDD>CGG)9@>?=?B0>7149>(410)*02,42(.5)62:<)3(4434:?)2:(,(##
@M06045:235:000000000-JCY5N:1:1101:23289:4235 2:N:0:TACAGC
ACTTGAGGACTACCAGGGTATCTAATCCTGTTTGATCCCCACGCTTTCGTGCCTCAGTGTCAATATTCGTGTAGCCAGCTGCCTTCGCAATTGGTGTTCTATGTCATATCTAAGCATTTCACCGCTACATGACATATTCCGCTGACCTCCACGGTATTCAAGACTGATAGTATCAATGGCAGTTCCCAAGTTAAGCTCGGAGATTTCACCACTGACTTACCAACCCACCTACGCACCCTTTAAACCCAGTGAATACGGATAACGCTTGCACCCTCCGTATTACCGCGGCTGCTGGCCTGGT
+
CCCGGGF9F<FGGGGDGGGGGDGGGGEFGGGFGGFGGGGGCCCGEEGGGGFDF@C@EGGGFCFGCCGGC,,CF9EGFFGGFCGGGFGG:CF9@,ECEFDFGFGGGF<EFFGFFFGGGGGGGGGGGGGEGFGGGDF<<54EGDEGEGEFG?FCGGFD+EFEGFGFGGGFGGFFDEGGGGFFFGGGFDGD8DFGGGGGFGGD6@C?D:,,5@CCDGGGGF7ADF?GD57DEFFF=AFEB>9AFFF=8DBG:**1=++45:;>>E@@F0(/:9AFDD(81/6=@C).34;0931::34(()(##
@M06045:235:000000000-JCY5N:1:1101:14453:4294 2:N:0:TACAGC
ACTTGAGGACTACCAGGGTATCTAATCCTGTTCGCTCCCCACGCTTTCGCGTCTCAGCGTCAGTACCGTACTAGAGAGCCGCCTTAGCCACGGGTGTTCTTCCTGATATCTGCGCATTTCACCGCTACACCAGGAATTCCACTCTCCTCTTCCGGACTCTAGCCTGATGGTTTCCACCGGCGTCTCGAGGTTGAGCCCCGAGTTTTCACAGCGGACCTACCAAGCCGCCTACACGCTCTTTACGCCCAATAAATCCGGACAACGCTTGCCCCCTCCGTATTACCGCGGCTGCTGGCCCCGC
+
CCCGGGGGGGGGGFGGGCGDGGGGGGGGGGGGGGGGGGGGGGGGGGGGGGGGGCGGGGGGGGGGGGFGGGGGGGGGGGGGGGGGGECGGGGGCFGGGGGGGGGGGFGGGGGGGGGGGGGGGGGGGEGGGGGGGDGGGGGGGGGG9DCFGGGGGE++CEGGGGGC5@FFCFGGGGGGDFGCG>E58EFCE>;,,>,B8*=B5EFGGGGGC775C)9>CAFFDFGCCG3CEEDFFF)>3@GFFF7*195C<F:F?CFFF:(<@BB>((4((965(((---,4:A<A4(19939?03:(,((##
@M06045:235:000000000-JCY5N:1:1101:14086:4316 2:N:0:TACAGC
ACTTGAGGACTACAAGGGTATCTAATCCTGTTCGCTCCCCATGCTTTCGCTCCTCAGCGTCAGTTAATGCCCAGAGACCTGCCTTCGCCATCGGTGTTCCTCCTGATATCTGCGCATTTCACCGCTACACCAGGAATTCCAGTCTCCCCTACATCACTCTAGTCTGCCCGTACCCACCGCAGATCCGGAGTTGAGCCCCGGACTTTCACGGCAGACGCGACAAACCGCCTACGAGCTCTTTACGCCCAATAATTCCGGATCACGCTTGCGCCCTACGTCTTACCGCGGCTGCTGGCCCCAC
+
CCCGFGGGGGGFGGGGGGGGGGGGGGGFGGGGGGGGGGGGGGFGGGGGGGGGGGGGGGCFGGGGGGGGGGGGGGFGGGGGGGGGGCGEGGGGGGGGGGGGFGFGGGGGGGDFGDGGGGGGGGGGDE:F@EEGGEFFFFGGCGGGGGGGGGGGGD@4>DFE8EFGGGGGGG+BEEFFGGGG+;CFGGFEGDC,7EEGGGG:>:8?<@F7FEDG<<7C?DGDGDGGGFDGEB@FB:BB>FCFF4FGCDFCF5???7667>?>)4((,41?FBE@;;:6:B((4>FF(73(17((,.3((-(##
@M06045:235:000000000-JCY5N:1:1101:17233:4333 2:N:0:TACAGC
ACTTGAGGACTACTAGGGTATCTAATCCCGTTTGCTCCCCTAGCTTTCGCGCATCAGCGTCAGTGTTGGTCCAGGATGCCGCCTTCGCCACCGGTATTCCTCCAGATATCTACGCATTTCACCGCTACACCTGGAATTCTGCATCCCTCTCCCAAACTCAAGCCGTCCAGTATCAGACGCAGTTCCCAGGTTAAGCCGGGGGATTTCACGTCTGACTTAGATGGCCGCCTACGCGCCCTTTACGCCCAGTAATTCCGAACAACGCTTGCCACCTCTGTATTACCGCGGCTGCTGGCCCCCT
+
CCCGGGGGGGGGGGGGGGGGGGGGGGGGGGFGGGGGGGGGGGGGGGGGGGGGGGGGGGGGGGGGGGGGGGGGGGGGGGGGGGGGGGGGGGGGGGEGGGGGGGGGGGGGGGGGGGGGGGGGGGGGGGGGGGGGGGGGGGGGGGGGGGGGGGGGGGGGGGGGGFGGGGGGGGGGEFGGGGDGGGGGGGGGGGGGFGGGGGGDEGGGFFFFF=DGGGGGGFGFGFG4CCGGFFFFFFFFEDGFFFFGG:>5<F74=FFFFFBFE?:19?<BFF?FB::?FABAFAFA603(4(1<B>?F(,(##
@M06045:235:000000000-JCY5N:1:1101:19763:4334 2:N:0:TACAGC
ACTTGAGGACTACCGGGGTATCTAATCCTGTTCGCTCCCCACACTTTCGCTCCTCAGCGTCAGGACATTCCCAGAGAACCGCCTTCGCCACCGGTGTTCCTCCTGATATCTGCGCATTTCACCGCTACACCAGGAATTCCGTTCTCCCCTGAATGCCTCAAGTCTGCCCGCATCGGAAGCACGCTCACAGTTAAGCTTAAAGTTTTAACTCCCGACCCGACAGACCGCCTTCGAGCCCTTTACGCCCAATACTACCGGACAAACCTCGGCCCCTATGTCATACGGCGGCTGGGTGCCTAGT
+
ACC,,6,FFFGFGFGCCFGC8FFFGGGGFGFEEEG,;8C;C:CGGGGGGE76+;69CF:B:C@FC7FC<CF9@,,FC<,EEFD::A?CE,CFGFC+B=@EEFEFDF,??FF9<C+::+C,@FFGDCFFF8CCA:+87D,DFFDGGGGDC3@8633333,7D9@F,EF9D++@6*@5CC:DFFCEECE96D45,?;F9,,21>>9;,,,4,;C77<<)5/)):)***23)))1(-.)>)0)9***91.9>*0)8**71)(80,((-(381)851(34).)).--(((,--((((.31())##
@M06045:235:000000000-JCY5N:1:1101:17184:4362 2:N:0:TACAGC
ACTTGAGGACTACTCGGGTTTCTAATCCGGTTCGCTCCCCTAGCTTTCGCGCATCAGCGTCAGGTACGGCCCAGCAAATCGCCTTCGCCACCGGCGTTCCTAGCGATATCTGCGCATTTCACCGCTACACCGCTAGTTCCACTTGCCTCTACCGACCTCAAGTCAACGCAGTATCGGATGCACGATCACAGTTGAGCCGTGACTTTTCACATCCGACTTGCGTAACCGCCTACGCGCCCTTTACGCCCAGTCAATCCGGATAACGCTCGCCCCCTACGTCTCCACCCGGCTTCTGGCCCGG
+
CCCGGGGGGGGGGGGEGGFEGFFGGGGGGGGGCFGGGGGGGGGGEFFGGGEEGDGC<FGGGGGGGGFEDGGGDGGGGGFG7<FFGG@GCFGGGGGGGEGFFEGFGFEEFBFGGGE:FCCF<DFGE@@+>FF7=B@B=DCFGGGGFGGGG8DEFEGG8:<2:DDGGGGCE5CGCGGD58CGGDG==:EGGGGC?CDFGGD8*:FCFGGGFGD?DDDC<37?GDD3**:)<BBB?6.)8>D@@@*7**8C*99*90=BBBBB5(6<?9(((07>BB0:?1(((.)),,-((,-,39)))(-##
@M06045:235:000000000-JCY5N:1:1101:21283:4365 2:N:0:TACAGC
ACTTGAGGACTACAAGGGTATCTAATCCTGTTTGCTCCCCACGCTTTCGCGCCTCAGCGTCAGTTGTGGTCCAGTTGGCCGCCTTCGCCACCGGTGTTCTTCCCAATATCTACGAATTTCACCTCTACACTGGGAATTCCACCAACCTCTCCCACACTCCAGTCCCGCCGTATCGGATGCAGTTCCCAGGTTGAGCTCCAGGATTTCACCCCCGACTTAAAGAGCCGCCTACGTGCGCTTTACGCCCAGTAATTCCGAGCAACGCTAGCCCCCTTCGTATTACCGCGGCTGCTGGCCCCGG
+
CCCGGGGGGGGGGGGGGGGGGGGGGGGGGGGGGGGGGGGGGGGGGDFGGGGGGGGGGGGGGGGGGGGGGGGGGGGGGGGGGGGGGGGGGGGGGGGGGGGGGGGGGGGGGGGGGDEGFDGGGGGGGGGGFGGGGFGGCGGCDFDGGGGEDGGGGGGGGEGGGFGGGGGGGGGGFGG6EEGG9,@FGGGGEGGGGG:6CC8FCFEDFFGGGFGC45CGDFCA+2:<*CC3BFFF@;45>>G:FF=57>5<FGF?=FFFFE0>)8?6>:?6>F7>9;(((,,4>)6<6>B(296?28::11(##
@M06045:235:000000000-JCY5N:1:1101:12143:4371 2:N:0:TACAGC
ACTTGAGGACTACTCGGGTTTCTAATCCTGTTTGCTCCCCACGCTGTCGCGCCTCAGCGTCAGTAATGGACCAGCTCGCCGCCTTCGCCACCGGTGTTCTTCCCAATATCTACGAATTTCACCTCTACACTGGGAATTCCGCGAGCCTCTTCCATCCTCTAGCACAGCCGTATCAACCGCAGTCCCCAGGTTGAGCCCAGGAATTTCACGCCTGACTAACTGCGCCGCCTACGCGCCCTTTCTGCCCAGTAATGCCGAGCCACGCCAGCCCCCTTCGTATTCCCGCCGCTGCTGGCCCCGG
+
,ACGGGGGFFGGGGGGGCCFFFCFFCEFAEFFGGGGGGGGGEFGGC@DF8CCE@FCEFCEGGGGGGGDC<FFFGG?FG@C@FGGE,,BFECFCFFFFCCFFGFG<F<ACAFFGEG,:DFF,CFEFFGFFE?,,:=,,>>FFGGGCCCFGGGF;>DFFDFDFCEGGG6CFGEB,>>:,,>*>:?FGG8FC8C:8E?,0;:BC50,5=?@CEG**/*;FF49;:CCC<>D@EFF(20;>BD?6***2>0*/0*9=*/9(0())54--4(((7>5(-(.4,((546212(419(4?2?6(((##
@M06045:235:000000000-JCY5N:1:1101:26455:4393 2:N:0:TACAGC
ACTTGAGGACTACTAGGGTATCTAATCCTGTTCGCTCCCCACCCTTTCGCTCCTCAGCGTCAGGACATGCCCAGAGAACCGCCTTCGCCACCGGTGTTCCTCCTGATATCTGCGCATTTCACCGCTACACCAGGAATTCCACTCGCCTCTTCCGGACTCTAGCCCAGCAGTATCCACCCGCATTCAGGGGTTGAGCCCCTTACTTTCAGAGCGGACTTACTGGGCCTCCTACGCGCTCTTTACGCCCAATGATTCCGGACAACGCTTGCCCCCTACGTATTACCGCCGCTGCTTGCACCCG
+
CCCGGGGGGGGGGGGFGGGGGGGGGFFGGGGGGGGGGGGGGG,CFGGGGGGGGGGFGGGGGFGGGGFGFGGGGGGGGGGGGGGGGGGGGGGGGGGGGGGGGGGGGGGGGFGGGGGGGGGG9FGGGGGGCGGGGGDFGFGGGGGGGGGGGGGGGGCGEEGGGFGGGGGFGGGA;FFFGGGGGGGGGCEGFGGGGFGGEFGG,AFGFFGGGDFGG:)1>A7AGGG4DG*;FFAF0:).)874B47/9DB7FG@FFCFF0B?E316(421:?4?>9224(4)6764<(3(,34(38),42<(##
@M06045:235:000000000-JCY5N:1:1101:10167:4404 2:N:0:TACAGC
ACTTGAGGACTACCCGGGTATCTAATCCTGTTTGCTCCCCACGCTTTCGCGCCTCAGCGTCAGTACCGTCCCAGCGAGCTGCCTTCGCCATTGGTGTTCCTCCCGATATCTGCGCATTTCACCGCTACACCGGGAATTCCACTCGCCTCTTCCGGACTCTAGCCCGACAGTATCAACCGGCTTTCAAGGGTTGAGCCCTTGACTTTCACAGCTGACTTACCGGACCGCCTACGCGCTCTTTACGCCCAATGATTCCGGACAACGCTTGCCCCCTACGTATTACCTCGGCTGCTGGCACGCA
+
CCCGGGGGGGGGGGGGGGGGGFGGGGGGGGGGGGGGGGGGGGGGGGGGGGGGGGGGGGGGGGGFCGGGGGGGGGGGGGGGGGGGGGGGGGGGGGGGGGGGGGGGGGGGDGGFGGCEGCDGGGGGGGGGGGGGGGEEGGGFGGFGGGBEGGGFFGEEGGGGGADDFEEG8CFGGGGGGFGEGEGFGDGGGGCE*BBF?FDGGGGGGGGGFGGGGF=FGFGFFDDDGGC5<5..4(5><BFFFF*99/5>**)/8CFFB30B50869??B:@FFF>?F<??>,64)))-(::00)..-23(##
@M06045:235:000000000-JCY5N:1:1101:25202:4439 2:N:0:TACAGC
ACTTGAGGACTACCAGGGTATCTAATCCTGTTTGCTCCCCACGCTTTCGTGCCTGAACGTCGGTACTGGTCCAGGAAGTCGCTTTCGCCACTGATGTTCCTTCCGATATCTACGCATTTCACCGCTACACCGGAAATTCCACTTCCCTCTACCGTACCCTAGCTATTCAGTCTCGAATGCAATTCCCAGGTTGAGCCCGGGGCTTTCACACCCGACTTAAATAACCGTCTACGCACGCTTTACGCCCAGTAATTCCGATTAACGCCCGCACCCTCTGTATTACCGCGGCTGCTGGCACCAG
+
CCCGCGGFFGGGGDFGEGE8FFGGGFGFGGGGGGGCGGGGGGGG7CGGGGGGGGGEFGGF<EGGG@FGGGGGGGGGGGGGGGGGGF>E@FGGGDFGGGGFFFGFG7FGGGFCFGGEEEFGCGGGGDDCEGDEGGDECFFFGGGDDEFFF@FFGGGGGGGGGFFAFF9EEDFGFGG6EGCFG9EFGGFGGGCGGFGGGDEGGGDEFDFGFGGGGGGGG:CFDGFC6FDGFF>A86):DED:FFFC*CDDGFF4BC6@BFB3@A<(1(4;957BF0:?B-<)4<<<1149969<DB?6(),##
@M06045:235:000000000-JCY5N:1:1101:14474:4457 2:N:0:TACAGC
ACTTGAGGACTACAGGGGTATCTAATCCTGTTTGCTCCCCACGCTGTCGCGCCTCAGCGTCAGCAACGGCCCAGCAGACCGCCTTCGCCACTGATGTTCTTCCCGATCTCTACGCATTCCACCGCTACACCGGGAATTCCATCTGCCTCTACCGTGCTCTAGCCCGACAGTTTAGAAGGCAGCCCTGCGGTTAAGCCGCAGGATTTCACCCCCTACTTATCAGGCCGCCTACGCGCCCTTTACGCCCAGTGATTCCGGACCACGCTCGCACCCTCCGTATTACCGCGGCTGCTGGCACGCA
+
CCCGGGGGGGGGGGGGGGGGGGGGGGGGGGGGGGGGGGGGGGGGGGGGGGGGGGGGGGGGGGGGGGGGGGGGGGGGGGGGGGGGGGGGGGGGGGGGGGGGGGGGGGGGGGGGGGGGGGGGGGGGGGGGGGFGGGGGGGGGGGGGGGFCDCDFGGGGGGGGGGGFGGGGGGCEFFFGGG5FGGGGGG=FGGGGGG9FGGGEGGCFGGGGGGGDGGGGGF7FGGC<FDDGBFFF:9)8<BCFFFF59DFGGFFFFFB=3)())48<B(3>B357:13:;:<00:96:4(4>>FFF::?0,(##
@M06045:235:000000000-JCY5N:1:1101:13673:4485 2:N:0:TACAGC
ACTTGAGGACTACCGGGGTTTCTAATCCTGTTTGCTCCCCACGCTTTCGCACCTCAGCGTCAGTATCGAGCCAGTGGGCCGCCTTCGCCACTGGTGTTCTTGCGAATATCTACGAATTTCACCTCTACACTCGCAGTTCCACTCACCTCTCCCGAACTCAAGATCTTCAGTATCAAAGGCAGTTCTGGAGTTGAGCTCCAGGATTTCACCCCTGACTTAAAGACCCGCCTACGCACCCTTTACGCCCAGTGATTCCGGGCAACGCTAGCCCCCTTCGTATTACCGCGGCTGCTGGCACCGG
+
CCCGGGGGGGGGGGGGGGGGGGGGGGGGFGGGGGGGGGGGGGGGGGGGGGGGGGGGGGGGGGGGGGGGGGGGGGGGGGGGGGGGGGGGGGGGGGGGGGGGGGGGGGGGGGGFGGGGGGGGGGGGGGGGGFAFFEGGGGGGGGGGGGGGGGGGGGDEGGGGGFFFGCFGGGGGGGGGGGGGGGGGGGGGGFGGGGGF?FGGGGGGGFFGF4?EGGGGGFGFGGFCFFDGFFFFF>BEBFGFFFFGG5BGGG?FFGFFFF>EFFBFFFF17@F527?72:?F0<9.8>166(2:2720()(##
@M06045:235:000000000-JCY5N:1:1101:16767:4520 2:N:0:TACAGC
ACTTGAGGACTACCCGGGTATCTAATCCTGTTCGCTCCCCATGCTTTCGCTCCTCAGCGTCAGTTAATGCCCAGAGACCTTCCTTCGCCATCGGTGTTCCTCCTGATATCTGCGCATTTCACCGCTACACCAGGAATTCCAGGCTCCCCTACATCACTCTAGTCTGCCCGTACCCACCGCAGATCCGGCGTTTAGCCGCGGACTTTCAGGGCAGACGCGACAAACCGCCTACGAGCGCTTTACGCCAGATAATTCCGGATAACGATTACGCCCTACTGAGTACCGCGGCTACATGCACGGG
+
CCCF9<EEF@CECE<B7@FFGGFFECFEACA<FED,C:,@CF<FFFEFGDCE:@F,;C@CFEGFF@FFG<@EF@EFCFCE,CF9F<7F,:FAFEG:F,?,A,<FEF<C?9EFFGGE?FF9FA?=@FF:F@FFGCC@8,,5;,,+88+63DEGGGC96EAFFADFFG,>D3@B+@,@BE>E>:C9:E54**4>*1,;,*41:EGCFCC++2;***:C<3))>)9***97))0516<5))/.867*/9))**1=F:@82)-).-,1((.())).431())6)644489069((())))))(##
@M06045:235:000000000-JCY5N:1:1101:24423:4577 2:N:0:TACAGC
ACTTGAGGACTACAGGGGTTTCTAATCCTGTTTGCTCCCCACGCTTTCGCACCTCAGCGTCAGTACCGGGCCAGTGAGCCGCCTTCGCCACTGGTGTTCTTGCGAATATCTACGAATTTCACCTCTACACTCGCAGTTCCACTCACCTCTCCCGGACTCGAGCTTTCCAGTATCGAAGGCAGTTCTGGAGTTGAGCTCCAGGATTTCACCCCCGACTTAAAAAGCCGCCTACGTGCGCTTTACGCCCAGTAATTCCGAGCAACGCTAGCCCCCTTCGTATTACCGCTGCTGCTGGCACGCC
+
CCCGGGGGGGGGGGGFGGGGGGGGGGGFGFGGGGGGGGGGGGGGGGGGGGGGGGGGGGGGGGGGGGGGGGGGGGGGGGGGGGGGGGGGGGGGGGGGGGGGGGGGGGGGGGDFFGGGG7FFFEFGGGGGGGGGGGGGGGGGGGGGGGGGGCGGGGGGGGGGGGGGCCGGGGGGGFEGGGGGGGGGGGGCGGGGGGGGGFFFGGGGGGGGFGGGGGGGGFF6F+;>FC<DFF:AD2))<BGDFFFGDD:*76@?FCFF3>;FBB76>06-25FFF03::0(.2-<A:2,-4),4:?0(()(##
@M06045:235:000000000-JCY5N:1:1101:15954:4586 2:N:0:TACAGC
ACTTGAGGACTACCCGGGTTTCTAATCCTGTTCGCTCCCCACGCTTTCGCGTCTCAGCGTCAGTACCGTACTAGAGAGCCGCCTTAGCCACGGGTGTTCTTCCTGATATCTGCGCATTTCACCGCTACACCAGGAATTCCACTCTCCTCTTCCGGACTCTAGTCAGATGGTTTCCATCGGCGTCTCGAGGTTGAGCCTCGAGTTTTCACAACGGACCTACCTGACCGCCTACACGCCCTTTCCGCCCAATAAATCCGGACAACGCTTTCCCCCCTCGTTATACCGCGGCCTCCGGCCACTC
+
CCCGGGGGGGGGGGGGGGFGGGGGGGGGGGGGGGGGGGGGGGGGGGGGGGGGGGGGGGGGGGGGGGGGGGGGFGGGGGGGGGGGGGGGGGGGGGGGGGGGGEFGGGGGFGGFGGGGGGCFGGFGGDEGFFGGGEGGGGGGGGGGFGGGFGGGGGGDGEGFGFGGGFFGFGGGGGGGGGDGGCEGEF:CE*=BC6EFG,@C85CCGGCFGGDG<DDGGFGFDF;;FD35@>DF>:)8))97:**/77>GF5?=***0(715>((,4:6(<F9<9(((,-((())),-(-(((((((,((-##
@M06045:235:000000000-JCY5N:1:1101:23895:4587 2:N:0:TACAGC
ACTTGAGGACTACAAGGGTATCTAATCCTGTTTGCTCCCCACGCTGTCGCGCCTCAGTGTCAGCTACTGCCCAGCAGGCCGCCTTCGCCACCGGTGTTCTTCCGGATCTCTACGCATTCCACCGCTACACCCGGAATTCCGCCTGCCTCTACAGTGCTCCAGCCGCGGCAGTATCCCTGGCCGACGCAGGGTTGAGCCCCGCGCTTTCACCAAAGACTGACCGGGCCACCTACGCCCCCCTTACGCCCAATTATTCCGAACCACGCTTGCCACCTCTGTATTACCGCGGCTGCTGCCCCTT
+
CCCEEF<FGFGFGGFFGGGGGGGCFGGGGGGGGGGFGGGGGGDGG:CF?F7FF:BF@EGGGGGGGGGGFGGED<FAFFCG7FGEGGGGGCFGE>FCGGGGFGGGGEEFFGGCGGGGGGGGCFGGGGEECGGE7+@7FFFAAFGEEF@9EG,BDBEFGGGFEFCE>EG5@**?;5>DCD?>CFC:?=E*=EGGGDFGGGGGEGDED5C7+<DC4C*7CBFFFGDC)9C3>FF623:).7C)8F64<CED5*;=*099:)()0(4:6>(8:FF4<1,2).4<<<924,4((,(,43:2.(-##
@M06045:235:000000000-JCY5N:1:1101:18661:4594 2:N:0:TACAGC
ACTTGAGGACTACCGGGGTATCTAATCCTGTTTGCTCCCCACGCTTTCGTGCCTGAACGTCGGTACTGGTCCAGGAAGTCGCTTTCGCCACTGATGTTCCTTCCGATATCTACGCATTTCACCGCTACACCGGAAATTCCACTTCCCTCTACCGTACCCTAGCTATTCAGTCTCGAATGCAATTCCCAGGTTGAGCCCGGGGCTTTCACACCCGACTTAAATAACCGTCTACGCACGCTTTACGCCCAGTAATTCCGATTAACGCTCGCACCCTCTGTATTACCGCGGCTGCTGGCACCAA
+
CCCGGGGGGGGGGGGGGGGGGGGGGGGGGGGGGGGGGGGGGGGGGGGGGGGDGGGGGGGGGGGGGGGGGGGGGGGGGGGGGG>FDFGGGGGGGGGGGGGGGGGGGGGGGGGGGGGGGGGGGGGGGGGGGGGGGGGGGGGGGGGGGGGGGGGGGGGGGGGGGGGGGGGFGFGGFFFGFFGGGFDCFFGGGGFGGGGGGGG5ECED@6FFCFGCCCGGGFGFFGGGGGGGFA>FF>3BE@C>>4@GG775DFFF?FFFFFFFFFF?>:?69BE>?04?76>A6<FD(296919:42:<(4(##
@M06045:235:000000000-JCY5N:1:1101:10272:4603 2:N:0:TACAGC
ACTTGAGGACTACACGGGTTTCTAAGCCTGTTTGCTCCCCACCCTTTCGCTCCTCAGCGTCAGTTACGGCCCAGAGATCTGCCTTCGCCATCGGTGTTCCTCCTGATATCTGCGCATTCCACCGCTACACCAGGAATTCCAATCTCCCCTACCGCACTCTAGTCTGCCCGTACCCACTGCAGGCCCGAGGTTGAGCCTCGGGTTTTCACAGCAGACCCGACAAACCGCCTACGAGCCCTTTACCCCCCATAATTCCGGATAACGCTTGCGCCCTACGTATTACCGCGGCTGCTGGCACCCA
+
CCCGGGFGGGGGGGGGGGFFFGGGGGGGGGGGGFFGGGGGGGGGGFDFGGEFG@FFGGGGGGEEFGGFGGGGDGGGFGGGGGGGGGGGGECGGC:F@FGGGGGD8E?A@FGCFFC@FEFFCDEFEFEGFGGCFFGGGGGCEFGGDGGGGGEFFCGGEGGFGAFA,=FGGGGGGGD?EGFFAF6>EGE*:EEFGG6FG,=:E8A8CFGFCGFFGGCC*./5<37*5CDGFFFF??>:);<5??6*27))1>5*8CFF?E0>DFF?BBF?0)079608:725:AAB:B6>FB0:7?00(51##
@M06045:235:000000000-JCY5N:1:1101:7802:4687 2:N:0:TACAGC
ACTTGAGGACTACTAGGGTATCTAATCCTGTTCGCTCCCCACACTTTCGCTCCTCAGCGTCAGGTCATGCCCAGAGAACCGCCTTCGCCACCGGTGTTCCTCCTGATATCTGCGCATTTCACCGCTACACCAGGAATTCCGGTCTCCCCTGCATACCTCTAGTCTGCCCGTATCGAAAGCAAGCCAGGTGTTAAGCACCTGGTTTTCACTCCCGACGCGACAAACCGCCTACGAGCCCTTTACGCCCAATAATCCCGGTCAACGCTCTCACCATCCGTATTACCCCGACTGCTGTCCGGCC
+
8BCFA<EGGE<ECDEFFGGGFGGGFGGDFGGGGGECFEG@EFGGFEAGG>BEC8F<FFGGEFGGGGGG9@C,CFGCGFG8CFC6FEEE,6CEBCGGGGA9FF<EEFFEFG9<<4F=7C9AAAD+44+8C=FGD++AF<=??+8BEF9D+D8=8D,@,,@99E;@DDD63+5@DD+@8++@>FDFG88:63>*@@>DC>,2:8:214,,,=;?C/9D):)297CCF7):5))8((07))08?*//773**29?@7*)8B0)0.4(33((4=F:))(.(,2(,)..(,-((41:))-,)((##
@M06045:235:000000000-JCY5N:1:1101:18516:4703 2:N:0:TACAGC
ACTTGAGGACTACAAGGGTTTCTAATCCCGTTTGCTCCCCTAGCTTTCGCTCCTCAGCGTCAGTATTGGTCCAGGATGCCGCCTTCGCCACCGGTGTTCCTCCAGATATCTACGCATTTCACCGCTACACCTGGAATTCCGCATCCCTCTCCCAAACTCAAGCCATCCAGTATCAAACGCAGTTCCCCGGTTAAGCCGAGGGATTTCACGTTTGACTTAGTTGGCCACCTACGAGCCCTTTACGCCCAGTAATTCCGAACAACGCTTGGCTCCTCTGTCTTACCGCGGCTGCTGGCACAAG
+
CCCGGGGGGGGGGGGGGGFGGGGGGGGGGGGGGGGGGGGGGGGGGGGGGGGGGFFGGGGGGGGGGGGGGGGGGGGGGGGGGGGGGGGGGGGGGGGGGGGGGGGGGGGGGGGGGGGGGGGGGGGGGGGGGGGGGGGGGGGGGGGGGGGGGGGGGGGGGFGGGEGGGGGGGGGFFGGFGFGGGDGGGGFFGGGGGGGGGGGGGGGEFGGGFECFGGFFGFGFGCGGG<FGFFFFFFFF>5FFAFFGGG:3C*9@B7@FBEFFFFFB>6<069)<?BFDFBA<<<-.4;9BF;BF:70227,##
@M06045:235:000000000-JCY5N:1:1101:10895:4718 2:N:0:TACAGC
ACTTGAGGACTACAGTGGTTTCTAATCCTGTTCGCTCCCCACGCTTTCGCGTCTCAGCGTCAGTACCGTCCCAGAGAGCCGCCTTCGCCACGGGTGTTCTTCCTGATATCTGCGCATTTCACCGCTACACCAGGAATTCCACTCTCCTCTTCCGGACTCTAGCCAAATGGTTTCCATCGACGGCTGGAGGTTAAGCCTCCAGTTTTCACAACGGACCTACTTGGCCGCCTACACGCTCTTGACGCCCAATAAATCGGGACAACGCTATCTCCCTACGTATGACCGCGTCTGCTGGCGCGCA
+
C@CFAEDFGEFFFGF;EEEF<9FCFFEFCCFDGGGGGGGEFGGG7@FGGGGGG:@<F@CFGG:FEAECEGEFCEGG?EDGCFG,BFGGDCF::CCEEGFFFGG9BFGGGE?FGGGGGDEFCFFFGC:=5FFDA@FEEDFGGCFGFGFEF9B9>8CEGGGGG99D9D,>BGFFEG@CGGCGE81?;CG>,*BB;FGF8EGF=F1=,<<91<2:<9C<5=6;DC762>9CDF)..,@5<DFF*=?G3C<39*67?F=)(763F0494::((*198?A6(..4(.60(,2((,--63>(,4(##
@M06045:235:000000000-JCY5N:1:1101:23475:4737 2:N:0:TACAGC
ACTTGAGGACTACTGGGGTTTCTAATCCTGTTTGCTCCCCACGCTTGCGCGTATCAGCGTCAGTATCCAACCAGGGGGCCGCCTTCGCCACAGGTGTTCCTCCCGATATCTACGCAGTTCACCGCTACACCGGGAATTCCACCCCCCTCTTGGGTACTCTAGCTTGCCAGTTTCATGCGTCGTTCCCCGGTTGAGCCGAGGGATCTCACACATGACTTAGCAAACCGCCTACACGCTCTTTACGCCCATCGATTCCGAACACAGATAGAACCCTATGTATTACCGCGGCTGCAGGCAGAAC
+
B8-6E6;F<<F@FGA8EC6@CFFFA9<,C@C<CF,,C6DFCE@BFG,,++@FC:,CCF@@CCE@F,C<@CFGDF,6@=::>>:,8,9B=+BF==FGFEFE5:A?4?C+@,,,AFF@+>AF9,56F=+@BADGGDGGC,@FFD,+@*@*6,5,4,6;25>DD;?,,,6,546?9CF7,=::>*=/:F@FE:C88BB+=*/:*****0CF9<4**2:9>**1:FFGGCD<BE3?B:5:).7=7*/*19)1**)0<>*/4;255(,(().9)*=@0,().66>A<<2?((,(43((.((((-##
@M06045:235:000000000-JCY5N:1:1101:13302:4749 2:N:0:TACAGC
ACTTGAGGACTACTCGGGTATCTAATCCTGTTCGCTCCCCACGCTTTCGCTCCTCAGCGTCAGTAATGGCCCAGAGATCCGCCTTCGCCACCGGTGTTCCTCCTGATATCTGCGCATTTCACCGCTACACCAGGAATTCCGATCTCCCCTACCACACTCTAGCTAGCCCGTATCGAATGCAGACCCAGGGTTAAGCCCCGGGCTTTCACATCCGACGTGACAAGCCGCCTACGAGCTCTTTACGCCCAATAATTCCGGACAACGCTTGCGCCCCACGTATTAACGCCGCTGCTGCCACCCC
+
CCCGGGGGGGGGGGGGGGGGGGGGGGGGGGGGGGGGGGGGGGGGG@CFGGEGGGGGGGGFGGGFGGGGGGGGGGFGGGGGGGGGGGGGGGGGGGGGGEGGFGGGFGGFGGGGGGGCFGGFGGGEGEEGGGGGFFGFFGGFFGEC@FGGGFGGGGGGGGG9EBDEFGCFGGGD7@4:>F?FFFGGGGFF:CECFG9DFGCCGEE=FFECC,+<FDCDGA753+29CFCDF:3:::BF>@7F4*//95BDFDFF4>FF:B:B5:?2((-(47@E6(-1(-0)())-,((291(4:4).).(##
@M06045:235:000000000-JCY5N:1:1101:12250:4752 2:N:0:TACAGC
ACTTGAGGACTACAGGGGTTTCTAATCCTGTTTGCTCACCACGCTTTCGTGCCTCAGCGTCAGTAACGGGCCAGCGAGCCCCCTTTGCCATTGGTGTTCTTTCGAATATCTACCAATCTCACCTCTACACTCGCGGTTCCACTCAACTCTCCCGAACTCAAGGTCCTCAGTAGCCAAGGCAGTTCTGGAGTTCAGCTCCAGGATTTCACCCCTGACTTAAAGACCCGCCTACGCCCCCTTTACCTCCATTGATTCCGAGCCACGCCTGCCCCCTCCGTATTACCGCAGCTGCTGTCCGCGC
+
B<6,6C,C8CCD,,;,,+8@BECGA<FG9F;@<@E,6,,6<C,:FEDE:F,,66,,@,@BFE,F<9CF+,+6,6,+++8+,66+:,,<CE,9,::,:,:,F9@,D4F<FDF@F,A,A,,,,:,?E,EAEF,,AC+864?,@F9D=,>;,,6@883C8>EF8E,,,,,@EG>,,7,@:C++,35,@;D,9,6@,,,33,,4,:5,,,,,=C*=39*8;@+8++4986):5..;(1))2=C));+*+2;*++1++0*9,)-00::0,((4(07717(-(-,(.4))(,(--(,.5>-))(,##
@M06045:235:000000000-JCY5N:1:1101:16650:4758 2:N:0:TACAGC
ACTTGAGGACTACCAGGGTTTCTAATCCTGTTTGCTCCCCACGCTTTCGCGTCTCAGCGTCAGTACCGTCCCAGCGAGCTGCCTTCGCCATTGGTGTTCCTCCTGATATCTGCGCATTTCACCGCTACACCAGGAATTCCACTCGCCTCTTCCGGACTCAAGCTTGACAGTTTCCACCGGCTTTCCAGGGTTGAGCCCTGGACTTTTACACCGGACTTACCAAGCCGCCTACACGCCCTTTCCGCCCAATGATTCCGGACAACTCTTGCCCCCCCCGTATTACCCATGCTGCTCGCACCCG
+
CCCGCFGFGGDGGFDFCEC@,CFF9CEGCAEFGGGGGG<F?E@CB@@FFD7FFEFDGGD:ECGFFGGDGGGGCDGCEGGGGGGG9FGGGGCEGF,,,8BEFGGG?FGAFAF9?FGGGCFGFEGGD=+>ACGFFGC8FCEF,DBFDEGGG8EAD@+3@>ECG9BFCC6C9,3;EA9CFD5CEEEGGG@D,4DFDD8B6D,2*,4CCC9,,,*4):79)/70079759<5)0);(,.3).9.)*6/5DEDF*)0*0*/,5<B)46))-6<2<)81(43>(((..62()(.4)6<2)-((-,##
@M06045:235:000000000-JCY5N:1:1101:26370:4778 2:N:0:TACAGC
ACTTGAGGACTACCAGGGTATCTAATCCCGTTTGCTCCCCTGGCTTTCGCTCCTCAGCGTCAGTGTTGGTCCAGGATGCCGCCTTCGCCACCGGTGTTCCTCCAGATATCTACGCATTTCACCGCTACACCTGGAATTCCGCATCCCTCTCCCAAACTCAAGCCATCCAGTATCAGACGCAGTTCCCCGGTTAAGCCTGGGGATTTCACGTCGGACTTAGTTGGCCGCCTACTGGCCCTTTACGCCCAGTAATTCCGAACAACGCTTGCCCCCCCTGTATTACCGCTGCTGCTGGCACCCC
+
CCCGGGGGGGGGGGGGGGGFGGGGGGGGGGGGGGGGGGGGGGGGGGGGGGGGGGGGGGGGGGGGGFGGFGGGGGGGGGGGGGGGGGGGGDGGGGGGGGGGGGGGGGGGGGGGGGGGGGGGFGGGGGGGGGGGGGGGGGGGFGGGGGGGGGGGGGGGGCGGGGFFGFGGGGGFFGFGGGEGCEGGGGGGGCEGGGGGGFGGGG*;DFGGGFFGGDG<CF@FGFFGGGGGFFBF@@AFA>GFFFFGDGFGC>?F=>FFFFBFDFFF62?6:?/<91;(()-6))<A:;-77.)22?0((5-##
@M06045:235:000000000-JCY5N:1:1101:5685:4814 2:N:0:TACAGC
ACTTGAGGACTACAAGGGTTTCTAATCCTGTTCGCTCCCCACACTTTCGCTCCTCAGCGTCAGGACATGCCCAGAGAACCGCCTTCGCCACCGGTGTTCCTCCTGATATCTGCGCATTTCACCGCTACACCAGGAATTCCGTTCTCCCCTGCATCCCTCTAGTCTGCCCGTATCGAAAGCAAGCAACCAGTTAAGCCAGCTGTTTTCACTTCAGACGCAACAAACCGCATACGAGCCCTTTACCACCAATAATTCCGAACAACGCGCGCACCCTACGTATTACCGCGGCTGCTGGCACCAC
+
8CCFFGGFCEFGGFFGFGGCBFGGGGFGG,F@E7FCEGFG8:6CFFCFGG,CFFGGFGGFEC@@FDFEC<EGGGGEDDCFF>B7?FGGGGGFGGFEFGFGGGFE5FGFGGGGGFEEGCDFGGF7@CGGGCF7E=AAF<FA:,>EECF8CGFGGGG?FGGFGFFG;9DFEEGE,@3:D86:FCC>6EF8>CDD;F,,<DFC<,,<DFFFF:+A=D@F5?<;)**2;F:D).:A5/))=F<)0;6*+20>FF??*29*()-5>80(4,119)).(-(4(4)4().),(-(,-,43)((.,,##
@M06045:235:000000000-JCY5N:1:1101:13287:4829 2:N:0:TACAGC
ACTTGAGGACTACCAGGGTTTCTAATCCTGTTTGCTCCCCACGCTTTCGCGTCTCAGCGTCAGTACCGTCCCAGCGAGCTGCCTTCGCCATTGGTGTTCCTCCTGATATCTGCGCATTTCACCGCTACACCAGGAATTCCACTCGCCTCTTCCGGACTCTAGCTCGACAGTTTCCACCGGCTTTCCAGGGTTGAGCCCTGGACTTTTACAGCGGACTTCCCGAGCCGCCTACACGCTCTTTACGCCCAATGATTCCTGACAACGCCTGCCCCCTCCGTATGACCGCGTCGTCTGGCCCCTG
+
CCCGGGGGGGGGGGGGGGGGGGGGFGGGGGGGGGGGGGGGGG@EGCDC@FGGG7FFGGGGGGGGGGGGGGFGGGGGGGGGFGGGGGGGGGGGGGGGGGGFFGGGGGCGGGGGGGGGGGGFGGGEGGGGGGGGGGDFCGGGGFGFGGEGGGFGCGGGGGGAGADFACCG8EGGGGFGE8>>EEE@F7FF6CGGEGFGCCCG5,=CGGG79CCC)C)5:F+8F3:>DDGGBDFF:23>5777=*/9CD@C*96==*99)=47*6((4(40(<5>6((,313:()6(,44(-((-((18(,(##
@M06045:235:000000000-JCY5N:1:1101:7348:4871 2:N:0:TACAGC
ACTTGAGGACTACAAGGGTATCTAATCCTGTTTGCTCCCCACGCTTTCGCACCTCAGCGTCAGATCTGGACCAGTTAGCCGCCTTCGCCACTGGTGTTCTTCCCAATATCTACGAATTTCACCTCTATACTGGGAATTCCACTAACCTCTTCCAGCCTCAAGGTCGCCAGTATCAAAGGCAGTTCGGGAGTTGAGCTCCGGGATTTCACCCCTGACTTAACGCCCCGCCTGCGTGCGCTTTACGCCCAGTAAATCCGAAAAACGCTAGCCCCCTTTGTTTTACTCGGGCTGCTGTCACCCT
+
CCCGGGGGGGGGGGGDFEFEGGGGGGGGGGGGGGGGGGGGGGGG:FGGGGFGGFGFGFGGG>EGFGGGGAFFFF<FEDCFGGGDGGGECFGCFGGGFGGGFFGFF8E8E?FCFG7FGGFFGGGGGGG,,AFFE,,EAFFC=FGFGGGG8>F;EFE4+4@DD,DDGGG>8C>DDFFGAECFCEF,E++8>E>D>,3,,34C@*5*8,,=ECC?C*00+1:@C?):)/)))):)6;B:5.8)2@68DG)**29F*0/),)()).4(,(,(4?471-,))6(42-))-((,-41:48.2)),##
@M06045:235:000000000-JCY5N:1:1101:16163:4881 2:N:0:TACAGC
ACTTGAGGACTACACGGGTATCTAATCCCGTTTGCTCCCCACGCCTTCGCGCCTCAGCGTCAGGGTAGGCCCAGAGTCCCGCCTTCGCCACCGGTGTTCCTCCCGATCTCTACACATTTCACCGCTACACCGGGAATTCCAGACTCCTCTGCCTCCCTCAAGAACACCAGTTTCGGCCGACTCCTCCGGGTTGAGCCCGGAGATTTCACGACCGACTTGGCGTCCCGCCTACGCGCCCTTTACGCCCAGTGATTCCGAGCAACGCTTGCCCCCTCTGTCTTACCGCGGCTGCTGGCACCCC
+
CCCGGGGGGGGGGGGGGGGGGGGGGGGGGGGGGGGGGGGGGGGGGGGGGGGGGGGGGGGGGGGGGGGGGGGGGGGGGGGGGGGGEGGGGGGGGGGGGGGGGGGEEDDGCFFGGGGGGGGGGGGGGGGGGGGGGGGGGGEFFGFF>@FGCFGGGGGGGGGGGGCFGFGGFDGGAFG>BEGEG>EF,@FG*=CEEGCEFFGGCC59>9FCCCGGGD7DGBCFG3DGGGD37>D4127>EEG@FFFDCGFD429*@7@F?39B@?:(44?6?FFFF0:<746AA9A?<>B696-8?).8()(##
@M06045:235:000000000-JCY5N:1:1101:23459:4897 2:N:0:TACAGC
ACTTGAGGACTACCGGGGTTTCTAATCCTGTTTGCTCCCCACGCTTTCGTGCCTGAGCGTCAGTGTCAGCCCAGGGGGCTGCCTTCGCCATCGGTGTTCCTCCGCATCTCTACGCATTTCACTGCTACACGCGGAATTCCACCCCCCTCTGCCACACACCAGTTCGCCAGTTTCAACGGCCATTCCCAGGTTGAGCCCGGGGCTTTCACCGCCGACACAACGAACCGCCTGCGCACGCTTTACGCCCAGTAATTCCGATTAACGCTCGCACCCTACGGATTACCGCGGCTGCTGGCACCAA
+
CCCGGGGGGGGGGGGGGGGGGGGGGGGGGGGGGGGGGGGGGGGGGGGGGGGGGGGGGGGGGGGGGGGGGGGGGGGGGGGGGGGGGGGGGGGGGGGGGGGGGGGGGGGGGGGGGGGGGGGGGGGGGGGGGGGGGGGGGGGGGGGGGGGGGGGGGGGGG5CEGGGGGGGGGGFGGGFFFGGGGEFFGGGFGGGGGGFFGGGGGGCEFFF+3ACEGGGGGFGFGDCDGGGGFFF@BFDFFFDFFFF9C<@<<FFFF79@3<6@B<B:>36>BEFFFF?B0((322<>(992603<?)(:02(##
@M06045:235:000000000-JCY5N:1:1101:7492:4905 2:N:0:TACAGC
ACTTGAGGACTACTAGGGTTTCTAATCCTGTTTGCTCCCCACGCTTTCGCGCCTCAGCGTCAGATCCGGACCAGTCAGCCGCCTTCGCCACTGGTGTTCTTGCGAATATCTACGAATTTCACCTCTACACTCGCAGTTCCACTAACCTCTTCCGGTCTCAAGCCATGCAGTATCGAAGGCACTTCTGTGGTTGAGCCACAGGCTTTCACCCCCGACTTCCAAAGCCGCCTACGCGCCCTTTACGCCCAGTGATTCCGAACAACGCTAGCCCCCTTCGTATTACCGCGGCTGCTGGCACCCT
+
CCCGGGGGGGGGGGGGGGG?FFGGGGGGGGGGAFGGGGGGGGGGGGGGGG:FGGGFGGGGGGGGFCEGG@EGGGAFDAGGGGGGGGGGGGGCFGGGGGGGGCD:4FGGGGEBFGCFGGFFDGGGGGGGGG9EFECFGEGGGF;=EEGBCFDFDG7CGGGEFGGG8D??:@FACGEED>CFG5D8FFADCFGGC6C?FCFGFDGGFFG7DGG5?<DDDB+*+:D7FF5DA>BF?F>E>BGF:FFDGGFGGFF6F:8B>@0@:??6>(,9?F?E6;:<FB013>DF<BB9091047:?:5,##
@M06045:235:000000000-JCY5N:1:1101:10887:4922 2:N:0:TACAGC
ACTTGAGGACTACTCGGGTATCTAATCCTGTTTGCTCCCCACGCTTTCGTGCATGAGCGTCAATCTTGACCCAGGGGGCTGCCTTCGCCATCGGTATTCCTCCACATCTCTACGCATTTCACTGCTACACGTGGAATTCTACCCCCCTCTGACACACTCTAGCCGTGCAGTCACCAATGCAGTTCCCAGGTTGAGCCCGGGGATTTCACATCGGTCTTGCACAACCGCCTGCGCACGCTCTACGCCCAGTAATTCCGATTAACGCTCGCACCCTACGTATTACCGCGGCTGCTGGCACCGC
+
CCCGGGGGGGGGGGGGGGGGGGGGGGGGGGGGGGGGGGGGGGGGGGGGGGGGGGGGGGGGGGGGGGGGFGGGGGGGGGGGGGGGGGGGGGGGGGGGGGGGGF?GGGGFFGGFGGGGGGGGGGGGGGGGGGGFGGGGGGGGGGGF7BEGGGGGGGGGGGGGG>EGCGGDDGGGGGFGGGGGGGGGGGGFGGFFFEFFGFGGGECEGGGGGGCGGGGGGFGFG=7CGGGGE>3AB6>>EFG37==FG55C*>=7@GFB?38>EFFF92:(4><)8???:43<?BF20((390(:)4(313(##
@M06045:235:000000000-JCY5N:1:1101:18855:4929 2:N:0:TACAGC
ACTTGAGGACTACCCGGGTTTCTAATCCTGTTCGCTCCCCACGCTTTCGCTCCTCAGCGTCAGTTGTTGCCCAGAGACCCGCCTTCGCCACCGGTGTTCCTCCTGATATCTGCGCATTTCACCGCTACACCAGGAATTCCAGTCTCCCCTGCAACACTCTAGTTTGCTCGTATCGACTGCAGACCCGAGGTTGAGCCTCGGGATTTCACAGCCGACGCAACAAACCGCCTACGAGCTCTTTACGCCCAATAATTCCGGACAACGCTTGCACCCTACGTATTACCGCGGCTGCTGGCACCTA
+
CCCGGGGGGGGGGGGGGGFGGGGGGGGGGGGGGGGGGGGGGGGGGGGGGGEGGGGGGGGGGCFGGGGGGGFGGGDGGGGGGGGGGGGGGGGGGGGGGGGGGGGGGFDGGGGGGGGGGGGGGGGGGCGGGGGGGGGGGGGGGGGGGGGGGGGGGGGGGGGGGGGGGGGGGGGGFGCFGGGGGGGGGGGGDGEGDGGGGDCBEGEGGGFCDFGGGGGGDEDBGGGFGGGGDFFFFF5376CF??FGG::DC4?=F:?7:DFFFFF>F03:?FFFFBF:<7?B:<<AB0>>016?DF?F??(##
@M06045:235:000000000-JCY5N:1:1101:19642:4963 2:N:0:TACAGC
ACTTGAGGACTACCGGGGTTTCTAATCCTGTTTGCTCCCCACGCTTTCGAGCCTCAGCGTCAGAAATGTTCCAGAGCGCCGCCTTCGCCACCGGCCTTCCTCCCGATCTCTACGCATTTCACCGCTACACCGGGAATTCCGCGCTCCTCTCCCATCCTCTAGCCGAGCAGTCCCCTCCGCACTTTCCGGGTTAGGCCCGGAGATTTCACGGAGGGCTTACCCAACCGCCTACGCTCCCTGTACGCCCAGGAAATCCGAACAACGCTTGCCACCTTCGTATTCCCGCGGCTGCTGGCACCGT
+
CCCGGGGGGGGGGGGGGGGGGGGGGGGGGGGGGGGGGGGGGGGGGGGGGGGGGGGGGGGGGGGGFGGGGGGGGGGGGGGGGGGGGGGGGGGGGEGGGGGGGGGGGGGGGGGGGGGGGGGGGGGGGGGGGGFFEGGGGGGGGGGGEGGGGGGGGGGGGGGGGFCFEGEGD?CGGGGGECEGEEEEGGGGGDEG5FCEGGGGE8EGGGGGGFGGGDGGDFGFCFGGG37DEBFFB>3@DFC??FBGGDE39*07<*9)43:DE?6798?,1?F@??>70:((5).5<>(4904<BBFF72(##
@M06045:235:000000000-JCY5N:1:1101:5183:4977 2:N:0:TACAGC
ACTTGAGGACTACTAGGGTTTCTAATCCTGTTTGCTCCCCACGCTTTCGTGCCTGAACGTCGGTGCTGGACCAGGAAGCCGCTTTCGCCACTGGTGTTCCTTCCGATATCTACGCATTTCACCGCTACACCGGAAATTCCGCTTCCCTCTTCCGCACCCTAGCTATGCAGTCTCGAATGCAATTCCCAGGTTGAGCCCGGGGCTTTCACACCCGACTTACATAACCGTCTACGCACGCTTTACGCCCAGTAATTCCGATTAACGCTCGCCCCCTCTGTATTACCGCGGCTGCTGGCCCCGC
+
CCCGGG8FGFGGGGGGGF6CCFGFFGGFGGGGGGGGECDEFGGGEGGGCGFGGGGGGGGGDFEGDGGFGG<8CFEGGFGGEGGG,EFGGGGGG?FGG>FGGDGGGCFGEGGC<BFGGGFFGGGGGGEGGGGDFEGGFGACGGEGGGGGGFGGGEGEE>EGFGGGFCAFA;,@,@?CBDFDCECGGAFF6FGFGECFGGGE=CEGGGGGFF4=<395<>7++::C<FCGFAFF?2;5;BD@FB**19D3*9**7*=9?5,<BFA091,(3))076?0).64<<BB(((4161(4454((,##
@M06045:235:000000000-JCY5N:1:1101:18731:4996 2:N:0:TACAGC
ACTTGAGGACTACAAGGGTATCTAATCCTGTTTGCTCCCCACGCTTTCGCGTCTCAGCGTCAGTAACGTCCCAGCGAGCTGCCTTCGCAATTGGTGTTCCTCCTGCTATCTGCGCATTTCACCGCTACACCAGGAATTCCACTCGCCTCTTCCGTACTCAAGCTCGACAGTATCCACCGGCACCCGAGGGTTGAGCCCCCGACCTTCACACCGGACTTCCCGAACCGCCTACACGCCCGCTACGCCCAATGATTCCGGACGACGCTAGCCCCCTACTTCTTACCGCCGCTGCTGCCACCCG
+
B<@F@FC9@@CFGFG<@F@,;;FF,FD@FECEE<<FFGFGEG:F7C<F@@+8@,C6@FDEE,6CE@FG<DFGG<F:6CF7FGFF,CAF7845?<<F<FFFGFFFC,<,,A,,?+@=++5:,:E=C44@<FFG8@F@,AE<4E>D3=EEGFFFCG63>EF9D,3,6@834C3@,@FCGGC8C**DEC?E5C::C6C,,*4:*88*=CF+=E*C):9D39*79<<GDDDGF3>?51.0))))0).7/955<*)**0/925:@)19(((((2<08>4<?))).)<<2,9(49(-7:B22),.##
@M06045:235:000000000-JCY5N:1:1101:19178:5019 2:N:0:TACAGC
ACTTGAGGACTACACGGGTATCTAATCCTGTTTGCTCCCCACGCTTTCGCACCTCAGCGTCAATACCGGTCCAGTGAGCCGCCTTCGCCACTGGTGTTCTTCCGAATATCTACGAATTTCACCTCTACACCCGGAATTCCACTCACCTCTCCCGGATTCAAGCGATGCAGTTTCAAAGGCAGTTCCGGAGTTGAGCCCCGGGATTTCACCTCTGACTTACAAGGCCGCCTACGCGCGCTTTCCGCCCATTAATTCCGAACAACGCTAGCCCCCCCGGTATTACCGGGGCTGCTGGCCCCCA
+
CCCC9<FGGGGGGGFGGGGGGGGGGGGGGGGGGGGGGGGGGGGGGGGGGGDGGFGGGGGGGG@F9<F:F@FFGGC9FFFGGGGGGGGGFGFGGGFGGGGD<FG:4FG+FDCGGG4FFFGGGGG@FGGGGG,4+@FGGGGGGGGEBCFGGGFG8C+@3BAFDFF>+DEGGGGGGGA=ECFG,*@,E3*5>*BD;,2,<D:EG?C8:C1,4<6=**+1;C7+:C*/:CDG5A:=06)).8DF3*/*1>)C**/6=7F?B5(5:(.(,,((.?5B-((((((-.)64(((-(-11,)(((,(##
@M06045:235:000000000-JCY5N:1:1101:21172:5024 2:N:0:TACAGC
ACTTGAGGACTACAAGGGTATCTAATCCTGTTCGCTCCCCACGCTTTCGCGTCTCAGCGTCAGTACCGTCCCAGAGAACCGCCTTCGCCACGGGTGTTCTTCCCGATATCTGCGCATTTCACCGCTACACCGGGAATTCCATTCTCCTCTTCCGGACTCTAGCCAGATGGTTTCCGCCGACATCTCGAGGTTAAGCCTCGAGTTTTCACAGCAGACCTACCTGGCCGCCTACACGCTCTTTACGCCCAATAAATCCGGACAACGCTTGCCCCCTACGTATTACCGCGGCTGCTGGCACCGG
+
CCCGGGGGGGGGGGGGGGGGGGGGGGGGGGGGGGGGGGGGGGGGGGGGGGGGGGGGGGGGGGGGGGGGGGGGGGGGGGGGGGGGGGGGGGGGGGGGGGGGGGGGGGCEGGGGGGGGGGGGGGFGGGGGGGGGDGGDFGGDGGCFGGGGECEFGGGGGDGGGGGGGEGGGGGGFCDGEGGGGGGGFGDGGGGFGDGGG?F5;5>EGEGGGGGCG4<DFFGFFCD*59DCEFFFFFFE7><?FF=<C9>G<4;B47=FBFFFFFFFFF??FFFFFF18<4)6:AFFFBFF(,36320,(4(##
@M06045:235:000000000-JCY5N:1:1101:14252:5083 2:N:0:TACAGC
ACTTGAGGACTACAAGGGTATCTAATCCCGTTTGCTCCCCTGGCTTTCGCTCATCAGTGTCAGTGTTGGTCCAGGATGCCGCCTTCGCCACCGGTGTTCCTCCAGATATCTACGCATTTCACCGCTACACCTGGAATTCCGCATCCCTCTCCCAAACTCAAGCCATCCAGTATCAGACGCAGTTCCCCAGTTAAGCTGAGGGATTTCACGTCTGACTTAGTTGGCCACCTACGAGCCCTTTACGCCCAGTAATTCCGAACAACGCTTGCCCCCCCCGTATTACCGCGGCCGCTGGCACCTC
+
CCCGGGGGGGGGGGGGGGCFGGGGGGGCDFGFFCFGGFGGGFGGGGGGGGGGGGGGGFGGGGG<FGGGGEGGGGGEFGGGGGGGGGGGFGGFEFGGGGGGGFGFFFFGGGFGGGGG>CGDGGGGGGGGGGGFFFGGGGGFGGGEEGGGGGGFGGGGGGGEFBEG?FGGDFGGFGGGGGGGGGGGFGGGFEEGG9;DFF?FEEEGGGG@F59FG97=;==FGG7CCGGGFAFFF@4?)>CFAFF*9/59*2@ACF7@(.:)=<?191:(-9F:6;B13(43(6A)(((,4((--23((.(##
@M06045:235:000000000-JCY5N:1:1101:25154:5088 2:N:0:TACAGC
ACTTGAGGACTACCGGGGTATCTAATCCTGTTCGCTCCCCACGCTTTCGCTCCTCAGCGTCAGTACTGGCCCAGAGTGCCGCCTTCGCCACTGGTGTTCCTCCCGCTATCTGCGCATTTCACCGCTACACCGGGAATTCCGCACTCCCCTACCAGACTCAAGTCACGGCAGTATCCGCTGACCCCTCCGCGTCGACCGCGGAGATTTCACATCTGAATTACCGAACCGCCTACGAGCCCCTTACGCCCAAGAAATCCGGACAACTCTTGGCCCCTACATATGACCCCAAGTGCTGGACCGA
+
ACCAFAE@@,;,CC+@+CF7CEC9<6@@<,;CFG>,6CGGGGECEF8,6@BAFFGD<E@,B,,CFFF,<<@DFGGFG6?E@FDGGE<7CEEE=CF@CBEA,?,?F++++AE<B:C++4FDFFGGGCF:ADFFFGGGDC;@:FCE+8EFEEGF8@,,*3@DFFGCEA*:B8CFFF,,>DCCC,5<C=8:8C81*3**=*3=8E58*<7+C+:+9*27**:=7F*1)9D)5>777?5)87*).8)*//7C*/0))9/9:30)8;<()-5))96F1(,-4.)))).5((-(((.))).((44##
@M06045:235:000000000-JCY5N:1:1101:8101:5103 2:N:0:TACAGC
ACTTGAGGACTACTGGGGTATCTAATCCTGTTCGCTCCCCACGCTTTCGCGCCTTAGCGTCAGTAACGTCCCAGCAAGCTGCCTTCGCTATAGGTGTTCCTCCTGATATCTGCGCATTCCACCGCTACACCAGGAATTCCACTTGCCTCTTCCGTACTCTAGCCCGACAGTATCCACCGGCTTTCAACAGTTGAGCCGTTGACTTTTACAGCGGACTTATCGGGCCGCCTACGCGCGCTTTACGCCCAATGATTCCGGACAACGCTTGCACCCTACGTATTACCGCGGCTGCTGGCACGTC
+
CCCGFGGGGGGGGGGGGGGGGGGGGGGGGGGGGGGGGGGGGGGGGEGGFGGGGGGGGGGGGGGGGGGGGGGGGGFGGGGGGGGGGGGGGGGGGGGGCGGGGGFGGGGGGFGGGGGGGGFFGGGGGGGGGGGGGGGGGFGGFGGGFGGGGGGGGGGDGFGFGAEFD8EEEGGGGGGGFGE;58@DDGGGGFFGC92?FDGE::CFFFGGGGGGGGGGGFGFGFGCDDGGFFFF?>>E5@D@FFFGDGED5*)9F76=?E?BFFFF6(-3(*9??6??:15<?ADABFF>;>>FF0:?:D(##
@M06045:235:000000000-JCY5N:1:1101:20003:5161 2:N:0:TACAGC
ACTTGAGGACTACACGGGTTTCTAATCCTGTTTGCTCCCCACGCTTTCGTGCATGAGCGTCAGTGTTATCCCAGGGGGCTGCCTTCGCCATCGGTATTCCTCCACATATCTACGCATTTCACTGCTACACGTGGAATTCTACCCCCCTCTGACACACTCTAGCCGTGCAGTCACAAATGCAGTTCCCAGGTTGAGCCCGGGGATTTCACATCTGTCTTGCACAACCGCCTGCGCACGCTTTACGCCCAGTAATTCCGATTAACGCTTGCACCCTACGTATTACCGCGGCTGCTGGCACCCC
+
CCCGGGGGGGGGGGGGGGGGGGGGGGGGGGGGGGGGGGGGGGGGGGGGGGGGCGFFFGGGGGGFGGGGGGGGGGGGGGGGGGGGGGGGGGGGGGGGGGGGGGGGGGGGGGGGGGGGGGGGGGGGGGGGGGGGGGGGGCFGGGGGGGGGGGDFFCFFEFGGGFFFEE:ECCFG9EEGFGFGGGGGGGGGGGGGFGFGFGGGGGGGGG7<EGC?:DF>@CGFFGGGGGGGD5>)315>5BD).9BCDDFG49BF=FF??)4;>AFF>?<BB4?F61?B012),44A?F90;(1::)508?(##
@M06045:235:000000000-JCY5N:1:1101:23317:5192 2:N:0:TACAGC
ACTTGAGGACTACTGGGGTATCTAATCCTGTTTGCTCCCCACGCTTTCGAGCCTCAGCGTCAGTAATGAGCCAGTATGTCGCCTTCGCCACTGGTGTTCTTCCGAATATCTACGAATTTCACCTCTACACTCGGAATTCCACTTTCCTCTGACATCCTCTAGCCACCCAGTATTCAGTCCAGTCCTGGGGTTGAGCCCCAGTCTTTAAGACCAAACTTAAATGGCCGCCTACGCCCCCTTTACGCCCAATAAATCCGGACAACGCCCGAACCCTACGTATTACCTCTGCTGCTGGCCACCT
+
CCCGGGGFGGGGGGGGDFFGGGGGFEGFFGGFGGGGFGGGGCEDGGGGGGGGGDFFFGGGGCGGGCCDGGGGGF<CFCFGFFGGGDGGD@EFGGGDE,BE9FFCFEEBFGFGGGGCGGGCF<FEGFGGCFGFGDF>FFAFGGGGGGG9,EFF9EBBFGGGFEFFG8DEFGGFFFGG9EF8D,@@DGGGGGGCEE?EGECCG8,DEFG,<9DE*99?FFFF+=@>DFGDADFA@()):>DFF6AC3>B<5*;8F>7;;)1)03:BB09;0>BE,(,(-.463<49A))))-3)8:(41((##
@M06045:235:000000000-JCY5N:1:1101:6698:5204 2:N:0:TACAGC
ACTTGAGGACTACAAGGGTATCTAATCCTGTTTGCTCCCCACGCTTTCGCGCCTCAGCGTCAGTTACAGACCAGAAAGCCGCCTTCGCCACTGGTGTTCCTCCACATCTCTACGCATTTCACCGCTACACGTGGAATTCCGCTTTCCTCTTCTGTACTCAAGTCCTCCAGTTTCCAATGACCTTCCACGGTTTAGCCGTTGGCTTTCACATCAGACTTAAATGACCGCCTGCGCGCGCTTTACGCCCAGTGATTCCGGACAACGCCCGCACCCTCTGTATGACCGCGGCTGCTGTCACAGG
+
CCCEGGFGGDEGFFC9@FE<FCFGFGGEFFGGGGGAFCFEGGGGDCGF7FCFFGGG8FGFFDFGFGGFDGFGF@FGCFGGGG7FCGGEFCFEGGGFGDGG?,EFEGFGFGBFGGG+8@FG,FCCC@EG?FFDACCFGCGGGGGGCFGFF9DFEBFGGFF9DFD;EEDCD8,,EFG:,@FCFCFGGGGG+@FG*@EGGGG*AEGGCGG7:C+2CF>FGA7@D+48C*7C;))/((0=BFDBFAF3D<@DFDFFF7*9:>:>>BBB6(-(-)052(:1?<<A-)<71(4(44((24)5>B-##
@M06045:235:000000000-JCY5N:1:1101:8894:5209 2:N:0:TACAGC
ACTTGAGGACTACAGGGGTTTCTAATCCTGTTCGCTCCCCACGCTTTCGCTCCTCAGCGTCAGTATCGGCCCAGAGACCCGCCTTCGCCACCGGTGTCCCTCCTGATATCTGCGCATTTCACCGCTACACCAGGAATTCCAGTCTCCCCTGCCGAACTCAAGTCTGCCCGTAGCTACCGCAAGCTTGGAGTTAAGCCCCAAGTTTTCACGGCCGACGCGGCAAACCGCCTACGAGCTCTTTACGCCCAATAATTCCGGACAACGCTCGCACCCTCCGCATGACCGCGTCGGCTGTGCCCCA
+
CCCG9AEEDG8@@ECF;ECFEAFFGGGEC<FFFEG;CCFCFG>@F7FGGGGGGFGGGGGGDCGGGGGGDG7@F,CE@EFCFDGDGG7FE7,CF@CEB,CA,4BFEFF9FG95<FGF7C9EFGG+F@=:,A<C>7F8>AFGFGGG,,66@D+>DB+8@,EF?9;;;BF9D5@5*>;FEG5CE*=D:EFE6CFG,2,4::8CEG1=;:1<+*/:<))1CA7))/1*7C7<>0;546.7)<:?F**9*9>*15)*17*9070)8((-((3(3))7(3(-4(31,8)27((-,-(4(,((--(##
@M06045:235:000000000-JCY5N:1:1101:7310:5249 2:N:0:TACAGC
ACTTGAGGACTACAAGGGTTTCTAATCCTGTTTGCTCCCCACGCTTTCGCATCTCAGCGTCAGTAATGGCCCAGTGAGCCGCCTTCGCCACTGGTGTTCCTCCGAATATCTACGAATTTCACCTCTACACTCGGAATTCCACTCACCTCTTCCATACTCTAGACACCCAGTATCAAAGTCAGTTCCGGGGTTGAGCCCCGGGATTTCACCCCTGACTTAAATGTCCGCCTACGTGCGCTTTACGCCCAGTAATTCCGAACAACGCTAGCCCCCTTCGTATTACCGCAGCTGCTGGCTGCGC
+
CC@D<<CFFCFDFGDCF@;CFFFFCAFFGGGCC,ECFEFEGGGEE,CC8FF,@<C9<<B:7,BCECDEF,CFGGGFC<EFECF,CFD7==FF,<FGFG,F,EFEFGGGGCF,?DE8F+CA<@<FE,EE<<,A4:+@+A;EFG;F8>EEEDEE;A;FGGGG,8>99=DC8@DFGF9EF96,,===EFGE6@>CGE6,:CC5*:>CE6:CFCC5C*6*4+4+4++12=7?DB3513))))8)8=FCC5B3/**97>FB:58B57B(31?0:)776;3?0(((,)6)-(((-(.243(4(((##
@M06045:235:000000000-JCY5N:1:1101:23871:5260 2:N:0:TACAGC
ACTTGAGGACTACCAGGGTATCTAATCCTGTTTGCTCCCCACGCTTTCGCGTCTCAGCGTCAGTTACGTCCCAGCGAGCTGCCTTCGCAATCGGTGTTCCTCCTGATATCTGCGCATTTCACCGCTACACCAGGAATTCCACTCGCCTCTTCCGCACTCTAGCCCGACAGTATCCACCGGCTTTCGAGGGTTTAGCCCCCGACTTTCACAGCGGACTTACCGGGCCGCCTACACGCTCTTTTCGCCCAATGATTCCGGACAAGGCTAGCCCCCTACGTATTACCGCTGCTTCGGGCACCCG
+
C@@FEFGGGG<E@FFGGGECFGGGGGCFGGGGGCFF9FDGFGECCFFGEGFCFEGGGGGGD7CEFFFGFFGGF<E+CFGC8FF=BFGG76?FFEFGGE?EFDFGGGGCFGFGGGGG+FFFGGGGGEFGGFGGFE=E<FFAACABFG+>CDFGGD7=>CE,@>C@@:>ECEF,,@>FFCEGGGGGG5>FEGGGB,,6>8CE8=C*AFGC9+?=)<CDGF**99</5DCD57.04,07)8*69**)11>G*5)*/:?F2)-5),((-()(4@F>916:0().:)6)(-(-,))6((,9((-##
@M06045:235:000000000-JCY5N:1:1101:20448:5266 2:N:0:TACAGC
ACTTGAGGACTACAAGGGTATCTAATCCCGTTCGCTCCCCACGCCTTCGCGCCTCAGCGTCAGGTCAGGTCCAGCCAGCCGCCTTCGCCACTGGTGTTCCTCCGGATCTCTACGCATTTCACCACTACACCCGGAATTCCACTGGCCTCTCCCTGCCTCCAGACACGCCATCTCGACGGACCCTCCCCCGTTGAGCGGGGGGCTTTCACCGCCGATGCGCGTGTCCGCCTGCGCGCGCTTTACGCCCAGTAACTCCGGACAACGCTCGGAACCTACTTCTTACCGCGGCTGCTGGCACGGA
+
CCCGGGGGGGGGGGGGGGGGGGGGGGGGGGGGGGGGGGGGGGGGGGGGGGGGGEDGGGGFGGGGGGGGGGGGGGGGGGGGGGGGGGGGGGGGGGGGGGGGGGGGGGGGGGGGGGGGGGGGGGGGGGGGGGGGGGGGGGGGGGGGGGGGGGGGGGGGGGGGGGGG6FEC?+@EFGDDGGGGGEGCCEGGGGC8*=BCEGGGGGGGFGGCGGGGDD))1<7BG33CDC>GB:FF>F3BEF<>FFFCDC@<DD49B79@?F()).4>6((-75)011,()..-4)5:(-460(-25:??(3(##
@M06045:235:000000000-JCY5N:1:1101:19419:5294 2:N:0:TACAGC
ACTTGAGGACTACTGGGGTTTCTAATCCTGTTTGCTCCCCACGCTGTCGCGCCTCAGCGTCAGCAACAGCCCAGCAGGCCGCCTTCGCCACTGATGTTCTTCCCGATCTCTACGCATTCCACCGCTACACCGGGAATTCCACCTGCCTCTACTGTGCTCTAGCCTGACAGTTTAGAAGGCAGCCCTGCGGTTAAGCCGCAGGATTTCACCCCCTACTTATCAGGCCGCCTACGCGCCCTTTACGCCCAGTGATTCCGGACAACGCTCGCACCCTCCGTATTACCCCGGCTGCTGGCACGCT
+
CCCGGGGGGGGGGGGGGGFGGGGFGGGGGGGGGGGGGGGGGGGGGGGGGGGGGGGGGGGGGGGGGGGGGGGGGGGGGGGGGGGGGGGGGGGGGAFGGGGGGGGGGGEGGGGGGGGGGGGGGGGGGGGGGGGGCFGGGFGGGGGGGGFCGGGGGGFGGGGGGGFGGC6EFGGGDFGGGGDFGGGGGGFG:EGGGGGGGGGGGEEFDFGGGG<CGCFG=AFFFGCFGCDD>>;?16>@>>DF@BFGGDFGCG=?6FF?BE?E@6?03(491>DB:61:9F<:?<A2(((-1(43)43:()(##
@M06045:235:000000000-JCY5N:1:1101:15987:5295 2:N:0:TACAGC
ACTTGAGGACTACCAGGGTTTCTAATCCTGTTCGCTCCCCACACTTTCGCTCCTCAGCGTCAGGTCATGCCCAGAGAACCGCCTTCGCCACCGGTGTTCCTCCTGATATCTGCGCATTTCACCGCTACACCAGGAATTCCGTTCTCCCCTGCATACCTCTAGTCTGCCCGTATCGAAAGCAAGCCAGGTGTTAAGCACCTGGTTTTCACTCCCGACGCGACAAACCGCCTACGACCCCCTTACGCCCAATAATTCCGGGCAACGCGCGCACCCACCGTATTACCGCGCCTGCTCGCACCGC
+
CCCGGGFFD<AFCF8FEDGGGCEGGCFFGFECFCDF<FGGFGGGGGGGGGCFEGGFFGDGGDEGGGFGGGCCFGFG,FFEGGG7:<FEDCFFG7>ECGEFGGCDFFGE9,5?F@F7FECF,EEEGF7CCFFCFGGGFFGGFAFGDFADBFGGGEAF8,=EGAFGD9EFD=+>BEGGGG8DD6CD*DF>CC9:CCAFEGGCCFGG,;<F?EFFD5DG<DG:C)1217CDFFE??:3)7@)57;FC3<;DFGFB=*/7:)()0(((-(39()7><((-(4(38)5<66-((,(.5)((,3(##
@M06045:235:000000000-JCY5N:1:1101:17027:5312 2:N:0:TACAGC
ACTTGAGGACTACCCGGGTATCTAATCCTGTTTGCTCCCCACGCTTTCGCGTCTCAGCGTCAGTTACGTCCCAGCGAGCTGCCTTCGCAATCGGTGTTCCTCCTGATATCTGCGCATTTCACCGCTACACCAGGAATTCCACCCGCCTCTTCCGCACTCTAGCCCGACAGTATCCACCGGCTTTCGAGGGTTGAGCCCCCGACTTTCACAGCGGACTTACCGGGCCGCCTACACGCTCTTTACGCCCAATGATTCCGGACAACGCTAGCCCCCTACGTCTTACCCCGGCTGCCGGCACCGA
+
CCCGGGGGGGGGGGGGGGFGGGGGGGGGGGGGGGGFGGGGGGGGGGGGGGGGGGGGGGGGGGGGGGGGGGGGGGGGGGGGGGGGGGGGGGEGGGCFGGGGGGGGGGGFGGGGGGGGGGGGGGGGGGGGFGGCCEFFGGGC=D,>CEGGGGGGGGGCGEFEGEGGGGGGGEGCDFFGFFGGGGGGGG5FGGGGD?,BFCCC:*85CFC?GGGFD35C3@CF<CGCCDGDB>EFF<DBEBF?B89/995CGG@?6>BF>B0>)(3-4:(34:?7>6?F0<(.().(,(((2(-4(-9>41(##
@M06045:235:000000000-JCY5N:1:1101:7624:5323 2:N:0:TACAGC
ACTTGAGGACTACAAGGGTTTCTAATCCTGTTCGCTCCCCACGCTTTCGCTCCTCAGCGTCAGTACAGGCCCAGAGAACCGCCTTCGCCACCGGTGTTCCTCCCGATATCTGCGCATTTCACCGCTACACCGGGAATTCCATTCTCCCCTACCTGCCTCTAGCCTGCCCGTATCCACCGCAGACCCACAGTTAAGCCGTGGGCTTTCACGACAGACGCGACAAACCGCCTACGAGCTCTTTACGCCCAATAATTCCGGACAACGCTTGCGCCCTACGTATTACCGCGGCTGCTGGCCCCCC
+
CCCGGGGGGGGGGGGFGGGGGGGGGGGGGGGGGGGGGGGGGGGGGGGGGGEGGGGGGGGGGGGGGGGGGGGGGGGGGGGGGGGGGGGDGGGGGGGGGGGGGGGGGGCECFGGGGGGEGGGGGGGGGFGGGGGGEGEGGGGGGGGGGGGGGGGGGGGFGGGGFGGGDFFGGGGEGGGGFEGGG5:FGGGG5FG?F?FGGGDE*C@CG??FGGGC5CFGFD:<CDCFF<>@@DFFF35)?GFF?F57<55C9?F?FF?35(87:?(4(3128>>>B06:22<:2))(31201-8:),:(4(##
@M06045:235:000000000-JCY5N:1:1101:25557:5344 2:N:0:TACAGC
ACTTGAGGACTACTGGGGTATCTAATCCTGTTTGCTCCCCACGCTTTCGCGTATCAGCGTCAGTATCCAACCAGGGGGCCGCCTTCGCCACAGGTGTTCCTCCCGATATCTACGCATTTCACCGCTACACCGGGAATTCCACCCCCCTCTTTGGTACTCTAGCTTGCCAGTTTCATGCGTCGTTCCCCGGTTGAGCCGAGGGATTTCACACATGACTTAGCAAACCGCCTACACGCCCTTTACGCCCAATGATTCCGAACAACGCTAGCACCCCCTGTATTACCGCGCCTGCTGGCACCTC
+
CCCGGGGGGGGGGGGGGGGGGGGGGGGGGGGGGGGGGGGGGGGGGEGGGGGGGGGAFGGGGGGGGGGGGGGGGGGFGGGGGGGDGGGGGGGGGGGGGFEF<FGGEEEDCGGCGFGGEGGFGGGGGGGCD@FGGGGGGGGGGGFGGCEEGGGCGF@FCFFGCDB?EGFFGGGGGFFFFGCEGGGEGAEFEEBBGFGFGGGGCEECF6FFGGG5D4DGG?>FFGFCFFG3;5>43?DBF><09**9CDEGGFFFFCF9834:E06;>:BFB4=F?(9924)6<<BF:11(--((,.(8(4(##
@M06045:235:000000000-JCY5N:1:1101:5393:5361 2:N:0:TACAGC
ACTTGAGGACTACCAGGGTATCTAATCCCGTTTGCTCCCCTGGCTTTCGCGCTTTAGTGTCAATCTCGGTCCAGGATGCCGCCTTCGCCACCGGTATTCCTCCAGATATCTACGCATTTCACCGCTACACCTGGAATTCTGCATCCCGCTCCCGAATTCAAGCCATCCAGTATCCGACGCAGTTCCCAGGTTAAGCCTGGGGATTTCACGTCGGACTTAGTTTGCCACCTACACGCTCTTTACGCCCAGTAATGCCGAACAACGCTTGCCCCCACCTGATTACCGCCGCTCCTGGCACCCG
+
CCCDE<FDEFFGGGF<BCFED9FGG9ECFEGGGGFFGGGGGG8F<@,EFCFGGGCFDGA@FGG9EFGFDFGGGFCCCCDFG>6B7DFGEFE=FGF=FGF<<AEGFEFFG9FFFF==F+CF??FFE@::FG<FFFC<E8BFCEFGGGG+3@8>D+>CEFE==CDGGGGG8CC,@;;;EE8>B5:=FG,,4>::9C;EG>:5;1*=0911CGF5253<DAGCCF+;7:7CAA;4(5)2):D==7F<<D7C57F69*191)-57161(((-4??FB(444,,).4<)(((-600472487,(##
@M06045:235:000000000-JCY5N:1:1101:10302:5377 2:N:0:TACAGC
ACTTGAGGACTACCCGGGTATCTAATCCTGTTTGCTCCCCACGCTTTCGCGCCTCAGCGTCAGTGTCGGTCCAGAGAGCCGCCTTCGCCACCGGTGTTCTTCCCAATATCTACGAATTTCACCTCTACACTGGGAATTCCGCTCTCCTCTCCCGAACTCAAGTCGCTCAGTCTCAAGCGCTATTCCCAGGTTGAGCCCGGGGCTTTCACGCCTGACTTGAACGACCGCCTTCGCGCCCTTTACGCCCAGTAATTCCGAACAACGCTAGCCCCCTTCGTATTACCGCGGCTGCTGGCACCCC
+
CCCGGGGGGGGGGGGGGGGGGGGGGGGGGGGGGGGGGGGGGGGGGGGGGGGGGGGGGGGGGGGGGGGGGGGGGGGGGGGGGGGGGGGGGGGGGGGGGGGGGGGGGGGGGGGGGGGGGGGGGGGGGGGGGGGG?FFGGGGGGGGGGFGGGGGGGGGGGGGGGGGGGGGGGGGGFGGGGGGGGGGGGGGGGGGEFFGGGGGGGGGGGGGGGFGGCGGGGF766C<DDDDDFD3*(45@DFDFFFFDGGDGGCFFFG??B:4@>?B(314>FFFB>9<F02?3:<><((((-(7?))(427(##
@M06045:235:000000000-JCY5N:1:1101:12319:5386 2:N:0:TACAGC
ACTTGAGGACTACAGGGGTTTCTAATCCCGTTCGCTCCCCTAGCTTTCGCGCTTCAGCGTCAGTGTCAGCCCAGCAACCCGCCTTCGCCGCAGGTGTTCCTCTCGATATCTACGCATTTCACCGCTACACCGAGAATTCCAGTTGCCCCTTCTGCACTCTAGCCCCGCAGTATCGATTGACCTTTCCGGGTTAAGCCCGGAGATTTCACAACCGACTTGCGGTGGCCGCCTACGCGCCCTTTACGCCCAGTAAATCCGAACAACGCTTGCTCCCCCCGCATTCCCGCGGCTGCTGGCCCAC
+
CCCGGGGGGGGGGGGGGGGGGGGGGGGGGGGGGGGGGGGGGGGGGGFFFGGGGGGGGGGGGGGGGGGGGGGGGGGGGGGGGGGEGGGGGGGGGGGGGGGG<FGGGGFG7FFFFGGGGGDGGGGGDFFGGGGGCCGGGFGGGGGGGGGGGG?GFGGFC,D,@3EFG>6EEEEGEGGGFGGGGGGGGGECGEGGGD;BFFGCEC*=CFFFGGGG3:7DDE=FGGGG3<D3>@@EF075>EGEF467*7>3*9<@*:4@:7(0741<-2(((847:?FF96(((-)).(9;B>99:)).13<##
@M06045:235:000000000-JCY5N:1:1101:8344:5438 2:N:0:TACAGC
ACTTGAGGACTACCGGGGTATCTAATCCTGTTCGCTCCCCACGCTTTCGCGTCTCAGCGTCAGTACCGTCCCAGAGAGCCGCCTTCGCCACGGGTGTTCTTCCTGATATCTGCGCATTTCACCGCTACACCAGGAATTCCAGTCTCCCCTGCAACACTCCAGTTTGCCCGTATCGACTGCAGGCCCGGAGTTGAGCTCCGGGTTTTCACAGCCGACGCGACAGACCGCCTACGAGCTCGTTACGCCCAATAATTCCGGACAACGCTTGCACCCTACGTATTACCGCCGCTGCTTGCACCGG
+
CCCGGGGFGGGGGGGGGGGGGGGGGGGGGGGGGGGGGGGGGGGGGGGGDGGGGGGGGGGGGGGGGGGGGGGGGGGGGGGGGGGGGGFGGGGGEGGGGGGGGGGGGGGGFGGGGGGGGGGGGGGGGDGGGGGGFFGGCAAFGGEDEGGGGGGGGGGGGGGGFFGGGGGFDGGGGFDFGGDGGGGG5CGEEGEC;;BFFGGGGG8EDGEGFE7:F<DDDF3@CD<5FGGCE)8@2(7@59*7);3DDC><F49*@DF??)4>>:609?:2<?FFFBBF127:2<))(4(,0176:446?>,##
@M06045:235:000000000-JCY5N:1:1101:17125:5469 2:N:0:TACAGC
ACTTGAGGACTACAAGGGTATCTAATCCTGTTTGCTCCCCACGCTTTCGCACCTCAGCGTCAGATCTGGACCAGTTAGCCGCCTTCGCCACTGGTGTTCTTCCCAATATCTACGAATTTCACCTCTACACTGGGAATTCCACTAACCTCTTCCAGCCTCAAGGTCGCCAGTATCAAAGGCAGTTCCGGAGTTGAGCTCCGGGATTTCACCCCTGACTTAACGACCCGCCTACGTGCGCTTTACGCCCAGTAAATCCGAACAACGCTAGCCCCCTTCGTATTACCGCGGCTGCTGGCCCCGT
+
CCCGGGGGGGGGGGGGGGFGGGGGGGGGGGGGGGGGGGGGGGGGGGGGGGGGGGGGGGGFGGGGGGGGGGGGGGGGGGGGGGGGGGGGGGGGGGGGGGGGGGFGGGGGGFGCGGGGGFGGGGGGGGGGGGGGGGGGGGGGGGGGGGFGGGGGGGGGGGGGGGGFGGGGGGGFGGGGGGCEFEFFFFCGGGECGGGGCFFEEGGGGFGGGGGGF49FGFFFGGGGGGGGFB>F;DFFFFG3A=F5<DFGGCFFFGFFFFFFF:?>BFFFFFFEB6?F?:7B.<A<1(34>0,22:2?(((##
@M06045:235:000000000-JCY5N:1:1101:18302:5477 2:N:0:TACAGC
ACTTGAGGACTACACGGGTTTCTAATCCTGTTTGCTCCCCACGCTTTCGCGCCTCAGTGTCAGTTACAGACCAGGAAGCCGCCTTCGCCACTGGTGTTCCTCCATATCTCTACGCATTTCACCGCTACACATGGAATTCCACTTCCCTCTTCTGCACTCAAGTCGACCAGTTTCCAATGACCCTCCACGGTTAAGCCGTGGGCTTTCACATCAGACTTAATCAACCACCTGCGCGCTCTTTACGCCCAATAATTCCGGATAACGCTCGCCACCTACGTATTACCGCTGCTGCTGGCACCCC
+
CCCGGGGGGGGFGGGGGGEGGGGGGGGGGGGGGGGGGGGGGGGGGGGGGGGGGGGGGGGGGGGEGGGGGFGGGGGGGGGGGGGGGGGGGGGGGFGGGGGGFGFGGGGGCGFGGGGGGGGGGGGGGGGGGGFFGGGGGCGGGGGGGGGGGGGGGGGGGGGEFFGGGGGGGGGGGGDGFG8FGGGGGGG?EEGGGGGGGEGGGGGGGGGGGGCFFC=FGFCF=DGGGGGGFFFF@FBD88FFFFFG*783CGFF?FFFFDBDFA?194(7>D33:<>?BFFB?DB>(3(46?:<?:(128(##
@M06045:235:000000000-JCY5N:1:1101:12732:5484 2:N:0:TACAGC
ACTTGAGGACTACCGGGGTTTCTAATCCTGTTTGCTCCCCACGCTGTCGCGCCTCAGTGTCAGCGACTGCCCAGCAGGCCGCCTTCGCCACCGGTGTTCTTCCGGATCTCTACGCATTCCACCGCTACACCCGGAATTCCGCCTGCCTCTACAGTGCTCCAGCCGCGGCAGTATCCCTGGCCGACGCAGGGTTGAGCCCCGCGCTTTCACCAAAGACTGACCGGGCCACCTACGCGCCCTTTACGCCCAATGATTCCGGACAACGCCCGCACCCTCCGGATTCCCGCGGCTGCTGGCACCG
+
CCCGGGGGGGGGGGGGGGGGGGGGGGGGGGGGGGGGGGGGGGGGGGGGFGGGGGGGGGGGGGGGGGGGGGGGGGGGGGGGGGGGGFFEEGGGGGGGGGGGGGGGGG=FAFGFGGGGGGGGGGGGGGGGGGGGGGGGGGGGGGGGGGGGGFGGGFGDGCDGGFGGEGGCEGGGGBFGGGGGGGGGGDGGEGBFGGGGFGGGGGDGGGGGGGGDGGGGGFGFGGGGGGD<5FFF>:>@B>G)?F?FC7>GGG>@478@AFB3>9?F>F((())79?03:3(,(4))566>(44,4:04:(5##
@M06045:235:000000000-JCY5N:1:1101:7289:5499 2:N:0:TACAGC
ACTTGAGGACTACCAGGGTATCTAATCCTGTTTGCTCCCCACGCTTTCGCGTCTCAGCGTCAGTTACCGTCCAGAAAGCCGCCTTCGCCACTGGTGTTCCTCCTGATATCTACGAATTTCACCTCTACACCAAGAATTCCACTTTCCTCTCCGGTACTCAAGAAAGGGAGTTTCAAATGCAGTTCCCAGGTTGAGCCTGGGGATTTCACATCTGACTTTCCTTCCCGCCTACACGCCCTTTACGCCCAGTGATTCCGAGCAACGTTTGCACCCTCTGTCTTACCGCGGCTGCGGGCACACG
+
CCCFGGGGFGGGGGFGGGGEEFGGGGGGGGGFGGGGGGGGGGEDGEFGGGGGGCGGGGGEGGGGGFFGGGGGGGGGFGGGGGE:FGFGGEG8FGGFGGGGGGGGGGGGGGGGGGCEGGGGGGGGGGGGGGGGGGGGGGGG;FEFGGGGGGGCEGGGGGGGGGGEF=DBECGGGFGGGFFFFEGGGGGGG+@CEGGGGGGGGG58FFGGGGGEGFFGG9>F;FGGFFCGEFFFFFF)88<;F6FCCDDDDFFA=7A=@E93>??>F??B<*=)31(47AABBFF?FB6>;>0(((-16:(##
@M06045:235:000000000-JCY5N:1:1101:24845:5514 2:N:0:TACAGC
ACTTGAGGACTACAGGGGTTTCTAATCCGGTTCGCTCCCCACGCTCTCGCACCTCAGCGTCAGTAGATGCCCAGTCGACTGGTTTCCCCCTGGGTGTTCCTGCCGATCTCTACGCATTTCACCACTACACCGGCAATTCCATCGACCTCTGCATCACTCCAGCTCCGCCGTATGGGATGGCGCCTGGCCGTTAAGCGGCCAGATTTCACACCCCACGCGCGGTGCCGCCTGCGTGCGCTTTACGCCCAGTCAATCCGGACAACGCTTGGCTCCTCTGGATTACCGCGGCTGCTGGCACCTC
+
CCCGGGGGGGGGGGGGGGGGGGGGGGGGGGGGGGGGGGGGGGGGGGGGGGGGGECGFGGGGGGGGGGGGGGGGGGGGGGGGGGFGGGGGGGGGGGGGGGGGGGGGGGGGGGGGGGGGGCFGGGGGGGGGGGGGG@FGGGGGFGGGGGGGGFGGGGGGGGGG7BDFGGGGGCEGGFGFFCGGGGCEG*:EGGGCC?GEGEGGGCFGGGGGGGGG33>CE3)9<D)>F<DF:FF01)7755>FFFGCG:*/29BB:F?;D3BF?:;;1:1:F694::2).)-.4AA044>FFFFF:4:1),##
@M06045:235:000000000-JCY5N:1:1101:12286:5515 2:N:0:TACAGC
ACTTGAGGACTACTGGGGTTTCTAATCCTGTTTGCTCCCCACGCTTTCGCACCTCAGCGTCAATATGTGTCCAGTAAGTCGCCTTCGCCACTGGTGTTCTTCCGAATATCTACGAATTTCACCTCTACACTCGGAATTCCACTTACCTCTCCACAATTCTAGCGATGCAGTCTTAAAGGCAATTCCGGAGTTGAGCCCCGGGCTTTCACCCCTAACTTACAAAGCCGCCTACGTGCGCTTTACGCCCAGTAATTCCGAACAACGCTAGCCCCCTCCGTATTACCGCGGCTGCTGGCCCGTC
+
CCCGGGGGGGGGGGGGGGGGGGGGGGGGGGGGGGGGGGGGGGGGGGGGGGGGGGGGGGGGGGGGGGGGGGGGGGGGGGGGGGGGGGGGGGGGGGGGGGGGGGGGGGGGGGGGGGGGGGGGGGGGGGGGGGDFGGGGGGGGGGGGGGGGGGGGGGGGGGGGGGGGEFCEGGGGGGGGFGGGGGGGGGGGGGGGGGGGGFGGGGGGGGGFFF*:9?FGFFGFGCF6FCDDDEBF08FFFFGFFFF<CGFGD8FFFFFFFFFDEBF>B??FFFFFF>B<(-(,5)).49>01;(,33(-(((##
@M06045:235:000000000-JCY5N:1:1101:22134:5522 2:N:0:TACAGC
ACTTGAGGACTACCGGGGTTTCTAATCCCGTTCGCTCCCCACGCTTTCGTGCCTCAGTGTCAGAACCAGCCCAGTCACCCGTCTTCACCACCGGCGTTCCTGACGATATCTACGCATTTCACCGCTCCACCGTCAGTTCCAGTGACCCCTACTGGCCTCAAGTCCGCCAGTATCAGAAGCAGTTCCCGGGTTGAGCCCGGGGATTTCACAACTGACTTAACGGACCACCTACGCACCCTTTAAACCCAGTGATTCTCAGTAACGCTTGGGACCTCTGTATTACCGCGGCTGCTGGCACCAT
+
CCCGGGGGGGGGGGGGGGE7FGGGGGGGGGGGGGGGGGFGGGGGGGGGGGGGGGGGGFGGGGGGGGGGGGGGGGGFGGFGGGGGGGGGGGGGFFGGGGGGGGGGGGEGGGGGGGGGGGGGGGFEGCEGFGGGCFGGGGGGGGGFFFCFGGFGGFGGFFFGGGGGGGGGGGGGGGGFGGGGGGGGGGFGGGGGGFGGGFGGGGGGGFGGGGGGGG7*+;FFGDGGGGGGFFF?BF>@>EFFFFFFGD>D496*@FF=AFB@FAA:9?:11>>:1,22)6>A2<>6:39>>96?B?(142(##
@M06045:235:000000000-JCY5N:1:1101:13715:5531 2:N:0:TACAGC
ACTTGAGGACTACCCGGGTATCTAATCCTGTTTGCTCCCCACGCTTTCGAGCCTCAGTGTCAGAAACGTTCCAGAGCGCCGCCTTCGCCACCGGCCTTCCTCCCGATCTCTACGCATTTCACCGCTACACCGGGAATTCCGCGCTCCTCTCCCGCCCTCTAGCTAGGCAGTCCCCCCCGACCTTTTCAGGTTAAGCCTGAAGATTTCCCGGAGGGCTTCCCTAACCCCCTACGCTCCCTTTACGCCCAGTAAATCCGAACAACGCTTGCCACCTTCGTATTACCGCGGCTGCTGGCACCTG
+
CCCGGGFGGGGGGGGGGGGGGGGGCFGGGGGGGGGGGGGGGGGGGCGGGFAFEFFFFFGGGGGGGGGGGGGGFFFGGGGGGGGEGGGGGGGGGGDCCFAFFGFGGE+FEGGGGGGGGGDGGGG@FCGGGGGDD+@FGGGGGGDG@EGFGDGGGCGGGCGFF,DDC?CGGEFBFGGGGGGGGGDGEGGFGFGGGG;FFFFFGG++;CFFFEGGG:DDGF*9CC>0>4*7@3>>?>:D:FG=/*77>D3*/7864*8;>E0)7:601,42<?**(()((4,82)-911(,969:3:20()(##
@M06045:235:000000000-JCY5N:1:1101:25314:5536 2:N:0:TACAGC
ACTTGAGGACTACCCGGGTTTCTAATCCTGTTTGCTCCCCACGCTTTCGCGCCTCAGCGTCAGTTACAGCCCAGAAAGTCGCCTTCGCCGCTGGTGTTCCTCCGGATCTCTACGCATTCCACCACTACACCCGGAATTCCGCATCCCCCTACTGGCCTCCAGCCCCCCCGTATCGCACGACACCCCCCGGTTGAGCCGGGGTCTTTCACGCACGACTCAACGGGCCACCTGCGCGGGCTTTACGCCCAATAAATCCGGACAACGCCTGCACCCTACGTACTCCCGCGGCTGCTGTACCGCG
+
8@BFAFGGGGGGFEFGGCGEEGGGG<FGFFGGGFCCFGGDEECFFGGGDE:FF@B8AEF@C7,FE999FGGG8@,,:F6C,>:CE<:BFEE>FGG<F:DA@FFFECFC<FEGA=F+BFGB<FF@FC8EDF?>7:FFFDGG:F=ECEGGCC+@>3,6@,:,3:@>C**>*>:=BE14*=EC5/*;CE5E:*2C?EFCCC888:2;<<9+<795D3*)*)*0919*9)*9>5/>9()))097:4?DGGDDG>6??7474>057<<;9(3-4.<??BB63(,(-)(.(,-(((,())))..(##
@M06045:235:000000000-JCY5N:1:1101:20837:5536 2:N:0:TACAGC
ACTTGAGGACTACCGGGGTATCTAATCCGGTTCGCTCCCCACACTTTCGCGCCTCAGCGTCACCTTCTGTCCAGTAGCCTGCCTTCGCCATTGGTGTTCCTCCTGGTATCTACGCATTCCACCGCTACACCAGGAATTCCAGCTACCTCTCCAGAGGTCAAGATCAACAGTATCCAGTCCATGCCCGGGGTTGAGCCCCGGTCTTTAAAACCAGACTTACTGATCCGCCTACACGCCCTTTACGCCCAGTGATTCCGGGTAACGCTTGCACCCCCCGTATTACCGCGGCTGCTGGCACCCC
+
CCCGGGGGGGGGGGGGGGGGGGGGGGGGGGGGGGGGGGGGGGGGGGGGGGGGGGGGGGGGGGGGGGGFGGGGGGGGGGGGGGGGGGGGGDCGGGGGGGGGCFGGGGGGGGGGGGGGGGGGGGGGGCGGGGGGGGGGGGGGGGGGGGGFGGGGGGGGGGGGGGEDFFGGGGGGGGGGGCEGGGFGGFGGGGCEGGGFFFGGGGGGGGGGGGGGFFFGFFFFFFG7CFFGFAEFFFE>A>C5FFBGGGFGGGFFFGFFF>BFFFFFFBB60/=;:(4>>:;<?AA42(2(471<)4:6(<,##
@M06045:235:000000000-JCY5N:1:1101:18552:5543 2:N:0:TACAGC
ACTTGAGGACTACTGGGGTATCTAATCCTGTTTGCTCCCCACGCTTTCGCGTCTCAGCGTCAGTTGCGTTCCAGAGAGCCGCCTTCGCCACGGGTGTTCTTCCTGATATCTGCGCATTTCACCGCTACACCAGGAATTCCACTCTCCTCTCCCGCACTCTAGCCAACCAGTTTCCCACGACCGCTCGGGGTTGAGCCCCGAGATTTCACGCAGGACTTAGTTGGCCGCCTACACGCTCTTTACCCCCCATGATTCCGGACAAAGCCCGGTCCCTACGTATTACCGCGGCTGCTGGCCCGTC
+
CCCGGGFGGGGGGGDFFGEGGGGGGGGGGGGGGGGGGGGGGGGGGGGGEGGGGGGGGGGGG@FFGCFCGGGGGGAFGGGGGGGGGGGGGGGGGGGGFFGGGGGGGGGCGGGGGFGGGGGGGGGGGGGGGGGGGGGGGGGGGGGGFGFGGADGGEGDGGGGGGGCFGGGGGFGGGAFCGGGGGGG>EEG5CEG5CCFGGGGGEGGGGGGGGFC5C<FCFGFFG>FGFGGFEFFFFFFB>DFF4B765B)9<FB?7/9>@0))(((..(-(8>E?>A????AFAFFF0(46(1(5)44(-(##
@M06045:235:000000000-JCY5N:1:1101:17799:5558 2:N:0:TACAGC
ACTTGAGGACTACTGGGGTTTCTAATCCTGTTTGCTCCCCACGCTTTCGCACCTCAGCGTCAATATGTGTCCAGTAAGTCGCCTTCGCCACTGGTGTTCTTCCGAATATCTACGAATTTCACCTCTACACTCGGAATTCCACTTACCTCTCCACAATTCTAGCGATGCAGTTTTAAAGGCAATTCCGGGGTTGAGCCCCGGGCTTTCACCTCTAACTTGCAAAGCCGCCTACGCGCGCTTTACGCCCAGTAATTCCGAACAACGCTAGCTCCCTCCGTATTACCGCGGCTGCTGGCACGGT
+
CCCGGGGGGGGGGGGGGGGGGGGGFGGGGGGGGGGGGGGGGGGGEGGGGGGGGGGGGGGGGGGGFGGGGGGGGGGGGGGGGGGGGGGGGGGGGGFGGGGGGGGGGGGGGGGGGGGGFGGGGGGFGGGGGGFG<EGEGGGGGGGGGGGGGGGGFGGGGGGGGGGGEGEGGGGG9FGDGGFGGGGGGGGGE6CEGGGFGGGGGGGGGGGFFGGGGGFGGFDFFGGGGGGGFDFF@>EEFFGF@4B5<DDG4D?F6>FBB:<F>BFF>-1(319FBBFFF?17:9AF0(((4(-8?77:0<(##
@M06045:235:000000000-JCY5N:1:1101:21846:5596 2:N:0:TACAGC
ACTTGAGGACTACCCGGGTATCTAATCCTGTTCGCTCCCCATGCTTTCGCTCCTCAGCGTCAGTTAATGCCCAGAGACCTGCCTTCGCCATCGGTGTTCCTCCTGATATCTGCGCATTTCACCGCTACACCAGGAATTCCAGTCTCCCCTACATCACTCTAGTCTGCCCGTACCCACCGCAGATCCGGAGTTGAGCCCCGGACTTTCACGGCAGACGCGCCAAACCGCCTACGAGCTCCTTACGCCCAATAATTCCGGATAACGCTTCCGCCCTTCGTATTACCGCGGTTGCTGGCACCAA
+
CCCGGGGGGGGGGGGGGGEGGGGGGGGGGGGGGGGGGGGGGGGGGGGGGGGGGGGGGGGFGGGGGGGGGGGGGGGGGGGGGGGGGGGGGGCGGGGGGDGGGGGGGGGGGGFFGGGGGGGGGGGGGGGGGGGGGGGGFGFGGGGGDGDFG8DGGGGGGGGGDFGGGGG9EEEGGGCGGGGGGEGCGGGGGGGGGFFGGGGGGEGCFCC:,ADG5554DE<):7:C7FCCBD:?B8)0)/*9==?FGGDDGCF?@G*@:>15<))--8<(487>;9((-,2234A4,--(-(,.9)560<(##
@M06045:235:000000000-JCY5N:1:1101:21065:5600 2:N:0:TACAGC
ACTTGAGGACTACTCGGGTTTCTAATCCCGTTTGCTCCCCTAGCTTTCGCTCCTCAGCGTCAATGCCGGTCCAGGATGCCGCCTTCGCCACCGGTATTCCTCCAGATATCTACGCATTTCACCGCTACACCTGGAATTCTGCATCCCTCTCCCGGATTCAAGCCATCCAGTATCGGATGCAGTTCCCAAGTTAAGCTTGGGGATTTCACATCCGACTTAGTTGGCCGCCTACGAGCCCTTTACGCCCAGTAATTCCGAACAACGCTTGCCCCCCCCCTATTACCGCCGCTGCTGGCACCCG
+
CCCGGGGGGDGGGGGGGGGGGGGGGGGFGGGGGGGGGGGGGGGGGGGGGGGGGFGGGGGGGGGGGGGGGCGGGGGGGGGGGGGGGGGGGGGGGGGGGGGFFGGGGGGGFGGFFGGGGEGGGGGGGGGGGGGGGGFCGGGGGGGGGGGGGCFFGGGDEEGGGFFFGGGDF?F9EFGGDGGGGGGGGFGGGGGFFCFGGGGGGGDEGGGGGGGGGGGGGEGFGFGGGGGCBFEFFDE>:>GF;CF*737CDG?FFGFF:515@BF>9?(8?F?FBF06(((.)6<<?1((3(,4))41(4(##
@M06045:235:000000000-JCY5N:1:1101:10434:5643 2:N:0:TACAGC
ACTTGAGGACTACTCGGGTATCTAATCCCGTTTGCTCCCCTGGCTTTCGCGCTGTCAGCGTCAGTGTCGGCCCAGCAACCCGTCTTCACCTCAGGTGTTCCTCTTGATATCTACGCATTTCACCGCTACACCAAGAATTCCGATTGCCCCTTCCGCACTCTAGCAGATCAGTATCACCTGACCGTTCCGAGTTAAGCTCGGAGATTTCACAGATGACTTAATTTGCCGCCTACGCGCCCTTTACGCCCAGTAAATCCGAACAACGCTTGGTCCCTACGTATTACCGCGGCTGCTGGCCCGG
+
CCCGGFGGGGGGGGGDGGGGGGGGFGGGGGGGGGGGGGGGGCF?FFGGGDGGEGEFGGGGGGGGGGFGGGGGGGGGGGGGGGGCGGGGGGGGDGGEFGFDGEGGFFGGG<BFFGGGGGFFGGGGEGGGGGGGGEFGGFGGGGGGGFGGG+6@EFGGEGDG8DFGGC?=EG?FFGF:;CCGCFGGGGGGEGCCEGG,>,DED5:C8C,1,=BF4CFFFFFFF+=B+CFGFDBEFF):335);6=FD5>G3F:FBFFFFF:BFF0:01602)?*4:2>?F(<AB2<A?B9B>09?2:?(.8##
@M06045:235:000000000-JCY5N:1:1101:23561:5695 2:N:0:TACAGC
ACTTGAGGACTACCAGGGTATCTAATCCCGTTTGCTCCCCTAGCTTTCGCGCCTCAGCGTCAAGAACAGGCCAGGTAGTCGCCTTCGCCACTGGTGTTCCTCCCGATATCTACGCATTTCACCACTACACCGGGAATTCCACTACCCTCTCCTGCCTTCGAGTCGATCAGTATCGCGTGACCCTCCCCAGTTGAGCCGGGGGCTTTCACACGCGACTTGAACGACCGCCTGCGCGCTCTTTACGCCCAGTAAATCCGGACAACGCTTGCCACCTACGTATTACCGCGGCTGCTGGCCCCCG
+
CCCGGGGGGGGGGGGGGGGGGGGGGGGGGGGGGGGGGGGGGGGGGGGGGGGGGGGGGGGGGGGGGGGGGGGDGGGGGGGGGGGGGGGGGGGGGGGGGGGGGGGGGGECFFGGGGGGGGGGGGGGGGGGGGDGGGGGGGGGGGGGGFGGGFGGGGGGGGGFGFGGGDEGGGGGGGEGGGGGGGGGGGGGGGGGFGGGGGGEGGGGGGFEGFGE3>DGD>7?GGGGD9DGF>@F>FFF5@<F?FFGGGFDGG?BFFFFF>?F@1399?<6<4*9?F(.2()58>AFFF>(1>;?D?(,(-(##
@M06045:235:000000000-JCY5N:1:1101:10728:5702 2:N:0:TACAGC
ACTTGAGGACTACTCGGGTATCTAATCCCGTTCGCTCCCCTAGCTTTCGCGCATCAGCGTCAGTGTCAGCCCAGCAACCCGCCTTCGCCGCAGGTGTTCCTCTCGATATCTACGCATTTCACCGCTACACCGAGAATTCCAGTTGCCCCTTCTGCACTCTAGCCCCGCAGTATCGGCTGACCTTTCCGGGTTAAGCCCGGAGATTTCACAGTCGACTTGCGGTGGCCGCCTACGCGCCCTTTACGCCCAGTAAATCCGAACAACGCTTGCTCCCCCCGTATTACCGCGGCTGCTGGCACAG
+
CCCGGGGGGGGGGGGGGGGGGGGGGGGGGGGGGGGGGGGGGGGGGGGGGGEGGGGGGGGGGGGGFGGFCGGGGGGGFGGGGGGGGGDFGDGCFEFGGGGG<FGGGGGGEGFGGGGGGGGGGGGGGGGGFGGGDGCCGGGGGGGGGFFGGGGG9DFFCAFGG>CDGGGGEGG;AFCCCFDGGGGGGGGEEGEGGE;?FGGGDEGFFCCGGGGGGD5)*::C339)7><DFEFD?(7;><DDFFBG3>5>3F?B@C*1.>1;@B:2(,,46>*6:::;;9:((5<AA3>6>047?43(((5##
@M06045:235:000000000-JCY5N:1:1101:12726:5745 2:N:0:TACAGC
ACTTGAGGACTACCGGGGTTTCTAATCCTGTTCGATCCCCACGCTTTCGTGCCTCAGCGTCAATACAGGTCTAGCCAGCTGCCTTCGCAATTGGTGTTCTATGGCATATCTATGCATTTCACCGCTACATACCACATTCCGCTGACCTCATCCTGATTCTAGCCATGCAGTATCAAAAGCAATTTTACGGTTGAGCCGCAAACTTTCACTATCTGACTTACATAGCCGCCTACGCACCCTTTAAACCCAGTAATTCCGGATAACGCTCGCACCCCCCGTATTACCGCGGCTGCTGGCACCA
+
CCCGFGGGGGGGGGGGGGGGGGGGGGGGGGGGGGGGGGGGGGGGGGGGGGGGGGGGGGGGGGGGGGGGGGGGGGGGGGGGGGGGGGGGGGGGGGGDEEGGGGGGGGGGFGGGGGGGGGGGGGGGGGGGGGGGGGGGGGGFGGGGGGFBFGGGGGGGGGGGGGGGGGGG9FGGGGAFFGGGGDGGGGGGGGGGGGGFGGGGGGGGGGGFGGCEF>CGGFGFCCFF8FFGBE>ED@FDFEG5A;AFGFFGDC);AGFFE46>:@F@69,:;FBB>6(49;?>0?<49141;>6>BB)86(.##
@M06045:235:000000000-JCY5N:1:1101:9617:5750 2:N:0:TACAGC
ACTTGAGGACTACCCGGGTATCTAATCCTGTTCGCTCCCCACGCTTTCGCTCCTCAGCGTCAGTTGTTGCCCAGAGACCCGCCTTCGCCACCGGTGTTCCTCCTGATATCTGCGCATTTCACCGCTACACCAGGAATTCCAGTCTCCCCTGCAACACTCTAGTTTGCTCGTATCGACTGCAGACCCGAGGTTGAGCCTCGGGATTTCACAGCCGACGCAACAAACCGCCTACGAGCCCTTTACGCCCAATAATTCCGGACAACCCCTGCACCCTACGTATTACCGCGGCTGCTGGCACCGC
+
CCCGGGGGGGGFGGGGGGGGGGGGGGGGGGGGGGGGGGGGGGGGGGFGGGGGGFGGGGGGGGGGGGGGFFGGGGFGGGFGCGGGGGCEGGGGGGGGGGGGEGGGGFGFFGGGGGGGDGGGAFGGGGCGGGGCGGC8BFGGGGGGFEEDEFGFCEGGGGGGFFGF>EFFE8EEFGECCGGGGGGGGFEGGC1DFGGGC8EGDGEGCFGGGGD=5C3C7>DFGDGFFGGGFF3F::;))8*096*>CCD3C<46B7?B05(.<(((((-3:FFFFF?:1.7)42<<(04(4,,244260),##
@M06045:235:000000000-JCY5N:1:1101:7419:5753 2:N:0:TACAGC
ACTTGAGGACTACAGGGGTTTCTAATCCTGTTCGCTCCCCACGCTTTCGCTCCTCAGCGTCAGTATCGGCCCAGAGACCCGCCTTCGCCACCGGTGTTCCTCCTGATATCTGCGCATTTCACCGCTACACCAGGAATTCCAGTCTCCCCTACCGAACTCTAGCCCGCCCGTATCGACCGCAAGCCCGAAGTTGAGCCCCGGGTTTTCACGGTCGACGCAACAAGCCGCCTACGAGCTCTTTACGCCCAATAAATCCGGACAAGGCTCGCGCCCTACGTCTTACCGCCGCTGCTGCCTCCAG
+
CCCGGGGGGGGGGGGGGGFGFGCGFGGGFCGCFGGEGGCFFGEEGGCFFE7EFGGDGGGGGEFGGGGFECGGGGGGGGGGEGDEFEFDGGGGEGGGGGGGCFFGGGFGGGDGFGGGGCAFEEFDGDDGGGGFDGCFDFFFGA@EDCGG>DFEEG8>EFFCGGGGFEE>EGGGGD5DEG*?C8?8@FECEG893BEFGGCEGE88*:AFG*97D3/5)555D<FFGGDGDFB4:608<FC6/*9<CD)**76**7*79)-.<((.,,341)<591(((,,26<A?(41(((4130).))(##
@M06045:235:000000000-JCY5N:1:1101:16426:5756 2:N:0:TACAGC
ACTTGAGGACTACCCGGGTTTCTAATCCTGTTCGCTCCCCACGCTTTCGCTCCTCAGCGTCAGGTAAGGCCCAGAGAACCGCCTTCGCCACCGGTGTTCCTCCCGATATCTGCGCATTTCACCGCTACACCGGGAATTCCATTCTCCCCTGCCTACCTCTAGCCTGCCCGTATCCACTGCAGACCCGGGGTTAAGCCCCGGGCTTTCACAGCGGACGCAACAGGCCGCCTACGAGCTCTTTACGCCCAATAATTCCGGACAACGCCCGCGCCCTACGTGTTACCGCGGCTGCTGGCCCCCA
+
CCCGGGGGGGGGGGGGGGGGGGGGGGGGGGGGGGGGGGGGGGGGGGGGGGGGGDFGGGGGGGGGGGGGGGGGGGGGGGGGGGGGDGGGGGGGGGGGG7FGEFGGGGGGGGGGGGGGGGGGGGGGGGGGGGGDG@FEGGGGGGCFDGGGGGCFGGGCE:DDG9DFDCGGCBEEC>CGGGF?CFGGGGGGGGGGGGEG?CEE=C=EGGGGGGGGG:5DDED3DFG4FGDGF>>@?FFE7?DF=9@CCGFGGF6?=09@B:(5)316>92(2)7>B>(8?2(826)4,((44>(-:?0<:(,##
@M06045:235:000000000-JCY5N:1:1101:15785:5768 2:N:0:TACAGC
ACTTGAGGACTACCCGGGTATCTAATCCTGTTCGCTCCCCACGCTTTCGCTCCTCAGCGTCAGTATCGGCCCAGAGACCCGCCTTCGCCACCGGTGTTCCTCCTGATATCTGCGCATTTCACCGCTACACCTGGAATTCCGTCTCCCTCTCCGTCTCTCAAGCCTGGCAGTTTTCAGCATTCTGGATCAGTTGAGCCGATCCCTGTCACGCTAAACTTGCCAAACCGCCTGCGCGCGCTTTACGCCCAGTAACTCCGGACAACGCTCGCCCCCTACGTATTACCGCGGCTGCTGGCACCCC
+
CCCGGGGGGGGGGGGGGGGGGGGGGGGGGGGGGGGGGGGGGGGGGFGFGGGGGGGGGGGGGGGGGGGGGGGGGGGGGGGGGGGGGGGGGGGGGGGGGGGGFGGGGGGGGGGGGGGGGGGGGGGGGGGGGGGGGGGGGGGGGGGDGGGGGGGFEGGGGAFGGGGGGGFGGCFFGFFGGGGGGGGGFGGFGGFCFGGFGGGGGCFG68FGG=FGDDFGFFGFFGGGGGGDFB:FBFFFEFD@>FFCDGFGGG?BFDFFFF:E>069B,31;FFFF>B334<A(6AAF9>9>24:7:20(4(##
@M06045:235:000000000-JCY5N:1:1101:18184:5785 2:N:0:TACAGC
ACTTGAGGACTACAGGGGTTTCTAATCCTGTTTGCTCCCCACGCTTTCGCGTCTCAGCGTCAGTAACGTCCCAGCGAGCTGCCTTCGCCATTGGTGTTCCTCCCGATATCTGCGCATTTCACCGCTACACCGGGAATTCCACTCGCCTCTTCCGTACTCGAGCCTTGCAGTATCCATCCGCCTCCCGGGGTTGAGCCCCGGGCTTTCAGAACGGACTTACAAGGCCGCCTACACGCTCTTTACGCCCAATGATTCCGGACAACGCTTGCCCCCTACGTACTACCGCGGCTGCTGGCCCCCT
+
CCCGFGGGGGGGGGGGGGGGGGGGFGGGGGGGGGGGGGGGGGGGGGGG>FGGGGGGGGGGGGGGGGGGGDEGGGGGGGGGGGGGGGGGGGGGGGGFFDGGDGGGG>CE@FFEFGGGGGGGGGGGGGCFFGGGGDGGGGGGGGGGGGGGGGGGGGGGGGGGGEGGGGCGFGFGDCFGGGGGGEEECEEG>DGEG6FC*=ACCEGCC<2=79:FD*9<CFFFG>CCGGDCDFE@FBFF)5>68FFDD3<D<F?4B>==:5(5><:>F<:11?FF>>(3:(3((6<3>1;9>6(23?2(,,(##
@M06045:235:000000000-JCY5N:1:1101:15858:5857 2:N:0:TACAGC
ACTTGAGGACTACCCGGGTTTCTAATCCTGTTCGCTCCCCACGCTTTCGCGCCTCAGCGTCAGATCACGCCCAGCAAGCCGCCTTCGCCTCCGGTGTTCTTCCGGATCTCTACGCATTCCACCGCTACACCCGGAATTCCGCTTGCCTCTACGTGTCTCCAGCCCTCCAGTATCCTCGGCACCCACGGAGTGGAGCTCCGGCATTTGACCGCTGGACTGAAAGGGCCCCCTGAGGGCGCTTTCCGCCCAGTAATTCCGAACACCCATCGCCCCTCCTGTATTTCCCCGGATGCTCGCACGC
+
CCCGFGF9CFFGGGFGGGFFGFGGFECF9DFD<FGEFGFGFGGGC:DFGD7BF7:EFGGGE@C9CFFGECFGFEGF8EFFGFGGGF,FC:FECB@BCBEEAFFE>FDGGGGGGGEGCFC,<FA@+86FGGDGEEGCFFFC:FEGFDCFCG3;@@,@FGG9E@D>B65C:,,?5D;,,**=***/*44C**=*=C8:*2<8C?*=C:+4@CD*)9CF76*/0::**>*))))7((..))10<:**9D393*)96*1*6645)-(4(((21))0((,4:0:444)64)(((((-,44(((,##
@M06045:235:000000000-JCY5N:1:1101:13739:5867 2:N:0:TACAGC
ACTTGAGGACTACAGGGGTTTCTAATCCCGTTCGCTCCCCTCGCTTTCGCACCTGAGCGTCAGGTACCAGCCAGGACACTGCCTTCGCCTTTGGTGTTCTTCCGGATCTCTACGCATTTCACCACTCCACCCGGAGTTCCATGTCCCTCTCTGGCCCTCAAGTCCAACCGTTTTTGAAACGCTCTCTGGGTTAAGCCCAGAGCTGTCACTCCAAACGCGTCAGACCGCCTGCGTGCCCTTTACGCCCAGTAACTCCGGACAACGCTCGCCCCCTACGTATTACCGCGGCTGCTGGCACCTG
+
CCCGGGGGGGGGGGGGGGFFGGGGGGGGGGGGGGGGGGGGGGGGGGGGGGGGGGGGGGGGGGGGGGGGGGGGGGGGGGGGFGGGGGGGGGGGGGGGGGGGGGGGGGGGGGGGGGGGGGGGGGGGGGGGGGGGGGGGGGGGGGGGGGGGGGGGGGGGGCE?CGGGGGGGGGEGGDFGGGGGGGDGGGGGGGGGGFFFFFGD,4:CDFGCF:8FGGGGDB3=D7CCFF7<>>FF0?>3>F<FFFFCDGFD:6@BFCFFFF<FEFB6;1<,(<BFF><60(4<?)5<:B>(42>?2?048<(##
@M06045:235:000000000-JCY5N:1:1101:6385:5886 2:N:0:TACAGC
ACTTGAGGACTACTAGGGTTTCTAATCCCGTTTGCTCCCCTAGCTTTCGCGCCTCAGCGTCAAGAGTGGGCCAGGTAGTCGCCTTCGCCCCTGGTGTTCCTCCCGATATCTACGCATTTCACCACTACACCGGGAATTCCACTACCCTCTCCCACCTTCAAGCCGATCAGTTTCCGATGCCGTTTCCCAGTTAATCCGGGAGCTTTCACATCGGACTTACCGACCCGCCTGCGCGCCCTTTACGCCCACTAATTCTGGACAACGCTTGCCCCCTACGTCTTACCGTGGCTTCTGGCACCCA
+
CCC96CFFFFGGGGCEGGGGGGGGFGGG@FGGGGDGGGGGEDFFECCFEE:FC@CFEDCEEC:FFGAFF,CFFG@CFGC<CFCF:FCGF,+<F7FFFCF,9EEFGCFCDFF9E<4+@:9FGFG?F<,A=FGGDDF@DDDAA>D@DFFEB38D8,>B=,3>A9EC>>+@8@C;;DFE8BE>C*@:,,,6?:EF9?;>;*1*:*=8819<=,148>3<)6++2**)1:<7>E)>;B5@3>5))9@55<BD**794:=*6/))0,13040(,7/079:3(((3:)<(4(,(-((())))()(##
@M06045:235:000000000-JCY5N:1:1101:24155:5905 2:N:0:TACAGC
ACTTGAGGACTACACGGGTTTCTAATCCTGTTCGCTCCCCACACTTTCGCTCCTCAGCGTCAGGTCATTCCCAGAGAACCGCCTTCGCCACCGGTGTTCCTCCTGATATCTGCGCATTTCACCGCTACACCAGGAATTCCGTTCTCCCCTGAATACCTCTAGTCTGCCCGTATCGAAAGCAAGCCAGGTGTTAAGCACCTGGTTTTCACTCCCGACGCGACAAACCGCCTACGAGCCCTTTACGCCCAATAATTCCGGACAACGCTCGCACCCTACGTATTACCGCGGCCGCTGGCACCCC
+
CCCGGGGGGGGGGGGGGGGGEGGGGGGGGGGGGDGFGGFGGG,C8DFGGGFFGGGGGGGGGGGGGGGGGGGGGGGGGGGGGGGGGGFGGGGGGGGEGGGGGGGGGGGGGGGGGGGGGGGGGGGEGCEGFGGGGGGGGGGGGGGGGGGGGFGGFGGGG;EGGFGGGGGDGGGGGG>C>CGGGCFC8FFCFGGG?GGGGGGGGGGGCFF?EGGFFGDGCA7;GDGGGGGDD).??F>EFFG?F*7<C7>555)9@GFF07:BB?B>F,34635>(2<?0:2>B264692((((-4(-442(##
@M06045:235:000000000-JCY5N:1:1101:14504:5914 2:N:0:TACAGC
ACTTGAGGACTACCGGGGTTTCTAATCCTGTTTGCTCCCCACGCTTTCGCACCTCAGCGTCAGTACCGGGCCAGTGAGCCGCCTTCGCCACTGGTGTTCTTGCGAATATCTACGAATTTCACCTCTACACTCGCAGTTCCACTCACCTCTCCCGGACTCAAGCTCCTCAGTATCAAAGGCAGTTCTGGAGTTGAGCTCCAGGATTTCACCCCTGACTTAAGAAGCCGCCTACGTGCGCTTTACGCCCAGTGATTCCGAGCAACGCTAGCCCCCTTCGTATTACCGCGGCTGCTGGCACCGT
+
CCCGGGGGGGGGGGGGGGGGGGGGGFGGGGGGGGGGGGGGGGGGGGGGGGGGGCGGGGGGGGGGGGGGGGGGGGFFGGGGGGGGGGGGGGGFGGGEGEGGGGGGGGGGGDFGGGGGGFFGGDFGGGGGGGGFGGCGGF;FGGFDEGGGGGDGGGGGGGGGGCFFGC?EGCGGEG,@EE88D>FGGGGGGGGFGGFGFGGG6CFGGGGGGF6=FFGGGF7CGDF6CCD3>>5A;1)85BGFFFFGGG@DC96?F**1276BEBFFF08(45@DB>::??((.).63969;9(::::012,##
@M06045:235:000000000-JCY5N:1:1101:19725:5932 2:N:0:TACAGC
ACTTGAGGACTACAGGGGTATCTAATCCGGATCGCTCCCCACGCTTTCGCGCCTCAGCGTCAGCAAAGCTCCAGGCAACCGCCTTCGCCACTGGTGTTCCTCCCGATATCTACGCATTCCACCACTACACCGGGAATTCCATTGCCCCCTAGCTTGCTCCAGCTCGGCCGTATCCGCTGACCCCGCCCAGTTGAGCCGGGCGATTTCACAACGGACGTGCCGAGCCGCCTGCGCGCCCTTTACGCCCAATAAATCCGGGCAACGCTCGCACCCTACGTATTACCGCGGCTGCTGCCCCCAT
+
CCCGGGGGGGGGGGGGGGGGGGGGGGGGGGGGGGGGGGGGGGGGGGGGGGGGGGGGGGGGGGGGGFGGGFGGGGGGGGGGGGGGGGGGGGGGFFFGGGGGGGGGGGGGGGGGGGGGGGGGGGGGGGGGGGGGGGGGGGGGGGGDGCFGGGGGGFGGFFGGGGG8CEGGGGEDFGFEGGGCGGFECGEEGFGFGGGGGEECEGGGGGGFGGCEGGGG3)9>FGDCDGGGFFFF3>FB@ECF:FFCDDFGCDFF=>6?9B;ED??61-4((.7BF08??(,)())-((3(4;(4?7)((4(##
@M06045:235:000000000-JCY5N:1:1101:5039:5937 2:N:0:TACAGC
ACTTGAGGACTACCCGGGTATCTAATCCTGTTCGCTCCCCATGCTTTCGCTTCTCAGTGTCAGTAATGGCCCAGAGACCTGCCTTCGCCATCGGTGTTCCTCCTGATATCTGCGCATTCCACCGCTACACCAGGAATTCCAGTCTCACCTACCACACTCTAGTCTGCCCGTACCCACTGCAAGTCCGAGGTTGAGCCTCGGATTTTCCCCGCAGACGCGACAACCCACCCACAAGCCTTTTACGCCCAATACATCCGGCCAACGCGCGCACCCTACGGATTCACTCGGCTGGTGGCCACGC
+
CCCCAFADFGGGGGGGGG@BFFGGGGGGGGFFFGCCFCEGGFGGGFGGGG7FBDCEFFGGAGFGGGGFFG@FE,<CCFGGGEGGG9@@::FCFGCFFEG<CBFEFFFCAFFGCEFG@:FECGGGGCEC<FF+EFFAFFG99FE9EG9DDF8F@E8>>DFGGCAFGGCF,BB+=8D?>D?F9<@DFFGEGG6DGCEDC,5*C*:;::@:,,3CCDGFDFC)>558/78<:)083;AA0)**11=5*>:**0/)*0/7:)-)73641(((4>DB:17(,,(((,)-).(-:?;(.(-1(((##
@M06045:235:000000000-JCY5N:1:1101:15746:5942 2:N:0:TACAGC
ACTTGAGGACTACTAGGGTTTCTAATCCTGTTTGCTCCCCACGCTTTCGCGTCTCAGCGTCAGTTACGTCCCAGCGAGCTGCCTTCGCAATCGGTGTTCCTCCTGATATCTGCGCATTTCACCGCTACACCAGGAATTCCACTCGCCTCTTCCGCACTCTAGCCCGACAGTATCCACCGGCATTCGAGGGTTGAGCCCCCGACTTTCACAGCGGACTTACCGGGCCGCCTACACGCTCTTTACGCCCAATGATTCCGGACAACGCTAGCCCCCTACGTATTACCGCGGCTGCTGGCACCAC
+
CCCGG<FGGGGGGGGGGGGGGGGGGGGGGGGGGGGGGGGGGGGGGGGGGGGGGEGGGGGGGGGGGGGGGGGGGGGGGGGGGGGGGGGGGGEGGGGGGGGGGGGGGGGGGGGGGGGGEEGGGGGGGDGGGGFGGGGGGGGFFGGGGGDEEFGGGGGGGGFGG9CFGGGEGEGGGGGGGGGGGGGFGGGGGCEGG?6BEGGGGGGEGCEGGEGGGGGD<=FFGGCDGGGGFEDF0()007F4?*15CGFGGC6?7:=F?E0@E(29>B(4>FFFFB:6<2?4>><41((,161:BF7:04(##
@M06045:235:000000000-JCY5N:1:1101:7591:5953 2:N:0:TACAGC
ACTTGAGGACTACAAGGGTATCTAATCCTGTTTGCTCCCCACGCTTTCGCGCCTCAGCGTCAATAGTCGTCCAGGCAGGCGCCTTCGCCTCCGGTGTTCCTTCACATCTCTACGGATTTTACCCCTACACGTGAAATTCCCCTGCCCCCTCCGACATTCTAGACTAGCAGTTTCAGACGCAGTTTCGGAGTTGAGCTCCGAGATTTCACATCTGACTTGCTGATCCGCCTGCGCGCGCTTTACGCCCAATGATTCCGAACAACGCTTGCACCCGTCGTATTACCCCGGCTGCTGGCACCGG
+
CCC@F9AFGGDEGDF,FFFF8C<F@@EEEEGGEEGAFEFGGGFGGCGGCEGDE@FDGGEFGGD9FDEFB@FFGF?FFFDGGGCFEGGDEGGGGD=CCFEFGGGGGGCGGGGFGF:76CEFGFFGGF7FGGGGCGGGCEGGGGGG,>FDE=C63BECEF8=7@CGCF6,EE>DFCC7DDC>5::DFG5EG>ED9>,><E:8?EC8CGCGGGCC>CFDDFGFGG=CFG8F:5>F@>>D>357@4@DGGEG<76@FG=48>:5)..(42-3:47@?(4:>9FFBFFB(23392(4),5:2<(##
@M06045:235:000000000-JCY5N:1:1101:13155:5978 2:N:0:TACAGC
ACTTGAGGACTACAGGGGTTTCTAATCCGGATTGCTCCCCACGCTTTCGCGCCTCAGCGTCAGGCCAGGCCCAGGCAGCCGCCTTCGCCACTGGTGTTCCTCCGGATATCTACGTATTCCACCACTACACCCGGAATTCCACTTTCCCCTTCTGACCTCAAGCCCGGCAGTTTCGCACGGCCCCTCCCAGTTAAGCCGGGAGATTTCACGCACGACATCCCGCCCCGCCTACGCGCGCTTTACGCCCAATAAATCCGGACAACGCTTGCCCCCTACGTATTACCGCGGCTGCTGGCACCTC
+
CCCGGGFGGGGGGGGGGGFGGFGGGGGGGGGGGGGGGGGGGGGGGGGGGGGGGGGGGGGGGGGGGGGGGGGGGGGGGGGGGGGGGGGGGGGGGGGFGGGGGGGGEGGGGGGGGGGGFFGGGGGGGGGGGGGGGGGDGGGGGGGGGGGFGGGGGGGGGCGGCFFGGGGGGGGFAEGG>EEGGGGD==GGGFFB9CCFGGGGGEDFG:CFGFG5CGGGC3*7D<D3CDGGFB@F?B57)5/0;4?5CDEGC7@*9:BF9E:DE?61;6<06FFF>B1114897>FFF>F(929??>0:02(##
@M06045:235:000000000-JCY5N:1:1101:22427:5982 2:N:0:TACAGC
ACTTGAGGACTACCAGGGTATCTAATCCTGTTTGCTCCCAACGCTTTCGTGCCTCAGCGTCAGTATCGGGCCAGTGAGCCGCCTTCGCCACTGGTGTTCTTGCGAATATCTACGAATTTCACCTCTACACTCGCAGTTCCACTCACCTCTCCCGAACTCAAGATCTTCAGTATCAAAGGCAGTTCTGGAGTTGAGCTCCAGGATTTCACGACTGACTTAAAGACCCGCCTACGCAGCCTTTACGCCCAGTTATTCCGAGCAAAGCTAGCCACTTTCGTATTACCGCCGCTGCTGGCACCCA
+
CB@F,,6EE@,C@E<6@@CFGGDGE@FGAFEE@C<ECE,,6B,+BF<EEF<:,,;E<EF:@@@6CFCFC77+6CFEGF@@@F@:,,=FFGGGCE,,:?5ACEE:=FF+A5F@E<:A,AF<B<F<<FAF,,C=+6C?F,;5474@,8DG,>>8DE+C=,93,3@36E9BBFCGDE;C,73@FG8,,D,,,@D,@,>,@CCGFF*43@<E@9*43;**+35+4=+8*;9D>4?F;2>))=FFF6+**9):*;+++3:+.)(0)((.(.)).?*0,))613(..6)68((121(423(((,(##
@M06045:235:000000000-JCY5N:1:1101:14393:6000 2:N:0:TACAGC
ACTTGAGGACTACACGGGTTTCTAATCCTGTTTGCTCCCCACGCTGTCGCGCCTCAGTGTCAGTAACTGCCCAGCAGGCCGCCTTCGCCACCGGTCTTCCTCCGGATCTCTACGCATTCCACCGCTACACCCGGAATTCCGCCTGCCCCTACAGCACTCCAGTCTAACAGTCGGCACGGCCGACCCGGGGTTGAGCCCCGGGCTTTCACCACACCCTTATCAGACCACCTACGCGCCCTTTACGCCCAGTGATTCCGGACAACGCTCGCACCCCCCGTATTACCGCGGCCGCTGGCACGCA
+
CCCGFGGGGGGGGGGGGGFGGGGGGGGGGGGGGGGGGGGGGGGGGGGGGGCGGGGGGGGGGFGGGCGGGGGGGGGGGGGGGGGGGGGGGGGGGGGGGGGGEGGGGG@FFGCGGGGGGGGDCGGFGDEGGGGGGGGGGGGGGGGGGGGGGGGGGGGFFFGGFGGFFGFFGFGGEGGGGGDGG55?EGGEGGGCCFFCED=BC2?5;6:7CDFG*9DG35>7*C>=FFGGF>::693<>D<??@79DGF3C4?*9CFF>;0550,29(4-15>@BF>FF?60?DA)(-346(4((-2:04(##
@M06045:235:000000000-JCY5N:1:1101:27656:6018 2:N:0:TACAGC
ACTTGAGGACTACAAGGGTTTCTAATCCTGTTTGATCCCCACGCTTTCGTGCCTCAGAGTCAATATTCGTGTAGCGAGCTGCCTTCGCAATTGGTGTTCTATGTCATATCTAAGCATTTCACCGCTACATGACATATTCCGCTCACCTCCACGGTATTCAAGACAGATAGTATCAACGGCAGTTTCTGAGTTAAGCTCAGAGATTTCACCACTGACTTACCTGCCCTCCTACGCACCCTTTAAACCCAGTGAATCCGGATAACGCTTGCACCCTCCGTATTACCGCGGCTGCTGGCACGTG
+
CCCGGGGGGGGGGGGGGGG8FGGGGGGGGGGGGGGGGGGGGGGGGGFGGGGGFGG6;CCFFGGFGGGGGG@EGGGGGGGGGGGGGGGGGGFGGGGEFFGFGGGGGFGGGGAEFFGEFGGGCFFGGGGGG9FFFGFGGGGGGG>EGDFGGGFGGGGG?FFGGGGGGGCF>DEC=FDFGGGGGDFGGG8;FFCEGGGGACGGGGGFGGGGGGGGGGGFFFGFGFFFFFGGFFAF=BA>DDGFFFFDCGAGDC0;A+;;9A<A>A@DBD;D@*9A<@??B?<?24ADFF0,3>FFF?0:??(##
@M06045:235:000000000-JCY5N:1:1101:25392:6151 2:N:0:TACAGC
ACTTGAGGACTACCCGGGTATCTAATCCTGTTTGCTCCCCACGCTTTCGCGCCTCAGCGTCAGTGCCGGTCCAGGTAGCCGCCTTCGCCACCGGTGTTCCTCCCAATATCTACGCATTTCACCGCTACACTGGGAATTCCGCTACCCCCTCCCGGACTCAAGCCCTGCAGTTTCAAAGGCAGTTCCTCCGTTGAGCCGAGGGATTTCACCTTTGACTTACAGTGCCGCCTACGCGCCCTTTACGCCCAATAATTCCGAATAACGCTCGCCCCCTCCTTCTTCCCGCGGCTGCTGGCCCCGG
+
CCCGGGGGGGGGGGGGGGGGGGGGGGGGGGGGGGGGGGGGGGGGGGGGGGFGGCGGGGGGGGGGAFGGGEGGGGEGFGFGGGGGGGGGGGGGG@FEFGGGGGGGFGGGGGGGGGGEGGGGGGGDGGGGGGFGGCFGGGGGGGGGGG8FEGGGGGGGGEG,@EFDGGFGGGGGGGCFG?FGGGGFGG?E,:CC*6<CCE**:C=CFFGGGGGGGFCGGFGFGF+@FGGGFDEFB;BF<>DFF*=*79@*/*/*7CFF058>F2446(,-3BEE;0:1())56)6:06019>-(2,4((-(##
@M06045:235:000000000-JCY5N:1:1101:9334:6156 2:N:0:TACAGC
ACTTGAGGACTACACGGGTTTCTAATCCTGTTTGCTCCCCACGCTTTCGCACCTCAGCGTCAATATGTGTCCAGTAAGTCGCCTTCGCCACTGGTGTTCTTCCGAATATCTACGAATTTCACCTCTACACTCGGAATTCCACTTACCTCTCCACAATTCTAGCGATGCAGTCTTAAAGGCAATTCCGGAGTTGAGCCCCGGGCTTTCACCTCTAACTTACAAAGCCGCCTACGTTCGCTTTACGCCCCGTAATTCCGAACAACGCTAGCCCCCTCCGTATTACCGCGTCTGCTGGCACGCC
+
CCCGGGGGGGGGGGGGGGGGGGGGGGFGGGGGGGGGGGGGFGGGGGGGGG:FGDFGGGGGGGGGGGGGGGGGGGGGGGEGGGGGGGGGGEGGGGGGGGGGGGGGEGGGGGFFGGCFGGGGGGGGGGGGGGFGGGGGGGGGCFGGGGGGGFGEFGGGGFGFFGFCGGGGGGGGGGGAAA9DEGGGGFGE>BC@EEC6EGGGGGGDGFGFFCCF>FFG>FFFCCCFGGGGFFFFFFFFFBGFFFA*9CA)99DEFDFFB58@B0119<122?F>B(:<9:6::<A4((-((-8<A:0?1>(##
@M06045:235:000000000-JCY5N:1:1101:7493:6158 2:N:0:TACAGC
ACTTGAGTACTACCCGGGTATCTAATCCCGTTCGCTCCCCATGCTGTCGCGTATTAGTGTCAGGTACGGCCCAGCGTGTCGCCTTCGCCACTGGTGTTCCTCCGGATCTCTACGCATTTCACCACTACACCCGGAATTCCACACGCCTCTACCGTCCTCTAGTCCGCCAGTATCCAACGACCTCTCCCGGTTTAGCCGAGAGCTTTCACGCCAGACTTAACAGACCACCTGCACGCCCTTTACGCCCAGTAACCCCGACTAACGTTTGTCTCCTACTTATTACCGCTGCTGCTGGCCCCTG
+
8ACFFEF-,CFGFGF7CEFCFEFFCGGEEEGGFEGDGGGE<FDFFFGFGDCCCFFGGGGGGGGGGEGE@BFG7D8FFGCF,CCEDGGDEGFCECGEFE,C<<BFC7CFGGGCF<FEEEFGFG,,?BDEBDFEDC@:FFGCBFDG8BFDGG,E,+@EEEEEFGD,DCEE5EGGFGCF8CBF>EEFDD<DECCE8C,,>=8:8E8<C<FFF=D5))**0+2+03*2*299<595(33><DD)9*=7DGE*1**1/*.89)(0.334(4<88@FF29?F226>B4).(((((4)))),(.,,##
@M06045:235:000000000-JCY5N:1:1101:5927:6160 2:N:0:TACAGC
ACTTGAGGACTACCCGGGTATCTAATCCTGTTTGCTCCCCACGCTTTCGCACCTCAGCGTCAATATGTGTCCAGTGAGTCGCCTTCGCCACTGGTGTTCTTCCGAATATCTACGAATTTCACCTCTACACTCGGAATTCCACTCACCTCTCCACAATTCTAGCGATGCAGTCTTAAAGGCAGTTCCGGAGTTGAGCTCCGGGCTTTCACCTCTAACTTACAAAGCCGCCTACGCGCGCTTTACGCCCAGTAATTCCGAACAACGCTAGCCCCCTCCGTATTACCGCGCCTGCTGGCCCCCG
+
CCCGGGFGGGGGGGGCCGGEGGGGGGGGGGFGGGGGGGGGGGEGGGGGCFCCFFGGEGGGGGGGFGGG9CFGGGGGGGGGGGGGGGFDGGGGGGGFGGGGGGG:FFGDGFFFGFGGGGAFGGGGGGGGGGGGG7FGDF9FGGGGGFG9@4=>DDFEDFFGGC;CEDEEDDEGGFGGEFCFFEGFGGGE+CGFGFCCFFGGGDGGGFGGGF*9CCG7F8;F7CFDCFGGE5DFF9):AFD0:4@95C>*99**9:6=?E6>>231><:6>:?EB9019:?F(4<A09((-1-230:0.((##
@M06045:235:000000000-JCY5N:1:1101:14700:6163 2:N:0:TACAGC
ACTTGAGGACTACAGGGGTTTCTAATCCTGTTTGCTCCCCACGCTTTCGCGCCTCAGCGTCAGTTACGGTCCAGAGAGCCGCCTTCGCCACCGGTGTTCTTCCCAATATCTACGAATTTCACCTCTACACTGGGAATTCCACTCTCCTCTCCCGTACTCCAGCCTCAGAGTATCAAATGCCATTCCCAGGTTGAGCCCGGGGCTTTCACATCTGACTTCTAAGGCCGCCTGCGCGCCCTTTACGCCCAGTAATTCCGAACAACGCTCGCCCCCTTCGTATTACCGCGGCTGCTGGCACCTA
+
CCCGGGGGGGGGGGGGGGGGGGGGGGGGGGGGGGGGGGGGGGGGGGGGGGGGGEGGGGGGGGGGGGGGGGGGGGGGGGGGGGGGGGGGGGGGGGGGGGGGGGGGGDG8AFGGGFFFGGGGGGGGGGGGAFGGGGGGGGGGGGGGFGGGGGGGGGGGGGGGGGGGEGCGFGGGGGGGGGGGFGGGGGG9F5E?FFFCFFGGGGGGG6CFGGGFGGFGGFGFFCDFFG3CFFFF>FFF>BD@F?F3DD>DC7=?B7FFBFFBB1?2><B(9DFFFF:BFF?F?2<<669(49(2).(1,4-##
@M06045:235:000000000-JCY5N:1:1101:26664:6170 2:N:0:TACAGC
ACTTGAGGACTACCGGGGTTTCTAATCCCGTTTGCTCCCCTGGCTTTCGCGCATCAGCGTCAATATCGGTCCAGGATGCCGCCTTCGCCACCGGTGTTCCTCCAGATATCTACGCATTTCACCGCTACACCTGGAATTCCACATCCCTCTCCCGAATTCAAGCCTGCCAGTATCGGACGCAGTTCCCGGGTTGAGCCCGGGGATTTCACGTTCGACTTAACAGGCCGCCTACTCGCCCTTTCCGCCCAGTAATTCCGAACAACGCTTGCCCCCTCTGTATTACCGCGGCTGCTTGCACCCC
+
CCCGGGGGGFGGGGEEGGGGGGGGGGGGGGGGGGGGGGGGFFGGGGFGGGEGGEGGGGGGGGCFGGGGGGGGGG@FF8FFFGGGGFCFCFGFGGGG@EGGGGGGGGGFGGGGGFEFGCEAFGFDGGGGFGGGFFGCFGGGGGGGFGGGFGFGGGDGDFFFFGGGGGFGGGGGGFCE*4>:*@;FGGGDG>EG58ECFC=EC8CEECGGFGD=D5*>C>7BGFCFDD<D)0>F)))07@3)9*9CG3:CFC?F=>F90.1::7:6((43:FFF>0::?F9A44)4(3((422:4)5<).,##
@M06045:235:000000000-JCY5N:1:1101:11678:6177 2:N:0:TACAGC
ACTTGAGGACTACTGGGGTTTCTAATCCCGTTCGCTCCCCACGCCTTCGCGCCTCAGCGTCAGGGACGGCCCAGCTGGCCGCCTTCGCCACGGGTGTTCCGCCTGTTCTCTACGCATTTCACCACTACACCAGGCATTCCACCAGCCCCTACCGCCCTCCACCGCTGCAGTCCACGACGACCCTCCCTGGTTAAGCCAGGGGCTTTCACGCCATGCTTACACCCCCGCCGGCTCGCGCTCTACGCCCAGTAACTGCGGACAATGCTCTGACCCTACGTACTACCGCGGGCACTTCCACCGA
+
CCCFEGGFFDFCCFDCA7@FEFGGFEGGGGEFGEDFG@F7@F@F@FEEFGCC7FCC,<@B6868,:CFF@6=@8FC<C7F>FGFCE7+C?FEBFFGFFGG+C?FE,CECE9,CAF:@C,FFFG,AB,F8F=<<FDG8<DFFFD8,DFEE++@8EECB*:*,,6B**>1,>22C;2;EE:*33:**=**58:+?<+<C6*1C5C*C+A+:*9FD59FCFC4*:7)9C3950)5(4:5).))019FCCD35***1***(0(.0()),.6).1/7:?0((.4(4)-(-(-((((-,))...(##
@M06045:235:000000000-JCY5N:1:1101:14735:6186 2:N:0:TACAGC
ACTTGAGGACTACCGGGGTTTCTAATCCTGTTTGATCCCCACGCTTTCGTGCCTCAGTGTCAATATCCCTGTAGCAAGCTGCCTTCGCAATTGGTGTTCTATGTCATATCTAAGCATTTCACCGCTACATGACATATTCCGCTTACCTCCAGAAAATTCAAGATCAGTAGTATCAATGGCAGTTTCCATGTTAAGCACGGAGATTTCACCACTGACTTACCAACCCACCTACGCACCCTTTAAACCCAGTGAATCCGGATAACGCTTGCACCCTCCGTATTACCGCGGTCGCTGGCACGCC
+
CCCGGFGGGGGGGGGGGGGGGGGGGGGGGGGFGGGGGGGGGGGGGGGGGGCFEEFFGGGGGGGGFGGGGDEGGGGGGDFG?FGGGGGGDFGGGGGGGGGGFGGGFFG9EFA9FAFGGGGGGGFGGCFGFGGGGGGGFFGGGGGGGGDGGGGE,EFGGGGGGGGGGGGGGGGGGGGGGGFGGGGGCFGGGGGGFCFFG?E>EGCGGGGGGCCGGG7CCFFFGGCGGD4CBFFF5A>>64D66BAGGCBGGGFAA7AF0A?33>E0;<@FFAFFF0:(2<(8?<B90((-(,(3(4(4(5(##
@M06045:235:000000000-JCY5N:1:1101:20624:6187 2:N:0:TACAGC
ACTTGAGGACTACAAGGGTTTCTAATCCCGTTTGCTCCCCTAGCTTTCGCTCATCAGCGTCAATGTCGGTCCAGGATGCCGCCTTCGCCACCGGTATTCCTCCAGATATCTACGCATTTCACCGCTACACCTGGAATTCTGCATCCCTCTCCCGAATTCAAGCCATCCAGTATCGGATGCAGTTCCCAGGTTGAGCCTGGGGATTTCACATCCGACTTAGTTGGCCGCCTACGAGCCCTTTACGCCCAGTAATTCCGAACAACGCTTGCCCCCCCCGTATTACCGCGGCAGCTGGCCCCCT
+
CCCGFGFGGGGGFGGGGGFFFGGGGGGGGGGGECFGGFDFG@EGGGGFF7@FFGGGGGGCEDEFGGFGGFGGGGFDGFFGGGGGGGGGGGGGGGGGGGGGGGGGGAEFGGGGGFG>EGGGGDGEGGDGFGCGGF?@FFFGGAFGGFGGCGCFD7EDE?FGGFGGGGGDFGGGEF6::BE<CFGGGGGG6FGGGGFCD86>CEEGGG:,5::CGGCGGFC6=CF*?CDGDEA812=855CF;FFG3D>3*00947*9?30..8:B>(:?<:::;>F>>(4<?4<B29,26(,42?01((,##
@M06045:235:000000000-JCY5N:1:1101:24041:6195 2:N:0:TACAGC
ACTTGAGGACTACCCGGGTATCTAATCCCGTTTGCTCCCCTGGCTTTCGCTCCTCAGCGTCAATGTTGGTCCAGGATGCCGCCTTCGCCACCGGTGTTCCTCCAGATATCTACGCATTTCACCGCTACACCTGGAATTCCGCATCCCTCTCCCAAATCCAAGCCATCCAGTATCAGACGCAGTTCCCCAGTTAAGCTGAGGGATTTCACGTCTGACTTAGTTGGCCGCCTACGAGCCCTTTACGCCCAGTACTTCCGAACAACGCTTACCCCCCCCGTATTACCGCGGCTGCTGGCACGCT
+
CCCGGGGGGGGGGGGGGGGGGGGGGGGFGGGGGGGGGGGGGGGGGGGGGGGGGGGGGGGGGGGGGGGGGGGFGGGGGGGGGGGGGGGGGGGGGGGGGGGGFGGGFFGGGGGGGFGGGGFGEGGGGGGGFGGGGGGGGGGGGGGGGGGGGGGGGGGCGGGGGGGGGGGGGGFGGGGCFGDECGGGGGGFCEGGFDGGGGGGGGGGDCC:FGF597CFGF7=FGGGGGDGFFFFFFB;3:F;A=FGGGE<<C@*=06?BBBFFB?992?::?FFF9B>B134,))680;199>:>?(1(,(##
@M06045:235:000000000-JCY5N:1:1101:25237:6224 2:N:0:TACAGC
ACTTGAGGACTACCGGGGTATCTAATCCTGTTCGCTCCCCACACTTTCGCTCCTCAGCGTCAGGTAATGCCCAGAGAACCGCCTTCGCCACCGGTGTTCCTCCTGATATCTGCGCATTTCACCGCTACACCAGGAATTCCGTTCTCCCCTGCATACCTCCAGTCTGCCCGTATCAGAAGCAGGCTCGGGGTTGAGCCCCGAGTTTTCACTCCTGACGCGACCGACCGCCTACGAGCCCTTTACGCCCAATAATTCCGGACAACGCTCGCACCCTACGTTTTACCGCGGCCGCCTGCACCGT
+
CCCGGGGGGGFGGGGGGGGDEFGGFFFGFGGGGGGEFGGEFGGGGFGGGGGGGFCFGFGGEEGF@F9FCFGGFGDFFGGGGGGFFGGGGGGFFGFGEGGG<FGGFGGGGGEBFCC::FFFGGGGGGGGFGG7DC<EGGFGFFFFEFGFGGDFGCDGGGGFFGGGGGGGGGG6>EF7,,:DDCFG8EGGGGEGGCFGGGDC*=AGG<9<FGCGGGDGDA<3<)993CC<B>3@:6@>EFF4:7F79DFG350=4CFF2.-75,((-(-(()0>:18?0((.,)44-139B(((((,.(2,##
@M06045:235:000000000-JCY5N:1:1101:15493:6230 2:N:0:TACAGC
ACTTGAGGACTACAAGGGTTTCTAATCCTGTTTGCTCCCCACGCTGTCGCGCCTCAGTGTCAGCCAAACTGCCCAGCAGGCCGCCTTCGCCACCGGTGTTCTTCCGGATCTCTACGCATTCCACCGCTACACCCGGAATTCCGCCTGCCTCTACAGTGCTCAAGCCCCCCAGTTCGCACGGCCGACCCGGGGTTGAGCCCCAGGCTTTCACCGCACGCTTAAGAAGCCACCTACGCGCCCTTTCCGCCCAATGATTCCGGCCAACGCTCGCACCCTCCGTATTACCGCGGCTGCTGGCCGC
+
CCCGGGGGGGGGGGGGGGGGGGGGGGGGGGGGGGGGGGGGGGGGGGGGGGCFGGGGGGGGGGGGGGGGGGGGGGGGGGGFGGGGGGGGFGGGGGGGGGGGGGGGGGGGGDGGGGGGGEGGGGGGGGGDGGGGGGGGGGGGGGGGGGGGGGGGGGGFCECEFGGGGGGGGGGGFAGGGGGGEEGCCCCEGDDEEGGCEGGGGECFFFGGG:FGGG)7CE*0**:C7<FGFF>FBF@D))9DFFF*:9BGGG5>:FF62=?D)-26??B(()0.7BB284(4(32)69411(466:)54:1##
@M06045:235:000000000-JCY5N:1:1101:6245:6262 2:N:0:TACAGC
ACTTGAGGACTACTGGGGTATCTAATCCTGTTTGCTCCCCACGCTTTCGCGCCTCAGCGTCAGTTATCGTCCAGAAAGCCGCCTTCGCCACTGGTGTTCCTCCTAATATCTACGCATTTCACCGCTACACTAGGAATTCCGCTTCCCTCTCCGACACTCTAGCCCATCAGTTTCATATGCAGTCCCCAGGTTGAGCCTGGGGTTTTCACATCTGACTTAACAGGGCGCCTACGCGCCCTTTACGCCCAGTAATCTCGGACAACGCTCGCCCCCTACGTATTACCGCGGCTGCTGGCACGTG
+
CCCGGGGG<EFGGGGGGGGGGGGGGFCFFFGGGGGGGGGGGGGEFEFGGF+:@FFGGGGGGGGGCEFGFFGGGGF8F@FGGG7=FGFGGDCEFGG<CFFGFGFGFGFCFDDFEF7FGGGGGGGCEFEGFGEEFCE5FFGGC@CEG8FGGGGGDECCGGG99EF8?FFGF9FGEFGCCFFFF7EF@?FFGGFGG66B@CFGG>CCC:CGGCFF7=78+8@FF@8**2:<BEE5?FD3)8CFFFF<<D@C9C6=F**9372BDFB01:?(77)0411,21))599<B>>9>0(-)).4(.,##
@M06045:235:000000000-JCY5N:1:1101:18255:6262 2:N:0:TACAGC
ACTTGAGGACTACCAGGGTATCTAATCCTGTTTGCTCCCCACGCTTTCGTGCCTCAGCGTCAGTATCGGGCCAGTGAGCCGCCTTCGCCACTGGTGTTCTTGCGAATATCTACGAATTTCACCTCTACACTCGCAGTTCCACTCACCTCTCCCGAACTCAAGATCCTCAGTATCAAAGGCAGTTCTGGAGTTGAGCTCCAGGATTTCACCCCTGACTTAAAGACCCGCCTACGCACCCTTTACGCCCAGTGATTCCGAGCAACGCTAGCCCCCTTCGTATTACCGCGGCTTCTGGCCCCTC
+
CCCGGGGGGGGGGGGGGGGGGGGGGGGGGGGGGGGGGGGGGGGGGGGGGGGGGGGGGGGGGGGGGGGGGGGGGGGGGGGGGGGGGGGGGGGGGGGGGGGGGGGGGGGGGGGGGGGGGGGGGGGGGGGGGGGGGGGGGGGGGGGGGGGGGGGGGGGGGGGGGGEDGGGGGFGAEF;EFFGGGGGGGGGGGFGGGGCGCCFGGGGGGGGGFFG>FFFGGFGCFCFGGDDGFEDF;BFFFFGFFFFGGGFGGGFFFD8FFF;E5311;::>BF@EFFFFFB72:9AF(1(4;((.46).((,##
@M06045:235:000000000-JCY5N:1:1101:14055:6264 2:N:0:TACAGC
ACTTGAGGACTACTCGGGTATCTAATCCGGTTCGCTCCCCACGCTTTCGCGCCTCAGCGTCAGGGCACCCCCAGCCGGCCGCCTTCGCCACTGGTGTTCCTCCCGATCTCTACGCATTTCACCACTACACCGGGAATTCCACCGGCCTCTAGGTCCCTCCAGCTGCCCAGTCTCCACGGCCCCCTCCCGGTTGAGCCAGGGAGATTTCACCGCAGACTTACGCAGCCGCCTGCGCGCGCTTTACGCCCAATAAAGCCGGACAACGCCCGCCACCTACGTATTACCGCCGCTGCTGGCCCGC
+
CCCGGGGGGGGGGGGGGGGEGGGGGGGGGGGGGGGGGGGGGGGGGGGGGGFGGFGGGGGGGGGGGGCGFGGGFCGGGDFGGGGGGGFGGGGDGGFGGGGGFGGGGGFG<FGGGGGGGGFGFGGGGFGGGGGGFFGGCFCFGGGG@EGGGDCDFDGGGGCECGGCFGGGGGFGDGDFGCEECGEC8CEECEEEC6CCF<CFDFGCFCFGCFGGDDC3CFGFGFG7DDF)<DFFF>FFDEGDFF*CDDDDDC@FB7**(),0<00800(,3>@52??8((4)).)6>?>(4;990234:(-##
@M06045:235:000000000-JCY5N:1:1101:6855:6281 2:N:0:TACAGC
ACTTGAGGACTACCCGGGTTTCTAATCCCGTTTGCTACCCTAGCTTTCGCGCCTCAGCGTCAAGAGCAGGCCAGAAAGCCGCCTTCGCCACTGGTGTTCCTCCCGATATCTACGCATTTCACCACTACACCGGGAATTCCGCTTCCCTCTCCTGCCTTCGAGTCGATCAGTATCGAGTGACCCTCCCCAGTTGAGCCGGGGGCTTTCACACTCGACTTGAACGCCCGCCTGCGCGCCCTTTACGCCCAGTAAATCCGGACAACGCTAGCCACCTACGGATTACCGCGGCTGCTTGCACCCG
+
CCCFEEFGGGGGGGGFFGCFGFGGGGGGGGGGGCGFGGFGF8<FGGG<:FEGG@FG@FFGGDEEFGGGGGGGFGG<<FGGGFGGGGEGG7FEEFFFFGFGFGGGGGGGGGGGGGGGEFFDFGGFGGGGGGGFGGGGFF;BAGEEEGGGGCFFAFGGGGF+:,@BCECDE?DGFGEG>FFGGGGC5CGGFC,DC9BFGCCEGGGGGG++<+2*2CCD*<:?7DF*>D77B5>>13>33;)7<*8**1<*12*/*0061>:))1073,(44<6;<7:0((-1:)5A(2>01(32552(5<.##
@M06045:235:000000000-JCY5N:1:1101:9306:6290 2:N:0:TACAGC
ACTTGAGGACTACAGGGGTTTCTAATCCCGTTCGCTCCCCTAGCTTTCGCGCATCAGCGTCAGTGTCAGCCCAGCAACCCGCCTTCGCCGCAGGTGTTCCTCTCGATATCTACGCATTTCACCGCTACACCGAGAATTCCAGTTGCCCCTTCTGCACTCTAGCCCCGCAGTATCGGCTGACCTTTCCGGGTTAAGCCCGGAGATTTCACAGTCGACTTGCGGTGGCCGCCTACGCGCCCTTTACGCCCAGTAAATCCGAACAACGCTTGCTCCCCCCGTATTACCGCGGCTGCTGGCACAC
+
CCCGGGGGGGGGGGGGGGGGGGGGGGGGGGGGGGGGGGGGGGGGGGGGGGGDGGGGGGGGGGGGGGGGGGGGGGGGGGGGGGGGGGGGGGGCGGGGGEGGFG<FGGGGGGCEFGGGGGGGFGGGGGGGGGGGGGGDGGGGGFGGGGGGGGGGGCCDFGGGGGGGGGEEG5ECFFGGGFEFGGGG?FGGGDEGF9CCGGGGGGGCFCC7:CGGFGGGGF7CG<DC<99CE:D>:<EFFFD>::*:CCEGG:FFFC?@4B?BE;?:906B:>67:??;6;?0:(-44(20(3>0204(844##
@M06045:235:000000000-JCY5N:1:1101:25848:6290 2:N:0:TACAGC
ACTTGAGGACTACTCGGGTTTCTAATCCCGTTTGCTACCCTAGCTTTCGCGCCTCAGCGTCAGTGTCAGCCCAGCAACCCGTCTTCACCTCAGGTGTTCCTCTTGATATCTACGCATTTCACCGCTACACCAAGAATTCCGATTGCCCCTTCTGCACTCTAGCACATCAGTATCAGCTGACCGTTCCGAGTTAAGCTCGGAGATTTCACAGCTGACTTAACACGCCGCCTACGCGCCCTTTACGCCCAGTAAATCCGAACAACGCTTGGTCCCTACGTCTTACCGCGGCCGCTGGCCCCCG
+
CCCGGGGGGGGGGGGGGGFGGGGGGGGGGGGGGGGGGGGGGGGGGGGGGGGGG@FGGGGGGEFFGGGDFGGGGGGEFFGGGGGGGGFGGCF<FGGFFEGGGGGGGGGGGGGGGGGG:CFFGGGGGEFECFG?FGGGGGGGF@EGGGGGGGGGDEFFC>DAEDGGGFGGGGGGGFFFGG?8FCEGGGGC6CGGFGGD,@:EEGC:EGF,,=CGGF**+4=6;>75)9<DF>A5;B>EDFDF)121/>:*/9BB?7@FFBF3:7?;B?:?1/=?3)4((.(.4))((-470(((((40(1(##
@M06045:235:000000000-JCY5N:1:1101:20128:6290 2:N:0:TACAGC
ACTTGAGGACTACTAGGGTATCTAATCCCGTTTGCTACCCTAGCTTTCGCGCCTCAGCGTCAAGAACAGGCCAGGAAGTCGCCTTCGCCACTGGTGTTCCTCCCGATATCTACGCATTTCACCCCTACACCGGGAATTCCACTTCCCTCTCCTGCCTTCGAGTCGAGCAGTATCGCGTGACCCTCCCCAGTTGAGCCGCGGGCTTTCACACGCGACTGGCTCAACCGCCTGCTCGCTCTTTACGCCCAGTAAATCCCGACAACGCTTGCCACCTACGTATTACCGCGCCATCTGTCCCCTC
+
<BCG9@FF,C@<ECFFFGGGGF,EAFDGE,CEFEGGCFGG,E,CF<EE7F+F@:CGFDC@C,FCF<FG<,CFCCF@<F69@FGG,B,?:,?,==,:C:FE<?=:7C7+=5EEF++4@C<D<EA,8ABF@E@BF7@:EEGFAC;EFEF98,@,@,8,3;E@D8B,+3>CCBFGGF++>:>>FE:,@E5C,1>>2D>D1B***:?=:0<+C9C5CC)9/)*)**9*997C@.)5(6>D>779=B@D:D@C1*19B7*0))(.8((23(((()**4?(5(4)62-5)(,((-((.--)))).##
@M06045:235:000000000-JCY5N:1:1101:23033:6296 2:N:0:TACAGC
ACTTGAGGACTACACGGGTATCTAATCCTGTTCGCTCCCCATGCTTTCGCTTCTCAGTGTCAGTAATGGCCCAGAGACCTGCCTTCGCCTTCGGTGTTCCTCCTGATATCTGCGCATTCCACCGCTACACCAGGAATTCCAGTCTCCCCTACCACACTCTAGTCTGCCCGTTCCCACTGCAAGTCCGAGGTTGAGCCTCGGATTTTCCCAGCAGACGCAACAAACCCCCTACAAGCTCTTTACGCCCAATAATTCCGGACAGCGCTCGCACCCTACGTATTACCGCGGCTGCCTGCACCGC
+
C,BFG9<-EF<FFF@;C:FCCFGF9C<CF<CFE:@@FCCFEEE8CDF9BFD6:FD<E;,6CFGGD<FG,E6CF@FFG8CF,8BF,CA,8,86,:=CF:AEFA<F@,,:5:C<F:4CFGG<,<?>FE7>?F,+:4+,,AF?AFGC,=E=CD6,,@,,6,3,3,@E,6E9@8E,>BFA?8,@=A=9@F65B+@,3,>D,>@@:*@E69,,4:24*;DG457):9FDC:**2:>A3)*))/1*+8FGD38C*2/*:2+:=)()7((-42:>;).74((4:(364)4)(-(,132(()-,(4,##
@M06045:235:000000000-JCY5N:1:1101:4712:6319 2:N:0:TACAGC
ACTTGAGGACTACTGGGGTATCTAATCCTGTTTGCTCCCCACGCTTTCGCACCTCAGCGTCAGTACCGGGCCAGTGAGCCGCCTTCGCCACTGGTGTTCTTGCGAATATCTACGAATTTCACCCCTACACTCGCAGTTCCACTCACCTCCCCCGGACTCGACCTTTCCAGTATCGAAGGCAGTTCTGGATTTGAGCTCCCGGATTTCACCCCCGACTTAAAAAGCCGCCTACGTGCGCTTTCCGCCCAGTAATCCCGAGAAACGCTAGCCCCCTTCGTATTACCGCGCCTGCTTGCACCGC
+
CCC@EE<-CC<<FFD8C7FECEAF<FFAE9CFGDAFGEF,@FCCFC<FDCBFGCF8@FCEECG@FFCFC7CEEFF9C<FC:F7F:?6F,BBEF?E<FB<FEFE+@:BBCGCDCB74ADF<<EC,@F:<EFG8B7F:><A?DFDD8DF?>,>=EEDGGGG8@+3*9@CFCED,>@88,@*;65DCE,>;92DEF9C>=>C*8:8/;EC99<C:D<55C5@++;65<*1>).7:0.08B>C5.***17)97*7==*863>6))(,-(48,5.<>1(4:0217:)6>(-(((4(1,).1)5,##
@M06045:235:000000000-JCY5N:1:1101:21448:6324 2:N:0:TACAGC
ACTTGAGGACTACCCGGGTTTCTAATCCTGTTTGCTCCCCACGCTGTCGCGCCTCAGTGTCAGTAACTGCCCAGCAGGCCGCCTTCGCCACCGGTCTTCCTCCGGATCTCTACGCATTCCACCGCTACACCCGGAATTCCGCCTGCCCCTACAGCACTCTAGTCCAACAGTCGGCACGGCCGACCCGGGGTTGAGCCCCGGGCTTTCACCACACCCTTATCAGACCACCTACGCGCCCTTTCCGCCCAGTGATTCCGGACCACGCTCGCCCCCCCCATATTCCCGCCGCTCCTGCCCCCAG
+
CCCCEAFGFGGGGGGEGGFEGFGCGFGGGGFGGGGAFGGGGGGGGCFGDGGFGGGGGFGGGGGGGGGGCFGGGGG8EGGGGGGGGGGGDCEGGGFFCAGGGGGDC@CGFGG9FDE@FFGGAEFGGG>F5FDFGGG7F@FGGGGGEGDGGG8EFCD8CCFFAFCAFDEGFFGG>*4*>CC>EEGEGD/:BE>EGF?FGGGBCECEGFCFEACGGGGGGFGFGCDDFG:FBF@FF05:)7C46***1/8*>7164:*15:(8)1419321()0579>661(6<448:(((-4((,5(4(3-##
@M06045:235:000000000-JCY5N:1:1101:18322:6326 2:N:0:TACAGC
ACTTGAGGACTACTGGGGTATCTAATCCTGTTCGCTCCCCATGCTTTCGCTCCTCAGCGTCAGTTAATGCCCAGAGACCTGCCTTCGCCATCGGTGTTCCTCCTGATATCTGCGCATTTCACCGCTACACCAGGAATTCCAGTCTCCCCTACATCACTCTAGTCTGCCCGTACCCACCGCAGATCCGGAGTTGAGCCCCGGACTTTCACGGCAGACGCGACAAACCGCCTACGAGCTCTTTACGCCCAATAATTCCGGATAACGCTTGCGCCCTACGTATTACCGCGTCTGCTGGCACGAT
+
CCCGGGGGGGGGGGGGGGGGGGGGGGGGGGGGGGGGGGGGGGGGGGGGGGGGGGGGGGGGGGGGGGGGGGGGGGGGGFGGGGGGGGGGGGGGGGGGGGGGGGGGGGGGGGGGGGGGGGGGGGGGGGGGGGGGGGGFGGGGGGGGGGGGGGGGGGGGGGGGGG>EEGGGDGGGGGGGGGGDEG+<EFFEDEEGGGGGGGGGG>EGGGGDFCDDC45CGF)35):<FG<D>EFFFFEFDFFFFFFGGGFGCC?6F09??EFDFA71>??BBBFFF>B?::>B?FBB?69(48?<2:00()(##
@M06045:235:000000000-JCY5N:1:1101:27373:6335 2:N:0:TACAGC
ACTTGAGGACTACTCGGGTATCTAATCCCGTTTGCTCCCCTGGCTTTCGCGCTTTAGTGTCAATCTCGGTCCAGGATGCCGCCTTCGCCACCGGTATTCCTCCAGATATCTACGCATTTCACCGCTACACCTGGAATTCTGCATCCCTCTCCCGAATTCAAGCCATCCAGTATCCGACGCAGTTCCCAGGTTAAGCCTGGGGATTTCACGTCGGACTTAGTTGGCCACCTACACGCCCTTTACGCCCAGTAATTCCGAACAACGCTTGCCCCCCCCGTATTACCGCGGCTGCTGGCCCCAG
+
CCCGGGGGGGGGGGGGGGGDGGGGGGGGGGGGGGGGGGGGGGGGGGGGGGGGGEGGGFGGGGGGGCFGGGGGGGGGGGGGGGGGGGGGGGGGGGGGGGGG<FGGGGGGGGGGGGGGGGGGFFGGGGGGGGGGFGG<FGGGGGGGGFGGGGGGGGGGDFGGFGGGGFGGGFGCEFGEGGGGDEGGGGGGGG8CEGFGGGGGGGGGFGGFGFGGDGGGDF+@FGGGGGGGFF441@B:=D<FFFF*99BC5FFF=CFF7DBF@:1(42<3?FFFFFFF21(::9<<(1,7>>(8B:70(((##
@M06045:235:000000000-JCY5N:1:1101:8230:6348 2:N:0:TACAGC
ACTTGAGGACTACCCGGGTATCTAATCCTGTTCGCTCCCCATGCTTTCGCTCCTCAGCGTCAGTTAATGCCCAGAGACCTGCCTTCGCCATCGGTGTTCCTCCTGATATCTGCGCATTTCACCGCTACACTGGGAATTCCACTCACCTCTCCCGGTCTCAAGCCACGCAGTTTGACAGGCAGTTCCTCGGTTAAGCCGAGGGATTTCACCCGTCACTTGCAAGGCCGCCTACGCGCCCTTTACGCCCAATAATTCCGAATAACGCTTGCCCCCTCTGTATTACCGCGGCTGCTGGCACCAT
+
CCCGGGGGGGGGGGGGGGGGGGGGGGGGGGGGGGGGGGGGGGGGGGGGGGGGGGGGGGGGGGGGGGFGGGGGGGGGGGGGGGGGGGGGGGGGGGGGGGGGGGGGGGGGGGGGGGGGGGGGGGGGGGGGGGGGGGGGGGGGGGGGGGGGGCFGGGGGGDGGGGGGGGGGGGGGGGGGGGGGGDFFFGGGGGEGGGGGFGE>EEECFGGGGGGGGGGGGFGF=:CGGGGGFFBAFFBD@>>?FFFDCDFGGC@F=09=:>1@FFBFB?:??F@F69<?FA>FFFFFF91161>?)),4()(##
@M06045:235:000000000-JCY5N:1:1101:20258:6355 2:N:0:TACAGC
ACTTGAGGACTACAGGGGTATCTAATCCTGTTCGCTCCCCACGCTTTCGCGTCTCAGCGTCAGTACCGTACTAGAGAGCCGCCTTAGCCACGGGTGTTCTTCCTGATATCTGCGCATTTCACCGCTACACCAGGAATTCCACTCTCCTCTTCCGGACTCTAGTCAGATGGTTTCCATCGGCGTCTCGAGTTTGAGCCTCGAGGTTTCACAACGGACCTACCTGACCGCACACCCGCTCTTTACTCCCAATAAATCCGGACACCGCTTGCCCCCTACGGATACCCTCGTACGCTGTCTCCCC
+
CCCGGGGGDFFF@FG8CDECCECFEEFFFFGGGD7@FFGGGFG@FFGFGGBCFC@FFDEE:C:FE,E:CCCFDAFFGC<FGGEGCEAC8EEG7+@>FCFC,CEFDD9:A?@EFGGGGGCFA??BGDF@FGGCFGGGGGG93FGGGFGGGG9;,C833@F99=EF,3>,EF3@E,,@BECEE3@>88>,8>55>FCDCC@>8:*=<<,,=FC/877)/)66*6****885)))(-..57*9F*/*208CDC?7**0)-)().((-3((((9:FB>::?(,((..,.,((,(4(((,.)5.##
@M06045:235:000000000-JCY5N:1:1101:23737:6380 2:N:0:TACAGC
ACTTGAGGACTACTGGGGTTTCTAATCCCGTTCGCTCCCCACGCCTTCGCGCCTCAGCGTCAGGGACGGCCCAGCCGGCCGCCTTCGCCACGGGTGTTCCGCCTGATCTCTACGCATTTCACCACTACACCAGGCATTCCACCGGCCCCTGCCGCCCTCAAGCGGCGCGGTCCCCGACGACGTTCCCCGGTTGAGCCGGGGGCTTTCCCGCCGGACCCACGCCGCCGCCTGCGCGCCCTTTACGCCCAGTAACTCCGGACAACGCTCGCCCCCCCCGTATTACCCCGGCCGCTGGCCCCGG
+
CCCGGGGGGGGGGGGGGGGGGGGGGGGGGGGGGGGDGGGGEGDGGFCGGGEGGGGDEGGFEFGGFGGGEGGGGGGGGGGGGGGGGGGGGCF:FCFGGGGGEGGGFGGG<DFGGGGD7FFGGGGGGFGGCGGFGGGGGGGGFGGGGGGGGF8DF@EGGEF5FFG:CGCGEEGGGGGEEECE>*2AFGGGG5/?E6<@F5:CECECC6E+<5DGDDGGGFGBCDGDGGDDFFFF99>@DD5?F4@GGGFGCF=?F:90(02>>((,42:>(0<;;>(4>,634:B9((((-((-44(2(4,##
@M06045:235:000000000-JCY5N:1:1101:19481:6383 2:N:0:TACAGC
ACTTGAGGACTACTCGGGTTTCTAATCCTGTTCGCTCCCCACGCTTTCGCGTCTCAGCGTCAGTACCGTCCCAGAGAGCCGCCTTCGCCACGGGTGTTCTTCCCGATATCTGCGCATTTCACCGCTACACCGGGAATTCCACTCTCCTCTTCCGGACTCTAGCCCAGCAGTATCCACCCGCATTCAGGGGTTGAGCCCCTGACTTTCAGAGCGGACTTACTGGGCCGCCTACGCGCTCTTTACGCCCAATGATTCCGGACAACGCTTGCCCCCTACGTATTACCGCGGCTGCTGGCACGCG
+
CCCGGGGGGGGGGGGGGGGGGGGGGGGGGGGGGGGGGGGGGGGGGGGGGGGGGGGGGGGGGGGGGGGGGGGGGGGGGGGGGGGGGGGGGGGGGGGGGGGGGGGGGDFGGGGGGGGGGGGGGGGGGGGGGGGGGGGGGGGGGGGGGGGGGGGGGGGGGGGGGGGGGGGGGGGGGGGFGGGGGGGGGGGGGGGGGGFGGGGGGGGGGGGGGGGGDDCGGFGFGGGGGGGGF@@F<9BF3>FFFFFDGGFGGFFFFGFFFF?BFFFFF??FFFFFBFFFB:?B?BBF<90;>612?B0:(.(##
@M06045:235:000000000-JCY5N:1:1101:25927:6435 2:N:0:TACAGC
ACTTGAGGACTACTCGGGTTTCTAATCCCGTTTGCTCCCCTAGCTTTCGCGCCTCAGCGTCAAGAACAGGCCAGGAAGTCGCCTTCGCCACTGGTGTTCCTCCCGATATCTACGCATTTCACCACTACACCGGGAATTCCACTTCCCTCTCCTGCCTTCGAGTCGATCAGTATCGCGTGACCCTCCCCAGTTGAGCCGGGGGCTTTCACACGCGACTTGAACGACCGCCTGCGCGCACTTTCCGCCCAGTAAACCCGGACAACGCTCGCCACCTACGTATTACCGCGGCTGCTGTCGGCGT
+
CCCEEDFGCGGGGGFEGDGGEGGGGGGGGGGGFGGGGF8FFGGGGGGGE>FFCFGEGGGFGCG@DGFGFFGGGGGFFEFG>@FFGFDGGGGGGFFAFGDECFFGGGG@FGGAF7=FECFGGECFFGCFGFEEEGGGGGCFEFFGGADEFGFGFEDDGGGGGGGGGGEFCG>9,E+;+BBG>;:8:@CC:*6?,DFCC8CEE=58C+<C7EF/91)/9)*17C*>C957>D35(4>>)8DF**9777>*9C?=**.7;DFB71<09:?2(.).28((4())(6)46119(-412?)8(((##
@M06045:235:000000000-JCY5N:1:1101:8741:6468 2:N:0:TACAGC
ACTTGAGGACTACAGGGGTTTCTAATCCTGTTTGCTCCCCACGCTTTCGTGCCTCAGCGTCAGTATCGGGCCAGTGAGCCGCCTTCGCCACTGGTGTTCTTGCGAATATCTACGAATTTCACCTCTACACTCGCAGTTCCACTCACCTCTCCCGAACTCAAGATCTTCAGTATCAAAGGCAGTTCTGGAGTTGAGCTCCAGGATTTCACCCCCGACTTAAAGACCCGCCTACGCACCCTTTACGCCCAGTGATTCCGAGCAACGCTAGCCCCCTTCGTATTACCGCGGCTGCTGGCACCGT
+
CCCGGGGFGGGGGGGGGGGGGGGGGGGGGGGGGGGGGGGGGGGGGGGGGGGGGGGGGGGGGGGGGGGGGGGGGGGGGGGGGGGGGGGGGEEGGGGGGGGGGFGGGGGGGGGGGGGGGGGGGGGGGGGGGGGGGGGGGGGGGGCFGGGGGGGGGGGGGGGGGGAFGFGEFGGGGGFFGGGGGCFGGGGGGGGGGFFGGGGGGGGGFCEFGGGGGGGGGDG8CFCFFFGDBFAFF@BEDA3AAFFGDGEDFGF=F>9@?E05;::BFF?07<?DFF<F?<01?AAFFF>B0311)),((8,##
@M06045:235:000000000-JCY5N:1:1101:9523:6474 2:N:0:TACAGC
ACTTGAGGACTACCAGGGTATCTAATCCTGTTCGCTCCCCGCGCTTTCGTGCCTGAGCGTCAGGTCTCGTCTAGGGCGCTGCCTACGCCGTCGGTGTTCCTCCGGATCTCTACGCATTTCACCGCTCCACCCGGAATTCCACGCCCCTCACCGAGCCTCAAGCCCAGCCGTCTCGCGACCACCCTCCCAGTTGAGCCAGGAGATTTCACTCGCGACGCGCCAGGCCGCCTGCGCACCCTTTACGCCCAGTAACTCCGGACAACGCTCGTCCCCTACGTATTCCCGCGGCTGCTGGCCCCAA
+
CCCGGGGGGGGGGGGGGGGGGGGGGGGGGGGGGGGGGGGGGGGGGGGGGGFGGGGGGGGGGGGGGGGFGGGGGGGGGGGGGGGGGGGGGGGGGGGGGGGGGGGGDGFCEGFGGGGGGGGGGGGGGGGGEGGGGGEGEFGGGGGGGGGGGFGGGGGGGGGFGGGGGGGGGGGGGGGGGEGGGGGGFGEGDFFFGFGGG8FG5E=FGFG7FCGFGGGGGEDDGDG<GGGGFE@>>>BFFFFFFFFGGGFGG<F*@DBFB5:FB??FF<?F>F)8<:?:62<B?)64:>B>>((42:7?06,##
@M06045:235:000000000-JCY5N:1:1101:17105:6489 2:N:0:TACAGC
ACTTGAGGACTACCGGGGTATCTAATCCTGTTTGCTCCCCTAGCTTTCGCGCCTCAGCGTCAGTTGTGGTCCAGTGCGCCGCTTTCGCCACAGGTGTTCCTCCCGATATCTACGCATTTCACCGCTACACCGGGAATTCCACGCACCTCTCCCACACTCAAGCACGGCAGTTTCGCCTGCAGGCTCTGAGTTAAGCCCAGAGGTTTCACAGGTGACTTACCGCACCGCCTACGCGCCCTTTACGCCCAATAATTCCGAACAACGCTTGCACCCTCTGTATTACCGCGGCTGCTGGCACCGC
+
CCCGGGGGGGGGGGGGGGGGGGGGGGGGGGGGGGGGGGGGGFGGGGGGGGEGGGGGGGGGGGGGGGGGGGGGGGGGGGGGGGGGGGGGGGGFGGGGGGGGGGGGGGGGGGGGGGGCFGGGGGGGGGDGGGGGGDGDGGFGGGGGGGGGGGGGGGGEGFGGFGGCFGGGGGGGGGDEGGGGCFCGFGG9,CBFDFGGGGFF8EGFGGGGGCCGF4>DFFGFGGGDDDDGFFDFFBB:>DD@@FFGGG:**CFFFGFF:E:>>B?>FF?<?F@)42613A2<BF>A<>1112442)4::?1##
@M06045:235:000000000-JCY5N:1:1101:19919:6500 2:N:0:TACAGC
ACTTGAGGACTACACGGGTTTCTAATCCTGTTTGCTCCCCATGCTTTCGTGTCTCAGCGTCAGTCCTCGTCCAGTTGGCCGCCTTCGCCACCGGTGTTCCTCTTGATATCTACGAATTTCACCTCTACACCAAGAATTCCACTTCCCTCTCCCATACTCTAGCTAGACAGTCTCGACTGCAGTTCCCAGGTTAAGCCCGGGGATTTCACAATCGACTTGAAAAGCCGCCTACGCGCGCTTTACGCCCAGTAATTCCGATTAACGCTCGCACCCTCTGTATTACCGCGGCTGCTGGCACCTG
+
CCCGGGGGGGGGGGGGGGGGGGGGGGGGGGGGGGGGGGGGGGGGGGGGGGGGGGGGGGGGGGGGGGGGGGGGGGGGGGGGGGGGGGGGGGGGGGGGGGGGGGGGGGGGGGGGGGGGGGGGGGGGFGGGGGCGGGGGGGGGGGGGGGGGGGGGGGGGGGGGGGGGGGGGGGGGDFGGGGGGGFGGFGGGGGGGGGGGGGGDGG5EGGGFGGGGGGGGGFGFGCFGGGDGE>DFFB:>>>DDFFFGDG@3*9?FFFFFFEFFFBBF>4:BFD@EFFF7:A>A>AFFBF9>>(-824>?B>2##
@M06045:235:000000000-JCY5N:1:1101:8535:6515 2:N:0:TACAGC
ACTTGAGGACTACCAGGGTATCTAATCCCGTTTGCTCCCCTGGCTTTCGCGCATCAGCGTCAATCTCGGTCCAGGATGCCGCCTTCGCCACCGGTGTTCCTCCAGATATCTACGCATTTCACCGCTACACCTGGAATTCCGCATCCCTCTCCCGAATTCAAGCCATCCAGTATCGGACGCAGTTCCCCGGTTGAGCCGAGGGATTTCACGTCCGACTTAGAAGGCCGCCTACGCGCCCTTTACGCCCAGTAATTCCGAACAACCCTCGCCCCCTCTGGATTACCGCGGCTGCTGGCACCTG
+
8CCGGGGGGGGGGGFGGGGGD<FFGGFGGGEGFGGFGGGGGFGGGGGFCFGGGEFFGGD@CF:EEEEFGGDCFC<DFG?FFFFCC9FCFGG?FG>BCFGGEGDGG9F<F,,AFFEEGGGGEFFGGCEGGGGGGG,FF8,AFGE7@,8DECF,@EGG6EE;A=FFGFFFGGGGEFGDCEGGGDEDC7D:EGE8EF6:C5CCEGDF?CCFFGC73<D<9.@61*:917CD3@D569:<)07548/9558D5CFFFFF*(80).((,-::6BEFDB(11))--47<4:0(-((-44:81(.,##
@M06045:235:000000000-JCY5N:1:1101:16769:6523 2:N:0:TACAGC
ACTTGAGGACTACTAGGGTTTCTAATCCTGTTCGCTCCCCATGCTTTCGCTCCTCAGCGTCAGTTAATGCCCAGAGACCTGCCTTCGCCATCGGTGTTCCTCCTGATATCTGCGCATTTCACCGCTACACCAGGAATTCCAGTCTCCCCTACATCACTCTAGTCTGCCCGTACCCACCGCAGATCCGGAGTTGAGCCCCGGACTTTCACGGCAGACGCGACAAACCGCCTACGAGCTCTTTACGCCCAATAATTCCGGATAACGCTTGCGCCCTACGTATTACCGCGGCTGCTGCCACCCG
+
CCCGGGGGCFGGGGFGGGGGGGGCFGGGGGGGFFGGGGGGGGGGGGGGGGEGGGGGGGGGGGGGGGGGGGGGGGGGGGGGGGGFGCFFFGDF>FGGGGGGGGGGGFCAFGGGGGGGGGCFGEFGGGEGGGGGGGFGGGGCFGGF;EFFG=FGFGGCFGGFFADGGGGGGGGDEEFGEE8CEEGC8FGD8EEGG9EDEFCCEEGGGGG?FGDGCG9CDBC:7837CFDDDBFF?FDB)<:?FFFGCG:*9DFFFGFFFE?D@23(16???BD>;(3<0()-8:2)(-(,-,-8::)().(##
@M06045:235:000000000-JCY5N:1:1101:20688:6530 2:N:0:TACAGC
ACTTGAGGACTACCGGGGTTTCTAATCCCGTTCGCTCCCCACGCCTTCGCGCCTCAGCGTCAGGGTCGGCCCAGTCGGCCGCCTTCGCCACAGGTGTTCCTCCCGATCTCTACGCATTTCACCACTACACCGGGAATTCCACCGACCTCTCCCGCCCTCAAGCCCCGCCGTCCCCAACGACTCTCCCCGGTTAAGCCGGGGGCTTTCACGTCGGGCGCGCCAAGCCGCCTGCGCGCGCTTTACGCCCAATAACTCCGGACAACGCTCGGCCCCTACGTGTTCCCGCGCCCGCTGGCCCCCC
+
CCCGGGGGGGGGGGG>FE@FGGGGGGGFGGGGGGGGGGGGGGGGGGGGGGEGGGGGGGGCGEGGGGGEGGGGEGGGGGGGGGGGGGGGGGGGFFFGGGGGGGGGCC>FGFGGGGGEGGFGGGGGGG:FGGG>=CEGEGFGGGGGGGGDFGGGGGGGGGGF<CGGFGGGGGEGGGGCGG=FGEGGGGFGEGGEE?FGGEGGGGEDGGG7F59F5<DD3>C3)1)9DGGG>5)<027>))/8>=@C<DFDG5)66**/(.-<)4:69(,39:B>B21<0(..())5(31,3((471(((-(##
@M06045:235:000000000-JCY5N:1:1101:10801:6585 2:N:0:TACAGC
ACTTGAGGACTACCAGGGTTTCTAATCCTGTTCGCTCCCCACGCTTTCGCGTCTCAGCGTCAGTACCGTCCCAGAGAGCCGCCTTCGCCACGGGTGTTCTTCCTGATATCTGCGCATTCCACCGCTACACCAGGAATTCCGCTCTCCTCTTCCGGACTCTAGCGAGGCAGTTTCCAACGACAATCCGCGGTTGAGCCGCGGGCTTTCACGTCAGACTTGCCAAGCCGCCTACACGCTCTTTACGCCCAATGATTCCGGACAACGCCCGCCCCCTACGTATTCCCGCGGCTGCTGGCCCCTG
+
CCCGGGGGGGGGGGGGGGGFGGCGFGGGGGGGGGGGGGGDGGFGGGFCFGCGG@FGFFGGGGGGFAEFFFFGGGFGGDGGGGGGGGGGGGGGGGEGEGFGGGGGFGGGGGGGGGGGGGFGFGGGGGGGGGGGGFGGGGGGGGGGFFFGGGFGGGEDGEFFGGGDEEEGGGFCECFG96C*BEEEC<::E5:BCGGGGDGGC5:EFEEGCF<F5D*CG476FGFFFGDCB:D?:(.7)8DF*@BGGG5*/*9?F7@BB@05:<:;>(-(3@5>(((,-.)-4).4((((,,2<:0(1(-(##
@M06045:235:000000000-JCY5N:1:1101:24764:6588 2:N:0:TACAGC
ACTTGAGGACTACCCGGGTTTCTAATCCTGTTTGCTCCCCACGCTTTCGTGCATGAGCGTCAGTGTTGGCCCAGAAGGCTGCCTTCGCCATTGGTGTTCCTCCACATCTCTACGCATTTCACCGCTACACGTGGAATTCCACCTTCCTCTGCCACACTCCAGCAAAGTAGTTTCGAGCGCAATTCCCAAGTTAAGCCCGGGGCTTTCACACTCTACTTGCTCTGCCGCCTGCGCACACTTTACGCCCAGTCATTCCGATTAACGCCCGCACCCTACGTATTACCGCGGCTCCTGGCACCGA
+
CCCGGGGGGGGGGGGGGGGGGGGGGGGGGGGGGGGGGGGGGGGGGEGGGGCFGGGGGGGGGGGFGGGGFGGGGGGFGGGGGGGGGGGGGGGFCFFCFGGGGFCBFCDGFGGGGGGCGGGGGGGGGGGGGGGGGGGFFFGGGGD@GGGGGG8FG@CCECGGGCFDCFFEGGGGFGDG?>6?EEGGGCFGFGGGFGFGEFEGEEGGGFGCGGGED+1CFF@F7CD8CGDGF>>A073>>FGAA+@777)*/**/0:=??B0)):<,,(417)5>??7<12<BF4<<6;0(--(-4?0?04(##
@M06045:235:000000000-JCY5N:1:1101:9566:6608 2:N:0:TACAGC
ACTTGAGGACTACCGGGGTTTCTAATCCTGTTCGCTCCCCATGCTTTCGCTTCTCAGCGTCAGTAGTGGCCCAGAGACCTGCCTTCGCCATCGGTGTTCCTCCTGATATCTGCGCATTTCACTGCTACACGTGGAATTCCACCCCCCTCTGCCAGATTCTAGCCCTGTAGTTTCAACCGCAATTCCCAGGTTAAGCCCGGGGCTTTCACAGCTGACTTTCATAACCGCCTGCGCACCCTTTACGCCCAGTAATTCCGATTAACGCTCGCACCCTACGTCTTACCGCGGCTGCTTGCCCCCG
+
CCCGGCGGGGGGGGGDGGGGGGGGGGCGGGGGGGGEGFGGGGGGGGGGGGCDE9EEFGECGGGG9FEEFCGGGGGGGGGF<EGFGGGGGG7FGGGGGDGGGGGCFFFCGFGGGGGGGGCFGGEFGGGG9FFFDGC9FGGG9FGGGDG+@DFGGGG,EDFGG9FEFF6F;FGGGGG,DFGGD88DFGGA>3DEFF,DE*;1@=C=CFG,1BCGFFCGG6:=F1:@GCDDB35:06E3)077)*9DDGE3528=B*9B752<DAB61(,--<DF?((43((4<2-5:9>0(-3::-)((,(##
@M06045:235:000000000-JCY5N:1:1101:11986:6613 2:N:0:TACAGC
ACTTGAGGACTACCGGGGTATCTAATCCGGTTCGCTCCCCACGCTCTCGTGCCTCAGCGTCAGTTGGCAGCCAGGTGGCCGCTTGCGCCACGGGTGTTCTTCCTGATCTCTACGCATTCCACCACTACACCAGGAGTTCCGCCACCCTCGCTGCCCCTCTAGTCCCGTCGTATCGGCACGCCTCGCCCGGTTAAGCCGGGCGCTTTCAGCACCGACGCACAGGACCGCCTACGCACCCTTTACGCCCAGTAAATCCGAACAACGCTTGCCACCTTCGTATTACCGCGGCAGCTGGCACCCC
+
CCCGGGGGGGGGGGGGGGGGGGGGGGGGGGGGGGGGGGGGGGGGEGGGGGGGGGGGGGGGGGGGGGGGGGGGGGGGGGGGGGGGGGGGGGGGDGGGGGGGGGFGGGGGGGGGGGGGGGFGGGGGGGGGGGGGGGGGGGGGGGGGGGGGGGGGEGGGGCGGGFEGGGEGGGGGGGDGGDGEEFGGEGGGGCEECGFDFEE8**?EEGGFFGCGFGCDGF5>CC>FF5CDFF3@BBEE5BDFFFFDGGFDF*=9=76@>3:EF?:9B:?666**3(538428?<A<:00(4((,4:<?(,(##
@M06045:235:000000000-JCY5N:1:1101:23431:6623 2:N:0:TACAGC
ACTTGAGGACTACCCGGGTATCTAATCCTGTTTGCTCCCCACGCTTTCGTGCATGAGCGTCAGTGCAGGCCCAGGGGATTGCCTTCGCCATCGGTGTTCCTCCGCATATCTACGCATTTCACTGCTACACGCGGAATTCCATCCCCCTCTCCCGGACTCACAGCGCAACAGTATCAAGCGCAGTCCCCGGGTTGAGCCCGGGCCTTTCACGCCTGACTTATCGCACCGCCTACGCGCCCTTTACGCCCAGTAATTCCGAACAACGCTAGCCCCCTCCGTATTACCGCGGCTGCTGGCCCCC
+
CCCGGGGGGGGGGGGGGGGGGGGGGGGGGGGGGGGGGGGGGGGGGGGGGGGGGGGFGGGGGGGGGGGGGGGGGGGGGGGGGGGGGGGGGGGGGGGGGGGGGGGGGGGGFGGGGFGGGGGGGGGGGGGGGGGGGGGGGGGGGGFGGGGGGGGGGGGGGGGGGGGGGGGGGGGGGGGGGGGGGDEGGFGGGGGEGDDGFGGGGGGGGGGF+9>FGGGGGFFFGGGC5DGGFFFFFFFDFDG3@?FGC5:DC4?F?FFFAFF@BFFF62(4;@F7<>2:?B??FFF<43>B46>>B?D7<(4##
@M06045:235:000000000-JCY5N:1:1101:27539:6643 2:N:0:TACAGC
ACTTGAGGACTACCCGGGTTTCTAATCCGGTTCGCTCCCCACGCTTTCGCACCTGAGCGTCAGCACCGTGCCAGTCCACTGGTTTCCCCCTGGGTGTTCCTGCCGATCTCTACGCATTTCACCACTACACCGGCAATTCCGTGGACCTCTCACGGGCTCGAGCCGCGCCGTATGGGATGGCATCGCTCAGTTAAGCCGAGCGCTTTCACACCCCACGTGCACAGCCGCCTGCGTGCGCTTTACGCCCAGTCAATCCGGACAACGCTTGGCCCCTCTGCCTTACCGCGGCTGCTGGCACCCG
+
CCCGFGGGGGGGGGGGGGGGGGGGGGGGGGGGGGGGGGGGGGCGGGGGDGGGGGGCGGGGGGGGGGGGGGGGGGGGGGGGCFFEFGGGGGGGGGGGGGGGGFGFGGCFGGGGGGGGGGGGGGGGGGGGGGGG>FGGGFGGGGGEGGGGFFGGGFGGGDGGGEGG5EEGGGGGGGGGFFEGG6CC8EFFEGCGFFDGGGCGGCGEECCFG?GGGGGGG;*5>7FCCCCDED@>>15@BFDDFFFGGGFGFC=772=?>>:EF:?9B?<?BF)571:?>)2243>>:9>6(40<7>4:7?0##
@M06045:235:000000000-JCY5N:1:1101:21236:6645 2:N:0:TACAGC
ACTTGAGGACTACTAGGGTATCTAATCCTGTTTGCTCCCCACGCTTTCGCGCCTCAGCGTCAGTATCGGTCCAGAGAGCCGCCTTCGCCACCGGTGTTCTTCCCAATATCTACGAATTTCACCTCTACACTGGGAATTCCACTCTCCTCTCCCGATCTCTAGCCACCCAGTCCCAAGCGCACCTCCCAGGTTAAGCCCGGGGCTTTCACGCCTGACTTGAATGGCCGCCTGCGCCCCCTTTACGCCCAGTAAATCCGACCAACGCCCGCCCCCTTCGTCTTACCGCGGCTGCTGGCACCCA
+
CCCGGFGGGGGFGGGFGGGFGGGGGGGGFGGGGGGGGGGGGGGGGGGFGGGGGCFGCFGFGGGGGFGGGGGGGGGGGGGGGGGG@GGGG7?ECEGGGGGGGGGFG8,BFFGCE<:FGGGGCFGGFF=FFF<FGFFFCFFGA9,@=EGGG9FGGEGCGGFGG;ED,D8BBFCCFGAGBFGGDG5,:EGG6>8DCGFGGGG5CDGGFFGC?6CC*9*;+ADF4:FGGG3CFEFFB6)8>>D56*=DGGF3*27BB*9?9>1).8?87(4(->DEF;<21((,(.4(49(379((,).((.-##
@M06045:235:000000000-JCY5N:1:1101:4454:6675 2:N:0:TACAGC
ACTTGAGGACTACTAGGGTTTCTAATCCTGTTCGCTCCCCACGCTTTCGCGCCTCAGCGTCAGTACCGTCCCAGCGAGCTGCCTTCGCCGTTGGTGTTCCTCCTGATATCTGCGCATTCCACCGCTACACCAGGAATTCCACTCGCCTCTTCCGGACTCTAGCCCGGCAGTTTCCACTGACATTCAAAGGTTGAGCCTTTGACTTTTACAGCGGACTTACCGAGCAGCCTACGCGCTCTTTACGCCCAATGATTCCGGACAACGCTAGCCCCCTACGTATTACCTCGGCTGCTTGCCACCG
+
CCC;<FGGGGGGGGGDFGGFGGGGGGGGG,EFDEEGG7CFGGEGFFFGGGCFGGGGGGGGGGGFGFF:FEGGGFGCCCGGDFFGGGFGGGFFGGGGGGGGGDGGDDADGFFFGGGGGGGEFGFCF@FGGE,ABFFAF=F,;C,33+3+6@EEDC8EEG?9EA9B8CEE8::9;9?FGGFGGGGCGGGFFGFC6CEFGFG,,<A;C9@9FG*0))))9A7+0**)/:4;5>@F?B>5@EFF==6><<@D:C)96:*9()4)8237011177<D17BF(()).))657(38:22)),32).##
@M06045:235:000000000-JCY5N:1:1101:24457:6676 2:N:0:TACAGC
ACTTGAGGACTACAAGGGTTTCTAATCCCGTTCGCTCCCCACGCCTTCGCGCCTCAGCGTCAGGGACGGCCCAGCTGGCCGCCTTCGCCACGGGTGTTCCGCCTGATCTCTACGCATTTCACCACTACACCAGGCATTCCACCAGCCCCTACCGCCCTCAAGCGGTGCAGTCCACGACGACCCTCCCAGGTTGAGCCTGGGGCTTTCACGCCATGCTTACACCGCCGCCTGCGCGCCCTTTACGCCCAGTAACTCCGGACAACGCCCGGACCCTACGTATTACCGCGGCTGCTGGCACCAC
+
CCCGGGGGGGGGGGFGGGFGGGGGGGGGGGGGGGGGGGGGGGGGGGGGGGGGGGGGGGGGGGGGGDGGGGGGDFGGGGGGGGGGGGGGGEEGGGGGGGGGGGGGGFGGFGGGGGGGGGFGGGGFGGFGGGGGGGGGGGGGGGGGFGGGGGGGGGGGGGGG6EFGEG5EGGGGGCGG5EEGGGGEFGGGGFFGFG?>CEFGGCGGGFGGGGFGCCCFFFGF7CD)9CCDBE3444)0)757F*@3DDEC49F*@*9FB7:>B:?FF13;BBDF6:7:?3):7ADF<FB(19(4:2,2381##
@M06045:235:000000000-JCY5N:1:1101:3359:6682 2:N:0:TACAGC
ACTTGAGGACTACAAGGGTATCTAATCCTGTTTGATCCCCACGCTTTCGTGCCTCAGAGTCAATGATTGTGTAGTGAGCTGCCTTCGCAATTGGTGTTCTATGTCATATCTAAGCATTTCACCGCTACATGACATATTCCGCTCACCTCCACAATATTCAAGACAGATAGTATCAACGGCAGTTTCCAAGTTAAGCTTGGAGATTTCACCACTGACTTACCTGCCCTCCTACGCACCCTTTAAACCCAGTGAATCCGGATAACGCTTGCACCCTCCGTATTACCGCGGCTGCTGGCACGAA
+
CCCGGDGGGGGGGFGGGGGFGGGGGGGGGFGGGGFGGGGGGGGGCCGFGGGGGFGGEAFFFGGGGGGGGGGGGGFFEFFGGGGGGFGGGCFGGFGGGGFEFGFEFFEFFGEEEGGGGFGFGGGGE7CF<DDFGGFEFFFGFEE+@FGGGGGGG?FGGF=,@EDGFGGGGGFGGF9CFCDE>CFCCFGG;?BED;DGCFGDDFEC;FFGF<CFGFGGGCFFCFF5CFFG>A6F>ABBEFGAFFFGGGF**0?FF@8)5?=>EEFFFFFF;AFFF=7(3=0(4?C)(490417?F??FB?(##
@M06045:235:000000000-JCY5N:1:1101:19664:6685 2:N:0:TACAGC
ACTTGAGGACTACTAGGGTATCTAATCCTGTTCGCTACCCACGCTTTCGCTCCTCAGCGTCAGTTCCGGCCCAGAGTGCTGCCTTCGCCGTTGGTGTTCCTCCTGATATCTGCGCATTTCACCGCTACACCAGGAATTCCACACTCCCCTACCGGACTCTAGTCATCGCAGTATCGGGTGGCGTCCCCAGGTTGAGCCTGGGGTTTTCACACCCGACTTACGAAACCGCCTACGAGCTCTTTACGCCCAATAAATCCGGACAACGCTCGCCCCCTACGTGTTACCGCCGCTGCTGGCACGA
+
CCCGGGGGGGGGGGGFGGGGGGGGGGGGGGGGGGGGGGGGGGGGGGGGGGFGEGGGGGGGGGGGGGGGGGGGGGGGGGGGGGGGGGGGGGGGGGGGGGGGGGGGGFGGGGGGGGGGGGGGGGGGGGEGEGGGGGGGGGGGGG8EGGGGGGGGFGGGGGGGGGGGGGGGGEEGDGGEDGGGCFGGGGGGEGGGGGE,>FFGGGGGGGGGGGGGGGGGGBDFGGFCDDGGFE>DB?D5B>GFFFFGGGFGGF:?FFFFFFFEE6::;9:42>E>B0(3328(51:A<0-(4((-4:4,2(8##
@M06045:235:000000000-JCY5N:1:1101:24312:6693 2:N:0:TACAGC
ACTTGAGGACTACAAGGGTTTCTAATCCTGTTTGCTCCCCACGCTTTCGTGCATGAGCGTCAGTCTTGACCCAGGGGGCTGCCTTCGCCATCGGTGTTCCTCCACATCTCTACGCATTTCACTGCTACACGTGGAATTCTACCCCCCTCTGCCAGACTCCAGCCTTGCAGTCTCCAACGCAATTCCCAGGTTGAGCCCGGGGATTTCACGTCAGACTTACAAAACCGCCTGCGCACGCTTTACGCCCAGTAATTCCGATTAACGCTTGCACCCTACGTATTACCGCGGCTGCTGGCACCAC
+
CCCGGGGGGGGGGGGGGGGGGGGGFGGGGGGGGGGGGGGGGGEGGGGFDGEFGG9FFFGGGGGGGGGFGGGGCF@7CFFGCGGGGGGGGGGGGEGEGGGGCFGGGGGGFFGFGGGGFCFFGGGAFFFFGGGGFGGGGGGGGGGGGE@BEFDGGDFGGGCFFDFGGGCFFGFGFFGC6DEC5CCECFFGG5DFFG6D@FGGGGDGGCFDFGG=<>FGFF>9CFGGGGGGBDFA>@EFFFGD>FFDDGEGGF7BF7B=0:?DDAF:B??:?=6FBB0(((..5444?9209>BB0)4:(4(##
@M06045:235:000000000-JCY5N:1:1101:23102:6703 2:N:0:TACAGC
ACTTGAGGACTACTCGGGTTTCTAATCCCGTTCGCTCCCCTAGCTTTCGCGCATCAGCGTCAGTGTCAGCCCAGCAACCCGCCTTCGCCGCAGGTGTTCCTCTCGATATCTACGCATTTCACCGCTACACCGAGAATTCCAGTTGCCCCTTCTGCACTCTAGCCCCGCAGTATCGGCTGACCTTTCCGGGTTAAGCCCGGAGATTTCACAGTCGACTTGCGGTGGCCGCCTACGCGCCCTTTACGCCCAGTAAATCCGAACAACGCTTGCTCCCCCCGTATTACCGCGGCCGCTGGCCCCG
+
CCCGGGGGGGGGGGGGGGFGGGGGGGGGGGGGGGGGGGGGGGGGGGGGGGGGGGGGGGGGGDGEGGGGGGGGGGGGGGGGGGGGGGGGGGGDCGGEFGGGFFBFGFGGEGGFGGGG7FFGGGGGGGGGGGGGGEFGFGGGGGGFEFFFGGGGDFGGFFGEF9ECFEGGGGG;EFEGGGGGGGGGGGGGG5:CFGGGGGGD8C*9@CFGGGFFFDDGDB>ADGG55CFGFFF5:<E).895FFFGC58D><6=@**@B>25B08<60341>*=881;FF3,3:)5--9;0;((4,323(-##
@M06045:235:000000000-JCY5N:1:1101:22772:6705 2:N:0:TACAGC
ACTTGAGGACTACCAGGGTATCTAATCCCGTTCGCTCCCCTAGCTTTCGCGCATCAGCGTCAGTGTCAGCCCAGCAACCCGCCTTCGCCGCAGGTGTTCCTCTCGATATCTACGCATTTCACCGCTACACCGAGAATTCCAGTTGCCCCTTCTGCACTCTAGCCCCGCAGTATCGGCTGACCTTTCCGGGTTAAGCCCGGAGATTTCACAGTCGACTTGCGGTTGCCGCCTACGCGCCCTTTACGCCCAGTAAATCCGAACAACGCTTTCTCCCCCCGTATTACCCCGGCTGCTGGCCCGG
+
CCCGGGGGGGGGGGGGGGGDGGGGGGGGGGGGGGGGGGGGGFGGGGGGGGGGGGGGGGGEGEGGGGGGGGGGGGGGGGGGGGGGGGGGGGGGGGGFGGGGGF,AEFGEGEDGGGGGGFGGGGGDGCFGGGGGGGGGGGGGGGGDFGGGFGGGGGGGGGGGGGGDFGGGEEGFGFG8EBGFGGGGGGGGE5B>FGGGFCCG5?EFCFGGGF7<=DDD<>7@DDD)5D7/5>BFB:BBEFGEFF*:93@C35)9*:6?:)8>E6106>B,3/*94?BF9>1-32)).(,499912).(43:##
@M06045:235:000000000-JCY5N:1:1101:19118:6705 2:N:0:TACAGC
ACTTGAGGACTACTCGGGTATCTAATCCCGTTCGCTCCCCACGCCTTCGCGTCTCAGTGTCAGGGCCGGCCCAGGGGGCCGCCTTCGCCACAGGTGTTCCTCCCGATCTCTACGCATTTCACCACTACACCGGGAATTCCACCCCCCTCTACCGTCCTCGAGTGCGACAGTTTCCGCCGCCCTCGCCCGGTTAAGCCAGCCGCTTTCACAGCAGACTTGTCCCACCACCTACCCCGCCTTTACGCCCAGTGATTCCGGACAACGCCTGCCCCCTCCGTCGTTCCGCCGCTTCCTGCACCGA
+
CCCGFAFGDFGGGFGGGGGGGGGGGGGGGGGF@FGGGGGGGGDGGFEGCFCFGGGGGCFGGDFCFCF:C@:FBFDBFEGGGFGD@FCGGDGGEDGGGGGGCFGE7:FGCFCDG7:=>FGG<FEFGFDGFGFFCE@CCFGFFFG7CGG:EC,DF*>CEG;*=6:*;4BEDGFCFFGD5EC*BC8@*8CE>8CE59+A@2/*2/?8?C++:+;7*79CF***2*0*9C*5;F66(2.).5*<?*9**1)*19*7***9(8(5.,((((4,(.))4((,24((((.431(4>2(1)).0(40##
@M06045:235:000000000-JCY5N:1:1101:21785:6727 2:N:0:TACAGC
ACTTGAGGACTACACGGGTATCTAATCCTGTTTGCTCCCCACGCTTTCGTGCATGAGCGTCAGTGCAGGCCCAGGGGATTGCCTTCGCCATCGGTGTTCCTCCGCATATCTACGCATTTCACTGCTACACGCGGAATTCCATCCCCCTCTGCCGCACTCCAGCGATGCAGTCACAAATGCAGTTCCCAGGTTAAGCCCGGGGATTTCACACCTGTCTTACATCACCGCCTGCGCACGCTTTACGCCCAGTAATTCCGATTAACGCTTGCACCCTACGTATTACCGCGGCTGCTGGCACCTG
+
CCCGGGGGGGGGGGGGGGGGGGGGGGGGGGGGGGGGGGGGGGGGGGGGGGGGGGGGGGGGGGGGGGGGGGGGGGGGGGGGGGGGGGGGGGGGGGGGGGGGGGGGGGGGGGGGGGGDGGGGGGGGGGGGGGGGGGGGGGGGGGGGGGGGGF?FGGG6EEFCFFFEEFEEGGGGGGGFGGGGGGGGGGGGGFGGGGGGCGGGGGGGGGGGGCFEFGGGFFGFGFFGFGDGFFFFFFFFFFGFF4@DDDDDFFB=FCFFFFF@BFFFF<?B??FFFB7B<72<BFFFFF(29>>B>?:6,4(##
@M06045:235:000000000-JCY5N:1:1101:15414:6747 2:N:0:TACAGC
ACTTGAGGACTACTGGGGTATCTAATCCTGTTTGATCCCCACGCTTTCGTGCCTCAGTGTCAATATCTGTGTAGTGAGCTGCCTTCGCAATTGGTGTTCTATGTCATATCTAAGCATTTCACCGCTACATGACATATTCCGCTCACCTCCACAGCATTCAAGATATATAGTATCAACGGCAGTTTCCAAGTTAAGCTTGGAGATTTCACCACTGACTTACATATCCACCTACGCACCCTTTAAACCCAGTGAATCCGGATAACGCTTGCACCCTCCGTATTACCGCGGCTGCTGGCACGAT
+
CCCGGGGGFDGGGGGGGGGGGGGDFGFGGGGGGGGGGGGGGGGDEGGGGGGGGGGGGGGGGGGGGGGGGGGGGGGFDGDGFGGGGGGGCGGGGGGGGGGGGGFGEFGGGGGFGGFFGEGGGGGGGGGG@FGFFGGGGGGGGGGGGGGFGFFDFFGFFGGDGGGGGGGGGFCFGFFGGEGGGGGGGFGGGGE,E@DGFDDGC8,DFGGGGG9CFGGGCFGFGGCD>FGG5CA*8>EFAEGFFFFCGCDDDGFAC7B;>D>8)>8;;?D@FAF8((6?F@?D5)171660,-7B?BFF:?(##
@M06045:235:000000000-JCY5N:1:1101:15046:6761 2:N:0:TACAGC
ACTTGAGGACTACCCGGGTTTCTAATCCCGTTCGCTCCCCATGCTGTCGTGTCTGAGCGTCAGTTGCGAGCCAGGGCGCCGCCTTCGCCTCTGGGGTTCCTCCGGATCTCTACGCATTTCACCACTACACCCGGAATTCCACGCCCCTCTCTCGCACTCTAGAATGACAGTCTGGCATAACCCCTCCAGGTTTAGCCCGGAGATTTCATACACCACTTGTCACCCCGCCTGCACACGCTTTACGCCCAGTAAATCCGGATAACGCTCGCCACCTACGTTTTACCGCGGCCGCTGGCCCCCG
+
CCCGGGGGGGGGGGGGGGFGGGGGGGGGGGGGGGGGGGGGGGGGGGGGGGGGGGGGGGGGGGGGGGGGGGGGGGGGGGGGGGGGGGGGGCFGFGGGGGGGGGGGGGGGGGGGGGGDEGGGGGGGGGGGGGGGGGEGGGGGGGGGGGGGGGGGGGGGGGGGFGFEFGGGGGGGGGEGGG:FGCGGFGDCF6BFGFGCGGGGDCGCCFGGGGGGGFFGGA>@GGGGGGGGFFFFBB?FEFCDFFFGGGFGG4FFFGFFFFFFFFB?F<F9>D5;??FFFF0<BFF<333;0((720(((-(##
@M06045:235:000000000-JCY5N:1:1101:24932:6761 2:N:0:TACAGC
ACTTGAGGACTACTCGGGTATCTAATCCTGTTCGCTCCCCATGCTTTCGCTCCTCAGCGTCAGTTAATGCCCAGAGACCTGCCTTCGCCATCGGTGTTCCTCCTGATATCTGCGCATTTCACCGCTACACCAGGAATTCCAGTCTCCCCTACATCACTCTAGTCTGCCCGTACCCACCGCAGATCCGGAGTTGAGCCCCGGACTTTCACGGCAGACGCGACAAACCGCCTACGAGCTCTTTACTCCCAATAATTCCGGATAACGCTTGCGCCCTACGTATTACCGCGGCTGCTGGCACCGT
+
CCCGGGGGGGGGGGGGGGGGGGGGGGGGGGGGGGGGGGGGGGGGGGGGGGGGGGGGGGGGGGGGGGGGGGGGGGGGGGGGGGGGGGGGFGCGGGGGEGGGGGGGGGGGGGGGGGGGGGGGGGGGGGGGGGGGGGGFGGGFGGGGFGFGGGGGGGGGGGGGGFGGGGGGGGGDEGGGGGEGGGCGGGGGCEEGGGGFDGEEGEGGFGGGGFGGGGGGGFGAGGGFGGGGDFBFBFFF5@*6@=6*:9FGCFFFFGFFF@6)>9,,(31:8>BFF>BBFBFFFFFFF9(3617:??3?:D(##
@M06045:235:000000000-JCY5N:1:1101:26448:6766 2:N:0:TACAGC
ACTTGAGGACTACCCGGGTTTCTAATCCTGTTTGCTCCCCACGCTGTCGCGCCTCAGTGTCAGCAACTGCCCAGCAGGCCGCCTTCGCCACCGGTGTTCTTCCGGATCTCTACGCATTCCACCGCTACACCCGGAATTCCGCCTGCCTCTACAGTGCTCCAGCCGCGGCAGTATCCCTGGCCGACGCAGGGTTGAGCCCCGCGCTTTCACCAAAGACTGACCGGGCCACCTACGCGCCCTTTACGCCCAATGATTCCGGACAACGCTCGCCCCCTCCGTCTTACCGCGGCTGCTGGCACCA
+
CCCGGGGGGGGGGGGGGGGGGGGGFGGGGGGGGGGGGGGGGGDGGGFGGGFGGGGCGGGGGGGGCGGGGGGGGGGGGDGGGGGGGGGGGCFGGGGDGGGGGGGGGGGGGGGGGGGGGGGGGGGDGGCGGGGGGGCEGGGGGGGGGGGGGGGGCEFGGFGGGCFFCEEEGCEFCFGGGGC5FECEGGGD>GGEDEGGFGGGGG=E8EFGFGG6CGFGGFFFGGGGGGD3>FFF?0@>BEGEFFFGCGFGC*86=CFFFF>:B9?B09(44>BB99((44(,88:<((4(47>4???(4(5##
@M06045:235:000000000-JCY5N:1:1101:25914:6779 2:N:0:TACAGC
ACTTGAGGACTACAGGGGTTTCTAATCCTGTTCGCTCCCCACGCTTTCGCTCCTCAGCGTCAGTATCGGCCCAGAGACCCGCCTTCGCCACCGGTGTTCCTCCTGATATCTGCGCATTTCACCGCTACACCAGGAATTCCAGTCCCCCCTGCCGAACTCAAGTCTGCCCGTATCGACCGCAGGCTTGGGGTTAAGCCCCAAGTTTTCACGGCCGACGCGACAAACCGCCTACGAGCCCTTTACGCCCAATAATTCCGGACAACGCCCGCACCCTACGAATTACCGCGGCTGCTGGCCGGAC
+
CCCGAAFFGGCFGGGGEECEGFGGGGGGGGGGFGGGGGFGFGGGGGDEGGGGGGEFGFGGDFGGGCFG+@FDEGGGCFFGGGGGGGGGGGGGEGGGEGGGFGGGGGDF<EFGGGGGEC,FGGGGF@CEFGDFFD?=F8F?FFFG,3@BEG8?BG7ECGG9DF>E,;,@DCCCEGCF5CEG>5*=,,*4BE:EC+<<C8CE58<CCFEFC**:<DDGGFD)9))*9*/1>>DF?(.5)797)9=99DBD/C4*@C4B073>>(1(((-(-<;D?::?0((((4>>86612-4(4:?6(((##
@M06045:235:000000000-JCY5N:1:1101:21736:6785 2:N:0:TACAGC
ACTTGAGGACTACAAGGGTTTCTAATCCTGTTTGCTCCCCACGCTGTCGCGCCTCAGCGTCAGCAACAGCCCAGCAGGCCGCCTTCGCCACTGATGTTCTTCCCGATCTCTACGCATTCCACCGCTACACCGGGAATTCCACCTGCCTCTACTGTGCTCTAGCCTGACAGTCTAGAAGGCAACCCTGCGGTTAAGCCGCAGGATTTCACCCCCTCCTTATCAGGCCGCCTACGCGCCCTTTACGCCCAGTGATTCCGGCCAACGCTCGCACCCTCTGTATTACCGCGGCTGCTTGCCCCCT
+
BC<FFGGGD@FFEF<@FC@<FGGG9AEGAEEECFFGFEDEDFCEEFFGGFEEC7FGGGEGGGEFGDDFCCCBED<EEEFGDCGCCDFGGGGFF<9EF?EFEFAEFCC7AFEFG7F:FGFGAEFGCB7@,FFGCFDE=,CF,FFGGGFGGGCDEBF,ECFFC=C?CFG?9EDFFGFFD9,,,,*5AF>CE>BE>?B9,:CEG*48>64C?<D/>D*>FA78C7CGG37/=0>?89>)5775F473*)<*9C6?@GFF::075((-((((-)0>:0:(3.:<44A91361;960)-51(),##
@M06045:235:000000000-JCY5N:1:1101:22748:6786 2:N:0:TACAGC
ACTTGAGGACTACCAGGGTATCTAATCCCGTTTGCTCCCCTGGCTTTCGCTCCTCAGCGTCAGTGTTGGTCCAGGATGCCGCCTTCGCCACCGGTGTTCCTCCAGATATCTACGCATTTCACCGCTACACCTGGAATTCCGCATCCCTCTCCCAAACTCAAGCCATCCAGTATCAGACGCCGTTCCCCGGTTAAGCCGAGGGATTTCACGTTTGACTTAGTTGGCCGCCTACGAGCCCTTTACGCCCAGTAATTCCGAACAACGCTTTCCCCCCCCGTATTCCCGCCGCTGCTGGCCCCAC
+
CCCGGGGGGGGGGGGGGGGGGGGGGGGGGGGGGGGGGGGGGFGGGGGGGGGGGGGGGGGGGGGGGGGGGGGGGGGGGGGGGGGGGGGGGGGGGGGGGGGGGGGGGGGGGGGGGGGGGGGGGGGGGGGGGGGGGGGFGGGFGGEGGGGGGGGGGGG8EAFGGFGGGGGGGGGGFGGG,@EG++@EFGGGEGGGGGGGGGGGGGDGGGGGGGGGGG7CGFGFGG74FCGGFFFFDFFFFFGFFFFGDGFG4DFFFF9@BF?FEFB0;??(6BFFFBF9040:B)6<19(-9179?220(4(##
@M06045:235:000000000-JCY5N:1:1101:21110:6797 2:N:0:TACAGC
ACTTGAGGACTACACGGGTTTCTAATCCCGTTTGCTCCCCTAGCTTTCGCTCCTCAGCGTCAATGCCGGTCCAGGATGCCGCCTTCGCCACCGGTATTCCTCCAGATATCTACGCATTTCACCGCTACACCTGGAATTCTGCATCCCTCTCCCGGATTCAAGCCATCCAGTATCGGATGCAGTTCCCAAGTTAAGCTTGGGGATTTCACATCCGACTTAGTTGGCCGCCTACTAGCCCTTTACGCCCAGTAATTCCGGACAACGCTCGCACCCTCCGTATTACCGCGGCTGCTGGCACCAA
+
CCCGGGGGGGGGGGGGGGG,CFGGGGGGGGGGGGGGGGGGGGGGGGGGGG@FGGGGGGGGGGGGFGFGGFFGGGGGGGGGGGGGGGGGGGGGGGGGGGGGDGGGFGGFGGGGGGGDFGGGGGGGGGCE<FGGGGGGGGGGGGGFGGGGGGDFGGBCEGGGGGGGFFGGGCC9AFEEDCEGFGGGGGGGGGGGFCCCCEFGGGGEGGGGGGFGG5?DGFGFGGGFF>GDB3>A)7@AAFGFFFFDGDEGGGFFB7BF?)6>D:1(7((-3;5>1,-:932,42>A1,-760;<??:?07(##
@M06045:235:000000000-JCY5N:1:1101:25480:6801 2:N:0:TACAGC
ACTTGAGGACTACCGGGGTTTCTAATCCTGTTTGCTCCCCACGCTGTCGCACCTGAGTGTCAGTATTGGGCCAGGTAGCCGCCTTCGCCACTGATGCTCCGCCCGATATCCACGCATTTCACCGCTACACCGGGAATTCCACTACCCTCTCCCCTACTCTAGCTGAGTAGTATCGACCGCAATTCCCAGGTTAAGCCCCGGGCTTTCACAATCGACTCGCTCACCCACACGCGTCCCCTTTACGCCCAGTAATTCCGTTTAACGTTTCCACTCGCCGTACTACCCGGGCCTCGGGCACGTC
+
@@-CEFG<8<6<CC@C+7@FFC<,66E9C6CE,CF<FGF;AFFGGDGFGGG@@F@AFC9CFAAE<FA,EFFD:D6@C9EF@C:FFF<=,BBEFEF<,55B,84:F+@7>?,CF:7=:+,55AFFC:BF?FF7++33,@,,,C;,>D=?BBDG,+83@F6,93E9AEE;>FD;;5@D>*1C85*4=D9,<58BCGC9:***///?/+=CGF*<C*;C*:3=*2)**1*1))))--)))0>497@/*)7757*7*:6@0).7:)),(..))/9*4(--791(849<((((-((.((,4(,(##
@M06045:235:000000000-JCY5N:1:1101:14662:6802 2:N:0:TACAGC
ACTTGAGGACTACCGGGGTTTCTAATCCTGTTCGCTCCCCACGCTTTCGCTCCTCAGCGTCAGGTAAGGCCCAGCAAGCCGCCTTCGCCACCGGTGTTCCTCCTGATATCTGCGCATTTCACCGCTACACCAGGAATTCCACTCGCCTCTTCCGGATTCTAGCCCGGCAGTATCCACCCGCTTTCCAGGGTTGAGCCCTGGACTTTCAGAGCGGACTTACCGGGCCGCCTACGCGCGCTTTACGCCCAATGATTCCGGACAACGCTTGCCCCCTACGTATTACCGCGGCCGCTTGCCCCGA
+
CCCGGGGGGGGGGGGGGGGGGGGGGGGGGGGGGGGGGGGGGGGGGGGGGGEGGGGCFGGGGDGGGGFGGGGGGFGGGGGGEGGEGGGGGCGGGGEGGGGGFGGGFGGGGGGGGGGGGGGGGGGGGEGEGGGGGGGGGGGGGGFGGGGGGGGGGGG6B@EFGAFGGGEGGGGFFGGGGGGGGCE@EGCFGGGGG?FGGGGGFFGFFFG?CFGFGD35)6CFFDGCDGGDFED:,4)87B5:5@FDDGFGGGFFFGFF?E?E>?:1;:0((96<;220(4)442<4(11(4((((,-4(5(##
@M06045:235:000000000-JCY5N:1:1101:5391:6839 2:N:0:TACAGC
ACTTGAGGACTACCAGGGTTTCTAATCCCGTTTGCTCCCCTGGCTTTCGCGCCTCAGCGTCAATGCCGGTCCAGGATGCCGCCTTCGCCACCGGTGTTCCTCCAGATATCTACGCATTTCACCGCTACACCTGGAATTCCGCATCCCTCCCCCGGATTCAAGCCTGCCAGTATCGGACGCAGTTCCCGGGTTGAGCCCGGGGATTTCCCCCAAGACTTAGAAGACCGCCTACGCGCCCTTTACGCCCCGTAATTCCGAACAACGCTTGCCACCTCTGTATTACCGCGGCTGCTGGCACCGA
+
ACCGAGGFCFGGGFDFGCEFGFGGDCFGGEGGGGGGGGGGGFFGGFGGGGGG:,CEE8@CEGGGGDGGCFGG9FFF<,::@C:FGGFG@CEFC7@+BFAF<EFC<?FAFC<EFG>@FGFFFFGCF=FG9EGFGGG8F@FGG77C@DFC>+6B6+:ECEFG7;?FGGGFG,DA9>*:*CE5C:CFGGGCEEGG5:BEFF*8ECE5CF?+=*1:<5FF7=FFCDD4DC3555<5-275>EGF4FFGG<B39/7)7>@9,7?FD011;:?<FF6?:03,)6)-6244396((2,(.),4(),##
@M06045:235:000000000-JCY5N:1:1101:7726:6852 2:N:0:TACAGC
ACTTGAGGACTACACGGGTATCTAATCCCGTTCGCTCCCCACGCTTTCGCGCCTCAGCGTCAGGGTCGAGCCAGAGGGCCGCCTTCGCCACGGGTGTTCCTCCTGATCTCTACGCATTTCACCGCTACACCAGGAATTCCACCCTCCTCTCTCGCCCTCAAGAACGCCAGTTTCCAGCCACCCTCCCCGGTTGAGCCGGGGGCTTTCAGACCGGACTTAACGTTCCGCCTACGCGCGCTTTACGCCCAGTAAATCCGGACAACGCTTGCCCCCTACGTATTCCCGCGGCTGCTGCCACCCA
+
CCCGEFGGGGGGGGGGGGGGGGGGGGGGGGGGGGGGGGGGGGGCCFGGGGDGGGGGGGGGGGGGGGGGGGGGGGGGGDGGGGGGGGGGGGGGGGGGGGGGGGGGGGGGDGGGGGDFGGGGGGGGGGGGGGGFGGGGGGGGFGFGGGGGGGGGGGGGGGGFGFCEGGGGGGGDFG?CGG>CGFGGGEGGGGEEGDFGF8:E=EGGGGG?FFGGGGDGGFGBFCDFGGGGBDDFFF:>::);>FF<7D>CCDF=9>FF>)455,2796?FFF?FBBF??:?F0)-4:99>>>;?::)()5(##
@M06045:235:000000000-JCY5N:1:1101:4473:6865 2:N:0:TACAGC
ACTTGAGGACTACCGGGGTATCTAATCCTGTTTGCTACCCACGCTTTCGCTCCTCAGCGTCAGTACCGGCCCAGAGCAGCGCCTTCGCCACTGGTGTTCCACCCGATATCTAAGCATTTCACCGCTACACCGGATATTCCCTGCTCCCCTACCGGACTCCAGCCACAGCAGTATCAGGTGGCGTCTCCAGGTTAAGCCTGGAGGTTTCACACCTGACTTGCTGAGCCGCCTACGAGCTCTTTACGCCCAATAAATCCGGACAACGCTCGCCCCCTACGTCCTACCGCGGCTGCTGGCACCA
+
CCCGGGGFFGGGGGGGGGGGGGGGGCFFGGFGGGGGGGGGGGDCCEFGEGGGGAFFFEGEGEGGGGGGGGDGGGGGGFGGGGGGGGGGGGGGGFGFFGFGGGGGG7FC7<FDGGGGGGGGGGGGGGGGGGGGDEFCEFFGFGGGFGGGGFFGGGGDEGGGG7CFFGGFGGGGGG@7DCFFFGG>EEGC,BBBCF<ECFCECGFGGCCGDCDFGGGGFFG=+++;CGFG:38B<:>DDEGF?F=C*5>DD*764:09:B(<BF0:(7:1(8>>96>??:4<(3<??091((79<3?.1(.##
@M06045:235:000000000-JCY5N:1:1101:7560:6869 2:N:0:TACAGC
ACTTGAGGACTACTAGGGTTTCTAATCCTGTTTGCTCCCCACGCTTTCGTGCCTGAGCGTCAGTGTCAGCCCAGGGGGCTGCCTTCGCCATCGGTGTTCCTCCGCATCTCTACGCATTTCACTGCTACACGCGGAATTCCACCCCCCTCTGCCACACTCCAGTTCGCCAGTTTCAACGGCCATTCCCAGGTTGAGCCCGGGGCTTTCACCGCCGACACAACGAACCGCCTGCGCACGCTTTACGCCCAGTAATTCCGATTAACGCTCGCACCCTACGTATTACCGCGGCTGCTGGCACCGG
+
CCCGGGGGGGGGGGGGGGFGGGGGGGGGGGGGGGGGGGGGGGGGGGGGGGGGGGGGGGGGGGGGGGGGGGGGGGGGGGGGGGGGGGGGGGGGFGGGGGGG9FGGGGGGGGGCFGGFGGGGGGGGGGGGGGGGGGGGGGGGFGGGGGGGGGGGGGGGGGGGGGGF9EGGGGGGDGGGGGGG5:EGGFGGGGEFDFFFEGGGGGGECFFFGGGGDGCCDFGFGGGDGGGGED:@BFFFEF37>=F<CC>5CCF@FGFFBF0>:A2208?F9>EF???:B?<DFFFFFF>>F;6(34(,(.,##
@M06045:235:000000000-JCY5N:1:1101:27227:6874 2:N:0:TACAGC
ACTTGAGGACTACAGGGGTTTCTAATCCTGTTTGCTCCCCACGCTGTCGCGCCTCAGCGTCAGCAACGGCCCAGCAGACCGCCTTCGCCACTGGTGTTCTTCCCGATCTCTACGCATTCCACCGCTACACCGGGAATTCCATCTGCCTCTACCGTGCTCCAGCCTGACAGTTTAGAAGGCAGCCCTGCGGTTGAGCCGCAGGATTTCACCCCCTACTTATCAGGCCGCCTACGCGCCCTTTACGCCCAGTGATTCCGGACAACGCCCGCACCCTCCGCATTACCGCTGCTGCTGGCACCCC
+
CCCGGGGGFGGGGGFFGGFGGFGGFGGGGGGGGGGGGGGGGGGGGGGGGGFEGGGGGGGGGGGGGGFGGGGGGGGGGGGGGGGGGGGGGGGGGGFFGGGAFGFGGGGCGGGGDBGGGGFGGGG7FF7FFGGGEEGC,DFGGFGGG9BC?EFGGGGGEFF?FFFG>FGGGGGGGG;EFGFFGDEGGG,CEEECB8CCGGEEGEC6;=79<C:ED<FGCF7:DGG4CD5D>B>?6(0<@BGF@=F3DG:3*0**1:99?)455(((,(((4)5>6(4(((-33))6(((4224>?>(4()(##
@M06045:235:000000000-JCY5N:1:1101:5711:6877 2:N:0:TACAGC
ACTTGAGGACTACCAGGGTTTCTAATCCCGTTTGCTCCCCTAGCTTTCGCTCCTCAGCGTCAATGTCGGTCCAGGATGCCGCCTTCGCTACCGGTATTCCTCCAGATATCTACGCATTTCACCGCTACACCTGGAATTCTGCATCCCTCTCCCGAATTCAAGCCACCCATTATCGGATGCAGTTCCCAAGTTGAGCCTTGGGATTTCACATCCGACTTAGTTGGCCGCCTACTAGCCCTTTACGCCCATTAATTCCGAACAACGCTTTCCCCCCCCTCATGACCGCTGCTGCTGACCCCGC
+
<CCGCFD@,CFE@C8EEC6ECCFGAGGGFFGGFEACG<DGGF<FGGGFE,8CEF?,FF+@FBCF9CFGDCFG@,C,6,CF7C+@7EFG,BC8CFGEF9FGGGGF,EF,:9?AFGGDFEFFGFGGD7@:,A<FF8FFGCFFG9EFFGGF8,,@EEG>CFG,3,@+@,@CF,6E99++C+@DD7D9,,@9@8D;3,@B:D,D5@:68CGCFE9FCCCDD;:8C@88*2/::;5;)<+A;A5;/:+2C559*+;6@F7:()(8<,499(,-<*9@(39>-((54)4((-((,4)54))((((##
@M06045:235:000000000-JCY5N:1:1101:15868:6878 2:N:0:TACAGC
ACTTGAGGACTACTCGGGTTTCTAATCCTGTTCGCTCCCCACGCTTTCGCGTCTCAGCGTCAGTACCGTACTAGAGAGCCGCCTTAGCCACGGGTGTTCTTCCTGATATCTGCGCATTTCACCGCTACACCAGGAATTCCACTCTCCTCTTCCGGACTCTAGCCTGATGGTTTCCACCGGCGTCTCGAGGTTGAGCCTCGAGTTTTCACAGCGGACCTACCAAGCCGCCTACACGCTCTTTACGCCCACTAAATCCGGACAACGCTTGCCCCCTACGTATTACCGCGGCTGCTGGTCCGAG
+
CCCGGGDGFGGGGGGGGGGGGGGGGGGGGGGGGDGGGGGGGGGGDCGGGGGGGGGGGGGGGGDFGGGGGGGGGGGGGGGGGGGGGGGGFGGGGGGGGGGGGGGGG<BFGFGGGGGGGGGGGGGGGGGGGFGGDGGCGGGGGGFGFGGGGGFGGGGCCEGGF9DFE8CCFGCFGFFGGFG5>ECE:C,6C:C6,,?CEEGDC8>EGCGFCGCGD3)87A*;CFFGGGGG@>7???:B)</=?6B5<3>D*29F?2699DFF@2:>BFF:FFFFB-(.,45<726<0>;>9((-2>0().(##
@M06045:235:000000000-JCY5N:1:1101:25451:6891 2:N:0:TACAGC
ACTTGAGGACTACCAGGGTTTCTAATCCTGTTTGCTCCCCACGCTTTCGTGCCTCAGCGTCAGTCATGGTCCAGTAAGCTGTCTACACCACAGGTGTTCCTCCTGATATCTACGCATTTCACCGCTACACCAGGAATTCCGCTTACCTCTCCCACACTCAAGCCTTCCAGTTTTCGGCGCACCCTCCCAGTTAAGCCGGGAGATTTCACACCAAACTTAGAAAACCGCCTACGCACTCTTTACGCCCAGTAACTCCGAACAACGCCCGCTGCCTACGTATTACCGCGGCTGCTGGCACCGA
+
CCCGGGGGGGGGGGFGGGGGGGGGGGGGGGGGGGGGFGGGGGGGGGGGGGGGGGGGGGGGGGGGGCFGGGGGGGGGGGGGGGGGGFGGGGGGGGGGGGGGGGGGGGGGGGGGGGGGGGGGGGGGGGGGGGGFFG?DFGGGGGGGCGGGGGGFFGGGGGGGGFGGGGGGGGGAFGGGGGDG6EGGGGGGGFGGGGFGGGEEGGGGCFGGGGGGGGGGGFGFFFF4<DDDDF>FFFEF>FCFFFFCD7BDGFFFF7=F:>?FFFF>9((3;>@@B?230(,6?9)649466(6:>2?F(8(##
@M06045:235:000000000-JCY5N:1:1101:27192:6904 2:N:0:TACAGC
ACTTGAGGACTACAAGGGTTTCTAATCCCGTTCGCTCCCCTGGCTTTCGCGCCTCAGCGTCAGTGTCGGCCCAGCTACCCGCCTTCGCCGCAGGTGTTCCTCTCGATATCTACGCATTTCACCGCTACACCGAGAATTCCAGTAGCCCCTTCCGCACTCTAGCACAACAGTATCACTTGGCCGCTCCGGGTTAAGCCCGGAGATTTCACAAGTGACTTGTTACGCCGCCTACGCGCCCTTTACGCCCAGTAAATCCGAACAACGCTTGCTCCCCCCGTATTACCGCGGCTGCTGGCACCGC
+
CCCGGGGGGGGGGGGGGGEFGGGGGGGGGGGGGGGGGGGGGGGGGGGGGGEGGGGGGGGGGGGGGGGGGGGGGGGGGGGGGGGGGGGGGGGGGGGGFGGGFGGGG8BCEFGGGGGGGGGGGGGGGCEGGGGGGGGGGGGGGFGGGGGGGGGGG8@EGGGGGFF9EGGGFFBCEFGGGGGGFGGG5?ECEGEGG9<BGFEEE=5A@C++=CFG:+1;++*;7>FCGG3DDB>F?>@BDBCFFBF9DD>319B4=7@F9>:E>?:9>(2:018FF?96>?;<>AF<B>1(99;:24802<(##
@M06045:235:000000000-JCY5N:1:1101:20866:6912 2:N:0:TACAGC
ACTTGAGGACTACCCGGGTATCTAATCCTGTTCGCTCCCCACGCTTTCGCTCCTCAGCGTCAGTTATTGCCCAGAGACCCGCCTTCGCCACCGGTGTTCCTCCTGATATCTGCGCATTTCACCGCTACACCAGGAATTCCAGTCTCCCCTGCAATACTCTAGTTTGCCCGTATCGACTGCAGACCCGAGGTTGAGCCTCGGGATTTCACAGCCGACGCGACAGACCGCCTACGAGCTCTTTACGCCCAATACTTCCGGACAACGCTTGCACCCTACGTATTACCGCGGCTGCTTGCACCCT
+
CCCGGGGGGGGGGGGGGGGGGGGGFGGGGGGGGGGGGGGGGGGGGGGGGGGGGGGGGGGGGGGGGGGGGGGGGGGGGGGGGGGGGGGGGGGGGGGGGGGGGGGGGGGGGGGGGGGDEGGGGGGGGGGGGGGGGGGGGGGGGGGGGGGGGGGGGGGGGGGGGGGFGGGGGGGGGGGGECCGC?FFFGGGGGGGGGGGGFGE=EG5@FCFGGGGGDGGGFGFGGGFGCDGBEFFF?EFBFCF@FFGDDFGFC?)=C==358DF?019<::BFFFF<B??(46>>AA322(71>?B4?F72(##
@M06045:235:000000000-JCY5N:1:1101:11098:6916 2:N:0:TACAGC
ACTTGAGGACTACTAGGGTATCTAATCCTGTTTGCTCCCCACGCTTTCGTAGTTGAGTGTCAGTGCCTGTCCAGGTCGCCGCCTTCGCCTCTGGTGTTCCTCCCGATCTCTACGCATTTAACCGCTACACCGGGAATTCCACGACCCTCTCCAGGACTCTAATCTCACCGTTTCTGGGGCACTTCTTGAGTTAAGCTCAAGGCTTTCACCCCAGACAAATGAGACCACCTACCTACCCTTTACGCCCAATAATTCCGATCAACGCTTGCACCCCACGTATTACCGCGGCTGCTGGCACCGT
+
C@CGG@,CCF<FGF@EE,F<EFGACF<F,CCCC6<CC@6F8@FED@FF:FFGGGF9<EFCCD<E@<C@FG,@@F<,666666@6CF,8FEF?F,CAGGGF9<4:CF==FBF,5=:F:8,,5AAFEGDC<8=+=CC@F,,,87687>+3@,D8,63+3,,,@,@E;E,7,63+DFA,>,*@**:,@E,,,,?22;C?,?2,5,:EG?F=7C6:*C8F*2*1+::+;*27../;17+;))0=8:8/9C>DF*;A?796(>().3.3060,8F?52((40:(6().)-,4290,,48:01),##
@M06045:235:000000000-JCY5N:1:1101:27742:6926 2:N:0:TACAGC
ACTTGAGGACTACAGGGGTTTCTAATCCCGTTTGCTCCCCTAGCTTTCGCTCATCAGCGTCAATGTCGGTCCAGGATGCCGCCTTCGCCACCGGTGTTCCTCTCGATATCTACGCATTTCACCGCTACACCGAGAATTCCAGTTGCCCCTTCTGCACTCTAGCCCCGCAGTATCGGCTGACCTTTCCGGGTTAAGCCCGGCGATTTCACAGTCGACTTGCGGTGGCCGCCTACGCGCCCCTTACGCCCCTTAAACCCGAACAACGCTTGCTCCCCCCGTATTCCCCCGGCTGCTGGCCCCT
+
CCCGGGGGGGGGGGGGGGEEGGGGGGGGGGGGGGGGGGGGGGGGGGGGGGGGGGGGGGGFGGGGGGGGGEGGGGFFGGGGGGGGGGGGGGGGGGGGGGGGGGFGGGDFGGGGGGGDGEGGGGGGGGGGGGGG@FCEBFGGGGF;DFDDFGFGG9EFFEGGGAFF?EEEGGGGGCECGDECFFGGGFGGGGGCF9=C@FEE*8?EFFF77+?CFDGD<AFFGCDDGGFCB0.).1>DEDD)8@@D*95))1)06C*0(0(0.(4:(,-3(.*15?<B>9,3(,)62(,((434?03,4(-##
@M06045:235:000000000-JCY5N:1:1101:23004:6930 2:N:0:TACAGC
ACTTGAGGACTACCGGGGTTTCTAATCCCGTTTGCTCCCCTGGCTTTCGCGCATCAGCGTCAATCTCGGTCCAGGATGCCGCCTTCGCCACCGGTGTTCCTCCAGATATCTACGCATTTCACCGCTACACCTGGAATTCCGCATCCCTCTCCCGAATTCAAGCCAACCAGTATCGGACGCAGTTCCCCGGTTGAGCCGAGGGATTTCACGTCCGACTTAGCAGGCCGCCTACGCGCCCTTTACGCCCCGTAATTCCGAACAACGCCCCCCCCCTCTGTCTTACCGCGGCTTCTGGCCCCGT
+
CCCGGGGGGGGGGGGGGGGGGGGGGGGGGGGGGGGGGGGGGGGGGGGGGGFGGGGGGGGGGGGGGFGGGGGGGGGGGGGGGGGGGGGGGGGGGGGGGGGGGGGGGGGGGGGGGGGGGGGGGGGGGGGGGGGGGGFFGGGGGGDGEFGGGGGGGGGGGGGEGGGGGGGGGGGGFGCEGGGDCEGGGGGFEGGEG?FGGGCEGGCFGGGCFED=CDCDGFGFG7C3>DGGFFFFFFB:>B>FF6@/1CD)9>33>7BBB@BB5<F09(((,0;DF6?(44)45<>FFB0669(,6)482(,##
@M06045:235:000000000-JCY5N:1:1101:13309:7001 2:N:0:TACAGC
ACTTGAGGACTACACGGGTTTCTAATCCGGATCGCTCCCCACGCTTTCGCGCCTGAGCGTCAGGACCGGCCCAGTGAGCCGCCTTCGCCACCGGTGTTCCTCCCGATCTCTACGCATTCCACCACTACACCGGGAATTCCGCTCACCCCTACCGGCCTCGAGCTGCCGGGTCCCCGACGACCTCTCCCAGTTAAGCTGGGAGCTTTCACGCCGGGCTCCGGCTGCCGCCTGCGCGCGCTTTACGCCCAATGAATCCGGACAACGCTCCCCCCCCACGTACTACCGCGGCCGCTGGCACCGT
+
CCCGGGGGGGGGGGGGGGGGGGGGGGGGGGGGGGGGGGGGGGGGGGGGGGFGGGGFGGGGGGGGFGGGGGGGGGGGFGFGGGGGGGGGGGGGGGGGGGGGEGGGGGG@FFFFGGGGGGGGGGGFGFGGGGGGEGGGGGGGGGGGGGGGGG*@FEDGGGGE>GEECEGGGDGECFGD5C:8CEEG9CGG6@8CF?9ECFCC8EE6CGGGG*>F5/95)7>:>D5CGGGGFBFF11)57BC:)9FDC<>5D57=**9495(<<(1(-,838:ED0(-4(-2(46<?((--60(4(491(5(##
@M06045:235:000000000-JCY5N:1:1101:21716:7003 2:N:0:TACAGC
ACTTGAGGACTACTGGGGTTTCTAATCCCGTTTGCTCCCCTGGCTTTCGCTCCTCAGCGTCAGTGTTGGTCCAGGATGCCGCCTTCGCCACCGGTGTTCCTCCAGATATCTACGCATTTCACCGCTACACCTGGAATTCCGCATCCCTCTCCCAAACTCAAGCCATCCAGTATCAGACGCAGTTCCCCGGTTAAGCCGAGGGATTTCACGTTTGACTTAGTTGGCCGCCTACGAGCCCTTTACGCCCAGTAATTCCGAACAACTCTTCCCCCCCCCGTATTACCGACGCCGCTGGCACGGC
+
CCCGGFGFGDGGGGGGGEGDFFFCGFEGGGGGGGGGGGGGGFFGGGGGGGDFEGGGGGGGGDGGGFGFGGGGGGGGFF<EFGGC7FGDGGGCEG@FEGGGFGDGGGGCFFCFGGGGGGGGGFG>>FEG9FFGG?=FAFFGGGECGG?EGDFGGGGFG,@E8BFGFCECE=F9,,,<EGGECEGFGAFFEEG18>FFFEEEEG*=EDF@FGGGFGDG=FF6+:+2>45<55DF@;:5)7*508*7C5.3*9*01**9(.-8.81).6<).<7>14(-12(.2466<((-1(-44>0:(4(##
@M06045:235:000000000-JCY5N:1:1101:19704:7023 2:N:0:TACAGC
ACTTGAGGACTACCGGGGTTTCTAATCCTGTTCGCTCCCCACGCTTTCGCTCCTCAGCGTCAGTTGTTGCCCAGAGACCCGCCTTCGCCACCGGTGTTCCTCCTGATATCTGCGCATTTCACCGCTACACCAGGAATTCCAGTCTCCCCTGCAACACTCTAGTTTGCTCGTATCGACTGCAGACCCGAGGTTGAGCCTCGGGATTTCACAGCCGACGCAACAAACCGCCTACGAGCTCTTTACGCCCAATAATTCCGGACAACGCTTGCACCCTACGTATTACCGCGGCTGCTGGCACCCT
+
CCCGGGGGGGGGGGGGGGGGGGGGGGGGGGGGGGGGGGGGGGGGGGGGGGGGGGGGGGGGGGGGGGGGGGGGGGGGGGGGGGGGGGGGGGGGGGGGGGGGGGGGGFGGGGGGGGGGGGGGGGGGGGGGGGGGGG@FGGGGGGGGGGGGGGGGGGGGGGGGGGGGGGGGGGGGGFBFGGGGGGGGGGGGEGGFF6BFG?CCEDCG?CFGGGGGGGDDGDGEGCGGGFGGFEFFB?DF)):6BFBDGGF*9CFFFDFFF@B:3:?0;3?:0**82,2?B0):>9>B:9B1191087(8(5(##
@M06045:235:000000000-JCY5N:1:1101:4630:7031 2:N:0:TACAGC
ACTTGAGGACTACTAGGGTTTCTAATCCTGTTTGCTCCCCACGCTGTCGTGCATGAGCGTCAGTGTTGGCCCAGAAGGCTGCCTTCGCCATTGGTGTTCCTCCACATCTCTACGCATTGCACCGCTACACGTGGAATTCCACCTTCCTCTGCCACACTCCAGCATAGTAGTTTCGAGCGCCATTCCCACGTTAAGCCCGTGGCTTTCACACTCGACTTGCTCTGCCGCCTGCGCACACTTTACGCCCAGTAATTCCGATTAACGCTCGCACCCTACGCATTACGGCTGCTGCTGGCACCAC
+
CCCCDEFF?CDAEFGFGGGGE9<@FGFCFFFFGFFGGGGGFGGGG7FEFF@CFF,@FGGEGCFFFGG8,CC7FFGFGGDGGEEGFGFDGGGDEAFGGGGGEFGGGG,AFGGGGGGFFC?E9AFCE:+@?FGFF@CF9,CEECDFEFEGFGGGC,C33@D8DFF8,3E,6=EDDFEGGDGE+@E5DCCB,+@@E:@,DDC*3:8,=EG7=,;,9CF9C4DFF7C76DC<>):A1()).)94;+;**C5:C*966786:5(8.46:921>;>))3108:(,4()6(,-(-420<))(((.(##
@M06045:235:000000000-JCY5N:1:1101:6720:7057 2:N:0:TACAGC
ACTTGAGGACTACCCGGGTTTCTAATCCTGGTTGCTCCCCACGCTTTCGCGTCTTAGCGGCAGAAACCGTCCAGTTAGCCGCCTTCGCCACTGGTGTTCTTCCCAATCTCTACGTATTTCACCACTACACTTGGAATTCCACTATCCTCTCCGGTCCTCTAGTCACCCAGTACCGATTGCCTTTCTTGAGTTGAGCTCAAGGCTTTCAAACCCGACTTGGGCAATCGCCTACACGCGCTTTACGCCCAGTACTTTCTAACAACGCTAGCCCCCTTCGTCTTACCGCGGCTGCTGGCCCCGT
+
B,AC,C<FCFG8C866@+C7@EFFGGGG<C,6C6C,C,C8F@@F,CF<C:FB7C@A<66++7@,E,6CFF7+6<,9,CC<C@=FC<,?C++B=E,4,+:BEE?E,4:4<E?,FGG<F,EF,5ACD8?F,AF,B,E<,5=<CDFCBD,==;D88C8CC9E9A=6EDE9B6@D,,36+*6*9,,,,7:F,3@F;>;8,5,D,>2*,1,2=,5**/2)27?76*7***2*255>)(/2).295@**9*1751***9**0)*.90),-31(48)7<(-(,-,82(453:1(,44;30284(4(##
@M06045:235:000000000-JCY5N:1:1101:17979:7067 2:N:0:TACAGC
ACTTGAGGACTACCGGGGTTTCTAATCCTGTTTGCTCCCCTAGCTTTCGCGCCTCAGCGTCAGTTGTGGTCCAGTGCGCCGCTTTCGCCACAGGTGTTCCTCCCGATATCTACGCATTTCACCGCTACACCGGGAATTCCACGCACCTCTCCCACACTCCAGCACGGCAGTTTCGCCTGCAAGCTCCCAGTTGAGCCAGGAGATTTCACAGGTGACATACCGCGCCGCCTACGCGCCCTTTACGCCCAATAATTCCGAACAACGCTCGCACCCTCTGTATTACCGCGGCTGCTGGCACCGG
+
CCCGGGGGGGGGGGGGGGFGGGGGGGGGGGGGGGGGGGGGGFGGGGGGGGFGGGGGFDFBFEGGGGGGGGGGFGGGGGGGGEEEGFFGGEGEGGGEFGGGGGGGGGGDGGGGGGGDGGGGGGGGG+>FFGGGGGGDGGGGGGGGGGGGGFFGGFFEGCFFGGG?FG5CBEEGGGGGGGGGG9EG6CFFEFFFFDFGGD@FCC8CFCFCFGGGGGGCFFGFFGGGGGGDDBEFFFFF:>C49?BDGCEGG4F*@DFFFFFFFB:>90:(()8;821(54<44<<<(461;14?08?<:21##
@M06045:235:000000000-JCY5N:1:1101:8787:7068 2:N:0:TACAGC
ACTTGAGGACTACTGGGGTATCTAATCCCGTTTGCTCCCCTAGCTTTCGCGCCTCAGCGTCAAGAACAGGCCAGGTAGTCGCCTTCGCCACTGGTGTTCCTCCCGATATCTACGCATTTCACCACTACACCGGGAATTACACTACCCTCTCCTGCCTTCGAGTCGATCAGTCTCACGTGACCCCCCCCATTTTAGCCGGGGGCTCTCACACGCGTCTCGACCGACCCCCCGCGCGCTCGTTACGCCCAGTAAATCCGGACAACGCTTGCCACCCACTTTGTACCCGCGTCGCTGGCCACAC
+
@C<FGDFF8<CFAFFFFEGFGDFAF,C,CFF8E,,CE6C@<8<,F6E@CF@C:BC8F@F,@6BCFECEE87BFG,CA,EF:F@=8FFF?:FF8FFFEC<EEF,FF7=CF9A<AFG7+4@??F<,DFFG?F<+@>4@AA,A,CD8DDGGG8B3@,>,D,=6+69>38:>+@@,@;,,,,,;3,D*5*1BB,2,,,,?ABEC5C*=*09++2*15))//)06))//)))97)0)--5).)))08BCD)85726=?*0)()()04<9>?6?0)*0((,(()))...-)(-,-(4,:3(((.(##
@M06045:235:000000000-JCY5N:1:1101:5372:7088 2:N:0:TACAGC
ACTTGAGGACTACACGGGTTTCTAATCCTGTTTGCTCCCCACGCTTTCGAGCCTCAGCGTCAGTATTGGGCCAGTGTGTCGCCTTCGCCACTGGTGTTCTTCCGAATATCTACGAATTTCACCTCTACACTCGGAGTTCCACACACCTCTCCCAAACTCAAGATAGCTAGTATCAAAGGCAGTTCCAAGGTTGAGCCCTGGGCTTTCACCTCTGACTGAACTATCCGCCTACGCTCCCTTTACGCACAGTAATTCCGAGCAACTCTAGCCCCCTTCGTATCACCGCGCCTGCTGGCACCCA
+
CCCAFFGEGGGGFFAFEFEBCCFAFGGGGGFGGGGCGFGGGG++@:CG@F,CFGGFGGDBF@,C<,CCF,CFFFG<FDGFC<7@CFBFGEEFBF,CFGGGGGGGGGGFEFE,F=FFG7EGFGF<8?EG9AF<+C+>@<BFFEFE@C+4=38DDGG,6663,CD9,,E,=BFFFGGC9D,@88DFFGAFG?B,6>,3@D6@5D5EG,EAFG>,977C+979C2?B2;?956?FF@F;?F*9AFF*C*>5*:@@6:FF3),))63(7)/9)7<3,((43<4:(4<(,7;((,40.:(4143##
@M06045:235:000000000-JCY5N:1:1101:18589:7094 2:N:0:TACAGC
ACTTGAGGACTACCCGGGTATCTAATCCCGTTTGCTCCCCTGGCTTTCGCTCCTCAGTGTCAGTGTTGGTCCAGGACGCCGCCTTCGCCACCGGTGTTCCTCCAGATATCTACGCATTTCACCGCTACACCTGGAATTCCGCGTCCCTCTCCCAAACTCAAGCCATCCAGTATCAGACGCAGTTCCCCGGTTAAGCCGAGGGATTTCACGTCTGACTTAGTTGGCCACCTACGAGCCCTTTACGCCCAGTAATTCCGAACAACGCTTGCCCCCCCCGTATTACCGCGGCTGCTGGCACCGA
+
CCCGGGGGGGGGGGGGGGGGGGGGGGGGGGGGGGGGGGGGGGGGGGGGGGGGGGGGGGGGGGGGGGGGGGGGGGGGGGGGGGGGGGGGGGGGGGGGGGGGGGGGGGGGGGGGGGGGGGGGGGGGGGDGGGGGGGGGGGGGGGGGGGGGGGGGGGGGGGGGGGGGGGGGGGGGGGFCEGGGGGGGGGGGGGGGGCGGGDGDCGEGGGFFECGGFGGGGFFFGGCFGGGGFFFF:?37BFGFFFFCGGFGFFFFFGFBBEBFFFF9>FFFFFFF9>9BFFF?BAFF16072,9BFF:?(3(##
@M06045:235:000000000-JCY5N:1:1101:9812:7114 2:N:0:TACAGC
ACTTGAGGACTACCCGGGTTTCTAATCCTGTTTGCTCCCCACGCTTTCGTGCCTGAGCGTCAGTGCTAGCCCAGGGGGCTGCCTTCTCCCTCGGTGTTCCTCCGCATCGCTACGCATTTCACTGCTACACGCGGAATTCCCCCCCCCTCTTCCCACCTCCAGTTCGCCCGTTTCCATGGCCATTCCAAGGTCACGCCCGGGGCTCTCACTACCGACACAACGACCCGCATGCGCCCACTTTACGCCCAGTACTTCCGATTAACGCCCGCCCCCTACGTATTACCGTGCTCGCTGGCACCTC
+
@CA<E9<F@6CCFFFFDCFGGGGA9FCA@@CF<FG<,@CFFG:F@CFFEG@FFGG<,@@FG@@F,6F@,C6C8<7:+6=B,=FF<<,C5,,C+==BFFFGGGE+:CC4++9@CF:FC+AE,:,5EFEF9F:F7F+8>3,@,3++84>*>,,>,,,4>,:8,4>?E5C***1=6,,1++5=88+35>++?*?+58*3*=EC**//*3<<?+:C*/1)979<D<*)9))))0))-(07)0**/*9C9CD3F*9*9*8*43,)746?0(-23)).-,4:0(,47)4)-(.20)29?1(,()(##
@M06045:235:000000000-JCY5N:1:1101:7554:7114 2:N:0:TACAGC
ACTTGAGGACTACTGGGGTTTCTAATCCTGTTTGCTCCCCACGCTGTCGCGCCTCAGCGTCAGCCACTGCCCAGCAGGCCGCCTTCGCCACCGGTGTTCTTCCGGATCTCTACGCATTCCACCGCTACACCCGGAATTCCGCCTGCCTCTACAGTGCTCCAGCCCCCCAGTTCGCACGGCCGATCAGGGGTTGAGCCCCCGACTTTCACCCCACGCTTGAAGTGGCCGCCTACGCGCCCTTTACGCCCAATGATTCCGGACAACGCTCGCCCCCTCCGGATTACCGCGGCTGCTGGCACCC
+
CCCGGGGGGGGGGGGGGGFEGGGGGGGGGFGGGGGGGGGGGGGGGGGGGGGGGEGGGGGGGGEGGFGGGGGGGGGFFGDCGGGGGGGGGGGGGGCGGGFGGGGGGGGGGGGGGGGGGGGGFGFFGGEGGGGGGDCCEGGGGEGGGGFGFFGGFGGGGGFGGDEEEEEGGGGDF8EEEEGGECC88:FGG>CEGGGG6CCEGCCCEGGCGG*:DD59*7956DF=FGFGFFFF72:>BEG3@4=F<D5D99>09*77666@EF:?91032>)076((49(3843<)26996(-22,8:38##
@M06045:235:000000000-JCY5N:1:1101:4153:7120 2:N:0:TACAGC
ACTTGAGGACTACCCTGGTTTCTAATCCTGTTTGCTCCCCACGCTGTCGCGCCTCAGTGTCAGCAACTGCCCAGCAGGCCGCCTTCGCCACCGGTGTTCTTCCGGATCTCTACGCATTCCACCGCTACACCAGGAATTCCAGTCTCCCCTGCCGAACTCTAGTCTGCCCGTATCGAATGCAGGTCCAGGGTTGAGCCCTGGATTTTCACATCCGACGCGACAGACCGCCTACGAGCTCTTTACGCCCAATAATTCCGAACAACGCTTGCACCCTACGTATTACCGAGGCTGTTGGCACCAA
+
CCCGGGGGGGGGGGGGGGGGGGGGGGGGGGGGGGGGGGGGGGGGGGGGGG@FGGGGGGFGGGGGGGGFCGFGGGGGGFGGGGGGGGGGDGGGGGGGGGGCCFGGGGGGGGGGGGG>FGGGGGGGGGGGGGGGGGGGGGGGGGGGGGFGGGGGGGGGGGGGGFFGGGGFFCEDFGEFCFFEGFFGGGGGGGGGGGGGDGDFGG?A6BFEFFGGGDDGDE7359CDFGGGFBB@BFE>79?BF7BCGGDGD<?*979*,)(77(81(-4(8?F4232?:?)57<AA(((-4(3()),.))-##
@M06045:235:000000000-JCY5N:1:1101:28250:7124 2:N:0:TACAGC
ACTTGAGGACTACCGGGGTATCTAATCCTGTTCGCTCCCCATGCTTTCGCTCCTCAGCGTCAGTTAATGCCCAGAGACCTGCCTTCGCCATCGGTGTTCCTCCTGATATCTGCGCATTTCACCGCTACACCAGGAATTCCAGTCTCCCCTACATCACTCTAGTCTGCCCGTACCCACCGCAGATCCGGAGTTGAGCCCCGGACTTTCACGGCAGACGCGACAAACCGCCTACGAGCTCTTTACGCCCAATAATTCCGGATAACGCTTGCGCCCTACGTATTACCGCGGCGTCTGGCACGGT
+
CCCGGEGGGGGGGGGGGGFGGGGGGGGGGGGGGGGGGGGGGGGGGGGGGGGGGGGGGGGFGGGFGCEFGGGFGGFGFGGGGGGGGGGGGGGGGGGGGGGGGGGGGGFGFGGGGGGGDGGGGGGGGGGGGGGGGGGFGGGGGGGGFGFGGGFGGGGCFECGGCFGGGGFEGGGGGCFGGGGGGGFGFGE5CGG;CFGFGDGG5?CG:E::CDEDGGGGEC)>DDFGGDGBF>FB?DBDFFFFFFGGD>5<<?4?FF=?F07><?B>F0:?:DF0(((8(4)46A<07(41-(--,2,(,(##
@M06045:235:000000000-JCY5N:1:1101:4633:7126 2:N:0:TACAGC
ACTTGAGGACTACAAGGGTTTCTAATCCTGTTTGCTCCCCACGCTTTCGCACCTCAGCGTCAATACACGTCCAGTGGGCCGCCTTCGCCACTGGTGTTCTTCCGAATATCTACGAATTTCACCTCTACACTCGGAATTCCACCCACCTCTCCGTGATTCAAGCAATCCAGTCTCAAGGGCAGTTCCAGTGTTGAGCACTGGGCTTTCACCCCTGACTTAAATCGCCGCCTACGTGCGCTTTACGCCCCGTAATTCCGAACAACGCTAGCCCCCTCCGTATTACCGCGGCTGCTGGCACGCC
+
CCCGGGGGGGGG?FGEFGFGGGGGGGGGGGGGGGGGGGGGGGGDEFGGGGGGGEGGGGGGGCGDGGFGGFGGGGGGGGGGGGGGGGGGGGGCFFFGCFGGGGGGGC:FGFAFGGDFFFGGGGGGGCFFFGGCFCGDGDGGGGGGGGGGFFF?EGFFGGF9DFGEEFGFGGGGAFGCE,>C6:DCGGFGGGGCCFF,,@EGGGGGGFGGGFGC*C*;7BFF8+=CGDCDB)>A;@AAFFG)8+@DGDB)77;)<*9@?B0@E:?11<(92)<)331342(1,)56(-(((,7:>:?(.4(##
@M06045:235:000000000-JCY5N:1:1101:12984:7136 2:N:0:TACAGC
ACTTGAGGACTACCCGGGTATCTAATCCTGTTTGATCCCCACGCTTTCGTGCCTCAGTGTCAATACATCCGTAGTGAGCTGCCTTCGCAATCGGTGTTCTATGTCATATCTAAGCATTTCACCGCTACATGACATATTCCGCTCACCTCCAGATGATTCAAGACCTATAGTATCAATGGCAGTTTCCGAGTTAAGCTCGAAGATTTCACCACTGACTTACAGACCGACCTCCGCACCCTTTAAACCCAGTAAATACGGATAACCCTGGCACCCTCCGTATTACCGCCGCTGCTGGCACGCG
+
C@@FC9F<@FGGGCEF:+@+@CCAFFDAFEFG@89C<EFGGG7FCGGGCFGGGFGFFDGGGGC<FDDDCD@FF7FEGG8@EFGGGG,C:=7EBCFC8CFGFF,FGAE<,AEEEG8?EFF<?EFFE:@FB<@FFFFGF?@FCG787EE,>DB8=>4@4DG,4=D,>89,@,@DEEG=DF?C8@===::@+3+>,5,,,64@DE:,,5,,7@CG958C<FGF+*5*;*3;?2);(6)6?47AFF+1208<>0;77+++3:8))).(6,((/7?F6((3-8:(5:)9?B(,-(-9)4(4()(##
@M06045:235:000000000-JCY5N:1:1101:4022:7155 2:N:0:TACAGC
ACTTGAGGACTACTGGGGTTTCTAATCCTGTTTGCTCCCCACGCTTTCGTGCCTCAGCGTCAGTATCGGGCCAGTGAGCCGCCTTCGCCACTGGTGTTCTTGCGAATATCTACGAATTTCACCTCTACACTCGCAGTTCCACTCACCTCTCCCGAACTCAAGATCCTCAGTATCAAAGGCAGTTCTGGAGTTGAGCTCCAGGATTTCACCCCTGACTTAAAGACCCGCCTACGCACCCTTTACGCCCAGTGATTCCGAGCAACGCTAGCCCCCTTCGTATTCCCGCGGCTGCTTGCCTCAC
+
CCCGGGGGGGGGGGFDGGGGGGGGGGGGGGGGGGGGGGGGGGGGGGGGGGGFGGGGGGGGGGGFGGFCCGGGGDECFFGGGGGGGGFGGGGGGFGGGGGGGFGGGGGGFGGGGGGGGGGFFGGGG9AFGGGGGGGGFFGGGC=DGGGGGGGGCEGGGGGGGGF>FGFFFGGGGF9F9FFGFEGGGF;FGCCFGGG8;:8C?:8DEFFFGGGE47**?@DFGG=FGC<DEFEFF@>EEFFFFF=<DGFGG44A?**9?D;>@?:>90:((75>>90<B?:7?)-58>19991?2).(4))##
@M06045:235:000000000-JCY5N:1:1101:15193:7156 2:N:0:TACAGC
ACTTGAGGACTACAGGGGTATCTAATCCGGATCGCTCCCCACGCTTTCGCGCCTCAGCGTCAGCAAAGCTCCAGGCAACCGCCTTCGCCACTGGTGTTCCTCCCGATATCTACGCATTCCACCACTACACCGGGAATTCCATTGCCCCCTAGCTTGCTCCAGCTCGGCCGTATCCGCTGACCCCGCCCAGTTGAGCCGGGCGATTTCACAACGGACGTGCCGAGCCGCCTGCGCGCCCTTTACGCCCAATAAATCCGGGCAACGCCCGCACCCTACGTATTACCGCGGCTGCTGGCACCGT
+
CCCGGGGGGGGGGGGGGGGGGGGGGGGGGGGGGGGGGGGGGGGGGGGGGGGGGEGGGGGGGGGGGGCFGEGGGGGGGGGGGGGGGGGGGDGGFGGGGGGGGGGGGDGGGGGGGGGGGGGGGGGFGGGGGGGGGGGGGGGGGGFGGGGGGGGGGGGFFGFGGDF6DG5EGGGGGGGGGGEGGGGGGGGGGFGGCGGFGGECGEEGGGG9FGGG:GDGGF*7FGGDGGGGFEFFB>EFEFDFFFFDDDFDGG@FB76F2>3:7??;>(41;5DDF?061<BB?A4<14;9B9(2:B00(5,##
@M06045:235:000000000-JCY5N:1:1101:6808:7175 2:N:0:TACAGC
ACTTGAGGACTACACGGGTTTCTAATCCTGTTTGCTCCCCACGCTTTCGTGCCTGAGCGTCAGTGTTGGCCTAGGGTGCTGCCTTCGCGATCGGTGTTCCTCCCCATCTCTACGCATTTCACTGCTACACGTGGAATTCCACCCCACTCTGCCCCAATCCAGCCCGCCAGTTTCCAATGCCATTCCCAAGTTGTGCTCGGCGCTTTCACATCGGACACAACGAACCGCCTTCGCACGCTTTACTCCCCGTAATTCCGATTAACGCTCGCACCCTACGTATTATCGCGACTGCGCTCACGAA
+
A<CFDFC-CD,<6,;86@F7F9FF,E,@CFC9C,;CE8CF,@+@@EFE,C<@FG<,,C@@@BBF@FE,,69,C,,,,,8C,@FG<9D@+>FDG,B,8,@?FE<,4,,9EF<FF=++84?A<EFF9B;,C<+A<7C,5AE,7AE>8+@>D97>,,@++,36,,3>C=86@+6>C,>,7,,3,,@,;3:9DE9;,3*75;;:*:*/4:C9978<***CDA48*)1CGG)/8;5A0;<))7*<F4@*2CFD)/055C7=7>6)))-((,310<)8:<7?0(,-2)).(40(,41((-(--9,##
@M06045:235:000000000-JCY5N:1:1101:11959:7179 2:N:0:TACAGC
ACTTGAGGACTACTCGGGTATCTAATCCTGTTTGCTCCCCACGCTTTCGTGCATGAGCGTCAGTGTTATCCCAGGGGGCTGCCTTCGCCATCGGTATTCCTCCACATCTCTACGCATTTCACTGCTACACGTGGAATTCTACCCCCCTCTGACACACTCTAGCCGTGCAGTCACAAATGCAATTCCCAGTTTGAGCCCGGGGATTTCACATCTGTCTTGCACACCCGCCTGCGCACGCTTTACGCCCAGTAATTCCGATTAACGCTTGCACCCTACGTATTACCGCGGCTGCTGCCCCCCG
+
CCCGGGGGGGGGGGGGGGGGGGGGGGGGGGGFGGGGGGGGGGGGGGGGGGGGGGGFFFGGGGGGGGGGGGGGFDGGGDEGGGGGGGFEFGGGGGGDGGGGGFGGFGEGAEFCGGG@FGGGGGGGGGGGGGGGDF7E9FFGCFGGGGGGGGGGGGGGEGFGGFEF+B8CFGCFGGGGEFFFBFDCGG?CF,@DD9:8EGGGGGEEGGGGGC:?CFGCGF:B*>C*:CDGF)8509>E>DD@F4@DDGEC56//97BFB>:7>):BB6((-*9F60(8?B22.).)-17(4(4,4,)(,,(##
@M06045:235:000000000-JCY5N:1:1101:23662:7191 2:N:0:TACAGC
ACTTGAGGACTACTAGGGTTTCTAATCCTGTTTGCTCCCCACGCTTTCGTGCCTGAACGTCGATGCTGGACCAGGAAGCCGCTTTCGCCACTGGTGTTCCTTCCGATATCTACGCATTTCACCGCTACACCGGAAATTCCGCTTCCCTCTTCCGCATCCTAGCCATGCAGTCTCGAATGCCATTCCCAGGTTGAGCCCGGGGCTTTCACACCCGACTTACATGACCGTCTACGCACGCTTTACGCCCAGTAATTCCGATTAACGCTTTCACCCTCTGTATTACCGCGGCTGCTGGCACAGC
+
CCCFGGGGGGFGGFGGGGGGGGGGGGGGGGGFFGGGGGGGGGGGGEGGGG@EDCFGGGGGG>CFGDGCCEGGGGGGFGGGGGFG@EGDEGGGGGGFGGGGGGGGG7FEGGAEGFE@GGDGFFG>CEGGFFGCE7CFFCGGGGEGGGGGGFEFGGGCGGGGGGGG9DGGDA>F,5:@>6>,,@<CFGCGF5EGGGGGDFGGG5:?CCF74,0:<D3CC;GFG7:DF4/:>55C@@DEBFDF>6=7C575CC=6@*9*45?>>AF<><:2)*/9((41)))6<><A(7;BF(-8??(1.8,##
@M06045:235:000000000-JCY5N:1:1101:9111:7197 2:N:0:TACAGC
ACTTGAGGACTACCAGGGTTTCTAATCCCGTTTGCTCCCCTGGCTTTCGCGCCTCAGCGTCAATACCGGTCCAGGATGCCGCCTTCGCCACCGGTGTTCCTCCAGATATCTACGCATTTCACCGCTACACCTGGAATTCCACATCCCTCTCCCGGATTCAAGCCTCCCAGTATCGGACGCAGTTCCCGGGTTGAGCCCGGGGATTTCACGTTCGACTTAGAAGGCCGCCTACGCGCCCTTTACGCCCAGTAATTCCGAACAACGCTTGCCCCCTCTGTATTACCGCGGCTGCTGGCACCAC
+
CCCGGGGGGGGGGGGGGGFGGGGGGGGGGGGGGGGGGGGGGGGGGFFGGGFGGGGGGGGGGDGGGGGGGGGGGGGGGGGGGGGGGGGGGGGGGGGGGGGGGGGGGGGCGGGGGGGGGGGGGGGGGGGGGGGGGGGGGGGGGGGGGGGGGGGGGGGGGGGGGGGGGGGGGG?GCFCGEGGGDCEFFGDCGGGGGFGGGGGGGGGEFFGFGD50;DFGGFGA7CDFFGGGFFFF?FFFFDDFFFFGDGEGG6@FFFFFF@:@3<?9BF<:0@F>;>?(5:A:>AD<?F61099<304:?B0##
@M06045:235:000000000-JCY5N:1:1101:13836:7201 2:N:0:TACAGC
ACTTGAGGACTACCCGGGTTTCTAATCCTGTTCGCTCCCCACACTTTCGCTCCTCAGCGTCAGGTCATGCCCAGAGAACCGCCTTCGCCACCGGTGTTCCTCCTGATATCTGCGCATTTCACCGCTACACCAGGAATTCCGTTCTCCCCTGCATACCTCCAGTCTGCCCGTATCGAAAGCAAGCCCCGAGTTAAGCCCGAGGTTTTCACTCCCGACGCGACAAACCGCCTACGAGCCCTTTACGCCCAATAATTCCGGACAACGCTCGCACCCTACGTATTACCGCGGCTGCTGGCACGAT
+
CCCGGGGGGGGGGGGGGGGGGGGGGGGGGGGGGGGGGGGGGGGGGGGGGGEGGGGGGGGGGGGGGGGGGGGGGGGGGGGGGDGGGGGGGDGGGGGGGGGGGGGGGGGGGGGGGGGGGGGGGGGGGGGGGGGGGGGGGGGGGFCGGGGGGGGGGFGGGGGGGGGGGGGGGGGEGF>FGGGGGGGGGGGGGGGGGCFGFFGGGGGGGGGGGGGGGGGGGFGBDGDGGDGGFFFFFFFFBFCFF?FGGD>GFFFFF>FF?>BFF?F>FB<B9BFFF1:6?F?27AB)89;;6298030814(##
@M06045:235:000000000-JCY5N:1:1101:5353:7213 2:N:0:TACAGC
ACTTGAGGACTACTGGGGTATCTAATCCCGTTCGCTCCCCACGCCTTCGCGCCTCAGCGTCAGGGTCGGCCCAGCTGGCCGCCTTCGCCACGGGTGTTCCGCCTGATCTCTACGCATTTCACCACTACACCAGGCATTCCACTAGCCCCTCCCGCCCTCAAGCGGTGCAGTCCACGACGACCCTCCCTGGTTAGGCCCTGTGCTTTCACGCCATGCTTACACCGCCGCCTGCGCGCCCTTTACGCCCAGTAACTCCGGACCACGCTTGGACCCTACGCATTACCTCCGCTGCTACCACCAC
+
CCCEGCGFFFFFEF<CCCF;FEFGGGGGFGCFGGGGGGGGGGGG@AFCFCGGGGGF,CFG7CCFG,C:F:BF:EEC@CC=CCEFFE<C+?FCE7FFFEF9BFGE+B<?@DDAEFC:=F9BEAFDDFGCFF,AD:DE<>FACG,8C@=FEC+>6+3B>*D5:CCC**88>;?,?C9;8CCCCGC8CEEGGFF?+*?CF*/=8A9>CE9+<EG=C774:=F@DC<C)1)15))0-155).1.7*65*17*/C?79*9;?B6))(430(((()/>::(4((-4()4<4)39(-(34))(),-##
@M06045:235:000000000-JCY5N:1:1101:21541:7225 2:N:0:TACAGC
ACTTGAGGACTACACGGGTATCTAATCCTGTTCGCTCCCCACACTTTCGCTCCTCAGCGTCAGGACATGCCCAGAGAACCGCCTTCGCCACCGGTGTTCCTCCTGATATCTGCGCATTTCACCGCTACACCAGGAATTCCGTTCTCCCCTGCATACCTCCAGTCTGCCCGTATCGAAAGCAAGCCACCAGTTAAGCCAGTGGATTTCACTCCCGACGCGACAAACCGCCTACGAGCCCTTTACGCCCAATAATTCCGGACAACGCTCGCACCCTACGTATTACCGCGGCTGCTGGCACCCT
+
CCCGGGGGGGGGGGGGGGGGGGGGGGGGGGGGGGGGGGGGGGGGGGGGGGGGGGGGGGGGGGGGGGGGGGFGGGGGGGGGGGGGGGGGGGGGGGGGGGGGGGGGGGGGGGGGGGGGGGGGGGGGGGGGGGGGGGGGGGGGGGGGGGGGGGGGFGGGGGGGGGGGGGGGGGGGGGGGGGGGGGGGGGGGFGFGGGFGG>CFGGCEGFGGGGGGGGDGGFGFG7CGGGGGDFFFFFDFFFFFFFB7<CDGDFFF?DFFF3(5)8?FF::6>>7>:11??:<<:AFD?F>>>BFFFFB:03-##
@M06045:235:000000000-JCY5N:1:1101:10683:7304 2:N:0:TACAGC
ACTTGAGGACTACTGGGGTATCTAATCCCGTTTGCTCCCCTAGCTTTCGCGCCTCAGCGTCAAGAACAGGCCAGAAAGTCGCCTTCGCCACTGGTGTTCCTCCGGATATCTACGCATTTCACCACTACACCCGGAATTCCACTTCCCTCTCCTGCCTTCGAGTCGAACAGTATCGAATGACCCTCCCCAGTTGAGCCGGGGGCTTTCACATTCGACTTGGACGACCGCCTGCGCGCCCTTTACGCCCAGTAAATCCGGACAACGCTTGCCACCTACGTATTACCTCGGCTGCTGGCACCTG
+
CCCGGGGGGGGGGGGGGGGGGGGGGGGGGGGGGGGGGGGGGGGGGGGGGGGGGGGGGGGGGGGGGGGGGGGGGGGGGGGGGGGGGGGGGGGGGGGGGGGGGGGGGGGGGGGGGGGGGGGGGGGGGGGGGGGGGGGGGGGGGGGGGGGGGGGGGGGGGGGFGGGGGGGGGGGGGGGGGGGGGGGGGGGGCEFFGGGGGGGGGGGGGGG7FGDFGFCCGEGFGGDDDDGGF@FF19>:)7DFFFFGGGFGGD?F4CFF9EFFFFF>>034(<FFFBF0(23:>ADF)3-::?9:F?2:0<(##
@M06045:235:000000000-JCY5N:1:1101:3960:7323 2:N:0:TACAGC
ACTTGAGGACTACCGGGGTTTCTAATCCTGTTCGCTCCCCACACTTTCGCTCCTCAGCGTCAGGTAATGCCCAGAGAACCGCCTTCGCCACCGGTGTTCCTCCTGATATCTGCGCATTCCACCGCTACACCAGGAGTTCCGCTCTCCCCTGCCTACCTCTAGTCTGCCCGTATCGGAAGCAGGCTCGGAGTTAAGCCCCGAGTTTTCACTCCCGACGTGACGAACCGCCTAAGAGCCCTTTACGCCCAATAATTCCGGACAACGCTCGGACCCTACGTATTACCGCGGCTCCTGGCACCCT
+
CCCGAFG?FGGGGGGGGGGGGGGGGGGGGGGGGGGGGGGGGGGGGGGGGGGGGGGGGGGGGGGGGGFGGGGGFF8FDGGGGGGGGGGGGEGGGGGGGGGGGCGCFFFFGGG?FGGGGGGCAFCFGGGGGGFEFGGGGFFDGGGGGCDFGGFGGGGGGCFFGGGGGGGGGGGGGGGDGDEGFF>5::88CCCGGCC9,6ACCEEEFGC9FGGGFGGDC5<)/15)C59C>>3)(.*75>FF)*9C<7@G3<FF@DF475:B:0:11(449B@DFB?F(()63)<900;01(((4)(,(<(##
@M06045:235:000000000-JCY5N:1:1101:24057:7353 2:N:0:TACAGC
ACTTGAGGACTACCCGGGTTTCTAATCCTGTTCGCTCCCCACGCTTTCGCTCCTCAGCGTCAGTATCGGCCCAGAGATCCGCCTTCGCCACCGGTGTTCCTCCTGATATCTGCGCATTTCACCGCTACACCAGGAATTCCGATCTCCCCTACCGAACTCTAGCCTGCCCGTATCCACTGCAGACCCGGAGTTAAGCCCCGGGCTTTCACAACCGACGTGACACGCCGCCTACGAGCTCTTTACGCCCAATCATTCCGGCCAACGCTTGCGCCCTACGTATTACCGCGGCTCGTTGCACGCC
+
CCCFFEEGFGGGGGGGGGFGGGGGGGGGGDEFFGGGGGGGGE@EFGGGGGGGGGFFFGGFGGGCGCEFGGGGGGGGD<CFEFEC@FFFGGGCEGGG=FGFFFFGG9FFFFFGGGGDBEFGGGGGGDEGCEFFGFGGGFGGF@CEDEGGGFGFFEGGGGGGG898EFGGC:B@86,@FDGGFFGGGGCC*44BFDGF68EGEEE=EGF9@1CEDGGDG:<4<7777<5DF@5FF()5)9*77==CG)7*97)96**977(7><?13821:DFD>114((.6:AFA(310;6(,7(,4))(##
@M06045:235:000000000-JCY5N:1:1101:6737:7360 2:N:0:TACAGC
ACTTGAGGACTACCAGGGTATCTAATCCCGTTTGCTCCCCTAGCTTTCGCGCCTCAGCGTCAAGAACAGGCCAGGTAGTCGCCTTCGCCACTGGTGTTCCTCCCGATATCTACGCATTTCACCACTACACCGGCAATTCCACCGACCTCTCCAGTCCTCCAGCTCGGCAGTCGACGATGACCGCAGGCGGTTGAGCCGCCTGATTTCACACCGTACTTACCGGGCCACCTGCGGACGCTTTACGCCCATGCAGTCCGGACAACGCTTGCCCCCTCCGTCTTACCGCGGCTTCTGGCACCCT
+
CCCGGGGGGGGGGGGGGGGGGGGGGGGGGGGGGGGGGGGGGFFGDGGGGGGGGGGGGGGGGGGGGGGGGGGGGGGGGGGG@DFGGGGGGGGGDGGFFGGGGGGGGGGGGFFGGGGGGGGGGGGGGGGGGDGGGGDCFGGECFGGGGGCFEGGGGGGGGGGGFGGGGGGGGFGGGGGDECGG,=EGGGGGGEEEGGGGGGGEFFFFGGGGGGCGGGGGFGFGGGCD37<547@9FB@BFGBFFFDCDFG**/96:FFBFFDF6?;1,(41?FFB>?0(,.(:)-43214>((.9>7?(,(##
@M06045:235:000000000-JCY5N:1:1101:4435:7365 2:N:0:TACAGC
ACTTGAGGACTACTGGGGTTTCTAATCCTGTTCGCTCCCCACGCTTTCGCTCCTCAGCGTCAGTATCGGCCCAGAGACCCGCCTTCGCCACCGGTGTTCCTCCTGATATCTGCGCATTTCACCGCTACACCAGGAATTCCAGTCTCCCCTACCGAACTCAAGTCTGCCCGTATCGACTGCAGGCCCAGAGTTAAGCCCCAGGTTTTCACAGTCGACGCGACAAACCGCCTACGAGCTCTTTACGCCCAATAAATCCGGAAAACGCTCGCGCCCTACGTCTTACCGCGGCTGCTGGCACCAG
+
CCCGGGGGFGGGGFGGGGGFFGGGGGGGGFGGGGGGGGFGGGCGGC<FCGFGGFFGGGGCFGGGAFGGGGGGGGGGFGGGGCFEEGGDGGGGGGGGFGGGDFGGGGGGGFCFFGGGGGEGGEFGGEEGGFDFFE7F@FGGGDDCBFGFGGFEFCE=CFGGGGGGGFGFFGG5@EEGGCEGFGFGGEGE>C,>F;EFG8C;EGFGFFGGFEFGGG353ADFD5)5<CCDD5:<<()786DF?671>D3C*09*97@49>())43>B6:>>))73(28,8??B)421(((,(-(44(31<,##
@M06045:235:000000000-JCY5N:1:1101:10995:7378 2:N:0:TACAGC
ACTTGAGGACTACTAGGGTTTCTAATCCTGTTCGCTCCCCACGCTTTCGCTCCTCAGCGTCAGTATCGGCCCAGAGTCCCGCCTTCGCCACCGGTGTTCCTCCTGATATCTGCGCATTTCACCGCTACACCAGGAATTCCAGACTCCCCTACCGAACTCTAGCCTGCCCGTGTCGAATGCAAGCCCGGAGTTGAGCCCCGGGTTTTCACATTCGACGCTACAGACCGCCTACGAGCCCTTTACTCCCAATAATTCCGGACAACGCTCGCACCCTACGTATTACCCCGGATGCCGGCCCCCG
+
@CCFFEEFFGFEFGFC@FEEFGGGFGGGGGGGG7FCCCDBFG@FGGGGEEGF@8FFCFFCFECCFGGGGGGGGGCFG9CECEC@@EGGG:FGCFCCFCGGAEEGG9FG<AFGGGG@:=,E?EBFGFBF<FE@FCFB<AFG9;DGGGGGGGCFFE8B>FGG,5E>FGGGGG:*,@*@5BFA;<@DF58:CCE?EFCFGCE5CC:8=CCCC=@C+;FDGF*.)**35<9DDF)),(0))0*86*/*295C27/*12=6:E?BB08(33319.7.4<B:0()...6)(-(-((-4)--,(((##
@M06045:235:000000000-JCY5N:1:1101:4284:7385 2:N:0:TACAGC
ACTTGAGGACTACAAGGGTATCTAATCCCGTTTGCTCCCCACGCTTTCGCGCCTCAGCGTCAGGAATTGCCCAGAGACCCGCCTTCGCCACCGGTGTTCCTCCCGATCTCTACACATTTCACCGCTACACCGGGAATTCCACACTCCTCTTCCGGACTCTAGCCAAGTGGTTTCAACCGACGTCTCGAGGTTGAGCCTCGAGTTTTCACAGCTGTCCTTCCAGGCCGCCTACACGCTCTGTACGCCCAATAAATCCGGACAACGCTTTCCCCCTACGTATGAACCCGGCCGCCGGCACCCG
+
CCCGGC;EF@FFFFF@EGFDGFAFCFFFG@FGGGGGGGGGGBCFEFCGDGGCFGCFEF:8FCEGDFEEGGGGGFEFGFGFGDGFGF<FEBFFC7FEBCEEEFGE:@FECFFFGGGCCADFFDG:F+>FEGGC@CCCFGADDDEGFFG9FFFGEECGEEFCFCFGE68EF9@@D;>EGG::E:EECF86B5*=CCC8@,:8E=53>CGCFFC=9*+2>F>BD@C*1:))0575,8)))01**/*/9).CDCFF6*9403())3:;><1()9*.4(-4(().())-((((((,(((-,4(,##
@M06045:235:000000000-JCY5N:1:1101:24961:7397 2:N:0:TACAGC
ACTTGAGGACTACAGGGGTTTCTAATCCCGTTCGCTCCCCACGCTTTCGCGTCTCAGCGTCAGTACCGTACTAGAGAGCCGCCTTAGCCACGGGTGTTCTTCCTGATATCTGCGCATTTCACCGCTACACCAGGAATTCCACTCTCCTCTTCCGGACTCTAGCTGGGGGGTTTCCATCGGCGTCTCGAGGTTGAGCCTCGAGTTTTCACAACGGACCTACCCAACCGCCTACACGCTCTTTACGCCCAATAAATCCGGACAACGCTTGCCCCCTACGTATTACCGCGGCTGCTGGCCCGCA
+
CCCGGGGGGGGGGGGGGGGGGGGGGGGG<FGGGGGGGGGGGGDGGGGGDGGEGDFGGGGGGGGGGGGGGGGGGGGGFGGGGGGGGGGGGGGGGGGGGGGGGGGGGGGGGGGGGFGGGGGGGGGGGGGGGGGGGGFCFGGGGGGGDGGGGGGG9CCCEEGGGGGFFE38CEEG>FFEFGDGDECG=FGGGC?6:CGGF88EGGGGGC9?FC6E7D3D<FGFFCG3CD3C;B5F:<>B)<3??FF3<DFGG4@6FCF4;)8BD6<>FF?2<??F>F0:B?74>4>9<990769?FB:?0((##
@M06045:235:000000000-JCY5N:1:1101:9085:7407 2:N:0:TACAGC
ACTTGAGGACTACTCGGGTATCTAATCCGGTTCGCTCCCCACGCTCTCGCACCTCAGCGTCAGTAGATGCCCAGTCGGCTGGTTTCCCCCTGGGTGTTCCTGCCGATCTCTACGCATTTCACCACTACACCGGCAATTCCACCGACCTCTGCATCACTCCAGACGCGCCGTATGGGATGGCGCCTGGCCGTTAAGCGGCCAGATTTCACACCCCACGCGCGCGTCCGCCTGCGTGCCCTTTACCCCCAGTCAATCCGGACAACCCCTGGCTCCCCCGTATTACCGCGGCCGCTGGCCCCCA
+
CCCGDGGGFF?FGC8FFGGFGGGFGGGGGGGF@CFE6FFGGGDG7,6C:@@CG,CCFGCBCCEFFFFADEFGFG@FFCEEGG,CFGGGGCCDDFGDGGGGGGGDED+64?<AEDFCBFGGGGGGGGEGGGEG@FGGGG9FCEGCCCG8FGFCAAFGGFFGCFCE**5>CEEGF,>>FFGGDEGGEF5BEEG5*B;B:1CEGG6+<A?+++9EG>DG<)/5)977CC<D70)5(47))7*5:6**29BDC***909F9E:E@:((4(-4:F46:01(44(476)6?>(36(41(704(43##
@M06045:235:000000000-JCY5N:1:1101:10176:7420 2:N:0:TACAGC
ACTTGAGGACTACCGGGGTTTCTAATCCCGTTTGCTCCCCTAGCTTTCGCGCCTCAGCGTCAAGAACAGGCCAGGAAGCCGCCTTCGCCACTGGTGTTCCTCCCGATATCTACGCATTTCACCACTACACCGGGAATTCCGCTTCCCTCTCCTGCCTTCAAGTCGATCAGTATCGAGTGACCCTCCCCAGTTGAGCCGGGGGCTTTCACACTCGACTTGAACGACCGCCTGCGCGCTCTTTACGCCCAGTCAATCCGGACAACGCTGGTCACCTACGTATTACCGCGGCTGCTGGCACCCG
+
CCCGGGGFGEGGDFGEGEFGGGGGGGGCFGDEFGGFFFGGGDGGGGGGGGGGEGGGGGGGGDGGGGGGGEFCDFGGGGGGGGGEFFGG@FGFGGGGFGFFGG,=FGGGGGFEFGGGGGGGFGGGGGGGGGGGDF+F>DFGGDGC@FGG6EFGGCFGGGGDEGCF:CGFGGGGGG5CFGGGG9FGG>8ECCFFCEGGGDG5E8EE5CFEF<F6CC<D*8:*06CDGDGG@37@(4>E3>7?4F=DDG<<FG*9@FFFB)4<B:B;BBBFBFF?>?040:248)6)3909114().,2(4(##
@M06045:235:000000000-JCY5N:1:1101:10414:7425 2:N:0:TACAGC
ACTTGAGGACTACACGGGTATCTAATCCTGTTTGCTCCCCACGCTTTCGCTCCTCAGCGTCAGTATCGGCCCAGAGACCCGCCTTCGCCACCGGTGTTCCTCCTGATATCTGCGCATTTCACCGCTACACCAGGAATTCCAGCCTCCCCTACCGAACTCTAGCTTGCCCGTATCGGCTGCAGGCCCAGGGTTGAGCCCCAGGTTTTCACAGCCGACGCGACAAGCCGGCTACGAGCCCTTTACGCCCAATAATCCCGGACACCGCTTCCACCCTCCGTATTCCCTCGGCGGCTGGCACCAG
+
8CCG9<FCFFGFGECFGCF+6@,@FGGGGCED9EFEGE<@FEFE,BD<B:@EF@@FGGG:F7,,CEE7FC@:BF,6CC76+76?7B=C:F:E:F:FFGGGGGG<<F?FAFG@CFED@GC<<A<4F:F>FF8DFB@<>DFACF,>>DGG>?+=DE78C,@D;=D;,,@::+@:,@85BF8CC8@EGGEG8*=EC,?8::****5+51:7:C+/7DD<3557735*>3)).)8566@B)85;:*9*917**0)1/**04)-5@(8(491(,*9>?F((-((47))3-(-(((,-,-4(,2(##
@M06045:235:000000000-JCY5N:1:1101:10449:7436 2:N:0:TACAGC
ACTTGAGGACTACACGGGTATCTAATCCTGTTCGCTCCCCACGCTCTCGCGCCTCAGCGTCAGTGACAGACCAGGAAGCCGCCTTCGCCACTGGTGTTCCTCCACATCTCTACGCATTTCACCGCTACACGTGGAATTCCGCTTCCCTCTCCTGCACTCAAGTCAGCCAGTTTCCAGTGCCCCTCCACGGTTAAGCCGTGGGCTTTGACACCAGACTTAGCTAACCGCCTACGCGCCCTTTACGCCCAGTGATTCCGGACAACGCTCGCCCCCTACGTATTACCCCGGCTGCTGGCACCCA
+
CCCGGGGGGGGGGGGGGGGGGGGGGGGGGGGGGGGGGGGGGGGGGGGGGGFGGGGGGGGGGGGGGGGGGGGGGGGGGGGGGGGGGGGGGGGGGGGGGGGGFGGGGGGGGGGGGGGGGGGGGGGGGGDGGGGFGEEGGGGGGGGGGGGGGFGGGGGGGGGGGCCFFGGFFFFFGGGGEFFGGGGCEEFGEGGGGFFGGDG*=CGGGG9:?9CFGC*8*8@FFFGGGGDGFF3;;6855>C46*8>DGEG<67*=*0=?@2)7::(40822B3B90(.,45:32942(((-,((),(((.,##
@M06045:235:000000000-JCY5N:1:1101:12054:7445 2:N:0:TACAGC
ACTTGAGGACTACTAGGGTATCTAATCCCGTTTGCTCCCCTGGCTTTCGCTCCTCAGCGTCAGTGTTGGTCCAGGATGCCGCCTTCGCCACCGGTGTTCCTCCAGATATCTACGCATTTCACCGCTACACCTGGAATTCCGCATCCCTCTCCCAAACTCAAGCCATCCAGTATCAGACGCAGTTCCCCGGTTAAGCCGAGGGATTTCACGTTTGCCTTAGTTGGCCGCCTACGAGCCCTTTACGCCCAGTAATTCCGAACAACGCTTGCCCCCCCCGTCTTCCCCCGCCTGCTGCCACCTA
+
CCCGGGGGGGGGGGFGGGG8FFFGGGGFFGGGGGGFGGGFGGCFGGGGE@CFG@AFEGEGGGGGCFGGGEGGGGD@EEEFGGGGGGFEGGGFBEGEGEGG<FFCGCFGGGGGFFD7FGGGGGFGGGEG,AF<<FGFGGGGGDEGGGGGFFGCFCFCF=AFFGGD8FGGGDD=DFGD9E>C+:CDDEGFG5@>8DEDGEEGGG*=CCF9:F6C65+;+BDAFCF*C<8DFBFF67)=BFFFFB?5D7>*C69@6F4=23(<>7?B0(8(4?)8(7(212((()6:((((-40?:>34)2(##
@M06045:235:000000000-JCY5N:1:1101:9402:7451 2:N:0:TACAGC
ACTTGAGGACTACCAGGGTTTCTAATCCGGATCGCTCCCCACGCTTTCGCGCCTCAGCGTCAGCAAAGCTCCAGGCAACCGCCTTCGCCACTGGTGTTCCTCCCGATATCTACGCATTCCACCACTACACCGGGAATTCCATTGCCCCCTAGCTTGCTCAAGCTCCGCCGTATCCGCTGACCCCGCCCAGTTGAGCCGGGCGATTTCACAACGAACGTGCAGAGCCGCCTACGCGCCCTTTACGCCCAATAAATCCGGGCAACGCTTGCACCCTACGTATTACCGCGGCTGCTGGCACCAG
+
BCCG<<FGGFGGGGGGGGFGGFGDFFGGGGCGGGGGGGGGEGG7CFFGGGGGEDCF<FCFGFGGGFAGGGGGGGGGGFFFEDGGGGGGGGGFC@EFGGFGGGGGGGEEGGGGGGDCGGGCGGGGGFAFD8D@>C=FFGGFFGCEBFGGGG68D9CDGFFFFFGCGGCEGGCEFFCCDGG*?DFEDGGGC,8;;CC?FGGCGGEC5:++AFDGGDDG:FFFFFG3CC5DFBDF1,)8>5C4?=FDCDEGC7?B479?>B>F313-4((26@FFB?081.3:>FB<1217>99:)).,(.(##
@M06045:235:000000000-JCY5N:1:1101:8837:7494 2:N:0:TACAGC
ACTTGAGGACTACTAGGGTTTCTAATCCTGTTTGCTCCCCACGCTTTCGCACCTCAGCGTCAGATCTGGACCAGTTAGCCGCCTTCGCCACTGGTGTTCTTCCCAATATCTACGAATTTCACCTCTACACTGGGAATTCCACTAACCTCTTCCAGCCTCAAGGTCGCCAGTATCAAAGGCAGTTCCGGAGTTGAGCTCCGGGATTTCACCCCTGACTTAACGACCCGCCTACGTGCGCTTTACGCCCAGTAAATCCGAACAACGCTAGCCCCCTTCGTATTACCCCGGCCGCTGGCACGGG
+
CCCGGGDGGGGGGGGGGGGGGGGGGGGGGGGGGGGGGGGGGGGGGGGGGGGGGGGGGGGGGGGGGGGGGGGGGGGGDFGGGGGGGG7FEEGG?CGGGGGGGGGGGGGCGGGGGGGFGGGGGGGGGGGGGGFGGGFFGGFGGGGGGGGGGGGGGGGGGGFEGGGGGGGCEGGFGGGGGFFGGGGGGAE>EGGGGGFGCFGGGGGGDFGGGDFEG4CFGFGCG<DGDGGG>:AF@;)8=>CB>FA*/>ADG*9BF>F?>DBEBBB9>B0(857>((,4:21?04<9(-((,,-2,36?03(##
@M06045:235:000000000-JCY5N:1:1101:21792:7503 2:N:0:TACAGC
ACTTGAGGACTACCGGGGTTTCTAATCCGGATCGCTCCCCACGCTTTCGCGCATCAGCGTCAGCAAAGCCCCAGGCAACCGCCTTCGCCACTGGTGTTCCTCCCGATATCTACGCATTCCACCACTACACCGGGAATTCCATTGCCCCCTAGCTTGCCCAAGCTCGGCCGTATCCGCTGACCCCGCCCAGTTGAGCCGGGCGATTTCACAACGGACGTTCCGAGCCGCCTACGCGCCCTTTACGCCCAATAAATCCGGGCAACGCTCGCACCCTACGCATTACCGCGGCTGCTGGCACCTG
+
CCCGGGGGGGGGGGGGGGGGEFFGGGGGGGCDGGGGGGGGGGGGCGGGGGGGGGGGGGGGGGGFCFGGGGGGGGFDFGGGGGGGGGGGGGGGGGGDGGGGGGGGGCF:FC<FGGGCEGGGGGG8FDFGGGGGG7>CFFGGGGGCFGGGGC5BGCFFGGGFGFG8D8CBCEGGFGGGF8E8FFGGGDCCGG?F9C<CF*:CGGDEGFGFG?>C)9>DDEF>F7C3CDDD@53<:9B)855?4=6**9>3*0/=@:@?0)-))-3>>:((457762(4((,-8<2),4106(-43>B0(),##
@M06045:235:000000000-JCY5N:1:1101:18017:7508 2:N:0:TACAGC
ACTTGAGGACTACCGGGGTTTCTAATCCTGTTTGCTCCCCACGCTTTCGCGCCTCAGCGTCAGAACCGGACCAGTAAGCCGCCTTCGCCACTGGTGTTCTTGCGAATATCTACGAATTTCACCTCTACACTCGCAGTTCCACTTACCTCTTCCGGTCTCAAGCCATGCAGTATCGAAGGCAATTCTGTGGTTGAGCCACAGGCTTTCACCCCCGACTTACAAAGCCGCCTACGCGCCCTTTACGCCCAGTGATTCCGAACAACGCTAGCCCCCTTCGTATTACCGCGGCTGCTGGCACCCT
+
CCCGGGGGGGGGGGGGGGFGGGGGGGGGGGGGGGGGGGGGGGGGGGGGGGGGGGGGGGGGGGGGGGGGGGGGGGGGGGGGGGGGGGGGGGGGGGFGGGGGGDFGGGGGGGGGGGDGGGGGGGGGGGGGGGGGGGGGGGGGGGGGGGGGGGGGGGGGGGGGGGGGFGGGGGGGFFEGGGGGGGGGGGGGGGGCGGGGGGGFGGGGGGGGGGGGGGGGGFGFCGFGGG77>@FFFF>@><D4:6FGGGEDG<@6=DFFFFFFF<FBBBBFFFFFF(:?::?:?FFF:B>9961:7)8?0)(##
@M06045:235:000000000-JCY5N:1:1101:4049:7522 2:N:0:TACAGC
ACTTGAGGACTACACGGGTTTCTAATCCCGTTTGCTCCCCTGGCTTTCTCTCCTCAGCGTCAATATTTGTCCAGGATGCCGCCTTCGCAACCGGTGTTCCTCCTGATATCTCCGCATTTCACCGCTACACCAGGAATTCCGCTTTCCTCTCCCACGCTCGAGCCCTCCAGTTTTCGGCGCACCCTCCCAGTTAACACGCGAGCTTTCACACCGCACTTAGAGCACCCCCTCCCCACTCTCTACGCCCAGTAATTCCGAACAACGCTCGCTGCCTACGTATTACCGCGGCTGTGGGCACGTC
+
,BC,CFDF,<<6,FFEEG@@FGGGAFGDFGEFGGG,C<DFG8,CFACC,C@FE9E,C<@FF@7,CFD,CC<,EC,,9,C:CCG7F9BF,6><>7>@F:@A<C,?,BB<?FA9?+=+CF<A?EC+>FGEFEFFFF+,=<,<AFGGFADGGGF8B>,BEEG+@+8+8D8:889;F,,3>@3**1*188*>,8C;,2,25;*4*//:81AFFGC*))//96+++*+0*1*)))))(-.505:)1747C)79>96*979B?>6>D0.1;:6(7>5>:<>3-,)45A>)((-((-((.((-73(##
@M06045:235:000000000-JCY5N:1:1101:21462:7534 2:N:0:TACAGC
ACTTGAGGACTACACGGGTATCTAATCCTGTTTGCTCCCCACGCTTTCGCGTCTTAGCGTCAGAAACCGTCCAGATAGCCGCCTTCGCCACTGGTGTTCTTCCCAATCTCTACGTATTTCACCACTACACTGGGAATTCCACTATCCTCTCCGGTCCTCTAGTCATCCAGTATCAAGTGCATTTCTTGAGTTGAGCTCAAGGCTTTCACACCTGACTTGAACAACCGCCTACACGCGCTTTACGCCCAGTAATTCCGAACACCGCTAGCCCCCTTCGTCTTACCGCGGCTGCTGCCCCGAT
+
CCCGGCFGGGGGGGGGGGGEGFDEFGGGGFGGDFGGGGGG<FEGEGGGDGGGGCD<FGGGGEEFGCEGGGGGGGGGGGGGGGGGGGGGGEGGGFGGGGGGGGGGGGFGAFFGGGGFFFGGGGGGGGGGFGFCGG@EGCFEAFEFDGGGGFFGEEGGGGGGGFGGFGGGGGGCFG9DFFGGF:DFGGGFGCFG,;:FFFC9@FFGF@FFGGGGDCGGGF8FFGGDGG>CAD;4(3AEEA8>AFFGGGBG<8A7FD7C;BBFF(-4396>B775;7<:?(-(3)6>373,3>B?5?)((-(##
@M06045:235:000000000-JCY5N:1:1101:14486:7538 2:N:0:TACAGC
ACTTGAGGACTACTAGGGTTTCTAATCCTGTTTGCTCCCCACGCTTTCGCGTCTCAGTGTCAGTACCGTCCCAGCGAGCTGCCTTCGCCATTGGTGTTCCTCCTGATATCTGCGCATTTCACCGCTACACCAGGAATTCCACTCGCCTCTTCCGGACTCCAGCCCGGCAGTATCCACCGGCATTCCAGGGTTGAGCCCTGGACTTTCACGGCGGACTGACCGGGCCCCCTACACGCTCTTTACGCCCAATGATTCCGGACCACGCTTGCCCCCTACGTCTTACCGCGCCTCCTGGCCCCGT
+
CCCGGGGGGGGGGGGGGGGGGGGGGGGGGGGGFGGGGGGGGGGGGEGGGGEFGDGGGGGFGGGGGGGGGGGGGFGGGGGGFGGGGGGGGGGFGGFGGGGGGGGGGEGAFFGGGGGGGGGFFGGGGGCFGGGFGC?FFGFGGGGGGGGEEGGGGG@CEGGFGGGGGGBECEBDFGGDGGGCGCGFGG@BFECCCCFFFGCFDCG,4CGGFGDGDDDDCAFFF)CCCD)9@BFF:?:B)<<?FBF*9D@GGF?=9:=?7D0))(-476866FFF>-(.31:11.<?6060(8(.(4.1(41##
@M06045:235:000000000-JCY5N:1:1101:8023:7564 2:N:0:TACAGC
ACTTGAGGACTACCCGGGTTTCTAATCCTGTTTGCTCCCCACGCTTTCGCGTCTCAGCGTCAGTACCGTCCCAGCGAGCTGCCTTCGCCATCGGTGTTCCTCCTGATATCTGCGCATTTCACCGCTACACCAGGAATTCCACTCGCCTCTTCCGGACTCTAGTTCGACAGTATCCACCGGCTTTCAAGGGTTGAGCCCTTGACTTTCACAGCGGACTTACCGAACCGCCTACACGCTCTTTACGCCCAATGATTCCGGACAACGCTTGCTCCCTACGTATTACCGCGGCTGCTGGCACCGA
+
CCCGGGGGGGGGGGGGGGFGGGGGGGGGGGGGGGGGGGGGGGGGGGGGGGGGGDFGGGGGGGGGGGGGGGGGFGGGGGGGGGGGGGGGGGGGGGFGGGGGGGGGGGGGGGGGGGGG@FFGGGGGGGGGGGGGGGGGGGGGGGGGGGGGGGGGGGGGGDGGGGGGGGGGGGGGFFGGGGGGGEGGGGGDFGFCGFFGGFFGGGGGGGG7CFD=CDDGD=DFGGGGGGGGFFFF::@F75*=F?FGGGFGGD6*1CFFFD0;B:?>9???B*17??AFF4<<2ABBBF9>F11?0)8?F?(##
@M06045:235:000000000-JCY5N:1:1101:13243:7570 2:N:0:TACAGC
ACTTGAGGACTACTGGGGTTTCTAATCCTGTTTGCTCCCCACGCTTTCGCACCTCAGCGCCAATGCCTGTCCAGACAGCCGCCTTCGCCACTGGTGATCTTCCGAATATCTACGACTTGCACCTCTACACTCGGAATTCCACTCACCTCTCCCGGATTCAAGCGATGCAGTCATAAAGGCAATTCTGAAGTTGATCTCCAGGCTTGCACCTCTAACGTAAAAAGCTGCCTACGCGTGCTTCACCCCCAGTAATTCCGAACAACGCTAGCTCCCTCCGTTTTACCGCGGAGTCTGGCACGAG
+
C<6E<FGC@D,CFG98<E+C;CCEF<D6C<E66@@EAE@7FFGCFCFC,@FD:FFEFG+++6:F,,E,,666E@,,9,,66++B,6,86,44B859,<5<,,9CC::+C@@,,?4+8?<F95,9A,4C9?,9B6+++5CF;E;E,,6@,,,633+@+@,7,,6@EFE+,@FF9E,@,,>,DF,@DAAB@:;CCG,@;DA,:,8DF*44<,*=*=C7*2*/*+0***22;6BF5650)8C6++/0;)))/2;+1**/.7()).((-(4(.**/3(.((3),1)-43(39(--,)6(),)(##
@M06045:235:000000000-JCY5N:1:1101:8952:7573 2:N:0:TACAGC
ACTTGAGGACTACACGGGTATCTAATCCTGTTTGCTCCCCACGCTTTCGTGCATGAGCGTCAATCTTGACCCAGGGGGCTGCCTTCGCCATCGGTGTTCCTCCACATCTCTACGCATTTCACTGCTACACGTGGAATTCTACCCCCCTCTGCCAGATTCAAGCCTTGCAGTCTCCATCGCAATTCCCAGGTTGAGCCCGGGGCTTTCACGACAGACTTACAAAACCGCCTGCGCACGCTTTACGCCCAGTAATTCCGATTAACCCTTGCACCCTACGTATTACCGCGGCTGCTGGCCCCGT
+
CCCGGGGGGGGGGGGGGGGGGGGGGGGGGGGGGGGGGGGGGGGGGGGGGGGGGGGGGGGGGGGGGGGGGGGGGGGGGGGGGGGGGGGGGGGGGGGGGGGGGGGGGGFGGGGGGGGGGGGGGGGGGGGGGGGGGGDFGGGGGGGGGGGGGGGGGGGGGGGGGGGGGG?FGGGGCEGGGGGGGGGGGGGFGGGCDFGGGGGGGGGGGGGGGGGGGDDGFFGFGGGGGGDGAD:F19DFFEGFFFFGGCEGGGFF?7@FF>?@EA2)411:?6FFB((1:?<279A9:;>BF9267:?6(42##
@M06045:235:000000000-JCY5N:1:1101:19075:7590 2:N:0:TACAGC
ACTTGAGGACTACCGGGGTTTCTAATCCTGTTTGCTCCCCTAGCTTTCGCGCCTCAGCGTCAGTTGTGGTCCAGAGAGCCGCTTTCGCCTCAGGTGTTCCTCCCGATATCTACGCATTTCACCGCTACACCGGGAATTCCACTCTCCTCTCCCACACTCAAGCCCGGCAGTTTCCCCAGCAGACTCTGAGTTGAGCCCAGAGATTTCACTAGAGACTTGCCGAACCGCCGACGCGCCCTTTACGCCCAATAATTCCGAACAACGCTTGCACCCCCTGTATTACCGCGGCTGCTGGCACCGC
+
CCCGGGGGGGGGGGGGGG@FFGFGGGGGGGGGGGGGGGGGGGGGGGGGGGGGGDGGGGGFFGGG<FFEGGGGGGGGGGGGGGGGGGGGGGGEE@EFGFEGFGGGGEGGGFGGGGGGGGGGGGGGGEEFGGGGGGGGCFGGGGGGGFGGGGGGG8FGGFGGGFFF6B>CCCF;;DFFGGDFFCCFGGGGGGGGCCFGFGGFGF,>ACF@CGGGGGFFGF;CGGGDCGG3=))89B@E>>C@FF@5CDDGGFF?BFFF?>6D><B((-8:?FFF?(-4?,6-<246-60(-,((5??B(43##
@M06045:235:000000000-JCY5N:1:1101:9917:7598 2:N:0:TACAGC
ACTTGAGGACTACAAGGGTATCTAATCCTGTTTGCTCCCCACGCTTTCGCACCTCAGCGTCAATACCGGTCCAGTGAGCCGCCTTCGCCACTGGTGTTCTTCCGAATATCTACGAATTTCACCTCTACACTCGGAATTCCACTCACCTCTCCCGGATTCAAGCGATGCAGTTTCAAAGGCAGTTCCGGAGTTGAGCCCCGGGATTTCACCTCTGACTTACAAAGCCGCCTACGCCCGCTTTACGCCCAGTAATTCCGAACAACGCTAGCCCCCTCCGTATTACCGCGGCTGCTGGCACCGA
+
CCCGGGGGGGGGGGGGGGGGGGGGGGGGGGGGGGGGGGGGGGGGGGGGGGGGGCGGGGGGGGGGGGGGGGGGGGGGGGGGGGGGGGGGGCGFGGGGGGGGGGGGGGGGGFGGGGGGGGGGGGGGGGGGGGGGGGGGGGGGGGGGGGGGGGGGGGGGGGGGGGGGGGGGGGGGDGGGGDGGGGGGGGG5CEGDFGFGGFGGG>CGGGGGGFCFCCCGGFGFGFFFGGGGDEBF<6)=:DCE>?FCCDFGF496*CFFBE:B7?B6>B1,8@FFF02?;?B??):<(4,4(36<707?(4(##
@M06045:235:000000000-JCY5N:1:1101:7506:7605 2:N:0:TACAGC
ACTTGAGGACTACAAGGGTATCTAATCCTGTTTGCTCCCCACGCTGTCGCGCCTCAGTGTCAGCCATAGCCCAGCAGGCCGCCTTCGCCACCGGTGTTCTTCCGGATCTCTACGCATTTCACCGCTACACATGGAATTCCACTTCCCTCTTCTGCACTCAAGTCGACCAGTTTCCAATGACCCTCCACGGTTAAGCCGTGGGCTTTCACATCAGACTTAATCAACCACCTGCGCGCTCTTTACGCCCAATAATTCCGGATAACGCTCGCCACCTACGTATTACCGCGGCTGCTGGCACCGC
+
CCCGGGGGGGGGGFGGGGFGGGGGGGGGGGGGGGGGGGGGGGGGGGGGGGGGEGGGGGGGGGGGGGGGGGGGGGGFFEFGGGGGGGGGGGGGEGGGEGGGGGGGGDGGGGGFGGFGGGAGAFFGGDEGGGFFGGGGGGGGGGGGGGGGGFFGGFGGGGGDFGFGGGGGGGFGGGGFGGCFGGGFFGCFGEGG5DCFGGGCEECCE67=CFGGC=6DGFGC8CF*7CCCEFFF69:>3:DFFF?59C>DGDF=FCFBBF:>>>>29(,76D:B?:072().54:A6;91129<?:7?3?,##
@M06045:235:000000000-JCY5N:1:1101:10951:7614 2:N:0:TACAGC
ACTTGAGGACTACCAGGGTATCTAATCCTGTTCGCTCCCCACGCTTTCGCGCATCAGCGTCAGTACAGGCCCAGAACACCGCCTTCGCCACTGGTGTTCCTCCAGATATCTAAGCATTTCACCGCTACACCTGGAATTCCGTGTTCCCCTACCTGACTCAAGTCATGACAGTTCCGAGTGGCCGCTCCAAGTTGAGCTTGGAGGTTTCACACCCGGCTTATCAAACCGCCTACGCGCGCTTTACGCCCAATAAATCCGGACAACGCTCGCTCCCTACGTATTACCGCGGCTGCTGGCACGA
+
CCCGGGGGGGGGGGGGGGGGGGGGGGGGGGGGGGGGGGGGGGGGGGGGGGGGGGGGGGGGGGGGGGGGGGGGGGGGGGGGGGGGGGFGGGGGGGGGGGGGGGGGGGGGGGFGGGGGGGGGGGGGGGGGGGGGGGGGGGGGGGGGGGGGGGGGGGGGGDFGGGGGGGGGGGGGGGGGGGGGGGGGGGGGGGFGGFGGFGGGGGGGGGGGGGGGCDGGGFC;FGFFGGFDDEFB@DE:ABC7@3/:CDFGC<>FFC=FBFFBFFBF;B?BFD:>9(4A??1)684>9(7;F>99:028?05##
@M06045:235:000000000-JCY5N:1:1101:23364:7635 2:N:0:TACAGC
ACTTGAGGACTACACGGGTATCTAATCCCGTTTGCTCCCCTGGCTTTCGCTCCTCAGCGTCAATGCCGGTCCAGGATGCCGCCTTCGCCACCGGTGTTCCTCCAGATATCTACGCATTTCACCGCTACACCTGGAATTCCGCATCCCTCTCCCGGATTCAAGCCATCCAGTATCGGATGCAGTTCCCAGGTTAAGCCTGGGGATTTCACATCCGACTTAGTTGGCCGCCTACGCACCCTTTACGCCCAGTGATTCCGAGCAACGCTAGCCCCCTTCGTATTACCGCGGCTGCTGGCCCCAG
+
CCCGGFGGGGGGGGGGGGGGGGGGGGGEEEGGGGGGGGGGGCFFCFGGGGDGEFGGGGGEGEFFCFG@CFFGGG8@DFFGGGGGEGFGDFGDGEGGGGGGGGGC<FFDEFGGGGDGDGFFAFGGGEFGGGFDEFGGGGFFFGEGGGGDG=DF?E7B6EFAF;CF?EFFFGC;E;BE>8CCECDDCGFFDEDEFGGGGGG5E5CGGG,,BF8FGGGGC5;6CC+*;DGGFFFF<FED@B5?4FFGGD>DF6*86CFF7@1DFFF99:62?FFF6;:?FFF(52-686073-2(4?(1(,(##
@M06045:235:000000000-JCY5N:1:1101:3242:7664 2:N:0:TACAGC
ACTTGAGGACTACTCGGGTATCTAATCCCGTTCGCTCCCCACGCCTTCGTGCCTCAGCGTCAGGTGTATCCCAGTTGGCCGCCTTCGCCACGGGTGTTCCTCCCGATCTCTACGCATTTCACCACTACACCGGGAATTCCACCAACCCCTTATACCCTCAAGCCCATCCGTCCTCGACGACCCTCCCCGTTTGAGCCGGGGGCTTTCACGCCAAGCGCGATGAGCCGCCTGCGCACGCTTTACGCCCAGTAACCCCGGACAACGCTCGACCCCTACGTATTACCGCGGCTGCGGCCACGAC
+
CCCGCDFDFGGGFCGGGGGEGFGGFGGGFDFGCFGGGGGEGCC:CFFD@FDFF,EFFGGEC,FFFFFFGGGGF8FFGEFFGGGGGGGG:CFFG7FGF+EEAFEGGGCFFGE<FFDEGE9<<FGGE8EFGGGEG=F7FFGEFFFGFGGGGC,,65@@DBC:EGGGGGG?F>EGG>9*CE8;88E8C:*;C*=2BCCCFE5E5*:CF+AEFCDG)197D5)))9*2:*7>57>),(.7:)17867DDD)**2*8@*<>0:()78(-36(((0<.83(48..)4)64:(1(((--((1190(##
@M06045:235:000000000-JCY5N:1:1101:15607:7665 2:N:0:TACAGC
ACTTGAGGACTACCGGGGTATCTAATCCCGTTTGCTCCCCTGGCTTTCGCGCCTCAGCGTCAATCTCGGTCCAGGATGCCGCCTTCGCCACCGGTGTTCCTCCAGATATCTACGCATTTCACCGCTACACCTGGAATTCCGCATCCCTCTCCCGAATTCAAGCCTGGCAGTATCGGACGCAGTTCCCGGGTTGAGCCCGGGGATTTCACGTTCGACTTAACAGGCCGCCTACGCGCCCTTTACGCCCAGTAATTCCGAACAACGCTTTCCCCCTCTGTATTACCGCGGCTGCTGGCCCCGT
+
CCCGCGGGGGGGGGGGGGGGGGGGGGGGGGGGGGGGGGGGGGGGGGGGGGGGGEGGGGGGGGGGGFGGGGGGGGGCFGGGGGGGGGGGGGGGGGGGGGGGGGGGGGGGGGGGGGGGGGGGGGGGGGCGGGGFGGGGGGGGGGGGGGGGGGGGGGGGGGGGGGGGGGGGGGGFGF>CGGGGEDCFFFGEGEG>1,?FGGDEGGGGFGG7EGFGGGGGGFGFGGGGGGGGFDFFFF3)>>G)?=FDDDBGGG??FFFF:B<:BB?,43?()9@<>(3()6)..))6:6(7;>(0)4(-((,##
@M06045:235:000000000-JCY5N:1:1101:13686:7678 2:N:0:TACAGC
ACTTGAGGACTACTGGGGTATCTAATCCTGTTCGCTCCCCACACTTTCGCTCCTCAGCGTCAGGTCATGCCCAGAGAACCGCCTTCGCCACCGGTGTTCCTCCTGATATCTGCGCATTTCACCGCTACACCAGGAATTCCGTTCTCCCCTGCATACCTCCAGTCTGCCCGTATCGAAAGCAAGCCCCGAGTTAAGCCCGAGGTTTTCACTCCCGACGCGACAAACCGCCTACGAGCCCTTTACGCCCAATAATTCCGGACAACGCTCGCACCCTACGTATTACCGAGGCTGCTGGCACGCA
+
CCCGFGGGGDFGGGGGGGG@FGGGCGFFGGGGGGG7FGGGGGGGGGGGGGG8FFGCEFEFGGGGGGGGGGFGGGFGGGGGGGGGGGFGGGGGGEGGGGGG?FFGGGG<FGGGGDGGGGFGGGGGG:FGGGFFGGGGGGGGGGGGGGGGEFEFFFDDGFG8FGGGFCDGGGG>8FCFG6+@6DFGG8CGDGBECGFGF>EGGDEF,CFFGDFF*<5)1::8>D<CGGGDF35??6EFFFFF67679DBDG<F*9*/7:)3<5129><:BFFFDBFFF?FF22<D)((--,(.(47((.5,##
@M06045:235:000000000-JCY5N:1:1101:25147:7679 2:N:0:TACAGC
ACTTGAGGACTACTCGGGTATCTAATCCGGATTGCTCCCCACGCTTTCGCGCCTCAGCGTCAGGCCAGGCCCAGGCAGCCGCCTTCGCCACTGGTGTTCCTCCGGATCTCTACGCATTCCACCACTACACCCGGAATTCCACTGCCCTCTGCCCACCTCGAGCCCCGCAGTCTCGCCCGACCCCTCCGAGTTGAGCCCGGAGATTTCACGGCCGACTTGCGGGGCCGCCTACGCGCGCTTTACGCCCAATGAATCCGGACAACGCTCGCCCCCCTCGTATTACCGCGGCCGCTGGCCCCTG
+
CCCGGGGGGGGGGGGGGGGGGGGGGGGGGGGGGGGGGGGGGGGGGGGGGGEGGGGGGGGGGGGGGGGGGGGGGFGGGGGGGGGGGGGGGGGFFFFGGGGGGGGGGEEGFCEGGGGGGGGGGGGGGGGGGGGGG@FGFEGGGGGGGGGGGGGGGFCCGGGEE:8EFG>GGGGGFGGGDGGEGGGGEGGD5CCCFDGFGFGECEGGGGGCFCDEGGGGD>>F3C3/9DCDBE:F6>BFEBDBF8@7CCD*9>F=F*099@6>5<02;(8315>BB6((-4:??>AA3(,33((,((4?(4(##
@M06045:235:000000000-JCY5N:1:1101:23376:7694 2:N:0:TACAGC
ACTTGAGGACTACTGGGGTTTCTAATCCTGTTTGCTCCCCACGCTGTCGCGCCTCAGTGTCAGCAACTGCCCAGCAGACCGCCTTCGCCACCGGTGTTCTTCCGGATCTCTACGCATTCCACCGCTACACCCGGAATTCCATCTGCCCCTACAGTGCTCCAGCCCAGTAGTTGCCACGGCCGACTTGGGGTTGAGCCCCAAGCTTTCACCGCGACCTTGCTCGGCCACCTACGCGCCCTTTACGCCCAGTGATTCCGGACAACGCTCGCACCCTCCGTATTACCGCGGCTGCTGGCACCCC
+
CCCGGGGGGGGGGGGGGGGGGGGGGGGGGGGGGGFFGGGGGGGGGGGGGGEEGEFGGGGGGGGGGGGEGGFFFGGGGGGGGGGDEGGGGCEGGGGGGGGGGGGGGGGGGGGGGFGGGGGA@FGEGEGD@FFGFC7CEFGGGGGGGGGGGGGGGGGFGDGGGCGGGFG>FGFGGF>FFECEEE?EEGG6F5CGGFGFGFGDGGCCGFGGCGDE3CDDG*2;>D<CCDDGFFFFFF)5557@)7=C9DE*7>?6*:=F?>?>D((39:B>B5;>B:??>1:04AF>0>6,24(4)).1,)(##
@M06045:235:000000000-JCY5N:1:1101:12294:7697 2:N:0:TACAGC
ACTTGAGGACTACCCGGGTATCTAATCCTGTTTGCTCCCCACGCTTTCGCACCTCAGCGTCAATACATGTCCAGTCAGTCGCCTTCGCCACTGGTGTTCTTCCGAATATCTACGAATTTCACCTCTACACTCGGAATTCCACTGACCTCTCCATGATTCTAGCGATGCAGTCTTAAAGGCAGTTCCGGAGTTGAGCTCCGGGCTTTCACCTCTAACTTACAAAGCCGCCTACGCGCGCTTTACGCCCAGTAATTCCGAACAACGCTAGCCCCCTCCGTATTACCGCGGCTGCTGGCACCCA
+
CCCGGGGGGGGGGGGGGGGGGGGGGGGGGGGGGGGGGGGGGGGGGGGGGGGGGGGGGGGGGGEGGGGGGGGGGGGGGGGGEGGGGGGGGGGGGGGGGGGGGGGGGGGGGGGGGGGGGGGGGGGGGGGGGGCGGGGGGGGGGGGGGGGGGGGGGGGGGGGGGGGGGGEEGGGGGGGGGGGGGGGGGGGGGGGGGGGGGDGGGGGEGGGGGGGGGGFGDFFFGGGGFGGGFFFFFFFFAFDF>FFDGGEGGGFFFGBF::?F@B03>:?>FFFD>(3?F:188BFF:619BBB?2)38(3(##
@M06045:235:000000000-JCY5N:1:1101:7967:7705 2:N:0:TACAGC
ACTTGAGGACTACACGGGTATCTAATCCTGTTTGCTCCCCACGCTTTCGCGCCTCAGCGTCAATGTCGGTCCAGATAGCCGCCTTCGCCACCGGTGTTCTTCCCAATATCTACGAATTTCACCTCTACACTGGGAATTCCGCTATCCTCCCCCGAATTCAAGCAACCCAGTATCAAATGCAGTCCCCAGGTTAAGCCCAGGACTTTCACATCTGACTTGCGTCGCCGCCTACGCGTCCCTTCCGTCCAGTAATTCCGAACAACTCTCGCCCCCTTCGAATTAGCGCGGCTGCTGGAACGCT
+
ACCFFEG<D@<FF8C,@C@FEFG<6EF,CC<<<CFGFD<;CE@CCFDGCF:CGGGFGFC@CC:FFGGGCFEFDECA<,@F:=:=BC,,B,8E:BCCC=FG9,C,,4=?FCC<DFFG@C5AEFECCFBEFB,<,E,AE,,,A@>=C8EDC33++@>==+3EF99DGCCEECB9EG>7,@FG,AAF84;B8CFFGEDF6CF,=@E81=C7F7@<F:7CC6:+/2:D3357>):2(6).)8**1)8**/87*2*****9,70<57682>:(33;5001,4(4)(),(4,((--31).2((.-##
@M06045:235:000000000-JCY5N:1:1101:17088:7713 2:N:0:TACAGC
ACTTGAGGACTACCCGGGTATCTAATCCTGTTTGCTCCCCACGCTTTCGCACCTCAGCGTCAACAGTCGTCCAGTATGTCGCCTTCGCCACTGGTGTTCTTCCGAATATCTACGAATTTCACCTCTACACTCGGAATTCCACATACCTCTCCGACGTTCAAGCGATGCAGTCTTAAAGTCAATTCCGGAGTTGAGCCCCGGGCTTTCACCTCTAACTTACACAGCCGCCTACGTGCGCTTTACGCCCAGTAATTCCGTACAACGCTAGCCCCCTCCGTATTACCTCCGCTGCTTGCCCCTG
+
CBCEEGGG@FGGGGGD:CFECEFCAFGGCFEGGFC9CF<@FECC@FF9F7FFEEGCEEFGGDGGGGGF7DFC:FFCGFFCFGGGEC@CGEE<ECCFFGGGFFG77FGGGFFEFC+,ABFGC9AFFGEGGGG,BC:CFE;<FG8E9EEAEGGG8CC=@3D8AFGE66==93EGGAEC;;,@;E;E9;C*6BB?F;:6:EE8?CC8CEFFGD4?FFCDGC*+:*2;7>))0:>A7;A>A)))8AFG3)0192*17:BFFFFB):72((,4:@F<>((,94::BFA24)(-4(7>3).((4(##
@M06045:235:000000000-JCY5N:1:1101:12311:7714 2:N:0:TACAGC
ACTTGAGGACTACCGGGGTATCTAATCCCGTTTGCTCCCCTAGCTTTCGCGCCTCAGCGTCAGTAATGGTCCAGGATGCCGCCTTCGCCACCGGTATTCCTCCAGATATCTACGCATTTCACCGCTACACCTGGAATTCTACATCCCTCTCCCATACTCAAGCCTTCCAGTATCAGACGCAGTTCCCAGGTTAAGCCGGGGGATTTCACGTCTGACTTAGAAGGCCGCCTACGCGCCCTTTACGCCCAGTAATTCCGAACAACGCTTGCCACCTCTGTATTACCGCGGCTGCTGGCACCTC
+
CCCGGGGGGGGGGGGGGGGGGGGGGGGGGGGGGGGGGGGGGGGGGGGGGGGGGGGGGGGGGGGGGGGGGGGGGGGGGGGGGGGGGGGGGGGGGGGGGGGGFGGGGGGGGGGGGGGGGGGGGGGGGGGGGGGGGGGGGGGGGGGGGGGGGGGGGGGGGGGGGGGGGGGGGGGGGGGGGGGGGGGGGGGGGGGGGGGGGEGGGGGGGGGGGGGGGGFGGFFFFFGCDFGGFEEFFFDF>EGFFFFGGDBGGGF?F:FFFE?FF:?>F?FFFFFFF134)-.4<)4<?4>029;B::240>4##
@M06045:235:000000000-JCY5N:1:1101:9036:7721 2:N:0:TACAGC
ACTTGAGGACTACCGGGGTATCTAATCCTGTTTGCTCCCCACGCTTTCGCTCCTCAGCGTCAGTACTGGCCCAGAACACTGCCTTCGCCATCGGTGTTCCTCCTGATATCTGCGCATTTCACCGCTACACCAGGAATTCCGTGTTCCCCTACCAGACTCAAGTCACCGCAGTATCGGATGGCGTCTCGGGGTTGAGCCCCGAGTTTTCACATCCGACTTACGGAACCGCCTACGAGCTCTTTACGCCCAATAAATCCGGACCACGCCCGGACCCTCAGGATTACCGCGGCTGCTGGCACAA
+
CCCGGGGGGGGGGGGGGGGGGFGGGGGGGGGGGGGGGGGGGGGGGGGGGGGGGGGGGGGGGGGGGGFGGGGGGGGGGGGG@DFGGGGGGGGGGGEGGCFGFGGGGGGEFGFCGGGGGDFGGGGGGGGGGGGEFEGG8BFGGGGGGGGGGGGGFGFFGGGFGGEE=DFGGGGGDFGGEECECFEEE8FGGGCGGDGFF6;1??ECEGGFGGFF;0877>DFF:DDCDGD)8>5::5)7.2*199*/*8D*C56*2948565)(44(,(-3>@)4::?(8(8>A>4A6(,(((4:20,-(4##
@M06045:235:000000000-JCY5N:1:1101:10338:7743 2:N:0:TACAGC
ACTTGAGGACTACCCGGGTATCTAATCCTGTTTGCTCCCCTAGCTTTCGCGCATCAGCGTCAGTTGCTGTCCAGTGAGCCGCTTTCGCCACAGGTGTTCCTCCCGATATCTACGCATTTCACCGCTACACCGGGAATTCCAGTCTCCCCTACATCACTCTAGTCTGCCCGTACCCACCGCAGATCCGGAGTTGAGCCCCGGACTTTCACGGCAGACGCGACAAACCGCCTACGAGCTCTTTACGCCCAATAATTCCGGATAACGCTTGCGCCCTACGTATTACCGCGGCTGCTGGCACCTG
+
CCCGGGGGGGGGGGGGGGGGGGGGGGGGGGGGGGGGGGGGGGGGGGGGEFGGGGGGGGGGGGDGGGGGGGGGGGGGGGGGGGGGGGGGGGGGGGGGGGGGGGGGGGGGGGGGGGGGGGGGGGGEGGFGFGGGGGGGGGGGGGGGAGFGGGGGGGFADAFGGFFGFGGGGGGGGGGGGGGGDGGGGGGGGGGGGC8C8FGGDEEEFGGGGGGGGGDGGFC>DDGGFGDGE>:FB?BD>F7FF7BCDC@GCCFFFC=FBF:>><>02(3365@B(3124:3AF)-6<6((9;((8:5((8(##
@M06045:235:000000000-JCY5N:1:1101:23515:7755 2:N:0:TACAGC
ACTTGAGGACTACAGGGGTATCTAATCCTGTTTGCTCCCCACGCTGTCGCGCCTCAGTGTCAGAAACTGCCCAGCAGACCGCCTTCGCCACCGGTCTTCCTCCGGATCTCTACGCATTCCACCGCTACACCCGGAATTCCGTCTGCCTCTACAGCCCTCGAGTTTGACAGTCGGCACGGCAGATCCGGAGTTGAGCCCCGGACTTTCACCACACCCTTATCAAACCACCTACGCGCCCTTTACGCCCAGTGATTCCGGACAACGCTCGCACCCCCCGTATTACCGCGGCTGCTGGCACCAA
+
CCCGGGGGGGGGGGGGGGGGGGGGGGGGGGGGGGGGGGGGGGGGGGGGGGGGGFGGGGGGGGGGGGGGGGEGGGGFGGGGGGGGGGGGGGGGGGGGGGGGGGGGGGGGGGGGGGGGGGGGGGGGGGGGFGEFGGGEGGGGGGGGGGGGFGGGGGGCGGGGGGGDFGCGFGGGEGCEGGEGGGGGGGFGEGGGF,2,CGGGGDGGGGF@FGGG:DDG354@GGGGFGGGF>:F?B:>BDDFFFFGGGFGDC?=BCFFBDFE@?B60((-45>E099B>:B089<68>>B603<F?06:2,##
@M06045:235:000000000-JCY5N:1:1101:5370:7774 2:N:0:TACAGC
ACTTGAGGACTACCGGGGTATCTAATCCGGTTTGCTCCCCACGCTCTCGCGCCTCAGCGTCAGGTCAGGGCCAGGAGGCCGCCTTCGCCGCTGGTGTTCCACCCGATCTCTACGCATTTCACCGCTCCACCGGGTATTCCACCTCCCTCTCCCTGCCTCCAGTCGACCGGTCTACCCTGGCCTCCGGGAGTTAAGCTCCCGGTTGTCACACGGCACCTTGCCGACCGCCTGCGCGCGCTGTACGCCCAGTAACTCCGGACAACGCTTGCCCCCTCTGGTTTACCGCTGCCGCTGGCACCAG
+
CCCGGGGGGGGGGGGCGGGGGGGGGGGGGGGGGGGGGGGGGGGGCGFGEGFGGGGGGGGGGDGFFGGGGGGGGCGGCFGGGGGGGGGGGGGGGGGGGGGGGGGGGGDFGGGFFFGG=FGGGGGGGDGGGGGGGC:BFFGGCGFFGGGFGFGGGC,DFGGGGFGGCEGCEEC5>CGGGGGGGGGGGDEE58CBCECF78E>ED8CEGFGG9FE<D)9CFCBGGD<DGCDFBFFFFFD@FD:>FFCDCE*7CF=*2@FFE0:>??>>6?6?FFFF;B05)).(,6204(,(((,-792,43##
@M06045:235:000000000-JCY5N:1:1101:9988:7790 2:N:0:TACAGC
ACTTGAGGACTACAGGGGTATCTAATCCTGTTCGCTCCCCACGCTTTCGCGTCTCAGCGTCAGTACCGTACTAGAGAGCCGCCTTAGCCACGGGTGTTCTTCCTGATATCTGCGCATTTCACCGCTACACCAGGAATTCCACTCTCCTCTTCCGGACTCTAGCCACATGGTTTCCATCGGCGTCTCGAGGTTGAGCCTCGAGTTTTCACAACGGACCTACATGGCCGCCTACACGCTCTTTACGCCCAATAAATCCGGACCACGCTTGCCCCCTACGTCTTACCGCGGCTGCTGGCCCCAG
+
CCCGGGGGGGGGGGGGGGGCGGGGGGGGGGGGGGGGGGGGGGGGGGGGGGGGGGGGGGGGGGGGGGGGGGGFGGAGGGGGGGGGGGGFFGGGGEGGGGGGGGGGGGGFGGGGGGGEGGGGFAFGGEEGDGGGGFGGGFGGFGFDEGGFFGGGFEE8EC:,@,EEFGGCB6EFFGGGCFGDGGGE>FFFECC,:CFGG8C58*,/CGGDG+>=D37CDF4ACFGGFF)8BF))4:EE;>CFF*@**175<*?4=>=@;32@)4:04(,,()9@9>?F<<(3:24::1,36131020(((,##
@M06045:235:000000000-JCY5N:1:1101:10893:7804 2:N:0:TACAGC
ACTTGAGGACTACACGGGTATCTAATCCTGTTCGCTCCCCACGCTTTCGCTCCTCAGCGTCAGTTACTGCCCAGAGACCCGCCTTCGCCACCGGTGTTCCTCCTGATATCTGCGCATTTCACCGCTACACCAGGAATTCCAGTCTCCCCTGCATACCTCTAGTCTGCCCGTATCGGAAGCAGGCTCAGGGTTAAGCCCTGAGTTTTCACTCCCGACGCGACAGACCGCCTACGAGCCCTTTACGCCCAATAATTCCGGACAACGCTTGCACCCTACGTATTACCGCGGCTGCTGGCACCGG
+
CCCGGGGGGGGGGGGGGGGGGGGGGGGGGGGGGGGGGGGGGGGGGGGGGGGGGGGGGGGGGGGFGGGGGGGGGGGGGGGGGGEGGGGGGGGGGGGGGGGGGGGGGGGGGGGGGGGGGGGGGGGGGGGGGGGFGGGGGGGGGGFGGGGGDGGGDFGGGGGGGGGGGGGGGGGGGGGGGEGFFCGG,DFGGGGGGGGGGDFFGFGGGGGGGFGDFC4CDDD3339FCFCCE575<?>>>FGFF?FGGGFDGC@F6:?F?E2).34>><F6?*1<:4:604<>B))4:B>9>9;<2,(41>(##
@M06045:235:000000000-JCY5N:1:1101:14973:7809 2:N:0:TACAGC
ACTTGAGGACTACACGGGTATCTAATCCGGTTCGCTCCCCACGCTCTCGCACCTCAGCGTCAGTAGATGCCCAGTCGGCTGGTTTCCCCCTGGGTGTTCCTGCCGATCTCTACGCATTTCACCACTACACCGGCAATTCCACCGACCTCTGCATCACTCCAGACGCGCCGTATGGGATGGCGCCTGGCCGTTAAGCGGCCAGATTTCACACCCCCCGCCCCCGTCCGCCTGCGTGCGCCTTCCGCCCAGTCCATCCGTACCACGCTTTGCTCCCCTGGATTACCGCCTCTTCTGCCACCCT
+
CCCGGGGGGGGGGGGGGGGDGGGGGGGGGGGGGGGGGGGGGGDGGGFGGGGGGFGGGGGGGEGGGGGFGGGGGGFGGGGGEFGFGGGGGGGGGGGGGGGGGCGGEFEGGGGGGGG7FEFGCGGGGDGGFFGGGGD7DBFGGFGE7EGGGG6EBCGFGCFGF848*@8CE5CGG,>@FCCGGCG=CACFFEEE>F9CC>EG5:89;CECF+67<5))/))))1)17C355))8(-).).*87*8*9CD***/)**97?)(70:??B((()/*1,(-((,,).)-6(((,,,).)4)5)24##
@M06045:235:000000000-JCY5N:1:1101:22177:7813 2:N:0:TACAGC
ACTTGAGGACTACCGGGGTATCTAATCCTGTTCGCTCCCCACGCTTTCGCTCCTCAGCGTCAGTATCGGCCCAGAGACCCGCCTTCGCCACGGGTGTTCCTCCTGATCTCTACGCATTTCACCGCTACACCAGGAATTCCACCCTCCTCTCTCGCCCTCAAGAACGCCAGTTTCCAGCCACCCTCCCCGGTTGAGCCGGGGGCTTTCAGACCGGACTTAACGTTCCGCCTACGCGCGCTTTACGCCCAGTAAATCCGGACAACGCTTGCCCCCTACGTATTACCGCGGCTGCGGGCACCCT
+
CCCGGGGGGGGGGGGGGGGGGGGGGGGGGGGGGGGGGGGGGGGGGGGGGGGGGGGGGGGGGGGGGGGGGGFGGGFGGGGGGGGGGGGGGGGGGGGGGGGGGGGGGFGGGGGGGGGGGGFGGGGGGGGGGGGGGGGGGGGGGGGGGDGGGFGGGGGGGGGGGGGGGGGGGGGGGGGGGGGGGGGEGGGGDGEEGGGFG:EGE=ECGGGGGGFFGGCGCFCBGGCCFGGGEF>?6>35<@G>FFFDGGFG4DF67>BF;>?@D(411(2:?FFFF72?(42<BAA<(,4(3((4(449042##
@M06045:235:000000000-JCY5N:1:1101:8737:7828 2:N:0:TACAGC
ACTTGAGGACTACAGGGGTTTCTAATCCCGTTTGCTCCCCTAGCTTTCGCGCCTCAGCGTCAATGCCGGTCCAGGATGCCGCCTTCGCCACCGGTGTTCCTCCAGATATCTACGCATTTCACCGCTACACCTGGAATTCCGCATCCCTCTCCCGGATTCAAGCCCGCCAGTATCGGACGCAGTTCCCGCGTTGAGCTCGGGGATTTCACGTTCGACTTAGCGGGCCGCCTACGCGCCCTTTACGCCCAGTAATTCCGAACAACGCTTGCCCCCTCTGTATTACCGCGGCTGCTGGCACACA
+
CCCGGFGGGGGGGGGGGGBFGGGGGGGGGGGGGGGGGGGGGDCCFGGGGGGGGGGGGGGGGGGGGGGGEFGGGGGFFFGGGGGGGGFGGGGGGGGGGGFFFGFCFGFGGGGGGGGG:EGFGGGGGGGGGGGGGGCFG8=FFGGGGFGGGGGGGGGGGDGFGFGCGGGGGGFFFE5>>5>EEGG7,>FC*=8CE>FG?FC55??CGGGCGG<6CC**>DGFGGGDCCCGD>>F<>BD;>G?4479>)<DCFFBFGF6?5155::14:(4<FFFF(4:?5)6-:A),(440((-,30838(##
@M06045:235:000000000-JCY5N:1:1101:8548:7844 2:N:0:TACAGC
ACTTGAGGACTACTCGGGTATCTAATCCTGTTTGCTCCCCACGCTTTCGCGTCTCAGCGTCAGTATCCGTCCAGAAGGCCGCCTTCGCCACCGGTGTTCCTCCCGATATCTACGCATTTCACCGCTACACCGGGAATTCCACCTTCCTCTCCGGTACTCAAGTCTGCCAGTATCCGACGCAGTTCCCTCGTTAAGCGAGGGGATTTCACATCAGACTTAACAGACCGCCTACACCCCCTTTACGCCCAGTGATTCCGAACAACGCTAGCACCCTCCGTATTACCGCGGCTGCTGGCAGGGA
+
CCCGGGGGGGGGGGGGGGGGCFEFGGGGGGEGGGGGGFGGGGGGGGGGGGGGGGGGGGGFGGGGGGGGGGGGGGGGGGGGGGGGGGGGGGGGGGGGGGGGGGGGGGGE@FFGGGGGGGGGGFGGGDGGGGGGGGGGGGGDGGCFGGGGGGGGGGGGECGFECDGGGGGGFGGGGGGGGGDEEGFGGECGGCGFC9C?CEGGGE?F?@CCFFFGGGGFFGF=FGGG>5DE@D:?:))8BDF@FFDGGFD<2=FFG?827:5@?B9>6(((*9>B:<07:6?7AB)3>BFB6(-,.:6(((##
@M06045:235:000000000-JCY5N:1:1101:23748:7849 2:N:0:TACAGC
ACTTGAGGACTACTCGGGTTTCTAATCCCGTTCGCTCCCCACGCCTTCGCGCCTCAGTGTCAGGGTCGGCCCAGCCGGCCGCCTTCGCCACGGGTGTTCTTCCCGATCTCTACGCATTTCACCACTACACCGGGAGTTCCACCGGCCCCTGCCGCCCTCAAGCTCGCCCGTCCCCGACGACCTTCCCCGGTTGAGCCGGGGGCTTTCACGCCGGGCGCAACGAGCCACCTGCGCGCGCTTTACGCCCATTAACCCCGGACAACGCTTTCCCCCTACGTATTACCGCGGCTGCTGGCACCCA
+
CCCGGGGGGGGGGGGGGGFGGGGGGGGGGGGGGGGGGGGGGGGGGGGGFGCFGGGGGGGGGGGGGGGEFGGGGGGGGGGGGGGGDGGGGGGGGGFGGGGGGGGGGGGGFGGDGGGEGGGGGGGDGGGGGGGGGEGGGGGGGGGGEGEEEGFGGGGGGEGGG?F8FGGGGGGGGGGEEGEDGDGEGGGGGC5C?C6:FEGEGGDC@<<+C5DG<DGCGFG)CCF/196CF5)>14.>:7D:5*7*>DE3*:=@F7>BB:67)4:960:(.9FFB;(:<.,6349<<B96;1(28>?F1<(##
@M06045:235:000000000-JCY5N:1:1101:24223:7883 2:N:0:TACAGC
ACTTGAGGACTACCGGGGTATCTAATCCTGTTTGCTCCCCACGCTGTCGCGCCTCAGTGTCAGCCATAGCCCAGCAGGCCGCCTTCGCCACCGGTGTTCTTCCGGATCTCTACGCATTCCACCGCTACACCCGGAATTCCACCTGCCTCTACTATGCTCCAGTGAGCCCAGTTCGCACGGCCGACTCGGAGTTGAGCCCCGAGCTTTCACCGCACGCTTAAGCCACCACCTACGCGCCCTTTACGCCCAGTGATTCCGGACAACGCCCCCACCCTCTGTATTACCGCGGCTGCTGCCCCCA
+
CCCGGGGGGGGGGGGGGGGGGGGGGGGGGGGGGGGGGGGGGGGGGGFGFG@FGGGGGGGGGGGGGGGGGGGGGGGGGGGGGGGGGGGGGGGGGGFFGFGGGGGGGGGGGGGGGGGGGGGFGGGGGGGGGGGCEGGCFGGA@FFGGGGGGGGGGGGFGGGGGCG9ECF6FGCFGGGDEEE8CE8:C*AC:BCGGG?FGGGG5:8C?AFG?EFEG3>557CBGGGF7FFF@FFFFBFBBEG>??*C5<77*99@*7*7<?>3>96?,3(-(8)03:(((4:<24<A<(3491(-4?F)((-##
@M06045:235:000000000-JCY5N:1:1101:9955:7885 2:N:0:TACAGC
ACTTGAGGACTACCGGGGTTTCTAATCCTGTTCGCTCCCCATGCTTTCGCTCCTCAGCGTCAGTTAATGCCCAGGGACCTGCCTTCGCCATCGGTGTTCCTCCTGATATCTGCGCATTTCACCGCTACACCAGGAATTCCAGTCTCCCCTACATCACTCTAGTCTGCCCGTACCCACCGCAGTTCCGGCCTTCAGCCCCGGTATTTCACGGCAGACGCCACCAACCGCCTACGAGCTCTTTACGCCCAATGATCCCGTACAACGCTTGCGCCCTACCTTTTACTGCGGCTGCTTGCCGCGT
+
,6CFGFE<DD<CEFDE::F+,;F,,6C<EAFEEB@@C@,C<E,,CFG9BF,;+F@6FFCGGEGCE<<C,<F<,C,,C<@6<,AFGEDC=,BFFCFGG@AEFECFCC<9FF<5<=FCG:DDE,,@@7F::<,+A++4E@F?;;,,8@EDC8+3DFCFDGE,,,3EF;E,=+3+@4,,38BE6@*53,*>**4,,6>D=CCG:**/1==1:C*=):8D<B75D489CD3)<B:F0()7::7?8*09>D)***)*9*97657))).-((,(,))01(4((.)).:A).4:(-7(-3)4(.((##
@M06045:235:000000000-JCY5N:1:1101:19852:7911 2:N:0:TACAGC
ACTTGAGGACTACCCGGGTATCTAATCCTGTTTGCTCCCCACGCTTTCGCACCTCAGCGTCAGTATCGGGCCAGTGAGCCGCCTTCGCCACTGGTGTTCTTGCGAATATCTACGAATTTCACCTCTACACTCGCAGTTCCTCCCCCCTCTCCCAAACTCGAGACTCCCAGTATCGAAGGCAGTTCTGGAGTTGCCCCCCCGTATTTCACCACAGCCCTACGCGCCCGCCTATGTCCGCTTTACGCCCAGTGCTTCCGAGCAACGCTAGCCCCCTTCGCACTCCTGCCGCTCCTGGACCCAC
+
,6A@6<,-C<,;<EEFC+C7;CF@9<C,,;;,C<F,CC@@86@F@,FEGGC@C<8;CD:C@C6CFC<7:FC+6:6,,,6,+@6?7,,:7,8,:E5C,B,,C,<FE++4,?,C,+6,EFG,,:,==F9,?F<,8@:F7?F,,,8++@E++,@D,,,38E6+:+,+@>CB,,6D,,B8,38;E=:,>,,?,2:,?,,2/=:*=**9+=+<@F*:*1***5*)*/))9>)/0)7*-:06))*0<@47CD>*1*9*9*608D(5)41(((-,,.?)((.,4(((,(.).0(((,(-5)(.((-##
@M06045:235:000000000-JCY5N:1:1101:16815:7924 2:N:0:TACAGC
ACTTGAGGACTACAGGGGTTTCTAATCCCGTTCGCTCCCCACGCCTTCGCGTATCAGTGTCAGGCCCGGCCCAGGGGGCCGCCTTCGCCACAGGTGTTCCTCCCGATCTCTACGCATTTCACCACTACACCGGGAATTCCACCCCCCTCTACCGGCCTCCAGCGCGCCAGTTTCCGCCGACCTCGCCCGGTTAAGCCAGGCGCTTTCACAGCAGACTTGGCGCACCACCTACACGCGCTTTACGCCCAGTGATTCCGGACAACGCCCGCCTCCTACGTATTACCGCGGCTGCGGGCACCCT
+
CCCGGGGGGGGGGGGGGGCFGGGGGGGGGGGGGGGGGGGGGGGGGGGGGGGGGFGGGGGGGGGGGGGGGGGGGGGDFEGFCEGGGGGGGGGGGGGGFGGGGGGGGGGG@FGFGGG@F7FGGGGGGFGGGGGGEFCFCFGGGGGGGGGGGGGGGCEEECFGGBG>E5C>EDGCGGGDGGG=EE=FCGGGGCEEGDGGF>C8C8E5CEG9E?CF**9FC7D67)9>DCDFEFFF2:75@E7BF?BDDCB<**9@FF47(71>BF?19(4(,7)..3)5:1)5:<A>(4(4999?(((-(-(##
@M06045:235:000000000-JCY5N:1:1101:5197:7933 2:N:0:TACAGC
ACTTGAGGACTACCAGGGTTTCTAATCCTGTTTGCTCCCCACGCTTTCGTGCCTCAGTGTCAGTGTTGGTCCAGGTAGCTGCCTTCGCCATGGATGTTCCTCCCGATCTCTACGCATTTCACTGCTACACCGGGAATTCCGCTACCCTCTACCACACTCTAGTTGTCCAGTTTCCACTGCAGTTCCCAGGTTGAGCCCAGGGCTTTCACAACCGACTTAAACAACCACCTACGCACGCTTTACGCCCAGTAATTCCGAGTAACGCTTGCACCCTCCGTATTACCGCGGCTGCTGGCACCTA
+
ACCFFCFGFGFGFGGGGGFGGGGG9FFGGCFGGGGGGGFGGGDGGCFGGG<FFFGGGEGGGGGGGGGGGGCGFGGGFFGGGGGGGGGGGGFFF,FGGGGG<FFGG7FCFDFGGGG7CFGGGGG9EE9EEBFE7F:>EFGDFGEDEGGCFGAFG,DE8FGGF9DFCGDFAEEFDFGFFFD?>DADGGGFGFCG:CCEFGFF+;?FEFF7FC57*9*CDD7+2A>?>C4DFA4?2@AFFBDB>@@DGDBD4CCAADFF@).:)4<(48:0<FFFB?0:;((3.)690739>>012).:04(##
@M06045:235:000000000-JCY5N:1:1101:14686:7936 2:N:0:TACAGC
ACTTGAGGACTACACGGGTATCTAATCCTGTTCGCTCCCCGCGCTTTCGTGCCTGAGCGTCAGGTCTCGTCTAGGGCGCTGCCTACGCCGTCGGTGTTCCTCCGGATCTCTACGCATTTCACCGCTCCACCCGGAATTCCACGCCCCTCACCGAGCCTCAAGCCCAGCCGTCTCGCGACCACCCTCCCAGTTGAGCCAGGAGATTTCACTCGCGACGCGCCAGGCCGCCTGCGCACCCTTTACGCCCAGTAACTCCGGAACACGCTCGTCCCCTCCGTATTACCGCGGCTGCCGGCACCCG
+
CCCGGGGGGGGGGGGGGGECGGGGGGGGGGGGGGGGGGGGGGGGGGGGGGGGGGGGGGGGGGGGGGFGFGDFGGGGGGGG>FGGGGGGGGGGGGGGGGGG<FGGGGCFGG,EFGD7CCFGEGGGGCGGGGGGGGGCFGGGGGGGGGGFGGGGGEEGGGGFCDFGGGFFGG5:CG,;:8CGEGGGFFGE*?>ECC0<CF5**2*@@+++0+2*515C<@)8D3<*CC7CB>3F07DEFBG@F6B*>78*9F47=*9??B())4:(9(894.)0871<>(,.(.:<?B1(,3(4(,(9(-1##
@M06045:235:000000000-JCY5N:1:1101:26530:7938 2:N:0:TACAGC
ACTTGAGGACTACCAGGGTATCTAATCCTGTTCGCTCCCCACGCTTTCGCGTCTCAGCGTCAGTACCGTCCCAGAGAGCCGCCTTCGCCACGGGTGTTCTTCCCGATATCTGCGCATTTCACCGCTACACCGGGAATTCCACTCTCCTCTTCCGGACTCTAGCCATACGGTTTCAACCGACGTCTCGAGGTTGAGCCTCGAGTTTTCACAGCTGACCTGTATGGCCGCCTACACGCTCTTTACGCCCAATAAATCCGGACAACGCTTGCCCCCTACGTACTACCGCGGCTGCTGGCCCCTC
+
CCCGGGGGCGGFGGDFGGGGGGGGGGGGGGGGGGGGGGGGGGGGEGGGGGGGGGGGGGGGGCFGGGGGGGGGGGCGCGF<@FGGGGGGGEFC:CFEGGGGGGGGG:>=FGFFGGGG>FGC<FGGGGEFGGGF7FCBGGGGGGGGCGGGGGGGGCC+@CFFGEGG9F9DFGBEEG9;CFEEEEEGCD,,1=;C=+?CGCFC58FCFGCCFF>FFGGGFFG@7F*CFC<DEF5@(:@F>D3=B?F5CDF<C7774*0)(03B31803(,(4)<F;2(4:15(8<AB>B(1(4,43:7:(:1##
@M06045:235:000000000-JCY5N:1:1101:13646:7939 2:N:0:TACAGC
ACTTGAGGACTACAGGGGTATCTAATCCTGTTCGCTCCCCACACTTTCGCTCCTCAGCGTCAGGTCATGCCCAGAGAACCGCCTTCGCCACCGGTGTTCCTCCTGATATCTGCGCATTTCACCGCTACACCAGGAATTCCGTTCTCCCCTGCATACCTCCAGTCTGCCCGTATCGAAAGCAAGCCAGCAGTTAAGCTGCTGGATTTCACTCCCGACGCGACAACCCGCCTACGAGCCCTTTACGCCCAATAATTCCGGACAACGCTCGGACCCTACGTATTACCGCGGCTTCTGGCACGAG
+
CCCGGGGGGGGGGGGGGGGGGGGGGGGGGGGGGGGGFGGGGGGGGGGGGGGFGFGGGGG@FGGGGGGGGGFGGGGGGGGGGGGGGGGGEGGGGGGFG>FE9FGGGGGCFDGGGGGGGFFGGGGGGGGGGGGCFGGGCCFCG:DGGGAFEGGGGGGGGGFD8@DCFFGGDGGGFGDFCBGFGFGGFGGGFGEFDEGGFFGGGGFGFEGGGFDGGGGD4428CGG*CDDDF)0<<?@BBFF7?69DDD>*CD4?=:6@?>BEF((-72:>0>DEB12::.4<0:AFF9(290(().)51<(##
@M06045:235:000000000-JCY5N:1:1101:5062:7947 2:N:0:TACAGC
ACTTGAGGACTACACGGGTTTCTAATCCTGTTCGCTCCCCACGCTTTCGCTCCTCAGCGTCAGTATCGGCCCAGAGACCTGCCTTCGCCATCGGTGTTCCTCCTGATATCTGCGCATTTCACCGCTACACCAGGAATTCCAGTCCCCCCTACATCACTCTAGTCTGCCCGTACCCACCGCAGATCCGGAGTTGAGCCCCGGACTTTCACGGCAGACGCGACCAACCGCCTACGAGCTCTTTACGCCCAATAATTCCGGATAACGCTTGCGCCCCACCTATTACCGCCGCTGCTGGCACCAC
+
8BCFFGCGGGGF<CFEGG@FGE,6FEFGGGGGE:C,CFGGGGEE:FFEFE,FC<FEC@@FC7BCECE7FFGGGGCFCFG<FGG@FB?CF@@FEFB7CFFG<BF<=??,9C,CFC@BEGFG9AFGG7:FFGGFFFCFDGFG9CED,@EEGCBD,,@9BF3,3=FGGFGGGGEEGDCFGGCG>::,:FEE5CBC,BC?CGGGGCEDFG?+=;CEC3:*)0)07)99<D3)>5.),(5>)/**977**9>3D5/9*?FFFB:.)6<<>61(4)>:>(,((,.)2)4>06(-(((,,22:?)(##
@M06045:235:000000000-JCY5N:1:1101:17706:7949 2:N:0:TACAGC
ACTTGAGGACTACAAGGGTATCTAATCCTGTTCGCTCCCCACGCTTTCGCTCCTCAGCGTCAGTTATTGCCCAGAGACCCGCCTTCGCCACCGGTGTTCCTCCTGATATCTGCGCATTTCACCGCTACACCAGGAATTCCAGTCTCCCCTGCAATACTCTAGTTTGCCCGTATCGACTGCAGACCCGAGGTTGAGCCTCGGGATTTCACAGCCGACGCGACAGACCGCCTACGAGCTCTTTACGCCCAATAATTCCGGACAACGCTTGCACCCTACGTATTACCGCGCCTGCTGGCACGCG
+
CCCGGGGGGGGGGGGGGGGGGGGGGGGGGGGGGGGGGGGGGGGGGGGGGGFGGGGGGGGGGGGGGGGGGGGGGGGGGGGGGGGGGGGGGGGGGGGGGGGGFGGGGGGGGGGGGGGGGGGGGGGGGGGGGGGGGGGGGGGGGGGGFGGGGGGGGGGGGGGGGGGGGGGGGGGGGGEGGGGGGGGGGGGDGGGGGGGGG6E>CEGGGGGGGDGGGGGG3>D)93<FGGDDDBBFFBDB5):7@FFGGGFG357BFGFF?B?EF??>B(13:FF@?B(,28?FFAA6,7>((-4((44:,3,##
@M06045:235:000000000-JCY5N:1:1101:26954:7953 2:N:0:TACAGC
ACTTGAGGACTACTCGGGTTTCTAATCCTGTTCGCTCCCCATGCTTTCGCTCCTCAGCGTCAGTTAATGCCCAGAGACCTGCCTTCGCCATCGGTGTTCCTCCTGATATCTGCGCATTTCACCGCTACACCAGGAATTCCAGTCTCCCCTACATCACTCTAGTCTGCCCGTACCCACCGCAGATCCGGAGTTGAGCCCCGGACTTTCACGGCAGACGCGACAAACCGCCTACGAGCTCTTTACGCCCAATAATTCCGGATAACGCTTGCGCCCTACGTATTACCGCTGCTGCTGGCACGGG
+
CCCGGGGG<DEEFGFEDGCBFGGGGDFGGGGGGGECFGGCGGGGGGGGGGDCGDGGGGGGGGGGGG9FGGFGGGEFGGGGFFGGGGGGGGGFGEGGGGFGGGGGGGGGGGDGGGGGGGGGGAFEGGEGGGGGGCFGGGGGGGDF;FCGGGGGFFGFGGGGGFGGGGGGGGGGGGGGGGEGGG8:DFGGGGEFFGGFEGGGGDGGFFGGGGGGG<*8CDD>DDG5/9<3>>3:?<F:)0*994*>DDECCFFF?*697DBBFFF:><::1>B@190<:B255).9(-,47:),8:?67?(##
@M06045:235:000000000-JCY5N:1:1101:23674:7954 2:N:0:TACAGC
ACTTGAGGACTACACGGGTATCTAATCCTGTTTGCTCCCCACGCTTTCGCACCTCAGCGTCAGGTGTGGGCCAGGACGCCGCTTGCGCCACTGGTGTTCCTCCCGATATCTACGCATTCCACCACTACACCGGGAATTCCACGTCCCTCTCCCAACCTCAAGCCCCGCAGTATCGAACAACCTCTCCCAGTTAAGCCAGGAGCTTTCACGTGACACCTCGCGGGCCGCCTGCGCGCGCGTTACGCCCAGTAACTCCGGACAACGCCCGGACCCTACGTATTACCGCGGCTGCTGGCACGCA
+
CCCGGGGGGGGGGGGGGGGGGGGGGGGGGGGGGGGGGGGGGGGGGGGGGGGGGGGGGGGGGGGGGGEEGGGGGGGGGGGGGGGGGGGGGGGGGGGGGGGGGGGGGGGCGGGGGGGCGGGGGGGGGGGGGGGGGGGGGGGGGGGFGGGAFFGGFGFGGGGEGGGGDEGEEECF;F8DGGGGFE6CCFFF8EFFGGFCFGGG=CFCECF?FC4CFF+>FA<)>37CDDCDD35F2>.377)0.)7DDGFGCCFFF:=)(70<3:B>>((-9@@3:8:?044):4:A<F(1>>FF?03<4<(##
@M06045:235:000000000-JCY5N:1:1101:18092:7955 2:N:0:TACAGC
ACTTGAGGACTACCCGGGTTTCTAATCCTGTTCGCTCCCCACGCTTTCGCTCCTCAGTGTCAGTATCGGCCCAGAGTGCCGCCTTCGCTACGGGTGTTCCTCCTGATATCTGCGCATTTCACCGCTCCACCAGGAATTCCACACTCCCCTACCGAACTCTAGTCACGGCAGTATCGAATGACCCCTCCAGGTTGAGCCTGGAGATTTCACATCCGACTTACCGAACCACCTACGAGCTCTTTACGCCCAATAAATCCGGACAACGCTTGCCCCCTACGTATTACCGCGGCTGCTGGCACCA
+
CCCGGGGGGGGGGGGGGGGGGGGGGGGGGGGGGGGGGGGGGGGGGGGGGGGGGGGGGGGGGGGGGGGGGGGGGGGGGGGGGGGGGGGGGGGGGGGGGGGGGGGGGGGGGGGGGGGGGGGGGGGGGEGGGGGGGGGGGGGGGGGGGGGGGGGGGGGGGGGGGGGGGGGGGGEFGFGGGGGGGGGGGGGGGGGFGGG?FFGGGFGGGGFGGGGGGGGGGFGFGGGG<CDGF5F6?BEB@)9?6BFGGGFGGGFFFGFF0B9:BFBF(43<(5F@?FF:BF?FFFDFA?>B>;>9?F:?F(5##
@M06045:235:000000000-JCY5N:1:1101:21060:7988 2:N:0:TACAGC
ACTTGAGGACTACTGGGGTTTCTAATCCTGTTTGCTCCCCACGCTTTCGCACCTCAGCGTCAGTTCCGGACCAGTAAGCCGCCTTCGCCACTGGTGTTCTTCCTAATATCTACGAATTCCACCTCTACACTAGGAGTTCCACTTACCTCTTCCGGACTCTAGCTTGCCAGTATCAAAGGCAGTTCCGGAGTTGAGCTCCGGGATTTCACCCCTGACTTAACAAACCGCCTACGTGCGCTTTACGCCCAGTAAATCCGAACCACGCTAGCCCCCTTCGTATTACCGCGGCTCCTTGCACCGT
+
BCCGGFFGGGGGGGGGGGCGEGGGGGGGFGGGGGGGGGGEFGGGGGGGGGGGGGGGGGGGGFGGGGGGE@F7,C6EFF<FGGEEDGGGGGG,BFEFFC<EFGGGGFG9EFFEGGGGGGGGFFGGGGGGGGGCFFCCFGGGFGGGGGGGGGGFFECE8@DDFCCEGGGGG?DFBD,:EGGFGEGFFGD+CECFFFGGFGGGEG*1DE@,=C4EGG4CDCF6CCCFGFGGFF>F6;):5B<))@A7>DED77?FF7F?0>05)431;6?9BF:B>(3:8803()-6:>171(((2))()4,##
@M06045:235:000000000-JCY5N:1:1101:12318:7993 2:N:0:TACAGC
ACTTGAGGACTACAGGGGTATCTAATCCTGTTTGCTCCCCACGCTTTCGTGCATGAGCGTCAGTTTCAGCCCAGAGACCTGCCTTCGCCATCGGTATTCCTCCTGATATCTACGCATTTCACTGCTACACCAGGAATTCCAGTCTCCTCTGCCAAACTCGAGCCTTGCAGTCCCAAATGCCATTCCCAGGTTAAGCCCGGGGATTTCACATCTGGCTTACAAAACCCCCGGCCCCCGCTTAACGCCCAGTAATTCCGAACAACGCTTGCCCCCCCCGTCTTACCGCGGCTGCGTGCCCGCG
+
CCCGGGGGGGGGGGGGGGGGGGGGGGGDFFGGGAF<FGGE@C@FGG@<6F8FFGGGF6@@:,BFF9DFEGGCEE,@FFGGGFFGD9BFCFGGGGF8FFGD<FFGFC5BFFF,,A:=FG9EDGD<FG;E,AEFGGGGGDGFCFGFEFGCDF?FCGGFFGG68@@8EG,,7,@DG8=F?A,DDEA,EFF9DFGFGG9EF6CEG8C8FGG7,,+<BF89C/2;DGG4DD/9))))(()00):B)++*29.1/2666096,83.7??66??6?FFFFFB;((((,))4(129;3-(,,3(3((##
@M06045:235:000000000-JCY5N:1:1101:12040:7995 2:N:0:TACAGC
ACTTGAGGACTACACGGGTTTCTAATCCTGTTTGCTCCCCACGCTTTCGCGTCTCAGCGTCAGTGTCCGTCCAGGTCGCCGCCTTCGCCACTGGTGTTCCTCCCGATATCTACGAATTTCACCTCTACACCGGGAATTCCGCGACCCTCTCCGGCACTCAAGCCCGCCAGTTTTCCGCGCACTTCCCTGGTTAAGCCAGGGGATTTCACACGGAACTTAACAGGCCGCCTACAAGCGCTTTACGCCCAATAATTCCGGACAACGCTTGCTCCCTACGTATTACCGCGGCTGCTGGCACCCC
+
CCCGGGGGGGGGGGGGGGGGGGGGGGGGGGGGGGGGGGGGGGGGEGGGGGGGGGGGGGGGGGGGGGGGGGGGGGGGGDGGGGGGGGGGGGGGGGGFGGGGGGGGG7FCGFGGGGGGGGFGGGGGGGGGGGGGGEGGG<FGGGGGGGGGGGGGEEGGGFGGFGFGGGGEEGGFGFGGGGDGEGGGGGFFCFFGGFFGGFGGEEECCCFFGFGGCDGDCFGFFF7<FDGGB:5@B<?F>DGEFFFDGGFGGG?F?0*9408BDBF6938:B?FFFFFB:72.8<<98>9B>6;FF:::1?(##
@M06045:235:000000000-JCY5N:1:1101:9564:8002 2:N:0:TACAGC
ACTTGAGGACTACCCGGGTATCTAATCCTGTTTGCTCCCCACGCTTTCGAGTCTTAGCGTCAGTAACCGTCCAGATAGCCGCCTTCGCCACTGGTGTTCTTCCCAATCTCTACGTATTTCACCACTACACTGGGAATTCCACTATCCTCTCCGGTCCTCTAGTCACCCAGTACCAAGTGCATTTCTTGAGTTGAGCTCAAGGCTTTCACACCTGACTTGGGCAACCGCCTACACTCGCTTTACGCCCAGTAATTCCGAACAACGCTAGCCCCCTTCGTCTTACCGCGGCTGCTGGCACCAC
+
CCCGCGGGGGGGGGGGGGGGGGGGGGGGGGGGGGGGGGGGGGDGGGGGGGGGGGGGGGGGGEGGFGGGGFGGGGGGGGGGGGGGGGGGGGGGGGGGGGGGGGGGGGGGGGGGGGGGGGGGGGGGGGGGGGGGGGGGGGGGGGGGGGGGGGDFCEEGGGGGGFGGGGGGG8DCGGGFGGGGGGGGGGGGGFGGEG6DCF?FFGFGGGGGGGGE7FGGGFGFCFGDGGGD?>5ABDFFFEG>FFFGGGFGGG6A=FFF8:@FDFFFF666?FFFFFF7<7:(44AF:;2(444?:B(8?B3##
@M06045:235:000000000-JCY5N:1:1101:8123:8025 2:N:0:TACAGC
ACTTGAGGACTACAAGGGTATCTAATCCTGTTTGCTCCCCACGCTTTCGTGCCTGAGCGTCAGTGCTAGCCCAGGGGGCTGCCTTCGCCATCGGTGTTCCTCCGCATCTCTACGCATTTCACTGCTACACGCGGAATTCCACCCCCCTCTGCCACACTCCAGTTCGCCAGTTTCCATGGCCATTCCCAGGTTAAGCCCGGGGCTTTCACCACCGACACAACGAACCGCCTGCGCACGCTTTACGCCCAGTAATTCCGATTAACGCTCGCACCCTACGTATTACCGCGGCTGCTGGCACCAT
+
CCCGGGGGGGGGGGGGGGGGGGGGGGGGGGGGGGGGGGGGGGGGGGGGEGGGGG<FGGGGGGGGCFGGCFGGGGGGGGGGGGGGGFGGGCGFFEFEGGGGGGGGGGGGGGGGGGGFCGFGFGGGGGGGGGGCFGGECFGGGGGGGGGGEGGFG;FFGGGGGFGGFEEGEGGGGGGGGGC8FGGF7FGGGGFEFFGGGGGGGGE=CCEDGGCCGDGGDF5;D)<55>)9BDFF19EDE>>5F46*7)079>=BFGFF?D:5)6),(-10;))<:?00:?<A2)-.1(,63(7(.),213(##
@M06045:235:000000000-JCY5N:1:1101:9882:8043 2:N:0:TACAGC
ACTTGAGGACTACAGGGGTATCTAATCCTGTTTGCTCCCCACGCTTTCGCGTCTCAGCGTCAGTCACGTCCCAGCGAGCTGCCTTCGCCATTGGTGTTCCTCCTGATATCTGCGCATTTCACCGCTACACCAGGAATTCCACTCGCCCCTTCCGGACTCTAGCCCGACAGTATCCACCGGCATTCCAGGGTTGAGCCCTGGACTTTCACAGCAGACTTATCGAGCCGCCTACACGCGCTTTACGCCCATACATCCCGGATAAGCCCTGCCCCCTACGTATTACCGCGGCTGCTGGCACGTG
+
CCCFGC8F8FFFG8E8C78,CE@CECFEC<6@CFFFGECGFF7+BCCF,BFFGCAFACFFC7FFFFFGGG:BGDCFGEDCF,B<AB<CFG>CE8,,9=5AFFGCG<,55EF<EFC+?=EFB<A+>+>:AF,D<+4?8AAEA99D+3>8C8EGGGE+33@><=;DCE>C8:,;CEAC?FEGGGGGG:=DE5C>EGC8F88EGC,4>@C9E7:***2;F+:7:*>*951C))>FBF>;5>GF.8=C<173**)09*8:6)43>))).(2164)04,:6:47),))),(,(-3,23)2((),##
@M06045:235:000000000-JCY5N:1:1101:5034:8051 2:N:0:TACAGC
ACTTGAGGACTACCCGGGTTTCTAATCCTGTTTGCTCCCCACGCTTTCGTGCCTCAGCGTCAGTTATGGTTTAGCGAGCTGCCTTCGCAATTGGTGTTCTGTGTCATATCTAAGCATTTCACCGCTACATGACACATTCCGCCCACCTCAACCATACTCAAGACCAGCAGTATCAATGGCAGTTCCACCGTTAAGCGATGGGCTTTCACCACTGACTTACTGATCCGCCTACGCACCCTTTAAACCCAATAAATCCGGATAACGCTCGGGTCCTCCGTATGACCGCGGCTGCTGGCACCTC
+
CCCGGGGGGGGGGGGGGGGGGGGGGGGGGGGGGGGFGGGGGGDGEFGGGGFGGAFGFGGGGGGGGGGGGGGGGFGGGGGGGGGGGGGGGGGGGGGGGGGGEFGGGGGGFGFCFDFGGGDFGGGGGGGGGFEGGGGGGGGDGGGEGGGDGGGGGGGGGGGGFDFGGGGGG8DFFFDFGFGGFGGGGGGGGGGEGGCEEGCE*:8EFEFCGGGCFCGGGFFFGF:=CFFGFA4?=@FFFFFFFFFGFFDGDFF=A7@F@3;58A;098?0(7>)4<)(,40:()6540(026(2)44((5(##
@M06045:235:000000000-JCY5N:1:1101:25736:8062 2:N:0:TACAGC
ACTTGAGGACTACCGGGGTATCTAATCCTGTTTGATCCCCACGCTTTCGTGCCTCAGTGTCAATATTCGTGTAGCCAGCTGCCTTCGCAATTGGTGTTCTATGTCATATCTAAGCATTTCACCGCTACATGACATATTCCGCTGACCTCCACGGTATTCAAGACTGATAGTATCAATGGCAGTTCCCAAGTTAAGCTCGGGGATTTCACCACTGACTTACCAACCCACCTACGCACCCTTTACACCCAGTGAATCCGGATAACGCTTGCCCCCTCCGTATTACCGCGGCTGCTGGCACCCT
+
CCCGGGGGGGGGGGGGGGFGGGGGGGGGGGGGFGGGGGGGGGGGGGGGGGCFGCGGGGGGGGGGGGGGFGGGFGGF,FFFGGGGGG<F@CGECFGGGGGG9E9?EDCGGFGGFGGGGGGGGGGGGGGGGGCAFCGGGGGGGGGGGGGGGG8FECFFFGGAFGGGGGCFGGGFGGFFGGG8D==DFGGFGFEEF9FFA8EEEG>8DFGGGFFGGGDF7BFF>F*;9CCDBF;F>@B6?4?6?A+:CCDDF76=A;=;65(:>E<;2;(4:)/893?F6:023>A-,4>99690)40:0<0##
@M06045:235:000000000-JCY5N:1:1101:27247:8090 2:N:0:TACAGC
ACTTGAGGACTACCAGGGTTTCTAATCCTGTTCGCTCCCCACGCTTTCGCGTCTCAGCGTCAGTACCGTACTAGAGAACCGCCTTAGCCACGGGTGTTCTTCCTGATATCTGCGCATTTCACCGCTACACCAGGAATTCCATTCTCCTCTTCCGGACTCTAGCCAGACGGTTTCCATCGACGTCTAGAGGTTAAGCCTCTAGTTTTCACAACGGACCTGTCTGGCCGCCTACACGCTCTTTACGCCCAATAAATCCGGACAACGCTTGCCACCTACGTATTACCGCGGCCGCTGGCACCAG
+
CCCGGGGGGGGGGGGGGGGFGGGGGGGGGGGGGGGGGGGGGGGGGGGGGGGGGGGGGGGGGGGGGGGGGGGGGFGGGGGGGGGGGGGGGGGGGGGGGGGFFGGGGGGFFGGGGGGGGGGGGGGGGGGGGGGGGGGGGGGGGGCFCFFFFGGGGGG6EGGGGGGGGGGGGGGGGGFGFGGGGDGGGGFCFFGFFGGGGGFFGGGGGDGGGGGGGDDGGFGF4:CGGGCDD5:F;DDF@>GFF4=DDDBDCF?=?7@F>FB@>BF09-4:<FB=:<BB1(5:8B2<?B99((,479B?:<(##
@M06045:235:000000000-JCY5N:1:1101:28272:8091 2:N:0:TACAGC
ACTTGAGGACTACTCGGGTTTCTAATCCCGTTTGCTCCCCTGGCTTTCGCTCCTCAGTGTCAGTATTGGTCCAGGACGCCGCCTTCGCCACCGGTGTTCCTCCAGATATCTACGCATTTCACCGCTACACCTGGAATTCCGCGTCCCTCTCCCAAACTCAAGCCAACCAGTATCAAACGCAGTTCCCCGGTTAAGCCGAGGGATTTCACGCATGACTTAGTTGGCCACCTACGAGCCCTTTACGCCCAGTAATTCCGAACAACGCTTGCCCCCCCCGTATTACCGCGGCTGCTGGCCCCCG
+
CCCGFDGGEFGGGGGGGGFFFGGGGG9FGGFGGGGGGGGGGFFGGGCFGG7ECFGFGEFGGGGFDFGGGGGGGGEFFGGGGGGGGGGGGGGGGGGGGGGGFGGGGDFGGGDFGGGCEGGGFGGG+@:F?FGGGGGGGFGGGGGGGGCCC=D,DDFGFGFGGCFFGFECEFEA>BE,9DEGGECEF7FGGEEGG9;E6CDEGGGGGGGGG5FEGGC<@67:CGGFF4CGFFFF<:.>:>GFFBFGGDDC59@4@7@?7@BB)(.,1(4(466790(49:(2(:><-1((129:>?32(-,##
@M06045:235:000000000-JCY5N:1:1101:8432:8100 2:N:0:TACAGC
ACTTGAGGACTACAAGGGTTTCTAATCCTGTTCGCTCCCCACGCTTTCGCTCCTCAGCGTCAGTACAGGCCCAGAGAACCGCCTTCGCCACCGGTGTTCCTCCCGATATCTGCGCATTTCACCGCTACACCGGGAATTCCGTTCTCCCCTACCTGCCTCTAGTCTGCCCGTATCGGATGCAGACCCGAGGTTAAGCCTCGAGCTTTCACATCCGACGCGACAGACCGCCTACGAGCTCTTTACGCCCAATAATTCCGGACAACGCTTGCGCCCTACGAATTACCGCGGCTGCTGGCACCCG
+
CCCGGGGGGGGGGGGGGGGGGGGGGGGGGGGGGGGGGGGGGGGGGGGGGGGFD8FGGGGGGGGGGGGGGGGGGGGGGGGGGGGGGGGGGGGGGGGGGGGGEFGGGGGGGGGGGGGDEGGGFGGGGDGGGGGGGDFGFFGFGGCEFGBFGGGGGGDGGGGFGDGGDCFFGGGGGG5:CEGGCGGGFGGGEGGFG?FGF:EGGGGG6EFGFFGGGGGGGEG>D5C77CCD>D>??1BE)9:=F4=CDDFDFF:B?:BF(),8>?F>91:(455D6><<((((-4>F?F>>B61::?01:?1##
@M06045:235:000000000-JCY5N:1:1101:26616:8125 2:N:0:TACAGC
ACTTGAGGACTACCCGGGTTTCTAATCCGGTTCGCTCCCCACGCTCTCGCACCTCAGCGTCAGTAGATGCCCAGTCGACTGGTTTCCCCCTGGGTGTTCCTGCCGATCTCTACGCATTTCACCACTACACCGGCAATTCCATCGACCTCTGCATCACTCCAGCTTCGCCGTATGGGATGGCGCCTGGCCGTTAAGCGGCCAGATTTCACACCCCACGCGCGATGCCGCCTGCGTGCGCTTTACGCCCAGTCAATCCGGACAACGCTTGGCTCCTCTGTATTACCGCGGCTGCTCGCACCTG
+
CCCGGGGGGGGGGGGGGGGGGGGGGGGGGGGGGGGGGGGGGGGGDGFGGGGGGDGGGGGGGGGGGGGGGGGGGGGGGGGGGGGGGGGGGGGGGGGGGGGGGGGGGDGGGGGGGGGGGGGGGGGGGGGGGGGGGGGGGGGGGGGGGGGGGGGGGGGGGFDGGGGGGGGGGGGGGFGGGGGGGGGGGFFGGGGGGFGGGGGGEGFGGGGGGGGGGGGC55CED95CDC3CEEFF9BDFFFGEF?FGGGEGGC=4=>FFFBFFF<?9>6:?39@FB7:2>><2:AF9((-2((,43)49>B1##
@M06045:235:000000000-JCY5N:1:1101:21763:8136 2:N:0:TACAGC
ACTTGAGGACTACTAGGGTTTCTAATCCTGTTCGCTCCCCATGCTTTCGCTCCTCAGCGTCAGTTATGGCCCAGAGATCCGCCTTCGCCACCGGTGTTCCTCCTGATATCTGCGCATTCCACCGCTACACCAGGAATTCCGATCTCCCCTACCACACTCTAGTCTGCCCGTACCCACTGCAGGCTCAGGGTTAAGCCCTGAGTTTTCACAGCAGACGCGACAAACCGCCTACGAGCTCTTTACGCCCAATAATTCCGGACAACGCTTGCACCCTACGTATTACCGCGGCTGCTGGCACCCG
+
CCCGGGGGGGGGGGGGGGFGGGGGGGGGGGGGGGGGGGGGGGGGGGGGGGGGGGGGGGGGGDGGEGGGGGGGGGGGGGGGGGGGGGGGGGGGGGFFGGGGGGGGGGGGGGGGGGGGGGGFFGGGGGGGGGGGGGGGGGGFFBEGGGFFGGGGGGGGGGGGGGGGGGGGGGGDGGFFG?FGDGGG8@FGCGGEFGGGGGGGGGGFGGGGGGGGGF44CBG453CFGGGGFEEFFFFE)9:FF4FDGG@GDDF6@GFF056D@B0,-3:::4?FB:(((()..<A6(4;B>((-2),4(4(##
@M06045:235:000000000-JCY5N:1:1101:24095:8141 2:N:0:TACAGC
ACTTGAGGACTACCGGGGTTTCTAATCCTGTTCGCTCCCCACGCTTTCGCTCCTCAGCGTCAGTAATGGCCCAGAGATCCGCCTTCGCCACCGGTGTTCCTCCTGATATCTGCGCATTTCACCGCTACACCAGGAATTCCGATCTCCCCTACCACACTCTAGTCTGCCCGTATCGAATGCAGACCCGGGGTTAAGCCCCGGGCTTTCACATCCGACGCGACAGACCGCCTACGAGCTCTTTACGCCCAATAATTCCGGACAACGCTTGCCCCCTACGTATTACCGCGGCTGCTGGCACCTG
+
CCCGFGFGFGGGGGGDGGFGGGGGGGGGGGGGFFEFGGGGGGGGEGGGGGEGGGGGGGGGGGGGFGGGGGGGGGGGGGGGGGGDGGFFGEGGGGGGGGGG<FGFGFAEDGGGGGGGGGGGGGGGGGGGGFGGGFGGGGGGC=ECCFDFGGGFGFFGG?DCFEGGGCFGGGDGFGDGGGGGEE7F*DE*8CCEFGGGGGGGGGGEGGGGGFFCFGGG)5CBGCDFFFDD>DFF245@>F7=F?4*<DECF4F47CF44>0>E??031314)07>(4:((.::<AF(((,124::>7B(4(##
@M06045:235:000000000-JCY5N:1:1101:25485:8151 2:N:0:TACAGC
ACTTGAGGACTACACGGGTTTCTAATCCCGTTTGCTCCCCACGCTTTCGTGCCTTAGTGTCAGGAATGAGCCAGTTATCTGCCTACGCCATCGGTGTTCCTCCCAATATCTACGGATTTCACTCCTACACTGGGAATTCCAATAACCTCTCTCATCCTCTAGCTTAGCAGTTTAGATAATGGATATCCGGTTGAGCCGAACGCTTTCACTATCTACTTACTATGCCACCTACGCAACTCTTTCAGCCCAGTAATTCCGGATAACGCTTGGATCCTCCGTATGACCGCGGCTCCTGGCACGG
+
CCCGGGGGGGGGGGGDGGGEDGFFGGGGGGFGGGGGGGGGGGGDEGGGGG8FFGGGGGGGFFFGGGGGGGGGGGFGGGGGGGGGGGGGGGGGGDGGGGGGGGGGGGFEFGGGGGGGGGGFEGGGGGGGFGGGGGGFCGGGGGGGFFCCGGGFC9;FGGGFFFDGGGFFGGFGGG9DGGGFFCFEDAGFG>CE=FGGGB>EC65CGGGFC7;FGGGFGF9AB+DDC79?AFA*)::BDFGFFF+++=6?F*9CADFA4=9)),7=191(3:A8@FFF@((.87)676>B,4;((5:(3(4##
@M06045:235:000000000-JCY5N:1:1101:23835:8165 2:N:0:TACAGC
ACTTGAAGGACTACCCGGGTATCTAATCCCGTTCGCTCCCCTGGCTTTCGCGTCTCAGCGTCAGTAGGCGTCCAGGACCTCGCTTTCGCCACGGGCGTTCCTTCCGATCTCAACGCATTTCACCGCTCCACCGGAAGTTCCAGGTCCCCCTACGCCCCTCCAGGCCGGTCGTATCCGCGCCACTTCCCCGGTTGAGCCGGGGGATTTCAGCGTCGGACGTGCCGGCCCGCCTACACGCGCTTTAAGCCCAGTGATTCCGAATAACGTTCCCACGGTTCGTCTTACCGCGGCTGCTGGCCCG
+
CCCGGGGGGGGGGGGGGGGGGGGGGFGGGGGGGGGGGGGGGGGFGFGGGGGGGGEFFGGGGGGGGGGGGGGGGGGGGGGGGGGGGGGGGGGGGGGGGGGGGGGGGGGEG@FGGGGGGGGGGGGGGGFGGGGGGGGGGGGFFGGGFDEGGGCGGEGGGG>EGGG8EGGGGGGGGGFFGGDGG*CGGGGGGGGECCCGEGGGGGG8EG?E7<D=9CCDGFGFDGG:3DGG3BB56:6@BE)>>)7:7>4<5*7?F>B*<9(73:(5<1:44)/18>(4:?B,46?FA?F(,(-7,10)463##
@M06045:235:000000000-JCY5N:1:1101:21814:8172 2:N:0:TACAGC
ACTTGAGGACTACCAGGGTTTCTAATCCTGTTTGCTCCCCACGCTTTCGCGTCTTAGCGTCAGAAACCGTCCAGATAGCCGCCTTCGCCACTGGTGTTCTTCCCAATCTCTACGTATTTCACCACTACACTGGGAATTCCACTATCCTCTCCGGTCCTCTAGTCACCCAGTACCGAGTGCATTTCTTGAGTTGAGCTCAAGGCTTTCACACCCGACTTGGATAACCGCCTACACGCGCTTTACGCCCAGTAATTCCGAACAACGCTAGCCCCCTTCGTCTTACCGCGGCTGCTGGCCCCGT
+
CCCGGGGGGGGGGGGGGGGGGGGGGGGGGGGGGGGGGGGGGGGGGGGGGGGGGGGGGGGGGGGGGGGGGGGGGGGGGGGGGGGGGGGGGGGGGGGGGGGGGGGGGGGGFGGGGGGGGGGGFGGGGGGGGGGFGGGGGGGGGGGGGGGGGFGGGGGGGGGGGGGGGGGGGGGGGGGGGGGGGGGGGGGGGGGGGGGGFFFCGGGGGGGDGGGDGGGGGEGFGFCFGGGGFFFFFFEFEFGFFFFGGGFDCGFFB7@FFEFF><?99::B:?FFBB:034::?FF??B99B6;:>?F<(3-##
@M06045:235:000000000-JCY5N:1:1101:3702:8181 2:N:0:TACAGC
ACTTGAGGACTACTAGGGTTTCTAATCCGGTTCGCTCCCCACGCTCTCGCACTTCAGCGTCAGCTGATGCCCAGTCGGCTGGTTTCCCCCTGGGTGTTCCTGCCGATCTCTACGCATTTCACCACTACACCGGCAATTCCACCGACCTCTGCATCGCTCCAGCTCCGCCGTATGGGATGGCGCCTGGCCGTTAAGCGGCCAGATTTCACACCCCACGCGCGGTGCCGCCTGCGTGCGCTTTACGCCCAGTCAATCCGGACAACGCTTGGCTCCTCTGTATTACCGCGGCTGCTTGCACCGA
+
CCCGCFGGGGGGGGGGGGGGGGGGGGGGGGDFGGGGGGGGFGEGCFFGGGGGGGGGGGGGGEGGGGGGGGGGGFGGGCEGGG@FGFGGGGGGGGGGGGGGGFFFFDEGFGGGGGGGGEEGGGGGGGGGFFGGGGGDFGFGGGGCGEEGGGCFGGGGGGGGGGGEFGGCEGGGGGGGGC8FGGGGGGFGGGGGG59CEEECEGCEGGGGG7DE<GGGD>9><CDCGGGDFF:5,45>EF)7>6FGGGFGCFFFFGFF>D:@D?0(-113:F:FF(0)).-4)<A417304(3:)),(),(##
@M06045:235:000000000-JCY5N:1:1101:14823:8184 2:N:0:TACAGC
ACTTGAGGACTACAAGGGTTTCTAATCCTGTTTGCTCCCCACGCTTTCGTGCCTGAGCGTCAGTGTCAGCCCAGGGGGCTGCCTTCGCCATCGGTGTTCCTCCGCATCTCTACGCATTTCACTGCTACACGCGGAATTCCACCCCCCTCTGCCACACTCCAGTTCGCCAGTTTCAACGGCCATTCCCAGTTTAAGCCCGGGGCTTTCACCGCCGACACCACGAACCGCCTGCCACCGCTTTCCCCCCAGTAATTCCGATTAACCCTCGCACCCTACGTTTTACCGCGGCTGCTGGCACCCG
+
,@CGD,CEFGFGG8<FGGFGCFGGGGGGGGGGDCF<FGGGGDCGGGEAFG<FFE<CFCFFEF7C9CFCEFGGFC<CE>C:=FFGCF7FG>BFGGGEGGEE,E=>:FC7,CC,CA=FFEAFAFFDFGGGDE:CGGGGGGGCD33@EGE+B,4E>,,3>>FCFEE;E*>8*CFFGGGGB*>?EEC,1;C,<4?9,?,<CGGGGE8CF+:@F9/=C5)>7>*7C*9CGD<DF>).()98087>7*9*9D@DG<@=@C=@?3()8)-).(((4.7@2((4(.(,3)44(-((4-4??)2:()(##
@M06045:235:000000000-JCY5N:1:1101:4555:8192 2:N:0:TACAGC
ACTTGAGGACTACTGGGGTATCTAATCCCGTTTGCTCCCCTAGCTTTCGCTCCTCAGCGTCAATGCCGGTCCAGGATGCCGCCTTCGCCACCGGTATTCCTCCAGATATCTACGCATTTCACCGCTACACCTGGAATTCTGCATCCCTCTCCCGGATTCAAGCCATCCAGTATCGGATGCAGTTCCCAGGTTAAGCCTGGGGATTTCACATCCGACTTAGTTGGCCGCCTACGAGCCCTTTACGCCCAGTAATTCCGAACAACGCTTGCCCCCCCCGTATTACCGCGGCTGCTGGCCCGCA
+
CCCGGGGGGGGGGGGGGGGGGGGGGGGGGGGGGGGGGGGGGGGGGGGGGGGGGGGGGGGGGGGGGGGGGGGGGGGFGGGGGGGGGGGGGGGGGGGGGGGGGGGGGGGGGGGGGGGGGGGGGGGGGGGGGGGGFGGGGGGGGGGGGGFFGGGGGGGGGGGGGFGGGGGGGGGGFGCGGGCFFGGGGGGGGGGGGGFGGGGGGG5EGGGFGGGG;5DGGFGFFGDGGGGDEFBFFFEFFFGFFAFCCDE77*098FFFFF?>57:19:F0:FFF>>B9(49?(4>FBB>0601().(4(4(##
@M06045:235:000000000-JCY5N:1:1101:18883:8198 2:N:0:TACAGC
ACTTGAGGACTACAAGGGTTTCTAATCCTGTTCGCTCCCCACGCTTTCGCGTCTCAGCGTCAGTACCGTACTAGAGAGCCGCCTTAGCCACGGGTGTTCTTCCTGATATCTGCGCATTTCACCGCTACACCAGGAATTCCACTCTCCTCTTCCGGACTCTAGCTTGATGGTTTCCACCGGCGTCTCGAGGTTGAGCCTCGAGTTTTCACAGCGGACCTACCAAGCCGCCTACACGCTCTTTACGCCCAATAAATCCGGACAACGCTTGCCCCCTACGTATTACCGCGGCTGCTGCCACCCA
+
CCCGGGGGGGGGGGGGGGGGGGGGGGGGGGGGGGGGGGGGGGGGGGGGGGGGGGGGGGGGGGGGGGGGGGGGGGGGGGGGGGGGGGGGGGGGGGGGGGGGGGGGGGGGGGGGGGGGGGGGGGGGGGGGGGGGGGGCGGGGGGGGGGGGGGGGGGDEGGGGGGGGGGGGGGGGGGGGGGGGGGGGEGGGGGGGGGGGGFCEGDCCGGGGGGGGGGDGGFGFGFGGGDGD@EBF?BFFDFGFF6@CDGFG5CFFFGB?>EFFFFFFFBFB?FFFB>?6(42<8<<A3>BFB>;??0).)5(##
@M06045:235:000000000-JCY5N:1:1101:21050:8219 2:N:0:TACAGC
ACTTGAGGACTACAAGGGTATCTAATCCCGTTTGCTCCCCTGGCTTTCGCTCCTCAGCGTCAGTGTTGGTCCAGGATGCCGCCTTCGCCACCGGTGTTCCTCCAGATATCTACGCATTTCACCGCTACACCTGGAATTCCGCATCCCTCTCCCAAACTCAAGCCATCCAGTATCGGACGCAGTTCCCCGGTTAAGCCGAGGGATTTCACGTCCGACTTAGTTGGCCGCCTACGAGCCCTTTACGCCCAGTAATTCCGAACAACGCTTGCCCCCCCCGGATTACCGCGCCTGCTGGCACGGC
+
CCCGGGGGGGGGGGGGGGGGGGGGGGGGGGGGFGGGGGGGGGFGGGGGGGGGGGGGGGGGGGGGGGGGGGGGGGGGGGGGGGGGGGGGGGGGGGFGGGGGGGGGGGGGGGGGGGGGGGFGGGGGGGGGGGGGGGGGGGGGGGGGGGGGGGGFGGGGGEGGGGFGGGGGG9FGGG6EDGGGCCEFGGGGGGGGDFGGGGGGGGCGFFGFFGGGGGGG3>F@FGGFDFGD:55???B>EFGFFFFGG<BCC0*9@DFF:54B>0(7><<?6?FF6;FF9((4<2<409>((((4450((.(##
@M06045:235:000000000-JCY5N:1:1101:20525:8224 2:N:0:TACAGC
ACTTGAGGACTACTCGGGTATCTAATCCTGTTTGCTCCCCACGCTTTCGAGCCTCAGCGTCAGTTACAGTCCAGAGAAGCGCCTTCGCCACTGGTGTTCTTCCTAATCTCTACGCATTTCACCGCTACACTAGGAATTCCCTTCTCCTCTCCTGCACTCTAGACTTCCAGTTTGAAATGCAGCACTCAGGTTAAGCCCGAGTATTTCACATCTCACTTAAAAATCCGCCTACGCTCCCTTTACGCCCAGTAAATCCGGACAACGCTCGCCACCTACGTATTACCGCGGCTGCTGGCACGAC
+
CCCGGGGGGGGGGGGGGGFGGGGGGGGGGGGGGGGGGGGGGGGGGGGGGGGGGGGGGGGGGGGGGGGGGGGGGGGGGGGGGGGGGGGGGGGFGGGGGGGGGGGGGGGGGGGGGGGGGGGGGGGGGGGGGGGGGGGGGGGGGGGGFGGGGGGGGGGGGGFGGGGGGGGGGGGGGGGGGGGGGGFFGGGGGGGGGGGGGGGGGGGGGGGGGGFGCFGGGFGFGGGGGGGGFFFFDFFFFFFFFFF5CD:DGFFFFGFFFD;DFD?9B;B60:BD0:2?FFFFBBFFFFFBFF>?FB?6(.(##
@M06045:235:000000000-JCY5N:1:1101:27838:8229 2:N:0:TACAGC
ACTTGAGGACTACACGGGTTTCTAATCCTGTTCGCTCCCCACACTTTCGCTCCTCAGCGTCAGGACATGCCCAGAGAACCGCCTTCGCCACCGGTGTTCCTCCTGATATCTGCGCATTTCACCGCTACACCAGGAATTCCGTTCTCCCCTGCATACCTCCAGTCTGCCCGTATCGAAAGCAAGCCACCAGTTAAGCCAGTGGATTTCACTCCCGACGCGACAAACCGCCTACGAGCCCTTTACGCCCAATAATTCCGGACAACGCTCGCACCCTACGTATTACCGCGGCTGCTGGCCCCCA
+
CCCGFGGGGGGGGGGGGGGGDFGGGGGGGGGGFEGFGGGGGGDGFGCGCF@FGCFGGGGGGGDEGFFDFGFFEAEGGGGGDEGCGGC@FGGGGGGGGGGGFGFGGGEFGGG,CCFGGECGEEFEGGGGGGFEG@EGGGGGG,@DEF9FEFEGGGCGGFFFGGGGFEDFGGGGCFGFC5*@DF>FGGDGGG?DF;EGFFGGG8D:<?FGCF:EFDGCDBGDDGGC4FDDEB)7(4>>BFGFFB6CDGFG<C:=FC?F0<?))8?2711-2>EB??1:BB2A0<9A1;>>0(-:??21(42##
@M06045:235:000000000-JCY5N:1:1101:10848:8242 2:N:0:TACAGC
ACTTGAGGACTACCGGGGTTTCTAATCCTGTTCGCTACCCACGCTTTCGCTCCTCAGCGTCAGGTAAGGCCCAGAGAGCCGCCTTCGCCACCGGTGTTCTTCCTGATATCTGCGCATTCCACCGCTACACCAGGAGTTCCGCTCTCCCCTGCCTACCTCTAGTCTGCCCGTATCGGAAGCAGGCTCGGGGTTAAGCTCCGAGTTTTCACTCCCGACGTGACGAACCGCCTACGAGCCCTTTACGCCCAATAATTCCGGACAACGCCCGCCCCCTACGTATTACCGCGGCTGCTGGCACGTC
+
CCCEAFGGGGGGGGGEGGGEGGGFGGGGGGGGFGEG@FEGGGGGGGGGGGEFE<FFGGGEGGGGGGCE8AFGGGFGGGGGGGGGEDFGEGGFGGGGGGGGGGGGEGGCGGGCECGGGGFFGGGGGGGGCFFGG@DCFFGG7:3BEGG?EG6FFGA?FCGCFECEGGGFGGGDGG>CC*4:FG>E,<C5:8E>CFGG7CFEEEGGGFF?F7FDF3*><D35F7DC<<79;>3502))8>95@FF<CGBD*0)10:9@?:1@;?<0919>())89(4?68)<2):466;0491:B?(:(4(##
@M06045:235:000000000-JCY5N:1:1101:16344:8263 2:N:0:TACAGC
ACTTGAGGACTACAAGGGTATCTAATCCTGTTTGCTCCCCACGCTTTCGCGCCTCAGCGTCAGTAACGGGCCAGTGTGTCGCCTTCGCCACTGGTGTTCTTCCGAATATCTACGAATTTCACCTCTACACTCGGAGTTCCACACACCTCTCCCGTAGTCAAGACAGCCAGTATCAAAGGCAATTCCGAGGTTGAGCCCCGGGCTTTCACCCCTGACTAAACTGTCCCCCTACGCGCCCTTTACTCCCAATAAATCCGGGCAACGCTCGCACCCTACGTATTCCCGTGTCCTCTTGCACCAC
+
CCCGEFGGGEFGGF?<E7C<FGFGGGGGGGGGDFGFGGGGFGFGGEGGEGGGGGGGFGGEEFGDGGGEEGFFF<C9FFFEFFGGGE<?F>FCFGGF,?EEEGG:::B49EEGCEFGGG99,EFGA<EFCG?F=7FEGFFFFF8>+=CEGCGGG7D6+36@,,9DD,>3,@@,,@37EE:E6C,EF;DCDC*4,8,>D>CC>E8=;C??C<**28*97CF4DFF@>D**.)2A195:5>C))***2*7>5<47=D@)179.5(3032?03).782(4(,4<())41(3(().6)).)).(##
@M06045:235:000000000-JCY5N:1:1101:24733:8264 2:N:0:TACAGC
ACTTGAGGACTACAGGGGTATCTAATCCCGTTTGCTACCCTAGCTTTCGCGCCTCAGCGTCAAGAACAGGCCAGGAAGTCGCCTTCGCCACTGGTGTTCCTCCCGATATCTACGCATTTCACCACTACACCGGGAATTCCACTTCCCTCTCCTGCCTTCGAGTTGAGCAGTATCGCGTGACCCTCCCCAGTTGAGCCGGGGGCTTTCACACGCGCCTTGCACAACCGCCTGCGCGCTCTTTACGCCCAGTAAATCCGGACAAACCTTGCCACCTACGTATTACCGCGGCGTCTGGCCCCTC
+
CCCGGGGGGGGGGGGGGGGGGGGGGGGGGGGGGGGGGGGGGGGGGFGGGGGGGGGGGGGGGGGGGGGGGGGGGGGGGGGGGGGGGGGGGGGDGGGGGGGGFGGGGGGGGGGGGGGFFEGGGGFGGGGGGGGGGGGGGGGFFGGGGGGGGGGGGGGGGGGFFGFE9B=DDCGFAFEGEGGCDFGGGGGGGB8DFF6DF>5CEGGEGGGCFFGG:5)/>;D@CF75CD5CE@@>>FF:57/=99FDDDFD49@4@*@FBB?:E0((,4242@4??17BBFFB>A9<?>1;0((,,-34(4(##
@M06045:235:000000000-JCY5N:1:1101:14880:8296 2:N:0:TACAGC
ACTTGAGGACTACCGGGGTATCTAATCCCGTTTGCTACCCTAGCTTTCGCGCCTCAGCGTCAAGAACAGGCCAGGAAGTCGCCTTCGCCACTGGTGTTCCTCCCGATATCTACGCATTTCACCACTACACCGGGAATTCCACTTCCCTCTCCTGCCTTCGAGTCGATCAGTATCGCGTGACCCTCCCCAGTTGAGCCGGGGGCTTTCACACGCGACTTGAACGACCGCCTGCGCGCTCTTTACGCCCAGTAAATCCGGACAACGCCCGCCCCCTACGTAGTACCGCGGCCGCTGGCCCCTC
+
CCCGGGGGGGGGGGGGGGGEGGFGGGGGGGGGGGGGGGGGGGFGGGGGGGCGGEGFGGGGGGGGGGGGFGGGFGGFGGGGGGGGGGGGGEGGGGFEFFGGGGGGDGGGGGGGGGG>FCGGGGGCGGCFCFGGEGGGGFDCFGGGGGGGGGGGEGCGFADDFFFGGGG?EGGFFGEC5CEEG,=,:CCGG>:9;C<EGGCEEGGGGGGGGGG=DDGDDFG?C75CCDGG5.<F>BEF)7C6BFF<7DBC*7@?F>@?>:153::1,-(((5).496:(.),4..:24111(499(1:(--##
@M06045:235:000000000-JCY5N:1:1101:14262:8306 2:N:0:TACAGC
ACTTGAGGACTACTCGGGTTTCTAATCCCGTTTGCTCCCCTGGCTTTCGCTCATCAGCGTCAATACCGGTCCAGGATGCCGCCTTCGCCACCGGTGTTCCTCCAGATATCTACGCATTTCACCGCTACACCTGGAATTCCGCATCCCTCTCCCGGATTCAAGCCATCCAGTATCACACGCAGTTCCCAGGTTAAGCCTGGGGATTTCACGTGTGACTTAGTTGGCCGCCTACGAGCCCTTTACGCCCAGTAATTCCGAACAACGCTTGCCCCCCCTGTATTACCGCGGCTGCTGGCACCCC
+
CCCGGGGGGGGGGGGGGGGGGGGGGGGGGGGGGGGGGGGGGGGGGGGGGGGGGGGGGGGGGGGGGGGGGGGGGGGGGGGGGGGGGGGGGGGGGGGGGGGGGGGGGGGGGGGGGGGGGGGGGGGGGGGGGGGGGGGGGGGGGGGGGGGGGGGGGGGGGGGGGGGGGGGGGGGAEGGGGGGGGGGFGGGGGGGGGGGGGGGGGG5;FGGGGGGGFD8DFFGFCCFGFFGGFFFF0;D>B3CFFFFGG7BG4FFFFGFFFF6>B0:>>::?BFFFFF>3189>).6<(-1766>BF22::?3##
@M06045:235:000000000-JCY5N:1:1101:19774:8327 2:N:0:TACAGC
ACTTGAGGACTACCCGGGTTTCTAATCCCGTTTGCTCCCCTAGCTTTCGCGCCTCAGCGTCAATACCGGTCCAGGATGCCGCCTTCGCCACCGGTGTTCCTCCAGATATCTACGCATTTCACCGCTACACCTGGAATTCCACATCCCTCTCCCGGATTCCAGCCTGCCAGTATCGGACGCAGTTCCTCGGTTGAGCCCGGGGCTTTCACTCCTGACTTGAAAGACCGCCTACGCGCGCTTTACGCCCAGTAATTCCGAACAACGCTAGCCCCCTTCGTCTTACCGCGGCTGCTGGCACCAG
+
CCCGGGGGGGGGGGGGGGFCFFGGGGGGGGGGGGGGGGGGGGGGGGGGGGGGGGGGGGGFGGGGGGGGGFGGGGGFGGGGGGGGGGGGGGGGGGGGGGGGCFGGGFGGGGGGGGGGGGGGGGGGDGGGGGGFGGGGGGGGGGGGGFGGGGGDFEGGGGGGGFGGGGFGGGGFGGGG>CEGGCEGGGGGE>EGGF?CACEECEGEGGGGGGFGGGGGGAC=FGGGGFGDFBEFFFDE@DGF@FFGGGE*99=?FGFFFF6EF?FF60607FF391(::(4<F4<?:>099((-8?46781##
@M06045:235:000000000-JCY5N:1:1101:19393:8335 2:N:0:TACAGC
ACTTGAGGACTACTCGGGTTTCTAATCCTGTTTGCTCCCCACGCTTTCGCACCTCAGCGTCAGTATCGGGCCAGTGAGCCGCCTTCGCCACTGGTGTTCTTGCGAATATCTACGAATTTCACCTCTACACTCGCAGTTCCACTCACCTCTCCCGAACTCAAGGTCGCCAGTATCAAAGGCAGTTCTGGAGTTGAGCTCCAGGATTTCACCCCTGACTTAACGATCCGCCTACGTGCGCTTTACGCCCAGTGATTCCGAGCAACGCTAGCCCCCTTCGTATTACCGCGGCTGCTGGCCCCGA
+
CCCEGDEG?DGGGFEEGDEEDFFGGGGGGGGFGGGGGGGGGGEGGGFAFGEGGFFGGGGGGGG6EFFDGGGGCFEFFGGGGGGGGGGGGGDCFGGCCCEGG9FFGDCFGFG<FDC<FFCFDFFFGGGGFGGGFEGE@FCFAEBFCF>DFGCF?EEEE==@=EDE9CCCEGGFAEFGFCFFDCDAEFG9E8ECDCCE;FGGGFFCDFGFF?FEGGFFGFF=FDC?FD8C8;AF@@)8)5)0>F65<)<DCC*6BDFF754B5<((,,148F436,873:?<B<)603(,742:::?B(1(##
@M06045:235:000000000-JCY5N:1:1101:5335:8339 2:N:0:TACAGC
ACTTGAGGACTACTGGGGTTTCTAATCCCGTTCGCTCCCCACTCCTTCGCGTCCCAGTGTCAGGGCCGGCCCAGGGGGCCGCCTTCGCCACAGGTGTTCCTCCCGATCTCTACGCATTTCACCACTACACCGGGAATTCCACCCCCCTCTACCGTCCTCGAGTGCGACAGTTTCCGCCGACCTCGCCCGGTTAAGCCAGGCGCTTTCACAGCAGACTTGTCCCACCCCCTACTCGCGCTTTTCGCCCAGTGATTCCGGACAACGCTTGCCTCCTACGTATTACCCCGGCCGCTGGACCCAT
+
CCCGGGGFGGGGGGGDFG:FGGGGGGGGGDFGGGGDGGGGGG,CFFGGGFCGG+CFGGGGGCFGCFECFGGECCDFCFFCCEEEEG7CC7FF4<FFGGFGDGGGGEGGGGFCG<C7=FEGF<F@F@EGGGGGDGFFGCFF;,D@EGEBEC9CB>>BCEGEE8CEF*8CECCEFFGGEGE8EGG6/8EEG>88C@@GG6C5C*//;:C+<9*777*77*21*;C**5*/555>),0))0).7*/19CE57*1*0**9,76>51034(444F4663)413)),624(-2(-((-(,((,((##
@M06045:235:000000000-JCY5N:1:1101:8200:8345 2:N:0:TACAGC
ACTTGAGGACTACACGGGTATCTAATCCTGTTCGCTCCCCACGCTTTCGTGCCTCAGCGTCAGTTACAGCCTAGTAAGCTGCCTACGCAATCGGTGTTCTTGATGGTATCTATGCATTTCACCGCTACACCATCAATTCCGCCTACCTCGTCTGTACTCAAGCCTTACAGTATCAATGGCAGTTCCATCGTTGAGCGATGGGCTTTCACCACTGACTTATAAGGCCGCCTACGCACCCTTTAAACCCAATAAATCCGGACAACGCTTGCACCCTCCGTATTACCGCGGCTGCCGGCACCCC
+
C@BF<<C-CF8CF<,@FGC+,=6C@CAEA,EFAFF7E@FGC7@7@@@G:CC,D9FFGF6BFEDCCFGCFG@<,C6C,EEGFGGGAFGGC7=EFCFEFECGGG,?FD,AFG,@<<F?<FFE,AACC:@FGF8@B??<AFGGGGGGG@E99CFG8D@;FDF,63@EDD9DD?F9@EFADEG87@@EEFAFGGGG6:FGGGGC@CF8DC7;CCFDC9:>:=@FFF7CGFDDDB);2>45BB9)6@CFFC5DF5A881@FFDD35:0-7:::64*561362,4:?B<<6993;2(2(-(((9(##
@M06045:235:000000000-JCY5N:1:1101:19094:8373 2:N:0:TACAGC
ACTTGAGGACTACCGGGGTATCTAATCCCGTTCGCTCCCCTAGCTTTCGCGCATCAGCGTCAGTGTCAGCCCAGCAACCCGCCTTCGCCGCAGGTGTTCCTCTCGATATCTACGCATTTCACCGCTACACCGAGAATTCCAGTTGCCCCTTCTGCACTCTAGCCCCGCAGTATCGGCTGACCTTTCCGGGTTAAGCCCGGAGATTTCACAGTCGACTTGCGGTGGCCGCCTACGCGCCCTTTACGCCCAGTAAATCCGAACAACGCTTGCCCCCCCCGTATTACCGCGGCTGCTGGCACCT
+
CCCGGGGGGGGGGGGGGGGDGGGGGGGGGGGGGGGGGGGGGGGGGGGGGGGGGGGGGGGFGGGGGGGFGGGGGGFGFGGGGGGGGGGGGGGDGGGGGDDG<FEGGGGGGGFFGGGGGGGGGGGGGGEGGGFCGGGGGGGGGGGACFGGGGGGEFGGGGGGE,@4DEEEGGGGGGGGGFGCFFGF?;FGEEGGGDFGGGGDGGGCFCGGGGDFFCCDDF>FGGD5CG4DB>>528>BDF3)84@G<DFG3C@=407@(82>EB0?>0221>)7<BF021(4<:AA<6041>010:),3(4##
@M06045:235:000000000-JCY5N:1:1101:14543:8375 2:N:0:TACAGC
ACTTGAGGACTACCGGGGTTTCTAATCCTGTTCGCTCCCCATGCTTTCGCTTCTCAGCGTCAGTAGTGGCCCAGAGACCTGCCTTCGCCATCGGTGTTCCTCCTGATATCTGCGCATTTCACCGCTACACCAGGAGTTCCAGTCTCCCCTACCACACTCTAGTCTGCCCGTACCCACTGCAAGTCCGGGGTTGAGCCTCGGATTTTCACAGCAGACGCGACAAACCGCCTACAAGCTCTTTACCCCCAATAATTCCGGACAACGCTCGCACCCTACGTATTACCGCGGCTGCTTGCCCGAA
+
@@@@,,E<EDF<FF@:CF+@FGDDGGGGGGGGFGGGGGFF8FG?FCGGEDFGGGGFEFCGGGCEFCF@,:<@@EC@E@<F8FGG9<<,C@FFDGG7F,:C?EFFGGFFGGGGGGGGGGGGFG,?FFDFCFFCGEGGFFFFCAD@BEBEEFFG>>@DGDFE,@EB=DE9D6EGGGDF>FC6DFC,;A8:C:CEEG6>DEF*/5;8<9949,;EDGGGGF3:CC3CD<37>53;:2/769C?=4=*018>3<F7***93)(8>.10(813957>:?(4-()-4)6466990-(13).((.(##
@M06045:235:000000000-JCY5N:1:1101:26457:8377 2:N:0:TACAGC
ACTTGAGGACTACTAGGGTATCTAATCCTGTTTGCTCCCCACGCTTTCGCACATGAGCGTCAGTATTGGTCCAGGAAGTCGCTTTCGCCACTGATGTTCCTTCCGATATCTACGCATTTCACCGCTACACCGGAAATTCCACTTCCCTCTCCCATACTCTAGCAATGCAGTCTCGAATGCAGTTCCCAGGTTAAGCCTGGGGATTTCACACCCGACTTGCAAAGCCGCCTACGCGCGCTTTACGCCCATTAATTCCGATTAACGCTCGCACCCTCTGTATTACCGCGGCTGCTGGCCCCTG
+
CCCGGGGGCGGGGGEGGGGGGGGG9FGGGGGGGGGGGGGGGGGGGGGGGGGGGGEEGGGGGGGGGGGGGGGGGGGGGGGGDGGGGGDGGGGGGFGFGGGGGCGGCFGGGG99FEGGGGGGGGGGGGDGGGGGGE@CFGEFGGGGGGGGGGGGGGGFGGGGFFG9BFFFGDGGDGGGGEGGGGGGGGGGCDGGGCCE?8CFGE>EFFGCE:FEDGGGGFFFG7DGGGGGBF>FFF>E>B3AFFFGGGFG*:**9**9:>B:5<DFF:<BF3;BF0(.,).4:<AA<930633172(-(-4##
@M06045:235:000000000-JCY5N:1:1101:18670:8397 2:N:0:TACAGC
ACTTGAGGACTACCAGGGTTTCTAATCCCGTTTGCTCCCCTAGCTTTCGCGCCTCAGCGTCAAGAACAGGCCAGGTAGTCGCCTTCGCCACTGGTGTTCCTCCACATCTCTACGCATTTCACCGCTACACGTGGAATTCCACTTTCCTCTCTTACACTCAAGTCATCCAGTTTCCGATGCGAACCGGGGTTGAGCCCCGGGCTTAAACACCAGACTTAAACGACCGCCTGCGCGCGCGTTACGCCCAATAATTCCGGACAACGCTTGCCCCCTACGTTTTACCCCGGCTTCTGGCCCTTGC
+
CCCE<F8F<FC,CFFEFGCFGGGGGGGGGGGGAFEEFGEFG8EFFGFEEBCCB,FGFGGEGF@CFEGGGGGGGG@FGFC<+@FFEFGGGEF8<<FFFEGFCGGCGGF@FGGFCGGGBCFAFFGCFCFBFGGFFEC,CAFE9F;E=C,@E@DGFGFFG9@DFFCFDGGFBDEGCCGGEE8=+;+@CCGG8EEG?CFFG>GGDGECCFFFFG:75***;@>::9<DDDD<BFFBB0:53)9<)7BG:<DG5C*67:@99)4>),(-4011()5)-36:3(44)5<((-,(((42:))(4((##
@M06045:235:000000000-JCY5N:1:1101:25986:8399 2:N:0:TACAGC
ACTTGAGGACTACCAGGGTTTCTAATCCTGTTTGCTCCCCACGCTTTCGTGCATGAGCGTCAGTGCAGGCCCAGGGGATTGCCTTCGCCATCGGTGTTCCTCCGCATATCTACGCATTTCACTGCTACACGCGGAATTCCATCCCCCTCTGCCGCACTCCAGCCCTGCAGTCACAAATGCAGTTCCCAGGTTAAGCCCGGGGATTTCACATCTGTCTTGCAAAGCCGCCTGCGCACGCTTTACGCCCAGTAATTCCGATTAACGCTTGCACCCTACGTATTACCGCGGCTGCTGGCACCAC
+
CCCGGGGGGGGGGGGGGGFGGGGGGGGGGGGGGGGGGFGGGGGGEGGGGGGGGGFGGGGGGGGGGGGGGGGGGGGGGGGGGGGGGGGGCGGGGGGGGGGGFGGGGGGGFGGGGGGGGGGGGGGFGGGGGGGGGGGGGGGGGGFFGGGGGGFGGGGGGGGGGGGGGGFFGGGGGGGFFGGGGGGFFFFGGFGGGGFGGGGGGGDEGEFGGF7CGGFGFFFFGG+6DDGD>55AB;)8;>DD3=BDGGBCGFF*=DF?BF?FF<D<FF?0:6@F847?F17:2:AF?>F0((,1:B04(,(##
@M06045:235:000000000-JCY5N:1:1101:17097:8417 2:N:0:TACAGC
ACTTGAGGACTACCAGGGTTTCTAATCCCGTTTGCTCCCCTGGCTTTCGCGCATCAGCGTCAATACCGGTCCAGGATGCCGCCTTCGCCACCGGTGTTCCTCCAGATATCTACTCATTTCACCGCTACACCTGGAATTCCACATCCCTCTCCCGGATTCAAGCCTGCCAGTATCGGACGCAGTTCCCGGGTTGAGCCCGCGGATTTCACGTTCGCCTTAGCAGGCCGCCTACGCGCCCGTTACGCCCAGTAATTCCGAACAACGCTTGCCCTCTCTGTATTACCGCGGCTGTTGGCCCACG
+
,CCE<<CFFFEE<FE<;@F@,CFD<6;@F;C<FC<,@E,F<FDFEGGDBF+@FEF8FFGGCF7EA,CFGCF@@@<FA@C<CECGBFFCFCE8@@:@==FEFEAEF9,CCF<<E,:E?AFF<FACFB=:=,4FC<AF<FFF,C88FG8>>,@=D8ECEEGGG,3>B?C6BDDFCEG+*>BE>CEGECDEBEG85,,,<C=*=C***=+@<;205/)**00*:*0*9>7CE33):>)75))8>DBD<C>*928*=DFF?3()042326103)<).4.4).)..).4-391660())(.)(-##
@M06045:235:000000000-JCY5N:1:1101:11598:8418 2:N:0:TACAGC
ACTTGAGGACTACCAGGGTTTCTAATCCTGTTTGCTCCCCACGCTGTCGCGCCTCAGTGTCAGCCGAGAGCTTGCGCCCTCTTCCTGCCCAGCGGGCCGCCTTCGCCACCGGTGTTCTTCCGGATCTCTACGCATTCCACCGCTACACCCGGAATTCCACCCGCCCCTACAGTGCTCCAGCCAAGTAGTTGCCACGGCCGACCCGGGGCTGAGCCCCGGGCTTTCCCCGCCACCGTGCTCGGCCACCTACGCGCCCTTTACGCCCCGGGATTCCGGACAACCCCCGCACCCTCCGTATTCA
+
CCCGFGGGGGGGGGFFGGEGDFGFGGGGGFGGGGGFFGGGGGGGE@FG8E:FGFGFDFFGGEFGFGGCFGGCAFGGGFEEGGDFFGFGGG8EFGGGGGGGGGCG@FGGGGCEC:F=FDEGGGE>FFGF<FGFGFGCF9@FGGGGEG?FGGG583DFCFFGGGGGEGGE*;<62?BCFGGCFGGGC++<B+BCCFGGDGG5*:CCEG=E*:9*/9FG5>3;9/76C*29)5)8:6).7>//85DGCFFC7*)73>77())9@:36((((-))7758((49:?(((-46(-7<(38(((,,##
@M06045:235:000000000-JCY5N:1:1101:22016:8436 2:N:0:TACAGC
ACTTGAGGACTACCGGGGTATCTAATCCCGTTCGCTCCCCTAGCTTTCGTGTTTGAGCGTCAGGTACAGCCCAGGTGGCCGCCTTCGCCACTGGTGTTCCTCCGGCTATCTACGCATTTCACCACTACACCCGGAATTCCACCACCCTCTGCTGCCCTCAAGCCCAGCAGTATCGGACAACCCCTCCCGGTTGAGCCGAGAGATTTCATGCCCGACTTGCCAGACCGCCTGAACACGCTTTACGCCCAGTAAATCCGGATAACGCTCGGTACCTACGTTTTACCGCGGCTGCTGGCACCAG
+
CCCFCFEFGGGGGFGDGCFGGEDFGGGGGGGGGGGGGGGGGGGGGGGGGGGGGGCFDGGGGDGGE<FFGGGGGGGGGGGGGGGGGGGGGGGGFCFFGBEGGGGGG+@BFGFGFFGGCFCGFGGGGGGGDGFGGFGEGGGGFGGGFEGGD8DFEFGGCFG8F>EGF68?EGGG3@E@CEECFGEEEEGGGCECE6CFGGDBE8/5>@E7@9:C4*3<7B*60+;*9DCGFF>:8:6>>B95FFFDDGED*944@*969;0)>42(-((-(8>F<<)4?:FF:2>B:9020,1824(((.,##
@M06045:235:000000000-JCY5N:1:1101:5714:8453 2:N:0:TACAGC
ACTTGAGGACTACCCGGGTATCTAATCCTGTTTGCTCCCCACGCTTTCGCGCCTCAGCGTCAGAAATGGTCCAGTTGGCCGCCTTCGCCACCGGTGTTCTTCCCAATATCTACGAATTTCACCTCTACACTGGGAATTCCACCAACCTCTCCCACTCTCTAGCCACACAGTATCAAGTGCCACTCCCAGGTTGAGCCCAGGGCTTTCACACCTGACTTACATGGCCGCCTACGCGCCCTTTACGCCCAGTAATTCCGAACAACGCTTGCCCCCTTCGTCTTACCTCGGCTGCTGGCACCTA
+
CCCGGGGGGGGGGGGGGGGGGGGGGGGGGGGGGGGGGGFEGGGGGGGGGGGGGGGGGGGGGFGGGGGGGGGGGGGGCGGGGGGGGGGGGGGGGGGGGGGGGGGGGGGGGGGGGGGGGGGGGFGFGGGGGGGGGGGGGGGCCGGGGGGGGGGGDGGGGGGGGGGGFGGGGGGG9AEF9EGG9CF6:EGGFGGGFGGGGGGGFGGGGGGGGDFGGCGGGFGF=78FFG<DEEEF?05>DFGFFFF*:3>3CGFFFGFFFFFDF?FB9(::?FFFBFBB171?B>AB).-3??90,.5?(5(##
@M06045:235:000000000-JCY5N:1:1101:28116:8506 2:N:0:TACAGC
ACTTGAGGACTACTGGGGTTTCTAATCCCGTTTGCTCCCCTAGCTTTCGCGCCTCAGCGTCAAGGACAGGCCAGGAAGTCGCCTTCGCCACTGGTGTTCCTCCCGATATCTACGCATTTCACCACTACACCGGGAATTCCACTTCCCTCTCCTGCCTTCGAGTCGATCAGTATCGCGTGACCCCCCCCAGTTGCGCCGGGGGCTTTCACACGCAACTTGCACGACCGCCTGCTCGCCCTTTACGCCCACAAGATCCGGAACACGCTCCCCACCTACCTATTAACGCGGCCGCTGTCCCCCT
+
CC9FC,EEF<D<FG9AFF+@@DFGG<FAA@F8C7F6EEFEC<F8E9EFEDGG:FEE@,+8BECAF@EGGGGGFF7@8,C,,>,8FB7FECGF,ECEF@<5:5AFG=7FFGD9FFE+@@95AECEFG8@FCGFGEG:AE9F9FE,CEF,@8DCC=8DDG=8D,@33+4@E9E,EC:C*@:CGFC*?E5B*=4?C,3BEEC>EGD5;CC7EGG=D))/*0:**9*9CCCD>DFF8-))))109/9*CC@C**)))2961.())(.,42:((0)030(2(.669)).(,(-((,4,4())),##
@M06045:235:000000000-JCY5N:1:1101:17939:8516 2:N:0:TACAGC
ACTTGAGGACTACACGGGTTTCTAATCCTGTTTGCTCCCCACGCTTTCGCACCTCAGCGTCAGTACCGATCCAGTGGGCCGCCTTCGCCACCGGTGTTCTTCCTAATATCTACGAATTTCACCTCTACACTAGGAATTCCACCCACCTCTATCGGACTCGAGATTTGCAGTATCAAAGGCAGTTCCGAGGTTGAGCCCCGGGATTTCACCCCTGACTTACAAATCCGCCTACGTTCGCTTTACGCCCAGTAATTCCGAACAACGCCAGTCCCCTTCGTATTACCGCTGCTGCTGGCCCGGG
+
CCCGGGGGGGGGFGGGGGGGGGGGGCGGGGGGGGGGGGGGGGGGGGGGGGGGGEEGGGGGGGGGGGGGGGGGGGFFFCGGGGGGGGGGGGGGGGGGGGGGGGGGGGGGGGGGGGGGGCFGGGGDFGGGGGGFGGGCGGGFDGGGGGGGGGGGGGDGEGGGFE,>@FGGGGGGGGFGGGGFF>FGAFEGGGGGGFFGGFEGGG=EGGGFFFGEDFGDGFGFGGFGF69<>D>F<8.)>BGFFFFCGG>CGFB*9:*927<B>:<9(,4636<6:7??078??A)6<B(494>B7,4((((##
@M06045:235:000000000-JCY5N:1:1101:28293:8522 2:N:0:TACAGC
ACTTGAGGACTACCAGGGTATCTAATCCTGTTTGCTACCCACGCTTTCGTGTCTCAGCGTCAGTTACGGTCCAGAGAGCCGTCTACACCACAGGTGTTCCTCCTGATATCTACGCATTTCACCGCTACACCAGGAATTCCGCTTTCCTCTCCCGCGCTCAAGCACTCCAGTTTCCGGCGCACCCTCCCAGTTAAGCCGGGAGATTTCACACCGAACTTAGAGCACCGCCTACACACTCTTTACGCCCAGTAATTCCGAACAACGCTTGCTGCCTACGTATTACCGCGGCTGCTTGCACCCC
+
CCCGGGGGGGGGGGGGGGGGGGGGGGGGGGGGGGGGGGGGGGGGGGGGGGGGGGGGGGGGGGGGGGGGGGGGGGGGGGGGGGGGGGGGFGGGGGGGGGGGGGGGGGGGGGGGGGGGGGGGGGGGGCGGGGGGGGGDGGGGGGGGGGGGGGGGGGGGG>EEGFGGGGGGGGGGGGGGGGGGGGGGGGEGGGGGGFGGGGGGGGGGGGGGGFGGGGGGGFGFFGGFGGGGFFFFFFFF:FF?F6FGGGFGGGFFFGFF?EFFFFB(2(30677?B?AFFB2<?)<A(29>>,4?0)5?))(##
@M06045:235:000000000-JCY5N:1:1101:7045:8537 2:N:0:TACAGC
ACTTGAGGACTACTAGGGTTTCTAATCCTGTTTGCTCCCCACGCTTTCGCGCCTCAGCGTCAGTCTCGGTCCAGAGAGCCGCCTTCGCCACCGGTGTTCTTCCCAATATCTACGAATTTCACCTCTACACTGGGAATTCCACTCTCCTCTCCCGAACTCTAGCCACACCGTATCAAACGCAGTTCCCAGGTTAAGCCCGGGGCTTTCACGCCTGACAAATGCGGCCGCCTGCGCGCCCTTTACGCCCAGTAAATCCGAACAACGCCCGCCCCCTTCGTATTACCGCGGCTGCTGGCCCCGT
+
CCCGGGGGGGGGGGGGGGGGGGGGGGGGGGGGGGGGGGGGGGGGGGGGGGGGGGGGGGGGGGGGGGGGGGGGGGGGGGGGGGGGGGGGGGGGGGGGGGGGGGGGGFGGGGGGGGGGGGGGGGGGGGGGGGGGGGGGGGGGGGFFCGGGGGGG8CEGGGGGG9EGGGFGGGGGGGGFGGGGDGGFFFGFGGGGGGGGGGGEG58EFFG?F7CGGGGGGCGFFFDGGGCGABFFFFEFFFDFF?FCDGFDG69BFFFFFEFFBBF07(49>DED>1?FF2(8>2:A<B9169>??F>112,##
@M06045:235:000000000-JCY5N:1:1101:8902:8545 2:N:0:TACAGC
ACTTGAGGACTACCCGGGTATCTAATCCCGTTTGCTCCCCTGGCTTTCGCTCCTCAGCGTCAATGCCGGTCCAGGATGCCGCCTTCGCCACCGGTATTCCTCCAGATATCTACGCATTTCACCGCTACACCTGGAATTCTGCATCCCTCTCCCGGATTCAAGCCATCCAGTATCGGACGCAGTTCCCAGGTTGAGCCTGGGGATTTCACGTCCGACTTAGTTGGCCGCCTACGAGCCCTTTACGCCCAGTAATTCCGAACAACGCTTGCCCCCCCCGTCTTACCGCCGCTGCTGGCACCCA
+
CCCGGGGGGGGGGGGGGGGCGGGGGGGGGGGGGGGGGGGGGGFGGGGGGGGGGGGGGGGGGGGFGGGGGGGGGGGGGGGGGGGGGGGGGGGGGGGGGGGGGGGGGGGAFGGGGGGGGGGGGGGGGGGGFGGGGG?FGGGGGGGGGGGGGGGGGGGGEGGGDGGGGGGGGGGF9FEDGGGGGGGGGGG9FCGF,,>BFGFFFCCGG6FGG=CFDDGC33@FGF+;FGGGFABF:?FFDF<?F4=35C5*>FF?6FFB?:?5)8:1763?FFFFFFFF9?(136<??9(4;(-4::,1(4(##
@M06045:235:000000000-JCY5N:1:1101:28173:8546 2:N:0:TACAGC
ACTTGAGGACTACACGGGTTTCTAATCCCGTTTGCTCCCCTAGCTTTCGCGCCTCAGCGTCAGTATTAGCCCAGGATGCCGCCTTCGCCACCGGTATTCCTCCAGATATCTACGCATTTCACCGCTACACCTGGAATTCTGCATCCCTCTCCCAAACCCAAGCCGTCCAGTATCAGACGCAGTTCCCACGTTAAGCCGGGGGATTTCACGTCTGACGTAGATGGCCGCCTACGCGCCCTTTCCGCCCAGTAATTCCGAACAACCCTTGCCACCCCTTAATTACCGCCGCGGCTGTCCCCCA
+
AC@E<9EEECCEG8FE>C6B;CFFFGDF8@FGDCFGCGGGE,6C9,CF7F:@F:FFC8BBF:,<C9A<,,:CFFFGF@FFFGECCF<7FCFGBC:+7E<@EFGF,B,,:AE,C?:?::EFDEDCFGGGG8F<4?,A9?DG9FE,@FGEG88DE,,@6+++66DEEGGG63>E;FC=,8C88>C9:DC9,44D8*,?8:1::8/*0<<@C57C<F+@58545+;*099D>))841.3>B)56*/*/C:<*29*=*9*(045)(2((.2,49*92(2(()..<2<<,429B((996(4))3##
@M06045:235:000000000-JCY5N:1:1101:14967:8568 2:N:0:TACAGC
ACTTGAGGACTACAGGGGTTTCTAAGCCTGTTTGCTCCCCACCCTTTCGCTCCTCAGCGTCAGTTACGGCCCAGAGATCTGCCTTCGCCATCGGTGTTCCTCCTGATATCTGCGCATTCCACCGCTACACCAGGAATTCCAATCTCCCCTACCGCACTCTAGTCTGCCCGTACCCACTGCAGGCCGGAGGTTGAGCCTCCGGATTTCACAGCAGACGCGACAAACCGCCTACGAGCTCTTTACGCCCAATAATTCCGGATAACGCTTGCGCCCTACGTATTACCGCGGCTGCTGGCACCTG
+
CCCGGGGGGGGGGGGGGGGGGGGGGGGGGGGGGGGGGGGGGGGGGGGGGGDGGFGGGGGGGGGGGGGGGGGGGGGGGGGGGGGGGGGGGGGGGGGGGGGGGGGGGGGGGGGGGGGGGGGGGGGGGGGGGGGGGGGGGGGGGGGGGGGGGGGGGGGGGGGGGGGGGGGGGGGGGGGGGGGGDGGGGGGGEDEFCCEEG?FFGGGGEFGCGFGGGGGG<BCAGGG4CGGGE>BFFFFF:@GBFFFGGGEGGG@FF7@FFDBFF9?FFB010<BF>>(2184A>AAF?;>(269634(4(5(##
@M06045:235:000000000-JCY5N:1:1101:22827:8577 2:N:0:TACAGC
ACTTGAGGACTACCCGGGTTTCTAATCCTGTTTGCTCCCCACGCTCTCGCGCCTCAGCGTCAGTGTCAGTCCAGGTAGCCGCCTTCGCCACTGGTGTTCCTTCCGATATCTACGCATTTCACCGCTACACCGGAAATTCCACTACCCTCTACCGCACTCCAGTTAAACAGTATCAGTCGCTGTTCCTAGGTTAAGCCCAGGGATTTCACAACTAACTTATCTAACCGCCTACGTGCGCTTTACGCCCAGTAATTCCGAGCAACGCTAGCCCCCTTCGTATTACCGCGGCTGCTGGCACCCT
+
CCCGGGGGGGGGGGGGGGGGGGGGGGGGGGGGGGGGGGGGGGGGGGGGGGEEGGGGGGGGGGGGGGGFFCDGGGGGGGGGGGGGGGGGGGGGGGGGGGGGGGGGGGGGGGFFGGGGGGGGGGGGGGGGGGGGGGGDGGGGGGGGGGGGGGGGGGGGGGGGGGGGGGGGGGGGEGGGFDGGGGEFGG;FGFGGGFGG?FFGGDCFC9EGGGFEG4CFCF7BFFGDFGC3>DDFDFFFFFGFFFFGGGFGGCFFFGFFFF>3.2?>>8<345@E12243?:?:)64((-1921()..:(,-##
@M06045:235:000000000-JCY5N:1:1101:12008:8577 2:N:0:TACAGC
ACTTGAGGACTACCCGGGTATCTAATCCTGTTTGCTCCCCACGCTTTCGTGCATGAGCGTCAGTGTTGGCCCAGAAGGCTGCCTTCGCCATCGGTGTTCCTCCACATCTCTACGCATTTCACCGCTACACGTGGAATTCCACCTTCCTCTGCCACACTCAAGCCAAGTAGTTTCGAGCGCAATTCCCAAGTTAAGCCCGGGGCTTTCACACTCGACTTGCTCGGCCGCCTGCGCACACTTTACGCCCAGTAATTCCGATTAACGCTCGCACCCTACGTATTACCGCGGCCGCTGGCGCGGC
+
CCCGGGGGGGGGGGGGGGGGGGGGGGGGGGGGGGGGGGGGGGGGGGGGGGGGGGGFGGGGGGGGGGGCGGGGGGGGGGGGGGGGGGGGGGGGGGFGGGGGFGGGGGGGGGGGGGGGGGGGGGGGGGGGGGGGGCFGGGGGGGGGGGGGGGGGGGGGGGGG?FFGGGGGA;=CEGEFGGGGC+@FGGFFCFGFGDCFGGGG:CGGGGGGGGG;FCD<C:>C77DCGGDGF>FFB>EFDFFF=BFGGGFG4787FD?B>BBFFFF?F?:29>@@?????F?2:494,91>>(33;9(-(4(##
@M06045:235:000000000-JCY5N:1:1101:23047:8583 2:N:0:TACAGC
ACTTGAGGACTACTGGGGTATCTAATCCTGTTTGCTCCCCACGCTTTCGCTCCTCAGCGTCAGTTCCGGCCCAGAGTGCCGCCTTCGCTACTGGTGTTCCTCCCGATATCTGCGCATTTCACCGCTACACCGGGAATTCCACACTCCTCTACCGGACTCGAGTCACGGCAGTATCGAGTGGCCCCTCCACGTTGAGCGTGGAGATTTCACACCCGACTTACCGAACCGCCTACGAGCCTTTTACGCCCAATAAATCCGGCCAACGCCCCCCCCCTACGGATTACCCGCGCTGCTGGCCCCA
+
CCCGGGGGGGGGGGGGGGGGGGGGGGGGGGGGGGGGGGGGGGGGGGGGGGCGGGGGGGGGGGGGCDGGGGGGGGFGGGGGGGGGGGGGCFGGGGGGGGGGGGGGGGGGGGGGGGGGGGEGGGGGGGGGGGGGGGGGGGGGGGGGFGGGGGGGGGGGGGGGGGEFFFGEGGE>DFF8E>218EF>E8CE>C5CGFCCF>:8C5C8CA<977:CGGG3DEC=FFCCCGGGFF)):?))5)*/***0*/<DD5)967*9:@0))-11(-(((7<DFB03:((,41,)).((,,((,)53((4##
@M06045:235:000000000-JCY5N:1:1101:17680:8605 2:N:0:TACAGC
ACTTGAGGACTACCAGGGTATCTAATCCTGTTCGCTCCCCACACTTTCGCTCCTCAGCGTCAGGTAATGCCCAGAGAACCGCCTTCGCCACCGGTGTTCCTCCTGATATCTGCGCATTTCACCGCTACACCAGGAATTCCGTTCTCCCCTGCATACCTCTAGTCTGCCCGTATCGGAAGCAGGCTCAGGGTTAAGCCCTGAGTTTTCACTCCCGACGCGACAAACCGCCTACGAGCCCTTTACGCCCAATAATTCCGGACAACGCTCGCACCCTACGTATTACCGCGGCTGCTGGCACGGC
+
CCCGGGGGGGGGGGGGGGGGGGGGGGGGGGGGGGGGGGGGGGGGGGGGGGGGGGGGGGGGGGGGGGGGGGGGGGGGGGGGGGGGGGGGGGGGGGGGGGGGGGGGGGGFGGGGGEGGGGGGGGGGGGGGGGGGGDFGGGGGGGGGGGGGGGGGGGGGGGGGGGGGGGGGGDGGGFGGGGGGGGGGEFGGGGG68CFFGGG>FGFE7FEGGGGGGGDGGDD:DDGCGGGG::EFF?)<@FG4@BFGG:DGFD)7BGFF:BBFEF:(726>F3@34:?:?:<BF)4A:;9;>9>:2371(,(##
@M06045:235:000000000-JCY5N:1:1101:21360:8610 2:N:0:TACAGC
ACTTGAGGACTACACGGGTTTCTAATCCTGTTCGCTCCCCACGCTTTCGCTCCTCAGCGTCAGTATCGGCCCAGAGACCCGCCTTCGCCACCGGTGTTCCTCCTGATATCTGCGCATTTCACCGCTACACCAGGAATTCCAGTCTCCCCTACCGAACTCAAGTCTGCCCGTATCCACCGCACGCCAACAGTTAAGCTGCTAGTTTTCACGATAGACGCGACAAACCGCCTACGACCTCTTTACGCCCAATAATTCCGGACAACGCTCGCACCCTACGTATTACCTCGGCTGCTGGCCCCTG
+
CCCGFGGGGGGGGGGGGGGGGGGGGGGGGGGGGGGGGGGGGGGGGGGGGGGGGGGGGGGGGGGGGGGGGGGGGGGGGGGGGGGGGGGGGGGGGGGGGGGGGGGGGCAFGGGGFGGDGGGGGGGGGGGGGGGGFGGGGGGGGGGGGGGGGGEGGGGGGGGGGFFGGFCFCGGEFGGGGGGG>GGGFDEGCFFCD9EGFGGCGGCFGGGGGGGEGGGGDED>GCD4CFGGFF3:60..7?6=BF=*9C>GGD47?FF@?FBDDFF9>6?F>37)34(32(8<?A><)48,((-4:>:?(4(##
@M06045:235:000000000-JCY5N:1:1101:8389:8637 2:N:0:TACAGC
ACTTGAGGACTACAGGGGTTTCTAATCCTGTTCGCTACCCACGCTTTCGCGCCTCAGCGTCAGTAACAGGCCAGAGAGCCGCCTTCGCCACTGATGTTCTTCCCGATCTCTACGCATTCCACCGCTACACCGGGAATTCCATCTGCCTCTACCGTGCTCTAGCCCGACAGTTTAGAAGGCAGCCCTGCGGTTAAGCCGCAGGATTTCACCCCCTACTTATCAGGCCGCCTACGCCCCCTTTACCCCCAGTGATTCCGGCCAACGCTCGCCCCCCCCGTATTACCGCCGCTGCTGCAACCGG
+
CCCGGGGFGGGGGGGGGGGGGGGGGGGGGGGGGEGGGGGGGGGDCFCFGGCGGEGGGGGGGGGGGGGGGGGGGGGGGGGGDFGEEGGGGGGFG9FFGGGGGGGGGG:FGGGGGGGEEGGGGGGGGGGGGGGGGDGGCFAFCDGGGGGGDFGGG7D8ECGGGCGFGGGG:E9EFFCFFGGGGGGFGFFFGCEGGC;EFED5=*=CFGGFGGGGGGGGGF7AFGF4F<9<>:5F1>3075>46?=*0>BC*2/==*/@>:(85:?1>(,-4)<B>(399(((4<A<8>(-((19:,)().,##
@M06045:235:000000000-JCY5N:1:1101:14250:8655 2:N:0:TACAGC
ACTTGAGGACTACTGGGGTATCTAATCCTGTTCGCTCCCCACGCTTTCGCGTCTCAGCGTCAGTACCGTACTAGAGAGCCGCCTTAGCCACGGGTGTTCTTCCTGATATCTGCGCATTTCACCGCTACACCAGGAATTCCACTCTCCTCTTCCGGACTCTAGCTTGATGGTTTCCACCGGCGTCTCGAGGTTGAGCCTCGAGTTTTCACAGCGGACCTACCAAGCCGCCTACACGCTCTTTACGCCCAATAAATCCGGACAACGCTTGCCCCCTACGTATTACCGCGGCTGCTGGCACCAA
+
CCCGGGGGGGGGGGGGGGGDFGGGGGGGGGGGGGGFGGGGGGGGGGGGGGDGDCGGGGGGGGGGGGGGGFGGAEFGGGGGEGGGGGGGFDGE@:>FFGGGGGGGFGGGFFFFFGGGEGGGAFGGGGGGEEGFGGGFFGGGGGGFDFGGGGGGGGG+BCFFFFCFGF?FGFGGGAEGGGGGEEGGGGGGGGGGGGFFG,=8=E9C+=EEFCCG3D3DDFGFGG;<FCD:B>BF:?B:85C6@FF5DD@7DC4F?7F;>@BDE21,41((49@FBF:??B22,69>3936>>>B?0(1()(##
@M06045:235:000000000-JCY5N:1:1101:14549:8660 2:N:0:TACAGC
ACTTGAGGACTACTGGGGTTTCTAATCCTGTTTGCTCCCCACGCTGTCGCGCCTCAGCGTCAGCAACAGCCCAGCAGGCCGCCTTCGCCACTGATGTTCTTCCCGATCTCTACGCATTCCACCGCTACACCGGGAATTCCACCTGCCTCTACTGTGCTCTAGCCTGACAGTTTAGAAGGCAGCCCTGCGGTTAAGCCGCAGGATTTCACCCCCTACTTATCAGGCCGCCTACGCGCCCTTTACGCCCAGTGATTCCGGACAACGCCCGCACCCTCCGTATTACCGCGGCTGCTGGCACCGA
+
CCCGGGGGGGGGGGFGGGBFGGGGGGFGFGGGGGGGGGGGGGGGGGGGFFGGGDGGGGGGGCFGGGGGGGGGGGGGGGGG@FGGGGGGGGGFEEGGGGGGGGGGEGGGGGGGGGCCEGGGGGFEGGEGGGGECFGEGGGGFGGGGGGGGFGGF@FFGGGGGGGGGG,>B:>CDFGGFFBFGGGGGG,DEGGGGGCGGGDCEEEFGGGFGFGGGGGGGFGFGGGFFGGCBBFF6>BDEFGFFFFDDDDGDC?FFGFFB3(<B::>;(311)7@F?<:9::0?24>8>>F013<72(4()(##
@M06045:235:000000000-JCY5N:1:1101:6936:8734 2:N:0:TACAGC
ACTTGAGGACTACTCGGGTTTCTAATCCCGTTTGCTCCCCTGGCTTTCGCTCCTCAGCGTCAGTGTTGGTCCAGGATGCCGCCTTCGCCACCGGTGTTCCTCCAGATATCTACGCATTTCACCGCTACACCTGGAATTCCGCATCCCTCTCCCAAACTCAAGCCATCCAGTATCAGACGCAGTTCCCCGGTTAAGCCGAGGGATTTCACGTCTGACTTAGTTGGCCGCCTACGAGCCCTTTACGCCCAGTAATTCCGAACAACGCTTGCCCCCCCCGTATTACCGCGGCTGCTGGCACCAC
+
CCCGFGGGGGGGGFGGGGGGGGGFGGGGGGGGGGGGGGGGGFGGGGGGGGGGGGGGGGGGGGGGGGGFFGGGGGFGFGGGGGGGGGFGGGGGGGEEGGGGGGGFGFGGGGGGGGGGGGFFGGGGGGGGGGFFGDFGGGGGGGGGGGDGGGGFGGGGGGGGF@FFCFGGEFFG;BFGFCEG6CEGGGGGGGEGGGGGGGGDGEEGGGGGGGGFDG=GGFFFDFGFGFGGFF)5;1>EE@CFFFF3CGBG<7*97C4@0>?FB?F>F?<?FFFFFFF61<0(.6)41239>1(-).58(<(##
@M06045:235:000000000-JCY5N:1:1101:13032:8743 2:N:0:TACAGC
ACTTGAGGACTACTAGGGTTTCTAATCCCGTTCGCTCCCCTAGCTTTCGCGCATCAGCGTCAGTGTCAGCCCAGCAACCCGCCTTCGCCGCAGGTGTTCCTCTCGATATCTACGCATTTCACCGCTACACCGAGAATTCCAGTTGCCCCTTCTGCACTCTAGCCCCGCAGTATCGGCTGACCTTTCCGGGTTAAGCCCGGAGATTTCACAGTCGACTTGCGGTGGCCGCCTACGCGCCCTTTACGCCCAGTAAATCCGAACAACGCTTGCTCCCCCCGTATTACCGCGTCTCCTGGCCCAG
+
CCCGGGGGGGGGGGGGGGGGGGGGGGGGGGGGGGGGGGGGGGGGGGGGGGGGGGGGGGGGGGGGGGGGGGGGGGGGGGGGGGGGGGGGGGGGGGGGGGGGAFEGGGGFGGGGGGGGGGGGGGGGGGGGGGGG>GGGGGDGCAFGCADGGGGG9EFFGDGFGDFFGGGGDCGFADCEEFGGGGG?<FFCD*:EGF,<EGDG=CCGFGGGGGFGFDGDCE>FDGGDCGCCEEDD?0.).>C@4FFC*>DDD*<8FG44:7?3>076141(3@*/,:?B>>(,4:)4630;(3,()).(((4##
@M06045:235:000000000-JCY5N:1:1101:23820:8745 2:N:0:TACAGC
ACTTGAGGACTACCCGGGTTTCTAATCCCGTTTGCTCCCCTGTCTTTCGCTCCTCAGCGTCAGTGTTGGTCCAGGATGCCGCCTGCGCCACCGGTGTTCCTCCAGATATCTACGCATTTCACCGCTACCCCTGGAATTCCGCATCCCTCTCCCAAACTCAAGCCATCCAGTATCAGCCGCAGTTCCCCGGTTAAGCCGAGGGATTACACGTCTGACTTAGTTGTCCGGCTACGAGGCCTTCAAGCCCAGTAATTACGCACAACGCTGTCCCCCCCCGTATAACCTCGGCTGCCGGCTCCGA
+
A,A;FE8F,6CEFA667:@;@CC,;6,;CF6C@FF9@CFGF86CFG<E::7C+CFCC<@F7FCGF<,6,6EFG88CCE,CF@FG7<F:FEG8::FF?F,???4495FFCC5?A+++4+C?,FE7F:F=4,AFFC4,574<FF+>+,@D8@3@,@@,D,@>3CFB,EFEGCEG;C,,,,58**3,@CD:@E>8B,;D1>:BECE6@,<CFE8:9C:@CF+6;+@+:7C):.=F;BF)<34)***29>F45CB447*72)-)0((-,4:?,94>B9(39(4())..).(((((((((((44##
@M06045:235:000000000-JCY5N:1:1101:15617:8749 2:N:0:TACAGC
ACTTGAGGACTACCCGGGTTTCTAATCCTGTTTGATCCCCACACTTTCGTGCCTCAGCGTCAGTTTGAGCTTAGTGAGCTGTCTTCACTATCGGTGTTCTTGACGATATCTAAGCATTTCACCGCTACACCGTCAATTCCGCCCACTTCAACTCTACTCAAGTCCTGCAGTATCAATGCCACCCTCCCGGTTAAGCCGGGATATTTCAGCACTGACTTATAGGACCGCCTACGCACCCTTTAAACCCAATAAATCCGGACAACGCTTGCCACCTACGTATTACCGCGGCTGCTGGCACCTG
+
CCCGGGGGGGGGGGGGGGGGGFGGGGGGGGGGGGGGGGGGGGGGGGGGGGGGGFGGGGGGGGGGGGGGGGGGGGGGGGGGGGGGGGGGGGGGGGGGGGGGGGGGGCEEGGGGGGGGGGGGGGGGGGGGGGGGGGGGGGGGGGGGGGGFGGGGGGGGGGFEGGFGGGGGGGGG>EFCGGGGGGGGGGGGGGGGGGGGGGGGGGGFGFGGGGGGGGGGGFFFGGGGGGDDEEFFFFE:DFFAFA7FGGFGGGFFFGFFF31>EFFFF0:<:FFFB????:?FFFFF:9;FFF0087???D(##
@M06045:235:000000000-JCY5N:1:1101:12827:8761 2:N:0:TACAGC
ACTTGAGGACTACAAGGGTTTCTAATCCTGTTTGCTCCCCACGCTTTCGCACCTCAGCGTCAGTATCGGGCCAGTGAGCCGCCTTCGCCACTGGTGTTCTTGCGAATATCTACGAATTTCACCTCTACACTCGCAGTTCCACTCACCTCTCCCGAACTCGAGACTCCCCGTATCAAAGGCAGTTCTGGAGTTGAGCTCCAGGATTTCACCCCTGACTTAAGAGTCCGCCTACGTGCGCTTTACGCCCAGTGATTCCGAGCAACGCTAGCCCTCTTCGTATTACCGCGGCTGCTGGCCCCGG
+
CC<FGFGGGGGGGCA<@7CFFAECEFGGCA6FFGGGGEGGGGCFGGGGGG::CEFF8ECFG:@6CEE@66@CEGFC@EFFGEE:7E,=CFG,,CCDCBEFDG<C@8@@FAADFD7F,4FEDFF<EAFF9=9FFCFG=<F<,C>EGGGEF9>FGDE6>FG@=EFE,@8D6B833DFF99::,@<E:E79@D>C;98,>DCC:8*:;CFFF9CEG4F6D888=+8C8CGGEEF.(555:D)8)++855@C509FFGFFFD17>4:;9((-8?F),4<A:B10062),333((,-))46(3(##
@M06045:235:000000000-JCY5N:1:1101:3176:8763 2:N:0:TACAGC
ACTTGAGGACTACTCGGGTTTCTAATCCTGTTTGCTCCCCACGCTTTCGCACCTCAGCGTCAATACATGTCCAGTGAGTCGCCTTCGCCACTGGTGTTCTTCCGAATATCTACGGATTTCACTCCTACACTAGGAATTCCAGGTACCTCTCTCATCCTCTAGCTTTGCAGTTTTTATAATGTGTATGCGTTTGAGCCGCACGCTTTCACTATCAACTTACAATGCCACCTACGCAACTCTTTACGCCCAGTAATTCCGGATAACGCTTGGATCCTCCTTATGACCGCGGCTGCTGGCACGC
+
CCCGGGFFGGGDGFGDGEGCFFGEFGGGGGGGGGGGFG<FAF7:BFFGCEGGGGGGGGGGGEGDFEFFCFGGG<F9,CFA+@CECEFCFFGCFGF,FFFGFFFGDGGCFGC,E7+@FGGGGGFF=FFGFGGGGG8FFDFFCGDEEE>EGFCEDFG,4@D9D,=D;F@EF?DFFF+6EEGD;E@@@D8D=3@EGA+@FD83@5EGEGGGFE7EFCGF7FGFGG>GGGDCFFFF(>A4>AD6@F>C<3>D3C;FFCCFEF6>:;)3;><@?5?608>4419BB)6<:9>1(7-(,,)(-(5##
@M06045:235:000000000-JCY5N:1:1101:20964:8768 2:N:0:TACAGC
ACTTGAGGACTACTAGGGTCTCTAATCCTGTTCGCTCCCCACGCTTTCGCTCCTCAGCGTCAGTTGTTGCCCAGAGACCCGCCTTCGCCACCGGTGTTCCTCCTGATATCTGCGCATTTCACCGCTACACCAGGAATTCCAGTCTCCCCTGCAACACTCCAGTTTGCCCGTATCGACTGCAGGCCCGGAGGTGAGCTACGCGCTTTTACAGCCCCCGCGACAGCCCGCCTACGAACTCCTTACGCCCACAAATTCCGGACAACGCTGACACACAACGCATCACCGCGGCGCAGGGCCTCAG
+
@C@CC<8F8FGGGG9<,,C,6669EF9FD9F<,6C7@CD@E:@FCFFA7F,,@ECCF?@@F:CFAAGEFE9<CE,<EF<F@@686BD7FGG8C@>>,,@,,:4?<F,?@EG,FFG7@=,C@,,8B@@FEF=A4+4F,,CD;,8E9,68@D=DF9DFED8@A,,,,,,6>=E+D?EC>8+,,:@5@5*@*>*>:?881,5:******+40+0<C**2)2:)9)7*C<CDEEEFF()75**961)**5<D**))9*//.),8<(((((((44))4,4((((-(.5((160(-(,((-((((##
@M06045:235:000000000-JCY5N:1:1101:11222:8770 2:N:0:TACAGC
ACTTGAGGACTACCCGGGTATCTAATCCTGTTCGCTCCCCACGCTTTCGCTCCCCAGCGCCAGTGCCGGCCCAGACCACCGCCTTCGCAACCGGTGTTCCTCCTGATATCTGCGCATTTCACCGCTACACCAGGAATTCCGTGGTCCCCTACCGGACTCAAGCCATGGCAGTATCGAGTGGCCGCCCCATGTTGAGCCTGAAGTTTTCACACCCCACTTGCCAAGCCGCCCACGACCTCTTTACGCCCACTGAATCCGGACCACGCCCGCCCCCTCCGTACTACCGCCGCCGCTGGCCCCG
+
CCC;EFE-<9<<@D<CEGFEGGGGCFGGF9FGGCE@FGGD8F7F@CC@CC,EF,@F@FE+@+7FFFAFFGG78CEF<6D4+@FFCE?F+4@F@C=BFGG9,599,C??,A<?E=:FFGGFCFGDG7FECFE=BCFGF,EFG=+:D;8DCGFCC8CCEEEGC9>CGD6>,2*?D,>:EG2/*4CE5*/=5*?+9B2++?6**>+>;+<1CC>C*:/19F**:**7**1)83).377)7)2979FF*95CC*))*:4*.3(0)(,((-(-()7>(71(((3:((6)4((-,1(1,0696(-##
@M06045:235:000000000-JCY5N:1:1101:10112:8808 2:N:0:TACAGC
ACTTGAGGACTACAGGGGTTTCTAATCCTGTTTGCTCCCCACGCTTTCGTGCATCAGCGTCAGTATCGGGCCAGTGAGCCGCCTTCGCCACTGGTGTTCTTGCGAATATCTACGAATTTCACCTCTACACTCGCAGTTCCACTCACCTCTCCCGAACTCAAGATCTTCAGTATCAAAGGCAGTTCTGGAGTTGAGCTCCAGGATTTCACCCCTGACTTAAAGACCCGCCTACGCACCCTTTACGCCCAGTGATTCCGAGCAACGCTAGCCCCCTTCGTATTACCGCGGCTGCTGGCACCTC
+
CCCGGGGGGGGGGGGGGGGGGGGGGGGGGGGGGGGGGGGGGGGGGGGGGGGGFFGGGGGGGGGGGGGGGGGGGGGGGGGGGGGGGGGGGGGGGGGGGGGGGGGGDGGGGGGGGGGGGGGGGGGGGGGGGGGGGGGGGGGGGGGGGGGGGDGGGGGGGGGCGGGGFGGGGGGGGGGGGCGGFGGGGGGGFGGGFGFFFGGE?FFFGGGDECFGG4CFFFGFGGGGGGGGFEAFFFFFFFGFFFFGGGFGG4964*9FFE00<?BBF<BBFFFFF;7:??BFBAB<(4>7>>BFFF0?<?(##
@M06045:235:000000000-JCY5N:1:1101:21874:8810 2:N:0:TACAGC
ACTTGAGGACTACACGTGTATCTAATCCCGTTTGCTCCCCTGGCTTTCGCGCTTTAGTGTCAATCTCGGTCCAGGATGCCGCCTTCGCCACCGGTATTCCTCCAGATATCTACGCATTTCACCGCTACACCTGGAATTCTGCATCCCTCTCCCGAATTCAAGCCATCCAGTATCCGACGCAGTTCCCAGGTTAAGCCTGGGGATTTCACGTCGGACTTAGTTGGCCACCTACACGCCCTTTACGCCCAGTACTTCCGAACAACGCTTGCCCCCCCCGTATTACCGCCGCTGCTGGCACCAC
+
CCCGGGGGGGGGGGGGGGGGGGGGGGGGGGGGGGGGGGGGGGGGGGGGGGGGGGGGGGGGGGGGGGGGGGGGGGGGGGGGGGGGGGGGGGGGGGGGGGGGGGGGGGGGGGGGGGGGGGGGGGGGGGGGGGGGGGFGGGGGGGGGGGGGGGGGGGGGGGGGGGGGGGGGGGGGGGGGGEGGGGGGGGGGGFGGCGGGGGGGGGGEGGGGGGGGGGGGGFGFGGGGGFGGFFFFFFBA>:DFFFFGDC>DG7@*6?FFBFBFD?FFFFF6:FFF9>>FF:0::>AFFF(4;;634:8B(8(##
@M06045:235:000000000-JCY5N:1:1101:26230:8811 2:N:0:TACAGC
ACTTGAGGACTACAGGGGTATCTAATCCTGTTCGCTCCCCACACTTTCGCTCCTCAGCGTCAGGACATGCCCAGAGAACCGCCTTCGCCACCGGTGTTCCTCCTGATATCTGCGCATTTCACCGCTACACCAGGAATTCCGTTCTCCCCTGCATCCCTCTAGTCTGCCCGTATCGAAAGCAAGCAACCAGTTAAGCCAGCTGTTTTCACTCCCGACGCGACAAACCGCCTACGAGCCCTTTACGCCCAATAATTCCGGCCAACCCCCGCACCCTACGTATTACCGCGGCTGCTGGCACCGT
+
CCCGGGGGGGGGGGFGGGGDGGGGGGGGGGGGGGGGGGGGGGGGGGGGGGGGGGGGGGGGGGGGGGFGGGGGDGDFDGGGGGGGGGGDGGGGDGGGGEGGGGGGGFGGGGGFFGGGCCFFFGGGGGGGDGFDEEFDGGGGFGGGDFGGGGGGFFG?FFGFGFGGFGGGGGGCFFCEDEEGFFFG>CF6*@BE9DEGF2=FFF?<AFGGGFGFGGG<4>)2CCGGDGCGFFB4<(53>F477663CGF3C<@F4?8B3@0:>?F(,((,())73:,3(..6?<<A(7109;337:>:(.(##
@M06045:235:000000000-JCY5N:1:1101:25066:8822 2:N:0:TACAGC
ACTTGAGGACTACTGGGGTTTCTAATCCTGTTTGCTCCCCACGCTGTCGCGCCTCAGCGTCAGCAACGGCCCAGCAGACCGCCTTCGCCACTGATGTTCTTCCCGATCTCTACGCATTCCACCGCTACACCGGGAATTCCATCTGCCTCTACCGTGCTCTAGCCCGACAGTTTAGAAGGCAGCCCTGCGGTTAAGCCGCAGGATTTCACCCCCTACTTATCAGGCCGCCTACGCGCCCTTTACGCCCAGTGATTCCGGACAACGCTCGCACCCTCCGTATTACCGCGGCTGCTGGCACGCG
+
CCCGGGGGGGGGGGGGGGGGGGGGGGGGGGGGGGGGGGGGGGGGGGGGFGDGGEGGGGGGGGGGGGGGGGGGGGGGGGGGGGGGGGGGGGGGGFGGGGGGGGGGGGGGGGGGGGGGGGGGGGGGGGGGGGGDGGGGGGGGGGGGCGGGGGGGGGG:EGGGGCFGGGGGGGGGFGGGGGCFGGGGGGFGGGGEGFGGGEEGGGGFGEFGGFGGGGGGDFGFGGFGGGGGFDFFFF3BDEGFFFFGGDFDD79==>FFFE?FFFF9B6?993BEF0:?9B0:(.<A?>>9B((2:)4?1?(##
@M06045:235:000000000-JCY5N:1:1101:6630:8823 2:N:0:TACAGC
ACTTGAGGACTACACGGGTATCTAATCCTGTTTGCTCCCCACGCTTTCGTGCCTCAGCGTCAGTATCGGGCCAGTGAGCCGCCTTCGCCACTGGTGTTCTTTCGAATATCTACGAATTTCACCTCTACACTCGCAGTTCCACTCACCTCTCCCGAACTCAAGATCTTCAGTATCAAAGGCAGTTCTGGAGTTGAGCTCCAGGATTTCACCCCTGACTTAAAGACCCGCCTACGCACCCTTTACGCCCAGTGATTCCGAGCAACGCTAGCCCCCTTCGTATTACCGCGGCCGCTTGCACCGC
+
CCCGGFGGGGGGGGGGGGFGGGGGGGGGGGGGGGGGGGGGGGGGGGGGGGGGGDEFGGFGGGGEEFGFE@7FDF<FGFGGGEGDGGEGGFFEFGGGGGGGG,EFEGGGGFC9FFFCEGGEGGG<F<EF9F5FDE@CCFFG9EF8DFG?E98DGE@CG8A,==EFGFGG9>=A;>;DCBFF88FFGGG9,3@8,,,33D6DFC*,3=:::CCGDC>4?9D6CC>6D7)?DD4?26)5.8<AFFFDGGF*/26AFDFA3:BBF(.(3(4,3?FB>,4:28?BB):<:1211(-(((-2)4.##
@M06045:235:000000000-JCY5N:1:1101:27533:8825 2:N:0:TACAGC
ACTTGAGGACTACTGGGGTTTCTAATCCCGTTTGCTCCCCTGGCTTTCGCGCTTTAGTGTCAATCTCGGTCCAGGATGCCGCCTTCGCCACCGGTATTCCTCCAGATATCTACGCATTTCACCGCTACACCTGGAATTCTGCATCCCTCTCCCGAATTCAAGCCATCCAGTATCCGACGCAGTTCCCAGGTTAAGCCTGGGGATTTCACGTCGGACTTAGTTGGCCACCTACACGCCCTTTACGCCCAGTAATTCCGAACAACGCTCGCCCCCCCCCTATTCCCGGCGCCGCCGGCACCGC
+
CCCGGGGGCFGCGGGGFG6FCEFGGGGGGGEGCFGAFGGGGG@FFEGGGGCFDGGA<C@FFFGGGAFEFEGEGGGG8FCC:FEEGG?EGGGGGCFFG<EFFFGFGGCFGFGGGEGGGEGGEGGGD>FE,EFEGGFGD,EFFGGCFFG?F8DGGGGGGDF>EA9>DFGFFDD,,7@CEE>EC@@CGFGGFGDGG?9DFFFGDEC86<EGCF8?DDD5/=D8+@>*8F4C:FAF(30.>5CAF+;//9BG*979=*1@0)8;57?603((4B>>;>9;(,(,-.54(((-3(4((-49((-##
@M06045:235:000000000-JCY5N:1:1101:22085:8834 2:N:0:TACAGC
ACTTGAGGACTACCAGGGTATCTAATCCGGTTCGCTCCCCACGCTCTCGCACCTCAGCGTCAGCAAATGCCCAGTCGGCTGGTTTCCCCCTGGGTGTTCCTGCCGATCTCTACGCATTTCACCACTACACCGGCAATTCCACCGACCTCTGCATTGCTCCAGACGCGCCGTATGGGATGGCGCCTGGCCGTTAAGCGGCCAGATTTCACACCCCACGTGCACGTCCGCCTGCGTGCGCTTTACGCCCAGTCAATCCGGACAACGCTTGCCACCTACGTATTACCGCGGCTGCTGGCCCCTG
+
CCCGGGGGGGGGGGGGGGFGGGGGGGGGGGGGGGGGGGGGGGGGGGFFFEGGGGFGGGGGGGGGGGGGGGGGGGGGGGGGGGGGGGGGGGGGGGGGGGGGGGGGGEGGGGGFGGGGGGCGFGGFGGGGGGGGGGGGCFGGGGGGEGGGGGGGGGGGGGGGGFFGGGCEGGG5DF>GGGGFGGGGDFGFGGGEDGGGGGGGGGGEFGGGGDD:DCDDD>C@7FGFGGGGB>5F>B@FFFGBFFFDDGEGGGFFF>@@>D::)886;:??:FFFFBB01()6(6<<B9>06>0::?(0((,##
@M06045:235:000000000-JCY5N:1:1101:22061:8836 2:N:0:TACAGC
ACTTGAGGACTACCCGGGTATCTAATCCTGTTTGCTCCCCACGCTTTCGAGTCTCAGCGTCAGTATCTGTCCAGTTGGCCGCCTTCGCCACCGGTGTTCCTCTCGATATCTACGAATTTCACCTCTACACCGAGAATTCCACCAACCTCTCCAGTACTCTAGCCTCGCAGTTTCGAGTGCACTTCCTGGGTTGAGCCCAGGGCTTTCACACCCGACTTACGAGACCGCCTACACTCGCTTTACGCCCAGTAATTCCGAACACCGTTTGCACCCTCTGTCTTACCGCGGCCGCTGGCACCCA
+
CCCGGGGEGGGGGGGGGGGDGGGGGGGFGGFGGGGGGGGGGGGGGEGGFGCFGCFGGFEGGGGGFFGFGGGGGGGGFGGGGGGGGGGGGGGGDG>FFFGGFFAFCGGGCGDGGGGGFGCFFGGCFGGGGGFGGGEGDEFGGGGGDDEGFDDGGGGGGGGFF>FGGGCGGCEDDGEC?FFFGGGGGGCFFFGDGFFGCGGG8CE6DFGFGGGGD78D7AGFGGGGGGG3ABAFFF6F>>*:FF?<DGFG<7B*1CF@3>::B(433?F?AFFFF06<B69-656::9(6(((,391<(56##
@M06045:235:000000000-JCY5N:1:1101:12674:8853 2:N:0:TACAGC
ACTTGAGGACTACCCGGGTTTCTAATCCTGTTTGATCCCCACGCTTTCGTGCCTCAGAGTCAATATTCGTGTAGCGAGCTGCCTTCGCAATTGGTGTTCTATGTCATATCTAAGCATTTCACCGCTACATGACATATTCCGCTCACCTCCACGGTATTCAAGACTGATAGTATCAACGGCAGTTCCCAAGTTAAGCTCGGGGATTTCACCACTGACTTACCAGTCCTCCTACGCACCCTTTAAACCCAGTAATTCCGATTAACGCTCGCACCCTACGTATTACCGCGGCTGCTGGCACCCA
+
CCCGGGGGGGGGGGGGGGGGGGGGGGGGGGGGGGGGGGGGGGGGGGGGGGFGGFGFGGGGGGGGGGGGGGGGGGGGGGGGGGGGGGGGDGGGGGGGGGGGGGGGGGGFFGFFGGGGGGGGGGGGGGGGGGGGGGGGGGGGGGGGGGGGGGGGGGGFFGGGGGFFGGGGGGGGFGGGGGGGGGGGFGGGCEEGGGGGCFGGGGGDCFGGGFFFGDFGGFCFGG4:DFCBFFFF@>DFFFGFFFFGGGFGGGFFFDAFFFFDFFFFF08>>DF@B:BB6??DFBBA<0;99>01>DF:(4(##
@M06045:235:000000000-JCY5N:1:1101:19839:8855 2:N:0:TACAGC
ACTTGAGGACTACTCGGGTATCTAATCCTGTTCGCTCCCCACGCTTTCGCGTCTCAGCGTCAGTACCGTCCCAGAGTGCCGCCTTCGCCACGGGTGTTCTTCCCGATATCTGCGCATTTCACCGCTACACCGGGAATTCCACACTCCTCTTCCGGACTCTAGCCAGATGGTTTCAACCGACGTCTCGAGGTTGAGCCTCGAGTTTTCACAGCTGACCTTTCAGGCCGCCTACACGCTCTTTACGCCCAATAAATCCGGACAACGCTTGCCCCCTACGTATTCCCGCGGCTGCTGGCACCAC
+
CCCGGGFGGGGGGGGGGGGGGGGGGGGGGGGGGGGGGGGGGGGGDFGGGGGGGGGGGGGGGGDGGGGGGGGGFGCFGGFGGGGGGGGGGGGGGG:FGGGGGGGGGEC:FGFGGGGGFGGGGFFGGGCGFGGGGEGCFFGGFGGGCCFGGGGGGGG8BEFFG9EGGFFFGGCFEGGGGGG*:ECC<C8FEGGGDGCE6*=:8E9ECEGGGF7CDFFGFFC8C77CDCGGFFF:(3<))8*=7*15CGBDCC6B@;67(017@(86;3:666F@>9(((,)6:)).(((-496:B:41(.(##
@M06045:235:000000000-JCY5N:1:1101:16485:8871 2:N:0:TACAGC
ACTTGAGGACTACTCGGGTATCTAATCCTGTTTGCTCCCCACGCTTTCGAGCCTCAGCGTCAGAAATGTTCCAGAGCGCCGCCTTCGCCACCGGCCTTCCTCCCGATCTCTACGCATTTCACCGCTACACCGGGAATTCCGCGCTCCTCTCCCATCCTCTAGCTGAACAGTCCCCTCTGCACTTTCCAGGTTAAGCCTGGAGATTTCACGGAGGGCTTATCCAACCGCCTACGCTCCCTGTACGCCCAGTAAATCCGAACAACGCTTGCCACCTTCGTATTACCGCGGCTGCTGGCACCGC
+
CCCGGGGGGGGGGGGEFGGDGGGGGGGGGGGGGGGGGGGGGGGGGGGGEGDGGGGGGGGGGGGGGGGGGGGGGGGGGGGGGGGGGGGGGGGGGGGGGCFGGGGGGCEGGGGGGGGCGGGGGGGEGGGGGGG@FEF@FGGGGGEGEGGFFGGGGGGGGGFFFGGGGGGGFGGGGGFGGGDFFGFGGFGFFFBCGGGG?FGDFFCFGFGGEDDEGC5<;5C6CCFGGCCD>DDFB>7>BFGFFFFGGGFDFG4FF2897DFFFFBBFF:B???=?:0??:??5>BA?BBFF9>?BB0:1,(##
@M06045:235:000000000-JCY5N:1:1101:16890:8902 2:N:0:TACAGC
ACTTGAGGACTACTCGGGTTTCTAATCCTGTTCGCTCCCCATGCTTTCGCTCCTCAGCGTCAGTTAATGCCCAGAGACCTGCCTTCGCCATCGGTGTTCCTCCTGATATCTGCGCATTTCACCGCTACACCAGGAATTCCAGTCTCCCCTACATCACTCTAGTCTGCCCGTACCCACCGCAGATCCGGAGTTGAGCCCCGGACTTTCACGGCAGACGCGACAAACCGCCTACGAGCTCTTTACGCCCAATAATTCCGGATAACGCTTGCGCCCTACGTATTACCGCGGCTGCTGGCACCTC
+
CCCGGGGGGGGGGGGGGGGGGGGGGGGGGGGGGGGGGGGGGGGGGGGGGGGGGGGGGGGGGGGGGGGGGGGGGGGGGGGGGGGGGGGGGGGGGGGGGGGGGGGGGFGGGGGGGGGGGGGGGGGGGGGGGGGGGGGGGGGGGGGGFGGGGGGGGFGFGGGGGGGGGGGGGGGGGGGGGGGGGGDFGGGGGGGGGGGGGGGGGGGGGGGCFFGGGGGGGFGFGGGFGGGGFF>FFFFF:6C=FFFGGGFGGGF6FFFFBFBFFA??F?:::>EEF;FF?BFABFFB?9>09>9?7:3?:?(##
@M06045:235:000000000-JCY5N:1:1101:5802:8903 2:N:0:TACAGC
ACTTGAGGACTACAAGGGTATCTAATCCTGTTTGCTCCCCACGCTTTCGCGCCTCAGCGTCAGTATCGGACCAGGTCGCCGCCTTCGCCACCGGTGTTCTTCCCAATATCTACGAATTTCACCTCTACACTGGGAATTCCACGACCCCCTTCCGCACTCAAGTCCGCACGTATCAAACGCAGCCCCCAGGTTGAGCCCAGGAATTTCACGTCTGACTGTACGAACCGCCTACGCGCCCTTTACGCCCAGTCAATCCGAGCAACGCTAGCCCCCTGCGTATTACCGCGGCTGCTGGCACCTC
+
CCCGGGGGGGGGGFGFCGFEGGGGGGGGGGGGGGGGGGGGGGFGEEGGCFCFGGGGGGGGGGGGGGGGFGBEFEEGE@FGGGGGGG@FGGGGGGGGGGGGGGGGGGCFFFFGGGDGGGGDFGGFFGGGFFFGCCFGGGGFFG7EGCG6CCFGGGGGGEGFGCGGGGG*BGDBCFC<;CCEGEE>?EEGG*?C86E6CEFGFG*9CCG7C*;FF5:C76>=DGGGGDCD).7F?F@:@)7)6=FDD<DC*2/9@CFFFB95D?FB946>:FFFF>(394:<>AA92949>>(43>BBFB2##
@M06045:235:000000000-JCY5N:1:1101:22188:8910 2:N:0:TACAGC
ACTTGAGGACTACTAGGGTATCTAATCCTGTTTGCTCCCCTAGCTTTCGCGCCTCAGCGTCAGTTGTGGTCCAGAGAGCCGCTTTCGCCTCAGGTGTTCCTCCCGATATCTACGCATTCACCTCTAACTTGCAAAGCCGCCTACGTGCGCTTTACGCCCAGTAATTCCGAACAACGCTAGCCCCCTCCGTATTACCGCGGCCGCTGGCACGGAGTTAGCCGGGGCTTATTCCCCCGGTACTGTCATTATCATCCCGGGTAAAAGGGCTTTACAACCCTAGAGCTTTCATCACGCACGCCAC
+
CBCGGGG9EFFFGFCEGGGFFGEFFGDFFFFGGFEG9<<CFGGGGGGGGGEDFEGGCFCFEE7<E,C@FGFFGFFGGGFGGGGG?FGGEGFDFFC=6?CFGF@FGG:FE<EFEGFFGG9<E<CF?FGFFA<55EF8AE=CGG8>CFDFGEC6+>EC638@@DDFGG9;:6B8BCF>E>EC8:DCEC*4>D:>EGGGG*=EC***3*::*=C5C5C<F4*97CGDG<C*9=7*).<@)7959702*29:F7@877.)(0,7646)(-(:?FF?6488(<21,).).))64)))-((((-(##
@M06045:235:000000000-JCY5N:1:1101:7795:8949 2:N:0:TACAGC
ACTTGAGGACTACTGGGGTTTCTAATCCTGTTCGCTCCCCACGCTTTCGCTCCTCAGCGTCAGTTACTGCCCAGAGACCCGCCTTCGCCACCGGTGTTCCTCCTGATATCTGCGCATTCCACCGCTACACCAGGAATTCCAGTCTCCCCTGCAGTACTCTAGTCTGCCCGTATCGCCCGCACGCTCACAGTTAAGCCGTGAGATTTCACGAACAACGCGACAAACCACCTACGAGCTCTTTACGCCCAGTAATTCCGGACAACGCTCGCACCCTACGGATTACCGCGGCTGCTGGCCCCAC
+
CCCGGGGGCGGFGGGGGGGGGGGGGGGGGGGFFGG@DGGGGGGG7FGGGGGGDFGGGGGGGGGGGGGGGGGGGGDGGGGGEG:FGGFGGCCGEGGGGGGGCGGCFGGCFGGFGEGGGEFF9EEGGEGGGGGGGGF<FCCGF,CEGGGGGDDFCFGFGGGAEGGGGGGC8CE>@88:@CGE>EGG:CEGGGDEFGGGGGEGGG7@FCEFFFGGDDGGG:)5C3C*7C4C@>:FF:@B567BFF45CGFGGFF4=71=(;25322(,-31>5@7:21:0(,8<?A4,0((((,-40:2(-,##
@M06045:235:000000000-JCY5N:1:1101:25680:8953 2:N:0:TACAGC
ACTTGAGGACTACCCGGGTTTCTAATCCCGTTTGCTCCCCTAGCTTTCGCGCCTCAGCGTCAAGAACAGGCCAGGAAGTCGCCTTCGCCACTGGTGTTCCTCCCGATATCTACGCATTTCACCACTACACCGGGAATTCCACTTCCCTCTCCTGCCTTCGAGTCGATCAGTATCGCGTGACCCTCCCCAGTTGAGCCGGGGGCTTTCACACGCGACTTGAACGACCGCCTGCGCGCCCTTTACGCCCAGTAAACCCGGACAACCCTCCCCACCTACGTATTACCGCGGCCGCTTGCCCCCG
+
CCCGGGGGGGGGGGGGGGGGGGGGGGGGGGFGGGGFFGGGGGGGGGGGGGEGGGGFGGGGGGG9FF8FFDFEGGGGCEGGGGGGEGGGFFGGFGGFGGGGFGGGCFECGGGGGGGGGGGG<EFGGCEGFGGGEFGCGGGGFGGGGGGGGFGGGGGG,@FF+3@EGDCCGCGF;D8CCC:CCFF1:;EE8C>;,;D6A:EECEECF+3+4+;5<317757?4<*95D7DD>3>(-.7)7CFF*9*1)7***8*9*.725(..4((((-((8)7<4(((,)).)-6---,((---,4((,,##
@M06045:235:000000000-JCY5N:1:1101:6215:8964 2:N:0:TACAGC
ACTTGAGGACTACCCGGGATTCTAATCCTGTTTGCTCCCCACGCTTTCGCGCCTCAGCGTCAGTACCGTTCCAGCGAGCTGCCTTCGCCATTGGTGTTCCTCCTGATATCTGCGCATTTCACCGCTACACCAGGAATTCCACTCGCCCCTTCCGGACTCAAGCCAGACAGTTTCCAGCGGCATTCAAAGGTTGAGCCTTTGACTTTCACACCGGACTTATCTGGCCGCCTACGCGCGCTTTACGCCCAATGATTCCGGACAACGCTGGCCCCCTACGTATTACCGCGGCTGCTGGCACCGA
+
CCCGGGGGFGFGGGGGGGFGDFGGGGGGGGGGFGGGGGGGGGCGGECGGGGGG7FGGEGGGGGGGGGGGGGGFGGGDGGGGGGFGGCEGGGG,EF7FFGFAFGGGFAFBFGGGEF++@FFGFGGGDGGCFGG@FEGGGGGGGGGGGGGGGGGGGGGE>DFG9EGGG6EGFFCEGGGGGGCGEG7CFC9DGB?CFGGF25?>CG7EFE7CCCEDDGG)2@+23:@CDDGFF:@<FBEDFDEFBFGGGEC35???C@F(>6E>0<(48(3:>FFF00:?<2),)-669(((,(3208?(4,##
@M06045:235:000000000-JCY5N:1:1101:4896:8985 2:N:0:TACAGC
ACTTGAGGACTACCGGGGTATCTAATCCCGTTCGCTCCCCTAGCTTTCGCGCCTCAGCGTCAGTCACAGGCCAGGAAGCCGCCTTCGCCACTGGTGTTCCTCCGGGTCTCTACGCATTTCACCTCTACACTGGGAATTCCACTATCCTCTCCCGCATTCAAGCCAATCAGTATCAAGCGCAGCCCCCAGGTTGAGCCCGGGAATTTCACGCCTGACTTGATCGGCCGCCTACGCGCCCTTTACGCCCAGTAATTCCGAACAACGCTTGCCCCCTTCGTATTACCGCGGCTGCTGGCACCTA
+
CCCGGGGGGGGGGGGGGGGGGGGGGGGGGGGGGDGGGGGDGGFGGGGGGGGGGGGGGGGGGGGGGGGGGGGGGGGFC@FGGGGGGGGGGGGGGFGFGGGGGGGGGGEGGGGGGGGDGGGGGGGGGGGGFGGGGGGGFGGGGGGGGGGGGGGGCGGGGGGFFGGGGG6BC9EGGGGGCGGGEGGDEGDCEFGGCFFGGGDGGGDGGGGGGGGGGFDGGFGFDCCDGGGGFBEFF9E5B:DFF=F<DC5DGGF=?D6=B:(;D7:>>:3?FF:79>:BFFB?F2<)-311966B4:::17(##
@M06045:235:000000000-JCY5N:1:1101:24068:9003 2:N:0:TACAGC
ACTTGAGGACTACAGGGGTATCTAATCCCGTTTGCTCCCCCGGCTTTCGTTCACTCAGTGTCAGTTGCAGTCCAGAACGCCGCCTTCGCCACCGGTGTTCCTCCAGATATCTACGCATTTCACCGCTACACCTGGAATTCCGCGTTCCTCTCCGGCCCTCGAGCCGCTCCGTCTCAGACGCAGTTCCCCAGTTAAGCCCAGGGATTTCACGTCCGACTTAGCCGGCCCCCTACGCACCCTTTACGCCCACAAATCCCGACCAACCCTTCCCCCCCCCGCTTTCCCGCGCCTGCTGGCACTA
+
,@@FEFC<,CFF?6CFGGGEFFGFAFCGCFGFGGF,CEDE+@@:@FFFEF86,;CFEEECC,@,CA<@FFFFGGGGGG@CC+@FGGGFDC,?BCEFCFEGF?FFEDAG,AF?<F+@@=FEG9FG@E=FFGGG,EF8>F,5,=7B++@=;E@D?+38+>:DCB+5>**5C*:>CB>D2>D>E**4<,>4=B*44,4,>,*3:=C88F6:7@F01*)155*:+;FC735)8>3F<?3:B@C77)6C>D@GC*07):*<?3(076(4(8(.(7?:((492(((,-))54691(2((,).3(4##
@M06045:235:000000000-JCY5N:1:1101:5409:9010 2:N:0:TACAGC
ACTTGAGGACTACCGGGGTTTCTAATCCTGTTTGCTCCCCACGCTGTCGCGCCTCAGCGTCAGCAACAGCCCAGCAGGCCGCCTTCGCCACTGATGTTCTTCCCGATCTCTACGCATTCCACCGCTACACCGGGAATTCCACCTGCCTCTACTGTGCTCTAGCCTGACAGTCTAGAAGGCAGCCCTGCGGTTAAGCCGCAGGATTTCACCCCCTACTTATCAGGCCGCCTACGCGCCCTTTACGCCCAGTGATTCCGTACAACGCTCGCACCCTCCGTATTACCGCGGCTGCTGGCACGAC
+
CCCGGGGGGGGGGGGGGGGGGGGGGGGGGGGGGGGGGGGGGGGGGGGFGGDGGGGGGGGGGGGGGGGGGGGGGGGGGGGGGGGGGGGGGGGGGGFGGGGGGGGGGGGGGGGGGGGGGGGGGGGGGGGGGGGGEGGGGFGGGGGFGG?FGGAGGGGGGGGGGGGGFFGGGGFGGGGGGGGGGCEGEGFCGEGGGGGGGGGGGGG6CFGGGGGGGGDF=ACFGGGCFGDG>>B?B>;BDFG@FBFGGGEGFFFFFGFFB)1;54:;B:6;>>EF(4::;4:BB4<<FFB9;9>:2:?B03(##
@M06045:235:000000000-JCY5N:1:1101:4285:9015 2:N:0:TACAGC
ACTTGAGGACTACCGGGGTATCTAATCCTGTTCGCTCCCCATGCTTTCGCTCCTCAGCGTCAGTTAATGCCCAGAGACCTGCCTTCGCCATTGGTGTTCCTCCTGGTATCTACGCATTCCACCGCTACACCAGGAATTCCAGCTACCTCTCCAGAGGTCAAGATCAACAGTATCCAGTCCATGCCCGGGGTTGAGCCCCGGTCTTTAAAACCAGACTTACTGATCCGCCTACACGCCCTTTACGCCCATTGATTCCGGGTAACGCTTGCACCCTCCGTATTACCGCGGCTGCTGGCACGTC
+
CCCGDGGGGGGGGGGGGGGGGGGGGGGGGGGGGGGGGGGGGGGGGGGGGGGGC8EFGGGGGGGGGGGGGGGGGGGGGGGGDGGGGGGGGGGGGGGGFGGGGGGGGGGGGGGGGGGGGGGDFGFGGGGGGGGGGGGGGGGGGGGGGFFFGFGGGDGGGGGGGFGGFF8=EGFGFFGFDFFEEFFGGFGDGGEGGGGGFGDE>CGGGGGFGGGGGGDCCA:FGGGFG>F3>EFF@@AFFFGFF+;CDDDG**1=7:6B?D00047?>??FF46F:::?BB038<AA(4377>B?DF(804,##
@M06045:235:000000000-JCY5N:1:1101:2678:9020 2:N:0:TACAGC
ACTTGAGGACTACCGGGGTTTCTAATCCTGTTCGCTCCCCACGCTTTCGCTCCTCAGCGTCAGTATCGGCCCAGAGACCCGCCTTCGCCACCGGTGTTCCTCCTTATATCTGCGCATTTCACCGCTACACCAGGAATTCCAGTCTCCCCTGCCGAACTCAAGTCTGCCCGTATCGACCGCAAGCTTGGAGTTAAGCCCCAAGTTTTCACGGCCGACGCTACAAACCGCCTACGAGCTCTTTACGCCCACTAATTCCGGACAACCCTCGCACCCTACGTATTACCGAGGCAGCTGGCACCCT
+
8CCGGGGGGCFGFGGDDDEGGGGCFFFGGGFGG7E;FGGGGGCEFC<F7F@8C,CCFCFBFC,EFGG,@FGGGFFGGGF=+=CCGFGEGGDDF7>+FBCFFGGF,CDDFFCFGGGEFEAGFGCCCGGGG,AD=:+=@3D>;>@EFGGFGG?FCE8CGGG9C,7>;,@>C:@:,66*C>EE:?*5CFFE,:?:C<9+<=EC;CEGG99C<*:E))2C:@*8C=49C57DB>>::?:5>F7F47F<D77D*0969:FF()(.018(-(4,4)7.801::<<44<A4((((,,-,(5,(4<3##
@M06045:235:000000000-JCY5N:1:1101:27809:9024 2:N:0:TACAGC
ACTTGAGGACTACTCGGGTTTCTAATCCTGTTCGCTCCCCATGCTTTCGCTTCTCAGCGTCAGTAGTGGCCCAGAGACCTGCCTTCGCCATCGGTGTTCCTCCTGATATCTGCGCATTTCACCGCTACACCACGAATTCCAGTCTCCCCTACCACACTCTAGTCTGCCCGTACCCACCGCAAGTTCGAGGTTGCGCCTCTAATTTTTACTGCAGACCCGACACACCGCCTACAAGCCCTGTCCGCCCAATAATTCCGGACAACGCCCGCACCCACCGTAATACCCCGGCCTCCGGCACCGT
+
C<@6FC6F,CC@FECCC@6B;@,,CCF<E<<CAF7;<:FC<C,E9CAC:7CGGGFDGFGGG7CFGD@9CFFFDFGGFEFD,8FCEFGDG7?E@E@:CFFCD,E4,5A@FG,,AC:FCCFGGGFC@C7F<A8=+@>C=FFGDF9EAFGGGG+DF88D>B@9=>@9;DCDGCECECFFGGGG>+@;DE:@8CE,4,44C*8,2>:><C,,4,+<?CC6*2))))/2**)/:>>;3);:)8C)2))*)1<*CCF**0104835.40(4(-(1>B)4((,((((-62..(,((-(((,(3((,##
@M06045:235:000000000-JCY5N:1:1101:12929:9027 2:N:0:TACAGC
ACTTGAGGACTACCCGGGTTTCTAATCCTGTTTGCTCCCCACGCTTTCGCGCCTCAGCGTCAGAACCGGACCAGTAAGCCGCCTTCGCCACTGGTGTTCTTGCGAATATCTACGAATTTCACCTCTACACTCGCAGTTCCACTTACCTCTTCCGGTCTCAAGCCAGACAGTATCGAAGGCAATTCTGTGGTTGAGCCACAGGCTTTCACCCCCGACTGATCAAGCCGCCTACGCGCCCTTTACGCCCACTGATTCCGAACAACGCTAGCCCCCTTCGTATTACCGCGGCTGCTGGCCCCCT
+
CCCGGGGGGGGFGGGGGGGGGGGGGGGGGGGGGGGGGGGGGGGGGGGGGGGGGCEGGGGGGGGGGGGGGGGGGGGGGGGGGGGGGGGGGEG<FCGGDGGGGGGGGDGGGGFGGGGGGGGGGGGGGGGGGGGG@EFFGGGGGGGGGGGGGGDGGGGGGGDFFGGGGGGFGGECEGG*@EECCDGGGGGGGDGGGFGFGGGCEGGGFFEFGFC5DD)97>CF77CFGGGD:DEFFFB:@@GFFFF35CBG*09FFGFF?5:D):?6>4390??B>0<B<:?FF<2<01(,33(48?0(((,##
@M06045:235:000000000-JCY5N:1:1101:25350:9031 2:N:0:TACAGC
ACTTGAGGACTACTCGGGTATCTAATCCCGTTTGCTCCCCACGCTTTCGCGCCTCAGCGTCAGTACCGGTCCAGTGAGCCGCCTTCGCCACTGGTGTTCCTCCCAATATCTACGCATTTCACCGCTACACTGGGAATTCCACTCACCTCTCCCGGTCTCAAGCCAAACAGTCTGGATGGCAGTTCCTCGGTTAAGCCGAGGGATTTCACCATCCACTTGTCAGGCCGCCTACGCGCCCTTTACGCCCAATAGTTCCGAATATCGCTTGCCCCCTCTGTATTACCGCGGCTGCTGGCACCCA
+
CCCGGGGGGGGGGGGGGGGGGGGGGGGGGGGGGGGGGGGGGGGGGGGGGGGGGGGGGGGGGGGGGGGGGGGGGGGGGFGGDGDGGGGGGGGGGGGGGGFGGGFGGGGGFGGGGGGGGGGGGGGGGGGGGGGGGGGGGGGGGGGGCFGGFCFGGGGGGGGFGGGGGFFFGGGGGGFFGFGCGGGGGGCEGGEGGGFGFGEGGG=FGGDEGGGGGGGGGFGFGGG*5CDGFFDFFFEDF>3?FFFGGDE<FCF*9:964@:DF).(4:?:<?6>>><?:<2<6<>B169(13(187?BFF(##
@M06045:235:000000000-JCY5N:1:1101:23650:9037 2:N:0:TACAGC
ACTTGAGGACTACCGGGGTATCTAATCCTGTTTGCTACCCACGCTTTCGCGCATCAGCGTCAGAACCGGTCCAGGTGGCCGCCTTCGCCACTGGTGTTCCTCCCAATATCTACGCATTTCACCGCTACACTGGGAATTCCGCCACCCCCTCCCGGCCTCGAGCTGGACAGTTTCAAAGGCAGTTCCTCAGTTGAGCCGAGGGATTTCACCTTTGACTTACCCAGCCGCCTACGCGCCCTTTACGCCCAATAATTCCGAATAACGCTCCCCCCCTCCGTATTACCCCGGCTGCTGGCCCCTA
+
CCCGGGGGGGGGGGGGGGEGGGGGGGGGGGGGGGGGGGGGGGFGGGGGGGFGGGGGGGGGGGGGGGGGDFGGGGGGFFGGGGGGGGGGGGGGGFGGGGGGGGGGGGGFFGFGG?GGGGGGCFGEGGGGGGGGGGGGGGGGGGGGGGDGGGGGGGCEGGGEEBEGGGFGFFFFGGFGCGCFFEGFGGCE9>EF?FFFFCGECGCFGGGGCGGGG7;@:AFFCGCCFGDGD>E?19EFFFDFFFF3CDEC*>?FFFF=(.-774?B>6<(43@:1(806-44:<>>(2(79((432(3(4,##
@M06045:235:000000000-JCY5N:1:1101:8370:9061 2:N:0:TACAGC
ACTTGAGGACTACTCGGGTTTCTAATCCGGATCGCTCCCCACGCTTTCGCTCCTGAGTGTCAGGACCAGTCCAGGATGCCGCCTTCGCCGCTGGTGTTCCTCCGGATCTCTACGCATTCCACCACTACACCCGGAATTCCGCATCCCCCTACTGGCCTCCAGTCCGACCGTATCGCACGACACCCCCCAGTTGAGCCAGGGTCTTTCACGCACGACGCATCGGACCACCTGCGAGCGCTTTACGCCCAATAAATCCGGACAACGCTTGCCCCCTACGTATTACCGCGGCTGCTGGCACGCG
+
CCCGGGGGGGGGGGGGGGGGGGGGGGGGGGGGGGG8FGGGGGGGGGGGGGGGGGGGGGGGGGGGCFGGGGGGGGGGGGGGGGG7FGGGGGGGGGGGGGGGCGGGGGDGGGGGGGGGGGGGGGGGGGGGFFGGGGDGGGGGGGGDGGGGGGGG?DFGGFFGGGCFGDG8>EG>FDEGGGC=CE?5EECEEDCFG9CFG6CFGGGGGGFF7CFEDD3DC>38DD5CDGFG<)))(4))7>D3@FFDDD7CDFFFFCF?>>(0508(11::?@4>>>??0.24>4>AFB9BB91:3036(,(##
@M06045:235:000000000-JCY5N:1:1101:21778:9067 2:N:0:TACAGC
ACTTGAGGACTACCCGGGTTTCTAATCCCGTTTGCTCCCCTGGCTTTCGCTCCTCAGTGTCAGTGTTGGTCCAGGACGCCGCCTTCGCCACCGGTATTCCTCCAGATATCTACGCATTTCACCGCTACACCTGGAATTCTACATCCCTCTCCCATACTCAAGCCGTCCAGTATCAGACGCAGTTCCCAGGTTAAGCCGGGGGATTTCACGTTTGACTTAGATGGCCGCCTACGCGCCCTTTACGCCCAGTAATTCCGAACAACGCTTGCCACCCCTGCTTTACCGCGGCTGCTGGCACCCT
+
CCCCFGGGGGGGGGGEEEGGDEGDGGGGGDGGGGGCFGGGGGGGFGGGGDFGG,C@ECFGGGGFGAEF?CGGGG<CDFGGGGGF,EFEFGGGGG7CFGFEEFF@EDED9FAE9DGFEECAEFE@C=:CAFGFFGGAF<=C;DC>D88FG8EG@DCDFF?F8FGGGGGG+>EE,DFD9DEGEGEC,@CEFFGGGGFGGGGCGGGGCGGFGE<*;1+111:F7CC7FGDGDDB5:93@DED@?47<DD>CG7*96>@FFF<>>,2;6(46?)9??(((4((.6:<<0(,424218?:?(4,##
@M06045:235:000000000-JCY5N:1:1101:5463:9095 2:N:0:TACAGC
ACTTGAGGACTACCAGGGTTTCTAATCCTGTTCGCTCCCCACGCTTTCGCGTCTCAGCGTCAGTACCGTACTAGAGAGCCGCCTTAGCCACGGGTGTTCTTCCTGATATCTGCGCATTTCACCGCTACACCAGGAATTCCACTCTCCTCTTCCGGACTCTAGCCACATGGTTTCCATCGGCGTCTCGAGGTTGAGCCTCGAGTTTTCACAACGGACCTACATGGCCGCCTACACGCTCTTTACGCCCAATAAATCCGGACAACGCTTGCCCCCTACGTATTACCGCCGCTGCTTGCACCGA
+
CCCGGGGGGGGGGGGGGGFGGGGGGGGGGGGGGGGGGGGGGGGGGGGGGGGGGGGGGGGGGGGGGGGGGGGGGFFGGGGGGGGGGCGGGGGFGGEFGGGGGGGGDGGFGGGGGGGGGGGFGGGGGGGGGGGGGGGGGGGGGGGGGGGGGGGGGEGGGGGGGGGGGGGDEGCFGGGGGGGGEEGGGGFGEGGGCFFFFFFCE=CEGGGGGGGGGG*:CFGFF:CGGFGGFFFF(7EFDE79*19CCGFD5*6*=78;9DFF:1<>>0:(()9>996:?<<9?)46:9(496,2)).1)5(##
@M06045:235:000000000-JCY5N:1:1101:25583:9099 2:N:0:TACAGC
ACTTGAGGACTACCCGGGTATCTAATCCTGTTTGCTCCCCACGCTTTCGCACCTCAGCGTCAATACCGGTCCAGTGAGCCGCCTTCGCCACTGGTGTTCTTCCGAATATCTACGAATTTCACCTCTACACTCGGAATTCCACTCACCTCTCCCGGATTCAAGCGATGCAGTCTTAAAGGCAGTTCCGGGGTTGAGCCCCGGGCTTTCACCTCTAACTTACAAAGCCGCCTACGCGCGCTTTACGCCCAGTAATTCCGAACAACGCTAGCTCCCTCCGTATTACCGCGGCTGCTGGCCCGCG
+
CCCGGGGGGGGGGGGGGGFEGGGGGGGGGGGGGGGGGGGGGGGGGGGGGGGGGFGGGGGGGGGGGGGGGGGGGGGGGGGGGGGGGFGGGGGGGGGGGGGGGGGGDGGGGGGGGGGGGGGGGGGGGGGGGGEGGGGGGGGGGGGGGGGGGGGGGGGG>CGGGGGGDGGGGGFGFGGGGGGGGGGGGGGGGG5CG6FGFFGGGGGGGGFGGG*22CCGGF7FF74<CFC3:A8ABFBF>DD>5@FDGGEGG<BBFFFF?F:BFB:0;:?9?1=FF::?FF??3)64609;;1(4):((((,##
@M06045:235:000000000-JCY5N:1:1101:17062:9113 2:N:0:TACAGC
ACTTGAGGACTACCCGGGTTTCTAATCCTGTTCGCTCCCCACGCTTTCGCGTCTCAGCGTCAGTACCGTACTAGAGAGCCGCCTTAGCCACGGGTGTTCTTCCTGATATCTGCGCATTTCACCGCTACACCAGGAATTCCACTCTCCTCTTCCGGACTCTAGTCTGATGGTTTCCATCGGCGTCTCGAGGTTGAGCCTCGAGTTTTCACAACGGACCTACCAAACCGCCTACACGCTCTTTACGCCCAATAAATCCGGACAACGCTTGCCCCCTACGTATTACCGCGGCTGCTGGCACGCT
+
CCCGGGGGGGGGGGGGGGFGGGGGGGGGGGGGGGGGGGGGGGGGGGGGGGGGGEGGGGGGGGGGGGGGGGGGGGGGGGGGGGGGGGGGGGGGGGGGGGGGGGGGGGGGGGGGGGGGGGGGGGGGGGGGGGGGGGGFGGGGGGFGGFGGGGGGGGG>GDGFGGGGGGGGG?FFDFGGGGGGGGGGDGGGGGGG>FEGGBFDEDAEGGGFGFGGD<CDGFGFGGDGGGGGFFFFFFFF5>GBFFFDGGBC>9?FF7BFF)8>3:B9>601:FFF>>682874:><>?FBF016:>7:<(4(##
@M06045:235:000000000-JCY5N:1:1101:10337:9127 2:N:0:TACAGC
ACTTGAGGACTACCCGGGTATCTAATCCTGTTCGCTCCCCACGCTTTCGCTCCTCAGCGTCAGTATCGGCCCAGAGACCCGCCTTCGCCACCGGTGTTCCTCCTGATATCTGCGCATTCCACCGCTACACCAGGAATTCCAGTCTCCCCTACCACACTCTAGTCTGCCCGTACCCACTGCAAGTCCGAGGTTGAGCCTCGGATTTTCACAGCAGACGCGACAAACCACCTACAAGCCCTCTACGCCCAATAAATCCGGACAACGCTCGCGCCCTACGTCTTACCCCGGCTGCTGCCACCAG
+
CCCGGGGGGGGGGGGGGGGDGGGGAFGGGGGGGGGGGGGGGGGGGGFFGG@GGFGGGFFCGCGGGFGGGGGGGGF@FGGGEGGGGGDDGEGGGGGGGGGGFGGCDGGF9EAEFGGDG>FGGGGGGEGGGGGGGEGFGFGGAF=B=FGGGGFGGGGGGGGGFACG9EGGGGEGGGFCE3@F,9<,5DE5C8:FGCFGF?C:E?8EFF9CGFGFGF*7CD33:79*9C*9>F@F4<6<7>D)<FFCCDEGG*?6?*=FBB0)<:?>B3<2975@F>?BF7,.244:(8(3((-43:),)5(##
@M06045:235:000000000-JCY5N:1:1101:16266:9137 2:N:0:TACAGC
ACTTGAGGACTACTGGGGTTTCTAATCCTGTTTGCTCCCCACGCTTTCGCGTCTCAGCGTCAGTACCGTCCCAGCAAGCTGCCTTCGCCATCGGTGTTCCTCCTGATATCTGCGCATTTCACCGCTACACCAGGAATTCCACTTGCCTCTTCCGGACTCTAGCCCGACAGTATCCGCCCGCCTCCCGGGGTTGAGCCCCGGGCTTTCAGAGCGGACTTATCGGACCGCCGACACGCCCTTTACGCCCAATGGTTCCGGACAACCCTTCGCCCCTACGGATTTCCGCGGCTTGTCGGACCAG
+
CCCGGGGGGGGGGGGGGGFGGGGGGGGGGGGGGGGGGGGGGGGGGDFGGGGGGCFGGGDEGGGGGGGGGGGGGGGGGCFFGGGGGG7FGGGGGGGGGGGGGGGGGFC@FGFFGGGGGGFGGGGGGGGGGGGFFGFGG@FGEFGGDGGGDDGGGE88BCGCFE,DFGGGGGGGGGGEFCG8EE*=EGC>8*4B568CED:8?:8?C6<:CF**):7C9@C6:*9*97CDD))739DB)8)76*111CBGG<6)9769,7(7@BF(-(.((0<>>138:((41)5)((((-(-(.)-(((,##
@M06045:235:000000000-JCY5N:1:1101:7104:9140 2:N:0:TACAGC
ACTTGAGGACTACAGGGGTTTCTAATCCTGTTTGCTCCCCACGCTTTCGCACCTCAGCGTCAATATGTGTCCAGTAAGTCGCCTTCGCCACTGGTGTTCTTCCGAATATCTACGAATTTCACCTCTACACTCGGAATTCCACTTACCTCTCCACAATTCTAGCGATGCAGTCTTAAAGCCAATTCCGGAGTTGAGCCCCGGGCTTTCACCTCTTACTTACAAAGCCGCCTACTTCCACTTTACGCCCAGTAATTCCGAACAACGCTAGCCCCCTCCGAATTACGCCGGCTCCTTGCACCCC
+
CCCGCDGF,CC86C@FCC@FCEF<C@FGFGGGDG9CFGG7;FG7F7F9FGGGGGGGCFDEGD7EFGGE9FDDFFE@,<CE7@,@@FDEEFG=,CFCFGCFGGAFC@F7E9FGGCG8<DAAB??,AFFFCFGGGC7F<=4AAFF9BEC999,6,6=6@>=>=,>@+66@933,,73D,B,=,,@=EDE>EGGG>;,3@+4***@CF?F2C7*49+2B89+;D=;6*8<D)?:0))+*1;@FFFF5*):7*9+31+81.)6;:0(-30,((8?0428(3((((-6((,-416((().,)),##
@M06045:235:000000000-JCY5N:1:1101:26607:9161 2:N:0:TACAGC
ACTTGAGGACTACAAGGGTATCTAATCCTGTTTGCTCCCCACGCTTTCGTGCATGAGCGTCAGTGTTGGCCCAGAAGGCTGCCTTCGCCATTGGTGTTCCTCCACATCTCTACGCATTTCACCGCTACACGTGGAATTCCACCTTCCTCTGCCACACTCCAGCCACGTAGTTTCGAGCGCAATTCCCAAGTTAAGCCCGGGGCTTTCACACTCGACTTGCGCGGCCGCCTGCGCACACTTTACGCCCAGTAATTCCGATTAACGCTCGCACCCTACGTATTACCGCGGCCGCTGGCACCAT
+
CCCGGGGGGGGGGGGGGGGGGGGGFGGGGGGGGGGGGGGGGGGGGGFGGFGGCGDGGGGGGGGFFGGGGFGGGGGGGGGGGGGGGGGGGEGGGGGDGGGGGGGDGGGGGGGFFGGGGGGGGGGGGDGGGGGGGGFFGFGGGGGGGGGGGDCGG,EDEGGGGGGGGGGG?DCFFGEC8CEECGDC9DFGFGGFCGGGGGEDCEDECFG?FFGCG<7C48:FCD3DDGGGFB>F92))88CF?7@DDGFD**096>@B?517;<B:>(323DEFF?01<:2<B)5<?F93,(,1((3<(.,##
@M06045:235:000000000-JCY5N:1:1101:27963:9165 2:N:0:TACAGC
ACTTGAGGACTACCGGGGTATCTAATCCTGTTTGCTCCCCACGCTTTCGTGCATGAGCGTCAGTGCAGGCCCCGGGGATTGCCTTCGCCATCGGTGTTCCCCCCCATAACTACGCATTTCACTGCTACACCCGGAATTCCATCCCCCTCTTCCGCACTCCAGCGATGCAGTCACGCATGCAGTTCCCCGGTTGAGCCCGGGGATTTCACATCCGTCCTACATCACCGCCCGCGCACGCCTTACGCCCCGTAATTCCGATCAACGCTTGCACCCCACCTATTACCGCGGCTGCTGGCCCCGT
+
A6AC<66F<C<<<F:BFGC;FAA<EEFGCE@FGE<CCFGG,B:C@CD<,,9,:C@,<C:FCC7FA,6@E+BF7CFGGD:F,CE<F<?=F,4C+B?:FG9F,?F+@=FC,A,,A@F+=FF9@,5,55C,,,,@3C>CEFFFACCEC8@+>B,7>6>*B><E,,244D5C9,;:CGC5:*4<,111,5:,:8CE*B:<A88*8:?/@C?CFE:FF3*/)0:?F:*?4<573)05(3)<))*8:*9<<C:)57>).296:),)08?2962(4**88(-4(3:49))6(12,,(,25:(,(30##
@M06045:235:000000000-JCY5N:1:1101:15980:9170 2:N:0:TACAGC
ACTTGAGGACTACAAGGGTATCTAATCCTGTTCGCTCCCCACGCTTTCGCTCCTCAGCGTCAGTTCCGGCCCAGAGCACCGCCTTCGCCGCTGGTGTTCCTCCTGATATCTGCGCATTTCACCGCTACACCAGGAATTCCATGCTCCTCTACCGGACTCTAGTCACGACAGTATCAGGTGGCCTCTCCAAGTTGAGCCTGGAGTTTTTACACCTGACTTATCGAACCGCCTACGAGCTCTTTACGCCCAATGAATCCGGACAACGCTCGCCCCCTACGTATCACCGCGGCTGCTGGCACCA
+
CCCGGGGGGGGGGGGGGGGGGGGGGGGGGGGGGGGGGGGGGGGGGGGGGGGGGGGGGGGGGGGGGGGGEGGGGGGGGGGGGGGGGGGGGGGGGGGGGGGGGGGGFGGGGGGGGGGGGGGGGGGGGGGGGGGGGGGGGGGGGGGG=FGGGGGGGGGCGGGFFGGF;ECEGGGGGGGGGFGGGGGGG?FGGGGGGFFGFGGGGFGFGGGGGGFGGGGGGFFFGGGGFGGGFEBDDFF>DEGFFFFGGGEGGF>FFGFFF>>DFB6?>FBFB>>EBF6<?FBFAF2>?01(16B9:0)(47<##
@M06045:235:000000000-JCY5N:1:1101:16017:9180 2:N:0:TACAGC
ACTTGAGGACTACAAGGGTTTCTAATCCTGTTTGCTCCCCACGCTTTCGTGCCTCAGCGTCAGTATCGGGCCAGTGAGCCGCCTTCGCCACTGGTGTTCTTGCGAATATCTACGAATTTCACCTCTACACTCGCAGTTCCACTCACCTCTCCTGAACTCAAGATCCTCAGTATCAAAGGCAGTTCTGGAGTTGAGCTCCAGGATTTCACCCCTGACTTAAAGACCCGCCTACGCACCCTTTACGCCCAGTGATTCCGAGCAACGCTAGCCCCCTTCGTATTACCGCGGCTGCTGGCACCAA
+
CCCGGGGGGGGGGGGGGGFGGGGGGGGGGGGGGGGGGGGGGGGGGGGGGGGGGGGGGGGGG7FGGFFCFGGGGGCFGGGGGGGGGGGGGGGFGGGGGGGGGGGGGGGGGGGGGGGGFEGGGGGGGGGGGGFGGGGGGFGGGGGG@GGGGEGFFGFGGGGGGGFFGGFGGGGGGGGFG9DFGGGGGGGFGGGGGGFGCFGGGG58ECFGGCGEGGGGDFGFFFFGGCDDE>>FDFBDFBGFF@FGGGFG:*;=ADFFEE(7BF?3>?(9?@F>;91:<BF?BAAAB9;292(:3)5?(5(##
@M06045:235:000000000-JCY5N:1:1101:25062:9183 2:N:0:TACAGC
ACTTGAGGACTACCAGGGTTTCTAATCCCGTTTGCTCCCCTAGCTTTCGCGCCTCAGCGTCAATACCGGTCCAGGATGCCGCCTTCGCCACCGGTGTTCCTCCAGATATCTACGCATTTCACCGCTACACCTGGAATTCCACATCCCTCTCCCGGATTCAAGCCTCCCAGTATCGGACGCAGTTCCCGGGTTGAGCCCGGGGATTTCACGTTCGACTTAAGAGGCCGCCTACGCGCCCTTTACGCCCAGTAATTCCGAACAACGCTTGCCCCCTCTGTATTACCGCTGCTGCTGGCACACG
+
CCCGGGGGGGGGGGGGGGGGGGGGGGGGGGGGGGGGGGGGGGGGGGGGGGGGGGGGGGGGGGGGGGGGGGGGGGGGGGGGGGGGGGGGGGGGGGGGGGGGGGGGGGGGGGGGGGGGGGGGGGGGGGGGGGGGGGGGGGGGGGGGGGGGGFGGGGGGGGGGGGGGGGGGFDGGFGEDGGDEGGGGGGGGGGGGGGGGGGGGGGEGGCFFGGGGGGGGDEGFGFGGGGG<BEFF?F>BFFGFFFFDDDEGDDF?BFFFFBBFFFFFFFBBFFFF>0??><DFF<<<:0(4(,5<B?01:?(##
@M06045:235:000000000-JCY5N:1:1101:11822:9189 2:N:0:TACAGC
ACTTGAGGACTACAGGGGTATCTAATCCTGTTTGCTCCCCACGCTTTCGCACCTCAGCGTCAATATGTGTCCAGTGAGTCGCCTTCGCCACTGGTGTTCTTCCGAATATCTACGAATTTCACCTCTACACTGGGAATTCCACGACCCTCTTCCGCACTCCAGTCCACACGTATCAAGCGCAGCCCCCAGGTTAAGCCCAGGAATTTCACGCCTGACTGTGCAAACCGCCTACGCGCCCTTTACGCCCAGTCATTCCGACCAACGCTAGCCCCCTTCGTATTACCGCGGCTTCTGGCCCCCT
+
CCCGGGGGGGGGGGGGGGGDGGGGGGGGGGGGGGGGGGGGGGGGGGGGGGGGGGGGGGGGGEGGFGGGEGGGGGGGCGGGGGGGGGGGGGGGFGGGGEFGFGGGGGGGGGGGGGDFFGGGGGGGGGGGGGGGGGGGGGGGGGGGGGEFFGGGGGGGGGGGGGGGGFGGGCFCGGGGGFEGGGGGGGGGGCC:CF9EGDGFFCFGFGF@FGFFCDCDCFGFFGCCCGGGFF>ADBED:><FFAFD<>7CG<*9@7B4?@(7>::<>?:1::FF;(3??7(4(4)614(,(((.6<A?((-##
@M06045:235:000000000-JCY5N:1:1101:15790:9194 2:N:0:TACAGC
ACTTGAGGACTACCAGGGTATCTAATCCCGTTTGCTACCCTAGCTTTCGCGCCTCAGCGTCAAGAACAGGCCAGGAAGCCGCCTTCGCCACTGGTATTCCTCCCGATATCTACGCATTTCACCACTACACCGGGAATTCCACTTCCCTCTCCTGCCTTCGAGTTGAGCAGTATCGCGTGACCCTCCCCAGTTGAGCCGGGGGCTTTCACACCCGACTTGCACAACCGCCTGCGCGCCCTTTACGCCCAGTAAATCCGGACAACGCTTGCCACCTACGTATTACCGCGGCTGCTGGCCCCCA
+
CCCC9<CDAFGGGEFFEEG8CCFEGGGGFEFFFCGFGFGGGGFGGGGFBCGGFGGGFF:@C7@ECCFCFGGGGFCFGGFGECCFGG7CGGGGFFFGFGG9FC?FEEEEDGFGGFCGGCFFFFEFF@FFGGGGGCCGGGDGCEGFFCFGGFGCGDDG?FF@DDEEFFFGCFGCFGEGCE*;>C8D>EG>ECFG?;??@*8CEC58:CEC+9C*98/>55>F44:*/975B5F>71)85<D:FFFDCC<37>7?7:6965(7>??1;B?(26492:(8?.3-(6<>FF610(-,))43(,(##
@M06045:235:000000000-JCY5N:1:1101:28212:9196 2:N:0:TACAGC
ACTTGAGGACTACTAGGGTTTCTAATCCTGTTTGCTCCCCACGCTTTCGCACCTCAGCGTCAATATGTGTCCAGTAAGTCGCCTTCGCCACTGGTGTTCTTCCGAATATCTACGAATTTCACCTCTACACTCGGAATTCCACTTACCTCTCCACAATTCTAGCGATGCAGTCTTAAAGGCAATTCCGGAGTTTAGCCCCGGGCTTTCACCTCTAACTTACAAAGCCGCCTACGTGCGCTTTACGCCCAGTAATTCCGAACAACGCTAGCCCCCTCCGTATTACCGCGGCTGCTGGCACCGG
+
CCCGGGGGGGGGGGGGGGFGGGGGGGGGGGGGGGGGGGGGGGGGGGGGGGGGGGGGGGGGGCGAEGGGGGGGGGGGGGGGGGGGGGGGGDEGFGGGGGGGGGGGGGGGGGGGGGGGGGGGGGGGGGGGGGCGGGDGGGGGGGGGGFGGGGGGGGGGGGGGGGGD>FEEGGGGGGGGFGFFGGGGGGGGGGGF,>;EGGEEGGGGGGGGGGGGCGFGGFGFGGGGGGGGFFFFFFFFFFGDFFFDDGFGGGFFFFFFFFFFFFFBB:B>FFFFF>:?F::<BFAF?F;;F>BFF7??(4(##
@M06045:235:000000000-JCY5N:1:1101:22412:9278 2:N:0:TACAGC
ACTTGAGGACTACTCGGGTATCTAATCCCGTTCGCTCCCCTAGCTTTCGCGCATCAGCGTCAGTGTCAGCCCAGCAACCCGCCTTCGCCGCAGGTGTTCCTCTCGATATCTACGCATTTCACCGCTACACCGAGAATTCCAGTTGCCCCTTCTGCACTCTAGCCCCGCAGTATCGGCTGACCTTTCCGGGTTAAGCCCGGAGATTTCACAGTCGACTTGCGGTGGCCGCCTACGCGCCCTTTACGCCCAGTAAATCCGAACAACGCTTGCTCCCCCCGTATTACCGCGGCTGCTGGCACCC
+
CCCGGGGGGGGGGGGGGGGGGGGGGGGGGGGGGGGGGGGGGGGGGFGGGGGGGGGGGGGFEGGFGGGGGGGGGGGGGGGGGGGGGGGGGGGDGGGGGGGG9FGGGGGGGGGGGGGGGGGGFFFGGFGGGGGGECFDGGGGGGGGGGGGGGGGGGGGGGGFGGGEGGGGGGGGGGGEGGGGGGGGFGGGGGGGGFGGGGGGEGGDGCGFGDFFGG:CC:;ADG<DDFGGFB>>?FBB3<D>FFFGGGFGG5@F?77F?@:>DFB?B>?FB@?F71,33>49?>><<:>9;0(-82:3<BB##
@M06045:235:000000000-JCY5N:1:1101:27256:9278 2:N:0:TACAGC
ACTTGAGGACTACACGGGTATCTAATCCTGTTCGCTCCCCACGCTTTCGCTCCTCAGCGTCAGTATCGGCCCAGAGACCCGCCTTCGCCACCGGTGTTCCTCCTGATATCTGCGCATTTCACCGCTACACCAGGAATTCCAGTCTCCCCTGCCGAACTCTAGCCTGCCCGTATCGACTGCAAGCTCGGAGTTGAGCCCCGAGTTTTCACAGCCGACGCGACAGACCGCCTACGAGCTCTTTACGCCCAATAATTCCGGACAACGCTTGCACCCTACGTATTACCGCGGCTGCTGGCACCGT
+
CCCGGGGGGGGGGGGGGGGGGGGGGGGGGGGGGGGGGGGGGGGGGGGGGGGGGGGGGGGGGGGGGFGGGGCGGGGGGGGGGGGGGGGGGGGGGGGGGGGGCGGGGGGGGGGGGGGGGGGGGGGGGGGGGGGGGGGGGGGGGGGGGFGGGGGGGGGGGGGGGGGDFGGGGGGGFG>FCEGDGGGF,DEGGGGGGGFGFGEGGGGGGCFGGGDFGGGGGFDFDGGGGGGDFDEFFB@>BFC?FFFGGGEGGF?=FGFFFF0);??FF1<?FFFFFFF0::?4?:49:>;6990::B?F2)(##
@M06045:235:000000000-JCY5N:1:1101:16070:9281 2:N:0:TACAGC
ACTTGAGGACTACCAGGGTTTCTAATCCTGTTTGCTCCCCACGCTTTCGCGCCTCAGCGTCAGTTGTGGTCCAGTTGGCCGCCTTCGCCACCGGTGTTCTTCCCAATATCTACGAATTTCACCTCTACACTGGGAATTCCACCAACCTCTCCCACACTCCAGTCCCGCCGTATCGGATGCAGTTCCCAGGTTTAGCCCAGGCCTTTCACATCCGACGATCAGGACCGCCTCCGCGCCCTTTACGCCCAGTAATTCCGAACAACGCTAGCCCCCTTCGTATTCCCGCGGCTGCTGGCACCTA
+
CCCGGGGGGGGGGGGGGGFGGGGGGGGGGGGGGGGGGGGGGGGGGGGGGGDGGGGGGGGGGGGGGGGGGGGGGGGGGGGGGGGGGGGGGGGGGGGGGGGGGGGGGGG8EGFGGGGGGGGGGGGGGGGGGGGGGGGGGGGGGGFCDGGFGEEFGFG>EGGGGDFG>?BCGGGGGGEGE>BDF7ECFFFCFGFG,2>?ECD:DCCFGGGC9:CF<7<DG>3ACDD4CCCD3:);(80:B3<F?@F<DDF3C06FFCFF(7<>>:?(60(4:FFB>>::???20)44(32(,(,40:3:0),##
@M06045:235:000000000-JCY5N:1:1101:20296:9285 2:N:0:TACAGC
ACTTGAGGACTACCAGGGTTTCTAATCCTGTTTGCTCCCCACGCTTTCGCACCTCAGCGTCAATATGTGTCCAGTAAGTCGCCTTCGCCACTGGTGTTCTTCCGAATATCTACGAATTTCACCTCTACACTAGGAATTCCACCCACCTCTATCGGACTCGAGATTTGCAGTATCAAAGGCAGTTCCGAGGTTGAGCCCCGGGATTTCACCCCTGACTTACAAATCCGCCTACGTTCGCTTTACGCCCAGTAATTCCGAACAACGCTAGTCCCCTTCGTATTACCGCGGCTGCTGGCACCAA
+
CCCGGGFFFGGGGGFGGDFFGFGGFGGGGGGGGGGGGGGGGGGGCCFFEGGGGGGFG8FEGFCGFFGGGGGGGGFGGGGGGGFGGGGDGCGGGGGGGGGGGGGGGGGEFGGGGGGFGGGGAFG?GGGGGGFFFCDFGGDFAFFBDEGGGEFGGGGGEGGGGGCFFFGGGGGFDCDGGFGGGGGGGGGGGCEGGDFGGGEEGG5>?EFGGGCCFGGFGAGFFF=D=GGGAEFFFF)5=DDFFFF7DGFGF*;+A1;@7:(5>:<6>(4(.7@:<?0?:1(3264<(,(491(2)2(4()(##
@M06045:235:000000000-JCY5N:1:1101:13445:9304 2:N:0:TACAGC
ACTTGAGGACTACAAGGGTTTCTATTCCTGTTCGCTCCCCACGCTTTCGCTCCTCAGCGTCAGCACAGGCCCAGAGAACCGCCTTCGCCACCGGTGTTCCTCCCGATATCTGCGCATTTCACCGCTACACCGGGAATTCCAGTCTCCCCTACCACACTCTAGTCTGCCCGTACCCACTGCAAGTCCGGGGTTGAGCCCCGGATTTTCACAGCAGACGCGACAAACCGCCTACAAGCTCTTTACGCCCAATAATTCCGGACAACGCTCGCACCCTACGTATTACCGCGGCTGCTGGCACCGG
+
CCCGDGGGGGGGGGGGGGGGGGGGGGGGGGGGGGGGGGGGGGGGGGGGGGGGGGGGGGGGGGGGGGGGGGGGGFFGGGGGGGGGGGGGGGGGGGGGGGGGFGFGGGGGGGGGGGGGGGGGGGGGGGGGGGGGGGGGGGGGFGFGFGFGGGGGGGGGGGGGGDCFGDFGGGGGGGGGGGGFGFGGGGGGGGGGGGFFGGEGGGGGFGGFGFFGGGGG3ACDGGGGGGGDBDBFBBFF66?F6?FGGDFGFFF=BGFFF>6B)82(40:1153<:0:??0).()6<6>B00(41)44?0<(##
@M06045:235:000000000-JCY5N:1:1101:5892:9312 2:N:0:TACAGC
ACTTGAGGACTACAAGGGTTTCTAATCCTGTTTGCTCCCCTAGCTTTCGCGCCTCAGCGTCAGTTGCGGTCCAGTGAGCCGCTTTTGCCACAGGTGTTCCTCCCGATATCTACGCATTTCACCGCTACACCGGGAATTCCACTCACCTCTTCCGCACTCCAGCACGGCAGTTTCGCCTGCAGGCCCCGAGTTGAGCCCGGGGGTTTCACAGGTGACTTACCGCACCGCCTACGCCCCCTTTACGCCCAACAATTCCGAACAACGCTCTCCCCCCTCGTATTCCCGCGGCTGCTGCCGCCCA
+
CCCFGGGFFGGFGFEEFCEFGGADFFGFGFGGGGGGG@FGGGDGGGGGDGGGEGGGGGC@@FGGC6CFEGGGGDGCGG8F+@6C@<?E<?F8FFFFGEFC,CFGFGG@FGGGGGGD7=FGFGEFGEGGGCEEGEFEFFG9,F=FCFF9DF9BCG78>CFFGGGFG+@C*@,@DA*:CEGGGGCECCCCEEC522>BCEEGGGGCEGGGG7FCCGDC**09CC:7C9)/7@@F:>).8BDF7***1/.9/*0)*:782707>7<(12:()8)89261(((48)64(-,,(-4<),)((-(##
@M06045:235:000000000-JCY5N:1:1101:26435:9322 2:N:0:TACAGC
ACTTGAGGACTACTCGGGTTTCTAATCCTGTTCGCTCCCCACGCTTTCGCGTCTCAGCGTCAGTACCGTACTAGAGAGCCGCCTTAGCCACGGGTGTTCTTCCTGATATCTGCGCATTTCACCGCTACACCAGGAATTCCACTCTCCTCTTCCGGACTCTAGTCAGATGGTTTCCATCGGCGTCTCGAGGTTGAGCCTCGAGTTTTCACAACGGACCTACCTGACCGCCTACACGCTCTTTACGCCCAATAAATCCGGACAACGCTTGCCCCCTACGTATTACCGCGGCTGCTGGCCCCGG
+
CCCGGGGGGGGGGGGGGGFGGGGGGGGGGGGGGGGGGGGGGGGGGGGGGGGGGGGGGGGGGGGGGGGGGGGGFGGGCGGGGGGGGGGGGGGGGGGGGGGGGGGGG<ECFGGGGGGGGGGGGGGGGGGGGGGGGGDFGGGGGGGGFGGGGGGGGEGGGGGGGGGGGGFGGGGGGGGGGGGDG>EGCF?C5EGGGDGGGGGDC/4=FGGGGGGGGD:C<AGFGGG5>FGGFFBF?FFF@EGFF=FDGGEGGGFFFGFFFB(<D16114:0:@F>>2:::??<>24A:69(((((.:4<04(##
@M06045:235:000000000-JCY5N:1:1101:23190:9332 2:N:0:TACAGC
ACTTGAGGACTACTCGGGTATCTAATCCCGTTTGCTCCCCTAGCTTTCGCGCCTCAGCGTCAAGAACAGGCCAGGTAGTCGCCTTCGCCACTGGTGTTCCTCCCGATATCTACGCATTTCACCACTACACCGGGAATTCCACTACCCTCTCCTGCCTTCGAGTCGATCAGTATCGCGTGACCCTCCCCAGTTGAGCCGGGGGCTTTCACACGCGACTTGAACGACCGCCTGCGCGCCCTTTACGCCCAGTAAATCCGGACAACGCTTGCCACCTACGTATTACCGCGGCTGCTGGCCCGAG
+
CCCGGGGGGGGGGGGGGGGGGGGGGGGGGGGGGGGDGGGGGGGGGGGGGG>CFGGGGGGGGGGGGGGGGGGGGGDGGGGGGGGGGGGGEGGCAFG<FGGGGGGGGGGGGGGGGGGGFGGGGGGGGGGGFGFEEGCGGGGGFBEGGGGGGCEFA=DEGGGGG8>F8BCEEFGGCE6@E>BGGCC:FGGGGDDF,?FG@:C8EGC8EC7++4;7C39<)8C*7>4CD5)987)<9;:@3>G598FDCD@3598*9:7<(5:E:?B((2-,:F???12:B?FB?).<0((-343().3((((##
@M06045:235:000000000-JCY5N:1:1101:6707:9341 2:N:0:TACAGC
ACTTGAGGACTACTGGGGTATCTAATCCTGTTCGCTCCCCATGCTTTCGCTCCTCAGCGTCAGTTAATGCCCAGAGACCTGCCTTCGCCATCGGTGTTCCTCCTGATATCTGCGCATTTCACCGCTACACCAGGAATTCCAGTCTCCCCTACATCACTCTAGTCTGCCCGTACCCACCGCAGATCCGGAGTTGAGCCCCGGACTTTCACGGCAGACGCGACAAACCGCCTACGAGCTCTTTACGCCCAATAATTCCGGATAACGCTTGTGCCCTACGTATTACCGCGGCTGCTGGCACCGG
+
CCCGGGGGGGGGGGGFFFGGGGGGGGGGGGGGGGGGGGGGGGFGGGGGGGGGGGGGGGGGGFDGGGGGGGGGGGGGGGGGDFEGFGFGGEGFGGGGGGGGGGGGGGGGGGGGGGGGGGGGGGGGGGGGGGGGGGGFGGGGFGGGFGGGGCGGGGGGGGGGGGGGGCDDFGGGGECFEEGGGGEFGGGDGGGF9CCEGGGGDEDGFFGGG=5E4D<F)588C)95>85DEF:FB63<7?FBBFFDGG:D7CF?FFF*4;,)0)513?:?(6@68:180:22:<A2(1((-46::>0:08(##
@M06045:235:000000000-JCY5N:1:1101:28581:9345 2:N:0:TACAGC
ACTTGAGGACTACACGGGTTTCTAATCCTGTTTGCTCCCCACGCTTTCGTGCCTGAGCGTCAGTGTTAGCCCAGGGGGCTGCCTTCGCCATCGGTGTTCCTCCGCATCTCTACGCATTTCACTGCTACACGCGGAATTCCACCCCCCTCTGCCACACTCCAGTTCGCCAGTTTCAACGGCCATTCCCAGGTTAAGCCCGGGGCTTTCACCGCCGACACAACGAACCGCCTGCGCACCCTTTACCCCCAGTAATTCCCATTAACGTTCGCACCCTCCGTATTACCGCGGCTGCTGGCACCAC
+
CCCGGGGGGGGGFGGGGGGGGGGGGGGGGGGGGGGGGGGGGGGGDEFGGGGGGGGGFFFGGGGGFFGGFFGGGGGGGDFGGGGDFGGGGDGGGGGGGEGG?FFDGGCF,?B<FFGFGGGGGG9FGGGGFGGGGGGGFGGGGGGGGGGGGGFGGDGFEBEFG:FFFBCEB>FGGFGCFG*CEGDCGFG9,=FG9E9CGGGEE5EECGGFFC8=C<DD)05)7<F*>5/9:5@F>B>3)010/***2>;CD*0@*:?B)16*952(((.49EFF?1((((,3()64(4((-3(33223(4(##
@M06045:235:000000000-JCY5N:1:1101:18117:9375 2:N:0:TACAGC
ACTTGAGGACTACAGGGGTATCTAATCCTGTTCGCTCCCCACGCTTTCGCGTCTCAGCGTCAGTACCGTACTAGAGAGCCGCCTTAGCCACGGGTGTTCTTCCTGATATCTGCGCATTTCACCGCTACACCAGGAATTCCACTCTCCTCTTCCGGACTCTAGCCTGATGGTTTCCACCGGCGTCTCGAGGTTGAGCCTCGAGTTTTCACAGCGGACCTACCAAGCCGCCTACGCGCCCTTTACGCCCAGTAATTCCGAACAACGCTTGCCCCCTCTGTATTACCGCGGCTGCTGGCACAAT
+
CCCFCGGCFGGFGCFGGGFCFGEFGEGGGGGGGGGGGGGEGGGEGGGGGGGFFGGGGGGG@FGFFGFGGGGFGFGGGDFFEGGGGG?FAFGEGGEGGGGGGCFGC<FCE<<,CBFGGGGFGGGGGCFFG8AF<FD=FGCFBFDFAFFGFGFD>E@>E8FFFCE:EDFGG?DE6;EAEDEEGGGGGFE,>EECFC?FC28**/4A?EGCFCCCDD:D5)88FGC8FGGC5>>5(()8@:CFFFFD3<D5CC6@=CFF2)(7>?0291,1(66)473(,)).)6<A:9;4>99?)3(4(4.##
@M06045:235:000000000-JCY5N:1:1101:25341:9416 2:N:0:TACAGC
ACTTGAGGACTACAAGGGTATCTAATCCTGTTCGCTCCCCACGCTTTCGCGTCTCAGCGTCAGTACCGTACTAGAGAGCCGCCTTAGCCACGGGTGTTCTTCCTGATATCTGCGCATTTCACCGCTACACCAGGAATTCCACTCTCCTCTTCCGGACTCTAGTCAGATGGTTTCCATCGGCGTCTCGAGGTTGAGCCTCGAGTTTTCACAACGGACCTACCTGACCGCCTACACGCTCTTTACGCCCAATAAATCCGGACAACGCTTGCCCCCTACGTATTACCGCGGCTGCTGGCACCTC
+
CCCGGGGGGGGGGGGGGGGGGGGGGGGGGGGGGGGGGGGGGGGGGGGGGGGGGGGGGGGDGGGGGGGGGGGGGGGGGGGGGGGGGGFGGGGGGGCFGGGGGGGGFGGGGGGGGGGGGGGGGGGGGGGGGGGGGCFGGGGCFGGGDGGGGGGGGGGGGEGGGGDGGGGGFFBFGGGGGGGGGDGGCEFGGGGFEFGGGFGGGG?CFFGFFCCE5DDGDFFFGGF<4<88>:55,:BD)8*/9@F*99>CGC66=7=@B>?>5??1;:?:?FFFFFF?13<4:ABFB>91((437)3?,8,##
@M06045:235:000000000-JCY5N:1:1101:9576:9426 2:N:0:TACAGC
ACTTGAGGACTACCCGGGTTTCTAATCCTGTTTGCTCCCCACGCTTTCGTGCATGAGCGTCAGTGTCAGCCCAGAGACCTGCCTTCGCCATCGGTATTCCTCCTGATATCTACGCATTTCACTGCTACACCAGGAATTCCCGTCTCCTCTGCCGCACTCCAGCCTTGCAGTCCCAATTGCCATTCCCAGGTTAAGCCCGGGGATTTCACATCTGGCTTACAAAACCGCCTGCGCACGCTTTACGCCCAGTAATCCCGATAACACCTCGCCCCCTACGTTTTCCCACGGCTGCTGCCCCCCC
+
CCCCDEGCGGCEAE<FGGGGE9EGCFGC9CFFAFADFGGCFE@7:B<F,C,BCC,EFGGEGC@C,CEAFGGGAF,C6CFC,C<EFEGGG7F<B,BEF<BE<EF,?<<?EFFFEA:+FGDF,F9?EA,A<DDBE=FEFCGG,+6B4EA,D,,@98=+@C=,@,@F=,,@=3EDDGG8,7>9,@E,=D@,@8FFGG,EFFC5C5*:ECCE:C+=:=84?FCF7:6FDC7CBB>A9B>)025))+6/CDD**29*9:=41)()7,)((,(-4)559,(.(,((()43.(-(-(((442((-(##
@M06045:235:000000000-JCY5N:1:1101:16804:9434 2:N:0:TACAGC
ACTTGAGGACTACTGGGGTATCTAATCCTGTTCGCTCCCCACGCTTTCGCGTCTCAGCGTCAGTACCGTCCCAGAGTGCCGCCTTCGCCACGGGTGTTCTTCCCGATATCTGCGCATTTCACCGCTACACCGGGAATTCCACACTCCTCTTCCGGACTCTAGCCAGATGGTTTCAACCGACGTCTCGAGGTTGAGCCTCGAGTTTTCACAGCTGACCTTTCTGGCCGCCTACACGCTCTTTACGCCCAATGAATCCGGACAACGCTTGCCCCCTACGTATTACCGCTGCTGCTGGCACGAG
+
CCCGFGGFGGGGGGGFCFGEFGGGGGGGGGGGFE:CCFFDGGDE7@FGGGGEEFEGGGGGGDEEFFCFGGGGFFCCFFFEGG=FFFGF@CCGGGEGGGEAFGCFGEGGGGG<FCEE:7EE95?FCE7FCGGCFGGGGCGGDFEGGGGCFCAFDGE6CEGGGGGGG@8:,:DFG9;FFGD?E5?EGGF65*=FCG+C6CF>;*5AFCGGFG>FGG4<4FCFD7FCC9/9DEB?2<)75>F6/9=57579*9;49*9),)-)043(2:0,4?))49(2(()).))6230(3,4).4((.4(##
@M06045:235:000000000-JCY5N:1:1101:5017:9442 2:N:0:TACAGC
ACTTGAGGACTACAAGGGTATCTAATCCCGTTCGCTCCCCACGCCTTCGCGCCTCAGCGTCGAGGCCGGCCCAGCCGGCCGCCTTCGCCACGGGTGTTCCTCCCGATCTCTACGCATTTCACCACTACACCGGGAATTCCACCGGCCCCTGCCGCCTCCAAGCCCCCCAGTCTCCGGCGACCCTCCCCGGTTGAGCCGGGGGCTTTCACGCCAGACTTGGGGGGCCGCCTGCGCGCGCTTTACGCCCAGTAACCCCGGACAACGCTCGGACCCTACGTATTACCGCGGCTTCTGGCACCGT
+
CCCGGGGDGGGGGGGFGCFFFGGGGGGGGGGGGGGGGGGGGGGGGFEGGGGGGGGGF@FEE@FFFFGEEGGGGGGGGGGGCDGCFC4CFEGCFDCCFGGGGGGG>F>FFFAFGGGC>FGGGGGGGGGGGGGGDGGGCFGFFGGGGGCED*>:88CB;:FGD9CGFEECEE2BFGFGEEG5ECEFGGGGDEEGGFCGGDEEDEGCGGGGGCFF:3CD*9*9CCD:DDDGEFFF90;B)795)9FDDG>C4DFFF*.<(59><?F6>041(>>>?0:?1:?B(.5>07607;(,442::?0##
@M06045:235:000000000-JCY5N:1:1101:10927:9449 2:N:0:TACAGC
ACTTGAGGACTACCGGGGTATCTAATCCCGTTTGCTCCCCACGCTTTCGTACCTCAGCGTCAGGTGTGACCCAGAAAGTCGCCTTCGCTACTGATGTTCCTCCCAATATCTACGCATTTCACCGCTACACTGGGAATTCCACTTCCCTCTATCACCCTCTAGCAGACCAGTATCGAGTGCATCTCTGGGGTTGAGCCCCAGGCTTTAACATTCGACTTAATCAGCCGCCTACGTACGCTTTACCCCCAGTAATTCCGAACACCGCTTGCCCCCCCCCTCTTACCGCGGCTGCTGGCCCGGT
+
8@BFAFGGEFGGG<FFGGGFGGGGFGGGCFGGGGGGGGGGGGCFGG8FFGGG:FGFCGGGEFGDE,C,6<EFFGGG@F6C8@7FFGGG7,@FFFFFGFGGFCFFE@FFFFGGGCFCFGGF9FFE@@FGCF,EF,?=FAFGFDAF,EFDFFC=;6EFDDFDFCD9@>@FFCF;AFC6+EF9;;;,@:,>D>EG*@6DCC:*@*:8?C,DFC:=D9799?BACC+:;C8D>)8;?3*>A>9>8C6*;*::DCAF=;7A?EF:D(((236:?)9F0(,(((-4<<23(,--219<?F(8(3(##
@M06045:235:000000000-JCY5N:1:1101:14439:9480 2:N:0:TACAGC
ACTTGAGGACTACACGGGTATCTAATCCTGTTTGCTCCCCACGCTGTCGCGCCTCAGCGTCAGCCATGTCCCAGCAGGCCGCCTTCGCCACCGGTGTTCTTCCGGATCTCTACGCATTCCACCGCTACACCCGGAATTCCGCCTGCCTCTGACATGCTCAAGTCCCCCAGTTTGCACGGCCGACTCGGGGTTGAGCCCCGAGCTTTCACCACACACTTAGCGGACCGCCCACGCGCCCTTTACGCCCAGGGATTCCGGACAACGGTCGCACCCTCTGTATTACCTCGGCCGCTGGCACCGG
+
CCCGGGGGGGGGGGGGGG@FFGGGGGGGGGGGGGGGGGGGGGGGGGGGGGEGGGGGGGGGGGDGGFGGGGGGGGGGGGGGGGGFGGGGGGGGGEFGFGGFDFGGEFGEGCFGGFGGFEGFGGGGGGGGGGGGGGGGGGGGGGGEECGFGGEGGG@E6,ADFEFCGGGGGGGGACGFGGGGGG5EC=8CEDGEGFFGFGGE*=EGFCCFFG4CFD*9*9CFCG><DDDGF)7@FF57:>DFFFFCCDD<**0<FF?F?3())(.(((--7>EEB1:07A<29)4<)5:30,(,-(-8,4,##
@M06045:235:000000000-JCY5N:1:1101:18097:9490 2:N:0:TACAGC
ACTTGAGGACTACCGGGGTATCTAATCCTGTTTGCTCCCCACGCTTTCGTGCATGAGCGTCAGTGTCAGCCCAGAGACCTGCCTTCGCCATCGGTGTTCCTCCTGATATCTACGCATTTCACTGCTACACCAGGAATTCCAGTCTCCTCTGCCGCACTCCAGCCTTGCAGTCCCAAATGCCATTCCCAGGTTAAGCCCGGGGATTTCACATCTGGCTTACAAAACCGCCTGCGCACGCTTTACGCCCAGTAATTCCGATTAACGCTCGCACCCTACGTCTTACCGCGGCCGCTGGCCCCGC
+
CCCGGGGGGGGGGGGGGGGGGGGGGGGGGGGGGGGGGGGGGGGGGGFGEFEGGGFGGFGGGGGGGGGGGGGGGGGGGGGGGGFGGGGGDGGGGGGGGGEEFGGGGGGGGGGGGGGGGGFGGGGDGGFGGGGFGFFGGGGGGCFFFGGGGGGGGGGGGE?F?EGGGGDFDGGGGGGG8FGGGGGGGGGGF?DFGGGG,:EGGD8EGGC,:=@9FGFF6A;681?CFDDDD53561>EFFC5F++/99BCFGFF?>F9>><:B9<?>0339EFB6043(((((-.4(,4(((,,4((4(,(##
@M06045:235:000000000-JCY5N:1:1101:12109:9509 2:N:0:TACAGC
ACTTGAGGACTACCGGGGTTTCTAATCCTGTTTGCTCCCCACGCTTTCGCGCCTCAGCGTCAATACCGTCCCAGCGAGCTGCCTTCGCTATTGGTGTTCCTCCTGATATCTGCGCATTCCACCGCTACACCAGGAATTCCACTCGCCTCTTCCGGATTCTAGCCCGGCAGTATCCACCCGCTTTCCAGGGTTGAGCCCTGGACTTTCAGAGCGGACTTACCGGGCCGCCTACGCGCGCTTTACGCCCAATGATTCCGGACAACGCTAGCCCCCTACGTATTACCGCGGCTGCTGGCACCAA
+
CCCGGGGGGGGGGGGGGGGGGGGGGGGGGGGGGGGGGGGGGGGGGGGGGGGGGGGGGGGGGGGGGGGGGGGGGGGGCFGGGGGGGGGGGGGGGGGGGGGFGGGGGFGGGGGGGGGGGGGGGGGGGGGGGGGGGGGGFGGGGGGGGEGGGGGGGGGGG6FGGGGGGGGGGGGGGGGGGCGGDGGGGGFGG>GGGGGGGFFFFCGGGGGGGG=FDD3CDFGFDDGDGGGGFFFFFF)5>BCBFFFGGGFGCGFFBCFFF3:@>??BF<:9?FFF>011:32>02661;3111((.4061>(##
@M06045:235:000000000-JCY5N:1:1101:24691:9518 2:N:0:TACAGC
ACTTGAGGACTACCAGGGTATCTAATCCTGTTTGCTCCCCACGCTGTCGCGCCTCAGTGTCAGCCATAGCCCAGCAGGCCGCCTTCGCCACCGGTGTTCTTCCGGATCTCTACGCATTCCACCGCTACACCCGGAATTCCACCTGCCTCTACTATGCTCCAGTGAGCCCAGTTCGCACGGCCGACTCGGAGTTGAGCCCCGAGCTTTCACCGCACGCTTAAGCCACCACCTACGCGCCCTTTACGCCCAGTGATTCCGGACAACGCTGCCACCCTCTGTATTACCGCGGCTGCTGGCACGG
+
CCCGGGGGGGGGGGGGGGFGGGGGGGGGGGGGGGGGGGGGGGGGGGGGGGGGGGGGGGGGGGGGGGGGGGGGGGGGFGGGGGGGGGGGGGGGGGGGGGGGGGGGGGGGGGGGGGGGGGGGGGGGGGGGGGGGGGGGGFGGGGGGGGGGGGGGGFFDGDG6C8>BGGGGGGFGGGG58CEDGGG5>*=:EEEG?CFFGGGGCGGGGGGC79C*93<DG@D7>:CDCFGF3>474:>>D>D)7<FGCDEGGF?@FG=7AF>D@9BB471((0/04:<F8?<22<AFA6(((1,6???7?F<##
@M06045:235:000000000-JCY5N:1:1101:9488:9531 2:N:0:TACAGC
ACTTGAGGACTACAGGGGTTTCTAATCCCGTTTGCTCCCCTAGCTTTCGCGCCTCAGCGTCAGTAATGGTCCAGGATGCCGCCTTCGCCACCGGTATTCCTCCAGATATCTACGCATTTCACCGCTACACCTGGAATTCTACATCCCTCTCCCATACTCAAGCCTTCCAGTATCAGACGCAGTTCCCAGGTTAAGCCGGGGGATTTCACGTCTGACTTAGAAGGCCGCCTACGCGCCCTTTACGCCCAGTAATTCCGAACAACGCTTGCCACCTCTGTATTACCGGGGCTGCTGGCACCGC
+
CCCGGGGGGGGGGGGGGGEGGGGGGGGFGGGGGGGGGGGGGGGFGGGGGGGGCEGGGGGGGDGGGGGGGGGGGGGGGGGGGGGGGGGGGGGGGGGGGGGGGGGGGGGGGGGGGGGGGGGGGFFEGGGGGGGFCEFGGGGGGGGGFGGGGFGGGGGGGGGGG9CFFGGGGGGGFC9EFGGGG6EFFGGGGGGGGCFGGGGGGGGGGGGDGDCCFFGDFFFFGGGCFFC3>BDF09:@55C@FFF35DECFDFFFG?405:EB??661?<?FFFF(438>A6<<AA:((,((,32)4?03(##
@M06045:235:000000000-JCY5N:1:1101:20419:9555 2:N:0:TACAGC
ACTTGAGGACTACTGGGGTATCTAATCCTGTTTGCTCCCCACGCTGTCGCGCCTCAGTGTCAGCAACTGCCCAGCAGGCCGCCTTCGCCACCGGTGTTCTTCCGGATCTCTACGCATTCCACCGCTACACCCGGAATTCCGCCTGCCTCTACAGTGCTCCAGCCCCCCAGTTCGCACGGCCGACCCGGGGTTGAGCCCCAGGCTTTCACCGCACGCTTAAGAAGCCACCTACGCGCCCTTTACGCCCAATGATTCCGGACAACGCTCGCACCCTCCGTATTACCGCGGCTGCTGGCACCGC
+
CCCGGGGGGGGGGGGGGGGGGGGGGGGGGGGGGGGGGGGGGGGGGGGGGGFGGGGGGGGGGGGGGGGGGGFGGGGGGGGGGGGGEGGGGGGGGEFGGGGGGGGGGDCFGGGGGGGGGGGGGGGGGGGGGGGGGGGGGGGGFF@EGGFGGGFGFGGFFCFGGGGGGGGDGGGCG*>EGG5CGC=EGGEGGGGG>GGGGGGE8@=6?0<9EGGG3CCDCE3FFGGFGGGGFFFFFF3>EFGFF4@DDDE<C5?=6*9@?@(0)8?(1(8017BBB(4?6:60?29<(,4(-(-87).4(4,##
@M06045:235:000000000-JCY5N:1:1101:15046:9577 2:N:0:TACAGC
ACTTGAGGACTACAAGGGTTTCTAATCCTGTTCGCTCCCCACGCTTTCGCGTCTCAGCGTCAGTACCGTCCCAGAGAGCCGCCTTCGCCACGGGTGTTCTTCCCGATATCTGCGCATTTCACCGCTACACCGGGAATTCCACTCTCCTCTTCCGGACTCTAGCCATACGGTCTCAACCGACGTCTCGAGGTTGAGCCTCGAGTTTTCACAGCTGACCTGTATGGCCGCCTACACGCTCTTTACGCCCAATAAATCCGGACAACGCTTGCCCCCTACGTATTACCGCGGCTGCTGGCACCCT
+
CCCGGGGGGGGGGGGGGGGGGGGGGGGGGFGGGGGFGGGGGGGGGGGGGGGGGGGGGGGFGGGGGGGGGGGGGGGGGGGGGGGGGGGGGGGGEGGGGGGGGGGGGGGGFGGGGGGGGGGGGGGGGGGGGGGGGGGGGGGGGGDGGGGGGGGGGGECEGGGGEGGGGGGGGG5CGGGGGGGGGGGCFGFGCECEDGGGGGEGGG8FGG9@?FGGGDFGFGFFGGGGGD3@>EF(:>B5>FFFFFDGGDGGFF7@FFF;5:EF?FBFF<6?FFFF>:B<B?936<<(4>0904?DF7?()-##
@M06045:235:000000000-JCY5N:1:1101:11616:9594 2:N:0:TACAGC
ACTTGAGGACTACAAGGGTTTCTAATCCCGTTCGCTCCCCATGCTGTCGTGTCTGAGTGTCGGTTGTGGGCCAGGATGCCGCCTTCGCCTCTGGGGTTCCTCCGGATCTCTACGCATTTCACCACTACACCCGGAATTCCACATCCCTCTCCCACACCCTAGACGACCAGTCTGGCATAACCTATCCCAGTTGAGCTGGGAGATTTCATACACCACTTAACCGTCCACCTGCACACGCTTTACGCCCAGTAAATCCGGATAACGCCCGCCACCTACGTTTTACCGCGGCTGCTGGCACCGA
+
CCCGGGGGGGGGGGGGGGFGGGGGGGGGGGGGGGGGGGGGGGGGGGGGGGGGGGGGGGGGGGGGGGGGGGGGCGGFGGGGGGGGGGGGGCFGFGGGGGGGGGGGGFCCGGGGGGGCGGGGGGGGGGGGGGGGGGGGGGGGGDFGGGGBEFG8DFGGGGGGGFGGGGGGGGGEEGFGFGGGGGGFGGGGGGGGGGGGFFGEFEGDGGGGGCG?CFGGGFGFGGGGGDGGFFFF@FFFEDD>>FFDGGDGGC@FFGF@FFFFEAF03(,79DDE237??B?<?AFBBFFF>F6:4)4?(3(##
@M06045:235:000000000-JCY5N:1:1101:24052:9618 2:N:0:TACAGC
ACTTGAGGACTACCCGGGTATCTAATCCTGTTTGCTCCCCACGCTTTCGTGCATGAGCGTCAGTGTTGGCCCAGGGGGCTGCCTTCGCCATCGGTATTCCTCCACATCTCTACGCATTTCACTGCTACACGTGGAATTCTACCCCCCTCTGCCACACTCAAAGCCTGCCAGTCACCAATGCAGTACCCAGGTTAAGCCCGGGGATTTCACATCGGTCTTAACAGACCGCCTGCGCACGCTTTACGCCCAGTAATTCCGATTAACGCTCGCACCCTACGTATTACCGCGGCTGCTGGCACCG
+
CCCGGGGFFGGGGGGGGGGGGGGGGGGGGGGGGGGGGGGGGGGGGGGGGECFFGEGGGGGGGGGGGGCGGGGCGFGDGGGGGGGGGGGGGGGGGGGGGGGGGGCGE88AEGGGGGGGCFGCFFFGFFGGGGGGGCFGGGGGGFGGGGGGGFGFGFDGGGFG9;FFF??FEEGG,;EF5BCFGGG7EGGGCGGFGF,;DCECEC5=6<FGGGEFGDDGFCFFGG>FFGGFFEFFFFFFFGBE5FGGGBDGG/66D@FFF?:3:BA?>0:>E::9(3,:42<<?ABA:>>FF9904:06:?##
@M06045:235:000000000-JCY5N:1:1101:26280:9662 2:N:0:TACAGC
ACTTGAGGACTACCCGGGTATCTAATCCGGTTCGCTCCCCACGCTTTCGCACCTGAGCGTCAGCACCGTGCCAGTCCACTGGTTTCCCCCTGGGTGTTCCTGCCGATCTCTACGCATTTCACCACTACACCGGCAATTCCGTGGACCTCTCACGGGCTCGAGCCGCGCCGTATGGGATGGCATCGCTCAGTTAAGCCGAGCGCTTTCACACCCCACGTGCACGGCCGCCTGCGTGCGCTTTACGCCCAGTCAATCCGGACAACGCTTGGCTCCTCTGTCTTACCGCGGCTGCTGGCACCTG
+
CCCGGGGGGGGGGGGGGGGGGGGGGGGGGGGGGGGGGGGGGGGGGGGFGGGGGGGGGGGGGGGGGGGGGGGGGGGGGGGGGGGGCEFGCEGGGGGGGGGGGGGGGGDGGGGGGGGGGGGFGGGGGGGGFGGGGD@CGGGGGGFGGGGGGGGGGGEGGDFEGCGGGGGCEGCE>FGGGGGGGGGGGGDGGGGGGGGGGGGGGGGGGCGGGGGGGDGGGFGFG7CDD<75DBFFF0:>DBGB@?7CDD55CC46=CFFFFFFFF?16(::0<)9::7)))).4)4,,-449920????7?(##
@M06045:235:000000000-JCY5N:1:1101:11974:9665 2:N:0:TACAGC
ACTTGAGGACTACCGGGGTATCTAATCCTGTTTGCTCCCCACGCTGTCGCGCCTCAGTGTCAGCCACTGCCCAGCAGGCCGCCTTCGCCACCGGTGTTCTTCCGGATCTCTACGCATTCCACCGCTACACCCGGAATTCCGCCTGCCTCTACAGTGCTCGAGCCCAGCAGTTCGCACGGCCGACTCGGGGTTGAGCCCCGAGCTTTCACCGCACGCTTGCACATGCCACCTACGCGCCCTTTACGCCCAATGATTCCGGACAACGCTCGCACCCCCCGCATTACCGCGGCCGCTGGCACGA
+
CCCGFGGGGGGGGGGGGGGGGGGGGGGGGGGGGGGGGGGGGGGGGGGGGGGGGGGGGGFGGGGGGGDFGGGGGGGGGGGGGGGGGGGGGGGGEDGGGGGGGGGGGGDEGGGGGFGGGGGGGGGGGGGGGGGGGGGGGGCGGGGGGGGGFGGGGGGGGGF>CEGEFGFGGGCFGGGGGGGD*:?ECEFGGEEGG?CGGGGBEEEEE?CFGGCE:C7D3>3>*>C*>CF=@@F?08B5BDGB:)9>3C@GD<)6?C6@4?(0.43419(:175>9:61760;66AA)462>9(41((-44<##
@M06045:235:000000000-JCY5N:1:1101:14653:9672 2:N:0:TACAGC
ACTTGAGGACTACCCGGGTTTCTAATCCTGTTTGCTCCCCACGCTGTCGCGCCTCAGCGTCAGCAACAGCCCAGCAGGCCGCCTTCGCCACTGATGTTCTTCCCGATCTCTACGCATTCCACCGCTACACCGGGAATTCCACCTGCCTCTACTGTTCTCCAGCCTGACAGTTTAGAAGGCAGCCCTGCGGTTAATCCGCAGGATTTCACCCCCTACTTATCAGGCCGCCTACGCGCCCTTTACGCCCAGTGATTCCGGACAACGCTCGCACCCTCCGTCTTACCGCGGCTGCTGGCACCCT
+
CCCGCFFGGGGFGGGGGGGGGGGGFGGGGGGGGGGGGGGGGGGGG:BFDG:FF:FGFGGFGFGGGGGGGFGGGFGGFDGG7FFE7FFGGGGGF9FFGGGGDGFGE:>CGGGGGGGDEGF<,FGEGCCGGGFFCEGGGCFFGGCFCFGGFG9FGGG,EGFAEBG?:D:DEFFF9B;@FGF,3:8E>G,>CCEGG,,<9>FBE=5:C?EGF7CEGDFGGFGFGG7*5<C3@>))8>)>;DDF68BDD<@C9**/9:FFB5355244>13263<@0,4078(,:4<>06>(612137(-()(##
@M06045:235:000000000-JCY5N:1:1101:13072:9693 2:N:0:TACAGC
ACTTGAGGACTACTGGGGTATCTAATCCTGTTCGCTCCCCATGCTTTCGCTCCTCAGCGTCAGTATCGGCCCAGAGATCCGCCTTCGCCACCGGTGTTCCTCCTGATATCTGCGCATTTCACCGCTACACCAGGAATTCCGATCTCCCCTACCGAACTCTAGCCTGCCCGTATCGAATGCAGACCCGGGGTTAAGCCCCGGGCTTTCACATCCGACGTGACAAGCCGCCTACGAGCTCTTTACGCCCAATAATTCCGGACAACGCTTGCGCCCTACGTATTACCGCTGCTGCTGGCACGGA
+
CCCGGGGGGGGGGGGGGGGGGGGGGGGGGGGGGGGGGGGGGGGGGGGGGGGGGGGGGGGGGGGGGGGGGGGGGGGGGGGGGGGGGGGGGGGGGGGGGGGGGGGGGGGGGGGGGGGGGGGGGGGGGGGGGGGGGGGGGGGGGGGGGGGGGGGGGGGGGGGGGGGGFCFGGGGGGGGGGGGGGG7EFFGGGGGGGGGGGGGGGGGGFGGGGGGGGGGGGFDFGFGGGGGGFD>F<F5@EFFFFFFGGGFGGGFFFGFFFFFFEFF;>BFFFEFFFB:?::2ABB<4:B169.884)5:0<(##
@M06045:235:000000000-JCY5N:1:1101:6091:9714 2:N:0:TACAGC
ACTTGAGGACTACCAGGGTATCTAATCCCGTTTGCTCCCCTGGCTTTCGCGCCTCAGCGTCAGTATCAGCCCAGCAACCCGCCTTCGCCTCAGGTGTTCTTCCCAATATCTACGCATTTCACCGCTACACTGGGAATTCCGGTTGCCCCTTCTGTACTCTAGCTCAGCAGTTTCGTAAGCTGTTCCGGGGTTGAGCCCCGGGCTTTCACTCCCGACTTGCTGTGCCGCCTACGCGCCCTTTACGCCCAGTAATTCCGAACAACGCTTGCCCCCTACGTATTACCGCGGCTGCTGGCACGGG
+
CCCGFFGGFGFGGGGGGGGGGGDFFGGGGGFCCFF@FF8FCCCFFG,FFGGFG7FFGGG@BEGCEFCFGGGGFFGGGFGGGCFFGGFGGGGGFGEFFFGGCFFGFFEE9F,FGGDEGGF9?,FFEEGGGGFGGGFGDFGFGGGGEDADD6@8FGGGGGGFGGDCCDGGFFFGG9EGGGGFGFGGGFEEBE5BEGGGF8:>E=E8@CFDB@:ACDC<<);8:;;6FC755>B88;E:55C5FFFGDG@DCFFF@*9=?F6EF?6143(((7?@>60((.49?<2>?BF-0((,)5(4(.(##
@M06045:235:000000000-JCY5N:1:1101:22895:9725 2:N:0:TACAGC
ACTTGAGGACTACAAGGGTTTCTAATCCTGTTCGCTCCCCATGCTTTCGCTTCTCAGCGTCAGTAATGGCCCAGAGACCTGCCTTCGCCATCGGTGTTCCTCCTGATATCTGCGCATTCCACCGCTACACCAGGAATTCCAGTCTCCCCTACCGAACTCTAGCCCGCCCGTATCGACCGCAAGCCCGAAGTTGAGCCCCGGGTTTTCACGGTCGACGCAACAAGCCGCCTACGAGCTCTTTACGCCCAATAAATCCGCACAACGCTCGCGCCCTACGCCTTACCGCGGCTGCTGGCACCGA
+
CCCGGGGGGGGGGGGGGGFGGGGGGGGGGGGGGGG@GGGGGCFGEFEGGG@FGGGGFGGGGGGGGGGGGGGGGG8FCFGGDGGGGGGGGCFGGG?FGGGGGGGGCFGGGGGGGGGGGGGGGGGGGGGGGGGGFEGGGGGGGGEFFGG?EGCGGGCEGFGGGFGFGGGGGDG8EGCGGDGGG5@FGF>>CEGEGFEF?FGGEEED8CFFF7D*/)7CDFG3C*CDFFDGFE>FFF3;)9:666?DDDEG35;FF7B)7),<B(4213((457>99080(4:437?<B>>;661)5(,(5,##
@M06045:235:000000000-JCY5N:1:1101:19191:9745 2:N:0:TACAGC
ACTTGAGGACTACCGGGGTTTCTAATCCTGTTCGCTCCCCACGCTTTCGCGTCTCAGCGTCAGTACCGTACTAGAGAGCCGCCTTAGCCACGGGTGTTCTTCCTGATATCTGCGCATTTCACCGCTACACCAGGAATTCCACTCTCCTCTTCCGGACTCTAGCTTGATGGTTTCCACCGGCGTCTCGAGGTTGAGCCTCGAGTTTTCACAGCGGACCTACCAAGCCGCCTACACGCTCTTTACGCCCAATAAATCCGGACAACGCTTGCCCCCTACGTATTACCGCGGCTGCTGGCCCCTG
+
CCCGGGGGGGGGGGGGGGEGGGGGGGGGGGGGGGGGGGGGGGGGEGGGGGGGGGGGGGGGGGGGGGGGGGGGGGCFFGGGGGGGGGGGGGGGGGGGEFGGGGGGGFGGGGGGGGGGGGFFGGGGGGGGGGGGGEFGGGGGGGGGGGGGGGFGGGGGGGGGGFEFGCGGGC>DEGCGGGGGGCEEEC@?EGEGGFG:A*=8CDFGGGF?FFGGDDDGDFC?9F<CFCDD>>BF:?FF)8CF?F?5DDFGG<:FFF??BEFFDF?9B0<:?F4F2(31:44A?).4((4911144)(((-(##
@M06045:235:000000000-JCY5N:1:1101:21341:9751 2:N:0:TACAGC
ACTTGAGGACTACCCGGGTTTCTAATCCTGTTTGCTCCCCACGCTTTCGTGCCTGAGCGTCAGTGTCAGCCCAGGGGGCTGCCTTCGCCATCGGTGTTCCTCCGCATCTCTACGCATTTCACTGCTACACGCGGAATTCCACCCCCCTCTGCCACACTCCAGTTCGCCAGTTTCAACGGCCATTCCCAGGTTAAGCCCGGGGCTTTCACCGCCGACACAACGAACCGCCTGCGCACGCTTTACGCCCAGTAATTCCGATTAACGCTCGCACCCTACGTATTACCGCGGCTGCTGGCACCCG
+
CCCGGGGGGGGGGGGGGGFGGGGGGGGGGGGGGGGGGGGGGGGGFGGGFGGGGGDGGGGGGFGGGGGGGGGG?FGGGGGGGEGGGGDGGGGGDDGGGGGGGGGEGGGG<FGGGGGCGGFGGGGGGGGGGGGG@G@FGGGGGGGGGGGGGGGGGGGGGGGGGGFBCEGGGG:FCFFFGGGGGGGGGGGFGGGGGCCFFFGEDDGDGFGGGGGGGGGGDBG)75C5C<7DBEF>BBFFED*>FFFGGGF*7<==F>B=0@:55<<<F?BB9BEE<:003<>4869A:>F66(,4:?0?(41##
@M06045:235:000000000-JCY5N:1:1101:4475:9758 2:N:0:TACAGC
ACTTGAGGACTACTGGGGTTTCTAATCCTGTTCGCTCCCCATGCTTTCGCTCCTCAGCGTCAGTTAATGCCCAGAGACCTGCCTTCGCCATCGGTGTTCCTCCTGATATCTGCGCATTTCACCGCTACACCAGGAATTCCAGTCTCCCCTACATCACTCTAGTCTGCCCGTACCCACCGCAGATCCGGAGTTGAGCCCCGGACTTTCACGGCAGACGCGACAAACCGCCTACGAGCTCTTTACGCCCAATAATTCCGGATAACGCTTGCGCCCTACGTATTACCGCGGCTGCTGGCACCAC
+
CCCGGFGGGGGGGGEFGGGGGGGGGGGGGGGGGGGGGGGGGGGGGGGGGGGGGGGGGGGGGGGGGGGGGGGGGGGGGGGGGEGGGGGGGGGGGGGGGGGGGGGGGGGGGGGGGGGGGGGGGGFGGGGGGG8FGEFFGGGGGGGGGGGFGGGGGGFBFDCFGDFFGFFGGDEGGGGGGG6CECDFFF?EEEEGGF?CG>GGGGGGC9E99??EGDDG3>3>GGGGFFCG@DFF?FFB5:FFF=FCGCBD3<FFF7FFFB:>BFFBF<FBB>B:;>7?6?><B)--,412(((-,8(8(.(##
@M06045:235:000000000-JCY5N:1:1101:20476:9773 2:N:0:TACAGC
ACTTGAGGACTACTCGGGTTTCTAATCCCGTTTGCTCCCCTGGCTTTCGTTCCTCAGTGTCAGTTGCAGTCCAGAACGCCGCCTTCGCCACCGGTGTTCCTCCAGATATCTACGCATTTCACCGCTACACCTGGAATTCCGCGTTCCTCTCCTGCACTCAAGCCAATCAGTATCAGACGCAGTTCCCCAGTTAAGCTGAGGGATTTCACGTCTGACTTAGTTGGCCACCTACGAACCCTTTACGCCCAGTAATTCCGAACAACGCTTGCCCCCCCCGTATTACCGCCGCCGCTGGCCACGC
+
CCCGGGGGGGGGGGGGGGGGGGGGGGGGGGGGGGGGGGGGGGGGGGGGGGGGGGGGGGGGGGGGGGGGGGGGGGGGGGGGGGGGGGGGGGGGGGGGGGGGGGGGGGGGGGGGGGGGGGGGGGGGDGGGGGGGGGGGGGGGGGGGGGGGGGGGGGGGGGGGGGGGDFGGGGGGGGGGGGGG>ECGGGGGGEFGGFGGGG6FGGGGGGGGGGFGFGFGGFDFGFGGFFCFFF;F;0)=DFDFFFFDGGFGDGFFF>AFF>BEFBFB>1<?BFFFB>9>BBB:?FFF1(,42,1(,936((,##
@M06045:235:000000000-JCY5N:1:1101:5538:9783 2:N:0:TACAGC
ACTTGAGGACTACTAGGGTTTCTAATCCTGTTCGCTCCCCACGCCTTCGCTCCTCAGCGTCAGTATCGGCCCAGAGACCCGCCTTCGTCACCGGTGTTCCTCCTGATATCTGCGCATTTCACCGCTACACCAGCAATACCAGTCTCGCCTACCGAACTCTAGACTGCCCGTATCGACCGCAACCCTGCAGTTAAGCACCAGGTTTTCACGAACGACGCGACAAGCCGCCTACGAGATCTTTACGCCCACTAAATCCTCACAACGCTCGCGCCCCACATCTTACCGCGCCTGCTGCCCACCC
+
@CCDF98-<F,;CCC<8,FF7CF<9@@@AF<FAEECA@,C8BCE,;@6D7:,@DFC8CCGGE:EC@CBC@@+6C,,,,9,7@=BFE,98?F==+448?A<B<B8BE,E@A,,9+=C@+C,:??CF:+@FFG+,,:8C,><9,3>D=,+6B+>D7+6+,,@9,,,,63,,3@CF6@88*4:BE*,*4:CD,<,,,2?,,4,4:<9<*224:*/<)*/):<5))17**)185>???)).*2/1*/1*9)7*0)))*19)/.)))(-((-(455)((((().-.6<7(-4(3((((4)((),##
@M06045:235:000000000-JCY5N:1:1101:5452:9788 2:N:0:TACAGC
ACTTGAGGACTACCCGGGTTTCTAATCCTGTTTGCTCCCCACGCTTTCGCGTCTCAGCGTCAGTAACGTCCCAGCGAGCTGCCTTCGCAATCGGTGTTCCTCCTGATATCTGCGCATTTCACCGCTACACCAGGAATTCCACTCGCCTCTTCCGTACTCGAGCCCGACAGTATCCACCGGCATCCGAGGGTTGAGCCCCCGACTTTCACAGCGGACTTACCGGGCCGCCTACACGCGCTTTACGCCCAATGATTCCGGACAACGCTAGCCCCCTACGTATCACCCGGGCTGCTGCCACCGC
+
CCCGGGGGGGGGGGGGGGGGEGGGGGGGGGGGGGGGGGGGGGGGGGGGGGGGGGGGGGGGGGGGGGGGGGGGGGGGGGGGGGGGGGFGGGGGGGGGFGGGFFGGFGFGGGGGGGGGGGGGGGGGGGGGGGGGGGGGGGFDFGGGFGGGGGGGGGGGGGGGGEGGGGGGDGGGDGFFGGEGGGGGFGGEECGG5EGFGGGC?=EGGGGGGDGGGGDDGFGFGGDGGGDG:7E@?FFF3:5>FFF<37D3C566F76FBB0058?BF186?FFF>6<?F4))(.6((((4131:53),)5(##
@M06045:235:000000000-JCY5N:1:1101:18165:9798 2:N:0:TACAGC
ACTTGAGGACTACAAGGGTATCTAATCCTGTTTGCTCCCCACGCTTTCGTGCCTGATCGTCAGTTCTGGTCCAGGAAGCCGCTTTCGCTACTGATGTTCCTTCCGATATCTACGCATTTCACCGCTACACCGGAAATTCCGCTTCCCTCTGCCGAACTCTAGCTATCCAGTATCGAATGCAATTCCCAGGTTGAGCCCGGGGCTTTCACACCCGACTTAAATAACCGACTACGCACGCTTTACGCCCAGTAATTCCGATTAACGCTTGCACCCTCTGTATTACCGCGGCTGCGGGCACAAG
+
CCCFGGGGFGGGGGGGGGGGGGGGFGGGGGGGGGFGGGGGGGGGGGGGGGGGGGGGCFGGGGGFGGGGGGGGGGGGGGGGEGGGGFGG,CGGGGGGGGGGFGGGDFGGGGGGGDGGGGGGGGEGGGGGGFGEGGGGGGGGGGGGGGFGGGGFFEGGGCGFFGGGGGGGFGEFFC6DFFFGGFGGFGDCCEGF>8FDDFDEG5CEGGGGGGGGGGGG):CF7@FF7F<DDFFA?FABFFGE3BBDG7>CFCFF?DF6:5:BFF9?FB(28FFF:?:?FAAB>A)61(46(491(,20(-.##
@M06045:235:000000000-JCY5N:1:1101:15731:9801 2:N:0:TACAGC
ACTTGAGGACTACTCGGGTTTCTAATCCTGTTCGCTCCCCTCGCTCTCGCTCCTCAGCGTCAGATGTCAGCCAGGACACTGCCTTCGCCTTTGGTGTTCTTCCGGATCTCTACGCATTTCACCACTCCACCCGGAGTTCCATGTCCCTCTCTGACCCTCAAGTGTCCCCGTTTCGACAGCACTCCCTGTGTGAAGCACAGAGCTGGCACTCCCGACGCAGAACACCGCCTGCGAGCGCTTTACGCCCAGTAACTCCGGACAACGCTGGCCCCCTACGTATTACTGCGGCTGCTGGCCCCGT
+
CCCGGGGGGGGGGGGGGGFGGGGGGGGGGGGGGGGGGGGGGGGGFGGGGGGGGGGGGGGGGGGGFGGGGGGGGGGGGGGGGGGGGGGGGGGGGGGGGGGGGGGGFGGGGFFGGGGGDGGGGGGGGGGGGGGGGGGGGGGGGGGGGGGGGDDGGGGGGGGGGGGGGGGF?EEEFDCFGGGFGGGGGGGGGCDFG;FGGGGEF@GFGGGCFFFGGGGG44:AGGGFGGDGFA3ABFFB3:<@FFFGGD3CFGFFF>FFFE353:((46(-8>FE;66114>F2<:)-.2(779?00,((,(##
@M06045:235:000000000-JCY5N:1:1101:8731:9806 2:N:0:TACAGC
ACTTGAGGACTACAGGGGTTTCTAATCCTGTTTGCTCCCCACGCTTTCGCGCCTCAGCGTCAGAAATTGGCCAGCAAGGCGCCTTCGCCACAGGTGTTCCTCCACATATCTACGCATTTCACCGCTACACGTGGAATTCCCCTTGCCTCTCCAATCCTCAAGCGATCCCGTATCCAAGGCAGTCCCGGAGTTGAGCTCCGGGCTTTCACCCCAGACGTAGATCGCCGCCTGCGCGCGCTTTACGCCCAGTGATTCCGAACAACGCTCGCCCCCTCTGTATTACCGCGGCTGCTGGCACCGT
+
CCCGFGGGGGGGGGGGGGFGGGGGGGGGGGGGGGGGGGGGGGGGGGGGGGGGGEEGGGGGGGGGGGGGGGGGGGGGGGGGGGGGGGGGGGFGGGGFFFGGFGGGGGGFFGGGFGGDGGFFGGGGGGGGDGGGGGGGGGGGGGGGFGGGG8FGGGFGDGGCGDDE>FGGGGGGGFFGGCFFF>FGGGGGDGEGGGGG78>BEGGGGGF9EGGGGDGFGFCF3:CGGGGGEBFFBB).)8DB;FFGGGB377==FGF??>BFFFFFB6?FF@FFB9B0:B4:A4<9(4,(--,,53>F(5(##
@M06045:235:000000000-JCY5N:1:1101:22806:9807 2:N:0:TACAGC
ACTTGAGGACTACCGGGGTATCTAATCCCGTTTGCTCCCCTGGCTTTCGCGCTTTAGTGTCAATCTCGGTCCAGGATGCCGCCTTCGCCACCGGTATTCCTCCAGATATCTACGCATTTCACCGCTACACCTGGAATTCTGCATCCCTCTCCCAAACTCAAGCCGTCCAGTATCAGACGCAGTTCCCAGGTTAAGCCGGGGGATTTCACGTCTGACTTAGATGGCCGCCTACGCGCCCTTTACGCCCAGTAATTCCGAACAACGCTTGCCACCTCTGTATTACCGCGGCTGCTGGCCCCAT
+
CCCGFGGGGGGGGGGGGGGGGGGGGGGGGGGGGGGGGGGGGGGGGGGGGGGGGGGGGGGGGGGGGDFGGGGGGGGFGGGGGGGGGGGGGGGGG@FGGGGGGGGGGFGGGGGGGGGGGGGGGGGGGGGGGGGGGGGGGGGGCEGGGGGGGGGGGFGGGGGGGFGGGGGGGGGF@;;FFGGGGGGGGGGGGGGGFGGGGGGGGGGGGGGGCGGGFGFGGFGFGGGGGGDCBEFFFBFFEDG@?697D>EGCDFFFCFFFFFFFFFFF<:??@FF?0:?FBBBAADB?F0;B;F<?2::(3(##
@M06045:235:000000000-JCY5N:1:1101:8501:9819 2:N:0:TACAGC
ACTTGAGGACTACCAGGGTTTCTAATCCTGTTTGCTCCCCACGCTTTCGCACCTCAGCGTCAGTAATGGACCAGTAAGCCGCCTTCGCCACTGGTGTTCCTCCGAATATCTACGAATTTCACCTCTACACTCGGAATTCCACTTACCTCTTCCATACTCAAGATACCCAGTATCAAAGGCAGTTCCAGAGTTGAGCTCTGGGATTTCACCCCTGACTTAAATATCCGCCTACGTGCGCTTTACGCCCAGTAATTCCGAACAACGCTAGCCCCCTTCGTATTACCGCGGCTGCTGGCACCGG
+
CCCGGGGGGGGGGGGGGGFGGGGGGGGGGGGGGGGGGGGGGGGGGGGFGGGGGEFEGGGGGEFGGGGGGGGGGGGGGGGFGGGGGGGGGGGGGGGDGGGGGGGGGGGGGGGGGGGGGGGGFGGFFGGGGG<FGGGGGGGGGGGGGGFFFGGGDE9=FGGGGDCCEG8DFFGGGGGGGGGGGGGGGFGEGGGGGFF?=>FGGGGGGGG7EFCEC7FGGFCF@7:2=DGFFEBF=B)8?;CA4:6CDDFDFFFFFGFFFFFBAF@19170(?:57;,((((.3-59((70011(42??(3(##
@M06045:235:000000000-JCY5N:1:1101:23768:9819 2:N:0:TACAGC
ACTTGAGGACTACAGGGGTTTCTAATCCCGTTTGCTCCCCTAGCTTTCGCGCCACAGCGTCAGTCGCAGGCCAGGAAGCCACCTTCGCCACTGGTGTTCCTCCGGGTCTCTACGCATTTCACCGCTACTCCCGGAGTTCCACTTCCCTCTCCTGCACTCACAAGCACTGCCGTAACCTGTGACCCTCCCCAGTTGAGCCGGGGGCTTTCACACAGGTCGTACAGCGCCGCCTACGCGCGCTTTACGCCCAGTAATTCCGGACAACGCTCGCACCCTACGTATTACCGCCGCTGCTGGCCCT
+
CCCGGGGGGGGGGGGGGGFGGGGGGGGGGGGGGGGGGGGGGGGGGGGGGGGGGGGGGGGGGGGGGGGGGGGGGGGGGGGGGGGGGGGGGGGGGFGGGGGGDFGGGGBCFGGGGGGGGGGGGGFDGGGGGGGGGGGGGGGG;FFFGGGGGFGGGGGFGGGFFFDCGFGGDDGGGDDGGGF9EGGFGFGGDEGCCFCFGCFEGCEGEEGCFFGGGGGG0=DEFGG=FGGGFFFFFBFFFFDB)8):D<@GGGFF?FFFAFFF3;>22(0117>>BFB?:?B??BB92>:;(39;>B?0(4(##
@M06045:235:000000000-JCY5N:1:1101:26245:9835 2:N:0:TACAGC
ACTTGAGGACTACCGGGGTATCTAATCCTGTTTGCTCCCCACGCTTTCGCGCCTCAGCGTCAATTGCAGGCCAGATGGCCGCCTTCGCCACCGGTGTTCTTCCCAATATCTACGAATTTCACCTCTACACTGGGAATTCCGCCATCCTCTCCTGCATTCCAGCGCCGCAGTATCAAACGCAGTTCCCAGGTTGAGCCCGGGCCTTTCACGCCTGACTTACAGCACAGCCTACGCGCCCTTTACGCCCAGTAATTCCGAACAATGCCAGCCCCCTCCGTATTACCGCGGCTGCTGGCACCCG
+
CCCGCFFGFF@FGGGGGGCFCFGGDG9EFFFFGGFFFG@FEEGD@CDFF>@CGDFFGGGEGEEGFGGGFGGEGGC<ECF@FGGFGGCFGDGGEEFCFEAFGGF=,EG@FE?FFDGCEGGGCGG<FEDGF8<EEFGG<DAFGGGGGGG?E@BFE@DD,@,EEDC8EGGGEE8E9;,@9EG>5CEGG799FF8<C:,?E8EEGGG8+=CFGF4:8<FGFA+6C40**;<<FF;F?B@5;)1?FFF:5DBDF*9*@>*=:D()0())2)).8F>591(43(2:(4.40611(2;<:0(((5(##
@M06045:235:000000000-JCY5N:1:1101:26989:9864 2:N:0:TACAGC
ACTTGAGGACTACAAGGGTATCTAATCCCGTTTGCTACCCTAGCTTTCGCGCCTCAGCGTCAAGAACAGGCCAGGAAGTCGCCTTCGCCACTGGTGTTCCTCCCGATATCTACGCATTTCACCACTACACCGGGAATTCCACTTCCCTCTCCTGCCTTCGAGTTGAGCAGTATCGCGTGACCCTCCCCAGTTGAGCCGGGGGCTTTCACACGCGACTTGCACAACCGCCTGCGCGCTCTTTACGCCCAGTAAATCCGGACAACGCTTGCCACCTACGTATTACCGCGGCTGCTGGCACGTC
+
CCCGGGGGGGGGGGGGGGGGGGGGGGGGGGGGGGGGGGGGGGGGGGGGGGGGGGGGGGGGGGGGGGGGGGGGGGGGGGGGGGGGGGGGGGGFGGGGGGGGGGGGGGGGGGGGGGGGGGGGGGGGGGGGGGGGGGGGGGGGGGGGGGGGGGGGGGGGGGGFGFEGGGGGGGGGGGGGGGGGGFGFGG5CFGFGGGGGGEGGGGGGGGGGGGG5DDGDGFGFGFGGGDGGFEFFFF3B.)C7FFFGGGFG:>F??>=@BEF>E::43:?:?@?F:77(4:290:A<07>BF;;F0?::(3(##
@M06045:235:000000000-JCY5N:1:1101:5892:9895 2:N:0:TACAGC
ACTTGAGGACTACCGGGGTATCTAATCCCGTTTGCTCCCCTGGCTTTCGCTCACTCAGCGTCAGTGTTGGTCCAGGATGCCGCCTTCGCCACCGGTGTTCCTCCAGATATCTACGCATTTCACCGCTACACCTGGAATTCCGCATCCCTCTCCCAAACTCAAGCCATCCAGTATCAGACGCAGTTCCCCGGTTAAGCCGAGGGATTTCACGTCTGACTTAGTTGGCCGCCTACGAGCCCTTTACGCCCAGTAATTCCGAACAACGCTTGCCCCCCCCGTATTACCGCGGCTGCTGGCACAG
+
CCCGGGGFGGCGFGCCCFFFEEFGGDGDGGFGGGGGGGGGGGGGGGGGGGGFGGGGGGGEGGGEGGGGGGGGGGGGGGCGGG>FGGGGGGFG8:FF@FEFFGGGGGGGGGGGGG<@CE:?FFGGGG:EFFGGGGD8EFGGGGEGGGGGGGFFFGF8EGGGGGECCFGFFCFGGGGGGGGGDCEGFFDFFGGGGDFFGGGGEGGGE6EDGGGGGGCFF8C8FFC7<GGD:A:>FFFFF5FFFF?FCDFG5CFF4:FFF4:37>F?39<?:>66:>B>69<>(525<?0106(404001(.##
@M06045:235:000000000-JCY5N:1:1101:12789:9919 2:N:0:TACAGC
ACTTGAGGACTACCCGGGTTTCTAATCCTGTTCGCTCCCCATGCTTTCGCTCCTCAGCGTCAGTTAATGCCCAGAGACCTGCCTTCGCCATCGGTGTTCCTCCTGATATCTGCGCATTTCACCGCTACACCAGGAATTCCAGTCTCCCCTACATCACTCTAGTCTGCCCGTACCCACCGCAGATCCGGAGTTGAGCCCCGGACTTTCACGGCAGCCGCGACAAACCGCCTAAGAGCTCTTTACGCCCAATAATTCCGGAAAACGCTTGCGCCCTAGTTATTACGTCGGCTGCTGGCACGCG
+
CCCGCCCCEFGGFFGGDEGCBEFEFGGGFFFE<FFCFGGGFDFGGGGFDC@CFFGGGGGGGGDFGGFCEFCGGF<FEF7E8CEGGGCFGGCC:CFBFCAEFFGGGGGGGGGGGGGGEGGGFGFEGCC:=?BEB+AEFGFGFFGG;E9@3>EEBAAGFAFCFEDFGGDEFGGGGEGGGGDD>E6CFGGGGGGGGDC8DFEEG8:CFG9C@6DGG:**):D>DDDGGGGCDE>)4<6?67C=4BFDC<5><564=>=?7)-)720(13(11>5)4((()).6>46(.(4,((487:00(,,##
@M06045:235:000000000-JCY5N:1:1101:21103:9962 2:N:0:TACAGC
ACTTGAGGACTACAAGGGTTTCTAATCCTGTTTGCTCCCCACGCTTTCGCGCCTCAGCGTCAGTCACCGTCCAGAAGGCCGCCTTCGCCACCGGTGTTCCTCCTGATATCTACGCATTTCACCGCTACACCAGGAATTCCACCTTCCTCTCCGGGACTCCAGTCTGTCAGTTTCCAATGCACTTCCGGGGGTGAGCCCCGGGCTTTCACATCAGACTTAGCAGACCGCCTGCGCGCGCTTTACGCCCAATAATTCCGGACAACGCTCGCCCCCTACGTATTACCGCGGCTGCTGGCACCCC
+
CCCGGGGGGGGGGGGGGGFGGGGGGGGGGGGGGGGGGGGGGGGGGGGGGGGGGGGGGGGGGGGGGGGGGGGGGGGGGGGGGGGGGGGGG:FFGGGGGGGGGGGGGFGGGGGGGGGGGGGGGGGGGGGGGGGGGGGGFGGGGGGGGGGGGGGGGGGGDDFGGGGGGGGGGGGGAFGGGGGGDDGGGGGG>EEGCFGGGGGGGGDEFGGEGGGGGG=7FFFFG7>FGFDGFFFFF>>F>BDF34=CDGBGFG4=?F?BFFBFB?B9>0:9(<>B>FFFB?2<()-4:6(36,4<>):?02(##
@M06045:235:000000000-JCY5N:1:1101:9388:9970 2:N:0:TACAGC
ACTTGAGGACTACTCGGGTTTCTAATCCGGTTCGCTCCCCACGCTCTCGCGCATCAGCGTCGGCCCTCGGCCCAGGAGACCGCCTTCACCACCGGTGTTCCGCCGGATCTCTACGCATTTCACCACTACACCCGGCATTCCGTCTCCCTCGACCGCGCCCCAGCCAGCCCGTCCCGAGCCCATCACGGGGTTGAGCCCCGCACTTACAGGCCCGACTGAGCCAGCCGCCTACGCGCCCCTTACGCCCAGTGAATCCGGACAACGCCCGCACCCCCCGTATTACCGCCGCTGCTGCCACCGG
+
CCCGGGGGGGGGGGGGGGGGGGGGGGGGGGGGGGGGGGGGGGGGEGEGGGGGGGGGGGGGGGGGGGGGGGGGGGGGGGGGGGGGGGGGGGGGGGGGGGGGGGGGGGGGGGGGGGGGGGGGGGGGGGGGGGGGGGGGGGGGGGGGFGGGGGCGGGGGGGGGGGGGGGGGGGGGGGGGGGGGGGGG?FGGCGGGGGGGGGGGGDGGGGCFECFGGGGGC>4@GGGGGGGGFFEF39BF@D)85?FFGGFG*9?FFGFFFF?FD:?13,-3>)7><F0938(1()-4(3(-126;4?)..51##
@M06045:235:000000000-JCY5N:1:1101:6548:9974 2:N:0:TACAGC
ACTTGAGGACTACCGGGGTATCTAATCCTGTTCGCTCCCCACGCTTTCGCGTCTCAGCGTCAGTACCGTACTAGAGAGCCGCCTTAGCCACGGGTGTTCTTCCTGATATCTGCGCATTTCACCGCTACACCAGGAATTCCACTCTCCTCTTCCGGACTCTAGCCTGATGGTTTCCACCGGCGTCTCGAGGTTGAGCCTCGAGTTTTCACAGCGGACCTACCAAGCCGCCTCCACGCTCTTTACGCCCAATAAATCCGGACAACGCTTGACCCCTACGTATTACCGCGGCTGCTGGCACCCC
+
CCCG9FGFGGGGGGG>EGCEGGGFGGGGGGGEGGGGGGDGGCFEGEGGGGGGG>FGGGDFFGDGGGGEEFGFA?FGFFGFGGGGDGFGGGGEGGBFFGGGGGGFGAFDGGEGGGGGEGGGGG<=FGCGFEFGFBFFGFFGCGGF=FGGFEFGGEGDE:DC,>;DFFGCFGECE;EFGGGGG>EC:EF?CDEC6CC<0*38CEFDGGDEGC+=3DDDGF47DGGGGGGGEE).(47.)8>F??F3*5>GGD6F6:6<051>5:67;?B:(995:BFFF?F27))6322(4>1<2).3.<0##
@M06045:235:000000000-JCY5N:1:1101:24675:10014 2:N:0:TACAGC
ACTTGAGGACTACACGGGTTTCTAATCCGGTTCGCTCCCCACGCTCTCGCACCTCAGCGTCAGTAGATGCCCAGTCGACTGGTTTCCCCCTGGGTGTTCCTGCCGATATCTACGCATTTCACCACTACACCGGCAATTCCATCGACCTCTGCATCACTCCAGACGCCCAGTATGGGATGGCGCCTGGCCGTTAAGCGGCCAGATTTCACACCCCACGAGCGCATCCGCCGGCGTCCTACTTACGCCCAGTTAATCCGGACACCGCTTGGAACCTCCGACTTACCGCGGCTGCTGCCCACAT
+
A@@E,F<FE@<<6CF@@C@@FFFG<CFGCG@@FGEE@:6,6@:F@CGGF7C:B,,C<6@6BCCE@FGCEG,,:CG?76==:FE,E,E,C7=77C4C@FFD5EEDCC4+45A5EFD444AAEFG<F=F<AFGG:CFDFC3C,FFE8CE8@,,6>=;EG93@6:,3@>*33,3>DFGG,D**,*:C>C8EGGCEC*,2**?E*=*++<CGGGC5):>CD))7)>93CCDC)).0(-)))*2/7B=DGGE37<*89:?F(8(77(((2,4(-)*)-(((419(4)).31,(,((())).()-##
@M06045:235:000000000-JCY5N:1:1101:3527:10026 2:N:0:TACAGC
ACTTGAGGACGACCCGGGGATCTAAGCCTGTTCGCTCCCCATGCTTTCGCTTCGCAGCGGCAGTAGTGGCCCAGAGACCTGCCTTCGCCATCGGGGGGCCCGCTGATATGTGCGCATTGCACCGCTACACCAGGAATGCCAGTCTCCCCTACCACACTCTAGTCGGCCCGTACCCACGGCAAGTTCGAGGTTGAGCCTCGAATGTTCACGGAAGACGCGACAAACCGCCTACAAGCGCTTTACGCCCAATAATGCAGGACAACGCGCGCACCCTACGCATTACCGCGGCTGCTGGAACGCT
+
[truncated: 44,963,011 more chars]
