# Supplementary material for: Effect of marigold (Tagetes erecta L.) on soil microbial communities in continuously cropped tobacco fields
Source: Sci Rep. 2022 Nov 16;12:19632. doi: 10.1038/s41598-022-23517-x (PMC9668846; doi:10.1038/s41598-022-23517-x)
Supplement: Supplementary file 9 — Supplementary Information 9. [file 41598_2022_23517_MOESM9_ESM.fq]

@M06045:235:000000000-JCY5N:1:1101:16760:1129 1:N:0:TACAGC
ATCACGACTCCTACGGGAGGCAGCAGTGGGGAATATTGCGCAATGGGCGAAAGCCTGACGCAGCGACGCCGCGTGTGGGATGACGGCCTTCGGGTTGTAAACCACTGTCGGGAGGGACGAATGCCCCGCAAGGGGAGTGACGGTACCTCCAAAGGAAGCACCGGCTAACTCCGTGCCAGCAGCCGCGGTAATACGGAGGGTGCGAGCGTTGTCCGGAATCACTGGGCGTAAAGGGCGCGTAGGCGGCCTGATAAGTGGGGGGGGAAATCCTGCGGCTTAACCGCAGGGCTGCCTTCTAGAC
+
CCCCGGGGGGGGGGGGGGGGGGGGGGGGGGGGGGGGGDGGGGGGGGGGGGGGGGGGGGGGGGGGGGGGGGGGGFGCFG>DFGGFGGGGGGGGGGGGGGGGGGFGGGGGFGFGGGGGEFGGGGFFC:FEGCEG>FGGDGGGGCEFGGGGCFBFGGGFGFFGGGGGGGGFGGGGGGGDGGGGGGGGGGGG>EEFGGE8885CC8?GGG8E/8C*:<EGGEGCF<7E=F@E8E=FGGGCE*2C3*9?EDG5*14:C*A*9>CDCD)777*?:<7=D55>>>4=FF@E3)>E>F>BFFF?4)4.#
@M06045:235:000000000-JCY5N:1:1101:15951:1138 1:N:0:TACAGC
ATCACGACTCCTACGGGAGGCAGCAGTCTAGAGGCTTCGACAATGCCCGAAAGGGTGATCGAGCGACGCCGCGTGCGGGATGAAGGGCTTCGGCTTGTAAACCGCTTTTCCTTGGGAAGAAGGTCCTGTTCGTGAAACAGGAATTGACGGTACCTGAGGAATAAGCCACGGCTAACTACGTGCCAGCAGCCGCGGTAATACGTAGGTGGCAAGCGTTGTCCGGATTTACTGGGCGTAAAGAGCGCGCAGGCGGTCGTTCAAGTCGCGTGTGAAAGCCCCCGGCTCCACGGGGGAGGGTCCG
+
CCCCGGGGFEFFGGG7EGGGGGGGGGGGFFFFGGDFEGGGEEDFFFGGGGGEGGGFG7EGGGGCFGGGGGGEGFGGGGGD@FFGFFEGFFGEGGGGGGFGG9FCFFFFFGFFGGCDGGGGG8F,CCFFFFAFGGGGGFFGGGGGFFG9FCFGEFGGGGGGGGFGGCFGGG7CFGDFCCCG7<C:<CEGGGE78CEEGGFFGGGGGD<C5@FG8CE88:=FCEG5CEFGGC?EFC//:=CFF=CEGDGGCC59DGGGC*7DCC>FGCGGG*.0:=7F<>5@GFF37*)00).;B<>;B07(#
@M06045:235:000000000-JCY5N:1:1101:21796:1143 1:N:0:TACAGC
ATCACGACTCCTACGGGAGGCAGCAGTGGGGAATTTTTGGCAATGGGGGAAACCCTGACCAAGCAACGCCGCGTGGGTGATGAAGTCTCTTGGGACGTAAAACCCTTTCGACGGGGAAGAAAACCGCAAGGTTTGACGGTACCCGTAGAAGAAGCCCCGGCTAACTCCGTGCCAGCAGCCGCGGTAAGACGGGGGGGGCAAGCGTTGGTCGGAATTACTGGGCGTAAAGGGTGCGTAGGCGGGTCGCTAAGTTGGATGTGCAAACTATGGGCTCAAGCCATATCTGGCATCCAATACTGGA
+
CCCCF>FEEGGGGFDEFCEFCCFC9CCC@FGCCF@FFG7FGGAD,EFGGEEGDFC<ECC8EE6@DE,@FECGF>FEGGGB,B<?5C<,CFG?=F@<FF=EFGGGGGFGGGE7C=+F:::F<FGB@FGGGGGCAAFFGDCGG@FFF@FGEFFFEEFDEGG7CFCGG9<<<F*1FGFGFGG7FC8CFGD+<+;EGGGGC88::/88?E8*/<>5*:FGC+<EF5*:*/;C@7**1:CC*7:95*7C=GG**19C*07C+2>*+22***0:>747*79**/0):***1099)=6)))*./-))#
@M06045:235:000000000-JCY5N:1:1101:16164:1155 1:N:0:TACAGC
ATCACGACTCCTACGGGAGGCAGCAGTGGGGAATCTTGGACAATGGGGGCAACCCTGATCCAGCCATGCCGCGTGAGTGAAGAAGGTCTTCGGATTGTAAAGCTCTTTTGCCAGGGACGATAATGACGGTACCTGGAGAATAAGCCCCGGCAAACTTCGTGCCAGCAGCCGCGGTAATACGAAGGGGGCTAGCGTTGTTCGGAATTACTGGGCGTAAAGCGCACGTAGGCGGGTGGTTAAGTCAGGGGTGAAATCCCGGAGCTCAACTCCGGAACTGCCTTTGATACTGGCCATCTAGAGC
+
CCCCGGGGGGGGGGGGGDGGGGGGGGGGGGGGGGGGGGGGGGGGGGGGGGGGGGGGGGGGGGGGGGGGGGGGGGGEGGGGGGGGGGGGGGGGGGGGGGGGGGGGGGGGGGGGGGGGGGGGGGGGGGGGGGGGGGGGGGFGGGGFGGGGGGGGGGGGGGGGGGGGGGGGGGDGGGGGGGGGGGGGGGGGGGGG?EGDGEGFGGGEGGGGGGGFGGGGGGGGEEDEGGGGGFGGGCEGGGCFGGCCFGGGEGCGGGGGFDGGGGGGGF5CFGFEC@DFGFFFGFFFFDFFFFFFFFF>FA24#
@M06045:235:000000000-JCY5N:1:1101:10348:1167 1:N:0:TACAGC
ATCACGACTCCTACGGGAGGCAGCAGTGGGGAATATTGCGCAATGGGCGGAAGCCTGACGCAGCGACGCCGCGTGGGGGATGACGGCCTTCGGGTTGTAAACCTCTTTCGGCCTCGACGAAGCCCTTTTGGGGTGACGGTAGGGGTGGAAGAAGCACCGGCCAACTACGTGCCAGCAGCCTCGGTAACACGGAGGGTGCGAGCGTTGTTCGGAATTATTGGGCGTAAAGAGCTCGTAGGCGGTGTGTCGCGTCGGCCGTGAAAACATGCTGCTTAACTGTGGGCCTGCGGTTGAGACGGGT
+
CCCCGGGGGGGGGGGGG7C:CFGEFEDC@@CF7FF9FFAEGG@:@EDFGGGFGEFGCGGGCFFGGGGGDECE@GECG7BFF:F,>:F+BFEGECFGCG93@>3,@>@FGEGC>FFF>*3><1*>:F:CCB*CFFC:<7181<7:CF7*4,,+,<CFF7*<>?EGGG+<EGGGGG88CCCG6:CGGG5<9F88C>CC*8>*/:C?:/?8*0;>*88+<+2++*;8CEECCC7?F+;ECC*+9:D5:57+**/9)/*)*955***20/0>**0**9:=*7@*20<F)9)7B3)).)).7(,7#
@M06045:235:000000000-JCY5N:1:1101:20371:1182 1:N:0:TACAGC
ATCACGACTCCTACGGGAGGCAGCAGTGGGGAATATTGGACAATGGGCGCAAGCCTGATCCAGCCATGCCGCGTGGGTGATGAAGGCCCTAGGGTTGTAAAGCCCTTTCAGCGGGGAAGATAATGACGGTACCCGCAGAAGAAGCCCCGGCTAACTTCGTGCCAGCAGCCGCGGTAATACGAAGGGGGCTAGCGTTGCGCGGAATTACTGGGCGTAAAGCGCACGTAGGCGGCTTTCTAAGTCGTGGGTGAAATCCTGGAGCTCAACTCCAGAACTGCCTTCGATACTGGAAAGCTCGAGA
+
CCCCGGGGGGGGGGGGGGGGGGGGGGGGGGGGGGGGGGGGGGGGGGGGGGGGGGEGGGGAFGDFFFGGGGGGGFGGGGGFGGGGGGGGGGGGGGGGGGGFGGGGGAGGGGFGECFE:CFG9FGFFGGGGGGGGGGGGDGGGGGGGFGGGGGGGGGGGGGGGGGGGGGFGGGGGEFCCGGGGGG7CGGGGGGGGGGG8C*/:CEDGGGGGECDCEEGEGGGG=E5CEGGGGGGGGGGGGGGFCFE*95>7DDGGGGGFGGCFFGGGGGGG<FFG?FB4@FFCFF>BCE49FFFFF.)9:64#
@M06045:235:000000000-JCY5N:1:1101:20211:1187 1:N:0:TACAGC
ATCACGACTCCTACGGGAGGCAGCAGTGGGGAATATTGGACAATGGGCGGAAGCCTGATCCAGCAACGCCGCGTGAGGGATGACGGCCTTCGGGTTGTAAACCTCTTTCAGCACAGACGAAGCGCCCTGTCGGGTGGTGACGGTATGTGCAGAAGAAGCACCGGCCAACTACGTGCCAGCAGCCGCGGTAATACGTAGGGTGCGAGCGTTGTCCGGAATTATTGGCCTAAAGGGCTCGTAGGCGGTTTGTCGCGTCGGGAGGGAAATCCACTGGGTTAAATTGTGGCTTTCTTTCGGTACG
+
CCCCGGGGGGGGGGGGGGGGGGGGFGFGGGGEGGGGGGGGFGGGGGGGGEGGFFFGGGGGGGGGGGGGGGGGGGGGGGGGGGGGGGGGGGGGEGGGGGGGGGGGGGGGGGGGGGGGFFGGGDDGGGGGGGGFGGGGGFGGCFGGGFFGFGFGGGGGFFGGGGGGFGDGGFGGGGGGGGGGGGGGGGGGDEEGGFG?FGGGGGGGGGGGGGDEECEGEECFGGG9F6E6@FC79>**//*2/:65ECCEGC***1/7:D5)*))1>C*7C447FF*093=4**19*1.0.)*09?*4)-((#
@M06045:235:000000000-JCY5N:1:1101:13654:1189 1:N:0:TACAGC
ATCACGACTCCTACGGGAGGCAGCAGTGGGGAATATTGCACAATGGGCGGAAGCCTGATGCAGCGACGCCGCGTGAGGGATGACGGCCTTCGGGTTGTAAACCTCTTTCAGCAGGGACGAAGCGTGAGTGACGGTACCTGCAGAAGAAGCGCCGGCCAACTACGTGCCAGCAGCCGCGGTAAGACGTAGGGCGCGAGCGTTGTCCGGAGTTATTGGGCGTAAAGAGCTCGTAGGCGGCTTGTCGCGTCGTCCGTGAAAACCTGCAGCTCAACTGCAGGCTTGCGGGCGATACGGGGAGGCG
+
CCCCGGGGEGGGGGG7@FEGGGGGGF6CFFGEGGGGGCFGGGF<<FFGGGGDGG8FFGGEFF@FGGCGECF7CFFFGGGDDE<<CFCGEGGFGEFEG:AFAFCFGGG<DDF?FGFGC<F:FC<B+@CC,EFFGGGGGGGGFDFFFEEGFFEEGGGGDGGGGG@CFCEGGGGGGGCGGGGGGGGG6;8CCEE8>:CCGDCEEGGGGDEE*;CF+AFGGGGGGDEE?FCFCCCGCE9CG=/:C=FC=<C/CD*>DC53:*09=4CFCGGGCFF4:7*/*7>>45@EE)))).557:5()-0(#
@M06045:235:000000000-JCY5N:1:1101:8953:1197 1:N:0:TACAGC
ATCACGACTCCTACGGGAGGCAGCAGTGGGGAATCTTGCGCAATGCGCGAAAGCGTGACGCAGCAACGCCGCGTGGGGGAAGAAGGCCTTCGGGTTGTAAACCCCTTTCAGTTGGGACGAAGCTCCGCCGGTGAATAGCCGGCTGGAGTGACGGTACCTTCAGAAGAAGCCCCGGCTAACTACGTGCCAGCAGCCGCGGTAATACGTAGGGGGCAAGCGTTGTCCGGAATCATTGGGCGTAAAGAGCGTGTAGGCGGCTCGGTAAGTCCGCTGTAAAAGTCCAGGGCTCAACCCTGGAAAT
+
CCCCGGGGGGGGGGGEGGEGGGGGFGGGGGGGGGDFGGCEGCFGGGDEGGGGEGGGEGFGGG7CFGGGGFGGGGGGGGCGGGGGGGGFGGG7FGFGGGGGFGGGEGGGGGGGGGGGGGGGGGGC,@<FGEGGGGGGGGDCGGCGDGFGGGGGGGCGGGGGGEGGFFFGGGGGGGGGE>EEFGGGGGGGGGGFFGDGDECGGGGC7;FFCC*CDEGF>8;E5:8@7=C7C:00+<C<57=EGE3<<C5C*>DDGDC5E3<C=><D57>7:5>)9<DFCB?*:*/9;3:5>F=F)8@:F037#
@M06045:235:000000000-JCY5N:1:1101:22619:1224 1:N:0:TACAGC
ATCACGACTCCTACGGGAGGCAGCAGTCGGGAATTTTGCGCAATGGACGAAAGTCTGACGCAGCAACGCCGCGTGAGGGATGAAGGCCTTCGGGTTGTAAACCTCTTTTCTCAGGGACGATGATGACGGTACCTGAGGAAGAAGCCACGGCTAACTACGTGCCAGCAGCCGCGGTAATACGTAGGTGGCAAGCGTTGTCCGGATTTACTGGGCGTAAAGAGCGCGCAGGCGGTCGTGCAAGTCGCGTGTGAAAGCCCCCGGCTCAACTGGGGAGGGTCACGCGATACTGCTCGACTCGAAG
+
CCCCEGGGCEGGGGGGGGEEEGGCGGGG@F7F:FDFGC<CEGEG9AFGGEGGG@,CEFGC7@7@FGEGE@@FGE7BFCFG87=DFGCC@EFB7CF@74B,E?AFBFFCFFG9FFFFF@FCCFAFGGAFEFFGG<F<>FFCE@CF7<<<CFD::FFC,CC@>FFEFF7CFFGEDF<*17,<FA@FBEFGFE?8CB8::C998B8:CGGGG7FFGGGGE5<CFFC5C=8EEC*:>C8EC*:9:<>5759:C3CGD:6D:3CC>7)1977**7>3/)1>*8.9C@@57*7**6*9)8525134#
@M06045:235:000000000-JCY5N:1:1101:11554:1288 1:N:0:TACAGC
ATCACGACTCCTACGGGAGGCAGCAGTTAGGAATTTTGGGCAATGGCCGCAAGGCTGACCCAGCAACGCCGCGTGGGGGACGAAGGCCTTCGGGTCGTAAACCCCTTTTCCGGGGGACGATGATGACGGTACCCCGGGAATAAGCCCCGGCTAACTACGTGCCAGCAGCCGCGGTAATACGTAGGGGGCGAGCGTTGTCCGGATTCATTGGGCGTAAAGCGCGCGTAGGCGGCTTCGCACGTCGGCCGTGAAATCTCCGGGCTCAACTCGGAGGGGTCGGGCGAGACTGCGGGGCGCGAGC
+
CCCCGGGGGGGGGGG7CFEGFGGGGGGGDFGGGGGGGGGGGGGGGGDEGGGGGGGFGGFGGGGGGGGGGEGGGGGGGGGGGGGGGGGGFGGGGGGGGGGGFGGEFGGCGFGGGGGGGGGGGGGGGFGGGGGGGGFFGGEGDGGGGDFFCFGGEGGGGGGGGGGGGFGGGFEGGECEGFFFFEFGDGGGGG5*CECC*CFGGG8*?C7@GG?FFCECEGGGECE:CEGGGFGGEGCFECG5>:CEDCDECDGC>:<*3C75E59CCF77FGB7D:DB9>DFGFF3))0*0573<5)()444#
@M06045:235:000000000-JCY5N:1:1101:17703:1294 1:N:0:TACAGC
ATCACGACTCCTACGGGAGGCAGCAGTGGGGAATATTGGACAATGGGCGAAAGCCTGATCCAGCAACGCCGCGTGAGGGATGACGGCCTTCGGGTTGTAAACCTCTTTCAGCGCAGACGAAGCGAAAGTGACGGTATGCGCAGAAGAAGCACCGGCCAACTACGTGCCAGCAGCCGCGGTAATACGTAGGGTGCGAGCGTTGTCCGGAATTATTGGGCGTAAAGGGCTCGTAGGCGGTCTGTTGCGTCAGGAGTGAAAACTCGGGGCTTAACCCCGAGCCTGCTTCTGATACGGGCAGACG
+
CCCCFGGGGGGGFGGGGGGGGGGGGGGGGGEGGGGGGFGGGGGGGGGGGGGGGGGGGGGGGGGGGGGGGGGGGGGGGGGDGGGGGGGGGFGGGGGGGDFGGGGGGGGFGGGGGEEGFFG>FGGGCEGGFGFGGGFGCGGGGGGGGGFG?EFAFGGGEGEGFDDGGGGGGGGGGGGGGGGFFFFGGGGGGGG:EGGGDGGG>8CCFEGGEF69EFCGG5CCCEFGGG*AEEGEFGFE=EGGFFFC97DC*956707DGFCCCF7>7DG:DFFFG:C>DEF35F@@F:=@6FFFFEFFFF<.#
@M06045:235:000000000-JCY5N:1:1101:17669:1307 1:N:0:TACAGC
ATCACGACTCCTACGGGAGGCAGCAGTCGGGAATTTTGGGCAATGGGCGAAAGCCTGACCCAGCAACGCCGCGTGAAGGATGAAATCCTTCGGGATGTAAACTTCGCAAGAACGGGAAGAATAAGTAAGAGTTAATATCTCTTACGATGACGGTACTGTTTGTAAGCTCCGGCTAACTCCGTGCCAGCAGCCGCGGTAATACGGGGGGAGCAAGCGTTGTTCGGATTTACTGGGCGTAAAGCGCACGCAGGCGGCCGTGCACGTGGGGTGTGAAAGCTCTCGGCTTAACTGAGAGACGCCG
+
CCCCGGGGGGGGGGGGGGGGGGGGGGGGGGGGGGGGGGGGGGGGGFGGGGGGGGGGGGGGFGFGGGGGGGGCGGGGGGGGGGGGGFFFGGGFGGGGGGGGGGGGGGGGGDGGGGGGGGGGGGGGFGGGGGGFFFGGG9FFGGGGGGGGGGGGGGGGGGEFGGGGGGGGGGGGGGGGGGGGGGGGGGGGGGGGGGGGGGGGGGGGGGGEEGGGFFEGEGGGGFGGCEGGGGCFFGGGGGGCGGGCEGGDCDDDCDGCGGGCEFFFGGCGCD>>D?F?*96*9DFE396@??*/)1<?F?>>#
@M06045:235:000000000-JCY5N:1:1101:9866:1332 1:N:0:TACAGC
ATCACGACTCCTACGGGAGGCAGCAGTGGGGAATATTGGACAATGGGCGCAAGCCTGATCCAGCCATGCCGCGTGAGTGATGAAGGCCCTAGGGTTGTAAAGCTCTTTTGTGCGGGAAGATAATGACGGTACCGCAAGAATAAGCCCCGGCTAACTTCGTGCCAGCAGCCGCGGTAATACGAAGGGGGCTAGCGTTGCTCGGAATCACTGGGCGTAAAGGGTGCGTAGGCGGGTCTTTAAGTGAGGGGTGAAATCCTGGAGGTCCACTCCAGAACTGCCTTTGATACTGAGGATCTTGAGG
+
CCCCFCFGGGGGGGCCGFFCEGE@<FAFGGGC@FGGGFGCFFF<DFGGGFFDFCFEFFFFGGGGGFE8GAFGGGG=FFGFGGCGEGGFGGCFGGGDCGDDFGG,EGFFGFGFGGDG=>C,,CAFFEFFCFBFDFGC>B,D<FF9D=<FGDEGGG<FF;@FF*FCGFC@7<5>FFGCF,@FF7;F<EFGGGFCFEGDDCFCE8*2862<EF8C/?E=?CCFEECEG8:=5+::E/:C?E<77:*+29CEGG96C79*3:6***12**0:5<@F7?*96*0*2*9*/**9@=@:6@:A6)4.#
@M06045:235:000000000-JCY5N:1:1101:17425:1333 1:N:0:TACAGC
ATCACGACTCCTACGGGAGGCAGCAGTCGAGAATCTTTCACAATGGGCGAAAGCCTGATGGAGCGACGCCGCGTGGAGGTTAAGGTCTTCGGATTGTAAACTCCTGTCATGCGAGAACAAAGCCCGCAAGGGTGTGATAGTATCGCAAGAGGAAGAGACGGCTAACTCTGTGCCAGCAGCCGCGGTAATACAGAGGTCTCAAGCGTTGTTCGGAATTACTGGGCGTAAAGGGTGCGCAGGCCGCGCGGGCAGGCAAATGTGTAATTCAGGGGCTCAACCCCTGCACTGCGCTTGATACTTG
+
CCCCGGGGGGGGGGGGGGGGGGGGGGGGGGGGGGGGGGGGGGGGGGGGGGGGGGGGGGGGGGG8FGGGGGGGGGGGGGGGGGGGGGGGGGGGDEGGGGGFGGGGGGGGGGGGGGGGGGGGGGGGGGGGGGGGFGGGGGGGGGGGGGEGGGGGGGGGFGGGGGGGGGGGG?CFGGGGGGGGGGGGGGGGGGGGGFGGGGGGGGGGGEGG>CFGGGGGGGGCGGGGGGGGGFGGGGEDECC=CGGGGGGGGGDG)7=FF7CFGG7:C7CCFGFBDBF=F?@EGFF>FG?4FDD3B>FB4:<<#
@M06045:235:000000000-JCY5N:1:1101:9214:1344 1:N:0:TACAGC
ATCACGACTCCTACGGGAGGCAGCAGTTAGGAATTTTGGGCAATGGGCGAAAGCCTGACCCAGCAACGCCGCGTGGGCGAAGAAGGCCTTCGGGTCGTAAAGCCCTTTTCCAGGGGAAGATAGTGACGGTACCCTGGGAATCAGCCCCGGCTAACTACGTGCCAGCAGCCGCGGTAATACGTAGGGGGCAAGCGTTGTCCGGATTTATTGGGCGTAAAGCGCTCGCAGGTGGTTCATTGCGTCGTGCGTGAAAGACCCCGGCTCAACTGGGGAGGGTCGTGCGAAACGGGTGAACTAGAGA
+
CCCCGGGGGGGGGGGGGGGGGGGGGGGGGGGGGGGGGGGGGGGGGGDFGGGGGGGGGGGGGGGGGGGGGGGDFGGGGDGGGGGGGGGGGGGGGGGEFGGGGGGGGGGGGGGGFFDCGGEFAFGFGGGGGGGGFFFGFGGGGGGGGCCGE>FGGGGGGFGGGGGGGGGDFGGGFGCCCFGGGGGGGGGGGGFGGG5CC:EEEGGGD6CFFFFGGGGGGFF9C=CECEGGGFGFGF?CFGFFG>DECDCCEGDFCFCD67DDEGGGGGGGGGFFD>D37)0<DDF)77<FFF))8?FFFDF<#
@M06045:235:000000000-JCY5N:1:1101:12389:1365 1:N:0:TACAGC
ATCACGACTCCTACGGGAGGCAGCAGTGGGGAATTGTTCGCAATGGGCGCAAGCCTGACGACGCAACGCCGCGTGGAGGATGAAGATCTTCGGGTCGTAAACTCCTTTCGATCGGGAAGAACGTTTTCGGTGTGAACAACACCGAGAAGTGACGGTACCTTCAGAAGAAGCCCCGGCTAACTACGTGCCAGCAGCCGCGGTAATACGTAGGGGGCAAGCGTTGTCCGGAATCATTGGGCGTAAAGAGCGTGTAGGCGGCTTGGTAAGTCCGCTGTGAAAGTCCAGGGCTCAACCCTGGAAT
+
CCCCGEGGGGGGGGGGGGGFGG>7@F<CFCFEEGGGGGGEGG@FGG@E:FCF@FGFAEGGGG7FFE:+CFDGCCCFGFFCG?8FFEFFGFGGDDFGEGBECFGG<5A<,+<?FFGCCFFCGGGGCFGGGEFGGGG9FGCGFGGGG*:BFFCFFDDF7@EFGFG?CFFGGE7FFFEGGCCFGGGG@<CFEFG7+*==C>*C8?EC9EFC<C?*1CEGC8*;CG88CF?*5/:AEFCE?*:>/*1:+*9:*779CFDFECDC*9C:CFGCF777*)9?*86FCB**)*7>>F=F)7):7375#
@M06045:235:000000000-JCY5N:1:1101:10009:1366 1:N:0:TACAGC
ATCACGACTCCTACGGGAGGCAGCAGTGGGGAATCTTGCGCAATGGGCGAAAGCCTGACGCAGCGACGCCGCGTGAGGGATGACGGCCTTCGGGTTGTAAACCTCTTTCAGCCCTGACGAAGCGAAAGTGACGGTAGGGGCAGAAGAAGCACCGGCCAACTACGTGCCAGCAGCCGCGGTAATACGTAGGGTGCAAGCGTTGTCCGGAATTATTGGGCGTAAAGAGCTCGTAGGCGGTCTGTCGCGTCGGCTGTGAAAACTCGGGGCTCAACTCCGAGCTTGCAGTCGATACGGGCAGGCA
+
CCCCGGGGGGGGGGGGGGGGGGGGGGGGGGGGGGGGFGFGGGGGGGGFGGGGCGGGGGGGGGEGGGGGGGGGGGGDGGGGGGGGGGGGGGFFGGGGGGGGFGGGGGGGGGFFGGGGGGGGGG7>EFGECFFGGG7FFG>CFGGGGGGGGFG7FGGGEGGGGGGGGGGGCFFGGGF:CFCEEGFDFGGGGG52:CFGGGGEE*;FGGGDGGGGGGGGG*:EGGFFGGFGFGGEGEGGGE>55ECFCCDE5CD3/2<FCC*9099>3<D3FDFFF7<35>EDGFFFFC)))8555BEF:6((#
@M06045:235:000000000-JCY5N:1:1101:11376:1385 1:N:0:TACAGC
ATCACGACTCCTACGGGAGGCAGCAGTGGGGAATATTGCACAATGGGGGAAACCCTGATGCAGCAACGCCGCGTGAGTGATGACGGCCTTCGGGTTGTAAAGCTCTGTCTTCAGGGACGATAATGACGGTACCTGAGGAGGAAGCCACGGCTAACTACGTGCCAGCAGCCGCGGTAATACGTAGGTGGCGAGCGTTGTCCGGATTTACTGGGCGTAAAGGGAGCGGAGGCGGATTTTTAAGTGAGATGGGAAATACTCGGGCTTAACCTGAGTGCTTCATTTCAAACTGGAATTCTAGAGT
+
CCCCGGGGGGGGGGGGGGGGGGGGGGGGGGGGGGGGGGGGGGGGGGGGGGGGGGGFGGGFCFGGFGGGGGGGFFEFGGGGGGGFDGGGGGGFFGGGGGGGGGGGGGGGGGGGGGGGGGFEGGEGGGGGGGGGGGGGGGGECEGFGG7FGCFGGGGGGGGGGGGGGG:FGGGGGGEEGFCGE?CF7+<FECEGGCEGCB9FDGGGGC+@<@CFGGEGGFGGDCC=7*:>EGEG5:C9:CC6FFG7CC7?+74<9FFGFGGGGGGGDGGGGGFF>?7@*9=4FFFFBF=6*95)/)046<B2#
@M06045:235:000000000-JCY5N:1:1101:21993:1402 1:N:0:TACAGC
ATCACGACTCCTACGGGAGGCAGCAGTGGGGAATTTTGGACAATGGGGGCAACCCTGATCCAGCCATGCCGCGTGCGGGAAGAAGGCCTTCGGGTTGTAAACCGCTTTTAGCCGGGACGAGAGCCCCGCTCCTAACACGGGCGGGGGTTGACGGTACCGGCGGAATAAGCACCGGCTAACTACGTGCCAGCAGCCGCGGTAATACGTAGGGTGGGAGCGTTAATCGGAATTACTGGGCGGAAAGCGTGGGCAGGCGGTTCGTTGTGTCGGCGGTGAAAGCCCCGGGCTTAACCTGGGAAGG
+
CCCCGGGGGGGGGGGGGGEGGGGGGGGGCEEF@FCFGGGFGGFGGGGCFGGGCGGGGEFFGGGGCFFGEEFGGGGGGGEEDGGGGGGGCEA=FGGGGGGFFCEFGGDFGGGGF:C=BFGC7:+BD++@F33C8>AFCFGGGFCCFFDCEGGGGGD5C9;CG858//<<E?@FG8CEE*<CF:FC8;C*3<5*888>888C85CC+2<C>?>*;*2;**/1*1:<C*8=*A+++A:<*2:*1:976<>**110*)/>CCCDEGGG37*27C))/8C0>FB)7>:3>CB3<)/*9*)3>1:(#
@M06045:235:000000000-JCY5N:1:1101:8220:1465 1:N:0:TACAGC
ATCACGACTCCTACGGGAGGCAGCAGTTAGGAATTTTGGGCAATGGGCGAAAGCCTGACCCAGCAACGCCGCGGGGGTGATGAAGGCCTTCGGGTCGTAAAGCCCTTTTTCAGGGGAAGATGATGACGGTACCCTGAGAATAAGCCCCGGCTAACTACGTGCCAGCAGCCGCGGTAATACGTAGTGGGCAAGCGTTGTCCGGATTTATTGGGCGTAAAGCGCGCGTAGGCGGCGCGGTATGTCGTGCGTGAAATCTCCCGGCTTAACTGGGAGGGGCCGTTCGAAACTGCCTGGCTGGAGA
+
CCC-FFGGEGGGFGGGG;@EGGGGEFGGFGFGGGGGG9FGFFFGFFGF@FF@:FGECFGFDFCF?CFEEGEEC7B@F74B9FFGDFGF8FDFDDGGGGGGGEGGFGGGGGGGFGGGGGGF;C3,@FF:FECF,>FE,<>;FG9DF<>FF*1=CCFC;<FF:FFGGGG77<FGEEEEGFFGF@EF*<:8F>FFGG8;?ECCEE>*;CFFC9FFGD8:8EG7?8=E5?CG*9=85E5***75DE7F7CDEGD3>7FGGG7D):39C6F**:DF5>))7<>55*00)8/>6*0.*185<)(.3#
@M06045:235:000000000-JCY5N:1:1101:10412:1520 1:N:0:TACAGC
ATCACGACTCCTACGGGAGGCAGCAGTGGGGAATATTGCACAATGGGCGAAAGCCTGATGCAGCGACGCCGCGTGAGGGATGACGGCCTTCGGGTTGTAAACCTCTTTCAGCAGGGAAGAAGCGAAAGTGACGGTACCTGCAGAAGAAGCGCCGGCTAACTACGTGCCAGCAGCCGCGGTAATACGTAGGGCGCAAGCGTTGTCCGGAATTATTGGGCGTAAAGAGCTCGGAGGCGGCTTGTCACGTCGGTTGTGAAAGCCCGGGGCTTAACCCCGGGTCTGCAGTCGATACGGGCAGGGG
+
CCCCGGGGGGGGGGGGGGGGGGGGGGGGGGGGGGGGGGGGGGGFGGGGGGGECGGEDFGDGGGGGGGGGGGGGGGGGGGGGDGGGGFGGGGCEGGEGGGGGGGGGGGGGGGGGGGGGFGGGGGGGGGFFGGGGGGGGGGGGGGGGGGGGGGGGGGGGGGGGGGGGGGGGGGCCGGGGGGGGGGFCFFFFGGGGEGGGGGGE/AFGCG5EDFGGF7<8C5*:EGF7;FGF858=:?5857CGCDFGDGFCDGGCDCC?7DFG:DC)7DDC6@=><CDDDDDFF?BFD?>DF4BFEEB@FF(#
@M06045:235:000000000-JCY5N:1:1101:8977:1542 1:N:0:TACAGC
ATCACGACTCCTACGGGAGGCAGCAGTGGGGAATTTTGGACAATGGGCGCAAGCCTGATCCAGCCATTCCGCGTGCAGGATGAAGGCCCTCGGGTTGTAAACTGCTTTTGTACGGAACGAAACGCGCTGAGTTAATACCTCGGCGTAATGACGGTACCGTAAGAATAAGCACCGGCTAACTACGTGCCAGCAGCCGCGGTAATACGTAGGGTGCAAGCGTTAATCGGAATTACTGGGCGTAAAGCGTGCGCAGGCTGTGATGTAAGACAGGTGTGAAATCCCCGGGCTTAACCTGGGAACG
+
CCCCGGGGGGGGGGGEGGGGGGGGGGFGGGGGDGCFGGGCFGGGGGGGGGGGGGGGGGGGGGEGGGFGGGGGGGGGGGGGGGGGGGGGGGGEGGGGGGGGGGFEGGGGGGGGGGGGGGGGGGGGEGGGGDFGGFGGGGGDGGGGGGGGGDFFGGGGGGGGGGDGGGFCFCFGGDG7F:FCCABCFFGFFGGFFEFE@EGGDGGGGG@C@CDGGGGGGGGEGGGGGFDEGCFGFDFCFC557*CFCDDGD<><9CECFG4:CGFGC7C7DC@F465679?66)8)7D@:FFFFFFF?F??-#
@M06045:235:000000000-JCY5N:1:1101:20588:1586 1:N:0:TACAGC
ATCACGACTCCTACGGGAGGCAGCAGTGGGGAATCTTGCGCAATGCGCGAAAGCGTGACGCAGCAACGCCGCGTGGGGAAGACGGCCTTCGGGTTGTAAACCCCTTTCAGGAGGGACGAAGGCTCGCCGGTGAATAGCCGTACGGGTTGACGGTACCTCCACAAGAAGCCCCGGCTAACTACGTGCCAGCAGCCGCGGTAATACGTAGGGAGCAAGAGTTGTCCGGAATCATTGGGCGTAAAGCGCGGGGAGGGGGCTTTGCAAATCGGGTGGGAAATCCCCGGGCCTAACGTTGGAACTC
+
CC@CCGGGGGGGGGGGGDEGEGGGGGFGGGGGGG@FFG9@CGGCG,FGG:FGFG@FECC@EGCF=FCFGEGGGGGGGD:FG<F:C7F=F<=BF8F7FFGGGFDCFGG9,CFGGGG+BF+@8C<>C7><F7*>7,,8:>,<C*<C*=4<BFF77*4*27,*<=FFGFFGF+1=CEE*;@:C@6:8@:8++/ACF8888:8**3<7*2CC5;;CD;C=**23C@+@E8EC5CF?C78FGEGC/:*+:>3*1)99C)>)*19*<C***2097))8)099FBF4*))))))0)0>)0)01)-,.#
@M06045:235:000000000-JCY5N:1:1101:11849:1597 1:N:0:TACAGC
ATCACGACTCCTACGGGAGGCAGCAGTGGGGAATTTTGGACAATGGGCGAAAGCCTGATCCAGCAATGCCGCGTGAGTGAAGAAGGCCTTCGGGTTGTAAAGCTCTTTTGTCAGGGAAGAAACGGTGAGAGCTAATATCTCTTGCTAATGACGGTACCTGAAGAATAAGCACCGGCTAACTACGTGCCAGCAGCCGCGGTAATACGTAGGGTGCAAGCGTTAATCGGAATTACTGGGCGTAAAGCGTGCGCAGGCGGTTTTGTAAGTCTGTCGTGAAATCCCCGGGCTCAACCTGGGAATC
+
CCCCGGGGGGGGGGGGGGGGGGGGGGGGGGGGGGGGGGGGGGGGGGGGGGGGGGGGGGGFGGGGGGFFFGGGGGGGGGGGGGGGGGGGGGGGGGGGGGGGGGGGGGGGGGGGGGGGGGGGGGGGGGGGF9FGDAFFGGGFFFGGGGGGGGGGGGGGEFGGCFGGGGGGGGG@FGGGECFGGGGGGGGGGGGFGGFGGGGGCEGFGGGGGGGGGGGDGGGG:EFFFFGGEFGFFFFEGGC5<57FGGGE=C<9DD=DEDCDGGGDCFFFGGFFF7395BFF9?FED)70.0=@>:5:F?:0#
@M06045:235:000000000-JCY5N:1:1101:19759:1601 1:N:0:TACAGC
ATCACGACTCCTACGGGAGGCAGCAGTGGGGAATCTTGCGCAATGGTCTAACGACTGACGCAGCGACGCCGCGTGTGGGAGGACGCCTTTCGGGGTGTAAACCACTGTTGCCCGGGACGAACACCTCTTTTCGAAGAGGCTGACGGTACCGGGTGAGGAAGCACCGGCTAACTCCGTGCCAGCAGCCGCGGTAATACGGAGGGTGCGAGCGTTGTCCGGAATCATTGGGCGTAAAGGGCGCGTAGGTGGCCCGGTCAGTCTTTGGTGAAAGCGCGGGGCTCAACCCTGCGTCGGCCAGGGC
+
CCCCGGGGGGGGGGGGGGGGGGGGGGGGGGGGGGGGGGGGGGGGGGFGGGGGGGGGGGGGGGGGGGGGGGGGGGGGGGGGGGGGGGGGGGGGGGGGGGGGGGGGGFGGGGGGGGGGGGGGGGGGGGGGGGGGGGGGGGGGGGGGGGGGGGGGGGGGGGGGGGGGGGGGGGGGFFGDFFGGGGGGGGGGGGGGGGGGGGGGGGECGEGGECGEGGGGGGGGGGGGGGFGFGGGGGGGGGGGGEGGGGFGGGGFDDEG=>7DCFGGGGGGGFFFDFGFDFB>F4FFFG@F>5>50<:?@BFF#
@M06045:235:000000000-JCY5N:1:1101:17486:1608 1:N:0:TACAGC
ATCACGACTCCTACGGGAGGCAGCAGTGGGGAATATTGCACAATGGGCGAAAGCCTGATGCAGCGACGCCGCGTGAGGGATGACGGCCTTCGGGTTGTAAACCTCTTTCACCATTGACGAAGCCTTCGGGTGACGGTAGGTGGGGAAGAAGCACCGGCTAACTACGTGCCAGCAGCCGCGGTAATACGTAGGGTGCGAGCGTTGTCCGGAATTATTGGGCGTAAAGAGCTCGTAGGCGGTTTGTTGCGTCTATCGTGAAAACCTGCGGCCTAACTGTGGGCTTGCGGTGGATACGGGCCGA
+
CCCCGGGGGGGGGGGGGGGGGGGGGGDFGGGGGGGGGGGGGGGGGFGGGGGGGGGGGGGGGGGGGDGGGGGGGGGGGGGGGGGGGGGGGGGGGGGGGGGGGGGGGGGGGGGGGGGGGGGGGGGGGGGGGGGGGFGGGGGGGGGGGGEGCGGGGGGGGGEGGFFFGGGGGGGGGGGGGGGGGGGCFFGG9CFGGGGGGGGGGEECEGEEECEG@?CEDFFGG8CCGGGGGFFEGGGGGGG=37DCGGFE5<*/:CE7*2979>D4*79CC)7:DFFF78?59@F535>E3B<**9:0B9(-#
@M06045:235:000000000-JCY5N:1:1101:9590:1631 1:N:0:TACAGC
ATCACGACTCCTACGGGAGGCAGCAGTAGGGAATTGTTCGCAATGGGCGCAAGCCTGACGACGCAACGCCGCGTGGAGGATGAAGGTCTTCGGATTGTAAACTCCTGTCGTGTGGGACGAACATTCTTCGGGCTAATCACCGAGGGACTGACGGTACCACGAAAGGAAGCCCCGGCTAACTCTGTGCCAGCAGCCGCGGTAATACAGAGGGGGCGAGCGTTGTGCGGAATTGCTGGGCGTAAAGGGCGCGTAGGCGGCCTGCTAAGTCGGACGTGAAATCCGTCGGCTCAACCGGGGTACG
+
C@CC<FCFCFC<F9CEE;EFEFGGGGGAFGDF@@AAFGDEEC7CFAFFGGGCFEFCE,EFGGCEGEC:C+CFEFGG:FGFDGF,CBFGEGGGGDCFGGGFGGEFGGFFEGFE,BFDGDEFDGEFDGGGCDCCFGGGE>D@FGFGGGGCFG@F:FGGFGGFCF7<FFFGFFB<@E:@<FG72CEFC9F<9CFGGGFGGGGDG*<+:+2<EFGGCEE=EEG8**;*+;?**;C+30C@EFGC)*9EFGGE>DCDGDCGC59CFD<:**2:*1..C@DF5B4@C)8>)/5)7?/5<>>(>(,.#
@M06045:235:000000000-JCY5N:1:1101:18872:1639 1:N:0:TACAGC
ATCACGACTCCTACGGGAGGCAGCAGTGGGGAATATTGGACAATGGGCGCAAGCCTGATCCAGCCATGCCGCGTGAGTGATGAAGGCCCTAGGGTTGTAAAGCTCTTTTGTCCGGGAAGATAATGACTGTACCGGAAGAATAAGCCCCGGCTAACTTCGTGCCAGCAGCCGCGGTAATACGAAGGGGGCTAGCGTTGCTCGAAATCACTGGGCGTAAAGGGCGCGTAGGCGGATCTTTAAGTCGGGGGTGAAAGCCCAGGGCTCAACCCTGGAATTGCCTTCGATACTGAAGATCCCGAGG
+
CCCCGGGGGGGGGGGGGFGGGGGGGGGGGGDEGGGGGFGFGGGGFGGGEGGGGGGGGGFGGGGGGGGGGGGGGGDGGGGGGGGGDGGGGGGGGGFGGDGGGGGGGGGFFGGGGGGGGGGGGGGGGGGFGGFGFGGGGGGDFGFCDGGGGGGGGGGGGGGGGGCGGGGFGGGGGGGEFGG?EFFGGGGGEBFGGC;8EE+BEGFCGF+2A0CECGGEDGFGEEEEGED5CFCG=CGD:?7CFF*75CDGCDGFFGFC**19CCCFGGFGGGFF5?>?F4?=C6;5745FF6??F4B))43,#
@M06045:235:000000000-JCY5N:1:1101:8104:1648 1:N:0:TACAGC
ATCACGACTCCTACGGGAGGCAGCAGTGGGGAATATTGCACAATGGGCGAAAGCCTGATGCAGCGACGCCGCGTGAGGGATGACGGCCTTCTGGTTGTAAACCTCTTTTAGCAGGGAAGAAGCGAAAGTGACGGTACCTGCAGAAGAAGCGCCGGCTAACTACGCGCCAGCAGCCGCGGTAATACGTAGGGCGCCAGCGTTGTCCGGAATTATTGGGCGTAAAGAGGTCGTAAGCGGCTGGTCACGTCGGGTGTGAAGGCCCGGGGGTTAACCCTGGGTCTGAAGTCTATACGGGCGGGCG
+
C@C@<FGF;CFEEFCGG;6C@C;;FFFG9FE-8CF,C9<,,CFF<,E8@EFGC,,96,CF9F9<BB@67FFEF+@,,B++:FEDC=BE:<5,CA,5488FG,<,<AEF,,,EEFGGG,+>,DE7>F:+BDD>>F=<+3<FGFGD<<BDC7C7FCGGGEFGFFFE7<*FEG>FF7CFE:CFEEGGGG9C8?E6:8*::FGEC8C+<>**/*2+<<?FFCE=C*2+9:*3;E=;*1AE=5E***2<6C**/))95)1*97*91*95)>)/9C7477*73375*)1**2**11//)5)2)(-(#
@M06045:235:000000000-JCY5N:1:1101:14943:1694 1:N:0:TACAGC
ATCACGACTCCTACGGGAGGCAGCAGTGGGGAATATTGGACAATGGGCGGAAGCCTGATCCAGCAACGCCGCGTGAGGGATGACGGCCTTCGGGTTGTAAACCTCTTTCAGCACAGGCGAAGCTGCTACCACGTGTGGTGGTGGTGACGGTATGTGCAAAAGAAGCACCGGCCAACTACGTGCCAGCAGCCGCGGTAATACGTAGGGTGTGAGCGTTCTCCGAAATTATTGTGCGTACAGGGCTCGTAGGCGGTTTGTCGCGTCGGGGGTGAAATCCACTGGCTTGATTGGTGGCTGGCTG
+
CCCC-BFG@FFGFGGGG7@FGEGDFFFEFGGEGFDGFFG9FGG<DFGFEDGG7FCFFFGGGFFGGFGGGEGDEFEEGGGDF>FCGDCFFFF=EGGGEGFFFGGGG9FFCDDF,BDFG+>FFGGF@<DAA><CC<DF<FFGG:FFFFC8F<*>BFFCFG,?,?CGGFCF7<FC@ECFC7B:FF*4FF@A9:;7**8*1:+9<EFF8C50;*;<?6?8**2<<***2;C+<+A+<?C:**2<*:3CCD5/:DFGGGC*:****)95C<C)59>)=BG?DFF=6>7FF))**9)/.37()((4#
@M06045:235:000000000-JCY5N:1:1101:15752:1711 1:N:0:TACAGC
ATCACGACTCCTACGGGAGGCAGCAGTTAGGAATCTTGCGCAATGGACGAAAGTCTGACGCAGCGACGCCGCGTGCGGGATGACGGCCCTCGGGTTGTAAACCGCTTTCAGCAGGGACGAAATTGACGGTACCTGCAGAAGAAGCCCCGGCCAACTACGTGCCAGCAGCCGCGGTAATACGTAGGGGGCGAGCGTTGTCCGGATTTATTGGGCGTAAAGAGCTCGTAGGTGGTTCGGTAAGTCGGATGTTAAATCTCCAGGCTCAACCTGGAGGGGGCATTCGATACTGCCGTGACTAGGG
+
CCCCGGGGGGGGGGGGGDGGGGGGGGGGGGGGGGGGGGGGGGGGGGGGGGGGGGGGGGGGGGGGGGGGGGGGGGGGGGGGGGGGGGGGGGGGGGGGEGGGGGGGGEGGGGGGGGGGGGGGGEGFFGGGGGGGGGGGGGGGGGGGGGGGGGCGGGGGGGGGGGFGGG:CGFGGGG<?CFCFGFCFGGGECGGGCCEGGGGGEGCC8CCFGGFGGGEE5FG<EFF6>?=FG+<FGFGEEE=EGGGGG)>E+*2:DFFFEGGGG<*7C6*>FC:7<BC@)))7C7F7=FF*7=FFFD)3=<7(#
@M06045:235:000000000-JCY5N:1:1101:21485:1716 1:N:0:TACAGC
ATCACGACTCCTACGGGAGGCAGCAGTGGGGAATCTTGCGCAATGCGCGAAAGCGTGACGCAGCAACGCCGCGTGGGGGAAGAAGGCTTTCGGGTTGTAAACCCCTTTCAGTTGGGACGAAGCCTCGTCGGTTAATAGCCGCGCGGGGTGACGGTACCTTCACAAGAAGCACCGGCTAACTACGTGCCAGCAGCCGCGGTAATACGTAGGGTGCAAGCGTTGTCCGGAATTATTGGGCGTAAATAGCGTGTAGGCGGCCTCGTAAGCCCGCTGTGAAAGTCCAGGGCTCAACCCTTGAAAG
+
CCCCGGGGGGGGGGGGGGGGGGGGGGFGGGGGGCGGG<<CFGGGFGGGGGGGGGFGGCFGGGDGGGGGGGGGGGDGGGEGGGGFGGGGGGGFGD<CFFADGBGGGFGGGGDFFFGDFG7FFGGGGGGFE>EGGDFGGGGGGE<FFCFGGGGC*:CFCC+<AGGGGGGGGGGFG8EEEGGGGFG8FGGGGGFGCFGEG5EEGGGF?8<:CE58;>FFCFEE58CFGDC:5*6<+<9C*/:CDGG9C7CE*7DF>FCDCDDCE<<9>7*2CCE5<>4/:B7FC=B6FCB4>*95)77,?A7<#
@M06045:235:000000000-JCY5N:1:1101:17298:1827 1:N:0:TACAGC
ATCACGACTCCTACGGGAGGCAGCAGTGGGGAATATTGCGCAATGGGCGAAAGCCTGACGCAGCGACGCCGCGTGTGGGATGACGGCCTTCGGGTTGTAAACCACTGTCGGGAGGGACGAATGCCCCGCAAGGGGAGTGACGGTACCTCCAAAGGAAGCACCGGCTAACTCCGTGCCAGCAGCCGCGGTAATACGGAGGGTGCGAGCGTTGTCCGGAATCACTGGGCGTAAAGGGCGCGTAGGCGGCCTGATAAGTAGGGGGGGAAATCCTGCGGCTTAACCGCAGGGCTGCCTTCTAGAA
+
CCCCGGGGGGGGGGGGGGGGGGGGGGGGGGGGGGGGGGGGGGGGGGGGGGGGGGGGGGGGGGGGGGGGGGGGGGGGGGGGGGGGGGGGGGGGGGGGGGGGGGGGGGGGGGGGGGGGGGGGGGGGGGGGGGGGGGGGGGGGGGGGGGGGGGGGGGGGGGGGGGGGGGEGGFGGGGGGGGGGGGGGGGGGGGGGGGGGDGGGGGGGCEGGGGG*<@EGDGGGFGGGGGGGGGGGGGGGCCGGGCDCGGGDCGC*CFGFEFGGGD)9<<77:6@FGEDB<>FFFFEEBG>:>FFFFFFFFA<.#
@M06045:235:000000000-JCY5N:1:1101:23522:1835 1:N:0:TACAGC
ATCACGACTCCTACGGGAGGCAGCAGTAGGGAATATTGGGCAATGGACGCAAGTCTGACCCAGCCATGCCGCGTGCAGGATGAAGGCCTTCTGGGTTGTAAACTGCTTTTATCTAGGAAGAAAAAACTCTTGCGAGAGGAACTGACGGTACTAGATGAATAAGCACCGGCTAACTCCGTGCCAGCAGCCGCGGTAATACGGAGGGTGCAAGCGTTGTCCGGATTTATTGGGTTTAAAGGGTGCGTAGGCGGCCTTATAAGTCAGTGGTGAAAGCCCATCGCTCAACGATGGAACTGCCAAC
+
CCCCGGGGGGGGGGGGGGGGGGGGGGGGGGGGGGGGGGGGGGGGGGGGGGGGGGGGGGGGGGGGGGGGGGGGGGGGGGGGGGGGGGGGGGGGGGGGGGGGGGGGGGGGGGGGGGGGGGGGGGGGGGGGGGGGGGGGGGGGGGGGGGGGGGGGGGGGGGGGGGGGGGGGGGGGGGGGFGGGGGGGGGGGGGDGDGGGGGGGGGGGGGGGGGGGGBEGEFGGGGGGGGGGFGGCG7FGFGGGGGGGEGGGGGG3CDGGGGGGGGFFCDGGGGFF>FFFGFFFGFFFFGEFFFEFFFFFFF:)#
@M06045:235:000000000-JCY5N:1:1101:18099:1862 1:N:0:TACAGC
ATCACGACTCCTACGGGAGGCAGCAGTGGGGAATTTTGGACAATGGGCGAAAGCCTGATCCAGCCATTCCGCGTGAGTGAAGAAGGCCTTCGGGTTGTAAAGCTCTTTCGCAAGGGAAGAAAACTTATCTAATAATACTAGATGAGGCTGACGGTACCTTGATAAGAAGCACCGGCTAACTACGTGCCAGCAGCCGCGGTAATACGTAGGGTGCGAGCGTTAATCGGAATTACTGGGCGTAAAGCGTGCGCAGGCTGTTTTGTAAGTCAGATGTGAAATCCCTGAGCTCAACCTAGGAACG
+
CCCCFGEGGCDGFGC@CFGEGE@;E-CCC@C;@CFD<@@FDCCF<8<@:FFGCEEF6CF<FGGFGFDC<F<B:@CEEACE?EFFGGFGGGGGGDFECGAEFGGGGFFGGGDCGGGCCDFFFGGFGGGG<??EFFGGGGFFG?FGGFFFGGCFFFFEFFFGC<FGFCCF@FFFGGGGGGCC9FGGFGCE@CFFGGGGGGGEGGFGG7:FEED7;55/:*:=EECF7/:5;E+::<7CGGC>3*7<E5*>:D7<CD5C=99CF5FFG777CC9@GBGFFFFF*?FFF47/96FF)074?4<(#
@M06045:235:000000000-JCY5N:1:1101:18305:1900 1:N:0:TACAGC
ATCACGACTCCTACGGGAGGCAGCAGTGGGGAATATTGGACAATGGGCGCAAGCCTGATCCAGCCATGCCGCGTGGATGATGAAGGCCCTAGGGTTGTAAAGTCCTTTCGGCGGGGAAGATAATGACGGTACCCGCAGAAGAAGCCCCGGCTAACTTCGTGCCAGCAGCCGCGGTAATACGAAGGGGGCTAGCGTTGCTCGGAATCACTGGGCGTAAAGCGCACGGAGGCGGACTCTTAAGTCGGTGGTGAAATCCTGGAGCTCAACTCCAGAACTGCCTCCGATTCTGGGAGTCTTGAGA
+
CCCCGGGGGGGGGGCFDCEEFGGGFGGGGFGGGG@FC<AFGGG9FFGGGGEDCDGGGGGGGGGGGGGGGFG7F=@FGGGGGGGG9FFAF@GFFFGGG?AF<FGGGFGGGCC7FGDDECFCCCDG=CGGGGG@AF@FCFBCDFG8,>*FFGGEDGFCCFCF:<F@F:FGGFGGCG:<C++<C8F8EGDEEGFFCEE58CF+;EG55A9CCFCGGGG8EDFG8CEE=*2=?CEEGC86CF7<DGD*:CDG79C6>CC4+:C*0097CGG7:*)9>:5@GF?997)57****9>@>59<?A43#
@M06045:235:000000000-JCY5N:1:1101:11327:1907 1:N:0:TACAGC
ATCACGACTCCTACGGGAGGCAGCAGTGGGGAATATTGGACAATGGGCGAAAGCCTGATCCAGCAATGCCGCGTGAGTGATGAAGGCCTTAGGGTTGTAAAGCTCTTTTACCCGGGATGATAATGACAGTACCGGGAGAATAAGCCCCGGCTAACTTCGTGCCAGCAGCCGCGGTAATACGAAGGGGGCTAGCGTTGCTCGGAATCACTGGGCGTAAAGGGTGCGTAGGCGGGTCTTTAAGTCAGGGGTGAAATCCTGGAGCTCAACTCCAGAACTGCCTTGGATACTGAAGATCTTGAGG
+
CCCCGGGGGGGGGGGGGGGEGGGGGGGGGGGGGGGGEGGFGGGCFGGGGGGGGGGGGGGGFGGGGGGGGGGGGEGGGGGGGGGGFGGFGGGGGGGGGGGGGGGGGGGGGFGGGGGGGGGGGGGGGGGGGGGGGGGGGGGGFGGGGGGGGGGGGGGG=DEGGGGGGGGGGGGGGGGGGGGGGGGGGGGGGGGGGGGDEGFGGEDGGGFFFGGFGG?EGCFGGCEDEEEGGFGGG58@@FGCC9DFFFGGEC767FG69DF*CFFGG65C>4<?7?01C?FFD))/9:FFFF=6=F44F>B0#
@M06045:235:000000000-JCY5N:1:1101:9450:1947 1:N:0:TACAGC
ATCACGACTCCTACGGGAGGCAGCAGTGGGGAATATTGGACAATGGGGGCAACCCTGATCCAGCAATGCCGCGTGAGTGATGAAGGCCTTAGGGTTGTAAAGCTCTTTCGCCCGCGACGATGATGACGGTAGCGGGAGAAGAAGCCCCGGCTAACTTCGTGCCAGCAGCCGCGGTAATACGAAGGGGGCGAGCGTTGTTCGGAATTACTGGGCGTAAAGGGCGCGCAGGCGGCGCATGAAGTCAGGTGTGAAAGCCCCGGGCTCAACCTGGGAATTGCACTTGATACTCGTGTGCTGGAGA
+
CCCCGGGGGGGGGGGGGGGGGGGGGGGGGGGGGGGGGGGGGGGGGGGGGGGGGGGGGGGGGGGGGGGGGGGGGFGEGGGGGGGGGGGGGGGGGGGGGGGGGGGGGGGGGGGGGGGGGGGGGGGGGGGGGGGGGGGGGGGGGGGGGGGGGGGGGGGGGGGGGGGGGGGGGGGGGGGGGGGGGGGGGGGGGGGGGGGGGEGGGGGGGGGGGGGGGGGGDFGGGGGGGGGGGGGGGG=CCEFGGGGGGGGGGGGGGGGGGGGGGGGGCGCCFDFFFFGFGFFFFFFBF>?FFFFFFFFFFF?B#
@M06045:235:000000000-JCY5N:1:1101:10366:1962 1:N:0:TACAGC
ATCACGACTCCTACGGGAGGCAGCAGTTAGGAATTTTGGGCAATGGGCGCAAGCCTGACCCAGCAACGCCGCGTGGGTGACGAAGGCCTTCGGGTTGTAAAGCCCTTTTCTGAGGGCAGATCGTGACGGTACCTCAGGAATAAGCACCGGCTAACTACGTGCCAGCAGCCGCGGTAATACGTAGGGTGCAAGCGTTACTCGGAATTATTGGGCGTAAAGCGCATGTAGGCGGCTTTGCAAGTCTGATGTGAAATCCCTGGACTCAATTCAGGAACTGCATTGGATACGGCGCGGCTAGAGG
+
BCCCGGGGGEGGGGGGDGDGGGGCFGGFC-;CFF<FE<F@FGGFGGGFEG:FEEFG8FGGGG8FGGFC:FGD+6@FEGCFFGGGGGCFGGCDFGFGEG9BEFEFFGGGFG9B9,=F+8:BFGGGFGG:=FGGFG9DF=D>DD<DFFFDFGGGGFGFGFCFFFCGGGGF7A*>::4FE<FG7FF**;FCCGGG7>EEEEC95BCGGGFFGGG5/*1:*8:F*:?ECE9++A:*::C+2ACF7CFFG=770**:*:C<C<C**009C<*7:79*>>F<*9BF7?F?FFF)07B);7@9B?75#
@M06045:235:000000000-JCY5N:1:1101:22360:2006 1:N:0:TACAGC
ATCACGACTCCTACGGGAGGCAGCAGTGGGGAATATTGGACAATGGGCGCAAGCCTGATCCAGCCATGCCGCGTGGATGATGAAGGCCCTAGGGTTGTAAAGTCCTTTTAACGGGGAAGATAATGACGGTACCCGTAGAATAAGCCCCGGCTAACTTCGTGCCAGCAGCCGCGGTAATACGAAGGGGGCTAGCGTTGCTCGGAATCACTGGGCGTAAAGGGTGCGTAGGCGGGTCTTTAAGTCAGGGGTGAAATCCTGGAGCTCAACTCCAGAACTGCCTTTGATACTGAGGACCTTGAGG
+
CCCCGGGGEGGGGGGGEGGCCGGGCGEGGFDGGGGGGGFGFGG9FFCFGG7FE7FGGGGGFFDFDGGGGGGGGBFECE<CFGAE5C9=FFFGC<ABFC@EABEGGA?AEG<FGGD7>FF<CDEGFGCCCFCE,CFFEG:FGGGGGDGGC7F:FGGEFGG<:BGD:FGGGGDGG7>FGGFBCBB*<EEGGEGCF5;18@+2;CEEG9?C?CE5@EEEEGD<*;8*>CE5=+:?EE8*<ECE7:C79>CEGGC9F7+7CDD47CDFDD<CCC?4:5>?CFF*;**9@C?FFFF@43)4?<A7#
@M06045:235:000000000-JCY5N:1:1101:22010:2024 1:N:0:TACAGC
ATCACGACTCCTACGGGAGGCAGCAGTGGGGAATATTGCACAATGGGCGGAAGCCTGATGCAGCGACGCCGCGTGAGGGATGACGGCCTTCGGGTTGTAAACCTCTTTCAGCAGGGACGAAGCGCAAGTGACGGTACCTGCAGAAGAAGCACCGGCCAACTACGTGCCAGCAGCCGCGGTAATACGTAGGGTGCAAGCGTTGTCCGGAATTATTGGGCGTAAAGAGCTCGTAGGCGGTTTGTCGCGTCGGCTGTGAAACCTCGGGGCCCAACCCCGAGCCTGCAGTCGATACGGGCAGACA
+
CCCCFGGGFGGGGFGGGGGGGGEGGGGGGGGGGGFFGAF<FGGFGGGGGGDGGGGFGFFGGGGGGGGFGGGGEEECFGGBEEGGGGGGGGGGGGGGGGCFGDG<FGGGFFGFGFGEGGCGGGFCCECFCFGG7FGFGGGGGFG9CFFGGGGCFFEG:<FGFF,<=AFGFGG7CECFCFGGGDGGGG698CCCECFGG*:?*2;C7A::88?C9EFGGGCEDGGFEFGGCGC;EE+:EGGGGFFCC31/297CDF?CC>*76C*757<)99>59;DD:@D:C5@FF:9@7>@@>)>><03(#
@M06045:235:000000000-JCY5N:1:1101:11036:2025 1:N:0:TACAGC
ATCACGACTCCTACGGGAGGCAGCAGTTAGGAATTTTGGGCAATGGCCGCAAGGCTGACCCAGCAACGCCGCGTGGGGGACGAAGGCTCTCGGGTTGTAAACCCCTTTTCCGGGGGACGATGATGACGGTACCCCGGGAAGAAGCCCCGGCTAACTACGTGCCAGCAGCCGCGGTAATACGTAGGGGGCGAGCGTTGTCCGGATTCATTGGGCGTAAAGCGCGGGCAGGCGGCCCGCTCAGTCGGCCGTGAAAGCGCCGGGCTCAACTCGGCGCGGTCGGGCGATACTGGCGGGCTCGAGC
+
CCCCGGGGGGGGGGGGGGGGGGGGGGGGGGGGGGGGGGGGGGGGGGGGGGGGGGGGGGGGGGGGGGGGGGGGGGGGGGGGDGGGGGGGGGGGGGGGGGGGGGGGGGGGGGGGGGGGGGGGGGGGGGGGGGGGFGGGGGGGGGGGGGFGGGGGGGGGGGGGGGGGGFGGGGGGGGGGGGGGGGGGGGGGGGCGGGEEEGGGEGGGDGGGG7EGGGGGGGGGGGGE78ECEGGGGGGGGEE55?FEGGGG:C35>FF<CGGDCD3DFG4::C>:D)5<C>DEGFB:@9)*4?@>B::9>918#
@M06045:235:000000000-JCY5N:1:1101:8875:2071 1:N:0:TACAGC
ATCACGACTCCTACGGGAGGCAGCAGTGGGGAATATTGGACAATGGGCGCAAGCCTGATCCAGCCATGCCGCGTCAGTGATGAAGGCCTTAGGGTTGTAAAGCTCTTTTGTCCGGGACGATAATGACGGTACCGGAAGAATAAGCCCCGGCTAACTTCGTGCCAGCAGCCGCGGTAATACGAAGGGGGCTAGCGTTGCTCGGAATCACTGGGCGTAAAGGGCGCGTAGGCGGCCAAGTAAGTTGGGGGTGAAAGCCCGTGGCCCAACCACGGAATTGCCTTCGATACTGCTTGGCTTGAGG
+
CCCCGGGGGGGGFGGGGGGDEGGGFGGGGEGGGGEGGGGGGGGGGGDFGGGGCFGGGGGGGGGGGGGGGGGGGGGGEFFDFGGGGGCCCEGGGGGGGGGGGGGFGGGGGGGGGGDGGGDGGGGGFFGGGGFCFGGGGGGDGGGGGGGGGGGECGGGGFECCCGGGGGGGGGGGGGDGGGGGGFGGGGGGGGGGGGGGGCFGGGGFGGGGGGGGGGGDF+CEEEEEEEEGGGGEGD=8:AFFEFEGGG5ED<CCFGFGCC<ED*>C3CD5CBF5:CFGF4BFFFFFF3BFF?*654?F>?5#
@M06045:235:000000000-JCY5N:1:1101:20330:2075 1:N:0:TACAGC
ATCACGACTCCTACGGGAGGCAGCAGTTAGGAATTTTGGGCAATGGGCGCAAGCCTGACCCAGCAACGCCGCGTGGGTGACGAAGGCCTTCGGGTTGTAAAGCCCTTTTCTGGGGGAAGATGATGACGGTACCCCAGGAAGAAGCACCGGCTAACTACGTGCCAGCAGCCGCGGTAATACGTAGGGTGCGAGCGTTGCCCGGATTTATTGGGCGTAAAGGGCGCGCAGGCGGCTCGGCACGTCCGGTGTGAAATCGCCCGGCCCCACTGGGCGGGGTCAGCGGATACGGCCGAGCTGGAGG
+
CCCCGGGGGGGGGGGGGGGGGGGGGGGGGGGGGGGGGGGGGGGGGGGGGGGGGGGGGGGGGGGGGGGGGGGGGGGGGGGGGGGGGGGGGGGGGGFGGGGGGGGGGGGGGGGGGGGGGGGGGGFFGGGGGGGGGGGGGGGGGGGGGGGGGGGDFGGGGGGGGGGGGGGGGGGGGGGGGGGGGGGGGGGGGGGGGGGGGGGGGGEEGC@GFGGGGGGGGGGGEEGEECCGEECE==EGEE555:>E5)9E7<:CDGFDCGD3ED)7)9)*9C@FC>3><>)7<BE)7*77>@F>:>3,/4(.#
@M06045:235:000000000-JCY5N:1:1101:15750:2093 1:N:0:TACAGC
ATCACGACTCCTACGGGAGGCAGCAGTAGGGAATCTTGCGCAATGGGCGAAAGCCTGACGCAGCCATGCCGCGTGAATGATGAAGGTCTTAGGATTGTAAAATTCTTTCACCGGGGAAGATAATGACGGTACCCGGAGAAGAAGCCCCGGCTAACTTCGTGCCAGCAGCCGCGGTAATACGAAGGGGGCTAGCGTTGCTCGGAATTACTGGGCGTAAAGGGCGCGTAGGCGGACAGCTTAGTCAGAGGTAAAAGCCCAGGGCTCAACCTTGGAACTGCCTTTGATACTGGCTGTCTTGAGT
+
CCCCGGGGGGGGGGGGGGGGGGGGGGGGGGGGGGGGGGGGGGGGGGGGGGGGGGGGGGGGGGGGGGGGGGGGGGGGGGGGGGGGGGGGGGFGGFGGGGGGGGGGGGGGGGGGGGGGGGGGGGGGGGGGGGGGGGGGGGGGGGGGGGGGGGGGGGGGGGGGGGGGGGGGGGGGGGGGGGGGGGGGGGGGGGGGGGGGGGFFGGGEGGGGGGGGGGGGGGFGGGGGGGGGGGGGGGEGGGGGGGGGGGGCFGGDGGGGFGGGEGGGGGGGGGFF47CFGFFFGFFFFGFFFFFFFFFFFBF7#
@M06045:235:000000000-JCY5N:1:1101:21443:2107 1:N:0:TACAGC
ATCACGACTCCTACGGGAGGCAGCAGTGGGGAATCTTGGACAATGGGGGCAACCCTGATCCAGCCATGCCGCGTGATCGATGAAGGCCTTAGGGTTGTAAAGATCTTTCAGCTGGGAAGATAATGACGGTACCAGCAGAAGAAGCCCCGGCTAACTCCGTGCCAGCAGCCGCGGTAATACGGAGGGGGCTAGCGTTGTTCGGAATTACTGGGCGTAAAGCGCACGTAGGCGGATCAGCAAGTTAGGGGTGAAATCCCGGGGCTCAACCCCGGAACTGGCTTTAACACTGCTTGTCGGGAGG
+
CCCCF-CFEGGGCGEEGEGGDGEEFFGGGGGGGFFGGGGDFGFE@FFGGGDGGEFGFAFFGD@EF8ECFD7BC6>FCFFEFGGCFFGGGGFGCFGGDFGGG9FEGGGGGFGG<C<+B=:4?FEBFFGEG:FEFDDD<=AFCAFGGGGGG7CFGGGGEAFCCFFFC<:DCFC@*>>FEGGEGEGGGGGFCEBCG54*==5EG78;EG+:C?C5CEGEE*<CGGGDECFGGG=EE75;CD7C5+:709<EECC4:D?>E*7):>7769**/9>))0>:=).59;*9*09??=@**)*()-0(#
@M06045:235:000000000-JCY5N:1:1101:11678:2176 1:N:0:TACAGC
ATCACGACTCCTACGGGAGGCAGCAGTAGGGAATTGTTCGCAATGGGCGCAAGCCTGACGACGCAACGCCGCGTGGAGGATGAAGATCTTCGGGTCGTAAACTCCTTTCGATTGGGACGAACTTCTCAGGGGTGAACAATCTCTGAGGTTGACGGTACCGAGAGAAGAAGCCCCGGCTAACTCCGTGCCAGCAGCCGCGGTAATACGGGGGGGGCAAGCGTTGTTCGGAATTACTGGGCGTAAAGGGCTCGTAGGCGGCCAACTAAGTCGGACGTGAAATCCCTCGGCTTAACCGGGGAAG
+
CCCCGGGGGGGGGGGGGGGGGGGGGGGGGGGGGGGGGGGGGGGGGGGGGGGGGGGGGGGGGGGGGGGGGGGGGGGGCFGGGGGGGFGGGGGFGGGGGGGGGGGGGGGGGGGGGGGGGGGGGGGGGGGFGGGGGGGGGGGGGGGGGGGGGGGGGGGGGFGGGGGGGGGGGGG7CEEFGGGGGGGGGGGGGGFGGGGEEGEECEGCCFFECEEEGGGGFFGGGGG=FDGGGG5FGC@CGGGGD=CFG>DG=FGDCF=CGDDDEGGGF<FFC<)8DF*74377F?@65)8>FFFFFF325;96#
@M06045:235:000000000-JCY5N:1:1101:18727:2177 1:N:0:TACAGC
ATCACGACTCCTACGGGAGGCAGCAGTGGGGAATATTGGACAATGGGCGGAAGCCTGATCCAGCAACGCCGCGTGAGGGATGACGGCCTTCGGGTTGTAAACCTCTTTCGGTGGGGACGAAGCGCAAGTGACGGTACCCACTAAAGAAGCACCGGCCAACTACGTGCCAGCAGCCGCGGGAATACGTAGGGTGCGAGCGTTGTCCGGAATTATTGGGCGTAAAGGGCTCGTAGGCGGTTTGTCGGTGCGGGCGTGAAAACCAGGTGCTTAAAACCCTGCTTGCTTTCGATACGGGCAGACG
+
CCCCGGGGG>CFGGGGGGGGGGGGCFGGGGGBFGFGGFGCFGGGGGGGGGGGGGGGGFFGGGGGFGGGGGGGEEFCFFEGGGCFGGGGEFGGGGGGGGGGGGGGGG?D9BF>FGGGGGDGGGGGGCDFFGGGGGGGGCGGGC:DFE9F7FFGGDEE*CECGGGGGGFF@?CFC@FGFGG*8CEFFGECFGG@EEGCECCEGGGG7>EGD:@9+0+<>FGEDEFGFDGEFGC5=CCCC=7CGCD=*)*2:37)9CG9:7CC*/9CC<6C:**/*01)084):*.1=C45)97537)3)-((#
@M06045:235:000000000-JCY5N:1:1101:23097:2178 1:N:0:TACAGC
ATCACGACTCCTACGGGAGGCAGCAGTCGGGAATTTTGCCCAATGAGCGAAAGCTTGAGGCAGCAACTCCGCGTGAGGGATGAAGGCTCTAGGGTCGTAAACCTCTTTTCTCAGGGAAGATACAAGACGGTACCTGAGGAATAAGCGACGGCTAACTACGTGCCAGCAGCCGCGGTAATACGTAGGTCGCAAGCGTTGTCCGGATTTACTGGGCGTAAAGAGCGCGCAGGCGGCTGGCCAAGTCCGATGTGAAATCTTCGGGCTCAACCCGAAAACTGCATTGCAAACCGGCCTGGCTAGA
+
CCCCGGGGGGGGGGGGGFGGGGGGGGGGGGGGGFGGGGGGGGGGGGGGGGGGGGGGFGGGGGGGGGGGGGGGGGGGGGGGGGGGGGGGGGGGGGGGGGGFFGGGGGGGGDGGGGGGFGGGGGGGGGGGGGGGGGGGGGGFFGGGGDCGGGGGGCFGGGGGGGGDGGGGG7FFGGGGCGGGGGGGGGGGGGGGGGGCGGGG?EGE@EFFGGGGFGG8C8FCFGGGGGGGG=CEGEGGGCFGGGGGGD3CE5:DGFFFGG77*79<FCCFFD>DGFGFFFFFGF**6>FFFBDB@D>?518.#
@M06045:235:000000000-JCY5N:1:1101:7751:2234 1:N:0:TACAGC
ATCACGACTCCTACGGGAGGCAGCAGTGGGGAATATTGGACAATGGGCGCAAGCCTGATCCAGCCATGCCGCGTGAGTGATGAAGGCCTTAGGGTTGTAAAGCTCTTTCGTCCGGGACGATAATGACGGTACCGGAAGAAGAAGCCCCGGCTAACTTCGTGCCAGCAGCCGCGGTAATACGAAGGGGGCTAGCGTTGTTCGGAATCACTGGGCGTAAAGGGCGCGTAGGCGGCTTTGTAAGTCGGGGGTGAAAGCCTGTGGCTCAACCACAGAATTGCCTTCGATACTGCATGGCTTGAGG
+
CCCCGGGGGGGGGGGGGGGGGGGGGGCFGGGGGGG<FEGGFGGFGGFGGGGGGGGGGGGGGGFGDFGGGGGDGGGGGGGGGGFFEFGGGFE?FGFGECEFGGGGGGFB<=FFGGFG>GEGDFGGCGGDGGGGGGDEBFGGGCGFD@FGGGGGGGGCGFCC:FGG7CFCFFFC*CFC@FGGGGCCFGCEGGGGGGEGE:EFGCC>FF9CCFFCGGGG8807AEGGGGGG=GGDGDGCAF7?FED*:D):EDG=FGG<FFDCG35097<9*7>@GF=F4@FFGFFFFGEBFFFF?>)(77?)#
@M06045:235:000000000-JCY5N:1:1101:12274:2243 1:N:0:TACAGC
ATCACGACTCCTACGGGAGGCAGCAGTGGGGAATCTTGCGCAATGGGCGAAAGCCTGACGCAGCGACGCCGCGTGAGGGATGACGGCCTTCGGGTTGTAAACCTCTTTCAGCAGGGACGAAGCGCAAGTGACGGTACCTGCAGAAGAAGCACCGGCCAACTACGTGCCAGCAGCCGCGGTAATACGTAGGGTGCGAGCGTTGTCCGGAATGATTGGGCGTAAAGGGCTCGTAGGCGGTCTGTTGCGTCAGGAGTGAAAACTCGGGGCTTAACCCCGAGCCTGCGTCTGATACGGGCAGGCT
+
CCCCFDGGEGGGCGGGGGGGGGGGGGGGGGGGGGGGGGGGGGGGGGGGGGGGGG8CFFGGGGGGGGGGGGDGGCFGGGDCFCGGGGGE@FGGGGGGGGGDAAFCFFGGGGGGGGGDGGGGGGGGGGGGFGGGGDGCCFGGGGGGGGGGGGCGGGGGDGGGGGFCC<FGGGFC@CFGGGGEEEGECFCEFEGGDEG5CEGDE*ACFGE5/C+<<<FFGGGGGG5CFEGFDECCFGEEDEE*00:+3)95*7>*9*ADCDFFC9DDDC<9<FFFGFC><350*)7)775>*7*9>5:0)((-#
@M06045:235:000000000-JCY5N:1:1101:8432:2250 1:N:0:TACAGC
ATCACGACTCCTACGGGAGGCAGCAGTGGGGAATATTGCGCAATGGGCGAAAGCCTGACGCAGCGACGCCGCGTGTGGGATGACGGCCTTCGGGTTGTAAACCACTTTCGGGAGGGACGAATGCGCCGCAAGGCGAGTGACGGTACCTCCAAAGGAAGCACCGGCTAATTTCTTGCCAGCAGCCGCGGTAATACGAAAGGTGCAAGCGTTACACGGAATCACTGGTCGTAACGCGCACTTCGGCGGACTTACAGGTCAATTGCGAAATACCTGGGCTCAACCCGGGCACTGCCTTGCAAAG
+
CCC9ECGGGEGGGGGGCFEGGGDGC9C@<EF7@CAEGAA@C:+BFFCE+6CFCFFCCCFEGGDEC@CFEGC7C:F=FFFGGCFGGG7:?<,8?CFGGE<D,,BFFF<8CCC:7BE++@FC<<>9*:@CECFGFFC@*F*;CGGG@*,,>*,CFDF7F<F,+=7:FF7,B7>F,+<78@6888CC*:?>1*;FGFG8**2;<ECGF?5/;:8?+<?:5CGGFCF96+<5:8C8*::C*C*+**1/:C)/*20*;*::C46*<7*/7/7>GG4*7)*5*.=/<)7<5))085)4)067@25)#
@M06045:235:000000000-JCY5N:1:1101:11903:2287 1:N:0:TACAGC
ATCACGACTCCTACGGGAGGCAGCAGTAGGGAATCTTCCGCAATGGACGAAAGTCTGACGGAGCAACGCCGCGTGAGTGATGAAGGCTTTCGGGTCGTAAAACTCTGTTGTTAGGGAAGAACAAGTGCTAGTTGAATAAGCTGGCACCTTGACGGTACCTAACCAGAAAGCCACGGCTAACTACGTGCCAGCAGCCGCGGTAATACGTAGGTGGCAAGCGTTATCCGGAATTATTGGGCGTAAAGCGCGCGCAGGTGGTTTCTTAAGTCTGATGTGAAAGCCCACGGCTCAACCGTGGAGG
+
CCCCGGGGGGGGGGGGGGGGGGGGGGGGGGGGGGGGGGGGGGGGGGGFGGGGGGGGGGGGGGGGGGGGGGGGGFFFGGGGGGGGFFGGGGGGGGGGGGGGGGGGGGGGGGGGGGGGGGGGGGGGGGGGGGGGGGGGGGGGGGGGGGGGGGGGGGGGGGGGGGGGGGGGGGGGFGGGGGGGGGGGGGGGGGGGFGGGGGGGECCFFGFCFFEGGGGFEGGGGGD:CGGGGG5@FGG7FFFGDCDE9DGGGDCDDGGDGG5<6DGGGFGGGGFFGFFF7@?8FFFFB<>3)>FFFFF1)-1,#
@M06045:235:000000000-JCY5N:1:1101:22912:2310 1:N:0:TACAGC
ATCACGACTCCTACGGGAGGCAGCAGTAGGGAATTTTCCACAATGGACGAAAGTCTGATGGAGCAACGCCGCGTGCAGGATGAATGCCTTCGGGTTGTAAACTGCTTTTATATGTGACGATTATGACGGTAGCATATGAATAAGGATCGGCTAACTCCGTGCCAGCAGCCGCGGTCATACGGAGGATCCAAGCGTTATCCGGAATTACTGGGCGTAAAGAGTTGCGTAGGTGGCATTGTAAGTTGGTAGTGAAAGCGTTCGGCTCAACCGGATATCCATTATCAAAACTGCAAAGCTAGAG
+
CCCCFGGGDFFGGGGGGGGGGGGGGFEFGGGGGGGGGGGGGGGGGGGGGGGGGFFGGGGGGGGGGGGGGGGGGGGG7FGEGGGGGGGGGGGGGGGGGGGFGGGGGGGGGGGGGG<CEFFGGGGGGGFGGGGGGGGGGGGGGGGGGGFGGGGGGFFGG<:F=7F9FGGGEEFCBFEG7FGCFCE@EGEEF::CFCEGEFGGGGGGGGGGGGGGGGGGC@F?CFC>FEEGGGCGGC@++<FF>FGG:**+<09C>*+9CDGGGG)/7==D9DFFGBGFFF6=:@F96:FFFFFF4@F0/4))#
@M06045:235:000000000-JCY5N:1:1101:15841:2326 1:N:0:TACAGC
ATCACGACTCCTACGGGAGGCAGCAGTGGGGAATATTGCACAATGGGCGGAAGCCTGATGCAGCGACGCCGCGTGAGGGATGAAGGCCTTCGGGTTGTAAACCTCTTTCAGCAGGGACGAAATCAGACGGTACCTGCAGAAGAAGCACCGGCCAACTACGTGCCAGCAGCCGCGGTAATACGTAGGGTGCAAGCGTTGTCCGGAATTATTGGGCGTAAAGAGCTCGTAGGCGGTCTGTCGCGTCGGCTGTGAAAACTCGGGGCTCAACCCCGAGCCTGCAGTCGATACGGGCAGACTAGGT
+
CCCCGGGGGGGGGGGGGGGGGGGGGGFGGGGGGGGGGGGGGGGGGGGGGGGGGGGGGFGGGGGFGEGGGGGGGFGFGGCGGGGGGGGGGGGGGGGGGGGGGGGGGGGGGGGGGGGGGGGGGGCFGGGGGGGGGGGGGGGGGGGGGGGGGGGGGGGFGGGGGGG>FGGGGFFGGGGGGEGGGGGGGGGGGGGGGGGGGGGGGGG>EGGGGGFGGGG5EGGGFGGGGGDCGDGGGGGGGGFGDGDEEGGGGGGFGGGGGDGGGGGDGGGGGG@DDDGFCFF)C7;>>35<;DD:55)./22(#
@M06045:235:000000000-JCY5N:1:1101:8829:2333 1:N:0:TACAGC
ATCACGACTCCTACGGGAGGCAGCAGTGGGGAATCTTGCGCAATGCGCGAAAGCGTGACGCAGCAACGCCGCGTGGGGGAAGAAGGCCTTCGGGTTGTAAACCCCTTTCAGTTGGGACGAAGCTCCGTCGGTGAACAGCCGGCCGGAGTGACGGTACCTTCAGAAGAAGCCCCGGCTAACTACGTGCCAGCAGCCGCGGTAATACGTAGGGGGCAAGCGTTGTCCGGAATCATTGGGCGTAAAGAGCGTGTAGGTGGCTCGATAAGTCTGCTGTGAAAGTCCAGGGCTCAACCCTGGAATG
+
C@CCGGGGGGGGGGGGGGGGGGGGGGGGGGGGGGGGGGGGGGGGGGGGGGGGDGGGEDFFGG7FFGGGGGGGGGGGGGGGGGGGFGFGGGGGGDFGEGGGGGGGGGFGGGGGGFE+,FGGGDGCGGGGGDGGGGGGGGGFGGGGGGGGCGGFEEGGCC<FGFGGDGGGFCGGGGEGGGGFGGGG@FFGFCF6CEGGGGGCE5ECFF+<FGGGEECFFFEGGC=GEGG7E*<7CFCEGFG5DCGG7<FE2*1CCFFGGGGGGDGD3::7:76=6*98*9***1@FFGF>FFFF)071@B:-#
@M06045:235:000000000-JCY5N:1:1101:13063:2339 1:N:0:TACAGC
ATCACGACTCCTACGGGAGGCAGCAGTGGGGAATATTGCGCAATGGGCGGAAGCCTGACGCAGCGACGCCGCGTGGGGGATGACGGCCTTCGGGTTGTAAACCTCTTTCAGCAGGGACGAAGCGAAAGTGACGGTACCTGCAGAAGAAGCACCGGCCAACTACGTGCCAGCAGCCGCGGTAATACGTAGGGTGCAAGCGTTGTCCGGAATTATTGGGCGTAAAGAGCTCGTAGGCGGTTTGTTGCGTCGGCTGTGAAATCCCGAGGCTCAACCTCGGGTCTGCAGTCGATCCGAGCAAACA
+
CCCCGDGGGGGGGGGGGGEGGGGGGGGGGGGGGGGGGGGGGDGGGGGGGGGGGGGGGGGGGGGGGGDCFEGGG@FFFGGGGGGGGGCGGGGGGEGGGGFGFGGFGGGGGGDGGGGGGFEEGGGGBFGGGGFFFEGGGGCFEFFFGGGGGGGCFGGGGGGGGGGGFC*CC@<FGGFEGGE>C>ECFF9CEGGEGGGGGFGGGDEDFE>>E>+7:FFGGDC8CC=FFFG78E=EFGGGGEGGGFGGG3DECCDFCGC7F**CFFDGGDD<C*=F5F<>DFFFC?BFFGFF@>))).77>:?1#
@M06045:235:000000000-JCY5N:1:1101:10654:2340 1:N:0:TACAGC
ATCACGACTCCTACGGGAGGCAGCAGTGGGGAATATTGGACAATGGGCGCAAGCCTGATCCAGCAATGCCGCGTGAGTGATGAAGGCCCTAGGGTTGTAAAGCTCTTTTACCCGGGATGATAATGACAGTACCGGGAGAATAAGCCCCGGCTAACTCCGTGCCAGCAGCCGCGGTAATACGGAGGGGGCTAGCGGTGTTCGGAATTACTGGGCGTAAAGCGCACGTAGGCGGCTTTGCAAGTTAGAGGCGAACGCCCGGGGCTCAACTCCGGGAATGGACTGAATACTGGGTGACTAGCGT
+
CCCCFGGDBBFFGGEGGGGGGG7BEFF9EFEEGFGGGGGFF<F<6CFEEGGG@<FFGGCFFG?FGEC<FGDGE@FFGGAF,<FGDEFGGGGFGGGGGCFGGFEFEFDGEE<FC7@F@EFG,EDF<FEGFGFGGGG7FFGGCF,>9B<CCFG7FFGGG>@>*>*E:*D>B:FEG7><:@F9<:;<FG7<C@GFGD*=B:CCEGEEC:9<72AEFGG8*2CFGCEGGG**8CC=C*:EC:7+>FC7+*:C*))1)/:)19DD/3CF=*9:DC>>GDG4<6@F40)9?*9FF)583;6678(-#
@M06045:235:000000000-JCY5N:1:1101:19164:2351 1:N:0:TACAGC
ATCACGACTCCTACGGGAGGCAGCAGTGGGGAATATTGCACAATGGGCGAAAGCCTGATGCAGCGACGCCGCGTGAGGGATGACGGCCTTCGGGTTGTAAACCTCTTTCGACAGGGACGAAGCGCAAGTGACGGTACCTGTAGAAGAAGCACCGGCTAACTACGTGCCAGCAGCCGCGGTAATACGAAGGGGGCTAGCGTTGCTCGGAATCACTGGGCGTAAAGGGCGCGTAGGCGGATCTTTAAGTCGGGGGTGAAAGCCCAGGGCTCAACCTTGGAATTGCCTTCGATACTGTACGGCA
+
CCCCFGGGGGGGGGCFGFG>FGGG?EEEGFEFEGGGGGGDFGGGGGGCGEEGCCFGGGFGGGGGGGG7F:FGGFGEGCFEGG8E@C::BFGGGGGGD7CFFDFFGGFGFGFGGGGGGDFEG:FF7FECFFGGGGFFG9CFEFEDGGFGFF<,,1>CFEG7CFDFC:*<FFFGGGGFEEGFG7F9AF<<;C8EECE>ACEG**2+28E8ECC7EFCCFGG=:CFFFEGGEGEC:EEGG>CGFGFGFFFF7<D)57>>+:*C:19CC7C457=?<):BGF67***/9CFF)9)7BBF<*47-#
@M06045:235:000000000-JCY5N:1:1101:18783:2352 1:N:0:TACAGC
ATCACGACTCCTACGGGAGGCAGCAGCAAGGAATTTTCCGCAATGGGCGAAAGCCTGACGGAGCAACGCCGCGTGCGGGATGACGCTTTTCGGGGTGTAAACCGCTTTTCTCGGGGACGAAGCACTGACGGTACCCGAGGAAGAAGGACCGGCTAACTACGTGCCAGCAGCCGCGGTAATACGTAGGGTCCGAGCGTTGTCCGGAGTTACTGGGCGTAAAGCGCGCGCAGGCGGCGACGCGCGCCCGGCGCGAAAGCCCCCGGCCCAACCGGGGAGGGTCGTCGGGGACGGCGTCGCTTGG
+
CCCCGGGGGDGGFGEDEFGGGGGGGFGGGGGGGGGGGGGGGGGGGGGGGGGGGGGGFFGGFGGGGCFGGGEFGGGGGGGGGG@FFGGGGGGGGGGGGGGGGGGEGGFDGGGGGFGGEGGGGGGGGGFGGGG:CGGGGG@FDGGGGFGFGGGGCGFGGGGGEGCGGGFGFGGGDGGECCEFGGGFGG5:CCFGGGGGGGDGGGGGCEECFG7968FGC:EGGGGGGGGG5E5=CE5:*>7:)>CCGDDGGG)1)>E<6*C7CG3))97>GGFFGF)09:>)/0<B:CD>E;DEB.893:3(#
@M06045:235:000000000-JCY5N:1:1101:20796:2363 1:N:0:TACAGC
ATCACGACTCCTACGGGAGGCAGCAGTGGGGAATATTGGACAATGGGGGCAACCCTGATCCAGCAATGCCGCGTGAGTGATGAAGGCCTTAGGGTTGTAAAGCTCTTTCGCCCGCGACGATGATGACGGTAGCGGGAGAAGAAGCCCCGGCTAACTTCGTGCCAGCAGCCGCGGTAATACGAAGGGGGCGAGCGTTGTTCGGAATTACTGGGCGTAAAGGGCGCGCAGGCGGCGCATGAAGTCAGGTGTGAAAGCCCCGGGCTCAACCTGGGAATTGCACTTGATACTCGTGTGCTGGAGC
+
CCCCGGGGGGGGGGGGGGGGGGGGGGGGGGGGGGGGGGGGGGGGGGGGGGGGGGGGGGGGGGGGGGGGFGGGGGGGGGGGGGGGGGGGGGGGGGGGGGGGGFGGGGGGGGGGGGGGGGGGGGGGGGGGGGGGGGGGCFFGGGGGGGGGGGGGGFGGGGGGFGFFFGGGGGGGGGGGGGGGGGGGGGGGGGGGGGEGGGGFGGGGGGGGGGGGFG:EEGFCEEGECEEGGGCEEEGDEGGGG9>EDF7F:DFCDFGDC55CCGDGD=GFGF>@76D4C?**:7=FF7BFFFFFFF?<FBB7#
@M06045:235:000000000-JCY5N:1:1101:15216:2384 1:N:0:TACAGC
ATCACGACTCCTACGGGAGGCAGCAGTGGGGAATATTGGACAATGGGCGAAAGCCTGATCCAGCAACGCCGCGTGAGGGATGACGGCCTTCGGGTTGTAAACCTCTTTCAGCAGGGACGAAGCGCAAGTGACGGTACCTGCAGAAGAAGGACCGGCCAACTACGTGCCAGCAGCCGCGGTAATACGTAGGGTCCGAGCGTTGTCCGGAATTATTGGGCGTAAAGGGCTCGTAGGCGGTCTGTCGCGTCGGGAGTGAAAACTCAGGGCTCAACCCTGAGCGTGCTTCCGATACGGGCAGACT
+
CCCCGGGGGGGGGGGGGGGGGGGGGGGGGGGGGGGGGGGGGGGGGFGFGGGGGGGGGGGGGGGGFGGGGDDGGFGDGFEGGDFGGGGGGGFGGGGGGGGGGGGFFGCFGGGGGGGFGGGGGGGGGGGGGGGGGFGGGGGGGGGGGGGFGGGGGDGGDGGGGGGGGGGGGGGGGGGGGGGGGGGFGGFGGGGGGGGGGGGGG8EGGGGGEG6CGGGGCGGGGGGGGGGGGGGGGGGGGGGGGGFFGGGGGGGGGDFCFFCGGGG4CG37FG?FGFGFFFFFGEEF4>7BDE3>FFFFD<(.#
@M06045:235:000000000-JCY5N:1:1101:23715:2384 1:N:0:TACAGC
ATCACGACTCCTACGGGAGGCAGCAGTAAGGAATCTTGCACAATGGGGGAAACCCTGATGCAGCAACGCCGCGTGGAGGACGACGGTCTTCGGATTGTAAACTCCTTTTGTTTGGGAAGAACATTGACGGTACCATTCGAATAAGAGGTGGCTAACTACGTGCCAGCAGCCGCGGTAATACGTAGACCTCGAGCGTTATCCGGATTTACTGGGCGTAAAGCGTGCGTAGGTGTGTTCGCAAGTCTCTAGTGAAATCTCCGGGCTTAACTCGGAAACTGTTAGGGAAACTGCGAAAATTGAT
+
CCCCGGGGGGGFFGGGGGGGGGC@FGGGGFGFGGGGGFGGEEGDAFGGGGGG@GGGEFGGGGEFFFCCEG@CFFGGGGGGGGGG>EGG7FFGGCCG<ECGG9,8,EFFGGF<CFFG<DFCFFFGGGGFGDFGGAGGGGGGFDFGFGG7@FG,@CGGGGGGG7@F;DGGGC<>*>FFDGGGGFCCA7=C@FGGEG7*1;FFGGG7EC99FGFCFGE::EEGGC8C582:C5AEF/AE?EGE5EFF7:C<CC77CCEF+:;7CCC<F4**::@>DBGFGF==CF)55*7?@FFE35;36?B2#
@M06045:235:000000000-JCY5N:1:1101:23286:2420 1:N:0:TACAGC
ATCACGACTCCTACGGGAGGCAGCAGTGGGGAATTGTTCGCAATGGGCGCAAGCCTGACGACGCAACGCCGCGTGGAGGATGAAGATCTTCGGGTCGTAAACTCCTTTCGATCGAGACGAATTCCCCTGGGGTTAACAGCCTCGGGGGTTGACGGTACCGAGAGAAGAAGCCCCGGCTAACTCCGTGCCAGCAGCCGCGGTAATACGGGGGGGGCAAGCGTTGTTCGGAATTACTGGGCGTAAAGGGCGCGTAGGCGGCCAACTAAGTCAGACGGGAAATCCCTCGGCTTAACCGGGGAAA
+
CCCCGGGGGGGGGGGGGGGGGGGGGGGGGGGGGGGEFGGGGGGGGGGGGDGGGGGGGGGGGGGGEGGGGGGGGFGG7FFGFFGGGGGGGGGGGGGEGGGGGGGGGGGGDFDFFGDGGGGGGFCCBFCFFDFGGECCFGGCFEFEEEGGGGGE,4CCFCCFEGGGGGGGC7FG7FCGGGDFFGGCE;AEEGGGGCFGGG*:?*;CF95>EGGGCEGGGFGE;C?*/<EC1CCCGGGFFGGD5C<FGGG5*9)/)1:6*))1:/7C709:CC?*C./)9>>?G?F6)95)50<4=73>DF04#
@M06045:235:000000000-JCY5N:1:1101:11026:2478 1:N:0:TACAGC
ATCACGACTCCTACGGGAGGCAGCAGTGGGGAATATTGGACAATGGGCGGAAGCCTGATCCAGCAACGCCGCGTGAGGGATGACGGCCTTCGGGTTGTAAACCTCTTTCAGCACAGACGAAGCGCAAGTGACGGTATGTGCAGAAGAAGGACCGGCCAACTACGTGCCAGCAGCCGCGGTAATTCGTAGGGTCCGAGCGTTGTCCGGAATTATTGGGCGTAAAGGGCTCGTAGGCGGTCTGTCGGGTCGGGAGTGAAAACCAGGTGCTTAACAACTGGCCTGCTTTCGATACGGGCAGACG
+
CCCCGGGGGGGGGGGGGGGGGGGGGGGGGGGEEGGGGGGGGGGGGGGGGDGDFCGGG,CCFGGGGGGGGGGGGGGGGGGCGGGGGGEGGGFGGGGEGGGGFGGGGGGGFGGGGGGGGGGFGGGGEDCFFGCGGG@FGFGFGGGGD,@FGGGGGGGGGDFD:FGGGGGGGGG?CGFGGDE7CFF,7=2+;*=:EGGEEGGGGCCEFGGE>CCECFGGGDEGEDGGGD8CGE**11<EGE:C7CC**17>5/C<796>CCC7EGGG4><*???F**99CF)7>>5:4C453*))7>3;311.#
@M06045:235:000000000-JCY5N:1:1101:10558:2480 1:N:0:TACAGC
ATCACGACTCCTACGGGAGGCAGCAGTGGGGAATATTGCACAATGGGCGGAAGCCTGATGCAGCGACGCCGCGTGAGGGATGACGGCCTTCGGGTTGTAAACCTCTTTCAGCAGGGACGAAGCGCAAGTGACGGTACCTGCAGAAGAAGCGCCGGCCAACTACGTGCCAGCAGCCGCGGTAAGACGTAGGGCGCGAGCGTTGTCCGGATTTATTGGGCGTAAAGAGCTCGTAGGCGGCTTGTCGCGTCGACTGTGAAATCTCAGGGCTCAACCCTGACATTGCAGTCGATACGGGCAGGCC
+
CCCCGGGGGGGGGGGGGGGGGGEGGGGGFFGGGGGFGGGDGGGGGGGGGGGGGGGGGEGGFGGGGGGGGGGGGEFGGGGGGGGGGGEFGGGGGGGGGGGGGGG?FGGGGGGGGGGGGGGGGGGGGGGGGGGGGGGGGGGGGGGGGGGFGGGGGGD:@FFGGGGEFGGGGGGGGGFFGGGGGGG+<:CCGGGCEGGEGGEC>ECFGGGGG5:<CGFC88EGGGFFGGGFGEE:EEGGE=:>DGGGGDGCEDGDCCE*<*?*+:?FDGG576=?45CFGFF?GFFFFF@@F@FBFB)4@:;(#
@M06045:235:000000000-JCY5N:1:1101:9757:2513 1:N:0:TACAGC
ATCACGACTCCTACGGGAGGCAGCAGTGGGGAATCTTGCACAATGGAGGCAACTCTGATGCAGCGACGCCGCGTGAGCGATGAAGCCCCTCGGGGTGTAAAGCTCTTTCGGCAGGGACGATTATGACGGTACCTGAAGAAGAAGCTGCGGCTAACTACGTGCCAGCAGCCGCGGTAATACGTAGGCAGCGAGCGTTGTTCGGAATTACTGGGCGTAAAGAGTGTGTAGGTGGTGCTCTAAGTTCGGTGTGAAATCTCCCGGCTTAACTGGGAGGGTGCGCCGAAAACTGGAGTGCTCGAGG
+
CCCCGGGGGGGGGGGGGFGFGFGGGGGGFGGEGGFFGFFFFGGGFGGGGGGGGGGGGGGGGGGGGGGGGGG:CFGDGGGGGGGGFGFCGFDFGGGGGGGGGGGFGGGGFGGGGGGGGGGGGFDGGGGGGGGGGGGGGGGFGGGGGGGGGGGGGGGGGGG:DFFDGFGGGGGGGGGGGGGGGGGGGGFGDGGGGGEGGGGGGEGCFFFGGGGF5EEGGGGGGGGGFE?CGFFGGGGFFGGGGFGGE7DGEDFGGGGGG>C9CGDCC7:FCGFFGFGEGEFFGEBDEC?96??FFFFF4103#
@M06045:235:000000000-JCY5N:1:1101:22184:2534 1:N:0:TACAGC
ATCACGACTCCTACGGGAGGCAGCAGTGGGGAATTTTGGTCAATGGGCGAAAGCCTGAACCAGCAACGCCGCGTGGGTGATGAAGGCCTTCGGGTTGTAAAGCCCTGTCGGGAGGGACGAAACCTTGGGTACCCCCCAAGCTGACGGTACCTCCAAAGGAAGCACCGGCTAACTCTGTGCCAGCAGCCGCGGTAATACAGAGGGTGCAAGCGTTGTTCGGAATTACTGGGCGTAAAGCGCGTGTAGGCGGTTTTTCAAGTCCTGTGTGAAAGCCCTGGGCTCAACCCAGGAAGTGCGCAGC
+
CCCCGGGGGGGGGGGGGGGGGGGGGGGGGGGGGGGGGGGGGGGGGGGGGGGGGGGGGGGGGGGGGGGGGGGGGGGGGGGGGGGGGGGGGGGGGGGGGGGGGGGGGGGGGGGGGGGGGGGGGGGCGGGGGGGGGGGGGGGGGGGGGGGGGGGGGGGGGGFGGGGGGGGGGGGGGGGGGGGGGGGGGGGGGGGGGGGGGCGGGGGD8EGGGGGGCGGGGGEEG5CGFGGGFCGGGGGGGGDGGEGGGGGGGD55CGGGGGGFFGG7*9DGGCFFDFGFGFFF<@FFFFFFFF>457=ADF>6#
@M06045:235:000000000-JCY5N:1:1101:13574:2534 1:N:0:TACAGC
ATCACGACTCCTACGGGAGGCAGCAGTGGGGAATATTGGACAATGGGCGCAAGCCTGATCCAGCCATGCCGCGTGAGTGATGAAGGCCTTAGGGTTGTAAAGCTCTTTTGTCCGGGAAGATAATGACTGTACCGGAAGAATAAGCCCCGGCTAACTTCGTGCCAGCAGCCGCGGTAATACGAAGGGGGCTAGCGTTGCTCGGAATCACTGGGCGTAAAGCGCACGTAGGCGGACTCTTAAGTCGGGGGTGAAAGCCCAGGGCTCAACCCTGGAACTGCCTTCGATACCGGGAGTCTTGAGA
+
CCCCGGGGGGGGGGGGGGGGGGGGGGGGGGGGGGGGGGGGGGGGGGGGGGGGGGGGGGGGGGGGGGGGGFGGGGGGGGGGGGGGGGGGGGGGGGGGGGGGGGGGGGGGGGGGGGGGGGGGGGGGGGGGGGGGGGGGGGGGGGGFGGGGGGGGGGGGGGGGGGGGGGGGGGGGEEGGGDFGGGGGECGGGGGGGGGGGGGGGGDCFGFGGGGGGGEGEGGGGGGGGGGFEGEG5=CGGGGGGGGGGDGEEDFCCCEGGGGFEGCD*9CFC9:>F)7?*95@CFF:FF>FEFFEB:6AFF4)#
@M06045:235:000000000-JCY5N:1:1101:22974:2540 1:N:0:TACAGC
ATCACGACTCCTACGGGAGGCAGCAGTGGGGAATATTGCGCAATGGGCGGAAGCCTGACGCAGCGACGCCGCGTGGGGGATGACGGCCTTCGGGTTGTAAACCTCTTTCAGCAGGGACGAAGCGAGAGTGACGGTACCTGCAGAAGAAGCACCGGCCAACTACGTGCCAGCAGCCGCGGTAATACGTAGGGTGCAAGCGTTGTCCGGAATTAGTGGGCGTAAAGAGCTCGTAGGCGGTCTGTCGCGTCGGCTGGGAAATCCCGAGGCTCAACCTCGGGTCTGCAGTCGATACGGGCAAACG
+
CCCCGGG@FFGGGGG@EEFGGGGGGGE-CFG6@@FCFF<@G+7@AFDEFGGFEGGC8EFF::8@C=F>@GGGG4@FBEG7FEG?FF>68DDE7F=BFF<@FDF8<FFF,3,<=B>++3FFGGGCFGFFF@,,>C=FC<;BDGFFGCGFGGGCEGCC71<*+5?*<:FF,,4;E@E8>EEECE<0AEFGDEGDE:0AFF8/:C:+<88;8CFG+208EDE:8E*<+;C7CE55:CGE5C5**<7C55)227<7C**9<7>*<4*9D:<DC*77C?GFGFFF45*7626>55.)))51@(3(#
@M06045:235:000000000-JCY5N:1:1101:11378:2551 1:N:0:TACAGC
ATCACGACTCCTACGGGAGGCAGCAGTGGGGAGTATTGGACAATGGGGGCAACCCTGATCCAGCAATGCCGCGTGGGTGATGAAGGCCTTCGGGTTGTAAAGCCCTTTCGGCGGGGACGATGATGACGGTACCCGCAGAATAAGCCCCGGCTAACTCCGTGCCAGCAGCCGCGGTAATACGGAGGGGGCTAGCGTTGTTCGGAATTACTGGGCGTAAAGCGCACGTAGGCGGCTTTGCAAGTTAGAGGTGAAAGCCCGGGGCTCAACCCCGGAATTGCCTTTAAAACTGCATCGCTAGAGA
+
CCCCGGGGGGGGGGGGGGGGGGGGGFGGGGGGGGGGGGGFGGGGGGGGGGGGGGGGGEFGGGGGGGGGGGGGGGGGGGGGGGGGGGGGGGGGGGGGGGGGGGGGGGGGGGGGGGGGGGGGGGGGGGGGGGGGGGGGGGGGGGGGGGGGGGGGGFGGGGGGGGGGGGFGGGGGGGGGGGGGGG8EGGGGGC>FDDGG8EGGGGGGGGGGGGGGGGGGGFGGGEGEEEFDEFGEGGGGGGGCCGGGGFGGGFCFGGGGEGCDG:51*>7>CCBFDDGFGFFFDFFFFGFFFF*9=<B?)4)4#
@M06045:235:000000000-JCY5N:1:1101:20033:2552 1:N:0:TACAGC
ATCACGACTCCTACGGGAGGCAGCAGTCGGGAATTTTGCGCAATGGGCGAAAGCCTGACGCAGCAACGCCGCGTGAGGGATGAAGGCCTTCGGGTTGTAAACCTCTTTTCTCAGGGACGATAATGACGGTACCTGAGGAAGAAGCCACGGCTAACTACGTGCCAGCAGCCGCGGTAATACGTAGGTGGCAAGCGTTGTCCGGATTTACTGGGCGTAAAGAGCGCGCAGGCGGTCGTGCAAGTCGCGTGTGAAAGCCCCCGGCCCAACTGGGGAGGGTCACGCGATACTGCTCGACTTGAAG
+
CCCCGGGGGGGGGGGGGGGGGGGGGGGGGGGGGGGGGGGGGGGGGGGGGGGGGGG8FGGGGGGGGGGGGGGGG@FFGGGGGGGGGGGGGGGGGGGGGGGGGGGGGGGGGGGGGGGGGGGGCGGGGGGGGEGGCFGGGGGGGGGGGGGGGGGGGGGGGGEGE7FGGGGGGGDDGGGGGGGGGGFFEGFFGGGGCE=@8BFFGGGD>EEFGGGGGGGGGGGGGGGGGGGGGGGDEEGGEE=?D:C5C<3>5>7>FGG4>DGGGG)/5<CFF4FE3>DFG@F:<4<)8CBFFFFFEEF?EBF:#
@M06045:235:000000000-JCY5N:1:1101:17483:2552 1:N:0:TACAGC
ATCACGACTCCTACGGGAGGCAGCAGTGGGGAATATTGCACAATGGGCGAAAGCCTGATGCAGCAACGCCGCGTGAGCGATGAAGGCCTTCGGGTCGTAAAGCTCTGTCCTCAAGGAAGATAATGACGGTACTTGAGGAGGAAGCCCCGGCTAACTACGTGCCAGCAGCCGCGGTAATACGTAGGGGGCTAGCGTTATCCGGATTTACTGGGCGTAAAGGGTGCGTAGGTGGTTTCTTAAGTCAGGAGGGAAAGGCTACTGCTCAACCGTAGTAAGCTCTTGAAACTGGGAAACTTGAGTG
+
CC?CFGGGGDGGGGGGG7FGGGGGGGGGGGGDGFGGGGGGGGGCFGFFFGGGGGGFFEGGGGGGGGGGEGGGGGGGGCCFFGGGGGGGGGGGGGFFGGGGGFF?EFGEFEFGGFGGGGGGFGGGGGGGGGGGGEFFFGGGGGFGGGGCCGGEFFCEGGG<FGFEFFC:EFGGGFCFG9CBC,?CGDC@EC7=CCE@8CCCEGEGDGGGGFGC*?8?8CFGGGGGG5*5=0A=EC*9+<<77CF??CD=*/9>/*:CF49*020*:C47<D)7<8C**1?4:7@?F7BFFF)9>?F9?>D4#
@M06045:235:000000000-JCY5N:1:1101:10013:2592 1:N:0:TACAGC
ATCACGACTCCTACGGGAGGCAGCAGTCGAGAATCATTCGCAATGGGCGAAAGCCTGACGATGCGACGCCGTGTGAGCGAAGAAGGCCTTCGGGTCGTAAAGCTCTTTCGCCTGGGAACAAGAGAGGTTGGCTAATAACCAGCTAATTGGAGGGTACCAGGTAAAGAAGCACCGGCTAACTCCGTGCCAGCAGCTGCGGTAATACGGAGGGTGCAAGCATTAATCGGATTTCTTGGGCGTAAAGGGCGCGTAGGCGGAGATAATAGTCAGATGTGAAATCCTGGGGCTCATCCTCAGAACG
+
CCCCGGCFGGFFGEGGGEGGGBFG9FGDGEFGCF<FFGGGGG>,EEAAFGGGFGFFFFGGGGGCFDCEGCECCFF<F<>CECF<FEE,EBEFGGGC+@FGDCE?5BFGFGGGGGG@F@F<DDFGGGGGGDFGDDFGECFFGFC,EEEF,@,F<@FFFBAFFAFG;@DFD::<D*FEFG@79C8*@FGGGGGGGGGGGG>8:E9C+B8*:EG>E5@AEG8@9<7+2;EGCE6+<CCEFFC/C7FGCDDE5C9CGDEGG37/:0*:CDGFGF==>=>B76@47*9)5)8>FF*=*//9FF2(#
@M06045:235:000000000-JCY5N:1:1101:8584:2595 1:N:0:TACAGC
ATCACGACTCCTACGGGAGGCAGCAGTGGGGAATATTGCGCAATGGGCGAAAGCCTGACGCAGCGACGCCGCGTGGGGGATGAAGGCCTTCGGGTTGTAAACCCCTTTCAGCAGGGACGAAGCGAAAGTGACGGTACCTGCAGAAGAAGCGCCGGCTAACTACGTGCCAGCAGCCGCGGTAATACGTAGGGCGCAAGCGTTGTCCGGAATTATTGGGCGTAAAGAGCTCGTAGGCGGTCTGTCACGTCTGCTGTGAAATCCCGGGGCTTAACCCTGGGCGTGCAGTGGATACGGGCAGACC
+
CCCCDFCEFCFGE<FEECBFFGE@CDFECGGGEGGEFCCFF@CGFFG8B@BCGEFFGCFG7C7:F@FGG7CEF7CFFGECCEFGGFGF8FGGGGG7F:FGGGGCCG8FFGF9FF@FGEBFECGG:CGGF;FCGEECEGGGGGFG@FDFGGEGGGGGGGFGGG@FCFFG9FGGGGDFGGGCE>7EGGFGGGGGGGG8CFEEGGGF9?>EC*<:C<CGFCE*:E@FGC6E?ECEF*9*8C5CFGGG95D569C*9FG>ADGGE7DGD3<CFCF4C5*>F5<BC>DFFDF?66@:5>@0>?F(#
@M06045:235:000000000-JCY5N:1:1101:15491:2605 1:N:0:TACAGC
ATCACGACTCCTACGGGAGGCAGCAGTGGGGAATATTGCACAATGGGCGGAAGCCTGATGCAGCGACGCCGCGTGAGGGATGACGGCCTTCGGGTTGTAAACCTCTTTCAGCTCCGACGAAGCGCAAGTGACGGTAGGGGCAGAAGAAGCGCCGGCCAACTACGTGCCAGCAGCCGCGGTAAGACGTAGGGCGCAAGCGTTGTCCGGATTTATTGGGCGTAAAGAGCTCGTAGGCGGCTGGTTGCGTCGACTGTGAAAACCCGCGGCCCAACCGTGTGGTCTGCAGTCGATACGGGCTGGG
+
CCCCGGGGEGGGGGGGGGGGGGGGFGGGGGGGGGGGGGGGGGGGGGGGGGDGGGGGGGGGGGGGCGGEGGGGGCFGGGGGGGGGGFGGDGGGGGGGGGGGGGGGGGGGGFGGGGFFCED7FCEGGGGGFDFGEGFGGFCFGDGF@,<FFGFGGGGGGDGGG77FCFGFGGGGGGGEGGGGGGGGGD*;@CCEEEGGGFGAE8;:<CC*;CFCFG+@E*1*/;EDGEC?@EEGCE9CGCEGGGFCCD)*11)992C?FGGFGGCDDDD)9DF>C:5<5>3)09:76<4?5))0)0>BF9::#
@M06045:235:000000000-JCY5N:1:1101:11027:2611 1:N:0:TACAGC
ATCACGACTCCTACGGGAGGCAGCAGTAGGGAATCTTGGACAATGGGCGAAAGCCTGATCCAGCGACGCCGCGTGGGGGACGAAGGCCCTCGGGTTGTAAACCCCTGTTGTTGGGAAAGAAGCCGGCCGCGAGGTCGGTGACGGTACCCAACGAGGAAGCCCCGGCTAACTACGTGCCAGCAGCCGCGGTAAGACGTAGGGGGCGAGCGTTATCCGGATTCACTGGGCGTAAAGGGCGCGCAGGCGGCTATGTAAGTCCGGCGTGAAATCCCATGGCTCAACTGTGGAACTGCGTCGGATG
+
CCCCGGGGGGGGGGGGGGGGGGGGGGGGGGGGGGGGGGGGGGGGGGGGGGGGGGGGGGGGGGGGGGGGGGGGGGGGGGGGGGGGGGGGGGGGGGGGGGGGFGGGGFGGGGGGGGGGGGGGGGGGGGGGGGGGGGGGGGGGGGGGGGGGFGFGGGGGGGGGGGGGGGGDGGDGGGGGGFGGGGGGGGGGGGGGGFGGFFGGDGGGGEGGGGDEGFGGGGGGGGGGGGGGG=C=FGGGGCCCDDGGD5<ECD*0:C7C0:7CGGGDGDFGGGFFFFGFGF@FFFFFFGFFFF?F?DFFFF>1#
@M06045:235:000000000-JCY5N:1:1101:10570:2645 1:N:0:TACAGC
ATCACGACTCCTACGGGAGGCAGCAGTGGGGAATCTTGCGCTAATGCGGGAAACCGTGACGCAGCGACGCCGCGTGAGGGAAGAAGGCCTTCGGGTTGTAAACCTCTTTCAGGAGGGACGAAGCCACTCGGGTGAATAGCCCAGAGGGTGACGGTACCTCCAGAAGAAGCCCCGGCTAACTACGTGCCAGCAGCCGCGGTAATACGTAGGGGGCAAGCGTTGTCCGGATGTATTGGGCGTAAAGGGCGCGTAGGCGGCCTTCTAAGTCGAACGGGAAATCCCCGGGCTCAACCCGGGAACA
+
CCCCGGGG@FGGGGGGGFFGGEGGGGGGGGGC@FGFGAF:C+CCF9AFGGFEFFGGF8FFGCBEDFGGGDGGGGCF@EDGEEEDEFEFGGGGFGGE@CF9,EDFGGGFGD5DFFEDGEFFGGGGGGGGFEGGFGEGACCG@@FGGGGCFF@FGGGGGGGFFA::C<FCEG+CFGGEEEGGGGGGEB@FFGGGGF>>8:EEGGG?FGE9CCCCECECC88;=EGGGECC**0+2+<CFGGCG*7?+59EE5)>5D?C>3D*<=D*7>>:D5:@D)5:77/9C;@>5C5>F??@FE:;)76(#
@M06045:235:000000000-JCY5N:1:1101:11548:2647 1:N:0:TACAGC
ATCACGACTCCTACGGGAGGCAGCAGTGGGGAATATTGGACAATGGGGGCAACCCTGATCCAGCAATGCCGCGTGAGTGAAGAAGGCCTTCGGGTTGTAAAGCTCTTTTGTCAGGGAAGAAACGGTGAGAGCTAATATCTTTTGCTAATGACGGTACCTGAAGAATAAGCACCGGCTAACTACGTGCCAGCAGCCGCGGTAATACGTAGGGTGCAAGCGTTAATCGGAATTACTGGGCGTAAAGCGTGCGCAGGCGGTTGTGCAATACAGATGTGAAATCCCCGGGCTTAACCTGGGCACC
+
CCCCFFBF@F<FDFE7@;@FGGCEDGGGGGGG@FGGGGG@EE6CEFGCFCFGGGGGFDCGFDFGGGGDEGGGGGGGGGC?FFDFF8EDGCE<FFFGGGGGCAAEFGGGGGECFGGEFGG<FFGGGGDF=FFFGACFFGFGGGGGGGA?9F9FEGGGG9FFFFFGGGDFGGGGGGG>FCCGGGGGFCG@CECFFCFGGGGGDGDGFGBFCCCGEGCFFG8CEEG+A855=87::F7+8CEGD59F?C7*:DC)99CC=9<5CGG7**27>>BBFFD6:6=F49>>B973F:F49@40)(4-#
@M06045:235:000000000-JCY5N:1:1101:19360:2654 1:N:0:TACAGC
ATCACGACTCCTACGGGAGGCAGCAGTGGGGAATATTGGACAATGGGGGCAACCCTGATCCAGCCATGCCGCGTGAGTGATGAAGGCCTTAGGGTTGTAAAGCTCTTTCGGCGGGGACGATAATGACGGTACCCGCAGAAGAAGCCCCGGCTAACTTCGTGCCAGCAGCCGCGGTAATACGAAGGGGGCTAGCGTTGCTCGGAATCACTGGGCGTAAAGCGCACGTAGGCGGATCTTTAAGTCAGGGGTGAAATCCCGAGGCTCAACCTCGGAACTGCCCTTGATACTGGGGATCTCGAGT
+
CCCCGDEGGGGGGGGGGGGGGGGGGGGGGGGDGGGFGCFFGGGGGGGGGGGGGGGGGGGGGGGGGGGFFAFGGFGGGGGGGGGGDFGGGGGGGGGGGGGFGGGGGGFGGGGGGGGGGGGGGGGGGGGGGGGGGGGGGGGGGGGGGF>FGG7FGGGGGGGGGDFGGGGGGGGGGGDE5CEGGGGGGGGGGGGGGGEGGECFEGGEGGGGFGF>FGGGG=7085CEGCFFCGGGEGEGGG?FFG7CFGGGGGCFFCGGFG7D57<967DGFCBDGFC4>FFFC?FFFGFBF@>BDEF2*4>3#
@M06045:235:000000000-JCY5N:1:1101:16144:2689 1:N:0:TACAGC
ATCACGACTCCTACGGGAGGCAGCAGTGGGGAATATTGCGCAATGGGCGGAAGCCTGACGCAGCGACGCCGCGTGGGGGATGACGGCCTTCGGGTTGTAAACCTCTTTCGACCTTGACAAAGCCTCTGTGGGGGTGATGGTAGGGGTGGAAGAAGCACCGGCCAACTACGTGCCAGCAGCCGCGGTAACACGTAGGGTGCGAGCGTTGTCCGGAATTATTGGGCGTAAAGAGCTCGTAGGCGGTGTGTCGCGTCGGCCGTGAAAACTTGCAGCTTAACTGTGGGCGTGCGGTCGATACGGG
+
CCCCGGGGGGGGGGGGGGGGGGGGGGFGGGGFCGFGGGGGGGGGGGGGGGGGGGGGGFGGGGGGGGGGGGGGEFFGGGGGGGGGGGGGGGGGGGGGGGGGGGGGGGGGGGGGGGGCFGGGGGFGFGGG;FEGGGEGFCFGGGGGGGGGGGFGCGGGCGGGGGGGGGGGGGGGGGEFGGGGGGGGGGG56<FGFGGGGGGGGEGGGGEGCFCEGCEFF?EGGGGGEEGDFGGGGGG=ECFEGGGGGDDGFGGG<<=C=<C7CDGFGGGFGGFFGFF=C?FF:=?DFG>BFFFFFFE059BF#
@M06045:235:000000000-JCY5N:1:1101:14058:2710 1:N:0:TACAGC
ATCACGACTCCTACGGGAGGCAGCAGTGAGGAATCTTCGGCAATGGGGGCAACCCTGACCGAGCAACGCCGCGTGCGGGATGACGGCCTTCGGGTTGTAAACCGCTTTTCCCCGGAACGAGTATGCGGACGGTACCGGGGGAAGAAGCCTCGGCTAACTACGTGCCAGCAGCCGCGGTAATACGTAGGAGGCGAGCGTTGTCCGGAGTTACTGGGCGTAAAGGGTGCGCAGGCGGTGGCCCGCGTGGGCGGTGAAAGCTCCTGGCTCAACTGGGAGAGGGCCGTCCAGACGGGGTCACTTG
+
CCCCGGGGGGGGGGGGGGGGGGGGGGGGGGGGGGGGGGFGGGGFGGGGGGGGGGGGGGGGGGGGGGGGGGGGGGGGGGGGGGGGGGGGGGGGGGGGGGGGGGGGGGGGGGGGGGGGGGGGGFGGGGGGGGGGGGGGGGGGGGGGGGGGGGGGGGGGGGGGGGGGGGGGGGGGGGGGGGGDGGGGGGGGGGGGGGGGGGGGGGGGGGGEGGGGGGGGEE8EFGGGGDCEGGGGGGGEGGGGCGCE:DGGFDG5DC6CGG*9?427CCCCFGF@FFCBC>DDDD<>B53?FFFE@B)3)4<4#
@M06045:235:000000000-JCY5N:1:1101:6615:2718 1:N:0:TACAGC
ATCACGACTCCTACGGGAGGCAGCAGTGGGGAATTTTGCGCAATGGGGGAAACCCTGACGCAGCAACGCCGCGTGGAGGATGAAGTCCCTTGGGATGTAAACTCCTTTCGACCCGGACGATACTGACGGTACGGGTGGAAGAAGCACCGGCTAACTACGTGCCAGCAGCCGCGGTAATACGTAGGGCGCGAGCGTTATCCGGAATTATTGGGCGTAAAGAGCTCGTAGGCTGTTTGTCGCGTCTGCTGTGAAAACTGGAGGCTCAACCTCCAGCCTGCAGTGGGTACGGGCAAGCTAGAAG
+
CCCCGGGGGGGGGGGGGGCFEFFGGGGGGGGGGGGGGGGGGGGGGGG7FEGFGGDGGGGGGG@FGGGGGGGGEEGGGGGGGGGGFFFDFGEDFFFGG@FFEGFFGGEGFFGEGGEEC=FEFFGGGGGGGGGGEGGFGGGFFGGC7CGGDGGGDFGGGGGG,FFCFFGGGGGDCFEG*CGGGCF<FCFGGGGGGGGGGGG7CD>E*<+:C@CFC:8*2:CFC@CEEGCE=?6C:9CFGECGG*17CFCFGG:CFCFF7F**AD4*9CFGDCF5*9C>5;?@GFFFD=437>535;5,*4)6#
@M06045:235:000000000-JCY5N:1:1101:19933:2725 1:N:0:TACAGC
ATCACGACTCCTACGGGAGGCAGCAGTAAGGAATATTCCACAATGGGCGCAAGCCTGATGGAGCGACGCCGCGTGCGCGAAGAAGCCCTTCGGGGTGTAAAGCGCTTTTCTCGGGGATGACGACCGACAGTACCCGAGGAAGAAGCCTCGGCTAACTACGTGCCAGCAGCCGCGGTAATACGTAGGAGGCAAGCGTTGTCCGGAATTACTGGGCGTAAAGCGCGTGTAGGCGGTCTGAATAGTCTGCTGTGAAAGCGCCTGGCTTAACCGGGCGAGGTCGGCGGAAACTCTCAGACTGGGG
+
CCCCGGGGGGGGGGGGGEGGGGGGGGGGGGGGGGGGGGGGGGGGGGGGGGGGDGGGGGGGGGGGGGGGGGGGGGEGGGGGGGGGGGEFGFFFGGGEGGGGGGFGGGGGGGGGGGGGECGGGGGGGGGGGGGGGFGGGGEGGGGGGGGFGGGGFGGFGGGGGGGGGGGGGGGGGGGGGEGFFFFGGG?FGGGGCFGCEEGGGGEE>FGDEGGGCGGGGGDGGGDGGGGGGGGGCCECFFGGFCGC97C9?7CFC*<DE<D<*59DGFFGFG>BDB3@D8>DDB>DDDE:BFF?**7::?F0#
@M06045:235:000000000-JCY5N:1:1101:13731:2757 1:N:0:TACAGC
ATCACGACTCCTACGGGAGGCAGCAGTGGGGAATATTGCGCAATGGGCGAAAGCCTGACGCAGCGACGCCGCGTGTGGGATGACGGCCTTCGGGTTGTAAACCACTGTCGGGAGGGACGAATGCCCCGCAAGGGGAGTGACGGTACCTCCAAAGGAAGCACCGGCTAACTCCGTGCCAGCAGCCGCGGTAATACGTAGGGTGCGAGCGTTGTCCGGAATTATTGGGCGTAAAGAGCTTGTAGGCGGTTTGTCGCGTCTGCCGTGAAAATTCGAGGCTCAACCTCGAACTTGCGGTGGGTGG
+
CCCCGGGGGGGGGGGGGGGGGGGGGGGGGGGGGGGGGGGGGGGGGGGGGGGGGGGGGGGGGGGGGGGGGGGGGGGGGGGGGGGGGGGGGGGGGGGGGGGGGGGGGGGGGGGGDGGGGGGGGGGFFGGGGGGGGGGGGGGGGGGGGGGGGGGGGGGGGGGGGGGGGGDGGFGGGGGGGGGGFGGGGDCEEEEGGGGGGFEGFGEGGGGGG**;EEGDCECFFCEFGGGGGGE5F?EGGGGGGGGGGGD*CGFG5**CCGD>?DG35C>:CC@5?@C35>=@DFFFFCFFFF*65BE;@99(#
@M06045:235:000000000-JCY5N:1:1101:18901:2764 1:N:0:TACAGC
ATCACGACTCCTACGGGAGGCAGCAGTGGGGAATATTGCACAATGGGCGGAAGCCTGATGCAGCGACGCCGCGTGAGGGATGACGGCCTTCGGGTTGTAAACCTCTTTCAGTAGGGAAGAAGCGAAAGTGACGGTACCTGCAGAAGAAGCGCCGGCTAACTACGTGCCAGCAGCCGCGGTAATACGTAGGGCGCAAGCGTTATCCGGAATTATTGGGCGTAAAGAGCTCGTAGGCGGTTTGTCGCGTCTGCCGTGAAAGTTCGGGGCTCAACTCCGGATCTGCGGTGGGTACGGGCAGACC
+
CCCCGGGG@FGGGGGGGEGEGGGGGGDFGGGEGFGGGGGAFFFCFDFGGGGGGGGGGGGGGFEGGGG>CGGGGGGCFGGGGGGGGGGGGGGFG>FGGCFFGGGFGFGGGAFFGFGGGGGFGGFEGGGEGGGGEFECFGGGGCCGGGGFFFGGGGCC:FCFFGGCFCCFFGGCA:FGGGGGGGGGFFGGGGGFGGD:EGGGGEGGGDC8CCFGFDFCF5C?CG5EFGFFFGE5>EFCE*:5CE>EGC7EA3:FG7C*7C>:+29CDGD35465CFGFG:>3*09>DDFFEF=@:>39:60(#
@M06045:235:000000000-JCY5N:1:1101:8355:2767 1:N:0:TACAGC
ATCACGACTCCTACGGGAGGCAGCAGTGGGGAATTGTTCGCAATGGGCGCAAGCCTGACGACGCAACGCCGCGTGGAGGACGAAGATCTTCGGGTCGTAAACTCCTTTCGATCGGGAAGAATGTTCTCGGGCTGAATAATCCCGAGAAGTGACGGTACCGAGAGAAGAAGCCCCGGCTAACTCCGTGCCAGCAGCCGCGGTAATACGGGGGGGGCAAGCGTTGTTCGGAATTACTGGGCGTAATGGGCGTGTAGGTGGCCAACTAAGTCCGACGTGAAATCCCCAGGCTTAACCTGGGAAT
+
C@<BFFGGGGGGGGGGGC:CFGFEGGGGFFEGGGFGGGCEGGGGGF<FFGGGGGGGGGGEFFGGGGGGGEDGGGGGCF7FGGGGGGG<E@BFFCEGGGC<DFGFGGGGGGCCFG+C=@FAFFCCD9,,@DFGCEE9DF9FAD8C*C**>FF<EGGG@FBF:B@FFFCC72>+=:F*<:<<FBCCEG75EGGGGGGDCDGEE5EC+<CCEE5C>EGGFG*;:EEE7FE7C8F@CFFC?557D59*2C55CDGGG:FGDCFCC5CGFCGCC7)5DDG:97FFC?))5DFFFFFFFFFB46?7#
@M06045:235:000000000-JCY5N:1:1101:7670:2791 1:N:0:TACAGC
ATCACGACTCCTACGGGAGGCAGCAGTGGGGAATTTTGCGCAATGGGCTAACGCCTGACGCAGCAACGCCGCGTGGAGGATGAAGGTCTTTGGATTGTAAACTCCTGTCAGCAGGGAAAAAGCGATAGGTGCTCATACCACCTAAAGTTGATTGTACCTGCAGAGGAAGCCCCGGCTAACTCTGTGCCAGCAGCCGCGGTAATACAGAGGGGGCAAGCGTTATTCGGAATTATTGGGCGTAAAGGGCGCGTAGGCGGCTTTGCAAGTGGATGGTGAAATCCCTCGGCTTAACCGAGGAACG
+
CCCCGGGGGGGGGGGGGGGGGGGGGGGGGGGGEGGGGGGGGGGGGGGGGGGGGGGGGFGGGGGGGGGGGGGGGGFGCGGGGGGGGGGGGGGGGGGGGGGGGGGGGGGGGGGGGGGGGGGGGGGGGGGGGGGGGGGGGGGGGGGGGFFGGGFGGGGFGGGGGGGGGGGGGGFGEGGGGGGGGGGGGGGGGFFGGGGGGGGGGCGCFGGGGGGGGGGGGGGGGGGGGGGGGGGGGGGGGGGGG5FGG*<EGDDDDDFGCGDDGGGGGGGGF4?FGFGFFFFFG6<@BCB>@FFFB@B>FB:,#
@M06045:235:000000000-JCY5N:1:1101:10171:2803 1:N:0:TACAGC
ATCACGACTCCTACGGGAGGCAGCAGTGGGGAATATTGCACAATGGGCGAAAGCCTGATGCAGCGACGCCGCGTGAGGGATGACGGCCTTCGGGTTGTAAACCTCTTTCAGTAGGGAAGAAGCGAAAGTGACGGTACCTGCAGAAGAAGCGCCGGCTAACTACGTGCCAGCAGCCGCGGTAATACGTAGGGCGCAAGCGTTATCCGGAATTATTGGGCGTAAAGAGCTCGTAGGCGGTTTGTCGCGTCTGCCGTGAAAGTCCGGGGCTCAACTCCGGATCTGCGGTGGGTACGGGCAGACT
+
CCCCGGGGGCGGFGGGGGGGGGGGGGGGGGGGGGGGGGGGGGGEGGGGGGGGGGGGGGGGGGGGGGGGGGGGGGGEGGGGGGFGGGGGGGGGGGGGGGGGGGGGGGGGGGFDDGGGGGGGGGGGEGGGGGGGGGGGGGFGGGGGGGGGGGGGGGGGGGGGGCGGGGGGGGGFGGGGGGGGGGCG9CFGGGGGGGGGGGG>EGGGGGGGDGFGGGFGFGGGGDEGGEFEFGE8=ECEGGG556CEGDCEGGFCD5**:C7CFGDDGGG57CF4CFFEC>>DGFF>BDBD::6?DFFFB?B(#
@M06045:235:000000000-JCY5N:1:1101:25067:2806 1:N:0:TACAGC
ATCACGACTCCTACGGGAGGCAGCAGTAAGGAATATTGGTCAATGGACGCAAGTCTGAACCAGCCATGCCGCGTGGAGGATGAAGGTCCTCTGGATTGTAAACTTCTTTTATTTGGGAAGAAATCTATCTTTTCTTGGATAGTTGACGGTACCAGATGAATAAGCACCGGCTAACTCCGTGCCAGCAGCCGCGGTAATACGGAGGGTGCAAGCGTTATCCGGATTCACTGGGTTTAAAGGGTGCGGAGGTGGGCAAGTAAGTCAGTGGTGAAATCTCCGGGCTTAACCCGGAAACTGCCAG
+
CCCCGGGGGGGGGGGGGGGGGGGGGGGGGGGGGGGGGGGGGGGGGGGGGGGGGGGGGGGGGGGGGGGGGGGGGGGGCGGGGGGGGGGGGGGGGGGGGGGGGGGGGGGGGGFGGGGGGFGGGGGGGFGGGGGGGGGGGGGGGGGGGGGGGGGGGGGGGGGGGGGGGGGGGGGGGGGGGGGGGDCGGGGGGGGGGGGGGECFFEGGGG@CEGGGGGGGEC?FCEGGGGF?CGGGGGGFFGGGDEGDE)):EGGGGGFDGGGGGCFGGGGGGGB?FFFBDBDBDD>:FGFF>>EF@FFFFF7)#
@M06045:235:000000000-JCY5N:1:1101:16685:2808 1:N:0:TACAGC
ATCACGACTCCTACGGGAGGCAGCAGTCGGGAATTTTGCGCAATGGGCGAAAGCCTGACGCAGCGACGCCGCGTGTGGGATGACGGCCTTCGGGTTGTAAACCACTGTCGGGAGGGACGAATGCGCCGCAAGGCGAGTGACGGTACCTCCAAAGGAAGCACCGGCTAACTCCGTGCCAGCAGCCGCGGTAATACGGAGGGTGCGAGCGTTGTCCGGAATCACTGGGCGTAAAGGGCGCGTAGGCGGCCTGATAAGTAGGGGGTGAAATCCTGCGGCTTAACCGCAGGGCTGCCTTCTAAAC
+
CCCCGGGGGGGGGGGGGGGGGGGGGGGGGGGGGGGGGGGGGGGGGGGGGGGGGGGGGGGGGGGGGGGGGGGGGGGFGGGGGGGGGGGGGGGGGGGGGGGGGGGGGGGGGGGGGGGGGGGGGGGGGGGGGGGGGGGGGGGGGGGGGGGGFGGGGGGGGGGGGGGGGGGGGGGGGGGGGGGGGGGGGGGGGGGGGGGGGGGEEGGGGGGGEGDGGGGGGGGGGGGFFGGGCEGGFGGGGGGGGGGGGDDG=F<*7FC>EGGGGG<CCCDFGFBFGEGFGEFFFFFEFGFFEFF>>FFDFAFA#
@M06045:235:000000000-JCY5N:1:1101:17854:2809 1:N:0:TACAGC
ATCACGACTCCTACGGGAGGCAGCAGTGGGGAATATTGCACAATGGGCGAAAGCCTGATGCAGCGACGCCGCGTGAGGGATGACGGCCTTCGGGTTGTAAACCTCTTTCAGCAGGGAAGAAGCGAAAGTGACGGTACCTGCAGAAGAAGCGCCGGCTAACTACGTGCCAGCAGCCGCGGTAATACGTAGGGCGCAAGCGTTGTCCGGAATTATTGGGCGTAAAGAGCTCGTAGGCGGCTTGTCACGTCGGATGTGAAAGCCCGGGGCTTAACCCCGGGTCTGCATTCGATACGGGCTAGCC
+
CCCCGGGGGGGGGGGGGGGGGGGGGGGGGGGGGGGGGGGGGGGGGGGGGGGGGGGGGGGGGGGGGGGGGGGGGGGGGGGGGGGGGGGGGGGGGGGGGGGGGGGGGGGFFGGGGGGGGGGGGGGGGGGGGGGGGGGGGGGGGGGGFFGGGGGGGGGGGGGGGGGGFGGGGGGGGGGGGGGGEDFGGGGGGGEGGGDEEGD/*:EGFEGCEFGCFFGGGGGEGGGGGGGGGGE=FGGGGGGGGGGGGDF:55CGGFGGFFGGGGD3C<DCFCFFGFGEGE7:*<@F=FFF=F@BFFF>E00(#
@M06045:235:000000000-JCY5N:1:1101:20823:2821 1:N:0:TACAGC
ATCACGACTCCTACGGGAGGCAGCAGTGGGGAATATTGGGCAATGGGCGCAAGCCTGACCCAGCAATGCCGCGTGGGTGAAGAAGGCCCTCGGGTCGTAAAGCCCTTTCGGCGGGGACGATGGTGACGGTACCCGCAGAAGAAGCCCCGGCTAACTTCGTGCCAGCAGCCGCGGTAATACGAAGGGGGCTAGCGTTGCTCGGATTTACTGGGCGTAAAGGGCGCGTCGGCGGCCCTGTTTGTCGGGCGTGAAATCCCGGGGCTCAACCCCGGGGCTGCGCCCGAGACGGCGGGGCTGGAGG
+
CCCCGGGGGGGGGGGGGGGGGGGGGGGGGGGGGGGGGGGGGGGGGGGGGGGGGGGGGGGGGGFFGGGGGGGGG@FGGGGGGGGGGGFGGGGGGGGGGGGGGGGEDGGGGGGGGGGGCEFGEFG:FGFGGGGGGGGGGGGGFFFGCGGGGGGDGGGGGGGGDGGGGGGGGGGGGGCGDGF7FFFGGGGGGGFCFG>EGD+<CEGGGG9CFFCGGGGGGGGGDEGCEC*:CDEEGDCCF6?FD=FEECCCCDDCCCFG?5CDCDGG=DDF3D5;D>35C>35D>>:>3;35>5B>>527?(4#
@M06045:235:000000000-JCY5N:1:1101:18472:2832 1:N:0:TACAGC
ATCACGACTCCTACGGGAGGCAGCAGTGGGGAATTGTTCGCAATGGGCGCAAGCCTGACGACGCAACGCCGCGTGGAGGATGAAGACCTTCGGGTCGTAAACTCCTTTCGATCGAGACGAATAGCTTTCGGGTGAACAATCCGGAAGTCTGACGGTACCGAGAGAAGAAGCCCCGGCTAACTCCGTGCCAGCAGCCGCGGTAATACGGGGGGGGCAAGCGTTGTTCGGAATTACTGGGCGTAAAGGGCTCGTAGGCGGGCAACTAAGTCGGACGTGAAATCGCTCGGCTTAACCGGGGAAA
+
CCCCFGGGEGGGGGGDE7FGGGGGDEGFCFGGGFGDFFFDEGGDGGGFEGGCCFGGGDGGGFGGCGGGGGGGCCFECDCFGGGGFA8BEAF=::F:FE<EF55>FFBFGGGGGG:FFGGGDG<DCFFEFGDEFC>FGGECFGEGG<@CFEAFEEFG7FF7FFGDFFGGGCG:<FEFGGCCFGG7FFF@@9CG?FFGG5C?8EGFG?FGEEDEECGCCEGGGE?EFFG**17<FGFGG*AEC5*1CFGGGFGDDFGFGG)917C7*>D0*9B5DEG>*)98>).07CD@5@@F?6>6B0((#
@M06045:235:000000000-JCY5N:1:1101:22271:2833 1:N:0:TACAGC
ATCACGACTCCTACGGGAGGCAGCAGTGGGGAATCTTGCGCAATGCGCGAAAGCGTGACGCAGCAACGCCGCGTGGGGGAAGACGGCCTTCGGGTTGTAAACCCCTTTCAGTTGGGACGAAGCTCCGTCGGTGAATAGCCGGCCGGAGTGACGGTACCTTCAGAAGAAGCCCCGGCTTACTACGTGCCAGCAGCCGCGGTAATACGTAGGGGGCAAGCGTTGTCCGGAATCATTGGGCGTAAAGAGCGTGTAGGCGGCTCGGTAAGTCCGCTCTGAAAGCCCGGGGCTCAACCCCGGGCGA
+
CCCCGGGGGGGGGGGGGGGGGGGGFGGGGGDGGGGGGGGGGGGGGGGGGGGGGGGGGDGGGGGGGGGGGGGGGFEGGGGGGGGGGGGGGGGGGGGGGFGGGGGGGGGGGFGGGGFDGGGGG@:FFGGGGGGGGGGGGGGGGGGGGGGEGGGGGGGGGGGGGGGGGGGFGFF<FCGDE*:C@FGGFGGFGFFGGGGGGGG8C*CFFFGDGDGGGDEGGFGCGD:FGGGDCFF+0<<FCGGC5=3ECCFGGGGGF*<5C>)9EG<CCFG70/)0/7:=>??:F5:D><<;5==?F>EFF9(4#
@M06045:235:000000000-JCY5N:1:1101:22234:2838 1:N:0:TACAGC
ATCACGACTCCTACGGGAGGCAGCAGTGGGGAATCTTGCGCAATGCGCGAAAGCGTGACGCAGCAACGCCGCGTGGGGGAAGACGGCCTTCGGGTTGTAAACCCCTTTCAGGAGGGACGAAGGTTCACCGGTGAATAGCCGTGTGGATTGACGGTACCTCCACAAGAAGCTCCGGCTAACTACGTGCCAGCAGCCGCGGTAATACGTAGGGAGCAAGCGTTGTCCGGAATCATTGGGCGTAAAGCGCGCGTAGGTGGCTTCGTAAGTCCGTTGTGAAAGTCAAAGGCTCAACCTTTGAAAC
+
CCCCGGGGGGGGGGGGGGGGGGGGGGGGGGGGGGGGGGGGGGGGGGGGGGGGGGGGGGGGGGGGGGGGGGGGGEGGGGGGGGGGGGGGGGGGGGGGGGGGGGGGGGGGGGGGGGGGGGGGGGGGGGGGGGGGDGGGGGGCFGGGGGGGGGGGGGGGGGGGGGGGGGGGFEFGGGGGDGFGGGGGGGGGGGGGFGGGGGGGD>FCFGFGGGGGGCGGGGGGGGEGGE=C?8FCFFFGC5E5<EDFGGGGDDGGDGGGGGGFGGGGGFFFGDFFGFGFC@B=7FFFFGFF>?FFF@?DBFFD#
@M06045:235:000000000-JCY5N:1:1101:14932:2880 1:N:0:TACAGC
ATCACGACTCCTACGGGAGGCAGCAGTGGGGAATATTGCACAATGGGCGGAAGCCTGATGCAGCGACGCCGCGTGAGGGATGACGGCCTTCGGGTTGTAAACCTCTTTCAGTAGGGAAGAAGCGAGAGTGACGGTACCTGCAGAAGAAGCGCCGGCTAACTACGTGCCAGCAGCCGCGGTAATACGTAGGGCGCAAGCGTTATCCGGAATTATTGGGCGTAAAGAGCTCGTAGGCGGTTTGTCGCGTCTGCTGTGAAAGTCCGGGGCTCAACTCCGGATCTGCGGTGGTTACGGGCAGAAA
+
CCCCGGGGGGGGGGGGGGGGGGGGGGFFGGGGGFGGGGGGGFGFEFGGGGGGEGF8EEGGGGEGEGGGGGGGGFBFFGGDDEGGGGDEFGGCGGEEGGGFFEGBFGGGGAFBFGGGGGGGGEGGGDEFFGGGGGGGGGCFGGGGGGGFCFGDGGGGDCCFGFGG<FGCGGGGFGGGGGGE:CFGGGFGDCEGE:EEGGG>ACCCE8EEGGF7E9@CCCE*:CCFCFF?EEGEGEFGG5E5DF:EFG7CCC:*90A7<:7*2?D5575)99*.*9>DC:5;>=?BDCD3..@FE359@8:(#
@M06045:235:000000000-JCY5N:1:1101:22052:2898 1:N:0:TACAGC
ATCACGACTCCTACGGGAGGCAGCAGTGGGGAATCTTGCGCAATGCGCGAAAGCGTGACGCAGCAACGCCGCGTGAGGGATGACGGCCTTCGGGTTGTAAACCTCTTTCAGCAGGGACGAAGCGAAAGTGACGGTACCTGCAGAAGAAGCACCGGCCAACTACGTGCCAGCAGCCGCGGTAATACGTAGGGTGCGAGCGTTGTCCGGAATTATTGGGCGTAAAGGGCTCGTAGGCGGTCCATCACGTCGGGAGTGAAAAGCTGGGGCTTAACCCCAGTCCTGCTTCCCATCCGGGTGGACT
+
CCCCGGGGGGGGGGGGGGGGGGGGGCFDGGGGGGFGGGGGGGGGGFE@EGGGGGGGG:FGGGFGGGGCGGGGG=FCFFGGGGGGGGGGGGGGGGFEGDGGGGGGFGFGFFGGGGGEGGGGGEDGGGGE@FFGGGGFEGGGGGGFCFGGFGGF7>CG<<CFFEGDA:EGFGGGGG<FGGGEGGGFGGCFGGG*;CEEGGCCEGEE?EGDGG?EGGF?FGG?5*8C?58A88:8FGGGGGGEGGGDGGCFEDDGG5A7?C7C7FGGG5*5C469C59@3FF@FFF46>@)9=)<@E)7>B1.#
@M06045:235:000000000-JCY5N:1:1101:20141:2903 1:N:0:TACAGC
ATCACGACTCCTACGGGAGGCAGCAGTGGGGAATATTGGACAATGGGGGCAACCCTGATCCAGCGATGCCGCGTGAGTGAAGAAGGCCTTCGGGTTGTAAAGCCCTTTTGCACGCGACGATGATGACGGTAGCGTGAGAAGAAGCCCCGGCTAACTTCGTGCCAGCAGCCGCGGTAATACGAAGGGGGCGAGCGTTGTTCGGAATTACTGGGCGTAAAGGGCGCGCAGGCGGCCTTAGAAGTCAGATGTGAAAGCCCCGGGCTCAACCTGGGAATGGCATTTGATACTCTGAGGCTGGAGG
+
CCCCGGGGGGGGGGGGGGGGGGGGGGGGGGGGGGGGGEGGGGGGGGGGGGGGGGGGGGGGGEGGGGGGGGEGGGGEGGGGGGGGGGGGGGGGGGGGGGGGGGGGGGGGGGGGGGGGGGGG7FGGGGGGGGFGGGGGGDFGGGGGGGGGGGGGGGGGGGGGGGGGGGGGGGGGEGGGGGGGGGFEGGGGGGGGGEGEEGFFEEGDGGGGGGGGGGGGGGGGGGGGGGDGGGGGGCCGFG9CGFCFGDGCG7C>FFGG5<CDCCCGGGGF797>>@FFCF?*>@=?B>=@FFFF47)37?:0#
@M06045:235:000000000-JCY5N:1:1101:23811:2958 1:N:0:TACAGC
ATCACGACTCCTACGGGAGGCAGCAGTGGGGAATATTGCACAATGGGCGAAAGCCTGATGCAGCGACGCCGCGTGAGGGATGACGGCCTTCGGGTTGTAAACCGCTTTCAGTAGGGAAGAAGCGAAAGTGACGGTACCTGCAGAAGAAGCGCCGGCTAACTACGTGCCAGCAGCCGCGGTAATACGGAGGGCGCAAGCGTTATCCGGAATTATTGGGCGTAAAGAGCTCGTAGGCGGTTGGTCGCGGCTGCCGTGAAAGTCCGGGGCTCAACTCCGGATCTTCGGTGGGTACGGGCAGACG
+
CCCCGGGGGEGGGGGGDEGGGG7FFGGDFGGGGEFGCGGGFAFEGGGGGGEGFGGGGFFAFFFGGGDGGGDGGEFGCEGEFGGGGGGEGGFGGEFGG=,@EFG:FGG@FA<BDFFDFFGFDDGEGGGEGGGFFGGGCGFFGGGD:,B@FF7>ECCFGE,<;;<<FF7FFGGGGGFGGGGGGGG@C7*<8>E>EGCEEFE8EGGFGGDDEF?FF++<;*:2:EEGFCGEE5CC*:@5:2:*1AF5=))1*935>7>*:77?C*/)1)1<<CF?D44<C>)7**107D7@:BF?073()(,(#
@M06045:235:000000000-JCY5N:1:1101:24351:2963 1:N:0:TACAGC
ATCACGACTCCTACGGGAGGCAGCAGTCGGGAATATTGCCCAATGGACGAAAGTCTGAGGCAGCAACGCCGCGTGCGCGATGAAGGCCTTCGGGTCGTAAAGCGCTTTTCGGGTGGATGAGAGAGGACAGTACACCCGGAATCAGGTACGGCTAACTACGTGCCAGCAGCCGCGGTAAAACGTAGGTACCGAGCGTTATCCGGATTTACTGGGCGTAAAGCGCGTTCAGGCGGTTTGGCAAGTCGGGCATGAAATCTCTCGGCTTAACCGGGAGAGGTTGTCCGATACTGTTAGACTGGAG
+
CCCCGGGGGGGGGGEGGFGEGFFGGGEFFGG7FGGGGGEGGGFGGGDGGGEGEEF<F<FGC:@FGGF7FFCB:@FGDGGFEGDGFFFGFGGDGEEFGGGGGG9@F7FFGGFGGGGG+CFC>>>FCFF@8CFGGGGGGEGGCF@FGFECFFEGGGGGGGGGGG7FFGGGGGGGGGGEGGGGGECGCBFFEFC=EGGEEC*+A>EE88C+AFGFGFGGGGGGGE*:::EFDF*1>:8?CE697CFC59C=5CFCF:CGCF7*/7C3)*:CG<5>)7355?545*958/<BF6=BFF68F:6(#
@M06045:235:000000000-JCY5N:1:1101:22558:2966 1:N:0:TACAGC
ATCACGACTCCTACGGGAGGCAGCAGTGAGGAATTTTCGGCAATGGGCGAGAGCCTGACCGAGCAACGCCGCGTGCAGGAGGACGGTCTTCGGATCGTAAACTGCTTTTCTGAGGGACGACCAAGCGACGGTACCTCAGGAAGAAGCCCCGGCTAACTACGTGCCAGCAGCCGCGGTAATACGTAGGGGGCGAGCGTTGTCCGGAGTTACTGGGCGTAAAGCGCACGCAGGCGGTCGGTTGCGTCGGTGGTGGCAGTGCTCGGCTTAACTGAGCAAGTGCTGCCGAAACGGGCTGACTTGG
+
CCCCGGGGGGGGGGGGGGGGGGGGGGGGGGGGGGFGGGGGGGGGGGGGFGC:FGGFGGGGGGGGGGGGGGECEGGGGGGGGGCDFGBFEGFGGFGDGFGGGGGGGGGGGGGGGGGGEFGF@ECFGFGDBCGEFFFCFGGGGGGG@FFACFGCGGGGGGGGGGGGGGGGGGGGGEDGEGGFGFGCCCEGGGGGECEEGEG>CFGGE?EFF7AFGGGE*:88C?E8E5C5CEGGGG*CEG5=DGDEG<D5EGGG*969CGCG7>CD3C<FGC?FGFCFF??*296;DD57>@BEF>E074A2#
@M06045:235:000000000-JCY5N:1:1101:24252:2969 1:N:0:TACAGC
ATCACGACTCCTACGGGAGGCAGCAGTGGGGAATCTTGCGCAATGGGCGAAAGCCTGACGCAGCAACGCCGCGTGCGGGAAGAAGGCCTTCGGGTTGTAAACCGCTTTCAGCGGGGAAGAAGGCGAGCGGGTTAATAGCCCGTCAGCTGACGGTACCCGCAGAAGAAGGTCCGGCTAACTACGTGCCAGCAGCCGCGGTAATACGTAGGGACCGAGCGTTGTCCGGAATCATTGGGCGTAAAGAGCGTGTAGGCGGCCACTTAAGTCCTGCGTGAAATCTTGCGGCTCAACCGCAAGCGGT
+
CCCCGGGGGGGGGGGGGGGGGGGGGGGGGGGGGGGGGGGGGGGGGGGGGGGGGGGGGGGGGGGGGGGGGGGGGFGGGGGGGGGGGGGGGGGGGGGGGGGGGGGGGGGGGGGGGGGGGGGGGGGGGGGGGGGGGGGGGGGGGGGGGGGGGGGGGGFGGGGGGGGGGGGGGGGGGGGGGGGGGGGGGGGGGGGGGGGGGGGGGGGGGCGGGGGGGDEGGGGGGDGGGGEGGGGGGGGGGGGGG5>9FGGEGDGCFGGGGGGGGFGFGGDCF7@F<>CFGFFFFFFFFGEFFFFFD>EFF?6>#
@M06045:235:000000000-JCY5N:1:1101:20632:2987 1:N:0:TACAGC
ATCACGACTCCTACGGGAGGCAGCAGTCGGGAATTTTGCGCAATGGGCGAAAGCCTGACGCAGCAACGCCGCGTGAGGGATGAAGGCCTTCGGGTTGTAAACCTCTTTTCTCAGGGACGATAATGACGGTACCTGAGGAATAAGTCACGGCTAACTACGTGCCAGCAGCCGCGGTAATACGTAGGTGGCTAGCGTTGTCCGGATTTACTGGGCGTAAAGAGCGCGCAGGCGGTCGTTCAAGTCGAGTGTGAAAGCCCCCGGCTCAACTGGGGAGGGTCACTCGATACTGATCGACTCGAAG
+
CCCCGGGGGGGGGGGGGGGGGGGGGGGGGGGGGGGGGGGGGGGGGGGGGGGGGGGGGGGGGGGGGGGGGGGGGGGEGGEFGGGGGGGGGGGGGGGGGGGFGG?FGGGGGGGGGGGGGEGGGGGGGGGGGFDFGGGFFGGGGGGGGFGGGGGEEGGGGFFGGGGGGGGGGGGGGGGGGFGGGCFCCFGGGGGGGG@EGGFGGG>EEDFFGDGGGGEGGFFFGGGGGGGGGGGG5EECGGGFGFCGEG4EFCDGFCFFGCCGGGCC477DGGFED5>>DFFFF?F>FG<FFBBFF@E0BF:4#
@M06045:235:000000000-JCY5N:1:1101:14616:2989 1:N:0:TACAGC
ATCACGACTCCTACGGGAGGCAGCAGTGGGGAATATTGGACAATGGGCGCAAGCCTGATCCAGCCATGCCGCGTGAGTGATGAAGGCCCTAGGGTTGTAAAGCTCTTTCAACGGTGAAGATAATGACGGTAACCGTAGAAGAAGCCCCGGCTAACTTCGTGCCAGCAGCCGCGGTAATACGAAGGGGGCTAGCGTTGCTCGGAATTACTGGGCGTAAAGGGCGCGTAGGCGGATATTTAAGTCGGGGGTGAAAGCCCAGGGCTCAACCCTGGAATTGCCTTCGATACTGGATATCTTGAGA
+
CCCCGGGGGGGGGGGGGGGGGGGGGGGGGGGGGGGGGGGGGGGGGGGGGGGGGGGGGGGGGGGGGGGGGGGGGGGGGGGGGGGGGGGGGGFGGGGGGGGGGGGGGGGGGGGGGGGGGGGGGGGGGGGGGGGGGGGGGGGGGGGGGGGGGGGGGGGGGGGGGGGGGGGGGGGGGGGGGGGGGGGGGGGGGGGFGGGGGGGGGGGGGGGGGFG>EEGGGGGGGGDGGGGGDFGGCGGGGGGGG?FGGGGGGDFCGFGGDFFGGGFGDCG4CDFFGFGFGFFFGF@FFGEFFFFFFFF>FA>0#
@M06045:235:000000000-JCY5N:1:1101:24870:3041 1:N:0:TACAGC
ATCACGACTCCTACGGGAGGCAGCAGTGGGGAATATTGCACAATGGGCGAAAGCCTGATGCAGCGACGCCGCGTGAGGGATGACGGCCTTCGGGTTGTAAACCTCTTTCAGCAGGGAAGAAGCGCAAGTGACGGTACCTGCAGAAGAAGCGCCGGCTAACTACGTGCCAGCAGCCGCGGTAATACGTAGGGCGCAAGCGTTGTCCGGAATTATTGGGCGTAAAGAGCTCGTAGGCGGTCTGTCGCGTCGGATGTGAAAGCCCGGGGCTTAACCCCGGGTCTGCATTCGATACGGGCAGACA
+
CCCCF@FGGGGGGGGEGGDGGGGGGGGG9FCFEFFFD9FAF9FFC<FFGGGGDDFCFGGGGG9E:CF@FCFGGFGGGGGGGGGGGGGGECGCCFGGEGGGFFGGGGGGCA?DGGGGGGGGGGGGGDFE,B9CGGGGCFGGGGGGDFFGGF7C:FEE7*@FFG:CFGGGGFGCFFFED>FGGEGGFGFGFDEGEGGEGGGCC5CF?/:EGGFFG?+C5CEG5EC9CCFGFCCEGGFCEEEEGEGGGGDE5<<53*:*9:?FFCD<D<D3F47FFFD<D:BE4486?G?*6*.<)5>>FB6(#
@M06045:235:000000000-JCY5N:1:1101:11724:3060 1:N:0:TACAGC
ATCACGACTCCTACGGGAGGCAGCAGTGGGGAATATTGCACAATGGGCGCAAGCCTGATGCAGCGACGCCGCGTGAGGGATGACGGCCTTCGGGTTGTAAACCTCTTTCAGCTCCGACGAAGCGCAAGTGACGGTAGGAGTAGAAGAAGGACCGGCCAACTACGTGCCAGCAGCCGCGGTAATACGTAGGGTCCGAGCGTTGTCCGGAATTACTGGGCGTAAAGAGCTCGTAGGTGGTTTGTCGCGTTGTTCGTGAAAACTCACAGCCCAACTGTGGGCGTGCGGGCGATACGGGCAGACG
+
CCCCGGGGGGGGGGGGGGGGGGGGGGGGGGGGGGGGGGGGGGGGGGGGGGGGGGGGGGGGGGFGGGGGGGGGG@FGGGGGGGGGGGGGGGGGGGGGGGGGGGGGGGGGGGGGGGGGGGGGGGGGGGGGGGGGGGEGGGGGFGGGGGGGGGGGGGGGGGGGGGGGGGGFFGGGGGGGGGGBFCGFGGGFGGGCFGEEGGGEGDGGGGGGGGGGGGGGGGGGDDGFDFFGDCEEGGGGGGGFGGGGCDCGEGGGGGGGF*29<DCGGGG*9CF@9?DBGFFFDBDD:D>D3>5BFE@9@B1.#
@M06045:235:000000000-JCY5N:1:1101:22328:3066 1:N:0:TACAGC
ATCACGACTCCTACGGGAGGCAGCAGCAAGGAATTTTCGTCAATGGGCGCAAGCCTGAACGAGCAACGCCGCGTGGAGGATGACGGCCTTCGGGTTGTAAACTCCTTTTTCTGGGGACGATTGTGACGGTACCCCGGGAATAAGGATCGGCTAACTCTGTTCCAGCAGCCGCGGTAATACAGAGGAGCCAAGCGTTGTCCGGATTGACTGGGCGGAAAGCGCAAGCAGGCGGCACCGCGCGTGGGGTGGGAAATCTGGCCGCTTAACGGCCAGGCGCCATACCATTCGGCGGCGCTGGAGG
+
CCCCCGDGDGGDFFFGGCFD76@;FFC<CCFFCC8ED,CFEFDF<A<@FGCE:@FFGFFGGG7@FFFGGC:>F+CEFGG7EC=DFEGEEFECBF<:FGGGGGD=DC<EFFG,?AECC@6=7,=CB<,BBB<BAA<FC7+5,ECFC,,,6<F*>?F9FD;7,7,@<,DFGGCC:<<1CFC2F:FE*4<7=F7**3;***5<CE**;C0:<+/**2*288A*?CEEEFFGC85C=E*8:=>*9*9EGGDG*)96C*+*:*9*/919**0*9>))*)*0).)7207/9**17>.<7)7()-(.#
@M06045:235:000000000-JCY5N:1:1101:17237:3117 1:N:0:TACAGC
ATCACGACTCCTACGGGAGGCAGCAGTGGGGAATATTGGACAATGGGGGCAACCCTGATCCAGCAATGCCGCGTGGGTGATGAAGGCCTTCGGGTTGTAAAGCCCTTTCGGCGGGGAAGATGATGACGGTACCCGCAGAAGAAGCCCCGGCTAACTTCGTGCCAGCAGCCGCGGTAATACGAAGGGGGCTAGCGTTGTTCGGAATTACTGGGCGTAAAGGGCGCGTAGGCTGTGCTGTAAGTCAGGCGTGAAAGGCCCGGGCTCAACCTGGGAACTGCGTTTGATACTGCGGCGCTGGAAG
+
CCCCGGGGGGGGGGGGGGGGGGGGGGGFGGGGGGGGGGGFCFGGGGGGGGGGGGGGGGFFGGGGGGGGGGGGGGGGGGGGGGGGGGGGGGGGGGGGGGGGGGGGGGGGCGGGGGGGGGGGGGGGGGGGGGGGGGGGGGCGGGGC7CFFEGGGCFGGGGGGEFGFGGGGGGEGGGCEGGGGGDFGGGGGGGGGGG8;C>CFEGGDGFGGGGGGGGC8E5<FEGGEG8CGGGGG6AACGG??FGGFGGFEGGGC:*=DEGGGDDCCFDC**>FFD67FF?EFG@B=?DF?FFFFFFFBD>?0#
@M06045:235:000000000-JCY5N:1:1101:16570:3154 1:N:0:TACAGC
ATCACGACTCCTACGGGAGGCAGCAGTGGGGAATTTTTGGCAATGGGCGCAAGCCTGACCAAGCAACGCCGCGTGGGTGACGAAGTATCTTGGTACGTAAAACCCTTTCGGCAGGGACGAACATAATGACGGTACCTGCAGAAGAAGCCCCGGCTAACTCCGTGCCAGCAGCCGCGGTAATACGGGGGGGGCAAGCGTTGTTCGGAATTACTGGGCGTAAAGGGCGCGTAGGCGGTTCGATAAGTCAGCTGTGAAAACCATGGGCTTAACTCATGGCCTGCAGTTGAAACTGTCGGGCTGG
+
CCCCGGGGGGGGGGGGGGGGGGGGGGFGGGGGGGGGGGGGGGGGGGGGGGGGGGGGGGGGGGGGGGGGGGGGGGGGGFGGGGGGGGGGGGGGGGGGGFGGGGGGGGGGGGGGGGGGGGGGGGGGDGGGGGGGEGEGGGGGGGGGGGGGCFGGGGGGGGGGGGG:F@FGGGGGGGGGGFGGGGGGGGFGGGGGGGGGGC*?E8AEGGEGGGGGGGGGGEEGGGGGCCEGGGGGGGG:CGGFGFGD9>CEGGGGGGGGGGG49FGGFGGGGFB=>6:FCF?>GFFF=>BFFF648=>9D>9:#
@M06045:235:000000000-JCY5N:1:1101:19683:3201 1:N:0:TACAGC
ATCACGACTCCTACGGGAGGCAGCAGTGGGGAATATTGGACAATGGGCGCAAGCCTGATCCAGCAATGCCGCGTGAGTGATGAAGGCCCTAGGGTTGTAAAGCTCTTTTACCCGGGATGATAATGACAGTACCGGGAGAATAAGCTCCGGCTAACTCCGTGCCAGCAGCCGCGGTAATACGGAGGGAGCTAGCGTTGTTCGGAATTACTGGGCGTAAAGCGCGCGTAGGCGGCTTTGTAAGTTAGAGGTGAAAGCCCGGAGCTCAACTCCGGAACTGCCTTTAAAACTGCATCGCTTGAAT
+
CCCCGGGGGGGGGGGGGGGGGGGGGGGGGGGGGGGGGGGGGGGGGGGGGGGGGGGGGGGGGGGGGGGGGGGGGGGGGGGGGGGGGGGGGGGGGGGGGGGGGGGGGGGGGGGGGGGGGEGGGGGGGGGGGGGGGGGGGGGGGGGGGGGGGGGGGGGGGGGGGGGGGGGGGGCGGGGGGGGGGGGGGGGGGGGGGGGCGGGGGGGGGGGGGGGGGGGGGGGGGGGGGGGGGGGGGGEGGGGGGDGGGGGGGGDGGGGGGGGGGGGGGFGDCFEBD>GFGFF4C?BFFGFFFFF?FBDBFFF?#
@M06045:235:000000000-JCY5N:1:1101:10526:3234 1:N:0:TACAGC
ATCACGACTCCTACGGGAGGCAGCAGTGGGGAATATTGCACAATGGGCGAAAGCCTGATGCAGCGACGCCGCGTGAGGGATGACGGCCTTCGGGTTGTAAACCTCTTTCAGCAGGGACGAAGCGAAAGTGACGGTACCTGCAGAAGAAGCACCGGCCAACTACGTGCCAGCAGCCGCGGTAATACGTAGGGTGCGAGCGTTGTCCGGAATTACTGGGCGTAAAGAGCTCGGAGGCGGTTTGTCGCGTCGTCTGTGAAATCCCGCAGCTCAACTGCGGGCTTGCAGGCGATACGGGCAGACG
+
CCCCGGGGGGGGGGGGGGGGGGGGGGGGGGGCFGGGGGGGGGGGGGGGGGGGGGGGGFGGGGGGGGGGGGGGGGGGGGGGGGGGGGGGGGGGGGGGGGGGGGGGGGGGGGGGGGGGGGCEEGGGGGGGGGGGGGFGGGGGGGGCEGGGGGGFGGCGGGFGFGGGGGGGGGGGGGGGGGGGGGGGGG<FCGGEGGGGGGGCGGGGGGGGGG6:EGGGGGGCGGFGGFGECE*//CEGGGGE5CFGGGGGGGGGFCFCGGCFCC/>DGGGFFFF:?FECBE39<>*=FB@BBEE@E5>E?(.#
@M06045:235:000000000-JCY5N:1:1101:15632:3285 1:N:0:TACAGC
ATCACGACTCCTACGGGAGGCAGCAGTGGGGAATCTTGCGCAATGCGCGAAAGCGTGACGCAGCAACACCGCGTGAGGGAAGACGGCCTTCGGGTTGTAAACCTCTTTCAGGAGGGACGAAGGGTAGGCGGTGAATAGCCGTTCTACCTGACGGTACCTTCAGAAGAAGCACCGGCTAACTACGTGCCAGCAGCCGCGGTAATACGTAGGGTGCAAGCGTTGTCCGGAATCATTGGGCGTAAAGCGCGCGTAGGCGGCCCGATAAGTCCGCTGTAAAAGTCAACGGCTCAACTGTTGAAAG
+
CCCCGGGGGGGGGGGGGGGGGGGGGGFGGGGGGGGGGGGGGGGGGGGGGGGGGGGGGGGGGGGGGGGGGGGGGGGGGGGGGGGGGGGGGGGGGGGGGGGGGGGGGGGGGGGGGGGGGGGEGGGGGGGGGGGFGGGGGGGGGGGGGGGGGGGGGGGGGGGGGGGGGGGGFGGGGGGGGGGGGGGGGGGGGGFGGGGGGGGGGGGGGGFGGDGGDGGGGGGGGGGGFGGE5CCFGGGFGGGG<7C?EGGEGGGGGGGGDD9CGDDGDGGGGGFFGFGFGFFFGFFFEG>>EFFFFFFFFFFF#
@M06045:235:000000000-JCY5N:1:1101:11577:3295 1:N:0:TACAGC
ATCACGACTCCTACGGGAGGCAGCAGTGGGGAATATTGCACAATGGGCGAAAGCCTGATGCAGCGACGCCGCGTGAGGGATGACGGCCTTCGGGTTGTAAACCTCTTTCAGTAGGGAAGAAGCGAAAGTGACGGTACCTGCAGAAGAAGCGCCGGCTAACTACGTGCCAGCAGCCGCGGTAATACGTAGGGCGCAAGCGTTATCCGGAATTATTGGGCGTAAAGAGCTCGTAGGCGGTTTGTCGCGTCTGCCGGGAAAGTCCGGGGCTCAACTCCGGATCTGCGGTGGGTACGGGCAGACA
+
CCCCGGGGGGGGGGGGGGEGGGGGGGGGGGGGGGGGGGGFGGGGGGGGGGGGGGGCFGGGGGGGGGGGGGGGGCEFGGGGGGGGGGGGGGGGGGGGGGGGGGGGGGC?FGGGGGGGDGGFFGGGGGGGGGGGGGGFGGGGGGGGGGFGGGGGGGGGGGGGGGGGFFGGF7<CGCCGGGGF7FECFF?FGGGCGGGGGGGGGGGFFGCEGCC9FFEDEFEGGEGGGFF7FGGGFEGGG=E55E>557DE=<7CD)/1*>5*3:<)7>D>7*087?<)>))7**9.>*7B>5/9)732)2((#
@M06045:235:000000000-JCY5N:1:1101:23876:3298 1:N:0:TACAGC
ATCACGACTCCTACGGGAGGCAGCAGTGGGGAATATTGCACAATGGGCGAAAGCCTGATGCAGCGACGCCGCGTGAGGGATGACGGCCTTCGGGTTGTAAACCTCTTTCAGCAGGGAAGAAGCGAAAGTGACGGTACCTGCAGAAGAAGCGCCGGCTAACTACGTGCCAGCAGCCGCGGTAATACGTAGGGCGCAAGCGTTGTCCGGAATTATTGGGCGTAAAGAGCTCGTAGGCGGCTTGTCACGTCGGGTGTGAAAGCCCGGGGCTTAACCCCGGGTCTGCAGTCGATACGGGCAGGCT
+
CCCCGGGGGGGGGGGGGEEGGGDGDGGGGGGGGGFGGFGGGGGGGGGGGGGGGGGGGGGGGGGGEGGGDGGGGFFGGGGGGDGGGGEGGGGGGGGGGDFGGCG8FGGGGGFGGGGGGGGGGGGGGGGDGGGFGE@FGGFGGGGFFGGFGGGGGGGDG@<FFFGG<FGGGCFCBFGDGGGGGGGFFGFBFGGGCCEGGC?;EEC9AGE8CFC9FFGDGGGEC8@@+;FEFGGDFGGEGG=ECEGFCDCFE3)1)9CFGC79:<<GCDDGGGFF>)>5C:BD<47*0C4585<>FF5>)22,#
@M06045:235:000000000-JCY5N:1:1101:9980:3391 1:N:0:TACAGC
ATCACGACTCCTACGGGAGGCAGCAGTGGGGAATCTTGCGCAATGGCCGAAAGGCTGACGCAGCGACGCCGCGTGAGGGATGACGGCCTTCGGGTTGTAAACCTCTGTTGCCCGGGACGAACACACCGTTTCGACGGTGCTGACGGTACCGGGTGAGGAAGCACCGGCTAACTCTGTGCCAGCAGCCGCGGTAATACAGAGGGTGCGAGCGTTGTCCGGAATCACTGGGCGTAAAGCGCGTGTAGGCGGCTGGTCAAGCGTGGTGTGAAATCTCCGGGCTCAACCCGGAAACTGCACTGCA
+
CCCCGGGGGGGGGGGGGGGGGGGGGGGGGGGGGGGGGGGGGGGGGGGGGGGGGGGGGFGGGGGGGGGGGGGGGGGFGGGGGGGGGGGGGGGGGGGGGGGGGGGGGGGGGGGGGGGGGGGGDGGGGGGGEFGGGFGGGGGGGGGGGGGGGGGGGGGGGGGGGGGGGGGGGGGGGGGGGGGGGGGGGGGGGGGGGGGGGGGGGGGGGGGGGGGGGGGGGGGGGGG7?GGGGGGEGGFGGEDGDGGGGGGGGGDDGFDGGCGGGGGCFGGGGGFFGFGFGDD>F@FFFGFFBFE5BFFFFFF2#
@M06045:235:000000000-JCY5N:1:1101:24458:3413 1:N:0:TACAGC
ATCACGACTCCTACGGGAGGCAGCAGTGGGGAATATTGCGCAATGGGCGAAAGCCTGACGCAGCGACGCCGCGTGTGGGATGACGGCCTTCGGGTTGTAAACCACTGTCGGGAGGGACGAATGCCCCGCAAGGGGAGTGACGGTACCTCCAAAGGAAGCACCGGCTAACTCCGTGCCAGCAGCCGCGGTAATACGGAGGGTGCAAGCGTTGTCCGGAATCACTGGGCGTAAAGGGCGCGTAGGCGGCCTGGTAAGTAGGGGGTGAAATCCTGCGGCTTAACCGCAGGGCTGCCTTCAAAAA
+
CCCCGGGGGGGGGGGGGGGGGGGGGGGGGFGGGGGGGFGGGGGGGGGGGGGGGGGGGGGGGGGGGGGGGGGGGGGGGGGGGGGGGGGGGGGGGGGGGGGCGFGGGGDGGGGGGGGGGGGGGFGGFGGEGGGGGGGGGGGGGGGGGGGGGG@CECFFGEGGGGGGGGGGGGGFFGCEGGGGGGGGGGEGGGE??EGGEGGDCEGGFGGGGGGGGGGGGGGCFCC:FFCEE8EFGGGGGGGEGGG6CGGG5>FC:0AF7D:<CGGGGGGGDFF=<@C>DFFFGFFF3D@3553)89@21.68#
@M06045:235:000000000-JCY5N:1:1101:25635:3438 1:N:0:TACAGC
ATCACGACTCCTACGGGAGGCAGCAGTCGGGAATTTTGGGCAATGGGCGAAAGCCTGACCCAGCAACGCCGCGTGAAGGATGAAATCCTTCGGGATGTAAACTTCGCAAGAACAGGAAGAATAAGCCGGTGTAAATACCATCGGTGATGACGGTACTGTTTGTAAGCTCCGGCTAACTCCGTGCCAGCAGCCGCGGTAATACGGGGGGAGCAAGCGTTGTTCGGATTTACTGGGCGTAAAGGGCGGGGAGGCGGCCACCGCAAGTCGACTGTGAAATCTCCGGGCTTAACCCGGAAAGGGG
+
CCCCGGDGEGGGGGGGGGGG;CEFGGGGGGGGGGGGGGGGGGGGGGGGGGGG@EF8ECFEGFGCDFGGGEEGGGGGGGCGGGGGEDFFG<FGGGDDEEFFGGGGFF>CFGFGCCF=FDFGGFGGGG@C:FEC9CFGDFCGAFEF>@F9FG,+@FGGFC;FDGGFGC@FGCEGG@FCGACFGGGGGFGGCFBFE58E*=EGC9CEGGGG>EG>EFGDCC5*;9CC5;ECFGGGGGGGEE7*:FD*2)9**9>C)1/1579C573)2*99<*5?FFCFC@?B>D>)<CFFFF/)7>B9@<?1#
@M06045:235:000000000-JCY5N:1:1101:15983:3441 1:N:0:TACAGC
ATCACGACTCCTACGGGAGGCAGCAGTGGGGAATATTGGACAATGGGCGAAAGCCTGATCCAGCAACGCCGCGTGAGGGATGACGGCCTTCGGGTTGTAAACCTCTTTCAGCAGGGACGAAGCGCAAGTGACGGTACCTGCAGAAGAAGCACCGGCCAACTACGTGCCAGCAGCCGCGGTAATACGTAGGGTGCGAGCGTTGTCCGGAATTATTGGGCGTAAAGGGCTCGTAGGCGGTTTGTCGCGTCGGGAGTGAAAACTCAGGGCTTAACCCTGAGCCTGCTTCCGATACGGGCATACG
+
CCCCGGGGGGGGGGGGGGGGGGGGGGGGGGGGGGGGGGGGGGGGGGGGGGGGGGGGGGGGGGGGGGGGGGGGGGGGGGGGGGGGGGGGGGGGGGGGGGGGGGGGGGGGGGGGGGGGGGGGGGGGGGGGGFGGGGGFGGGGGGGGGGGGGGGGGGDEEGGGGGGGGGGGGFFGGGGGGGGGGEGGGGF@EGGGGGGGGGGDGEGGGGG>EEGGGGGGGGG8EECGGGGGGGGGGGGGD7EEGGGGGGGGGGGDDGG7?CFGDG=C4DD<FG?=7)27<F4?<>FFBD:>>>3>F3;2)())#
@M06045:235:000000000-JCY5N:1:1101:16210:3507 1:N:0:TACAGC
ATCACGACTCCCACGGGAGGCAGCAGTAAGGAATCTTCCACAATGGGCGCAAGCCTGATGGAGCGACGCCGCGTGCGCGAAGAAGCCCTTCGGGGTGTAAAGCGCTTTTCTCGGGGATGATACCAGACAGTACCCGAGGAAGAAGCTTCGGCTAACTACGTGCCAGCAGCCGCGGTAATACGTAGGAAGCAAGCGTTGTCCGGAATCACTGGGCGTAAAGCGCGTGTAGGCGGTACGGCAAGTCTGCTGTGAAAGCGCCCGGCTTAACCGGGCGAGGTCGGCGGAAACTGCTGAACTGGGC
+
CCCCGGGGGGGGGGGGGGGGGGGGGGGGGGGGGGGGGGGGGGGGGGGGGGDGGGGEGGGGGGGGGGGGGGGGGGGDGGGGGGGGGDGGFFFGGGGGGGGGGGGGG:FAFGDFGFGCGGGGGGGFGGGGGCFGGGGGGGGDCEGG7F:FGGGF>FGGGGFFGEFFDGGFF+<F>FCFEGCGGFGGGGGGFDGGFFGGE5EDFEEGGGCFGEF>5CEGGGGFGGDEG5CFCFD57CE8C=E*57DCGC7<EFGGGFFDEC53C<D7D<FFC)8)97)7CBFEGDEEBC>FBF?@?B?BF7?(#
@M06045:235:000000000-JCY5N:1:1101:14250:3507 1:N:0:TACAGC
ATCACGACTCCTACGGGAGGCAGCAGTGAGGGATCTTCGTCAATGGGGGCAACCCTGAACGAGCAACGCCGCGTGTGGGAAGACGGCCTTCGGGTTGTAAACCACTTTTCTCGGGGACGAGACAGGACGGTACCCGAGGAAGAAGTCTCGGCTAACTACGTGCCAGCAGCCGCGGTAATACGTAGGAGACGAGCGTTGTCCGGAGTTACTGGGCGTAAAGGGTGCGCAGGCGGCCTGGCGCGTCGCGAGTGAAATCTCCTGGCTCAACTGGGAGGGTGGTCGCGAGACGGCTGGGCTTGGA
+
CCCCGGGGGGGGGGGGGGGGGGGDGGGGGGGGGFFGGGGGGGGGFGGGGGGGGGGGGGDGGGDGGGGGGGGGGGGGGGG?FCAFGEGGGGGGGGGGCFEFGGDGGGFGGGEEGGGG@FGGGGGGGGGGEGGGEGGGGGGGGGGGGCGFGGGGGGFGGGGGGGGGGGGEGFFGGGG<CFAFGGGGGGGGGGGGGGGGEEEGGGG>5CFF9CGGGEG/5CGFFC;=EGGGGGGGGGGGGGGGGGGDEGG:E55*2*+03:DD?<D7FF67797FCBDF5>@5C>:78C>>B@:>@EDF>0>3#
@M06045:235:000000000-JCY5N:1:1101:25468:3508 1:N:0:TACAGC
ATCACGACTCCTACGGGAGGCAGCAGTCGGGAATTTTGGGCAATGGGCGAAAGCCTGACCCAGCAACGCCGCGTGAAGGATGAAATCCCTCGGGATGTAAACTTCGCAAGAACAGGAAGAATAAGTAGAGGATAATACCTTCTATGATGACGGTACTGTTTGTAAGCTCCGGCTAACTCCGTGCCAGCAGCCGCGGTAATACGGGGGTAGCAAGCGTTGTTCGGATTTACTGGGCGTAAAGCGCGCGCAGGCGGATTGATAAGTCAGGTGTGAAATCTCGAAGCTCAACTACGAAACTGAC
+
CCCCC@CGEGGGGGGCGGGGGGGGGFFG>BFFGG8FEC@CEFDEEFGGGGGGGGGFFGGGFEFGGGGGGDGGDGGGGFFFCFGG?EFG<EFGEGEFFGGGGGFGGEGFGGFFGFE8B,B<F<BB<5<<,CB<BFGGDCFDAFAFGC,B9FFFEGGDFGG,@FBCFGFAF:@:<CF<C;>EGGFGGGGG,2,BCEGEG7*?<B58CC>*;EGG7>GD8CCEGGG57;:9<CF7C*8*/>C7:E/=5)1*7>)9)/:7*59CC2*:CDFF:97>7=C87=@)0)55:7645@)<37)48:A.#
@M06045:235:000000000-JCY5N:1:1101:18282:3524 1:N:0:TACAGC
ATCACGACTCCTACGGGAGGCAGCAGTGGGGAATCTTGCGCAATGGGCGAAAGCCTGACGCAGCGACGCCGCGTGGGGGAAGAAGGCTTTCGGGTTGTAAACCCCTTTCAGGAAGGACGAAGCCACTCGGGTGAATAGCCCAGAGGGTGACGGTACTTCCAGAAGAAGCCCCGGCTAACTACGTGCCAGCAGCCGCGGTAATACGTAGGGGGCAAGCGTTGTCCGGATTTATTGGGCGTAAAGAGCGTGTAGGCGGTTTGGTAGGTCCGCTGTGAAAACTCGAGGCTCAACCTCGAGACGA
+
CCCCGGGGGGGGGGGGGGGGGGGGGGGGGGGGGGFFGGGGGGGGGGFFGGGGGGGGGGGGGGGGGGGGDGGGGCFGGG>FGGGGGGGGGGGGEGCFGGGFCCFEGGGGGGGGGFGEGGGGD7:FFG@FGGD@BCFGGGGGGGGCGGGGGGGGGGGGFEGFFGGGGFGCGGCCEGGGGCFFGGGGGGFFFCFFFGGGGGGGEGFFGC6EGGDEGGFGGGEGGGGGGD=EGGFFG?CEGGGGG5C<F<DCEGGG=4:DEDDGGGGGGGFGDD:>9?C/:@5?7>45@CFF??F)6?D?E:0(#
@M06045:235:000000000-JCY5N:1:1101:19565:3552 1:N:0:TACAGC
ATCACGACTCCTACGGGAGGCAGCAGTGGGGAATCTTGCACAATGCGCGAAAGCGTGATGCAGCAACGCCGCGTGGGGGAAGAAGGCCTTCGGGTTGTAAACCCCTTTCAGTTGGGACGAAGCTTCGCCGGTGAATAGCCGGCTGGAGTGACGGTACCTTCACAAGAAGCCCCGGCTAACTACGTGCCAGCAGCCGCGGTAATACGTAGGGGGCAAGCGTTGTCCGGAATCATTGGGCGTAAAGCGCGGGTAGGCGGCCCGGTAAGTCCGCTGTGAAAGTCGGGGGCTCAACCCTCGAATG
+
CCCCGGGGGGGGGGGGGGGGGGGGGGGGGGGGGGGGGGGGGGGGGGGGGGGGGGGDGGGGGGGGGGGGGGGGGFFCGGGGGGGGGGGGGGGGGGGGGGGGGGGGGGGGGGGGGGGGGGGGGGGGGGGGGGGGGGGGGGGGGGGGGGGGGGGGGGGGGGGGGGGGGGGGGGGGGGGGGGGGGGGGG7EGGGGGGGGGGGGGGGGGGGGGCGGGGGGGGGG5CEEFGGGCGGGGGGGGGGGGGGF?FDDG57CGD*9DGGGGGGGGCFFGGG@:5.9?C47/08B>DDD7>FFFFE4:E?1,#
@M06045:235:000000000-JCY5N:1:1101:15318:3559 1:N:0:TACAGC
ATCACGACTCCTACGGGAGGCAGCAGTGGGGAATATTGCACAATGGGCGCAAGCCTGATGCAGCGACGCCGCGTGAGGGATGACGGCCTTCGGGTTGTAAACCTCTTTCGCCAGGGACGAAGCGCAAGTGACGGTACCTGGATAAGAAGCACCGGCTAACTACGTGCCAGCAGCCGCGGTAATACGTAGGGTGCGAGCGTTGTCCGGAATTATTGGGCGTAAAGAGCTCGTAGGCGGTTTGTCGGGTCGTTCGGTAAAACTCCACGCTTAACGTGGAGCGTGCGGGCGATACGGGCAGACG
+
CCCCGGGGEE8@FGCE@@FGEGGD9@<<EFCEEFFCCEF@6C,C@@AAFCFCEGGFGFF9EF@EFEE+@=:>=8C,FFGGGG,FCFEE:EFGEEEFGEBFD?EEEF?FG:B3CFFFGFG@E@B:CCFGFGCDED<FE,;3>>AEF:FCAFFGGGGGG7FFGGDCFGFDFGGGGGGDGGGGDGGGGGFGFGGFGGGGEGGC*8A?FE>5*2AFGCFGGGGCC5AEGG6+<;585>9CC757DEC:*)*2:95F53/1*::*6CG<DC<*938?C)9<<@::7>>:>DEE>>3)<@5>)41,#
@M06045:235:000000000-JCY5N:1:1101:13767:3637 1:N:0:TACAGC
ATCACGACTCCTACGGGAGGCAGCAGTGGGGAATATTGCGCAATGGGCGGAAGCCTGACGCAGCGACGCCGCGTGGGGGATGACGGCCTTCGGGTTGTAAACCTCTTTCAGCAGGGAAGAAGATCTGACGGTACCTCGCGAGGAAGCCACGGCTAACTACGTGCCAGCAGCCGCGGTAATACGTAGGTGGCAAGCGTTGTCCGGATTTACTGGGCGGAAAGCGCGCGCAGGCGGGCTGGTCAGTCTGGGGGGAAATCTCACGGCTCAACCGTGAGAGGTCCCTGGAGAATACTAGCCTTGA
+
CCCCGGGGGGGGGGGGGDEGGCFGGGGFFGGEEGGGGGGGGGGGGGGGGGGGGGGFGFGGGGGGGEGGGGGGG@FGGGGCGGGGGGEGGGGGGDGDGFGFDGGGCFGGGGGGGGGGGGGGGGGGGGFFFEGCFFGDGEGDEGG@FBCFGGGG>FEGGGDFGGGGGGGF@+CFEECECEECFFG?FGGCGG@C?F5??://:9AGC8CGGGGFFG8E5CGEEC?CEDC5:8C=ECEEGGGFFFDCFGFGGG3))9CGG7*;ECCD)9*95DED7>CB<)<79>F@>7)))***1**(89<)#
@M06045:235:000000000-JCY5N:1:1101:11541:3658 1:N:0:TACAGC
ATCACGACTCCTACGGGAGGCAGCAGCAAGGAATCTTCCGCAATGGGCGAAAGCCTGACGGAGCAACGCCGCGTGTGGGATGACGCCTTTCGGGGTGTAAACCACTTTTCTCAGGGAAGAAGCACTGACGGTACCTGAGGAAGAAGGACCGGCTAACTACGTGCCAGCAGCCGCGGTAATACGGGGGGTGCGAGCGTTGTCCGGAATCACTGGGCGTAAAGGGCGCGTAGGCGGTTTGATAAGGCTGTGGTGAAAGCCCGGGGCTCAACCCCGGGTCTGCCGTGGCGACTGTTAGACTGGA
+
CCCCGGGGGGGGGGGGGGGGGGGGGGGFGGGGGGGGGGGGGGGGGGGGGGGGGGGFGGGGGGGGFFGGGGGGGGGGGGGGGGGGGGGGGGGGGGGGGGGGGGGGGGGDGGGGGGGGGGGGGGGGGGGGGGGGGGGGGGGGGGGGGGGGGGGGGGGFGGGGGGFGGGGGGGGGGGGGGGGGGGGGGGGGGGGGGGGGGEDGGFECGEC9EGFGGFGCEEDFFFGGGGGECCGGGEEG57EGGGFECDFGGGGGGGGGGGFGEGGGGCGGGGE>DBD>37@FD3BF@GFDFFFFF@B<F2)4#
@M06045:235:000000000-JCY5N:1:1101:25146:3670 1:N:0:TACAGC
ATCACGACTCCTACGGGAGGCAGCAGTGGGGAATATTGCACAATGGGCGAAAGCCTGATGCAGCGACGCCGCGTGAGGGATGACGGCCTTCGGGTTGTAAACCTCTTTCAGCAGGGAAGAAGCGAAAGTGACGGTACCTGCAGAAGAAGCGCCGGCTAACTACGTGCCAGCAGCCGCGGTAATACGTAGGGCGCAAGCGTTGTCCGGAATTATTGGGCGTAAAGAGCTCGTAGGCGGCTTGTCACGTCGGTTGTGAAAGCCCGGGGCTTAACCCCGGGTCTGCAGTCGATACGGGCAGGCC
+
CCCCGGGGGGGGGGGGGGGGGGGGGGGGGGGGGGGGGGGGGGGGGGGGGGGGGGGGGGGGGGGGGGGGGGGGGGGGGGGGGGGGGGGGGGGGGGGGGGGGGGGGGGGGGGGGGGGGGGGGGGGGGGEGGGGGGG7FGGGGGGGGGGGGCFGGGGGGGGGGGGGGGGGDFGGGGGGGGGGGGGGGGGGGGGGGGGGGGGGGDGGGGECGGG6CFGGGGGGGGCCGGGDGGGGCGGFGGGGGG7>GGGGGGGGGDDGG?DG<CFGGGGGGGGFF>>DD)>>BGFFFFGFFBFFFFEB>>?9(#
@M06045:235:000000000-JCY5N:1:1101:21575:3677 1:N:0:TACAGC
ATCACGACTCCTACGGGAGGCAGCAGTGGGGAATTGTTCGCAATGGGCGCAAGCCTGACGACGCAACGCCGCGTGGAGGATGAAGACCTTCGGGTCGTAAACTCCTTTCGATCGAGACGAATGGCCTCCGGGTGAACAATCCGGAGGAGTGACGGTACCGAGAGAAGAAGCCCCGGCTAACTCCGTGCCAGCAGCCGCGGTAATACGGGGGGGGCAAGCGTTGTTCGGAATTACTGGGCGTAAAGGGCGCGTAGGTGGCCAACTAAGTCAGACGTGAAATCCCTCGGCTTAACCGGGGAAC
+
CCCCGGGGGGGGGGGGGGGGGGGGGGGGGGGGGGGGGGGGGGGGGGGGGGGGGGGGGGGGGGGGGGGGGGGGGGGGGGGGGGGGGGGGGGGGGGGGGGGGGGGGGGGGGGGGGGEDGGGGGGGGGGGGGGGGGGGGGGGGGGGGGGGGGGGGGGGGGGGGGGGGFGGGGGGFGGGGGGDGGGGGGGCGGGGGGGGGGDEGEEG?EFGGGGGGGGGGGGGGD=GCGGDEDGFGFGGFFFGGGGGFFCGG*>C>5DGCCFFC<DGFF6DDGD?44)/<DFFBG4??>GBEF@@FFFFFFFB?#
@M06045:235:000000000-JCY5N:1:1101:16628:3681 1:N:0:TACAGC
ATCACGACTCCTACGGGAGGCAGCAGTGGGGAATCTTGCGCAATGGGCGAAAGCCTGACGCAGCGACGCCGCGTGTGGGATGACGGCCTTCGGGTTGTAAACCACTGTCGGGAGGGACGAATCAATTGACGGTACCTCCAAAGGAAGCACCGGCTAACTCCGTGCCAGCAGCCGCGGTAATACGGAGGGTGCGAGCGTTGTCCGGAATCACTGGGCGTAAAGGGCGCGTAGGCGGCTTGATAAGTAGGGGGTGAAATCCTGAGGCTCAACCTCAGGGCTGCCTGCTAAACTGTCAGGCTTC
+
CCCCGGGGGGGGGGGGGGGGGGGGGGGGGGGGGGGGGGGGGGGGGGGGGGGGGGGGGGGGGGGGGGGGGGGGGGGGGGGGGGGGGGGGGGGGGGGGGGGGGGGGGGGEFFGGCGGGGGGGGGGGGGGGGGGGGGGGGGGGGGGGGGGGGGGGGGGGGGGGGGGGGGGGGGGGGGGGGGGGGGGGGGGGGEGGG5CGGCGGGGGGGGGGGFD+AFGGGGGGGGFGGGGGG5CG?EEC=EE6>F7F?FFGCDGGGGCFGGGGGFFFG47CFFF:5?CFGE@BG>?*7<*96@BFF445FFF:#
@M06045:235:000000000-JCY5N:1:1101:19518:3686 1:N:0:TACAGC
ATCACGACTCCTACGGGAGGCAGCAGTGGGGAATCTTGCGCAATGGGCGAAAGCCTGACGCAGCGACGCCGCGTGAGCGATGAAGGCCTTCGGGTTGTAAAGCTCTGTGGGGAGGAAAGAATAAGGCTTGGCTAATATCCAAGCTGATGACGGTACCTCCTTAGCAAGCACCGGCTAACTCTGTGCCAGCAGCCGCGGTAAGACAGAGGGTGCAAACGTTGTTCGGAATTACTGGGCGTAAAGCGCGTGTAGGCGGCCCTGCAAGTCGGGTGTGAAATCCCACGGCTCAACCGTGGAAGTG
+
CCCCGGGGGGGGGGGGGGGGGGGGGGGGGGGGGGGGGGGGGGGGGGGGGGGGGGGGGGGGGGGGGGGGGGGGGGGGGGGGGGGGGGGGGGGGGGGGGGGGGGGGGGGGGGGGGGGEGGGGGGGGGGGGGGGGGGGGGGGGGGGGGGGGGGGGGGGGGGGGGGGGGGGGGGGGGGGGGGGGGGGGGGGGGGGGGGGGGGGGGGGGGGGGGGGGGGGGGGCEGGGGGGGGGGGGGGGGGGGGGGGGGGGEDDGGGGGGDDGFGGGGGGGGGGFFCB=@:?FFGFFFFD7BFFFFF@FFBFF,#
@M06045:235:000000000-JCY5N:1:1101:25439:3726 1:N:0:TACAGC
ATCACGACTCCTACGGGAGGCAGCAGTTAGGAATTTTGGGCAATGGGCGAAAGCCTGACCCAGCAACGCCGCGTGGGTGATGACGGCCTTCGGGTTGTAAAGCCCTTTTCTGGGGGAAGATAGTGACGGTACCCTGGGAAGAAGCCCCGGCTAACTACGTGCCAGCAGCCGCGGTAATACGTAGGGGGCAAGCGTTGTCCGGATTTATTGGGCGTAAAGCGCTCGCAGGCGGTTTGATGCGTCGTGTGTGAAAGCCCCCGGCTCAACTGGGGAGGGTCATGCGATACGGTCAGACTGGAGC
+
CCCCGGGGGGGGGGGGGGGGGGGGGGGGGGGGGGGGGGGGGGGGGGGGGGGGGGGGGGGGGGFGGGGGGGEGGGGGGGGGGGGGGGGGGGGGGGGGGGGGGGGGGGGGGGGGCFDGGGGGGGGGGGGGGGGGGGGDGGGGGDGGGGGGGGGGGGGGGGEGGGGGGGGGGGGE<FEGGGFG7<:F7EEEEEGFFGGGDEGFG5EDCF:C++AFGGGGGGGGGGEEGGGGGC=EGGGGFGGG3*>=EGF*277FGGGG5C<C=DDCCCF70>>>*>5:D?FF7*85)/)<BFE@F9@0).33#
@M06045:235:000000000-JCY5N:1:1101:24012:3740 1:N:0:TACAGC
ATCACGACTCCTACGGGAGGCAGCAGTGGGGAATATTGGACAATGGGCGAAAGCCTGATCCAGCAATGCCGCGTGAGTGAGGAAGGCCTTAGGGTTGTAAAGCTCTTTCGGCGGGGACGATGATGACGGTACCCGCAGAAGAAGCCCCGGCTAACTTCGTGCCAGCAGCCGCGGTAATACGAAGGGGGCGAGCGTTGTTCGGATTTACTGGGCGTAAAGGGCGCGCAGGCGGTTCTGTTTGTCGAGTGTGCACGCCCCGGGCTCAACCTGGGAACTGCGCTCGAACCGGCGGAACTAGAGG
+
CCCCGGGGGGGGGGGGGGGGGGGGGGGFGGGGGGGGGFGGGGGGCGGGGGGGGGGGGGGGGGGGGGGGGGGGGGGGGGGGGGGGGGGGGGDGGGGGGGGGGGGGGGGGGGGGGGGGDGGGEE=<EFGDFGGGGGGGGGGGGFECFFGGGGGGGGGGGGGGGFGGGGGECFFGGGD8CDFFGGGGGGGGGC>EGGEEE8EGGGGGE9EGFFCFGGEGGGGGGGEGGG*5CG==EGGDFGGD<:>E:DFGC>*2*9=<5C5CCCDFGFFCGGFFC67:==:>3>B55*7355)57>D?7)).#
@M06045:235:000000000-JCY5N:1:1101:25438:3768 1:N:0:TACAGC
ATCACGACTCCTACGGGAGGCAGCAGCAAGGAATTTTCCGCAATGGGGGCAACCCTGACGGAGCAACGCCGCGTGCGGGACGACGCCTCTTGGGGTGTAAACCGCTTTTGCCGAGGGAGAGAATGGACGGTACTCGGCGAATCAGGACCGGCTAACTACGTGCCAGCAGCCGCGGTAATACGTAGGGTCCGAGCGTTGTCCGGAGTTACTGGGCGTAAAGCGCGCGCAGGCGGCCCGCGAGGCGTCACGTGAAAGCCCCGGGCTCAACCCGGGAGGGTCGTGGCGAACCGGCGGGCTTGGC
+
CCCCGGGGGGGGGGGGGGGGGGGGGGGGGGGGGGGGGGGGGGGGGGGGGGGGGGGGGGGGGGGGGGGGGGGGGGGGGGGGGGGGGGGGGGGGGGGGGGGGGGGGGGGGGGGGGGGGGGGGGGGGGGGGGGGGGGGGGGGGGGDGGGGGGGGGGGGGGGGGGGGGGGGGGGGGGGGEGGGGGGEFGGGGGGGGGGGGGGGGGGGGGGGGGGGFGGGEGGGGGGGGGGGGCEGEGEGEGGGGGGGGGDGGGGGGFGGGGGGGCDG5CFFGGGFFG>DEGFFFGFFFF3@DBFFF>BF6E(,(#
@M06045:235:000000000-JCY5N:1:1101:24344:3782 1:N:0:TACAGC
ATCACGACTCCTACGGGAGGCAGCAGTTAGGGATCTTGCGCAATGGGCTAACGCCTGACGCAGCGACGCCGCGTGGGGGAGGACGGCCCTCGGGTTGTAAACCCCTTTTCGTGGGGACGAGGAAGGACGGTACCCACGGAATAAGCACCGGCTAACTCCGTGCCAGCAGCCGCGGTAATACGGGGGGTGCGAGCGTTGTCCGGATTCACTGGGCGTAAAGGGCGCGTAGGCGGCCGGGTCAGTCGGGCCTGTAAGTGCGGGGCTCAACCCCGTGATGGGCTCGGGACGGCCCGGCTGGGGT
+
CCCCGGGGGGGGGGGGGGGGGGGGGGGGGGGGGGGGGGGGGGGGGGGGGGGGGGGGGGGGGGGGGGGGGGGGGGFGGGGGGGGGGGGGGGGGGGFGGGGGGGGGGGGGGGGGGGGGGGGFGGGGGGGGGGGGGGGGGEDEDGGGGGGGGGGGGGGGGGGGGGGGGGGGGGGGGGGGGGGGGGGGGGGGGGGEEGGCGGGGGGGGCEGGGGGGGGG5CEG?EGGGGG5EEGGGGGGGGEEEGGGFGGDEGGG7DFGGC7<DEGG374CGFGEF*7<?FFF>5;BEF<5@>><::E@(78:>#
@M06045:235:000000000-JCY5N:1:1101:17802:3799 1:N:0:TACAGC
ATCACGACTCCTACGGGAGGCAGCAGTGGGGAATCTTGCGCAATGCGCGAAAGCGTGACGCAGCAACGCCGCGTGGGGGAAGACGGCCTTCGGGTTGTAAACCCCTTTCAGGAGGGACGAAGGTCATACGGTTAATAGCCGGCATGACTGACGGTACCTCCAGAAGAAGCCCCGGCTAACTACGTGCCAGCAGCCGCGGTAATACGTAGGGGGCAAGCGTTGTCCGGAATTATTGGGCGTAAAGAGCGCGTAGGCGGTCCGATAAGTCGGCTGTGAAAGTCAGGGGCTCAACCCTTGAAAT
+
CCCCGGGGDGGGGFEGGGGGGGGGE-CE<FGEGGGGFFFGCECCCFFEGGGGGGGGC7FFGGGC<FFGGGGGGFGEGFGGGDFGGGGGEGGFGGGGGFGGGGFEGGGCGGGGFGGGEDGGGGGGGGGFGFGFGDCGFGGEGGGGGFGFGGGGG7FGGFFGGGGGGGCGGGGGGGGG>CFF7CFEEG5*::EFCFEEEGGEGEGC?FFCEEGGGDDEGGGGDGGFDCEEGCFFGGGGG5EEDEC7?CC5CGCDGGGGGG5D=<C35DFFGDE@).9=:@FFC**775)77F45>3F?FA?>#
@M06045:235:000000000-JCY5N:1:1101:8685:3860 1:N:0:TACAGC
ATCACGACTCCTACGGGAGGCAGCAGTTTCGAATCATTCACAATGGGCGAAAGCCTGATGGTGCGACGCCGCGTGAGGGATGAAGGTCTTCGGATTGTAAACCTCTGTCACCGGGGAAGAAACGCTTTGAGTTAATAGTTCAAAGCCTGACTTAACCCGGAGAGGAAGCAGTGGCTAACTCTGTGCCAGCAGCCGCGGTAATACAGAGACTGCAAGCGTTATTAGGATTCAATGGGCGTAAAGGGTGCGCAGGCGGCCGTGTGTGTGAGGCGTGAAAGCGCGGGGCTTAACCACGGAATTG
+
CCCCGGGG;6EFC<F,FFGEEGG;FCFGAC@FCFGGGG9E<FD9EGFGDBEGGFFFFGGGGFF,@E@F@:CFGGGGDGGGFG<EEGGGCFGFC?CFFGGFGGDEFFE<BFFGDD>C+CFDAE=F7>8>FGGGDFGGFGDFGDFGGGGCGFGFFFFG9FCGEGFGGGGGGGGFFGGFG7F<CBCGGCCFGGDGGCEGGGGGE9BCEF9CFC+CFFFGFE::C*0+<@C++<C7+08AFC557::9EDG*:C<C3CCD5<5CECFCGCFGCF35/.73:F7)/)8<))5)/**96<39>?<0#
@M06045:235:000000000-JCY5N:1:1101:22715:3869 1:N:0:TACAGC
ATCACGACTCCTACGGGAGGCAGCAGTGGGGAATATTGCGCAATGGGCGAAAGCCTGACGCAGCAACGCCGCGTGAGTGATGAAGGCCTTCGGGTCGTAAAGCTCTGTCGGAGGGAACGAATGCTTTTGAGGTTAACAGCCTCAGAAAGTGACGGTACCCTCAAAGGAAGCACCGGCTAACTCTGTGCCAGCAGCCGCGGTAATACAGAGGGTGCTAGCGTTGTTCGGAATCATTGGGCGTAAAGGGCGTGTAGGCGGTTTGCTAAGTCATGTGTGAAATCCCTCGGCTTAACCGGGGAAC
+
CCCCGGGGGGGGGGGGGCFGGGFFFFF-EFGGGGGGGGGGGGGGGGGEGGGGGGGGGGGGGGGGDGGCFGGGGGGGGGGGFDGGGGGGGGGGGGGGGGGGFGGAFFAFFGFGGGGGGGGGGCEGGGGGGDGGGFGGFGGGGFGGGGGGGG=FF@>FFGGGGGGGGGGGGGGGGGGFGGGFFGGGGGGGGGGGGGGFGGGGCEDGFGGGGGGGGGGGGGGGGGGGGGGGECFGGGGDCCCGGGGFE>35E95CCGC*7C<DEGGGGGGG7*/9FFGF>@FFGFFFFGFE;3<@FB>>DF;8#
@M06045:235:000000000-JCY5N:1:1101:14712:3880 1:N:0:TACAGC
ATCACGACTCCTACGGGAGGCAGCAGTGGGGAATATTGCACAATGGGCGAAAGCCTGATGCAGCGACGCCGCGTGAGGGATGACGGCCTTCGGGTTGTAAACCTCTTTCAGTAGGGAAGAAGCGAAAGTGACGGTACCTGCAGAAGAAGCGCCGGCTAACTACGTGCCAGCAGCCGCGGTAATACGTAGGGCGCAAGCGTTATCCGGAATTATTGGGCGTAAAGAGCTCGTAGGCGGTTTGTCGCGTCTGCCGTGAAAGTCCGGGGCTCAACTCCGGATCTGCGGTGGGTACGGGCAGACC
+
CCCCGGGGGGGGGGGGGGGGGGGGGGGGGGGGGGGGGGGGGGFGGDGGGGGGGGGGGCGGGGGGGGGGGGGGGGGGGGGGGGGGGGGGGGGGGGGGGGGGGGGGGGGGGFGGGGGGGFGGGGGGGGGGGGGGGEGGGGGGGGGFGGGFGGGGGGGGG>FGGGGGGGGGGGGGGGFGGGGGGGGGFGGGGGGFGGGGCFEGGGFGGGGEE>F7CGGGGGGEE8;CFGGGGGGGFEGGGGEEDGGGFDDGECCFGGDGGGCGFGGGDCDDGGFFGFGFGF>@GFFFFG>EBB@@:>@>B<03#
@M06045:235:000000000-JCY5N:1:1101:11171:3884 1:N:0:TACAGC
ATCACGACTCCTACGGGAGGCAGCAGTGGGGAATCTTGCACAATGCGCGAAAGCGTGATGCAGCAACGCCGCGTGGGGGAAGAAGGCCTTCGGGTTGTAAACCCCTTTCAGTTGGGACGAAGCTTCGCCGGTGAATAGCCGGCCGGAGTGACGGTACCTTCACAAGAAGCCCCGGCTAACTACGTGCCAGCAGCCGCGGTAATACGTAGGGGGCTAGCGTTGTCCGGAATCATTGGGCGTAAAGAGCGTGTAGGCGGCCCGGTAAGTCCGCTGTGAAAGTCGGGGGCTCAACCCTCGAATT
+
CCCCGGGGGGGGGFGGGGGGGGGGFGFGGGGFGGGGGGG9FFGGGGGCGGGEGGGCFGFGGFEGGGGGGC:7C@CFEGGGGGGGGGDGGGGGGGGGGGGFEGGGGGEGGGFGGGFGCGGGGGGFAC@EGGGEGGCFGGGGGGDFEGGGBGFFGFEGGG:CGGGGFFGGGGGCFGGGGGGGGFFEGGFGGG>FCGG8CEE?CCGGGG+<CEDED5:FCGG;8CCFGEGGG8CFF?9FGGGEDEGGGFGGGGDGGGG<55)CCGC5<40:FD@3C)97C=BFGBEF:C@:F@F?>:>?D6:)#
@M06045:235:000000000-JCY5N:1:1101:19529:3890 1:N:0:TACAGC
ATCACGACTCCTACGGGAGGCAGCAGTGGGGAATCTTGCGCAATGGGCGAAAGCCTGACGCAGCGACGCCGCGTGGGGGAAGAAGGCTTTCGGGTTGTAAACCCCTTTCAGGAGAGACGAAGCTACTCGGGTGAATAGCCCAGAGGGTGACGGTATCTCCAGAAGAAGCCCCGGCTAACTACGTGCCAGCAGCCGCGGTAATACGTAGGGGGCAAGCGTTGTCCGGATTTATTGGGCGTAAAGAGCGTGTAGGCGGCTGGGTAGGTCCGTTGTGAAAACTCGAGGCTCAACCTCGAGACGT
+
CCCCGGGGGGGGGGGGGGGGGGGGGGGGGGGGGGGGGGGGGGGGGGGGGGGGGGGGGGGGGGGGGGGGGGGGGGGGGGGGGGGGGGGGGGGGGGGGGGGGGGGGGGGGGGGGGGGGGGGGGGGGGGGGGGGGGGGGGGGGGGGGGGGGGGGGGGGGGGGGGGGGGGGGGGGGGGGGGGGGGGGGGGGGGGGGGGGGGGGGGGGGGGGGGGGGGGFFGGGEEEGGGGGGECFGGGGGGGGD55>FFGGGGGGGGGGGGGGGGGGGGGGGGG@@<BGF7@F?F>FEEDFFFFFFFFFFEFF0#
@M06045:235:000000000-JCY5N:1:1101:16818:3905 1:N:0:TACAGC
ATCACGACTCCTACGGGAGGCAGCAGTGGGGAATATTGCGCAATGGGCGAAAGCCTGACGCAGCGACGCCGCGTGTGGGATGACGGCCTTCGGGTTGTAAACCACTGTCGGGAGGGACGAATGCCCCGCAAGGGGAGTGACGGTACCTCCAAAGGAAGCACCGGCTAACTCCGTGCCAGCAGCCGCGGTAATACGGAGGGTGCGAGCGTTGTCCGGAATCACTGGGCGTAAAGGGCGCGTAGGCGGCCTGAGAAGTAGGGGGTGAAATCCTGCGGCTTAACCGCAGGGCTGCCTTCTCGAA
+
CCCCGGGGGGGGGGGGGGGGGGGGFGGGGGGGGGGGGGGGGGGGGGGGGGGGGGGGGGGGGGGGGGGCEGGGGFGFGGGGGGGGGGGGGGGGGGFGGGGGGGGGGGGGGGGGGGGGGGGEGGGGGGGGGDGGGGGGGGGGGGGEGGGGGGGGGGGGGGGGGGGDDEGGGFGGGFFGGGGGGGGGGGGECGGGGFFGGGGEGCEC5?ECE5*1<AEGGGEGGGGGGGGG*?EGFGGCEGEE5CGCGGGE559*:>?>FFFGGD)>37>7:D?FGDGF<567>?EF>DE><5BDFFF<F)-.#
@M06045:235:000000000-JCY5N:1:1101:7898:3909 1:N:0:TACAGC
ATCACGACTCCTACGGGAGGCAGCAGTAGGGAATATTGGACAATGGGCGAAAGCCTGATCCAGCGACGCCGCGTGAGGAATGACGGCCTTCGGGTTGTAAACCTCTGTTGTTAGGAAAGAAGCCGGGTGCATAACCCGGTGACGGTACCTAACGAGGAAGCCCCGGCTACCTACGTGCCAGCAGCCGCGGTGAGACGTAGGGGGCGAGCGTTATCCGGATTCACTGGGCGTAAAGGGCGCGTAGGCGGTTACGCAAGTCGGATGTGAAAAGTCACGGCTCGACTGTTATCGTTCATCCGAA
+
CCCCG@FGGGGGGG>FF@+@F@E7CFFGGF@FGEFD,,@FGGGGGFC@FEE@CFEGFGFGGGGGG>ECFDECGGCC=F,,B55FFGG>FFDG7C,CB?FGGGD,,:AA5,B=BF=FFGGGGFGGEGF>FFCFFAACF:+8@EFF7@FEGCB@::F:**><<<>FCEF*=,2CC:FF:<FG7FF:F*C@C7CE*:<CGGGC8EEGC8//8EECCCGGGD5EEGD:<<CFGGG5/:7+25:EG5C5*7951956CGGG5:7*:)/)0*2:*:61:=:>G>>>)8))5**0/9;<586<?A64#
@M06045:235:000000000-JCY5N:1:1101:21598:3935 1:N:0:TACAGC
ATCACGACTCCTACGGGAGGCAGCAGTGGGGAATATTGCACAATGGGCGGAAGCCTGATGCAGCGACGCCGCGTGAGGGATGACGGCCTTCGGGTTGTAAACCTCTTTCAGCAGGGACGAAGCGTGAGTGACGGTACCTGCAGAAGAAGCGCCGGCCAACTACGTGCCAGCAGCCGCGGTAAGACGTAGGGCGCGAGCGTTGTCCGGATCTATTGGGCGTAAAGAGCTCGTAGGCGGCTTGTTGCGTCGACCGTGAAAACCCGGGGCTCAACTTCGGGCTTGCGGGCGATACGGGCGGGCG
+
C9CCFGGGGGGGGGGDGGGEEGDEFGAFFGGGGGFGGGF<FGFGGGCGGGGGGGGGGEGGGGFGGGGGGEFGGGGGGFGGGGGFEE:CEEGGGGGGEFFFFGGGGGGECGGFGGGGGFEGED>FCC@FF=FCFEGGGGAEGGGGGGGFFGGDCCGCFCCGCFFGCF*CC<FFGGGECGGGGEFC?>/8@EE@CGG>EDC>EGGDC5CCC*<@?FFFGGGGG5EF7CGFGGCGGGFGDG*/5CF6:C7=/7C7)*:CC7D4CD)9C<)19=*77@F5<))5*)).)).85@>>:)5102((#
@M06045:235:000000000-JCY5N:1:1101:14670:3948 1:N:0:TACAGC
ATCACGACTCCTACGGGAGGCAGCAGTGGGGAATATTGCACAATGGGCGCAAGCCTGATGCAGCGACGCCGCGTGAGGGATGACGGCCTTCGGGTTGTAACCTCTTTCAGCAGGGAAGAAGCGAAAGTGACGGTACCTGCAGAAGAAGCACCGGCTAACCCTGGGCCAGCAGCCGCGGTAATAAAGAGGGGGCAAGCGGTGTTCGGAATTACTGGGCGTAAAGCGCGTGGAGGCTGCGATGTAAGTCGGGCGTGAAAGCCCTTGGCCTAACCAAGGAAGTTCATTCGATACTGTGTCCCTT
+
CCCCGGGGGGGGGGGGGGGGGGGGGGGGGGGGGGGGGGGCGGGGGGGGGGGGGGGGGGGGGGGGGGGGGGGGGGGGGGGGGGGGGGGGGGGGGGGGGGGG9FC==FGEAF,,AFGCF:CFD,8+@FEF9FDCEBCCGC,@><CFCFD,@<:FCG<1>F<,>:5**5CC7FFCGGG**=14FB9,,+2<EG**:EFFAC*;::C:*:8;@F7+:<CCCE5*AFC:**/:?*:CA=C//>*1*02AC00::))1/)27?:59C5<<D4***955>@4>C@5@**1//:6/8:@=B9*.*)))#
@M06045:235:000000000-JCY5N:1:1101:26169:3976 1:N:0:TACAGC
ATCACGACTCCTACGGGAGGCAGCAGCAAGGAATTTTCGTCAATGGGCGCAAGCCTGAACGAGCAACGCCGCGTGGAGGATGACGGCCTTCGGGTTGTAAACTCCTTTTTCGGGGGACGATCGTGACGGTACCCCGGGAATAAGGCTCGGCTAACTCTGTGCCAGCAGCCGCGGTAATACAGAGGAGCCAAGCGTTGTCCGGATTGACTGGGCGTAAAGCGCACGCAGGCGGTCGCGCGCGTGGGGTGTGAAATCTGGCCGCTTAACGGCCAGGCGCCATCCCATACGGCGCGACTCGAGC
+
CCCCGGGGGGGGGGGGGGGGGGGGGGGGGGGGGGGGGGGGGGGGGGGGGGGGGGGGGGGGGGGGGGGGGGGGGGGGGGGGGGGGGGGGGGGGGGGGGGGGGGGGGGGGGGGGGGGGGGGG7FGGGGGGGGGGGGGGGGGGGGGGGGGGGGGGGGGGGGFFGGGGGGGGGGGGGGGGGGGGGGGGFFGGGGGGGGGGGGGGGGGGGGGGGGGGGGEGGGGGGGDGDCEDGGGG7CEGGGGGGEDGGGGGGGCFC7FGGFGGGDCDCCC*>D>BF@FFG:DBG:8@47?@EEFFEFFFB(41#
@M06045:235:000000000-JCY5N:1:1101:22815:3979 1:N:0:TACAGC
ATCACGACTCCTACGGGAGGCAGCAGTGGGGAATATTGGGCAATGGGCGAAAGCCTGATCCAGCAATGCCGCGTGAGTGATGAAGGCCTTAGGGTTGTAAAGCTCTTTTACCCGGGATGATAATGACAGTACCGGGAGAATAAGCCCCGGCTAACTCCGTGCCAGCAGCCGCGGTAATACGGAGGGGGCTAGCGTTGTTCGGAATTACTGGGCGTAAAGCGCACGTAGGCGGCTTTGTAAGTTAGAGGTGAAAGCCCGGGGCTCAACTCCGGAATTGCCTTTAAGACTGCATCGCTTGAAA
+
CCCCGGGGGGGGGGGGGGGGGGGGGGGGGGGGGGGGGFGGGGGGGGGGGGGGGGGGGGGGGGGGGGGGGGGGGGGGGGGGGFGGGGGGGGGGGGGGGGGGGGGGGGGGGGGGGGGGGGGGGGGGGGGGGGGGGGGGGGGGGGGGGFFGGGGGGGGGGGGGGGGGGGGGGGGGGGGGGGGGGGGGGGGGGGGGGGEGGGGGGEGGGGGGGGGGGGGGGFGFGGGEGGGGGGGGGGDCFFGFGGGGFGGG?*CGGGG:FGGGDD7FGGDG>CDDGFGFGFFFGFFF4>@FFFFFFFF:@B03#
@M06045:235:000000000-JCY5N:1:1101:13939:3993 1:N:0:TACAGC
ATCACGACTCCTACGGGAGGCAGCAGTGGGGAATATTGCACAATGGGCGGAAGCCTGATGCAGCGACGCCGCGTGAGGGATGACGGCCTTCGGGTTGTAAACCTCTTTCAGTAGGGAAGAAGCGAAAGTGACGGTACCTGCAGAAGAAGCGCCGGCTAACTACGTGCCAGCAGCCGCGGTAATACGTAGGGCGCAAGCGTTATCCGGAATTATTGGGCGTAAAGAGCTCGTAGGCGGTTTGTCGCGTCTGCCGTGAAAGTCCGGGGCTCAACTCCGGATCTGCGGTGGGTACGGGCAGAGG
+
CCCCGGGGGGGGGGGGGFGGGGGGGGGGGGGGGGGGGGGGGGGGGGGGEDGGGGGGGGGGGGGGGGGGGGGGGGGCGGGGGGGGGGGDGGGGGGGGGGGGGGGDFGFGEFGGFFGGGGGGGGGGGGGGGGGGGGGGGFAGGGGGFGGGGGGGGGGGGGGFGGGGFDCGGGGGGFGGGGG<FGGGDGGG>EGGGGGGGGG8:CCFFCEDEG6@E9<EFGE:EGGGGG6+AEE5=EGEE*:5DCFGC7/7C/:CDCCGD>C79CGCDGDDG*?8*97>G>B>09@<EGD>@D=6BEEB),((#
@M06045:235:000000000-JCY5N:1:1101:25990:4003 1:N:0:TACAGC
ATCACGACTCCTACGGGAGGCAGCAGTGGGGAATCTTGCGCAATGCGCGAAAGCGTGACGCAGCAACGCCGCGTGGGGGAAGAAGGCCTTCGGGTTGTAAACCCCTTTCAGGAGGGACGAAGGTGCGACGGTGAACAGCCGTTCGCACTGACGGTACCTCCACAAGAAGCCCCGGCTAACTACGTGCCAGCAGCCGCGGTAATACGTAGGGGGCAAGCGTTGTCCGGAATCATTGGGCGTAAAGCGCGCGTAGGCGGCCCGGTAAGTCCGCTCTGAAAGTCCAGGGCTCAACCCTGGAAAT
+
CCCCGGGGGGGGGGGGGGGGGGGGGGGGGGGGGGGGGFGGGGGGGGGGGGGGGGGGGDGGGGGGGGGGGGGGGGGGGGGGGGGGGGGGGGGGGGGGGGGGGGGGGGGGGGGGGGGGGGGGGGGGGGGGGGGGGGGGGGGGGGGGGGGGGGGGGGGGGGGGGGGGGGGGGGGGGGEGGGGGGGGGGGGGGGGGGGGDGGGGGGGGGGFFCECGGGCCGGGGDCGGGGGGGGGGGGGGFGGGGGGGGGGGGGGGGGGGGCD<EGG3CGGGGGDDGFG?FFF@FFFFFGFFF4FFF>4<F:?A#
@M06045:235:000000000-JCY5N:1:1101:16721:4004 1:N:0:TACAGC
ATCACGACTCCTACGGGAGGCAGCAGTGGGGAATCTTGCGCAATGGGCGAAAGCCTGACGCAGCGACGCCGCGTGCGGGAGGAAGCTCTTCGGGGTGTAAACCGCTGTCGGGAGGGAAGAAACCCCTTTGTTCACAAAGGGCTGACGGTACCTGAAGAATAAGCACCGGCTAACTCCGTGCCAGCAGCCGCGGTAATACGGAGGGTGCGAGCGTTATCCGGAATTACTGGGTTTAAAGGGTGCGTAGGCGGCTATGTAAGTCAGATAGTGAAAGTTTGCGGCTCAACCGTAAAATTGCTTG
+
CCCCGGGGGGGGGGGGGGGGGGGGGGFGGGGGGGGGGGGGGGGGGGGGGGGGGGGGGGGGGGGGGGGGGGGGGGGGGGGGGGGGGGGGGGGGGGGGGGGGGGGGGGGGGGGGGGGGGGGGGGGGGGGGGGGGGGGGGGGGGGGGGGGGGGGGGGGGGGGGGGGGGGGGDGFGGGGGGGGGGGGGGGGGGGGGGGGGGGGGGGGGGGCCGGGEGGGGGGGGGGDEGGGGGGGGDEEDGGGGFD:ECGDDCDDG3C9:CFGGF:*:77CFGGFFFF7@DFFFG3)<FGF@DBFFF=FFFFBF#
@M06045:235:000000000-JCY5N:1:1101:23121:4048 1:N:0:TACAGC
ATCACGACTCCTACGGGAGGCAGCAGTGGGGAATATTGCACAATGGGGGAAACCCTGATGCAGCAACGCCGCGTGAGTGATGACGGCCTTCGGGTTGTAAAGCTCTGTCTTCAGGGACGATAATGACGGTACCTGAGGAGGAAGCCACGGCTAACTACGTGCCAGCAGCCGCGGTAATACGTAGGTGGCGGGCGTTGTCCGGATTTACTGGGCGTGAAGGGAGCGTGGGCGGATTTTTAAGTGAGATGTGAAATACTCGGGCTTAACCTGAGTGCTGCATTTCAAACTGGAAGTCTAGAGC
+
CCCCGEGGGGGFGGGGGFGGGGGGGGGGFGGBFFGGGDFDFCCCEGGGGDGGGGGGGFGFGGCG8F8FG>FGGCFFFGF9FFGGCFFCCFFGEGGGGGCFGGA,BEEEDFGFGGFFFFBF+C=9FCGDGGG:FDFGGGGG7:B<<<CABBCE7FFGFGGF,<3,<>FC,>CCED*4=FGGGGFFC@FGCE*:*?:*81<<8EC8:C7+<<<FC>:*/;ECCCEECC*/:*:E**:+0<:?DFFFG7CF+22:FFFGC**9C7CC6FC7:4:FFB*7:*)1799*97/=?9;6?9=A*444#
@M06045:235:000000000-JCY5N:1:1101:9923:4069 1:N:0:TACAGC
ATCACGACTCCTACGGGAGGCAGCAGTGGGGAATCTTGCGCAATGGGGGAAACCCTGACGCAGCGACGCCGCGTGCGGGATGAAGGCCTTCGGGTTGTAAACCGCTTTCAGCAGGGACGAAATTGACGGTACCTGCAGAAGAAGGCCCGGCCAACTACGTGCCAGCAGCCGCGGTAATACGTAGGGGCCTAGCGTTGTCCGGATTTATTGGGCGTAAAGAGCTCGTAGGCGGTTCGGCAAGTCGGATGTGAAATCTCCACGCTTAACGTGGAGGGGCCATTCGAAACTGCCGTGACTCGAA
+
CCCCGGGGGGGGGGGGGGGGGGGGGGGGGGGGGGGGGGGGGGGGGGGGGGGGGGGGGGGGGGGGGGGGGGGGGGGGGGGGGGGGGGGGGGGGGGGGGGGGGGGGGGGGGGGGGGGGGGGGGGGGGGGGGEGGGGGGGGGGGGGGGGGGGGGGGGGGGGGGGGGGGGGGGGGGGGGGGGGGGGGGGGGGGGGGGGEGGGGGGGGD5CGGFCGGGGGGGGGGGGGGGGGGGGGGGGGGGGEDGGGGGDDG6CDGFGGGFGGGGGDCGGGGC5BFGEGBDEEFGFFFFGFFFFFFF@FF4<:(#
@M06045:235:000000000-JCY5N:1:1101:11067:4095 1:N:0:TACAGC
ATCACGACTCCTACGGGAGGCAGCAGTGGGGAATATTGCGCAATGGGCGAAAGCCTGACGCAGCGACGCCGCGTGGGGGATGACGGCCTTCGGGTTGTAAACCTCTTTCAGCAGGGACGAAGCGAAAGTGACGGTACCTGCAGAAGAAGCACCGGCCAACTACGTGCCAGCAGCCGCGGTAATACGTAGGGTGCAAGCGTTGTCCGGAATTATTGGGCGTAAAGAGCTCGTAGGCGGTTCGTCGCGTCGGCTGTGAAAACCTGAGGCTCAACCTCAGGCCTGCAGTCGATACGGGCGGACT
+
CCCCGGGGGGGGGGGGGGGGGGGGGGGGGGGGGGGGGGGGGGGGGGGGGGGGGGGGGGGGGGEGGGGGGGGGG:FGGDGDGGGGGGEGGGGGGGGGGGGGGGGGFDGGGGGGGGGGGGGGGGGGGGGGFGGGGGGGEGGGGGGGGGGGGGGGFGGGGGGGGGGGFFDGGGGGGGGGGGGEGGFFEFEFGGGCGGGGGGGGGG8<FE>?EGGGFFGGGGG?ECFDCFFFGGE57EGGGGGGGE3CCGDGGGGGD9?FF=GGGGGG5D3*2C=FGFGFGFF7<FF@FGF55>F>55BFF((,#
@M06045:235:000000000-JCY5N:1:1101:21087:4154 1:N:0:TACAGC
ATCACGACTCCTACGGGAGGCAGCAGTGGGGAATATTGCACAATGGGCGGAAGCCTGATGCAGCGACGCCGCGTGAGGGATGACGGCCTTCGGGTTGTAAACCTCTTTCAGCAGGGACGAAGCGAGAGTGACGGTACCTGCAGAAGAAGCGCCGGCCAACTACGTGCCAGCAGCCGCGGTAAGACGTAGGGCGCGAGCGTTGTCCGGATTTATTGGGCGTAAAGAGCTCGTAGGCGGCTTGTCGCGTCGTCCGTGAAAACCCACGGCTTAACTGTGGGCTTGCGGTCGATACGGGCAGGCC
+
CCCCGGGGGGGGGGGGGGGGGGGGGGGGGGGGGGGGGGGGGGGGGGGGGGGGGGGGGGGGGGGGGGGGGGGGGGGGGGGGGGGGGGGGGGGGGGFGGGGGGGGGGGGGGGGGGGGGGGGGGGGGGGGGGGGGGGGGGGGGGGGGGGGGGGGGGGGGGGGGGGGGGGGGGGGGGGDGGEGGDGGGGG:FCEGGGGGEGGGED>EGGGGCC*9<@CCGGFGG=GEGGGGGGGGE:=CEGGGCCEFGFDDGG35CD7EFGGFGGC35CCDDGGFFC477FDF>F337>77)..75@E31>?((#
@M06045:235:000000000-JCY5N:1:1101:24508:4158 1:N:0:TACAGC
ATCACGACTCCTACGGGAGGCAGCAGTGGGGAATATTGGACAATGGGCGAAAGCCTGATCCAGCAATGCCGCGTGAGTGATGAAGGCCTTAGGGTTGTAAAGCTCTTTTACCCGGGATGATAATGACAGTACCGGGAGAATAAGCCCCGGCTAACTCCGTGCCAGCAGCCGCGGTAATACGGAGGGGGCTAGCGTTGTTCGGAATTACTGGGCGTAAAGCGCGCGTAGGCGGCTTTGTAAGTTAGAGGTGAAAGCCCGGAGCTCAACTCCGGAACTGCCTTTAAGACTGCATCGCTAGAAG
+
CCCCGGGGGGGGGGGGGGGGGGGGGGGGGGGGGGGGGGGGGGGGGGGGGGGGGGGGGGGGGGGGGGGGGGGGGGGGGGGGGGGGGGGGGGGGGGGGGGGGGGGGGGGGGGGGGGGGGEGGGGGGGGGGGGGGGGGGGGGGGGGGGGGGGGGGGGGGGGGGGGGGGGGGGGGGGGGGGGGGGGGGGGGGGGGGGGEGGEFGGGGGGGGGGGGGGGGGGGGGGGGGGGGGGGGGGGCGGGGGF?FFGGGGGGFDGGGFCDGGGGCFCGGGGFEDDBDFGFFFGFFFFCFFFFFFFFB?315<#
@M06045:235:000000000-JCY5N:1:1101:12256:4200 1:N:0:TACAGC
ATCACGACTCCTACGGGAGGCAGCAGTGGGGAATATTGCGCAATGGGCGGAAGCCTGACGCAGCGACGCCGCGTGGGGGATGACGGCCTTCGGGTTGTAAACCTCTTTCAGCAGGGACGAAGCGGAAGTGACGGTACCTGCAGAAGAAGCACCGGCCAACTACGTGCCAGCAGCCGCGGTAATACGTAGGGTGCAAGCGTTGTCCGGAATTATTGGGCGTAAAGAGCTCGTAGGCGGTTCGTCGCGTCGGCTGTGAAATCCCGGAGCTCAACTCCGGGTCTGCAGTCGATACGGGCGGACG
+
CCCCGGGGGGGGGGGGGGGGGGGGGGGGGGGGGGGGGGGGGGGGGGGGGGGGGGGGGGGGGGGGGGGGGGGGGFGGGGGGGGGGGGGGGGGGGGGGGGGGGGGGGGGGGGGGGGGGGGGGGGGGGGGEGGGGGGDGGGGGGGGGGGGGGGGGGGGGGGGGGFGGGGGGFGGGGGGGGGGCEGGGGGGGGGGFGGFGFGGGGGGGGGGGCGCGFG?FFFGGGGGGFGGGGGGDDGGGGGGGGGGD559EECDCGGGGFFGFGGGGDGGCDFFFCBG@GFDFGFFFFGFEE@:BFFFFFB9(#
@M06045:235:000000000-JCY5N:1:1101:21202:4211 1:N:0:TACAGC
ATCACGACTCCTACGGGAGGCAGCAGCAAGGAATTTTCCACAATGGGCGCAAGCCTGATGGAGCAACGCCGCGTGCGGGAGGACGCCCTTCGGGGTGTAAACCGCTTTTCGGGGGGACGAAGGCAATGACGGTACCCCCGGAAGAAGGACCGGCTAACTACGTGCCAGCAGCCGCGGTAACACGTAGGGTCCGAGCGTTGTCCGGAATTACTGGGCGTAAAGCGCGCGCAGGCGGCCCGACACATCGGCGGTGAAAGTCCCCCGCTTAACGGGGGAGGGTCCGTCGGGATGGTGGGGGTGG
+
CCCCGGGGGGGGGGGGGGGGGGGGFGGGGGGGGGGGGGGGGGGGGGGGGGGGGGGGGGGGGGGGGGGGGDGGGGGGGGGGGGGGGGGGGGGGGGGGGGGGCEFEGGGGFGGGGGGGGGGGGGGGGGGGGGGGGGDGGGGGGGGGGGGGGGGGGGDGGGGGGGGGGGGGGGFGGGGGGGGGGGGGGGGGGGGGGGGG>C>5*<EGCCEGGFFGGFGGGG5CEFGGEGGEGEEGGDEEDGECC7)0<FG=ECGDD5?C7*:><<DD<)9CC7>DDFC37>@>D5:05)).007FF*)-<((,#
@M06045:235:000000000-JCY5N:1:1101:9805:4213 1:N:0:TACAGC
ATCACGACTCCTACGGGAGGCAGCAGTGGGGAATATTGGACAATGGGCGGAAGCCTGATCCAGCAACGCCGCGTGAGGGATGACGGCCTTCGGGTTGTAAACCTCTTTCAGTACCGACGAAGCGAGAGTGACGGTAGGTACAGAAGAAGCACCGGCCAACTACGTGCCAGCAGCCGCGGTAATACGTAGGGTGCGAGCGTTGTCCGGAATTATTGGGCGTAAAGGGCTCGTAGGCGGTTTGTCGCGGCTGGAGTGAAAATCCAGGGCTTAACTCTGGACTGGCTTCCGATACGGGCAGACG
+
CCCCGGGG@EGGGGGGG@FGGDGGGGGGGGGGGGGAFGGGGGGGGFGGGGGGGGGGGGEGGFDFGGEEGCGGGGG>CGGEE7?FEGGGGGGGGGGG:FGGGGGFFFGGGFGFGGGGC@FGGDEFGGEGEFC=FG@DFGFCCFFGGGGEGGGFFCFGG7FGCFGEGFFFCFGGFAFDGEGGGGGGGG:,AGE*1ACE>*::C?EGGGG*?F+0:CF68FE5/8ECGGGGFGCEC=CEE:CEG=7C:C)1*11***0*<CFF?7**9D757<B674>*66)9*5>5@7?D>B))7@D0)-3(#
@M06045:235:000000000-JCY5N:1:1101:22104:4236 1:N:0:TACAGC
ATCACGACTCCTACGGGAGGCAGCAGTAGGGAATCTTGCGCAATGCGCGAAAGCGTGACGCAGCAACGCCGCGTGGGGGAAGAAGGCCTTCGGGTTGTAAACCCCTTTCAGTTGGGACGAAGCTCCGTCGGTGAACAGCCGGCTGGAGTGACGGTACCTTCAGAAGAAGCACCGGCTAACTCCGTGCCAGCAGCCGCGGTAATACGGGGGGTGCGAGCGTTGTCCGGAATCACTGGGCGTAAAGGGCGCGTAGGTGGTCTGAGAAGGGTGTGGTGAAAGCCCGGGGCTCAACCCCGGGGCG
+
CCCCGGGGGGGGGGGEGGGGGGGGFFF<EFGGGGGGG<FGGGGCFFGGG@CFDGGEGGGGGGGGGGGGGGGGGFGGGGGGGGGFFGFFGGGFGGFGGGGGGFGGGGGGGGGFDCDGF8FGEEDFGGGGFGG**>CGGGGGBFGGGGCCFGGGGGEFGGG@FGGGGGGGFCFGGGGGDCFC<<C>@CEGGGGGGFCE58>ECGCFCGGGGG**:;E?CEGG*:?9:ED:C*CC6+CEF5C=CCFCFGGGGGGCCD+>FGD:67*0:CFG297B77FFG49.28B>EGE5;?FF))0,<9((#
@M06045:235:000000000-JCY5N:1:1101:6920:4268 1:N:0:TACAGC
ATCACGACTCCTACGGGAGGCAGCAGTGGGGAATATTGGACAATGGGCGAAAGCCTGATCCAGCAATGCCGCGTGAGTGATGAAGGCCTTAGGGTTGTAAAGCTCTTTTACCCGGGATGATAATGACAGTACCGGGAGAATAAGCCCCGGCTAACTCCGTGCCAGCAGCCGCGGTAATACGGAGGGGGCTAGCGTTGTTCGGAATTACTGGGCGTAAAGCGCACGTAGGCGGCTTTGTAAGTTAGAGGTGAAAGCCCGGGGCTCAACTCCGGAATTGCCTTTAAGACTGCATCGCTTGAAG
+
CCCCGGGGGGGGGGGGGGGGGGGGGGGGGGGGGGGGGGGGGGGGGGGGGGGGGGGGGGGGGGGGGGGGGGGGGGGGGGGGGFGGGGGGGGGGGGGGGGGGGGGGGGFGGCEGFGEEGEGGGGGGGGGGGGGGDBFEGDGGGGGFFFFEGGGGGGGGCGGFDGGGGGGGGGGEECFGGGGG>CEGGGGGG>CFCCCGGCF9CECDGGFGEFGGGGGGCCFGGGGGE8@CCC7EEEG@FF:9CCC?C*>C39DGCGF47CD5ECCFG7DGG<D3/>D67=BFGF?FFFFFFFFFFFF:>?B4#
@M06045:235:000000000-JCY5N:1:1101:25110:4327 1:N:0:TACAGC
ATCACGACTCCTACGGGAGGCAGCAGTGGGGAATTTTGGACAATGGGGGCAACCCTGATCCAGCCATGCCGCGTGCGGGAAGAAGGCCTTCGGGTTGTAAACCGCTTTTATTCGGAAAGAAGGAGTGCGGGTTAATACCTCGCATGACGGACGGTACCGGATGAATAAGCACCGGCTAACTACGTGCCAGCAGCCGCGGTAATACGTAGGGTGCGAGCGTTAATCGGAATTACTGGGCGTAAAGCGTGCGCAGGCGGTTGGCAAAGTCAGCTGTGAAAGCCCCGGGCTTAACCTGGGAATG
+
CCCCGGGGFGGGGGGGGGGGGGGGGGFGGFCGGGGGGGGGGFGGGGFGGGGGGGGGGGGGFGGGGGGGFGGGGGGGGGGDGGGGGGGGGGGGGGGGGGGGGGGGGGGGGGFGGGGFFCGGGGGGGFDFEGEGGGGGGGGDGE7FGGGGGGGGGGGGGGGGGGGGGGGGGGGGGGGGGGCGGEGGGGGGGGGGGGGGGGECEGGGGG<<CGGGEEEEEGGGGGG?CEGGEFGGGGDFGGGCDGGG?C777CD<CGGGG515:CCCCFFG77?FGFGFGFFF45>3><3>FFBBF=FBF8?0#
@M06045:235:000000000-JCY5N:1:1101:17139:4365 1:N:0:TACAGC
ATCACGACTCCTACGGGAGGCAGCAGTGGGGAATATTGGACAATGGGCGAAAGCCTGATCCAGCAATGCCGCGTGAGTGATGAAGGCCTTAGGGTTGTAAAGCTCTTTTACCCGGGATGATAATGACAGTACCGGGAGAATAAGCCCCGGCTAACTCCGTGCCAGCAGCCGCGGTAATACGGAGGGGGCTAGCGTTGTTCGGAATTACTGGGCGTAAAGCGCACGTAGGCGGCTTTGTAAGTTAGAGGTGAAAGCCCGGGGCGCAACTCCGGAATTGCCTTTAAGACTGCATCGCTAGAAG
+
CCCCGGGGGGGGGGGGGGGGGGGGGGGGGGGGGGGGGGGGGGGGGGGGGGGGGGGGGGGGGGGGGGGGGGGGGGG@FGGGGGGGGGGGFGGGGGGGGEG9FCGGGGDGGGGCGGGGGDFCGGGGGGGGGFGGEGGGDFGGGGGGGGGCGGGGGGGCAFGGCFFGGGGGGGGGGGGDGFGFGEDGGGGGGGFGGGGGGGGFGGGGGGGGGGGGGGGGGFGGGGGGGGGGDFGGE58CC+A9CFGGGGGGGCDGGGG<FGGGDD)7DDGGGGD57:5FF?FF:?FFFFFFFFFFBD>(.3<9#
@M06045:235:000000000-JCY5N:1:1101:24561:4369 1:N:0:TACAGC
ATCACGACTCCTACGGGAGGCAGCAGTGGGGAATATTGCACAATGGGCGAAAGCCTGATGCAGCGACGCCGCGTGAGGGATGACGGCCTTCGGGTTGTAAACCTCTTTCAGTAGGGAAGAAGCGAAAGTGACGGTACCTGCAGAAGAAGCGCCGGCTAACTACGTGCCAGCAGCCGCGGTAATACGTAGGGCGCAAGCGTTATCCGGAATTATTGGGCGTAAAGAGCTCGTAGGCGGTTTGTCGCGTCTGCTGTGAAAGACCGGGGCTCAACTCCGGTTCTGCAGTGGGTACGGGCAGACG
+
CCCCGGGGGGGGGGGGGGGGGGGGGGGGGGGGGGGGGGGGGGGGGGGGGGGGGGGGGGGGGGGGGGGGGGGGGGGFGGGGGGGGGGGGGGGGGGGGGGGGGGGGGGGGGGGGGGGGGGGGGGGGGGGGGGGGGGGGGGGGGGGGGGGGGFFDGGGGGGGGGGGGFEGGGGGGGGGGDGGGGGDGGGFDFEGFGGGDGGGGECGGGGEGGGFGGGGGGGGGGGFGGGGGFGGGGGGGGEC5CCCEGGGGGG=C0:+2+:DFGGDDGDCCF=?@F?*7<B>7CFFB?*)7F<697>F>3<<(#
@M06045:235:000000000-JCY5N:1:1101:6316:4376 1:N:0:TACAGC
ATCACGACTCCTACGGGAGGCAGCAGTGGGGAATCTTGCGCAATGGTCGGAAGACTGACGCAGCGACGCCGCGTGTGGGAGGACGCCTTTCGGGGTGTAAACCACTGTTGCCCGGGACGAACTGCTTCTTTCGAGAAGCTTGACGGTACCGGGTGAGGAAGCACCGGCTAACTCCGTGCCAGCAGCCGCGGTAATACGGAGGGTGCGAGCGTTGTCCGGAATCATTGGGCGTAAAGGGCGCGTAGGTGGCCCGGTCAGTCTTTGGTGAAAGCGCGGGGCTCAACCCTGCCTCGGCCAGGGC
+
CCCCGGGGGGGGGGGCG7:@B@FEGGGGG<FGDGFGFCFCEFGEGDE@FGG@:CFFGFGGGGGGGGGGG:FCFGEGGG>FEF@F:FFGGGFDGGGEGFFDEGGGGGGG9BFDGGGGCFFGGGGGGGFGFGGFEGGGFGFFFGFFGGGGE,<FGFGFGGGGGGCFGCGEC:CFCFGGFGEGCFG?FGGGGEGCGDGFCF*8**2CGGGCECEG>EGF@?ED88<CGGFF8FC:E*;CGG575C<C75DF*559)9/>592:CCFGGFCF*:*7)773C@BBC*=87*7>@)*0.))-86?B#
@M06045:235:000000000-JCY5N:1:1101:17449:4377 1:N:0:TACAGC
ATCACGACTCCTACGGGAGGCAGCAGTGGGGAATATTGTACAATGGGCGCAAGCCTGATGCAGCGACGCCGCGTGAGGGATGACGGCCTTCGGGTTGTAAACCTCTTTCAGTAGGGAAGAAGCGAAAGTGACGGTACCTGCAGAAGAAGCGCCGGCTAACTACGTGCCAGCAGCCGCGGTAATACGTAGGGCGCAAGCGTTATCCGGAATTATTGGGCGTAAAGAGCGCGTAGGCGGTCCGGTAAGTCGGTTGTGAAAGTCGGGGGCTCAACCCTCGGATGCCGATCGATACTGTCGGGCC
+
CCCCGGGGGGGGGGGGGGGGGGGGGGGGGGGGGGGGGGGGGGGGGGGGGGGGGGGGGGGGGGGGGGGGGGGGGGGGGGGGGGGGGGGGGGGGGGGGGGGGGGGGGGGGGGGFEGGGGGGGGGGGGGGEGGGGGGGGGGGGGGGGGGGGGGGGGGGGGGGGGGGGGGGGGGGGGGGGGGGGGGGGGGFFGGGGGGEGGGGGGGGGGGGCEGGGGFGGGDEGGGGGGGGGGGGGGDGGGGGGGGGGGGGGGGGCDGGGGGGDGGGGGDDGGGFFG>C>DDEFGFFFDG5>3>754@BBFFF(#
@M06045:235:000000000-JCY5N:1:1101:25534:4388 1:N:0:TACAGC
ATCACGACTCCTACGGGAGGCAGCAGTGGGGAATTGTTCGCAATGGGCGCAAGCCTGACGACGCAACGCCGCGTGGAGGATGAAGGTCTTCGGATTGTAAACTCCTGTTGATCGGGACGAATGGACTCCGGGTTAATACTCCGGGGTAGTGACGGTACCGATTGAGGAAGCCACGGCTAACTCTGTGCCAGCAGCCGCGGTAATACAGAGGTGGCAAGCGTTGTTCGGAATTACTGGGCGTAAAGGGCGCGTAGGTGGCCTTCTAAGTCAGACGTGAAATCCCCGGGCTTAACTCGGGAAC
+
CCCCGGGGGGGGGGGGGGGGGGGGGGGGGGGGGGGGGGGGGGGGGGGGGGGGGGGGGGGGGGGGGGGGGGGGGGGGGGGGGGGGGGGGGGGGGGGGGGGGGGGGGGGGGGGGGGGGGGGCGFGGGGGGGGGGGGGGGGGGDFEGGGGGCGGCFGGGGGGFFEGGGGDGGGGGGGGGGGGGGGGGGGGGGGGGGGGGDGGGGGGGGGGFGGGGGGGFGGGGEEGGGGGGG5CCGGG7CGGDGGGEGGCGG<DDGGGGGGGCC66CFCFCFGF?F>F@CFFFDFFFFDFDFF@BFFFBEF99#
@M06045:235:000000000-JCY5N:1:1101:8244:4401 1:N:0:TACAGC
ATCACGACTCCTACGGGAGGCAGCAGTGGGGAATATTGCACAATGGGCGAAAGCCTGATGCAGCGACGCCGCGTGAGGGATGACGGCCTTCGGGTTGTAAACCTCTTTCAGCAGGGAAGAAGCGAGAGTGACGGTACCTGCAGAAGAAGCGCCGGCTAACTACGTGCCAGCAGCCGCGGTAATACGTAGGGCGCAAGCGTTGTCCGGAATTATTGGGCGTAAAGAGCTCGTAGGCGGCTTGTCACGGCGGATGTGAAAGCCCGGGGCTTAACCCCGGGTCTGCATTCGATACGGGCAGGCG
+
CCCCGGGDGGGGGGGGGGGGGGGGGFFFG?FFGFFGFGDGGGGGGG8FFGGGG<DCAFGGGGFGCGCCCFGECFFCFGG7E+BECCEFF<FFGGFDGFFFGGG<FDF<EAFCF@FG78CA@F,@FEDGGFGGG@FGGGFF<<FFG:FGGGC@EG7CEFBFCC:C<CCCFGGGGFFGGGGG:FFFFGBCGGD7EECCEGC*;8;CFEE>*28C7:EFGFE8CCFGFD87AEC*:C??EGEC5**+3**:=7>C9*2:90;9FFCD<C5)998@F>CEGEE:C:6@*:*/6@5>>:3()(-(#
@M06045:235:000000000-JCY5N:1:1101:23590:4414 1:N:0:TACAGC
ATCACGACTCCTACGGGAGGCAGCAGTGGGGAATTTTGCGCAATGGGCGAAAGCCTGACGCAGCAACGCCGCGTGGAGGATGAAGGTCTTTGGATTGTAAACTCCTGTCAGCAGGGACGAAGGCTCCTGACCTCATACGTCAGGGGATTGACTGTACCTGCAGAGGAAGCCCCGGCTAACTCTGTGCCAGCAGCCGCGGTAATACAGAGGGGGCAAGCGTTATTCGGAATTATTGGGCGTAAAGGGCGCGTAGGCGGCTTGGTAAGTGGAAGGTGAAATCCTTCGGCTCAACTGAGGAACA
+
CCCCGGGDEGEGDGFFGEGGGGGEE9EFGGGGGGCFGGFGGGE@FGGGGGGGGGGGGFFGGGGGGFGGGGGGGFGGCFFCEEF,CEFGGGFGGFGGGGGGGGGGFGCGDEGGFGGECDFGF:CFFGFGGFGGGGGGGDGD77FFGDGDGGGFGCFFGCFGGGGGGCGGFGGGCFGGGGGGEF9CGFGD;C8CGFFGGGGGGCGGGBFBFGEEGGG8C5EC8CEE9@FGCG69?9CG5:*:DG3?CDGGDGGGG5CDCDG9=<CF*0*:CG@FC/>FGBFFC*9=5C))09???FFDFB:(#
@M06045:235:000000000-JCY5N:1:1101:6920:4423 1:N:0:TACAGC
ATCACGACTCCTACGGGAGGCAGCAGTGGGGAATTGTTCGCAATGGGCGCAAGCCTGACGACGCAACGCCGCGTGGAGGATGAAGATCTTCGGGTCGTAAACTCCTTTCGATCGAGACGAATTCCCCTGGGGTTAACAGCCTCGGGGGTTGACGGTACCGAGAGAAGAAGCCCCGGCTAACTCCGTGCCAGCAGCCGCGGTAATACGGGGGGGGCAAGCGTTGTTCGGAATTACTGGTCGTAAAGGGCTCGTAGGCGGCCAACTAAGTCAGACGTGAAATCCCTCGGCTTAACCGGGGAAA
+
CCCCGCEGGGGGDFGEECCFGGDGDFGG9EFGGGGGFFGGGGGGG8@<CGGG7CFGGGGG7FGGFGGGGFGCFC:EEFFGGGC9F<EEFGDGGGGGGGGGCEDDFGGGGEGGGGD7FGGDC8FAF@FGCEFG:@FCBD,:FGGGGDGGGGGDFGGEGGGGGGCFFF7B:CC7FFGGGGGGGGGGGGC?EGGG*;@EED>EEEGFCC:EEG*?/CC58CFG;=C8CFG=EGGCC9+:@+:*977*00C:*17737*9CCC7:<5DGG4>>**195*)75/9>96?FCBE576@=F>>F9(-#
@M06045:235:000000000-JCY5N:1:1101:23105:4425 1:N:0:TACAGC
ATCACGACTCCTACGGGAGGCAGCAGTGGGGAATATTGGACAATGGGCGCAAGCCTGATCCAGCCATGCCGCGTGAGTGATGAAGGCCCTAGGGTTGTAAAGCTCTTTCACCGGTGAAGATAATGACGGTAACCGGAGAAGAAGCCCCGGCTAACTTCGTGCCAGCAGCCGCGGTAATACGAAGGGGGCTAGCGTTGTTCGGAATTACTGGGCGTAAAGCGCACGTAGGCGGGTATTTAAGTCAGGGGTGAAATCCCAGAGCTCAACTCTGGAACTGCCTTTGATACTGGGTACCTAGAGT
+
CCCCGGGGGGGGGGGGGGGGGGGGGGFGGGGGGGGGGGGCFGGGGGGGGGGGGGGGGGGGGGGGGGGGGGGGGFGGGGGGGGGGGGGGGGGGGGGGGGGGGGGAFGGGGGGGGG=FFGGGGGGGGGGGGGGGGGGGCGGGFGGGGFGDGGGGGGGGGGGGGGGGGGFGGGGGGGGGGGGGGGGGGGGGGGGGGGGCGGEGGGGGGGGGGGGGGGEGGGFCGGGGGGGGGGGGGGGGGGGGGECFGGGGGGGFFG?DCCCFGFC4CDGGGCFFFFCFGFFFGFF8=?FFFF@5=FF<7734#
@M06045:235:000000000-JCY5N:1:1101:15772:4461 1:N:0:TACAGC
ATCACGACTCCTACGGGAGGCAGCAGTAAGGAATATTGCGCAATGGGCGAAAGCCTGACGCAGCGACGCCGCGTGGGGGATGAAGGTCTTCGGATTGTAAACCCCTTTCGGGAGGGAAGATGGGATGGGGTAACCCATTCGGACGGTACCTCCAGAAGCAGCCACGGCTAACTTCGTGCCAGCAGCCGCGGTAATACGAAGGTGGCAAGCGTTGTTCGGATTTACTGGGCGTACAGGGAGCGTAGGCGGTGGGATAAGCCCTCCGTGAAATCTCCAGGCTTAACCTGGAAAGTGCAGAGGG
+
CCCCGGGGGGGGGGGGGGGEGGGGGGGGGGGGGGGGGGGGGGGGGGGFGGGGGGGGGCFGGGGDEGGEFGDGGFFGGGDFCGGGGGGG9EFGGEGGGFFEGF8FFGGC?FFEFGGEDGGGFCGGGGGGFGGGFCCFFGDGFGGCEGGGF:FFFGGGGGGGGG7BGGGGGGGGC<FGGDGGGGGFC77@8EEGGGCFE5CFCEC<*0C6@C8*?EGCF5EEGCEGGGGGGF5C5*89@CCE3=9::DDGDD)7C*6>C*CF5CFDGCFF*??4CFG6C4:FD?FFFG45<FF:==?DF<BF#
@M06045:235:000000000-JCY5N:1:1101:9463:4467 1:N:0:TACAGC
ATCACGACTCCTACGGGAGGCAGCAGTGGGGAATATTGCGCAATGCGCGAAAGCGTGACGCAGCAACGCCGCGTGGGGGAAGACGGCCTTCGGGTTGTAAACCCCTTTCAGGAGGGACGAAGGTCATACGGTTAATAGCCGGCATGACTGACGGTACCTCCAGAAGAAGCCCCGGCTAACTACGTGCCAGCAGCCGCGGTAATACGTAGGGGGCAAGCGTTGTCCGGAATTATTGGGCGTAAAGAGCGCGTAGGCGGTCCGATAAGGCGGCTGTGAAAGTCTAGGGCTCAACCCTGGAAAT
+
CCCCGGCFFGGGGGGGGFGGGGGGGGGGGGGDEGGGGGGG@FEGGGGGGGGFCFGEE,FEEGEGGGGGGCEGGC=FFGGEFGGFG7CF7EF=BFGCCGGFDGGGGG8B>,@BAFGGGCEG7BFFFGF;F<FGDEGGGFGGGDDGGGGGGGDGGGGGGGCGGF7AF7FCFFFGEG7<FGGFFEG58*8EGGEFGGFGGGDEG*+2<ECF*;?EGCCCCFGC=CCCFGG5*@++3<C+;:5*1:CFGGFGC<DGDD+1:>3CE)>CD7*7C)8:C>C=C4*/*/9==<>::6?F@BF:F:?<#
@M06045:235:000000000-JCY5N:1:1101:8968:4480 1:N:0:TACAGC
ATCACGACTCCTACGGGAGGCAGCAGTGGGGAATTGTTCGCAATGGGCGCAAGCCTGACGACGCAACGCCGCGTGGAGGACGAAGATCTTCGGGTCGTAAACTCCTTTCGATCGGGAAGAACGCCTCTGGTGTGAATATCGCCGGAGGGTGACGGTACCGAGAGAAGCAGCCCCGGCTAACTCTGTGCCAGCAGCCGCGGTAAGACAGAGGGGGCAAGCGTTGTCCGGATTGACTGGGCGTACAGCGCGCGCAGGCGGCAGCGTATGTGCCGTGTGACAGTCGGGAGCTTAACCCCCGCCG
+
CCCCGGGGGGGGGGGGGGGGGGGGGGGGGGGGGGGGGGGGGGGGGGGGGGGGGGGGGGGGGGGGGGGGGGGGGGGGCGGGGGGGG@FFGGGFGGGGGGFGGGGGGGGGFEFFGGGGGCGGGGGGGDEGFGGGFGGGGGGGGGEGGCEGGGG>FGGGGGGGGGGGGGGGGF:FGGFGGDGF6<CGGG9CFFGGGGGGGGGGGGGGGGFGCFGCGGEGGGGGEGGGFE=EDGGC?CCFGGGGD5CEFC3CE37DDGGD=D37ECD977FCCGF:>DD3>?F6>FFFF<E>@?4***04)463#
@M06045:235:000000000-JCY5N:1:1101:10633:4515 1:N:0:TACAGC
ATCACGACTCCTACGGGAGGCAGCAGTGGGGAATATTGGACAATGGGCGGAAGCCTGATCCAGCAACGCCGCGTGAGGGATGACGGCCTTCGGGTTGTAAACCTCTTTCACCACCGACGAAGCGCAAGTGACGGTAGGTGGGGAAGAAGCACCGGCCAACTACGTGCCAGCAGCCGCGGTAATACGTAGGGTGCGAGCGTTGTCCGGAATTATTGGGCGTAAAGGGCTCGTAGGCGGTTTGTCGCGTCGGGAGTGAAAACCTCGGGCTTAACCCGGGGCTTGCTTTCGATACGGGCAGACC
+
CCCCGGGGGGGGGGGGGGGGGGGGGGGGGGGGGGGGFGGGFGGFFGGGGGGGGGGGGGGGGGGGGGFGGDGGGGGGGGGGGGGGGGGGGGGGDGGGGGGGCGGEGFGGGGGGGGGGGGGGGGGGGGGGCGGCGGEGGGCFFGDEGGGCFCGGGGGGCEGGGGGGFGGGFDGGGGGD7ECEGGGG?G+@FEDAEGGEGGGG>ECEFEG8?5C9FG?FGGGGGEFFGGGGCEEGGCDEGG5:DGDEFGGGEGGDD7=FF:C<EC53<5<5FFFF*0)7C>3)9>F?BD4>3BFFFFFFF113#
@M06045:235:000000000-JCY5N:1:1101:17753:4515 1:N:0:TACAGC
ATCACGACTCCTACGGGAGGCAGCAGTGGGGAATATTGCACAATGGGCGAAAGCCTGATGCAGCGACGCCGCGTGAGGGATGACGGCCTTCGGGTTGTAAACCTCTTTCAGCAGGGACGAAGCGCAAGTGACGGTACCTGCAGAAGAAGCACCGGCTAACTACGTGCCAGCAGCCGCGGTAATACGTAGGGTGCAAGCGTTGTCCGGAATTACTGGGCGTAAAGAGTTCGTAGGCGGTTTGTCGCGTCGTTTGTGAAAACCAGCAGCTCAACTGCTGGCTTGCAGGCGATACGGGCAGACG
+
CCCCGGGGGGGGGGGGGGGGGGGGGGGGGGGGGGGGGGGGGGGGGGGGGGGGGGGGGGGGGGGGGDGGGGGGGGGGGGGGGGGGGGGGGGGGGGGGGGGGGGGGGGGGGGGGGGGGGGGGGGGGGGGGGGGGGGGGGGGGGGGGGGGGGGGGGGGGGGGGGGGGGGGFGGGGGGGGGGGGGEGGGGGGGGGGGGGGFGGEEGGGGGGGGGFFGGGGGGGGGEEGGGGGGGGGCGGEGCECGGGGGGCGGCD5>2:7EFGGGGGGGGGCCFFFGFGFFFFFGBFFFGDB)57BF>BFFF?,#
@M06045:235:000000000-JCY5N:1:1101:5749:4524 1:N:0:TACAGC
ATCACGACTCCTACGGGAGGCAGCAGTGGGGAATATTGGACAATGGGCGAAAGCCTGATCCAGCAATGCCGCGTGAGTGATGAAGGCCTTAGGGTTGTAAAGCTCTTTTACCCGGGATGATAATGACAGTACCGGGAGAATAAGCCCCGGCTAACTCCGTGCCAGCAGCCGCGGTAATACGGAGGGGGCTAGCGTTGTTCGGAATTACTGGGCGTAAAGCGCACGTAGGCGGCTTTGTAAGTTAGAGGTTAAAGCCTGGGGCTCAACTCCGGAATTGCCTTTAAGACGGCACCGCTAGAAG
+
CCCCFGEGGGGGGGGGGGDEGGGDGGGGGGGDGGG9FGGGFGCFGGGGGDGGGGCFGFCFFGGCEG<FCGGGGFGGGFGGGDFGDCCGGF,CEFEFG:FGC<AEGBFFFFF9FGGGGEEEGGG<FFGGGGGGGGGGEFCFGFGAAFGGEGGGCFGGGGCFFGGGGGGGGGG*>F:@FFFF<CEFG7FEEGE8CG7EEEDGE*28;@:<@FFCCE?::AFG588:E*;7C+:5EEE6CFGGGGGFGDFF+**2>D?5+0*7CGC<CC4C747BG516696/*9B@=760<>5)0704.7<>#
@M06045:235:000000000-JCY5N:1:1101:14720:4525 1:N:0:TACAGC
ATCACGACTCCTACGGGAGGCAGCAGTGGGGAATATTGGACAATGGGGGCAACCCTGATCCAGCAATGCCGCGTGAGTGATGAAGGCCTTAGGGTTGTAAACCCCTTTTCCGGGGGACGATGATGACGGTACCCCGGGAATAAGCCCCGGCTAACTACGTGCCAGCAGCCGCGGTAATACGTAGGGGGCGAGCGTTGTCCGGATTCATTGGGCGTAAAGCGCGCGTAGGCGTCTTCGCAAGTCGGCCGTGAAATCTCCGGGCTCAACTCGGAGGGGTCGGTCGCGACTGCGGGGCTCGGGT
+
CCCCFGCFGGGGGGGFEC@FGGGGGGGGGGG;;EEFFCFGGGGGGGGGF@FGGGFGGFC<CCEFGGGGGFGFEFGGEFFGD<FFFGGGFDCEFEFGGFGFGGFGCGFGFFFCGGGGCFGGGGGGGGGGGFFBCGFEECCFGGDGG,@C:F7<F>CG@FEFFGGG@:FBFEEECFFCFFFFG<<FE>7CGGGGDC?>CE+<E*1;?:C:FGC8>CEC>59@EGG=CEC:EGGCC*:EF=*>D<C5C<D=:)7/CFF>F>5)/7/976F*2957)5)7*)7510<).5.)05>:3))4>>(3#
@M06045:235:000000000-JCY5N:1:1101:21264:4532 1:N:0:TACAGC
ATCACGACTCCTACGGGAGGCAGCAGCAAGGAATTTTCCACAATGGGCGCAAGCCTGATGGAGCAACGCCGCGTGCGGGAGGACGCCCTTCGGGGTGTAAACCGCTTTTCGGGGGGACGAAGGCAATGACGGTACCCCCGGAAGAAGGACCGGCTAACTACGTGCCAGCAGCCGCGGTAACACGTAGGGTCCGAGCGTTGTCCGGAATTACTGGGCGTAAAGCGCGCGCAGGCGGCCCGACACATCGGCGGTGAAAGCCCCCCGCTTAACGGGGGAGGGTCCGTCGCGATGGGCGGGCTGG
+
CCCCGGGGGGGGGGGGGGGGGGGGGGGGFGGFGGGGGGGGGGGGGGGGGGGGGGGGGGGGGGGGGGGGGGGGGGGGGGGGGGGGGGGGGGGGGGGGGGGGGGGGGGGGGGGGGGGGGGGGGGGGGGGGGGGGGGGGGGGGGDGGGGGGGGGGCEGGGGGGGGGGGGGGGGGGGGGGGGGGGGGGGGGGGGGGGGGDEEEGGGGGGGGGGFGGGGGGGGGGGGGGGGGGGDGGGGGEECE=DGDGCGGGDGD97FE>FGGGGGGGDG3CCFFFGFD)7>FEGFFF>DFB>).<)079EF(2#
@M06045:235:000000000-JCY5N:1:1101:18190:4542 1:N:0:TACAGC
ATCACGACTCCTACGGGAGGCAGCAGTGGGGAATATTGGACAATGGGCGAAAGCCTGATCCAGCAACGCCGCGTGAGGGATGACGGCCTTCGGGTTGTAAACCTCTTTCAGCAGGGACGAAGCGCAAGTGACGGTACCTACTAAAGAAGCACCGGCCAACTACGTGCCAGCAGCCGCGGTAATACGTAGGGTGCGAGCGTTGTCCGGAATTATTGGGCGTAAAGGGCTCGTAGGCGGTTTGTCGCGTCGGGAGTGAAAACCAGGTGCTTAACACCTGGCTTGCTTTCGATACGGGCAGACT
+
CCCCGGGGGGGGGGGGGGGGGGGGGGGGGGGGGGGGGGGGGGGGGGGGGGGGGGGGGGGGGGGGGGGGGGGGGGGGGGGGGGGGGGGGGGGGGGGGGFGGGGGGGGGGGGGGGGGGGGGGGGGGGGGGGGGGGGGGGGGGGGGGGGGGGGGGGGGGGGGGGGGGGGGGGGGGGGGGGGGGGGGGFGFFGGGFGGG7EGGEEEGGGGGGGGGCGGGGGGGEGEGGGEECCEEEGGGEEEGEGGFGGGDGGGGDGC6CFG>DCDFGDFGGGGFFGFGFGFFF4)7@6F6B5957>@>>3(((#
@M06045:235:000000000-JCY5N:1:1101:9205:4544 1:N:0:TACAGC
ATCACGACTCCTACGGGAGGCAGCAGCAAGGAATTTTCCGCAATGGGCGCAAGCCTGACGGAGCAACGCCGCGTGGGGGAGGACGCCCTTCGGGGTGTAAACCCCTTTTCTTGGGGACGACGACCGACGGTACCCGAGGAAGAAGGCCCGGCTAACTACGTGCCAGCAGCCGCGGTAATACGTAGGGGCCGAGCGTTGTCCGGAGTTACTGGGCGTAAAGCGCGCGCAGGCGGCCCGTCAAGCGCGGCGTGAAAGCCCCCGGCTCAACCGGGGAGGGTCGCCGTGGACTGGCGGGCTTGGT
+
CCCCGGGGGGGGGGGGGGGGGGGGGGGGGGGGGGGGGGGGGGGGGGGGGGGGGGGGGGGGGGGGGGGGGGGGGGGGGGGGGGGGGGGGGGGGGGGGGGGGGGGGGGGGFGGGGGGGGGGGGGGGGGGGGGGGGGGGGGGGFGGGFGGGGGGGFCGGGGGGGGGGGGGGGGGGGGGGGGGGGGGGGGGGGGGGGGGGGGGGGGGGGEGGGG:EGGGGGGGGGGDGGGGGEDEGGGEGGCEC<<FGDDD5*1>>FFGGGCDDEC)/9DGGGDBEGFDDGF)7CDEEDG5<*7FF3>E>)(4(#
@M06045:235:000000000-JCY5N:1:1101:11751:4584 1:N:0:TACAGC
ATCACGACTCCTACGGGAGGCAGCAGTGGGGAATCTTGCGCAATGGGCGAAAGCCTGACGCAGCGACGCCGCGTGAGGGAAGAAGGCCTTCGGGTTGTAAACCTCTTTCAGGAGGGACGAAGCCACTCGGGTGAATAGCCCAGAGGGTGACGGTACCTCCAGAAGAAGCCCCGGCTAACTACGTGCCAGCAGCCGCGGTAATACGTAGGGGGCAAGCGTTGTCCGGATTTATTGGGCGTAAAGAGCGTGTAGGCGGCTTCACAGGTCCGCTGTGAAAACTCGAGGCTCAACCTCGAGCTGC
+
CCCCGGGGGGGGGGGGGGGGGGGGGGGGGGGGGGGGGGGGGGGGGGGGGGGGGGGGGGGGGGGGGGGGGGGGGGGGGGGCGGGGGGGGGGGGGGGGGGGGGGGGGGGGGGGGFGGGGGGGGGGGGGFGGGGFGGGGGGFGGGGGGGGGGGGGGGGGGGGGGFGGGGGGGGFGDGGGGGGGGGGGGGGGGGGFGGGGGGGGCFGGGGCFGGGGGGCCEEEGDGGGGGC:CF?C7CGG=EGDGCFEFGG/:CGGGDGDGGGGC=CF<:FGGGB>CFCFG*5?=B>@>D>469?F4?:0@B>(#
@M06045:235:000000000-JCY5N:1:1101:11352:4609 1:N:0:TACAGC
ATCACGACTCCTACGGGAGGCAGCAGTGGGGAATCTTGCGCAATGGGCGAAAGCCTGACGCAGCGACGCCGCGTGCGGGAAGAAGGCCTTCGGGTTGTAAACCGCTTTCAGGAGGGACGAAGCTACTCGGGTTAATAGCCCAGAGGGTGACGGTACCTCCAGAAGAAGCCCCGGCTAACTACGTGCCAGCAGCCGCGGTAATACGTAGGGGGCAAGCGTTGTCCGGATTTATTGGGCGTAAAGAGCGTGTAGGCGGCTTGGCAAGTCCGCTGTGAAAACTCGAGGCTCAACCTCGAGACGG
+
CCCCGGGGGGGGGGGGGGEGGGGGGGGGGGGEFFGGGGGGGFGGGGGGGGGGGGGGGGGGGGGEFGGGGG:C@G:CFEGGGGGGGFGGFFGFGGGGGFFGGGGGGGGFAAFGGGGGGGGGGGGGGG?FFGGE:FGGFGGGGGGGGGDEGGGGGGGGGGGFGGGGGGGGGGGGGGGEGGGGG:8AFGGGGGGGGGGGGGGCCFFFF@FGGGGCCCFGGG8CECFGCCC:C@C@EFGFGECCGGGFGFC2>CFFGGGGGGGDGGG=7CCFCC3.*0:=FFFFFEFF3D>:6F?>:FE?:?0,#
@M06045:235:000000000-JCY5N:1:1101:23666:4641 1:N:0:TACAGC
ATCACGACTCCTACGGGAGGCAGCAGTGGGGAATATTGCGCAATGGGCGAAAGCCTGACGCAGCGACGCCGCGTGGGGGATGACGGCCTTCGGGTTGTAAACCTCTTTCAGCAGGGACGAAGTTGACGTGTACCTGCAGAAGAAGCGCCGGCTAACTACGTGCCAGCAGCCGCGGTAATACGTAGGGCGCAAGCGTTGTCCGGAATTATTGGGCGTAAAGAGCTCGTAGGTGGCTTGTCACGTCGGGTGTGAAAGCTTGGGGCTTAACTCCAGGTCTGCATTCGATACGGGCTGGCTAGAA
+
CCCCGGGGGGGGGGGGGGGGGGGGGGGGGGGGGGGGGGGGGGGGGGGGGGGGGGGGGGGGGGGGGGGGGGGGGGGGGGGGGGGGGGGGGGGGGGGGGGGGGGGGGGGGGGGGGGGGGGGEGGGGGGGGGGGGGGGGGGGGGGGGGGGGGGGGGGGGGGGGGGGGGGGGGGGGGGGGGGGGGGGGGGGGGGGGGGGGGGGGGGGGGGGGGGGGGGGGGGGGGGGGGG?EGGGFGGGGGFGGGGGGGGGGGGGGFDGG7CGDGGGDGGCF7CFFGFFFGFFFGFFFFGFFFFFFF>DFF7?,#
@M06045:235:000000000-JCY5N:1:1101:7377:4672 1:N:0:TACAGC
ATCACGACTCCTACGGGAGGCAGCAGTGAGGGATCTTCGTCAATGGGGGCAACCCTGAACGAGCAACGCCGCGTGTGGGAAGACGGCCTTCGGGTTGTAAACCACTTTTCTCGGGGACGAGACAGGACGGTAGCCGAGGAAGAAGTCTCGGCTAACTACGTGCCAGCAGCCGCGGTAATACGTAGGGTGCGAGCGTTGTCCGGAATTATTGGGCGTAAAGAGCTCGTAGGCGGCCTGTCGCGTCGGATGTTAAAGCCCGGGGCTTCACCCCGGGTCTGCATTCGATACGGGCAGGCGAGGG
+
CCCCEG@EGGGG9ECEDGGGD@FCFFFDGAFG7@C@EEFGEG@FGCFGDCFGGG:<C<<CFCF>CEFFCFE@C>FCFGG<DFG<FGGD==FC7>=?FFC9@FGGGGFCGGDGFGCF:BFGE7:8FEC><>F+*,8@3>C*,>:>FCFGFFBFGG@F9CC:BACCFGCFEEFGGGG7FC,<,=CE7C8;8*/1:?EC88*+9?8E:56<C@9@5>8:C;F?CF67CEEEGC9=EE8CFG6ED*95*))/:6*2:0+2797):C<9F*:C*/7:7>77CFF**/9=*2<>5@E5<@B>3;6(#
@M06045:235:000000000-JCY5N:1:1101:13832:4674 1:N:0:TACAGC
ATCACGACTCCTACGGGAGGCAGCAGTGGGGAATATTGCGCAATGGGCGAAAGCCTGACGCAGCGACGCCGCGTGTGGGATGACGGCCTTCGGGTTGTAAACCACTGTCGGGAGGGACGAATGCCCCGCAAGGGGAGTGACGGTACCTCCAAAGGAAGCACCGGCTAACTCCGTGCCAGCAGCCGCGGTAATACGGATGGTTCGAGCGTTGTCCGGAATTACTGGGCGTAAAGGGCTCGTAGGCGGCCTGATAAGTAGGGGGGGAAATCCTGCGGCTTAACCGCAGGGCTGCCTTCCAAAA
+
CCCCGGGGEEGGGGGGDGCC7FGGGGFFGG@FGCEGGGGGGGGGGGGGGEGGEFCEEDDFGC:CFGC@FFGGG:FGGGGGGGGG7FEGGGGDBEA?EFGGGGFFFGGGGFGE7FEE+<<CEG<,DEGGGGGCFGGEGG:FGGC**=<;?FBEF:FFFG>FGGC7FEGGGGGG@**2*:@588:FGGG5C5;CGFCE**11++3/8*A:ECC1ACCECG@+3A0<A8*:/87FGFEC*:5/7:C9EGG*CF**0*+*+*2**))))/7**290CBD37)9@F*>>3CF:D:)584=7)))6#
@M06045:235:000000000-JCY5N:1:1101:14314:4675 1:N:0:TACAGC
ATCACGACTCCTACGGGAGGCAGCAGTGGGGAATATTGGACAATGGGGGGAACCCTGATCCAGCAATGCCGCGTGTGTGAAGAAGGCCTGCGGGTTGTAAAGCACTTTGAGTGGTGAGGAAGGCTTTAATGCGAATAGCATTGAAGATTGACGTTAGCCACAGAACAAGCACCGGCTAACTCTGTGCCAGCAGCCGCGGTAATACAGAGGGTGCGAGCGTTAATCGGAATTACTGGGCGTAAAGGGCGCGTAGGTGGACTTATAAGTCGGATGTGAAAGCCCCGGGCTCAACCTGGGAATA
+
CCCCGGGGGGGGGGGGG@FGGGGGGGGGGGGGGGGGGGGGGGGGGGGGGGGGGGGGGGGGGGGGGGGGGGGGGGGFGGGGGGGGGGFGGGGGGGGGGGGGGGGGGGGGGGGGGGFGGGGGGGGGGGGGGGGGGGGGGGGGGGDFGGGGGGGGGGGGGGGGGGGGGGGGGGGGGGGGGGGGGGGGGGGGGGGGFGGGGGGGGDGGGGGGFGCEGGGGGGGGE88@FGDCGGG+<CGGGGG7CEGGGGGGGG5DDGG4:36=G7CCFGGDDGFFGFGFD7=5<3>BDD>DFFFFFFFFFF:3#
@M06045:235:000000000-JCY5N:1:1101:13112:4682 1:N:0:TACAGC
ATCACGACTCCTACGGGAGGCAGCAGTAGGGAATATTGGGCAATGGACGCAAGTCTGACCCAGCCATGCCGCGTGCAGGATGAAGGCCTTCTGGGTTGTAAACTGCTTTTATCTAGGAAGAAAAAACTCTTGCGAGAGGAACTGACGGTACTAGATGAATAAGCACCGGCTAACTCCGTGCCAGCAGCCGCGGTAATACGGAGGGTGCAAGCGTTGTCCGGATTTATTGGGTTTAAAGGGTGCGTAGGCGGCCTTATAAGTCAGTGGTGAAAGCCCATCGCTCAACGATGGAACTGCCATC
+
CCCCGGGGGGGGGGGGGGGGGGGGGGGGGGGGGGGGGGGGGGGGGGGGGGGGGGGGGGGGGGGGGGGGGGGGGGGGGGGGGGGGGGGGGGGGGGGGGGGGGGGGGGGGGGGGGGGGGGGGGGGGGGGGGGGGGGGGGGGGGGGGGGGGGGGGGGGGGGGGGGFGGGGGGGGGGGGGGGGGGGGGGGGGFGGGGGGGGGGGGGGGGGGGGGGGGEGGGGGGGGEGCFFGGGGCE5FGGFGGGGGGGD:EGGGGGCFGGGGGC7CFGGGGGGFFGFGFGFFFGFFFFGFFFFF:=?FB4<F)#
@M06045:235:000000000-JCY5N:1:1101:13043:4684 1:N:0:TACAGC
ATCACGACTCCTACGGGAGGCAGCAGCAAGGAATTTTCCGCAATGGGGGCAACCCTGACGGAGCAACGCCGCGTGCGGGATGACGCTTTTCGGAGTGTAAACCGCTTTTCTCGGGGAGGATGGAGGACAGTACCCGAGGAATCAGGCCCGGCTAACTACGTGCCAGCAGCCGCGGTAATACGTAGGGGCCGAGCGTTGTCCGGAGTTATTGGGCGTAAAGCGCGCGCAGGCGGCCTCGCGCGCCCGACGTGAAAGCCCCCGGCTTAACCGGGGAGAGTCGTTGGGGACGGCGGGGCTTGGG
+
CCCCGGGGGGGGGGGGGGGGGGGGGGGGGGGGGGGGGGGGGGGGGGGGGGGGGGGGGGGGGGGGFGGGGGGGGGGGGGGGGGGGGGGGGGGGGEGGGGGGGGGGGGGGGGGGGGGGDGGFGGGGGGGGGGGGGGGGGGGGGGGGGGGGGGDGGGGFEFGGGGGGGGGGGGFGGGGGGGGGGGGGFGGGGGGGGDGGGCC<FGGEDGFGGGGGGGGEGGGDGGGGDGEGGGGGGGGGGGGGGGDEEGGGGDGGFCFGCFGDEGD39CCD:<3>G>DED@=BG)0<@CD>>EB5>@56)(9,#
@M06045:235:000000000-JCY5N:1:1101:10047:4708 1:N:0:TACAGC
ATCACGACTCCTACGGGAGGCAGCAGTGGGGAATATTGGACAATGGGCGGAAGCCTGATCCAGCAACGCCGCGTGAGGGATGACGGCCTTCGGGTTGTAAACCTCTTTTCTCAGGGACGATAATGACGGTACCTGAGGAATAAGTCACGGCTAACTACGTGCCAGCAGCCGCGGTAATACGTAGGTGGCAAGCGTTGTCCGGATTTACTGGGCGTAAAGAGCGCGCAGGCGGTCGTTCAAGTCGAGTGTGAAAGCCCCCGGCTCAACTGGGGAGGGTCACTCGATACTGATCGACTCGAAC
+
CCCCGGGGGGGGGGGGGFGGGGGGGGGGGGGGGGGGGGGGGGGGGGGGGGGGGGGGGGGGGGGGGGGGGGGGGGGGGGGGGGGGGGGGGGGGGGGGGGGGGGGGGGGGGGGGGGGGFGGGGGGGGGGGGGGGGGGGGGGGGGGGGGFFEGGGGGGGGGGGGGGGGFGGGGGGGGGGGGGGGGGFGGGGGGGGGGGGGCFGEEEGDGCCGGGGGGGGGGGGFGDGE5CGGGEGGGGEGGF7CCGGGGGGGGGFFDCGCCGGEGC9*07*70>BCDGDD?FFFFFF4*5F?497>@@B52,3#
@M06045:235:000000000-JCY5N:1:1101:18351:4724 1:N:0:TACAGC
ATCACGACTCCTACGGGAGGCAGCAGTGGGGAATATTGGACAATGGGCGAAAGCCTGATCCAGCCATGCCGCGTGAGTGATGAAGGCCCTAGGGTTGTAAAGCTCTTTCACCGGTGAAGATAATGACGGTAACCGGAGAAGAAGCCCCGGCTAACTTCGTGCCAGCAGCCGCGGTAATACGAAGGGGGCTAGCGTTGTTCGGAATTACTGGGCGTAAAGCGCACGTAGGCGGACTATTAAGTCAGGGGTGAAATCCCGGGGCTCAACCCCGGAACTGCCTTTGATACTGGTAGTCTCGAGC
+
CCCCGGGGGGGGGGGGGGGDGGGGGGGGGGGGGGGGGGGGGGGGGGGGGGGGGGGGGGGGGGGGGGGGGGGGGGGGGGGGGGGGGGGGGGGGGGGGGGGGGGGFGGGFFGGFGGGGGGGGGGGGFGGGGGGGGGGGGGGGGGGGGGFGGGGGGGGGGGGGGGGFFGGGGFGGGGFGGGGGGGFGGGGGGDFGGGGGGGGGGGDCGGGGFGG>FGGGGGGGGGGGGGGGDGGGDGGGGGG?FGGGGGGGGGGGGGGGGGGGGGGGGGDFGGE39:CFGF:FGFFF=F?4=??FF?F49>B:#
@M06045:235:000000000-JCY5N:1:1101:24688:4727 1:N:0:TACAGC
ATCACGACTCCTACGGGAGGCAGCAGTGGGGAATCTTGCGCAATGGCCGAGAGGCTGACGCAGCGACGCCGCGTGTGGGAGGACGCCTTTCGGGGTGTAAACCACTGTTGCCCGGGACGAACACGGCTATTCGTAGCCGCTGACGGTACCGGGTGAGGAAGCACCGGCTAACTCCGTGCCAGCAGCCGCGGTAATACGGAGGGTGCGAGCGTTGTCCGGAATCATTGGGCGTAAAGGGCGCGTAGGTGGCTTCTCAAGCGTGCGGTGAAAGTCGGGGGCTCAACCCCCGATCGGCCGTGGC
+
CCCCGGGGGGGGGGGGGGGGGGGGGGGGGGGGGGGGFGGGGGGGGGGGGGGGGGGGGGGGGGGGGGGGGGGGGGGGGGGGGGGGGGGGGGGGGGGGGGGGGGGGGGGGGGGGGGGGGGGGGGGGGGGGGGGGGGGGGGGGGGGGGGGGGGGGGGCGGGGGGGGGGGGGGGGGGGGGGGGGGGGGGGGGGGGGGGGGGGGDEGGEGGGEE5CEGCEGGGGGGCGGGGGGG5EGGGGGFGGGGC7CGGGGGGGGGGGGGFGGC3DDD55CFF@BCEG)C>@EG4?FFGFFFFBF:BDFF>B(#
@M06045:235:000000000-JCY5N:1:1101:20075:4740 1:N:0:TACAGC
ATCACGACTCCTACGGGAGGCAGCAGCAAGGAATTTTCGTCAATGGGGGCAACCCTGAACGAGCAACGCCGCGTGGGCGAAGAAGTCCTTCGGGATGTAAAGCCCTTTTCCCTGTGAAGAAAGAAAGACGGTAACAGGGGAATAAGCATCGGCTAACTACGTGCCAGCAGCCGCGGTAATACGTAGGATGCAAGCGTTGTCCGGAATTATTGGGCGTAAAGAGCGCGCAGGCGGTCTATCAAGTCAGATGTGAAATATCCCGGCTTAACCGGGAGGGGTCATTTGAAACTGGTAGACTAGG
+
CCCCGGGGGGGGGGGGGGGGGGGGGGGGGGGGGGGGGGGGGGGGGGGGGGGGGGGGGGGGGGGGGGGGGGGGGGGGGGGGGGGGGGGGGGGGGGGGGGGGGGGGGGGGGGGGDFFGGGGGGGGGGGGGGGGFGGGGGGGGGGGGGGGGGGGGGGGGGGGGGGGGFGGGGGGGGGGGGGGGGGGGGGGGGGGGGGGGGGGGGGGGGGGGGGGGGGGGEGGGGGGGGGGGGGGGGGGGDDFGGGGGGGGGGGDCGGGGGGGGGGGGGGGDFFFFGFGFGDDEC?FFFGFFFFFFF=FDFF<,#
@M06045:235:000000000-JCY5N:1:1101:24600:4749 1:N:0:TACAGC
ATCACGACTCCTACGGGAGGCAGCAGTGGGGAATATTGGACAATGGGCGCAAGCCTGATCCAGCCATGCCGCGTGAGTGATGAAGGCCTTCGGGTTGTAAAGCTCTTTTGGCGGGGACGATGATGACGGTACCCGCAGAATAAGCCCCGGCAAACTTCGTGCCAGCAGCCGCGGTAAGACGAAGGGGGCAAGCGTTGTTCGGAATTACTGGGCGTAAAGGGCGCGTAGGCGGCTCTTTTAGTCAGGTGTGAAAGCCCTGGGCTCAACCTGGGAGTGGCACTTGATACTGGAGGGCTAGAGG
+
CCCCGGGGGGGGGGGGGGGGGGGGGGGGGGGGGGGGGGGEGGGGGGGGGGGGGGGGGGGGGGGGGGGGGFGGGFGFGGGGGGGGGGGGGGGGGGGGGGGGGGGFGGGGGGGGGGGGGGGGGGGGGGGGGCFGGGGGGGGGGGGGGGGGGGGGGGGGGGGGGGGGGGGGGGGGGGGGGGGGGEEEGGGGGGGGGGEEG>EGGGGGGGGGGGF5FEGCGFFGGEGEGEGDGGGE5:EFCCEFGCFFFGFGGGGGGGFGGGGGGGGDGFGGFGFFGDGFG3.?F:B??CFFFFF>DFFFFF?3#
@M06045:235:000000000-JCY5N:1:1101:6468:4769 1:N:0:TACAGC
ATCACGACTCCTACGGGAGGCAGCAGTGGGGAATATTGCGCAATGGGCGAAAGCCTGACGCAGCGACGCCGCGTGTGGGATGACGGCCTTCGGGTTGTAAACCACTGTCGGGAGGGACGAATGCCCCGCAAGGGGAGTGACGGTACCTCCAAAGGAAGCACCGGCTAACTCCGTGCCAGCAGCCGCGGTAATACGGAGGGTGCGAGCGTTGTCCGGAATCACTGGGCGTAAAGGGCGCGTAGGCGGCCTGATAAGTAGGGGGTGAAATCCTGCGGCTTAACCGCAGGGCTGCCTTCTAAAA
+
CCCCGGGGGGGGGGGGGGGGGGGGGGGGGGGGGGGGGGGGGGGGGGGGGGGGGGGGGGGGGGGGGGGGGGGGGGGGGGGGGGGGGGDGGGGGGGGGGGGGGGGGGGGGGGGGGGGGGGGGGGGGGGGGGGGGGGGGGGGGGDGGGGGGGGGGGGGGGGGGGGGGGGGGGGGGGGGGGGGGGGGGGGGGGGGGGGGGGCCEEGGGGGGGGGGEGGGGDGGGGDGGCFGDEGGGGGGGGGGGGGGFGGGGEGFGGFGG?CFGGDGGGGFGGGFFFBDEGEFFG?D@>DB@EFFFFFFBFBA4#
@M06045:235:000000000-JCY5N:1:1101:6407:4789 1:N:0:TACAGC
ATCACGACTCCTACGGGAGGCAGCAGTGGGGAATCTTGCGCAATGGGCGAAAGCCTGACGCAGCGACGCCGCGTGGGGGAAGAAGGCTTTCGGGTTGTAAACCCCTTTCAGGAAGGACGAAGCCACTCGGGTGAATAGCCCAGAGGGTGACGGTACTTCCAGAAGAAGCCCCGGCTAACTACGTGCCAGCAGCCGCGGTAATACGTAGGGGGCAAGCGTTGTCCGGATTTATTGGGCGTAAAGAGCGTGTAGGCGGTCAGGTAGGTCCGTTGTGAAAACTCGAGGCTCAACCTCGAGACGG
+
CCCCGGGGGGGGGGGGGGGGGGGGGGGGGGGGGGGGGGGGGGGGGGGFGGGGGGGGGGGGGGGGGGGGGGGGGGGGGGGGGCGGGGGGGGGGGGGGGGGGGGGGGGGGGGGGGGGGGGGGGGGGGGGGGGGGGGGGGGGGGGFGGGGGGGGGGGGGGGFGGGGGGGGGGFGGGGGEFGGFGGGG>FGGGGGGGGGGGGEGCGG7CGGGGDEEGEGGCGGGGGGGGGGGDCFFFFGGGGGEDEFCG:D/29DFCFGG:<37::79<DGFGG47*5>=C?FFGEF:B35;FFF4).53769(#
@M06045:235:000000000-JCY5N:1:1101:22182:4792 1:N:0:TACAGC
ATCACGACTCCTACGGGAGGCAGCAGTAAGGAATATTGGACAATGCCCGCAAGGGTGATCCAGCCATGCCGCGTGCAGGAAGACGGCCCTATGGGTTGTAAACTGCTTTTACACCGGAGAAAACCTCTTCTCGTGAGAAGAGCTGATAGTATGGTGAGAATAAGCATCGGCTAACTTCGTGCCAGCAGCCGCGGTAAGACGAAGGATGCAAGCGTTATCCGGATTCATTGGGTTTAAAGGGAGCGTAGGTGGCCTTATAAGTCAGTGGTGAAATCTCTGGGCTTAACCCAGAAATTGCCAA
+
CCCCGGGGGGGGGGGGGGGGGGGGGGGGGGGGGGGGGGGGGGGGGGGGGGGGGGGGGGGGGGGGGGGGGGGGGGGGGGGGGGGGGGGGGGFGGGGGGGGGGGGGGGGGGGGGGGGGGGGGGGGFGFFGGGFGGGGGGGGGGGFFGGFGGGGGGGGGGGGGGGGGGGGGGGG7EEGGGFGFCGGGGGGGGGGGGGGGGGGGGGGEEGGGGGFGGGGGGGGGGGGG=FFGFFGGGG=@@7<?3A5EGDDEGGGGFFG*AFFFFGGGG7C<CFFFGFGF7@F4FFFFFGFFFBFFFFFA6)4)#
@M06045:235:000000000-JCY5N:1:1101:22830:4799 1:N:0:TACAGC
ATCACGACTCCTACGGGAGGCAGCAGTGGGGAATATTGCACAATGGGCGCAAGCCTGATGCAGCGACGCCGCGTGAGGGACGAAGGCCTTCGGGTTGTAAACCTCTTTCGGCAGGGACGAAGCGCAAGTGACGGTACCTGAAGAAGAAGCGCCGGCCAACTACGTGCCAGCAGCCGCGGTAAGACGTAGGGCGCAAGCGTTGTCCGGATTTATTGGGCGTAAAGAGCTCGTAGGCGGCTTGTCGCGTCGACTGTGAAAACCCACGGCTCAACTGTGGGACTGCAGTCGATACGGGCTAGCG
+
CCCCGGGGGGGGGGGGGGGGGGGGGGGGGGGGGGGFGGGEGGGGGGGGGGGGGGGGGGGGGGGGGGGGGGGGGGGGGDGGGGGCGGGGGGGGGGGGGGGGGGGGGGGGGGGGGGGGGGGEGGGE+BFCE9BFFFGGGGGGGFGFGGGGGGGGGEGG77FCFGGGGGGGDFGGGGGGGGGC8EFFGEGGGGGGDGGGGGGGGGGFFGG5A5CFGGGGEGGGGGGGC6F7<EG?FGGGGGEC<FGD=C<CEDDGDGGF97FFEDGGGDD5D==7>FDFD>FF4@FF@CFBBFFBF)),>13(#
@M06045:235:000000000-JCY5N:1:1101:21958:4814 1:N:0:TACAGC
ATCACGACTCCTACGGGAGGCAGCAGTGGGGAATATTGCACAATGGGCGAAAGCCTGATGCAGCGACGCCGCGTGAGGGATGACGGCCTTCGGGTTGTAAACCTCTTTCAGCAGGGACGAAGCGCAAGTGACGGTACCTGCAGAAGAAGCACCGGCTAACTACGTGCCAGCAGCCGCGGTAATACGTAGGGTGCAAGCGTTGTCCGGAATTACTGGGCGTAAAGAGTTCGTAGGCGGTTTGTCGCGTCGTTTGTGAAAACCAGCAGCTCAACTGCTGGCTTGCAGGCGATACGGGCAGAAT
+
CCCCGGGGGGGGGGGGGGGGG@FGGDAFGGG@FGGGGFGGGGEGGGF?FGGGGGGGGGGGGGCDGCEEGGGGGCGCGGGGGCGGGGGGEGGGGGGGGGGGGDGGFGGG9FGGGGGDGGGGGCCEDGGGCFGGGG<FGGGGGG8>FBFGF?FFFGFDGGGFC<:C<<FFGGGGGGGCFEE<FFDCCGEGGGG7*;:@FGGD5*8:EGG58CCGGFFGFFC:CEC@+;CCFEECCCEG:CC5C:FCGD):ECDGG*:>?FGDEGF4*>C7C*9@>4C=*9:>4)06@*733)7577@B:?3(#
@M06045:235:000000000-JCY5N:1:1101:19713:4816 1:N:0:TACAGC
ATCACGACTCCTACGGGAGGCAGCAGTGGGGAATATTGGACAATGGGCGCAAGCCTGATCCAGCAATGCCGCGTGAGTGATGAAGGCCCTAGGGTTGTAAAGCTCTTTTACCCGGGATGATAATGACAGTACCGGGAGAATAAGCCCCGGCTAACTCCGTGCCAGCAGCCGCGGTAATACGGAGGGGGCTAGCGTTGTTCGGAATTACTGGGCGTAAAGCGCACGTAGGCGGCTTTGCAAGTTAGAGGTGAAAGCCCGGGGCTCAACTCCGGAATTGCCTTTAAAACTGCATCGCTAGAAA
+
CCCCGGGGGGGGGGGGGGGGGGGGGGGGGGGGGGGGGGGGGGGGGGGGGGGGGGGGGGGGGGGGGGGGGGGGGGGGGGGGGGGGGGGGGGGGGGGGGGGGGGGGGGGGGGGGGGGGGGGGGGGGGGGGGGGGGGGGGGGGGGGGGGGGGGGGGGGGGGGGGGGGGGGGGGGGGGGGGGGGGGGGGGGGGGGGGGGGGGGGGGGGGGGGGGGGGGGGGCGGGGGGG8CFGGGGGGGGGGGGG:CCFFGGGGGGGGGGGGGGGDGGGGGCGGBFGFGFGFFFGFFFFGFFFFFFFBEFFFFF#
@M06045:235:000000000-JCY5N:1:1101:22853:4839 1:N:0:TACAGC
ATCACGACTCCTACGGGAGGCAGCAGTGGGGAATATTGCACAATGGGCGCAAGCCTGATGCAGCGACGCCGCGTGAGGGATGACGGCCTTCGGGTTGTAAACCTCTTTCAGCAGGGAAGAAGCGCAAGTGACGGTACCTGCAGAAGAAGCACCGGCTAACTACGTGCCAGCAGCCGCGGTAATACGTAGGGTGCGAGCGTTGTCCGGAATTATTGGGCGTAAAGAGCTCGTAGGCGGCTTGTCGCGTCGGATGTGAAAGCCCGGGGCTTAACCCCGGGTCTGCATTCGATACGGGCAGGGG
+
CCCCGGGGGGGGGGGGGGGGGGGGGGGGGGGGGGGGGGGGGGGGGGGGGGGGGGGGGGGGGGGGGGGGGGGGGEGGGGGGGGGGGGGGGGGGGGGGGGGGFGGGGGGGGGGGGGGGGGGGGGGGGGGGFGGGGGFGGGGGGGGGGGGGGGGGGGGGGGGGGGGGGGGGGGGGGGGGGGGGG>FGGGFGGGEFGGGEGGGGGDGGGGGEEGFGGGGFFFG8EGGGGGGGGGCDCCCGGGGGGCGGGGGGGGGDGFGCFFCCFFGGGGGGGCFBGFGDDFEFCFFFFGF6885>FD:9:?>(#
@M06045:235:000000000-JCY5N:1:1101:12791:4848 1:N:0:TACAGC
ATCACGACTCCTACGGGAGGCAGCAGTGGGGAATATTGCACAATGGGCGAAAGCCTGATGCAGCGACGCCGCGTGAGGGATGACGGCCTTCGGGTTGTAAACCTCTTTCAGCAGGGAAGAAGCGAAAGTGACGGTACCTGCAGAAGAAGCACCGGCTAACTACGTGCCAGCAGCCGCGGTAATACGTAGGGTGCGAGCGTTGTCCGGAAGTATTGGGCGTAAAGAGCTTGTAGGCGGTTTGTCGCGTCTGCTGTGAAAATCCGGGGCTCAACCCCGGACTTGCAGTGGGTACGGGCAGACG
+
CCCCGEGEGGFGGGGDGGGGGGGGGGGGGGGGGGGGGGGFGGGGGGGGEGGGGGGGGGGGGGGGGGGGGGGGGFGGGGGGGGGGGGGGGGGGGGGEGCFGGGGGCFFBFFGGGGGGGGGGGGGGGGGGGFFGDGFGGGGF@CGGGGGFGGGGCGGGGEGGGGGGGGGGGGGGGGGGGGGGGGGGGGFFGGGFEGEGGDGCEEGGGDEE5*2<E79<E5E:EEFGEFGGGG=FD<AEGGEEGC*CCGGGGDGDFC?7<FCGEDCDDD35**9?F55:C3<>FFF?FG4FFB6:>7@>:(3(#
@M06045:235:000000000-JCY5N:1:1101:16671:4852 1:N:0:TACAGC
ATCACGACTCCTACGGGAGGCAGCAGTGGGGAATATTGCGCAATGGGCGAAAGCCTGACGCAGCGACGCCGCGTGTGGGATGACGGCCTTCGGGTTGTAAACCACTGTCGGGAGGGACGAATGCCCCGCAAGGGGAGTGACGGTACCTCCAAAGGAAGCACCGGCTAACTCCGTGCCAGCAGCCGCGGTAATACGGAGGGTGCGAGCGTTGTCCGGAATCACTGGGCGTAAAGGGCGCGTAGGCGGCCTGATAAGTAGGGGGTGAAATCCTGCGGCTTAACCGCAGGGCTGCCTTCTAGAC
+
CCCCGGGGGGGGGGGGGGGGGGGGGGGGGGGGGGGGGGGGGGGGGGGGGGGGGGGGGGGGGGGGGGGGGGGGGEGGGGGGGGGGGGGGGGGGGGGGGFGGGGGGGGGGGGGGGGGGGGGGGGGGGGGGGGGGGGGGGGGGGGGGGGGGGGGGGGGGGGGGGGGGGGGGGDGGGGGGGGGGGGGGGGGGGGEGGGGGEEGGEGGGGGGGGGGGGGGGGGGGFGGFFGGGEGGDGGDGGGGEGGGGGGGGGD9:>DC:<FDGGGDDGDC>FDFFGFGEGEFFGFDFED:EFFFFFFFFFAB)#
@M06045:235:000000000-JCY5N:1:1101:15961:4856 1:N:0:TACAGC
ATCACGACTCCTACGGGAGGCAGCAGTGGGGAATCTTGCCCAATGGGCGAAAGCCTGAGGCAGCAACGCCGCGTGTGGGATGACGGCCCTCGGGTTGTAAACCACTTTCAGTAGGGACGAAATTGACGGTACCTACAGAAGAAGCTCCGGCCAACTACGTGCCAGCAGCCGCGGTAATACGTAGGGAGCGAGCGTTGTCCGGATTTATTGGGCGTAAAGCGCGCGTAGGCGGTTTGGTAAGCCGGGTGTGAAACCCTCGAGCTCAACTCGGGGCGGCCACTCGGAACTGCCATGACTTGGC
+
CCCCGGGGGGGGGGGGGGGGGGGGGGGGGGGGGGGGGGGGGGGGGGGGGGGGGGGGGGGGGGGGGGGGGGGGGGGGGGCGGGGGGGGGGGGGGGGGGGGGGGGGGGGGGGGGGGGGGGGGGGGGGGGGGGGGGGGGGGGGGGFGG8FFGGGGGGGGGGGGGGGGGGGGGGGGGGGGEGGGGGGGGGGGGGGGGG>ECGGGGGGGD?FGGCGGGEGG>EGGGGGGGEGDGGDGGDEGGGEFGGGGGG7EGGGGFGCD:77DCDCF=FGGGDDFGFGDCB3747<D>DFF46?FF?=??<2,#
@M06045:235:000000000-JCY5N:1:1101:21025:4886 1:N:0:TACAGC
ATCACGACTCCTACGGGAGGCAGCAGTGGGGAATATTGCACAATGGGCGAAAGCCTGATGCAGCGACGCCGCGTGAGGGATGACGGCCTTCGGGTTGTAAACCTCTTTCAGCAGGGAAGAAGCGAAAGTGACGGTACCTGCAGAAGAAGCACCGGCTAACTACGTGCCAGCAGCCGCGGTAATACGTAGGGTGCGAGCGTTGTCCGGAATTATTGGGCGTAAAGAGCTTGTAGGCGGTTTGTCGCGTCTGCCGTGAAAATTCGAGGCTCAACCTCGAACTTGCGGTGGGTACGGGCAGACC
+
CCCCGGGGGGGGGGGGGGGGGGGGGGGGGGGGGGFGGGGDFGGGGGGGGGGGGGGGGGGGGGGGGGGGGGGGGGGGGGDDGGGGGGGGGGGGGGGDGGGFGGGGGGGGGGGGFGGGGGGGGGGGGGGDAGGFGGGGGGGGGGGFGGGGGGGGGDGGGGGGFGGGGGGGGGFGGGGGGGGGGGGGGGGGGGGFGGCEGGGEGDGGGECCGCEFGGGGGGGGEC=C?FFGGGGGGGGGGCGDGCCECGGGG<:DGGGFFG=FG7CFGG39CC64C:FB<FFFFFF>BGFFEE??BE>(04:3#
@M06045:235:000000000-JCY5N:1:1101:19394:4908 1:N:0:TACAGC
ATCACGACTCCTACGGGAGGCAGCAGTTAGGAATCTTGGACAATGGGCGCAAGCCTGATCCAGCCATGCCGCGTGAGTGATGAAGGCCTTAGGGTTGTAAAGCTCTTTCAGCGGGGAAGATAATGACGGTACCCGCAGAAGAAGCCCCGGCTAACTACGTGCCAGCAGCCGCGGTAATACGTAGGGGGCAAGCGTTGTCCGGATTTATTGGGCGTAAAGAGCGTGTAGGCGGCCATGTAGGTCCGTTGTGAAAACTCGAGGCTCAACCTCGAGACGCCGATGGAAACCATGTGGCTAGAGC
+
CCCCGGGGGGGGGGGGGGGGGGGGGGGGGGGGGGGGGGGGGGGGGGGGGGGGGGGGGGGGGGGGGGGGGGGGGFGGGGGGGGGGGGGGGGGGGGGGGGGGGGGGGGGGGGGGGGGGGGGGGGGGGGGGGGGGGGGGGGGGGGGGGGGGGGGGGGGGGGGGGGGGGGGGGGGGGGGGGGGGGFGGGGGGGGGGGGGGGGGGGGEGGGGGGGGGGGGGGGGGGGGCGGGGGFGGGGGFGCGGFFGFEGGGEDGG=GFGCDDDGG7>FGGG*CBBGFGDD>@:5@FFFGF4>FFFBFF??BF?#
@M06045:235:000000000-JCY5N:1:1101:19578:4911 1:N:0:TACAGC
ATCACGACTCCTACGGGAGGCAGCAGCTAGGAATCTTGGGAATGGGCGAAAGCCTGATCCAGCAACGCCGCGTGAGGGATGACTGCCTTCGGGTTGTAAACCTCTTTCAGCGGGGACGAAGCGAAAGTGACGGTACCCGCAGAAGAAGCACCGACCAACTACGTGCCAGCAGCCGCGGTAATACGTAGGGTGCGAGCGTTGTCCGGAATTATTGGGCGTAAAGGGCTCGTAGGCGGTTTGTCACGTCGGGAGTGAAAACTCAGGGCTCAACCCTGAGCCTGCTTCCGATACGGGCAGACTC
+
CCCCGGGGGGGGGGGGGGGGGGGGGGGGGGGGGGGGGGGGGGGGGGGGGGGGGGGGGGGGGGGGGGGGGGGGGGGGGGGGGGGGGGGGGGGGGGGGGGGGGGGGGGGGGGGGGGGGGGGGGGGGGGGGGGGGGGGGGGGGGGGGGGGGGGGGGGGGGGGGGGGGFGGGGGGGGGGGGGGGGGGGGGGGGGGGGGGGGGGGGGGGGGGGGGGGGGGGGGGGGGGGGGGGGGGGGGGGEEGGGGGGGGGGGGGGGGGGGGGGGGGGGGGGGGFFGFGFGFFFGFFFFGFFFFFFFFFFD6?)#
@M06045:235:000000000-JCY5N:1:1101:14013:4913 1:N:0:TACAGC
ATCACGACTCCTACGGGAGGCAGCAGTGGGGAATATTGCACAATGGGCGAAAGCCTGATGCAGCGACGCCGCGTGAGGGATGACGGCCTTCGGGTTGTAAACCTCTTTCAGTAGGGAAGAAGCGAAAGTGACGGTACCTGCAGAAGAAGCGCCGGCTAACTACGTGCCAGCAGCCGCGGTAATACGTAGGGCGCAAGCGTTATCCGGAATTATTGGGCGTAAAGAGCTCGTAGGCGGTTTGTCGCGTCTGCCGTGAAAGTCCGGGGCTCAACTCCGGATCTGCGGTGGGTACGGGCAGGCG
+
CCCCGGGGGGGGGGGDGFGCCFEFGGGGGFFGGGGGFGFGGGGGGGGGGDGGDGFGGGFFGGGGGGGGDDEGGFFGGEFGFGGDGFG7C<FFGGGGG:FFGGGFGFFEGCFGGGGGGGGCFCFCCCCGCGGCECGGGGGFFFGF@FFGFGGGFGGGGGGGGGGGCGGFGGGD:FCEGDFCFGFGGG9>CECGGDCGGGG8EGGGFGDED@F+<<FCFFGC?C5@EFE+88:8=EGGG*>=56>EFC1:*9D*97=9>FFFFGGD3)99C*6):FFD3.0):=FBEC>>B>@FD:@BE?((#
@M06045:235:000000000-JCY5N:1:1101:21927:4930 1:N:0:TACAGC
ATCACGACTCCTACGGGAGGCAGCAGTGGGGAATCTTGCCCAATGGGCGAAAGCCTGAGGCAGCAACGCCGCGTGTGGGATGACGGCCTTCGGGTTGTAAACCACTTTCAGCAGGGACGAAATTGACGGTACCTGCAGAAGAAGCTCCGGCCAACTACGTGCCAGCAGCCGCGGTAATACGTAGGGAGCGAGCGTTGTCCGGATTTATTGGGCGTAAAGCGCGCGTAGGCGGTTTGATAAGCCGGGTGTGAAACCTCCAAGCTCAACTTGGAGCGGCCACTCGGAACTGTCATGACTTGGT
+
CCCCGGGGGGGGGGGGGGGGGGGGGGGGGGGGGGGGGGGGGGGGGGGGGGGGGGGGGGGGGGGGGGGGGGGGGGGGGGGGGGGGGGGGGGGGGGGGGGGGGGGGGGGGGGGGGGGGGGGGGGGGGGGGGGGGGGGGGGGGGGGGGGGGGGGGGGGGGGGGGGGGGGGGGGGGGGGGGGGGGGGGGGGGGGGGGGGGGGGGGG>EE+CFGGGGGGGGEGGGGGGGEEGGGGGGGGGGGGGGGGGGGGGGGGGGGGGGGGGGGGFC=FGGGGFFGFGFGFFF4:FFFGFFFFFFF6=?FFB)#
@M06045:235:000000000-JCY5N:1:1101:22665:4943 1:N:0:TACAGC
ATCACGACTCCTACGGGAGGCAGCAGTGGGGAATATTGCACAATGGGCGAAAGCCTGATGCAGCGACGCCGCGTGAGGGATGACGGCCTTCGGGTTGTAAACCTCTTTCAGCAGGGAAGAAGCGAAAGTGACGGTACCTGCAGAAGAAGCACCGGCTAACTACGTGCCAGCAGCCGCGGTAATACGTAGGGTGCGCGCGTTGTCCGGAATTATTGGGCGTAAAGAGCTTGTAGGCGGTTTGTCGCGTCTGTCGTGAAAGTTCGGGGCTCAACCTCGAACTTGCGGTGGGTACGGGCAGGCA
+
A@CCGDGGEGAFC,FCEGGDCCCCD<CFCEC-CFFFCFGGFC<C<FFEE>CE+<AEEEFGGGGFGG@+>FFEG>FFGFGCGG,9?FFGGGGGDDD7FFFE<BE,E?58C,CFGGG7FFG8AA8FC@FEFGFDFE:>FFGG<<FD<F,FCFCGGCF:>C<FGCGE<FFGGAF@CF2<*<C<F<CCCGF?CCG88CC*2*?:CC89<CC>C*A7CFFFGCEGGGE++:AG8CGFGG6CGG5CCGDEFG<*/>*219C*AC*2<75)))999*7)*9*537F:FBFEB<BDB@F?EF.()-((#
@M06045:235:000000000-JCY5N:1:1101:19151:4944 1:N:0:TACAGC
ATCACGACTCCTACGGGAGGCAGCAGTGGGGAATTTTGGACAATGGGCGAAAGCCTGATCCAGCCATGCCGCGTGCAGGATGAAGGCCTTCGGGTTGTAAACTGCTTTTGTACGGAACGAAACGGCCTTTTCTAATAAAGAGGGCTAATGACGGTACCGTAAGAATAAGCACCGGCTAACTACGTGCCAGCAGCCGCGGTAATACGTAGGGTGCAAGCGTTAATCGGAATTACTGGGCGTAAAGCGTGCGCAGGCGGTAATGTAAGACAGTTGTGAAATCCCCGGGCTCAACCTGGGAACC
+
CCCCGGGGGGGGGGGGGGGGGGGGGGGGGGGGGGGGGGGFGGGGGGGGGGGGGGGGGGGGGGGGGGGGGGGGGGGGGGGGGGGGGGGGGGGGGGGGGGGGGGGGGGGGGGGGGGGGGDGGGGGGGGGG?FGFGGGGGGGGGGGGGGGGGGDFGGGGGGGGGGGGGGGGGGGGGDFGGGGGGGGGFEGGGGGGGGFEEGG8CEGGGGG?CGGGGGGGGGGGGGFGGGGGGGGGGGGGGE5EDGGGFGGGC3)<DD7DGGGDFFGGGGGGGCFFGFDFGFFFCFFFFG:7>F??F6FBFFF(#
@M06045:235:000000000-JCY5N:1:1101:15631:4947 1:N:0:TACAGC
ATCACGACTCCTACGGGAGGCAGCAGTGGGGAATATTGGACAATGGGCGCAAGCCTGATCCAGCCATGCCGCGTGAGTGATGAAGGCCCTAGGGTTGTAAAGCTCTTTTGTGCGGGAAGATAATGACGGTACCGCAAGAATAAGCCCCGGCTAACTTCGTGCCAGCAGCCGCGGTAATACGAAGGGGGCTAGCGTTGCTCGGAATCACTGGGCGTAAAGGGTGCGTAGGCGGGTCTTTAAGTCAGGGGGGAAATCCTGGAGCTCAACTCCAGAACTGCCTTTGATACTGAAGATCTTGAGC
+
CCCCGGGGGGGGGGGGGGGGGGGGGGGGGGGGGGGGGGG?FGGGGGGGGGGGGGGGGGGGGGGGGGGGGGGGGGGGGGGGGGGGGGGGGGDGGGEGGGGGGGGGGGGGGGGGGGGGGGGGGGGGFGGGDGGGGGGGGGGGGGGGGGGGGGGGGGGGFFGGGGGGGFGFGGGGGGGGGGGGGGGGGGGGGGGGGGGGGGGGGEGCGGGGFFGGGGGGGGGGGGGGGGGGGGGGGGCFGGGGGGGGGGGG53<DGGFFGGGGFFCFGGF=D<??>FGBCFF@G4BFF=@FFFFFFFFDFF<0#
@M06045:235:000000000-JCY5N:1:1101:14432:4971 1:N:0:TACAGC
ATCACGACTCCTACGGGAGGCAGCAGTGGGGAATCTTGCGCAATGGCCGAAAGGCTGACGCAGCGACGCCGCGTGGGGGAGGAAGGGCTTCGGCTCGTAAACCCCTGTTGCCCGGGGCGAACAGCAGGTTTCGACCTGCCTGACGGTACCGGGTGAGGAAGCACCGGCTAACTCCGTGCCAGCAGCCGCGGTAATACGGAGGGTGCGAGCGTTGTCCGGAATCACTGGGCGTAAAGGGCGCGTAGGGGGCCGAGCAAGGTCGCGGTGAAAGCTTGGGGCTCAACCCCAAGTCGGCCGTGGG
+
CCCCGGGEEFGGFFGGGFEFEGGEFGGFGFEGGGFGFEGGGGGGGGGGGEDGCGGGGGGGGGGEGGGGGGGFE4CFGGGEGGGGGGGGDGGCBF<EFGGGGFGGFCGGGGGFFGGGGGCF@*<<<FGGFGGGFCCFGDF:FGGGGCCFCF7:B*<@FGGFGGFGFEGGDGCF@FGGFGECFDFGG8*8CEE:E5?G9@C*8CEECEE8CECC*8E79EG;EGGG+9:CC5EEEGCCCCC*)2)/*/**2C37>C5):7F=?C<DD))/*:=)*973C3:>GF4759B3@:?=:7.15(44#
@M06045:235:000000000-JCY5N:1:1101:18504:4998 1:N:0:TACAGC
ATCACGACTCCTACGGGAGGCAGCAGCGGGGAATATTCCGCAATGGGCGCAAGCCTGACGGAGCGACGCCGCGTGTGGGATGAAGTCTTTCGGGATGTAAACCACTGTCGGAGGGGAAGAGAATGGACGGTACCCTCCAAGAAAGCCCCGGCTAACTACGTGCCAGCAGCCGCGGTAATACGTAGGGGGCGAGCGTTACCCGGATTTACTGGGCGTAAAGAGCGTGTAGGCGGTTTGGTAGGTCCGCTGTGAAAACTCGAGGCTCAACCTCGAGACGCCGGTGGACACCATCAGGCTAGAA
+
CCCCGGGGGGGGGGGGGGGGGGGGGGGGGGGGGGGGGGGGGGGGGGGGGGGGGGGFGGGGGGGGGGGGGGGGGGG?FGGGGGGGGGGGGGFGGGGGGGGGGGGGGGGGGGGGGGGGGGGGGGGGGGGGGGGGGGGGGGGGGGGGGGFGGGGGGGGGGGGGGGGGDFGGGGGGGGGGGGGGGFFGGGGGGGGGGGGGGGGFEGGGGGGFGGGGGGGGGGGGGGGGGGEGGGFGGEG5CEGDGGGG6DD=EGGCFC+7CF*95<CCGDGGGCFFGDD>CBBEGFDB>*/78:69?FFFF283#
@M06045:235:000000000-JCY5N:1:1101:21366:5005 1:N:0:TACAGC
ATCACGACTCCTACGGGAGGCAGCAGTGGGGAATATTGCACAATGGGCGCAAGCCTGATGCAGCGACGCCGCGTGAGGGATGACGGCCTTCGGGTTGTAAACCTCTTTCAGCAGGGAAGAAGCGCAAGTGACGGTACCTGCAGAAGAAGCACCGGCTAACTACGTGCCAGCAGCCGCGGTAATACGTAGGGTGCGAGCGTTGTCCGGAATTATTGGGCGTAAAGAGCTTGTAGGCGGTTTGTCGCGTCTGCTGTGAAAATCCGGGGCTCAACCCCGGACTTGCAGTGGGTACGGGCAGACA
+
CCCCGGGGGGGGGGGGGGGGGGGGGGGGGGGGGGGGGGGGGGGGGGGGGGGGGGGGGGGGGGGGGGGGGGGGGGGGGGGEGGGGGGGGGGGGGGGGGGGGGGGGGGGGGGGGGGGGGGGGGGGGGGGGGGGGGGGGGGGGGGGGGGGGGGGGGGGGGGGGGGGGGGGGGGGGFGGEGGGGGGGGGGGGGGGBEGGGGGGGGDGGGGGDCCG7EGDFGGGEG**9:EGGGGGGGGGGGGG53:DGGGGE5FG>FGGGGGFGGGDGDGGGFGFFGDGFD>DFGFFFFG@FFF@F5@E9@B?8#
@M06045:235:000000000-JCY5N:1:1101:19275:5031 1:N:0:TACAGC
ATCACGACTCCTACGGGAGGCAGCAGTGGGGAATTGTTCGCAATGGGCGCAAGCCTGACGACGCAACGCCGCGTGGAGGACGAAGATCTTCGGGTCGTAAACTCCTGTCGAGCGGGAAGAACGCTTCCCGGGTGAATACCCTGGGGAGGTGACGGTACCGCTAAAGGAAGCCCCGGCTAACTCCGTGCCAGCAGCCGCGGTAATACGGGGGGGGCAAGCGTTGGTCGGAAGTACTGGGCGTAAAGGGCTCGTAGGCGGCCAACTAAGTCGGATGTGAAATCCCCAGGCTCAACTTGGGAAA
+
CCCCGGGGGGGGGGGGGGGGGGGGGGGGGGGCGGGGGGGGGGGGGGGGGGGGGGGGGGGGGGGGEGGGGGGGGFGGCGGGGGGGGGGGGGGGGGGGGGGGGGGGGGGGGGGGGGGGEGGGGGGGGGGGGGGGGGGGGGGGGGFGGGGGG@CDFGGGGGGGGGEGFGGGGGGGGGGGGGGGGCGGGGGGGFFFGGGGDGGGGDG?FFGGGGGGGGGGFFGD;EG*:FE=EE*<??CFFGFE):D=FGG56<CDGFEFGDGD5C5CD40:FDD>9@FF7@6?:7;@)*7))09?FFFBF?1,#
@M06045:235:000000000-JCY5N:1:1101:4576:5032 1:N:0:TACAGC
ATCACGACTCCTACGGGAGGCAGCAGTCGGGAATTTTGCGCAATGGGCGAAAGCCTGACGCAGCAACGCCGCGTGAGGGATGACGGCCTTCGGGTTGTAAACCTCTTTTCTCAGGGACGATGATGACGGTACCTGAGGAAGAAGCCACGGCTAACTACGTGCCAGCAGCCGCGGTAATACGTAGGTGGCGAGCGTTGTCCGGATTTACTGGGCGTAAAGAGCGCGCAGGCGGTCGTTCAAGTCGCGTGTGAAAGCCCCCGGCTCAACTGGGGAGGGTCACGCGATACTGATCGACTCGAAT
+
CCCCGGGDFGGFGGGGGCFGGEGGGGGGGGGGGGGGGGGGGGGGGGGGFFGGGDFECFFGGC7FFGGGGGGGGGGEGCGGGDGGEGGGGGGGEGFFCFEGGFGGGGFGGFFGGGGGGGGGGDGGGGGGGGF>EGGGFGGGGGEGFFGGGGGGGGFGF<FA,<FEFFCF<FDGFGG>FGCCFFGGGGGGFGGG>EE8:;9ACGGGGGFCFFFCF>C85@FFF88:EGCEDGGG=CGCCC+:CEFGGD5EEGCFF767CCCGGD5**29?D4>ED)3>DFFFDFB>3DB=BF?F@3535:6,#
@M06045:235:000000000-JCY5N:1:1101:23855:5052 1:N:0:TACAGC
ATCACGACTCCTACGGGAGGCAGCAGTCGGGAATTTTGCGCAATGGACGAAAGTCTGACGCAGCAACGCCGCGTGAGGGATGACGGCCTTCGGGTTGTAAACCTCTTTTGTCAGGGACGATGATGACGGTACCTGACGAATAAGCCACGGCTAACTACGTGCCAGCAGCCGCGGTAATACGTAGGTGGCAAGCGTTGTCCGGATTTACTGGGCGTAAAGAGCGCGCAGGCGGTCGTTCAAGTCGCGTGTGAAAGCCCCCGGCTCAACTGGGGAGGGGCACGCGATACTGATCGACTCGAAC
+
CCCCGG7FCEGGGGGEGCFGGGGGGGGGGG7@F8AGFCGGGGGGGFFGGEGEGGGGF,EGG@CGGGGGGGGGGGGC=FEFGGFC==4>CFDGGGGGGF9?@DGCCADFD9FFF9FFGFGGGFCAFFFEEBFDGECF<FGGGC<>CGGFGGEE:FFFGGGGGGGCEGFGGGGGGDFF::<FFF9C*<CGGGFG8BCGGGGFGC>EGFCFFFC>FG:**/<CCFGECCC7CEGGEGGC/A?CC::=ED<>:D:FCFFG**19E<//277:62.;37C<)7753))5<75FF?767B)45(.,#
@M06045:235:000000000-JCY5N:1:1101:11317:5064 1:N:0:TACAGC
ATCACGACTCCTACGGGAGGCAGCAGTGGGGAATATTGCGCAATGGGCGGAAGCCTGACGCAGCGACGCCGCGTGGGGGATGACGGCCTTCGGGTTGTAAACCTCTTTCAGGAGGGACGAAGCCACCCGGGTGAATAGCCCAGAGGGTGACGGTACCTCCAGAAGAAGCCCCGGCTAACTACGTGCCAGCAGCCGCGGTAATACGTAGGGGGCAAGCGTTGTCCGGATTCAATGGGCGTAAAGCGCGGGTAGGCGGCCTGAAAGGTCAGCGGTGAAAACTAGAGGCTCAACCTCGAGACGG
+
CCCCGGGGGGFGGGGGCFFFFFCGGGGFGGGCGGGGGGGGGGGCGGDCEFGGFGGGGFF@CGGGGGGGGGGGGECFFGGCCGGGGGGGGGGGGGGGGEGGGGGGGGGGGCGGFGGGDFEGF>CFC:,8CGGGGFFDGGGCEG@FFGGF74CCGGG<F9::<7CFGCFCCFFC8*CEE8+<C8E8*AFGGCFC8*:8CE*:8++3;<FCEG5EEE*;*:*:*;C7CE5580++2<CF*:>E<GF+7CG55)937275*9>F*9DC47*096))*07/:@F?***9)C55*9?.);517:((#
@M06045:235:000000000-JCY5N:1:1101:4481:5085 1:N:0:TACAGC
ATCACGACTCCTACGGGAGGCAGCAGTAGGGAATCTTGCGCAATGCGCGAAAGCGTGACGCAGCAACGCCGCGTGGGGGAAGAAGGCCTTCGGGTTGTAAACCCCTTTCAGTTGGGGCGAAGCTCCGTCGGGGAACAGCCGGCTGTAGTGACGGTACCTTCAGAAGAAGCCCCGGCTAACTACGTGCCAGCAGCCGCGGTAATACGTAGGGGGCTGGCGTTGTCCGGAATCTTTGGGCTTAAAGAGCGGGTAGGCGTCTCGGTAAGTCCGCTCTGAAAGCCCGGGGCTCAACCCCGGGAGG
+
CCCCFGGGGGGGGGGDGC+CEFCFFFGG9ECFDGGFCFDG+8CC,CFFFCE:FDFEEGG@,C@B<<EE7FGDGGECEF@@?+B8EDECFFGFDCF:FFGG9BA+B=,5,CB8FF8>FEDCFGGC8DF::FG7*1=FF<F:CGGGE,?CEGGG>7C<F?<9<,<C,?:,<<+:EGG5?E+<CGGGGDEGGGGC8>>/8**:EC7+2*<9@>5*5*:*2C=;5*;<<;E5CFG+0C78;F*:CFFEECC5*79/5*0C:93CFGGGDF>:FC@EDF7*09*)93<7)9:))*17>D30:>99#
@M06045:235:000000000-JCY5N:1:1101:14838:5105 1:N:0:TACAGC
ATCACGACTCCTACGGGAGGCAGCAGTGGGGAATATTGGACAATGGGCGAAAGCCTGATCCAGCAATGCCGCGTGAGTGATGAAGGCCTTAGGGTTGTAAAGCTCTTTTACCCGGGATGATAATGACAGTACCGGGAGAATAAGCCCCGGCTAACTCCGTGCCAGCAGCCGCGGTAATACGGAGGGGGCTAGCGTTGTTCGGAATTACTGGGCGTAAAGCGCACGTAGGCGGCTTTGTAAGTTAGAGGTGAAAGCCCGGGGCTCAACTCCGGAATTGCCTTTAAGACTGCATCGCTTGAAG
+
CCCCGGGGGGGGGGGGGGGGGGGGGGGGGGGDGGGGGGGEGGGGGGGGGGGGGGGGGFGGGGGGGGGGGGGGGGGGGGGFGFGGGGGGGGGGGGGGGGFGGGGGGGGGGGGGGGGGGGGGGGGGGGGGGGGGGGGDGGGGGGGGGGGGGGGGDDGGGGGGFGCFGGGGGGGGGGGGGGGGGGGGDGGCGGGGGGEGGGG9EGGGGGGGGGGGGGGGGGGGDGGGGCGGGGGGGEGGG:FFFGCF?>:7C*>6FGG*ADDCGDDGFGFFGGBBG:C?C47FFFF@47FFFFFFF3>:FF?2#
@M06045:235:000000000-JCY5N:1:1101:16597:5121 1:N:0:TACAGC
ATCACGACTCCTACGGGAGGCAGCAGTGGGGAATCTTGCGCAATGGGCGGAAGCCTGACGCAGCAACGCCGCGTGCGGGAAGAAGGCCTTCGGGTTGTAAACCGCTTTCAGCAGGGACGAAGGCGAGCGGGTTAATAGCCCGTCAGTTGACTGTACCTGCAGAAGAAGGCCCGGCTAACTACGTGCCAGCAGCCGCGGTAATACGTAGGGGCCGAGCGTTGTCCGGAATCATTGGGCGTAAAGAGCGTGTAGGCGGCCCTCTAAGTCCTGCGTGAAATCCTGCGGCTCAACCGCAGGCGGT
+
CCCCGGGGGGGGGGGGGGGGGGGGGGGGGGGGGGGGGGGGGGGGGGGGGGGGGGGGGGGGGGGGGGGGGGGGGGGGGGGGGGGGGGGGGGGGGGGGGGGGGGGGGGGGGGGGGGGGGGGGGGGGGGGGGGGGGGGGGGGGGGGGGGGGGGGGGGGGGGGGGGGGGGGGGGGGGGGGGGGGGGGFGGGGGGGGGGGGGGGGGGGGGGGGGGGGGGGGGGGGGGGGGGCE8FFGGGFGGGGGGGGGGGGGGGGGGGGGGCDCFCFGGGCGGGFEDEGFGF?FGFFFF35@=FFFEFFFFFFF#
@M06045:235:000000000-JCY5N:1:1101:21831:5132 1:N:0:TACAGC
ATCACGACTCCTACGGGAGGCAGCAGTGGGGAATATTGCGCAATGGGCGAAAGCCTGACGCAGCGACGCCGCGTGTGGGATGACGGCCTTCGGGTTGTAAACCACTGTCGGGAGGGACGAATGCGCCGCAAGGCGAGTGACGGTACCTCCAAAGGAAGCACCGGCTAACTACGTGCCAGCAGCCGCGGTAATACGTAGGTGGCAAGCGTTGTCCGGATTTATTGGGCGTAAAGGGCGCGCAGGTGGTTCGCTAAGTCTGCCGTGAAATCTCCCGGCTCAACTGGGAGGGTGCGGTGGAGGG
+
CCCCGGGGGGGGGGGGGGGGGGGGGGFFCGGGGGGGGGGGGGGGGGGGGGGGGGGGGGGGGGGGGGGGGGGGGFGCGGGGGGGGGGEGGGGGGGGGGGGGGGGGGGGGGGGGCFGGGGGGCFGGEGGDGGGEGGGGGGGGGGGGGEGGFCFCFFGGGGFGGGGGG7FDGFGGGFGGGGGGGGGGGGGGGGGGGGGFFFGGGGGGFD8;;CEGFGGGDCC9@FGCFGFD=8CFFFEGEGGG3CD:FDC*<>DDC)<:?>CFEDGDGCGC7>FFG>C>)7=?<7?@>7B@:0<BDD59:?F0#
@M06045:235:000000000-JCY5N:1:1101:13588:5135 1:N:0:TACAGC
ATCACGACTCCTACGGGAGGCAGCAGTAAGGAATATTGGTCAATGGACGCAAGTCTGAACCAGCCATGCCGCGTGGAGGATGAAGGTCCTCTGGATTGTAAACTTCTTTTATCTGGGAAGAAACCCATATTTTCTAGTGTGGTTGACGGTACCAGATGAATAAGCACCGGCTAACTCCGTGCCAGCAGCCGCGGTAATACGGAGGGTGCAAGCGTTATCCGGATTCACTGGGTTTAAAGGGTGCGTAGGCGGGTTGGTAAGTCCGTGGTGAAATCTCCGAGCTTAACTCGGAAACTGCCGG
+
CCCCGGGGGGGGGGGGGGGGGGGGGGGGGGGGGGGGGGGGGGGGGGGGGGGGGGGGGGGGGGGGGGGGFGGGGGGGEGGGGGGGGGGGGGGGGGGGGGGGGGGGGGGGGGGGGGGGGGGGGGGGGGGGGGGGGGGGGGGGGGGGGGGGGGGGGGGGGGGGGGDDGGGGGGGGGGGGGGGGGGGGGGGGGGGGGGGGGGGGGGGGGGGGGGGGGGGGGGGGGGEGCFGGGGGGFGEGGGGGGGGGGGGGCFDDDGGDEGGCFGGGGGGGGGFFCFG@CFFFGEEF4C68@B5@<DFFFFB9#
@M06045:235:000000000-JCY5N:1:1101:20939:5141 1:N:0:TACAGC
ATCACGACTCCTACGGGAGGCAGCAGTGGGGAATCTTGCCCAATGGGCGAAAGCCTGAGGCAGCAACGCCGCGTGTGGGATGACGGCCCTCGGGTTGTAAACCACTTTCAGTAGGGACGAAATTGACGGTACCTACAGAAGAAGCTCCGGCCAACTACGTGCCAGCAGCCGCGGTAATACGTAGGGAGCGAGCGTTGTCCGGATTTATTGGGCGTAAAGAGCGCGTAGGCGGCTTGATAAGCCGGATGTGAAACCCCCAAGCTCAACTTGGGGCGGCCATTCGGAACTGTTATGGCTAGGT
+
CCCCGGGGGGGGGGGGGGGGGGGGGGGGGGGGGGGGGGGGGGGGGGGGGGGGGGGGGGGGGGGGGGGGGGGGGGGGGGGGGGGGGGGGGGGGGGGGGGGGGGGGGGGGGGGGGGGGGGGGGGGGGGGGGGGGGGGGGGGGGGGGGGGGGGGGGGGGGGGGGGGGGGGGGGGGGGGGGGGGGEGFFGGGGGDGGG8EECFGEGGCEFGGGFFGGG?EGGGGFGGGG:CEGGDGGDEG6FFGGGGGGGDGGFGGGGFDEDGCFGGFGGGGCGFFGE3@<BBFFFFF:CB4@FFBFFF?@<?(#
@M06045:235:000000000-JCY5N:1:1101:16694:5142 1:N:0:TACAGC
ATCACGACTCCTACGGGAGGCAGCAGTCGGGAATTTTGCGCAATGGACGAAAGTCTGACGCAGCAACGCCGCGTGAGGGATGACGGCCTTCGGGTTGTAAACCTCTTTTCTCAGGGACGATGATGACGGTACCTGAGGAATAAGCCACGGCTAACTACGTGCCAGCAGCCGCGGTAATACGTAGGTGGCAAGCGTTGTCCGGATTTACTGGGCGTAAAGAGCGCGCAGGCGGTCGTTCAAGTCGCGTGTGAAAGCCCCCGGCTCAACTGGGGAGGGTCACGCGATACTGATCGACTGGAAG
+
CCCCGGGGGGGGGGGGGGGGGGGGGGGGGGGGGGGGGGDGGGGGGGGGGGGGGGGGGGGGGGGGGGGGGGGGGGGGGGGGGGGGGGGGGGGGGGGGGGGGGGGGGGGGGGGGGGGGGGGGGGGGGGGGGGGGGCFFGGGGGGGGGGGGGGGGGGGGGGGGGGGFGGGGGGGGGGGDGGGGGGGGGGGGGGFFGGGGDGGGGGGGGGGGGGGGGGGGGGG?EGGGGGGDGGGGGGG:?EGGFGGGGGGGE*:7>D6>CGG<ED)>4DG76>FF3>CBD?FFGFDDFCEFFFFFF5<65?23#
@M06045:235:000000000-JCY5N:1:1101:10494:5143 1:N:0:TACAGC
ATCACGACTCCTACGGGAGGCAGCAGTGGGGAATCTTGCGCAATGGGCGAAAGCCTGACGCAGCGACGCCGCGTGGGGGAAGAAGGCTTTCGGGTTGTAAACCCCTTTCAGGAAGGACGAAGCCACTCGGGTGAATAGCCCAGAGGGTGACGGTACTTCCAGAAGAAGCCCCGGCTAACTACGTGCCAGCAGCCGCGGTAATACGTAGGGGGCAAGCGTTGTCCGGATTTATTGGGCGTAAAGAGCGTGTAGGCGGCTTGGTAGGTCCGCTGTGAAAACTCGAGGCTCAACCTCGAGAAGA
+
CCCCGGGGGGGGGGGGGGGGGGGGGGGGGGGGGGGGGGGGGGGGGGGGGGGGGGGGGGGGGGGGGGGGGGGGGGGGGGGGFGGGGGGGGGGGGGGGGGGGGGGGGGGGGGGGGGGGGGGGGGDFFGFGGGGGGGGGGGGGGGGGGGGGGGGGEGGGGGGGGGGGGGGGGGGGGGGGGGGGGGGFGGFCEGGGGGGGGGGGGGGGGD:EGGGGGGGGGGEGGE?FECEC8FG?CFDEFGGGGGGGGGGCGD<FGCGGD)CGG>FGCGFGGG:@7?7@FFF:FEFDFGFFFF@:6F>15(((#
@M06045:235:000000000-JCY5N:1:1101:15064:5146 1:N:0:TACAGC
ATCACGACTCCTACGGGAGGCAGCAGTGGGGAATTTTGGACAATGGGGGCAACCCTGATCCAGCAATGCCGCGTGAGTGAAGAAGGCCTTCGGGTTGTAAAGCTCTTTTGTCAGGGAAGAAACGGGTGTGGCTAATATCTGCATCTAATGACGGTACCTGAAGAATAAGCACCGGCTAACTACGTGCCAGCAGCCGCGGTAATACGTAGGGTGCAAGCGTTAATCGGAATTACTGGGCGTAAAGCGTGCGCAGGCGGTTTTGTAAGTCTGTCGTGAAATCCCCGGGCTTAACCTGGGAATG
+
CCCCGGGGGGGGGGGGG@FGGGGGGGGGGGGGGGGGGGGGGGGGGGGDGGGGGGGGGGGGGGGGGGGGGGGGGFGGGGFGGGGGGGGGGGGGGGGGGGGGGGGGGGGGGGGGGGGGGGGGGGGGGDFGGGGGGGGGGGGGGGGGGGGGGFGGGGGGGGGGGGGFFFGGGGGGGGGGGDGGGGGGGGCCGGGGGFGGCCEGGGGGGGB9CEGGGDGFGGGGGGFGGGDEEGGFGGFGGGGGGGGGGGDEGGGGG3CCECDDFD*:DD>FGFFFG@3:FFFFGFFFFGFF>FFFFFFFF<B2#
@M06045:235:000000000-JCY5N:1:1101:21642:5171 1:N:0:TACAGC
ATCACGACTCCTACGGGAGGCAGCAGTGGGGAATCTTGCGCAATGGCCGAAAGGCTGACGCAGCGACGCCGCGTGTGGGAGGACGCCCCTCGGGGTGTAAACCACTGTTGCCCGGGACGAACAGCTCTTTTCGAGGAGCCTGACGGTACCGGGTGAGGAAGCACCGGCTAACTCCGTGCCAGCAGCCGCGGTAATACGGAGGGTGCGAGCGTTGTCCGGAATCACTGGGCGTAAAGGGCGCGTAGGCGGCGGCTTAAGCGTGCGGTGAAAGCCCGGGGCTCAACCCCGAGCCTGCAGTCGA
+
CCCCGGGGGGGGGGGGGGGGGGGGGGGGGGEGGGGGGGGGGGGGGGGGGGGGGGGGGGGGGGGGGGGGGGGGGFGDGGGGGGDGGGGGGGGGGGGEGGGGGGGGGGGGGGGGGGGGGGGGGGGGGGGGGGGGGGGGGGGGFGGGGGGGGGGGGGGGGGGGGGGGGGGGGEGGGGGGGGGGFGGGGGGGGGGGGGGGGGGGGGGGGDGDGGE5?EEGGGEGDFGGGGGGGGGEEGGG7ECEGGGDGGGGEG<CD3EGGGGGG3*9CDGGGGFFGFGFDE38CFFFF3>E>DEDFFFFFB3-#
@M06045:235:000000000-JCY5N:1:1101:21355:5180 1:N:0:TACAGC
ATCACGACTCCTACGGGAGGCAGCAGTGGGGAATCTTGCGCAATGGGCGAAAGCCTGACGCAGCGACGCCGCGTGAGGGAAGAAGGCCTTCGGGTTGTAAACCTCTTTCAGGAGGGACGAAGCCACTCGGGTGAATAGCCCAGAGGGTGACGGTACCTCCAGAAGAAGCCCCGGCTAACTACGTGCCAGCAGCCGCGGTAATACGTAGGGGGCAAGCGTTGTCCGGATTCATTGGGCGTAAAGAGCGTGTAGGCGGCCTGAAAGGTCAGCTGTGAAAACTCGAGGCTCAACCTCGAGACGA
+
CCCCGGGGGGGGGGGGGGGGGGGGGGGGGGGGGGGGGGGGGGGGGGGGGGGGGGGGGGGGGGGGGGGGGGGGGGGGGGGGGGGGGGGGGGGGGGGGGGGGGGGGGGGGGGGGGGGGGGGGGGGGGGGGGGGGGGGGGGGGGGGGGGGGGGGGGGGGGGGGGGGGGGGGGGGGGGGGGCFGGGGGGGGGGGGGGGGGGGGGGGGGGGGGGGGGGGGGGGGGGEGGEC8CCFF7CGGGGGGEGFGFGGG:CGGGGGGGCGGGGFFGFFG4FF??0/:@*9?FC55BBD0.*=FF4@>2<?>1#
@M06045:235:000000000-JCY5N:1:1101:20553:5192 1:N:0:TACAGC
ATCACGACTCCTACGGGAGGCAGCAGTGGGGAATATTGGACAATGGGCGAAAGCCTGATCCAGCAATGCCGCGTGGGTGAAGAAGGTCTTCGGATTGTAAAGCCCTTTCGACGGGGACGATGATGACGGTACCCGTAGAAGAAGCCCCGGCTAACTTCGTGCCAGCAGCCGCGGTAATACGAAGGGGGCTAGCGTTGCTCGGATTGACTGGGCGTAAAGGGCGCGTAGGCGGTTCGTACAGTCAGACGTGAAATTCCTGGGCTCAACCTGGGGGCTGCGTTTGATACGTGCGGACTTGAGG
+
CCCCGGGGGGGGGGGGGGGGGGGGGGGGGGGGGGGGGGGGGGGGGGGGGGGGGGGGGGGGGGGGGGGGGGGGGGGGGGGGGGGGGGGGGGGGGGGGGGGGGGGGGGGGGGGGGGGGGGGGGGGGGGGGGGGGGGGGGGGGGGGGGGGGGGGGGGGGGGGGGGGGGGGGGGGGGGGGGGGGGGGGGGGGGGGGGGGGGGGGGGGGGGGGGGGGGGGGGFFGGEECE=GGEGGGGGGGEFGEFGFGGGGGFGFGCGGFFGGGGGCFCGGG4*7@GFG>GFF>DFFBFF?FF7>@E@B9FDA:#
@M06045:235:000000000-JCY5N:1:1101:12169:5205 1:N:0:TACAGC
ATCACGACTCCTACGGGAGGCAGCAGTGGGGAATATTGCACAATGGGCGGAAGCCTGATGCAGCGACGCCGCGTGGGGGATGACGGCCTTCGGGTTGTAAACCTCTTTCAGCTCCGACGAAGCGAGAGTGACGGTAGGGGCAGAAGAAGCGCCGGCCAACTACGTGCCAGCAGCCGCGGTAAGACGTAGGGTGCGAGCGTTGTCCGGAATTATTGGGCGTAAAGAGCTCGTAGGCGGTTTTTCGCGTCGACTGTGAAAACCTGGGGCTTAACTCTGGGCCTGCAGTCGATACGGGCAGACC
+
CCCCGGGGGGGGGGGGGGGGGGGGG@FGGGGGGGGGGGGGGGGGGGGGGGGGGGGGFGGGGGGGGGGGGGGGGFFGGGGGGGGGGGGGGGGGGGGGGGGGGGGGGGGGDFGGGGFEGGGGGDGGGGGGFGCFGGGGGGGGC@EGGGGGGGDEGGDGGGGGGGGGGGFGGGGGGGGGGEGGECCE?E85CGGFGGGGGGG:EGGGGGGEEF?FGGF?FFGDEGGGGGG+3AEEFEFGG>EG**9>E)):5CD<CFF7FDFC5*79DDDDGGFF7@FF*<F>G>@5?FF>:@>>>350.30(#
@M06045:235:000000000-JCY5N:1:1101:10524:5229 1:N:0:TACAGC
ATCACGACTCCTACGGGAGGCAGCAGTGGGGAATCTTGCGCAATGGTCGGAAGACTGACGCAGCGACGCCGCGTGTGGGAGGACGCCTTTCGGGGTGTAAACCACTGTTGCCCGGGACGAACTGGCGGTTTCGACCGCCCTGACGGTACCGGGTGAGGAAGCACCGGCTAACTCCGTGCCAGCAGCCGCGGTAATACGGAGGGTGCGAGCGTTGTCCGGAATCATTGGGCGTAAAGGGCGCGTAGGTGGCCCGGTCAGTCTTTGGTGAAAGCGCGGGGCTCAACCCTGCGTCGGCCAGGGG
+
CCCCGGGGGGGGGGEGGGC7FGGGEGFFGGEGGFGGGFGGGGGFFGGFGEFGEFFF@F@CGEEBFBFGGGGGGFEGGGGGGG@FGGCFFGCGEGGGGGGFGFFGGGGFGGCGGGFG>CGGGCFBCCCC>FFGEFEGEGECEFGGEGGGGG7CE1<BCFG>GDGGGCCEGECGE9CEF>>>FGGGGGGECEE8CC@?@CE5:CEG>C5AEEEC88?@F*8;E*+3+3:CG=ECEEFGGGGD<EDG5DGF=FCCGGEDE7FCF7CCGGGFGFF@D@33)00)C?=@F7)).77)7;)2>604#
@M06045:235:000000000-JCY5N:1:1101:21428:5240 1:N:0:TACAGC
ATCACGACTCCTACGGGAGGCAGCAGTGGGGAATATTGGACAATGGGCGCAAGCCTGATCCAGCCATGCCGCGTGAGTGACGAAGGCCTTAGGGTTGTAAAGCTCTTTTGGCGGGGACGATAATGACGGTACCCGCAGAATAAGCTCCGGCTAACTTCGTGCCAGCAGCCGCGGTAATACGAAGGGAGCTAGCGTTGTTCGGAATCACTGGGCGTAAAGCGCACGTAGGCGGATGTGTCAGTCAGGGGTGAAATCCCGGGGCTCAACCTCGGAACTGCCTTTGATACAGCACGTCTTGAGG
+
CCCCGGEGGGGGFGGGGCCEGDGGCGFGGGGCGF?FFAFDFFGFEGGGGGGGEGGG@CFGGGGGGGG8EFGEECEBFGGGGGGGEGGGGG,EFGFGGGFFGFGGGGGGGGGCGGGGEGGGCGGGFGGGGGGE=DFGEGE?FGGGGFFGGGGGGFGG@FGGGGGGGGGGGGGGFGCFDFDGGGGG>GCCDFFGGGEGG>CFEGGGGGFGGGGGFGEGE5EFGGGGGGFGEGGGGGG69EFCFGCC?FFGGGDG7*C<?5DDGDGGFC7D*0<@5:5;6FFFG=@BFGFFF:)5>@F7<A9>#
@M06045:235:000000000-JCY5N:1:1101:4953:5256 1:N:0:TACAGC
ATCACGACTCCTACGGGAGGCAGCAGTGGGGAATATTGCACAATGGGCGAAAGCCTGATGCAGCGACGCCGCGTGAGGGATGACGGCCTTCGGGTTGTAAACCTCTTTCAGCAGGGAAGAAGCGCAAGTGACGGTACCTGCAGAAGAAGCGCCGGCTAACTACGTGCCAGCAGCCGCGGTAATACGTAGGGCGCAAGCGTTGTCCGGAATTATTGGGCGTAAAGAGCTCGTAGGCGGTCTGTCGCGTCGGATGTGAAAGCCCGGGGCTTAACCCCGGGTCTGCATTCGATACGGGCAGACG
+
CCCCGGGGGGGGGGGGGGGGGGGGFGGGGGGGGGGGGGGGGGGGGGGGGGGGGGGGGGGGGGGGGGG:FEGGGGFDGGGGGGGGGGGGGGGGGEFGGFGGGGGEFGGGGFDGFGGGGGGGGGGGGGGGGGGFEG@F@FFGFGGFGGGGGGGDGGGGCFFDGCCCF:FGGGGFGGDCEFGGGGFEFFCFFGGFCCGEGGEC8EGGGGDEE5F@CFF6FGG8=EG9CE898EG5:5CGGGGEGGGGGG5=5CDDDCCGGD>**9DDGGG39*9?DFGDDEED<5@?=FF4?BF>3>51><F(#
@M06045:235:000000000-JCY5N:1:1101:8498:5281 1:N:0:TACAGC
ATCACGACTCCTACGGGAGGCAGCAGCTAGGAATCTTGGGAATGGGCGAAAGCCTGACCCAGCAACGCCGCGTGGGCGATGAAGGCCTTAGGGTCGTAAAGCCCTTTTGAGAGGGAAGATGATGACGGTACCTCTCGAATAAGCCACGGCTAACTACGTGCCAGCAGCCGCGGTAATACGTAGGTGGCAAGCGTTGTCCGGATTTACTGGGCGTAAAGGGCGTGCAGGCGGTTTGTTAAGTCTAGGGTGAAAGCTCCCGGCTCAACTGGGAGAGGTCCTTGGATACTGGCAGACTTGAGGA
+
CCCCGGGGG,FGFCEGGGDGGGCGGGFGGGGFG,CCF<EEGFGGFGGGGGGEFGFGCDFFFGGGGGGGE7FFFGCGGGGDEGFGGEGGGGC=E?EFGFEGGAFF8?FGCFGGGCE4DFFGFG?@FGCFEGGGGFGGGGGGGCGFFGG:CCF>FGGGCFGFFEFGGGFEFCGEEC:C;;>FFGGGGGGGCFGG>EG7BBEGC78C@CGGGG:FGEE55CDE5C?EG*+:C=E*:*CFGC7:*<CF?CF65CCFFDFFCFGGG<7CDDGFCC7@DFG6<6==*;;B?FFFFF:@F:):6),4#
@M06045:235:000000000-JCY5N:1:1101:5551:5333 1:N:0:TACAGC
ATCACGACTCCTACGGGAGGCAGCAGTGGGGAATTGTTCGCAATGGGCGCAAGCCTGACGACGCAACGCCGCGTGGAGGATGAAGGTCTTCGGATTGTAAACTCCTGTTGCCCGGGACGAATAGCTCCGACCTAACACGTCGGAGTGTGACGGTACCGGGTGAGGAAGCCCCGGCTAACTCTGTGTCAGCAGCCGCGGTAATACAGAGGGGGCAAGCGTTGTTCGGAATTACTGGGCGTAAAGGGCGCGTAGGCGGCCTGTTAAGTCGAACGTGAAATCCCCGGGCTCAACCCGGGAACTC
+
CCCCGGGGGGGGGGGGGGGGGGGGGGGGGGGGGGGGGGGGGGDGGGGGGGGGGGGGGGGGGGDGGGGGGGGGGGGGGEGGGGGGGGDGGGFGGGGGGGGGGGCGFFGGGGGGGGGGGGGGGCFFGGGGGGGGGGGGGGGFFGGGGGGGGGGGGGFEGGGGGGGGGGGGGFGGEDGGGGDAFGFFFGGGGFFCGGEGGGEGG7@?EFCFFGGGDEFGFEG*:EDFEG5EGGGGGGGGGGGD<FGGCDGGGGDDC==CE3CF7C>FFFGD<FFFC>G:>BF@GFD>>GE>?@FFFFF9:02.#
@M06045:235:000000000-JCY5N:1:1101:25411:5342 1:N:0:TACAGC
ATCACGACTCCTACGGGAGGCAGCAGTGGGGAATTTTGGACAATGGGGGCAACCCTGATCCAGCCATGCCGCGTGCGGGAAGAAGGCCTTCGGGTTGTAAACCGCTTTTATCCGGAAAGAAGGAGTCAAGGTTAATACCCTTGATGACAGACGGTACCGGAGGAATAAGCACCGGCTAACTACGTGCCAGCAGCCGCGGTAATACGTAGGGTGCGAGCGTTAATCGGAATTACTGGGCGTAAAGCGTGCGCAGGCGGTTCGTTAAGTCAGCTGTGAAAGCCCCGGGCTCAACCTGGGAAGT
+
CCCCGGGGGGGGGGGGGGGGGGGGGGGGGGDGGGGGDDCEFGF@FGGGEEGGGGGEFFGGGDEGGGCCFA@>:F7=FGDGEBFGGEFEGGCGGGGG>CGGEGGGGGGGGFGG<FFGGEEGGGF<FFGFGFGG9FEFGGGGGGGCFFGGCC83CEBFGAFGEF@FFFGFGGGGEG*FEGC<EF@FGGFFGGGG9FCECGGBCEGGGGEFGGDFE;ECECEGGGG9?A;CCCC7<CGGFFECDGFFGG3*/)759C*>5DGCCDCF<DF7*2<6<97=F*9@GFBFF3;:FFF@F4<B)1,(#
@M06045:235:000000000-JCY5N:1:1101:22443:5353 1:N:0:TACAGC
ATCACGACTCCTACGGGAGGCAGCAGTGGGGAATATTGGACAATGGGCGCAAGCCTGATCCAGCAATGCCGCGTGAGTGATGAAGGCCTTCGGGTTGTAAACCCCTTTCAGTTGGGACGAAGCTTCCAGCGTTAATAGCGTTGTGGAGTGACGGTACCTTCAGAAGAAGCACCGGCTAACTCCGTGCCAGCAGCCGCGGTAATACGGAGGGTGCGAGCGTTGTCCGGAATCACTGGGCGTAAAGGGCGCGTAGGCGGCCTGATAAGTAGGGGGTGAAATCCTGCGGCTTAACCGCAGGGCC
+
CCCCGGGGGGGGGGGGGGGGGGGGGGGGGGGEGGGGGGGCGGGGGGGGGGGGFGGGGFGGGGFGGGGGGGGGGCGEGGGDGFDFGGFGFGGGGGGCFEBGGGGGGGGGAEFFGGGGGGGGGGDGEGFGGGGFCEGGGGGGGGGFG7DFGGFGGGGGGGGGGGGGFGGGGGGGGGGDBFGGFFDGGGGGGGGFGGGGGGEEGE9FFGEGGDDCEGGGG=C*;ECGCCCC8F6<6CGGFGC:>:CFFGG5CD<DGD?DGDD<F4*0*:0:D:5;C>DFGFFFG44)<DEB@F?645;6B>B(#
@M06045:235:000000000-JCY5N:1:1101:6072:5355 1:N:0:TACAGC
ATCACGACTCCTACGGGAGGCAGCAGTTAGGAATTTTGGGCAATGGGCGGAAGCCTGACCCAGCAACGCCGCGTGGGTGATGAAGGCCCTCGGGTCGGAAAGCCCTTTTCCCAGGGACGATGGTGACGGTACCTGGGGAATCAGCCCCGGCTAACTACGTGCCAGCAGCCGCGGTAATACGTAGGGGGCAAGCGTTGTCCGGATTTATTGGGCGTAAAGCGCGCGCAGGTGGCCCGCCGCGTCGTGCGTGAAAGACCCCGGCTCAACTGGGGGAGGTCGTGCGATACGGGCGGGCTGGAGA
+
CCCCFGGGGGGGGFGGGGGGGGGGGGAFEGGGGFGFEFGGGGGGGGGGGFGGGGG8FGGFFFGGGGGGGGGGGGGGGGGGDGGGGGGGGGGGGGFGG+BFGGGGGGGGGGGGGGGGFFGGCFFFCGFGGGGEDGFGGGDFGGGGGCEEGGGCFGFCFGGAFF7FFC<FF7FFEGCFGGGGF7BFCEGGGCEFEGC8CCGCEGEE5<@?FCGFFE:C>FG@GG*8>ECEEFGFG7/8CEGGGEDGC<5E/CDDFGFFF<DGGGD<D7DGGGFED:)8D5BBGB@@@3<7>E3@BFF(5:??#
@M06045:235:000000000-JCY5N:1:1101:22579:5389 1:N:0:TACAGC
ATCACGACTCCTACGGGAGGCAGCAGTGGGGAATATTGGACAATGGGCGGAAGCCTGATCCAGCAACGCCGCGTGAGGGATGACGGCCTTCGGGTTGTAAACCTCTTTCAGCACAGGCGAAGCTGCCATCACGTGTGGTGGTGGTGACGGTATGTGCAGAAGAAGCACCGGCCAACTACGTGCCAGCAGCCGCGGTAATACGTAGGGTGCGAGCGTTGTCCGGAATTATTGGGCGTAAAGGGCTCGTAGGCGGTTTGTCGCGTCGGGAGTGAAATCCACTGGCTTAACTGGTGGCTTGCTA
+
CCCCGGGGGGGGGGGGGGGGGGGGGGFFFGGGGGGGGGGGGGGGGGGGGGGGGGGGGGGGGGGGGGGGGGGGGFGGGGGDGGFGGGGGGGGGGGGGGGGGGGGGGGGGGGGGGGGGFDGGGGGGGFCFCFFFFDFDEGAFE@FGEGGGGGGGGGGGGGGCCGGGGGGGGGGCFEGGGGGGFGFGGGGGGGGGGGGGCEGGGGFGGEGFEGGGGGGEGGGGGGGCE5@++<FFEGGGCGGGGGGCCDCEFGGGC7ECEGGGGG5<DGG5C55*:BG?DF:@FFF>7CF=?66=)7)8FB()#
@M06045:235:000000000-JCY5N:1:1101:25972:5419 1:N:0:TACAGC
ATCACGACTCCTACGGGAGGCAGCAGTGGGGAATATTGCGCAATGGGCGGAAGCCTGACGCAGCGACGCCGCGTGGGGGATGACGGCCTTCGGGTTGTAAACCTCTTTCGACCTCGACGAAGAGTGATTGACGGGAGGGGTGGAAGAAGCACCGGCCAACTACGTGCCAGCAGCCGCGGTAACACGTAGGGTGCGAGCGTTGTCCGGAATTATTGGGCGTAAAGAGCTCGTAGGCGGTGTGTCGGGGCGGCCGTGAAAACCTGCAGCTTAACTGTGGGCGTGCGGTGGATACGGGCATCAG
+
CCCCGGGGGGGGGGGGGGGGGGGGGGGGGGGGGGGGGGAFGGDGGGGCGCGGFGGFGGGG:FGGEGGGGGGGGFGGGGGGEGGGGGGGGGGGGEG@FGGGGCGFGG<F<FCCF+@FGGGGGG*>8DAF,?<,>:*8C7CFG>CFFFDGGG<CGGGGDDGGGGFE>CE5@FF@CC8EGGDGCEGC6C8C>CGCE8?8EGG/C?E<F8EEE*02+CFFF8E88CCCFG8+<EEC:76CG:E1C5::*/):=<<CD5>***:C*9C*9>*9C79@**2=FD@D<)7BFC)))77/.059)4()#
@M06045:235:000000000-JCY5N:1:1101:4655:5465 1:N:0:TACAGC
ATCACGACTCCTACGGGAGGCAGCAGCAAGGAATTTTCGGCAATGGGCGAAAGCCTGACCGAGCAACGCCGCGTGCAGGATGACGGCCTTCGGGTTGTAAACTGCTTTTCTGGGGGACGATAATGACGGTACCCCAGGAACAAGCCCCGGCTAACTCTGTGCCAGCAGCCGCGGTAAGACAGAGGGGGCAAGCGTTGTCCGGAGTTACTGGGCGTAAAGCGCGCGTAGGCGGTTTGTTGCGTCGGCTGGGAAATCCCGAGGCTCAACCTCGGGTCTGCAGTCGATACGAGCAAACTAGAGG
+
CCCCGGGGEFGGGGGGGDEGGGEDGGGGGGGGGGEFGGGGGGGGGGGGGGGGGGF@EGFGGGEFGGCCFGGGGGGGGFGGD<FFGGGGCFGGGGGGCFAFGFFFGGFFGGGGGGGDCC@F7EGGGGGGGGGGF9CFGGGGGGFGFGGGGDGGGGGGGG@GGGCFFGGGGCEFDGGGGGGGGBFGFDGGGGGGGGGG5EFCECEGGGFGGGGGGGGDG=FEGDGEG=EGGGGGGGDGGGGGGGDGEGFE*7<<<FGGFGGGGGGGFG<FDFDB<@3)9=*6::7BDCBFFE>B:@FDFBF2#
@M06045:235:000000000-JCY5N:1:1101:17162:5510 1:N:0:TACAGC
ATCACGACTCCTACGGGAGGCAGCAGTGGGGAATCTTGCGCAATGGCCGAAAGGCTGACGCAGCGACGCCGCGTGTGGGAGGAAGCTCTTCGGGGTGTAAACCACTGTTGCCCGGGACGAACAGCCTCTTTCGAGGGGCCTGACGGTACCGGGTGAGGAAGCACCGGCTAACTCTGTGCCAGCAGCCGCGGTAATACAGAGGGTGCGAGCGTTGTCCGGAATCACTGGGCGTAAAGGGCGCGTAGGTGGTGGCTTAAGCGTGCGGTGAAAGCTCGGGGCTCAACTCCGAGTCGGCCGTGGG
+
CCCCGGGGGGGGGGGGGGFGGGGGGGGGGGGGGGGGGGGGGGGGGGGGGGGEGGGGGGGGGGDGGFGGGGGGGGGEGGGCGGGGGGGGGGGGGGGGGGGGGGGGGGGGFFGGGGGGGGGGGGGGGGGGGGGGGGGGGGGGGFGGGGGCFGGGGFEFGGGGFGFEGGGG:FCD7@FGFGGGGGGFGGGG>EGGEGG?FFGCFGGCEEGGGGGECEGEFEGDE867E9CGFGG:CEGGGD**)>9>EC:A51*9C4CFCFFGEDGDD<D3=GF?C?DDDB37>F7;=C).))07@DF6@BF(#
@M06045:235:000000000-JCY5N:1:1101:16217:5537 1:N:0:TACAGC
ATCACGACTCCTACGGGAGGCAGCAGTGGGGAATATTGGACAATGGGCGAAAGCCTGATCCAGCAATGCCGCGTGAGTGATGAAGGCCTTAGGGTTGTAAAGCTCTTTTACCCGGGATGATAATGACAGTACCGGGAGAATAAGCCCCGGCTAACTCCGTGCCAGCAGCCGCGGTAATACGGAGGGGGCTAGCGTTGTTCGGAATTACTGGGCGTAAAGCGCACGTAGGCGGCTTTGTAAGTTAGAGGTGAAAGCCCAGAGCTCAACTCTGGAACTGCCTTTAAGACTGCATCGCTTGAAC
+
CCCCGGGGGGGGGGGEGGGGGGGGGGGGGGGGGGGGGGGGGGGGGGGGGGGGGGGGGGGGGGGGGGGGGGGGGFGGGGGGDGGGGGGGGGGFFGGGGGFFFFGEGGGGGGGGGGGGGGGGGFGGFGGGGGGGGGGGGGGFGGGGGFEFGGGGGGGGGG:FGFGGGGGGGGGGGGGGDGGCGGEGGGGGG7CGGGGGGGGGGGGGCGGDGGGGGGGGGFGGGGGGGGGGGGEEEECFEF?EGGGGG7C=+5>FGGFFGF<CEG>76>C77*9<>FGFF@:4CFFFFFFFFFFFF>D:@FF:#
@M06045:235:000000000-JCY5N:1:1101:23943:5553 1:N:0:TACAGC
ATCACGACTCCTACGGGAGGCAGCAGTGGGGAATTGTTCGCAATGGGCGCAAGCCTGACGACGCAACGCCGCGTGGAGGACGAAGATCTTCGGGTCGTAAACTCCTGTCGAGCGGGAAGAACGCTTCCCGGGTGAATATCCTGGGAAATTGACGGTACCGCTAAAGGAAGCCCCGGCTAACTCCGTGCCAGCAGCCGCGGTAATACGGGGGGGGCAAGCGTTGTTCGGAATTACTGGGCGTAAAGGGCTCGTAGGCGGCCAACTAAGTCGGATGTGAAATCCCCAGGCTCAACTTGGGAAG
+
CCCCGGGGGGGGGGGGGGGGGGGGGGGGGGGGGGGGGGGGGGGGGGGGGGGGGGGGGCGGGGGGGGGGGGGGGGGGGGGGFGGGGDFGGGGGGGGGGGGGFFGGGGDFGGGGGGGGEEFGGGGGGGGGGGGGGGGGGGGFGGGGGGFGGGGGGFGGGDGGGGD<FGGGGGGFFGGGGGGGGGGGGGGGGGGGGGFFGCGGGGGGGGGGGGGGGGGGDFFG8CG=FGGEGCFGFGGF6FGG7EGGGGGGFCDGGGCFGGD)75C<4DC:C7@@GFG?G?F*:6<@)9>F>466@F?)7<??#
@M06045:235:000000000-JCY5N:1:1101:25385:5582 1:N:0:TACAGC
ATCACGACTCCTACGGGAGGCAGCAGCAAGGAGTTTTCCGCAATGGGCGAAAGCCTGACGGAGCAACGCCGCGTGGGGGATGACGCCCTTCGGGGTGTAAACCCCTTTTCTTGGGGACGAAGCAGTGACGGTACCCGAGGAAGAAGGCCCGGCTAACTACGTGCCAGCAGCCGCGGTAATACGTAGGGGCCGAGCGTTGTCCGGAGTTACTGGGCGTAAAGCGCGCGCAGGCGGCTCGTCAAGCCTGAGGTGAAAGCCCCCGGCTCAACCGGGGAGGGTCGTCGGGGACTGGCGGGATTGC
+
CCCCGGGGCFFGGGGGG@FDECEGGCGGGGCFGFGGGGGGGGEGGGGGGGGGDFGGGGGGDCFEGFFEFFEGGEFGGGGGDGGGGGGGGGGGEGGGEFFGFGGGFFGFGGGFGFGGGFECGGGFGFGGGEGGFGGCGGGGFFFFGGGGCFDEDGGFGFGGE:+:FGGGFFGGCEEE8E5CGGGG?C5EGGCG5CDG8CEE?9C8:E*;+A<FFF5CC5*:@FGEGGDC5::CEGGD8=/*75>FACG6*/297*0::FGDCDDDC**29F@5DED:7))07)5BDD))75<.7>>()(,3#
@M06045:235:000000000-JCY5N:1:1101:14303:5585 1:N:0:TACAGC
ATCACGACTCCTACGGGAGGCAGCAGTGGGGAATATTGCGCAATGGGCGGAAGCCTGACGCAGCGACGCCGCGTGGGGGATGACGGCCTTCGGGTTGTAAACCTCTTTCAGCAGGGACGAAGCGAGAGTGACGGTACCTGCAGAAGAAGCACCGGCCAACTACGTGCCAGCAGCCGCGGTAATACGTAGGGTGCAAGCGTTGTCCGGAATTATTGGGCGTAAAGAGCTCGTAGGCGGTTTGTTGCGTCGGCTGTGAAATCCCGAGGCTCAACCTCGGGTCTGCAGTCGATACGAGCAAAAT
+
CCCCGGGGGGGGGGGGGGGGGGGGGGGGGGGGGGGGGGGGGGGGGGGGGGGEGGGGGGGGGGEGCGGGGGGGGGGGGGGGGGGGGGGGGGGGGGGGGGGGGGGGGGGGGGGGGGGGGGGEGGGGGGGGGGGGGGGGGGGGGFFDFGGGGGGGGGGGGGGGGGGGGGGFGGGGDGGGDGGCGGGGGGGDFGGGGGGGGGGGGGGGGGGGCEFGGGGGGFEGGGGGGGFGG8:EGG6CEEGGGGGCGGGEGGG<396>CCGGEC3>3CGGGFFFG:9@G>FEGFF*)*/.775)))04@??(#
@M06045:235:000000000-JCY5N:1:1101:16901:5610 1:N:0:TACAGC
ATCACGACTCCTACGGGAGGCAGCAGTGGGGAATATTGCACAATGGGCGCAAGCCTGATGCAGCGACGCCGCGTGAGGGATGACGGCCTTCGGGTTGTAAACCTCTTTCAGCAGGGAAGAAGCGAAAGTGACGGTACCTGCAGAAGAAGCGCCGGCTAACTACGTGCCAGCAGCCGCGGTAATACGTAGGGCGCAAGCGTTGTCCGGAATTATTGGGCGTAAAGAGCTCGTAGGCGGCTTGTCACGTCGGGTGTGAAAGCCCGGGGCTTAACCCCGGGTCTGCATTCGATACGGGCAGGGA
+
CCCCGGGGGGGGGGGGGGGGGGGGGGGGGGGGGGGGGGGGGGGGGGGGGGGGGGGGGGGGGGGGGGGGGGGGGGGGGGGGGGGGGGGGGGGGGGGGGGGGGGGGGGGGGGGGGGGGGGGGGGGGGGGGGGGGGGGGGGGGGGGGGGGGGGGGGGGGGGGGGGGGGGGGGGGGGGGGGGGGGGGGGGGGGGGGGGEEGGGGGGGGGGGGGGGGGGGGGGGGGGGGFGGFGGEEGGGGGGGEDFGGGGGCEGG9DGGGDFGGCFGGGGGGGGFFG:CECE:DGFFFFCFF66>EFFFFFFF0#
@M06045:235:000000000-JCY5N:1:1101:14406:5652 1:N:0:TACAGC
ATCACGACTCCTACGGGCGGCAGCAGTGGGGAATCTTGCGCTAATGCGGGAAACCGTGACGCAGCGACGCCGCGTGAGGGAAGAAGGCCTTCGGGTTGTAAACCTCTTTCAGGAGGGACGAAGCTACTCGGGTGAATAGCCCAGAGGGTGACGGTACCTCCAGAAGAAGCCCCGGCTAACTACGTGCCAGCAGCCGCGGTAATACGTAGGGGGCAAGCGTTGTCCGGATTTATTGGGCGTAAAGAGCGTGTAGGCGGCTTTACAGGTCCGTTGTGAAAACTCGAGGCTCAACCTCGAGACG
+
CCCCGGGGFGGGGGGGG7@FG@FGGFGGGGGGGGGCFGGFECGGGGGGGGGGGGGGGGFGGGGGGGGGGGEEGGGGGEGDGFGGGGGGGGGGGGGGGGGGGGGGGGGGGGGGFGGGGGGEGGEGFEGCCGGGFGGGGGGGFGGFCDFGGGGGGFGGGGFFFFGGGGGGGGGGGGGGGGGFGGGGGGGGFFGGGGGGGGG:E>@FGFFEFDEGGGGGGGECCEECFGE**;AFG?FGFEG5):DGGGGEGGDGG7+95)>)CGGGFGGGDDFFG@GBGFFFGFFFEGEFFF?FF)8:3(42#
@M06045:235:000000000-JCY5N:1:1101:7124:5662 1:N:0:TACAGC
ATCACGACTCCTACGGGAGGCAGCAGTGGGGAATATTGGTCAATGGGCGCAAGCCTGAACCAGCCACGCCGCGTGAGTGATGAAGGCCTTCGGGTTGTAAAGCTCTGTGGGGAGGGAAGAAAACGGCCAGTAAGAAACGACTGGTCCTTGACGGTACCTCCTTAGCAAGCACCGGCTAACTCTGTGCCAGCAGCCGCGGTAATACAGAGGGTGCGAACGTTGCTCGGAATTACTGGGCGTAAAGCGCATGTAGGCGGGTCGGCAAGTCAGATGTGAAATCCCCGGGCTCAACCTGGGAACT
+
CCCCGGGGGGGGGGGGGGGGGGGGGGGGGGGGGGGGGGGGGGGGGGGGGGGGGGGDDFGGGGGGGGGGGGGGGGGGEGFGGGGGGGGGGGFFEGGGGGGGGGGEGGGFGGGGGCEGGGDGGGGGEGGGGGGGGGGGGGGGGGGGGGGGGCFGGGGGECFGGGGGGEGGGGGGGGGGGGFGCFCGGGGGGGGGGGCEGGGGGGGGGGGGGGGGEGGGGGEGGGGGGGCEGGGGGGGG5FGGGCCG?DDEEGGGGGGDEDDD=DGDGC::CGFFGFGFG?=FF?FFFG><5F?@>FF?>:?6#
@M06045:235:000000000-JCY5N:1:1101:25762:5714 1:N:0:TACAGC
ATCACGACTCCTACGGGAGGCAGCAGTGGGGAATATTGCACAATGGGCGGAAGCCTGATGCAGCGACGCCGCGTGGGGGATGACGGCCTTCGGGTTGTAAACCTCTTTCAGCTCCGACGAAGCGAGAGTGACGGTAGGGGCAGAAGAAGCGCCGGCCAACTACGTGCCAGCAGCCGCGGTAAGACGTAGGGCGCGAGCGTTGTCCGGATTTATTGGGCGTAAAGAGCTCGTAGGCGGCTTGTCGCGTCGTCCGTGAAAACCCGTGGCTCAACTGCGGGCTTGCGGTCGATACGGGCAGGGG
+
CCCCGGGGGGGGGGGGGGGGGGGGGGGGGGGGGGGGGGGGGGGGGGGGGGGGGGGGGGGGGGGGGGGGGGGGGGGGGGGGGGGGGGGGGGGGGGFGGGGGGGGGGGGGGGGGGGGGGGGGGGGGGGGGFGGGGGFGGGGGGGGGGGGGGGGGGGGGGGGGGGGGGGGGGCGGGGGGDGEGGGGFFG>FGGGGGGGGEGGCCCGGGGGGGG?FFGGCFCCEGGGGFFFFFGEGFGGGEGDGGGCGFDCGGGG559>FC7DF=5D<*93CGG9?7?FECDD>CDF>BDDDBEFE3:B()49(#
@M06045:235:000000000-JCY5N:1:1101:26162:5721 1:N:0:TACAGC
ATCACGACTCCTACGGGCGGCAGCAGTGAGGGATCTTCGTCAATGGGGGCAACCCTGAACGAGCAACGCCGCGTGTGGGAAGACGGCCTTCGGGTTGTAAACCACTTTTCTCGGGGACGAGACAGGACGGTACCCGAGGAAGAAGTCTCGGCTAACTACGTGCCAGCAGCCGCGGTAATACGTAGGAGACGAGCGTTGTCCGGAGTTACTGGGCGTAAAGGGTGCGCAGGCGGCCTGGCGCGTCGCGAGTGAAATCTCCTGGCTCAACTGGGAGGGTGGTCGCGAGACGGCTGGGCTGGGT
+
CCCCGGGGGGGGGGGGGGGGGGGGGGGGGGGGGGGGGGGGGGGGGGGGGGGGGGGGGGGGGGGGGGGGGGGGGGGGGGGGGGGGGGGGGGGGGGGGGGGGGGGGGGGGGGGGGGGGGGGGGGGGGGGGGGGGGGGGD:FGGGGGGGGGGGGGGGGGGGGGGGGGGGGGGGGGGGGCEGGGGGGGGGGGGGGGGGGGGGGGGGGDGEGGFCFGFGGGGGFFGD*55CEGGGCEGGGGG5*29>CEEDD*:7CCG>:F7:DCFGDFGGG5*>?>*.9>7DEB6<55.)0)8::3<5B?F134#
@M06045:235:000000000-JCY5N:1:1101:4133:5800 1:N:0:TACAGC
ATCACGACTCCTACGGGAGGCAGCAGTGGGGAATCTTGCGCAATGGGCGAAAGCCTGACGCAGCGACGCCGCGTGGGGGAAGAAGGCTTTCGGGTTGTAAACCCCTTTCAGGAGGGACGAAGCCACTCGGGTGAATAGCCCAGAGGGTGACGGTACCTCCAGAAGAAGCCCCGGCTAACTACGTTCCAGCAGCCGCGGTAATACTTAGGGGGCAAGCGTTGTCCGGATTTATTGGGCGTAAAGAGCGTGTAGGCGGCCATGTAGGTCCGTTTTTAAAACTCGAGGCTCAACCTCGAGACCC
+
CCCCGGGGGGGGGGGECEC7CF@EC@FFFGGGGGGGG<D@BFGGFGGGCFGD:FGFGDGGGG8@FGGGCF@FGGGGGGGEGFGGGGGGGGG+CEGEG:FDGGFDGGGGGGFGFCG7FF@FGFGGGGCGFDGGGGGFFGGDGGFGGFEG@FGG*FFFGGCFG,CFGGGFF<CEE@FCFCF?B?::*;CCF60;CCEGDEEG5+:<++<CF*?5CE*@F?EEC;C+:C*:*<C7F++2;5CGGFGF*>DCE<C:>FGCED/*<7CF72:*>C))/)9?FF@6*))05C)596?>4).-)(3(#
@M06045:235:000000000-JCY5N:1:1101:20621:5807 1:N:0:TACAGC
ATCACGACTCCTACGGGAGGCAGCAGTGGGGAATATTGCGCAATGGGCGAAAGCCTGACGCAGCGACGCCGCGTGAGGGACGACGGCCTTCGGGTTGTAAACCTCTTTCAGCAGGGAAGAAGCGAAAGTGACGGTACCTGCAGAAGAAGCACCGGCTAACTACGTGCCAGCAGCCGCGGTAATACGTAGGGTGCAAGCGTTGTCCGGAATTATTGGGCGTAAAGAGCTCGTAGGCGGTCTGTCGCGTCGGATGTGAAAATCCAGGGCTCAACCCTGGACCTGCATTCGATACGGGCAGACG
+
CCCCGGGGGGGGGGGGGGGGGGGGGGGGGGGGGGGGGGGGGGGGGGGGGGGGGGGGGGGGGGGGGGGGGGGGGGGGGGGGGGGGGGGGGGGGGGGGGGGGGGGGGGGGGGGGGGGGGGGGGGGGGGGGGGGGGGGGGGGGGGGGGGGGGGGGGGGGGGGGGGGGGGGGGGGGGGGGGGGGGGGGGGGGGGGGGGGGGGGGGCGGGGGEGGFFGGGGGGGGEEGGGGGGGGDGGGGGGEGGGGGGGGGGCD7CGCCDFGGGGGGGGGD*>FFFF3FFGFFFGFFFFGF=??FEFFFBDFF0#
@M06045:235:000000000-JCY5N:1:1101:25716:5819 1:N:0:TACAGC
ATCACGACTCCTACGGGAGGCAGCAGTGGGGAATATTGCACAATGGGCGGAAGCCTGATGCAGCGACGCCGCGTGAGGGATGACGGCCTTCGGGTTGTAAACCTCTTTCAGCTCCGACGAAGCGCAAGTGACGGTAGGGGCAGAAGAAGCGCCGGCCAACTACGTGCCAGCAGCCGCGGTAAGACGTAGGGCGCAAGCGTTGTCCGGATTTATTGGGCGTAAAGAGCTCGTAGGCGGCTGGTTGCGTCGACTGTGAAAACCCGCGGCTCAACCGGGTGGTCTGCAGTCGATACGGGTCAGC
+
CCCCGGGGGGGGGGGGGGGGGGGGGGFGGGGGGGGGGFGGGGGGGGGGGGGGGGGGGGGGGGGGGGGGGGGGGGGGGGGGGGGGGGGGGGGGGGFGGGGGGGGGGGGGGGGGGGGGGGGGGGGGGGGGGGGGGGFEEEGGGGGGGGGGGGGGGGGGDEGGGGGGEGGGGGGGGGGGGGGGGGGGGGGGGGGGGDGGGFGGC*:CFGGGEEFGGGGGGGGGGGCEGGGGGGGGGGGGGGEGGFGGGGDGGD3<DCFFG=DGGGGDD:D5DG=FFE35))8.0*?@?>B?E>E4;;DFB9:3#
@M06045:235:000000000-JCY5N:1:1101:11484:5844 1:N:0:TACAGC
ATCACGACTCCTACGGGAGGCAGCAGTGGGGAATTGTTCGCAATGGGCGCAAGCCTGACGACGCAACGCCGCGTGGAGGACGAAGATCTTCGGGTCGTAAACTCCTTTCGATCGGGAAGAATGTTCTCGGGCTGAATAATCCCGAGAAGTGACGGTACCGAGAGAAGAAGCCCCGGCTAACTCCGTGCCAGCAGCCGCGGTAATACGGGGGGGGCAAGCGTTGTTCGGAATTACTGGGCGTAAAGGGCGTGGAGGTGGCCAACTAAGTCCGACGTGAAATCCCCAGGCTTAACCTGGGAAA
+
CCCCGGGGGGGGGGGGGGGGGGGGGGGGGGGGGGGGGGGGGGGGGGGGGGGGGGGGGGGGGGGGGGGGGGGGGFFGGGGGGGGGDGGGGGGGGGGGGGGGGGGGGGGGGGGGGGGGGGGGGGGGGGGGGGGGGGGGGGGGGGGGGCFGGGGGGGGGGGGGGGEGGGFGGGGGGGGGGGGGGGGGG@FGGGGGGGGGGGGGGGGGGGGG5?EGGGGEGGGG*?ECEEEEGGCFGGGGGGGG)/>=GGGGG31)9DGGGGGDFCFGGGGGGGFFD>DBGFFFGFF@FGFFF?FFFFFFF??:#
@M06045:235:000000000-JCY5N:1:1101:26512:5857 1:N:0:TACAGC
ATCACGACTCCTACGGGAGGCAGCAGTGGGGAATTTTGGACAATGGGCGCAAGCCTGATCCAGCAATGCCGCGTGAGTGAAGAAGGCCTTCGGGTTGTAAAGCTCTTTTGTCAGGGAAGAAAAGGCGGAGGCTAATATCCTCTGCTCATGACGGTACCTGAAGAATAAGCACCGGCTAACTACGTGCCAGCAGCCGCGGTAATACGTAGGGTGCGAGCGTTAATCGGAATTACTGGGCGTAAAGCGTGCGCAGGCGGTGGTGCAAGACAGATGTGAAATCCCCGGGCTCAACCTGGTAATG
+
CCCCFGGGGDGGFFFDGECGGGGGFGGGGGGGGFGGGGEGFFGGGGGGGGGGGGGGG8ECC<FGGGGGGGEGGGG:CFCGGGGGGGGGG8EEGGFFFEFGGGGGFFGGGGGGG9FF@ACGFGG8FGGG@@GFGCFFGGGFFGGGGGG9FCDFGG@FGGGAA7F;<CGDFGGGGGGCGEFGGFGGFFGGDCF7BFFGDGG@5*?FFFB9:CCFEGGDCG8:8*ACFGGC8C6+CCGC*:7CC*7<CC5CECCDD5CG=D))*9>7:CC5*2)8C@FB*1*99/)5>D:5;*9FFFF?)6<)#
@M06045:235:000000000-JCY5N:1:1101:17315:5866 1:N:0:TACAGC
ATCACGACTCCTACGGGAGGCAGCAGTGGGGAATATTGGACAATGGGCGCAAGCCTGATCCAGCAATGCCGCGTGAGTGAAGAAGGCCTTAGGGTTGTAAAGCTCTTTCGGCGGGGACGATGATGACGGTACCCGCAGAAGAAGCCCCGGCTAACTCCGTGCCAGCAGCCGCGGTAATACGGAGGGGGCTAGCGTTGTTCGGAATTACTGGGCGTAAAGGGCGCGTAGGCGGTGCGATAAGTCAGGCGTGAAAGGCCCGGGCTCAACCCGGGGACTGCGCTTGATACGGTTGCGCTGTGAG
+
CCCCGGGGGGGGEDGGGGGGGGGGGGGGGGGEFGGGFFGEGGGGGGGGGECGGGGGGGGGGGGFDFGGGGGGGFGGGGGGGGFGGGGGGGGGGGGGGGGGGGG<FGGGGCC@FEGGGGGEEFGGFFGGGGGGGGGGGGGGGGGGGGGGFGGGGGGGCEE*<CF?FGGGGGGGGG8>EEGFGGG8?EGGG8EFGG*CEEGFEEGGGGGGGGFGGGE8CEFGGCECG5CEC6=EGGCC*5C5:CFCFGCE=<5FF*C5CCCD7)9DDFCF357><<)7F?.87)0)=C4).?DFFF:>E??)#
@M06045:235:000000000-JCY5N:1:1101:17193:5867 1:N:0:TACAGC
ATCACGACTCCTACGGGAGGCAGCAGTGGGGAATCTTGCACAATGCGCGAAAGCGTGATGCAGCAACGCCGCGTGGGGGAAGAAGGCCTTCGGGTTGTAAACCCCTTTCAGTTGGGACGAAGCTTCGCCGGTGAATAGCCGGCTGGAGTGACGGTACCTTCACAAGAAGCCCCGGCTAACTACGTGCCAGCAGCCGCGGTAATACGTAGGGGGCAAGCGTTGTCCGGAATCATTGGGCGTAAAGCGCGTGTAGGCGGCCCGGTAAGTCCGCTGTGAAAGTCGGGGGCTCAACCCTCGAATC
+
CCCCGGGGGGGGFFGGGGGGGGGGGGGGGGGGGGGGGGFFGGGGGGGGGGGGGGGGGGGGGGGGGGGDFFGGGEGGGGGGGGGGGGGGGGGFGGGGGGGFGGFGGGFGGFGGGGEEDGGGGEGGGFGGGGDGGFFGGGGGGEGGGGGGGGGGGGGGGGGGGGGGGGGGFGGGGGGGGGGGGGGGGGGGGGGGGGGGGGGGGGGGGG@EFEEGGEGCFGG=?EGGGGCEGG9CFF9@CGECC7DF?C:ECDGGFCGGGGGDGGGDDDGG753)9:D=FBBFGFBBEG>).667@@)352:)#
@M06045:235:000000000-JCY5N:1:1101:20850:5889 1:N:0:TACAGC
ATCACGACTCCTACGGGAGGCAGCAGTGAGGGATCTTCGTCAATGGGGGCAACCCTGAACGAGCAACGCCGCGTGTGGGAAGACGGCCTTCGGGTTGTAAACCACTTTTCTCGGGGACGAGACAGGACGGTACCCGAGGAAGAAGTCTCGGCTAACTACGTGCCAGCAGCCGCGGTAATACGTAGGAGACGAGCGTTGTCCGGAGTTACTGGGCGTAAAGGGTGCGCAGGCGGCCTGGCGCGTCGCGAGGGAAATCTCCTGGCTCAACTGGGAGGGGGGTCGCGAGACGGCTGGGCTTGAC
+
CCCCGGGGGGGGGGGGGGGGGGGGGGGGGGGGGGGGGGGGGGGGGGGGGGGGGGGGGGGGGGGGGGGGGGGGGGGGGGGGGGGGGGGGGGGGGGGGGGGGGGGGGGGGGGGGGGGGGGGGGGGGGGGGGGGGGGGGGGGGGGGGGGGGGGGGGGGGGGGGGGGGGGGGGGGGGGGGGGGGGGGGGGGGGGGGGGGGGGGGGGGGG>FGGGGGGGGEGGGGGGGGGGGDGGGGGGGGGGGGGGGGCC<*5)9>GGGG+:DFCCF4CCFGFFFF7>DF).>7<@DFFG>BEEE@5@@?F:9(#
@M06045:235:000000000-JCY5N:1:1101:12165:5899 1:N:0:TACAGC
ATCACGACTCCTACGGGAGGCAGCAGTGAGGGATCTTCGTCAATGGGGGCAACCCTGAACGAGCAACGCCGCGTGTGGGAAGACGGCCTTCGGGTTGTAAACCACTTTTCTCGGGGACGAGACAGGACGGTACCCGAGGAAGAAGTCTCGGCTAACTACGTGCCAGCAGCCGCGGTAATACGTAGGAGACGAGCGTTGTCCGGAGTTACTGGGCGTAAAGGGTGCGCAGGCGGCCTGGCGCGTCGCGAGTGAAATCTCCTGGCTCAACTGGGAGGGTGGTCGCGAGACGGCTGGGCGTGGG
+
CCCCGGGGGGGGGGGGGGGGGGGGGGGGGGGGGGGGGFGFGGGGGGFGGGGGGGGGGGGGGGGGGGGGGGGGGFGGGGGGGGGGEGGGGGGGEEFGGGGGGGGGGGGGGGFGFGGGGGGGCGGGGGGGGGGGGFGGGGDGGGGGGGGFGF7FEGGGGGGGFFGGGGGGGGGGGGGFEEFGGGGGGGGGGFEGCDGEGGGFGGGGGGGGGGGFFFGC5CGGFGGGGGD5=C=:C*??EGFEGGDGEGGCGCFGDF?FCFFGGFGCF*CFCGFFCBGF*7>>7>EFB35:D@D))<E<)79(#
@M06045:235:000000000-JCY5N:1:1101:24244:5907 1:N:0:TACAGC
ATCACGACTCCTACGGGAGGCAGCAGTAAGGAATATTGGTCAATGGACGCAAGTCTGAACCAGCCATGCCGCGTGAAGGATGAAGGTCCTCTGGATTGTAAACTTCTTTTATATGGGACGAAACCTCTTTTTCTTGAGAGACTGACGGTACCATAGGAATAAGCACCGGCTAACTCCGTGCCAGCAGCCGCGGTAATACGGAGGGTGCAAGCGTTATCCGGATTCACTGGGTTTAAAGGGAGCGTAGGAGGGCAGGTAAGTCAGTGGTGAAATCTTCGAGCTTAACTCGGAAACTGCCGTA
+
CCCCGGGGGGGGGGGGGGGGGGGGGGGFGGGGGGFGGCFGGGGGGGGGGGGGGGGGGGGGFGGGGGGGGFGGGGGGCAFGGFGGGFFGCGGGGGGGGGGGGGGGGGGGCGGGGGGGFFGGGGGGGGFGGGGGGGCGA5FFFGGGGGGFFGG<<DGGGGGFGFGGGFGDEGEGG79>FFEFFGGGGGGGGG7ECEDEGGGGGG>BEECGFFFFBEEGGG?EGGGEFGFCFGGFECF???FDGGGGCCG5?CDC35CGF>*=CCFD7CFFGGFF>FF*275:D5?FFFBFF:@DFFFFF:>(#
@M06045:235:000000000-JCY5N:1:1101:6646:5911 1:N:0:TACAGC
ATCACGACTCCTACGGGAGGCAGCAGTGGGGAATATTGGACAATGGGCGAAAGCCTGATCCAGCAATGCCGCGTGAGTGATGAAGGCCTTAGGGTTGTAAAGCTCTTTTACCCGGGATGATAATGACAGTACCGGGAGAATAAGCCCCGGCTAACTCCGTGCCAGCAGCCGCGGTAATACGGAGGGGGCTAGCGTTGTTCGGAATTACTGGGCGTAAAGCGCACGTAGGCGGCTTTGTAAGTTAGAGGTGAAAGCCCGGAGCTCAACTCCGGAATTGCCTTTAAGACTGCATCGCTTGAAT
+
CCCCGGGGGGGGGGGGGGGGGGGGGGGGGGGGGGGGGGGGGGGGGGGGGGGGGGGGGGGGGGGGGGGGGGGGGGGGGGGGGGGGGGGGGGFGGGGGGGGGGGGGGGGGGGGGGGGGGGGGGGGGGGGGGGGGGGGGGGGGGGGGGGGGGDEGGGGGGGGGFGGGGGGGGGGGGGGGGGGGGGGGGGGGGGGGGGGGGCGGGGGGGGGGGGGGGGGGGGGGGGGGGGGGGGGGGGGCFGGGGEGF?CFGGC7CGGFGFDGGDGDFGGGGGGF@::FFGFFFFFFFFFFFFFFFFFFFFFF?#
@M06045:235:000000000-JCY5N:1:1101:20450:5934 1:N:0:TACAGC
ATCACGACTCCTACGGGAGGCAGCAGTGGGGAATATTGCACAATGGGCGGAAGCCTGATGCAGCGACGCCGCGTGAGGGACGACGGCCTTCGGGTTGTAAACCTCTTTCGACAGGGACGAAGCGCAAGTGACGGTACCTGGAGAAGAAGCACCGGCCAACTACGTGCCAGCAGCCGCGGTAAGACGTAGGGTGCGAGCGTTGTCCGGATTTATTGGGCGTAAAGAGCTCGTAGGCGGCTCGTCGCGTCGACCGTGAAAACCCGCAGCTTAACTGCGGGCTTGCGGTTGATACGGGCGGGCC
+
CCCCGGGGEGFGGGGGGGGGGGGGGGFCGGGGGGFGGCGAFGGGGFGGGGGGGGGGGGGGGGGGGGGGGGGGGFGGGGGGFEEDGGGGGGGGGGGGGGGGGGGGGGGGGGGGGEGGGGGGGGGGGGGGGGFGGGGGEGFGGFGGGGGGGFGGC7FFGGGGGGGGGGGGGGGGGFGGGEGEGGGGFEFGGGDFGGGDGGG8*28:CC>?GD6AFFGGGGDGCE*ACEGDFEGEFCEGGC5*9/CCGD):*/9CCDFFDFCFGCDGDDGGGGFF>==3<@3)9)5>D55>@FBFFE>>B>F(#
@M06045:235:000000000-JCY5N:1:1101:27409:5953 1:N:0:TACAGC
ATCACGACTCCTACGGGAGGCAGCAGTCGGGAATTTTGGGCAATGGGCGAAAGCCTGACCCAGCAACGCCGCGTGAAGGATGAAATCCTTCGGGATGTAAACTTCGCAAGAACGGGAAGAATAAGTAAGGGTTAATATCTCTTACGATGACGGTACTGTTTGTAAGCTCCGGCTAACTCCGTGCCAGCAGCCGCGGTCATACGGGGGGAGCAAGCGTTGTTCGGATTTACTGGGCGTAAAGGGCGCGTAGGCGGCCACCGCAAGTCGACTGTGAAATCGCCGGGCTTAACCCGGAAAGGTG
+
CCCCGGGGGGGGGGGGGGGGGGGGGGGGGGGEGGGGGGGGGGGGGGGGGGGGEGGGGGGGGGGGGGGGGGGGGGG7DFGGGGGGCGGGGGGGGGFGDGGGGGGGGGGFGGDFCGGGGGGGGGGGGGGGGGG<FGGGGFGDFGAFGGGGGCEFGGGFFGGGGGGFFGGGGGGG7FGGGFGGGGGGGFGFGGGGGG>CG*3?E@CGGEGGEGGGGGGGGGGGGC:E:8=EGGFGGGFGEGGGGGGGG3D*/9CCGGGGGG4<59C3>FG5D3B7>FGFF=))95BFFGF?FFF@EFF956?,#
@M06045:235:000000000-JCY5N:1:1101:22874:5962 1:N:0:TACAGC
ATCACGACTCCTACGGGAGGCAGCAGTGGGGAATATTGCACAATGGGCGAAAGCCTGATGCAGCGACGCCGCGTGAGGGATGACGGCCTTCGGGTTGTAAACCTCTTTCAGCAGGGAAGAAGCGCAAGTGACGGTACCTGCAGAAGAAGCACCGGCTAACTACGTGCCAGCAGCCGCGGTAATACGTAGGGTGCGAGCGTTGTCCGGAATTATTGGGCGTAAAGAGCTTGTAGGCGGTTTGTCGCGTCTGCTGTGAAAATCCGGGGCTCAACCCCGGACTTGCAGTGGGTACGGGCAGACC
+
CCCCGGGGGGGGGGGGGGGGGGGGGGGGGGGGGGGGGGGGGGGGGGGGGGGGGGGGGGGGGGGGGGGGGGGGGGGGGGGGGGGGGGGGGGGGGGGGGGGGGGGGGGGGGGGGGGGGGGGGGGFFGGGGGGGGGGGGGGGGGGDGGGGGGGGGGGGGGGGGGGGGGGFGGGGGGGGGGGGGGGGGGGGGGEGGGGGGGGECGGGGGGG?EEDGGGGGGGG=CGGGGGGCGGGGGGGGGEE=DFFEFG3CEDC7DFGGGGGGGGGDDGGCFGF?GDCEGFFFGFF4*:<@FF9<>E:6B??.#
@M06045:235:000000000-JCY5N:1:1101:11547:5964 1:N:0:TACAGC
ATCACGACTCCTACGGGAGGCAGCAGTGGGGAATATTGCACAATGGGCGCAAGCCTGATGCAGCGACGCCGCGTGAGGGATGACGGCCTTCGGGTTGTAAACCTCTTTCAGCAGGGAAGAAGCGAAAGTGACGGTACCTGCAGAAGAAGCGCCGGCTAACTACGTGCCAGCAGCCGCGGTAATACGTAGGGCGCAAGCGTTGTCCGGAATTATTGGGCGTAAAGAGCTCGTAGGCGGCTTGTCACGTCGGGTGTGAAAGCCCGGGGCTTAACCCCGGGTCTGCATTCGATACGGGCAGGCT
+
CCCCGGGGGGGGGGGGGGGGGGGGGGGGGGGGGGGGGGFGGGGGFGGGGGGGGGGGGGGGGGEGGGGGGGGGGFGGGGGGGGGGGGGGGGGGGGGGGGGGGGGGGGGGGGGGGGGGGGGGGGGGGGGGGGFGGGGGGGGGGGGGGGGGGGGGGGGGGGGGGGGGGGGGGGGGGGGGGGGGGGGGGGGGGGGGGGGGGGGGGDCCFGGEGGFFGGDGGGGEGGGGGGG?FGGGGGGGGGGEGGGGGGGGGGD9CCEGFFGGFFGGGGGDDFF*:@DFGFFD<??FFGFFFFFFFF>>><>,#
@M06045:235:000000000-JCY5N:1:1101:16494:5974 1:N:0:TACAGC
ATCACGACTCCTACGGGAGGCAGCAGCAAGGAATCTTCCGCAATGGGCGACAGGCTGACGGAGCAACGCCGCGTGTGGGATGACGCCTTTCGGGGTGTAAACCACTTTTCTCGGGGAAGAAGCACTGACGGTACCTGAGGAAGAAGGACCGGCTAACTACGTGCCAGCAGCCGCGGTAATACAGAGGGGGCAAGCGTTGTCCGGATTTACTGGGCGTAAAGGGTACGTAGGCGGTGCATCAGGTGGGCTGTGACATCTCCCGGCTTAACTGGGAGCGGCCGTTCCAAACCGGCGCGCTGGT
+
CCCCGC;CCFGG,E@FEGGGGGEGGGGGGCGFFEGCFGC@B:CFFFF<CEGEEFD<@<EF@CGEFFFFEG7FFFGFGGDGGGGGGGGGGEGGEGGEGG<FEA<AD=DFG<FGDFGGCCFCFGGGCGGFG@FFF<CGGGFCFGGGCGGFFGGG7CFFFCGGEGCGECFGGC<CCEGG7FFGGFFFGEGEGGGGFCFGGGGEF<?EGD8C?:@FCE55*:CFCF=F6AE*<*:+//:EDFGG<?<0CFG*:9*20:CC?*22:C<C<CFFDGFFGFD@<5>55)85)??@@F::)).4)2,4#
@M06045:235:000000000-JCY5N:1:1101:11682:6005 1:N:0:TACAGC
ATCACGACTCCTACGGGAGGCAGCAGTGGGGAATATTGGACAATGGGCGCAAGCCTGATCCAGCCATGCCGCGTGTGTGAAGAAGGCCTTCGGGTTGTAAAGCACTTTTGTTGGGGAAGAAAAGCATCCGGTTAATACCCGGGTGTTCTGACGGTACCCAAAGAATAAGCACCGGCTAACTTCGTGCCAGCAGCCGCGGTAATACGAAGGGTGCAAGCGTTACTCGGAATTACTGGGCGTAAAGCGTGCGTAGGTGGTTCGTTAAGTCTGTCGTGAAAGCCCCGGGCTCAACCTGGGAATA
+
C@CCGDGGGGGGGGGGG,CFGGGGGGGGGGGGGGDDGFFEFGFGGGFGGDGGEGGGGGD9CEDG?F6FFGGGGFGEGGGG<FFGGGCEEGGGGDGGGGGFGAFFGG=FGGGGGGGGGGGGGGGGFF,EFGGC+BFFGC,BFGGGECFAFGGGGGGGGG9FGFFFFFFGFGGGGGGGGEGGG;CEGGGGGGGGGGGGGGGGCEGCGGGGGGEGGGGGFGDGG8=<FGGG*@FGGGGGGGGGGE5CGGDGGGDDGGEGGD*02CDG<::DCC=?F;CF39?@FFBDEGFD>FFFF?F<FB:(#
@M06045:235:000000000-JCY5N:1:1101:13509:6018 1:N:0:TACAGC
ATCACGACTCCTACGGGAGGCAGCAGTGGGGAATATTGCACAATGGGCGAAAGCCTGATGCAGCGACGCCGCGTGAGGGATGACGGCCTTCGGGTTGTAAACCTCTTTCAGCAGGGAAGAAGCGAAAGTGACGGTACCTGCAGAAGAAGCGCCGGCTAACTACGTGCCAGCAGCCGCGGTAATACGTAGGGCGCAAGCGTTGTCCGGAATTATTGGGCGTAAAGAGCTCGTAGGCGGCTTGTCACGTCGGGTGTGAAAGCCCGGGGCTTAACCCCGGGTCTGCATTCGATACGGGCTAGCG
+
CCCCGGGGGGGGGGGGGGGGGGGGGGGGGGGGGGGGGGGGGGGGGGGGGGGGGGGGGGGGGGGGGGGGGGGGGGGGGGGGGGGGGGGGGGGGGGGGGGGGGGGGGGGGGGGGGGGGGGGGGGGGGGGGGGGGGGGGGGGGGGGGGGGGGGGGGGGGGGFGGGGGGGGGGGGFCGGGGGGGGGGGGGGGGEGGGGEEGGGGGGGGGGGDD>FGGGGGGGGCGEGGCFGGGGEGGGGGGGGGGGGEE<FG=DGGG/CFCDC<FCDGGGGGGFFFGFG:D@DBGFFF=CFFF@5;@>B9B6<0#
@M06045:235:000000000-JCY5N:1:1101:12540:6018 1:N:0:TACAGC
ATCACGACTCCTACGGGAGGCAGCAGTGGGGAATTTTGGACAATGGGGGCAACCCTGATCCAGCCATGCCGCGTGTGTGAAGAAGGCCTTCGGGTTGTAAAGCACTTTCGGACGGAACGAAATCGCGCGATCTAACAAGTCGCGTGGATGACGGTACCGTAAGAAGAAGCACCGGCTAACTACGTGCCAGCAGCCGCGGTAATACGTAGGGTGCGAGCGTTAATCGGAATTACTGGGCGTAAAGTGTGCGCAGGCGGCCGCGCAAGTCGAGTGTGAAAGCCCCGGGCTTAACTTGGTAATC
+
B9CCGGEEFGGGFAED@F@@EGGGGGFEFGGGGG<CEFGEGG8EDGCEEGDFFGGGFGGG9F<FFFGGGGDFEGG,FEGGC,CFGGDEE8FFGGE@FFF9E@FFCF8??FC7FDFGDGCEGGFDF7+@CFGGGFGGGDB=FGEF:CF7>:FCEGEGC,>DFECCFGGGGGF>,*<*=CF:CEDCFGFG9E@CBEB@8*?/*1<+:8+2888;CE5888:2;8:<:/5:*:+CECEGGGEG):5??F*<+*)1)1/):115=CGGG:0:/*0119:=>F?F*7>5>D50>:/*=FF?*.52#
@M06045:235:000000000-JCY5N:1:1101:17719:6020 1:N:0:TACAGC
ATCACGACTCCTACGGGAGGCAGCAGTCGGGAATTTTGCGCAATGGGCGAAAGCCTGACGCAGCAACGCCGCGTGAGGGATGAAGGCCTTCGGGTTGTAAACCTCTTTTCTCAGGGACGATAATGACGGTACCTGAGGAATAAGTCACGGCTAACTACGTGCCAGCAGCCGCGGTAATACGTAGGTGGCTAGCGTTGTCCGGATTTACTGGGCGTAAAGAGCGCGCAGGCGGTCGTTCAAGTCGAGTGTGAAAGCCCCCGGCTCAACTGGGGAGGGTCACTCGATACTGATCGACTCGAAG
+
CCCCGDGGGGGGGGGGGGGGGGGGGGGGGGGGDGGGGGGGGGGGGGGGGGGGGGGGGGGDGGGGGGGGGGGGGFGCGGGGGGGGGGGGGGGGGGGGGGGGGGGGGGGGGGGGGGGGGFE>FFGGFGGGGGGGGGGGGGFGFGFFGGGGGGGGGGGGFFGGFGGFGGGGGGGGGGGGGGGGGGGGGGGGGGGGGGCEGGGGDCEGGGGGGGGFGGEEEFECGGGGGGGGEEGG7EG?CFCGGEFG=DGGGGGGC:FFCGGGGG7>DFFD66FD9@DFGFFFC67F@FD=@?96<BFBFF04#
@M06045:235:000000000-JCY5N:1:1101:21388:6021 1:N:0:TACAGC
ATCACGACTCCTACGGGAGGCAGCAGTAGGGAATATTGGTCAATGGATGCAAGTCTGAACCAGCCATGCCGCGTGCAGGAAGAAGGCCTTCTGGGTTGTAAACTGCTTTTGTCAGGGGATAAAATGGGAGTGCGCTCCTAATTGAAGGTACCTGGCGAATAAGCCACGGCTAACTACGTGCCAGCAGCCGCGGTAATACGTAGGTGGCAAGCGTTGTCCGGATTTATTGGGTTTAAAGGGTGCGTAGGCGGCCTTTTAAGTCAGTGCTGAAATACTCTAGCTTAACTAGAGGGGTGGCATC
+
CCCCGGGGGGGGGGGGGDGEFCFGGGGGGGGGGGGGGGGGGGGGGGGGGGGGGGGGGGGGGGGGGFGGGGGGGGGGGGGGGGGGGGGGGGGGGGGGGGGGFGGGGGGGGGGGGGGGGGGGGGGGGGGGGGGGGGGGGGGGGGGGGGGGGGGGGGGGGGGGGGGGGGGGGGGGGGGGGGGGGGGGGGGGGGGGGGGGGGGGGGGGGGGGGGGGGGGGGGGGGGG=FEGFGGGGGGFGGGGGFGGGGGGGGGGGGGFGGGGGGGFGFFGGGGFFGFFFFFFFC=FFFFFFFFFFED@B@B?7#
@M06045:235:000000000-JCY5N:1:1101:12212:6031 1:N:0:TACAGC
ATCACGACTCCTACGGGAGGCAGCAGTGGGGAATATTGCACAATGGGCGAAAGCCTGATGCAGCGACGCCGCGTGAGGGATGACGGCCTTCGGGTTGTAAACCTCTTTCAGCAGGGAAGAAGCGAAAGTGACGGTACCTGCAGAAGAAGCACCGGCTAACTACGTGCCAGCAGCCGCGGTAATACGTAGGGTGCGAGCGTTGTCCGGAATTATTGGGCGTAAAGAGCTTGTAGGCGGGTGGTCGCGTCTGCCGTGAAAATTCGAGGCTCAACCTCGAACTTGCGGTGGGTACGGGCAGACC
+
CCCCGGGGGGGGGGGGGGGGGGGGGGGGGGGGGGGGGGCGGGGGGGGGGGGGGGGGGGGGGGGGGGGGGGGGGEEEGGGGGGGGGGGGGGGGGGGGGGGGGGGFGGGGGGGGGGGG@FEGFFGGGGGGGGGGGGGGGGAFFGFFGGGGGGGGGEEGDFGDEFFGFGGGFCFGGCFGDGGGGGGGFFFFEGG9CEE7BEG*AEG+C>ECCG:9CFC@FFGC=CGDCF?9EGF+<CCEGCE*9C2=5>D*CGD4DGD<EFGFGC7CF3)/9CF?C:<7/?>FF*67>375@>F))>D9BF:(#
@M06045:235:000000000-JCY5N:1:1101:3905:6038 1:N:0:TACAGC
ATCACGACTCCTACGGGAGGCAGCAGTGGGGAATTTTGGACAATGGGCGCAAGCCTGTTCCAGCAATGCCGCGTGTGTGAAGAAGGCCTTCGGGTTGTAAAGCACTTTTGTCAGGAACGAAACGGTCTGGGTTAATACCTCGGGCTAATGACGGTACCTGAAGAATAAGCACCGGCTAACTACGTGCCAGCAGCCGCGGTAATACGTAGGGTGCAAGCGTTGATCGGAATTACTGGGCGTAAAGCGTGCGCAGGCGGTTGTGCAAGACAGATGTGAAATCCCCGGGCTTAACCTGGGAACG
+
6CC@EFGGGEGGGGGGGFGGDGGGGGGGGGGGGG8<FFG<6FFGFG@F@:@FCEG8,6CCEGC@FGGFFCFFGFEFGFEA?,,4C8FC@EEGDFG7FCFG9FFB4,B,C,BFFGGFGGGGEGGGECC?FGG@>D,@FEDED7>+@FF8DFFFEEFGFG,>@<AF7B,3FFG7FGGGGGGGGCGCFGGGGGGGGG7::=8BEEFEGC9<*=7:8CFGF8E=E*1<<FCE5C6<FGGGF=EGD7C+<7DEGDCGGDCDG9CCCDGDFD<DCFF@FFF4C4B@FF:D:3><FF*/0*<(><?4#
@M06045:235:000000000-JCY5N:1:1101:13386:6043 1:N:0:TACAGC
ATCACGACTCCTACGGGAGGCAGCAGTCGGGAATTTTGGGCAATGGGCGAAAGCCTGACCCAGCAACGCCGCGTGAAGGATGAAATCCTTCGGGATGTAAACTTCGCAAGAACGGGAAGAATAAGTAAGGGTTAATATCTCTTACGATGACGGTACTGTTTGTAAGCTCCGGCTAACTCCGTGCCAGCAGCCGCGGTAATACGGGGGGAGCAAGCGTTGTTCGGATTTACTGGGCGTAAAGGGCGCGTAGGCGGCCACCGCAAGTCGACTGTGAAATCTCCGGGCTTAACCAGGAAAGGTC
+
CCCCFGGEEGGGGGGGGGGGGGGEGGGGGGGGGFGGGGDGGFDEGGGGGEGGFCGGGGGGGGGGGGFEGGGGGGGGGGGGGGGGGGGGDFGGGGEGGGGGGGGFGGGGGGGGGGCE=FGGGGGGGFCGEFFG@FGGGGGFGGGFGDCFFGGGGGGGGFGFGGGGGGGGGGGGGGDFGGGGGBECGGGGGGGGGGGGGGDGF@EGCEGGGGGFFGGG8EECFFCE=ECGGGGCFGGGEEGGGGGED3CCGDDGGGGGGGGGGGGDFFGDGDE?787@FB9FF@;5:)866BF*7)87?1:,#
@M06045:235:000000000-JCY5N:1:1101:9125:6046 1:N:0:TACAGC
ATCACGACTCCTACGGGAGGCAGCAGTGGGGAATATTGCACAATGGGCGAAAGCCTGATGCAGCGACGCCGCGTGAGGGATGACGGCCTTCGGGTTGTAAACCTCTTTCAGCAGGGAAGAAGCGAAAGTGACGGTACCTGCAGAAGAAGCACCGGCTAACTACGTGCCAGCAGCCGCGGTAATACGTAGGGTGCGAGCGTTGTCCGGAATTATTGGGCGTAAAGAGCTTGTAGGCGGTTTGTCGCGTCTGCTGTGAAAATCCGGGGCTCAACTACAGGCTTGCGGTTGATACTGGTGGGCG
+
CCCCGGGGGGGGGGGGGGGGGGGGGFGGFGGGGGF<FFGGGGGF<,EEFGGGGFGGGGGGGGGGGGGGGGEGGGECGFGGGCFFGGGGGGEDDFGGGGGGGGGGGGGGGGGGGGDGFEGGGGGGECEGCFGGGGGGGADGFGFFFGGFGGGFFGGGGGFFGGFFG,BF<A:FFFCFFGDGGG92<87?EE@C@CGGGGDC>:;+3AEEEF8CFG?+;8CCE:CFC:;F8CGFEGFDEEGCG::==7DGGGGC4*<7?C7CF*95D7C57*7FCFF@FFF>C>>B373))0*1*9;4F16(#
@M06045:235:000000000-JCY5N:1:1101:27213:6050 1:N:0:TACAGC
ATCACGACTCCTACGGGAGGCAGCAGTGGGGAATATTGCGCAATGGGCGGAAGCCTGACGCAGCGACGCCGCGTGGGGGATGACGGCCTTCGGGTTGTAAACCTCTTTCAGCAGGGACGAAGCTAACGTGACGGTACCTGCAGAAGAAGCGCCGGCTAACTACGTGCCAGCAGCCGCGGTAATACGTAGGGCGCAAGCGTTGTCCGGAATTATTGGGCGTAAAGAGCTCGGAGGCGGGTTGTCGCGTCTGTCGTGAAAGCCCACGGCTTAACTGTGGGTCTGCGGTGGATACGGGCAGACC
+
CCCCGGGGGGGGGGGGGGGGGGGGGGGGGGGGGGGGGGGGGGGGGGGGGGGGGGGGGGGGGGGGGGGGGGGGGFGGGGDCFGGGGGGGGGGGGGGGGFFGGGGGGGGGGGGGGGGGGFGGGEGDFGGGGFGGGGGGGGGFGGGGGGGCFGGGC7FEGGGAFFCGF+=BFFFFCCGEGGG>CEGGFF2<88CFGGGD>CECEGGGGGGEEGCGGG9EGGGGGGGGGFGCG=*/:58EC*:CDC7E=DGE57*2995<=::5CGFGGG5)>CBF>FC*>5)07447:*)0849?>FF6513(#
@M06045:235:000000000-JCY5N:1:1101:22185:6053 1:N:0:TACAGC
ATCACGACTCCTACGGGAGGCAGCAGTGGGGAATCTTGCACAATGGGCGAAAGCCTGATGCAGCGACGCCGCGTGAGGGATGACGGCCTTCGGGTTGTAAACCTCTTTCGACAGGGAAGAAGCTTTCGGGTGACGGTACCTGTAGAAGAAGCACCGGCTAACTACGTGCCAGCAGCCGCGGTAATACGTAGGGTGCAAGCGTTGTCCGGAATTATTGGGCGTAAAGAGCTCGTAGGCGGCTTGTCGCGTCGATTGTGAAAGCCCGGGGCTTAACCCCGGGTCTGCAGTCGATACGGGCAGC
+
CCCCGGGGGGGGGGGGGEGGGGGGGCGGGGGGGGGGGFGGGGGGGGGGGGGGGGGGGGGGGFFFEGGGGDEGGGGGGDEEFGGFDCGGGGGGGGGGGGGGGGGFGGGCFF=FEFGGDFGFGGGGGGGGDGGGGGGGGGGGGGGGGGGGGGGFFGCG77FGGCCFGGGGGGGEGGGGGDGGDGGDGGGG+CGEGGGGGCGFGGGGEGGCEA>8ECF9CCAFEGGCFGFGG7EEGGGGGGGGGGGGGGGGEG3DGFGCECF7F4CD75<7D3@4FFDFGFFBG5@:BF4@FF@>>77:@>;:#
@M06045:235:000000000-JCY5N:1:1101:11747:6074 1:N:0:TACAGC
ATCACGACTCCTACGGGAGGCAGCAGTGGGGAATATTGGACAATGGGCGAAAGCCTGATCCAGCAATGCCGCGTGAGTGATGAAGGCCTTAGGGTTGTAAAGCTCTTTTACCCGGGATGATAATGACAGTACCGGGAGAATAAGCTCCGGCTAACTCCGTGCCAGCAGCCGCGGTAATACGGAGGGAGCTAGCGTTGTTCGGAATTACTGGGCGTAAAGCGCGCGTAGGCGGCTTTGTAAGTTAGAGGTGAAAGCCCGGGGCTCAACTCCGGAACTGCCTTTAAGACTGCAGCGCTTGAAA
+
CCCCGGGGGGGGGGGGGGCGGGGGEGGCFAFEFGGGGGGDGFGFFGGGGGGGGGGGGGGGGDFFGGGGGGGGG:CFGDFGGFGGGG?FFFFGGGGGGGDGGGGGGGGGGGGGGGGGGDGFGGGGGGGGGGGGGGDGGGFGGGGGGFEGGGGGGGGGGGFFCFFFGGGGGGGGGGDCF@FGGGEGGGGGGGGGGGGGGEFG5EGGFGGGGGGGGGGGGGGGGDGDGGGGCFGGGG:@9C?7CFF7<CFE67D6?DC9:<DCEC7CG4F7C47:DFG4=?FF7F4@FGFFFFF)9556B?F4#
@M06045:235:000000000-JCY5N:1:1101:18021:6085 1:N:0:TACAGC
ATCACGACTCCTACGGGAGGCAGCAGTGGGGAATATTGGACAATGGGCGGAAGCCTGATCCAGCAACGCCGCGTGAGGGATGACGGCCTTCGGGTTGTAAACCTCTTTTACCACCAACGCAGGCTCCCAGTTCTCTGGGGGTTGACGGTAGGTGGGGAATAAGGACCGGCTAACTACGTGCCAGCAGCCGCGGTAATACGTAGGGTCCGAGCGTTGTCCGGAATTATTGGGCGTAAAGAGCTCGTAGGCGGCGTGTCGCGTCTGCTGGGAAAGACCGGGGCTTAACTCCGGTTCTGCAGTG
+
CCCCGGGGGGGGGGGGGGGGGGGGGGGGGGGGGGGGGGGFGGEGGGGGGGGGGGGGGGGGGGGGGGGGGGGGGGGGGGGGGGGGGGGGGGGGGGGGGGGGGGGGGGGGGGGGGGGGGGGGGGGGFGGGGGGGGGGGGGGGGGGGGGGGGGGGGGGGGGGGGGGGGGGGGGGGGGGGGGGGGGGGGGGGGGGGGGGGGGGGGGGGGGGGGGGGGGGGGGGGG=EGFGFGGGGGGGGGGGFGDGGGCCFDGGGGGDCDGGGGGG7DFDC**9@FGFGFGFFFGFF6*:74?DFFFFFFFDF)#
@M06045:235:000000000-JCY5N:1:1101:11946:6094 1:N:0:TACAGC
ATCACGACTCCTACGGGAGGCAGCAGTCGGGAATTTTGCCCAATGAGCGAAAGCTTGAGGCAGCAACTCCGCGTGAAGGATGAAGGCCTTCGGGTCGTAAACTTCTTTTCTCAGGGAAGATACAAGACGGTACCTGAGGAATAAGCCACGGCTAACTACGTGCCAGCAGCCGCGGTAATACGTAGGTGGCAAGCGTTGTCCGGATTTACTGGGCGTAAAGAGCGCGCAGGCGGCTGGTCAAGTCCGATGTGAAAGCTCCCGGCTTAACTGGGAAACGGCATCGGAAACTGATCGGCTTGAG
+
CCCCGGGGGGGGGGGGGGGGGGGGGGGGGGBFGGGGGGGGGGGGFFGGGGDEGGGGGGGGGGGGCFGFGGGGGGGGGGFCFGGGGFFFFFGFGGGEGGGGGGGGGGGGGGGGGGGGGGGGGGGGFDGFGGGGGGGGGGFGGGGGF,>FGGFGGGGFGGGEFGGFGDFGFFBFD:@C:BFGGGGGGEGFGCCGGGGGGEEGFG>EEGD9CGGGGGGG5?EFGFGGGDEGGGGGCEGGGGG+*<CEGGGGGGFGFGGGCFCFGGGGGGGGGGFFDFDFGFFFD67BFDDFFFFFF@@>F9>(#
@M06045:235:000000000-JCY5N:1:1101:8068:6097 1:N:0:TACAGC
ATCACGACTCCTACGGGAGGCAGCAGTGGGGAATATTGGACAATGGGGGCAACCCTGATCCAGCCATGCCGCGTGAGTGATGAAGGCCTTCGGGTTGTAAAGCTCTTTTGGCGGGGACGATGATGACGGTACCCGCAGAATAAGCCCCGGCTAACTTCGTGCCAGCAGCCGCGGTAACACGAAGGGGGCTAGCGTTGTTCGGAATTACTGGGCGTAAAGCGCGTGTAGGCGGTTGTCCAAGTCGGGTGTGAAAGCCTTGAGCTCAACTCAAGAAATGCACTCGATACTGGGCGACTCGAGG
+
CCCCGGGGGGGGGGGGGGGGGGGGGGGGGFFEGGGGGGGGGGGGGGGGGGGGGGGGGGGGGFGGGGGGGGGGGGGGGGGGGGGGGGGGGGGGGGGGGGGGGGGGGGGGGGGGGGGGGGGGFFGGGGGGGGGGGGGGGGGGG?FGGGGGGGEGGGGGGG@GGGGGGGGGGGGGGGGGGGGGGEGGGGGGGGGGGGGDGGGGGGGEGGGGGGFFGGGG*CFGGGGEGGGGGGGGEGGGGGG?CGGGGGGGGGGGGGGGGGDFGGGG*29CGGFFGFGFFFFFGFF4?DD?F?>@BBDBF?04#
@M06045:235:000000000-JCY5N:1:1101:17972:6111 1:N:0:TACAGC
ATCACGACTCCTACGGGAGGCAGCAGTGGGGAATTGTTCGCAATGGGCGCAAGCCTGACGACGCAACGCCGCGTGGAGGATGAAGATCTTCGGGTCGTAAACTCCTTTCGATCGAGACGAATGGCCTCCGGCCTAACACGCCGGAGGAGTGACGGTACCGAGAGAAGAAGCCCCGGCTAACTCCGTGCCAGCAGCCGCGGTAATACGGGGGGGGCAAGCGTTGTTCGGAATTACTGGGCGTAAAGGGCTCGTAGGTGGCCATCTAAGTCATACGTGAAATCCCTCGGCTTAACCGGGGAAG
+
CCCCGGGGGGGGGGGGGGGGGGGGGGGGGGGGGGGGGGGGGGGGGGGGGGGGGGGGGGGGGGGGEGGGGGGGGGGG=FGGGGGGGGGGGGGGGGGGGGGGGGGGGGGGGGGGGGDGGGG@GFGGGGGGGGGGGGGGGGGGGGGGBFGEGGFGGGGGGGGGCG@FGEFGFCGGGGGGGGGGGGGGGGGGGGGG*;CGGGGG8:EFCFFGGGGGGGGC>CFG8CECGGGGE8=CCFFFGGGGGDCECFGDFGG37<ECCGFG67<F:CFC:*76:>9)1<@FFFF?F7>F5>0@?F59>>14#
@M06045:235:000000000-JCY5N:1:1101:19706:6136 1:N:0:TACAGC
ATCACGACTCCTACGGGAGGCAGCAGTGGGGAATATTGCACAATGGGCGGAAGCCTGATGCAGCGACGCCGCGTGAGGGATGACGGCCTTCGGGTTGTAAACCTCTTTCAGCAGGGACGAAGCGCAAGTGACGGTACCTGCAGAAGAAGCGCCGGCCAACTACGTGCCAGCAGCCGCGGTAAGACGTAGGGCGCGAGCGTTGTCCGGATTTATTGGGCGTAAAGAGCTCGTAGGCGGCTTGTTGCGTCGACCGTGAAAACCCGGGGCTCAACTTCGGGCTTGCGGTCGATACGGGCGGGCC
+
CCCCGGGGGGGGGGGGGGGGGGGGGGGGGGGEGGGGGGGGGGGGGGGGGGGGGGGGGFGGGGGGGGGGGGGGGFGGGGGGGGGGGGGGGGGGGGGGGGGGGGGGGGGGGGGGGGGGGGGGGGGGGGGGGEGGGGGGGGGGGGGGGGGGGGGGGGGGGGDGGGGGGFGGGGGGGGGGGGGGGGGGGGGGGGGGGGGGGGGEG8CFGGGECGFGGGGFFGGGGDFGGFGGGGGEGGGGGGGCDGGGGCCE5<DGGGGGFCFGGGGGDCC7DC??GFGFGFFFGFFFFDE><:7B@@>>@FB(#
@M06045:235:000000000-JCY5N:1:1101:12541:6138 1:N:0:TACAGC
ATCACGACTCCTACGGGAGGCAGCAGTGGGGAATTTTGGACAATGGGGGCAACCCTGATCCAGCCATGCCGCGTGCGGGAAGAAGGCCTTCGGGTTGTAAACCGCTTTTGTCAGGGAAGAAACGGTCTGATCTAATAAATCGGACTAATGACGGTACCTGAAGAATAAGCACCGGCTAACTACGTGCCAGCAGCCGCGGTAATACGTAGGGTGCAAGCGTTAATCGGAATTACTGGGCGTAAAGCGTGCGCAGGCCGCTATGTAAGACAGATGTGAAATCCCCGGGCTTAACCTGGGAACG
+
CCCCGGGGGGGGGGGGGGGGGGGGGGGGGGGGGGGGGGGGGGGGGGGGGGGFGGGGGGGGGGGGGGGGGGGGGGGGGGG7FGGGGGGGGGGGGGGGGGGCGGGGGGGGGGGGGGGGFCFGGFGGGGGGFFGGGFFGFGGGGGGEGGGGGGGGGGGG7FFGGGGFGGFGFGGGGGGGGGGGGGGGFEFF;CB8FFGGGGEEECFCFF:BEGGGGGGGGGDEGGCFGGGDEGGGGGCGFGGGGGFF9<<*5CDGGGDDGDC):>FFGG7**94@*0:6D=FFDFF:EC3)>?*/=45:3::(#
@M06045:235:000000000-JCY5N:1:1101:25847:6142 1:N:0:TACAGC
ATCACGACTCCTACGGGAGGCAGCAGTTAGGAATTTTGGGCAATGGGCGCAAGCCTGACCCAGCAACGCCGCGTGGGTGACGAAGGCCTTCGGGTTGTAAAGCCCTTTTCTGGGGGAAGATGATGACGGTACCCCAGGAAGAAGCACCGGCTAACTACGTGCCAGCAGCCGCGGTAATACGTAGGGTGCGAGCGTTGCCCGGATTTATTGGGCGTAAAGGGCGCGCAGGCGGCTCGGCACGTCCGTTGTGAAATCGCCCGGCTCAACTGGGCGGGGTCAGCGGATACGGCCGAGCTGGCGG
+
CCCCGGGGGGGGGGGGGGGGGGGGFGGGGGGGGGGGGGGGGFFGGGGGGGGGGGGGGDGGGGGGGGGGGGGGGGGGGGGFGGGGGGGGGGGGGGGGGGGFGGGGGGGGGGGFGGGGGGGGGGGGFGGGGGGGGGGGGGGFFGCFFGGGGDFGGGGGGGGG>FCFGGGCGFGGGGG>FGDFCGFGEGGGGD8BCGGGGGGFCDEGGF7EGGGG>*2:CFFFGGGGC8*:855EG5EC8:*27EGGDCGGGGF**?CDFGC5CCCG6477*<F5CDCE35>FGF:)5*))<57).8>0?B(-#
@M06045:235:000000000-JCY5N:1:1101:4836:6150 1:N:0:TACAGC
ATCACGACTCCTACGGGAGGCAGCAGTGGGGAATATTGGACAATGGGGGCAACCCTGATCCAGCAATGCCGCGTGAGTGATGAAGCCCTTCGGGGTGTAAAGCTCTTTCGGCAGGGAAGATGATGACGGTACCTGCAGAAGCAGCTGCGGCTAACTACGTGCCAGCAGCCGCGGTAATACGTAGGCAGCAAGCGTTGTTCGGAGTTACTGGGCGTAAAGGGTGTGTAGGCGGTTGTTTAAGTTTGGTGTGAAATCTCCCGGCTCAACTGGGAGGGTGCGCCGAATACTGAATGACTCGAGC
+
CCCCGGGGGGGGGGGGGGGGGGGGGGGGGGGGGGGGGGGGGGGGGGGGGGGGGGGGGGGGGGGGGGGGGGGGGGGGGGGGGGGGGGGGGGGGGGGGGGGGGGGGGGGGGGGGGGGGFGGGGGGGGGGGGGGGGGGGGGGFGGGGGGGGGGGGGGGGGGDGGGGGGGGGGGGGGGGGGGGGGGGGGGGGGGGGGEC8CCGFGGEG;CFFGGGGGG8?EGGGGGGGGGFFCGGGGGGEGGCEG?FFFD5119FCCFFFGFFDEGGDGDFCFG@)9@)0C>DEGEEE@GF=**?FFFFA?B?<#
@M06045:235:000000000-JCY5N:1:1101:20509:6157 1:N:0:TACAGC
ATCACGACTCCTACGGGAGGCAGCAGTGGGGAATATTGCACAATGGGCGAAAGCCTGATGCAGCGACGCCGCGTGAGGGATGACGGCCTTCGGGTTGTAAACCTCTTTCGGCAGGGACGAAGCTTCGGTGACGGTACCTGCAGAAGAAGCACCGGCTAACTACGTGCCAGCAGCCGCGGTAATACGTAGGGTGCGAGCGTTGTCCGGAATTATTGGGCGTAAAGAGCTCGTAGGCGGTTTGTCGCGTCTATCGTGAAAACTACCAGCTTAACTGTTGGCGTGCGGTGGATACGGGCAGACG
+
CCCCGGGGGGGGGGGGGGGGGGGGGGAFGGGGGGGGGGGGGGGFGGGGGGGGGGGGFDFGGGGFEDGEFDEGG:FFFGDCGGGGGGGGGGGFGGGGGGGGGGGFGGGGFFEGEGGGGGGEDBCCCGGGGCGGGGGGGGCFGFGFGGGFGGGGGGGGGCGGGGGGGGGGGGGFGGGGGGDGDGGGFEFFGGGFEGGG>8::EEEGFGGCCGGFGDCFFFGCC=CGFFCGGGE?FGFDEGGCGCFEF<97*7>FC5=DGGGG+2*9*94*7*0=7*:=CF?>G)0<>*)0)166;3>>D?:(#
@M06045:235:000000000-JCY5N:1:1101:5686:6162 1:N:0:TACAGC
ATCACGACTCCTACGGGAGGCAGCAGTGAGGAATCTTCCGCAATGGGCGAAAGCCTGACGGAGCGACACCGCGTGTGGGATGAAGTCTTTCGGGATGTAAACCACTGTTGGAGGGGAAGACATCGACGGTACCCTCCGACAAAGCCCCGGCTAACTACGTGCCAGCAGCCGCGGTAATACGTAGGGGGCGAGCGTTATCCAGATTTACTGGGCGTAAAGCGCGTGTAGGCGGCTGGTTCGGTGTGATGTGAAATCCTCGGGCTCAACCCGATAACTGCATTGCAAACCGGCCTGGCTAGAG
+
CCCCGE@F@BFFECFFGC+FFGBFCF@FAFGDFFGGGCFECCFFGGFCECFGFFG8F@FFCGEG7CE@CG:FF:CBCC,:B:?EF<FAFF<BFGFGGGGGGGGGFBEFA,=,EFGGCBBFBABFFGCGG7=FG997CFC+@CE8:F*>CFGDEGCFGGCFA@*CCC:77<FF<<<7@FFFCF9:F*=<>E5/8*:/2@FFEFGGFCGGGGGGGE8EE52:8?EG5AEGEGCEEGGG0A+/>ECEGGFF:*::7:C7?F3*:C319C<*9C))7)9/*/??F=?@FFF>B3>)7@3()-,.#
@M06045:235:000000000-JCY5N:1:1101:23695:6172 1:N:0:TACAGC
ATCACGACTCCTACGGGAGGCAGCAGTGGGGAATATTGCACAATGGGCGCAAGCCTGATGCAGCGACGCCGCGTGAGGGATGAAGGCCTTCGGGTTGTAAACCTCTTTCAGCAGGGAAGAAGCGCAAGTGACGGTACCTGCAGAAGAAGCGCCGGCTAACTACGTGCCAGCAGCCGCGGTAATACGTAGGGCGCAAGCGTTGTCCGGAATTATTGGGCGTAAAGAGCTCGTAGGCGGTTTGTCGCGTCTGGTGTGAAAACTCGAGGCTCAACCTCGAGCTTGCATCGGGTACGGGCAGACC
+
CCCCGEFGGGGGGGGGGGGGGGEGFGFGGGGGGGGGGGGGGGGGGGGGGGGGCFFG<FDFGGGGGGGGGEFCGFD>FGDDFGGGGGGGGGGGGGGGGGFEGFFGGGGGGFGG9EGGGGGGDFFGGEFFGGGGGGGGGGGGGGGGGGGGGGEDGGCGGGFGGGGEGGGGGGFFFGGGGEGGEFGGGGFGEEE7CGC5CGGGGGGGG>E5EFC7CGGGGFGEEGGGGG6+<8C5>CFGGEECDGCC7DGGEFFD*>EF77DFGGGFD3CFGG@FGFG>57>>DF39@7:35>7?E);2512.#
@M06045:235:000000000-JCY5N:1:1101:20200:6175 1:N:0:TACAGC
ATCACGACTCCTACGGGAGGCAGCAGTGGGGAATATTGCACAATGGGCGGAAGCCTGATGCAGCGACGCCGCGTGAGGGATGACGGCCTTCGGGTTGTAAACCTCTTTCAGCAGGGACGAAGCGTAAGTGACGGTACCTGCAGAAGAAGCGCCGGCCAACTACGTGCCAGCAGCCGCGGTAAGACGTAGGGCGCGAGCGTTGTCCGGATTTATTGGGCGTAAAGAGCTCGTAGGCGGCTTGTCGCGTCGACTGTGAAAACCCGCGGCTCAACCGCGGGCCTGCAGCCGATACGGGCAGGGG
+
CCCCGGGGGGGGGGGGGGGGGGGGGGGGGGGGGGGGGGGGGGGGGGGGGGGGGGGGGGGGGGGGGGGGGGGGGGGGGGGGGGGGGGGGGGGGGGGGGGGGGGGGGGGGGGGGGGGGGGGGGGGGFGGGGGGGGGGGGGGGGGGGGGGGGGGGGGGGGGGGGGGGGGGGGGGGGGGGGGGGDEGGGEGFGGGGGGGEGGGGEGGFGGG>EECECFGGGGGEG5EGGGGGGGGEFGGGGGGCDFGGGGGG=DDGGGGGGGGCEGGCDCD<DFF@9;D)C>>EDFFFFGFFEB>DFFE>:?>(#
@M06045:235:000000000-JCY5N:1:1101:16613:6186 1:N:0:TACAGC
ATCACGACTCCTACGGGAGGCAGCAGTAAGGAATCTTCCACAATGGGCGCAAGCCTGATGGAGCGACGCCGCGTGCGCGAAGAAGCCCTTCGGGGTGTAAAGCGCTTTTCCCAGGGATGAAGTTCTGACAGTACCTGGGGAAGAAGCCTCGGCTAACTACGTGCCAGCAGCCGCGGTAATACGTAGGAGGCAAGCGTTGTCCGGAATTACTGGGCGTAAAGCGCGGGCAGGCGGCCCGCTCAGTCGGCCGTGAAAGCGCCGGGCTCAACTCGGCGCGGTCGGGCGATACTGGCGGGCTGGC
+
CCCCGGGGGGGGGGGGGGGGGGGGGGGGGGGGGGGGGGGGGGGGGGGGGGGGGGGGGGGGGGGGGGGGGGGGGGGGGGGGGGGGGGGGGGGGGGGGGGGGGGGGGGGGGGGGGGGGGGGGGGGGGFGGGGGGGGGGGGGGGGGGGGGGGGGGGGGGGGGGGGCGGGGGFGGGGGGGGGGGGGGGGGGGGGGGGGGGGGGGGGGGGGGGGGGGGGGGGGEGGGGGGGGGGGDGGGGGGGGGGGGGFDGGGGGGG:CGGGCCCDGGCF4CGCFEGB357><DDDBDB:B:>6*<FFFB39??#
@M06045:235:000000000-JCY5N:1:1101:16260:6208 1:N:0:TACAGC
ATCACGACTCCTACGGGAGGCAGCAGTGGGGAATTTTGGACAATGGGGGCAACCCTGATCCAGCCATTCCGCGTGAGTGAAGAAGGCCTTCGGGTTGTAAAGCTCTTTTGTCCGGAACGAAACGGCGAGCGTGAATATCGCTCGCTACTGACGGTACCGGAAGAATAAGCACCGGCTAACTACGTGCCAGCAGCCGCGGTAATACGTAGGGTGCGAGCGTTAATCGGAATTACTGGGCGTAAAGCGTGCGCAGGCGGTTTTGTAAGCCAGATGTGAAAGCCCCGGGCTTAACCTGGGAATT
+
CCCCGGGGGGGGGGGGGDGGGC@;FCEFFGGGGCFGGGGGGFFGGGGGGGGGGGGGGGFGFGFGGCFDGGGGDCGDFGDFGFFFGFGGGGECFGGCFGGGGGFFGGGGGGFGFFGGGGGGGEEGGGG@FGGGGGGGGCGFE@FGGGGGGGFGGEGFCFCC@:FGGGGFAFGGGGGGGGGCG:CGGGGGFGGGGGGGGGEGDGGCF><:*;;F>CECEGGEGGGGGFGDECF+AFGG8EGGCE3C7<DEEG3<CDECE75<F<FCCFG<FF4?D7*97=FFC>3<:D>EFFFFFFF6F772#
@M06045:235:000000000-JCY5N:1:1101:25129:6218 1:N:0:TACAGC
ATCACGACTCCTACGGGAGGCAGCAGTGGGGAATCTTGCGCAATGGGCGAAAGCCTGACGCAGCAACGCCGCGTGCGGGATGACGGCCTTCGGGTTGTAAACCGCTTTCAGCAGGGACGAAATTGACGGTACCTGCAGAAGAAGCCCCGGCCAACTACGTGCCAGCAGCCGCGGTAATACGTAGGGGGCGAGCGTTGTCCGGATTCATTGGGCGTAAAGCGCTTTAAGGCGGTTCGGTAAGTCGGGTGTGAAACCTCCAGGCTCAACCTGGAGACGCCACTCGATACTGCTGTGACTAGAA
+
CCCCGGGGGGGGGGGGGGGGGGGGGGGGGGGGGGGGGGGGGGGGGGGGGGGGGGGGGGGGGGDGGGGGGGGGGGGGGGGGGGGGGGGGCGFGGGGGGGGGGFGGGGGGGFGGGGGGGGGGGGEGGGGGGGGGGGGCGGGGGGGGGEFGGGGGGGGGGGGGGGGGGGGGGGGGGGFCCGGGGGGGGGGGGGGGGGEGGGGGGGGGGGGGGGGGGGECGDGGGGCEFGGGGGGGGGGGGGGGGFGCCGFEEGGGGGGGFCFFGG<<FC<GGFFF4<FFD>B:C?554FE==@FFF:?DF906#
@M06045:235:000000000-JCY5N:1:1101:16663:6224 1:N:0:TACAGC
ATCACGACTCCTACGGGAGGCAGCAGTGGGGAATCTTGCGCAATGGCCGAAAGGCTGACGCAGCGACGCCGCGTGTGGGAGGACGCCTTTCGGGGTGTAAACCACTGTTGCCCGGGACGAACACACCTATTCGTAGGTGCTGACGGTACCGGGTGAGGAAGCACCGGCTAACTCTGTGCCAGCAGCCGCGGTAATACAGAGGGTGCGAGCGTTGTCCGGAATCACTGGGCGTAAAGGGCGCGTAGGTGGTGGCTTAAGCGTGCGGTGAAAGCTCGGGGCTCAACTCCGAGTCGGCCGTGCC
+
CCCCGGGGGGGGGGGGGGGGGGGGGGGGGGGGGGGGGGGGGGGGGGGGGGGGGGGGGFGGGGGGGGGGGGGGGFGFGDGGGDGGGGGGGGGGGGGGGGGGGGGGGGGGGGGGGGGGGGGGGGGGGGGGGGGGGGGGGGCFGGGGGGGGGGGGG@FF:FFFGGGGGGGGGGFECG:FGGFGGFCFFDGGDGE8EGGEGFGGGGGEGGGGGGGEGGGFGGDGDGDFGGGGFGG?EGGGGGGGGD5CEGFFCG3CFGGGGGG3CCGGGGGGGGFFGFDFCBFDF??FFGFE>EFFEFF(79>(#
@M06045:235:000000000-JCY5N:1:1101:9414:6227 1:N:0:TACAGC
ATCACGACTCCTACGGGAGGCAGCAGTGGGGAATATTGGACAATGGGCGCAAGCCTGATCCAGCCATGCCGCGTGAGTGATGAAGGCCTTAGGGTTGTAAAGCTCTTTCACTCGCGACGATAATGACGGTAGCGAGAGAAGAAGCCCCGGCTAACTTCGTGCCAGCAGCCGCGGTAATACGAAGGGGGCTAGCGTTGCTCGGAATCACTGGGCGTAAAGCGCACGTAGGCGGATCTTTAAGTCAGGGGTGAAATCCCAAGGCTCAACCTTGGAACTGCCTTTGATACTGGGGATCTCGAGG
+
CCCCGGGGGGGGGGGGGGGGGGGGGGGGGGGGGGGGGGGCGGGGGGGGGGGGGGGGGGGGGGGGGGGGGGGGGGGGGGGGGGFFGGGGGGGGGGGGGGGGGGGGGGGGGDGGGGGDGGGGGGGGGGGGGGGGGGGGGGGGGGGGGFGGGGGGEGGGGGGGGGGGGGGGGGGGGGGGGGGGGGGGGGGGGGGGGGGGDGGGGGGGGGGGGGGGGGGGDCFFECEGGGGGGGGG5CEGDGFFGGGGGGGGGGFGFDCGGGDGGGFGCGGGGGFFGFGFGFFFGFFFFG?7=FFFFFFA??D?#
@M06045:235:000000000-JCY5N:1:1101:16405:6251 1:N:0:TACAGC
ATCACGACTCCTACGGGAGGCAGCAGTGGGGAATTTTGGACAATGGGGGCAACCCTGATCCAGCCATGCCGCGTGCGGGAAGAAGGCCTTCGGGTTGTAAACCGCTTTTAGCCGGGACGAAAGCTGTACGGATAACACCCGTGCAGGTTGACGGTACCGGCGGAATAAGCACCGGCTAACTACGTGCCAGCAGCCGCGGTAATACGTAGGGTGCGAGCGTTAATCGGAATTACTGGGCGTAAAGCGTGCGCAGGCGGTTTTGTAAGTCTGTCGTGAAAGCCCCGGGCTCAACCTGGGAATG
+
CCCCGGGGGGGGGGGGGGGGGGGGGGGGGGGGGGGGGGGGGGGGGGGGGGGGGGGGGGGGGGGGGGGGGGGGGGGGGGGEGGGGGGGGGGGGGGGGGGGGGGGGGGGGGGGGGGGGGGGGGGGGGGGGFGGGGGGGGGGGGGGGFGGGGGGGGGGGGGGGGGGGGGGFGGGGGGGGGGGGGGGGGGGGGGGGGGGGGGGGGGGGGGGGGGGGGGGGGGGGGECFGGGEGGGGGGGGDGGEDGFGGGGGGDGCCGGDG>DDGGGGFGFFGGFFGFDFGF?8D:DFFGFFFFFFFFFFFFF7#
@M06045:235:000000000-JCY5N:1:1101:6996:6257 1:N:0:TACAGC
ATCACGACCCCTACGGGAGGCAGCAGTGGGGAATTGTTCGCAATGGGCGCAAGCCTGACGACGCAACGCCGCGTGGAGGACGAAGATCTTCGGGTCGTAAACTCCTGTCGAGTGGGAAGAATGCTTCGGGGGTGAATACCCTCCGGAATTGACGGTACCACTAAAGGAAGCCCCGGCTAACTCCGTGCCAGCAGCCGCGGTAATACGGGGGGGGCAAGCGTTGTTCGGAATTACTGGGCGTAAAGGGCTCGTAGGCGGCCAACTAAGTCGGATGTGAAATCCCCAGGCTTAACCTGGGAAA
+
CCCCGGGGGGGGGGGGGGGGGGGGGGGGGGGGGGGGGGGGGGGGGGGGGGGGEGGGGDGDGGDFEGGGGGGGGGGGFGGGGGGGGGDEFGGGGGGGGGGGGGFGGGFGGGGGGGGGGGGGGGGGGGGGGGGGEGGGGFGGGGGGGGGGGGGGGGGGGGGGGGFGGGGGGGGGGGGGGGGGGGGGGGGGGGGGGGGGGGGGGDGGGGGGGGEEGGGGFGGGEGGGGGGGCEDCCFGGGCGEDGGFGGDCGGGGDGGFGGGDG4FGGFGGGGFDDEC?GFBFGFF>FD>>F46=BBFBF0<:#
@M06045:235:000000000-JCY5N:1:1101:19030:6286 1:N:0:TACAGC
ATCACGACTCCTACGGGAGGCAGCAGTGGGGAATATTGGACAATGGGCGAAAGCCTGATCCAGCAATGCCGCGTGAGTGATGAAGGCCTTAGGGTTGTAAAGCTCTTTTACCCGGGAAGATAATGACTGTACCGGGAGAATAAGCCCCGGCTAACTCCGTGCCAGCAGCCGCGGTAATACGGAGGGGGCTAGCGTTGTTCGGAATTACTGGGCGTAAAGCGCACGTAGGCGGCTTTGTAAGTTAGAGGTGAAAGCCCGGGGCCCAACTCCGGAACTGCCTTTAAGACTGCATCGCTCGAAC
+
CCCCGGGGGGGGGGGGG@FGGGGGFGGGGGGGGGGGF@FFGGGAFGGGGEGGGGGGGGDFGGGGGGGGGGGGGGGGGGGGGGGGGGGGGGGGGGGGGGGFGGGGGGFGGGGFDFGEGGGGGGCGFGGGGGGGGGGGEGCGGGGFGGGGGGGGGGGGGGGGGGFGGGCCGGGGGGGFEGGGGDEECGGGGGGGGGGGGGGGEDC5@CFGGGFGGGGGC=FFEGEGGGFGGGCGGGGGGGGGD9C7<CF*C7:F>FG<FGD<:C))9*/7DFE35>D?F?FFGF4@*;==:FBF4)).79(4#
@M06045:235:000000000-JCY5N:1:1101:20604:6317 1:N:0:TACAGC
ATCACGACTCCTACGGGAGGCAGCAGTGGGGAATATTGCACAATGGGCGAAAGCCTGATGCAGCGACGCCGCGTGAGGGATGACGGCCTTCGGGTTGTAAACCTCTTTCAGCAGGGAAGAAGCGCAAGTGACGGTACCTGCAGAAGAAGCACCGGCTAACTACGTGCCAGCAGCCGCGGTAATACGTAGGGTGCGAGCGTTGTCCGGAATTATTGGGCGTAAAGAGCTTGTAGGTGGTTTGTCGCGTCTGCTGTGAAAATCCGAGGCTCAACCTCGGACTTGCAGTGGGTACGGGCAGACG
+
CCCCGGGGGGGGGGGGGGGGGGGGGGGGGGGGGGGGGGGGGGGGGGGGGGGGGGGGGGGGGGGGGGGGGGGGGGGGGGGGGGGGGGGGGGGGGGGGGGGGGGGGGGGGGFGGGGGGFGGGGGGGGGGGGGGGGGGGGGGGGGGGGGGGGGGGGGGGGGGGGGGGGGGGGGGGGGGGGGGGGGGGGGFGGGGGGGGGGGGGCECFGGGGCGFGGGGGGGGGDEFGFFGGCFEGGGGGGEGF<CGGFGGEGGFGGGGC:FGGGGGG3DDCFG4?C6FEGBEDGFF4*0)7@EFFEEEFFF?(#
@M06045:235:000000000-JCY5N:1:1101:27444:6332 1:N:0:TACAGC
ATCACGACTCCTACGGGAGGCAGCAGTGGGGAATATTGGACAATGGGCGGAAGCCTGATCCAGCAACGCCGCGTGAGGGATGACGGCCTTCGGGTTGTAAACCTCTTTCAGTACCGACGAAGCGAGAGTGACGGTAGGTACAGAAGAAGCACCGGCCAACTACGTGCCAGCAGCCGCGGTAATACGTAGGGTGCGAGCGTTGTCCGGAATTATTGGGCGTAAAGGGCTCGTAGGCGGTTTGTCGCGTCGGGAGTGAAAATCCAGGGCTTAACTCTGGACTGGCTTCCGATACGGGCAGACC
+
CCCCGGGGGGGGGGGGGGGGGGGGGGGGGGGGGGGGGGGGGGGGGGGGGGGGGGGGGGGGGGGGGGGGGGGGGGGGGGGGGGGGGGGGGGGGGGGGGGGGGGGGGGGGGGGGGGGGGGGGGGGGGGGGGGGGGGGGGGGGGGGGGGGGGGGGGGGGGGGGGGGGGGGGGGGGGGGGGGGGGGGGGGFGGGGGGGGD8EEEEEGGGGGGGGGCEGGGGGGGEGGGGGGGGGGGGGGGGEGDGGGGGGCEEGGGD<FGGFGGGDFGFDGGGGFF7FGFGFFFGFFFFFFD>BEFFEDF:??(#
@M06045:235:000000000-JCY5N:1:1101:17203:6336 1:N:0:TACAGC
ATCACGACTCCTACGGGAGGCAGCAGTGGGGAATTTTGCGCAATGGGGGAAACCCTGACGCAGCAACGCCGCGTGGAGGATGAAGTCCCTTGGGACGTAAACTCCTTTCGACCGGGACGATTATGACGGTACCGGTGGAAGAAGCCCCGGCTAACTTCGTGCCAGCAGCCGCGGTAATACGAGGGGGGCAAGCGTTGTTCGGAATTATTGGGCGTAAAGGGCGCGTAGGCGGTGCGGTAAGTCACCTGTGAAAACTCTGGGCTCAACTCAGAGCCTGCAGGCGAAACTGCCGTGCTTGAGG
+
CCCCGGGGGGGGGGGGGGGGGGGGFGGGGGGGGGGGGGGGGGGGGGGGGGGGGGGGGGGGGGGGGGGGGGGGGGGGGGGGGGGGGGGGGGGGGGGGGGGGGGGGGGGGGGGGGGGGGGGGC7FGGGGGGGGGFGGGGGGGGGGGGGGGGGGGEGGGGGGGGGGGGGGGGGGGGGGG7:FEFGGEGGGDGEGFFE8CEGGGGGE>FFG?FGF>CE5EEFGGGGGGGEEGGFGG758CEECEGGGGGCFEGGDCG>FFF7CGCGGGGDCFFFF4FFGFGFFFGEFB:D:4BFFFEFDB6<15#
@M06045:235:000000000-JCY5N:1:1101:17397:6342 1:N:0:TACAGC
ATCACGACTCCTACGGGAGGCAGCAGTGGGGAATATTGCGCAATGGGCGAAAGCCTGACGCAGCGACGCCGCGTGAGGGATGACGGCCTTCGGGTTGTAAACCTCTTTCGCACGGGACGAAGCGAGAGTGACGGTACCGTGAGAAGAAGCACCGGCTAACTACGTGCCAGCAGCCGCGGTAATACGTAGGGTGCGAGCGTTGTCCGGAATTATTGGGCGTAAAGAGCTCGTAGGCGGTTTGTCGCGTCTATCGTGAAAACTGGAGGCTTAACTTTCAGCGTGCGGTGGATACGGGCAGACA
+
CCCCGGGGEGGGDGGGGGGGGGGGGGGGGGGGGGGGGGGGGGGGGGGGGGG>FGGGGFGGGGGGGGGGGGGGGGECGGEGGGFGGGGGGGGGGGGGGGGGFFGFGGGGGGEDGGGGGGGGGGGGEGDDG9FGGGGGGGGC,>FGGGGFGG:FFGGGGGFGGGGGGGGGGGGCFFEGGGGEEGGDGF<CFGG8EGEEGGGEECEGFGGCEFFGGDFGGGGEEDFGDCC0<?EGF5CGGCEGGGGDFG)::*CFG556E7DG<CC4>DDFGGFF>FDFF=@DG>;DDCBF36*)07715:6(#
@M06045:235:000000000-JCY5N:1:1101:7517:6349 1:N:0:TACAGC
ATCACGACTCCTACGGGAGGCAGCAGTGGGGAATCTTGCGCAATGGCCGAAAGGCTGACGCAGCGACGCCGCGTGTGGGAGGAAGCCCTTCGGGGTGTAAACCACTGTTGCCCGGGACGAACAGCCTCTTTCGAGGGGCCTTACGGTACCGGGTGAGGAAGCACCTGCTAACTCTGTGCCAGCAGCCGCGGTAATACAGAGGGTGCGAGCGTTGTCCGGAATCACTGGGCGTAAAGGGCGCGTAGGGGGTGGCTTAAGCGTGCGGTGAAAGCTCGGTGCTCAACTCCGAGTCGGCCGTGCG
+
CCCCFCEGGGGGGGGGEB@CEFFGFFECEFGGGGFDEG9F7C7FFF8CFEEFGFFGDGCCCFFEGBCGGCEEG+@CFF7,CEGGFG,B?FFBC7CCFGGDADFFG,>FF9AB8=:3@:+@FEFGGGGGGGEFFGCE@FC@1,83<BFC7FEEC=CDFA<CCC:FC2>E7B9<:FFGFFCFFGGGEC8*:CC**19+9CCGCGGG55:>EEE*A?EFEEE*?CF:CEF=FFC?*:@EFEGE5C):E3**/955F4*>C:*)1*9D)19*9*10*)9@*<)9>46.*:@>)07>@3;(03-(#
@M06045:235:000000000-JCY5N:1:1101:24107:6350 1:N:0:TACAGC
ATCACGACTCCTACGGGAGGCAGCAGTGGGGAATTTTGGACAATGGGGGCAACCCTGATCCAGCCATGCCGCGTGCGGGAAGAAGGCCTTCGGGTTGTAAACCGCTTTTAGTCGGGAAGAAAAGGCACGGGTGAATACCCCGTGTTTTTGACGGTACCGGCGGAATAAGCACCGGCTAACTACGTGCCAGCAGCCGCGGTAATACGTAGGGTGCGAGCGTTAATCGGAATTACTGGGCGTAAAGCGTGCGCAGGCGGTTCGCTGTGTCCGATGTGAAAGCCCCGGGCTTAACCTGGGAATG
+
CCCCGGGGGGGGGGGGGGGGGGGGGGGGGGGGGGGGGGGEGGGGGGGGGGGGGGGGGGGGGGFGGGGGGGGGGGGGGGGGGGGGGGGGGGFGGGGGGGGGGGGGGGGGGGGFGGGGGGGGGGGGGGGGGGGGGGGGGGGGGGGGGGGFGFEGGGGGGGGGGGGGDCGGDGGGGGGGEGGGGGGGGGGGGGFGGGGGEGGCEGGGGGFGGGGGGGGEGGG:EE=?FGGEG=C7?FGGFGEGGDFGGGDGEGGGGGGGGGGGGGDD3CGDDD>:7>G?CFFFGF3BED>EF6B?B=>1;14(#
@M06045:235:000000000-JCY5N:1:1101:6228:6372 1:N:0:TACAGC
ATCACGACTCCTACGGGAGGCAGCAGTGGGGAATATTGGACAATGGGCGGAAGCCTGATCCAGCAACGCCGCGTGGGGGATGAAGGTCTTCGGATTGTAAACCCCTTTCGGGAGGGAAGATGGAACGGGTAACCGTTCGGACGGTACCTCCAGAAGCAGCCACGGCTAACTTCGTGCCAGCAGCCGCGGTAATACGAAGGTGGCAAGCGTTGTTCGGATTTACTGGGCGTACAGGGAGCGTAGGCGGTTGGGTAAGCCCTCCGTGAAATCTCCGGGCCTAACCCGGAAAGTGCGGAGTGGA
+
CCCCGGGGGGGGGGGGGGGGGGGGGGGGGGGCFGGGGGGGGGGGGGGGGGGGGGGGGGGGGGGGGGGGGGGGGFGGGGGDGGGGGGGGGGGGGGGGGGGGGGGGGGGGGGGGGGGGGGGGGGGGGGGGGGGGGGGGGGGGGGGGGGGGGGGGGGGGGFGGGGGGGGGGGGGGGGGFGGFGGGGGGGGGGGGGGGGGGGGGGGGGGGGGGGGGGGFGGEGGGGGGFGEFGGECEGGGFGGGDECEFGGGGGGCCD?FG4<FG:9/7FCDGGF?:>GFGFFFGF<FDG@F3:@*953(<(4<#
@M06045:235:000000000-JCY5N:1:1101:19663:6401 1:N:0:TACAGC
ATCACGACTCCTACGGGAGGCAGCAGTGGGGAATATTGGACAATGGGCGCAAGCCTGATCCAGCCATGCCGCGTGGATGATGAAGGCCCTAGGGTTGTAAAGTCCTTTCGGCGGGGAAGATAATGACGGTACCCGCAGAAGAAGCCCCGGCTAACTTCGTGCCAGCAGCCGCGGTAATACGAAGGGGGCTAGCGTTGCTCGGAATCACTGGGCGTAAAGCGCACGTAGGCGGCTTTTTAAGTCAGGGGTGAAATCCTGGAGCTCAACTCCAGAACTGCCTTTGATACTGAGAAGCTTGAGA
+
CCCCGGGGGGGGGGGGGGGGGGGGGGGGGGGGGGGGGGGGGGGGGGGGGGGGGGGGGGGGGGGGGGGGGGGGGGGGFGGGGGGGGGGGGGGGGGGGGGGGGGGGGGGGGGGGGGGGGGGGGGGGGGGGGGGGGGGGGGGGGGGGGGGGGGGGGGGGGGGGGGGGGGGGGGGGGGEGGGGGGGGGGGGGGGGGGGGGGGFGGCEGGGGGGGGGGGGDGGGGGGGEGGDFGGGGGGDGGGGGG<:CGGGGGDCGGGGGGFGFFGFGGGFFGG)9>@FFGFFFCBFFFFF4**/9956:FF<0#
@M06045:235:000000000-JCY5N:1:1101:20331:6401 1:N:0:TACAGC
ATCACGACTCCTACGGGAGGCAGCAGTGGGGAATATTGCACAATGGGCGAAAGCCTGATGCAGCGACGCCGCGTGAGGGATGACGGCCTTCGGGTTGTAAACCTCTTTCAGCAGGGAAGAAGCGCAAGTGACGGTACCTGCAGAAGAAGCACCGGCTAACTACGTGCCAGCAGCCGCGGTAATACGTAGGGTGCGAGCGTTGTCCGGAATTATTGGGCGTAAAGAGCTCGTAGGCGGCCTGTCGCGTCGGATGTGAAAGCCCGGGGCTTAACCCCGGGTCGGCATTCGATACGGGCAGGGA
+
CCCCGGGGGGGGGGGGGGGGGGGGGGGGGFGEGGGGGGGGGGGGGGFGGGGGGGGGGGGGGGGGGGGGGGGGG@FGGGGGGGGGGGGGGGGGGGGGGGGGGGGGGGGGGGGGGGGGGGGGGGGGGGGGGGGFDEFFGGGGGGGGGGFDGGGGGGGGGGGGGGCFCGFGGGGGGGGGGGGGGGGGGGFGGDGCEGGG*8EGDGEFDEGE5CGFGGFGGEGGGG=+CECFGGEDCGGGGGD*9EFGDD):5D>3<CGG7:C*:5CCDGDDFGFBCFCBCBE3).))57=F?FFFF:>>3:;(#
@M06045:235:000000000-JCY5N:1:1101:7483:6403 1:N:0:TACAGC
ATCACGACTCCTACGGGAGGCAGCAGTAGGGAATCTTGCGCAATGGGCGAAAGCCTGACGCAGCCATGCCGCGTGAATGATGAAGGTCTTAGGATTGTAAAATTCTTTCACCGGGGAAGATAATGACGGTACCCGGAGAAGAAGCCCCGGCTAACTTCGTGCCAGCAGCCGCGGTAATACGAAGGGGGCTAGCGTTGCTCGGAATTACTGGGCGTAAAGGGCGCGTAGGCGGACATTTAAGTCAGAGGTGAAAGCCCAGGGCTCAACCTTGGAATTGCCTTTGATACTGGATGTCTTGAGA
+
CCCCGGGGGGGGGGGGGGGGGGGGGGGGGGGGGGGGGGGGGGGGGGGGGGGGGGGGGGGGGGGGGGGGGGGGGFGFFGGGGGGGGGFGGGEFGDGGGGGGGGGGGGGGGGGGGGGGGGGGGGGGGGGGGGGGGGGGCGGGGFGGGGGGGGGGGGGGGGGGGGGGGGGGGGGGGGGGEGGGGFEGGGGGGGGGGGGGGGGGGGGGGGGGGGDFGGEGDFECGGGGGGDCEGGDGGCGGGGFGGGFGGGGGGGGFGGGGGGGDGFGGGGGGGFFFFFFFFFFF?FFFFFBFFFFFFFFFAA:#
@M06045:235:000000000-JCY5N:1:1101:7887:6406 1:N:0:TACAGC
ATCACGACTCCTACGGGAGGCAGCAGTGGGGAATATTGCACAATGGGCGAAAGCCTGATGCAGCGACGCCGCGTGAGGGATGACGGCCTTCGGGTTGTAAACCTCTTTCAGCAGGGAAGAAGCGAAAGTGACGGTACCTGCAGAAGAAGCACCGGCTAACTACGTGCCAGCAGCCGCGGTAATACGTAGGAGACGAGCGTTGTCCGGAGTTACTGGGCGTAAAGGGTGCGCAGGCGGCCCGCCGCGTGTGGGGTAAAATCTCCCGGCTCAACTGGGAGGGGGCCTTGCAGACGGGCGGGCA
+
CCCCGGGGGGGGGGGGGGGGGGGGGGGGGGGGGGGGGGGGGGGGGGGGGGGGGGGGGGGGGGGGGGGGGGGGGGGGGGGGGGGGGGGGGGGGGGGGGGGGGGGGGGGGGGGGGGGGGGGGGGGGGGGGGGGGGGGGGGGGGGGGGGGGGGGGGGGGGGGGGGGGGGGGGGGGGGGGGGGGGGGGGGGGGGGGGGGGGGGGGEEFGGGGGGGFGGGGGGDEGCEGGGFCCCEGGGGGGGDED=DEGD551CCDGCEGGDGD7>FFDGG<D=?FG?FF*7:B<@EFFGFFFF?FEFBBB>B1#
@M06045:235:000000000-JCY5N:1:1101:10656:6407 1:N:0:TACAGC
ATCACGACTCCTACGGGAGGCAGCAGTTAGGAATTTTGGGCAATGGGCGCAAGCCTGACCCAGCAACGCCGCGTGGGTGACGAAGGCCTTCGGGTTGTAAAGCCCTTTTCTCAGGGAAGATGATGACGGTACCTGAGGAAGAAGCACCGGCTAACTACGTGCCAGCAGCCGCGGTAATACGTAGGGTGCAAGCGTTGCCCGGATTTATTGGGCGTAAAGGGCGCGTAGGCGGCTCTGCACGTTCGTTGTGAAATCGCCCGGCTCCACTGGGCGGGGTCAGCGGATACGGCAGAGCTTGAGT
+
CCCCGGGGGGGGGGGGGGGGGGGGGGGGGGGGGGGGGGGGGGGGGGGGGGGGGGGGGGGGGGGGGGGGGGGGGGGGGGGFGGGDGGGFGGGGGGGGGGGGGGGGGGGGGGGGGGGGGGGGGGGGGGGGGGGGGGGGGGGGFGGGGGGGGGGGGGGGGGGGGGGGGGGFGGGGGGGGGGGGGGGGGGGGGGGGGGGGGGGGEGGGGGFGGDFCFEC:E=CGECEGGGGGGGGGGGGGGGGGGFGFEGDCCDGGFGGGGDGDED7C*9C:0CF5>DGFG35;C5>>FGFFFF>@>FFBFF?:#
@M06045:235:000000000-JCY5N:1:1101:16341:6416 1:N:0:TACAGC
ATCACGACTCCTACGGGAGGCAGCAGTGGGGAATCTTGCGCAATGCGCGAAAGCGTGACGCAGCAACGCCGCGTGCGGGAAGACGGCCTTCGGGTTGTAAACCGCTTTCAGTTGGGACGAAGCTCCGCCGGTGAACAGCCGGCTGGAGTGACGGTACCTTCAGAAGAAGCCCCGGCTAACTACGTGCCAGCAGCCGCGGTAATACGTAGGGGGCTAGCGTTGTCCGGAATCATTGGGCGTAAAGCGCGTGTAGGCGGCCCGGTAAGTCCGCTGTGAAAGTCCAGGGCTCAACCCTGGGATT
+
CCCCGGGGGGGGGGGGGGGGGGGGGGGGGGGGGGGGGGGGGGGGGGGGGGGGGGGGGGGGGGGGGGGGGGGGGGGGGGGEGGGGGGGGGGGGGGGGGGGGGGGGGGGGGGGGGGGGGGGGGGGFGGGGGGGGGGGGGGGGGGGGGGFGGGFGGGGGGGGGGGGGGGGGGGGGGGGGGGGGGGGGFGGGGGGFGGGGGGGEGGGGGGGGGGGGGGGCFGGGGGGGGGGCCGG?FGEFGDE:CGGGGGDGGGGFGFGDGGD<CD9CDGFFGD3)77D?C@F?FFFFFCEFFFFFFFF7>?1(#
@M06045:235:000000000-JCY5N:1:1101:16008:6423 1:N:0:TACAGC
ATCACGACTCCTACGGGAGGCAGCAGTGGGGAATCTTGCGCAATGGCCGAAAGGCTGACGCAGCGACGCCGCGTGTGGGAGGAAGCTCTTCGGGGTGTAAACCACTGTTGCCCGGGACGAACACACCTATTCGTAGGTGCTGACGGTACCGGGTGAGGAAGCACCGGCTAACTCTGTGCCAGCAGCCGCGGTAATACAGAGGGTGCGAGCGTTGTCCGGAATCACTGGGCGTAAAGGGCGCGTAGGTGGTGGCTTAAGCGTGCGGTGAAAGCTCGGAGCTCAACTCCGAGTCGGCCGTGCG
+
CCCCGGGGGGGGGGGGGGGGGGGGGGGGGGGGGGGGGGGGGGGGGGGGGGGGGGGGGGGGGGGGGGGGGGGGGFFFFEGGGGGGGGFFGGGGGGGGGGGGGGGGGGGGGGGGGGGGGGGGGGGGGGDFGGGGGGGFGGFGGFCFGDGGGGGDEGGGGGGGGGGGFGDGDEGG@FGGFGGGGGGGG>FGGGG88EGGGGGGGCGGGGGGGGGED>EGGGGDC*AGGGGFGGD?E5EGG=EGDE):CGCCFGGGFFFFCCCDE*>G3/959FFFFFGFGFF5FFFFBGFFFD>>EB>?B9>0#
@M06045:235:000000000-JCY5N:1:1101:24634:6427 1:N:0:TACAGC
ATCACGACTCCTACGGGAGGCAGCAGTGGGGAATATTGCGCAATGGACGAAAGTCTGACGCAGCGACGCCGCGTGTGGGATGACGGTCTTCGGATTGTAAACCACTGTCGGGAGGGACGAATACGCCGCAAGGCGGGTGACGGTACCTCCAAAGGAAGCACCGGCTAACTCCGTGCCAGCAGCCGCGGTAATACGGAGGGTGCGAGCGTTGTCCGGAATCACTGGGCGTAAAGGGCGCGTAGGCGGCCTGATAAGTAGGGGGTGAAATCCTGCGGCTTAACCGCAGGGCTGCCTTCTAAAG
+
CCCCGGGGGGGGGGGGGGGGGGGGGGGGGGGGGGGGGGGGGGGGFFGGGGGGGGGGGFGGGGGGGGGGGGGGGGGBDFGGGGGGEEGGGGGGDGGGGGGGGGGGGGGGGGGGGGDGEGGGGGGGGGGGGGGGGGGGGGGGGGGGGGGFGGFGGGGGGCBGCFFDG>EFGFGGGEFEEGFGGGGGDECEE5CE7FCEEEGEA>AEE>CEGGGCFGCECGGG7<F@EFGGG=5*<F8CEEGE3CC9EDDG53*2>F7*<>FCEGDDCGGFFFFF4:G>CE:=:=>3)>35::>:4?BDBAA<#
@M06045:235:000000000-JCY5N:1:1101:11125:6445 1:N:0:TACAGC
ATCACGACTCCTACGGGAGGCAGCAGTCGGGAATTTTGCGCAATGGACGAAAGTCTGACGCAGCAACGCCGCGTGAGGGATGACGGCCTTCGGGTTGTAAACCTCTTTTGTCAGGGACGATAGTGACGGTACCTGACGAATAAGCCACGGCTAACTACGTGCCAGCAGCCGCGGTAATACGTAGGTGGCAAGCGTTGTCCGGATTTACTGGGCGTAAAGAGCGCGCAGGCGGTCGATCAAGTCGCGTGTGAAAGCCCCCGGCTCAACTGGGGAGGGTCACGCGATACTGATCGACTCGAAG
+
CCCCGGGGGGGGGGGGGGGGGGGGGGGGGGGGGGFGGGGGGGGGGGGGGGGGGFGGGGGGGGGGGGGGGGGGGCFGGGGEGGGGGGGGGGGGGGGGGEGGGFGGGGGGGGGGGGGGGGGGEGEFGGGGGGGGGGGGGGGGGGGGGFGGGGGGGGGFGGGGGGGGGGGGGGGGEF*CEGGGG9CFGGGGGFGGGG8EECECEEEGEGFGGGGGGG>CEGG?FCGEGDGDGGGG>EGCCFDCFEGGGGGGGGGCFF6C=D<CEGCD4=C*>FFFGDGB97))>)757>3@FF4@>BB:@:(.#
@M06045:235:000000000-JCY5N:1:1101:27413:6449 1:N:0:TACAGC
ATCACGACTCCTACGGGAGGCAGCAGTGGGGAATATTGCGCAATGGGCGAAAGCCTGACGCAGCAACGCCGCGTGAGTGATGAAGGCCTTCGGGTCGTAAAGCTCTTTCGGAGGGAACGAATGGTTCTGAGGTTAACAGCCTCAGGAAGCGACGGTACCCTCAAAGCAAGCACCGGCTAACTCTGTGCCAGCAGCCGCGGTAATACAGAGGGTGCTAGCGTTGTACGGAATCATTGGGCGTTAAGGGCTTGTGGGCGGCCAACAGAGTCAACCGTGAAATCCCCAGGCGTAACATTGGAAG
+
CCCC-6@@7CEFFF@@F@@FFFFFGGGAEF+@CF<FGGFEEGGBFFDG@7FECFGEEFFG@C7C8FEB7CFEG>BEG,FE<FGGGD8,BF@F:7B7CFGGGCE<=E,<@+@+@@C+B+BF:C>,C,3,C9,33,,:=ABAEC8>FAFGE,><<>FF**,>,*,,?<,,@<CCFD@ED@::BFEC9+,2<<CG72+*:7C8C*/<+<+AA+8*28*+3+858/**+08:**:+0<+20CE*)*1:ECC=:<7>*1:**))155***0***29*9@<@C38?*9@)530)00<@B*9)934)#
@M06045:235:000000000-JCY5N:1:1101:11856:6463 1:N:0:TACAGC
ATCACGACTCCTACGGGAGGCAGCAGTGGGGAATATTGCGCAATGGGCGGAAGCCTGACGCAGCGACGCCGCGTGGGGGATGACGGCCTTCGGGTTGTAAACCCCTTTCAGCAGGGACGAAGCTAACGTGACGGTACCTGCAGAAGAAGCGCCGGCTAACTACGTGCCAGCAGCCGCGGTAATACGTAGGGCGCAAGCGTTGTCCGGAATTATTGGGCGTAAAGAGCTCGTAGGCGGTTTGTCGCGTCTGTCGTGAAAGCCCACGGCTTAACCGTGGGTCTGCGGTGGATACGGGCAGACC
+
CCCCGGGGGGGGGGGGGGGGGGGGGGFGGGGGGGGGGGGGGGGGGGGGGGGGGGGGGGGGGGGGGGGGGGGGGEGGGGGGGGGGGGGGGGGGGGGGGGGGGGGGGGGGGGGGGGGGGGGGGGGGGGGGFGGGGGGGGGGGGGFGGGGGGGGGGGGGGGGGGGGGFEGGGGGGGGGGGGGGGGGGGGGGGGD6EGCGEGG*AECGGGGCEEGFGGFFCGGGGGGGGGGFGGEGGGGGGGGGGGCEGGGGDFCFGCE6FGCGGGGGGGC5)949FF*7DEF49FFBFGFFF@F?FDFB5:0,#
@M06045:235:000000000-JCY5N:1:1101:26295:6467 1:N:0:TACAGC
ATCACGACTCCTACGGGAGGCAGCAGTGGGGAATTTTGCGCAATGGGGGAAACCCTGACGCAGCAACGCCGCGTGGAGGATGAAGCCCTTTGGGGCGTAAACTCCTTTCGATCGGGACGATTATGACGGTACCGGATGAAGAAGCACCGGCTAACTCTGTGCCAGCAGCCGCGGTAATACAGAGGGTGCAAGCGTTGTTCGGAATTATTGGGCGTAAAGGGCGCGTAGGCGGTGCGGTAAGTCACCTGTGAAACCTCTGGGCTTAACTCAGAGCCTGCAGGCGAAACTGCCGTGCTTGAGG
+
CCCCGGGGGGGGGGGGGGGGGGGGGGGGGGGGGGGGGGGGGGGGGGGGGGGGGGGGGFGGGGGGGGGGGGGGGFGGGGGGGGGGGGGGGGGGGGGEGGGGGGGGGGGGGGGGGGGGGGGGDGGGGGGGGGGGGGGGGGGGGGGGGGGGGGGGGGGGGGGGFFGGGGGGGGGGGGFGGGGGGGGGGGGGGGGGGGEGGEGGGGGGGGGGGGGGGGCE5EFGEGGGG=EGGGGGGGGGGDGGGC7+<DCFFCGF=DG<FFGGGGGGGGGGCFFFFFGFF>FFGFFFFGB?BFFFFEF?*8?:#
@M06045:235:000000000-JCY5N:1:1101:19407:6522 1:N:0:TACAGC
ATCACGACTCCTACGGGAGGCAGCAGTAGGGAATCTTCCGCAATGGACGAAAGTCTGACGGAGCAACGCCGCGTGAGCGAAGAAGGTCTTCGGATCGTAAAGCTCTGTTGTTAGGGAAGAACAAGTACCGGAGTAACTGACGGTACCTTGACGGTACCTAACCAGAAAGCCACGGCTAACTACGTGCCAGCAGCCGCGGTAATACGTAGGTGGCAAGCGTTGTCCGGAATCATTGGGCGTAAAGCGCGCGCAGGCGGTCCTTTAAGTCTGATGTGAAATCTTGCGGCTCAACCGTAAGCGG
+
CCCCGGGGGGGGGGGGGGGGGGGGGGGGGGGGGGGGGGGGGGGGGGGGGGGGGGGDGGGGGGGGGGGGGGGGGGGGGGGGGGGGGGGGGGGGGGGGGGGGGGGFGGGGGGFGGGGGGGGGGGGGGGGGGGGGGCGGGGGGGGGGGGGGGGGGGGGGGGGGGFGGGGGGGGGGGGGCEGGGGGGGGGGF;CFFGGGGGGGGGGGGGFGGGGGGGGGGGGGGGGGFGGGDG=FCGGGGGGGGG=DGGGGGGDGGGGGGGGGGCFGFGGDCFC9F>FFFG46=>F?FBDEED@??>>D6)4<,#
@M06045:235:000000000-JCY5N:1:1101:25727:6523 1:N:0:TACAGC
ATCACGACTCCTACGGGAGGCAGCAGTGGGGAATATTGGACAATGGGCGAAAGCCTGATCCAGCAATGCCGCGTGAGTGATGAAGGCCTTAGGGTTGTAAAGCTCTTTTACCCGGGATGATAATGACAGTACCGGGAGAATAAGCCCCGGCTAACTCCGTGCCAGCAGCCGCGGTAATACGGAGGGGGCTAGCGTTGTTCGGAATTACTGGGCGTAAAGCGCACGTAGGCGGCTTTGTAAGTTAGAGGTGAAAGCCCGGGGCTCAACCTCGAGACGCCGATGGAAACCATGTGGCTAGAGG
+
CCCCGGGGGGGGGGGGGFFGGGGGGGFGGGGGGGGGGGGGGGGGGGGGGEGGGGGGGGGGGGGGGGGGGGGGGGGEGGGGGGGGGGGFFGGGGGGGGGGGGGGGGGGGGGGGGGGGGGGGGGGGGGGGGGGGFFGGGGGGGGGGGGGGGGGGGFGCGGGGGDCFFCFGGGGGGGGDGFGDFFDCGGGGGCFGGGCEGGGFEEGCGFFGC?FGGGGGGGGFGGGGGGGGGGGGCEGGGGGDFFGCF7CF69DF7CGC5DGGGGCGGGGF6CEBDFG5377535)79CF)7??FFF@8=:4,#
@M06045:235:000000000-JCY5N:1:1101:4553:6533 1:N:0:TACAGC
ATCACGACTCCTACGGGAGGCAGCAGTGGGGAATATTGGACAATGGGGGCAACCCTGATCCAGCGATGCCGCGTGAGTGAAGAAGGCCTTCGGGTCGTAAAGCTCTTTAGGCTGGGAAGAAGGTGTGTAGAGGATAATCCTAGACATTTGACGGTACCAGCAGAATAAGCACCGGCAAACTCTGTGCCAGCAGCCGCGGTAATACAGAGGGTGCGAGCGTTAATCGGATTTACTGGGCGTAAAGGGTGCGTAGGCGGATGAACGAGTTTGATGTGAAAGCCCCGGGCTTAACCTGGGAAGC
+
ACC--6BBC7FGGGGGGCGGGGGFGGD9C9CCFDC@FGGF@AFGC,<FGEGGC@:,E@FGGDGGGF,@7FEGG:CCGGGFFFG@FGFF8EFGGGGGGGGGFG9?FFGF?<FGEFDCBFFG,E=DFD+BF?DDGGFGGGDFGGD9DFFCEFFGGEFGCCFGGGGGFFECGGGFGGCF7ECF:FCC<,2D;ECCB68:EG54:8CC@EC9BEEEEEC5*/?/88*A?GG5*;A7CGGFCGC55*9EF*2/*9C<GDGGGD3777*/9CC**28@79**0/050)75<18@FFF*6*0151:2#
@M06045:235:000000000-JCY5N:1:1101:23639:6560 1:N:0:TACAGC
ATCACGACTCCTACGGGAGGCAGCAGTAGGGAATTTTCCACAATGGGGGCAACCCTGATGGAGCAACGCCGCGTGCAGGATGAAGGCCTTCGGGTTGTAAACTGCTTTTATTGGTGACGATTATGACGGTAGCCAATGAATAAGGACCTGCTAACTACGTGCCAGCAGCCGCGGTAATACGTAGGGTGCGAGCGTTGTCCGGATTTATTGGGCGTAAAGAGCTCGTAGGCGGTTTGTCGCGTCGGCCGTGAAATCTCCACGCTTAACGTGGAGCGTGCGGTCGATACGGGCAGACTTGAGA
+
CCCCGGGGGGGGGGGGGGGGGGGGGGGGGGGGGGGGGGGGGGGGGGGGGGGGGGGGGGGGGGGGGGGGGGGGGGGGCGGGGGGGGGGGGGGGGGGGGGGGGGGGGGGGGFFEGGGGGGGGGFGGGGGGGGGGGGGGGGGGGFFGGGGGFGGGGGGGGGGGGGGGGGGGGGGGGGFFGGGGGGGGGGGFGGEGGGGGGGGGGGD@EGFGGGGGGGGGDGGGGGGGGGDGGGGGGGGGFFEFDGDGGGDG5DGGGGGGGGGGEDGCDDGGCCBFGFGBCDBFDEFDD4>@EFFFE34:FA<4#
@M06045:235:000000000-JCY5N:1:1101:17815:6563 1:N:0:TACAGC
ATCACGACTCCTACGGGAGGCAGCAGTGGGGAATCTTGCGCAATGGGCGAAAGCCTGACGCAGCAACGCCGCGTGCGGGAAGAAGGCTCTCGGGTTGTAAACCGCTTTCAGAAGGAACGAAACTGACGGTACTTTCAGAAGAAGGTGCGGCCAACTACGTGCCAGCAGCCGCGGTGACACGTAGGCACCAAGCGTTGTCCGGATTTATTGGGCGTAAAGAGCTCGTAGGCGGTTCAGTAAGTCAGGTGTGAAATCTTTGGGCTTAACCCAAAGCGTGCACTTGATACTGCTGTGACTTGAG
+
CCCCGGGGGGGGGGGGGGGGGGGGGGGGGGGGGGGGGGGGGGGGGGGGGGGGGGGGGGGGGGGGGGGGGGGGGGGGGGGDGGGGGGGGGFGGGGGGGGGGGGGGGGGGGGGGGGGGGFGGGGGGGGGGGGGGGGGGGGGGGFGGGGGGGGGCFCFFCFGGGGGGFFGGGGGGGGGGGG@CGGGGGGGGGGFGGGEGGCFGGGGGGGGG7AFGGGEEDCEGGECCCGEFGGGEGGGGGCE?CFFCCD*AFG7CFDC>EC7FEDDFFGFGGG><FFGFGF>?7<B=FC74/=FFF;@>6AF)#
@M06045:235:000000000-JCY5N:1:1101:7126:6583 1:N:0:TACAGC
ATCACGACTCCTACGGGAGGCAGCAGCGAGGGATTTTCGGCAATGGGCGCAAGCCTGACCGAGCAACGCCGCGTGCGGGACGACGCCCTTCGGGGTGTAAACCGCTTTTCGGTGGGACGAAACTGACGGTACCACCGGAATAAGCCTCGGCTAACTACGTGCCAGCAGCCGCGGTAAGACGTAGGAGGCGAGCGTTGTCCGGAGTTACTGGGCGTAAAGCGCGCGCAGGCGGTCGCACAGGTCATCTGTTAAAGCACCCGGCTCAACCGGGCTGTCGCGGGTGAAACCGTGTGACTTGAGG
+
CCCCGGGGGGGGGGGGGGGGGGGGGGGGDGGGGGGGGGGGGGEGGGGGGGGGGGGGGGGGGGGGGGGGGGGGGGGGGGDFGGGGGGGGGGGGGGGGGGGGGGGGGGGGGGGGGGGGGGGGGGGGF@FGGGGGGGGGGGGGGGFGGGGG7CGFGFGGFGGGGGGGGGFGGGGGGGGGGGGGGFFGGFCEGGGGGGGGDGFGGGGGEFFGGGFGGGEGGGGGGGGGGGGG==C=EGCC:==FG?CFGDGGFFFFDGGGGGGGGD3CCDDGGGFF5)2/1<5BD:556:=FDEFF59FA=23?#
@M06045:235:000000000-JCY5N:1:1101:22471:6583 1:N:0:TACAGC
ATCACGACTCCTACGGGAGGCAGCAGTTAGGAATTTTGGGCAATGGGCGCAAGCCTGACCCAGCAACGCCGCGTGGGTGACGAAGGCCTTCGGGTTGTAAAGCCCTTTTCTGGGGGAAGATGATGACGGTACCCCAGGAAGAAGCACCGGCTAACTACGTGCCAGCAGCCGCGGTAATACGTAGGGTGCGAGCGTTGCCCGGATTTATTGGGCGTAAAGGGCGCGCAGGCGGTACGGCGCGTCCGTTGTGAAATCGCCCGGCTCAACAGGGCGGGGTCAGCGGATAGGGCCGCACTTGAGT
+
CCCCFFGGEFGF@FGGE7FFGGGGGGFGGGGC@D@FFFEDGGDFCFFCFGGGGFGF8<FGFD,FGGG:F@:FE:FFGGG7CCCFGGGAFGGGDF=?FGFFGCFGGFGGGFGCEFGG7++AAFGGAFEFGGGCAEG@EG7<:D<8F@D@B3CFEFGFC<FF@:C,CFC:@F*FCC*=<FFC7,+<FE+<C*;EGGG*:C9@>C21*<@FFGFGCGC:CGCF8*:CEC:CGCECE588CE*:CCDE5/07*1**2:9CF3<DGD39C=5*0*))95)7D7<)4>).7*)0))0)5.894)3,#
@M06045:235:000000000-JCY5N:1:1101:18314:6605 1:N:0:TACAGC
ATCACGACTCCTACGGGAGGCAGCAGTGGGGAATTTTGGACAATGGGCGCAAGCCTGATCCAGCCATTCCGCGTGCAGGATGAAGGCCCTCGGGTTGTAAACTGCTTTTGTACGGAACGAAACGCGCTGAGTTAATACATCGGCGTAATGACGGTACCGTAAGAATAAGCACCGGCTAACTACGTGCCAGCAGCCGCGGTAATACGTAGGGTGCAAGCGTTAATCGGAATTACTGGGCGTAAAGCGTGCGCAGGCGGTGATGTAAGACAGGTGTGAAATCCCCGGGCTTAACCTGGGAACC
+
CCCCGGGGGGGGGGGGGGGGGGGGGGGGGGGECGFGGGGFGGGG9FFGGGGGGGGGGGGGGGGGDGGGFGGGGGGGGGGGGGGGGGGGGGGDEGGGGGGGGGGGGGGGGGGGGGGGGGGGEGGGGGGGGGGGGGGGGGGFGDGGDGGGGGGGGGGGGGGGGGGGGGGGGGGGGGDGGEGGGFGC,:=CGGGGGGFEGEGCGGGGGGEGGGGGGGGGGGGGG==FGFE5*ACGGGFFGFGGD5DGGDGGGGGGGGGGEGGGGFGGC>DFGGF=<FGFFFF=FFFFBD>DFFF?FFFF333-#
@M06045:235:000000000-JCY5N:1:1101:22279:6621 1:N:0:TACAGC
ATCACGACTCCTACGGGAGGCAGCAGTTAGGAATTTTGGGCAATGGGCGCAAGCCTGACCCAGCAACGCCGCGTGGGTGACGAAGGCCTTCGGGTTGTAAAGCCCTTTTCTGGGGGAAGATGATGACGGTACCCCAGGAAGAAGCACCGGCTAACTACGTGCCAGCAGCCGCGGTAATACGTAGGGTGCGAGCGTTGCCCGGATTTATTGGGCGTAAAGGGCGCGCAGGCGGCTGCGCACGTTCGCTGTGAAAGCTCCCGGCTCAACTGGGAGAGGTCGGCGGATACGGCGCAGCTGGAGG
+
CCCCGGGGGGGFGGGDEE@FGGDGGGGFFFGDFGFGGFGGFGFGGGGGGGGGGGGGGFGGGGGGGGGGG7FGGGGGGGGEC?FGDEGGFGFGGGGGGGGGCFFGGGGGGFGGGGGGGCGCCCGGGGGGGGGEFFCFGF<C>FFGGGGGGGGGGDFGGFGGFD>CFCGFGGGGGGECGGGDC:EGE@FFGGGGGGGGCE@CEECEGF7C:CFDCC*/::F9:EE5EGGGGGCE=CECECEEG=FGDDCC=67:C76:CFF3=C7D*47FF*<59:CBC)0.3.0.85?3>@>3))0(9(.2#
@M06045:235:000000000-JCY5N:1:1101:9993:6621 1:N:0:TACAGC
ATCACGACTCCTACGGGAGGCAGCAGTGGGGAATATTGGACAATGGGCGCAAGCCTGATCCAGCCATGCCGCGTGAGTGATGAAGGCCTTAGGGTTGTAAAGCTCTTTTGCCGGGGACGATAATGACGGTACCCGGAGAATAAGTCCCGGCTAACTTCGTGCCAGCAGCCGCGGTAATACGAAGGGGACTAGCGTTGTTCGGAATCACTGGGCGTAAAGAGCGTGTAGGCGGTCAGGTAGGTCCGTTGTGAAAACTCGAGGCTCAACCTCGAGACGCCGATGGAAACCATCTGACTAGAGG
+
CCCCGGGGGGGGGGGGGGGGGGGEGGGGGGGGGGGGGGGFGGGGGGGGGGGGGGGGGGGGGGGGGGGGGGGGGFGFGGGGGGGGGGGGGGGFGGFGGGGGGGGGGGGGGGGGGGGGGGGG>CEGGGGGGGGGGGGGGGGGGGGGGGGGGGGGGGGGGGGGCEGGGGGFGGGGGGGGGGGGGGGGGGGEGGFCFGCCCCGGGGGGGGCGGGGFGGGGEFGFGFG=EGGGGGGG5EGGGGFGGFGFGG4C5CDGDFDDFGCDGGGGG=GGFFDBG>7;DEFFGFDFF:?FFFFFF?FFFBF<#
@M06045:235:000000000-JCY5N:1:1101:3902:6632 1:N:0:TACAGC
ATCACGACTCCTACGGGAGGCAGCAGTGGGGAATATTGGACAATGGGCGAAAGCCTGATCCAGCAACGCCGCGTGAGGGATGACTGCCTTCGGGTTGTAAACCTCTTTCAGCGGGGACGAAGCGCAAGTGACGGTACCCGCAGAAGAAGCACCGGCCAACTACGTGCCAGCAGCCGCGGTAATACGTAGGGTGCGAGCGTTGTCCGGAATTATTGGGCGTAAAGGGCTCGTAGGCGGTTGGTCACGTCGGGAGTGAAAACTCAGGGCTCAACCCTGAGCCTGCTTCCGATACGGGCAGACA
+
CCCCGGDGGGGGGGGGGGGGGGGGGGGGGGGGGGGGGGGCFGGGGGGGGGGGGGGGGGGGGGGGGGGGGGGGGGGFGGGGGGGGGGG?FGGGGGGGGGGGGGGGGGGGFGGGGGEGGGGGGG7FG:FGGGCF7CFGEDGGGFCFGGGGGGGGGG@<FECGGGGGGCC7BCGGGGGGEGC>GGGGGG+<5?EEGDGEEGGEEEGC?EG8:F?F99EFGGGEE=*<?EC6FGECFGGGGGG*9EFD?DCCEDD)99FGEGDDGC76<C527CFF*77:95?FGFFFFDF3)8<5)))18<12#
@M06045:235:000000000-JCY5N:1:1101:20725:6638 1:N:0:TACAGC
ATCACGACTCCTACGGGAGGCAGCAGTTTGGAATTTTGGTCAATGGGGGAAACCCTGAACCAGCGACGCCGCGTGGACGATGAAGGTCTTCGGATTGTAAAGTCCTTTTGGCAGGGAAAAATTTTGATTGTACCTGCAGAATAAGAGGTTGCTAACTCTGTGCCAGCAGCAGCGGTAATACAGAGACCTCGAGCGTTATCCGGAATCATTGGGCGTAAAGCGTACCGATAGGTGGTCTTGAAAGTCAGATGTGAAATAACGAAGCTTAACTTCGTTACTGTCATTTGAAACTCCAGGACTG
+
CCCCGGGGGGGGGGGGGGGGGGGGGGGGGGGGGGGGGGGGGGGGGGGGGGGGGGGGGGGGGGGGGGGGGGGGGGGGGGGGGGGFFFGGGGGGGEGGGGGGGGGGGGGGGDGGGGGGGGGGGGGGGGGGGGGGGGGGFGGGGGGGGGGGGGGGGGGGGGGGGGGGGGGGGGGGGGEFGGFFGGGGGGGGGGGGGDGGGGGFGEGDGGGGGGGFFGGGDGGFEEG5:EGGEGGGGGGGGGGGGGCEGGGF7CGGGGGGGGFDGGGGGGGGG>FB>>FFGFFFG??FFC@F6?BFFFF???F4#
@M06045:235:000000000-JCY5N:1:1101:14519:6680 1:N:0:TACAGC
ATCACGACTCCTACGGGAGGCAGCAGTGGGGAATATTGGACAATGGGCGCAAGCCTGATCCAGCCATGCCGCGTGAGTGAAGAAGGCCTTCGGGTTGTAAAGCTCTTTTGTCCGGAAAGAAAAGCTCTCGGTTAATACCCGGGGGTTCTGACGGTACCGGAAGAATAAGCACCGGCTAACTTCGTGCCAGCAGCCGCGGTAATACGAAGGGTGCAAGCGTTACTCGGAATTACTGGGCGTAAAGCGTGCGTAGGTGGTTCGTTAAGTCTGATGTGAAAGCCCTGGGCTCAACCTGGGAATC
+
CCCCGGGGGGGGGGGGGGGGGGGGGGGGGGGGGGGGGGGEGGGGGGGGGGGGGGGGGGGGGGGGGGGGGGGGGGGFGGFGGGGGGGGGGGGGGGGGGGGGGGGGGGGGGGGGGGGGGGGGGGGGGGGGGGGGGGGGGGGGGGGGGGGGGGGGGGGGGGGGGGGGGGGGGGGGGGGGGGGGGGGGGGGGGGGGGGGGGGGGGGGGGGGGGGGGGGGGGGGGGGGGGGGGGGGGFGGGGGGGGGGGGGGGEGGGGG<=GDGGGGGGDCGGGGFFGFGFGFFFGFFFFGFFFFFFF@FFF7B0#
@M06045:235:000000000-JCY5N:1:1101:24573:6707 1:N:0:TACAGC
ATCACGACTCCTACGGGAGGCAGCAGTGGGGAGTATTGGACAATGGGGGCAACCCTGATCCAGCAATGCCGCGTGAGTGATGAAGGCCTTAGGGTTGTAAAGCTCTTTCGGCGGGGACGATGATGACGGTACCCGCAGAAGAAGCCCCGGCTAACTTCGTGCCAGCAGCCGCGGTAATACGAAGGGGGCAAGCGTTGTTCGGATTTACTGGGCGTAAAGGGCGCGCAGGCGGTACTTCAAGTCGGGTGTGAAAGCCCCGGGCTCAACCTGGGAACTGCACTCGAGACTGAAGCACTAGAGT
+
CCCCGGGGGGGGGGGGGGGGGGGGGGGGGGGGGGGGGGGGGGGGGGGGGGGGGGGGGGGGGGGGGGGGGGGGGFGEGGGGGGGGGGGGGGGGGGGGGGGGGGGFGGGGGGGGGGGGGGGGGGGGGGGGGGGGGFGGGGGGFGGGGGGGGGGGGGGGGGGGGGGGGGGGGGGGGGGGGGGGGGGGGGGGGGGGGGCEG>EFGGGGGGFGGGGGGGGGGGGGGGGGGGGGGGGGGDGGGGGGGGGGGGCEED>FFGGGGGGGGD7C*9CGGGFFG:3?=??:>F>>>*7FFFFF:4;:9243#
@M06045:235:000000000-JCY5N:1:1101:13575:6715 1:N:0:TACAGC
ATCACGACTCCTACGGGAGGCAGCAGTGGGGAATATTGGACAATGGGCGGAAGCCTGATCCAGCAACGCCGCGTGAGGGATGACGGCCTTCGGGTTGTAAACCTCTTTCAGCACCGACGAAGCTCCGCTTTTTGGTGGTTTGACGGTAGGTGCAGAAGAAGGACCGGCCAACTACGTGCCAGCAGCCGCGGTAATACGTAGGGTCCGAGCGTTGTCCGGAATTATTGGGCGTAAAGGGCTCGTAGGCGGTTTGTCGCGTCGGGAGTGAAAACATCTGGCTTAACTGGGTGCTTGCTTTCGA
+
CCCCGGGGGGGGGGGGGGGGGGGGGGGGGGGGGGGGGGGFGGGGGGGGGGGGGGGGGGGGGGGGGGGGGGGGGFFCGGGGGGGGGGGGGGGGGGGGGGGGGGGGGGGGGGGGGGGGDGGGGGGGGGGGGGGFGGGFGGGGGDGGGGGGGGGGGGGCGGFFGGGGGGEDGGGGGGDGGGGGGGGGGGGGGGGGGDGGGGGGGGGGGGG5EEG8E5CEGGGC*;6<CF9EFFGC==CC+CE=DE75=DGGCCC35*<5F)/9:CGDCDC77:8@*966*7:846@F?>7>?DB4=6><FB>(#
@M06045:235:000000000-JCY5N:1:1101:28014:6727 1:N:0:TACAGC
ATCACGACTCCTACGGGAGGCAGCAGTCGAGAATCTTCGGCAATGGGCGAAAGCCTGACCGAGCGACGCCGCGTGGAGGAAGAAGGCCTTCGGGTTGTAAACTCCTGTTGGGGAGAAGCAAATCAATGAGCGACTCCCTGAGGAAGCACGGGCTAAGTTCGTGCCAGCAGCCGCGGTAAGACGAACCGTGCGAACGTTAATCGGATTCATTGGGCTTAAAGGGCGCGTAGGCGGCGGCGTAAGTTCGTGGTGAAATCCCATCGGCTCAACCGTGGAATTGCTTCGAATACTTCGTCGCTCT
+
CCCCGGGGGGGGGGGGGGGGGGGGGGGGGGGGGGGGGGGGGEGGGGGGGEGGGGGGGGGGGGGGGGGGGGGGGGGGFFGGGGGGGGGGGGGGGGEGGGGGGGGGGGGGGGGGGGGGGGGGGGGGGGGGGGGGGGGGGGGGGGGGGGGGGGGGGGGGGGGGGGCGGGGGGGGGGGGGGGGGGGGGGGGGGGGGGGGGGGCEFGGG>EEFDGGGGGGGCDGGGGGGGGGGDGGGGGGGGGGGCGGGGGGGGGGGFGGGDGGGGGDGGFDGFF@><:DFGFF4C?BBFGFFFFF*9BF?3030#
@M06045:235:000000000-JCY5N:1:1101:24050:6741 1:N:0:TACAGC
ATCACGACTCCTACGGGAGGCAGCAGTGGGGAATATTGGACAATGGGCGGAAGCCTGATCCAGCAACGCCGCGTGAGGGATGACGGCCTTCGGGTTGTAAACCTCTTTCACCACCGACGAAGCGCAAGTGACGGTAGGTGGGGAAGAAGCACCGGCCAACTACGTGCCAGCAGCCGCGGTAATACGTAGGGTGCGAGCGTTGTCCGGAATTATTGGGCGTAAAGGGCTCGTAGGCGGTTTGTCGCGTCGGGAGTGAAAACCTCGGGCTTAACTCGGGGCTTGCTTTCGATACGGGCAGACC
+
CCCCGGGGGGGGGGGGGGGGGGGGFGEFGGGGGGGGGGG9FCFGGGGGGGGGGGGGGGGGFGGGEGGGGGGGGFGFGGGEGGGGGGGGGGGGGGGGGGCGGGGFGGGFGCGGGGGGDDFGGGGGGCFGGGGGGG>DFFFGGDG@7FEGGGCGGGGGGGGG@:FGGCFFGGC2FCGGGGGEEGGGGGE6CGG?EGGCEGGCEEGGGGG58*C7FFGGGGGGG*ACFEEFFGGGGGGGGG=*CFCEGGDGCDC)>DG*00:5:F4>DDD35796DBC@CBD>F5>?F>635@>>>532521,#
@M06045:235:000000000-JCY5N:1:1101:19143:6770 1:N:0:TACAGC
ATCACGACTCCTACGGGAGGCAGCAGTGGGGAATATTGGACAATGGGCGGAAGCCTGATCCAGCAACGCCGCGTGAGGGATGACGGCCTTCGGGTTGTAAACCTCTTTCAGTACCGACGAAGCGAGAGTGACGGTAGGTACAGAAGAAGCACCGGCCAACTACGTGCCAGCAGCCGCGGTAATACGTAGGGTGCGAGCGTTGTCCGGAATTATTGGGCGTAAAGGGCTCGTAGGCGGTTTGTCGCGTCGGGAGTGAAAATCCAGGGCTTAACTCTGGACTGGCTTCCGATACGGGCAGACT
+
CCCCGGGGGGGGGGGGGDGGGGGGGGGGGGGGGGGGGGGFGGGGGGGGGGGGGGGGGGGGGGGGGGGGGGGGGGGGGGGGGGGGGGGGGGGGGGGGGGGGGGGGGGGGGGGGGGGGGGGGGGGGGGGGGGGGGGEGGGGGGGGGGGGGGGGGGGGGGGGGGGGGGGGGGGGGGGCFGEGGGGGGGGFGGGGGGGGGGGGGGGEFGGGGCF+CFGGGGGGGGDGFGDEGGGGDGGGGGGGCDEGGFDCCGG5DGGGCFGFGCDDDGCG4777FF=CBF4>FCFFFFDFDE@@BFBB9:<?1#
@M06045:235:000000000-JCY5N:1:1101:26681:6778 1:N:0:TACAGC
ATCACGACTCCTACGGGAGGCAGCAGTGGGGAATCTTGCACAATGGGGGCAACCCTGATGCAGCGACGCCGCGTGAGCGATGAAGCCCTTCGGGGTGTAAAGCTCTTTCGGCAGGGAAGATTATGACGGTACCTGCAGAAGCAGCTGCGGCTAACTACGTGCCAGCAGCCGCGGTAATACGTAGGCAGCGAGCGTTGTCCGGAATCACTGGGCGTAAAGCGCGTGTAGGCGGACCTGCAAGTCTGCTGTGAAAGCCCTCGGCTTAACTGGGGGAGGGCGGTGGAAACTGCAGGTCTGGAGA
+
CCCCGGGGGGGGGGGGGFGGGGGGGGGGGGGGGGGGGGFGGGGGGCGGGGGGGGEFGGGGGGEGGGEFGGFGGGGGGGGEFGG9EF=<FFFGGGGGGGGGGGG<FGFGGGDGGEGGFFGF9>CFGFGGGGGGGEGGGGFGGGGGGGGGGDG>EFFFDFGGGGGFGGGGGGGGGGE*<<FAFGCFEFGFGEEEDGGGGGGGGGECFF7CFFFGGEEEGGGGG=E*:C:CC?EG*/1*;C6<DCGGGFFGGGG>GGFFGGG5AD*97*2CFD5@D>C@)55D7;)7?CFFFFF?F<FAFF).#
@M06045:235:000000000-JCY5N:1:1101:13305:6809 1:N:0:TACAGC
ATCACGACTCCTACGGGAGGCAGCAGCGAGGGATCTTCTACAATGGGCGCAAGCCCGATAGAGCAACGCCGCGTGGAGGACGACGGCCTTCGGGTTGTAAACTCCTTTCGGGGGGGATGACACGGACAGTACCCCCAGAAGCAGCCCCGGCTAACTCTGTGCCAGCAGCCGCGGTAATACAGAGGGGGCAAGCGTTGTCCGGATTTACTGGGCGTACAGCGCGCGCAGGCGGTCGGCAAGGTGCCGTGTGACAACCGGGAGCTTAACTCCCGGAGGCCAGGGTAGACCTGTCGACTGGAGG
+
CCCCGGGGGGGGGGGGGGGGGGGGGGGGGGGGGGFGGGAGGGGGGGGGGGGGGGGGGGGGGGGGGGGGGGGGGEGGCGGDGGGGDFGGGGGGGGGGGGGGGGGGGGGGGGGGGGGGGCEFGCGGGGGGGGGFGGGGGGGGGGGGGFC>>CG85EECFGGGGGGGGF8FGGGGEGE8CFCGGFCFFGGGGDFGGEGGEEFGGG5ECFFGGDGGGC?EE5ACCC=5EEGGDGCEEGGGG55F<9F6:CC5EC7:*2>DEDD3EG4CFGGFCCFDG:3><F>FGFFFB747/0*0505:B???#
@M06045:235:000000000-JCY5N:1:1101:15230:6811 1:N:0:TACAGC
ATCACGACTCCTACGGGAGGCAGCAGTGGGGAATATTGGACAATGGGCGAAAGCCTGATCCAGCAATGCCGCGTGAGTGATGAAGGCCTTAGGGTTGTAAAGCTCTTTTACCCGGGATGATAATGACAGTACCGGGAGAATAAGCCCCGGCTAACTCCGTGCCAGCAGCCGCGGTAATACGGAGGGGGCTAGCGTTGTTCGGAATTACTGGGCGTAAAGCGCACGTAGGCGGCTTTGTAAGTTAGAGGTGAAAGCCCGGGGCTCAACTCCGGAATTGCCTTTAAGACTGCATCGCTAGAAC
+
CCCCGGGGEGGGGGGGGFCEGGGGFGGCDGGFEGGGGGG<FGDGGGGGGGGGDDGGGFGGGGGGGEFFEFEGGGGGGGGGGGGGFGGGGGGGGGGGGGGGGGG9FGGGGEFFGFGGFGGG9EGFGGG9EFGGGGGDFGGGGFGGGFGDGGGGGGGGGGCCFDFFGGGGFGGEGGGGEGFGGED7CEGGGEFGGGG@ECDGGEGGGFGFFGGFGGEG5CFC5?EEGGGGGGGGGGGGEFFD>:CFGDFFGG76?C7FCGGDDGC3*74>CGFBC@G?4*=B>B=F=FF=?FFFF:D(592.#
@M06045:235:000000000-JCY5N:1:1101:20464:6832 1:N:0:TACAGC
ATCACGACTCCTACGGGAGGCAGCAGTGGGGAATATTGCACAATGGGCGAAAGCCTGATGCAGCGACGCCGCGTGAGGGATGACGGCCTTCGGGTTGTAAACCTCTTTCAGCAGGGAAGAAGCGCAAGTGACGGTACCTGCAGAAGAAGCACCGGCTAACTACGTGCCAGCAGCCGCGGTAATACGTAGGGTGCGAGCGTTGTCCGGAATTATTGGGCGTAAAGAGCTTGTAGGTGGTTTGTCGCGTCTGCTGTGAAAATCCGAGGCTCAACCTCGGACTTGCAGTGGGTACGGGCAGACG
+
CCCCGGGGGGGGGGGGGGGGGGGGGGGGGGGGGGGGGCGFGGGGGGGGGGGGGGGGGGGGGGGGGGGGGGGGGGGGGGGGGGGGGGGGGGGGGGGGGGGGGGGGGGGGGGGGGGGGGGGGGGGGGGGGGGGGGGGGGGGGGGGGGGGGGGGGGGGGGGGGGGGGGAFGGGGGGGGGGGGGGGGGGGGGGGGGGGGGGCECEGGFGGGGDGFFGGFECGGGGGGGGGFF?CFGFGGGGGGCDFGGGGGGGGGFGGGGFG>DCCDDGGGG:7@FGFGEDFFEGFFFFF??FBFFBEBFBBF(#
@M06045:235:000000000-JCY5N:1:1101:25230:6842 1:N:0:TACAGC
ATCACGACTCCTACGGGAGGCAGCAGTGGGGAATATTGCACAATGGGCGCAAGCCTGATGCAGCGACGCCGCGTGAGGGATGACGGCCTTCGGGTTGTAAACCTCTTTCAGTAGGGAAGAAGCGTAAGTGACGGTACCTGCAGAAGAAGCGCCGGCCAACTACGTGCCAGCAGCCGCGGTAAGACGTAGGGCGCGAGCGTTGTCCGGATTTATTGGGCGTAAAGAGCTCGTAGGCGGCTTGTCGCGTCGACTGTGAAAACCCGCGGCCGAACCGCGGGCCTGCAGCCGATACGGGCAGGCG
+
CCCCGGGGGGGGGGGGGGGGGGGGGGGGGGGGGGGGGGGFGGGGGGGGGGGGGGGGGGGGGGGGGGGGGGGGGCGGGGGGGGGGGGGGGGGGGGGGGGFDFGG?FFGFGGGCDFGGGGGDGGBFCGGGGGGGGGGGGGGGGGFCGFGGGGGGGGGGGGGGGGCGG:EFGGGGGGGGGGGGGGGDFECFGGGGGGGDEGEEGEGGFEGDEG++0<FGCFEECECGGGGFGGG8CGCEGGEEDFFEC<DEC)9<C>:7CCGGGG35CDD)))87C>DBGEFF3);?:6>@)))85D>6@?B(#
@M06045:235:000000000-JCY5N:1:1101:4271:6852 1:N:0:TACAGC
ATCACGACTCCTACGGGAGGCAGCAGTGGGGAATTTTCCGCAATGGGCGCAAGCCTGACGGAGTGACGCCGCGTGGGGGACGAAGGCCTTCGGGTCGTAAACCCCTGTCAGAGGGAAAGAAGGGGACGGGAGTGAACTCACGTTTCTGACGGTACTCTCAGAGGAAGCCCCGGCCAACTCTGTGCCAGCAGCCGCGGTAAGACAGAGGGGGCAAGCGTTGCTCGGAATCACTTGGCGGAAAGGGCGCGTAGGCGGGCCGCCACGTCGGTCGGGAAATCTCCGGGCACAACCCGGAGGAGGA
+
CC@C--@CCFFFFFGGGEGGGGGGFGGGGGGECCCFFFGGGGEGGGGGG>FFEFGFCGDGGGGFGEGGEGGGG:FCGGGGGGEGGGGGFG=AFEGGGGGGGGGGEGCFFEC,CCFGGGGGGGF+<FFCEDEDBEDFCD;,>,>F,3@F9,=:<:F,37CCGDC<<<FFGGGEGGCECC<AFGGGGG?CGE>8CE*/::>*2<@+;@:@E5CC**;*;=:?C<7*:*A*<0+2+<<8:*27)5<==35ECD<CCD57*977:)*999CCDCE)).)):=4=C)0)7).555>3:)<(703-#
@M06045:235:000000000-JCY5N:1:1101:13572:6855 1:N:0:TACAGC
ATCACGACTCCTACGGGAGGCAGCAGTGGGGAATCTTGCGCAATGGGCGAAAGCCTGACGCAGCGACGCCGCGTGGGGGAAGAAGGCTTTCGGGTTGTAAACCCCTTTCAGGAGAGACGAAGCCACTCAGGTTAATAGCCGAGAGGGTGACGGTACCTCCAGAAGAAGCCCCGGCTAACTACGTGCCAGCAGCCGCGGTAATACGTAGGGGGCAAGCGTTGTCCGGATTTATTGGGCGTAAAGAGCGTGTAGGCGGTTGGGTAGGTCCGTTGTGAAAACTCGAGGCTCAACCTCGGGACGA
+
CCCCGGGGGGGGFGGGGGGGGGGGFGGGGGGGGGGGGGGGGGGGGGGGGGGGGGGGGGGGGGGGGGGGGGGGGGGGGGGGGGGGGGGGGGGGGGGGGGGGGGGGGGGGGGGGGGGGGGGGGGGGGGGGGGGGGGFGGGGGGGDFGGGGGFGGGGGGGEGGGGCFGGGGGGGGGGGGGGGGGGGFGGGGGGGGGGGGGGGCGGGGGFGGGGGGGGGGGGGGGGGGGG=ECFGGGCFGGGGGGGGGGFD5EDFCGFGD7CD<EDGGGGG7DG?B7BGBGFFFF@45>55>?F?FFFE(.22(#
@M06045:235:000000000-JCY5N:1:1101:9651:6862 1:N:0:TACAGC
ATCACGACTCCTACGGGAGGCAGCAGTTAGGAATTTTGGGCAATGGGCGAAAGCCTGATCCAGCAATGCCGCGTGTGTGAAGAAGGTCTTCGGATTGTAAAGCACTTTCGGCGGGGACGATGATGACGGTACCCGCAGAAGAAGCCCCGGCTAACTTCGTGCCAGCAGCCGCGGTAATACGAAGGGGGCTAGCGTTGCTCGGAATGACTGGGCGTAAAGGGCGCGTAGGCGGATGGTACAGTCAGATGTGAAATTCCTGGGCTCAACCTGGGGGCTGCATTTGATACGTGCTGTCTTGAGG
+
BCCCGGGG,@@EEF;FGCCGGGGC-@6EEFGEG@G<FEC;A@FE9FGGFEGGDGGFDEAGAFDE,EF@FFF@@6C6CF<CEE?FFGFG,F<<F?FFGA?FGFFFGAGGG:F:BFGGD@FC<CF9==,CFGGGGFFDFCCFFFCFCAFEECFCFGGDGGGFFGGGGGGFGGGG:FF7>FGFFGGEEGEEG5>FFG*2:C+<EGEEGGC+<EFFFG*8*AC7CCEGEGDEEGGGEGGGGF:CF9>GG:*2<C>:>7?*9:FFFF*>FG<FG:>FG33>3)?=:@F47:/7?)70=6?AF>47#
@M06045:235:000000000-JCY5N:1:1101:25937:6873 1:N:0:TACAGC
ATCACGACTCCTACGGGAGGCAGCAGTGGGGAATCTTGCGCAATGGGCGAAAGCCTGACGCAGCGACGCCGCGTGAGGGAAGAAGGCCTTCGGGTTGTAAACCTCTTTCAGGAGGGACGAAGCCACTCGGGTGAATAGCCCAGAGGGTGACGGTACCTCCAGAAGAAGCCCCGGCTAACTACGTGCCAGCAGCCGCGGTAATACGTAGGGGGCAAGCGTTGTCCGGATTTATTGGGCGTAAAGAGCGTGTAGGCGGCTTTGTAAGTTAGAGGTGAAAGCCCGGGGCTCAACTCCGGAATTG
+
CCCCGGGGGGGGGGGGGGGGGGDGGGGGGGGGGGGGGGGGGDGGGGGGGGEGGGFGGAGFGGGGGGGGGGGGGGGFFGGGGGGGGGGGGGGGFGGGGEGGGGGGGGGGGGGGGGGGGGGGGGGFFEBGFGGGGGGGGGG,FFGGGGGGGGGGGGGGGGGFCGGGGGGFF:CGGGGGGGGGGGGGDFGGGGGGGGGGGGGCGGGGGFGFGGGEGGEGGGGGCCC@EGC5*<?+3+CGGGGGCCCCCFGCEDCGC4C<CCCC<CD>DCFCFFFFGFGFG4@F3B:DD977??F=FFEBF9B2#
@M06045:235:000000000-JCY5N:1:1101:27597:6877 1:N:0:TACAGC
ATCACGACTCCTACGGGAGGCAGCAGTGGGGAATATTGCGCAATGGGCGAAAGCCTGACGCAGCAACGCCGCGTGAGTGATGAAGGCCTTCGGGTCGTAAAGCTCTGTCGGAGGGAACGAATGTTTCTGAGGTTAACAGCCTCAGGAAGTGACGGTACCCTCAAAGGAAGCACCGGCTAACTCTGTGCCAGCAGCCGCGGTAATACAGAGGGTGCTAGCGTTGTTCGGAATCATTGGGCGTAAAGGGCGTGTAGGCGGTTTGTTAAGTCATGTGTGAAATCCCTCGGCTCAACCGGGGAAA
+
CCCCGGGGGGGGGGGGGGGGGGGGGGGGGGGGGGGGGGGGGGGGGGGGGGGGGGGGGEGGGGDGGGGEGGGGGGGGGGGGGGGGGGGGGGGGGGGGGGGGGGGGFGGGGGGGGGGDGFGGGGGGGGGGGGGGGGGGGGGGGGGGGGGGGGGGGGGGGEGGGGGFFGGGGFGGGGGGGGGGGGGGGGGGGGGGGGGGGGGGGGGGGGGGGGGGGGGGGG?ECEGG5EGGGEFG7FGGGGGGGGGGGGGGG<DGGGGGGDDDGD*>FGGGGGFFG4:FFFFFGFFFFGFFFFFFFFFFFF><#
@M06045:235:000000000-JCY5N:1:1101:24122:6880 1:N:0:TACAGC
ATCACGACTCCTACGGGAGGCAGCAGTGGGGAATATTGGACAATGGGCGAAAGCCTGATCCAGCAATGCCGCGTGAGTGATGAAGGCCTTAGGGTTGTAAAGCTCTTTTACCCGGGATGATAATGACAGTACCGGGAGAATAAGCCCCGGCTAACTCCGTGCCAGCAGCCGCGGTAATACGGAGGGGGCTAGCGTTGTTCGGAATTACTGGGCGTAAAGCGCACGTAGGCGGCTTTGTAAGTTAGAGGTGAAAGCCCAGAGCTCAACTCTGGAACTGCCTTTAAGACTGCATCGCTTGAAA
+
CCCCGGGGGGGGGGGGGGGGGEFGGGGGGGGGGGGGGGGGGGGGGGGGGGGGEGGGGGGGGGGGGGFFGGGGGGGGEGGGGGGFGGGGGGGGGGGGGGGGGGG9FGGGGGGGGGGGFGGGGGGGGGGGGGGGGGGGGGGGGGGGGFCCFFGGGGGGGFGGGGGGGGGGGGGGDGFCFFGGGGGGGGGGGGGGGGGGGGGGGGGDGGGGGG?FGEGEEGFGGGGGGGGGGGGDGCCCCFFGGGGGGGGGGGGGGGGGGGGGGGGGGGGGGGFF7@FFGFFFGFF??GFFFFFBFFF?FFF8#
@M06045:235:000000000-JCY5N:1:1101:17031:6889 1:N:0:TACAGC
ATCACGACTCCTACGGGAGGCAGCAGTGGGGAATATTGCACAATGGGCGAAAGCCTGATGCAGCGACGCCGCGTGAGGGATGACGGCCTTCGGGTTGTAAACCTCTTTCAGTAGGGAAGAAGCGAAAGTGACGGTACCTGCAGAAGAAGCGCCGGCTAACTACGTGCCAGCAGCCGCGGTAATACGAAGGGGGCTAGCGTTGCTCGGAATTACTGGGCGTAAAGGGAGCGTAGGCGGACAGTTTAGTCAGAGGTGAAAGCCCAGGGCTCAACCTTGGAATTGCCTTTGATACTGGCTGTCA
+
CCCCGGGGGGGGGGGGGGGGGGGGGGGGGGGGGGGGGGGGGGGGGGGGGGGGGGGGGGGGGGGGGGGGGGGGGGGGGGGGGGGGGGGGGGGGGGGGGGGGGGGGGGGGGGGGGGGGGGGGGGGGGGGGGGGGGGGGGGGGGGGGGGGGGGGGGGGGGGGGGGGGGEGGGGGFGGGGGGGGGGGGGGGFGGG>CGGGGFGGGGG9<EGGGGFFGGGGGGGGGEGGGGGGGGDGGGGGGEEGGF>CFF:F7CCFGFGGGFGFGGFGGG:57=FFGFGFGFFFGFFFFGF?FFFFFFFB4?B)#
@M06045:235:000000000-JCY5N:1:1101:28166:6892 1:N:0:TACAGC
ATCACGACTCCTACGGGAGGCAGCAGTGGGGAATATTGCGCAATGGGCGGAAGCCTGACGCAGCGACGCCGCGTGGGGGATGACGGCCTTCGGGTTGTAAACCTCTTTCAGCAGGGACGAAGCTAACGTGACGGTACCTGCAGAAGAAGCGCCGGCTAACTACGTGCCAGCAGCCGCGGTAATACGTAGGGCGCAAGCGTTGTCCGGAATTATTGGGCGTAAAGAGCTCGTAGGCGGTTTGTTGCGTCTGTCGTGAAAGCCCACGGCTTAACCGTGGGTTTGCGGTGGATACGGGCAGACG
+
CCCCGGGGGGGGGGGGG7FGGGGGGGGGGGGGGGGGGGGGGGGGGGGGGGGGGGGGGGGGGGDGGGGEGGGGFFGGGGGGGGGGGGCGGGGGGGGGGGGGGGGCFGGGGFGGGGGGGGGGGG>FGGGG<*>CGGGGEGFGFGGGGGGGGGGDGGDGCCEFGGGGGGGGFDCGGGGGGGGGGGGC?E@?FEEGGGGDGGGECEECFEG8EF6ECEGGGGGGCCGGGGCCDC:?CGFEGGGGGGGGGG)7:C*:FGDFCCGGCG7*7<DGGGFFGFGFGF:@3@F37CBEFF6:5>>9BB8(#
@M06045:235:000000000-JCY5N:1:1101:4603:6943 1:N:0:TACAGC
ATCACGACTCCTACGGGAGGCAGCAGTAGGGAATCTTCCACAATGGGCGAAAGCCTGATGGAGCAACACCGCGTGCAGGATGAAGGCCTTCGGGTTGTAAACTGCTTTTATTGGTGACGATTATGACGGTAGCCAATGAATAAGGATCGGCTAACTCCGTGCCAGCAGCCGCGGTCATACGGAGGATCCAAGCGTTATCCGGAATTACTGGGCGTAAAGAGTTGCGTAGGTGGCATGGTAAGTTGATAGTGAAAGCGTGCGGCTCAACCGCATACACATTATCAAAACTGCCAAGCTAGAG
+
CCCCGGGGGGGGGGGGGGGGGGGGGGGGGGGGGGGGGGGGGGGGGGGGGGGGDGGGGGGGGDEGFGGGGGGGGFGFGGGGGGGGGGGGFGGGGGGGGGGFFGGCFGEA@FGFAFGGGGGGGGGGGGGGGGGGGGGGGGGGAFFGFGGGCGGDGGGGGGEFFGGGGGGGGFFG>FFEGGGGGCGGGDFFFGGFGGEEEGFGGGGGGGDDFGGG>EEGGGGGFFFFGGEEEGGGGGGFGGFGGGFCFGFC?>7:CGGGGG*>EDD<DC79FDDEGEGFDF44C@FF@CFF:=@FFFFFFFF3#
@M06045:235:000000000-JCY5N:1:1101:26440:6980 1:N:0:TACAGC
ATCACGACTCCTACGGGAGGCAGCAGTGGGGAATATTGCACAATGGGCGAAAGCCTGATGCAGCGACGCCGCGTGAGGGATGACGGCCTTCGGGTTGTAAACCTCTTTCAGCAGGGAAGAAGCGCAAGTGACGGTACCTGCAGAAGAAGCACCGGCTAACTACGTGCCAGCAGCCGCGGTAATACGTAGGGTGCGAGCGTTGTCCGGAATTATTGGGCGTAAAGAGCTTGTAGGTGGTTTGTCGCGTCTGCTGTGAAAATCCGAGGCTCACCCTCGGACTTGCAGTTGGTACGGGCAGACC
+
CCCCGGGGGGGGGGGGGGGGGGGGGGGGGGGGGGGGGGGFGGGGGGGGGGGGGGGGGFGGGGGGGGGGGGGGGGGGGGGGGGGGGGGGGGGGGGGGGGGGGGGGGGGGGGGGGGGGGGGGGFFGGGGGGGGGGGGGGGGGGGGACGFGGGGGGGGGGGFGGGGGGGGGGGGGGGFGGGGGGDGFGGGFGGGGGGGGECEGGGGGGGGG5FG9CF7ECCEECCCGCEEFFF:CCF9CFGGGGGGGGGGGGGGFGG6C?CFGGFD<D:DGGG*8CFGBG@EEFBF?4**9:>6=>EBFE?0.#
@M06045:235:000000000-JCY5N:1:1101:12086:7031 1:N:0:TACAGC
ATCACGACTCCTACGGGAGGCAGCAGTGGGGAATATTGGACAATGGGCGGAAGCCTGATCCAGCAACGCCGCGTGAGGGATGACGGCCTTCGGGTTGTAAACCTCTTTCAGCAGGGACGAAGCGCAAGTGACGGTACCTGCAGAAGAAGCACCGGCCAACTACGTGCCAGCAGCCGCGGTAATACGTAGGGTGCGAGCGTTGTCCGGAATTATTGGGCGTAAAGGGCTCGTAGGCGGTTTGTCGCGTCGGGAGTGAAAACCAGGTGCTTAACACCTGGCTTGCTTTCGATACGGGCAGACT
+
CCCCGGGGGGGGGGGGGDGGGGGGGGGGGGGGGGGGGGGGGGGGGGGGGGGGGGGGGGGGGGGGGGGGGGGGGGGGGGGGGGGGGGGGGGGGGGGGGGGGGGGGGGGGGGGGGGGGGGGGGGGGGGGGFGGGGGGGGGGGGGGGGGGGGGGGGGGGGGGGGGGGGGGGGGGGGGGGGGGGGGGGGGGGGGGGGGGGGGGGGGGGGGG>C>G7CGFGGGGGGDFGGGGGGGGGGDCEGEEDGGGGGG35CGGDGGGFGG:FGGGGGGGGC7=FD9<?FFFFFBFFFGFEFF4>FFFFD?F(#
@M06045:235:000000000-JCY5N:1:1101:26226:7043 1:N:0:TACAGC
ATCACGACTCCTACGGGAGGCAGCAGTAGGGAATATTGGACAATGGGCGAAAGCCTGATCCAGCGACGCCGCGTGAGGGATGACGGCCTTCGGGTTGTAAACCTCTGTTGTTAGGAAAGAAGCCGGGTGCATAACCCGGTGACGGTACCTAACGAGGAAGCCCCGGCTAACTACGTGCCAGCAGCCGCGGTGAGACGTAGGGGGCGAGCGTTATCCGGATTCACTGGGCGTAAAGGGCGCGTAGGCGGTTACGCAAGTCGGATGTGAAAAGTCACGGCTCAACTGTGATCGTGCATCCGAC
+
CCCCGGGGGGGGGGGGGGGGGGGGGGGGGGGGGGGGGGGGGGGGGGGGGGGGGGGGGGGGGGGGGGGGGGGGGFGGGGGGGGGGGGGGGGGGGGBFGGGGGGGGGGGGGGFGGGGGGGGGGGGGGGGGGGGGGGGGGGGGDGGGGGGGGGGGGGGGGGGGGGGGGGGEEGGGGGGGGGGGCGGGGGGGGGGGGGGGGDFGGGGGGG>E:EGGGGGGGDGEGGGC?GFGFE:*AFDGGEC=CCGCEGGGEDDGDCEDGD>C:DGGGGG7>GFBFFFECD)8C?@@/2@66?FF>EFFFBB(#
@M06045:235:000000000-JCY5N:1:1101:8982:7062 1:N:0:TACAGC
ATCACGACTCCTACGGGAGGCAGCAGTGGGGAATTTTGGACAATGGGGGCAACCCTGATCCAGCCATTCCGCGTGAGTGAAGAAGGCCTTCGGGTTGTAAAGCTCTTTTGTCCGGAACGAAACGGTTAGGTCTAATAAGCCTGACTACTGACGGTACCGGAAGAATAAGCACCGGCTAACTACGTGCCAGCAGCCGCGGTAATACGTAGGGTGCGAGCGTTAATCGGAATTACTGGGCGTAAAGCGTGCGCAGGCGGTTTTGTAAGCCAGATGTGAAATCCCCGGGCTCAACCTGGGAATC
+
CCCCGGGGGCGGGGGGGGGGGGGGGGGGGGGGGGGGGGGFGGGGGGGGGGGGGGGFGGGGGGGGGGGGGGGGG:FFGGGGGGGGGGGGCFGGGGGGGGGGGGGFGGGGGGGGGGGGGGGGGDFGGGGGGGFGFGGFFGGGGGGGGGGGGFGGGGGGGGGGGDGGCGGGGGGGGGGGGGGGGGGGGGGGGGCDGFGEGGG=EEGGFGGFFG7FGGE*CEGEGCECFEEGCGGGGGGGGGG=CE:FFGDE=CGGGC*9>CCCFFGDFCFFDG5?FFGFGF=*9?:B5)775=FF@@FFF?7(#
@M06045:235:000000000-JCY5N:1:1101:26186:7063 1:N:0:TACAGC
ATCACGACTCCTACGGGAGGCAGCAGTGGGGAATTGTTCACAATGGGCGCAAGCCTGATGACGCAACGCCGCGTGGGGGATGAAGGTCTTCGGATTGTAAACCCTTGTCGAACGGGACGAAAGACCCGGGAGCTAATCATCCCGGGAGTGACGGTACCGTTAAAGGAAGCCACGGCTAACTCTGTGCCAGCAGCCGCGGTAATACAGAGGTGGCAAGCGTTGTTCGGAATTACTGGGCGTAAAGGGCGCGTAGGCGGCCATCTAAGTCAGACGTGAAATCCCCCGGCTTAACCTGGGAACA
+
CCCCGGGGGGGGGGGGGGGGGGGGGGGGGGGGGGGGGGGGGGGGGGGGGGGGGGGGGGGGGGGGGGGGGGGGGGGGGGGGGGGGGGGGGGGGGGGGGGGGFG=CGGGGGGGGGGGGGDGGGGGGGGGGGGGGGGGGGGGFGGGGGGGDGGGGGDFGGGGCGGGGGGGGGGGGGGGGGGFGGGGGGGGGGGGFGGFGGGGGGGGGGGGGGGGGGGGGGGEEEEGGGEGGGGGC?FGGGGGGC=FF?DGEGGGGDGGGGGGGFGFFGGFGFGFFGF547@FFF4>BEGFE)46FFFF?F:B(#
@M06045:235:000000000-JCY5N:1:1101:12684:7083 1:N:0:TACAGC
ATCACGACTCCTACGGGAGGCAGCAGTGGGGAATTTTGGACAATGGGGGCAACCCTGATCCAGCCATTCCGCGTGAGTGAAGAAGGCCTTCGGGTTGTAAAGCTCTTTTGTCCGGAACGAAACGGCGAGCGTGAATATCGCTCGCTACTGACGGTACCGGAAGAATAAGCACCGGCTAACTACGTGCCAGCAGCCGCGGTAATACGTAGGGTGCGAGCGTTATCCGGAATTATTGGGCGTAAAGAGCTCGTAGGCGGTTTGTCGCGTCTGCCGTGAAAGTCCGGGGCTCAACTCCGGATTA
+
CCCCGGGGGGGGGGGGGGGGGGGGGGGGGGGDGGGGGGGGGGGGGGGGGGGGGGGGGGGGGGGGGGGGGGGGGGGDGGGGGGGGGGGFGGGGGGGGGGGGGGGGGGGGGGGGGGGGGGGGGGGGGGGGGGGGGGGGGGGGGGGGGGGGD:DGGEBFGGGGGGGCFFGGGGGGGGGGD7CCFGGGGFGGGGGGGGEBEGG:5:EGGGGGCGGGCEGCEEEGG8@+<CCCCGFGGGGGGGGGGGGGGGG+<CC3<DGDGCDGGFGDGGGGGG66DFD3CFFF7@>>>D>>F*7760<?F16(#
@M06045:235:000000000-JCY5N:1:1101:21311:7087 1:N:0:TACAGC
ATCACGACTCCTACGGGAGGCAGCAGTGGGGAATTTTGGACAATGGGCGAAAGCCTGATCCAGCCATGCCGCGTGCAGGATGAAGGCCTTCGGGTTGTAAACTGCTTTTGTACGGAACGAAACGGCCTTTTCTAATAAAGAGGGCTAATGACGGTACCGTAAGAATAAGCACCGGCTAACTACGTGCCAGCAGCCGCGGTAATACGTAGGGTGCGAGCGTTGCCCGGATTTATTGGGCGTAAAGGGCGCGCAGGCGGCTCGGCACGTCCGTTGTGAAATCGCCCGGCTCAACTGGGCGGGG
+
CCCCGGGGGGGGGGGGGGGGGGGGGGGGGGGGGGGGGGGGGGGGGGGGGGGGGGGGGGGGGGGGGGGGGGGGGGGGGGGGGGGGGGGGGGGGGGGGGGGGGGGGGGGGGGGGGGGGGGGGGGGGGGGGGGGGGGGGGGGCFGGGGGGGGGGGGGGGGGGGGGGGGFFGGGGGGGGGGGGGGGGGGGGGGGGGGGGGGGGGGGGGGGFGGGGFEGGGGDGEGEGGGGGEECFFGGGGGGGECGGGGGGDDGG35CEDGG)9EDGGDGFFGD>FD>C4FF?FGFFB:3>)87=FFFF:@;BF#
@M06045:235:000000000-JCY5N:1:1101:23996:7088 1:N:0:TACAGC
ATCACGACTCCTACGGGAGGCAGCAGTAAGGAATCTTCCACAATGGGGGCAACCCTGATGGAGCAACGCCGCGTGAAGGATGAAGGCCTTAGGGTCGTAAACTTCTTTTGTTAGCGAAGAATATGACGGTAACTAACGAATAAGGGTCGGCTAACTACGTGCCAGCAGCCGCGGTCATACGTAGGACCCAAGCGTTATCCGGAGTGACTGGGCGTAAAGAGTTGCGTAGGCGGCTTAGTAAGTGGATAGTGAAACCTGGTTGCTCAACCATTCAGACTATTATCCAAACTGCTAAGCTCGT
+
CCCCGGGGGGGGGGGGGGGGGGGGGGGGGGGGGGGGGGGGGGGGGGGGGGGGGGGGGGGGGGGGGGFGGGGGGGGGGGGGGGFGGGGGGGCGGGGGGGGGGGGGGGGGGGGGGGGGGGGGGGGGGGGGGGGGGGGGGGGGGGGGGGGGGGGGGGGGGGGGGGGGGGGGGGGGGGCFEGGGGGGGGGG>EGGGGGGGGGGFGGDGGGGGGGGGGGE88CFGGGFFDCGGGGCCEDGEFGGGFEGGGFGGFGGGDGGGGGG7+19>DGGGGGFFGFGFGFFFDF?FFGFFFFFF*=B?F<?(#
@M06045:235:000000000-JCY5N:1:1101:16120:7118 1:N:0:TACAGC
ATCACGACTCCTACGGGAGGCAGCAGTGGGGAATATTGGACAATGGGGGAAACCCTGATCCAGCGACGCCGCGTGGGTGAAGAAGGCCTGCGGGTTGTAAAGCCCTTTCGGTAGGGACGAAAGCTCTTGCTCTAACAAAGCAGGAGGTTGACTTAACCTACATAAGAAGCACCGGCTAACTCTGTGCCAGCAGCCGCGGTAATACAGAGGGTGCGAGCGTTAATCGGAATTATTGGGCGTAAAGAGCTCGTAGGCGGCTTGTCGCGTCGGATGTGAAAGCCCGGGGCTTAACTCCGGGTCC
+
CCCCGGGGGGGGGGGGGGGGGGGGGGGGGGGGGGGGGGGGGGGGGGGGGGGGGGGGGFGGGGGGGGGGGGGGGGFGGGGGGGGGGGGGGGGGGGGGGGGGGGGGGGGGGGGGGGGGGGGGGGGGGGGGGGFGGGGGGGGGGGGGGGGGGGGGGGGGGGGGGGGGGGGGGGGGGGGGGGGGGGGGGGGGGGGGGGGGGGGGGGGGGGGGGGGGGGGGGGGGGDEGGGDEEGGGEFGGFGGGGGGGFGGGFGGGGGGGGGG37FGGGGGGGGEFGFF?GFFFGF>DBDFBF?F?=4?<BB>0#
@M06045:235:000000000-JCY5N:1:1101:6308:7148 1:N:0:TACAGC
ATCACGACTCCTACGGGAGGCAGCAGTGGGGAATATTGGACAATGGGCGAAAGCCTGATCCAGCAATGCCGCGTGAGTGATGAAGGCCTTAGGGTTGTAAAGCTCTTTTACCCGGGATGATAATGACAGTACCGGGAGAATAAGCCCCGGCTAACTCCGTGCCAGCAGCCGCGGTAATACGGAGGGGGCTAGCGTTGTTCGGAATTACTGGGCGTAAAGCGCACGTAGGCGGCTTTGTAAGTTAGAGGTGAAAGCCCGGGGCTCAACTCCGGAATTGCCTTTAAGACTGCATCGCTAGAAG
+
CCCCGGGGGGGGGGGGGGGGGGGGGGGGGGGGGGGGGGG<<EGGGGGGGGGGGGGGGGGGGGGGGGFGGGGGGGGGGGGGGGGFGGGGGG,FEGGGGGGGGGGAFGGGGGGGGGGGGG7FGFCGGGGGGGGGGGGGGGEDGGGGGGGGGGGGGGGGGGGEGGGGGGGGGGGGGGDEGGGGGGGGGGGGGGGGGGCEGGGGGGGGGGGGGGGCCGGGEGGGGGGGGFF5=FGG*:E?FGGGFGDGF7FFFCFGFFGFGGCC=CDCFGCGGGD>D>DFG4BFG??FFGFFFFFFFFF67>><#
@M06045:235:000000000-JCY5N:1:1101:16077:7164 1:N:0:TACAGC
ATCACGACTCCTACGGGAGGCAGCAGTGAGGGATCTTCGTCAATGGGGGCAACCCTGAACGAGCAACGCCGCGTGTGGGAAGACGGCCTTCGGGTTGTAAACCACTTTTCTCGGGGACGAGACAGGACGGTACCCGAGGAAGAAGTCTCGGCTAACTACGTGCCAGCAGCCGCGGTAATACGTAGGAGACGAGCGTTGTCCGGAGTTACTGGGCGTAAAGGGTGCGCAGGCGGCCTGGCGCGTCGCGAGTGAAATCTCCTGGCTCAACTGGGAGGGGGGTCGCGCGACGGCTGGGCTTGGA
+
CCCCGGGGGGGGGGGGGGGGGGGGGGGGGGGGGGFGGGGGGGGGGGGGGGGGGGGGGGEFGGGGGGGGGGGGGFGGGGGGGGFGGGGGGGGGGGGGGGGGGGGGGGGGGGGGGGGGGGGGGGEFGGFGGGGFFFGGGGGGGFFGGGGGGGGGGGGFGFGGGGGGGGGGGGGGGFG*CFCCGGGGFEGGGGGGGDEEGDGGGGGGGGGGGDFECCG=858CF5:EEGGCCEGEGCG8CF*17CD=5CD=C<FGFCFGGGGGGG:*96***9?@*7CD)7BBDEDE)95>:))85;D:)(((#
@M06045:235:000000000-JCY5N:1:1101:9854:7174 1:N:0:TACAGC
ATCACGACTCCTACGGGAGGCAGCAGTAGGGAATCTTGCGCAATGGGCGAAAGCCTGACGCAGCGACGCCGCGTGAGGGAAGAAGGCCTTCGGGTTGTAAACCTCTTTCAGGAGGGACGAAGCCACTCGGGTTAATAGCCCAGAGGGTGACGGTACCTCCAGAAGAAGCCCCGGCTAACTACGTGCCAGCAGCCGCGGTAATACGTAGGGGTCGAGCGTTGTCCGGAGTTACTGGGCGTAAAGCGTGCGCAGGCGGCTCATCGCGCTCGGCGTGAAAGCCCCCGGCTCAACCGGGGAGGGC
+
CCCCGGGGGGGGGGGGGGGGGGGGGGGGGGGGGGGGGGGGGGGGGGGGGGGGGGGGGGGGGGGGGGGGGGGGGFGDGGGGGGGGGGGGGGGGGGGEGGGGFGGGGGGGGGGGGGGGGGGGGEGGGGFGGGGGGGGFGGGGGGGDGGGGGFGGGGGGGGGGGGGGGGGGGGGG7<FEGGGGGGGGGGGGGGGGGGGGGGGGDGGGGFGGGGGGGGDGEGGGGGGFGGCEGGGGFGGCFGGG3FGGGGGGGD:DGDEG57<FGFGDGG<5DD:7CE33CFF7/8>@)<@BFFF8)7D9099B#
@M06045:235:000000000-JCY5N:1:1101:15256:7188 1:N:0:TACAGC
ATCACGACTCCTACGGGAGGCAGCAGTGGGGAATATTGCGCAATGGGCGAAAGCCTGACGCAGCGACGCCGCGTGAGGGATGAAGGCCTTCGGGTTGTAAACCTCTTTCAGCGCCGAAGAAGCGAAAGTGACGGTAGGCGCAGAAGAAGCACCGGCTAACTACGTGCCAGCAGCCGCGGTAATACGTAGGGTGCAAGCGTTGTCCGGAATTATTGGGCGTAAAGAGCTCGTAGGCGGTTTGTCGCGTCTGCTGTGAAAATCCAGGGCTCAACCCTGGACCTGCAGTGGGTACGGGCAGAGA
+
CCCCGGGGGGGGGGGGGGGGGGGGGGDFGGGGGGGGGGGGGGGGGGGGGGGGGGGGGGGGGGGGGGGGGGGGG=F+FGGCGGGGGGGGGGGGGGGGGGGGGGGGGGGGFDGGGGFGGGGGGGGGCCFGGGGGEEEFGGGGGGGGGGFGGGCFGGGGDGGGGGGGFGDFGGGGFFGGGGGGGGGGGGFFEGGGGDF+@EEEE5CGGGGEGGC7CCFFGGGGD8EGC@CCFGGEFGFEG5EGGFF=A757*>>CG:7:9FDGGG*9F5DCFGFFGBG@GFFFG4;?4*/)5>@:)550046(#
@M06045:235:000000000-JCY5N:1:1101:22247:7196 1:N:0:TACAGC
ATCACGACTCCTACGGGAGGCAGCAGTCGGGAATTTTGCGCAATGGGCGAAAGCCTGACGCAGCGACGCCGCGTGAGGGAAGAAGGCCTTCGGGTTGTAAACCTCTTTCAGGAGGGACGAAGCCACTCGGGTGAATAGCCCAGAGGGTGACGGTACCTCCAGAAGAAGCCCCGGCTAACTACGTGCCAGCAGCCGCGGTAATACGTAGGGGGCAAGCGATGTCCGGATTTATTGGGCGTAAAGAGCGTGTAGGCGGCTTCACAGGTCCGCTGTGAAAACTCGAGGCTCAACCTCGAGCTGC
+
CCCCGDEGGGGGGGGGGE@FGGGGGFFFGGC@EGFGGGCFGFEGGGGCFFGGEFFCCAECFG@FGEEEFGGGG@:+BFF:,+:BDFCFGDGGCGFFGG<CFFF@FEGGG9FDFEEGGGEEFEGGGFFGGEDFFG9,FCCGGGGDFFFGGGGGEGFGCCAF>E@:FCFGG@FFGFE7FEFCGFEFGGGGGGFFGEECCGGEGFGGGFCFGGGCGGFF55*2;;FFEG*5;?CGGGG5EG5CD5>9CDDG5>CFGGEDGD)7?FGGGGGFGD@B7?>9CFFFGFF>FG:>FF?F??::)-24#
@M06045:235:000000000-JCY5N:1:1101:6486:7197 1:N:0:TACAGC
ATCACGACTCCTACGGGAGGCAGCAGTGGGGAATATTGCGCAATGGGCGAAAGCCTGACGCAGCGACGCCGCGTGTGGGATGACGGCCTTCGGGTTGTAAACCACTGTCGGGAGGGACGAATGCGCCGCAAGGCGAGTGACGGTACCTCCAAAGGAAGCACCGGCTAACTCCGTGCCAGCAGCCGCGGTAATACGGAGGGTGCGAGCGTTGTCCGGAATCACTGGGCGTAAAGGGCGCGTAGGCGGCCTGATAAGTAGGGGGTGAAATCCTGCGGCTTAACCGCAGGGCTGCCTTCTAAAG
+
CCCCGGGGGGGGGGGGGGGGGGGGGGGGGGGGGGGGGGGGGGGGGGGGGGGGGGGGGFGGGGGGGGGGGGGGGGGGGGGGGGGGGGGGDGGGGGGGGGGGGGGGGGGGGGGGGGGGGGGGGGGGGGGGGGGGGGGGGGGGGGGGGGGGFGGGGGGGGGGGGGGGGGGGGGGGGGGGGGGGGGCFEGGGGDEGGGGGCGEGEEGGGGGGGGCG9CDEEG5C+<EFGGFE8=EGGGGGGEEGGEG?CGGG5C*:*;?:+:CDGGDGFCC>09FF05DB579=*9B>>D>B3FE5@?64?D<A#
@M06045:235:000000000-JCY5N:1:1101:26495:7203 1:N:0:TACAGC
ATCACGACTCCTACGGGAGGCAGCAGTGGGGAATTGTTCGCAATGGGCGCAAGCCTGACGACGCAACGCCGCGTGGAGGATGAAGATCTTCGGGTCGTAAACTCCTGTCGAGCGGGAAGAACACTTTTCGGGCGAATATCCCGGAAGGCTGACGGTACCGCTAAAGGAAGCCCCGGCTAACTCCGTGCCAGCAGCCGCGGTAATACGGGGGGGGCAAGCGTTGTTCGGAATTACTGGGCGTAAAGGGCTCGTAGGCGGCCAACTAAGTCGGACGTGAAATCCCCAGGCTCAACCTGGGAAG
+
CCCCGGGGGGGGGGGGGEGGGDGGGGGGGGGGGGGGGGGGGGGGGGGGGGGGGGGGG@FGGGFFDGGGGGGGGGGGEFGGGGFGGGFGGGGGGGGGGGEFCGGGGGGGGFDGGGGGEGGGGGGGGGGGGGGGGGGCFDE@GGGGG*=FFGGGGGGGGGGGGGGGCFFGEGGGGGEEGGDGGGGGEGGGGFGGEFGGGGGEGGDGFGGGDGGGGGD8CGCEEEGGCFGGG*AFFGGGC5EEGDG*<FGGGGGGGGGG=DGG=GGGGGFFGG:5DDGF4:66:FFF:9@FFF*??FF7>?78#
@M06045:235:000000000-JCY5N:1:1101:22023:7236 1:N:0:TACAGC
ATCACGACTCCTACGGGAGGCAGCAGCGAGGGATTTTCGGCAATGGGCGCAAGCCTGACCGAGCAACGCCGCGTGCGGGACGACGCCCTTCGGGGTGTAAACCGCTTTTCCCGGGGACGAGGATGACGGTACCCGGGGAATAAGCCTCGGCTAACTACGTGCCAGCAGCCGCGGTAAGACGTAGGAGGCGAGCGTTGTCCGGAGTTACTGGGCGTAAAGCGCGCGCAGGCGGTCACGCAGGTCATCTGTGAAAGCACTCGGCTCAACCGGGATGTTGCGGGTGAAACCGCGTGACTGGAGC
+
CCCCGGGGGGGGGGGGGGGGGGGGGGGGGGGGGGGGGGGGGGGGGGGGGGGGGGGGGGGGGGGGGGGGGGGGGGGGGGGGGGGGGGGGGGGGGGGGGGGGGGGGGGGGGGGGGGGGGGGGGGGGGGGGGGGGGGGGGGGGGGGGGGGGGGGGGGGGGGGGGGGGGGGGGGGGGGGGGGGGGGGGGGGGGGGGGGGGGGGGGGGGGGGGGGGGGGGGGGGGGGGGGG=CEGGGGGGFEGGGGGGGGGGGGGGGGGGGGCGGGGDGGGFGDGFEGEGFD@>ED>EFFGFFBB>EFDFBF?4:#
@M06045:235:000000000-JCY5N:1:1101:11257:7238 1:N:0:TACAGC
ATCACGACTCCTACGGGAGGCAGCAGTGGGGAATATTGGACAATGGGGGCAACCCTGATCCAGCGACGCCGCGTGTGTGAAGAAGGCCTGCGGGTTGTAAAGCACTTTTAGTGGGGATGAAAAGCACATCACTAACACTGGTGTGTCTTGACCTAACCCAAAGAAAAAGCACCGGCTAACTCTGTGCCAGCAGCCGCGGTAATACAGAGGGTGCGAGCGTTAATCGGAATTACTGGGCGTAAAGCGTGCGTAGACGGTTATTTAAGTCGGGTGTGAAAGCCCCGGGCTCAACCTGGGAATT
+
CCCCGGGGGGGGGGGGGGGGGGGGGGGGGGGGGGGGGGGGGGGGGGGGGGGGGGGGGGGGGGGGGGGGGGGGGFGGGGGGGGGGGGGGGGGGGGGGGGGGGGGGGGGGGGGGGGGGGGGGGGGGGGGGGGGGGGGGGGGGGGGGGGGGGGGGGGGGGGGGGGGGGGGGGGGGGGGGGGGGGGGGGGGDGGGGGGGGGGGGGGGGGGGFGGGGGGGEGGGGGGDGGGGGGGFGGGGGGGGGGGDFGGGGGGGCGDGGGCDGFGF7FFFGG:>FGFGFFBFFFFFFFGF>:FFFF?F?F<B:#
@M06045:235:000000000-JCY5N:1:1101:5590:7259 1:N:0:TACAGC
ATCACGACTCCTACGGGAGGCAGCAGTGGGGAATCTTGCGCAATGGGCGAAAGCCTGACGCAGCGACGCCGCGTGGGGGATGAAGGTTTTCGGATCGTAAACCCCTGTTGCCCGGGACGAACAGCCCTTTCGAGGGACTTGACGGTACCGGGTGAGGAAGCACCGGCTAACTCTGTGCCAGCAGCCGCGGTAATACAGAGGGTGCGAGCGTTGTCCGGAATCACTGGGCGTAAAGGGTGCGTAGGCGGCGCCGCAAGTGTCTTGTGAAATCCCACGGCTCAACCGTGGAATTGCTCGACCA
+
CCCCGGGGGGGGGGGGGGGGGGGGGGGGGGGGGGGGGFGGGGGGGGGGGGGGGGGGGGGGGGGGGGGGGGGGG>FFGGGGGGGGFGFGCGGGGGGGGDGGGGGGGGGGGGDFGGGGGGGGGGGGGGGGGGGGGGGGGGGGCFEGGGGGGGGGGGGGG7EGGGGGCGDCEGG@FEGF:CFGGGCFGG>EEC8C8C:C7EGGGGE8;EE***:EEGDFGDGGCFGFGCC758CEEFC9EEC555**:C<E=DDGDG5)***2AFFCFGGC7C=@G?FFGF5>G47>DD5BBFFF?F?<EB9(#
@M06045:235:000000000-JCY5N:1:1101:21097:7275 1:N:0:TACAGC
ATCACGACTCCTACGGGAGGCAGCAGTGGGGAATCTTGCGCAATGGCCTAACGGCTGACGCAGCGACGCCGCGTGTGGGATGAAGCTCCTCGGAGTGTAAACCACTGTTGCCCGGGACGAATAGCTCGATTAATCGAGCCTGACGGTACCGGGTGAGGAAGCACCGGCTAACTCCGTGCCAGCAGCCGCGGTAATACGGGGGGTGCGAGCGTTGTCCGGAATCACTGGGCGTAAAGGGCGCGTAGGTGGTTTGATAGGGGTGTGGGGAAAGCCCGGGGCCCAACCCCGGGTCTGCCGTGCT
+
CCCCCFGGGGGGGGGGE@CGGDFGGGFGGGGGGGFGFGGGGDFGGGG8CFC8B7FGGGGGFGGGGGGEGGGGGGFCFGGGF7EFFC=FGGGGGFGGGGDGGAF<FFFFFGG9DCFG7@FFGGGGCF<+5@FGDD@3<<:FF,<FCFEC@BECGGECFFGF@GF7FGGGF:F:<FGGGF:C,,::BFFCEEEC5:EC9FEE5::2*:C>8*::*:EEF=CCCCC77C9=*AC:E=*<EEDEDGD*:C*<=5C9<*<F+*792C/53*5CD5><F:<>9>>)9>>>>55<3>..<)1<DFF(#
@M06045:235:000000000-JCY5N:1:1101:21317:7277 1:N:0:TACAGC
ATCACGACTCCTACGGGAGGCAGCAGTAGGGAATCTTGCGCAATGGGCGAAAGCCTGACGCAGCAACGCCGCGTGCGGGAAGAAGGTCTTCGGGTTGTAAACCGCTTTCAGTAGGGACGAAGGCGACTGGGTTAATAGCCCAGGAGTTGACGGTACCTACAGAAGAAGGTCCGGCTAACTACGTGCCAGCAGCCGCGGTAATACGTAGGGACCGAGCGGTGTCCGGAATCATTGGGCGTAAAGAGCGTGTAGGCGGCTTGCTAAGTCCTGCGTGGAATCTCGGGGCTCAACCCCGAGCGGC
+
CCCCGDGGGGGGGGGGGGGGGGGGGGG9FGGGGGFGGGFFFGGGGGGGGCGGCFGGGGFCGGGGGGEGGGGGGGGDG+FFGGFGGGEGGGGGGGGGGGGGGFGEGGGGF<BCFGGGGGGGGB@FGDGEFFGBGFFFG;FG<<FG<>>FCCCFGE@GGGECFDGGA<C,C<,@<FD<@BA9F7;42BF,?8+9CFEGGG:*A@<CCCE8CG6:;:CEGG=CC?6<7E:EC9+<<96CCC5=CGF7:2)///**:7*9*>DDFF*:90*20:?597)8CF4*:55:BG)764?FE:D9B>>0#
@M06045:235:000000000-JCY5N:1:1101:26748:7285 1:N:0:TACAGC
ATCACGACTCCTACGGGAGGCAGCAGTGGGGAATCTTGCGCAATGGCCGAAAGGCTGACGCAGCGACGCCGCGTGTGGGAGGACGCCTTTCGGGGTGTAAACCACTGTTGCCCGGGACGAACACCCGCTTTCGAGCGGGCTGACGGTACCGGGTGAGGAAGCACCGGCTAACTCCGTGCCAGCAGCCGCGGTAATACGGAGGGTGCGAGCGTTGTCCGGAATCATTGGGCGTAAAGGGCGCGTAGGTGGCCCGGTCAGTCCGGGGTGAAAGCGCGGGGCTCAACCCCGCGTCGGCCCTGGA
+
CCCCGGGGGGGGGGGGGGGGGGGGGGGGGGGGGGGGGGGGGGGGGGGGGGGGEFGCFFFGGGGGGGGGGGGGGFFFFDGGGGGGGGGGGGGGGGGGGGGGGGGGGGGGGGGGGFGGDGGGGGGGEGGGGGGGGGGGGGGGGGFGGGGGGGGGG@EFFGFGGGGGGDGGGGGGGGGGFFEGGG5CFGFGDCG:CEGGGGGCCEGCEGEEEDGCECEFGEG8EFGGFFFGGGG85CCCFEEGDECEGGGGG:FGDGGGCF*06*)79)957>=07@DFGFD31*9?@G)))07@:3)8)(.:#
@M06045:235:000000000-JCY5N:1:1101:27657:7297 1:N:0:TACAGC
ATCACGACTCCTACGGGAGGCAGCAGTGGGGAATCTTGCACAATGCGCGAAAGCGTGATGCAGCAACGCCGCGTGGGGGAAGAAGGCCTTCGGGTTGTAAACCCCTTTCAGTTGGGACGAAGCTTCGCCGGTGAATAGCCGGCTGGAGTGACGGTACCTTCACAAGAAGCCCCGGCTAACTACGTGCCAGCAGCCGCGGTAATACGTAGGGGGCTAGCGTTGTCCGGAATCATTGGGCGTAAAGAGCGTGTAGGCGGCCCGGTAAGTCCGCTGTGAAAGTCGGGGGCTCAACCCTCGAATA
+
CCCCGGGGGGGGGGGGGGGGGGGGGGGGGGGGGGGGGGGGGGGGGGGGGGGGGGGGGGGGGGFGGGGGGGGGGGGGGGGGGGGGGGGGGGGGGGGDGGGGGGGGGGGFGGGGGGGGFGGGGGGFGGGGGGGGGGGGGGGGGGGGGGGGGGGGGGGGGGGGGGGGGGGGGGGGGGGGGGGGGGGGGGGGGGGGGGGGGGGGGGGGGGGGGGGGGGGFGGGGGECGGGGGGGGGGGGGGGGGCEGFCGGGEGGGGGGGGGGGGGDD3CFGGGFFG>GFG?FFFBEEDDED:69?FB:181:)#
@M06045:235:000000000-JCY5N:1:1101:28280:7315 1:N:0:TACAGC
ATCACGACTCCTACGGGAGGCAGCAGTTAGGAATTTTGGGCAATGGCCGCAAGGCTGACCCAGCAACGCCGCGTGGGGGACGAAGGCCTTCGGGTCGTAAACCCCTTTTCCGGGGGACGATGATGACGGTACCCCGGGAATAAGCCCCGGCTAACTACGTGCCAGCAGCCGCGGTAATACGTAGGGGGCGAGCGTTGTCCGGATTCATTGGGCGTAAAGCGCGCGTAGGCGGCTTCGCAAGTCGGCCGTGAAATCTCCGGGCTCAACTCGGAGGGGTCGGGCGAGACTGCGGGGCTCGCGT
+
CCCCGGGGGGGGGGGGGGGGGGGGGGGGGGGGGGGGGGGGGGGGGGGGGGGGGGGGGGGGGGGGGGGGGGGGGGGGGGGGGGGGGGGGGGGGGGGGGGGGGGGGGGGGGGGGEEGGGGGGGGGGGGGGGGGGGGGGGGGFGGFFGGGGGGGGGGGGGGGGCGGGGFGGGGGGGGGGGGGGGGGGGGGGGGGGGGGG8EGGGG5EGGGGGGGDGGGGGGGGCDEGGEEGGGGGGGGGCEE=GGGCGGGGEGGFGFFGGGGGGG>FGDCFDGFFD:DB<<:37BF>DDDFF4BD3>B(04(-#
@M06045:235:000000000-JCY5N:1:1101:19009:7320 1:N:0:TACAGC
ATCACGACTCCTACGGGAGGCAGCAGTTAGGAAATTTTCCCAATGGGCGCAAGCCTGAGGGAGTAACGCCGCGTGGAGGATGACGGCTTTCGGGTTGTAAACTCCTTTTCTGTGGGAAGAGCAAAAGACGGTACCACAGGAAGAAGCCTCGGCTAACTACGTGCCAGCAGCCGCGGTAATACGTAGGAGGCGAGCGTTGTCCGGAATTACTGGGCGTAAAGAGCGCGTAGGCGGCGCGATACGACAGGTGTGAAAGCCCCCGGCTCAACTGGGGAGGGTCGCCTGTAACGGTCGTGCTTCG
+
CCCCGGGGGGGGGGGGGGGGGGGGGGGGGGGGGGGGGGGGGGGGGGGGGGGGGGGGG8FGGGGGGGGGGGGGGGGGGGGGGGGGGGGGGGGGGGGGGGGGGGGGGGGGGGGGGGGEDFEGGGGGGGGFFGGGGGGGGGGGGGGFGGGGGGGGGDGGGFGGEDDGGGGGGGFGDGGGGGDFFFGGFGGFFE*:CEEG8E88BCEGDGGGGGGFEF5E:=;CF+;;EGGGGEGGEGGGDE5ECECEGCDG+72CFCC>6FDD=5>D3CFCC76?FECDGFFFG35BF:?FF@EF>@E:B:<)#
@M06045:235:000000000-JCY5N:1:1101:21368:7332 1:N:0:TACAGC
ATCACGACTCCTACGGGAGGCAGCAGTAGGGAATATTGGACAATGGGCGAAAGCCTGATCCAGCAACGCCGCGTGAGGGATGACGGCCTTCGGGTTGTAAACCTCTTTCAGCAGGGACGAAGCGCAAGTGACGGTACCTGCAGAAGAAGCACCGGCCAACTACGTGCCAGCAGCCGCGGTAATACGTAGGGTGCGAGCGTTGTCCGGAATTATTGGGCGTAAAGGGCTCGTAGGCGGTCTGTCACGTCGGGAGTGAAAACTCGGGGCTCAACCCCGAGCCTGCTTCCGATACGGGCAGACA
+
CCCCGGGGGGGGGGGGGGGGGGGGGGGCFGGGGGGGGGGGGGGGGGGGGGGGGGGGGGGGGGGGGGGGGGGGGGGGGGGGGGGGGGGGGGGGGGGGGGGGGGGGGGGGGGGGGGGGGGGGGGGGGGGGGGGGGGGGGGGGGGGGGGGGGGGGGGGGGGGGGGGGGGGGGGGGGGGGGGGGGGGGGGGGGGGFGGGGGGGGGGGGGGGGGGGGGGGGGGGGGGGGGGGGGGCGGGGGGGGGGGGGGGCGGGGDGGGGGGGGGGGGGGGDGGFFG:DECEFE4>F@BFFFEFBDFF@93:30#
@M06045:235:000000000-JCY5N:1:1101:20458:7336 1:N:0:TACAGC
ATCACGACTCCTACGGGAGGCAGCAGTGGGGAATCTTGCGCAATGGGCGAAAGCCTGACGCAGCGACGCCGCGTGGGGGAGGAAGCTTTTCGGAGTGTAAACCCCTGTCGGGAGGGAAGAATGGGCACCTGAGGAAATGCGGGTGTTTTGACGGTACCTCCAAAGGAAGCACCGGCTAACTCTGTGCCAGCAGCCGCGGTAATACAGAGGGTGCGAGCGTTGTTCGGAATTACTGGGCGTAAAGCGCGCGCAGGCGGCCTTTTAAGTCTACCCGTGAAATGCCGGAGCTCAACTCCGTGCG
+
CCCCGGGGGGGGGGGGGGGGGGGGGGGGGGGGGGGGGGGGGGGGGGGFGGGGGGGGGGGGGGGGGGGGGGGGGFFGGGGGGGGGGGGGGGGGGGGGGGGGGGGGGGGGGGGGDGGGGGGGGGGGGGFGGGGGGGGGGFGGGGGGGGGGGCCFFGGGGGGGGGGGGFGGGGGGGGGGGGGFGGGGFGGGGGGFGG>EGGCCCCGGGGGGGGCE?CECECEGE=EGGCGC8EGGGGFGGGGEDDCFF<5CEGGDGGGGGGGD?CCFFFGGFGFFC>DEF@FFFF@B>35>F6?*5=B?:?0(#
@M06045:235:000000000-JCY5N:1:1101:3803:7337 1:N:0:TACAGC
ATCACGACTCCTACGGGAGGCAGCAGCGAGGAATTTTGCGCAATGGGCGAAAGCCTGACGCAGCAACGCCGCGTGGGTGACGAAGGCCTTCGGGTTGTAAAGCCCTTTTGTCGGGGACGAAGCGATGACGGTACCCGGCGAAGAAGCCACGGCTAACTCCGTGCCAGCAGCCGCGGTAATACGGAGGGGGCTAGCGTTGTTCGGAATTACTGGGCGTAAAGCGCACGTAGGCGGCTTTGTAAGTTAGAGGTGAAAGCCCGGAGCTCAACTCCGGAATTGCCTTTAAGACTGCATCGCTTGC
+
CCCCGGCGGDGGGGGGGEEGDFGGGGGGGGDGGGCFG9FGGGGGGDAFGFGGGGGGGGGGGGGGGDGGCFGGGGGGGGFEAFECFGGGGGGFFGFFGGGGFFGGEFFCFFGGGGGGGGEC7@FGGG*EFFGGFGGGGGGGEG:<FECFFFGGGDGGGGCGGGGEGGGGGGGGGGGGCEEGGGGDGGGCCEDEGGGG*;:CECEGG5@FFGGFGGFEG5CFGGGG58EGGGDGCC:8*2<FC7C<CGGFEF7DGGDC69CGGDDGGGGGGDB?35CBFFFFFFF4**=44*07FFF?3(44#
@M06045:235:000000000-JCY5N:1:1101:17157:7349 1:N:0:TACAGC
ATCACGACTCCTACGGGAGGCAGCAGTGGGGAATTTTGGACAATGGGCGCAAGCCTGATCCAGCCATTCCGCGTGCAGGATGAAGGCCCTCGGGTTGTAAACTGCTTTTGTACGGAACGAAACGCGCTGAGTTAATACCTCGGCGTAATGACGGTACCGTAAGAATAAGCACCGGCTAACTACATGCCAGCAGCCGCGGTAATACGTAGGGTGCAAGCGTTAATCGGAATTACTGGGCGTAAAGCGTGCGCAGGCGGTGATGTAAGACAGGTGTGAAATCCCCGGGCTTAACCTGGGAACA
+
CCCCGGGGGGGGGGGGGGGGGGGGGGGGGGGGGGGGGGGGGGGGGGGGGGGGFGGGGGGGGGGGGGGGGGGGGGGGGGGCGGGGGGGGGGGGGGGGGGGGGGGGGGGGGGGGGGGGGGDEGDFGGGGGGGGGGGGGGGGGGGDGGGGGGGCGGGGGGGGGGGGGGGGGGGGGGGGGGGGGGGG7FGGGGGGGFGGGGGGGEEGFGGGFGGEFGGGGGGGGGGGGGGGGGGGGGGGG5FCGGCCGGGGGGGGGGGGGGGGGGGGGFGGGGGFFGFGFGFFFGFFDFGFFFFFFFFFFFFB3#
@M06045:235:000000000-JCY5N:1:1101:11944:7358 1:N:0:TACAGC
ATCACGACTCCTACGGGAGGCAGCAGTGGGGAATTTTCCGCAATGGGCGAAAGTCTGACGGAGTGACGCCGCGTGTGGGACGAAGGCCTTCGGGTCGTAAACCACTGTCAGTGGGAAAGAAGGGTGTCGGGGTTAATACCCCCGGCATTTGACGGTACCTGCAGAGGAAGCCCCGGCCAACTCTGTGCCAGCAGCCGCGGTAAGACAGAGGGGGCAAGCGTTGCTCGGAATTACTGGGCGTAAAGGGCGCGTAGGCGGGATGGCAAGTCGGTCGTGAAATCCCTCGGCTCAACCGGGGAAT
+
CCCCGGGGGGGGGGGGGGGGGGGGGGGGGGGGGGGGGGGGGGGGGGGGGGGGGGGGGGGGGGGGGGGGGGGGGGGGGGGGGGGGGGGGGGGFGGGGGGGG7FFGGGGFGAFDFGGGGGGGGGGGGGGGEGGGFGGFGGGGGGGGGGGGGGFGGGGGGGGGGGGGGGGFGGGGGGG7@CEGGGGGGGGGGGGGGGGGGGGEGGGGFGDFCCFGGGGGGGGGGGGG?@GGGEGGFFFGGGGGGGGGGGGGGGG17D5D=DD<EGGGGGC>DGFFGFC@67?FFFFF@5BE5<?6?F>()-42#
@M06045:235:000000000-JCY5N:1:1101:17411:7380 1:N:0:TACAGC
ATCACGACTCCTACGGGAGGCAGCAGTGGGGAATATTGCACAATGGGCGAAAGCCTGATGCAGCGACGCCGCGTGAGGGATGACGGCCTTCGGGTTGTAAACCTCTTTCAGCAGGGAAGAAGCGAGAGTGACGGTACCTGCAGAAGAAGCGCCGGCTAACTACGTGCCAGCAGCCGCGGTAATACGTAGGGCGCAAGCGTTATCCGGAATTATTGGGCGTAAAGAGCTCGTAGGCGGTTTGTCGCGTCTGCCGTGAAAGTCCGGGGCTCAACTCCGGATCTGCGGTGGGTACGGGCAGACT
+
CCCCGGGDECGFFFEEGFGGFDFE9FGAFGGFFGCDFAF<@FEGFGGFEGGGGGGC@EFGGGGG>FDGGGFCECFGGFGFCFGFCGDF@FDEFEBFCB,FGCGGGFGGG9EE9FGGGGE<FF@F@EEGGGFGGGGGCGFGGEE=FCFGGGGGDFGFGGFGGGGE<<@FG7CCCFCFGGD*=:F9FGGFFGGGEC8CEGDEG>CGCCE58/C9C7CC5EEEGDFGGGGGCGGGGGGGGGE5CFF=CGDGEGGGGGGGG*::CFGGGGG3FGFFGFGFGF3>G?FDFDB@EFFFEEEB3:61#
@M06045:235:000000000-JCY5N:1:1101:26764:7387 1:N:0:TACAGC
ATCACGACTCCTACGGGAGGCAGCAGTGGGGAATCTTGCGCAATGGGCGAAAGCCTGACGCAGCCATGCCGCGTGAATGATGAAGGTCTTAGGATTGTAAAATTCTTTCACCGGGGACGATAATGACGGTACCCGGAGAAGAAGCTCCGGCTAACTTCGTGCCAGCAGCCGCGGTAATACGAAGGGGGCTAGCGTTGCTCGGAATTACTGGGCGTAAAGGGAGCGTAGGCGGACAGTTTAGTCAGAGGTGAAAGCCCAGGGCTCAACCCTGGAATTGCCTTTGATACTGACTGTCTGGCGG
+
CCCCGGGGFGEF@FECGCCFGGCEFAFGGGGGEDDGGGFGGGGGFGGGGEGGEFGFF@FGGE+@E6CEFGEEGEGFGGGFCGGGGG=F?EGGGFFFGGGGGGFFFGFGFFGGGGFE+@FC7FFFBGGG7FFFCFEGGCDE,@D><FEGGCEEFGGGCGE<FEGF<FFGGGDFGG@C:CFGFCF:B@EFEC8BCGGGGGGGGGDGGFCE+9@8EEG?EC+<E*:5CC8E59CG=58:@E?9:C><9CFGG7797:CC:9CFCG<*76C495F3<?:)2/7**79FF>7B?7?B==F2*()4#
@M06045:235:000000000-JCY5N:1:1101:12824:7397 1:N:0:TACAGC
ATCACGACTCCTACGGGAGGCAGCAGTGGGGAATATTGGACAATGGGCGAAAGCCTGATCCAGCAATGCCGCGTGAGTGATGAAGGCCTTAGGGTTGTAAAGCTCTTTTACCCGGGATGATAATGACAGTACCGGGAGAATAAGCCCCGGCTAACTCCGTGCCAGCAGCCGCGGTAATACGGAGGGGGCTAGCGTTGTTCGGAATTACTGGGCGTAAAGCGCACGTAGGCGGCTTTGTAAGTTAGAGGTGAAAGCCCGGGGCTCAACTCCGGAATTGCCTTTAAGACTGCATCGCTAGAAG
+
CCCCGGGGGGGGGGGGGGGGGGGGGGGGGGGGGGGGGGGGGGGGGGGGGGGGGGGGGGGGGGGGGGGGGGGGGGGEGGGGGGGGGGGGGGGGGGGGGGGGGGGGGGGGGGGGGGGGGGGGGGGGGGGGGGGGGGGGGGGGGGGGGGGGGGGGGGGGGGGGFGGGGGGGGGGGGGGGGGGGGGGGGGGGGGGGGGGGGGGGGGGGGGGGGGGGGGECAC:+?CEGGGGGGGGGGGGFFGDFGGGFFFGC+*:>FGGFGGGDGGCCFFG>FGFFGFFFFFFFGFFFFGFFFFFFFFF:BBFA#
@M06045:235:000000000-JCY5N:1:1101:24185:7407 1:N:0:TACAGC
ATCACGACTCCTACGGGAGGCAGCAGTGGGGAATCTTGCGCAATGGGCGAAAGCCTGACGCAGCGACGCCGCGTGCGGGAAGAAGGCCTTCGGGTTGTAAACCGCTTTCAGGAGGGACGAAGCCACTCGGGTTAATAGCCCAGAGGGTGACGGTACCTCCAGAAGAAGCCCCGGCTAACTACGTGCCAGCAGCCGCGGTAATACGTAGGGGGCTAGCGTTGTCCGGATTTATTGGGCGTAAAGAGCGTGTAGGCGGCCAAGTAGGTCCGTTGTGAAAACTGGAGGCTTAACCTCCAGCTGG
+
CCCCGGGGGGGGGGGGGGGGGGGGGGGFGGGGGGGGGGGGGGGGGGGGGGGGGGGGGGGGGGGGFGGDGGGGGGGGGGGEGGGGGGGGGGGGGGGGGGGGGGGGGGGGGGGGGGGGGGGGGGGGGGGGGGGFEFGGGGGGGGGGGGG<FGGGGGGGGGGGGGGGGGGGGGGEGGGGGGGGEGGFGGF7FGGGGGGGGGGC8C7<FC6:EGGGGGFFGG=EEGGGGGG=G67C?FGGG==>DGGEEGCCEG:FGGGGDGDDG>FFFGGGG7F>GBFFGFF@FF4FFDFFFFFFFFF?F:2.#
@M06045:235:000000000-JCY5N:1:1101:11549:7435 1:N:0:TACAGC
ATCACGACTCCTACGGGAGGCAGCAGCAAGGAATTTTCCACAATGGGCGCAAGCCTGATGGAGCAACGCCGCGTGCGGGAGGACGCCCTTCGGGGTGTAAACCGCTTTTCGGGGGGACGAAGGCAATGACGGTACCCCCGGAAGAAGGACCGGCTAACTACGTGCCAGCAGCCGCGGTAACACGTAGGGTCCGAGCGTTGTCCGGAATTACTGGGCGTAAAGCGCGCGCAGGCGGCCCGACACATCGGCGGTGAAAGCCCCCCGCTTAACGGGGGAGGGTCCGTCGTGATGGTCGGGCTGG
+
CCCCGGGGGGGGGGGGGGGGGGGGGGGGGGGGGGGGGGGGGGGGGGGGGGGGGGGGGGGGFGGGGGGGGGGGGGGGGGGGGGGGGGGGGGGGGGGGGGGGGGGGGGGGGGGGGGGGGGGGGGGGGGGGGGGGGGGGGGGGGGGGGGGGGGGGGGGGGGGGGGGGGGGGGGGGGGGGGGGGGGGGFGGGGGGGGDGGGCEDGGGGGGGGGGGGGGGGGGGGGGGGGGGGGCGGGGGGGGGGGCGDCCCAEDG<D:CCFFCGGGGDGDGDGGFFGFG)9@BDG);@FG>DFF?FFFFF@>10#
@M06045:235:000000000-JCY5N:1:1101:5253:7443 1:N:0:TACAGC
ATCACGACTCCTACGGGAGGCAGCAGTGGGGAATATTGGACAATGGGCGAAAGCCTGATCCAGCAATGCCGCGTGAGTGATGAAGGCCCTAGGGTTGTAAAGCTCTTTTGCCAGGGATGATAATGACAGTACCGGGAGAATAAGCCCCGGCTAACTCCGTGCCAGCAGCCGCGGTAATACGGAGGGGGCTAGCGTTGTTCGGAATTACTGGGCGTAAAGCGCGCGTAGGCGGCTTTGCAAGTCAGAGGTGAAAGCCCGGGGCTCAACCCCGGAATTGCCTTTGAGACTGCATCGCTTGAAC
+
CCCCGGGGGGGGGGGGGFGGGGGGGGGGGGGGGGGGGGGFGGGGGGGGGGGGGGGGGGGGGGGGGGGGGGGGGGGEGGGGGGGGGGGGGGCGGGGGGGGGGGGGGGGGGGGGGGGGGGGGGGGGGGGGGGGGFGGGGGGGGGGGGFGGGGGGGGGGGGGGGGGGGGGGGGGGGGGGGGGGGGDGGGGGGGGGGGGGGGGGGGGGGGGGGGGGGGGGGGGGGGGEGGGGGGGGGGGGGGGF7FGGGGGGFFGFGGFGGGGGGGGGGGGCCGEFDFF@GFFFGFFFFGFFFFF=FFFFFFF?#
@M06045:235:000000000-JCY5N:1:1101:3147:7472 1:N:0:TACAGC
ATCACGACTCCTACGGGAGGCAGCAGTGGGGAATTGTTCGCAATGGGCGCAAGCCTGACGACGCAACGCCGCGTGGAGGATGAAGATTTTCGGATCGTAAACTCCTTTCGATCGGGACGAATCGGTCGCGACCTAATACGTCGTGGCATTGACGGTACCGAGAGAAGAAGCCCCGGCTAACTCCGTGCCAGCAGCCGCGGTAATACGGGGGGGGCTAGCGTTGTTCGGAATTACTGGGCGTAAAGGGCGCGTAGGCGGCCTACTACGTCGGACGTGAAATCCCTCGGCTCAACCGGGGAAA
+
CCCCGGGGGGGGGGGGGC@GGGGGGGGGGFFGGGGGGGGGGGGGGGGGGGGGGGGGGGGGGDGGGGGEGGGGGGGG7F@EGGGGGFFGGGGGGCEFEDF8FGFFG9DEEFBFFEGGEGGF@D@>FGGGEGCCFE9FFF@FFGGFGDDCC,,;FGGGFGFGGD7FG7<F:<7<<FFC*:CGGGGDGGGGGGCF:CEGGGGGC8EF9C58CEEGC8:8;F6CCEGG57CE===@C:CGC75>DGGCC>C*:7DDDGGFGGDGGFCC>*12*/873:*74>4926<)095.)56*<@EF)22(#
@M06045:235:000000000-JCY5N:1:1101:24600:7483 1:N:0:TACAGC
ATCACGACTCCTACGGGAGGCAGCAGTGGGGAATATTGCACAATGGGCGGAAGCCTGATGCAGCGACGCCGCGTGAGGGATGACGGCCTTCGGGTTGTAAACCTCTTTCAGCAGGGACGAAGCGCAAGTGACGGTACCTGCAGAAGAAGCGCCGGCCAACTACGTGCCAGCAGCCGCGGTAAGACGTAGGGCGCGAGCGTTGTCCGGATTTATTGGGCGTAAAGAGCTCGTAGGCGGCTTGTCGCGTCGAATGTGAAATTTCAGGGCTCAACTCTGACATTGCATTCGATACGGGCAGGGC
+
CCCCGGGGCGGGGGGGGGGGGGGGGGGGGGGGGGGGGGGGGGGGGGGGGGGGGGGGGFGGGGDDGGGGGGGGGGGGGGGGGGGGGGGGGGGGGGGGGGGGGGGGGGGGGGGGGGGGGGGGGGGGGGGGGGGGGGGGGGGGGGGGGGCCGGGGGGGGGGGGGGGGGGGGEGGGGGGGGGGGGGGGGGGFFEGGGGGDEGGEGGGGFGGGGGC@7<FGGGGGDEDFFGGCCE==FGGGGGGECFCEGDCCGDG4CGGFGFGGFGFGGGGCFFFFGFGFFFFFGFFFFGFF@B>DFDDFF<6(#
@M06045:235:000000000-JCY5N:1:1101:19189:7492 1:N:0:TACAGC
ATCACGACTCCTACGGGAGGCAGCAGCAAGGAATTTTCGTCAATGGGCGCAAGCCTGAACGAGCAACGCCGCGTGGAGGATGACGGCCTTCGGGTTGTAAACTCCTTTTTCGGGGGACGATAGTGACGGTACCCCGGGAATAAGGCTCGGCTAACTCTGTGCCAGCAGCCGCGGTAAGACAGAGGAGCCAAGCGTTGTCCGGATTGACTGGGCGTAAAGCGCACGCAGGCGGATGCGCGCGTGGGGTGTGAAATCTGGCCGCTTAACGGCCAGGCGCCATCCCATACGGCGCGTCTGGAGT
+
CCCCGGGGGGGGGGGGGGGGGGGGGCFGGGGGGGGGGGGGGGGGGGGGGGGGGGGGGGGGGGGGGGGGGGGGGFGGFGGGGGGGGGGGGGGGGGGGGGGGGGGGGGGGGGGGGGGGGGGE@FGFGGGGGGGGFGGFGGEGGGGGGGGGGGDFGGGGGGGGFEGGGGGGGGGGEGGGGGGGGGGGGFGGGCGGGGGGGCGGGEGEGGGGGGGGGG?EGGFGGGEEGGGGGCEG=EE68**/9:DGGG3CCD7FFGGGCFFGGGGCDFGGGDEFGFGEGB>@G@FFFFFFFFFFF>>6FFBB#
@M06045:235:000000000-JCY5N:1:1101:16673:7498 1:N:0:TACAGC
ATCACGACTCCTACGGGAGGCAGCAGTGGGGAATCTTGCGCAATGCGCGAAAGCGTGACGCAGCAACGCCGCGTGGGGGAAGACGGCCTTCGGGTTGTAAACCCCTTTCAGTTGGGACGAAGCCTCGTCCGTTAATAGCGGTGCGAGGTGACGGTACCTTCACAAGAAGCTCCGGCTAACTACGTGCCAGCAGCCGCGGTAATACGTAGGGAGCAAGCGTTGTCCGGAATCATTGGGCGTAAAGAGCGTGTAGGCGGTTCGGTAAGTCCGCTGTGAAAGTCAAGGGCTCAACCCTTGAAAG
+
CCCCGGGGGGGGGGGGGGGGGGGGGGGGGGGGGGGGGGGGGGGGGGGGGGGGGGGGGGGGGGGGGGGGGGGGGGGGGGGGGGGGGGGGGGGGGGGGGGGGGGGGGGGGGGGGGGGGGGGGGGGGGGGGGGGGGGGGGGGGGGGDGGGGGGGGGGGGGGGGGGGGGGGGGGCGGGGGGGGGGGGGGFFGGGGGGGGGGGGCE>?FGGGEGGGFGDFGFGGCEEEGGGGEEGGGGGGGGGGEGE<F7CFGEGGFGGGGDDDGDDGGDC>FFG5:DDDBC?FFF?==FDE:3?F?>BF?FD:<#
@M06045:235:000000000-JCY5N:1:1101:27295:7514 1:N:0:TACAGC
ATCACGACTCCTACGGGAGGCAGCAGTCAGGAATATTGCGCAATGGAGGAAACTCTGACGCAGCGACGCCGCGTGGGTGATGAAGGCCTTCGGGTCGTAAAGCCCTGTCGGAGGGAAAGAAAAGCTCGTTGGCTAATATCCAGCGAGCCCTTGACGGTACACTCAAAGGAAGCACCGGCTAACTCCGTGCCAGCAGCCGCGGTAAGACGGAGGGTGGAAGCGTTGTTCGGATTGCGTGGGCGTAAAGGGCGTGTAGGCGGTCGGCCAAGTCTGATGCGACAGCCCGAGGCTCAGCCTCGGA
+
CCCC@EE@FFGGGGFGE;BEGEC@<-CFGAFCFG9CF<EGEGGEGGCFGFFGGFF,@,,BBC:FEFCCFFFGC=FEGCGG<F<F?FGGFFGEGGGEECFGGFGGGF<EFFCCFDGBDGDFGGGGGFFCFF<CGG9DFF9@<,@FEEFGBFFFFFCFEE*<3D;FA:<<C:<7FFG:CF@<*2?7FGGFGGGGCFCFGGGG5C?5*<<C>E88ED:E*;0CCC*/>/8988EEEE+*2:>EC7)2*/2<5*)9CD6C7>7>*9DD3<C4*094C4:@*)0)17<>>DD>>:<>F?@:)4(4#
@M06045:235:000000000-JCY5N:1:1101:26080:7519 1:N:0:TACAGC
ATCACGACTCCTACGGGAGGCAGCAGTGGGGAATATTGCACAATGGGCGGAAGCCTGATGCAGCAACGCCGCGTGAGGGATGACGGCCTTCGGGTTGTAAACCTCTTTTAGCAGGGAAGAAGCGAAAGTGACGGTACCTGCAGAAAAAGCGCCGGCTAACTACGTGCCAGCAGCCGCGGTAATACGTAGGGCGCAAGCGTTATCCGGAATTATTGGGCGTAAAGAGCTCGTAGGCGGTTTGTCGCGTCTGCTGTGAAATCCCGAGGCTCAACCTCGGGCCTGCAGTGGGTACGGGCAGACG
+
CCCCGGGGGGGGGGGGGGGGGGGGGGGGGGGGGGGGGGGGGGGGGGGGGGGGGGGGGGGGGGGGGGGGGGGGGEFFGGGGGGGGGGGGGGGGGGGGGEGGGGGEGGDGGGGGGFGGGGGGGGGGGGGGBFGGGGGGGGGGGGGGGGGFCGGDGGGGGDBFGGGGGGGGGGGGGGGGGGGGFGGGGGCFGGGGGGCGGGGGGGGFGEGE5CG?:CGEGGGEGG=FGFC?CEC;CGGGG>E=<FCEFDDC*/?>FDG=<:CGGFGGDD5*97?FGFG5CEDFDFF4?:?FFFFF@FD9>BB.#
@M06045:235:000000000-JCY5N:1:1101:21932:7531 1:N:0:TACAGC
ATCACGACTCCTACGGGAGGCAGCAGCAAGGAATCTTCCGCAATGGGCGCAAGCCTGACGGAGCAACGCCGCGTGGAGGACGACGGCTTTCGGGTTGTAAACTCCTTTTCTCAGGGACGAAACGGACGGTACCTGGGGAATCAGCCCCGGCTAACTCCGTGCCAGCAGCCGCGGTAATACGGAGGGTGCGAGCGTTGTCCGGAATCACTGGGCGTAAAGGGCGCGTAGGCGGCCTGATAAGTAGGGGGTGAAATCCTGCGGCTTAACCGCAGGGCTGCCTTCTAAACTGTCAGGCTAGAGT
+
CCCCGGGGGGGGGGGGGEGGGGGGGGGGGGGGGGGGGGGGGGGGGGGGGGGGGGGGGFGGGGGGGGGGGGGGGGGGFGGGGGGGGGGGGGGGGGGGDGGGGGGGGGGGGGGGGGGGGGGGGGFGDGGGGGGGGGGGGGGGGGGGGGCFGGGGGGGGAFGGGGGGGGGGGGGGGGGGGGGGGGGGDDCEGGGGGGEGEEGFEGGGFGGGGGFGGGGDGGFGGGGGGGCEGFGGDG=CE99C7+:EFD3E:DGFFGGCD>CDGGG<FF*:DDDFGFGFD:79>9BFFFF**09/*<F:?BB<#
@M06045:235:000000000-JCY5N:1:1101:27432:7544 1:N:0:TACAGC
ATCACGACTCCTACGGGAGGCAGCAGTGGGGAATCTTGCGCAATGGTCGGAAGACTGACGCAGCGACGCCGCGTGTGGGAGGACGCCTTTCGGGGTGTAAACCACTGTTTCCCGGGACGAACTCGCTGATTGGTCAGCGTTGACGGTACCGGGTGAGGAAGCACCGGCTAACTCCGTGCCAGCAGCCGCGGTAATACGGAGGGTGCGAGCGTTGTCCGGAATCATTGGGCGTAAAGGGCGCGTAGGTGGCCCGGTCAGTCTTTGGTGAAAGCGGTGGGCTCAACCCTGCGTCGGCCAGGGA
+
C@CCCFGC;BFA<<FGG@@FGC@C@EFFGGG@C66FFA96@:C,FFC,@F:F@FFAE<8BC@+@+>>+@C:::4@BFGGDCFE7>6@=CFGGGGEFEEDDGFGG<,>FD,,CFCC>F7B@FC,8>C:@FFGCGGF;C8FG::<,=:=<*7=FGGGG:EGGGGGE:11<:C7C,7?>:@8:CCFFGG5CEEG>8??G7/8*8*:1AEG8:*8/*8C7<CE**:ACCGDDC5E8**:E@5C=3>C5EGCFFG5*))2520*;<C7CG57:*>?F7)*)9>55***0)957;>))5..()-8?#
@M06045:235:000000000-JCY5N:1:1101:7476:7553 1:N:0:TACAGC
ATCACGACTCCTACGGGAGGCAGCAGTGGGGAATATTGGACAATGGGCGAAAGCCTGATCCAGCAATGCCGCGTGAGTGATGAAGGCCTTAGGGTTGTAAAGCTCTTTTACCCGGGATGATAATGACAGTACCGGGAGAATAAGCCCCGGCTAACTCCGTGCCAGCAGCCGCGGTAATACGGAGGGGGCTAGCGTTGTTCGGAATTACTGGGCGTAAAGCGCACGTAGGCGGCTTTGTAAGTTAGAGGTGAAAGCCCAGGGCTCAACCCTGGAATTGCCTTTAAGACTGCATCGCTAGAAG
+
CCCCGGGGGGGGGGGGGGGGGGGGGGGGGGGEGGGGGGGFGGGGDFFGGEGGGGGGGDGEFGGGGGFGGCGGGGGCF<<FFFFEDCFGGGGGGGFGGGGGGGG<FAFA<FFGGGGD@FGGFGGDCCFFFGGFA@:FGCG@CGGGGGGEDGGGGGGDFA+FGGGFDCGGGDGGGGGDCEGGGGGGGGD<EECEFGCEEEFGGGDGCFGGFG+8:EE=8C9@EEGGGGC:89CEGGGCFE+<7:CCEGGFG3*CFFG:FGGG=DGGG6577CFFCFD@DFFBGFFFFGFFFFF@F352>>2.#
@M06045:235:000000000-JCY5N:1:1101:10985:7584 1:N:0:TACAGC
ATCACGACTCCTACGGGAGGCAGCAGTGGGGAATTGTTCGCAATGGGCGCAAGCCTGACGACGCAACGCCGCGTGGAGGACGAAGATCTTCGGGTCGTAAACTCCTTTCGATCGGGAAGAATGTTCTCGGGCTGAATAATCCCGAGAAGTGACGGTACCGAGAGAAGAAGCCCCGGCTAACTCCGTGCCAGCAGCCGCGGTAATACGGGGGGGGCAAGCGTTGTTCGGATTTACTGGGCGTAAAGGGCGCGTAGGCGGCAATTCAAGTCAGCTGTGAAATCTCCGGGCTTAACTCGGAACA
+
CCCCGGGGGGGGGGGGGGGGGGGGGGFGGGGGGGGGGGGGGGGGGGGGGGGGGGGFGCGGGGGGGGGGGGGGGGGGBGGGGGGGGGGGGGGGGGGGGGGGGGGGGGFEGGGGGGGGGGGGGGGGGGGGGGGGGGGGGGGGGGGGGGGGGGGGGGGGGGGGGGGGGGGGGGGGGGGGGGGGGGGGGGGGGGGGGGGGGGGGEEGGGGGGGGGGGGGGGGGGEECCFCCGGGGGGGGGGGGGGGGGGGGGGGGGGGGGGGGGGGDGFG=>77BFGFGFFFFFG66FFGFFFFFFFFFFFB<1#
@M06045:235:000000000-JCY5N:1:1101:13015:7593 1:N:0:TACAGC
ATCACGACTCCTACGGGAGGCAGCAGTGGGGAATATTGCGCAATGGGCGGAAGCCTGACGCAGCGACGCCGCGTGGGGGATGACGGCCTTCGGGTTGTAAACCTCTTTCAGCAGGGACGAAGCGAAAGTGACGGTACCTGCAGAAGAAGCACCGGCCAACTACGTGCCAGCAGCCGCGGTAATACGTAGGGTGCAAGCGTTGTCCGGAATTATTGGGCGTAAAGAGCTCGTAGGCGGTTTGTTGCGTCGGCTGTGAAATCCCGAGGCTCAACCTCGGGTCTGCAGTCGATACGAGCAAAAG
+
CCCCGGGGGGGGGGGGGGGGGGGGGGDFGGGGGGGGGGGGGGGGGGGGGGGGGGGGGGGGGGGGGGGGGGGGG=FGGGGEGGGGGGGGGGGGGGGGGGGGGGGGGGGGGGGGGGGGGGGGGGGGGGGGGGGGGGGGGFGGGGGGGGGGFGGGGGGGGD@FGGGGGGGGGGGGGGGGEGGGG59CFG<CFEGECEGGGGGGGGGGGGGGCEGGGFGGG=CEGGFGCFGFFECCEECEGEG=DFD6ED):CGDFG4CGGFGGFGGCDGD4FCFFDFF5C@FFGFFFFGFE>>>BF5>>@??(#
@M06045:235:000000000-JCY5N:1:1101:15736:7623 1:N:0:TACAGC
ATCACGACTCCTACGGGAGGCAGCAGTGGGGAATATTGCACAATGGGCGAAAGCCTGATGCAGCGACGCCGCGTGAGGGATGACGGCCTTCGGGTTGTAAACCTCTTTCAGCAGGGACGAAGCGAAAGTGACGGTACCTGCAGAAGAAGCACCGGCCAACTACGTGCCAGCAGCCGCGGTAATACGTAGGGTGCAAGCGTTGTCCGGAATTATTGGGCGTAAAGAGCTCGTAGGCGGTCTGTTACGTCGGCTGTGAAAACCTAGGGCTCAACTCTGGGCTTGCAGCCGATACGGGCAGACG
+
CCCCGGGGGGGGGGGGGFGGGGGGGGGGGGGGGGGGGGGGGGGGGGGGGGGGGGGGGGGGGGGGGGGGGGGGGGGDGGGEGGGGGGGGGGGGDGGGGGGG9FGGGGGGGGGGGGGGGGGCGGGGGDGGGGFGGGGGGGGGGGGFGGGGGGFGGGGGGDGGFEGEGGGGGGGGGGGEEFGFFGEGGGGF>EGGGGGGGGGG8CEGGGGGGGCE7CGGGGGGGGGG7FGGGGGCCECCEG=EGFGFFDGGGGG*5CFFGFFGGFDGGGFCFFF@D=FFGFFFGFFFFFFEB>:@FDEF)413#
@M06045:235:000000000-JCY5N:1:1101:10765:7633 1:N:0:TACAGC
ATCACGACTCCTACGGGAGGCAGCAGTGGGGAATTTTGGACAATGGGCGCAAGCCTGATCCAGCAATGCCGCGTGAGTGAAGAAGGCCTTCGGGTTGTAAAGCTCTTTTGTCAGGGAAGAAACGGGCCGGGCTAATATCCTGGTCTAATGACGGTACCTGAAGAATAAGCACCGGCTAACTACGTGCCAGCAGCCGCGGTAATACGTAGGGTGCAAGCGTTAATCGGAATTACTGGGCGTAAAGCGTGCGCAGGCGGTTGTGCAAGACCGATGTGAAATCCCCGGGCTTAACCTGGGAATG
+
CCCCGGGGGGGGGGGGGGGGGGGGGGGGGGGGGGGGGGGFGGGGGGGGGGGGGGGGGGGGGGGGGGGGGGGGGFGEFGGGGGGGGGGGGGGGGGGGGGGGGGGGFGGGGGGGGGGGGGGGGGGDFGGGGGGGGGGGGGGGGGGGGGGGGGGGGGGGGGGGGGGGGGGGGGGGGGGGGGGGGGGGFGGGGGGGGGGGGGGC8@FCCFBFCEGGGGFGGGEGE=GCFGGGGGGGFFGGGGG=DGGFFG**:CDGGGGGGDGGCG7>DD:CGGFFGFGFGF==CFFEDCDDFFBFFFFF>7?0#
@M06045:235:000000000-JCY5N:1:1101:19582:7640 1:N:0:TACAGC
ATCACGACTCCTACGGGAGGCAGCAGTGGGGAATATTGGACAATGGGCGCAAGCCTGATCCAGCCATGCCGCGTGAGTGATGAAGGCCCTAGGGTTGTAAAGCTCTTTTGTGCGGGAAGATAATGACGGTACCGCAAGAATAAGCCCCGGCTAACTTCGTGCCAGCAGCCGCGGTAATACGAAGGGGGCTAGCGTTGCTCGGAATCACTGGGCGTAAAGGGTGCGTAGGCGGGTCTTTAAGTCAGGGGTGAAATCCTGGAGCTCAACTCCAGAACTGCCTTTGATACTGAAGATCTTGAGT
+
CCCCGGGGGGGGGGGGGGGGGGGGGGGGGGGGGGGGGGGGGGGGGGGGGGGGGGGGGGGGGGGGGGGGGGGGGGGGGGGGGGGGGGGGGGGGGGGGGGGGGGGGGGGGGGGGGGGGGGGGGGGGGGGGGGGGGGGGGGGGGGGGGGGGGGGGGGGGGGGGGGGGGGGGGGGGGGGGGGGGGGGGGGGGGGGGGGGGGGGGGGGGGGGFGGGGGGGGEGGGGGGGGGGGGGGGGGGGGGGGGGGGGGGGGGGGGGGGGGGCFGFFGGGGGGFFGFGFGFFFFFFFFGFFFFFFFFFFFBF:#
@M06045:235:000000000-JCY5N:1:1101:26928:7687 1:N:0:TACAGC
ATCACGACTCCTACGGGAGGCAGCAGTGGGGAATATTGCACAATGGGCGGAAGCCTGATGCAGCGACGCCGCGTGAGGGATGACGGCCTTCGGGTTGTAAACCTCTTTCAGCAGGGACGAAGCGTGAGTGACGGTACCTGCAGAAGAAGCGCCGGCCAACTACGTGCCAGCAGCCGCGGTAAGACGTAGGGCGCGAGCGTTGTCCGGATTTATTGGGCGTAAAGAGCTCGTAGGCGGCTTGTTGCGTCGACCGTGAAAACCCGGGGCTCAACTTCGGGCTTGCGGTCGATACGGGCGGGGT
+
CCCCGGGGDFGGGGGGEEGGGGCGGGFGGFGGGGGGGGG9FFGGGGFGGEGGFGGGGGGGFGFF@FGGGGGGGCGGGGGFGEGGGGGGGGGGGGGGGEGGFGFDFGGG?FGFFDGEGGGCGGGGFGGGGGFGGGGGGGGGGGGFGGGGFFGGGGGGGGGGGGGGGGGGGGGGGGGGGGGGGGGDGGG5FGGGEGGGD5E:5:;CGGGG*A0+<CFGGGGECEFFCF*ACECCCCEGE5E=DCCFCD55>311<9FC5>CFCDGG3DDDCFFF***)17577B:35<<:)0.7.55;7>B(#
@M06045:235:000000000-JCY5N:1:1101:13895:7689 1:N:0:TACAGC
ATCACGACTCCTACGGGAGGCAGCAGTGGGGAATCTTGCACAATGGAGGCAACTCTGATGCAGCGACGCCGCGTGAGCGATGAAGCCCCTCGGGGTGTAAAGCTCTTTCGGCAGGGACGATTATGACGGTACCTGAAGAAGAAGCTGCGGCTAACTACGTGCCAGCAGCCGCGGTAATACGTAGGGTGCGAGCGTTAATCGGAATTACTGGGCGTAAAGCGTGCGCAGGCGGTTTTGTAAGCCAGATGTGAAATCCCCGGGCTTAACCTGGGAATGGCATTTGGGACTGCAAGGCTGGAGC
+
CCCCGGGGGGGGGGGGGGGGGGGGGGGGGGGGGGGGGGGGGGGGGGGGGGGGGGGGGGGGGGGGGGGGGGGGGGGGGGGGGGGGGGGGGGGGGGGGGGGGGGGGGGGGGGGGGGGGGGGGGGGGGGGGGGGGGGGGGGGGGGGGGGGGGGGGGGGGGGGGGGGGGGGGGGGGGGGGGGGGGGGGGGGGGGGGGGEGEGGGGGGGGGGGGGGGGGGGGGGGGGGGGGGGGGGGECE*;7FGGGGGGGGGGGGGGGGGGGGGDCGGGFGGGGFFGF<FGFFF7=FFFGFFFFBFFFFFFF?F#
@M06045:235:000000000-JCY5N:1:1101:28559:7695 1:N:0:TACAGC
ATCACGACTCCTACGGGAGGCAGCAGTGGGGAATATTGCACAATGGGCGCAAGCCTGATGCAGCGACGCCGCGTGAGGGATGACGGCCTTCGGGTTGTAAACCTCTTTCAGCATCGACGAAGCGCAAGTGACGGTAGATGCAGAAGAAGGACCGGCCAACTACGTGCCAGCAGCCGCGGTAATACGTAGGGTCCGAGCGTTGTCCGGAATTACTGGGCGTAAAGAGCTCGTAGGTGGTTTGTCGCGTTGTCCGTGAAAACTCACAGCTCAACTGTGGGCGTGCGGGCGATACTGGGGGAGA
+
CCCCGGGGGGGGGGGGGGGGGGGGGGGGGGGGGFGGGGGFGGGGGGGGGGDGGGGFF@FGGGGGGGGGGGGGGGGGGGGGGGGGGGGGCGGGGGGGGGGGGFGGGGGGGGGGGGFEGCFGGGDGGGGGGFGGEE+DFFGGFFEFGGGFGFA:<BFGGGGGGFGGCFGGGGGGGGGGGGGEFGFBCG?CGGG8CCCEGGG8;EEFGEG5EGGF7+3CG5E?EECFGGFGGCC=AECGC*A7CFCEFGGGC/775*CFGDF<<6796?>*7D?FFF>B4>:DC5@EFDBF377:7F)1>99(#
@M06045:235:000000000-JCY5N:1:1101:23329:7696 1:N:0:TACAGC
ATCACGACTCCTACGGGAGGCAGCAGTGGGGAATATTGCGCAATGGGCGAAAGCCTGACGCAGCCACGCCGCGTGGGTGATGAAGGCCTTCGGGTTGTAAAGCCCTGTCGGGAGGGAAGAAGTTCTGACGGTACCTCCCAAGAAAGCACCGGCTAACTCCGTGCCAGCAGCCGCGGTAATACGGAGGGTGCGAGCGTTGCTCGGAATCACTGGGCGTAAAGCGTACGCAGGCTGTCTCGTAAGTCGGGTGTGAAAGCCCGGGGCTCAACCCCGGAATTGCGCCCGAGACTGCGGGGCTTGG
+
CCCCGGGGGGGGGGGGGGGGGGGGGGFGGGGGGGGGGGGGGGGGGGGGGGGGGGGGGGGGGGGGGGGGGGGGGCFFGGGGGGGGGGGGGGGGGGGGGGGGGGGGGGGGGGGGGGGGGGGGGGGGGGGGGGGGGGGGGGGGGGGGGGGGGGGGGGGGGGGGGGFGGGGGGGGGGGGGGGGGGGGGGGGGGGGGGGGGGGGGFGEGGGGGGGGFGGGGEGGGGGG8=EGGGGGGGGGGFGFEGGGGGGGGGG7DGGGGGFF>EGGD<CFFGGFEGFD3D?FFG:BBE<B3>FFFFFFBE>?9#
@M06045:235:000000000-JCY5N:1:1101:3962:7703 1:N:0:TACAGC
ATCACGACTCCTACGGGAGGCAGCAGTGGGGAATTGTTCGCAATGGGCGCAAGCCTGACGACGCAACGCCGCGTGGAGGATGAAGATCTTCGGGTCGTAAACTCCTTTCGATCGAGACGAATGGCTTCCGGGTGAACAATCCGGGAGAGTGACGGTACCGAGAGAAGAAGCCCCGGCTAACTCCGTGCCAGCAGCCGCGGTAATACGGGGGGGGCAAGCGTTGTTCGGAATTACTGGGCGTAAAGGGCTCGTAGGTGGCCAACTAAGTCAGACGTGAAATCCCTCGGCTTAACCGGGGAAC
+
CCCCFGGGGGGFFGGGEGGGGGGG<CFFCDG@FCFGGGFGGGGGGED<FGGGGGGFGEGGG>FGEGGEEEEEEFGGGGGGGGGG9E5?BFGGGDGCFFGGGGCD8FFGGGGGGGF+BFGGGD,B><FGFGG@CFFGGGGFGGGEGG:FGGEBCGGEGEGDFCFGGGGGGFFGFGE7CFGGGGGCEFFEFFGGFGGGDGED:*;<<A;ECECC>EGGGFFEEE8CCFEGDCFGGGG9C5=EG555C75::DG9975:EDC479C5D<GFFFFF*<C@C5FFCFF?))7)7<@FFFE>F99:#
@M06045:235:000000000-JCY5N:1:1101:25071:7705 1:N:0:TACAGC
ATCACGACTCCTACGGGAGGCAGCAGTGGGGAATCTTGCGCAATGGGCGAAAGCCTGACGCAGCGACGCCGCGTGAGGGAAGAAGGCCTTCGGGTTGTAAACCTCTTTCAGGAGGGACGAAGCCACTCGGGTGAATAGCCCAGAGGGTGACGGTACCTCCAGAAGAAGCCCCGGCTAACTACGTGCCAGCAGCCGCGGTAATACGTAGGGGGCAAGCGTTGTCCGGATTCATTGGGCGTAAAGAGCGTGTAGGCGGCCTGAAAGGTCAGCTGTGAAAACTCGAGGCTCAACCTCGAGACGC
+
CCCCGGGGGGGGGGGGGGGGGGGGGGGGGGGGGGGGGGGGGGGGGGGGGGGGGGGGGGGGGGGGGGGGGGGGGGGEGGGGGGGGGGGGGGGGGGGGGGGGGGGGGGGGGGGGGGGGGGGGGGGGGG<FGGGGGGGGGGGGGGGGGGGGGGGGEGGGGGGGGGGGGGGGGGGGGGGGGGGGGGGGGGGGFGGGGGGGGGGGGGGGGGCFGGGGGGFCGGGGDEGGGGDEGGGGCFFGGGGGGFGGFGG:=CGGGGGGDD<FFG7FFFFGGGFFGFGFGFFFGFFFFGF>FFFFFF@?D694#
@M06045:235:000000000-JCY5N:1:1101:5605:7707 1:N:0:TACAGC
ATCACGACTCCTACGGGAGGCAGCAGTGGGGAATCTTGCGCAATGCGCGAAAGCGTGACGCAGCAACGCCGCGTGCGGGAAGACGGCCTTCGGGTTGTAAACCGCTTTCAGTTGGGACGAAGCTCCGCCGGTGAACAGCCGGCTGGAGTGACGGTACCTGAAGAATAAGCACCGGCTAACTACGTGCCAGCAGCCGCGGTAATACGTAGGGTGCAAGCGTTAATCGGAATTACTGGGCGTAAAGCGTGCGCAGGCGGCTATGCAAGACAGATGTGAAATCCCCGGGCTTAACCTGGGAACA
+
CCCC9;FEGGGGFGGGGGGGGGGG-CEEAFGCCGGDFEG@EE7FFGGGGEGGGFEG@FGGEG@CFGGEG@7FGEGGGGGG@=BEFGCCFGGGGGGGGFGDGGDFGGEGGFFFFGGGCBFGGGGF8>FFEF>CFGGDG:,<FF7<7B7<B<:C<FGCFG9CEFGGGGGGCEAFGGDG>C:<F7CC:;5EGF80;EGGCED8EEGGGG9F;8EGG5<<+*8/;CEC9@EC5C+<CGGGGFG555CF?<D55997CGGCEDDGCF7:CD45D<49>9*9CBF474:<)/>)<;9=91)(53:2#
@M06045:235:000000000-JCY5N:1:1101:20125:7711 1:N:0:TACAGC
ATCACGACTCCTACGGGAGGCAGCAGTAGGGAATTTTCCACAATGGACGAAAGTCTGATGGAGCAACGCCGCGTGCAGGATGAAGGCCTTCGGGTTGTAAACTGCTTTTATATGTGACGAATATGACGGTAGCATATGAATAAGGATCGGCTAACTCCGTGCCAGCAGCCGCGGTCATACGGAGGATCCAAGCGTTATCCGGAATTACTGGGCGTAAAGAGTTGCGTAGGTGGCATTGTAAGTCTGTAGTGAAAGCGTGGGGCTCAACCCCATATACATTATGGAAACTGCAAAGCTAGAA
+
CCCCGGGGGGGGGGGGGDGGGGGGGGGGGGGGGGGGGGGGGGGGGGGGGGGGGGGGGGGGGGGGGGGDGGGGGGGGGGGGGGGGGGGGGGGGGGGGGGGGGGGGGGGGGGGGGGGGGGGGGGGGGGGGGGGGGGGGGGGGGGGGGGGGGGGGGGGGGGGGGGGGGGGFGGGGGGGGGGGGGGGGGGFGGGGGGGGGGGGGGGGGGGGGGGGGGGGGDFGGGGGGGGGGGGGGGGGFGGGGGGFGCGGGGGGGC79CGDGGGGGCGGGGG>DFGFGFGFFFGFFFFGFFFFFFFFFFFAF8#
@M06045:235:000000000-JCY5N:1:1101:16689:7723 1:N:0:TACAGC
ATCACGACTCCTACGGGAGGCAGCAGTGGGGAATTTTGGACAATGGGCGCAAGCCTGATCCAGCCATTCCGCGTGCAGGATGAAGGCCCTCGGGTTGTAAACTGCTTTTGTACGGAACGAAAAGCCGCTTTCTAATACAGAGCGGTCATGACGGTACCGTAAGAATAAGCACCGGCTAACTACGTGCCAGCAGCCGCGGTAATACGTAGGGTGCAAGCGTTAATCGGAATTACTGGGCGTAAAGCGTGCGCAGGCGGTTATGTAAGACAGGTGTGAAATCCCCGGGCTTAACCTGGGAACG
+
CCCCGGGGGGGGGGGGGDGGGGGGFGG?FFGEGGCGGGGGGGGGGGGGGGGEGGGGGGGGGGGGGGGGGGGGGGGGGGGGFGGGGGGGGGGGGGGGGGGGGGGGGGFGGGGGGGGDGEGGGGGFCFGGGDGGGCGFGFEACFFFCCGGGGGFGGGDGGGG@ECGGAFCFGGGGGGGGDGGGGGGGGGGGGGGGGGGGGGGC@BCCGDFCGGFGGG?CFGDEGGGFFGDEGGGGGFGGGGCGGGGGGGGGGGCDGGGGDGGGGGGGGGF4D>FGFG4CFB=*9>B3CBBF?B?B?>1><:-#
@M06045:235:000000000-JCY5N:1:1101:3215:7736 1:N:0:TACAGC
ATCACGACTCCTACGGGAGGCAGCAGTGGGGAATATTGCGCAATGGGCGAAAGCCTGACGCAGCGACGCCGCGTGAGGGACGACGGCCTTCGGGTTGTAAACCTCTTTCAGCAGGGAAGAAGCGAAAGTGACGGTACCTGCAGAAGAAGCACCGGCTAACTACGTGCCAGCAGCCGCGGTAATACGTAGGGTGCAAGCGTTGTCCGGAATTATTGGGCGTAAAGGGCGCGTAGGTGGCCCGGTCAGTCTTTGGTGAAAGCGCGGGGCTCAACCCTGCGTCGGCCAGGGATACTGCCGCGGG
+
CCCCGGGGGGFGGGGGGGDCFGGGFGGGCFGGGGGGGGFCFFGGGGCFGGGGGGGGGGGGGGGGGGGGGGGGGGE7FGGGGGGGGGGGGGGGGGGGGGGGGGGGGGGGGGGGGGGGFGGGFGFGGGGDFFGGGGGGGGGGGGGGGGGGGGGGGGGGGD:FGDGGGG7FFGFGFGGGGGGGDGGCCFFGGGGGEGGFFGD>*1CFGGGGDFGFGFGGGGGEGE*AFGGGDGG5CCFFGGDFGGG5C<FFGFFGGG5CFCFGDGD)9DD3CF??G5CFGDFF5BEE3CFFFF46=BFF>B37#
@M06045:235:000000000-JCY5N:1:1101:18569:7758 1:N:0:TACAGC
ATCACGACTCCTACGGGAGGCAGCAGTGGGGAATTGTTCGCAATGGGCGCAAGCCTGACGACGCAACGCCGCGTGGAGGATGAAGATTTTCGGATCGTAAACTCCTGTCGAATGGGACGAACAGATTGCGGGTTAACAGCCCGTGGTCCTGACGGTACCGTTAAAGGAAACCCCGGCTAACTCCGTGCCAGCAGCCGCGGTAATACGGGGGGAGCAAGCGTTGTTCGGATTTACTGGGCGTAAAGGGCGCGTAGGCGGCCACCGCAAGTCGACTGTGAAATCTCCGGGCTTAACCCGGAAG
+
CCCCGGGGGGGGGGGGGGGGGGGGGGGGGGGFGGGGGGGGGGGGGGGGGGGGGGG<FEFGGGGGGGGGGGGGGGGGEGGFCGGGGGGGGGGGGGGGGGGFGGGGGGGGGGFGGFFGEGGFGGGGGGCFGGGGGGGGGGGGGGGGGGGGGGGCFGGGGDGGCFFGGGGGGGGGGGGGGGGGFFGGGGGGGGGFFFFGGGGEEEGGGGGGGGGGDEEGGGGGCEGEC?CGGGGGGGCFGGGGCGGFFFGEEDGG:GCGGGGGGGGDGGGG*?DBGB:*:=BFGF9@79:@@>>4BFFFFFF>#
@M06045:235:000000000-JCY5N:1:1101:16060:7759 1:N:0:TACAGC
ATCACGACTCCTACGGGAGGCAGCAGTGGGGAATCTTGCGCAATGGGCGAAAGCCTGACGCAGCGACGCCGCGTGGGGGAGGAAGGGCTTCGGCTTGTAAACTCCTGTTGATCGGGACGAAAAGCTTCGACCTAACACGTCGAAGACTGACGGTACCGGTTGAGGAAGCCACGGCTAACTCTGTGCCAGCAGCCGCGGTAATACAGAGGTGGCAAGCGTTGTTCGGAATTGCTGGGCGTAAAGGGCGCGTAGGCGGCCTTCTAAGTCGGACGTGAAAGCCCCGCGCTTAACCTGGGAACCG
+
CCCCFGGFC@FGGGGGGFCFCEB@<F-@FFGEGFEFG<EFEGGGGGGGGBEECFF@FDEGC7:@>@CBFG@F=4@FEGGBFC:FGGGGFGC=FCFGGFFGGG9FD=FEGFGFGGFG:FBCFGGGEAE9@:>FCFFFGGCGC*=CCFG?:7FEGGFFGEG=*1?CFCC>FGCGCFG*;C+0<0CFGGGF+86CGGC>CECCGGGF?73C>+;**20AFG;1*;C+::**2<+00<EE8E::CFGCEGG5*)97D65C55C<F7**::C*5/<;>BD50=?@FD))))83.96?FFF?@>((#
@M06045:235:000000000-JCY5N:1:1101:10289:7760 1:N:0:TACAGC
ATCACGACTCCTACGGGAGGCAGCAGTGGGGAATATTGCACAATGGGCGAAAGCCTGATGCAGCGACGCCGCGTGAGGGATGACGGCCTTCGGGTTGTAAACCTCTTTCAGTAGGGAAGAAGCGAAAGTGACGGTACCTGCAGAAGAAGCGCCGGCTAACTACGTGCCAGCAGCCGCGGTAATACGAAGGGGGCTAGCGTTGTTCGGAATTACTGGGCGTAAAGCGCACGTAGGCGGATACTTAAGTCAGGGGTGAAATCCCGGGGCTCAACCCCGGAACTGCCTTTGATACTGGGTATTG
+
CCCCGGGGGGGGGGGGGGGGGGGGGGGGGGGDGGGGGGGGGGGGGGGGGGGGGGGGGGGGGGGGGGGGGGGGGFGGGGGGGGGGGGGGGGGGGGGGGGGGGGGGGGGGFGGFGGGGGGGGGGGGGGGGGGGGGGGGGGGGGGGGGGGGGGGGGGGGEEGGGGGGGGGGGGGGGGGGGGGGGGGGGGFFGGGGGGGGGGGGGGGGGGDGDGGFFGGGGGGGGGGGGEEGGGGGGGGGGGGGGFFGGGGGGGGGGGGFFGGGGFDGGGGDFFFFFFGFGFFFGFFF?GF?@@@BFF@<FAB)#
@M06045:235:000000000-JCY5N:1:1101:16037:7783 1:N:0:TACAGC
ATCACGACTCCTACGGGAGGCAGCAGTGGGGAATCTTGCGCAATGGGCGAAAGCCTGACGCAGCGACGCCGCGTGAGGGAAGAAGGCCTTCGGGTTGTAAACCTCTTTCAGGAGGGACGAAGCCACTCGGGTGAATAGCCCAGAGGGTGACGGTACCTCCAGAAGAAGCCCCGGCTAACTACGTGCCAGCAGCCGCGGTAATACGTAGGGGGCAAGCGTTGTCCGGATTTATTGGGCGTAAAGAGCGTGTAGGCGGCTTCACAGGTCCGCTGTGAAAACTCGAGGCTCAACCTCGAGCTTC
+
CCCCGGGGGGGGGGGGGGGGGGGGGGGGGGGGGGGGGGGGGGGGGGGGGGGGGGGGGEGGGGGGGGGGGGGGGFGCFGGGGGGGGGGGGGGGGGGGGGGGGGGGGGGGGGGGGGGGGGGGGGGGGGFFGFGGGGGGGGGGGCFGGGGGGGGGGGGGGGGGGGGGGGGGGGGGGGGGGGGGGEEFGGGGGGGGGGGGGGCEGGGGGF6EEGGEGECFFGGGEECFEG=589<:CFGGGGGGGGGGGGGGGDFGGGDGGC<DFFGGGGGGG>7>CFGFGFFFGFFF>G:FFFFFF?@:@B9(#
@M06045:235:000000000-JCY5N:1:1101:19327:7799 1:N:0:TACAGC
ATCACGACTCCTACGGGAGGCAGCAGTGGGGAATATTGCACAATGGGCGGAAGCCTGATGCAGCGACGCCGCGTGAGGGATGACGGCCTTCGGGTTGTAAACCTCTTTCAGTAGGGAAGAAGCGAGAGTGACGGTACCTGCAGAAGAAGCGCCGGCTAACTACGTGCCAGCAGCCGCGGTAATACGTAGGGCGCAAGCGTTATCCGGAATTATTGGGCGTAAAGAGCTCGTAGGTGGTTTGTCGCGTTGTTCGTGAAATGCCACAGCTTAACTGTGGGCGTGCGGGCGATACGGGCAGACG
+
CCCCGGGGGGGGGGGGGGGGGGGGGGGGGGGGGGGGGGGGGGGGGGGGGGGGGGGGGGGGGGGGGGGGGGGGGGGGGGGGGGGGGGGGGGGGGGGGGGGGGGGGGGGGGGGGGGGGGGGGGGGGGGGGGGGGGGGGGGGGGGGGGGGGGGGGGGGGGGGGGGGGGGGGGGGGGGGGGGGGGGGGGGFFGGGGGDGGGGGEGGGGGGGGEGGGGGGGGGGGGGDGGGGG6C:=FGFGGEGFGGGGGGGGGGGGGGGGG7CFFDFGFFF<7FFFFFCFGFFFGFEFF35DED>DFF>>3<6.#
@M06045:235:000000000-JCY5N:1:1101:21418:7810 1:N:0:TACAGC
ATCACGACTCCTACGGGAGGCAGCAGTGGGGAATATTGCACAATGGGCGGAAGCCTGATGCAGCGACGCCGCGTGAGGGATGACGGCCTTCGGGTTGTAAACCTCTTTCAGCAGGGAAGAAGCGCAAGTGACGGTACCTGCAGAAGAAGCACCGGCTAACTACGTGCCAGCAGCCGCGGTAATACGTAGGGTGCGAGCGTTGTCCGGAATTATTGGGCGTAAAGAGCTTGTAGGTGGTTTGTCGCGTCTGCTGTGAAAATCCGAGGCTCAACCTCGGACTTGCAGTGGGTACGGGCAGACG
+
CCCCGGGGGGGGGGGGGEGGGGGGGGGGGGGGGGGGGGGGGGGGGGGGGGGGGGGGGGGGGGGGGGGGGGGGGFGGGGGGGGGGGGGGGGGGGGGGGGGGGGGGGGGGGGGGGGGGGGGGGGGGGGGGFGGGGGGGGGGGGGGGGGGGGGGGGGGGGGGGGGGGGGGGGGGGGGGGGGGEGDGFGGGGGGGCEGGDGGEGGGE?FGGCEFFGGGGGGGGGEGFGFGGG8FFFGGGFGEGC7:*AFGGGGGGFF:6C9C>FFGGGGGGGGGFFGFGEG>55CFF*7D65<DFFDFBB>B:8#
@M06045:235:000000000-JCY5N:1:1101:14488:7822 1:N:0:TACAGC
ATCACGACTCCTACGGGAGGCAGCAGTGGGGAATCTTGCACAATGCGCGAAAGCGTGATGCAGCAACGCCGCGTGGGGGAAGAAGGCCTTCGGGTTGTAAACCCCTTTCAGTTGGGACGAAGCTTCGCCGGTGAATAGCCGGCTGGAGTGACGGTACCTTCACAAGAAGCCCCGGCTAACTACGTGCCAGCAGCCGCGGTAATACGTAGGGGGCAAGCGTTGTCCGGAATCATTGGGCGTAAAGCGCGTGTAGGCGGCCCGGTAAGTCCGCTGTGAAAGTCGGGGGCTCAACCCTCGAATG
+
CCCCGGGGGGGGGGGGGGGGGGGGGGGGGGGGGGGGGGGGGGGGGGGGGGGGGGGGGGGGGGGGGGGGGGGGGFGGGGGGGGGGGGGGGGGGGGGGGGGGGGGGGGGGGGGGGGGGGGGGGGGGGGGGGGGGGGGGGGGGGGGGGGGGGGGGGGGGGGGGGGGGGGGGGGEGGGGGGGGGGGGGGGGGGGGGGGGGGGGGGGGGGGGGGGGGGGGFGGGGGGGGGGGGDGGGGG?FGGGGGGCFGGGGGGGGGGGGGGGGGGDDGGFFFGF@GEC=FFFFGFFFDC5:@FFFFFF?D?<:#
@M06045:235:000000000-JCY5N:1:1101:22003:7871 1:N:0:TACAGC
ATCACGACTCCTACGGGAGGCAGCAGTAGGGAATCTTGCGCAATGGGCGAAAGCCTGACGCAGCGACGCCGCGTGAGGGAAGAAGGCCTTCGGGTTGTAAACCTCTTTCAGGAGGGACGAAGCCACTCGGGTTAATAGCCCAGAGGGTGACGGTACCTCCAGAAGAAGCCCCGGCTAACTACGTGCCAGCAGCCGCGGTAATACGTAGGGGGCAAGCGTTGTCCGGATTTATTGGGCGTAAAGAGCGTGTAGGCGGCCATACAGGTCAGCTGTGAAAACTCGAGGCTCAACCTCGAGACGG
+
CCCCGGGGGGGGGGGGGGGGGGGGGGGGGGGGGGGGGGGGGGGGGGGGGGGGGGGGGGGGGGGGGDGGGFEGGFGGGGGGGGGGGGGGGGGGGGGGGGGGGGGGGGGGGGGGGGGGGGGGGGGGGGGGGGGFGGGGGGFGGGGGGGGGGGGGGGGGGGGGGGGGGGGGGGGGGEGCGGGGGGGGGGGGGGGGGGGGGGGDGGGGGGGFGGGGGGGGGGEGGEFGGGCE5@F7AFGGGGGGGGGGGGGEGGGGGGGGGGCF<5*>C>FGGG?FD@FFGFF?4>:)<<)7FF?@??EFFF>:#
@M06045:235:000000000-JCY5N:1:1101:5581:7873 1:N:0:TACAGC
ATCACGACTCCTACGGGAGGCAGCAGTGGGGAATATTGCACAATGGGCGAAAGCCTGATGCAGCGACGCCGCGTGAGGGATGACGGCCTTCGGGTTGTAAACCTCTTTCAGCAGGGAAGAAGCGCAAGTGACGGTACCTGCAGAAGAAGCACCGGCTAACTACGTGCCAGCAGCCGCGGTAATACGTAGGGTGCGAGCGTTGTCCGGAATTATTGGGCGTAAAGAGCTTGTAGGCGGTTTGTCGCGTCTGCTGTGAAAATCCGGGGCTCAACCCCGGACTTGCAGTGGGTACGGGCAGACG
+
CCCCGGGGGGGGGGGGGGGGGGGGGGGGGGGGGGGGGGGGGGGGGGGGGGGGGGGGGGGGGGGGGGGGGGGGGFGDGGGGGGGGGGGGGGGGGGGGGGGGGGGGGGGGGGGGGGGGGGGGGGGGGGGGGGGGGGGGGGGGGFDFGGGGGGGGGGGGGGFGGGGGGGGGGGGGFGGGGGGGG>FGGGGGGGGGGGGCGGGGGGGGGEGGGGGGGGGGFGGGGEEGGGFGGGGFFGFGGEGGGGGGGGGGGFGGGGGGGFFDFGGDGGGCFFFFGFGFGFF>GBF?@C4?>>6<7BF>),3(#
@M06045:235:000000000-JCY5N:1:1101:21541:7873 1:N:0:TACAGC
ATCACGACTCCTACGGGAGGCAGCAGTGGGGAATCTTGCGCAATGGCCGAAAGGCTGACGCAGCGACGCCGCGTGTGGGAGGAAGCTCTTCGGGGTGTAAACCACTGTTGCCCGGGACGAACACACCTATTCGTAGGTGCTGACGGTACCGGGTGAGGAAGCACCGGCTAACTCTGTGCCAGCAGCCGCGGTAATACAGAGGGTGCGAGCGTTGTCCGGAATCACTGGGCGTAAAGGGCGCGTAGGTGGTGGCTTAAGCGTGCGGTGAAAGCTCGGAGCTCAACTCCGAGTCGGCCGTGCG
+
CCCCGGGFGGGGGGGGGGGGGGGGFGGGGGGGGGCGFGGGGGCEFG,EF@FEGGGGFFGGGGFEGGGGGGGGGFFFGGGGGGGGGGEGGGGGGGGGGGGGGGGGGGGGGGGGGEGGGGGDGGGGGGGGGGGGGGGGGFGGGGGGGGGGGGGGG:FFGGGGGGGGGGGGGGGGFGGGGGGGGGGGGGGGGGGC>CCGFGF7FCGGGGG5CDGGGGGD:CCEGCCECFGDFDGGG=CEGCGGCE>CEGGGGGGGGGCGGGDGECDGD<C<*?F::?G>D@E4<4?F?*6>>EF@EF38B9B0#
@M06045:235:000000000-JCY5N:1:1101:11246:7874 1:N:0:TACAGC
ATCACGACTCCTACGGGAGGCAGCAGTGGGGAATATTGCGCAATGGGCGAAAGCCTGACGCAGCGACGCCGCGTGTGGGATGACGGCCTTCGGGTTGTAAACCACTGTCGGGAGGGACGAATGCCCCGCAAGGGGAGTGACGGTACCTCCAAAGGAAGCACCGGCTAACTCCGTGCCAGCAGCCGCGGTAATACGGAGGGTGCGAGCGTTGTCCGGAATCACTGGGCGTAAAGGGCGCGTAGGCGGCCTGATAAGTAGGGGGTGAAATCCTGCGGCTTAACCGCAGGGCTGCCTTCTAGAT
+
CCCCGGGGGGGGGGGGGGGGGGGGGGGFGGGGGGGGGGGGGGGGGGGGGGGGGGGGGGGGGGGGGGGGGGGGGCGFGGGGGGGGGGGGGGGGGGFGGGGGGGGGGGGGGGGGGGGGGGGGGGGGFGGGGGGGGGGGGFGGGGGCFGGFGGGGGGGGGGGGGGGGGFGGGGGGGGGGGGGGGGGGGGGGGGGGGGGGGGGGGGGGGGGGEEGGGGGGGGGGGDGGCFGGEEEGGGGGGGGGGGGGGGGGGGCDGGG*<CDGGGGGGGGFDCFFGFDDCBFFGFF>>CEFE5>>FF44*.<-#
@M06045:235:000000000-JCY5N:1:1101:12030:7880 1:N:0:TACAGC
ATCACGACTCCTACGGGAGGCAGCAGTGGGGAATATTGGACAATGGGCGCAAGCCTGATCCAGCCATGCCGCGTGAGTGATGAAGGCCTTAGGGTTGTAAAGCTCTTTTGTCCGGGAAGAAGCGCGAGTGACGGTACCTGCAGAAGAAGCGCCGGCTAACTACGTGCCAGCAGCCGCGGTAATACGTAGGGCGCGAGCGTTGTCCGGAATTATTGGGCGTAAAGAGCTCGTAGGCGGCCTGTCGCGTCGGTTGTGAAAGCCCGGGGCTCAACCCCGGGTCTGCAGTCGATACGGGCAGGGG
+
CCCCGGGGFGGGGGGGGGGGGGGGGGEFFGGGGGFGGGGFFGGGGGGGGGGGGGGGGGGGGGFGFGGGGGGGGGGGGGGGFGGGGGGGGGGGGGGGGGGGGGGGGGGGGGGGGGGGGCGGGGGGGGGGGGCGGGGGGGGGGGGGGGGGGGGGGGGGGGGGGGCFCFGGGCFGGGGGGGGGG7FGFGFFGCGGEGGGGGG:EEGGGDG>EC:@?FGGGGGGCCCGGGGCCE5;CGGGGDGGFC7=571>EGCCD*:F?FCFCFCDG:D<D=F:7@GDDF>>F?F/<*9>EE>>F>EF>12(#
@M06045:235:000000000-JCY5N:1:1101:22483:7885 1:N:0:TACAGC
ATCACGACTCCTACGGGAGGCAGCAGTGGGGAATCTTGCGCAATGGCCGAAAGGCTGACGCAGCGACGCCGCGTGGGGGAGGAAGGCCTTCGGGTTGTAAACCCCTGTTGCCCGGGACGAATGCGCGCTTCAGAGCGTGTTGACGGTACCGGGTGAGGAAGCACCGGCTAACTCCGTGCCAGCAGCCGCGGTAATACGTAGGGGGCAAGCGTTGTCCGGAATTATTGGGCGTAAAGCGCGCGCAGGCGGTCATTTAAGTCTGGTGTTTAAGCCCGGGGCTCAACCCCGGTTCGCATCGGGG
+
CCCCGGGGGGGGGGGGGGGGGGGGGGGGFGGGGGGGGGGGGGDGGGGGGGGGGGGGGGGGGGGGGGGGGGGGGGGGGGGGGGGGGGFDGFFEGGGGGGGGGGGGGGGGGGGGGGGGGGGGGGGGGGGGGGGGGGGGGGGGGGGGGGGGGGGGGFGGGGGGGGGGGGGGGDDG?FFGGGGGGGGGGGGGGGGGGGGGGGFCFGGGDGGGGGGEGGGGGGG58@FFGGGGGDC8CECF?EGEDGGGGGGGGDDGGGGCGGGGGGGGGFGG>FFFCFG@GFFFF@FFFCEFFFEBEB>BEFF(#
@M06045:235:000000000-JCY5N:1:1101:23362:7896 1:N:0:TACAGC
ATCACGACTCCTACGGGAGGCAGCAGTGGGGAATATTGGACAATGGGCGCAAGCCTGATCCAGCCATGCCGCGTGAGGGATGAAGGCCTTAGGGTTGTAAAGCTCTTTCGCACGCGAGGATAATGACGGTACCGGAAGAATAAGCACCGGCTAACTTCGTGCCAGCAGCCGCGGTAATACGAAGGGTGCAAGCGTTACTCGGAATTACTGGGCGTAAAGCGTGCGTAGGTGGTTCGTTAAGTCTGATGTGAAAGCCCTGGGCTCAACCTGGGAATGGCATTGGATACTGGCGACCTAGAGA
+
CCCCGGGGGGGGGGGGGGGGGGGGGGGGGGGGGGGGGGGGGGGGGGGGGGGGGGGGGGGGGGGGGGGGGGGGGEGGGGGGGGGGGGGGGGFGGGGGGGGGGGGGGGGGGGGGGGGGGGGGGGGGGGGGGGGGGGGGGGGGGGGGGGGGGGGGGGGGGGGGGGGGGGGGGGGGGGGGGGGGGGGGGGGGGGGGGGGGGGGGGGDGGGGFGGGGGGGGGGGGGGEGGGGGGGGGGFGGGGGFGGGGGGGGGFFGGDGGGFGGGGGCFFGGGGFFGFFFGFFFGFF?FDFFFFF@DFFFFFF?#
@M06045:235:000000000-JCY5N:1:1101:14769:7920 1:N:0:TACAGC
ATCACGACTCCTACGGGAGGCAGCAGTTAGGAATCTTGCGCAATGGGCGAAAGCCTGACGCAGCGATGCCGCGTGCGGGATGAAGGCCCTCGGGTCGTAAACCGCTTTCAGCAGGGACGATAGTGACGGTACCTGCAGAAGAAGCCCCGGCCAACTACGTGCCAGCAGCCGCGGTAATACGTAGGGGGCGAGCGTTGTCCGGATTTATTGGGCGTAAAGAGCTCGTAGGCGGTTTGGTAAGTCGGGTGTGAAATCGCCACGCTCAACGTGGAGGGGCCACTCGATACTGCCATGACTCGGG
+
CCCCGGGGGGGGGGGGGGGGGGGGGGGGGGGGGGGGGGGGGGGGGGGGGGGGGFGGGGGGGGGGGGGGGFGGGGGGGGGGEGGGGGGGEGGGGGGGGGFGGGGEGEGGGGGGGGGGGGGGCFGFGGGGGGGGGGGGGGGGGGGGGFFGEFGGGGGGGGDGFGGGGGGGGGEGGEFEEFGD77BFFGGGGGEEGE>58EG7C?/8CF?FGGDFGGGGGGCFDGCF711AE?CCE5/CE5<FGGFGGGGC57:>FGF*79C5=<37)*>C<5:)*7)73>3><?375*5@F@))9)*4/43(#
@M06045:235:000000000-JCY5N:1:1101:21654:7929 1:N:0:TACAGC
ATCACGACTCCTACGGGAGGCAGCAGTGGGGAATTGTTCGCAATGGGCGCAAGCCTGACGACGCAACGCCGCGTGGAGGATGAAGGTCTTCGGATTGTAAACTCCTGTTGCCCGGGACGAACGGCTTCGACCTAACACGTCGAGGTTTGACGGTACCGGGTGAGGAAGCCCCGGCTAACTCTGTGCCAGCAGCCGCGGTAATACAGAGGGGGCAAGCGTTGTTCGGAATTACTGGGCGTAAAGGGCGCGTAGGCGGCCTGCTAAGTCGAACGTGAAATCCCCGAGCTCAACTCGGGAACTA
+
CCCCGGGGGGGGGGGGGGGGGGGGGGGGGGGGGGGGGGGGGGGGGGGGGGGGFGGGGFGGGGGGGGGGGGGGG@EGFGGFGGGGGGGGGGGGGGGGGGGGGGGGGGGGGGGGGGGGGGGGGGGGGGGGGGGGGGGGGGGGGGGGGGGGGGGGGGGGGGGGGGGGGGGGGGGGGGGGGGGGGGGFFFGGGGGGGGGGGG/CEFGFGF?FFGGEGCCGGGCEGGFGGGGEGGGGGGGGGGGGGGGGGGGDEGGGGGEGGGDC5DCFCCFGDDFFGFG:7==FCFFE@G)7?FFFFDD9B164#
@M06045:235:000000000-JCY5N:1:1101:17924:7930 1:N:0:TACAGC
ATCACGACTCCTACGGGAGGCAGCAGCAAGGAGTTTTCCGCAATGGGCGAAAGCCTGACGGAGCAACGCCGCGTGGGGGATGACGCCCTTCGGGGTGTAAACCCCTTTTCTTGGGGACGAAGCAGTGACGGTACCCGAGGAAGAAGGCCCGGCTAACTACGTGCCAGCAGCCGCGGTAATACGTAGGGGCCGAGCGTTGTCCGGAGTTACTGGGCGTAAAGCGCGCGCAGGCGGCTCGTCAAGCCTGACGTGAAAGCCCCCGGCGCAACCGGGGAGGGTCGTCGGGGACTGGCGGGCTTGG
+
CCCCGGGGGGGGGGGGGGGGGGGGGGGGGGGGGGGGGGGGGGGGGGGGGGGGGGGGGGGGGGGGGGGGGGGGGGGGGGGGGGGGGGGGGFGGGGGGGGGGGGGGGGGGGGGGGGGGGGGEGEGGGGGGGGGEFGGGGGGGGGGGCCGGGGGGGGGFGFGGGGGGGGGGGGGGGGGGGGGGGGG6<EGGGDGE>EEGGGGGFGGGC>EGC?FF6AC=ED=FGGGGGGDCEGDGGGGCGGG5757+5>C=C77CF39DGFFCGC<D)759CG>;C>97)7>@GDF>BDF3<))775)4)30,#
@M06045:235:000000000-JCY5N:1:1101:6793:7941 1:N:0:TACAGC
ATCACGACTCCTACGGGAGGCAGCAGTGGGGAATCTTGCGCAATGGGCGAAAGCCTGACGCAGCGACGCCGCGTGGGGGAAGAAGGCTTTCGGGTTGTAAACCCCTTTCAGGAAGGACGAAGCCACTCGGGTGAATAGCCCAGAGGGTGACGGTACTTCCAGAAGAAGCCCCGGCTAACTACGTGCCAGCAGCCGCGGTAATACGTAGGGGGCAAGCGTTGTCCGGATTTATTGGGCGTAAAGAGCTCGTAGGCGGCTTGTTGCGGCAGCTGTGAAAACCCGCAGCCCAACTGTGGGCTTA
+
CCCCGGGGGGGGGGGGGGGGGGGGGGGGGGGGGGGGGGGGGGGGGGGGGGGGGGGGGGGGGGGGGGGGGGGGGGGGGGGGGGGGGGGGGGGEFGGGGGGGGGGGGGGGGGGGGGGGGGGGGGGGGGGGGGGFGGCGGGGGGGGGGGGGEGGGGGGDGGGGGGGGGGGGGGGGGGGDGGGGGGGGGGGGGGGFCGGGGGGGGGGGGFEFCCEGGGGGGGGGGGGGGGEEG6?CFGGGGGC5>FGE6DGGGGGGGF=>CC<CFGFG<)1CDG@FFFGB=F@DGDDBD:)7<FFF?FFBEBB:#
@M06045:235:000000000-JCY5N:1:1101:26395:7961 1:N:0:TACAGC
ATCACGACTCCTACGGGAGGCAGCAGTGGGGAATCTTGCACAATGCGCGAAAGCGTGATGCAGCAACGCCGCGTGGGGGAAGAAGGCCTTCGGGTTGTAAACCCCTTTCAGTTGGGACGAAGCTTCGCCGGTGAATAGCCGGCTGGAGTGACGGTACCTTCACAAGAAGCCCCGGCTAACTACGTGCCAGCAGCCGCGGTAATACGTAGGGGGCAAGCGTTGTCCGGAATCATTTGGCGTAAAGCGCGCGTAGGCGGCCCGATAAGTCCGCTGTGCAAGTCAACGGCTCACCTGTTGGATA
+
CCCCGGGGGGGGGGGGGGGGGGGGFGGGGGGGCFGGGGGGGGGGGGGGGGGGGGGGGGGGGGGGGGGGGGGGGGGGGGGGGGGGGGGGGGGGGGGGGGGGGGGGGGGGGGGGGGGG8FGGGGGGGGGGGGGGGGGFGGGGGGGGGGGGGGGGGE@7C:FGGGGGG*=FCFEGC7CFFEFGGGG7FEGG+<FF8FGGGGGEEGGGGGG?CEDGGGDCFGGGGGGFFGGCEFGFFG79CFEGGG<FGGDEEGGCG<9DGGGDG3DDDFGGGD>>DBC*2@FFGF67773)09*79@=<???2#
@M06045:235:000000000-JCY5N:1:1101:15875:7974 1:N:0:TACAGC
ATCACGACTCCTACGGGAGGCAGCAGTGGGGAATCTTGCGCAATGGGCGAAAGCCTGACGCAGCAACGCCGCGTGCGGGAAGAAGGTCTTAGGGTTGTAAACCGCTTTCAGCAGGGACGAAGGCGTCCGGGTTAATAGCCCGTGCGTTGACGGTACCTGCAGAAGAAGGTCCGGCTAACTACGTGCCAGCAGCCGCGGTAATACGTAGGGACCAAGCGTTGTCCGGAATCATTGGGCGTAAAGAGCGTGTAGGCGGCTTGTTAAGTCTTGCGTGAAATCTCGGGGCTCAACCCCGAGCGGC
+
CCCCGGGGGGGGGGGGGEGGGGGGGGGGGGGGGGGGGGGGGGGGGGGGGDGGGGGGGFGGGGGGGGGGGGGGGGGGGGGFEFEGFGFGGGGGGGGGGGGGGFGGGGGFGGGGGGGGGGGGGGGGGGGGGGGGGGGGGGGGGGFGEGGEGGGGGGGGGGGGGGGGGGGGGGGGGGGGGGGGGGGGGGGGGGGGGGGGGGGGGGGGGGGGGG6@EFCFFGGGGGGGGGEEGGGGGGFFGGEG3FFGGFG=*>FFGCEGGGGGGGCDGGGGGGFDDF:>DFFFGFFFB<5FFFFFFFFB>;BF#
@M06045:235:000000000-JCY5N:1:1101:4698:7992 1:N:0:TACAGC
ATCACGACTCCTACGGGAGGCAGCAGTGAGGAATTTTCCGCAATGGGCGAAAGCCTGACGGAGCAATGCCGCGTGGAGGATGAAGGCCCGTGGGTTGTAAACTCCTTTTCTTAGAGAAGAAGTCCTGACGGTATCTAAGGAATAAGCATCGGCTAACTCCGTGCCAGCAGCCGCGGTAATACGGAGGATGCAAGCGTTATCCGGAATCATTGGGCGTAAAGGGTCCTGAGGTGGTTTGCTAAGTCTACTGTGAAAGATCAGGGCTCAACCCTGAAGATGCGGTGGAAACTGGCAGGCTAGC
+
CCCCGGGGGGGGGGGGGGGEGGGGGGGGGGGGGGGGGGGGGGGGGGFGGGGGFGGGGGGG>FGGGGGGGGGGGGGGGGGGGGGGGGFGGGGEEFEGGGGGGGGGGGGGGGGGGGGGFGGGGGGGGGGFGGGGGGGGGFGGGGGGGGGGGGGGGGGGGGGGGGGGGDGGGGGGGGGGGFEGGGG7CEFGGGGGFFGGGGGFGGGGGGDFGGGGGGGGGGGFFGGGGGGG?FGGGGGFGEC7F7C??CGFGGGG7CGGGGGGGGGGGGFGGFEF9FFFCFFFG>EFFGFFF47?F>B0BFB4#
@M06045:235:000000000-JCY5N:1:1101:27263:8008 1:N:0:TACAGC
ATCACGACTCCTACGGGAGGCAGCAGTGGGGAATATTGGACAATGGGCGAAAGCCTGATCCAGCAACGCCGCGTGAGGGATGACGGCCTTCGGGTTGTAAACCTCTTTCAGCAGGGACGAAGCGCAAGTGACGGTACCTGCAGAAGAAGCACCGGCCAACTACGTGCCAGCAGCCGCGGTAATACGTAGGGTGCGAGCGTTGTCCGGAATTATTGGGCGTAAAGGGCTCGTAGGCGGTCTGTCACGTCGGGAGTGAAAACTCGGGGCTTAACCCCGAGCCTGCTTCCGATACGGGCAGACA
+
CCCCGGGGGGGGGGGGGGGGGGGGGGGGGGGGGGGGGGGGGGGGGGGFGGGGEGGGGGFGGGGGGGGGGGGGGGGGGGGGGGGGGGGGGGGGGGGGGGGGGGGGGGGGGGGGGGGGGGGGGGGGFGDFDFDGGGEGGGGGGGFFFGGGGGGGGGGGGGGGGGGGG7F:FGGFGGGGGGEGGGGGGGFGGGGGEGGGGDEGGGGFGGGEGGGGEFGFDFGGG=FCFGGFGEC8CE6=EGGG40>FGGGGGGGGGGGGGGGGGGDGGGG:CFFFCFC3CDEFGFF@FFFB5:5>>D@BBFB2#
@M06045:235:000000000-JCY5N:1:1101:3892:8020 1:N:0:TACAGC
ATCACGACTCCTACGGGAGGCAGCAGTGGGGAATCTTGCGCAATGCGCGAAAGCGTGACGCAGCAACACCGCGTGAGGGAAGACGGCCTTCGGGTTGTAAACCTCTTTCAGGAGGGACGAAGGACGGCCGGTGAATAGCCGTGCCGCCTGACGGTACCTCCAGAAGAAGCCCCGGCTAACTACGTGCCAGCAGCCGCGGTAATACGTAGGGGGCAAGCGTTGTCCGGATTTATTGGGCGTAAAGAGCGTGTAGGCGGCTTGGTAGGTCCGCTGTGAAAACTCGAGGCTCAACCTCGAGACG
+
CCCCGGGGGGGGGGGGGGGGGGGGGGGGGGGGGGFGGGGGGGGGGGGGGGGGFFGGGGGGGGGGGGGGGGGGGFGGGFGGGGGGGGGGGGGGGGGGGGGGGFGGGGFGG<FFGGGGGGGGGGGF<CGEFEF@FGGF9C:FFGEGGEGDGGGGDFGGDGGFEGGGGGGGFCFGGGGG<FFGFFGGGGGFGGG6CFFGGGGE/*+<FF:CCGGDE>:@FGE?C=;FGGGC8/+3?CCFDCGEGEF?+5*CECDFG*<D*73757:*CCF>CC:>DFG6C*=5C=)5<<>>FFFF:6?35<B(#
@M06045:235:000000000-JCY5N:1:1101:8494:8030 1:N:0:TACAGC
ATCACGACTCCTACGGGAGGCAGCAGTGGGGAATCTTGCACAATGGGGGAAACCCTGATGCAGCGACGCCGCGTGAGCGATGAAGCCCTTCGGGGTGTAAAGCTCTTTCGGCAGGGACGATAATGACGGTACCTGAAGAAGAAGCTGCGGCTAACTACGTGCCAGCAGCCGCGGTAATACGGAGGGTGCGAGCGTTGTCCGGAATCACTGGGCGTAAAGGGCGCGTAGGCGGCCTGATAAGTAGGGGGTGAAATCCTGCGGCTTAACCGCAGGGCTGCCTTCTAAACTGTCAGGCTAGAGG
+
CCCCGGGGGGGGGGGGGGGGGGGGGGGGGGGGGGGGGGGGGGGGGGGGGGGGGGGGFFGGGGGGGEGGGGEGGGGGGGGGGGGGGGGGGGGGGGGGGGGGGGGGGGGGFGGGGGGGGGGGGGGGGGGGGGGGGGGGGFGGGGGGGGGFGGGGEGGGGGGCFFCFGGGGGGGDGGGGGGGGGGGDGEGDGGGGGGGEGGGGEGGGGGGGGGG>FGGEGGGGGGGEEGGGGGGGGCEGFFFGFCCCFGGC=D<FGGGCCCCGGGGDCGGFGCEEGFG:DB@FGFF?BC;=FFFFFFF0767<#
@M06045:235:000000000-JCY5N:1:1101:21018:8052 1:N:0:TACAGC
ATCACGACTCCTACGGGAGGCAGCAGTGGGGAATCTTGCACAATGCGCGAAAGCGTGATGCAGCAACGCCGCGTGGGGGAAGAAGGCCTTCGGGTTGTAAACCCCTTTCAGTTGGGACGAAGCTTCGCCGGTTAATAGCCGGCCGGAGTGACGGTACCTTCACAAGAAGCCCCGGCTAACTACGTGCCAGCAGCCGCGGTAATACGTAGGGGGCAAGCGTTGTCCGGAATCATTGGGCGTAAAGCGCGTGTAGGCGGCCCGGTAAGTCCGCTGTGAAAGTCGGGGGCTCAACCCTCGAATT
+
CCCCGGGGGGGGGGGGGGGGGGGGGGGGGGGGGGGGGGGGGGGGGGGGGGGGGGGGGGGGGGGGGGGGGGGGGGGGGGGGGGGGGGGGGGGGGGGGGGGGGGGGGGGGGGGGGGGGGGGGGGGGGGGGGGGGGGGGGGGGGGGGGGGGGGGGGGGGGGGGGFGGGGFGGGGGGGGGGGGGGGGGGGGGGGGGGGGGGGGGGGGGGGGGGGGGGGGGGGGGGGGGGEGGGGGGGGGGGGGGGGGGGGGGGGGGGGGGGGGCEGGGCGGGGGFFGDGFGFFFGFFFFGFFFFFFFFFB>B<2#
@M06045:235:000000000-JCY5N:1:1101:27595:8063 1:N:0:TACAGC
ATCACGACTCCTACGGGAGGCAGCAGCAAGGAATTTTCCGCAATGGGGGCAACCCTGACGGAGCAACGCCGCGTGCGGGATGACGCTTTTCGGAGTGTAAACCGCTTTTCTCGGGGAGGATGGAGGACAGTACCCGAGGAATCAGGCCCGGCTAACTACGTGCCAGCAGCCGCGGTAATACGTAGGGGCCGAGCGTTGTCCGGAGTTATTGGGCGTAAAGCGCGCGCAGGCGGCTTCGCGCGCCCGACGTGAAAGCCCCCGGCTTAACCGGGGAGAGTCGTTGGGGACGGCGGGGCTTGGT
+
CCCCGGGGGGGGGGGGGGGGGGGGGGGGGGGGGGGGGGGGGGGGGGGGGGGGGGGGGGGGGGGGGGGGGGGGGGGGGGGGGGGGGGGGGGGGGGGGGGGGGGGGGCGGGGGGGGGGGGGGGGGGGGGGGGGGGGGGGGGGGGGGGGGGEGGGGGGGGGGGGGGGGGGGGGGGGGGGGGFGGG?FFGGGGGGGGGGGD5EGEEEEEEGGGGCGDGGGGGGGFC5CEGEG=EEGGGGGGGGGGGGGGD:CEGGG<*:7CDDGEGGG)9CCGGDFGBG3<:FEF>>45C).<7>EF@D>566(#
@M06045:235:000000000-JCY5N:1:1101:19386:8068 1:N:0:TACAGC
ATCACGACTCCTACGGGAGGCAGCAGTAAGGGATCTTCCACAATGGGCGCAAGCCTGATGGAGCGACGCCGCGTGCGCGATGAAGCCCTTCGGGGTGTAAAGCGCTTTTCTCGGAGATGACCACGACAGTATCCGAGGAATAAGCTTCGGCTAACTACGTGCCAGCAGCCGCGGTAATACGTAGGAAGCAAGCGTTGTCCGGAATCACTGGGCGTAAAGCGCGTGTAGGCGGTACGGCAAGTCTGCTGTGAAAGCCCTCGGCTTAACCGGGGGAGGTCGGTGGAAACTGCCGCACTGGAGA
+
CCCCGGGGGGGGGGGGGGGGGGGGGGGGGGGGGGGGGGGGGGGGGGGGGGGGGGGGGGGGGGGGGGGGGGGGGGGGGGGGGGGGGGGGGGGGGGGGGGGGGGGGGGGGGGGGGGGGGGGGGGGGGGGGGGGGGGGGGGGGGGGGGGGGGGGGGGGGGGGGGGGGGGGGGGGGGGGGGGGGGGGGGGGGGGGGGGEGGGGGGGGGGGFCFGGGGGGGEGGGGGGGGGFGEEGGGGGGGEGEFGFGGGGGFGGGGGFGGFFGDGGGGGGGGG>EGFGFC>BDGFFFFF@4?F:>DBD()8:2#
@M06045:235:000000000-JCY5N:1:1101:10083:8091 1:N:0:TACAGC
ATCACGACTCCTACGGGAGGCAGCAGTGGGGAATTGTTCACAATGGGCGCAAGCCTGATGACGCAACGCCGCGTGGAGGATGAAGGTCTTCGGATTGTAAACTCCTGTTGCCAGGGACGAATGGCTCCGACCTAATACGTCGGAGAATGACGGTACCGGATGAAGAAGCACCGGCTAACTCTGTGCCAGCAGCCGCGGTAATACAGAGGGTGCAAGCGTTGTTCGGAATTATTGGGCGTAAAGGGCGCGTAGGCGGTGCGGTAAGTCACCTGTGAAACCTCTGGGCTTAACTCAGAGCCTG
+
CCCCGGGGGGGGGGGGGGGGGGGGGGGGGGGGGGGGGGGGGGGGGGGGGGGGGGGGGFFFGGGGGGGGGGGGGFGGEFGDGGGGGGGGGGGGGGGGGGGGGGGGGGGGGGGGGGGGGGGGGGGGFAFGGDGDGGGGGGGGGGGGGGGGGGGGGGGGGGGGEGGGGGGGGGGGGGGGGGGGGGGGGGGGGGGGGGGGGGGDGGGFGGGGGGGGGGGGGGGEGEGGGG=EFGCFGGGGGGGEGGGGGGGGGGGDGGGGGGGGGGGCFFFGGGFFGFGFGFFF4@FFFGF>FFFFFFFFFFF(#
@M06045:235:000000000-JCY5N:1:1101:16633:8094 1:N:0:TACAGC
ATCACGACTCCTACGGGAGGCAGCAGTGGGGAATATTGCACAATGGGCGAAAGCCTGATGCAGCGACGCCGCGTGAGGGATGACGGCCTTCGGGTTGTAAACCTCTTTCAGCAGGGAAGAAGCGCAAGTGACGGTACCTGCAGAAGAAGCACCGGCTAACTACGTGCCAGCAGCCGCGGTAATACGTAGGGTGCGAGCGTTGTCCGGAATTATTGGGCGTAAAGAGCTTGTAGGCGGTTTGTCGCGTCTGCCGTGAAATTTCGAGGCTCAACCTCGAACTTGCGGTGGGTACGGGCAGACC
+
CCCCGGGGGGGGGGGGGGGGGGGGGGGGGGGGGGGGGGGGGGGGFGGGGGGGGGGGGGGGGGGGGGGGGGCGGGGGGGGGGGGGGGGGGGGGGGGGGGGGGGGGGGGGGGGGGGGGGGGGGGGGGGGGGGGGGGGGGGGGGGGGGGGGGGGGGGGGGGGGGGGGGGGGGGGGGGGGGGGGGGGGGGGGGGGGGGGGGGGGGGGGGGG>EGGGGGGGGGGCGGGGGGGGGGGGGFGDGEGCDGGDFGGEGGGGGGGGFGGGGGGFGGD<FDF?GFGDDFFFGF?DFC>B><6:B@>65?F(#
@M06045:235:000000000-JCY5N:1:1101:27453:8095 1:N:0:TACAGC
ATCACGACTCCTACGGGAGGCAGCAGTGGGGAATATTGGACAATGGGCGAAAGCCTGATCCAGCAACGCCGCGTGAGGGATGACGGCCTTCGGGTTGTAAACCTCTTTCAGTACCGACGAAGCGAAAGTGACGGTAGGTACAGAAGAAGGACCGGCCAACTACGTGCCAGCAGCCGCGGTAATACGTAGGGTCCGAGCGTTGTCCGGAATTGTTGGGCGTAAGGGGCTCGTAGGCGGTTTGTCGCGTCGGGAGTGAAAACACGGGGCTTAACTCCGTGCCTGCTTCCGGTACGGGCAGACC
+
CCCCGGDGGGGGGGGGGGEFG;FCFGEFGGF;@DGGEEGFFGGGDGGGF@7FCEF@D,C<DFG8@DG:FFGGG:F=FFGDGGGGEDD@FGGCFDE:FFCFDFCFGGFGFEGFFGGGFCFCEGGDGGGGGGCDFG:<F>=DFCGGGFCDFGG3@F:>>FFG7<:BCCFGEGFGGGGGGGGFGD9CFG:98C85<:EC>EG5CE;CCGDEGF6+3<8EGGGE*A*8CGGDFG7CCGE8EEG5CFC*:C):*CDG<5C:<777**9>DC3CFGFF7@6DF3.>:*)66:?:)7)5)5.2)4((#
@M06045:235:000000000-JCY5N:1:1101:24135:8111 1:N:0:TACAGC
ATCACGACTCCTACGGGAGGCAGCAGCAAGGAATTTTCCACAATGGGCGCAAGCCTGATGGAGCAACGCCGCGTGCGGGAGGACGCCCTTCGGGGTGTAAACCGCTGTTCGTGGGGACGAAGCACTGACGGTACCCACGGAGGAAGGCCCGGCTAACTACGTGCCAGCAGCCGCGGTAATACGTAGGGGTCGAGCGTTGTCCGGAGTTACTGGGCGTAAAGCGTGCGCAGGCGGCTCATCGCGCTCGGCGTGAAAGCCCCCGGCCCAACCGGGGAGGGTCGTCGAGGACGGAGGGGCTTGG
+
CCCCGGGGGGGGGGGGGEGGGGGGGGGGGGGGGGGGGGGGGGGGGGGGGDEGGGGGGGGGGGFGGGGGGGGGGGGGGDEGGGGFFGGEC<EFGGGGGGGGGGGGGGGGGGDFFEGGGGFGDC@FGGGGGGGGGGGGGGEGGGGDEFDCFFFEGFGGGGGGGGGGGGCCGGGGGGGDGGEFGGGGGGGGGG5C58CECCCCFFGGGGGGGGGGGEFG>5*8:<CEGCEGEEEGGGGE=FCGC=5*:CC=5DGD*52?F07>/)/1)93339@@DD)7C:D@C5@E)7B55:@)75;9:((-#
@M06045:235:000000000-JCY5N:1:1101:22428:8112 1:N:0:TACAGC
ATCACGACTCCTACGGGAGGCAGCAGTGGGGAATATTGGACAATGGGCGGAAGCCTGATCCAGCAACGCCGCGTGAGGGATGACGGCCTTCGGGTTGTAAACCTCTTTCAGTACCGACGAAGCGCAAGTGACGGTAGGTACAGAAGAAGCACCGGCCAACTACGTGCCAGCAGCCGCGGTAATACGTAGGGTGCGAGCGTTGTCCGGAATTATTGGGCGTAAAGGGCTCGTAGGCGGTTTGTCGCGTCGGGAGTGAAAACCAGGTGCTTAACACCTGGCTTGCTTTCGATACGGGCAGACT
+
CCCCGGGGGGGGGGGGGGGGGGGGGGGGGGGGGGGGGGGGGGGGGGGGGGGGGGGGGGGGGGGGGGGGGGGGGGGGGGGGGGGGGGGGGGGGGGGGGGGGGGGGGGGGGGGGGGGGGGGGGGGGGGGGGGGGGGGGGGGGGGGGGGGGGGGGGGGGGGGGGGGGGGGGGGGGGGGGGGGGGGGGGGGGGGGFGGGGGGGGEEGGGGGGGGGGGGGGGGGGGGGGGGGGGGGGGGGGGEGGGGGGGGGGGGGDGGG>FGGGGGGGGGGGFFFFGFDFGFFFGD>*9FFDFFFFFFF>34((#
@M06045:235:000000000-JCY5N:1:1101:26833:8133 1:N:0:TACAGC
ATCACGACTCCTACGGGAGGCAGCAGTTAGGAATCTTGCGCAATGGGCGAAAGCCTGACGCAGCAACGCCGCGTGGGGGACGAAGGCTCTCGGGTTGTAAACCCCTTTCAGTAGGGACGAATCAAGACGGTACCTACAGAAGAAGCCCCGGCCAACTACGTGCCAGCAGCCGCGGTAACACGTAGGGGGCAAGCGTTGTCCGGATTTATTGGGCGTAAAGAGCTCGTAGGCGGTTCGCTAAGTCGGGTGTGAAACCTCCAGGCTCAACCTGGAGACGCCACCCGATACTGGTGTGACTCGG
+
CCCCGGGGGGGGGGGGGGGGGGGGGGGGGGGGGGGGGGGGGGGGGGGGGGGGGGGGGGGGGGGGGGGGGGGGGGGGGGGGGGGGGGGGGGGGGGGGGGGGGGGGGGGGGGGGGGGGGGGGGGGGGGGGGGGGGGGGGGGFGGGGGGGGGGGGGGGGGGGGGGGGGGGGGGGGGGGGDGGGGGGGGGGGGGGGGGGGGGGGGGC8CGGGGGFGGGGGCGGG7@FGGGGGGGGGGGGGGGDGGGGGGGGGGGGGGGFCCFGFGCFDFGFFGCFF4@GFGFFFG:EFFGEFFFFFFF@AF9A1#
@M06045:235:000000000-JCY5N:1:1101:7962:8153 1:N:0:TACAGC
ATCACGACTCCTACGGGAGGCAGCAGTGGGGAATATTGCACAATGGGCGAAAGCCTGATGCAGCGACGCCGCGTGGGGGATGACGGCCTTCGGGTTGTAAACCCCTTTCAGCAGGGAAGAAGCGAAAGTGACGGTACCTGCAGAAGAAGCACCGGCTAACTACGTGCCAGCAGCCGCGGTAATACGTAGGAGACGAGCGTTGTCCGGAGTTACTGGGCGTAAAGGGTGCGCAGGCGGCCTGGCGCGTCGCGAGTGAAATCTCCTGGCTCAACTGGGAGGGTGGTCGCGAGACGGCTGGGGG
+
CCCCGGGGGGGGGGGGGGGGGGGGGGGGGGGGGGGGGGGGGGFGGGGGGGGGGGGGGGGGGGGGGGGGGGDGG@FGGGGGGGGGGGGGGGFGGGGGGGGGGGGGGGGGGGGGGGGGCFGGGGGGDGGGGGGGGGGGGGGGGGGGGGGGGGGGGGGGGGGFGGGGGCGGGGGGGGGGGGGGGGGGGGGGGGGG8FGGGGGEEGGGGGGEG8E?FFFGGGG58EFFGGGGGDDGGGG=CEE5FGGGGGDECDDDG5CC+:C7<FGGGGGCD**7*)075>)77>D7?D>B>B:>DEEBFFF0#
@M06045:235:000000000-JCY5N:1:1101:21397:8158 1:N:0:TACAGC
ATCACGACTCCTACGGGAGGCAGCAGTGGGGAATATTGCACAATGGGCGAAAGCCTGATGCAGCGACGCCGCGTGGGGGATGACGGCCTTCGGGTTGTAAACCCCTTTCAGCAGGGAAGAAGCGAAAGTGACGGTACCTGCAGAAGAAGCACCGGCTAACTACGTGCCAGCAGCCGCGGTAATACGTAGGGTGCGAGCGTTGTCCGGAATTATTGGGCGTAAAGAGCTTGTAGGCGGTTTGTCGCGTCTGCTGTGAAAATCCGGGGCTCAACCCCGGACTTGCAGTGGGTACGGGCAGACG
+
CCCCGGGGGGGGGGGGGGGGGGGGGGGGGGGGGGGGGGGGGGGGGGGGGGGGGGGGGGGGGGGGGGGGGGGGGEGGGGGGGGGGGGGGGGGGGGGGGGGGGGGGGGGGGGGGGGGGGGGGGGGGGGGGGGGGGGGGGGGGGGGGGGGGGGGGGGGGGGGGGGGGGGGGGGGGGGGGGGGGDGGGGGGFGDEFGGGGGGGGGGGGGGGGGGGGGGGGGGGGGGGGGGGGGGGCFGGGGGGCCGGGGDDGGGGGGGGGGDGGGGGGGGGGFGFFGFD@GFFEGFFFFG@FFE??>@515::2#
@M06045:235:000000000-JCY5N:1:1101:11835:8167 1:N:0:TACAGC
ATCACGACTCCTACGGGAGGCAGCAGTGGGGAATCTTGCGCAATGCGCGAAAGCGTGACGCAGCAACGCCGCGTGGGGGAAGAAGGCCTTCGGGTTGTAAACCCCTTTCAGTTGGGACGAAGCTTCGTCGGTGAATAGCCGGCTGGAGTGACGGTACCTTCACAAGAAGCCCCGGCTAACTACGTGCCAGCAGCCGCGGTAATACGTAGGGGGCTAGCGTTGTCCGGAATCATTGGGCGTAAAGAGCGTGGAGGCGGCCCGGTAAGTCCGCTGTGAAAGTCGGGGGCTCAACCCTCGAATG
+
CCCCGGGGGGGGGGGGGGGGGGGGGGFFGGGGGGGGGGGGGGGGGGGGGGGGGGGGGGGGGGGGGGGGGGGGG@FGGGGGGGGGGGGGGGGFGGGGGGGGGGGGGGGGGGGGGGGGCFGGGGCFGGGGGGGGGGGGGFGGGGGGGGFGGGGGGGGGGGGGGGGGGGGGCGGGGGGGGDGGGGGGGGGGGGFGGCFGGGGEGGCFGGFGGGGGGG>=FGG88ECCFGGCCGGFCFGGGGG=CEFGGFGGCC)9CDCCGGGGGGD57*:CF73<D@C4:?FFGFFFFGF@FFFF>B51)4?0#
@M06045:235:000000000-JCY5N:1:1101:27270:8169 1:N:0:TACAGC
ATCACGACTCCTACGGGAGGCAGCAGTAGGGAATATTGCGCAATGGGGGAAACCCTGACGCAGCAACGCCGCGTGAGTGAGGAAGGTCTTCGGATTGTAAAACTCTTTTGCTAGGGAAAAATGACTTTATGGCTAATATCCATAGAGAGTGATGGTACCTAAAGAATAAGGACCGGCTAACTTCGTGCCAGCAGCCGCGGTAATACGAAGGGTCCAAGCGTTGTTCGGAATCATTGGGCGTAAAGCGCGCGCAGGCGGATCAGAAAGTCAGATGTGAAATCTCGAAGCTCAACTTCGAAAT
+
CCCCGGGGGGGGGGGGGGGGGGGGGGGGGGGGGGGGGGGGGGGGGGGGGGGGGGGGGGGGGG@FGGGGGGGGGGGGGGGGGGGGGGGGGGGGGGGGGGGGGGGGGGGGGGGGFGGGGGGGGGGGGGGGGGGGGGGGGGGGGGGGGGGGGGGGGGGGGGGGGGGGGGGGGGGGGGGGGDGGGGGGGGGGGGGGFGFFGGGGGGGGGGGGGGGGGGFGDGGGGGGEGGGE58CGGGGGGGGGGGGGGGGGGGGGGGGGGGGCEFGGD<DFGGFFGF:@C?FFF/6<FGFF4@FFFFFFF::?#
@M06045:235:000000000-JCY5N:1:1101:4428:8176 1:N:0:TACAGC
ATCACGACTCCTACGGGAGGCAGCAGTTAGGAATTTTGGGCAATGGGCGGAAGCCTGACCCAGCAACGCCGCGTGGGTGACGAAGGCCTTCGGGTTGTAAAGCCCTTTTCTGAGGGAAGATGATGACGGTACCTCAGGAATAAGCACCGGCTAACTACGTGCCAGCAGCCGCGGTAATACGTAGGGTGCAAGCGTTGCCCGGATTTATTGGGCGTAAAGGGCGCGCAGGTGGCTCGACACGTCCGTTGTGAAATCGCCTGGCTCCACTGGGCGGGGGCAGCGGATACGGTCGGGCTGGAGG
+
CCCCGGGGGGGGGGGGGGGGGGGGGGGGGGGGGGGGGGGGFFGGGGGGGGGGGGGGG8FEDFFGGGGGGGGGFFGGGGGGGGFGGFFF8FFGGGF@BFFGGGGGGGGGGGGGGGG@FGGGGGGGFFFFGGGGFGFFGGCFGGFFFGFGGGECFADGGGGGGGFGGFFGGGGGGGGDGGGGGGGGGGFGGGGGDEGGGEFCEGGG>CF7C7CF8CGDE8<EEGGEEG5CE:+AC=8C:==CGG3:C/9=EGCFFGGGGGGGGGC6*9C77FF:>@GF3))053>)<*9>E5>35>)4)((,#
@M06045:235:000000000-JCY5N:1:1101:27157:8228 1:N:0:TACAGC
ATCACGACTCCTACGGGAGGCAGCAGTAAGGAATATTGCGCAATGGGCGAAAGCCTGACGCAGCGACGCCGCGTGGGGGATGAAGGTCTTCGGATTGTAAACCCCTTTCGGGAGGGAAGATGGGATGGGGTAACCCATTCGGACGGTACCTCCAGAAGCAGCCACGGCTAACTTCGTGCCAGCAGCCGCGGTAATACGAAGGTGGCAAGCGTTGTTCGGATTTACTGGGCGTACAGGGAGCGTAGGCGGTTGGATAAGCCCTCCGTGAAATCTCCAGGCTTAACCTGGAAAGTGCAGAGGC
+
CCCCGGGGGGGGGGGGGGGGGGGGGGGGGGGGGGGGGGGGGGGGGGGGGGGGGGGGGGGGGGGGGGGGGGGGGGGGGGGGGGFGGGGGGGGGGGGGGGGGGGGGGGGGGGGGGGGGGGGGGGGGGGGGGGGGGGGGGGGGGGGGGGGGGGGGGGGGGGGGGGFGGGDGGDFFCGGGGGGGGGGGGGGGGGGGGGGCGFDGGG<FGGGGGGGCEGEFGGGECGFFGGGGGGDEDGGGGGGG3>7EEGGE55>GGGGG7DGCCF<DGFFCGGFFFFFFGFFFG4@FFGFFF??FF?=AFF0?#
@M06045:235:000000000-JCY5N:1:1101:15965:8236 1:N:0:TACAGC
ATCACGACTCCTACGGGAGGCAGCAGCAAGGAATTTTCGTCAATGGGCGCAAGCCTGAACGAGCAACGCCGCGTGGAGGATGACGGCCTTCGGGTTGTAAACTCCTTTTTCGGGGGACGATGATGACGGTACCCCGGGAATAAGGCTCGGCTAACTCTGTGCCAGCAGCCGCGGTAATACAGAGGAGCCAAGCGTTGTCCGGATTGACTGGGCGTAAAGCGCACGCAGGCGGCTGCGCGCGTGGGGTGTGAAATCTGGCCGCTTAACGGCCAGGCGCCATCCCATACGGCGCGGCTTGAGG
+
CCCCGGGGGGGGGGGGGGGGGGGGGGGGGGGGGGGGGGGGGGGGGGGGGGGGGGGGGGGGGGGGGGGGGGGGGGGGGGGGGGGGGGGGGGGGGGGGGGGGGGGGGGGGGGGGGGGGGGGGGGGGGGGGGGGGGGGGGGGGGGGGGGGGGGGGGGGGGGGGGGGGGGGGGGGGGGGGGGGGGGGGGGGGGGGGGGGGGGGGGGGGGGGGGGGGGGEGGGGFGGGDGGGGGGGGGGGGGGGGGEGGGG5CEGGGGCGGGGGGGGGGGCFCDGFFGFG>GFFFGFFFFFF>B3)5<>B9>B<?#
@M06045:235:000000000-JCY5N:1:1101:16659:8291 1:N:0:TACAGC
ATCACGACTCCTACGGGAGGCAGCAGTGGGGAATATTGGACAATGGGCGCAAGCCTGATCCAGCCATGCCGCGTGGGTGATGAAGGCCCTAGGGTTGTAAAGCCCTTTCGGCGGGGAAGATAATGACGGTACCCGCAGAAGAAGCCCCGGCTAACTTCGTGCCAGCAGCCGCGGTAATACGAAGGGGGCTAGCGTTGCTCGGAATCACTGGGCGTAAAGCGCACGTAGGCGGATTGTTAAGTCAGGGGTGAAATCCTGGAGCTCAACTCCAGAACTGCCCTTGATACTGGCGATCTCGAGC
+
CCCCGGGGGGGGGGGGGGGGGGGGGGGGGGGGGGGGGGGGGGGGGGGGGGGGGGGGGGGGGGGGGGGGGGGGGGGGGGGGGGGGGGGGDGFGGGGGGGGGGGGGGGGGGGGGGGGGGGGGGGGGGGGGGGGGGGGGGGGGGGGGGGGGGGGGGGGGGGGGGGGGGGGGFGGGGGGGGGGGFGGGGGGGGEFGGGGGGGFFGGGG8CCCEGGGGECECGGDGG55>EFFEGGGGDEGGGGFGGGGGGGGGGGFDF74<FGCF77CCDGFGDFF=F<?FFFFGF?BBCFFFFFBE@F?F?34#
@M06045:235:000000000-JCY5N:1:1101:14490:8309 1:N:0:TACAGC
ATCACGACTCCTACGGGAGGCAGCAGCAAGGAATTTTCCGCAATGGGGGCAACCCTGACGGAGCAACGCCGCGTGCGGGATGACGCTTTTCGGAGTGTAAACCGCTTTTCTCGGGGAGGATGGAGGACAGTACCCGAGGAATCAGGCCCGGCTAACTACGTGCCAGCAGCCGCGGTAATACGTAGGGGCCGAGCGTTGTCCGGAGTTATTGGGCGTAAAGCGCGCGCAGGCGGCTTCGCGCGCCCGACGTGAAAGCCCCCGGCTTAACCGGGGAGAGTCGTTGGGGACGGCGGGGCTTGGT
+
CCCCGGGGGGGGGGGGGEGGGGGGGGGGGGGGGGGGGGGGGGGGGGGGGGGGGGGGGGGGGGGGGGGGGGGGGGGGGGGGGGGGGGGGGGGGGGGGGGGGGGGGGGGGGGGGGGGGEGGGGGGGGGGGGGGGGGGGGGGGGGGGGGGFGGGGGGGGGGGGGGGGGGGGGGGGGGGGGGGGGGGGGGGGGGGGGGGGGGGGGGGGGGGGGGGGGGGGGGGGGGGGGGGGGEGGGGGGGGGGGGGGGGGGGGG49DGGGDCDEDDG3CGGGGFDD7DEGFFE5.<F>DDDFD@ED>DF346(#
@M06045:235:000000000-JCY5N:1:1101:8803:8314 1:N:0:TACAGC
ATCACGACTCCTACGGGAGGCAGCAGTGGGGAATATTGGACAATGGGGGCAACCCTGATCCAGCCATGCCGCGTGAGTGATGAAGGCCCTAGGGTTGTAAAGCTCTTTTAGCGGGGAAGATAATGACGGTACCCGCAGAAAAAGCCCCGGCTAACTTCGTGCCAGCAGCCGCGGTAATACGAAGGGGGCTAGCGTTGCTCGGAATCACTGGGCGTAAAGCGCACGTAGGCGGCTTCTTAAGTCAGGGGTGAAATCCTGGAGCTCAACTCCAGAACTGCCTTTGATACTGAGGAGCTTGAGC
+
CCCCGGGGGGGGGGGGGGGGGGGGGGFFGGGEGGGGGGGGGGGGGFGGGGGGGGGGGGGGGGGGGGGGGFGGGGGGGFGGGGGGGGGGGGFGGGFGGGGGGGGGGGGGGGGGGGGGGGGFFGGGGCGEGGGGGGGGGGGGGGGGGGGGGGGGGGGGGGGGGGGGGGGDGGGGGGGDCGGGGGGEGGGGGGG>FGGGGGCCEEDEGG7CEGGGGGE*AFGD?EGGECFFGGGGGGGGGGGGFCG+<*97CGGFG>EFGG<5CC*9FGGG77FFG?CFFFFFFF4*77@?=?FF:5).6:?:#
@M06045:235:000000000-JCY5N:1:1101:21077:8341 1:N:0:TACAGC
ATCACGACTCCTACGGGAGGCAGCAGTGGGGAATATTGCACAATGGGCGCAAGCCTGATGCAGCGACGCCGCGTGAGGGATGACGGCCTTCGGGTTGTAAACCTCTTTCAATAGGGACGAAGCGCAAGTGACGGTACCTATAGAAGAAGGACCGGCCAACTACGTGCCAGCAGCCGCGGTAATACGTAGGGTCCGAGCGTTGTCCGGAATTACTGGGCGTAAAGAGCTCGTAGGTGGTTTGTCGCGTTGTTCGTGAAAACTCACAGCTTAACTGTGGGCGTGCGGGCGATACGGGCAGACG
+
CCCCGGGGGGGGGGGGGGGGGGGGGGGGGGGGGGGGGGGGGGGGGGGGGGGGGGGGGGGGGGGGGGGGGGGGGBEGGGGGGGGGGGGGGGGGGGGGGGGGGGGGGGGGGGGGGGGGGGGGGGGFGGEGGGGGGGGGGGGGFFGGGGGGGGGGGGGGGGGGGGGGGGGGGGGGGGGGGGGEGGGGGGF?BCEGGGGGGGGEGC8@FGGEEGGGGGGGGGGGGGGFEGGGGEC5CECCC:EGGGG=CGGGGDFFG9FFFGGGGGGG4CFGGGFFGFCBDFFFGFED@D@B:@>BFF30)2-.#
@M06045:235:000000000-JCY5N:1:1101:27231:8342 1:N:0:TACAGC
ATCACGACTCCTACGGGAGGCAGCAGTGGGGAATCTTGCGCAATGCGCGAAAGCGTGACGCAGCAACGCCGCGTGGGGGAAGAAGGCCTTCGGGTTGTAAACCCCTTTCAGTTGGGACGAAGCTTCGGCGGTGAATAGCCGTCTGAAGTGACGGTACCTTCAGAAGAAGCCCCGGCTAACTACGTGCCAGCAGCCGCGGTAATACGTAGGGGGCAAGCGTTGTCCGGAATCATTGGGCGTAAAGAGCGTGTAGGCGGCTTGGTAAGTCCGCTGTAAAAGTCCAGGGCTCAACCCTGGAAAG
+
CC?CGGGDGGGGCGGGGGGGGGGGFFFCFGGGGGGGGGCFGGG7FF:FGGGCFFGBFFFFGGCFFDFGGGCFG:=EEGGGC=A=?FGFGGGFDEFF=CGGFGGC@+D<FGGBFBDGDCFFGCEFGGGDEEDCFG?E9FD:CFGGGCFGGCFGEGGGGGGGGFGDEF<FGD<CGG7EEGFGGGGGGGGGGGG6FDFEDED:2CF?FG@CFGCCCGEF85C5;CGGGGG*/A+<9F+<*:*:7C5EFD4C=DGGG*2>7CG)=5CFGFF7:5)))5D7C?4?*98<F<5<5=6<F..13,58#
@M06045:235:000000000-JCY5N:1:1101:23309:8364 1:N:0:TACAGC
ATCACGACTCCTACGGGAGGCAGCAGCGAGGAATTTTGCGCAATGGGCGCAAGCCTGACGCAGCAACGCCGCGTGGGTGATGAAGGCCTTCGGGTCGTAAAGCCCTTTTGTCGGGGACGAAACCAGACGGTACCCACAGAAGAAGCCCCGGCCAACTACGTGCCAGCAGCCGCGGTAACACGTAGGGGGCGAGCGTTGTCCGGATTTATTGGGCGTAAAGAGCTCGTAGGCGGCTCGGTAAGTGAGGTGTGAAAACTCCAGGCTCAACCTGGAGACGCCACCTCATACTGCCGTGGCTAGG
+
CCCCGGGGGGGGGGGGGGGGGGDGGGGGGGGGGGGGFGGGGGGGGGGGGGGGGGGGGFGGGGEGGGGGGGGGGGGGGGGGGGGGGGGGGGGGGGGGGGGGGGGGGGGGGGGEGGGGGGGDGGFGGGGGGGGGGGFFGGGFGGGGGGGGEGGGGGGFGGGGGGGGGGGGGGGGGGGGGGGGGGEGGGGGGGGGGGGGGGGGGGGE:E9?EGGGGGGCEGFGCFDECAECGGGGGG8EEG5C3?2<C9C<CCD7DDGGC7FGGGG4FGFFG67<7:CFD>D3>>>F474**7@F;7>9B(4,#
@M06045:235:000000000-JCY5N:1:1101:12071:8382 1:N:0:TACAGC
ATCACGACTCCTACGGGAGGCAGCAGTAGGGAATCTTGCGCAATGGGCGAAAGCCTGACGCAGCGACGCCGCGTGAGGGAAGAAGGCCTTCGGGTTGTAAACCTCTTTCAGGAGGGACGAAGCCACTCAGGTTAATAGCCGAGAGGGTGACGGTACCTCCAGAAGAAGCCCCGGCTAACTACGTGCCAGCAGCCGCGGTAATACGTAGGGGGCAAGCGTTGTCCGGATTTATTGGGCGTAAAGAGCGTGTAGGCGGCTATACAGGTCAGCTGTGAAAACTCGAGGCTCAACCTCGAGACGG
+
CCCCGGGGGGGGGGGCFGGEGGGEFGAFFEDFGGGFFGDFF@FCF8FA:FCFGGGGGGFEG@FGGGDCGGDCE@FBFGC@EGFFGFF8FFGGGGCFFGGGGGGGFFFGDEFGDGGCFGGGGGGGGGFGCFD<@>CGFFGGGGCFGF:FGFFGGGGEGGGGDFEC,<CGGGFGGGG7CFGGGGGGGGGGGGFGG5CGEGGGECCGGGCGGGGEEGCCFG5EE5CGGGDGEFF?FFGFFGGGDFFG=FCEEGFFGGGGG37D9FCCGFF<FC?FFFG4>BFFG>>359>FFFF>FFE?:?F1#
@M06045:235:000000000-JCY5N:1:1101:9529:8383 1:N:0:TACAGC
ATCACGACTCCTACGGGAGGCAGCAGTAAGGGATATTGGGCAATGGACGAAAGTCTGACCCAGCAACGCCGCGTTGAGGATGACGGCCTTCGGGTTGTAAACTCATTTTCTCACTGACGAGGAAGGACGGTAGGTGAGGAATAAGTCACGGCTAACTACGTGCCAGCAGCCGCGGTAAAACGTAGGTGGCAAGCGTTATCCGGATTTACTGGGCGTAAAGCGTGTGCAGGCGGTCTTATAAGTGGTGTATGAAATCTCCGCGCTTAACGTGGAGGGGTTATGCCAGACTGTAGGACTCGAA
+
CCCCGGGGGGGGGGGGGGGGGGGGGGGGGGGGGGGGGGGGGGGGGGGGGGGGGGGGGGGGGGGGGGGGGGGGGGGGGGGGGGGGGGGGGGGGGGGGGGGGGGGGGGGGGGGGGGGGGGGEGGGGGGGGGGFGGGGGGGGGGGGGGGFGGGGGGGGGGGGGGGGGGGGGGGGGGGGGGGFGFGFGGGGGGGGGGGGGGGGGGGGGGGGGGCFGGGGGGDGGGGGEGFGFGGDGGEGCGFEG7?CGGGGGGCGGGFGGGGGGGGGDGDGFGGFFGFGFG)>FC=?46FFF6?6?F46?FBF0#
@M06045:235:000000000-JCY5N:1:1101:21205:8391 1:N:0:TACAGC
ATCACGACTCCTACGGGAGGCAGCAGCAAGGAATTTTCCGCAATGGGCGAAAGCCTGACGGAGCAACGCCGCGTGCGGGATGACGCTTTTCGGAGTGTAAACCGCTGTTCGTGGGGACGAAGCACTGACGGTACCCACGGAGGAAGGCCCGGCTAACTACGTGCCAGCAGCCGCGGTAATACGTAGGGGTCGAGCGTTGTCCGGAGTTACTGGGCGTAAAGCGTGCGCAGGCGGCTCATCGCGCTCGGCGTGAAAGCCCCCGGCTCAACCGGGGAGGGTCGTCGAGGACGGATGGGCTTGG
+
CCCCGGGGGGGGGGGGGGGGGDGGGGGGGGGGGGGGGGGGGGGGGGGGGGGGGGGGGGGGGGGGGGGGGGGGGGGGGGGGGGGGGGGGGGGGDGGEGGGGGGGGGGGGGGGGGGGGGGGGGGGGGGGFGGGGGGGGGGGGGGGGGFFGGGGGGGGGGGGGGGGGGGGGGGGGGGGGGEGGGGGGGGGGGGGGGGGGGGGGGGGGGGGGGG7EGGGGGGG=FFGGGEECEEGGGGG:EFGGGECGC*9EGGCDD7EG?FGGGGDD5CCGGFFFGFDFCD@FG5>>5D>>FFFBBFF?5:?(#
@M06045:235:000000000-JCY5N:1:1101:18980:8399 1:N:0:TACAGC
ATCACGACTCCTACGGGAGGCAGCAGTGAGGGATCTTCGTCAATGGGGGCAACCCTGAACGAGCAACGCCGCGTGTGGGAAGACGGCCTTCGGGTTGTAAACCACTTTTCTCGGGGACGAGACAGGACGGTACCCGAGGAAGAAGTCTCGGCTAACTACGTGCCAGCAGCCGCGGTAATACGTAGGAGACGAGCGTTGTCCGGAGTTACTGGGCGTAAAGGGTGCGCAGGCGGCCTGGCGCGTCGCGAGTGAAATCTCCTGGCTCAACTGGGAGGGGGGTCGCGAGACGGCTGGGCTTGGC
+
CCCCGGGGGGGGGGGGGGGGGGGGGGGGGGGGGGGGGGGGGGGCGGGGGGGGGGGGGGGGGGGGGGGDGGGGGFGGGGGGGGGGGGGGGGGGGGGGGGGGGGGGGGGGFGFGGGGGGGGGGGGGGGGGGGGGGCGGEGGGGGGGGGGEGGGGGGGGGGGGGGFGGGGGGFGGGGGGGGGGGGGGGGGGGGGGGGGGGGGGGGGCEEEGG9?FCFGGGGE9EGGGGGDEGGGGGGDGGGEECE)5:CC/>9D>FF7D:7CCFFG<C****9F@CDG3)7>;DB@E3))8;DBEFFB:)89(#
@M06045:235:000000000-JCY5N:1:1101:28351:8407 1:N:0:TACAGC
ATCACGACTCCTACGGGAGGCAGCAGTGGGGAATATTGCGCAATGGGCGAAAGCCTGACGCAGCAACGCCGCGTGCGGGATGACGGCCTTCGGGTTGTAAACCGCTTTCAGTGGGGACGAAATCAGACGGTACCCACAGAAGAAGCCCCGGCCAACTACGTGCCAGCAGCCGCGGTAACACGTAGGTGGCGAGCGTTGTCCGGATTTACTGGGCGTAAAGCGCGCGTAGGCGGATTGGTTAGTCCGGGGTGAAATCTCACGGCTCAACTGTGAGCGGTCCCCGGATACTGCCAGTCTTGGG
+
CCCCGGGGGGGGGGGGGGGGGGGFFGGGGGGGGGGGGGGGGGGGGGGGGGGGGGGGGGGGGGGGGGGGGGGGGGGGGEG:FG8FGGGGGGGDEFGGGGGGGGGGGGGGGGFGGGGEGGGGGGGGGGGGGGGGGGGGGGGFCGGGGGGGGGGGGGGGGGGGGGGGGGGGGGGGGGGGGGGGGGFEEEAFGGGGGGGGGGGGGGGCEGGGGFGFGGGGGGGGGGGGGGGGGGGGGCGEGGGGGGGGGGGGGGGGGGGGGGGGGGGDDF4DGGFFCFFFCBEDGFEDB<:?F?=7?FFF?)))#
@M06045:235:000000000-JCY5N:1:1101:11950:8431 1:N:0:TACAGC
ATCACGACTCCTACGGGAGGCAGCAGTGGGGAATTGTTCGCAATGGGCGCAAGCCTGACGACGCAACGCCGCGTGGAGGATGAAGATCTTCGGGTCGTAAACTCCTTTCGATCGAGACGAATTCCCCTGGGGTTAACAGCCTCGGGGGTTGACGGTACCGAGAGAAGAAGCCCCGGCTAACTCCGTGCCAGCAGCCGCGGTAATACAGGGGGGGCAAGCGTTGTTCGGAATTACTGGGCGTAAAGGGCGCGTAGGCGGCCAACTAAGTCACACGTGAAATCCCCAGGCTTAACCTGGGAAA
+
CCCCGGGGGGGGGGGGGGGGGGGGGGGGGGGGGGGGGGGGGGGGGGGGGGGGGGGGGGGGGGGGGGGGGGGGGFGGGGGGGGGGGGGGGGGGGGGGGGGGGGGGGGGGGGGGGGGGGGGGGGGGGGGGGGGGGGGGGGGGGGGGGGGGGGGGGGGGGGGGGGGGFGGGGGGGGGGGGGGGGGGGGGGGGGGGGGGGGGGGCEGGFFGGGGGGGGGGGGGGGEGEGGGGGGGGGCFCFGGGGGDFGGGGGGGDGGGGGGGGGGDGFCCCC>FFGFFFGFFFGFFFFGFFFFFFFFFFFFFB#
@M06045:235:000000000-JCY5N:1:1101:7576:8488 1:N:0:TACAGC
ATCACGACTCCTACGGGAGGCAGCAGTGGGGAATCTTGCGCAATGGCCTAACGGCTGACGCAGCGACGCCGCGTGAGGGATGAAGCTCTTCGGAGTGTAAACCTCTTTTGCCCGGGACGAACTACCAGATTTATCTGGTTTGACGGTACCGGGTGAATAAGCACCGGCTAACTACGTGCCAGCAGCCGCGGTAATACGTAGGGTGCAAGCGTTAATCGGAATTACTGGGCGTAAAGCGGGCGCAGGCGGTTTTGTAAGTCTGACGTGAAATCCCCGGGCTCAACCTGGGAATTGCGGTGGG
+
CCCCGFEGEGGGGGGGGFGGGGGGGGFECEGGGGGFGFGEGGGGDFFFFGGGGGG@FGGGDF:CGFEEEGGGGEGGGGGGDGGEFFCGGGGGG7FGGGFDGGG8FGGGGGGFFGCGGGGGGGGGGGGGGFGFFGFFFFBCC:FFCGGGGGGGGGGCFGGGCCFFG7@FGCFFGFFGGGCFGGFGDCC@8CC:EEFCGG<CC*82/?F@C>?E885++8??8CFGCCCGEFGCCEGG7:*295C55CDGC))97FCCGG77CGCFC/*9CFF@GFGE:5>37**8:<FFFFFFF4@0)49>#
@M06045:235:000000000-JCY5N:1:1101:21840:8500 1:N:0:TACAGC
ATCACGACTCCTACGGGAGGCAGCAGTGGGGAATATTGCACAATGGGCGCAAGCCTGATGCAGCGACGCCGCGTGAGGGATGACGGCCTTCGGGTTGTAAACCTCTTTCACCCATGACGAAGCGCAAGTGACGGTAGTGGGAGAAGAAGCACCGGCCAACTACGTGCCAGCAGCCGCGGTAATACGTAGGGTGCGAGCGTTGTCCGGAATTACTGGGCGTAAAGAGCTCGTAGGCGGTTTGTCGCGTCGTCTGTGAAAACCCGCAGCTCAACTGCGGGCTTGCAGGCGATACGGGCAGACC
+
CCCCGGGGGGGGGGGGGGGGGGGGGGGGGGGGGGGGGGGFGGGGGGGGGGGGGGGGGGGGGGGGGGGGGGGGGGGGGGGGGGGGGGGGGGGGGGGGGGGGGGGGGGGGGGGGGGGGGGGGGGGGGGGGGGGGGGGGGGGGGGGGGGGGGGGFGGGGGGGGGGGGGGGGGGGGGGGGGGGEGFGGGGCF@EGGGGGGGGGGEGGGGGGGGGGGFGGGGGGGGGFGGGGGGGGDGGGGGGGCDGGEFCGGGCFGFGG7CFGGGGGGGGGCGGFFGFGFGBEFGFFFFF>@:;)85BE;813,#
@M06045:235:000000000-JCY5N:1:1101:18926:8528 1:N:0:TACAGC
ATCACGACTCCTACGGGAGGCAGCAGTGGGGAATCTTGCGCAATGCGCGAAAGCGTGACGCAGCAACGCCGCGTGCGGGAAGACGGCCTTCGGATCGTAAACTCCTGTCGAATGGGACGAATAGATTGCGGGTTAACAGCCCGTGGTCCTGACGGTACCGTTAAAGGAAACCCCGGCTAACTCCGTGCCAGCAGCCGCGGTAATACGGGGGGGGTAAGCGTTGTTCGGAATTACTGGGCGTAAAGGGCGCGTAGGCGGCGCGGTAAGCGTGCGGTGAAAGCCCGGGGCTCAACCCCGGGGA
+
CCCCGGGGGGGGGGGGGGGGGGGGFFGGGGGGGGGGGGGGGGGGGGGGGDGGGGGGGGGGGGGGGGGGGGGGGGGGGGGGGGGGGGGGGGGGGGGGGGGGGGGGGGGGGGGGGGGGGGGGGGGGGGGGGGGGGGGGGGGGGGGGGGGGGGGGGGGGGGGGFFGFGGGGGGGGEGGGGGGGGGGGGGGGGGGGGGGGGGGGGDGGGGGGGGGGGGGGGGGGGGGGGGGGGGGGGGGGGGGGCGDGGGGGGDGGGGGFEDDGGGGGDGGDD5BFGFGFFFFFGFF:DG)57@FFFFFFFF6(#
@M06045:235:000000000-JCY5N:1:1101:14657:8532 1:N:0:TACAGC
ATCACGACTCCTACGGGAGGCAGCAGTTAGGAATCTTGCACAATGGGGGAAACCCTGATGCAGCGACGCCGCGTGCGGGACGAAGGCCCTCGGGTCGTAAACCGCTTTCAGCAGGAACGAAATTGACGGTACCTGCAGAAGAAGCCCCGGCCAACTACGTGCCAGCAGCCGCGGTAATACGTAGGGGGCGAGCGTTGTCCGGATTCATTGGGCGTAAAGAGCTCGTAGGCGGTTCAGTAAGTCGGGTGTGAAATCTCCGTGCTCAACACGGAGCGGCCACCTGATACTGCTGTGACCCGGT
+
CCCCGGGGGGFGGGGGGGGGGGGGGGGGGGGGGGGGGGGGGGGGGGGGGGGGGGGGGGGGGGGGGGGGGGGGGGGGGGGGGGGGGGGGGGGGGGGGGGGGGGGGGGGGGGGGGGGGGGGGGGGGGGGGGGGGGGGGGGGGGGGGGGGGGGGGGGGGGGGGGGGGGGGGGGGGGGGDEGGGGGGGGGGGGGGGGGGGGGGGGGGCGE?FGFFGGGGGGGFGGGGGGDGGGGGGGGE?99FFGGGGEGFEEGCFFGFGGGGGGG3DFGGGGGFFG@DFGEFFGFFFFFFF?F@:@)9<*.9(#
@M06045:235:000000000-JCY5N:1:1101:26447:8542 1:N:0:TACAGC
ATCACGACTCCTACGGGAGGCAGCAGTGGGGAATATTGGACAATGGGCGAAAGCCTGATCCAGCAACGCCGCGTGAGGGATGACGGCCTTCGGGTTGTAAACCTCTTTCAGCAGGGACGAAGCGCAAGTGACGGTACCTGCAGAAGAAGCACCGGCCAACTACGTGCCAGCAGCCGCGGTAATACGTAGGGTGCGAGCGTTGTCCGGAATTATTGGGCGTAAAGGGCTCGTAGGCGGTTTGTCGCGTCGGTAGTGAACACTCAGGGCTTAACCCTGAGCCTGCTTCCGATACGGGCAGACG
+
CCCCGGGGGGGGGGGGGGGGGGEGGGGGGGCGGGCGGGGAFDDCGGGGGGGCGGGGGGEGGGFGGGGEFCGGGGGDGGGGGGGGGGEGGGGGGGGGGGGGGGE=FGGGGFGGGGGGGCFEGGGGGG7FGGAFFC><CFEFGCGDCFCCAFFF7FBFGC7F7FGGGGGGGC@,FFGEGEEE*:BF<EF,:C7:8EC>>EGGD:C?CGGG8C+C?FFEEGG?5/80+CEGF5>EG*9EEECGGGFGGG)2*/)*9CC::2*7<<*69DD4CD4?7)957)/<7:5@?>F)))08>DE>E?F?#
@M06045:235:000000000-JCY5N:1:1101:10993:8550 1:N:0:TACAGC
ATCACGACTCCTACGGGAGGCAGCAGTGGGGAATATTGGACAATGGGCGCAAGCCTGATCCAGCAATGCCGCGTGAGTGATGAAGGCCTTAGGGTTGTAAAGCTCTTTCACCGGGGAAGATAATGACGGTACCCGGAGAAGAAGCCCCGGCTAACTCCGTGCCAGCAGCCGCGGTAATACGGAGGGGGCTAGCGTTGTTCGGAATTACTGGGCGTAAAGCGCGCGTAGGCGGCTTGACAAGTTGGAGGTGAAAGCCCGGAGCTCAACTTCGGAATTGCCTTCAAGACTGTCTCGCTCGAGC
+
CCCCGGGGGGGGGGGGGGGGGGGGGGGGGGGGGGGGGGGGGGGFGGGGGGGGGGGGGGGGGGGGGGGGGGGGGGGGGGGGGGGGGGGGGGGGGGGGGGGGGGGGGGGGGGGGGGGGGGGGGGGGGGGGGGGGGGGGGGGGDGGGGFFGGGGGGGGGGGGGGGGGGGGGGGGGGGFGGGGGGGEGGGGGGGGGGGCEEGGGGGEGGGGGGGGGGGGGGGGGGGGGGGGGGGGGGGGGFGGGGGGGGGGECGFGGGG:CDDGGGGGGFCCGGFFGFGFGFBFGFFFFGFF4=F==F@FFF9?#
@M06045:235:000000000-JCY5N:1:1101:24334:8559 1:N:0:TACAGC
ATCACGACTCCTACGGGAGGCAGCAGTGGGGAATTTTGGACAATGGGGGCAACCCTGATCCAGCCATGCCGCGTGCGGGAAGAAGGCCTTCGGGTTGTAAACCGCTTTTAGCCGGGAAGAAAAGGCGCAGGTTAATACCTTGGAGTAATGACGGTACCTGGAGAATAAGCACCGGCTAACTACGTGCCAGCAGCCGCGGTAATACGTAGGGTGCAAGCGTTAATCGGAATTACTGGGCGTAAAGCGTGCGCAGGCGGCTTTGCAAGACAGATGTGAAATCCCCGGGCTTAACCTGGGAACC
+
CCCCGGGGEGGGGGGGGGGGGGGGGGGGGGGGGGGGGGGGGFGGGFGGGGGGGGGGGGGGGGGGGGGGGGGGGGGGGGGGGGGGGGGGGGGGGGGGGGGGGGGGGGGGGGGGGGGGGGGFGGGGGGGGGGGGGGGGGGGGGGGGGGGGGGGGGGGGGGGGGGGGGGGGGGGGGGGGGGGGGGGGGGGGGGGGFGFGDGGGGGGGGGGGGGGGGGGGFGEEGGGGGGGGGGGGGGGFGGGGGGGGGGGGGGGGGGGGGGGGGGDCF><FGGFFGFFFGFFFGFFFFGFFFFFFFFFFF?B2#
@M06045:235:000000000-JCY5N:1:1101:11644:8691 1:N:0:TACAGC
ATCACGACTCCTACGGGAGGCAGCAGTGGGGAATATTGCACAATGGGCGAAAGCCTGATGCAGCGACGCCGCGTGAGGGATGACGGCCTTCGGGTTGTAAACCTCTTTCGACAGGGACGAAGCGCAAGTGACGGTACCTGTAGAAGAAGCACCGGCTAACTACGTGCCAGCAGCCGCGGTAATACGTAGGGGGCTAGCGTTGTCCGGAATCATTGGGCGTAAAGAGCGTGTAGGCGGCCCGGTAAGTCCGCTGTGAAAGTCGGGGGCTCAACCCTCGAATGCCGGGGGATACTGTCGGGCA
+
CCCCGGGGGGGGGGGGGGGGGGGGGGGGGGGGGGGGGGGGGGGGGGGGGGGGGGGGGGGGGGGGGGGGGGGGGGGGGGGGGGGGGGGGGGGGGGGGGGGGGGGGGGGGGGGGGGGGGGGGDGGGGGGGGGGGGGGGGGGGGGGGGGGGGGGGGGGGGGGGGGGGGGGGGGGGGGGGGGGGGGGGGGFGGGGGGGGGGGGGGGGGGGGGGGGDEGGGGGGGGGGGGGGGCGGGGGGGGGGGDGCEDGGGGG5DG5<*CFGCGGGGDGDGGGFFGFGFGDFFGFFFF).>BEFFFF6AFB9(#
@M06045:235:000000000-JCY5N:1:1101:15072:8699 1:N:0:TACAGC
ATCACGACTCCTACGGGAGGCAGCAGTCGAGAATCTTCGGCAATGGGCGCAAGCCTGACCGAGCGACGCCGCGTGGAGGACGAAGGCCTTCGGGTTGTAAACTCCTGTCGAGGGGGAAGAAGGCCCCGAAAGGGGCTTGACTGATCCCTGGAGGAAGTACGGGCTAAGTTCGTGCCAGCAGCCGCGGTAAGACGAACCGTGCGAACGTTATTCGGAATCACTGGGCTTAAAGCGCGTGTAGGCGGGATGGCACGTCGGTCGCTGAAAGCCCCCGGCTCAACCGGGGAAGTGGCGCCGATAG
+
CCCCGGGGGGGGGGGGGGGGGGGGGGGGGGGGGGGGGGGGGGGGGGGGGGGGGGGGGGGGGGGGGGGGGGGGGGGGEGGGGGGGGGGGGGGGGGGGGGGGGGGGGGGGGGGGGGGGGDGGGGGGFGGGGGGGGGGGGGGGGGGGGFGGGGGGGGGGGGGGGGGGGGGGGGGGGGGGGGGGGGGGGGGGGGGGGGGGGGGGGGGGGGGGGGGGGGGGGFGFGGGGGGDGGFFGGGGGEG:FFGGGGGGGGGGGGGFCCGDGGGGGGFFGGGFEGFDBCB??FFFEFG35>?FFFF>BF0>(#
@M06045:235:000000000-JCY5N:1:1101:20382:8704 1:N:0:TACAGC
ATCACGACTCCTACGGGAGGCAGCAGTGGGGAATCTTGCACAATGCGCGAAAGCGTGATGCAGCAACGCCGCGTGGGGGAAGAAGGCCTTCGGGTTGTAAACCCCTTTCAGTTGGGACGAAGCTTCGTCGGTGAATAGCCGGCTGGAGTGACGGTACCTTCACAAGAAGCCCCGGCTAACTACGTGCCAGCAGCCGCGGTAATACGTAGGGGGCAAGCGTTGTCCGGAATCATTGGGCGTAAAGCGCGTGTAGGCGGCCCGGTAAGTCCGCTGTGAAAGTCGGGGGCTCCACCCTCGAATC
+
CCCCGGGGGGGGGGGGGGGGGGGGGGGGGGGGGGGGGGGGGGFGGGGGGGGGGGGGGGGGGGGGGGGGGGGGGCEGGGGGGGGGGGGGGGGGGGGGGGGGGGGGGGGGGGGGGGGGGGGGGGGGGGGGGGGGGGGGGGGGGGGGGGGGGGGGGGGGGGGGFGGGGGGGGGGGGGGGGGGGGGGGGGGGGGGFGGGGGGGGGGFGGGGGGGGGGGGGGGGGGCGG7EGEGCGGFGCDGGGGDECFGGGGGGGGFDFGEGGGEGGDDGGGGGFFGFGFG=49CEFF3<:5))975<:?E:?)#
@M06045:235:000000000-JCY5N:1:1101:4455:8715 1:N:0:TACAGC
ATCACGACTCCTACGGGAGGCAGCAGTGGGGAATATTGCACAATGGGCGCAAGCCTGATGCAGCGACGCCGCGTGGGGGATGACGGCCTTCGGGTTGTAAACCTCTTTCACCATCGACGAAGCCTTTATCGGTGACGGTAGGTGGAGAAGAAGCACCGGCCAACTACGTGCCAGCAGCCGCGGTAATACGTAGGGTGCGAGCGTTGTCCGGAATTATTGGGCGTAAAGAGCTCGTAGGCGGTTTGTCGCGTCTGCCGTGAAAGTCCGGGGCTCAACTCCGGATCTGCGGTGGGTACGGGCA
+
CCCCGGGGGGGGGGGGGGGGGGGGGGGGGGGGGGGGGGGGGGGGGGGGGGGGGGGGGGGGGGFDGGGGGGGGG:FGGD7FGDGGGGGGGGGGGGFGGGGGGGGFGGGGGFGGGGGGGGGGGGGGGGGGGGGCGGGDEEFCCCFFF>:8:FGGGGGGGEEGGEGGGGGGGGGDD<CG>F7FFEGGGEGDFGGGGGGGGGGGDGGGGEGFCGGC*;?GGGGFFFEGCC8C?G?9CC*8C*9EG7DA75DGCC3>*9CFD77<:CCFF:973).5C96?7=F3C@>>B*9BDEE:@B48)-92#
@M06045:235:000000000-JCY5N:1:1101:15047:8737 1:N:0:TACAGC
ATCACGACTCCTACGGGAGGCAGCAGTAGGGAATCTTCGGCAATGGGCGAAAGCCTGACCGAGCAACGCCGCGTGAATGATGAAGGCCTTCGGGTTGTAAAATTCTGTTATAAGGGAAGAACGACTTTAGTAGGAAATGGCTAGAGTGTGACGGTACCTTATGAGAAAGCCACGGCTAACTACGTGCCAGCAGCCGCGGTAATACGTAGGTGGCGAGCGTTATCCGGAATTATTGGGCGTAAAGAGCGCGCAGGTGGTTGATTAAGTCTGATGTGAAAGCCCACGGCTTAACCGTGGAGGA
+
CCCCGGGGGGGGGGGGGGGGGGGGGGGGGGGGGGGGGGGGGGGGGGGGGGGGGGGGGFGGGGGGGGGGGGGGGGGEGGGGGGGGGGGFGGGGGGFGGGGGGGGGGGGGGGGGGFGGGGGGGGGGGGGGGGGGGGGGGGGGGGGGGGGGGGGGGGGGGGGGGGFFGGGGGGGGGGGGGGGGGGGGGFGGGGGGGGGGGGGCGEGGGG?CGGGGGGG5>CEGEGCFFGG:CFGFFGFGGGGGDEFG7FGGGGGCGGCFGG37?>FGFGGGGGFFGFGFGFFFGF>:>D:>BFFFFF3:DBFF#
@M06045:235:000000000-JCY5N:1:1101:18406:8746 1:N:0:TACAGC
ATCACGACTCCTACGGGAGGCAGCAGTGGGGAATATTGCACAATGGGCGAAAGCCTGATGCAGCGACGCCGCGTGAGGGATGACGGCCTTCGGGTTGTAAACCTCTTTCAGTAGGGAAGAAGCGAAAGTGACGGTACCTGCAGAAGAAGCGCCGGCTAACTACGTGCCAGCAGCCGCGGTAATACGTAGGGCGCAAGCGTTATCCGGAATTATTGGGCGTAAAGAGCTCGTAGGCGGTTTGTCGCGTCTGCCGTTAAAGTCCGGGGCTCAACTCCGGATCTGCGGTGGGTACGGGCAGACT
+
CCCCGGGGGGGGGGGGGGGGGGGGGGGGGGGGGGGGGGGGGGGGGGGGGGGGGGGGGGGGGGGGGGGGGGGGGGGGGGGGGGGGGGGGGGGGGGGGGGGGGGGGGGGGGGGGGGGGGGGGGGGGGGGGGGFGGGGGGGGGGGGGGGGGGGGGGGGGGGGGGGGGGDGGGGGGGGGGGGGGGGGGGGGGGGGGGGGGGGGGGEGGGGGCEGFGGGGGGGGEGGGGGGGGGGGGGGGGGGGGGGGGGGGGGGGGD5*9CFGGGDGGGGGGGGFFG?GFGFDFGFFFE<B@FB=@FFFFDF:3#
@M06045:235:000000000-JCY5N:1:1101:11275:8763 1:N:0:TACAGC
ATCACGACTCCTACGGGAGGCAGCAGTGGGGAATATTGCACAATGGGCGCAAGCCTGATGCAGCAACGCCGCGTGAGGGACGACGGCCTTCGGGTTGTAAACCTCTTTTAGTAGGGAAGAAGCGAAAGTGACGGTACCTGCAGAAAAAGCGCCGGCTAACTACGTGCCAGCAGCCGCGGTAATACGTAGGGCGCGAGCGTTATCCGGAATTATTGGGCGTAAAGAGCTCGTAGGCGGTTTGTCGCGTCTGCTGTGAAAACTGGAGGCTCAACCTCCAGCCTGCAGTGGGTACGGGCAGACG
+
CCCCGGGGGGGGGGGGGGGGGGGGFGFFGGGGGGGGGGGGGGGGGGGGGGGGGGGGGGGGGGGGGGGGGGGGGGGGGGGGGGGGGGGGGGGGGGGGGGGGGGGGGGGGGGGFGGGGGGGGGGGGGGGGGGGGGGGGGGGGGGGGGGGGGGGGGGGGGGGGGGGGGGGGGGGGGGGGGGGGGGGGGGGGGGGGGGGGGGGGGGGGGGGGDGGFFFGGGGGGGGGGGGGDGGGEGGGGGG5EDGGGGGGGGGGFGGGGGGGGGGGFGGDCCGFFGFC>GFFFGFFFFFFFFEFFF>B>E?B0#
@M06045:235:000000000-JCY5N:1:1101:20474:8791 1:N:0:TACAGC
ATCACGACTCCTACGGGAGGCAGCAGTGGGGAATATTGCACAATGGGCGGAAGCCTGATGCAGCGACGCCGCGTGAGGGATGAAGGCCTTCGGGTTGTAAACCTCTTTCGACAGGGACGAAGCGCAAGTGACGGTACCTGGAGAAGAAGCGCCGGCCAACTACGTGCCAGCAGCCGCGGTAAGACGTAGGGCGCGAGCGTTGTCCGGATTTATTGGGCGTAAAGAGCTCGTAGGCGGCTTGTTGCGTCAGCTGTGAAAACCCGCAGCTCAACTGTGGGCTTGCAGCTGATACGGGCAGGCA
+
CCCCGGGGGGFGGGGGGGGGGGFGFGGGGGGGCFGGEGGGGGGGGGGGGEGGFGGGGFFGGGGGGGGGGGGGGFGDEGFEGGGGGGGGGGGGGGGGGGGGGGGGGGGGGEFGGGGGFFGGGGGGGDGGGGGGGGGGCFGGGGG@CFFGGGGGGGGGGGGGGFGGGFGGGGGGGGFFGGGGGGGGGEC@>EEDGGGGEEGGECEFFEGC*;0CCFG?FFGECEFGGGGGGG:/CEGGGGGGGGGGGG755<C>CFFFGFDCC7CDGCG*CFFFF?CFFBFFGEFFFGFFFFFFFFD0.4;,#
@M06045:235:000000000-JCY5N:1:1101:28395:8796 1:N:0:TACAGC
ATCACGACTCCTACGGGAGGCAGCAGTAGGGAATCTTGCGCAATGGGCGAAAGCCTGACGCAGCGACGCCGCGTGAGGGAAGAAGGCCTTCGGGTTGTAAACCTCTTTCAGGAGGGACGAAGCCACTCGGGTTAATAGCCTAGAGGGTGACGGTACCTCCAGAAGAAGCCCCGGCTAACTACGTGCCAGCAGCCGCGGTAATACGTAGGGGGCAAGCGTTGTCCGGATTTATTGGGCGTAAAGAGCGTGTAGGCGGCCATACAGGTCAGCTGTGAAAACTCGAGGCTCAACCTCGAGACGA
+
CCCCGGGGGGGGGGGGGGGGGGGGGGGGGGGGGGGGGGGGGGGGGGGGGGGGGGGGGGGGGGEGGGGGGGGGGGGGGGGGGGGGGGGGGGGGGGGGGGGGGGGGGGGGGFGGGGGGGGGGGGDFFGDGGGGGGGGGGGGGGGFGGFGGDGGGGEGGEFGGGGGGGGCGGGGGGGGGDFGGFGGGGGGGGGGGGGGGGGGGGGGFGFF@EEGGGGGFGGGGGGGGGGGGEFCEF7EDGGE=>EFGFCD559CFGGGGGGGFGGGFGGGDCGFF>?:*:9FFCEFFFGFFFFFFFFF:D?B,#
@M06045:235:000000000-JCY5N:1:1101:14846:8830 1:N:0:TACAGC
ATCACGACTCCTACGGGAGGCAGCAGTGGGGAATATTGGACAATGGGCGCAAGCCTGATCCAGCCATGCCGCGTGGATGATGAAGGCCCTAGGGTTGTAAAGTCCTTTTAACGGGGAAGATAATGACGGTACCCGTAGAATAAGCCCCGGCTAACTTCGTGCCAGCAGCCGCGGTAATACGAAGGGGGCTAGCGTTGCTCGGAATTACTGGGCGTAAAGCGCACGTAGGCGGTCTTTTAAGTCGGGGGTGAAATCCTGGAGCTCAACTCCAGAACTGCCTTCGATACTGGAAGACTTGAGG
+
CCCCGGGGGGGGGGGGGGGGGGGGGGGGGGGGGGGGGGGFGGGGGGGGGGGGGGGGGGGGGGFGGGGGGGGGG@FG7FGGGGGGGGGGGGGGGGFGGGGGGGGGGGGGGFGGGGGGGGGGFGGGGGGGGGGGGGGGGGGGGGGGGFDGGGGGGGGGFGGGGGGGGGGGGGGGGGGGGGGGGGCFGGGGGGGGGG@EECCFGGGGGGGGGGGGGGGGGGGGGGDGGGFGGGGGCEGGGGGEGFGEGGGGGGGGGGGGF>C7097FFGF::<FFGFFFGFFFC?FF=<DF??)075@9F7A:#
@M06045:235:000000000-JCY5N:1:1101:19497:8830 1:N:0:TACAGC
ATCACGACTCCTACGGGAGGCAGCAGTGGGGAATTTTGGACAATGGGGGCAACCCTGATCCAGCCATTCCGCGTGAGTGAAGAAGGCCTTCGGGTTGTAAAGCTCTTTTGTCCGGAACGAAACGGGCGGCGTGAATAGCGTCGTCTACTGACGGTACCGGAAGAATAAGCACCGGCTAACTACGTGCCAGCAGCCGCGGTAATACGTAGGGTGCGAGCGTTAATCGGAATTACTGGGCGTAAAGCGTGCGCAGGCGGTTTTGTAAGCCAGATGTGAAATCCCCGGGCTTAACCTGGGAATG
+
CCCCGGGGGGGGGGGGGGGGGGGGGGGGGGGGGGGGGGGGGGGGGGGGGGGGGGGGGGGGGGGGGGGGGGGGGFGFGGGGGGGGGGGGGGGGGGGGGGGGGGGGGGGGGGGGGGGGGGGGGGGGGGGGGGGGGGGGGGGGGGGGGGGGGGGGGGGGGGDGGGGGGFGGGGGGGGGGGGGGGGGGFGGGGGGGGGGGEGGGGGGGGGGGGGGGGDGGGGG/;EGGGGGGGGGFGGGGGGGEGDFGGGGGGGGGGGGGGCDCEFGGGGGGGGFFGFF=FFFFGFFF>DD>F6=FFFF?F??0#
@M06045:235:000000000-JCY5N:1:1101:3343:8869 1:N:0:TACAGC
ATCACGACTCCTACGGGAGGCAGCAGTGGGGAATATTGCACAATGGGCGGAAGCCTGATGCAGCGACGCCGCGTGAGGGATGACGGCCTTCGGGTTGTAAACCTCTTTCAGCAGGGAAGAAGCGCAAGTGACGGTACCTGCAGAAGAAGCACCGGCTAACTCTGTGCCAGCAGCCGCGGTAATACAGAGGGTGCAAACGTTGCTCGGAATTATTGGGCGTAAAGCGCGTGTAGGCGGCCCGTTATGTCGGCTGTGAAAGCCCATGGCTCAACCATGGAAGTGCAGCCGAAACTGGCGGGCA
+
CCCCGGGGGGGGGGGGGEGGGEGGGGGGGGGGGGGGGGGGGGGGGGFFGGGGGGGGGGGGGGGGGCEGGGGGGGG@CGFGG:=FFDGGGGG7FEFEEGFGCDEFGGGFFFEFGGC:FFCF=>FF@<FFFGGGGGGCCA@FGF:D:FGGGGFGFGGG><C:CFFGGGF?<FGGGGGGGDGGGDFEG9FG:C8EGGGFCFEG*;E7CG*8EGCFFFG6*;ECEEGGGGGGG=CEFFC58CEEGGGGG*:::C3CD9CFCFGGFFGGG5550*9?GFFFF:F4C=FF*9<@3::>66)3>06(#
@M06045:235:000000000-JCY5N:1:1101:22625:8884 1:N:0:TACAGC
ATCACGACTCCTACGGGAGGCAGCAGTGGGGAATATTGCACAATGGGCGCAAGCCTGATGCAGCGACGCCGCGTGAGGGATGACGGCCTTCGGGTTGTAAACCTCTTTCGACCCCGACGAAGCGAGAGTGACGGTAGGGGTAGAAGAAGCACCGGCTGACTACGTGCCAGCAGCCGCGGTAATACGTAGGGTGCGAGCGTTGTCCGGAATTATTGGGCGTAAAGAGCTCGTAGGCGGTTTGTCGCGTCTGCCGTGAAAACCGGGGGCTTAACCCTCGGCCTGCGGTGGATACGGGCAGACG
+
CCCCGGGGGGGGGGGGGEGGGGGGGGGGGGGGGGGGGGGFGGGGGGGGGDGGGGGGGGGGGGGGGGGGGGGGGGGGGGGGGGGGGGGGGGGGGGGGGGGGGGGGGGGGGGGGGGGGGGGGDGGGGGGGFGGGGGGGGGGGGGGGGGGGGGGGGGGGGGGGGGGGGGGGGGGGGGGGGGGGGGFGFFCGGGGGGGGDEGGGDGGGGGGGGG?FGGGFGGGEGGGGGG6CGGGGGGGGG5E5DGGGGGGGGGGGGG=FGFFFECDDGDDD<DFBDF>5CBDBD:FFBG:85?FFFFFF@?:1#
@M06045:235:000000000-JCY5N:1:1101:14114:8914 1:N:0:TACAGC
ATCACGACTCCTACGGGAGGCAGCAGTAGGGAATCTTGCGCAATGGGCGAAAGCCTGACGCAGCGACGCCGCGTGAGGGAAGAAGGCCTTCGGGTTGTAAACCTCTTTCAGGAGGGACGAAGCCACTCGGGTTAATAGCCCAGAGGGTGACGGTACCTCCAGAAGAAGCCCCGGCTAACTACGTGCCAGCAGCCGCGGTAATACGTAGGGGGCAAGCGTTGTCCGGATTTATTGGGCGTAAAGAGCGTGTAGGCGGCCATACAGGTCAGCTGTGAAAACTCGAGGCTCAACCTCGAGACGC
+
CCCCGGGGGGGGGFGGGGGGGGGGGGGGGGGGGGGGGGGGGGGGGGGGGGGGDGGGGGGGGGGGGGGGGGGGGFGEGGGGFGGGGGGGGGGGGDGGEGGGGGGGGGGGGGGG<FGECGGGGGGGGGAFGGGGGGGGGGGGGGGGGGGGGGGGGGGGGFGGGGGGGGGGGGGGGGGDGGFGGGGGGGGGGGFGGCEGGGEDGGGGGG?FCEGGECFGFEGGGGGGECCC5+<<CFFGGGGGGGGGGGDEEDFFFGGGGDGF699D<CFDDGFF:;FBFFF?DEF>DDFFFFFFFFB?3:>,#
@M06045:235:000000000-JCY5N:1:1101:12038:8914 1:N:0:TACAGC
ATCACGACTCCTACGGGAGGCAGCAGTGGGGAATATTGGACAATGGGCGCAAGCCTGATCCAGCCATGCCGCGTGTGTGAAGAAGGCCTTCGGGTTGTAAAGCACTTTTGTCCGGAAAGAAAAGCATTCGGTTAATACCCGGGTGTCCTGACGGTACCGGAAGAATAAGCACCGGCTAACTTCGTGCCAGCAGCCGCGGTAATACGAAGGGTGCAAGCGTTACTCGGAATTACTGGGCGTAAAGCGTGCGTAGGTGGTTCGTTAAGTCTGTCGTGAAAGCCCCGGGCTCAACCTGGGAATG
+
CCCCGGGGGGGGGGGGGGGGGGGGGGGGGGGGGGGGGGGFGGGGGGGGGGGGGGGGGGGGGGGGGGGGGGGGGCFGGGGGGGGGGGGGGGGGGGGGGGGGGGGGGGGGGGGGGGGGGGGGGGGGGGGGGGGFGGGGGGGGGGGGGGGGFAFGGGGGGGGGGGGGGGGGGGGGGGGGGGGGGGGGGGGGGGGGGGGGGGE:CEGGGGGFEGGGGGGFGGGCCGGFCEGGGGGGGGGGGGGGGGGGGGGGGDDGGGFFFD3FGGGGFCFGC*9@GFGFGFFFG@DBBG>5>FFF>6>BF:7(#
@M06045:235:000000000-JCY5N:1:1101:5349:8919 1:N:0:TACAGC
ATCACGACTCCTACGGGAGGCAGCAGTGAGGAATCTTCCGCAATGGGCGAAAGCCTGACGGAGCAACGCCGCGTGTGGGATGAAGTATCTCGGTATGTAAACCACTGTCGGAGGGGAAGACCAAGACGGTACCCTCCAAGAAAGCCCCGGCTAACTACGTGCCAGCAGCCGCGGTAATACGTAGGGGGCGAGCGTTACCCGGATTTACTGGGCGTAAAGCGCGTGTAGGCGGCTGGCCAAGCGTGATGTGAAATCTTCGGGCTTAACCCGAAAACTGCATTGCGAACTGGTCTGGCTAGGT
+
CCCCGGGGGGGGGGGGGEGCEGGGGGGFGGGCGGGGGFFGGGFGGGGGEGGGGGGGG<FE7FGGFFGGGGGGGGEGGGGGGGGGDGDGGGGFCGFGGGGGGGGGGGGGGGDFGGGGGGGGGFGGFFCGGGGGGGFGGGGGGGGFFFGE>FGGGGFFGG@F@FGGCGG,<FGECFGGGGGGGGCCCEGGGGGDGGGGGGGGGGGGGFFE7<CCFCCGGCEFCEGGGGGGFFDCEGECEGGC5EG:=3CC?FF>>FFGGGGDEGG4>:F*1>:DGDGFGFFFFFF557>FFFFFFFF>FAB(#
@M06045:235:000000000-JCY5N:1:1101:14235:8924 1:N:0:TACAGC
ATCACGACTCCTACGGGAGGCAGCAGTGGGGAATATTGGACAATGGGCGGAAGCCTGATCCAGCAACGCCGCGTGAGGGATGACGGCCTTCGGGTTGTAAACCTCTTTCAGCGGGGACGAAGCGCGAGTGACGGTACCCGCAGAAGAAGCACCGGCCAACTACGTGCCAGCAGCCGCGGTAATACGTAGGGTGCGAGCGTTGTCCGGAATTATTGGGCGTAAAGGGCTCGTAGGCGGTTTGTCGCGTCGGGAGTGAAAACCATGGGCTTAACTCATGGCTTGCTTCCGATACGGGCAGACC
+
CCCCGGGGGGGGGGGGGGGGGGGGGGGGGGGGGGGGGGGGGGGGGGGGGGGGGGGGGGGGGGGGGGGGGGGGGGGCGFGGGGGGGGGGGGGGGGGGGGGGGGGGGGGGGGGGGGGGGGGGGGGGGGGGGGGGGGGGGGGGCCBFEGGGGG?FFGGGGGGGFGGGGGGGGGGDGGGGGGGGGGF?CFFFFGGGCGGDE>EGECEGGGGGEFFFGGFFGGGGGGGGGGG7CC5EFEFE=55CDGGGC<GGGG:DGGGGGFFFG*9C55FGGFBFFFGFF=>?F:@FFFFFEE>>3>5>7-,.#
@M06045:235:000000000-JCY5N:1:1101:4610:8925 1:N:0:TACAGC
ATCACGACTCCTACGGGAGGCAGCAGTGGGGAATATTGGACAATGGGCGAAAGCCTGATCCAGCAATGCCGCGTGAGTGATGAAGGCCTTAGGGTTGTAAAGCTCTTTTACCCGGGATGATAATGACAGTACCGGGAGAATAAGCCCCGGCTAACTCCGTGCCAGCAGCCGCGGTAATACGGAGGGGGCTAGCGTTGTTCGGAATTACTGGGCGTAAAGCGCACGTAGGCGGCTTTGTAAGTTAGAGGTGAAAGCCCGGGGCTCAACTCCGGAATTGCCTTTAAGACTGCATCGCTAGAAC
+
CCCCGGGGGGGGGGGGGDEEEGGGGGGGGGGGGGGGGGGFGGGGGGGGGGGGGGGGGGGGGGGGGGGGFGGGGGGCFGGGGGGGGGGGGGCGGGGGGGGCEFGGGGGGGFGGGGGGGGCGGGGGGGGGGGGGGGGGGGGGGGGGGGGGGGGGGGFGGG@FGGGGGFGG>GGGGGGGGGGGGGGGGGGGGGGGGGGGGGGGGE>EFGGGGGGGGGGGGGGGGDEEEGGGGGGGGGGFGFGECFG?FGGGGGGGGGGF=CCGGGG:DGFGGGFFG@FFFFFFGFFFFGFFFFB=8BBBB>><#
@M06045:235:000000000-JCY5N:1:1101:23848:8926 1:N:0:TACAGC
ATCACGACTCCTACGGGAGGCAGCAGTGGGGAATATTGCGCAATGGGCGAAAGCCTGACGCAGCGACGCCGCGTGTGGGATGACGGCCTTCGGGTTGTAAACCACTGTCGGGAGGGACGAATGCCCCGCAAGGGGAGTGACGGTACCTCCAAAGGAAGCACCGGCTAACTCCGTGCCAGCAGCCGCGGTAATACGGAGGGTGCGAGCGTTGTCCGGAATCACTGGGCGTAAAGGGCGCGTAGGCGGCCTGATAAGTAGGGGGTGAAATCCTGCGGCTTAACCGCAGGGCTGCCTTCTAGCG
+
CCCCGGGGGGGGGGGGGGGGGGGGGGGGGGGGGGGGGGGGGGGGGGGGGGGGGGGGGGGGGGGGGGGGGGGGGGGGGGGGGGGGGGGGGGGGGGGGGGGGGGGGGGEEGGGGDGGGGGGGGGGGGGGGDDEGGGGGGGGGGGGGGGGFGGGCGGGGGGGGGGGGGFCFFGGGGFCGGGGGFCGGEEGGCEGGGGGGDEGGECGG5EEGCE*;?FEG>CFGGGGFGGGEE8CCFGGDE=E7<ECCEGDE=F4CF73:+:CDGG/7<4>FFGFBF@GECDFFCF5>555>3>3)7*97F)-)#
@M06045:235:000000000-JCY5N:1:1101:10519:8962 1:N:0:TACAGC
ATCACGACTCCTACGGGAGGCAGCAGTGGGGAATTGTTCGCAATGGGCGCAAGCCTGACGACGCAACGCCGCGTGGAGGATGAAGGTCTTCGGATTGTAAACTCCTGTTGCCCGGGACGAATGGCTCCAACCTAATACGTTGGAGTCTGACGGTACCGAGTGAGGAAGCCCCGGCTAACTCTGTGCCAGCAGCCGCGGTAATACAGAGGGGGCAAGCGTTGTTCGGAATTACTGGGCGTAAAGGGCGCGTAGGCGGCCTGTTAAGTCGAACGTGAAATCCCCGGGCTCAACCCGGGAACTT
+
CCCCGGGGGGGGGGGGGGGGGGGGGGGGGGGGGGGGGGGGGGGGGGGGGGGGGGGGGGGGGGGGGGGGGGGGGGGGGGGGGGGGGGGGGGGGGGGGGGGGGGGGGGGGGGGGGGGGGGGGGGGGGGGGGGGGGGGGFGGGGFGGGGGGGGGGGGGGGGGGGGGGGGGGGGGGGGGGGGGGGGGGGGGGGGGGGGGGGGGDGGGGGGGGGGGGGGGGGGGGGGGGGGGGGGGGGGGGGGGGDCFGGDDGGGGGGGGGGGGGCDFFFFGGGGFFGFGF:FF@GFFFFGEFFFFFFEF6)11.#
@M06045:235:000000000-JCY5N:1:1101:6173:8974 1:N:0:TACAGC
ATCACGACTCCTACGGGAGGCAGCAGTGGGGAATTTTGGACAATGGGGGCAACCCTGATCCAGCCATGCCGCGTGCGGGAAGAAGGCCTTCGGGTTGTAAACCGCTTTTATTCGGAAAGAAGGAGTGCGGGTTAATACCTCGCATGACAGACGGTACCGGATGAATAAGCACCGGCTAACTACGTGCCAGCAGCCGCGGTAATACGTAGGGTGCGAGCGTTAATCGGAATTACTGGGCGTAAAGCGTGCGCAGGCGGTTCTGAAAGTCAGCTGTGAAAGCCCCGGGCTTAACCTGGGAATC
+
CCCCGGGGGGGGGGGGGGGGGGGGGGGGGGGGGGGGGGGFGGGGGGGGGGGGGGGGGGGGGGGGGGGGGGGGGGGGGGGGGGGGGGGGGGGGGGGGGGGGGGGGGGGGGFGGGGGGGGGGGGFGGGGGGGGGGGGGGFDFGGGGGGGGGGGGGGGGGGGGGGDGGGGGFFGGGGGGGDGGGGGDCGGGGGGGGGGGGGGEGGGGGG9EGGGFEGEEGDEGDGGGFGGGGGGGGGGGGGGGGGGFGGDGGGGGDCGGGDDGGGCGGGGFGGF?D4*=GFF@5>E3>DEEFFFFF?F?F:F1#
@M06045:235:000000000-JCY5N:1:1101:9647:8975 1:N:0:TACAGC
ATCACGACTCCTACGGGAGGCAGCAGTGGGGAATATTGCGCAATGGGCGAAAGCCTGACGCAGCGACGCCGCGTGCGGGATGAAGGCCTTCGGGTTGTAAACCGCTGTCGGGAGGGACGAATGCCCCGCAAGGGGAGTGACGGTACCTCCAAAGGAAGCACCGGCTAACTCTGTGCCAGCAGCCGCGGTAATACAGAGGGTGCGAGCGTTGTCCGGAATCACTGGGCGTAAAGGGCGCGTAGGCGGCCTGATAAGTAGGGGGTGAAATCCTGCGGCTCAACCGCAGGGCTGCCTTCTAAAC
+
CCCCGGGGGGGGGGGGGGGGGGGGGGGGGGGGGGGGGGGGGGGGGGGGGGGGGGGGGGGGGGGGFEGGGGGGGGGGGGGGGGGGGGGGGGGGGGGGGGGGGGGGGGGGGGGGGGGGGGGGGGGGGGGGG7@FGGGGGGGGGGGGFGGGGGGGGFGGGGGGGGGGGGGGGCF?FGGGGGGGGGGGGGGGGGGGGGGFGGGGGGGGGGGGCGDGGGGGGGCGGGGGGGGGGGEFGGGGGGGGGGGGGGGGGGGGGGG:CGGGGGGGGGFGGGFFGFGFGFFFGFFFFGFFFFDDFFF>16>>#
@M06045:235:000000000-JCY5N:1:1101:7136:8975 1:N:0:TACAGC
ATCACGACTCCTACGGGAGGCAGCAGTAAGGAATATTCCACAATGGGCGAAAGCCTGATGGAGCGACGCCGCGTGAGGGAAGAAGGCCTTTGGGTCGTAAACCTCTTTTGTGGGGGATGATAATGACAGTACCCCACGAATAAGCCTCGGCTAACTACGTGCCAGCAGCCGCGGTAATACGTAGGAGGCGAGCGTTGTCCGGATTTACTGGGCGTAAAGCGCGCGCAGGCGGCATGGCAAGTAAGGTGTGAAATCTCCCTGCCTAACGGGGAGGGTGCACTTTAGACTGCCAAGCTAGAGG
+
CCCCGGGGGGGGGGGGGGEEGGGGGGGGFGGGGGGGGGGGGGGGGGFFGGGG@FGGGGGGGGGGGGGGGGGGGGGEGGGGGGFGGGGGGGGCFGGGGGGGGGGGGGGGGFFDEGGGEEGGG9EGGGGGFFGGGGGGGGG7FFFGGGGGCGGGGGGGGGGGGGGGGGGGGGGGGGGGGFCGGGCGGGGGGGEEGGGGECGFGCEGGGFFGG?CFGGGEGGGGGGGGGEGGEECGGEGGGGGFGGGGGGGGGGGGGGGGFGGGDFFG6CC)977DBDDG:FF=FB*=<FF?@FFF>FF4?74#
@M06045:235:000000000-JCY5N:1:1101:12502:8975 1:N:0:TACAGC
ATCACGACTCCTACGGGAGGCAGCAGTGGGGAATATTGAACAATGGGCGCAAGCCTGATCCAGCCATGCCGCGTGAGTGATGAAGGCCCTAGGGTTGTAAAGCTCTTTTGTGCGGGAAGATAATGACGGTACCGCAAGAATAAGCCCCGGCTAACTTCGTGCCAGCAGCCGCGGTAAGACGAAGGGGGCTAGCGTTGTTCGGAATTACTGGGCGTAAAGCGCGTGTAGGCGGTTGTTCAAGTCGGGTGTGAAAGCCTTGAGCTCAACTCAAGAAATGCACTCGGTACTGGATGACTAGAGG
+
CCCCGGGGGGGGGGGGGGGGGGGGGCGGGGGGGGGGGGFGGGGGGGGGGGGGGGGGGFGGGGFGGGGGGGGGGFGCFFFGGGFGGGGGGGGGGGGGGGGGGGGGGGGGGGGGGGGGGEGGGGGGGGGGGGGGGGGGGGGGGGGGGGGGGGGGGGGGGGGGFGGGGGFGGGGGGCFGGGGGGGDFGGGGGGGGGGEEEGGGGGGGFGFGGGFGGGGGGGGGGGG8EGGGGGGGGGGGCCFCCGGEGGGGGGDGGGGGG><FFDFGCCFGGGFFGFD?GFFFGF:BFGFFFF?FFF6>F?<3#
@M06045:235:000000000-JCY5N:1:1101:15800:9052 1:N:0:TACAGC
ATCACGACTCCTACGGGAGGCAGCAGTAGGGAATCTTCCGCAATGGACGAAAGTCTGACGGAGCAACGCCGCGTGAGTGATGAAGGCTTTCGGGTCGTAAAACTCTGTTGTTAGGGAAGAATAAGTACAAGAGTAACTGCTTGTACCTTGACGGTACCTAACGAGAAAGCCACGGCTAACTACGTGCCAGCAGCCGCGGTAATACGTAGGTGGCAAGCGTTGTCCGGAATTATTGGGCGTAAAGCGCGCGCAGGCGGTCCTTTAAGTCTGATGTGAAAGCCCACGGCTCAACCGTGGAGGC
+
CCCCGGGGGGGGGGGGGGGGGGGGGGGGGGGGGGGGGGGGGGGGGGGGGGGGGGGGGGGGGGGGGGGGGGGGGGGFEGGGGGFGCGGGGGGGGGGGGGGGGGGGGGGGFGFGGGGGGGGGGGGGGGGGGGGGGGFGGGGGGGGGGGGGGFFGGEGGGGGGGGGGGGGGGGECFGGGGGGGGGGGGGGGGGGGGGGGGGGGGGGGFG:CGGFGGGGDFCCEGDEGGGG5C*<:CEEFGGGGGE<?<DD=5CDDGGDGG<CC9FFCFGF:>D@=*/*8>@6)9>5>>D@)>FFFF)0(7-4<#
@M06045:235:000000000-JCY5N:1:1101:5729:9074 1:N:0:TACAGC
ATCACGACTCCTACGGGAGGCAGCAGTGGGGAATATTGGACAATGGGGGCAACCCTGATCCAGCGACGCCGCGTGTGTGAAGAAGGCCTGCGGGTTGTAAAGCACTTTTAGTGGGGATGAAAAGCACATCACTAACACTGGTTTGTCTTGACCTAACCCAAAGAAAAAGCACCGGCTAACTCTGTGCCAGCAGCCGCGGTAATACAGAGGGTGCGAGCGTTAATCGGAATTACTGGGCGTAAAGCGTGCGTAGACGGTTATTTAAGTCGGGTGTGAAAGCCCCGGGCTCAACCTGGGAATC
+
CCCCGGGGEGGGGEGEGFGDGGGGFCFFFGGGGGGGGFGGGGGFG8@FFGGGFGGGGEFGGGGGGDEGG@FG=8CFGGGGGGGGGGGGGGGGGG@FG7FFGGGCFGGFFGGGGGGGGEFGGGFCGGGGFGGGGFGGGGGGGF,,@FFFGDACFGGGGDECFGGGGC7FFEGGGGGGGGACCFFFCFGGGGGGGG>C7CEEGC+BEFGC<FE1:EGGG=C:E==F9@8=5@6+ACFGGGGGDEFGGGGGGGGG:DCDECCGGGFG*077C<3)9>GFFFFF9)5<:DEF:=@F>FFFFF?7#
@M06045:235:000000000-JCY5N:1:1101:4069:9108 1:N:0:TACAGC
ATCACGACTCCTACGGGAGGCAGCAGTGGGGAATATTGCGCAATGGACGAAAGTCTGACGCAGCAACGCCGCGTGAGGGATGACGGCCTTCGGGTTGTAAACCTCTTTCAGCAGGGACGAAGCGAGAGTGACGGTACCTGCAGAAGAAGGACCGGCCAACTACGTGCCAGCAGCCGCGGTAATACGTAGGGTCCGAGCGTTGTCCGGAATTATTGGGCGTAAAGGGCTCGTAGGCGGTTCGTCACGTCGGGAGTGAAAACTCGGGGCTTAACCCCGAGCCTGCTTCCGATACGGGCAGACG
+
CCCCFGGGGGGGGGGDGCGGGCF7@ECFCEGGGGFFGFFFGGGGGGFFCEEDCFFEFGGGGGGGGGGGGGGCECE7FFFDGG8FGGGDGDE7FEE=FCFE,BFBGCF,CCFFBAEDGGGGGGGD7CEGCFFG+F@CEFGDGGF,F87FFCF:FGEGD:BC<CCF:,1<BFGG<:FC@E@@1=BCGG:,*4:F?CC**:8*CC;+08*/C*<<9<CFGG=:EE80<8**;:21:CFEE*:CCECFED<CC<))576*:*;*<CD*<DCD5*=?CFGE37<3*74)9777>>EE)7)()33,#
@M06045:235:000000000-JCY5N:1:1101:9238:9116 1:N:0:TACAGC
ATCACGACTCCTACGGGAGGCAGCAGTGGGGAATCTTGCGCAATGGGCGAAAGCCTGACGCAGCAACGCCGCGTGCGGGATGAAGGCCTTCGGGTTGTAAACCGCTTTCAGTGGGGACGAATCAAGACGGTACCCACAGAAGAAGCCCCGGCCAACTACGTGCCAGCAGCCGCGGTAACACGTAGGGGGCAAGCGTTGTCCGGATTTATTGGGCGTAAAGAGCTCGTAGGTGGTTCGATAAGTCGGGTGTGAAACCTCCAGGCTCAACCTGGAGACGCCACCCGATACTGTCGTGACTAGA
+
CCCCGGGGGGGGGGGGGGGGGGGGGGGGGGGGGGGGGGGGGGGGGGGGGGGGGGGGGFGGGEFFGGGGGGGGGGGGGGGGGGGGGGGGGGGGGGGGGGGGGGGGGGGGGGGGGGGGGGGGGGGGGGGGGGGGGGGGGGGFGFFGGGGGGGGGGGGGGGGGGGGGGGGGGGGGGGGGGGGGGGFGGGGGGGGGGGGEEGGGGGGGGG6FGFGGGGGGGGGGGGGGGGGGGGGGGGGGG5FG:FGGGGGGDDGGGGGFGGGGGGGGGGGGGF>FFFGFGBD:DF>F>>BFFFF?FFF7FAF>#
@M06045:235:000000000-JCY5N:1:1101:22334:9126 1:N:0:TACAGC
ATCACGACTCCTACGGGAGGCAGCAGTGGGGAATATTGCACAATGGGGGAAACCCTGATGCAGCAACGCCGCGTGAGTGATGACGGCCTTCGGGTTGTAAAGCTCTGTCTTCAGGGACGATAATGACGGTACCTGAGGAGGAAGCCACGGCTAACTACGTGCCAGCAGCCGCGGTAATACGTAGGGTGCGAGCGTTAATCGGAATTACTGGGCGTAAAGCGTGCGCAGGCGGTTCGTTGTGTCGGCGGTGAAAGCCCCGGGCTCAACCTGGGAATGGCCGTTGAAACTGGCCAACTGGAGG
+
CCCCGGGGGGGGGGGGGGGGGGGGGGCFGGGGGGGGGGGFGGGGGGGGGCFGGGGGGGGGGGGG8FGGGDGGGGGEGGGGGGGGGGGGGGFGEEFGGFGGGGG<EFFF?FGFGAFCGGGECFGGGFFGE@F:FFF@FGGEGGEFGGCC7@<B@FF;=>FDFGFAFGG@FCCGEGECBCFGGFFFGEFGGGGCE:EGGGG9EEE8CF+AFGGGGDEG>5C9EC58E88EE5=E=C:?;CFEDFF5E73E7D74:76*:D5DGG376C5<C7@)09764@45C)<.9:6FFFF4)).(93(3#
@M06045:235:000000000-JCY5N:1:1101:10775:9129 1:N:0:TACAGC
ATCACGACTCCTACGGGAGGCAGCAGCAAGGAATTTTCGGCAATGGGCGCAAGCCTGACCGAGCAACGCCGCGTGCAGGAGGACGCTTTTCGGAGTGTAAACTGCTTTTCTGTGGGACGAGCAAGGACGGTACCACAGGAAGAAGCCCCGGCTAACTTCGTGCCAGCAGCCGCGGTAAGACGAAGGGGGCTAGCGTTGTTCGGAATTACTGGGCGTAAAGCGCGTGTAGGCGGTTGTTCAAGTCGGGTGTGAAAGCCTTGAGCTCAACTCAAGAAATGCACTCGATACTGGATGACTTGAC
+
CCCCGGGGGGGGGGGGGGGGGGGGGGGGGGGGGGGGGGGGGGGGGGGGGGGGGGGGGGGGGGGGGGGGGGGGGGGGGGGGGGGGGGGGGGGGGGGGGGGGGGGGGGGGGGGGGGGGGGGGGGGGGGGGGGGGGGGGGGGGGGGGGGGGGGGGGGGGGGGGGGGGGGGGGGGGGGGGGGGGGGGGGGGGGGGGGGGGEGGGGGGDEGFCGGGGGGGGGGGGGGGGCEEGGGGGGGGGGGGGGGFEGGGFGGGGGGGGGGGFGGGGGGGGGGFFGFGFGFFFGFFFFF@>@FF??F?AFA<)#
@M06045:235:000000000-JCY5N:1:1101:22344:9133 1:N:0:TACAGC
ATCACGACTCCTACGGGAGGCAGCAGCGAGGAATCTTGGGCAATGGGCGCAAGCCTGACCCAGCGACGCCGCGTGGGGGATGACGGCCCTTGGGTTGTAAACCCCTTTTCTGTCGAACGAAGGCGCCGCGAGGCGCGTGACGGTACGGCAGGAATCAGCCACGGCTAACTACGTGCCAGCAGCCGCGGTAATACGTAGGTGGCGAGCGTTGTCCGGATTTATTGGGCGTAAAGCGCGCGCAGGTGGTCCGTTAAGTCCTGTGTGAAATCTCCCGGCTCACCCGGGAGGGGGCGCGGGATAC
+
CCCCGGGGGGGGGGGGGGGGGGGGGGGGGGGGGGGGGGGGGGGGGGGGGGGGGGGGGGGGGGGGGGGGGGGGGGGGGGGGGGGGGGGGGGGGGGGGGGGGGGGGGGGGGGGGGGGGGGGGGGGGGGGGGGGGGGGGGGGGGGGGGGGGFGGGGGGFFGGGGGGGGGGGGGGGGGDGFGGGGGGGGGGGEGGGGGGGGGGGGGGEEEEGCEGGGGGGEECEFGGCFGGGEECFGCEGEEGGGGG5FGGGGGGCDFGGGGFFEFFGGGGGGG=6FFGF5>FF<@E3>3>>EF>@EFF;E>93#
@M06045:235:000000000-JCY5N:1:1101:15404:9145 1:N:0:TACAGC
ATCACGACTCCTACGGGAGGCAGCAGTGGGGAATATTGGACAATGGGCGGAAGCCTGATCCAGCAACGCCGCGTGAGGGATGACGGCCTTCGGGTTGTAAACCTCTTTCAGCACAGGCGAAGCTCATCTCACGTGTGGGGTGGGTGACGGTATGTGCAGAAGAAGCACCGGCCAACTACGTGCCAGCAGCCGCGGTAATACGTAGGGTGCGAGCGTTGTCCGGAATTATTGGGCGTAAAGGGCTCGTAGGCGGTTTGTCGCGTCGGGAGTGAAATCCACTGGCTTAACTGGTGGCTTGCTG
+
CCCCGGGGGGGGGGGGGGGGGGGGGGFGGGGGGGGGGGGGGGGGGGGGGGGGGGGGGGGGGGGGGGGGGGGDGFGGGDDEGGGGEGGGGGGGGGGGGGFGGGGGGGGGGGGGGGGGGGGGGGGGGGFGAFGGGF@FFEGGGGGGBFGGGEFDGFGGGGGGGGGGGGFGGGGGDG7FFGGGGGGDFGGGGGGGEGDEEGGGGGGGFEEFEEEEE5CCE8?CCCE8:@FGGGGFC:8?C5=C7CCCFGCCEGFGG75CCGGGGGGGGGD5)17*:7C?GFF=6FF)7C4?F?FB:>FF@>FA#
@M06045:235:000000000-JCY5N:1:1101:3996:9160 1:N:0:TACAGC
ATCACGACTCCTACGGGAGGCAGCAGTTAGGAATTTTGGGCAATGGCCGCAAGGCTGACCCAGCAACGCCGCGTGGGGGACGAAGGCCTTCGGGTTGTAAACCCCTTTTCCCAGGGACGATGATGACGGTACCTGGGGAATAAGCCCCGGCTAACTACGTGCCAGCAGCCGCGGTAATACGTAGGGGGCGAGCGTTGTCCGGATTCATTGGGCGTAAAGCGCGCGTAGGCGGCCCCGCAAGTCGGCCGTGAAATCTCCGGGCTCAACTCGGAGGGGTCGGGCGAGACTGCGGGGCTCGAGA
+
CCCCGGGGGGGGGGGGGGGGGGGGGGGGGGGGGGGGGGGGGGGGGGGGGGGGGGGGGGGGGGGGGGGGGGGGGGGGGGGGGGGGGGGGGGGGGGGGGGGGGGGGGGGGGGGGGGGGGGGGGGGGGGGGGGGGGGGGGGGGGGFGC:FGGGGGGGGGGGGGFGGGGGGGGGGGGGFEGGGGGGGGGGGGGGGGGGEGDGGGGGGGDFDFC:CGGGEGGGGGGGGGGGGEGGGGGEGDGDCEGGGGGGGG>CCGGGF:CFGGGGDFDFGGGCE>GEGDDFFFDE555CBFFFFED:D07>12#
@M06045:235:000000000-JCY5N:1:1101:20367:9172 1:N:0:TACAGC
ATCACGACTCCTACGGGAGGCAGCAGTGGGGAATCTTGCGCAATGGGCGAAAGCCTGACGCAGCGACGCCGCGTGAGGGATGACGGCCTTCGGGTTGTAAACCTCTTTCAGCCCTGACGAAGCGAGAGTGACGGTAGGGGCAGAAGAAGCACCGGCCAACTACGTGCCAGCAGCCGCGGTAATACGTAGGGTGCAAGCGTTGTCCGGAATTATTGGGCGTAAAGAGCTCGTAGGCGGTCTGTCGCGTCGGCTGTGAAAACTCGGGGCTCAACTCCGAGCTTGCAGTCGATACGGGCAGGGC
+
CCCCGGGGGGGGGGGGGGGGGGGGGGGGGGGGGGGGGGGGGGGGGGGGGGGGGGGGGGGGGGGGGGGGGGGGGFGGGGGGGGGGGGGGGGGGGGGGGGGGGGGGGGGGGGGGGGGGGGGGGGGGGGGGGGGGGGGGGGGGGGGGGGGGGGGGGGGGGGGGGGGGGGGGGGGGGGGGGGGGGGGGGGGGGGGGGGGGGGGEGGGGGGGGGGGGGFGGGGGGGGGGGGGGGGEEGGGGGGGGGGGGGGDGEGGGGFEDGFFGCFGGGGDDGGFF7*>B7BEBGFFFFF?@8><BFFF>5<B(#
@M06045:235:000000000-JCY5N:1:1101:25875:9182 1:N:0:TACAGC
ATCACGACTCCTACGGGAGGCAGCAGTGGGGAATATTGCGCAATGGGCGGAAGCCTGACGCAGCGACGCCGCGTGGGGGATGACGGCCTTCGGGTTGTAAACCTCTTTCAGCAGGGACGAAGTTGACGTGTACCTGCAGAAGAAGCGCCGGCTAACTACGTGCCAGCAGCCGCGGTAATACGTAGGGCGCAAGCGTTGTCCGGAATTATTGGGCGTAAAGAGCTCGTAGGTGGCTGGTCACGTCTGCCGTGAAAGCCCGCAGCTTAACTGCGGGTCTGCGGTGGATACGGGCCGGCTAGAA
+
CCCCGGGGGGGGGGGGGGGGGGGGGGGGGGGFGGGGGGGGGGGGGGGGGGGGEGGGGGGGGGGGGGGGGGGGGGGGGGGGGGGGGGGGGGGGGGDGGGGGGGFGGGGGGGGGGGGGGGGGGGGGGGGGGGGGGGGGGGGGGGGGGGGGGGGGDGGGGGGGGGGGGGGGGGFFGGGGGGGGGGGGGGGGGGGGGGGGGGGGGGGGGFGGGGGGFGGEEGFGGGFDGGGDCEGGFGFGGGGGGG5FGGGGGG35CGGGGGDDEGGCFGGGGGFEGFGFGFFFGE@B;*9?F@>DFFE>581)#
@M06045:235:000000000-JCY5N:1:1101:18420:9192 1:N:0:TACAGC
ATCACGACTCCTACGGGAGGCAGCAGTGGGGAATATTGCGCAATGGGCGAAAGCCTGACGCAGCGACGCCGCGTGAGGGACGACGGCCTTCGGGTTGTAAACCTCTTTCAGCAGGGAAGAAGCGAAAGTGACGGTACCTGCAGAAGAAGCACCGGCTAACTACGTGCCAGCAGCCGCGGTAATACGTAGGAGGCAAGCGTTGTCCGGAATTACTGGGCGTAAAGCGCGTGTAGGCGGTCTGAATAGTCTGCTGGGAAAGCGCCCGGCTTAACCGGGCGGCGTCGGCGGAAACTCTCAGACT
+
CCCCGGGGGGGGEGC@FCFGG7C@@EEFGGG7@<EFC,@FCE@B<<E8FCCGFFEEE:EFG@@:F7F>F::EF@F=F@FG<CFEGEG+BBEGEGDCCGGGGFDDFGDF=B<F>=BF@<C<D<FGGGEEC=CFEGGC@:@FGGGGGGA8>FFGGC@**=:FCGF<=+<FFGG7CG*=FC:CEC++3;3<EC:E>*/*/ACECC1@FEC*?@C09<0<8*:8**1<+****/*;<EGEE=5=DG*<0:*2+:*7**22+*/*:<3)17>)9<6?*))53)))177>>3>>D5)77*/)/6).#
@M06045:235:000000000-JCY5N:1:1101:10827:9194 1:N:0:TACAGC
ATCACGACTCCTACGGGAGGCAGCAGTGGGGAATATTGCACAATGGGCGAAAGCCTGATGCAGCGACGCCGCGTGAGGGATGACGGCCTTCGGGTTGTAAACCTCTTTCAGCAGGGAAGAAGCGAAAGTGACGGTACCTGCAGAAGAAGCACCGGCTAACTACGTGCCAGCAGCCGCGGTAATACGTAGGGTGCGAGCGTTGTCCGGAATTATTGGGCGTAAAGAGCTTGTAGGTGGTTTGTCGCGTCTGCTGTGAAAATCCGAGGCTCAACCTCGGACTTGCAGTGGGTACGGGCAGACG
+
CCCCGGGGGGGGGGGGGGGGGGGGGGGGGGGGGGGGGGGGGGGGGGGGGGGGGGGGGGGGGGGGGGGGGGGGGGGGGGGGGGGGGGGGGGGGGGGGGGGGGGGGGGGGGGGGFGGGGCGGFGGGGGGGGGGGGGGGGGGGGGGFGGGGGGGGGGGGGGGGGGGEGGFGGGGGGGGGGGGGGGF,>CFGGG@BEGGDGDEGEGGGGGG>?C:FGGGGGGGGGGFC7C?F88*+<E:FF:CGDGFGGDGDCCD:6:67<7>FFGGGDDGGGF45F:7>7>EFG7B7?>:FFB7:5:59<60(#
@M06045:235:000000000-JCY5N:1:1101:23326:9202 1:N:0:TACAGC
ATCACGACTCCTACGGGAGGCAGCAGCAAGGAATTTTCCGCAATGGGGGCAACCCTGACGGAGCAACGCCGCGTGCGGGATGACGCTTTTCGGAGTGTAAACCGCTTTTCTCGGGGAGGATGGAGGACAGTACCCGAGGAATCAGGCCCGGCTAACTACGTGCCAGCAGCCGCGGTAATACGTAGGGGCCGAGCGTTGTCCGGAGTTATTGGGCGTAAAGCGCGCGCAGGCGGCCTCGCGCGCCCGACGTGAAAGCCCCCGGCTTAACCGGGGAGAGTCGGTGGGGACGGCGGGGCTTGGA
+
CCCCGGGGGGGGGGGGGEGGGGGGGGGGGGGGGGGGGFGGGGGGGGGGGGGGGGGGGFGGGGGGGGGGGGGGGGGGGGGGGGGGGGGGGGGEGGGGGGGGGGGGGGGGGGBFFGGGGGGGGGGGGGGGGGGGFGGGGGGGGFFFGGGDGEEGDDGGGGGGGGFCEGGFCGGGGGGGGGGGGGGGGGGGGDGEGEG85:EFGGGCE:8CGGGGGGECEEEGGEGGCGG*:EGGGGG5CGGEGEGGGGGGGCCFFGGG6C<<C53C)7>:FG)55.>)9@*))87>BG@F>:>@3>@B>07,#
@M06045:235:000000000-JCY5N:1:1101:16199:9213 1:N:0:TACAGC
ATCACGACTCCTACGGGAGGCAGCAGCAAGGAATTTTCGTCAATGGGCGCAAGCCTGAACGAGCAACGCCGCGTGGAGGATGACGGCCTTCGGGTTGTAAACTCCTTTTTCGGGGGACGATTGTGACGGTACCCCGGGAATAAGGCTCGGCTAACTCTGTGCCAGCAGCCGCGGTAATACAGAGGAGCCAAGCGTTGTCCGGATTGACTGGGCGTAAAGCGCACGCAGGCGGCACCGCGCGTGGGGTGTGAAATCTGGCCGCTTAACGGCCAGGCGCCATCCCATACGGCGGAGCTGGAGG
+
CCCCGGGGGGGGGGGGGGGGGGGGGGGGGGGGGGGGGGGGGGGGGGGGGGGGGGGGGGGGGGGGGGGGGGGGGFGGGGGGGGGGGGGGGGGFFGGGGGGGGGGGGGGGGGGGGGGGGGGGGGGGGGGGGGGGGGGGGGGGGGGGGGGGGGGGGGGGGGGGGGGGGGGGGGGGGGGGGGGGGGGGGGGGEFFGGGGGGEGGGGGGGGGGGGGGGGGGDGGGGGEGGGG55EGGGCGGGDCEDEGGED9C:DC::C?CGGGGGGGDGGG5CCDFGFGBCEDB7F>FF4?F5>BEFFFFFF::#
@M06045:235:000000000-JCY5N:1:1101:5100:9226 1:N:0:TACAGC
ATCACGACTCCTACGGGAGGCAGCAGTGGGGAATATTGCGCAATGGGCGGAAGCCTGACGCAGCGACGCCGCGTGAGGGATGACGGCCTTCGGGTTGTAAACCTCTTTCAGCAGGGACGAAGCGCAAGTGACGGTACCTGCAGAAGAAGCACCGGCCAACTACGTGCCAGCAGCCGCGGTAATACGTAGGGTGCAAGCGTTGTCCGGAATTATTGGGCGTAAAGAGCTCGTAGGCGGTTCGTCGCGTCGGCTGTGAAAACCCGGAGCTCAACTCCGGGCCTCCAGTCGATACGGGCGGACC
+
CCCCGGGGGGGGGGGGEEGGGGGGGGGGGGGGGGGGGGGGGGGGGGGGFGGGGGGGGGGGGGBFGGGGGGGGGFFGGGGGGGGFGGGGGGG=FCFFGEGGGGGGGGGGGGDFGDGGGGGGGGGEGGGGGGC;FG:FGGFCFGGGGGFFGCGGGGGGGEGFFGGGGGGGGGFGGGGGGGGEEGFGGGFFGEGEEGGGGGGCEGG9:CGGDFFG?GGFGGG8C5:CCFGGGGEGGGGGGCGDDGG55597*9CC50+:9CFGEGCD)17*9**7C4*7C307CFFF?GFE3B>BFFE0B01(#
@M06045:235:000000000-JCY5N:1:1101:21490:9231 1:N:0:TACAGC
ATCACGACTCCTACGGGAGGCAGCAGTGGGGAATATTGCACAATGGGCGGAAGCCTGATGCAGCGACGCCGCGTGAGGGATGACGGCCTTCGGGTTGTAAACCTCTTTCAGCAGGGACGAAGCGCAAGTGACGGTACCTGCAGAAGAAGCGCCGGCCAACTACGTGCCAGCAGCCGCGGTAAGACGTAGGGCGCGAGCGTTGTCCGGATTTATTGGGCGTAAAGAGCTCGTAGGCGGCTTGTCGCGTCGAATGTGAAATTTCAGGGCTCAACTCTGACATTGCATTCGATACGGGCAGGGG
+
CCCCGGGGGGGGGGGGGGGGGGGGGGGGGGGGGGGGGGGGGGGGGGGGGGGGGGGGGGGGGGGGGGGGGGGGGFGGGGGGGGGGGGGGGGGGGGGGGGGGGGGGGGGFGGGGGGGGGGGGGGGGGGGGGGGGGGGGDGGGGGGGGGGGGGGGGGGGGGFGGGGGFFGGGGGGGGGGGGGGGGGGGG5CEGGGGGGGEGG>EGEC:CGE8;:<CGGGGGGGGGGGEGGGCEECCGCEG5>EGFFGGD5CECF49><FFGDGF7*CDGG7CCFF7?GFGFFFG?FFFC=8/77@FDFBB<B0#
@M06045:235:000000000-JCY5N:1:1101:15837:9267 1:N:0:TACAGC
ATCACGACTCCTACGGGAGGCAGCAGTGGGGAATATTGCGCAATGGGCGAAAGCCTGACGCAGCGACGCCGCGTGTGGGATGACGGCCTTCGGGTTGTAAACCACTGTCGGGAGGGACGAATGCCCCGCAAGGGGAGTGACGGTACCTCCAAAGGAAGCACCGGCTAACTCCGTGCCAGCAGCCGCGGTAATACGGAGGGTGCGAGCGTTGTCCGGAATCACTGGGCGTAAAGGGCGCGTAGGCGGCCTGATAAGTAGGGGGTGAAATCCTGCGGCTTAACCGCAGGGCTGCCTTCTAAAG
+
CCCCGGGGGGGGGGGGGGGGGGGGGGGGGGGGGGGGGGGGGGGGGGGGGGGGGGGGGGGGGGGGGGGGGGGGGGGGGGGGGGGGGGGGGGGGGGGGGGGGGGGGGGGGGFGGGGGGGGGGGGGGGGGGGGGGGGGGGGGGGGGGGGGGGGGGGGGGGGGGGGGGGGGGGGGGGGGGGGGGGGGGGGGGGGGGGGGGGGGGGGGGGGGGGGGGGGGGGGGGGGGGGGGGCGDFGGGGGGGEGGGGGGDGGFF7>FG>FGFDGGDGFGFGGGFFGFGFDEFFGFEFBGFFFFFFFFFFFF<<#
@M06045:235:000000000-JCY5N:1:1101:18676:9297 1:N:0:TACAGC
ATCACGACTCCTACGGGAGGCAGCAGTGGGGAATTTTCCGCAATGGGCGCAAGCCTGACGGAGCAACGCCGCGTGGATGATGAAGTCTTTCGGGACGTAAAATCCTTTCAGGAAGGACGAAGCCACTCGGGTGAATAGCCCAGAGGGTGACGGTACTTCCAGAAGAAGCCCCGGCTAACTACGTGCCAGCAGCCGCGGTAATACGTAGGGGGCAAGCGTTGTCCGGATTTATTGGGCGTAAAGAGCGTGTAGGCGGTCAGGTAGGTCCGTTGTGAAAACTCGAGGCTCAACCTCGAGACCA
+
CCCCGGGGGGGGGGGGG>FGGGGGGGGGGGGGGGGGGGGGGGGGGGGGGGGGGGGGGGGGGGGGGGGGGDGGGGGGEGGGGGGGGGGGGGGGGGGGGGGGGGGGGGGGGGGGGGGGGGGGGGGGGGGGGGGGGGGGGGGGGGGGGGGGGGGGGGGGGGGGGGGFGGGGGGGGGGGGGGGGGGGGFGGGGGGGGGGGGEE>EFGGGGGGGGGGGGGGGGGGGGGGGGEGEGGGGGGGGGGGGGGGGGGGGGGGGGGGGCDGFGFGGFGGGGFEDEGFG??FGFFFBGF@46?FFFE6><9(#
@M06045:235:000000000-JCY5N:1:1101:19069:9297 1:N:0:TACAGC
ATCACGACTCCTACGGGAGGCAGCAGTGGGGAATCTTGCGCAATGGGCGAAAGCCTGACGCAGCGACGCCGCGTGGGGGAGGAAGGGCTTCGGCTTGTAAACCCCTGTTGCCCGGGACGAATCCCTGGTTTCGACCAGGTTGACGGTACCGGGTGAGGAAGCACCGGCTAACTCCGTGCCAGCAGCCGCGGTAATACGGAGGGTGCGAGCGTTGTCCGGAATCACTGGGCGTAAAGGGCGCGTAGGTGGTCTGATAAGGGTGTGGTGAAAGCCCGGGGCTCAACCCCGGGTCGGCCGTGCG
+
CCCCGDEGGGGEGFGGGEGGGGFEFFGGGGGEGFGGGGGGGG@@FGGGGGGGFFGFFC<FGGGGGGGGGEFGG=FFGGGEGFGGGGGGGGFECCGGGGGGGGGEGGDDFFGGGEGGGGED:BEGG:BFFFFFGFGGGGGGGGGGGGGDCGGGG:C<EGGGFFCFGGGGGGGGGGGGGFGCEGGGDGFGDEGGGGFGGFG5CGCC?CEGGGGEGEGGGGEC*@C97A::FCEGGGGGGDEGGGGECDFGGG7CGF9:C09C*99C5*9>=CF@FFG577)899?:>7@DF387>;B?@6>(#
@M06045:235:000000000-JCY5N:1:1101:2514:9300 1:N:0:TACAGC
ATCACGACTCCTACGGGAGGCAGCAGTGGGGAATATTGGACAATGGGCGAAAGCCTGATCCAGCCATGCCGCGTGAGTGATGAAGGCCCTAGGGTTGTAAAGCTCTTTCGCAGGTGAAGATAATGACGGTAACCTGAGAAGAAGCCCCGGCTAACTTCGTGCCAGCAGCCGCGGTAATACGAAGGGGGCTAGCGTTGTTCGGAATTACTGGGCGTAAAGCGCACGTAGGCGGACTATTAAGTCAGGGGTGAAATCCCGGGGCTCAACCCCGGAACTGCCTTTGATACGGGTAGTCCCGAGG
+
CCCCGE@F@EGGFEFGG@FGGGDEFFGGGGGGEGGCEEEC;FG<FFGDFGEEEFFFFGCEFDF8CCFFF@F:B8@BCFGGGGGFEF8FCEEFFGBEGEFEFGFE8,CF@BF7FF?FGF<FFFGGGGAFEGFGCABFGG?<ADFG3A<:BCGGGGGGGDCDFE@CC@FF@:FFGDFGFGFDG@>B7CGGE7BFG>*=CEFGGGECFFCCFGGFGGGGG=@@EGGDEEGFEFEGE:*3@FF7CFG?<C<E:9/9FFFD<975:9D*079C/9>>5;<FGF)02=?FFD4)8:5DF79)0,,-#
@M06045:235:000000000-JCY5N:1:1101:5793:9312 1:N:0:TACAGC
ATCACGACTCCTACGGGAGGCAGCAGTGGGGAATATTGGACAATGGGCGAAAGCCTGATCCAGCAATGCCGCGTGAGTGATGAAGGCCTTAGGGTTGTAAAGCTCTTTTACCCGGGATGATAATGACAGTACCGGGAGAATAAGCCCCGGCTAACTCCGTGCCAGCAGCCGCGGTAATACGGAGGGGGCTAGCGTTGTTCGGAATTACTGGGCGTAAAGCGCGCGTAGGCGGCTTTGCAAGTCAGAGGTGAAAGCCCGGGGCTCAACCCCGGAATTGCCTTTGAGACTGCATCGCTTGAAC
+
CCCCGGGGGGGGGGGGGEEGGGGGGGGGGGGGGGGGGGGFGGGGGGGGGGGGGGGGGGFGGGGGGGGGGGGGGFGGGGGGGGGGGGGGGGGGGGGGGGGGGGGGGGGGGGGGGGGGGGGGGGGGGGGGGGGGFGEGGGGGGGGGG=BFGGGGGFGGGGGGGGGGGGGGGDGGGGGGGGGGGEGGGGGGGGGGGGGCEGGGG>EEFFFGGGGGGGGGGGGFEGEEGGGGGGGGGGGGGGGGGGGGGDDF?CGGGGGGGGGGDCDF6=FFDD@>D@FFFF?=FFF?FGFFFFFFFFEFFF??#
@M06045:235:000000000-JCY5N:1:1101:20010:9339 1:N:0:TACAGC
ATCACGACTCCTACGGGAGGCAGCAGTGGGGAATCTTGCGCAATGCGCGAAAGCGTGACGCAGCAACGCCGCGTGGGGGAAGAAGGCCTTCGGGTTGTAAACCCCTTTCAGTTGGGACGAAGCTTCGCCGGTGAACAGCCGGCTGGAGTGACGGTACCTTCACAAGAAGCCCCGGCTAACTACGTGCCAGCAGCCGCGGTAATACGTAGGGGGCTAGCGTTGTCCGGAATCATTGTGCGTAAAGCGCGTGTAGGCGGCCCGGTAAGTCCGCTGTGAAAGTCGGGGGCTCAACCCTCGGATG
+
CCCCGGGGEGGGGGGGGGGGGGGGGGFGGGGGGGGGGGGGGGGGGGGGGGGGGGGGGGGGGGGGGGGGGEGGGFGGGGGGGGGGGGGGGGGGGGFGGGGGGGGGGGGGGGGGFGGGGGGGGGDFGGGGGGGGGGFFFFCFEGGGGGGGGGGGGGG@CCCFGEGGGGGGGGFGGGEGGG?@CFGE8@FCC?FGGGGGGGGCEGGF7C<9FGGEGDECFFEC5EEC98:7=:FDFGC+<FGGG75<CDGECCGGGFGGGG5DGGGGGFDGCDEEGFGFF=697<>E:5>)76??4@FFFFF(#
@M06045:235:000000000-JCY5N:1:1101:3428:9353 1:N:0:TACAGC
ATCACGACTCCTACGGGAGGCAGCAGTGGGGAATTTTCCGCAATGGGCGAAAGCCTGACGGAGCAACGCCGCGTGGGTGATGAAGTTTTTCGGAACGTAAAACCCTTTCAGCAGGGAAGAAGTCAGTGACGGTACCTGCAGAAGAAGCACCGGCTAACTACGTGCCAGCAGCCGCGGTAATACGTAGGGTGCGAGCGTTGTCCGGATTTATTGGGCGTAAAGGGAGCGTAGGCGGCCATTTAAGTTTGGTCTGAAAGACTGGGGCTCAACCCCAGGACTGGACTGAATACTGGGTGGCTAG
+
C@ACAFEFFGGFGGEGGGGGGGGCFFCFGGGGGFF9CFGGDEEFFGGFEGGGGGGGGFFGGGGGGFFF>CFDF=FGG+BDFGFGGEBC<FGFEFGEG+BFFGGGGFF=F@FCFDGGGFGGGG9CFG<FFFFGFGEDFGFFFCFFGGGGGGGCFF@FG7,@7F>F>FFG7FGFFEFGGGGG@FFFBCFGGCEEEGGGGCEE;@CG>8*8+<99CCFCC8?EGGGGGGDE/;EGGGEEGG?C7FFGE>>AE4>7*:CFGC<7CDGGDD39CCFD7:DFCFF>C:<4>49*78*/?FF?B(.)#
@M06045:235:000000000-JCY5N:1:1101:6193:9357 1:N:0:TACAGC
ATCACGACTCCTACGGGAGGCAGCAGTGGGGAATTTTGCGCAATGGGGGAAACCCTGACGCAGCAACGCCGCGTGGAGGATGAAGTCCCTTGGGACGTAAACTCCTTTCGACCCGGACGATACTGACGGTACGGGTGGAAGAAGCACCGGCTAACTCTGTGCCAGCAGCCGCGGTAATACAGAGGGTGCGAGCGTTGTTCGGAATTATTGGGCGTAAAGGGCGCGTAGGCGGTGCGGTAAGTCACCTGTGAAATCTCCCGGCTCAACTGGGAGCTTGCAGGCGAAACTGCCGTGCTGGAGA
+
CCCCGGGGGGGGGGGGGGGGGGGGGGAFGGGGGGGGGGGGGGGGFECCGGGGGGGGGGGGGGGGGGGGGGGGGGGGGGGGGGGGGGGGGGG8FGGGGGGGGGGGGGFGGGGGGGGGGGGGGGGGGGGGGGGGGGDGGGGGGGGGG8FGGGGFGGGGGFGGGGGGGGGGGGGGGGGEGGGDG?BCFEGGGDEGGG?8CEF?EE;EFGFCFG?EFGGEGCFGGGGGGGGGGGGGGGEGEGGGGGGGGCGGGGFGGGGFGGGG*>DGGF>FGGFFGDGFC>@F4@FDFGFFBFFFFEB1@B?:#
@M06045:235:000000000-JCY5N:1:1101:9902:9364 1:N:0:TACAGC
ATCACGACTCCTACGGGAGGCAGCAGTGGGGAATCTTGCGCAATGGGCGAAAGCCTGACGCAGCGACGCCGCGTGAGGGAAGAAGGCCTTCGGGTTGTAAACCTCTTTCAGGAGGGACGAAGCCACTCGGGTGAATAGCCCAGAGGGTGACGGTACCTCCAGAAGAAGCCCCGGCTAACTACGTGCCAGCAGCCGCGGTAATACGTAGGGGGCAAGCGTTGTCCGGATTTATTGGGCGTAAAGAGCGTGTAGGCGGCTTCACAGGTCCGCTGTGAAAACTCGAGGCTCAACCTCGAGCTGA
+
CCCCGGGGGGGGGGGGGGFGGGGGGGGGGGGGGGGGGGCEGGGGGDFFGEGGGGGGGGGGGGFFCEEEGGGFGFEGGGGGCFGGGGGGGGGGGGGGGGGGGGFEDGGGGGGGFEFCEFDDEGDGFG8DFGGGGGGGGFGGDF:<F7FGGGGECFGEGGCFGGGCEFGGGG7FGGGGGGGGGGECFGGGGGGFCBGGC5E8CGDGF<?8CGGGGDCGGDGGGGG?E5;*ACFGGGF8E5:ECFD7:*9CEG4:77EDEDGGCGFC<CC7DG@BDFC4:?FFGEFB3<7>=?FFF558)80(#
@M06045:235:000000000-JCY5N:1:1101:15043:9368 1:N:0:TACAGC
ATCACGACTCCTACGGGAGGCAGCAGTGGGGAATCTTGCGCAATGGGCGAAAGCCTGACGCAGCGACGCCGCGTGGGGGAAGAAGGCTTTCGGGTTGTAAACCCCTTTCAGGAAGGACGAAGCCACTCGGGTGAATAGCCCAGAGGGTGACGGTACTTCCAGAAGAAGCCCCGGCTAACTACGTGCCAGCAGCCGCGGTAATACGTAGGGGGCAAGCGTTGTCCGGATTTATTGGGCGTAAAGAGCGTGTAGGCGGCTTGGTAGGTCCGCTGTGAAAACTCGAGGCTCAACCTCGAGACGG
+
CCCCGGGGGGGGGGGGGGGGGGGGGFAFGGDGGGGGGGGGGGGGGCEFFGGGGGGGGGGGGGCGDGGGGGGGGCFEGGGGGGGGGGGGGGGEG7FGGGGGGGGGGGGGGGGGGFGGGGGGGGGGGGFGGGGGGGGGGGGFGFGGGGGGGGGGGGGGGGGGGGGGGGGGG<FFGGG:@CFD9FGGGGGGGGECDFGGGGEGGGGFFFGGDEGGGEF:AEEEGGGCEE8EC+CFDDFE=EEC<CFFFFGCC>5FFGGGGG)55C7CG7D4<<BF*<G4:FF<C:5@BD>FF?@;:FE<FBF(#
@M06045:235:000000000-JCY5N:1:1101:7969:9389 1:N:0:TACAGC
ATCACGACTCCTACGGGAGGCAGCAGTGGGGAATTTTGCGCAATGGGGGAAACCCTGACGCAGCAACGCCGCGTGGAGGATGAAGTCCCTTGGGACGTAAACTCCTTTCGACCGGGACGATTATGACGGTACCGGTGGAAGAAGCCCCGGCTAACTTCGTGCCAGCAGCCGCGGTAATACGAGGGGGGCAAGCGTTGTTCGGAATTATTGGGCGTAAAGGGCGCGTAGGCGGTGCGGTAAGTCACCTGTGAAAACTCTGGGCTCAACTCAGAGCCTGCAGGCGAAACTGCCGTGCTTGAGG
+
CCCCEGGGGGGGGGGGGFCGGGCEEGE<<FGGGGGGFFGGG@FFGGGGGGDGGGGCCEF7DG7@FGE@FGGCF>7FFGEGFADGFFGGGGGEGGEFD?+FFGGGFAFGCGGGGGGGDCE@:FEGGGGECCF@FEGGGF<DFFGGGGGGGGG7B<FGGGG:1FECBFGFGGGGGGGFGGFAC@EEEGGGDCEFDE/CGEGGEG:EFG7<?+CFGG588ECFGCEEEGEEEFCGG78CGECE=<C7<60CFFCGGDF7FG>D*757D=FGGGFFGFGFGFFFGDF>BGEFFFFED3)37>F3#
@M06045:235:000000000-JCY5N:1:1101:23447:9409 1:N:0:TACAGC
ATCACGACTCCTACGGGAGGCAGCAGTGGGGAATATTGCACAATGGGCGGAAGCCTGATGCAGCGACGCCGCGTGAGGGATGACGGCCTTCGGGTTGTAAACCTCTTTCAGCAGGGACGAAGCGCAAGTGACGGTACCTGCAGAAGAAGCGCCGGCCAACTACGTGCCAGCAGCCGCGGTAAGACGTAGGGCGCGAGCGTTGTCCGGATTTATTGGGCGTAAAGAGCTCGTAGGCGGCTTGTCGCGTCGACCGTGAAAACTTGGGGCTCAACCCCAAGCCTGCGGTCGATACGGGCAGGCA
+
CCCCGGGGGGGGGGGGGGGGGGGGGGGGGGGGGGGGGGGGGGGGGGGGGGGGGGGGGGGGGGGGGGGGGGGGGGGGGGGGGGGGGGGGGGGGGGGGGGGGGGGGGGGGGGGGGGGGGGGGGGGGGGGGGGGGGGGGGGGGGGGGGGGGGGGGGGGGGGGGGGGGGGGGGGGGGGGGGGGGGGGGGGGGGGGGGGGGGDGGGGGGGGEGGGGGGGGGGGGEGGGGGGGGGGGDGGCGGGGGGGGGGGGGDDGGGGGGGGGGGGGGGGGGGGFFGFGDGFFFCFFF>DEFFE@FFFF>D?9(#
@M06045:235:000000000-JCY5N:1:1101:7173:9415 1:N:0:TACAGC
ATCACGACTCCTACGGGAGGCAGCAGTGGGGAATATTGGACAATGGGGGCAACCCTGATCCAGCAATGCCGCGTGAGTGATGAAGGCCTTAGGGTTGTAAAGCTCTTTTGGCGGGGACGATGATGACGGTACCCGCAGAATAAGCCCCGGCTAACTTCGTGCCAGCAGCCGCGGTAATACGAAGGGGGCGAGCGTTGTTCGGAATTACTGGGCGTAAAGGGCGCGTAGGCGGCGACCCAAGTCAGATGTGAAAGTCCTGGGCTTAACCTGGGGACTGCATTTGATACTGGGTTGCTTGAAC
+
CCCCGGGGGGGGGGGGGGGGGGGGGGGGGGGGGGGGGGGGGGGGGGGGGGGGGGGGGGGGGGGGGGGGGGGGGGGEGGGGGGGGGGGGGGGGGGGGGGGGGGGGGGGGGGGGGGGGGGGGGGGGFGGGGGGGGGGGGGGGGGGGGGGGGGDGEGGGGGGGGGGGGFGGGGGGGGGDGGGGFGGGGGGGGGGGGGGGGGGGGGGGGFGGGGGGGGGGGGGGGGGGGGGGGGGGGGGGGD5FFFFGGGGG?FFFGGGGGDFGGGGGGDFGGFFFGBDFGFF?GFFFFGFFFFFFFFFFFFF2#
@M06045:235:000000000-JCY5N:1:1101:13010:9432 1:N:0:TACAGC
ATCACGACTCCTACGGGAGGCAGCAGTGGGGAATCTTGCGCAATGGGCGAAAGCCTGACGCAGCGACGCCGCGTGGGGGAAGAAGGCCTTCGGGTTGTAAACCTCTTTCAGCAGGGACGAAGCCACTCGGGTGAATAGCCCAGAGGGTGACGGTACCTGCAGAAGAAGCCCCGGCTAACTACGTGCCAGCAGCCGCGGTAATACGTAGGGGGCAAGCGTTGTCCGGATTTATTGGGCGTAAAGAGCGTGTAGGCGGCCAGACAGGTCCGTTGTGAAAACTAGAGGCTTAACCTCTAGACGC
+
CCCCGGGGGGGGGGGGGFGGGGGGAFGGGGGGGGGGGCGGDECFGGFGGGGGGGGGGGG@CFFGGGGEGGGDFCFEGEGGGGGGFGFFGGGGGGGGGEGGFGE8FGGGGGGGGGGGGGGGGGEFFGFGGGFFGGGGGGGFCFGGGGDGGGGGGGDCGGGGGGGGGGGGGGFGGGGGDCFGGGGGGFGGGGGGGFCEGGGG8FGGGCGGGGDEGE8FFGGGGEFGGCE=*C?CFGGGGGCE7*:EGGGGGDGGC=EDDD)5:7CFGDFGGF43/5>=FFFFD=FF>3.5?@F=???7BAF1#
@M06045:235:000000000-JCY5N:1:1101:22958:9434 1:N:0:TACAGC
ATCACGACTCCTACGGGAGGCAGCAGTGGGGAATATTGCACAATGGGCGCAAGCCTGATGCAGCGACGCCGCGTGAGGGATGACGGCCTTCGGGTTGTAAACCTCTTTCAGCAGGGAAGAAGCGAAAGTGACGGTACCTGCAGAAGAAGCGCCGGCTAACTACGTGCCAGCAGCCGCGGTAATACGGGGGGGGCAAGCGTTGTTCGGAATTACTGGGCGTAAAGGGCTCGTAGGCGGCCAACTAAGTCAAACGTGAAATCCCTCGGCTTAACCGGGGAACTGCGTCTGATACTGGATGGCC
+
CCCCGGGGGGFGGGGGGGGGGGGGGGGGGGGGGGGGGGGGGGGGGGGGGGGGGGGGGGGGGGFGGGGGGGGGGFGGGGGGGGGGGGGGGGGGGGGGGGGGGGGGGGGGFGGGFGGGFFGGGGGGGGGGGGGGDEGGGGGGGGGDFGGGGGGGGGGGGGGGGGGGGGGGGGGGGGGGGGGGGGGGGGGGGGEGDEECFFGE5CCGGGGGGGGGGGGGDFEGEGF?CGEFFGGDGGGEGGGGGGGGGGGGGGGFDCFGGFGGGGFGGGG:DCBB75DDGFDFD?*755:FFF4=4BF?=:?(#
@M06045:235:000000000-JCY5N:1:1101:24899:9451 1:N:0:TACAGC
ATCACGACTCCTACGGGAGGCAGCAGTGGGGAATCTTGCGCAATGCGCGAAAGCGTGACGCAGCAACGCCGCGTGGGGGAAGACGGCCTTCGGGTTGTAAACCCCTTTCAGGAGGGACGAAGGTTCGCCGGTGAATAGCCGTGCGGATTGACGGTACCTCCACAAGAAGCTCCGGCTAACTACGTGCCAGCAGCCGCGGTAATACGTAGGGAGCAAGCGTTGTCCGGAATCATTGGGCGTAAAGCGCGCGTAGGTGGCCATGTAAGTCCGCTGTGAAAGTCAAAGGCTCAACCTTTGAAAA
+
CCCCFGGGGGGGGGGGGGGGGGGGGGCGGGGGGGGGGFGGGGGGGGFEGGGGGGGCFEFGGDFGGGGGDGGGGFFFGGD7FGGGGGGDGGGGGGGGGGGGGGGGGGGGGGFGGGE>FGGGGGGGGGGGGGE7<F9<EBGGGGGGGCBFGFGF@FGGEGFEGEFGGGGGGF<FGGGGGEGDGGGGGGG>C85CFGDGGGGGEC<CCGGFF>5*:>CGGGGGGGGGGGD5CCGEGGGFF5*:)55<CGC*//)95CFGFDFG+CFC::CGCCB@DEF4CBFFGB=FFCF?FFF?:??462<<#
@M06045:235:000000000-JCY5N:1:1101:12107:9463 1:N:0:TACAGC
ATCACGACTCCTACGGGAGGCAGCAGTGGGGAATATTGCGCAATGGGCGAAAGCCTGACGCAGCGACGCCGCGTGGGGGATGACGGCCTTCGGGTTGTAAACCTCTTTCAGCAGGGACGAAGTTGACGTGTACCTGCAGAAGAAGCGCCGGCTAACTACGTGCCAGCAGCCGCGGTAATACGTAGGGCGCAAGCGTTGTCCGGAATTATTGGGCGTAAAGAGCTCGTAGGTGGCTTGTCACGTCGGGTGTGAAAGCTTGGGGCTTAACTCCAGGTCTGCATTCGATACGGGCTGGCTAGGG
+
CCCCGGGGGGGGGGGGGGGGGGGGGGGGGGGGGGGGGGGGGGGGGGGGGGGGGGGGGGGGGGGGEGGGGGGGGGGGGGGGGGGGGGGGGGGGGGGGGGGGGGGGGGGGGGGGGGGGGGGFGGGGGGGGEGGGGFGGGFGGGGGGGGGGGGGGGGGGGGGGGFFGGGGGGGGGGGGEEEGGGGFFGGGGGGDCGGGGGGGGGGGGG88FCEFGGGGGGGGGGGGGGGEGGGGGGGGCEGCFDGGGGGGGGDC>FCGG?FDGGG:CGGGGGFFFFFGFG?FF7FFFBFF;F:BBEFD:43?(#
@M06045:235:000000000-JCY5N:1:1101:13659:9475 1:N:0:TACAGC
ATCACGACTCCTACGGGAGGCAGCAGTGGGGAATATTGCACAATGGGCGAAAGCCTGATGCAGCGACGTCGCGTGAGGGATGACGGCCTTCGGGTTGTAAACCTCTTTCAGTAGGGAAGAAGCGAAAGTGACGGTACCTGCAGAAGAAGCGCCGGCTAACTACGTGCCAGCAGCCGCGGTAATACGTAGGGCGCAAGCGTTATCCGGAATTATTGGGCGTAAAGAGCTCGTAGGCGGTTTGTCGCGTCTGCCGTGAAAGTCCGGGGCTCAACTCCGGATCTGCGGTGGGTACGGGCAGACA
+
CCCCGGGGGGGGGGGGGGGGGGGGGGFGGGGGGGGGGGGGGGGGGGGFGGGGGGGGGGGGGGGGEGGGGDGGGGGGGGGGGGGGGGGGGGGGGGGGGGGGGGGGGGGGGGGGGGGGGGGGGGGGGGEGGGGGGGGGGGGGGGGGGGGGGGGGGGGGGGGGGGGGGGGGGGGGGGGGGGGGGGDFFGCGFGGGGGGGGGGGGGGGGGGCGGCFGGCGGGGGGGGGGGGGGGGGGGGGGEG55CFGFDGG=DDGDDGGGFFGGGGGGGGDCGFFF=FBGF@>DFFFF*)>379?5379:2(.#
@M06045:235:000000000-JCY5N:1:1101:25515:9485 1:N:0:TACAGC
ATCACGACTCCTACGGGAGGCAGCAGTGGGGAATTTTGGACAATGGGGGCAACCCTGATCCAGCCATGCCGCGTGCGGGAAGAAGGCCTTCGGGTTGTAAACCGCTTTTGGTCGGGAAGAAAAGGCCACTCTTAATACGGGTGGTTCTTGACGGTACTGACAGAATAAGCACCGGCTAACTACGTGCCAGCAGCCGCGGTAATACGTAGGGTGCGAGCGTTAATCGGAATTACTGGGCGTAAAGCGTGCGCAGGCGGTTCGTTGTGTCCGATGTGAAAGCCCCGAGCTCAACTTGGGAATC
+
CCCCGGGGGGGGGGGGGEGGGGGGGGGGGGGGGGGFGGGFGGGGGGGGGGGGGGGGGGGGGGGGGGGGGGGGGGGGGGGFGGGGGGGGGGGGGGGGGGGGGGGGGGGGGGGGGGGGGGGGGGGGGGGGGGGGGGGGGGGGGGGGGGGGGGGGGGGGGGGGGGGGGGGGGGGGGGGGGGGGGGGGGGGGGGGGGGFEGGGEGGGGDGFFGGGGGGGGGGGEGGGGGGGEGGGGGGFGGFE=DEGGGG9ECDCDCDCDE/9<EDGF5CFGGGFFGFGFGFFFFFBB><>>??4<FFFFFF?(#
@M06045:235:000000000-JCY5N:1:1101:6952:9498 1:N:0:TACAGC
ATCACGACTCCTACGGGAGGCAGCAGTGGGGAATTGTTCGCAATGGGCGCAAGCCTGACGACGCAACGCCGCGTGGAGGATGAAGATCTTCGGGTCGTAAACTCCTTTCGATCGAGACGAATGGCCCTTGGGCTAATCACCAGGGGTATGACGGTACCGAGAGAAGAAGCCCCGGCTAACTCCGTGCCAGCAGCCGCGGTAATACGGGGGGGGCAAGCGTTGTTCGGAATTACTGGGCGTAGAGGGCTCGTAGGTGGCTAACTAAGTCAGACGTGAAATCCCTCGGCTTAACCGGGGAACG
+
CCCCGGGGGGGGGGGGGDGGGGGGGGFGGGGGGGGGGGGGGGGGGGFFGGGGGGGGGGGGGGGGGGGGGGGGGGGGGGGGGGGGGGGGGGGGGGGGGGGGGGGGGGGGGGGGGGEGGGGGGGGGFGGGC8FGGGGGGGGGGGG>CGGGGFCFGGGGGGGGGGGGGDFGGGGGG7CFGGGGGGGGGGGGGGGGGGGGGDGGEGGGFGCGD>?EGDEFFE=;5:?FGGGGGGGD9FFCCFGEG5<FG3<CE3<D<DFC=FD7EFGG9C?*:CF?GFGFFFFFF4:F)15>5:?FF@;>F>1-#
@M06045:235:000000000-JCY5N:1:1101:11888:9513 1:N:0:TACAGC
ATCACGACTCCTACGGGAGGCAGCAGCAAGGAATTTTCCACAATGGGCGCAAGCCTGATGGAGCAACGCCGCGTGCGGGAGGACGCCCTTCGGGGTGTAAACCGCTTTTCGGGGGGACGAAGCGAATGACGGTACCCCCGGAAGAAGGACCGGCTAACTACGTGCCAGCAGCCGCGGTAACACGTAGGGTCCGAGCGTTGTCCGGAATTACTGGGCGTAAAGCGCGCGCAGGCGGCCCGACACATCGGCGGTGAAAGCCCCCCGCTTAACGGGGGAGGGTCCGTCGGGATGGTCGGGCTGC
+
CCCCGGGGGGGGGGGGGCGGGGGGGGGGGGFGGGGGGGGGGGGGGGGGEGGGGGGGGGGGGGGGGGGGGGGGGGGGGGGGGGGGGGGGGGGGGGGGGEGGGFGGGGGGGFGGGGGGGGGGGGGGGGGGGGGGGGGGGFGGGGGGGGGGGGGGGGDEGGGGGGGGGGGGGGGGGGGGGGGGGGGGGGGGGGGGGGGGGCCEGGGGGGGGFFGGCFGGGGE5FCFGDGGECCGGGCEEGGG=DCDE7CCGGGGDG<FFGGGFEGGGDGC3FG>EDEC)7<DEFFD@FD3>5)8>B*.9>040#
@M06045:235:000000000-JCY5N:1:1101:14890:9531 1:N:0:TACAGC
ATCACGACTCCTACGGGAGGCAGCAGTAAGGAATCTTCCGCAATGGGGGCAACCCTGACGGAGCGACGCCGCGTGGACGAAGAAGCCTTTCGGGGTGTAAAGTCCTTTTCTGGGAGATGAGATGGACAGTATCCCAGGAATAAGCCTCGGCTAACTACGTGCCAGCAGCCGCGGTAATACGTAGGAGGCAAGCGTTGTCCGGAATTACTGGGTGTAAAGCGCGTGTAGGTGGGAGGCCAAGTCTGTGGTGAAATCGCCCGGCTCAACTGGGCGCAGTCCATGGAAACTGGTCACCTGGAGA
+
CCCCGGGGGGGGGGGGGDCFGGGGGGGCGFGGGGGGGGGGGGGGGGGGECFGGGGGGGGGGGGCFGGGGDFGGGGGCGGGGGGGGGGFGGFGGGGFGGGGGGGGGGGGGGGGGGGGGFFGGGFGGGGGGAFGGFGFGGGGFFGGGGGGGGGGGGGGCGGGGGGGGGGGGGGGGGGGGGGGGGGGGGGGGEFGGGGGDEFGE8CGFGGGGGGGGG>FGGGFE=CCEGGGGGGFDFG?EFCFGGGGFGCFFF:=>FGGGGCDG:1C4>FGG<FFGFDBDFFFG=56FDFFFFFF=4@?F?02#
@M06045:235:000000000-JCY5N:1:1101:20038:9534 1:N:0:TACAGC
ATCACGACTCCTACGGGAGGCAGCAGTGGGGAATCTTGCACAATGGAGGCAACTCTGATGCAGCGACGCCGCGTGAGCGATGAAGCCCCTCGGGGTGTAAAGCTCTTTCGGCAGGGACGATTATGACGGTACCTGAAGAAGAAGCTGCGGCTAACTACGTGCCAGCAGCCGCGGTAATACGTAGGCAGCGAGCGTTGTTCGGAATTACTGGGCGTAAAGAGTGTGTAGGTGGTGCTCTAAGTTCGGTGTGAAATCTCCCGGCTTAACTGGGAGGGTGCGCCGAAAACTGGAGTGCTCGAGA
+
CCCCGGGGGGGGGGGGGGGGGGGGGGGGGGGGGGGGGGGGGGGGGGGGGGGGGGGGGGGGGGGGGGGGGGGGGGGGGGGGGGGGGGGGGGGGGGGGGGGGGGGGGGGGGGGGGGGGGGGG@GGGGGGGGGGGGGGGGGGGGGGGGGGGGGGGGGGGGGGGGGGFGGGGGGGGGGGGGGGGGGGGGGGGGGGGGGEGGGGGGGGGGGGGGGGGGGGGGGGDFGG?FGGGGFGGGCCFFGGGGGGGGGGGGGGGGGGGGGGGGGGGGGGFGGF>GFGFGBB3CEDFBDFFFFFFFFF2=?>6#
@M06045:235:000000000-JCY5N:1:1101:12625:9535 1:N:0:TACAGC
ATCACGACTCCTACGGGAGGCAGCAGTGGGGAATATTGGACAATGGGCGGAAGCCTGATCCAGCAACGCCGCGTGAGGGATGACGGCCTTCGGGTTGTAAACCTCTTTCAGCACAGACGAAGCTGACTCCACGTGTGGGGTGGGTGACGGTATGTGCAGAAGAAGCACCGGCCAACTACGTGCCAGCAGCCGCGGTAATACGTAGGGTGCGAGCGTTGTCCGGAATTATTGGGCGTAAAGGGCTCGTAGGCGGTTTGTCGCGGCGGGAGTGAAATCCACTGGCTTAACTGGTGGCTTGCTA
+
CCCCGGGGGGGGGGGGGGGGGGGGGGGGGGGGDGGGGGGGGGGGGGGGGGGGGGGGGGGGGGGGGGGGGGGGGFGGGGGGGGGGGGGGGGGGGGGGGGGGGGGGGGGGGGGGGGGGGGGGGGGGGGGGGGGGGFGGGGGGFGGGGGGGGGGGGGGGGGGGGGDFF?AFFGGGGGGGGGGGGFGGGGGFGGGGGGEGGGGGGG9CGGGGGGGGDGGEGGGFGGGGGG?7EFGFGGGGGGGGCGDGGGGGFGGGGDGDGGCD*))1CDGCGGFFGFG?FFFF4@5:@*@*7@@=)574>>64#
@M06045:235:000000000-JCY5N:1:1101:3841:9562 1:N:0:TACAGC
ATCACGACTCCTACGGGAGGCAGCAGTGGGGAATCTTGCACAATGCGCGAAAGCGTGATGCAGCAACGCCGCGTGGGGGAAGAAGGCCTTCGGGTTGTAAACCCCTTTCAGTTGGGACGAAGCTTCGTCGGTGAATAGCCGGCTGGAGTGACGGTACCTTCACAAGAAGCCCCGGCTAACTACGTGCCAGCAGCCGCGGTAATACGTAGGGGGCAAGCGTTGTCCGGAATCATTGGGCGTAAAGCGCGTGTAGGCGGCCCGGTAAGTCCGCTGTGAAAGTCGGGGGCTGCACCCTCGAATA
+
CCCCGCEGGGGGFDCFEGGGGDEGECFFF<FGE8DEGGFGGGGGGGCFGEGGEFGFGEFGGFGGGFFDCECEG@E@CC+CFGFDFGDEGG<F@CEFCGGGGDGGGFGGGFAFCD8FGG+@>FCEFCFGGDDFFGGGG:AFD:FCFD:FF7FFGEEGGGFFGFCFGCFBC7+<FCEGGGGGFFF7=CFG2C8C8F5:EE*:81+@FC+A:C8CEGGCF5:/*/;CGD5*:;EGGGGG55EGGG5CFGGGGG<*::CDC55/:C9CCFCFFDDF35CF7FF62.7DB)..))095@)(.,.)#
@M06045:235:000000000-JCY5N:1:1101:7675:9566 1:N:0:TACAGC
ATCACGACTCCTACGGGAGGCAGCAGTGGGGAATATTGCACAATGGGCGGAAGCCTGATGCAGCAACGCCGCGTGGGGGATGACGGCCTTCGGGTTGTAAACCTCTTTTAGCAGGGAAGAAGCGTGAGTGACGGTACCTGCAGAAAAAGCGCCGGCTAACTACGTGCCAGCAGCCGCGGTAATACGTAGGGCGCAAGCGTTATCCGGAATTATTGGGCGTAAAGAGCTCGTAGGCGGTTTGTCGCGTCTGCTGTGAAATCCCGAGGCTCAACCTCGGGTCTGCAGTGGGTACGGGCAGACG
+
CCCCGGGGGGGGGGGGGGGGGGGGGGGGGGGGGGGGGGGGGGGGGGGGGGGGGGGGGGGGGGGGGGGGGGGGGGGGGGGGGGGGGGGGGGGGGGGGGGGGGGGGFGGGGGGGGGGGGGGGGGGGGGGGGGGGGGGGGGGGGGGGFGGGGGGGGGGGGGGGGGGGGFFFGGGGGGGGGGGGGGGGGGCFGGGGGGGGGGGEEGGGGGG5EFCGFGGGGGGGGGGGF6EFGGGGGGGGGEG=DGGGFGDGGGGFGG6*9:7CGGGGGGG*CGFFG<F:DB)75?7=F*)7@FF?EFF>>?(.#
@M06045:235:000000000-JCY5N:1:1101:18597:9570 1:N:0:TACAGC
ATCACGACTCCTACGGGAGGCAGCAGTGGGGAATATTGGACAATGGGCGAAAGCCTGATCCAGCAATGCCGCGTGAGTGATGAAGGCCTTAGGGTTGTAAAGCTCTTTTACCCGGGATGATAATGACAGTACCGGGAGAATAAGCCCCGGCTAACTCCGTGCCAGCAGCCGCGGTAATACGGAGGGGGCTAGCGTTGTTCGGAATTACTGGGCGTAAAGCGCACGTAGGCGGCTTTGTAAGTTAGAGGTGAAAGCCCGGGGCTCAACTCCGGAATTGCCTTTAAGACTGCATCGCTAGAAA
+
CCCCGGGGGGGGGGGGGGGGGGGGGGGGGGGGGGGGGGGGGGGGGGGGGGGGGGGGGGGGGGGGGGGGGGGGGGGGGGGGGGGGGGGGGGGGGGGGGGGGGGGGGGGGGGGGGGGGGGGGGGGGGGGGGGGGGGGGGGGGGGGGGGGGGGGGGGGGGGGGGGGGGGGGGGGGGGGGGGGGGGEGGGGGGGGGFGGGGEFGGGGGGGGGGGGGGGGGGGGFGGGGGGGGGGGGGGGFGEDFFGGFGGFFGGGGFFGGGGGDGGCFGGGGGGEFGDDFGFFFGFFFBGFFFF??FFFFFBB6#
@M06045:235:000000000-JCY5N:1:1101:21923:9623 1:N:0:TACAGC
ATCACGACTCCTACGGGAGGCAGCAGTTAGGAATCTTGCGCAATGGGCGAAAGCCTGACGCAGCGATGCCGCGTGCGGGATGAAGGCCCTCGGGTCGTAAACCGCTTTCAGCAGGGACGATAGTGACGGTACCTGCAGAAGAAGCCCCGGCCAACTACGTGCCAGCAGCCGCGGTAATACGGAGGGGGCAAGCGTTGGCCGGATTTATTGGGCGTAAAGAGCTCGTAGGCGGTTTGGTAAGTCGGGTGGGAAATCTCCACGCTCAACGTGGAGGGGCCACCCGATACTGCCATGACTCGGG
+
CCCCFFGDGGFG?FGE7@:@CF;@@CEEFFGGG?@FGGF:CF:F<FGGDGG>@F<FGAF:@@:D6CCFGGGEGEEGCEGGEGGFFFGCCDFFEGG:FFGGGGGF:CEDCEFFC8D@7FCFCCCD<EFGGG+FG<FFGGGGGGFGCC:*5:CF:C7:CCC<:FGGGGGGFECGFF4F:,7<<*1=C8CEE8*;EE**1*2@:E?>;+++:CCC5>8*;CC9@6?@CE/:C9*8/:=;=C+20:D=C<D=*/**/0+*+0*0:/9//>415*.37B539)57*)8<3))***0)*)/.*)-(#
@M06045:235:000000000-JCY5N:1:1101:10546:9633 1:N:0:TACAGC
ATCACGACTCCTACGGGAGGCAGCAGCAAGGAATTTTCCGCAATGGGCGCAAGCCTGACGGAGCAACGCCGCGTGGGGGACGACGCTTTTCGGAGTGTAAACCCCTTTTCTCGGGGACGAACATCCTGACGGTACCCGAGGAAGAAGGACCGGCTAACTACGTGCCAGCAGCCGCGGTAATACGAAGGTGGCAAGCGTTGCTCGGATTCACTGGGCGTACAGGGTGTGTAGGCGGTTTGGTAAGCCTTCTGTTAAAGCTTCGGGCCCAACCCGGAAAGCGCCGGGGGTACTGCAATGCTAG
+
CCCCFEFGGGGGGGGGGGGGGGGGGGGGGFFGGGGGGGGGGGGGGGGGGGGGGGGGGGGGFGFCFGFGGGGGGGEGGGGGGGGFGGCEGGGFGEGGGGGGGGGGGGGGGF,EEGDGCCFGEGDCEFCGGC7CGGDFG@@FE*=:7<CFCC:FFG@CC:CCFEAFFGGCGEGFGGGGGCEG9:@5C5CEF6CEECECEGGG>F7CE5ECF9@+A8EFCC=*/AF822*::7:CFCC/?ECGGGGDEGCCDFFCC:C*AFGGGG<5D<7*9*>@G><B3>4)))0).95586*97**)1:2.#
@M06045:235:000000000-JCY5N:1:1101:5998:9643 1:N:0:TACAGC
ATCACGACTCCTACGGGAGGCAGCAGTGGGGAATTGTTCGCAATGGGCGCAAGCCTGACGACGCAACGCCGCGTGGGGGATGAAGGTCTTCGGATTGTAAACCCCTGTCGAGCGGGACGAATGATTCGCGGTTTAACACACCGCGGAAATGACGGTACCGCTAAAGGAAGCCACGGCTAACTCTGTGCCAGCAGCCGCGGTAATACAGAGGTGGCAAGCGTTGTTCGGAATTACTGGGCGTAAAGGGCGCGTAGGCGGCCTTCTAAGTCAGACGTGAAATCCCCCGGCTTAACCTGGGAAG
+
CCCCGGGGGGGGGGGGGGGGGGGFGGGGGGGGGGGGGGGGGGGEGGGGGGGGGGGGGGGGGFGGGGGGGDFGGFGGGGGGGGGGGGFGGGGFGGGGFFGGGGGGGGGGGGGGGGGGGGGGGGGGEGGGGGGF:FCFGGGGG@FGGGGGGGGGFGGGGFFG><FEGGGGGGGGGGGGGGGGGGFGGFFGGGGGGGGFEGGGEEGCFCFFFCGFGF;@CFGGC?EEFGEGGGGGFGFGGGGGCGGGGGGCE79)9CEFEGGGEGF>FGGFGFFFFF<5DFFFGFFFFGFFEFFFFFF?F?:7#
@M06045:235:000000000-JCY5N:1:1101:20023:9652 1:N:0:TACAGC
ATCACGACTCCTACGGGAGGCAGCAGTGGGGAATATTGGACAATGGGCGAAAGCCTGATCCAGCAATGCCGCGTGAGTGATGAAGGCCTTAGGGTTGTAAAGCTCTTTTACCCGGGATGATAATGACAGTACCGGGAGAATAAGCCCCGGCTAACTCCGTGCCAGCAGCCGCGGTAATACGGAGGGGGCTAGCGTTGTTCGGAATTACTGGGCGTAAAGCGCGCGTAGGCGGCTTTGCAAGTCAGAGGTGAAAGCCCGGGGCTCAACCCCGGAATTGCCTTTGAGACTGCATCGCTAGAAT
+
CCCCGGGGGGGGGGGGGGGGGGGGGGGGGGGGGGGGGGGGGGGGGGGGGGGGGGGGGGGGGGGGGGGGGGGGGEFEGGGGGGGGGGGGGGGGGGGGGGGGGGGGGGGGGGGGGGGGGGGGGGGGGGGGGGGGGGGGGGGGGGGGGGGGGGGGGGGGGGGGGGGGGGGGFGGGGGGGGGGGGGGGGGGGGGGGGGGGGGGGGGGGGGGGGGGGGGGGDGGGGGGGGGGGGGGGGGGGGGGGGGGFGGGGGGGGGGGGGGGGGGDGGGGGGGFFGFGFGFFFGFFFFGFFFFFFFBFFFFFF#
@M06045:235:000000000-JCY5N:1:1101:9474:9657 1:N:0:TACAGC
ATCACGACTCCTACGGGAGGCAGCAGTGGGGAATATTGGACAATGGGCGCAAGCCTGATCCAGCAATGCCGCGTGAGTGATGAAGGCCTTTGGGTTGTAAAGCTCTTTTACCCGGGATGATAATGACAGTACCGGGAGAATAAGCCCCGGCTAACTCCGTGCCAGCAGCCGCGGTAATACGGAGGGGGCTAGCGTTGTTCGGAATTACTGGGCGTAAAGCGCACGTAGGCGGCTTTGTAAGTTAGAGGTGAAAGCCCGGGGCTCAACTCCGGAATTGCCTTTAAGACTGCATCGCTAGAAA
+
CCCCGGGGGGGGGGGGGGGGGGGGGGGGGGGGGGGGGGGFGGGGGGGGGGGGGGGGGGGGGGGGGGGGGGGGGEGGGGGGGFGGGGGGGGGGGGGGGGGGGGGGGGGGGGGGGGGGGGGGGGGGGGGGGGGGGGGGGGGGGGGGGFGGGGGGGGGGGGGGGGGGGGGGGGGGGGGGGGGGGGGGGGGGGGFGGGGGGGGGGGGGGGGGGGGGGGGEEGGGGGDEGGGGGGGGGEGGFFGFFEFGGGGGGGGGGGFGGGGGGGGFGGGGGGFEDFGFGFFFGFFFFGFFFFFFFDFFFFFA#
@M06045:235:000000000-JCY5N:1:1101:23166:9683 1:N:0:TACAGC
ATCACGACTCCTACGGGAGGCAGCAGTCGAGAATTTTTCTCAATGGGCGCAAGCCTGAAGGAGCGACGCCGCGTGGGGGATGAAGGGTTTCGATCCGTAAACCCCTGTCATTCGTGAACAATGGTTACGATTGAATATTTCGTGACTTGATAGTAACGGAAGAGGAAGGGACGGCTAACTCTGTGCCAGCAGCCGCGGTAATACAGAGGTCCCGAGCGTTGTTCGGATTCACTGGGCGTAAAGGGTGCGTAGGTGGCCTAAAAAGTTTGATGTGAAAGCTCAGGGCTTAACCCTGAAATGG
+
CCCCGGGGGGGGGGGGGGGGGGGGGGGGGGGGGGGGGGGGGGGGGGGGGGGGGGGGGGGGGGGGGGGGGGGGGGGGGGGGGGGGGGGGGGGGGGGGGGGGGGGGGGGGGGGGGGGGGGGGGGGGGGGGGGGGGGGGGGGGGGGGGGGGGGGGGGGGGGGGGGGGGGGGGGGGGGGGGGGGGGGGGGGGGGGGGGGGGGGGGGGGGGGGGGGGGGGGGGEGGEGGGGEGGGGGGGGGGGGGCGGGGGGGGGGGGGGGGGGC7F:6<FGFGGFFGFGFCFFFGFF4>GF>?FB?>>FB4<B4#
@M06045:235:000000000-JCY5N:1:1101:14678:9704 1:N:0:TACAGC
ATCACGACTCCTACGGGAGGCAGCAGTGGGGAATCTTGCGCAATGGCCGAAAGGCTGACGCAGCGACGCCGCGTGTGGGAGGACGCCTTTCGGGGTGTAAACCACTGTTGCCCGGGACGAACTGGCTTATTCGTAAGCCGTGACGGTACCGGGTGAGGAAGCACCGGCTAACTCCGTGCCAGCAGCCGCGGTAATACGGAGGGTGCGAGCGTTGTCCGGAATCATTGGGCGTAAAGGGCGCGTAGGTGGCCCGGTCAGTCTTTGGTGAAAGCGCGGGGCTCAACCCTGCGTCGGCCAGGGG
+
CCCCGGGGGGGGGGGGGGGGGGGGGGGGGGGGGGGGGGGGGGGGGGGGGGGGGGGGGGGGGGGGGGGGGGGGGGGGGGGGGGGGGGGGGGGGGGGGGGGGGGGGGGGFGGGGGGGGGGGGGGGGGGFFGGGFGGGGGGGGGGGGGGGGGGGGGGGGGGGGGGGGGGGGGGGGFGGGGCGGGGGGGGGGGGGEEGGGGGGGGGGGCGGCGGGGGGGGGGGGGGGGFGDFGFD?EEGGGGGGGGGGGGGGGGGGGGGGCGGGFGGGGGGCFDBFG@DFDFF>C*9@)177FD>5@FF03:?F#
@M06045:235:000000000-JCY5N:1:1101:28039:9723 1:N:0:TACAGC
ATCACGACTCCTACGGGAGGCAGCAGTGGGGAATATTGCGCAATGGGCGAAAGCCTGACGCAGCGACGCCGCGTGTGGGATGACGGCCTTCGGGTTGTAAACCACTGTCGGGAGGGACGAATGCCCCGCAAGGGGAGTGACGGTACCTCCAAAGGAAGCACCGGCTAACTCCGTGCCAGCAGCCGCGGTAATACGGAGGGTGCGAGCGTTGTCCGGAATCACTGGGCGTAAAGGGCGCGTAGGCGGCCTGATAAGTAGGGGGTGAAATACTGCGGCTTAACCGCAGGGCTGCCTTCTAGAC
+
CCCCGGGGGGGGGGGGGEGGGGGGGGGGGGGGGGGGGGGGGGGGGGGGGGGEGGGGGGGGGGGGGGGGGDGGGGGGGGGFGGGFGGGGGGGGGGGGGGGGGGGGGGGGGGGGGGGGGGGGGGGGFGGGGG@FGGGGGGGGGGGGGGGA9FFGGGGGGFGGGGGGGGGGGGGGGGGGGGGGGGFFGGGGGDGGGGGE8EGG>E5C8E5?EGGGGGGGEGFC7<+<C;CE?C5CGGGEE5EE<EG9*9C*AC4*07E:9::CEG5DC4?*:>?*:8CB>@FFGFBDBGF)7@7BF414*4)-#
@M06045:235:000000000-JCY5N:1:1101:20808:9731 1:N:0:TACAGC
ATCACGACTCCTACGGGAGGCAGCAGTAGGGAATCTTCCGCAATGGACGAAAGTCTGACGGAGCAACGCCGCGTGAGCGATGAAGGCCTTCGGGTCGTAAAGCTCTGTTGTTAGGGAAGAACAAGTACCGGAGTAACTGCCGGTACCTTGACGGTACCTAACCAGAAAGCCACGGCTAACTACGTGCCAGCAGCCGCGGTAATACGTAGGTGGCAAGCGTTGTCCGGAATTATTGGGCGTAAAGCGCGCGCAGGCGGTCCTTTAAGTCTGATGTGAAAGCCCACGGCTCAACCGTGGAGGT
+
CCCCGGGGGGGGGGGGGGGGGGGGGGGGGGGGGGGGGGGGGGGGGGGGGGGGGFGGGGGGGGGGGGGGGGGGGGGGGGGGGGGGGGGGGGGGGGGGGGGGGGGGGGGGGGGGGGGGGGGGGGGGGGGGGGGGGGGGGGGGGGGGGGGGGGGGGGGGGGGGGGGGGGGGGGGGGGGGGGGGGGGGGGGGGGGGGGGGGGGGGGGGGGGGGGGGGGDGGFGGGGGGGGGEGGGF+<FGGGGGGGGGGGGGGGGGGGGGGDGGGFGGGG7C7FFFG?FFGFFFGFFEDGFEF?F?FFB:B?FF#
@M06045:235:000000000-JCY5N:1:1101:2613:9737 1:N:0:TACAGC
ATCACGACTCCTACGGGAGGCAGCAGTGGGGAATATTGGACAATGGGCGAAAGCCTGATCCAGCAATGCCGCGTGGGTGAAGAAGGTCTTCGGATTGTAAAGCCCTTTCGACGGGGACGATGATGACGGTACCCGTAGAAGAAGCCCCGGCTAACTTCGTGCCAGCAGCCGCGGTAATACGAAGGGGGCTAGCGTTGCTCGGAATTACTGGGCGTAAAGGGCGCGTAGGCGGCACTGTTAGTCAGGCGTGAAAGTCCTGGGCTCAACCTGGGAACTGCGCTTGATACGGCAGAGCTAGAGA
+
CCCCGGGGGGGGGGG@C@@EFGGGGGGG-CFFDFG<FCCGGGF<<F8FFFFGGGGGGGGGGGGGFFGGGGGGDGGDGFGGGEGFFGGFCGGGGGGGFFGGGGGFFGGGGGGGGDGGGGGGEGGGGGGEFGGG9FCFGGGGGGFCFCCFGGGCGGGGGGGGGGFGGGFGGGGGD*<CCF:FGFG>CGG>ED@GFGCCCEGGGGGGGFGGFGGGC5EEE5CFGGDE7E5C8@EEEGGDGGGFFGGGFFFGGD:<FGCFFGCFGGFGF62C<>>FGFD@GFBDDDF>F77<>B7))7?A*52.#
@M06045:235:000000000-JCY5N:1:1101:19573:9738 1:N:0:TACAGC
ATCACGACTCCTACGGGAGGCAGCAGTGGGGAATTTTGCGCAATGGGGGAAACCCTGACGCAGCAACGCCGCGTGGAGGATGAAGGTCTTTGGATTGTAAACTCCTTTCGATCGGGACGATGATGACGGTACCGGAAGAAGAAGCACCGGCTAACTCTGTGCCAGCAGCCGCGGTAATACAGAGGGTGCAAGCGTTGTTCGGAATTATTGGGCGTAAAGGGCGCGTAGGCGGTTCGGCAAGTCTCTAGTGAAATCTCTGGGCTCAACTCAGAGTCTGCTGGGGAAACTGCCGGGCTTGAGC
+
CCCCGGGGGGGGGGGGGGGGGGGGGGGGGGGGGGGGGGGGGGGGGGGGGGGGGGGGGGGGGGGGGGGGGGGGGFGGGGGGGGGGGGFGGGGGGGGGGGGGGGGGGGGGGGGGGGGGGGGGGGGGGGGGGGGDGGGGGGGGGGGGGGGGGGGGGGGGGGGGGGGGGGGGGGGGGGGGGGGGGGGGGGGGGGGGGGEEGEGGGDGGGGGFCGGGGGGGGGGGGGGGGGGGGGGGGGGGGGEEGGFGFGGGGGGGGGGGGFGGGGGGGGGGFGFFGFGFGFFFD>D@FGFFFFFFFFBFFF?:#
@M06045:235:000000000-JCY5N:1:1101:3934:9738 1:N:0:TACAGC
ATCACGACTCCTACGGGAGGCAGCAGTGGGGAATATTGGACAATGGGCGAAAGCCTGATCCAGCAATGCCGCGTGAGTGATGAAGGCCTTAGGGTTGTAAAGCTCTTTTACCCGGGATGATAATGACAGTACCGGGAGAATAAGCCCCGGCTAACTCCGTGCCAGCAGCCGCGGTAATACGGAGGGGGCTAGCGTTGTTCGGAATTACTGGGCGTAAAGCGCACGTAGGCGGCTTTGTAAGTTAGAGGTGAAAGCCCGGGGCTCAACTCCGGAATTGCCTTTAAGACTGCATCGCTAGAAC
+
CCCCGGGGGGGGGGGGGCFGGGGGGGGGGGGGGGGGGGGFGGGGGGGGGGGGGGGGGGGGGGGGGGGGGGGGGCFFGGGGGGGGGGGGGGGGGGGGGGGGGGGFGGGGGGGGGGGGGGGGGGGGGGGGGGGGGGGGEGGGGGGGGGGGGGGGGGGGGGGGFGGGGGGGGGGGGGGGGGFGGGGDGGGGGGGGGGGGGGGGGGGGGGGGGGGGGGGGGFGGGGGGGGGGGGGGG5EDGGCGGGGGGGGFGGGGGFFGCDGGGGDFGGGGD<>>CDGFGFFFG=F?=CFFFF??@DB<@BD<#
@M06045:235:000000000-JCY5N:1:1101:18840:9753 1:N:0:TACAGC
ATCACGACTCCTACGGGAGGCAGCAGTAAGGAATCTTCCACAATGGGCGCAAGCCTGATGGAGCGACGCCGCGTGCGCGAAGAAGCCCTTCGGGGTGTAAAGCGCTTTTCTCGGGGATGATACAAGACAGTACCCGAGGAAGAAGCTTCGGCTAACTACGTGCCAGCAGCCGCGGTAATACGTAGGAAGCGAGCGTTGTCCGGAATCACTGGGCGTAAAGCGCGTGTAGGCGGTACGGCAAGTCTGCTGTGAAAGCGCCCGGCTTAACCGGGTGAGGTCGGCGGAAACTGCTGAACTGGGC
+
CCCCGGGGGGGGGGGGGGGGGGGGGGGGGGGGGGGGGGGGGGGGGGGGGGGGGGGGGGGGGGGGGGGGGGGGGGGGGGGGGGGGGGGGGGGGGGGGGGGGGGGGGGGGGGGGGGGGGGGGGGGGGGGGGGGGGGGGGGGGGGGGGGGGGGGGGGGGGGGGGFFGGGGGGGGGGGGGGGGGGGGGGGGGGGGGGGGGGGGGGGGGDGGGGGFFGGEGGGGGGGGGGGGGGGGGGGGECGGEGGGGGGGGGGGGGGGGGGGGGGGGGFGGFGFFGFFFGFFFGEFF:7>??F?4;FF?F2>(#
@M06045:235:000000000-JCY5N:1:1101:28375:9776 1:N:0:TACAGC
ATCACGACTCCTACGGGAGGCAGCAGTGGGGAATATTGGACAATGGGCGGAAGCCTGATCCAGCAACGCCGCGTGAGGGATGACGGCCTTCGGGTTGTAAACCTCTTTCAGCACCGACGAAGCTCCGCTTTTTGGTGGTTTGACGGTAGGTGCAGAAGAAGGACCGGCCAACTACGTGCCAGCAGCCGCGGTAATACGTCGGGGGCTAGCGTTATCCGGATTTACTGGGCGTAAAGGGTGCGTAGGTGGTTTCTTAAGTCAGGAGTGAAAGGCTACGGCTCAACCGTAGTAAGCTCTTGAG
+
CCCCCFGFGGGGGGGGGGGGGGGDFGGGFGGGGGGGGGGGGGGGGGGFGGGGGGGGGEFGGGGGGGGGGGGGGGGGGFGGFGGGGGGGGGGGGGGGGFCFGGGDGGGGGGGGGGGEGGG@FGGFGGGG:FGFGGGFFGEFGEFGGDFFGGGGGGGGGGGDFGGDFFGGGGGGGGGGGGGGGCFGGGGGGGGCGGGGGG?*::EGGGGCF?CEEGGGGEGCCEG7EEGEC8EEGDFCFEFGGG5*59>CD*59**9>ED7>CFDCD7CDFGFFGFG4C)0)1*654C5837B*6=*,9AA)#
@M06045:235:000000000-JCY5N:1:1101:26027:9789 1:N:0:TACAGC
ATCACGACTCCTACGGGAGGCAGCAGTGGGGAATTGTTCGCAATGGGCGCAAGCCTGACGACGCAACGCCGCGTGGAGGATGAAGATCTTCGGGTCGTAAACTCCTTTCGATCGAGACGAATTCCCCTGGAGTGAACAGCTTCGGGGGTTGACGGTACCGAGAGAAGAAGCCCCGGCTAACTCCGTGCCAGCAGCCGCGGTAATACGGGGGGGGCAAGCGTTGTTCGGAATTACTGGGCGTAAAGGGCTCGTAGGCGGCCAACTAAGTCAAACGTGAAATCCCTCGGCTTAACCGGGGAAA
+
CCCCGGGGGGGGGGGGGGGGGGGGGGGGGGGGGGGGGGGGGGGGGGGGGGGGGGGGGGGGGGGGGGGGGGGGGFGGDGGGGGGGGGGGGGGGGGGGGGGGGGGGGGGGGGGGGGGGGGGGGGGGGGGGGGGGGGGGGGGGGGGGGGGGGGGGGGGGGGGGGGGGGGGGFGGFGEGGGGGGGGGGGGGGGGGGGGGGGGGGGEGFGGGGGGGGGGEC8CFGCEGEGFGGGGGGFGGGGGGGDEDGF7CEFGGGDFGCCDGGGGGG4CC02>@FGFCFGFFFGFF?FGFF3>?FF?DBFFF:#
@M06045:235:000000000-JCY5N:1:1101:11470:9812 1:N:0:TACAGC
ATCACGACTCCTACGGGAGGCAGCAGTTAGGGAACTTTCACACTGGGCGCAAGCCTGATGGAGTGACGCCGCGTGCAGGAGGAAGGCCTTCGGGTCGTAAACTGCTTTTGTGGGGGACGAGGATGACGGTACCCCACGAAGAAGCCCCGGCTAACTACGTGCCAGCAGCCGCGGTAATACGTAGGGGGCGAGCGTTGTCCGGAATTACTGGGCGTAAAGCGCGCGTAGGCGGGTTCTCGCATCCACTGTGAAAGCCCTGGGCTCAACCCAGGGAGGCCGGTGGAGATGGGGAGCCTGGAGA
+
CCCCGGGGGGGGGGGGGGGGGGGGGGGGGGGGGGGGGGGGGGGGGGGGGGGGGGGGGGGGGGGGGGGGGGGGGGGGDFGEGGGGGGGGGGGGGGGGGGGGGGGGGGGGGGDCGGGGGGGGGGGGGGGGGGGGGFGGGGGGGGGGGGGGGEGGGGGGGGGGGGGGGGGGGGECFGC<CFGFGGGGGGGGGGGGGGGGGGGGGEGGFFFGGGGGFDCCEEFGGGGGGGGGGGGGGGGGGGGGDGGF6FGGGGGGGGGGGFGFGGGGGGGGGGF>CFGFGFFFD@<)<C4?FFFEFE32F<,4#
@M06045:235:000000000-JCY5N:1:1101:4497:9816 1:N:0:TACAGC
ATCACGACTCCTACGGGAGGCAGCAGCAAGGAATTTTCCCCAATGGGCGCAAGCCTGAGGGAGCAACGCCGCGTGCAGGACGACGGCCTTCGGGTTGTAAACTGCTTTTGGGCGGGACGATGATGACGGTACCGCCCGAATAAGCCCCGGCTAACTCCGTGCCAGCAGCCGCGGTAAGACGGAGGGGGCAAGCGTTGTCCGGAGTTACTGGGCGTAAAGCGCACGTAGGCGGCTCAGTGCGTCGGTGCTGAAAGCGCCGGGCTTAACCCGGCGAGGCGTGCCGATACGACTGGGCTCGAGC
+
CCCCGGGGGGGGGGGGGGGGGGGGGGGEFGFGGGCFGGGGGFGGGGGGGGFG@DGGGGAFCFCFGGGGGGEGGGGGGCDGGGGGGD@FGGGFGGGGGGGGGGGCFG9FF?+=FFGGGGGGGGGGGCGGEGGGG7F1FGCC:FFGGG7FEGGGGGGGEFEGGGGGGGGGGGGGGGGGDCFGG5ECGCGGGGGFFGGGDGGGGGDEEGGGECFF>EGEEGG7E52?EFGGGGGEGCCGGCE?757CED<E?F*9>FGDEGDDCGGD<DFFGG>EDB3>D)<5>>>35CD3>DB@>>>?),48#
@M06045:235:000000000-JCY5N:1:1101:2674:9819 1:N:0:TACAGC
ATCACGACTCCTACGGGAGGCAGCAGTGGGGAATATTGCACAATGGGCGAAAGCCTGATGCAGCGACGCCGCGTGAGGGATGACGGCCTTCGGGTTGTAAACCTCTTTCAGCAGGGAAGAAGCGCAAGTGACGGTACCTGCAGAAGAAGCACCGGCTAACTACGTGCCAGCAGCCGCGGTAATACGTAGGGTGCGAGCGTTGTCCGGCATTATTGGGCGTAAAGAGCTTGTAGGCGGTTTGTCGCGTCTGCCGTGAAATTTCGAGGCTCAACCTCGAACTTGCGGTGGGTACGGGCAGACA
+
CCCCGDGGGGGGGGGGGGGGD@CCEFFG@EF@FGFFAEDFGFCECAEFFGGFGFGDC@FGGGGGEFFGEGGGC:B,CFG@DFGGGG@FGGFF:FGDGEGGFGG<CFECFGGACD?FCD+3BFDGEGCFFC=<F@BEC<DGEGGGGFD:FFEFEFEEECF@FGGFG>:CCB@FGF7<:FFGE7<CCC7?ECC<CEGCEGGE*11C:E/*2:+3<@CFGGDCGGFGGGGGDFGFGFGGGCE550CC*CD5CC7CD<CFGGF>9DC35DGGCFFF*)08<@FFC8FDB9@>>B=657>BF?1(#
@M06045:235:000000000-JCY5N:1:1101:21471:9821 1:N:0:TACAGC
ATCACGACTCCTACGGGAGGCAGCAGTTAGGAATCTTCCACAATGGGCGAAAGCCTGATGGAGCGACGCCGCGTGAGGGATGAAGGTTTTCGGATCGTAAACCTCTGAATCAGGGACGAAAGACGCTTTATGCGGGATGACGGTACCTGAGTAATAGCACCGGCTAACTCCGTGCCAGCAGCCGCGGTAATACGGAGGGTGCAAGCGTTACCCGGAATCACTGGGCGTAAAGGGCGTGTAGGCGGGATGGTAAGTCTGGTTTTAAAGACTGCGGCTCAACCGCAGGGATGGACTGGATACT
+
CCCCGGGGGGGGGGGGGGGGGGGGGGGGGGGGGGGGGGGGGGGGGGGGGGGGGGGGGGGGGGGGGGGGGGGGGFGFGGGGGGGGGGGGGGGGGGGGGGGGGGGGGGGGGGGGGGGGGGGGGGGGGGGGGGGGGGGGGGGGGGGGGGGGGGGFGGGGGGGGGGGGGGGGGGGGGGGGGGGGGGGGGGGGGGGGFGGGGGGGGGGGGGGGGGGGGGGGGGGGGGFFDGG=EEGGGGGGEG5FGGFCED<CEG:DDF<DFGG>FFCCCG7*CFFFGFG@GFF?GFF@>DD>@5587=FF5<A,#
@M06045:235:000000000-JCY5N:1:1101:10958:9846 1:N:0:TACAGC
ATCACGACTCCTACGGGAGGCAGCAGTAAGGAATATTGCGCAATGGGCGAAAGCCTGACGCAGCAACGCCGCGTGCGGGATGAAGGCCCTCGGGTTGTAAACCGCTTTCAGTAGGGAAGAAAATGACGGTACCTACAGAAGAAGCCCCGGCCAACTACGTGCCAGCAGCCGCGGTAACACGTAGGGGGCAAGCGTTGTCCGGATTTATTGGGCGTAAAGAGCTCGTAGGCGGTCTGTTGCGTCGGCTGTGAAAACCCGAGGCTCAACCTCGGGCCTGCAGCCGATACGGGCAGACTAGAGC
+
CCCCGGGGGGGGGGGGGGCGGGGGGGGGGGGGGGGGGGGGGGGGGGDFGGGDGGGGGDGGDGGGGGGGGGGGGGGGGGGGGGGGGGGGGGGGGGGGGGGGGGGGGFGGGGGGGGGGGGGGGGGGGGGGGGGDFGGGGGGGGGGGGGGGGGGGGGGGGGGGGGGGGGGGGGGGGGGGEGFGEFGGGGGGGEGGGGGGGGFGGGE?EFGGGGGGGGEEEGGGGGGGGECFGEEGGGGG9FEGGGD=EGDEFFCGGGGDGDCC5C7<CDF<4>DFGFCBGFFFGFFB3)7)>B>:B>4:FBA<#
@M06045:235:000000000-JCY5N:1:1101:25472:9855 1:N:0:TACAGC
ATCACGACTCCTACGGGAGGCAGCAGCGAGGGATCTTCTACAATGGGCGCAAGCCCGATAGAGCAACGCCGCGTGGAGGACGACGGCCTTCGGGTTGTAAACTCCTTTCGGGGGGGATGACACGGACAGTACCCCCAGAAGCAGCCCCGGCTAACTCTGTGCCAGCAGCCGCGGTAATACAGAGGGGGCAAGCGTTGTCCGGATTTACTGGGCGTACAGCGCGCGCAGGCGGTCGGCAAGGTGCCGTGTGACAACCGGGAGCTTAACTCCCGGAGGCCAGGGTAGACCGGTCGACTGGAGC
+
CCCCGGGGFGGGGGGGGGGGGGGGGGGGDECGGGFGGGGFGGGGFGFEGGCGGGGGG@FEGGCFFGGGGGGGGFDGFFGGGGGGGGGGGGFGEGDGGEGGGGGFGGGGGGGGGGGGGD>CG7CEEGCECFFGGGGGGGGGCGG8C5CCCEGEGGGGGFFEGGGGGGGGF@CGGGCEEF9CGGGCF8CCECFGFGGGEGGGGE5?GGGFFGFECEEGEEF6CEG8CE55:8CEG=CE5**:*AF66CDE:F>CF*//29D>=D*9FCFFFG>FC5C:*))73@:?B*693>DDE5545<24#
@M06045:235:000000000-JCY5N:1:1101:10516:9867 1:N:0:TACAGC
ATCACGACTCCTACGGGAGGCAGCAGTAGGGAATCTTCCGCAATGGGCGTAAGCCTGACGGAGCAACGCCGCGTGAGTGATGAAGGCCTTCGGGTTGTAAAACTCTGTCTTCTGTGAAGAACAAGCCTATGAAGAGAACGCTTAGGCCCTGACGGTAACAGAGGAGGAAGCCCCGGCTAACTACGTGCCAGCAGCCGCGGTAATACGTAGGGGGCAAGCGTTGTCCGGAATCACTGGGCGTAAAGCGCGCGCAGGCGGCTGTCTACGTCCGGGGTGAAAGCCCAGAGCTCAACTCTGGGAC
+
CCCCGGGGGGGGGGGGGGGGGGGGGGGGGGGGGGGGGGGGGGGGGGGGG+FFGGGGGGGGGGGGGGGGGGGGGGGGGGGGGGGGGGGGGGGGGGGGGGGGGGGGGGGGGGGGGGEFGGGGGGGGGGGGGGGGGGGGGGGGGGGGGGGGGGGGGGGGGGGGGGGGGGGGGGGGGGGGGGGGGGGGGGGGDCGGGGGGGGGGGGGGGGGCCFGGGGDGGGGGGGGGGFGGDE=CCFFGFGGGGGGGGGGEEDDGGGEGGGGGGGGGFCCDFGFFDFGFDFFFGFFFFGFFFFF?;=FAF??(#
@M06045:235:000000000-JCY5N:1:1101:19177:9868 1:N:0:TACAGC
ATCACGACTCCTACGGGAGGCAGCAGTGGGGAATATTGGACAATGGGCGCAAGCCTGATCCAGCAATGCCGCGTGAGTGAAGAAGGCCTTAGGGTTGTAAAGCTCTTTCGGCGGGGACGATGATGACGGTACCCGCAGAAGAAGCCCCGGCTAACTCCGTGCCAGCAGCCGCGGTAATACGAAGGGGGCTAGCGTTGCTCGGAATCACTGGGCGTAAAGCGCACGTAGGCGGATCTTTAAGTCAGGGGTGAAATCCTGGAGCTCAACTCCAGAACTGCCTTTGATACTGGGGATCTTGAGC
+
CCCCGGGGGGGGGGGGGGFGGGGGDGGGGGGGGGGGGGGGGGGGGGGGGGGGGGGGGGGGGGGGGGGFGGGGGGGDGGGGGGGGGGGGGGGGGGGGGGGGGGGFGGGGGGGGGGGGGGGGGGGGGGGGGGGGGGGGGGGGGGGGFGGGGGGGGGGGGGGGFGGGGGGGGGGGGGGGGGGGGGGGGGGGGGGGGGGGGGGGGGGEGGGGGGGGGGGGGGGGGGGGGGGGGGGGGGGGGGGGGGGGGGGGEDGGFGDFGCFFFFGFGFGDCFFFFFGFGFFFCFFFFGFFFFFF@BFBFFF?#
@M06045:235:000000000-JCY5N:1:1101:6569:9869 1:N:0:TACAGC
ATCACGACTCCTACGGGAGGCAGCAGTGAGGGATCTTCGTCAATGGGGGCAACCCTGAACGAGCAACGCCGCGTGTGGGAAGACGGCCTTCGGGTTGTAAACCACTTTTCTCGGGGACGAGACAGGACGGTACCCGAGGAAGAAGTCTCGGCTAACTACGTGCCAGCAGCCGCGGTAATACGTAGGAGACGAGCGTTGTCCGGAGTTACTGGGCGTAAAGGGTGCGCAGGCGGCCTGGCGCGTCGCGAGTGAAATCTCCTGGCTCAACTGGGAGGGTGGTCGCGAGACGGCTGGGCTTGGT
+
CCCCGGGGGGGGGGGGGGGGGGGGGGGGGGGGGGGGGGGGGGGGGGGGGGGGGGGGGGGGGGGGGGGGGGGGGGGFGGGGGGGGGGGGGGGGGGGGGGGGGGGGGGGGGGGGGGGGGDGGGGGGGGGGGGGGGFGGGGGGGGGGGGGGGGGGGGGGGGGGGGGGGGGGGGGGGGGGGGGGGGGGGGFGGGGGGGGEGGGGGGGGGDGGGFGGFFGEEGGGFEGGGGGGGGGGGGE=EDGDGE<CGCD5CCDGC:+:7CDFGGGFGGFGGGFF<BCBCDF@C7>>79.;<BE:)>D?501(#
@M06045:235:000000000-JCY5N:1:1101:4977:9869 1:N:0:TACAGC
ATCACGACTCCTACGGGAGGCAGCAGTTAGGAATCTTGGGCAATGGGCGAAAGCCTGACCCAGCAACGCCGCGTGGGTGACGAAGGCCTTAGGGTTGTAAAGCTCTTTCAGCGGGGAAGATAATGACGGTACCCGCAGAAGAAGCCCCGGCTAACTTCGTGCCAGCAGCCGCGGTAATACGAAGGGGGCTAGCGTTGCTCGGAATCACTGGGCGTAAAGCGCACGTAGGCGGCTTTTTAAGTCAGGGGTGAAATCCTGGAGCTCAACTCCAGAACTGCCTTTGATACTGGGAAGCTTGAGA
+
CCCCGGGGGGGGGGGGGGGGGGGGFGGGGGGGGGGGGGGGGGGGGGGGGGGGGGGGGGGGGGGGGGGGGGGGGGGGGGGGGGGGGGGGGGGGGGGGGGGGGGGGGGGGGGGGGGGGGGGGGGGGGGGGGGGGGGGGGGGGGGGGGCGGGGGGGGGGGGGGGGGGGGGGGGGGGGGGDGGGGFGGGGGGGGGGGGGGGGGGGGGGGGGGGGGGGGGGGGGGGGGGGGGFGGGGGGGGGGGGGGGGFFGGGGFGFFFFGGGGGGGGGGGGGGFFGFGFGFFFGFFFFGFFFFFFFFFFFFF:#
@M06045:235:000000000-JCY5N:1:1101:15378:9875 1:N:0:TACAGC
ATCACGACTCCTACGGGAGGCAGCAGTGGGGAATCTTGCGCAATGGCCGAAAGGCTGACGCAGCGACGCCGCGTGTGGGAGGACGCCTTTCGGGGTGTAAACCACTGTTGCCCGGGACGAACTGGCTTATTCGTAAGCCGTGACGGTACCGGGTGAGGAAGCACCGGCTAACTCCGTGCCAGCAGCCGCGGTAATAGGGAGGGTGCGAGCGTTGTCCGGAATCATTGGGCGTAAAGGGCGCGTAGGTGGCCCGGTCAGTCTTTGGTGAAAGCGCGGGGCTCAACCCTGCGTCGGCCAGGGG
+
CCCCGEEEGGGGGGGGDFEGGGGGCGFFGGGGGFFGFFGGEGG>EFFAFGGGG<FDGGGEGG:FCDE=FC:=E>FBFGGGGGG?FDECEFGGGGG:C+AFFFGFGFCFFFGGGGGGG7FFEGGGDGDBFGAFFGFGFCFGCECCFEEFDFGGDBCFGGGGGD7<EG7FCE:<7AFG8CCFFF8CG6EGGGG>?8<?+<CDGGGGGCGE>>C*1CE9@;**2*<0CFC?A8C::CFGGEGGCED=EGGFF4C<5D><5CCCCG7C<FFF6?BFCBGED35<5?4?FG4;FFEB:>3:)44<#
@M06045:235:000000000-JCY5N:1:1101:5135:9884 1:N:0:TACAGC
ATCACGACTCCTACGGGAGGCAGCAGTCGGGAATTTTGGGCAATGGGCGAAAGCCTGACCCAGCAACGCCGCGTGAAGGATGAAATCCTTCGGGATGTAAACTTCGCAAGAACGGGAAGAATAAGTAAGAGTTAATATCTCTTACGATGACGGTACTGTTTGTAAGCTCCGGCTAACTCCGTGCCAGCAGCCGCGGTAATACGGGGGGAGCAAGCGTTGTCCGGAATCATTGGGCGTAAAGCGCGCGTAGGTGGCCTCATAAGTCCGCTGTGAAAGTCAAAGGCTCAACCTTTGAAAGCCG
+
CCCCAFGGGGGGGGGGGEEGEGGGGGGGGGGGGGGFEACCGGGGGF8@CEFGGFFGGGGGGGGGGFFFFGFCFGCCDFFGGGGGGGGGGGGGGGFGGEFGGGGGGEGGDG<=FGGGGGGGGGGGFFGGFEGEFFCGGGCFGG9FFGGGC99>FEG@FFFGG7FGFEGGG@FGGGEGGGGGGGGGGGGGGGCFGE@E8BEFGGCEGGCEECCECFGGEGCECFEGCC=9CFFEGFCGG=CECGG57DDGECDGG:EG?7FG77>FFDC<DGFFG?:FC?FFGFF>6F?FF>FF*1@B?947#
@M06045:235:000000000-JCY5N:1:1101:19782:9897 1:N:0:TACAGC
ATCACGACTCCTACGGGAGGCAGCAGTGGGGAATATTGCACAATGGGCGACAGCCTGATGCAGCGACGCCGCGTGAGGGATGACGGCCTTCGGGTTGTAAACCTCTTTCAGCAGGGAAGAAGCGCAAGTGACGGTACCTGCAGAAGAAGCACCGGCTAACTACGTGCCAGCAGCCGCGGTAATACGTAGGGTGCGAGCGTTGTCCGGAATTATTGGGCGTAAAGAGCTCGTAGGCGGCCTGTCGCGTCGGATGTGAAAGCCCGGGGCTTAACCCCGGGTCTGCATTCGATACGGGCAGGGT
+
CCCCGGGGGGGGGGGGGGGGGGGGGGGGGGGGGGGGGGGGGGGGGGGGGGGGGGGGGGGGGGGGGGGGGGGGGGGGGGGGGDGGGGGGGGGGGGGGGGGGGGGGGGGGGGGGGGGGGGGGGGFGGGGGGGGGGGGGGGGGGGGGGGGGGGGGGGGGGGGGGGGGGGGGGGGGGGGGGGGGGGGGGGGGGGGGEDGGGGGGGGGGGGGGGGGGGGGGGFGGGDCCGGGGGGGDFGGGGDGGGGGGGGG5EDGGGGGGGFGFGGGGGGGGGGFFFFGFGBEFFFF=?GFF?@>>FF:>D<B(#
@M06045:235:000000000-JCY5N:1:1101:17044:9898 1:N:0:TACAGC
ATCACGACTCCTACGGGAGGCAGCAGTGGGGAATATTGCACAATGGGCGAAAGCCTGATGCAGCGACGCCGCGTGAGGGATGACGGCCTTCGGGTTGTAAACCTCTTTCAGTAGGGAAGAAGCGAAAGTGACGGTACCTGCAGAAGAAGCGCCGGCTAACTACGTGCCAGCAGCCGCGGTAATACGTAGGGCGCAAGCGTTATCCGGAATTATTGGGCGTAAAGAGCTCGTAGGCGGTTTGTCGCGTCTGCCGTGAAAGTCCGGGGCTCAACTCCGGATCTGCGGTGGGTACGGGCAGACC
+
C<@CDGGGGGGGGGGGGGGGGGGGGGGGGGGGGGGGGGGGFGGGGGGGGGGGGGGGGFGGGGGGGGGGGGGGGGGGGGGGGGGGGGGGGGGGGGGGGGGGGGGGGGGGGFGDFGGGGGGGGGGGGGGGGGGGGGGGGGGGGGGGFGGGGGGGGGFGEDGGGGGGGGGFFCEGGGGGGGGGGGGGGGFGGGGGGGGGGGGGGEGGGGGCEGGGGG?CCFDGGGCEGFFG@EGGGGGGG/>EGGFEGDDG5DGCDGGGF=:CC>CCGC3CGCFF7BCBD:>@FFFEF*)7:BFFBD:B:?:.#
@M06045:235:000000000-JCY5N:1:1101:19743:9912 1:N:0:TACAGC
ATCACGACTCCTACGGGAGGCAGCAGTGGGGAATATTGCGCAATGGGCGGAAGCCTGACGCAGCGACGCCGCGTGGGGGATGAAGGCCTTCGGGTTGTAAACCTCTTTCACCACCGACGAAGCTAACGTGACGGTAGGTGGGGAAGAAGCGCCGGCTAACTACGTGCCAGCAGCCGCGGTAATACGTAGGGCGCAAGCGTTGTCCGGAATTATTGGGCGTAAAGAGCTCGTAGGCGGTTTGTCGCGTCTGCCGTGAAAACCCGAGGCTTAACCTCGTGGCTTGCGGTGGATACGGGCAGAC
+
CCCCGGGGGGGGGGGGGDGGGGGGGGGGGGGGGGGGGGGGGGGGGGGGGGGGGGGGGGGGGGGGGGGGGGGGGFGGGGGGGGGGGGGGGGGGGGGGGGGGGGGGGGGGGGGGGGGGGGGGGGGGGGGGGGGGGGGGGGGGGGGGGGGGGGGGGGGGGGGGGGGGGGGGGGGGGGGGGGGGGGGGGGCFGGGGGGGGGGGEG5EFGGGGGEFFGGGGGGGGGGGGGGGGGGEGFGFGGEGGDGGGGGDG57FGGGGGGGGGGGGGDDGGGGFFG47;9>BFGF@FEG5>EFF?@>@>>;<(#
@M06045:235:000000000-JCY5N:1:1101:24733:9917 1:N:0:TACAGC
ATCACGACTCCTACGGGAGGCAGCAGTAAGGAATATTGCGCAATGGGCGAAAGCCTGACGCAGCGACGCCGCGTGGGGGATGAAGGTCTTCGGATTGTAAACCCCTTTCGGGAGGGAAGATGGGATGGGGTAACCCATTCGGACGGTACCTCCAGAAGCAGCCACGGCTAACTTCGTGCCAGCAGCCGCGGTAATACGAAGGTGGCAAGCGTTGTTCGGATTTACTGGGCGTACAGGGAGCGTAGGCGGTTGGATAAGCCCTCCGTGAAATCTCCAGGCTTAACCTGGAAAGTGCAGAGGT
+
CCCCGGGGEEGGGGGGGGGGGGGGGGGFGGGGGGGGGGGCCGEGGGFGGGGGGGGGGGGGGGGGGGGGGGGGGGGGGGGGGGGGGGFGGGGGG@FEGGGGGGFFGGGFFGGGEFCFGFGFFGGGGGGFGGGGGFGFGFGGGGGGGGGGGGGGGGGGGDGGGCFGGGDFFEGGGFFGGFDGGGGGGGGEEEEEEGGGGGGGGCGGGGGGGGCECGGGGGGGDDCCCGGGGGDGGGEFFECEDG)7EGFGGGCGGGGGGGGCC7CDD9D:FFF=2=C=FFFFF?FFFFFFFFFFF??BF9<?#
@M06045:235:000000000-JCY5N:1:1101:18690:9938 1:N:0:TACAGC
ATCACGACTCCTACGGGAGGCAGCAGTGGGGAATATTGCGCAATGGGCGGAAGCCTGACGCAGCGACGCCGCGTGGGGGATGACGGCCTTCGGGTTGTAAACCTCTTTCAGCAGGGACGAAGCGGAAGTGACGGTACCTGCAGAAGAAGCACCGGCCAACTACGTGCCAGCAGCCGCGGTAATACGTAGGGTGCAAGCGTTGTCCGGAATTATTGGGCGTAAAGAGCTCGTAGGCGGTTCGTCGCGTCGGCTGTGAAATCCCGGAGCTCAACTCCGGGTCTGCAGTCGATACGGGCGGACC
+
CCCCGGGGGGGGGGGGGGGGGGGGFGFGGGGEGGGGGCGGGGGGGGGGGGGGGGGGGGGGGGGGEGGGGGGGEFFGGGGGGGGGEGGGGGGGGGGGGEGGGGGGGGGGEDGGFGGGGGGGGGGGGGGEGGGGGGGGGGGGGGGGGGGGGGGGCCFGGGGGGGGGCGGGGGGGGGGGGGGEEGGGGFAEGGGFGGFFGGGGGGEFGEDEDGFFCCCGGFGGEEFGGGGGGGCEGGGEGGGEDEDGGDDEEDGFGDFFCFDGGGCGGG:C7FF4:=65DFDFGF???CFD5<:>>BFFEF6(#
@M06045:235:000000000-JCY5N:1:1101:23308:9980 1:N:0:TACAGC
ATCACGACTCCTACGGGAGGCAGCAGTGGGGAATATTGCACAATGGGCGAAAGCCTGATGCAGCGACGCCGCGTGAGGGATGACGGCCTTCGGGTTGTAAACCTCTTTCAGCAGGGACGAAGCGCAAGTGACGGTACCTGCAGAAGAAGCACCGGCTAACTACGTGCCAGCAGCCGCGGTAATACGTAGGGTGCGAGCGTTGTCCGGAATTATTGGGCGTAAAGAGCTCGTAGGCGGTTTGTCGCGTCGGCCGTGAAAACTTGGGGCTTAACTCCAAGCTTGCGGTCGATACGGGCAGACG
+
CCCCFECGBFGGGGGGG@FFEGGEGGACDGGGGGGG<@DCCFGCGGGFDGGGDFFEGEGDCF@F@GE:CF==B+@:FGGGGGC,FCFGGGGGGGGGGGGGGGGGFGGGFGGA?DGGGCEFGEGGGGDFFFCCGGGGGF;FGGFG@CDFGGFGGGGGDEFGGF@BFCF7FFG<EGFDDEFC@EFC<FFFCEECCCE8E5*:?E8F7C85CC+<9<CGGGGGECCEDGD+<E=:CECEGEG5DF*:57)>=5/9DDE3::75CD:>C<5DF<76:*9?FFF4?)5B3955>3>BFFF9)18.#
@M06045:235:000000000-JCY5N:1:1101:14337:10025 1:N:0:TACAGC
ATCACGACTCCTACGGGAGGCAGCAGTGGGGAATTTTGGACAATGGGGGCAACCCTGATCCAGCCATTCCGCGTGAGTGAAGAAGGCCTTCGGGTTGTAAAGCTCTTTTGTCCGGAACGAAACGGTTATGGCGAATACCCATGACTACTGACGGTACCGGAAGAATAAGCACCGGCTAACTACGTGCCAGCAGCCGCGGTAATACGTAGGGTTCGAGCGTTAATCGGAATTACTGGTCGTAAAGCGTGCGCAGGCGGGTTTGTAAGCCAGATGTGAAATCCCCGGGCTCAACCTGGGAAAA
+
CCCCGGGC@@FFGGBFEBFGGGGDGFGCFGGGGGGGGGG<<FG9EFGGGGGGGGGFGGFGGFCGGGGGGGFGGGCGGGGGGFFECG?FCFFCCGEEGGFGGGDFEGGGGDGFFEEGGEF>CFCGGGGEGGFCFEC7FGGGGGGGGDCFGG<FGGGGGG:FCFEFEGGFGGFFGGGGD7CE2<CFCCCFG::FFGDCCEG8EE9B9CEGGGGG**/**;:*;;*<C@==EFD:99CE++2><CF7+9D**7>D:CC)>)775>57>7*0094?FBC=7@=476>E)975@=??F))4)1:(#
@M06045:235:000000000-JCY5N:1:1101:18654:10029 1:N:0:TACAGC
ATCACGACTCCTACGGGAGGCAGCAGTGAGGGATATTGCACAATGGGCGCAAGCCTGTTGCAGCGACGCCGCGTGGATGATGAAGGCTTTCGGGTCGTAAAATCCTTTTGCGCGTGACGAGAGATAGGACGGTAGCGCGCGAATAAGTCTCGGCTAACTACGTGCCAGCAGCCGCGGTAAAACGTAGGAGACAAACGTTATCCGGAGTTACTGGGCGTAAAGGGCGTGCAGGTGGCTGAATAAGTTCGGCGTGAAATTTCCCGGCTTAACCGGGGGATGTCGTCGGAGACTGTTTGGCTAG
+
CCCCGGGGGGGGGGGGGGGGGGGGGGGGGGGGGGGGGGGGGGGGGGGGGGGGGGGGGGGGGGGGGGGGGGGGGGGGCGGGGGGGGGGGGGGGGGGGGGGGGGGGGGGGGGGGGGGGGGGGGGGGGGGGGGGGGGGGGGGGGGGGGGGGGGGGGGGGGGGGGGGGGGGGGGGGGGGGGFGGGGGGGGGGGGGGGGGGGGGGGGGGGGGGGGGGGGGGGEGGGGGGGGGGGGGFGGGGGGGGGGGGGGGGGGGGGGGGGGGFGGGGGGGGFCFEGEGFD>E?FFFFFGBEBFFFFFFFFFB)#
@M06045:235:000000000-JCY5N:1:1101:11084:10048 1:N:0:TACAGC
ATCACGACTCCTACGGGAGGCAGCAGTGGGGAATATTGCGCAATGGCCGAGAGGCTGACGCAGCGACGCCGCGTGTGGGATGAAGCTCTTCGGGGTGTAAACCACTGTTGCCCGGGACGAAACTCCTGCTTTGGCGGGATTGACGGTACCGGGTGAGGAAGCACCGGCTAACTCCGTGCCAGCAGCCGCGGTAATACGGAGGGTGCGAGCGTTGTCCGGAATCACTGGGCGTAAAGGGCGCGTAGGTGGCTCGTGAAGCGTGCGGTGAAAGTCCGAGGCTCAACCTCGGATCGGCCGTGCA
+
CCCCDEFFCFEFEFC@F@:FEGGEGGGGFECFEGG9F9DCFGG7C8@FFCFGGGG8FFGE@::EG7:FEEGGGGGEGGGGGCFGD<AFFFFF@FGGGGDCCFFB7FEFA?FFGGGGGGGCFGG<DCG:F<DA,FCGGG@FCCFGEGGGGFCFCFC7CGFDG7FCAFG5*;@CEEGGCCEFGFGGDG5EEGGGDCFGFFE:CCEECEG5E5E*18C<@C5C8:FGFGGGGCCE=E8CDG=EDED5CCFGG4*9>7EFFGGGEGGGGDGGGCB/09C:C7775?657*8)87>@FEE:EF>(#
@M06045:235:000000000-JCY5N:1:1101:26245:10051 1:N:0:TACAGC
ATCACGACTCCTACGGGAGGCAGCAGTGGGGAATATTGGACAATGGGGGCAACCCTGATCCAGCCATGCCGCGTGAGTGATGACGGCCTTAGGGTTGTAAAGCTCTTTTCTCCGGGACGATAATGACGGTACCGGAGGAATAAGCCCCGGCTAACTTCGTGCCAGCAGCCGCGGTAATACGAAGGGGGCTAGCGTTGCTCGGAATCACTGGGCGTAAAGGGCGCGTAGGTGGCCCGGTCAGTCTTTGGTGAAAGCGCGGGGCTCAACCCTGCGTCGGCCAGGGATACTGCCGCGGCTGGGG
+
CCCCGGGGGGGGGGGGGGGGGGGGGGGGGGGGGGGGGGGGGGGGGGGGGGGGGGGGGGGGGGGGGGGGGGGGGFGGGGGGGGGGGGGGGGGGGGGGGGGGGGGEGGGGGGGGGGGGGGGGGGGGGGGGGGGGGGGGGGGGGGGGGGGGGGGGGGGGGGGGGGGGGGGGGGGGGGGGGGGGGGCFGGGGGGGGGGEGGGGGGGGGGGGGGFFGGGEGEFFGGGGGGGDGGGFGDFGGGGGGGFGGGGGGGGGGGGGGGGDGGGCCGGFGGGFF7@CED>E:FFFFFF6F4@?B:5BBFFF0#
@M06045:235:000000000-JCY5N:1:1101:5311:10053 1:N:0:TACAGC
ATCACGACTCCTACGGGAGGCAGCAGTGGGGAATCTTGCGCAATGGGCGAAAGCCTGACGCAGCGACGCCGCGTGGGGGAAGAAGGCTTTCGGGTTGTAAACCCCTTTCAGGAGGGACGAAGCCACTCGGGTGAACAGCCCAGAGGGTGACGGTACCTCCAGAAGAAGCCCCGGCTAACTACGTGCCAGCAGCCGCGGTAAAACGTAGGACACAAGCGTTATCCGGAGTTACTGGGCGTAAAGGGCGTGTAGGCGGAGGTGTAAGTCTATTCTGAAAGCTCCTGGCTAAACTGGGAGAGGG
+
CCCCGGGGGGGGGGGGGGGGGGGGGGGGGGGGGGGGGGGGGGGGGGGGGGGGGGGGGGGGGGGGGGGGGGGGGGGGGGGGGGGGGGGGGGGGGGGGGGGGGGGGGGGGGGGGGGGGGGGGGGGGGGGGGGGGGGGGGGGGGGGGGGGGGGGGGGGGGGGGGGGGGGGGGGGGGGGEGGGGFGGGGGGGGGGGGGGGGGGEGDFGGGGGGGGGGGGGGGGGCGGGGGDECGGGGGGGGGEGDGGGGGGCEGGGGGGG>DGGGGF7720CFC=FGFGFCFFFG@FFFGFFFFFFFF>:BB?F#
@M06045:235:000000000-JCY5N:1:1101:17665:10071 1:N:0:TACAGC
ATCACGACTCCTACGGGAGGCAGCAGTGGGGAATATTGCGCAATGGGCGGAAGCCTGACGCAGCGACGCCGCGTGGGGGATGACGGCCTTCGGGTTGTAAACCTCTTTCAGCAGGGACGAAGCGGAAGTGACGGTACCTGGGGAATCAGCCCCGGCTAACTACGTGCCAGCAGCCGCGGTAATACGTAGGGGGCAAGCGTTGTCCGGATTTATTGGGCGTAAAGCGCTCGCAGGTGGTGCGTCGCGTCGTGCGTGAAAGGCCCCGGCCCCACTGGGGAGGTTCGTGCGGTACGGGCGGAGC
+
CCCCGGGGGGGGGGGGGGGGGGGGGGGGGGGGGGGGGGEFFFGGGGGGGCGGGGGGGGECFGGG7F@FGGGGGFGGGGGGGGGFGGGGGGGGGGGGGGGGGGGGGGGGG9<FCFGGGGGGG7:>FG:F>>FGEGDGEF9CFF:<:FG,FBFEE::CGC:F9<C:F<*10<*0;28/8EG*8C7<AE9+;C5C>*2/;8E88E800;:2C80+<9CFGGE8:5/20/?7*:7*15CCFG5FGGGE59)1:91<</**2*:<57<DDDG)7)7576*7C7)8*)0.<C@))87)7D@9>92(#
@M06045:235:000000000-JCY5N:1:1101:9582:10082 1:N:0:TACAGC
ATCACGACTCCTACGGGAGGCAGCAGTGGGGAATATTGGACAATGGGCGAAAGCCTGATCCAGCGACGCCGCGTGGGTGAAGAAGGCCTGCGGGTTGTAAAGCCCTTTCGGTGGGGAAGAAAAGCCTCGAGTTAATACCTCGGGGTCTTGACGTAACCCATAGAAGAAGCACCGGCTAACTCTGTGCCAGCAGCCGCGGTAATACAGAGGGTGCGAGCGTTAATCGGAATTACTGGGCGTAAAGCGCGCGTAGGCGGCTTTGCAAGTCGGGTGTGAAATCCCCAGGCTTAACCTGGGAACG
+
CCCCGGGGGGGGGGGGGGGGGGGGGGGGGGGGGGGGGGGGGGGGGGGGGGGGGGGGGGGGGGGGGGGGGGGGGGGGGGGGGGGGGGGGGGGGGGGGGGGGGGGGGGGGGGGGGGGGGGGGGGGGGGGGGGGGGGGGGGGGGGGGGGGGGGGGGGGGGGGGGGGGGGGGGGGGGGGGGGGGGGGGGGGGGGGGGGGGGGGGGGGGGGGGGGGGGGGEGGGGGGGGGGGGEGGGGGGGGGGGGGGGGGGGGGGGGGGGGGGGGGGGGGGGGGFFGFGFGFFFGFFFFGFFFFFFFFFFFFF8#
@M06045:235:000000000-JCY5N:1:1101:7394:10098 1:N:0:TACAGC
ATCACGACTCCTACGGGAGGCAGCAGTGGGGAATCTTGCGCATTGCGCGAAAGCGTGACGCAGCAACGCCGCGTGGGGGAAGAAGGCCTTCGGGTTGTAAACCCCTTTCAGTTGGGACGAAGCTTCGTCGGTGAATAGCCGGCCGGAGTGACGGTACCTTCAGAAGAAGCCCCGGCTAACTACGTGCCAGCAGCCGCGGTAATACGTAGGGGGCAAGCGTTGTCCGGAATCATTGGGCGTAAAGAGCGTGTAGGCGGCTTGGTAAGTCCGCTGTGAAAGTCCAGGGCTCAACCCTGGAATC
+
CCCCGGGGGGGGFGGGGGGEGGGGGFFFGGGGGGFFGAFECE@FGGEEGGGGGGGGGEFEGGFFGGFFGGGGD+CFGGGGGEGGGGGFGFGGGGGGEEGGGGGGGGGGGCFGFGGGG@EGGECEGGGGFGDFGFGGGGFG@CEEGGGGGGGGGGGGGGBAFFGDGGCGGGGGGGGGG5@CC9A888EFGFGGFGGGGGGGGGGGGGEGGGEDC5CDE5EEEEEGG:8:5CFCFGGGGGGGG5<9<CGE><D<DFFGDDGGGG>7>CFC:<DFDFG=FF4@*@FF4C55.9=F)7785<:2#
@M06045:235:000000000-JCY5N:1:1101:13079:10103 1:N:0:TACAGC
ATCACGACTCCTACGGGAGGCAGCAGTGGGGAATATTGGACAATGGGCGCAAGCCTGATCCAGCAACGCCGCGTGAGGGATGACGGCCTTCGGGTTGTAAACCTCTTTCAGCAGGGACGAAGCGAAAGTGACGGTACCTGCAGAAGAAGGACCGGCTAACTACGTGCCAGCAGCCGCGGTAATACGTAGGGTCCGAGCGTTGTCCGGAATTATTGGGCGTAAAGGGCTCGTAGGCGGTCCGTCACGGCGGGAGTGAAAACTCACGGCCCAACCCTGAGCGTGCTTCCGATACTGGCGGAAC
+
CCCCGEG7@FFG<ABEG;:FC7@@<@F<DFGBFG99E<C<AAF,6CFEC7+CCEC,<9,<FCCF8FE@CG>CE@CCBFD@<CFG=FGGEGDFGGGGGC@FG9FDFEFGF?FGGEGGD>:@FCCCF:FC>FAB@7@C+E<>@<@F<>@@3>>FFDCG**?,D<F@>FF:9,C7F,2FE7FBE@CG:FF,B8EC88ECEE>E8?2+CCEGCC82+<?9E5C:85CFGGG*;/:/*7+*:C5*>FGGCC*CCGGGC76*<:7CEDF4C*9)/*)07>F)*)0.>)5)9*<5))57*9)1)4;,#
@M06045:235:000000000-JCY5N:1:1101:12170:10124 1:N:0:TACAGC
ATCACGACTCCTACGGGAGGCAGCAGTGGGGAATCTTGCGCAATGCGCGAAAGCGTGACGCAGCAACGCCGCGTGGGGGAAGAAGGCCTTCGGGTTGTAAACCCCTTTCAGTTGGGACGAAGCTTCGCGGGTTAATAGCCTGCTGGAGTGACGGTACCTTCAGAAGAAGCCCCGGCTAACTACGTGCCAGCAGCCGCGGTAATACGTAGGGGGCTAGCGTTGTCCGGAATCATTGGGCGTAAAGCGCGTGTAGGCGGTCCGGTAAGTCCGCTGTGAAAGTCGGGGGCTCAACCCTCGGATA
+
CCCCGGGGGGGGGGGGGGGGGGGGGGGGGGGGGGGGGGGGGGGGGGGGGGGGGGGGGGGGGGGGGGGGGGGGGFGGGGGGGGGGGGGGGGGGGGGGGGGGGGGGGGGGGGGGGGGGGGGGGGGGGGGGGGGGGGGGGFGGGGGGGGGGGGGGGGGGGGGGGGGGGGGGGGGGGGGGGGGGGGGGGGGGGGGGGGGGGGGGGGGGGGFGGGGGGGGGGGGGGGGGGGGGGFGGGGGGGGGGGGGGGGGGGGGGGGGGGGGGGG)9DGGGDDFFGFGFGFFFFEFFFGFEFF@F@DFFFF>(#
@M06045:235:000000000-JCY5N:1:1101:21592:10126 1:N:0:TACAGC
ATCACGACTCCTACGGGAGGCAGCAGTGGGGAATTGTTCACAATGGGCGCAAGCCTGATGACGCAACGCCGCGTGGAGGATGAAGGTCTTCGGATTGTAAACTCCTGTTGCCAGGGACGAATGGCTCCGGCCTAATACGTCGGAGAATGACGGTACCTGGTGAGGAAGCCCCGGCTAACTCTGTGCCAGCAGCCGCGGTAATACAGAGGGGGCAAGCGTTGTTCGGAATTACTGGGCGTAAAGGGCGCGTGGGCGGCCTCTTAAGTCGAACGTGAAATCCCCGGGCTCAACCCGGGAACTA
+
CCCCGGGGGGGGGGGGGGGGGGGGGGGGGGGGGGGGGGGGGGGGGGGGGGGGGGGGGGGGGGGGGGGGGGGGGGGGEGGGGGGGGGGGGGGGGGGGGGGGGGGGGGGGGGGGGFFGGGGGGGGGGGGGGGGGGGGGGGGGGGGGGGGGGGGGGGGGGGGGGGGGGGGGGGGGGGGGGFGCGGGGGGGGGGGGGGGGGGGCEGGCGGFGGGGGDGFGFEGGGGCGE5CCGGCCFFFEGGGGGFGGGGGGGGGDDGGGGGDGGGGGGGGGG:>E55FFGFF6DFEB73)>???F@DFFB>2.#
@M06045:235:000000000-JCY5N:1:1101:13942:10126 1:N:0:TACAGC
ATCACGACTCCTACGGGAGGCAGCAGTAGGGAATATTGGACAATGGGCGAAAGCCTGATCCAGCCATGCCGCGTGAGTGATGAAGGCCTTCGGGTTGTAAAGCTCTTTTGGCGGGGACGATAATGACGGTACCCGCAGAATAAGCCCCGGCTAACTTCGTGCCAGCAGCCGCGGTAATACGAAGGGGGCTAGCGTTGTTCGGAATCACTGGGCGTAAAGCGCACGTAGGCGGACTTTCAAGTCAGGGGTGAAATCCCGGGGCTCAACCTCGGAATTGCCTTTGATACTGTAGGTCTCGAGG
+
CCCCGGGGGGGGGGGGGDGGGGGGGGGGGGGGGGGGGGGGGGGGGGGGGGGGGGGGGGGGGGGGGGGGGGGGGGGGGGGGGGGGGGGGGGGGGGGGGGGGGGGGGGGGFGGGGGGGGGGGGGGGGGGGGGGGGGGGGGGGGGGGGCGGGGGGGGCFFGGGGGGGGGGGGGGGGGGGGGGGGGGGGGGGGGGGGGEGGGGFGGGGGCCGGGGGGGGGGGGGGGGGGGGGGGGGGGGGGGGFFFGGGGGCGGFGGGGGGGGGGGGGGGGFFCBDDFGFGF?@CFFF?FFFFF??FFFAFBF6#
@M06045:235:000000000-JCY5N:1:1101:7023:10142 1:N:0:TACAGC
ATCACGACTCCTACGGGAGGCAGCAGTGGGGAATATTGCACAATGGGCGCAAGCCTGATGCAGCGACGCCGCGTGAGGGATGACGGCCTTCGGGTTGTAAACCTCTTTCAGTAGGGAAGAAGCGAAAGTGACGGTACCTGCAGAAGAAGCGCCGGCTAACTACGTGCCAGCAGCCGCGGTAATACGTAGGGCGCAAGCGTTATCCGGAATTATTGGGCGTAAAGAGCTCGTAGGCGGTTTGTCGCGTCTGCCGTGAAAGTCCGGGGCTCAACTCCGGATCTGCGGTGGGTACGGGCAGACG
+
CCCCGGGGGGGGGGGGGGGGGGGGGGGGGGGGGGGGGGGGGGGGGGGGGGGGGGGGGGGGGGGGGGGGGGGGGGGGGGGGGGGGGGGGGGGGGGGGGGGGGGGGGGGGGFFFGGGGGGGGGGGGGGGGGGGGGGGGGGGGGGGFFGGGGGGGGGGGGGGGGGGGGGGGC<CFGGGGDEGFFECFCG9FEGGGGGGGGFGGGGGGGGGDGFGGGGGGGGD:EGCFGG6FFEEGFGGGGCEGGCFGGGGGGGGC3/:CEDGGGGGGGDGDDFF4*9F@D57:>F45>1;)7<=6<BD0):?1#
@M06045:235:000000000-JCY5N:1:1101:7582:10152 1:N:0:TACAGC
ATCACGACTCCTACGGGAGGCAGCAGTGGGGAATCTTGCGCAATGGGCGAAAGCCTGACGCAGCGACGCCGCGTGGGGGAAGAAGGCCTTCGGGTTGTAAACCTCTTTCAGGAGGGACGAAGCCACTCGGGTTAATAGCCCAGAGGGTGACGGTACCTCCAGAAGAAGCCCCGGCTAACTACGTGCCAGCAGCCGCGGTAATACGTAGGGGGCAAGCGTTGTCCGGATTTATTGGGCGTAAAGAGCGTGTAGGCGGCCAGGTAGGTCTGCTGTGAAAACTCGAGGCTTAACCTCGAGATGG
+
CCCCGGGGGGGGGGGGGGGGGGGGGGGGGGGGGGGGGGGGGGGGGGGGGGGGGGGGGGGGGGGGGGGGGGGGGGGGGGGDGGGGGGGGGGGGGGGGGGGGGGGGGGGGGGGGGGGGGGGGGGGGGGGGGGGGGGGGGGGFGGGGGGGGGGGGGGFGGGGGGGEFGGGGGGGGGGGGGGGGGGGGGGGGGGGGGGGGGGGEGGGGG<<FGGGGGGGFGGGGGGGGGGGGGGGGGGGGGGGGGGG?FGGEEGGGGGGGGGGGFFFGGGGGGGFFF@FFGFFFGFFFBGFFFFFFFFFFF??)#
@M06045:235:000000000-JCY5N:1:1101:21740:10182 1:N:0:TACAGC
ATCACGACTCCTACGGGAGGCAGCAGTGGGGAATATTGGACAATGGGCGCAAGCCTGATCCAGCCATGCCGCGTGAGTGATGAAGGCCTTAGGGTTGTAAAGCTCTTTTGTCCGGGAAGATAATGACTGTACCGGAAGAATAAGCCCCGGCTAACTTCGTGCCAGCAGCCGCGGTAATACGAAGGGGGCTAGCGTTGCTCGGAATCACTGGGCGTAAAGGGCGCGTAGGCGGACTCTTAAGTCGGGGGTGAAAGCCCAGGGCTCAACCCTGGAATTGCCTTCGATACTGGGAGTCTTGAGT
+
CCCCGGGGGGGGGGGGGGGGGGGGGGGGGGGGGGGGGGGFGGGGGGGGGGGGGGGGGGGGGGGGGGGGGGGGGGGGGGGGGGGGGGGGGGGGGGGGGGGGGGGGGGGGGGGGGGGGGGGGFGGGGGGGGGGGGGGGGGGGGGGGGGGEGGGGGGGGFGGGGGGGGGGGGGGGGGGGGGGGGGGGGGGGGGGGGGGGGGGGGGGGGGGDGGGGGGCGCGGGGGGGGGGGGGGDGGGGGGFFCFGGGGGGED36>FCFGFCDGGGGGFFCCFF@CFFFGFFFGFFFF45?FF>>DEF9?<A?#
@M06045:235:000000000-JCY5N:1:1101:7592:10190 1:N:0:TACAGC
ATCACGACTCCTACGGGAGGCAGCAGTGGGGAATTGTTCACAATGGGCGCAAGCCTGATGACGCAACGCCGCGTGGAGGATGAAGGTCTTCGGATTGTAAACTCCTGTTGCTCGGGACGAAAAGCTTCGACCTAACACGTCGAAGTCTGACGGTACCGAGTGAGGAAGCCCCGGCTAACTCTGTGCCAGCAGCCGCGGTAATACGGAGGGTGCAAGCGTTAATCGGAATTACTGGGCGTAAAGGGTGCGTAGGTGGTATGGTAAGTTATCTGTGAAATCCCTGGGCTCAACCTGGGCAGGG
+
CCCCGGGGGGGGGGGGGGGGGGGGFGGGGGGGEGGGGGGGGGGGGGGGGGGGGGGGGGGGGGGGGGDGGGGGGGGGGGCGGGGGGGGFGGGGGGGGGGGGGGGGGGGFGGGGGGGGGGGGDCFGGGGGGFGGGGGGF8@FGGGGDGGGFGGGGGGGGGGGFGFFGGGGGDGGGGGGGGGGGGGGGGGGGGGGGGGGGGGDGGGGGGCEEGG*CGFFGGCEG=FFGGG=FGGGFGGFGGGC9*:CA<<5EGDGDCFFEC77EGFGGGGGGGFFGBCF>7=FGFFFFGFFFF:>FF:<FFB>#
@M06045:235:000000000-JCY5N:1:1101:22460:10203 1:N:0:TACAGC
ATCACGACTCCTACGGGAGGCAGCAGTGAGGGATCTTCGTCAATGGGGGCAACCCTGAACGAGCAACGCCGCGTGTGGGAAGACGGCCTTCGGGTTGTAAACCACTTTTCTCGGGGACGAGACAGGACGGTACCCGAGGAAGAAGTCTCGGCTAACTACGTGCCAGCAGCCGCGGTAATACGTAGGAGACGAGCGTTGTCCGGAGTTACTGGGCGTAAAGGGTGCGCAGGCGGCCTGGCGCGTCGCGAGTGAAATCTCCTGGCTCAACTGGGAGGGTGGTCGCGAGACGGCTGGGCTTGGA
+
CCCCGGGGGGGGGGGGGGGGGGGGGGGGGGGGGGGGGGGGGGGGGGGGGGGGGGGGGGGGGGGGGGGGGGGGGEGGGGGGGGGGGGGGGGGGGGGGGGGGGGGGGGGGGGGGGGGGGGGGGGGGGGGGGGGGGGGGGGGGGGGGGGGGGGGGGGGGGGGGGGGGGGGGGGGGGGGGGGGGFGGGGGGGGGGGGGGEGGGGGGGCGEGGGGGGGGGGGGGGGGGGGGEGGGGGGGGGGGDEGGDGGGGCGGGGGGGGFGGFGGGFGFGGGGFF5<C@>DFFGFFF>DEBEE@EED:1>89(#
@M06045:235:000000000-JCY5N:1:1101:14266:10215 1:N:0:TACAGC
ATCACGACTCCTACGGGAGGCAGCAGTGGGGAATCTTGCGCAATGGGCGAAAGCCTGACGCAGCGACGCCGCGTGAGGGAAGAAGGCCTTCGGGTTGTAAACCTCTTTCAGCAGGGACGAAGCGCAAGTGACGGTACCTGCAGAAGAAGCACCGGCTAACTACGTGCCAGCAGCCGCGGTAATACGTAGGGTGCGAGCGTTGTCCGGAATTATTGGGCGTAAAGAGCTCGTAGGCGGTTTGTCGCGTCGGCCGTGAAAACTTGGGGCTTAACTCCAAGCTTGCGGTCGATACGGGCAGACG
+
CCCCGGGGGGGGGGGGGGGGGGGGGGGGGGGGGGGGGGGGGGGGGGGGGGGGGGGGGEGGGGGGGGGGGGGGG>FBFGGGGGGGGGGGGGGGGGGGGGGGGGGGGGGGGGGGGGGGGGGGGGGGGGGGCGGGGGGGGGGGGGGGGGGGGGGGGGGGGGGGGGGGGGGGGGGGGGGGGGGGGGGGGGCFGGGEGGGGGGGGGGGGGGGGGGGGGGGGGGGGGEGGGGGGGGGEGGGEGGGGGGGGGGGGGGGGGDGGFGFFEGGFGGGGGGFFG?FFGFFFGFFFDGFFFEFFFBF6>?04#
@M06045:235:000000000-JCY5N:1:1101:24604:10257 1:N:0:TACAGC
ATCACGACTCCTACGGGAGGCAGCAGTGGGGAATATTGCGCAATGGGCGAAAGCCTGACGCAGCGACGCCGCGTGAGGGACGAAGGCCTTCGGGTCGTAAACCTCTTTCAGCAGGGACGAAGCGCAAGTGACGGTACCTGCAGAAGAAGCACCGGCTAACTACGTGCCAGCAGCCGCGGTAATACGTAGGGTGCAAGCGTTGTCCGGAATTATTGGGCGTAAAGAGCTCGTAGGCGGCTTGTCACGTCTGCTGTGAAAACTCGGGGCTCAACCCCGAGCCTGCAGTGGATACGGGCTAGCC
+
CCCCGGGGGDFGGGGGGGGGGGGGGGGGGGGEDGGFGGGGGFFGGGGGGGGEGFGGGGGGGGGGGGG@CF>FFFG7FGGGGGGGGGGGGGGGGGGGGGGFGGGDGGGGGGGCFAFGGGGGGGGGEGGG;FGFEGEFEGF9FGGGGEGG?GGGGFFEFGGGGGFGGGGGGGGC7FGGGGGG5CGCGE<C>EGECDGGFGGEE5CGFGGE*C?GGFFGG8C8?=CFC=8C8EGGFG?EGGCEDGFFFDGCEGGGGCFGF7:C?4*5C))9CCFFF)7>)7B:9FF?FF?FF?*)85>9BB?0#
@M06045:235:000000000-JCY5N:1:1101:19056:10260 1:N:0:TACAGC
ATCACGACTCCTACGGGAGGCAGCAGTGGGGAATTGTTCGCAATGGGCGCAAGCCTGACGACGCAACGCCGCGTGGAGGATGAAGATCTTCGGGTCGTAAACTCCTTTCGATCGAGACGAATTCCCCTGGAGTGAACAGCTTCGGGGGTTGACGGTACCGAGAGAAGAAGCCCCGGCTAACTCCGTGCCAGCAGCCGCGGTAATACGGGGGGGGCAAGCGTTGTTCGGAATTACTGGGCGTAAAGGGCTTGTAGGCGGCCAACTAAGTCAAACGTGAAATCCCTCGGCTTAACCGGGGAAA
+
CCCCGDG@FGGGGGGGGGGGGGGGGGGGGGGFGGGGGGGGGGGGGGGGGGGGGGGGGCFGGGGGGGGGGGGGGCFGEFGGGGGGG9EGGGFGGGGGGFFGGGCFGGGGGGGGGGGGGGGGGGGGFGGGGGGGGGGGGGGC@>FGDEDFGGGGGGGGGGGGGGGGGGFGGGGGGGDGGGGGGFGGGGGGGGGGGGGCGGGGGDCCCFGDGEEGGGGG5=FD/;CGDGGGGGGGGGGGG5:=CEGGGGG5F9>CGCFFCDGGGG<<FCGF>CF6C5F@F@9@GFFFFGB@37FFFFFF)4((#
@M06045:235:000000000-JCY5N:1:1101:27285:10267 1:N:0:TACAGC
ATCACGACTCCTACGGGAGGCAGCAGTGGGGAATATTGCGCAATGGGCGAAAGCCTGACGCAGCGACGCCGCGTGGGGGATGACGGCCTTCGGGTTGTAAACCTCTTTCAGCAGGGACGAAGCGCAAGTGACGGTACCTGCAGAAGAAGCACCGGCCAACTACGTGCCAGCAGCCGCGGTAATACGTAGGGTGCAAGCGTTGTCCGGAATTATTGGGCGTAAAGAGCTCGTAGGCGGTCTGTCGCGTCGGCTGTGAAAACCCGGAGCTCAACTCCGGGCCTGCAGTCGATACGGGCAAACG
+
CCCCGGGGGGGGGGGGGGGGGGGGGGGGGGGGGGGGGGGGGGGGGGGGGGGGGGGGGGGGGGGGGGGGGGGGGGGGGGGGGGGGGGGGGGGGGGGGGFGGGGGFGGGGGGGGGGGGGGGGGGGGGGGGFGGGGGDGGGGGGGGGGGGGGGGGGGGGGGGGGGGGGGGGGGGGGGGGGGG:?EGGGFCDFGGFEGGGGCEGGGGGGGGGGGFEGFCFGGGEGGGGGFGFF;ECCGGGGGG:FGGGGGGGGGDFD7EFGGGGGGGGGGGGFFFFC=DEGBFFDF:46:?D>@FBFFF>B??,#
@M06045:235:000000000-JCY5N:1:1101:10263:10277 1:N:0:TACAGC
ATCACGACTCCTACGGGAGGCAGCAGTGGGGAATATTGGACAATGGGCGGAAGCCTGATCCAGCAACGCCGCGTGAGGGATGACGGCCTTCGGGTTGTAAACCTCTTTCACCACCGACGAAGCGCAAGTGACGGTAGGTGGGGAAGAAGCACCGGCCAACTACGTGCCAGCAGCCGCGGTAATACGTAGGGTGCGAGCGTTGTCCGGAATTATTGGGCGTAAAGGGCTCGTAGGCGGTTTGTCGCGTCGGGAGTGAAAACCTCGGGCTTAACTCGGGGCTTGCTTTCGATACGGGCAGACT
+
CCCCGGGGGGGGGGGGGGGGGGGGGGGGGGGGGGGGGGGGGGGGGGGGGGGGGGGGGGGGGGGGGGGGGGGGGGGGGGGGGGGGGGGGGGGGGGGGGGGGGGGGGGGGGGGGGGGGGGGGGGGGGGGGGGGGGGFFGGGGGGGGGGGGGGGGGGGGGGGGGGGGGGGGGGGGGGGGGGGGGGGGGGGGGGGGGGGGGGGGGGGGGGGDGGGGGGGGG=EGGGGGGGGFGGGGGGGGGGGGGGGGGGDGGGG<DCGCEDFFE57CGGCDGGFF7@DDD@DFGFFFFC9BFFF>>EFBDF?(#
@M06045:235:000000000-JCY5N:1:1101:19896:10298 1:N:0:TACAGC
ATCACGACTCCTACGGGAGGCAGCAGTGGGGAATATTGCACAATGGGCGAAAGCCTGATGCAGCGACGCCGCGTGAGGGATGACGGCCTTCGGGTTGTAAACCTCTTTCAGCAGGGAAGAAGCGAAAGTGACGGTACCTGCAGAAGAAGCACCGGCTAACTACGTGCCAGCAGCCGCGGTAATACGTAGGGTGCGAGCGTTGTCCGGAATTATTGGGCGTAAAGAGCTCGTAGGCGGCTTGTCGCGTCGGATGTGAAAGCCCGGGGCTTAACTCGGGGTCTGCATTCGATACGGGCAGGGC
+
CCCCGGGGFGGGGGGGGEGGGGGGGGFFGGGEFFGFGGG<FDGFFFGFGEGGEDGDFGGGFGGGGGGGGGGGG=F@EGGGGGGFGGEE+FFGDGF:CGGCGCFDFGGGFFGGGGDFBFFGGFGEE7@>DFCBEDFFGFFDGFGGGGGGF7>FDFGGCEFGGGFGCFFFCAFFFGGGCFEGGGGGGG:<CEGCCEG7CEGCEGGGCGGGCCG00<CCFCE/::8CFGF9<EGGGG65:E75<CDG=<)1CD77909:ADD5=CDGGGGDG6@6:/*0>:)5>@F*77@F=B;5<).9519(#
@M06045:235:000000000-JCY5N:1:1101:2147:10304 1:N:0:TACAGC
ATCACGACTCCTACGGGAGGCAGCAGTGGGGAATATTGCGCAATGGGCGGAAGCCTGACGCAGCGACGCCGCGTGGGGGATGACGGCCTTCGGGTTGTAAACCTCTTTCAGCAGGGAAGAAGCGGAAGTGACGGTACCTGCAGAAGAAGCACCGGCCAACTACGTGCCAGCAGCCGCGGTAATACGTAGGGTGCAAGCGTTGTCCGGAATTATTGGGCGTAAAGAGCTCGTATGCGGTCTGTCGCGTCGGCTGTGAAATCCCGAGGCTCAACCTCGGGTCTGCAGTCGATACGGGCAAAAG
+
CC<CCFFGEDGFFGGGGGGGGGD7CGFFEEGGEFGGGGACCEFEGGGCG::@FDC<FFGEEGGCEEGD>:FCEGG@7@7CBGGGGGFECFFGGGGGCFF=@DB<EFGG9FFFGCFEF,@DB@8FGGGG8F?FCE>C<<,FDF8ED87F<3,<,4FE<4=C+?FF7F@@FGGGGGGDDC5CC8A:@FGFFGG:>ECC?CC?8?;FCCD55A+<E+<CF85:CE=FFFFG68E8*::;=::=FGFGFCD5=DD*9*0*+:7*29*9D<CC5777*)*<C)05*?FFFD6>5.0)7;>>B<7(#
@M06045:235:000000000-JCY5N:1:1101:13698:10319 1:N:0:TACAGC
ATCACGACTCCTACGGGAGGCAGCAGTGGGGAATATTGCACAATGGGCGGAAGCCTGATGCAGCGACGCCGCGTGAGGGATGACGGCCTTCGGGTTGTAAACCTCTTTCAGCAGGGACGAAGCGCAAGTGACGGTACCTGCAGAAGAAGCGCCGGCCAACTACGTGCCAGCAGCCGCGGTAAGACGTAGGGCGCGAGCGTTGTCCGGATTTATTGGGCGTAAAGAGCTCGTAGGCGGCTTGTCGCGTCGTCTGTGAAATCCCGCGGCTCAACTGCGGGTCTGCAGGCGATAAGGGCAGGCG
+
CC<CEBFGCFGGGFGGGGGGGGGGGFFCEF:FEGGFGFE<FFF<FFGGEGGGGFGEEGGGGFA<FGGGGDEFFGGEEE=FGGGCFGCCEF@FGGFFEGGFGF>F<9AFC<FCF>BFG7>CBCBECE<<>>C3@BECCF;FGCCCEGCE<<C:1*=FFEGFFGGDGCF*F<F<BF:FECCECG:9<CGCE8E68?8E>CEGG>8++*:8;*3<CC?+;***:CC7<8*<?*CE=5E8:E=*9ECGGGD*>79<<0<FGFGD?*9)/<9)96?F7F7BGDF3<5@FFCD3555.94>2>?9(#
@M06045:235:000000000-JCY5N:1:1101:21622:10325 1:N:0:TACAGC
ATCACGACTCCTACGGGAGGCAGCAGTGGGGAATATTGCACAATGGGCGGAAGCCTGATGCAGCGACGCCGCGTGGGGGATGACGGCCTTCGGGTTGTAAACCTCTTTCAGCTCCGACGAAGCGAAAGTGACGGTACCTGCAGAAGAAGCGCCGGCTAACTACGTGCCAGCAGCCGCGGTAATACGTAGGGCGCAAGCGTTATCCGGAATTATTGGGCGTAAAGAGCTCGTAGGCGGTTTGTCGCGTCTGCCGTGAAAGTCCGGGGCTCAACTCCGGATCTGCGGTGGGTACGGGCAGACG
+
CCCCGGGGGGGGGGGGGGGGGGGGGGGGGGGGGGGGGGGGGGGGGGGGGGGGGGGGGGGGGGGGGGGGGGGGGGGGGGGGGGGGGGGGGGGGGGGGGGGGGGGCFGGGGGGGEGGGGGGGGGGGGGGGGGGGGGGGGGGGGGGGGGGGGGGGGGGGGGGGGGGGGGGGGGGFFGGGGGGEGG7FGFFGGGGGGGGGGGDGEGGCGGGGGGGCGGGGGGGGGGGGGGCCGGEGGGGGGGGCCFFEGGGG*CFGGGGGGGGGGGGCDGGGGGFF7?DBGFF@GFBBFDF@FD@FF>D6@:2.#
@M06045:235:000000000-JCY5N:1:1101:3725:10369 1:N:0:TACAGC
ATCACGACTCCTACGGGAGGCAGCAGTGGGGAATATTGCACAATGGGCGAAAGCCTGATGCAGCGACGCCGCGTGAGGGATGACGGCCTTCGGGTTGTAAACCTCTTTCAGCAGGGAAGAAGCGCAAGTGACGGTACCTGCAGAAGAAGCACCGGCTAACTACGTGCCAGCAGCCGCGGTAATACGTAGGGTGCGAGCGTTGTCCGGAATTATTGGGCGTAAAGAGCTTGTAGGTGGTTTGTCGCGTCTGCTGTGAAAATCCGAGGCTCAACCTCGGACTTGCAGTGGGTACGGGCAGACG
+
CCCCGGGGGGGGGGGGGEEGGGGG9FGGGGGCCGGGGGGGGGGGGGGGGGGGGGGGGCGGGGGGGGGGGCFFFFFEGGGGFGGGGGGGGFGGDGGGGGGGGCFGGGGGFEFGAFDGDFGGGGFGGEFGFGGGGGGGGGGGGFGGGGGGGGGCFEGGGEGFGGGGGGGCCGGGGGGGDGCFE7FGFFCFGGGGGGG7EGGGGGGGGGGE5*CFGGGGGFGGGGGGGF?EGGGGCC@FG:CGGG7EFDGGCFGF7*7:F7CFFGG:GGGFGFFFGFGFGB:>FFFFF>:?FD967:BBD?F3#
@M06045:235:000000000-JCY5N:1:1101:21611:10369 1:N:0:TACAGC
ATCACGACTCCTACGGGAGGCAGCAGTGGGGAATATTGGACAATGGGCGAAAGCCTGATCCAGCAATGCCGCGTGAGTGATGAAGGCCTTAGGGTTGTAAAGCTCTTTTACCCGGGATGATAATGACAGTACCGGGAGAATAAGCCCCGGCTAACTCCGTGCCAGCAGCCGCGGTAATACGGAGGGGGCTAGCGTTGTTCGGAATTACTGGGCGTAAAGCGCACGTAGGCGGCTTTGTAAGTTAGAGGTGAAAGCCCGGGGCTCAACTGCGGAATTGCCTTTAAGACTGCATCGCTAGAAC
+
CCCCGGGGGGGGGGGGGGGGGGGGGGGGGGGGGGGGGGGGGGGGGGGGGGGGGGGGGGGGGGGGGGGGGGGGGGGGGGGGGGGGGGGGGGGGGGGGGGGGGGGGGGGGGGGGGGGGGGGGGGGGGGGGGGGGGGGGGGGGGGGGGGGGGGGGGGGGGGGGGGGGGGGGGGGGGGFGGGGGGGGGGGGGGGGGGGGGGGGGGGGGGGGGGGGGGGGGGGGGGGGGGGGGGGGGGGGGGGGGGGGGGGGGGGGGGGGFGGGGGGGGGGGD*C@FGFGFGFFFGFFFFGFFFFFFFFFFFF?>#
@M06045:235:000000000-JCY5N:1:1101:21877:10380 1:N:0:TACAGC
ATCACGACTCCTACGGGAGGCAGCAGTTAGGAATTTTGGGCAATGGGCGCAAGCCTGACCCAGCAACGCCGCGTGGGCGAGGAAGCCCTTCGGGGTGTAAAGCCCTTTTCCCGGGGACGAATCTGACGGTACCCGGGGAAGAAGCCCCGGCTAACTACGTGCCAGCAGCCGCGGTAATACGTAGGGGGCGAGCGTTGTCCGGATTCATTGGGCGTAAAGCGCGCGCAGGCGGCCGCGAGAGCCCGGCGTGAAAGCCCCCGGCTCAACCGGGGGAGGCCGTCGGGGACCTCGGGGCTGGAGT
+
CCCCGGGGGGGGGGGGGGGGGGGGGGGGGGGGGGGGGGGGGGGGGGGGGGGGGGGGGGGGGGGGGGGGGGGGGGGGGGGGGGGGGGGGGGGGGGGGGGGGGGGGGGGGGGGGGGGGGGGGGGGGGGGGGGGGGGGGGGGGGGGGGGGGGGGGGGGGGGGGGGGGGGGGGGGGGGGGGGGGGGGGGGGGGGGGGGEGGGGGGGGGGGGGGGGGGGGGEGGGGGGGGGGGGGGGGGGGGEGGGGGGGGGGGGGGFGGGCGGGGGGGGGGGGGFFG:D>D5B5DFFFFGFBF?BDDDF(8?:?#
@M06045:235:000000000-JCY5N:1:1101:15936:10400 1:N:0:TACAGC
ATCACGACTCCTACGGGAGGCAGCAGTAAGGAATATTGGTCAATGGACGCAAGTCTGAACCAGCCATGCCGCGTGGAGGATGAAGGTCCTCTGGATTGTAAACTTCTTTTATCTGGGAAGAAACCCACGAATTCTTTTGTGGTTGACGGTACCAGATGAATAAGCACCGGCTAACTCCGTGCCAGCAGCCGCGGTAATACGGAGGGTGCAAGCGTTATCCGGATTCACTGGGTTTAAAGGGTGCGTAGGTGGGCAGGTAAGTCAGTGGTGAAATCTCCGGGCTTAACTCGGAAACTGCCAG
+
[truncated: 42,263,901 more chars]
