# Supplementary material for: Effect of marigold (Tagetes erecta L.) on soil microbial communities in continuously cropped tobacco fields
Source: Sci Rep. 2022 Nov 16;12:19632. doi: 10.1038/s41598-022-23517-x (PMC9668846; doi:10.1038/s41598-022-23517-x)
Supplement: Supplementary file 10 — Supplementary Information 10. [file 41598_2022_23517_MOESM10_ESM.fq]

@M06045:235:000000000-JCY5N:1:1101:19988:1194 1:N:0:CTCAGA
TAACGACTTGGTCATTTAGAGGAAGTAAAAGTCGTAACAAGGTTTCCGTAGGTGAACCTGCGGAAGGATCATTACAAAAGTTAAACACTTGGGGAACGGACTCGCCTTTCGGGGCTCGAGGCCTGACTCCATTTGTAACAAACTTTCAACCACTTGTGAATTTGTAACAAATTTTCTCACCAATTGACTGTTAACGAAGTCTGATTCAAATTGTATTGGTGTTTATAGACACTAGTAAAATATGAAACAACTTTTGGCAACGGATCTCTTGGCTCTCGCATCGATGAAGAACGCAGCAACA
+
CGGGGGGGGGGGGGGGGGGGGGGGGGGGGGGGGGGGGGGGGGGGGGGGGGGGGGGGGGGGGGGGGGGGFGGGGGGGGGGGGGGGGGGGGGGGGGGGGGGGGGGGGGGGGGGGGGGGGGGGGGGGGGGGGGGGGGGGGGGGGGGGGGGGGGGGGGGGFGGGGGGGGGGGGGGGGGGGGGGGGGGGGGGGGGGGGGGGGGGGGGGGGGGGGGGGGGGGGGGGGGGGGGGGGGGGGGGGGFGGGGGGGGGGGGGGGGGGGGGGGGGGGGGFFGFGFGFFFGFDFFGFFFFFFFFF>>9B0####
@M06045:235:000000000-JCY5N:1:1101:20802:1221 1:N:0:CTCAGA
TAACGACTTGGTCATTTAGAGGAAGTAAAAGTCGTAACAAGGTCTCCGTTGGTGAACCAGCGGAGGGATCATTACAGAGTTGCAAAACTCCCTAAACCATTGTGAACGTTACCTAAACCGTTGCTTCGGCGGGCGGCCCGGGTCCTTCCCGGCGCCCCCCGGCCCTCGCGGGCGCCCGCCGGAGGTAAACCAAACTATTGCATTAATGGCCTCTCTGAGTCTTCTGTACTGAATAAGTCAAAACTTTCAACAACGGATCTCTTGGTTCTGGCATCGATGAAGAACGCAGCACATACTACGG
+
CGGGGGGGGGGGGGGGGGGGGGGGGGGGGGGGGGGGGGGGGGGGGGGGGGGGGGGGGGGGGGGGGGGGFGGGGGGGGGGGGGGGGGGGGGGGGGGGGGGGGGGGGGGGGGGGGGGGGGGGGGGGGGGGGGGGGGGGGGGGGGGGCGGGGGGGGGGGGGGGGGGGGGGGGGGGGGGGGGGGGGGGGGGCGFGGGGGGFFGCFGGGGGFCEGGGGEGCCFFGGGGFGGGF?C:C:EFFFCGFGG74CGGFGGGGF*)9C7CFGGFGGGGFFG?D5:?B5D@FF?FF45>E@F>F?FF))####
@M06045:235:000000000-JCY5N:1:1101:22846:1252 1:N:0:CTCAGA
TAACGACTTGGTCATTTAGAGGAAGTAAAAGTCGTAACAAGGTCTCCGTTGGTGAACCAGCGGAGGGATCATTACAGAGTTGCAAAACTCCCAAACCATTGTGAACGTTACCTTTACCGTTGCTTCGGCGGGCGGCCCGGGTCCTGCCCGGCGCCCCTCGGCCCTCGCGGGCGCCCGCCGGAGGTAAACCAAACTATTGCATTGTATGGCCTCTCTGAGTCTTCTGTACTGAATAAGTCAAAACTTTCAACAACGGATCTCTTGGTTCTTGCATCGATGAAGAACGCAGCACATATTTGAG
+
CGGGGGGGGGGGGGGGGGGGGGGGGGGGGGGGGGGGGGGGGGGGGGFGGGGGGGGGGGGGGGGEGGGGGGGGGGGGGGGGGGGGGGGGGGGGGGGGGGGGGGGGGGGGGGGGGGGGGGGGGGGGFGEGEGEGDCEFGGGGGGGGGFGGGGGGGGGGGGGGGGGGGGGGGGGGGGGGGGGGEGEGGEGGGGGGGGGGGGDDGGG6<+:<CGGGG68EGGGGGFE?E?FGGGGGGGGGFFGFGFGGFFFFFGGGGG)597C>7:D:4*90=097FGFF4<=FFFDFF57@@@44:/4<-####
@M06045:235:000000000-JCY5N:1:1101:9136:1297 1:N:0:CTCAGA
TAACGACTTGGTCATTTAGAGGAAGTAAAAGTCGTAACAAGGTTTCCGTAGGTGAACCTGCGGAAGGATCATTAATGATTGGTGGCTGTTGCTGACTAGTGTTTCTAGTATGTGCACGCCACACCTTCAATCCCACTTACACCTGTGCACCTTCTGTAATAGATCTATGTGGATACGGAGATATGAAAGTTTGCGCTCTCGTACTCTGTTGAAGCAGTCTACTACGTTTTTTTACACATACACACAATAGTCATTGAATGTATTTTTTTTATTCTTATGATAAAAACAACTTTCAAAGCTC
+
CGGGGGGGGFGGGGGGGGDFEFFGGFFGGGGF9CFFFG9FGFFGGCGGGGGGFGGGGGG8FGGGGGGG9EFGFFGGGGGGGGGCEFGFGGGGGA?FGGGGFGGFGGGGGGGGGGGCF@FGGGFGCCFFGGGFGGFGGG,CFEAF@FGFGGFGFFGGFFGFEFGFE98CFFD:9BFFCDGGGDGGFGGCDEEF9DEEGGEGGGGGFD9DFGGFGG??FAFGCFGC,@54@EGCE>C?F*6:CFFGGECFGFGG@,7CD?>FDGGGGGC3>DAC@CFA1CBF=7>6@FDFF4FF<*64)####
@M06045:235:000000000-JCY5N:1:1101:17361:1305 1:N:0:CTCAGA
TAACGACTTGGTCATTTAGAGGAAGTAAAAGTCGTAACAAGGTTTCCGTAGGTGAACCTGCGGAAGGATCATTATCAAAAGTCAAGTCGGGGGCTGTAAAGCTCTCGTCTACACCCATGTCTTTTGCGTACTCTTGTTTCCTCGGTGGCGCAAGCTGCCGATTGGACAAACCAAAACCTTTTTTGTAATTGCAATCAGCGTCTGAAAATAATCTAATTATTTACAACTTTCAACAACGGATCTCTTGGTTCTGGCATCGATGAAGAACGCAGCACATATGGGAAGATCGGAAGAGCAATGC
+
CGGGGGGGGGGGGGGGGGGGGGGGGGGGGGGGGGGGGGGGGGGGGGGGGGGGGGGGGGGGGGGGGGGGGGGGGGGGGGGGGGGGGGGGGGGGGGGGGGGGGGGGGGGGGGGGGGGGGGGGGGGGGGGGGGGGGGGGGGGGGGGGGGGGGGGGGGGGGGGGGGGGGGGGGGGGGGCGGGGGGGGGGGGGGGGGDGGGGGGGGGGGGGGGGGFFGGGGGGGGGGGGGGGGGGGGGGGGGGGGEGGGGGFFGGGGGFFGGGGGGGGGGGGFFDDGBFFF?FFFFFGFB>FFFFFD65273####
@M06045:235:000000000-JCY5N:1:1101:15187:1394 1:N:0:CTCAGA
TAACGACTTGGTCATTTAGAGGAAGTAAAAGTCGTAACAAGGTTTCCGTAGGTGAACCTGCGGAAGGATCATTACCGAGTGCGGGCCCTCGCGGCCCAACCTCCCACCCTTGTCTCTATACACCTGTTGCTTTGGCGGGCCCACCGGGGCCACCTGGCCGCCGGGGGACGCACGTCTCCGGGCCCGCGCCCGCCGAAGCGCTCTGTGAACCCTGATGAAGATGGGCTGTCTGAGTACTGTGAAAATTGTCAAAACTTTCAACAATGGATCTCTTGGTTCCGGCATCGATGAAGAACGACGG
+
CGGGGGGDGGGGGGGGFGFFFGGGGGGFFGFFGGGGGGGGGGGGGGGGGGGEFGGGGGGFGGGGGGGGEFFEFGGGGEFFDFGGGEGGGGGGGGCFDGGGGGGGGGGDGGGGBDAEDFAFGGGGGGGFGCFFGFGGGGGGGGGGGGGGGGEE@CFFGCFGGGDGGGGC88>CGGGGFGGGEGDEGGGGDGGGGGGDE5>C5*;*<CF+<@GGGFEFC+<+<9C@FFDGF6<C79?CGFDCF7*?++97*;7?F77>C+0:DFDFDD4?9**29C66=FFF537BFF@)5=9@<F?<(####
@M06045:235:000000000-JCY5N:1:1101:16304:1405 1:N:0:CTCAGA
TAACGACTTGGTCATTTAGAGGAAGTAAAAGTCGTAACAAGGTTTCCGTAGGTGAACCTGCGGAAGGATCACTAAAGTAAACGCCCTCCGGGGCTCTCTTTAATTCACACACCCCTGTGCACTTTGGCCACCTGCCGCGCTTTACTGCGTTAGTAGGTGTGTCTTTTTAACTATACACTATATACACAAGTCATTGAATGTAAAATCGTTATAAACTAATATAACTTTCAACAACGGATCTCTTGGTTCTCGCATCGATGAAGAACGCAGCACATATCTAGAGATCGGAAGAGCACATCCC
+
CGGGGGGGGGGGGGGGGGGGGGGGGGGGGGGGGGGGGGGGGGGGGGGGGGGGGGGGGGGGGGGGGGGGGGGGGGGGGGGGGGGGGGGGGGGGGGGGGGGGGGGGGGGGGGGGGGGGGGGGGGGGGGGGCFGGGGGGGGGGGGGGGGGGGGGGGFGFGGGGGGGGGGGGGGGGGGFGGGGGGGGGGGGGGGGGGGGFGGGGGGGGGGFGEGGFDGGGFGGGGGGGGGGFGGGGGGGEGGGGGGGGGGGGGGFGCEGGGGGGGGGGGG<DFD:FFG???G=FFFGFF?F>:@BF?F>?1####
@M06045:235:000000000-JCY5N:1:1101:15999:1488 1:N:0:CTCAGA
TAACGACTTGGTCATTTAGAGGAAGTAAAAGTCGTAACAAGGTTTCCGTAGGTGAACCTGCGGAAGGATCATTAGTGAACGCCCTCACGGGCTTATAACTATTCCAAACCTCTGTGAACCGTGCCCTTCGGGGCTATTTTACAAACATGGTGTAATGAACGTCATATATCATAACAAAACAAAACTTTCAACAACGGATCTCTTGGCTCTCGCATCGATGAAGAACGCAGCACATATCCTGAGATCGGAAGAGCACACGTCTGAACTCCAGTCACCCCAGAATCTCGTATGCCGTCTGATG
+
CGGGGGGGGGGGGGGGGGGGGGGGGGGGGGGGGGGFGGGGGGGGGGGGGGGGGGGFGGGGGGGGGGGG9FDGFGGGGGGGGGGGGFGGGGGGGGGGGGGGGGGGGGGDGGFGGGEFFGGGGGGGGF=FFGGGGGGGGGFGFGGGFGGGGGGGGGGGGGGGGFFEGGGGGGDGGGGGGGGGGGGGGGGFGGGGGGGGGECEFGFCGGGGGGGGGECCECFGGEDGGGEGGGGGGFFGFFGGGGGFGGFGGDD*;?DCGFDGGGGGGGGFFGF>FFFF)9BEFF:=*@>>:FFFBDBF2####
@M06045:235:000000000-JCY5N:1:1101:18989:1517 1:N:0:CTCAGA
TAACGACTTGGTCATTTAGAGGAAGTAAAAGTCGTAACAAGGTCTCCGTTGGTGAACCAGCGGAGGGATCATTACCGAGTTATACAACTCCCAAACCCACTGTGAACCTTACCTCAGTTGCCTCGGCGGGACCGCCCCGGCCGCCGCGCAAGCGGCGCCGGACTCCAAGGCGCCCGCCGCAGGGACCCAAAACTCTTTTGCATTACGCCCAACGGCGGGAATTTTTTTCTCTGAGTGCATAAGCAAAACAAATGAATCAAAACTTTCAACAACGGATCCCTTGGTTCTGGCATCGATAGGA
+
CGGGGGGGGGGFGGGGGGGGGGGGGGGGGGGGGGGGGGGGGGGGGGGGGGGGGGGGGGGFGGGGGGGGGGGGGGGGGGGGGGGGGGGGGGGGGGGGGGGGGGGGGGGGGGGGGFGGGGGGGGGGGGGGGGGGGGGGGGGGGGGGGGGGGGGGGGGGGGGGGGGGGGGGGGGGGGGGGGGGGEEGGGGGFGGCFGFGGGGGGGGGGGGGEGGGGGGGGGGCCFGFGDGCCFGGG?FFFGGGGGG>E6CD<CDFFCCF7:FGGGGGGF>8BFFGFDF73>)0695??FFF=FFF>?B:1####
@M06045:235:000000000-JCY5N:1:1101:9939:1521 1:N:0:CTCAGA
TAACGACTTGGTCATTTAGAGGAAGTAAAAGTCGTAACAAGGTCTCCGTAGGTGAACCTGCGGAGGGATCATTACAAGTGACCCCGGTCTAACCACCGGGATGTTCATAACCCTTTGTTGTCCGACTCTGTTGCCTCCGGGGCGACCCTGCCTTCGGGCGGGGGCTCCGGGTGGACACTTCAAACTCTTGCGTAACTTTGCAGTCTGAGTAAACTTAATTAATAAATTAAAACTTTTAACAACGGATCTCTTGGTTCTGGCATCGATGAAGAACGCAGCACATATGCCAAGATCGGATAAG
+
CGGGGGGGGGGGGGGGGGGGGGGGGGGGGGGGGGGGGGGGGGGGGGGGGGGGGGGGGGGGGGGGGGGGGGGGGGGGGGGGGGFGGGGGGGGGGGGGGGGGGGGFGGGGGGGGGGGGGGGGGGGGGGGGGGGGGGGGGGGGGGGGGGGGGGGGGGGGGGGGGGGGGGGGGGGGGGGGGGGGGGGGGGGGGFFDGGGGGGGGGGGGGGGGCFGGGGGGGGGGGGFCFFGFGGGGGGG<FGGGGCFDEGGGGGGGGGGGFGCFFFFGGGFFFGFFFFFFFGFFFF7F@??FFFFFFFFF6####
@M06045:235:000000000-JCY5N:1:1101:14207:1582 1:N:0:CTCAGA
TAACGACTTGGTCATTTAGAGGAAGTAAAAGTCGTAACAAGGTCTCCGTTGGTGAACCAGCGGAGGGATCATTACAGAGTTGCAAAACTCCCAAACCATTGTGAACGTTACCTTTACCGTTGCTTCGGCGGGCGGCCCGGGTCCTGCCCGGCGCCCCTCGGCCCTCGCGGGCGCCCGCCGGAGGTAAACCAAACTATTGCATTGTATGGCCTCTCTGAGTCTTCTGTACTGAATAAGTCAAAACTTTCAACAACGGGTCTCTTGGTTCTGGCATCGATGAAGAACGCAGCACATATTCCAT
+
CGGGGGGGGGGGGGGGGGGGGGGGGGGGGGGGGGGGGGGGGGGGGGGGGGGGGGGGGGGEGGGGGGGGFFGGGGGGGGGGGGGGGGGGGFGGGGGGGGGGGGGGGFGEFGGGGGGGGGGGGGGGGGGGGGGGGGGGGGGGGGGGFGGGGGGGGGGGGFGGGGGGFFEGGGGGGGGGGGGGGGGGGGGGGGGGGG<:FFGGCCEFGFCEGGGFF6@EGGGGFCFGGGGCFGGGGFC:FFCCGGGGGFFFDGGGGCDGGGGFGFGG4C<*7>=FFCF@47886/:@F3@EDFFFBFFF-####
@M06045:235:000000000-JCY5N:1:1101:16661:1669 1:N:0:CTCAGA
TAACGACTTGGTCATTTAGAGGAAGTAAAAGTCGTAACAAGGTTTCCGTAGGTGAACCTGCGGAAGGATCATTCATAATCAAGTGTTTTTATGGCACTTTCAAAAATCCATATCCACCTTGTGTGCAATGTCATCTCTCTGGGGGCTGCCGGCTGTCAAAAGCCGTGTGGTCACCTTTGGGATTTATATCTACTCAGAACTTTAGTGATTTTGTCTGAAACATATTATGAATACTTAATTCAAAATACAACTTTCAACAACGGATCTCTTGGCTCTCGCATCGATGAAGAACGCAGCAGCG
+
CGGGGGGGGGGGGGGGGGGGGGGGGGGGGGGGGGGGGGGGGGGGGGGGGGGGGGGGGGGGGGGGGGGGGGGGGGGGGGGGGGGGGGGGGGGGGGGGGGGGGGGGGGGGGGGGGGGGGGGGGGGGGGGGGGGGGGGGGGGGGGFGGGGGGGGGGGGGGGGGGGGGGGGGGGGGGGGGGGGGGGGGGGGGCFGGGGGGGGGGGGGGGGGGGGGGGGGGGGFGGGGGGGGGGGGGGGGGGGGGGGGGCCGGGGGGGGGGGGGGGGGGDGGFFGFGFFFFFGDFABDFFFFFFBFFFFB94####
@M06045:235:000000000-JCY5N:1:1101:18729:1670 1:N:0:CTCAGA
TAACGACTTGGTCATTTAGAGGAAGTAAAAGTCGTAACAAGGTCTCCGTTGGTGAACCAGCGGGGGGATCATTACAGAGTTGCAAAACTCCCAAACCATTGTGAACGTTACCTAAACCGTTGCTTCGGCGGGCGGCCCGGGTCCTTCCCGGCGCCCCTCGGCCCTCGCGGGCGCCCGCCGGAGGAAAACCAAACTATTGCATTGTATGGCCTCTCTGAGTCTTCTGTACTGAATAAGTCAAAACTTTCAACAACGGATCTCTTGGTTCTGGCATCGATGAAGAACGCAGCACATATGCCCG
+
CGGGGGGGGGGGGFGGGGGGGGGGGGGGGGGGFGGGGGGGGGGGGGGGCGGGGGGFGGGGGGGGGEGGGGGGGGGGGGGGGGGGGGGGGFGGGGGFGGGGGGGGGGGGGGGGGGGGGGGCGGGGGGGGGGGDGGGEGEGGGEGGGGFFGDGGEEGGGGGGGGCEG5*CEGG>8EGGGGGCEEGGGGGGFGGDFGFGFGGGGGGCFFGFGCGGG@CGDCGGEFGGGGFFGGFCCFGFF:<:CFGGFGGGGGGGFG>DDGDDF:DDFCG??:7C>7?)5**9=7C@FB@DEDF4:FA).####
@M06045:235:000000000-JCY5N:1:1101:11320:1672 1:N:0:CTCAGA
TAACGACTTGGTCATTTAGAGGAAGTAAAAGTCGTAACAAGGTCTCCGTTGGTGAACCAGCGGAGGGATCATTACCGAGTTTACAACTCCCAAACCCCTGTGAACATACCTACACGTTGCCTCGGCGGATCAGCCCGCGCCCCGTAAAAAGGGACGGCCCGCCCGAGGACCCCTAAACTCTGTTTTTAGTGGAACTTCTGAGTAAAACAAACAAACAAATCAAAACTTTCAACAACGGATCTCTTGGTTCTGGCATCGATGAAGAACGCAGCACATATGGAGAGATCGGAAGAGCACCACT
+
CGGGGGGGGGGGGGGGGGGGGGGGGGGGGGGGGGGGGGGGGGGFGGGGGGGGGGGGGGGGGGGGGGGGGGGGGGGGGGGGEGGGGFGGFGGGGGGGGGGGGGAGGFGFGGGGGGGGGGGGGFGGGGGGEGGGGGFGGGEDCGGGCFGGGGGGD7CFGEGGGGGGGGGGGGDGEGGGGGGGGGGGGGGGGGGGFGGGCGGGGG?FEFFGGGGGGGGFDGCFFCFGGGGGDGGGGGGGGGGGD9CFGFFDF>7+2ACFG=DGCFFG7FGDDGE)<FFF=FFF4@FEF=?FEEFB?F:?0####
@M06045:235:000000000-JCY5N:1:1101:14402:1730 1:N:0:CTCAGA
TAACGACTTGGTCATTTAGAGGAAGTAAAAGTCGTAACAAGGTCTCCGTTGGTGAACCAGCGGAGGGATCATTACCGAGTTTACAACTCCCAAACCCCTGTGAACATACCTATACGTTGCCTCGGCGGATCAGCCCGCGCCCCGTAAAAAGGGACGGCCCGCCCGAGGACCCCTAAACTCTGTTTTTAGTGGAACTTCTGAGTAAAACAAACAAATAAATCAAAACTTTCAACAACGGATCTCTTGGTTCTGGCATCGATGAAGAACGCAGCACATATGAGAAGATCGGAAGAGCACGATC
+
CGGGGGGGGGGGGGGGGGGGGGGGGGGGGGGGGGGGGGGGGGGGGGGGGGGGGGGGGGGGGGGGGGGGGGGGGGGGGGGGGGGGGGGGGGGGGGGGGGGGGGGGGGGGGGGGGGGGGGGGGGGGGGGGGGGGGGFGGGGGGGGGGGGGGGGGGGGGGGGGGGGGGGGGGGGGGGGGFGGGGGGGGGGGGEEGFFGGGGGGGGGGGGGGGGGGGGGGFGGGGGGGGGGGFGGGGGGFGC5<EFGGGGCGGFFGGFFFGGGGGGGGGC9@DGE3.2>@6FF@6@GFFFB5578>1>?F(####
@M06045:235:000000000-JCY5N:1:1101:14245:1751 1:N:0:CTCAGA
TAACGACTTGGTCATTTAGAGGAAGTAAAAGTCGTAACAAGGTTTCCGTAGGTGAACCTGCGGAAGGATCATTACATTCAGTAGCTTGCTACTGTTAGGGGGGTCCATTAGTCTGTATAGTATCACTACTGATGAGCAGCACGACTCCCTGTCTATACCCTTGTCTTTTGCGCACTCATGTTTCCTCGGCGGCTTGATACCCGCCGGCTGGATCAATCTATAACCTTTTTAATTTTCAATCAGCGTCTGAAAAACCTAATAATTACAACTTTCAACAACGGATCTCTTGGTTCTGGCACGT
+
CGGGGGGGG9FFGFGGFGGGGDGFGGGGGGFFFGGGGGGGGGGGGGGGGGGGGGGGGGGGGGGDEGGFFGGGFGGGGGGGFGGGGGGGGGGGGGGGGGGGGGGGGGGGGGF<FGGGGGGGGGAFFFFGGGFGGGGGFCF<FGGDGGGGCFGGGGGGGGGGGFGGGGGDCFGGDEGDGGGGGGGGGFGDEGGGGDGGFGGGGC85EGGGDEG><AFGGDCCEGDFFGGGGGG?GGGGDGCFDEFGGGDGGGGFCFDDGFFGGGFGGGGFFGBGFGFFFCFD@:5<FFFFFFF3)9<A,####
@M06045:235:000000000-JCY5N:1:1101:13650:1820 1:N:0:CTCAGA
TAACGACTTGGTCATTTAGAGGAAGTAAAAGTCGTAACAAGGTTTCCGTAGGTGAACCTGCGGAAGGATCATTAACTGTATTACGGGGGGCCGGCGTGGGATTGCGTGCTTTGGTGCGCCTTCCCTCCCCGCCCTGTCTGATACTACCCGTGTCTTTTGCGTACCAATTGTTTCCTCGGTAGGCTTGCCTGCCGGCCGGACACCATAAAACCTTTTGTGATTGCAGTCAGCGTCAGAAAACTACAATAATTACAACTTTCAACAACGGATCTCTTGGTTCTGGCATCGATGAAGAAAGGCC
+
CGGGGGGGGGGGGGGGGGGGGGGGGGGGGGGGGGFGGGGGGGGGGGGGGGGGGGGGGGGGGGGGGGGGFFGGGGGGGGGGGGGGGGGGGGGGGGGG@FGGGGGGGGGGGGFGFGGGGGGGG:FFGGGGGDGGGGGGGGGG@FFGGGGGGGGCFGCFFGGGGGCEEGGFCFFGGGFCFGGGGCFGGGEGGGGGGCC5>EDGDGGGCCFGF7FEGGGCF;E?EF7<CFE67<CGEEEG+:FFFGGFGGGGFF>FGG0>FFF=FGGG595::3;77CF6@GF/9=:67BFDFFFFBB6:(####
@M06045:235:000000000-JCY5N:1:1101:16798:1864 1:N:0:CTCAGA
TAACGACTTGGTCATTTAGAGGAAGTAAAAGTCGTAACAAGGTTTCCGTAGGTGAACCTGCGGAAGGATCATTACCTAGAGTATTGTAGGCTTTGTCCTGCTGTCTCTTACCCATGTTTTTTGAGTGCTTACGTTTCCTCGGCGGGTTCGCCCGCCGATTGGACAATTTAAACCCATTGCAGTTGCAATCAGCGTCTGAAAAACTTTAATAGTTACAACTTTCAACAACGGATCTCTTGGTTCTGGCATCGATGAAGAACGCAGCACATATTCACAGATCGGAAGAGCACACGTCTGGGGC
+
CGGGGGGGGGGGGGGGGGGGGGGGGGGGGGGGGGGGGGGGGGGGGGGGGGGGGGGGGGGGGGGGGGGGGGGGGGGFGGGGGFGGGGGGGGGGGGGGGGGGGGGGGGGGGGGGGGGGGFGGGGGGGGGGGGGGGGGGGGGGGGGGGGGGGGGGGGGGGGGGGGGGGGGGGGGGGGGGGGGGGGGGFGGGGGGGGGGGGGGGGGGDGFGGGGFGGGGGGGGGGGGGGGGGGGGGGGGGGGGGGFGGGGGGGGGGGGGGC?CGGGGGGGGFFGFG=7FFFGFFFFGFFFF@?FFFFF::(####
@M06045:235:000000000-JCY5N:1:1101:23445:1884 1:N:0:CTCAGA
TAACGACTTGGTCATTTAGAGGAAGTAAAAGTCGTAACAAGGTCTCCGTTGGTGAACCAGCGGAGGGATCATTACAGAGTCTTCTGAACTCCAAACCATTGTGAACATATCATGTTGCTTCGGCGGGATGCCGGGTGGACCAGCGCCCCCGCGCCGCCCGCCGGAGGCCAAACTCTTGTTTTCTAGCGGAATCTTCTGAGTCTTTATAAATAAGCAATCAAAACTTTCAGCAACGGATCTCTTGGCTCTGGCATCGATGAAGAACGCAGCACATATCCGGAGATCGGAAGAGCACACTACG
+
CGGGGGGGGGGGGGGGGGFFGGFGGGGGGGGGGGGGGGGGGGGGGGGGGGGGGCFGGDFGGGGGGGGCFFGGGFGGGGFGGDFGGGFGGGGGGGGGGGGGGGGGEGGGGEFFGGGGGGGGGFGGGGGGGGGGGGGGGGGGFGGGGGGGGFFGGGGGGGGGGGGGFFGGGGGFGGGGGGGGGGGGGFGGGGEGGGGGFFGFGGGGGCEGGFFCGG7EFGGGGGGGGGGGGGGGGFGG=<E*9<CFGC<7FFGGGGGGGGCFF*C6CD9>BG>4>F44=FFFE3).9FFFDFF>B)3?(####
@M06045:235:000000000-JCY5N:1:1101:22210:1965 1:N:0:CTCAGA
TAACGACTTGGTCATTTAGAGGAAGTAAAAGTCGTAACAAGGTCTCCGTTGGTGAACCAGCGGAGGGATCATTACCGAGTTTACAACTCCCAAACCCCTGTGAACATACCTATACGTTGCCTCGGCGGATCAGCCCGCGCCCCGTAAAAAGGGACGGCCCGCCCGAGGACCCCTAAACTCTGTTTTTAGTGGAACTTCTGAGTAAAACAAACAAATAAATCAAAACTTTCAACAACGGATCTCTTGGTTCTGGCATCGATGAAGAACGCAGCACATATCTGCAGATCGGAAGAGCACATCG
+
CGGGGGGGGGGGGGGGGGGGGGGGGGGGGGGGGGGGGGGGGGGGGGGGGGDGGGGGGGGGGGGGGGGGGGGGGGGGGGGGGGGGGGGGGGGGGGGGGGGGGGGFEGGFGGGGFGGGGFGGGGGGGGGGGGGGGGFGGGGGGGGGGGGGGGGGGGGGGGGGGGGGGGGGEGCEGGGCFGGGGGGFGGGCCG9EGDGGGGGGGGGGGGGGGFGGGGGGGGGGGGFGGGGGGGGGGGGFGGDGGGGGGGCFGGGGGGGCDGG5>DGFFFCEFGF3@GFFFFFFFF=:=7@FEFED?F?F1####
@M06045:235:000000000-JCY5N:1:1101:7787:1985 1:N:0:CTCAGA
TAACGACTTGGTCATTTAGAGGAAGTAAAAGTCGTAACAAGGTCTCCGTTGGTGAACCAGCGGAGGGATCATTACAGAGTGGAAAAACTCCCCTAAACCATTGTGAACCTACCACTAAACAGTTGCTTCGGCGGGTGGGTGCCCTTCCCCAGGGAAAGGCGCCCCGCGAGACCGCCCGCCGGAGGTACCCAACACCCTTGTTTAACTAAAAGGCCGCGCTGAGTACTGTACTTAAATAAGTCAAAACTTTCAACAACGGATCTATTGTTTCTGGCATCGATGCAGAACGCAGCACAAACAG
+
A6;FFGGGEE<@FC@ECCFEEG<FGGGGEEEE<BF<<FFD@8F9FFGGC<CFED<ECC@F,@7F:@F@@,@CAEE@@FFC,CF<,C,8CF=<?F<,==EF,55<C5?5:FF<=F84E8F,5=FFA<FF<C=>F=:@CGE+83@<F<F<,3,@F7CF7A3,5<*1*>*114FG:=C11:FCC<88E/+3<CE**/;*2/;:+<?+<:AF+<7<?>*/:*8CGE@C:997A+ACG7+++0+23+*?0A5FFGCCCA65C*)*9):*:D:*9****24>7*)8.**/9*)..0751>80(####
@M06045:235:000000000-JCY5N:1:1101:13865:2008 1:N:0:CTCAGA
TAACGACTTGGTCATTTAGAGGAAGTAAAAGTCGTAACAAGGTCTCCGTTGGTGAACCAGCGGAGGGATCATTACCGAGTTATACAACTCCCAAACCCACTGTGAACCTTACCTCAGTTGCCTCGGCGGGAACGCCCCGGCCGCCTGCCCCCGCGCCGGCGCCGGACCCAGGCGCCCGCCGCAGGGACCCCAAACTCCCTTGCATTACGCACAGCGGGCGGAATTTCTTCTCTGAGTTGCACAAGCAAAAACAAATGAATCAAAACTTTCAACAACGGAACTCTTGGTTCTGGCATCGGGC
+
CGGGGGGGG9EFEGEF,FAFG9EGC-@CCFGCCCDFFEGGFFGGGGFGGFEFG@FGGDFGGGGGGCC:FGGGGGDFGGGFGGGGGFGGGGGGGGCCFFGGFGGGFDGGGGGFDGFD,FGAFGGGCEGGDDCFGGDFFEGDFGGGGGGGFGCFGGGGGGEE7CC7CFCEGCFGGDEDEECCED*:ECCF*CEGCGGG6:;::88@9++2@E*?CEGC5CEGC*/8<?CFG+<<+@+2<CF>C9**/:CFG7<**:*2C9FFFFGDGC<F?C=?BD:F5/83>?GFFF4/7=?6-622(####
@M06045:235:000000000-JCY5N:1:1101:17557:2009 1:N:0:CTCAGA
TAACGACTTGGTCATTTAGAGGAAGTAAAAGTCGTAACAAGGTCTCCGTTGGTGAACCAGCGGAGGGATCATTACCGAGTTATCCAACTCCCAACCCCTGTGAATTATACCTTTAATTGTTGCTTCGGCGGGACTTCGCGCCCGCCGGGGACCCAAACCTTCTGAATTTTTTAATAAGTATCTTCTGAGTGGTTAAAAAAATGAATCAAAACTTTCAACAACGGATCTCTTGGTTCTGGCATCGATGAAGAACGCAGCACATATTGTAAGATCGGAAGAGCACACGTCTGAACTCCCCGAA
+
CGGGGGGGGGGGGGGGGGGGGGGGGGGGGGGGGGGGGGGGGGGGGGGGGGGGGGGGGGGGGGGGGGGGGGGGGGGGGGGGGGGGGGGGGGGGGGGGGGGGGGGGGGGGGGGGGGGGGGGGGGGGGGGGGGGGGGGGGGGGGGGGGGGGGGGGGGGGGGGGGGGGGGGGGGDFGGGGGGGGGGGFGGGGGGGGGGGFGGGGGGGGGGGGGGGGGGGGGGGGGGGGGGGGGGGGGGGGGGGGGGGGGGGDDGGGGGGGGGGGCDGGDCGFFGFGFGFFFGF@F?5>FFFFF>FFFFFF1####
@M06045:235:000000000-JCY5N:1:1101:7669:2098 1:N:0:CTCAGA
TAACGACTTGGTCATTTAGAGGAAGTAAAAGTCGTAACAAGGTTTCCGTAGGTGAACCTGCGGAAGGATCATTACCGAGTGCGGGTTCCAACGAGCCCAACCTCCCACCCGTGTTTACCATGACCGCGTTGCCTCGGCGGGCCCACTGGGGCCTGGCCCCGGTCGCCGGGGGGCTTCTGCCCCCGGGTCCGCGCCCGCCGACGCACCCTGGAACCCTGTCTGAATAGTGAGTCTGAGTCTATGATCAAATCATTAAAACTTTCCACAACGGATCTCTTGGTTCCGGCATCGATGAAAGGCG
+
CDGGGGGFGFGGGGGGFFGCFGGFFGGGGFDFFFGGGGGGGGGGGGGEGGGGGGGGGGGGGGGGGCFCFGGGGGGGGGGG?FEGGGG?FCGGGGGGGGGGGGGFGGGGG@F4CFGGFFFGDFFGGGGDGF+>F9FGGCFCC>FGGGGGGFGGECC7FFGGDGFEFGGFG7FDDCEGGG9CGGGGDDEGGGGGGGGGGGE*88*?5CCE*CC*2A:C;8FFGGGDC+<:7<?CE++2CCF*C:C*<CFGCD6E?<CFF76<DD:*::F>EG>D3547*766BFFF35;;B;0)49<A)####
@M06045:235:000000000-JCY5N:1:1101:11724:2099 1:N:0:CTCAGA
TAACGACTTGGTCATTTAGAGGAAGTAAAAGTCGTAACAAGGTAACCGTAGGTGAACCTGCGGTTGGATCATTAGAAAATTTTGGAGCTTCTGCTTCCAATCACACTGTGTGCACCGTTTACTGTCTCTGGCGGACCGAGCTGGTCTTAACTGACTGGTTCCCCGCCGAAGGACCGAAACTCCCGTTAACGCGGATGTTGGTTCGGTCCTCTTTGAACAACACCTTTCTGTAAACTTTGTCTGAACTTTCTTCACCTTGTGTGAGAAATCTTAAACAACTTTTGGCAACGGATCTCTACAC
+
CGGGGGGGGGGGGGGGGGGFGGGGGFGGGGGGGGGGGGGGGGGGGGGGGGGGGGGGGGGFGGGGGGGGGGGGGGGGGGGGGGGGGGGGFGGGGGGGGGGGGGGGFGGGGGGGGGGDFFEFGGGGGGGGGGGGGGGGGGGGGCGGGGGGGGGGGGGGGFGGGGGGGGGGEGGGFFGGGGGGGGGGGGGGGGGGGGGGGGGGGGGEGG88CFGGGE+CEGF@EFEGGGGG7AE<C:7<FGFGGGGFGFCCFGGGGGFGGGGGGGGCGGF:FGFFFFFFFGFFFFC@BF4FFEEFB>A>9####
@M06045:235:000000000-JCY5N:1:1101:10356:2129 1:N:0:CTCAGA
TAACGACTTGGTCATTTAGAGGAAGTAAAAGTCGTAACAAGGTCTCCGTTGGTGAACCAGCGGAGGGATCATTACCGAGTTTACAACTCCCAAACCCCTGTGAACATACCTATACGTTGCCTCGGCGGATCAGCCCGCGCCCCGTAAAAAGGGACGGCCCGCCCGAGGACCCCTAAACTCTGTTTTTAGTGGAACTTCTGAGTAAAACAAACAAATAAATCAAAACTTTCAACAACGGATCTCTTGGTTCTGGCATCGATGAAGAACGCAGCACATATCCCCAGATCGGAAGAGCACTGAG
+
CGGGGGGGGGGGGGGGGGGGGGGGGGGGGGGGGGGGGGGGGGGGGGGGGGGGGGGGGGGGGGGGGGGGGGGGGGGGGGGFGGGGGGGGGGGGGGGGGGGGGGGFGGGGGGGGGGGGGGFGGGGGGGGGGGGGGGDGGGGGGGGGGGGGGGGGGGCFGGDFGGEGGGGGGGFGGGDGGGGGGGGGGGFEFEFFFGGGGGGGGG<CFGGGGG>FGGGGGGGGGFGGGGFCFGGGGGGGCDEDC9FGFGGFFGGGGGGGGGGGDFGGGGGF3D@GFFFBFFFFFFGF@*?:>>>5<>1>1####
@M06045:235:000000000-JCY5N:1:1101:17773:2145 1:N:0:CTCAGA
TAACGACTTGGTCATTTAGAGGAAGTAAAAGTCGTAACAAGGTCTCCGTTGGTGAACCAGCGGAGGGATCATTACCGAGTACTATAACTCATAACCCTTTGTGAACCTTCATACCTGTTGCTTCGGCGGCGCGCCTCTCGGGGCGTGCCCGCCGGCATTATCAGAATCTCTGTTCGAACCCGACGATACTTCTGAGTGTTCTAAGCGAACTGTTAAAACTTTCAACAACGGATCTCTTTGTTCTGGCATCGATGAAGAACGCAGCACATATAAGCAGATCGGAAGAGCACACGTCTGTGGG
+
CGGGGGGGGGGGGGGGGGGGGGGGGGGGGGGGGGGGGGGGGGGFGGGGGGGFGGGGGGGGGGGGGGGGGGGGGGGGGGGGGGGFGGGGGGGGFGGGGGGGGGGGGGGGGFGGGGGGGEGGGGGGGGGGGGGGGGGGGDGDFGGGGGGGGGGGGGGGGGGGGGGGGGGGFGGGGGGGGGGGGGGGGGGGGFGGGGFGGGAF@FGGGGGEGE5EEGFGGCFFGGGFGGFFFGGGECFGGF+:ACFGGDFGFFGDCFG=FGGGGGDGDFFFFFFGFGFFFGFFFF35D@FFFFFFFFFB?####
@M06045:235:000000000-JCY5N:1:1101:14010:2179 1:N:0:CTCAGA
TAACGACTTGGTCATTTAGAGGAAGTAAAAGTCGTAACAAGGTCTCCGTTGGTGAACAGCGGAGGGATCATTACCGAGTTTACAACTCCCAAACCCCTGTGAACATACCACTTGTTGCCTCGGCGGATCAGCCCGCTCCCGGTAAAACGGGACGGCCCGCCAGAGGACCCCTAAACTCTGTTTCTATATGTAACTTCTGAGTAAAACCATAAATAAATCAAAACTTTCAACAACGGATCTCTTGGTTCTGGCATCGATGAAGAACGCAGCACATATGCTTAGATCGGAAGAGCACACGTAA
+
CGGGGGGGGGGGGGGGGGGGGGGGGGGGGGGGGGGGGGGGGGGGGGGGGGGGGGGGGGGGGGGGGGGGGGGGGGGGGGGGGGGGGGGGGGGGGGGGGGGGGGGGGGGGGGGGGGGGGGGGGGGGGGGGGGGGGGGGGGGGGGGGGGGGGGGGGGGGGGGGGGGGGGGGGGGGGGGGGGGGGGGGGGGGGGGGGGGGGGGGGGGGGGGGGGGGFGGGGGGGGGGGGGGGGGGGGGGGGGGGGGGGGGGGGGGGGGCDGGGFFFGGGGDFFGFG@CFF4:7@FFGFFFFFE3@FFFFFB####
@M06045:235:000000000-JCY5N:1:1101:22180:2181 1:N:0:CTCAGA
TAACGACTTGGTCATTTAGAGGAAGTAAAAGTCGTAACAAGGTTTCCGTAGGTGAACCTGCGGAAGGATCATTCATAATAAGTGTTTTATGGCACTTTTTAAATCCATATCCACCTTGTGTGCAATGTCAGTCGATCTTCTTCATGGAGATCGACCAAACATCAACCTTTATTTTTTAACTCTTTGTCTGAAAAATATTATGAATAAACAATTCAAAATACAACTTTCAACAACGGATCTCTTGGCTCTCGCATCGATGAAGAACGCAGCACATATCTGTAGATCGGAAGAGCACACGATG
+
CGGGGGGGGGGGGGGGGGGGGGFGGGGGGGGGGGGGGGGGGGGGGGGGGGGGGGGGGGGGGGGGGGGGGGGGGGGGGGGGGGGGGGGGGGGGGGGGGGGGGGFGFGGGGGGGGGGGGGGGGGGGGGGGGGGGGGGGGGGGGGGGGGGGGGFGGGGGGGGGGGGGGGGGGGGGGGGGGGGGGGGGFGGGGGGGGGGFGGGGGGGGGGGFFGGGGGGGGGGGGGGGGGGGGGGGGGGGGGGGGGGGDGGGGGGGGGGGGGGG8:F<FDDEAGFDFFFFCFFF6:CF7AF5:B@FF::B2####
@M06045:235:000000000-JCY5N:1:1101:16237:2182 1:N:0:CTCAGA
TAACGACTTGGTCATTTAGAGGAAGTAAAAGTCGTAACAAGGTCTCCGTTGGTGAACCAGCGGAGGGATCATTACAGAGTTGCAAAACTCCCAAACCATTGTGAACGTTACCTTTAACCGTTGCTTCGGCGGGCGGCCCCGGGACCACTCCCGGGGCCCCTGGGCCCCCTAGCGGGGCGCCCGCCGGAGGTCACCTAACTCTGGATAATTTAAGGCCTCTCTGAGTCTTCTGTACTGAATAAGTCAAAACTTTCAACAACGGATCTCTTGGTTCTGGCATCGATGAAGAACGAGGCCCACG
+
C<FGGFEGGGFGGCGGGACEF@FEE@FGGGFFFEFGFEGCG?C@EFAFGFE,C@FFGFFC,CCCGGC:EC<FFEEC@FFF,CFGGGGFFGGCGG@G7,CCE<CFC<=FFAG,CEEEFD<=FCFGGA?C:=F:C7+:F*5<FCC*5CCFC<FCFE71CF:C*=*CF:F::<7CFC?EEGGCD>EDE8/11:C86EFGC?GA7C++<C:3:<CC9<C6A+028+<7<A+0<:C?CFD?:7?0CGFG+:>DG47CC7>DD+>FDG**):CF=GFCF7*9=676).2)9@@4*9<)-)-((####
@M06045:235:000000000-JCY5N:1:1101:15999:2183 1:N:0:CTCAGA
TAACGACTTGGTCATTTAGAGGAAGTAAAAGTCGTAACAAGGTTTCCGTAGGTGAACCTGCGGAAGGATCATTACCGAGTGAGGGTGCTCCGTCGCCCGACCTCCCAACCCTGTGTCTACTGTACCTTGACGTTGCTTCGGCGGACCGGTTGCTGACCAACTGGTTTCGACCGCCGGGGGCCCTGTCGCCCCTGGAGCGCGTCCGCCGATGGCCCAACTCCAAAAACTTCTTGACCCCGAAACCAGTGTCGTCTGAAAACACGTTTGTGATAAGTACAATCAAAAACAAAACTTTCATGGG
+
CGGGGGGGGGGGGGGGGGGGGGFGGGGGGGGGGGGGGGGGGGGGGGGGGGGGGGGGGGGGGGGGGGGGGGGGGGGGGGGGGGGGGGGGGGGGGGGGGGGGGGGGGGGGGGGGGGGFGGGGGGGGGGGGGGGGGGFGGGGGGGGGGGGGGGGGGGGGGGGGGGGGGGGGGGGGGGGGGGGGGGGGGGGGGGGGGGGGGGGGGGGGGDGGCCEEEGGGGGGGGGGGCFGGGFGGGGGGGGGGGGGGGGGGGFCFF:5DFGFFGGGGGGGFFGFGFGFFFGFFFFFBFFFFFFF>?FB2)####
@M06045:235:000000000-JCY5N:1:1101:16699:2192 1:N:0:CTCAGA
TAACGACTTGGTCATTTAGAGGAAGTAAAAGTCGTAACAAGGTCTCCGTTGGTGAACCAGCGGAGGGATCATTACAGAGTTGCAAAACTCCCTAAACCATTGTGAACGTTACCTAAACCGTTGCTTCGGCGGGCGGCCCGGGTCCTTCCCGGCGCCCCCCGGCCCTCGCGGGCGCCCGCCGGAGGTAAACCAAACTATTGCATTAATGGCCTCTCTGAGTCTTCTGTACTGAATAAGTCAAAACTTTCAACAACGGATCTCTTGGTTCTGGCATCGATGAAGAACGCAGCACATATTTAGT
+
CGGGGGGGGGGGGGGGGGGGGGGGGGGGGGGGGGGGGGGGGGGGGGGGGGGGGGGGGGGGGGGGGGGGGGGGGGGGGGGGGGGGGGGGGGGGGGGGGGGGGGGGGGGGGGGGGGGGGGGGGGGGGGGGGGGGGGGGGGGGGGGGGGGGGGGGGGGGGGGGGGGCFFGGGGEGGGGGGGGGGGGGGG?CEFGGGGGGGGGGGGGGGGGG?EECFCFG7FFEFFGGGGGGGGGGGGGGDCE>FFGGGGGFGGGGGGCGDCCGGGGGGGFFF7?DFGFF?GFFF=D?F>E:B:4;7FA2)####
@M06045:235:000000000-JCY5N:1:1101:14707:2207 1:N:0:CTCAGA
TAACGACTTGGTCATTTAGAGGAAGTAAAAGTCGTAACAAGGTCTCCGTTGGTGAACCAGCGGAGGGATCATTACTGAGTCTAACAAACTCCCAAACCCCTGTGAACATACCTACTGTTGCTTCGGCGGGACCGCCCCGGGCGCCTTCGCGGTGCCCCGGAACCAGGCGCCCGCCGGGGACATCAAACTCTTGATTGTTATAGTGGCATTCTCTGAGTAAAACATACAAATAAGTCAAAACTTTCAACAACGGATCTCTTGGCTCTGGCATCGATGAAGAACGCAGCACATATACCCACGT
+
CGGGGGGGGGGGGGGGGGGGGGGGGGGGGGGGGGGGGGGGGGGGGGGGGGGGGGGGGGGGGGGGGGGGGGGGGGGGGGGGGGGGGGGFGGGGGGGGGGGGGGGGGGGGGGGGGGGGGGGGGGGGGEGGGGGGGGGGGGGGGGGGGGGGGGGGGGGGGGGGGGGGGGGGGGGGGGGGGGGGGGGGGGGGGGGF9FGGFFGGGGGGGGGGGGGGGGGGGGCFGGGGGGGGGGGGGFFGFFFC=CGGFGGFFGGGGD*7:CCGFGGFGGG?FFFGFGFFFGFFF4<D@;>>47BF2*.<?####
@M06045:235:000000000-JCY5N:1:1101:16169:2234 1:N:0:CTCAGA
TAACGACTTGGTCATTTAGAGGAAGTAAAAGTCGTAACAAGGTTTCCGTAGGTGAACCTGCGGAAGGATCATTACCCTTCCGGTCTTCGAGACCGCGTCTTCAACTCGCCGCAGGACCCCACGAAATTGGCCAGAAATGCGGACGAGGCGAAGTAACCCTTGACTATGAGTACCTTTTGTTCCCTCGGCGGGCTCGCGCCCGTCGCTGGGCCCATCCAAACCCCTTTGCAGTAGCAGTATACCTCTGATCGTGGGCACTTGAATCTTTACAACTTTCAACAACGGATCTCTTGGTTTCGGA
+
CGGFGEFFFGGGGGGGGGGGGGGGGGGGGGGGGGGFFGGGGGGGGGGGFGFGGGGFGGG?EGGGGGGGGGGGGGGGGGGGGEGCGDGGCGGGGGGGGFGGGFGFGFGGGGGGGG:CD7CFFGGGGG,DDFCEFGFFGGEGGDGGG:CGC@FGGFGGGGGGGFDFGFD?FGGFCG@FGFFGGCFEFFG7C@CGGEG8E>ECEEEEEEGGGGGGGED?CC8FF=E8:@0<CFGGGCFFGGGG7?>7<9>F>FCC*ADGFEFFGG*:CCFF?>=2929*0*9@*<C>::@FBF??>?<6(####
@M06045:235:000000000-JCY5N:1:1101:11938:2237 1:N:0:CTCAGA
TAACGACTTGGTCATTTAGAGGAAGTAAAAGTCGTAACAAGGTCTCCGTTGGTGAACCAGCGGAGGGATCATTACAGAGTTGAAAAACTCCCCTAAACCATTGTGAACCTACCACTAAACAGTTGCTTCGGCGGGTGGGCGCCCCTCCTCAGGGAAGGGCGCCCCGCTAGACCGCCCGCCGGAGGTACCCAAAACTCTTGTTTAACTAAAAGGCCTCTCTGAGTACTGTACTTAAATAAGTCAAAACTTTCAACAACGGATCTCTTGGTTCTGGCATCGATGAAGAACGCAGCACATATTG
+
CGGGGGGGGGGGGGGGGGGGGGGGGGGGGGGGGGGGGEGGGGFGGGGGGGGGGGGGGGGFGGEGGGGGGFGGGGFGGGGECFGGGFFGGGGFF<DGFGGGGGGGAGGGGGGGGGGFGGGGGFFGEFGEC@@FGE@FGGGGGGGCFFFC:FGGFGFFGEEEGGGGGGGGEFGGGGGGGGGGEGGGGEFECFGDGFGGGFGGGGGFGFFGFFGGGG5<@FFGF79:CEG?FGGGEGC+C*9C?FFF9?FGGGGGFG*CF>)9CD77CF76FD=C=>@F4FFFF?7?=FFF:7>B>)(1)####
@M06045:235:000000000-JCY5N:1:1101:22636:2317 1:N:0:CTCAGA
TAACGACTTGGTCATTTAGAGGAAGTAAAAGTCGTAACAAGGTTTCCGTAGGTGAACCTGCGGAAGGATCATTCATAATAAGTGTTTATGGCACTTCTTAAATCCATATCCACCTTGTGTGCAATGTCAGCCGTTTTCTTTATGAAAGCGGCCAAACATCAACTTATTTTTTAACTGTCTGTCTGAAAACTATTATGAATAAACAATTCAAATACAACTTTCAACAACGGATCTCTTGGCTCTCGCATCGATGAAGAACGCAGCACATATACTGAGATCGGAAGAGCACACGTCTGAAGCC
+
CGGGGGGGGGGGGGGGGGGGGGGGGGGGGGGGGGGGGGGGGGGGGGGGGGGGGGGGGGGGGGGGGGFGGGGGGGGGGGGGGGGGGGGGGGGGGGGGGGGGGGGGGGGGGGGGGGGFGGGGGGGGGGGGGGGGGGGGGGGGGGGGGGGGGGGGGGDGGGGGGGGGGGGGGGGGGGGGGGGGGGGGGGGGGGGGGGCGGGEGGGGGGGGGGGGGGFGGGGGGGGGGGGGGGGGGGGGGGGGGGGGGGGGGGCGGCCGGGFFGGGGGGGGFFCFGFGFFADFFFFGFF5FFFFFEFFFF>####
@M06045:235:000000000-JCY5N:1:1101:8665:2338 1:N:0:CTCAGA
TAACGACTTGGTCATTTAGAGGAAGTAAAAGTCGTAACAAGGTTTCCGTAGGTATGTTAAGCATCGAGTTCCTTCCTTTTCGTGACATTTCGCTAACTTGTGTCGTAGGTGAACCTGCGGAAGGATCATTACTGAGTTAGGGTCTTGTCTGGCCCGACCTCCAACCACGTGTCTACCTTACCACGTTGCTTCGGCGGGCCTGCCGACAGGATCTGTCGGCTGCCGGTAGGCTCAACCCCCGCTGGACAGTGCCCGTCGATGGCCAACCTCCAAACTTCTTGAAGAACCATGTCGTCTGATG
+
CGGGGGDFGGGGCGFGDFGGGGGGGGGFEFGCFGGDFGGGGG<<FFFFCFFFGGGGGGGGGFFDGDDFFEGGGGGGGGGGGGGGDFFGGGGGGGGG<FFF?FGGGGDDFFEFGGGCDCGGGGGGG<?FFGFGGGGGGFA9FG=EDGGFGFGGGFGCCGG@FFDFC:+AC@DFGFGGG9=EFFGCFGEFGAFFGGGGGGGDGGGGGGGGGGG?GCGFGFGECCCGGGCEGFGFFF9677CCC=15E59CD**::C9/7CDGGDFF49/76*59FFF?FG49F?6B=@:5:76*:FFF4####
@M06045:235:000000000-JCY5N:1:1101:20868:2401 1:N:0:CTCAGA
TAACGACTTGGTCATTTAGAGGAAGTAAAAGTCGTAACAAGGTCTCCGTGGGTGAACCAGCGGAGGGATCATTACCGAGTTTACAACTCCCAAACCCCTGTGAACATACCACTTGTTGCCTCGGCGGATCAGCCCGCTCCCGGTAAAACGGGACGGCCCGCCAGAGGACCCCTAAACTCTGTTTCTATATGTAACTTCTGAGTAAAACCATAAATAAATCAAAACTTTCAACAACGGATCTCTTGGTTCTGGCATCGATGAAGAACGCAGCACAGATCCAAAGATCGGAAGAGCACACGGA
+
CGFGE7C,6C<CCF<,C6@CFEGF@E6-@6E@FCF@,@6CF@C,E<<FF,868CCFA<F@CCC@@@@,,C,<C996FGGC=FFGG?6FGD<=444,4?D<FF,9F,C5?4,FGEG,?EF9B==+?=:+6:DAF8F+C7=:>=FCF7DFFGC::33*CFCFCCCCCGCFCGGGC*2,?<2BBBFBFFFGF;CB9;CE9<;2;+B@C?9<8*25+?;EFDFF?CF7ECEC72C9CF5:CG5DC:C*<F>FGGC996C*9647*:>D77>D5C5C@<)96676?4*)195))8851@73(####
@M06045:235:000000000-JCY5N:1:1101:16784:2405 1:N:0:CTCAGA
TAACGACTTGGTCATTTAGAGGAAGTAAAAGTCGTAACAAGGTAACCGTAGGTGAACCTGCGGTTGGATCATTAAAAAGATCTAGCCCGAAGTGGGACTGAGAGGTCGGATCGAGGTATCCGCGACACTGTCGTGGGTGTTTCGCCGATCACTCTAACCCATGCCGGGTTTTCTCACCTCAAAAGTGAGTCAACATTATGTGAACTGTTCTGTCTCTGGCGGTGGGGTGGTGTCAAAACTACCTGTCAGCATCCGGGTTCTCTCGGTGTGCCGTGGACAAGCCGTCAATGGTGTATGTAAG
+
CGGGGGGGGFGGGGGGGGGGGGGGGGGGGGGGGGGGGGGGGGGGGGGGGGGGGFGGGFGGGGGGGGGGGFGGGGGGGGGGGGGGGGGGGGGGGGGGGGGGGGGGGGGGGGDFGGGGGGGFFGGGGGGGGGFGGGGGGGGGGGGGGGGGGGGGGGGGGGGGGGGGGGGGFG<FGCGGFCFGGGGGGCEGGGGGGGGGGGGGGGGGGGGGGGGGFG?FGGGGGGEGGGGGGGCGFFFEGGGGGGGGGGFGGGGFCFGDDGGGGGGGGGDFEGFGFGFFDGFFFF3B@EFFFFFFFFBF)####
@M06045:235:000000000-JCY5N:1:1101:19140:2447 1:N:0:CTCAGA
TAACGACTTGGTCATTTAGAGGAAGTAAAAGTCGTAACAAGGTCTCCGTTGGTGAACCAGCGGAGGGATCATTACGAGAGTGTCACCACTCCCAACCCACTGTTTACCTACCCGTCCACCGTGCTTCGGCAGGCAGTCCTGTGGGACAGGGCCTCGCCCCCGCGAGGGGGTGCCTGCCGCTGGCCAACCAAAAATTCTAGCTGTTTTTGTACCATCTGAGTCTTCCACAAATAAACAAAACTTTCAACAACGGATCTCTTGGTTCTGGCATCGATGAAGAACTCAGCACATATTAAAAGTA
+
CGGGGGGGGGGGGGGGGGGGGGGGGGGGGGGGGGGGGGGGGGGGGGGGGGGGGGGGGGGGGGGGGGGGGGGGGGGGGGGEGGFGGGGFGFGGGGGGGGGGGGGGGEFGGGGFGGFE7FGGEGGGGGGEGGGCFGGGGGGGGGFGEGGGGGGGGGFGGGGGGGGGGGGGGGG7FGGGGFDGCCGFFFGGGGGGGGFFCBFGGGGGGGGGGGCCGCEFFGGG+<0CEFFGFGC<9C7AFCFCEGGCFGC7CF::5E*7*+:DD4>C:>>64CFFE508B7986>*=?FFF>F4*)*6<)####
@M06045:235:000000000-JCY5N:1:1101:14949:2472 1:N:0:CTCAGA
TAACGACTTGGTCATTTAGAGGAAGTAAAAGTCGTAACAAGGTCTCCGTTGGTGAACCAGCGGAGGGATCATTACCGAGTTATCCAACTCCCAAACCCCTGTGAACATACCTACGTTGCTTCGGCGGGTCGTCCCGCGGCGCGCCCTCGTGGCGTGACCCGGATCCAGGCGCCCGCCGGGGAACCCAAACTCTTGTCTTCCAGTATCCCTTCTGAGTGGCATAAGCAAAAATAAAACAAAACTTTCAGCAACGGATCTCTTGGTTCTGGCATCGATGAAGAACGCAGCACATATACAGCTT
+
CGGGGGGGGGGGGGGGGGGCFGGGGGGGFGGGGGGGGGGGGGGGGGGGFFEGGGGGGGGGGGGGGGGGGGGGGGGFGGGGGCFFGGFGGGGGGGGGGGGGGFGDFGCCEE<,EFCEFGGGGGGCCGCFGGGGGGGGGGGGEGGGEGGGFGGGGGCF<CFFEDG>7C,FFGEGCEE5C88CCEDGGGGGGGF:CFGGCF7CFFCFGGD+3<FFGFGFGFG5:C0<<F7A?C=8EC+<+*:D5*CCECGGFG4=DC3C)+:C776CCCGFFF:F?3:>FG*7=?DB755@@>FB9*::)####
@M06045:235:000000000-JCY5N:1:1101:20041:2500 1:N:0:CTCAGA
TAACGACTTGGTCATTTAGAGGAAGTAAAAGTCGTAACAAGGTCTCCGTTGGTGAACCAGCGGAGGGATCATTACCGAGTTATCCAACTCCCAACCCCTGTGAATTATACCTTTAATTGTTGCTTCGGCGGGACTTCGCGCCCGCCGGGGACCCAAACCTTCTGAATTTTTTAATAAGTATCTTCTGAGTGGTTAAAAAAATGAATCAAAACTTTCAACAACGGATCTCCTGGTTCTGGCATCGATGAAGAACGCAGCACATATACACAGATCGGGAAGAGCACACGTCTGAACTCCAATG
+
CGGGGGGGGGGGGGGGGGGGGGGGGGGGGGGGGGGGGGGGGGGGGGGGGGGGGGGGGGGGGGGGGGGGGGGGGGGGGGGGGGGGGGGGGGGGGGGGGGGGGGGGGGGGGGGGGGGGGGGGGGGGGGGGGGGGGGGGGGGGGGGGGGGGGGGGGGGGGGGGGGGGGGGGCFGGGGGGGGGGGGGDGGGGFGGECEGGFGGGGGGGGGGGGGGGGGGGGGGGGGGGGGG7CFFGF@ACFGGGGFGGGGGG>7>GGGGGGGGGGFGGGGGFFF4:@FBBDGDFF?<>>F>FFFFFAF9<:####
@M06045:235:000000000-JCY5N:1:1101:9219:2548 1:N:0:CTCAGA
TAACGACTTGGTCATTTAGAGGAAGTAAAAGTCGTAACAAGGTCTCCGTTGGTGAACCAGCGGAGGGATCATTATCGAGTTCTAAACAACTCCCAAACCCATGTTAACATACCTTTTGTTGCTTCGGCGGGATCGCCCCGGGTGCCATTCAGTTGCGCCCCGGAGTCAGGCGCCCGCCAGAGGACCGAAACTCTTGTATTATTGAGAATTTCTGAGTGGATTAAACAAATAATCAAAACTTTCAACAACGGATCTCTTGGTTCTGGCATCGATGAAGAACGCAGCACATATGGATAGACCG
+
CGGGGGGGGGGEFGGECGGGGGGFGGGGGGGFFEGGGGGGGGGDAFFEGGFGGGGGGGGGGGGDGGGEGDECFFGFFFGEFFFAFGGGCFDAFFGGGGFGCE=??EEFFGGGGFE<FFGCAFFGECEFFCFGEGEGGEG@:FFBFGFFFGGGGGD;FEGGGGGGG:FF9<?FGGDGGFGCCFGGGGGGGEGFGE9CGGGFGGGCGDC7ECCFGGGGG?:9<CG:F<<EFG?9CCCF:FFGG?DFFGFCFGGE7E:7:CC=75>FG7CFFGFF>>@@FGFFE33>)7)74==?A*)5(####
@M06045:235:000000000-JCY5N:1:1101:10200:2555 1:N:0:CTCAGA
TAACGACTTGGTCATTTAGAGGAAGTAAAAGTCGTAACAAGGTCTCCGTTGGTGAACCAGCGGAGGGATCATTACCGAGTTTACAACTCCCAAACCCCTGTGAACATACCACTTGTTGCCTCGGCGGATCAGCCCGCTCCCGGTAAAACGGGACGGCCCGCCAGAGGACCCCTAAACTCTGTTTCTATATGTAACTTCTGAGTAAAACCATAAATAAATCAAAACTTTCAACAACGTATCTCTTGGTTCTGGCATCGATGAAGAACGCAGCACATATGCAGAGAACGGAAGAGCACAGGAT
+
CGFGEGEFGGFGGGGGGGGGGGFCFGGGGGGGGGGCDEFGGFEFGGGEGGEGGGGGGGGGGGGDGFCF<FFGGGGFEEGFGGGGGGGGCEFGGGCGGGFGEFFDGFCGGGFGGFGGGGGGGCEGGGDEGGDDEFGEDBCCGGGBFFGGGGGDG::CCFEGGGGGGCFGGGGGCFGG7,24?FFGGGFGFGGFF@FGGC<<FFBFFEFGGFGFGGGGGG?FCF;9:CEG:FFGEF*5*7<5<CFGFCFGGGCGFC**96FGGGFGF45>BC>7<54=4:4*8BDF)97>55)<(?B1(####
@M06045:235:000000000-JCY5N:1:1101:20267:2557 1:N:0:CTCAGA
TAACGACTTGGTCATTTAGAGGAAGTAAAAGTCGTAACAAGGTCTCCGTTGGTGAACCAGCGGAGGGATCATTACCGAGTTTACAACTCCCAAACCCATGTGAATCTTACCTTTTCGTTGCTTCGGCGGGATCGCCCCGGGCGCCATCGTGTGCCCCGGATCCAGGCGCCCGCCGGGGGACTTAAACTCCTGTTTTAATTTGTTTCTCTGAGTGGATTATACAAATAATCAAAACTTTCAACAACGGATCTCTTGGTTCTGGCATCGATGAAGAACGCAGCACATATTAGGAGATCGGCTA
+
CGGGGGGGGGGGGGGGGGGGGGGGGGGGGGGGGGGGGGGGGGGGGGGGGGGGGGGGGGGGGGGGGGGGGGGGGGGGGGGGGGGGGGGGGGGGGGGGGGGGGGGGGGGGGGGGGGGGGGGGGGGGGGGGGGGGGGGGGGGGGGGGGGGFGGGGGGGGGGGGGGGGGGFGEGGGGGGGGGGEGGGGGGGGGGGGGGGGGGGGGFGGGGEGFGFCF7ECFGFECGGGGGGGGGGGGFFGFGFFGC=FC5CC5<CGGFFFFGFGGGGGFGGFFGFFFGFFBGF>EFF>7FFB==?*.513-####
@M06045:235:000000000-JCY5N:1:1101:11098:2601 1:N:0:CTCAGA
TAACGACTTGGTCATTTAGAGGAAGTAAAAGTCGTAACAAGGTCTCCGTTGGTGAACCAGCGGAGGGATCATTAAAGAGTGTAAAAACTCCCTTAAACCATCGCGAACGTTACCTGGACGTCGTTGCTTCGGCGGGCTCGCCCGCCGGGGGGACGCTACCAAACTATTGCAGTCATTGGCCTCTCTAAGTATGATTTTTAAATAAGTCAAAACTTTCAACAACGGATCTCTTGGTTCTAGCATCGATGAAGAACGCAGCACATATTTGGAGATCGGAAGAGCACACGTCTGAACTCCAACT
+
CGGGGGGGGGGGGGGGGGGGGGGGGGGGGGGGGGGGGGGGGGGGGGGGGGGGGGGGGGGGGGGGGGGDFGGGGGGGGGGGGGGGGGGGGGGGGGGGGGGGGGGGGGGGGGGGGGGGGGGGGGGEGGGGGGGGGGGGGDCFGGGGGGGGGGGGGGGGGGGEGGGCFGGGGGGCEFGGGGGGFEFFFGGGGFGGGGGG@EFGDFGGGGGFGGGFGGGGGGGGGGGGGGGGGGGGGGGGGGGGGGGGGGGFGGGGGGDDGGGGGGFCCDFFFGFGFGFEEDFFF)2>>>D>FFFFBFFF0####
@M06045:235:000000000-JCY5N:1:1101:16334:2639 1:N:0:CTCAGA
TAACGACTTGGTCATTTAGAGGAAGTAAAAGTCGTAACAAGGTCTCCGTTGGTGAACCAGCGGAGGGACCATTACCGAGTTTACAACTCCCAAACCCAATGTGAACGTTACCAAACTGTTGCCTCGGCGGGATCTTCTGCCCCGGGTGCGTCGCAGCCCCGGACCAAGGCGCCCGCCGGAGGACCAACTCCAAAACTCTTTTGTATACCCCCTCGCGGGTTTTTTATATCTGAGCCATCTCGGCGTCGCTCGTAGGTGTTTCGAAAATGAATCAAAACTTTTAACAACGGATCACTTTAGA
+
CGGGGGGGGGGGGGGFGGGGGDFGGGGGGGGGGGGGGGGGGGGGGCFGGCEFFGGGGFGGGGGGGEEGGGGGGGGGGGGGGGGGGGGGGGGGGGG7?FEFGGGDCFFFGGEDGFGGGGGGGGGGGGGGDEGECGCDCFFC=FGFGGGGGGGGEEFGGGGGEGGGFGFG>7FG7<FCEGGCCGGGGGGDFGGFC?FGCCFGGF+:<FGC7@CEEGG5CED?:C8FGG?9+++3<9?G6*+*+27<**7)159CCE5*?0*9FFG:C*CFFFF>=*9B?*)9**096@F>))0)().5<####
@M06045:235:000000000-JCY5N:1:1101:24707:2641 1:N:0:CTCAGA
TAACGACTTGGTCATTTAGAGGAAGTAAAAGTCGTAACAAGGTTTCCGTAGGTGAACCTGCGGAAGGATCATTAACGAGTCCAGGCGGACGACGCTTAAAACGTCGCCCGTCCACCTCTCCACCCGTGTCTATGTTACCACGTTGCTTCGGCGGTCCCGCGGTATCGCGGCCGCCGAAGACCCCTAGAACTCTGCCTGGAAGGTTGCAGTCTGAGCGATATAATAAATCAGCAAAACTTTCAACAACGGATCTCTTGGTTCCGGCATCGATGAAGAACGCAGCACATATGGCGAGATATGA
+
CGGGGGGGGGGGGGGGGGGGGGGGGGGGGGGGGGGGGGGGGGGGGGGGGGGGGGGGGGGGGGGGGGGGFGGGGGGGGGGGGGGGFGDGGGGGGGGGEGGGGGGGGGGGGGGGEGGGGG<FFDCGGGGGGFGGGGGGGFCCFCFGGGGGGGGGGEGGGDEFGDFFEGCF@:FGFGE<EGEGGGFGFGFFCCFGFGGGGFEEEECCF6CG+A8C9FEGGGFE=CGGFFGGGE7FFGGGGGGGGGD7?>DD5DCEGGGDG<FFGGGGGGGFFG7D4CFFFGEFEEGFFFFFFF44(07>(####
@M06045:235:000000000-JCY5N:1:1101:17557:2650 1:N:0:CTCAGA
TAACGACTTGGTCATTTAGAGGAAGTAAAAGTCGTAACAAGGTCTCCGTTGGTGAACCAGCGGAGGGATCATTACCGAGTTATACAACTCCCAAACCCACTGTGAACCTTACCTCAGTTGCCTCGGCGGGAACGCCCCGGCCGCCTGCCCCCGCGCCGGCGCCGGACCCAGGCGCCCGCCGCAGGGACCCCAAACTCTCTTGCATTACGCCCAGCGGGCGGAATTTCTTCTCTGAGTTGCACAAGCAAAAACAAATGAACCAAAACTTTCAACAACGGACCCCTTGGTTCTGGCATTCTGG
+
CGGGGGGGGGGGGGGGGGGGGGGGGGGGGGGGGGGGDGGGGGGGGGGGFGGGGFGGGGGGGGGGGGGGGGGGGGGGGGGGGGGGGGGGGGGGGGGGGGGGGGGGGGGGGGGGGGGGGGGGGGGGGGGGGGGGGGGGGGGGGG@FGGGGGGGGGGEGGGGGEGGGGGGGGGGGGGGGGGGGGGGGGGFGGGG>8FGGG7FFGGGGGFCC8EGGGCDGGDC?ECGFFGGDFC+AC?<CFD?F+<C7C***9FC59E*:D?>7C*>FGGC4FGFF?6:>>G355)*7<)9=F**87?08)####
@M06045:235:000000000-JCY5N:1:1101:15906:2684 1:N:0:CTCAGA
TAACGACTTGGTCATTTAGAGGAAGTAAAAGTCGTAACAAGGTCTCCGTTGGTGAACCAGCGGAGGGATCATTACCGAGTTATACAACTCCCAAACCCACTGTGAACCTTACCTCAGTTGCCTCGGCGGGACCGCCCCGGCCGCCGCGCAAGCGGCGCCGGACTCCAAGGCGCCCGCCGCAGGGACCCAAAACTCTTTTGCATTACGCCCAACGGCGGGAATTTTTTTCTCTGAGTGCATAAGCAAAACGAATGAATCAAAACTTTCAACAACGGATCTCTTGGTTCTGGCATCGATCGTC
+
CFGGGGGGGGGGGFGGGFFEGGGEGCFFGGGECFFFACFFGGGGFGGGGGGGGCEAG@EEGGGFGGGGCCCFGFGGGGGGGGGGFFGGGGFGGGGGCCFGGGGGFDCFGGGGGAFGGGGGGGGGGGGGGGGGGGGCFGGCC*@FE:>>CGGGF>CF:<FGDEEGGGGCFGGGGGGGGGGGGGGDCFGGGGCGFGGGCFFG6@9C9CE5CE>>ECDGCEECEFGGGCEEGGEFFFG9?FFCFFFGCGGCC7CEF?7C0+*9>759FG7?6**9)>>E3CFF?F74/50*9/)0<)(((####
@M06045:235:000000000-JCY5N:1:1101:12231:2684 1:N:0:CTCAGA
TAACGACTTGGTCATTTAGAGGAAGTAAAAGTCGTAACAAGGTTTCCGTAGGTGAACCTGCGGAAGGATCATTAATGATTGGTGGCTGTTGCTGACTAGTGTTTCTAGTATGTGCACGCCACACCTTCAATCCCACTTACACCTGTGCACCTTCTGTAATAGATCTATGTGGATACGGAGATATGAAAGTTTGCGCTCTCGTACTCTGTTGAAGCAGTCTACTACGTTTTTTTACACACACACACAATAGTCATTGAATGTATTTTTTTTATTCTTATGATAAAAACAACTTTCAAAGATT
+
CGGGGGGGGGGGGGGGGGGGGGGGFGGGGGGGGGGGGGGGGGGGGGGGGGGGGGGGGGGGGGGGGGGGGGGGGGGGGGGGGGGGGGGGGGGGGGGGGGGGGGGGGGGGGGGGGGGGGGGGGGGGGGGGGGGGGGGGGGGGGGGGGGGGGGFGGGGGGGGGGGCFGGFFGFGGGGGGGGGGGGGGGGGGGGGGFGGGGGGGGGGGGGGGGG>FGGGGGGGGGGGGGGGFFGGGGGGGGGGGGGGGGGGFFGGGGGGGGGGGGFGDGGGFFGFGFGFFFGFFFBG?FFFFFFFFAFBA)####
@M06045:235:000000000-JCY5N:1:1101:18698:2702 1:N:0:CTCAGA
TAACGACTTGGTCATTTAGAGGAAGTAAAAGTCGTAACAAGGTCTCCGTAGGTGAACCTGCGGAGGGCTCATTACTGAGTTTTTAACTCTCCAAACCATGTGAACTTACCACTGTTGCCTCGGTGGTTGGTCTTCGGACTGACCACCGGTGGACTACTAAACTCTTGTTAATTTTTGGCATTCTGAATCATAACTAAGAAATAAGTTAAAACTTTCAACAACGGATCTCTTGGTTCTGGCATCGATGAAGAACGCAGCACATATGAAGAGATCGGAAGAGCACACGTCTGAACTCCATGCA
+
CGGGGGGGGGGGGGGGGGGGGGGGGGGGGGGGGGGGGGGGGGGGGGGGGGGGGGGGGGGGGGGGGGGGGGGGGGGGGGGGGGGGGGGGGGGGGGGGGGGGGGGGGGGGGGGGGGGGGGGGGGGGGGGGGGGGGGGGGGGGGGGGGGGGGGGGGGGGGGGGGGGGGGGGGGGGGGGGGGGGGGGGGGGGGGGGGGGGGGGGGGGGGGGGGGGGGGGGGGGGGGGGGGGGGGGGGGGGGGGGGGGGGGGFGGGGGGGGGGGGGGGGGGGFFGFGFGFFFGFFFFGFFBFFFFBFFFFF)####
@M06045:235:000000000-JCY5N:1:1101:15703:2724 1:N:0:CTCAGA
TAACGACTTGGTCATTTAGAGGAAGTAAAAGTCGTAACAAGGTTTCCGTAGGTGAACCTGCGGAAGGATCATTAATGATTGGTGGCTGTTGCTGACTAGTGTTTCTAGTATGTGCACGCCACACCTTCAATCCCACTTACACCTGTGCACCTTCTGTAATAGATCTATGTGGATACGGAGATATGAAAGTTTGCGCTCTCGTACTCTGTTGAAGCAGTCTACTACGTTTTTTTACACACACACACAATAGTCATTGAATGTATTTTTTTTATTCTTATGATAAAAACAACTTTCAACGATA
+
CGGGGGGGGGGGGGGGGGGGGGGGGGGGGGGGGGGGGGGGGGGGGGGGGGGGGGGGGGGGGGGGGGGGGGGGGGGGGGGGGGGGGGGGGGGGGGGGGGGGGGGGGGGGGGGGGGGGGGGGGGGGGGGGGGGGGGGGGGGGGGGGGGGGGGGGGGGGGGGGGGGGGGGGGGGGGGGGGGGGGGGGGGGGGGGGGGGGGGGGGGGGGGGGGGGGFGGGGGGGGGGGGGGGFGGGGCFGC=EDEEGGDGGCCFGFDFGGGGGGGGGGGGGFFG4FFGFFFGFB9?DFFFEFFFFFF?AA)####
@M06045:235:000000000-JCY5N:1:1101:15717:2740 1:N:0:CTCAGA
TAACGACTTGGTCATTTAGAGGAAGTAAGAGTCGTAACAAGGTTTCCGTAGGTGAACCTGCGGAAGGATCATTACCGAGTGAGGGCCCTCTGGGTCCAACCTCCCACCCGTGTTTATTATACCTTGTTGCTTCGGCGGGCCCGCCGTATGGCCGCCGGGGGGCTTCTGCCCCCGGGCCCGTGCCCGCCGAAGACACCTAGAACTCTGTCTGAAGATTGTAGTCTGAGTGAAAATATAAATTATTTAAAACTTTCAACAACGGATCTCTTGGTTCCGGCATCGATGAAGAACGCAGCCTCTT
+
CGGGGGGGGGGGGGGGGGGGGGGFGGGGGFGGGGGGGGGGGGGGFFGGGGGGGGGGGGGGGGGGGGGGGGFGGGGGGGGGGGGGGGGGGGGGGGGGGGGGGFGGGGGGGFFGFGGGGGCEFGCDGGGGGGGGGGDEGGGGGGGGGGGEGGGGGGGGEEEGGGGGGGGGFGFGGDGGGGGGEEGGGGGGGCECEGGGGGFGFGGGGGDGGGGGGGGGGGGGFGGGGGGGGGGGGGGGGGGGGGGGFDFFGGGGGG7FG6CGCD:D<:>F@DFGFGFFFGFFFFGFFF?4@F:BBB11(####
@M06045:235:000000000-JCY5N:1:1101:16043:2752 1:N:0:CTCAGA
TAACGACTTGGTCATTTAGAGGAAGTAAAAGTCGTAACAAGGTTTCCGTAGGTGAACCTGCGGCAGGATCATTAACGAGTTAGGGTCCCTCGCGGCCCGACCTCCCAACCCTTTGTCTACCTGACCACTGTTGCTTCGGCGAGCCCGTCTGTAATGGACCGCCGGGGGGTACCTTGATCGGCCCTCTGGTCCGCGCTCGTCGATAGCCAAACTTTTAAAATCTTAACCAAACGTGTCTCAATCTAAGTATTATTTGTTAAATAAAAGCAAAACTTTCAACAACGGATCTCTTGGTTTGTGC
+
CGGGGGG@FDFFCFFEFGGFG<<-@C<CEGGGGGGGEGDGE<@EFGGEGG@CFGGFGDFGGEG7C:EGGFFFFFEGGGGFGGGGGGGFGGGGGGGGDDGGGGEGFGFGGGGGGGGGGAEBFGGGGGGFGGGGGGGGGGGG7FCCFFFBF<+@,EF;::<F:7FECGGCEED+<CFGCGCFD8E5*2@CGFFFCGEGCCC8:5>A*;CFFF?F?FGG?FC++32A9::C?F58?=*+2:9:9E7F9ECGGGG?CEFCFCC:DG7CF7:@F<FGFGF4=F*1?@CEF))019==245,(####
@M06045:235:000000000-JCY5N:1:1101:15953:2772 1:N:0:CTCAGA
TAACGACTTGGTCATTTAGAGGAAGTAAAAGTCGTAACAAGGTTTCCGTAGGTGAACCTGCGGAAGGATCATTCATAATAAGTATTTATGGCACTTCTTAAATCCATATCCACCTTGTGTGCAATGTCAGCCGTTTTCTTTATGAAAGCGGCCAAACATCAACTTATTTTTTAACTGTCTGTCTGAAAACTATTATGAATAAACAATTCAAATACAACTTTCAACAACGGATCTCTTGGCTCTCGCATCGATGAAGAACGCAGCACATATCTGGAGATCGGAAGAGCACACGTCTGACTAG
+
CGGGGGGGGGGGGGGGGGGGGGGGGGGGGGGGGGGGGGGGGGGGGGGGGGGGGGGGGGGGGGGGGGGGGGGGGGGGGGGGGGGGGGGGGGGGGGGGGGGGGGGGGGGGGGGGGGGGGGGGGGGGGGGGGGGGGGGGGGGGGGGGGGGGGGDGGGGGGGGGGGGGGGGGGGGGGGGGGGGGGGGGGGGFGGGGGGGGGGGGGGGGGGGFGGGGGGGGGGGGGGGGGGGGGGGGGGGGGGGGGGGGGGGGGDGGGGGGGGGGGGGGGGGFFGFGFGFFFCFFEFDDFFFFF@FBFFFF4####
@M06045:235:000000000-JCY5N:1:1101:16642:2773 1:N:0:CTCAGA
TAACGACTTGGTCATTTAGAGGAAGTAAAAGTCGTAACAAGGTCTCCGTTGGTGAACCAGCGGAGGGATCATTACCGAGTTTACACTCATAACCCTTTGTGAACATTATAACTTGTTGCTTCGGCGGCTTCTTCGGGAGCCCGCCGGCGTTTCAGTATCTCTGTTTGTACCCGACGATACATCTGAGTGTTCTTAGCGAACTATAAAAACTTTTAACAACGGATCTCTTGGTTCTAGCATCGATGAAGAACGCAGCACATATGACAAGATCGGAAGAGCACACGTCTGAACTCCAGTTCGA
+
CGGGGGGGGFGFGGGGGGGFFGGGGGGGGGGGGGGFGGGGGGGGGGFGFEGGEFGFGGGGGGGGGGGGGGGGGGGDGGGFEGGGGGGGGFGGE,<FDFFGGGGGGCGGGGGGGEGFFGGFGGGGGGGGGGGGGGGGGGGGEGFGGGGDCCFGGGFFFCF9FGGEGGGGGGGGGGEGGGGGGGGGGGGGGCEGGGGGGGGGGGGGGGGGFEGGCFGGGFFFEC=EGGGGGGGGFGGGGGGGGGCFFFFGGGGGGGDGGGGGGGGDG7CFFGFGFGFFFGFFFFGFFFFF=FFFAFFF.####
@M06045:235:000000000-JCY5N:1:1101:11240:2820 1:N:0:CTCAGA
TAACGACTTGGTCATTTAGAGGAAGTAAAAGTCGTAACAAGGTTTCCGTAGGTGAACCTGCGGAAGGATCATTAACAATTCGCGCCCCGGCGTGATGCGTATACCCTGCACTTTGAGCACCTTTTATACTCCCCCCGGCGGGGCAACCCGCCGGACGGGACAACCACAAAACCCTTTGCATTAGAAGTCATGTCAGTACAAAACAAAATAAATCAAAACTTTCAACAATGGATCTCTTGGCTCTGGCATCGATGAAGAACGCAGCACATATTCTCAGATCGGAAGAGCACACGTCTGGGCT
+
CGGGGGGGGGGGGGGGGGGGGGGGGGGGGGGGGGGGGGGGGGGGGGGGGGGGGGGGGGGGGGGGGGGGGGGGGGGGGGGGGGGGGGGGGGGGGGGGGGGGGGGGGGGGGGGGGGGFGGGGGGGGGGGGGGGGGGGGGGGGGGGGGGGGGGGGGGFGGGGGGGGGGGGGGGGGGGGGGGGGCGGFGGGGGGGGGGGGEGGGGGGGGGGGGGGFFGFGGGGGGGGGGGGGGGGGGGDFGGGGGFGGGGGGGGGGGGGGFGFFGGGGGGGFFGFFFGFFFGFFFFGFFFFFFFFFBFFF1####
@M06045:235:000000000-JCY5N:1:1101:8306:2870 1:N:0:CTCAGA
TAACGACTTGGTCATTTAGAGGAAGTAAAAGTCGTAACAAGGTCTCCGTAGGTGAACCTGCGGAGGGATCATTACAAGTGACCCCGGTCTAACCACCGGGATGTTCATAACCCTTTGTTGTCCGACTCTGTTGCCTCCGGGGCGACCCTGCCTTCGGGCGGGGGCTCCGGGTGGACACTTCAAACTCTTGCGTAACTTTGCAGTCTGAGTAAACTTAATTAATAAATTAAAACTTTTAACAACGGATCTCTTGGTTCTGGCATCGATGAAGAACGCAGCACATATGCTGAGATCGGAGACG
+
CGGGGGGGGGGGGGGGGGGGGGGGGGGGGGGGGGGGGGGGGGGGGGGGGGGGGGGGGGGGGGGGGGGGGGGGGGGGGGGGGGGGGGGGGGGGGGGGGGGGGGGGGGGGGGGGGGGGGGGGGGGGGGGGGGGGGGGGGGGGGGGGGGGGGGGGGGGGGGGGGGGGGGGGGGGGGGGGGGGGGGGGGGGGGGGGGGGGGGGCCCGGGGGGGGGGGGGGGGGGGGGGGGGGGGFGGGGGGGGGGGGGGEDGFGGGGGGGGGGGGGGGGGGFFGFGFGFDFGFFFFGFFFFFFFFFAFFF1####
@M06045:235:000000000-JCY5N:1:1101:18844:2879 1:N:0:CTCAGA
TAACGACTTGATCATTTAGAGGAAGTAAAAGTCGTAACAAGGTTTCCGTAGGTGAACCTGCGGAAGGATCATTAATGTATATTGAATTTTATATTCTTTATCAACCCACACTGTGTACCTTTTTACTGTTGCTTCCATGGGACATGGCTCTGCCACGTCGGCCTTATGGCTGGTGAGCGCCCATGGGAGGAAAACAAAACTCTTTGTTACAATTGAAGTCTGTCTGAATTGTTTATATTAAACGTTAAAACTTTCAACAACGGATCTCTTGGTTCCCGCATCGATGAAGAACGCAGCGATG
+
CGGGG7FGCFGGGFDDFEFGGFGGGFGGGDFGFGGGGGFGGGGGGGEFGGGGEFGCG<FFGGGGDF@8EFFGFGAFG9CEFFFGC9FDGGGGFGG,EFFDFFDF==:FGCCEEFGFD9FGGGGFGGFGGAFFCFGGFGGFGCGGGGGGCFGFFGGGGDF7FEE@=FAF:F8+FGGGGGEE:FC8FDGDG7B,:D@FFC8FFGFGAFGGAA;>DFG7FD:C@FECCD9,>:<DDD:C:CF@CEGGGFGCF+8CD?FFGGGFG3<5/5CAFGFGFFA)*1=>D5C:FFFFFF441>99-####
@M06045:235:000000000-JCY5N:1:1101:21256:2900 1:N:0:CTCAGA
TAACGACTTGGTCATTTAGAGGAAGTAAAAGTCGTAACAAGGTTTCCGTAGGTGAACCTGCGGAAGGATCATTAGTGAACGCCCTCACGGGCTTATAACTATTCCAAACCTCTGTGAACCGTGCCCTTCGGGGCTATTTTACAAACATGGTGTAATGAACGTCATATATCATAACAAAACAAAACTTTCAACAACGGATCTCTTGGCTCTCGCATCGATGAAGAACGCAGCACATATACACAGATCGGAAGAGCACACGTCTGAACTTCAGTCACCTCAGAATCTCGTATGCCGTCTATAC
+
CGGGGGGGGGGGGGGGGGGGGGGGGGGGGGGGGGGGGGGGGGGGGGGGGGGGGGGGGGGGGGGGGGGGGGGGGGGGGGGGGGGGGGGGGGGGGGGGGGGGGGGGGGGGGGGGGGGGGGGGGGGGGGGGGGGGGGGGGGGGGGGGGGGGGGGGGGGGGGGGGGGGGGGGGGGGGGGGGGGGGGGGGGGGGGGGGGGGGGGGGGGGGGFFCCGGGGGGGFGGGGGGGGDGGGGGGGGGGGGGGGGGGGGGGGGGGGCFGGGGGGGGFGGFFGFGFGFFFGFFFF74=BFFFF@FBEFB2####
@M06045:235:000000000-JCY5N:1:1101:19022:2915 1:N:0:CTCAGA
TAACGACTTGGTCATTTAGAGGAAGTAAAAGTCGTAACAAGGTCTCCGTTGGTGAACCAGCGGAGGGATCATTACCGAGTTTACAACTCCCAAACCCCTGTGAACATATCACTTGTTGCCTCGGCGGATCAGCCCGCCCCCGGTAAAACGGGACGGCCCGCCAGAGGACCCCTAAACTCTGTTTCTATATGTAACTTCTGAGTAAAACCATAAATAAATCAAAACTTTCAACAACGGATCTCTTGGTTCTGGCATCGATGAAGAACGCAGCACATATTCTCAGATCGGAAGAGCACAGTCG
+
CGGGGGGGGGGGGGGGGGGGGGGGGGGGGGGGGGGGGGGGGGGGGGGGGGGGGGGGGGGGGGGGGGGGGGGGGGGGGGGGGGGGGGGGGGGGGGGGGGGGGGGGGGGGGGGGGGGGGGGGGGGGGGGGGGGGGGGGGGGGGGGGGGGGGGGGGGGGGGGGGGGGGGGGCFGGGGGGGGGGGGGGGGGGGGGGGGGGGGGGGGGGFGFGGGGGGGGCGGGGGFGGGGGGGGGGGGFGGGGGCGGFGGGGGGGGGGGGGGGGGGGGGGGFEDFGFGF?FC?6?FG?BFFFDEFFBFFB0####
@M06045:235:000000000-JCY5N:1:1101:17171:2950 1:N:0:CTCAGA
TAACGACTTGGTCATTTAGAGGAAGTAAAAGTCGTAACAAGGTCTCCGTTGGTGAACCAGCGGAGGGATCATTACCGAGTTTACAACTCCCAAACCCCTGTGAACATACCACTTGTTGCCTCGGCGGATCAGCCCGCTCCCGGTAAAACGGGACGGCCCGCCAGAGGACCCCTAAACTCTGTTTCTATATGTAACTTCTGAGTAAAACCATAAGTAAATCAAAACTTTCAACAACGGATCTCTTGGTTCTGGCATCGATGAAGAACGCAGCACATATGGTTAGATCGGAAGAGCACAATAC
+
CGGGGGGGGGGGGGGGGGGGGGGGGGGGGGGGGGGGGGGGGGGGGGGGGGGGGGGGGGGGGGGGGGGGGGGGGGGGGGGGGGGGGGGGCGGGGGGGGGGGGGGGGGGGGGGGGGGGGGGGGGGGGGGGGGGGGGGGGGGGGGGGGGGGGGGGGGGGGGGGGGGGGGGGGGGGGGGGGGGGGGGGGGGGGGGGFGGGGGGGGGGGGGGGGGGFGGGGGGGGGGGGGGGGGGGGGGFGCDEDFGGGGGGGGGGGGGGGGGGGGGGGGGGFFGEC5FFFFGFFFFGFFFFFFFFFFFFF7####
@M06045:235:000000000-JCY5N:1:1101:7442:3006 1:N:0:CTCAGA
TAACGACTTGGTCATTTAGAGGAAGTAAAAGTCGTAACAAGGTCTCCGTTGGTGAACCAGCGGAGGGATCATTACCGAGTTATACAACTCATCAACCCTGTGAACATACCTAAAACGTTGCTTCGGCGGGAACAGACGGCCCTGTAACAACGGGCCGCCCCCGCCAGAGGACCCCTAACTCTGTTTTTATAATGTTTTTCTGAGTAAACAAGCAAATAAATTAAAACTTTCAACAACGGATCTCTTGGCTCTGGCATCGATGAAGAACGCAGCACATATACGCAGATCGGAAGAGCACAAA
+
CGGGGGGGGGGGGGGGGGGGGGGGGGGGGGGGG@FFFGGFGFGGGFGGGGGGGGFGGGGGGGGGGEGG?DGGFGGGGGGGGDGGGGGGGGGGGGGGGGGGGGGGGFGGFFGGGGGGGGGFGGGDCFGGGGGGGGBFF>@FCGGGG9FFGGC<FGG>FEGGGGEEFE:F7FGGGGGGGGGGFGGGGGFGGGGGGG+CEGFFGGG7:CGGGGGGGGFGGGCFGGDGGGFDGGGGFGFGC5EGEEFGCGGG<4<EC607:7C57:C7*CFFEC>)7DFF6:FFFFCB@DF@>@>B(.3:2####
@M06045:235:000000000-JCY5N:1:1101:7642:3008 1:N:0:CTCAGA
TAACGACTTGGTCATTTAGAGGAAGTAAAAGTCGTAACAAGGTTTCCGTAGGTGAACCTGCGGAAGGATCATTACAAGTATCCAAACTTTACCTAATTGTGAACCAGTTGTGATGAATGTTGTAGCAGGAGAAGAGTTTTGATGTTGGGCAAATGTTTCGTACATATGCCCAACAGCAGCACTCTTGCTTCTCCTGTGAAAGTTCTCAACAAACTCTTGTTAAACTTATTTTGTCTGATAATGTTATATGATAAATTTCATACAACTTGCAGCGATGGATCTCTTGGCTCTGGCATCGATG
+
CGGGGGGGGGGGGGGFGGFGGGGGGGGGGGGGGGGFGGGGGGGGGGGGGGGGGGGGGFGGGGGGGGGGGCGGGGGGGFFGGGGGGFGEGGGGFFGGGFFAFGGGGGGGCGGGGGGGGGFFG9FG9FFGGGCGGGGGGFGG<CE,CDDFGCFCCF,CFEFCGGGGEGDFGFFFGGGG8FCFGGGGGGGGG;DEDGGGG?EGFEFGFGGGGCEDFGFCF7CGGG7ECADFFGGGFFC:A<AF7E+=FGGGG@CCFF7B@FGGGGFGCCGFFGFFFDAFAG61;6@=@F4AA)/*543A3####
@M06045:235:000000000-JCY5N:1:1101:21306:3033 1:N:0:CTCAGA
TAACGACTTGGTCATTTAGAGGAAGTAAAAGTCGTAACAAGGTCTCCGTTGGTGAACCAGCGGAGGGATCATTACCGAGTTATTACTCCAAACCCTTTGTGAACCTTACCGATTACTGCTGTTGCCTCGGCGGACGGCTGGGAGGGCAACCCCCCCGCGGGGTCGCCCGACCGCCCCCGCCGGCAGCACCAAACTCTTGAATTTATAGCGATTATACTTCTGAATAACAAAAACAAACGAATCAAAACTTTCAACAACGGATCTCTTGGTTCTGGCATCGATGAAGAACGCAGCACATCCA
+
CGGGGGGGGGGGGGGGGGGGGGGGGGGGGGGGGGGGGGGGGGGGGGGGGGGGGGGGGGGGGGGGGGGGGGGGGGGGGGGGGGGGGGGGGGGGGGGGGGGGGGGGGGGGGGGGGGGGGGGGGGGFGGGGGGGGEGGGGGGGGGGGGGGGFGGGGEGGGGGGGGGGGGGGGGGGGGGGGGGGGGGGGGGGGGFGGFCGGGGGGGGGFGGFGGGGGEGGGGGGFC9FFGGG7EGGGGGGGGGDEGGCGGGGFGGGGGGGDEGGGGGGGGGFFGFGFGF:4:?EFF:7*=B:FFF:9E?F(####
@M06045:235:000000000-JCY5N:1:1101:9764:3035 1:N:0:CTCAGA
TAACGACTTGGTCATTTAGAGGAAGTAAAAGTCGTAACAAGGTAACCGTAGGTGAACCTGCGGTTGGATCATTAAAAAAGTTTGGTTTAAACAAACCGACACCTTCTGTGCACCTTTATCTGTCTTTGGTAGGTCGAGCTTCGGATTGGAGGGCAACTTCCGCATTCGAACTACCCTTGATCATATCTTGGGTTGGCTTGCCAAACATGTCAACAAACATATACTCCTTTTAATTTTGTATGTGTTAATCACTTTGATTAATTAAACTTAATAACTTTTGACAACGGATCTCTTGGCAGTC
+
CGGGGGGGGGGGGGFGGGGGGGGGGGGGGGGGGGGGFGGGGGGGGGFGEGGGGFGGGGGGGGGGGGGGGGGGCGGGGGGGGGGGGGGGFGGGGGGGGGGGGGGGGGCFGGCFGGGGGGGGGGGGGGGGGGGGGFGGGCFGGGGGCGGGGGGGGGGGGGGG9FFGGGGGGGFGGGGGGGGGGGGGGGGFFGGGGGGGGGGGGGGGGGGGFGGGGGGGCGGGCCFGGGGGGGGEEGGGGGGGFGGGFGGGF7D?FEGGGGGFGGGGGGGFFFAGFGFFFGFFFF>FFBE>;)7@AF>F7####
@M06045:235:000000000-JCY5N:1:1101:9565:3047 1:N:0:CTCAGA
TAACGACTTGGTCATTTAGAGGAAGTAAAAGTCGTAACAAGGTCTCCGTTGGTGAACCAGCGGAGGGATCATTACCGAGTTTACACTCATAACCCTTTGTGAACATTATAACTTGTTGCTTCGGCGGCTCCTCCGGGGGCCCGCCGGCGTTTCAGTATCTCTGTTTGTACCCGACGATACATCTGAGTGTTCTTAGCGAACTATAAAAACTTTTAACAACGGATCTCTTGGTTCTAGCATCGATGAAGAACGCAGCACATATCCGTAGATCGGAAGAGCACACGTCTGAACTCCAGTCTCG
+
CGGGGGGGGGGGFCFFGGGGGGFGGEGGGGGGGGGGGGGGGGGGGGFGGGGGGGGFGGGFGGGGGGGGGGDGFGGFGGGGGGGFFGGF<FGFGGGGGGGGGGGFAFGGFFGGGGGGGGGGGGGGGGGD:FFC8FCECGGGGGFGGEGGGGGGGGGGGGG9FGFGGGGGGGGGCFEGEEGGFGGGGGCFGFGGGGGGGG5E>FCGGCCCFEFGGGFGGGG5CE5:CFFGGEFGG?FCFGGGCECDGC>CC4>ED5CD5FGGGFC7<D4>DFF<B3DDFG?FFF95>FFFBFF*6@B?.####
@M06045:235:000000000-JCY5N:1:1101:14236:3049 1:N:0:CTCAGA
TAACGACTTGGTCATTTAGAGGAAGTAAAAGTCGTAACAAGGTCTCCGTTGGTGAACCAGCGGAGGGATCATTACCGAGTTTACAACTCCCAAACCCAATGTGAACGTTACCAAACTGTTGCCTCGGCGGGGTCACGCCCCGGGTGCGTAAAAGCCCCGGAACCAGGCGCCCGCCGGAGGAACCAACCAAACTCTTTCTGTAGTCCCCTCGCGGACGTATTTCTTACAGCTCTGAGCAAAAATTCAAAATGAATCAAAACTTTCAACAACGGATCTCTTGGTTCTGGCATCGATGAATGCC
+
CGGGGGGGGGGGGGGGGGGGGGGGGGGGGGGGGGGFFGGGGGGGGGGGGGGGGGFGGGGGGGGGGGGGGGGCGGGGG7FGGGGGGGGGGGGGFGGGGGGGFGGGGGG4FFGGGGGGGGGGFGGGGGGGGGGGGGCF@FDEDEGGGGGGGGGGGGGFGGGDGGGGGGGDCEGGGGGGGGGGGGGGFGGGGGGGGGGFGGGGGGGFGGGGGGCEEGGGGGGGGFGGGGFGCF68CDCCGGEF7FGGFGG7>CFFGGGGF9DFFGGGCGG?@55377>7*29?4?>FFF4F>9@7?>AA<####
@M06045:235:000000000-JCY5N:1:1101:18327:3073 1:N:0:CTCAGA
TAACGACTTGGTCATTTAGAGGAAGTAAAAGTCGTAACAAGGTCTCCGTAGGTGAACCTGCGGAGGGATCATTACACAAATATGAAGGCGGGCTGGAACCTCTCGGGGTTACAGCCTTGCTGAATTATTCACCCTTGTCTTTTGCGTACTTCTTGTTTCCTTGGTGGGTTCGCCCACCACTAGGACAAACATAAACCTTTTGTAATTGCAATCAGCGTCAGTAACAAATTAATAATTACAACTTTCAACAACGGATCTCTTGGTTCTGGCATCGATGCAGAACGCAGCACATATCGGCATC
+
CGGGEF7FGFGGGGFGGGGGFGGGGGGGGGGGGGGGGGGGGFFFFGGGGGGGGGFGF@EGGEGEEGGGGGGGGGGGGGFGGGGGGGFFGGGGGEGEEGFGDFDFBGGGGGGGGFFDFGGGGGGGGGGGGGGGGG?EGGGGGGGGGGGGGGGGGGGGGGGDFGGFGFGGGGGGGGGGGGGGFGGGGGGFGGGGFGFGGGFGGGGGGGGGFFGGGGGGGCEGGGFGGFGGGFFFGGGGGGGGFCCGGGGGGGGGDGGGGCGGFG4CCGGFFG:CFGFFF*9@FFGDEDEE@FFF<*::2####
@M06045:235:000000000-JCY5N:1:1101:18724:3077 1:N:0:CTCAGA
TAACGACTTGGTCATTTAGAGGAAGTAAAAGTCGTAACAAGGTCTCCGTTGGTGAACCAGCGGAGGGATCATTACCGAGTTTCTACTCTAAACCCTGCGAACCTACCTCTACGTGCTTCGGCGGCCGGCCCCGGGGGGCGCCTAACGGCCGCCGAAAGTACCCAAAAATCACTTTTCCAGAGTCTTCTGAGTGACAAAAAAAAACAAGTCAAAACCTTCAACAACGGATCTCTTGGTTCTGGCATCGATGAAGAACGCAGCACATATTCCGAGATCGGAAGAGCACACGTCCGAACTTTGG
+
CGGGGGGGGGGGGGGGGGGGGGGGGGGGGGGGGGGGGGGGGGGGGGGGGGGGGGGGGGGGGGGGGGGGGGGGGGGGGGGGGGGGGGGGGGGGGGGGGGGGGGGGGGGGGGGGGGGGGGGGGEGGGGGGGGGGGGGGGGGEGGGCEGGGGGGGGGGGCEGGGGGGGGGGGGGGFGGGCFGGFGCFFCEFGGGFGGGGFGGGGGGGEGFCC7FGGGGEFFGGGGGF5:CG*CCCGGDGEGFGFGDGCFGDFDCF*<**>ED7DFF402C=BG@C@38@)9<584<))757)00)-)(((####
@M06045:235:000000000-JCY5N:1:1101:22720:3081 1:N:0:CTCAGA
TAACGACTTGGTCATTTAGAGGAAGTAAAAGTCGTAACAAGGTTTCCGTAGGTGAACCTGCGGAAGGATCATTAAGGAATTTGGAGAATTGATGCTGGCCTTTGTGCATGTGCTCGTTCTCGTTAATCCATACACACCTGTGCACTTGTTATCGGGGCTTGTTGTTAAAGATAAGCCCTGCTTAATCACATACTCTTATTATTTACTTTGAATGTTTATCAAGTCGAAAGACTTTTAAATCAATACAACTTTTAACAACGGATCTCTTGGCTCTCGCATCGATGAAGAACGCAGCACGTGA
+
BC<FG;FBFA@FC<,,6CFDCF9D@<FAFFGFACCFGGGG@FE9<,,BF@FCFFF<6CEGF@BCCE7CE<E<99F,6C<,CEFGFGC,CC@EFGFGGD7FF<FFG<,CEFC?,?<BFGG@E,B<DC9??,EFFCFCF:<EFGDGFGFF??<FGFCCEGGGG,5>FBDGGFCFG,CDGDD=FFEGCFFBC9DECB;,@FACDE=FGGAA99;D,;7:E,7=FGGC,A39E>,<2=E::9=9:CD@CGFG6*+1=7CCFFFDDG3777:7**)*0*;>3CE>BA91:+2:)0<56<;3(####
@M06045:235:000000000-JCY5N:1:1101:17207:3097 1:N:0:CTCAGA
TAACGACTTGGTCATTTAGAGGAAGTAAAAGTCGTAACAAGGTTTCCGTAGGTGAACCTGCGGAAGGATCATTAATGATTGGTGGCTGTTGCTGACTAGTGTTTCTAGTATGTGCACGCCACACCTTCAATCCCACTTACACCTGTGCACCTTCTGTAATAGATCTATGTGGATACGGAGATGTGAAAGTTTGCGCTCTCCTACTCTGTTGAAGCACAGTCTACTACGTTTTTTTTTACACACACACACAATAGTCATTGAATGTATTTTTTTTATTCTTGTGATAAAAACAACTTTGGGC
+
CGGGEGGCGGGFEGF<96CEFGGFF<CCFGGGCFCEFGGGGGFFFAEEGGGEGGGGGGFGGEFFCCCEEFFGGFFGGGGGGGFGGGGGAEFFFGGFFGGFGC<FGGFFEFGGFAFFFGGDF@FGEGGC?EGGCFFGCGGFGGFGGDGGGGGGGGGGGGDGFGGFGA<EGEFGFGGGGGDEE:BEFGGGGGGGGGDEB8+,>DFFEFFGFGGCFFFCGGGGGGGG7;FE:F,8EGEGDDFDEGGDG5DDCC<9++;CFF77+@F7CF7=CFFDEGFFFC?8@F6?FFF==FEF?F?46####
@M06045:235:000000000-JCY5N:1:1101:24059:3114 1:N:0:CTCAGA
TAACGACTTGGTCATTTAGAGGAAGTAAAAGTCGTAACAAGGTTTCCGTAGGTGAACCTGCGGAAGGATCATTACTGAGTGAGGGCCCCTCGGGGTCCAACCTCCCACCCGTGTTTAACGAACCGTGTTGCTTCGGCGGGCCCGCCTCACGGCCGCCGGGGGGCATCCGCCCCCGGGCCCGCGCCCGCCGAAGCCCCCTGTGAACGCTGTCCGAAGTATGCAGTCTGAGACAATTATTCAATTAATTAAAACTTTCAACAACGGATCTCTTGGTTCCGGCATCGATGAAGAACGCAGGTGA
+
CGGGGGGGGGGGGGFGGGGGGGGGGGGGGGGGGGGGGGGGGGGGGGFGGGGDGGGGGGGGGGGGGGGGFGFGGGGGGGGGGFGGGGDGGGGDEEEFFFGGGGCCDGGGGGGGGGCCFGGGEGGGEGGGG<DFGFG:F+CF7FGGGGGECFFGGGDFGGGEFC>>EGGGGGGGCEEGEGEGCEEGGGGGGG58>EGGGGCFCFGGGGGCE*++/:ACFGGFFCCCGC<99C?EFD7?7>7>F+:7??>FGCGFFEGFDGGGGFC3DDG**:=CFCF??7@3@>9))7@F=F=:<3<0(####
@M06045:235:000000000-JCY5N:1:1101:22531:3115 1:N:0:CTCAGA
TAACGACTTGGTCATTTAGAGGAAGTAAAAGTCGTAACAAGGTCTCCGTTGGTGAACCAGCGGAGGGATCATTACCGAGTTTACAACTCCCAAACCCCTGTGAACATACCACTTGTTACCTCGGCGGATCAGCCCGCTCCCGGTAAAACGGGACGGCCCGCCAGAGGACCCCTAAACTCTGTTTCTATATGTAACTTCTGAGTAAAACCATAAATAAATCAAAACTTTCAACAACGGATCTCTTGGTTCTGGCATCGATGAAGAACGCAGCACATATGGTCAGATCGGAAGAGCACAGTCG
+
CGGGGGGGGFGGGGGGGGGGGGGGGGGGGGGGGGGGGGGGGGGGGGFGGGGGGGGGGGGGGGGGGGGGFFGGGGGGGGGGGFGGGGGGGEGGFGGGGGGGGGGGGGGGGGGGGGGGGGGGGGGGGGGGGGGGGCGGGGGGGGGEGGGGGGGGGGGGGGGDGEGGGGGGGGGGGGGGGGGGGCFGGGGGGGGGGFGGFFCFEGGGGFFGEGGGGGFGCFCGGGGGGGGGFGGGGFGDEGGDCCCFG?:CCFGEFGGGGGGFGGGCG5CDFGEGFD@FFG4@FFGFFFF>EF@>,<>B1####
@M06045:235:000000000-JCY5N:1:1101:11012:3132 1:N:0:CTCAGA
TAACGACTTGGTCATTTAGAGGAAGTAAAAGTCGTAACAAGGTTTCCGTAGGTGAACCTGCGGAAGGATCATTACCTAGAGTATTGTAGGCTTTGTCCTGCTGTCTCTTACCCATGTTTTTTGAGTACTTACGTTTCCTCGGCGGGTTCGCCCGCCGATTGGACAATTTAAACCCATTGCAGTTGCAATCAGCGTCTGAAAAACTTTAATAGTTACAACTTTCAACAACGGATCTCTTGGTTCTGGCATCGATGAAGAACGCAGCACATATAGGCAGATCGGAAGAGCAAACGTCTGGGTC
+
CFFGGGFGGGGGGFGGGFGGGGFG<FGFFEGGCGCFGEFFEFFEFFFFGFGCEECEFGGGGEGEGEDGGGGGGGGGGGGGECEA@EEFFECGEDFFFGGGGDGFFDGGGGGGGGGGGGFGGGCEGGGGFFFGGFGGGGGGCGGEEGGGGGG:FFGGEFGE*DDEGACFFGGGGGGGGGGGCGGGGGFGGGGGGDEEGGGFFCGGGGGG+??CCFGGGGGGGGGFGGGGGGGGE*+=ECFFGGDF9EGCFGD6CFGGGGGFGGGDGGGF?FFF6CF=>F46351<BFFFF))08.(((####
@M06045:235:000000000-JCY5N:1:1101:16818:3151 1:N:0:CTCAGA
TAACGACTTGATCATTTAGAGGAAGTAAAAGTCGTAACAAGGTCTCCGTTGGTGAACCAGCGGAGGGATCATTACAGAGTCTTCTGAACTCCAAACCATTGTGAACATATCATGTTGCTTCGGCGGGATGCCGGGTGGACCAGCGCCCCCGCGCCGCCCGCCGGAGGCCAAACTCTTGTTTTCTAGCGGAATCTTCTGAGTCTTTATAAATAAGCAATCAAAACTTTCAGCAACGGATCTCTTGGCTCTGGCATCGATGAAGAACGCAGCACATATGGCTAGATCGGAAGAGCACACAGCA
+
CGGGGGGGGGGGGGGGGGGGGGGGGGGGGGGGGGGGGGGGGGGGGGGGGGGGGGGGGGGGGGGGGGGGGGGGGGGGGGGGGGGGGGGGGGGGGGGGGGGGFFGGGGGGGGGGGGGGGGGGGGGGGGFGGGGGGGGGGGGGGGGGDGGGGGGGGGGGGGGGGGGGGGGGGGGGGGGGGGFGGGGGGGGGGGEGGGGGGGGGGGGGGFGGGGGGGGGGGGGGGGGGGGFGFGGGGGGGGGGGGGGC?FFGFGDGGGGGGGGGGGGGGGGDFGFGFD?FFF47=@D=BFDFFE<>4?<28####
@M06045:235:000000000-JCY5N:1:1101:15990:3162 1:N:0:CTCAGA
TAACGACTTGGTCATTTAGAGGAAGTAAAAGTCGTAACAAGGTCTCCGTTGGTGAACCAGCGGAGGGATCATTACAGAGTTGAAAAACTCCCTAAACCATTGTGAACGTTACCCAAACCGTTGCTTCGGCGGGCGGCGCCCAGCGCCCCCCAGGCCCCCTCGCGGGGCGCCCGCCGGAGGTACCCCAAACCATTGATACTTTATGGCCTCTCTGAGTCTTCTGTACTGAATAAGTCAAAACTTTCAACAACGGATCCCTTGGTTCTGGCATCGATGAAGAACGCAGCACATATAGCAGGGT
+
CGGGGGGGGGGGGGGGGGGGGGGGGGGGGGGGGGGGGGGGGGGGGGGGGGGGGGGGGGGGGGGGGGGGGGGGGGGGGGGGGGGGGGGGGGGGGGGGGGGGGGGGGGGGGGGGGGGGGGGGGGGGGGGGGGGGGGGGGGGGGGGGGGDGGGGEGGGGGGGEGGGGGGGGGGGGGGGGGDGGGGGGGGGGGGGGGGGGGGGGGGGGGGGGGGGGGGGGGGGGGGCCFFFGCFFC99AEFGGGGGGGGGGGDGGGGGD5*:9CCD>D7FGFFF?CEDFFBGFFFFDEEDF>FF=F>FF>4####
@M06045:235:000000000-JCY5N:1:1101:8118:3191 1:N:0:CTCAGA
TAACGACTTGGTCATTTAGAGGAAGTAAAAGTCGTAACAAGGTTTCCGTAGGTGAACCTGCGGAAGGATCATTAATGATTGGTGGCTGTTGCTGACTAGTGTTTCTAGTATGTGCACGCCACACCTTCAATCCCACTTACACCTGTGCACCTTCTGTAATAGATCTATGTGGATACGGAGATATGAAAGTTTGCGCTCTCGTACTCTGTTGAAGCAGTCTACTACGTTTTTTTACACACACACACAATAGTCATTGAATGTATTTTTTTTATTCTTATGATAAAAACAACTTTCAACGGAT
+
CGGGEGGGGGGCGGGGGGGGGGCFEAEFEGGGGGFFGGGGGGGFEFGCFGGGGFFGFGGGGDFG7BGGCFGFFFGGGGGGGGGGGGGGGGFGGGGGGGGGGGGFGGFFFFGDEGGGGGGGGGGGEFFGGGFG,BFGGGFGGGGGGGGGFGGGEGGGGGGGGGGGGGGGFGDFFGGGGG@EGGGGGE==FGGG9FCGGGGGGG7EGDGGFGFFG9FGGGGGGGFFGG8:DCGGGF<CFGGGGCGC7CDFFFGGFE:F>CGCG7FGGGGFFGFG?7=FFD*==8FFB95>F5?45*4-)####
@M06045:235:000000000-JCY5N:1:1101:14910:3195 1:N:0:CTCAGA
TAACGACTTGGTCATTTAGAGGAAGTAAAAGTCGTAACAAGGTTTCCGTAGGTGAACCTGCGGAAGGATCATTACAGAGGAGCCCGCGCGTCCGCGCACGGGCTCCACGAGATAGAACCCCTGTCTTTGTTTACCACCGTTTCCTCGGCGGGTCCGCCCGCCAGCGAGGACAACCCAAAACCTTTTGTAGTTAGAAGTAACCGTCTGAAAACAAATCGTTTAAAACTTTCAACAACGGATCTCTTGGTTCTGGCATCGATGAAGAACGCAGCACATATATGGAGATCGGAAGAGCACCATG
+
CGGGGGGGGGGGGGGGGGGGGGGGGGGGGGGGGGGGGGGGGGGGGGGGGGGGGGGGGGGGGGGGGGGGGGGGGGGGGGGGGGGGGGGGGGGGGGGGGGGGGGGGGGGGGGGGGGGGGGGGGGGGGGGGGGGGGGGGGGGGGGGGGGGGGGGGGGGGGGGGGGGGGGDEGGGFGGGGGGGGGGGGGGGGGGGGGGDGGGGGGGGGGGGFGGGGGGGGGGGGGGGGGGGGGGGGGGGFGGGGGGGGGGGGGGGGGGGGGCGGGGGGGGGFFGDGFGFFFGFFFFFFFFFFD:D3:F<?2####
@M06045:235:000000000-JCY5N:1:1101:24687:3210 1:N:0:CTCAGA
TAACGACTTGGTCATTTAGAGGAAGTAAAAGTCGTAACAAGGTTTCCGTAGGTGAACCTGCGGAAGGATCATTACCGAGTGCGGGCCCTCGCGGCCCAACCTCCCACCCTTGTCTCTATACACCTGTTGCTTTGGCGGGCCCACCGGGGCCACCTGGTCGCCGGGGGACGCACGTCTCCGGGCCCGCGCCCGCCGAAGCGCTCTGTGAACCCTGATGAAGATGGGCTGTCTGAGTACTGTGAAAATTTGTCAAAACTTTCAACAATGGATCTCTTGGTTCCGGCATCGATGAAGAAAATCC
+
CGGGGGGGGGGGGGGGGGGGGGGGGGGGGGGGGGGGGGGGGGGGGGGGGGGGGGGGGGGGGGGDGGGGGGGGGGGGGGGGGGGGGGGGGGGGGGGGGGGGGGGGGGGGGGGGGGEGGGGGGGGGGGGGGGGGGCFGGGGGGGGGGGGGGGGGGGGGGGGGGGGGGGGGGGGCGGGGGGGGGGGGGGGGGGGGEGEGEGD:C5C5@EC?FGGGGGGGGGGGEFDFGFC=@FGF7EFGGGGGGF>DFFGFGGGGGFFDFGD>F77FFGGFFFFGFGFFFGFB:DGFFFFDFFFFFF97(####
@M06045:235:000000000-JCY5N:1:1101:8860:3232 1:N:0:CTCAGA
TAACGACTTGGTCATTTAGAGGAAGTAAAAGTCGTAACAAGGTTTCCGTAGGTGAACCTGCGGAAGGATCATTACCGAGTCGAGGTGGGCTGCGTGCACTCGTGTGCGTCGCCCACGTACCTCACCACCCGTGTCTACCGTACCCCGTTGCTTCGGCGGGCTCGCCCCCCCGGGGGCCGCCGGGGGACCCCGCGTCCCCGGGCCCGCGCCCGCCGAAGACCCCCCGAACGCTGCCCGGAAGGATGCTGTCTGAGCGGTTACAAACAAACCACAAAACTTTCAACAACGGATCTCTTTCTGT
+
CGGGGGGGGCGGGGGGGGAGGGFEGFGGGGGGGGGGFGGGGGGGGGGGGGG;FEFGGGGGGGGGGGGGCFGGGGGGGGEGGGGGGGGFGFFGGCGGGGGEGGGGGGGGGEGGEGGGGGGGGGGGGGGFDGEGGFFGGGGGGGDCGGGGGGGGGGGGGC@FG*C*CECEGGGGGGEGGGGGGEGGCGGGDEC8CEEEGGGGCGC8EEGGGGGGGGE5C*;*CFGGG8=CEEGG*?FG=D=DEC4C6F7CC=>?><9CC*15CF>*/>9>5FF:)9)55<4**=C66F4:>E3327<4)####
@M06045:235:000000000-JCY5N:1:1101:6544:3243 1:N:0:CTCAGA
TAACGACTTGGTCATTTAGAGGAAGTAAAAGTCGTAACAAGGTCTCCGTTGGTGAACCAGCGGAGGGATCATTACCGAGTTTACAAACTCCCAAACCCTTTGTGAACCTTACCATATTGTTGCTTCGGCGGGACCGCCCCGGCGCCTTCGGGCCCGGAACCAGGCGCCCGCCGGAGGCCCCAAACTCTTATGTCTTTAGTGGTTTTCTCCTCTGAGTGACACATAAACAAATAAATAAAAACTTTCAACAACGGATCTCTTGGTTCTGGCATCGATGAAGAACGCAGCACATATACACAGG
+
CGGGGGGGGGGGGGGFGGGGGGGDGGGGGGGEGFGGGGGGFFFGFFFEGGEGFGGGGGGGGGGFGGGDGGGGGGGGGDGGGGGGGGGF?EFGGGGGFCG<FGGGGGFFGGGGFFDDGFDGGGGFFAFGGGEFGDGGGEGGGGGGGGGGGGGGDEFCGGGGGGGGGCFGGGGGEFEEEGGEGGGGDFGGGGGGGGGEFFFG7C<FFGGGGFGGFC9FGGGGDFGGF7C:+=FGGC9FFGGGDGCCCCGCFGCEDCDDD?FFFF4FGGGF?7@GFGFFF:BFFFD>B>>E45F7<4446####
@M06045:235:000000000-JCY5N:1:1101:13084:3246 1:N:0:CTCAGA
TAACGACTTGGTCATTTAGAGGAAGTAAAAGTCGTAACAAGGTCTCCGTTGGTGAACCAGCGGAGGGATCATTACAGAGTTGCAAAACTCCCTAAACCATTGTGAACGTTACCTAAACCGTTGCTTCGGCGGGCGGCCCGGGTCCTTCCCGGCGCCCCCCGGCCCTCGCGGGCGCCCGCCGGAGGTAAACCAAACTATTGCATTAATGGCCTCTCTGAGTCTTCTGTACTGAATAAGTCAAAACTTTCAACAACGGATCTCTTGGTTCTGGCATCGATGAAGAACGCAGCACATATATGTC
+
CGGGGGGGGGGGGGGGGGGGGGGGGGGGGGGGGGGGGGGGGGGGFGGGGGGGGGGGGGGGGGGGGGGGGGGGGGGGGGGGGGGGGGGGGGFGGGGGGGGGGGGGGGGGGGGGGGGGGGGGGGGGGGGGGGGGGGGGGGGGGGGGGGGGGGGGGGGGGGGGFGGGGGGGGGGGGDCEGGGGGGDGGCCGGGGGGGGFFFGGGFGGGGGGDFF@CFGGFFGF?CFGFGGF+AEC?FGGFDFFGGFCEFG*:FGFG5<DD7DFGGGGGDFFFCFF@GF>?FF?F?:?FFFFFF:FBFF<2####
@M06045:235:000000000-JCY5N:1:1101:8294:3299 1:N:0:CTCAGA
TAACGACTTGGTCATTTAGAGGAAGTAAAAGTCGTAACAAGGTCTCCGTTGGTGAACCAGCGGAGGGATCATTACCGAGTTTACAACTCCCAAACCCCTGTGAACATACCACTTGTTGCCTCGGCGGATCAGCCCGCTCCCGGTAAAACGGGACGGCCCGCCAGAGGACCCCTAAACTCTGTTTCTATATGTAACTTCTGAGTAAAACCATAAATAAATCAAAACTTTCAACAACGGATCTCTTGGTTCTGGCATCGATGAAGAACGCAGCACATATCCTAAGATCGGAAGAGCACAACAA
+
CGGFGGGGGGGGDGGGGGGGGGGGGGGGGGGGGGGGGGGGGGEEEFGGGGGGEGGGGGGFGGGGGGGGGGGGGGGDFGGGGGGADFGF9FGGGGCGGGGGGGGGFGGGGGGGGGGFGBFGCGGGGGGGGCFEFD@FGDGGGGGGGGFFCEECEEDGGFGGGGCFFGGGGGGGFGGFGG9EFGGGGGGGGFGFFGGGGGGGGGGFCEEC*22?FGGCCFFFGGGGFGFFGGGGGFGCCDGGFEFGGGFDGGGFGGFFDDCC7C:>GF)7BGFGFG@@7>FF?FGF495>3<:;0<7:(####
@M06045:235:000000000-JCY5N:1:1101:16165:3301 1:N:0:CTCAGA
TAACGACTTGGTCATTTAGAGGAAGTAAAAGTCGTAACAAGGTCTCCGTTGGTGAACCAGCGGAGGGATCATTACCGAGTTTACAACTCCCAAACCCCTGTGAACATACCTACAACGTTGCCTCGGCGGCTCCCCGCTTCCCCGTAAAACGGGAGCGGCCCGCCAGAGGACCCAACAAACTCTGTTATTCTCAGTATCTTCTGAGTAAAAACACAATCAATTAAAACTTTCAACAACGGATCTCTTGGTTCTGGCATCGATGAAGAACGCAGCACATATGCCAAGATCGGAAGAGCAGGGT
+
CGGGGGGGGGGGGGGGGGGGGGGGGGGGGGGGGGGGGGGGGGGGGGGGGGGGGGGGGGGGGGGGGGGGGGGGGGGGGGGGGFGGGGGGGGGGGGGGGGGGGGGGGGGGGGGGGGGGGGGGGGGGGGGGGGGGGGGGGGGGGGGGGGGGGGGGGDFGGGGGGGGGGGGFGGGGGGGGGGGGFGGGGGGGG@<FGGGGGGGGGFGGFFGDEGGGGG8EA8?FCGGGFGGGGCCFCGFGGGGGEGGGGGFGGGGF7CG*:<D*7FGGGGGFFG@CDC@FFGF@FFC@4>=?>BED;><:)####
@M06045:235:000000000-JCY5N:1:1101:15967:3303 1:N:0:CTCAGA
TAACGACTTGGTCATTTAGAGGAAGTAAAAGTCGTAACAAGGTCTCCGTTGGTGAACCAGCGGAGGGATCATTACCGAGTTTACAACTCCCAAACCCCTGTGAACATACCTATACGTTGCCTCGGCGGATCAGCCCGCGCCCCGTAAAAAGGGACGGCCCGCCCGAGGACCCCTAAACTCTGTTTTTAGTGGAACTTCTGAGTAAAACAAACAAATAAATCAAAACTTTCAACAACGGATCTCTTGGTTCTGGCATCGATGAAGAACGCAGCACATATGTGCAGATCGGAAGAGCACCTTG
+
CGGGGGGGGGGGGGGGGGGGGGGGGGGGGGGGGGGGGGGGGGGGGGGGGGGGGGGGGGGGGGGGGGGGGGGGGGGGGGGGGGGGGGGGGGGGGGGGGGGGGGGGGGGGGGGGGGGGGGGGGGGGGGGGGGGGGGGGGGGGGGGGGGGGGGGGGGGGGGGGGGGGGGGGGGGGGGGGGGGGGGGGGGGGGGGGGGGGFGGGGGGGGDFGGGGGGGGGGGGGGGGGGGGGGGGGGGGGGGCDGDGGGGGGGGGGGGGFGGGF*:FGGGFFFG>D4<@FFFFFFFGFFFFFFFEE?F<>1####
@M06045:235:000000000-JCY5N:1:1101:10806:3310 1:N:0:CTCAGA
TAACGACTTGGTCATTTAGAGGAAGTAAAAGTCGTAACAAGGTTTCCGTAGGTGAACCTGCGGAAGGATCATTCATAATTGAGTGTTTTATGGCACTCTTTAAAAAAATCCATATCCACCTTGTGTGCAACGTTTTTGAACTCTCTCTGGCATTAAAAAGCCAAGAGGGTTTGATTAACTTAACACCTTTAAAGCGGTTTGTCTGAATATCTATTTCTGAATAAACATAATTCAAAAATACAACTTTCAACAACGGATCTCTTGGCTCTCGCATCGATGAAGAACGCAGCACATATTCCTC
+
CGGGGGGGGGGGGGGGGGGGGGGGGGGGGGGGGGGGGGGGGGGGGGGGGGGGGGGGGFGGGGGGGECFFGGGGGGGGGGGGGGGGGGGGGGGGGGGGGGGGGFDFGGGGGGGGGGGGGGGGGGGGGGGGGGGFFGGGGGGGGGGGGGGGGGGGGGFGGGGGGGGGGGGGGGGGGGGGGGGDFFGGGGGGDDGGGGGEGGGGGGGGGFGFGGGGGFGGGGG:FGFFGGGGGGGGGGE?FGGGGGGGF>DFBGGGGGGGGGGGGGGCGF;AGFGD5>BAGF=FFGFFF::@EFFFFA<:####
@M06045:235:000000000-JCY5N:1:1101:14307:3313 1:N:0:CTCAGA
TAACGACTTGGTCATTTAGAGGAAGTAAAAGTCGTAACAAGGTCTCCGTTGGTGAACCAGCGGAGGGATCATTACAGAGTTGCAAAACTCCCAACCATTGTGAACCTACCTCACCGTTGCTTCGGCGGGTGGCTCCCACCGGGGCCGCGCCGGCCCCCGTGCCGGCAGCCCGTCAGAAGACCAAAACTCTTCGTCATCAGTGGCCTCTCTGAGTAACTTATACAATAAGTCAAAACTTTCAACAACGGATCTCTTGGTTCTGGCATCGATGAAGAACGCAGCACATATCAGCAGATCGGCC
+
CFGGGGGGGGGGGGGGGGGGGGGGGFGGGGGGGGGGGGGGGFGGGGGGGGGGGGGGGGFFGGGGGGGGGGGGGGGGGGGGGGGGGGGGFGGGFGGGGGGGGGFGGGGGGGAFGGGGGFDGFGGGGGGGGGEFGGGGGGGEFEGGGGGGGGGGGGGGGGGGGGGGGGGGGGGGGGGGGFCCGGGGGGFGGGGFGGGGGGFGGGGGGFGCFFGDFEGGGGGGGGGGGGGGGGGGGGGGGGFGCDFCGGGGGDDFGGGFGGGGGGDFGGGEFFF*8FFFFGFFEF5>>?FFF*94<FF<4####
@M06045:235:000000000-JCY5N:1:1101:10927:3317 1:N:0:CTCAGA
TAACGACTTGGTCATTTAGAGGAAGTAAAAGTCGTAACAAGGTCTCCGTTGGTGAACCAGCGGAGGGATCATTACCGAGTTATACAACTCCCAAACCCACTGTGAACCTTACCTCAGTTGCCTCGGCGGGACCGCCCCGGCCGCCGCGCAAGCGGCGCCGGACTCCAAGGCGCCCGCCGCAGGGACCCAAAACTCTTTTGCATTACGCCCAACGGCGGGAATTTTTTTCTCTGAGTGCATAAGCAAAACAAATGAATCAAAACTTTCAACAACGGACCTCTTGGTTCTGGCATCGATTCGC
+
CGGGEGGGC<EEEEECEFFGGFGGGGFGGGFGGGGGGCCFEFGAEGGGC@FEBCFFGGGAFCGG@FDGEFFGGGFDGG7DCFFEF9FCD<=FFCFF<=FGFFFFE<F7<EFEA,?<F<<FFGEFF=CGGGGGDGEGGG7+3CCFGGGGGCC:CC*<<FEGFCECFCGGGGGGGEGEGGGGC8ED5C;;EGG*20<+C@@FGGGGGGFAC>CG8C8:EEG/8CE+<FGG8CF?@+<<?FFGFFG:?CCF59<CCC*:>7DFFFGGFD766C=<5))8)/5??FC*9F64//)726:?,####
@M06045:235:000000000-JCY5N:1:1101:24536:3321 1:N:0:CTCAGA
TAACGACTTGGTCATTTAGAGGAAGTAAAAGTCGTAACAAGGTTTCCGTAGGTGAACCTGCGGAAGGATCATTACAAGTATCCAAACTTTACCTAATTGTGAACTAGTTGTGATGAATGTTGTAGCAGGAGAAGAGTTTTGATGTTGGGCAAATGTTTTATACATGTGCCCAACAGCATTACTCTTGCTTCTCCTGTCAAAGTTCTCAACAAACTCTTGTTAAAATTATTTTGTCTGATAATGTTATATGATAAATTTCATACAACTTGCAGCGATGGATCTCTTGGCTCTGGCATCTGGC
+
?FGGGGGGGGGGGGGFCGGGGFGGGGGGG9EFD;FGGGGGG8FGFGGGGGGGGGGGGGGFGF@FGGGGGGGGGGGGGGGGGFFGGG@FGGGGGFG<ACCCFGGGGFFGGGGGG<EGAAABFFFGGFFGGCEFFGCGGFGA<CF,9CFFEGFGEFFEF9EGFGGG9FGGGEG@=CFGGG9EFGGGGGGGFCFFGGGGFC;,EFGEGFDDFFFDFGDCGAFGG:FGGGFFGFGFGGGF9FGGFGCEGCCGGGG@D:DGDFFFFGGGGGGFFGFGF<4FE*61?FC88F6FF;;=)=;E3####
@M06045:235:000000000-JCY5N:1:1101:8421:3339 1:N:0:CTCAGA
TAACGACTTGGTCATTTAGAGGAAGTAAAAGTCGTAACAAGGTTTCCGTAGGTGAACCTGCGGAAGGATCATTCATAATAAGTGTTTTATGGCACTTTTTAAATCCATATCCACCTTGTGTGCAATGTCAGTCGATCTTCTTCATGGAGATCGACCAAACATCAACCTTTATTTTTTAACTCCTTGTCTGAAAAATATTATGAATAAACAATTCAAAATACAACTTTCAACAACGGATCTCTTGGCTCTCGCATCGATGAAGAACGCAGCACATATGGCAAGATCGGAAGAGCACACCAGC
+
CGGGGGGGGGGGGFGGGGGGGGGGGGGGGGGGGGGGGGGGGGGGGFGGGGGGGGGGGGGGGGGGGGGGGGGGGGGGFGGGGGGGGGGGGGGGGFGGGGGGGGGGGCEGGGGCFGGGGGGGGFGGGGGGGGGGFGEGGGGFGGGGGGGGGGGGGGGDFGGGGG8EGFFGGGGGGGGGGGGGGGGGGGGGGGGFGGGFFGGGGGGGGGGGGGGGGGDCFGGGGECFGFGGGGGGG8EGEGGGGGGGCFCDGFGDD5DDGGGGFCGGGGCFFGFGFGFFFGF5=54AFFED>>>5<F<<1####
@M06045:235:000000000-JCY5N:1:1101:12383:3351 1:N:0:CTCAGA
TAACGACTTGGTCATTTAGAGGAAGTAAAAGTCGTAACAAGGTTTCCGTAGGTGAACCTGCGGAAGGATCATTAGTGAATTAAACATGCTTGGTGTCTTCGCTTCGGCAAGGCCCTTGCTTAAATCACATCCTAACACCTGTGAACTGTAAGACGTATGATGAGGTCTTTGGCCAAGTCATCGTCTGCCCATTTTTAACAAACAATTAATGTAACAAACGTAGTCTTATTATAATCTAATAAAACTTTCAACAACGGATCTCTTGGCTCTCGCATCGATGAAGAACGCAGCACATATCCTG
+
CGGGGGGGGGGGGGGGGGGGGGGGGFGGGGGGGGGGGGGGGFGGGGGGGGGGGGGGGGGFGGGGGGGGGGGGGGGGGGGGGGGGGGGGGGGGGGGGGGGGGGGGGGGGGGGGGGGGGGGGGGGGGGGGGGGGGGGGGGGGGGGGGGGGGGGGGGGGGGGFGGGGGGGGGGFGDGGGGGGGGGGGGGGGCFGGGGFFGGGGGGGGGGGGGGGGGGGGGGGGGGGGGGGGGGFGGGGGGGFFGGGGGGGGGGGGGGGGGGGGGGGGGGGFFGFGFGFDBFFFFFGFFAA3>DBFFFFB2####
@M06045:235:000000000-JCY5N:1:1101:9745:3377 1:N:0:CTCAGA
TAACGACTTGGTCATTTAGAGGAAGTAAAAGTCGTAACAAGGTCTCCGTTGGTGAACCAGCGGAGGGATCATTACAGAGTTGCAAAACTCCCAACCATTGTGAACCTACCTCACCGTTGCTTCGGCGGGTGGCCCCCACCAGGGCCGCGCCGGCCCCCGTGCTGGCAACCCGTCAGAGGACCAAAACTCTTCGTCATCACTGGCCTCTCTGAGTAACTTATACAATAAGTCAAAACTTTCAACAACGGATCTCTTGGTTCTGGCATCGATGAAGAACGCAGCACATATATGTAGATCAGCG
+
CGGGGGGGGGGGGGGGGGGGGGGGGGGGGGGGGGGGGGGGGGGGGGGGGGGGGGGGGGGGGGGGGGGGGGGGGGGGGGGGGGGGGGGGGGGGGGGGGGGGGGGGGGGGGGGGGGGGGGGGGGGGGGGGGGGGGGGGGGGGGGGGGGGGGGGGGGGGGGGGGGGGGGGGGGGGGGGGGDFGGGGGGGGGGGGGGGGGFFGGD<CFGGG6EFGGFGGDFGGGGGGGGGG?AEGGGGGGGGGGGGGGGGGDGGG?GGGGGECCCFFGGGGEFGFGFGFFFGFFFFFFFF?F?F6@9FF96####
@M06045:235:000000000-JCY5N:1:1101:21937:3380 1:N:0:CTCAGA
TAACGACTTGGTCATTTAGAGGAAGTAAAAGTCGTAACAAGGTTTCCGTAGGTGAACCTGCGGAAGGATCATTAATGAATTTTGGAGTTCTACTGTGCCTGCCGTTCATTTGGATGTGTGCACGTAGTCTCTATAAATCCTTATCAACACCTGTGCACCTTTAAAAAGGGGAAACTGATTAAGCTTTTTACGGGCTTATGAGGAATAACCTTTTTTCTTATACAAACTCTTAATGTCTATTAGAATGTTCTCTGGCCGCAAGGCTATAAAATATAAACAACTTTTAACAACGGATCTCTGG
+
CGGGGGGGGGGGGGGGGGGGGGGGGGGGGGGGGGGGGGGGGGGGGGGGGGGGGGGGGGGGGGGGGGGGGGGGGGGGGGGGGGGGGGGGGGGGGGFGGGGGGGGGGGGGGGGGGGGGGGGGGGGGGGGGGGGGGGGGGGGGGGGG9FGGGGGGGGGGGGGGGGGGGGGGGGGGGGGCFFGGGGGFFGFCFFGGGGGGGGGGCGGGGGGGGGGGGGGGGGGGGFGGGGGGFFGGGGGGGGGGGGGGEGGGGGGGGG<CFGG5DDFF49CFFF6++3@AFFF:AFGFFAFFFFA>>B:;)####
@M06045:235:000000000-JCY5N:1:1101:11458:3416 1:N:0:CTCAGA
TAACGACTTGGTCATTTAGAGGAAGTAAAAGTCGTAACAAGGTCTCCGTTGGTGAACCAGCGGAGGGATCATTACCGAGTTTACAACTCCCAAACCCACTGTGAACATACCTTTTTGTTGCTTCGGCGGGACCGCCCCCGGCGCCTCGGCGCTAGGAATCATGGCACCCGCCGAAGGCCCTAAACTCTCTGTTTTAAACATGGTTTCTCTGAGTGGCGTAAGCAAAAAATAAATCAAAACTTTCAACAACGGATCTCTTGGTTCTGGCATCGATGAAGAACGCAGCACATATAGGTACGGG
+
CGGGGGGGGGGGGGGGGGGGGGGGGGGGGGGGGGGGGGGGGGGGGGGGGGGGGGGGGGGGGGGGGGGGGGGGGGGGGGGGGGGGGGGGGGGGGGGGGGGGGGGGGGGGGGGGGGGGGGGGGGGGGGGGGGGGGGGGGEGGGGGGGGGGGGGGGGGGGGGGGGGGGGGGGGGGGGGGGGGGGGGGGGGGGGGGGGGGGGGGGGGFGGGGGGGDFGGFEGGDGFGGGGGG5CEGGGGGG7?FGGGGGGGGGGGGGCGFGGGG=FFGF7F@FGFCFGBF@F?FFFDEDFFFFFFFBB<<2####
@M06045:235:000000000-JCY5N:1:1101:7918:3420 1:N:0:CTCAGA
TAACGACTTGGTCATTTAGAGGAAGTAAAAGTCGTAACAAGGTCTCCGTAGGTGAACCTGCGGAGGGATCATTACACAAATACGAAGGCGTGCTGGAACCTCTCGGGGTTACAGCCTTGCTGAATTATTCACCCTTGTCTTTTGCGTACTTCTTGTTTCCTTGGTGGGTTCGCCCACCACTAGGTCAAACATAAACCTTTTGTAATTGCAATCAGCGTCAGTAACAAATTAATAATTACAACTTTCAACAACGGATCTCTTGGTTCTGGCATCGATGAAGAACGCAGCACATATGGATCCC
+
CEFEEGGGGG8;CCFEDFF<F<F9C;EFGGGCC,DF,,C6F8FEAFF7F8FCCFCFG@A<,@C7FG7@<F8FFFGG<ED<FD@CGGG>FE,@FDFG8C=4,C=EE7FEFGFFGBFCFFGGGGDFA?E<BEFGAADDGGGAFEFAD@CFGGFGGFFCD<<FF<9,>DCE3@DCGC<C<FCFG,3,,,3E,BEG9,,46D>FFG:@FFG@CF9F?FFF*=8;;=CFC@97C<CGFFC<EFGG?FDFG+1@7**/9CDDC+1@CC9:7*:7665:)/))****9?F)7)>>F>5B2=296####
@M06045:235:000000000-JCY5N:1:1101:16766:3432 1:N:0:CTCAGA
TAACGACTTGGTCATTTAGAGGAAGTAAAAGTCGTAACAAGGTTTCCGTAGGTGAACCTGCGGAAGGATCATTACCGTGCCGGGGGCCCTCCGGGGTCCCATTGTGCCACCCGTGTTTACTTGTACCTGTTGCTTCGGCGGGCCCGCGGGCCTCGCTCGCTGCCGGGGGACCTGGTCCCCGGGCTCGTGCCCGCCGGGGACACACCCAACCTCTCTAACGTATACGGCTGAGCAATGATTTAATCATTAAAACTTTCAACAACGGATCTCTTGGTTCCCGCATCGATGAAGAACGCAAAAG
+
CGGFGDGGGGFGGFECFEEFGGF<FGGGGGGGGGFCCFGGGGFGGGGCEF7CFGGFGGGGGGGGDEGFFFGDFFFGGFDFGGGC=C@CBFCBFGGC=:EEGFGGGGGFEEEBC:FG<FGGGFFFGGFFED<FGFGGGGGGGGGGEDGC7FCD*<CF<<CFF:5FEGEGG8EC:CGGC8CCEGEE58C288EGGGG8E*/:*8CC8EE5*1CCF+;CF79AC7ACFG*>8CFFGG6CGCFGG?:7<:DCFCCCCF=FGGGGF4C7C7937>60=C?3=<FBEE3;3)8?4419()18(####
@M06045:235:000000000-JCY5N:1:1101:21346:3432 1:N:0:CTCAGA
TAACGACTTGGTCATTTAGAGGAAGTAAAAGTCGTAACAAGGTTTCCGTAGGTGAACCTGCGGAAGGATCATTAATGATTGGTGGCTGTTGCTGACTAGTGTTTCTAGTATGTGCACGCCACACCTTCAATCCCACTTACACCTGTGCACCTTCTGTAATAGATCTATGTGGATACGGAGATGTGAAAGTTTGCGCTCTCCTACTCTGTTGAAGCACAGTCTACTACGTTTTTTTTTACACACACACACAATAGTCATTGAATGTATTTTTTTTATTCTTATGATAAAAACAACTTTTCGT
+
CGGGGGGGGGGGGGGGGGFGGGGGGGGFGGGGGGGGGGGGGGGGFGGFGGGGGGGGGGGFGGGGGCGGGGFGFCFGGGGGGGGGGGGGGGGGGGGGGGGGGGGGGGGGGGGGGGGGGGGGGGGGGGGGGGGGGGGGGGGGGGGGGG8FGGGGGGGGFGFDGGGGGGGEFGGGGGGGGGEE7FFGDDGFGGGGGGGGGGGGFGGGGGGGGGGGFFFGFCD;CCFGGGGGEGGGGGGGEDFCG6DGGGG:<3*AFGGCDGGGF7@D@77CFGFGFD)@FFFF?FG6FF?B@F@4<;?BA####
@M06045:235:000000000-JCY5N:1:1101:14135:3453 1:N:0:CTCAGA
TAACGACTTGGTCATTTAGAGGAAGTAAAAGTCGTAACAAGGTTTCCGTAGGTGAACCTGCGGAAGGATCATTAATGATTGGTGGCTGTTGCTGACTAGTGTTTCTAGTATGTGCACGCCACACCTTCAATCCCACTTACACCTGTGCACCTTCTGTAATAGATCTATGTGGATACGGAGATGTGAAAGTTTGCGCTCTCCTACTCTGTTGAAGCACAGTCTACTACGTTTTTTTTTACACACACACACAATAGTCATTGAATGTATTTTTTTTATTCTTATGATAAAAACAACTTTCTAA
+
CGGGGGGGGGGFGGGGGGGGGGGGGGGGGGGGGGGGGGGGGGGGGGGGGGGGGGGGGGGGGGGGGGGGGFFGGGGGGGGGGGGGGFGGGGGGGGGGGGGGGFGGGGGGGGGGGGGGGGGGGGGGGGGGGGGGGGGGGGGGGGGGGGGGGGGGGGGGGGGGGGGGGGGGGGGGGGGGGGGGGGGGGGGGGGGGGGGGGGGGGGGGGGGGGGGGGGGGGGGGGGCEGGGGGGGGGGDGGGGGGFGDDCDDDGGGGGGGGF7@CFFGGGGFFGFGFGFFFFFF4=F?=FFF66>FFFDFA####
@M06045:235:000000000-JCY5N:1:1101:10070:3460 1:N:0:CTCAGA
TAACGACTTGGTCATTTAGAGGAAGTAAAAGTCGTAACAAGGTCTCCGTTGGTGAACCAGCGGAGGGATCATTACCGAGTTTACAACTCCCAAACCCCTGTGAACATACCACTTGTTGCCTCGGCGGATCAGCCCGCTCCCGGTAAAACGGGACGGCCCGCCAGAGGACCCCTAAACTCTGTTTCTATATGTAACTTCTGAGTAAAACCATAAATAAATCAAAACTTTCAACAACGGATCTCTTGGTTCTGGCATCGATGAAGAACGCAGCACATATCATGAGATCGGAAGAGCACAAGGT
+
CGGGGGGGGGGGGGGGGGGGGGGGGGGGGGGGGGGGGGGGGGGGGGGGGGGGGGGGGGGGGGGGGGGGGGGGGGGGGGGGGGGGGGGGGGGGGGGGGGGGGGGGGGGGGGGGGGGGGGGGGGEGGGGGGGGFGGGGGEGGGGGGGGGGGGFGGGGGGGGGGGGGGGGGGGGGGGGGGGGGFFGGGGGGGGGGGGGGGGGGGGGGGGGGGGFGGGGGGGGGGGGFGGGGGGGGGFGCEGCGFFFFGGGGGFGFGFFGGGG77C7DGGGFFGFGFGF??DB@68<FFFFF@EFFFFFF(####
@M06045:235:000000000-JCY5N:1:1101:18634:3490 1:N:0:CTCAGA
TAACGACTTGGTCATTTAGAGGAAGTAAAAGTCGTAACAAGGTCTCCGTTGGTGAACCAGCGGAGGGATCATTACAGAGTTGCAAAACTCCCAAACCATTGTGAACGTTACCTAAACCGTTGCTTCGGCGGGCGGCCCGGGTCCTTCCCGGCGCCCCTCGGCCCTCGCGGGCGCCCGCCGGAGGAAAACCAAACTATTGCATTGTATGGCCTCTCTGAGTCTTCTGTACTGAATAAGTCAAAACTTTCAACAACGGATCTCTTGGTTCTGGCATCGATGAAGAACGCAGCACATATGATAA
+
CGGGGGGGGGGGGGGGGGGFGGFGGFGGGGFGFGGGGGGGGGGGGGFC<CC@FF9FGGGFGGGGGGGGGGFGGDGGFFDFEFGGGGF<FFCFGGGFGGGGGGFGGFFGFFFFGEFGGGEFGGGGFGF@FEGDGEFGGEGGGGGGGFGGGC:CCG7:F@FCFGGGFFGGGGDECGGGGGGGG5EGEGFFG5*;EC99EFEF+<<9E7:@8:@9:8A??FG20+<9E7<9@CF3:@?FGFGG7EFFGGFCGG=95:7<9*/*:0**9DCFF>4C>*/5)79=@?F)))7)0.7;??>>2####
@M06045:235:000000000-JCY5N:1:1101:12688:3552 1:N:0:CTCAGA
TAACGACTTGGTCATTTAGAGGAAGTAAAAGTCGTAACAAGGTTTCCGTAGGTGAACCTGCGGAAGGATCATTACCGAGTGAGGGCCCTCTGGGTCCAACCTCCCACCCGTGTTTATTTACCTTGTTGCTTCGGCGGGCCCGCCTCACGGCCGCCGGGGGGCATCTGCCCCCGGGCCCGCGCCCGCCGAAGACACCATTGAACTCTGTCTGAAGATTGCAGTCTGAGCGATTAACTAAATCAGTTAAAACTTTCAACAACGGATCTCTTGGTTCCGGCATCGATGAAGAACGCAGCCCAGA
+
CGGGGGGGGGCFFGGGGGGGGGGGGGGGGGGGGGGFGGGGGGGGGGGGGGGGGGGGGGGGGGGGGGGGCFGGGGGGGGGGGGGGGGGGGGGGGGFEFGGGG@FEEFGEEGGGGFGGGGGGGGGGFGGGGGGGGDFGGGGGGGGGGGGGGGGDDG<:<@GDGDCGFGFGGGGE*CEGGGGGGGGGGGGGEEGDCF>FGGF:<@FCGGGGGC:CFFGFGFGGG9EGGFCFE5FGDDEFFGGGC9F2?C77CFCFFFDGFC7CCDDCCD7=FDFG>GFF>CB3?@FF*=FF8?4>(86;(####
@M06045:235:000000000-JCY5N:1:1101:10287:3559 1:N:0:CTCAGA
TAACGACTTGGTCATTTAGAGGAAGTAAAAGTCGTAACAAGGTTTCCGTAGGTGAACCTGCGGAAGGATCATTATCAAAAGTCAAGTCGGGGGCTGTAAAGCTCTCGTCTACACCCATGTCTTTTGCGTACTCTTGTTTCCTCGGTGGCGCAAGCTGCCGATTGGACAAACCAAAACCTTTTTTGTAATTGCAATCAGCGTCTGAAAATAATCTAATTATTTACAACTTTCAACAACGGATCTCTTGGTTCTGGCATCGATGACGAACGCAGCACATATCCGGAGATCGGAAGAGCAGATA
+
CFGGGGGGGGGAFGGGGGG9FGGGGFGGGGGGGGGFGGGGGGGGGGGGGGGEGGGGGGGGGGEDFFCFFE@EFGGFFGFGGGGGFGGGGGEGGGEGGGGGGGDF<<FFGGGGGGGGGGGGFFGGGGCEGFEGGGGDFFGGGGGGGGGDGEGEGGFG<FGFBGDGGGGG7FGGGE7CFBFGGGGGGGGGGGFDCFGGFEGGGGGGFGGFGCFGGEFGGGGGGGGGFCFGFG?7CGFCGGGDEGFGGGGCFFFGF?DDFGGF57C*57<EDCECBFFFFG=FFFG3>>FFFD>>1><<)####
@M06045:235:000000000-JCY5N:1:1101:24650:3564 1:N:0:CTCAGA
TAACGACTTGGTCATTTAGAGGAAGTAAAAGTCGTAACAAGGTTTCCGTAGGTGAACCTGCGGAAGGATCATTACCGAGTGAGGGTCTCTCAGGCCCGACCTCCCACCCTGTGTTTTTGTGACCTTGTTGCTTTGGCGGGCCCGCCTCGATGAGAGGCCGCCGGAAGCTCACGCTTTGGGCCCGTGCCCGCCAGTAGCCCCCTTAAATTCTTAATAAATCTGTCGTCTGAGTCCATGGACATAATGAAAAAAACTTTCAACAACGGAACTCTTGGTTCTGGCATCGATGAAGAACGCCCAT
+
CFGGGGGGGGGGGGGGGGGEFGGGGFGGGGGGGGGGFGGGGGFGGGGGGGGDGGFGGCF@EEFGDGGCFGGFFGCFGGGGGGGGGGGGGGGGGGG:FFDGGGGGGGGGGGGGGA?FFCGGGGGFGGGGG?FAFFFE?C:FFBFFEGEGEGGGF>CFFGGGGGGGDGGG,FFGGGDGGGFGGFGG<@=CFEGGGGFGGGGCCCC*+<FGGGFCFC:CFGGFCGGGGGD*/<0A+<9<CD6<6C>FGG=FGGGGGCDFG7:CGGFGGDC))2**1*=FFCFBF?4=@3)>*@FB>7:>(####
@M06045:235:000000000-JCY5N:1:1101:21925:3566 1:N:0:CTCAGA
TAACGACTTGGTCATTTAGAGGAAGTAAAAGTCGTAACAAGGTTTCCGTAGGTGAACCTGCGGAAGGATCATTACCAGTGCCGCCGGCGTGTGCCTCCGGGCCCGCGCCGGTCCGAGCCCCACCCGTGTTTAACGAACCTCATGTTGCCTCGGCGGGCCCGCTGCCCTTTTTTCGGGCGGCCGCCGGGGGGTCCCGGGGCGGTGTCTTCACCGTTTCGGCCTCCGGGCCCGCGCCCGCCGATGGAAGATCGAACTTCTGGAAATATTTTGGCTGTCTGAGTGATTTTTTAAATCATTCGAA
+
CGGGGGGGGGGGGGGGGGGGGGGGGGGGGGGGGGGGGGGGGGGGGGGGGGGGGGGGGGGGGGGGGGGGGGGGGGGGGGGGGGGGGGGGGGGGGGGGGGGGGGGGGGGGGGGGGGGGGGGGGGGGGGGGGGGGGGGGGGGGGGGGGGGGGGGGGGGGGGGGGGGGGGGGGGGGGGGGGGGGGGGGGGGGGGGGGGGGGGDCEGEGGGGGFEFGGGGGGGGGGGGCEGGGEGEECEGGGGGDCEDG*<CCFFGGGGGFGGGG7FGG>:FF?*<*<D>FFGFFFBCFFFFFE>FBBFAF)####
@M06045:235:000000000-JCY5N:1:1101:14025:3591 1:N:0:CTCAGA
TAACGACTTGGTCATTTAGAGGAAGTAAAAGTCGTAACAAGGTTTCCGTAGGTGAACCTGCGGAAGGATCATTAATGTATATTGAATTTTATATTCTTTATCAACCCACACTGTGTACCTTTTTACTGTTGCTTCCATGGGACATGGCTCTGCCACGTCGGCCTTATGGCTGGTGAGCGCCCATGGGAGGAAAACAAAACTCTTTGTTACAATTGAAGTCTGTCTGAATTGTTTATATTAAACGTTAAAACTTTCAACAACGGATCTCTTGGTTCTCGCATCGATGAAGAACGCAGCCCAA
+
CGGGGGGGGGGGGGGGGGGGGGGGGGGGGGGGGGGGGGGGGGGGGGGGGGGGGGGGGGGGGGGGGGGGGGGGGGGGGGGGGGGGGGGGGGGGGGGGGGGGGGGGGGGGGGGGGGGGGGGGGGGGGGGGGGGGGGGGGGGGGGGGGGGGGGGGGGGGGGGGGGGGGGGGGGGGGGGGGGGGGGGFGGGGGGGGGGGGGGGGGGGGGGGGGGGGGGGGGGGGGGGGGGGGGGGGGGGGDFGGGGGGGFGGGGGGGGGGGGGGGGGDGGGFFGFCFFAFFGD>:EGFFFFBFFFF>FFF0####
@M06045:235:000000000-JCY5N:1:1101:6824:3685 1:N:0:CTCAGA
TAACGACTTGGTCATTTAGAGGAAGTAAAAGTCGTAACAAGGTTTCCGTAGGTGAACCTGCGGAAGGATCATTAATGATTGGTGGCTGTTGCTGACTAGTGTTTCTAGTATGTGCACGCCACACCTTCAATCTCACTTACACCTGTGCACCTTCTGTAATAGATCTATGTGGATACGGAGATGTGAAAGTTTGCGCTCTCCTACTCTGTTGAAGCACAGTCTACTAAGATTTTTTTTACATAAACACACACTAGTCATTGAATGTATTTTTTTTATTCTTATGATAAAAAAAACTTTGAGC
+
B<FGD,@FF9@FF@CC6<FFFG-CECF@<<<F@@CFGGGE8EF<EF@@FFGCEEC<FF8FFDGGG+6FGFFCC@<<,F,FFG9CB@@FFCG,CEE,6CFC<ECFGG<<FFGGC,5E?,CF:?FC:EF<F,@F,:,AFAEE,FAF8FGFCAAFFGFFFADGGGGGGE,7AEEGFGDFGE@B+ADC,@EGGAFDCG8>C+3@8@@EFFGGFGGGE9@:EFG932,,@,,,,7EAE,1@E4,=,,++,=?****0;97CC:F7+:C+;7+6AC6<>C4AF7=4*076BFF?=*))35242####
@M06045:235:000000000-JCY5N:1:1101:23854:3686 1:N:0:CTCAGA
TAACGACTTGGTCATTTAGAGGAAGTAAAAGTCGTAACAAGGTTTCCGTAGGTGAACCTGCGGAAGGATCATTACCTAGAGTTGTAGGCTTTGCCTGCTATCTCTTACCCATGTCTTTTGAGTACCTTACGTTTCCTCGGTGGGTTCGCCCACCGATTGGACAAATTTAAACCCTTTGCAGTTGAAATCAGCGTCTGAAAAAACTTAATAGTTACAACTTTCAACAACGGATCTCTTGGTTCTGGCATCGATGAAGAACGCAGCACATATGCTAAGATCGGAAGAGCACACGTCTGAACCA
+
CGGGGGGGGGGGGGGGGGGGGGGGGGGGGGGGGGGGGGGGGGGGGGGGGGGGGGGGGGGFGGGGGGGGGGGGGGGGGGGGGGGGGGGGGGGGGGGGGGGGGGGGGGGGGGGGGGGGGGGGGGGGGGGGGGGGGGGGGGGGGGGGGGGDGGGGGGGGGGGGGGGGGGGGGGGGGGGGGGGGGGGGGGGGGGGGGGGGGGGGGGGGGGGGGGGGGGGGGGGGGGGGGGGGGGGGGGGGGGGGGGGGGGGGGGGGGGGGGGGGGGGGGGGFFGFGFGFFFGFFFFDFFFFFFFFFFFFF<####
@M06045:235:000000000-JCY5N:1:1101:20750:3727 1:N:0:CTCAGA
TAACGACTTGGTCATTTAGAGGAAGTAAAAGTCGTAACAAGGTCTCCGTTGGTGAACCAGCGGAGGGATCATTACAGAGTTGCAAAACTCCCAAACCATTGTGAACGTTACCTAAACCGTTGCTTCGGCGGGCGGCCCGGGTCCTTCCCGGCGCCCCTCGGCCCTCGCGGGCGCCCGCCGGAGGAAAACCAAACTATTGCATTGTATGGCCTCTCTGAGTCTTCTGTACTGAATAAGTCAAAACTTTCAACAACGGATCTCTTGGTTCTGGCATCGATGAAGAACGCAGCACATATGCCCT
+
CGGGGGGEGGGGGGGGGGGGGGGGGGGGGGGGGGGGGGGGGGGGGGGGGGGGGGGGGGGGGGGGGGGGGGGGGGGGGGGGGGGGGGGGGGGGGGGGGGGGGGGGGGGGGGGGGGGGGGGGGGGGFGCFFGGGGGGGGGGEGGGGGGGFGEFGGGDFGDGEGGCGCGGGDGDGGGEGGGGEGEEGG6FFDGGGGGGGGGGGGGGGGGGGGGFGGCFGGGGGGGGC9CGFFGGGGG?FGFGGGGGFCFDGGGGGFGCG3EGC7CCCCF<7BGFG>G@@FG6FFFGFFEFFFFFFFFAB)####
@M06045:235:000000000-JCY5N:1:1101:25258:3745 1:N:0:CTCAGA
TAACGACTTGGTCATTTAGAGGAAGTAAAAGTCGTAACAAGGTTTCCGTAGGTGAACCTGCGGAAGGATCATTCATAATAAGTGTTTATGGCACTTCTTAAATCCATATCCACCTTGTGTGCAATGTCAGCCGTTTTCTTTATGAAAGCGGCCAAACATCAACTTATTTTTTAACTGTCTGTCTGAAAACTATTATGAATAAACAATTCAAATACAACTTTCAACAACGGATCTCTTGGCTCTCGCATCGATGAAGAACGCAGCACATATTGTCAGATCGGAAGAGCACACGTCTGAGTAG
+
CGGGGGGGGGGGGGGGGGGGGGGGGGGGGGGGGGGGGGGGGGGGGGGGGGGGGGGGGGGGGGGGGGGGGGGGGGGGGGGGGGGGGGGGGGGGGGGGGGGGGGGGGGGGGGGGGGGGGGGGGGGGGGGGGGGGGGGGGGGGGGGGGGGGGGGGGGGGGGGGGGGGGGGGGGGGGGGGGGGGGGGGGGGGGGGGGGGGFGGGGGGGGGGGGGGGGGGGGGGGGGGGGGGGGCGGGGGGGGGGCFFFGGGGGGGGGGGGGGGC<DDGGGGFFGFGFGFFFGFFBBCDFFFFFFFFFF?:4####
@M06045:235:000000000-JCY5N:1:1101:22248:3783 1:N:0:CTCAGA
TAACGACTTGGTCATTTAGAGGAAGTAAAAGTCGTAACAAGGTTTCCGTAGGTGAACCTGCGGAAGGATCATTACCGAGTGCGGGCCCTCGCGGCCCAACCTCCCACCCTTGTCTCTATACACCTGTTGCTTTGGCGGGCCCACCGGGGCCACCTGGTCGCCGGGGGACGCACGTCTCCGGGCCCGCGCCCGCCGAAGCGCTCTGTGAACCCTGATGAAGATGGGCTGTCTGAGTACTGTGAAAATTGTCAAAACTTTCAACAATGGATCTCTTGGTTCCGGCATCGATGAAGAACGGCGT
+
CGGGGGGGGGGGGGGGGGGGGGGFGGGGGGGGGGGGGGGGGGGGGGGGGGGGGGGGGGGGGGGGGGGGGGFFGGGGGGGGGGGGGGGGGGGGGGGGGGGGGGGFGCGGGGGGGGFGGGGFGGGGGGGGFGGGGGGGGGGGGGGGGGGGGGGGGGGGGGGGGGGGGGGGEGG5CGGGGGGGGGGGGGEEGGGGGCG>EDEC5/C*<@F<9CFG=C6@CFC+<?FFGG6**<:C+<E9CFGGGGCCCFFC*?FGCFGGGGGG7*9CGGGFFC4:BFB@FCF?:@DB>?EFFFFFB?B0(####
@M06045:235:000000000-JCY5N:1:1101:17823:3785 1:N:0:CTCAGA
TAACGACTTGGTCATTTAGAGGAAGTAAAAGTCGTAACAAGGTCTCCGTTGGTGAACCAGCGGAGGGATCATTACCGAGTTTACAACTCCCAAACCCCTGTGAACATACCACTTGTTGCCTCGGCGGATCAGCCCGCTCCCGGTAAAACGGGACGGCCCGCCAGAGGACCCCTAAACTCTGTTTCTATATGTAACTTCTGAGTAAAACCATAAATAAATCAAAACTTTCAACAACGGATCTCTTGGTTCTGGCATCGATGAAGAACGCAGCACATATTGGCAGATCGGAAGAGCACAGCAC
+
CGGGGGGGGGGGGGGGGGGGGGGGGGGGGGGGGGGGGGGGGGGGGGGGGGGGGGGGGGGGGGGGGGGGGGGGGGGGGGGGGGGGGGGGGGGGGGGGGGGGGGGFGGGGGGGGGGGGGGGGGGGGGGGGGGGGGGGGGGGGGGGGGGGGGGGGGGGGGGGGGGGGGGGGGGGGGGGGGGGGGFGGGFGGGGGGGGGGGGFGGGGGGGGGGGGGGGGGGGGGFGFGGGFGGGGGGGGGGGEGGGGGGGGGGGGGGGGDGGGGGGGGGGGFFGFGFGFFFGFFFFGFFFF35>:FBF:72####
@M06045:235:000000000-JCY5N:1:1101:21694:3798 1:N:0:CTCAGA
TAACGACCTGGTCATTTAGAGGAAGTAAAAGTCGTAACAAGGTCTCCGTTGGTGAACCAGCGGAGGGATCATTACAGAGTTGCAAAACTCCCTAAACCATTGTGAACGTTACCTAAACCGTTGCTTCGGCGGGCGGCTCCGGGGTTTGCCCCCCGGGCGCCCCTGGGCCCCACCGCGGGCGCCCGCCGGAGGTCACCAAACTCTTGATAATTTATGGCCTCTCTGAGTCTTCTGTACTGAATAAGTCAAAACTTTCAACACCGGATCTCTTGGTTCTGGCATCGGTGAAGAACGCAGACCC
+
CGGGGGGGGGGFGGFGGGGGGGGGGGGGGGGFGGGGGGGGGGGFGGGGD<EGGGGGGGGGGGGEGGGGE@FFFFDFGFGGGGGGGEGGGGGGGGGGGDFGGGGGFFGGGGGGGFGGGGDEGGGGGGGGGGGGGGGGGGGGGGGGEGG7FC?FGG:FFGCGDGGGGCFGGGGEGGGGCGGGGGDGEGGGG*:C?;?FG6CGGGG?7A99<9CFEGGGGFGFGGG6A770+<FFG?CCEFC:CF7CFFFGF=FGGGGDF<>F**75D/5*97@DF*<FF7=FFFG5)8>5/*9)4>BF(####
@M06045:235:000000000-JCY5N:1:1101:23206:3850 1:N:0:CTCAGA
TAACGACTTGGTCATTTAGAGGAAGTAAAAGTCGTAACAAGGTTTCCGTAGGTGAACCTGCGGAAGGATCATTCATAATCAAGTGTTTTTATGGCACTTTCAAAAATCCATATCCACCTTGTGTGCAATGTCATCTCTCTGGGGGCTGCCGGCTGTCAAAAGCCGTGTGGTCACCTTTGGGATTTATATCTACTCAGAACTTTAGTGATTTTGTCTGAAACATATTATGAATACTTAATTCAAAATACAACTTTCAACAACGGATCTCTTGGCTCTCGCATCGATGAAGAACGCAGCGGCT
+
CGGGGGGGGGGGGGGGGGGGGGGGGGGGGGGGGGGGGGGGGGGGGGGGGGGGGGGGGGGGGGGGGGGGGGGGGGGGGGGGGGGGGGGGGGGGGGGGGGGGGGGGGGGGGGGGGGGGGGGGGGGGGGGGGGGGGGGFGGGGGGGGGGGGGGGGGGGGGGGGGGGGGGGGGGGGGGGGGGGGGGDDFGGGGGGGGGGGG9EGGGGGGGGGGGGGGGGGGGGGGGGGGGGGGGGGFGDFFFGGGGGGFFGGGGGFGGFGGGGGGGDDCDFAFGF4AGFFFGFFFFGFFFFFBFFFFFFB1####
@M06045:235:000000000-JCY5N:1:1101:15097:3870 1:N:0:CTCAGA
TAACGACTTGGTCATTTAGAGGAAGTAAAAGTCGTAACAAGGTTTCCGTAGGTGAACCTGCGGAAGGATCATTACCTAGAGTATTGTAGGCTTTGTCCTGCTGTCCCTTACCCATGTTTTTTGAGTACTTACGTTTCCTCGGCGGGTTCGCCCGCCGATTGGACAATTTAAACCCATTGCAGTTGCAATCAGCGTCTGAAAAACTTTAATAGTTACAACTTTCAACAACGGATCTCTTGGTTCTGGCATCGATGAAGAACGCAGCACATATCCCTAGATCGGAAGAGCACACGTCTTTCCC
+
CGGGGGGGGGGGGGGGGGGGGGGGGGGGGGGGGGGFFGGGGGGGGGGGGGGGGGGGGGGGGGGGGGGGGGGGGGGGGGGGGGGGGGGGGGGGGGGGGGGGGGGGGGGGGGGGGGGGGGFGGGGGGGGGGGGGGGGGGGGGGGGGGGGGGGGGGGGGGDGGGGFGGGGGGGGGGGGGGGGGGGFGGFGGGGGGGGCGGGGGGGGGGGGDEGGGGGCGFGGGGGGGGGGGGGGG=ECCGGGGFFFF7CDCDGGCFFGGGGGFGGGGGGGFFG6*9C675C6@FEGB>78?F:@FBF:?,####
@M06045:235:000000000-JCY5N:1:1101:22666:3897 1:N:0:CTCAGA
TAACGACTTGGTCATTTAGAGGAAGTAAAAGTCGTAACAAGGTTTCCGTAGGTGAACCTGCGGAAGGATCATTACCTAGAGTTGCGGGCTTTGCCTGCCATCTCTTACCCATGTCTTTTGAGCACCTTCGTTTCCTCGGCAGGTCCGCCCGCCGTCAGGACACTTTAAAACCACTTGCAGTTGCAATCAGCGTCTGAAAAACTTTAATAGTTACAACTTTCAACAACGGATCTCTTGGTTCTGGCATCGATGAAGAACGCAGCACATATGGCGAGATCGGAAGAGCACACGTCTGAAAAAA
+
CGGGGGGGGGGGGGGGGGGGGGGGGGGGGGGGGGGGGGGGGGGGGGGGGGGGGGGGGGGGGGGGGGGGGGGGGGGGGGFGGGGGGGGGGGGGGGGGGGGGGGFEGGFFGGFFGGGGGGGGGGGGGGGGGGGGGEGGGDGG@FGGGGGGGGGGGGGGGGGGGGGGFGGGGGGFGGGGGGGGCGGGCGCGGGFEEGCFGGGGGGGGGGGGGGGGGFGGGGGGGGGGGGF=5ECGG?FG:DFF+?F7FEFGGGFGGF7CFGGGGCGGFF766:BG><BB5D@3B@C:5)/).)<F?;1<>####
@M06045:235:000000000-JCY5N:1:1101:16848:3923 1:N:0:CTCAGA
TAACGACTTGGTCATTTAGAGGAAGTAAAAGTCGTAACAAGGTTTCCGTAGGTGAACCTGCGGAAGGATCATTCATAATCAAGTGTTTTTATGGCACTTTCAAAAATCCATATCCACCTTGTGTGCAATGTCATCTCTCTGGGGGCTGCCGGCTGTCAAAAGCCGTGTGGTCACCTTTGGGATTTATATCTACTCAGAACTTTAGTGATTTTGTCTGAAACATATTATGAATACTTAATTCAAAATACAACTTTCAACAACGGATCTCTTGGCTCTCGCATCGATGAAGAACGCAGCCCAG
+
CGGGGGGGGGGGGGGGGGGGGGGGGGGGGGGGGGGGGGGGGGGGGGGGGGGGGGGGGGGGGGGGGGGGGGGGGGGGGGGGGGGGGGGGGGGGGGGGGGGGGGGGGGGGGGGGGGGGGGGGGGGGGGGGGGGGGGGGGGGGGGGGGGGGGGGGGGGGGGGGGGGGGGGGGGGGGGGGGGGGGGGGGGGGGGGGGGGGGGFGGGGGGGGGGGGGGGGGGGGGGGGGGGGGGGGGGGGGGGGGGGGGGGGGGFGGGGGGGGGGGGGDDGGFFFFFA;AAFG>DBFDFFFFFFFFFBDFF>####
@M06045:235:000000000-JCY5N:1:1101:24889:3936 1:N:0:CTCAGA
TAACGACTTGGTCATTTAGAGGAAGTAAAAGTCGTAACAAGGTCTCCGTTGGTGAACCAGCGGAGGGATCATTACCGAGTTTACAACTCCCAAACCCCTGTGAACATACCACTTGTTGCCTCGGCGGATCAGCCCGCTCCCGGTAAAACGGGACGGCCCGCCAGAGGACCCCTAAACTCTGTTTCTATATGTAACTTCTGAGTAAAACCATAAATAAATCAAAACTTTCAACAACGGATCTCTTGGTTCTGGCATCGATGAAGAACGCAGCACATATTCGTAGATCGGAAGAGCACCCTGC
+
CGGGGGGGGGGGGGGGGGGGGGGGGGGGGGGGGGGGGGGGGGGGGGGGGGGGGGGGGGGGGGGGGGGGGGGGGGGGGGGGGGGGGCGGGGGGGGGGGGGGGGGGGGGGGGGGGGGGGGGGGGGGGGGGGGGFGGGGGGGGGGGGGGDGGGGGGGGGGGGGGGGGGGGGGGGGGGGGGFGGGGGGGGGGGGGGGGGGGGGGGGGGGGGGGGGGGGGGGGGGGFGGGGGGGGGGGGGEGGG:FEGGGGGGFGG?GFFGDFGCGGGGGFGEEGD::F66@FFFFF3>697)>>E@?FF:(####
@M06045:235:000000000-JCY5N:1:1101:9060:3953 1:N:0:CTCAGA
TAACGACTTGGTCATTTAGAGGAAGTAAAAGTCGTAACAAGGTTTCCGTAGGTGAACCTGCGGAAGGATCATTCACAATAAGTGTTCAATGGCACTTTAAAATCCATTACCCACCTTGTGTGCAATGTAAGGAGGAGGGGTTGTCACAACCCCTCTTTCATTATACATACCAATCTTCTCTTGTTGTCTAACTTTTTGAGTATAAAAAACTCGAATACAACTTTCAACAACGGATCTCTTGGCTCTCGCATCGATGAAGAACGCAGCACATATAGGCAGATCGGAAGAGCACACGTCAAAG
+
CGGGGGGGGGGGGGGGGGGGGGGGGGGGGGGGGGGGGGGGGGGGGGGGGGGGGGGGGGGGGGGGGGGGGGGGGGGGFGGGGGGGGGGGGGGGGGGGGGGGGGGGGFFGGGGGGGGGGGGGGGGGGGGFGGGGGGGGGGGGGGGGGGGGGGGGGGGGGGGGGGGGGGGGGGGG<FGFGGGGGGGFGGFFGGFGGFGGGGDGEFFGFGGGGGGFGDGFGGGGGGGGGGDGGCFGGGGGGGFGGGGFGGGGGDDGGGGGGGGGGGGDDDDFFGFGFGFFFF>FFFGFFFB:5;FFFFFF1####
@M06045:235:000000000-JCY5N:1:1101:18179:3959 1:N:0:CTCAGA
TAACGACTTGGTCATTTAGAGGAAGTAAAAGTCGTAACAAGGTTTCCGTAGGTGAACCTGCGGAAGGATCATTACCGAGTGCGGGTTCCAACGAGCCCAACCTCCCACCCGTGTTTACCATGACCGCGTTGCCTCGGCGGGCCCACTGGGGCCTGGCCCCGGTCGCCGGGGGGCTTCTGCCCCCGGGTCCGCGCCCGCCGACGCACCCTGGAACCCTGGCTGAATAGTGAGTCTGAGTCTATGATCAAATCATTAAAACTTTCAACAACGGATCTCTTGGTTCCGGCATCGATGAAAGTCT
+
CGGGGGGGGAGFGGGGGGGGGGGGG@FFGGGGGGGGGGGGGGGGGGGGGGGGGGGGGGGGGGGGGGGGGGGGGGGGGGGGGGGGGGGGGGGGGCGGGFGGGGGFGGGGGGGEGGGGGGFGGGGGGGGFGGGGGCFGGFEGGGGGGGCFGGGGGGFG@FGFGDEGEGGDCGEGGGGGGC9CGGFGGGG5?C55*:EGEGGD888>:>EG*;FCCFGC=6*;AE5FGCFCE:C@FFGD?*ACE9C7+<CC7*9+:A7779CGGG7:7>FFF55*)9*/*:*9FF77>D@:)75?<F242####
@M06045:235:000000000-JCY5N:1:1101:22284:3981 1:N:0:CTCAGA
TAACGACTTGGTCATTTAGAGGAAGTAAAAGTCGTAACAAGGTCTCCGTTGGTGAACCAGCGGAGGGATCATTACCGAGTTATACAACTCATCAACCCTGTGAACATACCTAAAACGTTGCTTCGGCGGGAACAGACGGCCCTGTAACAACGGGCCGCCCCCGCCAGAGGACCCCTAACTCTGTTTTTATAATGTTTTTCTGAGTAAACAAGCAAATAAATTAAAACTTTCAACAACGGATCTCTTGGCTCTGGCATCGATGAAGAACGCAGCACATATACCTAGATCGGAAGAGCATGTC
+
CGGGGGGGGGGGGGGGGGGGGGGDFGGGGGGGGGGGGGGGGGGGGGGGFFGGGGGGGGGGGGGGGGGGGGGGGGGGGGGGGGGGGGGGGGGGGGGGGGGGGGGGGGGGGGGGGGGGGFGGGGGGGGGGGGGGGGGGGGDFGGFGFGGGGGGGGGGGGGGGGGGGGGGGGGGGGGGGFGGGGGGGGGGGFGGGGGFFGGGGFFGGGFFGGFGGGGGGGGGGGGGGGGGGGGFGGGGGDGGGGGF7EGGGGD<6CFGGGGGFCCFCFGGFFGDC@FF4=C09BFC4=??FFEDE>FFF3####
@M06045:235:000000000-JCY5N:1:1101:21192:3996 1:N:0:CTCAGA
TAACGACTTGGTCATTTAGAGGAAGTAAAAGTCGTAACAAGGTAACCGTAGGTGAACCTGCGGTTGGATCATTAATAAATAAAAGATAATTTAATTATCAACATCTTGTGAAACGTTCTGTCTCTGGCGGAAGGGTGACATTTCTTCCTTTGGGAAGTGGTCATCTGTCAGCTTGTGTTTGTTGCTCGCAACAATGCAGGCCGTGGACAAGCCGCCAAACATGTAACAAACCTTTTTTTAATTTTTATAAAACTAACATTCTTTGTATTAATGTACAAAACAACTTTTGGCAACGGAGGTT
+
CGGGGGGGGGGGGGGGGGGGGGGGGGGGGGGGGGGGGGGGGGGGGGGGGGGGGGGGGGGGGGGGGGGGGGGGGGGGGGGGGGGGGGGGGGGGGGGGGGGGGGGGGGGGGGGGGGGGGGGGGGGGGGGGGGGGGGGGGGGGGGGGGGGGGGGGGGGGGGGGGGGGGGGGGGGGGGGGGGGGGGGGGGGGGGGGGGGGGGFGGGGGGGGGGGGGGGGGGGGGGGGGGGGGGGGGGGGGGDGDCGGGGGGGGGGGGGGGGGGGGGGGGGGFFG4>FGFFFGFFFFGF?FFFF>:FFF>42####
@M06045:235:000000000-JCY5N:1:1101:21445:3998 1:N:0:CTCAGA
TAACGACTTGGTCATTTAGAGGAAGTAAAAGTCGTAACAAGGTCTCCGTTGGTGAACCAGCGGAGGGATCATTACAGAGTTGCAAAACTCCCAAACCATTGTGAACGTTACCTAAACCGTTGCTTCGGCGGGCGGCCCGGGTCCTTCCCGGCGCCCCTCGGCCCTCGCGGGCGCCCGCCGGAGGAAAATCAAACTATTGCATTGTATGGCCTCTCTGAGTCTTCTGTACTGAATAAGTCAAAACTTTCAACAACGGATCTCTTGGTTCTGGCATCGATGAAGAACGCAGCACATATAGCAT
+
CGGGGGGGGGGGGGGGGGGGGGGGGGGGGGGGGGGGGGGGGGGGGGGGGGGGFGGGGGGGGGGGGGGGDFGGGGGGGGGGGGGGGGGGGGGGGGGGGGGGGGGGCFGGGGGGGGGGGGGGGGGGGGGGGDFGGGGGGGGGGGGGGGGGGGGGDEGGGCFGGGGGGGGG@EEGDGGGGGGGGGGGGGGGFGGCFGGGGGGGGGC:E9CFECFFG?FGGCFGFFGFGGG7@<AEF?FEGDGGGGGDGFCCDC79/:5)/:DGFFC*>CFBF76<)::75C?FF@G?FE>@EE>4,6<D9####
@M06045:235:000000000-JCY5N:1:1101:10627:4011 1:N:0:CTCAGA
TAACGACTTGGTCATTTAGAGGAAGTAAAAGTCGTAACAAGGTTTCCGTAGGTGAACCTGCGGAAGGATCATTATCGTGGGGCTTCGGCCCCGTCGAGATAACACCCTTGCCTTTATAAGTACCGCCCGTTTCCTCGGCAGGCTCGCCTGCCAATGGGGACACATTAACACTCTGAAATACCTGTAACAGTCTGATAAAACAAACAAAAGTTAAAACTTTCAACAACGGATCTCTTGGTTCTGGCATCGATGAAGAACGCAGCACATATATGGAGATCGGAAGAGCACACGTCTGAAGGAA
+
CGGGGGGGGGGGGGGGGGGGGGGGGGGGGGGGGGGGGGGGGGGGGGGGGGGGGGGGGGGGGGGGGGGGGGGGGGGGGGGGGGGGGGGGGEGGGGEGECGGGGGGGGGGGGGGGFGGGGGGGGGGGGGGGFGEFGGGGCGGFEGGGGGGGGFGFGCCGGGEG@FGGGGGFEGGGGGGGGGGFGGGGGGGGGGFGGGGGGGF@FFGGGGGFCF;BFGGGFGG??FGGGG5*=E8<CGGGGGGGGDGGGGGGGDGGC>CC=CGG<DCFGGFFG*:BGF?F=>DFFGFFFFFFFFF?)(6:####
@M06045:235:000000000-JCY5N:1:1101:15731:4028 1:N:0:CTCAGA
TAACGACTTGGTCATTTAGAGGAAGTAAAAGTCGTAACAAGGTTTCCGTAGGTGAACCTGCGGAAGGATCATTCATAATCAAGTGTTTTTATGGCACTTTCAAAAATCCATATCCACCTTGTGTGCAATGTCATCTCTCTGGGGGCTGCCGGCTGTCAAAAGCCGTGTGGTCACCTTTGGGATTTATATCTACTCAGAACTTTAGTGATTTTGTCTGAAACATATTATGAATACTTAATTCAAAATACAACTTTCAACAACGGATCTCTTGGCTCTCGCATCGATGAAGAACGCAGCGGCT
+
C9F@FEEG>FGFGGFEEAEFGCFGFFGEFGGFFGGGEGGGGDDFGFAFFFEFDGFGGFFCGGGGFFBDEFEGFACC<FFAEEFEFGGGGGFG,E<,CEECAF,,?CFFFGFGFG9CCC8FFGEEECEEGFGFFGF9FGFGA==FCEDCE84@@@:BC,FFA33=F:@FGDGGGGG93C98:,@CEAFF@=EFFGFEGFAECGGDEG,EFGFGCEFFFG7D9,>>FCEC,:@FCFC:7:BF7CFCC,:C8**8?C:4+7CD*1)/*);AFGFGFGA6ADFF>)75>F4=FF?F>33;1####
@M06045:235:000000000-JCY5N:1:1101:16644:4047 1:N:0:CTCAGA
TAACGACTTGGTCATTTAGAGGAAGTAAAAGTCGTAACAAGGTTTCCGTAGGTGAACCTGCGGAAGGATCATTACCGAGTGAGGGCCCTCTGGGTCCAACCTCCCACCCGTGTTTATTATACCTTGTTGCTTCGGTGGGCCCGCCGTATGGCCGCCGGGGGGCTTCTGCCCCCGGGCCCGTGCCCGCCGAAGACACCTAGAACTCTGTCTGAAGATTGTAGTCTGAGTGAAAATATAAATTATTTAAAACTTTCAACAACGGATCTCTTGGTTCCGGCATCGATGAAGAACGCAGCAGCCC
+
CGGGGGGGGGGGGGGGGGGGGGGGGGGGGGGGGGGGGGGGGGGGGGGGGGGGGGGGGGGGGGGGGGGGGGGGGGGGGGGGGGGGGGGGGGGGGGGGGGGGGGGGGGGGGGFGGGGGGGGGGGGGGGGGGGGGGGGGGGGGGGGGGGGGGGGGGGGGGGGGGGGGGGGGGGGGGGGGGGGGEGGGGGGGGGGGGGGGGGGGGGGGGGGGGGGGGGGFGGGGGGGGGGGGGFFGGGGGGGGGGGGGGGGGGGGFGGGGGGGGGGGGGGGFF>FGFGFFFGFFF@DFFFFFFFFFFF14,####
@M06045:235:000000000-JCY5N:1:1101:14834:4060 1:N:0:CTCAGA
TAACGACTTGGTCATTTAGAGGAAGTAAAAGTCGTAACAAGGTTTCCGTAGGTGAACCTGCGGAAGGATCATTACACATTCGGGGCGCTCCGGCGCCCCTTATACACCCACCCTCTGCCTACGTGTACCTTCATAGCTTCCTCGGCGGGCTCGCCCGCCGCCCGGAACCCACGAAACCCCTTGCATTATACACGAAAACTTCTGATAACCAACCTAAATTATTACAACTTTCAACAATGGATCTCTTGGTTCTTGCATCGATGAAGAACGCAGCACATATGCCTAGATCGGAAGAGCGGGG
+
CGGGGGGGGGGGGGGGGGGGGGGGGGGGGGGGGGGFGGGGGGGGGGGGGGCGGGGGGGGCGFGGGGGGGGGGGGGGGGGGGGGGGGGGGGGGGGGGEGGGGGGGGGGGGGGGFDGGDFGFGGGGGFGGGGFFDGGFGFCFGGFFDFCE>E7FCF@EEGG:FF*=F@7:FG5EEEEGGGGGFFGGGCEFFFGFGGD5?>??GDE7<?FGGFGGGG??8@?FC?F7CFG6FGCCGGDEFF+><+0*0+:*2CFFF+:>7CFD<**7:*CF@9BC55)54**0*/>B*5*697))4),((####
@M06045:235:000000000-JCY5N:1:1101:17462:4071 1:N:0:CTCAGA
TAACGACTTGGTCATTTAGAGGAAGTAAAAGTCGTAACAAGGTCTCCGTTGGTGAACCAGCGGAGGGATCATTACAGAGTTGCAAAACTCCCTAAACCATTGTGAACGTTACTTAAACCGTTGCTTCGGCGGGCGGCCCCGGGGTTTACCCCCCGCGCGCCCCTGGGCCCCACCGCGGGCGCCCGCCGGAGGTCACCAAACTCTTGATAATTTATGGCCTCTCTGAGTCTTCTGTACTGAATAAGTCAAAACTTTCAACAACGGATCTCTTGGTTCTGGCATCGATGAAGAACGCAGCACT
+
CGGGGGGGGGGGGGGGGGGGGGGGGGGGGGGGGGGGGGGGGGGGGGGGGGGGGGGGGGGGGGGGGGGGGGGGGGGGGGGGGGGGGGGGGGGGGGGGGGGGGGGGGGGGGGGGGGGGGGGGGGGGGGGGGGGGGGGGGGGGGGGGGGGGGGGGGGG*CFGGGGGGGGGGGGGGGGGGGGGGGGGGGGGEGGGGGGGGGGGGGGGGGGGGGGGGGGGGGGGGGGGFFGGGGGGGGGGGGGGGGGGGGFGCDGGGGGGGGGGFGFDDGGG4FGF:?FFFF:?@FFGFFFFFFFFFFDBF(####
@M06045:235:000000000-JCY5N:1:1101:23717:4128 1:N:0:CTCAGA
TAACGACTTGGTCATTTAGAGGAAGTAAAAGTCGTAACAAGGTTTCCGTAGGTGAACCTGCGGAAGGATCATTACTGAAGATTTGGTCGCAAGACCGCTCTTCCACCCTTTGTTTACCATACCATGTTGCTTTGGCGAGTCGCCCTAGGCCACCGGCTTCGGCTGGTGCGTGCTCGCCAGAGACCTCAAACAACCTGATTTTTGTGTTTGTCTGAACAACTTTTAAATTATTAAAACCTTCAACAATGGATCTCTTGGCTCTGGCATCGATGAAGAACGCAGCACATATCGACAGATGTGT
+
CGGGGGGGGGGGGGGGGGGGGGGGGGGGGGGGGGGGGGGGGGGGGGGGGGGGGGGGGGGGGGGGGGGGCFGGGGGGGGGGGGGGGGGGGGGECGGGGGGGGGGGGGGGGFGGGGGGGGGGGGGGGGGGGGGGGFGGGGEGGGGGCGGGDGGGGGGGGGGGGGGGGGGDGGGGGGGGGGGGGGGGGFGGGGGGGFGGGGGFGGGGGGGGGGGGGGGGGFCCFFCGGFGGGGGGGGGGGGGGGGGGFGGFGG>F>EGGDGGFGGGGFGGFFDFGFG=F@DDFFFGFFFFFFFFFFFB?2####
@M06045:235:000000000-JCY5N:1:1101:5350:4181 1:N:0:CTCAGA
TAACGACTTGGTCATTTAGAGGAAGTAAAAGTCGTAACAAGGTCTCCGTTGGTGAACCAGCGGAGGGATCATTACCGAGTTATACAACTCATCAACCCTGTGAACATACCTAAAACGTTGCTTCGGCGGGAACAGACGGCCCTGTAACAACGGGCCGCCCCCGCCAGAGGACCCCTAACTCTGTTTTTATAATGTTTTTCTGAGTAAACAAGCAAATAAATTAAAACTTTCAACAACGGATCTCTTGGCTCTGGCATCGATGAAGAACGCAGCACATATGAGGAGATCGGAAGAGCAACGA
+
CGGGGGGGGGGGGFGGGGFFGGGGGFGGGGGGGGGGGGGGGFGGFFDEFDCGCFGGGFGGGGGEGG7B8<EFEGFGGG@FEGGGGGGGGFGGGGFG@@FGFGGGGGGGGGGAEDEGGGGGGCFFGGGGGGGGGGFGGEGCFCFGFGGCGGFC7FEFFGEGGGGGGDGGGGGGGGGFCGGEFGGGGGGGGFCGGGGGGGGFG+<C@CFGGGGGFFGGGGFFAFFGGGGFGGCGG7+CGDDDE=>FFGFGGGGG*<FGGCGDGF7DFFF455)9>*)76:=7=?C45))07>>5;@<?3####
@M06045:235:000000000-JCY5N:1:1101:9101:4236 1:N:0:CTCAGA
TAACGACTTGGTCATTTAGAGGAAGTAAAAGTCGTAACAAGGTTTCCGTAGGTGAACCTGCGGAAGGATCATTACCGAGTGAGGGCCCTCTGGGTCCAACCTCCCACCCGTGTTTATTATATCTTGTTGCTTCGGCGGGCCCGCCGTATGGCCGCCGGGGGGCTTCTGCCCCCGGGCCCGTGCCCGCCGATGACACCTAGAACTCTGTCTGAAGCTTGTAGTCCGAGTGAAAATATAAATCATTTCAAACTTTCAACAACGGCACTCTTGATTCCAGCATCGCTGGAGAACGCAGCCATCC
+
CAFGG7CEGA<FFCF9F<FG<E<FF@FFCCGFGGGGGC<9@,C;@@EGA6CEEFEE9FCD@@F+F+,,F<E9FGF@FCEFF,,CC,8>FF8<FCFE8EF,C<,4,4FGE=88E=FCG,?CF,BE<E5FEAFG9=+44+6+83>:3::*>FF@7>F****<:*/:EGG7+<CF*?58**/CEE85:*:*/***+2+3:*0+3<@?:+33A<70A@+<C*;C+0<+:*81*++++0+30*9:++**3+*222*+2977*+/1))))1*9*9D*:****1*)1))*)0))))0))4)(4,####
@M06045:235:000000000-JCY5N:1:1101:16745:4256 1:N:0:CTCAGA
TAACGACTTGGTCATTTAGAGGAAGTAAAAGTCGTAACAAGGTTTCCGTAGGTGAACCTGCGGAAGGATCATTACCGAGTGCGGGTTCCAACGAGCCCAACCTCCCACCCGTGTTTACCATGACCGCGTTGCCTCGGCGGGCCCACTGGGGCCTGGCCCCGGTCGCCGGGGGGCTTCTGCCCCCGGGTCCGCGCCCGCCGACGCACCCTGGAACCCTGTCTGAATAGTGAGTCTGAGTCTATGATCAAATCATTAAAACTTTCAACAACGGATCTCTTGGTTCCGGCATCGATGAAAGTGA
+
CGGGGGGGGGGGGGGGGGGGGGGGGGGGGGGGGGGGGGGGGGGGGGGGGGGGGGGGGGGGGGGGGGGGGGGGGGGGGGGGFGGGGGGGGGGGGGGGGGGGGGGGGGFGGGGGGGGGGGGGGGGGFGGGGGGGGGGDFGGGGGGGGGGFGGGGGGFFGGGGGGGGGGGGDGGGGGEGGCFGGFGGCGEEGGGEC>GGGGGGCECG8EEGGGFFGGGGGGFE?F7CFCGFGGGGGGGGGFGCCGG7EEFGGFG?F?77FGFGFGFFGGGFFDDD5<7@FGF?FFG@DDD3;?<?88AA)####
@M06045:235:000000000-JCY5N:1:1101:7093:4261 1:N:0:CTCAGA
TAACGACTTGGTCATTTAGAGGAAGTAAAAGTCGTAACAAGGTTTCCGTAGGTGAACCTGCGGAAGGATCATTACCTAGAGTTGTAGGCTTTGCCTACCATCTCTTACCCATGTCTTTTGAGTACCTTCGTTTCCTCGGCGGGTCCGCCCGCCGATTGGACAAACTTAAACCCTTTGTAATTGAAATCAGCGTCTGAAAAAACATAATAGTTACAACTTTCAACAACGGATCTCTTGGTTCTGGCATCGATGAAGAACGCAGCACATATTGGTAGATCGGAAGAGCACACGTCTGAAATTA
+
CGGGGGGGGGGGGGGGGGGGGGGGGGGGGGGGGGGGGGGGGGGGGGGGGGDGGGGGGGGGGGGGGGGGGGFGGGGGGGGGGGGGGGGGGGGGGGGGGGFGGGGGGGGGGGFDEF<EFGGFGGFFGGGGG@EFFFGGGGGGEFFGCAEGGGGGGGGGGGGGGGGGFGGGGGGF*@FGGGGGGGFGGGGFGGGEGGEGGGGDFGGGGGFGGGCBFGGGGGGGGGGGGGGGGECCFGGFGGGG9:7CFC:C5DFC7EDGGGGDDDGGDDF6?GFFFFF46C::>ED:FFF557>F25:<<####
@M06045:235:000000000-JCY5N:1:1101:24898:4285 1:N:0:CTCAGA
TAACGACTTGGTCATTTAGAGGAAGTAAAAGTCGTAACAAGGTCTCCGTTGGTGAACCAGCGGAGGGATCATTACCGAGTTATCCAACTCCCAACCCCTGTGAATTATACCTTTAATTGTTGCTTCGGCGGGACTTCGCGCCCGCCGGGGACCCAAACCTTCTGAATTTTTTAATAAGTATCTTCTGAGTGGTTAAAAAAATGAATCAAAACTTTCAACAACGGATCTCTTGGTTCTGGCATCGATGAAGAACGCAGCACATATTGAAAGATCGGAAGAGCACACGTCTGAACTCCAAGGA
+
CGGGGGGGGGGGGGGGGGGGGGGGGGGGGGGGGGGGGGGGGGGGGGGGGGGGGGGGGGGGGGDGGGGGGGGGGGGGGGGGGGGGGGGGGGGGGGGGGGGGGGGGGGGGGGGGGGGGGGGGGGGGGGGGGGGDDGGGGGGGGGGGGGGGGDGGGGGGGGGGGGGGGGGGGGGGGFGGGGGGGGGGGFGFGFFGGFGFGGGGGGGGFGGGGGGGGGGFGGFGGGGGGGGFGGGGFGEFGGGGGGGGGGGGGGGGFEDDGGGGGGGGGGGFFGFGFG55BD5:F?GFFFFFFF=FFFFF>####
@M06045:235:000000000-JCY5N:1:1101:22649:4301 1:N:0:CTCAGA
TAACGACTTGGTCATTTAGAGGAAGTAAAAGTCGTAACAAGGTCTCCGTTGGTGAACCAGCGGAGGGATCATTACCGAGTTTACAACTCCCAAACCCCTGTGAACATACCACTTGTTGCCTCGGCGGATCAGCCCGCTCCCGGTAAAACGGGACGGCCCGCCAGAGGACCCCTAAACTCTGTTTCTATATGTAACTTCTGAGTAAAACCATAAATAAATCAAAACTTTCAACAACGGATCTCTTGGTTCTGGCATCGATGAAGAACGCAGCACATATAGGCAGATCGGAAGAGCACAGTCG
+
CGGGGGGGGGGGGGGGGGGGGGGGGFGGGGGGGGGGGGGGGGGGGGGGGGGGGGGGGGGGGGGGGGGGGGGGGGGGGGGFEGGGGGGGGGGGGGGGGGGGGGGGGGGGGGGGGGGGGGGGGGGDGGGGGGGFFGGEGGGGGGGGGGGGGGGGGGGGGGGGGGGGGGGGGGGGGGGFGGGGFFGGGGGGGGGGGFGGGGGGGGGFGGGGGGGG6CGGGGGGGGGGFGGF7FGGGGGG5DEDFGFF9EGGGGGGG=>7C*9C>FFGFCGDEGEDFG=*8C4=@FDFF@FF>55<?F7?2####
@M06045:235:000000000-JCY5N:1:1101:26396:4311 1:N:0:CTCAGA
TAACGACTTGGTCATTTAGAGGAAGTAAAAGTCGTAACAAGGTCTCCGTTGGTGAACCAGCGGAGGGATCATTACCGAGTTTACAACTCCCAAACCCCTGTGAACATACCTATACGTTGCCTCGGCGGATCAGCCCGCGCCCCGTAAAAAGGGACGGCCCGCCCGAGGACCCCTAAACTCTGTTTTTAGTGGAACTTCTGAGTAAAACAAACAAATAAATCAAAACTTTCAACAACGGATCTCTTGGTTCTGGCATCGATGAAGAACGCAGCACATATGTTAAGATCGGAAGAGCACGGGC
+
CGGGGGGGGGGGGFGGGGGGFFG?FGGGGGGAFGGFFGFGECCCFFGGCFEFFGGFFGGGGEGGGDCFFFFAEFGGGGGFEGGGGGGGGGGGGGFGDEGGGFAGGGGGGGGFGEFGFFGDGFGDFG@CFDGFGGGCFGGGGGGGCEGGFCG*BCFGGDGGEGGGGGGGGGBFEGGGGGGFGG?FEF@EEFGGGGGC9FFFEGEEE7CFFCFGGGGFFGG7+<EG+;CGGGGGGGGGGGGDE?CGGFFF<:C9:E574C4CCC:CDFC>BG>D>FF6@FFFFFGF@?F>:5@>:5:4(####
@M06045:235:000000000-JCY5N:1:1101:25604:4312 1:N:0:CTCAGA
TAACGACTTGGTCATTTAGAGGAAGTAAAAGTCGTAACAAGGTCTCCGTTGGTGAACCAGCGGAGGGATCATTACCGAGTTTACAACTCCCAAACCCCTGTGAACATACCTATACGTTGCCTCGGCGGATCAGCCCGCGCCCCGTAAAAAGGGACGGCCCGCCCGAGGACCCCTAAACTCTGTTTTTAGTGGAACTTCTGAGTAAAACAAACAAATAAATCAAAACTTTCAACAACGGATCTCTTGGTTCTGGCATCGATGAAGAACGCAGCACATATGCCTAGATCGGAAGAGCACAGCG
+
CGGGGGGGGGGGGGGGGGGGGGGFGGGGGGGGCFGGGGGGGFGGGGGGGFGGGGGGGGGGGGEFGGGGFGGGGGGGGGGGEGGGGGGGGGGGGGGGGGGGGGGGGEGGGGGGGDFGFE@CAEFGGGGGGEGGGFGGGDGDFGGG>FEGGFGGGFGGGGGG<FGEGEGGGFGGGGGFGGF9EGBFFFGGGCGF@FCFGGGGGGFGGGFGGGGGGGC7C:+<CFGGGGGGGGFGFGFGGGG5=AFGG99>DFC7FFD:<CDFGGFDC>CE>35CFGFFFD64?7D??B=@E:>5?@?F(####
@M06045:235:000000000-JCY5N:1:1101:16953:4350 1:N:0:CTCAGA
TAACGACTTGGTCATTTAGAGGAAGTAAAAGTCGTAACAAGGTTTCCGTAGGTGAACCTGCGGAAGGATCATTAGTGAACGCCCTCACGGGCTTATAACTATTCCAAACCTCTGTGAACCGTGCCCTTCGGGGCTATTTTACAAACATGGTGTAATGAACGTCATATATCATAACAAAACAAAACTTTCAACAACGGATCTCTTGGCTCTCGCATCGATGAAGAACGCAGCACATATCGACAGATCGGAAGAGCACACGTCTGAACTCCAGTCACCTCAGAATCTCGTATGCCGTCTGTCA
+
CGGGGGGGGGGGGGGGGGGGGGGGGGGGGGGGGGGGGGGGGGGGGGGGGGGGGGGGGGGGGGGGGGGGGGGGGGGGGGGGGGGGGGGGGGGGGGGGGGGGGGGGGGGGGGGGGGGGGGGGGGGGGGGGGGGGGGGGGGGGGGGGGGGGGGGGGGGGGGGGGGGDGGGGFGGFGGGGGGGGGGGGGGGGGGGFFGGGGGGGGGGGGGF@DEGGGGEGGGGGGGGFGGGGGGGGGGGGCGEGGGGGFGGGGGDGGGGFGGGGGGGFGGGFFGFGFGFFFGFFFF7**=;<>?4?>5(3(####
@M06045:235:000000000-JCY5N:1:1101:26382:4402 1:N:0:CTCAGA
TAACGACTTGGTCATTTAGAGGAAGTAAAAGTCGTAACAAGGTCTCCGTTGGTGAACCAGCGGAGGGATCATTACCGAGTTTACACTCATAACCCTTTGTGAACATTATAACTTGTTGCTTCGGCGGCTCCTCCGGGGGCCCGCCGGCGTTTCAGTATCTCTGTTTGTACCCGACGATACATCTGAGTGTTCTTAGCGAACTATAAAAACTTTTAACAACGGATCTCTTGGTTCTAGCATCGATGAAGAACGCAGCACATATCTCGAGATCGGAAGAGCACACGTCTGAACTCCAGTTGTG
+
CGGGEEGEGGGFGGGGGGGGGGGGGGGGGGGGGGGGGGGGEGGGFFFGGGGFGFGFFFGGGGGDGFGFGGGGGGGGGGGGGGGGGGGGGGGGGGGGGGGFFGGGGGGGGGGGGGGGGGGGFGEGGGDGEGGDGGGEDGF@:FFGGGDFGGGGGFFGFGGBFFGGGGGGGGGGGGGGCFGGGFGGGGEGGGGGGGGFGGGGGFFEFCFGGGGGGGGGGGGG5C5CEGGGGF6CGCFG7DFFF*9CEE>FGGGGGGGGCGGFGCF>FGCBFGFDFG>>FGFFFFGF>F)5=FFFBFFF:####
@M06045:235:000000000-JCY5N:1:1101:24077:4418 1:N:0:CTCAGA
TAACGACTTGGTCATTTAGAGGAAGTAAAAGTCGTAACAAGGTCTCCGTTGGTGAACCAGCGGAGGGATCATTACCGAGTTATACAACTCATCAACCCTGTGAACATACCTAAAACGTTGCTTCGGCGGGAACAGACGGCCCTGTAACAACGGGCCGCCCCCGCCAGAGGACCCCTAACTCTGTTTTTATAATGTTTTTCTGAGTAAACAAGCAAATAAATTAAAACTTTCAACGACGGATCTCTTGGCTCTGGCATCGATGAAGAACGCAGCACATATACTTAGATCGGAAGAGCAGGAT
+
CGGGGGGGGGGGGGGGGGGGGGGGGGGGGGGGGGGGGGGGGGGGGGGGFGGGEGFGGGGGGGGGGGGGDGGFGGGGGGGFGGGGGGGGGGGGGGGGDGGGGGGGGGGGGGGGGGGGGGGGGGGGGGGGGGGGGGFGGCDGGEGGFFGCFFGGGDEEFEFGGGGGGGGCFGGDGGGGGGGGGGGGGGGGGGGGGGFGGGF+<CCF<FGFCGG@GGGGGGGFGFGGGGFFGGFGGF5FGGDGCEFFDFGGC<C6DGGFDFDDCD7>DCG:3*8<DGF46D76@@F4476=>E@B>)(2)####
@M06045:235:000000000-JCY5N:1:1101:19191:4428 1:N:0:CTCAGA
TAACGACTTGGTCATTTAGAGGAAGTAAAAGTCGTAACAAGGTCTCCGTTGGTGAACCAGCGGAGGGATCATTACAGAGTTGCAAAACTCCCAAACCATTGTGAACGTTACCTAAACCGTTGCTTCGGCGGGCGGCCCGGGTCCTTCCCGGCGCCCCTCGGCCCTCGCGGGCGCCCGCCGGAGGAAAACCAAACTATTGCATTGTATGGCCTCTCTGAGTCTTCTGTACTGAATAAGTCAAAACTTTCAACAACGGATCTCTTGGTTCTGGCATCGATGAAGAACGCAGCACATATTACAA
+
CGGGGGGGGGGGGGGGGGGGGGGGGGGGGGGGGGGGDGGGGGGGGGGGFGGGGGGGGGGGGGGGGGGGGGGGGGGGGGGGGGGGGGGGGGGGGGGGGGGGGGGGGGGGGGGGGGGGGGGGGGGGGGGGGGGGGGGGGGGGGGGGGGGFGGGGGGGGGFGEGGGGGGGGGGGGGGGGGGGGGGGGGGGGGGGGGGGGGGGGGGEEFGGGGGGGGDGGGGGGCFGGGGGFGGGGGG?FGGGGFCFGGGGGGGGGGGGGC5D>FDGGGCF?FGFGFFF@?CFFFFGF@EE>>D>)(*.6<####
@M06045:235:000000000-JCY5N:1:1101:8189:4442 1:N:0:CTCAGA
TAACGACTTGGTCATTTAGAGGAAGTAAAAGTCGTAACAAGGTCTCCGTTGGTGAACCAGCGGAGGGATCATTATAGAGTGTAAACTCCCTAACCTTTGTGAACATACCTGTTGCTTCGGCGGTCCTCACCGGCCGCCGAAGGCCTATATTCTTGAATTTACATGAATTTCTGAGTATCAAACAAAAATAAATAAAAACTTTCAGCAACGGATCTCTTGGCTCTGGCATCGATGAAGAACGCAGCACATATCTGCAGATCGGAAGAGCACACGTCTGAACTCCAGTCACCTCAGAAACTAG
+
CGGGGGGGGGGGGGGGGGGGGGGGGGGGGGGGGGGGGGGGGGGGGGGGGGGGGGGGGGGGGGGGGGGGGGGGGGGGGGGGGGGGGGGGGGGGGGGGGGGGGGGGGGGGGGGGGGGGGGGGGGGGGGGGGGGGGGGGGGGGGGGGGGGGGGGGGGGGGGGFGGGGGGCBFGGGGGGGGGGGGGGGGGGGGGGGGGGGGGGGGGGGFGGGGGGGGGGGGGGGGGGGGGGFFGGGGGGFGGFGGGGDDGGGGGCFF?F7DGGGGGGGGGG@FGFFBFFFFFFFBFGFFFFFFFFFBFFF)####
@M06045:235:000000000-JCY5N:1:1101:13207:4459 1:N:0:CTCAGA
TAACGACTTGGTCATTTAGAGGAAGTAAAAGTCGTAACAAGGTTTCCGTAGGTGAACCTGCGGAAGGATCATTCATAATAAGTGTTTATGGCACTTCTTAAATCCATATCCACCTTGTGTGCAATGTCAGCCGTTTTCTTTATGAAAGCGGCCAAACATCAACTTATTTTTTAACTGTCTGTCTGAAAACTATTATGAATAAACAATTCAAATACAACTTTCAACAACGGATCTCTTGGCTCTCGCATCGATGAAGAACGCAGCACATATATCGAGATCGGAAGAGCACACGTCTGATCTA
+
CGGGGFGGGFFGGGGGGGGGGGGGGGGGGGGGGGGGGGGGGGGGGGGGGGGGFGGGGGGDFGGGGGGGGGGGGGGGGGGGGGFGGGGGGGGGFGGGGGGGGGGGGGGGGGGGGDCFFGGFCAFGGGGGCEFGGCCECFGGGGGGGGFEFGG>CGEFGFGGGGGGGGGFGGFEGGGGFGGGGFGFGGGGGFGGG9FGFF;FFFGFCFFEE>FFCEGGGGGGGFFCCFFFE>9:CFFGGFFCCGGFGGGGGG4;CGC::?C<CCGGGGGFFGFGFGFFFGFFB)7))7:FFFF3?FF1-####
@M06045:235:000000000-JCY5N:1:1101:18005:4468 1:N:0:CTCAGA
TAACGACTTGGTCATTTAGAGGAAGTAAAAGTCGTAACAAGGTCTCCGTTGGTGAACCAGCGGAGGGATCATTACCGAGTTATCCAACTCCCAACCCCTGTGAATTATACCTTTAATTGTTGCTTCGGCGGGACTTCGCGCCCGCCGGGGACCCAAACCTTCTGAATTTTTTAATAAGTATCTTCTGAGTGGTTAAAAAAAAAATGAATCAAAACTTTCAACAACGGATCCCTTGGTTCTGGCATCGATGAAGAACGCAGCACATATTGGTAGATCGGAAGAGCACACGTCTGAACCCGTA
+
CGGGGGGGGGGGGGGGGGGGGGGGGGGGGGGGGGGGGGGGGGGGGGGGGGGGGGGGGGGGGGGGGGGGGGGGGGGGGGGGGGGGGGGGGGGGGGGGGGGGGGGGGGGGGGGGGGGGGGGGGGGGGGFEGGGGGGGGGGGGGGGGGGGGGGGGGGGGGGGGGGGGGGGGGGFFGGGGFGGGFGGGGGGGGFFGFGGGGGGDGGGGFGGGDEFGGGGGGGGGGFGGGGC=8C?EGGGGGGGDC7C<FGG4CCGGGFFCC5DDGGGCCDFF?FF7BFFFFGEED574)7<@75).4?>?(####
@M06045:235:000000000-JCY5N:1:1101:8470:4474 1:N:0:CTCAGA
TAACGACTTGGTCATTTAGAGGAAGTAAAAGTCGTAACAAGGTCTCCGTTGGTGAACCAGCGGAGGGATCATTACTGAGTACTACACTCTCTACCCTTTGTGAACTATTATACCTGTTGCTTCGGCGGCGCCCGCAAGGGTGCCCGCCGGTCTCATCAGAATCTCTGTTTTCGAACCCGACGATACTTCTGAGTGTTCTTAGCGAACTGTCAAAACTTTTAACAACGGATCTCTTGGCTCCAGCATCGATGAAGAACGCAGCACATATGGTTAGATCGGAAGAGCACACGTCTGAACTCTG
+
CGGGGGGGGGGGGGGGGGEEGFGGAFGGGGGGEGGGGGGGGFGFEGGDFGGDEFGGGGGFFGGGGGGGGF@FFGGEAF<FFGGGGFGGGGGGGGGGGGGGGGFGF9FGGGGGGGGDFEFGGGGCGGDFGGGGGGGGGD?FGGGGGGGGGGGGGGGGFGGGGGGCFGGGCFFFEGGGGGEEEGGGGGGGGG9CFFGFGCFGGG9CEGGGGFFGGCFFGGGGFCCG7F8CG=E?FGG7CFFFEF<FGGCCF<GGGEGGGGG:DGDGGGGFFGFGFGF?FG>DB395FFFF>EFFFFFF2####
@M06045:235:000000000-JCY5N:1:1101:8322:4492 1:N:0:CTCAGA
TAACGACTTAGTCATTTAGAGGAAGTAAAAGTCGTAACAAGGTCTCCGTTGGTGAACCAGCGGAGGGATCATTACAGAGTTGCAAAACTCCCTAAACCATTGTGAACGTTACCTAAACCGTTGCTTCGGCGGGCGGCCCGGGTCCTTCCCGGCGCCCCCCGGCCCTCGCGGGCGCCCGCCGGAGGTAAACCAAACTATTGCATTAATGGCCTCTCTGAGTCTTCTGTACTGAATAAGTCAAAACTTTCAACAACGGATCTCTTGGTTCTGGCATCGATGAAGAACGCAGCACATATCCAGA
+
CGGGGGGGGGGGGGGGGGGGGGGGGFGGGGGGGGGGGGGGGFFGGFGGGGGFEGGGGGGGGGGGGGDGGGGGGGGGEGGGGAFGGGGGGGGGGGG<FEGGGGGGCGGGGGF7FEFGFEFEGEGGFFGGGC@EGGGGGGGGEGEFGGGGGGGDGGGGGGGGCCCCF5CC88EGGGGGGGGG5CGGGEGGGGFGGFGFGG7:F?7E7CGFGGFFGFGGCFCFGGGGGCFGCG9@990<7CFCC7D<?7CFF7C+C*535*72*7CFGGGFF7=C>FF5?C96=FF?5>EE:BF:<=<4)####
@M06045:235:000000000-JCY5N:1:1101:12052:4495 1:N:0:CTCAGA
TAACGACTTGGTCATTTAGAGGAAGTAAAAGTCGTAACAAGGTTTCCGTAGGTGAACCTGCGGAAGGATCATTAGTGAACGCCCTCACGGGCTTATAACTATTCCAAACCTCTGTGAACCGTGCCCTTCGGGGCTATTTTACAAACATGGTGTAATGAACGTCATATATCATAACAAAACAAAACTTTCAACAACGGATCTCTTGGCTCTCGCATCGATGAAGAACGCAGCACATATTGACAGATCGGAAGAGCACACGTCTGAACTCCAGTCACCTCAGAATCTCGTATGCCGTCTGACG
+
CGGGGGGGGGGGGGGGGGGGGGGGGGGGGGGGGGGGGGGGGGGGGGGGGGGGGGGGGGGGGGGGGGGGGGGGGGGGGGGGGGGGGGGGGGGGGGGGGGGGGGGGGGGGGGGGGGGGGGGGGGGGGGGGGGGGGGGGGGGFCGGGGGGGGGGGGGGGGGGGGGGDGGGGGGGCFEGGGGGGGGGGGGGGGGGGGGGGGGGCEGGGGFGFGGGGGDCGGGGGGGGGGGGGGGGFGGGGGGGGFGCCFDFDGDGGGGGGFC<D3CFGDGCFF4?C?CFF*9644=>FBFFFBFFFFFFF0####
@M06045:235:000000000-JCY5N:1:1101:12514:4552 1:N:0:CTCAGA
TAACGACTTGGTCATTTAGAGGAAGTAAAAGTCGTAACAAGGTCTCCGTTGGTGAACCAGCGGAGGGATCATTACCGAGTTTACAAACTCCCAAACCCTTTGTGAACCTTACCATATTGTTGCTTCGGCGGGACCGCCCCGGCGCCTTCGGGCCCGGAACCAGGCGCCCGCCGGAGGCCCCAAACTCTTATGTCTTTAGTGGTTTTCTCCTCTGAGTGACACATAAACAAATAAATAAAAACTTTCAACAACGGATCTCTTGGTTCTGGCATCGATGAAGAACGCAGCACATATTGAGTGC
+
CGGGGGGGGGGGGGGGGGGGGGGGGGGGGGGGGGGGGGGGGGGGGGGGGGGGGGGGGGGGGGGGGGGGGGGGGGGGGGGGGGGGGGGGGGGGGGGGGGGGGGGGGGGGGGGGGGGGGGGGGGGGGGEGGGGGGGGGGGGGGGGGGGGGGGGGGGGGGGGGGGDEGGGGGGGGGGCCGGGGGGGGGGGGGGGFFGGGGGGGGGGGGGGGGGGGGGGFEGGGFFCFFGGGGGGGGGFFGGGGGGGGGC>FGGGFDGG3DCGGGGGGGGG??G>FF7;5*:@?@FDEF>BEFF>4686))####
@M06045:235:000000000-JCY5N:1:1101:14640:4607 1:N:0:CTCAGA
TAACGACTTGGTCATTTAGAGGAAGTAAAAGTCGTAACAAGGTCTCCGTTGGTGTACCAGCGGAGGGATCATTACAGAGTTGCAAAACTCCCAAACCATTGTGAACGTTACCTAAACCGTTGCTTCGGCGGGCGGCCCGGGTCCTTCCCGGCGCCCCTCGGCCCTCGCGGGCGCCCGCCGGAGGAAAACCAAACTATTGCATTGTATGGCCTCTCTGAGTCTTCTGTACTGAATAAGTCAAAACTTTCAACAACGGATCTCTTGGTTCTGGCATCGATGAAGAACGCAGCACATATTAGCA
+
CGGGGGE;FGCGEEFGGGGGGFDCEEFFFGGFAFGDCFFGEE@CFGGGGFGGGGGCEDFGGGGGGDFEFFFEGGGGGGGFFFGGGFGGG@FGGGGGGGGGDEEFEEFGGFFGGGGGFEF?CEFFGGGGGGGCFFGGGGGEGFEFCG@FFGDGEBFGE7FC7FGDGC7FGGGGECEGEGD8EGCEGCFFC>8FFF<FFEGGG7FEC9F9FGFDG?8F9CFGE?EFCE<9<?:FGG:7EFFGFFGGEGFF7DGFFG)97:3:CGGFGFFFFC=C>DF>FFF*7=:@FFFDEFFF<BFFB####
@M06045:235:000000000-JCY5N:1:1101:19872:4617 1:N:0:CTCAGA
TAACGACTTGGTCATTTAGAGGAAGTAAAAGTCGTAACAAGGTTTCCGTAGGTGAACCTGCGGAAGGATCATTCACAATAAGTGTTTATGGCACTTTCAAATCCATACCCACCTTGTGTGCATTGTAAAGGCCCTTTCAACTTTGGAAGATTGGGCTTCATTTTCTCACACGTCTTCAATTGCAAGTCTAACATTCAGAGTAATCAAAACTCGAATACAACTTTCAACAACGGATCTCTTGGCTCTCGCATCGATGAAGAACGCAGCACATATTCGCAGATCGGAAGAGCACACGTCACGA
+
CGGGGGGGGGGGGGGGGGGGGGGGGGGGGGGGGGGGGGGGGGGGGGGGGGGGGGGGGGGGGGGGGGGGGGGGGGGGGGGGGGGGGGGGGGGGGGGGGGGGGGGGGGGGGGGGGGGGGGGGGGGGGGGGGGGGGGGGGGGGGGGGGGGGGGGGGGGGGGGGGGGGGGGGGGGGGGGGGGGGGGGGGGGGGGGGGGGGGGGGGGGGGGGGGGGGGGGGGGGGGGGGGGGGGGGGGGGGGGGGGGGGGGGGGGGGGGGGGGGGGGGGGGGFFGFGFGFFFGFFFFGFBFFFFFFFFFFF1####
@M06045:235:000000000-JCY5N:1:1101:26149:4643 1:N:0:CTCAGA
TAACGACTTGGTCATTTAGAGGAAGTAAAAGTCGTAACAAGGTCTCCGTAGGTGAACCTGCGGAGGGATCATTACAAGTGACCCCGGTCTAACCACCGGGATGTTCATAACCCTTTGTTGTCCGACTCTGTTGCCTCCGGGGCGACCCTGCCTTCGGGCGGGGGCTCCGGGTGGACACTTCAAACTCTTGCGTAACTTTGCAGTCTGAGTAAACTTAATTAATAAATTAAAACTTTTAACAACGGATCTCTTGGTTCTGGCATCGATGAAGAACGCAGCACATATGCAGAGATCGGATCCG
+
CGGGGGGGGGGFGGGGGGGGGGGGGGGGGGGGGGGGGGGGGGGGGGGGGGGGGGGGGGGGGGGGGGGGGGGGGGGGGGGGGGGGGGGGGGGGGGGGGGGGGGGGGGGGGGGGGGGGGGGGGGGGGGGGGGGGGGGGGGGGGGGGGGGGGGGGGGGGGGGGGGGGGGGGGGGGGGGGGGGGGGGGGGGGGGGGGDGGGGGGGGGGGGFGGGGGGGGGGGGGGGGGGGGGGGGGGGGGGGGGGGGGGGGGGGGGGGGGGGGGGGGGGGFFFFFGFFFFFGFFFFGFFFFFF?FFFFFF1####
@M06045:235:000000000-JCY5N:1:1101:18017:4669 1:N:0:CTCAGA
TAACGACTTGGTCATTTAGAGGAAGTAAAAGTCGTAACAAGGTTTCCGTAGGTGAACCTGCGGAAGGATCATTACCTAGAGTTGCGGGCTTTGCCTGCCATCTCTTACCCATGTCTTTTGAGCACCTTCGTTTCCTCGGCGGGTCCGCCCGCCGTCAGGACACTTTAAAACCACTTGCAGTTGCAATCAGCGTCTGAAAAACTTTAATAGTTACAACTTTCAACAACGGATCTCTTGGTTCTGGCATCGATGAAGAACGCAGCACATATCCTTAGATCGGAAGAGCACAAGTCTGAAGGCA
+
CGGGGEFGGG?FGCGGGCF9-FGG<FGGGGFGGGCEFGGFGFCGCAEFFGEGGGGGFGGFGGGGGGGD<FGFGGGFFGCFEGCDCCEGCEGGCAEFFDGGGF<9EFFFFG9?<955CFGGGF@FGGGGGGGGGDGGGC7CEEFF+>+3>FEBFEF<*3D:*@FFFFCF9?FGGFGACF@FGGGFGDGG8;EG8CGGGG9C8=B<CFF9+BFGF+5@CFGGDGGGGF*7CEC=<CFC+7?DD9C7?FGFG4C?FGGGGFDDGGC5<5CF?7FF?C*8=FFB:)7F45655)7/:B2)-####
@M06045:235:000000000-JCY5N:1:1101:25833:4684 1:N:0:CTCAGA
TAACGACTTGGTCATTTAGAGGAAGTAAAAGTCGTAACAAGGTCTCCGTAGGTGAACCTGCGGAGGGATCATTACAAGTGACCCCGGTCTAACCACCGGGATGTTCATAACCCTTTGTTGTCCGACTCTGTTGCCTCCGGGGCGACCCTGCCTTCGGGCGGGGGCTCCGGGTGGACACTTCAAACTCTTGCGTAACTTTGCAGTCTGAGTAAACTTAATTAATAAATTAAAACTTTTAACAACGGATCTCTTGGTTCTGGCATCGATGAAGAACGCAGCACATATCGATAGATCGGAACAC
+
CGGGGGGGGGGGGGGGGGGGGGGGGGGGGGGGGGGGGGGGGGGGGGGGGGGGGGGGGGGGGGGGGGGGGGGGGGGGGGGGGGGGGGGGGGGGGGGGGGGGGGGGGGGGGGGGGGGGGGGGGGGGGGGGGGGGGGGGGGGGGGGGGGGGGGGGGGGGGGGGGGGGGGGGGGGGGGGGGGGGGGGGGGGGGGGGGGGGGGGGGGGGGGGGGGFGGGGGGGGGGGGFGGGGGGGGFGGCGGGGGGGGGEDDGGGEGGGGGGDFGGGGGGGFFFFGFGFFDDFFFFGFFFE@:>BFAFFB1####
@M06045:235:000000000-JCY5N:1:1101:12842:4686 1:N:0:CTCAGA
TAACGACTTGGTCATTTAGAGGAAGTAAAAGTCGTAACAAGGTTTCCGTAGGTGAACCTGCGGAAGGATCATTCATAATCAAGTGTTTTTATGGCACTTTCAAAAATCCATATCCACCTTGTGTGCAATGTCATCTCACTGGAGGTCAACGGCTGTAAAAATCCGTTGGTCACCTTTGGGATTTATATCTACTCAGAACTTTAGTGATTTTGTCTGAAACATATTATGAATACTTAATTCAAAATACAACTTTCAACAACGGATCTCTTGGCTCTCGCATCGATGAAGAACGCAGCAACGA
+
CGGGGGGGGGGGFGGFGGGFGGGGGGGGGGGEFGGGGEGGGGGGGGGGGGGGGGGGGGGGGGGGGGGGGGGGGGGGGFGGGGGGGGGGGGGGGGGGGGGGGGGGGGFGGGGACFFGGGGGGGGGGGGGGGGGGGGGGGGGF8AFGGGGFGGGGGGGGGFGFGGGGGD:FFGGGGGGGGGGGGCFGGGGGGGGF8FFGGGGGGGGGFGGGGFFGGGGGAEFGFFGGGGFGCFGG7AFGFFFGGGGGGGGGGGGGGGG>9FC<DGDGF7ABFACAFFFFGFDFFGFFFF4FFFFF:>03####
@M06045:235:000000000-JCY5N:1:1101:11652:4742 1:N:0:CTCAGA
TAACGACTTGGTCATTTAGAGGAAGTAAAAGTCGTAACAAGGTCTCCGTAGGTGAACCTGCGGAGGGATCATTACAAGTGACCCCGGTCTAACCACCGGGATGTTCATAACCCTTTGTTGTCCGACTCTGTTGCCTCCGGGGCGACCCTGCCTTCGGGCGGGGGCTCCGGGTGGACACTTCAAACTCTTGCGTAACTTTGCAGTCTGAGTAAACTTAATTAATAAATTAAAACTTTTAACAACGGATCTCTTGGTTCTGGCATCGATGAAGAACGCAGCACATATCATAAGATCGGACATC
+
CGGGGGGGGGGGGGGGGGGGGGGGGGGGGGGGGGGFGGGGGGGGGGGGGGGGGGGGGGGGGGGGGGGGFGGGGGGGGGGGGGGGGGGGGGGGGGGGGGGGGGGGGGGGGGGGGGGGGGGGGGGGGGGGGGGGGGGGGGGGDGGGGGGGGGDGGGGGGGGGGGGGGGGGGGGGGGGGEGGGFGGGGGGGFGGGGGGGGGGGGGGGGGGGFGGGGGGGGGGGGGGGGGGCGGGGGGGGGGGGFEGDGGGGCGGGGGGGGGGGFGGGDGFF=F=FFDDFFGEFFFGFFFFFBFFF<FFF1####
@M06045:235:000000000-JCY5N:1:1101:19333:4761 1:N:0:CTCAGA
TAACGACTTGGTCATTTAGAGGAAGTAAAAGTCGTAACAAGGTTTCCGTAGGTGAACCTGCGGAAGGATCATTAATGATTGGTGGCTGTTGCTGACTAGTGTTTCTAGTATGTGCACGCCACACCTTCAATCCCACTTACACCTGTGCACCTTCTGTAATAGATCTATGTGGATACGGAGATATGAAAGTTTGCGCTCTCGTACTCTATTGAAGCAGTCTACTACGTTTTTTTACACACACACACAATAGTCATTGAATGTATTTTTTTTATTCTTATGATAAAAACAACTTTCAACGGCT
+
CGGGGGGGGFFGGGFGGGGGGGFGGGGGGGGGGGGGGGGGGFGGGGGGGGEEGFFGGGGFCGGGGDGGCFGGGGGGGGGGGGEFGGGGGGGGGGGFGGGGGGGGGGGGGGGGGGFGGGGGGGGGGGDGGGGGFGGGGGGGGGGGGFGGDGGGGGGGGGGGGFGFGGGGFGGFFGGFD@FGGGGGFGGGGFGGGGGGGGG?EFCCEFGGFGGGGGGGCDE7@FCGGGGGDEGGGFC,AFEGGGGGD5C::77:7FCGG77@:CDFFFGFFGFGFF?FFGF?FFGFFFFFFFFFFBAF)####
@M06045:235:000000000-JCY5N:1:1101:24642:4819 1:N:0:CTCAGA
TAACGACTTGGTCATTTAGAGGAAGTAAAAGTCGTAACAAGGTCTCCGTTGGTGAACCAGCGGAGGGATCATTACCGAGTTTACAACTCCCAAACCCCTGTGAACATACCTATACGTTGCCTCGGCGGATCAGCCCGCGCCCCGTAAAAAGGGACGGCCCGCCCGAGGACCCCTAAACTCTGTTTTTAGTGGAACTTCTGAGTAAAACAAACAAATAAATCAAAACTTTCAACAACGGATCTCTTGGTTCTGGCATCGATGAAGAACGCAGCACATATCCCAAGATCGGAAGAGCACAAAG
+
CGGGGGGGGGGGGGGGGGGGGGGGGGGGGGGGGGGGGGGGGGGGGGGGGGGGGGGGGGGGGGGGGGGGGGGGGGGGGGGGGGGGGGGGGGGGGGGGGGGGGGGGGGGGGGGGGGGGGGGGGGGGGGGGGGGGGGGGGGGGGGGGGGGGGGGGGGGGGGGGGGGGGGGGGGGGGGGGGGGGGGGGGGGGGGFGGGGGGGGGGGFGGGGGGGGGGGGGGGGGGGFFGGGGGGGGGGGGGGGGGGGGGGGGGGGGGGGGGGGGGGGGGGGF@C>C>FFFFGFFFFGFFFFFFEE><>?)(####
@M06045:235:000000000-JCY5N:1:1101:24206:4837 1:N:0:CTCAGA
TAACGACTTGGTCATTTAGAGGAAGTAAAAGTCGTAACAAGGTTTCCGTAGGTGAACCTGCGGAAGGATCATTAGTGAACGCCCTCACGGGCTTATAACTATTCCAAACCTCTGTGAACCGTGCCCTTCGGGGCTATTTTACAAACATGGTGTAATGAACGTCATATATCATAACAAAACAAAACTTTCAACAACGGATCTCTTGGCTCTCGCATCGATGAAGAACGCAGCACATATGGTAAGATCGGAAGAGCACACGTCTGAACTCCAGTCACCTCAGAATCTCGTATGCCGTCTCGCA
+
CGGGGGGGGGGGGGGGGGGGGGGGGGGGGGGGGGGGGGGGGGGGGGGGGGGGGGGGGGGGGGGGGGGGGGGGGGGGGGGGGGGGGGGGGGGGGGGGGGGGGGGGGGGGGGGGGGGGGGGGGGGGGGGGGGGGGGGGGGGGGGGGGGGGGGGGGGGGGGGGGGGGGGGGGGGGGGGGGGGGGGGGGGGGGGGGGGGGGGGDFGGGGGGGGGGGGG>ED6@FGGGGGGGEEGDFGGGGCFCGGGGGGGGGGGGGGGGGGGGGGGGGGFGFFGFGFGFF?FFFF4:@@?:FE??B<<:B1####
@M06045:235:000000000-JCY5N:1:1101:18723:4858 1:N:0:CTCAGA
TAACGACTTGGTCATTTAGAGGAAGTAAAAGTCGTAACAAGGTTTCCGTAGGTGAACCTGCGGAAGGATCATTACTGAGTGAGGGCCCTCTGGGTCCAACCTCCCACCCGTGTCTCTTGTACCATGTTGCTTCGGCGAGCCCGCCTCACGGCCGCCGGGGGGCATCTGCCCCCGGGCCCGCGCCCGCCGAAGCCCCCTCTGAACGCTGTCTGAAGATTGCAGTCTGAGCGATAAGCAAAAATTATTTAAAACTTTCAACAACGGATCTCTTGGTTCCGGCATCGATGAAGAACGCAGTCGG
+
CGGGGGGGGGGGGGGGGGGGGGGGGGGGGGGGGGGGGGGGGGGGGGGGGGGGGGGGGGGGGGGGGGGGGGGGGGGGGGGGGGGGGGGGGGGGGGGGGGGGGGGGGGGGGGGGGGGGGGGGGGGGGGGGGGGGGGGGGGGGGGGGGGGGGGGGGGGGGGGGGGGGGGGGGGGGGGGGGGGGGGGGGGGGGGGGGGGGGGGGGGGGGGGGGGGGGGGGGGGGGGFFGGGGFGEGECGGGGGGGGGGGGGGGGGGGGGGGGGGGGGGGGGFFGFFFGFFFGFFEFGDFFF?F=?FFFFF(####
@M06045:235:000000000-JCY5N:1:1101:23794:4880 1:N:0:CTCAGA
TAACGACTTGGTCATTTAGAGGAAGTAAAAGTCGTAACAAGGTTTCCGTAGGTGAACCTGCGGAAGGATCATTAATGTATATTGAATTTTATATTCTTTATCAACCCACACTGTGTACCTTTTTACTGTTGCTTCCATGGGACTTGGCTCTGCCACGTCGGCCTTATGGCTGGTGAGCGCCCATGGGAGGAAAACAAAACTCTTTGTTACAGTTGACGTCTGTCTGAATTGTTTATATTAAACGTTAAAACTTTCAACAACGGATCTCTTGGTTCTCGCATCGATGAAGAACGCAGCTAAG
+
CGGGGGGGGGGGGGGGGGGGGGGGGGGGGGGGGGGGGGGGGGGGGGGGGGGGGGGGGGGGGGGGGGGCFGGGGGGGGGGGGGGGGGGGGGGGGGGGGGGGGGGGGGGGGGGGGGGGGGGGGGGGGGGGGGGGGGGGGGGGGGGGGGGFFGGGGGGGGGGGGGGGGGGGGGGGGGGGGGGGGGGGGGGFGGGGGGGGGGGGGGGGGGGGGGGGGGGGGGGGGGGGGGGGGGGEGGGGGGGGGGGG:FFGGGGGGGGGFGGGGGGGGGFFFGFGFGFFFCEDFDGFFFFFFFFFFFFF1####
@M06045:235:000000000-JCY5N:1:1101:13367:4930 1:N:0:CTCAGA
TAACGACTTGGTCATTTAGAGGAAGTAAAAGTCGTAACAAGGTTTCCGTAGGTGAACCTGCGGAAGGATCATTACCTAGAGTATTGTAGGCTTTGTCCTGCTGTCTCTTACCCATGTTTTTTGAGTACTTACGTTTCCTCGGCGGGTTCGCCCGCCGATTGGACAATTTAAACCCATTGCAGTTGCAATCAGCGTCTGAAAAACTTTAATAGTTACAACTTTCAACAACGGATCTCTTGGTTCTGGCATCGATGAAGAACGCAGCACATATGTACAGATCGGAAGAGCACACGTCTGCTCC
+
CGGGGGGGGGGGGGGGGGGGGGGGGGGGGGGGGGGGGGGGGGGGGGGGGGGGGGGGGGGGGGGGGGGGGGGGGGGGGGGGGGGGGGGGGGGGGGGGGGGGGGGGGGGGGGGGGGGGGGGGGGGGGGGGGGGGGGGGGGGGGGGGGGGGGGGGGGGGGGGGGGGGGGGGGGGGGGGGGGGGGFGGGGGGGGGGGGGGGGGGGFFGGGGFGGCEGGGGGGGGGGGGGGGGGGGGEDCFGGGGGGFGG?4CFGGGGGGGGGGGGGGDGGGF=GFGFGFF?FFFFEGFFFFFFFFFFFBF0####
@M06045:235:000000000-JCY5N:1:1101:12562:4952 1:N:0:CTCAGA
TAACGACTTGGTCATTTAGAGGAAGTAAAAGTCGTAACAAGGTTTCCGTAGGTGAACCTGCGGAAGGATCATTACCGAGTGAGGGTGCTCCGTCGCCCGACCTCCCAACCCTGTGTCTACTGTACCTTGTCGTTGCTTCGGCGGACCGGTTGCTGACCAACTGGTTTCGACCGCCGGGGGCCCTGTCGCCCCTGGAGCGCGTCCGCCGATGGCCCAACTCCAAAAACTTCTTGACCCCGAAACCAGTGTCGTCTGAAAACACGTTTGTGATAAGTACAATCAAAAACAAAACTTTCATGCC
+
CGGGGGGGGGGGGGGGGGGGGGGGGGGGGGGGGGGGGGGGGGGGFGGGGGGGGGGGGGGGGGGGGGGGGGGGGGGGGGGGGGGGGGGGGGGGGGGGGGGGGGGGGGGGGGGGGGGGGGGGGGGGGGGGFFGGGGDGGGGGGEEGGGGGGGGGGGGGFGGFEGGGGFFGEGGGGGGGGGGEGGGGGGGGGGGGGGGGGGGGGGGGDGGGGGGGGFGGFGCFFGFGGGDF?FGGFGGGGGGGGGGG=FFFGGGGGGGDDFCGGGGFGGGFFCFGFF@4BG@??;FFFFEFFFFFFFF<)####
@M06045:235:000000000-JCY5N:1:1101:21666:4973 1:N:0:CTCAGA
TAACGACTTGGTCATTTAGAGGAAGTAAAAGTCGTAACAAGGTCTCCGTTGGTGAACCAGCGGAGGGATCATTACCGAGTTTACAACTCCCAAACCCCTGTGAACATACCACTTGTTGCCTCGGCGGATCAGCCCGCTCCCGGTAAAACGGGACGGCCCGCCAGAGGACCCCTAAACTCTGTTTCTATATGTAACTTCTGAGTAAAACCATAAATAAATCAAAACTTTCAACAACGGATCTCTTGGTTCTGGCATCGATGAAGAACGCAGCACATATGCACAGATCGGAAGAGCACATCGA
+
CGGGGGGGGGGGGGGGGGGGGGGGGGGGGGGGGGGGGGGGGGGGGGGGGGGGGGGGGGGGGGGGGGGGGGGGGGGGGGGGGGGGGGGGGGGGGGGGGGGGGGGGGGGGGGGGGGGGGGGGGGGGGGGGGGGGGGGGGGGGGGGGGGGGGGGGGGGGGGGGGGGGGGGGGGGGGGGGGGGGGFGGGGGGGGGGGGGGGGGGGGFGGGGGGGGGGGFGGGGGGGGGGGGGGGGCCFEGGGEGGGGGGGGGGGG7FGGGDGGGDFCFFDDEF<BFFDFFFGF6?FC6BFFEBF5<74),(####
@M06045:235:000000000-JCY5N:1:1101:10795:4975 1:N:0:CTCAGA
TAACGACTTGGTCATTTAGAGGAAGTAAAAGTCGTAACAAGGTCTCCGTTGGTGAACCAGCGGAGGGATCATTACCGAGTTTACAACTCCCAAACCCCTGTGAACATACCACTTGTTGCCTCGGCGGATCAGCCCGCTCCCGGTAAAACGGGACGGCCCGCCAGAGGACCCCTAAACTCTGTTTCTATATGTAACTTCTGAGTAAAACCATAAATAAATCAAAACTTTCAACAACGGATCTCTTGGTTCTGGCATCGATGAAGAACGCAGCACATATATCGAGATCGGAAGAGCACAGCGT
+
CGGGGGGGGGGGGGGGGGGGGGGGGGGGGGGGGGGGGGGGGGGGGGGGGGGGGGGGGGGGGGGGGGGGGGGGGGGGGGGGGGGGGGGGGGGGGGGGGGGGGGGGGGGGGGGGGGGGGGGGGGGGGGGGGGGGGGGGGCGGGGGGGGGGGGGGGGGGGGGGGGGGGGGGGGGGGGGGGFGGGGGGGGGGGGGGGGGGGGGGGGGGGGGGGGGGGGGGGGGGGGGGGGGGGGGGGGGGEGCGFGGGGGGGFGGCGGGGGFGGGGGGGGGEEG:D@FFFFGF?EFGF@FFFFEBF:4>B1####
@M06045:235:000000000-JCY5N:1:1101:15455:4982 1:N:0:CTCAGA
TAACGACTTGGTCATTTAGAGGAAGTAAAAGTCGTAACAAGGTTTCCGTAGGTGAACCTGCGGAAGGATCATTCATAATAAGTGTTTATGGCACTTCTTAAATCCATATCCACCTTGTGTGCAATGTCAGCCGTTTTCTTTATGAAAGCGGCCAAACATCAACTTATTTTTTAACTGTCTGTCTGAAAACTATTATGAATAAACAATTCAAATACAACTTTCAACAACGGATCTCTTGGCTCTCGCATCGATGAAGAACGCAGCACATATTGGAAGATCGGAAGAGCACACGTCTGATATC
+
CGGGGGGGGGGGGGGGGGGGGGGGGGGGGGGGGGGGGGGGGGGGGGGGGGGGGGGGGGGGGGGGGGGGGGGGGGGGGGGGGGGGGGGGGGGGGGGGGGGGGGGGGGGGGGGGGGGGGGGGGGGGGGGGGGGGGGGGGGGGGGGGGGGGGGGGGGGGGGGGGGGGGGGGGGGGGGGGGGGGGGGGGGGGGGGGGGGGGGGGGGGGGGGGGGGGGGGGGGGGGGGGGGGGGGGGGFGGGGGGGGGGGGGGGGGGGGFGGGGGGGGGGGGFFGFGFGFFFGFFFFGFFFFFFFFFFFFB6####
@M06045:235:000000000-JCY5N:1:1101:16704:5003 1:N:0:CTCAGA
TAACGACTTGGTCATTTAGAGGAAGTAAAAGTCGTAACAAGGTTTCCGTAGGTGAACCTGCGGAAGGATCATTATCGTGGGGCTCCGGCCCCGTCGAGATAAACACCCTTGCCCTTATGAGTACCCCTCGTTTTCCTCGGCCGGTCACGGCCAGTGGGGAGCAAGAAACACCCTGTAACCACCTGTAACAGCCTGATAAAACAAACAAAAATCAAAACTTTCAACAACGGATCTCTTGGTTCTGGCATCGATGAAGAACGCAGCACATATATACAGATCGGAAGAGCACACGTCTGACGCC
+
CGGGGGGGGGGGGGGGGGGGGGGGGGGGGGGGGGGGGGGGGGGGGGGGGGGGGGGGGGGGGGGGGGGGGGGGGGGGGGGGGGGGGGGGGGGGGGGGGGGGGGGGGGGGGGGGGGGGGGGGGGGGGGGGGGGGGGGGGGGGGGGGGGGGGGGGGGGGGGGGGGGGGGGGGGGGGGGGGGGGGGGGGGGGGGGGGGGGGGGGGGGGGFGGGGGGGGGGGGGGGGGGGGGGGGGGGGGGGGGGGGGGGGGGGGGGGGGGGGGGGGGGGGGFFGFGFGFFFDFFFFGFFFFFFFFFFFFF6####
@M06045:235:000000000-JCY5N:1:1101:7781:5018 1:N:0:CTCAGA
TAACGACTTGGTCATTTAGAGGAAGTAAAAGTCGTAACAAGGTCTCCGTTGGTGAACCAGCGGAGGGATCATTACAGAGTTGCAAAACTCCCTAAACCATTGTGAACGTTACCTTCAAACCGTTGCTTCGGCGGGCGGCCCGGGTCCGCCCGGTGCCCCCTGGCCCCCTAGCGGGGCGCCCGCCGGAGGAAACCCAACTCTTGATTATTATGGCCTCTCTGAGTCTTCTGTACTGAATAAGTCAAAACTTTCAACAACGGATCTCTTGGTTCTGGCATCGATGAAGAACGAAGCACAATCG
+
CGGGGGGGGGCGGGGGGGGGGGGGGFFGGCGGGGFGGGGGGGGGGGGGGFGGFFGGGGGGGGGGEDEGFGGGGGFGFGFGGGGGGG88EFG8AFGGGGGGDGGGGGFGGAFGGG,EEAFF4FBFD:<FEC7CE@+@+@FEEC7F<F:FGG>F@<<FGGGEFCGGGGCEGGGGGGC58EGGEGGCECE5CC@FGGGGGGFFGGG9C:C9FGGGDC<EGGGGGC@@FFC9+:<CFFDGE79C?+*?EFC5CGF7CFFFGGDGG5D>7DFFFG)*7?7:>FF.557@@6@F>:)7833(3####
@M06045:235:000000000-JCY5N:1:1101:18597:5047 1:N:0:CTCAGA
TAACGACTTGGTCATTTAGAGGAAGTAAAAGTCGTAACAAGGTAACCGTAGGTGAACCTGCGGTTGGATCATTAAAAAGATCTAGCCTGAACTGGGGCCGATGGACATCTGTCCTTCGGTGCTAAACCAGGCTTTTCTCACCTAAAAAGTGAGTAAACATCATGTGAACTGTTCTGTCTCTGGCGGTTGGATGGGTAAAACCATCTGTCAGCATCCGAGGTCTCCTCGGTGTGCCGTGGACAAGCCGCCAATGGTGTATGTTTCATACAAACTTTTTGTTTCAATATAATTGTCTGATGGT
+
CGGGGGGGGGGGGGGGGGGGGGGGGGGGGGGGGGGGGGGGGGGGGGGGGGGGGGGGGGGGGGGGGFGGGGGGGGGGGGGGGGGGGGGGCFGGGDCGGGGDGGGGEFCFGGGGGGDFFGGGGGGGFGCFFFGGGGGGGGGGGGFFDFGGGGGFGGGGGCGGGGGGGGFGFFGGGGGGGGGGGGGGGGGGCEGGGGGGGGGGGGGGGGGGGEGGCGGGGGDGGGGFGGFCCGGGGGCEEGCD6CGGGGGDGGDG:CGFGGDG>F*7>FGF@C4CFG@F?D>??=7*@=FFFFFFD?BF4####
@M06045:235:000000000-JCY5N:1:1101:19207:5098 1:N:0:CTCAGA
TAACGACTTGGTCATTTAGAGGAAGTAAAAGTCGTAACAAGGTCTCCGTTGGTGAACCAGCGGAGGGATCATTACCGAGTTTACAACTCCCAAACCCCTGTGAACATACCACTTGTTGCCTCGGCGGATCAGCCCGCTCCCGGTGAAACGGGACGGCCCGCCAGAGGACCCCTAAACTCTGTTTCTATATGTAACTTCTGAGTAAAACCATAAATAAATCAAAACTTTCAACAACGGATCTCTTGGTTCTGGCATCGATGAAGAACGCAGCACATATTCTAAGATCGGAAGAGCACATGGA
+
CGGGGGGGGGGGGGGGGGGGGGGGGGGGGGGGGGGGGGGGGGGGGGGGGGGGGGGGGGGGGGGGGGGGGGGGGGGGGGGGGGGGGGGGGGGGGGGGGGGGGGGGGGGGGGGGGGGGGGGGGGGGGGGGGGGGGGGGGGGGGGGG7FGGGGGGGGGGGGGGGGGGGGGGGGGGGGGGGGGGGGGGGGGGGGGGGGGGGGGGGGGGGGGGGGGGGGGGGGGGGGGFGGGGGGGGGGGGGGGGFFGGGGGGGGGGGGGFGCCDDGCFGGGFFGFGFGFFFGFFFFFFFFFFFFFFFFFF:####
@M06045:235:000000000-JCY5N:1:1101:18459:5108 1:N:0:CTCAGA
TAACGACTTGGTCATTTAGAGGAAGTAAAAGTCGTAACAAGGTTTCCGTAGGTGAACCTGCGGAAGGATCATTCATAATCAAGTGTTTTTATGGCACTTTCAAAAATCCATATCCACCTTGTGTGCAATGTCATCTCTCTGGGGGCTGCCGGCTGTCAAAAGCCGTGTGGTCACCTTTGGGATTTATATCTACTCAGAACTTTAGTGATTTTGTCTGAAACATATTATGAAAACTTAATTCAAAATACAACTTTCAACAACGGATCTCTTGGCTCTCGCATCGATGAAGAACGCAGCTGCG
+
CGGGGGGGGGGGGGGGGGGGGGGGGGGGGGGGGGGGGGGGGGGGGGGGGGGGGGGGGGGGGGGGGGGGGGGGGGGGGGGGGGGGGGGGGGGGGGGGGGGGGGGGGGGGGGGGGGGGGGGGGGGGGGGGGGGGGGGGGGGGGGGGGGGGGGGGGGGGGGGGGGGGGGGGGGGGGGGGGGGGGGGGGGGGGGGGGGGGGGGGGGGGGGGGGGGGGGGGGGGGGGGGGGGGGGGGGGGGGGGFGGGGGGGGGGGGGGGGGGGGGDGGGGGFFGFGF<FFFGEFADGFFFFFFFFFFFF>;####
@M06045:235:000000000-JCY5N:1:1101:26537:5140 1:N:0:CTCAGA
TAACGACTTGGTCATTTAGAGGAAGTAAAAGTCGTAACAAGGTCTCCGTTGGTGAACCAGCGGAGGGATCATTACCGAGTTTACAACTCCCAAACCCAATGTGAACGTTACCAAACTGTTTCCTCGGCGGGATCTCTGCCCCGGGCGCGTCGCAGCCCCGGACCAAGGCGCCCGCCGGAGGACCAACCCAAAACTCGTTATGTATACCCCCTCGCGGGTGTTTTACTTCTGAGACTTTCTCGGCGCCCCTAGCGGGCGTTTCGAAAATGAATCAAAACTTTCACCAACGTATCTCTTCGTA
+
C<F<BCFEGCF<CAAF<ECC@6--EF<FFGFC<F9<FFGD<FFCFC<@66;,BDFF<@EGGGE7F>CF8CECEDCFBC:FCFFA<?,C<=CEF=4,,F,C,<,<<EFF,=?BGGG@?FE9,C,9C=FE=++8@FFGFFC@,@@<<F:F@<:>:F7F:1CFFEGD:*4<=FC4*<:7<E5*:5C*;58>EC*2;*<@**;C>GGFCCC+8@8EEEDGCG=*:=F6+<CCCF++<<+32:C7+CC3C*75CD3:DE55)1)119//7*7BF:=F6C*=*2?FF67*9@5>>)070=6<)####
@M06045:235:000000000-JCY5N:1:1101:7332:5141 1:N:0:CTCAGA
TAACGACTTGGTCATTTAGAGGAAGTAAAAGTCGTAACAAGGTCTCCGTTGGTGAACCAGCGGAGGGATCATTACAGAGTTGCAAAACTCCCTAAACCATTGTGAACGTTACCTAAACCGTTGCTTCGGCGGGCGGCCCGGGTCCTTCCCGGCGCCCCCCGGCCCTCGCGGGCGCCCGCCGGAGGTAAACCAAACTATTGCATTAATGGCCTCTCTGAGTCTTCTGTACTGAATAAGTCAAAACTTTCAACAACGGATCTCTTGGTTCTGGCATCGATGAAGAACGCAGCACATATAGCAC
+
CGGGGGGGGGGGGGGGGGGGGGGGGGGGGGGGGGGGGGGGGGGGGGGGGGGGGGGGGGGGGGGGGGGGGGGGGGGGGGGGGGGGGGGGGGGGGGGGGGGGGGGGGGGGGGGGGGGGGGGGGGGGGGGGGGGGGGGGGGGGGGGGGGGGGGGGGGGGGGCGGGDGGGGGGGGGGGGGGGGGGGGGGCGGGGGGGGGGGFC@FGGGGGGGFGGGGGGGGGGGGGGGGGGC7A+:FFGFGGGGGGD4EGGGGGGGGGGDDEGCFFGCCFGFF>FF@FF3:F*9B4C?;BBF:3FFFFFA4####
@M06045:235:000000000-JCY5N:1:1101:8647:5188 1:N:0:CTCAGA
TAACGACTTGGTCATTTAGAGGAAGTAAAAGTCGTAGCAAGGTCTCCGTTGGTGAACCAGCGGAGGGATCATTACCGAGTTTACAACTCCCAAACCCCTGTGAACATACCACTTGTTGCCTCGGCGGATCAGCCCGCTCCCGGTAAAACGGGACGGCCCGCCAGAGGACCCCTAAACTCTGTTTCTATATGTAACTTCTGAGTAAAACCATAAATAAATCAAAACTTTCAACAACGGATCTCTTGGTTCTGGCATCGATGAAGAACGCAGCACATATGCTTAGATCGGAAGAGCACATAAG
+
CGGGGGGGGGGGGGGGGGGGGGGGGGGGGGGFFGGGGGGGGGGFFFGGCFGGGGGGGGGGGGGGGGGG8FGGGGGFGGGFFGGGFGGDFGGFFFGFFCGGGGGGGGEFGGGGGGGGGGGGGGGGGGGGFGGGGGGGGGGGGGGFFGGGGGGGGGGEDDGFFGFGGFGGGGGGFDGGGGGGGFGGGGG@FFGEFGGGGGGGGGBFGGGGGGGGGFCGGGGGGGGGGFGF?EGCEGGGGG=<FGGGGGCFGGF?FGGGGGGGGGC>F49)<<@GFF*9*0*===777@FEE:>@05::?####
@M06045:235:000000000-JCY5N:1:1101:7580:5189 1:N:0:CTCAGA
TAACGACTTTGTCATTTAGAGGAAGTAAAAGTCGTAACAAGGTCTCCGTTGTTGAACCAGCGGAGGGATCATTACAGAGTTGCAAAACTCCCAAACCATTGTGAATGTTACCTAAACCGTTGCTTCGGCGGGCGGCCCGGGTCCTTCCCGGCGCCCCTCGGCCCTCGCCGGCGCCCGCCGGAGGAAAACCAAACTATTGCAGTGTATGGCCTCTCTGAGTCTTCTGTACTGAATAAGTGAGAACTTTCAACAACGGATCTCTTGGTTCTGGCATCGACTAAGAACGCAGCACATATTGGTC
+
C9FGGGECF9CC<E<D<FGGCCEGGEAFGFFGFCF8EFGEFF,CCFGDF@,6;EFFGCE<F@B@@:F7,C<,CCC@,FFCAFFF9,,C<66EC=E6FFFC,<,5,,<E?,5C5EDE,,4+84+FCF:?+=+6>:CF<3C*@@F<9F:EFFE7=7FB:**=CF@EC<*=*1/1/?/*:8C>CCEE8C+8****;>+9+<:9:+CEFDFG**<<EFGCF@+:+0+<:EE+203<:+0:CF+C+2C*0+0:*7:+//197CC**20:6*>F?766)*)77))06?CFFE>B3)07.*.-<####
@M06045:235:000000000-JCY5N:1:1101:9779:5217 1:N:0:CTCAGA
TAACGACTTGGTCATTTAGAGGAAGTAAAAGTCGTAACAAGGTTTCCGTAGGTATGTTAAGCATCGAGTTCCTTCCTTTTCGTGACATTTCGCTAACTTGTGTCGTAGGTGAACCTGCGGAAGGATCATTACTGAGTTAGGGTCTTGTCTGGCCCGACCTCCAACCCTGTGTCTACCTTACCACGTTGCTTCGGCGGGCCTGCCGACAGGATCTGTCGGCTGCCGGTGGGCTCAACCCCCGCTGGACAGTGCCCGTCGATGGCCAACCTCCAAACTTCTTGAAGAACCATGTCGTCTCCGC
+
CGGGGGGGGGGGGGGGGGGGGGGGGGGGGGGGGGGGGGGGGGGGGGGGGGGGGGGGGGGGGGGGGFGGGGGGGGGGGGGGGGGGGGGGGGGGGGCGGGGGGGGGGGGGGGGGGGGGGGGGGGGGGFGGGGGGGGGGGGGGGGGGGGGGGGGGGGGGGGGGGGGGGGGGGGGGGGGGGGGGGGGGGGGGGGGGGGGGCGGGGGGGGGGGGGGGGGGGGGGGGGGGGGGGGGGGGGGGGGDGGGGGGGGGGGFGGGGGGGGGGGGGGGGE?FFG?FFFFGFFF?<FFFFFFFFFFF<B?####
@M06045:235:000000000-JCY5N:1:1101:26384:5221 1:N:0:CTCAGA
TAACGACTTGGTCATTTAGAGGAAGTAAAAGTCGTAACAAGGTCTCCGTTGGTGAACCAGCGGAGGGATCATTACAGAGTTGAAAAACTCCCTAAACCATTGTGAACGTTACCCAAACCGTTGCTTCGGCGGGCGGCGCCCAGCGCCCCCCAGGCCCCCTCGCGGGGCGCCCGCCGGAGGTACCCCAAACCATTGATACTTTATGGCCTCTCTGAGTCTTCTGTACTGAATAAGTCAAAACTTTCAACAACGGATCTCTTGGTTCTGGCATCGATGAAGAACGCAGCACATATTTCAGCTC
+
CGGGGGGGGGGGGGGGGGGGGGGGGGGGGGGGGGGGGGGGFGGGGGGGGGGGGGGGGGGGGGGGGGGGFGGGGGGGGGGGGGGGGGGGGGGGGGGGGGGGGGGGGGGGGGGGFGGGFGGGGGGGGGGFGGGGGGGGGGGGGGGGGGGGGGGGFFGGGGGGGGGGGGGGGGGGGGGGD>EGGGGGGGGGCGGGGGGGGGGFGGGGFFGGGGFFGGFF9EGGGGGEFGGFGGGGGGEFGGGGGGDCCFDFFGFGGGGGFCFGGGGFFGG*7FFGBDFBFGF79>DBFFFFFFFFA?DF)####
@M06045:235:000000000-JCY5N:1:1101:25818:5244 1:N:0:CTCAGA
TAACGACTTGGTCATTTAGAGGAAGTAAAAGTCGTAACAAGGTTTCCGTAGGTGAACCTGCGGAAGGATCATTAACGAGTTAGGGTCCCTCGTGGCCCGACCTCCCAACCCTTTGTCTACTTAACCACTGTTGCTTCGGCGAGCCCGTCTGTAATGGACCGCCGGGGGGTACCTTGATCGGCCCTCTGGTCAGCGCTCGTCGGTGGCCAAACTTTTAAAATCTTAACCAAACGTGCCTCAGTCTAAGTATTATTTGTTAAATAAAAGCAAAACTTTCAACAACGGATCTCTTGGTTTCGCA
+
CGGGGGGGGGGGGGGGGGGGGGGGGGGGGGGGGGGGGGGGGGGGGGGGGGGGGGGGGGGGGGGGGGGGGGGGGGGGGGGGGGGGGGGGGGGGGGGGGGGGGGGGGGGGGGGGGGGGGGGGGGGGGGGGGGGGGGGGGGGGGGGGEGGGGGGGGGGGGGGGGGGGGGGGGGGGGGGGGGGGGGGGGGGGGGGGGGGGGDGGGGGGGGGGGGGGGG?FFGFFGGGGGGGGGGGGGGGGGGG4FFGGGGGGGGGGGGGGGGGGGGGGGFGFFFFGFGFF77@FFFGFFFFFF?FFFFBB(####
@M06045:235:000000000-JCY5N:1:1101:15459:5285 1:N:0:CTCAGA
TAACGACTTGGTCATTTAGAGGAAGTAAAAGTCGTAACAAGGTTTCCGTAGGTGAACCTGCGGAAGGATCATTACTGAGTGAGGGCCCCTCGGGGTCCAACCTCCCACCCGTGTTTAACGAACCGTGTTGCTTCGGCGGGCCCGCCTCACGGCCGCCGGGGGGCATCCGCCCCCGGGCCCGCGCCCGCCGAAGCCCCCTGTGAACGCTGTCTGAAGTATGCAGTCTGAGACAATTATTCAATTAATTAAAACTTTCAACAACGGATCTCTTGGTTCCGGCATCGATGAAGAACGCAGAGGT
+
CGGGGGGGGGGGGGGGGGGGGGGGGGGGGGGGGGGGGGGGGGGGGGGGGGGGGGGGGGGGGGGGGGGGGFGGGGGGGGGGGGGGGGGGGGGGGGGGGGGGGGGGGGGGGGGGGGGGGGGGGGGGGGGGGGGGGGGGGGGGGGGEGGEGGGCEGGGGGGGGDGGEGFGGGGGGGGGGGGGGGGEGCECEE>5CEGGGGGGGCFGGFFG5>AFGFCGGF7FFFEGC69EFG7C@FCFGGFFGDGFCEFGGFGGGGGGGGGGGGF<DG<<7FGFGFGFFF3BEBDD3?F=?B96?B@BF(####
@M06045:235:000000000-JCY5N:1:1101:13822:5304 1:N:0:CTCAGA
TAACGACTTGGTCATTTAGAGGAAGTAAAAGTCGTAACAAGGTTTCCGTAGGTGAACCTGCGGAAGGATCATTAACGAGTTAGGGTCCCTCGTGGCCCGACCTCCCAACCCTTTGTCTACTTAACCACTGTTGCTTCGGCGAGCCCGTCTGTAATGGACCGCCGGGGGGTACCTTGATCGGCCCTCTGGTCAGCGCTCGTCGGTGGCCAAACTTTTAAAATCTTAACCAAACGTGCCTCAGTCTAAGTATTATTTGTTAAATAAAAGCAAAACTTTCAACAACGGATCTCTTGGTTTCCGT
+
CGGGGGGGGGGGGGGGGGGGGGGGGGGGGGGGGGGGGGGGGGGGGGGGGGGGGGGGGGGGGGGGGGGGGGGGGGGGGGGGGGGGGGGGGGGGGGGGGGGGGGGGGGGGGGGGGGGGGGGGGGGGGGGGGGGGGGGGGGGGGGGGGGGGGGGGGGGGGGGGGGGGGGGGGGGGGGGGGGGGGGGGGGGGGGGGGGGGGGGGGGGGGGGGGFGGGGGGGGGGGGGGGGGGGGGGGFFGGGGGGGGGGGDGGGGGGGGGGFGGFGGGGFFFFFFGFGF@FGFFFFGFF>DFFFFFFFDB1####
@M06045:235:000000000-JCY5N:1:1101:8900:5340 1:N:0:CTCAGA
TAACGACTTGGTCATTTAGAGGAAGTAAAAGTCGTAACAAGGTCTCCGTTGGTGAACCAGCGGAGGGATCATTACAGAGTTGCAAAACTCCCAAACCATTGTGAACGTTACCTAAACCGTTGCTTCGGCGGGCGGCCCGGGTCCTTCCCGGCGCCCCTCGGCCCTCGCGGGCGCCCGCCGGAGGAAAACCAAACTATTGCATTGTATGGCCTCTCTGAGTCTTCTGTACTGAATAAGTCAAAACTTTCAACAACGGATCTCTTGGTTCTGGCATCGATGAAGAACGCAGCACATATTTGAG
+
CGGGGGGGGGGGGGGGGGGGGGGGGGGGGGGGGGGGGGGGGGGGGGGGGGGGGGGGGGGGGGGGGGGGGGGGGGGGGGGGGGGGGGFGGGGGGGGGGGGGGGGGGGGFGGGGGGGGGGGGGGGGGGGGGGGGGGGGGGGGGGGGGGGGGGGGGGGGGGGGGGGGGGCFGGGGGGGGGGGGGGGGEGGGGGGGGGGGGGFGFGGGGGGGGGGFFFGGGGGFEGGGGGGGGGCFGGGFGGGGGGC7CFGFFGGG:7)9<EDFGGGGGGGBFDFG>C@DFGFFFFFFF357>D@4<B2.5####
@M06045:235:000000000-JCY5N:1:1101:6793:5400 1:N:0:CTCAGA
TAACGACTTGGTCATTTAGAGGAAGTAAAAGTCGTAACAAGGTTTCCGTAGGTGAGCCTGCGGAAGGATCATTAACGAATAACTATGGTGTTGGTTGTAGCTGGCTCCTCGGAGCATTGTGCACGCCCGCCATTTTTATCTTTCCACCTGTGCACCGACTGTAGGTCTGGATACCTCTCGCCTCCCTTCTCTTAGGGTTAAAGCGGATGCGGGGATTGCTCGCAAGGGCTCTCCTCGAACTTCCAGGCTCTACGTCTTTTTACACACCCCAATAGTATGATCCAGAATGATAGTCAAGGTG
+
CGGGGGGGGGGGGGGGGGGGGGGG?FEGGGGGGGGGGGGGGDFGGGGGGGGGG@CEEFFFFFGGGGGGFGFGGGGGGGGGGGGGGGGCFGGGFGGGGEGGGGGGGGGEGGGGGGGGGG9FFGGGGCDGGGDCFGFFGGFCFGGGGGGGGGFFGGGGEG:CGFGGGGCFGGGGGGGGGCFECGDGFGGGF9FAFGGGDGGGGD@EEGGGEGGGDGGGCGGGGGGGGGCEGE=+<ECAE3:FGGGGGGFFFFDFFFFGGGGGCCGCF43@DGFGFGFFFG647@7?F?5FFFFFBFDA<####
@M06045:235:000000000-JCY5N:1:1101:5682:5423 1:N:0:CTCAGA
TAACGACTTTGTCATTTAGAGGAAGTAAAAGTCGTAACAAGGTTTCCGTAGGTGAACCTGCGGAAGGATCATTACCGAGTGAGGGCCCTCTGGGTCCAACCTCCCACCCGTGTTTATCGTACCTTGTTGCTTCGGCGGGCCCGCCGCAAGGCCGCCGGGGGGCGTCCGTCCCCGGGTCCGCGCCCGGCGAAGACACCGGTGAACGCTGTATGAAGATTGCAGTCTGAGCGAAAAGCTAAATTATTAAAACTTTCAACAACGGATCTCTTGGTTCCGGCATCGATGAAGAACGCAGCACGGA
+
CDFEEFGCG,,<C;C9ECFFG<FCF-EFGGFFC@DFFEFGG8C<ECFGGFCGGGGGDCFC@ECFCGBFEF@CFFECFE:FFGCFGG>FFGGGGGG,C=FCEFF<BEF,?FFEGGEF9FFGC<:?AEF,?FDGGGFG=F@7::>:FEGC7>7:FGEGGCFGGDGG:C>EGF?5CGGG*?8:EEECCEC88C>E5;<CF*:E>899/C*/;<A:+<A@EGG7<C+0CFF9CG522*<EFGCFC<CCG9:CFGGGFG7*204CDCDCDCF=FFF:F76>DG:@))9)/**19?<>BF>B(####
@M06045:235:000000000-JCY5N:1:1101:26429:5438 1:N:0:CTCAGA
TAACGACTTGGTCATTTAGAGGAAGTAAAAGTCGTAACAAGGTATCCGTAGGTGAACCTGCGGATGGATCATTAACAAGCATGCGCGCGGCCTCTGGCCGACTGCTCATTTTGTTACCCTTGTGGTTTATAGATCAACATCTTGAGGATTGGCGTTGTGCTGTTCGCTTGCGTGCACACGCGCCGACCTCTACAAACCATACCTATATTCTGAGTATCTGAAGTTGCCTTGTGGGCGCTGGCGTCTCTCTCTCTCGAGGGGATGGCCGGTCACCAAGTAAATCAATTGTAATTCTATGACA
+
CGGGEEGGGGGGFGFGGGGGGGGGGGGGGGGGGGGGGGGGGGGGGFGGGGGCAFEECEFEDFEFGGGGGGGGGEFFGGGGCGGG>FEEGGGGGFGFGGGGFGGCGGGGFEGF9FFFFGCFGAFAFE<FEFGGDGGGGGGFGGG,EFGGCF,,@@FF:F+CF<F,@CFGGGGGGGGGCGGGGGGGEEGGCGEGGGF9FFGC99EF9C?FGGGFGGEFGGGCFFFGCEGGGGC9EEGFCDGDGEDDGEFCF*9ACCFDG535)7D357C3>DEG:D?>>FFBFFG?FFF?=FFFB=AA<####
@M06045:235:000000000-JCY5N:1:1101:14566:5442 1:N:0:CTCAGA
TAACGACTTGGTCATTTAGAGGAAGTAAAAGTCGTAACAGGGTCTCCGTTGGTGAACCAGCGGAGGGATCATTACCGAGTTTACAACTCCCAAACCCCTGTGAACATACCACTTGTTGCCTCGGCGGATCAGCCCGCTCCCGGTAAAACGGGACGGCCCGCCAGAGGACCCCTAAACTCTGTTTCTATATGTAACTTCTGAGTAAAACCATAAATAAATCAAAACTTTCAACAACGGATCTCTTGGTTCTGGCATCGATGAAGAACGCAGCACATATCCTCAGATCGGAAGAGCACATCAG
+
CGGGGGGGGGGGGGGGGGGGGGGGGGGGGGGGGGGGGGGGGGGGGGGGGGGGGGGGGGGGGGGGGGGGGGGGGGGGGGGGGGGGGGGGGGGGGGGGGGGGGGGGGGGGGGGGGGGGGGGGGGGGGGGGGGGGGGGGGCGGGGGGGGGGGGGGGGGGGGGGGGGGGGGGGGGGGGGGGGGGGGGGGGGGGGGGGGGGGGGGGGGGGGGGGGGGGGGGGGGGGGGGGGGGGGGGGGGGGDEDGGGGGGGGGGGGGGGGGGGGGGGGGGGFFGFGFGFFFGFFF?GFFFFFFF>FFFFF(####
@M06045:235:000000000-JCY5N:1:1101:8882:5448 1:N:0:CTCAGA
TAACGACTTGGTCATTTAGAGGAAGTAAAAGTCGTAACAAGGTTTCCGTAGGTGAACCTGCGGAAGGATCATTAACGAATAACTATGGTGTTGGTTGTAGCTGGCTCCTCGGAGCATTGTGCACGCCCGCCATTTTTATCTTTCCACCTGTGCACCGACTGTAGGTCTGGATACCTCTCGCCTCCCTTCTCTTAGGGTTAAAGCGGATGCGGGGATTGCTCGCAAGGGCTCTCCTCGAACTTCCAGGCTCTACGTCTTTTTACACACCCCAATAGTATGATCCAGAATGATATTCAAGGGT
+
CGGGGGGGG9E<FGFGGGGGGEGGGGGGGGGDEGGGGGGGGDFGFGGGGGGGCFGGGGGFGGGEGGGGEFF,CFGEGGGAEGGGGGGGFFGGGGGGGGGGFFGGGFGGCF7FF7FGCFGGGGGGGGFGGGGGGFFCGGGFGGGGFGGGGFFGGGGDBFGGGGGGGGGGGFGGCGDFGFCEEG@FGEGGGDGFGFGFGCF5FCCF>EGGGCG*=5CEFGGGGGGGGEFEEEC8FFGG5DGGGGGGGG49CFFGG=775AFGGGGGGGG:DDFDFGFF*:18*9?F?45@?4@F)*:A2####
@M06045:235:000000000-JCY5N:1:1101:13184:5449 1:N:0:CTCAGA
TAACGACTTGGTCATTTAGAGGAAGTAAAAGTCGTAACAAGGTCTCCGTTGGTGAACCAGCGGAGGGATCATTACCGAGTTTACAACTCCCAAACCCCTGTGAACATACCACTTGTTGCCTCGGCGGATCAGCCCGCTCCCGGTAAAACGGGACGGCCCGCCAGAGGACCCCTAAACTCTGTTTCTATATGTAACTTCTGAGTAAAACCATAAATAAATCAAAACTTTCAACAACGGATCTCTTGGTTCTGGCATCGATGAAGAACGCAGCACATATAGGAAGATCGGAAGAGCACATGCT
+
CGGGGGGGGGGGGGGGGGGGGGGGGGGGGGGGGGGGGGGGGGGGGGGGGGGGGGGGGGGGGGGGGGGGGGGGGGGGGGGGGGGGGGGGGGGGGGGGGGGGGGGGGGGGGGGGGGGGGGGGGGGGGGGGGGGGGGGGGGGGGGGGGGGGGGGGGGGGGGGGGGGGGGGGGGGGGGGGGGGGGGGGGGGGGGGGGGGGFC@FGGGGGGGGGGGGGGGGGGGGGGGGGGGDCGGGGGGGGG57CGGGGGGGGGCGGGGGGGGGGGGGGGGFFGFGFGFFFGF=FFGFFFFD@DDF:5:03####
@M06045:235:000000000-JCY5N:1:1101:23483:5480 1:N:0:CTCAGA
TAACGACTTGGTCATTTAGAGGAAGTAAAAGTCGTAACAAGGTTTCCGTAGGTGAACCTGCGGAAGGATCATTAATGAATTTGGAGAATTGATGCTGGCCTTTGTGCATGTGCTCGTTCTCTTTAATCCATACACACCTGTGCACTTGTTATCGGGGCTTGTTGTTAAAGATAAGCCCTGCTTAATCACATACTCTTATTATTTACTTTGAATGTTTATCAAGTCGAAAGACTTTTAAATCAATACAACTTTTAACAACGGATCTCTTGGCTCTCGCATCGATGAAGAACGCAGCACCGGC
+
CGGGGGGGGGGGGGGGGGGGGGGGGGGGGGGGGGGGGGGGGGGGGGGGGGGGGGGGGGGGGGGGGGGGGGGGGGGGGGGGGGGGGGGGGGGGGGGGGGGGGGGGGGGGGGGGGGGGGGGGGGGGGGGGGGGGGGGGGGGGGGGGGGGGGGGGGGGGGGGGGGGGGGGGGGGGGGGGGGGGGGGGGGGGGGGGGGGGGGGGGGGGGGGGGFGGGGGGGGGGGGGGGGGGGGGGGGGGGGGGGGFGGGGGGGGGGGGGGGGGDGGGFGGFFFFGFGFFEGFEBFGFFFFCFF@EBFFB2####
@M06045:235:000000000-JCY5N:1:1101:11608:5481 1:N:0:CTCAGA
TAACGACTTGGTCATTTAGAGGAAGTAAAAGTCGTAACAAGGTTTCCGTAGGTGAACCTGCGGAAGGATCATCAATAGTTCCAAAAATTATTATACCTTCTTGTGAACTGTTTTGTTGTACGGATGTTCATATGGTGTCTATTGTCTTGACGGATGATTATGATGCCGTGTGAATGTCTATATGTCATCATACAAACTCTGTTTAAAATATATAAAAGTCTAATGCAGTTAAGCATGTTGTAGTATTTTGAACTGTTAGTAATAACGGTGATTTATACGCAATTTGTCATTACAAACAGTA
+
CGGGGGGGGGGGGGGGGGGGGGGGGGGGGGGGGGGGGGGGGGGGGGGGGGGGGGGGGGGGGGGGGGGGGGGGGGGGGGGGGGGGGGGGGGGGGGGGGGGGGGGGGGGGGGGGGGGGGGGGGGGGGGGGGGGGGGGGGGGGGGGGGGGGGGGGGGGGGGGGGGGGGGGGGGGGGGGGGGGGGGGGGGGGGGGGGGGGGGGGGGGGGFGGGDGGGGGGGGGGGGGGGGGGGGGGGGGGGGGGGGGGGGGGGFGGGGGGGFFGGGGGGGDFFGFGFGFFFGFFFEGFFFFFFFFFFFFF(####
@M06045:235:000000000-JCY5N:1:1101:20339:5487 1:N:0:CTCAGA
TAACGACTTGGTCATTTAGAGGAAGTAAAAGTCGTAACAAGGTCTCCGTTGGTGAACCAGCGGAGGGATCATTACCGAAGTTACTCTTCAAAACCCATTGTGAACCTTACCTCTTGCCGCGCGTTGCCTCGGCGGGGAGGCGGGGTCTGGGTCGGCGCGCCCCTCACCGGGCCGCCGTCCCCGTCCCCGTCCCCGCCGGCCGCGCCAAACTCTAAATTTGAAAAAGCGTACTGCACGTTCTGATTCAAAACAAAAAACAAGTCAAAACTTTTAACAACGGATCTCTTGGTTCTGGCCGCTA
+
CGGGGGGGGGGGGGGGGGGGGGGGGGGGGGGGGGGGGGGGGGGGGGGGFGGGGGGGGGGGGGGGGGGGGGGGGGGGGGGGGGGGGGGGGGGGGGGGGGGGGGGGGGGGGGGGGGGGGGGGGGGDGEGGFGF>FGCCGGGGGGGGGCFGGGGGGGGGGCEEEGGFE5FGGGGGGDCGCEGCEGDCEGGGGEGGGGDEGG>EC*CCGG5CGGFG+<EEC7C<9ECF=8C5?=58@GFGFC6CC?DGFFCCCD<55FFGD5CGD7>DGGG>FD?G=GFFB>@DFD<?@FFFFFF64@A:(####
@M06045:235:000000000-JCY5N:1:1101:17567:5489 1:N:0:CTCAGA
TAACGACTTGGTCATTTAGAGGAAGTAAAGGTCGTAACAAGGTTTCCGTAGGTGAACCTGCGGAAGGATCATTACCGAGTGCGGGTCCGCGTGGCCCAACCTCCCACCCGTGCCTATTGTACCCTGTTGCTTCGGCGGGCCCGCCAGCCTTCGGGCTGGCCGCCGGGGGGCGTCTCGCCCCCGGGCCCGTGCCCGCCGGAGACCCCAACATGAACCCTGTTCTGAAAGCTTGGTGTCTGAGTGTGATTGTTTGCAATCAGTTAAAACTTTCAACAATGGATCTCTTGGTTCCGGCATAACG
+
CGGGGGGGGGGGGGGGGGGGGGGGGGGGGGGGGGGGGGGGGGGGGGGGGGGGGGGGGGGGGGGGGGGGGGGGGGGGGGGGGGGGGGGGGGGGGGGGGGGGGGGGGGGGGGGGGGGGGGGGGGGGGGGGGGGGGGGGGGGGGGGGGGGGGGGGGGGGGGGGGGGGGGGGGGGGGGCGFGGGGG8CEGGGG5:EGGGDEGG>CEGF>EEGGFGF?FGGGGGGGEGGGGFGGGGFG9*2<DGCFGGGGFGGF2>CFGCDCGGGFFGGGGFFFGFGBDFFFGFFF?*1=?F4?>6?BDBF0####
@M06045:235:000000000-JCY5N:1:1101:7665:5509 1:N:0:CTCAGA
TAACGACTTGGTCATTTAGAGGAAGTAAAAGTCGTAACAAGGTCTCCGTTGGTGAACCAGCGGAGGGATCATTACCGAGTTTACAACTCCCAAACCCCTGTGAACATACCTATCGTTGCTTCGGCGGGATGCCCCAGTTTGACGCAAGCTGGACCCAGGCGCCTGCCGGAGGACCCAAACTCTTGTTTTATTTATGTATCTTCTGAGTAAACAAGCAAATAAATTAAAACTTTCAACAACGGATCTCTTGGTTCTGGCATCGATGAAGAACGCAGCACATATGTGTAGATCGGAAGACCGG
+
CGGGGGGGGGGGGGGGGGGGGGGGGGGGGGGGGGGGGGGGGGGGGGGGGGGGGGGGGGGGGGGGGGGGGGGGGGGGGGGGGGGGGGGGGGGGGGGGGGGGGGGGGGGGGGGGGGGGGGGGGGGGGGGGGGGGGGGGGGGGGGGGGGGGGGGGGGGGGGGGGGGGGGGGGGGGFGGGGGGGGGGGGGGGGGGGGFEFGGGGGGGGGGGFGGGGGGGGGGGGGGGGGGGGGFGGGGFFGFGGGGGGGGFGFGGGGGGGGGGGGGGGGGGFFCFGEGFFFGFFFFGF=FFFFFFFFFFF:####
@M06045:235:000000000-JCY5N:1:1101:10531:5529 1:N:0:CTCAGA
TAACGACTTGGTCATTTAGAGGAAGTAAAAGTCGTAACAGGGTTTCCGTAGGTGAACCTGCGGAAGGATCATTAATGATTGGTGGCTGTTGCTGACTAGTGTTTCTAGTATGTGCACGCCACACCTTCAATCCCACTTACACCTGTGCACCTTCTGTAATAGATCTATGTGGATACGGAGATGTGAAAGTTTGCGCTCTCCTACTCTGTTGAAGCACAGTCTACTACGTTTTTTTTTACACACACACAATAGTCATTGAATGTATTTTTTTTATTCTTATGATAAAAACAACTTTCAGAGG
+
CGGGGGGGGGGGGGGFGGGGGGGGGGGGGGGGGGGGGGGGGGGGGGGGGGGGGGGGGGGGGGGGGGGGGGGGGGGGGGGGGGGGGGGGGGGGGGGGGGGGGGGGGGGGGGGGGGGGGGGGGGGGGGGGGGGGGGGGGGGGGGGGGGGGGGGGGGGGGGGGGGGGGGGGGGGGGGGGGGGDFGGGGGGGGGGGGGGGGE@FGGFFFGGGDFGGGGGGGGGGGGGGGGGGFGGGGGGGGGGGDCD3EEGDGGF7FFGGGGGGGGFDGGGFFGFG>GF4BFBB*@GFFFFFF@FF?F<44####
@M06045:235:000000000-JCY5N:1:1101:15061:5563 1:N:0:CTCAGA
TAACGACTTGGTCATTTAGAGGAAGTAAAAGTCGTAACAAGGTCTCCGTTGGTGAACCAGCGGAGGGATCATTACCGAGTTTACAACTCCCAAACCCATGTGAACATACCTACTGTTGCTTCGGCGGGATTGCCCCGGGCGCCTCGTGTGCCCCGGATCAGGCGCCCGCCTAGGAAACTTAACTCTTGTTTTATTTTGGAATCTTCTGAGTAGTTTTTACAAATAAATCAAAACTTTCAACAACGGATCTCTTGGTTCTGGTATCGATGAAGAACGCAGCACATATTTCGAGATCGGCTGC
+
CGGGGGGGGGGGGGGGGGGGGGGGGGGGGGGGGGGGGGGGGGGGGGGGGGGGGGGGGGGGGGGGGGGGGGFGGGGGGGGGGGGGGGGGGGGGGGGGGGGGGGFGGGGGGGGGGGGGGGGFGGGGGGGGGGGGGGGGGGGGGGGGGGGGGFGGGFGGEGGGGGGGGEGGGGGGDE<FGGGGGGGFGGGGGGGGGEFFGGGGGGGGGGGGGGGGFFGFGGGGGGGGGFGGGGGGGGGGGGGGGGGFC=DDGFFFGFGGGGGGGCGGGGGFFGFCFDFFDGFF>FDB??F?FFFFFFFF?####
@M06045:235:000000000-JCY5N:1:1101:21423:5571 1:N:0:CTCAGA
TAACGACTTGGTCATTTAGAGGAAGTAAAAGTCGTAACAAGGTTTCCGTAGGTATGTTAAGCATCGAATTCCTCTCCTATTGTGACATTTCGCTAACTTGTGATCTCAGGTGAACCTGCGGAAGGATCATTACTGAGTTAGGGTCTTCTGGCCCGACCTCCAACCCTGTGTCTACCTTACCACGTTGCTTCGGCGGGCCTGTCGACAGGATCTGTCGGCTGCCGGCGGGCCTTAAAACCCCGCTGTACAGTGCCCGTCGATGGCCACCCCCTTAAAACTCTTGAAGAACTATGTCGTTCGA
+
CEEGGGGGGGGGGGGGGFFEECFGGGGGGGGGFGGGGGGGGGGGGGGGFGGGGFAEGGGGGGGGGDGGFC<CCEGGFGGGGGGGGGEGGGGGGGGGGGEGGGGGGGGGG?FGGGGFGGGGGDGGG?EFFGCGGGGGGGGGGGG=FGFFGGGGFFGGECCGGGGGGGGGGGGGGGCGGGGGGGFFFDC8EFG7BEGE**:8CCE7;C5EF5BC?EEG8EEE82@E**8ECE*/<+AE?4/>EGGGE*0:>7C7CF*9>5D3C>5CFF*77/7)840=6CFF=4*09*=FFFB6.*68-####
@M06045:235:000000000-JCY5N:1:1101:10280:5573 1:N:0:CTCAGA
TAACGACTTGGTCATTTAGAGGAAGTAAAAGTCGTAACAAGGTCTCCGTTGGTGAACCAGCGGAGGGATCATTAAAGAGTGTAAAAACTCCCTTAAACCATCGCGAACGTTACCTGGACGTCGTTGCTTCGGCGGGCTCGCCCGCCGGGGGGACGCTACCAAACTATTGCAGTCATTGGCCTCTCTGAGTATGATTTTTAAATAAGTCAAAACTTTCAACAACGGATCTCTTGGTTCTGGCATCGATGAAGAACGCAGCACATATTGACAGATCGGAAGAGCACACGTCTGAACTCCTGTG
+
CGGGGGGGGGGGGGGGGGGGGGGGGGGGGGGGGGGGGGGGG8FGGGGGGGGGGGGGGGGGGGGGGDGGGGGGGGGGGGGGGGGGGGGGGGGGGGGGGGGGFGGGGGGGGFGGGGFGGGGGGGGGGGGGGGGGGGGGGGGGGGGGGGGGGGGGGGGGGGGGGGGGGGGGGGGGGGGGGGGGGGGGGGGFGGFGGGGGGGGGGFGFGGFGGGGGFG9EFF?FGGGEGGGGGCFFGGGGFGGGGGGGGGFGGGGFGGDGGEGGFGGGFCC6FG47BD>>ED@5<:C@FFFFFFFFF:AB?####
@M06045:235:000000000-JCY5N:1:1101:10947:5616 1:N:0:CTCAGA
TAACGACTTGGTCATTTAGAGGAAGTAAAAGTCGTAACAAGGTTTCCGTAGGTGAACCTGCGGAAGGATCATTAATGATTGGTGGCTGTTGCTGACTAGTGTTTCTAGTATGTGCACGCCACACCTTCAATCCCACTTACACCTGTGCACCTTCTGTAATAGATCTATGTGGATACGGAGATATGAAAGTTTGCGCTCTCGTACTCTGTTGAAGCAGTCTACTACGTTTTTTTACACACACACACAATAGTCATTGAATGTATTTTTTTTATTCTTATGATAAAAACAACTTTCAACCTTC
+
CGGGGGGGGGGGGGGGGGGGGGGGGGGGGGGGGGGGGGGGGGGGGGGGGGGGGGGGGGGGGGGGGGGGGGGGGGGGGGGGGGGGGGGGGGGGGGGGGGGGGGGGGGGGGGGGGGGGGGGGGGGGGGGGGGGGGGGGGGGGGGGGGGGGGGGGGGGGGGGGGGGGGGGGGGGGGGGGGGGGGGGGGGGGGFGGGGGGGDGGGGGGGGGGGGGGGGGGGGGGGGGGGGCCFGGDGGFGGGGGGGGGGGGGGGGGFGGGF7@FGGGGGGGDFGFGFGFFFGFFFFFFFFFFFFFFFFFF)####
@M06045:235:000000000-JCY5N:1:1101:14457:5643 1:N:0:CTCAGA
TAACGACTTGGTCATTTAGAGGAAGTAAAAGTCGTAACAAGGTCTCCGTTGGTGAACCAGCGGAGGGATCATTACAGAGTTGCAAAACTCCCTAAACCATTGTGAACGTTACCTAAACCGTTGCTTCGGCGGGCGGCCCGGGTCCTTCCCGGCGCCCCCCGGCCCTCGCGGGCGCCCGCCGGAGGTAAACCAAACTATTGCATTAATGGCCTCTCTGAGTCTTCTGTACTGAATAAGTCAAAACTTTCAACAACGGATCTCTTGGTTCTGGCATCCATGAAGAAAGCAGCACATATATGGG
+
CGGGGGGGGGGAFGGGFFGGG@EFGFGGGFFGEFFFGGFGFDGGDFGGCFGGG?@CE@DFGGGEGDD:,DECEFEGGGGGGFDFGGFGGGFGGGGGDFGFCFFFGGF?FGGGGGGFGGGDFEGGFGG:FGGC>7=:FCCGG@FGGFFC@FEGC:FEEGEGEF@<:>C>?GD>EGGGGEEE8//?5CFGGGGFGGGGFG9++ACFFGCGDFGGCC8?F7CGGGDFF?FFGCC999+00:FD7FGGGFF7>DGGGGCC529*:CC>C:D?F767:C<))*0**00))000)7@F<@><)####
@M06045:235:000000000-JCY5N:1:1101:25957:5643 1:N:0:CTCAGA
TAACGACTTGGTCATTTAGAGGAAGTAAAAGTCGTAACAAGGTTTCCGTAGGTGAACCTGCGGAAGGATCATTACCGAGTGCGGGCCCTCGCGGCCCAACCTCCCACCCTTGTCTCTATACACCTGTTGCTTTGGCGGGCCCACCGGGGCCACCTGGTCGCCGGGGGACGCACGTCTCCGGGCCCGCGCCCGCCGAAGCGCTCTGTGAACCCTGATGAAGATGGGCTGTCTGAGTACTGTGAAAATTGTCAAAACTTTCAACAATGGATCTCTTGGTTCCGGCATCGATGAAGAACGACCG
+
CFGGGGGEGGGFGFGGGGGGGGGGGGGGGGGGGGGGGGGGGGGGDFGGGGGGGGGGGGGGGGGGGGGGGGGGGGFACEGGGGGGGGGGFFG7FEG@E:FEEFGFGGGGGGGGGGFGGGGFA<EGFDGFGGGGGGGCGEEFGDC7:>FGGEGGCGECCCFGEEGGGGGGGGEC>>FGG8EGGEEC>E8:8?EEGGG8C**?:8C5CEC7CCFEGECGGGFFEFGGFFECCC7<9EC72:CCFFGDE?FC>DFGCCFG7C7>F>GDFGGF/96*9CBFF<9?DDC@B?>75FFF2@??9####
@M06045:235:000000000-JCY5N:1:1101:14804:5653 1:N:0:CTCAGA
TAACGACTTGGTCATTTAGAGGAAGTAAAAGTCGTAACAAGGTTTCCGTAGGTGAACCTGCGGAAGGATCATTAATGATTGGTGGCTGTTGCTGACTAGTGTTTCTAGTATGTGCACGCCACACCTTCAATCCCACTTACACCTGTGCACCTTCTGTAATAGATCTATGTGGATACGGAGATATGAAAGTTTGCGCTCTCGTACTCTGTTGAAGCAGTCTACTACGTTTTTTTACACACACACACAATAGTCATTGAATGTATTTTTTTTATTCTTATGATAAAAACAACTTTCAACATGG
+
CGGGGGGGGGGGGGGGGGGGGGGGGGGGGGGGGGGGGGGGGGGGGGGGGGGGGGGGGGGGGGGGGGGGGGGGGGGGGGGGGGGGGGGGGGGGGGGGGGGGGGGGGGGGGGGGGFGGGGGGGGGGGGGGGGGGGGGGGGGGGGGGGGGGGGGGGGGGGGGGGGGGGGGGGGGGGGGGGGGGGGGGGGGGGGGGGGGGGGGGGGGGGGGGGGGFGGGGGGGGCGGGGGGGGGGGGGGGGGGGGGGGGGGDFGGGGGGGGGGGGGGGGGGFFGFGFGFFFFFFFFGFFFD:F@@FFFAA)####
@M06045:235:000000000-JCY5N:1:1101:7751:5662 1:N:0:CTCAGA
TAACGACTTGGTCATTTAGAGGAAGTAAAAGTCGTAACAAGGTTTCCGTAGGTGAACCTGCGGAAGGATCATTATCGAGTTGAGGGTCGCCCTCGCGCGCCCGAACCTCCCAACCCTGTGTCTACCACACCTTGTCGTTGCTTCGGCGGACCGGCCGCGCGTTTCGTGACCAACTGGTCGCACGCCGGCCGCCGGGGGCCCTTCGTGCCCCTGGAGAGCGTCCGCCGATGGCCCAACCACACAAACTCTTGTACCGAAACGTGTCGTCTGAACGAAAACAAGTGATTGTATAATCAACACA
+
CGGGGGGGGGGGGGGGGGGGGGGGGGGGGGGGGGGGGGGGGGGGGGGGGGGGGGGGGGGGGGGGGGGGGGGGGGGGGGGGGFGGGGGGGGGGGGGGGGGGGGGGGGGGGGGGGGGGGGGGGGGGGGGGGGGGGGGGGGGGGGGGGGGGGGGGGGGGGGGGGGGGGGGGGGGGGGGGGGGGGGGGGGGGGGGGGGGEGGGGGGGGFGGGGGGGGGGGFEGGGGGGGGGEECEFGF*CGGDF5E<FGGDGGGGGGGGGGGGDDFFGGD9>>GFGF:BEEGFF@@DFFF?BBFFFFFFA?####
@M06045:235:000000000-JCY5N:1:1101:23542:5695 1:N:0:CTCAGA
TAACGACTTGGTCATTTAGAGGAAGTAAAAGTCGTAACAAGGTTTCCGTAGGTGAACCTGCGGAAGGATCATTCATAATCAAGTGTTTTTATGGCACTTTCAAAAATCCATATCCACCTTGTGTGCAATGTCATCTCTCTGGGGGCTGCCGGCTGTCAAAAGCCGTGTGGTCACCTTTGGGATTTATATCTACTCAGAACTTTAGTGATTTTGTCTGAAACATATTATGAATACTTAATTCAAAATACAACTTTCAACAACGGATCTCTTGGCTCTCGCATCGATGAAGAACGCAGCGTGA
+
CGGC@@@FEGGEEFGGF9FGGFGF9FGGGFGGGFGGFGGGG8FFGGF@GFGDEFGGG<F@FGCEGGGECDEFCGFFGGGGGFF@EEGGEGGGGGGCFGGFGGGDGFFGGGAFEFFGGFGGGGGFG9FFEGGGGGGF9FGFGC@FGGGGGGEGGEFAFFFG9FFFGCCFFGDFGGGGGFGG+:D@FGGGGGFCGCE;FEGGGGGGFECDGFGFGGGGG7CFCFFFGFGGF,=@EGGGGFCGGF7@FFFGG=FGGGGGGG4DGGGC3C>77DFCF6=AFGE)):DFF=F6=F@FFEFF0####
@M06045:235:000000000-JCY5N:1:1101:22238:5698 1:N:0:CTCAGA
TAACGACTTGGTCATTTAGAGGAAGTAAAAGTCGTAACAAGGTTTCCGTAGGTGAACCTGCGGAAGGATCATTAATGATTGGTGGCTGTTGCTGACTAGTGTTTCTAGTATGTGCACGCCACACCTTCAATCCCACTTACACCTGTGCACCTTCTGTAATAGATCTATGTGGATACGGAGATGTGAAAGTTTGCGCTCTCCTACTCTGTTGAAGCACAGTCTACTACGTTTTTTTTTACACACACACACAATAGTCATTGAATGTATTTTTTTTATTCTTATGATAAAAACAACTTTACCG
+
CGGGGGGGGGGGGGGGGGGGGGGGGGGGGGGGGGGGGGGGGGGGGGGGGGGGGGGGGGGGGGGGGGGGGGGGGGGGGGGGGGGGGGGGGGGGGGGGGGGGGGGGGGGGGGGGGGGGGGGGGGGGGGGGGGGGGGGGGGGGGGGGGGGGGGGGGGGFGGGGGGGGGGGGGGGGGGGGGGGGGGFGGGGFGGGGGGGGGGGGGGGGGGGGGGGGGGGGGGGGGGFGGGGGGGGGGGGGGGGGFGCDEEGC3<FGGGFFGGGGGGGGGGGFFFFGFGFFF7@@9=C?FFFFFF5FB@DFA####
@M06045:235:000000000-JCY5N:1:1101:5752:5750 1:N:0:CTCAGA
TAACGACTTGGTCATTTAGAGGAAGTAAAAGTCGTGACAAGGTCTCCGTAGGTGAACCTGCGGAGGGATCATTACACAACAAAATATGAAGGCCCTGGCTTCGCGGCCGGCTGAAATATTTTTTCACCCATGTCTTTTGCGCACTTGTTGTTTCCTGGGCGGGTGTGCCCGCCACCAGGACCAAACCATAAACCTTTTTTTTTATGCAGTTACCATCAGCGTCAGTAAAAACAATGTAATTAATTACAACTTTCAACAACGGATCTCTTGGTTCTGGCATCGATGAAGAACGCAGCAACGT
+
CFGGGGGGGGFGCFFFGGFGGGGGCEEFFGGGGGFEGGGGGGGGGGGGGGEGEFGGGGGFGGGGGGD@@FGFGGFGGGFGGGGFGCFECGCFGGGGGCGFCGGGDDGGDGGDGGGGGGGGGGDEGGGEGFFGGGGFFGGGGGCFFGGGG?EFGGGFFFGGGEGF*=FGGGDGGDFFCFECFFGFCGEEFGCGGFGFEGGCGGGEG7C+@<<<FGGGFCFGGGGGGGGGGDCCFGF+<>FFGGDG7AFDFGGD7CDGGFDFDGGCDGGFFGFGF764BF:?65CFF4B=8F>.3BF>(####
@M06045:235:000000000-JCY5N:1:1101:20317:5752 1:N:0:CTCAGA
TAACGACTTGGTCATTTAGAGGAAGTAAAAGTCGTAACAAGGTTTCCGTAGGTGAACCTGCGGAAGGATCATTACTGAGTGAGGGCCCTCTGGGTCCAACCTCCCACCCGTGTCTCTTGTACCATGTTGCTTCGGCGAGCCCGCCTCACGGCCGCCGGGGGGCATCTGCCCCCGGGCCCGCGCCCGCCGAAGCCCCCTCTGAACGCTGTCTGAAGATTGCAGTCTGAGCGATAAGCAAAAATTATTTAAAACTTTCAACAACGGATCTCTTGGTTCCGGCATCGATGAAGAACGCAGATCG
+
CGGGGGGGGGGGGGGGGGGGGGGGGGGGGGGGGGGGGGGGGGGGGGGGGGGGGGGGGGGGGGGGGGGGGGGGGGGGGGGGGGGGGGGGGGGGGGGGGGGGGGGGGGGGGGGGGGFGGGGGGGGGGGGGGGGGGGGGGGGGGGGGGGGGGGGGGGGGGGGGGGGGGGGGGGGGGGGGGGGGGGGGGGGGGGGGGGGGGCGGGGGGGGGGGGGGGGGFGGGGDGFGGGGGGGDGGGGGGGG<FGGGGGGGGGGGGGGGFG>DFGGGGDGFFGFGFGFFFDFBEFGFFFFFFFFFFFFF0####
@M06045:235:000000000-JCY5N:1:1101:21228:5753 1:N:0:CTCAGA
TAACGACTTGGTCATTTAGAGGAAGTAAAAGTCGTAACAAGGTTTCCGTAGGTGAACCTGCGGAAGGATCATTCATAATAAGTGTTTATGGCACTTCTTAAATCCATATCCACCTTGTGTGCAATGTCAGCCGTTTTCTTTATGAAAGCGGCCAAACATCAACTTATTTTTTAACTGTCTGTCTGAAAACTATTATGAATAAACAATTCAAATACAACTTTCAACAACGGATCTCTTGGCTCTCGCATCGATGAAGAACGCAGCACATATCAACAGATCGGAAGAGCACACGTCTGACCTG
+
CGGGGGGGGGGGGGGGGGGGGGGGGGGGGGGGGGGGGGGGGGGGGGGGGGGGGGGGGGGGGGGGGGGGGGGGGGGGGGGGGGGGGGGFGGGGFGGGGGGGGGGGGGGGGGGGGGGGGGGGGGGGGGGGGGGGGFFGGGGGGGGGGGGGGGGGGGGGGGGGGGGGGGGGGGGGGGGGGGGGGGGGGGGGGGGGGGGGGGGGGGGGGGGGGGGGGGGGGGGGGGGGGGGGGGGGGGGGGGGGGGGGGGGGGGGFGGGGGGGGGGGGGGGFFGFGFGFFFGFFFFGFFFFFFFFFFFFF<####
@M06045:235:000000000-JCY5N:1:1101:7466:5759 1:N:0:CTCAGA
TAACGACTTGGTCATTTAGAGGAAGTAAAAGTCGTAACAAGGTTTCCGTAGGTGAACCTGCGGAAGGATCATTACTGAGTGAGGGCCCCTCGGGGTCCAACCTCCCACCCGTGTTTAACGAACCGTGTTGCTTCGGCGGGCCCGCCTCACGGCCGCCGGGGGGCATCCGCCCCCGGGCCCGCGCCCGCCGAAGCCCCCTGTGAACGCTGTCTGAAGTATGCAGTCTGAGACAATTATTCAATTAATTAAAACTTTCAACAACGGATCTCTTGGTTCCGGCATCGATGAAGAAAGCAGCTGG
+
CGGGGGGGGGGGGGGGGGGGGGGGGGGGGGGGGGGGGGGGGGGGGGGGGGGGGGGGGGGGGGGGEEGGGGGGGGGGFGGGGGGGGGGGGGGGGGGGGGGGGGGGGGGGDGGGGGGGGGGGGGGGGGGGGGGGGGGGGGGC7CFCGGGGFFCFGGGGGGGCFGGD>FGGEGGGEGGC5>EGGGECGGCGGGDC*8;8CC*/ACFCFFGGGGG7EF<CGCFGGGGFGGF?9?F6EFCF7CFGGGGGGGDGGGGGGGG=CGGGF4)799C4/*977:77:D)73@G>FFFFB=F?(/24(####
@M06045:235:000000000-JCY5N:1:1101:23814:5778 1:N:0:CTCAGA
TAACGACTTGGTCATTTAGAGGAAGTAAAAGTCGTAACAAGGTCTCCGTTGGTGAACCAGCGGAGGGATCATTACAGAGTTGCAAAACTCCCTAAACCATTGTGAACGTTACCTAAACCGTTGCTTCGGCGGGCGGCCCGGGTCCTTCCCGGCGCCCCCCGGCCCTCGCGGGCGCCCGCCGGAGGTAAACCAAACTATTGCATTAGTGGCCTCTCTGAGTCTTCTGTACTGAATAAGTCAAAACTTTCAACAACGGATCTCTTGGTTCTGGCATCGATGAAGAACGCAGCACATATGAACG
+
CGGGGGGGGGGGGGGGGGGGGGGGGGGGGGGGGGGGGGGGGGGGGGGGGGGGGGGGGGGGGGGGGGGGGGGGGGGGGGGGGGGGGGGGGGGGGGGGGGGGGGGGGGGGGGGGGGGGGGGGGGGGGGGGGGGGGGCFGCGGGGGGGGGGGGGGGGGGGGGGGGGGGGG5EEGGGGGGGGGGGGGGGGGGGGGGGGGGGGGGGGGGGGGGGGGGGFCG7FGFGGGGGGGGGFCCEGGGFG9CGGGGGGFGGGGFF*>DG=<CCFGFCFGFFDFGFGFFFGBFFFGFFFFFDFFFFFFF)####
@M06045:235:000000000-JCY5N:1:1101:7797:5781 1:N:0:CTCAGA
TAACGACTTGGTCATTTAGAGGAAGTAAAAGTCGTAACAAGGTCTCCGTTGGTGAACCAGCGGAGGGATCATTACCGAGTTTACAACTCCCAAACCCAATGTGAACCATACCTAGACGTTGCTTCGGCGGTACCGCCCCGGCGCCCTCGGGCCCGGAACCAGGCGCCCGCCGGGGGACCAACCAAACCCTTTCAGTGAATCCCGGGCGACCCCCGGCGGCATTATCTGAGTACAGCGAAATAAAAAAACGCATCAAAACTTTCAACAACGGATCTCTTGGTTCTGGCATCGAAGAAACACG
+
CGGGEGGGGGGGGGGGGGGGGGFGGGGGGGGGGGGGGGGGGGGGGGGGFGGGGGGGFGGGGEGGGGGGGGGGGGGFEFFGGGGGGGGGGEGGGADECGGGGG<EAFGEFEFCCEFGGEGGGGGGGD+>>CFGGGGGCCGEGGCGDGEG@GGCFCCGEGEGGGDF@CGCFGGGGGGC:88F>EGGGGGFGGGGCFGFGGCF@CG>?>>1C:E>CEG=EEGGEEFFG<9AFFGGFF76EDGDGGGG7<CGDCCC5:4CC79CFFCGFGGF>D>G3D6*=C4?F5*9FF45F@5),.-((####
@M06045:235:000000000-JCY5N:1:1101:25600:5787 1:N:0:CTCAGA
TAACGACTTGGTCATTTAGAGGAAGTAAAAGTCGTAACAAGGTCTCCGTTGGTGAACCAGCGGAGGGATCATTACAGAGTTGCAAAACTCCCTAAACCATTGTGAACGTTACCTAAACCGTTGCTTCGGCGGGCGGCCCGGGTCCTTCCCGGCGCCCCCCGGCCCTCGCGGGCGCCCGCCGGAGGTAAACCAAACTATTGCATTAATGGCCTCTCTGAGTCTTCTGTACTGAATAAGTCAAAACTTTCAACAACGGATCTCTTGGTTCTGGCATCGATGAAAAACGCAGCCCCTATCATAG
+
CGGGGGGGGGGGGGGGGGGFGGGGGGGGGGGEEGGGFFGGGGGGGGGGDFGGGGGFFGGGGGGGGGGEEFEGGFGGGGGGGGG9EFDGGGFGGGGGF8FFGFGG9FGGFGFEGFFGGAFGGCF>,EFC++=7BFGDE>FG7FFEG:AFCGGCEFD:BFEBFDE7FGFGGCGD*8CEEGGD85EEGGFGD+;8EG*9<<9C7CCFG?CCFF6+;<CFGGDGFGCF90C++<CC++:FGC+:CF7FF97C*CC?CGGD5*)2:>F=775@47?<>F?))196=**7))<B>3))()-))####
@M06045:235:000000000-JCY5N:1:1101:22748:5808 1:N:0:CTCAGA
TAACGACTTGGTCATTTAGAGGAAGTAAAAGTCGTAACAAGGTCTCCGTTGGTGAACCAGCGGAGGGATCATTACCGAGTTTACAACTCCCAAACCCATGTGAACATACCTACTGTTGCTTCGGCGGGATTGCCCCGGGCGCCTCGTGTGCCCCGGATCAGGCGCCCGCCTAGGAAACTTAACTCTTGTTTTATTTTGGAATCTTCTGAATAGTTTTTACAAATAAATAAAAACTTTCAACAACGGATCTCTTGGTTCTGGCATCGATGAAGAACGCAGCACATATTCTTAGATCGGCGAC
+
CGFGFGGGECF@FFECGGGEDFEFGGGGGEFGGGGEEGFFFF<EFFGGFFFGGGDEFGGGFFFGGEGCECEFGFGEGGEGFGGGF?FGFCFEFGGGEFDFCF<FFDF9FFFGEGGFGGGFFFGEGGGGFCFGD=>FCGGGGGEGGGGGGGDGFFEGGGGG9C:FFEFDEG7*?F<>CCGC::+<,<22B2BCGFBCFFGCECGFFC?FC?C@C<<C7ACFG?<F7<:CGGGF@EGEGGFCEGGGGGD3C7CCDFGGG7:DGG4C09>>=F=CFGFD:C@EFFG77*99@FFF2@B?F####
@M06045:235:000000000-JCY5N:1:1101:14076:5816 1:N:0:CTCAGA
TAACGACTTGGTCATTTAGAGGAAGTAAAAGTCGTAACAAGGTTTCCGTAGGTGAACCTGCGGAAGGATCATTAATGATTGGTGGCTGTTGCTGACTAGTGTTTCTAGTATGTGCACGCCACACCTTCAATCCCACTTACACCTGTGCACCTTCTGTAATAGATCTATGTGGATACGGAGATATGAAAGTTTGCGCTCTCGTACTCTGTTGAAGCAGTCTACTACGTTTTTTTACACACACACACAATAGTCATTGAATGTATTTTTTTTATTCTTATGATAAAAACAACTTTCAAAGTAA
+
CGGGGGGGGGGGGGGGGGGGGGGGGGGGGGGGGGGGGGGGGGGGGGGGGGGGGGGGGGGGGGGGGGGGGGGGGGGGGGGGGGGGGGGGGGGGGGGGGGGGGGGGGGGGGGGGGGGGGGGGGGGGGGGGGGGGGGGGGGGGGGGGGGGGGGGGGGGGGGGGGGAFGGGGGGGGGGGGGFGGGGGGGGGGGGGGGGGGGGGGGGGGGGGGGGGGGGGGGGGGGGGGGGGGGGGGGGGGGGGGGGGGGGFGGFGGGGGGGGGGGGGGGGGFFGFFFFFFFG?@FFG=F?B@FFFFFFAF)####
@M06045:235:000000000-JCY5N:1:1101:8428:5816 1:N:0:CTCAGA
TAACGACTTGGTCATTTAGAGGAAGTAAAAGTCGTAACAAGGTCTCCGTTGGTGAACCAGCGGAGGGATCATTACAGAGTTGCAAAACTCCCTAAACCATTGTGAACGTTACCTAAACCGTTGCTTCGGCGGGCGGCTCCGGGGTTTACCCCCCGGGCGCCCCTGGGCCCCACCGCGGGCGCCCGCCGGAGGTCACCAAACTCTTGATAATTTATGGCCTCTCTGAGTCTTCTGTACTGAATAAGTCAAAACTTTCAACAACGGATCTCTTGGTTCTGGCATCGATGAAGAACGCAGTGTC
+
CGGGGGGGGGGGGGGGGGGGGGGGGGGGGGGGGGGGGGGGGGGGGGGGGGGGGGGGGGGGGGGGGGGGGGGGGGGGGGGGGGGGGGGGGGGGGGGGGGGGGGGGGGGGGGGGGGGGGGGGGGGGGGGGGGGGGGGGGGGGGGGGGGGGGGGGGGGGGGGGGGGGGGGGGGGGGGGGGGGGGGGGGGGGGGGGEGGGGGFF5FGGGGGDGGGGGGGGGGFGGGGGGFCFFGGGGGGGGGGGGGGGGGGGGGGGGGGGGGGGGGGGGGG6BGFGFGFFF7??@FG35>6?=@FFFDF>1####
@M06045:235:000000000-JCY5N:1:1101:13312:5828 1:N:0:CTCAGA
TAACGACTTGGTCATTTAGAGGAAGTAAAAGTCGTAACAAGGTCTCCGTTGGTGAACCAGCGGAGGGATCATTACCGAGTTTACAACTCCCAAACCCCTGTGAACATACCACTTGTTGCCTCGGCGGATCAGCCCGCTCCCGGTAAAACGGGACGGCCCGCCAGAGGACCCCTAAACTCTGTTTCTATATGTAACTTCTGAGTAAAACCATAAATAAATCAAAACTTTCAACAACGGATCTCTTGGTTCTGGCATCGATGAAGAACGCAGCACATATCAAGAGATCGGAAGAGCACAGATT
+
CGGGGGGGGGGGGGGGGGGGGGGGGGGGGGGGGGGGGGGGGGGGGGGGGGGGGGGGGGGGGGGGGGGGGGGGGGGGGGGGGGGGGGGGGGGGGGGGGGGGGGGGGGGGGGGGGGGGGGGGGGGGGGGGGGGGGGGGEEGGGGGGGGGGGGGGGGGGGGGGGGGGGGGGGGGGGGGGGGGGGGGGGGGGGGGGGGGGGGGGGGGGGGGGGGGDGGGGGGGGGGGGGGGGGGGGGGGGGGGGGGGGFGGGGFCGGFGGGFGGGGCFFFDEFCBGFGFFFFFFFFDF?FFEEFD@:FF<3####
@M06045:235:000000000-JCY5N:1:1101:8945:5837 1:N:0:CTCAGA
TAACGATTTGGTCATTTAGAGGAAGTAAAAGTCGTAACAAGGTTTCCGTAGGTGAACCTGCGGAAGGATCATTAATGTATATTGAATTTTATATTCTTTATCAACCCACACTGTGTACCTTTTTACTGTTGCTTCCATGGGACATGGCTCTGCCACGTCGGCCTTATGGCTGGTGAGCGCCCATGGGAGGAAAACAAAACTCTTTGTTACAATTGAAGTCTGTCTGAATTGTTTATATTAAACGTTAAAACTTTCAACAACGGATCTCTTGGTTCTCGCATCGATGAAGAACGCAGCCGAC
+
CGGGGGGGGGGGGGGGGGGGGGGGGGGGGGGGGGGGGGGGGGGGGGGGGGGGGGGGGGGGGGGGGGGGGGGGGGGGGGGGGGGGGGGGGGGGGGGGGGGGGGGGGGGGGGGGGGGGGGGGGGGGGGGGGGGGGGGGGGGCFGGGGGGGGGGGGGGGGGGGGDGGGGGGGGGGGGGGGGGGGGGGGGGGGGGGGGGGGGGGGGGGGGGGDGGGGGGGGGGGGGGGGGGGGGFEGGGGGGGGGGG<CGGGGGGGGGGGGGGGGGDDDGGFFGFGFGFBFDDA5:5AFFFFFFFFFF>;(####
@M06045:235:000000000-JCY5N:1:1101:16599:5843 1:N:0:CTCAGA
TAACGACTTGGTCATTTAGAGGAAGTAAAAGTCGTAACAAGGTTTCCGTAGGTGAACCTGCGGAAGGATCATTCATAATAAGTGTTTTATGGCACTTTTTAAATCCATATCCACCTTGTGTGCAATGTCAGTCGATCTTCTTCATGGAGATCGACCAAACATCAACCTTTATTTTTTAACTCTTTGTCTGAAAAATATTATGAATAAACAATTCAAAATACAACTTTCAACAACGGATCTCTTGGCTCTCGCATCGATGAAGAACGCAGCACATATCGCAAGATCGGAAGAGCACACTAAG
+
CGGGGGGGGGGGGGGGGGGGGGGGGGGGGGGGGGGGGGGGGGGGFGFGGGGGGGGGGGGGGGGGGGGGGGGGGGGGGGGGGGGGGGGGGGGGGGGGGGGFFGGGGGGGGGFGGGGGGGGGGGGGGGGGGGGGGGGGGGGGGGGGGGGGGGGGGGGGGGGGFGGGGGGDGGGGGGGGGGGGGFGGGGGGGGGGGGGGGGFGGGGGGGGGGGGGFGGGGFCFFGGGGGGCFCGGGGGGDCGGGCGGGGGGGGGGGGGGGGGGGGGGGGGFFGFGFGFFFGFF>BFFFF33<>>4?F?<(####
@M06045:235:000000000-JCY5N:1:1101:25511:5853 1:N:0:CTCAGA
TAACGACTTGGTCATTTAGAGGAAGTAAAAGTCGTAACAAGGTTTCCGTAGGTGAACCTGCGGAAGGATCATTAACGAGTTAGGGTCCCTCGTGGCCCGACCTCCCAACCCTTTGTCTACTTAACCACTGTTGCTTCGGCGAGCCCGTCTGTAATGGACCGCCGGGGGGTACCTTGATCGGCCCTCTGGTCAGCGCTCGTCGGTGGCCAAACTTTTAAAATCTTAACCAAACGTGCCTCAGTCTAAGTATTATTTGTTAAATAAAAGCAAAACTTTCAACAACGGATCTCTTGGTTTTGGG
+
CGGGGCFGG<FGGGGGGGGGGGFFFGGGGGG<@CFFGEGGGGGGGGGGGGEGF9FFGFFE<CECGGGG<FEDGGEGGGGBFGGGGGGGGDGGGGGGGFG7B>@?,B8EGGGC@=F@9FGGGGGGGGGGGG?DCGGGFFGGGDGGDGG7F<FGGGGGGGGFGEFFEGG<CCEFGGGGCGGFECEGGGCFCECGFGGGCGDEDE5C81;:@CFFD?FCFGG79CCC9ACGFGGGG8:CF>?FFFDFE7>:F>*+7CFG7?7CGFFCFFCFFG@C;FFFB>7@F>*5>DFEBFF4)9<?(####
@M06045:235:000000000-JCY5N:1:1101:19960:5854 1:N:0:CTCAGA
TAACGACTTGGTCATTTAGAGGAAGTAAAAGTCGTAACAAGGTTTCCGTAGGTGAACCTGCGGAAGGATCATTATCGTAGGGCTTCGGCCCTGTCGAGATAGAACCCTTGCCTTTTTGAGTACCTTTCGTTTCCTCGGCAGGCTCGCCTGCCAATGGGGACCCAATAAACACTTTGCAGTACCTGTAATAGTCTGAAAAACAAACAAAAATTAAAACTTTCAACAACGGATCTCTTGGTTCTGGCATCGATGAAGAACGCAGCACATATGCTTAGATCGGAAGAGCACACGTCTGAACAGG
+
CGGGGGGGGFGGGGGGGGGFGGGGGGGGGGGGGGGGGGGGGGGGGGGGGGGGGGGGGGGGGGGGGGGGGGGGGGGGGGGGGGGGGGGGGGGGGGGGGGGGGGGGGGGGGGGGGGGGGGGGGGGGGGGGGGGGGGGGGGGGGGGGGGGGGGGGGGGGGGGGGGGGGGGGGGGGGGGGGGGGGGGGGGGGGGGGGGGGGGGGGGGGGGGGFGGGGGGGGGGGGGGGGGGGGDCEFFGGGGFFGGGGG6CGGGGGGGFFGGGGGGGGGGGFFFFGFCFFFGFF@EDF:FFFFFFFBF?AA####
@M06045:235:000000000-JCY5N:1:1101:18510:5868 1:N:0:CTCAGA
TAACGACTTGGTCATTTAGAGGAAGTAAAAGTCGTAACAAGGTCTCCGTAGGTGAACCTGCGGAGGGATCATTACACAAATATGAAGGCGGGCTGGAACCTCTCGGGGTTACAGCCTTGCTGAATTATTCACCCTTGTCTTTTGCGTACTTCTTGTTTCCTTGGTGGGTTCGCCCACCACTAGGACAAACATAAACCTTTTGTAATTGCAATCAGCGTCAGTAACAAATTAATAATTACAACTTTCAACAACGGATCTCTTGGTTCTGGCATCGATGAAGAACGCAGCACATATGTCGTGA
+
CGGGGGGGGCFFGGGGGGGGGGGGGGGGGGGGGGGGGGGGGGGGGGGGGGGGGGGGGGGGGGGGGGGGGGGGGGGGGGGGGGGGGGGFGGGGGGGGGGGGFGGGGGGGGGGGGGGGGGGGGGGGGGGGGGGGGGGGGGGGGGGGGGGGGGGGGGGGGGGGGGFGGGGDFGGGGGGGGDGGGGGGGGGGGGGGGGGGGGGGGGGGGGGGGGFGGGGGGGGGGGFFGGGGGG7CC@FFGGFFFCFGFDFFGGGCGGGCC+C:>07FGCDFFGFGFGFF4CFFFFF@BD>D@FFFFFB9)####
@M06045:235:000000000-JCY5N:1:1101:18142:5901 1:N:0:CTCAGA
TAACGACTTGGTCATTTAGAGGAAGTAAAAGTCGTAACAAGGTCTCCGTTGGTGAACCAGCGGAGGGATCATTACAGAGTTGAAAAACTCCCCTAAACCATTGTGAACCTACCACTAAACAGTTGCTTCGGCGGGTGGGCGCCCCTCCCCAGGGAAGGGCGCCCCGCTAGACCGCCCGCCGGAGGTACCCAAAACTCTTGTTTAACTAAAAGGCCTCTCTGAGTACTGTACTTAAATAAGTCAAAACTTTCAACAACGGATCTCTTGGTTCTGGCATCGATGAAGAACGCAGCACATACTA
+
CGGGGGGGGGGGGGGGGGGGGGGGGGGGGGGGGGGGGGGGGGGGGGGGFGGGGFGGGGGGGGGGGGGGGGGGGGGGGGGGGGGGGGGGGGGGGGGGGGGGGGGGGGGGGGGGGGGGGGGGGGGGGGGGGGGGGGGGGGGGGGGGGGGGGGGGGGGGGGGGGGGGGGGGGGGGGGGGGGGGGGGGGGGGGGGGGDGGGGGGGGGGGGGGGGGGGFGGGGGGGGGGGGGGGGGGGGGGGGGFGGGGFGGGGGGGGGGGGGG:<DGGGGGFFGFGFGFFFGFFFFGFFFFFFFFFFFFF2####
@M06045:235:000000000-JCY5N:1:1101:15247:5948 1:N:0:CTCAGA
TAACGACTTGGTCATTTAGAGGAAGTAAAAGTCGTAACAAGGTCTCCGTTGGTGAACCAGCGGAGGGATCATTACCGAGTTTACAACTCCCAAACCCCTGTGAACATACCTATACGTTGCCTCGGCGGATCAGCCCGCGCCCTGTAAAAAGGGACGGCCCGCCCGAGGACCCTAAACTCTGTTTTTAGTGGAACTTCTGAGTAAAACAAACAAATAAATCAAAACTTTCAACAACGGATCTCTTGGTTCTGGCATCGATGAAGAACGCAGCACATATTTGTAGATCGGAAGAGCACACCGC
+
CGGGEGGGGFGFGGGGFD@FFGFGGGGGGGCEGEGFGGGGGGGFGGGGGCC@FFGFGGGGGGDEGGGEA@DFGGFGCEGFGGGGGGGDFFFFGGGGGGDFFGGGGFGGGGFGGGEGFGGGGFD?FGGGDCFGCFFCEGGGGGECFFC<<CCCCDFGGGGGGGG>E*<FE@FFGGGGGGGGGF?EGFCFGGGFFEGGGGGGFGCFFGGGGCGGGGGGGGGGGGCCFGFCCCCC@GCE5CCDCFGGGFF<CDGFGCDGGF<C7C7CC<D:BC>0;F?*9:FF=@CFF=@E>DB>B??7,####
@M06045:235:000000000-JCY5N:1:1101:17944:5963 1:N:0:CTCAGA
TAACGACTTGGTCATTTAGAGGAAGTAAAAGTCGTAACAAGGTCTCCGTTGGTGAACCAGCGGAGGGATCATTACCGAGTCTAAACAACTCATCAACCCTGTGAACATACCTAAAACGTTGCTTCGGCGGGAACAGACGGCCCCGTGAAACGGGCCGCCCCCGCCAGAGGACCCCCTAACTCTGTTTTTATAATGTTTTTCTGAGTAAACAAGCAAATAAATTAAAACTTTCAACAACGGATCTCTTGGCTCTGGCATCGATGAAGAACGCAGCACATATCCTGAGATCGGAAGAGCGGCT
+
CGGGGGGGGGGGGGGGGGGGGGGGGGGGGGGGGGGGGGGGGGGGGGGGGGGGGGGGGGGGGGGGGGGGFGGGGGGGGGGFFGGGGGGGGGGGGFGGGGGFGGGGGGGGGGGGGGGGGGGFCFGDFFGGGGGGGGGGGGGGGGGGGGGGGGGC@FGGGGGGGGGGGGGGGGGCFGGGGGGG<FEFGGEEGGGGGGGFGGGGFGGGGDGGFGGFGGGG?FGGGGGGGGG68EFGGGGFGGGGECD7CGG7=D*7CFGGFGCDF7CFGGFFFD37>G4.0*99*@FBFFFFF@EEFF03.####
@M06045:235:000000000-JCY5N:1:1101:8386:5984 1:N:0:CTCAGA
TAACGACTTGGTCATTTAGAGGAAGTAAAAGTCGTAACAAGGTCTCCGTTGGTGGACCAGCGGAGGGATCATTACCGAGTTTACAACTCCCAAACCCCTGTGAACATACCACTTGTTGCCTCGGCGGATCAGCCCGCTCCCGGTAAAACGGGACGGCCCGCCAGAGGACCCCTAAACTCTGTTTCTATATGTAACTTCTGAGTAAAACCATAAATAAATCAAAACTTTCAACAACGGATCTCTTGGTTCTGGCATCGATGAAGAACGCAGCACATATAATGAGATCGGAAGAGCACAGGGT
+
CGGGGGGGGGGGGGGGGGGGGGGGGGGGGGGGGGGGGGGGGGGGGGGGGGGGGGGGGGGGGGGGGGGGFGGGGGGGGGGGGGGGGGGGGGGGGGGGGGGGGGGGGGGGGGGGGGGGGGGGGGGGGGGGGGGGGGGGGGGGGGGGGGGGGGGGGGGGGGGGGGGGGGGGGGGGGGGGGGGGGGGGGGCGGGGGGGGGGGGGGGGGGGGGGGGGGGGGGGGGFFGGGGGDFGGGGGGGGGGGGGGGFGGGFGGGGGGGGGGGGFGGFGGDDGEGF<BFFGFFFFCB@FFD:;7:?FFB(####
@M06045:235:000000000-JCY5N:1:1101:16531:5995 1:N:0:CTCAGA
TAACGACTTGGTCATTTAGAGGAAGTAAAAGTCGTAACAAGGTAACCGTAGGTGAACCTGCGGTTGGATCATTAATAAATAAAAGATAATTTAATTATCAACATCTTGTGAAACGTTCTGTCTCTGGCGGAAGGGTGACATTTCTTCCTTTGGGAAGTGGTCATCTGTCAGCTTGTGTTTGTTGCTCGCAACAATGCAGGCCGTGGACAAGCCGCCAAACATGTAACAAACCTTTTTTTAATTTTTATAAAACTAACATTCTTTGTATTAATGTACAAAACAACTTTTGGCAACGGAACCA
+
CGGGGGGGGGGGGGGGGGGGGGGGGGGGGGGGGGGGGGGGGGGGGGGGGGGGGGGGGGGGFGGGGGGGGGGGGGGGGGGGGGGGGGGGGGGGGGGGGGGGGGGGGGGGGGGGGGGGGGGGGGGGGGGGGGGGGGGGGGGGGGGGGGGGGGGGGGGGGGGGGGGGGGGGGGGGGGGGGGGGGGGGGDGGGGGGGGGGGGGGGGGGGGGGGGGGGGGGGGGGGGGGGGGGFGGGGGGGGGGGGGGGGGGGGGGGGGGGGGGGGGGGGGGFFGFG=FFFFGFFFFGFFFFFFFFFFF>F1####
@M06045:235:000000000-JCY5N:1:1101:21356:6008 1:N:0:CTCAGA
TAACGACTTGGTCATTTAGAGGAAGTAAAAGTCGTAACAAGGTCTCCGTTGGTGAACCAGCGGAGGGATCATTACCGAGTTTACAACTCCCAAACCCCTGTGAACATACCACTTGTTGCCTCGGCGGATCAGCCCGCTCCCGGTAAAACGGGACAGCCCGCCAGAGGACCCCTAAACTCTGTTTCTATATGTAACTTCTGAGTAAAACCATAAATAAATCAAAACTTTCAACAACGGATCTCTTGGTTCTGGCATCGATGAAGAACGCAGCACATATCCTCAGATCGGAAGAGCACACGAC
+
CGGGGGGGGGGGGGGGGGGGGGGGGGGGGGGGGGGGGGGGGFFFGGFDGFEDGEGGGGGGGGGGGGGGDFFFFGGGGGGGGGFFGDFGGGGGGGGGGGGGGGCFG9EEGFGGGGGGGGGGGGEEGGGGGGGGFDGGFFFFGCFGCDGFGGFGEGFFGGGGGGGGGFCCGGGGGGGE@;CEFCC;CE@FGGGGFFFF;CEGGEFGCGFFC*>B6BEGGGCEGGGGGECFFCEFG5EEEDDD99CG+<7CCGGD4*09C7DF7C2:6<5@5DB::F987CBBF4**1757DF>@0F78(####
@M06045:235:000000000-JCY5N:1:1101:4449:6024 1:N:0:CTCAGA
TAACGACTTGGTCATTTAGAGGAAGTAAAAGTCGTAACAAGGTTTCCGTAGGTGAACCTGCGGAAGGATCATTATCGAGTTAGGGTCCCCGTGGCCCGACCTCCAACCCTCTGTTTAAACACCACGTTGCTTTTGCGGGCCCGTCTCGCGGCCGCCGGAGGTCCTCGGGCCTCTGGCCATCGCCCGCCGACGGCCACACCTCCAAACTCGTGATATCGCCGTGACTTTCTTAGTTGATTTATAATGACCTAAAAACTATCAACAACGGATCTCTTGGTTCTGGCATCGATGAAGAACGTAC
+
CGGGGGD@FEFFF,CFGFF@EG9FA6-EGFGGFGGFGGGGFC@FGGGGFDECFFFFGGGGGGGEGEGFFFGGGFGGGGGGF99,CCFCFEFG:CGGGGEDE@FF,EFEFFF4,BEFF9A99=@FFEGDE:F?,,CE>FCGC>C>B8=,@=@CBCGDC>*>F<FG9FFG:FGCFF:FC*C+4*:FEEGC*1::*::*80AG*/C*:+:7+*1;+*0++*;?EGG*/+<CEFCFGGGE?CFG:E7C+?>FF77FCFDDG+:FGGG*9C7.7CDC7*=?=*)9BFC@FF?D)5=@B?40(####
@M06045:235:000000000-JCY5N:1:1101:20665:6045 1:N:0:CTCAGA
TAACGACTTGGTCATTTAGAGGAAGTAAAAGTCGTAACAAGGTCTCCGTTGGTGAACCAGCGGAGGGATCATTACTGAGTACTACACTCTCTACCCTTTGTGAACTATTATACCTGTTGCTTCGGCGGCGCCCGCAAGGGTGCCCGCCGGTCTCATCAGAATCTCTGTTTTCGAACCCGACGATACTTCTGAGTGTTCTTAGCGAACTGTCAAAACTTTTAACAACGGATCTCTTGGCTCCAGCATCGATGAAGAACGCAGCACATATTTCCAGATCGGAAGAGCACACGTCTGAACTTCC
+
CGGGGGGGGGGGGGGGGGGGGGGGGGGGGGGGGGGGGGGGGGGGGGGGGGGGGGGGGGGGGGGGGGGGGGGGGGGGGGGGGGGGGGGGGGGGGGGGGGGGGGGGGGGGGGGGGGGGGGGGGGGGGGGGGGGGGGGGGGGGGGGGGGGGGGGGGGGGGGGGGGGGGGGGGGGGGGGGGGGGGGGGGGGGGGGGGGGGGGGGGGGGGGGGGGGGGGGGGGGGGGGGGGGGGGGGGGGGGGGGGGFGGGGGGGGGGGGGGGGGGGFGGGGFFGFCF>7?FC.<<37;:6)775>FF)44(####
@M06045:235:000000000-JCY5N:1:1101:22864:6046 1:N:0:CTCAGA
TAACGACTTGGTCATTTAGAGGAAGTAAAAGTCGTAACAAGGTCTCCGTTGGTGAACCAGCGGAGGGATCATTACCGAAGTTACCTTCAAAACCCACTGTGAACCTTACCTCTTGCCGCGTTGTCTCGGCGGGAGGCGGTGGGCGTCTCGCGCCCCCAGCGGGCCGTGCCGCTCCCGTCCCCGCCGGCGGCGCCAAACTCTAAATTTACAGCGGACTGTACGTTCTGATTTACAAAAAAAAACAAGTTAAAACTTTCAACAACGGATCTCTTGGTTCTGGCATCGATGAAGAACGCACCCC
+
CGGGGGGGGGGGGGGGGGGGGGGGGGGGGGGGGGGGGGGGGGGGGGGGGGGGGGGGGGGGGGGGGGGGGGGGGGGGGGGGGGGGGGGGGGGGGGGGGGGGGGGGGGGGGGGGGGGGGGGGGGGGGGGGGGGGGGGGGGGFGGGGGGGGGGGGGGGGGGGGGGGGGGGGGGGGGGGGGGGGGGGGGGGGGGGGGGGGGGCGGGGGGGGGGGGGGGGGGGGGGGGGGGGGGGGGGGG?FGGGGGGGGGCCFGGGGEFC>EGGGFCDDG5DF7=CFGFFBGFFFFGFF@:*9@F?:F>:0####
@M06045:235:000000000-JCY5N:1:1101:23813:6050 1:N:0:CTCAGA
TAACGACTTGGTCATTTAGAGGAAGTAAAAGTCGTAACAAGGTCTCCGTTGGTGAACCAGCGGAGGGATCATTGCCGAGTTTACAACTCCCAAACCCCTGTGAACATACCACTTGTTGCCTCGGCGGATCAGCCCGCTCCCGGTAAAACGGGACGGCCCGCCAGAGGACCCCTAAACTCTGTTTCTATATGTAACTTCTGAGTAAAACCATAAATAAATCAAAGCTTTCAACAACGGATCTCTTGGTTCTGGCATCGATGAAGAACGCAGCACATATGTCCAGATCGGAAGAGCACAGGGC
+
CGGGGGGGGGGGGFGGGGGGGGGGGGGGGGGGGGGGGGGGGGGGGGGGGGGGGGGGGGGGGGGGGGGGGGGGGGGGGGGGGGGGGFGGGGGGGGGGGGGGGGFGGGGGGGGGGGGGGGGGGGGGGGGGGGGGGGGGGGGGGGGGGGGGGGGGGGGGGGGGGGGGGGGGGGGGGGGGGCGGGFGFF>FGGGGFGGGGGGFGGFEFGGGGGGGFGGGGGGGFGGGGGGGGGGGGGGGEEDECCEFGGGGGFGGGGGGGGGFGGGDGGGGFFGFGFGBF?78@FF4?FFFFFFEFFFF:1####
@M06045:235:000000000-JCY5N:1:1101:13633:6054 1:N:0:CTCAGA
TAACGACTTGGTCATTTAGAGGAAGTAAAAGTCGTAACAAGGTCTCCGTTGGTGAACCAGCGGAGGGATCATTACCGAGTTTACAACTCCCAAACCCCTGTGAACATACCTATACGTTGCCTCGGCGGATCAGCCCGCGCCCCGTAAAAAGGGACGGCCCGCCCGAGGACCCCTAAACTCTGTTTTTAGTGGAACTTCTGAGTAAAACAAACAAATAAATCAAAACTTTCAACAACGGATCTCTTGGTTCTGGCATCGATGAAGAACGCAGCACATATCCTCAGATCGGAAGAGCACTGCA
+
CGGGGGGGGGGGGGGGGGGGGGGGGGGGGGGGGGGGGGGGGGGGGGGGGGGGGGGGGGGGGGGGGGGGGGGGGGGGGGGGGGGGGGGGGGGGGGGGGGGGGGGGGGGGGGGGGGGGGGGGGGGGGGGGGGGGGGGGGGGGGGGGGGGGGGGGGGGGGGGGGGGGGGGGGGGGGGGGGGGGGGGGGGGGGGGGGGGGGGGGGGFGGGGGGGGGGGGGGGGGGGGGGGGGFGGGGGGGGGGGGDDFGGGGGGGDDGGGG=CFGFGGGGGFFGFGFGFF?FFFFFGFFBFFFFFFFFFB(####
@M06045:235:000000000-JCY5N:1:1101:10523:6065 1:N:0:CTCAGA
TAACGACTTGGTCATTTAGAGGAAGTAAAAGTCGTAACAAGGTTTCCGTAGGTGAACCTGCGGAAGGATCATTAATGTGCCGGGGGCCCTCCGGGGTCCCATTGTGCCACCCGTGTTTACTTGTACCTGTTGCTTCGGCGGGCCTGCGGGCCTCGCTCGCTGCCGGGGGACCTGGTCCCCGGGCGCGTGCCCGCCGGAGACACACCCAACCTCTCTAACGGATACGTCTGAGCAATGATCTAATCATTAAAACTTTCAACAACGGATCTCTTGGTTCCCGCATCGATGAAGAACGCATGCT
+
CGGGGGGGGGGGGGGGGGGGGGGGGGGGGGGGGGGGFGGGGGGGGGGGGGGGGGGGGGGGGGGGGGGGDFGGGGGGGGGGGGGGGGGGGGGGGGGGGGGGGGGGGGGGGGGGGGGGGGFGGGGGGGGGGGGGGGGGGGGGGGGGGGFGGGGGGGGGGGGGGFGGGGGGGGGEGFGGGGGFEGGEEEECECGGGDECGEEEGGGFCGGEGGG8E<FCFFGGGGGGCGEFACFGGGGGGFCDCEFGGGDGGFGGGC7FGFGGGGG9DGDE=FFGFGFFFG=>>)7B>FFFFFFF>F6<(####
@M06045:235:000000000-JCY5N:1:1101:7473:6074 1:N:0:CTCAGA
TAACGACTTGGTCATTTAGAGGAAGTAAAAGTCGTAACAAGGTTTCCGTAGGTGAACCTGCGGAAGGATCATTAATGAATTTGGAGAATTGATGCTGGCCTTTGTGCATGTGCTCGTTCTCTTTAATCCATACACACCTGTGCACTTGTTATCGGGGCTTGTTGTTAAAGATAAGCCCTGCTTAATCACATACTCTTATTATTTACTTTGAATGTTTATCAAGTCGAAAGACTTTTAAATCAATACAACTTTTAACAACGGATCTCTTGGCTCTCGCATCGATGAAGAACGCAGCACTGTC
+
CGGGGGGGGGGGGGGGGGGGGCGGGGGGGGGGGGGGGGGGGGGGGGGGGGGGGGGGGGGGGGGGGGGFGGGGGGGGGGGGGGGGGGGGGGGGGGGGGGGGGGGGGGGGGGGFGGGGGGGGGGGGGGGGGGGGGGGGGGGGGGGGGGGGGGGGGGGGGGGGGGGGGGGGGGGGGGGGGFGGGGGGGGGGGGGGGGGGGGGGGGGGGGGGGGGGGGGGGGGGGGGGGGDFEGGGGGGG:CGGGGGGGGGGGGGGGGGGGGGDGDGGGGGFFFAFFGFFDGDEEFCFFCFFAFEFBFF<2####
@M06045:235:000000000-JCY5N:1:1101:7987:6075 1:N:0:CTCAGA
TAACGACTTGGTCATTTAGAGGAAGTAAAAGTCGTAACAAGGTTTCCGTAGGTGAACCTGCGGAAGGATCATTAATGTATATTGAATTTTATATTCTTTATCAACCCACACTGTGTACCTTTTTACTGTTGCTTCCATGGGACATGGCTCTGCCACGTCGGCCTTATGACTGGTGAGCGCCCATGGGAGGAAAACAAAACTCTTTGTTACAATTGAAGTCTGTCTGAATTGTTTATATTAAACGTTAAAACTTTCAACAACGGATCTCTTGGTTCTCGCATCGATGAAGAACGCAGCACGT
+
CGGGGGGGGGGGGGGGGGGGGGGGGGGGGFGGGGGGGGGGGGGGGGGGGGGGGGGGGGGGGGGGGGGGGGGGGGGGGGGGGGGGGGGGGGGGGGGGGGGGGGGGGGGGGGGGGGGGGGGGGGGGGGGGGGGGGGGGGGGGGGGGGGGGGGGGGGGGGGGGGGGGGGGGGGGGFGGGGGGGGGGGGGGGGEGFGGGGGGGGGGGGGGGGGGGGGGGGGGGFGGGGGGFGGGGGGFGG,BCDGGGDGGFGGGGGGGGGGGGGGGGGGGGFFGFGFFFFFDDF>D3AF?FFFF@FFEFF6####
@M06045:235:000000000-JCY5N:1:1101:26444:6079 1:N:0:CTCAGA
TAACGACTTGGTCATTTAGAGGAAGTAAAAGTCGTAACAAGGTCTCCGTTGGTGAACCAGCGGAGGGATCATTACCGAGTTTACAACTCCCAAACCCCTGTGAACATACCACTTGTTGCCTCGGCGGATCAGCCCGCTCCCGGTAAAACGGGACGGCCCGCCAGAGGACCCCTAAACTCTATTTCTATATGTAACTTCTGAGTAAAACCATAAATAAATCAAAACTTTCAACAACGGATCTCTTGGTTCTGGCATCGATGAAGAACGCAGCACATATTGCCAGATCGGAAGAGGCACCTGA
+
CGGGGGGGGFGGGGGGGGGGGFGEGGGGGGGGGGGGGGGGGGGGGGGGGGGGGGGGGGGGGGGGGGGGGGGGGGGGGGGGGGGGGGGGGGGGGCGGGGGGGGGGGGGGGGGGGGGGGGGGGGGGGGGGGGGGGGGGGGGGGGGGGGGGGGGGDGGGGGGGGGGGGGGGGGGGGGGGGGGGGGGGGGGGGGGGGGGGGGGGGGGGG+?BEGGGGGGGGGGGGGGGGGGGGGGGGGGGGGEGFGGG<EGGGGGGGGGGGGGGGGGGGCGEFGFGFFBFFGFFFFGF=:>BBEBF?5?F:####
@M06045:235:000000000-JCY5N:1:1101:21946:6091 1:N:0:CTCAGA
TAACGACTTGGTCATTTAGAGGAAGTAAAAGTCGTAACAAGGTTTCCGTAGGTGAACCTGCGGAAGGATCATTACTGAGTATTTGTCTTTTTAAGACATCTCTCTATCCATAAACTCTTTTTTTTAAAAAGACATGATTTATAACAATTAGTCTGAATGATTATTTTTAAATCTTCAAAACTTTCAACAACGGATCTCTTGGTTCTCGCATCGATGAAGAACGCAGCACATATATTCAGATCGGAAGAGCACACGTCTGGACTCCAGTCACCTCAGAATCTCGTATGCCGTCTTCTGCATG
+
CGGGGGGGGGGGGGGGGGGGGGGGGGGGGGGGGGGGGGGGGGGGGGGGGGGGGGGGGGGGGGGGGGGGGGGGGGGGGGGGGGGGGGGGGGGGGFGGGGGGGGGGGGGGGGGGGGGGGGGGGGGGGGGGGGGGGGGGGGGGGGGGGDGGGGGGGGGGGGGGGGGGGGGGGGGGGGGGGGEGGGGGGGGGGGGGGGEEGGGGGGGGGGGGGGGGGGGGGGGGGGGGGGGGGGGGGGGGGGGGGGGGGGGGGGGGGGGGGGGGGGFGGGGFFGFGFGFFFG@AFFGFFFFFFFFFFFFF)####
@M06045:235:000000000-JCY5N:1:1101:14795:6096 1:N:0:CTCAGA
TAACGACTTGGTCATTTAGAGGAAGTAAAAGTCGTAACAAGGTCTCCGTTGGTGAACCAGCGGAGGGATCATTACCGAGTTTACAACTCCCAAACCCCTGTGAACATACCACTTGTTGCCTCGGCGGATCGGCCCGCTCCCGGTAAAACGGGACGGCCCGCCAGAGGACCCCTAAACTCTGTTTCTATATGTAACTTCTGAGTAAAACCATAAATAAATCAAAACTTTCAACAACGGATCTCTTGGTTCTGGCATCGATGAAGAACGCAGCACATATGTATAGATCGGAAGAGCACCCATA
+
CGGGGGGGGGGGGGGGGGGGGGGGGGGGGGGGGGGFGGGFGGGGGGGGGGGGGGGGGGGGGGGGGGGGGGFGGGGGGGGGGGGGG<FGGGGGEDGGGGGGGGGGGGGGGGGGGGGGGGGGGGGGGGGGGGGGGGGGGGGGGGGGGGFGGGGGGGGGGGGGGGCGGFGGGGGGGCCFGGGGGFGGGGGGGGGGGGGGGGGGGGGGFGFGGFCEG9EF+0:<0<CGGGGGGGGGGGGGGGGGGGGGGFGG7FDGGFGGGGGGF*:CFGGFFGF<@**9=FFFFFGFFFFFFF:>:F)3(####
@M06045:235:000000000-JCY5N:1:1101:16936:6103 1:N:0:CTCAGA
TAACGACTTGGTCATTTAGAGGAAGTAAAAGTCGTAACAAGGTTTCCGTAGGTGAACCTGCGGAAGGATCATTAATGATTGGTGGCTGTTGCTGACTAGTGTTTCTAGTATGTGCACGCCACACCTTCAATCCCACTTACACCTGTGCACCTTCTGTAATAGATCTATGTGGATACGGAGATATGAAAGTTTGCGCTCTCGTACTCTGTTGAAGCAGTCTACTACGTTTTTTTACACACACACACAATAGTCATTGAATGTATTTTTTTTGTTCTTATGATAAAAACAACTTTCAACCAGG
+
CGGGGGGGGGFGGGGGGGGGGGGGGGGGGGGGGGGGGGGFGGGGGGGGGGGGGGGGGGGFGGGGGGGGGG<FGGFGGGGGGGGGGGGGGGGGGGGGGGGGGGGGGGGGGGGGGGGGGGGGGGGGGGGGGGGGCFGGGGAFFGGGGGGGGGGGGGGGGGGGGGFGFFGGGGGGGGFGGGGGGGGGGGGGGGGGGGGGGGGGGGGGGGGFGGGFEFGGFGGGGGGDFEFFGGG>GGGFGGGGGGGGGCGFGFFGGGGGG9>FF7FGGGGFFGFGFGFF6CF?FF7@F4)<>>@F<?>A)####
@M06045:235:000000000-JCY5N:1:1101:12957:6112 1:N:0:CTCAGA
TAACGACTTGGTCATTTAGAGGAAGTAAAAGTCGTAACAAGGTCTCCGTTGGTGAACCAGCGGAGGGATCATTACCGAGTTTACACTCATAACCCTTTGTGAACATTATAACTTGTTGCTTCGGCGGCTTCTTCGGGAGCCCGCCGGCGTTTCAGTATCTCTGTTTGTACCCGACGATACATCTGAGTGTTCTTAGCGAACTATAAAAACTTTTAACAACGGATCTCTTGGTTCTAGCATCGATGAAGAACGCAGCACATATTTGCAGATCGGAAGAGCACACGTCTGAACTCCAGTGAGC
+
CGGGGGGGGGGGGGGGGGGGGGGGGGGGGGGGGGGGGGGGGGGGGGGGGGGGGGGGGGGGGGGGGGGGGGGGGGGGGGGGGGGGGGGGGGGGGGGGGGGGGFGGGGGGGGGGGGGGGGGGGGGGGGGGGGGGGGGGGGFGGGGGGGGGGGGGGGGGGGGGGGGGGGGGGGGGGGGGGGGGGFGGGCFGGGGGGGGGGG8CGGGGDFFF<EGGGGGGGCFGGE=EEFFFGGGGGGGFFDCGGC<CF+:DCC<EGGGG<FCC:CFGGGC?F=FGFDDB5CF6FFGFFFFF*=@?AF?7)####
@M06045:235:000000000-JCY5N:1:1101:25581:6157 1:N:0:CTCAGA
TAACGACTTGGTCATTTAGAGGAAGTAAAAGTCGTAACAAGGTTTCCGTAGGTGAACCTGCGGAAGGATCATTCATAATAAGTGTTTTATGGCACTTTATAAATCCATATCCACCTTGTGTGCAATGTCAATCGATCTTCTTCATGGAGATCGACCAAACATCAACCTTTATTTTTTAACTCTTTGTCTGAATAATATTATGACTAAACAATTCAAAATACACCTTTCATCAACGGATCTCTTGGCTCTCGCATCGATGAAGAACGCAGCCCATATACGCACATCGGAAGCGCACACGTGT
+
CAEGCCFGGD8FF9<CDAFGGGCGFFFEFCFGFD@FGEFF<8F<@<EGF8FGG9;<EFGG?FEFG7@EFGGGF<CFE,C<FC<C@EFG,CE<F<<EFG,CE<EFC8<E9CFGGFFGGFG,AEFFFF,C?<,C<D,,BFG9FEF9FF9BEFAEF7:>>444,,5,,6,,AAEEF;FGCF?@FGC>F,C,DDFC,C,@;EGGA=9,7,@8,,@:3@A:DCF,@:,3@CGG7,7=,DE*1*14:,=*47C9;97=D*)1*=B++0+2857):>):2057+;))=)21/5))8>).,)-4(####
@M06045:235:000000000-JCY5N:1:1101:10312:6171 1:N:0:CTCAGA
TAACGACTTGGTCATTTAGAGGAAGTAAAAGTCGTAACAAGGTCTCCGTTGGTGAACCAGCGGAGGGATCATTACAGAGTTGCAAAACTCCCTAAACCATTGTGAACGTTACCTAAACCGTTGCTTCGGCGGGCGGCCCCGGGGTTTACCCCCCGGGCGCCCCTGGGCCCCACCGCGGGCGCCCGCCGGAGGTCACCAAACTCTTGATAATTTATGGCCTCTCTGAGTCTTCTGTACTGAATAAGTCAAAACTTTCAACAACGGATCTCTTGGTTCTGGCATCGATGAAGAACGCAGAGCG
+
CGGGGGGGGGGGGGGGGGGGGGGGGGGGGGGGGGGGGGGGGGGGGGGGGGGGGGGGGGGGGGGGGGGGGGGGGGGGGGGGGGGGGGGGGGGGGGGGGGGGGGGGGGGGGGFGGGGGGGGGGGGGGGGGGGGGGGGGGGGGGGGGGGGGGGGGGGGGGGGGGGGGGGGGGGGGGGGGGGGGGGGGGGGGGGGGGGGFFGCFGGGFFGDG9CGGFFGFGGGCFGGGGFGGGGGGGGGGFFFGGGG*CCFGGGGGGGGGFGGFGGGDD5CB@GFFFFFFFGFFFFG55F?FFFBF:EFF0####
@M06045:235:000000000-JCY5N:1:1101:16385:6181 1:N:0:CTCAGA
TAACGACTTGGTCATTTAGAGGAAGTAAAAGTCGTAACAAGGTTTCCGTAGGTGAACCTGCGGAAGGATCATTAACAAATCATGATGTGGTGTTGTGTAACAGCACACCACAAATTAACCCGAACCTGTGCCTTTTGGCCAGGCTAGGTGTGGGTATTGTCATATTGGCTCGTCCAATATTATAATACTCGCGGTGAAGACGAAAGTCGGATCCACATAGACGCTTGTTTTTGTTTGACAGATTTCAATTGTATCCAAAATTAATGACAACTTTTAACAATGGATCTCTTGGCTCTTTGGT
+
CGGGGGGGGGGGGGGGGGGGGGGGGGGGGGGGGGGGGGGGGGGGGGGGGGGGGGGGGGGGGGGGGGGGGGGGGGGGCFCEFGGGGGGGGGGGGGGGGGGGGGGGGGGGGGGGGGGGGGGGGGGGGGGGGGGGGGGGGGGGGGGGGGGGGGGGGGGGGGGGGGGGGGGGGGGGGGGGGGGGGGGGGGGGGGGGGGGGCGGGGGGGGGGGGGGGGGGGGGGGGGGGGGGGGGGGGGGGFGGGGGGGGGGDFGGGGGGGGGGGGGGGGGGFFF>GFGFFFGF?FF44=FFFFFF=?FFFF####
@M06045:235:000000000-JCY5N:1:1101:24814:6211 1:N:0:CTCAGA
TAACGACTTGGTCATTTAGAGGAAGTAAAAGTCGTAACAAGGTCTCCGTTGGTGAACCAGCGGAGGGATCATTACCGAGTTTACAACTCCCAAACCCCTGTGAACATACCACTTGTTGCCTCGGCGGATCAGCCCGCTCCCGGTAAAACGGGACGGCCCGCCAGAGGACCCCTAAACTCTGTTTCTATATGTAACTTCTGAGTAAAACCATAAATAAATCAAAACTTTCAACAACGGATCTCTTGGTTCTGGCATCGATGAAGAACGCAGCACATATGATGAGATCGGAAGAGCACACAGT
+
CGGGGGGGGGGGGGGGGGGGGGGGGGGGGGGGGGGGGGGGGGGGGGGGGGGGGFGGGGGGGGGGGGGGFFGGGGGGGGGGGGGGGGGGGGGGFGGGGGGGGGGDGGGGGGGGGGGGGGGGGGGGGGGGGGGFGGGGGDGGGGGGGGGGGGGGGGGGGGGGGGGGGGGGGGGGGGGGGGGGGGGGGFFGGGGGGGGGGGFGGGGEFFGGGGGGGGFGGGGGGGGGGGGGGGGGGGGGGGGGGGGGGGGGFDGGGEGGGGGFGG7FFCC@DGE4)2=FF7?FFFFF=?FEFFFFFF?7(####
@M06045:235:000000000-JCY5N:1:1101:16046:6213 1:N:0:CTCAGA
TAACGACTTGGTCATTTAGAGGAAGTAAAAGTCGTAACAAGGTTTCCGTAGGTGAACCTGCGGAAGGATCATTACCGAGTGCGGGTTCCAACGAGCCCAACCTCCCACCCGTGTTTACCATGACCGCGTTGCCTCGGCGGGCCCACTGGGGCCTGGCCCCGGTCGCCGGGGCGCTTCTGCCCCCGGGTCCGCGCCCGCCGACGCACCCTGGAACCCTGTCTGAATAGTGAGTCTGAGTCTATGAACAAATCATTAAAACTTTCAACAACGGATCTCTTCGTTCCGGCCTCGATGAAACGAT
+
CCFEBCFGCC8F,FCCC@@FGCGGGCEDCC,@<BCFECEEFACCFF@FGD@;CEFGGFE<EFGGE766FE@F@E@<BF7C<CEF+8?FCFGGE,47@C=FEGC,BF,AC:FF=A=FAFECEGFFE=FE@>+BF?C:FFF+5FFF7>BF,FE>7***63CGC@<<FFEB7:F*2:8EEFCFGGFECC8E/A>E58EGC5:C:EEE*:EGFGG6@<EEGGD?9?FG+<9<+<9@+<9++?:*<9:F+A*29DF+2A>F7+09>::*:2*7>)<C)/***0*)..1)<D5)..)8:=4A)####
@M06045:235:000000000-JCY5N:1:1101:19175:6225 1:N:0:CTCAGA
TAACGACTTGGTCATTTAGAGGAAGTAAAAGTCGTAACAAGGTCTCCGTTGGTGAACCAGCGGAGGGATCATTACAGAGTTGCAAAACTCCCTAAACCATTGTGAACGTTACCTAAACCGTTGCTTCGGCGGGCGGCTCCGGGGTTTACCCCCCGGGCGCCCCTGGGCCCCACCGCGGGCGCCCGCCGGAGGTCACCAAACTCTTGATAATTTATGGCCTCTCTGAGTCTTCTGTACTGAATAAGTCAAAACTTTCAACAACGGATCTCTTGGTTCTGGCATCGATGAAGAACGCAGTTGG
+
CGGGGGGGGGGGGGGGGGGGGGGGGGGGGGGGGGGGGGGGGGGGGGGGGGGGGGGGGGGGGGGGGGGGGGGGGGGGGGGGGGGGGGGGGGGGGGGGGGGGGGGGGGGGGGGGGGGGGGGGGGGGGGGGGGGGGGGGGGGGGGGGGGGGGGGGGGGGGGGGGGGGGGGGGGGGGGDGGGGGGGGGGGGGGDEGGGGGGGGGGFGGGGFGGGGGGGGGGGGGGFGGGGGGGGGGGGG?FGGGGGGFGGGGFGGGGGGGGGGFG:DGCDGFFGFDFFFFFGFFFFGFFFFFFFFF:@BF0####
@M06045:235:000000000-JCY5N:1:1101:22317:6239 1:N:0:CTCAGA
TAACGACTTGGTCATTTAGAGGAAGTAAAAGTCGTAACAAGGTCTCCGTAGGTGAACCTGCGGAGGGATCATTACACAAATATGAAGGCGGGCTGGCACCTCTCGGGGTGGCTAGCCTTGCTGAATTATTCCACCCGTGTCTTTTGCGTACTTCTTGTTTCCTTGGTGGGCTCGCCCACCACAAGGACCAACCCATAAACCTTTTTGTAATGGCAATCAGCGTCAGTAACAATGTAATAATTACAACTTTCAACAACGGATCTCTTGGTTCTGGCATCGATGAAGAACGCAGCACATGCGG
+
CGGGGGGGGGGGGGGGGGGGGGGGGGGGGGGGGGGGGGGGGGGGGGGGGGGGGGGGGGGGGGGGGGGGGGGGGGGGGGGGGGGGGGGGGGGGGGGGGGGGGGGGGGGGGGGGGGGGGGGGGGGGGGGGGGGGGGGGGGGGGGGGGGGGGGGGGGGGGGGGGGGGGGGGGGGCFGGGGGGGGGGGGGGGGGGGGGGGGGGGGGGGGGEGGGGGGGGGGGGGGGGGGGGGGGGGGGGGGGGGGGGGGGGGGGGGGGGGGGDG:D7FGGGFFGFGFGF>FGBFFFFFFFFFFFFFF41:)####
@M06045:235:000000000-JCY5N:1:1101:24698:6256 1:N:0:CTCAGA
TAACGACTTGGTCATTTAGAGGAAGTAAAAGTCGTAACAAGGTCTCCGTTGGTGAACCAGCGGAGGGATCATTACCGAGTTTACAAACTCCCAAACCCTTTGTGAACCTTACCATATTGTTGCTTCGGCGGGACCGCCCCGGCGCCTTCGGGCCCGGAACCAGGCGCCCGCCGGAGGCCCCAAACTCTTATGTCTTTAGTGGTTTTCTCCTCTGAGTGACACATAAACAAATAAATAAAAACTTTCAACAACGGATCTCTTGGTTCTGGCATCGATGAAGAACGCAGCACATATATGGGCC
+
CGGGGGGGGGGGGGGGGGGGGGGGGGGGGGGGGGGGGGGGGGGGGGGGGGGGGGGGGGGGGGGGGGGGGGGGGGGGGGGGGGGGGGFAFGGGGGGGGGGGFGGGGGGGGGGGGGGGGGGGGGGGGGGGGGGEFGGGGGGGGDGGGGGGGGGGGGGGEGGGGGGGGEGGGGGGGGGGGGGGGGGFE:EGGCGGGGGGGGGGGFGGFGFFFG?C9CCGCF+:0CEGGGCCDGGGGGGGGGGGGGGGGCFGGGCGGGGGD9CFFGC*70:46DFGFGFFFGFFF4*7:>>B@>>FFF<<)####
@M06045:235:000000000-JCY5N:1:1101:6680:6266 1:N:0:CTCAGA
TAACGACTTGGTCATTTAGAGGAAGTAAAAGTCGTAACAAGGTCTCCGTTGGTGAACCAGCGGAGGGATCATTACAGAGTCTTCTGAACTCCAAACCATTGTGAACATATCATGTTGCTTCGGCGGGATGCCGGGTGGACCAGCGCCCCCGCGCCGCCCGCCGGAGGCCAAACTCTTGTTTTCTAGCGGAATCTTCTGAGTCTTTATAAATAAGCAATCAAAACTTTCAGCAACGGATCTCTTGGCTCTGGCATCGATGAAGAACGCAGCACATATCCCAAGATCGGAAGAGCACACGGGA
+
CGGGGGGGGGGGGGGGGGGGGGGGGGGGGGGGGGGGGGGGGGGGGGGGGGGGGGFGGGGGGGGGGGGGGGGGGGGGGFGGGGGGGGGGGGGGGGGGGGGGGGGFGGGGGGGGGGGGGGGGGGGGGGGGGGGGGGGGEGGGGGGGGGGGGGGGGGGGGGGGGGGGGGGGGGGFGGGFGGGGGGGGGGGGGCGFGGGGGGGGGGGGGGFGG7CGFGGGCGGFDFGGGGGGGGGGGGGGEGGGGGGCGGFFGGGFFGFGGGGGFGGGGGGFFG>GFF?9FG@FFFGFFFF@EFFF<:?B8####
@M06045:235:000000000-JCY5N:1:1101:3569:6281 1:N:0:CTCAGA
TAACGACTTGGTCATTTAGAGGAAGTAAAAGTCGTAACAAGGTTTCCGTAGGTGAACCTGCGGAAGGATCATTACCGAGTGCGGGCCCTCGCGGCCCAACCTCCCACCCTTGTCTCTATACACCTGTTGCTTTGGCGGGCCCACCGGGGCCACCTGGCCGCCGGGGGACGCACGTCTCCGGGCCCGCGCCCGCCGAAGCGCTCTGGGAACCCTGATGAAGATGGGCTGGCTGAGTACTGTGAAAATTGTCAAAACTTTCAACAATGGAACTCGTGGTTCCGGCATCGATGAAGAACGTCGG
+
<EGGFFGGGGGFFGCFGGFFGGFFECEFGGFFFFCFEFEFGGEFGGGFFDFGFFGFFEEFDFGGGGGF@FGGFGGGEEFFGFFGGF@FF<FFFG=C:FGEGGFFGGGGDD<EFFFGAB?FGFFFCFGGGCGG9FGFFGGE<FCG:FGDGFGGGFCGGGGFFGGGEGGGGGEGGG8>*;7?GGD>GEEGGCECEGGGGG5>C*;*<+;*C8@;6;CCG+<C00<CFC*:***:8EGF7CF:C+CC+0*::CF+:<DG7+>FCFFGFGFF*>F*)17>FF=4@ECEEF@?5=??AF>?1####
@M06045:235:000000000-JCY5N:1:1101:18841:6325 1:N:0:CTCAGA
TAACGACTTGGTCATTTAGAGGAAGTAAAAGTCGTAACAAGGTCTCCGTTGGTGAACCAGCGGAGGGATCATTACCGAGTTATACAACTCCCAAACCCACTGTGAACCTTACCTCAGTTGCCTCGGCGGGAACGCCCCGGCCGCCTGCCCCCGCGCCGGCGCCGGACCCAGGCGCCCGCCGCAGGGACCCCAAACTCTCTTGCATTACGCCCAGCGGGCGGAATTTCTTCTCTGAGTTGCACAAGCAAAAACAAATGAATCAAAACTTTCAACAACGGATCTCTTGGTTCTGGCATCTGAT
+
CAFGF@FGC@FFFGGGFGG<FG<9FFFGGF@GGGGG<CFFGGGG<FF:F<@8FEE<F<F@F@7:@@F,6F@EFGGGFEEF@FEEFFFEFFGEEAF<DFCFFGGG?F?FGDD==5?FBA<FFD?AFEC=CB@CDFE:@:>F@FBFE@:,6>FCFGGE@<*<FFCG:<:E>CCC>58E8:::EDEGEGG8EC>85*A:<<?EFFF6F+0</1:8EECEGEE8ECEG6:<::0+02<?E?F?D<<:57*9<D<CE577*?+0277*::5F6B:4CB6<7)97)7*?BFFFFF?7/-9<25####
@M06045:235:000000000-JCY5N:1:1101:15867:6332 1:N:0:CTCAGA
TAACGACTTGGTCATTTAGAGGAAGTAAAAGTCGTAACAAGGTCTCCGTTGGTGAACCAGCGGAGGGATCATTACCGAGTTTACAACTCCCAAACCCCTGTGAACATACCTACAACGTTGCCTCGGCGGCTCCCCGCTTCCCCGTAAAACGGGAGCGGCCCGCCAGAGGACCCAACAAACTCTGTTATTTTCAGTATCTTCTGAGTAAAAACACAATCAATTAAAACTTTCAACAACGGATCTCTTGGTTCTGGCATCGATGAAGAACGCAGCACATATGCTGAGATCGGAAGAGCAAAAA
+
CGGGGGGGGGGGGGGGGGGGGGGGGGGGGGGGGGGGGGGGGGGGGGGGGGGGGGGGGGGGGGGGGGGGGGGGGGGGGGGGGGGGGGGGGGGGGGGGGGGGGGGGGGGGGGGGGGGGGGGGGGGGGGGEGGGGGGGGGGGGGGGGGGGGGGGGGDGGGGGGGGGGGGGGGGGGGGGGGGGGFGGGGFGFFFGGGGGGGFFFGGGGGGGGGFGGGF=CCFFGGGGGFGGGGGGFFGCGGGGGGGFGGGGGGGGGGGGGGGDGFGGCGGG>@DEGFGF@FCBFFF>=>FFFFFDE>@B:0####
@M06045:235:000000000-JCY5N:1:1101:8855:6353 1:N:0:CTCAGA
TAACGACTTGGTCATTTAGAGGAAATAAAAGTCGTAACAAGGTTTCCGTAGGTGAACCTGCGGAAGGATCATTATCGAGTTGAGGGTCGCCCTCGCGCGCCCGAACCTCCCAACCCTGTGTCTACCACACCTTGTCGTTGCTTCGGCGGACCGGCCGCGCGTTTCGTGACCAACTGGTCGCACGCCGGCCGCCGGGGGCCCTTCGTGCCCCTGGAGAGCGTCCGCCGATGGCCCAACCACACAAACTCTTGTACCGAAACGTGTCGTCTGAACGAAAACAAGTGATTGTATAATCAACCAG
+
CGGGGGGGGGGGGGGGGGGGGGGGGGGGGGGGGGGGGGGGGGGGGGGGGGGGGGGGGGGGGGGGGGGGGGGGGGGGGGGGGGGGGGGGGGGGGGGGGGGGGGGDEGGGGGGGGGGGGGGGGGGGGGGGGGGGGGGGGGGGGGGGGGGGGGGGGGGGGGGGGGGGGGGGGGGGGGGGGGGGGGGGGGGGGGGGGGGGGGGGGGGGGGEGGGGGGGGFFGGGGGDGGGGGGGGGGGGGGGGGGGDFGGGGFGGGFGGGGGGGGGGGGDFF><FGFGFFF:5FFFGFFFFFFF6?AFBF?####
@M06045:235:000000000-JCY5N:1:1101:13428:6371 1:N:0:CTCAGA
TAACGACTTGGTCATTTAGAGGAAGTAAAAGTCGTAACAAGGTCTCCGTTGGTGAACCAGCGGAGGGATCATTACCGAGTTTACAACTCCCAAACCCCTGTGAACATACCTATACGTTGCCTCGGCGGATCAGCCCGCGCCCCGTAAAAAGGGACGGCCCGCCCGAGGACCCCTAAACTCTGTTTTTAGTGGAACTTCTGAGTAAAACAAACAAATAAATCAAAACTTTCAACAACGGATCTCTTGGTTCTGGCATCGATGAAGAACGCAGCACATATTGTCAGATCGGAAGAGCACCTTG
+
CGGGGGGGGGGGGGGGGGGGGGGGGGGGGGGGGGGGGGGGGGGGGGGGGGGGGGGGGGGGGGGGGGGGGGGGGGGGGGGGGGGGGGGGGGGGGGGGGGGGGGGGGGGGGGGGGGGGGGGGGGGGGGGGGGGGGGGGGGGGGGGGGGGGGGGGGGGGGGGGGGGGGGGGGGGGGGGGGGGGGGGGGGGGGGGGGGGGGGGGGGGGGGGGGGEGGGGGGGGGGGGGGGGGGGGGGGGGGGGGGGGGGGGGGGGGGGFGGGGGDFGGGGGFFGFGFGFFFGFFFFFFFFFF>DFFFFF?0####
@M06045:235:000000000-JCY5N:1:1101:22173:6373 1:N:0:CTCAGA
TAACGACTTGGTCATTTAGAGGAAGTAAAAGTCGTAACAAGGTTTCCGTAGGTGAACCTGCGGAAGGATCATTACCAAATCCAAAAACAACCCCTGTGAACTTGTATTGTCTGTCTTTGGGGGGAAGGCCCTGTGTTTTCCCCCCATATTAATTGAACAACTTTGATTTTTTGTTGGAATATCTTTTATTAATTATAATAAATGACAACTTTTAACGGTGGATCTCTTGGCTCGTGCATCGATGAAGAACGCAGCACATATGCCCAGATCGGAAGAGCACACGTCTGAACTCCAGTCAGGG
+
CGGGGGGGGGGGGGGGGGGGFGGGGGGGGGGGGGGGGGGGGGGGGGGGGGGGGGGGGGGGGGGGGGGGGGGGGGGGGGGGGGGGG@GGGGGDGDGGGGGFGGGGGFGGGFGGGGGGGGGGGGGGGGGGGGGGGGGGGFGGGGGGGGFCFFGFGGGGGGGGGGGGGGGCFGGGGGGGGGFFCFGGGGGGFFGFGGGGGGGGGFGGFCFGGGGGGFGGGGGGCFEFGGGGGGGE@EGFGFFGGFFFCFGGGGGGGGGFDFFFGFDGGGGFFGFGEDBF:FFFFFGFFFF4FFFFFF7:2####
@M06045:235:000000000-JCY5N:1:1101:4013:6410 1:N:0:CTCAGA
TAACGACTTGGTCATTTAGAGGAAGTAAAAGTCGTAACAAGGTCTCCGTAGGTGAACCTGCGGAGGGATCATTACAAGTGGCCCCGGTCTAACCACCGGGATGTTCATAACCCTTTGTTGTCCGACTCTGTTGCCTCCGGGGCGACCCTGCCTTCGGGCGGGGGCTCCGGGTGGACACTTCAAACTCTTGCGTAACTTTGCAGTCTGAGTAAACTTAATTAATAAGTCAAAACTTTCAACAACGGATCTCTTGGTTCTGGCATCGATGAAGAACGCAGCACATATACACAGATCGGAAGGT
+
CGGGGGGGEFGDFGGFGFGGGGFFCFFFGGGGGGGF@FCGCFFCCGGGGGD@FGFFGGGGGEG@C@CCGGGGGGGGGCCFGGG@FEGGGGGGGGFEGGGGGEFFGGFGGGGFGGGGGGGGGGGGGGDGGGFGFGFGGFFFGGGGGGGGFCEDGGGFGE>CFGGGGEGGGC>8?EGGGGG9FD?CGGDGFCFEGGGG7@C?EFGGGC<+ACE7@FGEFFFGGEFG+CFGFG?@EGG??FGGFFGGDGDDFFGDFFFGGGGDGGGG<FFBFCF7@GDE>D>5@FGFF7@FF@F?9FBF1####
@M06045:235:000000000-JCY5N:1:1101:24196:6502 1:N:0:CTCAGA
TAACGACTTGGTCATTTAGAGGAAGTAAAAGTCGTAACAAGGTCTCCGTTGGTGAACCAGCGGAGGGATCATTACCGAGTTTACAACTCCCAAACCCCTGTGAACATACCACTTGTTGCCTCGGCGGATCAGCCCGCTCCCGGTAAAACGGGACGGCCCGCCAGAGGACCCCTAAACTCTGTTTCTATATGTAACTTCTGAGTAAAACCATAAATAAATCAAAACTTTCAACAACGGATCTCTTGGTTCTGGCATCGATGAAGAACGCAGCACATATGCCAAGATCGGAAGAGCACACGTG
+
CGGGG,FFGGGFGGGGGGGGGGGGGGGGGGGGGGGGGGGGGGGGGGGGGGGGGGGGGGGGGGGGEGGCFFFGGGGGGGGFDGGGF<8=FGGG8ECDFG7<59,C?,<??FFFFCFGCF9?FDEGEGGGFEG<=FEG7>FGF>>=>EEFDCFFCCC::FGCFE<:FFGGGGEEBFD<CCGGFCFC:CFFGG9E@@9EBFGCE;;;<+BCC*2B+B<FFF?EGCGG68+<++<CFF5=*CC<?9FG7<>FGDCCFFGF5:DGDGCFFFDEFGFDFGF=F>BFF6*59@35DDFFBFF:2####
@M06045:235:000000000-JCY5N:1:1101:21843:6506 1:N:0:CTCAGA
TAACGACTTGGTCATTTAGAGGAAGTAAAAGTCGTAACAAGGTCTCCGTTGGTGAACCAGCGGAGGGATCATTACAGAGCTGCAAGACTCCCAAACCATCGCGAACGTACCCGAAACCGTTGCTTCGGCGGGCGGCCCCCACACCTCTGGGCCATCGCCTCCCCAAGGCGCCGCCGGAGGTTACGTAACCCTGAACACCGTATGGCCTCTCTGAGTCTTCGCACTTGAATTAAGTTAAAACTTTCAACAACGGATCTCTTGGTTCTGGCATCGATGAAGAACGCAGCACATATGTGACAGG
+
CGFFGGGGGGGCEDFCEF@ADCFEC<<6CF<FFGG?,@<F@EFGFFFGGFF<FFDFEEFFGGECC+FED@@CF9EC,CEGGGFFGGGGGFDF<FDGGGFECFGGDGGGGGGGGGGGDCFFDGGGGG7=CFE+>CCEGCFFFGGGG@FFFCFGGGGC<CGDGFGGGGGGFGGG>EECGGGG*ACFGFFFGFF8@GGF7C8:CEFG>@FFGCFGGG7+3<EEGGCEECF7+ACCCGGGG7?FGGGCED::CFGGC*930CFF7FGGGGG*<5=D35>6BCFF?FD>EE>5>:=@<44))####
@M06045:235:000000000-JCY5N:1:1101:14488:6509 1:N:0:CTCAGA
TAACGACTTGGTCATTTAGAGGAAGTAAAAGTCGTAACAAGGTTTCCGTAGGTATGTTAAGCATCGAGTTCCTCCCTTTTTGTGACATTTCGCTAACTTGCAATCTTAGGTGAACCTGCGGAAGGATCATTACTGAGTTAGGGTCTTCTGGCCCGACCTCCAACCCTGTGTCTACCTTACCACGTTGCTTCGGCGGGCCTGTCGACAGGATCTGTCGGCTGCCGGCGGGTCTTAACCCCCGCTGGACAGTGCCCGTCGATGGCCAACCTCTTAAAACTCTTGAAGAACCATGTCGTCTTCG
+
CGGGGGGGGGGGGGGGGGGGGGGGGGGGGGGGGGGGGGGGGGGGGGGGGGGGGGGGGGGGGGGGGFGGGGGGGGGGGGGGGGGGGGGGGGGGGGGGGGGGGGGGGGGGGGGGGGGGGGGGGGGGGGGGGGGGGGGGGGGGGGGGGGGGGGGGGGGGGGGGGGGGGGGGGGGGGGGGGGGGGGGGGGGGGGGGDGGGGGGGGGGGGGGGGGGGGGGGGGGGGGGGGGGGGEEGGGGGGGGGGGGGGGGGGGGGGGGGGEDGGGGGGGGFFGFGFGFFFGFFFB7?FFFFFFFFAF?F1####
@M06045:235:000000000-JCY5N:1:1101:16509:6537 1:N:0:CTCAGA
TAACGACTTGGTCATTTAGAGGAAGTAAAAGTCGTAACAAGGTTTCCGTAGGTGAACCTGCGGAAGGATCATTATTGAGTTATTGAGGGTAGCTTCGGTATGTAAGTACTGAACTACTCTTACACTCTTCACCCTATGTTATTTTTTTCTTAGTTGCTTTGGCAGAGCCCTGTGTTCTGCCAGAGGATACATACCAAACCATTTTGTCAACCAATAATTGGGATACTTGTAGTCTGATTTAGTTACTTTAATAGTATACAAAACTTTCAACAACGGATCTCTTGGTTCTGGCATCGAAAAG
+
CGFGGGGGGGGGGFFFGGGGGGGGGFGGDGGGGGGGGGGGGGGDGGGGGGGGGGGGGGFGGGGGGGGFGGGGGGGCF<C@FGGGGGGGGGGGGGGGGGGGGGGGGEFCGGGFFD<FFGGGFFCCECGGGGGGGGGG?FFFFEFCFFGGGGGGFFFFFGGG9EGGGCDGB@FGG@GGGFFGGDGGGGDFGGG;CCFFFGGCFGFGGGC@9EG,@FFF9ECGCFGFFDGGFG?CFGGG?@F7@FGCFGGGGF7@DDCFGGGG=6F<CFCAFFCF4F:.:5:=FFG4AF:@FFFF3A@D,####
@M06045:235:000000000-JCY5N:1:1101:13958:6543 1:N:0:CTCAGA
TAACGACTTGGTCATTTAGAGGAAGTAAAAGTCGTAACAAGGTCTCCGTTGGTGAACCAGCGGAGGGATCATTACAGAGTCTTCTGAACTCCAAACCATTGTGAACATATCATGTTGCTTCGGCGGGATGCCGGGTGGACCAGCGCCCCCGCGCCGCCCGCCGGAGGCCAAACTCTTGTTTTCTAGCGGAATCTTCTGAGTCTTTATAAATAAGCAATCAAAACTTTCAGCAACGGATCTCTTGGCTCTGGCATCGATGAAGAACGCAGCACATATACATAGATCGGAAGAGCACACGAAA
+
CGGGGGGGGGGGGGGGGGGGGGGGGGGGGGGGGGGGGGGGGGGGGGGGGGGGGGGGGGGGGGGGGGGGGGGGGGGGGGGGGGGGGGGGGGGGGGGGGGGGGGGGGGGGGGGGGGGGGGGGGGGGGGGGGGGGGGGGGGGGGGGGGGGGGGGGGGGGGGGGGGGGGGGGGGFGGGGGGGFGGGGGGGGGGGGGGGGGGGGGGGGFGFFGGGGDFGGGGGGGGGGGGGGGGGGGGGGGGGGGGGGGGGGGGGGGFFGGFFGGGGGGGGCEEGFGF>FBFFFFF7>BFFBFFFFFFFFF:####
@M06045:235:000000000-JCY5N:1:1101:13945:6570 1:N:0:CTCAGA
TAACGACTTGGTCATTTAGAGGAAGTAAAAGTCGTAACAAGGTCTCCGTTGGTGAACCAGCGGAGGGATCATTACCGAGTTTACAACTCCCAAACCCCTGTGAACATACCACTTGTTGCCTCGGCGGATCAGCCCGCTCCCGGTAAAACGGGACGGCCCGCCAGAGGACCCCTAAACTCTGTTTCTATAATGTTTCTTCTGAGTAAACAAGCAAATAAATTAAAACTTTCAACAACGGATCCCTTGGCTCTGGCATCGATGAAGAACGCAGCACATATTCTTAGATCGGAAGAGCAAAACG
+
CGGGGGGGGGGGGGGGGGGGGGGGGGGGGGGGGGGGGGGGGGGGGGGGGGGGGGGGGGGGGGGGGGGGGGGGGGGGGGGGGGGGGGGGGGGGGGGGGGGGGGGGGGGGGGGGGGGGGGGGGGGGGGGGGGGGGGGGGGGGGGGEGGGGGGGGGGGGGGGGGGGGGGGGGGGGGGGGGGGGGFGGGGGGGGGGGGGGFGGGGFGGGGGGGGGGGGGGGGGGGGGGGGGGGGGGGGGGGGG3EGGGGGGGGGGGGGGGGGGGGGGGFFGEFGFGFDFFFGFFFFGFB?FF@DEDBFBB(####
@M06045:235:000000000-JCY5N:1:1101:10180:6579 1:N:0:CTCAGA
TAACGACTTGGTCATTTAGAGGAAGTAAAAGTCGTAACAAGGTCTCCGTTGGTGAACCAGCGGAGGGATCATTACAGAGTTGAAAAACTCCCCTAAACCATTGTGAACCTACCACTAAACAGTTGCTTCGGCGGGTGGGCGCCCTTCCCCAGGGAAAGGCGCCCCGCTAGACCGCCCGCCGGAGGTACCCAAAACTCTTGTTTAACTAAAAGGCCTCTCTGAGTACTGTACTTAAATAAGTCAAAACTTTCAACAACGGATCTCTTGGTTCTGGCATCGATGAAGAACGCAGCACAACTTC
+
CGGGGGGGGDGGGGGGGGGGGGGGGFGGGGGGFGGGFGGGGGGGGGGGGFFGFGFGGGGGGGGGGGGGGFGGGGGGGFGGGGGGGCFGGGGGGGGGGGGGFGGGGGGGGGGGGFGGGGGGGGGGGGGGGGGGGG@FGFGGGGGGGGGGGGGGGGCGGGFGGGGGGGGGGGGGGGGGGGGGGDGG5EGGGGGGGFGFEGGFFGGFGFFGC?CGGFGGGGF?77CCFCFGG9FGGGGGFFGGFGGFGFFFFGGGGG4C4=<DDG*CCFDFFFFGFGFFFC::F7*87=@FB:;>9>:B(####
@M06045:235:000000000-JCY5N:1:1101:18080:6611 1:N:0:CTCAGA
TAACGACTTGGTCATTTAGAGGAAGTAAAAGTCGTAACAAGGTCTCCGTTGGTGAACCAGCGGAGGGATCATTACAGAGTTGCAAAACTCCCTAAACCATTGTGAACGTTACCTACACCGTTGCTTCGGCGGGCGGCCCCGGGGTTTACCCCCCGGGCGCCCCTGGGCCCCACCGCGGGCGCCCGCCGGAGGTCACCAAACTCTTGATAATTTATGGCCTCTCTGAGTCTTCTGTACTGAATAAGTCAAAACTTTCAACAACGGATCTCTTGGTTCTGGCATCGATGAAGAACGCAGGCTA
+
CGGGGGGGGGGGGGGGGGGGGGGGGCFGGFGGGEGFGGGGGGGGGGGGGGGGFGFGGGGGGGGGEGGGGGGGGGGGGGGGGGGGGGGGGGGGGFFFGGFGGGGGGGGGGGGGGGGGGGGGGGEGGGGGGGGGGGGCCEGGGGGEFFFGGGGGGGDGGGGGGGEGGGGGGGGGGGGGDG5CCEDGDGGGGGGEEC+CGGFGGGGGFG7EFEF7CCFFGFFGGGF<FCGGCGGFCCE<?FFCFFCCFGFGGGCFFG=CFGGGGGG3D*566:BF*27677=FF?C77)9*77FF?)(((####
@M06045:235:000000000-JCY5N:1:1101:9794:6631 1:N:0:CTCAGA
TAACGACTTGGTCATTTAGAGGAAGTAAAAGTCGTAACAAGGTTTCCGTAGGTGAACCTGCGGAAGGATCATTACCTAGAGTTGTAGGCTTTGCCTACCATCTCTTACCCATGTCTTTTGAGTACCTTCGTTTCCTCGGCGGGTCCGCCCGCCGATTGGACAAACTTAAACCCTTTGTAATTGAAATCAGCGTCTGAAAAAACATAATAGTTACAACTTTCAACAACGGATCTCTTGGTTCTGGCATCGATGAAGAACGCAGCACATATGCATAGATCGGAAGAGCACACGTCTGAACCCG
+
CGGGGGGGGGGGGGGGGGGGGGGGGGGGGGGGGGGGGGGGGGGGGGGGGGGGGGGGGGGGGGGGGGGGGGGGGGGGGGGGGGGGGGGGGGGGGGGGGGGGGGGGGGGGGGGGGGGGGGGGGGGGGGGGGGGGGGGGGGGGGGGGGGGGGGGGGGGGGGGGGGGGGGGGGGGGGGGGGGGGGGGGGGGGGGGGGGGFGGGGGGGGGGGGGFGGGGGGFGGGGGGGGGGGGGGGGGGGGGGFFGGGGFGGGGFGGGGGGGGGGGGCFFF?FCFFFF?BBGFFFFDFFFFFFFBFFFFA<####
@M06045:235:000000000-JCY5N:1:1101:22349:6631 1:N:0:CTCAGA
TAACGACTTGGTCATTTAGAGGAAGTAAGAGTCGTAACAAGGTTTCCGTAGGTGAACCTGCGGAAGGATCATTATCAAAACAGCGGACTTCGGTCCTTGCTGCACCCTTGTCTTTTGCGTACCGTATGTTTCCTCGGCGGGCTTGCCTGCCGGTTGGACATTATCAAACCTTTTTGTAGTTGCAATCAGCGTCAGAAAACAAACAATAATTACAACTTTCAACAACGGATCTCTTGGTTCTGGCATCGATGAAGAACGCAGCACATATTCTCAGATCGGAAGAGCACACGTCTGAACTAGG
+
CGGGGEGCFGGGFGEFGGGGCFEGGGGGGGGGGGFFGGGGGGGGFFGGEFECFGGGGGGGGGGEGGDECCCEFGFFGGGGGGGGGGEFGGGGDGGGGGGGGGGGGGGGGGCFEDD?FFGGGGGGGGGFFFGGFGGGC@FEGGGFGGGGGGGGGGGGGFGCGDFFGGGGGGFGGGGGGGGGGGGGGGGGGGGEEGGG@C7CFGFGGGGGGGGGGGGGGGGG?FGGGFGGGGGGGGGFFGGCGGGGGGFGFFG?7F=7CGG3CDGF<G79=F4CFGFF6F)<DFGFFFF::>F:?FDA4####
@M06045:235:000000000-JCY5N:1:1101:13813:6648 1:N:0:CTCAGA
TAACGACTTGGTCATTTAGAGGAAGTAAAAGTCGTAACAAGGTCTCCGTTGGTGAACCAGCGGAGGGATCATTACCGAGTTTACAACTCCCAAACCCCTGTGAACATACCACTTGTTGCCTCGGCGGATCAGCCCGCTCCCGGTAAAACGGGACGGCCCGCCAGAGGACCCCTAAACTCTGTTTCTATATGTAACTTCTGAGTAAAACCATAAATAAATCAAAACTTTCAACAACGGATCTCTTGGTTCTGGCATCGATGAAGAACGCAGCACATATACATAGATCGGAAGAGCACAGCAA
+
CGGGGGGGGGGGGGGGGGGGGGGGGGGGGGGGGGGGGGGGGGGGGGGGGGGGGGGGGGGGGGGGGGGGGGGGGGGGGGGGGGGGGGGGGGGGGGGGGGGGGGGGGGGGGGGGGGGGGGGGGGGGGGGGGGGFGGGGGGGGGGGGGGGGGGGGGGGGGGGGGGGGGGGGGGGGGGGGGGGGG@FGGGGGGGGGDGGGGGFGGGCEFGGGGGGFGFEFGGGGGGGGGGGGGGGGDGGGGDED?CGGGGGGGGGCGGGGGGGGGGGGGGGBFGFGFGFFFGFFFFGB=*>BEF>FB4241####
@M06045:235:000000000-JCY5N:1:1101:18445:6664 1:N:0:CTCAGA
TAACGACTTGGTCATTTAGAGGAAGTAAAAGTCGTAACAAGGTCTCCGTTGGTGAACCAGCGGAGGGATCATTACAGAGTCTTCTGAACTCCAAACCATTGTGAACATATCATGTTGCTTCGGCGGGATGCCGGGTGGACCAGCGCCCCCGCGCCGCCCGCCGGAGGCCAAACTCTTGTTTTCTAGCGGAATCTTCTGAGTCTTTATAAATAAGCAATCAAAACTTTCAGCAACGGATCTCTTGGCTCTGGCATCGATGAAGAACGCAGCACATATGGTGAGATCGGAAGAGCACACGTTG
+
CGGGGGGGGGGGGGGGGGGGGGGGGFGGGGGGGGGGGGGGGGGGGGGGGGGGGGGGGGGGGGGGGGGGGGGGGGGGGGGGGGGGGGGGGGGGGGGGGGGGGGGFGGGGGGGGGGGGGGGGGGGGGGGGGGGGGGGGGGGGGGFGGGGGGGGGGGGGGGGGGGGGGGGGGGGGGGGGGGGGGGGGGGGGGGGGGGGGGGGGGGGGGGGGGGGGGGGGGGGGGFGGGEGGGGGGGGGG57=DGGGGGGGGGGGGGFGDFGGGFGGG49C;:DFC5>BFFGFFFFFFFFEFFE4836(:0####
@M06045:235:000000000-JCY5N:1:1101:27396:6676 1:N:0:CTCAGA
TAACGACTTGGTCATTTAGAGGAAGTAAAAGTCGTAACAAGGTCTCCGTTGGTGAACCAGCGGAGGGATCATTAAAGAGTGTAAAAACTCCCTTAAACCATCGCGAACGTTACCTGGACGTCGTTGCTTCGGCGGGCTCGCCCGCCGGGGGGACGCTACCAAACTATTGCAGTCATTGGCCTCTCTGAGTATGATTTTTAAATAAGTCAAAACTTTCAACAACGGATCTCTTGGTTCTGGCATCGATGAAGAACGCAGCACATATCCGCAGATCGGAAGAGCACACGTCTGAACTCCGGGT
+
CGGGGGGGGGGGGGGGGGGGGGGGGGGGGGGGGGGGGGGGGGGGGGGGGGGGGGGGGGGGGGGGGGGGFGGGGGGGGGGGGGGGGGGGGGFGGGGGGGGGGGGGGGGGGGGGGGGGGGGGGGGGGGGGGGGGGGGGGGGGGGGGGGGGGGGGGGGGGGGGGGGGGGGGFGGGGGGGGGFGGGGCFFGGGGGGGGGGGGGGGGFGGGGDGGGGGGGGCFGGGGGEEECE<EEGGGGGGGGGGGGGGGGGGGGGGGGGGGGGGFF>>7D>FGFGFGFFFDD@FFGFFFEFFFFBDF>2>####
@M06045:235:000000000-JCY5N:1:1101:19577:6690 1:N:0:CTCAGA
TAACGACTTGGTCATTTAGAGGAAGTAAAAGTCGTAACAAGGTCTCCGTTGGTGAACCAGCGGAGGGATCATTACTGAGTACTACACTCTCTACCCTTTGTGAACTATTATACCTGTTGCTTCGGCGGCGCCCGCAAGGGTGCCCGCCGGTCTCATCAGAATCTCTGTTTTCGAACCCGACGATACTTCTGAGTGTTCTTAGCGAACTGTCAAAACTTTTAACAACGGATCTCTTGGCTCCAGCATCGATGAAGAACGCAGCACATATGTTCAGATCGGAAGAGCACACGTCTGAAAACGC
+
CGGGGGGEGGGCFGGGGGGGGFGGGGGGGGGGGGGFGGGGGGGGGGGEFEGGGGFFFFGGGGGFGGG@CFFFGGFGGGGGGGGGGFGCFGFGGGGGGFGFFGFGFFCDFGGGEFGGGGGGGGGGGGGGCGEFGGGGDGGGGGGGGGGGGGGGGGGGGGGGGGGFGGGFGGGGGGGGGDGGEDGGGECCGGGCFCBBFGGG?E9:CEGGDGGFCFGGGGGGGGGGGFEC*:CFGGGGG422/67DEGD5CC*2:ECFCEDG7<C***29@79;8:*/9F>DF:CF:7FF7;>)()-5)####
@M06045:235:000000000-JCY5N:1:1101:21787:6704 1:N:0:CTCAGA
TAACGACTTGGTCATTTAGAGGAAGTAAAAGTCGTAACAAGGTCTCCGTAGGTGAACCTGCGGAGGGATCATTACACAAATATGAAGGCGGGCTGGCACCTCTCGGGGTGGCTAGCCTTGCTGAATTATTCCACCCGTGTCTTTTGCGTACTTCTTGTTTCCTTGGTGGGCTCGCCCACCACAAGGACCAACCCATAAACCTTTTTGTAATGGCAATCAGCGTCAGTAACAATGTAATAATTACAACTTTCAACAACGGATCTCTTGGTTCTGGCATCGATGAAGAACGCAGCACATAGGA
+
CGGGGGGGGGGGGGGGGGGGGGGGGGGGGGGGGGGGGGGGGGGGGGGGGGGGGGGGGGGGGGGGGGGGGGGGGGGGGGGGGGGGGGGGGGGGGGGGGGGGFGGGGGGGGGGGGGGGGGGGGGGGGGGGGGGGGGGGGGGGGGGGGGGGGGGGGGGGGGGGGGGGCGGGDGGFGGGGGGGGGGGGGGGGGGGGGGGFFGGGGGGGGGGGGGGGGGGGGGGGGGEGGGGGGGGGGGGGGGGGGGGGGGGGGGGGGGGGGGGGDDGGGFGFFGFGFGFFFF>F@FFFFFFFFF3:>5:0)####
@M06045:235:000000000-JCY5N:1:1101:17734:6735 1:N:0:CTCAGA
TAACGACTTGGTCATTTAGAGGAAGTAAAAGTCGTAACAAGGTCTCCGTAGGTGAACCTGCGGAGGGATCATTACTGAGTTTTTAACTCTCCAAACCATGTGAACTTACCACTGTTGCCTCGGTGGTTGGTCTTCGGACTGACCACCGGTGGACTACTAAACTCTTGTTAATTTTTGGCATTCTGAATCATAACTAAGAAATAAGTTAAAACTTTCAACAACGGATCTCTTGGTTCTGGCATCGATGAAGAACGCAGCACATATACGGAGATCGGAAGAGCACACGTCTGAACTCCAAACA
+
CGGGGGGGGGGGGGGGFDGGGGGGGGGGGGGGGGGGGGGGGGGGEGGGFGGGGGGGGGGGGGGGGGGGGGGGGGGGGGGGGGGGGGGGGFGGGGGGGGGGGGGGGGGGGGFGFGGGGGGGGGGGGGGGGGGGGGGGGDGGGGGGGGGGGGGGGGGGGGGFGGGGGGGGGGGGGGGGGFGGGGGGGGCFFGFDGGGGGGGGGGGGGGGGGGFGGGGGGGGGGGGGG:EECEGGGGFFGGGGGGGGDGGFFGGGGGGGGGGGGGGGF7CEFDEFFGFDFGFF4?CF@>5>F:FFFFFB2####
@M06045:235:000000000-JCY5N:1:1101:14104:6745 1:N:0:CTCAGA
TAACGACTTGGTCATTTAGAGGAAGTAAAAGTCGTAACAAGGTTTCCGTAGGTGAACCTGCGGAAGGATCATTAATGAATTTTGGAGTTCTACTGTGCCTGCCGTTCATTTGGATGTGTGCACGTAGTCTCTATAAATCCTTATCAACACCTGTGCACCTTTAAAAAGGGGAAACTGATTAAGCTTTTTACGGGCTTATGAGGAATAACCTTTTTTCTTATACAAACTCTTAATGTCTATTAGAATGTTCTCTGGCCGCAAGGCTATAAAATATAAACAACTTTTAACAACGGATCTAGTA
+
CGGGGGGGGGGGGGGGGGGGGGGGGGGGGGGGGGGGGGGGGGGGGGGGGGGGGGGGGGGGGGGGGGGGGFGGGGGGGGGGGGGGGGGGGGGGGGGGFGGGGGGGGGGGGGGGGGGGGGGGGGGGGGGGGGGGGGGGGGGGGGGGGGGGGGGGGGGGGGGGGGGGGGGGGGGGGGGGGGGGGGGGGGGGGGGGGGGGGGGGGGGGGGGGGGGGGGGGGGGGGGGGGGGGGGGGGGGGGGGGGGGGGGGGFGGGGGGGGGGGGGGGGFGFFGFGFGFFFGFFFFGFFFFFFFFFFE<B2####
@M06045:235:000000000-JCY5N:1:1101:11777:6756 1:N:0:CTCAGA
TAACGACTTGGTCATTTAGAGGAAGTAAAAGTCGTAACAAGGTTTCCGTAGGTGAACCTGCGGAAGGATCATTACAAATCTTTTGCAGTCTGCGTGCGTGAGTGCGCAGTACTTGCAACATTAGCACAAGGCCGCGAGGTCTTGATGTTTACGCTTGTTTGTTTGACAGAGTTAGTTGAGAAATAATAAAGACAACTTTTAACAATGGATCTCTTGGCTCTTGCATCGATGAAGAACGCAGCACATATGTCGAGATCGGAAGAGCACACGTCTGAACTCCAGTCACCTCAGAATCTCGATC
+
CGGGGGGGGGGGGGGGGGGGGGGGGGGGGGGGGGGGGGGGGGGGGGGGGGGGGGGGGGGGGGGGGGGGGGGGGGGGGGFFGEEGEFGGGFGGGGGGGGGGGGGFGGGGGGGEFEGGGGGGGGGGGFGGFGCFGGGGEGGFFGFGFFGGGGGFGGGGGGGFGGGGGGGFFGGGGGGGDGGGGGGGGGG9FDGGGGGGGGGGGGGGDFFGFFGGFCCGGGFGGGGGGEFGGGFFFGGGGGGGEGGGGGGGGGGFFEFCFGC3D3*7>FGFFGFGFDFFFGFF:FGFFFF9>FFFF6-6<####
@M06045:235:000000000-JCY5N:1:1101:13203:6763 1:N:0:CTCAGA
TAACGACTTGGTCATTTAGAGGAAGTAAAAGTCGTAACAAGGTTTCCGTAGGTGAACCTGCGGAAGGATCATTACCTAGAGTATTGTAGGCTTTGTCCTGCTGTCTCTTACCCATGTTTTTTGAGTACTTACGTTTCCTCGGCGGGTTCGCCCGCCGATTGGACAATTTAAACCCATTGCAGTTGCAATCAGCGTCTGAAAAACTTTAATAGTTACAACTTTCAACAACGGATCTCTTAGTTCTGGCATCGATGAAGAACGCAGCACATATAGGCAGATCGGAAGAGCACACGTCTGGGGT
+
CGGGGGGGGGGGGGGGGGGGGGGFGGGGGGGGGGGGGGGGGGGGGGGGGGGGGGFGGGGGGGGGGGCGGGGGGGGGGGGGGGGGGGGGGGGGGGGGGFGGGGGGGGGGGGGGGGGGFGGGGGGGGGGGGGGGGGGGGGGGGGGGGGGGGGGGGGGDG+CEGGGGGGGGGGGGGGGGGGGGGGGGGGGGGGGGGGGGGGGGGGFGGGGGGGGGGGGGGGGGGGGFGGGGGGGGDGGGGGGGGGGGGGGGGGGGGGGGFFGGGDDGGGGFFFFGF*?4>CFFF3C:DFFFFFFFFFFF(####
@M06045:235:000000000-JCY5N:1:1101:26482:6783 1:N:0:CTCAGA
TAACGACTTGGTCATTTAGAGGAAGTAAAAGTCGTAACAAGGTTTCCGTAGGTGAACCTGCGGAAGGATCATTACCTAGAGTATTGTAGGCTTTGTCCTGCTGTCTCTTACCCATGTTTTTTGAGTACTTACGTTTCCTCGGCGGGTTCGCCCGCCGATTGGACAATTTAAACCCATTGCAGTTGCAATCAGCGTCTGAAAAACTTTAATAGTTACAACTTTCAACAACGGATCTCTTGGTTCTGGCATCGATGAAGAACGCAGCACATATGCTGAGATCGGAAGAGCACACGTCTGCCCA
+
CGGGGGGGGGGGGGGGGGGGGGGGGGGGGGGGGGGGGGGGGGGGGGGGGGGGGGGGGGGGGGGGGGGFGGGGGGGGGGGGGGGGGGGGGGGGGGGGGGGGGGGGGGGGGGGGGGGGGGGGGGGGGGGGGGGGGGGGGGGGGGGGGGGGGGGGGGGGDEGGGGGGGGGGGGGGGGGGGGGGGGGGGGGGGGFGGGGGGGGGGGGGGGGGGGGGGGGGGGGGGGGGGGGGGGGGGGGGGGFGGGGGGGGGGGGGGGDGGGGGGGGGGGGFF7BGFGFFFGFFFFGFFFFFFFFFFFFF(####
@M06045:235:000000000-JCY5N:1:1101:9876:6785 1:N:0:CTCAGA
TAACGACTTGGTCATTTAGAGGAAGTAAAAGTCGTAACAAGGTTTCCGTAGGTGAACCTGCGGAAGGATCATTACCTAGAGTTGCGGGCTTTGCCTGCCATCTCTTACCCATGTCTTTTGAGCACCTTCGTTTCCTCGGCGGGTCCGCCCGCCGTCAGGACACTTTAAAACCACTTGCAGTTGCAATCAGCGTCTGAAAAACTTTAATAGTTACAACTTTCAACAACGGATCTCTTGGTTCTGGCATCGATGAAGAACGCAGCACATATATGTAGATCGGAAGAGCACACGTCTGAAAGCC
+
CGGGGGGGGGGGGGGGGGGGGGGGGGGGGGGGGGGGGGGGGGGGGGGGGGGGGGGGGGGGGGGGGGGGGGGGGGGGGGGGGGGGGGGGGGGGFGGGGGGGGGGGFGGGGGGGGGGGGGGGGGGGGGGGGGGGGGGGGGGGGGGGGGGGGGGGGGGGGGGGGFFGGGGGGGGGGGGGFGGGBFEFGGFFGGFEEGGGGGGGGGGGGGGGGGGGGGFGFGGGGGGEFGG5=EGGEGGEEGGGGGGGGFFFDGGCGGCDFFGGGGD*07>@B>FFFG?BF7FEF@)07?FFFF>>BFBFD####
@M06045:235:000000000-JCY5N:1:1101:15428:6822 1:N:0:CTCAGA
TAACGACTTGGTCATTTAGAGGAAGTAAAAGTCGTAACAAGGTCTCCGTTGGTGAACCAGCGGAGGGATCATTACCGAGTTTACACTCATAACCCTTTGTGAACATTATAACTTGTTGCTTCGGCGGCTTCTCCGAGAGCCCGCCGGCGTTTCAGTATCTCTGTTTGTACCCGACGATACATCTGAGTGTTCTTAGCGAACTATAAAAACTTTTAACAACGGATCTCTTGGTTCTAGCATCGATGAAGAACGCAGCACATATCAGGAGATCGGAAGAGCACACGTCTGAACTCCAGTCATG
+
CGGGGGGGGGGGGGGGGGGGGGGGGGGGGGGGGGGGGGGGGGGGGGGGGGGGGGGGGGGGGGGGGGGGGGGGGGGGGGGGGGGGGGGGGGGGGGGGGGGGGGGGFGGGGGGGGGGGGGGGGGGGGGGGGGGGGGGGGGGGGGGGGGGGGGGGGGGGGGGGGGGGGGGGGGGGGGGGGGGGGGGGGGGGGGGGGGGGGGGGGGGGGGGGGGGGGGGGGGGGGGGGGGGGGGGGGGGGGGGGGGGGGGGGGGGGGGGGGGGGGGGGGGGFFGFGFGFFFGFFFFGF@FFFFFFFFF??.####
@M06045:235:000000000-JCY5N:1:1101:14976:6834 1:N:0:CTCAGA
TAACGACTTGGTCATTTAGAGGAAGTAAAAGTCGTAACAAGGTTTCCGTAGGTGAACCTGCGGAAGGATCATTCATAATAAGTGTTTTATGGCACTTTTTAAATCCATATCCACCTTGTGTGCAATGTCAGTCGATCTTCTTCATGGAGATCGACCAAACATCAACCTTTATTTTTTTAACTCTTTGTCTGAAAAATATTATGAATAAACAATTCAAAATACAACTTTCAACAACGGATCTCTTGGCTCTCGCATCGATGAAGAACGCAGCACATATTATGAGATCGGAAGAGCACATGAG
+
CGGGGGGGGGGGGGGGGGGGGGGGGGGGGGGGGGGGFGGGGGGGGGGGGGGGGGGGGGGGGGGGGGGGGGGGGGGGGGGGGGGGGGGGFGGGGGGGGGGGGGGGGGGGGGGGGGGGGGGGGGGGGGGGGGGGGGGGGGGGGGGGGGGGGGGGGGGGGGGGGGGGGGGGGGGGGGGGGGGGGGGGGGGGGGGGGGGGFGGGGGGGGGGCGGGGGGGGGGGGGGGGGGGGGGGGGGGGGGGGGGGGGGFFGGGGDEGGGGGGGGGGGGGFFGFGFGFFFFFFFFGFFFFFFFFFFFB?(####
@M06045:235:000000000-JCY5N:1:1101:19003:6847 1:N:0:CTCAGA
TAACGACTTGGTCATTTAGAGGAAGTAAAAGTCGTAACAAGGTCTCCGTTGGTGAACCAGCGGAGGGATCATTACCGAGTTATCCAACTCCCAACCCCTGTGAATTATACCTTTAATTGTTGCTTCGGCGGGACTTCGCGCCCGCCGGGGACCCAAACCTTCTGAATTTTTTAATAAGTATCTTCTGAGTGGTTAAAAAAATGAATCAAAACTTTCAACAACGGATCTCTTGGTTCTGGCATCGATGAAGAACGCAGCACATATCTTGAGATCGGAAGAGCACACGTCTGAACTCCATCGT
+
CGGGGGGGGGGGGGGGGGGGGGGGGGGGGGFGGGGGGGGGGGGFFFGGGGGFGGGGGGGGGGGGGGDGGGGGFFGGGGGGGGGGGFGGGGGGGGGGGGGGFGGFGGGGDFGGGGGGFGGGFGGGGGGGGEGDEGGGFGGGGGGGGGGGGGGGGGFGGGGGGGGGGGGGGGGGGGGGGFGGGGGFGGGGGGFGFFG?FFFGEGGGGFGGGGFGGGGGGGGGGGGGGGGDFGFCFCCFGGFGGGFGFGGGFFFCCGGGCGGCGFD7C>DFFGF:FF:E>G@F@FF>FDFFFFFB??4:.####
@M06045:235:000000000-JCY5N:1:1101:16174:6855 1:N:0:CTCAGA
TAACGACTTGGTCATTTAGAGGAAGTAAAAGTCGTAACAAGGTCTCCGTTGGTGAACCAGCGGAGGGATCATTACCGAGTACTATAACTCATAACCCTTTGTGAACCTTTATACCTGTTGCTTCGGCGGCGCGCCCTCCGGGGCGTGCCCGCCGGTATCATCAGAATCTCTGTTTGAACCCGACGATACATCTGAGTGTTCTAAGCGAACTGTTAAAACTTTCAACAACGGATCTCTTGGCCCCAGCATCGATGAAGAACGCAGCACATATACTAAGATCGGAAGAGCACCGGTCTGGTTG
+
CGGGGGGGGGGGGGGGGGGGGGGGGGGGGGGGDFFGFGGGGDGFFGFCGGGFGFGGGGFEGGGDGGDCCEAFGCGGGDC==DFFGGCCFFAEDAFGGGGGFFFGFGFFGFEFEG<,?FFFCFFGGDFG7+=FEGGGGGGGGGCECFGGG@FGGGCF@F@FG9,?F<CE,<CFGGDCGGGGDE7<CC**:C0<+<@?GGGDCFGCDGGG88*AFCFGG7@FGGGGFFGD8E58/:02?FGF++19575*:73759>*0<**)*1>D4*0/:*:/>@BFF4*<>GE375))8.),7(-,####
@M06045:235:000000000-JCY5N:1:1101:16886:6921 1:N:0:CTCAGA
TAACGACTTGGTCATTTAGAGGAAGTAAAAGTCGTAACAAGGTCTCCGTTGGTGAACCAGCGGGGGGATCATTACCGAGTTTACAACTCCCAAACCCCTGTGAACATACCACTTGTTGCCTCGGCGGATCAGCCCGCTCCCGGTAAAACGGGGCGGCCCGCCAGAGGACCCCTAAACTCTGTTTCTATATGTAACTTCTGAGTAAAACCATAAATAAATCAAAACTTTCAACAACGGATCTCTTGGTTCTGGCATCGATGAAGAACGCAGCACATATTCCCAGATCGGAAGAGCACACAAC
+
CGGGGGGGGGGGGGGGGGGGGGGGGGGGGGGGGGGGGGGGGGGGGGGGGGGGGGGGGGGGGGGGGGGGGGGGGGGGGGGGGGGGGGGGGGGGGGGGGGGGGGGGGGGGGGGGGGGGGGGGGGGGGGGGGGGGGGGGGGGGGGGGGGGGGGGGGGGGGGGGGGGGGGGGGGGGGGGGGGGGGGGGGGGGGGGGGGGGGGGGGFGG7EGGGGGGGGGGGGGGGGGFFGGGGGGGGGGGDGGGEGGGGGGGGFGGGGGGGGFGGCGGGGGFDGEGFDFFFGFFFBGFFFFFFFFFFFFF:####
@M06045:235:000000000-JCY5N:1:1101:10765:6941 1:N:0:CTCAGA
TAACGACTTGGTCATTTAGAGGAAGTAAAAGTCGTAACAAGGTCTCCGTTGGTGAACCAGCGGAGGGATCATTACCGAGTTTACAACTCCCAAACCCCTGTGAACATACCACTTGTTGCCTCGGCGGATCAGCCCGCTCCCGGTAAAACGGGACGGCCCGCCAGAGGACCCCTAAACTCTGTTTCTATATGTAACTTCTGAGTAAAACCATAAATAAATCAAAACTTTCAACAACGGATCTCTTGGTTCTGGCATCGATTGAAGAACGCAGCACATATAGTCAGATCGGAAGAGCACTAGG
+
CGGGGGGGGGGGGGGGGGGGGGGFFGGGGGGGGGGGGGGGGGGGGGGGGGGGGGGGGGGGGGGGGGGGGGGGGGGGGGGGGGGGGGGGGGGGGGGGGGGGGGGGGGGGGGGGGGGGGGGGGGGGGGGGGGGGGGGGGCFGGGGEGGGGGGGGGGGGGGGGGGGGGGGGGGGGGGGGGGGGGGGGFGGGFGFFGGGGGGGGGGGGGGGGGGGGGFGGGGGGFE?FGGGGGGGGG=FGCDDDGFGGGGGGGGGCFGGGG6CGGGGFC6FFFGFG>5>FF79BF6>F??FFBFFF?FFF1####
@M06045:235:000000000-JCY5N:1:1101:5595:6943 1:N:0:CTCAGA
TAACGACTTGGTCATTTAGAGGAAGTAAAAGTCGTAACAAGGTCTCCGTTGGTGAACCAGCGGAGGGATCATTACAGAGTTGCAAAACTCCCTAAACCATTGTGAACGTTACCTACACCGTTGCTTCGGCGGGCGGCCCCGGGGTTTACCCCCCGGGCGCCCCTGGGCCCCACCGCGGGCGCCCGCCGGAGGTCACCGAACTCTTGATACTTTATGGCCTCTCTGAGTCTTCTGTACTGAATAAGTCAAAACTTTCAACAACGGATCTCTTGGTTCTGGCATCGATGAAGAACGCAGAAAT
+
CGGGGGGGGGGGGGGGGGGGGGGGGGGGGGGGGGGGGGGGGGGFGGGGGGGGGGGGGGGGGGGGGGGGGGGGGGGGGGGGGGGGGGGGGGGGGGGGGGGGGGGGGGGGGGGGGGGGGGGGGGGGGGGGGGGGGGGGGGGGGGGGGGGGGGGGGGGEGGGGGGGGGGGGGGGGGGGGGGGGGGGGGGGEECGDGGGGGGDGGGGGGGGGGGGGGGGGGGGGGGGFGCGGGGGGGGGFGGCCFFFGD<7CFGGGGGDFGGGGGGG5DDDBFGFG@C@BFFFFF?C>?FFFFFFF?EFF(####
@M06045:235:000000000-JCY5N:1:1101:12388:6946 1:N:0:CTCAGA
TAACGACTTGGTCATTTAGAGGAAGTAAAAGTCGTAACAAGGTTTCCGTAGGTGAACCTGCGGAAGGATCATTCATAATCAAGTGTTTTTATGGCACTTTCAAAAATCCATATCCACCTTGTGTGCAATGTCATCTCTCTGGGGGCTGCCGGCTGTCAAAAGCCGTGTGGTCACCTTTGGGATTTATATCTACTCAGAACTTTAGTGATTTTGTCTGAAACATATTATGAATACTTAATTCAAAATACAACTTTCAACAACGGATCTCTTGGCTCTCGCATCGATGAAGAACGCAGCACAG
+
CGGGGGGGGGGGGGGGGGGGGGFGGGGGGGGGGGGGGGGGGGGGGGGGGGGGGGGGGGGFGGGGGGGFFGGGGGGGGGGGGGGGGGGGGGGGGGGGGGGGGGGGGGGGGGGGGGGGGGGGGGGGGGGGGGGGGGGGGGGGGGGGGGGGGGGGGGGGFFFGGGGGGGGGGGGGGGGGGGGGGCGGGGGGDFGGGGGGGBFGGGGCGGGGGGGGFFGGGGGGFGGGGGGGGGGGFGGGGFGCFGF>FGGGGGGGGEDGGGGGGGGDGGGFFFFGFGFFFGF>EFDFFB?FF=FFF@6>1####
@M06045:235:000000000-JCY5N:1:1101:14427:6975 1:N:0:CTCAGA
TAACGACTTGGTCATTTAGAGGAAGTAAAAGTCGTAACAAGGTCTCCGTTGGTGAACCAGCGGAGGGATCATTACAGAGTTGCAAAACTCCCTAAACCATTGTGAACGTTACCTAAACCGTTGCTTCGGCGGGCGGCTCCGGGGTTTACCCCCCGGGCGCCCCTGGGCCCCACCGCGGGCGCCCGCCGGAGGTCACCAAACTCTTGATAATTTATGGCCTCTCTGAGTCTTCTGTACTGAATAAGTCAAAACTTTCAACAACGGATCTCTTGGTTCTGGCATCGATGAAGAACGCAGCGCA
+
CGGGGGGGGGGGGGGGGGGGGGGGGGGGGGGGGGGGGGGGGGGGGGGGGGGGGGGGGGGGGGGGGGGGGGGGGGGGGGGGGGGGGGGGGGGGGGGGGGGGGGGGGGGGGGGGGGGGGGGGGGGGGGGGGGGGGGGGGGGGGGGGGGGGGGGGGGGGGGGGGGGGGGGGFGGGGGGGGGGGGGGGGGGGGCGGGGGGGGGGGGGGGGGGGGGGGGGGGGGGGGGGGGGGGGGGGGGGGGGGGGGGGFCDGFGGGGGGGGGGGGGGGGGFFGFCFFFFFGFFFFGFFFFFBFFFFEFF(####
@M06045:235:000000000-JCY5N:1:1101:6408:6976 1:N:0:CTCAGA
TAACGACTTGGTCATTTAGAGGAAGTAAAAGTCGTAACAAGGTCTCCGTTGGCGAACCAGCGGAGGGATCATTACCGAGTTTACAACTCCCAAACCCCTGTGAACATACCTATACGTTGCCTCGGCGGATCAGCCCGCGCCCCGTAAAAAGGGACGGCCCGCCCGAGGACCCCTAAACTCTGTTTTTAGTGGAACTTCTGAGTAAAACAAACAAATAAATCAAAACTTTCAACAACGGATCTCTTGGTTCTGGCATCGATGAAGAACGCAGCACATATCTAAAGATCGGAAGAGCACGCGA
+
CGGGGGGGGGGGGGGGGGGGGGGGGGGGGGGGGGGGGGGGGGGGGGGGGGCFGGGGGGGGGGGGGGGGFGGGGGGGGGGGGGGGGGGGGGGGGGG7?FFGGGFFGGGGGGGGGGGGGGFFGGGGGGGG7FF8FFFGGGGGGDGGDCEGFFGGGGG@GGGGEG@FG@CFGGGGGGG7@CCGGGGGGGGGGGGG?EFCGGFG7C9C9+<@ECFFGCEGGCGGF?A+<@FDEGGGFGGGGG=7:CFG++9:972<DGGFG*99:7*0CFGBDGFGFGFFF>BFF=>?=6*77).<7F?B1####
@M06045:235:000000000-JCY5N:1:1101:7447:6979 1:N:0:CTCAGA
TAACGACTTGGTCATTTAGAGGAAGTAAAAGTCGTAACAAGGTTTCCGTAGGTGAACCTGCGGAAGGATCATTACAAAAAAGGAGGAAAAATGTTATTTTTTCCCGCTCAGGAAGTGCGATTTTTTCTCGCGTTTTTTTTTTTTTTAAAACGTGAAAAAAATGACCACGACTAGAGATATCTTTTGTGCACTGTAAACAACAATTTTCGCGTTTTTTATTATGTCGGATGTATTTTATACAGTTTTTTCGTGAATTGGATCTCGGTCCATTTTGCAAGAAAGAAAACAATAACAAAACGTC
+
CGGGGGGGEDF<EF<CFGFGGGGGGGGGGGGGFGGGF@FCA@EFGGGGGGGGFFADGGGCFECF@FEDCFAFEEFFFFGGGGGGGGE,C<EFGFGGGGGGGGGGFGCFEGGGFGG<FGGF@E7FFGECFDDGFGGGGGGGGGGGGGFFFCFEFGGGGGFFGGFBF7AFBFGGCGBF?:CB:CFGGG8BF@FF7EF?E?F*8E:BCFGFGGDGEGE5C/993<C<?CE58EGEGFFGF7+:9<DFDFFGGGF>DFGCFC4:*07>FCC34?@*=C4@?FF?4<74?;5<@=6?)15:?####
@M06045:235:000000000-JCY5N:1:1101:5205:6984 1:N:0:CTCAGA
TAACGACTTGGTCATTTAGAGGAAGTAAAAGTCGTAACAAGGTCTCCGTTGGTGAACCAGCGGAGGGATCATTACCGAGTTTACAACTCCCAAACCCCTGTGAACATACCACTTGTTGCCTCGGCGGATCAGCCCGCTCCCGGTAAAACGGGACGGCCCGCCAGAGGACCCCTAAACTCTGTTTCTATATGTAACTTCTGAGTAAAACCATAAATAAATCAAAACTTTCAACAACGGATCTCTTGGTTCTGGCATCGATGAAGAACGCAGCACATATGACTAGATCGAAAGAGCACAACTA
+
CGGGGGGGGGGGGGGGGGGGGGGGGGGGGGGGGGGGGGGGGGGGGGGGGGGGGGGGGGGGGGGGGGGGGGGGGGGGGGGGGGGGGGGGGGGGGGGGGGGGGGGGGGGGGGGGGGGGGGGGGGGGGGGGGGGDGGGGGGGGGGGGGGGGGGGGGGGGGGGGGGGGGGGGGGGGGGGGGGGGGGGGGGGGGGGGGGGGGGGGGGGGGGGGGGGGGGGGGGGGGGGGGGFGFGGGGGGGGGGGFGGGGGGGGGGGGGGGGGGGGGGGGGGFFGFGFCFFFGFFFFGFFFFFFFFFFFFF<####
@M06045:235:000000000-JCY5N:1:1101:17321:6989 1:N:0:CTCAGA
TAACGACTTGGTCATTTAGAGGAAGTAAAAGTCGTAACAAGGTCTCCGTTGGTGAACCAGCGGAGGGATCATTACCGAAGTTACCTTCAAAACCCACTGTGAACCTTACCTCTTGCCGCGTTGTCTCGGCGGGAGGCGGTGGGCGTCTCGCGCCCCCAGCGGGCCGTGCCGCTCCCGTCCCCGCCGGCGGCGCCAAACTCTAAATTTACAGCGGACTGTACGTTCTGATTTACAAAAAAAAACAAGTTAAAACTTTCAACAACGGATCCCTTGGTTCTGGCATCGATGAAGAACGCAGGCG
+
CGGGGGGGGGGGGGGGGGGGGGGGGGGGGGGGGGGGGGGGGGGGGGGGGGGGGGGGGGGGGGGGGGGGGFGGGGGGGGGGGGGGGGGGGGGGGGGGGGGGGGGGGGGGGGGGGGGGGGGGGGGGGFGFGGGGGGGGGGGGGGGGGGGGGGGBEFFGGGGGGGGGGGGGGGGG8CEGGCGGGGGGGGGGGGGGGGGGCFEGC:FFGGGFGFGCECDEGGFGGG=8E*<?FGGGG+<CFGDGEGGGGF::?FGGFGF77C:7F4<5957))97>)07<@GFB?F7?EF@@FFFB(.,(-####
@M06045:235:000000000-JCY5N:1:1101:12388:7013 1:N:0:CTCAGA
TAACGACTTGGTCATTTAGAGGAAGTAAAAGTCGTAACAAGGTCTCCGTAGGTGAACCTGCGGAGGGATCATTCACATGATTACCTCTTCAACAAACTGTGAACTTTATTTACTATTCGTGTGTGTTGATTGTTCATTCAATTTCAACATCACACTGTCATTCGATGAACATTAGATAGCTGGCTTGATTTTCGAATCTTTCTCAGCTGATTGTTTTTGAATTTAATTACTCGATACAATCAACCAACAAACATAGAAACAACTCTATGCCCTGGATATCTTGGTTCTCGCATCGATATGA
+
CGGGGGGGGGGGGGGGGGGGGGGGGGGGGGGGGGGGGGGGGGGGGGGGGGGGGGGGGGGGGGGGGGGGGGGGGGGGGGGGGGGGGGGGGGGGGGGGGGGGGGGGGGGGGGGGGGGGGGGGGGGGGGGGGGGGGGGGGGGGGGGGGGGGGGGGGGGGGGGGGGGGFGGGGGGGGGGGGGGGGGGGGGGGGFGGGGFGGGGGGGGGGGGGGGGGGGGGGGGGGFGFGFGGGGGGGFGGGGGGGGGFGGGGGGGGGGGGGGGGGGGGGGGFFGFGFGFACFFFFFGFFFFFFFFA?E@F<####
@M06045:235:000000000-JCY5N:1:1101:21331:7019 1:N:0:CTCAGA
TAACGACTTGGTCATTTAGAGGAAGTAAAAGTCGTAACAAGGTTTCCGCAGGTGAACCTGCGGAAGGATCATTACCGAGTGAGGGTGCTCCGTCGCCCGACCTCCCAACCCTGTGTCTACTGTACCTTGTCGTTGCTTCGGCGGACCGGTTGCTGACCAACTGGTTTCGACCGCCGGGGGCCCTGTCGCCCCTGGAACGCGTCCGCCGATGGCCCAACTCCAAAAACTTCTTGACCCCGAAACCAGTGTCGTCTGAAAACACGTTTGTGATAAGTACAATCAAAAACAAAACTTTCATGGT
+
CGGGGGGGGGGGGGGGGGGGGGGGGGGGGGGGGGGGGGGGGGGGGGGGGGGGGGGGGGGGGGGGGGGGGGGGGGGGGGGGGGGGGGGGGGGGGGGGGGGGGGGGGGGGGGGGGGGGGGGGGGGGGGGGGGGGGGGGGGGGGGGGGGGGGGGGGGGGGGGGGGGGGGGGGGGGGGGGGGGGGGGGGGGGGGGGGGGG8CGGGGGGGGGGGGGGGGGGGGGGGGGFDGGGGGGGGFGGGGGGDGGGGCGGGGGGGGGGGGDGFGGGGGGFFGFGFGFFFGBFFFGFFFEFFFFFFFFF2####
@M06045:235:000000000-JCY5N:1:1101:15776:7028 1:N:0:CTCAGA
TAACGACTTGGTCATTTAGAGGAAGTAAAAGTCGTAACAAGGTCTCCGTTGGTGAACCAGCGGAGGGATCATTACCGAGTTGCAAAACTCCCAAACCACTGTGAACCTTACCTATCGTTGCTTCGGCGGACCCGCCCCGGCGCTCTCGCGACCGGAACCAGGCGACCGCCGGGGGAAAAAGCCAAAACCTTTGTAACCATGTGGATTATCTGAGTGGCGAAAGCACAAATACAATCAAAACTTTCAACAACGGATCTCTTGGCTCTGGCATCGATGAAGAACGCAGCACATATCGGAGGCG
+
CGGGGGGFGCGFGGGGGGGFGGFGGGFGGGGGGGGGGGCFEGGFDGGGDGGGGGFFEGFC@@FGEGGDCFDFGGFFFEFFGGGGGAFGGGG@GFGGGGGGGGGGGGGGGGGGGG<<FFFGG9FGEGGFGGG@CFEGGGGGGGD<<FGEGGCCCFGG@FGGFFGGGGGGGGGCG>E5EEFGC8CFCFFECGC:EFGF9CGE7C??F+:C9F?FG7<FFED=EC5?CC6*;ECC??C6AGGGGGD:FFC*>FGC35<<*9>C:>C*7CF4FD?F>5@?B>FFFFDF@3557F465@?((####
@M06045:235:000000000-JCY5N:1:1101:17921:7040 1:N:0:CTCAGA
TAACGACTTGGTCATTTAGAGGAAGTAAAAGTCGTAACAAGGTCTCCGTTGGTGAACCAGCGGAGGGATCATTACCGAGTTATACAACTCATCAACCCTGTGAACATACCTAAAACGTTGCTTCGGCGGGAACAGACGGCCCTGTAACAACGGGCCGCCCCCGCCAGAGGACCCCTAACTCTGTTTTTATAATGTTTTTCCGAGTAAACAAGCAAATAAATTAAAACTTTCAACAACGGATCTCTTGGTTCTGGCATCGATGAAGAACGCAGCACATATTGACAGATCGGAAGAGCAGCCA
+
CGGGGGGGGGGGGGGGGGGGGGGGGGGGGGGGGGGGGGGGGGGGGGGGGGGGGGGGGGGGGGGGGGGGGGGGGGGGGGGGGGGGGGGGGGGGGGGGGGGGGGGGGGGGGGGGGGGGGGGGGGGGGGGGGGGGGGGGGGGGGGGGGGGGGGGGGGGGGGGGGGGGGGGGGFGGGGGGGGGGGGGGGGGGGGGGGGGGGGGGGGGGGGGGGGGGGGGGGGGGGGGGFFGGGGGGGGGGGGGGGGGGGGGGGGGGGGGGGGGGFGGGGGGFFGFGFGFFFGFFFFGFFFFFFFFFFFBB)####
@M06045:235:000000000-JCY5N:1:1101:4318:7042 1:N:0:CTCAGA
TAACGACTTGGTCATTTAGAGGAAGTAAAAGTCGTAACAAGGTCTCCGTTGGTGAACCAGCGGAGGGATCATTACCGAGTTTACAACTCCCAAACCCCATGTGAACCTTACCTCAACGTTGCTTCGGCGGTCACGCCCCGGCGCCCCAGTGGCCCGGACCCAGGCGCCCGCCGGAGGACCTCCAAACCATTGTGTTATTTAGTGGCATTGTCTGAGTGGCGTAAAGCAAAATAAATCAAAACTTTCAACAACGGATCTCTTGGCTCTGGCATCGATGAAGAACGCAGCACATATCTCATGA
+
CGGGGGGGGFGGGGGGGGGGGGFGGGGGGFGGGGGEFGGGGGGGGGGGGGGGGGGGGGGGGGGGGGGGGGGGGGGFGGGFEGGGGGGGGGGGCGGGGGGGGGGCCFGGGGFGGGCGGGGGGGGGGGGGGGGFGGGGFGGGGGGGDGGGGGFGGGGGGGGGDGGGGGDEGFEGGGCFEGGGAFEFCEFG5FDFFG;CCF@F7@FGGGGD9E7<CF<CFCFGDEG57EEDCC?FG?FFGF+*A=<CFGGGFDF=CEDGGFGG7>CF4CCFFCFGFDFFFG46*97@EFFFFF>?<F246####
@M06045:235:000000000-JCY5N:1:1101:22437:7054 1:N:0:CTCAGA
TAACGACTTGGTCATTTAGAGGAAGTAAAAGTCGTAACAAGGTCTCCGTTGGTGAACCTGCGGAAGGATCATTACCTAGAGTATTGTAGGCTTTGTCCTGCTGTCTCTTACCCATGTTTTTTGAGTACTTACGTTTCCTCGGCGGGTTCGCCCGCCGATTGGACAATTTAAACCCATTGCAGTTGCAATCAGCGTCTGAAAAACTTTAATAGTTACAACTTTCAACAACGGATCTCTTGGTTCTGGCATCGATAAGAACGCAGCACATATAAGGAGATCGGAAGAGCACACGTCTGAGTCG
+
CGGGGGGGGGGGGGGGGGFGGGGGGGGGGGGGGGGGGGGGGGGGGGGGGGGGGGGGGGGGGGGGGGGGFGGGGGGGGGGGGGGGGGGFGGGGGGGGGGGGGGGGGGGGGGGGGGGGFGFGGGGDGFGGGGGGGGGGGGGGGGGGGGDGGGGGGGGGGFGGGGGGGGGGGGGGGGGGGGFGGGGGGGGGGGCFGGEGGGGFGGGGGGGGGGGGGGGGGGGGGGGGGGGGGEGE=ECCFGGGGGGGFGGGGFGGGGGGGGCG:C<DGG:=BF4:BFFFFGFFFDGEFFFFFFFF7:?6.####
@M06045:235:000000000-JCY5N:1:1101:20870:7088 1:N:0:CTCAGA
TAACGACTTGGTCATTTAGAGGAAGTAAAAGTCGTAACAAGGTCTCCGTTGGTGAACCAGCGGAGGGATCATTACAGAGTTGCAAAACTCCCAAACCATTGTGAACGTTACCTAAACCGTTGCTTCGGCGGGCGGCCCGGGTCCTTCCCGGCGCCCCTCGGCCCTCGCGGGCGCCCGCCGGAGGAAAACCAAACTATTTCATTGTATGGCCTCTCTGAGTCTTCTGTTCTGAATAAGTCAAAACTTTCAACAACGGATCCCTTGGTTCTGGCATCGATTAAGAACGCAGCACATACTGCGC
+
CGGGGGGGGGGGGGGGGGGGGGGGGGGGGGGGGGGGGGGGGGGGGGGGGGGGGGGGGGGGGGGGGGGGGGGGGGGGGGGGGGGGGGGGGGGGGGFGGGGGGGGGGGGGGGGGGGFGGGGGGGGGGCCFFGGGGGGGGGGDGGGGGGGGGGEE:FGGGGGEGGGGFGCEGGG*:?EEGCECC*?E80CGGEG5>FF7@F+<:@F7:+<9CF?+A8CFG?C?FCFGF:E+<E7<@C+<F:::C?FGGGF7FF>97AC395)*902*9FG*9DFF)*95;C*.=*:*))75);50,/)))####
@M06045:235:000000000-JCY5N:1:1101:3773:7115 1:N:0:CTCAGA
TAACGACTTGGTCATTTAGAGGAAGTAAAAGTCGTAACAAGGTTTCCGTAGGTGAACCTGCGGAAGGATCATTAATGAATTTGGAGAATTGATGCGGGCCTTTGTGCATGTGCTCGTTCTCTTTAATCCATACACACCTGTGCACTTGTTATCGGGGCTTGTTGTTAAAGATAAGCCCTGCTTAATCACATACTCTTATTATTTACTTTGAATGTTTATCAAGTCGAAAGACTTTTAAATCAATACAACTTTTAACAACGGATCTCTTGGCTCTCGCATCGATGAAGAACGCAGCACGGTA
+
CECFGCFFGGGGGAFEFGGGGGGGGFFGGGGGE;DFCFFGGFEFEFCCFGDGFGFGGGGFGGC7@CG86C<9EEFFCFGGCEFGCGGEEFG9FF<+@CFGEGGGGGGAFGFFFFFFCFFFGFFGGCGGGFGGGFGCEGGFGDGGFGC?FGGGGG@FFFGGGFGGGFFCFGFFFFAE,@BFABGF;EEBFGGGGFGCAFCGDGFDAFGGG9CGFGCGGGGGDGGC98E>*1,,AF=FC6=D?CGGFFGGGG;ECFGGF9DGGC9DC7DFF44CFDFEFGFBEFGF4@FB:@B>BEB0:####
@M06045:235:000000000-JCY5N:1:1101:9314:7132 1:N:0:CTCAGA
TAACGACTTGGTCATTTAGAGGAAGTAAAAGTCGTAACAAGGTCTCCGTTGGTGAACCAGCGGAGGGATCATTACCAGAGTGCCCTAGTCTCTCCAACCCATTGTGAACATACCTATCGTTCCCTCGGCGGGCTCAGCGCGCGGTGCCTCCGGGCTCCGGGCGTCCGCCGGGGACAACCAAACTCTGATTTTATTGTGATTCTCTGAGGGGCGAAAGCCCGAAAACAAAATGAATCAAAACTTTCAACAACGGATCTCTTGGCTTTGGCATCGATGAAGAACGCAGCACATATATCCGAAT
+
CGFFCFGFGEFGFE6CFFGFGFGCFFFCFGGFFGGGEFFGCEGGCGGGEGGCEGCFGGGGGGGCF:CCFFCFGGGGGDGDFFFG?FEC6?,6<CEF<FEGG<EFFG9EFEGFEFAFFCCEGGD,?E>=CFEDD:FAFGC=7>FGGE7F=FGGCCCFGGG7<CFEEEBFCEFEE7BCFGGG*@G99EC+CEF7CCCC7+3+3@FDG99C5CCG5*C8CCFGEC58*88587<FCF+<9=F7=6C>70:C**/*95*90<CGC6D4*20)/**9)27=FGFF@:)8D5:>7F46<=2-)####
@M06045:235:000000000-JCY5N:1:1101:4844:7146 1:N:0:CTCAGA
TAACGACTTGGTCATTTAGAGGAAGTAAAAGTCGTAACAAGGTTTCCGTAGGTGAACCTGCGGAAGGATCATTAATGAATTTTGGAGTTCTACTGTGCCTGCCGTTCATTCGGATGTGTGCACGTAGTCTCTATAAATCCTTATCAACACCTGTGCACCTTTAAAAAGGGGGGGAGTTTTGATTGAGCATATTTTATTATGCTTATGACGAATAACCTCTTTTTTTCTTATACAAACTCTTTAATGTCTATTAGAATGTTCTCTGGCCGCAAGGCTATACAATATAAACAACTTTTATGCA
+
CGGGGGGGGGGGGFEFFGGGGGGGGGGGGGGEFGGGGGGGGGGGGGGGGGGGGGGGGFGGGGGGGGGFEFGEGFFGGGGGGGFGGFGGGGGGGGGG?FGGGGGGG@EFGGGGGGGGGGGGGGGGGCBFFGGDGGGGDFFCFFBFFGGFGGGGGGGGAFFGGFGGGGGGGGGGGGGGGGGFFEGGGGGGGGGGGFGGGGGGGFFFFGGGG>CCGGGGGGFGGGGGGDGGG?FCFECGGGGGGGGGFFGGGGGGGGGGDGGD7DCFGDFFFCBC:F>49C@*=@GF4@B4=F>F:=AD)####
@M06045:235:000000000-JCY5N:1:1101:16009:7178 1:N:0:CTCAGA
TAACGACTTGGTCATTTAGAGGAAGTAAAAGTCGTAACAAGGTTTCCGTAGGTGAACCTGCTGAAGGATCATTACAAGGAAATCCGTCGGCCGCCTTCGGGCGGAACCCCCGGCGGATCCCTCACCACTGTGAACACAAACTTCGTTGCCTCGGCGGACTGGCCTACCCGGCCGCCGCCGACGGACATACCAAACCAATTCGTTTACGAGCGTCTTATGAAAACATAAATTGAATACAACTTTCAACAATGGATCTCTTGGCTCTGGCATCGATGAAGAACGCAGCACATATACTAAATGT
+
BF@FFEEEGFCC<<<CEEFDGGG9FAFFGGGGGEGGCCEEG8<6E<FCDFGEGGEFGGGFFFFF<EDGFFG9,CFGGG8ECGDECFFEGCDGG7@FE9@FBEB:+>FFGGEGGF:=FGEECFCFGGGEEF<@FFGB@>C78:BDF<A8CGGGE7BF*<<FGGGGECGGGDGGGCF>EGG5*2?58C*<7CF6CGGGGGFE7EGGFFD?5CCG8ED=<CG+3+<C=0CE?:C@FC9EFGGG?C7C7<CGGF>FCFFDD7CF4DDFD:*95C?D)>6@FCFFF:D@>>)0)97@4=AA:####
@M06045:235:000000000-JCY5N:1:1101:20687:7185 1:N:0:CTCAGA
TAACGACTTGGTCATTTAGAGGAAGTAAAAGTCGTAACAAGGTCTCCGTTGGTGAACCAGCGGAGGGATCATTACCGAGTTTACAACTCCCAAACCCCTGTGAACATACCTATACGTTGCCTCGGCGGATCAGCCCGCGCCCCGTAAAAAGGGACGGCCCGCCCGAGGACCCCTAAACTCTGTTTTTAGTGGAACTTCTGAGTAAAACAAACAAATAAATCAAAACTTTCAACAACGGATCTCTTGGTTCTGGCATCGATGAAGAACGCAGCACATATCGCGAGATCGGAAGAGCACACTG
+
CGGGGGGGGGGGGGGGGGGGGGGGGGGGGGGGGGGGGGGGGGGGGGGGGGGGGGGGGGGGGGGGGGGGGGGGGGGGGGGGGGGGGGGGGGGGGGGGGGGGGGGGGGGGGGGGGGGGGGGGGGGGGGGGGGGGGGGGGGGGGGGGFGGGGGGGGFGGGGGGGGGGGGGGGGGGGGGGGGGGGGGGGGGGGGGGGGGGGGGGGGGGGGGGGGGGGGGFFGFDFGGGGGGGGGGGGGGGECGDGFGGGGGGFGGGGGGGGGGGGGGCGGGFEGFGFGFFFGFFFFGFF@FFFFB>:F??1####
@M06045:235:000000000-JCY5N:1:1101:18549:7196 1:N:0:CTCAGA
TAACGACTTGGTCATTTAGAGGAAGTAAAAGTCGTAACAAGGTCTCCGTTGGTGAACCAGCGGAGGGATCATTACCGAGTTTACAACTCCCAAACCCCTGTGAACATACCACTTGTTGCCTCGGCGGATCAGCCCGCTCCCGGTAAAACGGGACGGCCCGCCAGAGGACCCCTAAACTCTGTTTCTATATGTAACTTCTGAGTAAAACCATAAATAAATCAAAACTTTCAACAACGGATCTCTTGGTTCTGGCATCGATGAAGAACGCAGCACATATGTCGAGATCGGAAGAGCACAGGCA
+
CGGGGGGGGGGGGGGGGGGGGGGGGGGGGGGGGGGGGGGGGGGGGGGGGGGGGGGGGGGGGGGGGGGGGFGGGGGGGGGGGGGGGGGGGGGGGGGGGGGGGGGGGGGGGGGGGGGGGGGGGGGGGGGGGGGGGGGGGGGGGGGGGGGGGGGGGGGGGGGGGGGGGGGGGGGGGGGGGGGGGGGGGGGGGGGGGGGGGFFFGGGGGGGGGGGGGGGGGGGGGGGGGGGGGGGGGGGGGGGGGGGGGGGGFGGGGGGGGGGGGGFGGGGFBGFGFF??FFBFF5<@FFFFFFFF7F?F2####
@M06045:235:000000000-JCY5N:1:1101:14061:7212 1:N:0:CTCAGA
TAACGACTTGGTCATTTAGAGGAAGTAAAAGTCGTAACAAGGTCTCCGTTGGTGAACCAGCGGAGGGATCATTACCGAGTTTACAACTCCCAAACCCCTGTGAACATACCTATACGTTGCCTCGGCGGATCAGCCCGCGCCCCGTAAAAAGGGACGGCCCGCCCGAGGACCCCTAAACTCTGTTTTTAGTGGAACTTCTGAGTAAAACAAACAAATAAATCAAAACTTTCAACAACGGATCTCTTGGTTCTGGCATCGATGAAGAACGCAGCACATATATCCAGATCGGAAGAGCACTCGC
+
CGGGGGGGGGGGGGGGGGGGGGGGGGGGGGGGGGGGGGGGGGGGGGGGGGGGGGGGGGGGGGGGGGGGGGGGGGGGGGGGGFGGGGGGGGGGGGGGGGGGGGGGGGGGGGGGGGGGGGGGGGGGGGGGGGGGFFGGGGGGGGGGGGGGGGGGGGGGGGGGGGGGGGGGGGGGGGGGGGCFGGGGGGGGGGGGGGGGCFFFFGGGGGGFDGGGFGGCFGGGGGGGGGGGGGGGGGCEGGGCC9DGGGGGGGFFGGGFGE4<FDCFGGGFFGFDFGFFFG=FFFGFFF?FB>BE74?B0####
@M06045:235:000000000-JCY5N:1:1101:16690:7215 1:N:0:CTCAGA
TAACGACTTGGTCATTTAGAGGAAGTAAAAGTCGTAACAAGGTCTCCGTTGGTGAACCAGCGGAGGGATCATTACCGAGTTATCCAACTCCCAACCCCTGTGAATTATACCTTTAATTGTTGCTTCGGCGGGACTTCGCGCCCGCCGGGGACCCAAACCTTCTGAATTTTTTAATAAGTATCTTCTGAGTGGTTAAAAAATGAATCAAAACTTTCAACAACGGATCTCTTGGTTCTGGCATCGATGAAGAACGCAGCACATATTGTGAGATCGGAAGAGCACACGTCTGAACTCCAGGGGT
+
CFGGGCFGEDGFGF9@CFF@FGF@FEDFGGFGDFGGCEGGGGDF,@EBDCCFGGFFGGGCCEGGE:F:6CEFFFFFGEEG:?6F?EFFEE@EF<=?CC7F5CE<EF9EFGG<AFFGG,<FFFGFGFFGGGGGGG=ACEGGGGGCGG@<FG*>FGC:AFGC<FF@C;FFCFGFFCCBFGFG9C9FGGGECCCF9CFC9BFEGFGGDGGFCGCF?<:99EGGFEG85EFDCG9@:CFFFF+9<?D*CC>C::6:D5)9D7<**2::CCF*/>@*5C355785?5<>3<@FF66<A=2:(####
@M06045:235:000000000-JCY5N:1:1101:12249:7222 1:N:0:CTCAGA
TAACGACTTGGTCATTTAGAGGAAGTAAAAGTCGTAACAAGGTCTCCGTTGGTGAACCAGCGGAGGGATCATTACCGAGTACTATAACTCATAACCCTTTGTGAACCTTCATACCTGTTGCTTCGGCGGCGCGCCTCTCGGGGCGTGCCCGCCGGCATTATCAGAATCTCTGTTCGAACCCGACGATACTTCTGAGTGTTCTAAGCGAACTGTTAAAACTTTCAACAACGGATCTCTTGGCTCCAGCATCGATGAAGAACGCAGCACATATGCCCAGATCGGAAGAGCACACGTCTGCGGA
+
CGGGGGGGGGGGGGGGGGGGGGGGGGGGGGGGGGGGGGGGGGGGGGGGGGGGGGGGGGGGGGGGGGGGGGGGGGGGGGGGGGGGGGGGGGGGGGGGGGGGGGGGGGGGGGGGGGGGGGGGGGGGGGGGGGGGGGGGGGGGGGGGGGGGGGGGGGGGGGGGGGGGGGGG@FGGGGGGGGGGGGGGGGGGGGGGGGGGGGGGGGGGGGGGGGGGGGGGGGGGGGGGGGGGGGGGGGGGGGFGGGGGGGGGGGGGGGGGGGGGGGGGGGGFFGFGFGFFFGFFFFGFFFFFFFFFFFFF2####
@M06045:235:000000000-JCY5N:1:1101:6015:7227 1:N:0:CTCAGA
TAACGACTTGGTCATTTAGAGGAAGTAAAAGTCGTAACAAGGTCTCCGTTGGTGAACCAGCGGAGGGATCATTACAGAGTTGCAAAACTCCCAACCATTGTGAACCTACCTCACCGTTGCTTCGGCGGGTGGCCCCGGGGCAACCCGGAGCCGCGCCGGCCCCGCTCTCGGGGCTCGGCAAACCCGTCAGAAGACCGAAACTCTCCGTCATCAGTGGCCTCTCTGAGTAACTTATACAATAAGTCAAAACTTTCAACAACGGATCTCTTGGTTCTGGCATCGATGAAGAACGCAGCAACAG
+
CGGGGGGGGGGGGGGGGGGGGGGGGFFGGGGGGGGGGGGGGGGGGGGGF8FGGGGGGGFGGGGGGGGGGGGGGGGGGGGFDFFGGGGGGGGGGFG>FGGGGGFGGFGGGGGGGGGGGGGGGGGGGGGGGGGGGGGGFGGGGGGGGGFGGGGGGGGGGGGGGGGGGEGGGGGGGG8C?EEEGGGGGEEEEEGGGFGGGGGG5:CCFFGFFEGFFC<CFC8+86CC9FEGGG?EGCFGGGGGGCCFFFGGGGGGG?FFGGGGDGG9<CGFFGFDFFFFF6@FFFG>FF?FFF4>059B(####
@M06045:235:000000000-JCY5N:1:1101:10885:7253 1:N:0:CTCAGA
TAACGACTTGGTCATTTAGAGGAAGTAAAAGTCGTAACAAGGTCTCCGTTGGTGAACCAGCGGAGGGATCATTACAGAGTTGCAAAACTCCCAAACCATTGTGAACGTTACCTTTACCGTTGCTTCGGCGGGCGGCCCGGGTCCTGCCCGGCGCCCCTCGGCCCTCGCGGGCGCCCGCCGGAGGTAAACCAAACTATTGCATTGTATGGCCTCTCTGAGTCTTCTGTACTGAATAAGTCAAAACTTTCAACAACGGATCTCTTGGTTCTGGCATCGATGAAGAACGCAGCACATATTGTTG
+
CGGGGGGGGGGGGGGGGGGGGGGGGGGGGGGGGGGGFGGGGGGGGGGGGGGGGGGGGGGGGGGGGGGGFFGGGGGGGGGGGGGGGGGGGGGGGGGGGGGGGGGGGGGGGGGGGGGGGGGGGGGGGGGGGGGGGGGGGGGGGGGGGGGGGGGGGGGGGGGFFGGGGGGGGGGE5EEGDGGEGEGGEG?CGGGFFFGFGGGGGGG?FFFCFGC9ECEGG7<@CFFGGGFCE7?@CGC?CDCFG?GGFFGDFFGGGGGG**/2>FG>FFF?BG475:/75CB?F?FFFEFEBE:FBBA<>####
@M06045:235:000000000-JCY5N:1:1101:5317:7253 1:N:0:CTCAGA
TAACGATTTGGTCATTTAGAGGAAGTAAAAGTCGTAACAAGGTCTCCGTTGGTGAACCAGCGGAGGGATCATTACAGAGTTATTTCAAAACTCCCAAACCCATGTGAACTTACCTTTTGTTGCCTCGGCAGGGCCTATCGGGGTCGTCACGGCTCCGGTGGTGGCCTGCCGGTGGTCCACTAAACTCTTGTTATTATTATGGCACTCTGAGTTATATCAAACTAAATAAGTTAAAACTTTCAACAACGGATCTCTTGGTTCTGGCATCGATGAAGAACGCAGCACATATACGTAGATTCAG
+
CGGGGGGGGGGGGGGGGGGGGGGGGGGGGGGGGGGGGGGGGGGGGGGGGGGGGGGGGGGFGGGGGGGGGGGGGGGGGGGGGGGGGGGGFGGGGGGGGGGGGGGGGGGGGGGGGGGGGGGGGGGGGGGGGEGGGGGGGGGGGGGGGGGGGGGGGGGGGGGGGGGGGGGGGGGGGGGGGGGGGGGGGGGGGGGGGGGGGGGGGGGFGGGGGGGGGGGGGGGGFGGGGGGGGD9CGGGGGGGGGGGGGGGGGGDGCFGGGFGGGGGDGGGFFCFGBGFFFGFFFFGFF@FFFFFFFFFF4####
@M06045:235:000000000-JCY5N:1:1101:15035:7273 1:N:0:CTCAGA
TAACGACTTGGTCATTTAGAGGAAGTAAAAGTCGTAACAAGGTCTCCGTTGGTGAACCAGCGGAGGGATCATTACCGAGTTTACACTCATAACCCTTTGTGAACATTATAACTTGTTGCTTCGGCGGCTCCTCCGGGGGCCCGCCGGCGTTTCAGTATCTCTGTTTGTACCCGACGATACATCTGAGTGTTCTTAGCGAACTATAAAAACTTTTAACAACGGATCTCTTGGTTCTAGCATCGATGAAGAACGCAGCACATATCGACAGATCGGAAGAGCACACGTCTGAACTCCAGTGTGA
+
CGGGGGGGGGGGGGGGGGGGGGGGGGGGGGGGGGGGGGGGGGGGGGGGGGGGGGGGGGGGGGGGGGGGGGGGGGGGGGGGGGGGGGGGGGGGGGGGGGGGGGGGFGGGGGGGGGGGGGGGGGGGGGGGGGGGGCGGGGGGGGGGGGGGGGGGGGFGGGGFGGFGGGGGGGGGGGGGDGEGGGGGFFGGGGGGGGGFGGGGGGGGGGGGFEGGGGGGGGGGGGGGGGGGGGFGFGGGGGGGFEDGGGGGGFFGCEGGGGGGGGFGGGDEFGFGFGFFFGFFFFGF@@F>F*6=<FFF.####
@M06045:235:000000000-JCY5N:1:1101:15418:7292 1:N:0:CTCAGA
TAACGACTTGGTCATTTAGAGGAAGTAAAAGTCGTAACAAGGTTTCCGTAGGTGAACCTGCGGAAGGATCATTCATAATAAGTGTTTTATGGCACTTTTTAAATCCATATCCACCTTGTGTGCAATGTCAGTCGATCTTCTTCATGGAGATCGACCAAACATCAACCTTTATTTTTTAACTCTTTGTCTGAAAAATATTATGAATAAACAATTCAAAATACAACTTTCAACAACGGATCTCTTGGCTCTCGCATCGATGAAGAACGCAGCACATATATCGAGATCGGAAGAGCACACCCCC
+
CGGGGGGGGGGGGGGGGGGGGGGGGGGGGGGGGGGGGGGGGGGGGGGGGGGGGGGGGGGGGGGGGGGGGGGGGGGGGGGGGGGGGGGGGGGGGGGGGGGGGGGGGGGGGGGGGGGGGGGGGGGGGGGGGGGGGGGGGGGGGGGGGGGGGGGGGGGGGGGGGGGGGGGGGGGGGGGGGGGGGGGGGGGGGGGGGGGGGGGGGGGGGGGGGGEGGGGGGGGGGGGGGGGGGGGGGGGGGGGGGGGGGGFGGGGGGGGGGGGGGGGGGGGEBDFGFGFFFGFFF>GFFFFFFDFFFF1:6####
@M06045:235:000000000-JCY5N:1:1101:20439:7316 1:N:0:CTCAGA
TAACGACTTGGTCATTTAGAGGAAGTAAAAGTCGTAACAAGGTTTCCGTAGGTGAACCTGCGGAAGGATCATTACCTAGAGTATTGTAGGCTTTGTCCTGCTGTCTCTTACCCATGTTTTTTGAGTACTTACGTTTCCTCGGCGGGTTCGCCCGCCTATTGGACAATTTAAACCCATTGCAGTTGCAATCAGCGTCTGACAAACTTTAATAGTTACAACTTTCAACAACGGAGCTCTTGGTTCTGGCATCGATGAAGAACGCAGCACATATGACAAGATCGGAAGAGCACACGTCCTCATG
+
CFFGEFGGC9FCFC@6EEFFFGFGGEFGE<FEFCF8CFC<FDGGE@FGFFCGEGAEEGGDEFDGG7CCFF@,E<@@C@EEFFGDGGGGG9EEEFFF9?C6FC<C=C?FFDF8FECFC<F@EFEC<FGGCE55BEFFC<?58+88F3@3DG:F+33F+C,:7F<DG>3,@,@3E3@*37,37@E<F;>;,?D>>114BF;,6,2,?FGGFE;CC9,1>F@97+C;C++=*=**//=?EF9*0:@DG74*:6DGC0**:9*9D*)1>GF4@**?BFF*70*87:5<)<)?;.)8;F0((####
@M06045:235:000000000-JCY5N:1:1101:17594:7332 1:N:0:CTCAGA
TAACGACTTGGTCATTTAGAGGAAGTAAAAGTCGTAACAAGGTCTCCGTTGGTGAACCAGCGGAGGGATCATTACAGAGTTGCAAAACTCCCTAAACCATTGTGAACGTTACCTAAGCCGTTGCTTCGGCGGGCGGCCCCGGGGTTTACCCCCCGGGCGCCCCTGGGCCCCACCGCGGGCGCCCGCCGGAGGTCACCAAACTCTTGATAATTTATGGCCTCTCTGAGTCTTCTGTACTGAATAAGTCAAAACTTTCAACAACGGATCTCTTGGTTCTGGCATCGATGAAGAACGCAGCGCT
+
CGGGGGGGGGGGGGGGGGGGGGGGGGGGGGGGGGGGGGGGGGGGGGGGGGGGGGGGGGGGGGGGGGGGGGGGGGGGGGGGGGGGGGGGGGGGGGGGGGGGGGGGGGGGGGGGGGGGGGGGGGGGGGGGGGGGGGGGGGGGGGGGGGGGGGGGGGGGGGGGGGGGGGGGGGGGGGGGGGGGGGGGGGGGG8EGEGGGGG@CGDGGGGGGCCGCCFGGGGGGGGGGGG7EGGGCCCGGFG?CGGGGGGFF7CFGFGGGGGFDFGGGGCG?FFFGFGFBF>=FFFFB?FB?FFF??DB>0####
@M06045:235:000000000-JCY5N:1:1101:20510:7333 1:N:0:CTCAGA
TAACGACTTGGTCATTTAGAGGAAGTAAAAGTCGTAACAAGGTCTCCGTTGGTGAACCAGCGGAGGGATCATTACCGAGTTTACAACTCCCAAACCCCTGTGAACATACCACTTGTTGCCTCGGCGGATCAGCCCGCTCCCGGTAAAACGGGACGGCCCGCCAGAGGACCCCTAAACTCTGTTTCTATATGTAACTTCTGAGTAAAACCATAAATAAATCAAAACTTTCAACAACGGATCTCTTGGTTCTGGCATCGATGAAGAACGCAGCACATATGGCGAGATCGGAAGAGCACATCGC
+
CGGGGGGGGGGGGGGGGGGGGGGGGGGGGGGGGGGGGGGGGGGGGGGGGGGGGGGGGGGGGGGGGGGGGGGGGGGGGGGGGGGGGGGGGGGGGGGGGGGGGGGGGGGGGGGGGGGGGGGGGGGGGGGGGGGGGGGGGGGGGGGGGGGGGGGGGGGGGGGGGGGGGGGGGGGGGGGGGGGGGGGGFFGGGGGGGGGGGGGGGGFGGGGGGGGGGGGGGGGGGGGGGGGCFGGGGGGGGG=CCGGGGGFFGGGGGGGGGGGGGGGGGGGFFGEFFGFFFGFFFFDFFFFEFFFFBFBF7####
@M06045:235:000000000-JCY5N:1:1101:13868:7340 1:N:0:CTCAGA
TAACGACTTGGTCATTTAGAGGAAGTAAAAGTCGTAACAAGGTCTCCGTTGGTGAACCAGCGGAGGGATCATTACCGAGTACTATAACTCATAACCCTTTGTGAACCTTTATACCTGTTGCTTCGGCGGCGCGCCTCCCGGGGCGTGCCCGCCGGTATCATCAGAATCTCTGTTCGAACCCGACGATATTTCTGAGTGTTCTAAGCGAACTGTTAAAACTTTCAACAACGGATCTCTTGGCTCCAGCATCGATGAAGAACGCAGCACATATGCCGAGATCGGAAGAGCACACGTCTGGCGT
+
CGGGGGGGGGCFGGFGGGGGGGFGGGGGGGGFGEGGGGGGFGGGGFGGFFFGGGGGGGGFGGGGEFGGGFFCFGFGGGGGGGGGFGGGGGGGGGGGGGFGGGGCEGFGGGGGGGGGGEFGGGGGGGEGGDGDEEFGGGGGGGGGGGGGFGGGGGGGGGGGGGGGGGFGCEGGGGGGGGGGGGGGGG5CGGGFGGFGGGCFFGFGGGG?EGGGEFGFFCFFGGFGGFGF=7C=CCFGGGGGGFCDFFC<FGGCGD>C:CCFD3C)>C5FF:B7=:B335FFFED37>45F5>4(7?0,####
@M06045:235:000000000-JCY5N:1:1101:23947:7355 1:N:0:CTCAGA
TAACGACTTGGTCATTTAGAGGAAGTAAAAGTCGTAACAAGGTCTCCGTTGGTGAACCAGCGGAGGGATCATTACCGAGTTTACAACTCCCAAACCCCTGTGAACATACCACTTGTTGCCTCGGCGGATCAGCCCGCTCCCGGTAAAACGGGACGGCCCGCCAGAGGACCCCTAAACTCTGTTTCTATATGTAACTTCTGAGTAAAACCATAAATAAATCAAAACTTTCAACAACGGATCTCTTGGTTCTGGCATCGATGAAGAACGCAGCACATATCCGTAGATCGGAAGAGCACATCCA
+
CGGGGGGGGGGGGGGGGGGGGGGGGGGGGGGGCGGFFGGGGGGGGGGGGGGGGGGGGGGGGGGGGGGGGFGGGGGGGGGGGGGGGGGGGGGGGGGGGGGGGGGGGGGGGGGGGGGGGGGGGGGGGGGGGGGGGGGGGGGGGGGGGGGGGGGGGGGGGGGGGGGGGGGGGGGGGGGGGGGGGGGGGGGGGGGGGGGGGGGGGGGGGDGGGDFGEGGFDGGGGGCGGGGGGGGGGGGGGGCGFGGGGGGGGGGGGGGGDEG7CDGF:D5@7DBCFCFFFF@375C>FFFFFE>F<FFF(####
@M06045:235:000000000-JCY5N:1:1101:8190:7361 1:N:0:CTCAGA
TAACGACTTGGTCATTTAGAGGAAGTAAAAGTCGTAACAAGGTCTCCGTTGGTGAACCAGCGGAGGGATCATTACCGAGTTTACAACTCCCAAACCCCTGTGAACATACCTTTATGTTGCCTCGGCGGATCAGCCCGTTCCTCGGAACGGCCCGCCGCAGGACCCTAAACTCTGTTTTTAGTGGAACTTCTGAGTAAAAAAACAAATAAATCAAAACTTTCAACAACGGATCTCTTGGTTCTGGCATCGATGAAGAACGCAGCACATATCTCAAGATCGGAAGAGCACACGTCTGAAGTGG
+
CGGGGGGGGGGGGGGGGGGGGGGGGGGGGGGGGGGGGGGGGGGGGGGGGGGGGGGGGGGGGGGGGGGGGGGGGGGGGGGGGGGGGGGGGGGGGGGGGGGGGGGGGGGGGGGGGGGGGGCGGGGGGGGGGGGGGGGGGGGGGGGGGGGGGGGGGGGGGGCFGGGGGGGGGGGGGGEGFGGGGFFFFGGGGGGGGGGGGGGGGGGGGG?FGGGGGGGGGGGGGFGGGGFEGGGGGGGGGGGGGGGFFGGGDFGGGGGGGGGGGDG47CFFFD?FB7=?FGF>B@C@FFFF>><>BFFFF####
@M06045:235:000000000-JCY5N:1:1101:14340:7364 1:N:0:CTCAGA
TAACGACTTGGTCATTTAGAGGAAGTAAAAGTCGTAACAAGGTCTCCGTTGGTGAACCAGCGGAGGGATCATTACCGAGTTTACAACTCCCAAACCCCTGTGAACATACCTATACGTTGCCTCGGCGGATCAGCCCGCGCCCCGTAAAAAGGGACGGCCCGCCCGAGGACCCCTAAACTCTGTTTTTAGTGGAACTTCTGAGTAAAACAAACAAATAAATCAAAACTTTCAACAACGGATCTCTTGGTTCTGGCATCGATGAAGAACGCAGCACATATGCACAGATCGGAAGAGCACCAGC
+
CGGGGGGGGGGGGGGGGGGGGGGGGGGGGGGGGGGGGGGGGGGGGGGGGGGGGGGGGGGGGGGGGGGGGGGGGGGGGGGGGGGGGGGGGGGGGGGGGGGGGGGGGGGGGGGGGGGGGGGGGGGGGGGGGGGGGGGGGGGGGGGGGGGGGGGGGGGDGGGGGGGGGGGGGGGGGGGGGGGGGGFGGGGGGGGGGGGGGGGGGGGGGGGGGGGGGGGGGGGGGGGGGGGGGGGGGGGGGGGGGFFGGGGGGGGDFGGGGGGGGFGFGGGFFGFGFGFFFGFFFFGFFFFFFFED:57:(####
@M06045:235:000000000-JCY5N:1:1101:26137:7398 1:N:0:CTCAGA
TAACGACTTGGTCATTTAGAGGAAGTAAAAGTCGTAACAAGGTCTCCGTTGGTGAACCAGCGGAGGGATCATTACCGAGTTTCCAACTCCCAAACCCCTGTGAACATACCTATCGTTGCTTCGGCGGGATCGCCCCGGCGCCTCCGGGCCCGGACCCAGGCGCCCGCCGGAGAACCCAATTCAAACTCTTTGTCTCCGTGAGCATCATCTGAGTGATACAAGCAAATAAATCAAAACTTTCAACAACGGATCTCTTGGTTCTGGCATCGATGAAGAACGCAGCACATATGCCTAGATATAC
+
CGGGGGGGGGGGGGGGGGGGGGGGGGGGGGGGGGGGGGGGGGGGGGGGGGGGGGGGGGGGGGGGGGGGGFGGGGGGGGGGGGGGGGGGGGGGGGGGGGGGGGGGGGGGGGGGGGGGGGGGGGGGGGGGGGGGGGGGGGGGGGGGGGGGGGDGGGGGGGGGGGGGGGGGGGFGGGGGGGGGGFGGGGGGGGGFGGGGGGGGGGGGEFFGGFGGGGGGGGGGGFGGGGGGGGGGGGGGFGGGGGGGGGGGGGGGGGGGGGGGGGGGGCFF>FFGFGFFFGF:BEDFFFFB@FFFFFFF9####
@M06045:235:000000000-JCY5N:1:1101:26248:7404 1:N:0:CTCAGA
TAACGACTTGGTCATTTAGAGGAAGTAAAAGTCGTAACAAGGTTTCCGTAGGTGAACCTGCGGAAGGATCATTCATAATCAAGTGTTTTTATGGCACTTTCAAAAATCCATATCCACCTTGTGTGCAATGTCATCCCACTGGAGGTCAACGGCTGTAAAAATCCGTTGGTCACCTTTGGGATTTATATCTACTCAGAACTTTAGTGATTTTGTCTGAAACATATTATGAATACTTAATTCAAAATACAACTTTCAACAACGGATCTCTTGGCTCTCGCATCGATGAAGAACGCAGCAGCTC
+
CGGGGGGGGCFFAEEAFFGGGFG?EFGGAGFGGGGFGGAFF8CEEGFGFGGGGGGGGFFFFGEEEGCE<F<FF9EGGGCFGGGFGGGGGGGGDGFCGGFFGGGGFFG@CFGG9EDFCFFFGGGGGGGGGGGCFGGGGGGGGGGGCFGGGGGGGGCFDFCBFDFEEAFFFEGDFCEFDF8CG@FCFGGCEFGGFFDF,EGGGGFGGGGGGGGFGFCFGCAFGGF7FGGGG7C7DF,CCDGD@:+2<9CFGGGGCFGGGGCF44?CD7+4;>**/96A3C35>EGFFFFFCFFFFEF94####
@M06045:235:000000000-JCY5N:1:1101:5794:7418 1:N:0:CTCAGA
TAACGACTTGGTCATTTAGAGGAAGTAAAAGTCGTAACAAGGTCTCCGTTGGTGAACCAGCGGAGGGATCATTACAGAGTTGCAAAACTCCCAAACCATTGTGAACGTTACCTAAACCGTTGCTTCGGCGGGCGGCCCGGGTCCTTCCCGGCGCCCCTCGGCCCTCGCGGGCGCCCGCCGGAGGAAAACCAAACTATTGCATTGTATGGCCTCTCTGAGTCTTCTGTACTGAATAAGTCAAAACTTTCAACAACGGATCTCTTGGTTCTGGCATCGATGAAGAACGCAGCCCATATAGCAC
+
CGGGGGGFGGGGGGGGGGGGGGGGGFFGGGGGGGGGGGFGGGGGFGGGFGGGGGGGGFGGGGGGGGGCCFGGGDFGGGGGGGGGGGGGGGGGGGGGGGGGGGGFGGGGGGGGGGGGGGGEGGGEFG@GFDG=FGGG7FGGEFGGGGGGEEEG7FEGGFG@:FGFGF*=<CEGGGGEEEEDGGGGGGCGGECGEGGGGDGG7FG?ACFFGGFDC@FFFGFGGGFF?7C+:EEEGGGG7CCFGFFGCCGGGGGFG5<5D=C*:FG7=:C@F*/942<5:F7967C67)<@:D)78?:9)####
@M06045:235:000000000-JCY5N:1:1101:12052:7425 1:N:0:CTCAGA
TAACGACTTGGTCATTTAGAGGAAGTAAAAGTCGTAACAAGGTTTCCGTAGGTGAACCTGCGGAAGGATCATTACTGAGTGAGGGCCCCTCGGGGTCCAACCACCCACCCGTGTTTAACGAACCGTGTTGCTTCGGCGGGCCCGCCTCACGGCCGCCGGGGGGCATCCGCCCCCGGGCCCGCGCCCGCCGAAGCCCCCTGTGAACGCTGTCTGAAGTATGCAGTCTGAGACAATTATTCAATTAATTAAAACTTTCAACAACGGATCTCTTGGTTCCGGCATCGATGAAGAACGCAGTAGC
+
CGGGGGGGGGGGGGGGGGGGGGGGGGGGGGGGGGGGGGGGGGGGGGGGGGGGGGGGGGGGGGGGGGGGGGGGGGGGGGGGGGGGGGGGGGGGGGGGGGGGGGGGGGFGGGGGGGGGGGGGGGGGGGGGGGGGGGGGGGGGGGGGGGFGGGGGGGGGGGGGGGGGGGGGGGGGGGGGGGGGGGGGGGGGGGGGGGGGGGGGGGDFGGGGGGGGGG?FGGGGGGGEFGGGFCFCFGGGGGGGFGGFFGGGGCGGGGGFGGGGFDDGGDDFFGBCFGFFFG>@:@GDFFF*@FFFFB<9(####
@M06045:235:000000000-JCY5N:1:1101:13193:7436 1:N:0:CTCAGA
TAACGACTTGGTCATTTAGAGGAAGTAAAAGTCGTAACAAGGTCTCCGTTGGTAAACCAGCGGAGGGATCATTACAGGACTCGCAAGACTCCTACAACCCTGTGAACCTACTATACGAACGTTGCTTCGGCGGGTGCGCCCCGGGGATTCGTTCCCGCGGCGCGTCAGCCCGCCGGCAGCCTACAAATTCTGTTTCTTTGCGTTGGCATCTCGAGAAAAACAAATAAGTTAAAACTTTCAACAACGGATCTCTTGGTTCTGGCATCGATGAAGAACGCAGCACATATCGCGAGATCGCCTC
+
CGGGGGGGGGGGGGDGGGGGGGGGGGGGGGGGGGGGGGGGGGGGGGGGGGGGGGGGGGGGGGGGGGGGGGGGGGGGGGGGGGGGGGGGGGGGGGGGGGGGGGGGGGGGGGGGGGGGGGGGGGGGGGGGGGGGGGGCEEGEGGGGGGFGGGGGGGGGGGEGE@FGFGGGGGGGCGGGEGGGGGGGGGGF?GFGDGGGGGG?9??E>FGFGFFGGGGC=FGGGGGFGGGFGFEFGGGGGGFFGGCC=CCDCDGFFGGF:FFGGGGGGGGFFGFGFGFFFDE@FFGF?78@5)7.73(43####
@M06045:235:000000000-JCY5N:1:1101:23521:7443 1:N:0:CTCAGA
TAACGACTTGGTCATTTAGAGGAAGTAAAAGTCGTAACAAGGTTTCCGTAGGTGAACCTGCGGAAGGATCATTAATGATTGGTGGCTGTTGCTGACTAGTGTTTCTAGTATGTGCACGCCACACCTTCAATCCCACTTACACCTGTGCACCTTCTGTAATAGATCTATGTGGATACGGAGATGTGAAAGTTTGCGCTCTCCTACTCTGTTGAAGCACAGTCTACTACGTTTTTTTTTACACACACACACAATAGTCATTGAATGTATTTTTTTTATTCTTATGATAAAAACAACTTTGACT
+
CGGGGGGGGGGGGGGGGGGGGGGGGGGGGGGGGGGGGGGGGGGGGGGGGGGGGGGGGGGGGGGGGGGGGGGGGGGGGGGGGGGGGGGGGGGGGGGGGGGGGGGGGGGGGGGGGGGGGGGGGGGGGGGGGGGGGGGGGGGGGGGGGGGGGGGGGGGGGGGGGGGGGGGGGGGGGGGGGGDGGDGGGGGGGGGGGGGGGGFGGGGGGFGGGGGGGGFGGGGGGGGGGGGGFGGGGGGGGGFGGGGGGD5DGGFGGGGGGGGG=CFFGFF=CGAGFGFFFGFFFFGFFF?FFFFFFFFFF####
@M06045:235:000000000-JCY5N:1:1101:24318:7457 1:N:0:CTCAGA
TAACGACTTGGTCATTTAGAGGAAGTAAAAGTCGTAACAAGGTCTCCGTTGGTGAACCAGCGGAGGGATCATTACCGAGTTTACAACTCCCAAACCCCTGTGAACATACCACTTGTTGCCTCGGCGGATCAGCCCGCTCCCGGTAAAACGGGACGGCCCGCCAGAGGACCCCTAAACTCTGTTTCTATATGTAACTTCTGAGTAAAACCATAAATAAATCAAAACTTTCAACAACGGATCTCTTGGTTCTGGCATCGATGAAGAACGCAGCACATATGCAAAGATCGGAAGAGCACAGTCT
+
CGGGGGGGGGGGGGGGGGGGGGGGGGGGGGGGGGGGGGGGGGGGGGGGGGGGGGGGGGGGGGGGGGGGGGGGGGGGGGGGGGGGGGGGGGGGGGGGGGGGGGGGGGGGGGGGGGGGGGGGGGGGGGGGGGGGGGGGGEGGGGGGGGGGGGGGGGGGGGGGGGGGGGGGGGGGGGGGGGGGGGGGGGGGGGFGDGGGGGGGGGFGFFGGGGGGGGFGGGGGGGGGGGGGGGFGFGGGGGEGGGGFGGGGGGFFFGGGGGGGGGCFFGD@D<BGFD=@BD?6FFG@6@FE>D:7:@7?:####
@M06045:235:000000000-JCY5N:1:1101:18062:7457 1:N:0:CTCAGA
TAACGACTTGGTCATTTAGAGGAAGTAAAAGTCGTAACAAGGTCTCCGTTGGTGAACCAGCGGAGGGATCATTACCGAAGTTACCTTCAAAACCCACTGTGAACCTTACCTCTTGCCGCGTTGTCTCGGCGGGAGGCGGTGGGCGTCTCGCGCCCCCAGCGGGCCGTGCCGCTCCCGTCCCCGCCGGCGGCGCCAAACTCTAAATTTACAGCGGACTGTACGTTCTGATTTACAAAAAAAACAAGTTAAAACTTTCAACAACGGATCTCTTGGTTCTGGCATCGATGAGAACGCAGCCCAC
+
CGGGGGGGGGGGGGGGGGGGGGGGGGGGGGGGGGGGGGGGGGGGGGGGGGGGGGGGGGGGGGGGGGGGGGGGGGGFGGGGFGGGGGGGGGFG8E7FGGGGGFFGGGGD=FAFFGGGFGGGGGGGGGGGGGGGGCGGGGGEEGDGGFEEFCFEGGDGG:FFGD>FCFC88C:?EEEFEGGDEGGGEGE*?CEEGCE88>CEFDGGGFFDFFGFEGC5*;:EGFGCFFF7<99FFFF6C759E59FGEC>FFFGGGG=>GGGGG<59CGFF79>4>FFFDF?:FGB7>=FFFFF9)-4(####
@M06045:235:000000000-JCY5N:1:1101:17060:7460 1:N:0:CTCAGA
TAACGACTTGGTCATTTAGAGGAAGTAAAAGTCGTAACAAGGTCTCCGTTGGTGAACCAGCGGAGGGATCATTACCGAGTTTACAACTCCCAAACCCCTGTGAACATACCTATACGTTGCCTCGGCGGATCAGCCCGCGCCCCGTAAAAAGGGACGGCCCGCCCGAGGACCCCTAAACTCTGTTTTTAGTGGAACTTCTGAGTAAAACAAACAAATAAATCAAAACTTTCAACAACGGATCTCTTGGTTCTGGCATCGATGAAGAACGCAGCACATATCCCAAGATCGGAAGAGCACGTCG
+
CGGGGGGGGGGGGGGGGGGGGGGGGGGGGGGGGGGGGGGGGGGGGGGGGGGGGGGGGGGGGGGGGGGGGGGGGGGGGGGGGGGGGGGGGGGGGGGGGGGGGGGGGGGGGGGGGGGGGGGGGGGGGGGGGGGGGGGGGGGGGGGGGGGGGGGGGGGGGGGGGGGGGGEGGGGGGGGGGGGGFGGGGGGGGGGGGGGGGGGGGGGGGGGFGGGGGGGGGGGGGFGGGGGGGGGGGGGGGGGDEFGGGGFFFGGFGGGFGGFFGGGGGGGF>CEGFGFFFGFFFFFFFFFFFFDFBFFF2####
@M06045:235:000000000-JCY5N:1:1101:9499:7466 1:N:0:CTCAGA
TAACGACTTGGTCATTTAGAGGAAGTAAAAGTCGTAACAAGGTCTCCGTTGGTGAACCAGCGGAGGGATCATTACCGAGTTATTACTCCAAACCCTTTGTGAACCTTACCTTTTTGTTGCTCGGCGCACCGCGGGCCGCGGCTTCGGCCCGTCCCGCAGCGCGCCAGAGGACCCAACTCTTCAATTTATAGCGTACCTTCTGATTTACAAAACAAACAAGTTAAAACTTTCAACAACGGATCTCTTGGTTCTGGCATCGATGAAGACGCAGCACATATCGTTAGATCGGAAGAGCACAGGC
+
CGGGGEGGGC@CFFFFG<ECEEEGGGGGGGGDGEFCGGGGGGGGECEED<CEFGGGGGGGGGGGGCEF<FFFDEGFG@F=:9CE<CFGEFFCFGGCEFGCF<FEDEEGGGGFFF9FDE8EFDC:CFEGGGEDEFGGGGGCFGGGGGGGG@@>C:FGD@FGF<*<C<F+<FFFFDFGGCC?<C+C9+3A7?FGGGDGE@EG?9CC<?EF?++:;CFFCGGGGGCGFGGGGGGGCF?F*9C7:CDF9FG4:<*<0094:<575*?>FCFF39<>>FF=9*/.))7<469:3B@:0:(5(####
@M06045:235:000000000-JCY5N:1:1101:4087:7474 1:N:0:CTCAGA
TAACGACTTGGTCATTTAGAGGAAGTAAAAGTCGTAACAAGGTCTCCGTTGGTGAACCAGCGGAGGGATCATTACAGAGTTGCAAAACTCCCTAAACCATTGTGAACGTTACCTAAACCGTTGCTTCGGCGGGCGGCCCGGGTCCTTCCCGGCGCCCCCCGGCCCTCGCGGGCGCCCGCCGGAGGTAAACCAAACTATTGCATTAATGGCCTCTCTGAGTCTTCTGTACTGAATAAGTCAAAACTTTCAACAACGGATCTCTTGGTTCTTGCATCGATGAAGAACGCAGCACATATGTCCG
+
CGGGGGGEGFFGFDFGGGGFFCECFEFGGGG<CCGDEGGFD@C@EEFEGG:CCDEEFEDFGEGE:C@CFFEAEDFGGGGGGGGGGEGFGFGGGGGGGFFFGGGFCGCFFGGGG9FGGFEEFFEGGGGGDEGFGGGCF<CCFDGECCFFGGFGGGECCG*<BC7FCCCEGGGEGGGGGGDGCC8C8;+C0<;CG5CCEFGG7FFFFGGCGGG6CCE?FGE?E?C79FGEFGEC++<?FFC:FGGGGGFCGGGGGC5DGCD*:FDFFGGFF*0C?CBFFF*96*:@FBD>>@FF<FF<4####
@M06045:235:000000000-JCY5N:1:1101:24695:7489 1:N:0:CTCAGA
TAACGACTTGGTCATTTAGAGGAAGTAAAAGTCGTAACAAGGTTTCCGTAGGTGAACCTGCGGAAGGATCATTAATGAATTTGGAGAATTGATGCTGGCCTTTGTGCATGTGCTCGTTCTCTTTAATCCATACACACCTGTGCACTTGTTATCGGGGCTTGTTGTTAAAGATAAGCCCTGCTTAATCACATACTCTTATTATTTACTTTGAATGTTTATCAAGTCGAAAGACTTTTAAATCAATACAACTTTTAACAACGGATCTCTTGGCTCTCGCATCGATGAAGAACGCAGCACACTC
+
CGGGGGGGGGGGGGGGGGGGGGGGGGGGGGGGGGGGGGGGGGGGGGGGGGGGGGGGGGGGGGGGGGGGCFFGGGGGGGGGGGGGGGGFFGGGGGGGGGGGGGGGGGGGGGGGGGGGGGGGGGGGGGGGGGGGGGGGGGGGGGGGGGGGGGGGGGGGGGGGGGGGGGGGGGGGGGGGFGFGGGGGGGGGGGGGGGGGGGGGGGGGGGGGGGGEFFCEGGGGGGGGGGGGGGGFGGFGGGGGGGGGGGGGGGGGGGGGGGGGCCDGGGGFFGFGFGFFFGFFFAFCCFFFFFFFFDBF:####
@M06045:235:000000000-JCY5N:1:1101:21754:7506 1:N:0:CTCAGA
TAACGACTTGGTCATTTAGAGGAAGTAAAAGTCGTAACAAGGTTTCCGTAGGTGAACCTGCGGAAGGATCATTACCTAGAGTTGTAGGCTTTGCCTGCTATCTCTTACCCATGTCTTTTGAGTACCTTACGTTTCCTCAGTGGGTTCGCCCACCGATTGGACAAATTTAAACCCTTTGCAGTTGAAATCAGCGTCTGAAAAAACTTAATAGTTACAACTTTCAACAACGGATCTCTTGGTTCTGGCATCGATGAAGAACGCAGCACATATGGGAAGATCGGAAGAGCACACGTCTGAAGCC
+
CGGGGGGGGGGEFG,EFGGFGGGGGGGGGGGGGGGGGGGGGGGGGGGGGGGGGGGGGGGGGGGGGEGG<FFGGGGGGGGGGGGGGGGGGGGGGGGGGGGGGGGGGGGGGGGGGFGAFFGFFGGGGGGGGGGGGGGGGGGGGGGGGGGGGGGGGGGEEGGGGGGGGGGGGGGGDGGGGGGGGGGFGGGFGGGGG@EGGGGGGGGGGGGEFGGGGGGGGFGGCGGGGGGGGGC:EFGGGGGGGGGGFGGGGGGFGGCGGGGGGDGGGGGFFGFGFGF35CFFFFGEFFFFFFFF?FFF4####
@M06045:235:000000000-JCY5N:1:1101:27692:7511 1:N:0:CTCAGA
TAACGACTTGGTCATTTAGAGGAAGTAAAAGTCGTAACAAGGTTTCCGTAGGTGAACCTGCGGAAGGATCATTATCGTGGGGCTCCGGCCCCGTCGAGATAAACACCCTTGCCCTTATGAGTACCCCTCGTTTTCCTCGGCCGGTCACGGCCAGTGGGGAGCAAGAAACACCCTGTAACCACCTGTAACAGCCTGATAAAACAAACAAAAATCAAAACTTTCAACAACGGATCTCTTGGTTCTGGCATCGATGAAGAACGCAGCACATATAGCGAGATCGGACGAGCACACGTCTGAGAGG
+
CGGGGGGGGGGGGFFGGGGGGGGGGGGGGGGGGGGGGGGGGGGGGGGDGGGGGGGGGFFFGGGDGGGGGGEGGGFGGGGGGGGGGGGGGGGGGGGGGDGGGGGGGGGGGGGGGGGGGGGGGGGGGGGGGGGGGGGGGGEGGGGGGGGGGGGGGGFGCFGGGGGGGGGGGGGDGFGGGGGGGGG@@BFGGGGGGFGCFGGGGGGGGGGGFGGDCGGDCFGFCGGGGGD585*/CCFFGGGGGGDFDFFFGGGFDGGFGCCDGDDDGGGBFCFFFDE>3DFF>B))77@D4>FBBF:?<####
@M06045:235:000000000-JCY5N:1:1101:27851:7525 1:N:0:CTCAGA
TAACGACTTGGTCATTTAGAGGAAGTAAAAGTCGTAACAAGGTTTCCGTAGGTGAACCTGCGGAAGGATCATTACTTTCAGTACTTTGGGGGCTGTAAGCCTGTATTCGTACAGTGAGCCTCCGTCTGAAACCCTTGTCTTTTGCGTACCTATTGTTTCCTCGGCGGGCTTGCCCGCCGTTTGGACAACCTTAAAACCTTTTTGATTTTCAATCAGCGTCTGAATAAATTTAAATATTTACAACTTTCAACAACGGATCTCTTGGTTCTGGCATCGATGAAGAACGCAGCACATATCTGGT
+
CGGGGGGGGGGGGGGGGGGGGGGGGFGGGGGFGGGGGGGGGGGGGGGGGGGFGGGGGGGGGGGGGGGGGGGGGGGGGGGGGGGGGGGGFDEGGGGGGGGGGGGGGGGGFGGGGGGAFFGGGGGGGGGGGGGGGGGGGGGGGGGGGGGGGGGGGGGGGGGGGFEGGDGGGGGCGGGGGGGEGGGC7CFFFGGGGGGGGGGGGGGGGGGGGGFEFCFGGGGGGGGFFGCFGGGGFGGGGGGGGFGFGGGGGGGFF5CDDEGGGD7:CFGFFCBC:C?E?GBBFFGFFDEEEDFFBFA2)####
@M06045:235:000000000-JCY5N:1:1101:18958:7545 1:N:0:CTCAGA
TAACGACTTGGTCATTTAGAGGAAGTAAAAGTCGTAACAAGGTTTCCGTAGGTGAACCTGCGGAAGGATCATTAATGAATTTTGGAGTTCTACTGTGCCTGCCGTTCATTTGGATGTGTGCACGTAGTCTCTATAAATCCTTATCAACACCTGTGCACCTTTAAAAAGGGGAAACTGATTAAGCTTTTTACGGGCTTATGAGGAATAACCTTTTTTCTTATACAAACTCTTAATGTCTATTAGAATGTTCTCTGGCCGCAAGGCTATAAAATATAAACAACTTTTAACAACGGATCTTCCC
+
CGGGGGGGGGGGGGGGGGGGGGGGGGGGGGGGGGGGGGGGGGGGGGGGGGGGGGGGGGGGGGGGGGGGFGGGGGGGGGGGGGGGGGGGGGGGGGFGGGGGGGGGGGGGGGGGGGGGGGGGGGGGGGGGGGGGGGGGGGGGGGGGGGGGGGGGGGGGGGGGGGGGGGGGGGGGGGGGGGGGGGGGGGGGGGGGGGGGGFFGGGGGGGFAFDFGGGGGGGGGGGGGFGGGGGGGFGGGGGGGGGGGGGGGGGGGGGGGGGGGGGGGGGGFFGFGFGFFFGFFFFFFFFAFFFFEB@?F2####
@M06045:235:000000000-JCY5N:1:1101:21657:7548 1:N:0:CTCAGA
TAACGACTTGGTCATTTAGAGGAAGTAAAAGTCGTAACAAGGTCTCCGTTGGTGAACCAGCGGAGGGATCATTACAGAGTTGCAAAACTCCCTAAACCATTGTGAACGTTACCTAAACCGTTGCTTCGGCGGGCGGCTCCGGGGTTTACCCCCCGGGCGCCCCTGGGCCCCGCCGCGGGCGCCCGCCGGAGGTCACCAAACTCTTGATAATTTATGGCCTCTCTGAGTCTTCTGTACTGAATAAGTCAAAACTTTCAACAACGGATCTCTTGGTTCTGGCATCGATGAAGAACGCAGGGCC
+
CGGGGGGGGGGGGGGGGGGGGGGGGGGGGGGGGGGGGGGGGGGFGGGGGGGGGGGGGGGGGGGGGGGGGGGGGGGGGGGGGGGGGGGGGGGGGGGGGGGGGGGGGGGGGGGGGGGGGGGGGGGGGGGGGGGGGGGGGGGGGGGGGGGGGGGGGGGGGGGGGGGGGGGGGGGGGGGGGEGGGGGGGGGGGGGGEGFGGGFGD7FGFGGGGGGGGGGGGGGGGGGGFFCFGGGGGGGGGGGGDFGGGGGGGGGGGGGFGGFGGGCCC<<4=FFGFGFBF=BF:F<DFFFFFFFF:D<F(####
@M06045:235:000000000-JCY5N:1:1101:4161:7562 1:N:0:CTCAGA
TAACGACTTGGTCATTTAGAGGAAGTAAAAGTCGTAACAAGGTTTCCGTAGGTGAACCTGCGGAAGGATCATTACTGAGTGAGGGCCCCTCGGGGTCCAACCTCCCACCCGTGTTTAACGAACCGTGTTGCTTCGGCGGGCCCGCCTCACGGCCGCCGGGGGGCATCCGCCCCCGGGCCCGCGCCCGCCGAAGCCCCCTGTGAACGCTGTCTGAAGTATGCAGTCTGAGACAATTATTCAATTAATTAAAACTTTCAACAACGGATCTCTTGGTTCCGGCATCGATGAAGAACGCAGTCGT
+
CGGGGGGGGGGGGGGGGGGGGGGGGGGGGGGGGGGGGGGGGGGGGGGGGGGGGGGGGGGGGGGGGGGGGGGGGGGGGGGGGGGGGGGGGGGGGGGGGGGGGGGGGGGGGGGGGGGGGGGGGGGGGGFGGGGGGGGGGGGDGDGGGGGGFGGCGGGGGGGGGGGGGGGGGGGGGGGGGGGGGGEGGGGGGGGDGGGGGGGGG?9<CFGGGGF?FFCFFGGGGCG?GGGGGGGGGGGGGGCFCGGGGGF:CFGGGGGGGGGGGGGGGDG6@FFCFGFFFGFF@EGB?FFFFFFFFFF>(####
@M06045:235:000000000-JCY5N:1:1101:17089:7606 1:N:0:CTCAGA
TAACGACTTGGTCATTTAGAGGAAGTAAAAGTCGTAACAAGGTTTCCGTAGGTGAACCTGCGGAAGGATCATTATCAAAAGTCAAGTCGGGGGCTGTAAAGCTCTCGTCTACCACCATGTCTTTTGCGTACTCTTGTTTCCTCGGTGGCGCAAGCTGCCGATTGGACAAACCAAAACCTTTTTTGTAATTGCAATCAGCGTCTGAAAACTACAATAATTACAACTTTCAACAACGGATCTCTTGGTTCTGGCATCGATGAAGAACGCAGCACATATGGGAAGATCGGAAGAGCACACGACG
+
CGGGGGGGGGGGGGGGGGGGGGGGGGGGGGGGGGGGGGGGGGGGGGGGGGGGGFGGGGGGGGGGGGGGGGGGGGGGGGGGGGGGGGGGGGGGGGGGGGGGGGGGGGGGGGGGGGGGGGGGGGGGGGGGGGGGGGGGGGGGGGGGGGGGGGGGGGGGGGGGGGGGGGGGGGGGGGGGGGGGGGGGGGGFGGGGGGGGGGGGGGGGGGGGGGGGGGGGGGGGGGGGGGGGGGGGGGGGGGG>EGGGGGGGGGGGGGGGGGGGGGGGGGGFFGFG@GFFFGFFFFG?FFDFFFFFFFFF1####
@M06045:235:000000000-JCY5N:1:1101:10681:7624 1:N:0:CTCAGA
TAACGACTTGGTCATTTAGAGGAAGTAAAAGTCGTAACAAGGTCTCCGTTGGTGAACCAGCGGAGGGATCATTACCGAGTTTACAACTCCCAAACCCCTGTGAACATACCTATACGTTGCCTCGGCGGATCAGCCCGCGCCCCGTAAAAAGGGACGGCCCGCCCGAGGACCCCTAAACTCTGTTTTTAGTGGAACTTCTGAGTAAAACAAACAAATAAATCAAAACTTTCAACAACGGATCTCTTGGTTCTGGCATCGATGAAGAACGCAGCACATATACCTAGATCGGAAGAGCAATTCC
+
CGGGGGGGGGGGGGGGGGGGGGGGGGGGGGGGGGGGGGGGGGGGGGGGGGGGGGGGGGGGGGGGGGGGGGGGGGGGGGGFGGGGGGGGGGGGGGGGGGGGGGGGGGGGGGGGGGGGGGGGGGGGGGGGGGGGGGGGGGGGGGGGGGGGGGGGGGGGGGGGGGGGGDEGGGGGGGGGGGFGGGGGGGGGGGCGGGGGGGGGGGGGGGGGGGGGGGGGGFGFGGGGGGGGFGFGFDGGGGGGGGGGFFGGFGG?FGFFFGGFGGGFFGGFFGDGFFFF?7=6FFGFF7FFFFFF?><:(####
@M06045:235:000000000-JCY5N:1:1101:6576:7643 1:N:0:CTCAGA
TAACGACTTGGTCATTTAGAGGAAGTAAAAGTCGTAACAAGGTTTCCGTAGGTGAACCTGCGGAAGGATCATTATGGTGGGGCTCCGGCCCCGTCGAGATAAACACCCTTGCCCGTATGAGTACCCCTCGTTTTCCTCGGCCGGTCACGGCCAGTGGGGCGCAAGAAACACCCTGTAACCACCTGTAACAGCCTGATAAAACAAACAAAAATCAAAACTTTCAACAACGGATCTCTTGGTTCTGGCGTCGATGAAGAACGCAGCACATATTAGTATATCGGAAGAGCACACGTCTTGCGCA
+
BFCGCDEC@,6C,EC@6;<6CCFEC-CEA<FF<7D6;CA<C@EEF9EF<C6,6E,@CCFAF@@+@@:,,C,,66C,EFEFGFG=D@F+>+4@FGFF7F<+<?9F,F+4FFFF,5+6@84C?<,55CF<=@+BFEDFF9=33:+@>>7<<>+@C<73>FC*>7FC7FF7FCFGE7<27;<CGGCC@FCCGFC+CE@6+3+<2+CC*B*;8::>FCC@E6<@0+099@*5?5CE5<<EGGG:C<7:?6)9C<DG797>76*)7)7CF4C@?*6>F:?*87*).)974)))7)073F7(.####
@M06045:235:000000000-JCY5N:1:1101:28373:7670 1:N:0:CTCAGA
TAACGACTTGGTCATTTAGAGGAAGTAAAAGTCGTAACAAGGTTTCCGTAGGTGAACCTGCGGAAGGATCATTCATAATAAGTGTTTTATGGCACTTTTTAAATCCATATCCACCTTGTGTGCAATGTCAGTCGATCTTCTTCATGGAGATCGACCAAACATCAACCTTTATTTTTTAACTCTTTGTCTGAAAAATATTATGAATAAACAATTCAAAATACAACTTTCAACAACGGATCTCTTGGCTCTCGCATCGATGAAGAACGCAGCACATATCATAAGATCGGAAGAGCACACGACA
+
CGGGGGGGGGGGGGGGGGGGGGGGGGGGGGGGGGGGGGGGGFGGGGGGGGGGGGGGGGGGGGGGGGGGGGGGGGGGGGGGGGGGGGGGFGGGGGGGGGGGGGGGGGGGGGGGGGGGGGGGGGGGGGGGGGGGGGGGGGGGGGGGGGGGGGGGGGGGGGGGGGGGGGGGGGGGGGGGGGGGGGGGGGGGGGGGGGGGGGGGGGGGGGGGGGGGGGGGGGGGGGGGGGGGGGGGGGGGEDGFGGGGGGFGGGDGGGGGGCGGGGGGGGGFFGFGFGFFFGFFFFGFFFFFFFFFFF<?1####
@M06045:235:000000000-JCY5N:1:1101:9710:7673 1:N:0:CTCAGA
TAACGACTTGGTCATTTAGAGGAAGTAAAAGTCGTAACAAGGTTTCCGTAGGTGAACCTGCGGAAGGATCATTCATAATAAGTGTTTATGGCACTTCTTAAATCCATATCCACCTTGTGTGCAATGTCAGCCGTTTTCTTTATGAAAGCGGCCAAACATCAACTTATTTTTTAACTGTCTGTCTGAAAACTATTATGAATAAACAATTCAAATACAACTTTCAACAACGGATCTCTTGGCTCTCGCATCGATGAAGAACGTAGCACATATCTTCAGATCGGAAGAGCACACGTCTGAGTCT
+
CGGGGGGGGGGGGGGGGGGGGGGGGGGGGGGGGGGGGGGGGGGGGGGGGGGGGGGGGGGGGGGGGGGGGGGGGGGGGGGGGGGGGGGGGGGGGGGGGGGGGGGGGGGGGGGGGGGGGGGGGGGGGGGGGGGGGGGGGGGGGGGGGGFGGGGGGGGGGGGGGGGGGGGGGGGGGGGGGGGGGGGGGGGGGGGGGGGGGGGGGGGGGGGGGGGGGGGGGGGGGGGGGGGGGG>EGGGGGGGGGGGGGGGCGGGGGGGGGGGGGGGGFGGFFGFGFGFFFGFFEFGFFF;AFFFFFFFF<####
@M06045:235:000000000-JCY5N:1:1101:23208:7680 1:N:0:CTCAGA
TAACGACTTGGTCATTTAGAGGAAGTAAAAGTCGTAACAAGGTTTCCGTAGGTGAACCTGCGGAAGGATCATTCACAATAAGTGTTCAATGGCACTTTAAAATCCATTACCCACCTTGTGTGCAATGTAAGGAGGAGGGGTTGTCACAACCCCTCTTTCATTATACATACCAATCTTCTCTTGTTGTCTAACTTTTTGAGTATAAAAAACTCGAATACAACTTTCAACAACGGATCTCTTGGCTCTCGCATCGATGAAGAACGCAGCACATATTGAGAGATCGGAAGAGCACACGTCGGTT
+
CGGGGGGGGGGGGGGGGGGGGGGGGGGGGGGGGGGGGGGGGGGGGGGGGGGGGGGGGGGGGGGGGGGGGGGGGGFFGGGGGGGGGGGGGGGGGGGGGGGGGGGGGGGGGGGGGGGGGGGGGGGGGGGGGGGGGGGGGGGGGGGGGGGGGGGGGGGGGGGGGGGGGGGGGGGGGGGGGGGGGGGGGGGGFGGGGGGGGGGGGGGGGGGGGGGGGGGGGGGGGGGGGGGGGGGGGGGGGGGGGGGGGGGGGGGGGGGGGGGGGGGGGGGFFFFFFGFFFGFFFFF@DFBFFFFFFFFF6####
@M06045:235:000000000-JCY5N:1:1101:18067:7686 1:N:0:CTCAGA
TAACGACTTGGTCATTTAGAGGAAGTAAAAGTCGTAACAAGGTCTCCGTTGGTGAACCAGCGGAGGGATCATTACAGAGTTGAAAAACTCCCTAAACCATTGTGAACGTTACCCAAACCGTTGCTTCGGCGGGCGGCGCCCAGCGCCCCCCAGGCCCCCTCGCGGGGCGCCCGCCGGAGGTACCCCAAACCATTGATACTTTATGGCCTCTCTGAGTCTTCTGTACTGAATAAGTCAAAACTTTCAACAACGGATCTCTTGGTTCTGGCATCGATGAAGAACGCAGCACATATCCGGCGCG
+
CGGGGGGGGGGFGGGGGGGGGGGGGGGGGGGGGGGGGGGGGGGGGGGGGGGGGGGGGGGGGGGGGGGGGGGGGGGGGGGGGGGGGGGGGGGGGGGGGGGGGGGGGGGGGGGGGGGGGGGGGGGGGGGGGGGGGGGGGDGGGGGGGGGGGGGGGGGGGGGEGGGGGGGGGGGGGGGGGGGGGGGGGGGGGGGGGGGGGGGGGGGGGGGCCEGCCGFGGGGGGGGGGGGGGFGGGGGGGG?FGGGGGFGGGGGGGGGGGGFGGGGGGGGFFGFGFF>?=GFFFFGFFBFF>FFFFFFFF####
@M06045:235:000000000-JCY5N:1:1101:19117:7687 1:N:0:CTCAGA
TAACGACTTGGTCATTTAGAGGAAGTAAAAGTCGTAACAAGGTCTCCGTTGGTGAACCAGCGGAGGGATCATTACCGAGTACTATAACTCATAACCCTTTGTGAACCTTCATACCTGTTGCTTCGGCGGCGCGCCTCTCGGGGCGTGCCCGCCGGCATTATCAGAATCTCTGTTCGAACCCGACGATACTTCTGAGTGTTCTAAGCGAACTGTTAAAACTTTCAACAACGGATCTCTTGGCTCCAGCATCGATGAAGAACGCAGCACATATGTAGAGATCGGAAGAGCACACGTCTGCAGT
+
CGGGGGGGGGGGGGGGGGGGGGGGGGGGGGGGGGGGGGGGGGGGGGGGGGGGGGGGGGGGGGGGGGGGGGGGGGGGGGGGGGGGGGGGGGGGGGGGGGGGGGGGGGGGGGGGGGGGGGGGGGGGGGGGGGGGGGGGGGGGGGGGGGGGGGGGGGGGGGGGGGGGGGGGGGGGGGGGGGGGGGGGGGGGGGGGGGGGGGGGGGGGGGGGGGGGGGGGGGGGGGGFGGGGGGGGGGGGGGGGG6CGGGGGGGGGGGGGGGGGGGGGGGGFFGFGFGFFFGFFFFG>EFFFFFFFFFF?4####
@M06045:235:000000000-JCY5N:1:1101:26196:7693 1:N:0:CTCAGA
TAACGACTTGGTCATTTAGAGGAAGTAAAAGTCGTAACAAGGTTTCCGTAGGTGAACCTGCGGAAGGATCATTACCTAGAGTTGTAGGCTTTGCCTACCATCTCTTACCCATGTCTTTTGAGTACCTTCGTTTCCTCGGCGGGTCCGCCCGCCGATTGGACAAACTTAAACCCTTTGTAATTGAAATCAGCGTCTGAAAAAACATAATAGTTACAACTTTCAACAACGGATCTCTTGGTTCTGGCATCGATGAAGAACGCAGCACATATCTCGAGATCGGAAGAGCACACGTCTGAAGTTC
+
CGGGGGGGGGGGGGGGGGGGGGGGGGGGGGGGGGGGGGGGGGGGGGGGGGGGGGGGGGGGGGGGGGGGFFGGGGGGGGGGGGGGGGGGGGGGGGGGGGGGGGGGGGGGGGGGGGGGGGGGGGGGGGGGGGGGGGGGGGGGGGGFCGGGGGGGGGGGGGGGGCGGGGGGGGGGGGGGGGGGGGGGG,@FGCFEGGGFCFGGGGGG?<FGGGGGGGGGGGGGGGGGGGGGGGEG7<FFGGGFCFCFFGGGGFGGCFCFFFGGGGDDGCFF?>6FFG3>FGFFB>DFFFFFFF>F:FFFF####
@M06045:235:000000000-JCY5N:1:1101:21565:7697 1:N:0:CTCAGA
TAACGACTTGGTCATTTAGAGGAAGTAAAAGTCGTAACAAGGTTTCCGTAGGTGAACCTGCGGAAGGATCATTCACAATAAGTGTTCAATGGCACTTTAAAATCCATTACCCACCTTGTGTGCAATGTAAGGAGGAGGGGTTGTCACAACCCCTCTTTCATTATACATACCAATCTTCTCTTGTTGTCTAACTTTTTGAGTATAAAAAACTCGAATACAACTTTCAACAACGGATCTCTTGGCTCTCGCATCGATGAAGAACGCAGCACATATAACGAGATCGGAAGAGCACACGTCCCAA
+
CGGGGGGGGGGGGGGGGGGGGGGGGGGGGGGGGGGGGGGGGGGGGGGGGGGGGGGGGGGGGGGGGGGGGGGGGGGGGGGGGGGGGGGFFGGGGGGGGGGGGGGGGGGGGGGGGGGGGGGGGGGGGGGGGGGGGGGGGGGGGGGGGGGGGGGGGGGGGGGGGGGGGGGGGGGGGGGGGGGGGGGGGGGGGGGGGGGGGGEGGGGGGGGGGGGGGGGGGGGGGGGGGGGGGGGGGGEEEFGGGGGGGGGGGGGGGGGGGGGGGGGGGGDFFGFGFGFFDDDB@FD35@@>5?@FFFFF1####
@M06045:235:000000000-JCY5N:1:1101:18138:7699 1:N:0:CTCAGA
TAACGACTTGGTCATTTAGAGGAAGTAAAAGTCGTAACAAGGTCTCCGTTGGTGAACCAGCGGAGGGATCATTACCGAGTTTACAACTCCCAAACCCCTGTGAGCATACCACTTGTTGCCTCGGCGGATCAGCCCGCTCCCGGTAAAACGGGACGGCCCGCCAGAGGACCCCTAAACTCTGTTTCTATATGTAACTTCTGAGTAAAACCATAAATAAATCAAAACTTTCAACAACGGATCTCTTGGTTCTGGCATCGATGAAGAACGCAGCACATATAGGCAGATCGGAAGAGCACATACG
+
CGGGGGGGGGGGGGGGGGGGGGGGGGGGGGGGGGGGGGGGGGGGGGGGGGGGGGGGGGGGGGGGGGGGGGGGGGGGGGGGGGGGGGGGGGGGGGGGGGGGGGGGGGGGGGGGGGGGGGGGGGGGGGGGGGGGGGGGGGGGGGGGGGGGGGGGGGGGGGGGGGGGGGGGGGGGGGGGGGGGGGGGGGGGGGGGGGGGGGGGGGGGGGGGGGGGGGGGGGGGGGGGGGGGGGGGGGGGGGEGFGGGGGGGGGGGGGGGGGFGGGGGGGGFFGFGFGFFFGFFFFGFFFFFFFFFFF?B7####
@M06045:235:000000000-JCY5N:1:1101:22243:7710 1:N:0:CTCAGA
TAACGACTTGGTCATTTAGAGGAAGTAAAAGTCGTAACAAGGTTTCCGTAGGTGAACCTGCGGAAGGATCATTCGTAATAAGTGTTTTATGGCACTTTTTAAATCCATATCCACCTTGTGTGCAATGTCAGTCGATCTTCTTCATGGAGATCGACCAAACATCAACCTTTATTTTTTAACTCTTTGTCTGAAAAATATTATGAATAAACAATTCAAAATACAACTTTCAACAACGGATCTCTTGGCTCTCGCATCGATGAAGAACGCAGCACATATTGGAAGATCGGAAGAGCACACCCGA
+
CEGGGGGGGGGGGGGGGGGGGGGGGGGGGGGGGGGGGGGGGGGGGGGGGGGGGGGGGGGGGGGGGGGGGGGGGGGFGGFGGGGGFGGGFGGGGEGGGGCG<=E<FGGGFGFGGGFGCFFGGGGGFGGGGA9EFEGGGGGGGFFEGGGDFBFGG@CGEFGGGGDFFGDFGFCGGGGGGGGDGGCFFFFFGGGGGGFGGGGGCEGGGGFGGEDGGGGGECGFFG?FFAFGGDGGEE5EEGGGGGGGG?<FGGGGGCCDCFFGGCCFCGD>:GA<FFFFCGFAFFGFF>:B3>@F<FBF1####
@M06045:235:000000000-JCY5N:1:1101:16895:7714 1:N:0:CTCAGA
TAACGACTTGGTCATTTAGAGGAAGTAAAAGTCGTAACAAGGTCTCCGTTGGTGAACCAGCGGAGGGATCATTACCGAGTTGCAAAACTCCCAAACCACTGTGAACCTTACCTATCGTTGCTTCGGCGGACCCGCCCCGGCGCTCTCGCGACCGGAACCAGGCGACCGCCGGGGGAAAAAACCAAAACCTTTGTAACCATGTGGATTATCTGAGTGGCGAAAGCACAAATACAATCAAAACTTTCAACAACGGATCTCTTGGCTCTGGCATCGATGAAGAACGCAGCACATATCTCTTCGG
+
CGGGGGGGGGGGGGGGGGGGGGGGGGGGGGGGGGGGGGGGGGGGGGGGGGGGGGGGGGGGGGGGGGGGGGGGGGGGGGGGGGGGGGGGGGGGGGGGGGGGGGGGGGGGGGGGGGGGGGGGGGGGGGGGGGGGGGGGGGGGGGGGGGGGGGGGGGGGGGGGGGGGGGGGGGGGGGGGGGGGGGGGGGGGGGGGGGGGGGGGGGGGGGFGGGGGGGGGGGGGGGGGGGGGGGGGGGGFFGGGGGGGGGGGGGGGGGGGGGGGFGFFGGGFFGFGFGFFFGFFFFGFFFFFFFFFFF>:)####
@M06045:235:000000000-JCY5N:1:1101:10651:7732 1:N:0:CTCAGA
TAACGACTTGGTCATTTAGAGGAAGTAAAAGTCGTAACAAGGTCTCCGTTGGTGAACCAGCGGAGGGATCATTACTGAGTACTACACTCTCTACCCTTTGTGAACTATTATACCTGTTGCTTCGGCGGCGCCCGCAAGGGTGCCCGCCGGTCTCATCAGAATCTCTGTTTTCGAACCCGACGATAATTCTGAGTGTTCTTAGCGAACTGTCAAAACTTTTAACAACGGATCTCTTGGCTCCAGCATCGATGAAGAACGCAGCACATATGTTAAGATCGGAAGAGCACACGTCTGAACTCTG
+
CGGGGGGDGGGFGFGGGGGGGGGGGGGGGGGGGGGGGGGGGGGGCFGDGGGGGGGGGGGGGGGFGEGEF@FGGGGGGGGGGGGGGGCEGGGGGGCFGGCGGGDFGGGFGGGGGGGGGFGGFGGGGGGGGGGGGGGGEEFGGEGGDFGGGGGG@GGGGCFCGGGFGFGFCFGGGGGGFDGGGGGGGEGCCEFFFFGCF?9?<<9EGGCGGGGGGC9;C@FGCGGGGGG5CEECFFG?CFGFGGGGGFGDGGFCDGGGGGD<CDGGGGG*9CFDFGFFFFE:D>C>)<>:5;:<()-:,####
@M06045:235:000000000-JCY5N:1:1101:22888:7736 1:N:0:CTCAGA
TAACGACTTGGTCATTTAGAGGAAGTAAAAGTCGTAACAAGGTCTCCGTTGGTGAACCAGCGGAGGGATCATTACAGAGTTGCAAAACTCCCTAAACCATTGTGAACGTTACCTAAACCGTTGCTTCGGCGGGCGGCCCGGGTCCTTCCCGGCGCCCCCCGGCCCTCGCGGGCGCCCGCCGGAGGTAAACCAAACTATTGCATTAATGGCCTCCCTGAGTCTTCTGTACTGAATAAGTCAAAACTTTCAACAACGGATCTCTTGGTTCTGGCATCGATGAAGAACGCAGCACATATTTCGA
+
CGGGGGGGGGGGGGGGGGGGGGGGGGGGGGGGGGGGGGGGGGGGGGGGGGGGGGGGGGGGGGGGGGGGGGGGGGGGGGGGGGGGGGGGGGGGGGGGGGGGGGGGGGGGGGGGGGGGGGGGGGGGGGGFGGGGGGGGGGGGGGGGGGGGGGGGGGGGGGGGGGGGGGGGGGGGGGGGGGGGGGGGGGGGGGGGGGGGGGGGGGGGGGGGGGGGGGGGGGGGGGGGGGGGGGGGGGGGGGGGGGGGGGGGGGGGGCDGGCDFCGGGGGGFFFFGFGFFFGBBFFGFFFFEDEFF:=ADB####
@M06045:235:000000000-JCY5N:1:1101:4350:7792 1:N:0:CTCAGA
TAACGACTTGGTCATTTAGAGGAAGTAAAAGTCGTAACAAGGTCTCCGTTGGTGAACCAGCGGAGGGATCATTACAGGACTCGCAAGACTCCTACAACCCTGTGAACCTACTATACGAACGTTGCTTCGGCGGGTGCGCCCCGGGGATTCGTTCCCGCGGCGCGTCAGCCCGCCGGCAGCCTACAAATTCTGTTTCTTTGCGTTGGCATCTCGAGAAAAACAAATAAGTTAAAACTTTCAACAACGGATCTCTTGGTTCTGGCATCGATGAAGAACGCAGCACATATGGCTAGATCGAACT
+
CGGGGGGGGGGGGGGGGGGGGGGGGGGGGGGGGGGGGGGGGGGGGGGGGGGGGGGGGGGGGGGGGGGEGGGGGGGGGGGGGGGG>7FCEGGGGFGGGFGGGGGGFGGGGGGCFGGGGGGGGGGGGGGGGDEFGGGCFGGGGGGGGGE@FFEGGGGFCCGGGGGGGGGFFFGGGG>EE>GGGGGGGCFGGGGGG7CFGGGGGGGGCF?<CF+@FFGG8FFGGF8FFGGFFGGGGGCGGGGGFGGGFGGGGGGGGGCGGGGGCCDC>FGFFGF=7775>GFE::C:FFFFF@F6<?AFB####
@M06045:235:000000000-JCY5N:1:1101:24477:7794 1:N:0:CTCAGA
TAACGACTTGGTCATTTAGAGGAAGTAAAAGTCGTAACAAGGTCTCCGTTGGTGAACCAGCGGAGGGATCATTACCGAGTACTATAACTCATAACCCTTTGTGAACCTTTATACCTGTTGCTTCGGCGGCGCGCCCTCCGGGGCGTGCCCGCCGGTATCATCAGAATCTCTGTTTGAACCCGACGATACATCTGAGTGTTCTAAGCGAACTGTTAAAACTTTCAACAACGGATCTCTTGGCTCCAGCATCGATGAAGAACGCAGCACATATCGACAGATCGGAAGAGCACACGTCTGCATA
+
CGGGEGGGGFGGGGGGGGGGGGGGGGGGGGGGGGGGGGGGGGGGGGGGFGGGGGFGGGGGGGGGEGGEGGGGGGGDGGGFGGGGGFGGGGGGGFCFGGGGGGGFEFFGGGGGGGGGGGGGGGGGGGGGGGGGDGGGGGGGGGGGGGGGGGGGGGGGGGGGGFGGGGGGFGGFFGGGGGGGGGGGGCEGEGCFGGGFGFGGGGGGGGGDC:FFGFGGGDFFGGGFGGGGGGGGDGC?CFFGG?FDGGGFGGGGGGGFGGGGGGDGGFG@FGFC@FFFFGFFF@C@:FFFFFFFFFFB(####
@M06045:235:000000000-JCY5N:1:1101:18672:7802 1:N:0:CTCAGA
TAACGACTTGGTCATTTAGAGGAAGTAAAAGTCGTAACAAGGTCTCCGTTGGTGAACCAGCGGAGGGATCATTACCGAGTTTACACTCATAACCCTTTGTGAACATTATAACTTGTTGCTTCGGCGGCTTCTTCGGGAGCCCGCCGGCGTTTCAGTATCTCTGTTTGTACCCGACGATACATCTGAGTGTTCTTAGCGAACTATAAAAACTTTTAACAACGGATCTCTTGGTTCTAGCATCGATGAAGAACGCAGCACATATCGGTAGATCGGAAGAGCACACGTCTGAACTCCAGTCGGT
+
CGGGGGGGGGGGGGGGGGGGGGGGGGGGGGGGGGGGGGGGGGGGGGGGGGGGGGGGGGGGGGGGGGGGGGGGGGGGGGGGGGGGGGGGGGGGGGGGGGGGGGGGGGGGGGGGGGGGGGGGGGGGGGGGGGGGGGGGGGGGGGGGGGGGGGGGGGGGGGGGGGFGGGGGGGGGGGGGGGGGGGGGGGGGGGGGGGGGGGGGGGGGGGGGGGGGGGGGGGGGGGGGGGGGGGGGGGGGGGFGGECDGGGFGFGGGGGGGGGFFFGGGGGFFGFGFGFFFGFFFFGFF>>FFF??9FFF6####
@M06045:235:000000000-JCY5N:1:1101:15158:7802 1:N:0:CTCAGA
TAACGACTTGGTCATTTAGAGGAAGTAAAAGTCGTAACAAGGTTTCCGTAGGTGAACCTGCGGAAGGATCATTATCAAAAGTCAAGTCGGGGGCTGTAAAGCTCTCGTCTACACCCATGTCTTTTGCGTACTCTTGTTTCCTCGGTGGCGCAAGCTGCCGATTGGACAAACCAAAACCTTTTTTGTAATTGCAATCAGCGTCTGAAAATAATCTAATTATTTACAACTTTCAACAACGGATCTCTTGGTTCTGGCATCGATGAAGAACGCAGCACATATGGAGAGATCGGAAGAGCAGGTC
+
CGGGGGGGGGGGGGGGGGGGGGGGGGGGGGGGGGGGGGGGGGGGGGGGGGGGGGGGGGGGGGGGGGGGGGGGGGGGGGGGGGGGGGGGGGGGGGGGGGGGGGGGGGGGGGGGGGGGGGGGGGGGGGGGGGGGGGGGGGGGGGGGGGGDGGGGGGGGGGGEGGGGGGGGGGGGGGGGGGGGGGGGGGGGGGGGGGGGGGGGGGGGGGGGGGGGGGGGGGGGGGGGGGGGGGGGFGGGGGGGEGGFGGGGGGGGGGGGGGGGGGGGFFGFFGFGFGFFFGFFFFGFFFFFFFF@9>?F2####
@M06045:235:000000000-JCY5N:1:1101:7804:7819 1:N:0:CTCAGA
TAACGACTTGGTCATTTAGAGGAAGTAAAAGTCGTAACAAGGTTTCCGTAGGTGAACCTGCGGAAGGATCATTAATGAATTTGGAGAATTGATGCTGGCCTTTGTGCATGTGCTCGTTCTCTTTAATCCATACACACCTGTGCACTTGTTATCGGGGCTTGTTGTTAAAGATAAGCCCTGCTTAATCACATACTCTTATTATTTACTTTGAATGTTTATCAAGTCGAAAGACTTTTAAATCAATACAACTTTTAACAACGGATCTCTTGGCTCTCGCATCGATGAAGAACGCAGCACAAGA
+
CGGGGGGGGGGGGGGGGGGGGGGGGGGGGGGGGGGGGGGGGGGGGGGGGGGGGGGGGGGGGGGGGGGGGGGGGGGGGGGGGGGGGGGGGGGGGGGGGGGGGGGGGGGGGGGGGGGGGGGGGGGGGGGGGGGGGGGGGGGGGGGGGGGGGGGGGGGGGGGGGGGGGGGGGGGGGGGGGGGGGGGGGGGGGGGGGGGGGGGGGGGGGGGGGGGCGGGGGGGGGGGGGGGGGGGGGGGGGGGGGGGGGGGGGGGGGGGGGGGGGGGGGGGFFFACFGFAEGEBFFGFFFFFFFFB>EFF:####
@M06045:235:000000000-JCY5N:1:1101:17094:7827 1:N:0:CTCAGA
TAACGACTTGGTCATTTAGAGGAAGTAAAAGTCGTAACAAGGTTTCCGTAGGTGAACCTGCGGAAGGATCATTACAAATCTTTTGCAGTCTGCGTGCGTGAGTGCGCAGTACTAGCAACATTAGCACAAGGCCGCGAGGTCTTGATGTTTACGCTTGTTTGTTTGACAGAGTTAGTTGAGAAATAATAAAGACAACTTTTAACAATGGATCTCTTGGCTCTTGCATCGATGAAGAACGCAGCACATATCCTGAGATCGGAAGAGCACACGTCTGAACTCCAGTCACCTCAGAATCTCAAAC
+
CGGGGGGGGGGGGGGGGGGGGGGGGGGGGGGGGGGGGGGGGGGGGGGGGGGGGGGGGGGGGGGGGGGGGGGGGGGGGGGGGGGGGGGGGGGGGGGGGGGGGGGGGGGGGGGGGGGGGGGGGGGGGGGGGGGGGGGGGGGGGGGGGGGGGGGGGGGGGGGGGGGGGGGGGGGGGGGGGGGGGGGGGGGGGGGGGGGGGGGGGGGGGGGGGGGGGGGGGGGGGGGGGGGGGGGGGGGGGGGGGGGGGGGGGGGGGGFGGGGGGGGGGGGFFGFGFGFFFGFFFFGF?FFFFFFFF@<B9####
@M06045:235:000000000-JCY5N:1:1101:6953:7830 1:N:0:CTCAGA
TAACGACTTGGTCATTTAGAGGAAGTAAAAGTCGTAACAAGGTCTCCGTTGGTGAACCAGCGGAGGGATCATTACCGAGTTATACAACTCCCAAACCCACTGTGAACCTTACCTCAGTTGCCTCGGCGGGAACGCCCCGGCCGCCTGCCCCCGCGCCGGCGCCGGACCCAGGCGCCCGCCGCAGGGACCCCAAACTCTCTTGCATTACGCCCAGCGGGCGGAATTTCTTCTCTGAGTTGCACAAGCAAAAACAAATGAATCAAAACTTTCAACAACGGATCTCTTGGTTCTGGCATCACTG
+
CGGGGGGGGGGGGGGGGGGGGGGGGGGGGGGGGGGGFGGGGGGGGGGGGGGGGGGGGGGGGGGGGGGGGGGGGGGGGGGGGGGGGGGGGGGGGGGGGGGGGGGGGGGGGGGGGGGGGGGFGGGGGGGGGGGGGGGGGGGGGGGGGGGGGGGGGGGGGGGGGEGGGGGGGGGGGGGGGGGGGGGGGGGGGGGGDGGFGGGGGGGGGGGGGGGGGGGGGDGGGGGGGGGGGGFGGGGGGGGGGGGGGGGGFFGGGG5CGGGGGGGGGGGFFGFGFGFF@DE>E=FFFFFFFFFFFFFF3####
@M06045:235:000000000-JCY5N:1:1101:27314:7842 1:N:0:CTCAGA
TAACGACTTGGTCATTTAGAGGAAGTAAAAGTCGTAACAAGGTCTCCGTTGGTGAACCAGCGGAGGGATCATTACAGAGTTGCAAAACTCCCAAACCATCGTGAACGTTACCTATATCGTTGCTTCGGCGGGTGGCGGGCTTCGGCCCTGCCCTTGGCCCCTCGGGGGCCCGCCGGAGGTCTACCAAACTCTTGAACTTTATGGCCTCTCTGAGTCTTCTGTACTGAATAAGTCAAAACTTTCAACAACGGATCTCTTGGTTCTGGCATCGATGAAGAACGCAGCACATATGGTCAGGTCG
+
CGGGGGGGGGGGGGGGGGGGGGGGGGGGGGGGGGGGGGGGGGGGGGGGGGGGGGGGGGGGGGGGGGGDFGGGGGGGGGGEFGGGGFGGGGGGGGFGCGGGGGGGGGGGGGGFGGFGGFGGGGGGGGGGGGGGGGGGGGGGGGGGGGGGGGGGGFFFGGGGGGG@GGGGGGGECGGGGGGEFFFGGDGFGFFFFG7CFFGGCFFGGGGGGEGFFF9FFGGGGG:FGC7<C?GGGFGGGGGGGGGGGGGGDDDEDC>>:CC=C3*:DCFFFFFGF>=F?*?>55D>>:F5@FBFF=:<(####
@M06045:235:000000000-JCY5N:1:1101:9931:7862 1:N:0:CTCAGA
TAACGACTTGGTCATTTAGAGGAAGTAAAAGTCGTAACAAGGTTTCCGTAGGTGAACCTGCGGAAGGATCATTATCGAAACCCGATCGTCCGGGAGGGGGAAACCCCCCTTCCGGGCTTTCGACCCTTTCAACACCCTTGTGCACTCGCTGTAGGTCCCTCGGGATCTACGTCTCCCTTCGAACTCGCATGTCTACAGAATGTATGCTTCGCGTCTCGGCCTCGACCCCCAGGGTCCCGCGTCGAAGACCGTAAAAATCAATACAACTTTCAGCAACGGATCTCTTGGCTCTCGCATTCTG
+
CAFECEGEGEDCFDFDF<EFCDEGGGGEFGFFFFF@EFGGCGGDDEDEEFBCFGGFFGFGGFE:@BB@<CECFGGG<FFFFECF:C>BFCECCEC:>=>@C@EE?=:=FFEA<BFGDB=<F:F@FGFGFGGFFGGGGFGFCGFBFCCFFGGEB3=>@FFCGCECGBFDFFGF@C@CFFCFFGGAFFEGGGE?BFGD98;CFGFCB<BFGGEC=EGC8FGDCGFCEEEGCE=EGGGGGCGDEEGGCGDGFFC:/:<C=7C*7*CDCFCFF74:*2=47CB)55C?@=?464;6<),7(####
@M06045:235:000000000-JCY5N:1:1101:27159:7876 1:N:0:CTCAGA
TAACGACTTGGTCATTTAGAGGAAGTAAAAGTCGTAACAAGGTTTCCGTAGGTGAACCTGCGGAAGGATCATTACTGAAAAGTTCTTTCAAAGAACCTATCAATACCCCATTGTTTACCTTACCACGTTGCTTCCACTGGACAGGCCAGTCTTCTTACGGAGACCAGCCCTCTGGCGTCGACTTCAAAAATCGATTTGCTGGGGAGTGCCGGTGGATAGCCATCAACCAAAAAAACTTTTTAAATCAGCTTTATATCGTCTGAACAACTGTTTTATAACAAAAACATTATAAAACTTCGGC
+
CGGGGGGGGFGGGGGGAFGGGGGGGGGF9FGGGGGGGGGGGGGGGGGGGGGF@DGGGGGGGGGGGDFGCF@GFGGGGGGGGGEFGGGGGGGFGGGGGGGFGGGGFFGGGGGGGFGDGFEGGGGGGGGGGGGFGGFGGGGGGGGFFGGGGGFFGGGGGGGG7FFFGGGGGGDG8FFFFGEGGGGCGFFGGG,@CDFGDCFGGGDGGGGGFFGDEEGG6BFGGGGGGFGGE5CFGD*=FGFGGGGGGC*;<7CFCF7:FCFFGGGGGGG>?<=>@FFFFF?FFFF3B>FFF@FFFFBFF####
@M06045:235:000000000-JCY5N:1:1101:14284:7888 1:N:0:CTCAGA
TAACGACTTGGTCATTTAGAGGAAGTAAAAGTCGTAACAAGGTTTCCGTAGGTGAACCTGCGGAAGGATCATTAGTGAACGCCCTCACGGGCTTATAACTATTCCAAACCTCTGTGAACCGTGCCCTTCGGGGCTATTTTACAAACATGGTGTAATGAACGTCATATATCATAACAAAACAAAACTTTCAACAACGGATCTCTTGGCTCTCGCATCGATGAAGAACGCAGCACATATCCCTAGATCGGAAGAGCACACGTCTGAACTCCAGTCACCTCAGAATCTCGTATGCCGTCTCTGG
+
CGGGGGGGGGGGGGGGGGGGGGGGGGGGGGGGGGGGGGGGGGGGGGGGGGGGGGGGGGGGGGGGGGGGGGGGGGGGGGGGGGGGGGGGGGGGGGGGGGGGGGGGGGGGGGGGGGGGGGGGGGGGGGGGGGGGGGGGGGGGGGGGGGGGGGGGGGGGGGGGGGGGGGGGGGGGGGGGGGGGGGGGGGGGGGGGGGGGGGGGGGGGGGGFGGGGGGEGEGGGGGGGGGGGGGGGGGGGCGGGGGGFFGGGGGGGGGGGFGGFGGGFGG7FFG@D?GFFFF?FFF:*19:<DFFFAEB>1####
@M06045:235:000000000-JCY5N:1:1101:9268:7891 1:N:0:CTCAGA
TAACGACTTGGTCATTTAGAGGAAGTAAAAGTCGTAACAAGGTCTCCGTTGGTGAACCAGCGGAGGGATCATTACCGAGTTTACAAACTCCCAAACCCACTGTGAACCTTACCTCAGTTGCCTCGGCGGGAACGCCCCGGCCGCCTGCCCCCGCGCCGGCGCCGGACCCAGGCGCCCGCCGCAGGGACCCCAAACTCTCTTGCATTACGCCCAGCGGGCGGAATTTCTTCTCTGAGTTGCACAAGCAAAAACAAATGAATCAAAACTTTCAACAACGGATCTCTTGGTTCTGGCATCCCTT
+
CGGGGGGGGGGGGGGGGGGGGGGGGGGGGGGGGGGGGGGGGGGGGGGGGGGGGGGGGGGGGGGGGGGGGGGGGGGGGGGGGGGGGGGGGGGGGGGGGGGGGGGGGGGGGGGGGGGGGGGGGGGGGGGGGGGGGGGGGGGGGGGGGGGGGGGGGGGGGGGGGGGGGGGGGGGGGGGGGGGGGGGGGGGGGGGCGFFGGFGGGGGGGGGGGGGGGGGGGGEGGGGGGGGGGGFGGGFGGGGGGGGGGGGGGGGGGGGGGGGFGFFGGGGFFDFGFGF@;DD>BFCFF?FFFFFFFF:A(####
@M06045:235:000000000-JCY5N:1:1101:14770:7902 1:N:0:CTCAGA
TAACGACTTGGTCATTTAGAGGAAGTAAAAGTCGTAACAAGGTTTCCGTAGGTGAACCTGCGGAAGGATCATTCACAATAAGTGTTTATGGCACTTTCAAATCCATACCCACCTTGTGTGCATTGTAAAGGCCCTTTCAACTTTGGAAGATTGGGCTTCATTTTCTCACACGTCTTCAATTGCAAGTCTAACATTCAGAGTAATCAAAACTCGAATACAACTTTCAACAACGGATCTCTTGGCTCTCGCATCGATGAAGAACGCAGCACATATGGGTAGATCGGAAGAGCACACGTCGGAC
+
CGGGGGGGGGGGGGGGGGGGGGGGGGGGGGGGGGGGGGGGGGGGGGGGGGGGGGGGGGGGGGGGGGGGGGGGGGGGGGGGGGGGGGGGGGGGGGGGGGGGGGGGGGGGGGGGGGGGGGGGGGGGGGGGGGGGGGGGGGGGGGGGGGGGGGGGGGGGGGGGGGGGGGGGGGGGGGGGGGGGGGGGGGGGGGGGGGGGGGGGGGGGGGGGGGGGGGGGGGGGGGGGGGGGGGGGGGGGGGGGGGGGGGGDGGDGGGGGGGGGGGGGGGGFFGFGFGFFFGFFFFGFFFFFFFFFFFFF1####
@M06045:235:000000000-JCY5N:1:1101:9726:7938 1:N:0:CTCAGA
TAACGACTTGGTCATTTAGAGGAAGTAAAAGTCGTAACAAGGTTTCCGTAGGTGAACCTGCGGAAGGATCATTAATGATTGGTGGCTGTTGCTGACTAGTGTTTCTAGTATGTGCACGCCACACCTTCAATCCCACTTACACCTGTGCACCTTCTGTAATAGATCTATGTGGATACGGAGATGTGAAAGTTTACGCTCTCCTACTCTGTTGAAGCACAGTCTACTACGTTTTTTTTTACACACACACACAATAGTCATTGAATGTATTTTTTTTATTCTTATGATAAAAACAACTTTCTCA
+
CGGGGGGGGGGGGGGGGGGGGGGGGGGGGGGGGGGGGGGGGGGGGGGGGGGGGGGGGGGGGGGGGGGGGGGGGGGGGGGGGGGGGGGGGGGGGGGGGGGGGGGGGGGGGGGGGGGGGGGGGGGGGGGGGGGGGGGGGGGGGGGGGGGGGGGGGGGGGGGGGGGGGGGGGGGGGGGGGGGGGGGGGGGGGGGGGGGGGGGGGGGGGGGGGGGGFGGGGGGGGGGGGGGGGGGGGGGGGGGGGGGDGGGDGGGGGGGGGGGGGGFGGGGFFGFGFGFFFGFFFFGFFBF6FFBF?F?BA####
@M06045:235:000000000-JCY5N:1:1101:5622:7953 1:N:0:CTCAGA
TAACGACTTGGTCATTTAGAGGAAGTAAAAGTCGTAACAAGGTCTCCGTTGGTGAACCAGCGGAGGGATCATTACTGAGTACTACACTCTCTACCCTTTGTGAACTATTATACCTGTTGCTTCGGCGGCGCCCGCAAGGGTGCCCGCCGGTCTCATCAGAATCTCTGTTTTCGAACCCGACGATACTTCTGAGTGTTCTTAGCGAACTGTCAAAACTTTTAACAACGGATCTCTTGGCTCCAGCATCGATGAAGAACGCAGCACATATGTTAAGATCGGAAGAGCACACGTCTGAACGCAA
+
CGGGGGGGGGGGGGGGGGGGGGGGGGGGGGGGGGGGGGGGGGGGGGGGGGGGGGGGGGGGGGGGGGGGGGGGGGGGGGGGGGGGGGGGGGGGGGGGGGGGGGGGGGGGGGGGGGGGGGGGGGGGGGGGGGGGGGGGGGGDGGGGGGGGGGGGGGGGGGGGFGGGGGGGGGGGGGGGGGGGGGGGGGGGGGGGGGGGGFFGGGGGGGGGGGGGFGGGGGGGGGGGGGDGGGGGGGGGGGGGGGGGGGGGDFGGGGGGGGGGDGGGGG=FFGFGFF?BFGFFFFGFF)75>BFFF36A(####
@M06045:235:000000000-JCY5N:1:1101:27518:7964 1:N:0:CTCAGA
TAACGACTTGGTCATTTAGAGGAAGTAAAAGTCGTAACAAGGTTTCCGTAGGTGAACCTGCGGAAGGATCATTCATAATAAGTGTTTATGGCACTTCTTAAATCCATATCCACCTTGTGTGCAATGTCAGCCGTTTTCTTTATGAAAGCGGCCAAACATCAACTTATTTTTTAACTGTCTGTCTGAAAACTATTATGAATAAACAATTCAAAATACAACTTTCAACAACGGATCTCTTGGCTCTCGCATCGATGAAGAACGCAGCACATATTACAAGATCGGAAGAGCACACGTCTGACTC
+
CGGGGGGGGGGGGGGGGGGGGGGGGGGGGGGGGGGGGGGGGGGGGGGGGGGGGGGGGGGGGGGGGGGGGGGGGGGGGGGGGGGGGGGGGGGGGGGGGGGGGGGGGGGGGGGGGGGGGGGGGGGGGGGGGGGGGGGGGGGGGGGGGGGGGGGGGGGGGGGGGGGGGGGGGGGGGGGGGGGGGGGGGGGGGGGGGGGGGGGGGGGGGGGGGGGGGGGGGGGGGGGGGGGGGGGGGGGGGGGGGGGGGGGGGGGGGGGGGGGGGGGGGGGFFFFGFGFFFGFFFFGFFFFFFFFFFFFF-####
@M06045:235:000000000-JCY5N:1:1101:19770:7970 1:N:0:CTCAGA
TAACGACTTGGTCATTTAGAGGAAGTAAAAGTCGTAACAAGGTTTCCGTAGGTATGTTAAGCATCGAGTTCCTTTCTTTTCGTGACATTTCGCTAACTTGTGTCGTAGGTGAACCTGCGGAAGGATCATTACTGAGTTAGGGTCTTCTGTGGCCCGACCTCCAACCCTGTGTCTACCTTACCACGTTGCTTCGGCGGGCCTGTCGACAGGATCTGTCGACTGCCGGTGGGTCTTAAACCCCGCTGGACAGTGCTCGTCGATGGCCAACCTCCAAAACTCTTTGAAGAACCATGCCGTCCAC
+
CGGGGGGGGGGGGGGGGGGGGGGGGGGGGGGGGGGGGGGGGGGGGGGGGGGGGGGGGGGGGGGGGGGGGGGGGGGGGGGGGGGGGGGGGGGGGGGGGGGGGGGGGGGGGGGGGGGGGGGGGGGGGGGGGGGGGGGGGGGGGGGGGGGGGGGGGGGGGGGGGGGGGGGGGGGGGGGGGGGGGGGGGGGGGGGGGGGGGGGGGGGGGGGGGGGGGGGGGGGGGGGGGGGGCGGGGGGGGGGGGGGGG5CGGGFFGGGGCGGCGGDGGGGFFGFGFGFFFFFFFFGFFF?FFF4FAF?9(####
@M06045:235:000000000-JCY5N:1:1101:11155:7988 1:N:0:CTCAGA
TAACGACTTGGTCATTTAGAGGAAGTAAAAGTCGTAACAAGGTCTCCGTTGGTGAACCAGCGGAGGGATCATTACCGAGTTTACACTCATAACCCTTTGTGAACATTATAACTTGTTGCTTCGGCGGCTCCTCCGGGGGCCCGCCGGCGTTTCAGTATCTCTGTTTGTACCCGACGATACATCTGAGTGTTCTTAGCGAACTATAAAAACTTTTAACAACGGATCTCTTGGTTCTAGCATCGATGAAGAACGCAGCACATATAGCCAGATCGGAAGAGCACACGTCTGAACTCCAGTCGCA
+
CGGGGGCFGFFFGD,CEFGGGGGGFEFFGGGFFGGGFEGGFDFFGGGCFFGEGGEFFFFGGGGGGEGCEFFEGGCFGGG@FCGGGG?FGGGGGFGGGGGGGGCDGGGGGGGGFFGAFFFFGGGGGEGDGGE=FGGGEEEEGGGGEFGDFFFCGGGGGFE;CAFFGGFGGGGGGDGG@BCGGDEFCEFGGFFGGGGFCC8:CGGGGFGGGGGGGGGGGCFCEGG5CCFFGGGCGGGGGGEGGCCDEFFFFDGE55CGGCC7*:CF>F4))7</>DFEFFFF@F55.)7>BFF?6@B:)####
@M06045:235:000000000-JCY5N:1:1101:11352:8004 1:N:0:CTCAGA
TAACGACTTGGTCATTTAGAGGAAGTAAAAGTCGTAACAAGGTTTCCGTAGGTGAACCTGCGGAAGGATCATTAACAATTCGCGCCCCGGCGTGATGCGTATACCCTGCACTTTGAGCACCTTTTATACTCCCCCCGGCGGGGCAACCCGCCGGACGGGACAACCACAAAACCCTTTGCATTAGAAGTCATGTCAGTACAAAACAAAATAAATCAAAACTTTCAACAATGGATCTCTTGGCTCTGGCATCGATGAAGAACGCAGCACATATACTCAGATCGGAAGAGCACACGTCTGCAGC
+
CGGGGGGGGGGGGGGGGGGGGGGGGGGGGGGGGGGGGGGGGGGGGGGGGGGGGGGGGGGGGGGGGGGGGGGGGGGGGGGGGGGGGGGGGGGGGGGGGGGGGGGGGGGGGGGFGGGGGGGGGGGGGGGGGGGGGGGGGGGGGGGGGGGGGGGGGGGGGGGGGGGGGGGGGGGGGGGGGGGGGGGGGGGGGGGGGGGGFGGGGGGGGGGGFFGGEGGGGGGGGGGGGGGGFGGGDFFGGGGGGGGGGEGGGGGGGGGGGGFGGGGGGGGFFDFGFGFFFGFFFFGFFFFFFFFFFF?B0####
@M06045:235:000000000-JCY5N:1:1101:13148:8007 1:N:0:CTCAGA
TAACGACTTGGTCATTTAGAGGAAGTAAAAGTCGTAACAAGGTCTCCGTTGGTGAACCAGCGGAGGGATCATTACAGAGTTGCAAAACTCCCTAAACCATTGTGAACGTTACCTAAACCGTTGCTTCGGCGGGCGGCCCGGGTCCTTCCCGGCGCCCCCCGGCCCTCGCGGGCGCCCGCCGGAGGTAAACCAAACTATTTCATTAATGGCCTCTCTGAGTCTTCTGTACTGAATAAGTCAAAACTTTCAACAACGGATCTCTTGGATCTGCCATCGATGAAGAACGCATCACATATTTGAA
+
CDGGGGGCC<CC<FE<FDCFFDGDEFGCFFGEC@FFCCEG8CEDGEFG@C;FCFFEEFF<F7C@:C@@AFE,6,CFFFGGFFFGGFEFEFFFEE=CEEGGGGGCEFFGGGGGGFGFFCEFFGCCGE<+8=:>CFFGC:FB@7>:CDFGGFGCFEEG:FGE7FGG>EG8?C8EGGG>??8?CECCE5+:<CCGE8@FEFC+:+<:C+<A:8C+8+2CFC99CE+<:9CF?EFF70+<:CGGG7:C<:>7::CEG57)1/9*0;77**099D**029))99*/97<4).).)/936)4<####
@M06045:235:000000000-JCY5N:1:1101:23551:8028 1:N:0:CTCAGA
TAACGACTTGGTCATTTAGAGGAAGTAAAAGTCGTAACAAGGTCTCCGTTGGTGAACCAGCGGAGGGATCATTACCGAGTTTACAACTCCCAAACCCCTGTGAACATACCACTTGTTGCCTCGGCGGATCAGCCCGCTCCCGGTAAAACGGGACGGCCCGCCAGAGGACCCCTAAACTCTGTTTCTATATGTAACTTCTGAGTAAAACCATAAATAAATCAAAACTTTCAACAACGGATCTCTTGGTTCTGGCATCGATGAAGAACGCAGCACATATGGTGAGATCGGAAGAGCACACTCG
+
CGGGGGGGGGGGGGGGGGGGGGGGGGGGGGGGGGGGGGGGGGGGGGGGGGGGGGGGGGGGGGGGGGGGGGGGGGGGGGGGGGGGGGGGGGGGGGGGGGGGGGGGGGGGGGGGGGGGGGGGGGGGGGGGGGGGGGGGGGGGGGGGGGGGGGGGGGGGGGGGGGGGGGGGGGGGGGGGGGGGGFGGGGGGGGGGFGGGGGGGGGGGGGGGGFGFGFGGGGGGGGFGGGGGGGCGGGGEGGGGGGGGGFGFGGGGGGGGGGGFGFDGGGGEFGFGFGFFFGFFB?DFFFFFFFB>7FFF:####
@M06045:235:000000000-JCY5N:1:1101:18101:8034 1:N:0:CTCAGA
TAACGACTTGGTCATTTAGAGGAAGTAAAAGTCGTAACAAGGTCTCCGTTGGTGAACCAGCGGAGGGATCATTACCGAGTTATTACTCCAAACCCTTTGTGAACCTTACCATTTTGTTGCTCGGCGCACCGCGGGCCGCGGCTTCGGCCCGTCCCGCAGCGCGCCAGAGGACCTAACTCTTCAATTTATAGCGTACCTTCTGATTTACAAAACAAACAAGTTAAAACTTTCAACAACGGATCTCTTGGTTCTGGCATCGATGAAGAACGCAGCACATATCGTTAGATCGGAAGAGCAAGTC
+
CGGGGGGGGGGGGGGGGGGGGGGGGGGGGGGGGGGGGGGGGGGGGGGGGGGGGCGGGGGGGGGGGGGGGGGGGGGGGGGGGGGGGGGGGGGGGGGGGGGGGGGGGGGGGGGGGGGGGGGGGGGGGGGGGGGGGGGGGGGGGGGGGGGGGGGGGGGGGGGGGGGGGGGGGGGGGGGGGGGFGGGGGGGGGGGGGGGGGGFGGGGGGGGGGGGGGGGGGGGGFGGGGGGGGGEFGGGGFGGGGGGGGGGGGGGGGGGGGFDGGGDGFGGFFGFGFF>FFGFFFFGFFFFFFEFFFFFF:####
@M06045:235:000000000-JCY5N:1:1101:13090:8037 1:N:0:CTCAGA
TAACGACTTGGTCATTTAGAGGAAGTAAAAGTCGTAACAAGGTTTCCGTAGGTGAACCTGCGGAAGGATCATTAATGAATTTGGAGAATTGATGCTGGCCTTTGTGCATGTGCTCGTTCTCTTTAATCCATACACACCTGTGCACTTGTTATCGGGGCTTGTTGTTAAAGATAAGCCCTGCTTAATCACATACTCTTATTATTTACTTTGAATGTTTATCAAGTCGAAAGACTTTTAAATCAATACAACTTTTAACAACGGATCTCTTGGCTCTCGCATCGATGAAGAACGCAGCACGGTA
+
CGGGGGGGGGGGGGGGGGGGGGGGGGGGGGGGGGGGGGGGGGGGGGGGGGGGGGGGGGGGGGGGGGGGGGGGGGGGGGGGGGGGGGGGGGGGGGGGGGGGGGGGGGGGGGGGGGGGGGGGGGGGGGGGGGGGGGGGGGGGGGGGGGGGGGGGGGGGGGGGGGGGGGGGGGGGGGGGGGGGGGGGGGGGGGGGGGGGGGGGGGGGGGGGGGGCGGGGGGGGGGGGGGGGGGGGGGGGGGGGGGGGGGGGGGGGGGGGGGGGGGGGGGGFFGA<6>F3>558;AFF6FFFFFADFDFB0####
@M06045:235:000000000-JCY5N:1:1101:25302:8057 1:N:0:CTCAGA
TAACGACTTGGTCATTTAGAGGAAGTAAAAGTCGTAACAAGGTCTCCGTTGGTGAACCAGCGGAGGGATCATTACCGAGTTTACAACTCCCAAACCCCTGTGAACATACCACTTGTTGCCTCGGCGGATCAGCCCGCTCCCGGTAAAACGGGACGGCCCGCCAGAGGACCCCTAAACTCTGTTTCTATATGTAACTTCTGAGTAAAACCATAAATAAATCAAAACTTTCAACAACGGATCTCTTGGTTCTGGCATCGATGAAGAACGCAGCACATATTTACAGATCGGAAGAGCACACACT
+
CGGGGGGGGGGGGGGGGGGGGGGGGGGGGGGGGGGGGGGGGGGGGGGGGGGGGGGGGGGGGGGGGGGGGGGGGGGGGGGGGGGGGGGGGGGGFGGGGGGGGGGGGGGGGGGGGGGGGGGGGGGGGGGGGGGGGGGGGEEGGGGGGGGGGGGGGGGGGGGGGGGGGGGGGGGGGGGGGGGGGGGGGGGGGGGGGGGGGGGGGGGGGGGGGGGGGFFGGGGGGGGGGGGGGGGGGGGGGGGGGGGGGGGGGGGGGGGFGGGFGGFGGGGFFGFGFFFFFGFFFFGFFFFFFFBFFFFF7####
@M06045:235:000000000-JCY5N:1:1101:4175:8064 1:N:0:CTCAGA
TAACGACTTGGTCATTTAGAGGAAGTAAAAGTCGTAACAAGGTCTCCGTTGGTGAACCAGCGGAGGGATCATTATAGAGTGTAAACTCCCTAACCTTTGTGAACATACCTGTTGCTTCGGCGGTCCTCACCGGCCGCCGAAGGCCTATATTCTTGAATTTACATGAATTTCTGAGTATCAAACAAAAATAAATAAAAACTTTCAGCAACGGATCTCTTGGCTCTGGCATCGATGAAGAACGCAGCACATATCGTCAGATCGGAAGAGCACACGTCTGAACTCCAGTCACCTCAGAAACCGC
+
CGGGGGGGGFGGGGGGGGGGGGGGGGGGGGGGGGGGGGGGGGGGGGGGGGGGGGGGGGGGGGGGGGGGGGGGGGGGGGGGGGGGGGGGGGGGGGGGGGGGGGGGGGGGGGGGGGGGGGCGGGGGGGGGGGGGGGGGGGGGGGGGGGGGGGGGGGGGGGGGGGGGGGGGGGGGGGGGGGGGGGGGGGGGGGFGGGGGGGGGGGGGGGGGGGGGGGGGGGFGGFGGGGGGGGGGGGGGGGGGGGGGGGGGGGGGGGGGGGFFGGGGGGGFFGFGFGFFFGFFFFCFFFFFFF=FFFF2,####
@M06045:235:000000000-JCY5N:1:1101:9854:8084 1:N:0:CTCAGA
TAACGACTTGGTCATTTAGAGGAAGTAAAAGTCGTAACAAGGTCTCCGTTGGTGAACCAGCGGAGGGATCATTACCGAGTTTACACTCATAACCCTTTGTGAACATTATAACTTGTTGCTTCGGCGGCTCCTCCGGGGGCCCGCCGGCGTTTCAGTATCTCTGTTTGTACCCGACGATACATCTGAGTGTTCTTAGCGAACTATAAAAACTTTTAACAACGGATCTCTTGGTTCTAGCATCGATGAAGAACGCAGCACATATGATGAGATCGGAAGAGCACACGTCTGAACTCCAGTACGA
+
C@;CCF@F;@C,CE9@E<EDFDFEFF9<@EEFG@FF<EE@@CFAFFDF<,@EFC<EFGGFDC:F@FE66C<FFFFAFFECFECCGGGGFGCGCF8FG@CE@EFFCFF9FC<FF9F?9A??E,@=::FE+BCCFGGGDEE>F@:FF@EGG<CFFFAFGGFCFC@FFEB:@FEFGCC@F:FGG9<FGFCFE><9C+09:C*/?CF?7:AF<8C+<:CCGGGGGG?:>+2AEDG<CF++0:0*0AF4:7CF765:5CDGFGGC7*:77:CFFC67@DEEFFFF:5*707:>FFFFF4)5.####
@M06045:235:000000000-JCY5N:1:1101:8048:8090 1:N:0:CTCAGA
TAACGACTTGGTCATTTAGAGGAAGTAAAAGTCGTAACAAGGTCTCCGTTGGTGAACCAGCGGAGGGATCATTACCGAGTTTACACTCATAACCCTTTGTGAACATTATAACTTGTTGCTTCGGCGGCTTCTTCGGGAGCCCGCCGGCGTTTCAGTATCTCTGTTTGTACCCGACGATACATCTGAGTGTTCTTAGCGAACTATAAAAACTTTTAACAACGGATCTCTTGGTTCTAGCATCGATGAAGAACGCAGCACATATCAGAAGATCGGAAGAGCACACGTCTGAACTCCAGTGGTG
+
CGGGGGGGGGGGGGGGGGGGGGGGGGGGGGGGGGGGGGGGGGGGGGGGGGGGGGGGGGGGGGGGGGGGGGGGGGGGGGGGGGGGGGGGGGGGGGGGGGGGGDGGGGGGGGGGGGGGGGGGGGGGGGGGGGGGGGGGGGGGGGGGGGGGGGGGGGGGGGGFGGGGGGGGGGGGGGGGGGGGGGGGGGGGGGFGGGFGGGGGGGGGGGGGGGGGGGGGGGGGGGGGGGGGGGGGGGGGGGGGGGGGGDCFGGGGGEGGGGGGFF>FGFGFFGFGFGFBFGF?F@FFFFFFFFFFAFFF.####
@M06045:235:000000000-JCY5N:1:1101:24355:8104 1:N:0:CTCAGA
TAACGACTTGGTCATTTAGAGGAAGTAAAAGTCGTAACAAGGTTTCCGTAGGTGAACCTGCGGAAGGATCATTATCGTGGGGCTCCGGCCCCGTCGAGATAAACACCCTTGCCCTTATGAGTACCCCTCGTTTTCCTCGGCCGGTCACGGCCAGTGGGGAGCAAGAAACACCCTGTAACCACCTGTAACAGCCTGATAAAACAAACAAAAATCAAAACTTTCAACAACGGATCTCTTGGTTCTGGCATCGATGAAGAACGCAGCACATATTTGGAGATCGGAAGAGCACACGTCTGAGACT
+
CGGGGGGGGGGGGFFGGGGGGGGGGGGGGGGGGGGGGGGGGGGGGGGGGGGGGGGGGGGGGGGGGGGGFFGGGGGGGGGGGGG7FFGGGGGGGGGGGGGGGGGGGGGGGGGGGGGFFGGGGGGGGGGGGGGGGGGGGGGGGGGGGGGGGGGGGGGGGGGGGGGGGGGGGGGGGGGGGFFGGGGGGGDCFGGGGGGGGEGGGGGGCEFGGGGFGGFDGGGGGCFG7CEGDGC8CFGGGGDFGGGGFGGGGGGFGCGGFFGGGGCD*5C46DB>FF?<?CF@)3CDFFFF4.55:F?F<####
@M06045:235:000000000-JCY5N:1:1101:25910:8105 1:N:0:CTCAGA
TAACGACTTGGTCATTTAGAGGAAGTAAAAGTCGTAACAAGGTTTCCGTAGGTGAACCTGCGGAAGGATCATTCATAATAAGTGTTTATGGCACTTCTTAAATCCATATCCACCTTGTGTGCAATGTCAGCCGTTTTCTTTATGAAAGCGGCCAAACATCAACTTATTTTTTAACTGTCTGTCTGAAAACTATTATGAATAAACAATTCAAATACAACTTTCAACAACGGATCTCTTGGCTCTCGCATCGATGAAGAACGCAGCACATATCTCAAGATCGGAAGAGCACACGTCTGACCAG
+
CGGGGGGGGGGGGGGGGGGGGGGGGGGGGGGGGGGGGGGGGGGGGGGGGGGGGGGGGGGGGGGGGGGGGGGGGGGGGGGGGGGGGGGGGGGGGGGGGGGGGGGGGGGGGGGGGGGGGGGGGGGGGGGGGGGGGGGGGGGGGGGGGGGGGGGGGGGGGGGGGGGGGGGGGGGGGGGGGGGGGGGGGGGGGGGGGGGGGGGGGGGGGGGGGGGGGGGGGGGGGGGGGGGGGGGGGGGGGGFGGGGGGGGGGGGGGGGGGGGGGGGGGGGFFGFGFGFFFGFFFFGFFFFFFFFFFFFF:####
@M06045:235:000000000-JCY5N:1:1101:28639:8107 1:N:0:CTCAGA
TAACGACTTGGTCATTTAGAGGAAGTAAAAGTCGTAACAAGGTCTCCGTTGGTGAACCAGCGGAGGGATCATTACCGAGTTATCCAACTCCCAACCCCTGTGAATTATACCTTTAATTGTTGCTTCGGCGGGACTTCGCGCCCGCCGGGGACCCAAACCTTCTGAATTTTTTAATAAGTATCTTCTGAGTGGTTAAAAAAATGAATCAAAACTTTCAACAACGGATCTCTTGGTTCTGGCATCGATGAAGAACGCAGCACATATTATGAGATCGGAAGAGCACACGTCTGAACTCCAGTCT
+
CGGGGGGGGGGGGGGGGGGGGGGGGGGGGGGGGGGGGGGGGGGGGGGGGGGGGGGGGGGGGGGGGGGDGGGGGGGGGGGGGGGGGGGGGGGGGGGGGGGGGGFGGGGGGGGGFGGGGGGGGGGGGGGGGGGGGGGGGGGGGGGGGGGGGGGGGGGGGGGGGGGGGFGGGGGGGGGGGGGGGGGGGGGGGGGCFGGGGGGGGGGGFGGGGGGGGGGGGGGGGGGGGCECGGGGGGGGGGGGGGGGGGGGGFGGGGGGGG:4CFGGGGGFFGFGFGFDFGFFFFGFFFFFFFFFF?A?)####
@M06045:235:000000000-JCY5N:1:1101:10597:8110 1:N:0:CTCAGA
TAACGACTTGGTCATTTAGAGGAAGTAAAAGTCGTAACAAGGTCTCCGTTGGTGAACCAGCGGAGGGATCATTACCGAGTTTACAAACTCCCAAACCCTTTGTGAACCTTACCATATTGTTGCTTCGGCGGGACCGCCCCGGCGCCTTCGGGCCCGGAACCAGGCGCCCGCCGGAGGCCCCAAACTCTTATGTCTTTAGTGGTTTTCTCCTCTGAGTGACACATAAACAAATAAATAAAAACTTTCAACAACGGATCTCTTGGTTCTGGCATCGATGAAGAACGCAGCACATATCCAGTAA
+
CGGGGGGGGGGGGGGGGGGGGGGGGGGGGGGGGGGGGGGGGGGGGGGGGGGGGGGGGGGGGGGGGGGGGFGGGGGGGGGGGGGGGGGFGGGGGGGGGGGGGGGGGGGGGGGGGGFGGGGGGGGGGGGGGGGGGGGGGGGGGGGGGGGGGGGCGGGGGGGGGGGGG>FGGGGGGGGGDEGGG>GGGGFFGGGGGCFGGGGGGGGGGGG?CFFEGCEGFGC@:?:CGGGGGGGGGGF<FFGGGGGGGCFGFFGGCED35:CFFCFGFGGBFGFGF35@?GF@F?GD>D>:4)0=9@BA-####
@M06045:235:000000000-JCY5N:1:1101:28652:8121 1:N:0:CTCAGA
TAACGACTTGGTCATTTAGAGGAAGTAAAAGTCGTAACAAGGTTTCCGTAGGTGAACCTGCGGAAGGATCATTACCTAGAGTATTGTAGGCTTTGTCCTGCTGTCTCTTACCCATGTTTTTTGAGTACTTACGTTTCCTCGGCGGGTTCGCCCGCCGATTGGACAATTTAAACCCATTGCAGTTGCAATCAGCGTCTGAAAAACTTTAATAGTTACAACTTTCAACAACGGATCTCTTGGTTCTGGCATCGATGAAGAACGCAGCACATATGGATAGATCGGAAGAGCAAACGTCTGAGGC
+
CGGGGGGGGGGGGGGGGGGGGGGGGGGGGGGGGGGGGGGGGGGGGGGGGGGGGGGGGGFGGGGGGGGGGGGGGGGGFGGGGGGFFGGGAFGGGGGGFGGGGGGGGFGGGGGFGGGGGGCFGGGGGGGGGGGGGGCFGGGGEEGGD7>CEFGEFEGGC@CCCFFGFGGGGGGGGGGGGGAFFDFGGGFD@CCFGGGGGGGGGGGD?GGFFFFCGGGDGFGGGGGGGGGGGDDGE*<CFGFGFEC:7:FGFD3?CC?>CFGF>D3CDCFFFGFGF>FF?FF?FDGED>4@45)71>84(####
@M06045:235:000000000-JCY5N:1:1101:25630:8146 1:N:0:CTCAGA
TAACGACTTGGTCATTTAGAGGAAGTAAAAGTCGTAACAAGGTCTCCGTTGGTGAACCAGCGGAGGGATCATTACTGAGTACTACACTCTCTACCCTTTGTGAACTATTATACCTGTTGCTTCGGCGGCGCCCGCAAGGGTGTCCGCCGGTCTCATCAGAATCTCTGTTTTCGAACCCGACGATACTTCTGAGTGTTCTTAGCGAACTGTCAAAACTTTTAACAACGGATCTCTTGGTTCTAGCATCGATGAAGAACGCAGCACATATAGAGAGATCGGAAGAGCACACGTCTGAACGGCA
+
CGGGGGGGGGGGGGGGGGGGGGGGGGGGGGGGGGGGGGGGGGGGGGGGGGGGGGGGGGGGGGGGGGGGGGGGGGGGGGGGGGGGGGGGGGGGGGGGGGGGGGGGGGGGGGGGGGGGGGGGGGGGGGGGGGGGGGGGGGGGGGGGGGGGGDGGGGGGGGGGGGGGGGGGGGGGGGGGGGGGGGGGGGGGGGGGGGGGGGGGGGGGDGGGGGGGGGGGGGGGGGGGGGGGGGGGGGGGGGGGGGGGGGGGGGGGGGGGGGGGGGGGGGGFFGFGFGFFFFEDFFGFFFFFFFFFFFFF2####
@M06045:235:000000000-JCY5N:1:1101:3033:8148 1:N:0:CTCAGA
TAACGACTTGGTCATTTAGAGGAAGTAAAAGTCGTAACAAGGTTTCCGTAGGTGAACCTGCGGAAGGATCATTCATAATCAAGTGTTTTTATGGCACTTTCAAAAATCCATATCCACCTTGTGTGCAATGTCATCTCTCTGGGGGCTGCCGGCTGTCAAAAGCCGTGTGGTCACCTTTGGGATTTATATCTACTCAGAACTTTAGTGATTTTGTCTGAAACATATTATGAATACTTAATTCAAAATACAACTTTCAACAACGGATCTCTTGGCTCTCGCATCGATGAAGAACGCAGCGATC
+
CGGGGGGGGGGGGGGGGGGGGGGGGGGGGGGGGGGGGGGGGGGGGGGGGGGGFGGGGGGGGGGGGGGGFGGGGGGGGGGGGGGGGGGGGGGGGGGGGGGGGGGGGGGGGGGGGGGGGGGGGGGGGFGGGGGGGGGGGGGGGFFGGGGGGGGGGGGGGGGGGGGGGGGGGGGGGGGGGGGGGGGGFFGGGGGGGGGGGGGGGGGGGGGAGFGGGGGGGGGGGGGFFGGGGGGGGGGGGGGGGGGGGGGGGGGGGGGGGGGGFGDDGGCACC6CAFFFFGFBDFGFF?FFFFFF>FFF9####
@M06045:235:000000000-JCY5N:1:1101:23159:8165 1:N:0:CTCAGA
TAACGACTTGGTCATTTAGAGGAAGTAAAAGTCGTAACAAGGTCTCCGTTGGTGAACCAGCGGAGGGATCATTACAGAGTTGCAAAACTCCCTAAACCATTGTGAACGTTACCTAAACCGTTGCTTCGGCGGGCGGCCCGGGTCCTTCCCGGCGCCCCCCGGCCCTCGCGGGCGCCCGCCGGAGGTAAACCAAACTATTGCATTAATGGCCTCTCTGAGTCTTCTGTACTGAATAAGTCAAAACTTTCAACAACGGATCTCTTGGTTCTGGCATCGATGAAGAACGCAGCACATATGCAAT
+
CGGGGGGGGGGGGGGGGGGGGGGGGGGGGGGGGGGGGGGGGGGGGGGGGGGGGGGGGGGGGGGGGGGGGGGGGGGGGGGGGGGGGGGGGGGGGGGGGGGGGGGGGGGGGGGGGGGGGGGGGGGGGGGGGGEGGGGGGGGGGGGGGGGGGGGGGGGGGGGGGGGGGGGGGGGGGGGGGGGGGGGGGEFGGGGGGGGGGGGGGGGGGGGGGGGGGGGGG@FGGGFGGGGGGGGGC97CGGGGGGGGGGGGGGGGGGGGD5C:7CGG=GFFFGFGFGFFFGFFFFGFFEFF:E45:FFF)####
@M06045:235:000000000-JCY5N:1:1101:12451:8178 1:N:0:CTCAGA
TAACGACTTGGTCATTTAGAGGAAGTAAAAGTCGTAACAAGGTCTCCGTTGGTGAACCAGCGGAGGGATCATTACCGAGTTTACAACTCCCAAACCCCTGTGAACATACCACTTGTTGCCTCGGCGGATCAGCCCGCTCCCGGTAAAACGGGACGGCCCGCCAGAGGACCCCTAAACTCTGTTTCTATATGTAACTTCTGAGTAAAACCATAAATAAATCAAAACTTTCAACAACGGATCTCTTGGTTCTGGCATCGATGAAGAACGCAGCACATATCCCAAGATCGGAAGAGCACAACCG
+
CGGGGGGGGGGGGGGGGGGGGGFGGGGGGGGGGGGGGGGGGGGGGGGGGGGGGGGGGGGGGGGGGGGGGGGGGGGGGGGGGGGGGGGGGGGGGGGGGGGGGGFGGGGGGGGGGGGGGGGGGGGGGGGGGGGGGGGGGGGGGGGGGGGGGGGGGGGGGGGGGGGGGGGGGGGGGGGGGGGGGGGGGGGGGGGGGGGGGGGGGGGGGGGGGGGGFGGGGGGGGGGGGGGFCFGGGGGGEGGGGGGGGGGFGGGGGGGGDGGGFGGGGGGEFGFFFGFFFGFFFFGFFFF@FFFFFFFF7####
@M06045:235:000000000-JCY5N:1:1101:21427:8186 1:N:0:CTCAGA
TAACGACTTGGTCATTTAGAGGAAGTAAAAGTCGTAACAAGGTTTCCGTAGGTGAACCTGCGGAAGGATCATTCATAATAAGTGTTTATGGCACTTCTTAAATCCATATCCACCTTGTGTGCAATGTCAGCCGTTTTCTTTATGAAAGCGGCCAAACATCAACTTATTTTTTAACTGTCTGTCTGAAAACTATTATGAATAAACAATTCAAATACAACTTTCAACAACGGATCTCTTGGCTCTCGCATCGATGAAGAACGCAGCACATATCTTTAGATCGGAAGAGCACACGTCTGAGGCA
+
CGGGGGGGGGGGGGGGGGGGGGGGGGGGGGGGGGGGGGGGGGGGGGGGGGGGGGGGGGGGGGGGGGGGGGGGGGGGGGGGGGGGGGGGGGGGGGGGGGGGGGGGGGGGGGGGGGGGGGGGGGGGGGGGGGGGGGGGGGGGGGGGGGGGGGGGGGGGGGGGGGGGGGGGGGGGGGGGGGGGGGGGGGGGGGGGGGGGGGGGGGGGGCFFCFGFFFGGDCGGGGGGGGGFGG*;CCFGGGC47CFFEGDDGCGGFFGGGGGGDGCDCFG:6@AGFGFF4CCFFFGFFF?FFFF>BFFFA####
@M06045:235:000000000-JCY5N:1:1101:13308:8194 1:N:0:CTCAGA
TAACGACTTGGTCATTTAGAGGAAGTAAAAGTCGTAACAAGGTCTCCGTTGGTGAACCAGCGGAGGGATCATTACAGAGTTGCAAAACTCCCAACCATTGTAAACCTACCTCACCGTTGCTTCGGCGGGTGGCCCCACCGGGGCCGCGCCGGCCCCCGGGCCGGCAACCCGTCAGAGGACCGAAACTCTTAGTTATCTTTGGCCTCTCTGAGTAACTTATACAATAAGTCAAAACTTTCAACAACGGATCTCTTGGTTCTGGCATCGATGAAGAACGCAGCACATATTCAGAGATCGAGGC
+
CGGGGGGGGGGGGGGGGGGGGGGGGGGGGGGGGGGGGGGGGGGGGGGGGGGGGGGGGGGGGGGGGDGGGGGGGGGGGGGGGGGGGGFGGGGGGGGGGGGGGGGGGGGGGGGGGGGGGGGGGGGGGGGGGGGEGGGGGGGGGGGGGDGGGGGGGGGGGGGGGGGGGGGGGGGEGEGFGGGGDEECEGGGGGGGGCCFGGGGGGGGCF<FGGGGGGFGGCGGGD7CE7FF+0AEDFGGGGGGGGGGGGDDDGGGGGGGGGGGGGGGGGGF>FB7=7FFFGEDFFGFFFFFFFFF?FFF?####
@M06045:235:000000000-JCY5N:1:1101:24393:8195 1:N:0:CTCAGA
TAACGACTTGGTCATTTAGAGGAAGTAAAAGTCGTAACAAGGTCTCCGTAGGTGAACCTGCGGAGGGATCATTACAAGTGACCCCGGTCTAACCACCGGGATGTTCATAACCCTTTGTTGTCCGACTCTGTTGCCTCCGGGGCGACCCTGCCTTCGGGCGGGGGCTCCGGGTGGACACTTCAAACTCTTGCGTAACTTTGCAGTCTGAGTAAACTTAATTAATAAATTAAAACTTTTAACAACGGATCTCTTGGTTCTGGCATCGATGAAGAACGCAGCACATATCACGAGATCGGACTGC
+
CGGGGGGGGGGGGGGGGGGGGGGGGGGGGGGGGGGGGGGGGGGGGGGGGGGGGGGGGGGGGGGGGGGGGGGGGGGGGGGGGGGGGGGGGGGGGGGGGGGGGGGGGGGGGGGGGGGGGGGGGGGGGGGGGGGGGGGGGGGGGGGGGGGGGGGGGGGGGGGGGGGGGEGGGGGGGGGGGGGGGGGGGGGGGGGGGGGGGGGGGGGGGGGGGGGGGGGGGGGGGGGGGGGGGGGGGGGGGGGGGGGGGEDGGGGGGGGGGGGGGGGGGGGFFFFGFGFFDGFFFFGFFFFFFFFEFFFF8####
@M06045:235:000000000-JCY5N:1:1101:25708:8197 1:N:0:CTCAGA
TAACGACTTGGTCATTTAGAGGAAGTAAAAGTCGTAACAAGGTTTCCGTAGGTGAACCTGCGGAAGGATCATTACAGAGGAGCCCGCGCGTCCGCGCACGGGCTCCACGAGATAGAACCCCTGTCTTTGTTTACCACCGTTTCCTCGGCGGGTCCGCCCGCCAGCGAGGACAACCCAAAACCTTTTGTAGTTAGAAGTAACCGTCTGAAAACAAATCGTTTAAAACTTTCAACAACGGATCTCTTGGTTCTGGCATCGATGAAGAACGCAGCACATATGTGGAGATCGGAAGAGCACGAGT
+
CGGGGGGGGGGGGGGGGGGGGGGGGGGGGGGGGGGGGGGGGGGGGGGGGGGGGGGGGGGGGGGGGGGGGGGGGGGGGGGGGGGGGGGGGGGGGGGGGGGGGGGGGGGGGGGGGGGGGGGGGGGGGGGGGGGGGGGGGGGGGGGGGGGGGGGGGGGGGGGGGGGGGGDGGGGGGGGGGGGGGGGGGGGGGGGGGGGGGGGGGDGCEGGGCFGGFGGGGGFGFGGGGGGGGGGGGGGGGGGGG?7CFFGCGGGGGGGFGGGGG>FFFGD>>GFGFGFFFGFFBFCFFFFFFFFFFFB?1####
@M06045:235:000000000-JCY5N:1:1101:11092:8198 1:N:0:CTCAGA
TAACGACTTGGTCATTTAGAGGAAGTAAAAGTCGTAACAAGGTCTCCGTTGGTGAACCAGCGGAGGGATCATTACCGAGTTTACAACTCCCAAACCCCTGTGAACATACCACTTGTTGCCTCGGCGGATCAGCCCGCTCCCGGTAAAACGGGACGGCCCGCCAGAGGACCCCTAAACTCTGTTTTTATATGTAACTTCTGAGTAAAACCATAAATAAATCAAAACTTTCAACAACGGATCTCTTGGTTCTGGCATCGATGAAGAACGCAGCACATATTGTCAGATCGGAAGAGCACAAAGG
+
CGGGGGGGGGGGGGGGGGGGGGGGGGGGGGGGGGGGGGGGGGGGGGGGGGGGGGGGGGGGGGGGGGGGGGGGGGGGGGGGGGGGGGGGGGGGGGGGGGGGGGGGGGGGGGGGGGGGGGGGGGGGGGGGGGGGGGGGGGGGGGGGGGGGGGGGGGGGGGGGGGGGGGGGGGGGGGGGGGGGGGGGGGGGGGGGGGGGGGGGGGGGGGGGGGGGGGGGGGGGGGGGGGGGCFGGGGGEDC=GFGGGGGFFGGGGGGGGDFGGGGGGGGGFFGFGFGFFFGFFFFGFFFFF>EFFFFFB:####
@M06045:235:000000000-JCY5N:1:1101:9042:8203 1:N:0:CTCAGA
TAACGACTTGGTCATTTAGAGGAAGTAAAAGTCGTAACAAGGTTTCCGTAGGTGAACCTGCGGAAGGATCATTCATAATAAGTGTTTATGGCACTTCTTAAATCCATATCCACCTTGTGTGCAATGTCAGCCGTTTTCTTTATGAAAGCGGCCAAACATCAACTTATTTTTTAACTGTCTGTCTGAAAACTATTATGAATAAACAATTCAAATACAACTTTCAACAACGGATCTCTTGGCTCTCGCATCGATGAAGAACGCAGCACATATACATAGATCGGAAGAGCACACGTCTGATCGA
+
CGGGGGGGGGGGGGGGGGGGGGGGGGGGGGGGGGGGGGGGGGGGGGGGGGGGGGGGGGGGGGGGGGGGGGGGGGGGGGGGGGGGGGGGGGGGGGGGGGGGGGGGGGGGGGGGGGGGGGGGGGGGGGGGGGGGGGGGGGGGGGGGGGGGGGGGGGGGGGGGGGGGGGGGGGGGGGGGGGGGGGGGGGGGGGGGGGGGGGGGGGGGGGGGGGGGGGGGGGGGGGGGGGGGGGGGGGGGGGGGGGGGGGGDDDGGGGGGGGGGGGGGGGGFFGFGFGFFFGFFFBGEFFFFFFFFFFFF>####
@M06045:235:000000000-JCY5N:1:1101:28244:8221 1:N:0:CTCAGA
TAACGACTTGGTCATTTAGAGGAAGTAAAAGTCGTAACAAGGTTTCCGTAGGTGAACCTGCGGAAGGATCATTACAGAGGAGCCCGCGCGTCCGCGCACGGGCTCCACGAGATAGAACCCCTGTCTTTGTTTACCACCGTTTCCTCGGCGGGTCCGCCCGCCAGCGAGGACAACCCAAAACCTTTTGTAGTTAGAAGTAACCGTCTGAAAACAAATCGTTTAAAACTTTCAACAACGGATCTCTTGGTTCTGGCATCGATGAAGAACGCAGCACATATCGTGAGATCGGAAGAGCACCTAA
+
CGFGGGGGGGGGGGGGGGFGGFGGGGGGGGGGGGGGGGGGGGGGGGGGFGGGGGGGGGGFGGGGGGGD<FFCEEEFGGGGGGGGGGGGGGGGGGGGGGGDGGGEGGGGGGGCGGGGGGFGGGGGGGGGGGGGGGGGGGGGGGFFFFCGGGGGC@FFFGGGGGGGGGGGGGGDGGGGGGGGGGGGGGGGGGGFFFFGGGGGGGGCECFGGGGGEFGDGGGC5CFGGGGGGGGGGGFFCDG<EFFFGGGGGCFGC6F>FGGGGFCGGGGFFG:DFF>FF*9@FFG>F6=>B3>@?FF>8####
@M06045:235:000000000-JCY5N:1:1101:18599:8223 1:N:0:CTCAGA
TAACGACTTGGTCATTTAGAGGAAGTAAAAGTCGTAACAAGGTCTCCGTTGGTGAACCAGCGGAGGGATCATTACCGAGTTTACAACTCCCAAACCCCTGTGAACATACCTATACGTTGCCTCGGCGGATCAGCCCGCGCCTCGTAAAAAGGGACGGCCCGCCCGAGGACCCCTAAACTCTGTTTTTAGTGGAACTTCTGAGTAAAACAAACAAATAAATCAAAACTTTCAACAACGGATCTCTTGGTTCTGGCATCGATGAAGAACGCAGCACATATACTGAGATCGGAAGAGCACGGCT
+
CGGGGGGGGGGGGGGGGGGGGGGGGGGGGGGGGGGGGGGGGGGGGGGGGGGGGGGGGGGGGGGGGGGGGGGGGGGGGGGGDGGGFFGGGGGGGGGGGGGGGGGGGGGGGGGGGGGGGFGDGGGGGGGGGEGGGGGGGGGGGGGGGGGGGGGGGGGGGCGEGGGGGEGDEFGGGGGGGGGGGGGGGGGGGF;EEGGGGGGFGGFDFFGGFGGGGGFGGDGGGGGGGGGGGGGGGGGGGGGDGGFDFCCFFFGGGGGGFEGDGFGGGFFEDC>DFGFFFGFFFFGFFFFFE:DFFFFF(####
@M06045:235:000000000-JCY5N:1:1101:3125:8233 1:N:0:CTCAGA
TAACGACTTGGTCATTTAGAGGAAGTAAAAGTCGTAACAAGGTCTCCGTTGGTGAACCAGCGGAGGGATCATTACCGAGTTTACAACTCCCAAACCCCTGTGAACATACCACTTGTTGCCTCGGCGGATCAGCCCGCTCCCGGTAAAACGGGACGGCCCGCCAGAGGACCCCTAAACTCTGTTTCTATATGTAACTTCTGAGTAAAACCATAAATAAATCAAAACTTTCAACAACGGATCTCTTGGTTCTGGCATCGATGAAGAACGCAGCACATATGATCAGATCGGAAGAGCACAGGTA
+
CGGGGGGGGGGGGGGGGGGGGGGGGGGGGGGGGGGGGGGGGGGGGGGGGGGGGGGGGGGGGGGGGGGGGGGGGGGGGGGGGGGGGGGGGGGGGGGGGGGGGGGGGGGGGGGGGGGGGGGGGGGGGGGGGGGFGFGGG7FGFGGGGGGGGGGGGGGGGGGGGGGGGGGGGGGGGGGGGGGGGGGGGGGGGGGGGGGGGGGGGGGGGGGGGGGGGGGGGGGD?FFFGGFGGGFGCGGEEGEGFFGDFGGFDF0CDCGG<FGFCFGGFFDBDGFGFGFFFGF4@FCFFFFDFFBFBFF?7####
@M06045:235:000000000-JCY5N:1:1101:20777:8245 1:N:0:CTCAGA
TAACGACTTGGTCATTTAGAGGAAGTAAAAGTCGTAACAAGGTCTCCGTTGGTGAACCAGCGGAGGGATCATTACCGAGTACTATAACTCATAACCCTTTGTGAACCTTTATACCTGTTGCTTCGGCGGCGCGCCTCCCGGGGCGTGCCCGCCGGTATCATCAGAATCTCTGTTCGAACCCGACGATATTTCTGAGTGTTCTAAGCGAACTGTTAAAACTTTCAACAACGGATCTCTTGGCTCCAGCATCGATGAAGAACGCAGCACATATGGTGAGATCGGAAGAGCACACGTCTGGGAC
+
CGGGGGGGGGGGGGGGGGGGGGGGGGGGGGGGGGGGGGGGGGGGGGGGGGGGGGGGGGGGGGGGGGGGFFGGGGGGGGGGGGGGGGGGGGGGGGFFFGGGGGGFFGGGFFGGGGGGGGGGGGGFGGGGGGGGGGGGGGGGGGGG>FCFGGGGGGGGGGGGGGGGGGGG@FGGGGGGGGGGGGGGGDEEEFGGFGFGGGGGGGGGGGG5EGGGGFF?EGGGGGGFGGGGGGGGEDCFGGGCGGFGGGGGGGGFFGC:>CFGGDDDCFGF4FFGFFFFFGFFFDDBBFFFFFFFBFBB4####
@M06045:235:000000000-JCY5N:1:1101:17313:8261 1:N:0:CTCAGA
TAACGACTTGGTCATTTAGAGGAAGTAAAAGTCGTAACAAGGTTTCCGTAGGTGAACCTGCGGAAGGATCATTACCGAGTGCGGGTTCCAACGAGCCCAACCTCCCACCCGTGTTTACCATGACCGCGTTGCCTCGGCGGGCCCACTGGGGCCTGGCCCCGGTCGCCGGGGGGCTTCTGCCCCCGGGTCCGCGCCCGCCGACGCACCCTGGAACCCTGTCTGAATAGTGAGTCTGAGTCTATGATCAAATCATTAAAACTTTCAACAACGGATCTTTTGGTTCCGGCATCGATGAAGCTTG
+
CGGGGGGGGGGGGGGGGGGGGGGGGGGGGGGGGGGGGGGGGGGGGGGGGGGGGGGGGGGGGGGGEGGGGGGGGGGGGGGGGGGGGGGGGGGGGGGGGGGGGGGGGGGGGGGGGGGGGGGGGGGGGGGGGGGGGGGGGGGGGGGGGGGGGGGGGGGGGGGGGGGGGGGGGGGGGGGGGGGGGGGGGGGGGGGGGGGGGGGGCGGGGGGGGGGGGGGGGGGG?FGGGGGGGGGGGFG?GGGGGGGGFGFDFFDGGGGGGGGGGGGGGGGFFGFGFGFFFGFFFFGFEFBFDFBFFFFF)####
@M06045:235:000000000-JCY5N:1:1101:15307:8266 1:N:0:CTCAGA
TAACGACTTGGTCATTTAGAGGAAGTAAAAGTCGTAACAAGGTCTCCGTTGGTGAACCAGCGGAGGGATCATTACCGAGTTTACAACTCCCAAACCCAATGTGAACGTTACCAAACTGTTGCCTCGGCGGGGTCACGCCCCGGGTGCGTAAAAGCCCCGGAACCAGGCGCCCGCCGGAGGAACCAACCAAACTCTTTCTGTAGTCCCCTCGCGGACGTATTTCTTACAGCTCTGAGCAAAAATGCAAAATGAATCAAAACTTTCAACAACGGATCTCTTGGTTCTGGCATCGATGAAGTGT
+
CGGGGGGGGGGFGFFFGAFGGGGGGGGGGGFGGGGGGGEFFEFFGGGGFFCFBFFFFGGGGDGGGGDCFGCFGGGGGGGGGGGGFEGFC<FGFGGGGGDGGGFG9FFFFFECFGGGGGGGGGFGGCEEGGGGGGFGGG@FCF**5@FCFGGGGFGG7F@7FF<FGCG=@DGGGDGGGGEG5CC@FCEGDGFGFFCF7@<+A9EE9CC*;EDE*?8*:E*<8+@FFFFGDF6CCE7?6D?FGFC*20*:C:DFFGGFGG**9>7*:CFF49>D:*<4@>B=?B5@F?4<)=9),7<..####
@M06045:235:000000000-JCY5N:1:1101:20218:8273 1:N:0:CTCAGA
TAACGACTTGGTCATTTAGAGGAAGTAAAAGTCGTAACAAGGTCTCCGTAGGTGAACCTGCGGAGGGATCATTACACAAATATGAAGGCGGGCTGGAACCTCTCGGGGTTACAGCCTTGCTGAATTATTCACCCTTGTCTTTTGCGTACTTCTTGTTTCCTTGGTGGGTTCGCCCACCACTAGGACAAACATAAACCTTTTGTAATTGCAATCAGCGTCAGTAACAAATTAATAATTACAACTTTCAACAACGGATCTCTTGGTTCTGGCATCGATGAAGAACGCAGCACATATTCTGCGG
+
CGGGGGGGGGGGGGGGGGGGGGGGGGGGGGGGGGGGGGGGGGGGGGGGGGGGGGGGGGGGGGGGGGGGGGGGGGGGGGGGGGGGGGGGGGGGGGGGGGGGGGGGGGGGGGGGGGGGGGGGGGGGGGGGGGGGGGGGGGGGGGGGGGGGGGGGGGGGGGGGGGBFGGGGGGGGGEGGGGGGGGGGGGGGGGGGGGGGGGGGGGGGGGGGGGGGGGGGGGGGGGGGGGGGGGGGGGGGGGGGGGGGGGGGGGGGGGGGG9CFGGGGGGGFFGFGFGFFFGFFFFGFFFFE;54@AFFF2####
@M06045:235:000000000-JCY5N:1:1101:2755:8289 1:N:0:CTCAGA
TAACGACTTGGTCATTTAGAGGAAGTAAAAGTCGTAACAAGGTCTCCGTAGGTGAACCTGCGGAGGGATCATTACACAAATATGAAGGCGGGCTGGAACCTCTCGGGGTTACAGCCTTGCTGAATTATTCACCCTTGTCTTTTGCGTACTTCTTGTTTCCTTGGTGGGTTCGCCCACCACTAGGACAAACATAAACCTTTTGTAATTGCAATCAGCGTCAGTAACAAATTAATAATTACAACTTTCAACAACGGATCTCTTGGTTCTTGCATCGATGAAGAACGCAGCACATATAACTCAA
+
CGGEGEGGGGGGGGGGGGGGGGGGGGGFGGFGGGGGGDFGGGGGFGGGGGGGGGGGGGGGGGGGGGGGGGGGGGGGGGGGGDGGGCGGGGGG7FFGGGGGFGFGGGGCEFGGG=F7FFGGGGGGGGGGFGGEGGGGGGECFFFGGGGCFGFGGGGGGGFGGGGCFGGGEEGGGGCGDC>FGGGCDCGFGGGGGGGFFCFGGGGGFGGFGGFFCEGGGGGEEGGGGFEE?FGGGGFCCFC>FGFGG+:CCFGF3C7CDFGFGGDFGGF*9>?GFD:FFGF46FG:3>B5>>FFBB2:)####
@M06045:235:000000000-JCY5N:1:1101:10260:8294 1:N:0:CTCAGA
TAACGACTTGGTCATTTAGAGGAAGTAAAAGTCGTAACAAGGTCTCCGTAGGTGAACCTGCGGAGGGATCATTACTGAGTTTTTAACTCTCCAAACCATGTGAACTTACCACTGTTGCCTCGGTGGTTGGTCTTCGGACTGACCACCGGTGGACTACTAAACTCTTGTTAATTTTTGGCATTCTGAATCATAACTAAGAAATAAGTTAAAACTTTCAACAACGGATCTCTTGGTTCTGGCATCGATGAAGAACGCAGCACATATAGCCAGATCGGAAGAGCACACGTCTGAACTCCACGCT
+
CGGGGGGGGGGGGGGGGGGGGGGGGGGGGGGGGGGGGGGGGGGGGGGGGGGGGGGGGGGGGGGGGGGGGGGGGGGGGGGGGGGGGGGGGGGGGGGGGGGGGGGGGGGGGGGGGGGGGGGGGGGGGGGGGGGGGGGGGGGGGGGGGGGGGGGGGGGGGGGFGGGGGGGGGGGGGGGGGGGGGGGGGGGGGGGGGGGGGGGGGGGGGGGGGGGGGGEGGGGGGGGGGGGGGGGGGGGGGGGGGGGGGGGGGGGGGGGGGGFGGGGGGFGAFGFGFGFFFGFFFFGFFFFFFFFFFFFB0####
@M06045:235:000000000-JCY5N:1:1101:25539:8304 1:N:0:CTCAGA
TAACGACTTGGTCATTTAGAGGAAGTAAAAGTCGTAACAAGGTCTCCGTTGGTGAACCAGCGGAGGGATCATTACAGAGTTGCAAAACTCCCAAACCATTGTGAACGTTACCTTTACCGTTGCTTCGGCGGGCGGCCCGGGTCCTGCCCGGCGCCCCTCGGCCCTCGCGGGCGCCCGCCGGAGGTAAACCAAACTATTGCATTGTATGGCCTCTCTGAGTCTTCTGTACTGAATAAGTCAAAACTTTCAACAACGGATCTCTTGGTTCTGGCATCGATGAAGAACGCAGCACATATAGCCG
+
CGGGGGGGGGGGGGGGGGGGGGGGGGGGGGGGGGGGGGGGGGGGGGGGGGGGGGGGGGGGGGGGGGGGGGGGGGGGGGGGGGGGGGGGGGGGGGGGGGGGGGGGGGGGGGGGGGGGGGGGGGGGGGGGGGGGGGGGGGGGGGGGGGGGGGGGGGGGGGGGGGGGGG>FGGGECCGGEGGDGGGGGGGFGFFCCGGGGGGFGGGGGGGGFGGCGCFGGC9CEFEEE9ECCFFGCCFFFGGGGGGGGGGG7DDCC:7DC5C7?CGGGGGFFFFDFGFF@GFF?@G?F;EE:@552*.5)####
@M06045:235:000000000-JCY5N:1:1101:12650:8312 1:N:0:CTCAGA
TAACGATTTGGTCATTTAGAGGAAGTAAAAGTCGTAACAAGGTTTCCGTAGGTGAACCTGCGGAAGGATCATTATCGTGGGTGCTTCGGCGCCCTCGAGATAGAACCCTTGCCTTTATGAGTACCTTCGTTTTCCTCGGCAGGCCCGCCTGCCAATGGGGACCCCTAACAAACCCTTTGTAAATGCCTGCAATCGTCTGACGAAACAAGCAAAAATCAAAACTTTCAACAACGGATCTCTTGGTTCTGGCATCGATGAAGAACGCAGCACATATAGTAAGATCGGAAGAGCACACGTCCAA
+
CGGGGGGGGGGGGGGGGGGGGGGGGGGGGGGGGGGGGGGGGGGGGGGGGGGGGGGGGGGGGGGGGGGGGGGGGGGGGGGGGGGGGGGGGGGGGGGGGGGGGGGGGGGGGGGGGGGGGGGGGGGGGGGGGGGGGGGGGCBGGGGGGGGGGGGGGGGGGGGGGGGGGGGGGGGGGGGGFGGGGGGGGGGGGGGGGGGGGGGGGGGGGGGGGGGGGCGGGGGEECFFFFGGFFFGCCGEGCCFGGFGGGGGGGGGGGGGGGGGGGGGGGC>5<FGFG467C@?FF75BFB@FF:?<FFF4####
@M06045:235:000000000-JCY5N:1:1101:20054:8321 1:N:0:CTCAGA
TAACGACTTGGTCATTTAGAGGAAGTAAAAGTCGTAACAAGGTTTCCGTAGGTGAACCTGCGGAAGGATCATTCATAATCAAGTGTTTTTATGGCACTTTCAAAAATCCATATCCACCTTGTGTGCAATGTCATCTCTCTGGGGGCTGCCGGCTGTCAAAAGCCGTGTGGTCACCTTTGGGATTTATATCTACTCAGAACTTTAGTGATTTTGTCTGAAACATATTATGAATACTTAATTCAAAATACAACTTTCAACAACGGATCTCTTGGCTCTCGCATCGATGAAGAACGCAGCCCCC
+
CGGGGGGGGGGGGGGGGGGGGGGGGGGGGGGGGGGGGGGGGGGGGGGGGGGGGGGGGGGGGGGGGGGGGGGGGGGGGGGGGGGGGGGGGGGGGGGGGGGGGGGGGGGGGGGGGGGGGGGGGGGGGGGGGGGGGGGGGGGGGGGGGGGGGGGGGGGGGGGGGGGGGGEGGGGGGGGGGGGGGGGGGGGGDGGGGGGGGGGGGGGGGGGGGGGGGGGGGGGGGGGFGGGGGGFGFGGGGGGGGGGGGGGGGGGGGGGGGGGGGGGGGGGFFGFGFGFFFGFFFFDFFFFFFFFF;FFF0####
@M06045:235:000000000-JCY5N:1:1101:23707:8332 1:N:0:CTCAGA
TAACGACTTGGTCATTTAGAGGAAGTAAAAGTCGTAACGAGGTCTCCGTTGGTGAACCAGCGGAGGGATCATTACCGAGTTTACAACTCCCAAACCCCTGTGAACATACCTATACGTTGCCTCGGCGGATCAGCCCGCGCCCCGTAAAAAGGGACGGCCCGCCCGAGGACCCCTAAACTCTGTTTTTAGTGGAACTTCTGAGTAAAACAAACAAATAAATCAAAACTTTCAACAACGGATCTCTTGGTTCTGGCATCGATGAAGAACGCAGCACATATCGCTAGATCGGAAGAGCACAACG
+
CGGGGGGGGGGGGGGGGGGGGGGGGGGGGGGGGGGGGGGGGGGGGGGGGGGGGGGGGGGGGGGGGGGGGGGGGGGGGGGGGGGGGGGGGGGGGGGGGGGGGGGGGGGGGGGGGGGGGGGGGGGGGGGGGGGGGGGGGGGGGGGGGGGGGGGGGGGGGGGGGGGGGGGGGGGGGGGGGGGGGGGGGGGGGGGGGGGGGGGGGGGGGGGGGGFGGGGGGGGGGGGGGGGGFGGGGGGGGGGD=9FGGGGGCFGGGGGGGGGGGGGFGGGFFC:DFGFF?>FFFFCDFFFF@EDEBFB:(####
@M06045:235:000000000-JCY5N:1:1101:7894:8333 1:N:0:CTCAGA
TAACGACTTGGTCATTTAGAGGAAGTAAAAGTCGTAACAAGGTTTCCGTAGGTGAACCTGCGGAAGGATCATTAATGATTGGTGGCTGTTGCTGACTAGTGTTTCTAGTATGTGCACGCCACACCTTCAATCCCACTTACACCTGTGCACCTTCTGTAATAGATCTATGTGGATACGGAGACGTGAAAGTTTGCGCTCTCCTACTCTGTTGAAGCACAGTCTACTACGTTTTTTTTTACACACACACACAATAGTCATTGAATGTATTTTTTTTATTCTTATGATAAAAACAACTTTTGAG
+
CGGGGGGGGGGGGGGGGGGGGGGGGGGFGGGGGGGGGGGGGGGGGGGGGGGGGGFGGGGGGGGGGGGGGGFGGGGGGGGGGGGGGGGGGGGGGGGGGFGGGGGGGGGGGGGGGGFGGGGGGGGGGGGGGGGGGGDGGGGGGGGGGGGGGGGGGGGGGGGGGGFFGGGGGGGGGFGGGGGGGGGGFGFGGFGGFGGD8EGGGGGGGGGGGGGGGGCFGGGGGGFG7AFEFGGGGGGGGCCFGGGGGGCDGGGGFGGGGFGG7CGGGGGFFGFGDGFFFGFF?BFFFFFB?@EF?F>BA####
@M06045:235:000000000-JCY5N:1:1101:7918:8334 1:N:0:CTCAGA
TAACGACTTGGTCATTTAGAGGAAGTAAAAGTCGTAACAAGGTTTCCGTAGGTGAACCTGCGGAAGGATCATTCATAATCAAGTGTTTTTATGGCACTTTCAAAAATCCATATCCACCTTGTGTGCAATGTCATCTCACTGGAGGTCAACGGCTGTAAAAATCCGTTGGTCACCTTTGGGATTTATATCTACTCAGAACTTTAGTGATTTTGTCTGAAACATATTATGAATACTTAATTCAAAATACAACTTTCAACAACGGATCTCTTGGCTCTCGCATCGATGAAGAACGCAGCAAGCC
+
CGGGGGGGGGGGGGGGGGGGGGGGGGGGGGGGGGGGGGGGGGGGGGGGGGGGGGGGGGGGGGGGGGGGGGGGGGGGGGGGGGGGGGGGGGGGGGGGGGGGGGGGGGGGGGGGGGGGGGGGGGGGGGGGGGGGGGGGGGGGGGGGGGGGGGGGGGGGGGGGGGGGGGGGGGGGGGGGGGGGGGGGGGGGGGGGGGGGGGGGGGGGGGGGGGGGGGGGGGGGGFGGGGGGGGGGGGGGGGGGGGGGGGGGGGGGGGGGGGGGGGGGGGGFFGFGFGFFFGFFFEGFFFFFFFFFDFF9(####
@M06045:235:000000000-JCY5N:1:1101:5105:8337 1:N:0:CTCAGA
TAACGACTTGGTCATTTAGAGGAAGTAAAAGTCGTAACAAGGTTTCCGTAGGTGAACCTGCGGAAGGATCATTACCTAGAGTTGTAGGCTTTGCCTACCATCTCTTACCCATGTCTTTTGAGTACCTTCGTTTCCTCGGCGGGTCCGCCCGCCGATTGGACAAACTTAAACCCTTTGTAATTGAAATCAGCGTCTGAAAAAACATAATAGTTACAACTTTCAACAACGGATCTCTTGGTTCTGGCATCGATGAAGAACGCAGCACATATAACCAGATCGGAAGAGCACACGTCTGAATGGC
+
CDEGGGGGGGGGGGGGGGGGGGGGGGGGGGGGGGGGGGGGGGGGGGGGGGGGGGGGGGGGGGGGGGGGGGGGGGFGGGGGFGGGGFFG9FFGGGGGF<F@FFAAEFFEFGGFFGGGGG<<FGFGFFGGGGGGGFGGGGGGGG7FFGGGFGGGGGFEGGFGDCGFGGGGGGCFEGGGGGG9FFGGGDFG9EF7CEEGGGGGGDC8BFFGGCGGGFEGCFGFGGGGGGFGE*:89<CC+CGGEGGGF6FFGFGGGGGG4:>GGDGF4CFFF76DFD:)*9>>DDDFFFFF:57>25394####
@M06045:235:000000000-JCY5N:1:1101:13009:8339 1:N:0:CTCAGA
TAACGACTTGGTCATTTAGAGGAAGTAAAAGTCGTAACAAGGTCTCCGTTGGTGAACCAGCGGAGGGATCATTACCGAGTTTACAACTCCCAAACCCCTGTGAACATACCACTTGTTGCCTCGGCGGATCAGCCCGCTCCCGGTAAAACGGGACGGCCCGCCAGAGGACCCCTAAACTCTGTTTCTATATGTAACTTCTGAGTAAAACCATAAATAGATCAAAACTTTCAACAACGGATCTCTTGGTTCTGGCATCGATGAAGAACGCAGCACATATTGTTAGATCGGAAGAGCACAGGTA
+
CGGGGGGGGGGGGGGGGGGGGGGGGGGGFGGGGGGGFGGGGGGGGGGGGGGGGGGGGGGGGGGGEGGDCFFFGGGGGGGGGGGGGGFFGGGGGGGFGGGGGGGDGFGGGGFGFGGGGGGGGGGGGFGGGGGGGGGGGGGGGGGEGGAFGGFGGGGGGGGGGGGGCGGGGGGGGFGFFFGGGGGGGGGFGGFGGGGGGGGGGGGCGF9FGGGGGGGFDGGGGGGG6CFGGGFGGFFEED5CA+*:<FDFFGGGGFCFDCFGFGFFGCDEDGFGFFFF=CF@B4:=BBFF@>B@:F7?0####
@M06045:235:000000000-JCY5N:1:1101:2985:8344 1:N:0:CTCAGA
TAACGACTTGGTCATTTAGAGGAAGTAAAAGTCGTAACAAGGTTTCCGTAGGTGAACCTGCGGAAGGATCATTAATAAATGCTTCATTGCATCCACCTTTTGTGCACCGTAAATTTTCACTTAAACTTTGTCTGATATAAACTTGTTCTGAAAGGAACATGAATTGTAATCTAATGCAACTTTTAACAATGGATCTCTTGGCTCTCGCATCGATGAAGAACGCAGCACATATAGACAGATCGGAAGAGCACACGTCTGAACTCCAGTCACCTCAGAATCTCGTATGCCGTCTTCTGCGCGC
+
CGGGGGGEGGGGGGGGGGGGGGGGGGGGGGGGGGGGGGGGGGGGGGGGGGGGGGGGGGGGGGGGGGGGGGGGFGGGGGGGGGGGGGGGGGGGGGGGGGGGGGGGGCFGGGGGGGGGGFCFGFGGGGGGFGGGGGGGGGGGGGGGGEGGGGGGGGFFFFFGGGGGGGGGGGGGGGFGGGGGGGGGFGGGGGGGGGGGEFGGGGGFGGGGGGGGGGGGGGGGGGGGEGGGGGGGGCGFFFFGGGD4?7DGGGGGFEGGGGGFGGCFGGGFFGFGFGFAF;6CFFGEFFFFFA5A?FEF:####
@M06045:235:000000000-JCY5N:1:1101:25345:8350 1:N:0:CTCAGA
TAACGACTTGGTCATTTAGAGGAAGTAAAAGTCGTAACAAGGTCTCCGTTGGTGAACCAGCGGAGGGATCATTACAGAGTTGCAAAACTCCCTAAACCATTGTGAACGTTACCTAAACCGTTGCTTCGGCGGGCGGCCCGGGTCCTTCCCGGCGCCCCCCGGCCCTCGCGGGCGCCCGCCGGAGGTAAACCAAACTATTGCATTAATGGCCTCTCTGAGTCTTCTGTACTGAATAAGTCAAAACTTTCAACAACGGATCTCTTGGTTCTGGCATCGATGAAGAACGCAGCACATATGATGA
+
CGGGGGGGGGGGGGGGGGGGGGGGGGGGGGGGGGGGGGGGGGGGGGGGGGGGGGGGGGGGGGGGGGGGGGGGGGGGGGGGGGGGGGGGGGGGGGGGGGGGGGGGGGGGGGGGGGGGGGGGGGGGGGGGGGGGGGGGGGGGGGGGGGGGGGGGGGGGGGGGGGGGGGGGGGGGGGGGGGGGGGGGGEGGGGGGFGGGGGGGGFGGGGGCFGGGG6CGGGGGGGGGGEGGGG7AFGGGF>?FGGGGGGGGGGGGGGGGDEG7CGDGGGG?B7FG>FFDFFFFFFGF>>>:@B)7(*).)####
@M06045:235:000000000-JCY5N:1:1101:26779:8353 1:N:0:CTCAGA
TAACGACTTGGTCATTTAGAGGAAGTAAAAGTCGTAACAAGGTTTCCGTAGGTGAACCTGCGGAAGGATCATTAATGAATTTGGAGAATTGATGCTGGCCTTTGTGCATGTGCTCGTTCTCTTTAATCCATACACACCTGTGCACTTGTTATCGGGGCTTGTTGTTAAAGATAAGCCCTGCTTAATCACATACTCTTATTATTTACTTTGAATGTTTATCAAGTCGAAAGACTTTTAAATCAATACAACTTTTAACAACGGATCTCTTGGCTCTCGCATCGATGAAGAACGCAGCACCAGA
+
CGGGGGGGGGGGGGGGGGGGGGGGGGGGGGGGGGGGGGGGGGGGGGGGGGGGGGGGGGGGGGGGGGGGGGGGGGGGGGGGGGGGGGGGGGGGGGGGGGGGGGGGGGGGGGGGGGGGGGGGGGGGGGGGGGGGGGGGGGGGGGGGGGGGGGGGGGGGGGGGGGGGGGGGGGGGGGGGGGGGGGGGGGGGGGGGGGGGGGGGGGGGGGGGGGGGGGGGGGGGGGGGGGGGGGGGGGGGGGGGGGGGGGGGGGGGGGGGGGGG<DGGGGGFFCFFFGFFFGFFFFGFFFFFFFFFFFFF<####
@M06045:235:000000000-JCY5N:1:1101:25267:8366 1:N:0:CTCAGA
TAACGACTTGGTCATTTAGAGGAAGTAAAAGTCGTAACAAGGTCTCCGTTGGTGAACCAGCGGAGGGATCATTACAGAGTTGCAAAACTCCCTAAACCATTGTGAACGTTACCTAAACCGTTGCTTCGGCGGGCGGCCCGGGTCCTTCCCGGCGCCCCCCGGCCCTCGCGGGCGCCCGCCGGAGGTAAACCAAACTATTGCATTAATGGCCTCTCTGAGTCTTCTGTACTGAATAAGTCAAAACTTTCAACAACGGATCTCTTGGTTCTGGCATCGATGAAGAACCCAGCACATATCTCCA
+
CGGGGGGGGGGGGGGGGGGGGGGGGGGGGGGGGGGGGGGGGGGGGGGGGFGGGGGGGGGGGGGGGGGGGGGGGGGGGGGGGGGGGGGGGGGGGGGGGGGGGGGGGGGGGGGGGGGGGGGGGGGGGGGGGGGGGGDGGGGGGGGGGGGGGGGGGEGGGGGGGGGGGGGGGGE?EGGGGGGGGGGEGEGGGGGG8FGGGGGFCFGGGGGGGGGGG@FGGGGGGGGGGFGGGGFCGFCFGGGGGGGGGGGFD>CCFCCDD=>>>CF7=FG=FF?FF7@E?F?FF?GF>)8>>@4>:*)6)####
@M06045:235:000000000-JCY5N:1:1101:23517:8369 1:N:0:CTCAGA
TAACGACTTGGTCATTTAGAGGAAGTAAAAGTCGTAACAAGGTTTCCGTAGGTGAACCTGCGGAAGGATCATTCATAATCAAGTGTTTTTATGGCACTTTCAAAAATCCATATCCACCTTGTGTGCAATGTCATCTCTCTGGGGGCTGCCGGCTGTCAAAAGCCGTGTGGTCACCTTTGGGATTTATATCTACTCAGAACTTTAGTGATTTTGTCTGAAACATATTATGAATACTTAATTCAAAATACAACTTTCAACAACGGATCTCTTGGCTCTCGCATCGATGAAGAACGCAGCTGTC
+
CGGGGGGGGGGGGGGGGGGGGGGGGGGGGGGGGGGGGGGGGGGGGGGGGGGGGGGGGGGGGGGGGGGGGGGGGGGGGGGGGGGGGGGGGGGGGGGGGGGGGGGGGGGGGGGGGGGGGGGGGGGGGGGGGGGGGGGGGGGGGGGGDGGGGGGGGGGGGGGGGGGGGGGGGGGGGGGGGGGGGGGGGGGGGGGGGGGGGGGGGGGGGGGGGGGGGGGGGGGGGGGGGGGGGGGGGGGGGGGGGGG7FGGGGGGGGFGGGGGGGGGGGGGFFGBGFGFFFGFEEFGFFFF?=FFF>EFF>####
@M06045:235:000000000-JCY5N:1:1101:6454:8371 1:N:0:CTCAGA
TAACGACTTGGTCATTTAGAGGAAGTAAAAGTCGTAACAAGGTCTCCGTTGGTGAACCAGCGGAGGGATCATTACCGAGTTTACAAACTCCCAAACCCTTTGTGAACCTTACCTATCGTTGCTTCGGCGGGACCGCCCCGGCGCCTTCGGGCAACGGAACCAGGCGCCCGCCGGAGGCCCCAAACTCTTATGTCTTTAGTGGTTTCCTCCTCTGAGTGACACATAAACAAATAAATAAAAACTTTCAACAACGGATCTCTTGGTTCTGGCATCGATGAAGAACGCAGCACATATGGTATGG
+
CGGGGGGGGGGGGGGGGGGGGGGGGGGGGGGGGGGGGGGGGGGGGGGGFFEGGGEFGGGGGGGGGCGDGGGGGGGGGGGFFFGGGGFFFFGGGGGDGGGGGGG@EAFGGGGGGGGGGGGGGGGGGDGGEGGGGGGGGE:FGGEEFGGGGG>FGFGGGDGGGGGGGGGGCFGGGGDEGGGDGCEGGGGGFGGFGGGGGFFFFGGFC9@FGGGGGGGGG7C79CGFFFE7+:CECFF?<:CFFGFFFGGDF=FF753CD9CCFGGGGGG4?G@FFD@>B7FFFFGFF:)<;>F6AFDA)####
@M06045:235:000000000-JCY5N:1:1101:22525:8376 1:N:0:CTCAGA
TAACGACTTGGTCATTTAGAGGAAGTAAAAATCGTAACAAGGTTTCCGTAGGTGAACCTGCGGAAGGATCATTCATAATAAGTGTTTATGGCACTTCTTAAATCCATATCCACCTTGTGTGCAATGTCAGCCGTTTTCTTTATGAAAGCGGCCAAACAGCAACTTATTTTTTAACTGTCTGTCTGAAAACTATTATGAATAAACAATTCAAATACAACTTTCAACAACGGATCTCTTGGCTCTCGCATCGATGAAGAACGCAGCACATATAATCAGATCGGAAGAGCACACGTCTGATATG
+
CGGGGGGGGGGGGGGGGGGGGGGGGGGGGGGGGGGGGGGGGGGGGGGGGGGGGGGGGGGGGGGGGGGGGGGGGGGGGGGGGGGGGGGGGGGGFGGGGGGGGGGGGGGGGGGGGGGGGGGGGGGGGGGGGGGGGGGGGGGGGGGGGGGGGGGGGGGGGGGGGGGGGGGGGGGGGGGGGGGGGGGGGGGGGGGGGGGGGGGGGGGGGGGGGGGGGGGGGGGGGGGGGGGGGGGGGGGGGGGGGGGGGGGGGGGGGGGGGGGGDGGGGGGFFGFGFGFFFGFFFBDFFFFFFFFFBFFB<####
@M06045:235:000000000-JCY5N:1:1101:17815:8386 1:N:0:CTCAGA
TAACGACTTGGTCATTTAGAGGAAGTAAAAGTCGTAACAAGGTTTCCGTAGGTGGACCTGCGGAAGGATCATTCACAATAAGTGTTCAATGGCACTTTAAAATCCATTACCCACCTTGTGTGCAATGTAAGGAGGAGGGGTTGTCACAACCCCTCTTTCATTATACATACCAATCTTCTCTTGTTGTCTAACTTTTTGAGTATAAAAAACTCGAATACAACTTTCAACAACGGATCTCTTGGCTCTCGCATCGATGAAGAACGCAGCACATATCGTAAGATCGGAAGAGCACACGTCCTAA
+
CGGGGGGGGGGGGGGGGGGGGGGGGGGGGGGGGGGGGGGGGGGGGGGGGGGGGGGGGGGGGGGGGGGGGGGGGGGGGGGGGGGGGGGGGGGGGGGGGGGGGGGGGGGGGGGGGGGGGGGGGGGGGGGGGGGGGGGGGGGGGGGGGGGGGGGGGGGGGGGGGGGGGGGGGGGGGGGGGGGGGGGGGGGGGGGGGGGGGGGGGGGGGGGGGGGGGGGGGGGGGGGGGGGGGGGGGGGGGGGGGGGGGGGGGGDGGFGGGFGGGGGGGGGFFGFGFGFFFGFFFFGFEFFFFFFFFFFB8####
@M06045:235:000000000-JCY5N:1:1101:7055:8419 1:N:0:CTCAGA
TAACGACTTGGTCATTTAGAGGAAGTAAAAGTCGTAACAAGGTCTCCGTAGGTGAACCTGCGGAGGGATCATTACAAGTGACCCCGGTCTAACCACCGGGATGTTCATAACCCTTTGTTGTCCGACTCTGTTGCCTCCGGGGCGACCCTGCCTTCGGGCGGGGGCTCCGGGTGGACACTTCAAACTCTTGCGTAACTTTGCAGTCTGAGTAAATTTAATTAATAAATTAAAACTTTTAACAACGGATCTCTTGGTTCTGGCATCGATGAAGAACGCAGCACATATAGACAGATCGGACCAC
+
CGGGGGGGGGGGGGGGGGGGGGGGGGGGGGGGGGGGGGGGGGGGGGGGGGGGGGGGGGGGGGGGGGGGGGGGGGGGGGGGGGGGGGGGGGGGGGGGGGGGGGGGGGGGGGGGGGGGGGGGGGGGGGGGGFGGGGGGGGGGGGGGGGGGGGGGGGGGGGGGGGGGGGGGGDGGGGGGGGGGGGGGGGGGGGGGGGGGGGGGGGGGGGGGGGGFGGGGGGFGGGGGGGGGGGGGGGGGGGEGGGGGGGGGGGGGGGGFGGGGGGGGGGGFFGFGFG>EEG@FFFGFFFFFFFFFFFFF6####
@M06045:235:000000000-JCY5N:1:1101:9694:8447 1:N:0:CTCAGA
TAACGACTTGGTCATTTAGAGGAAGTAAAAGTCGTAACAAGGTCTCCGTTGGTGAACCAGCGGAGGGATCATTACAGAGTTGCAAAACTCCCAAACCATCGTGAACGTTACCTATATCGTTGCTTCGGCGGGTGGCGGGCTTCGGCCCTGCCCTCGGCCCCTCGGGGGCCCGCCGGAGGTCTACCAAACTCTTGAACTTTATGGCCTCTCTGAGTCTTCTGTACTGAATAAGTCAAAACTTTCAACAACGGATCTCTTGGTTCTGGCATCGATGAAGAACGCAGCACATATGAGCAGCGGC
+
CGGGGGGGGGGGGGGGGGGFFGGGGGGGGGGGGGGGGGGGGGGGGGGGGGGGGGGGGGGGGGGGGGGEFGGGGGGGGGGGGGGGGGGGGGGGGGGGGGGGGGGGGGGGGGGGGGGGGGGGGGGGGGGGGGGGGGGGGGGGGGGGCFEGGGGGGGGGGGGEGGGGGGGGGGEGGGGGGGGGGGGGGGGGGGGGGGGGGGGGGGGGFCFGGGGFGGGGGGGGFGCFGGGGGGGGGGGFGGGGGFGGGGGGGGDGGGDF>FGGGGGGGFGFFG:FFGFFFGFFEFDF3>>>=FFFFFFF1####
@M06045:235:000000000-JCY5N:1:1101:25984:8476 1:N:0:CTCAGA
TAACGACTTGGTCATTTAGAGGAAGTAAAAGTCGTAACAAGGTTTCCGTAGGTGAACCTGCGGAAGGATCATTACCTAGAGTTGCGGGCTTTGCCTGCCATCTCTTACCCATGTCTTTTGAGCACCTTCGTTTCCTCGGCGGGTCCGCCCGCCGTCAGGACACTTTAAAACCCCTTGCAGTTGCAATCAGCGTCTGAAAAACTTTAATAGTTACAACTTTCAACAACGGATCTCTTGGTTCTGGCATCGATGAAGAACGCAGCACATATATCTAGATCGGAAGAGCACACGTCTGAAGTAG
+
CFGGGE7FFGGF@C<@FGG-EFC9FFCFGGGGDGGF@EDEGGE@9<E;CFECE@@@FFCEFFC:++BDFF8EEE@@FFFFFFAECFCGCFGGGF9F<4EEFFG5CE,<49FB,,5<,<,EBEBD<F,FFDFGGG9FFC:7+>CC@>FFGE:FE75@:@FFF,@,3B,@B<::1=FFCGG9<;;CBGGGFFB:8B*=2<<+2:+2?9CC++B+AC>C68?+<11CCCFEG51:7<<CEG?7C7:C?*;7D4*<FGF77CGGGGG<FC:*8***1:=*9:755>D55FFF>55><>?><####
@M06045:235:000000000-JCY5N:1:1101:21218:8515 1:N:0:CTCAGA
TAACGACTTGGTCATTTAGAGGAAGTAAAAGTCGTAACAAGGTCTCCGTTGGTGAACCAGCGGAGGGATCATTACAGAGTCTTCTGAACTCCAAACCATTGTGAACATATCATGTTGCTTCGGCGGGATGCCGGGTGGACCAGCGCCCCCGCGCCGCCCGCCGGAGGCCAAACTCTTGTTTTCTAGCGGAATCTTCTGAGTCTTTATAAATAAGCAATCAAAACTTTCAGCAACGGATCTCTTGGCTCTGGCATCGATGAAGAACGCAGCACATATCCTGAGATCGGAAGAGCACACCGTG
+
CGGGGGGGGGGGGGGGGGGGGGGGGGGGGGGGGGGGGGGGGGGGGGGGGGGGGGGGGGGGGGGGGGGGGGGGGGGGGGGGGGGGGGGFGGGGGGGGGGGGGGGGGGGGGGGGGGGGGGGGGGGGGGGGGGGGGGGGGGGGGGGGGGGGGGGGGGGGGGGGGGGGGGGGGGGGGGGGGGGGGGGGGGGGGGGGGGGGGGGGGGGGGGGFGGGGGGGGGGGGGGGGGGGGGGGGGGGGGGGGGGGGGGGGGGGGGGGGGGGGGGGGGGGFFGFGFGFFFGFFFFGFFFEBEFFFFFFF6####
@M06045:235:000000000-JCY5N:1:1101:6760:8549 1:N:0:CTCAGA
TAACGACTTGGTCATTTAGAGGAAGTAAAAGTCGTAACAAGGTTTCCGTAGGTGAACCTGCGGAAGGATCATTATCGTGGGGCTCCGGCCCCGTCGAGATAAACACCCTTGCCCTTATGAGTACCCCTCGTTTTCCTCGGCCGGTCACGGCCAGTGGGGAGCAAGAAACACCCTGTAACCACCTGTAACAGCCTGATAAAACAAACAAAAATCAAAACTTTCAACAACGGATCTCTTGGTTCTGGCATCGATGAAGAACGCAGCACATATTGCGAGATCGGAAGAGCACACGTCTGAGCCC
+
CGGGGGGGGGGGGGGGGGGGGGGGGGGGGGGGGGGGGGGGGGGGGGGGGGGGGGGGGGGGGGGGGGGGGGGGGGGGGGGGGGGGGGGGGGGGGGGGGGGGGFGGGGGGGGGGGGGGGGGGGGFGGGGGGGGGGGGGGGGGGGGGGGGGGGGGGGGGGGGGGGGGGGGGGGGGGGGGGGGGGGGGGGGGGGGGGGGGGGGGGGGGGGGGG5CFFFGGGGGGGGGGGGGGGGGGGGGFFGGGFGGGGGGDFGCF77:FGGGGGGGDCFGFFGFGFGFFDDF:>>GB::@F@FFFF>?2.####
@M06045:235:000000000-JCY5N:1:1101:20821:8572 1:N:0:CTCAGA
TAACGACTTGGTCATTTAGAGGAAGTAAAAGTCGTAACAAGGTTTCCGTAGGTGAACCTGCGGAAGGATCATTCATAATAAGTGTTTTATGGCACTTTTTAAATCCATATCCACCTTGTGTGCAATGTCAGTCGATCTTCTTCATGGAGATCGACCAAACATCAACCTTTATTTTTTAACTCTTTGTCTGAAAAATATTATGAATAAACAATTCAAAATACAACTTCCAACAACGGATCTCTTGGCTCTCGCATCGATGAAGAACGCAGCACATATCAGGAGATCGGAAGAGCACACAGCG
+
CGGGGGGGGGGGGGGGGGGGGGGGGGGGGGGGGGGGGGGGGGGGGGGGGGGGGGGGGGGGGGGGGEFGGGGGGGGGGGGGGGGGGGGGGGGGGGGGGGGGGGGGGGGGCFGGGGGGGGGGGGGGGGGGGGFFGGEGGGGGGGGGGGGGGGGGGGGGGGGGGGGGGGGGGGGGGGGGGGGGGGGGGGGGGGGGGGGFFGGGGGGGGGGGGGGGGGGGGGGGFGFGGDGCEEFGGGEEGGGGGGGGGGGGGGGGGEGGGGGDGGGGGGGFFGFGFGFFFGFFFBDAFFFFFFFF()(88####
@M06045:235:000000000-JCY5N:1:1101:26416:8590 1:N:0:CTCAGA
TAACGACTTGGTCATTTAGAGGAAGTAAAAGTCGTAACAAGGTTTCCGTAGGTATGTTAAGCATCGAATTCCTCTCCTATTGTGACATTTCGCTAACTTGTGATCTCAGGTGAACCTGCGGAAGGATCATTACTGAGTTAGGGTCTTCTGGCCCGACCTCCAACCCTGTGTCTACCTTACCACGTTGCTTCGGCGGGCCTTTCGACAGGATCTGTCGGCTGCCGGCGGGCCTTAAAACCCCGCTGGACATTGCCCGTCGATGGCCAACCCCTTAAAACCCTTGAAGAACTATGTCTTGGGA
+
CGGGGGGGGGGGGGGGGGGGGGGGGGGGGGGGGGGGGGGGGGGGGGGGFGGGGFGGGGGCGGGGGGFCGGGGGGFGGGGGGGGGFGGGGGGGGGCGDGGGGGGGGGGGGGGGGDGGGGGGGGGGGGGGGGGGGGGGGGGGGGGGGGGGGGGGGGGGGGGGGGGGGGGGFFGGGGGGGGFGGFGGGGGGGGGGDEGG8EB52,;;8C>EFF8CE9CEG=EGEGFGCE*>C>>ECCCG+CEGG=3)/**9**0+2?69>EC3C75CF*9;B*59>4@?*9)08:9=F*/)86*9)1)))####
@M06045:235:000000000-JCY5N:1:1101:10061:8603 1:N:0:CTCAGA
TAACGACTTGGTCATTTAGAGGAAGTAAAAGTCGTAACAAGGTCTCCGTTGGTGAACCAGCGGAGGGATCATTACCGAGTACTATAACTCATAACCCTTTGTGAACCTTCATACCTGTTGCTTCGGCGGCTTCTTCGGGAGCCCGCCGGCGTTTCAGTATCTCTGTTTGTACCCGACGATACATCTGAGTGTTCTTAGCGAACTATAAAAACTTTTAACAACGGATCTCTTGGTTCTAGCATCGATGAAGAACGCAGCACATATAGCGAGATCGGAAGAGCACACGTCTGAACTCCAGTCT
+
CGGGGGGGGGGGGGGGGGGGGGGGGGGGGGGGGGGGGGGGGGGGGGGGGGGGGGGGGGGGGGGGGGGGGGGGGGGGGGGGGGGGGGGGGGGGGGGGGGGGGGGGGGGGGGGGGGGGGGGGGGGGGGGGGGGGGGGGGGGGGGGGGGGGGGGGGGGGGGGGGFGGGGGGGGFGGGGGGGGGGGGGFEGGGGGGGGGGGGGEEGGGGGGGGGGGGGGGGGGGGGGGGGGGGGFGGGGGGFGGGGGDGGGGCDFFGEGGDE7CFFFGGGGFFGFGFGFFDCFFFFG>47@:>FFFFF9?)####
@M06045:235:000000000-JCY5N:1:1101:17671:8621 1:N:0:CTCAGA
TAACGACTTGGTCATTTAGAGGAAGTAAAAGTCGTAACAAGGTTTCCGTAGGTGAACCTGCGGAAGGATCATTACCGAGTGCGGGTTCCAACGAGCCCAACCTCCCACCCGTGTTTACCATGACCGCGTTGCCTCGGCGGGCCCACTGGGGCCTGGCCCCGGTCGCCGGGGGGCTTCTGCCCCCGGGGCCGCGCCCGCCGACGCACCCTGGAACCCTGTCTGAATAGTGAGTCTGAGTCTATGATCAAATCATTAAAACTTTCAACAACGGATCTCTTGGTTCCGGCATCGATGAAAGTAG
+
CFFGGCFFFCDFEDAC9FECEEFGGEF<FGGGFEFA@FGGGGFFGFGEDGECFGFGGGGGGGDC:FBFCFFGGGAFGGGCFGGGGGGGGCGCFDFGBD@ECGG@4=<?BEFCGEEGGFGFGGDAGGGGC=FDGGGGGGGCFGGGGGG8>B:FFCFCFGFG*CCF<FEFGCFEDG?FGFCEGFFGGG5*:88>>?EE>CEEEEECCEG>CGGFGE=EEGF6?F?FG7C<0?EEC7FCGGGGCGGCCGGFFFGGD?GFC:FCFGCD7C7)5CBDEGFFF>=F=@76>>:35?>5:4<2)####
@M06045:235:000000000-JCY5N:1:1101:5853:8679 1:N:0:CTCAGA
TAACGACTTGGTCATTTAGAGGAAGTAAAAGTCGTAACAAGGTCTCCGTTGGTGAACCAGCGGAGGGATCATTACCGAGTTTACAACTCCCAAACCCCTGTGAACATACCTATACGTTGCCTCGGCGGATCAGCCCGCGCCCCGTAAAAAGGGACGGCCCGCCCGAGGACCCCTAAACTCTGTTTTTAGTGGAACTTCTGAGTAAAACAAACAAATAAATCAAAACTTTCAACAACGGATCTCTTGGTTCTGGCATCGATGAAGAACGCAGCACATATAGAGAGATCGGAAGAGCACGAAT
+
CGGGGGGGGGGGGGGGGGGGGGGGGGGGGGGGGGGGGGGGGGGGGGGGGGGGGGGGGGGGGGGGGGGGGGGGGGGGGGGGGGGGGGGGGGGGGGGGGGGGGGGGGGGGGGGGGGGGGGGGGGGGGGGGGGGGGGGGGGGGGGGGGGGGGGGGGGGGGGGGGGGGGGGGGGGGGGGGGGGGGGFGGFGGGGGGGGGGGGGGGGGGGGDFFGGGGGGGGGGGFGGGGFGGGGGGGGGGCDGGGEGGGGGGGGGGGGGGGCFGFGGGGFDDEGFGFFFBFFFF??FBFFFFEE>>BFF7(####
@M06045:235:000000000-JCY5N:1:1101:8261:8718 1:N:0:CTCAGA
TAACGACTTGGTCATTTAGAGGAAGTAAAAGTCGTAACAAGGTTTCCGTAGGTGAACCTGCGGAAGGATCATTACCTAGAGTATTGTAGGCTTTGTCCTGCTGTCTCTTACCCATGTTTTTTGAGTACTTACGTTTCCTCGGCGGGTTCGCCCGCCGATTGGACAATTTAAACCCATTGCAGTTGCAATCAGCGTCTGAAAAACTTTAATAGTTACAACTTTCAACAACGGATCTCTTGGTTCTGGCATCGATGAAGAACGCAGCACATATTGGGAGATCGGAAGAGCACACGTCTGCCAG
+
CGGGGGGGGGGGGGGGGGGGGGGGGGGGGGGGGGGGGGGGGGGGGGGGGGGGGGGGGGGGGGGGGGGGGGGGGGGGGGGGGFGFGGGGGGGGGGGGGGGGGGGGGGGGGGGGGGGGFGGGGGGGGGGGGGGGGGGGGGGGGGGGGGGGGGGGGGGGGEGGGGGGGGGGGGGGGGGGGGDGGGGGGGGGGGGGGGGGGGGFGGGGGFGGGGGGGGGGGGGGGGGGGGDGGGGG5?FGGGGGGFFG?FGGGGGGGGFFFGGGGGGDGGGFFGFGFGFFFGFFFFGFE>FFFFFF>FFB3####
@M06045:235:000000000-JCY5N:1:1101:24676:8721 1:N:0:CTCAGA
TAACGACTTGGTCATTTAGAGGAAGTAAAAGTCGTAACAAGGTTTCCGTAGGTGAACCTGCGGAAGGATCATTACCGTGCCCGCGAGTGCCGGCCCCCCCTCGAAACCGAGGAGGCGATTGGCCGGCGCCGCGTTCGGCCCAACCGTGTCTATCTGAACCTGTTGCTTCGGCGGGCCTGCGGGTCTTGCTCGCTGCCGGGGGCCCCTGCGGTTCGGGGCGCGTGCCCGCCGAAGACGCCTAGAACTACTGTTGAAGTTGGCGGTCTGAGTAGGCTTGATAATCATTAAAACTTTCAACATG
+
CGGGGGGGGGGGGGGGGGGGGGGGGGGGGGGGGGGGGGGGGGGGGGGGGGGGGGGGGGGGGGGGGGGGGGGGGGGGGGGGGGGGGGGGGGGGGGGGGGGGGGGGGGGGGGGGGGGGGGGGGGGGGGGGGGGGGGGGGGGGGGGGGGGGGGGGGGGGGGGGGGGGGGGGGGGGGGGGGGGGGGGGGGGGGCFGGGGGGGGGGGGGGGGGGGGGGG8EGDGGGGCCCGGGGGGGEGGGGDGGGGGGGGGGGGGGDCGGGGGGGGD<DGGFFGBFFGF@BGFFFFGFFFFFFFFFFFFFF####
@M06045:235:000000000-JCY5N:1:1101:12227:8725 1:N:0:CTCAGA
TAACGACTTGGTCATTTAGAGGAAGTAAAAGTCGTAACAAGGTTTCCGTAGGTGAACCTGCGGAAGGATCATTACCTAGAGTTGTAGGCTTTGCCTACCATCTCTTACCCATGTCTTTTGAGTACCTTCGTTTCCTCGGCGGGTCCGCCCGCCGATTGGACAAACTTAAACCCTTTGTAATTGAAATCAGCGTCTGAAAAAACATAATAGTTACAACTTTCAACAACGGATCTCTTGGTTCTGGCATCGATGAAGAACGCAGCACATATAGGAAGATCGGAAGAGCACACGTCTGAATGTA
+
CGGGGGGGGGGGGGGGGGGGGGGGGGGGGGGGGGGGGGGGGGGGGGGGGGGGGGGGGGGGGGGDGGGGGGGGGGGGGGGGGGGGGGGGGGGGGGGGGGGGGGGGGGGGGGGGGGGGGGGGGGGGGGGGGGGGGGGGGGGGGGDEGGGGEFGGGGGGGGGGGGGGGGGGGGGGGCGFGGGGGGGGFGGGGGGGGGGGGGGGGGGGGGGGGGGGGGGGGGGGFGGGGGGGGGGG;CFGGGGGGGGGGCCGGGGGGGGGGGGGGGGGGGGFFGFGFGFFFGFFFFGFFFFFFFFFFFFAF####
@M06045:235:000000000-JCY5N:1:1101:7928:8744 1:N:0:CTCAGA
TAACGACTTGGTCATTTAGAGGAAGTAAAAGTCGTAACAAGGTCTCCGTTGGTGAACCAGCGGAGGGATCATTACAGAGTTGCAAAACTCCCAAACCATTGTGAACGTTACCTAAACCGTTGCTTCGGCGGGCGGCCCGGGTCCTTCCCGGCGCCCCTCGGCCCTCGCGGGCGCCCGCCGGAGGAAAACCAAACTATTGCATTGTATGGCCTCTCTGAGTCTTCTGTACTGAATAAGTCAAAACTTTCAACAACGGATCTCTTGGTTCTGGCATCGATGAAGAACGCAGCACATATTCTTG
+
CGGGGGGGGGGGGGGGGGGGGGGGGGGGGGGGGGGGGGGGGGGGGGGGGGGGGGGGGGGGGGGGGGGGGGGGGGGGGGGGGGGGGGGGGGGGGGGGGGGGGGGGGGGGGGGGGGGGGGGGGGGGGGGGGGGGGGGGGGGGGGGGGGGGGGGGGGGGGGGGGGEGFGGGGGGGGGGGGGGGGGCGEGGGGGGGFGGGGGFGGGGE9CCCFGGGGGGGGFGGGGGGGGGD79CCGGGGGGGGGFGGGGGGC>C6CC5<D*9*?FFGG7DFFGFGFC?>FGFFF?C?>EB>))..29ABA####
@M06045:235:000000000-JCY5N:1:1101:10274:8760 1:N:0:CTCAGA
TAACGACTTGGTCATTTAGAGGAAGTAAAAGTCGTAACAAGGTCTCCGTTGGTGAACCAGCGGAGGGATCATTACCGAGTTATACAACTCCCAAACCCACTGTGAACCTTACCTCAGTTGCCTCGGCGGGAACGCCCCGGCCGCCTGCCCCCGCGCCGGCGCCGGACCCAGGCGCCCGCCGCAGGGACCCCAAACTCTCTTGCATTACGCCCAGCGGGCGGAATTTCTTCTCTGAGTTGCACAAGCAAAAACAAATGAATCAAAACTTTCAACAACGGATCTCTTGGTTCTGGCATCCGCC
+
CGGGGGGGGGGGGGGGGGGGGGGGGGGGGGGGGGGGGGGGGGGGGGGGGGGGGGGGGGGGGGGGGGGGGGGGGGGGGGGGGGGGGGGGGGGGGGGGGGGGGGGGGGGGGGGGGGGGGGGGGGGGGGGGGGGGGGGGGGGGGGGGGGGGGGGGGGGGGGGGGGGGGGGGGGGGGGGGGGGGGGEGGGGGGGGGGGGGGCGGGGGCGGGGGGGGGGGGGGGGGGGGGGGGGGFGFGGGGGGGCGGGGGGGGGGGGGGGGGGFGGGFGGGFFFFGFGFFFGE>B6DFFFFFFFFFFF?<5####
@M06045:235:000000000-JCY5N:1:1101:7940:8766 1:N:0:CTCAGA
TAACGACTTGGTCATTTAGAGGAAGTAAAAGTCGTAACAAGGTTTCCGTAGGTGAACCTGCGGAAGGATCATTATCAAAAGTCAAGTCGGGGGCTGTAAAGCTCTCGTCTACACCCATGTCTTTTGCGTACTCTTGTTTCCTCGGTGGCGCAAGCTGCCGATTGGACAAACCAAAACCTTTTTTGTAATTGCAATCAGCGTCTGAAAATAATCTAATTATTTACAACTTTCAACAACGGATCTCTTGGTTCTGGCATCGATGAAGAACGCAGCACATATTGCTAGATCGGAAGAGCAGCAC
+
CGGGGGGGGGGGGEEGGGGGGGGGGGGGGGGGGGGGFGGGGGGGGGGGEGGGGGGGGGGGGGGGGGGGGGGGGGGGDGGGGGGF<EGGGGGGGGGGGGGGGGFGGFGGGGGDGGGGGGGGGGGGGGGGGGGFGGGGGGGGGGGGGGGGGGGGGGGGGGGGGGGGGGGGGGGGGGGGGGCCFGGGGGGGGGGGGFGGGGGGGGGGFCFCFCGGGGGGGGGGGGGGG?FGGGGGGGGGGGGD7C:FGGGCFC7ECGGFGGGGGFGG7DFFFGFGFC4>F>FFFFG?FF?FFEF>>:7B4####
@M06045:235:000000000-JCY5N:1:1101:15206:8769 1:N:0:CTCAGA
TAACGACTTGGTCATTTAGAGGAAGTAAAAGTCGTAACAAGGTTTCCGTAGGTGAACCTGCGGAAGGATCATTAATGATTGGTGGCTGTTGCTGACTAGTGTTTCTAGTATGTGCACGCCACACCTTCAATCCCACTTACACCTGTGCACCTTCTGTAATAGATCTATGTGGATACGGAGATATGAAAGTTTGCGCTCTCGTACTCTGTTGAAGCAGTCTACTACGTTTTTTTACACACACACACAATAGTCATTGAATGTATTTTTTTTATTCTTATGATAAAAACAACTTTCAACTCGA
+
CGGGGGGGGGGGGGGGGGGGGGGGGGGGGGGGGGGGGGGGGGGGGGGGGGGGGGGGGGGGGGGGGGGGGGGGGGGGGGGGGGGGGGGGGGGGGGGGGGGGGGGGGGGGGGGGGGGGGGGGGGGGGGGGGGGGGGGGGGGGGGGGGGGGGGGGGGGGGGFGGGGGGGGGGGGGGGGGGGGGGGGGGGGGGGGGGGGGGGGGGGGGGGGGGGGGGGGGGGGGGGGGGGGGGGGGGGGGGGGGGGGGGGGFGGGGGGGGGCFGGCGGGGGFFGFGFGFFFGFFFFGFFFEFFFFFFFFF2####
@M06045:235:000000000-JCY5N:1:1101:8810:8793 1:N:0:CTCAGA
TAACGACTTGGTCATTTAGAGGAAGTAAAAGTCGTAACAAGGTTTCCGTAGGTGAACCTGCGGAAGGATCATTACCTAGAGTATTGTAGGCTTTGTCCTGCTGTCTCTTACCCATGTTTTTTGAGTACTTACGTTTCCTCGGCGGGTTCGCCCGCCGATTGGACAATTTAAACCCATTGCAGTTGCAATCAGCGTCTGGAAAACTTTAATAGTTACAACTTTCAACAACGGATCTCTTGGTTCTGGCATCGATGAAGAACGCAGCACATATTGACAGATCGGAAGAGCACACGTCTGGGTT
+
CGGGGGGGGGGGGGGGGGGGGGGGGGGGGGGGGGGGGGGGGGGGGGGGGGGGGGGGGGGGGGGGDGGGGGGGGGGGGGGGGFFGGGGFGGGGGGGGGGGGGGGGGGGGGGGGGGGGGGGGGGGGGGGGGGGGGGGGGGGGGGGGGGGGGGGGGGGGGCFFCGGGGGGGGGGGGGGGGGFGGGGGGGGGGGGGGGEGGGGGGGGGGGGGGGGGGGCG7FGGGGGGGGGFGGGGE8CFGGGGGFGGGGGGGGGGGGFFGGFGGDGGGGGFFGFGFFFFFGFFFFCD>FFFFFFFFFFF6####
@M06045:235:000000000-JCY5N:1:1101:14454:8795 1:N:0:CTCAGA
TAACGACTTGGTCATTTAGAGGAAGTAAAAGTCGTAACAAGGTTGCCGTAGGTGAACCTGCGGAAGGATCATTCATAATAAGTGTTTATGGCACTTCTTAAATCCATATCCACCTTGTGTGCAATGTCAGCCGTTTTCTTTATGAAAGCGGCCAAACATCAACTTATTTTTTAACTGTCTGTCTGAAAACTATTATGAATAAACAATTCAAATACAACTTTCAACAACGGATCTCTTGGCTCTCGCATCGATGAAGAACGCAGCACATATGCAGAGATCGGAAGAGCACACGTCTGAGTTG
+
CGGGGGGGGGGGGGGGGGGGGGGGGGGGGGGGGGGGGGGGGGEGGGGGGGGGGGGGGGGGGGGGGGGGGGGGGGGGGGGGGGGGGGGGGGGGGGGGGGGGGGGGGGGGGGGGGGGGGGGGGGGGGGGGGGGGGFGGGGGGGGGGGGGGGGGGGGFGGGGGGGGGGGGGDGGGGFGGGGGGGGGGGGGGGGGGGGFGGGGGGGGGGGGGGGGGGGGGGGGGGGGGGGGGGGDGGGGFGGGGGFFGGGDGGGCGGGGGGGGGGGGGGGGFAD=DFFAFFGFFEFGBFF@FFFFFFFFF<####
@M06045:235:000000000-JCY5N:1:1101:12375:8889 1:N:0:CTCAGA
TAACGACTTGGTCATTTAGAGGAAGTAAAAGTCGTAACAAGGTTTCCGTAGGTGAACCTGCGGAAGGATCATTAATGAATTTGGAGAATTGATGCTGGCCTTTGTGCATGTGCTCGTTCTCTTTAATCCATACACACCTGTGCACTTGTTATCGGGGCTTGTTGTTAAAGATAAGCCCTGCTTAATCACATACTCTTATTATTTACTTTGAATGTTTATCAAGTCGAAAGACTTTTAAATCAATACAACTTTTAACAACGGATCTCTTGGCTCTCGCATCGATGAAGAACGCAGCACGTAG
+
CGGGGGGEFFGEFGGGGGGFGGGGGFFGGGGGGGGGGGGGGGGGGGGGGFGGGGFGGGGGGFEEGGE?EFGGGGGGGGGGGGGGFFFGGGGGGGGGGFGGGGGGGDAEFGFGGGGGGGGGGGGGGGGGGFGGGGGGGCGGGGGGGGGGGGGGGCEEGGGFFFGGGGGGFFFGFEFFGGGGEEECFGGGGGGFGGGGGGGGGGFEGGGGGG9EGGDFFFGGGGFFGGDGGGGGGCFGGGDCGGGCGGGGGGGGGCG7@F<D<DDGGGGAF9AFFGA8ACAED)>FFFFF;AE:9D>B:####
@M06045:235:000000000-JCY5N:1:1101:7729:8895 1:N:0:CTCAGA
TAACGACTTGGTCATTTAGAGGAAGTAAAAGTCGTAACAAGGTTTCCGTAGGTGAACCTGCGGAAGGATCATTACCTAGAGTTGTAGGCTTTGCCTACCATCTCTTACCCATGTCTTTTGAGTACCTTCGTTTCCTCGGCGGGTCCGCCCGCCGATTGGACAAACTTAAACCCTTTGTAATTGAAATCAGCGTCTGAAAAAACATAATAGTTACAACTTTCAACAACGGATCTCTTGGTTCTGGCATCGATGAAGAACGCAGCACATATGAGTAGATCGGAAGAGCACACGTCTGAATTGA
+
CGGGGGGGGGGGGGGGGGGGGGGGGGGGGGGGGGGGGGGGGGGGGGGGGGGGGGGGGGGGGGGGGGGGGGGGGGGGGGGGGGGGGGGGGGGGFGGGGGGGGGGGGGGGGGGGGGGGGGGGGGGGGGGGGFGGGGGGGGGGGGGGGGGGGGGGGGGGGGGGGGGGGFGGGGGGGGGGGGGGGGGGGGGGGGGGEEGGGGGGGGGFGFGGGGGGGGGGGGGGF7>EGGGEEGGGFGGFGGGGGGGDCCFGGGFFGGGFGGGDGGGGGGDFFGBFFGFFFDFEFEGFFFFFFFDFFF:<>####
@M06045:235:000000000-JCY5N:1:1101:20802:8897 1:N:0:CTCAGA
TAACGACTTGGTCATTTAGAGGAAGTAAAAGTCGTAACAAGGTTTCCGTAGGTGAACCTGCGGAAGGATCATTCATAATCAAGTGTTTTTATGGCACTTTCAAAAATCCATATCCACCTTGTGTGCAATGTCATCTCTCTGGGGGCTGCCGGCTGTCAAAAGCCGTGTGGTCACCTTTGGGATTTATATCTACTCAGAACTTTAGTGATTTTGTCTGAAACATATTATGAATACTTAATTCAAAATACAACTTTCAACAACGGATCTCTTGGCTCTCGCATCGATGAAGAACGCAGCACGC
+
CGGGGGGGGGGGGGGGGGGGGGGGGGGGGGGGGGGGGGGGGGGGGGGGGGGGGGGGGGGGGGGGGGGGFGGGGGGGGGGGGGGGGGGGGGGGGGGGGGGGGGGGGGGFGGGGGGGGGGGGGGGGGGGGGGGGFGGFGGGGGDCGGGGGEGGGDFGGGGGGFGGGGGG?FEGGGGGGGGGGGFGGFGGGFGGFGGGGGGGGGGGGGGGEFFGGGGFGGGGGFGGGGGGGGGGGDCFEGFFGGGGGGGGGGGGGGGGGGGGGGGGGCGGCFFFGF8FAFCDFE@GFFF4FFFFFFFFB>####
@M06045:235:000000000-JCY5N:1:1101:28450:8928 1:N:0:CTCAGA
TAACGACTTGGTCATTTAGAGGAAGTAAAAGTCGTAACAAGGTTTCCGTAGGTGAACCTGCGGAAGGATCATTCATAATAAGTGTTTATGGCACTTCTTAAATCCATATCCACCTTGTGTGCAATGTCAGCCGTTTTCTTTATGAAAGCGGCCAAACATCAACTTATTTTTTAACTGTCTGTCTGAAAACTATTATGAATAAACAATTCAAATACAACTTTCAACAACGGATCTCTTGGCTCTCGCATCGATGAAGAACGCAGCACATATCGGGAGATCGGAAGAGCACACGTCTGAGCTC
+
CGGGGGGGGGGGGGGGGGGGGGGGGGGGGGGGGGGGGGGGGGGGGGGGGGGGGGGGGGGGGGGGGGGGGGGGGGGGGGGGGGGGGGGGGGGGCFGGGGGGGGFGGGGGGGGGGGGGGGGGGGGGGGGGGGGGGGGGGGGGGGGGGGGGGGGGGGGGGGGGGGGGGFGGGGGGGGGGGGGGGGGGGFFGGGGGGGGGGFFGGGGGGFGGFGFFGGGGGGGGGGGGGGGGGGGGGGGGGGGGGGGGDGGGGGCGGGGGGGGGGCDGGGGFFFFGFG:ABGFFFDG>FFFFFFFFFFFF4####
@M06045:235:000000000-JCY5N:1:1101:24801:8933 1:N:0:CTCAGA
TAACGACTTGGTCATTTAGAGGAAGTAAAAGTCGTAACAAGGTTTCCGTAGGTGAACCTGCGGAAAGATCATTATCGTGGGGCTCCGGCCCCGTCGAGATAAACACCCTTGCCCTTATGAGTACCCCTCGTTTTCCTCGGCCGGTCACGGCCAGTGGGGAGCAAGAAACACCCTGTAACCACCTGTAACAGCCTGATAAAACAAACAAAAATCAAAACTTTCAACAACGGATCTCTTGGTTCTGGCATCGATGAAGAACGCAGCACATATTGCCAGATCGGAAGAGCACACGTCTGAGCCG
+
CGGGGGGGGGGGGFGGGGGGGGGGGGGGGGGGGGGGGGGGGGGGGGGGGGGGGGGGGGGGGGGGGGGGGFGGGGGGGGGGGGGEGGGGGGGGGGGGGGGGGGGGGGGGGGGGGGGGGGGGGGGGGGGGGGGGGGGGGGGGGGGGGGGGGGGGGGGGGGGGGGGGGGGGGGGGGGGGGGGGGGGGGGGGGGGGGGGGGGGGGGGGGGGGFGGGGGGGGGGGGGGGGGGGGGGGGGGGGGGGGGGGGGGGGGGGGGGGGGGGDGGDFGGFFGFG4FFF:CFFF:D@FFFFFFFFFF?:)####
@M06045:235:000000000-JCY5N:1:1101:2768:8989 1:N:0:CTCAGA
TAACGACTTGGTCATTTAGAGGAAGTAAAAGTCGTAACAAGGTTTCCGTAGGTGAACCTGCGGAAGGATCATTACCGAGTGAGGGCCCTCTGGGTCCAACCTCCCACCCGTGTTTATCATACCTAGTTGCTTCGGCGGGCCCGCCGTCATGGCCGCCGGGGGGCACCCGCCCCCGGGCCCGCGCCCGCCGAAGCCCCCCCTGAACGCTGTCTGAAGATTGCTGTCTGAGCGATTAGCTAAATCAGTTAAAACTTTCAACAACGGATCTCTTGGTTCCGGCATCGATGAAGAACGCAGAAGG
+
CGGGGGGGGGGGGGGFGGGGGGGGGGGGGGGGGGGGFGGGGGGGGGGGGGGGGGGGGGG?FGGGGGGGFGGGGGGGGGGGGGGGGGGGGGGGGGGGGGGGDDGGGGGGGGGGFGGGGGGGGGFGGGGGGGGGGG7FC7>CGGGGGGGGGGGGGGDGGGGGGEEEEEGGGGGGGGGGGGGGGGEGGGGGGGDGGGGCEEGE5@FFFGGGCCGCG++<7<FGGGGGGGC++<C5CG5FFGGGGGGGGGGCGGGGGGGGGGGCDGD:D5DFFFF>?GFF?DEFEDFF@FB@F*=FBFFF(####
@M06045:235:000000000-JCY5N:1:1101:7804:9007 1:N:0:CTCAGA
TAACGACTTGGTCATTTAGAGGAAGTAAAAGTCGTAACAAGGTCTCCGTTGGTGAACCAGCGGAGGGATCATTACAGAGTTGCAAAACTCCCAAACCATTGTGAACGTTACCTAAACCGTTGCTTCGGCGGGCGGCCCGGGTCCTTCCCGGCGCCCCTCGGCCCTCGCGGGCGCCCGCCGGAGGAAAACCAAACTATTGCATTGTATGGCCTCTCTGAGTCTTCTGTACTGAATAAGTCAAAACTTTCAACAACGGATCTCTTGGTTCTGGCATCGATGAAGAACGCAGCACATATGCGTA
+
CGGGGGGGGGGGGGGGGGGGGGGGGGGGGGGGGGGGGGGGGGGGGGGGGGGGGGGGGGGGGGGGGGGGGGGGGGGGGGGGGGGGGGGGGGGGGGGGGGGGGGGGGGGGGGGGGGGGGGGGGGGGGGGGGGGGGGGGGGGGGGGGGGGGGGGGGGGGGGGGGGDGGGGGEGGE*:CEGGGGGGGGGGDGGGF5FGFGGGGGGGF:FGGGGGGGGGGGG7EGGGGGGGGGGFGGGGDGGGGCFGGCFCFGCGDFGGGGGGGGGGGGGGFFFF4FFGF@@GFFFFDFFFFFFFFF?4964####
@M06045:235:000000000-JCY5N:1:1101:28205:9017 1:N:0:CTCAGA
TAACGACTTGGTCATTTAGAGGAAGTAAAAGTCGTAACAAGGTTTCCGTAGGTGAACCTGCGGAAGGATCATTAATGAATTTTGGAGTTCTACTGTGCCTGCCGTTCATTTGGATGTGTGCACGTAGTCTCTATAAATCCTTATCAACACCTGTGCACCTTTAAAAAGGGGAAACTGATTAAGCTTTTTACGGGCTTATGAGGAATAACCTTTTTTCTTATACAAACTCTTAATGTCTATTAGAATGTTCTCTGGCCGCAAGGCTATAAAATATAAACAACTTTTAACAACGGATCTGGCG
+
CGGGGGGGGGGGGGGGGGGGGGGGGGGGGGGGGGGGGGGGGGGGGGGGGGGGGGGGGGGGGGGGGGGGFFGFGGGGGGGGGGGGGGGGGGGGGGGGGGGGGGGGGGGGGGGGGGGGGGGGGGGGFGGGGGGGGGGGGGGGGGGGGGFGGGGGGGGGGGGGGGGGGGGFCFEGG:FCFCFGGDGGGGGGGGGGGGGGGFGGGGGGCGGGG6DFGGGGGGGGGGGEGGGGGGGGGGGGGDGGG78CCGGGGGGGGGGGGEGGGGGGGGGFFDFGFGFCF=FFFFGFFFFAFFFF9D:B)####
@M06045:235:000000000-JCY5N:1:1101:18787:9019 1:N:0:CTCAGA
TAACGACTTGGTCATTTAGAGGAAGTAAAAGTCGTAACAAGGTTTCCGTAGGTGAACCTGCGGAAGGATCATTAAAGAGTTAGGGTCTACTCGGCCCGACCTCCCTACCCTGTGTTTACTTAACCATCGTTGCTTCGGCGGGCCCGTCTTTGGACCGCCGGAGGACCGTCGTAGGTCCTCTGGCCCGTGCCCGCCGGTGGCCAACCTTAACAAATTCTTAATTATACGTGTCCTTGTCTGAGTAAATGAAATAAATAAAGCAAAAAACTTTCAACAACGGATCTCTTGGTTCTGGCAAGTG
+
CGGGGGGGGGGGGGGGGGGGGGGGGGGGGGGGGGGGGGGGGGGGGGGGGGGGGGGGGGGGGGGGGGGGGGGGGGGGGGGGGGGGGGGGGGGGGGGGGGGGGGGGGGGGGGGGGGGGGGGGGGGGGGGGGGGGGGGGGGGGGGGGGGGGGGGGGGGGGGGGGGGGGGGGGGGGGGGGGGGGGGGGGGGGGGGGGGGGGGGGGGGGGGFGFGGGGGGFGGGFGGGGGGGGGGGGGGFGGGGGGGGGGGGGGGGGGGGGGEGGGGGGGGGFFGFGFGFFFGFFFFGFFFFFFFFFFFBF4####
@M06045:235:000000000-JCY5N:1:1101:9029:9021 1:N:0:CTCAGA
TAACGACTTGGTCATTTAGAGGAAGTAAAAGTCGTAACAAGGTTTCCGTAGGTGAACCTGCGGAAGGATCATTAATGATTGGTGGCTGTTGCTGACTAGTGTTTCTAGTATGTGCACGCCACACCTTCAATCCCACTTACACCTGTGCACCTTCTGTAATAGATCTATGTGGATACGGAGATGTGAAAGTTTGCGCTCTCCTACTCTGTTGAAGCACAGTCTACTACGTTTTTTTTTACACACACACACAATAGTCATTGAATGTATTTTTTTGATTCTTATGATAAAAACAACTTTGTCG
+
CGGGGGGGCGGGGGGGGGGGGGFD@FGGGGGGFGGGFEGGGGGFGGGGGDCDGGGFGGGFGFGEFDG<FFGGGGGGGGGGGGGGGGFFEGGGGGGGGGGFFGFGGGFFGAFGGGGGGGCCFGGEEGGGGCGGGGGGGGGGGGGGGGGFEGGGGGGGFFCFFGGGG<EEFFFGFEGGGGGGGGGGGDGGFGFGCCEGGEFG@FGGGGGGGGF9EFGGCDF;DCACFFFDE7C81*=?CF9CCGG<5=C*87CEFFC7CC>CCCF:F7CFFGADD)5@@7/=44?=FFFFFF:)443AD####
@M06045:235:000000000-JCY5N:1:1101:5099:9025 1:N:0:CTCAGA
TAACGACTTGGTCATTTAGAGGAAGTAAAAGTCGTAACAAGGTCTCCGTTGGTGAACCAGCGGAGGGATCATTACCGAGTTTACGACTCCCAAACCCCTGTGAACATACCACTTGTTGCCTCGGCGGATCAGCCCGCTCCCGGTAAAACGGGACGGCCCGCCAGAGGACCCCTAAACTCTGTTTCTATATGTAACTTCTGAGTAAAACCATAAATAAATCAAAACTTTCAACAACGGATCTCTTGGTTCTGGCATCGATGAAGAACGCAGCACATATTTGTAGATCGGAAGAGCACACGGG
+
CDGGGGGGGGGGGGGGGGGGGGGGGGGGGGGGGGGGGGGGGGGGGGGGGGGGGGGGGGGGGGGGGGGEGGGGGGGGDGGFGGGGGGGGGGGGGGGGGGGGGGGGGGGGGGGGGGGGGGGGGGGGGGGGGGGCGGEGGGGGGGGGGGGGGGGGGGGGGGGGGGGGGGGGGGGGGGGGGGGGGFGGGGGGGGGGGGFGGD@CFGGGGGGGGGGGGGGGGGGGGGGGGGGGGGGGGGGGDGDC9?DFGCCFGGGGFCGGGGGCFGGFGFGEEDF4>DF?FGFFFFGFFFFEDFFF:F?B<####
@M06045:235:000000000-JCY5N:1:1101:23795:9041 1:N:0:CTCAGA
TAACGACTTGGTCATTTAGAGGAAGTAAAAGTCGTAACAAGGTCTCCGTTGGTGAACCAGCGGAGGGATCATTACCGAGTTATACAACTCCCAAACCCACTGTGAACCTTACCTCAGTTGCCTCGGCGGGAACGCCCCGGCCGCCTGCCCCCGCGCCGGCGCCGGACCCAGGCGCCCGCCGCAGGGACCCCAAACTCTCTTGCATTACGCCCAGCGGGCGGAATTTCTTCTCTGAGTTGCACAAGCAAAAACAAATGAATCAAAACTTTCAACAACGGATCTCTTGGTTCTGGCATCTGCT
+
CGGGGGGGGGGGGGGGGGGGGGGGGGGGGGGGGGGGGGGGGGGGGGGGGGGGGGGGGGGGGGGGGGGCFFFGGGGGGGGGGGGGGGGGGGGGGGGGGGGGGGGGGGGGGGGGGGGGGGGGGGGGGGGGGGDFGGGGGGGGGGGGGGGGGGGGGGGGGGGGEGGGGGGGGGGGGGGGGGEGGGDGGGCFGGGGGGGDGDGDGDG9CGGGGGGGGGGGGGGGEGGGGGGCFGGGGGFGFGGGGGGGGGGGDFGGGGGFGFFCGCGGGGGFFFBFFDFFDG@35*79BFFF>@6/4:(4(####
@M06045:235:000000000-JCY5N:1:1101:15411:9082 1:N:0:CTCAGA
TAACGACTTGGTCATTTAGAGGAAGTAAAAGTCGTAACAAGGTTTCCGTAGGTGAACCTGCGGAAGGATCATTCATAATTGAGTGTTTTATGGCACTCTTTAAAAAAATCCATATCCACCTTGTGTGCAATGTTTTTGGACTCTCTGTACGTTGATATCCCTTTGGGTCCGATAGGACTTTAGGGGAAGGAAAACCTTAAGAGGGTTTGATTAACTTAACACCTTTAAAGCAGTTTGTCTGAATATCTATTTCTGAATAAACATAATTCAAAAATACAACTTTCAACAACGGATCTCAGAT
+
CGGGGGGGGGGGGGGGGGGGGGGGGGGGGGGGGGGGGGGGGGGGGGGGGGGGGGGGGGGGGGGGGGGGGFFGGGGGGGGGGFGGGGGGGFGGGGGGGGGGGGGGFGGGGGGGGGGGGGGGGGGGGGGGGGGGGGGGGGGGGGGGGGGGGGGGGGGGGGGGGGGGGGGGGGGEGGGGGGGGGGGGGGGGGGGGGGGGGGGGGGGGGGGEEFGGGFGGGGGGGGGGGGGGFGGGGGGGGGGGGGGGGGGGGGGGGGGGGGGGGGGGGGGFFGFGFGFFFGFFFFGFFFFFFFFFFEFF2####
@M06045:235:000000000-JCY5N:1:1101:4588:9086 1:N:0:CTCAGA
TAACGACTTGGTCATTTAGAGGAAGTAAAAGTCGTAACAAGGTTTCCGTAGGTGAACCTGCGGAAGGATCATTAATGATTGGTGGCTGTTGCTGACTAGTGTTTCTAGTATGTGCACGCCACACCTTCAATCCCACTTACACCTGTGCACCTTCTGTAATAGATCTATGTGGATACGGAGATGTGAAAGTTTGCGCTCTCCTACTCTGTTGAAGCACAGTCTACTACGTTTTTTTTTACACACACACACAATAGTCATTGAATGTATTTTTTTTATTCTTATGATAAAAACAACTTTCAGA
+
CGGGGGGGGGGGGGGGGGGGGGGGGGGGGGGGGGGGGGGGGGGGGGGGGGGGGGGGGGGGGGGGGGDFFGFGGGGFGGGGGGGGGGGGGGGGGGGGGGGGGGGGGGGGGGGGGGGFGGGGGGGGGGGGGGDGGGFGGGFGGGGGFGDGGGGGGGGGGGGGGAFGGGGGGGGGGGGGGGGGGGGGGGGFGGGGFGGGGGGGGGGGGGGGGGGGGGGGGGGGGGGGGGGGCGGGGGGGGGGFGFG:EGGDDCGCGGGGGGGGFFGFGGGFFFFGFG>FF*9@B?:@FFFFBFFFBFFFF####
@M06045:235:000000000-JCY5N:1:1101:25183:9096 1:N:0:CTCAGA
TAACGACTTGGTCATTTAGAGGAAGTAAAAGTCGTAACAAGGTCTCCGTTGGTGAACCAGCGGAGGGATCATTACCGAGTTTACAACTCCCAAACCCCTGTGAACATACCACTTGTTGCCTCGGCGGATCAGCCCGCTCCCGGTAAAACGGGACGGCCCGCCAGAGGACCCCTAAACTCTGTTTCTATATGTAACTTCTGAGTAAAACCATAAATAAATCAAAACTTTCAACAACGGATCTCTTGGTTCTGGCATCGATGAAGAACGCAGCACATATCCGCAGATCGGAAGAGCACAAACA
+
CGGGGGGGGFGGGGGGFG9FGFGGG@FGFGFGGGGGFGCGGGFFGFGGGGGGFGGGGGGFGGGGGGGGGGFFGGGGGEGCFGGGGGGGGGGGFGGGGGGFGFFFGFFGGGGGGGGGFGGGGGGGGGGGGGGFFGGGGEGGGGGGGGCFGGGGGGGGGGCEGGGGFCF7FGGEGFGDGCFFFFGFFCFGGFGFGFGGGFGGGGGG9EGGGGGGCDGGGGGGGGGGGGGEFGFGGFC=EDGG?EGGGGGGGGG9DGGGGCFGCFFGGGGBFGFGFGFFFGFEFFG36?FFFFFFBF778####
@M06045:235:000000000-JCY5N:1:1101:26430:9105 1:N:0:CTCAGA
TAACGACTTGGTCATTTAGAGGAAGTAAAAGTCGTAACAAGGTTTCCGTAGGTGAACCTGCGGAAGGATCATTACCGAGTGCGGGTCTTTATGGCCCAACCTCCCACCCGTGACTATTGTACCTTGTTGCTTCGGCGGGCCCGCCAGCGTTGCTGGCCGCCGGGGGGCGACTCGCCCCCGGGCCCGTGCCCGCCGGAGACCCCAACATGAACCCTGTTCTGAAAGCTTGCAGTCTGAGTGTGATTCTTTGCAATCAGTTAAAACTTTCAACAATGGATCTCTTGGTTCCGGCATCGAAAGT
+
CGGGGGGGGGGGGGGGGGGGGGGGGGGGGGGGGGGGGGGGGGGGGGGGGGGGGGGGGGGGGGGGGGGGGGGGGGGGGGGGGGGGGGGGGGGGGGGGGGGGGGGGGGGGGGGGGGGGGGGGGGGGGGGGFGGGGGGGGGGGGGGGGGGGGGGEFGGGGGGGGFCEEGGGGCGGGGGGGGGGGGGGGGEEEGGDGGGG>CEFGGG>CEFFGDEGGGGGGGGGCCC7CGGGGGCFGGGGDGGGGGGGGGGGGGGGFGFCFGGGGGGGGGG=FCFGFGFFFFFBFFGB?FF?FFFF9EFF,####
@M06045:235:000000000-JCY5N:1:1101:18014:9112 1:N:0:CTCAGA
TAACGACTTGGTCATTTAGAGGAAGTAAAAGTCGTAACAAGGTCTCCGTTGGTGAACCAGCGGAGGGATCATTACCGAGTTTTCAACTCCCAAACCCACTGTGAACATATACCATTGTTTATTCGTTGCCTCGGCGGGTTCTATCCCTGGAAACAGGGCAAGCCCCCGCCGGGTGACACCAAAACCCTGAATGTGTTTAGTTACACAGCAGTATTACTCTGAGTCACATCATTATAAATGAATCAAAACTTTCAACAACGGATCTCTTGGTTCTGGCATCGATGAAGAACGCAGCACGCCA
+
CGGFFGGGGFFGGFEFGGGGFDF<FFGGGGGEAFGFD@FFFFDFFFEGGG7CCDADFGGGGGGGEG@C<DF<<FFCFDGEFGGGDEFFCFFFGDFFFFCCDFGG?FEGFCFGGGGFF,9BFEFGGBFFGGGG7?F+4CFFGF=FCBFEFGGFGGEF@B:>FFFFFGD:FF>@:FF:CFGFGEFFGGEEF9FFCBFF2???<FGGFFFGGFFCCFFCFGGC?:CC7C9CFFFDFG779CFFGGDDG6C*29CFGG7*95DDD51/00097FFF6CB=?CFF>4<F=B@FF55>>D>F(####
@M06045:235:000000000-JCY5N:1:1101:11480:9120 1:N:0:CTCAGA
TAACGACTTGGTCATTTAGAGGAAGTAAAAGTCGTAACAAGGTCTCCGTAGGTGAACCTGCGGAGGGATCATTACACAATAAACATATGAAGGCTGCACCGCCAACAGGCGGCAAGGCTGGAGTATTTTATTACCCTTGTCTTTTGCGCACTTGTTGTTTCCTGGGCGGGTTCGCCCGCCTCCAGGACCACATGATAAACCTTTTTTATGCAGTTGCAATCAGCGTCAGTACAACAAATGTAAATCATTTACAACTTTCAACAACGGATCTCTTGGTTCTGGCATCGATGAAGAACGCAGC
+
CGGGGGGGGGGGGGGGGGGGGGGGGGGGGGGGGGGGGGGGGGGGGGGGGGGGGGGGGGGGGGGGGGGGGGGGGGGGGGGGGGGGGGGGGGGGGGGGGGGGGGGGGGGGGGGGGGGGGGGGGGGGGGGGGGGGGGGGGGGGGGGGGGGGGGGGGGGGGGGGGGGGGGGGGGGGGGGGGGGGGGGGGGGGGGGGGGGGGGGGGGGGGGGGGGGGGGGGGGGGGGGGGGGGGGGGGGGGGGGGFDGFGGGGGGGGGGGGGGGGGGGGGGGFFGFGFGFFFGFFFFGFFFFFFFFFAFFF4####
@M06045:235:000000000-JCY5N:1:1101:12593:9128 1:N:0:CTCAGA
TAACGACTTGGTCATTTAGAGGAAGTAAAAGTCGTAACAAGGTTTCCGTAGGTGAACCTGCGGAAGGATCATTAATGAATTTGGAGAATTGATGCTGGCCTTTGTGCATGTGCTCGTTCTCTTTAATCCATACACACCTGTGCACTTGTTATCGGGGCTTGTTGTTAAAGATAAGCCCTGCTTAATCACATACTCTTATTATTTACTTTGAATGTTTATCAAGTCGTAAGACTTTTAAATCAATACAACTTTTAACAACGGATCTCTTGGCTCTCGCATCGATGAAGAACGCAGCACTACG
+
CGGGGGGGGGGGGGGGGGGGGGGGGGGGGGGGGGGGGGGGGGGGGGGGGGGGGGGGGGGGGGGGGGGGGGGGGGGGGGGDFFGGGGGGGGGGGGGGGGCFFFGGGGGGGGGGGGGGFGGGGGGGGGGGGGGFFGGGGGGGGGGGGGGFGGGGGGGGGGGGGGGGGGGGGGGGGGGGGGGGGGGGGGGGGGGGGGGGGAFGGDGFGGGGGGCAFGFGGGGGGGGGGGGGGF7DGGGGGGFG7FGGGGGGGFGGGGFGG?FGGGGDGGGFFG4<FGF:DGBF>FGFFFFFFADFFFFF<####
@M06045:235:000000000-JCY5N:1:1101:4353:9128 1:N:0:CTCAGA
TAACGACTTGGTCATTTAGAGGAAGTAAAAGTCGTAACAAGGTTTCCGTAGGTGAACCTGCGGAAGGATCATTAACGAGTCCAGGCGGACGACGCTTAAAACGTCGCCCGTCCACCTCTCCACCCGTGTCTATGTTACCACGTTGCTTCGGCGGTCCCGCGGTATCGCGGCCGCCGAAGACCCCTAGAACTCTGCCTGGAAGGTTGCAGTCTGAGCGATATAATAAATCAGCAAAACTTTCAACAACGGATCTCTTGGTTCCGGCATCGATGAAGAACGCAGCACATATACGGAGATTTGG
+
CGGGGGGGGGGGGGGGGGGGGGGGGGGGGGGGGGGGGGGGGGGGGGGGGGGGGGGGGGGGGGGGGGGGGGGGGGGGGGGGGGGGGGGGGGGGGGGGGGGGGGGFGGGGGGGGGGGG8FEGGGGGGGGGGGGGGGGGGGGGGGGGGGGGGGGGGGGGGGGGGGGGGGGGGGGGGGGGDCGECGGGFGGGFDGGGGGGFFGGGGGFFGGGGGGGGGGGG5FGGGGGGGGGFGGGGGGGGDFGGGGGGGFDGGGGGGGGGCFGGGGCCDGFFGFGFFBFFGFBEEGFFFFFFFFFF36>(####
@M06045:235:000000000-JCY5N:1:1101:17559:9135 1:N:0:CTCAGA
TAACGACTTGGTCATTTAGAGGAAGTAAAAGTCGTAACAAGGTCTCCGTTGGTGAACCAGCGGAGGGATCATTACAGAGTTGCAAAACTCCCAAACCATTGTGAACGTTACCTAAACCGTTGCTTCGGCGGGCGGCCCGGGTCCTTCCCGGCGCCCCTCGGCCCTCGCGGGCGCCCGCCGGAGGAAAACCAAACTATTGCATTGTATGGCCTCTCTGAGTCTTCTGTACTGAATAAGTCAAAACTTTCAACAACGGATCTCTTGGTTCTGGCATCGATGAAGAACGCAGCACATATGTGGA
+
CGGGGGGGGGGGGGGGGGGGGGGGGGGGGGGGGGGGGGGGGGGGGGGGGGGGGGGGGGGGGGGGGGGGGGGGGGGGGGGGGGGGGGGGGGGGGGGGGGGGGGGGGGGGGGGGGGGGGGGGGGGGGGGGGGGGGGGGGGGGGGGGGGGGGGGGGGGGGGGGGGGGGGGGGGGGGGGGGGGGGEGGGGGGGGGGGGGGGGGGGCEGGGGGGGGGGGGGGGGGGGGGGGGGGGGFGFFGGGFDGFGGGGGGGGGGGGDGGEGGGGGFGFC@F>FGFGFBFGFFFFGFFFFFFBFFFFFF2####
@M06045:235:000000000-JCY5N:1:1101:10263:9139 1:N:0:CTCAGA
TAACGACTTGGTCATTTAGAGGAAGTAAAAGTCGTAACAAGGTTTCCGTAGGTGAACCTGCGGAAGGATCATTCATAATCAAGTGTTTTTATGGCACTTTCAAAAATCCATATCCACCTTGTGTGCAATGTCATCTCTCTGGGGGCTGCCGGCTGTCAAAAGCCGTGTGGTCACCTTTGGGATTTATATCTACTCAGAACTTTAGTGATTTTGTCTGAAACATATTATGAATACTTAATTCAAAATACAACTTTCAACAACGGATCTCTTGGCTCTCGCATCGATGAAGAACGCAGCGGAG
+
CGGGGGGGGGGGGGGGGGGGGGGGGGGGGGGGGGGGGGGGGGGGGGGGGGGGGGGGGGGFGGGGGGGGGGGGGGGGGGGGGGGGGGGGGGGGGGGGGGGGGGGGGGGGGGGGGGGGGGGGGGGGGGGGGGGGGGGGGGGGGGGGGGGGGGGGGGGGGGGGGGGGGGGGGGGGGGGGGGGGGGG7FGGGGGGGGGGGGGGGGGGGGGGGGGGGGGGGGGGGGGGGGGGGGGGGGGGGGGGGGGGGGGGGGGGGGGGGGFGGGGGG<GGFFGFGFGFFFGFFFDDFFFFFFFFFFFFF9####
@M06045:235:000000000-JCY5N:1:1101:7949:9142 1:N:0:CTCAGA
TAACGACTTGGTCATTTAGAGGAAGTAAAAGTCGTAACAAGGTTTCCGTAGGTGAACCTGCGGAAGGATCATTACCGAGTGCGGGTTCCAACGAGCCCAACCTCCCACCCGTGTTTACCATGACCGCGTTGCCTCGGCGGGCCCACTGGGGCCTGGCCCCGGTCGCCGGGGGGCTTCTGCCCCCGGGTCCGCGCCCGCCGACGCACCCTGGAACCCTGTCTGAATAGTGAGTCTGAGTCTATGATCGAATCATTAAAACTTTCAACAACGGATCTCTTGGTTCCGGCATCGATGAAGCGGC
+
CGGGGGGGGGGGGGGGGGGGGGFGGGGGGGGGGGGGGGGGGGGGGGGGGGGGGGGGGGGFGGEGGDGGGGGGGGGGGGGGGGGGGGGGGGGGGGGGGGGGGGGGGGGGGGGEGGGGGGGGGGGGFGGGEGEGGGGGGGGGGGGGGGGFGFGGGGGGGGGGGGGGGEGGGGGGEGGGGGDGGGGGGGGGGGGGGGGGGGGGGGGGDGGGGGFGGFFGFGDG79<<CEGC?CGFFGG?FFGFGGGG?F*CCGGFGGGFGGGGGGGGC>DFFGFGFD4=BC?@F@CF@BFDB6@FFBAB)####
@M06045:235:000000000-JCY5N:1:1101:13289:9146 1:N:0:CTCAGA
TAACGACTTGGTCATTTAGAGGAAGTAAAAGTCGTAACAAGGTTTCCGTAGGTGAACCTGCGGAAGGATCATTCATAATAAGTGTTTATGGCACTTCTTAAATCCATATCCACCTTGTGTGCAATGTCAGCCGTTTTCTTTATGAAAGCGGCCAAACATCAACTTATTTTTTAACTGTCTGTCTGAAAACTATTATGAATAAACAATTCAAATACAACTTTCAACAACGGATCTCTTGGCTCTCGCATCGATGAAGAACGCAGCACATATAGCCAGATCGGAAGAGCACACGTCTGATGTG
+
CGGGGGGGGGGGGGGGGGGGGGGGGGGGGGGGGGGGGGGGGGGGGGGGGGGGGGGGGGGGGGGGGGGGGGGGGGGGGGGGGGGGGGGGGGGGGGGGGGGGGGGGGGGGGGGGGGGGGGGGGGGGGGGGGGGGGGGGGGGGGGGGGGGGGGGGGGGGGGGGGGGGGGGGGGGGGGGGGGGGGGGGGGGGGGGGGGGGGGGGGGGGGFGGGGGGGGGGGGGGGGGGGGGGGGGGGGGGGGGGGGGGGGGGGGDGGGGGGGGGGGGGGGGFFGFGFGFFFGFFFFGFFFFFFFFF:FFF>####
@M06045:235:000000000-JCY5N:1:1101:15508:9152 1:N:0:CTCAGA
TAACGACTTGGTCATTTAGAGGAAGTAAAAGTCGTAACAAGGTCTCCGTTGGTGAACCAGCGGAGGGATCATTACCGAGTTTACAGCTCCCAAACCCCTGTGAACATACCACTTGTTGCCTCGGCGGATCAGCCCGCTCCCGGTAAAACGGGACGGCCCGCCAGAGGACCCCTAAACTCTGTTTCTATATGTAACTTCTGAGTAAAACCATAAATAAATCAAAACTTTCAACAACGGATCTCTTGGTTCTGGCATCGATGAAGAACGCAGCACATATTGCTAGATCGGAAGAGCACCTGCG
+
CGGGEGGCGEFEEGGGGFEFFGGGGFEGGGGGFGGGGGGGFGGGGGGGFGCGGGGGGGGGGGG7F7CGFDFGGGFFGEGGEGDFCEFFGGGEDFGF::FFGF9CAEGGGGG<EEFGGGGGGGGGGGGGGGGGG8EGG::CGEGGGGGGGGGGGGEDGGGGEGEFFGGGGFGGFFBFFGGGGGGFGGFFCGGGGGGGFGFFGFGGDDCGGGFG?;1>C@CFGFGGGFE?FFCGFGGGGGGGGGGGGGGGGGGGGEFGCCGGGCFFGGG@DG>CFGFFFFFFFFDFFF>353>F?FDF(####
@M06045:235:000000000-JCY5N:1:1101:10870:9156 1:N:0:CTCAGA
TAACGACTTGGTCATTTAGAGGAAGTAAAAGTCGTAGCAAGGTTTCCGTAGGTGAACCTGCGGAAGGATCATTAATGATTGGTGGCTGTTGCTGACTAGTGTTTCTAGTATGTGCACGCCACACCTTCAATCCCACTTACACCTGTGCACCTTCTGTAATAGATCTATGTGGATACGGAGATGTGAAAGTTTGCGCTCTCCTACTCTGTTGAAGCACAGTCTACTACGTTTTTTTTTACACACACACACAATAGTCATTGAATGTATTTTTTTTATTCTTATGATAAAAACAACTTTGAAT
+
CGGGGGGGEFGGGGFGGGGFGGFGGGGGGGGGGGGGGGGGGGGGGGGGGGGGGGGFGGGCFGGGGGGGGGGGGGGGGGGGGGGGGGGGGGGGGGGFGGGFGGGGGGGGGGGGGGGGGGGGGGGGGFGGGGGGGGGGGGGGGGGGGGGGGGGGGGGGGGFGGGGCFGAFGGFFFGGGGGGCGGGGGCDFGGGGGGGG8CFCFGGGGGGGGGGGFGFGGGGGGGGGGGGGFGGGGGGGGFG=CCG4EE<DGDFGFGGGGGCDFGGGGGGFFGFG@D>BFCFFBFGFFFFFFFFFFFDAD####
@M06045:235:000000000-JCY5N:1:1101:23580:9171 1:N:0:CTCAGA
TAACGACTTGGTCATTTAGAGGAAGTAAAAGTCGTAACAAGGTCTCCGTTGGTGAACCAGCGGAGGGATCATTACAGAGTTGCAAAACTCCCAAACCATTGTGAACGTTACCTAAACCGTTGCTTCGGCGGGCGGCCCGGGTCCTTCCCGGCGCCCCTCGGCCCTCGCGGGCGCCCGCCGGAGGAAAACCAAACTATTGCATTGTATGGCCTCTCTGAGTCTTCTGTACTGAATAAGTCAAAACTTTCAACAACGGATCTCTTGGTTCTGGCATCGATGAAGAACGCAGCACATATTGGAG
+
CGGGGGGGGGGGGGGGGGGGGGGGGGGGGGGGGGGGGGGGGGGGGGGGGGGGGGGGGGGGGGGGGGGGGGGGGGGGGGGGGGGGGGGGGGGGGGGGGGGGGGGGGGGGGGGGGGGGGGGGGGGGGGGDGGGGGGGGGGGGGGGGGGGGGGEGGGGGGGGGGGGGGGGGDGGGGGGGEGGGGGGDCCGFGEGGGGCGGGGFFFGFFGFGGGGGGCECE7FGGCFFFGGFFGF<CFFFGGEFGGGGGFFGGGGGGGGGDCD7CGGFGGG?FGFGFG4@FF???@GFFDDB>EF@:FDFB####
@M06045:235:000000000-JCY5N:1:1101:8849:9172 1:N:0:CTCAGA
TAACGACTTGGTCATTTAGAGGAAGTAAAAGTCGTAACAAGGTCTCCGTTGGTGAACCAGCGGAGGGATCATTACAGAGTTGCAAAACTCCCAAACCATTGTGAACGTTACCTAAACCGTTGCTTCGGCGGGCGGCCCGGGTCCTTCCCGGCGCCCCTCGGCCCTCGCGGGCGCCCGCCGGAGGAAAACCAAACTATTGCATTGTATGGCCTCTCTTAGTCTTCTGTACTGAATAAGTCAAAACTTTCAACAACGGATCTCTTGGTTCTGGCATCGATGAAGAACGCAGCACATATATTCG
+
CGGGGGGGGFGFFFGGGGGGGGGGFEFGGFGGGEGGGGGFFDFGGGFGGFEGGGGGGGGGGGGGGGGGGFGGCEFGFGGFGGGGGCFGGGGGGGGGGGGGGGGCFCFFGGGGGFFGGF:FCEGGDEFGGGEGGEE@FGGGEFEGGGGGEEEG:FECG*FCBFGGFF7CCDDE8C>EEGEE88:CC8C6:CFGGFF?FF+:FFGCFGFG68:+0+*0++3<+<E?G?CCF<++3<<9<::>2+:CFGGFC>*+753C3*9*0::*9>FFFGF<@G47?GFFFF7957)85))).*)))####
@M06045:235:000000000-JCY5N:1:1101:20734:9177 1:N:0:CTCAGA
TAACGACTTGGTCATTTAGAGGAAGTAAAAGTCGTAACAAGGTCTCCGTTGGTGAACCAGCGGAGGGATCATTACTGAGTACTACACTCTCTACCCTTTGTGAACTATTATACCTGTTGCTTCGGCGGCGCCCGCAAGGGTGCCCGCCGGTCTCATCAGAATCTCTGTTTTCGAACCCGACGATACTTCTGAGTGTTCTTAGCGAACTGTCAAAACTTTTAACAACGGATCTCTTGGCTCCAGCATCGATGAAGAACGCAGCACATATCGCAAGATCGGAAGAGCACACGTCTGAACACCG
+
CGGGGGGGGGGGGGGGGGGGGGGGGGGGGGGGGGGGGGGGGGGGGGGGGGGGGGGGGGGGGGGGGGGGGGGGGGGGGGGGGGGGGGGGGGGGGGGGGGGGGGGGGGGGGGGGGGGGGGGGGGGGGGGGGGGGGGGGGGGGGGGGGGGGGGGGGGGGGGGGGGGGGGGGGGGGGGGGGGGGGGGGGGGGGGGGGGGGGGGGGGGGGGGGGGGGGGGGGGGGGGGGGGGGGGGGGGGGGGFGGGGGGGGGGGGGGGGGGGGGGGGGGGGFFGFGFGF?FGFFFDFFFFFFFFFFFFFF(####
@M06045:235:000000000-JCY5N:1:1101:7037:9191 1:N:0:CTCAGA
TAACGACTTGGTCATTTAGAGGAAGTAAAAGTCGTAACAAGGTTTCCGTAGGTGAACCTGCGGAAGGATCATTCATAATAAGTGTTTATGGCACTTCTTAAATCCATATCCACCTTGTGTGCAATGTCAGCCGTTTTCTTTATGAAAGCGGCCAAACATCAACTTATTTTTTAACTGTCTGTCTGAAAACTATTATGAATAAACAATTCAAATACAACTTTCAACAACGGATCTCTTGGCTCTCGCATCGATGAAGAACGCAGCACATATGGTTAGATCGGAAGAGCACACGTCTGACTGG
+
CGGGGGGGGGGGGGGGGGGGGGGGGGGGGGGGGGGGGGGGGGGGGGGGGGGGGGGGGGGGGGGGGGGGGGGGGGGGGFGGFGGGGGGFGGGF<FGGFGGGGFGGGGFFFGGGGGGFCGGGGGGFBBFCFFGGGGGGGGGGGGGGGGGGGGGGCGFGGGGGGFFGGFGFGGGGGGGGGGGGGGGGGGGGFDFFGGGGGG9FGGGGGFGCFGGGGFFGCFGGAFGFGG5:CCCEEFGGGGGGDC*CEGDDGD<ECF7?C67DGC3CCD;68CAFFGFFFGFFFFDBFFFF>;>>?F?B6####
@M06045:235:000000000-JCY5N:1:1101:10313:9200 1:N:0:CTCAGA
TAACGACTTGGTCATTTAGAGGAAGTAAAAGTCGTAACAAGGTTTCCGTAGGTGAACCTGCGGAAGGATCATTATCGTGGGGCTCCGGCCCCGTCGAGATAAACACCCTTGCCCTTATGAGTACCCCTCGTTTTCCTCGGCCGGTCACGGCCAGTGGGGAGCAAGAAACACCCTGTAACCACCTGTAACAGCCTGATAAAACAAACAAAAATCAAAACTTTCAACAACGGATCTCTTGGTTCTGGCATCGATGAAGAACGCAGCACATATAGGCAGATCGGAAGAGCACACGTCTGAAAGG
+
CGGGGGGGGGGGGFGGGGGGGGGGGGGGGGGGGGGGGGGGGGGGGGGGGGGGGGGGGGGGGGGGGGGGGGGGGGGGGGGGGGGGGGGGGGGGGGGGGGGGGGGGGGGGGGGGGGGGGGGGGGGGGGGGGGGGGGGGGGGGGGGGGGGGGGGGGGGGGGGGGGGGGGGGGGGGGGGGGGGGGGGGGGGGGGGGGGGGGGGGGGGGGGGGGGGGGGGGGGGGGGGGGFGGGGEDGGGGGGGGGGGGGGGGGGGGGGGGGGGGGGGGCDGFF==CFGFFFGFFDBDEFF)0>FFFFF?F4####
@M06045:235:000000000-JCY5N:1:1101:25490:9234 1:N:0:CTCAGA
TAACGACTTGGTCATTTAGAGGAAGTAAAAGTCGTAACAAGGTCTCCGTTGGTGAACCAGCGGAGGGATCATTACCGAGTTTACAACTCCCAAACCCCTGTGAACATACCACTTGTTGCCTCGGCGGATCAGCCCGCTCCCGGTAAAACGGGACGGCCCGCCAGAGGACCCCTAAACTCTGTTTCTATATGTAACTTCTGAGTAAAACCATAAATAAATCAAAACTTTCAACAACGGATCTCTTGGTTCTGGCATCGATGAAGAACGCAGCACATATCGCTAGATCGGAAGAGCACAGGTG
+
CGGGGGGGGGGGGGGGGGGGGGGGGGGGGGGGGGGFFGGGGGGGGGGGFGGGGGGGGFFGGGGGGGGGGFGGGGGFGGGFGGGGGGGGGGGGGGGGGGFGGGGGGGGGGGGGGGGGGGFFGGGGGGGGGGGEGFGGGGGCGGGGGGGGGGGGGGGGGGGGGGDEFFFDGGDGGGGGGGGGGGG9FGCCFGGGGGGGGGGGGGEGGGGGGGFFGGGGGGGFGGGEFFGGDGGGGFGC=CCD<<FGGFFFFGGGGFCC>CFGFD77C79DDD:5:9=77>5378C@49F>>BBFF@71(####
@M06045:235:000000000-JCY5N:1:1101:16179:9254 1:N:0:CTCAGA
TAACGACTTGGTCATTTAGAGGAAGTAAAAGTCGTAACAAGGTTTCCGTAGGTGAACCTGCGGAAGGATCATTATCGTGGGGCTCCGGCCCCGTCGAGATAAACACCCTTGCCCTTATGAGTACCCCTCGTTTTCCTCGGCCGGTCACGGCCAGTGGGGAGCAAGAAACACCCTGTAACCACCTGTAACAGCCTGATAAAACAAACAAAAATCAAAACTTTCAACAACGAATCTCTTGGTTCTGGCATCGATGAAGAACGCAGCACATATCTCCAGATCGGAAGAGCACACGTCTGATTGG
+
CGGGGGGGGGGGGGGGGGGGGGGGGGGGGGGGGGGGGGGGGGGGGGGGGGGGGGGGGGGGGGGGGGGGGGGGGGGGGGGGGGGGGGGGGGGGGGGGGGGGGGGGGGGGGGGGGGGGGGGGGGGGGGGGGGGGGGGGGGGGGGGGGGGGGGGGGGGGGGGGGGGCGGGGGGGGGGGGGGGGCFGGGGGGGGGGGGGGGGGGGGGGGGGGGGGGGGGGGGGGGGGGGGGGGGGGGGGGGGGGGGGGGGGGGGGGGGGGGGGGGGGGFFGFFGFG?GFFFFFFFBGDFFFFFFFFFFFF6####
@M06045:235:000000000-JCY5N:1:1101:15112:9279 1:N:0:CTCAGA
TAACGACTTGGTCATTTAGAGGAAGTAAAAGTCGTAACAAGGTTTCCGTAGGTGAACCTGCGGAAGGATCATTACCGAGTGAGGGCCCTCTGGGTCCAACCTCCCACCCGTGTCTATCGTACCTTGTTGCTTCGGCGGGCCCGCCGTTTCGACGGCCGCCGGGGAGGCCTCGCGCCCCCGGGCCCGCGCCCGCCGAAGACCCCAACATGAACGCTGTTCTGAAAGTATGCAGTCTGAGTTGATTATCATAATCAGTTAAAACTTTCAACAACGGATCTCTTGGTTCCGGCATCGATGCAGG
+
CGGGGGGGGGGGGGGGGGGGGGGGGGGGGGGGGGGGGGGGGGGGGGGGGGGGEGGGFGGGGGGGGG7GGFGGGGGGGGGGGGGGGGGGGGGGGGGGGGGGGGGGGGFGGGGFFGGG?EGGGFGGGGGFGGGFGECFGGGGEGGDEGGGGGGGGGGGGDGGGGGGGGGGFBFFGDGCEGGGDGGGGGEEEEEEGGC>EGGGGGG5>EGGGEGGF>:CGFGC99<?FGGG?FGGGGG?FGGGGFGDCEGGGGGGGGFCCFC776D7FFFFFDFFFD@)7>B@FBGFFFFFBF@@BB?B)####
@M06045:235:000000000-JCY5N:1:1101:19357:9287 1:N:0:CTCAGA
TAACGACTTGGTCATTTAGAGGAAGTAAAAGTCGTAACAAGGTCTCCGTTGGTGAACCAGCGGAGGGATCATTACAGGACTCGCAAGACTCCTTACACCCTGTGAACCTTACTGTATACGCGTTGCTTCGGCGGGTCCGCCCGCCGGCAGCATACCACATTCTGTTTCTCTGCGTTGGCATCTCGAGAAAAAAGCAAATAAGTTAAAACTTTCAACAACGGATCTCTTGGTTCTGGCATCGATGAAGAACGCAGCACATATCGTTAGATCGGAAGAGCACACGTCTGAACTCCAGTCGACG
+
CGGGGGGGGGGGGGGGGGGGGGGGGGGGGGGGGGGGGGGGGGGGGGGGGGGGGGGGGGGGGGGGGGGG8FGGGGGGGGGGGGGGGGEDFFGGGGGGGGGGGGGGGGGGGGGGGGGGGGGFGGGGGGGGGCGFFGGGGGGGGGEEGGGGCGGDFGGGGGGGGGGGGGGGFGGGGGEG*FGGGG@FGCEEEGGGGGGGGGGGGGGGGGGGGGGGGGGGGGGGGG=EFGEFEGGFFGGGGGGGGGGGGFDGGGGGGEGGFEFGCCDGG<CFF7>DEGBFFGF5>FDFF>F?4?BF0:?A2####
@M06045:235:000000000-JCY5N:1:1101:15341:9335 1:N:0:CTCAGA
TAACGACTTGGTCATTTAGAGGAAGTAAAAGTCGTAACAAGGTCTCCGTTGGTGAACCAGCGGAGGAATCATTACCGAGTTATCCAACTCCCAACCCCTGTGAATTATACCTTTAATTGTTGCTTCGGCGGGACTTCGCGCCCGCCGGGGACCCAAACCTTCTGAATTTTTTAATAAGTATCTTCTGAGTGGTTAAAAAAAAAAATGAATCAAAACTTTCAACAACGGATTTCTTGGTTCTGGCATCGATTAAGAACGCAGCACATAAATGAAGATCGGAAGACCACACGTCTGAACTCTC
+
CGGGGGGGGGGGGGGGGGGGGFGFGFGGGGGGGGGGFGGFGGGGGGGGGGGGFGGGGGGGGGGGGGGGFGFGEGGCFGGGGGGFFGGGGGGGGGGEDGGFGGCAFFGGGGGFGGGFGFGGFFGFEGGGGGGGGGGGGGGEGGDGEFGGGGGGGGGGGGGGGGGGGFGFFF,=AFGFFFGGGGDGGGGGGF<FCFGGGFGGGGGGGCGGG@CFGGGFGGG7<FGFGGG=EE=CGGCF?CEG79C46:6D5***:0>>CE3)934C<***1?FGF:=4=FBEE@2)0.5))7;)().44####
@M06045:235:000000000-JCY5N:1:1101:12408:9346 1:N:0:CTCAGA
TAACGACTTGGTCATTTAGAGGAAGTAAAAGTCGTAACAAGGTCTCCGTTGGTGAACCAGCGGAGGGATCATTACAGAGTTGCAAAACTCCCTAGACCATTGTGAACGTTACCTAAACCGTTGCTTCGGCGGGCGGCCCCGGGGTTTACCCCCCGGGCGCCCCTGGGCCCCACCGCGGGCGCCCGCCGGAGGTCACCAAACTCTTGATAATTTATGGCCTCTCTGAGTCTTCTGTACTGAATAAGTCAAAACTTTCAACAACGGATCTCTTGGTTCTGGCATCGATGAAGAACGCAGGCCG
+
CGGGGGGGGGGGGGGGGGGGGGGGGGGGGGGGGGGGGGGGGGGGGGGGGGGGGGGGGGGGGGGGGGGGGGGGGGGGGGGGGGGGGGGGGGGGGGGGGGGGGGGGGGGGGGGGGGGGGGGGGGGGGGGGGGGGGGGGGGGGGGGGGGGGGGGGGGGGGGGGGGGGGGGGGGGCCGGGGGGGGGGGGGGGGEEGGGGGGGGGGGDCGGDGGGGGGGGGGGGGGGGGGGGGGGGGGGGGGGGGGGGGFGGGGFGGGFGGGGGGGGGGG:DFFGFGFGFFFDFFFFGFFFFBFFFF?5:1(####
@M06045:235:000000000-JCY5N:1:1101:22104:9400 1:N:0:CTCAGA
TAACGACTTGGTCATTTAGAGGAAGTAAAAGTCGTAACAAGGTCTCCGTTGGTGAACCAGCGGAGGGATCATTACCGAGTACTATAACTCATAACCCTTTGTGAACCTTTATACCTGTTGCTTCGGCGGCGCGCCCTCCGGGGCGTGCCCGCCGGTATCATCAGAATCTCTGTTTGAACCCGACGATACATCTGAGTGTTCTAAGCGAACTGTTAAAACTTTCAACAACGGATCTCTTGGCTCCAGCATCGATGAAGAACGCAGCACATATGTGCAGATCGGAAGAGCACACGTCTGAACA
+
CGGGGGGGGGGGGGGGGGGGGGGGGGGGGGGGGGGGGGGGGGGGGGGGGGGGGGGGGGGGGGGGGGGGGGGGGGGGGGGGGGGGGGGGGGGGGGGGGGGGGGGGGGGGGGGGGGGGGGGGGGGGGGGGGGGGGGGGGGGGGGGGGGGGGGGGGGGGGGGGGGGGGGGGGGGGGGGGGGGGGGGGGGGGGGEFGGGGGGGGGGGGGGGGGGGGGGGGGGGGGGGGGGGGGGGDEGGGGGGGGDFDGGGGGGGGGGGGGGGGGGGGGGGFFCFGFGFFFGFFFD5>EFFFFFFF>FFF0####
@M06045:235:000000000-JCY5N:1:1101:23991:9410 1:N:0:CTCAGA
TAACGACTTGGTCATTTAGAGGAAGTAAAAGTCGTAACAAGGTTTCCGTAGGTGAACCTGCGGAAGGATCATCAATAGTTCCAAAAATTATTATACCTTCTTGTGAACTGTTTTGTTGTACGGATGTTCATATGGTGTCTATTGTCTTGACGGATGATTATGATGCCGTGTGAATGTCTATATGTCATCATTACAAACTCTGTTTAAAATATATAAAAGTCTAATGCAGTTAAGCATGTTGTAGTATTTTGAACTGTTAGTAATAACGGTGATTTATACGCAATTTGTCATTATAAAGGGA
+
CGGGGGGGGGGGGGGGGGGDFEFGGGGGGGGGGGGGGGGGGGGGGGGGGGGGGGGGGGGGGGGGGGGGGGGGGGGGGGGGGGGGFGGFGFGGGFGGGGGGGGGGGGGGGGGGGGGGGGGGGGGGGGGGGGGGGGGGGGGGGGGGGGGGGGGGGGGGGGGGGGGGGGFGGGGGGFGGGGGEGGGGGGCGGGGGGGGGGGGGGGFGGGGFGGEGFGGGGFFCEGGGGGGDFGGCGGGGGGGGGGGGGGGGGGFGGFGGGGGFGGEGGGGEDDF4@FFFCFFFEDGFFFFFFFFFFFEF?####
@M06045:235:000000000-JCY5N:1:1101:24612:9443 1:N:0:CTCAGA
TAACGACTTGGTCATTTAGAGGAAGTAAAAGTCGTAACAAGGTCTCCGTTGGTGAACCAGCGGAGGGATCATTAAAGAGTGTAAAAACTCCCTTAAACCATCGCGAACGTTACCTGGACGTCGTTGCTTCGGCGGGCTCGCCCGCCGGGGGGACGCTACCAAACTATTGCAGTCATTGGCCTCTCTGAGTATGATTTTTAAATAAGTCAAAACTTTCAACAACGGATCTCTTGGTTCTGGCATCGATGAAGAACGCAGCACATATTGCCAGATCGGAAGAGCACACGTCTGAACTCCCTGT
+
CGGGGGGGDEGFFGGGAFGFGGFFGGGGGGGGFGGGEEGGGGGGGGECFECDFGGGGFFFGEDCECGCCGGGGGGGGGGFFEFEFFFGGGFGGGGGGGGGFFGGGGGGGGGGGGGGFGGGGGGGEGGGGGGGGGGGGFGGGGGGFGEGEGGGCEGGGGGGGGGGGGGGFGGGGGGGG?FGG?FEFCFGG9FFGGGGGGGGGGGGGFE7EGGGGGFGGGGGFCGGGEGCEFGGGGGGFGGGGCFFGEGGDCGGGFGGGGGGGF>CFGCFFCFF@GFBEG>FF?7>FF>@FFFFF?:A>####
@M06045:235:000000000-JCY5N:1:1101:3801:9474 1:N:0:CTCAGA
TAACGACTTGGTCATTTAGAGGAAGTAAAAGTCGTAACAAGGTTTCCGTAGGTGAACCTGCGAAAGGATCATTAATGATTGGTGGCTGTTGCTGACTAGTGTTTCTAGTATGTGCACGCCACACCTTCAATCCCACTTACACCTGTGCACCTTCTGTAATAGATCTATGTGGATACGGAGATGTGAAAGTTTGCGCTCTCCTACTCTGTTGAAGCACAGTCTACTACGTTTTTTTACACACACACACAATAGTCATTGAATGTATTTTTTTTATTCTTATGATAAAAACAACTTTCAAGCG
+
CGGGGGGGGGGGGGGGGGGGGGGGGGGGGGGGGGGGGGGGGGGGGGGGGGGGGGGGGGGGGGGGGGGGGGGGGGGGGGGGGGGGGGGGGGGGGGGGGGGGGGGGGGGGGGGGGGGGGGGGGGGGGGGGGGGGGGGGGGGGGGGGGGGGGGGGGGGGGGGGGGGGGGGGGGGGGGGGGGCGCGGGGGGGGGGGGGGGGGGGGGGGGGGGGFGGGGGGGGFGGGGGGGFEDGGGGGGGGGGGGDGGGGGGGGGGFGGFFDCFGGGGGGGFFGFGFGFFFGFFFFCFFFFFFFFFFFFF9####
@M06045:235:000000000-JCY5N:1:1101:28003:9479 1:N:0:CTCAGA
TAACGACTTGGTCATTTAGAGGAAGTAAAAGTCGTAACAAGGTTTCCGTAGGTGAACCTGCGGAAGGATCATTACTGAGTGAGGGCCCCTCGGGGTCCAACCTCCCACCCGTGTTTAACGAACCGTGTTGCTTCGGCGGGCCCGCCTCACGGCCGCCGGGGGGCATCCGCCCCCGGGCCCGCGCCCGCCGAAGCCCCCTGTGAACGCTGTCTGAAGTATGCAGTCTGAGACAATTATTCAATTAATTAAAACTTTCAACAACGGATCTCTTGTTTCCGGCATCGATGAAGAACGCAGACCC
+
CGGGGGGGGCFGGGGGGFGGGGGGGGGGGGGGGGGGGGGGGGGGGGGGGGGGGGGGGGGGGGGGGFGGGGGGGGGGFGGFGGGGGGGGEGG7FGGGGGGGGGFGFGGGEGGGGGGGGGGGGGGGGGGGGFGGGGCGGCEBFGGGGGBFGGG>FGEEGGGG:CECCGGGCFGGGGGGGGGGGGGGGGGGGDGGGGGGEGGDCCCFGFDCCEGGGGFGCGGFEG73<AF?FFGGGGDFGGGGC:D>:C>FGGFFFFF7CGFGGGG:DDG?FCFG*>?FFGB3:BFBFFFFF?4<:>?B0####
@M06045:235:000000000-JCY5N:1:1101:19902:9489 1:N:0:CTCAGA
TAACGACTTGGTCATTTAGAGGAAGTAAAAGTCGTAACAAGGTCTCCGTTGGTGAACCAGCGGAGGGATCATTACCGAGTCTTTACAACTCATAACCCTTTGTGAACCATTATACCTAGTTGCTTCGGCGGCGCGCCTCCGGGCGTGCCCGCCGGCCAATTATAGTCTCTTAGTTGTGAATCGACGTTACATCTGAGTGTTCTAAGCGAACTGTTAAAACTTTCAACAACGGATCTCTTGGCTCCAGCATCGATGAAGAACGCAGCACATATACACAGATCGGAAGAGCACACGTCTTCGC
+
CGGGGGGGGGGGGGGGGGGGGGGGGGGGGGGGGGGGGGGGGGGGGGGGGGGGGGGGGGGGGGGGGGGGGGGGGGGGGGGGGGGGGGGEEEFGGGGGGGGGGGGGGGGGGGGGGGGGGGGGGGGGGGEFGGGGEEGGGGGGGGGGGGGGGGGGGGGGGGGGGGGGGGGFGGGGGGGGGGGGGGGGGGGGGGGGGGGGGGGGGGGGGGGGGGGGGGGGGGGGGGFFFFGGGGGGGGGGGGGGGGGGGGGGGGGCF=CFGFFCD5CGDGGFFGFGFGFFFGFFF>CBEB4>FFFF1@F0,####
@M06045:235:000000000-JCY5N:1:1101:20897:9489 1:N:0:CTCAGA
TAACGACTTGGTCATTTAGAGGAAGTAAAAGTCGTAACAAGGTTTCCGTAGGTGAACCTGCGGAAGGATCATTAATGAATTTTGGAGTTCTACTGTGCCTGCCGTTCATTTGGATGTGTGCACGTAGTCTCTATAAATCCTTATCAACACCTGTGCACCTTTAAAAAGGGGAAACTGATTAAGCTTTTTACGGGCTTATGAGGAATAACCTTTTTTCTTATACAAACTCTTAATGTCTATTAGAATGTTCTCTGGCCGCAAGGCTATAAAATATAAACAACTTTTAACAACGGATCTCAGG
+
CGGGGGGGGGGGGGGGGGGGGGGGGGGGGGGGGGGGGGGGGGGGGGGGGGGGGGGGGGGGGGGGGGGGGGGGGGGGGGGGGGGGGGGGGGGGGGGGGGGGGGGGGGGGGGGGGGGGGGGGGGGGGGGGGGGGGGGGGGGGGGGGGGGGGGGGGGGGGGGGGGGGGGGGGGGGGGGGGGGGGGGGGGGGGGGGGGGGGGGGGGGGGGGGGGGGGGGGGGGGGGGGGGGGFGGGGGGGGGGGGGGGGGGFGGGGGGGGGGGGGGGGGGGFFGFGFGFFFGFFFFGFFFFFFFFEFD:B2####
@M06045:235:000000000-JCY5N:1:1101:26155:9518 1:N:0:CTCAGA
TAACGACTTGGTCATTTAGAGGAAGTAAAAGTCGTAACAAGGTTTCCGTAGGTGAACCTGCGGAAGGATCATTCATAATAAGTGTTTATGGCACTTCTTAAATCCATATCCACCTTGTGTGCAATGTCAGCCGTTTTCTTTATGAAAGCGGCCAAACATCAACTTATTTTTTAACTGTCTGTCTGAAAACTATTATGAATAAACAATTCAAATACAACTTTCAACAACGGATCTCTTGGCTCTCGCATCGATGAAGAACGCAGCACATATATCTAGATCGGAAGAGCACACGTCTGAGTTC
+
CGGGGGGGGGGGGGGGGGGGGGGGGGGGGGGGGGFGGGGGGGGGGGGGGGGGGGGGGGGGGGGGGGGGFGGGGGGGGGGGGGGGGGGGGGGGGGGGGGGGGGGGGGGGGGGGGGGGGGGGGGGGGGGGGGGGGGGGGGGGGGGGGGGGGGGGGGGGGGGGGGGGGGGGFGFGGGGGGGGGGGGGGGGGGGGGGGGGGGGGGGGGGGGGFGGGGGGGGGGGGGGGGGGGGCEEGGGGGGGGGGGGGGGGGDGGGGGGGGGGGGGGGGGFFGFGFGFFFGFFFFGFFFFFFFFFBFFF>####
@M06045:235:000000000-JCY5N:1:1101:13633:9528 1:N:0:CTCAGA
TAACGACTTGGTCATTTAGAGGAAGTAAAAGTCGTAACAAGGTTTCCGTAGGTGAACCTGCGGAAGGATCATTAACTGTATTACGGGGGGCCGGCGTGGGATTGCGTGCTTTGGTGCGCCTTCCCTCCCCGCCCTGTCTGATACTACCCGTGTCTTTTGCGTACCAATTGTTTCCTCGGTAGGCTTGCCTGCCGGCCGGACACCATAAAACCTTTTGTGATTGCAGTCAGCGTCAGAAAACTACAATAATTACAACTTTCAACAACGGATCTCTTGGTTCTGGCATCGATGAAGAAACCAT
+
CGGGGGGGGGGGGGGGGGGGGGGGGGGGGGGGGGGGGGGGGGGGGGGGGGGGGGGGGGGGGGGGGGGGGGGGGGGGGGGGGGGGGGGGGGGGGGGGGGGGGGGGGGGGGGGGGGGGGGGGGGGGGGGGGGGGGGGGGGGGGGGGGGGGGGGGGGGGGGGGGGGGGGGGGGGGGGGGGGGGGGGGGGGGGGGGGGGGGGGEGGGGGGGGGGGGGGGGGGGGGGGGGFGGGGGGGGGGGGGGGGGGGFGGGGGGGGGGGGGGGGGGGGDEFGFD=FFFFGFFFFGFFFFF?FFFAFBF(####
@M06045:235:000000000-JCY5N:1:1101:12339:9535 1:N:0:CTCAGA
TAACGACTTGGTCATTTAGAGGAAGTAAAAGTCGTAACAAGGTCTCCGTAGGTGAACCTGCGGAGGGATCATTACAGAGTTCGTGCCCTCACGGGTAGATCTCCCCACCCTTGTGTATCTCCGTATTCTTGTTGCTTTGGCAGGCCGCTGGGCTTCGGCCTGGCCACCGGCTCTGGGGCTGGTGCGCGCCTGCCAGAGGACCTCTCAAACTCGGTTTGTTACTGTCGTCTGAGTACTATAACAATCGTTAAAACTTTCAACAACGGATCTCTTGGTTCTGGCATCGATGAAGAACGCCGGC
+
CGGGGGGGGFGGGGGGGGGGGGGGGGGGGGGGGGGGGGGGGGGGGGGGGGGGGGGGGGGGGGGGGGGGGGGGGGGGGGGGGGGGGGGGGGGGGGGGGGGGGGGGGGGGGGGGGGGGGGGGGGGGGGGGGGGGGGGGGGFGGGGGGGGGGGGGGGGGGGGGGFGGGGGGGGGGGGGGGGGGGGGFCCEGGGGGGGGGGGGGGGGGGGFGGGGGGGGGGGGGFGGGFDEFGGGFGGEGGGGGGGGGGCFGGGG?CGGGGG7CGCC<CGGBDC@C=CFFFGF=FFFFF>FF=?FFFF?F1####
@M06045:235:000000000-JCY5N:1:1101:3834:9547 1:N:0:CTCAGA
TAACGACTTGGTCATTTAGAGGAAGTAAAAGTCGTAACAAGGTTTCCGTAGGTGAACCTGCGGAAGGATCATTATCGTGGGGCTCCGGCCCCGTCGAGATAAACACCCTTGCCCTTATGAGTACCCCTCGTTTTCCTCGGCCGGTCACGGCCAGTGGGGAGCAAGAAACACCCTGTAACCACCTGTAACAGCCTGATAAAACAAACAAAAATCAAAACTTTCAACAACGGATCTCTTGGTTCTGGCATCGATGAAGAACGCAGCACATAGGTGGAGATCGGAAGAGCACACGTCTGACCAC
+
CDDGGGGEGDFF@EFGGFDFEGCCFFEFGGFFDBFFGGGGDGFCFFGEFFGGGGGGGGGGGCECFGGGFEAFCFFFGFG@EGE>FE:EFCGGGCFEGEGGGGFFGGD:FGGGGGGCFAEFFGGFCEC==F4=FEAEFGG:CFFG@7=<CG<:FFFC7FCFEG@FFFGGGGC<FGCFDFGGF:C<FBFFGFCFFFGCFGG,CFGEGD>:CC8B+?+<AFFG7C;CGGCG:=EEE?FFFGF:*A70CCCCGGC7:+::DF<D3DGGGGG69*/:?<F)67=>>:DD:@?FFFF58:7?<####
@M06045:235:000000000-JCY5N:1:1101:7019:9563 1:N:0:CTCAGA
TAACGACTTGGTCATTTAGAGGAAGTAAAAGTCGTAACAAGGTCTCCGTTGGTGAACCAGCGGAGGGATCATTATAGAGTGTAAACTCCCTAACCTTTGTGAACATACCTGTTGCTTCGGCGGTCCTCACCGGCCGCCGAAGGCCTATATTCTTGAATTTACATGAATTTCTGAGTATCAAACAAAAATAAATAAAAACTTTCAGCAACGGATCTCTTGGCTCTGGCATCGATGAAGAACGCAGCACATATCCATAGATCGGAAGAGCACACGTCTGAACTCCAGTCACCTCAGAAACGAC
+
CGGGGGGGGGGGGGGGGGGGGGGGGGGGGGGGGGGGGGGGGGGGGGGGGGGGGGGGGGGGGGGGGGGGGGGGGGGGGGGGGGGGGGGGGGGGGGGGGGGGGGGGGGGGGGGGGGGGGGDGGGGGGGGGGGGGGGGGGGGGGGGGGGGGGGGGGGGGGGGGGGGGGGGGGGGGGGGGGGGGGGGGGGGGGGGGGGGGGGGGGGGGGGGGGGGGGGGGGGGGGGGGGGGGGGGGGGGGGGGGGGGGGGGGFGGGGGGGGGGGGGGGGGGFFGFGFGFFFGFFFFGFFFFFFFFFFFFF,####
@M06045:235:000000000-JCY5N:1:1101:3023:9581 1:N:0:CTCAGA
TAACGACTTGGTCATTTAGAGGAAGTAAAAGTCGTAACAAGGTCTCCGTTGGTGAACCAGCGGAGGGATCATTACCGAGTTTACAACTCCCAAACCCCTGTGAACATACCACTTGTTGCCTCGGCGGATCAGCCCGCTCCCGGTAAAACGGGACGGCCCGCCAGAGGACCCCTAAACTCTGTTTCTATATGTAACTTCTGAGTAAAACCATAAATAAATCAAAACTTTCAACAACGGATCTCTTGGTTCTGGCATCGATGAAGAACGCAGCACATATTTCCAGATCGGAAGAGCACAGTGT
+
CGGGGGGGGGGGGFGGGGGGGGGGGGGGGGGGFGGFEGGGGFGFGGGGGGGGGGCFCFGGGGGGGGGFFDFFFGGGGEGGGGGFGGGGEDGFGGGGCEFGGGGGGGGGGGCFFFGGGGFGGG:FECGGGFGGGFGGGGFFFGGGGDGFGGGGGGEEF*@FEGGGGFGFGGGEFGGGGGGGGFGGGGGGFGGGGFGGGGGGFFGGFGGGGFGGGF?FGGGGGFFGGG?FGGGFFGGCCDE7CFFGG?FGGGFCCDGGGGCC7CFGGGDFF3>GFGFFF**1=?FF?F>BEF:7:FBF1####
@M06045:235:000000000-JCY5N:1:1101:7153:9587 1:N:0:CTCAGA
TAACGACTTGGTCATTTAGAGGAAGTAAAAGTCGTAACAAGGTCTCCGTTGGTGAACCAGCGGAGGGATCATTACTGAGTACTACACTCTCTACCCTTTGTGAACTATTATACCTGTTGCTTCGGCGGCGCCCGCAAGGGTGCCCGCCGGTCTCATCAGAATCTCTGTTTTCGAACCCGACGATACTTCTGAGTGTTCTTAGCGAACTGTCAAAACTTTTAACAACGGATCTCTTGGCTCCAGCATCGATGAAGAACGCAGCACATATCAACAGATCGGAAGAGCACACGTCTGAACACGA
+
CGGGGGGGGGGGGGGGGGGGGGGGGGGGGGGGGGGGGGGGGGGGGGGGGGGGGGGGGGGGGGGGGGGGGGGGGGGGGGGGGGGGGGGGGGGGGGGGGGGGGGGGGGGGGGGGGGGGGGGGGGGGGGGGGGGGGGGGGGGGGGGGGGGGGGGGGGGGGGGGGGGGGGGGGGGGGGGGGGGGGGGGGGGGGGGGGGGGGGGGGGGGGGGGGGGGGGGGGGGGGGGGGGGGEGGGGGGGGGGGGGGGGGGGGGGGGGGGGGGGGGGGGGGFFGFGFGF?FGEFFFGF?:>@FF754FFF0####
@M06045:235:000000000-JCY5N:1:1101:14596:9588 1:N:0:CTCAGA
TAACGACTTGGTCATTTAGAGGAAGTAAAAGTCGTAACAAGGTCTCCGTTGGTGAACCAGCGGAGGGATCATTACCGAGTTTACAACTCCCAAACCCCTGTGAACATACCACTTGTTGCCTCGGCGGATCAGCCCGCTCCCGGTAAAACGGGACGGCCCGCCAGAGGACCCCTAAACTCTGTTTCTATATGTAACTTCTGAGTAAAACCATAAATAAATCAAAACTTTCAACAACGGATCTCTTGGTTCTGGCATCGATGAAGAACGCAGCACATATGACAAGATCGGAAGAGCACACCAC
+
CGGGGGGGGGGGGGGGGGGGGGGGGGGGGGGGGGGGGGGGGGGGGGGGGGGGGGGGGGGGGGGGGGGGGGGGGGGGGGGGGGGGGGGGGGGGGGGGGGGGGGGGGGGGGGGGGGGGGGGGGGGGGGGGGGGFGGGGGEEGGGGGGGGGGGGGGGGGGGGGGGGGGGGGGGGGGGGGGGGGGGGGGGGGEGFGGGGGGGGGGGGGGGGGGFGGGGGGGGGGGGFGGGGGGGGGGGGEDDEDFGGGGGCGGGGCFGGGGGGFFGFFFGDFEGFCFF?BFCFFF47>48>>DFF>:F:((####
@M06045:235:000000000-JCY5N:1:1101:28688:9603 1:N:0:CTCAGA
TAACGACTTGGTCATTTAGAGGAAGTAAAAGTCGTAACAAGGTTTCCGTAGGTGAACCTGCGGAAGGATCATTAACGAGTTAGGGTCCCTCGTGGCCCGACCTCCCAACCCTTTGTCTACTTAACCACTGTTGCTTCGGCGAGCCCGTCTGTAATGGACCGCCGGGGGGTACCTTGATCGGCCCTCTGGTCAGCGCTCGTCGGTGGCCAAACTTTTAAAATCTTAACCAAACGTGCCTCAGTCTAAGTATTATTTGTTAAATAAAAGCAAAACTTTCAACAACGGATCTCTTGGTTTCCAA
+
CGGGGGGGGGGGGGGGGGGGGGGGGGGGGGGGGGGGGGGGGGGGGGGGGGGGGGGGGGGGGGGGGGGGGGGGGGGGGGGGGGGGGGGGGGGGGGGGGGGGGGGGGGGGGGGGGGGGGGGGGGGGGGGGGGGGGGGGGGGGGGGGGGGGGGGGGGGCDCFGFGGGGGGGGGGGGGGGGGGGGGGGGGGGGGGGGGGG8CEEGGGGGGFGGGGGGGGGGGGGGGGGGGGGGGGGGG=FGGGCCCFGGGGGGGGGGGGGGGGGGGGFFGGFFGFFFGFF?CFFFFDFF>:7?FFFFFFF(####
@M06045:235:000000000-JCY5N:1:1101:21362:9612 1:N:0:CTCAGA
TAACGACTTGGTCATTTAGAGGAAGTAAAAGTCGTAACAAGGTCTCCGTTGGTGAACCAGCGGAGGGATCATTACCGAGTTTACAAACTCCCAAACCCTTTGTGAACCTTACCATATTGTTGCTTCGGCGGGACCGCCCCGGCGCCTTCGGGCCCGGAACCAGGCGCCCGCCGGAGGCCCCAAACTCTTATGTCTTTAGTGGTTTTCTCCTCTGAGTGACACATAAACAAATAAATAAAAACTTTCAACAACGGATCTCTTGGTTCTGGCATCGATGAAGAACGCAGCACATATGTAAAAA
+
CGGGGGGGGGGGGGGGGGGGGGGGGGGGGGGGGGGGGGGGGGGGGGGGGGGGGGGGGGGGGGGGGGGGGFGGGGGGGGGGGGGGGGGGGGGGGGGGGGGGGGGGGGGGGGGGGGGGGGGGGGGGGGEGGGGGGGGGGGGGGGGGGGGGGGGGGGGGGGGGGGGGGGGGGGGGGGGGGGGGGGGGGGGGGGGGGGGGGGGGGGGGGGFCGG?FGGGGFGGG?FGGGGGGGGFGFGGGGGGGGGGGFFGGGGFFGEGDGFGGGFGGGFGFFGFGFDFFFGFFF:>BFFDFFFFF<85A4####
@M06045:235:000000000-JCY5N:1:1101:16759:9619 1:N:0:CTCAGA
TAACGACTTTGTCATTTAGAGGAAGTAAAAGTCGTAACAAGGTCTCCGTTGGTGAACCAGCGGAGGGATCATTACAGAGTTACTACTCCAAACCCATTGTGAACCTTACCTATGTTCTGTTGCCTCGGCGGCGCGGTCAGCGTCCCCACGGACGACGGCCCCCGCCGGCAGCACCAAACTCTTGAATTTTACAGCGGATTACAGTTCTGATTTGAAACAAAAAAACAAGTTAAAACTTTCAACAACGGATCTCTTGGTTCTGGCATCGATGAAGAACGCAGCACATATTTACAGATCCTGC
+
CGGGGGGGGGGGGGGGGGGGGGGGGGGGGGGGGGGGGGGGGGGGGGGGGGGGGGGGGGGGGGGGGGGGGGGGGGGGGGGGGGGGGGGGGGGGGGGGGGGGGGGGGGGGGGGGGGGGGGGGGGGGGGGGGGGGGGGGGGGGGGGGGGGGGGGGGGGGGGGGGGGGGGGGGGGGGGGGGGGGGGGGGGGGGGGGGGGGGGGGGGGGGGGGGGGGGGGGGGGGGGGGGGGGGGGGGGGGGGGGGGGGGGGGGGGFGGGGGGGGGGCGGGGFFGFGFGFFFGFFFFGFFF?FFFFF>?BF4####
@M06045:235:000000000-JCY5N:1:1101:14620:9629 1:N:0:CTCAGA
TAACGACTTGGTCATTTAGAGGAAGTAAAAGTCGTAACAAGGTAACCGTAGGTGAACCTGCGGTTGGATCATTAGAAAATTTTGGAGCTTCTGCTTCCAATCACACTGTGTGCACCGTTTACTGTCTCTGGCGGACCGAGCTGGTCTTAACTGACTGGTTCCCCGCCGAAGGACCGAAACTCCCGTTAACGCGGATGTTGGTTCGGTCCTCTTTGAACAACACCTTTCTGTAAACTTTGTCTGAACTTTCTTCACCTTGTGTGAGAAATCTTAAACAACTTTTGGCAACGGATCTCTCAGA
+
CGGGGGGGGGGGGGGGGGGGGGGGGGGGGGGGGGGGGGGGGGGGGGGGGGGGGGGGGGGGGGGGGGGGGGGGGGGGGGGGGGGGGGGGGGGGGGGGGGGGGGGGGGGGGGGGGGGGGGGGGGGGGGGGGGGGGGGGGGGGGGGGGGGGGGGGGGGGGGGGGGGGGGGGGGGGGGGGGGGGGGGGGGGGGFGGGGEGGGGGGGGGGGGGGGGGGGGGGGGGGGGGGFGGGGGGGGGGGGGGGGGGGGGGGGGGGGGGGGGGGGFDCFGFFGFGFG=FFGFFFFG6>FFFFBD@?EB26####
@M06045:235:000000000-JCY5N:1:1101:16290:9633 1:N:0:CTCAGA
TAACGACTTGGTCATTTAGAGGAAGTAAAAGTCGTAACAAGGTAACCGTAGGTGAACCTGCGGTTGGATCATTAGAAAATTTTGGAGCTTCTGCTTCCAATCACACTGTGTGCACCGTTTACTGTCTCTGGCGGACCGAGCTGGTCTTAACTGACTGGTTCCCCGCCGAAGGACCGAAACTCCCGTTAACGCGGATGTTGGTTCGGTCCTCTTTGAACAACACCTTTCTGTAAACTTTGTCTGAACTTTCTTCACCTTGTGTGAGAAATCTTAAACAACTTTTGGCAACGGATCTCTCAGG
+
CGGGGGGGGGGFGGGGGGGGGGGGGGGGGGGGGGGGGGGGGGGGGGGGGGGGGGGGGGGGGGGGGGGFFFFGGGGGGGGGGGGGGFGGGGGGGGGGGGGGGGGGFGGGGGGGGGGGGFGGGGGGGGGGGGGGGGGGGGGGGGGGGGGGGGGGGGGGGGGGGGGGGGGGGGGGGGGGGEFGGGGGGGGGGGGGGGGGGGGGGGGGGGGGGGGGGGGGGGGGGGGGFGGGGGFFGGGGGGGGGGGGFGGGGGGGGGGFGGC*7>5>*CFFFGFGFFFFFFFFFFGFFFFFFFDB?B)-.####
@M06045:235:000000000-JCY5N:1:1101:22705:9648 1:N:0:CTCAGA
TAACGACTTGGTCATTTAGAGGAAGTAAAAGTCGTAACAAGGTCTCCGTTGGTGAACCAGCGGAGGGATCATTACAGAGTTGCAAAACTCCCTAAACCATTGTGAACGTTACCTAAACCGTTGCTTCGGCGGGCGGTCCGGGTCCTTCCCGGCGCCCCCCGGCCCTCGCGGGCGCCCGCCGGAGGTAAACCAAACTATTGCATTAATGGCCTCTCTGAGTCTTCTGTACTGAATAAGTCAAAACTTTCAACAACGGATCTCTTGGTTCTGGCATCGATGAAGAACGCAGCACATATAGATG
+
CGGGGGGGGGGGGGGGGGGGGGGGGGGGGGGGGGGGGGGGGGGGGGGGGGGGGGGGGGGGGGGGGGGGGGGGGGGGGGGGGGGGGGGGGGGGGGGGGGGGGGGGGGGGGGGGGGGGGGGGGGGGGGGGGGGGGGGGGGGGGGGGGGGGGGGGGGGGGGGGGGGGGGGGGGGGGGGGGGGGGDEGGE6FGGGGGGGFFGGGGFGGGGGGGGGGGG@9EFGGGGGGGGGFGGGFGGGGGGFFGGGGGGGFGGFCGGDGGCG7:>G7CGF=FC444CF)5DFFFFGFFB@BD>FFF=454####
@M06045:235:000000000-JCY5N:1:1101:20769:9656 1:N:0:CTCAGA
TAACGACTTGGTCATTTAGAGGAAGTAAAAGTCGTAACAAGGTCTCCGTTGGTGAACCAGCGGAGGGATCATTACAGAGTTGCAAAACTCCCTAAACCATTGTGAACGTTACCTAAACCGTTGCTTCGGCGGGCGGCCCCGGGGTTTACCCCCCGGGCGCCCCTGGGCCCCACCGCGGGCGCCCGCCGGAGGTCACCAAACTCTTGATAATTTATGGCCTCTCTGAGTCTTCTGTACTGAATAAGTCAAAACTTTCAACAACGGATCTCTTGGTTCTGGCATCGATGAAGAACGCAGGGAT
+
CGGGGGGGGGGGGGGGGGGGGGGGGGGGGGGGGGGGGGGGGGGGGGGGGGGGGGGGGGGGGGGGGGGGGGGGGGGGGGGGGGGGGGGGGGGGGGGGGGGGGGGGGGGGGGGGGGGGGGGGGGGGDGGGGGGGGGGGGGGGGGGGGGGGGGGGGGGGGFFGGGGGG5FGGGGGGGEGGGGGGGGGGGGGGEGGGGGGGGGGGGGGGGFGFGFGGGGFGGGGGFGGGGGCFGGGGGGGGGCDGGGGGGGGGGGGGGGGGGGGGGCDGGGFFGFGFD>FFGFFFF6>FFFFFFFFFFFF1####
@M06045:235:000000000-JCY5N:1:1101:8400:9660 1:N:0:CTCAGA
TAACGACTTGGTCATTTAGAGGAAGTAAAAGTCGTAACAAGGTCTCCGTTGGTGAACCAGCGGAGGGATCATTACTGAGTACTACACTCTCTACCCTTTGTGAACTATTATACCTGTTGCTTCGGCGGCGCCCGCAAGGGTGCCCGCCGGTCTCATCAGAATCTCTGTTTTCGAACCCGACGATACTTCTGAGTGTTCTTAGCGAACTGTCAAAACTTTTAACAACGGATCTCTTGGCTCCAGCATCGATGAAGAACGCAGCACATATCGTCAGATCGGAAGAGCACACGTCTGAACGCGC
+
CGGGGGGGGGGGGGGGGGGGGGGGGGGGGGGGGGGGGGGGGGGGGGGGGGGGGGGGGGGGGGGGGGGGGGGGGGGGGGGGGGGGGGGGGGGGGGGGGGGGGGGFGGGGGGGGGGGGGGGGGGGGGGGGGGGGGGGGGGGGGGGGGGGGGGGGGGGGGGGGGGGGGGGGGGGGGGGGGGGGGGGGGGGGGGGGGGGGGGGGGGGGGGGGGGGGGGGGGGGGGGGGGGGGGGGGGGGGGGGGGGGGGGGGGGGGGGGGGGGGGGGGGGGFFGFGFGF?FG:BFFGFFFFFFFFFFFFF2####
@M06045:235:000000000-JCY5N:1:1101:3391:9680 1:N:0:CTCAGA
TAACGACTTGGTCATTTAGAGGAAGTAAAAGTCGTAACAAGGTTTCCGTAGGTGAACCTGCGGAAGGATCATTAATGATTGGTGGCTGTTGCTGACTAGTGTTTCTAGTATGTGCACGCCACACCTTCAATCCCACTTACACCTGTGCACCTTCTGTAATAGATCTATGTGGATACGGAGATATGAAAGTTTGCGCTCTCGTACTCTGTTGAAGCAGTCTACTACGTTTTTTTACACACACACACAATAGTCATTGAATGTATTGTGTTTATTCTTATGATAAAAACAACTTTCAAAATGG
+
CGGFGGGFGGGCAFEFGEFFGGGGGFGGGGFGGFGGGFEDGGGGGGGGGGGGGGGGFCDGGGGGGGGGGGFGGGGGGGFGGGGGECFG@@FGGGGG<FGFFGGGGACFFGGFFGGGFGGGFFGGFG8EEFGGCAEGGGGGFFGGGGGGGGCEFG<EEGGFGGGFGGGGGFFGGGFGFGGGGGFFGGGGGGGC9BEEGEGGGGGGGGGCEFGCFGFFG@6@DF7FGE:CDEGGGGGFDFEGEGGDEEGCGFCFDG@DGGGCFGGG+;3;F4CFF:AFFGFFFFFA=FFAAF4@A46<-####
@M06045:235:000000000-JCY5N:1:1101:8928:9683 1:N:0:CTCAGA
TAACGACTTGGTCATTTAGAGGAAGTAAAAGTCGTAACAAGGTCTCCGTTGGTGAACCAGCGGAGGGATCATTACCGAGTTTACAACTCCCAAACCCCTGTGAACATACCTATACGTTGCCTCGGCGGATCAGCCCGCGCCCCGTAAAAAGGGACGGCCCGCCCGAGGACCCCTAAACTCTGTTTTTAGTGGAACTTCTGAGTAAAACAAACAAATAAATCGAAACTTTCAACAACGGATCTCTTGGTTCTGGCATCGATGAAGAACGCAGCACATATATGGAGATCGGAAGAGCACCCCA
+
CGGGGGGGGGGGGGGGGGGGGGGGGGGGGGGGGGGGGGGGGGGGGGGGGGGGGGGGGGGGGGGGGGGGGGGGGGGGGGGFFGFGFGGGGGGGGGGGGGGGGGFFGGGGGGGGGGGGGGGGGGGGGGGGGGGGGGGGGGGGGGGGGGGGGGGEGGGGGGGGGGGGGGGGGGGGGGGGGGGGGGGGGGGFFGGGGGGGGGGGGGBGGGCE>FFG8E=FGGGGGCG6EGGGGGGGGGGGGDC9*<CDFCFGGGGGG?FGGGGGGGGGGGGDDDEGFGFFFG?FFFG@FFFFFFFEFFFF0####
@M06045:235:000000000-JCY5N:1:1101:23633:9684 1:N:0:CTCAGA
TAACGACTTGGTCATTTAGAGGAAGTAAAAGTCGTAACAAGGTCTCCGTAGGTGAACCTGCGGAGGGATCATTACACAAATATGAAGGCGGGCTGGCACCTCTCGGGGTGGCTAGCCTTGCTGAATTATTCCACCCGTGTCTTTTGCGTACTTCTTGTTTCCTTGGTGGGCTCGCCCACCACAAGGACCAACCCATAAACCTTTTTGTAATGGCAATCAGCGTCAGTAACAATGTAATAATTACAACTTTCAACAACGGATCTCTTGGTTCTGGCATCGATGAAGAACGCAGCACATGACG
+
CGGGGGGGGGGGGGGGGGGGGGGGGGGGGGGGGGGGGGGGGGGGGGGGGGGGGGGGGGGGGGGGGGGGGGGGGGGGGGGGGGGGGGGGGGGGGGGGGGGGGGGGGGGGGGGGGGGGGGGGGGGGGGGGGGGGGGGGGGGGGGGGGGGGGGGGGGGGGGGGGGGGGGGGGGGGGGGGGGGGGGGGGGGGGGGGGGGGGGGGGGGGGGGGGGGGGGGGGGGGGGGGGGGGGGGGGGGGGGGGGGGGGGGGGGGGGGGGGGGG<DCFGGGFFGFGFFFFFFDFFFGFBFFFEFFF>><B)####
@M06045:235:000000000-JCY5N:1:1101:10759:9688 1:N:0:CTCAGA
TAACGACTTGGTCATTTAGAGGAAGTAAAAGTCGTAACAAGGTCTCCGTTGGTGAACCAGCGGAGGGATCATTACCGAGTTTACAACTCCCAAACCCCTGTGAACATACCTATACGTTGCCTCGGCGGATCAGCCCGCGCCCCGTAAAAAGGGACGGCCCGCCCGAGGACCCCTAAACTCTGTTTTTAGTGGAACTTCTGAGTAAAACAAACAAATAAATCAAAACTTTCAACAACGGATCTCTTGGTTCTGGCATCGATGAAGAACGCAGCACATATATCGAGATCGGAAGAGCACGCCT
+
CGGGGGGGGGGGGGGGGGGGGGGGGGGGGGGGGGGGGGGGGGGGGGGGGGDGGGGGGGGGGGGGGGGGGGGGGGGGGGGFGGGGGGGGGGGGGGGGGGGGGGGGGGGGGGGGGGGGGEGGGGGGGGGGGDGGGGGGGGEGGCFGFGGGGGGGGGGGGGGGGGGGGGGGGGGGGGGFGGGGGGGGGGGGGFGGGGGGGGGGGGGGGCFFGFGGGGGGGGGGGGGGGGGFFGGG7CGGGDEDGFCDFCFFGGGG7FGGGE:DGGGGGGGFFGDDFDF?FGFFFFG@@>FFBEF3<F7?(####
@M06045:235:000000000-JCY5N:1:1101:18231:9694 1:N:0:CTCAGA
TAACGACTTGGTCATTTAGAGGAAGTAAAAGTCGTAACAAGGTCTCCGTTGGTGAACCAGCGGAGGGATCATTACAGAGTTGCAAAACTCCCAAACCATTGTGAACGTTACCTAAACCGTTGCTTCGGCGGGCGGCCCGGGTCCTTCCCGGCGCCCCTCGGCCCTCGCGGGCGCCCGCCGGAGGAAAACCAAACTATTGCATTGTATGGCCTCTCTGAGTCTTCTGTACTGAATAAGTCAAAACTTTCAACAACGGATCTCTTGGTTCTGGCATCGATGCAGCACGCAGCAACTAATCCTG
+
CFCCFCCFF@F9CFAFGF@EEEGGFAFGGGGEA@FFFEFE@FGFFFGGFFEGE@FFDGGCC@F@:FEFEF<<EEFE9CCFEFFGA,CFFG<FGFGGGGGGGGFGGGGGE,B9,E8=?AE?7=BCEFEGGGGGEFGGGG:<F>F>FF<C,CECCF*<CF1**=:C<2:C7*:E//C>CCC>88:CC@C8?>FF58+++3C9C9<+3<A988+2A?FCF9+A<?F+AC++2+3+:<?+<*+:<FGCF9:>*::+1C)9D*90:>77=09??C=C4F?>44*)1**0).))754)(9()-####
@M06045:235:000000000-JCY5N:1:1101:20133:9719 1:N:0:CTCAGA
TAACGACTTGGTCATTTAGAGGAAGTAAAAGTCGTAACAAGGTCTCCGTTGGTGAACCAGCGGAGGGATCATTACCGAGTTTACAACTCCCAAACCCCTGTGAACATACCACTTGTTGCCTCGGCGGATCAGCCCGCTCCCGGTAAAACGGGACGGCCCGCCAGAGGACCCCTAAACTCTGTTTCTATATGTAACTTCTGAGTAAAACCATAAATAAATCAAAACTTTCAACAACGGATCTCTTGGTTCTGGCATCGATGAAGAACGCAGCACATATCATTAGATCGGAAGAGCACAAAGT
+
CGGGGGGGGGGGGGGGGGGGGGGGGGGGGGGGGGGGFGGGGGGGGGGGGGGGGGGGGGGFGGGGGGGGGGGGGGGGGGGGGGGGGGGGGGGGGGGGGGGGGGGGGGGGGGGGGGGGGGGGGGGGGGGGGGGGGGGGGGGGGGGGGGGGGGGGGGGGGGGGGGGGGGGGGGGGGGGGGGGGGGGGGFFGGGGGGGGGGGGGGGGGGGGGGGGGGGGGGGGGGGGGGGGGGGGGGGGDGGDG:CFFGFFFGGGGGGGGDGGGGGCCCFGEFGFGFGFF?GFFFFGF4@FBEFD47FDF:####
@M06045:235:000000000-JCY5N:1:1101:11222:9739 1:N:0:CTCAGA
TAACGACTTGGTCATTTAGAGGAAGTAAAAGTCGTAACAAGGTCTCCGTTGGTGAACCAGCGGAGGGATCATTACCGAGTTTACAACTCCCAAACCCCTGTGAACATACCACTTGTTGCCTCGGCGGATCAGCCCGCTCCCGGTAAAACGGGACGGCCCGCCAGAGGACCCCTAAACTCTGTTTCTATATGTAACTTCTGAGTAAAACCATAAATAAATCAAAACTTTCAACAACGGATCTCTTGGTTCTGGCATCGATGAAGAACGCAGCACATATCTCTAGATCGGAAGAGCACACACA
+
CGGGGGGGGGGGGGGGGGGGGGGGGGGGGGGGGGGGGGGGGGGGGGGGGGGGGGGGGGGGGGGGGGGGGGGGGGGGGGGGGGGGGGGGGGGGGGGGGGGGGGGGGGGGGGGGGGGGGGGGGGGGGGGGGGGGGGGGGGGGGGGGGGGGGGGGGGGGGGGGGGGGGGGGGGGGGGGGGGGGGGGGGGGGGGGGGGGGGGGGGGGGGGGGGGGDGGGGGGGGGGGGGGGGGGFGGGGGGGEGGGGGGGGGGGGGGGGGGGGGGFGGGGGFFGFGFGFFFGFFFFFFFFFFFFFFFFFF?####
@M06045:235:000000000-JCY5N:1:1101:9670:9751 1:N:0:CTCAGA
TAACGACTTGGTCATTTAGAGGAAGTAAAAGTCGTAACAAGGTCTCCGTTGGTGAACCAGCGGAGGGATCATTACTGAGTACTACACTCTCTACCCTTTGTGAACTATTATACCTGTTGCTTCGGCGGCGCCCGCAAGGGTGCCCGCCGGTCTCATCAGAATCTCTGTTTTCGAACCCGACGATACTTCTGAGTGTTCTTAGCGAACTATAAAAACTTTTAACAACGGATCTCTTGGTTCTAGCATCGATGAAGAACGCAGCACATATGGCAAGATCGGAAGAGCACACGTCTGAACGATA
+
CGGC@CFGGFGGGGFFGDCFGGGGFDGAFGGFGGGGFEFGGCFCFGFGGGEFFGCGGGGFGGGGEGECGGFEGGFFGCFFGFGGGFGGGGGGCGFGCF<AFFCEFFFFFGGGGFGGGGGFGGFG7C:CCGD:F@@:FGFGFGGGGGGGDDEEDFGGGGC9FFGGGGGGCCCF7BBFEGG>GFGDFE;@FGGCFGFFGGGGDCC7CED*+?CGGG6;CC?EGGGFC8E:8:ECFGGGCGGFGFFGFFG<FCCFFGGGGGDG5CD5D7C@FC55@GFFFGEBE3C>@FFFFFFF7@AA(####
@M06045:235:000000000-JCY5N:1:1101:3042:9751 1:N:0:CTCAGA
TAACGACTTGGTCATTTAGAGGAAGTAAAAGTCGTAACAAGGTCTCCGTTGGTGAACCAGCGGAGGGATCATTACCGAGTTTACACTCATAACCCTTTGTGAACATTATAACTTGTTGCTTCGGCGGCTTCTTCGGGAGCCCGCCGGCGTTTCAGTATCTCTGTTTGTACCCGACGATACATCTGAGTGTTCTTAGCGAACTATAAAAACTTTTAACAACGGATCTCTTGGTTCTAGCATCGATGAAGAACGCAGCACATATCTCAAGATCGGAAGAGCACACGTCTGAACTCCAGTTAGC
+
CGGGGGGGGGGGGGGGGGGGGGGGGGGGGGGGGGGGGGGGG8FEFFGGGGGGGGGGGGGGGGGGGGGGGFGGGGGGGGGGGGGGGGGGGGGFEGGGGGGGGGGGGGGGGGGGGEGGGFGGGFG7FGGGGGGGGGFGGGGGGGDGGGGGGGGGGGGGGGGGGGGGGGGGGGGGGGGGGGGGGGGCFGFGGGGGGGGGGGCEGDFDGGGFGGGGGGGGGGFCEGGGGGGGFFGCCGGGGGGGGGGGGFGDFGGGGEGGFGGGF7FFGGGFFFFGDDFFFGFFF@GF@FFFFFFFFFFF.####
@M06045:235:000000000-JCY5N:1:1101:3182:9753 1:N:0:CTCAGA
TAACGACTTGGTCATTTAGAGGAAGTAAAAGTCGTAACAAGGTCTCCGTTGGTGAACCAGCGGAGGGATCATTACCGAGTTTACAACTCCCAAACCCCTGTGAACATACCTATACGTTGCCTCGGCGGATCAGCCCGCGCCCCGTAAAAAGGGACGGCCCGCCCGAGGACCCCTAAACTCTGTTTTTAGTGGAACTTCTGAGTAAAACAAACAAATAAATCAAAACTTTCAACAACGGATCTCTTGGTTCTGGCATCGATGAAGAACGCAGCACATATAGTCAGATCGGAAGAGCACACGT
+
CGGGGGGGGGGGGGGFGGGGGG@FFGGFGGGGGGGGGGGGGCGFDGGGGGGGGGGGGGGFFGGF@FGGGGGGGGGGGGFFEGGCFGGGFFGGGGGFGGGGGGGGGGGGGGGGGGGFFGGGGGGGGGGGGDGGFGGGGGGGGGGGG@FGGGGGGGGGGGGGGGGGGGGGGGGGGGGFGFFGGGGFGGGGGGGGGGGGGGGGF+B9ACFGGEFGGGGFGGGGFCGGGCEEGCCGGFCECDGGGGGGGGGFGFDCFGGGGECF7CG7>DGDFG37)07=9:==8*:BFFF>>EFE(),,(####
@M06045:235:000000000-JCY5N:1:1101:19994:9756 1:N:0:CTCAGA
TAACGACTTGGTCATTTAGAGGAAGTAAAAGTCGTAACAAGGTCTCCGTTGGTGAACCAGCGGAGGGATCATTACCGAGTTTACAACTCCCAAACCCAATGTGAACGTTACCAAACTGTTGCCTCGGCGGGGTCACGCCCCGGGTGCGTAAAAGCCCCGGAACCAGGCGCCCGCCGGAGGAACCAACCAAACTCTTTCTGTAGTCCCCTCGCGGACGTATTTCTTACAGCTCTGAGCAAAAATTCAAAATGAATCAAAACTTTCAACCACGGATCTCTTGGTTCTGGCATCGATGAAGCCT
+
CGGGGGGGGGGGGGGGGGGGGGGGGGGGGGGGGGGFGGGGGGGGFFGGGGGGGGGGGGGGGGGGGGGGGGGGGGGGGGGGGGGGGGGGGGGGFFGFGGGGGGGEFGGGGGGGGGGGGGGGGGGGGEGGGGGGEGGGGGGGGGGGGGGGGGGGGGGGGGGGGGFFGGGDGGGGGGGGGEEGGGGGGDEEGGFGFGGGGGGGGGFG7EGE*8CEGGGGGGGGGGGGFGE9EF7F7+<CCCC4FFGGGGCFGGGGG?FGGGGGGFFDGC7)097C)15/**8??FDF74747?6>(04<<####
@M06045:235:000000000-JCY5N:1:1101:4279:9764 1:N:0:CTCAGA
TAACGACTTGGTCATTTAGAGGAAGTAAAAGTCGTAACAAGGTTTCCGTAGGTGAACCTGCGGAAGGATCATTAATGATTGGTGGCTGTTGCTGACTAGTGTTTCTAGTATGTGCACGCCACACCTTCAATCCCACTTACACCTGTGCACCTTCTGTAATAGATCTATGTGGATACGGAGATGTGAAAGTTTGCGCTCTCCTACTCTGTTGAAGCACAGTCTACTACGTTTTTTTTTACACACACACACAATATTCATTGAATGTATTTTTTTATTCTTATGATAAAAACAACTTTTGCCA
+
CGGGGGGGGGFGFGGGGGGGGGGGGGGGGGGGGGGGGGGGGGGGGGGGGGGGGGGGGGGGGGGGGGGGGGGGGGGGGGGGGFGGGGGGGGGGGGGGGGGGGGGGGGGGGGGGGGGGGGGGGGGGGGGGGGGGGGGGGGGGGGGGGGDGGGGGGGGGGGFGGGFGGGGGGGGGGGGGGGGGGGGGGGGGGGGGGGGGGGGGGGGGGGGGGGGGGCFFGGGGGGGGGGGGGGGGGGGGECFCGFG*AA<<D3CGG+;C@EDGGC77;@FFFGFGD<FF?GFFF677FFB?FBFF::<<)####
@M06045:235:000000000-JCY5N:1:1101:28289:9772 1:N:0:CTCAGA
TAACGACTTGGTCATTTAGAGGAAGTAAAAGTCGTAACAAGGTTTCCGTAGGTGAACCTGCGGAAGGATCATTAATGAATTTTGGAGTTCTACTGTGCCTGCCGTTCATTTGGATGTGTGCACGTAGTCTCTATAAATCCTTATCAACACCTGTGCACCTTTAAAAAGGGGAAACTGATTAAGCTTTTTACGGGCTTATGAGGAATAACCTTTTTTCTTATACAAACTCTTAATGTCTATTAGAATGTTCTCTGGCCGCAAGGCTATAAAATATAAACAACTTTTAACAACGGATCTGGGA
+
CGGGGGGGGGGFGGFGGGGGGGGGGGGGGGGGGGGGGGGGGGGGGGGGGGGGGGGGGGGGGGGGGGGGEFFGGGF9FGGGGGGGGFGGGGGGGGGGGFGGGGGGGGGGGGGGGGFGGGGGGGGGGGGGGGGGGGGGGGGGGGGGGGGGGGGGGGGGGGGGGGGGGGGGGGGGGGGGGGGGGGGGGGGGGGGGGGDECFGGGGGGGGDFGGGGGGGDGEFFG:CFGFFCEFGGFGGGGCGGGGGGGGGGGGGGGGGGGGGGGGGGCFFFFCFGFGFFFCFFFFGFFFFFAFFD>E?;3####
@M06045:235:000000000-JCY5N:1:1101:8376:9777 1:N:0:CTCAGA
TAACGACTTGGTCATTTAGAGGAAGTAAAAGTCGTAACAAGGTCTCCGTTGGTGAACCAGCGGAGGGATCATTACCGAGTTATACAACTCCCAAACCCACTGTGAACCTTACCTCAGTTGCCTCGGCGGGACCGCCCCGGCCGCCGCGCAAGCGGCGCCGGACTCCAAGGCGCCCGCCGCAGGGACCCAAAACTCTTTTGCATTACGCCCAACGGCGGGAATTTTTTTCTCTGAGTGCATAAGCAAAACAAATGAATCAAAACTTTCAACAACGGATCTCTTTGTTCTGGCATCGATGAAG
+
CGGGGGGGGGGGGGGGGGGGGGGGGGGGGGGGGGGGGGGGGGGGGGGGGGGGGGGGGGGGGGGGGGGGGGGGGGGGGGGGGGGGGGGGGGGGGGGGGGGGGGGGGGGGGGGGGGGGGGGGGGGGGGGGGGGGGGGGGGGGGGGGGGGGGGGEGGGGGGGGGGGGGGGGGGGDGGGGGGGGGGGGGGGGGGGFGGGGGGGGGGGGGGGGGGGGGGGGGGGEEGGGGGGGCC7++2<E779DCFCDGFGGGGGGG?GGDCFGGGGGGGG?@>6CFGFEDDF=F4797@4F@FFFDF:<3####
@M06045:235:000000000-JCY5N:1:1101:17493:9781 1:N:0:CTCAGA
TAACGACTTGGTCATTTAGAGGAAGTAAAAGTCGTAACAAGGTCTCCGTTGGTGAACCAGCGGAGGGATCATTACAGAGTCTTCTGAACTCCAAACCATTGTGAACATATCATGTTGCTTCGGCGGGATGCCGGGTGGACCAGCGCCCCCGCGCCGCCCGCCGGAGGCCAAACTCTTGCTTTCTAGCGGAATCTTCTGAGTCTTTACAAATAAGCAATCAAAACTTTCAGCAACGGATCTCTTGGCTCTGGCATCGATGAAGAACGCAGCACATATGGCAAGATCGGAAGAGCACACGTCA
+
CGGGGGGGGGGGGGGGGGGGGGGGGGGGGGGGGGGGGGGGGGGGGGGGGGGGGGGGGGGGGGGGGGGGGGGGGGGGGGGGGGGGGGGGGGGGGGGGGGGGGGGGGGGGGGGGGGGGGGGGGGGGGGGGGGGGGGGGGGGGGGGGGGGGGGGGGGGGGGGGGGGGGGGGGGGGGGGGGGGGGGGGGGGGGGGGGGGGGGGGGGGGGGGGGGGGGGGGGGGGGGGGGGGGGGGGGGGGGGGFGGGGGGGGGGGGGGGGGGGCGGGGGGGFFGFCFGFFFDFFFFFFFFFFDBFFFFFF0####
@M06045:235:000000000-JCY5N:1:1101:22216:9803 1:N:0:CTCAGA
TAACGACTTGGTCATTTAGAGGAAGTAAAAGTCGTAACAAGGTTTCCGTAGGTGAACCTGCGGAAGGATCATCAATAGTTCCAAAAATTATTATACCTTCTTGTGAACTGTTTTGTTGTACGGATGTTCATATGGTGTCTATTGTCTTGACGGATGATTATGATGCCGTGTGAATGTCTATATGTCATCATTACAAACTCTGTTTAAAATATATAAAAGTCTAATGCAGTTAAGCATGTTGTAGTATTTTGAACTGTTAGTAATAACGGTGATTTATACGCAATTTGTCATTATAAATACG
+
CGGGGGGGGGGGGGGGGGGGGGGGGGGGGGGGGGGGGGGGGGGGGGGGGGGGGGGGGGGGGGGGGGGGGGGGGGGGGGGGGGGGGGGGGGGGGGGGGGGGGGGGGGGGGGGGGGGGGGGGGGGGGGGGGGGGGGGGGGGGGGGGGGGGGGGGGGGGGGGGGGGGGGGGGGGGGGGGGGGGGGGGGGGGGGGGGGGGGGGGGGGGGGGGGGGGGGGGGGGGGGGGGGGGGGGGGGGGGGGGGGGGGGGGGGGGGGGGGGGGGGGGGGGFFGFGFGFFFGFFFFD>FFFFFFFFFFFFE####
@M06045:235:000000000-JCY5N:1:1101:23349:9805 1:N:0:CTCAGA
TAACGACTTGGTCATTTAGAGGAAGTAAAAGTCGTAACAAGGTTTCCGTAGGTGAACCTGCGGAAGGATCATTAACGAATAACTATGGTGTTGGTTGTAGCTGGCTCCTCGGAGCATTGTGCACGCCCGCCATTTTTATCTTTCCACCTGTGCACCGACTGTAGGTCTGGATACCTCTCGCCTCCCTTCTCTTAGGGTTAAAGCGGATGCGGGGATTGCTCGCAAGGGCTCTCCTCGAACTTCCAGGCTCTACGTCTTTTTACACACCCCAATAGTATGATCCAGAATGATAGTCAACAGG
+
CGGGGGGGGGGGGGGGGGGGGGGGGGGGGGGGGGGGGGGGGGGGGGGGGGGGGGGGGGGGGGGGGGGGGGGGGGGGGGGGGGGGGGGGGGGGGGGGGGGGGGGGGGGGGGGGGGGGGGGGGGGGGGGGGGGGGGGGGGGGGGGGGGGGGGGGGGGGGGGGGGGGGGGGGGDGGGGGGGGGGGGGGGGFFGGGGGGGGGGGGGGGGGGGGFGGGGGGGGFGGGGGGGGGGGGGFGGGGGGGGGGGGGGGFFGGGGGGGGGGGGGGGGGBFDFGFGFFFGFFFFGFFFFFFFFFFFFF>####
@M06045:235:000000000-JCY5N:1:1101:19591:9811 1:N:0:CTCAGA
TAACGACTTGGTCATTTAGAGGAAGTAAAAGTCGTAACAAGGTCTCCGTTGGTGAACCAGCGGAGGGATCATTATCGAGTTCTAAACAACTCCCAAACCCATGTGAACATACCTTTTGTTGCTTCGGCGGGATCGCCCCGGGTGCCATTCAGTTGCGCCCCGGAGTCAGGCGCCCGCCAGAGGACCGAAACTCTTGTATTATTGAGAATTTCTGAGTGGATTAAACAAATAATCAAAACTTTCAACAACGGATCTCTTGGTTCTGGCATCGATGAAGAACGCAGCACATATGCCCAGTAGG
+
CGGGGGGGGGGGGGGGGGGGGGGGGGGGGGGGGGGGGGGGGGGGGGGGGGGGGGGGGGGGGGGGGGGGGGGGGGGGGGGGGGGGGGGDGGGGGGGGGGGGGGGGGGGGGGGGGGGGGGGGGGGGGGGGGGGGGGGGGGGGGGGGGGGGGGGGGGGGGGGGGGGGGGGGGGGGGGGGGGGGGGGGGGGGGGGGGGGGGGGGGGGGGGGGGGGGGGGGGGGGGGGGGGGGGGGGGGGGGGGGGGGGGGGGGGGGGGGGGGGGGGGGGGGFFGFGFGFFFGFFFFGFFFFFFFFFFFFF(####
@M06045:235:000000000-JCY5N:1:1101:19978:9823 1:N:0:CTCAGA
TAACGACTTGGTCATTTAGAGGAAGTAAAAGTCGTAACAAGGTCTCCGTTGGTGAACCAGCGGAGGGATCATTACAAGAAGCCGAAAGGCTGCTTAAAACCATCGCGAACCTATCCATCAGCGTTGCTTCGGCGGGAGGAGGCCGCGGGCCCGGCGTCTGCCGGGTCCGGGGCCGGGGATCCGCACCCTCTCGGGGGTGCGGCGCCCGCCCGCCGGAGGTATGAAACTCTTCTGCATCTATAGTGGAATCTCTGAGTAAACAAGCAAATAAGTTAAAACTTTCAACAACGGATCTCTCGCG
+
CGGGGDGEGGFFGFFFFFGGCFGGDGGGFGFGGGFFGGCFFFGGF<FFFGGGGGCFFGGGGEGFGGG7DCFFAEGFGGGGGGGGGG@FFFGGGGGGGGGGEGEFGGGGGGGGGF=FFGGGGGGGFEGGFGGG@FECCGGCFGECDGEGEEEGCF7CFF7FCFC>EGGGDEDEGGGGEECG>FGFGEG5EFFDEGGD5?CCEDEEGGGGGC5?CECCGEE8CCCGGCF+<CCGGGFFGGG=FFFFGG47>G*<CGFFFFG7CFCDGF7<?G?D@>@@B:4:=6*@FF4F75>@27<<2####
@M06045:235:000000000-JCY5N:1:1101:5221:9827 1:N:0:CTCAGA
TAACGACTTGGTCATTTAGAGGAAGTAAAAGTCGTAACAAGGTCTCCGTTGGTGAACCAGCGGAGGGATCATTACGAAAGGAGTACCCCGTACTCTTCAACCCTTTGTGAACATACCATTGTCAGTTGCTTCGGCGGGAGGCCCCTGGGAGGGGCCCCGGGGCCCGGCCGGAGCCGGGCTCCCGCCGAGGGAGCGCAAACCAAACTCTTGCTGTACCCAGTGGCACGTCCGAGTACACAAAAATTAAAACAAGTTAAAACTTTCAACAACGGATCTCTTGGTTCTGGCATCGATGAACCGG
+
CGGGGGGGGGGGGGGGGGGGGGGGGGGGGGGGGGGGGGGGGGGGGGGGGGGGGGGGGGGGGGGGGGGGGGGGGGGGGGGGGGGGGGGGGGGGGGGGGGGGGGGGGGGGGGGGGGGGGGGGGGGGGGGGGGGGGGGGGGGGGGGGGGGGGGGGGGGGGGGGGGGGGGGGGGGGGGGGGGGGGGGGGGGGGGGEGGGGGGGGGGGGGGGGGGGGGGFGGGGGGGGGGGG5CEGGEFFGGGGGGGGGGGGGGGGGGFGGGFDFGFGFGGGFFGEGFGB6BFFFFFGFFFFFFFF@<FFFF####
@M06045:235:000000000-JCY5N:1:1101:28553:9833 1:N:0:CTCAGA
TAACGACTTGGTCATTTAGAGGAAGTAAAAGTCGTAACAAGGTCTCCGTTGGTGAACCAGCGGAGGGATCATTAAAGAGTGTAAAAACTCCCTTAAACCATCGCGAACGTTACCTGGACGTCGTTGCTTCGGCGGGCTCGCCCGCCGGGGGGACGCTACCAAACTATTGCAGTCATTGGCCTCTCTGAGTATGATTTTTAAATAAGTCAAAACTTTCAACAACGGATCTCTTGGTTCTGGCATCGATGAAGAACGCAGCACATATGACCAGATCGGAAGAGCACACGTCTGAACTCCTTGG
+
CGGGGGGGGGGGGGGGGGGGGGGGGGGGGGGGGGGGGGGGGGGGGGGGGGGGGGGGGGGGGGGGGGGGGGGGGGGGGGGGGGGGGGGGGGGGGGGGGGGGGGGGGGGGGGGGGGGGGGGGGGGGGGGGGGGGGGGGGGGGGGGGGGGGGGGGGGGGGGGGGGGGGGGGGGGGGGFFFGGGGGGGGGGGGGGGGGGGGGGGGGGGGGGCGGGGGGGGGGGGGGGGGGGGGGGGGGGGGGGGGGGGGGGGGGGGGGGGDEGGGGGGCFGFFGFGFGFEFGFFFFGFFFFFF<FFFFB4?####
@M06045:235:000000000-JCY5N:1:1101:24171:9834 1:N:0:CTCAGA
TAACGACTTGGTCATTTAGAGGAAGTAAAAGTCGTAACAAGGTCTCCGTTGGTGAACCAGCGGAGGGATCATTACCGAGTTTACAACTCCCAAACCCCTGTGAACATACTACTTGTTGCCTCGGCGGATCAGCCCGCTCCCGGTAAAACGGGACGGCCCGCCAGAGGACCCCTAAACTCTGTTTCTATATGTAACTTCTGAGTAAAACCATAAATAAATCGAAACTTTCAACAACGGATCTCTTGGTTCTGGCATCGATGAAGAACGCAGCACATATTCCGAGATCGGAAGAGCACATGCT
+
CGGGGGGGGGFGGGGGGAFGGGGGGGFGGGGGGGGGGGGGGGGGGGGGGGGGGGGGGGGGGGGCEEGGGFGGGGGGGGGGGGGGGDGGGGGGGGGGGGGGGGGGGGGGGGGGGGGGGGGGGGGGGGGGGGGEGDGGGGGGGGGGGDGGGGGGGGGGGGGEGGG<EGGFFGGGGGGGGGGGGFGGGEFGGGEGC9BFGGGGGGGGGGGGGGGFFGFGGGGGGGGGGGGGGFGGFFCEGGDDF7:CCEFFF:7?C6FCDFF7CFFGF4DEFDB4:CF?FFFFF@5@:FFFFE))3:)2(####
@M06045:235:000000000-JCY5N:1:1101:14399:9851 1:N:0:CTCAGA
TAACGACTTGGTCATTTAGAGGAAGTAAAAGTCGTAACAAGGTTTCCGTAGGTGAACCTGCGGAAGGATCATTACCTAGAGTTGTAGGCTTTGCCTACCATCTCTTACCCATGTCTTTTGAGTACCTTCGTTTCCTCGGCGGGTCCGCCCGCCGATTGGACAAACTTAAACCCTTTGTAATTGAAATCAGCGTCTGAAAAAACATAATAGTTACAACTTTCAACAACGGATCTCTTGGTTCTGGCATCGATGAAGAACGCAGCACATATCTGTAGATCGGAAGAGCACACGTCTGAAAAAA
+
CGGGGGGGGGGGGGGGGGGGGGGGGGGGGGGGGGGGGGGGGGGGGGGGGGGGGGGGGGGGGGGGGGGGGGGGGGGGGGGGGGGGGGGGGGGGGGGGGGFGGGGGGGGGGGGGGGGGGGFGGGGGGGGGGGGGGGGGGGGGGGGGGGGGGGGGGGGGGGGGGGGGGGGGGGGGGGGGGGFGGGGGGGGGGGGGGGCFFGGGGDGGGGGGGGGGGGGGGGGGGGCFEGGDGGGGGGGGGGGGGGGFGGGGGGGGGGGGGGGGGGDGGGGF4>FGFGFFFGFFFFGF@FF5>FBF<FB<<####
@M06045:235:000000000-JCY5N:1:1101:22082:9854 1:N:0:CTCAGA
TAACGACTTGGTTATTTAGAGGAAGTAAAAGTCGTAACAAGGTCTCCGTAGGTGAACCTGCGGAGGGATCATTACAAGTGACCCCGGTCTAACCACCGGGATGTTCATAACCCTTTGTTGTCCGACTCTGTTGCCTCCGGGGCGACCCTGCCTTCGGGCGGGGGCTCCGGGTGGACACTTCAAACTCTTGCGTAACTTTGCAGTCTGAGTAAACTTAATTAATAAATTAAAACTTTTAACAACGGATCTCTTGGTTCTGGCATCGATGAAGAACGCAGCACATATGCTTAGATCGGAATGC
+
CGGGGGGGGGGGFFGGGGGGGGGGGGGGGGGGGGGGGGGGGGGGGGGGGGGGGGGGGGGGGGGGGGGGGGGGGGGGGGGGGGGGGGGGGGGGGGGGGGGGGGGGGGGGGGGGGGGGGGGGGGGGGGGGGGGGGGGGGGGGGGGGGGGGGGGGGGGGGGGGGGGGGGGGGGGGGGGGGGGGGGGGGGGGGGGGGGGGGGGGGGGGGGGGGGGGGGGGGEGGGGGGGGGGGGGGGGGGGGGGGGGGGGDGFGGGGGGGGGGGGFGGGGGFFGFCFGEFFDBFFFGFFFFFFFFFFFFF:####
@M06045:235:000000000-JCY5N:1:1101:20661:9862 1:N:0:CTCAGA
TAACGACTTGGTCATTTAGAGGAAGTAAAAGTCGTAACAAGGTTTCCGTAGGTGAACCTGCGGAAGGATCATTATCGAGTTGAGGGTCGCCCTCGCGCGCCCGAACCTCCCAACCCTGTGTCTACCACACCTTGTCGTTGCTTCGGCGGACCGGCCGCGCGTTTCGTGACCAACTGGTCGCACGCCGGCCGCCGGGGGCCCTTCGTGCCCCTGGAGAGCGTCCGCCGATGGCCCAACCACACAAACTCTTGTACCGAAACGTGTCGTCTGAACGAAAACAAGTGATTGTATAATCAAAGTG
+
CGGGGGGGGGGGGGGGGGGGGGGGGGGGGGGGGGGGGGGGGGGGGGGGGGGGGGGGGGGGGGGGGGGGGGGGGGGGGGGGGGGGGGGGGGGGGGGGGGGGGGGGGGGGGGGGGGGGGGGGGGGGGGGGGGGGGGGGGGGGGGGGGGGGGGGGGGGGGGGGGGGGGGGGGGGGGGGGGGGGGGGGGGGGGGGGGGGGGEGGGGGGGGGGGGGGGGGGGGGGGGGGGGGGGGGGGGGGGGGGGGDGGG7C>FDGGGGGGGGGGGGGGG<FFGFGFGFFFDFFFFFFFFFFFF@FBFFFF####
@M06045:235:000000000-JCY5N:1:1101:27124:9871 1:N:0:CTCAGA
TAACGACTTGGTCATTTAGAGGAAGTAAAAGTCGTAACAAGGTTTCCGTAGGTGAACCTGCGGAAGGATCATTCATAATAAGTGTTTTATGGCACTTTTTAAATCCATATCCACCTTGTGTGCAATGTCAGTCGATCTTCTTCATGGAGATCGACCAAACATCAACCTTTATTTTTTAACTCTTTGTCTGAAAAATATTATGAATAAACAATTCAAAATACAACTTTCAACAACGGATCTCTTGGCTCTCGCATCGATGAAGAACGCAGCACATATGTCGAGATCGGAAGAGCACACACTC
+
CGGGGGGGGGGGGGGGGGGGGGGGGGGGGGGGGGGGGGGGGGGGGGGGGGGGGGGGGGGGGGGGGGGGGGGGGGGGGGGGGGGGGGGGGGGGGGGGGGGGGGGGFGGGGGGGGGGGGGGGGGGGGGGGGGGGGGGGGGGGGGGGGGGGGGGGGGGGGGGGGGGGGGGGGGGGGGGGGGGGGGGGGGGGGGGGGFGGGGGGGGGGGGGGGGGGGGGGDGGGGGGGGGGGGGGGGGGGGGGGGGGGGFGGGGGGGGGGGGGGGGGGGGGFFGFGFGFFFGFFFFGFFFFF>FFFFFFF6####
@M06045:235:000000000-JCY5N:1:1101:19468:9879 1:N:0:CTCAGA
TAACGACTTGGTCATTTAGAGGAAGTAAAAGTCGTAACAAGGTCTCCGTTGGTGAACCAGCGGAGGGATCATTACCGAGTTTACAACTCCCAAACCCCTGTGAACATACCTATACGTTGCCTCGGCGGATCAGCCCGCGCCCCGTAAAAAGGGACGGCCCGCCCGAGGACCCCTAAACTCTGTTTTTAGTGGAACTTCTGAGTAAAACAAACAAATAAATCAAAACTTTCAACAACGGATCTCTTGGTTCTGGCATCGATGAAGAACGCAGCACATATTTCTAGATCGGAAGAGCACGGAG
+
CGGGGGGGGGGGGGGGGGGGGGGGGGGGGGGGGGGGGGGGGGGGGGGGGGGGGGGGGGGGGGGGGGGGGGGGGGGGGGGGGGGGGGGGGGGGGGGGGGGGGGGGGGGGGGGGGGGGGGGGGGGGGGGGGGGGGGGGGGGGGGGGGGGGGGGGGGGGGGGGGGGGGGGGGGGGGGGGGGGGGGGGGGGGGGGGGGGGGGGGGGGGGGGGGGGGGGGGGGGGGGGGGGGGGGGGGGGGGGGGGGGGFGGGGGGGGGGGGGGGFGGGGGGFFGFGFGFFFGFFF@C=??=FDFFFFF(3(####
@M06045:235:000000000-JCY5N:1:1101:22007:9887 1:N:0:CTCAGA
TAACGACTTGGTCATTTAGAGGAAGTAAAAGTCGTAACAAGGTAACCGTAGGTGAACCTGCGGTTGGATCATTAAAAAAGTTTGGTTTAAACAAACCGACACCTTCTGTGCACCTTTATCTGTCTTTGGTAAGTCGAGCTTCGGATTGGAGGGCAACTTCCGCATTCGAACTACCCTTGATCATATCTTGGGTTGGCTTGCCAAACATGTCAACAAACATATATTCCTTTTAATTTTGTATGTGTTAATCACTTTGATTAATTAAACTTAATAACTTTTGACAACGGATCTCTTGGCATGG
+
CGGGGGGGGGGGGGGGGGGGGGGGGGGGGGGGGGGGGGGGGGGEFGGGGGGGGGGGGGGGGGGGGGGGGGGGGGGGGGGGGGGGGGGGGGGGGGGGGGGGGGGGGGGGGGGGGGGGGGGGGGGGGGGGGGGGGGGGGGGGGGGGGGGGGGGGGGGGGGGGGGGGGGGGGGGGGGGGGGGGGGGGGGGGGGGGGGGGGGGGGGGGGGGGGGGGGGGGGGGGGGGGGGFGGGGFGGGGGGGGGGGGGGGGGGGGGGGGGGGGGGGGGGGFFGFGFGFFFGFFFFGFFFFBBFFFFFF?(####
@M06045:235:000000000-JCY5N:1:1101:25076:9893 1:N:0:CTCAGA
TAACGACTTGGTCATTTAGAGGAAGTAAAAGTCGTAACAAGGTAACCGTAGGTGAACCTGCGGTTGGATCATTAAAAAGATCAAATGCGGTTGTCATCTCTAATCAGAGGCAGCTCGCAGCTTAATGCTCTTCGTGAGCTTAAAGCATCCACATTTTGTGAACCGTTCTCGTCTCTGGCGGTGGGGTGACGTCAAAAATCACCTGTCAACATCCGGGTTTACTCGAGTGTCGTGGACAAGCCGTCAAACACTTGTGACAAACATCTTATCTTCTGTATCTCATGTCTGACCTTTTGTCAAT
+
CGGGGGGGGGGGGGGGGGGGGGGGGGGGGGGGGGGGGGGGGGGGGGGGGGGGGGGGGGGGGGGGGGGGGGGGGGGGGGGGGGGGGGGGGGGGGGGGGGGGGGGGGGGGGGGGGGGGGGGGGGGGGGGGGGGGGGGGGGGGGGGGGGGGGGGGGGGGGGGGGGGGGGGGGGGGGGGGGGGGGGGGGGGGGGGGGGGGGGGGGGGGGGGGGGGGGGGGGGGGGGGGGGGGGGGGGGGGGGGGGGGGGDGGGGGGGGGGGGGDGGGGGGGFFGFGFGFFFGF6@FGFFFFFFFF?FFFF<####
@M06045:235:000000000-JCY5N:1:1101:13699:9893 1:N:0:CTCAGA
TAACGACTTGGTCATTTAGAGGAAGTAAAAGTCGTAACAAGGTCTCCGTTGGTGAACCAGCGGAGGGATCATTACCGAGTTTCTACTCTAAACCCTGCGAACCTACCTCTACGTGCTTCGGCGGCCGGCCCCGGGGGGCGCCTAACGGCCGCCGAAAGTACCCAAAAATCACTTTTCCAGAGTCTTCTGAGTGACAAAAAAAAACAAGTCAAAACCTTCAACAACGGATCTCTTGGTTCTGGCATCGATGAAGAACGCAGCACATATTCCCAGATCGGAAGAGCACACGTCTGAACCCACG
+
CGGGGGGGGGGGGGGGGGGGGGGGGGGGGGGGGGGGGGGGGGGGGGGGGGGGGGGGGGGGGGGGGGGGGGGGGGGGGGGGGGGGGGGGGGGGGGGGGGGGGGGGGGGGGGGGGGGGGGGGGGGGGGGGGGGGGGGGGGGGGGGGGGGGGGGGGGGGGGGGGGGGGGGGGGGGGGGGGGGGGGGGGGGGGGGGGGGGGGFGGGGGGGGF@@EGGGGGGGFFC?FGFEDEEGCECCGFGCCDGGGGGG<FFFGFCCFFCEDC)*9FGG7=F>6:9C6@FDEEBF5)))5>B).7?FA0(####
@M06045:235:000000000-JCY5N:1:1101:20601:9911 1:N:0:CTCAGA
TAACGACTTGGTCATTTAGAGGAAGTAAAAGTCGTAACAAGGTCTCCGTAGGTGAACCTGCGGAGGGATCATTACACAATAAACATATGAAGGCTGCACCGCCAACAGGCGGCAAGGCTGGAGTATTTTATTACCCTTGTCTTTTGCGCACTTGTTGTTTCCTGGGCGGGTTCGCCCGCCTCCAGGACCACATGATAAACCTTTTTTATGCAGTTGCAATCAGCGTCAGTACAACAAATGTAAATCATTTACAACTTTCAACAACGGATCTCTTGGTTCTGGCATCGATGAAGAACGGACA
+
CGGGGGGGGGGGGGGGGGGGGGGGGGGGGGGGGGGGGGGGGGGGGGGGGGGGGGGGGGGGGGGGGGGGGGGGGGGGGGGGGGGGGGGGGGGGGGGGGGGGGGGGGGGGGGGGGGGGGGGGGGGGGGGGGGGGGGGGGGGGGGGGGGGGGGGGGGGGGGGGGGGGGGGGGGGGGGGGGGGGGGGGGGGGGGGGGGGGGGGGGGGGGGGGGGGGGGGGGGGGGGGGGGGGGGGGGGGGGGGGGGGGGGGGGGGGGGGGGGGGGGGGGGGEFGF7@FFFFGFFFFGFFFFFFFFF<F??(####
@M06045:235:000000000-JCY5N:1:1101:2575:9938 1:N:0:CTCAGA
TAACGACTTGGTCATTTAGAGGAAGTAAAAGTCGTAACAAGGTCTCCGTTGGTGAACCAGCGGAGGGATCATTAAAGAGTGTAAAAACTCCCTTAAACCATCGCGAACGTTACCTGGACGTCGTTGCTTCGGCGGGCTCGCCCGCCGGGGGGACGCTACCAAACTATTGCAGTCATTGGCCTCTCTGAGTATGATTTTTAAATAAGTCAAAACTTTCAACAACGGATCTCTTGGTTCTGGCATCGATGAAGAACGCAGGCACATATGTATAGATCGGAAGAGCACACGTCTGAACTCACGG
+
CGGGGGGGGGGGGGGGGGGGGGGGGGGGGGGGGGGGGGGGGGGGGGGGGGGFGGGGFCFFGGGGGGGGGGGGGGGGGGGFGGGGGGGGGGGGGGGGGGGGGGGGGGGGGGGGGGGGGGFGG7FGGGGGGGGGGGGGGGGEGFEF:FGDGGGGGGGDGGGGGGGGGGGGGGGGGGGGGGGFFFGFF6FEGEGGGFGGGCCFGGGGGGGGGGGF6@EFEGGGFECGGC*:@?FFGGGGGG?CFFGFECFGGFDFDCGGGGGGGGGGG7FFF7@FFDFFFDF>>F46<:FFFF5FDF?A9####
@M06045:235:000000000-JCY5N:1:1101:5987:9939 1:N:0:CTCAGA
TAACGACTTGGTCATTTAGAGGAAGTAAAAGTCGTAACAAGGTCTCCGTTGGTGAACCAGCGGAGGGATCATTACCGAGTTTACAACTCCCAAACCCCTGTGAACATACCTATACGTTGCCTCGGCGGATCAGCCCGCGTCCTGTAAAAAGGGACGGCCCGCCCGAGGACCCTAAACTCTGTTTTTAGTGGAACTTCTGAGTAAAACAAACAAATAAATCAAAACTTTCAACAACGGATCTCTTGGTTCTGGCATCGATGAAGAACGCAGCACATATACGCAGATCGGAAGAGCACAATGA
+
CGGGGGGGGGGFGGGGGGGGGGGGGGGGGGGGGGGGGGGGGGGGGGGGGGGGGGGGGGGGGGGGGGGGGGGGGGGGGGGFGGFGGGGGGGGGGGGGGGGGGGGGGGGGGGGGFGFGGGGGGGGGGGGGGGGGGGGGGGGGGGGGGGGGGGGGGGGGGGEGGGGGGGGGGGGGGGGGGGGGGGGGGGGGFGGGGGGGGGFGGGGGGFCGGGGGGGFGGGGGGFGGGGFFGFGGGGGGGGGGGGGFGFGGDGGGGGGGDGFGGGGGGGGFFG@GFGFFFF=FEFGF?FFFFFEFFFB78####
@M06045:235:000000000-JCY5N:1:1101:14672:9950 1:N:0:CTCAGA
TAACGACTTGGTCATTTAGAGGAAGTAAAAGTCGTAACAAGGTCTCCGTTGGTGAACCAGCGGAGGGATCATTACCGAAGTTACTCTTCAAAACCCATTGTGAACCTTACCTCTTGCCGCGCGTTGCCTCGGCGGGGAGGCGGGGTCTGGGTCGGCGCGCCCCTCACCGGGCCGCCGTCCCCGTCCCCGTCCCCGCCGGCCGCGCCAAACTCTAAATTTGAAAAAGCGTACTGCACGTTCTGATTCAAAACAAAAAACAAGTCAAAACTTTTAACAACGGATCTCTTGGTTCTGGCACGGC
+
CGGGGGGGGGGGGGGGGGGGGGGGFFGGFGGGGGGFEGFGEEFGGGGGGGDFGFGGGFFGGEGGCFFFDFGGGFDCFFGGGGGGGGGGGGFFFGGGGGGGFGFFGGGGGGGGGFGGFEGEGGGGGEEGFGGGG@>F:CGGGGGGGGFGGFFGFGEDCGC>EGGGEGG8EC:CGGGGGEGGGGE?EGGGG8ECEG>?EGGGGDECGEEGCCGECFGGFC9E7EFG=ECCEEGG7@FFFC095CFCFE7CFGGGGFFFGGFF*:>FGGG5?F=FFGFFF55@EB)6@?F*6/7@<?AF(####
@M06045:235:000000000-JCY5N:1:1101:24792:9954 1:N:0:CTCAGA
TAACGACTTGGTCATTTAGAGGAAGTAAAAGTCGTAACAAGGTCTCCGTTGGTGAACCAGCGGAGGGATCATTACGAGAGTGTCACCACTCCCAACCCATTGTTTACCTACCCGTCCACCGTGCTTCGGCAGGCAGCCCTGTGGGACAGGGCCTCGCCCCCCCTCGCGGGGGGTGCCTGCCGCTGGCCAACCAAAAACTCTAGCCGTTTTAGTACCATCTGAGTCTTCCACAAATGAACAAAACTTTCAACAACGGATCTCTTGGTTCTGGCATCGATGAAGAACGCAGCACATATTGCGG
+
CGGGGGGGGGGGGGGGGGGGGGGGGGGGGGGGGGGGGGGGGGGGGGGGGGGGGGGGGGGGGGGGGGGGGGGGGGGGGGGGGGGFGGGFGDGGGGGDGGGGGGGGGGGGGGGGGGGGGGGGGFFGGGGGGGGDEGGGGGGGGGGGGGGGGFFGGGGGGGGGGGGCFFGGG7FGGGGGGGGGGGGGGG8EGGGGGGGGGGGGGGCFGGEGGGFGGFCGFGGF9FGGGGDGGGGCGGCECFFGGGGGFFGGGGGFG=CDGCDCC0:7CFGFFFFFFGFB:CB6@@C:>@@53.>>7*).-####
@M06045:235:000000000-JCY5N:1:1101:9009:9964 1:N:0:CTCAGA
TAACGACTTGGTCATTTAGAGGAAGTAAAAGTCGTAACAAGGTTTCCGTAGGTGAACCTGCGGAAGGATCATTACCGAGTGAGGGTCTCTCAGGCCCGACCTCCCACCCTGTGTTTTTGTGACCTTGTTGCTTTGGCGGGCCCGCCTCGATGAGAGGCCGCCGGAAGCTCACCGCTTTGGGCCCGTGCCCGCCAGTAGCCCCCTTAAATTCTTAATAAACCCGTCGTCTGAGTCCACGGATGTAATGAAAAAAAACTTTCAACAACGGATCTCTTGGTTCTGGCATCGATGAAGAAAGGTC
+
CGGGGGGGGGGGGGGGGGGGGGGGGGGGGGGGGGGGGGGGGGGGGGGGGGGGGGGGGGGGGGGGGGGGGGGGGGGGGGGGGGGGGGGGGGGGGGGGGGGGGGGGGGGGGGGGGGGGGGGGGGGGGGGGGGGGGGFGGEGGGGGGGGGGGGGGGFGGGGGGGGGGGGGGGGGGGGGGGGGGGGGGGDCEFGGGGGGGGGGGGGGGFFGGGGGGGFGGGGGGGGDGGGGGGGGGGGGGGGGGGGFGGC7DFGGGGGGGGFGGGGCFGGGFFD@CFGF49>FFFFFFFFF>FF4@BF<?(####
@M06045:235:000000000-JCY5N:1:1101:18669:9970 1:N:0:CTCAGA
TAACGACTTGGTCATTTAGAGGAAGTAAAAGTCGTAACAAGGTCTCCGTTGGTGAACCAGCGGAGGGATCATTACAGAGTTGCGAGACTCCCAAACCATTGTGAACGTTACCTTTACCGTTGCTTCGGCGGGCGGCCCGGGTCCTGCCCGGCGCCCCTCGGCCCTCGCGGGCGCCCGCCGGAGGTAAACCAAACTATTGCATTGTATGGCCTCTCTGAGTCTTCTGTACTGAATAAGTCAAAACTTTCAACAACGGATCTCTTGGTTCTGGCATCGATGAAGAACGCAGCACATATTGCGA
+
CGGGGGGGGGGGGGGGGGGGGGGGGGGGGGGGGGGGGGGGGGGGGGFGGGGGGGGGGGGGGGGGGGGGGGGGGGGGGGGGGGGGGGGGFGGGGGGGGGGGGGGGGGGGGGGGGGGGGGGGGGGGGGGGGGGGGGGGGGGGGGGGGGGGGGGGGGGGGFGGGGGGGG7E>EEDCEEGGGGGG>EGGFGGGGGGGGGGGGFFCGFC<+<FFGGGE?FGFFGGGGGGGFGGGGGCEFCEGGGGGGGGGGGC77DGGGGG319:>CGCGCCFFC?CFGFF@G?FF*:?FFF@FFFF:*6:<####
@M06045:235:000000000-JCY5N:1:1101:9432:9984 1:N:0:CTCAGA
TAACGACTTGGTCATTTAGAGGAAGTAAAAGTCGTAACAAGGTCTCCGTTGGTGAACCAGCGGAGGGATCATTACCGAGTACTATAACTCATAACCCTTTGTGAACCTTCATACCTGTTGCTTCGGCGGCGCGCCTCTCGGGGCGTGCCCGCCGGCATTATCAGAATCTCTGTTCGAACCCGACGATACTTCTGAGTGTTCTAAGCGAACTGTTAAAACTTTCAACAACGGATCTCTTGGCTCCAGCATCGATGAAGAACGCAGCACATATGCCCAGATCGGAAGAGCACACGTCTGTCGG
+
CGGGGGGGGGGGGGGGGGGGGGGGGGGGGGGGGGGGGGGGGGGGGGGGGGGGGGGGGGGGGGGGGGGGGGGGGGGGGGGGGGGGGFGGGGGGGGGGGGGGGGGGGGGGGGDGGGGGGGFGGGGGGEGGGGGGGGGGGGGGGGGGGGGGGGGGGGGGEGGGGGGGGGGGFFGGFFGGFGGGGGGGGGGGGGGGGGGGGGGFGGGGGGGGGGGGGDFGGGGGGGGGGGGGGGGGGEGGGGGDFGGGGGGGGGGGGG7:FFGGGGGGGGGFFGFGFFFF>DFFFEG>BFFFFFFFFF<B(####
@M06045:235:000000000-JCY5N:1:1101:16948:9988 1:N:0:CTCAGA
TAACGACTTGGTCATTTAGAGGAAGTAAAAGTCGTAACAAGGTTTCCGTAGGTGAACCTGCGGAAGGATCATTATCAAAAGTCAAGTCGGGGGCTGTAAAGCTCTCGTCTACACCCATGTCTTTTGCGTACTCTTGTTTCCTCGGTGGCGCAAGCTGCCGATTGGACAAACCAAAACCTTTTTTGTAATTGCAATCAGCGTCTGAAAATAATCTAATTATTTACAACTTTCAACAACGGATCTCTTGGTTCTGGCATCGATGAAGAACGCAGCACATATGTCGAGATCGGAAGAGCACGAA
+
CGGGBCCF@EC<ECE@FEEEGFFFGFDEAFGGGGGGCFE@FDEEEDFFGFC@FGEGGDFFFGEGGGGFFFFGFGGGGGGGGFGGFFGGGGG7FEGGEGGGGGGGGEFFEGGGGGGEGGGGGGGGGGGGGGGGGGGGGGGFCFGGCFFGFEEGE=FEGGGGGFGGGFFGGGGGGGGAFGGGCFGGGGCBBFGGCFFGGGCEEEGFE9CCGFC9@FGG<FFGGGGGF7CFGCFFFFDGGGGGG5CFG9CD>DGGGGGGGG3<CC=FGGCFF:@GFGFF?CFFF?FFFFFFF5>@BF72)####
@M06045:235:000000000-JCY5N:1:1101:15146:10001 1:N:0:CTCAGA
TAACGACTTGGTCATTTAGAGGAAGTAAAAGTCGTAACAAGGTTTCCGTAGGTGAACCTGCGGAAGGATCATTACCGAGTGAGGGTGCTCCGTCGCCCGACCTCCCAACCCTGTGTCTACTGTACCTTGTCGTTGCTTCGGCGGACCGGTTGCTGACCAACTGGTTTCGACCGCCGGGGGCCCTGTCGCCCCTGGAGCGCGTCCGCCGATGGCCCAACTCCAAAAACTTCTTGACCCCGAAACCAGTGTCGTCTGAAAACACGTTTGTGATGAGTACAATCAAAAACAAAACTTTCAACGT
+
CGGGGGGGGCGGGGFGGGGGCG?GEFGGGGGGGGEGGGGGFGFEFFGGFFGEFGFFFGFGGGGEGEGGGFGGGGGGGGGGFFGGGG7EGGGGFGGGGGEE:CEG8=E?FGGGCBFGGGGGGGEDGFGG<FG@FE@FFCE:FEFGEBCCEGGEGCGGFF:CFFGFDFFG@>EGGGGGD7<B@FEFFGGFF88:@CFFGC:CGEEEGGEEGGE*;CGEEECFFEFFEF?6@CFG@@FGGDC<CGG4**2*:>DGGF5:C+:97CDGFFG>>DFGFFFFFGF4;FF7=5BFFFFFB=A<)####
@M06045:235:000000000-JCY5N:1:1101:24696:10007 1:N:0:CTCAGA
TAACGACTTGGTCATTTAGAGGAAGTAAAAGTCGTAACAAGGTTTCCGTAGGTGAACCTGCGGAAGGATCATTACCTAGAGTTGTAGGCTTTGCCTACCATCTCTTACCCATGTCTTTTGAGTACCTTCGTTTCCTCGGCGGGTCCGCCCGCCGATTGGACAAACTTAAACCCTTTGTAATTGAAATCAGCGTCTGAAAAAACATAATAGTTACAACTTTCAACAACGGATCTCTTGGTTCTGGCATCGATGAAGAACGCAGCACATATGTCCAGATCGGAAGAGCACACGTCTGAAGTGG
+
CGGGGGGGGGGGGGGGGGGGGGGGGGGGGGGGGGGGGGGGGGGGGGGGGGGGGGGGGGGGGGGGGGGGGGGGGGGGGGGGGGGGGGGGGGGGGGGGGGGGGGGGGGGGGGGGGGGGGGGGGGGGGGGGGGGGGGDGG7FGGFGGGFGGDGEEGGGGGFFGGGGGGGGGDGGGGGGGGGGCCG@GGGGFGGGGGGGGGGGGGGGGGGGGGGGGGGGGGGGGGGGFGFF=EEEEFGFGGGGGGGGGGGGGGGGGGGGGCCCDDGDGGGGFFGFGFGFFFGFFFFDFFFFF45:><:<BA####
@M06045:235:000000000-JCY5N:1:1101:23991:10034 1:N:0:CTCAGA
TAACGACTTGGTCATTTAGAGGAAGTAAAAGTCGTAACAAGGTCTCCGTTGGTGAACCAGCGGAGGGATCATTACCGAGTTTACAACTCCCAAACCCAATGTGAACCATACCTAGACGTTGCTTCGGCGGTACCGCCCCGGCGCCCTCGGGCCCGGAACCAGGCGCCCGCCGGGGGACCAACCAAACCCTTTCAGTGAATCCCGGGCGACCCCCGGCGGCATTATCTGAGTACAGCGAAATAAAAAAACGCATCAAAACTTTCAACAACGGATCTCTTGGTTCTGGCATCGATGAAACGGC
+
CGGGGGGGGGGGGGGGGGGGGGGGGGGGGGGGGGGGGGGGGGGGGGGGGGGGGGGGGGGGGGGGGGGGGFGGGGGGGGGGGGGGGGGGGGGGGGGGGGGGGGGGGGGGGGGGGGGGGGGGGGGGGGGGGGGGGGGGGGGGGGGGGGEGDFGGGGGGGGGGGGGGGGGGGGGGGGGGGGGGGGGGFGGGGGGGGGGGGGGGGGGGGGGGGEGGGG=EGGGGCGF+AFGGGGGGFFGGGGGCGFDGGFGGGGG=7EFGGFGGFFGGGGGFFGDDBD6?FG?@FFDFFFFFFF>FBFFF)####
@M06045:235:000000000-JCY5N:1:1101:10962:10058 1:N:0:CTCAGA
TAACGACTTGGTCATTTAGAGGAAGTAAAAGTCGTAACAAGGTCTCCGTTGGTGAACCAGCGGAGGGATCATTACAGAGTTGCAAAACTCCCAAACCATTGTGAACGTTACCTTTACCGTTGCTTCGGCGGGCGGCCCGGGTCCTGCCCGGCGCCCCTCGGCCCTCGCGGGCGCCCGCCGGAGGTAAACCAAACTATTGCATTGTATGGCCTCTCTGAGTCTTCTGTACTGAATAAGTCAAAACTTTCAACAACGGATCTCTTGGTTCTGGCATCGATGAAGAACGCAGCACATATTACTG
+
CGGGGGGGGGGGGGGGGGGGGGGGGGGGGGGGGGGGGGGGGGGGGGGGGGGGGGGGGGGGGGGGGGGGGGGGGGGGGGGGGGGGGGGGGGGGGGGGGGGGGGGGGGGGGGGGGGGGGGGGGGGGGGGGGGGGGGGGGGGGGGGGGGGGGGGGGGGGGGGGGGGGGGGGGGGGGGGGGGGGGGGGGGGGGGGGGGGGGGGGGGGGGGGGGGGGGFGGGGGGGGGGGGGGGGGGFFGGGGGGGGGGGGGGGGGGGGDGGCG>FGGGGGGFFFFGFGFEFGFFFFGFFFFFFFFFFFFFA####
@M06045:235:000000000-JCY5N:1:1101:14147:10062 1:N:0:CTCAGA
TAACGACTTGGTCATTTAGAGGAAGTAAAAGTCGTAACAAGGTCTCCGTTGGTGAACCAGCGGAGGGATCATTACAGAGTTGCAAAACTCCCAAACCATTGTGAACGTTACCTAAACCGTTGCTTCGGCGGGCGGCCCGGGTCCTTCCCGGCGCCCCTCGGCCCTCGCGGGCGCCCGCCGGAGGAAAACCAAGCTATTGCATTGTATGGCCTCACTGAGTCTTCTGTACTGAATAAGTCAAAACTTTCAAAAACGGATCTCTTGTTTCTGGCATCGATGAAGAACGCAGCACATATTCAGA
+
CGGGGGGGGGGGGGGGGGGGGGGGGGGGGGGGGGGGGGGGGGGGGGGGGGGGGGGGGGFGGGGGGGGGGGGGGGFGGGGGGGFGGGDGFGGGGGGGGGGFDFFGFFFGGGGFEFGGGCGGGGGGGGGDGGGGEGGGGCGGC*FCGFGGGGGGDGGGG7FD:FFF:AFFGGCE:EGGGGGCC:EGGGGCFEC;8FC@FFCCDGFEFCFE;E?6;+/<C+CF+<:<??CC7?FEC7<99?+:FG79EF7*:C*:7:C5*A7*0:7C0;C=@FFF>F?>47BF=4FFFFFE3:57:49<4####
@M06045:235:000000000-JCY5N:1:1101:10626:10076 1:N:0:CTCAGA
TAACGACTTGGTCATTTAGAGGAAGTAAAAGTCGTAACAAGGTTTCCGTAGGTGAACCTGCGGAAGGATCATTAATGATTGGTGGCTGTTGCTGACTAGCGTTTCTAGTATGTGCACGCCACACCTTCAATCCACTTACACCTGTGCACCTTCTGTAACAGATCTATGTGGATACGGAGATATGAAAGTTTGCGCTCTCGTACTCTGTTGAAGCAGTCTACTACGTTTTTTTACACACACACACAATAGTCATTGAATGTATTTTTTTTATTCTTATGATAAAGACAACTTTCAACAAAGC
+
CGGGGGGGGGGGGGGGGGGGGGGGGGGGGGGGGGGGGGGGGGGGGGGGGGGGGGGGGGGGGGGGGGGGGGGGGGGGGGGGGGGGGGGGGGGGGGGGGGGGGGGGGGGGGGGGGGGGGGGGGGGGGGGGGGGGGGGGGGGGGGGGGGGGGGGGGGGGGGGGGGGGGGGGGGGGGGGGGGGEEGGGGGGGGGGGGGGGGGGGGGGGGGGGGGGGGGGGGGGGGGGGGGGGGGGGGGGGGGGGGGGGGGGGGGGGGGGGFGGGGGGGGGGFFGFGFGFFFGFFFFF?4FFFFFFFBFFF?####
@M06045:235:000000000-JCY5N:1:1101:4292:10091 1:N:0:CTCAGA
TAACGACTTGGTCATTTAGAGGAAGTAAAAGTCGTAACAAGGTCTCCGTTGGTGAACCAGCGGAGGGATCATTACAGAGTTGCAAAACTCCCTAAACCATTGTGAACGTTACCTAAACCGTTGCTTCGGCGGGCGGCCCGGGTCCTTCCCGGCGCCCCCCGGCCCTCGCGGGCGCCCGCCGGAGGTAAACCAAACTATTGCATTAATGGCCTCCCTGAGTCTTCTGTACTGAATAAGTCAAAACTTTCAACAACGGATCTCTTGGTTCTGGCATCGATGCAGAACGCAGCACACATTCCTA
+
CGGGGGGGCEF,CEEFGGG9F@C6;CEFGC@F@EF8@CCEGGEFGF,@<FCCCFFFGDDCCFD@:@FC,C,@CCCFGFFA<<EE<<=8FDGGGFDF@E<EFDG<<FF<FFCCE5EEGD,>C44CFEF==EC7=>EGDCC:FEBFCFFG:>CE<F:<@FGEC:EFE8C5**:88C58:*2:E8CGC;+++0;FGGG?+A+<7<CC+C0C<86<@*2;8;C0+<<CFC<+2A<C+<<0?F9*<::C67CCGFGFCC3>7CCF>D:>4CFBF***)097FC6)9**/)05))0))()(,.####
@M06045:235:000000000-JCY5N:1:1101:22527:10112 1:N:0:CTCAGA
TAACGACTTGGTCATTTAGAGGAAGTAAAAGTCGTAACAAGGTTTCCGTAGGTGAACCTGCGGAAGGATCATTACCTAGAGTATTGTAGGCTTTGTCCTGCTGTCTCTTACCCATGTTTTTTGAGTACTTACGTTTCCTCGGCGGGTTCGCCCGCCGATTGGACAATTTAAACCCATTGCAGTTGCAATCAGCGTCTGAAAAACTTTAATAGTTACAACTTTCAACAACGGATCTCTTGGTTCTGGCATCGATGAAGAACGCAGCACATATACCCAGATCGGAAGAGCACACGTCTGCTAG
+
CGGGGGGGGGGGGGGGGGGGGGGGGGGGGGGGGGGGGGGGGGGGGGGGGGGGGGGGGGGGGGGGGGGGGGGGGGGGGGGGGFGGGGGFGGGGGGGGGGGGGGGGGGGGGGGGGGGGGGGGGGGGGGGGGGGGGGGGGGGGGGGGGGGGGGGGGGGGGGGGGGGGGGGGGGGGGGGGGGGGGGGGGGGGGGGGGGGGGGGGGGGGGGGGGGGGGGGGGGGGGGGGGGGGGGGGGGGGGGGGGGGGGGGGGGGGGGFGGGGGGGGGGGGFFGF>FCFF>GFFFFDDEFFFFFFFFFFF2####
@M06045:235:000000000-JCY5N:1:1101:27358:10116 1:N:0:CTCAGA
TAACGACTTGGTCATTTAGAGGAAGTAAAAGTCGTAACAAGGTCTCCGTTGGTGAACCAGCGGAGGGATCATTACAGAGTTGCAAAACTCCCTAAACCATTGTGAACGTTACCTAAACCGTTGCTTCGGCGGGCGGCCCCGGGGTTTACCCCCCGGGCGCCCCTGGGCCCCACCGCGGGCGCCCGCCGGAGGTCACCAAACTCTTGATAATTTATGGCCTCTCTGAGTCTTCTGTACTGAATAAGTCAAAACTTTCAACAACGGATCTCTTGGTTCTGGCATCGATGAAGAACGCAGCCTC
+
CGGGGGGGGGGGGGGGGGGGGGGGGGGGGGGGGGGGGGGGGGGGGGGGGGGGGGGGGGGGGGGGGGGGGGGGGGGGGGGGGGGGGGGGGGGGGGGGGGGGGGGGGGGGGGGGGGGGGGGGGGGGGGGGGGGGGGGGGGGGGGGGGGGGGGGGGGGGGGGGGGGFGGGGGGGGGGGGGGGGGGGGGGGGGGDGGGGGGGGGGGGGCGGGGGGGGGGGGGGGGGGGGGGGGGGGGGGGGGGFFGDGGFGGGFGGGGGGGGGFGGGCDCDFFFFGFGFFFGFFFFGFFFFFFFFFBD?F3####
@M06045:235:000000000-JCY5N:1:1101:16138:10125 1:N:0:CTCAGA
TAACGACTTGGTCATTTAGAGGAAGTAAAAGTCGTAACAAGGTCTCCGTTGGTGAACCAGCGGAGGGATCATTATCGAAGTTACTCTTCATACCCATTTGTGAACACTACCCCATTGCCGCGCGTTGCCTCGGCGGTGAGGTCCGCGGGGGGGTGGGCTGCGCTCCGGCGCCGCTCCCCCCTCCCGGGCCCCCGCCGGCCGCGCCTTACTCTTAATTTGCAAAGCGGACTGTACGATCTGATTAATCTTGATAAACAAGTCAAAACTTTCAACAACGGATCTCTTGGCTCTCGCATCGGCT
+
CGGGGGGGGGGGGGGGGGGGGGGGGGGGGGGGGGGGGGGGGGGGGGGGGGGGGGGGGGGGGGGGGGGGGGGGGGGGGGGGGGGGGGGGGGGGGGGGGGGGGGGGGGGGGGGGGGGGGGGGGGGGGGGGGGGGGGGGGGGGGGGGGGGGGGGGGGGGGGGGGGGGGGGGGGGGGGEGGGGGGGGGGGGGGGGGGEGGGGGGGGGGGGGCGFFFGGGGGGGGGGGFGGGGGGGGFGGE5>EFGGGFFGGGGGFFGGGGFGFGFGGGGGGFFGFGFGFFFGFEF6DFFFFFFFFF?DF:3####
@M06045:235:000000000-JCY5N:1:1101:20161:10126 1:N:0:CTCAGA
TAACGACTTGGTCATTTAGAGGAAGTAAAAGTCGTAACAAGGTCTCCGTTGGTGAACCAGCGGAGGGATCATTATCGAGTTCTAAACAACTCCCAAACCCATGTGAACATACCTTTTGTTGCTTCGGCGGGATCGCCCCGGGTGCCATTCAGTTGCGCCCCGGAGTCAGGCGCCCGCCAGAGGACCGAAACTCTTGTATTATTGAGAATTTCTGAGTGGATTAAACAAATAATCAAAACTTTCAACAACGGATCTCTTGGTTCTGGCATCGATGAAGAACGCAGCACATATCATAAACACT
+
CGGGGGGGGGGGGGGGGGGGGGGGGGGGGGGGGGGGGGGGGGGGGGGGGGGGGGGGGGGGGGGGGGGGGGGGGGGGGGGGGGGGGGGGGGGGGGGGGGGGGGGGGGGGGGGGGGGGGGGGGGGGGGGGGGGGGGGGGGGGGGGGGGGGGGGGGGGGGGGGGGGGGGGGGGGGGGGGGGGGGGGGGGGDGGGCGGGGGGGGGGGCGGGDGGGGFGGGGGG?EGGGGGFGGGGGGGGCFGCFGGGFGGGGGGGGGEFFGGGCFGFGGGGFBGEGFGFFFGFFFEGFFFFFF4@FFFFA)####
@M06045:235:000000000-JCY5N:1:1101:25377:10157 1:N:0:CTCAGA
TAACGACTTGGTCATTTAGAGGAAGTAAAAGTCGTAACAAGGTCTCCGTAGGTGAACCTGCGGAGGGATCATTACCGAGTTAGGGTCTTCCACGGCCCGACCTCCCAACACCGTGTCTAATCAAACCAATTGTTGCTTCGGCGGGACGGTCTTCCCAGACCGCCGGAGGGTGCAACCGCCCCTCTGGAGAGCGCCCGCCGACGGCCCAATCTCCAAAACTCTTGTACCAAACCGTGATGTCTAAATCGACCTTTTGTATAATTACAAGAAACAAAACTTTCAACAACGGATCTCTTTTCAC
+
CGGGGGGGGGGGGGGGGGGGGGGGGGGGGGGGGGGGGGGGGGGGGGGGGGGGGGGGGGGGGGGGGGGGGGGGGGGGGGGFGGGGGGGGGGGGGGGGGGGGGGGGGGGGGGGEGGGFFGGGGGGGGGGGGGGGGGBFGGGGGGGGGGGGGGGGGGGGGGGGGGGGGGGGGGGGGGGGGGGGGGGGGGGGGGGGGGGGGGGGDGGGGGGDGGGCFGFGFGGFGEGFGGGGGGGGGGGGFGGGGGGFFEGCFDGGGGGGG?77FGGGGGGFFGFGFG@F@GF?FFGFFFFFEFBD26:A)####
@M06045:235:000000000-JCY5N:1:1101:6898:10162 1:N:0:CTCAGA
TAACGACTTGGTCATTTAGAGGAAGTAAAAGTCGTAACAAGGTCTCCGTTGGTGAGCCAGCGGAGGGATCATTACCGAGTTTACAACTCCCAAACCCCTGTGAACATACCACTTGTTGCCTCGGCGGATCAGCCCGCTCCCGGTAAAACGGGACGGCCCGCCAGAGGACCCCTAAACTCTGTTTCTATATGTAACTTCTGAGTAAAACCATAAATAAATCAAAACTTTCAACAACGGATCTCTTGGTTCTCGCATCGATGAAGAACGCAGCACATATCTGCAGATCGGAAGAGCACATGGG
+
CGGGGGGGGGGGGGGGGGGGGGFGGGGGGGGGGGGGGGGGGGGGGGGGGGGGGGGGGGGGGGGGGGGGGGGGGGGGGGGGGGGGGGGGGGGGGGGGGGGGGGGGGGGGGGGGGGGGGGGGGGGGGGGGGGGGGGGGGGGGGGGGGGGGGGGGGGGGGGGGGGGGGGGGGGGGGGGGGGGGGGGGGGGGGGGGGGGGGGGGGGGGGGGGGGGGGGGGGGGGGGGGGGGGGGGGGGGGGGGGGGGGGGGGGGGGGGGGDFGGGGFGGGGFEGFGFGFFF79/@FGFFFFDDFEFBFFF0####
@M06045:235:000000000-JCY5N:1:1101:22917:10164 1:N:0:CTCAGA
TAACGACTTGGTCATTTAGAGGAAGTAAAAGTCGTAACAAGGTTTCCGTAGGTGAACCTGCGGAAGGATCATTCATAATAAGTGTTTTATGGCACTTTTTAAATCCATATCCACCTTGTGTGCAATGTCAGTCGATCTTCTTCATGGAGATCGACCAAACATCAACCTTTATTTTTTAACTCTTTGTCTGAAAAATATTATGAATAAACAATTCAAAATACAACTTTCAACAACGGATCTCTTGGCTCTCGCATCGATGAAGAACGCAGCACATATACTGAGATCGGAAGAGCACACGCTT
+
CGGGGGGGGGGGGGGGGGGGGGGGGGGGGGGGGGGGGGGGGGGGGGGGGGGGGGGGGGGGGGGGGGGGGGGGGGGGGGGGGGGGGGGGGGGGGGGGGGGGGGGGGGGGGGGGGGGGGGGGGGGGGGGGGGGGGGGGGGGGGGGGGGGGGGGGGGGGGGGGGGGGGGGGGGGGGGGGGGGGGGGGGGGGGGGGGGGGFFGGGGGGGGGGGGGGGGGGGGGGGGGGGGGGGGGGGGGGGGGGGGGGGGGGGGGGGGGGGGGGGGGGGGGFFGFGFGFFFGFFFFFFFFFFEFFFFFFF:####
@M06045:235:000000000-JCY5N:1:1101:23539:10168 1:N:0:CTCAGA
TAACGACTTGGTCATTTAGAGGAAGTAAAAGTCGTAACAAGGTCTCCGTTGGTGAACCAGCGGAGGGATCATTATAGAGTGTAAACTCCCTAACCTTTGTGAACATACCTGTTGCTTCGGCGGTCCTCACCGGCCGCCGAAGGCCTATATTCTTGAATTTACATGAATTTCTGAGTATCAAACAAAAATAAATAAAAACTTTCAGCAACGGATCTCTTGGTTCTGGCATCGATGAAGAACGCAGCACATATCGGGAGATCGGAAGAGCACACGTCTGAACTCCAGTCACCTCAGAAACGAA
+
CGGGGGGGGGGGGGGGGGGGGGGGGGGGGGGGGGGGGGGGGGGGGGGGGGGGGGGGGGGGGGGGGGGGGGGGGGGGGGGGGGGGGGGGGGGGGGGGGGGGGGGGGGGGGGGGGGGGGGGGGGGGGGGGGGGGGGGGGGGGGGGGGGGGGGGGGGGGGGGGGGGGGGGGGGGGGGGGGGGGGGGGGGGGGGGGGGGGGGGGGGGGGGGGGGGGGGGGGGGGGGGGGGGGGGGGGGGGGGGGGGGGGGGGGGGGGGGGGGGGGGGGGGGFFGFGFGFFFGFFFFGFFFFFFFF@FFAF)####
@M06045:235:000000000-JCY5N:1:1101:11057:10169 1:N:0:CTCAGA
TAACGACTTGGTCATTTAGAGGAAGTAAAAGTCGTAACAAGGTTTCCGTAGGTGAACCTGCGGAAGGATCATTAGTGAACGCCCTCACGGGCTTATAACTATTCCAAACCTCTGTGAACCGTGCCCTTCGGGGCTATTTTACAAACATGGTGTAATGAACGTCATATATCATAACAAAACAAAACTTTCAACAACGGATCTCTTGGCTCTCGCATCGATGAAGAACGCAGCACATATCGTCAGATCGGAAGAGCACACGTCTGAACTCCAGTCACCTCAGAATCTCGTATGCCGTCTGAAT
+
CGGGGGGGGGGGGGGGGGGGGGGGGGGGGGGGGGGGGGGGGGGGGGGGGGGGGGGGGGGGGGGGGGGGGGGGGGGGGGGGGGGGGGGGGGGGGGGGGGGGGGGGGGGGGGGGGGGGGGGGGGGGGGGGGGGGGGGGGGGGGGGGGGGGGGGGFGGGGGGGGGGGGGGGFGGGGGGGGGGGGGGGGGGGGGGGGGGGGGEGGGGGGGGFFG9EGGGGGGGGGGGGGGGGGGGGGCCGGGEGCFDGFGGGGGDFGGGFFGGGGGGGGGGFFGFGFGFF=D?/9?7@@FF@@FFFAE:92####
@M06045:235:000000000-JCY5N:1:1101:20321:10175 1:N:0:CTCAGA
TAACGACTTGGTCATTTAGAGGAAGTAAGAGTCGTAACAAGGTTTCCGTAGGTGAACCTGCGGAAGGATCATTCATAATAAGTGTTTATGGCACTTCTTAAATCCATATCCACCTTGTGTGCAATGTCAGCCGTTTTCTTTATGAAAGCGGCCAAACATCAACTTATTTTTTAACTGTCTGTCTGAAAACTATTATGAATAAACAATTCAAATACAACTTTCAACAACGGATCTCTTGGCTCTCGCATCGATGAAGAACGCAGCACATATTTTAAGATCGGAAGAGCACACGTCTGACGGC
+
CGGGGGGGGGGGGGGGGGGGGGGGGGGGGGGGGGGGGGGGGGGGGGGGGGGGGGGGGGGGGGGGGGGGGGGGGGGGGGGGGGGGGGGGGGGGFGGGGGGGGGGGGGGGGGGGGGGGGGGGGGGGGGGGGGGGGGGGGGGGGGGGGGGGGGGGGGGGGGGGGGGGGGGGGGGGGGGGGGGGGGGGGGGGGGGGGGGGGGGGGGGGGGGGGGGGGGGGGGGGGGGGGGGGGGGDGGGGGGGGGGGGGGGGGGGGGGGGGGGGGGGGGGGFFGFGFGFFFFFFFFGFFFFFFFFFFF<B6####
@M06045:235:000000000-JCY5N:1:1101:13018:10187 1:N:0:CTCAGA
TAACGACTTGGTCATTTAGAGGAAGTAAAAGTCGTAACAAGGTCCCCGTTGGTGAACCAGCGGAGGGATCATTACCGAGTTTACAACTCCCAAACCCCTGTGAACATACCACTTGTTGCCTCGGCGGATCAGCCCGCTCCCGGTAAAACGGGACGGCCCGCCAGAGGACCCCTAAACTCTGTTTCTATATGTAACTTCTGAGTAAAACCATAAATAAATCAAAACTTTCAACAACGGATCTCTTGGTTCTGGCATCGATGAAGAACGCAGCACATATCCGGAGATCGGAAGAGCACAGACG
+
CGGGGGGGGGGGGGGGGGGGGGGGGGGGGGGGGGGGGGGGGGGGGGGGGGGGGGGGGGGGGGGGGGGGGGGGGGGGGGGGGGGGGGGGGGGGGGGGGGGGGGGGGGGGGGGGGGGGGGGGGGGGGGGGGGGGGGGGGGGGGGGGGGGGGGGGGGGGGGGGGGGGGGGGGGGGGGFGGGGGGGGGGGGGGGGGGGGGGGGGGGCFGGGGGGGGGGGGGGGGGGGGGGGGGGGGGGGGDGGDGGGGGGGGFFGGGGGGGGGGGGGGGGGDFGFGFGFFFGFFFFGF?FFFF:>F?FB?(####
@M06045:235:000000000-JCY5N:1:1101:18891:10202 1:N:0:CTCAGA
TAACGACTTGGTCATTTAGAGGAAGTAAAAGTCGTAACAAGGTTTCCGTAGGTGAACCTGCGGAAGGATCATTACTATAACCCACGGGGGTGGGCTTTCCGAAAGGACAGTCATGGGCGCCTCACGCGGCGTTCCCTGGCTGGCGGCGGCGGTGCCTGTGGTGTTGCGGGGGTTACCCTCCACAACACGCTTGCCTGTACGTCGATCGAGCCCATCGCCTGAATATTACCCTTGCTTTTTGCGCACCCATTGTTTCCTCGGCAGGCTTGCCTGCCAGTAGGACCTTTTTCAACTCTTAAAC
+
CGGGGGGGGGGGGGGGGGGGGGGGGGGGGGGGGGGGGGGGGGGGGGGGGGGGGGGGGGGGGGGGEGGCCEDFGGGGGGGGGGGGGGGEGGGGGGGGGGGGGGGGGGCFGGGGGGGGGGGGG>FGGGGGGGGGGGGGGGGGGGGGGGGFGGGGGGGGGGGGGGGGDEGGGGGGGGGGGGFFGGGFGGGGGGDGFGGGGG9@EFGDE:FGGGGGGCCGEGGGGFFFCFGGGGGGGCGGGGFDCFCC*:CGCGGGDF4>CCGGGGD<DDCF3FFCBGF?47*1*177>?FFF@@?B?2-6####
@M06045:235:000000000-JCY5N:1:1101:10830:10231 1:N:0:CTCAGA
TAACGACTTGGTCATTTAGAGGAAGTAAAAGTCGTAACAAGGTTTCCGTAGGTGAACCTGCGGAAGGATCATTAACGAGTCCAGGCGGACGACGCTTAAAACGTCGCCCGTCCACCTCTCCACCCGTGTCTATGTTACCACGTTGCTTCGGCGGTCCCGCGGTATCGCGGCCGCCGAAGACCCCTAGAACTCTGCCTGGAAGGTTGCAGTCTGAGCGATATAATAAATCAGCAAAACTTTCAACAACGGATCTCTTGGTTCCGGCATCGATGAAGAACGCAGCACATATATTGAGATGCGT
+
CGGGGGGGGGGGGGGGGGGGGGGGGGGGGGGGGGGGGGGGGGGGGGGGGGGGGGGGGGGGGGGGGGGGGGGGGGGGGGGGGGGGGGGGGGGGGGGGGGGGGGGGGGGGGGGGGGGGGGGGGGGGGGGGGGGGGGGGGGGGGGGGGGGGGGGGGGGGGGGGGGGGGGGGGGGGGGGGGGEEFGGGGGGGGGGGGGGGGGGGGGGFGFGGGGGFGGGGGGGGGGGGGGFDFGGGGGGGGGGGGGGGGGGGGGCEGGGGCFGGGGGGGGGF>GFGFDBFFGFFEFGFFFFFFFBFAFFF)####
@M06045:235:000000000-JCY5N:1:1101:6447:10250 1:N:0:CTCAGA
TAACGACTTGGTCATTTAGAGGAAGTAAAAGTCGTAACAAGGTCTCCGTTGGTGAACCAGCGGAGGGATCATTACAGAGTTGCAAAACTCCCAACCCTTTGTGAACGAACTAGTCAGTTGCCTCGGCGGGGAGCCCTTCAGGGGGTAGCCCGCCGGAGGACCACTAAACTCTTGAATTTTTGGCCTCTCTGAGTGATTACGCAATGAATCAAAACTTTCAACAACGGATCTCTTGGTTCTGGCATCGATGAAGAACGCAGCACATATGTCTAGATCGGAAGAGCACACGTCTGAACTCTGT
+
CGGGGGGGGGGGGGGGGGGGGGGGGGGGGGGGGGGGGGGGGGGGGGGGGGGGGGGGGGGGGGGGGGGGGGGGGGGGGGGGGGGGGGGGGGGGGGGGGGGGGGGGGGGGGGGGGGGGGGGGGGGGGGGGGGGGGGGGGGGGGGGGGGGGGGGGGGGGGGGGGGGGGGGGGGGGGGGGGGGGGGGGGGGGGGGGGGGGGGGGGGGGGGGGGGGGGGGGGGGGGGGGGGEGGGGGGGGGGGGG7FGGGGGGGGGGGGGGGGGGGGGGGGGFFGFG?GFFFGFFFFDFFFFFFFFFFFAF)####
@M06045:235:000000000-JCY5N:1:1101:25792:10257 1:N:0:CTCAGA
TAACGACTTGGTCATTTAGAGGAAGTAAAAGTCGTAACAAGGTCTCCGTTGGTGAACCAGCGGAGGGATCATTACCGAGTTTACAACTCCCAAACCCCTGTGAACATACCACTTGTTGCCTCGGCGGATCAGCCCGCTCCCGGTAAAACGGGACGGCCCGCCAGAGGACCCCTAAACTCTGTTTCTATATGTAACTTCTGAGTAAAACCATAAATAAATCAAAACTTTCAACAACGGATCTCTTGGTTCTGGCATCGATGAAGAACGCAGCACATATCACTAGATCGGAAGAGCACATTGG
+
CGGGGGGGGGGGGGGGGGGGGGGGGGGGGGGGGGGGGGGGGGGGGGGGGGGGGGGGGGGGGGGGGGGGGGGGGGGGGGGGGGGGGGGGGGGGGGGGGGGGGGGGGGGGGGGGGGGGGGGGGGGGGGGGGGGGGGGGGGGGGGGGGGGGGGGGGGGGGGGGGGGGGGGGGGGGGGGGGGGGGGGGGGGGGGGGGGGGGGGGGGGGGGGGGGGGGGGGGGGGGGGGGGGGGGGGGGGGEGGGGGGGGGGGGGGGGGGGGGGGGGFFGGGFFGFGFGFFFGFFFFGFFFFFFFFFFFFF7####
@M06045:235:000000000-JCY5N:1:1101:5048:10260 1:N:0:CTCAGA
TAACGACTTGGTCATTTAGAGGAAGTAAAAGTCGTAACAAGGTTTCCGTAGGTATGTTAAGCATCGAATTCCTCTCCTATTGTGACATTTCGCTAACTTGTGATCTCAGGTGAACCTGCGGAAGGATCATTACTGAGTTAGGGTCTTCTGTGGCCCGACCTCCAACCCTGTGTCTACCTTACCACGTTGCTTCGGCGGGCCTGTCGACAGGATCTGTCGGCTGCCGGTGGGTCTTAAACCCCGCTGGACAGTGCTCGTCGATGGCCAACCTCCAAAACTCTTTGAAGAACCATGCCGGGAC
+
CGGGGGGGGGGGGGGGGGGGGGGGGGGGGGGGGGGGGGGGGGGGGGGGGGGGGGGGGGGGGGGGGGGGGGGGGGGGGGGGGGGGGGGGGGGGGGGGGGGGGGGGGGGGGGGGGGGGGGGGGGGGGGGGGGGGGGGGGGGGDGGGGGGGGGGAGGGGGGGGGGGGGGGGGGGGGGGGGGGGGGFGGGGGGGGGGGGGGGGGGGGGFGGGGGGGGGGGGGGGGGGGGGGGGGGGGGGGGGGFGGGGGGGGGGGGGGGGGDDGDGGGGGGF>DFGF4F?FGFFFFGFFFFFFFFFDFFB0####
@M06045:235:000000000-JCY5N:1:1101:12067:10318 1:N:0:CTCAGA
TAACGACTTGGTCATTTAGAGGAAGTAAAAGTCGTAACAGGGTTTCCGTAGGTGAACCTGCGGAAGGATCATTAATGAATTTGGAGAATTGATGCTGGCCTTTGTGCATGTGCTCGTTCTCTTTAATCCATACACACCTGTGCACTTGTTATCGGGGCTTGTTGTTAAAGATAAGCCCTGCTTAATCACATACTCTTATTATTTACTTTGAATGTTTATCAAGTCGAAAGACTTTTAAATCAATACAACTTTTAACAACGGATCTCTTGGCTCTCGCATCGATGAAGAACGCAGCACTGGA
+
CGGGGGGGGGGGGGGGGGGGGGGGGGGGGGGGGGGGGGGGGGGGGGGGGGGGGGGGGGGGGGGGGGGGGGGGGGGGGGGGGGGGGGGGGGGGGGGGGGGGGGGGGGGGGGGGGGGGGGGGGGGGGGGGGGGGGGGGGGGGGGGGGGGGGGGGGGGGGGGGGGGGGGGGGGGGGGGGGGGGGGGGGGGGGGGGGGGGGGGGGGGGGGGGGGGGGGGGGGGGGGGGGGGGGGGGGGGGGGGGGGGGGGGGGGGGGGGGGGGGGGGGGGGFFGFGFGFFFGDFFFGFFFFFFFFFFFFF1####
@M06045:235:000000000-JCY5N:1:1101:18570:10328 1:N:0:CTCAGA
TAACGACTTGGTCATTTAGAGGAAGTAAAAGTCGTAACAAGGTTTCCGTAGGTGAACCTGCGGAAGGATCATTACCGAGTGCGGGCCCTCGCGGCCCAACCTCCCACCCTTGTCTCTATACACCTGTTGCTTTGGCGGGCCCACCGGGGCCACCTGGCCGCCGGGGGACGCACGTCTCCGGGCCCGCGCCCGCCGAAGTGCTCTGTGAACCCTGATGAAGATGGGCTGTCTGAGTACTGTGAAAATTGTCAAAACTTTCAACAATGGATCTCTTGGTTCTGGCATCGATGAAGAACGCGCA
+
CGGGGGGGGGGGGGGGGGGGGGGGGGGGGGGGGGGGGGGGGGGGGGGGGGGEGGGGGGGGGGGGGGGGGGGGGGGFGGGGGGG@GGGGGGGGGGGCGFGGGGGCGGGGGGGGGGGGGGGGGGGGFGGGGGGGGGFGDGGGGCEDGFGCGGGEGGGGGFGGEGEEGGGGGEGEEE@FGGGGGDGGGCCCCEDEGDGGGGGGGGCEE9<EFGFG=FGGFGGGFGGGGGGECFDFGGFFFG92C:CFGGGGGFGGGFD<:CCFGGFGGFCF*6?DFGFFFGFFF4CF??BFFFFFFFFF0####
@M06045:235:000000000-JCY5N:1:1101:19493:10329 1:N:0:CTCAGA
TAACGACTTGGTCATTTAGAGGAAGTAAAAGTCGTAACAAGGTTTCCGTAGGTGAACCTGCGGAAGGATCATTAATGATTGGTGGCTGTTGCTGACTAGTGTTTCTAGTATGTGCACGCCACACCTTCAATCCCACTTACACCTGTGCACCTTCTGTAATAGATCTATGTGGATACGGAGATGTGAAAGTTTGCGCTCTCCTACTCTGTTGAAGCACAGTCTACTACGTTTTTTTTTACACACACACAATAGTCATTGAATGTATTTTTTTTATTCTTATGATAAAAACAACTTTCACGCA
+
CGGGGGGGGGGGGGGGGGGGGGGGGGGGGGGGGFGGGGGGGGGGGGGGGGGGGGGGGGGGGGGGGGGGGGGGGGGGGGGGGGGGGGGGGGGGGGGGGGGGGGGGGGGGGGGGGGGGGGGGGGGGGGGGGGGGGGGGGGGGGGGGGGGGGGGGGGGGGGGGGGCGGGGGGGGGGGGGGGGGDFGGGGGGGFGGGGGGCGGGGGFGFGGGGGGF;CFGFGGGGGGGGGGGGGGGGGGGGGGGGGGGGGGG:DGGGGGGGGGFGGGGGGGFFGFGFGFFFGFFFBCFFFFFFFFF>?BA4####
@M06045:235:000000000-JCY5N:1:1101:3734:10330 1:N:0:CTCAGA
TAACGACTTGGTCATTTAGAGGAAGTAAAAGTCGTAACAAGGTCTCCGTTGGTGAACCAGCGGAGGGATCATTACCGAGTTTACAACTCCCAAACCCCTGTGAACATACCACTTGTTGCCTCGGCGGATCAGCCCGCTCCCGGTAAAACGGGACGGCCCGCCAGAGGACCCCTAAACTCTGTTTCTATATGTAACTTCTGAGTAAAACCATAAATAAATCAAAACTTTCAACAATGGATCTCTTGGTTCTGGCATCGATGAAGAACGCAGCACATATTTTGAGATCGGAAGAGCACAGGTA
+
CGGGGGGGGGGGGGGGGGGFGGGGGGGGGGGGGGGGGGGGGGGGGGGGGGGGGGGGGGGGGGGGGGGGFGGGGGGGGGGGGGGGGGGGGGGGGGGGGGGGGGFGGGGGGGGGGGGGGGGGGGGGGGFGGGGGGGGGGGGGGGGGGGGGGGGGGGGEGGGGGGDEGGGGGGGGGGGGGGFGGGGGGGGGGGGGGFGGGGGGGGFGGGGGGGGGGFFGFGGGGG7<FGGGGGFGGGGGGG:F?FGGGFFFFGGGFGDGDEGGGFCCFC<3>DFFFGFFFGFFF)7<FFFD:>3FBFFB(####
@M06045:235:000000000-JCY5N:1:1101:5160:10335 1:N:0:CTCAGA
TAACGACTTGGTCATTTAGAGGAAGTAAAAGTCGTAACAAGGTTTCCGTAGGTGAACCTGCGGAAGGATCATTACTGAGTGAGGGCCCCTCGGGGTCCAACCTCCCACCCGTGTTTAACGAACCTTGTTGCTTCGGCGGGCCCGCCTCACGGCCGCCGGGGGGCATCCGCCCCCGGGCCCGCGCCCGCCGAAGCCACCTGTGAACGCTGTCTGAAGTATGCAGTCTGAGACAATTATTAAATTAATTAAAACTTTCAACAACGGATCCCTTGGTTCCGGCATCGATGAAGAACGCAGCTGA
+
CGGGGGGGGGGGGGGGGGGGGGFGGGGGGGGGGGGEFGGGFGFGGGGGGGGFGGGGGGGGGGGGGGGFFFGGGFFFGFGGFGGGGGGGGGGGGGGGGGGGGGGDGEFGGGGGGGGGGGFGGGGGGGGGFGGGGGE7F@FCFGGGGG:<FFGEEGEE:<=CGE>EGGFGGGGGGGGGGGGG>>:8?EDGDG5:EGGFGGECFGGGGGGGEEC?F+CGEGGGGG7<C+AFGGGGFGG?FCG:9<DFGCFGGGGGGFFGGGG4CCG3C3>?FGF4?GF@F3>DDF*)75@=F?BF?F?;(####
@M06045:235:000000000-JCY5N:1:1101:6233:10340 1:N:0:CTCAGA
TAACGACTTGGTCATTTAGAGGAAGTAAAAGTCGTAACAAGGTCTCCGTTGGTGAACCAGCGGAGGGATCATTACCGAGTTTACAACTCCCAAACCCCTGTGAACATACCTTATGTTGCCTCGGCGGATCAGCCCGCTCCCCGTAAAACGGGACGGCCCGCCGCAGGAACCACCAAACTCTGTTTTTAGTGGAACTTCTGAGTATAAAAAACAAATAAATCAAAACTTTCAACAACGGATCTCTTGGTTCTGGCATCGATGAAGAACGCAGCACATATGAGCAGATCGGAAGAGCACCTGC
+
CGGGGGGGGGGGGGGGGGGGGGGGGGGGGGGGGGGGGGGGGGGGGGGGGGGGGGGGGGGGGGGGGGGGGGGGGGGGGGGGGGGGGGGGGGGGGGGGGGGGGGGGGGGGGGGGGGGGGFGGGGGGGGGGGGGGGGGGGCGGGGGGGGGGGGGGGGGGGGGGGGGGGGGEGGGGGGGGGGGGGGGGGGGGGGGGGGGGGGGGGFFGFGGGGGGGGGGGGGGGGGGGGGGGGGGGGGGGGGGDGGGGGGGGGGGGDGGGGGGGGGGGGGGFFGFGFGFFFGFFFFGFFFFFFEEFFFFF7####
@M06045:235:000000000-JCY5N:1:1101:27639:10340 1:N:0:CTCAGA
TAACGACTTGGTCATTTAGAGGAAGTAAAAGTCGTAACAAGGTCTCCGTTGGTGAACCAGCGGAGGGATCATTACCGAGTTTACAACTCCCAAACCCCTGTGAACATACCACTTGTTGCCTCGGCGGATCAGCCCGCTCCCGGTAAAACGGGACGGCCCGCCAGAGGACCCCTAAACTCTGTTTCTATATGTAACTTCTGAGTAAAACCATAAATAAATCAAAACTTTCAACAACGGACCTCTTGGTTCTGGCATCGATGAAGAACGCAGCACATATTCCGAGATCGGAAGAGCACACGGT
+
CGGGGGGGGGGGGGGGGGGGGGGGGGGGGGGGGGGGGGGGGGGGGGGGGGGGGGGGGGGGGGGGGGGGGGGGGGGGGGGGGGGGGGGGGGGGGGGGGGGGGGGGGGGGGGGGGGGGGGGGGGGGGGGGGGGGGGGGGGGGGGGGGGGGGGGGGGGGGGGGGGGGGGGGGGGGGGGGGGGGGGGGGGGGGGGGGGGGGGGGGGGGGGGGGGGGCGGGGGGGGGGGGGGGGGGGGGGGGGGGGGGGGGGGGGGGFFGGGGGGGGGGGGGFEGFGFGFFFGFFF>GFFFFFF>EF?FFF1####
@M06045:235:000000000-JCY5N:1:1101:3148:10342 1:N:0:CTCAGA
TAACGACTTGGTCATTTAGAGGAAGTAAAAGTCGTAACAAGGTCTCCGTTGGTGAACCAGCGGAGGGATCATTACAGAGTTGCAAAACTCCCTAAACCATTGTGAACGTTACCTTCAAACCGTTGCTTCGGCGGGCGGCCCGGGTCCGCCCGGTGCCCCCTGGCCCCCTAGCGGGGCGCCCGCCGGAGGAAACCCAACTCTTGATTATTATGGCCTCTCTGAGTCTTCTGTACTGAATAAGTCAAAACTTTCAACAACGGATCTCTTGGTTCTGGCATCGATGAAGAACGCAGCACACCGT
+
CGGGGGGGGGGGGGGGGGGGGGGGGGGGGGGGGGGGGGGGGGGGGGGGGGGGGGGGGGGGGGGGGGGGGGGGGGGGGGGGGGGGGGGGGGGGGGGGGGGGGGGGGGGGGGGGGGGGGGGGGGGGGGGGGGGGGGGGGGGEGGGGGGGGGGGGGGGGGGGGGGGGFGGGGGGGGGGGGGGDGGGGGGGGGEGGGGGGGGGFGGGGGGGGGGGGGGFGGGGGGGGGGGGGGGGGGGGGGCG7CGGGGGGGGGGGGGGGGGGGDDGGDGGFFGFGFGFFFGFFFFGFFFF?>DFFFFF?1####
@M06045:235:000000000-JCY5N:1:1101:11191:10343 1:N:0:CTCAGA
TAACGACTTGGTCATTTAGAGGAAGTAAAAGTCGTAACAAGGTCTCCGTTGGTGAACCAGCGGAGGGATCATTACAGAGTTGCAAAACTCCCAAACCATTGTGAACGTTACCTAAACCGTTGCTTCGGCGGGCGGCCCGGGTCCTTCCCGGCGCCCCTCGGCCCTCGCGGGCGCCCGCCGGAGGAAAACCAAACTATTGCATTGTATGGCCTCTCTGAGTCTTCTGTACTGAATAAGCCAAAACTTTCAACAACGGATCCCTTTGTTCTGGAATCGATGAAGAACGCAGCACATATACCCC
+
CGGGGGGGGGGGFGFECCFFGGGGGEFEFGGG9EFGG;EDFCFFGGFGGGG@B@EGGGFFEGGGGECCGFFGCF@FGGGGGEAFCAGFGFFGGGGF@AFFFGCGGGGGGGGGEEFGGGG?:FGGGGGGGGGDGC7EGGGGGG@F9@@CGGCGE@CGFFGCCECFGGGGGD>58:>EE5>CEEEECFFGFCF>EFFFGFFF@EFFFCFG>58<*+00CGG+22@@?9<CF:<C7C0A+*3>FF<5CF>FGGC?CCDGG*/2CC**02****1*)*95>574@BC@)7)7)7551*)).####
@M06045:235:000000000-JCY5N:1:1101:13894:10362 1:N:0:CTCAGA
TAACGACTTGGTCATTTAGAGGAAGTAAAAGTCGTAACAAGGTCTCCGTAGGTGAACCTGCGGAGGGATCATTACATGTGACCCCGGTCTAACCACCGGGATGTTCATAACCCTTTGTTGTCCGACTCTGTTGCCTCCGGGGCGACCCTGCCTTCGGGCGGGGGCTCCGGGTGGACACTTCAAACTCTTGCGTAACTTTGCAGTCTGAGTAAACTTAATTAATAAATTAAAACTTTTAACAACGGATCTCTTGGTTCTGGCATCGATGAAGAACGCAGCACATATTCACAGATCGGAAATA
+
CGGGGGGGGGGGGGGGGGGGGGGGGGGGGGGGGGGGGGGGGGGGGGGGGGGGGGGGGGGGGGGGGGGGGGGGGGGGGGGGGGGGGGGGGGGGGGGGGGGGGGGGGGGGGGGGGGGGGGGGGGGGGGGGGGGGGGGGGGGGGGGGGGGGGGGGGGGGGGGGGGGGGGGGGGGGGGGGGGGGGGGGGGGGGGGGGGGGGGGGGGGGGGGGGGGGGGGGGGGGGGGGGGGGFGDGGGGGGFGGFEGGGDDGGGGGGGGCFECFGGGFGGGFFGFGFGFFFGFFFFGFFFFFFFFFFFFF6####
@M06045:235:000000000-JCY5N:1:1101:22257:10383 1:N:0:CTCAGA
TAACGACTTGGTCATTTAGAGGAAGTAAAAGTCGTAACAAGGTTTCCGTAGGTGAACCTGCGGAAGGATCATTACCTAGAGTTGTAGGCTTTGCCTACCATCTCTTACCCATGTCTTTTGAGTACCTTCGTTTCCTCGGCGGGTCCGCCCGCCGATTGGACAAACTTAAACCCTTTGTAATTGAAATCAGCGTCTGAAAAAACATAATAGTTACAACTTTCAACAACGGATCTCTTGGTTCTGGCATCGATGAAGAACGCAGCACATATCATGAGATCGGAAGAGCACACGTCTGAATGCT
+
CGGGGGGGGGGGGGGGGGGGGGGGGGGGGGGGGGGGGGGGGGGGGGGGGGGGGGGGGGGGGGGGGGGGGGGGGGGGGGGGGGGGGGGGGGGGGGGGGGGGGGGGGGGGGGGGGGGGGGGGGGGGGGGGGGGGGGGGGGGGGGGGGGGGGGGGGGGGGGGGGGGGGGGGGGGGGGGGGGGGGGGGGGGGGGGGGGGFGGGGGGGFFFGGGGGGGGGGGGGGGGGGGGGGGGCEECCFGGGFFGGGGGGGGGGEGGGGFGGGGGGFGGGFFGFGFF:@=FFBEF77>FF>5:@F0FBFF####
@M06045:235:000000000-JCY5N:1:1101:8175:10384 1:N:0:CTCAGA
TAACGACTTGGTCATTTAGAGGAAGTAAAAGTCGTAACAAGGTTTCCGTAGGTGAACCTGCGGAAGGATCATTAGTGAACGCCCTCACGGGCTTATAACTATTCCAAACCTCTGTGAACCGTGCCCTTCGGGGCTATTTTACAAACATGGTGTAATGAACGTCATATATCATAACAAAACAAAACTTTCAACAACGGATCTCTTGGCTCTCGCATCGATGAAGAACGCAGCACATATTTCAAGATCGGAAGAGCACACGTCTGAACTCCAGTCACCTCAGAATCTCGTATGCCGTCTTGGC
+
CGGGGGGGGGGGGGGGGGGGGGGGGGGGGGGGGGGGGGGGGGGGGGGGGGGGGGGGGGGGGGGGGGGGGGGGGGGGGGGGGGGGGGGGGGGGGGGGGGGGGGGGGGGGGGGGGGGGGGGGGGGGGGGGGGGGGGGGGGGGGGGGGGGGGGGGGGGGGGGGGGGGGGGGGGGGGGGGGGGGGGGGGGGGFGGGGGGGGG@EGGGGGGGGGGGGGGGGGGGGGFGGGGGGGGGGGGGGGGFGGGGGGGGGGGGGGGGGGGGGGGGGGGGFFGFGFGFFFGFFFFDFFF@FFF??AFB>(####
@M06045:235:000000000-JCY5N:1:1101:26264:10387 1:N:0:CTCAGA
TAACGACTTGGTCATTTAGAGGAAGTAAAAGTCGTAACAAGGTTTCCGTAGGTGAACCTGCGGAAGGATCATTACCTAGAGTATTGTAGGCTTTGTCCTGCTGTCTCTTACCCATGTTTTTTGAGTACTTACGTTTCCTCGGCGGGTTCGCCCGCCGATTGGACAATTTAAACCCATTGCAGTTGCAATCAGCGTCTGAAAAACTTTAATAGTTACAACTTTCAACAACGGATCTCTTGGTTCTGGCATCGATGAAGAACGCAGCACATATAGCAAGATCGGAAGAGCACACGTCTGGCAG
+
CGGGGGGGGGGGGGGGGGGGGGGGGGGGGGGGGGGGGGGGGGGGGGGGGGGGGGGGGGGGGGGGGGGGGGGGGGGFGGGGGGGGGGGGGGGGGGGGGFGGGGGGGGGGGGGGGGGGFGGGGGGGGGGGGGGGGGGGGGGGGGGGGGGGGGGFGGEGGGEGGGGGGGGGGGGGGGGGGGGGGGGGGGGGGGGGGGGGGGGGGGGGGGGGGGGGGGGGGGGGGGGGGGGGGGGDEGFGGGGGGGGGFGGGGGG?FCFGGGGGGGGGGFGFFGFGFGFFFG?FFFGFFFF5?FFFF>?04####
@M06045:235:000000000-JCY5N:1:1101:8579:10391 1:N:0:CTCAGA
TAACGACTTGGTCATTTAGAGGAAGTAAAAGTCGTAACAAGGTCTCCGTTGGTGAACCAGCGGAGGGATCATTACCGAAGTTACCTTCAAAACCCACTGTGAACCTTACCTCTTGCCGCGTTGTCTCGGCGGGAGGCGGTGGGCGTCTCGCGCCCCCAGCGGGCCGTGCCGCTCCCGTCCCCGCCGGCGGCGCCAAACTCTAAATTTACAGCGGACTGGACGTTCTGATTTACAAAAAAAAACAAGTTAAAACTTTCAACAACGGAACTCTTGGTTCTGGCATCGATGAAGAACGCAAGAC
+
CGGGGGGGGGGGGGGGFGGGGGGGGFGGGGGGGGGGGGGGGGGGGGGGGGGGGGGGF<FGGGGGGGEG@FGGGGGGGGGGFGFGGGGGGGGGGGGGGGG<EFDFGGGGGFFAFGGGGGGGGFEFGGGGGGGGGGGGGGG7FEGFFFEGGFGGCC:FGGGGGGG<CGGGGFGGEEDGC8;EGGGEGGGGEGGGGGG8C5CGC9FF@FGGGFG6CGEGGG*:*::;=5@FFFGGGGF?CDEGGGGGFC:*:CFF*3::7CGGGG*)>D*)02*:==07B>=B@>FFDF:=847@37904####
@M06045:235:000000000-JCY5N:1:1101:17982:10396 1:N:0:CTCAGA
TAACGACTTGGTCATTTAGAGGAAGTAAAAGTCGTAACAAGGTTTCCGTAGGTGAACCTGCGGAAGGATCATTAATGATTGGTGGCTGTTGCTGACTAGTGTTTCTAGTATGTGCACGCCACACCCTCAATCCCACTTACACCTGTGCACCTTCTGTAATAGATCTATGTGGATACGGAGATATGAAAGTTTGCGCTCTCGTACTCTGTTGAAGCAGTCTACTACGTTTTTTTACACACACACACAATAGTCATTGAATGTATTTTTTTTATTCTTATGATAAAAACAACTTTCAACTCCC
+
CGGGGGGGGGGGGGGGGGGGGGGGGGGGGGGGGGGGGGGGGGGGGGGGGGGGGGGGGGGGGGGGGGGGGGGGGGGGGGGGGGGGGGGGGGGGGGGGGGGGGGGGGGGGGGGGGGGGGGGGGGGGGGGGGGGGGGGGGGGGGGGGGGGGGGGGGGGGGGGGGGGGGFGGGGGGGGGGGGGGGGGGGGGGGGGGGGGGEGGGGGGGGGGGGGGGGGGGGFGGGGGGGGGGGGGGGGGGGGGGGGGGGGGGGGGGGGGGGGGGGFGGGGGFBGFDFFFF?FFBBFFFFFFFFFFFA@AD)####
@M06045:235:000000000-JCY5N:1:1101:27587:10413 1:N:0:CTCAGA
TAACGACTTGGTCATTTAGAGGAAGTAAAAGTCGTAACAAGGTCTCCGTTGGTGAACCAGCGGAGGGATCATTACCGAGTTTACAACTCCCAAACCCAATGTGAACGTTACCAAACTGTTGCCTCGGCGGGATCTCTGCCCCGGGCGCGTCGCAGCCCCGGACCAAGGCGCCCGCCGGAGGACCAACCCAAAACTCTTTATGTATACCCCCTCGCGGGTTTTTTACTTCTGAGACTTTCTCGGCGCCCCTAGCGGGCGTTTCGAAAATGAATCAAAACTTTCACCAACGGATCTCTTTTGA
+
CGGGGC@;FFAGACCFFGG@E<CC@<@EFFGCCFF@@FEEDDECEDE@CCCECDAEE@CFCCGD:CF:,CF9CC<CF@FCCDFGF9F69CF=CEDCC@FEAF<C<CEDGF7FEE@=<FGFGFGGF@CGGGG7@=FBDAC=FFGDD@:@FGGDFFGG7:<<:EGEG><1*<F*:1=<1C8C*AC*2;CCC>F8EGC?E999CEGGGFGCC5:>ECGEEC8CE=8EFGG7F?9CG7EGFCE>F=CD/:39C3*:C5C<C=D3CF7*99<FFFF*6>???DF6@6?*964>5>E)49>46####
@M06045:235:000000000-JCY5N:1:1101:6869:10466 1:N:0:CTCAGA
TAACGACTTGGTCATTTAGAGGAAGTAAAAGTCGTAACAAGGTTTCCGTAGGTGAACCTGCGGAAGGATCATTAATGATTGGTGGCTGTTGCTGACTAGTGTTTCTAGTATGTGCACGCCACACCTTCAATCCCACTTACACCTGTGCACCTTCTGTAATAGATCTATGTGGATACGGAGATATGAAAGTTTGCGCTCTCGTACTCTGTTGAAGCAGTCTACTACGTTTTTTTACACACACACAATAGTCATTGAATGTATTTTTTTTATTCTTATGATAAAAACAACTTTCAACAAGCCA
+
CGGGGGGGGGGGGGGGGGGGGGGGGGGGGGGGGGGGGGGGGGGGGGGGGGGGGGGGGGGGGGGGGGGGGGGGGGGGGGGGGGGGGGGGGGGGGGGGGGGGGGGGGGGGGGGGGGGGGGGGGGGGGGGGGGGGGGGGGGGGGGGGGGGGGGGGGGGGGGGGGGGGGGGGGGGGGGGGGGGGGGGGGGGGGGGGGGGGGGGFEGGGGGGGGGGGGGGGGGGGGGGGGGGGGGGGGGGGGGGGGGGGGGGGGGGGGGGGGGGGGGGGGGGFFGFGFGFFFDFFFFGFFFFFFFFFFFFF?####
@M06045:235:000000000-JCY5N:1:1101:15357:10471 1:N:0:CTCAGA
TAACGACTTGGTCATTTAGAGGAAGTAAGAGTCGTAACAAGGTCTCCGTTGGTGAACCAGCGGAGGGATCATTACAGAGTTGCAAAACTCCCAAACCATTGTGAACGTTACCTAAACCGTTGCTTCGGCGGGCGGCCCGGGTCCTTCCCGGCGCCCCTCGGCCCTCGCGGGCGCCCGCCGGAGGAAAACCAAACTATTGCATTGTATGGCCTCTCTGAGTCTTCTGTACTGAATAAGTCAAAACTTTCAACAACGGATCTCTTGGTTCTGGCATCGATGAAGAACGCAGCACATATAACGG
+
CGGGGGGGGGGGGGGGGGGGGGGGGGGGGGGGGGGGGGGGGGGGGGGGGGGGGGGGGGGGGGGGGGGGGGGGGGGGGGGGGGGGGGGGGFFGGGGGGGGGGGGGGGGGGGGGGGGGGGGGGGGGGGGGGGGGGGGGGGGGGGGGGGGGGGGGGGGGGGGGGGGGGGGGGGGGGGGGGGGGGEGGGGGGGGGGGGGCGGGGGGGFGGGGGGGGGGFF9?FGGGGGGGGGGGFFFCEGGCFGGGG7FGGGGGGGDFCDGDDDGGGFFGGFFGFGFG@BFG?FFFGFFBEFFDFFBF<<6####
@M06045:235:000000000-JCY5N:1:1101:26569:10473 1:N:0:CTCAGA
TAACGACTTGGTCATTTAGAGGAAGTAAAAGTCGTAACAAGGTTTCCGTAGGTGAACCTGCGGAAGGATCATTAACGAGTTAGGGTCCCTCGCGGCCCGACCTCCCAACCCTTTGTCTACCTGACCACTGTTGCTTCGGCGAGCCCGTCTGTAATGGACCGCCGGGGGGTACCTTGATCGGCCCTCTGGTCCGCGCTCGTCGATAGCCAAACTTTTAAAATCTTAACCAAACGTGTCTCAATCTAAGTATTATTTGTTAAATAAAAGCAAAACTTTCAACAACGGATCTCTTGGTTTCTGG
+
CGGGGGGGGGGGGGGGGGGGGGGGGGGGGGGGGGGGGGGGGGGGGGGGGGGGGGGGGGGGGGGGGGGGGGGGGGGGGGGGGGGGGGGGGGGGGGGGGGGGGGGGGGGGGGGGGGGGGGGGGGGGGGGGGGGGGGGGGGGGGEFGGGGGGGGGGGGGGGGGGGGGGGGGGGGGGGGGGGGGGGGGGGGGGGGGGGGGGGGGGGGGGGGGGFFGGGGGGGGFGGGGGGGFGG=GGGGGG>F7FFGGFGGGGGGGFGGGGGG=:FGFGGGFFGFGFGFFFGFFFFGFFFEEBBFFFFFF(####
@M06045:235:000000000-JCY5N:1:1101:25721:10493 1:N:0:CTCAGA
TAACGACTTGGTCATTTAGAGGAAGTAAGAGTCGTAACAAGGTTTCCGTAGGTGAACCTGCGGAAGGATCATTAATGATTGGTGGCTGTTGCTGACTAGTGTTTCTAGTATGTGCACGCCACACCTTCAATCCCACTTACACCTGTGCACCTTCTGTAATAGATCTATGTGGATACGGAGATATGAAAGTTTGCGCTCTCGTACTCTGTTGAAGCAGACTACTACGTTTTTTTACACACACACACAATAGTCATTGAATGTATTTTTTTTATTCTTATGATAAAAACAACTTTCAACTAAC
+
<FA@CBFC@EECEFCFA<CEFEGFGFFCF<F@EFF@8FDEFEC@EE@FCF,@CFFFECC<F@CEGCCE<E<,@@@CEGGGDDFGFGC@EFEFFGGFGEA,CC<FECEAFFDFFFFFC@+,@:FCE<?FF?F9<FGFC?FEFFFBFDEGGCCEGG9?FF,AEFFFFADFGEAF<AD==6>EFGGGGFADF9@,EGGGGGGGGGEG6>;AFEGCFBF?CCFFCFFFGGG,<*;CCFF?CC*C?CCDEEGC:DG9FFFF79+;FGGGGGD8BD57@F4=87=4@67@@6)<F>FF4*-:)####
@M06045:235:000000000-JCY5N:1:1101:22019:10510 1:N:0:CTCAGA
TAACGACTTGGTCATTTAGAGGAAGTAAAAGTCGTAACAAGGTCTCCGTTGGTGAACCAGCGGAGGGATCATTACCGAGTTTACAACTCCCAAACCCCTGTGAACATACCTACAACGTTGCCTCGGCGGCTCCCCGCTTCCCCGTAAAACGGGAGCGGCCCGCCAGAGGACCCAACAAACTCTGTTATTTTCAGTATCTTCTGAGTAAAAACACAATCAATTAAAACTTTCAACAACGGATCTCTTGGTTCTGGCATCGATGAAGAACGCAGCACATATGTCGAGATCGGAAGAGCAAATA
+
CGGGGGGGGGGGGGGGGGGGGGGGGGGGGGGGGGGGGGGGGGGGGGGGGGGGGGGGGGGGGGGGGGGGGGGGGGGGGGGGGGGGGGGGGGGGGGGGGGGGGGGGGGGGGGGGGGGGGGGGGGGGGGGGGGGGGGGGGGGGGGGGGGGGGGGGGGGGGGGGGGGGGGGGGGGGGGGGGGGGGGGGGGGGGGGGGGGGGGGGGGGGGGGGGGGGGGGGGGGGGGGGGGGGGGGGGGGGGGGG5CCFGGGGGGGGGGGGGGGGGGGGGGGFFGFCEFFFFGFFFFFF3@FFFD>D08<B3####
@M06045:235:000000000-JCY5N:1:1101:16659:10521 1:N:0:CTCAGA
TAACGACTTGGTCATTTAGAGGAAGTAAAAGTCGTAACAAGGTTTCCGTAGGTGAACCTGCGGAAGGATCATTACCGTGCCGGGGGCCCTCCGGGGTCCCATTGTGCCACCCGTGTTTACTTGTACCTGTTGCTTCGGCGGGCCTGCGGGCCTCGCTCGCTGCCGGGGGACCTGGTCCCCGGGCTCGTGCCCGCCGGAGACACACCCAACCTCTCTAACGTATACGTCTGAGCAATGATTTAATCATTAAAACTTTCAACAACGGATCTCTTGGTTCCCGCATCGATGAAGAACGCACGCG
+
CGGGGGGGGGGGGGGGGGGGGGGGGGGGGGGGGGGGGGGGGGGGGGGGGGGGGGGGGGGGGGGGGGGGGGGGGGGGGGGGGGGGGGGGGGGGGGGGGGGGGGGGGGGGGGGGGGGGGGGGGGGGGGGGGGGGGGGGGGGGGGGGGGGGGGGGGGGGEGGGGGGGGGGGGGGGGGGGGGGGGGGGDGGC8EGGGGGEGGGGGGGFGGGGGGGDGFGGGGGGGFECFGGCGGGGGGGGGGGGGGGGGGGGGGGGGGGGGFGGGGFDGDC>FGFGFGFF=FFFF>C@7?@*=F*=:47?(####
@M06045:235:000000000-JCY5N:1:1101:10184:10524 1:N:0:CTCAGA
TAACGACTTGGTCATTTAGAGGAAGTAAAAGTCGTAACAAGGTCTCCGTTGGTGAACCAGCGGAGGGATCATTACCGAGTTTACAACTCCCAAACCCCTGTGAACATACCTATACGTTGCCTCGGCGGATCAGCCCGCGCCCCGTAAAAAGGGACGGCCCGCCCGAGGACCCCTAAACTCTGTTTTTAGTGGAACTTCTGAGTAAAACAAACAAATAAATCAAAACTTTCAACAACGGATCTCTTGGTTCTGGCATCGATGAAGAACGCAGCACATATGTCCAGATCGGAAGAGCAAGATC
+
CGGGGGGGGGGGGGGGGGGGGGGGGGGGGGFGGGGGGGGGGGGGGGGGGGGGGGGGGGGGGGGGGGGGGGGGGGGGGGGGGGGGGGGGGGGGGGGGGGGGGGGGGGGGGGGGGGGGGGGGGGGGGGGGGGGGGGGGGGGGGGGGGGGGGGGGGGGGGGGGGGGGGGGGGGGGGGGGGGGGGGGGGGGGGGGGGGGGGGGCFGGGGGGGGGGGGGGGGGGGFGGGGGGGGGGGGGGGGDGDGFGGGGGGGGGGGGGGGDGGGGGGGFGEFDFGFGFFFGFFFFGFFFFFFE>DFFFF(####
@M06045:235:000000000-JCY5N:1:1101:16124:10538 1:N:0:CTCAGA
TAACGACTTGGTCATTTAGAGGAAGTAAAAGTCGTAACAAGGTTTCCGTAGGTGAACCTGCGGAAGGATCATTATCGTAGGGCTTCTGCCCTGTCGAGATAGCGTCCTTGCCTATTTTTTGGAGTACCTTTTCGTTTCCTCAGCAGGCTTGCCTGCTACCGGGGACCCTTTAAACTCTTTGTAAATACAGCATCTGTCTGAATAAACAAACAAAAAATCAAAACTTTCAACAATGGATCTCTTGGTTCTGGCATCGATGAAGAACGCAGCACATATGTACAGATCGGAAGAGCACACGTCC
+
CGGGGGGGGGGGGGGGGGGGGGGGGGGGGGGGGGGGGGGGGGGGGGGGGGGGGGGGGGGGGGGGGGGGGGGGGGGGGGGGGGGGGGGGGGGGGGGGGGGGGGGGGGGGGGGGGGGGFGGGGGGGGGGGGGGGGGGGGGGGGGGGGGGGGGGGGGGGGGGGGGGGGGGGGCFGGGGGGGFGGGGGGGGGGGGGGGGGGGGGGGGGGGGGGGGGGGGGGGGGGGGGGGGGGGGGGGGGGGCFFFGGGGGGGGGGGGGGGGGGGGGFFGDFEGFGFGFFFGFFFFGFFFFFFB:48FFF:####
@M06045:235:000000000-JCY5N:1:1101:3037:10582 1:N:0:CTCAGA
TAACGACTTGGTCATTTAGAGGAAGTAAAAGTCGTAACAAGGTCTCCGTTGGTGAACCAGCGGAGGGATCATTACAGAGTTGCAAAACTCCCAAACCATTGTGAACGTTACCTAAACCGTTGCTTCGGCGGGCGGCCCGGGTCCTTCCCGGCGCCCCTCGGCCCTCGCGGGCGCCCGCCGGAGGAAAACCAAACTATTGCATTGTATGGCCTCTCTGAGTCTTCTGTACTGAATAAGTCAAAACTTTCAACAACGGATCTCTTGGTTCTGGCATCGATGAAGAACGCAGCACATATGTAGG
+
CGGGGGGGDGGGFGGGGGGGGGFFGGGDGFGGGGGG<BEFGFFCFFGGFGGGGFFFFGGGGGGGGGGGFGGGFGFGFGGGGFGGGGFFGFFGGGGGGGFDFGGFFGGGGGGFGGGGGFFGGGGFFGGGGGGGEGGGFGGGDGEFGGGGGGGDEEGGGGGGGGFG7CFGGGGE88:EEGGGGE:8C8@EEGCFGGDGGFFGGFCCFCFGFGG@FGGG9C?E:FEGGGGGGFC<<C+<FCF>EFGGFDGGFD7CFFDG:EDCDGGCFGGF?CFG4C6;5CFFFF*<5>DFFDF51@<<4####
@M06045:235:000000000-JCY5N:1:1101:17554:10623 1:N:0:CTCAGA
TAACGACTTGGTCATTTAGAGGAAGTAAAAGTCGTAACAAGGTCTCCGTTGGTGAACCAGCGGAGGGATCATTACCGAGTTTACAACTCCCAAACCCCTGTGAACATACCACTTGTTGCCTCGGCGGATCAGCCCGCTCCCGGTAAAACGGGACGGCCCGCCAGAGGACCCCTAAACTCTGTTTCTATATGTAACTTCTGAGTAAAACCATAAATAAATCAAAACTTTCAACAACGGATCTCTTGGTTCTGGCATCGATGAAGAACGCAGCACATATAGCGAGATCGGAAGAGCACAGGAA
+
CGGGGGGGGGGGGGGGGGGGGGGGGGGGGGGGGGGGGGGGGGGGGGGGGGGGGGGGGGGGGGGGGGGGGGGGGGFGGGGGGGGGGGGGGGGGGGGGGGGGGGGGGGGGGGGGGGGGGGGGGGGGGGGGEGGGGGGGGGGGGGGEGGGGGGGGGGGGGGGGGGGGGGGGGGGGGGGGGFGGGGGGGGFGGGGGGGGGGGFFFGGGGGGGGGGGGGGEGGGGGGGGGGGGGGGGGGGEGGDG?EFGGGGGGGGGGGGGGGGGGGGGGGGFFGFGFGF??FF?DFCEFFFEDBFFBFBB1####
@M06045:235:000000000-JCY5N:1:1101:19490:10631 1:N:0:CTCAGA
TAACGACTTGGTCATTTAGAGGAAGTAAAAGTCGTAACAAGGTTTCCGTAGGTGAACCTGCGGAAGGATCATTAATGATTGGTGGCTGTTGCTGACTAGTGTTTCTAGTATGTGCACGCCACACCTTCAATCCCACTTACACCTGTGCACCTTCTGTAATAGATCTATGTGGATACGGAGATGTGAAAGTTTGCGCTCTCCTACTCTGTTGAAGCACAGTCTACTACGTTTTTTTTTACACACACACACAATAGTCATTGAATGTATTTTTTTTATTCTTATGATAAAAACAACTTTGAGT
+
CGGGGGGGGGGFGGGGGGGGGGGGGGGGGGGGGGGGGGGGGGGGGGGGGGGGGGGGGGGGGGGGGGGGGGGGGGGGGGGGGGGGGGGGGGGGGGGGGGGGGGGGGGGGGGGGGGGGGGGGGGGGGGGGGGGGGGGGGGGGGGGGGGGGGGGGGGFGGGGGGGGGGFGGGGGGGGGGGGGGGGGGGGGGGGGGGFGGCGGFFGGGGGGGGGGGGFGGGGGGGGGGGGGGGGGGGGGGCFGFGGGDEGGGGGGGGFGGGGGGGGGGGGGFFGFGFD5F?>FF6?C76F68@6.83),64####
@M06045:235:000000000-JCY5N:1:1101:17642:10647 1:N:0:CTCAGA
TAACGACTTGGTCATTTAGAGGAAGTAAAAGTCGTAACAAGGTTTCCGTAGGTGAACCTGCGGAAGGATCATTACCGAGTGAGGGTGCTCCGTCGCCCGACCTCCCAACCCTGTGTCTACTGTACCTTGTCGTTGCTTCGGCGGACCGGTTGCTGACCAACTGGTTTCGACCGCCGGGGGCCCTGTCGCCCCTGGAGCGCGTCCGCCGATGGCCCAACTCCAAAAACTTCTTGACCCCGAAACCAGTGTCGTCTGAAAACACGTTTGTGATAAGTACAATCAAAACCAAAACTTTCAACGA
+
CGGGGGGGGGGGGGGGGGGGGGGGGGGGGGGGGGGGGGGGGGGGGGGGGGGGGGGGGGGGGGGGGGGGGGGGGGGGGGGGGGGGGGGGGGGGGGGGGGGGGGGGGGGGGGGGGGGGGGGGGGGGGGGGGGGGGGGGGGGGGGGGGGGGGGGGGGGGGGGGGGGGGGGGGGGGGGGGGGGGGGGGGGGGGGGGGGGGGGGGGGGGGGGGGGGGGGGGGGFFGGGGGFGGGGGGFGGGGGGGCEGGFCC*:DDGGGGFDGGGGGGGGGGFFGFGFGF@FGFF@FGFFFFF>F>FFFDA9####
@M06045:235:000000000-JCY5N:1:1101:24295:10667 1:N:0:CTCAGA
TAACGACTTGGTCATTTAGAGGAAGTAAAAGTCGTAACAAGGTTTCCGTAGGTGAACCTGCGGAAGGATCATTCATAATAAGTGTTTATGGCACTTCTTAAATCCATATCCACCTTGTGTGCAATGTCAGCCGTTTTCTTTATGAAAGCGGCCAAACATCAACTTATTTTTTAACTGTCTGTCTGAAAACTATTATGAATAAACAATTCAAATACAACTTTCAACAACGGATCTCTTGGCTCTCGCATCGATGAAGAACGCAGCACATATTCGCAGATCGGAAGAGCACACGTCTGACCAG
+
CGGGGGGGGGGGGGGGGGGGGGGGGGGGGGGGGGGGGGGGGGGGGGGGGGGGGGGGGGGGGGGGGGGGGGGGGGGGGGGGGGGGGGGGGGGGGGGGGGGGGGGGGGGGGGGGGGGGGGGGGGGGGGGGGGGGGGGGGGGGGGGGGGGGGGGGGGGGGGGGGGGGGGGGGGGGGGGGGGGGGGGGGGGGGGGGGGGGGGGGGGGGGGGGGGGGGGGGGGGGGGGGGGGGGGGGGGGGGGGGGGGGGGGCGGGGGGDDFGGGGGGGGGGFFGFGFGFFFGFFEFDEFFFFFFFFFFFF<####
@M06045:235:000000000-JCY5N:1:1101:26340:10667 1:N:0:CTCAGA
TAACGACTTGGTCATTTAGAGGAAGTAAAAGTCGTAACAAGGTTTCCGTAGGTGAACCTGCGGAAGGATCATTAACGAGTTAGGGTCCCTCGTGGCCCGACCTCCCAACCCTTTGTCTACTTAACCACTGTTGCTTCGGCGAGCCCGTCTGTAATGGACCGCCGGGGGGTACCTTGATCGGCCCTCTGGTCAGCGCTCGTCGGTGGCCAAACTTTTAAAATCTTAACCAAACGTGCCTCAGTCTAAGTATTATTTGTTAAATAAAAGCAAAACTTTCAACAACGGATCTCTTGGTTTGCCC
+
CGGGG@FFGEEC9CC9E@EFGFCFFGGGGGFAEEG<FGGGGGE@<<CCFFFFGGGAFGGGGDC:FFCEFC<FECEECEFB@FFGFGGG8FD:FG>FDEFFEFGDEGEEFE@?8?DEFFGFGGGF<?FFFFFGFG9EFEE:BFDGDFGFCAFFAFFG9>FGEEFFEGEGGECFGGGGFE<;EEECCF68CC::@88C*;EEEE5**/028**:<F72<0C?+<FECFCGFF=C:C*5C7<CC:CGC?GDFDFFFCF>:CCD0:::7:D4@FFF)6979>?FFFG3)0.)*9=6)9<:1####
@M06045:235:000000000-JCY5N:1:1101:2392:10674 1:N:0:CTCAGA
TAACGACTTGGTCATTTAGAGGAAGTAAAAGTCGTAACAAGGTCTCCGTTGGTGAACCAGCGGAGGGATCATTAAAGAGTGTAAAAACTCCCTTAAACCATCGCGAACGTTACCTGGACGTCGTTGCTTCGGCGGGCTCGCCCGCCGGGGGGACGCTACCAAACTATTGCAGTCATTGGCCTCTCTGAGTATGATTTTTAAATAAGTCAAAACTTTCAACAACGGATCTCTTGGTTCTGGCATCGATGAAGAACGCAGCACATATTTGCAGATCGGAAGAGCACACGTCTGAACTCCGGTC
+
CGGGGGGGGGGGGGGGGGGFGGGGGGGGGGGGGGGGGGGGGGGGGGGGGGGGGGGGGGGGGGGGGGGGGFFGGGGGGGGGGGGGGGGGGCFGGGGGGGGGGGGGGGGDGGGGFFGFGFGGGGGGGGGGGGGGGGCGGGGGCF@FGGGGGGGGGGGEGGEGGGGGGGGGGFFGGGGGGGGGGGGGFGGGGGGFFF7FFCCGGGGGGGFGGGGGCC+@EGGGGGGGGGC=ECGGGFGECFCGGGFGGGCFGGDEFGGCGEGGCFFCFF77@C?FF<FEFG5.<?FFF>EFFFFFFFFFB####
@M06045:235:000000000-JCY5N:1:1101:26693:10699 1:N:0:CTCAGA
TAACGACTTGGTCATTTAGAGGAAGTAAAAGTCGTAACAAGGTCTCCGTTGTTGAACCAGCGGAGGGATCATTACAGAGTCTTCTGAACTCCAAACCATTGTGAACATATCGTGTTGCTTCGGCGGGATGCCGGGTGGACCAGCGCCCCCGCGCCGCCCGCCGGAGGCCAAACTCTTGTTTTCTAGCGGAATCTTCTGAGTCTTTATAAATAAGCAATCAAAACTTTCAGCAACGGATCTCTTGGCTCTGGCATCGATGAAGAACGCAGCACATATCGCCAGATCGGAAGAGCACACTAAC
+
CGGGGGGGGGGGGGGGGGGGGGGGGGGGGGGGGGGGGGGGGGGGGGGGGGGGGGGGGGGGGGGGGGGGGGGGGGGGGGGGGGGGGGGGGGGGGGGGGGGGGGGFGGGGGGGGGGGGGGGGGGGGGGGGGGGGGGGGGGGGGGGGGGGGGGGGGGGGGGGGGGGGGGGGGGGGGGGGGGGGGGGGGGGGGGGGGGGGGGGGGCFFGGGGGGGFGFGGG?C?FGGGFGGGGGGGGFGDGDEFGFGGFC7FGGGGFGGGGGGGGGFCC<7BEG>4;FFFFGFF>>CFFFFF5:>5:6133####
@M06045:235:000000000-JCY5N:1:1101:12622:10700 1:N:0:CTCAGA
TAACGACTTGGTCATTTAGAGGAAGTAAAAGTCGTAACAAGGTTTCCGTAGGTGAACCTGCGGAAGGATCATTAATGAATTTGGAGAATTGATGCTGGCCTCTGTGCATGTGCTCGTTCTCTTTAATCCATACACACCTGTGCACTTGTTATCGGGGCTTGTTGTTAAAGATAAGCCCTGCTTAATCACATACTCTTATTATTTACTTTGAATGTTTATCAAGTCGAAAGACTTTTAAATCAATACAACTTTTAACAACGGATCTCTTGGCTCTCGCATCGATGAAGAACGCAGCACGGGC
+
CGGGGGGGGGGGGGGGGGGGGGGGGGGGGGGGGGGGGGGGGGGGGGGGGGGGGGGGGGGGGGGGGGGGGGGGGGGGGFGGGGGGGGGGGGGGGGGGGGGGGGGGGGGGGGGGGGGGFGGGGGGGGGGGGGGGGGGGGGGGGGGGGGGGGGGGGGGGGGGGGGGGGGGGGGGGGGGGFGGGGGGGGGGGGGGGGGGGGGGGGGGGGGGGGGGGGGGGGGGGGGGGGGGGGGGGGGGGGGGGGGGFGGGGGGGGGGGGGGGGDGGGGGGFFGFGFGFFBG:DEFGFFFFFAFFFFFBF1####
@M06045:235:000000000-JCY5N:1:1101:27750:10707 1:N:0:CTCAGA
TAACGACTTGGTCATTTAGAGGAAGTAAAAGTCGTAACAAGGTCTCCGTTGGTGAACCAGCGGAGGGATCATTACCGAGTTTACAACTCCCAAACCCCTGTGAACATACCTATACGTTGCCTCGGCGGATCAGCCCGCGCCCCGTAAAAAGGGACGGCCCGCCCGAGGACCCCTAAACTCTGTTTTTAGTGGAACTTCTGAGTAAAACAAACAAATAAATCAAAACTTTCAACAACGGATCTCTTGGTTCTGGCATCGATGAAGAACGCAGCACATATTCCCAGATCGGAAGAGCACTCCG
+
CGGGEGGGGGGEEG<FFGGGGGGFGGFGGGGGGGGGGGGGGGFEEEFFFFGGEGAEGGGFGFEFFCG7<FDFCFECFFGGEFFGGGGFDFFFFFFFGGGFFCFFGFGGGGEA<FFCGGFGGGGGGGCBFGGGGGG>FGFCGGEG+@FGGGGG@CC@GGGDGGGGG<BF7<<FCFGACFDFFGF:BF8CF@+;+?F?<EEFFE@FFFF+*;F>FGFFFGGGFGFFFGGFFFDGFFGGGGED7002?F4:5*2+0?FFD*272:**29*5:C)9:C597:76?@C6)7?>D:>72:(3(####
@M06045:235:000000000-JCY5N:1:1101:9069:10716 1:N:0:CTCAGA
TAACGACTTGGTCATTTAGAGGAAGTAAAAGTCGTAACAAGGTCTCCGTTGGTGAACCAGCGGAGGGATCATTACAGAGTTGCAAAACTCCCTAAACCATTGTGAACGTTACCTACACCGTTGCTTCGGCGGGCGGCCCCGGGGTTTACCCCCCGGGCGCCCCTGGGCCCCACCGCGGGCGCCCGCCGGAGGTCACCAAACTCTTGATAATTTATGGCCTCTCTGAGTCTTCTGTACTGAATAAGTCAAAACTTTCAACAACGGATCTCTTGGTTCTGGCATCGATGAAGAACGCAGGGCA
+
CGGGGGGGGGGGGGGGGGGGGGGGGGGGGGGGGGGGGGGGGGGGGGGGGGGGGGGGGGGGGGGGGGGGGGGGGGGGGGGGGGGGGGGGGGGGGGGGGGGGGGGGGGGGGGGGGGGGGGGGGGGGGGGGGGGGGGGGGGGGGGGGGGGGGGGGGGGGGGGGGGGGGGGGGGGGGGGGGGEGGGGGGGGGGCEGGGGGGGGGGGFGGGGGFGGGGGGGGGGGG6FGFGGGGGGGGGGCGGG7CEGGGGF>FGGGGGGGGGGGGGGGGDGFFGFGFGFFFGFFFFGFFFFFFFFFFFFF(####
@M06045:235:000000000-JCY5N:1:1101:3900:10734 1:N:0:CTCAGA
TAACGACTTGGTCATTTAGAGGAAGTAAAAGTCGTAACAAGGTTTCCGTAGGTGAACCTGCGGAAGGATCATTCATAATCAAGTGTTTTTATGGCACTTTCAAAAATCCATATCCACCTTGTGTGCAATGTCATCTCTCTGGGGGCTGCCGGCTGTCAAAAGCCGTGTGGTCACCTTTGGGATTTATATCTACTCAGAACTTTAGTGATTTTGTCTGAAACATATTATGAATACTTAATTCAAAATACAACTTTCAACAACGGATCTCTTGGCTCTCGCATCGATGAAGAACGCAGCGTGC
+
CGGGGGGGGGGGGGGGGGGGGGGGGGGGGGGGGGGGGGGGGGGGGGGGGGGGGGGGGGGGGGGGGGGGGGGGGGGGGGGGGGGGGGGGGGGGGGGGGGGGGGGGGGFGGGGGGGGGGGGGGGGGGGGGGGGGGGGGGGGGCFFGGGGGGGGGGGGGGGGGGGGGGGGGGGGGFGGGGGGGGGGGGGGGFGGGGGGFGEFGGGGGGGGGGGGGGGGGGGGDGGGGGGGGGGGGGGGGFGGGFGGFGGGGGGGGGGFGGFGGGGGDGGGFFGFGFGFAFDFFFFGFFFFFFFFFF:9>2####
@M06045:235:000000000-JCY5N:1:1101:26200:10743 1:N:0:CTCAGA
TAACGACTTGGTCATTTAGAGGAAGTAAAAGTCGTAACAAGGTCTCCGTTGGTGAACCAGCGGAGGGATCATTACCGAGTTTACAACTCCCAAACCCCTGTGAACATACCTATACGTTGCCTCGGCGGATCAGCCCGCGCCCTGTAAAAAGGGACGGCCCGCCCGAGGACCCCTAAACTCTGTTTTTAGTGGAACTTCTGAGTAAAACAAACAAATAAATCAAAACTTTCAACAACGGATCTCTTGGTTCTGGCATCGATGAAGAACGCAGCACATATTCCAAGATCGGAAGAGCAACAGA
+
CGGGGGGGGGGGGGGGGGGGGGGGGGGGGGGGGGGGGGGGGGGGGGGGGGGGGGGGGGGGGGGGGGGGGGGGGGGGGGGGGGGGGGGGGGGGGGGFDGGGGGFGGGGGGGGGGGGGGGGGGAFFGGGGGGGGGG8BFGGGGGGGC<FFFGGGGGGGGEGGGGGGGGGGGGGEGGGGGGGGGGFGGGGFFGFGGFGGGGGGFFFDFGGGG>F5FFDFGFGF7CFGGFGFGFFGF6FCD5C<E?FDFGGGGFFGGFFGFCFFGGGGC<<<;357>C>6=>6=66>=F?*87:D5150:(####
@M06045:235:000000000-JCY5N:1:1101:23853:10753 1:N:0:CTCAGA
TAACGACTTGGTCATTTAGAGGAAGTAAAAGTCGTAACAAGGTCTCCGTTGGTGAACCAGCGGAGGGATCATTACCGAGTTTACAAACTCCCAAACCCTTTGTGAACCTTACCATATTGTTGCTTCGGCGGGACCGCCCCGGCGCCTTCGGGCCCGGAACCAGGCGCCCGCCGGAGGCCCCAAACTCTTATGTCTTTAGTGGTTTTCTCCTCTGAGTGACACATAAACAAATAAATAAAAACTTTCAACAACGGATCTCTTGGTTCTGGCATCGATGAAGAACGCAGCACATATTACTCCC
+
CGGGGGGGGGGGGGGGGGGGGGGGGGGGGGGGGGGGFGGGGGGGGGGGGGGGGGGGGGGGGGGGGGGGGGGGGGGGGGGGGGGGGGGGGGGGGGGGGGGGGGGGGGGGGGGGGGGGGGGGGGGGGGGGGGGDGGGGGGGGGGGGGGGGGGGGGGGGGGGGGGGGGGGGGGGGGGGGGGGGGGDGGGGFGGGFGGGGGGFFGGGGGGGEFGGFG:9FFCFF7CCEGGFGGGGGGGGGGGGGGGGGGFGGGGGGGG*77<FGGGGFCDGF6<@FFCFF4:94@FGFFFEF45:@<9<>2####
@M06045:235:000000000-JCY5N:1:1101:13304:10754 1:N:0:CTCAGA
TAACGACTTGGTCATTTAGAGGAAGTAAAAGTCGTAACAAGGTCTCCGTAGGTGAACCTGCGGAGGGATCATTACACAAATATGAAGGCGGGCTGGCACCTCTCGGGGTGGCTAGCCTTGCTGAATTATTCCACCCGTGTCTTTTGCGTACTTCTTGTTTCCTTGGTGGGCTCGCCCACCACAGGGACCAACCCATAAACCTTTTTGTAATGGCAATCAGCGTCAGTAACAATGTAATAATTACAACTTTCAACAACGGATCTCTTGGTTCTGGCATCGATGAAGAACGCAGCACAACTCA
+
CGGGGGGGGGGGCFGGGGGGFFGGGGGGGGGGGGGGGGGGGGGGGGGGFFCFGGGGGGGGGGGCFGGFGFGGGGGGGGCGGGGGGGGGGGGGGGGGCFGGGGGGGGGGGGGFFGFGGGGGGGGGFGGGGGGGGGGGGFDGGGGGGGGGGGGGGGGGGGF>=@FFDFEGGGGGGGGGGGGEFGFFGGFGGGGCEEEGG9BEGGGFGGCFGFGGGGGFFGGG?=;EGGFGGGC?FGCGGGGGCFGGFGGGGFDGGDGFDDCD3DFFGGF@FFFGFGFFFG>FF?7BFFFFEFFDFFFF(####
@M06045:235:000000000-JCY5N:1:1101:3851:10760 1:N:0:CTCAGA
TAACGACTTGGTCATTTAGAGGAAGTAAGAGTCGTAACAAGGTCTCCGTTGGTGAACCAGCGGAGGGATCATTACCGAGTTTACAACTCCCAAACCCCTGTGAACATACCTATACGTTGCCTCGGCGGATCAGCCCGCGCCCCGTAAAAAGGGGACGGCCCGCCCGAGGACCCCTAAACTCTGTTTTTAGTGGAACTTCTGAGTAAAACAAACAAATAAATCAAAACTTTCAACAACGGATCTCTTGGTTCTGGCATCGATGAAGAACGCAGCACATATCCTGAGATCGGAAGAGCATGCA
+
CGGGGGGGGGGGGGGGGGGGGGGGGGGGGGGGGGGGGGGGGGGGGGGGGGGGGGGGGGGGGGGGGGGGGGGGGGGGGGGGGFGGGGGGGGGGGGGGGGGGGGGGGGGGGGGGGGGGGGGGGGGGGGGGGGGFGGGGGGGGGGGGCGGGGGGGGGGGGGGGGGGGGGGGGGGGGGGGGGGGGGGGGGGGFDGGGFFGGGGGGGGFGGGGGGGGGGGGGGGGGGGGGGGGGGGGGGGGGGGG5>CDGGGGGGGGGFGGGGGGGGGGGGGFDGEGFGFFFGFF?FG?FFFFFFEFFFFF4####
@M06045:235:000000000-JCY5N:1:1101:23439:10783 1:N:0:CTCAGA
TAACGACTTGGTCATTTAGAGGAAGTAAAAGTCGTAACAAGGTTTCCGTAGGTGAACCTGCGGAAGGATCATTACCGTTGGAGCTTGCTCCATCTGGGATAGAACCCTTGATTTTGAGTACCTTTTCGTTTCCTCGGCGGGTTCGCTCGCCGGTGGACAACCAAAACTCTTTGTAATAGCAGTATCTTCTGATAAAAACAAATAGTCAAAACTTTCAACAACGGATCTCTTGGTCCTGGCATCGATGAAGAACGCAGCACATATTTCGAGATCGGAAGAGCACACGTCTGGACTCCACTGA
+
CGGGGGGEGGGFGGGGGFGGGGGGGGGGGGGGGGGGGGGGGGGGGGGGGG@BFGGGGGGGGGEGG:CGFGGGGGGGGFGGGGGGGGGGFGGGGGGGGGCGGGGGGGGGGGFDGFGGGGFGGFGFGGDFCFGFGGGGGGGGGEGGGDGGGGEGEGEGGGGGGEGGFGGGGGG9<FGFFGCEGFGGGD9CFF;;CGGC;FEGDGGGGG?CF99CFCFG?FGG87CCEECCGEFFGGE6?7CGG9>DFGCDDGGGGG:CGDFFGFDCGCCF5*<C=FDB@C)7?@D@FFFF@F)9840:)####
@M06045:235:000000000-JCY5N:1:1101:24522:10800 1:N:0:CTCAGA
TAACGACTTGGTCATTTAGAGGAAGTAAAAGTCGTAACAAGGTTTCCGTAGGTGAACCTGCGGAAGGATCATTAAAGAGAAAAAAAATACCACATTGTGCAAGACAGTACTATAAATTAAATAGTGGAAAAATATTAATAGAGACAACTTTTAGCAACGGATCTCTAGGTTCTCGCATCGATGAAGAACGCAGCACATATTAAGAGATCGGAAGAGCACACGTCTGAACTCCAGTCACCTCAGAATCTCGTATGCCGTCTTCTGCTTGAAAAAAAAAAATTAGATAGATGTGCAGTATTCT
+
CGGGGGGCGDCGGGGGGGGGFGGGFGGGGGGGGGGGGGGGGDFGGGGGGGGGFFGEEFFGGEGDGG:FCFGFGGGGGGGGGFFGGGGGGGGGGGGGGGFGGGGFGFGGGFGGFGGGFDGGGGGGGGGGGGGCFGGGGGGGGGCFGGGGGGGGGGGGGGGGGGGGGGGFGFFGGFEGGGGGGGGGGGGGGGGGEEFFGGGGGGGGGCGCEGGGGGGGGGGGGGGGGCGGGGGFFGFGCFGC5CFGGFGGGGGG5?DGGGGCGFCFDG:=F<A?)9)57>3))**9*1***1*/)*)).####
@M06045:235:000000000-JCY5N:1:1101:21501:10804 1:N:0:CTCAGA
TAACGACTTGGTCATTTAGAGGAAGTAAAAGTCGTAACAAGGTTTCCGTAGGTGAACCTGCGGAAGGATCATTAGTGAACGCCCTCACGGGCTTATAACTATTCCAAACCTCTGTGAACCGTGCCCTTCGGGGCTATTTTACAAACATGGTGTAATGAACGTCATATATCATAACAAAACAAGACTTTCAACAACGGATCTCTTGGCTCTCGCATCGATGAAGAACGCAGCACATATCTCAAGATCGGAAGAGCACACGTCTGAACTCCAGTCACCTCAGAATCTCGTATGCCGTCTGGGC
+
CGGGGGGGGGGGGGGGGGGGGGGGGGGGGGGGGGGGGGGGGGGGGGGGGGGGGGGGGGGGGGGGGGGGGGGGGGGGGGGGGGGGGGGGGGGGGGGGGGGGGGGGGGGGGGGGGGGGGGGGGGGGGGGGGGGGGGGGGGGGGGGGGGGGGGGGGGGGGGGGGGGGGGGGGGGGGGGGGGGGGGGGGGGGGGGGGGGGGGGGGGGGGGGGGGGGGGDGGGGGGGGGGGGGGGGGFGGGGGFGGG=FGGGGGGGGGGGGGGGGGGGGGGGFFGFGFDFFFFFFFF7@=?.7>FFFFFFF?####
@M06045:235:000000000-JCY5N:1:1101:21076:10824 1:N:0:CTCAGA
TAACGACTTGGTCATTTAGAGGAAGTAAAAGTCGTAACAAGGTCTCCGTTGGTGAACCAGCGGAGGGATCATTACTGAGTACTACACTCTCTACCCTTTGTGAACTATTATACCTGTTGCTTCGGCGGCGCCCGCAAGGGTGCCCGCCGGTCTCATCAGAATCTCTGTTTTCGAACCCGACGATACTTCTGAGTGTTCTTAGCGAACTGTCAAAACTTTTAACAACGGATCTCTTGGCTCCAGCATCGATGAAGAACGCAGCACATATGTCAAGATCGGAAGAGCACACGTCTGAACCTCC
+
CGGGGGGGGGGGGGGGGGGGGGGGGGGGGGGGGGGGGGGGGGGGGGGGGGGGGGGGGGGGGGGGGGGGGGGGGGGGGGGGGGGGGGGGFFGGGGGGGGGGGGGGGGGGGGGGGGGGGGGGGGGGGGGGGGGGGGGGGGGGFGGGGGGGGGGGGGGGGGGGGGGGGGGFGGGGGGGGGGGGGGGGGGGGGGGGGGGGGGGGGGGGGGGGGGGGGGFGGGGGGGGGGGGGGGGGFGGGGGDGGGGGGGGDFGGGGGGGGGD:DGGGGGGF4>BFFGFFFGFFFFGFFFFFFFFFFFFF0####
@M06045:235:000000000-JCY5N:1:1101:6833:10826 1:N:0:CTCAGA
TAACGACTTGGTCATTTAGAGGAAGTAAAAGTCGTAACAAGGTTTCCGTAGGTGAACCTGCGGAAGGATCATTCATAATCAAGTGTTTTTATGGCACTTTCAAAAATCCATATCCACCTTGTGTGCAATGTCATCTCTCTGGGGGCTGCCGGCTGTCAAAAGCCGTGTGGTCACCTTTGGGATTTATATCTACTCAGAACTTTAGTGATTTTGTCTGAAACATATTATGAATACTTAATTCAAAATACAACTTTCAACAACGGATCTCTTGGCTCTCGCATCGATGAAGAACGCAGCACCG
+
[truncated: 39,008,526 more chars]
