# Supplementary material for: Effect of marigold (Tagetes erecta L.) on soil microbial communities in continuously cropped tobacco fields
Source: Sci Rep. 2022 Nov 16;12:19632. doi: 10.1038/s41598-022-23517-x (PMC9668846; doi:10.1038/s41598-022-23517-x)
Supplement: Supplementary file 11 — Supplementary Information 11. [file 41598_2022_23517_MOESM11_ESM.fq]

@M06045:235:000000000-JCY5N:1:1101:16760:1129 2:N:0:TACAGC
TACAGCGGACTACCAGGGTTTCTAATCCTGTTTGCTCCCCACGCTGTCGCGCCTCAGCGTCAGCAACAGCCCAGCAGGCCGCCTTCGCCACTGATGTTCTTCCCGATCTCTACGCATTCCACCGCTACACCGGGAATTCCACCTGCCTCTACTGTGCTCTAGCCTGACAGTCTAGAAGGCAGCCCTGCGGTTAAGCCGCAGGATTTCACCCCCCACTTATCAGGCCGCCTACGCGCCCGTTACGCCCAGTGATTCCGGACAACGCCCGCCCCCCCCGTATTACCGCGGCTGCTGGCACTGN
+
8ACCFGGDGGGGGGGGGGFGGGGGGGGGGGGGGGGGGGGGGGGGGFEGGGCGGGGGGGGFGGEGGGGGGGGGGGGGFGGGGGGGG@DFGGGFGCFAFGGGGGGGEGGGFGGDGGGCGGGGGGGGGFEDCFF+BF:FFFGFGGGFDF@FFGDGGGBDCAFFFGGF>,DDEGGFGFFCFGFFG5C5AFDGGC:CEFEGGCB*:EEFC6AFG:EGGGDDCCACFGGCFGDGGEFFEFFFD3)9FB>)9C5)CGC@F=F94331>>?F((-61()8>9071<(44-)6((,((-7::??6:>(.#
@M06045:235:000000000-JCY5N:1:1101:15951:1138 2:N:0:TACAGC
TACAGCGGACTACTCGGGTATCTAATCCCGTTTGCTCCCCTAGCTTTCGCGCCTCAGCGTCAAGAACAGGCCAGGTAGTCGCCTTCGCCACTGGTGTTCCTCCCGATATCTACGCATTTCACCACTACACCGGGAATTCCACTACCCTCTCCTGCCTTCCAGTCGATCAGTATCTCGTGACCCTCCCCAGTTGAGCCGGGGGCTTTCACACGCTACTTGAACGACCGCCTGCGCGCTCTTTACGCCCAGTAAATCCGGACAACGCTAGCCACCTACGCAGTACCGCGGCCGCTGGCACGTN
+
8@CCGG77:CCGGGGDCCF+6CFFGGG<<BFG@FGFGGGGGFCGGC,CFFGGGDGGECFGCFCCEFFFDDDE87FEFGGGDGGCGG=FF7FECBC@FCGAEFGGG7@FBFFGGDFGG:F,AEFGCGGGGFGD::+CFDFGDFDBF=D@E,@DEDCFDDFD9;@9>>>FGGGAE;,@,4,6@EFDC8=CFC:DB,42>11**:?*;?CC9EGD5**9<*6*909DDD<3D55>7>;B)7301875D3>550*/**:@76>9D><((4(-5.*)7108(((--)).,2,((,3210(4(8,(#
@M06045:235:000000000-JCY5N:1:1101:21796:1143 2:N:0:TACAGC
TACAGCGGACTACCGGGGGGTCTAATCCTGTTTGCTCCCCTAGCTTTCGTGCCTCAGCGTCAGACTCTGTCCAGGTAGCCGCCTTCGCCACCGGTGTGCCTCCTGAGATCTACGCATTTCACCGCTACACCACGAATTCCGCTACCCCCTCCAGAACTCTAGTTCGTCAGTATTCGATGCAAGCTATGGGTTGAGCGCATAGTTTTCACATCCAACTTAGCGAACCGCCTACGCACCCTTTACGCCCAGTAATTTCGAACAACGCGTCCCCCCCCCGCATCACCACGGCGCCTCGCACGCN
+
866AC<6C@FFF8EFCCF++@:FFFDEEE?F9FDF,F?FGGC=<5<EECFFGD5FD==CF+BFF=F@9?F,BBFA>FF@FFC:<:<+@:@F@7C*CF*,>@DFF<,3,@DF@DGG7=<FFCGGGE:*4?F+****14<7:5CF@882:E8ECC<FCFGFG+<<9CEGD5*3<C9+;9++;:<9*3<ACGG6*8?FF*:88>C:<@9+2CCE*0CFF*0/*99D))1)1/7>4)((5)8;7:**73)9)9*0/***97?)3>)3,7(4((4758;B>((,4().8),-(-,(((-(,((((#
@M06045:235:000000000-JCY5N:1:1101:16164:1155 2:N:0:TACAGC
TACAGCGGACTACCCGGGTATCTAATCCTGTTTGCTCCCCACGCTTTCGCACCTCAGCGTCAGTATCGGACCAGTGAGCCGCCTTCGCCACCGGTGTTCTTCCCAATATCTACGAATTTCACCTCTACACTGGGAATTCCACTCACCTCTTCCGATCTCTAGATGGCCAGTATCAAAGGCAGTTCCGGAGTTGAGCTCCGGGATTTCACCCCTGACTTAACCACCCGCCTACGTGCGCTTTACGCCCAGTAATTCCGAACAACGCTAGCCCCCTTCGTATTACCGCGGCTGCTGGCACGCN
+
8BCCGGGGGGGGGGGGGGGGGGGGGGGGGGGGGGGGGGGGGGGGGGGGGGGGGCGGGGGGGGGGGGGGGGGGGGFFGGGGGGGGGGGGGGGGGGGGGGGGGGGGGGGGEGGGGGGGGGGGGGGGFGGGGGGGGGGCFGFGGGGGGGGGGGGGGGG+=EGGGGGGGCGGGGGGGGGGGGGGGGGGGFGCGCGGGFFFEGGG>EECFEGGGGGGGGFGGFFGFGGGG<CCCA>FE@8F@FFG>FFEGDGFG7CFF478/8BB>FF9B382:?FF503034(.4)))(-,227(2:B2817?(#
@M06045:235:000000000-JCY5N:1:1101:10348:1167 2:N:0:TACAGC
TACAGCGGACTACTAGGGTATCTAATCCTGTTCGCTCCCCACGCTTTCGCTCCTCAGCGTCAGTATCTGACCAGAGACCCGCCTTCGCCACCGGTGTTCCTCCTGTTATCTGCGCATTTCGCCGCTACACCAGGAATTCCAGTCCCCCCTGCCGAACTCCAGTGATGACCGTATCGACCGCACGCCCACAGTTAAGATGCAGGATTTCACGGCGGGCGCGACCCACCGCCCAGGAGCTCTTTTTGTCCAATAACTCCGGCCCACTATCCTCCCACACGTGTTATCGCGGCTTCTTGCACCN
+
8,ABDFGCEGG<FDGE8EFG8@CEDGGGGA,@CC:F8CD7FF@C@FGE:CF8CFC,8E+6:FCGF,@C,,,:E8,<<FCF7CE:=FB,,=B8>B=CB+E<F<?E,,:,5C?@F7B:64E5,8+@@FGGGFGGGG7AFDFDC,CB,,,+3+3::53@BEEFCF@>;,>,>,**>,48*B8C:***4*****3?9++2+5+<CE6*>1A+1A7*1))))151>1)1*939)0)8)--7))0>*9*/)22*0*0/96C*)-70))(((,-)()*070(-2(((.,5)),2((4>((.).4)).#
@M06045:235:000000000-JCY5N:1:1101:20371:1182 2:N:0:TACAGC
TACAGCGGACTACTGGGGTATCTAATCCTGTTTGCTCCCCACGCTTTCGCACCTCAGCGTCAGTACCGGGCCAGTGAGCCGCCTTCGCCACTGGTGTTCTTGCGAATATCTACGAATTTCACCTCTACACTCGCAGTTCCACTCACCTCTCCCGGACTCGAGCTTTCCAGTATCGAAGGCAGTTCTGGAGTTGAGCTCCAGGAGTTCACCCCCGACTTAGAAAGCCGCCTACGTGCCCTTCACGCCCAGTAATTCCGACCAACGCCACCCCCCTTCGTATTCCCGCGGCTGCTGGCCTGCN
+
8ACCDFGGGGGGGGFGGGGGGGFGGGGGGGGFGGGGGGGGGG7FE,DFBF>FGEFFEGGGGGEGGGGGGGGGGGFGGGGGGGGGGFGGGGD<F?FFFGCFGFFGGGGGGGGCGGGGGGFFGEBE?FGFFGEF@CG@F<?FGGGGCBFGGGG8DGG@EGCF6EECDFGGG;DGGGC5:CEF65DCGG7EFFGC>,6<BFFGFEC*=:CEFC,95<5DC1@7+C+*;58C<@E?>?00).65)075<<1756>=F*29)4)4>:?360(((4@F>><?:8((,-)5(72((,-3:7?(()((#
@M06045:235:000000000-JCY5N:1:1101:20211:1187 2:N:0:TACAGC
TACAGCGGACTACCCGGGTTTCTAATCCTGTTCGCTCCCCACACTTTCGCTCCTCAGCGTCAGGACATGCCCAGAGAACCGCCTTCGCCACCGGTGTTCCTCCTGATATCTGCGCATTTCACCGCTACACCAGGAATTCCGTTCTCCCCTGCATGCCTCCAGTCTGCCCGTATCGAAAGCAAGCCACCAGTTAAGCCAGTGGATTTCACTCCCGACGCGAAAAACCGCCTACGAGCCCTTTAGGCCAATAATTCCGGACCACGCTCGCCCCCTACGTTTTACCGCGGCTGCTGGCCCGTAN
+
8ACCGGGGGGGGGGGGGGFGGGGGGGGGGAGGGGGEGGGGGGGGGGGGGGGGGFFGGGGGGGGGGGGGGGFFGGGGFGGGCCGCFFGDGGGGGEGGGGGGGGGGGGGGGGGGGGGGC7FFFGGGGGGGGGGFGCGDGFFGF:FF+,CCEGGGDFEEGGGGF6@EFFGEFCBEFGGDFGGGGGGGGGGGGGCEGGGGGGGGGGF??AF7EFFDGDGDGGBD)C5*><5DDF5))48DEFFF?F=)9>C@*2>**/2).(.(8),303(,((077((((((-5><2((,-69<)822(-(4,#
@M06045:235:000000000-JCY5N:1:1101:13654:1189 2:N:0:TACAGC
TACAGCGGACTACCGGGGTTTCTAATCCTGTTCGCTCCCCATGCTTTCGCTCCTCAGCGTCAGTTAATGCCCAGAGACCTGCCTGCGCCATCGGTGTTCCTCCTGATAGCTGCGCATTTCACCGCTACACCAGGAATGCCAGTCGCCCCTACCGAACTCCAGCCTGCCCGTATCGACCGCAAGCCTGCAGTTGAGCTGCAGGTTTGCACGGACGACGCCACAAGCCGCCTACGAGCTCTTCACGCCCAACAAACCCGGACAACCCACGCGCCCTCCGGCTTACCGCGGCTGGTGGCACGGG
+
CCCCGGGGGCEDFGGG@C@@;FGFGGCEGCFGGGGGGGGGGF@FG9FFGGGGG8FGFGEC@FGGCCFCA9FEFG8FC6DFGGGG<<CEEDDFGGGEF7<FCEGGDC<C,9F?<=CFE+AE,AEFG+FEFCFFF7FFF89=AF,6++>+66@DE++@38DFG8FFFGGGGGCECF88?CCE=E=FG6,=8F?,6=B83>:9?CF69/+A<5E7CC<D7))))**17>C<D)547:?F>)*:*9*75*17**157)*)0133>::(4(((4(77@>(,(((,,44((4(((-((..8B(),(#
@M06045:235:000000000-JCY5N:1:1101:8953:1197 2:N:0:TACAGC
TACAGCGGACTACCCGGGTATCTAATCCTGTTCGCTCCCCACGCTTTCGCGTCTCAGCGTCAGTACCGTCCCAGAGAGCCGCCTTCGCCACGGGTGTTCTTCCCGATATCTGCGCATTTCACCGCTACACCAGGAATTCCACTCGCCTCTTCCGGACTCTAGCTCGACAGTTCCCACCGGCTTTCCAGGGTTGAGCCCTGGACTTTTACAGCGGATTTACCGAGCCGCCTACACGACCCTTAGGCCACATGATTCCGGACCACGCTTGCCCCCTACGTATTAGCGCGGCTCTTGGCCCGTT
+
CCCCGGGDEFGGGGGGGGGGGGFGGGGFFDFGDFGGGEFGGGGGGCFGEEGGGGGGGFCGGGGGFFGFGGGGFFE=FEFFCFDFGGGGGGGGEG@:FB<FGGFFGGCEGFCEFCFCFFFFGGGGGGGGGGGGGGFFG<,@CGGGG7CC>CE,DCB7>EEGFFFG?5>EDCFG,?B?CCE>EEGGGFFGGEF6B8+5<EFG>6CA0>C?7FFG551)*0*??G33/7CDG>:@),(0)0)0)<**9C*7*09*9BF?6(0()08(1(-4(5:FD368<()6(5)544602((())).5(-(#
@M06045:235:000000000-JCY5N:1:1101:22619:1224 2:N:0:TACAGC
TACAGCGGACTACAAGGGTATCTAATCCCGTTTGCTACCCTAGCTTTCGCGCCTCAGCGTCCAGAACAGGCCAGGAAGTCGCCTTCGCCACTGGTGTTCCTCCCTATATCTACGCATTTCACCACGACACCGGGAATTCCACTTCCCTCTCCTGCCTTCGAGTCGAGCACTATCGCGTGACCCTCGCCAGTTGAGCCGGGGGCTTTCACACGCGCCTCACACGACCGCCTTCGCGCCCTTTACGCCCAACAAATCCGGACAACACTTCCCCCTACCGTATTACCGCGCATCCTGGCCCGCG
+
CCC-EFE7CGGFEF<F8BECCDDCFF<FF,C<@@FEGG8FFGEECFGFE7F7F@FC,,@@@+6EG<<C,C,,,,:DFGFG7C,:,C9:?BF<9,::C?F<9EF+,:B<FFFEE<FC@+C<F,AAE+=F7==:+@CEF8<>7>AEGCFG,,6==333=>@D@F,@EE6@+,63,,6@***6D;>FF*;8BCC;,,,2B:5*:5*/=C91+43/:))11*)96FDCD)9))0)/)(,755574@=>C5>5**1))/0).()()..(-56))()0)(((,,,,()64(11((-4(5)((4(,(#
@M06045:235:000000000-JCY5N:1:1101:11554:1288 2:N:0:TACAGC
TACAGCGGACTACCCGGGTATCTAATCCTGTTTGCTCCCCACGCTTTCGCACCTCAGCGTCAATATGTGTCCAGTAAGTCGCCTTCGCCACTGGTGTTCCTCCGGATCTCTACGCATTCCACCACTACACCCGGAATTCCACTGCCCTCTGCCCACCTCGAGCCCCGCAGTCTCGCCCGACCCCTCCGAGTTGAGCCCGGAGAGTTCCCGGCCGACTTGCGAAGCCGCCTACGCGCGGTTTACGCCCAAGGGATCCGGACAACGCTCGCCCCCTCCGTATTACCGCGGGCGCTGGCCCGGA
+
CCCCFGGGDEGGGFGGGDGGGGGGGGGGCDFFGGGFGGGEFGGGGFGGGGGGGGGGGEGFGGGFDFGGGGGGGGGG<EGFDGGGGGGGGGGGEGGGGGGGDFGGDEDGGGGGG@@FGFGFGGGDGGG8F8FFGEGFFDGGGGGGG8B>EGGGGGF7E88>EEE@ECEGDGGG9D>EGGDGGGEE@EECC>FGB,:CFGEEEEC*5>F+07EDC57C35?FD73DGFG>CB34>94).))))0@EGC/<F55)0)95>(),7@?,38(,4(<)8,(:B<,,()-9((,(((-((768(-3(#
@M06045:235:000000000-JCY5N:1:1101:17703:1294 2:N:0:TACAGC
TACAGCGGACTACTAGGGTTTCTAATCCTGTTCGCTCCCCACACTTTCGCTCCTCAGCGTCAGGTAATGCCCAGAGAACCGCCTTCGCCACCGGTGTTCCTCCTGATATCTGCGCATTTCACCGCTACACCAGGAATTCCGTTCTCCCCTGCATACCTCTAGTCTGCCCGTATCAGAAGCAGGCTCGGGGTTAAGCCCCGAGTTTTCACTCCAGACGCAACAGACCGCCTACGAGCCCTTTACGCCCAATAATTCCGGACAACGCTTGCCCCCTACGTATTACCCCTGCTGCTGGCCCGGG
+
CCCCFGGGCFGGGGGGGGFGGGGGGGGGGGGGGGGEGGGGGGGGGFGGFGGGGGGGGGGGGGGFGGGGGGG@CFGGGGGGGGGGEFGGGGGDGGGGGGGGABFFGGGG?FGGCCGGGGGCGGGGGCEGFGGGGF@FGFGGGFGFFGGGGFFGGGFGGGGGGFGGGCGGCEGGCBF,@CGGCGCE,@E5>8E*>EFFCFDC>8:;9EFGGC?F+**2)1.))*07;*>DDBD4>6::5>FF67=3/)9)>***197*)2)4)7:16((,((/8712?61)6,<A<(((407:77).8(--(#
@M06045:235:000000000-JCY5N:1:1101:17669:1307 2:N:0:TACAGC
TACAGCGGACTACTAGGGTATCTAATCCGGTTCGCTCCCCACGTTTTCGCACCTGAGCGTCAGCACCGTGCCAGTCCACTGGTTTCCCCCTGGGTGTTCCTGCCGATCTCTACGCATTTCACCACTACACCGGCAATTCCGTGGACCTCTCACGGGCTCGAGCCGTGCCGTATGAGGTGGCGTCTCTCAGTTAAGCCGATAGCTTTCACACCCCACGTGCACGGCCGCCTGCGTCCGCTTTACGCCCAGTAAATCCGAACAACGCTTTCCCCCCCCCTATTACCGCCGCGGCGGTCACGGA
+
CCCCGGGGGGGGGGFGGGGGGGGGGFGGGGGGGGGGDGGGGGGGGGGGGGGGGGFGGGGGGFGGGGGGGFGGGGGGGGGGGGCGGGGGGGGGGGGGGGGGGGGGGGFEEFEGGGGG>CGGGGGGGGGGGGGGGG7@FGGGGGGGEGGGGGGFGGGGG6+4C8BEE>5CG5E5:EE9CB:CF>CEGG,<BF99CCCC8EC**;A97@C+C?CCCDCD7F@FF>7)7)))9)<F73(05>><F4F)7<>>FC*9=*27525()03(46(().*.579B((44))66(,((-((4(,(--40(#
@M06045:235:000000000-JCY5N:1:1101:9866:1332 2:N:0:TACAGC
TACAGCGGACTACCAGGGTTTCTAATCCTGTTTGCTCCCCACGCTTTCGCACCTCAGCGTCAGTACCGGACCAGTGAGCCGCCTTCGCCACTGGTGTTCTTGCGAATATCTACGAATTTCACCTCTACACTCGCCGTTCAACTCACCTCTCCCGAACTCAAGCTCCTCAGTCTCAAAGGCAGTTCTGGAGTTGAGCTCCAGGATTTCACTCCTGACTTAAAGACCCGCCTACGCACCCTTTACGCCCAGTGATTCTGAGCAACGCTCGCCCCCTACGTATTACCGCCGCTGCTGGCACGCG
+
CCCCGGDCE7CGFGF8CGEC7FFGCFFDEFFGDFCGCFD@GGGGGGGGGGGGC<F<EEBBFE7F,CCFEGGC@F?,EFFDEG7,FFGEC,?EEF?FGGGGGAG:+=F+,@@FFG+E,?@,:AF,?EFG?<?E7E+FFG8,@9;EGG,CDE?8=CBCE?F,6<,3,@>E>,@,5@,,@DCC66@9EE?EG,>?,,2:,<,,>:5CFCEEC,=*=678+BA8F>CC*;D3C5AA:((:).859+;53)78DD6=BF7**6B:*).,-,(49,57;203(33)(--)((((2(194)54()(-#
@M06045:235:000000000-JCY5N:1:1101:17425:1333 2:N:0:TACAGC
TACAGCGGACTACAGGGGTTTCTAATCCCGTTCGCTACCCTAGCCTTCGTGCATGAGCGTCAGCATTTGTCCAGAGTCTTGCCTACGCCCTAAGTGTTCTTCTCGATATCCACGCATTTCACTGCTACACCGAGAATTCCAGACTCCTCTCCAAAGCTCGAGCGCGGAAGTATCAAGCGCAGTGCAGGGGTTGAGCCCCTGAATTACACATTTGACTGCCCGCGCGGCCTGCGCACCCTTTACGCCCAGTCATTCCGAACAACGCCTGAGACCCCTGTATTACCCCGGCTGCTGGCACACT
+
CCCCGGGGGGGGGGGGGGGGGGGGGGGGGGGGGGGGGGGGGGGGGGGGGGGGGGFFGGGGGGGGGGGGFGGGGGFGGGGGFFGGGGGGGGGGEGGGGGGGGGDFGFFGGGGGGDCGGGGGGGGGGGGGFGGFGGGGGGFGGGFGGGGGGCFDCGGFGFGGGCEEGGD88:GGFGFGGFGGC5*,<:DFEGEGGCEGGGG58@8C9EF??9CF:7@+7+8>A*CCG3CCD@@F>>(7>DFDFFF3<<D379*897>4)(803@?99-4:3(*?@0(434:A>F<6(((,903(.4?F0?0(#
@M06045:235:000000000-JCY5N:1:1101:9214:1344 2:N:0:TACAGC
TACAGCGGACTACCAGGGTTTCTAATCCGGATCGCTCCCCACGCTTTCGCTCCTGAGTGTCAGGACCAGTCCAGGATGCCGCCTTCGCCGCTGGTGTTCCTCCGGATCTCTACGCATTCCACCACTACACCCGGAATTCCACATCCCCCTACTGGCCTCTAGTTCACCCGTTTCGCACGACCCTCCCCCGTTGAGCCGGGGTCTTTCCCGCACGACGCAATTAACCACCTGCGAGCGCTTTCCGCCCAATAAATCCGGACAACGCTTCCCCCCTCCGTATTACCGCGGCTGCTGGCCGGTC
+
CCCCG@7FGGGGGGGGGGFGGAFGGGGGG>BGGGGGGGGGGGEGGEGGFGEGGGE9FEGGGGGGGGGGGGGGGGFDFGGGGGGGGGGC=7@BBCB8FFFFEGGEG7CFGGGGGGGGGGFEFEGGGG8DDGEFFGFEFGGGGGCBC=8D+C8FG?@,@FGF,@5>@>E>C*@@6DCE8EGGGDE@@CCC*=EGG5+?BC>EG88CGGG7+*/5>DGD3<D<3*0:DG6<C5)7;9(8>BDG:*155D5;FCG*99:@:>>4:F<(((-(.:F351(46<B0:4<.-6(-((-(4)((,,-,#
@M06045:235:000000000-JCY5N:1:1101:12389:1365 2:N:0:TACAGC
TACAGCGGACTACAAGGGTATCTAATCCTGTTTGCTCCCCACGCTTTCGCGTCTCAGCGTCAGTACCGTCCCAGCGAGCTGCCTTCGCCATTGGTGTTCCTCCTGATATCTGCACATTTCACCGCTACACCAGGAATTCCACTCGCCTCTTCCGGACTCAAGCTTGACAGTTTCCACCGGCTTTCCAGGGGTGAGCCCTGGACTTTCACAGCGGACTTACCAAGCCGACTACACGCCCTTTACCCCCAACGCTTCCGGCCAACGCCTGCCCCCTCAGTAGTACCGCGGCTGCTCGCCAGCG
+
CCC<<C:@7@FCFGGGFGCCCDCFFF<FGGFAFEDEEFDFGEGGG7DD:@FE@CFFACFFEGGGECFDDFGG9EAGD7+CEC65BACFE,45,E:,BBFFEFEF=9,<<EGAF9A,C@<FFEFG:+@FDC,48=B,AA<,<,3@D7EC8,,,7@87BCGC8:@BF6C@E9EE,,7;AEGGDD5DGEF9?**14>2,:E:F5,41<,=1=9:D*7)896A>9+*/*:))25))0:(.5))2)****19@</7)).*0)-)().4,4(433?F>)--(.).).)-6(44((3,(2)(-(--(#
@M06045:235:000000000-JCY5N:1:1101:10009:1366 2:N:0:TACAGC
TACAGCGGACTACTAGGGTTTCTAATCCTGTTCGCTCCCCACGCTTTCGCTCCTCAGCGTCAGTATCGGCCCAGAGACCCGCCCTCGCCACCGGTGTTCCTCCTGATATCTGCGCATTTCACCGCTACACCAGGAATTCCAGTCTCCCCTGCCGAACTCTAGCCTGCCCGTATCCACTGCAAGCTCGGAGTTGAGCCCCGAGTTTTCACAGCCGACGCGACAGACCGCCTACGAGCTCTTTACGCTCAATAATTCCGGACAACGCTTGCACCCTCCGTATTCCCGCGCGTGCTGGCACGCG
+
CC@CFGGGGGGGGGGFDFEFGGGGGGGGGGGGGGGGGGGFFGGDFCGGGGGGG?FGGGGBEFGGGCFGGGFGGGGFG8FGEFG+@<FCECCF:FFFCEECFGGGGEGGGGCFGFGGF:FFFFGGD:FFGGGGGEDGGFFGF9,D,CEFEF+>>B7EDGFGGGGGGFGCC5CGGG,DFECGGC;D:,?***=F,?,BFCBEED*=FGG+2++;*97DCC5D@C9CGG7)97)).-,5<:BFF4=3C*97FC:*0129/(.4))44(,42:?F5@(((-4,.3))48(3(,(((4)4(8)-(#
@M06045:235:000000000-JCY5N:1:1101:11376:1385 2:N:0:TACAGC
TACAGCGGACTACCAGGGTTTCTAATCCTGTTTGCTCCCCACGCTTTCGAGCCTCAGCGTCAGTTACAGTCCAGAGAAGCGCCTTCGCCACTGGTGTTCTTCCTAATCTCTACGCATTTCACCGCTACACTAGGAATTCCCTTCTCCTCTCCTGCACTCTAGACTTCCAGTTTGAAATGCAGCACTCAGGTTAAGCCCGAGTATTTCACATTTCACTTAAAAATCCGCCTACGCTCCCTTTACGCCCAGTAAATTCGGACAACGCCCGCCACCTACGTATTACCGCGGCTGCTGGCACGCC
+
CCCCGGGGGGGGGGGGGGFGGGGGGGGGGGGGGGGGGGGGFGGGGGGGGGGGGFGGGGGGGDGGGGGGGGFFGG9EFGFGFDGGGGGGGEGGGGGFGGGGAFGGGGFGCFFEFGGGGFDGGDGGGGCCEGAFGGGGCC,,EFGGGGGGG98,EFDGGGGGFFDGAECFGFEGGCGGFGGD,@:DFDEC?C@EFGGG6DEGGGD@,@,22::+52=CG>CGF790;4??CBE6B((:;FFFFCAADG:>G6@AF++;)6>9>A@6;1(,(435)4(5:126>D54313(491482(3(.3(#
@M06045:235:000000000-JCY5N:1:1101:21993:1402 2:N:0:TACAGC
TACAGCGGACTACACGGGTTTCTAATCCTGTTTGCTCCCCACGCTTTCGTGCCTGAGCGTCAGTGTCAGCCCAGGGGGCTGCCTTCGCCATCGGCGTTCCTCCGCATCTCTACGCATTTCACTGCTACACGCGGAATTCCACCCCCCTCTGCCACACTCCAGTTCGCCAGTTTCAACGGCCATTCCCAGGTTAAGCCCGGGGCTTTCACCGCCGACACAACGAACCTCCTGCGCACGCTTTACGCCCAGTAATTCCGATTAACTCTCGCACCCTACGTATTACCGCGGCTCCTGGCACGCC
+
CCCCA@:FGGGGCGGGGG@@FGFGFFGGGGGFFGGFFFCCDEE:FGFGGGG@CCCFC@FEGEEF,CEAFEGEE<,BCFGGGGFGFEDFG,BB?F+8@>F=<FC@F:FG9EFCG@F7?:9ACD9FGF9F9FGGCEGDFC9DCFF7BCC8CC8FGGG,B:BC?@DECEGGE82<CC;,;**:CEF+<9>0?8C<CC++5838C/8C5+<7CFCD5C575C@G>)**11*9C566>6,77>D*76@FG35)9*:*190=<653<=<-6)5((,>@B?(4:244(--6660(,(--4,(4,)-(#
@M06045:235:000000000-JCY5N:1:1101:8220:1465 2:N:0:TACAGC
TACAGCGGACTACTCGGGTTTCTAATCCGGATCGCTCCCCACGCTTTCGCGCCTCAGCGTCAGCAAAGCCCCAGGCAACCGCCTTCGCCACTGGTGTTCCTCCCGATATCTACGCATTCCACCACTACACCCGGAATTCCACTTTCCCCTTCTGACCTCAAGCCCGGCAGTTTCCCACGGCCCCTCCACGTTAAGCCGGGAGATTTCCCCCACGACATACCGCGCCGCCCACGCGCGCTTTACGCCCAATAAATCCGGACAACGCTTTCCCCCTACGTTTTACCGCGGCTTCTTGCACCTT
+
6CCCGGGGGGGCGGGEGC@FCAFFF<FGDC@G+;CFGGGGG+6@6@D<@F+@F@C<,C+66B,CAF,,9,9C@FF<FAFE+@F7F,:+?4:E,AA,BFBE<FG:7=C@F?,CE+6==C<,,5<FCFB@A,FF:FFGGGFFFG=F,,@E,DFE97E,>,>8>,@E5*****65>C,996B*:BE8:CG*233B*82<E5*C*==EGGG++*29=DC3)9*7:*59<D))1.7))--<7<><:8@5*935546*7*29)4:0<),-(4((-)9..3::::,(44)8((,-((,,.)).,)(,#
@M06045:235:000000000-JCY5N:1:1101:10412:1520 2:N:0:TACAGC
TACAGCGGACTACACGGGTATCTAATCCTGTTCGCTCCCCACGCTTTCGCTCCTCAGCGTCAGTAATGGCCCAGAGATCCGCCTTCGCCACCGGTGTTCCTCCTGATATCTGCGCATTTCACCGCTACACCAGGAATTCCGATCTCCCCTACCACACTCTAGCCTGCCCGTATCGACTGCAGACCCGGGGTTAAGCCCCGGGCTTTCACAACCGACGTGACAAGCCGCCTACGAGCTCTTTACGCCCAATAATTCCGGACACCGCTTTACCCCTCCGTATTACCGCGGCTGCTGGCACGTT
+
CCCCGGGGGGGGGGGGCGGGGGGGGGGGGGGGGGGGGGFGGGGGGCGGGGGGGFGGGGGGGGGGGGGGGGGGCGGDFFGGFGGEFG7FGGGGDG:FEGGGAFGFGFGGGGGGGGGGGGGEGGGGGGGFEGFFD@=FGGFFGGGGGFFFC?DGGEFGGGGGGFFGECFGGGGGG>5BCC8FG62DFGGDCEGGGG?FGGGDGCGC8CF7::CDGGD3C7:DF:DFGGDDGFDFEF?3;@6:@@FD35C>GF*9@FFFF1>-))-396?())197((,-(,43:44-697961(5,(:182(#
@M06045:235:000000000-JCY5N:1:1101:8977:1542 2:N:0:TACAGC
TACAGCGGACTACACGGGTTTCTAATCCTGTTTGCTCCCCACGCTTTCGTGCATGAGCGTCAGTGCAGGCCCAGGGGATTGCCTTCGCCATCGGTGTTCCTCCGCATATCTACGCATTTCACTGCTACACGCGGAATTCCATCCCCCTCTGCCGCACTCCAGCGATGCAGTCACAAATGCAGTTCCCAGGTTAAGCCCGGGGATTTCACACCTGTCTTACATCACAGCCTGCGCACGCTTTACGCCCAGTAATTCCGATTAACGCTTGCACCCTACGTATTACCGCGGCTGCTGGCATGTG
+
CCCCGGGGEGGGGGGGGD+BFDGGGGGGGCFGGGGGGGGFFGGGGGGGGGGGGGCGGGGGGGGGGGGCGGGGGGGEGEGGGGGCEFG,BCGGDGG7FEGGGGGGGGGGCFGGGGGGGEFGGGFGFGGGGG7FGGGGGFCFGFFDGCEGGGFGGCEEGGG,,DFGDCCEGGGCGGCEGGGGGGCEFFFGFGG?EC,B8C*:EGDGFFCE9?EDGGGG=CCGFGG>DG:*1<74)9>BB309>?F>D19>CFD*6*:7?:<:5864>F?6<?F7<?:?<(.)()))-491(,4(2,432),)#
@M06045:235:000000000-JCY5N:1:1101:20588:1586 2:N:0:TACAGC
TACAGCGGACTACTCGGGTATCTAATCCTGTTTGCTCCCCACGCTTTCGCACATCAGCGTCAGTATTGGTCCAGGAAGTCGCTTTCGCCACTGATGTTCCTTCCGATATCTACGCATTTCACCGCTACACCGGAAATTCCACTTCCCTCTCCCATACTCTAGCAATGCAGTCTCGAATGCAGTTCCCAGGTTAAGCCTGGGGATTTCACACCCGACTTGCAAAGCCGCCTACGCGCGCTTTACGCCCAATGATTCCGGACAACGCTTTCTCCCTACGGATTACCGCGGCTGCTGGCACGCA
+
<CCBC@CFCFGGG9EFGGGGGGGGFEFGGGGGGGGFGGGEGGFGGEGGCFGFFF,@FGGGGCGFC<<F9EF<@F8@CCCFEF@@FGGGGGGGGDGFGGGFGFF,4BEC:FFFFFGGGDGFFFGCFEGGFGE7BCB:FFGGGEG99=DFGDDGGDGGGGGFGG9,@E,@CGG6DE68D8,DG9EGC,43D8E9EFGF6,,*>88?GAFGC?FCCCCGDD*+2BFF<CDCGE3)82,.=>BG>F4><CDE*9*967076(.4)73,71(())188243(((-43<AB9(4(1((.,((()((#
@M06045:235:000000000-JCY5N:1:1101:11849:1597 2:N:0:TACAGC
TACAGCGGACTACCAGGGTATCTAATCCTGTTTGCTCCCCACGCTTTCGTGCATGAGCGTCAATCTTGACCCAGGGGGCTGCCTTCGCCATCGGTGTTCCTCCACATCTCTACGCATTTCACTGCTACACGTGGAATTCTACCCCCCTCTGCCAGATTCTAGCCTTGCAGTCTCCATCGCAATTCCCAGGTTGAGCCCGGGGATTTCACGACAGACTTACAAAACCGCCTGCGCACGCTTTACGCCCAGTAATTCCGATTAACGCTTGCACCCTACGTATTACCGCGGCTGCTGTCACGTG
+
CCCCGGGGGGGGGGFGGGGGGGGGGGGGGGGGGGGGGGGGGGGGGGGGGGG>DFEFGGGGGGDGGFGFGGGGGGGGGEGGGGGGGGGGGGGGGGGGGCFGDGGGGGFEFGGFGGGGGGGGGGGGGGGGGGGGGGGGGFDGGGD?DGGGGGGGGFFGGGGGFGFFGGFGFCEF9ECCF,@CGG>FGGGGGGGGGGGGGFGGG5CEFFGGGFDGGGGGCFFGFGGGG3)::>:@D63>5@5C:=@>D3574CFB??G4?(),7BDB(-(46>67><<:187<B<6ABFF>>,(404-))63(#
@M06045:235:000000000-JCY5N:1:1101:19759:1601 2:N:0:TACAGC
TACAGCGGACTACTAGGGTATCTAATCCTGTTTGCTCCCCACGCTGTCGCGCCTCAGTGTCAGCAACTGCCCAGCAGGCCGCCTTCGCCACCGGTGTTCTTCCGGATCTCTACGCATTCCACCGCTACACCCGGAATTCCGCCTGCCTCTACAGTGCTCCAGCCGCGGCAGTATCCCTGGCCGACGCAGGGTTGAGCCCCGCGCTTTCACCAAAGACTGACCGGGCCACCTACGCGCCCTTTACGCCCAATGATTCCGGACAACGCTCGCACCCTCCGTATTACCGCGGCCGCTGGCACCG
+
CCCCGGGGGGGGGGGGGGGGGGGGGGGGGGGGGGGCFGGGGGGGGGGGGGGGGFGFFFGGGGGGGGGGGGGGGGGGGGGGGGGGGGGGGGGGGGGGGGGGGGGGGGGGAFGGGGGGGGGGGGGGGGGGFGGGGGGGGFGGGGGGECFGG?AFGGGGFGGGGDGGGGGGGGGGGFFGGGGGGGGGGGGGCEGGFGFCFGGGGEGG=G=FGGECF49>C>FGFGGGDGGGGFFFFF9>DE577@FFGGGDGC4406:FF>5:EF61(-(4>BFD71(.4;1<?>))92>0(4009,96:<F,#
@M06045:235:000000000-JCY5N:1:1101:17486:1608 2:N:0:TACAGC
TACAGCGGACTACAAGGGTTTCTAATCCTGTTCGCTCCCCACGCTTTCGCTCCTCAGCGTCAGTTTCGGCCCAGAGACCCGCCTTCGCCACCGGTGTTCCTCCTGATATCTGCGCATTTCACCGCTACACCAGGAATTCCAGTCTCCCCTACCGAACTCAAGTCTGCCCGTATCCACCGCAAGCCCACAGTTAAGCCGCAGGTTTTCACGATAGACGCAACAAACCGCCTACGAGCCCTTTACGCCCAATAATTCCGGACAACGCCCGCACCCTACGTATTACCGGGGCTGCTGGCACTGT
+
CCCCGGGGGGGGGGGGG7FGEGGGGGGGGDFGGGGGGGGGGGGGGGFFGGGGGFGGGGGGGGGGFFFGDEC@FGGGCFFGCGEGDGGGG,BFG7F@FFGFFFFGGGFFFFGGGGGGDGGFAFFGEFGGGGGGGGGFGGGGFFFGFG9DGGGGGGECEBCFE6DFGGAEGCEGGG9FG8*>EC*DDFFGGDGGGGFFFGE58EFGG=7+<5/9*2:C*)0)09*7FFDGG5DF)8:3))0*96@:DC7>GGGFFFFFF(79>>629(-(-(5>EB(((.4<>)66((,,4((-4>36(44(#
@M06045:235:000000000-JCY5N:1:1101:9590:1631 2:N:0:TACAGC
TACAGCGGACTACTCGGGTTTCTAATCCCGTTTGCTCCCCTGGCTTTCGCGCATCAGCGTCAATCTCGGTCCAGGATGCCGCCTTCGCCACCGGTGTTCCTCCAGATATCTACGCATTTCACCGCTACACCTGGAATTTCGCATCCCTCTCCCGAATTCAAGCCAACCAGTATCGGACGCAGTTCCCCGGTTGAGCCGCGGGATTTCACGTCCGACTCACCAGGCCGCCTACGCGCCCTTTACGCCCAGTAATTCCCAACAACGCGCGCCCCCCTCGTCTTACCCCCGCTGCGGGCACAAG
+
@C<C<8@BCFFGGCGGEGFEG<DFFF9,CFGGG;FGGGGC@DCE<EEF,FGGGGGFFGGFEFCGGFFGGEEGG@D6CCF<7FFCGG7BB,F8CGC=FGCFGFGFFFFGGGGFGGG@+4AA?F<8:+@CFFGGGGFFF@,,AFCE7@=DDDFFGGG+3+EEFCFFD6DGGGGEEF**4>:BE5;CCFDGDECEG6+<8C*38C*:;A<:95:579DDD*0*.9**9CCDD)5?@6(07>:F?*88<CD379C178C=*))-5)((((-(-(85502(--(4,).2((((4(2(((((-3(.#
@M06045:235:000000000-JCY5N:1:1101:18872:1639 2:N:0:TACAGC
TACAGCGGACTACCAGGGTATCTAATCCTGTTTGCTCCCCACGCTTTCGCGCCTCAGCGTCAGAACCGGACCAGTAAGCCGCCTTCGCCACTGGTGTTCTTGCGAATATCTACGAATTTCACCTCTACACTCGCAGTTCCACTTACCTCTTCCGGTCTCGAGATCTTCAGTATCGAAGGCAATTCCAGGGTTGAGCCCTGGGCTTTCACCCCCGACTTAAAGATCCGCCTACGCGCCCTTTACGCCCAGGGATTTCGAGCAACGCTACCCCCTTTCGTATTACCGCGGCTGCTGGCACGCA
+
CCCCGCGGGGGGGGGGGGGGGGGGGGGGGGGFGGGFGGGGGGGGGCGGGGGGG:FGFGGGGGGGGFGGGGGGFGFDGFEFGGF:FFFCGCEFFGFGGCGG9<EFGEGFGGAAFFGGCFGGGGGGFGGGGGFGDEGGDGEFFGFGGFGGGGGFGGCG6>EEGGGGGCCGGE3@>CE5:>CC,@,DEFGGGGFGEGGG6FGCCG8,=C99,=,1>55<DG6F6+@7:7C3DDEA;9>55@>FFB4)9997/**.7)>40352>F<((,((.3)<),,6:0.:34<A07(279;04>:?0),(#
@M06045:235:000000000-JCY5N:1:1101:8104:1648 2:N:0:TACAGC
TACAGCGGACTACCAGGGTTGCTAATCCTGTTCGCTCCCCACGCTTTCGCTCCTCAGCGCCAGTAATGGCCCACAGATCCGCCTTCTCCACCGGTGTTCCTCCTGATATCTTCGCATTTTACCGCTACACCAGGAATTCCGATCTCCCCTACCACACTCTAGACTGCCCGTCTCGACTGCAGACCCCGGGGTAAGCCCCGGGCTTTCCCAACCTACGTGACAAACCGCCTTCCACCCCCTTCCGCCCAATAATTCCCGACAACCATGGCGCCCTCCGTAGTACCCGCTCCGCTGGCACGTC
+
86A<FD+C@CFGGGG8@@6C+;E<CFFFG<CF<7:F8FFG,++8,B6<6@F@CFFE,6@+8@:CCE6C<<FF7,B:<<CF9CFFCF<EF,B<C7=:B:FA@<BF,,<E9<5,CA4?++95,CFEFC@E,:AF@C+685D,,3=@DCAFE,+@B@FFE8B9DC,7@>>B?+4*@D6:C8C6947,*,*4*B5ECC?,8:**8CE*35+=6<*7:*09*2)/87:*/9)57>)*)))00<))0))05/))***1**:/*-5,).(,()),42)571(46((-4-)-)(-((((-(,(,(41(#
@M06045:235:000000000-JCY5N:1:1101:14943:1694 2:N:0:TACAGC
TACAGCGGACTACCGGGGTTTCTAATCCTGTTCGCTCCCCACACTTTCGCTCCTCAGCGTCAGGACATGCCCAGAGAACCGCCTTCGCCACCGGTGTTCCTCCTGATATCTGCGCATTTCACCGCTACACCCGGAATTCCGCTCTCCCCTGCCTACCTCCAGTCTGCCCGTATCGAACGCAAGCCACCAGTTAAGCCAGTTGATTTCACTTCCGACGCGACAAACCCCCTCCGAGCCCTTTACGCCTAAAAATTTCGTACAAACCTCGCACCCTACGTCCTCCCCGGGTCGCCGGCATCGG
+
BCCC<F+@++@EEE:FEG@FFGFEFFGFFDFFF@CBFGGGGGGGGC6CCFC,FEGFFF7B::,EF,,C,,CFGC<CEED@FCC,BF?7=BFE>CGD::FFFFGFE99E,E5,CC::B=F,5<FEG>CCF@8+=@C:EFG;,++8+@DC>C+4,7,86,@@8373,@,45*4>8EEFGC8*:**;C6CF5:5+?C<9FEC+++++>9+4C++;C*288))))1)9FG*1).)07(-)55:*0**)1/*.9**15)*1.,)()1)(-(.,2(.)7,(4<1(((-4-1((4(419(((-((,(#
@M06045:235:000000000-JCY5N:1:1101:15752:1711 2:N:0:TACAGC
TACAGCGGACTACTAGGGTATCTAATCCTGTTCGCTCCCCACGCTTTCGCTCCTCAGTGTCAGTATCGGCCCAGAGTGCCGCCTTCGCTACGGGTGTTCCTCCTGATATCTGCGCATTTCACCGCTCCACCAGGAATTCCACACTCCCCTACCGAACTCTAGTCACGGCAGTATCGAATGACCCCTCCAGGTTGAGCCTGGAGATTTCACATCCGACTTACCGAACCACCTACGATCTCTTTACGCCCAATAAATCCGGACAACCCTCGCCCCCTACGTAGTACCGCGGCGGCTGGCCCGA
+
CCCCGGGGGGGGGGGGGGGCGGGGGGGGGGGGGGGBFGGDEGGGGGGGGGFGDEGGFGGGGGGGGGGGGGGGGGGGGGGGGGGGGGGGGGGGGGCFFGFGCGGGFGGFAFGGCCGGGCGGGGGGG=FGGGGGGGGGGGGGDFGG8EFGGGGGGGGCEGGGGGGGGF+8:CEFC;FG>FCGGFFGGCEGFGDGGGFGFGDGC8A6ECFGGC+@FFDGGGFD+9DDDGD<<>FF?:6)))1:/9FFGGGBG3<?48CFF93,83:0(4((((8>)3,48<?<444><:4(23(1((-4<(3(#
@M06045:235:000000000-JCY5N:1:1101:21485:1716 2:N:0:TACAGC
TACAGCGGACTACCGGGGTTTCTAATCCTGTTTGCTCCCCACGCTTTCGCGTCTCAGCGTCAGTACCGTCCCAGCGAGCTGCCTTCGCCATCGGTGTTCCTCCTGATATCTGCGCATTTCACCGCTACACCAGGAATTCCACTCGCCCCTTCCGGACTCTAGCCTCGCAGTATCCACCGGCTTTCCAGGGTTGAGCCCTGGACTTTCACAGCGGCCTTACGAGGCCGCCTACACGCTCGTTACCCCCAATAATTCAGGACAACGCTTGCCTCCTACCTCTTACCCCGTCCGCTTGCCCGTG
+
CCCCG87+:CFGGFGF@CFGGGEFGGGGGFCAFGFF9@FGGGGGGGGGGGGGDDFGGGGGEFEFGGG@DEGGGGGDGGGGEFFGGGGGGGGG:CFGGGGGGGGGF<BEFGGGG7FDGFFGGGGGF=>FFFDEDEDCFFGAD:=>DC>CGGGFCEG*B8CGCGGGGD>E55B,?FGCFFGD?*=CGFFG6CFF5:CFGGGC*=@E99CC9<?C5))1*9=*8*195<)1>>>F414@)0)1<:<*27C3CC***9C**)04>:?F>(411(*9>.),(,-.)65:((-(-(-4((-((,-(#
@M06045:235:000000000-JCY5N:1:1101:17298:1827 2:N:0:TACAGC
TACAGCGGACTACCCGGGTATCTAATCCTGTTTGCTCCCCACGCTGTCGCGCCTCAGCGTCAGCAACAGCCCAGCAGGCCGCCTTCGCCACTGATGTTCTTCCCGATCTCTACGCATTCCACCGCTACACCGGGAATTCCACCTGCCTCTACTGTGCTCTAGCCTGACAGTCTAGAAGGCAGCCCTGCGGTTAAGCCGCAGGATTTCACCCCCTACTTATCAGGCCGCCTACGCGCCCTTTACGCCCAGTGATTCCGGCCAACGCTCGCACCCTCCGTATTACCGCGGCTGCTGGCACGGA
+
CCCCGGGGGGGGGGGGGGGGGGGGGGGGGGGGGGGGGGGGGGGGGGGGGGGGGGGGGGGGGGGGFGGGGGGGGGGGGGGGGGGGGGGGGGGGGGGGFFGFGGGGGGGGGGFDGGGGGGGGGGGGGEEGGGGEGFDCGFGGGGGGFGGGGGGGG9FCF9BFGGFGGGDGGGGGGG9CFGGGGEEGDFFGGEEEGGGGGGGGGE5FGGGGGGFDGDFGCFFGFGFFGGGGGFBFFF9DEFB*?4=BDDC5DGG=@BFFF>),))23;<?B9(>EE((422(3>9AA((4(11((4)(3(4(,#
@M06045:235:000000000-JCY5N:1:1101:23522:1835 2:N:0:TACAGC
TACAGCGGACTACAAGGGTTTCTAATCCTGTTCGCTCCCCACGCTTTCGTGCCTCAGCGTCAGTTACAGCCTAGTAAGCTGCCTACGCAATCGGTGTTCTTGATGGTATCTATGCATTTCACCGCTACACCATCAATTCCGCCTACCTCGTCTGTACTCAAGCCTTACAGTATCAATGGCAGTTCCATCGTTGAGCGATGGGCTTTCACCACTGACTTATAAGGCCGCCTACGCACCCTTTAAACCCAATAAATCCGGACAACGCTTGCACCCTCCGTATTACCGCGGCTGCTGGCACGGT
+
CCCCGGDGGGGGGGGGGGFFGGGGGGGGGGGGGGGEGGGGGGGGGGGGGGGGGGGGGGGGGGGGGGGGGGGGGGGGFGGGGGGGGGGGGGGGGGGGGGGGGFFFFGGGGGFGGGGGGGGGGGGDGEGGGGGGGGGGGGGGGGGGGGGGGGGGGGGGGGGFFDGGGGGGGGGGGGGGDFEFGEFGGGGGGGFG??8>*CGECGGGGGGFGGGGGGGGGGFGFGGGFGGGGFFFFF?DEEFFFFFFF0CEGDD4AFGABFFFBF:9(4:1:<FFF?:?><64:2>6:;>>0(31?D4::?<9#
@M06045:235:000000000-JCY5N:1:1101:18099:1862 2:N:0:TACAGC
TACAGCGGACTACAGGGGATTCTAATCCTGTTTGCTCCCCACGCTTTCGTGCATGAGCGTCAATATTATCCCAGGGGGCTGCCTTCGCCATTGGTATTCCTCCACATCTCTACGCATTTCACTGCTACACGTGGAATTCTACCCCCCTCTGACATAGTCTAGTCTTGTAGTTTCAAACGCAGTTCCTAAGTTGAGCTCAGGGATTTCACATCTGACTTACAAAACAGCCTGCGCACGCTTTACGCCCAGTAATACCGATTAACGCTCGCACTCTACGTATTACCGCGGCTGCTGGCGCGGA
+
CB<6C<FCCBF,C;C@,6+B@@;C,;E<6;6,6,C,C,,,CCGGG7DFG6C,9C@@,E@C,CCGGGGDE<CFEG,C77=7C7CEF<B@?FBE<EDGGD,5@E?EC4?AFFCFG==7C@EFAF9?FE9EEFGFGEG<B8<FFFGDF7BEEFFFCG9A,@FFFFCCGG9>;>D;C;FC7DECC**=@FF@EGFCAF6:>6:D,4*=EF:7CF?9,=CDG8@+;:*;CC88*06)89@>38:DF6@D*))0;7+18**).4.3B4)4(-2(-7B)94220()).)6)(,7>0(-2.)((3(,(#
@M06045:235:000000000-JCY5N:1:1101:18305:1900 2:N:0:TACAGC
TACAGCGGACTACTCGGGTATCTAATCCTGTTTGCTCCCCACGCTTTCGCACCTCAGCGTCAGTACCGGGCCAGTTAGCCGCCTTCGCCACTGGTGTGCTTGCGAATATCGACGAATTTCACCTCTACACTCGCAGTTCCACTCACCTTTCCCGGGCTCAAGACTCCCAGTATCGGAGGCAGTTCTGGCGTTGAGCTCCGGGATTTCACCACCGACTTAAGTGTCCGCCTACGTTCGCTTTACGCCCAGTGATTCCGAGCAACGCTACCCCCCTCAGTATTACCGCGGCTCCTGGCTCGGA
+
CCCCGD@@BFGGFGFCEDF7ECFGFGGGGFFFGGGCFGGECGCGGEGGGGGCE8FCEFEFFE,E@F<,@ECECGF,CFCEB@FC4?F7B,B,<BAEG+CFF=DEEGCFGD+AFCGFFG,<?FA9DF<FFG9>D7+@>DGGF:9DFFGC,,7=?CE+3@DDF?,B,@C@:@>C9;*>CGGDGBF,1B9;,*44B*,2>:C**:*8CFG?FF6*=CGGDD4C/*22::*5*0.7>B0>>>)/)**.*7/)19C=?8*7?0),08,29?8(4:@5)4(.(..)64))(-,9;>((..5:()((#
@M06045:235:000000000-JCY5N:1:1101:11327:1907 2:N:0:TACAGC
TACAGCGGACTACCCGGGTTTCTAATCCTGTTTGCTCCCCACGCTTTCGTGCATCAGCGTCAGTATCGGGCCAGTGAGCCGCCTTCGCCACTGGTGTTCTTGCGAATATCTACGAATTTCACCTCTACACTCGCAGTTCCACTCACCTCTCCCGAACTCAAGATCTTCAGTATCAAAGGCAGTTCTGGAGTTGAGCTCCAGGATTTCACCCCTGACTTAAAGACCCGCCTACGCACCCTTTACGCCCAGTGATTCCGAGCAACGCTAGCCCCCTTCGTATTACCGCGGCTGCTGGCACGAG
+
CCCCGGGGGGGGGFGGGGGGCGGGGGGGGGGGGGGGGGGDGGGGGGGGGGGGGGGGGGFGGDGGGEFCGFGGEFGFGGGGGGGGGGGGGGGGGGGGGGGGGGGGGEGFDGGGGGGGGGFGGGGGGFGGGGGGGGG7CFGGGGCGGGGGGGGGGGGGEGGGG,,@EAFGFGGGGGGGCGCFFGGFDEGCF6>FF?FFFGGGDGGGGFG@:<=<C4CCF:FGFDCGF58/9BFFEFFEDEFG4@FDGG3>F644=*28?1<>FFF1(3(471@>>;(4628(5)5609B6(,4??74:(42(#
@M06045:235:000000000-JCY5N:1:1101:9450:1947 2:N:0:TACAGC
TACAGCGGACTACAGGGGTTTCTAATCCTGTTTGCTCCCCACGCTTTCGCGCCTCAGCGTCAGTTACGGTCCAGAGAGCCGCCTTCGCCACCGGTGTTCTTCCCAATATCTACGAATTTCACCTCTACACTGGGAATTCCACTCTCCTCTCCCGCACTCCAGCACACGAGTATCAAGTGCAATTCCCAGGTTGAGCCCGGGGCTTTCACACCTGACTTCATGCGCCGCCTGCGCGCCCTTTACGCCCAGTAATTCCGAACACAGCTCGCCCACTTCGTATTACCGCCGCTGCTGGCACGAC
+
CCCCGGGGGGGGGGGGGGFFGGGGGGGGGGGGGGGGGGGGGGGGGGFGGGGGGEGGGGGGGGGGGGGGGGGGGGGGCGGGGGGGGGGGGGGGGGDGGGGGGGGFEGGGEFEFGGGGGGGGFFGGGGGGGGGGGGFFGGGFGGGGGFDGGGFGGGGGGGGGGGF?68DCEGEGGGAE9DFGGGGFEGGGG5DG6BFD6>EGGEEGGGFFGGGGG;CD>FAFFGGDDGDDG>FFFFFEFB><??F5DC>>5>D*=8CB)3>>:)((.333>>B.7148:<:38<<4,((47909?7((()4(#
@M06045:235:000000000-JCY5N:1:1101:10366:1962 2:N:0:TACAGC
TACAGCGGACTACCCGGGTTTCTAATCCTGTTTGCTCCCCACACTCTCGCATCTCAGCGTCAGTTACGGTCCAGTAAGTCGCCTTCGCCTCTGTTGTTACTCCTGATATCTACGAATTTCACCTCTACACCAGGAATTCCACCTACCTCTCCCGTACTCTAGCCTCGCAGTACCCAATGCAGTTCCTGAATTGAGTCCAGGGATTTCACATCCGACTTGCAAAGCCGCCTACATCCGCTTTACGCCCAATAATTCCGAATAACACTTGCACCCTACGTATTACCGCGGCTGCTGGCACGCA
+
6B@CGGG+F:FGGGGGGG6FFGGGCDEGGGGFEGF<FEFGGGGGG,CFCEGGG9CCFEF@FE7CFGEG>F@:FDD<CEFGC:7=C<7,FFFGF5FEC4,55EFG<BAA,?@FG<?F,DCEFFGGG@FDDGCCE+<F<E?EF9FEEEFGF,@@D8DC8=,,7,,39,6@68>D,7@:EG6,5333@F:,>:>,,E,EFCEGGCG6D9,5C:C*,/3?4;9BFCG4C24?C)?8FC)0)):C3+@:C5<)7**9A8>A/0)(8*)-.).44)*<@04(-(5)(..446(,10(,,3:(1)((#
@M06045:235:000000000-JCY5N:1:1101:22360:2006 2:N:0:TACAGC
TACAGCGGACTACCGGGGTTTCTAATCCTGTTTGCTCCCCACGCTTTCGTGCCTCAGCGTCAGTATCGGGCCAGTGAGCCGCCTTCGCCACTGGTGTTCTTGCGAATATCTACGCATTTCACCTCTACACTCGCAGTTCCACTCACCTCTCCCGCACTCAAGATCCTCAGTATCCAAGGCAGTTCTGGAGTTGAGCTCCAGGATTTCACCCCTGACTTAAAGACCCCCCTACGCACCCTTTACGCCTAGTTTTCTCGAACAACCCTAGCCCCCTTCATATTACCGCGGATGCTGGCCCGCG
+
CCCC9C:FDEGGFGCGD:@FFGFGDGGFFCE<FFC,CDFGGGGGG@@EFADGFCEEGGGGBFEFFFC@@B=C:FGFFEGGDGG,C<9=FBFF@DGGFC,C,FF4+C@E,ADFGD++F@EFFEFG,AEEFFDG<7=>68,=FD=DCDC9,633@E7CC+D,D@E9,:>C;@EGF9,,47>><*,522,<>EBG,6,26A,>,:@FE6,,4A/C*:<CGCF7++1;C*/9>5.))7<7>>F5)1*.9C*5****1**1.4)4)81(4(4,:(.)07(())).-)).47(((,(.-6(-(,,(#
@M06045:235:000000000-JCY5N:1:1101:22010:2024 2:N:0:TACAGC
TACAGCGGACTACCGGGGTTTCTAATCCTGTTTGCTCCCCACGCTTTCGCTCCTCAGCGTCAGTTACGGCCCAGAGACCCGCCTTCGCCACCGGTGTTCCTCCTGATATCTGCGCATTTCACCGCTACACCAGGAATTCCAGTCTCCCCTACCGCACTCTAGTCTGCCCGTATCCACTGCAGGCCCGGGGTTGCGCCCCGAGTTTTCACAGCCGACCCGACAAACCGCCTCAGAGCTCTTTACGCCCAATAATTCCGGCCCACCCTTCCACCCTCCGCATTACCCCGGTTGCTGGCACGCA
+
<@CCFFGGGGFFFGGDEGFGGGGGGGFGGFGGGGGFFGGGGGGGGGGGCG6CF8FA<FFG:,@FFEEFCEGGD<<=CEFGEEG,BF7FF>FG7@>7?=5C5E<F@?,,,CFADCF7CFEGE?FCC+3:7BD@8CFGFDDCDF=3,8DEE,38DEE78@F9;9D,>,;>C:ECB>,6>,4B7,,//=*=8CECC*1*CEDD**A5@CC7C7:5535)3>)1))/94D)9C))))),8=7=CB0=@DDG337<=B**9)-)()71(41:1?)*85((,3((,--46(-((((-(6)(403((#
@M06045:235:000000000-JCY5N:1:1101:11036:2025 2:N:0:TACAGC
TACAGCGGACTACTGGGGTTTCTAATCCGGATCGCTCCCCACGCTTTCGCGGCTCAGCGTCAGGCGTGGCCCAGGCGGCCGCCTTCGCCACTGGTGTTCCTCCGGAGCTCTACGCATTCCACCACTACACCCGGAATTCCACCGCCCTCTACCAGCCTCGAGCCCGCCAGTATCGCCCGACCTCGCCGCGTTGAGCCCGGCGCTTTCACCGCCGACTGAGCGGGCCGCCTGCCCGCGCTTTACGCCCCATGAACCCGGACAACGCTCGCCCCCTACGGATTCCCGCGGTTGCTGGCCAGCC
+
CCCCGDGGGGGGGGGGGGCFGGGGGGGGGGGGGGGGGGGGGGGGGGGGGGGGGGGGGGGGGD?FGDGGDGGGDGDGDGGGGGGCGGFGG:FFGGG?FFEGFGGGGFGGGGDFGGGGEFGGGGGFGC7FGGGGGGDGGGGGGGGGGGGCFGGFGD@@CCG5::CEGEGGEG+<2C*;CG*:CC/<=CCC*:?8EEFFCFEC88*8?FG7A+/5CCGDG<6*917CD))9C)7F>635>E>D)*/)17))127*9/*831)75)((48:,4>EE:93:0(((()..-2,(((,()).8((((#
@M06045:235:000000000-JCY5N:1:1101:8875:2071 2:N:0:TACAGC
TACAGCGGACTACCGGGGTTTCTAATCCTGTTTGCTCCCCACGCTTTCGCGCCTCAGCGTCAGATCCGGACCAGTGAGCCGCCTTCGCCACTGGTGTTCTTGCGAATATCTACGAATTTCACCTCTACACTCGCAGTTCCACTCACCTCTTCCGGTCTCAAGCCAAGCAGTATCGAAGGCAATTCCGTGGTTGAGCCACGGGCTTTCACCCCCAACTTACTTGGCCGCCTACGCCCCCTTTACGCCCAGTGCTTCCGAGCAACGCTAGCCCCCTTCGTATTACCCCCGCTTCTGGCACGAA
+
CCCCGGFEGGGGGGGGGGEGGGGGGGGCGGGGFGGFGGGGGGC7FCEE,CF>FBCFGGGGGGGGGEGGGGDGFGGGGGGGEGGG@F<FE@FGGGGCGGGGGFFGEGDFGGGGGGDEFCFGFGDFAECGGG5A=@FGEGGGGGFGGFGCFCFGGCBCEDGGGCFGG>FGC6E9D;BCCEGGGGC<9FGCCCFCECCG<CCCGDEEFGG7FEF7ECDGF7AFFC77CFCDDDBFEF(.)0759?B>D3D>4*0*/9:?)3)43?:26(44:0?>B9?F?0(.4)6<(,,((((-))404<,(#
@M06045:235:000000000-JCY5N:1:1101:20330:2075 2:N:0:TACAGC
TACAGCGGACTACACGGGTTTCTAATCCGGATCGCTCCCCACGCTTTCGCGCATCAGCGTCAGCAAAGCCCCAGGCAACCGCCTTCGCCACTGGTGTTCCTCCCGATATCTACGCATTCCACCACTACACCGGGAATTCCATTGCCCCCTAGCTTGCTCCAGCTCGGCCGTATCCGCTGACCCCGCCCAGTTGAGCCGGGCGATTTCACAACGGACGTGCCGAGCCGCCTGCGCGCCCTTTACGCCCAATAAATCCGGGCAACGCCCGCACCCTACGTATTACCGCTGCTGCTGGCACGTA
+
CCCCGGGGGGGGGGGGGGGGGGGGGGGGGGGGGGGGGGGGGGGGGGGGGGGGGGGGGGGGGGGGGGGGGGGGGGGGGGGGGGGGGGGGGGGGGGGGGEGGGGGGGGGGGGGGGGGGGEGGGGFGGGGGGGGGGGGEGGGGGGGFGGGGGGGGGGGGGCEFFGGGFEGGGGGGGG?5FCEEGFGGGGGGGGGGEEF6BC*3CECGGGGGFGFGCDDDDDF<FCDDDGGGG>3@503B@>7CFF?:CDDDC96B*9C:>0;;EF66>113>6>DFBFB??2582:<?9(49>)478:604:(#
@M06045:235:000000000-JCY5N:1:1101:15750:2093 2:N:0:TACAGC
TACAGCGGACTACAGGGGTTTCTAATCCTGTTTGCTCCCCACGCTTTCGCGCCTCAGCGTCAGTATCGGGCCAGTGAGTCGCCTTCGCCACTGGTGTTCCGCCGAATATCTACGAATTTCACCTCTACACTCGGCATTCCACTCACCTCTCCCGAACTCAAGACAGCCAGTATCAAAGGCAGTTCCAAGGTTGAGCCCTGGGCTTTTACCTCTGACTAAGCTGTCCGCCTACGCGCCCTTTACGCCCAGTAATTCCGAGCAACGCTAGCCCCCTTCGTATTACCGCGGCTGCTGGCCCGCT
+
CCCCGGGGGGGGGGGGGGFFGGGGGGGGGGGGGGGGGGGGGGGGGGGGGGGGGDGGGGGGGGGGGGGGDGGGGGGGGGGGGGGGGGCEGGGGGGGGGGGGEEEGGGGGGGGGGGGFGGFFGGFBFGGGGGEGGGGGGGGGGGFGGGGGGGG?FGDGGGGGGGGGGGGGGGGC;B;FGGGGGGGGGGFGGDEFGGGGGGGCFGGFGGGGGFFDGG7CFDFDFGFFFGDGGFB5BB;FEEEG@BFBDDGFGGGFFFGFF059EF?>;?(277@ED9186?8??FAF?3,(317-).44(,,(#
@M06045:235:000000000-JCY5N:1:1101:21443:2107 2:N:0:TACAGC
TACAGCGGACTACTAGGGTATCTAATCCTGTTTGCTCCCCACGCTTTCGCACCTCAGCGTCAGTACCGAGCCAGTGAGCCGCCTTCGCCACTGGTGTTCCTCCGAATATCTACGAATTTCACCTCTACACTCGGAATTCCACTCACCTCTCTCGGACTCCAGACCAGCAGTTTTAAAGGCAGTTCCGGGGTTGAGCCCCGGGATTTCACCCCTAACTTGCTGCTCCGCCTCCGTGCGCTTTACGCCCACTAATTCCGAACAATCCTAGCCCCCTCCGTATTACCGCGGCCTGTGGCCCGCT
+
CCCCGGGGGGGCGFAFFGFFGGGGCFFGFCGGGGFGGGGGGGGGGC<FGGFGGDFDCFGGFGGGFGG,CFEF8EFC9FFGEGGGEF<FG7FG,EFFFGGGAFG>+=FFGGF9FG:FF@FFCGGGGGCEFF9FFF7CFFFF9FAF@FF9FFG,E888ECG8=F,@3>:CE6;EFA96=@9EG*@CFFC5C>E>8?FE?CEC5?CEEGGGGGGGC<C9::A7=+*;>8*/:A)=521<75;D>4@)C<5>5776*/:=??@>35)(46).5.<3>(4:6:<(422<((,0(-2(-)((((-(#
@M06045:235:000000000-JCY5N:1:1101:11678:2176 2:N:0:TACAGC
TACAGCGGACTACCAGGGTATCTAATCCCGTTTGCTCCCCTGGCTTTCGCTCCTCAGCGTCAGTGTTGGTCCAGGATGCCGCCTTCGCCACCGGTGTTCCTCCAGATATCTACGCATTTCACCGCTACACCTGGAATTCCGCATCCCTCTCCCAAACTCAAGCCATCCAGTATCGGACGCAGTTCCCCGGTTAAGCCGAGGGATTTCACGTCCGACTTAGTTGGCCGCCTACGAGCCCTTTACGCCCAGTAATTCCGCACAACGCTTGCCCCCCCCGTATTACCGCGGCTGCTGGCACGGT
+
CCCCGGGGGGGGGGGGGGGGFFGFGGGGGGGGGGGGGGGGGGFFGGGGGGGGGGGGGGGGGGGGGCGGGGCFFGGGGGGGGGGGGGFGGGGGGGGGGGGGGGGGGGGGGGGGGGGGGGGGGGGGGGGGFFFGGGFFGGGGGGGGGGGGGGGGFGCGGGGGGGFEGGGGGGGFGG6>EEEEGGGGGGGGDGGGGGGGGGGGGEGGGGFGGGEDEDDDCDFGFGGGDG:CGFE4316>@FFGFFFEDDG357:FFFGFF086>FF6(,4:?F)7BFF123(4:AD2(,,49;0<??302.(-#
@M06045:235:000000000-JCY5N:1:1101:18727:2177 2:N:0:TACAGC
TACAGCGGACTACCAGGGTTTCTAATCCTGTTCGCTCCCCACGCTTTCGCGTCCCAGCGTCAGTACCGTCCCAGAGAGCCGCCTTCGCCACCGGTGTTCCTCCTGATATCTGCGCATTTCACCGCTACACCAGGAATTCCGTTCTCCCCTGCATACCTCTAGTCTGCCCGTATCGAAAGCAAGCCAGGTGTTAAGCACCTGGTTTTCCCTCCCGACGCGACAAACCGCCTACGAGCCCTTTACGCCCAATAATTCCGGACAACGCTAGCCCCCTACGCATGACCGCGGCTGCTGGCCCGGT
+
CCCCGGGGGGGGGGGGGGFFGGGGGGEGGGGGGGGGGGGGFGGGGGGGGDEGG+BFFGGGGGGC@FGGGGGGGGGG8CGGGGGGGCFGGGGGGGGGGGGGGGGGGFFCFFEEDGGGEGGF9FEFGEFGGGGDGGGGGGGGGGFG8FGFGGGGGGAECDDGCGGGCGCDCEGGFFEFFGGGGCCDD6EC<FGGGGEG9CFEF5,>EG7+92**ADC)>D:);354D55C3335)-8).84>?F?>>D>>G49=49*066325>?>0(((.()77;?::(4<(4.861(13,(-)4(-((,(#
@M06045:235:000000000-JCY5N:1:1101:23097:2178 2:N:0:TACAGC
TACAGCGGACTACCCGGGTATCTAATCCGGTTCGCTCCCCACGCTTTCGCGTCTCAGCGTCAGTTACAGGCCAGGAAGCCGCCTTCGCCACTGGTGTTCCTCCAGATATCTACGCATTTCACCGCTACACCTGGAATTCCGCTTCCCTCTCCTGCACTCTAGCCAGGCCGGTTTGCAATGCAGTTTTCGGGTTGAGCCCGAAGATTTCACATCGTACTTGGCCAGCCGCCTGCGCGCCCTTTACGCCCAGTAAACCCCGACAACTCTTGCGACCTACGTATTACCTCGGCTGCTGGCACCC
+
CCCCFC:FGD@CDFGGGGG>FGGGGGEFEGGGECEGFFGGEFDGGDGG@FGG@@FD9FEFCG@FFGGGGGGGGGGCFFFGEEGGGGGGGGG,AFFFGGGGFGFGGDG?EDEFCDG+C+FGCGFGGGGCCBFG==DEFFFGGGGGGFGGGCGGGFGGGGGGGCCEFC5@EGE8C>EGG9,9EGCC@,>FGECEGEFFCG*?E=8*1;7=C<7@CD*;CFFF);64*91993>3721)))01<9963*95<<*/*/*0)(0())(,,-)4<A@DF034>B(.5:)49)323:-22>)86(.(#
@M06045:235:000000000-JCY5N:1:1101:7751:2234 2:N:0:TACAGC
TACAGCGGACTACTCGGGTATCTAATCCTGTTTGCTCCCCACGCTTTCGCGCCTCAGCGTCAGAACCGGACCAGTAAGCCGCCTTCGCCACTGGTGTTCTTGCGAATATCTACGAATTTCACCTCTACACTCGCAGTTCCACTTACCTCTTCCGGTCTCAAGCCATGCAGTATCGAAGGCAATTCTGTGGTTGAGCCACAGGCTTTCACCCCCGACTTACAAAGCCGCCTACGGCCCCTTTACCCCCAGTGATTCCGAACAACGCTAGCCCCCTTCGGATTACCGCGGCTCCTGGCCCGAG
+
CCCCGECFFGGGGGFGGGF@FDGGGGGFGGGGGGGGGGGGGCFGGDFFCCFEG@:ADFGGGGGFGFGGGCGEGGGGGG9FFGGGFGFGGCGF?FGCF>G<FGGGGGFGEFFGGGGGGGFGGCFFGGGGGGGGGG+>CDFFAFFGGFGEFGGGGGCGEGGDGFGGGFGG?AFGFG>BC3>DGGGGGGGFG6DF>B?2D8CFFF*,8CF,CC:D5/))15AF4F>4*2>D30>?5((.757*9=F*09C@D9**9*266(.3B41690,4:?)<)(4:6(:2(4)6:6((4((2:34:(-(-#
@M06045:235:000000000-JCY5N:1:1101:12274:2243 2:N:0:TACAGC
TACAGCGGACTACCAGGGTATCTAATCCTGTTCGCTCCCCACACTTTCGCTCCTCAGCGTCAGGTAATGCCCAGAGAACCGCCTTCGCCACCGGTGTTCCTCCTGATATCTGCGCATTTCACCGCTACACCAGGAATTCCGTTCTCCCCTGCATACCTCTAGTCTGCCCGTATCAGAAGCAGGCTCGGGGTTAAGCCCCGAGTTTTCACTCCTGACGCAACAGACCGCCTACGAGCCCTTTACGCCCAATAATTCCGGCCACCGCTCGCACCCTACGTATTCCCGCGTCTGTGTGCCATTC
+
6,ACG8C7FGGGFFGFDGE,CFAG9<FGGCFGC@F7<FGDFCFGGCAECCFDFEFFGGCFEGDDFFFEGGGGFGEGFGGGGGGGG,BCC@EGGEF+B+,C<FGG@AFCEGAC<BFCG+5A?EFEG:FGGGFF<:>ABDDFGGGC+8CDEG6DGGFGCFGG,@CA,EFFF8CE8EC>6,:3,@>>:<CEEE*4DF,,?:CCECCCEFFCFF?49D7>DCEDECCC4*99<BE:>(3>)5?4?F@:5D)7<*9=*8*90()-0)41(,334(75@?02(.).4):3:6B-6:1-6)()))))#
@M06045:235:000000000-JCY5N:1:1101:8432:2250 2:N:0:TACAGC
TACAGCGGACTACTAGGGTTTCTAATCCGGTTCGCTCCCCACGCTTTCGCGGCTCAGCGTCAGTTACAGGCCAGGAAGCCGCCTTCGCCACTGGTGTTCCTCCAGATATCTACGTATTTCACCGATACATCTGGAATTCCGCTTCCTTCTCCTGCACTCTAGCCAGGCCGGTTTGCAATGCCGTTCCCGGGTTGAGCTGAGGTATTTCACCACTGACCTGTAAGTCCGCCTCCGTGCGCGTTACGCCCTGTGATTCCGAGTAACGCTTGCACCTTTCGGATTAGCGCGGCTGCTGGCCAGC
+
CCCC,CCD+@FC,CF9FFD@@FFD9EFG::@FFDECCFFCEEB:7FFFGDF++@F@,C:FF:FEFC6<FGCE,C=,C=,C:+=FEGFG=C+==EF8FGGD,C?FFF,?5<<F<?,,::C?ECAC+++@,,7EF,E,@==;FGG83D,=DFCF@F@CE@,<>EFCG,@D*48>>>*;DDGGG,1;::@CEDEEE*,,2++3=*30>7=2+222*2>:97@<+;+:@>37)>))041)7)7)7><5C*C>)**06=7*9:)4>>9>:((401*7)48A4,(-412)876261(30>?0(((-#
@M06045:235:000000000-JCY5N:1:1101:11903:2287 2:N:0:TACAGC
TACAGCGGACTACCAGGGTTTCTAATCCTGTTTGCTCCCCACGCTTTCGCGCCTCAGTGTCAGTTACAGACCAGAAAGTCGCCTTCGCCACTGATGTTCCTCCATATCTCTACGCATTTCACCGCTACACATGGAATTCCACTTTCCTCTTCTGCACTCAAGTCTCCCAGTTTCCAATGACCCTCCACGGTTGAGCCGTGGGCTTTCACATCAGACTTAAGAAACCACCTGCGCGCGCTTTACGCCCAATAATTCCGGATAACGCTTGCCACCTACGTATTACCGCCGCTGCTGGCACGCT
+
CCCCGGGGGGGGGGGGGGFGGGGFGGGGGGGGGGGGGGGGGGGGGGGGGGGGGDGGGGGGGGGGGGGGGGGGGGFGGGGGGGGGGGGGGGGGGFGGGGGGGGGGGGGGGGGGGGGGGGGGGGGEDGGGGGGGGFGFGGGGGGGGGGGFGGGGGGGGGGGG??EFFGGGGGGGGGGGGGGGGFGGGGGGGGGCCEGGGEEEE>EGGDC,,,BG7CGGGFF89FG6?C4CDFFF>@FFFFDGA6FFGGGFGGG4=/:@FFFBFB2(,228<(/95:0(4:<AF9AA<>(3(4;B?>(,,.2(#
@M06045:235:000000000-JCY5N:1:1101:22912:2310 2:N:0:TACAGC
TACAGCGGACTACCAGGGTTTCTAATCCCGTTTGCTCCCCACGCTTTCGTGCCTTAGTGTCAGGAATGAGCCAGTTATCTGCCTACGCCATCGGTGTTCCTCCCAATATCTACGGATTTCACTCCTACACTGGGAATTCCAATAACCTCTCTCATCCTCTAGCTTTGCAGTTTTGATAATGGATATCCGGTTGAGCCGAACGCTTTCACTACCAACTTACAATGCCACCTACGCAACTCTTTACGCCCAGTAATTCCGGATAACGCTTGTATCCTCCGTATGACCGCGGCTGCTGGCCCGA
+
CCCCFEEGGGGGGGGGGGEGGGGFFGGCGGGGGGGGGGGGFEGGGGFGEGCFGGFGFFGG,FCG8CFFFGGGCFF,EFGGFGGGFF@7>>FGGG7FFDFGGDFGFCFGGGGGGFEEE7FGGGFGGGGGC@FGFGF<FFFFGGG8>EGAB>8>,@@9DCFFGGGGGGGBFG3DFGGGGGGGGDFGGGEFGGGGCG6E6@C8BEDGGGGGC,5AGCCCC:?GFCC8*9CFGFFFB=@)));=+AC+9CD)*/0@++;FA;D7:)4<01(,,,*/9<6ABFF:1()4:(,((49-870.3(((#
@M06045:235:000000000-JCY5N:1:1101:15841:2326 2:N:0:TACAGC
TACAGCGGACTACCCGGGTATCTAATCCTGTTCGCTCCCCATGCTTTCGCTTCTCAGCGTCAGTAGTGGCCCAGAGACCTGCCTTCGCCATCGGTGTTCCTCCTGATATCTGCGCATTTCACCGCTACACCAGGAATTCCAGTCTCCCCTACCACACTCTAGTCTGCCCGTATCGACTGCAGGCTCGGGGTTGAGCCCCGAGTTTTCACAGCCGACGCGACAGACCGCCTACGAGCTCTTTACGCCCAATAATTCCGGACAACGCTTGCACCCTACGTATTACCGCGGCTGCTGGCACGTT
+
CCCCGGGGGGGGGGGGGGGGGGGGGGGGGGGGGGGGGDGGGGGGGGGGGGGGGGGGGGGGGGGFGGGGGGGGDGGGGGGGGGGGGGGGGGGGGGGGGGGGGGGGGGGGGGGGGGGGGGGGGGGGDEEEGGGGGGGGGGGGGGGGEGFGGGGGFGGGGGFGGGGFGGGGGGGEFGEFGGGGGFDGFGGCGGGGGGGGGGGGEEFEFCFFGGCFGGCCDGFGE5755DGGGF3@D03B5@FGFFFFGGGFCF4??=F9?>)()766><B?:2?FFB:03<?D?))9(4>(4(-(.8(232((#
@M06045:235:000000000-JCY5N:1:1101:8829:2333 2:N:0:TACAGC
TACAGCGGACTACTCGGGTTTCTAATCCTGTTTGCTCCCCACGCTTTCGCGTCTCAGCGTCAGTACCGTCCCAGCGAGCTGCCTTCGCCATTGGTGTTCCTCCTGATATCTGCGCATTTCACCGCTACACCAGGAATTCCACTCGCCTCTTCCGGACTTTAGCCCGACAGTATCCACCGGCATTCCAGGGTTGAGCCCTGGACTTTCACAGCAGACTTATCGAGCCACCTACACGCTCTTTACGCCCAATGATTCCGGACAACGCCTGCCCCCCACCTCTTACCGCCGCTTCCGGAACGGG
+
CCCCGGGGGGGGGGGGGGFGGGGGGGGGGGGGGGGGGGGGGG>CGEGFGGGGGGGGGGGGGGGGGGGGGGDGGGGGGGGGGGGGGGGGGEDGEGFFGGEGFFGFGAD?EFCGGGGGG7AFFGCFGDGGGGGGGGGGGGACDDFFFGGGGGFGGCEEG+,,@EFCFEEGGGCFGE>EFFE8EEGGGGCFGGGCGFGFGGFGFFG9<E+=CC+*:;F*9+;+;93CDGGGFFFFF76E385*/8?5CDGFGGFB*9DF)08(0)413(44:7;5>0(4((,..)-4(4(4604<)49((-((#
@M06045:235:000000000-JCY5N:1:1101:13063:2339 2:N:0:TACAGC
TACAGCGGACTACAGGGGTTTCTAATCCTGTTCGCTCCCCACGCTTTCGCTCCTCAGCGTCAGTTGTTGCCCAGAGACCCGCCTTCGCCACCGGTGTTCCTCCTGATATCTGCGCATTTCACCGCTACACCAGGAATTCCAGTCTCCCCTGCAACACCCTAGTTTGCTCGTATCGACTGCAGACCCGAGGTTGAGCCCCGGGATTTCACCGCCGACGCAACAAACCGCCTACGAGCTCTTTACGCCCAATAATTCCGGAAAACGCTTGCCCCCTACGTATTACCGCGGCTGCGGGCACGTT
+
CCCCGGGCBFGGGFD8FEGE@FFDGDGGGFGGFGGEFG<FFG@@FFGGEGFDEFFGGGCFGGEGGGGGCFFA@@@F?GGGGGGGGG<CGFGGGGFGGEGGFFGGGGG<@AF9FFGGGGFFC<?BFCFCF8DC8B+AAFFDBBDGGG9EEFGGGFGGG6+@DFGFFAE,E5E>EF:CEEGCFGFF>EEE*:EG6BFCE*;5CCEEFGGGG+=CC<C77<59:C49FF35C:5FD:?EEF6D=@F@CDGF3CF=FFGFF9)(8>?>B1-((()0>2<:,(4<>).),(3(49(((,((-1((#
@M06045:235:000000000-JCY5N:1:1101:10654:2340 2:N:0:TACAGC
TACAGCGGACTACAGGGGGATCTAATCCTGTTTGCTCCCCGAGCTTTCGAACCCCAGCGTCAGGAATGTCCCAGCAAGCCGCTTTCGCCACTGGTGTTCCTCCAAATATCTACGCATTTCACCGCTACACTTCGAATTCCACTTTCCTCCGACATCCTCTCGTCACCCAGTCTTCCGTCCATTCCCGGAGTTGACCCCCGGGCCTTCACCTCCAACTTGCAAAGCCGCCTACGTGCGCGTTACCCCCAGTAATTCCGAACAACGCTACGCCCCTCCGCATTACCGCGCGTCCCCGCCCGCC
+
@CC<FC7+@B@F88<,BF+@,6;<F<CEGDCFG,FFGFGGCECF+6CFCDFCG7@,,E@@F,,C,E8,CE6C,6,CEC7DFC7,,A=CFBC,5E?84CEGGEFD,??E,C,5EAE@:@FFA?FGG+4CF8A,<8+3,+:A@C,>D9EFG8BEG6+88@FG6CD>EE,DD5,,,,@,4@EB:DDDCGCGGCGE?,,6=EC8C*/*3<+++=3;*2**8:6@=7+0*217D)87:<?F5@)17)7*9C3)*00/*/:@6?34)04(1,,((-)0>(4(((4?())-4910(-((((-3((((#
@M06045:235:000000000-JCY5N:1:1101:19164:2351 2:N:0:TACAGC
TACAGCGGACTACAGGGGTTTCTAATCCTGTTTGCTCCCCACGCTTTCGCGCCTCAGCGTCAGAACCGGACCAGTGAGCCGCCTTCGCCACTGGTGTTCTTGCGAATATCTACGAATTTCACCTCTACACTCGCAGTTCCACTCACCTCTTCCGGTCTCGAGCCGTCCAGTATCGAAGGCAATTCCAGGGTTGAGCCCTGGGCTTTCACCCCCGACTTAAAGATCCGCCTACGCGCCCTCTACGCCCAGTGATTCCGAGCAACGCTAGCCCCCTTCGACTTACCCCGGCTGCTGGCGCGCA
+
CCCCF<@C@@CFDFFFCGFFGFGGGGGCGDFAFGFGG@,FEECE@@DCEGGGF7FCGGGECE@FFFFGGGGGGC<DD<,C>EEGCF7CCFEF8<FGF:?FFGGGGDGFDE9FFFG,ABFFGGE,ABDFFF9F@:>FFGDE9DAF888>D9>D=B@EEDA8C:>>5C5>5DCCFF5*=EB58FFC7E,>,1BCE8,8BC8CDG5C=F?@F+=1:75)/>F+23:*:C59>5>:>BF3@33*0/*.)/5)12**0*:0/(),7)(3,236(4<BF>:13(28-).((-((4;9(.),(,4((#
@M06045:235:000000000-JCY5N:1:1101:18783:2352 2:N:0:TACAGC
TACAGCGGACTACAAGGGTATCTAATCCCGTTCGCTCCCCACGCCTTCGCGCCTCAGCGTCAGGCCCGGCCCAGCTGGCCGCCTTCGCCACGGGTGTTCTGCCCGATCTCTACGCATTTCACCACTACACCGGGCATTCCACCAGCCCCTGCCGGCCTCAAGCGACGCCGTCCCCGACGACCCTCCCCGGTTGAGCCGGGGGCTTTCACGCCGGGCGCGCGTCGCCGCCTGCGCGCGCCTTACGCCCCGTAACTCCGGACAACGCTCGGCCCCGACGGATCACCTCGGCTGCTGGCACGCT
+
CCCCGGGGGGGGDFGGGGGGGGFGGGGGGEGGGGGGGGGGGGGGGGGFGGDGGGGGGGGEGG:FGDFGEGGG7CFGGGGGCGGGGGGGE=F=CFBFGGGGAEDFEECC<FGAFGGGEFFGGGGCFG8FGGGG:FEDGGBF9EFFGGGGGFF>C1>CEEGF8AF>EGGGGGGCCCFC?E>>C:E8CGGGGCEG>6EEFECGD**/AFGCFCEF593DGG>D)11/9DDGD5:>)0(08@35>?F)9>C)19)8>*:9.,)454412,8696)7>0(4(((,(..8),(,,26184,8(4:(#
@M06045:235:000000000-JCY5N:1:1101:20796:2363 2:N:0:TACAGC
TACAGCGGACTACTAGGGTATCTAATCCTGTTTGCTCCCCACGCTTTCGTACCTCAGCGTCAGTTCCGGGCCAGTGAGCCGCCTTCGCCACCGGTGTTCTTCCCAATATCTACGAATTTCACCTCTACACTGGGAATTCCACTCTCCTCTCCCGCACTCCAGCACACGAGTATCAAGTGCAATTCCCAGGTTGAGCCCGGGGCTTTCACACCTGACTTCATGCGCCTCCTGCGCGCCCTTTACGCCCAGTAATTCCGACCAACGCTCGCCCCCCTCGTATTACCGCGCCTGACTGCATGCA
+
CCCCGGGGGGGGGGGGGGFFGGGGGGGGGGGGGGGGGGGGGGGGGGGGGGGGGFGGGGGGGGGGGGGGGGGGCGECFGGGGGGGGGGGGDGGGGGGGGGGGGGGG@FG<FFGGGCGGGFFGFFGGGGGGGGDFGFEGFGGFGGGGGDFG;FFGGGGGGGGGGGGGFGEEDGFGGCEFFGFFFGFFF?CECC9>>6C8CC>>EE?E8FFF7CDCDDFG7@FF77:DD*/;AAA)3;>>EEG)/857DGB52*97=C=F:)())3,2:B09>DFD(4443<3:)66(49((,,(()-,))))#
@M06045:235:000000000-JCY5N:1:1101:15216:2384 2:N:0:TACAGC
TACAGCGGACTACTGGGGTATCTAATCCTGTTCGCTCCCCATGCTTTCGCTCCTCAGCGTCAGGTCATGCCCAGAGAACCGCCTTCGCCACCGGTGTTCCTCCTGATATCTGCGCATTCCACCGCTACACCAGGAATTCCGTTCTCCCCTGCATACCTCTAGTCTGCCCGTATCGGAAGCACGCTCAGGGTTGAGCCCTGAGTTTTCACTCCCGACGCGACAGACCGCCTACGAGCCCTTTACGCCCAATAATTCCGGACAACGCCCGTACCCTAAGTATTACCGCGGCTGTTGGCCCGTC
+
CCCCGFGGGGGGGGGGGGGDFFFGGGGGGGGGGGGCEFGGGGGGGGGGGGGGGFGGGGGGGGGGGCFFGGGGGGGG?FGGDGEGGGGGGGGGG>FD?FFFGFGGECGG9FGGGCF>E@FGGGGGG7>FGGGGGGGFFFGGGGGFFF9@EFGDFFFGGFGGGFGGGGGGG6EGGGGGGEGGCFGEEEGCGDCGCC>6CGCGC?FGCFGCG:?6=5<DGGFGBDG5DC57DEFFFF?F@F@D4BFFGGG@D4468@77<2)67819>62>,,5;@?(((.)6)644(3707;((,5(()-,(#
@M06045:235:000000000-JCY5N:1:1101:23715:2384 2:N:0:TACAGC
TACAGCGGACTACACGGGTATCTAATCCCGTTCGCTACCCACGCTTTCGTGCCTCAGTGTCAGTACTGGCCCAGCAGATCGCCTTCGCCACTGGTGTTCTGGTTTATATCAACGCATTTTACCGCTACACCAACCATTCCATCTGCCTCTGCCATACTCAATTTTCGCAGTTTCCCTAACATTTTCCGAGGTAAGCCCGGAGATTTCACTAGAGACTTGCGAAAACACCTACGAACGCTTTACGCCCAGTAAATCCGGGTAACGCTCGAGGCCTACGTCTTACCGCGGCTCCTGGCACGCT
+
CCCCCDGGGDG@FGGEGGDCFFFFGGGGGGGGGGGGDGGGFGGGGCGGEGFEG9FCCECEC<CCFGGFFGGFCFDGGGGG7FG@FGCFG:FC<@EEGFFG?AFC,BBFF?FFEEC7CFFGGAFDG7@C@FF+?:C:<FEFFFGDFFE=D=B9>DCEGECG?=EF>=CGCEECE9EGGGFFC,,7;<E5*C*@BABEFF88EGGFDFG7C,=9C=7CFC4:5DGDDF*1CF4=5,(:AAA3:6@.5/93*27147265()-8?7(1(404(.).).(-4(44).2(,-(7>(,,8(1(.4(#
@M06045:235:000000000-JCY5N:1:1101:23286:2420 2:N:0:TACAGC
TACAGCGGACTACAGGGGTATCTAATCCTGTTCGCTCCCCACGCTTTCGCTCCTCAGCGTCAGTATCGGCCCAGAGACCCGCCTTCGCCACCGGTGTTCCTCCAGATATCTACGCATTTCACCGCTACACCTGGAATTCCGCATCCCTCTCCCAAACTCAAGCCATCCAGTCTCAGACGCAGTTCCCCGGTTAAGCCCAGGGATTTCACGTCTGCCTTAGTTGGCCGCCTACGAGCCCTTTACGCCCAGTAATTCCGAACAACGCTTGCCCCCCTCGTATTAACGCGGCTGCTGGCCCGGT
+
@CCC@FGGGGGGGDEGGGGEGGGGGFGGGGGGEGGGGGGGGGGGGCFEGG7FGGGGGGGFGGGCEAFFGGGGGGCF?,FGGGGGGGGDGGGGGDF7FBFA?F@EFGGAGGGGGGDCFGCADEGCF@F7BFGCFDDCF@C,,8+6@EGFG8CDFFF8@9FFFFFF89BDCFG,7>D,@?8CE>ACFFFD5CCEEECFG=:=F=:CG9FGF**:65+*2+6*+3+*;>DGG>@F>0::BF:F?6*)9CC349:7/677?0>>F5:90(2(479FEF(292(84)-.1909>908>2004<63#
@M06045:235:000000000-JCY5N:1:1101:11026:2478 2:N:0:TACAGC
TACAGCGGACTACTCGGGTTTCTAATCCTGTTCGCTCCCCACACTTTCGCTCCTCAGCGTCAGGTAATTCCCAGAGAACCGCCTTCGCCACCGGTGTTCCTCCTGATATCTGCGCATTTCACCGCTACACCAGGAATTCCATTCTCCCCTGAATACCTCTAGTCTGCCCGTATCGAAAGCAGGCCAGGTGTTAAGCACCTGGTTTTCACTCCCGACGCGACAGACCGCCCACGAGCCCTTTACGCCCAATAATTCCGGACAACGCCCGGACCCTACGTATTACCGCGGCTGCTGGCACGGC
+
CCCCGFEGGGGGDGFFGGEFFGGGFFGGFGGGGGGCF7DFEGGGGGGGGGDCGEEAGGGGGGCFFFCFGFFFGGFGGGGGG7CFGGGGFBGGGG@:FFGGGGGGF?FGDEFGFGGGGGGFCFGGGG>FGGFGFCGEF89FGGGGFDE8CE?FFGDGF9DFGDFGF9;DG6>BFCE6:EC?C8FGD@>FEFECDDCC9@,,?,DCEE@9,1<9F7*19D)):2:>C:/7<)7>DFFDF3:5?F65/9DF5C7?FFCFF(71<F?B02;;(()8>0:06?24(5<21>90;>>6))(-(.3(#
@M06045:235:000000000-JCY5N:1:1101:10558:2480 2:N:0:TACAGC
TACAGCGGACTACCAGGGTATCTAATCCTGTTCGCTCCCCACGCTTTCGCTCCTCAGCGTCAGTATCGGCCCAGAGACCTGCCTTCGCCATCGGTGTTCCTCCTGATATCTGCGCATTTCACCGCTACACCAGGAATTCCAGTCTCCCCTACCGAACTCTAGCCTGCCCGTATCGACTGCAATGTCAGGGTTGAGCCCTGAGATTTCACAGTCGACGCGACAAGCCGCCGACGAGCTCTTTACGCCCAATAAATCCGGACAACGCTCGCGCCCTACGCCTTACCGCGGCTGCTGGCACGCC
+
CCCCGGGGGGGGGGGFFFFFFGGGGGGGGGGGGGGGFGFGGGCCFGGGEECFGFFGFGGFGGGGGFFGGGGGGGFECGGGGCFG9FGGGGCFEEGGGGGAFFFFGGAAEFGFFFFCFCFGFGGGGGGGFGGG@FCFGFFFF9DD,CEFGGGG8888EGGGFFFGFCCCE8EGCFGFGEGG7C:9>CFGFDECC>8CFFGGGFGGGF7,,10:ADDDGD5D>DDDFC59<3)8>9>B5@F>**9)9>>DC46948*).(31.>:;>1-(3(7>>3,34(2:,>B?(446BF9??73:0),(#
@M06045:235:000000000-JCY5N:1:1101:9757:2513 2:N:0:TACAGC
TACAGCGGATTACCAGGGTTTCTAATCCTGTTTGCTACCCACGCTTTCGTGTCTCAGCGTCAGCAATGGTCCAGAAAGCCGTCTACACCGCTGGTGTTCCTCCTGATATCTACGCATTTCACCGCTACACCAGGAATTCCGCTTTCCTCTCCCACGCTCGAGCACTCCAGTTTTCGGCGCACCCTCCCAGTTAAGCCGGGAGATTTCACACCTAACTTAGAGCACCACCTACACACTCTTTACGCCCAGTAATTCCGAACAACGCCCGCTGCCTACGTATTACCGCGGCTGCTGGCACGTG
+
CCCCGGGGG7FDAEGGGGFGGGGGGGGGGGGGGFGGGGGGGGGGGGGEGGGGGAFGGGGGGGGGGGGGGGGGGGGGGGFGGGGGGGGGGGDGGGGGGGGGGGGGGGGGGGGGGGGGGEGGDGGGGGGGGGGGGGGGGGGG<EFCGGFGGGG8EGGGG6+?EEGDFFGGGGGGGGGGGGDGGGDGGGGGGCGGGGGGGGGGGGEGFGGF79CD*7CFFFFCF*7<FF7<D486)=@B5?FFBF*)97DF<6*8*9D77:D9;@022((7995>F)6,(:29:)6)(-((4-,:?:?F7?0(#
@M06045:235:000000000-JCY5N:1:1101:22184:2534 2:N:0:TACAGC
TACAGCGGACTACCGGGGTTTCTAATCCTGTTTGCTACCCACGCTTTCGCGTCTCAGCGTCAGTGAACGTCCAGATGGCCGCCTTCGCCACAGGTGTTCCTCCCGATATCTACGAATTTCACCTCTACACCGGGAATTCCGCCATCCTCTCCGCCACTCCAGTCATCCAGTATCCTGCGCACTTCCTGGGTTGAGCCCAGGGCTTTCACACAGGACTTGAAAAACCGCCTACACGCGCTTTACGCCCAGTAATTCCGAACAACGCTTGCACCCTCCGTATTACCGCCGCTGCTTGCACAGG
+
CCCCGGGGGGGGGGGEGGFGGGGGGGGGGGGGGGGGGGGGGGGGGGGGGGGGGGGGGGGGGGGGGGGGGGGGGGGGGEFGGGGGGGGGGGGGGGGGGGGGGGFFGGGGGG9FGGGGCFFGGGFFGGGGGGGGG>@EFFGC8FEEEGGGGFGFGGGGGDFGGDACFGGGGGGGFGGC?FCEGGGGGGGGGGCEGGEFGCGGGGGG8CFGGGGGFGGGFGFGAGGDGG:DGDFF??FD>EBD>FFFG)>BGFC4=@D=F6BFF421(4((42775(((,3(3:AF9(-((310;)))-55A(#
@M06045:235:000000000-JCY5N:1:1101:13574:2534 2:N:0:TACAGC
TACAGCGGACTACACGGGTTTCTAATCCTGTTTGCTCCCCACGCTTTCGCACCTCAGCGTCAGTAATGGTCCAGTTGGCCGCCTTCGCCACTGGTGTTCTTGCGAATATCTACGAATTTCACCTCTACACTCGCAGTTCCACCAACCTCTACCATACTCAAGACTCCCGGTATCGAAGGCAGTTCCAGGGTTGAGCCCTGGGCTTTCACCCCCGACTTAAGAGTCCGCCTACGTGCGCTTTACGCCCAGTGATTCCGAGCAACGCTATCCCCCTTCGTATTCCCGCGGTCTCTGGCACGAA
+
CCCCGGGGGGGGGGGGGGGGGGGGGGGFGGGGGGGGGGGGGGGGGGGGGGGGGGGGGGGGDEGGGGGGCGGGEGGGGGGGGGGGGGFGGGGGGGGGGGGGGFGGFGGFGDCFGGG?FGFGGGGGGGGGGGGGDGGGFFGGGGGFGGGGGGGGGFGGGGGGFGGGGGGGGGD6DGGGFGGGFGGGGGGG?EFGDC8FC>F>FFGGFF9,=FFDEDC5DGF7:F6C7FGGC3AFE3(:73>C@4=>D)97CGCFF*?4:BD9BF<042((..9559876<?:0-6)((-((((..))40)4-#
@M06045:235:000000000-JCY5N:1:1101:22974:2540 2:N:0:TACAGC
TACAGCGGACTACTCGGGTATCTAATCCTGTTCGCTCCCCACGCTTTCGCTCCTCAGCGTCAGTTATTGCCCAGAGACCCGCCTTCGCCACCGGTGTTCCTCCTGATATCTGCGCATTTCACCGCTACACCAGGAATTCCAGTCTCCCCTGCAATACTCTAGTTTGCCCGTATCGACTGCAGACCCGAGGTTGAGCCTCGGGATTTCACAGCCGACGCGACAGACAGCCTACGAGCCCTTTACGCCCAATAATTCCGCACAACGCTTCACACCTACGTATTACCGCCGCTGCTGGCACGTG
+
@<,BFFG@FCFFGGEC@E<+,CEAEGC9FFFGFGGG8F,B@FE@@EFFGGE<:FGGGGBCFCE969EFGGGF8<FEFCDFGEEE7<DCG7FGC+@BFE<EFFGGB<EGF?A9ECD>7+CEF9F@FGGFF,DF@FF,,=?C93,>D;EEGF+>DEF,3,6,,,@>>>DFGCEE86>85@:69,5::FCGDCBFFE,B,0B8EEGGF,B:<@9DGGD7)7./5/)>D*0>D49F3?13)).*)/*79<D>329*9/*4)()-8>616(4(-)*9>0(.42)).<44,((36(,(3:(4(50,#
@M06045:235:000000000-JCY5N:1:1101:11378:2551 2:N:0:TACAGC
TACAGCGGACTACCAGGGTATCTAATCCTGTTTGCTCCCCACGCTTTCGCACCTCAGCGTCAGTATGTGTCCAGTAAGTCGCCTTCGCCACTGGTGTTCTTCCGAATATCTACGAATTTCACCTCTACACTCGGAATTCCACTTACCTCTCCACAACTCTAGCGATGCAGTTTTAAAGGCAATTCCGGGGTTGAGCCCCGGGCTTTCACCTCTAACTTGCAAAGCCGCCTACGTGCGCTTTACGCCCAGTAATTCCGAACAACGCTAGCCCCCTCCGTATTACCGCGGCTGCTGGCACGGC
+
CCCCGGGDGGGGGGGGGGGGGGGGGGGGGGGGGGGGGGGGGGGGGGGGGGGGGGGGGGGGGGGFGGGGGGGGGGGGGGGGGGGGGGGGGGGGGGGGGGGGGGGGGDFGEFGGGGDFGGGGGGGGGGGGGG<BFEECFGGGGGGGGGGGGGGGFEFGEFGGG8CEGGGGGGGGGGGGAFFGGCFGAGGGGGGGGGGG6ECEGEDGFGGFGC96F7@FFGFGFFFCDGGGGFDFEF3>>EFGFFFFG)7>CFGFF?GFF:@6>53((,((54?>>188;1(,5AA6(,321(,20,80(.43#
@M06045:235:000000000-JCY5N:1:1101:20033:2552 2:N:0:TACAGC
TACAGCGGACTACCCGGGTTTCTAATCCCGTTTGCTACCCTAGCTTTCGCGCCTCAGCGTCAAGAACAGGCCAGGAAGTCGCCTTCGCCACTGGTGTTCCTCCCGATATCTACGCATTTCACCACTACACCGGGAATTCCACTTCCCTCTCCTGCCTTCAAGTCGAGCAGTATCGCGTGACCCTCCCCAGTTGAGCCGGGGGCTTTCACACGCGACTTTCACGACCGCCTGCGCGCTCTTTACGCCCAGTAAATCCGGACAACGCTTGCCACCTACGTATTACCGCGGCTGCTGGCACGGG
+
CCCCGGGGGGGGGGGGGGGGGGGGGGGGGGGGGGGGGGGGGFGGGGGGGGGGGGGGGGGGGGGFGGGGGGGGGGGGGFGGGGGGGGGGDFGFGGGCFGGGGGGGGGGGGGG<DGGGGGFGGGGFGDFFGGGGGGGGGGGGGGGFGGGGGGGGGGGGFFGGGFGG>EEEGGGGGGGEEGG*=D:CFGGGGE8C<FEFFEEGEGGGGGGGGGG:E57C<D**9FGGGDGGD))0)49B)7):B**)97D)7*:=?/?679>6DF(,4(,(389*8((,(.4<0492(4(49(2:7443(,:(#
@M06045:235:000000000-JCY5N:1:1101:17483:2552 2:N:0:TACAGC
TACAGCGGACTACAGGGGTATCTAATCCTGTTTGCTCCCCACGCTTTCGTGCCTCAGTGTCAGTTACAGTCCAGAAAGCCGCCTTCGCTACTGGTGTTCCTCCTAATATCTACGCATTTCACCGCTACACTAGGACTTCCACTTTCCTCTCCTGCACCCAAGTTTCCCAGTTTCAAGAGCTTACTACGGTTGAGCCGTAGCCTTTCACTCCTGACTTAAGAAACCACCTACGCACCCTTTACGCCCAGTAAATCCGGATAACCCTATCCCCCTACGTATTACCGCGGCTGCTGGCACGTCG
+
CCCCGCCFCEGFGDFGGGC;CEEAFFGGFCFFGGGGCFDEDGEGDGGFGFCCF@C@FF<<@ADGGGEFECEECEFED<CFFC@CFGGGG:FEDCFCF>CFCGGGGGGF<FFGGGGDEF9FFFGGGGFGGGG@<?=,ACFE9DDAFDGGG9,8D8@,3,@@+@DGCFFGGGGGGAA;DCDC=EAFGGGED>B6BBFBE>5CE<E,3@7,,24=6+98=:+5=D4DCFGG6AFFBDF):AFG++:>DD<A4++11;<>)2:?AF(4((,5,,7B304<?)6:244(19(-(-8?>00(.:?(#
@M06045:235:000000000-JCY5N:1:1101:10013:2592 2:N:0:TACAGC
TACAGCGGACTACTCGGGTATCTAATCCTGTTTGATCCCCTTGCTTTCGCGCCTCAGCGTCAGGAATAAGATAGAAAACCGCCTTCGCCACCGGTGTTCTTCCACATATCTACGCATTTCACCGCTACTTGTGGATTTCCGTTTTCTCCTCCTATCCTCTAGAGATACAGTTTCAAATGCAGTTCTGAGGTTGATCCCCAGGATTTCACATCTGACTATTATCTCCGCCTACGCGCCCTTTACGCCCAATAAATCGGATTAATGCTTGCACCCTCCGTATTACCGCAGCTGCTGGCCCGGA
+
C@@CFFCECCFFFF@CCGGDEFFGCFGDFFEG,C9EGGGDGGE<FGEFFG7C@CF8ECBCEG7F?<FFG9FAAEGDE,CBCC+C?F=:C@:FG+FFGFEDGGFF98FG,,CFFFG7=CF9<F9F+6@F8??FGED,CDFGG>ADEEFGGGG8D9A>DFCEF,@D,@;BE,@EFCEFGF9CF9EFFGGGA8>DCD,5;D54***<;<,=FE:D7CDCC8B@>9:=CF)?5:BFD>(:5.);46:>DGD>*84=++;)52516*.)6>24()*)744:6?<?>2:222(4(((,))4((424#
@M06045:235:000000000-JCY5N:1:1101:8584:2595 2:N:0:TACAGC
TACAGCGGACTACAAGGGTATCTAATCCTGTTCGCTCCCCACGCTTTCGCTCCTCAGCGTCAGGTCAGGCCCAGAGAACCGCCTTCGCCACCGGTGTTCCTCCCGATATCTGCGCATTTCACCGCTACACCGGGAATTCCATTCTCCCCTACCTGCCTCTAGTCTGCCCGTATCCACTGCACGCCCAGGGTTAAGCCCGGGGAGTTCACAGCAGACGTGACAGACCGCCTACGAGCTCTTTACGCCCAATAAATCCGGACAACGCGTGCGCCCTACGTATTACCGCGGCTGCTGGCACGGA
+
CC@CGFEDCGEC@FC9C@FGFDFDFEFCE<FE@CF@CCFFGGEDCGGF@@B<:FFFGDG:FCFGFFGG,CCFGGGGGFF,CFE7?FCEFGGGEE+FFCCGGG<+@?F48CFFGEGGG+?EECFGG7FECCDEEGEEGGGGCF9CCFCF:DFGFF=D3@DCGF;CDF9CGG8ECGFF@;DFG,D5::CFGEEC:BCF?E*3:E=:?8?7?+<*;5*7C/77:FF49>C7>D).)31:)96**887<73>54F?**:)87>05:626-4967>>:03((.)4(..)(,(,396:2?7?14?(#
@M06045:235:000000000-JCY5N:1:1101:15491:2605 2:N:0:TACAGC
TACAGCGGACTACTGGGGTATCTAATCCTGTTCGCTCCCCACGCTTTCGCTCCTCAGCGTCAGTATCGGCCCAGAGACCCGCCTTCGCCACCGGTGTTCCTCCTGATATCTGCGCATTTCACCGCTACACCAGGAATTCCAGTCTCCCCTACCGAACTCCAGCCAGCCCGTATCGACTGCAGACCACACGGTTGAGCCGCGGGTTTTCACAGTCGACGCAACCAGCCGCCTACGAGCTCTTTACGCCCAAGAAACCCGGACAACGCTTTCGCCCTACGTCTTACCGCGGCCGCTGCCCCCA
+
A@CCGGGGGGGGGGGGFGCFGGFGGGGGGGGGGGGGGDGGGGGEG:DGGGGCCFFGGGGFGGEFGDFGGGGGEGGGEGGGGGDGGGFEGGGGGGFFGDD,5EFFFFG99?FEEFGEGGFGGFFGG+CFGGF7FF@,DDFGGFEGAFADEFGGFG7EEFFG6:BDBF5>EEG*6DE*:>CCF6DFF=C;EGC;EE?FGGCECC:?8ACG+++:0957>5:<@DC3*<D75>DBF(-)))9299@B<CD:3<*8)0*002@>)0,((-36())7>?B08(.4(-))(30(-0((,(((((-(#
@M06045:235:000000000-JCY5N:1:1101:11027:2611 2:N:0:TACAGC
TACAGCGGACTACTGGGGTATCTAATCCGGTTCGCTCCCCTAGCTTTCGCGCCTCAGCGTCAGGAGTGGCCCAGCCATCCGCCTTCGCCACCGGCATTCCTAGCGATATCTGCGCATTTCACCGCTACACCGCTAGTTCTAATGGCCTCTACCATCCTCAAGCCAATGCAGTATCCGACGCAGTTCCACAGTTGAGCCATGGGATTTCACGCCGGACTTACATAGCCGCCTGCGCGCCCTTTCCGCCCAGTGAATCCGGATAACGCTCGCCCCCTACGTCTTACCGCGGCTGCTGGCCCCT
+
CCCCGGGGFGGGGGFFGGGGGGGGGGGGGGGGGGGGGGGGGGGGGGFGGGGGGGGGGGGGGGGGGGGGGGGFGGGGGGEGGGGGGGGGGGGGGGGGGGGGGGGGGGGGGGGGGGGGGGGGGGGGGGGGGGGGGGCGGFGGGFFFCFFGGGGGGGG8EGGGFGGGGGGGGGGGGGGGGGGECCEGGGFFCFGBCFFECFGGGGF6EGDFC@7DCCD3CDFFFFF>CFFGGF@FF6>ED>B)<?*17<DFCCGF=*:6@B3:D:<<:1((-,75@B>(8?(4<:2)4609(471:BF71(((#
@M06045:235:000000000-JCY5N:1:1101:10570:2645 2:N:0:TACAGC
TACAGCGGACTACAGGGGGTTCTAATCCCGTTTGCTCCCCTGGCTTTCGCGCCTCAGCGTCAATGCCGGTCCAGGATGCCGCCTTCGCCACCGGTGTTCCTCCAGATATCTACGCATTTCACCGCTACACCTGGAATTCCGCATCCCTCTCCCGGATTCAAGCCTTCCAGTATCGGACGCAGTTCCCGGGTTGAGCCCCGGGATTTCACGTTCGACGTAGAAGGCCGCCTACGCGCCCTGTACTCCCAATAAACTCGGACAACGCTTGCCCCCTACGTATTACCGCGGCGGCTGGCAGGCC
+
@<CCGG7FGG:EGFFE@F7@CFGGFGGGGGGG?:<CCFFGG6:EFC,C@C@FE@F@FDEGG@FFEFGDG=BF@E<F8<FFGGG7BF+BFFGGGDEGEGGFGFGD<8?FFFAAFCFFCEDDDCGFGF7FFFG8>,<,<F9C8CC@EFFFFD>DFGC7EEFGFCCFFECECD>;@;**1:BCCC/=C7E818B*3+8C*31:BE5*:CG+0:7C:C<C)9)>);*>C79C<))05915B:)*001*:7DF459****9<(793..,1,-((.9<>3(.144)4>FB01((-(-190::1(((#
@M06045:235:000000000-JCY5N:1:1101:11548:2647 2:N:0:TACAGC
TACAGCGGACTACCGGGGTATCTAATCCTGTTTGCTCCCCACGCTTTCGTGCATGAGCGTCAGAGTTATCCCAGGGGGCTGCCTTCGCCATCAGTATTCCTCCACATATCTACGCATTTCACTGCTACACGTGGAATTCTACCCCCCTCTGACACACTCTAGCCGTGCAGTAACAAATGCAGTTCCCAGGTTAAGCCCGGGGATTTCCCGTCTGTCTTGCATCACAGCCTGTGCACGCTTTACGCCCAGTACTCACGAGTAAAGCTTGCACGTTACGCATTGCCTCGCGTGCTGCCACGGG
+
CC8C9<CCEGG@@F@:6@@,CFFFAFGFGGGEG<DFAF@FDC@+,8,;69CCCEF,<<@F7B@,CCC<FEFF8CF6=FFGGG8FFF@7F++:,:B,9,5CFDFGF<,,,:CF,<@:CC,A,C<EFDA,,EC4=FGFCFFGFFB=D78@66@>FDFFGFF7;,;B:@+@:@@>>E9BEF,3,,@<DD6,6*?>;?F;6D8:88*4<C91+*2/*1111:6:2++2**+*288+;7)2).7C:*97DDC>492***29)()-)0).))),47F))4(,(((,().-))8((-((492(.)((#
@M06045:235:000000000-JCY5N:1:1101:19360:2654 2:N:0:TACAGC
TACAGCGGACTACAAGGGTATCTAATCCTGTTTGCTCCCCACGCTTTCGCACCTCAGCGTCAGTGCCGGACCAGTTGGCCGCCTTCGCCACTGGTGTTCTTCCGAATATCTACGAATTTCACCTCTACACTCGGAGTTCCACCAACCTCTTCCGGACTCGAGATCCCCAGTATCAAGGGCAGTTCCGAGGTTGAGCCTCGGGATTTCACCCCTGACTTAAAGATCCGCCTACGTGCGCTTTACGCCCAGTGATTCCGAGCAACGCTAGCCCCCCTCGTATTACCGCCGCTGCTGGCACGCG
+
CCCCGGEGFGGGGGGDFGGGGGGGGGGGGGGGGGGGGGGGCGGGGGGGGGGDGGGGDDGGGGGGGFGGGGECFFFGGFFGGGGGDGFGGEEGGGFGGGFGGFGGG7FFGGGGFG@FGCFGGGGGF9FFGGGG@EDFGGGGGGGGGGGGGGGEFGDGGGGFECFFFG6@>>DCCG9BF6CGFGGGGGGGGDBFGFCDDCFEG:=CCFGGCFGG=C4CFGFGADC;CFDGGF>FF@1>DF)>@B=DDGGFFG44@BFF)(<9EFB>F(415:@EE0;<0:?B()-6(((-39>08?>:1??(#
@M06045:235:000000000-JCY5N:1:1101:16144:2689 2:N:0:TACAGC
TACAGCGGACTACTCGGGTATCTAATCCTGTTCGCTCCCCACGCTTTCGCTCCTCAGCGTCAGTATCGGCCCAGAGACCCGCCTTCGCCACCGGTGTTCCTCCTGATATCTGCGCATTTCACCGCTACACCAGGAATTCCAGTCCCCCCTGCCGAACTCCAGTGATGCCCGTATCGACCGCACGCCCACAGTTAAGCTGCAAGTTTTCACGGCCGACGCGACACCCCGCCTACGAGCTCTTTACGCCCAATAATTCCGGACAACGCTCGCACCCTACGTGGTACCGCGGCTGCGGCCACGC
+
CCCCGGGGGGGGGGGGGGGGGGFGGGGGGGGGGGGGGGGGGGGGGGGGGDFFGFGFGGGGGGGGGGGGEGGD7=@FGGGGGEGGGGGGGGGGGGEGGGGGGFGGGGFFGFGFGCGGGGGCGGGGG7FGGGGGGGGGGFGGACC@,DFGG68FGGC8CCAEGGFFFGAFEGECEFFC>GCEGEEEDGGC>8B+?;;EFFGCED;F++=CECDDC339>)79)55)*9C/C)75?6?:D)/*/774*19@GG*<9@>B?4>(5),(-,04-(0)74:?0-4((4)4<:0(20(,4(((((-(#
@M06045:235:000000000-JCY5N:1:1101:14058:2710 2:N:0:TACAGC
TACAGCGGACTACTAGGGTATCTAATCCTGTTTGCTCCCCCAGCTTTCGTGCCTGAGCGTCAGATGGCGGCCAGGGCGCTGCCTTCGCCGTCGGTGTTCCTCCGGATCTCTACGCATTTCACCGCTCCACCCGGAATTCCACGCCCCTCTCCGCCCCTCAAGTGACCCCGTCTGGACGGCCCTCTCCCAGTTGAGCCAGGAGCTTTCACCGCCCACGCGGGCCACCGCCTGCGCACCCTTTACGCCCAGTAACTCCGGACAACGCCCGCCTCCTCCGTATTACCGCGGCTGCTGGCACGTT
+
CCCCGGGGGGGGGGGGGGGGGGGFFGGGGGGGGGGGGGGGGGGGGGGGGGGGGGGGGGGGGGGGGGGFGGGGGGGGGGGGGGGGGGGGGDGGGGGGGGGGGFGGGGGGAFFGGGDEGGGGGGGGGGGGGGGGGGGGGGGGGGGGGGGDGGGGGGEGGGGG6CFFGGGFEGEEGD:BGG8EGG=FFGGF>?CCF?FGGGGGCE=CEEGGGGGGEGGGGGBGBCGCGFDGGFFFE>FFF>:F@=FFG3CE<C7=F*:9>03;F@BFB(27>>3)8:(2>11?B299(0(,4920,2(8881(#
@M06045:235:000000000-JCY5N:1:1101:6615:2718 2:N:0:TACAGC
TACAGCGGACTACTCGGGTTTCTAATCCTGTTTGCTCCCCACGCTTTCGCTCCTCAGCGTCAATATCGGCCCAGAGACCCGCCTTCGCCACCGGTGTTCCTCCTGATATCTGCGCATTTCACCGCTACACCAGGAATTCCAGTCTCCCCTACCGAATTCTAGCTTGCCCGTACCCACTGCCGGCTGGAGGTTGAGCCTCCAGTTTTCACAGCAGACGCGACACACCGCCTACGAGCTCTTTACGCCCAATTATTTCGGATAACGCTCCCGCCCTACGCATTACCCCGCGTCCTGGCACGCG
+
CCCCFGGGGGGGGFGGDFGGGDFFAEFGG9FFFFGCCFGGGGGGGDFGGGGGDFF9FFGGG@7EF6CCEECFGGGGFF7F:FEE@FD@F=FF:CCDEGGGGGGGGDGFCGG,FBCC7+AF5<<:EFGD,AF7F:>C5AA;,B=FAEGFGGCEFEECGFFGG,@BE:DCDCGGGCGGGC8:,>5CGD8::CG88,2<CFG,=8>1>+=<<+<7=CGG3).)=7)9C57DD@5?D008)?@GF/*8<)7)9**1*8*17;3(7*,3421(4(7B>9(1((((-))-4166(,(,-)(4:>((#
@M06045:235:000000000-JCY5N:1:1101:19933:2725 2:N:0:TACAGC
TACAGCGGACTACCAGGGTTTCTAATCCCGTTCGCTCCCCTAGCCTTCGCGTATCAGCGTCAGGCGCGGCCCAGGGGGCCGCCTTCGCCACAGGTGTTCCTCCCGATCTCTACGCATTTCACCACTACACCGGGAATTCCACCCCCCTCTACCGGCCTCCAGTCTGAGAGTTTCCGCCGACCTCGCCCGGTTAAGCCAGGCGCTTTCACAGCAGACTATTCAGACCGCCTACACGCGCTTTCCGCCCAGTAATTCCGGACACCGCTGGCCCCCTACGTATTACCGCCGCGGCTGGCACGTG
+
CCCCGGGGGGGGGGGGFGEFGGGGGGGGGGGFGGGGGGGGGGFGGGFFGGEFGGFFGGGGGDGGGCEBGGDGGGGECGGGGGDEGGFGGGGGGGGGGGGGGGGGGGFF=FGGGGGGG7DGGGGGGGGGGG?BFG*<FGCFGGFEGDGGGGGGGD78CCFGGG+CE9CFG8EEECCEEE8CED*<?EE=E>GD*@7<CFG@CCE:CEF?FG?5:C5F*>***2:7CFDDGE)5).2>FE:<@4@3D9CE<C7*97D=F(.4<)-3;>((-4)771(4(44)(4:<(((-((,4((-3,5((#
@M06045:235:000000000-JCY5N:1:1101:13731:2757 2:N:0:TACAGC
TACAGCGGACTACCGGGGTATCTAATCCTGTTCGCTCCCCATGCTTTCGCTTCTCAGCGTCAGTAGTGGCCCAGAGACCTGCCTTCGCCATCGGTGTTCCTCCTGATATCTGCGCATTTCACCGCTACACCAGGAATTCCAGTCTCCCCTACCACACTCTAGTCTGCCCGTACCCACCGCAAGTTCGAGGTTGAGCCTCGAATTTTCACGGCAGACGCGACAAACCGCCTACAAGCTCTTTACGCCCAATAATTCCGGACAACGCTCGCCCCCTACGTATTACCGCGGCCGCTTGCACGGG
+
CCCCGGGGGGGGGGGGGGGGGGGGGGGGGGGGGGGGGGGGGGGGGGGGGGGGGFGGGGGGGGGGGGGFGGGGGFGGGGGGGGGGGGGGGGGGGGGGGGGGFFGGGGGGGGDGGGGGGGGGGGFGGGGGGGGGGGGCGGGGGGGGGFCFGGGGGGGGGGGGGCEFFFFGGGGGGGFFGE*C5CECFGGFGGGGCG6DC?CEG,>CGGGGGFGGGGGGDGA3>GDGGGGGG>BFF3<F6FFC47FEGDGFGGGFFFG999)15>?9((490,.5>;B??()),5<4-(-43(-7068?BF?1#
@M06045:235:000000000-JCY5N:1:1101:18901:2764 2:N:0:TACAGC
TACAGCGGACTACCCGGGTATCTAATCCTGTTCGCTCCCCATGCTTTCGCTCCTCAGCGTCAGTTAATGCCCAGAGACCTGCCTTCGCCATCGGTGTTCCTCCTGATATCTGCGCATTTCACCGCTACACCAGGAATTCCAGTCTCCCCTACATCACTCTAGTCTGCCCGTACCCACCGCAGATCCGGAGTTGAGCCCCGGACTTTCCCTGCAGACGCGACAAACCGCCTACGCGCTCTTTACGCCCAATACTTCCGGATAACCCTTGCGCCCTACGTATTACCCCGGCTTCTGGCACGTA
+
CCCCEGGGGGDFGGGGGE:FEFGGFGEGGGFCFF7FEGGGFF@CFFGGEFEGG8FC<FCGECEFGGGGGGGGGG8EFDFGGCFEGGGGGEGGGGGGGGGGGGGE<EECGGCFAFGGEGGFGGGGEEGGGCGDFGGGFFFG9FGG,EDECE6DDFC9FFGEEF6@FGG9FGGGGEFGGDGGEB*3DFC@*>CFD,?DFFGGG5CEGGG,=,+;A67885A)857*;C3<D5))7(-8).):@**7CGG@*07)*/*004)(8@?,,(..3(>)>4(8(4))().6(,-49((,.)),(,,(#
@M06045:235:000000000-JCY5N:1:1101:8355:2767 2:N:0:TACAGC
TACAGCGGACTACAGGGGTTTCTAATCCCGTTTGCTCCCCTGGCTTTCGCTCCTCAGCGTCAATCTCGGTCCAGGATGCCGCCTTCGCCACCGGTATTCCTCCAGATATCTACGCATTTCACCGCTACACCTGGAATTCTGCATCCCTCTCCCGAATTCAAGCCATCCAGTAACCGACGCAGTTCCCAGGTTACGCCTGGGGATTTCACGTCGGACTTAGTTGGCCACCTACACGCTCTTTACGCCCAGTACTTCAGAACAACGCTCGCCCCCCTCGTATTTCCGTGTCCTCTGGCAGGGC
+
A@C@FG:@FGGGG8E@CCFGCEG9FCEFGGFG8FFCCFGCFCCFDGGFGD:CF<8CCFFGDD:FFFFFFEG:6C,6,CEFGG+FF9,BFGGGDGCGGGGGC,,,4EDFFEFGFECF7+FGGGC:+:CB<F=EFGFCF<<E<;,8;DD,>B8D,8+83>EGFGCCG9D8DB,,,@9CGDGEG8CGC?C7B8E2>,:CC=F5EC=?FE7,4AFGG3>3<C+++3+*28;85AA6=<(8))):=F4)7))5*9:**9?*8<@()76(((((-())8;1?;60(.))6(.((.).652:)(((-#
@M06045:235:000000000-JCY5N:1:1101:7670:2791 2:N:0:TACAGC
TACAGCGGACTACTGGGGTATCTAATCCCGTTTGCTCCCCACGCTTTCGCGCATCAGCGTCAGTACCGGTCCAGTGAGCCGCCTTCGCCACTGGTGTTCCTCCCAATATCTACGCATTTCACCGCTACACTGGGAATTCCACTCACCTCTCCCGGTCTCAAGCCAAGCAGTCTGGATGGCAGTTCCTCGGTTAAGCCGAGGGATTTCACCATCCACTTGCAAAGCCGCCTACGCGCCCTTTACGCCCAATAATTCCGAATAACGCTTGCCCCCTCTGTATTACCGGCGCTGCTGGCACAAG
+
CCCCGFGGGGGGGGGGGGGGGGGGGGGGGGGGGGGGGGGGGGGGGCFGGGGGGGGGGGGGGGGGGGGGGGGGGFGDFGGGGGGGGGGGGGGGFFFFGGGGGGGGGGGGFGGGGGGGGGGGGGGGGGGGGGGGGGGGGGGGDGGGGG?9==DDGGGGGGGGG6DFGGGGGGGGGGGGGGGGGCFFGGFFGGGGG?CCFG8EC8CCFFGGGFDGGGGGGF=FFFFDGD3CD>DFEF0>:)756B7)9575<44?BFG46:EBFF309?F1347@:24:2<A<A<26(((-,((,).((,44(#
@M06045:235:000000000-JCY5N:1:1101:10171:2803 2:N:0:TACAGC
TACAGCGGACTACTAGGGTATCTAATCCTGTTCGCTCCCCATGCTTTCGCTCCTCAGCGTCAGTTAATGCCCAGAGACCTGCCTTCGCCATCGGTGTTCCTCCTGATATCTGCGCATTTCACCGCTACACCAGGAATTCCAGTCTCCCCTACATCACTCTAGTCTGCCCGTACCCACCGCAGATCCGGAGTTGAGCCCCGGACTTTCACGGCAGACGCGACAAACCGCCTCCGAGCTCTTTACGCCCAACAATTCCGGATAACGCTTGCGCCCTCCGTATTACCGCGCCTCCTTGCCGCTC
+
CCCCGGGGGGGGGGGGGGGGGGGGGGGGGGGGGGGGGGGGGGEGGFGGEGGGGCFGGFGFEEGGEGGGFGGGGGFGGGGGFGGGGDCFFEGGGGGGGGFGFGGGGGGFGGFGGGGGEGGGGFGGGDEGGGGCEEFGGGGGGCFGEEFGG8?E8EFGGFGGDAEGGFGGGGGGGCGGGGGGGECCFGCC:C>:@F,>DDGEGGEGGFG,BC595>CFGGDC><<*C8)95;)0)46E))0CF6=BDD339*/)*/*1<>52577(3::(8>D>>1(,,,((.6<A(--(-2((,)).((((#
@M06045:235:000000000-JCY5N:1:1101:25067:2806 2:N:0:TACAGC
TACAGCGGACTACCCGGGTTTCTAATCCTGTTTGATCCCCACGCTTTCGTGCCTCAGTGTCAATATTTGTGTAGCCAGCTGCCTTCGCAATTGGTGTTCTATGTCATATCTAAGCATTTCACCGCTACATGACATATTCCGCTGACCTCCACAGTATTCAAGACAAATAGTATCAATGGCAGTTTCCGGGTTAAGCCCGGAGATTTCACCACTGACTTACTTGCCCACCTACGCACCCTTTAAACCCAGTGAATCCGGATAACGCTTGCACCCTCCGTATTACCGCGGCTGCTGGCAGGGG
+
CCCCGGGGGGGGGGGGGGGGFGGGGGGGGGGGGGGGGFGGGGGGGEGGGGGGGFGGGGGGGGGGGGGGGGGGGGFGGGGGGGGGGGGGGCEGGGGGGGGGGGGCGGGCEFFGGGGGGGGGGGGGGGDGGGEGGGGGGFFGGGGGGGGGGGGGGGGGGGGGGGEGGGGGGGGGADF9EGGGGGFGGGGEGDEGGGGGFGEECEGGGGGGGGGGGGGGGGFGFGGGG4?CDFFFDFF>DFFFFFFCCFCD<<>6FFG4B9D;>FF698;3(2??E<B69(.38<>AFFFBF;;BB>B?0((-#
@M06045:235:000000000-JCY5N:1:1101:16685:2808 2:N:0:TACAGC
TACAGCGGACTACAAGGGTTTCTAATCCTGTTTGCTCCCCACGCTGTCGCGCCTCAGCGTCAGCAACAGCCCAGCAGGCCGCCTTCGCCACTGATGTTCTTCCCGATCTCTACGCATTCCACCGCTACACCGGGAATTCCACCTGCCTCTACTGTGCTCTAGCCTGACAGTTTAGAAGGCAGCCCTGCGGTTAAGCCGCAGGATTTCACCCCCTACTTATCAGGCCGCCTACGCGCCCTTTACGCCCAGTGATTCCGGACAACGCTCGCACCCTCCGTATTACCGCGGCTGCTGGCACGGG
+
CCCCGGGGGGGGGGGGGGGGGGGGGGGGGGGGGGGGGGGGGGGGGDGGGGGDGFGGGGGGGGGGGGGGGGGGGGGGGGGGGGGGGGGGGGGDF,CFFGGGGGGGGEGGGGGGGGGGGGGGGGGGGGGGGGGGGGGGGGGGGGGGGGGGGGGGGGGGGFGGGFFGFGGGCGGGGGGGGGGGG8CDEGGGGGGEGFFGGGGGGC8@@+AFCGGGGGGGGGFGFFCDDDGGGF>FE>0>EF:74@F@GGDB496768FFF>@>FFFBFBFF66DFF1<<3:??(-<A:>(((,41.558?<0(#
@M06045:235:000000000-JCY5N:1:1101:17854:2809 2:N:0:TACAGC
TACAGCGGACTACTAGGGTTTCTAATCCTGTTTGCTCCCCACGCTTTCGCACCTCAGCGTCAGTACCGGACCAGTGAGCCGCCTTCGCCACTGGTGTTCCTCCGAATATCTACGAATTTCACCTCTACACTCGGAATTCCGATCTCCCCTACCACACTCTAGCTAGCCCGTATCGAATGCAGACCCGGGGTTAAGCCCCGGGCTTTCACATCCGACGTGACAAGCCGCCTACGAGCTCTTTACGCCCAATAATTCCGGACAACGCTTGCGCCCTACGTATTACCCCGGCTGCTGGCACGGC
+
CCCCGGGGGGGGGGGGGGGGGGGFGGGGGGGGGGGGGGGGGGGGGGGGGGGGGGGGGGGGGGGGGGGGGGGGGGGGGGGGGGGGGGGGGGGGGGGGGGGGGGGGGGGGGGGGGGGGGGGGGGGGGGGGGGCGGGGGGGGGGGGGGGFFGGGGGGGGEGGGGGFGGFGGGGGDCFGFGCFGGGGGGGGGGEGGGCF9FGGEEGGGGGGFECCGGGGGGGFGFGFFGGGGGFEFFBFE3?FGF?@DGGGF39C?FBG*99B>BF?918(2:25B:(4:(.4<(:><(((((,-3))4:()1(#
@M06045:235:000000000-JCY5N:1:1101:20823:2821 2:N:0:TACAGC
TACAGCGGACTACAGGGGTTTCTAATCCTGTTTGCTCCCCACGCTGTCGCGCCTCAGCGTCATATCCAGGCCAGCTCGCCGCCTTCGCCACCGGTGTTCTTCCCAATATCTACGAATTTCACCTCTACACTGGGAATTCCGCGAGCCTCTCCTGGCCTCCAGCCCCGCCGTCTCGGGCGCAGCCCCGGGGTTGAGCCCCGGGATTTCACGCCCGACAAACAGGGCCGCCTACGCGCCCTTTACGCCCAGTAAATCCGAGCAACGCTAGCCCCCTTCGCATTACCGCGGCTGTTCGCCCGCT
+
CCCCGGGGGGGGGGGGGGGGGGGGFGGGGGGGGGGGGGGGGG@FGFFGFG:FGEDGGGGGGGGGEFG9FGGGGGGEGGGGGGGDEFGGGGGFECF7FCGGGGGG9FF@CFFFGGDFGGGFGDFEAFFGGGGCDFGGGDDFGGEECEGDGCGGGF@FCFFGGCCFGC*BG8EE,=BC5CEE5CEGGEGGE8?*:F+AFGGDC8*:8CE?C7:5CD3CGC?CFGC*3C)9CB)7>>9BDBD*/*78DCDE**21=/CF>:)438<7>08(547DF6(1,3(::4AA:37(-((,.)((((((#
@M06045:235:000000000-JCY5N:1:1101:18472:2832 2:N:0:TACAGC
TACAGCGGACTACAAGGGTTTCTAATCCCGTTTGCTCCCCTGGCTTTCGCTCCTCAGCGTCAGTGTTGGTCCAGGATGCCGCCTTCGCCACCGGTGTTCCTCCAGATATCTACGCATTTCACCGCTACACCTGGAATTCCGCATCCCTCCCCCAAACTCAAGCCATCCAGTAACGGACGCAGTTCCCCGGTTAAGCCGAGGGATTCCACGTCCGACTTAGTTGGCCGCCTACGAGCCCTCTATGTCCCTCATCTCCGTACACCGCTTGCCCCCCCCGCATTACCGCGCCTCCTGTCCGCGG
+
@<BAEF+@:CC@@6<C8CFFCEFF<<,CE7@,CCFF,CFEC8<F6@FGGDGGGFFE8@FGEGGG@FF8,6CC<<@,6CC<67FE7F,88,BE4+4+BC<<CDG@,,5EEDCFG+:CG+,5@9FFGC:F,FFA<,,A9,,A,@>>@D@E8+@BCDE@D9EGCC@D6>3D8E;,,3+*3B:CC58,=,5:8*1=82,?<CG*:EEGC+:1<5CCEGGGD*6+/*2*0*///7)77,1)0<41.1*/0*:1**/**0**.(.(7*(-7>0((()856(3(((-()))(-(((-((.:).)((,#
@M06045:235:000000000-JCY5N:1:1101:22271:2833 2:N:0:TACAGC
TACAGCGGACTACAAGGGTATCTAATCCTGTTTGCTCCCCACGCTTTCGCGTCTCAGCGTCAGTACCGTCCCAGCGAGCTGCCTTCGCCATTGGTGTTCCTCCTGATATCTGCGCATTTCCCCGCTACACCAGGAATTCCACTCGCCTCTTCCGGACTCTAGCTCGACAGTATCCGCCCGCCTCCCGGGGTTGATCCCCGGGCTTTCAGAGCGGACTTACCGAGCCGCCCACACGCCCTTTACGCCCAATGATTCCGGACAACGCTTTCCCCCTACGTATTACCGCGGCCTCCTGCCCGCA
+
CCC?@F::FGGGGG96F;FFGGGFGGGFGAFFFFFFGGGEEFE7@F?F:EGGGFFGFFCFGG@FFFGGGFCCFGGG:CF@FFAGGGGGGGFGFGGGGECFFFFG@,CF9FEFEGGG=FFE5F,@CGEGGGGGG7F,DGGGGFCF7BEEEEEFDEEE:3DEGCC9>CBE8>F9;DF*@EG>CEECCC*81*48*2++?<BCEGDCGF?FFDC>E3CD:99CFG*/)CGGG))5)((8)0)9??F>DDG)*9C*7/*=/43337((,,((4)7:B>1<(.))4)4-((((41(..(,4((((#
@M06045:235:000000000-JCY5N:1:1101:22234:2838 2:N:0:TACAGC
TACAGCGGACTACAAGGGTTTCTAATCCTGTTCGCTCCCCACGCTTTCGCGCCTCAGTGTCAGTAACGTCCCAGCGAGCTGCCTTCGCTATTGGTGTTCCTCCTGATATCTGCGCATTCCACCGCTACACCAGGAATTCCACTCGCCTCTTCCGTACTCTAGCTCCGCAGTATCCATCGGCTTTCAAAGGTTGAGCCTTTGACTTTCACAACGGACTTACGAAGCCACCTACGCGCGCTTTACGCCCAATGATTCCGGACAACGCTTTCCCCCTACGTATTACCGCGGCTGCTGGCACTCC
+
CCCCGGGGGGGGGGGGGGFGGGGGGGGGGGGGGGGGGGGGGGGGGGGGGGGGGGGGFGGGGGGGGGGGGGGGGGGGGGGGGGGGGGGGGGGGGGGGGGGGGGGGGGGGGGGGGGGGGFGGGGGGGGEGGGGGGGGFGCFFGGGG@EGGGGGGGGGGGFGGG79EFGGGGGGG>DCFGGGGGGGGFCFGGGGGGGEFGFGGC<FGGFGFFFG:?G555=F;59C3CFDDF;AF:>6D@DECFFF5/9CDFFF?*9C@)231>FB;902()-*77((34<B>(4>D:9106646?75-(.((#
@M06045:235:000000000-JCY5N:1:1101:14932:2880 2:N:0:TACAGC
TACAGCGGACTACTAGGGTATCTAATCCTGTTCGCTCCCCATGCTTTCGCTCCTCAGCGTCAGTTAATGCCCAGAGACCTGCCTTCGCCATCGGTGTTCCTCCTGATATCTGCGCATTTCACCGCTACACCAGGAATTCCAGTCTCCCCTACATCACTCTAGTCTGCCCGTACCCACCGCAGATCCGGAGTTGAGCCCCGGACTTTCACGGCAGACGCGACAAACCGCCTACGAGCTCTTTACGCCCAATAATTCCGGATAACGCTTGCGCCCTACGTATTACCGCGGCTTCTGTCACGCA
+
CCCCGGGGGGGGGGGFGGGGGFGGGGGGGFGGGEGGGGGGFGEGFDGGEGGGGFGEFGGFGGGGGGGCGGGGGGFFFFGGDGGGFG?FE7=EFG@CFGGGGGGDEFGGGGG,ECFGCEGGGGEEGC@FGGGGGEF8FFGF9EEFGGFGGGGGGGFFGGGG,3@DFFGGGGGGGGFCE6:EGDEGFGG8C>>?BDFFFFGGGG8C<FFFG65C=3CFC<5/>CG4C355DD)75?BE5?FCF?F:DDG:F5CF?FGFF9:3>FB?98?(4,<>B016(4).5)6211172,((66-62::(#
@M06045:235:000000000-JCY5N:1:1101:22052:2898 2:N:0:TACAGC
TACAGCGGACTACTGGGGTATCTAATCCTGTTTGCTCCCCATGCTTTCGCTCCTCAGCGTCAGGTAATGCCCAGAGAACCGCCTTCGCCACCGGTGTTCCTCCTGATATCTGCGCATTTCACCGCTACACCAGGAATTCCATTCTCCCCTGCATACCTCTAGTCCACCCGTATCGGAAGCAGGACTGGGGTTAAGCCCCAGCTTTTCACTCCCGACGTGATGGACCGCCTACGAGCCCTTTACGCCCAATAATTCCGGACAACGCCCGCCCCCTACGTATTACCGCGGCTTCTGGCACGTC
+
CCCCCGGGGDFGGGFGGGEEFGGGGGGGGGGGGGGGGGGGCFGGGDGGGG7ECFGG88CFDFEFFCGCFGGGGGGGGGGGCCFGFG<FGCEFCGGCGEGF9FFGFFEF<EFAFGGGGGFFGGF@CEGGC8AD@CFCE=FFAFCE;@EGGC+=?CAFD,@FGDEDGGFEGEGC@DC8EC8CDC>CF6@D:*4BFF,>?EGGGGCECCFFG70?GGDC)288);44C<CDD;3F>D0>)8:9<F@)/9>5CF6B/9F7?2>9BFBF>0(,((075(-24:2:4<<A:;(144(49<<?(5:(#
@M06045:235:000000000-JCY5N:1:1101:20141:2903 2:N:0:TACAGC
TACAGCGGACTACCAGGGTATCTAATCCTGTTTGCTCCCCACGCTTTCGCGCCTCAGCGTCAGTTACGGTCCAGAGAGCCGCCTTCGCCACCGGTGTTCTTCCCAATATCTACGAATTTCACCTCTACACTGGGAATTCCACTCTCCTCTCCCGTACTCCAGCCTCAGAGTATCAAATGCCATTCCCAGGTTGAGCCCGGGGCTTTCACATCTGACTTCTAAGGCCGCCTGCGCGCCCTTTACGCCCAGTAATTCCGAACAACGCTCCCCCCCTTCGTATTACCGCGGCTGCTGGCACGCT
+
CCCCGGGGGGGGGGGGGGGGGGGGGGGGGGGGGGGGGGGGGGGGGGGGGGGGGEGGFGGGGGGGGGGGGGGGGGGGGGGGGGGGGGGGGGGGGGGGGGGGGGGGGGFFGGGGGGGGGGGGGFGGGGGGGGGGGGGGGGGGGGGGGGGGGFGGGGGGGGGGGGGGGGGGGGGGGGGGGGGGGGGGGGGGGGGCFG6EGGGDGEDCFFGDDCBFGGGDDDFGFDG4CF<DGFFF:;03@FDF?6B>GGGFFF:6F**99159EFF>F::(,:DEE;????:142)636906213::(-(4((#
@M06045:235:000000000-JCY5N:1:1101:23811:2958 2:N:0:TACAGC
TACAGCGGACTACCCGGGTATCTAATCCTGTTCGCTCCCCATGCTTTCGCTTCTCAGCGTCAGTAGTGGCCCAGAGACCTGCCTTCGCCATCGGTGTTCCTCCTGATATCTGCGCATTCCACCGCTACACCAGGAATTCCAGTCTCCCCTACATCACCCTAGTCTGCCCGTACCCACCGCAGATCCGGAGCTGAACCCCGGACTTTCACGTCAGACGCGACAAACCGCCTACGAGCCCTTTACGCCCAATAATTCCGGATAACGCTTTCGCCCTACGCAATACCCCGTCTGCTTGCACTTC
+
CCCCFFGDGEGGEEGGGDC@FFFGGGGFG9EFGGGGGGCEGGCFG9@<CCGFGA@FFG>FGGGGGGGGCC,C@F8C@=DF8FDEFFFEGGGGC=C,BF<F,,BF?<FFGGFCFF@++8?5?FA=E+4@F<=7F++A<<FFGGGFGGCFEGGGEF9,@,@EC8>9@D9F?>>@CC,,@CBEE>E:DFF?CG*>D,,,>E*?*4:CFCFGF=0::/;;<3.7=<CFGGCD5)077:05)0)20**)/C7)10*/0*;96;@BDFF<B?(()(..<>BF(((((.3)(-,-4.4A)))4)3))#
@M06045:235:000000000-JCY5N:1:1101:24351:2963 2:N:0:TACAGC
TACAGCGGACTACTCGGGTATCTAATCCCGTTCGCTCCCCTAGCTTTCGCGTTTCAGCGTCAGGTGCAGTCCAGGTGGCCGCTTTCGCCACTGGTGTTCCTCCGGATCTCTACGCATTTCACCACTACACCCGGAATTCCACCACCCTCTACTGCCCTCCCGTCTAACAGTATCGGACAACCTCTCCCGGTTGAGCCGAGAGATGTCATGCCCGACTTGCCAAACCGCCTGAACCCGCTTTACCCCCCGTCAATCCGGATCACGCTCGGTCCCTACGTTTTACCGCTGCTGCTCGCCCGCC
+
CCCCFFGGFGGGGDFEGGCCFGEEFEFGGG@FGGGGDCFFFFGGFFF<FGGFE@DAEGGEG,BFGCDFGCGG9FDFGDEFFGE:F?:FGGG8CFCFGGGF9FECFEFE,FGGGGGGGCFGFGG<FFFED,FFC>>FCB9><CEFDCEFG8ED==F,>,@C+43B:D9EFDE9,,43@CECFC@F?EFGEGCE*BC8E:4:>E5;+5+++++2:CC)):*+;CGD<FCC<3).?0(07>>D>47*095))1/7)*27>6@277(2?(((-,)..).(((411).41,,42))).)-(4(((#
@M06045:235:000000000-JCY5N:1:1101:22558:2966 2:N:0:TACAGC
TACAGCGGACTACTGGGGTTTCTAATCCTGTTTGCTCCCCTCGCTTTCGCACCTGAGCGTCAGGAACCAGCCAGGAGACTGCCTTCGCCTTCGGTGTTCTTCCGGATCTCTACGCATTTCACCGCTCCACCCGGAGTTCCGTCTCCCTCTCTGGCCCTCAAGTCAGCCCGTTTCGGCAGCACTTGCTCAGTTAAGCCGAGCACTGTCACCACCGACGCAACCGACCGCCTGCGTGCGCTTTACGCCCAGTAACCCCGGCCAACGCTCGCCCCCTCCGCATTCCCTCGGCTGCTGGCAGGGC
+
CCCCGGGGGGGGGGGGGGGGGGFGFGGGGGGGGGGGGGGGGGGGGF8FGGGGGGGGGFGFGEGFGGGGGGGGGFFCFGGGGGGGGGGGD7CFGGCFGGGGGGFBFG?CEFGGGGGGGGGGGGGGGGGEGGEFGGGDGGGGEFGFFFGEF=DFD6EGFGGGGF,@EFGGGGGG8BCBEEGGFG6E?F2>CFGGGFFFGC>ED=FFGGD+1<CCGGGD)))9>FCDD5/7D5))0-4>)7>D)1=)79777*:/***8>()4>54(3,42>>DD5((8((--8).4-(,---((,476,(((#
@M06045:235:000000000-JCY5N:1:1101:24252:2969 2:N:0:TACAGC
TACAGCGGACTACTGGGGTTTCTAATCCTGTTTGCTCCCCACGCTTTCGCGTCTCAGCGTCAGTTGCGTTCCAGAGAGCCGCCTTCGCCACGGGTGTTCTTCCTGATATCTGCGCATTCCACCGCTACACCAGGAATTCCACTCTCCTCTCCCGCACTCTAGCCACCCAGTTTCCCACGACCGCTTGCGGTTGAGCCGCAAGATTTCACGCAGGACTTAAGTGGCCGCCTACACGCTCTTTACGCCCAATGATTCCGGCCAACGCCCGGTCCCTACGTACTACCGCGGCTGCTGGCATGCG
+
CCCCGGGGGGEGGGGGGGFGGGGGGGGGGGGGGGGGGGGGGGGGGGGGGGGGGDGGGGGGGGGGGGGGGGGGGGGGFGGGGGGEFGDGGGGGDEGGGGGGGGGGGGGGGGCAFGGGGGGGGGGGGGGGGG?FGEFGGGGGGGEGF?EGGGGGGGGGGGGGGFFGGGGGGGGC;FGGFGGGGGGGGG5EEEGC:?EGGGGGDGGGGGFGGGGDEDGGFFF7=:*93CD9>@>FF:?F55;C4BFDGDCD75*7@**96()()88((,(((-7@433:B?)(44<7(3,--3(-,)242)()#
@M06045:235:000000000-JCY5N:1:1101:20632:2987 2:N:0:TACAGC
TACAGCGGACTACACGGGTATCTAATCCGGATCGCTCCTCACGCTTTCGCGCATCAGCGTCAGCAAAGCCCCAGGCAACCGCCTTCGCCACTGGTGTTCCTCCCGATATCTACGCATTTCACCACTACACCGGGAATTCCGCTTCCCTCTCCTGCCTTCGAGTCGATCAGTATCGAGTGACCCTCCCCAGTTGAGCCGGGGGCTTTCACACTCGACTTGAACGACCGCCTGCGCGCTCTTGACGCCCAGTACATCCGGACAACGCTAGCCACCTACGTATTACCGCGGCTGCTGGCACGGA
+
CCCCGGGDGGGGGGGGGGGGGGGGGGGGGGGGDGGGGG,EFGGFGGGGGGDGFGGGGGGGGCEFCFFECGGGGGGGCGGGGGGGGGDE@:FGGGGGGGGGGGGGGGEGGDDGGGCF:FFDFAFFFFGGGGGGGGDGGGGCEGGGGGGGGGFGFEGGGGGGGGCGGGEGGGGGG9:BFGGGFG=FGGGGGGGFG?FF8CCE*?ECFFGFGCF<:5FCGGFGFG*7CGGGGFFFEBFFBEFG**7>D)7<FF=*=7DF59>>DF:(7::B:(*)883(2:<>?>D92((4((((.42((.4(#
@M06045:235:000000000-JCY5N:1:1101:14616:2989 2:N:0:TACAGC
TACAGCGGACTACTAGGGTATCTAATCCTGTTTGCTCCCCACGCTTTCGCGCCTCAGCGTCAGTATCGGGCCAGTGAGTCGCCTTCGCCACTGGTGTTCCGCCGAATATCTACGAATTTCACCTCTACACTCGGCATTCCACTCACCTCTCCCGAACTCAAGATATCCAGTATCGAAGGCAATTCCAGGGTTGAGCCCTGGGCTTTCACCCCCGACTTAAATATCCGCCTACGCGCCCTTTACGCCCAGTAATTCCGAGCAACGCTAGCCCCCTTCGTATTACCGCGGCTGCTGGCACGCA
+
CCCCGGGGGGGGGGGGGGGGGGGGFGGGGGGGGGGFGGGGGGGGGGGFFGGGGFEGGGGGGGGGGGGGGGGGGGGGGGGGGGGGGGGCCEGGGGG?FGFGEGGGEDGGGGCEGFGGGGGGGGGGGGFGGCFCFGC:CFGGGG;E8FGGGGG?EGEEEGGGGGFFGGGGGGGGGGCGG5CC>FGGGCFCF*DBE:8BFGCFFFFEGGGDFGFGGD3C/CFG6737>F**CBFF)((0)<BF?=70CGCEGFG4@4*/)4767@:09((27?FE>3(4(2427)640,(-(170403?72((#
@M06045:235:000000000-JCY5N:1:1101:24870:3041 2:N:0:TACAGC
TACAGCGGACTACCCGGGTATCTAATCCTGTTCGCTCCCCACGCTTTCGCTCCTCAGCGTCAGTAATGGCCCAGAGATCCGCCTTCGCCACCGGTGTTCCTCCTGATATCTGCGCATTTCACCGCTACACCAGGAATTCCGATCTCCCCTACCACACTCTAGTCTGCCCGTATCGAATGCAGACCCGGGGTTAAGCCCCGGGCTTTCACATCCGACGCGCCAGACCGCCTACGAGCTCTTTACGCCCAATAAATCCGCACAACGCTTGCGCCCTACGTATTACCGCGGCTGCTTGCAGGTG
+
CCCCDEFDGGDGF<EFCCGGGFGGGGGGFGGGEEGDFGGGGGGGGGGGGGGFGGFGGGGGGGGGGAE,EFGDG==FFFGGCFGGCF=@FGFGEDF@CFGDCGFFF9BFFFGG9CCEG:CEFDFFGG:FGGFGG++3ADDFGCE7EF9=EFGGGDFFG?8FFCFGG,@@8>EEGGC5EGFGC97<EF8**4=5*?2?C=EGE5C=FCD9AC=;;/9C37>)0)/95DC3733<703))9B*@BF5DC35C5*7*90)8()4;)-(4,((-45>507???))46<B0>(2((-())<())((#
@M06045:235:000000000-JCY5N:1:1101:11724:3060 2:N:0:TACAGC
TACAGCGGACTACTCGGGTATCTAATCCTGTTCGCTCCCCACGCTTTCGCTCCTCAGCGTCAGTTACTGCCCAGAGACCCGCCTTCGCCACCGGTGTTCCTCCTGATATCTGCGCATTCCACCGCTACACCAGGAATTCCAGTCTCCCCTGCAGTACTCAAGTCTGCCCGTATCGCCCGCACGCCCACAGTTGAGCTGTGAGTTTTCACGAACAACGCGACAAACCACCTACGAGCTCTTTACGCCCAGTAATTCCGGACAACGCCCGGACCCTACGTATTACCGCGGCTGCTGGCACGTG
+
CCCCGGGGGGGGGGGGGGGGGGGGGGGGGGGGGGGGGGGGGGGGGGGGGGDGGGGGGGGGGGGGGGGGGGGGGGGGGGGGGGGGGGGGGGGGGEFGGCGGEGGGGGGGGGGGGGGGG7EFGGGGGDGGGGGGGGFFGFGGGC@BDGFGGGFGGGGGGGGGGGGGGGGGGDE6>F>EGG5C*C8EGGGD>FGGGG?CCCFCFFGFFGFFG5CGGGGD5DEGFGD*9CCFDFFFFF().79FFF?3CCGBGDGFFFG=?;),576(7(9>F()753:?(426(449,66>BBB?0).2(.8(#
@M06045:235:000000000-JCY5N:1:1101:22328:3066 2:N:0:TACAGC
TACAGCGGACTACCAGGGTATCTAATCCGGTTCGCTCCCCACGCTCTCGCACCTCAGCGTCAGTAGATGCCCAGTCGACTGGTTTCCCCCTGGGTGTTCCTGCCGATCTCTACGCATTTCACCACTACACCGGCAATTCCACCGACCTCTGCATCGCTCCAGCTCCGCCGTATGGGATGGCGCCTGGCCGTTAAGCGGCCAGCTTTCCCACCCAACGCGCGGCGCCGCCTGCGTGCGCTTGTCGCCCCGGTCACCCGGACAACGCTTGGCCCCTCTGCATTCCCGCGGTTCCTGGCCTCCC
+
CCCCFGG>FG:EFDEE;FF,C<FD<C<FC:FGFFGEFGGGGF@FFGGGGGGEF,CACFGB@CFF<@DF9FGGGG<,8,8?>6C,B?DFGCF,,D<F@CEFG,9E:++@E,<FFFF77@9@?FG<FGFDGGD+>>C:>F9>FDC88CCEFF,DD,DCECGG?,D@,@*>B8:::?8,:DB:FCEEECFFGGCE8C9+:8CCC=*3AF7+=CC<C**9*77CD3)7C)))/7)0)-(0.)07))*09D*)1))..)*85(.,7)((44?F0./)0-4()))---<2692(-(((.6(41).(#
@M06045:235:000000000-JCY5N:1:1101:17237:3117 2:N:0:TACAGC
TACAGCGGACTACCAGGGTATCTAATCCTGTTTGCTCCCCACGCTTTCGCGCCTCAGCGTCAATTGCAGGCCAGATGGCCGCCTTCGCCACCGGTGTTCTTCCCAATATCTACGAATTTCACCTCTACACTGGGAATTCCGCCATCCTCTCCTGCATTCCAGCGCCGCAGTATCAAACGCAGTTCCCAGGTTGAGCCCGGGCCTTTCACGCCTGACTTACAGCACAGCCTACGCGCCCTTTACGCCCAGTAATCCCGAACAACGCTAGCCCCCTTCGGATTCCCGGGGCTCCGGGCCCGCT
+
CCCCGGGGGGGGGGGGGGGGGGGGGFFFGGGGGGGGGGGGGGGGGGGGGGGGGDDGGGGGG@GGGGGGGGGGGGADFGEFGEG@CGGGGGGGGGGGGGGGGGGGGCF,CFGGGGCFGGGGFGGGGFGFFGG?FFCFGGGGGGECGGGGGCGGGGGGCGGGFCGGGGGGGC@;,@;@FFEGGEECEFGGGFGGGFGFFFG=EGGGGGG?9:5>:CFGGGFGBFG4FG</:AFF54(<;DDG47@DG555<6C*9**7<03,)),,3((((4?>>90(4(((-)).((,,((((((,4((((#
@M06045:235:000000000-JCY5N:1:1101:16570:3154 2:N:0:TACAGC
TACAGCGGACTACCAGGGTTTCTAATCCTGTTTGCTCCCCTAGCTTTCGCGCCTCAGCGTCAGTTGTGGTCCAGAGAGCCGCCTTCGCCACCGGTGTTCCTCCTGATATCTACGCATTTCACCGCTACACCAGGAATTCCACTCTCCTCTCCCACACTCCAGCCCGACAGTTTCAACTGCAGGCCATGAGTTAAGCCCATGGTTTTCACAGCTGACTTATCGAACCGCCTACGCGCCCTTTACGCCCAGTAATTCCGAACAACGCTTGCCCCCCCCGCATTACCGCGGTTGCGGGCCCGGA
+
CCCCGGGGGGGGGGGGGGFFGGGGGGGGGGGGGGGGGGGGGGGGGGGGGGGGGGGGGGGGCGGGGGGGGGGGGGGGGGGGGGGGEGGGGGGGGGGGGGGGGGGFGFGGGGFGEGDCGGFGFGGGGGGGGGGGGGFFGGGGGGFGCEGGGFGGGDGDGDBFGGGF6EGGE>FGGGGGGF8FCEEGGFEFDFFFFCEGDFDDGG9CCFCEF,,CFG=DCCA:+2CFC<8DGFFA>>;B377FF?F5DGC5F<CBF6:=66DFB5669(4::BF)<12>1(,1452>6>(,((,(((43(,4,#
@M06045:235:000000000-JCY5N:1:1101:19683:3201 2:N:0:TACAGC
TACAGCGGACTACCCGGGTATCTAATCCTGTTTGCTCCCCACGCTTTCGCACCTCAGCGTCAATACCAGTCCAGTGAGCCGCCTTCGCCACTGGTGTTCTTCCGAATATCTACGAATTTCACCTCTACACTCGGAATTCCACTCACCTCTCCTGGATTCAAGCGATGCAGTTTTAAAGGCAGTTCCGGAGTTGAGCTCCGGGCTTTCACCTCTAACTTACAAAGCCGCCTACGCGCGCTTTACGCCCAGTAATTCCGAACAACGCTAGCTCCCTCCGTATTACCGCGGCTGCTGGCACGGC
+
CCCCGGGGGGGGGGGGGGGGGGGGGGGGGGGGGGGGGGGGGGGGGGGGGGGGGDGGGGGGGGGGGGGGGGGGGGGGGGGGGGGGGGGGGGGGGGGGGGGGGGFGGGGGGGGGGGGGGGGGGGGGGGGGGGGGGGGGGGGGGGGGGGGGGGGGGGGGGGGGGGGDEGGGGGGGGGGGGGGDGGGGGGGGGGDGGGFGGGGGGGGDFECGGGCGFGFGFFFFFGGCGGGGGFFFFF>FFFFGF?FFGD>>C*:6B7:@F659EFB>><?>?4BFF?FB921,:9AB:939>13(.37:0)-(#
@M06045:235:000000000-JCY5N:1:1101:10526:3234 2:N:0:TACAGC
TACAGCGGACTACCGGGGTATCTAATCCTGTTCGCTACCCACGCTTTCGCTCCTCAGCGTCAGTTACTGCCCAGAGACCCGCCTTCGCCACCGGCGTTCCTCCTGATATCTGCGCATTTCACCGCTACACCAGGAATTCCAGTCTCCCCTGCAGTACTCGAGTCTGCCCGTATCGCCTGCAAGCCCGCAGTTGAGCTGCGGGATTTCACAGACGACGCGACAAACCGCCTACGAGCTCTTTACGCCCAGTAATTCCGGACAACGCCCGCACCCTACGTATTACCGCGGCTGCTGGCACGCT
+
CCCCGGGGGGGGFGGGGGFFDDGGGGGGGGGGGGGGDGGGGGGGGGGGGGCG:CFGEEFCCF7FFFFEFGGGGEGFDGGG@GGGGGGGGGGD7C::CGFGFGCDCCBABFFEGEGGGGGFGGGFG@:FBCGGG:@8FDFG,,@EAFDFGGCFG6EGG9EADEFFFGGGGGG8>BBCGGGFG?FFFG=EE5CF?B869CGGGG=CCFFGGFEFFGD<CC:5)19CDGCGGBEFDBFF366*66B.5CD:<CFFF@FF?>BFE>1(4(47>6DFF6:???<9()).,((432(().(41<6(#
@M06045:235:000000000-JCY5N:1:1101:15632:3285 2:N:0:TACAGC
TACAGCGGACTACTCGGGTTTCTAATCCGGATCGCTCCCCACGCTTTCGCGCCTTAGCGTCAGTAACGTCCCAGCAAGCTGCCTTCGCTATAGGTGTTCCTCCTGATATCTGCGCATTCCACCGCTACACCAGGAATTCCACTTGCCTCTTCCGTACTCTAGCCCGACAGTATCCACCGGCTTTCAACAGTTGAGCCGTTGACTTTTACAGCGGACTTATCGGGCCGCCTACGCGCGCTTTACGCCCAATGATTCCGGACAACGCCTGCACCCTACGTATTACCGCGGCTGCCGGCACGGG
+
CCCCGGGGGGGGGGGGGGGGGGGGGGGGGGGGGGGGGGGGGGGGGGGGGGGGGGGGGGGGGDGGGGGGGGGGGGGGGGGGGGGGGGGGGEEFGGGGGGGGGGGGGGGGGFGGGGGGG@GGGGGGGGGGGGFFGGGGGGGGGGGGGGGFGGDDGGGGGGGGGGGFDGDGGEGGCF99DGGEGCEGGGCFGDGGFFGFFG;E5*>CFFGGGG98ED<55CFFAC<<DD<CDB3?)-,>5;5>;@BBCCG>304*//0=?0)2).840(3(((0<<2421,):(44>2;B096>0((43((((#
@M06045:235:000000000-JCY5N:1:1101:11577:3295 2:N:0:TACAGC
TACAGCGGACTACAAGGGTTTCTAATCCTGTTCGCTCCCCATGCTTTCGCTCCTCAGCGTCAGTTAATGCCCAGAGACCTGCCTTCGCCATCGGTGTTCCTCCTGATATCTGCGCATTTCACCGCTACACCAGGAATTCCAGTCTCCCCTACATCACTCTAGTCTGCCCGTACCCACCGCAGATCCGGAGTTGAGCCCCGGACTTTCACGGCAGACGCGACAAACCGCCTACGAGCCCTTTACGCCCAATAATTCCGGATAACGCTCACGCCCTACGTATTACCGCGGCGGCTGGCACGGT
+
CCCCG8F7FGGGGGGFCFGGGGGGGGGGGCFGGGGCGGGGGFDCFGGGFGBEGGGGCFGGGDG<FCFGFCFEGCEC@<CF8FFGFGGGGGGFGGECGGGGGFGGGDFFGGGDFG>@B=<E9FABCFEEFGGGGG?FEFCEGGGGGGCD6=DCDF=FGG9,>@EDFGGGGEGCGGGGGGGGECGFFFFEGGGDFGGGDG*?EEGGGGGGGCEGGCFGGGF<3CDFGGCGG:BFD::D)7;C:F@<D5C)9FF?6BCFF0:2544:>B((.4>F@B06:??FF)4>1(,10((-(((,(.4(#
@M06045:235:000000000-JCY5N:1:1101:23876:3298 2:N:0:TACAGC
TACAGCGGACTACAGGGGTATCTAATCCTGTTCGCTCCCCACGCTTTCGCTCCTCAGCGTCAGTAATGGCCCAGAGATCCGCCTTCGCCACCGGTGTTCCTCCTGATATCTGCGCATTTCACCGCTACACCAGGAATTCCGATCTCCCCTACCACACTCTAGCCTCCCCGTATCCACTGCAGACCCGGGGTTAAACCCCGGGCTTTCACAACCGACGTGACAAGCCGCCTACGAGCTCTTTACGCCCAATCATTCACGACCACCCTTGCCCCCTACCTATTAACGCGTCCTCTGGCCCGCG
+
CCCCGGEGGGGGGGFGDGGEFG9EGGGEGFGGFCFCFGGGGGGGEEFE,CFGDCEFFGGGGEDE9@FFCFGGGGGGGGGG@GGGGG7:FGGGC+@CCEFGGGGGC9EF9C<FGGGDGGGGAFGGGBFECFGFDCFGGGGGFF@EGGGGGF?EGGGGGFGGGFCDF,@BEEEGGG,@CC?EFDFGFGEE85EEFG,9CGGECGG=FCE9C+<7CDGGCG5<F7C7<F5CD))75((0)99CFFF)3)955*9669>**.)(.7,(4((.(,0<:(-3(5:9>6))-4,(-(1))).8(--(#
@M06045:235:000000000-JCY5N:1:1101:9980:3391 2:N:0:TACAGC
TACAGCGGACTACAGGGGTTTCTAATCCGGTTCGCTCCCCACGCTTTCGCGTCTCAGCGTCAGTTACAGGCCAGGCAGCCGCCTTCGCCACTGGTGTTCTTCCCGATATCTACGCATTTCACCGCTACACCGGGAATTCCGCTGCCCTCTCCTGCACTCCAGCCAGGCCAGTTCGCAGTGCAGTTTCCGGGTTGAGCCCGGAGATTTCACCCCACGCTTGACCAGCCGCCTACACGCGCTGTACGCCCAGTGATTCCGGACAACGCCCGCACCCTCTGTATTACCGCGGCTCCTGGCCCCA
+
CCCCGGGGGGGGGGGGGGGGGGGGGGGGGGGGGGGGGGGGGGGGGGGGGGGGGEGFGGGGGGGGGGGGFGGGGGFFGGGGGGGEGGGGGGGGFGFGGGGGGGGGGEFGGGGGGGGEGGGGGAEGGEGGGGFEEE+@FGGGGC:BCGG7DFGGGGGGGGGGGGGGGEFFGGFDFGCGGGGFGGGGGGFFEGCEEGFGGGGGGDECGGGF92+9C359CDE3>GGGGFGDG>)5?0:5B3DC)09@*9C>3****1*198@1>B<?09(((())044::?A4)6:9B19>9B;(-88??(1(#
@M06045:235:000000000-JCY5N:1:1101:24458:3413 2:N:0:TACAGC
TACAGCGGACTACAGGGGTTTCTAATCCTGTTTGCTCCCCACGCTGTCGCGCCTCAGCGTCAGCAACGGCCCAGCAGACCGCCTTCGCCACTGATGTTCTTCCCGATCTCTACGCATTCCACCGCTACACCGGGAATTCCATCTGCCTCTACCGTGCTCAAGCCTGACAGTTTAGAAGGCAGCCCTGCGGTTAAGCCGCAGGATTTCACCCCCTACTTACCAGGCCGCCTACGCGCCCTTTACGCCCAGTGCTTCCGGCCACCGCTTGCACCCTCCGTACTACCGCGGCCGCTGGCACGGT
+
CCCCGGGGGGGGGGGGGGCGGGGGGGGGGGGGGGGGGGGGGGGGGEFGGFGGGGGGGGGGGGGGGGGGGGGGGGGGGGGGGGGGGGFGGCFGGGGGGGGGGGGGGGGDCFGGGGGGGDGFDGGGGFCGGGGGGGGGGGG9FGCCGFGFCGGGGEF,BFGGGGGGGFGF?CDGGGFGGFGGGG58EF5=E5:8E9B?68*:CE8CFFGFG<CDCCFCFGFG4F>DFD7CD5:@D01>BBEFF*9>DDCEG6**19>F)(04;)(,-3(38?F@EB?F(-((-6<:(((4(((4(33:(7:(#
@M06045:235:000000000-JCY5N:1:1101:25635:3438 2:N:0:TACAGC
TACAGCGGACTACTCGGGTTTCTAATCCCGTTCGCTCCCCTAGCTTTCGCAGTTCAGCGTCAGTGTCAGCCCAGCAACCCGCCTTCGCCGCAGGTGTTCCTCTCGATATCTACGCATTTCACCGCTACACCGAGAATTCCAGTTGCCCCTTCTGCACTATAGCCCCGCAGTATCGGCTGACCTTTCCGGGTTAAGCCCGGAGATTTCACAGTCGACGTGCGGTGGCCGCCTACCCGCCCTTTACGCCCAGTAAAGCCGAACAACGTCTGCCACCCCCGTATTACCCCGGCTGCTGGCCGCC
+
CCCCGGGGGCEGGGFCEECFCGGGGGGGG7FGGGDGGGGGFGGCECGGGGGGGFGGFEFCDEEEFGGFFGEGGGGGGGGG@FGGGGGGGGGGGDGDGGFFAFF@F8=F7F?FFGFGGFCFCFFCFGCGGGGEGF@=FDCFECGA>BFEDFGGFG9CCD,@DEF,>+3@CGGC9>*1*DE>CB;FD7FGG*4;5BCC8=CE8?CGGGGGGG+;68DGDCD<3C9CCFG)7;@3)835>>37?48175)09578=F7@F()4)7(,7(,12)*0/(-(,446:02)6(((-2,7(5)((((,#
@M06045:235:000000000-JCY5N:1:1101:15983:3441 2:N:0:TACAGC
TACAGCGGACTACTAGGGTTTCTAATCCTGTTCGCTCCCCACACTTTCGCTCCTCAGCGTCAGGTAATGCCCAGAGAACCGCCTTCGCCACCGGTGTTCCTCCTGATATCTGCGCATTTCACCGCTACACCAGGAATTCCGTTCTCCCCTGCATACCTCTAGTCTGCCCGTATCGGAAGCAGGCTCAGGGTTAAGCCCTGAGTTTTCACTCCCGACGCGACAAACCGCCTACGAGCCCTTTACGCCCAATAATTCCGGACAACGCTCGCACCCTACGTACTTCCCCGTCTGCCGGCCCGTC
+
CCCCGGGGGGGGGGGGGGGGGGGGGGGGGGGGGGGGGGGGGGGGGGGGGGGGGGGGGGGGGGGGGGGGGGGGGGGGGGGGGGGGGGGGGGGGGGGGGGGGGGGGGGGGGGGGGGGGGGGGGGGGGGGGGGGGGGGGGFGCGFGGGG9FEGGGGGGGGDGGGGGGGGGGF6EDFGGG5CEFGGFGGGGGGGGGFFGGDEGFFGFFGGGFGFGCEGGGGD8DDDDGGGGGGF3FB?:DFFFGF=FECC3)>CC4@=FFF>)4BF?09:B9>0)<><162(,(3).)(.--(,(.)((((-((#
@M06045:235:000000000-JCY5N:1:1101:16210:3507 2:N:0:TACAGC
TACAGCGGACTACCCGGGTTTCTAATCCCGTTCGCTCCCCGCGCCTTCGCGTCTCAGCGTCAGGGCCGGCCCAGGGGGCCGCCTTCGCCACAGGTGTTCCTCCCGATCTCTACGCATTTCACCACTACACCGGGAATTCCACCCCCCTCTACCGTCCTCCAGTTCAGCAGTTTCCGCCGACCTCGCCCGGTTAAGCCGGGCGCTTTCACAGCAGACTTGCCGTACCGCCTACACGCCCTTTACGCCCCGTGCTTCCGGACAACGCCTGCGTCCTACGGATTACCGCGGCTGCTGGCACGCT
+
CCCCGGGGGGGGGGGGCFFGGGFEGFFGGGGGGGGGGGGGGGGGGCEGFFEGGGGGGGCFGFGFF@FGDEGGGGGGDGGGEECEEGFDEGGFGGFGGE<D<FFCFEGEFF9FFGGCCGDFGF<FF?FFGGGGGGGGFF9DDFFD*B7=CFEF9EFEGEFFGFFGFECCF6C+<C;;E5*?E>EFCEEGGECEGGCCFDGGD8C8;FFCGF+5*94DF7?=?)75*1*)95)7)(()))0004=73))))*/))1290,),7>B0((4?6(07)8)86(4:())6(((--(-().(-()-(#
@M06045:235:000000000-JCY5N:1:1101:14250:3507 2:N:0:TACAGC
TACAGCGGACTACTAGGGTTTCTAATCCTGTTCGCTCCCCGCGCTTTCGTGCCTGAGCGTCAGGTCTCGTCTAGGGCGCTGCCTACGCCGTCGGTGTTCCTCCGGATCTCTACGCATTTCACCGCTCCACCCGGAATTCCACGCCCCTCACCGAGCCTCAAGCCCAGCCGTCTCGCGACCACCCTCCCAGTTGAGCCAGGAGATTTCACTCGCGACGCGCCAGGCCCCCTGCGCGCCCTTTTCGCCCAGTAACTCCGGACAACGCGCGTCCCCCCCGCATTGCCTCGGCTGCTGGCCCGCC
+
CCCCGGGGDGDGFCEGGGCCFGGGGGGGGGGGFGGGGEGGGG@FF:FGGFGGGGFE@EGGGEEFFEDFG@FF?FFGGGGGEGFCFFGGGFGDBCF7FGGG9FFCFE7F9EGCFGGGEG9FGGFEGDG7FF?EFDEDBBFFFGGGFEE8EFG5C5>CCGGCB@FGG82=:1;BBF<CECEG5FGG@CGGGCF++9<+2@5CF=CFFG7CC+<3>3<CDGB<3959*9*9775>;1(.8>@C)*1)7*>579*@F9778(.255(44((4,-)07((-(((4())))),(4:2(4.40((((#
@M06045:235:000000000-JCY5N:1:1101:25468:3508 2:N:0:TACAGC
TACAGCGGACTACCCGGGTTTCTAATCCTGTTTGCTCCCCACGCTTTCGCGCCTCAGCGTCAATAGTCGTCCAGGAAGGCGCCTTCGCCTCCGGTGTTCTTTCACATCTCTACGGATTTTACCCCTACACGGGAAATTCCCCTGCCCCCTCCGACATTCTAGACTAATAGTTTCAGGCGCAGTTTCGAAGTTGGGCTTCGAGATTTCACACCTGCCTTATCAACCCGCCTGCGCGCGCTTTACGCCTATTACATCCGAACAACGCTTGCCCCCACCGATTCACCGCGGCTGTTGCCCCGGC
+
@CCC8FC:7FGCDFDFEGECCDFEFGEF9,CFC6@CCCCFED@+B,CC:,@@FCFA@8+@,F,C,C9<@FFEFGF,E<,C=F+F=EFDG7E=F>:+BBA,:<BAC9<E9?FBEF7?FBF,?E5?FDGEFG++@F@DEDFA=>FF8FEEB+B6B8CEEFA73@DF9DEA@BBFFGGC,,>BE5492;CCFEFC,,*=B88=*:5*1>+++4<*2**021;1+++0;*1)1).55((8:555.**)C5*0*2:9*6*))2),>4((((31:7)85((((((-.):3((,((4((,)).,(((#
@M06045:235:000000000-JCY5N:1:1101:18282:3524 2:N:0:TACAGC
TACAGCGGACTACTGGGGTTTCTAATCCTGTTCGCTCCCCACGCTTTCGCGTCTCAGCGTCAGTACCGTACTAGAGAGCCGCCTTAGCCACGGGTGTTCTTCCTGATATCTGCGCATTTCACCGCTACACCAGGAATTCCACTCTCCTCTTCCGGACTCTAGCCTGATGGTTTCCACCGGCGTCTCGAGGTTGAGCCTCGAGTTTTCATGGCGGACCTACCAAACCGCCTACACGCTCTTTACGCCCAATAAATCCGGACAACGCTTGCCCCCTACGGATTACCGCTGCTGATGGCCCGCA
+
CCCCGGGFCFFGGFGCDFGGFGGGGGFFGGGGGGG@FFGGGGFGEFGGGGGGGFGFECGGECGGGFFGGDEGF9CE9@@CFEGGGEFDFEEGCC@FG@FGGGGFGGFFGGDEGG>:BFGFF97F@FCFGFGGFEFFGEFGGGCDFGGEGGGGGE7+@>CAF9FGFGFGGFFFGGDFC88:*1=88FG:;:E:6:BFF6:8CCFAF;:9+++1:55>DD?D)0975CGGCBD?).1:)8.*9787CC3:7<C*/*;4)()2)76,(-(,4?F>3((3((-(427),,(-32)-)6208?9(#
@M06045:235:000000000-JCY5N:1:1101:19565:3552 2:N:0:TACAGC
TACAGCGGACTACAGGGGTTTCTAATCCTGTTTGCTCCCCACGCTTTCGCGCCTCAGCGTCAGTAAAAGGACCAGGTCGCCGCCTTCGCCACCGGTGTTCTTCCCAATATCTACGAATTTCACCGCTACACCAGGAATTCCACTCGCCTCTTCCGCACTCTAGCCCGACAGTATCCACCGGCATTCGAGGGTTGAGCCCCCGACTTTCACAGCGGACTTACCGGGCCGCCTACACGCGCTTTACGCCCAATGATTCCGGACAACGCTTGCCCCCTACGTATTACCCTGGCTCCTGGCCACC
+
CCCCGGGGGGGGGGGGGGFGGGGGGGGGGGGGGGGGGGGGGGGGGGGGGGEGGGGGGGGGGGGGGGGGGGGGGGGGGGGGGGGGGGGGGFGGGGGGGGGGGGGGGGGGGGGGGGGGGGGAFGGGGGGGGGGGFGGGGGFGGGGGGGGGGGFFGFGGGGGGFGCGFGGGGGCFFGGGGGGGGDGGGGE7CCEGFEFGGG>GGGGGGGGCCC<7:3C<DDFGFGDD9DC5<DF35,8>EDDC7FB?57D@DDFFF409*(54DB0309:03:6?F9((44124:64<(.(-,.)(,4,2(((#
@M06045:235:000000000-JCY5N:1:1101:15318:3559 2:N:0:TACAGC
TACAGCGGACTACACGGGTATCTAATCCTGTTCGCTCCCCACGCTTTCGCTCCCCAGCGTCAGTATCGGCCCAGAGACCCGCCTTCGCCCCCGGTGTTCCTCCTGATATCTGCGCATTTCACCGCTACACCAGGAATTCCAGTCTCCCCTACCGAACTCAAGTCTGCCCGTATCGCCCGCACGCTCCACGTTAAGCGTGGAGTTTTCACGAACGACCCGCCAAACCGCCCACGAGCTCTTTACGCACAACAATTCCAGACAACCCTCGCACCCTACGTATTACTGCGGCCTCTGGCCGGCT
+
CCC@FF@EGEFF8EC@6@F+;EEGEFAFDFFF<F@GGEFCFG:F:@CF,@FGG,B<@F:86,BF9@C,CFGGC8E6E<9F:CE78F=:?+=CBC:>FDFEF<FBB<,CDEF<,++@==C?B<D=>7++,3,+,3@F,D=FC=7@,EBFGG6D68:3CEGF6,3@,DC>ED1*,>**/;5:*CEG5EE+BB;3BBC?83=58E>C99F7C/1>E<3>)1))))157C75C)07)-,8)99*9**7>*9<9*/7*9*1*.*-5)((,(46;(<>>-3:(44)..:)))((,(((().0(,((#
@M06045:235:000000000-JCY5N:1:1101:13767:3637 2:N:0:TACAGC
TACAGCGGACTACCGGGGTTTCTAATCCGGTTCGCTCCCCACGCTTTCGCGCCTCAGCGTCAGGTTGCCCCCAGAGAGCCGCTTTCGCCACTGGTGTTCCTCCGGATATCTACGCATTCCACCACTACACCCGGAATTCCACTCTCCTCTGAGCCCCTCAAGGCTAGTAGTATCCAGGGACCTCTCACGGTTGAGCCGTTAGATTTCACCCCAGACTGACCAGCCCGCCTGCGCGCGCTTTACGCCCAGTAAATCCGGACAACGCTTGCCACCCCCGTATTACTCCGGCGTCTTGCACGCT
+
CCCCGGGGGEEGGFECCFFE7FGGGGGGGGGGGDEGFGGGGGEGGGFGGGGGGCCEGGGFGGFGGGFGGGGGEGG8F7DEGGEGGG+CF?F8FGGGGGCFGGGG>C@FEDGCF7=@FGGDFGF8FFCFCEGG>FGEFEB>FF;D9DGCGGFFFGFGC:CFFGFFEFFGFCEFFG9><6>BFEGFCCGGF5FGEFCFCC**:8+>C;+AFFFGE3*:*2=F;CC7F:DCD)<@>;(..5)9>97>D3)090C69/C?E0<(7>((4:0(-(1=>((((-((464)-.,((1-(((.4))((#
@M06045:235:000000000-JCY5N:1:1101:11541:3658 2:N:0:TACAGC
TACAGCGGACTACCAGGGTATCTAATCCTGTTTGCTCCCCACGCTGTCGCGCATCAGCGTCAGGTACTCGCCAGCAGACCGCCTTCGCCACCGGTCTTCTTCCGGATCTCTACGCATTCCACCGCTACACCCGGAATTCCGTCTGCCTCTCGAGCCCTCCAGTCTAACAGTCGCCACGGCAGACCCGGGGTTGAGCCCCGGGCTTTCACCACAGCCTTATCAAACCGCCTACGCGCCCTTTACGCCCAGTGATTCCGGACAACGCCCGCACCCCCCGTATTACCGCGGCTGCGGGCACTTG
+
CCCCGGGGGGGGGGGGGGGGGGGGGGGGGGGGGGGGGGGGGFGGGGGGGGGGGGGGGGGGGGGGGGGFGGGGDGGGGGGGGGGGGGGGGGGGGGFGEEGGGGGGGGEFFGGGGGEGGEGGFGGGGDCFGGGGGGGGFFCGGFFGGGGFG?FECGEGDBFGCFFG;;;BCFEE:ECEGG8EGCF6CFEGCE55*?<69FEGGGGGGGGGGGGGG<GC>7*:**:*9FGGG3>FFF(5>B796=@>DGG:CC4=@7C@F>53)5869-34915>D>71(((4(6491;((3(41(((4((,)#
@M06045:235:000000000-JCY5N:1:1101:25146:3670 2:N:0:TACAGC
TACAGCGGACTACCCGGGTTTCTAATCCTGTTCGCTCCCCACGCTTTCGCTCCTCAGCGTCAGTAATGGCCCAGAGATCCGCCTTCGCCACCGGTGTTCCTCCTGATATCTGCGCATTTCACCGCTACACCAGGAATTCCGATCTCCCCTACCACACTCTAGCCTGCCCGTATCGACTGCAGACCCGGGGTTAAGCCCCGGGCTTTCACAACCGACGTGACAAGCCGCCTACGAGCTCTTTACGCCCAATAATTCCGGACAACGCTTGCGCCCTACGTATTACCGCGGCTGCTGGCACGTA
+
CCCCGGGGGGGGGGGGDGFEEGGGGGGGGGGGGGGGGGGGGGGGGGGGGGDGGFFGFGGGGGGFGFGGGGGGGGFGGGGGGGGGGGGGGGGGGGGGGGGGGGGGGGFGGGFFGGGGGGGGGGGGGGGGGGGGGGFGGGGFCEEEFGGGGGGGGGGGGGGGGGGGF>EGFEGGFGEFCCEGGFGGC>8CCEEGG9FFFCEGDCEGGFGFEGGGGGDGGGDGFG7>9>DDD@>?@??E5?=>@?F>DG:BFFGBFF7466>9B>19>?FBB9BD>9(4?04)4)6<((-2(7;6,,8<:<?(#
@M06045:235:000000000-JCY5N:1:1101:21575:3677 2:N:0:TACAGC
TACAGCGGACTACTAGGGTATCTAATCCCGTTTGCTCCCCTGGCTTTCGCTCCTCAGTGTCAGTGTTGGTCCAGGACGCCGCCTTCGCCACCGGTGTTCCTCCAGATATCTACGCATTTCACCGCTACACCTGGAATTCCGCGTCCCTCTCCCAAACTCAAGCCGTCCAGTATCAGACGCAGTTCCCCGGTTAAGCCGAGGGATTTCACGTCTGACTTAGTTGGCCACCTACGAGCCCTTTACGCCCAGTAATTCCGAACAACGCTTGCCCCCCCCGTATTACCGCGGCTGCTGGCACGGT
+
CCCCCCGGGGGGGGGGGGGGGGGGGGGGGGGGGGGGGGGGGGGGGGGGGGGGGGGGGGGGGGGGGGGGGGGGGGGGGGGGGGGGFGGDGGGGGGEGGGGGGGGGGGGGGGGGGGGGGGGGGGGGGDGGGGGGGCGGGGCGGGGGGEGGGEGGGGGGGGGGGFFGGGDEGGGGGGGGFGGGGGGGGGGGGGGGGG;EFE>EGGEC8EFGGGGGCFCDGGFGFGFDFGGGGFFFFFFFFFFG6@FFGGDFG47?4@GFF3B;FFFFF6?:?FFF>9F>0-(439AF?B(69;F<????08((#
@M06045:235:000000000-JCY5N:1:1101:16628:3681 2:N:0:TACAGC
TACAGCGGACTACCCGGGTATCTAATCCTGTTTGCTCCCCACGCTGTCGCGCCTCAGCGTCAGCAACAGCCCAGCAGGCCGCCTTCGCCACCGATGTTCTTCCCGATCTCTACGCATTCCACCGCTACACCGGGAATTCCACCTGCCTCTACTGTGCTCAAGCCTGACAGTTTAGAAGGCAGCCCTGAGGTTGAGCCTCAGGATTTCACCCCCTACTTATCAAGCCGCCTACGCGCCCTTTACGCCCAGTGATTCCGGACAACGCCCGCACCCTCCGTATTACCGCGGCTGCTGGCCCGGT
+
CCCCGGGGGGGGGGGGGGGGGGGGGGGGGGGGGGGGGGGGGGGGGGGGGGGGGGGGGGGGGGGGGGGGGGGGGGGGGGGGGGGGGGGGGGGGGEGGFGGGGGGGGDGGGGGGGGGGGGGFGGGGG7FEGGGGGFGEGGGGFGGGGGFFGGGGG?FAFFGGGGGFFGGGGFGGGGFGGGGGGGGGGGDFGGFGGGFFGDGFGFGFGGFGGGG3CDGGGFF71+;CFFGDDB@F591><BDGFFFFGDDB4<GBFFGFF15(>>690(4(00>DE01<>?:<49>BB614;B>BB70:(431#
@M06045:235:000000000-JCY5N:1:1101:19518:3686 2:N:0:TACAGC
TACAGCGGACTACCCGGGTATCTAATCCTGTTTGCTCCCCACGCTTTCGCGTCTCAGCGTCAGTCACTGTCCAGAAGGCCGCCTTCGCCACCGGTGTTCCGCTTGATATCTACGAATTTCACCTCTACACCAAGCATTCCACCTTCCTCTCCAGGACTCTAGCCCTGCAGTTTCGAGTGCACTTCCACGGTTGAGCCGTGGGATTTCACACCCGACTTGCAGGGCCGCCTACACGCGCTTTACGCCCAGTAATTCCGAACAACGTTTGCACCCTCTGTCTTACCGCGGCTGCTGGCACAGC
+
CCCCGGGGGGGGGGGGGGGGGGGGGGGGGGGGGGGGGGGGGGGGGGGGGGGGGGGGGGGGGGGGGGGGGGGGGGGGGGGGGGGGGGGGGGGGGGGGGGGGGGGGGGGGGGGGGGGGGGGGGGGFDGGGGGGGGGGGGGGGFGGGGGGGGFGFFGGGGGGGGCGGGGFGCGCGGG>FGGGGGGCFGGGGGGGGEFFGGGGGGCFGFFGGGGGGEGGGGGFGFG;DGGGGC;@F@BFFBFFGFB=BD19BFFFF=FGFF<>>BF?FF73?B46FFFFFFFDF4<28,14992;0)24?B<2(#
@M06045:235:000000000-JCY5N:1:1101:25439:3726 2:N:0:TACAGC
TACAGCGGACTACACGGGTATCTAATCCGGATCGCTCCCCACGCTTTCGCTCATGAGCGTCAGGACCAGTCCAGGATGCCGCCTTCGCCGCTGGTGTTCCTCCGGATCTCTACGCATTCCACCACTACACCCGGAATTCCGCATCCCCCTACTGGCCTCCAGTCTGACCGTATCGCATGACCCTCCCCAGTTGAGCCGGGGGCTTTCACACACCACGCATCAAACCGCCTGCGCGCGCTTCACGCCCAATAAATCCGGACAACGCTTGCCCCCTACGTATTTCCACGGTGGCTGGCACGCA
+
CCCCFGGGGGGGGGGGGGGGGGGGGGGGGGD7FGGGGGGGGGGGGGGGGD7<FGGGGGD@FGFGFCFFEGGGDG?7FGGGCEFD7FBFFGGEGGGDFGGGFGGGGDCFGGGFGGGGGGGGGGGGGG<>AFDGGCEG?FGGGGGGGGGFGGCCFC,DFCGGGGGGGGGGGGGGGGDGGDGGGDEDCEGC:B:++2BEEECEBEEEG+++++3>:*/C5CE3:D7:0CDDC5;;@(-7>>)>)9?>CC9B<4>*=@CF3-72)8?6>:?,((0<@9204()6().-).(,((,(4((-()((#
@M06045:235:000000000-JCY5N:1:1101:24012:3740 2:N:0:TACAGC
TACAGCGGACTACTCGGGTATCTAATCCTGTTTGCTCCCCACGCTTTCGCGCCTCAGCGTCAGTATCGGTCCAGAAAGCCGCCTTCGCCACCGGTGTTCTTCCCAATATCTACGCATTTCACCTCTACACTGGGAATTCCACTCTCCTCTCCCGAACTCTAGTTCCGCCGTTTCGAGCGCAGTTCCCAGGTTGAGCCCGGGGCTTTCACACTCGACAAACAGAACCGCCTGCGCTCCCTTTACGCCCAGTAACTCCGCACAACGCCCGCCCCCTTCGTATTACCGCGGCTGCTGGCACTCG
+
CCCCGGGGGGGGGFGGGGGCGFGGGGGGGGGGGGGGFGGEFGEGGGGGGGGGGGGGFGEGGGGG9FFEEGGGGGF,:FGG@FGGGGDGG7FGGGGGGGGGGGGGF8FCFFDEFG:FFGGGGGGFGFFGGGF?<FBFGGGGGGGGGGGGGGGFFG8CGGGGGCFDG,@CEEEGGG5DF*>CE>CGGGGDC::?CFFGCECCC==C=FGGG9C4CC48*9AC5FDCFGC<C3>F>635B:FFFFFBDDG@7C7@*9F67(.437?;6(42>;:>)(.434::(6>6899,(,-34)(2(3(,#
@M06045:235:000000000-JCY5N:1:1101:25438:3768 2:N:0:TACAGC
TACAGCGGACTACTGGGGTTTCTAATCCCGTTCGCTCCCCACGCCTTCGCGCCTCAGCGTCAGATCCGGCCCAGTGGGCCGCCTTCGCCACGGGTGTTCTTCCTGATCTCTACGCATTTCACCACTCCACCAGGAGTTCCACCCACCTCTACCGGCCTCAAGCCCGCCGGTTCGCCACGACCCTCCCGGGTTGAGCCCGGGGCTTTCACCTGACGCCTCGCGGGCCGCCTGCGCGCGCTTTACGCCCAGTAACTCCGGACCACGCCCCGACCCTACGTATTACCGCGGCCGCTGGCCTCCA
+
CCCCGGGGGGGGGGGGGGFEGGGGFGGGGGGGGGGEGGGGGGGGGGEGGGGGGGGGGGGGGGGGGGGGGGGGCGDGGGGGGGGDGGCFG@FGGEGGGGGGGGGGGFGGGGBFFGGCFGGGGGGGG<FGGGGGGGFGGGGGGGGEGGGGGGGGFGEGGCFCFGGFGGGGCD:CEDGEEC*:EEG8CEGCE:E5:<<F6CCEC=ECGGG7:+2*2>/CDC;9))119DDDG>>FF>(5>D5<)19><DC@46C=F4??D()()8<1(3((--7>D<7161.)()..(44,2(-(,(-(2)(.#
@M06045:235:000000000-JCY5N:1:1101:24344:3782 2:N:0:TACAGC
TACAGCGGACTACACGGGTATCTAATCCGGATCGCTCCCCACGCTTTCGCTCCTGAGTGTCAGGACCAGTCCAGGATGCCGCCTTCACCACCGGTGTTCCGCCGGATCTCTACGCATTTCACCACTACACCCGGCATTCCGTCTCCCTCGACCGCGCCCCAGCCGGGCCGTCCCGAGCCCATCACGGGGTTGAGCCCCGCACTTACAGGCCCGACTGACCCGGCCGCCTACGCGCCCTTTACGCCCAGTGAATCCGGACAACGCCCGCACCCCCCGTATTACCGCGGCTGCTGGCCCGGGT
+
CCCCGGGGGGGGGGGGGGFEGGGGGGGGGGGGGGGGGGGGGGGGGGGGGGDFGGGGGGGGGGGGGGGGGGGGGGGGGGGGGGGGGGGGGGGGGGGGGGGGGGGGGGDGGGGGGFGGGGGGGGGGGCFGGGGDEEGGGFFGGGGGGGGGGCEGGGGGGGGGECFGGG>GGGGGGGECGGGGGGGGFGGGGGGGCGF?FGEG*:CFEG7<CGGGGGGGGCFGFGDCGGGDDEFDEFBBD@FG*=DFDGG5767=**9>D?B9FF12(9BFBFFFFFFB:6(5)6<(((,4(-:)),-(-12(#
@M06045:235:000000000-JCY5N:1:1101:17802:3799 2:N:0:TACAGC
TACAGCGGACTACCCGGGTATCTAATCCTGTTTGCTCCCCACGCTTTCGCGCCTCAGCGTCAGTACCGTCCCAGCAAGCTGCCTTCGCCATTGGTGTTCCTCCCGATATCTGCGCATTTCACCGCTACACCGGGAATTCCACTTGCCTCTTCCGGACTCTAGTCCGACAGTATCGGCCGGCTTTCAAGGGTTGAGCCCCTGACTTTCACAGCCGACTTATCGGACCGCCTACGCGCTCTTTACGCCCAATAATGCCGGACAACGCTTGCCCCCTACGTAATACAGCGGCCGCTTGCCCGCA
+
CCCCGGGEECGCE@FGDC@@CEEFGFFACDFEEFC<AED@FGG>GGGGGGGEDGGD@FFGGGGGGGGGGG+B9FF8FF7EFFGGGGDF@BCEFGGEF@FEAE=?::+@:FF9?FD::FBF9FG+>@:FDG<FFF73@C,F<F99>FDF689FEGDCGC?EC,3@>>CEGG;D;DBC8>EGD5?<<C7,:8CCECFE?C58**>A+>A9+105C5757*9;*95*9C))9<.<;0(50>FG4=4<CCC5D***9**/.051.749(--(.4<0>(3(-84,4).)-)-4-,4(((-17,8(#
@M06045:235:000000000-JCY5N:1:1101:8685:3860 2:N:0:TACAGC
TACAGCGGACTACAGGGGTATCTAATCCCTTTTGCTCCCCACGCTTTCGTGCCTGAGCGTCAGCAATTGTCCAGGTAGCCGCCTTAGCCTCTGGTATTCCTCATGATATCGACGCATTTCACTGATACACCATGAATTCTGCTACCCTCTCCAATGCTCTAGCCATGTAGTTTGAGGTGCAATTCCGGGGTTAAGCCCCGGGCTTTCACGCCGCACACACCCGGCCGCCGGCGCACCGTTGAAGCCCAGTGAATACGAATAACGCTTGCTGTCGCTGTATTAACGCGGCTCGTGGCGAAGA
+
CC@<F,@CEGD@FCFG@7FGFFG<FF<FG8EC,CF@@FD@E@FGCFGCGGG,,<CFGGG:@@@8FDDGGFE,6E@<EE,C76::=,:9?C6=CFEE9?E,C<<FB9FC??,+@>CGCC,?EEE?,,AFGGGGAA?EA<79EEE=F,6,6,>8E,,>DFCFDAA8F,3,>3,,;;;DGDE=8,=9,@FEDG3:8>C943@:E>C:DDFGGGG:*774>*:2)2):DC875)))79>>B)09)0*9*9/7C*79@429)35<5FB?>1?1()//*(411(6-))).((2-((-((,((((,(#
@M06045:235:000000000-JCY5N:1:1101:22715:3869 2:N:0:TACAGC
TACAGCGGACTACTCGGGTATCTAATCCTGTTTGCTCCCCACGCTTTCGCGTATCAGCGTCAGTATCCAACCAGGGGGCCGCCTTCGCCACAGGTGTTCCTCCCGATATCTACGCATTTCACCGCTACACCGGGAATTCCACCCCCCTCTTTGGTACTCTAGCTTGCCAGTTTCATGCGTCGTTCCCCGGTTAAGCCGAGGGATTTCACACATGACTTACCAAACCGCCTACACGCCCTTTACGCCCAATGATTCCGAACAACGCTAGCACCCTCTGTATTACCCCGGACGCTGGCACCCT
+
CCCCGGDGGGGGGGGGGGFFGGGGGGGGGGGGGGGFGGGGGGGGGGGGGGDF>FFCFGGGGGGFF<FFGGGGDGDGGGGGGGGGGGGGGGGGGGGFGGGGGGGGEGFEGGFGGGGGGGDGG<AFGGDGGGGGCEGGGGCGGGGGGGGGGGGGGGGGGGGGGGFFGC>FGGEGGGGGFGCEG5CGFGFGGDEGGGGGGEGGGGEGGFDEF7FDDF=FFGF*0:7CFGDGGFFFF??E37BGF*9BD9CDC<4*78:BFBEF35,2,3(4>265>,418A))))6)(-(--(,,4660,),(#
@M06045:235:000000000-JCY5N:1:1101:14712:3880 2:N:0:TACAGC
TACAGCGGACTACACGGGTATCTAATCCTGTTCGCTCCCCATGCTTTCGCTCCTCAGCGTCAGTTAATGCCCAGAGACCTGCCTTCGCCATCGGTGTTCCTCCTGATATCTGCGCATTTCACCGCTACACCAGGAATTCCAGTCTCCCCTACATCACTCTAGTCTGCCCGTACCCACCGCAGATCCGGAGTTTACCCCCGGACTTTCACGGCAGACGCGACAAACCGCCTACGAGCTCTTTACGCCCAATAATTCCGGATAACGCTTGCGCCCTACGTATTACCTCGGCTTCTTGCACGTG
+
CCCCGGGGGGGGGGGGGEFEGGGGFGGGGGGGGGGGGGFGGGGGGGGGGGGGGGFFGFGGGDGGGGGGGEAFGE<FGGGG<FGGGGGGGGGGGGGGGGFGGGGGFGGF<FGFGGGGGGGGGGGGGEEGGGFGGDGAFGGGGFFGGGGGEEGGG@@9EGGGCDGGGGGGG8C8CE,::EEGC:8ECGGECEED;;,?DECCGDECFGGGGGD35889)/89>C3<FG)77BFF3(4:5?=C?4*0/>35CD<?FFFFF>@:E?>?;(13?970>9:?BB2)().-)),-(((())6<))((#
@M06045:235:000000000-JCY5N:1:1101:11171:3884 2:N:0:TACAGC
TACAGCGGACTACAAGGGTTTCTAATCCTGTTTGCTCCCCACGCTTTCGCGTCTCAGCGTCAGTCACGTCCCAGCGAGCTGCCTTCGCAATCGGTGTTCCTCCTGATATCCGCGCATTTCACCGCTACACCAGGAATTCCACTCGCCTCTTCCGCACTCTAGCCCGACAGTATCCACCGGCATTCGAGGGTTGAGCCCCCGACCTTCAAAGCGGACTTACCGGGCCGCCTGAACGCTCTTTACGCCCAATGATTCCGGACAATGCCAGCCCCCTACGCATTACCGCGGCTGCGGGCAAGGT
+
ACCCF8F:FG@EEFGECDFE@EFEEEFFAEA9CCDDFCFFGD@7@FGFEFFB:@F@@CBFCFCFEFCEFCC@AFGEBCECF?,F9FC7FC7CDE?F+:EFAAFGGDE<FG,+?CFC++CFAGGGGGD7==,3A>=ACFBDG:F888=@6,7@FEDGG6E@FFD6E>CEGGG9>>FGGGGGECEGEECF5CGGGCC6BFGEG85**<E++4<<E)7>CF?76*9<C759DF)0)(.;@>F>F*9@5D))*97=BFCFF05(55))()))((00.7((,(-(,)-.(3(3((--(((,((-(#
@M06045:235:000000000-JCY5N:1:1101:19529:3890 2:N:0:TACAGC
TACAGCGGACTACCAGGGTATCTAATCCTGTTTGCTCCCCACGCTTTCGCGCCTCAGCGTCAGAAATTGGCCAGCAAGGCGCCTTCGCCACAGGTGTTCTTCCTGATATCTGCGCATTTCACCGCTACACCAGGAATTCCACTCTCCTCTTCCGGACTCTAGCTAGGGGGTTTCCATCGGCGTCTCGAGGTTGAGCCTCGAGTTTTCACAACGGACCTACCCAGCCGCCTACACGCTCTTTACGCCCAATAAATCCGGACAACGCTTGCCCCCTACGTATTACCGCGGCTGCTGGCACGTC
+
CCCCGGGGGGGGGGGGGGGGGGGGGGGGGGGGGGGGGGGGGGGGGGGGGGGGGCEGGGGGGGGGGGGGGGGCGFGGFGGGGGGGGGGGGEGGGGGGGGGGGGGGGGGGFGGFGGGGGGGGGGGGGGGGGGGGGGGGGGGGFFEGGGE>FGGGGGGGGGGGGDECFFDGGGGGGGGGCCE5:CEEGGGGG>CCCECFG6<C8=FGGGGFFCGGGCGGDFFGF:>FFGGGGDFF?:0>)08DFFF>DDGFGGGFF*:?B9>BFF?0>?28BBFFFB<?::)::>AB(((4029BBF>B7?0(#
@M06045:235:000000000-JCY5N:1:1101:16818:3905 2:N:0:TACAGC
TACAGCGGACTACTAGGGTTTCTAATCCTGTTTGCTCCCCACGCTGTCGCGCCTCAGCGTCAGCAACAGCCCAGCAGGCCGCCTTCGCCACTGATGTTCTTCCCGATCTCTACGCATTCCACCGCTACACCGGGAATTCCACCTGCCTCTACTGTGCTCTAGCCTGACAGTCTAGAAGGCAGCCCTGCGGTTAAGCCGCAGGATTTCACCCCCTACTTATCAGGCCGCCTACGCGCCCTTTACGCCCAGTGATTCCGGACAACGCTCGCACCCTCCGTATTACCGCGGCTTCTGGCACGGA
+
CCCCGGGGGGGGGGGGGGGGGGGGGGGGGFGGGGGGGGFGGGGGGGGGEGGGGGGGGGGGGDGCGGGGGGGGGGGGGGGGGGGGGGGGGGGGGEGGGGGGGGGGDEDG8FFGGGGGGGGGGGGGG7FGGFGGGGGGGGGG9DGGGDBEEG9FGEGGFFGGGFCDGGFGGGFFFGGCFG>FGEGFGD:EG>ED8?FGGGG:C=E6C?FGGDCDGGGFFFFGFCCCDDGGGFF55;FF:>@GFFF>3DC)9C77=9CFF>57BF?162<9>(5>E2(4(((.4<A>41(47(,(6<2:3<<(#
@M06045:235:000000000-JCY5N:1:1101:7898:3909 2:N:0:TACAGC
TACAGCGGACTACTAGGGTATCTAATCCTGTTCGCTCCCCTAGCTGTCGCGCATCAGCGTCAGGTACGGCCCAGCAAATCGCCTTCGCCACCGGCTTTCCTAGCGATATCTGCGCATTTCACGGCTACACCGCTAGTTCCACTGGCCTCTACCTACCTCAAGTCACCGCAGTATCGGATGCACGATCACATTTGAGCCGTGACTTTTCACATCCGACTTGCGTAACCGCCTACGCCCCCATCACGCCCAGTGAAGCAGGAGAACGCTCCCCCCCTACACCCCACCGCGCCTGCTGGCACCC
+
8@C-EFFEEC7,<EA<,CEAEFGGEFFDGGD<FGG8,+6:@@<FG,C<FCC7C@C<<<:FB@,EFD<B+@++6C,,C8C,,C,,B9,:,B,,C7++@<,?,95F7C,+8EE,,@::++59,,,+@CB8=38+6+8>B,F,38=,@D,,6@,5>,>D6,93,5@,3,33*3@CG;DC*:>:,,>CGGG5BE;;C;4*?8CE85CFG9C:E9E++8>DDGA7FD<***:>)8>D546)))8)0)*9CC*0*169=6*))(7-))(4-(-((-<>)((-(((,(((,4269((((,(),-(5(#
@M06045:235:000000000-JCY5N:1:1101:21598:3935 2:N:0:TACAGC
TACAGCGGACTACTGGGGTTTCTAATCCTGTTCGCTCCCCACGCTTTCGCTCCTCAGCGTCAGTATCGGCCCAGAGACCCGCCTTCGCCACCGGTTTTCCTCCTGATATCTGCGCATTTCACCGCTACACCAGGAATTCCAGTCTCCCCTACCGAACTCTACCCCGCCCGTAACGACCGCAAGCCCGAAGTTGAGCCCCGGGTTTTCACGGTCGACGCAACAGGCCGCCTACGAGCCCTTTACGTCCAATCAATCTGGACTACGCTCGCGCCCTACGTCTTACCGCGGCTACTGCGCCGCA
+
CCCCF<CCGGGGGG9A<F@FEFFGGGGGGCFCFEGC,@CBE@C@C@FFGCC,@CE<EFG7FGGGGFGEDGG+BEA,=E,F7CCCGGGGG@FGGGG+89EB<9=BA?9ED9F<FB@FEG<FAFDE@FDG9DEFFGGGFDFFF99CDE>D@EF6FGE7C8,EC<BFCE8C>C81**6*4::CG*CCCEE*B8=<9CFC9***=828*2CE<5=F5C359>5557**119<D8>))405)0)99**.*9CD77*/*77**./(*0(-6-449-)07240(.:?6A>(((341,((.))(((-(#
@M06045:235:000000000-JCY5N:1:1101:14670:3948 2:N:0:TACAGC
TACAGCGGACTACTAGGGTTTCTAATCCTGTTTGCTACCCACGCTTTCGCGTCTCAGCGTCAGTTACCGTCCAGGTGGCCGCCTTCGCCACAGGTGTTCCTCCCGATATCTACGAATTTCACCTCTACACCGGGAATTCCGCCACCCCCTCCGGCACTCAAGCGACACAGTATCGGATGCACTTCCTTGGTTAAGCCAAGGGCTTTCACGTCCGACTTACATCGCAGCCTACACGCGCTTTACGCCCAGTACTTCCGAACAACGCTTGCACCCTCTGCATTACCGCGGCTGCTGGCACAGG
+
CCCCGGGGGGGGGGGGGGGFFGGGGGGGGGGGGGGGGGGGGGGGGGGGGGGGG:EFGGGGEGGGGGGGGGGGGGGGGGG?FGGGGGGGGGGFGGGGGGGGDCGGG@ECFCCFGFGEFGGGG9?EFGGGFFEGGGGGGFGGGF:CCDCEG8EEGDGGGDGGFFGGGGGGGGGFD9CGDE:69EEFFGFFGCEDEFFC6C<CFGDFGGGGGGGGD3C7<CFCFGCDGD<DGF)07::75BFGFFFBDD5>FGG*=6*9>657>@B>>(:147F?:4<:))-6<2<2224((2-2:33:1<((#
@M06045:235:000000000-JCY5N:1:1101:26169:3976 2:N:0:TACAGC
TACAGCGGACTACCAGGGTTTCTAATCCTGTTTGCTCCCCACGCTTTCGCTCCTCAGCGTCAGTACCGGCCCAGAGCGCCGCCTTCGCTACGGGTGTTCCTCCCGATCTCTGCGCATTTCACCGCTACACCGGCAATTCCACCGCCCTCTGCATGGCTCGAGTCGCGCCGTATGGGATGGCGCCTGGCCGTTAAGCGGCCAGATTTCACACCCCACGCGCGCGACCGCCTGCGTGCGCTTTACGCCCAGTCAATCCGGACAACGCTTTGCCCCTCTGTATTACCGCGGCCGCTGGCACCAC
+
CCCCGGGGGGGGGGGGGGGGGGGGGGGGGGGGGGGGGGGGGGGGGGFGGGDGGFGGGGGGGGGGGGGGGGFGGGGGGGGGGGGGGGGDCCGGGGGGGGGGGGGGGGGGGGGGFFGGGGGGGGGGGGGGGGGGGGDECFGFGGGGGGGGGGEGGGGGGFFECEFGDG58E*=CFGGGGGGGGGDGGGGGFG8ECE7</CGGCFGFGGGFGGGGEGDDC10C)9>3)>DCD)7@B0,7>D3<>?F:C)>37FC=@4FFE>FFFFFBF:((5<*/76<04A))6.<910,(4(,43,43,.,(#
@M06045:235:000000000-JCY5N:1:1101:22815:3979 2:N:0:TACAGC
TACAGCGGACTACCCGGGTATCTAATCCTGTTTGCTCCCCACGCTTTCGCACCTCAGCGTCAATACATGTCCAGTGAGTCGCCTTCGCCACTGGTGTTCTTCCGAATATCTACGAATTTCACCTCTACACTCGGAATTCCACTCACCTCTCCATGATTCAAGCGATGCAGTCTTAAAGGCAATTCCGGAGTTGAGCCCCGGGCTTTCACCTCTAACTTACAAAGCCGCCTACGTGCGCTTTACGCCCAGTAATTCCGAACAACGCTAGCCCCCTCCGTATTACCTCGGCTGCTGGCACGGT
+
CCCCGGGGGGGGGGGGGGGGGGGGGGGGGGGGGGGGGGGGGGGGGGGGGGGGGDGGGGGGGGGGGGG9FFFGFGGGGGGGGGGGGGGGGGGGGDFGGGGGGGGGDGCFGGGCFGGGGFFGDGGCCFGGGGFFGDG>FFGGFGGGGGGGGGGGGGDFGFFGCDDGEFGGGGGGGGGGGG9FEFGGGGGGCGEGGGGGGGGGGGGEGGGGGCC<FGDFCFAFFGGGGGGD5>DFFFDFD:5::CFDDCGFFCDB@FGFF?B9)7:>>??60:@FF1:691:??244).4:?(414>22,5?1#
@M06045:235:000000000-JCY5N:1:1101:13939:3993 2:N:0:TACAGC
TACAGCGGACTACACGGGTTTCTAATCCTGTTCGCTCCCCATGCTTTCGCTCCTCAGCGTCAGTTAATGCCCAGAGACCTGCCTTCGCCATCGGTGTTCCTCCTGATATCTGCGCATTTCACCGCTACACCAGGAATTCCAGTCTCCCCTACATCACTCTAGTCTGCCCGTACCCACCGCAGATCCGGAGTTGAGCCCCGGACTTTCACGGCAGACGCGACAAACCGCCTACGAGCTCTTTACGCCCAATAATTCCGGAGAACGCTTGCGCCCTACGTATTACCGCGGCCGCTGGCACGCC
+
CCCCGGGGGGGGGGGGGGGGGGGGGGGGGGGGGGGGGGGGGGGGGGFGGGCFGGGGGGGGGGGGCDFEFGGGGGGGGGGGGGGGGGGGGGGGGGGGGGGGGGGGGCFFEDFGGGGGGGGGGGGGGGGGGGGGGDGGGGGGGFFEFFGEGGGFGFGGGGGGGGGGGGGFDGGGGGGGGGEGGGDFGGGD>:*DB?DCFGGGGGGGGGGGF7=D=7C<:DB).1)2/9CDG>EFFFBE>F?GFFFFGGGECGG4B7>B@0>,)5),,(((,-57>>??3<?2?DF4(((4(,(4(29B:<?(#
@M06045:235:000000000-JCY5N:1:1101:25990:4003 2:N:0:TACAGC
TACAGCGGACTACCGGGGTATCTAATCCTGTTTGCTCCCCACGCTTTCGCGCCTTAGCGTCAATACCGTCCCAGCGAGCTGCCTTCGCTATTGGTGTTCCTCCTGATATCTGCGCATTCCACCGCTACACCAGGAATTCCACTCGCCTCTTCCGGATTCTAGCCCGGCAGTATCCACCCGCTTTCCAGGGTTGAGCCCTGGACTTTCAGAGCGGACTTACCGGGCCGCCTACGCGCGCTTTACGCCCAATGAGTCCGGACAACGCTTGCCCCCTACGTATTCCCGCGTCTGCTGGCCCGGA
+
CCCCGGGGGDGGGGGGFGGGGGGGGGGGGGGGGGGGGGGGGGGGGGGFGGGGGGGGGGGGGGGGGGGGGGGGGGGGGGGGGGGFGGGGGFECFFGGGGFGGGGFC<FFGGGFGGGGGGGGGGGGGEGGGGGGGGFGGGFGCD;DGGG7CGCCGGD7E>>FGGGCEE>EGDGGGFFGGGG>EEEFGG7EFEEC8++>C8:F>FFEDGGCC?F55<537=BC?>79DGC7D)57)49@57)1<@?.79C><DC4*9>6<3;0>)4>>(3407F>>08::?)63)).(--(44(.<)::(-4(#
@M06045:235:000000000-JCY5N:1:1101:16721:4004 2:N:0:TACAGC
TACAGCGGACTACACGGGTATCTAATCCTGTTCGATCCCCACGCTTTCGTGCCTCAGCGTCAATACAGGTCTAGCCAGCTGCCTTCGCAATTGGTGTTCTATGGCATATCTATGCATTTCACCGCTACATGCCACATTCCGCTGACCTCATCCTGATTCTAGCCATGCAGTATCAAAAGCAATTTTACGGTTGAGCCGCAAACTTTCACTATCTGACTTACATAGCCGCCTACGCACCCTTTAAACCCAGTAATTCCGGATAACGCTCGCACCCTCCGTATTACCGCGGCTGCTGGCACCA
+
CCCCGGGGGGGGGGGGGGGGGGGGGGGGGGGGGGGGGGGGGGGGGEGGGGGGGGGGGGGGGGGGGGGGGGGGGGGGGGGGGGGGGGGGGGGGGGGGGGGGGGGGGGGGGGGGGGGGGGGGGGGGGGGGGGGGGGGGGGGGGGGGGGGGGGGGGGGGGGGGGGGGGGGGGGGGGGGGGGGGGFGGGGGGGGGGGGGGGGGGGGGFGGGFGFGCFFFDGGFGFGGGGGGGGFFFFDF>EFFGFAAFGGGEGDFC6ACFFFA<5><<31,-(()8>?2<?F61:>A<<<319;>;?F?2(,)(#
@M06045:235:000000000-JCY5N:1:1101:23121:4048 2:N:0:TACAGC
TACAGCGGACTACCCGGGTTTCTAATCCTGTTTGCTCCCCACGCTTTCGAGCCTCAGCGTCAGTTACAGTCCAGAGAAGCGCCTTCGCCACTGGTGTTCTTCCTAATCTCTACGCATTTCACCGCTACACTAGGAATTCCCTTCTCCTCTCCTGCACTCTAGACTTCCAGTTTGACATGCAGCACTCAGGTTAAGCCCGAGTATTTCACATCCCACTTAAAAATCCGCCTACGCTCCCTTTACGCCCAGTAAATCCGGACAACGCTCGCCACCTACGTATTACCCCGGTCGCTGGCACGCC
+
CCCCGGGGGGGGGGGGGGFCEGGGGGGGGCGGGGFFFGGGFGGGE7FFGDFGGFEFGGGGDGGGGCFGGFFGGGGGFGEFFGE=FDGEG:FFFGGGGGGGGGGGAFE9F9EGGGGG7CE<<EEFGGEGFG?F9FFFGGEGFFFGGGGGFGGGGEFCFFGGF9@F9,>=9FFGGGF,EEF,:,,8?FGCGCGC,,@C8FEGC88:DGF:??:;,;?FFCAFACCD*8CFGD4AD@0>FFFFFFF>GDGF<77=CADAA9;>B>306(4699))872:::2<2).)(-41((-((2(,(,((#
@M06045:235:000000000-JCY5N:1:1101:9923:4069 2:N:0:TACAGC
TACAGCGGACTACAAGGGTATCTAATCCTGTTCGCTCCCCACGCTTTCGCTCCTCAGCGTCAGTACCGGCCCAGAGTGCCGCCTTCGCTACTGGTGTTCCTCCCGATATCTGCGCATTTCACCGCTACACCGGGAATTCCACACTCCCCTACCGGACTCGAGTCACGGCAGTTTCGAATGGCCCCTCCACGTTAAGCGTGGAGATTTCACATCCGACTTGCCGAACCGCCTACGAGCCCTTTACGCCCAATAAATCCGGACAACGCTAGGCCCCTACGTATTACCGCGGCTGCTGGCCCCG
+
CCCCGGGGGGGGGGGGGGGGGGGGGGGGGGGGGGGGGGGGGGGGGGGGGGGGGGGGGGGGGGGGGGGFGGGGGGGGGGGGGGGGGGGGGDGFGGGGFGFGGGFGGGGGGGDFGGGGGGGFEFFGGGGGCCFGGGGGGGGGGGGGGGGGGGGGGGDGGEFGGGEGGGGGG>8BFGGGGB:FFFGDG5EGGGGFGGGGGGGGGDC?CFGCC9<7<;DDGGFCFF35><DDGEF3??0>:)0*76**1/9BCDC?7F7?F9D?3.211((2(3?FB>B??B,)4.4AF1(-(79(0234:11(#
@M06045:235:000000000-JCY5N:1:1101:11067:4095 2:N:0:TACAGC
TACAGCGGACTACAAGGGTATCTAATCCTGTTCGCTCCCCACGCTTTCGCTCCTCAGCGTCAGTTACTGCCCAGAGACCCGCCTTCGCCACCGGTGTTCCTCCTGATATCTGCGCATTTCACCGCTACACCAGGAATTCCAGTCTCCCCTGCAGTACTCAAGTCCGCCCGTATCCACTGCAGGCCTGAGGTTGAGCCTCAGGTTGTCACAGCCGACGCGACGAACCGCCTACCAGCTCTTTACGCCCAATAATTCCGGACAACGCTTGCACCCTACGTATTACCGCCGCTGCTGGCACGTG
+
CCCCFGGGGGEGGGGGGGGEGGGGGGGGGGGGGGGFGGGGGGGGGGGGGGEGCGFGGGGGCCCEGFGGFGGGGGGGGFGGGGGGGGGGGEGGGGGGGGGGGGGGCGGGDFFFGDG:C@FGGGGGGGGGFFGGFEGGGGCGGG=FFF>@ECCFDFGGG9,3DDGGGEECEEECE>,@D9@EEEGGGGGCFC>EFGE6DD8CFG<9,=EFCCFF=7CC8).7>)19C5CDC>)<).3@?F?C@FF)75D@<**1/7C0)4<9DFB>6,30()67),3::?24:<24(((49(7>F::((5:.#
@M06045:235:000000000-JCY5N:1:1101:21087:4154 2:N:0:TACAGC
TACAGCGGACTACACGGGTTTCTAATCCTGTTCGCTCCCCACGCTTTCGCTCCTCAGCGTCAGTATCGGCCCAGAGACCCGCCTTCGCCACCGGTGTTCCTCCTGATATCTGCGCATTTCACCGCTACACCAGGAATTCCAGTCTCCCCTACCGAACTCCAGCCTGCCCGTATCGACCGCAAGCCCACAGTTAAGCCGTGGGTTTTCACGGACGACGCGACAAGCCGCCTACGAGCTCTTTACGCCCAATAAATCCGGACAACGCCCGCCACCTACGTCTTACCGCGGCTGCTGGCACGCT
+
CCCCGGGGGGGGGGGGGGGGGGFGGGGGGGGGGGGGGGGGGGGGEEGGGEEFGGGGGGGGGGGGGFGGGGGEGGGFGGGGEGGGGGGGGGGGFFGGGGGGGGGGGFBE<FFFGGGDCFFCFGGGGGGGGGGGGDGGFGGGGGGGGGGGGGGGGGGGGCDGFFGGFG5CFDCCFGB*@8BEGGEGFGFGGEGGGGEGGGGGDG8?EFGGGGEDC<C73))15)54CFDDGFFF@105)9@*7@F33DGFG47?F6F?54>1.)(2((-(2()0812((.82(6A>(-24>FBFFB0:(5:(#
@M06045:235:000000000-JCY5N:1:1101:24508:4158 2:N:0:TACAGC
TACAGCGGACTACCCGGGTATCTAATCCTGTTTGCTCCCCACGCTTTCGCACCTCAGCGTCAATATGTGTCCAGTGAGTCGCCTTCGCCACTGGTGTTCTTCCGAATATCTACGAATTTCACCTCTACACTCGGAATTCCACTCACCTCTCCACAATTCTAGCGATGCAGTCTTAAAGGCAGTTCCGGAGTTGAGCTCCGGGCTTTCACCTCTAACTTACAAAGCCGCCTACGCGCGCTTTACGCCCAGTAATTCCGAACAACGCTAGCCCCCTCCGTATTACCGGGGCCGCTTGCACGGA
+
CCCCGGGGGGGGGGGGGGGGGGGGGGGGGGGGGGGGGGGGGGGGGGGGGGGGGGGGGGGGGGGFGGGGGGGGGGGGGGGGGGGGGGGGGGGGGGGGGGGGGGGGGGGGGGGGGGGGGGGDGGFGGGGGGGGGGGGGGGGGGGFGGGGGGGGGGGGGGGGGGGFGGGGGGGFGGGGGGGGGGGGGGGGGDGGGGGGGGGGGGGGGFGGFFFCGFGGGGGFGA@FFGGG3CDFFFF1=DE>GF?FFGDDDFG7?6FGFF(>9>??;>?FFF?FFF06:>FFFFFFF((((-(,42(4(.36(#
@M06045:235:000000000-JCY5N:1:1101:12256:4200 2:N:0:TACAGC
TACAGCGGACTACAGGGGTTTCTAATCCTGTTCGCTCCCCACGCTTTCGCTCCTCAGCGTCAGTTGTTGCCCAGAGACCCGCCTTCGCCACCGGTGTTCCTCCTGATATCTGCGCATTTCACCGCTACACCAGGAATTCCAGTCTCCCCTGCCGAACTCAAGTCCGCCCGTATCGACTGCAGACCCGGAGTTGAGCTCCGGGATTTCACAGCCGACGCGACGAACCGCCTACGAGCTCTTTACGCCCAATAATTCCGGACAACGCTTGCACCCTACGTATTACCGCGGCTGCTGGCACGTA
+
CCCCGGGGGGGGGGGGGGGGGGGGGGGGGGGGGGGGGGGGGGGGGGGGGGGGGGGGGGGGGGGFGGGGGGGGGGFGGGGGGGGGGGGGGGGGGGGGGGGGFGGGGGGGGGGGGGGGGGGGGGGGGGGGGGGDFFGGGGGGGGGGGFGGGGGGGGGGGGGGGGGGGGGGGGGGGGGGGGGGGFGGGGGGEEGGGDFGCGGDGGGDFFGGGGGGGDGGGG>DFDGCDGGGGDFF>6?E:)*;6B?33>C@GF496976F9@BDF?69:BBF7@<DB<??B2<2ABFF;699>6:BD7?026(#
@M06045:235:000000000-JCY5N:1:1101:21202:4211 2:N:0:TACAGC
TACAGCGGACTACTCGGGTATCTAATCCCGTTCGCTCCCCGCGCCTTCGCGCCTCAGCGTCAGGTCAGGTCCAGGCGGCCGCCTTCGCCACTGGTGTTCCTCCGGATCTCTACGCATTTCACCACTACACCCGGAATTCCACCGCCCTCTCCCTGCCTCCAGCCCGACCATCGCGACGGACCCTCCCCCGTTAAGCGGGGGGCTTTCACCCCCGATGTGTCGGGCCGCCTGCGCGCGCTTTACGCCCAGTAATTCCGGACAACGCTCGGACCCTACGTGTTACCGCGGCTGCTGGCACGGG
+
CCCCGGGGFEGGGGGGGDGGGGGGGFGCFGFGGGGGGGGGGGGGDCFFFGGGGGGGGGGCGGGGGGGGGGGGGFEGGGGGGGGGGGFGGGGGGGGGGGGGGGGGGGCCFGGGGGGDC:DDDGGGGFCFGFGGGC7CFGGG9FG@EGG8C8EFGG@FGCC8F8CBEDEGGGFGEEE>EGE*:8CCGGEECCCFGCFC8C5C8EGGGGGCGC*9:5DCDGB***19DC9<D<5F599B>@>CF4F379C5CG*9?7>FF(.7B:((((((,27>E<0:08<??9A960(7((--:7??74((#
@M06045:235:000000000-JCY5N:1:1101:9805:4213 2:N:0:TACAGC
TACAGCGGACTACCAGGGTATCTAATCCTGTTCGCTCCCCACACTTTCGCTCCTCAGCGTCAGGTAATGCCCAGAGAACCGCCTTCGCCACCGGTGTTCCTCCTGATAGCTGCGCATTTCACCGCTACACCAGGAATTCCGTTCTCCCCTGCATACCTCTAGTCTGCCCGTATCGGAAGCCAGTCCAGAGTTAAGCCCTGGATTTTCACTCCCGACGCGACAAACCGCCTACGAGCCCTTTACGCCCAATAATTCAGGACAACGCACGCACCCTACGTATCACCGCGGCTGCTGGCCCGCC
+
CCCCGGGEEEEGGGGGDCFF<CCFDCFGGGGGFEGEGGGDCCEGGGFGGGCGGGFFGGGGGGGGEEFG<FFFFG8FGFGGGGGCEFFEGGGGDGFEGGGCEDFEFFEC,<FFF@FEGGGGGFEEGGCG9DGCFFFDFFGGGGGFGGFDDF8?FGGCB,@EC9;CC9D:C:3>>,8**:>BC>5@EE98CF;>E9;CFGG8C,,AFF@C?<9<C849<3=)5)/5>*/5CBBFE?B>7)096@F)1)9>*0*9@FG**)91).3(1(,,,(78>04??32>(6<:(96;(((-80,-((((#
@M06045:235:000000000-JCY5N:1:1101:22104:4236 2:N:0:TACAGC
TACAGCGGACTACCAGGGTTTCTAATCCTGTTTGCTACCCACGCTGTCGCGCCTCAGTGTCAGTATCTGCCCAGCAGGCCGCCTTCGCCACCGGTCTTCCTCCGGATCTCTACGCATTCCACCGCTACACCCGGAATTCCGCCTGCCCCTACAGCACTCTAGTCTAACAGTCGGCACGGCCGACCCGGGGTTGAGCCCCGGGCTTTCACCACACCCTTATCAGACCACCTACGCGCCCTTTACGCCCAGTGATTCCGGACAACGCCCGCCCCCCCCCTCTTATCCCGGCCTCGGCCCCGGG
+
ACCCGGEFCFCDFFCGGGFFEGGFCEGCD,EEGGGFGAGGGGGGG7F@6FFGG:FGCFGD9EFFGGFGGGFGGFD,CDCF=CC:CE@F:FGF7=4@?DFFCFGGE7?CDEFDFFG7FGABFGG7FFCFGGGGC:C+>DFGFFGG7E>DFC8FG:7:D6EG,EDCE,@EGGGF5>CCGG*>C8:EEE=88C3**<8C?8E8*///;@?7CC992CC9*94:40:=<FCGG)6?)12<77509*=.CDD3D<**/979?(7(00233(4(((00<>F((-(.)))6).--4(-2(((,,-4(#
@M06045:235:000000000-JCY5N:1:1101:6920:4268 2:N:0:TACAGC
TACAGCGGACTACAGGGGTATCTAATCCTGTTTGCTCCCCACGCTTTCGCACCTCAGCGTCAACAGTCGTCCAGTATGTCGCCTTCGCCACTGGTGTTCTTCCGAATATCTACGAATTTCACCTCTACACTCGGAATTCCACATACCTCTCCGACGTTCAAGCGATGCAGTCTTAAAGGCAATTCCGGAGTTGAGCCCCGGGCTTTCACCTCTAACTTACAAAGCCGCCTACGTGCGCTTTACGCCCAGTAATTCCGAACAACGCTAGCCCCCCCCGTATTACCGCGGCTGCTGGCACGGG
+
CCCCGFGGGGGGGGGGGGGGGGGGGGGGGGGGGGGG<FGGGEGGGGGGGGGGGGGGGGGGGGGGFFEGGGGGGGGEFGGGGGGGGGGGGGGGGGGGGGGGGGGGG:FGCGGGGGGGGGGGGGGGGGGGGGF<FGGGGFGGGGGGGGGDEFGGGGGGGGGGGGGDGGGGGGGGGGGCEEGGG5FGGGFC:EEECGFC?:EGGDGGGGGGGGCFEGGGGGFGFG459>CDGFEFBD8FFFFCF=F@*7DEFGF=67FFF::BD??6;029BFFF;(41;4(489BA(,73>1>62?:<2<2(#
@M06045:235:000000000-JCY5N:1:1101:25110:4327 2:N:0:TACAGC
TACAGCGGACTACTGGGGTATCTAATCCTGTTTGCTCCCCACGCTTTCGTGCCTGAGCGTCAATCTCAGCCCAGGGGGCTGCCTTCGCCATCGGTGTTCCTCCACATCTCTACGCATTTCACTGCTACACGTGGAATTCCACCCCCCTCTGCCAGATTCGAGTCGACTAGTTTCAACCGCCATTCCCAGGTTAAGCCCGGGGCTTTCACAGCTGACTTTGCCAACCGCCTGCGCACGCTTTACGCCCAGTAATTCCGATTAACGCTCGCACCCTCCGTAGTACCGCGGCTGTTGGCACGGA
+
C8CCGGGGG7FFAFGGFGF@GGGGGGGGGGGGGGGGFGGGGG:FGGGGGGFGGGGGFGGGG@EGG9FEFGGFGDFEGEGGGGGGFGGGGEEGEDCCFGGGGGGFGF5EEFGGGFGGGGGFGGGGGGGGFGGGFGGGGGGGFGFEGEGGDF?9FGGFFGGG9DFFEGGGCD@CDFDCFGE>E>EEE;EFFGGGFFGGDGECCGGGGFC+=1:CFDGGFFFGFD+>CD5)9BF@@00@DEED39@53DG:FGC==429?<)3B?B?B(4;96BD<?((-(((-.4:8(,29>,(.46:))-,#
@M06045:235:000000000-JCY5N:1:1101:17139:4365 2:N:0:TACAGC
TACAGCGGACAAGGGTTTCTAATCCTGTTTGCTCCCCACGCTTTCGCACCTCAGCGTCAATATGTGTCCAGTAAGTCGCCTTCGCCACTGGTGTTCTTCCGAATATCTACGAATTTCACCTCTACACTCGGAATTCCACTTACCTCTCCACAATTCTAGCGATGCAGTCTTAAAGGCAATTCCGGAGTTGAGCCCCGGGCTTTCACCTCTAACTTACAAAGCCGCCTACGTGCGCTTTACGCCCAGTAATTCCGAACACCGCGAGCCCCCTCCGTATTACCGCGGCTGCTGGCACGGAGTA
+
CCCCFFGGGGGGGGGGGGGGFGGGGGDEFFGGGGGGGGGGGGGGGGGGGGGGGGGGGEGGGGGGGGGGGGGGGGGFGGGGGGGGGGGGGGGFEFGGGGGGGGGGGGGGFGGGGFGGGGGGGGGGGGGFGFDGGGFAEFGGGGGFGGFFFGGGDFGFFGGGGEGGGGGGFFGCGGAFFFGFGGAFEGE8DCGGG6C>EC8E8,>>DGFGGGG7?FGC?8666C6CCDDG4=FF>;>>88AC5=>>DG6@CGGFF4<B31)(5>(--34,89EED66(4()..41(((,-8)53:(4(((,-#
@M06045:235:000000000-JCY5N:1:1101:24561:4369 2:N:0:TACAGC
TACAGCGGACTACTCGGGTATCTAATCCTGTTCGCTCCCCATGCTTTCGCTCCTCAGCGTCAGTTACAGCCCAGAGACCTGCCTTCGCCATCGGTGTTCCTCCTGATATCTGCGCATTTCACCGCTACACCAGGAATTCCAGTCTCCCCTACTGCACTCTAGTCTGCCCGTACCCACTGCAGAACCGGAGTTGAGCCCCGGTCTTTCACAGCAGACGCGACAAACCGCCTACGAGCTCTTTACGCCCAATAATTCCGGATAACGCTTGCGCCCTACGTATTACCGCTGCTGCTGGCCCGCG
+
CCCCGGGGGGGGGGGGGGGGGGGGGGGGGGGGGGGGGGGGGGGGGGGGGGFGGGGGGGGGGGGGGGGGGGGGGGGGGGGGFGGGGGGGGGGGGGGGGGGGCGGGGGGGGGGFGGGGFGGGCGGGGGDFGGFFGGGGEGGGGGGFFGGFGEFGFFGGGGGGGFFGFGGGGEEGGGFCG8DGGGGGGGGGGGEFA9>EFGGGD:EGC>C?FGGGGGGFDDE5:D/;>G3CC55<31(88?FGF?FBGGDFFGFFF6*9?;507=42436322:<51211:D<?<<D12(((,.4777((,2(#
@M06045:235:000000000-JCY5N:1:1101:6316:4376 2:N:0:TACAGC
TACAGCGGACTACTCGGGTTTCTAATCCTGTTTGCTCCCCACGCTGTCGCGCCTCAGTGTCAGCAACTGCCCAGCAGTCCGCCTTCGCCACCGGTGTTCTTCCGGATCTCTACGCATTCCACCGCGACACCCGGAATTCCGCCTGCCTCTACAGTGCTCCAGCCGCGGCAGTACCCCTGGCCGACGCAGGGTCAAGCCCCTCGCTATCACCAAAAACTGACCGGGCCACCTAAGCGCCCTTTCCCCCCAATGATTCCGGACAACCTTCGTCCCCTCCTTCTTCCCCCCGCTTCTTCCACCG
+
<CCC<<@F@:@CDFC7,@C@;FG<CEF9CE@<<CF;F6C,<F++B:@6DCF@:8:FGG9CFF@6,CCFFCA@A8FGG,CECGG?FFF:4,4,:CC:BCGCFAF74BCCFGG<<F++@=FFE9EE:+@CCGGE:F@3=,=>EFG8+4>>FEGCB8EFCACDE,@DEEC5B*1<B,,?=4:8F8CDGGEG>1*3**5B+8*A*1*2**1<90:********26073)7D3*77/)(.5>5;556*1**).)**/6*:B*(.837(4((),-,).),(-3().3<).3((((-((()-).)4,#
@M06045:235:000000000-JCY5N:1:1101:17449:4377 2:N:0:TACAGC
TACAGCGGACTACTAGGGTATCTAATCCTGTTTGCTCCCCACGCTTTCGCGCCTCAGCGTCAGTACCGTCCCAGCGAGCTGCCTTCGCCATTGGTGTTCCTCCTGATATCTGCGCATTTCACCGCTACACCAGGAATTCCACTCGCCTCTTCCGGACTCTAGCCCGACAGTATCGATCGGCATCCGAGGGTTGAGCCCCCGACTTTCACAACCGACTTACCGGACCGCCTACGCGCTCTTTACGCCCAATAATTCCGGATAACGCTTGCGCCCTACGTATTACCGCGGCTACTGGCCCGCA
+
CCCCGGGGGGGGGGGGGGGGGGGGDGGGGGGGGGGGGGGGGGGGGGGGFGGGGGGGGGGGCGGGGGGGGGGGGGGGGGGGGGGGGGGGGGGGGGGGGGGGGGGGGFGG<FFGGGGGCEFGGGGGGGGGFGDGCFGFFGFFGGDGGGDGGGGGGGGC>EGGGGGGGGGGGGCGGFDF8DCEGEEGGGGGGGGG5CCGEGGGGGGGGGGGGDGGGGGDDD4*63CD3DDCD)55<92>77@DFFF3*7D5377/=4:?6;3(7@7:9:?0:9EFEB1(-4240<<A1603(,(,5.4(((((#
@M06045:235:000000000-JCY5N:1:1101:25534:4388 2:N:0:TACAGC
TACAGCGGACTACCCGGGTATCTAATCCCGTTTGCTCCCCTGGCTTTCGCGCCTCAGCGTCAGTTTCGGTCCAGAATGCCGCCTTCGCCACCGGTGTTCCTCCAGATATCTACGCATTTCACCGCTACACCTGGAATTCCACATTCCTCTCCCGAACTCAAGCCATCCAGTATCAGACGCAGTTCCCGAGTTAAGCCCGGGGATTTCACGTCTGACTTAGAAGGCCACCTACGCGCCCTTTACGCCCAGTAATTCCGAACAACGCTTGCCACCTCTGTATTACCGCGGCTGCTGGCACACC
+
CCCCGFGGGGGGGGGGGGCCGGGGGGGGGGGGGGGGGGGGGDGGGGFGGGGGGCGGGGGGGGGFGGGGGGGGGGGGGGFFGFGGGGGGFGGGGGGGGGGGGGGGGGGGGGGGGGGGGGAFGGGEGGDGGGGGGGGFFGEFGDFGGFFGGGEGGGEGGGGGGFGG?GGGDGGGGFGGGG5CEEGG7DFGG*DCG@CGGGDGDGD5E?FDGGGGGFGFCCF>FF7CGCFGFFFFF;>FDF@C4@FFGGD>F*09=**0/:)73?:>6(2(3(*9>?FF7:45<D<--((((2;??0211,1(#
@M06045:235:000000000-JCY5N:1:1101:8244:4401 2:N:0:TACAGC
TACAGCGGACTACTCGGGTTTCTAATCCTGTTCGCTCCCCATGCTTTCGCTCCTCAGCGTCAGTATCGGCCCAGAGATCCGCCTTCGCCACCGGTGTTCCTCCTGATATCTGCGCATTTCACCGCTACACCAGGAATTCCGATCTCCCCTACCGAACTCTAGCCTGCCCGTATCGAATGCAGCCCCGGGGTTAATCCCCGGGCTTTCACCTCCGACGTGACAAGCCGCCTACGAGCGCTTTACGCCCAATAATTCCGGACAAGGCTTGCGCCCTCCGTATTACCGCGGCTTCTGGCCCCTC
+
CCC@FEFGGG:F<<FFGECFFGGAFAEFDCFFEFGCFGGGGGGGGGCCFEGGEFGGGDFGGGGGD<@BEB,C:F<C<<FFEGGEEGGGGGDD@@+@FFGDFGGGC?FGGGAFFG>::+,A<FGGGDCGGGGGGFGEGFFFGEGGGGGDE8DEGGEGCFFCGFGGGFGGGGGGGGGGC6,,>D,:*;EGGEGG599=<CC8CGGGGFC++0=<CCDDDC@F>7*<F3CD<)8:D61>)55*)9B@G95>3<CF?4:9@B5())((4((((,7<772(43:05)).(((-,(,(-)).((((#
@M06045:235:000000000-JCY5N:1:1101:23590:4414 2:N:0:TACAGC
TACAGCGGACTACAAGGGTTTCTAATCCCGTTTGCTCCCCACGCTTTCGCGCCTCAGCGTCAGTACCGGTCCAGTCAGTCGCCTTCGCCACTGGTGTTCCTCCCAATATCTACGCATTTCACCGCTACACTGGGAATTCCCCTGACCTCTCCCGGACTCAAGCAACGCAGTTTGGAAGGCAGTTCCTCAGTTGAACCGAGGGATTTCACCTTCCACTTACCAAGCCGCCTACGCGCCCCTTACGCCCAATAATTCCGAATAACGCTGTCCCCCTCTGAATTACCCCGGCTTCTGGCACAGG
+
CCCCGGGDGEC<@FCFG>CFFDGGDFFCFGGGGGGGGFGEGGGEGDFFEGEGE,BECEGEGG@,CFAFCGGDEFEECE?<BFEGGGGFF7FFGFGGGGGE?FGGGE<FFFE,AD>=?FF9,FE+@FEGGGGG?,A,A>FE,AF88F>,DFGGFGC@8CCCFFFF6,5::*6EFCCD=:>FC*=@DF,D??FF9,,,6:*=ECCEF@?+<+0;7CCFGFFD;CG**9):/):A5>0BE:)9:)95999>C*7*79D468@::=)((--(5:FFE(31:.)6<4<<3(((4(-.66)5083(#
@M06045:235:000000000-JCY5N:1:1101:6920:4423 2:N:0:TACAGC
TACAGCGGACTACACGGGTATCTAATCCTGTTCGCTCCCCATGCTTTCGCTCCTCAGCGTCAGGTAATGCCCAGAGAACCGCCTTCGCCACCGGTGTTCCTCCAGATATCTACGCATTTCACCGCTACACCTGGAATTCCGCATCCCTCTCCCAAACTCAAGCCATCCAGTATCAGACGCAGTTCCCCGGTTAAGCCGAGGGATTTCACGTCTGACTTAGTTGGCCGCCTACGAGCCCTTTACGCCCAGTAATTACGAAATACGCTTGCCCCCCACGTCTTACCGCCGCCTCTTGGACGGG
+
CCCCGGGGGGGGGFG7+7FF,<FFAFFGG@FEFDGGCCEC8CFFAFEGEGGGGGF9CFGGEF,@<<CE9EFFGGGCDFGGFDCGCFDC@=FCF:@+BFCDE?FF??F,FEF9CDEFFCFFDFAFC:+@EFGCFG@FA8FD8FF=E,@@,3,@>EF8DFGF86,:DCCE,>>CF9,EFCCCG>*@E7D<>*>>C9,9:E5CGE**3>1+1==D=CC7CC6C:7;CFC8CCB5?):0BEFFF9/6>CD)09CG*8B*1<6)()*)(-86(1(08@B617-(.492(--(,-(1(3)5),49(#
@M06045:235:000000000-JCY5N:1:1101:23105:4425 2:N:0:TACAGC
TACAGCGGACTACTGGGGTTTCTAATCCTGTTTGCTCCCCACGCTTTCGCACCTCAGCGTCAGTAATGGACCAGTAAGCCGCCTTCGCCACTGGTGTTCCTCCGAATATCTACGAATTTCACCTCTACACTCGGAATTCCACTTACCTCTTCCATACTCTAGGTACCCAGTATCAAAGGCAGTTCCAGAGTTGAGCTCTGGGATTTCACCCCTGACTTAAATACCCGCCTACGTGCGCTTTACGCCCAGTAATTCCGAACAACGCTAGCCCCCTTCGTATTACCGCGGCTGCTGGCCCGAC
+
CCCCGGGGGGGGGFFGGGGGGGGGGGGGGGGGGGGGGGGGGGGGGGGGGGGGGGGGGGGGGGGGGGGGGGGGGGGGGGGGGGGGGGGDGGGGGGGGGGGGGGGGGGGGGFGGGGGGGGGGGGFGGGGGGGGGGGGGGGGGGGGGGGGGGGGGFGGGGGGGFGGGGGGGGCFGGGFGGGGFGGGGFCFGGGGGGGGGGFFGDFEFGGGGG7CDFG>GGGFDFGGGA49C<B>FAB(8A>BGFFFBGGGDCCFFFCC=A056BFF>6??BFFF3DF1?B::2:6A<?B>((41:DF:0(,4(#
@M06045:235:000000000-JCY5N:1:1101:15772:4461 2:N:0:TACAGC
TACAGCGGACTACAGGGGTTTCTAATCCTGTTTGCTCCCCACGCTTTCGAGCCTCAGCGTCAGAAATGTTCCAGAGCGCCGCCTTCGCCACCGGCCTTCCTCCCGATCTCTACGCATTTCACCGCTACACCGGGAATTCCGCGCTCCGCTCCCATCCTCTAGCTGAACAGTCCCCTCTGCACTTTCCAGGTTAAGCCTGGAGATTTCACGGAGGGCTTATCCAACCGCCTACGCTCCCTGTACGCCCAGTAAATCCGAACAACGCTTGCCACCTTCGTATTAACGCGGCTGCTGGCACGCG
+
CCCCGFF7@CCECEECCF@F@FFGGGCAEEEFEFFFCF8C@FGGGDFGGGGCFGGGGFEEFEGCDFGEEGGFGACFF@CC>FBGG9<CFGGGGGGEGF<BD,==C@FF<E<CFGGGGCE<FG9F:@F=FF8CF::@FFA>FEFEEE7*>:88*@?:>>;9CDGDFG?8F6>DFC5CE?89F?FGFFGGC62>C9BCCG8;ECCFFC99CFCC5<7<CDF:@7D<6D)7DE5<B;(7)5)*0=F75)9BFF*77@C6)4)4>F0(,14(8:BFF05(28?B:A).2111(428:804()4(#
@M06045:235:000000000-JCY5N:1:1101:9463:4467 2:N:0:TACAGC
TACAGCGGACTACTCGGGTATCTAATCCTGTTTGCTCCCCACGCTTTCGCGCCTCAGCGTCAGTACCGTCCCAGCGAGCTGCCTTCTCCATTGGTGTTCCTCCCGATATCTGCGCATTTCACCGCTACACCGGGAATTCCACTCGCCTCTTCCGGACTCTAGTCCCACAGTATCGGCCGGCCTTCCAGGGTTGAGCCCTAGACTTTCACAGCCGACTTATCGCACCGCCCACGCGCCCTTTACGCCCACTAATTCCGGACCACGCCTTCCCTCTACGTATTACCCCGGCCGCTGGCACCCG
+
CCCCFG>7FGGGGFFD;FF@@FDFFGGGGGGGGFGGFGGGGGEDEB<E:FFEEEG?CDCFCFCFE9CFDFEF98F7::6=CFE<F=,CE<FA9<CCFGGGA<FF7+>FF?F<FEDGC@<FCFCCFCFF9CFG7:+@,8E>EDC=6BC+@CA;3>++@@BEB,=E,,,,*>>FFC*4:***4*=>,,,,,****2>CCG*=*>>CFG@FG+34=))2/1=:@***3CGDC))0.7(7)8)*99*091CB5*997BFF97@9))((7(,(5,7*72)6(.,6244),((,2((((-4(.4((#
@M06045:235:000000000-JCY5N:1:1101:8968:4480 2:N:0:TACAGC
TACAGCGGACTACCGGGGTATCTAATCCGGTTCGCTCCCCACGCTCTCGCGCCTCAGCGTCAGGCCAGGGCCAGGAAGTCGCCTGCGCCCCTGGTGTTCCACCCGATCTCTACGCATTTCACCGCTCCACCGGGTATTCCACTTCCCTCTCCCTGCCTCGAGCCGCGCTGTCTACCGTGGCCGGCGGGAGTTAAGCTCCCGACTGTCACACGGCACATACGCTTCCGCCTGCGCGCGCTGTACGCCCAGTCACTCCGGAAAACGCTTGCCCCCCCCTTCTTACCGCGGCTGCCGGCCCACT
+
CCCCGGGGGGGGGGGGGGGGGGGGGGGGGGGGGGGGGGGEGGGGGGFGGGGGG@FGGGGGGEFGGGGGGEEG7FFFFGCFGGGGGGDGGGGDFFGGF@FGAF8FEFGG,E<FGFGDFGGGFFGGGGGG8FGGGGCGGFGGGEGGGGGGGGGGGF,DFFGDCEEE*BCEBCBFD9CBCCC*CGGGGGGG5**;+<@F9FFFG=E8C@F7?9C37<C)**/9)19*1717D3)779;D:5<<74@@GGGD*90/**27>>3()04(-4?0<>F@8(,(,(45).6:1131((((.(46((((#
@M06045:235:000000000-JCY5N:1:1101:10633:4515 2:N:0:TACAGC
TACAGCGGACTACTCGGGTTTCTAATCCTGTTCGCTCCCCACACTTTCGCTCCTCAGCGTCAGGTAATGCCCAGAGAACCGCCTTCGCCACCGGTGTTCCTCCTGATATCTGCGCATTTCACCGCTACACCAGGAATTCCGTTCTCCCCTGCATACCTCCAGTCTGCCCGTATCGAAAGCAAGCCCCGAGTTAAGCCCGAGGTTTTCACTCCCGACGCGACAAACCGCCTACGAGCCCTTTACGCCCAATAATTCCTGACAACGCTCGCCCCCTACGTATCACCGCGGCTGTTGGCACGTA
+
CCCCGGEEGCFGEEDGFGFFCFGGCFGAFGGGGGEEFCFGGECFGGGGGGGGDF<FGGGGGEGFGGGGGGGGGCGGGGG8@GGDEFCGGGGGGECCEBFFGGGGFFGGGGEGGGGGGDFFFFGFGDGGFGGGG7<FFC,C<AFFGFC8CGFGGGADGCGCC8FDD;BFFGG+68BEFE5FFC6:@FGGGEFEFGGGFGGGEEE=C*AAF+<C53<CD58D>D7DGGCCD)7?3,()5>7C)9F@D5D>D*9=8?FF4A=7FFF>F066(()7>>8:(.)6(6<:((426(((.)3:<?<.#
@M06045:235:000000000-JCY5N:1:1101:17753:4515 2:N:0:TACAGC
TACAGCGGACTACAGGGGTATCTAATCCTGTTCGCTCCCCACGCTTTCGCTCCTCAGCGTCAGTATCGGCCCAGAGACCTGCCTTCGCCATCGGTGTTCCTCCTGATATCTGCGCATTTCACCGCTACACCAGGAATTCCAGTCTCCCCTGCAGTACTCAAGTCTGCCCGTATCGCCTGCAAGCCAGCAGTTGAGCTGCTGGGTTTCACAAACGACGCGACAAACCGCCTACGAACTCTTTACGCCCAGTAATTCCGGACAACGCTTGCACCCTACGTATTACCGCGGCTGCTGGCACGTT
+
CCCCGGGGGGGGGGGGGGGGGGGGGGGGGGGGGGGGGGGGGGGGGGGGGGGGGFFGGGGGGGGGGGGFGGGGGGGGGGGGGGGGGGGGGGGGGGGGGGGGGGGGGGGGGGGGGGGGGGGGGGGGGEGGGGGGGGGFCFFFCGGGGGGDEGGGGGGGGGGGGGGGGGGGGGGGGGGGGGGFFEFGGGGGF>;D;9ECF6EFEG*==CFFFGGGGGGCDG>3ADDGGGDGC;BFB0:BFBFFFFFFGG)59>D*/8:BF059D4<696<:BD4?EFFF?0<2:2<)43;601(1::2::<0(#
@M06045:235:000000000-JCY5N:1:1101:5749:4524 2:N:0:TACAGC
TACAGCGGACTACCAGGGTATCTAATCCTGTTTGCTCCCCACGCTTTCGCACCTCAGCGTCAATATGTGTCCAGTAAGTCGCCTTCGCCACTGGTGTTCTTCCGAATATCTACGAATTTCACCTCTACACTCGGAATTCCACTTACCTCTCCACAATTCTAGCGATGCAGTCTTAAAGGCAATTCCGGAGTTGAGCCCCGGGCTTTCACCTCTAACTTACACAGCCGCCTACGTGCGCTTTACGCCCAGTAATTCCGAACAACTCTAGCCCCCTCCGTATTACCGCGGCCGCTGGAACGGA
+
CCCC9FGGGGGFFFGGGEFGGGGFGGFGGGGGFGGGGFGEGGGGGEGGGGGGGFFAFFGGC@GGFGGG@E,CDGGGGGFGGGDEFFCG@CFFGGCEFFGGGG9FGFGF,EFGFFGGGCGFCFFEGGGGGFGGGDGCGGEFGFGGAFF;E,@8B8FFGGFG9FGCEFGGD93D;D99=BCGGCFFGFGG+@BDFGGF6:*@CCEGG6CCFCAFGCD>+:BD8*0;FGGGGA5;>;6=5AAD>F6:CDGB*7CF*9*9)(035F10<24A4<)75(,394:<74))((-37(3(-(,((.(-#
@M06045:235:000000000-JCY5N:1:1101:14720:4525 2:N:0:TACAGC
TACAGCGGACTACAAGGGCATCTAATCCGGATCGCTCCCCACGCTTTCGCGCCTCAGCGTCAGGCCAGGCCCAGGCAGCCGCCTTCGCCACTGGTTTTCCTCCGGATCTCTACGCATTCCACCACTACACCCGGAATTCCACTGCCCTCTGCCCACCTCGAGCCACTCAGTCTCGCCCGACCCCTCCGAGTCGAGCCCGGAGATTTCCCGGCCGACTCGCGACGCAGCCTACCCTCGCTTTACGCCCAACGAATCCGGCTAAGGCCAGCCCCCCACGTTTTCCCGCTGCTCTGGCCGAGCC
+
@CCC<8FG@BFD8CC,,;,CFGFGFCGF@FF7FECCEE@CEF:@FF<F,@@FCCC<<8C8B:F<C:FGGGC@?FGGEC7=FGE@C9F:4F?EC@5,B@?FFG@+6=7:<AFG9+++@B,7@?CA7D<FB8A:@C>F<D,@,@F,@,D,@:@9,8DEC,:*@:83,@,?,265>9E58C88:*/;8/;8C*;*3*8;*=E**8*;+0<+05*9*))19*7D)7))1))97>675.).))8<3*97*9C5**/)0.//0,<())).,,((48<5)(49>((482).(49(,4)-.))((((,#
@M06045:235:000000000-JCY5N:1:1101:21264:4532 2:N:0:TACAGC
TACAGCGGACTACTAGGGTATCTAATCCTGTTTGCTCCCCACGCTTTCGCGCCTCAGCGTCAGGTCAGGTCCAGGCGGCCGCCTTCGCCACTGGTGTTCCTCCGGATCTCTACGCATTTCACCACTACACCCGGAATTCCACCGCCCTCTCCCTGCCTCCAGCCCGACCATCGCGACGGACCCTCCCCCGTTAAGCGGGGGGCTTTCACCGCCGATGTGTCGGGCCGCCTGCGCGCGCTTTACGCCCAGTAATTCCGGACAACGCTCGGACCCTACGTGTTACCGCCGCTGCGGGCCCGCG
+
CCCCGGGGGGGGGGGGGGGGGGGGGGGGGGGGGGGGGGGGGGGGGGGGGGGGGGGGGGGEGGGGGGGGGGGGGGGGGGGGGGGGGGGGGGGGGGGGGGGGFGGGGGGGGGGGGGGGGGFGGGGGGGGGGGGGGGGGGGGGGGGCGG@EGGGGGGFFGGFFFGGGGGGGGGFGEGG5CGGEGEGGGGGGGGCCE>EGE=EGEGGGGGGGGF5DG59DCCBFFCDDGDDGG>FF5;6BDD)9>6@5C<C5C**896>6?(7;DFB>B6:>9()87((8::?F0:<<(1(496>2(-10,7>(#
@M06045:235:000000000-JCY5N:1:1101:18190:4542 2:N:0:TACAGC
TACAGCGGACTACTCGGGTTTCTAATCCTGTTCGCTCCCCACACTTTCGCTCCTCAGCGTCAGGTCATGCCCAGAGAACCGCCTTCGCCACCGGTGTTCCTCCTGATATCTGCGCATTTCACCGCTACACCAGGAATTCCGTTCTCCCCTGCATACCTCTAGTCTGCCCGTATCGAAAGCAAGCCAGGTGTTAAGCACCTGGTTTTCACTCCCGACGCGACAAACCGCCTACGAGCCCTTTACGCCCAATAATTCCGGACAACCCTCGCACCCTACGTATTACGGCGGCTGCTGCCACGTG
+
CCCCGGGGGGGGGGGGGGGGGGGGGGGGGGGGGGGGGGGGGGGGGGGGGGGGGGGGGGGGGGGGGGGGGGGGFGGGGGGGGGGGGGGGGGGGGGGGGGGGGGGFFAFFGGGGGGEG>FGGGGGGGGGGFGGGGG7DEFGGGFGGGGGGGGGGGGGGG=FEFGFFGGGDGCEGGGGFG8CFFFGGGG@EDFGEF@CGFGGCBEEFGGGGG?E<FDDGGGDDBGDGGGDGGB3?B??EDFFGFFFFGD<557C7F=C@FBB9:F<(,(47>0><BB?03,4)325((4(111((3:)().1(#
@M06045:235:000000000-JCY5N:1:1101:9205:4544 2:N:0:TACAGC
TACAGCGGACTACAGGGGTATCTAATCCCGTTCGCTCCCCACGCCTTCGCGCCTCAGCGTCAGGGCCGGCCCAGTCGGCCGCCTTCGCCACGGGTGTTCCGCCCGATCTCTACGCATTTCACCACTACACCGGGCATTCCACCGACCCCTGCCGCCCTCAAGCCCGCCAGTCCACGGCGACCCTCCCCGGTTGAGCCGGGGGCTTTCACGCCGCGCTTGACGGGCCGCCTGCCCTCGCTTTACGCCCAGTAACCCCGGACCACGCTCGGCCCCTACGTACTACCCCCGCCTCCTGCCCCCA
+
CCCCGGFGEGDGGGFFGGGGGGGGGGGGGGGGGGGGGGGDFGGGGGCGGGGGECGGGGGGGGGGGGGGCGFGGGGGGDGGGGGGGGDGGGGGGDGEGGGGGDGGGGDG@EFGGGGGEGCFFGGGGGGGGGGGGGGGGGGGFGGGGGGGGGCFFCGEEEG5FF@EC8EGCG8:FGGCEG5CGG:8FEGGG>EEE6:FFGCGEGGGGGG9E5CFEDDD3C>CFD37CGDGG)))).(08<)9)9?5D5CD*9>4@*CB)4>B))3(33:91:@B@(4((4.(4:<?0(((-(((((.7(.((#
@M06045:235:000000000-JCY5N:1:1101:11751:4584 2:N:0:TACAGC
TACAGCGGACTACACGGGTTTCTAATCCTGTTCGCTCCCCACGCTTTCGCGTCTCAGCGTCAGTACCGTCCCAGAGAGCCGCCTTCGCCACGGGTGTTCTTCCCGATATCTGCGCATTTCACCGCTACACCGGGAATTCCACTCTCCTCTTCCGGACTCTAGCCACACGGTTTCCACCGACAGCTCGAGGTTGAGCCTCGAGTTTTCACAGCGGACCTGCGAAGCCGCCTACACGCTCTTTACGCCCAATAAATCCGGCCAACGCTTGCCCCCTCCGCATTCCCGCGGCTCCTGGCACGCG
+
CCCCGGGGGGGGGGGGGGEGGGGGGGGGGGGGGGGEFGGGGGGGGGGGEDGEGFGGGGGGGGGGGGGGGGGGFGGGDGGGDEGGGGGGGGGGGDFGGGGGGGGGGDFGGFFFFGGGGCEGGGGGGGGGGGGGGGGGGGGGGGEGFGGGGEGGGGGGGGGGGFGGFGGGCGEEC;CFGG*:?888+ACGGGGGF?ECFFGGGC@EFFG77+A5E3)>DGF*.><5DFCDG:BFFFFF>))2/9B@CGDBG<FBF67986)3)84332(-:FF:B>111,,46):7((--(1((.),,(5,(#
@M06045:235:000000000-JCY5N:1:1101:11352:4609 2:N:0:TACAGC
TACAGCGGACTACCGGGGTATCTAATCCTGTTCGCTCCCCACGCTTTCGCGTCTCAGCGTCAGTACCGTACTAGAGAGCCGCCTTAGCCACGGGTGTTCTTCCTGATATCTGCGCATTTCACCGCTACACCAGGAATTCCACTCTCCTCTTCCGGACTCTAGCCAGGCAGTTTCCACCGACGTCTCGAGGTTGAGCCTCGAGTTTTCACAGCGGACTTGCCAAGCCGCCTACACGCTCGTTACGCCCAATAAATCCGGCCAACCCTGGCCCCCTACGTTTTACCCCGGCTTCTGGCACGGG
+
CCCCCEGD+@FFF?FGGGEEGGDFGGGGGGGGGGGGGGGDGGGGGGGGGGGGGEEFFGGEEEGGGGFGFGGGGGGGCECFGGGFEGGGFFGGCEGGEGGGGGGG9AFBDFACDGGGCCCFCFGGGGGGGGGFGECFFGGAFGCFGGF96,@FGGDGGDGGGGGGG>*@>EFEGGGGGGG*@EEEFFF?EGGCFGGGGGG=C8>?FFGCFF?FEDGGGCFD?GFCGGDGGF35/:())))18)>@DCDD3<G46*7?D1)4)<(((.((.4>B>((.-(((,484(,2011(4>FA7(.((#
@M06045:235:000000000-JCY5N:1:1101:23666:4641 2:N:0:TACAGC
TACAGCGGACTACCCGGGTATCTAATCCTGTTCGCTCCCCACGCTTTCGCTCCTCAGCGTCAGGTAAGGCCCAGAGAACCGCCTTCGCCACCGGTGTTCCTCCTGATATCTGCGCATTTCACCGCTACACCAGGAATTCCGTTCTCCCCTACCTACCTCTAGCCAGCCCGTATCGAATGCAGACCTGGAGTTAAGCCCCAAGCTTTCACACCCGACGTGACAAGCCACCTACGAGCTCTTTACGCCCAATAATTCCGGACAACGCTTGCGCCCTACGTATTACCGCGGCTGCTGGCACGCC
+
CCCCGGGGGGGGGGGGGGGGGGGGGGGGGGGGGGGGGGGGGGGGGGGGGGGGGFGGGGGGGGGGGGGGGGGGGGGGGGGGGGGGGGGGGGGGGGGGFEGGGGGGGGGGFGGGGGGGGGGGGGGGGGGGGGFFGGGGGGGGGGGGGGGGGGGGGGGGGGGGGGGGGGGGDGGGGGEGGGFGGCFFGGGGCCGGGGFGGGGDGGE?CFGGG76DGGG:<75FFGGGGGGGGFFF;?BF>FFGFFFE3DGFGGGFF?C??>D>>FBFFFF<0(7DFFBFFF>9(:2<(3>(4(7:?BFF050(#
@M06045:235:000000000-JCY5N:1:1101:7377:4672 2:N:0:TACAGC
TACAGCGGACTACACGGGTTTCTAATCCTGTTCGCTCCCCACGCTTTCGCTCCTCAGCGTCAGTATCGGCCCAGAGATCAGCCTTCGCCACCGGCGTTCCTCCTGATATCTGCGCATTTCACCGCTACACCAGGAATTCCGATCTCCCCTACCGAACTCTAGCCTGCCCGTATCGAATGCAGACCCGGGGTTAAGCCCCGGGCTTCCACATCCGACGCGACAGGCCGCCTACGAGCTCTTGACGCCCAATAATCCCGGACAACGCTCGCCCCCTACGAATTACCGCGGCTGCTGGCACGCA
+
CCCC<FGE766EC<E;7@@@CFFFECFFGFEEGGC7,@8FEFC7FDFDGG7<FGGEAG@CECEFFGGE7+F@6FFGFFF,C8FGCGD7FGGC::+@FGEFCFGGFA5F<?C<D@G:B=FGCFGGE+:F9FFFGGEGGGGFFGC8,EAGGG6::+*BEFGCC;A6DFCGFECC,2*4@,?FE9,:55:8BCC8C99EGGGGG5=***<?C?6CCDDG3D:9593*>*9DGEE?BB0579@F*/<:35C7709??*2959>6BF?>0((-((08>>(3((.3:AD2(4>09B0003(2(.3(#
@M06045:235:000000000-JCY5N:1:1101:13832:4674 2:N:0:TACAGC
TACAGCGGACTACTGGGGTTTCTAATCCTGTTTGCTCCCCACGCTGTCGCGCCTCAGCGTCAGCAACGGCCCAGCAGACCGCCTTCGCCACTGATGTTCTTCCCGATCTCTACGCATTCCACCGCTACACCGGGAATTCCATCTGCCTCTACCGTGCTCTAGCCAGACTGTTTAGAAGGCAGCCCTGCGGTTAATCCGCAGGATTTCACCCCCTACTTACCAGGCCGCCTACTCGCCCTTTACGCCCAGTGATTCCGGACAACGGCCGCACCCTCCGTATTACCGCGGCTGCTTGTACGGG
+
CBCCGGCE@@F,CFCF?EFFGGFDF@FGGDFFDF<CF@DEGG@FC,CF@D@@F,BEGFGG:F@FEFF@:FG@CC,<EG8C=@F,?AFF:+C???C,<FAECGCFFGGGGD<<EF:+6@AFA?F:BF+>F<DCF3+C<DAF98,>3EFBG8B9>E*634;E;AFE,4@D,626>;?B7?,8E**,=A::1=141?,22*13:=5<99A7@F:DC):9D3::;7**/>5D3))0*.()07397/*8<)9)*9***9CF/(.3)<0(-(-49()0),4:(-83(-))(((3;((43),.)),(#
@M06045:235:000000000-JCY5N:1:1101:14314:4675 2:N:0:TACAGC
TACAGCGGACTACAAGGGTTTCTAATCCTGTTTGCTCCCCACGCTTTCGCGCCTCAGCGTCAGTTTGAATCCAGGAAGCCGCCTTCGCCACTGATGTTCCTTCCGATATCTACGCATTTCACCGCTACACCGGAAATTCCACTTCCCTCTATTCAACTCCAGATTTACAGTATCGTATGCCATTCCCAGGTTGAGCCCGGGGCTTTCACATCCGACTTATAATTCCACCTACGCGCCCTTTACGCCCAGTAATTCCGCTTAACGCTCGCACCCTCTGTATTACCCCGGCTTCTGGCACACG
+
CCCCGGGDGGGGGGGGGGGGGGGGGGGFGGGGGGGGGFFEGGGGGGFFFFGGGEFGGGGFBFGFEFGGGGGGGGGGGGGGGGDFGGDCEGGGGAFEGGGGGFGGG7FGGGGGGGDGGGGGGGFGGGEGGGGGGEGGFGGGGGGFFGGGGGGGGGDFGGGGCF9FG9FGGFGFD;+@DFCGG,@DACGGG>FGCF,?CEGDCEGEEG7::7<9CDGGGD=DF++;CFGG5.69>B33:EFGFFF7C)97F4C6@BF*70)4:F<:016(193>>??724)6664)(--(-((.))).4<((#
@M06045:235:000000000-JCY5N:1:1101:13112:4682 2:N:0:TACAGC
TACAGCGGACTACACGGGTATCTAATCCTGTTCGCTCCCCACGCTTTCGTGCCTCAGCGTCAGTTACAGCCTAGTAAGCTGCCTACGCAATCGGTGTTCTTGATGGTATCTATGCATTTCACCGCTACACCATCAATTCCGCCTACCTCGTCTGTACTCAAGCCTTACAGTATCAATGGCAGTTCCATCGTTGAGCGATGGGCTTTCACCACTGACTTATAAGGCCGCCTACGCACCCTTTAAACCCAATAAATCCGGACAACGCTTGCACCCTCCGTATTACCGCGGCTGCTGGCCCGGG
+
CCCCGGGGGGGGGGGGGGGGGGGGGGGGGGGGGGGGGGGGGGGGGGGGGGGGGGGGGGGGGGGGGGGGGGGGGGGGGGGGGGGGGGGGGGGGGGGGGGGGGGGGGGGGGGGGGGGGGGGGGGGGGGGGGGFGGGGGGGGGGGGGGGGGGGGGGGGFFCGGGGGGGGGGGGGGGGGGDFFDFEFGGGGGGGFGGGFGGGGGG>FFFGGGGGGG6FDGGGFGFGGDGGGGDFFFFFDEEFF4FFFFGDGFGGGFFFFF>()15>BBFBFF03FFD?BFFB??(4>F?>F1;9(48B::((43#
@M06045:235:000000000-JCY5N:1:1101:13043:4684 2:N:0:TACAGC
TACAGCGGACTACCCGGGTTTCTAATCCCGTTCGCTCCCCACGCCTTCGCGCCTCAGCGTCAGGGTCGGCCCAGACGGCCGCCTTCGCCACAGGTGTTCCTCCCGATCTCTACGCATTTCACCACTACACCGGGAATTCCACCGCCCTCTCCCGCCCTCAAGCCCCGCCGTCCCCAACGACTCTCCCCGGTTAAGCCGGGGGCTTTCACGTCGGGCGCGCGAGGCCGCCTGCGCGCGCTTTTCGCCCAATAACTCCGGACAACGCTCGGCCCCTACGCACTACCGCGGCTCCGGGCCCGGG
+
CCCCGGGGGGGGGGGGGGGGGGGGGGGFGGGGGGGEGGGGGGGGGGGGFGGGGGGGFFGGGGEGFGCEGGGGDGFFGGGGGGGGGGFEGGGGGFFGGGGGCFGGGEGGGGGGGGGGGEGGFFGGGGFGGGGGEFFEFGGGGGGEGEDCG?FFGGGGGDGFFFGGGGGGG>CEGCE9EGGGGEEGGFGGGEGGEFCFFCEE588:;8C7ACFG5DDGCD>D>)7)19<<C>>F)47:DBDG3*/)1975C*7?F?*7>13;>::47((,-:B353(41(3((3:B00,((,((((,1(-,(#
@M06045:235:000000000-JCY5N:1:1101:10047:4708 2:N:0:TACAGC
TACAGCGGACTACCCGGGTATCTAATCCCGTTTGCTACCCTAGCTTTCGCGCCTCAGCGTCAAGAGCAGGCCAGAAAGCCGCCTTCGCCACTGGTGTTCCTCCCGATATCTACGCATTTCACCACTACACCGGGAATTCCGCTTCCCTCTCCTGCCTTCGAGTCGATCAGTATCGAGTGACCCTCCCCAGTTGAGCCGGGGGCTTTCACACTCCACTTGAACGACCGCCTGCGCGCTCTTTACGCCCAGTAAATCCGGACAACCCTTGCCACCTACGTATTACCGTGGCTGCTGGCACGCC
+
CCCCGGGGGGGGGGGGGGGGGGGGGGGGGGGGGGGGGGGGGGGGGGGGGGGGG:EFGGGGGGCFGGGGFGGGGGGGGGGGGGGGGGGGGGGGFGGGGGGGGGGGGGGGGGFGGGGGGGGGGGGGGGGGGGGGGE7@FGGGGGGGGGGGG6,@E:FGGGGGGC9DEEEGGGGGGGC5*DCFFFGGGGGGGEBFDFFGFEGGGGGGFGG+AFG*0*9CC:*:?FCDGGC<D:5>51(75:>GF64)7)7;CGGB@7DFB>FFFF?(3?B072*9:18:(,).4:4A:((4360::?7,()4(#
@M06045:235:000000000-JCY5N:1:1101:18351:4724 2:N:0:TACAGC
TACAGCGGACTACTAGGGTATCTAATCCTGTTTGCTCCCCACGCTTTCGCACCTCAGCGTCAGTACCGGACCAGTGAGCCGCCTTCGCCACTGGTGTTCCTCCGAATATCTACGAATTTCACCTCTACACTCGGAATTCCACTCACCTCTTCCGGACTCGAGACTACCAGTATCAAAGGCAGTTCCGGGGTTGAGCCCCGGGATTTCACCCCTGACTTAATAGTCCGCCTACGTGCGCTTTACGCCCAGTAATTCCGAACAACGCTAGCCCCCTTCGTATTACCGCGGCTGCTGGCACCAC
+
CCCCGGGGGGGGGGGGGGGGGGGGGGGGGGGGF<CFGGGGGGGGGGGGGGGGGEGGGGGGGDGGGGGGGGGGGGECGGGGGGGGGCFGGGGGGGGGGGGGGFGEEGGDFEGGGGGGGGGGGGGGGGGGFGAFGCFGGGGGGGGGGGGFGGGGGGGGGE?EFGGGGGGGFGFFGGGGFDFEECGGGGEGGC>CCGGGDGGGGCCG:CGFGGGDGGGG>DFCF7@FFFGGDFEFFB(>BFFGFFF@G<DFF4C*9=GFFFFFF::(31:67(?B:>031:(8>AA2224>FFBBFF(3()((#
@M06045:235:000000000-JCY5N:1:1101:24688:4727 2:N:0:TACAGC
TACAGCGGACTACCCGGGTATCTAATCCTGTTTGCTCCCCACGCTGTCGCGCCTCAGTGTCAGCAACTGCCCAGCAGGCCGCCTTCGCCACCGGTGTTCTTCCGGATCTCTACGCATTCCACCGCTACACCCGGAATTCCGCCTGCCTCTACAGTGCTCCAGCCCCCCAGTTCGCACGGCCGATCGGGGGTTGAGCCCCCGACTTTCCCCGCACGCTTGAGCAGCCACCTACGCGCCCTTTACGCCCAATGATTCCGGCCAACGCTCGCACCCTCCGCACTCCCGCGGCTGCTGCCACCGA
+
CCCCGGGGGGGGGGGGGGGGGGGGGGGGGGGGGGGGGGGGGGGGGGGGDGEGGCGGFGGGGGGGGEFGGGGGGGGGGGGGGGGGGGGGGGGGGGGGGGGGGGGGGG>GFGFFGGGGGDGGGGGGGGGGGGGGGGGGGGGFGGGGGGGGGFFGCGFFGGGGGGGGGGGGEEFFGGGGGEGGGGG??EG=E8ECEFGGGGG=*?EE=FG+<=:D59)>DDFFF*:5<D<FFF4F>>B>>EBGF4=>GG3)19DFF=:?6(),.<<(((-((3<>>,4:1(1(4(..,,(-((-,,:<02)(-#
@M06045:235:000000000-JCY5N:1:1101:20075:4740 2:N:0:TACAGC
TACAGCGGACTACCCGGGTATCTAATCCTGTTTGCTCCCCTAGCCTTCGCGCCTCAGCGTCAGTTTCAGCCCAGATAGTCGCCTTCGCCACTGGTGTTCCTCCCGATATCTACGCATTTCACCACTACACCGGGAATTCCACTATCCTCTGCTGTACTCTAGTCTACCAGTTTCAAATGACCCCTCCCGGTTAAGCCGGGATATTTCACATCTGACTTGATAGACCGCCTGCGCGCTCTTTACGCCCAATAATTCCGGACAACGCTTGCATCCTACGTATTACCGCGGCTGCTGGCACGCA
+
CCCCGGGGGGGGGGGGGGGGGGGGGGGGGGGGGGGGGGGGGGGGGGGGGGGGGGGGGGGGGGGGGGGGGGGGGGGGGGGGGGGGGGGGGGGGGGGGGGGGGGGGGGGGGGGGGGGGGGGGGGGGGGDGGGGGGGGGGGGGGGGGGGGFGGGGGGGGGGGGGFFGGGGGGGGGGGGGGGGGGGGGGCEGGGGGGGGGGGGGGGGGGGGGGGGGGGGGGGFGFGGGCGGGGEFFFFBF>>FGFFFFGGGFGGGFF6*99>@>@F:19?FFF?FFF8A?0?>FF9<BB>9>;>B?:>?:()4(#
@M06045:235:000000000-JCY5N:1:1101:24600:4749 2:N:0:TACAGC
TACAGCGGACTACTCGGGTATCTAATCCTGTTTGCTCCCCACGCTTTCGCGCCTCAGCGTCAGAAATGGTCCAGTTGGCCGCCTTCGCCACCGGTGTTCTTCCCAATATCTACGAATTTCACCTCTACACTGGGAATTCCACCAACCTCTCCCACTCTCTAGCCCTCCAGTATCAAGTGCCACTCCCAGGTTGAGCCCAGGGCTTTCACACCTGACTAAAAGAGCCGCCTACGCGCCCTTTACGCCCAGTAATTCCGAACAACGCTTGCCCCCTTCGTCTTACCGCGGCTGCTGGCACGCT
+
CCCCGGGGGGGGGGGGGGGGGGGGGGGGGGGGGGGGGGGGGGGGGGGGGGGGGGGGGGGGDGGGGGGGGGGGGGFGGGGGGGGGGGGGGGGGGGGGGGGGGGGGGGGGGGGGGGGGGGGGGGGGGGGGGGGGFFGGGGGGGGGGGGGGGGGGGGGGGGGGGGGGGGGGGGGGGE;FGGGGGGGFGGGGGGGGFCFFFGGGGGGFGC9CFCGGGGGGGGF4A79FFDDGDE3;DFBFFFFG4AF>G9DEGGG=F6CF6:B>>4269B:0(4?FFF011:B:?FFFB07(499:.42242,(#
@M06045:235:000000000-JCY5N:1:1101:6468:4769 2:N:0:TACAGC
TACAGCGGACTACTGGGGTATCTAATCCTGTTTGCTCCCCACGCTGTCGCGCCTCAGCGTCAGCAACGGCCCAGCAGACCGCCTTCGCCACTGATGTTCTTCCCGATCTCTACGCATTCCACCGCTACACCGGGAATTCCATCTGCCTCTACCGTGCTCTAGCCCGACAGTTTAGAAGGCAGCCCTGCGGTTAAGCCGCAGGATTTCACCCCCTACTTATCAGGCCGCCTACGCGCCCTTTACGCCCAGTGATTCCGTACAACGCTCGCACCCTCCGTATTACCGCGGCTGCTGGCACGCT
+
CCCCGGGGGGGGGGGGGGGGGGGGGGGGGGGGGGGGGGGGFGGGGGFFGGGGGGGGGGGGGGGGGGGGGGGGDGGGGGGGGGGGGGGGGGGGGEFGGGGGGGGGGGEGGGFDGGGGGGGGGGGGGGGGGGFFG7:FFFGGFGGGEGGGGGGGGGGGGGGGFGFGGCGGGGGGGGGGGGGGGEGGGGCDGGGGGCFGGDGCGEEGGGGGGGGGGGFGGG4CFG76FCCGGF>4399@5BDG9FF>DCDFGGD??@FFF))-5B7(,,44>055:16BB:BF:246(401((-32041(.((#
@M06045:235:000000000-JCY5N:1:1101:6407:4789 2:N:0:TACAGC
TACAGCGGACTACTCGGGTATCTAATCCTGTTCGCTCCCCACGCTTTCGCGTCTCAGCGTCAGTACCGTACTAGAGAGCCGCCTTAGCCACGGGTGTTCTTCCTGATATCTGCGCATTTCACCGCTACACCAGGAATTCCACTCTCCTCTTCCGGACTCTAGCCTGATGGTTTCCACCGGCGTCTCGAGGTTGAGCCTCGAGTTTTCACAACGGACCTACCTGACCGCCTACACGCTCTTTACGCCCAATAAATCCGGACAACGCTTGCCCCCTACGTATTAACGCGGCTGCTGGCACGTC
+
CCCCGGGGGGGGGGGGGGGGGGGGGGGGGGGGGGGGGGGGGGGGGGGGGGGGDGGGGGGGGGGGGGGGGGGGGGDFFEGGGGGGGGGGGGGGGGGGGGGGGAFGGGGGGGGGGGGGGDGGGGGGGGGGGGGGGGGGGGGGGGGGEGFGGGGGGGGGGGGGGGGGGGGGGGGGDGGFFFECE5EG=FGFC>CFCFGFGGGGGGGG<?CCFGDCCDGGDFFCA7>46CDGD>>F)(4B>@FGFFFEGGG)907BF=FFD(793446>??FFFFFFF(4(.)6:)).(1(7060(,,4<18?(#
@M06045:235:000000000-JCY5N:1:1101:22182:4792 2:N:0:TACAGC
TACAGCGGACTACTAGGGTTTCTAATCCTGTTTGATCCCCACACTTTCGAGCCTCAGTGTCAGTTATAGTTTCGTCAGCTGCCTTCGCAATCGGTGTTCTATGACATCTCTATGTATTTCACCACTACATGTCATATTCCGCCAACGGCAACTATACTCAAGCCCTACAGTATCAATGGCAATTTCTGGGTTAAGCCCAGAGATTTCACCACTGACTTATAAGGCCACCTACGCTCCCTTTAAACCCAATGAATCCGGATAACGCTTGCATCCTTCGTCTTACCGCGGCTGCTGGCACGAA
+
CCCCGGGGGGGGGFGGGGGGGGGGGGGGGGGGGGGGGGGGGGGGGFGGFGGGGGGGGGGGGGGFEEEGGGGGGGGGGGGGGGGGGGGGGEEGGGGGFGGGGGGFGGGGFFGGGGGGGGGDADCGGGGGGGGGGGGGGGGGGGGGEGGEGGGFGGGGGGGGGFGGGGGGGGGGGGFGGFGFGGDGFADFGGGGGGGFFEG?::?FGGGGGGGGGGGGGGFGFGGGFGGGD>AFEFAFFFFGAFAFG4D>GC6BFFGFF9E<B=<DFD0(6EFFFFCE?@FFBFF:((,1911:4:5?1?F(#
@M06045:235:000000000-JCY5N:1:1101:22830:4799 2:N:0:TACAGC
TACAGCGGACTACTCGGGTTTCTAATCCTGTTCGCTCCCCACGCTTTCGCTCCTCAGCGTCAGTATCGGCCCAGAGACCCGCCTTCGCCACCGGTGTTCCTCCTGATATCTGCGCATTTCACCGCTACACCAGGAATTCCAGTCTCCCCTACCGAACTCTAGCTAGCCCGTATCGACTGCAGTCCCACAGTTGAGCCGTGGGTTTTCACAGTCGACGCGACAAGCCGCCTACGGGCTCTTTACGCCCAATAAATCCGGACAACGCTTGCGCCCTACGTCTTACCGCGGCTGCTGGCCCGGC
+
CCCCGGGGGGGGGGGGGGGECGGGGGGGGGGGGGGGGGGGGGGGGGGGGGGGGGGGGGGGGGGGGFGGGGGGGF@EGGGGGDGGEGFGGEGGGGEGGDGGCGGGGGFGGGGFGGGGGGGGGGCFGEGGGGGFGGGGFGGGFFGGCDFGGGFGGGGGGGFGGGGGGFGGGGGG8CEFGGGGCEDGGDFFDGGGFGF?FE*8CEEGC=CEGGGGGGGC)CDDDDD5D777<BFF>(-7)7@C=445DDGFGC*?F6C?D;5(.<:19,88:()773(((,,,4<<7169204((.403((((#
@M06045:235:000000000-JCY5N:1:1101:21958:4814 2:N:0:TACAGC
TACAGCGGACTACTCGGGTATCTAATCCTGTTCGCTCCCCATGCTTTCGCTCCTCAGCGTCAGTTAATGCCCAGAGACCTGCCTTCGCCATCGGTGTTCCTCCTGATATCTGCGCATTTCACCGCTACACCAGGAATTCCAGTCTCCCCTACATCACTCTAGTCTGCCCGTATCGCCTGCAAGCCAGCAGTTGAGCTGCTGGTTTTCACAAACGACGCGACAAACCGCCCACGAACTCTTTACGCCCAGTAATTCCGGACAACTCTCGCAACCTACGTATTACCGCGTCTGCTGGCACGGG
+
<CCCF@B7F@FFGGGGE:CC8CCFFFEFGFFEEEGGGGGGGGGGGDFGDG@FGEFGEFF6BCFDDG9CEFGGFGFGGGGG?FGGGGGGGGEGG:FEFGGGGGGDED?FFGGG9F@FEDFGCFG@FGEG?FBEFEGCGGCFFEFGACFF>B=DGFGGGGGGGGGGCFDGGDGCGFCCGECFGGFCFF>GG6EFC9,D;FGC>E8FC;FFEGFGGGCC44):=DC55<<C))2:B;>E0==:6FF37)>:>7:@*1C*04>05>?)):)-2()75,(4((.4.64<092(-342.,3:(40(#
@M06045:235:000000000-JCY5N:1:1101:19713:4816 2:N:0:TACAGC
TACAGCGGACTACAGGGGTATCTAATCCTGTTTGCTCCCCACGCTTTCGCACCTCAGCGTCAACAGTCGTCCAGTAAGTCGCCTTCGCCACTGGTGTTCTTCCGAATATCTACGAATTTCACCTCTACACTCGGAATTCCACTTACCTCTCCGACGTTCTAGCGATGCAGTTTTAAAGGCAATTCCGGAGTTGAGCCCCGGGCTTTCACCTCTAACTTGCAAAGCCGCCTACGTGCGCTTTACGCCCAGTAATTCCGAACAACGCTAGCCCCCTCCGTATTACCGCGGCTGCTGGCACGGC
+
CCCCGGGGGGGGGGGGGGGGGGGGGGGGGGGGGGGGGGGGGGGGGEGGGGGGGGGGGGGGGGGGGGGGGGGGGGGGGGGGGGGGGGGGGGGGGGGGGGGGGGGGGGGGGGGGGGGDFGGGGGGGGGGGGGFGGGG@FGGGGGGGGGGGGGGGGGGGGGGGGGGG>FEGGGFGGGGGGGGGGFGGGFGGGGGGGGGGEGGGGGGGGGFFGGGGGGCGFGFGFGGGGFGGGFFFFFFFFFFGFFFFDDGFGGCF4BFFFFEFBFFFF??9>FF>D9?FB<:??4AA(3>007;BB02624:(#
@M06045:235:000000000-JCY5N:1:1101:22853:4839 2:N:0:TACAGC
TACAGCGGACTACCAGGGTATCTAATCCTGTTCGCTCCCCACGCTTTCGCTCCTCAGCGTCAGTATCGGCCCAGAGATCCGCCTTCGCCACCGGTGTTCCTCCTGATATCTGCGCATTTCACCGCTACACCAGGAATTCCGATCTCCCCTACCGAACTCTAGCCTGCCCGTATCGAATGCAGACCCGGGGTTAAGCCCCGGGCTTTCACATCCGACGCGACAAGCCGCCTACGAGCTCTTTACGCCCAATAATTCCGGACAACGCTCGCACCCTCCGTATTCCCGCGTCTGCTGGCCCGCC
+
CCCCGGGGGGGGGGFGGGGFGGGGFGGGGGGGGGGGGGGGGGGGGDGGGGGGGGGGGGGGGGGGGGGGGGGDGGGGGGGGGGGGFGGGGGGGGGFGGGGAEEGGGCFFGGGGGGGGG:AGFGGGGCFEGGGGGDGGGGGGGGEEGGGGGGFGGGC:EGGGGFCFFGGGGGEGFGEGGGGGGC?FGGGGG5CGDFF9CFEGGGGGFGCCEFGFFGCDCG@DF3DCD3CCD5BFD??D))9>7?FFCGGDC76?FBDB@634@FBF;(8>92>)78((4-4<:)6<?>>-((3)6::((--(#
@M06045:235:000000000-JCY5N:1:1101:12791:4848 2:N:0:TACAGC
TACAGCGGACTACACGGGTTTCTAATCCTGTTCGCTCCCCACGCTTTCGCGTCTCAGCGTCAGTACCGTACTAGAGAGCCGCCTTAGCCACGGGTGTTCCTCCTGATATCTGCGCATTTCACCGCTACACCAGGAATTCCAGTCTCCCCTACCACACTCTAGTCTGCCCGTACCCACTGCAAGTCCGGGGTTGAGCCCCGGATTTTCACAGCAGACGCGACAAACCGCCTACAAGCTCTTTACGCCCAATAATTCCGGACAACGCTCGCACCCTACGTATTACTGCGGCTGCTTGCACGTC
+
CCCCGGGGGGGGGGGGGGGGGGGGGGGGGGGGGGGGGGGGGGGGGGFGEGGFGBFFEFGGGGGGGGGGGGGFGGF@FGGGGGGGG9AFGGGGGGFEGGGGFGGGFGGGGGGGGGGEEGGGFGGGGGGEGGGGGGGGGGGGGGFF9FCFGGGGGGGGGGGGGGFGGDGCF>CEEGGDG6,DC,DD7DC8C8BECFGCE5:CE8CGGGGGGGGDFF5DCD><BGG*7>CDG3>:F)376@FGF=FBGGGE*296B7CB@(79DFB;>??>96@>5((424744)6)).-4((-::))4))(,#
@M06045:235:000000000-JCY5N:1:1101:16671:4852 2:N:0:TACAGC
TACAGCGGACTACAAGGGTTTCTAATCCTGTTTGCTCCCCACGCTGTCGCGCCTCAGCGTCAGCAACAGCCCAGCAGGCCGCCTTCGCCACTGATGTTCTTCCCGATCTCTACGCATTCCACCGCTACACCGGGAATTCCACCTGCCTCTACTGTGCTCTAGCCTGACAGTCTAGAAGGCAGCCCTGCGGTTAAGCCGCAGGATTTCACCCCCTACTTATCAGGCCGCCTACGCGCCCTTTACGCCCAGTGATTCCGGACAACGCTCGCACCCTCCGTACTACCGCGGCTCCGGGCCCGGC
+
CCCCGGGGGGGGGGGGGGEGGGGGGGGGGGFCFGGGGGGGGGGGGDFGFGEGGFFGGGGGGGGGGGGGGGGGGGGGGGGGGGGEGGGGGGGGGGGGGGGGFFGGGGGGGGGGGGGDGGGGGGGGDGEGGGGGGEGGGFGGGGFFEGGGGGGGGGGGGGGGGFGGGGGGGGFGAECGGG>CGEGGGGDFGGGDGGCEGGGCGGGGGGGDFGCGE<F<7:A+AG>FDDDGG<BFB>>EBFFF?FF3<DG3FFF4F6>?F959BFFF60((44DED(80702(4))44721(2(2((,2(44(#
@M06045:235:000000000-JCY5N:1:1101:15961:4856 2:N:0:TACAGC
TACAGCGGACTACACGGGTTTCTAATCCTGTTCGCTCCCCACGCTTTCGCGCCTCAGCGTCAGTACTGGCCCAGAACACCGCCTTCGCCACTGGTGTTCCACCTGATATCTAAGCATTTCACCGCTACACCAGGTATTCCGTGTTCCCCTACCAGACTCAAGTCATGGCAGTTCCGAGTGGCCGCCCCGAGTTGAGCTCGAGGGTTTCACACCCGGCTTACCAAACCGCCTACGCGCGCTTTACGCCCAATAAATCCGGACAACGCCCGCTCCCTACGTATTACCGCGGCTGCTGGCCACA
+
CCCCFGGDCGGGGGGGGGGEGGGGGFGGGGGGGGGGGGGGGGGGGEGGGGEGGGGGGGGCFGGGGGGGFFGGGGCEGGGGGGGGGGDGGEEGGGG8FGGGGGGGGGGGGGGFFFGGGGGFGGGGGGGGGGGGGEGGGGGGGGGGGGGGGGGGGGGGGFGGFGAFGGGGF6BFFGGGGGGGCED?GEEG*:EECCEFCEFEEE5CGG5FGGGGGGGGGGFFFGCD<DFDGED:?(97@:BGF59?<55@DC79FF>@477(788?6-(-(,.08:?7?:B2>?>BF09122(4:)):?0(,#
@M06045:235:000000000-JCY5N:1:1101:21025:4886 2:N:0:TACAGC
TACAGCGGACTACCGGGGTTTCTAATCCTGTTCGCTCCCCATGCTTTCGCTTCTCAGCGTCAGTAGTGGCCCAGAGACCTGCCTTCGCCATCGGTGTTCCTCCTGATATCTGCGCATTTCACCGCTACACCAGGAATTCCAGTCTCCCCTACCACACTCTAGTCTGCCCGTACCCACCGCAAGTTCGAGGTTGAGCCTCGAATTTTCACGGCAGACGCGACAAACCGCCTACAAGCTCTTTACGCCCAATAATTCCGGACAAACCTCGCACCCTACGTATTACCGCGTCTGCTGGCACGTA
+
CCCCGGGGGGGGGGGGGGFFFGFGGGGGGGGGGGGGGGGGGGFGGGGGGGGGGGGGGGGGGGGGGGGGGGEGGGGGGGGGDFFGGFCFEGGGG,BFGGGGGGGGGGGGGGGGGGGGGGGAFGFGGGGGGGGGGGDFGFGGGGFFDCEGGGGGGGGGGFGGFECFGGFGFGGEGG?,AEGGGDGDFGEFFGGGG6CFFGG*:@8EEFGGGG:5EDFGDGFGFGGFDGD:35:F??FF6?FFF4@DGC<>GF*?F6CF?9>005(((,4396EFFF0:1,34,)<A(-7((-,)6.8B1<B(#
@M06045:235:000000000-JCY5N:1:1101:19394:4908 2:N:0:TACAGC
TACAGCGGACTACTGGGGTATCTAATCCTGTTCGCTCCCCACGCTTTCGCGTCTCAGCGTCAGTACCGTACTAGAGAGCCGCCTTAGCCACGGGTGTTCTTCCTGATATCTGCGCATTTCACCGCTACACCAGGAATTCCACTCTCCTCTTCCGGACTCTAGCCACATGGTTTCCATCGGCGTCTCGAGGTTGAGCCTCGAGTTTTCACAACGGACCTACATGGCCGCCTACACGCTCTTTACGCCCAATAAATCCGGACAACGCTTGCCCCCTACGTCTTACCGCGGCTGCTGGCACGCC
+
CCCCGGGGGGGGGGGGGGGGGGGGGGGGGGGGGGGGGGGGGGGGGGGGGGGGGFGGGGGGGGGGGGGGGGGGGFGGGGGGGGGGGGGGGGGGGGGGFGGGGGGGGGGGGGGGGGGGGGGGGGGGGGGGGGGGGGGGGGGGGGGGGGGGGGGGGGGGGGGGGGGGGGGGGGGGGFGGCGCEE8;EEGGGGEGGGGGGGFFE8EG=CDFGGGGGGDDGGGFGFGGGGGGGG:5FFF?F)5>F?FFEDCD:34C=F?F?E>71::?BFF60::?>D;B<6((,,:<3(((46(4:?02<0<B(#
@M06045:235:000000000-JCY5N:1:1101:19578:4911 2:N:0:TACAGC
TACAGCGGACTACAGGGGTATCTAATCCTGTTCGCTCCCCACACTTTCGCTCCTCAGCGTCAGGTAATGCCCAGAGAACCGCCTTCGCCACCGGTGTTCCTCCTGATATCTGCGCATTTCACCGCTACACCAGGAATTCCGTTCTCCCCTGCATACCTCTAGTCTGCCCGTATCGGAAGCAGGCTCAGGGTTGAGCCCTGAGTTTTCACTCCCGACGTGACAAACCGCCTACGAGCCCTTTACGCCCAATAATTCCGGACAACGCTCGCACCCTACGTATTACCGCGGCTGCTGGCACGCG
+
CCCCGGGGGGGGGGGGGGGGGGGGGGGGGGGGGGGGGGGGGGGGGGGGGGGGGGGGGGGGGGGGGGGGGGGGGGGGGGGGGGGGGGGGGGGGGGGGGGGGGGGGGGGGGGGGGGGGGGGGGGGGGGGGGGGGGGGGGGGGGGGGGGFGGGGGGGGGGGGGGGGGGGGGGGGGGGGGGGGGGGGGGGGGGGGCEFGGGGGGGGGGGGGGGGGGGGGGGGFGFGGCFGGGGFBFFF?DFFFG?FFFGGDFGG:???DFF>D6>F<>B4896(7>EFFF67,<?FBF?(16;9><:?FF:?F(#
@M06045:235:000000000-JCY5N:1:1101:14013:4913 2:N:0:TACAGC
TACAGCGGACTACCAGGGTATCTAATCCTGTTCGCTCCCCATGCTTTCGCTCCTCAGCGTCAGTTAATGCCCAGAGACCTGCCTTCGCCATCGGTGTTCCTCCTGATATCTGCGCATTTCACCGCTACACCAGGAATTCCAGTCTCCCCTACATCACTCTAGTCTGCCCGTACCCACCGCAGATCCGGAGTTGAGCCCCGGACTTTCACGGCAGACGCGACAAACCGCCTACGAGCTCTTTACGCCCAATAATTCCGGATAACGCTTGCGCCCTACGTATTACCGCGTCTGCTGGCACGCG
+
ACCBEFGGGGEGGGGGGEGGFFGFGCFGGCEFCFGCEE@CFD,FEFGGGGGGGFCFEGFGEGGGGGGGGGF@EE@FGFGEAFGGGFGGGGCFE@BFFFFFGGGFEGCCFFECCFGGFGGGGGGGGGEGCF<DEC<,EFE=EFFGGGGDECGGGGGGG;@DGG;FCGGGFGC++CF9CEECG@EGGGGGGGGGEC>DGGDGGGGGGGFFGGDGEGCFDG))2CDFGF:CDF3@D<15598FF4?3CCDD776*6*?6?63:B?<21?6::1>>32,2(.,6())-(3371(,6))5<0?<(#
@M06045:235:000000000-JCY5N:1:1101:21927:4930 2:N:0:TACAGC
TACAGCGGACTACCGGGGTATCTAATCCTGTTCGCTCCCCACGCTTTCGCGCATCAGCGTCAGTACAGGCCCAGAACACCGCCTTCGCCACTGGTGTTCCTCCAGATATCTAAGCATTTCACCGCTACACCTGGAATTCCGTGTTCCCCTACCTGACTCAAGTCATGACAGTTCCGAGTGGCCGCTCCAAGTTGAGCTTGGAGGTTTCACACCCGGCTTATCAAACCGCCTACGCGCGCTTTACGCCCAATAAATCCGGACAACGCTCGCTCCCTACGTATTACCGCGGCTGCTGGCACCT
+
CCCCGGGGGGGGGGGGGGGGGGGGGGGGGGGGGGGGGGGGGGGGGGGGGGGGGGGGGGGGGGGGGGGGGGGGGGGGGGGGGGGGGGGGGGGGGGGGGGGGGGGGGGGGGGGGGGGGGGGGGGGGGGGGGGGGGGGGGGGGGGGDGGFGGGGGGGGGGGGGGGGGGEGGGGGGGGGGG5DBGGFGE:EGGFGGGGGGFGGGGGGGGGFGGGDGGGGGC7>CFGFFGFFGGFEBFFFEFB>5>F=FDDG:3CD6B@:9?>3?F>BB;>(--().7??DFF2,54<<>?F93>F>FD:::03,#
@M06045:235:000000000-JCY5N:1:1101:22665:4943 2:N:0:TACAGC
TACAGCGGACTACAGGGGTTTCTAATCCTGTTCGCTCCCCATGCTTTCGCTTCTCAGCGTCAGTAGTGGCCCAGAGACCTGCCTTCGCCATCGGTGTTCCTCCTGATATCTGCGCATTTCACCGCTACACCAGGAATCCCAGTCTCCCCCACCACACTCTCGCCTGCCCGTACCCACCGCACGTTCGAGGTTGAGCCTCGAATTTTCATGGCGGACGCGACAAACCGCCTACAAGCTCTCTACGCCCATTAATTCCGGGCAACGCTCTCACCCTACTTATTTCCGCTGCTGCTGGCATCCC
+
C@86,FG7@+@EFF<C;C6@BCF9C@FGGCFFGGG,FEGGF<FGG9FEGGCF7FG@ECC@C@CGEFFF<CFG:AFFGGG@@E<9?<FCECGFGGGDEG<E,,=F8FF9DFGAGFEG@4<CAFDCF++@AF84,8+,=,:EFF:D,;9EE+6>E8+883DE,@+@6?8>>+@@B8:>C:8CG55=8DEGGC;,=,?,C6C5*,8*1>C4+=0**219DC57>7C4*7>D55))98>:7;=*0*95DC95***9***1)4)()8:0314(87F)),(,3).)6)64(-((())),,((()((#
@M06045:235:000000000-JCY5N:1:1101:19151:4944 2:N:0:TACAGC
TACAGCGGACTACAGGGGTATCTAATCCTGTTTGCTCCCCACGCTTTCGTGCATGAGCGTCAGTACAGGCCCAGGGGATTGCCTTCGCCATCGGTGTTCCTCCGCATATCTACGCATTTCACTGCTACACGCGGAATTCCATCCCCCTCTGCCGTACTCCAGCAATGCAGTCACAGATGCAGTTCCCAGGTTGAGCCCGGGGATTTCACAACTGTCTTACATTACCGCCTGCGCACGCTTTACGCCCAGTAATTCCGATTAACGCTTGCACCCTACGTATTACCGCGGCTGCTGGCACGTA
+
CCCCGGGGGGGGGGGGGGGGGGGGGGGGGGGGGGGGGGGGGGGGGGCFEDFFGGGGGGGFCEGGGGGGGGGGGGGGGGGGGGGGGGFEGEEGGGGGGGGGFGGGGGGGEGDAFGGGGGGGGGGGGGGFGGGGGGGGGGGGGGGGG@C8CFGGGEGGGGGGGGGGGGCFBABFFGFEGDEFGFGGGGGGGGGGGCGGFEGGGG5EFFG7C9EDFF;>D7ACFFGFCFCGDEFFD62BFE57FFF797CDGFFFF6CB??31@FF6(-:?:>?5)(42?F?>BBFA60(,3(1870::(3(,#
@M06045:235:000000000-JCY5N:1:1101:15631:4947 2:N:0:TACAGC
TACAGCGGACTACCCGGGTTTCTAATCCTGTTTGCTCCCCACGCTTTCGTGCCTCAGCGTCAGTATCGGGCCAGTGAGCCGCCTTCGCCACTGGTGTTCTTGCGAATATCTACGAATTTCACCTCTACACTCGCAGTTCCACTCACCTCTCCCGAACTCAAGATCTTCAGTATCAAAGGCAGTTCTGGAGTTGAGCTCCAGGATTTCACCCCTGACTTAAAGACCCGCCTACGCACCCTTTACGCCCAGTGATTCCGAGCAACGCTAGCCCCCTTCGTATTACCTCGGCTGCTGGCCCGCG
+
CCCCGGGGGGGGGGGGGGFGGGGGGGFGGGGGGGGGGGGGGGGGGGGGGGGGGAFGFGDGGGGFFFFFEEGGGG<AFGGGEGGGGGGGGFGGGGGGGGGFAFGGGGGGGGGGGGGGGGGGGGGGGGGGGGGGGGGGGFGGGFFFFGDFGGGGG6+BEFC9D<>CFGFFAFFGFA,D9FDGGGGGGFD798DFFFDGCFGGFGGGGGGGGGGG55FFDGFGFDGFF>/CD>AFF>;8>BFGFFF>GGGFFDCFFFG?/3@>DF?9>0(4:BFFE>03(.(.4).4).3((-(-:7>?(89(#
@M06045:235:000000000-JCY5N:1:1101:14432:4971 2:N:0:TACAGC
TACAGCGGACTACAGGGGTTTCTAATCCTGTTTGCTCCCCACGCTTTCGCGTCTTAGCGTCAGAAACCGTCCAGATAGCCGCCTTCGCCACTGGTGTTCTTCCCAATCTCTACGCATTCCACCGCTACACCCGGAATTCCATCTGCCCCTACAGTGCTCCAGCCCAGTAGTTGCCACGGCCGACTTGGGGTTGAGCCCCAAGCTTTCACCGCTACCTTGCTCGGCCACCTACGCGCCCTTTACCCCCAGTGATTCCGGACAACGCCCGCACCCTCCGTATTACCGCGGCTGCTTGCACCGT
+
<@CC<FCFGGGGGDFFGGGGGFGFG9CEC<EFGGFCEFFGG@:FCCFGEGDFFFFGGG7@CFBFGGGFEF@CCG9F?6,6+@F,?B=FGGGFEEGGCFC<FDEGFD=F9FFFCFG+@FFGAGG7@F:CF,DF78C:=FFFDCFF,@D>6D=E83E=;@9@,<E?E,DB9CFF;9B9DEEC?E1:8C9CF5:8568?::E:=58EEFFE7F*>*1>CCC:48C<)**)9*)/<512>D5;FF48*07C)9*7**/:@)431;F:,4(,79057><?F(4(.5944(((-(,4(3),234((#
@M06045:235:000000000-JCY5N:1:1101:18504:4998 2:N:0:TACAGC
TACAGCGGACTACAAGGGTTTCTAATCCTGTTCGCTCCCCACGCTTTCGCGTCTCAGCGTCAGTACCGTACTAGAGAGCCGCCTTAGCCACGGGTGTTCTTCCTGATATCTGCGCATTTCACCGCTACACCAGGAATTCCACTCTCCTCTTCCGGACTCTAGCCTGATGGTTTCCACCGGCGTCTCGAGGTTGAGCCTCGAGTTTTCACAGCGGACCTACCAAACCGCCTACACGCTCTTTACGCCCAGTAAATCCGGGTAACGCTCGCCCCCTCCGTATTACCGCGGCTGCTGGCACGTA
+
CCCCGDFGGGGGGGGGFGGCFCFGGGGGGGGGGDGFFGGGGGDGGG@FGGFEGBFGCEGGGDEGGGGGG7FFEFGCFDGGGGGEEFFFGGGGDDGGGGFGGGGGGGGGGGGGGGGGG7FGFEF@FGEEDGGGGGGGFCGGFGGGDGGFGGGGGGGDEGFGFGGFEGGGGGGGCFGGFGC5CEC:::<AC:EGCC8FCCG5C?+8<@FCFGFGGGGGGFFGFGD4C<5C35:?)4?B)5:F*9=)*>D@5FG648:@E;:93)439?B311@0<9(494(.4):44;((,(48:?86(.4(#
@M06045:235:000000000-JCY5N:1:1101:21366:5005 2:N:0:TACAGC
TACAGCGGACTACCCGGGTTTCTAATCCTGTTCGCTCCCCATGCTTTCGCTTCTCAGCGTCAGTAGTGGCCCAGAGACCTGCCTTCGCCATCGGTGTTCCTCCTGATATCTGCGCATTTCACCGCTACACCAGGAATTCCAGTCTCCCCTACCACACTCTAGTCTGCCCGTACCCACTGCAAGTCCGGGGTTGAGCCCCGGATTTTCACAGCAGACGCGACAAACCGCCTACAAGCTCTTTACGCCCAATAATTCCGGACAACGCTCGCACCCTACGTATTACCGCGGATGCTGGCACGCA
+
CCCCGGGGGGGGGGGGGGFGGGGGGGGGGGGGGGGGGGGGGGGGGGGGGGGGGFGDGGGGGGGGGGGGGGGGGGGGGGGGGGGGGGGGGGGGGDEGGGGGGGGGGGGFFFGGGGGGGGGGFGGGGGDGGGGGGGGGGGGGFGGGFGGGDGGGGGGGGGGGFFGGGGGGGGEEGGGDE?CGD9CEGGGGGEGCE6DFGGGEEEEG6FF+=CGGCFCCDGDCAGCFGGCCD)7)05<>4?6>*7=5CCDFGDC09**979BB:>:,4<F090>7;:04:?D47AAA6990-((4<4,8(.((#
@M06045:235:000000000-JCY5N:1:1101:19275:5031 2:N:0:TACAGC
TACAGCGGACTACAAGGGTTTCTAATCCCGTTTGCTCCCCTAGCTTTCGCTCATCAGCGTCAATGTCGGTCCAGGATGCCGCCTTCGCCACCGGTATTCCTCCAGATATCTACGCATTTCACCGCTACACCTGGAATTCTGCATCCCTCTCCCGAATTCAAGCCATCCAGTATCGGATGCAGTTCCCACGTTGAGCCTGGGGATTTCACATCCGACTTAGTTGGCCGCCTACTAGCCCTTTACGCCCAGTAATTCCGCACAACGCTTGCCCCCCCCGTATTACCGCGGCTGCTGGCACGGC
+
CCCCEGCGGGDGGGFFGGCFGFGGGDGGGGGGGGGGGGGGGGGGG9EGGGGGEGGGGGGGGGGDFGGFGGEEGGGGGGGGGGGGGGFEFEGGGGGGGFAF9EFCEFEF9F<EGGGGEGGC<AFGG7FEDF8FF?DFFAFG9FFFGGGGG8EG8EEEEGGGGGCFGGGFDFFAEGECGGGGGGFEGGGF,*@BDFGGG8EGD>44=,,:EGGGGGGCD*++=C7<<FGGD:BF4))0)=;*;C83399)1>7F6@DFF(7,8F?0;318(57>EFBB1((.,.<<24-9>(24).8((.4,#
@M06045:235:000000000-JCY5N:1:1101:4576:5032 2:N:0:TACAGC
TACAGCGGACTACTCGGGTTTCTAATCCCGTTTGCTCCCCTAGCTTTCGCGCCTCAGCGTCAAGAACAGGCCAGGAAGTCGCCTTCGCCACTGGTGTTCCTCCCGATATCTACGCATTTCACCACTACACCGGGAATTCCACTTCCCTCTCCTGCCTTCGAGTCGATCAGTATCGCGTGACCCTCCCCAGTTGAGCCGGGGGCTTTCACACGCGACTTGAACGACCGCCTGCGCGCTCTTTACGCCCAGTAAACCCGGACAACGCTCGCCACCTACGTATTACCGCGTCTGCTGGCCCGCG
+
CCCCGGEGGGGGGGGGGGGGGGGGGGFFGEGGGD9EEEGGGGCFFGGFCFGGG>FFGGFGCGGGGGGGE<C:FFGGCGGGGGGGGGGDF7:=FGGGGGFGGGGGGGGGGGFCFFGGGDGFFGCCDGFF@DFCFGGGGFFGFGGGGFFFGFGGF8DCFFD+3@ED6>>6CBEFFF85E8EG@9CDGEGGCEGC==CCGE*=ECEEGGF7ECC<CCDDCC?C?GFGDD5<DBF4>9,5)0>G?BF:DCD:40*/**2<:>)3<)((41831(.8>0::?:))4).610631((.6)36081(#
@M06045:235:000000000-JCY5N:1:1101:23855:5052 2:N:0:TACAGC
TACAGCGGACTACCGGGGTTTCTAATCCCGTTTGCTCCCCTAGCTTTCGCGCCTCAGCGTCAAGAACAGGCCAGGTAGTCGCCTTCGCCACTGGTGTTCCTCCCGATATCTACGCACTTCACCACTACACCGGGAATTCCACTACCCTCTCCTGCCTTCGAGTCGATCAGTATCTCGTGACCCTACCCATTTGAGCCGCGGGCTTTCACACACGACTTGAACGACCGCCTGCGCGCTCCTTACGCCCAGTCAATCCGGACAACGACTGCCACCTCCGTATTACCGCGGCTTCTGGCTCGGC
+
CCCCCGGGG@FCFFDC>E:@FFGGFAEGCFEEDFC<FCFGG,;CDA@E,@::FEEFGCC@FFC<DFFFE=7CE<=FFGEC:CFCFFDG7B:F8BF<FD9<A<E=FGC7C<FFG746+>FFEEF,FFGGGCGGC@F>DFBE9BD,DD8E?,DEA8FC9B>DE,7BEGG6*7@;;,,6:DFGF9,,,44,6,4?;,6B?5*=3***3><++A6*AC)19<FD?9CDDCDGG57))-4:35)96*05>)97*2*/76*.0()(0)(-,((-(4?FF?1(,,(..65>(4(((,((66))()((#
@M06045:235:000000000-JCY5N:1:1101:11317:5064 2:N:0:TACAGC
TACAGCGGACTACAGGGGTTTCTAATCCTGTTCGCTCCCCACGCTTTCGCGTCCCAGCGTCAGTACCGTCCCAGAGTGCCGCCTTCGCCACGGGTGTTCTTCCCGATATCTGCGCATTTCACCGCTACACCGGGAATTCCACACTCCTCTTCCGGACTCTAGCCAGATGGTTTCAACCGACGTCTCGAGGTTGAGCCTCGAGTTTTCACAGCTGACCTTTCAGGCCGCCTACACTCTCTTTACTCCCAAGGAATCCGGACAACGCTTCCCCCCTACGTATTCCCGTGGCGGCCGGCACGCC
+
C@@@CF@@CC:FE8CFCC@F;EFC@<ECFFFEGGDGGGGD<@FFGG<DEGECC+@<CFEFGC,EFFF=CFGG,C<=FGFGCGGDCE7CGGGG7C:+FCFGAFA<+BB+8CFAE=CC:>9FFGDC=::FFGGGGDE+@DFGGGGG:@DGDAAEF:7@CBFFGFF?>F,>98?C:CFFEFE5C838*=+0B5C*=B6C**=3;;C:9:C?E7+*<<DFG=4:?CC*9DGGC7>F?0)8*09**/=*:*17F4*)))0089)7.714761(),8:.1(.:2>A?)))(.(((,-10(,70(((#
@M06045:235:000000000-JCY5N:1:1101:4481:5085 2:N:0:TACAGC
TACAGCGGACTACACGGGTTTCTAATCCTGTTCGCTCCCCACGCTTTCGCTCCTCAGCGTCAGTTGTTGCCCAGAGACCCGCCTTCGCCACCGGTGTTCCTCCTGATATCTGCGCATTTCACCGCTACACCAGGAATTCCACTCGCCTCTGCCGGACTCTAGCCCGACAGTATCCGCCCGCCTCCCGGGCTGGAGCCCCGGGCTTGCAGAGCGGACTTACCCAGCCGCCTACACGCTCTTCACGCCCATCGATTCCGGCCAACTCCAGCCCACTACGGATCACCTCGGGTGTTCGCCCTCG
+
CC@@AFF7FG:FEFFDC>CC;@EGFFGG9FDGGGD,,@6FCF:FCFGFCF,@FDFEDEG:CE:@F6FG@GGDFD@FGCCDCC7C,=F@FECFCFFGGGF9B9BE=?F,FFFGFEGCF=,,<@FBF@@:,AC=FGCC=AFGGGFGE7CCEB,BGGGCEC:9,<DFFEEBEDGC9>;>8EEG5EGG,4**:****2<E*AC:C*:/A**?FF*C*>C<D6=*)*2*>55)C>)0618))8):**95<7CE***))9:=?B)(0)((..),5:3).(((-((-(.31),3((((-,)-((,((#
@M06045:235:000000000-JCY5N:1:1101:14838:5105 2:N:0:TACAGC
TACAGCGGACTACTAGGGTATCTAATCCTGTTTGCTCCCCACGCTTTCGCACCTCAGCGTCAACAGTCGTCCAGTATGTCGCCTTCGCCACTGGTGTTCTTCCGAATATCTACGAATTTCACCTCTACACTCGGAATTCCACATACCTCTCCGACGTTCAAGCGATGCAGTCTTAAAGGCAATTCCGGAGTTGAGCCCCGGGCTTTCACCTCTAACTTACAAAGCCGCCTACGTGCGCTTTACGCCCAGTAATTCCGAACAACGCTAGCCCCCTCCGTATTACCGCGGCTGCTGGCACGGC
+
CCCCGGGGGGGGGGGGGGGGGGGGGGGGGGGGGGGGGGGGGGGGGGGGGGGGGGGGGGGGGGGGGGGGGGGGGGGGGGGGGGGGGGGGGEGGGGGGGGGGGGGGDGGGGGGGGGGGGGGGGGG@FGGGGGGGGGGGGGGGGGGFDGGGGGGGGCEEGGGGGGGCED6CDGGGGGGGGGCFFGGFGGGGGGGGGGGGGDGDEGGGGG?9CGGG9C7F7DF7/CFGGCCD<>DFFF8FEFFGFFFDGGGFGCF?@FGF4<@B:FF6>??;??FB>9?BBF012449:BF>B9(453(((.--#
@M06045:235:000000000-JCY5N:1:1101:16597:5121 2:N:0:TACAGC
TACAGCGGACTACTAGGGTATCTAATCCTGTTTGCTCCCCACGCTTTCGCGTCTCAGCGTCAGTTGCGTTCCAGAGAGCCGCCTTCGCCACGGGTGTTCTTCCCGATATCTGCGCATTTCACCGCTACACCGGGAATTCCACTCTCCTCTCCCGCACTCGAGCCCCCCAGTTTCCCACGACCGCCTGCGGTTGAGCCGCAGGATTTCACGCAGGACTTAGAGGGCCGCCTACACGCTCTTTACGCCCAATGATTCCGGACAACGCCCGGCCCCTACGGATTACCGCGGCTGCTGTCACGGG
+
CCCCGGGGGGGGGGGGGGGGGGGGGGGGGGGGGGGGGGGGGGGGGGGGGGGGGDGGGGGGGGGGGGGGGGGCFGGGGGGGGGGGGGGGGGGGGGGGGGGGGGGGGGCFEEFGFGGGGGGGGGGGDGGGGGGGGGGGFGGGGG;CCFGGGCGGGGGGG*DFFCEEFGGGDEF?FGGFGG>EGGGGGGGGGGCG8CEGGDEEEE5F?CGCFGGGGGCC*9?F=FGDD<C3>BFFFFFF::FFFFF>DDGFGC6*=*?*;9>;D>:9>((,37BEE08BF(1:02<<142279162:)8).((#
@M06045:235:000000000-JCY5N:1:1101:21831:5132 2:N:0:TACAGC
TACAGCGGACTACTGGGGTATCTAATCCGGTTCGCTCCCCACGCTTTCGCGCCTCAGCGTCAGGTCACCCCCAGCCGGCCGCCTTCGCCACTGGTGTTCCTCCCGATCTCTACGCATTTCACCACTACACCGGGAATTCCACCGACCTCTAGGTACCTCAAGCACGCCAGTCTCCACCGCACCCTCCCAGTTGAGCCGGGAGATTTCACGGCAGACTTAGCGCACCACCTGCGCGCCCTTTACGCCCAATAAATCCGGACAACGCTTGCCACCTACGTCTTACCCCGGCCGCTGGCCCGGA
+
CCCCDFGGGGGGGGGGGGGGGGGGGGGGGGEGGGGGGGGGGGGGGDGGGEGGGGGGGGGFGGGFFFGGGGGGGGGGGGGGGGGGGGGGGCECFFFFGGGGGGGGGGEGFGGGGGGGG7FFGGGCFFFGDBFGG7<BEFGGGGGDGGE@FC9D?GGGGDFGGGGGFGGFEEFGCFFGGFCGGGGGFEEGF?<EEE8FFGG5CE*;AFFGGG=C*7><D7@7=<DDGGGGG)0779BD<DE49=F>G<DEFCC=4@7?3()()0:(2:(4<?FFF0:203(,(.<4(-(42((43906(3>(#
@M06045:235:000000000-JCY5N:1:1101:13588:5135 2:N:0:TACAGC
TACAGCGGACTACCCGGGTATCTAATCCTGTTTGCTCCCCACGCTTTCGTGCCTCAGCGTCAATGATCGTGTAGTAAGCTGCCTACGCAATTGGTGTTCTATGTCATATCTAAGCATTTCACCGCTACATGACATATTCCGCTTACCTCCACGATATTCAAGATTGATAGTATCCACGGCAGTTTCCGAGTTAAGCTCGGAGATTTCACCACGGACTTACCAACCCGCCTACGCACCCTTTAAACCCAGTGAATCCGGATAACGCTTGCACCCTCCGTATTACCGCGGCTGCTGGCACGGC
+
CCCCGGGGGGGGGGGGGGG>FGGGGGGGGGGGGGGGGGGGGGGGGGGGGGGGGGGGGGGGGGGGGGCFGGCGGGGGGGGGGGGGGGGGGGGFGGGGGGGGGGGGGGGGGGFGGGGGGGGGGGGGGEFGGGGGGGGGGGGFFGGGGGGFGGGGGGGGGGGGGGGGGGFGGGGGGGFGFGCEEGGGGGGGGGDGGFFG,DCEDCEGG?CFGF?DGDGGDGFGFGGDGGGGGFEFEF?AFFFGFFFFF<D@CGDFF@FF>9E:DB?FFF???FFFF<F0-:1:>BFA(,(42((487362462#
@M06045:235:000000000-JCY5N:1:1101:20939:5141 2:N:0:TACAGC
TACAGCGGACTACTCGGGTATCTAATCCTGTTCGCTCCCCACGCTTTCGCGCCTCAGCGTCAGTACTGGCCCAGAACACCGCCTTCGCCACTGGTGTTCCACCTGATATCTAAGCATTTCACCGCTACACCAGGTATTCCGTGTTCCCCTACCAGACTCTAGCCATAACAGTTCCGAATGGCCGCCCCAAGTTGAGCTTGGGGGTTTCACATCCGGCTTATCAAGCCGCCTACGCGCTCTTTACGCCCAATAAATCCGGACAACGCTCGCCCCCTACGTATTACCGCGGCTGCTGGCACCG
+
CCCCGGGGGGGGGGGGGGGGGGGGGGGGGGGGGGGGGGGGGGGGD@FGGGGGGFGGGGGGGGGGGFGGGGGGGGGGGGGGGGGCFGGGGGGGFGGGGGGGGGGGGGGGGGGGGGGGGGGFGGGGGGGGGGFCDGFGGGGGGGGGGGGFGFFFGGFGFGFFGEGGGGFFGGGDCCGGGGDC:>EGGGGG>*DFGGGGGFGGGGGGEEGGGFGG6DDGD8>FF:7:FCFDGEEDFB9<))75BFFFGDC>DFG?FFC=69D6B36:2;2:62:>EF6:<04<A:AFD(7179,4:2:2(.2(#
@M06045:235:000000000-JCY5N:1:1101:16694:5142 2:N:0:TACAGC
TACAGCGGACTACACGGGTATCTAATCCCGTTTGCTCCCCTAGCTTTCGCGCCTCAGCGTCAAGAACAGGCCAGGTAGTCGCCTTCGCCACTGGTGTTCCTCCCGATATCTACGCATTTCACCACTACACCGGGAATTCCACTACCCTCTCCTGCCTTCCAGTCGATCAGTATCGCGTGACCCTCCCCAGTTGAGCCGGGGGCTTTCACACGCGACTTGACCGACCGCCTGCGCGCCCTTTACGCCCAGTAAATCCGGACAACGCTTGCCACCTACGTATTACCGCGGCTGCTGGCACGTC
+
CCCCGGGGGGGGGGGGGGGGGGGGGGGGGGGGGGGGGGGGGGGGGGGGFGGGGGGGGGGGDDGGGGGGGGGGGGGGGGGGGGGGGGGGGGGGFGGGFGGGGGGGGCGGGGGGGGGGGGGGGGGGGGGGGGGGGGGCFFGGAFGGGGGGGCFGGGGGGGGGGGGGGEEGGGGFGGEEEG5CFGFCGGGGGGGGF?BBFGGGGGGGGGGFF+?CEGGGDD=G)CDGGCGGGF3>@BFE)0><F?@>GDGFGGC?FFGFEB@1@FB(,-4<?FFFF80>B:<>?224139>;1,1)8:B<?F(#
@M06045:235:000000000-JCY5N:1:1101:10494:5143 2:N:0:TACAGC
TACAGCGGACTACAAGGGTATCTAATCCTGTTCGCTCCCCACGCTTTCGCGTCTCAGCGTCAGTACCGTACTAGAGAGCCGCCTTAGCCACGGGTGTTCTTCCTGATATCTGCGCATTTCACCGCTACACCAGGAATTCCACTCTCCTCTTCCGGACTCTAGCTTGATGGTTTCCACCGGCGTCTCGAGGTTGAGCCTCGAGTTTTCACAGCGGACCTACCAAGCCGCCTACACGCTCTTTACGCCCAATAAAGCCGGACAACGCTGTCCCCCTACGTATTACCGCGGCTGCTGGCACGCT
+
CCCCGGGGGGGGGGGGGGGGGGGGGGGGGGGGGGGGGGGGGGGGGGGGGGGGGFGGGGGGGGGGGGGGGFGGGGFGGGGGGGGGGGGGGGGGGEGGGGGGGGGGGGGGGGFFGGGGGGDFFGGGGGGGGGGGGEGGGGGGGGGGGGGGGGGGGGGGGGGGGGGGGEFGFGCFEFAFGGG5CCEG;CCFGGGGGGGGG6:EC8FEGGGGGD7CC/58<<FF>FCCF*5)CBBFF0(>758C=FFFGDGF:>C*/**086:>3>?BFB(-55?@>91?:,8>84<A16>(((-()),415((#
@M06045:235:000000000-JCY5N:1:1101:15064:5146 2:N:0:TACAGC
TACAGCGGACTACCGGGGTATCTAATCCTGTTTGCTCCCCACGCTTTCGTGCATGAGCGTCAGTTTTGACCCAGGGGGCTGCCTTCGCCATCGGTGTTCCTCCACATCTCTACGCATTTCACTGCTACACGTGGAATTCTACCCCCCTCTGCCAAACTCTAGCCTTGCAGTCTCCATCGCCATTCCCAGGTTAAGCCCGGGGATTTCACGACAGACTTACAAAACCGCCTGCGCACGCTTTACGCCCAGTAATTCCGATTAACGCTTGCACCCTACGTATTACCGCGGCTGCTGGCACGTA
+
CCCCGGGGGGGGGGGGGGGGGGGGGGGGGGGGGGGGGGGGGGGGGEGGGGGGGGGGGGGGGGGFGGGGGGGGGGGDGGDGGGGGGGGGGGGGGGGGGGGGGGGGGGDGFGGGGGGGGGGGGGGGGGGGGGGFGGGGGFGGGGGGGDEGGGGGGGGGGGGGGGGGGG6FFGGGAFGCFGGGGGGGGGGGGGFC;BCGFGGG>CC8CGGGGGGGGGGGGGFFFGGDGGGDDB5F)1(8>D@D>8FBDGD>FFDFFFF?::E?FFA?91?1826?:6<F??FA7AFF:>6>>F1():7:(.-(#
@M06045:235:000000000-JCY5N:1:1101:21642:5171 2:N:0:TACAGC
TACAGCGGACTACCCGGGTTTCTAATCCTGTTCGCTCCCCACGCTTTCGCTCCTCAGCGTCAGTTACTGCCCAGAGACCCGCCTTCGCCACCGGTGTTCCTCCTGATATCTGCGCATTTCACCGCTACACCAGGAATTCCAGTCTCCCCTACAGCACTCTAGTCTGCCCGTATCGACTGCAGGCTCGGGGTTGAGCCCCGGGCTTTCACCGCACGCTTAAGCCGCCGCCTACGCGCCCTTTACGCCCAGTGATTCCGGACAACGCTCGCACCCTCCGTATTACCGCGGCTGCTGGCCCGGC
+
CCCCGGGGGGGGGCGGGGFGDGGGGGGGGGGGGGGGGGGGGGGGGGGGGGGGGGGGGGGGGGGFFGGFEDGGGGFFGGGGGGGGEGFGGGGFGGGGGGGGGGFFFFGFGGGGGGGGGCGGGGGGGGGGFGGGGGGGGGGGGGGGGCDGGGGGGFFFGCGGFCGFGGGGFGGGGGC>EE58EF8C:DEG5CEGGGGGFGGGGGGGCGGGCFCG*:DGCGFFFGC/19CDG7BF@B6D:<>D?*6)1593CC4*18C44(57)76>F(413>D@F:6?2,438244,3((4(41334:(((,#
@M06045:235:000000000-JCY5N:1:1101:21355:5180 2:N:0:TACAGC
TACAGCGGACTACCCGGGTTTCTAATCCTGTTCGCTCCCCACGCTTTCGCGTCTCAGCGTCAGTACCGTCCCAGAGTGCCGCCTTCGCCACGGGTGTTCTTCCCGATATCTGCGCATTTCACCGCTACACCGGGAATTCCACACTCCTCTTCCGGACTCTAGCCAGATGGTTTCAACCGACGTCTCGAGGTTGAGCCTCGAGTTTTCACAGCTGACCTTTCAGGCCGCCTACACGCTCTTTACGCCCAATGAATCCGGACAACGCTTGCCCCCTACGCATTACCGCGGCTGCTGGCACGCC
+
CCCCGGGGGGGGGGGGGGGGGGGGGGGGGGGGGGGGGGGGGGGGGEGGGGGGGGGGGGGGGDGGGGGGGGGGGGCGGGGGGGGGGFEGGGGGGGFGGGGGFGGGDEFFEGGGGGFGEEGGGGGGGGCFGGFEGGGGGFFGGGGGGGGGGGGGGEEGGGGGGGGGFGGGGGGFGGGGFGG8ECEC0CGGGGGFECC?FCGCCGG8EFGGGGGG67FGC7=CFGF=FC5>CDFF6::D)5>G?F?5CCCFGF4@@FF?>95;5FB>><?:67FFF9?F<(-80:BA01;669(8?B:((.-(#
@M06045:235:000000000-JCY5N:1:1101:20553:5192 2:N:0:TACAGC
TACAGCGGACTACAAGGGTTTCTAATCCTGTTTGCTCCCCACGCTTTCGCGCCTCAGCGTCAGTATCGGACCAGGTCGCCGCCTTCGCCACCGGTGTTCTTCCCAATATCTACGAATTTCACCTCTACACTGGGAATTCCACGACCCTCTTCCGCACTCAAGTCCGCACGTATCAAACGCAGCCCCCAGGTTGAGCCCAGGAATTTCACGTCTGACTGTACGAACCGCCTACGCGCCCTTTACGCCCAGTCAATCCGAGCAACGCCAGCCCCCTTCGGTTTACCCCGGCTGCTGGCCCGAT
+
CCCCGGGGGGGGGGGGGGGGGGGGGGGGGGGGGGGGGGGGGGGGGGGGGGGDGGGGGGGGGGGGGFGGGGGGGGGGGGGGGGGGGGGGGGGGGGFGGGGGGGGGGGGGGGGGGGEGGGGGGGGFGGGGGGGGGGGGGGGGGGGGGGG8CFGGGGE8C>:EGGGFFCC>ECF?CCFFGGGGGGGFGGGE58FG>8CFFFGGGGGGGGGGGEFGGGFFGGFCAFCFGGGGGFFF>1,7>BBGFFF./7D>4*97F=:47:39DF:((((,418@BB?0((((-,:2(((-16>0),42(,((#
@M06045:235:000000000-JCY5N:1:1101:12169:5205 2:N:0:TACAGC
TACAGCGGACTACACGGGTTTCTAATCCTGTTCGCTCCCCACGCTTTCGCTCCTCAGCGTCAGTATCGGCCCAGAGACCCGCCTTCGCCACCGGTGTTCCTCCTGATATCTGCGCATTTCACCGCTACACCAGGAATTCCAGTCTCCCCTACCGAACTCAAGTCTGCCCGTATCGACTGCAGGCCCAGAGTTAAGCCCCAGGTTTTCACCGTCGACGCGCCAAACCGCCTACGAGCTCTTTACGCCCAAAAATTCCGGACAACGCTCGCACCCTACGTCTTACCGCCGCTGCTGGCACGTC
+
CCCCGGGGGGGGGGGGGGGGGGGGGGGGGEGGGGGGGGGGGGFDGGGGGGGGGGGGGGGGGGGGGGGGFFGGGGFGCFGGGGGEEFFDGEGGCFGGGGGGGGGGCFGCFGG9EFGGGGGGGGGGGGGGGGGGGGFGGGGFDF@FEFGGGGGGGGGGGGGCBEFGG9C9FED*>E>CGDGGGF>EEEG:BC>C;@?FFGGEEFC9CFG9C+:FD<DG)>D))CGGGGDDDB3553(7.98F*9F5C<DEF**077CF4;),))(-4(-,,(>E3(.4412(4)-5(-(49901)4(-,),(#
@M06045:235:000000000-JCY5N:1:1101:10524:5229 2:N:0:TACAGC
TACAGCGGACTACCAGGGTTTCTAATCCTGTTTGCTCCCCACGCTGTCGCGCCTCAGTGTCAGCAACTGCCCAGCAGGCCGCCTTCGCCACCGGTGTTCTTCCGGATCTCTACGCATTCCACCGCTACACCCGGAATTCCGCCTGCCTCTACAGTGCTCCAGCCGCGGCAGTATCCCTGGCCGACGCAGGGTTGACCCCCGCCATTTCACCAAAGCCTGACCCGGCCACCTACGCCCCCTTTCCGCCCAATGATTCCGCACAACGCCCTAACCCTCCACATTAGCGCGGCTGCTGGCACCT
+
,B<<FG7@EF@AEF<E7F@FGGEA<CDEF,CE,;@CFFCCGG+:6@@C,D@+:,BFGG<FEGFFCFGGG@<C@E,:CC:FEEC,C<DCEEEG@@=@:7E@?@AE++BF<FFGGG7FGG,CFEFFC:C==:=C>@@E7F<D8>C8F8@,,DFEBBCAC9>FD,,*@5518*B8E,>;,:6C,;::88C885*2=1?+2<B*****1+0<C9C4*9F*99)*)0*1)97357>)930)0079)6*9D*9.>*2)*1:=?:)15)4:>6(2,(07>(431(((,).-5(34191(-5220(.(#
@M06045:235:000000000-JCY5N:1:1101:21428:5240 2:N:0:TACAGC
TACAGCGGACTACCAGGGTTTCTAATCCTGTTTGCTCCCCACGCTTTCGCACCTCAGCGTCAGTACCGATCCAGTGGGCCGCCTTCGCCACCGGTGTTCTTCCTAATATCTACGAATTTCACCTCTACACTAGGAATTCCACCCACCTCTATCGGACTCAAGACGTGCTGTATCAAAGGCAGTTCCGAGGTTGAGCCCCGGGATTTCACCCCTGACTGACACATCCGCCTACGTGCGCTTTACGCCCAGCGATTCCGAACCACGCTAGCTCCCTTCTTATTACCGCGGCTGCTGGCCTGCG
+
CCCCFGGGGGGGGGGGGGCFGGGGGGGGGGGGGGGFAFGGGGGGGGGGEGGGGDFFGGGGG7FGGGFCGEGFEEFGGGGGGGG7CF7CGGGGGCCEFGGGGGGGG9FDFGGFGGGCDFFFGGGGG?FGGGGCFBEFGFACEGGEGGGGGGGGGDGGGECF6@EGEGBFFGGFGGFAEDFGFEF;EF5:*BCCDFGGGGCCEGCECF?CCF5>C54<FGF<***06C<CD>:F@?0>>EF3>675DDDE**1>>FG?90)()0:1;2<1:)9F72)3))))..6609(((-2()).3()((#
@M06045:235:000000000-JCY5N:1:1101:4953:5256 2:N:0:TACAGC
TACAGCGGACTACCAGGGTATCTAATCCTGTTCGCTCCCCACGCTTTCGCTCCTCAGCGTCAGTAATGGCCCAGAGATCCGCCTTCGCCACCGGTGTTCCTCCTGATATCTGCGCATTTCACCGCTACACCAGGAATTCCGATCTCCCCTACCACACTCTAGTCTGCCCGTATCGAATGCAAACCCGGGGTTAAGCCCCGGGCTTTCACATCCGACGCGACAGACCGCCTACGAGCTCTTTACGCCCAATAATTCCGGACAACGCTTGCGCCCTACGTATTACCGCCGCTGCTTGCACGCG
+
CCCCGGGFGFGGFGGGGGGGGEGGGGGGGGGGFGGGGGGGGGDGGGFGFCBFGFFGFGGGGGGGGDEFGGGGGGGGGGGG8FGGGGGGGGGGEGFGGGGGFGGGG<FGGGGFFGGGGGFFGF,BEGGGGGGGGGGGGGGGCC@8>EDGGGGGGGGGGEG;FDGGECGGGEG6DGC8ECGGF3,38C>EG5EGGG?FGGGGCGGGF??CFC@FFC5C87075<C<CDDGG.37)43@.9*C@BF:CDCDF4*9F?CF)3)3<>:968883,8<B>?BFF?4(4>)2((-3949)),,).1(#
@M06045:235:000000000-JCY5N:1:1101:8498:5281 2:N:0:TACAGC
TACAGCGGACTACAGGGGTATCTAATCCGGTTCGCTCCCCACGCTTTCGCGTCTCAGCGTCAGGTAGGGCCCAGAGAGCCGCCTTCGCCACTGGTGTTCCTCCCGATATCCACGCATATCACCACTACACCGGGAATTCCACTCTCCTCTACCCTCCTCAAGTCTGCCAGTATCCAAGGACCTCTCCCAGTTGAGCCGGGAGCTTTCACCCCAGACTTAACAAACCGCCTGCACGCCCTTTACGCCCAGTAAATCCGGACAACGCTGGCCACCTACGTATTACCGCGTCCGCTGGCACGTG
+
CCCCGGDDGEGGGGFFGGGGGGGGGGGGDCCFGGGEEGGGFDBFGEFFGC7+76CFFGGGGGGGGGFCGFGGGGGGFEGGGDGEGG7EGDG<BFFFGGGGFFGGCE:F::,A=CFGGFDF<A@<3>FFGGGGGGFCFGGDFF;ECCGCFEFGCE9DEFGGGFGC>>EFGGCFGFFCGCFGFDFF9DGFCCFGCFGGGGDDEE=FGA7:<=*)=/;<<CFCA+*;7CCDD7>FFF?>F0596?F8D<G:*2:@**:9BBB0)8,(,,((4:FFF0(21:7<?BA-(3;22(4,,,(-()((#
@M06045:235:000000000-JCY5N:1:1101:5551:5333 2:N:0:TACAGC
TACAGCGGACTACCAGGGTATCTAATCCCGTTTGCTCCCCTGGCTTTCGCGCCTCAGCGTCAATGCCGGTCCAGGATGCCGCCTTCGCCACCGGTGTTCCTCCAGATATCTACGCATTTCACCGCTACACCTGGAATTCCGCATCCCTCTCCCGAATTCAAGCCTGCCAGTATCGGACGCAGTTCCCGGGTTGAGCCCGGGGATTTCACGTTCGACTTAACAGGCCGCCTACGCGCCCTTTACGCCCAGTAATGCCGAACAACGCTTGCCCCCTCGGTATTACCGCGGCTGCGGACACACA
+
CCCCGGGDGGGGGGGGGGGFGGGGGGGGGGGGGGGGGGGGG?FGGGGGGGGGGCGGGGGGGGGGGEGGEFGEGGGGGGFFGGGGGGGGGGGGGGGGGGGGGGGGFEFAFFCGGGDFGGGGGFGGGGEGGGGGGGCAFGGFFDGDCCECC>FGGGCGGGGGEFGDGFFCFGGFGGGDE*CEGGEFGCCEGCGGG:6C*AEEEG5=<CFGCFGCCG7CD3@F=7:5<57<CEF?>6>5>:EGFFF:DDGEF6>F@*27)4:>@FB9>F18?04>;16(2:?B>A<A<;B9((((((432::(#
@M06045:235:000000000-JCY5N:1:1101:25411:5342 2:N:0:TACAGC
TACAGCGGACTACTAGGGTATCTAATCCTGTTTGCTCCCCACGCTTTCGTGCCTGAGCGTCAATCTCAGCCCAGGGGGCTGCCTTCGCCATCGGTGTTCCTCCACATCTCTACGCATTTCACTGCTACACGTGGAATTCCACCCCCCTCTGCCAGATTCTAGTTCGCCAGTTTCAACCGCCATTCCCAGGTTGAGCCCGGGGCTTTCACAGCTGACTTAACGAACCGCCTGCGCACGCTTTACGCCCAGTAATTCCGATTAACGCTCGCACCCTACGTATTACCGCGGCTGCTGGCCCGCA
+
CCCCGGGGGGGGGGGGGGGGGGGGGGGGGGGGGGGGGGGDGDGGGGGGGGGGGGGGGGGGGGDFGFGGGGGGGGGGGGGGGGGGGGGGGGGGGGGGGGGGGGGGGGEFFFGGGGGGGGGGGGGGGGGGGGGGGGGFGGGGGGGGGGGGG?DFGGGGGGGGGGGGGGGGGGGGGGGGGF>CGGGGGGGFGGGGGCF?8EEGDCCEGCECFGFC+;FFDFFGFGGGGGDG<33>>;6:7>EG54@5<DDEG<DBF6799?E?>FA07,406()8>0(:11<<4<DF0(43911(,:7((4((#
@M06045:235:000000000-JCY5N:1:1101:22443:5353 2:N:0:TACAGC
TACAGCGGACTACAAGGGTATCTAATCCTGTTTGCTCCCCACGCTGTCGCGCCTCAGCGTCAGCAACAGCCCAGCAGGCCGCCTTCGCCACTGATGTTCTTCCCGATCTCTACGCATTCCACCGCTACACCGGGAATTCCACCTGCCTCTACTGTGCTCTAGCCTGACAGTTTAGAAGGCAGCCCTGCGGTTAAGCCGCAGGATTTCACCCCCTACTTATCAGGCCGCCTACGCCCCCTTTACGCCCAGTGATTCCGGACAACGCTCGCACCCTCCGTATTACCGCGGCTGCTGGCACGGC
+
CCCCGGGGGGGGGGGGGGGGGGGGGGGGGGGGGGGGGGGGGGGGGCFGFGGGGGGGGGGGGGGGGGGFGGFGGGGCCCFGGGGGGGGGGGG@EFGGGGGGGGGGGGDGGGGGGDGDGGGFGGGGGGGGGGGGGGGGGFGCFGFE,DFGGGGGGGFFGGFFCFFGG>>FFF;3@D;C7;BC>CCGGGCGGGGGGGGGGGGGGG5CFGGFF9CDGGGGCFFCC7@4CD3CCD>FB>(8;3<FF4@DGCC75>FF@FG4<6DFDF?06(,(31;BE0(861(4,.)6193(61;B:3408?34#
@M06045:235:000000000-JCY5N:1:1101:6072:5355 2:N:0:TACAGC
TACAGCGGACTACTCGGGTTTCTAATCCGGATCGCTCCCCACGCTTTCGCTCCTGAGTGTCAGGACCAGTCCAGGATGCCGCCTTCGCCGCTGGTGTTCCTCCGGATCTCTACGCATTCCACCACTACACCCGGAATTCCGCATCCCCCTACTGGCCTCCAGCCCGCCCGTATCGCACGACATCCCCCAGTTGAGCCGGGGTCTTTCACGCACGACGCGGCGGGCCACCTGCGAGCGCTTGACGCCCAATAAATCCGGACAACGCTTGCCCCCTACGTAGTACCGCGGCCGCCGGCACGGG
+
CCCCGGGGGGEFF@FGGGFG;F9FGGGGGGGGGGDAAC@:CFG>FC8FEEF87FFGGECF9EFGGGGGGFEGGGGFCFFFGD=,FCCE,>CBFGGEFGGGGGGGDE@FFGGFGGGGG7AEAFGFGGGGGGGGGDGCFFFEGE@EGGGG8@FFCEF7EGGGGFG>>GGGGGCEGEEDCEGGCEEG*=FGGGFD9FGG?8>CEEGGC:CGGF59C7DGCD:C>G3DGCC5F5?:.3(.>D5D0>?DG5CDG4**99C?)7>()02(4((,,5655;(,((..4:).,((-2((30360((((#
@M06045:235:000000000-JCY5N:1:1101:22579:5389 2:N:0:TACAGC
TACAGCGGACTACCAGGGTATCTAATCCTGTTCGCTCCCCACACTTTCGCTCCTCAGCGTCAGGACATGCCCAGAGAACCGCCTTCGCCACCGGTGTTCCTCCTGATATCTGCGCATTTCACCGCTACACCAGGAATTCCGTTCTCCCCTGCATGCCTCCAGTCTGCCCGTATCGAAAGCAAGCCACCAGTTAAGCCAGTGGATTTCACTCCCGACGCGACAAACCGCCTACGAGCCCTTTACGCCCAATACTTCCGGACAACGCTCGCACCCTACGTATTACCGCGTCTGCGGGCACGTG
+
CCCCGGGGGGGGGGGGGEGGGGGGCGGFGGGGGGGGGGCGFGGGGGGGGGGGCEFFGGGGGGGGGGGGGGFGFFFFFGGGEGGFGGGG,,=<FGGGGDFGCFFGFGGGDFGGGGGGDGFGCGFEEEGGGEGGGGGGGFEGFFGGGGGFGGFG?,@8EEGFGGGGGGFF?EGGCFCDCCGGGG>EF,<82D9>EFFGGGG8DC9>EFCFFGFFC?C51/)))):FGGC55)>7>?07)7.9?6?3557@FDF)94D*7,5>E549>?B>>BF35?(40,,636A),((-((-)(4(-9<(.#
@M06045:235:000000000-JCY5N:1:1101:25972:5419 2:N:0:TACAGC
TACAGCGGACTACAAGGGTTTCTAATCCTGTTCGCTCCCCACGCTTTCGCTCCTCAGCGTCAGTATCGGCCCAGAGACCCGCCTTCGCCACCGGTGTTCCTCCTGATATCTGCGCATTTCACCGCTACACCAGGAATTCCAGTCTCCCCTGCCGAACTCCAGTGATGCCCGTATCGACCGCACGCCCACAGTTAAGCTGCAGGTTTTCACGGCCGACGCGACACACCCCCTACGACCTCTTTACCCCCAAAAATTCCGGAACACGCTCGCCCCCTACGTTTTACCGCGCCTTCGTGCCCCC
+
CCCCEFFGGGGGGGGGGGGGGGGGGGGGGGGGGCGGGGGGE@FGGGGGGGCFGGGGGGGGGGGGGGGDEGGGGGGFG<CFGGGGFGGGGGGGGGGGGGGG9EFGGGGGGGGEFGGDGGGGGGGGGCFFGGGGGGGGGGGGDEFGDGGCEG?FFGGDGGGCEEE3>@,>@8*BEEFEGEG5C**4=F*/;*=2;;;<B+2@FCFFCF5?:?ED*)))1).957))*19)97)77(()756C8@7@*>C@D*/007*/1(52))41,-(4375>BBF0:?7((3434(,-(,((,,(-10,(#
@M06045:235:000000000-JCY5N:1:1101:4655:5465 2:N:0:TACAGC
TACAGCGGACTACTAGGGTTTCTAATCCTGTTCGCTCCCCACGCTTTCGCTCCTCAGCGTCAGTTGTTGCCCAGAGACCCGCCTTCGCCACCGGTGTTCCTCCTGATATCTGCGCATTTCACCGCTACACCAGGAATTCCAGTTTCCCCTGCAACACTCTAGTTTGCTCGTATCGACTGCAGACCCGAGGTTGAGCCTCGGGATTTCACAGCCGACGCAACAAACCGCCTACGCGCGCCTTACGCCCAGTAACTCCGGACAACGCTTGCCCCCCCTGTCTTACCTCTGCCGCTGGCACACG
+
CCCCF8@CGGGGGGFFFGEE@FFGGFGGGGGGGGGGGGGGFEGGCC8FCFC<FE8FFGGCD7FFFGFGGGGGGFGGGFFEEGG7FGFDEFG8+:FFFGGG,BFFGCG9BFFGGDE>7F@EEEGGDDGGGGFGFFFGEGGGFG;,,:EEGGFFGGGGGGFFGGGF9;9BFDGGGGDFEEEGGGGGFGGGGGGG>8,?ECFEGGC/=6CFD?FGGGCDGGFGFGF4<FD3)73)8;>5708>)*)097>5<*:669:<)-39:>(-3(31?04.7,446)59).65).)4)),-4(2((.((#
@M06045:235:000000000-JCY5N:1:1101:17162:5510 2:N:0:TACAGC
TACAGCGGACTACTGGGGTATCTAATCCTGTTTGCTCCCCACGCTGTCGCGCCTCAGTGTCAGCCATAGCCCAGCAGGCCGCCTTCGCCACCGGTGTTCTTCCGGATCTCTACGCATTCCACCGCTACACCCGGAATTCCACCTGCCTCTACTATGCTCCAGTGAGCCCAGTTCGCACGGCCGACTCGGAGTTGAGCCCCGAGCTTTCACCGCACGCTTAAGCCACCACCTACGCGCCCTTTCCGCCCAGTGATTCCGGACAATGCTCGCCCCCCTTGTAGTACCCCGGCTGCCTCAACAA
+
CCCC<EE@EGGGGGFGGEGGGGGGGGFFGEFGGFFGGGGGGGGGGGGGDFGGGFEGFFEFGGDGGGAFGGGGGGGDGFGGGGGGGGGGGGGGC@FCFEGGGCFG77BFFGGGGGGGGGGGGGGGGDCGGG<FE=C=FGGGDFGGGGFFGEFFEFFCF;FGG,EFFGG6FC@DCDGGCE8>CEG5E*;;B::**<FCFGGG5*=E8E799C:35)15)*019F:>*>FC<>:?F:95>D@)774*19<5*127??CB=251502)),).(-)<324(31-)).6)4)((-(-((())().)#
@M06045:235:000000000-JCY5N:1:1101:16217:5537 2:N:0:TACAGC
TACAGCGGACTACAAGGGTTTCTAATCCTGTTTGCTCCCCACGCTTTCGCACCTCAGCGTCAATATGTGTCCAGTAAGTCGCCTTCGCCACTGGTGTTCTTCCGAATATCTACGAATTTCACCTCTACACTCGGAATTCCACTTACCTCTCCACAATTCAAGCGATGCAGTCTTAAAGGCAGTTCCAGAGTTGAGCTCTGGGCTTTCACCTCTAACTTACAAAGCCGCCTACGTGCGCTTTACGCCCAGTAATTCCGAACAACGCTAGCCCCCTCCGTATTACCGCGGCTGCTGGCCCGGC
+
CCCCGFEGGGGGGGGGGGGGGGGGGGGGGGGGGGGGDGFFGGGGGGGGGGEGGFFGFGGGGGGDFGGFACFGGGFGCGGGGGGGGGEGGGGGFGGGGGGGGFGGGGGGGGCCFGG<<AFFGGEFFGGGGGCFFEECGFGAEFGGFFFBFDFGGGGGGFGGEGGGGGCCDCGECFGGGG3@DEGGGGG7DCGF;ECE,<,ADFEFGFFGGECGG:>FFGFGFG4*4CDD4?)?4-088?DGF6ADGG<>F>GFFFGFFDDFFFFF6,49??FBF>?<BFFF?<<2192(40(3:?(-(-4-#
@M06045:235:000000000-JCY5N:1:1101:23943:5553 2:N:0:TACAGC
TACAGCGGACTACAAGGGTTTCTAATCCCGTTTGCTCCCCTAGCTTTCGCTCATCAGCGTCAATGCCGGTCCAGGATGCCGCCTTCGCCACCGGTATTCCTCCAGATATCTACGCATTTCACCGCTACACCTGGAATTCTGCATCCCTCTCCCGGATTCAAGCCATCCAGTATCGGATGCAGTTCCCAAGTTGAGCCTGGGGATTTCACATCCGACTTAGTTGGCCGCCTACGAGCCCTTTACGCCCAGTAATTCCGAACAACGCTTGCCCCCCCCGTATTACCGCGGCCGCTGGCACGGC
+
CCCCGGGGGGGGGGFGGGGGGGGGGGGGGGGGGGGGGGGGGFGGGGGGFFEGGGGGGGGEE7CFEFGGGGGGGGGGGFFFGGGGEGGGGCGGGGG7FDFGFGGCFGGCFGGGGGEECFGD9?FGGGGGCGGGG88<FGGGCGFDEFGGGGGGGGCCEEGGGFGGGGGGGGG;@EBEEGCDFAEFEGGGG5DFE9>EFGECFG8*=EGGGG?CCDDDDDF+@DFCCFDGGFFA5(,5=FFG@*97C195707*9BFF4:EF57?F9::<28?FEF977?(2(.)609>(4(,49;6:7>:2#
@M06045:235:000000000-JCY5N:1:1101:25385:5582 2:N:0:TACAGC
TACAGCGGACTACACGGGTTTCTAATCCCGTTCGCTCCCCACGCCTTCGCGCCTCAGCGTCAGGTCCGGCCCAGTTGGCCGCCTTCGCCACGGGTGTTCCTCCCGATCCCTACGCATTTCACCACTACACCGGGAATTCCACCAACCCCTCCCGACCTCCAGCCCGCCAGTCCCCGACGCCCCTCCCCGGTTGAGCCGGGGGCTTTCACGTCAGCCTTGACGAGCCGCCTGCGCGCCCTTGACGCCCAGTAACTCCGTCCAACGCTCGGCCCCTACGGCTCACCCCAGCTGCTGGCCCGCG
+
CCC?DFFCFCCFGGFECE+;@EGFFGFGGGGFD@CBEGGGGGDGG8CG@FDEGGG@<<FCF:F8,,CC7=FGCFFGG?EE:FGG:F@7F+?=>FGGG7EF,CBC++8@+AD<FGFCFC<DCFGDGF8D=FG7:>7FFGGC=FG7DBEEG5*:EE7EGD6,,1<FG*BCEGCGF8EE88**/:=5;ECC5*:8:0:CFG5?*CEC*3:9:/:F=D**9C)2)*11>D))).0)54-))077)*073D))**:?F47@B()3)/5(,--4(()8>((.(((((,6:(,(-3)(.),(,((,(#
@M06045:235:000000000-JCY5N:1:1101:14303:5585 2:N:0:TACAGC
TACAGCGGACTACCGGGGTTTCTAATCCTGTTCGCTCCCCACGCTTTCGCTCCTCAGCGTCAGTTGTTGCCCAGAGACCCGCCTTCGCCACCGGTGTTCCTCCTGATATCTGCGCATTTCACCGCTACACCAGGAATTCCAGTCTCCCCTGCAACACTCTAGTTTGCTCGTATCGACTGCAGACCCGAGGTTGAGCCTCGGGATTTCACAGCCGACGCAACAAACAGCCTCCGAGCCCTTTACGCCCAAAAATTCCGGACAACGCTTGCACCCTACGTATTCCCGCGGCTCCTGGCCTGCC
+
CCCCGGGGGGGGGGGGGGFGGGGGGGGGGCFGFGGEGGGGGGGGG@DGGGGGGDFGGGGGGGGGGGGGFGGGGCAFFGFGEGGDGGDGGGGGGDFGGGGC<EB8BFFDFGAFGGDEEFFFGCFGGFGGGGGFG@FFGGFGG9=E9;DDCGGGGCGGECCGGGGFAEGFGEEG?EBEE5B89:7DG5CEE*=,,?B??=C5EGGECGCFGFFGG37<5D>7:FG5C**9D@)08;;3))776*877C3@3**77/*96939DFB(41:(026@>?4:(3)68)6<4>1126((().(,)-(#
@M06045:235:000000000-JCY5N:1:1101:16901:5610 2:N:0:TACAGC
TACAGCGGACTACTGGGGTTTCTAATCCTGTTCGCTCCCCACGCTTTCGCTCCTCAGCGTCAGTAATGGCCCAGAGATCCGCCTTCGCCACCGGTGTTCCTCCTGATATCTGCGCATTTCACCGCTACACCAGGAATTCCGATCTCCCCTACCACACTCTAGCCTGCCCGTATCGAATGCAGACCCGGGGTTAAGCCCCGGGCTTTCACACCCGACGGGACAAGCCGCCTACGAGCTCTTTACGCCCAATAATTCCGGACAACGCTTGCCCCCTACGTATTACCGCGGCTCCTGGCCCGCG
+
CCCCGGGGGGGGGGGGGGFGGGGGGGGGGGGGGGGGGGGGGGGGGGGG@GEGGGGGGGG@FGGGGFGGFGGGGGFGFDFGGGGGGGGGGGGGGGGGGGGGGGGGGGGFGGGGGGGGGGFGGGGGGGGGGGGGGGGFGGGGGGEG@FGGGGGGGFGFGGGCFEEEFFGGGGG56@8DFGGGFFFGGGGGGDGGGGGGFGGEEGGGGGG9FGGGDDDD5))1>GD*9CDGGBDFDFFF)9*CFFF5<C))90*697CFF;B6>5<(428?006F>>1,(4?>(:<D1;FB91-1:?2?(8>(#
@M06045:235:000000000-JCY5N:1:1101:14406:5652 2:N:0:TACAGC
TACAGCGGACTACCGGGGTTTCTAATCCTGTTTGCTACCCACGCTTTCGCTCTTCAGCGTCAGTCACGGCCCAGAGCGGCGCCTTCGCCACTGGTGTTCCTCCTGATATCTGCGCATTTCACCGCTACACCAGGAATTCCACTCTCCTCTTCCGGACTCTAGCTTTACGGTTTCCACCGGCGTCTCGAGGTTGAGCCTCGAGTTTTCACAACGGACCTGTAAAGCCGCCTACCCGCTCTTTACGCCCAATAAATCCGGACAACGCTTGCCCCCTACGTAGTACCGCGGCCGCTGGCCCGGG
+
CCCCGGGGGGGGGGGGCFGGGGGGGGGGGGGEGGGGGGGCFGCEGCFGFGGGGGGGGGGGGGGGGGGE@FFGGG<F?CEDFGGFDFGGGGGFEF,BFGGFGFGGGFGCCFEFFGGG@7FDFGGGGGEGGGG<D77F@FEGGGFGGGGGGGGGFGCECCFAFGGGGCC;E5,>EFFF?>=EGGGD*=@+8*186:FGG6=CE*>CF??CFFCGED559CF7@F*:>FGGG355).7B<BFGF4@59<DFGGGF4@FFFBB9>F?9>-(4:BF)7;B:14)(44:<2,(-((-421(3(--(#
@M06045:235:000000000-JCY5N:1:1101:7124:5662 2:N:0:TACAGC
TACAGCGGACTACAAGGGTTTCTAATCCTGTTTGCTCCCCACGCTTTCGCATCTCAGCGTCAGTTACTGTCCAGGTGGCCGCCTTCGCCACCGGTGTTCCTCCTGATATCTACGAATTTCACCTCTACACCAGGAATTCCGCCACCCTCTCCAGTACTCAAGACCAGCAGTTTCAGATGCAGTTCCCAGGTTGAGCCCGGGGATTTCACATCTGACTTGCCGACCCGCCTACATGCGCTTTACGCCCAGTAATTCCGAGCAACGTTCGCACCCTCTGTATTACCGCGGCTGCTGGCACAGG
+
CCCCGGGGGGGGGGGGCGFFGGGGGGGGGGGGGGGGGCFEFGGGGGGGGGGGGGGGGGGGGGGGGGGFGFGGGFGGGGGGGGGGGGGGGDGGGGGGGGGGGGGGFDGGGGGGGGC8EFGFGFGGGGGGGGGGGGGFGGGGGGGGD8ECFDGGGGGGGFGFGFGGDFFFGGGGGGGFGGGGGGGGGGGGGDFGCGGCFGGCCEEGC@:FG9=;CC@FF7*=ACDD3>DDDDFFF?EFFB3DFFFEG37@C6C@=FGFF<)4)030::7:(-7B3?B04:)645<40(3(9((()).:()((#
@M06045:235:000000000-JCY5N:1:1101:25762:5714 2:N:0:TACAGC
TACAGCGGACTACTGGGGTTTCTAATCCTGTTCGCTCCCCACGCTTTCGCTCCTCAGCGTCAGTATCGGCCCAGAGACCCGCCTTCGCCACCGGTGTTCCTCCTGATATCTGCGCATTTCACCGCTACACCAGGAATTCCAGTCTCCCCTACCGAACTCCAGCCTGCCCGTATCGACCGCAAGCCCGCAGTTGAGCCACGGGTTTTCACGGACGACGCGACAAGCCGCCTACGAGCTCTTTACGCCCAATAAATCCGGACAACGCTCGCGCCCTACGGCCTACCGCGGCTGCTGGCACGTG
+
CCCCGGGGGGGGGGGGGGGGGGGFGGGGGGGGGGGGGGGGGGGGGGGGGGGFGGGGGGGGGGGGGFGGGGGGGGGGGGGGGGGGGGGGGGGGGGGGGGGGFGFGGCFFGGGGGGGGGGGGGGGGGGGGGGGGGGGGGGGGGDGGFGGGGGGGGGGGGGGGGGGGGGGGGGGGG6:FGEGGGCECCGGDDCCDDD?DFG6CEDEGEFGGGGGGG3CD<D>D:CD5CGGGDEEFF?BF;FFCFFFED<DEGGCFF=FFDFF6>:69>0:9B>DE>>??((((,4(49042300:028:??6(#
@M06045:235:000000000-JCY5N:1:1101:26162:5721 2:N:0:TACAGC
TACAGCGGACTACCCGGGTTTCTAATCCTGTTCGCTCCCCGCGCTTTCGTGCCTGAGCGTCAGGTCTCGTCTAGGGCGCTGCCTACGCCGTCGGTGTTCCTCCGGATCTCTACGCATTTCACCGCTCCACCCGGAATTCCACGCCCCTCACCGAGCCTCAAGCCCAGCCGTCTCGCGACCACCCTCCCAGTTGAGCCAGGAGATTTCACTCGCGACGCGCCAGGCCGCCTGCGCACCCTTTACGCCCAGTAACTCCGGACAACGCTCGTCTCCTACGTATTACCGCGGCTCCTGGCACTCC
+
CCCCGGGGGGGGGGGGGGGGGGFFGGGGGFGGGGGGGGGGGGGGGGFGGGGGGGFGGGGGGGGGGGFGGGGGGGGGGEGGGGGGGGGGGGGGGEGGGGGGFGGGGGCFD9BFGGGGGGGGGGGGGFGGGGGGGGGGGGGGFGGGGGGFGFGGGGGGGFGGGGGGGDFGGGGGGGFGEECE=F=EFGGGGGCEG+CGG?FGFGG6C<<??+:**95<<DDGFGGFFDDCD55>39;E@F)9@FFEGG<5*977BBGFFF31:FF9>6?B1<)799<<?:?>2:6<((,191,(480:,,,(#
@M06045:235:000000000-JCY5N:1:1101:4133:5800 2:N:0:TACAGC
TACAGCGGACTACCAGGGTTTCTAATCCTGTTCGCTCCCCACGCTTTCGCGTCTCAGCGTCAGTACCGTACTAGAGAGCCGCCTTAGCCACGGGTGTTCTTCCTGATATCTGCGCATTTCACCGCTACACCAGGAATTCCACTCTCCTCTTCCGGACTCTAGCCACATGGTTTCCATCGGCGTCTCGAGGTTGAGCCTCGAGTTTTCACAACGGACCTACATGGCCGCCTACACGCGCTTTACGCCCAATAAATCCGGACAACTCTTGCCCCCTACGTCTCACCGCGGCTTCCGGCACGCC
+
CCC@@AEDGGGGGGGGGGEGGGGGGGGGGDGGGGG@CCGEFGGGGGCFGEGGGGGFFGFFGGGGGFGGGGEGGDD<C:<F>FGGGGGGGGGG>F>CCFGFEGGGDG<EGGFFECBFEG9ED<FEGGGGEG8FF+AAFCGGGF9EGGGFCFFGEDDGEGFCFGEFF?CGC6,@8C;FFGEGGECECE6CEGGGGGFGGCC*8C@EG+<@EFFD5CDG3DFCA:>5CCC7535?FBB3)8>55BF@GDD@G47**7:?)(73:5())-)5926FDBBB3((.(64?431(-4(1)(,4(1,(#
@M06045:235:000000000-JCY5N:1:1101:20621:5807 2:N:0:TACAGC
TACAGCGGACTACCAGGGTATCTAATCCTGTTCGCTCCCCACGCTTTCGCTCCTCAGCGTCAGTATCGGCCCAGAGACCCGCCTTCGCCACCGGTGTTCCTCCTGATATCTGCGCATTTCACCGCTACACCAGGAATTCCAGTCTCCCCTGCCGAACTCTAGTCTGCCCGTATCGAATGCAGGTCCAGGGTTGAGCCCTGGATTTTCACATCCGACGCGACAGACCGCCTACGAGCTCTTTACGCCCAATAATTCCGGACAACGCTTGCACCCTACGTATTACCGCCGCTGCTGGCACGGA
+
CCCCGGGGGGGGGGGGGGGGGGGGGGGGGGGGGGGGGGGGGGGGGGGGGGGGGGGGGGGGGGGGGGGGGGGGGGGGGGGGGGGGGGGGGGGGGGGGGGGGGGGGGGGGGGGGGGGGGGGGGGGGGGEGGGGGGDEFFGGGGGFGGGGGGGGGGGGGGGGGGGGGGGGGGGGDFGEFGGGGGGGGGGGGGGGGGGEFGGGGGGGGFGGCGGGGGGGGGGFGFDGGFCC<DB>@B06BDFFDFFFEGGDFGGDFFFGFFBFFFF:(--3:?>FFE::::2<ABAA<02(-3((1:>?:0<<(#
@M06045:235:000000000-JCY5N:1:1101:25716:5819 2:N:0:TACAGC
TACAGCGGACTACTCGGGTATCTAATCCTGTTCGCTCCCCACGCTTTCGCTCCTCAGCGTCAGTATCGGCCCAGAGACCCGCCTTCGCCACCGGTGTTCCTCCTGATATCTGCGCATTTCACCGCTACACCAGGAATTCCAGTCTCCCCTACCGAACTCCAGCTGACCCGTATCGACTGCAGACCACACGGTTGAGCCGCGGGTTTTCACAGTCGACGCAACCAGCCGCCTACGAGCCCTTTACGCCCAATAAACCCGGACAACGCTTTCGCCCTACGTCTTACCGCGGCTGCTGGCACCC
+
CCCCGGGGGGGGGGGGGGGGGGGGGGGGGGGGGGGGGGGGGGGGGGGGGGGGGGGGGGGGGGGGGGGGGGGGGGGGGGGGGGGGGGGGCCFGGGGGGGGGGGGGGGGGGGGFFGGGGGGGGGGGGGGGGGGGGGGGGGCFGGGGGGGGGGGGGCGGGGGGGG?FGGGGGGGGGGGGGGGGGGGGGGGGGGGGGGFGCFGGEGGGEGGGGGGG<7CDG<>3>DC39CCDGF37F?07B)8*7FB=3*9:DG>?B?*)89DF>>((4>?0,9DBEBFB:6?B?FFF03(,49;610:7::?(#
@M06045:235:000000000-JCY5N:1:1101:11484:5844 2:N:0:TACAGC
TACAGCGGACTACTGGGGTTTCTAATCCTGTTCGCTCCCCACGCTTTCGCTCCTCAGCGTCAGTATCGGCCCAGAGACCCGCCTTCGCCACCGGTATTCCTCCAGATATCTACGCATTTCACCGCTACACCTGGAATTCTGCATCCCTCTCCCGAATTCAAGCCATCCAGTATCCGACGCAGTTCCCAGGTTAAGCCTGGGGATTTCACGTCGGACTTAGTTGGCCACCTACACGCCCTTTACGCCCAGTAATTCCGAACAACGCTTGCCCCCCCCGTATTACCGCGGCTGCTGGCCCGGG
+
CCCCGGGGGGGGGGGGGEFGGGGGGGGGGGGGDGGGGGGGGGGGGGGGGGGGGGGGGGGGGGGGGGGGGGGGGGGFFGGGGGGGGGGGGGGGGGGDFGGGGGGGGGGFGGGGGGGGGDGGGGGGGGGGGGGGGGGGGGGGGGGGGDGGGGGGGGGGGGGGGGGGGGGGGFGGFGFGEGGGGGGGGGGGGGGGGGGGFFGGGG5EGFECFGGG=DCGGGFGFFDCF6D*>FFFFFFFFFEFFFFFGDCDGFG*7=FFF:>B3?<>BB06:?7FB;>BB?;736ABF6>62(--8?>6(493#
@M06045:235:000000000-JCY5N:1:1101:26512:5857 2:N:0:TACAGC
TACAGCGGACTACTCGGGTTTCTAATCCTGTTTGCTCCCCACGCTTTCGTGCATGAGCGTCAGTGTTATCCCAGGGGGCTGCCTTCGCCATCGGTATTCCTCCACATCTCTACGCATTTCACTGCTACACGTGGAATTCTACCCCCCTCTGACACACTCTATCCGTGCAGTCACAAATGCAATTCCCAGGTTGAGCCCGGGGATTTCACATCTGTCTTGCACAACCGCCTGCGCACGCTTTACGCCCAGTAATTCCGATTAACCCTCGCACCCTCCGTATTACCGTGTCTTCTGGCACGTG
+
@CCCGGGGGGG<FGGGGGECFGGG9FGFGGGGGGGGGGGGGGGGGGGFCECFFGEGGFGGGDEFGGGGGFG@CF@EEGDCFFCE<E,?FGEGGGG,DFFF<EFFGG?,?FCA<FDFGEGEFGGFFFDGGGGDF@+=FFFF<DFGGGGGGGGBFGGGGDGCF,@EGGDCEBEF9FG,5@;;F,@FFFGGGC69>8FFEFEE8CEGDGC7EGGGGG:CCGF=FGGFDGGC558AEF>DDF>DF*7>D)157CD46=>*6:B(7/6).(-274)851(43?4?><>-,(,.3))-))).(4:(#
@M06045:235:000000000-JCY5N:1:1101:17315:5866 2:N:0:TACAGC
TACAGCGGACTACAGGGGTATCTAATCCTGTTTGCTCCCCACGCTTTCGCGCCTCAGCGTCAGTGCCGGTCCAGATGGCCGCCTTCGCCACCGGTGTTCTTCCCAATATCTACGAATTTCACCTCTACACTGGGAATTCCGCCATCCTCTCCCGGACTCACAGCGCAACAGTATCAAGCGCAGTCCCCGGGTTTAGCCCGGGCCTTTCACGCCTGACTTATCGCACCGCCTACGCGCCCTTTACGCCCAGTAATTCCCAACAACCCTCGCCCCCTCCGGATTACCGCGGCCGCTGGCCCCC
+
CCCCFFGGGEGGGGFGGG@FGFFGGGGDFAFGGGGCFFDGGGGGFEGGGEEEEEEGGFEGGGGGGGGGGG>FGGF9CEGGGGGGGGGGGGGGGGGGGGGGGGFGGGEAAFG9FEE,AAFCGGG9FGFGGG<DFGGGGCBFGGGDCFFFGGCFGGCECDDFF8DFCEGGGGGGFGGGGCGGCG=EGGGGGGGBE8EBC+BCGG5:CGGGFFFGG4750>@7=F3<5DGD).7BF29B>@D))<7=*/>:356@4/C=@)*457?:((,(,-<BFF4::9(((4)396((471((,,6:(2(#
@M06045:235:000000000-JCY5N:1:1101:17193:5867 2:N:0:TACAGC
TACAGCGGACTACCAGGGTATCTAATCCTGTTTGCTCCCCACGCTTTCGCGTCTCAGCGTCAGTAACGTCCCAGCGAGCTGCCTTCGCAATTGGTGTGCCTCCTGATATCTGCGCATTTCACCGCTACACCAGGAATTCCACTCGCCTCTTCCGTACTCTAGCCCGACAGTATCCACCGGCATTCGAGGGTTGAGCCCCCGACGTTCACAGCGGACTTACCGGGCCGCCTCCACGCGCTTTACGCCCAATGATTCCGGACAACGCTTGCCCCCCCAGCATTACCCCAGCTGCGGGCCCGCG
+
CCCC9FGDGEGGFGFGDGG8FFGGGGGGGFGGGGGAGGGGDGGGC:FGEFGGGFFFGFGGGGGGGGGGGGEFGGGGCGCFFFGGGFGGGFGFGCCFF+CEGGGGGGC9EFGGAFEG7@DEFGGGGG7BGGFCFCF,D,EF<F,DFGGGG8DFAEFFGFGGGCFFGG+:*>DGGGGGGCGC>B*5>,,=:8;:ECFF6A5CG5:*/3=EGGFGEG))99=>9*3<DC5<5.))7:1@3>)*)*85<DD@5FC*9=776(.(.).7>0:?(59@D0(((((6624).-((.)((((-(((((#
@M06045:235:000000000-JCY5N:1:1101:20850:5889 2:N:0:TACAGC
TACAGCGGACTACCAGGGTATCTAATCCTGTTCGCTCCCCGCGCTTTCGTGCCTGAGCGTCAGGTCTCGTCTAGGGCGCTGCCTACGCCGTCGGTGTTCCTCCGGATCTCTACGCATTTCACCGCTCCACCCGGAATTCCACGCCCCTCACCGAGCCTCAAGCCCAGCCGTCTCGCGACCACCCTCCCAGTTGAGCCAGGAGATTTCACTCGCGACGCGCCAGGCCGCCTGCGCACCCTTTACGCCCAGTAACTCCGGACAACGCTCGTCTCCTACGTATTACCGCGGCTGCTGGCACGGT
+
CCCCGGGGGGGGGGGGGGGGGGGGGGGGGGGGGGGGGGGGGGGGGGGGGGFGGGGGGGGGGGGGGG@FGFGFGGGGGGGGGGGGGGGGGGGGGGGGGGGGGGGGGGGFEFDFFGGGGGGGGGGGGGGGGGGGGGDGGGGGGGGGGGGFCFGGGGGGGGGGGGGGGFGGGGCG>GGGEGGGGGGG8FGGGGEFFDEGGCGFECEFG7CGGFFCCCDG7D>GFGGFGGGGG>FF>B;EFFF4FFF@CCDFFGGFF*:604@>BFF19(39;B@FF22?(4)<:<BB<>(799332):?0?F(#
@M06045:235:000000000-JCY5N:1:1101:12165:5899 2:N:0:TACAGC
TACAGCGGACTACTGGGGTATCTAATCCTGTTCGCTCCCCGCGCTTTCGTGCCTGAGCGTCAGGTCTCGTCTAGGGCGCTGCCTACGCCGTCGGTGTTCCTCCGGATCTCTACGCATTTCACCGCTCCACCCGGAATTCCACGCCCCTCACCGAGCCTCAAGCCCAGCCGTCTCGCGACCACCCTCCCAGTTGAGCCAGGAGATTTCACTCGCGACGCGCCAGGCCGCCTGCGCACCCTTTACGCCCAGTAACTCCGGACAACGCGCGTCTCCTACGTATTACCGCGGCTGCTGGCCCGCG
+
CCCCGFGEGGGGGGFGGGGEGGGGGGGGGGFFGED:FEGEGGGG>CFGGGGEFGGGGGGGEFGGFGGGGGGGGGG@FGGG7FFFGGGGGGCFGGGEG:<FEGCFGG@:FGFAFGEGGECFGGGGD=FCFDFGGG7<FFFEFFFEGCGDGDDGGDEEGG,:C?E=CECEF56C**+=CC85*;?EC@CGGFFDE++<E6@:*;FG+<CCE<<7CC/753.7))1*577397357;0>B3.974=3CC<:<F*7=*2/)-56)08;>(,(42)0*)..-3)-44)6166(,(,23).,4,,(#
@M06045:235:000000000-JCY5N:1:1101:24244:5907 2:N:0:TACAGC
TACAGCGGACTACCGGGGTATCTAATCCTGTTTGATCCCCACGCTTTCGAGCCTCAGAGTCAATATTCGTGTAACGAGCTGCCTTCGCAATTGGTGTTCTATGTCATATCTAAGCATTTCACCGCTACATGACATATTCCGCTCATCTCCACGGTATTCAAGACAGATAGTATCAACGGCAGTTTCCGAGTTAAGCTCGAAGATTTCACCACTGACTTACCTGCCCTCCTACGCTCCCTTTAAACCCAGTGAATCCGGATCACGCTTGCACACTCCGTATTACCGCGGCTGCTGGCACGGG
+
CCCCFGGCFGGGGFEECEFC@FG@FGGGGFEEFGDGGGGDFCFGCFGEF@<FEGGFGFFDGGGFGGGGGF@FGEF7B>FGFF8<BFFGDECDGG<CECFGDGGGGFAFBFFFAFGGEEFGGGFDG@FFFFAADFGDFFAGGGGGG,EFD9;EGG>FCFGAFGDD=>EEGFDFFFC;D8B63CD9,,@@85D>FC;FFC>C6:>FFC,5=CCG?FCGGGFCFFC4CG46CFFFF0,8)=AC):CFFGDDGC*;A+;A;9)3.<:0(2(-4<F*<(,413414-4<1(4(1(((5:(4(.2-#
@M06045:235:000000000-JCY5N:1:1101:6646:5911 2:N:0:TACAGC
TACAGCGGACTACACGGGTATCTAATCCTGTTTGCTCCCCACGCTTTCGCACCTCAGCGTCAATACATGTCCAGTGAGTCGCCTTCGCCACTGGTGTTCTTCCGAATATCTACGAATTTCACCTCTACACTCGGAATTCCACTCACCTCTCCATGATTCAAGCGATGCAGTCTTAAAGGCAATTCCGGAGTTGAGCTCCGGGCTTTCACCTCTAACTTACAAAGCCGCCTACGTGCGCTTTACGCCCAGTAATCCCGAACAACGCTAGCCCCCTCCGTATTACCGCGGCTGCTGGCACGGC
+
CCCCGGGGGGGGGGGFGGGGGGGGGGGGGGGGGGGGGGGGGGGGGGGGGGGGGFGGGGGGGGGGGGGGGGGGGGGCFCGGGGGGGGGGGGEGGGGGGGGGGGGGG>FGGGGGGGDGEGGGGGGGGGGGGGGGGGGDFFFGGGFGGGGGGCGGGGGGGGGGGFGGC?EEDEFGGGGGGGGFGFGFEGGGGGGFCFGGA?CEEGGG8CGGFGEGGGFGGGFFAG?CCGD<>AFFB@():3)>)+10CC3>FGFF?*26)3@B@)330:?B:BFF>2::310.4>FF199(4(223:0((43-#
@M06045:235:000000000-JCY5N:1:1101:20450:5934 2:N:0:TACAGC
TACAGCGGACTACTCGGGTATCTAATCCTGTTCGCTCCCCACGCTTTCGCTCCTCAGCGTCAGTATCGGCCCAGAGACCCGCCTTCTCCACCGGTGTTCCTCCTGATATCTGCGCATTTCACCGCTACACCAGGAATTCCAGTCTCCCCTACCGAACTCTAGCCCGCCCGTATCAACCGCAAGCCCGCAGTTCAGCTGCGGGTTTTCACGGTCGACGCGACGAGCCGCCTACGAGCTCTTTACGCCCAATAACTCCGGAAAACGCCCCGACCCTCCGTCTTACCTCGGCCGCTGGTACGCT
+
CCCCGC:@:CFGGGGGDFFEFGGGGGGGGFGGG>FFGE8FGGFFC@DF:BBDC8EFEGGCCCC6FGCCEGGGGCF8FF,FCGG?FF9?FGGGGG74=FFFE?=FDE<FFGGGE=@+4@FFGGG@G7CFGG83AFGGGFGGAEFDAF9DEGC,D>BCCCCGGFF:,@>CCCEGC:FDFGEEGD=GFC=E:8C9+3+<38?885E**=CEGF5FC7D5DG3<BCD55CD537>F;8:BFFF*1=B>C5D>**27**:9)2)(08<;9(((((0.7.(-4(,4(.)5).--3(,247>())((#
@M06045:235:000000000-JCY5N:1:1101:27409:5953 2:N:0:TACAGC
TACAGCGGACTACTAGGGTATCTAATCCCGTTCGCTCCCCTAGCTTTCGCGCATCAGCGTCAGTGTCAGCCCAGCAACCCGCCTTCGCCGCAGGTGTTCCTCTCGATATCTACGCATTTCACCGCTACACCGAGAATTCCAGTTGCCCCTTCTGCACTCTAGCCCCGCAGTATCGGCTGACCTTTCCGGGTTAAGCCCGGAGATTTCACAGTCGACTTGCGGTGGCCGCCTACGCGCCCTTTACGCCCAGTAAATCCGAACAACGCTTGCTCCCCCCGTATTACCTCGGCTGCTGGCACGC
+
CCCCGGGGGGGGGGGGGGG@CCFGGGGGGGGGGGGGGGGGGGGGGFFGGGGGGGGG,:FFGGGFGGGGGGGGGGGGGGGGGGGGGGGGGGGEFGGGGGGGCFEGGGGGEG?FGFGGGGGGGFGGGGCFGFGGGGGGGGGGGGGD;DG8BFGGGGGGGGGGF9AFFGGGGCEGFGGGG5CFCGGGGGGDGGGGGFCFFGGGEGDCFFGGGGG76<D)5C?C>5C)59C3)7>D4,(75)7D?FF?C3C3<FFFFF>FFFFBBEFF(-,434*171:B9;:08:BB---(43(333?3232(#
@M06045:235:000000000-JCY5N:1:1101:22874:5962 2:N:0:TACAGC
TACAGCGGACTACAGGGGTTTCTAATCCTGTTCGCTCCCCATGCTTTCGCTTCTCAGCGTCAGTAGTGGCCCAGAGACCTGCCTTCGCCATCGGTGTTCCTCCTGATATCTGCGCATTTCACCGCTACACCAGGAATTCCAGTCTCCCCTACCACACTCTAGTCTGCCCGTACCCACTGCAAGTCCGGGGTTGAGCCCCGGATTTTCACAGCAGACGCGACAAACCGCCTACAAGCTCTTTACGCCCAATAATTCCGGCCAACGCCCGCACCCTACGTATTACCGCGGCTGCTGGCACGGC
+
CCCCGGGGGGGGGGGGGGGGGGGGGGGGGGGGGGGGGGGGGGGGGGGGGGGGGGGGGGGGGGGGGGGGGGGGGGFGGGGGGGGGGGGGGGGGGGGGGGGGGGGGGGGGGGGGGGGGGGGGGGGGGGGGGGGGGGGGGGGGFFGGGGFFEGGGGGGGGGGGGGGGGGGGGGGGGGFGGFGGGGFEGGGGGGG5:?FGGGGGD*?:<FFGFFFF6*0*5C>C)CCDFG79DEDFFFFF:?FG*=?3DDDFGDFFF6;@F2)45@6(-(4,6;>BFF7((..6:BAB:>>BFFFFBB?1041(#
@M06045:235:000000000-JCY5N:1:1101:11547:5964 2:N:0:TACAGC
TACAGCGGACTACTAGGGTATCTAATCCTGTTCGCTCCCCACGCTTTCGCTCCTCAGCGTCAGTAATGGCCCAGAGATCCGCCTTCGCCACCGGTGTTCCTCCTGATATCTGCGCATTTCACCGCTACACCAGGAATTCCGATCTCCCCTACCACACTCTAGCCTGCCCGTATCGAATGCAGACCCGGGGTTAAGCCCCGGGCTTTCACACCCGACGTGACAAGCCGCCTACGAGCTCTTTACGCCCAATAATTCCGGACAACGCTTGCGCCCTACGTATTACCGCGGCTTCTGGCACGGG
+
CCCCGGGGGGGGGGGGGGGGGGGGGGGGGGGGGGGGGGGGGGGGGGGGGGGGGFGGGGGGGDGGGGGGGGGGGGGGGGGGGGGGGGGGGGGGGGGGCGGGGGGGGFFAFGDAFGGGGGGGGGGGGGEGGGGGGGGGGGGGGGEEFGGGDGGGGGGGGDGGGGGGFGFFFGGGFGGGG?EGGFGFFGEGGGGEGFFGCGGGCGGGGFG?CCGD*/:D:DEG>GFGFGD)9>DF5:?F@?FCFFFFD5CBC>0*19:@F><037:99<<BF97)81(3,25)5)69<0622,(.6)-.()-(#
@M06045:235:000000000-JCY5N:1:1101:16494:5974 2:N:0:TACAGC
TACAGCGGACTACTAGGGTTTCTAATCCGGTTCGCTCCCCACGCTGTCGTACCTCAGCGTCAGTTGGTGCCCAGTCGGCTGCTTTCGCCCTTGGTGTTCCTGCCAATCTCTACGCATTTCACTGCTACACTGGCAATTCCACCGACCTCTGCACAACTCCAGCGCACCGGTTTGGAACGGCCGCTCCCAGTTAAGCCGGGAGATGTCACCTCCCACCTGATGCACCGCCTACGTACCCTTTACGCCCCTTAATTCCGGACAACGCTCGCCCCCGCTGTATTACTGCGGCTGCTGGCTGGGC
+
CC<<F8F++6+,CFE,,,,;@ECE,6C,@+@@F7+,CC<F6@@7@CBCFGFGEGGFC@@FF:FF@E8F@FGCGG,9?F@FGEGFGG:CC7=E4E?DEFFGE9B,AE=F9DC,CFC:FCF,@EGFGB<FEG?,,?,CF<AF<BDCEGG8==,@C8,>CEGCCFGGE+@EEC>8585,@DC1;88C*=::FE?E,<,;CEG588*8>C:C9++92***:CFC@>FFCFGCD)0757?3700C)*9)*9))**2**1:9)(),)84((3(,427)<(4((-))6)-)))(,(((-).(4((-(#
@M06045:235:000000000-JCY5N:1:1101:11682:6005 2:N:0:TACAGC
TACAGCGGACTACTAGGGTATCTAATCCTGTTTGCTCCCCACGCTTTCGCGCCTCAGTGTCAGTGCTGGTACAGAGAGCCGCCTTCGCAACTGATGTTGCTCCCGATCTCTACGCATTTCACTGCTACACCGGGAATTCCACTCTCCTCTACCGCACTCTAGCCCGCCAGTATCCATCGCCATTCCCAGGTTGAGCCCGGGGCTTTCACGACAGACTTAACGAACCACCTACGCACGCTTTACGCCCAGTAATTCCGAGCAACGCTCTCACCCTTCGTATTACCGCGGTCCCTGGCACGCT
+
ABCC@@@FE7CEE@9FFGF@FEGCGGGGGGGGGGGDEFFGGGGGGGGGG,:CFGFCF,EFF<F@,CC,CE9CF,EFGGCGGGGGGGGD7FGE@F<EFFCE9FCD+8=F<FGGDGGG@FFEFGA,EFGGGG8+>@FEGGAFFG;FA@DFGGDGD8EEEGG,,@;>,4@@EE4,3@FG73@8E*5@,DE9?FGGGE:EF=E=8EGGFGG+1=ADGG;*C7:;+2*2994CGF:FBB,;7>FC:FBFD<CDC6C**/0=)2007)219?,(.)/)03(3?B0(:>A)(-1(,((47211(33(#
@M06045:235:000000000-JCY5N:1:1101:13509:6018 2:N:0:TACAGC
TACAGCGGACTACACGGGTATCTAATCCTGTTCGCTCCCCACGCTTTCGCTCCTCAGCGTCAGTAATGGCCCAGAGATCCGCCTTCGCCACCGGTGTTCCTCCTGATATCTGCGCATTTCACCGCTACACCAGGAATTCCGATCTCCCCTACCACACTCTAGCTAGCCCGTATCGAATGCAGACCCGGGGTTAAGCCCCGGGCTTTCACACCCGAAGTGACAAGCCGCCTACGAGCTCTTTACGCCCAATAATTCCGGACAACGCTTTCCCCCTACGTATTAACGCGGCCGTTGGCACTCC
+
CCCCGGEGGGGGGFGGGGGGGGGGGGGGGGGGGGGGGGGGGGGGCGGGGGGGGFGGGGGGGGGEFGGGGGGGGGGGGGGGGGGGGGGGGGGGGGGGEGGGGGGGGFGFGFFCCEGEEGGGGGGGGGGGGGG?FFFGEGGGFGGGGGGGGGGGDFGGGFGGG@FCC9>BFEG>EGDFCFGFC,;FGGDGGEGGGGCGGFCCEGDECFFFFFGDED3)91*:BCGGFG>3CB5)03?>09=FFFB5DDDDGFGF=@GFFB:,5>:191((.)*0)(,((4))()-5090(2(,(,(.().((#
@M06045:235:000000000-JCY5N:1:1101:12540:6018 2:N:0:TACAGC
TACAGCGGACTACACGGGTATCTAATCCTGTTTGCTCCCCACGCTTTCGTGCATGAGCGTCAGTGTTGGCCCAGAAGGCTGCCTTCGCCATTGGTGTTCCTCCACATCTCTACGCATTTCACCGCTACACGTGGAATTCCACCTTCCTCTGCCACACTCCAGCCACGTAGTTTCGAGCGCAATTCCCAAGTTAAGCCCGGGGCTTTCACACTCGACTTGCGCGGCCGCCTGCGCACACTTTACGCCCAGTAATTCCGGTTAACGCTCGCACCCTACGTATTACCACGGCTGCTGGCACGCC
+
CCCCGGGGGGGGGGGGDGG@FGGGGGFGGGGGGGGGGFEEGGGGCCGCFGGGGGGGGGGEFECGCFF8FFGGGFGFGGFGGGGGFFFEFGCEECFGGGGG9FEGGGCCBFGFGFE=FGGFFGFEDCEEGFCFGECEFFGGGGCFC@FFGGGGGGGC+,BEF,DFDDEGGCE>C;+>5+@E:C89;FGG6D>DECCFBF>>CECE=CCEGGGCGCGGGDFGFG3C7CDCG>F:.49>BF@>FFF)99DE4>C?FFGF?(07E?B:918191@E@1(1,47-5))6).-29;((44>?124(#
@M06045:235:000000000-JCY5N:1:1101:17719:6020 2:N:0:TACAGC
TACAGCGGACTACCAGGGTATCTAATCCCGTTTGCTACCCTAGCTTTCGCGCCTCAGCGTCAAGAGCAGGCCAGAAAGCCGCCTTCGCCACTGGTGTTCCTCCCGATATCTACGCATTTCACCACTACACCGGGAATTCCGCTTCCCTCTCCTGCCTTCGAGTCGATCAGTATCGAGTGACCCTCCCCAGTTGAGCCGGGGGCTTTCACACTCGACTTGAACGACCGCCTGCGCGCTCTTTACGCCCAGTAAATCCGGACAACGCCAGCCACCTACGTATTACCGCGGCCGCTGGCCCCTT
+
CCCCEGGGGGGGGGGFGDE@ECGGGGGFFGGFGGGGGGGFGGGGGGFGGGGGGGGGGGGGGGGGFGGGGGGGGGG?FFGGGGDGGGGGGCGGGEC<FGGGGGGGDGGEEGGGGGGGEGGGGCGFBFEGGFGGGDEGGGDEGGGGGGGGDFGGCFFFGGGDCEFFE+>DC:FGFG:8:F8CFDFGG58?>EG;5>?CGE5C::8EFFF7C<<*:7CC<DF7)97CD<DD<35F3;>E).7C=6@@DD95C*?467*?)7BB>FB6((328(7>F??B:2?B(4<)((360((-(726(4((#
@M06045:235:000000000-JCY5N:1:1101:21388:6021 2:N:0:TACAGC
TACAGCGGACTACCAGGGTATCTAATCCTGTTTGATCCCCACACTTTCGTGCCTCAGCGTCAGTTGAAGTCTAGTAAGCTGTCTTCACTATCGGTGTTCTTGACGATATCTAAGCATTTCACCGCTACACCGTCAATTCCGCCTACTTCGACTTCACTCAAGCCTTTCAGTATCAATGCCACCCCTCTAGTTAAGCTAGAGTATTTCAGCACTGACTTAAAAGGCCGCCTACGCACCCTTTAAACCCAATAAATCCGGACAACGCTTGCCACCTACGTATTACCGCGGCTGCTGGCACGTA
+
CCCCGGGGGGGGGGGGGGGGGCGFGFGGGGGGGGGGGGGGGGGGGGGGGGGGGFFGGGGGGGGGGGGGGGGGGGGGGGGGGGGGGGDFGGGGGGGGGGGGGGGGGGGGGGGGGGGGGGGGGGFGGGGGGGGGGGGGGGGGGGGGGGGGGGDGGGGGGCGGGFGGGGGGGGGGGGGGGFGGGGGGGGGGDFFGGGGGGGFGFFGGGGGGGGGGGGGGGFCF>GD?FGDGGF5AE>9DED:CFFFFGGDDFFCAFF7;:9B@EFFFBFBFBBFFFFFFFF7<?AFFF>4;>B02>7(4,)-.#
@M06045:235:000000000-JCY5N:1:1101:12212:6031 2:N:0:TACAGC
TACAGCGGACTACTAGGGTATCTAATCCTGTTCGCTCCCCATGCTTTCGCTTCTCAGCGTCAGTAGTGGCCCAGAGACCTGCCTTCGCCATCGGTGTTCCTCCTGATATCTGCGCATTTCACCGCTACACCAGGAATTCCAGTCTCCCCTACCACACTCTAGTCTGCCCGTACCCACCGCAAGTTCGAGGTTGAGCCTCGAATTTTCACGGCAGACGCGACAAACCGCCTACAAGCTCTTTACGCCCAATAATTCCGGACAAAGCTCGCACCCTACGTATTACCCCGGCTGCTGGCCCGGA
+
CCCCGGGGGGGGGGGGGGFFGGGGGGGGGGGGGEGFGGGGGGGGGGGGGGECGFGGGGGGEGGDFGGGGGGGEFDFDGGGGGGGFGGEG7FGGGECGGGG9<FGGF9FCFGGGGGGGGGDGGGGGGGGF8FDEF7FGFGCFAEGFE9EGGFFGG?8@BDCDFEFGGGCECGGGGGDGEGDG>5@=FEGGDEGFGCGG88;BCGGGGG,,;4)=558//.))/)CFCD:D>>4?2>F4<FF@?FBGGG337<*9/:49(5(78((3)521253>4:?:2)).:42(-(41216)).-((4(#
@M06045:235:000000000-JCY5N:1:1101:3905:6038 2:N:0:TACAGC
TACAGCGGACTACAAGGGTTTCTAATCCTGTTTGCTCCCCACGCTTTCGTGCATGAGCGTCAGTGTCAGCCCAGAGACCTGCCTTCGCCATCCGTATTCCTCCACATATCTACGCATTTCACTGCTACACGTGGAATTCTACCCCCCTCTGACACACTCTAGCCGTGCAGTCACAAATGCAGTTCCCAGGTTAAGCCCGGGGATTGCACATCTGTCTTGCACAACCGCCTGCGCACGCTTTCCGCCCAGTAATTCCGATTAACGCTTGCACCCTACGTATTACTGCGTCTGCTGGCCCGTC
+
A@C@8,CEG:FGC8@F<FFGEGCCAGFEFEFFGGGGFGFGGC@EGG8EGF6FFFGECE@@,8B,6EA@E8FGF?FG88DCFEF?9AD7FF:F,BFE8EE9AEFFF8?C?FGGC<FFFCGCFGGC<?<;=FFFGG7,A=?9,AC4@@E7C,=@;,@8C,@9>,CF>C6C>,7>DGA,,,@;,@3DFGGC3*@3DF,>B;>;5**=E,<@?772,21=+442?F7DD/)/9B5A3;,=33>D5/9)*75>FF>9**:*0()4)99(((((4)9F561(2?24:2<6))-(-3()520(.(,-#
@M06045:235:000000000-JCY5N:1:1101:13386:6043 2:N:0:TACAGC
TACAGCGGACTACCCGGGTTTCTAATCCCGTTCGCTCCCCTAGCTTTCGCGCATCAGCGTCAGTGTCAGCCCAGCAACCCGCCTTCGCCGCAGGTGTTCCTCTCGATATCTACGCATTTCACCGCTACACCGAGAATTCCAGTTGCCCCTTCTGCACTCTAGCCCCGCAGTATCGGCTGACCTTTCCGGGTTAAGCCCGGAGATTTCACAGTCGACTTTCGTTGGCCGCCCACGCCCCCTTTACGCCCCGTAAATCCGCACAACGCCTGCCCCCCCCGCATTACACCGACCGCTGCCACCT
+
CCCCGGGFGGGFGGGGGDFGGGGAFCCDG7CFFEG7FGGGGCCG9<ECFEGGG>BGFFGCCFFE9FFAFGGGGFGG8FEFDGGG7FFGE::F7+BAE?<??BFFCF<EGGFA?FF==:FFGGG:FGGGGGG7=@:FGGCDCB@DFAEGFF6DC;ACFDGC,<D,@C58>*BC@F5*:**=CF?EEGC8B5C=BCCCCCB:5*80+><+++=>9195DG*:><CCC47)9))))(-))8@C@F*/19D59<7;357@?()4>)42(((833)..-312((,(-.4)-4((-(-3(-(().,#
@M06045:235:000000000-JCY5N:1:1101:9125:6046 2:N:0:TACAGC
TACAGCGGACTACCGGGGTATCTAATCCTGTTCGCTCCCCACGCTTTCGCTCCTCAGCGTCAGTATCGGCCCAGAGACCCGCCTTCGCCACCGGTGTTCCTCCTGATATCTGCGCATTTCACCGCTACACCAGGAATTCCAGTCTCCCCTACCGAACTCCAGCCCACCCGTATCAACCGCAAGCCTGTAGTTGATCCCCGGATTTTCACAGCAGACGCGACAAACCGCCTACAAGCTCTTTACGCCCACTAATTCCGGACAACGCTCGCACCCTACGTATTACCGCGGCTGCTGGCACGCC
+
CCCCGGGGGGGGGG7C:FGGGGFFGGGGGFGGGGGGGFGGGDFGGEGGCGGGGFEF8FFFGEGGGGGGEDGGGGFAFE=FFG@@F9BFGDGGEFFGB=EAEGGGGGGCFCEGGDECC@FFGFCED7FEGGGGGCDFGCFG9FFGGFCGGGGFGECCEGGGGGGCEDCCEEEGFFGFFGDGGE8FFFFFFFFG+2++?<=EGE88CFFGFGCFE4*9)C33><CFFGC55).<6??>)/**=FFDGD37*>G4@*C64(723:07B(4111BE:?:?03<A4A4609(2(,4<)5((,5((#
@M06045:235:000000000-JCY5N:1:1101:27213:6050 2:N:0:TACAGC
TACAGCGGACTACCCGGGTTTCTAATCCTGTTCGCTCCCCACGCTTTCGCTCCTCAGCGTCAGTACAGGCCCAGAGAACCGCCTTCGCCACCGGTGTTCCTCCCGATATCTGCGCATTTCACCGCTACACCGGGAATTCCATTCTCCCCTACCTGCCTCTAGTCTGCCCGTATCCACCGCAGACCCACAGTTAAGCCGGTGGCTTTCACGACAGACGCGACAAACCGCCTACGAGCTCTTTACGCCCAATAATTCCGGACAACGCTTGCGCCCTACGTATTACCGCGGCTGCTGGCACGTG
+
CCCCFGGGGGGGGGGGGGEECGGGGGGGGGGGGGGGGGGGGGGGGFCFGGGGGDGGDGGGGGGGFGGGGGFGGGGEGGGGGGGEGFGGGGGGGEFCGGGGEGGGGGCFCGFGGEGGEGGGGFGEGGGGGGGGGEG@CFFGFGGGGGFGGGGGGGFGGGG69DFGGGGGGEEEGGGGGGGGEC5CGGGCEGGGFFFGGG**=:E@FFGGGFGGGGGGGGFGFGDGGCC3)))8>6?D:6BDFFF3<DD@79F?@*:9F>5;DFF>9:??:6BF:6(.(..)52<6,7321,71)4:0(56(#
@M06045:235:000000000-JCY5N:1:1101:22185:6053 2:N:0:TACAGC
TACAGCGGACTACCGGGGTATCTAATCCTGTTTGCTCCCCACGCTTTCGTGCCTCAGCGTCAGTATCGGGCCAGTGAGCCGCCTTCGCCACCGGTGTTCCTCCTGATATCTGCGCATTTCACCGCTACACCAGGAATTCCAGTCTCCCCTGCCGAACTCTAGCCTGCCCGTATCGACTGCAGACCCGGGGTTAAGCCCCGGGCTTTCACAATCGACGCGACAAGCCGCCTACGAGCTCTTTACGCCCAATAATTCAGGACAACGCTTGGCCCCTACGTCTTACCCCGGCTGCTGGTACGCT
+
CCCCGGEDFDGGGGGGGGGGGFFGGGGGGGGGGGGGGGGGGGGGGGFGGGGGGCFGFGGBCEEFFCGCCGGGGG6,CEEGGEGGGGDEGC@EGDF7F+FFCFG8EFAFFGGFGGGGGGGGGGGGGC=FDFGFGC@AF<FFGFDE;FDFGGCFGGGDGFGGFCFFC,:D,@>BDFC>C8E?,4;FCC=CG*3BE9CCGFGCEEGEECGFGFG>C<C<375).))07DGGGE:FF::D)<4CF67)>DDB*767977**-),.82(-26<(()07,48?:(4:BA32(,,-((,.),())((#
@M06045:235:000000000-JCY5N:1:1101:11747:6074 2:N:0:TACAGC
TACAGCGGACTACCCGGGTTTCTAATCCTGTTTGCTCCCCACGCTTTCGCACCTCAGCGTCAATACCGGTCCAGTGAGCCGCCTTCGCCACTGGTGTTCTTCCGAATATCTACGAATTTCACCTCTACACTCGGAATTCCACTCACCTCTCCCGGATTCAAGCGATGCAGTCTTAAAGGCAGTTCCGGAGTTGAGCCCCGGGCTTTCACCTCTAACTTACAAAGCCGCCTACGCGCGCTTTACGCCCCGTAATTCCGAACAACGCTAGCCCCCTCCGTATTACCGCCGCTGCTGGCACGGA
+
CCCCGGCE+@FGGGDFGGBCGGDGGFFGGGGGGGGFFGGGGGGGGGGGGGGGG8CC<FEGGCG9CDG@E@FGFGC,CFFGCFGEDGGGGGFFFGEAF7EFG@FGEDGGFGGGGEFFGGGGCFG,<EFCEF,EAFEGFFDGFGCEDEFCG,=@EGGGCEGG,<CCCGDEGADCGGFGGGG56>@FGGE;CECF,,2>EFCECEGC88=7=C9*+*+:7CACFF455;77DEBA)(->3.)9>66<*9C))*/73BGF??FFB??601(,3(7<>(-4(,(,8))61(((-39>?BFB:B:(#
@M06045:235:000000000-JCY5N:1:1101:18021:6085 2:N:0:TACAGC
TACAGCGGACTACCGGGGTATCTAATCCTGTTCGCTCCCCATGCTTTCGCTCCTCAGCGTCAGGTAAGGCCCAGAAACCCGCCTTCGCCACCGGTGTTCCTCCTGATATCTGCGCATTTCACCGCTACACCAGGAATTCCAGTTTCCCCTACCTACCTCTAGCATGCCCGTATCCACTGCAGAACCGGAGTTAAGCCCCGGTCTTTCACAGCAGACGCGACACGCCGCCTACGAGCTCTTTACGCCCAATAATTCCGGACAACGCTCGGACCCTACGTATTACCGCGGCTGCTGGCCCGCA
+
CCCCGGGGGGGGGGGGGGGDGGGGGGGGGGGGGGGGGGGGGGGGGGGGGGCGGFGGGGGGGGGGGGGGGGGGGGGGGGGGGGGGGGGGGGGGGGGGGGGGGGGGGGGCGGGGGGGGGGGGGGGGGGGGGGGGGGGGGGGGFGGGGGGGGGGGGGGGGGGGGGGGGGGGGGEGGGGGGGGGGGGGGGGGDGGGGGGGFGGGGGGGGGGGGGGGGFGGGGFGFDDGGGGGGDDFFFFFDFFGFFFFGGGFFCG468:FF>59)8?1616>FFFFFFF???2409>F:96>9(4:8??F(81(#
@M06045:235:000000000-JCY5N:1:1101:11946:6094 2:N:0:TACAGC
TACAGCGGACTACCCGGGTTTCTAATCCCGTTTGCTCCCCTAGCTTTCGCGCCTCAGCGTCAAGAGTGGGCCAGGTAGTCGCCTTCGCCACTGGTGTTCCTCCCGATATCTACGCATTTCACCACTACACCGGGAATTCCACTACCCTCTCCCACCTTCAAGCCGATCCGTTTCCGATGCCGTTTCCCAGTTAAGCCGGGAGCTTTCACATCCGACTTGCCCAGCCCCCGTCGCGCCCTTTCCGCCCAGTAAATCACGACAACGCTTGCCACCCACGTATTACCGCCGCTGCTGGCACGCC
+
C<CCFGG@F@FFGGGED@FGGGGGGGGGGGGGGGEEGGGGG8,EF,CCCE@FC@F8,C:FGG7CFCFGGCFF@=DEF=EFGGGF:FCEF@FC<?EFGGFGCFGGGGDDE?C?FGGG7+AE9FFGG?FGGGGGC:7BDCFG<FAE@EBDD=,DF?GEGCFGG7E6E*8C::D?63,*88B>:::CFGGGG,?FGFGGFE5:*/*A+5<+=C7;*:*8DD=+0>F*9C*99).057>35.7<?*8)*>D777:*=F:*)(7955,-(,-,::B?7(3:91,::AAA<((,.(-438:??71(#
@M06045:235:000000000-JCY5N:1:1101:8068:6097 2:N:0:TACAGC
TACAGCGGACTACTCGGGTATCTAATCCTGTTTGCTCCCCACGCTTTCGCGTCTTAGCGTCAGTAACCGTCCAGATAGCCGCCTTCGCCACTGGTGTTCTTCCCAATCTCTACGTATTTCACCACTACACTGGGAATTCCACTATCCTCTCCGGCACTCGAGTCGCCCAGTATCGAGTGCATTTCTTGAGTTGAGCTCAAGGCTTTCACACCCGACTTGGACAACCGCCTACACGCGCTTTACGCCCAGTCATTCCGAACAACGCTACCCCCCTTCGTGTTACCGCGGCTGCTGGCACGAC
+
CCCCGGGGGGGGGGGGGGGGGGGGGGGGGGGGGGGGGGGGFGGGEGGGEGGGGGGGGFGGGGGGGGGGGGGGGGGGGGGGGGGGGGGGGGGGFGGGGGGGGGGGGGGGFGGGGGGGFGGGGGGGGGGGGGGGGGFAGCFGGGGGGGGGGGGGGDGDGFGGGEGGGGGGGDG;;FGFGGGFGGFGGGGCEFGGGGGGGGGFFGFGGGG7CGGGGGDGGCADFGGGGG<CDEFFFFFA35@D>FFFGGD>CC*6@FFFF?3;FFF;B60((4FDF>?FF142:<AA?9BFF1>?,4(4(4((#
@M06045:235:000000000-JCY5N:1:1101:17972:6111 2:N:0:TACAGC
TACAGCGGACTACCAGGGTATCTAATCCCGTTTGCTCCCCTGGCTTTCGCTCCTCAGTGTCAGTATTGGTCCAGGACGCCGCCTTCGCCACCGGTGTTCCTCCAGATATCTACGCATTTCACCGCTACACCTGGAATTCCGCGTCCCTCTCCCAAACTCCAGCCATCCAGTATCAGACGCAGTTCCCCGGTTAAGCCGAGGGATTTCACGTATGACTTAGATGGCCACCTACGAGCCCTTTACGCCCAGTAATTCCGAACAACGCTTGCCCCCCCCGTATTACCGCGGCTGCTGGCACGGA
+
CCCCGGGGGGGGGGGGGGGGGGGGGGGGGGGGGGGGGGGGGGGGGGGGGGGGGGGGGGGGGGGGGGGGGGGGGGGGGGGGGGGGGGGGGGGGGGGGGGGGGGGGGEGGGGGGGGGGDGGGGGGGGGGGGGGGGG@<FFGGGGGGGGGGGGGGGGEFGGGGGGGGGGGGGGGFGGFCFGGGDEGGGGGGGGGGG,BGGE*C5EE=FFGFGGGGFDGGDFCCFGCGGGDGGFFF>10@FFFGFFF39CG>C9**9=C?)4BB35?6>??6??FFFFFF040::<BA1919039??:?B(.4(#
@M06045:235:000000000-JCY5N:1:1101:19706:6136 2:N:0:TACAGC
TACAGCGGACTACAGGGGTTTCTAATCCTGTTCGCTCCCCACGCTTTCGCTCCTCAGCGTCAGTATCGGCCCAGAGACCCGCCTTCGCCACCGGTGTTCCTCCTGATATCTGCGCATTTCACCGCTACACCAGGAATTCCAGTCTCCCCTACCGAACTCTAGCCCGCCCGTATCGACCGCAAGCCCGAAGTTGAGCCCCGGGTTTTCACGGTCGACGCAACAAGCCGCCTACGAGCTCTTTACGCCCAATAAATCCGGACAACGCCCGCCCCCTACGTCTTACCGCGGCTGCTGGCCCCCG
+
CCCCGGGGGGGGGGGGGGFGGGGGFGGGGGGGGGGGGGGGGGGGGGGGGGGGGGGGGGGGGGGGGGGGEGGGDFGG<FGGGGGGGGFGGEGGFGGFFGGGFGGGGAFGGGFDGEGGGGGGGGGEGF@FFGGDFFGFGGGGGGGGCDGGGGGGGGCEGGGGGCGEGEGEGGG8FG8CEGGGD>CFGCE8>*CE9BFGGGGCG=E5?;A?FCDGGD<5)>55><<9FGDGDD:F34:B>F6DF==.CDGFFC*==?7<)4)3)5<9B(((,(0<B1,34(.4:29?8>649113),401-((#
@M06045:235:000000000-JCY5N:1:1101:12541:6138 2:N:0:TACAGC
TACAGCGGACTACTCGGGTATCTAATCCTGTTTGCTCCCCACGCTTTCGTGCATGAGCGTCAGTACAGGCCCAGGGGATTGCCTTCGCCATCGGTGTTCCTCCGCATATCTACGCATTTCACTGCTACACGCGGAATTCCATCCCCCTCTGCCGTACTCTAGCCATGCAGTCACAAATGCAGTTCCCAGGTTAAGCCCGGGGATTTCACATCTGTCTTACATAGCGGCCTGCGCACGCTTTACGCCCAGTAATTCCGATTAACGCTTGCCCCCTACGTATTACCGCGGCTGCTGGCCCGTC
+
CCCCGGGGGGGGGGGGGGGDGGGGGGGGGGGGGGGGGGGGGGGGGGGGGG8FGGFGGGGGGGGGGGGGFGGGGGGGEEGGGGGGGGGGGGGGGGG:CGGGGGGGGGGD?FF,FFG7FGGGGGGGGGGGAFEGCFGCFGGGFGGGGGEGGG,EGEEEGGGGCGGGGGGGFGGGEFGG@CGGGGGGGGG7D>FGGGGGGG5?E=CGGGGGFCFDECFFC>AG4FF7CDCD<5:FFF9B::>GF@=5CCGFFGFFFFFF?1563FA?(,812,)<7;?F0:):0)<96(4;BF;?:2(-,-(-#
@M06045:235:000000000-JCY5N:1:1101:25847:6142 2:N:0:TACAGC
TACAGCGGACTACTAGGGTATCTAATCCGGATCGCTCCCCACGCTTTCGCGCCTCAGCGTCAGCAAAGCTCCAGGCAACCGCCTTCGCCACTGGTGTTCCTCCCGATATCTACGCATTCCACCACTACACCGGGAATTCCATTGCCCCCTAGCTTGCTCCAGCTCGGCCGTATCCGCTGACCCCGCCCAGTTCAGCCGGGCGATTTCACAACGGACGTGCCGAGCCGCCTGCGCGCCCTTTACGCCCAATAAATCCGGCCAACGCCCGCCCCCTCCGTATCACCGCGGCTGCTGGCACGGC
+
CCCCFGGGGGGGGGGGGGGFGGGGGGGGGGGGGGGGGGGGCGEGFGFGGGEGG:FFCGGGGE@FGFFFG<FGFGGGEGGGEGGGGGGGGEF8DFFCFBFGFGGGG:CGCGGGGGGGGEGGGGGAFGDFFGGGCFE7FGGGFGGGGGGGGGFEGGG7C,EGF8C8E@@CG8CC8DGG5EECDFGGDEGG*3C9+5<CF5C58888C8ACG?FGGD/>DC)7<<<)9CCD<55F>;7BEFE4@**)/7>;77*9*0?706),)83(72,37105>1(47((.(.:<-43960((4)41(48(#
@M06045:235:000000000-JCY5N:1:1101:4836:6150 2:N:0:TACAGC
TACAGCGGACTACCCGGGTTTCTAATCCTGTTTGCTACCCACGCTTTCGTGTCTCAGCGTCAGTTACGGTCCAGAGAGCCGTCTACACCACCGGTGTTCCTCCTGATATCTACGCATTTCACCGCTACACCAGGAATTCCACTCTCCTCTCCCGCACTCGAGTCATTCAGTATTCGGCGCACCCTCCCAGTTGAGCCGGGAGATTTCACACCAAACTTAAACAACCGCCTACACACCCTTGACGCCCAGTAACTCCGAACAACGCTTGCTGCCTACGTATTACCGCGGCTGCTGGCACGTC
+
CCCCGGGGGGGGGGGGGGGGGGGGGGGGGGGGGGGGCFGFGGGGGGGFGGGGGFGGGGGGGGGGGGGGGGGGGGGGGGGGGGGGGGFGGGGGGGFGGGGGGGGGGGGCGFGGGGGGFEFGGGGGGGGGGGGG@FGGGGGFFGGGGGGG8>EFFCGGGGGCCGGGGGGGGGGGGGFF6E>BCGGGGGGGGFF?ECEFFEGGGGGFGGGGGGG7=DCGFG*@FGGGGDGGGFE:?:3>:D>C)9?DGCGBCF>F**:)59>9>;?B>?B:?AFFF<A8<??<BFFF6(-(-49?BBF?(<?(#
@M06045:235:000000000-JCY5N:1:1101:20509:6157 2:N:0:TACAGC
TACAGCGGACTACCCGGGTATCTAATCCTGTTCGCTCCCCACGCTTTCGCTCCTCAGCGTCAGTATCGGCCCAGAGACCCGCCTTCGCCACCGGTGTTCCTCCTGATATCTGCGCATTTCACCGCTACACCCGGAATTCCAGTCTCCCCTACCGAACTCAAGTCTGCCCGTATCCACCGCACGCCAACAGTTAAGCTGCTAGTTTTCACGATAGACGCGACCAACCGCCTACGCGCTCTTTACGCCCAATAATTCCGGACAACGCCCGCACCCTCCGTATTACCGCGGCTCCTGGCCCGTC
+
CCCCGGGGGGGCFGGGEGGCGGGDGGGGGFFGGGGGGGGGGGDGG:FGGGEFGGGFGFGGEGGGGDF>CCGGDFCFDFGGGFGCFFEGGGEGEGFGGGGG5BFFF,F,EDFGGGGFGD9?FGGGGGCEFFE+@+::D@FGGCGG9EFGCFGFF>8*B,D7,57E;,>DEEGGFGGFGGGGEG8EFDCFBC;+++9;;+?CCC;+><FCFF5C59+;:5.))19*95)1/.)8<(-7)<7D@**.9C<7D4>?/*:B@B>()8:(1(,(((857430,((.464<420(32((.)(.3,,,#
@M06045:235:000000000-JCY5N:1:1101:5686:6162 2:N:0:TACAGC
TACAGCGGACTACTAGGGTGTCTAATCCTGTTCGCTCCCCACGCTTTCGCGTCTCAGCGTCAGTACCGTCCCAGAGAGCCGCCTTCTCCACTGGTGTTCCTCCAGATATCTACGCATTTCACCGCTACACCTGGAATTCCGCTTCCCTCTCCTGCACTCTAGCCAGGCCGGTTTGCAATGCAGTTCTCGGGTTGAGCCCGAGGATTTCACATCACCCCTAACCAGCCGCCTACACGCCCTTTACGCCCCGTAAACCTGGATAACGCTCGCCCCCTACCTACTACCCCCGCCCCCGGACCCA
+
8@6AFDEE7FEGGGG9<FE,8;FGFGC<CCFGG@CFEGGGGG:CCBFFGGDEF@E<68F@F@CFGCFECFFEFGFC<=DG+FEC=E,EEFGAFEEFGGGF9FF<A?B9,C,EF@C?CGGGGEFEE+4F,AFEF8,:?FFG@EGGGGF9DBDFG8DFGGGGD3>DF6@DEE>@CCCFF;,E@;<D?F,DC5*4>1?E6?FC8EGD8A6+=CF>C+**2>./05<458C7CA3)8::35.55)9=F7>D>3)9))0*.5(8:*9))(4(,((8@D>(((())..).((-(,,((((((-,-(#
@M06045:235:000000000-JCY5N:1:1101:23695:6172 2:N:0:TACAGC
TACAGCGGACTACCGGGGTTTCTAATCCTGTTTGCTCCCCATGCTTTCGCTCCTCAGCGTCAGTTGCGGCCCAGAGACCTGCCTTCGCCATCGGTGTTCCTCCTGATATCTGCGCATTCCACCGCTACACCAGGAATTCCAGTCTCCCCTACCGCACTCTAGTCTGCCCGTACCCTATGCAAGCTCGAGGTTGAGCCTCGAGCTTTCACACCAGACGCGACAAACCGCCTACGAGCTCTTTACGCCCAATAATTCCCGACAACCCTTGCGCCCTACGTATTACCGTGGCTGCTGGCCCCGG
+
CCCCGFGGGGGGFGGGGGFFCEGGGGGGGDGFFGGGGGGD?FEGGGGGGGGGGFGCEGGGEGCGGFGECFF7BF,,CFGFFGF?FGGGGDGEBFB?CEFFF?FGGAE,@?FGECCFGGGG,CEC+64FBFGG,7F,DDF=AF=BBAFGGG+8D=:8C+D9@EFGGGGDGGC:BB,,5>FDC,>>FG*=>:EE6,48,06;:;*3AFF7=EF**;CC)/08))107C)CC>355:BE7?@D?6@73)13**2?6F:9*-.3>54(41,(57>BD0(384<)5<A)((,41(,-5)(-41((#
@M06045:235:000000000-JCY5N:1:1101:20200:6175 2:N:0:TACAGC
TACAGCGGACTACTCGGGTTTCTAATCCTGTTCGCTCCCCACGCTTTCGCTCCTCAGCGTCAGTATCGGCCCAGAGACCCGCCTTCGCCACCGGTGTTCCTCCTGATATCTGCGCATTTCACCGCTACACCAGGAATTCCAGTCTCCCCTACCGAACTCTAGCCTGCCCGTATCGGCTGCAGGCCCGCGGTTGAGCCGCGGGTTTTCACAGTCGACGCGACAAGCCGCCTACGAGCTCTTTACGCCCAATAAATCCGGACAACGCTGCCGCCCTACGTCTTACCGCGGCTGCTGGCACGCT
+
CCCCGGGGGGGGGGGGGGGGGGGGGGGGGGGGGGGGGGGGGGGGGGGGGGFGGGGGGGGGGGGGFFGGGGGGEGGFGGGGGGGGGGGGGGGGGGFGGGGGGGGGGGGGGGGGGGGGGGGGGGGGGGGGGGGGGGGGGGGGGGGGGGGGGGGGGGEEGGGGGFGGGGGGGGGGGGGGGGGGGGFGGGGGGGGGG?GGFEDEGGGGGGGFGGGGGCD:3C75>7CFGFGGGF>?E<0B:FF7==F5CDGFCC*9**:::>E>B>:1>0((.45B52((3,.(449BF>9(391(5:861<?(#
@M06045:235:000000000-JCY5N:1:1101:16613:6186 2:N:0:TACAGC
TACAGCGGACTACAAGGGTATCTAATCCGGATCGCTCCCCACGCTTTCGCGGCTCAGCGTCAGGACTGGCCCAGGCGGCCGCCTTCGCCACTGGTGTTCCTCCGGCGCTCTACGCATTCCACCACTACACCCGGAATTCCACCGCCCTCTACCAGCCTCCAGCCCGCCAGTATCGCCCGACCGCGCCGAGTTGAGCCCGGCGCTTTCACGGCCGACTGAGCGGGCCGCCTGCCCGCGCTTTACGCCCAGTAATTTCGGACCACCCCTGCCTCCTACGGATTACCGCGGCTTCTGGCCCCCC
+
CCCCGGGGDGGGGGGGGEFFGGGGGGGGGGGGGGGGGGGGFGFGGGGGGGGGGGGGFGGGGGGGGGGGGGGGDEEFEGGGGGGGGGFGGFGFGDA=EFGF<EFG@+@C:FFGGGG7C:DFCFGFGGGGFGGGDECCGDG@;FGEGGGGG:EGGDCFCFGG81CFECE>>*?9+?8CGEG*:*/?8?EE>*;;@++208:*:/C*;89<C7:DG37D))62<)>DGDCDC7547?B>5>)95=F)*9C3*2:*99*9)453><0(((-4::*97()5((((-43A(9(71(((6)<:(,((#
@M06045:235:000000000-JCY5N:1:1101:16260:6208 2:N:0:TACAGC
TACAGCGGACTACCAGGGTTTCTAATCCTGTTTGCTCCCCACGCTTTCGTGCATGAGCGTCAGTGTCAGCCCAGAGACCTGCCTTCGCCATCGGTATTCCTCCTGATATCTACGCATTTCACTGCTACACCAGGAATTCCAGTCTCCTCTGCCGCACTCAAGCCTTGCAGTCCCAAATGCCATTCCCAGGTTAAGCCCGGGGCTTTCACATCTGGCTTACAAAACCGCCTGCGCACGCTTTACGCCCAGTAATCCCTATAAACGCTCGCACCCTCCGTATTACCGCGGCTGCGGGCACGCC
+
C@CCGGGEGGDFGGGGFGEGGFGGGGGGGGGGGGFFGGGEGGGGGE@FGGGFFGEF<CC@CGGDFGEFFFGG@FFGGGGGFGGGAFCGGGGG:EFDF9<B@FEGFFGGDGGEFFDFGEFGGGF<<C<FEGGFFFGGFCFFEDFGAFGFFGGGF8BC8+8@F?FFFGGFB,@B>=EGDC9DF,@@EFGGG+DGGG;F8DE:CED5D69,C?,AF>:CCG4<8CFGGD55:>350,(:>:)98;F)/9))*2288**)).9)**-(1(,(315>5((-4((((.:6(41(,((((,(,(-3(#
@M06045:235:000000000-JCY5N:1:1101:25129:6218 2:N:0:TACAGC
TACAGCGGACTACCAGGGTATCTAATCCTGTTCGCTCCCCACGCTTTCGCTCTACAGCGTCAGTGCCGGCCCAGACCACCGCCTTCGCCACCGGTGTTCCTCCTGATATCTGCGCATTTCACCGCTACACCAGGAATTCCGTGGTCCCCTACCGGACTCTAGTCACAGCAGTATCGAGTGGCGTCTCCAGGTTGAGCCTGGAGGTTTCACACCCGACTTACCGAACCGCCTTAAAGCGCTTTACGCCCAATGAATCCGGACAACGCTCGCCCCCTACGTATTACCGCGGCTGCTTGACCCA
+
CCCCGGGGGGGGGGGGGGGGGGGGGGGGGGGGGGGGGGGGGGGGGGGGGGGGGGGGGGGGGGGGGAFFGGEEGGFFGGGGGGGGGGGGGGGGGGGGFGGGGGGGGCAGGGGGGGGGGGGGGGGGGGGEGGFGGGFGFGGGGGGGGGGGFFFFC+@EECFGGGGGFGG9EFGFFFG>FCFGCE>EE5EGFGFE9E,<:CEGGGGGGFG9+A<DGGGDGGFCFG5D3<CC<B>5*-6*675*<>F?9DC>DF*/*77@F9)45)3.4703;9>B34-(,2,<).)-6(,,((4(()),(,4(#
@M06045:235:000000000-JCY5N:1:1101:16663:6224 2:N:0:TACAGC
TACAGCGGACTACACGGGTATCTAATCCTGTTTGCTCCCCACGCTGTCGCGCCTCAGTGTCAGCCATAGCCCAGCAGGCCGCCTTCGCCACCGGTGTTCTTCCGGATCTCTACGCATTCCACCGCTACACCCGGAATTCCACCTGCCTCTACTATGCTCCAGTGAGCCCAGTTCGCACGGCCGACTCGGAGTTGAGCCCCGAGCTTTCACCGCCCGCTTAAGCCACCACCTACGCGCCCTTTACCCCCAGTGATTCCGGACACCGCTCGCACCCTCTGTATTACCGCGGCCGCGGGCCCCT
+
CCCCGGGGCFEFGGGGGGGFFFGGCGGGGGGGGGGGGGGGGGFGGEGGGFEGGCGFG,<CFCFGGGGGGGGGGDGCGFGGGGGCEFGGGGGGG7@CFEGGGGEGGGCFCBEFGGG+FF?FGFF=CFEFGGGGD+7=F,3@DFGGGGGGGCFF;;=@F9EGGGDFGGGCFGGDCGDG>GG5CEEGGCECG*:EE99CC*:EECEEEFEF+A<5=)957>>D=DFG:>1*9@FFF(9:7)07))8=:<CD)7096@*9*554;B0423(4(2<:>(-:<0644-).4,(((((((((-(,40#
@M06045:235:000000000-JCY5N:1:1101:9414:6227 2:N:0:TACAGC
TACAGCGGACTACACGGGTTTCTAATCCTGTTTGCTCCCCACGCTTTCGCACCTCAGCGTCAGTACCGGACCAGTTGGCCGCCTTCGCCACTGGTGTTCTTGCGAATATCTACGAATTTCACCTCTACACTCGCAGTTCCACCAACCTCTTCCGGACTCGAGATCCCCAGTATCAAAGGCAGTTCCAAGGTTGAGCCTTGGGATTTCACCCCTGACTTAAAGATCCGCCTACGTGCGCTTTACGCCCAGTGATTCCGAGCAACGCTAGCCCCCTTCGTATTACCGCGGCTGCTGGCACGCG
+
CCCCGGGGGGGGGGGGGGGGGGGGFFGGGGGGGGGGGGGGGGGGGGGGGGGGGEGFGGGGGEGGGGGGGGGGGGFGGFGGGGGGGGGGG@FFFGGFGGGGGGGCCFFFGGGGGGGGGDGGGGGGGGGGGGFFGGGGEGGGGGGGGGGGGGGGGGGGGEGFGGGGGGGGGGGCFGFFE9FGGCFFGGG?C>FGGDGGGGG6CCFGFFFCFFG:5*7CFGFGFGGFGGGGGBDFF;@FFEFGFFFEGDG3DGFB=FGF4:E>BF?9>:003?FFFF?023(8:5<A322>F9>FF756(46(#
@M06045:235:000000000-JCY5N:1:1101:16405:6251 2:N:0:TACAGC
TACAGCGGACTACAAGGGTTTCTAATCCTGTTTGCTCCCCACGCTTTCGTGCATGAGCGTCAATCTTGACCCAGGGGGCTGCCTTCGCCATCGGTGTTCCTCCACATCTCTACGCATTTCACTGCTACACGTGGAATTCTACCCCCCTCTGCCAGATTCAAGCCTTGCAGTCTCCATCGCAATTCCCAGGTTGAGCCCGGGGCTTTCACGACAGACTTACAAAACCGCCTGCGCACGCTTTACGCCCAGTAATTCCGATTAACGCTCGCACCCTACGTATTACCGCGGCTGCTGGCACGTG
+
CCCCGGGGGGGGGGGGGGFGGGGGGGGGGGGGGGGGGGGGGGGGGGGGGGGGGGGGGGGGGGGGFGGFGGGGGGFGGGGGGGGGGGGGGGGGDGGGGGGGGGGGGFGGFGGGGGGGGGGGGGGGGGGGGGGGGGGGGGGGGGGGGGGGGGGGGGGFGGGGGGGGGGGGGGF?,@FGGGCEGGDGGGGGGGGGFFCCCFEGEGGGGG9CFFGGGCGGGGFGFG4DGGGGGFFFFFFFFFFGFFFEGGGFGGGFF=7@@BB?EFA6>2?FF>F>DB7?087A:ABB(7;>FB148:7?:??(#
@M06045:235:000000000-JCY5N:1:1101:6996:6257 2:N:0:TACAGC
TACAGCGGACTACCCGGGTTTCTAATCCCGTTTGCTCCCCTAGCTTTCGCTCCTCAGCGTCAATGCCGGTCCAGGATGCCGCCTTCGCCACCGGTATTCCTCCAGATATCTACGCATTTCACCGCTACACCTGGAATTCTGCATCCCTCTCCCGGATTCAAGCCATCCAGTATCGGATGCAGTTCCCAGGTTAAGCCTGGGGATTTCACATCCGACTTAGTTGGCCGCCTACGAGCCCTTTACGCCCAGTAATTCCGAACAACGCTTTCCCCCCCCGTATTACCGCGGCTGCCGGCCCTGC
+
CCCCGGGGGGGGGGGGGGGGGGGGGGGGGGGGGGFGGGGGGGGGGDFGGEGGGGGGGGGGGGGGGGGGGG7FFGGDGGGGGGGGGGGGGGGGGDGGGGGGGGGGFGFGGGGGFGGGGGGGGGGDGGGGGGGGGGGGGGGGGGGGGBFFFGFGG>BE8CGGGGGGF9FGFFFGGGCEEGE>D9DCFCDEGCFGGGGGGGGGG=DGCEF9FCF68DDDDGFFFFG*965DD>);B<FE:>FGF?FEG)7>7C>*@6DFF<EFF)((30(()6@>@F>>(40:B>5.(,-49((-(-(((-((#
@M06045:235:000000000-JCY5N:1:1101:19030:6286 2:N:0:TACAGC
TACAGCGGACTACCCGGGTTTCTAATCCTGTTTGCTCCCCACGCTTTCGCACCTCAGCGTCAATATGTGTCCAGTAAGTCGCCTTCGCCACTGGTGTTCTTCCGAATATCTACGAATTTCACCTCTACACTCGGAATTCCACTTACCTCTCCACAATTCGAGCGATGCAGTCTTAAAGGCAGTTCCGGAGTTGAGCCCCGGGCTTTCACCTCTAACTTACAAAGCCGCCTACGTGCGCTTTACGCCCAGTAATTCCGAACAACGCTAGCCCCCTCCGTATTACCCCGGCTGCTGGCACGGT
+
CCCCGGGGGGGGGGGGGGGGGGGGGGGGGGGGGGGGGGGGGFEGGGGGGGDGGCFGGFGGGCFG9CDGGFGFGGF,CFCFGGGFGGGGGGG<FFFFGGFGG<FGDE@EGFGGGGGGFGGGGGGGGGGGGGBGGGGGGFGGGGGGGGGGGCFGGGGGGGGGFFDGEFDG9FGGGGFGGCEFGGGGFFG5>CGGDCF6FFGGEGG5FCGGG?EF6FGGFGFGF7;5CDCDDE>FD;;FBEEDFFFEDDDFG7:FF7*961>>5?3(71(4?BFFFB?6((.,5).4(--(-(2:338((.(-#
@M06045:235:000000000-JCY5N:1:1101:20604:6317 2:N:0:TACAGC
TACAGCGGACTACTAGGGTATCTAATCCTGTTCGCTCCCCATGCTTTCGCTTCTCAGTGTCAGTAATGGCCCAGAGACCTGCCTTCGCCATCGGTGTTCCTCCTGATATCTGCGCATTCCACCGCTACACCAGGAATTCCAGTCTCCCCTACCACACTCTAGTCTGCCCGTACCCACTGCAAGTCCGAGGTTGAGCCTCGGATTTTCACAGCAGACGCGACAAACCACCTACAAGCTCTTTACGCCCAATAATTCCGGACAACGCTCGCACCCTACGTATTACCGCGGCTGCTGGCACGTA
+
CCCCGGGGGGGGGGGGGGGGGGGGGGGGGGGGGGGGGGGGGGGGGGGGGGGFGGGGGGGGGGGGGGGGGGGGGGGGGGGGGGGGGGGGGGGGGGGGGGGGGGGGGGGGFFGGGGGGGGGGGGGGGG@FGGGGGGGGGGGGGGGGCGGGGGFGGGGGGGGGGGGGGGGGGGGGGGGGGGGGGGGGGGGGEGGGGGGG6,@@ECEEFGGGGGGGGGCFDGEGFGGCFFGGGFAFA4@AA6FFFFFBGG>BFGFFFFDFFBEF>FB;B460;BFFFB1:B2)6:4AA6;>001,(8?(4(52,#
@M06045:235:000000000-JCY5N:1:1101:27444:6332 2:N:0:TACAGC
TACAGCGGACTACCGGGGTATCTAATCCTGTTCGCTCCCCACGCTTTCGCTCCTCAGCGTCAGTATCGGCCCAGAGACCCGCCTTCGCCACCGGTGTTCCTCCTGATATCTGCGCATTTCACCGCTACACCAGGAATTCCGTTCTCCCCTGCATACCTCTAGTCTGCCCGTATCGGAAGCCAGTCCAGAGTTAAGCCCTGGATTTTCACTCCCGACGCGACAAACCGCCTACGAGCCCTTTACGCCCAATAATTCCGGACAACGCTCGCACCCTACGTATTACCGCGGCTGCTGGCCCGTG
+
CCCCGGGGGGGGGGGGGGGGGGGGGGGGGGGGGGGGGGGGGGGGGGGGGGGGGGGGGGFGGGGGFAGGGGGGGGDGGGFFGGGGGGGGGGGGGGGGGGGGDGGGGGFGGGFGGGGGCGGGGGFGGGGGGGGFGGGGGGGGGGFGGGGGGGGG?FFGGDGGGFGGGGGGGGGGGGGGGGGFGGGGGGGGFGC@FGFGGGGGG8FFFGGFFDEGGGGGGGFDEGDGGGGCD>>?>?6)8>FFF*6)97DDFFFF96?B?>32BFB>F??9>0@>7?16::))554<090(71((),(((-4(#
@M06045:235:000000000-JCY5N:1:1101:17203:6336 2:N:0:TACAGC
TACAGCGGACTACCCGGGTTTCTAATCCTGTTTGCTCCCCTAGCTTTCGCGCCTCAGCGTCAGTTGTGGTCCAGTGCGCCGCTTTCGCCACAGGTGTTCCTCCCGATATCTACGCATTTCACCGCTACACCGGGAATTCCACGCACCTCTCCCACACTCAAGCACGGCAGTTTCGCCTGCAGGCTCTGAGTTGAGCCCAGAGTTTTCACAGGTGACTTACCGCACCGCCTACGCGCCCTTTACGCCCAATAATTCCGAACAACGCTTGCCCCCCTCGTATTACCGCGGCTGCTGGCACGCG
+
CCCCGGGGGGGGGGGGGGGGGGGGGGGGGGGGGGGGGGGGGGFGGGGGGGGGGCFGGGGGGGGGGGGGGGGGGGGGGFGGGGGGGGGGGGG8<FFGFGGGGGGGGFGGGGGGGGGGGGGGGGGGGGGGGGGGGGGGGGGGFFGGGGGCFDCGGGGGGFGGGGGFGGEGDEGFGGGGGGGGFGGG8F?FFCEGDCGGGGGG8@<CFGGGFGC<C2+;FGFFAC5)>D3>D>FF34(5DEEGF=*)157>C99*/*:=66>;7@0(((-(489F>0(-(-,.8):<BF(-(4(3?D>?(81(#
@M06045:235:000000000-JCY5N:1:1101:17397:6342 2:N:0:TACAGC
TACAGCGGACTACTGGGGTATCTAATCCTGTTCGCTCCCCACGCTTTCGCTCCTCAGCGTCAGTATCGGCCCAGAGACCCGCCTTCGCCACCGGTGTTCCTCCTGATATCTGCGCATTTCACCGCTACACCAGGAATTCCAGTCTCCCCTACCGAACTCAAGTCTGCCCGTATCCACCGCACGCTGAAAGTTAAGCCTCCAGTTTTCACGATAGACGCGACAAACCGCCTACGAGCTCTTTACGCCCAATAATTCCGGACAACGCTCGCACCCTACGTATTACCGCGGCTGCTGGCACGCA
+
CCCCGGGGGGGFGGGGGGGEGGFGGGGGGCFGGGGGGGGGGEEGGEGGGGFGGGGGGGGFGGGEGDGGGGGGDD=FGGCEFGGEFGGGGGGGGGGGGGGGFFGGFGGGGGGGCFEGE7FGCFCFGGGGGGGEF7<FGGGGCCFEGGCDGFGGFGGGGGGGGFCFGGGCGGEGGGF?GFGGDGGGGGC6BFGGGGGD6@CCFGF?CFG7EG53=*:67C.9:DCCFGGGGE:?3:?E)<@7@FFFGDGE*96*1@FFF>EFBF:9;12;09B5)33::42:():489((((-4.4(4,<?(#
@M06045:235:000000000-JCY5N:1:1101:7517:6349 2:N:0:TACAGC
TACAGCGGACTACACGGGTATCTAATCCTGTTTGCTCCCCACGCTTTCGCGCCTCAGCGTCAGCCACTGCCCAGCGGGCCGCCTTCGCCACCGGTGTTCTTCCGGATCTCTCCGCCTTCCACCGCTACACCCGGAATTCCACCTGCCTCTACTATGCTCCAGTGCGCCCATTTCGCCCGGCCAACTCGGATTTGCGCCCCGAGCTTTCACCGCCCGCTTAATCCCCCACCTACGCGCCCTTTACCCCCCGTGATTCCGGTACAGCCTCGCCCCCCTCGTATTACCGCATCCACTGGCACCA
+
BCCCEC@7FFEGC<EE:7F6,CFFCCCCEEECFGFFCC<F<BF+F,CF:@:@CFGCFC:F:F7FGGGFEF,9E<,76+@:FCC7F<+BFB=F:@FFFDDD?@5CCFFDGGG9DFG+@3C<DCFFGB:@EGD@F7B*@37>,>FC8BC9>>CC@CFCDB>2,,2,,14=C*4,4B?***1=8:**/8981**=+++313C8*/**:+3<?9+*:)93<).1***22*1)1<4)9((0)8.9F6*/***0)19;F)***.0-)0)).-:10,)5)-((((,-.())6((((-().).(41)-#
@M06045:235:000000000-JCY5N:1:1101:24107:6350 2:N:0:TACAGC
TACAGCGGACTACTCGGGTTTCTAATCCTGTTTGCTCCCCACGCTTTCGTGCCTGAGCGTCAGTGTTAGCCCAGGGGGCTGCCTTCGCCATCGGTGTTCCTCCGCATCTCTACGCATTTCACTGCTACACGCGGAATTCCACCCCCCTCTGCCACACTCAAGCTCGCCAGTTTCCAATGCCATTCCCAGGTTAAGCCCGGGGCTTTCACATCGGACACAGCGAACCGCCTGCGCACGCTTTACGCCCAGTAATTCCGATTAACGCTCGCACCCTACGTATTCCCGCGGCTGCTGGCCCGGG
+
CCCCGGGGGGGGGGGGGGGGGGGGGGGGGGGGGGGGGGGGGGGGGGFGGGGGGGGGGGGGGGGGGFGGGGGGGGGGGGGGGGGGGGGGGGGGFGGGGGGGGGGGGEFGFGGGGGGGGGGGGGGGGGGGFGGGGGGGFFGGFFGGDGGGGDCFDGGGGGGGGC94DEECG>:DEFGGGGGG?FGCFGCAF5FFGFGGGGE=EE8*=C?FCC9FGGGDDCF78C<3DGGGGFFFB>0>BE5CFFBFGCD>FGGBF6CBFF>:>6.(-(4190>BD?B0(8>>2)<82((40((8>?(((49(#
@M06045:235:000000000-JCY5N:1:1101:6228:6372 2:N:0:TACAGC
TACAGCGGACTACTCGGGTTTCTAATCCTGTTTGCTCCCCACGCTTTCGAGCCTCAGCGTCAGAAATGTTCCAGAGCGCCGCCTTCGCCACCGGCCTTCCTCCCGATCTCTACGCATTTCACCGCTACACCGGGAATTCCGCGCTCCTCTCCCATCCTCTAGCCGAGCAGTCCCCTCCGCACTTTCCGGGTTAGGCCCGGAGATTTCACGGAGGGCTTACCCAACCGCCTACGCTCCCTGTACGCCCAGTAAATCCGAACAACGCTTGCCACCTTCGTATTACCGCGGCTGCTTGCCCGCG
+
CCCCGGGGGGGGGGGGGGGGGGGGGGGGGGGGGGGGGGGGGGGGGGGGGGGGGGGGGGGGGGGGGCGGGGGGGGGGGGGGGGGGGGGGGGGGGGGGGGGGGGGGGGGGFFEGGGGGGGGGDGGGGGGGFGG7FCGFCFGGGGGGGGGGFFGFGGGGGGGGGGGGGGEGEGGGGGGGGGGGGGEGGGGGDGEEEFBGGGGE>8*;CCF+CECDE:DGGGFGF:*7DDGGGF35:>?EFFFGFF?3CDG)9DGF=67?EFB0)73>>?:413*1>:7>?F:?:4A9(7;F99(44)4:(.,(#
@M06045:235:000000000-JCY5N:1:1101:19663:6401 2:N:0:TACAGC
TACAGCGGACTACCCGGGTATCTAATCCTGTTTGCTCCCCACGCTTTCGCACCTCAGCGTCAGTACCGGGCCAGTGAGCCGCCTTCGCCACTGGTGTTCTTGCGAATATCTACGAATTTCACCTCTACACTCGCAGTTCCACTCACCTCTCCCGGACTCAAGCTTCTCAGTATCAAAGGCAGTTCTGGAGTTGAGCTCCAGGATTTCACCCCTGACTTAAAAAGCCGCCTACGTGCGCTTTACGCCCAGTGATTCCGAGCAACGCTAGCCCCCTTCGTATTACCGCGTCTGCTGGCACGCT
+
CCCCGGGGGGGGGGGGGGGGGGGGGGGGGGGGGGGGGGGGGGGGGGGGGGGGGGGGGGGGGGGGGGGGGGGGGGGGGGGGGGGGGGGGGFGGGGGGGGGGGGGGGEGGGGGGGGGGGGGGGGGGGGGGGGFGGGFGGGGGGGGGGGGGGGGGGGGEGGGGGFFFGGGGGGGGGGEGGAEGFGGCGGGGGGEGFGGGGGGFGGGGGGGGGGCGGFFCFGFGFDFGGGGG98AFFD@FD:>GF4?DGDGFFGGFFFFB@:EBEFF>B?B077F@E;BF<?F?FAF<(49((312:)50(56(#
@M06045:235:000000000-JCY5N:1:1101:20331:6401 2:N:0:TACAGC
TACAGCGGACTACCCGGGTTTCTAATCCTGTTCGCTCCCCACGCTTTCGCTCCTCAGCGTCAGTATCGGCCCAGAGATCCGCCTTCGCCACCGGTGTTCCTCCTGATATCTGCGCATTTCACCGCTACACCAGGAATTCCGATCTCCCCTACCGAACTCTAGCCTGCCCGTATCGAATGCAGACCCGGGGTTAAGCCCCGGGCTTTCCCATCCGACGCGACAGGCCGCCTACGAGCTCTTTACGCCCAATAATGCCGGACAACGCTCGCACCCTACGTATTACCCGGGCAGCTGGCACTTT
+
CCCCGGGGGGEGGGGGGGGGDGGGGGGGGGGGGGGFGGGGGGGGGGGFGGGGGGGGGGGFGGGGF9EGEGGGGFGGGGEGGGGGGGGGCFGGGGGGGGGGGGGGGGGGGFGGGGGGGGGFFGFGGGGGGGG7FGG,DFGFGGGGFCFFGCFCFGGGGGGGGFGGGGGGGGG>FF1BF6EGFC7FFGGGGCEB59CF+*B5CGGGCGF+=?ECFGDGDGB)>39F:D)9D>EFEF?F:)*:@*9;D1>B37<47**)0183)<303:0(-7B@D::<?:?>>9>)(((-4(,41?1((,()#
@M06045:235:000000000-JCY5N:1:1101:7483:6403 2:N:0:TACAGC
TACAGCGGACTACAGGGGTTTCTAATCCTGTTTGCTCCCCACGCTTTCGCGCCTCAGCGTCAGTATCGGGCCAGTGAGTCGCCTTCGCCACTGGTGTTCCGCCGAATATCTACGAATTTCACCTCTACACTCGGCATTCCACTCACCTCTCCCGAACTCAAGACATCCAGTATCAAAGGCAATTCCAAGGTTGAGCCCTGGGCTTTCACCTCTGACTTAAATGTCCGCCTACGCGCCCTTTACGCCCAGTAATTCCGAGCAACGCTAGCCCCCTTCGTATTACCGCCGCTGCTGGCACGCC
+
CCCCGGGGGGGFGGGGGGFGGGGGGGGGGGGGGGGGGGGGGGGGGGGGGGGGGGGGGGGGGGGGGGGEGGGGGGGGGGGGGGGGGGGGGGGGGFGCFGFGDGGGGGGGFGGFGGGGEGGGGGGGCDFGGG,DFDGFGGGFFGCGGGGFGFGGGG7CGGGGGG,@EEGGFDGGGGCGGGGGGGFGGGGGGG>F8CG6?FGCGGGGGFGCGE9CFGFFGG6>FCDDGGGGGFFFAF0>E);4?FF:DGGBFF**=@GFFB>>B??091:6:B4@EBF118??4.:A(,(4>92;77:?:44(#
@M06045:235:000000000-JCY5N:1:1101:7887:6406 2:N:0:TACAGC
TACAGCGGACTACTAGGGTATCTAATCCTGTTTGCTCCCCCAGCTTTCGTGCCTGAGCGTCAGGTGTCGTCCAGGGCGCTGCCTTCGCCGTCGGTGTTCCTCCGGATCTCTACGCATTTCACCGCTCCACCCGGAATTCCACGCCCCTCTGCGACCCTCAAGCCCGCCCGTCTGCAAGGCCCCCTCCCAGTTGAGCCGGGAGATTTTACCCCACACGCGGCGGGCCGCCTGCGCACCCTTTACGCCCAGTAACTCCGGACAACGCTCGTCTCCTACGTATTACCGCGTCTGCTGGCACGTA
+
CCCCGGGGGGGGGGGGGGGGGGGGGGGGGGGGGGGGGGGGGGGGGGGGGGGGGGGGGGGGGGGGGGGGGGGGGGGGGGGGGGGGGGGGGGGGGGGDGGGGGGGGGGGGGGGGGGGGGGGGGGGGGGGGGGGGGGEGGGGGFGGGGGGFGGGGGGGGGGGGGGGGGEEEGGGGGGGGGGGGGGGGEGGG6CFGGCFGGCGGGG5E7EGCEGGG5DDG:C><BC)CDDCGGB3@)9;EEEFFFFF>GGGEFFC?F?GFF>EFBFFFF1<F>BFFFBBFF<B9:9BFBF6,18:BA??B0?<(#
@M06045:235:000000000-JCY5N:1:1101:10656:6407 2:N:0:TACAGC
TACAGCGGACTACCAGGGTATCTAATCCGGATCGCTCCCCACGCTTTCGCGCATCAGCGTCAGCAAAGCCCCAGGCAACCGCCTTCGCCACTGGTGTTCCTCCCGATATCTACGCATTCCACCACTACACCGGGAATTCCATTGCCCCCTAGCTTGCTCAAGCTCTGCCGTATCCGCTGACCCCGCCCAGTTGAGCCGGGCGATTTCACAACGAACGTGCAGAGCCGCCTACGCGCCCTTTACGCCCAATACATCCGGGCAACGCTTGCACCCTACGTATTACCCCCGCTGCTGGCACGTG
+
CCCCGGGEGGGGGGGGGGGCFGGGGGGGGGGGGGGFGGGGGGGGGGGGGGGGGGGGFGEGGGGGGGFGGGGGGGGGCGGGGGGGGGGGGEGGGGGFGGGGGGGGGDGGGGCGDDGGGGGGGGGGGGFGGGGGGEEGGGGGGGGGGGGGG6EBFGGGGFGGGFF6EGGGGEGGGGGEGEEGGGFGGGGGCFFGG9CFFGDCEEEGGGGGGGFDGF:DDCFGFF*9FFDDC@DF:9;FF@EGF=?>GGG3<<F)7*CF)459:):((((42,=?>4,(,.444)-4(-(,4(,(4:(,()((#
@M06045:235:000000000-JCY5N:1:1101:16341:6416 2:N:0:TACAGC
TACAGCGGACTACAAGGGTTTCTAATCCTGTTTGCTCCCCACGCTTTCGCGTCTCAGCGTCAGTCACGTCCCAGCGAGCTGCCTTCGCCATTGGTGTTCCTCCTGATATCTGCGCATTTCACCGCTACACCAGGAATTCCACTCGCCTCTTCCGGACTCGAGCCCGACAGTATCCACCGGCATCCCAGGGTTGAGCCCTGGACTTTCACAGCGGACTTACCGGGCCGCCTACACGCGCTTTACGCCCAATGATCCCGGACCACGCTAGCCCCCTACGTATTACCCGGGCTCCTGCCACGCG
+
CCCCGGGGGGGGGGGGGGGGGFGGGGGGGGGGGGGGGGGGGGGGGGGGGGGGGEGAFGGGGGGGGGGGGGGGGGGGGGGFGGGGGGFGGEGGFGGGGGGGGGGFFCFFFGGCFEEGDGGGFGGGGEEGEGGGGCDDFFFFCFDGGGGEGGGGGGGGGDFDGEEGGGGGGGGGGGGGGGGGC*?FGGGFCC,=CF?FGGC5B*AECEG?G?<CGCDDC8@C<*)>9CDGGD37413>>D)*0195DCG57<*9@*>@:0>1.5-(3,14:7?BE0(2(,5)5)62.(((4((-()(.).((#
@M06045:235:000000000-JCY5N:1:1101:16008:6423 2:N:0:TACAGC
TACAGCGGACTACAAGGGTATCTAATCCTGTTTGCTCCCCACGCTGTCGCGCCTCAGTGTCAGCCATAGCCCAGCAGGCCGCCTTCGCCACCGGTGTTCTTCCGGATCTCTACGCATTCCACCGCTACACCCGGAATTCCACCTGCCTCTACTATGCTCCAGTGAGCCCAGTTCGCCCGGCCGACTCGGAGTTGAGCTCCGAGCTTTCACCGCACGCTTAAGCCACCACCTACGCCCCCTTTACGCCCAGTGATTCCGGACAACGCTCGCACCCTCTGTATTACCGCGGCTGCTGGCACCT
+
CCCCGGGGGGGGGGGGGGGGGGGGGGGGGGGGGGGGGGGGGGGGGGGGGGGGGGGGGGGGDFGGEFFE@FFEFFF<FGGGCDGGGFGGFFGGEC@7CFGGGGGGD:EBFGFGGFGGGGGGFGECGGGGGGGGEGGGGFFF<=FD@CFGGEEEGFCFGCGFFGDFGGDCBGDGGG*3*1>EEGGG8*A:>51:BECGG7+<::=E5<CF9C9/=)9)>D>C?*:CFDF:FE5/9,-)0>B<FF67*75BDF<F=4:8F.)-7)4?(--2065>>B62026<<<4<<(--20(-()441(2(#
@M06045:235:000000000-JCY5N:1:1101:24634:6427 2:N:0:TACAGC
TACAGCGGACTACAGGGGTATCTAATCCTGTTTGCTCCCCACGCTGTCGCGCCTCAGCGTCAGCAACAGCCCAGCAGGCCGCCTTCGCCACTGATGTTCTTCCCGATCTCTACGCATTCCACCGCTACACCGGGAATTCCACCTGCCTCTACTGTGCTCCAGCCTGACAGTTTAGAAGGCAGCCCTGCGGTTAAGCCGCAGGATTTCACCCCCTACTTATCATGCCGCCTACGCGCCCTTTACGCCAAGTGATTCCGGACAACGCTCGCACCCTCCGTATTCCCGCGCCTGCTTGCACGCG
+
CCCCGGGGGGGGGGGGGECFGGGGGGGGGGGGGGGGGGGGGGGDGGGGGFGGG7FGFGGGG7FFGDGGGGGGGGGG<EGGGGGDFDGGGEF@F9FGGGFCFGGFCCFGDFGGGGGGCFCFFGG7FCBGGGGGG+@FFGGGEFGGGGGGFFFFEB8=EEFGC?D>DG6,,>EFFAC,@,:58>CCEF,D5E8:C;EF8CG8CE?FF>@FFC5DGG*;67C7A;+;CF)CDEBF>>07;>:C6F=5DD))*2*18@FF4(),57:(4-:11(77>3<:236(5)..(3((((,,().(,)((#
@M06045:235:000000000-JCY5N:1:1101:11125:6445 2:N:0:TACAGC
TACAGCGGACTACTCGGGTTTCTAATCCCGTTTGCTCCCCTAGCTTTCGCGCCTCAGCGTCAAGAACAGGCCAGGTAGTCGCCTTCGCCACTGGTGTTCCTCCCGATATCTACGCATTTCACCACTACACCGGGAATTCCACTACCCTCTCCTGCCTTCGAGTCGATCAGTATCGCGTGACCCTCCCCAGTTGAGCCGGGGGCTTTCACACGCGACTTGATCGACCGCCTGCGCGCCCTTTACGCCCAGTACAGCCGGACAACGCTTGCCACCTACGTATTACCGCGGCTGCTGGCACGGA
+
CCCCGGGGGGGGGGGGGGECFGFGGGGGGGGGGGGFGGGGGGGGGGGGGGGGGGGGGGGGGEGGGGGGGGGGGGGGGGGGGGGGGGGGGEGGGGGGGGGGGGGGGEGGGGGGGGGGE@FGGGGGGGGGGGGGGGGGGGGGGGGGGGGGGFCFGGGGEFGGGGGGGDGGGGGGGGDEEEEEGGGGGGGGG5FDCCGFGGGGGGGGFGF7CGGGD75D<D?C4CCGGGGDG:F)7,-7)0.7)7=)CD<@G7C*9*27B>B9DF19>6<0(,*/71:?B7BA?FFB<19993;F??58(56(#
@M06045:235:000000000-JCY5N:1:1101:27413:6449 2:N:0:TACAGC
TACAGCGGACTACTCGGGTTTCTAATCCCGTTTGCTCCCCTAGCTTTCGCGCCTCAGCGTCAATGTCGTCCCAGGATGCCGCCTTCGCCACCGGTATTCCTCCTGATATCTACGCATTTCACCGCTACACCTGGAATTCTTCATCCCTCTCCCGAATTCAAGCCATCCAGTATCACACGCAGTTCCCAGGTTAAGCCTGGGGCTTTCACGTTTGACTTAGTTGGCCGCCTACCAGCCCTTTACGCCCAATGATTCCGAATCACGCTAGCTCCCCACGTTCTACCGCTGCTTCTGGCACAGC
+
,6AC,,=@FGGGGG,B;FF;FFGFGGCFEFFG8@FEFFGFE,6EEFDGCB++@::CFCCGC7,9,<C,:,8BE,D@=EGGDCEB,,4C@F:=FCF=?FGAEEF,B,,?,,C5?FFCF7FEGG,4+44@FF,AD@CGFAF;,C;,88>8>E>FGD+3+@@,E:FCFE68:BFEGB,,,7@5*@C9,:,,?>,,26?98>8*>**4=@7CCF,*=?7C7+=@@FGGC*:DD>>F))6.))0;A=A)*5C3****19CFF(5()13(86((4)805(.(,(((,.6499(4(5.)).)5.)((#
@M06045:235:000000000-JCY5N:1:1101:11856:6463 2:N:0:TACAGC
TACAGCGGACTACAGGGGTTTCTAATCCTGTTCGCTCCCCACGCTTTCGCTCCTCAGCGTCAGTACAGGCCCAGAGAACCGCCTTCGCCACCGGTGTTCCTCCCGATATCTGCGCATTTCACCGCTACACCGGGAATTCCATTCTCCCCTACCTGCCTCTAGTCTGCCCGTATCCACCGCAGACCCACGGTTAAGCCGTGGGCTTTCACGACAGACGCGACAAACCGCCTACGAGCTCTTTACGCCCAATCATTCCGGACAACGCTTGCGCCCTCCGCATTACCCCGGCCGCTGGCACGGG
+
CCCCGGGGGGGGGGGGDEFGGGGGFGGGGFGGGGGGGGGGGGGGGGGGGE@FGCFFFGGEGGDGGGGGGGGGGGFGGGGGGGGFGGGGGGGGGGGGGGGGGGGDECCEGGFGDGGGGFFGGGGGGGDFGGGGGCGGGGGGGFFGADFC6>8CFF@DGGGGE,@EEGGDFGEGGGG9FGGEGC8=FFGGCCFGGCEFGGCE>EGGGFECCCED*>FGDG:CDDDFDFCD<57;5(4<)9*:7@F.*17:D<*9=?*1)2)4)741>:6::9D:@,((-(4:(4)4(-(-1(,2>>13(,((#
@M06045:235:000000000-JCY5N:1:1101:26295:6467 2:N:0:TACAGC
TACAGCGGACTACTAGGGTATCTAATCCTGTTTGCTCCCCTAGCTTTCGCGCCTCAGCGTCAGTTGTGGTCCAGTGCGCCGCTTTCGCCACAGGTGTTCCTCCCGATATCTACGCATTTCACCGCTACACCGGGAATTCCACGCACCTCTCCCACACTCAAGCACGGCAGTTTCGCCTGCAGGCTCTGAGTTAAGCCCAGAGGTTTCACAGGTGACTTACCGCACCGCCTACGCGCCCTTTACGCCCAATAATTCCGAACAACGCTTGCACCCTCTGTATTACCGCGGCTGCTGGCCCAGA
+
CCCCGGGGGGGGGGGGGGGGGGGGGGGGGGGGGGGGGGGGGGGGGGGGGGGGGDGGGGGGGGGGGGGGGGGGGGGGGGGGGGGGGGGGGGGGGGGGGGGGGGGGGEECGGGGGGGGGGGGGGGGGDGGGGGGGGBFGFGGGGGGGGGGGGGGGGGGGGGGGGGGGGGGEGGGFGEDGEGG?<EE8FFFDDGGGGGGGG8CFGGCFGGGGFEFGFGGGGFFAGGDGD<<D@EFFB;EFFFCFFFFGGDEDGFFF?F?9?@B>FB>B:?<FFFFD:?<:A4A<AAA:9>609;B?:?F(4:(#
@M06045:235:000000000-JCY5N:1:1101:19407:6522 2:N:0:TACAGC
TACAGCGGACTACAAGGGTTTCTAATCCTGTTTGCTCCCCACGCTTTCGCGCCTCAGCGTCAGTTACAGGCCAGAAAGCCGCCTTCGCCACTGGTGTTCCTCCATATCTCTACGCATTTCACCGCTACACATGGAATTCCGCTTTCCTCTCCTGCACTCAAGTCCCCCAGTTTCCAATGACCGCTTACGGTTGAGCCGCAAGATTTCACATCAGACTTAAAGGACCGCCTGCGCGCGCTTTACGCCCAATGATTCCGGACAACGCTTGCCACCTACGTATTACCGCGGCTGCTGGCCCGTA
+
CCCCGGGGGGGGGGGGGGGGGGGGGGGGGGGGGGGGGGGGGGGGGGGGGGGGGGGGGGGGGGGGGGGGGGGGGGGGGGGGGGGGGGGGGGGGGGGGGGGGGGGGGGGGGGCFGGGFGGGGGGGGGGGGGGGGGFGFGFGGGGGGGGGGGGGGGGGFGFGGGGGGGGGGGCFGFGGGGGGGGGDGEG>DGGF8CCFGGGGGGGGGGGGCGFGGGFGGGGFGFGG<FGGGGFFF>;FFB@DDFFFEGGD>FFF*9*29?>:3@F120?:(32/=<???BF2:?)69(26((,(-,)(((((-#
@M06045:235:000000000-JCY5N:1:1101:25727:6523 2:N:0:TACAGC
TACAGCGGACTACCCGGGTATCTAATCCTGTTCGCTCCCCACGCTTTCGCGTCTCAGCGTCAGTACCGTACTAGAGAGCCGCCTTAGCCACGGGTGTTCTTCCTGATATCTGCGCATTTCACCGCTACACCAGGAATTCCACTCTCCTCTTCCGGACTCTAGCCACATGGTTTCCATCGGCGTCCCGAGGTTGAGCCCCGGGCTTTCACCTCTAACTTACAAAGCCGCCTACGTTCGCTTTACGCCCAGTAATTCCGAACAACGCCAGCCCCCTCCGTATTACCGCGGCTGCTGGCACGGG
+
CCCCGGGGGGGGFGGGGGGGGGGGGGFGGGGGGGGGGGGGGGGGGFFFGGGGG7FDGGGGCEEFGGGGFGGGGGGGCFGGDDFFGGGGGCGEFGEGEGGGGGGGGGGGGGGGGGGGGEFGGFGGGGGDFGGGGGGGGFDGGGC8EFGGGGFGGGC8EDFFCFGD?8FFGFFGGFFGGFGEEBEG*;*ABEGCECGGEGGGGC?E*ACDFCCF?FFFFFFGFGC*9CDDD3<:B2(8<3737@B5<<C)/20@*9CF?<E9BF0,4,2((4783-8696678<F2(((30(((.24:(401#
@M06045:235:000000000-JCY5N:1:1101:4553:6533 2:N:0:TACAGC
TACAGCGGACTACAAGGGTATCTAATCCTGTTCGCTACCCACGCTTTCGTGCCTCAGCGTCAGTATGATGCCAGGTGGCTGCCTTCGCCATCGACGTTCCTTCCGATCTCTACGCATTTCACCGCTACACCGGAAATTCCGCCACCCTCTCATCTACTCCAGATCAATCGTTTGCGATGCACTTCCCAGGTTAAGCCCGGGCCTTTCACATCACACTCATTCATCCGCCTACGCACCCTTTACGCCCCGTAAATCCGATGAACGCTCGCACCCCCTGTATTACCCCGGCCGCTGGCTCAAG
+
CCCC<AECEFGGGGG@8FG@FFGGFGG<FDFGCE@F;FGCGGG@@:9CFFCFFGFGFGF,C:FEF9FDFFFC<F7@FCFGGGFEEF<CF7FG,BC:8C<FFGGDCCCE<C55AC7+?=AA<9E:F:CFF,E@+6C:<FCA,:FEEGGFG8=,@=,6@,,:D<E9D8:CF6B3@CG>EG5CFGDCFC:,682,DF,?C>8***44ACFFCF+8CCCF7*.+3;+:+;DCDBB;A;;D@>79@F@)*>C37CC37*:6)3.(**.(-(,(,(7@3((((.))65>2.-(,(2(,(-,,.5))#
@M06045:235:000000000-JCY5N:1:1101:23639:6560 2:N:0:TACAGC
TACAGCGGACTACAAGGGTATCTAATCCTGTTCGCTCCCCACGCTTTCGCTCCTCAGCGTCAGTATCGGCCCAGAGACCCGCCTTCGCCACCGGTGTTCCTCCTGATATCTGCGCATTTCACCGCTACACCAGGAATTCCAGTCTCCCCTACCGAACTCAAGTCTGCCCGTATCGACCGCACGCTCCACGTTAAGCGTGGAGATTTCACGGCCGACGCGACAAACCGCCTACGAGCTCTTTACGCCCAATAAATCCGGACAACGCTCGCACCCTACGTATTACCGCGGCTGCTGGCACGCC
+
CCCCGGGGGGGGGGGGGGGGGGGGGGGGGGGGGGGGGGGGGGGGGGGGGGGGGGGGGGGGGGGGGFFGGGGGGG@FGGGGGGGGGGGGEGGGGGFGGGGGFFGGGGGGGCFFGEDGGGEGGGGGGGCFFGGDGGGGGGGGGGFFGGGGGGFG@CGEGGGFGFGGFGGG5EGEEGGGGGGC8:CG*?CEFGFFGFGGGGGGGG6=FFG?CFCDGG7DDG>DB3C<GFDDDB>;)4:BBFFG?F773CGFG:CF?@:<:1)()7:291(,((<DF:(,3:>AB))6(02-2966B70((.2(#
@M06045:235:000000000-JCY5N:1:1101:17815:6563 2:N:0:TACAGC
TACAGCGGACTACCCGGGTTTCTAATCCTGTTTGCTACCCACGCTTTCGCTCCTCAGCGTCAGTTTCGGCCCAGAGTGGCGCCTTCGCCACCGGTGTTCCTCCTAATATCTGCGCATTTCACCGCTACACTAGGAATTCCCCACTCCCCTACCGAACTCAAGTCACAGCAGTATCAAGTGCACGCTTTGGGTTAAGCCCAAAGATTTCACACCTGACTTACTGAACCGCCTACGAGCTCTTTACGCCCAATAAATCCGGACAACGCTTGGTGCCTACGTGTCACCGCGGCTGCTGGCACCG
+
@CCCGFGGGGGGGGGGGGFGGGGGGGGGGFGGGGGGFGGGGGGGGGGGEGGGG@GGGGGGGGGGGGGGGGGGGGGGGGGGDGGGFF@FGCGGGD=FGGGGFGGGFCFFCFGFGGGGGGGGGFFGGGCFFGGCFGFGGGGGGDGGGG@FGGFGGGEEGGCAFFGGFGGCCDGGFCCCFGGFG,,*=;EC9BEEGGFDGGGFGGG?FGGGGG9FE<79CGFCFGC+2>GCDBBFF?()0.?DFF?FCDGFGGFF7679<7D:E71106:?BB709:62:??(485:?F0(((,,4???F74(#
@M06045:235:000000000-JCY5N:1:1101:7126:6583 2:N:0:TACAGC
TACAGCGGACTACCCGGGTTTCTAATCCCGTTCGCTCCCCTGGCCTTCGCGCCTCAGCGTCAGGGTCGGCCCAGGTGACCGCCTTCGCTACGGGTGTTCCTCCCGGTATCTACGCATTTCACCACTACACCGGGAATTCCACCACCCTCTACCGCCCTCAAGTCACACGGTTTCACCCGCGACAGCCCGGTTGAGCCGGGTGCTTTAACAGATGACCTGTGCGACCGCCTGCGCGCGCTTTACGCCCAGTAACTCCGGACAACTCCCGCCTCCTACGTCTTACCGCGGCTGCTGGCCCGGG
+
CCCCGGGGGGGGGGGGGGGGGGGGGGGGGGGGGGGGFGGGGGGCFGGGFGGGGGGGGGGGGGGGGGGGGGGGGGGDFGGGGGGGGGGGGCFEECCGGGGG9FGGGGGEGGGGGGGECGGGDGGGGG?FGGGEEGGGFGGGGGF@EGGGGGFGGGGEGGG,,>@DFF,?EGGGGGGGGGDGGCECEGGGGGGGGFCGFGGD?8EG7E99EFCC9C7*<CFF)?<7<>)>D>F@>7(<3BEGFFFBDGGDD4C?FBGFD6>>F@?)4)44>F3;:2)46?BF()64(((-70(8),((26>(#
@M06045:235:000000000-JCY5N:1:1101:22471:6583 2:N:0:TACAGC
TACAGCGGACTACTCGGGTATCTAATCCGGATCGCTCCCCACGCTTTCGCGCCCCAGCGTCAGCAAAGCTCCAGGCAACCGCCTTCGCCACTGGTGTTCCTCCCGCTATCTACGCATTCCACCACTACACCGGGAATTCCATTGCCCCCTAGCTTGCTCACGTGCGGCCGTATCCGCTGACCCCGCCCAGTTGAGCCGCGCGATTTCACAACGGACGTGCCGTACCGCCTGCGCGCCCTTTACGCCCACTACATCCGGGCAACCCTCCCACCCTCCGTATTCCGGCGGCGGCTCCCACGCT
+
CCCCFGDGGGGFGFGGGGG@FCFGAFGGE:,CFD@CFGGGCGDGECDEFGGGG7FEFGGGGD:FFGGGG<ED=CEFFGGFGGGEEGCEFFFC<<BDGCFFBFG7>+++BFDGFGGGGGGGDFFAFG?FFGFEE>7:FECFFG,=@FGFGGC,DF;DFCE:,8:8D:*>>CEEECFEE8CEGGGG=CCG8BC9<9B69C*:8EGEGG72C+<3*9CDC77C:DDDC*/190))79;@EFBCF4=>D)>B3CC)98C@<>>>:)4(((3(44FD3(,463((5))((,-31-(49((-((((#
@M06045:235:000000000-JCY5N:1:1101:18314:6605 2:N:0:TACAGC
TACAGCGGACTACTGGGGTTTCTAATCCTGTTTGCTCCCCACGCTTTCGTGCATGAGCGTCAGTGCAGGCCCAGGGGATTGCCTTCGCCATCGGTGTTCCTCCGCATATCTACGCATTTCACTGCTACACGCGGAATTCCATCCCCCTCTGCCGCACTCCAGCGATGCAGTCACAAATGCAGTTCCCAGGTTAAGCCCGGGGATTTCACACCTTTCTTACATCACCGCCTGCGCACGCTTTACGCCCAGTAATTCCGATTAACGCTTGCCCCCTACGTATTACCGCGGCTTCCGGCACTCG
+
CCCCGGGGGGGGGGGGGGGGGGGGGGGGGGGGGGGG9FGGGGGGGCGGGGGGGGGGGGCCEGGGGGGGGG7FGGGGC7FGGGGGGGGGGGGGGGGGGGGGGGGGG@FE?FFGGEFGGGGGGGGFGGGGGGGGGGGGGFFFFGGGGGGGGGEFF6CCEGCDFFCEEGGGGCEFGGGGGFG9;DEGGGGGGGGGFC?F,/:C8E/=@FGC?CCC**+2:CFGFGFGGGDGGFF>EB9D>DD3>=B)>3C:FGG49FC?)1525/6:B:?B0(/7)(-4:77A:6<<(((--1((,-3611((#
@M06045:235:000000000-JCY5N:1:1101:22279:6621 2:N:0:TACAGC
TACAGCGGACTACCCGGGTATCTAATCCGGATCGCTCCCCACGCTTTCGCGCCTCAGCGTCAGCTTCGGTCCAGGTCGCCGCCTTCGCCACTGGTGTTCCTCCCGATATCTACGCATTCCACCACTACACCGGGAATTCCACGACCCCCTACCGAGCTCCAGCTGCGCCGTATCCGCCGACCTCTCCCAGTTGAGCCGGGAGCTTTCACAGCGAACGTCCGCAGCCGCCTGCGCGCCCTTACCTCCGCATAAATCCGTGCAACGCCTCCCCCCTACATACTACCGCGGCTGCCGGCCCCCA
+
CCCCFGGGEEGGGGCFCGFDGGGGGGGCFGGGGGGEEFFGGGGGGGGGDDEGGGEFFGCFEEEG,EDCF?FGGGCFFGCCC>EE7FDEEEEGGGGEFG<EFEFGCFEGDFFGGGGEG>GFGGFDGGGGFF@CEEGDC7CGGGGGGGGCGECFG8>CE>FF6>7:CEEGGGGEC<CCGEECCC5CEGGG*++3+30<FCCCEECC6<E?F:CD:CCDGG)9)19/57)7C)5>)4()0>B5)00**1))195/@*0/<2)-)/59>23(((08@6(3().)6:4:;0--((-419--(-((#
@M06045:235:000000000-JCY5N:1:1101:9993:6621 2:N:0:TACAGC
TACAGCGGACTACTCGGGTATCTAATCCTGTTCGCTCCCCACGCTTTCGCGTCTCAGCGTCAGTACCGTACTAGAGAGCCGCCTTAGCCACGGGTGTTCTTCCTGATATCTGCGCATTTCACCGCTACACCAGGAATTCCACTCTCCTCTTCCGGACTCTAGTCAGATGGTTTCCATCGGCGTCTCGAGGTTGAGCCTCGAGTTTTCACAACGGACCTACCTGACCGCCTACACGCCCTTTACGCCCAGTGATTCCGAACAACGCTAGTCCCCTTCGTATTACCGCGGCTGCTGGCCCGAC
+
CCCCGGGGGGGGGGGGGGGDGFGGGGGGGGGGGGGGGGGGGGDGGGGGGGGGG7FFFFGFGGGGGGGGGGGGFG<FEGGGGGGDGFFGFGGGGGGGGGFGGFGGGGGGGGGGGGGGFGGGGGGGGGGGGGGGGGCGGGGFAFGG9BEFGGGFGGGDGGGGGGFGGGGGCF9CGGFAEGGGD5EE5DF8EGGGFFFGG6EG5CFGG79+<99DGG:D5DFGA4;;DGGGC:>FF??F)<DFFFFFGGGFGG66F7>=6<39)7(39<0944=?F<31:?72:2<A6;0011112,(4((((#
@M06045:235:000000000-JCY5N:1:1101:3902:6632 2:N:0:TACAGC
TACAGCGGACTACTAGGGTATCTAATCCTGTTCGCTCCCCACACTTTCGCTCCTCAGCGTCAGGTAATGCCCAGAGAACCGCCTTCGCCACCGGTGTTCCTCCTGATATCTGCGCATTTCACCGCTACACCAGGAATTCCGTTCTCCCCTGCATACCTCTAGTCTGCCCGTATCGGAAGCAGGCTCAGGGTTGAGCCCTGAGTTTTCACTCCCGACGTGACAAACCGCCTACGAGCCCTTTACGCCCAATAATTCCGGACAACGCTCGCACCCTACGTATTACCGCGTCTGCTGGCTCGTC
+
CC@C<F:FEGGGGGFFEFG8FFGGGGFEGFFGAF7FF+DBFGGGCAFCBFBGGAFFFGGFGGGGGGGGGGGG8FFFFGCFEEECCF<FF7FGGDCEGGGFFFGFCCDEGGGDCCFCC@FAFGGGG:F7AEFFFCFDGFGAFFGGGGGGEFDGGGDFGGGGEFFFGGFGGEE:FFEGDE*@CFFD,,,86>DGGG6FG;DDC,1;<CCCG9EDFGGG<D>5=7+0CFDGGA3AA@?B>FFFFFF<G3CDC700/*29?6>B:5(-2((4705BE?08(,)).).9(2;(3,().4(((.3(#
@M06045:235:000000000-JCY5N:1:1101:20725:6638 2:N:0:TACAGC
TACAGCGGACTACAGGGGTATCTAATCCCATTCGCTCCCCACGCTTTCGTCCTAGCAGCGTCAGGTGGCACCCAGAAGCCTGCCTACGCTATTGGTGTTCCAAACGATATCAACGCATTTCACTACTACACCGTTTGTTCCAGCTTCCTCTTTGCCCCTCTAGTCCTGGAGTTTCAAATGACAGTAACGAAGTTAAGCTTCGTTATTTCACATCTGACTTTCAAGACCACCTATCGGTACGCTTTACGCCCAATGATTCCGGATAACGCTCGAGGTCTCTGTATTACCGCTGCTGCTGTCT
+
CCCCGGGGGGGGGGGGGGGGGGGGGGGGGGGGGGGFGGGGGGGDGGGGGGGGGGGGGGGGGGGGGFGGGGGGGGFGGGGGFGGGGGGGGGGGGGGF<FFFGDFFGGGGGDGGGGGGGGCFGGGGGGGGGGGGGGGGGFGGGGGGGGGGGGGGGC9FGGGGGGGFGGGGGCFFGFGGGGFGGFFDGDFGGGEGGGFGGGGGGCGGGGGGGGGGFDFF7CFCFGGGGCFCG>?FFEBF)85C>E>:8CDBDGD>)29+8CF6;332<4,46:@>><B1()-.).664):A:1136:)))4).#
@M06045:235:000000000-JCY5N:1:1101:14519:6680 2:N:0:TACAGC
TACAGCGGACTACTCGGGTTTCTAATCCTGTTTGCTCCCCACGCTTTCGTGCCTCAGTGTCAGTGCTGGTCCAGGCAGTCGCCTTCGCCACAGATGTTCCTCCCGATCTCTACGCATTTCACTGCTACACCGGGAATTCCACTGCCCTCTACCGCACTCTAGATCGCCAGTATCCAATGCCATTCCCAGGTTGAGCCCAGGGCTTTCACATCAGACTTAACGAACCACCTACGCACGCTTTACGCCCAGTAATTCCGAGTAACGCTTGCACCCTTCGTATTACCGCGGCTGCTGGCCCGGA
+
CCCCGGGGGGGGGGGGGGGGGGGGGGGGGGGGGGGGGGGGGGGGGGGGGGGGGGGGGGGGGGGGGGGGGEEGGGGGGGGGGGGGGGGGGGGGGFGGGGGGFGGGGGGGFGGGGGGGGGGGGGGGGGGGGGGGGGDGGGGGGGGGGGGGGGFGGGG@EEFEGGGGGGGGEGGGGGGGGGGGGGGGGGGGGGFEFGGGGGFGGEDGGFGGGGGGCFGGG88CADD5CDFGDFFFE@1AFFFGFF=>DGCBG7:@BBFFFF@BFFF1>??2<7?F5:BBFFFF:<B>BFFB>((48:(4(4;(#
@M06045:235:000000000-JCY5N:1:1101:24573:6707 2:N:0:TACAGC
TACAGCGGACTACCAGGGTATCTAATCCTGTTTGCTCCCCACGCTTTCGCGCCTCAGCGTCAGTCTCGGTCCAGATGGCCGCCTTCGCCACCGGTGTTCTTCCCAATATCTACGAATTTCACCTCTACACTGGGAATTCCGCCATCCTCTCCCGAACTCTAGTGCTTCAGTCTCGAGTGCAGTTCCCAGGTTGAGCCCGGGGCTTTCACACCCGACTTGAAGTACCGCCTGCGCGCCCTTTACGCCCAGTAAATCCGAACAACGCTTGCCCCCTTCGTATTACCGCGGCTGCTCGCACGCG
+
CCCCGGGGGGGGGGGGGGGGGGGGGGGGGGGGGGGGGGGGGGGGGGGGGGGGGEGGGGGGGGGGGFGGGGGGGGFGGGGGGGGGGGGGGGGGGGGGGGGGGGGGGFGCEFGGGGGGGGGGGGGGGGGGGGGGGG<FGGGGFGGGGGGGGA?DFGDEGGGGGGGGGGGGGGGGCFGFGGGGGGGFGFGGGGGGGFGGGGGD>CEGGGGGGCCGEDGDGGFFFGG=FF*:DBFF@>0>DEBGFFF>GCDBGGGF46CF@BFF)7337?B2?067:>38B7?::29ABF>;;04?)),9130(#
@M06045:235:000000000-JCY5N:1:1101:13575:6715 2:N:0:TACAGC
TACAGCGGACTACCCGGGTTTCTAATCCTGTTCGCTCCCCACACTTTCGCTCCTCAGCGTCAGGTCATGCCCAGAGAACCGCCTTCGCCACCGGTGTTCCTCCTGATATCTGCGCATTTCACCGCTACACCAGGAATTCCGTTCTCCCCTGCATACCTCCAGTCTGCCCGTATCGAAAGCAAGCACCCAGTTAAGCCAGATGTTTTCACTCCCGACGCGACAAACCGCCTACGCGCCCTTTACGCCCACTAATTCCGGACAACGCCCGGCCCCTACGTATTACCCCCGCTGCTGGCACGTA
+
CCCCGGGGCGGGGGGGC>EGDFGGGGGGGGGDFGGEGGGGGGGGGGGGGGGGG<FGFFGGGGGFFGGGGFGGDF,F8FGGGGGGGGGGG@FGGGFFGGGGGGG8FCGFGGGGFGDDEGGGCGGGG>FGFFGGGFGFGGGFGGDDCFFFGGGGGG;;C;DFGGCFCEFGGGECFGGFFGCFC6DFDFGGGGGFF;99B,=<FGE@9?FGF7CDGCGGDG>C>)/9<FGGGE@?5(45>E>964=:<CG@**0099DFF>>93<?26,9>>()8>(,4(.54.)<9((((4(49:04?(53(#
@M06045:235:000000000-JCY5N:1:1101:28014:6727 2:N:0:TACAGC
TACAGCGGACTACCGGGGTATCTAATCCCGTTCGCTCCCCTAGCTTTCGCGCCTCAGCGTCAGAAGAGGTCCAGACCGCCCCTTTCGGCACTGGCATTCCCGCCGATATCAACACATTTCACCGCTCCACCGGCAGTTCTGCGGTCCCCTATCTCCCTCGAGCGACGCAGTATTCGAAGCAATTCCACGGTTGAGCCGATGGGATTTCACCACGAACTTACGCCGCCGCCTACGCGCCCTTTAAGCCCAATGAATCCGATTAACGTTCGCACGGTTCGTCTTACCGCGGCCGCTGGCACCC
+
CCCCGGGGGGGGGGGGGGGGGGGGGGGGGGGGGGGGGGGGGGGGGCFGCEEGG7FGGGGCFCFFFGGGGGGGGGDCFGGGGGFFGGGGGFGGGGF@FEGGGGGGGDFG7FGGGGGGFFGGFDGEGEGGGGGGGGGGGGGFGFEGGGEFBF5EGCFGGGGCC=EEGGDGCG89?BFGGCGDGFECGC7CCCCCCFGGG5:E8=E6+;CFFGGGGGC3CDFCFGGG)><)1<@DF4>3@FF3?FFFCFDF417)@9:@<9E<EFF<<F??2>3:@0:18>(((444386172,(13126321#
@M06045:235:000000000-JCY5N:1:1101:24050:6741 2:N:0:TACAGC
TACAGCGGACTACCGGGGTATCTAATCCTGTTCGCTCCCCACCCTTTCGCCCCTCAGCGTCAGGTCATGCCCAGAGAACCGCCTTCGCCACCGGTGTTCCTCCTGATATCTGCGCATTTCACCGCTACACCAGGAATTCCGTTCTCCCCTGCATACCTCCAGTCTGCCCGTATCGAAAGCAAGCCCCGAGTTAAGCCCGAGGTTTTCACTCCCGACGCGACCAACCGCCTACGACACCTTTAACCCCCATAATTCCGGACAACGCCCGCACCCCACTGTTTACCGCCGCTTCTGGCCCCCA
+
CCC9AGEGFDGGGGEEGGE@FEF@FEFGGFFGFGG:CFFGGG7,CEEF7C,8F,CFFGCFG@FEF@CDEGGGDF8CFFEECGG=B=,=FFGGGGEFGGGGGGGGF,CEEFFGFGGCFDGGGGFFGEEG9@FFGGFGGGDG<>3@DGGGGFFG:ECFC;@C,5@EBEGGGGGGDB:D6:EG8EGGGGDE*:8CG9<FFGE*:C;<F8CCF+AFG3*175)95)9<99)/97;<)1,.0859@6***17)9*2=*@GFF>30)8<4((,(((.8>(,1(,)..44<-4(4>>(26:43((((#
@M06045:235:000000000-JCY5N:1:1101:19143:6770 2:N:0:TACAGC
TACAGCGGACTACAAGGGTATCTAATCCTGTTCGCTCCCCACACTTTCGCTCCTCAGCGTCAGGTAATGCCCAGAGAACCGCCTTCGCCACCGGTGTTCCTCCTGATATCTGCGCATTTCACCGCTACACCAGGAATTCCGTTCTCCCCTGCATACCTCTAGTCTGCCCGTATCGGAAGCCAGTCCAGAGTTAAGCCCTGGATTTTCACTCCCGACGCGACAAACCGCCTACGAGCCCTTTACGCCCAATAATTCCGGACAACGCTCGCACCCCACGTATTACCGCGGCTGCCTGCACGCC
+
CCCCGGGGGGGGGGGGGGG<EGGGGGGGGGGGGGGEGGGGFGGGGGGGDDCFGGGGGGGGGGGGGGGGCGGGGGGGGGGGGGGG@FGGGGGGGGGGGGFDFGGGGGGGGGGDGGGGGGGGGGFGGGGGGGGGGGGGGGGGGFGGGGGFEGGGGGGGFFGGGGFGFGCFGGGGGGCEGGGGGGGGGGG6?EGGGGGGGG?FG6D9CFGCGCFGGGGGGGAD>)2*>FDGGFFFF?B>37?F?@=3CD/.97CF4*2*9>>BB>(276011,8>>(-(41143)5<:94290((().4((,(#
@M06045:235:000000000-JCY5N:1:1101:26681:6778 2:N:0:TACAGC
TACAGCGGACTACACGGGTTTCTAATCCCGTTCGCTCCCCGCGCTTTCGCGTCTCAGCGTCAGGCGCGGCCCAGGGGGCCGCCTTCGCCACAGGTGTTCCTCCCGATCTCTACGCATTTCACCACTACACCGGGAATTCCACCCCCCTCTCCCGGCCTCCAGACCTGCAGTTTCCACCGACCTCCCCCAGTTAAGCCGAGGGCTTTCACACCCGCCTTGCAGGTCCGCCTACACGCGCTTTACGCCCCCTGATTCCGGACAACCCTCACTGCCTACGTATTACCCCGCCTGCTGCCCCGCG
+
C<@BFGDGGFFGGGGEBFFGGGGCEEFCFFF@EEFCF7FGDG>EC@DFGEGFF@FGFGGF77FGGGGCCGCED<FGGDGGGGGC7EDEECFC=<DFFECFCG8FE:+8<DG9C7F:+@FGGGGEGFFGFGD77FC@CFFD,>FECEG*C?*2C58CGC>;9>+==:FGC+25+>E9;C8/?C:EECEG5A8C7C?7C=*2:CE8*+:CFG+9*/)7*5/646979=7DD5.?).-8BE)*>7F@G3<))/95*8>F?1>9::?(-(,(..*/0,4(1.)6.).4(-4(-(-(.4)4(3((#
@M06045:235:000000000-JCY5N:1:1101:13305:6809 2:N:0:TACAGC
TACAGCGGACTACAAGGGTTTCTAATCCCGTTCGCTCCCCTAGCTTTCGCGCTTCAGCGTCAGTGTCAGCCCAGCAACCCGCCTTCGCCGCAGGTGTTCCTCTCGATATCTACGAATTTCACCGCTCCACCGGGTATTCCACCTCCCTCTCCCTGCCTCCAGTCGACCGGTCTACCCTGGCCTCCGGGAGTTAAGCTCCCGGTTGTCACACGGCACCTTGCCGACCGCCTGCGCGCGCTTTACGCCCAGTAAATCCGGACAACGCTGCCCCCCTCGGTATTACCGCGTCTGCTTGCACCCG
+
CCCCGGGGGEEEFGEGGGFGGGGGGGGGGGGGGGGDGGGGFGGGGGGGGGGGGGGGGGGGGEGGGFFGGGFFFCF8EGGGGGGGGGGGGGGDGCEFGGGGFG?FEEGCEGGGGGDGGGGGGGGGGCCGGGGGGGGGGFGGDGGFGGEGFFFGGGGGGGGGFC3E>*@ECEGGG?FFGGG*@EEGGEEE>8*?<++5<CFGGE8CEGG?++=DCDCCFGFFF4)/CDGDD3)4)4>E)5.*.9@D3<CD*2:FFFD;B4>;E)(((,((.,7>)-3((((()).)-(-((((6>))-).((#
@M06045:235:000000000-JCY5N:1:1101:15230:6811 2:N:0:TACAGC
TACAGCGGACTACCGGGGTTTCTAATCCTGTTCGCTCCCCATGCTTTCGCTCCTCAGCGTCAGTTAATGCCCAGAGACCTGCCTTCGCCATCGGTGTTCCTCCTGATATCTACGAATTTCACCTCTACACTCGGAATTCCACTTACCTCTCCACAATTCTAGCGATGCAGTCTTAAAGGCAATTCCGGAGTTGAGCCCCGGGCTTTCACCTCTAACTTACAAAGCCGCCTACGTGCGCTTTACGCCCAGTAATTCCGAACAACGCTAGCCCCCTCCGTATTACCGCGGCTGCTGGCACGCG
+
CCCCGGGGGGGGGGEEFGFEGGGGGGGGGCFGGGGDGDGGGGGGGGGGGGGGG<EEFGG@FFCFFGGGGGFG<EFGGGGGGFFFFGDFECEGGDGGGGCFBEGGGCCGGGGFGGCFFGGGDFC=FGGGGGDGF7:FFGGGGGGGFGCFGGGGGGGGGGGGGGGG6D6CFGGGGGAFGG9FGCGFFGGG5CGGGGBDDCGCEGGGFGGDCF6CGC8CGGFGFGC54DGGGFEFB@3>BEFGF=@>DCGFGGD?FBFFF:31B@?9>B?BB0@:B6?B;BF?>2<6(47(((((.,4<:<6(#
@M06045:235:000000000-JCY5N:1:1101:20464:6832 2:N:0:TACAGC
TACAGCGGACTACCCGGGTATCTAATCCTGTTCGCTCCCCATGCTTTCGCTTCTCAGTGTCAGTAATGGCCCAGAGACCTGCCTTCGCCATCGGTGTTCCTCCTGATATCTGCGCATTCCACCGCTACACCAGGAATTCCAGTCTCCCCTACCACACTCTAGTCTGCCCGTACCCACTGCAAGTCCGAGGTTGAGCCTCGGATTTTCACAGCAGACGCGACAAACCACCTACAAGCCCTTTACGCCCAATAATTCCGGACAACGCTCGCACCCTACGTATTACCGCGGCCGCTGGCCCGGG
+
CCCCGGGGGGGGGGGGGGGGGGGGFGGGGGGGGGGEGGGGGGGGGGGGGGGGGDGGGGGGGGGGGGGGGGGGEGGGGGGGGGGGGGGGGGGGGGGGGGGGGGGGFFFGGGGGGGGGGGGGGGGGGGDGGGGFFDGFGGGGGGGGFFGGGGFGGGGGGCFGGGDFFGGGFGGGGGGCDCEFFCFFGGGGD>CGGFGGGGGGGGEDFGGGGGGGGG684CB)5:C*;F45DF6AF@FF355C@?FB3<D@F49?4BCFFFFF:>0(23?1(,<5;2(43()-.)6)(4>(((((496:2:>(#
@M06045:235:000000000-JCY5N:1:1101:25230:6842 2:N:0:TACAGC
TACAGCGGACTACCAGGGTTTCTAATCCTGTTCGCTCCCCACGCTTTCGCTCCTCAGCGTCAATATCGGCCCAGAGACCCGCCTTCGCCACCGGTGTTCCTCCTGATATCTGCGCATTTCACCGCTACACCAGGAATTCCAGTCTCCCCTACCGAACTCTAGCCTGCCCGTATCGGCTGCAGGCCCGCGGTTGAGCCGCGGGTTTTCACAGTCGACGCGACAAGCCGCCTACGAGCTCTTTACGCCCAATAAATCCGGACAACGCTCGCGCCCTACGTCTTACCGCGGCTGCTGTCACGCT
+
CCCCGGGGGGGGGGGGGGEGGGGGGGGGGGGGGGGGGGGGGGGGGGFGGGEGGCAFGGGGGGGGGDGEGGGGGGGGGGGGGGGGEFGGGGGGGGGDGEGG9FGFGCEF9FGGGGGGEFGGGGGGGGGGGGGGGDGGGGGGCFEFEGGGGF?FGGGGGGGGGGGGGFGGGGGGGGEG>CCEGCFEGGGGGDGGGGGGGGDGGDE=8;CFF?FGGC3DCC73799<9*9>GBEFEF?F>FFG=BF75CDDGGDF?=FFF>:63<(196:>BFFE>>0?FFFF(:4216((11(4:7))).4(#
@M06045:235:000000000-JCY5N:1:1101:4271:6852 2:N:0:TACAGC
TACAGCGGACTACTGGGGTTTCTAATCCTGTTTGCTCCCCACGCTTTCGCTCCTCAGCGTCAGTTCCGGCCCAGAGTCCCGCCTTCGCCACCGGTGTTCCTCCCGATCTCTACACATTTCACCGCTACACCGGGAATTCCAGACTCCTCTGCCTCCCTCAAGAACACCAGTTTCAGCCGACTCCTCCGGGTTGAGCCCGGAGATTTCACGACCGACTTGGCGTCCCCCCTACGCGCCTTTTACGCCCAGTGATTCCGAGCAACGCTTGCCCCCTCCGTCTTACCCGGTTCGCCGGCCCACG
+
C8CCFGGGFGGDECEFDF:6FFFGGGGFGFFFAEEFCFF@EC+BF:EFCG@FGFGGEGGFGGEFC6@BFFEGCFDFF,9EBEC@FG=7B@EFCFG@FFGF99?BE7+@,A,CEEGGDFGGFFFGGGGGGGG:C+3CFFGGFF>>DFGFGC,EF,,3@3D?6:E,>3@*33@;>D,3@>>EC8;8A6@8**4B86CF?FEC58*=CFG:ECEGEGDC7D**)/9C<C*)90.5)22)5))09*?>CCC>FC***1:46(76)<12((((446>>>(((-,(4)<?04(((((--39B((4-#
@M06045:235:000000000-JCY5N:1:1101:13572:6855 2:N:0:TACAGC
TACAGCGGACTACCCGGGTTTCTAATCCTGTTCGCTCCCCACGCTTTCGCGTCTCAGCGTCAGTACCGTACTAGAGAGCCGCCTTAGCCACGGGTGTTCTTCCTGATATCTGCGCATTTCACCGCTACACCAGGAATTCCACTCTCCTCTTCCGGACTCTAGCTGGAGGGTTTCCATCGGCGTCTCGAGGTTGAGCCTCGAGTTTTCACAACGGACCTACCCAACCGCCTACACGCTCTTTACGCCCAATAAATCCGGACAACGCTTGCCCCCTACGTATTACCGCGGCTGCTGGCACGTG
+
CCCCGGGGGGGGGGGGGGGGGGGGGGGGGGGGGGGGGGGGGGGGGGGGGGGGGGGGGGGGGGGGGGGGFGGGEGGGGGGGGGGGGGGGGFGGGGGGGGGGGGGGGGGGGGGGGGGDGGGGFGGGGCCFGGGFGGFGGGGGGGFFDGGGGGGGGGCDEGGGFFFGG8FG>EE6CBBE@E5EG8EEE8,>CGGGG8CFB9B?CGFGFGFCFGGGC<39<FFGFGGGDGCDGFFFFB?D:D:FFFF5>DGD3CC=FFGFFFD1>@BFF?0(,5?FEF(3::?FFFA<19>(,37:??:1(,1(#
@M06045:235:000000000-JCY5N:1:1101:9651:6862 2:N:0:TACAGC
TACAGCGGACTACCCGGGTATCTAATCCTGTTTGCTCCCCACGCTTTCGCGCCCCAGCGTCAGTTCCGGACCAGGTGGCCGCCTTCGCCACCGGTGTTCTTCCCAATATCTACGAATTTCACCTCTACACTGGGAATTCCACCACCCTCTTCCTGCCTCAAGACAGCACGTATCAAATCCAGCCCCCAGGTTGAGCCCAGCAATTTCCCATCTGACTGTACCATCCGCCTACGCGCCCTTTACGCCCAGTCATTCCGAGCAACGCTAGCCCCCTTCGTATTACCGCGGCTGCTGGCACGCT
+
CCCC9F:FF@:CEFG+FG+6ECCEFF,FCCCFGFG9FGGGGGGDDCFE@C@CE+C,:E+8@,@FCCDC@,@CF=F=,==E+4@+CE+=F+=F:F7>:F?<C,EF9?=,B,,5?<8<<FG<<@F,A<AA,A,73B@F<F9D3FF8+BEEG8EGG,D,,3DG,<>,@?DD8:6,,,37DG,>62@EEE:*BFGFGGGG?E>G,0=EFFC+2:CFFGGGG+;CFFC7<FG3D>BFFF(7BEEGF?FEGD5>5>=@F=CBF1)45)((418>?BF:>018?0<3?2A<((416011))((()(-#
@M06045:235:000000000-JCY5N:1:1101:25937:6873 2:N:0:TACAGC
TACAGCGGACTACAAGGGTATCTAATCCTGTTTGCTCCCCACGCTTTCGCACCTCAGCGTCAATATGTGTCCAGTAAGTCGCCTTCGCCACTGGTGTTCTTCCGAATATCTACGAATTTCACCTCTACACTCGGAATTCCACTTACCTCTCCACAATTCCAGCGATGCAGTCTTAAAGGCAATTCCGGAGTTGAGCCCCGGGCTTTCACCCCTAACTTACAAAGCCGCCTACACGCTCTTTACGCCCAATAAATCCGGACAACGCTTGCCCCCTACGTATTACCGCGGCTGCTGGCACGTT
+
CCCCGGGGGDGFGGGGGGGFGGGGGF<E<EFFGGGGGGGGGGGDGDGGGGGGGDFCEFGGGCCGGGGGFFGGGGGGGGFGGGGGGGGGGGGGGGFGGGGGGGGGGDGGFGGGGGGGGFGGGFGFGGGGGG<DFGGGFGGGGGGGGGF;9@88BF8FGGG8;FEC66CCDFA=D;;DCFFGGFGGGGF>>EGGFGGGGGGGB>EGGGGGGC,:CF4C7CFGBFC6FGGDGDAFF;(8.=5FA6;B<<<57FG4*/7)0739EF<1>F0:82?FFBF133)4:26)(-(,4,,6?>7:()-(#
@M06045:235:000000000-JCY5N:1:1101:27597:6877 2:N:0:TACAGC
TACAGCGGACTACTCGGGTATCTAATCCTGTTTGCTCCCCACGCTTTCGCGTCTCAGCGTCAGTATCCAACCAGGGGGCCGCCTTCGCCACAGGTGTTCCTCCCGATATCTACGCATTTCACCGCTACACCGGGAATTCCACCCCCCTCTTTGGTACTCTAGCTTGCCAGTTTCATGCGTCGTTCCCCGGTTGAGCCGAGGGATTTCACACATGACTTAACAAACCGCCTACACGCCCTTTACGCCCAATGATTCCGAACAACGCTAGCACCCTCTGTATTACCGCGGCTGCTGGCACACA
+
CCCCGGGGGGGGGGGGGGGGGGGGGGGGGGGGGGGGGGGGGGGGGGGGGGGGGGGGGGGGGGGGGGGGGGGGGGGGGGGGGGGGGGGGGGGGGGGGGGGGCGGGGGDG@FFGGGGGGGGGGGGGGGGGGGGGGGGGGGGGGGGGGGGGGGFGGGGGGGGGGGGGGGGGGGGGFGGGGFGGGGGGGGGGGGGEDGGGGGGGGG=FFGGGGGGGGGGFGGFGFGGGGFDDGFFFFFFFFFFGFFFFGDDFGGGF==FFF<BFFF6,9?<6:27>DB?:?><<AFFBB270719??B??0)((#
@M06045:235:000000000-JCY5N:1:1101:24122:6880 2:N:0:TACAGC
TACAGCGGACTACTCGGGTATCTAATCCTGTTTGCTCCCCACGCTTTCGCACCTCAGCGTCAATATGTGTCCAGTAAGTCGCCTTCGCCACTGGTGTTCTTCCGAATATCTACGAATTTCACCTCTACACTCGGAATTCCACTTACCTCTCCACAATTCAAGCGATGCAGTCTTAAAGGCAGTTCCAGAGTTGAGCTCTGGGCTTTCACCTCTAACTTACAAAGCCGCCTACGTGCGCTTTACGCCCAGTAATTCCGAACAACGCTAGCCCCCTCCGTATTACCGCGGCTGCTGGCAAGGG
+
CCCCGGGGGGGGGGGGGGGGGGGGGGGGGGGGGGGGFGFEGGGGGGGGGG>CF<FGGGGGGGGE<EFGGGGGGGGFGGGGGGGGGGGGFCFGGGGGGGFGGGGGGGDGGGGGGFGFGDGFFFGDGFGGGGCFFGGGGCEGFGGGGGGGG9DGGFGGGGCEAFF+@?EGFCFGGFFFFGFGGGGGGGGGGGFGC;>E,<3,@DD>CCFCFCFG?D:FGCFGA87CGGGGGFFFFFBFE>>3:FC81:C5DFGAACDFFD>93FF>F:<6040.734,326??<AA(492;;((.4(2()((#
@M06045:235:000000000-JCY5N:1:1101:17031:6889 2:N:0:TACAGC
TACAGCGGACTACCGGGGTTTCTAATCCTGTTTGCTCCCCACGCTTTCGAGCCTCAGCGTCAGTAACGGGCCAGTGTGTCGCCTTCGCCACTGGTGTTCTTCCGAATATCTACGAATTTCACCTCTACACTCGGAGTTCCACACACCTCTCCCGTACTCAAGACAGCCAGTATCAAAGGCAATTCCAAGGTTGAGCCCTGGGCTTTCACCTCTGACTAAACTGTCCGCCTACGCTCCCTTTACGCCCAGTAATTCCGAGCAACGCTAGCCCCCTTCGTATTACCGCGGCTGCTGGCCCCTC
+
CCCCGGGGGGGGGGGGGGGDGGGGGGGGGGGGGGGGGGGGGGGGGGGGGGGGGGFEGGGGGGGGGGGGGGGGGGGGGGGGGGGGGGGGGGGGGGGGGGGGGGGGDFEFGGGGGGGG@DFFCGGFGFGGGFFGGGGGGGGGGGGG>@EGGFGFCEGGGGGFGFGGGCFGGGFGGGGGFFDGD,:DGGGGDGFB86?:6D?8C8CCFGGFFFGGFGFGGGFGFGDFFGGDCFDF>@6>)>FFFFFDGGGBGCFFF=FFF:>0)81,7::(20;:76:B?FF?B2><1124(2(12)(0((((#
@M06045:235:000000000-JCY5N:1:1101:28166:6892 2:N:0:TACAGC
TACAGCGGACTACCCGGGTTTCTAATCCTGTTCGCTCCCCACGCTTTCGCTCCTCAGCGTCAGTACAGGCCCAGAGAACCGCCTTCGCCACCGGTGTTCCTCCCGATATCTGCGCATTTCACCGCTACACCGGGAATTCCGTTCTCCCCTACCTGCCTCAAGTCTGCCCGTATCCACCGCAAACCCACGGTTAAGCCGTGGGCTTTCACGACCGACGCAACAAACCGCCTACGAGCTCTTTACGCCCAATAATTCCGGACAAAGCTTGCGCCCTACGTATTACCGCCGCCGCTGGCACGTC
+
CCCCGGGGGGGGGGGGGGGGGGGGGGGGGGGGGGGGGGGGGGGGGGFGGGGGGFGGGFGEGEGGGGGGGGGGGG?CGFFGGGGEGGGGGGGGGCFFGGGGFGGGGDEEGFFGGCFCFGGFGGFGGGEGGGEEGCGGGGGGGGGGFGDDC,DFGGFGGGGCGGGGGGDGGGGGDFD9CFCGGG5CCE5;5BFEGGGGCEC81?FCFFF:C=E57CCCDGB))>DGGGD3<0557:0@:4*:*9F:C3CBC<*74=*1403(05(,436(4(7)72::(().4)6AB0((,((49318()((#
@M06045:235:000000000-JCY5N:1:1101:4603:6943 2:N:0:TACAGC
TACAGCGGACTACAGGGGTTTCTAATCCCGTTTGCTACCCACGCTTTCGTGCCTTAGTGTCAGGAACGAGCCAGTTATCTGCCTACGCCATCGGTGTTCCTCCTAATATCTACGGATTTCACTCCTACACTAGGAATTCCAATAACCTCTCTCGTCCTCTAGCTTGGCAGTTTTGATAATGTGTATGCGGTTGAGCCGCACGCTTTCACTATCAACTTACCATGCCACCTACGCAACTCTTTACGCCCAGTAATTCCGGATAACGCTTGGATCCTCCGTATGACCGCGGCTGCTGGCACCT
+
CCCCGGGGGGGGGGGGGGFGGGGGGGGGGGGGGGGGGGGGGGGGGEGGGGGGGGGGGGGGGGGGGFGGGGGGGGGGGGGGGGGGGGGGGGGGGGGEGGGGGGGGGGGFFCFGGGEDGGGGGDAFFGGGGGGGGGGGGFGFGGGGGGGGGGGFFGGGEGGGFGGGGCGGFGGGGGGDAEFGFFGGGG,E8+@:8FGGGGG*:EGGEGFDFFGFG>@FGGFFA8+=DGFGCFFFEF?EEFFGFFFF*<5AGCCFCFG=6;507><??>?61:@?FFBA?>BF<7AFB>>9;B>>?3?B?B?(#
@M06045:235:000000000-JCY5N:1:1101:26440:6980 2:N:0:TACAGC
TACAGCGGACTACAAGGGTATCTAATCCTGTTCGCTCCCCATGCTTTCGCTTCTCAGTGTCAGTAATGGCCCAGAGACCTGCCTTCGCCATCGGTGTTCCTCCTGATATCTGCGCATTCCACCGCTACACCAGGAATTCCAGTCTCCCCTACCACACTCTAGTCTGCCCGTACCCACTGCAAGTCCGAGGTTGAGCCTCGGATTTTCACAGCAGACGCGACAACCCACCTACAAGCTCTTTACGCCCAATAATTCCGGACAACGCTCGCCCCCTACGTATTACCGCGGCTGCTGGCACGTC
+
CCCCGGGGGGGGGGGGGGGGGGGGGGGGGGGGGGGFGGGGGGFGGGGGGEGGGFFGGGGGGGGGGGGGDGGGCGGGGFGFCFGGGGGGGEEGDGGEEGGGFGGGGCFCGGGCEEGGGGGGGGGGGEEGGGGDGGGFGGGGFGGGFGGGGGDFGGGFGCGD>=@EGDGFGGGEGGGDGGDG7>,@EEE>EE@FCCDCGCG>C1=ECFFDGG?C77CFGG:DD397CG3DCFFF6<3A)=AGF==5DGG@CC*9F6CF)7528FF>B0802(0>5,28:B)642<A?F1(313().8:(,((#
@M06045:235:000000000-JCY5N:1:1101:12086:7031 2:N:0:TACAGC
TACAGCGGACTACAAGGGTTTCTAATCCTGTTCGCTCCCCACACTTTCGCTCCTCAGCGTCAGGTCATTCCCAGAGAACCGCCTTCGCCACCGGTGTTCCTCCTGATATCTGCGCATTTCACCGCTACACCAGGAATTCCGTTCTCCCCTGAATACCTCTAGTCTGCCCGTATCGAAAGCAAGCCAGGTGTTAAGCACCTGGTTTTCACTCCCGACGCGACAAACCGCCTACGAGCCCTTTACGCCCAATAATTCCGGACAACGCTCGCACCCTACGTATTACCGCGGCTGCTGGCACGTC
+
CCCCGGGGGGGGGGGGGGGGGGGGGGGGGGGGGGGGGGGGGGGGGGGGGGGGGGGGGGGGGGGGGGDGGGGGGGGGGGGGGGGGGGGGGGGGGGGGGGGGGGGGGGGGGGGGGGGGGGGGGGGGGGGGGGGGGGGGGFGFGGGGFGGGGGF8>FGGGGGGGGGGGGGGGGGGGGGFGGGGGEFGGGGG8FFGGGGGGGGGGGEGGGGGGFGGFGGGGGFDEDDGGGGGG:EFF:17@FFFFFFBDGGFFFFFFFGF?9>>D4:23:8>BFFFFFFF:BBA?>AF(1(4>3;<?2(((.8(#
@M06045:235:000000000-JCY5N:1:1101:26226:7043 2:N:0:TACAGC
TACAGCGGACTACCGGGGTATCTAATCCGGTTCGCTCCCCTAGCTTTCGCGCATCAGCGTCAGGTACGGCCCAGCAAATCGCCTTCGCCACCGGCGTTCCTAGCGATATCTGCGCATTTCACCGCTACACCGCTAGTTCCACTTGCCTCTACCGACCTCAAGTCAACGCAGTATCGGATGCACGCTCACAGTTGCGCCGTGACTTTTCACATCCGACTTGCGTAACCGCCTACGCGCCCTTTACGCCCAGTGAATCCGGATAACGCTCGCCCCCTACGTCTCCCCCGGGCCTGTGGCACCT
+
CCCCGGGGGGGGGGGGGGGDGGGGGFFGGGGGGGGGGGGGGFFGGGGGGGGGGGGGGGGGGGGGECFEGGFGGGGGGGGGDFGGCEGGGDGGGDGGGGDFG9CGF7FFCFFGGGGGGGGGFGGEGGGGGGGGGGGGGGGEGGGFFFGGGG9>FGGGDGGGGFGGC;?E>G8CCCGCE>EGGGGD*;CEGGGGF++3?EGGCGGFCFGGGGGGG4C3<<>767/*7CFGDBFFFFFD3BBC5?FFGD)<<DF?F?C6<9>6>BA?<>2<21B3739:?:1?03)(4((-29(-(.53<02,#
@M06045:235:000000000-JCY5N:1:1101:8982:7062 2:N:0:TACAGC
TACAGCGGACTACTGGGGTTTCTAATCCTGTTTGCTCCCCACGCTTTCGTGCATGAGCGTCAGTGTCAGCCCAGAGACCTGCCTTCGCCATCGGTATTCCTCCTGATATCTACGCATTTCACTGCTACACCAGGAATTCCAGTCTCCTCTGCCGCACTCCAGCCTTGCAGTCCCAAATGCCATTCCCAGGTTGAGCCCGGGGATTTCACATCTGGCTTACAAAACCGCCTGCGCACGCTTTACGCCCAGTAATTCCGATTAACGCCCGCACCCTACGTATTACTGCGGCTGCTGGACCGGC
+
CCCCGGGGGGGGGGGGGGGGGGFGGGGGGGGGGGGGCGGGGGGGGGGGGGGGGGGGGGGGGGGGGGGFGGGEGGGGGGFFFGGFGGGGGGGGGDGGGGGGGGGGGGGFGFEDGGGGGCFG9FGGGGFGGGGGGGGFGGGGGGGGGGGGGGGGGGGGGECF8FGGGGFGGGGGGGA8DCFFGGGGFGGFGFGGGF8FGGGGGGDEFCB,C<,;:C7F<C)84@676:CD38>AB008BDDGFFFFGD).9<F?=FFFF0>?>FD:(119;>>55:8:??DFFBF)5421(,-(5).(..4(#
@M06045:235:000000000-JCY5N:1:1101:26186:7063 2:N:0:TACAGC
TACAGCGGACTACAGGGGTTTCTAATCCCGTTTGCTCCCCTAGCTTTCGCGCATCAGCGTCAGTGTTGGTCCAGGATGCCGCCTTCGCCACCGGCATTCCTCCAGATATCTACGCATTTCACCGCTACACCTGGAATTCTGCATCCCTCTCCCAAACTCGAGCCGTCCAGTATCAGACGCAGTTCCCAGGTTAAGCCGGGGGATTTCACGTCTGACTTAGATGGCCGCCTACGCGCCCTTTACGCCCAGTAATTCCGAACAACGCTTGCCACCTCTGTATTACCGCTGCTGCCGGCACAGG
+
CCCCGGGGGGGGFGGGGGEEGGGFGGGFGGGGGGGGGGGGGGFGGGGGGDCEFGGGGGGFGGGGGAFDFFFGGGGEFGGGGGGCGFFFEEGGGE7FFGGGGCF8FEGFEGG9FEFGGEGGGGGGGGCGGGGFGF8DE<FDFEFGADGGC>FFGDE@GG,8>>@CGGGGGGGGGGGFGGGC5*AAEGGGFCGFFFGGGDGEGEE*0<+=CFGDCGGGFGBCFCFGGGD5755?>6(>)07>@=F5CCDFG6:4=FG?F<;0>F<;6(3:<:4@:(,.55<2:):)-9(,(.4)((((,(((#
@M06045:235:000000000-JCY5N:1:1101:12684:7083 2:N:0:TACAGC
TACAGCGGACTACAGGGGTATCTAATCCTGTTCGCTCCCCATGCTTTCGCTCCTCAGCGTCAGTTAATGCCCAGAGACCTGCCTTCGCCATCGGTGTTCCTCCTGATATCTGCGCATTTCACCGCTACACCAGGAATTCCAGTCTCCCCTACATCACTCTAGTCTGCCCGTACCCACCGCAGATCCGGCGTTGAGCCCCGGACTTTCACGGCAGACGCGACAAACCGCCTACGAGCTCTTTACGCCCAATAATTCCGGCTAACGCTCGCACCCTACGTATTACCGCGGCTGCTGGCGCGCG
+
CCCCGGGGGGGGGGGGGGGGGFGFFGGGGGGGGDGFGGGGGGGGGGGGGGGGGDFGGGGGGGGGGGGGGGGGGGGGGGGGFGGGGGGGGGGGGGGGEGGGGGGGGGGFDGGGCFGG@EGEGGGGGGGGGGD<FGGGGGGGGGFFBGCFGGGGGGGGGGGGGGGGGGGGGGEGGGGGGGGGGGGGGGGG*>:ECC88DFEGE5EDFEGGGGGDDGGGGG3:>C5<FGDDD5:F:3?FFFBFB?FEGGD@CC<*/979?0)7EF?:>66993B5<:<?B18<?AA2((3-(,,8:220((4(#
@M06045:235:000000000-JCY5N:1:1101:21311:7087 2:N:0:TACAGC
TACAGCGGACTACTAGGGTATCTAATCCGGATCGCTCCCCACGCTTTCGCGCCTCAGCGTCAGCAAAGCTCCAGGCAACCGCCTTCGCCACTGGTGTTCCTCCCGATATCTACGCATTCCACCACTACACCGGGAATTCCATTGCCCCCTAGCTTGCTCCAGCTCGGCCGTATCCGCTGACCCCGCCCAGTTGAGCCGGGCGATTTCACAACGGACGTGCCGAGCCGCCTGCGCGCCCTTTACGCCCAATAAATCCGGGCAACGCTCGCACCCTACGTATTACCGCGGCTTCTGGCACTCA
+
CCCCGGGGGGGGGGFGGGGGGGGGGGGGGGGGGGGGGGGGGGGGGGGGGGGGGGGFGGGGGGGGGGGGGGGGGGGGGGGGGGGGGGGGGGGGGGGGGGGGGGGGGDGGGGGGGGGGGGGGGGGGGGGGGGGGGGGGGGGGGGGGGGGGGGGGGGGGGGGGGGG?GDGGGGGGGGGGGGGGGGGGGGGGGGGGGCFFGGDGGGDEFFGGGGGGGGGGGGFGF:DGGD<DG>FF599DED>CF@FEGGGF5C<FF4FFD;@F:FF61(49;6BEFF(46?2<?4AFBB9;>>(4A4<?(,((#
@M06045:235:000000000-JCY5N:1:1101:23996:7088 2:N:0:TACAGC
TACAGCGGACTACTCGGGTATCTAATCCGGTTCGCTCCCCACGCTTTCGTGCCTTAGCGTCAGAAATGGTCCAGTGGCCTGCCTACGCCATCGGTGTTCCTTCTAATATCTACGGATTTCACTCCTACACTAGAAATTCCAGCCACCTCTACCATTCTCGAGCTTAGCAGTTTGGATAATAGTCTGAATGGTTGAGCCACCAGGTTTCACTATCCACTTACTAAGCCGCCTACGCAACTCTTTACGCCCAGTCACTCCGGATAACGCTTGGGTCCTACGTATGACCGCGGCTGCTGCCACG
+
CCCCGGGGGGGGGGGGGGGGGGGGGGGGGGGGGGGGGGGGGGGGGGGGGGDGGGFGGGGGGEGGAFGGGGGGGGGFFGGGGGGGGGGGGEGGGGGGGGGGGGGGGGGFGGFFGGGGGGGGGGGGGGFGGGFFFFDFGFFGGGGGGGGGGGGGGGGGGGGCDGGGGBEGEGGGGGGGADAFEGGGGCACGGGGAC?FFC,DFCGCGGGGGGGGF>C+;CFDFC7EGFGDGEFFFDFA>EFGFCF6DDG)>CC9F+@FFDE93)44<(6?6?B4@?FAFFF14>B<DF239;69BB?0),)5#
@M06045:235:000000000-JCY5N:1:1101:16120:7118 2:N:0:TACAGC
TACAGCGGACTACCAGGGTTTCTAATCCTGTTCGCTCCCCACGCTTTCGCTCCTCAGCGTCAGTATCGGCCCAGAGATCCGCCTTCGCCACCGGTGTTCCTCCTGATATCTGCGCATTTCACCGCTACACCAGGAATTCCGATCTCCCCTACCGAACTCTAGCCTGCCCGTATCGAATGCAGACCCGGAGTTAAGCCCCGGGCTTTCACATCCGACGCGACAAGCCGCCTACGAGCTCTTTACGCCCAATAATTCCGATTAACGCTCGCACCCCCTGTATTACCGCGGCTGCTGGCACACA
+
CCCCGGGGGGGGGGGGGGGGGGGGGGGGGGGGGGGGGGGGGGGGGGGGGGGGGFGGFGG@FCFGGGGEGGGGGGGGGEFGGGGEGGCEECGGGCFEGGGGGGGGGFAFGGGGGGGGGEGGGGGGGGGGGGGGFGFGGGGGGDGGCGFFGGGGG>EGGGGGGGFGGGGGGGEEEGEFCFB9DEFGGGDGGEECDD;,CEGGGGGGGFGGFFCFGGGGGG>)<)907FCDD35FE:?DDF=>@B47CDDFFCC*98DB4(7:BFF09,49;17D@(4,44<B<2<239969>2:)426(31(#
@M06045:235:000000000-JCY5N:1:1101:6308:7148 2:N:0:TACAGC
TACAGCGGACTACACGGGTATCTAATCCTGTTTGCTCCCCACGCTTTCGCACCTCAGCGTCAATATGTGTCCAGTAAGTCGCCTTCGCCACTGGTGTTCTTCCGAATATCTACGAATTTCACCTCTACACTCGGAATTCCACTTACCTCTCCACAATTCTAGCGATGCAGTCTTAAAGGCAATTCCGGAGTTGAGCCCCGGGCTTTCACCTCTAACTTACAAAGCCGCCTACGTGCGCTTTACGCCCAGTAATTCCGAACCACGCTAGCCCCCTCCGTATTACCGCGGTTGCTGGCCCGGC
+
CCCCGGGGDGGGGGGGGGGDFGGGGGGGFGGGGGGFGGGGGGGGGGGDFGGGGFGGGGGGGGGFGGGGFGGGGGGGFGGFGGGGGFGGGCFGGEGGGGGGGCAFGGGDGGGGGGG8FEFGGGGGGFGGGG9EFGGGGGGGGGGGFGGGGFGCGGGGGFGGFGFG8FGGCGEDFGGEFFCFGCFGGGCE>EED;EFGFGGCGGEGGFDECFEFEFGGGD4:8CGF499DDAAAA@835:BGFFABCD)7CD>=79FFF::0.<::6:0,:BFE)-4692:B7)441(4((,((6>B?(((-#
@M06045:235:000000000-JCY5N:1:1101:16077:7164 2:N:0:TACAGC
TACAGCGGACTACACGGGTATCTAATCCTGTTCGCTCCCCGCGCTTTCGTGCCTGAGCGTCAGGTCTCGTCTAGGGCGCTGCCTACGCCGTCGGTGTTCCTCCGGATCTCTACGCATTTCACCGCTCCACCCGGAATTCCACGCCCCTCACCGAGCCTCAAGCCCAGCCGTCTCGCGACCACCCTCCCAGTTGAGCCAGGAGATTTCACTCGCGACGCGCCAGGCCGCCTGCGCACCCTTTACGCCCAGTAACTCCGGACAACGCCCGTCTCCTACGTATTACCGCGGCTGCTGGCCCGCA
+
CCCCGGGGGGGGGGGGGGGGGGGGGGGGGGGGGGGGGGGGGGGGGGGGFGGGGGGGFGGGEGGGGG?EFFGGGGGGGGGGGGGGEFGGGCGGGGGGGGGGGGGGEC+FDFGGGGGGGGGGGGGGGFGGGGGGGGGDCFCFGGGGGGGGGDGGGGECECFGGGGGGFEGGEEG*<<CCGGGDGGG5CEG>CC+3+3<FEGG*:8@F@CGGFCDGD5CDG)C3)79>C3)>@)..1(05>:F)@F3DDC)9C7?F*7)80.2>5<09(443:)8?A2?F:4<()6<?>1>>FB??:7?609(#
@M06045:235:000000000-JCY5N:1:1101:9854:7174 2:N:0:TACAGC
TACAGCGGACTACCGGGGTTTCTAATCCCGTTCGCTCCCCACGCCTTCGTGCCTCAGCGTCAGGTGTATCCCAGTTGGCCGCCTTCGCCACGGGTGTTCCTCCCGATCTCTACGCATTTCACCACTACACCGGGAATTCCACCAACCCCTGATACCCTCAAGCCCATCCGTCCTCGACGACCCTCCCCGGTTGAGCCGGGGGCTTTCACGCCGAGCGCGATGAGCCGCCTGCGCACGCTTTACGCCCAGTAACTCCGGACGACGCCCGACCCCTACGTATTACCGCGGCTGATGGCACGTC
+
CCCCFFGGGGGGGGGGGGGGGGGGGGGGGGGGGGGEFGGGGGGGGGGGGEGGGCCFFGGGGGGGGGGGGGGGGGGGGGGGGGGGGGGGGGGGGF>FFFGG<FGEDB:FFCGFFGGGGCC@FFGGGGGGGGGEG7FFDFFGGGGGGGGEGFGGFFFGG9*,>E@FFFGFFGGGB>FGGGGDEEGFGGGG88C**5+2<=C8C=E:86C9<*5C:D519C@55C*9CF379DFF:;0@>B>C>FF3<DGDFCGFF4CFD;53)02(,---(4<>:?:<6:<<2>A)(41((((.)),(()((#
@M06045:235:000000000-JCY5N:1:1101:15256:7188 2:N:0:TACAGC
TACAGCGGACTACAAGGGTATCTAATCCTGTTCGCTCCCCATGCTTTCGCTCCTCAGCGTCAGTTACGGCCCAGAGATCCGCCTTCGCCACCGGTGTTCCTCCTGATATCTGCGCATTTCACCGCTACACCAGGAATTCCGATCTCCCCTACCGCACTCTAGTCTGCCCGTACCCACTGCAGGTCCAGGGTTGAGCCCTGGATTTTCACAGCAGACGCGACAAACCGCCTACGAGCTCTTTACGCCCAATAATTCCGGACAACGCTTGCACCCTACGTATTACCGCGGCTGCTGGCACGCG
+
CCCCGGGGGGGGGG@FGGGGGGGGGGGGGGGGGGGGGGGGGGGGGGFGGGGFGGFFGGGGGGGGGGGGGGGGGGGGGGGGGGGGGGGGGGGFGGFGGGGGGGGGGGGGGGGGGGGGDGGGGGGGGGDGGGGGGGGGGGGGGC=CFGGGGGFFGGGGGGGF9EGFGGGGGGGEGGGGGFG?FGFGGGGGGGGGGGCGGG6CGGGGGGGFFGCGGCGGGD5))8C4CFGGGF3@B02@::FGF4?BGG3399<FF?7@?0)45>?9B:61?2=F51(4?:2<>DF6(39>(404:F?6(53(#
@M06045:235:000000000-JCY5N:1:1101:22247:7196 2:N:0:TACAGC
TACAGCGGACTACCGGGGTTGCTAATCCTGTTCGCTCCCCACGCTTTCGCGTCTCAGCGTCAGTACCGTCCCAGCGAGCCGCCTTCGCCACGGGTGTTGTTCCCGATATCCGCGCATTTCACCGCTACACCGGGAATTCCACCCTCCTCTCCCGGACTCTATCCACACGGTTTCCACCGAAGGCTCGAGCTTGAGCCTCGCGTTTTCACGGCGGGCCTGTGAAGCCGCCTCCCCGCTCTTTACGCCCAATAAACCCGGACAACCCCTGCCCCCTCCGTTTTACCGCGCCGTGTGGCCCGCA
+
CCCCGC+@CG+C@FC777F7+6FC,CEFC9;CE7@:6@CF8C+:@FD<:BFEC:F,<E7@8=,C<CF,:CFEGG,:4>C:4=:?7F<7@F=>+=+>>B,BEGBE>+@3+,,3A>6@+=,@<,E+@+5@>,@F@FG*DBGDBF,6>B::C9,62:B78*,,5+4++?CBEGDGG+?CC*3***3=8;****2+2*<F6*2******1:+0**1/)))1*)207*:4CD5)0)0)(6@:)5*9?F55D<:***76*008(01)7<(4(:1?0.8>((84,),25AD(4((,(,(,-((((((#
@M06045:235:000000000-JCY5N:1:1101:6486:7197 2:N:0:TACAGC
TACAGCGGACTACACGGGTATCTAATCCTGTTTGCTCCCCACGCTGTCGCGCCTCAGCGTCAGCAACAGCCCAGCAGGCCGCCTTCGCCACTGATGTTCTTCCCGATCTCTACGCATTCCACCGCTACACCGGGAATTCCACCTGCCTCTACTGTGCTCTAGCCTGACAGTTTAGAAGGCAGCCCTGCGGTTAAGCCGCAGGATTTCACCCCCTACTTATCAGGCCGCCTACGCGCCCTTTACGCCCAGTGATTCCGGACAACGCTCGCCCCCTCCGTATTACCGCGGCTTCCGGCACTGG
+
CCCCGGGGGGGGGGGGGGGGGGGGGGGGGGGGGGGGGGGGGGGGGGGGGGGGGGGGGFEGGGGGGGGGGGGGGGGGGGGGGGGGGGGGGGGGGGGGGGGGGGGGGGGGGGGGGGGGGGGGGGFFGGGGGGGGGGGGGGGGEFGGGGFGGG9EFEGFFGGGGGGGGFGGGFGFGECDGGGGGEEGGGFGGGGGGGGGGGDGGGCGGGGGGGGGGGFGFGFF6+;CDGDDDFDF7>7>>DFGF4@BD3DDGGG488C@F0)3<F?11(410(.75(319<::?9AF(1,(4((.)((-(((.#
@M06045:235:000000000-JCY5N:1:1101:26495:7203 2:N:0:TACAGC
TACAGCGGACTACTCGGGTATCTAATCCCGTTTGCTCCCCTGGCTTTCGCTCCTCAGCGTCAATGCCGGTCCAGGATGCCGCCTTCGCCACCGGTATTCCTCCAGATATCTACGCATTTCACCGCTACACCTGGAATTCTGCATCCCTCTCCCGGATTCAAGCCATCCAGTATCGGACGCAGTTCCCAGGTTGAGCCTGGGGATTTCACGTCCGACTTAGTTGGCCGCCTACGAGCCCTTTACGCCCAGTAATTCCGCACAACGCTTGCCCCCCCCCCATTACCCCGGCTCCTGGCTCGGC
+
CCCCDGGGGGGGGGGDEGFGGGGGGGGGGGGGGEGGGGGGGCFGGFGGGGEGGGGGGGGGGCGGFG8@FGGGFEFFFGGGGEGGGGGGGGGGGGGFGGGGFGGAE9FFFFFCFGGGGGGGFGGCGGDGDGGGGFF,CEGGGGFGGGGGGGGGGGC7EGGGGGGF>FDGGGG9E>4:EECEEECFGGGFF5DCE6FGGGGGFE5CFGGGGGGGD57CC<FFF+10>DDGGF>F3:(.;@FFFFFFDGGFGG7=/*7@)(075FB192?2:?FF317-((,44)64(-2999((.)4?(59(#
@M06045:235:000000000-JCY5N:1:1101:22023:7236 2:N:0:TACAGC
TACAGCGGACTACTCGGGTTTCTAATCCCGTTCGCTCCCCTGGCCTTCGCGCCTCAGCGTCAGGTGTGGTCCAGTCGGCCGCCTTCGCTACGGGTGTTCCTCCCGATCTCTACGCATTTCACCACTACACCGGGAATTCCACCGACCTCTCCCACCCTCCAGTCACGCGGTTTCACCCGCAACATCCCGGTTGAGCCGAGTGCTTTCACAGATGACCTGCGTTACCGCCTGCGCGCGCTTTACGCCCAGTAACCCCGGACAACGCTCGCCCCCTACGTCTTACCGCGGCTGCTGGCACGGC
+
CCCCGGGGGGGGGGGGGGFGGGGGGGGGGGGGGGGGGGGGGGFGGGGGGGGGGEGGGGGGGGGGGGGGGGGGGGFGGGGGGGGGGGGGGGGGGGGDGGGGFGGGGEGGGGGGGGGCGGGGGGGGGDFGGGGGGGGGGGGGGGFGEEGGGGGGGGGGGGGGGGGGGGEFG>:EGGCFFGCGGEGFGGGGGGGGE<CGGGEGCCC?FFG+AFGGG77:CF:F>D*3CFCCDB))021<3>ED3F?53DGFF<C@F*>@EF>>:5:(3(4499)8>1<<07<7059:(72>F63047,3,43(#
@M06045:235:000000000-JCY5N:1:1101:11257:7238 2:N:0:TACAGC
TACAGCGGACTACCAGGGTATCTAATCCTGTTTGCTCCCCACGCTTTCGTGCCTGAACGTCGGTACTGGTCCAGGAAGTCGCTTTCGCCACTGATGTTCCTTCCGATATCTACGCATTTCACCGCTACACCGGAAATTCCACTTCCCTCTACCGTACCCTAGCTATTCAGTCTCGAATGCAATTCCCAGGTTGAGCCCGGGGCTTTCACACCCGACTTAAATAACCGTCTACGCACGCTTTACGCCCAGTAATTCCGATTAACGCTCGAACCCTCTGTATTACCGCGGCTGCTGGCACAGG
+
CCCCGGGGGGGGGGGGGGGFGGGGGGGGGGGGGGGGGGGGGGGGGGGGGGGGGGCGGGGGGGGGGGGGGGGGGGGGGGGGGGGGGGGGGGGGGGFGGGGGGGGGG:CFGGDEFGGGGGFFFGGGGCEGGGGGGGGGFGGGGGGGGFGGGGGGGGGGG>FGGGFGCGGGGGFGGG?FCF,;EEEECFGAE:DFDGGFGGGDGEDE5CGGGGDDGG/>DGFD:;@CGGGGGFFFF@@BEDFGFFF)CGGFG7*799776181@6<(43,(((7>@<BF06>A4:AB123009110.50(),(#
@M06045:235:000000000-JCY5N:1:1101:5590:7259 2:N:0:TACAGC
TACAGCGGACTACCAGGGTTTCTAATCCCGTTCGCTCCCCACGCTTTCGTGCCTCAGCGTCAGAATTGGCCCAGTCGCCTGTCTTCACCTTCGGCGTTCCTCTAGATATCTACGCATTTCACCGCTCCACCTAGAGTTCCAGCGACCCCTACCAACCTCAAGCACCGCAGTCTGTCGAGCAATTCCACGGTTGAGCCGTGGGAGTTCACAAGACACTTGCGGCGCCGCCTACGCACCCTTTACGCCCAGTGATTCCGGACAACGCTCGCACCCTCTGTATTACCGCGGCGGCTGGCCCACC
+
CCCCGGGGGGGGGGGGFGF@FGGGGGGGGGGGGGGGGGGGGGGGGGGEFFFGGAF<DFGFG,FFDGF<<FDGGGGGGGGGGGGGGGGBFFFG@CFGGGGGGGGGGFGAFFFGGGGGGGGGFFFGGEGGGGGGGGCAFFGGGCFGGGGGGGGGC8EGGFGGCFFGGFEGGE@CFFGGGGDGG6@FGGFFE>FG*B8CEG*::85*3AFGFD9>=F*;77+;)9<195<DC35:71?3;7<FFF47DDG>C6=@FFG9)2335>B;901311BED(1444:A9<96(3((3(-,(,-4((4(#
@M06045:235:000000000-JCY5N:1:1101:21097:7275 2:N:0:TACAGC
TACAGCTGACTACAAGGGCTTCTAATCCTGTTTGCTCCCCACGCTGTCGCGCATCAGTGTCAGAAACTGCCCAGCAGACCGCCTTCGCCACCGGTCTTTCTCCGGATCTCTACGCATTCCACCGCTACACCCGGAATTCCGTCTGCCTCTACAGCCCTCGAGTTCAACAGTAGGCATGGCAGACCCGGGGTTGAGCCCCGGTCTTTCACCACCCCCTTATCAAACCACCAACGCACCCTTTACGCCCAGTGGTGTCCGACAACCCTAGCACCCCCCGTAATACCGCCGGTGCTGACACGCG
+
,ABCG@,,CEFFFFC,CF,C@C9FDD,C@,C<@CF,C@<FC@+@FF7;CDF7+,@,CFAC<,@,99C,,<C@<<<@,,,C+CCFF@FE:6,4++7@:C,:,C,C7+FFDA,<?<:::8A9F<F:7C++,A,@>8:+=,:7,ADDFFGBFCDCFGGF8D?C3+3+@3,7@F;,,E?B,,,@,**4==:**4:**6B,,/**=3:*>@++<7+/**/7)2)3:***9**1*).)80(0)7)C447<G5C)/9*)/)*0*-0()0.(4:(((-*.)(-2223(,)))((((((((-))().((#
@M06045:235:000000000-JCY5N:1:1101:21317:7277 2:N:0:TACAGC
TACAGCGGACTACACGGGTATCTAATCCTGTTTGCTCCCCACGCTTTCGCGTCTCAGCGTCAGTTTCGTTCCAGAGAGCCGCCTTCGCCACGGGTGTTCTTCCTGATATCTGCGCATTTCACCGCTACACCAGGAATTCCACTCTCCTCTCCCGCACTCTAGCCTGCCAGTTTCCCACGCCCGCTCGGGGTTGAGCCCCGAGATTTCACCCAGGACTTAGCCAGCCGCCTACACGCCCTTTACGCCCAATTATTCCGGACAACGCTCGGTCCCTACGTATTACCGCGGCTGCTGGCCCGCT
+
C@CC<FGGGGGGGGFGGGGCGGGGGGGGGGGGGGGGGGGGGGGGGGFGGDG6CFFGGGGGGEEFC,C@F,EFFGGGGGG8CFGEFG?FGGG7FFGDGGGGGGGF,B??FFF<EFGECGFGFGDGEEEGGGG7DFFDGGCFEG,D3DBEFGFCGEECE>FFGCGGDDEFFCFCCGGGFGG8***;*=*:5CEE*<BFGGE:3=5:CGGGG7C5E53CC4@74*9*>GDGGE;<91(7)07C:FF>DDG)9**/1*:@79)().40914((-<BF7)(,,):06<A(3(((((1320?66,(#
@M06045:235:000000000-JCY5N:1:1101:26748:7285 2:N:0:TACAGC
TACAGCGGACTACTCGGGTATCTAATCCTGTTTGCTCCCCACGCTGTCGCGCCTCAGTGTCAGCTACTGCCCAGCAGGCCGCCTTCGCCACCGGTGTTCTTCCGGATCTCTACGCATTCCACCGCTACACCCGGAATTCCGCCTGCCTCTACAGTGCTCCAGCCCAGCAGTATCCATGGCCGACGCGGGGTTGAGCCCCGCGCTTTCACCACGGACTGACCGGGCCACCTACGCCCCCTTTACGCCCAATGATTCCGGACAACGCTCCCCCCCTCCGGAGTACCGCGACTGTTGGCACCGG
+
CCCCGGGGGGGGGGGGGGGGGGGGGGGGGGGGGGGGGGGGGGGGGFGGGGGGG>FFGEGGGFGGGGGGGGFFGGDGGGGGGGGGGGGGGGGGGGGGFFGGGGGGCBFFFGGGGGGEGCFGGCFFGGGGGGFGDEFGGGFGGDFGGFGGGFDE;FFAFGGFCDFGGCCDFFGCA;CFEFCGFCEGCEEE8*3*=+BGGGE8C=EG58?CCF9571>CD4:FFCCDGG:CFF447((.)7>C6=F>579)/*996**8:>)4BFB(2(4((()8>2:<-((--(4<029-((,))-23,5((#
@M06045:235:000000000-JCY5N:1:1101:27657:7297 2:N:0:TACAGC
TACAGCGGACTACAAGGGTATCTAATCCTGTTTGCTCCCCACGCTTTCGCGTCTCAGCGTCAGTTACGTCCCAGCGAGCTGCCTTCGCAATCGGTGTTCCTCCTGATATCTGCGCATTTCACCGCTACACCAGGAATTCCACTCGCCTCTTCCGCACTCTAGCCCGACAGTATCCACCGGCATTCGAGGGTTGAGCCCCCGACTTTCACAGCGGACTTACCGGGCCGCCTACACGCTCTTTACGCCCAATGATTCCGGACAACGCTAGCCCCCTACGTATTACCCCCGCCGCTGGCACGCG
+
CCCCGGGGGGGGGGGGGGGEFGGGGGGGGGGGGGGGGGGGGGGGGGGGGGGGGFGGGGGFGGGGFFGGGGGGGGGGGGGGGGGGGGGGEGGGCGGGGGGGGFGGCCCGFGGGFGGG7FFFFGFGGDGGGGGGGGDGGFFFFGFGGGGGGFGFG>EGGEFCFGGGFGGGGDGGGGCFGGGEEGGGGEEEGGGGDGGGGGGGCEEEEGGFGF7C*59C9CFG?DCG3<CDG::5)883)87C**9:D7DBGFFB89FF)9>6B4((-4,(52:EF><F((.4:A><(((-((,1,11-()-(#
@M06045:235:000000000-JCY5N:1:1101:28280:7315 2:N:0:TACAGC
TACAGCGGACTACTAGGGTTTCTAATCCGGATCGCTCCCCACGCTTTCGCGCCTCAGCGTCAGGCCAGGCCCAGGCAGCCGCCTTCGCCACTGGTGTTCCTCCGGATCTCTACGCATTCCACCACTACACCCGGAATTCCACTGCCCTCTGCCCACCTCGAGCCCCGCAGTCTCGCCCGACCCCTCCGAGTTGAGCCCGGCGATTTCACGGCCGACTTGCGAAGCCGCCTACGCGCGCTTTACGCCCAATGAATCCGGACAACGCCCGCCCCCTACGTATTCCCGCCGCGGCCGGCACGCG
+
CCCCGDGEGGEGGGGGGGFGGGGGGGGGGG@FGGGGGGGGGGGGGGGFCGFGGEGGGGGGGCGGGD?CFFGGGGCFGGGGGDECFFGGGGGG8FGGGGGGGGGGGEFGGFCEGFGGDGGFGGGGFGGFDGGGGEEEGFGGFGFGGGGGGGCGFFGGGGG:CCC>CE>CECBF9BFGGGGGGGGG=EEEE5B*<9BFCFE8*2*:8CG?FFGDG))/15977))1CDC)973?>9(7>B7C3/@5>CDB39>7@8C?5>F;5<<96(4394BDFF0:1().4)62:B(41(261(7;(42(#
@M06045:235:000000000-JCY5N:1:1101:19009:7320 2:N:0:TACAGC
TACAGCGGACTACCGGGGTTTCTAATCCCGTTCGCTCCCCTAGCTTTCGCGCCACAGCGTCAGTCGCAGGCCAGGACGCCGCCTTCGCCACTGGTGTTCCTCCGGGTCTCTACGCATTTCACCGCTACTCCCGGAGTTCCACGTCCCTCTCCTGCACTCGAAGCACGACCGTTACAGGCGACCCTCCCCAGTTGAGCCGGGGGCTTTCACACCTGTCGTATCGCGCCCCCTACGCGCTCTTTACGCCCAGTAATTCCGGACAACGCCCGCCTCCTCCGTATTCCCGCGGCTGCTTGCACCA
+
CCCCFGGGGGGGGGGGGGFGGGGF<FGFGCGGGGGGGGGGGGGGGGFFGDGGGGGFFFGGGGGGGGGGFGGGGCFFGGGGGGGGGGGGGGGFEFAFF=FGGGGGG>@FCGGGGGGGD:DGGGGGGE@FFGGGGDCFFGFGFGDGGGGGGC?FGFGGGGGGG?CECFBCGG5CEEGCCFF:?EDGFGGGGCE:F77<68888:=58:E?0<9FEGG7FGF4?D*>))1)97<)7(45@)77FF*9*5>@7>>66@*8B751<B(366,929E)8?<(1(,(40)6<(2(,-((,,-,4)4(#
@M06045:235:000000000-JCY5N:1:1101:21368:7332 2:N:0:TACAGC
TACAGCGGACTACAAGGGTTTCTAATCCTGTTCGCTCCCCACACTTTCGCTCCTCAGCGTCAGGTAATGCCCAGAGAACCGCCTTCGCCACCGGTGTTCCTCCTGATATCTGCGCATTTCACCGCTACACCAGGAATTCCATTCTCCCCTGCATACCTCTAGTCTGCCCGTATCGGAAGCAGGCTCGGGGTTGAGCCCCGAGTTTTCACTCCCGACGTGACAGACCGCCTACGAGCCCTTTACGCCCAATAATTCCGGACAACGCTCGCACCCTACGTATTACCGCGGCTGCTGGCACGGA
+
CCCCGGGGGGGGGGGGGGGGGGGGGGGGGGGGGGGGGGGGGGGGGGGGGGGGGGGGGGGGGGGGGGGGGGGGGGGGGGGGGGGGGGGGGGGGGGGGGGGGGGGGGGGGGGGFGGGGGGGFGGGGGGGGGGGGGGGFGGGGGGGGGGFGGGGGGGGGGFGFGGGGGGGGGGGCFGGDGGGGGGGGCFGGGDGGGGGGGGGE*/:CFGGDFFFCFGGGDDEFF7FFGFGGGFFFF<FEFF4F??F:CDGEFG*7@FGF463;EF<>B1:9F0>EEFFFF:)::9-4(1,(49;<07?<(41(#
@M06045:235:000000000-JCY5N:1:1101:20458:7336 2:N:0:TACAGC
TACAGCGGACTACTCGGGTATCTAATCCTGTTCGCTCCCCACGCTTTCGCGCCTCAGCGTCAGACAAGGCCCAGCAGGCCGCCTTCGCCTCTGGTGTTCTTCCGGATCTCTACGCATTCCACCGCTACACCCGGAATTCCGCCTGCCTCTACCTGTCTCCAGCCCTCCAGTATCCCCCGGCGTGCACGGAGTTGAGCTCCGGCATTTCACGGGTAGACTTAAAGGGCCGCCTGCGCGCGCTTTACGCCCAGTAATTCCGAACAACGCTCGCACCCTCTGTATTACCGCGGCTCCTGGTGCG
+
CCCCGGGGGGGGGGGGGGGGGGGGGGGGGGGGGGGGGGGGGGGGGGGGGGGGGEGGGGGG@CGGGGGGGGGGGGGGGGGGGGGGGGGGG=F=EBCFFEGGGGGGGEGFFGGGGGGGFGGGGGGEGCCFFGGGGGG7DGGGEGGGGFGGG?FFFGFFGGAEEGG>EGGGGDFFGGGGGGGDGE:CEFFGD5EEC9CG++<CCGGE?9CC+CFD*>3CCFFC?*0*01C9C37>@BFBDFFG>7<4CDG5D*/)/1:*=461))42(((,1(8)0(4(47:5)5)).)(-161((-()5((.#
@M06045:235:000000000-JCY5N:1:1101:3803:7337 2:N:0:TACAGC
TACAGCGGACTACCGGGGTTTCTAATCCTGTTTGCTCCCCACGCTTTCGCACCTCAGCGTCAATACATGTCCAGTGAGTCGCCTTCGCCACTGGTGTTCTTCCGAATATCTACGAATTTCACCTCTACACTCGGAATTCCACTCACCTCTCCATGATTCAAGCGATGCAGTCTTAAAGGCAATTCCGGAGTTGAGCTCCGGGCTTTCACCTCTAACTTACAAAGCCGCCTACGTGCGCTTTACGCCCAGTAATTCCGAACAACGCTAGCCCCCTCCGTATTACCGCGGCTGCTGGCACGGT
+
CCCCGGGGDFEFCGGG7FFGGGGGCFGGGGFCFEG@CF@GFGGGGGGGGGGGGEGEE<FEGGDFG8ECFFGGGGGGGGGFGGG7FGFGFEGGFFGGGGGGGGGGDEFFFFFGGGG?D<EEFGF9F<FG9A,,AFF+D<FDFF,DFDFFGFGGFGFCGCFGEFGGGGGE9,E?,@>FGGDGGFFDAFGGCEGGCD,D9D,AEEG5FF?7,=CD,08?FGFC?+;;CCDDGB3))66>5>A5;FF:GDD@54*4@=7/767(754(-,39?<F@33::36(.(.))-36(,(-8?,312>11#
@M06045:235:000000000-JCY5N:1:1101:17157:7349 2:N:0:TACAGC
TACAGCGGACTACTAGGGTATCTAATCCTGTTTGCTCCCCACGCTTTCGTGCATGAGCGTCAGTGCAGGCCCAGGGGATTGCCTTCGCCATCGGTGTTCCTCCGCATATCTACGCATTTCACTGCTACACGCGGAATTCCATCCCCCTCTGCCGCACTCCAGCGATGCAGTCACAAATGCAGTTCCCAGGTTAAGCCCGGGGATTTCACACCTGTCTTACATCACCGCCTGCGCACGCTTTACGCCCAGTAATTCCGATTAACGCTTGCACCCTACGTATTACCGCGGCTGGTGGCATGTC
+
CCCCGGGGGGGGGGGGGGGGGGGGGGGGGGGGGGGGGGGGGGGGGGGGGGGGGGGGGGGGGGGGGGGGGGGGGGGGGGGGGGGGGFGGGGGGGGGGFGFG<EFGGGGGFGGGGGGGGGGGGGGGGGGFGGGGCFFGGFGGGGGGGGGGGGGGGGGDGGGGFCF>*@CCB9EGGGBCFGGGFFFFGGGGGGGEGFCFCCCCGG=8EFDECFGDF4CGFGF7+;CCGGGDGFFFF6(75@EGF4=:DGGEGDFFF=GFF:515*<?9?:B?<FFFF(40,,-.6<DF;260(((,.(42-1)#
@M06045:235:000000000-JCY5N:1:1101:11944:7358 2:N:0:TACAGC
TACAGCGGACTACTGGGGTATCTAATCCCGTTTGCTCCCCACGCTTTCGCGCCTCAGCGTCAGGAATTGCCCAGAGACCCGCCTTCGCCACCGGTGTTCCTCCCGATCTCTACACATTTCACCGCTACACCGGGAACTCCAGTCTCCTCTGCAATCCTCAAGAACAGCAGTATCGATCGACGTTCCTCGGTTGAGCCGAGGGATTTCACGACCGACTTGCCATCCCGCCTACGCGCCCTTTACGCCCAGTAATTCCGAGCAACGCTTGCCCCCTCTGTCTTACCGCGGCTGCTGGCCCACG
+
CCCCGGGGGGGGFGFFGGGGGGGGFGGGGGGGFEGAFFGGGGGGGGGGGEFGGGGGGGGGEGGGGFGGCEGGGGFEEGGGGGGGGGCEGGGGGFGDCECGEFGGG>EFFGFEFGGDGAFEGGGCFGGGFGGGDGGGGGGGGFF@FGGGGGCCFFGGGCFGCFCDECFGGGG,@B8C:FEEGGEFGGGGC5EEE6FFGGCGGGD@8?FGGFGC>)9DGD*:;FFGGG3DD3>?B>0>B>BC@?F@DCDEGGG?=@76)276)73((4:(-.9;B(8:>96)44>(42>(49((.5703(((#
@M06045:235:000000000-JCY5N:1:1101:17411:7380 2:N:0:TACAGC
TACAGCGGACTACACGGGTTTCTAATCCTGTTCGCTCCCCATGCTTTCGCCCCTCAGCGTCAGTTAATGCCCAGAGACCTGCCTTCGCCATCGGTGTTCCTCCTGATATCTGCGCATTTCACCGCTACACCAGGAATTCCAGTCTCCCCTACATCACTCTAGTCTGCCCGTACCCACCGCAGATCCGGAGTTGAGCCCCGGACTTTCCCGGCCGACGCGACAAACCGCCTACGAGCCCTTTACCCCCAATCATTCCGGATAACGCTTGCGCCCTACGTATTACCGCGGCTGCTGGCACGGA
+
CCCC9FGGDGCEEFGGGEFGEGF9CFFGGDGGDGGEFEGGGGGGGGGFEE,@F@@AEC@C:7@@FGGGGDFGEDCFGGGGAFGAFGGGGGGGGGGEGGGGGFF@FFGD9A9FE7:FFCFFGGFBF:FGGGG?4C<AFADEAFAEFEGGGFGGGA99EA9,ECDGFGGGGDEEECF,@E8EE*3@?FE*1>>FGGFGEG*:E=ECEFG,==*:*9<C7)09>)CDGF3CD3))0(4))8.9674*9>D3CF*9/9CFF;50)97(4,8,64>EF0(4??)-.).<(,,-4,(4)301(42(#
@M06045:235:000000000-JCY5N:1:1101:26764:7387 2:N:0:TACAGC
TACAGCGGACTACCCGGGTATCTAATCCTGTTTGCTCCCCACGCTTTCGAGCCTCAGCGTCAGTAATGGGCCAGTGTGTCGCCTTCGCCACTGGTGTTCTTCCGAATATCTACGCATTTCACCTCTACACTCGGAGTTCCACACACCTCTCCCACACTCAAGACAGTCAGTATCAAAGGCAATTCCAGGGTTGAGCCCTGGGCTTTCACCTCTGACTAAACTGTCCGCCTACGCTCCCTTTACGCCCAGTAATTCCGAGCAACGCCAGCCCCCTTCGTATTACCGCGGCTGCTGGCACGCT
+
CCCCGFCFFEFGGFGGGGGGGGGCFFGGG<FGGGGGGGGGGGFGG@FGGDGGG@FFDFGCF@FFFCFEGDGGDDFGEGE,8DF,B=FFG@FF<E<FFGGGGGFC+BFGGGF9FG+@CFGGGGG9F?AEFG,=A?+=C=FG,CAC@E@8DDF8@3DCGFFG89BDEGGGCEGCCF,@F3@EC?CAFFGGGCCD5FCFBFC8FD>=DF?,CC9C9*+=C+?*;@?G+;/?D558;@():>8;46:2:DG)5CFF=+770(823.3(,(-(-(>7@0(8??10:4>D09(-(33?BB?B7?:7#
@M06045:235:000000000-JCY5N:1:1101:12824:7397 2:N:0:TACAGC
TACAGCGGACTACTGGGGTTTCTAATCCTGTTTGCTCCCCACGCTTTCGCACCTCAGCGTCAATATGTGTCCAGTAAGTCGCCTTCGCCACTGGTGTTCTTCCGAATATCTACGAATTTCACCTCTACACTCGGAATTCCACTTACCTCTCCACAATTCTAGCGATGCAGTCTTAAAGGCAATTCCGGAGTTGAGCCCCGGGCTTTCACCTCTAACTTACAAAGCCGCCTACGTGCGCTTTACGCCCAGTAATTCCGAACAACGCTAGCCCCCTCCGTATTACCGCGGCTGCTGGCACGGC
+
CCCCGGGGGGGGGGGGGGGGGGGGGGGGGGGGGGGGGGGGGGGGGGGGGGGGGFGGGGGGGGGGGGGGGGGGGGGGGGGGGGGGGGGGGGGGGGGGGGGGGGGGGGGGGGGGGGGGGGGGGGGGGGGGGGGGGGGGGGGGGGGGGGGGGGGGGGGGGGGGGGGGDGGGGGGGGGGGGGGGGGGGGGGGGGGGGGGGGGGGGGGGGGDCFFEGFGGGGGFGFGGFGGDGGFFFFFDFFFFGFFA=CCDFGGGFFFGFFF@BFFFBB247??FFFFFFFFFF:9AAFF6;>F>F>??F7><1#
@M06045:235:000000000-JCY5N:1:1101:24185:7407 2:N:0:TACAGC
TACAGCGGACTACCGGGGTTTCTAATCCTGTTCGCTCCCCACGCTTTCGCGTCTCAGCGTCAGTACCGTCCCAGAGAGCCGCCTTCGCCACGGGTGTTCTTCCTGATATCTGCGCATTTCACCGCTACACCAGGAATTCCACTCTCCTCTTCCGGACTCTAGCCAAATGGTTTCCATCGACAGCTGGAGGTTAAGCCTCCAGTTTTCACAACGGACCTACTTGGCCGCCTACACGCTCTTTACGCCCAATAAATCCGGACAACGCTAGCCCCCTACGTATTACCGCGGCTGCTGGCACGGC
+
CCCCGGGGGGGGGGGGGGGGGGGGGGGGGGGGGGGGGGGGGGGGGGGGGGGGGFGGGGGGGGGGGGGGGGGGGGGGGGGGGGGGGGGGGGGGGGGGGGGGGGGGGGGGGGAFGGGGGGGFFGGGGGGGGGGGGGGGGGGGGFGGGGGCFGGGGDGGGGGGGGGGGGF9FGGGGGGGGGGCGEGGDFGCGGGGGGGGGGGGGGEFGGGFCF?DGGGGGFFG=GGGGFDDGB35)(2>>@FC=@?@DDGEGFFFF=FFFB@9BF<>>8:23:F:D>?FFF<<BF9A(31(332(,)(-(52(#
@M06045:235:000000000-JCY5N:1:1101:11549:7435 2:N:0:TACAGC
TACAGCGGACTACTCGGGTTTCTAATCCCGTTCGCTCCCCGCGCCTTCGCGCCTCAGCGTCAGGTCAGGTCCAGGCGGCCGCCTTCGCCACTGGTGTTCCTCCGGATCTCTACGCATTTCACCACTACACCCGGAATTCCACCGCCCTCTCCCTGCCTCCAGCCCGACCATCACGACGGACCCTCCCCCGTTAAGCGGGGGGCTTTCACCGCCGATGTGTCGGGCCGCCTGCGCGCGCTTTACGCCCAGTAATTCCGGACAACGCCCGGACCCTACGTGTTACCGCGGCTGCTGGCCCGGG
+
CCCCGGGGGGGGGGGGGGGGGGGGGGGGGGGGGGGGGGGGGGGGGGGGGGGGGGGGGGGFGGGGGGGGGGGGGGGGGGGGGGGGGGGGGEGFGGF8FGGGGGGGGEEGFGFGGFGGGGEFCGGFGGGGGGGGGGGEGGGGFGGGGGGGGGGGGGGGGGGGGGGGGGGGGDFG+:CEE5EEGGGGGGGGGGGFC8@FEEGGGEGGGGGFFGDDGG<C*9@7=*7DDG<5C75>>>>D5>5<@4@)9DD3D4:@?FFFFB)2)839>(4((()078:6(,1:?F>A<6090-,3:4:?((((#
@M06045:235:000000000-JCY5N:1:1101:5253:7443 2:N:0:TACAGC
TACAGCGGACTACAGGGGTTTCTAATCCTGTTTGCTCCCCACGCTTTCGCACCTCAGCGTCAACAATCGTCCAGTAAGTCGCCTTCGCCACTGGTGTTCTTCCGAATATCTACGAATTTCACCTCTACACTCGGAATTCCACTTACCTCTCCGATGTTCAAGCGATGCAGTCTCAAAGGCAATTCCGGGGTTGAGCCCCGGGCTTTCACCTCTGACTTGCAAAGCCGCCTACGCGCGCTTTACGCCCAGTAATTCCGAACAACGCTAGCCCCCTCCGTATTACCGCGGCTGCTGGCACGGG
+
CCCCGGGGGGGGGGGGGGGGGGGGGGGGGGGGGGGGGGGGGGDGGGGGGGGGGFGGGGGGGGGGGGGGGFGGGGGGGGGGGGGGGGGGGDGFGGGGGGGGFGGGGGGGGGGGGGGGGGGGGGGGGGGGGGGGGGGGGGGGGGGGGGGGGFFGGEGGGGGGGGGGDGGGGCGC9EGGGGGFG?CEGGDGGGGGGGGGGGGGGCEE5A99FCEGGG7CDD4DADD<FGDDGABFFB>B3:>CFBFFGGG>FFDFFFGFF?:6>FB(4--7>FF3:(3:>?B??FFFF97>FB,2340:4<:(#
@M06045:235:000000000-JCY5N:1:1101:3147:7472 2:N:0:TACAGC
TACAGCGGACTACCAGGGTATCTAATCCCGTTTGCTCCCCTGGCTTTCGCGCATCAGCGTCAATACCGGTCCAGGATGCCGCCTTCGCCACCGGTGTTCCTCCAGATATCTACGCATTTCACCGCTACACCTGGAATTCCACATCCCTCTCCCGGATTCAAGCCCACCAGTATCGGACGCAGTTCCCCGGTTGAGCCGAGGGATTTCACGTCCGACTTAGTAGGCCGCCTACGCGCCCTTTACGCCCAGTAATTCCGAACAACGCTAGCCCCCCCCGTATTACCGCGGCTGCTGGCCCGGA
+
CCCCGGGGGGGGGFDGGGGGGGGGDGGAFGGGGGGGGGGGGGFFGGGGGGGGGGGGGGGGGG7FFGGGGGGGGGGDDCFGGGGGFFGEGGGGCCGDFGGGCCFGGDGGGGFGGGGGGGG,AEFFGGGGGGGGGFD,EFGGDGFGGGGGFGG8EGDEEEFFGGCDDFGC8FG;DG>>:CEGG*=CEFFGGGGGDF6CGG5CC5*=E6:<FEFGEGGGDC=FFFGGC9<CDFE:@09D>::G44BEGGD>FGG4967=6-525??>0((4:0?EFFF;FB>?7<B4(((4739?))(((,3(#
@M06045:235:000000000-JCY5N:1:1101:24600:7483 2:N:0:TACAGC
TACAGCGGACTACTCGGGTTTCTAATCCTGTTCGCTCCCCACGCTTTCGCTCCTCAGCGTCAGTATCGGCCCAGAGACCCGCCTTCGCCACCGGTGTTCCTCCTGATATCTGCGCATTTCACCGCTACACCAGGAATTCCAGTCTCCCCTACCGAACTCTAGCCTGCCCGTATCGAATGCAATGTCAGAGTTGAGCCCTGAAATTTCACATTCGACGCGACAAGCCGCCTACGAGCTCTTTACGCCCAATAAATCCGGACAACGCCCGCGCCCTACGTCTTACCGCGGCTGCTGGCCCGCC
+
CCCCGGGGGGGGGGGGGGGGGGFGGGGGGGGGGGGGGGGGGGGGGGGGGG:FG8FGDFG,CFGEGEEGFGGGGGFGGGGGGFGGEFDECBFGFGFGGEGF<FFGGAD9FGGFGGGDGGGFGGGGGGGGGGGCFGFDCGGGDFDG=EDGGFFGGE7EE?FFGCFGGGGGGGGDCFCGGFGGC>DCEDFGGGGGGGCBGGC8F??CFGGGG7CCFGGGGG3CBGG*7<<DD@DF),4;3?@>F=?)9DGFG*6=FBGFDB>25>:61(-(4,<>.2(4:3,.-62:?BBBF>(().46(,7(#
@M06045:235:000000000-JCY5N:1:1101:19189:7492 2:N:0:TACAGC
TACAGCGGACTACCCGGGTATCTAATCCGGTTCGCTCCCCACGCTCTCGCACCTCAGCGTCAGTAGATGCCCAGTCGACTGGTTTCCCCCTGGGTGTTCCTGCCGATCTCTACGCATTTCACCACTACACCGGCAATTCCATCGACCTCTGCATCACTCCAGACGCGCCGTATGGGATGGCGCCTGGCCGTTAAGCGGCCAGATTTCACACCCCACGCGCGCATCCGCCTGCGTTCGCTTTACGCCCAGTCAATCCGGACAACGCTTGGCTCCTCTGCTGTACCGCGGCTGCTGGCACACC
+
CCCCGGGGGGGGGGGGGGGGGGGGGGGGGGGGGGGGGGGGGGGGGGFGGGGGGGGGFFFEGGGGGGGGGGGGFGAFGDGGGGGGGGGGGGEGGGGGGGGGFAFFCG:FAFC<FFGFGG9FGG9?FFCFGGGGDGGGFDG;C@BC@EC@FDGGGCECF9DEC8CFCEBEGGG8CGFCFGGGG8ECE5E=CE8CE>99CCCEECC@FGD+A:6C=DDD)C39>C<5DGGGG;7>E1(85@ED>*93C5C3**9=F9:5)4)4:4:6>:::?:/?@:06,)))..44,(406((().40(.,(#
@M06045:235:000000000-JCY5N:1:1101:16673:7498 2:N:0:TACAGC
TACAGCGGACTACACGGGTTTCTAATCCTGTTTGCTCCCCACGCTTTCGCGTCTCAGCGTCAGTACCGTCCCAGCGAGCTGCCTTCGCCATCGGTGTTCCTCCTGATATCTGCGCATTTCACCGCTACACCAGGAATTCCACTCGCCTCTTCCGGACTCTAGTTCGACAGTATCCACCGGCTTTCAAGGGTTGAGCCCTTGACTTTCACAGCGGACTTACCGAACCGCCTACACGCCCCTTACGCCCAATGATTCCCGACAACGCCTGCTCCCTACGTATTACCGCCGCTGCTTGCACGCG
+
CCCCGGGGGGGGGGGGGGGGGGGGGGGGGGGGGGGGGGGGGGGGGGGGGGGGGGGGGGGGGGGGGGGGGGGGGGGGEGGGGGGGGGGGGGGGGGGGGGGGGGGGGGGGGGGGGGGGGGGGGGGGGGGGGGGGGGFGFGGGGGFGFGGGGGGGGGGGGGGGGGGGGGGGGEGGFGGGGGGGGGGGGDGGGGGGGGGGGGGGCEGGGGD7FGGGEDDCCFFFFDDGGGGCG>DFFBBF)7)177?3<DD7DF:7**:=*-)()86,1(4?B07<).2623).565A((160((()).3)58(#
@M06045:235:000000000-JCY5N:1:1101:27295:7514 2:N:0:TACAGC
TACAGCGGACTACCAGGGTATCTAATCCTCTTCGCTCCCCACGCTTTCGCTCCTCAGCGTCAGTATCCGCCCAGAGACCCGCCTTCGCCGCCGGTGTTCCTCCCGATATCTACGCATTTCACCGCTACACCAGGAATTCCACTCTCCTCTATCGCGCTCCAGCCGACTAGTTTCCGAAGCACTTCCGAGGCTGAGCCCCGGGCTTTCCCATCAGACTTGGCCGACCGCCTACACGCCCTTTCCGCCCCGTCAATCCGAACAAACGTGTCACCCCCCGTCCTAACGCCGCATCTGTCTCCGG
+
CCCCGCFEGGCFGGGGFGFFCFFEF@EGF,,C9CF,EFGDGGEGE,FFCE7;C@ECFGGCGGGFGEG,:,BFBCEF@,CF7FG,BD,,C@+F>FFCFGGF9BF++4+8=EEAC7:C>F<CDDD3=:+><FG+,C@,@DFF<C,48;D,>A>;DBBB@@BEF:?DE***1>,=CDC85**4<E,>C@**31*3;**2:*3=C:C?F??+9+07+2*900*7<7<3C5))9))0).().555)*/.*9<))1*)8**8),)(0.(((.(.8)9*8((---4(4))(-(,((((----6)))(#
@M06045:235:000000000-JCY5N:1:1101:26080:7519 2:N:0:TACAGC
TACAGCGGACTACAAGGGTATCTAAGCCTGTTTGCTCCCCACCCTTTCGCTCCTCAGCGTCAGTTACGGCCCAGAGATCTGCCTTCGCCATCGGTGTTCCTCCTGATATCTGCGCATTCCACCGCTACACCAGGAATTCCAATCTCCCCTACCGCACTCTAGTCTGCCCGTACCCACTGCAGGCCCGAGGTTGAGCCTCGGGATTTCACAGCAGACGCGACAAACCGCCTACGAGCCCTTTACGCCCAATAATTCCGGGTAACGCTTGCGCCCTACGTATTACCGCGGCTGCTGGCACGGC
+
CCCCGGGGGGGGGGGGGGGGGGGGGGGGGGGGGGGGFGGGGGGGGGGGGGGGGGGGGGGGGGGGFGGGGGGGCFFFGGGGDGGGGG?FEEGGGGGGGGGGGGGGGGGGGGGGGGGGGEGFGGGGGDEGGGGCGGGGGGGGGGGGGGGGGGFGGGGGGGGGAEFGFFGGGDEEEGGCGGGGCFEGGGGEGECCGCFEF?EGGGDEFGGCCFE57<*>DDA<>CDCCCD<D5BFF2<3)))94*07C)9)*29=?F>4?6)-.<>((,43?(0>E036:37>BAAA0119;9;63.:?7<:(#
@M06045:235:000000000-JCY5N:1:1101:21932:7531 2:N:0:TACAGC
TACAGCGGACTACCCGGGTTTCTAATCCTGTTTGCTCCCCACGCTGTCGCGCCTCAGCGTCAGCAACAGCCCAGCAGGCCGCCTTCGCCACTGATGTTCTTCCCGATCTCTACGCATTCCACCGCTACACCGGGAATTCCACCTGCCTCTACTGTGCTCTAGCCTGACAGTTTAGAAGGCAGCCCTGCGGTTAAGCCGCAGGATTTCACCCCCTACTTATCAGGCCGCCTACGCGCCCTTTACGCCCAGTGATTCCGGACAACGCCCGCCCCCTCCGTATTACCTCGGCTGTTGGCCCGGC
+
CCCCGGGGGGGGGGGGGGFGGGGGGGGGGGGGGGGGGGGGGGGGDFFGFGGGGCGFGGGGGGGGGGGDGGGGGGGGGGGGGGGGGGGGG:FDFFFGFGGGGGGGGEFGGGGGGGGGGGGGGGCFGGGGGGGGGGGGGGGCCDGGGGGGGG937@C,>3;DF,@DGGGEDEDGG9EG7DFGGG8F>?DGGCEGEGGGGCECCCEFGCFFGGGGGDGFGF=CF7CCFCDGD>3?B>9FFF3C4*=:DDGDD4469=F7)753:5:(4(4;F()8>(3238(43))-))(-831())4(,41(#
@M06045:235:000000000-JCY5N:1:1101:27432:7544 2:N:0:TACAGC
TACAGCGGACTACCCGGGGTTCTAATCCGGTTCGCTCCCCACGCTTTCGCGCCCCAGCGTCAGGTCACCCCCAGCCGGCCGCCTTCCCCCCCGGTGTTCCCCCCGAACTCTACGCATTCCACCCCTACACCCGGAATTCCGCCTGCCTCTACAGTGCTCCAGCCCCGGCAGTATCCCTGGCCGACCCAGGGTTGAGCCCCGCGCTTTCACCAAAGACTGACCGGGCCACCTACGCCCCCTTTACGCCCAATGATTCCGGACAACGCTCGCACCCTCCGGATTACCCCGCCCTCTGACACCG
+
,6AC,66@CC@<<FG@FG+CFDD@FCEFE+CFC@F,CFGG8@:78B7F,6+@F+@,,C>6?,8CEFD8CEEG7,B<F7FBCGG7FF,BF+8+8>>:FFFG,DFGC@*3,@=3D:F*<FCF,,>*51124?7@<FEGF<;F,=FG*;9+?:++3+<2BBCEG0>B***/:8CGE<FD?+<CFD*18*:82;*;C*+<6CFEE=*:EGCEFGFD*9C*97)29C)9)95*9@F?F06)<7@C>:*9*7757**76*>?@,56532:7>:<66>>3:32:13(412>A(4,-(((40)).)4-#
@M06045:235:000000000-JCY5N:1:1101:7476:7553 2:N:0:TACAGC
TACAGCGGACTACCGGGGTTTCTAATCCTGTTTGCTCCCCACGCTTTCGCACCTCAGCGTCAATATGTGTCCAGTAAGTCGCCTTCGCCACTGGTGTTCTTCCGAATATCTACGAATTTCACCTCTACACTCGGAATTCCACTTACCTCTCCACAATTCTAGCGATGCAGTCTTAAAGGCAATTCCAGGGTTGAGCCCTGGGCTTTCACCTCTAACTTACAAAGCCGCCTACGTTCGCTTTACGCCCAGTAATTCCGAACAACTCTAGCCCCCTCCGTATTACAGCGGCTTCTGGCACGGT
+
CCC<@FFGG:FF8EEFDGGGGGGFEFGFGGGFGGGGGGFGGGCEGGGGEGGGG<FFEFGF:FFGF@AFCCCEGGGDGGFGFGG7FE<ECFGFGFGFGEFFFFE4==C7FEGEGGGD=F,CFAFFGGGGFE,?A:>?CGDGFGGG;FECCEGFFBFFGGGGD3=3BDCEGGGGFGG9<,DCF,,@@7=9:CF6C:8DGFC,>85=DCGFG9CC9DFGGFFGAG6*;??49:3.)((88;5CFC85<5CD5DG4*9789(.9)).)5)))685<)-4:1(.:(--)))-,43(()).)(,-2#
@M06045:235:000000000-JCY5N:1:1101:10985:7584 2:N:0:TACAGC
TACAGCGGACTACCGGGGTATCTAATCCCGTTTGCTCCCCTGGCTTTCGCGCTGTCAGCGTCAGTGTCGGCCCAGCAACCCGTCTTCACCTCAGGTGTTCCTCTCGATATCTACGCATTTCACCGCTACACCGAGAATTCCGATTGCCCCTTCCGCACTCTAGCAAAGCAGTATCAGCTGACCGTTCCGAGTTAAGCCCGGAGATTTCACAGCTGACTTGAATTGCCGCCTACGCGCCCTTTACGCCCAGCAAATCCGAACAACGCTGTCCCCCCCCGGCTTACCGCGGCTGCTGGCCCGT
+
CCCCGGGGGGGGGGGDGGGGFGGGGGGGGGGGGGGGGGGGGGGFGGGGGGGGGGGGGGGGGGGGGGGGGGGGGGGGGGGGGGFEGGGGGG9FEFGFGGGGG9FGGGGGFFGGGGGGGGGGGGGGGGGG@EG@F>FFGGCFGG7EGFFGGGCGGFGGGGEGGGFGGCGGFCFFGGGFGGGGGGG5?EGGGGDGEGE9EFCGGGDCCGFGFGGGDDF*27:7=4CFDGG:DF555(37.8B7?FB99<)899*0<?066478B.8207((-)0953999(((-())4((,49-40))43(((#
@M06045:235:000000000-JCY5N:1:1101:13015:7593 2:N:0:TACAGC
TACAGCGGACTACACGGGTATCTAATCCTGTTCGCTCCCCACGCTTTCGCTCCTCAGCGTCAGTTGTTGCCCAGAGACCCGCCTTCGCCACCGGTGTTCCTCCTGATATCTGCGCATTTCACCGCTACACCAGGAATTCCAGTCTCCCCTGCAACACTCTAGTTTGCTCGTATCGACTGCAGACCCGAGGTTGAGCCTCGGGATTTCACAGCCGACGCAACAAACCGCCTACGAGCTCTTTACGCCCAATAATTCCGGACAACGCTTGCACCCTACGTATTACCGCGGCTGCTGGCACGGC
+
CCCCGGGGGGGGGGGGGGGDGGGGGGGGGGGGGGGGGGGGGGGGGGGGGGEGGFGFGGGGEGGGGGGGGGGGDFFGGGGGEGGGGGGGGEGGGGGGGGGGGGGGGFGGGGGGGGGGGGGGFGGGGGGGGGGGGGGGGGGGGGGFFGFGGGGGGFFGGGGGGGGGGGGGGGGGGGGGGGGGGGFGDFECCEGGGGGGGDGGGGC=FGGGGGCFFGGGGG>DEGDGGGDGDDFFE<<F<F4DFFFEC>GFGG4?FFF*99>>DFB9><B?:<FFD?BB28?<:AFA:119997:B?7:<>F(#
@M06045:235:000000000-JCY5N:1:1101:15736:7623 2:N:0:TACAGC
TACAGCGGACTACTAGGGTATCTAATCCTGTTTGCTCCCCACGCTTTCGCTCCTCAGCGTCAATATCGGCCCAGAGACCCGCCTTCGCCACCGGTGTTCCTCCTGATATCTGCGCATTTCACCGCTACACCAGGAATTCCAGTCTCCCCTACCGAATTCTAGTCTGCCCGTATCGGCTGCAAGCCCAGAGTGGAGCCCTAGGTTTTCACAGCCGACGTAACAGACCGCCTACGAGCTCTTTACGCCCAATAATTCCGGACAACGCTTGCACCCTACGTATTACCGCGGCTGCTGGCACGCC
+
CCCCGGGGGGGGGGGGGGGGGGGGGGGFGGGGGGGGGGGGGGEGEFGGGGDGGFGGGGGGGGGGGFGGGGGGGGEGGGGGGGGGGGGGGEGGGGEGGGGGGGGGG9FFGGGDFFFGGGGGGGGGGG>FFGGFF>FGGGGGGGDEBEEGGGGGGG7EEGGGGGGGGGGGGDG>>8>CGFGG?F?>E*=DEDF,*,CFEGG:CCFGDGGGGGGGGDGG3<>FFC78CCC57>DF@:655??FFB?395CBGCGBFFFFF9>B>FFFF?6-:)9F:6,8:33449<<00(4((2(,.(3.)3(#
@M06045:235:000000000-JCY5N:1:1101:10765:7633 2:N:0:TACAGC
TACAGCGGACTACCGGGGTTTCTAATCCTGTTTGCTCCCCACGCTTTCGTGCATGAGCGTCAGTGTTATCCCAGGGGGCTGCCTTCGCCATCGGTATTCCTCCACATCTCTACGCATTTCACTGCTACACGTGGAATTCTACCCCCCTCTGACACACTCTAGCCGTGCAGTCACCAATGCCATTCCCAGGTTAAGACCGGGGATTTCACATCGGTCTTGCACAACCGCCGGCGCACGCTTTACGCCCAGTAATTCCGATTAACGCTTGCACCCTACGGATTACCGCGGCTGCTGGCACGGA
+
CCC@<@6@CGGFGCCEGEGGCFGC,F@FFDFFFEFFGFGEGEBC:CFFGEGGGE<6CFEGGG@CFF<FGGGGFFGEGGGEEEFFGGD@F=FGECFGGGGA<,?BEBFDFFFGCGG@=CFFGGDEFDG;AECGAFCCFEFFF=>>D=EGGGEGF?FFEGGGDFE63CEGCC9>AEF?8B8D69D9EC@9:B,6>,6,60=ECC8C?CF?FFC4*527*;AC*;:*/CGG:)7)07>EFFF3@F=539C3F**009>4607:DB<66??<64/<D:?(((((-47ABB023171:?B?:<0(#
@M06045:235:000000000-JCY5N:1:1101:19582:7640 2:N:0:TACAGC
TACAGCGGACTACACGGGTATCTAATCCTGTTTGCTCCCCACGCTTTCGTGCCTCAGCGTCAGTATCGGGCCAGTGAGCCGCCTTCGCCACTGGTGTTCTTGCGAATATCTACGAATTTCACCTCTACACTCGCAGTTCCACTCACCTCTCCCGAACTCAAGATCTTCAGTATCAAAGGCAGTTCTGGAGTTGAGCTCCAGGATTTCACCCCTGACTTAAAGACCCGCCTACGCACCCTTTACGCCCAGTGATTCCGAGCAACGCTAGCCCCCTTCGTATTACCGCGGCTGCTGGCACGCG
+
CCCCGGGGGGGGGGGGGGGGGGGGGGGGGGGGGGGGGGGGGGGGGGGGGGGGGEGFFGGGGGGGGGGGGGGGGGGGGGGGGGGGGGGGGGEFGGGGGGGGGGGGGGGGGGDGGGGGGGGDFGGGGGGGGGFGFGGDGGGGGGGGGGGGGGGGGGGGGGGCGGGGGGGGFGGGGFFGF9DGGEFFEGGGGGFFCGGFEFFGGGGGGGGGGGGGGGGGFGFGFGGGGGDGGFFFFFFFFFFGFFFDGGGFCDGFB@GF??F>DFF69<6(54?DF1:BB?BB?AF<(,,3>69?D?:::B0(#
@M06045:235:000000000-JCY5N:1:1101:26928:7687 2:N:0:TACAGC
TACAGCGGACTACTAGGGTATCTAATCCTGTTCGCTCCCCACGCTTTCGCTCCTCAGCGTCAGTATCGGCCCAGAGACCCGCCTTCGCCACCGGTGTTCCTCCTGATACCTGCGCATTTCACCGCTACACCAGGAATTCCAGTCTCCCCTACCGAACTCTCGCCCGCCCGTATCCACCGCAAGCCCGAAGTTGCGCCCCGGGTTTTCACGGTCGACGCACCAAACGGCCTACGAGCCCTTTACGCCCAAATAACCCGGACAACCCTCCCGCCCTACGTCTTACCGCGGTCCTGGGCCCGCG
+
AC<CF8C:7FGFFCEG@CFGGF,@F<EFFFGGFCFBEBFECF7BFFGFCF,FBDCG8<F::7@CF,C@@CFECEG@FFGGGGGEGGGGG>CGEEFEG+BF<FF@B<FG,,?,AFEG+4,75FE7FFGG?F,+33<<FDFGCF3=,,C@=D+D@+43+,@3,3*@:*>B81>>,6;2,>B5***;8C:/8133++*1:88*B*:;C5EEGF5*:7CD3CE)5D4*9**77:4?):28)5?*0865CD35<**/***.0-)(5;21808(4(8;5((.(.(.2.6>,(((,(,))((.,-4(#
@M06045:235:000000000-JCY5N:1:1101:13895:7689 2:N:0:TACAGC
TACAGCGGACTACCAGGGTATCTAATCCTGTTTGCTCCCCACGCTTTCGTGCATGAGCGTCAGTTATAGCCCAGAGACCTGCCTTCGCCATCGGTATTCCTCCTGATATCTACGCATTTCACTGCTACACCAGGAATTCCAGTCTCCTCTGCCAAACTCCAGCCTTGCAGTCCCAAATGCCATTCCCAGGTTAAGCCCGGGGATTTCACATCTGGCTTACAAAACCGCCTGCGCACGCTTTACGCCCAGTAATTCCGATTAACGCCCGCACCCTACGTATTACCGCGGCTGCTGGCACGTG
+
CCCCGGGGGGGGGGGGGGGGGGGGGGGGGGGGGGGGGGGGGGGDGGGGGGFGGGGGGGGGGGGGGGGGGGGGGGGGGGGGGGGGGGGGGDGGGGGFGGGGFGGGGGGFGGGGGGGGGGGGEGGGGGGGGGGGG>FGGGGGGGGGGGGGGGGGGGGGGGGGGGGGGGFGGGGGGGGGGGGGGGGGGGGGGCFGGFAF?FGGDGDEEDGFGGGF7+:FGGFGFGGGGGDCC;FFFF9A>ADDFF=>D39>DFGCFACFFF31B4611(-4;BFF>47:(()68<DD:0,7BB6<F?BF(4(,#
@M06045:235:000000000-JCY5N:1:1101:28559:7695 2:N:0:TACAGC
TACAGCGGACTACAAGGGTATCTAATCCTGTTCGCTCCCCACGCTTTCGCACCTCAGCGTCAGATCAGGTCCAGCGAGCCGCCTTCGCCTCCGGTGTTCTTCCGGATCTCTACGCATTCCACCGCTACACCCGGAATTCCGCTCGCCTCTACCTGTCTCCAGTCCCCCAGTATCGCCCGCACGCCCACAGTTGAGCTGTGAGCTTTCACGGACAACGCGACACACCACCTACGAGCTCTTTACGCCCCGTAATTCCGGCCAACACCCGGACCCTACGTATTACCGCGGCTGCTGGCACGCC
+
BCCCGFGGEGGGFGGGGEGFEGFGGGFAFDFFGGG@FFGGFFGGEFFFFGGGG@FFGGGFGGGGCFDGGGGG@GGGGGGGGGGEGGGGGFGGE:FFGEFGGGGGG7BFFGGGGGG::CFGGGGGGGEGGGGDG=ECFFD,@F<BCGGGG8EFFEFFFCFGF?@D6DFGEGGFFG*C5CCE*BCEGD=C8:5+2>:E9?;++;+>C?CCCCCDG:FCCC;)8D3D9C*>C:49.(,<)96:F*=;DG5)11>).7:@@1537<0(4(429()7>?1:??2<0<<9:914069:))(348:(#
@M06045:235:000000000-JCY5N:1:1101:23329:7696 2:N:0:TACAGC
TACAGCGGACTACAAGGGTTTCTAATCCTGTTTGCTCCCCACGCTCTCGTACATGAGCGTCAATGTCGGGCCAGGAAGCCGCTTTCGCCACCGGTGTTCCTCCTGATATCTACGAATTTCACCTCTACACCAGGAATTCCGCTTCCCTCTCCCGCATTCAAGCCCCGCAGTCTCGGGCGCAATTCCGGGGTTGAGCCCCGGGCTTTCACACCCGACTTACGAGACAGCCTGCGTACGCTTTACGCCCAGTGATTCCGAGCCACGCTCGCACCCTCCGTATTACCGCGGCTGCTGGCACGGC
+
CCCCGGGGGGGGGGGGGGGGGGGGGGGGGGGGGGGGGGGGGGGGGGGGGGGGGGCGGGGGGGGGGGGGGGGGGGGGGGGGGGGGGGGGGGGGGGGGGGGGGGGGGDGGGGGGGEGFGGGGGGGGGGGGGGG<FGGGDFGGGGGGGGGGGFGGGGGGGGGFGGGFGEGGGGGGFGGGEGGEGGGGGGGGGGED8?FFGGGGGGGGGFGGGDCGCDCDDG675517DFGDGFFFFFBEFF5DF4@55CD>CFFFF@FFF:<0)9<BF8?>F9@FFFF<B8(87A><31,467013?:?731,#
@M06045:235:000000000-JCY5N:1:1101:3962:7703 2:N:0:TACAGC
TACAGCGGACTACCCGGGTTTCTAATCCCGTTTGCTCCCCTGGCTTTCGCTCCTCAGTGTCAGTGTTGGTCCAGGACGCCGCCTTCGCCACCGGTGTTCCTCCAGATATCTACGCATTTCACCGCTACACCTGGAATTCCGCGTCCCTCTCCCAAACTCAAGCCATCAAGTATCAGACGCAGTTCCCCGGTTAAGCCAAGGGACTTCACTTCTGACTTAGTTGGCCACCTACGAGCCCTTTATGCCCAGCAATTCCGACCACTGCTTGCCCCCCCCTTACTCCCGCGGCTGCTGGCCGGCT
+
CCCCGFG7FEGGCFEFED@FEFFGFFE<FCFFFGGGGGGDGF8E,,;FGEEGGEGGCF<EEACGA<FCC@FGED87FGCFGGC?FEDGG7CC@74@FCEGGGG8F,F95EFF<=BFCG9DGFAFG+:B9FD,,,66CDA9=CFGGGCFGFGFF,@:6,@E,4E*>;B,,@E>,@D;9@*>*>152=D,>BEDC<9CF,,,1;@*:@C?F7C6?7:DF++13:D4;*2*;8;A.24BB3?*9*/****95*079FC4)()45)(..6)),.97@9>0(3)())((,4-(-((,)5018(((#
@M06045:235:000000000-JCY5N:1:1101:25071:7705 2:N:0:TACAGC
TACAGCGGACTACCCGGGTATCTAATCCTGTTCGCTCCCCACGCTTTCGCGTCTCAGCGTCAGTACCGTCCCAGAGTGCCGCCTTCGCCACGGGTGTTCTTCCCGATATCTGCGCATTTCACCGCTACACCGGGAATTCCACACTCCTCTTCCGGACTCTAGCCAGATGGTTTCAACCGACGTCTCGAGGTTGAGCCTCGAGTTTTCACAGCTGACCTTTCAGGCCGCCTACACGCTCTTTACGCCCAATGAATCCGGACAACGCTTGCCCCCTACGTATTACCGCGCCTGCTGGCCTGCA
+
CCCCGGGGGGGGGGGGGGGGGGGGGGGGGGGGGGGDGGGGGGGGGGGGGGGGGCGGCGGGGGGGGGGGGGGGFGGGFGGGGGGGGGGGGGGGCGFGGGGGGGGGGFFDGGGFGGGGGGGGGGGGGGGGGGGEGGGGGFFGDGFGCGEGGGGGGGEGGGGGGGGG?CFFGGGGGGGGGGGGGEEGCFF+=BEGGGGGGEEE5CFEGGGGG?+>EFGGGGFGFFDDGDGGGBB@)8:BEFFGFF43DDGFGGGB**29D>39)<:;B?FFF7FFB>(22,<A:BA>:>F((3(2:7?<(),(#
@M06045:235:000000000-JCY5N:1:1101:5605:7707 2:N:0:TACAGC
TACAGCGGACTACAGGGGTATCTAATCCTGTTTGCTCCCCACGCTTTCGTGCATGAGCGTCAGTGCAGGCCCAGGGGATTGCCTTCGCCATCGGTGTTCCTCCGCATATCTACGCATTTCACTGCTACACGCGGAATTCCATCTCCCTCTGCCGCACTCTAGCCATGCAGTCACAACTGCATTTCCCAGGTTAAGCTCGGGGATTTCACATTTGTCTTGCATAGTCGCCTGCGCCAGCTTCACTCCCTGTAATACCGCTTAACGCTGGAACCGTACGTTGTACCGCGGCTGTTGGCCTGTT
+
<BCC@F@7@GGGDGGC6@F,66FE,FDF9F;@FFFGGFGG,C:FEGGF@FFGGGGAC<F+BF@F96F,@CECFF?F6=FF,CC9FFB?,?C=C:?7F7F9<FC@C7:FF9?FFG@G:@?,<,E?9,EEDFEEFCFGGG9,E;F,,C,@BDDFGE7@++3@,AE637,,,,@BFBF,*,6,5,5>F,<,2>DEF,??,41*4*4*=?@7C91+1+;122;F*7@F+37D*.5;)(()))0**19**29)9*:*9/207()-59<011(-((0>)(((-4(,34:)(4,(,72(5>:()),)#
@M06045:235:000000000-JCY5N:1:1101:20125:7711 2:N:0:TACAGC
TACAGCGGACTACTCGGGTATCTAATCCCGTTTGCTCCCCACGCTTTCGTGCCTTAGTGTCAGGAATGAGCCAGTTATCTGCCTACGCCATCGGTGTTCCTCCCAATATCTACGGATTTCACTCCTACACTGGGAATTCCAATAACCTCTCTCATCCTCTAGCTTTGCAGTTTCCATAATGTATATGGGGTTGAGCCCCACGCTTTCACTACAGACTTACAATGCCACCTACGCAACTCTTTACGCCCAGTAATTCCGGATAACGCTTGGATCCTCCGTATGACCGCGGCTGCTGGCACGT
+
CCCCGGGGGGGGGGGGGGGGGGGGGGGGGGGGGGGGGGGGGGGGGGGGGGGGGGGGGGGGGGGGGGGGGGGGGGGGGGGGGGGGGGGGGGGGGGGEGGGGGGGGGGGGFGGGGGGGGGFCFGGGGGGGGGGGGGFFGGGGGFGGGGGGGGGGGGGGFGGGFGGGGGGGGGGGGGFGGFGGGGGGGGGGGGGGGGGGGGDCGGGGGGGGGGFGGGGGFFFDA7DGGGGGGFFFF>DBBA4CFFAFGGGFGGFAAFGC@;EFEFFFFFFFDF??@B>FF9<?03ADBF99((((-5:B?:?(#
@M06045:235:000000000-JCY5N:1:1101:16689:7723 2:N:0:TACAGC
TACAGCGGACTACCCGGGTATCTAATCCTGTTTGCTCCCCACGCTTTCGTGCATGAGCGTCAGTACAGGTCCAGGGGATTGCCTTCGCCATCGGTGTTCCTCCGCATATCTACGCATTTCACTGCTACACGCGGAATTCCATCCCCCTCTACCGTACTCTAGCTATACAGTCACAAATGCAGTTCCCAGGTTAAGCCCGGGGATTTCACACCTGTCTTACATAACCGCCTGCCCACGCTTTACGCCCAGTAATTCCGATTAACGCTTGCACCCTACGTATTACCGCGGCTGCTGGCACGCT
+
CCCCEFDFEGGF@FGGEGGCFFFGFFFFGGGGGGGGGFGGCGFGEFGGGGGGGFGGGFFCGCGGGGGGGEFG9FFCC7CFFGGCCG@CFBFFEFC@=BFFFGGGGGEFFFGGGFGGGEFFEEF<DFEEEF:FFGGGF=DA9EFGFGG@E8BFGG7BEGGCAAFGGGACGG9>9>EGF9EFCEFFGGF7ECGGG9?CCFEE*?/:CFGF7CF*=D@FFGFGFFGGGG<CGDFF)(.<@E)18=6)*1C;<<CFF?CFF67:)9<69<<:?)9@E:?13:?A?>AA(4(-(3(:>)51(8?(#
@M06045:235:000000000-JCY5N:1:1101:3215:7736 2:N:0:TACAGC
TACAGCGGACTACTCGGGTTTCTAATCCTGTTTGCTCCCCACGCTGTCGCGCCTCAGTGTCAGCAACTGCCCAGCAGGCCGCCTTCGCCACCGGTGTTCTTCCGGATCTCTACGCACTCCACCGCTACACCCGGAATTCCGCCTGCCTCTACAGTGCTCCAGCCGCGGCAGTATCCCTGGCCCACGCAGGGTTGAGCCCCGCGCTTTCACCAAAGACTGACCGGGCCACCTACGCGCCCTTTACGCCCAGTAATCCCGGACAACGCTGTCACCCTACGTATTACCGCGGCTGCCGCCACCC
+
CCCCGGGGGFGGGGG;FGGGGFGGGGGGGGGGGGGGGGFGGG@FGDGGGGGGGGGGGGFGGGFGGFGGGGGGGGGGDDDGGGGGGGGGGGGFFGFFGEFFGGGGGGGDFGGGGGGGGGGFGGFFGGGGGGGEGGFGGDGGGGGGGGGFGGGGGGGGGGGGGGGGEGEEGGGG,BFGGGGGFE*=;?EEGGGGGGFF:68:3CEGGG*A9<CG=<<4DFF4<CDG<DCGF@FFF697@3>70?=47>DE**26@F**)-5937189>F((.**942((((.-2446<99>;B6((((-(((#
@M06045:235:000000000-JCY5N:1:1101:18569:7758 2:N:0:TACAGC
TACAGCGGACTACTCGGGTTTCTAATCCCGTTCGCTCCCCTAGCTTTCGCGCATCAGCGTCAGTGTCAGCCCAGCAACCCGCCTTCGCCGCAGGTGTTCCTCTCGATATCTACGCATTTCACCGCTACACCGAGAATTCCAGTTGCCCCTTCTGCACTCTAGCCCCGCAGTATCGGCTGACCTTTCCGGGTTAAGCCCGGAGATTTCACAGTCGACTTGCGGTGCCCGCCTACGCGCCCTTTACGCCCAGTAAATCCGAACAACGCTTGCTCCCCCCGTATTACGGCGGCTGCTGGCCCGA
+
CCCCGGGGGGGFFGGDCEE;FGGGGGGGGGGGGGGGGGGGGFFGGGGGGGGGGGGGGFGGGGGGGGGGGGGGGGGFGGGGGGGGGGGGGGG7FEFGGEGGFGFGGGGGGFGCEGGGEGGGGGGGGGGGGGGG@C7@ADCGGGFGGGGG?EFGGDGDFAFGGGGG>8>CEGGFFGDEDF5FGGGGGGCEC*1:FG99BFEGGGEGGE7=EGGGGC7DGGFGFDDG)97DG>ED?19>535D?:?BDG<<95C7*6CFF93()8:1-2331:*/9?<B>2231>)6(-4(,412:>03:((-#
@M06045:235:000000000-JCY5N:1:1101:16060:7759 2:N:0:TACAGC
TACAGCGGACTACAGGGGTTTCTAATCCCGTTTGCTCCCCTAGCTTTCGCGCCTCAGCGTCGATGTCGGTCCAGGATGCCGCCTTCGCCACCGGTGTTCCTCCAGATATCTACGCCTTTCACCGCTACACCTGGAATTCCACATCCCTCTCCCGAATCCAAGCCTCCCAGTATCCGACGCAGTTCCCAGGTTAAGCCTGGGGCTTTCACGTCCGACTTAGAAGGCCGCCTACGCGCCCTTTACGCCCAGTAACTCCGAACAACCCTTGCCACCCCTCTATTACCCCGGCTTCCGGCACAGC
+
<@6A@EEGFGFC8EFFGE@FGGFGGD@FG>EGGEE,EFGGFG<DEFFECGFGG,,CEF7F7B@FFEE<FFFF<CFF,C<F+@FDGFDFE:EGCC+==:?F?DFD<<<<<5@BE7:+:@FFFFF7++@FDFFFFGGGGGFGGGGGGGGC>,68DC8:BEG?,@FG,:DE,>D;,>,@:ECB**4<EFC,BFFEG?;BF8FFGGD8E6CCE5A7AC8:5C+;8+;75C>CD@))),13<;B*<*=5*CGFFFCF*9CFB>517<?(-,,30:=@F07((()-52).(,((7(-4)((-((,(#
@M06045:235:000000000-JCY5N:1:1101:10289:7760 2:N:0:TACAGC
TACAGCGGACTACTCGGGTATCTAATCCTGTTTGCTCCCCACGCTTTCGCACCTCAGCGTCAGTACCGGACCAGTGAGCCGCCTTCGCCACTGGTGTTCCTCCGAATATCTACGAATTTCACCTCTACACTCGGAATTCCACTCACCTCTTCCGGACTCGAGATACCCAGTATCAAAGGCAGTTCCGGGGTTGAGCCCCGGGATTTCACCCCTGACTTAAGTATCCGCCTACGTGCGCTTTACGCCCAGTAATTCCGAACAACGCTAGCCCCCTTCGTATTACCGCGGCTGCTGGCACGTA
+
CCCCGGGGGGGGGGGGGGGGGGGGGGGGGGGGGGGGGGGGGGGGGGGGGGGGGGGGGGGGGGGGGGGGGGGGGGGGGGGGGGGGGGGGGGGGGGGGGGGGGGGGGDGFGGGGGGGGGGGGGGGGGGGGGGEGGGGGGGGGGGGGGGGGGGGGGGEDGGGGGGGGGGGGGGGGGGGEFFFGGGGGGGGGGGGGGGGGGGGGGGGGGGGGGGGGGGGGGGF>FF=C@7C3DDFFD?1:DFFDFFFFG3DBGGGFFFGFF?FFFFF;9?F08?FEFFFFBFFFFFFF<>;;>B((33>?(.8(#
@M06045:235:000000000-JCY5N:1:1101:16037:7783 2:N:0:TACAGC
TACAGCGGACTACTGGGGTATCTAATCCTGTTCGCTCCCCACGCTTTCGCGTCTCAGCGTCAGTACCGTCCCAGAGAGCCGCCTTCGCCACGGGTGTTCTTCCCGATATCTGCGCATTTCACCGCTACACCGGGAATTCCACTCTCCTCTTCCGGACTCTAGCCACACGGTTTCCACCGACAGCTCGAGGTTGAGCCTCGAGTTTTCACAGCGGACCTGTGAAGCCGCCTACACGCTCTTTACGCCCAATAAATCCGGACAACGCTTGCCCCCTACGTATTACCGCGGCTCCTGGCCCGTA
+
CCCCGGGGC@FFGFGGGGGGGGGGGGGGGGGGGGGGGGGGGGGGGGGGGGGGGGGGGGGGGGGGGGGGGGGGGGGGGGGGGGGGGGGGGEGGCFFEGGGGGGGGGDGGGGGGGGGGGGGGGGGGGGDGGGGGGGGEG?FGGGCF>>FGGGGGGGDCEEGGFGGGGGGGGCG;:;FEGGGDG5?F+<E:8EG>FF6CFGG=EGFGGDG?7:?F5C<CDFFGFCG7CCDCD)7?:7:55>>:=665CGD@D<<B=BGFF9E>5@?>9:60<B@>EFBBF:>)4A>4(3>FF>(423?6(-7(#
@M06045:235:000000000-JCY5N:1:1101:19327:7799 2:N:0:TACAGC
TACAGCGGACTACCGGGGTTTCTAATCCTGTTCGCTCCCCACGCTTTCGCTCCTCAGCGTCAGTTACTGCCCAGAGACCCGCCTTCGCCACCGGTGTTCCTCCTGATATCTGCGCATTCCACCGCTACACCAGGAATTCCAGTCTCCCCTGCAGTACTCCAGTCTGCCCGTATCGCCCGCACGCCCACAGTTAAGCTGTGGCATTTCACGAACAACGCGACAAACCACCTACGAGCTCTTTACGCCCAATAATTCCGGATAACGCTTGCGCCCTACGTATTACCGCGGCTGCTTGCACGTA
+
CCCCGGGGGGGGGGGGGGGEGGGGGGGGGGGGGGGGGGGGGGGGGFGGGGGGGFGGGGGGGGGGGGGGGGGGGGGGGGGGGGGGGGGGGGGGGGGGGGGGGGGGGGGGGGGGFGGGGGGGGGGGGGDGGGGFGGGGGGGGGFGGGGGGGGGGGGGGGGGGGGGGGGGGGGGGGGEGGDGGGGGGGGGGGFGGGFGGGGGGFFFGGGGGGGGGG<CDDG>GFDCGGGGFD5@F::::8<=7@FFFGDD>7F<FFFGF49@1<F?BF?FF:>EED031:?BF7>><:9,260;?))5:).3(#
@M06045:235:000000000-JCY5N:1:1101:21418:7810 2:N:0:TACAGC
TACAGCGGACCACCAGGGTATCTAATCCTGTTCGCTCCCCATGCTTTCGCTTCTCAGTGTCAGTAATGGCCCAGAGACCTGCCTTCGCCATCGGTGTTCCTCCTGATATCTGCGCATTCCACCGCTACACCAGGAATTCCAGTCTCCCCTACCACACTCTAGTCTGCCCGTACCCACTGCAAGTCCGAGGTTGAGCCTCGGATTTTCACAGCAGACGCGACAAACCACCTACAAGCTCTTTACGCCCAATAATTCCGGACAACGCTCGCACCCTACGTATTACCGCGGCTGCTGGCACGCA
+
CCCCGGGGGGGGGGGGGGGGGGGGGGGGGGGGGGGGGGGGGGGGGGGGGGGGGGGGGFGGGGGGGGGGGGGGGGGGDGGGGGGGGGGGGGGGGGGGGGGGGGGGGFFCGGGGGGGGGGGGGGGGGDEGGGGGGGGGFGGGGGGGGGGGEGGGGGGGGGGGGGGGGFGGGGGDEE9>ECGGGGGGGGGGGGGGGGFGGGGGGGGDGFEGGGDFC8FGGG>CEDD4FGFCDFFF6<EFFFFFFFFFGGGBGG:FFFCFFFFFEF:BFFFF>0BEFF:?B:))8<BF61(49((4)30:776(#
@M06045:235:000000000-JCY5N:1:1101:14488:7822 2:N:0:TACAGC
TACAGCGGACTACCGGGGTATCTAATCCTGTTTGCTCCCCACGCTTTCGCGTCTCAGCGTCAGTCACGTCCCAGCGAGCTGCCTTCGCAATTGGTGTTCCTCCTGATATCTGCGCATTTCACCGCTACACCAGGAATTCCACTCGCCTCTTCCGCACTCTAGCCCGACAGTATCCACCGGCATTCGAGGGTTGAGCCCCCGACTTTCACAGCGGACTTACCGGGCCGCCTACACGCGCTTTACGCCCAATGATTCCGGACAACGCTTGCCCCCTCCGTATCCCCCCTGCTGCTGGCACGCT
+
CCCCGGGGGGGGGGGGGGEEGGGGGGGGGGGGGGGGGGGGGGGGGGGGGGGGGEGGGGGGGGGGGDGGGGGGGDGE@CGGGGGGGGGGGGECGGGGGCGGGGGGGFECGGGGGGGGGGGGGGGGGGGGGGFFG7FDFGGGFGFGGGGGGGGGGGGGGEFGGGGFDGDGGEGEGGGGGGGGG5=;F7EGCGGCEFGGGGGGDCECEFGGG7AF=5)7)>?FFGGCCC<DGFFFFF07338D8*9)>DG:C<<*0*29)750).,(4:11:?F:@631(,(4(-)3(,((.5),2),8(4((#
@M06045:235:000000000-JCY5N:1:1101:22003:7871 2:N:0:TACAGC
TACAGCGGACTACCCGGGTTTCTAATCCTGTTCGCTCCCCACGCTTTCGCGTCTCAGCGTCAGTACCGTCCCAGAGAGCCGCCTTCGCCACGGGTGTTCTTCCCGATATCTGCGCATTTCACCGCTACACCGGGAATTCCACTCTCCTCTTCCGGACTCTAGCCAAACGGTTTCAACCGACGTCTCGCGGTTGAGCCTCGAGTTTTCACAGCTGACCCGTATGGCCGCCTACACGCTCTTTACGCCCAATAAATCCGGACAACGCTTTCCCCCTACGGATTACCGCCGCCGCTGGCACGCC
+
CCCCGGGGGGGGGGGGGGCGGGGGGGGGGGGGGGGGGGGGFGCGGEGGEFGEGGGGEGGGGGCGGGGGGGGGGFGGGGGGCFGGCGGGGGGGGGFGGGGGFGGGGGCEGGGCGGGGGEGGGGGEGGCGGGGGGEG7CFGGGGCFAFFCFFFGGCEGGGGGGGGGG,DFECBEGFG;FG8CE*=ECFA*BEGDGGGGG*;55?FGGGDFFG+1<DFGG*79DGG:CGDGG:>FFB?F5>5FFFFEDGD3DF4??FGF513,7.101-((.67FD93<1((--,)9(-(49(-19701(.4(#
@M06045:235:000000000-JCY5N:1:1101:5581:7873 2:N:0:TACAGC
TACAGCGGACTACACGGGTATCTAATCCTGTTCGCTCCCCATGCTTTCGCTTCTCAGCGTCAGTAGTGGCCCAGAGACCTGCCTTCGCCATCGGTGTTCCTCCTGATATCTGCGCATTTCACCGCTACACCAGGAATTCCAGTCTCCCCTACCACACTCTAGTCTGCCCGTACCCACTGCAAGTCCGGGGTTGAGCCCCGGATTTTCACAGCAGACGCGACAAACCGCCTACAAGCCCTTTACGCCCAATAATTCCGGACAACGCTCGCACCCTACGTATTACCGCGTCTGCTGGCACGTG
+
CCCCGGGGGGGGGGGGGGGGGGGGGGGGGGGGGGGGGGGGGGDFGGFGGGGGGGGGGGGGGGGGGGGGGGGFGGAFGGGGGGGGGGGGGGGGGGGGGGGGFGGGGGGGGGGGGGGGGGGGGGGGGDGGGGGGGGGDGGFGGGGGGGGGGGGGGGGGGGGGGGGGGGGGGGGGGGGGGCGGGGGGFGGGGGGDGGGGGGGGGDEGC@F@GFGGGFGG35BDDDG5CFGGGFFFFB?4)8?F@BFBGCD@GFCFFFGF:>D>>@:9>3<04(75>B?:::2<?DAA66,(-,39<7?<1),(#
@M06045:235:000000000-JCY5N:1:1101:21541:7873 2:N:0:TACAGC
TACAGCGGACTACCAGGGTATCTAATCCTGTTTGCTCCCCACGCTGTCGCGCCTCAGTGTCAGCCATAGCCCAGCAGGCCGCCTTCGCCCCCGGTGTTCTTCCGGATCTCTACGCATTCCACCGCTACACCCGGAATTCCACCTGCCTCTACTATGCTCCAGTGAGCCCAGTTCGCACGGCCGACTCGGAGTTGAGCTCCGAGCTTTCACCGCACGCCTAAGCCACCACCTACGCGCCCTTTACGCCCAGTGCTTCCGGACAACGCCCGCACCCTCTGTATTACCTCTGCTGCCGGCACCG
+
CCCCGGDCCGGGGGGGGGGFFEGGFGGGGGGGCGGGGGGGCGFDF:FGDGCFG,CDGGGGGAGGGGFGGGGFGCFFGGGGGGGFGGCDE,@F7BCFGGFGGGF:C:4FAEFDEDEECFFGGGFGDC::9FFGG7CCCFCFCFGGFFC9C:,DCAA;AEGGFFCEF,@BF8>>DFGGGGD5CGECE*C88*3*?ECCFFG?*3=E*>@CECE<ECCCD17*/9CF*CF**88)0(45>EF74;*67CD@**29*07/@:)-<5(416(349557((40,.6)6<)962),3-43(((-,-,#
@M06045:235:000000000-JCY5N:1:1101:11246:7874 2:N:0:TACAGC
TACAGCGGACTACTAGGGTATCTAATCCTGTTTGCTCCCCACGCTGTCGCGCCTCAGCGTCAGCAACAGCCCAGCAGGCCGCCTTCGCCACTGATGTTCTTCCCGATCTCTACGCATTCCACCGCTACACCGGGAATTCCACCTGCCTCTACTGTGCTCTAGCCTGACAGTCTAGAAGGCAGCCCTGCGGTTAAGCCGCAGGATTTCACCCCCTACTTATCAGGCCGCCTACGCGCCCTTTACGCCCAGTGATTCCGGACAACGCTCGCACCCTCCGTATTACCGCGGCTGCTGGCACGGA
+
CCCCGGGGGGGGGGGGGGGFFGGGGGGGGGGGGGGGGGGGGGGGGGGGFGEGGEGGGGGGGGGGGGGGGFDGGFGGGGGGGGGGGGGGGGGGGFGGGGGGGGGGGGGGGGGGGGGGGGGGGGGGGGGGGGGGGGGGGGGGGGGGGGGGGGGGGFGGGGFFGGGGCGGGGGGGFDFGGGGGGGGGGGGGGGEEGGGGGGGGGGGG7CGFGGGGGGGGGGFGFCCFGGGGG>DFFBFFFFFGFFF3DGG3C>F?FFGFFBEFFF?FF<BFF>BEF(8:B??7:4AFF;>;FF9??F017<1-#
@M06045:235:000000000-JCY5N:1:1101:12030:7880 2:N:0:TACAGC
TACAGCGGACTACAGGGGTATCTAATCCTGTTCGCTCCCCACGCTTTCGCTCCTCAGCGTCAGTGTCGGCCCAGAGATCCGCCTTCGCCACCGGTGTTCCTCCTGATATCTGCGCATTTCACCGCTACACCAGGAATTCCGATCTCCCCTACCGAACTCTAGCCTGCCCGTATCGACTGCCGACCCGGGGTTGAGCCCCGGGCTTTCACAACCGACGCGACAGGCCGCCTACGAGCCCTTTACGCCCAATAATTCCGGACAACGCTCGCGCCCTACGTATTACCGCGGCCGCTGGCCCGGC
+
CCCCFGGGGDGGGGGGGGG7CFGGFGGGGGGGGGGEGGGGGGGGDCFGGGGGG<FGGGGGGGGGGGGGGFGGCFGGGGGG8FGEGGGGG7FGGDFGGGFFFGGGGFGGGGGGGGGGGGFGGGGGGGDGGGG7DFFGGGDDCCFGDGGFGGCFFE8CEGGGFFFGGGGGGGE5BF8DE*>B,>8EGEGC>EG588CGC8BEEGGEGGGGF9ED>DCG35.7<377FGDGG3>FF?BE)55C)9@@GCCB<>G*18C6?>)1))49B2,(--8>338?:2)-5-:)(49(((-((,-1(-((#
@M06045:235:000000000-JCY5N:1:1101:22483:7885 2:N:0:TACAGC
TACAGCGGACTACAAGGGTATCTAATCCTGTTTGCTCCCCACGCTTTCGCGCCTCAGCGTCAGTTATAAGCCAGAAAGTCGCCTTCGCCACTGGTGTTCCTCCACATCTCTACGCATTTCACCGCTACACGTGGAATTCCACTTTCCTCTCTTACACTCAAGTCATCCAGTTTCCGATGCGAACCGGGGTTGAGCCCCGGGCTTAAACACCAGACTTAAATGACCGCCTGCGCGCGCTTTACGCCCAATAATTCCGGACAACGCTTGCCCCCTACGTATTACCGCGGCTGCTGGCACGGAT
+
CCCCGGGGGGGGGGGGGGGGGGGFGGGGGGGGGGGFGGGGGGGGGGGGGGGGGCFGGGGGGGGFGGGGGGGGFFFGGGGGGGGDGGGGGCGFGGGGGGGGGGGCGGEGFGFGGGGGGGGGGGGGGEEEEFEGGGGGGFGFGGFGDFGGC9DGG9FGGFFFFCEE9EGGGGGGGGGEGDEEED6CGGGGEEGGGGGGGGGGGGCFGG?ECGGGGFFFFGFGFCFG>DGDD>:@EB2)7@@>4=<@GDGFC*:@@?7?@?F;@:(91,(42)78):BF?)),4<9440-4>BFF:0:?FB;(#
@M06045:235:000000000-JCY5N:1:1101:23362:7896 2:N:0:TACAGC
TACAGCGGACTACTCGGGTATCTAATCCTGTTTGCTCCCCACGCTTTCGTGCCTCAGTGTCAGTGCTGGTCCAGGGTGTCGCCTTCGCCACAGATGTTCCTCCCGATATCTACGCATTTCACTGCTACACCGGGAATTCCACACCCCTCTACCGCACTCTAGGTCGCCAGTATCCAATGCCATTCCCAGGTTGAGCCCAGGGCTTTCACATCAGACTTAACGAACCACCTACGCACGCTTTACGCCCAATAATTCCGAGTAACGCTTGCACCCTTCGTATTACCGCGGCTGCTGGCCCGAG
+
CCCCGGGGGGGGGGGGGGGGGGGGGGGGGGGGGGGGGGGGGGGGGGGGGGGGGGGGGGGGGGGGGGGGGGGGGGGGGGGGGGGGGGGGGGGGFGGGGGGGGGGGGGGGEGGGGGGGGGGGGGGGGGGGFGGGGGGGGGGGGGGGGGGGGGGGGGGGGGGGDFGGGGGGGGGGFGGGGGGGGGGGGGGGGGGGGGGGGGFFGE5:FGDDFCFGGFCCD>=FFD5DDGGGGFAFB9/)))28>B?5DD<3*9FFF?>F??5:4BA214:40)9F537(31,.49AA2160;F2?7:(((,4(#
@M06045:235:000000000-JCY5N:1:1101:14769:7920 2:N:0:TACAGC
TACAGCGGACTACACGGGTTTCTAATCCTGTTTGCTCCCCACGCTTTCGCTCCTCAGCGTCAGTTCCGGCCCAGAGTGCCGCCTTCGCTACGGGTGTTCCTCCCGATATCTGCGCATTTCACCGCTACACCGGGAATTCCACACTCCTCTACCGGACTCGAGTCATGGCAGTATCGAGTGGCCCCTCCACGTTGAGCGTGGAGATTTCACACCCGACTTACCAAACCGCCTACGAGCTCTTTCCGCCCAATAAATCCGGAAAAAGCCCGCCCCCTACGCATTACCGCCGCCGCTGCCCCCC
+
CCCCGFGGDGDGGGGGGGGGGGGGDGGGGGGGGGGDFFGGGGGGGGGGGGGGGDGFGGGGGGCCFGGGGEGGGGFFC9FFGGGGGGGGEGGGGG>CFFEGGEGF@:CFDF?CCEGGG7F9<FGGDE@FFEGC:>FEGGFEGGDCCGGGGCFGGC**BEFDE5;D;F9?FFGGF;C*A8<:@*CF=*;8<C=8***52*8;C=FF8C+<9@+*=>))99<FF7*9*>5/955>53()7)9>?4//99C3DF*6=4*9@B52))(((4(4(,).790084((-()6)(,(,,(,49(1((((#
@M06045:235:000000000-JCY5N:1:1101:21654:7929 2:N:0:TACAGC
TACAGCGGACTACACGGGTATCTAATCCCGTTTGCTCCCCTGGCTTTCGCGCCTCAGCGTCAATGCCGGTCCAGGATGCCGCCTTCGCCACCGGTGTTCCTCCAGATATCTACGCATTTCACCGCTACACCTGGAATTCCGCATCCCTCTCCCGGATTCAAGCCTGCCAGTATCGGACGCAGTTCCCGAGTTGAGCTCGGGGATTTCACGTTCGACTTAGCAGGCCGCCTACGCGCCCTTTACGCCCAGGAATTCCCAACAACGCCTGCCCCCCCCGTATTACCCCCGCTGGCGGCACCCC
+
CCCCGGGGGGGGGFGGGGGGGGGGGGGGGGGGGGGGGGGGGGGGFFDGFGGGGCCCFGGGGGGEFGGGGGGGGGGGFDGGGGGGGGGGGGGGGGGGGGGGCGGFGFFGGGGGGGGCGGGGGGGGGGDGDGGGGGFFGGGGGGGGEGGFGGGGGGD@ECGCFGFFG>FGGGGFDFCCEGED::CFGGFCC*B539BC+>EGGG=8CF7+=CF5A*9953=FF7CDGGGGGFFF@>67DF>*989)*995<*/)69??*)0()8:(,(4-2:FFF02(--((,66A(((-4(((((,,,13(#
@M06045:235:000000000-JCY5N:1:1101:17924:7930 2:N:0:TACAGC
TACAGCGGACTACTAGGGTATCTAATCCCGTTCGCTCCCCACGCCTTCGCGCCTCAGCGTCAGGTCCGGCCCAGTTGGCCGCCTTCGCCACGGGTGTTCCTCCCGATCTCTACGCATTTCACCACTACACCGGGAATTCCACCAACCCCTGCCGACCTCAAGCCCGCCAGTCCCCGACGACCCTCCCCGGTTGAGCCGGGGGCTTTCACGTCAGGCTTGACGAGCCGCCTGCGCGCGCGTTACGCCCAGTAACTCCGGACAACGCTCGGCCCCTACGTATTACCGCCGCTGCTGGCCCGGA
+
CCCCGGGGGGGGGGGGGGGGGGGGGGGGGGGGGGGGGGGGGGGGGGGGGGGGGGGGGGGGGGGGGGGGGGGGGGGGGGGGGGGGGGGGGEGGEGGGGGGGGGGGG@C>EFGGGGGGGGGGGGGGGGGGGGGGGGGGGFFGGGGGGGGGGGGGGG*>>EGFGGGGGGGGGGGGGFGGDGGG58CCCCEGEGGGDF6@FGGGEGGEGC+:?CEGEGFDGCEGFG:DGGGGGDFF@BFF>>)9@@B@DDG35CC?F67?B>BB:FBBF2432?>B538<B?>67))601(-4(,-3)3?(,((#
@M06045:235:000000000-JCY5N:1:1101:6793:7941 2:N:0:TACAGC
TACAGCGGACTACTGGGGTATCTAATCCTGTTCGCTCCCCACGCTTTCGCTCCTCAGCGTCAGTATCGGCCCAGAGACCCGCCTTCGCCACCGGTGTTCCTCCTGATATCTGCGCATTTCACCGCTACACCAGGAATTCCAGTCTCCCCTACCGAACTCAAGCCTGCCCGTATCAGCTGCAAGCCCACAGTTGAGCTGCGGGTTTTCACAGCTGACGCAACAAGCCGCCTACGAGCTCTTTACGCCCAATAAATCCGGACAACGCTTGCCCCCTACGTATTACCGCCGCTGCTGGCACGTG
+
CCCCGGGGGGGGGGGGFGGGGGGGGGGGGGGGGGGGGGGGGGGGGGGGDGEGGGGGGGGGGDGGGFGGGGGGGGDFGGGGGGGGGGGGGDGFFGGEFGGGGGGGGFFG?FGAEEGGGGGGGGGGGGDGGGGGGEGCCAFGCGDFGG9DEFGFC>CEGGGGGGGGGGGGGGGGFGG;EG6FGFFGGGFG5BCFGCGFCFGEEGE5;CCEFFFGGGGGGGADB*7955C3CDE@32(83<@GF4@>D7DDC**0967?@BE075((((22:?FFE(-((.2)(:<B:0(41((4,:01,)(,#
@M06045:235:000000000-JCY5N:1:1101:26395:7961 2:N:0:TACAGC
TACAGCGGACTACAAGGGTTTCTAATCCTGTTCGCTCCCCACGCTTTCGCGCCTTAGCGTCAGTAACGTCCCAGCAAGCTGCCTTCGCTATAGGTGTTCCTCCTGATATCTGCGCATTCCACCGCTACACCAGGAATTCCACTTGCCTCTTCCGTACTCTAGCCCGACAGTATCCACCGGCATCCAACAGTTGAGCCGTTGACTTTCACAGCGGACTTATCGGGCCGCCTACGCGCGCTTTATGCCCCATGATTCCGGACAACTCTTGCCCCCTACGTATTACCGCCGCTGCTGGCCCGCT
+
CCCCGGGGGGGGGGFGGGCGGGGGGGGGGGGGGGGGGGGGGGGGGGGGGGGGGGGGGGGGEEGGGGGGGGGGGDF8FGGGGGGGGGGGGDGFFGGGGGGGGGGGGGFFGGGGFGGDGFGGGGGGGGGGGGGGG@@FGGGGGFEG,DDBD=CF9CDEGGGCFFF?DEGGGCFE33@EEGGGG5EGGGFGG>;>;DGFFGGG**,5>EGCG?9CE35D50+;A<)15>7C57>FE0(8)8>5@=***27)>**1**2=F0<>5>?).-:-)5?F34(30.))(.:A:((3(349?B?:(,4(#
@M06045:235:000000000-JCY5N:1:1101:15875:7974 2:N:0:TACAGC
TACAGCGGACTACACGGGTATCTAATCCTGTTTGCTCCCCACGCTTTCGCGTCTCAGCGTCAGTTGCGTTCCAGAGAGCCGCCTTCGCCACGGGTGTTCTTCCTGATATCTGCGCATTTCACCGCTACACCAGGAATTCCACTCTCCTCTCCCGCACTCTAGCCTGCCAGTTTCTCACGACCGCTCGGGGTTGAGCCCCGAGCTTTCACGCAAGACTTAACAAGCCGCCTACACGCTCTTTACGCCCAATGATTCCGGACAACGCTTGGTCCCTACGTATTACCGCGGCTGCTGCCACGGG
+
CCCCGGGGGEEGGGGGGG@CFGGGGGGGGGGGGGGGGGGGGGGGGGGGGGGFGGGGGGGFEGGGGFAFGEGGGGGFGGGGGGGGGGGGGGGGGGFGGGGGGGGGFGCFGGFFGGGGDEEGFGGGGGGGGGGGGGGGGGGGGGGG9F8DFGGGGGGGGEGGGGGGGGGGFFGGGGAG:FFGGGGE5EGGGG8BCCGFGGGGGG*?FGGCFCGGGDGGDGF>FCG5CDDDGD>FFB1B0>>FFFFFGGGEGFFFFFGF?>@;5>?69?:FBDF?F72::279?AFA0110;9(,5>),).((#
@M06045:235:000000000-JCY5N:1:1101:4698:7992 2:N:0:TACAGC
TACAGCGGACTACTCGGGTTTCTAATCCCATTCGCTCCCCTAGCTTTCGTCTGTCAGTGTCAATATCGGCCCAGCAGGGTGCCTTCGCCTTTGGTGTTCTTCCCGATATCTATGCATTTCACCGCTACACCGGGAATTCCCCCTGCCCCTACCGTATTCTAGCCTGCCAGTTTCCACCGCATCTTCAGGGTTGAGCCCTGATCTTTCACAGTAGACTTAGCAAACCACCTCAGGACCCTTTACGCCCAATGATTCCGGATAACGCTTGCATCCTCCGTATTACCGCGGCTGCTGGCACGGC
+
CCCCGGGGGEGGGGGGGGFGDGGGGGGGGGGGGGGGGGGGGGFGGFGGGGGGGFGGDFEGFGGGGFGGEGGGGGGGFGGGEDFGGGGEGGGGGFGGGFGGGGGFEFGGGFEE<FFGFGGGGGGGCFDGGGG7F:CE8DFGGGGGGGEGGGGGGDDBFGG=EFGGGFGGGGGFGCFGGGGGG5@FGF7,,DEGGG62?@F,:<D@FFFEGGGGGGFGCFF7+:+8CCFGD4A4A1@F5BFFFFA>G5DAFF4+79FF47)3)/,4922,4<=FFFFBF<0:BA<4(,((2,41:F06(46(#
@M06045:235:000000000-JCY5N:1:1101:27263:8008 2:N:0:TACAGC
TACAGCGGACTACCGGGGTATCTAATCCTGTTCGCTCCCCACACTTTCGCTCCTCAGCGTCAGGTAATGCCCAGAGAACCGCCTTCGCCACCGGTGTTCCTCCTGATATCTGCGCATTTCACCGCTACACCAGGAATTCCGTTCTCCCCTGCATACCTCTAGTCTGCCCGTATCGGAAGCAGGCTCGGGGTTAAGCCCCGAGTTTTCACTCCCGACGTGACAGACCGCCTACGAGCCCTTTACGCCCAATAATTCCGGACAACGCACGCACCCTACGTATTACCGCGGCTGCTGGCACGGT
+
CCCCGGGGGGGGGGGGGGGFGGGGGGGGGGDGGGGGGGGGGGGGG<FGGGGGDFGFGGGGGGGGGCFFFDFGGFGDFGGEFGGGEDFEEGGGDCEGGGGEGFFGGGFGGGFFGGEGG7FEGGGGGGGEFGGCAFGGGGGGGGGGGGFGGFDFFGGGGGGGGGGGGGGFGGEGGGCGGEECFFFG6ECGGDGDF?GGC8BGEEGGFGGFGFC<FGGGGD><FGGGCFD<CEDF@<?:5)79?4@57D7>C*9*96779(79BF(,3(332()5;0(.(4897A<A191441-180(1()((#
@M06045:235:000000000-JCY5N:1:1101:3892:8020 2:N:0:TACAGC
TACAGCGGACTACCAGGGTTTCTAATCCTGTTCGCTCCCCACGCTTTCGCGTCTCAGCGTCAGTACCGTACTAGAGAGCCGCCTTAGCCACGGGTGTTCTTCCTGATATCTGCGCATTTCACCGCTACACCAGGAATTCCACTCTCCTCTTCCGGACTCTAGCCTTATGGTTTCCACCGGCGTCTCGAGGTTGAGCCTCGAGTTTTCACAGCGGACCTACCAAGCCGCCTACACGCTCTTTACGCCCAATAAATCCGGACAACGCTTGCCCCCTACGTATTACCGCGCCTGCTGGCACGCA
+
ACCCG?FGGGGGGGGGGGGGGGGGGGGGGGGGGGGGGGGGGGGGGGGGGGGGGEGGGGGGEGGGFFGDFFFFAEFFGGGGGGGGGFFGFFG7FGFGGFGGGGGGGGFDGGGFFGGGGGGGGGGGGDGGGGFGGEGGGGGGGGD@DFGGGGGGACCEGGGGGFDFG,E>DFGGDE;EG:C:C84=:F6AEGGGGGGGGF>CG*>;?FG99:+;58CDDGAFFG:5CDDGGFFF??B>)<>79BF@D<C:7<4?7FF?@>FFFFFF;8(((56FDB:0:,<24>BF:;B(-321:7(4.80(#
@M06045:235:000000000-JCY5N:1:1101:8494:8030 2:N:0:TACAGC
TACAGCGGACTACAAGGGTATCTAATCCTGTTTGCTCCCCACGCTGTCGCGCCTCAGCGTCAGCAACAGCCCAGCAGGCCGCCTTCGCCACTGATGTTCTTCCCGATCTCTACGCATTCCACCGCTACACCGGGAATTCCACCTGCCTCTACTGTGCTCTAGCCTGACAGTTTAGAAGGCAGCCCTGCGGTTAAGCCGCAGGATTTCACCCCCTACTTATCAGGCCGCCTACGCGCCCTTTACGCCCAGTGATTCCGGACAACGCTCGCACCCTCCGTATTACCGCGGCTGCTGGCACGGA
+
CCCCGGGGGGGGGGGGFGEGGGGGGGGGGGGGGFGGGFGGGGGGGCGGGFGGGCGGGGGCFDEGGGGGGGFGGGGGGGGGGGGFEGGGGGGFG<FFGGGGGGGGGGGGGGGGGGGGCEGGGGGEEGGEFGGGGGGGGGCGGGGGFGGGGGGGGGGGGGGGGGGGGGGGGGGCGGACAEGGGDGGGCFGGDGGEGGGGGGGGD8FC9+9:FGGECFFG+1;FGGGF8DGGFEFDF>EF5)5?F=>DDGBD*9FBFGFF9:9DF?BF:0(41.<D??BB6:234>A6693160:2)(,(.((#
@M06045:235:000000000-JCY5N:1:1101:21018:8052 2:N:0:TACAGC
TACAGCGGACTACTCGGGTTTCTAATCCTGTTTGCTCCCCACGCTTTCGCGTCTCAGCGTCAGTTACGTTCCAGCGAGCTGCCTTCGCAATTGGTGTTCCTCCTGATATCTGCGCATTTCACCGCTACACCAGGAATTCCACTCGCCTCTCCCGCACTCTAGCCCGACAGTATCCACCGGCATTCGAGGGTTGAGCCCCCGACTTTCACAGCGGACTTACCGGGCCGCCTACACGCGCTTTACGCCCAATGATTCCGGACAACGCTTCCCCCCTACGGATTCCCGCTGCTGCTGGCACGGT
+
CCCCGGGGGGGGGGGGGGGGGGGGGGGGGGGGGGGGGGGGGGGGGGGGGGGGGGGGGGGGGGGGGFGGFGGGGGGGGGGGGGGGGGGGGEGGGGGGGGGGGGGGGGGGGGGGGGGGGGGGGGGGGGDGGGGGGGGFGGGGGGGGGGGGG?DFGGGGGGGGGGGGGGDGGGG9DGGCGGGGGEGGGGGCGGGGGGGGGFGGGGGGGGGGGGGG=DGGGFF>F57CGGCCDBEFFF?EEFDDF4@5CGGFFF4?*9CB6959;F61910(325>B1-8<((44)62(-,364373573(4((#
@M06045:235:000000000-JCY5N:1:1101:27595:8063 2:N:0:TACAGC
TACAGCGGACTACACGGGTTTCTAATCCCGTTCGCTCCCCACGCCTTCGCGCCTCAGCGTCAGGGTCGGCCCAGTCGGCCGCCTTCGCCACAGGTGTTCCTCCCGATCTCTACGCATTTCACCACTACACCGGGAATTCCACCGACCTCTCCCGCCCTCAAGCCCCGCCGTCCCCAACGACTCTCCCCGGTTAAGCCGGGGGCTTTCACGTCGGGCGCGCGAAGCCGCCTGCGCGCGCTTTACGCCCAATAACGCCGGACAACGCTCGGCCCCTACGTATTACCGCCGCTGCTGGCACCGA
+
CCCCGGGGGGGGGGGGGGFGGGGGGGGGGGGGGGGFGGGGGGGGGGGGGGGGGFGGGGGFGGGGGGGGDFGCEFEFGGGGGGGGGGGGGDE8=@CFGGEGFGGGGECFFBFAGGGEG@9FAFGGGCFG?FFEGGDGGCFCFGFEGGGDCBDFGGEGGGC5CGGGFG>EGE8=EGGGCE8>CCE7EEGGGGEGGGFG855=8*2:ECECE=0C*><DDG395CGGDFDDGDFF>(,.)8>CF66.19C5FCGF?)).7-5177:>;0:(41>DE:6?(().,)6A06((43198,:?()((#
@M06045:235:000000000-JCY5N:1:1101:19386:8068 2:N:0:TACAGC
TACAGCGGACTACAGGGGTTTCTAATCCCGTTCGCTCCCCGCGCTTTCGCGTCTCAGCGTCAGGGCCGGCCCAGGGGGCCGCCTTCGCCACAGGTGTTCCTCCCGATCTCTACGCATTTCACCACTACACCGGGAATTCCACCCCCCTCTACCGTCCTCCAGTGCGGCAGTTTCCACCGACCTCCCCCGGTTAAGCCGAGGGCTTTCACAGCAGACTTGCCGTACCGCCTACACGCTCTTTACGCCCAGTGATTCCGGACAACGCTTGCTTCCTCCGTATTACCGCGGCTGCTTGCACGCG
+
CCCCGGGGGGGGGGGGGGGGGGGGGGGFGGGGGGGEGGGGGGGGGGGGGGGGGGGGGGGGGGGGGGGGDGGGGGGGGGGGGGGGGGGGGDG8FFGFGGGGGGGGGCFGEFFFGGGGGGGGGGGGGGGGGGGGGGGDGGGFFGGGGGDGEEGGGGGGGGGGGCCFFDCECGGBCFFFFGGEECEEFGGGGDGGGCCEFG:C8?E8FGGFGGFGGFFDGG*:?3C<<9>DCDEF@?1>07>>7@@BDC<D47=F@FGFFF@FFF?FF<6:B<FF?<24(((4:>FA?F9B>F>:7)4?7,((#
@M06045:235:000000000-JCY5N:1:1101:10083:8091 2:N:0:TACAGC
TACAGCGGACTACTCGGGTTTCTAATCCTGTTTGCTCCCCTAGCTTTCGCGCCTCAGCGTCAGTTGTGGTCCAGTGCGCCGCTTTCGCCACAGGTGTTCCTCCCGATATCTACGCATTTCACCGCTACACCGGGAATTCCACGCACCTCTCCCACACTCAAGCACGGCAGTTTCGCCTGCAGGCTCTGAGTTAAGCCCAGAGGTTTCACAGGTGACTTACCGCACCGCCTACGCGCCCTTTACGCCCAATAATTCCGAACAACGCTTGCACCCTCTGTATTACCGCGGCTTCTGGCCCACC
+
CCCCGGGGGGGGGGGGGGFFGGGGGGGGGGGGGGGGGGGGGGGGFGGGGGGGGGGGGGGGGGGGGGGGGGGGGGGGGGGGGGGGGGGGGGGGGGGGGGGGGGGGGGGGGGGGGGGGGGGGGGGGGGGGGGGGGGGGGGGGGGGGGGGGGGGGGCGGGGGDGDF:EGGGCCFFFDEGGGGGGGGG8EGGCFGGGFGFGGGFGGGGGGGGGGGGG4CFGFFGFGGDGDDGC>EF@>BFFFDGFFFFGC5>**09=7FFF0:9D4:>BB0:?<FFFFF:>AFABFFF(00491(4<>A?(3((#
@M06045:235:000000000-JCY5N:1:1101:16633:8094 2:N:0:TACAGC
TACAGCGGACTACCGGGGTTTCTAATCCTGTTCGCTCCCCATGCTTTCGCTTCTCAGCGTCAGTAGTGGCCCAGAGACCTGCCTTCGCCATCGGTGTTCCTCCTGATATCTGCGCATTTCACCGCTACACCAGGAATTCCAGTCTCCCCTACCACACTCTAGTCTGCCCGTACCCACCGCAAGTTCGAGGTTGAGCCTCGAAATTTCACGGCAGACGCGACACACCGCCTACAAGCTCTTTACGCCCAATAATTCCGGACAACGCTCGCACCCTACGTATTACCCCGGCCGCTTGCACGTG
+
CCCCGGGGGGGGGGGGGGFEGGGGGGGGGGGGGGGGGGGGGGGGGGGGGGGGGEFGGGGGGGGGGGGGGGGGGGGGFGGGFGGGGGGGGEGGGGGEGGGGGGGGG9FCFFGGGGGGGGGGGGGGGDGGFGGGGGFFG8FFCGFGGGGGGGGGCCFGGGGG;8@EGGGGGGEEEGGGGGEGG>EGGDE5D*CFGFGGGFFCEGGGGGFFFFEDCGC5<5:58))297CGGE>FF))7/9@7@FF@CGGD35<*/6;@6;>B)7((41:9>>D>D023(25)(.6<(-2(-(((((.:4)(.#
@M06045:235:000000000-JCY5N:1:1101:27453:8095 2:N:0:TACAGC
TACAGCGGACTACCCGGGTTTCTAATCCTGTTCGCTCCCCACACTTTCGCTCCTCAGCGTCAGGTAATGCCCAGAGAACCGCCTTCGCCACCGGTGTTCCTCCTGATATCTGCGCATTTCACCGCTACACCAGGAATTCCGTTCTCCCCTGCATACCTCTAGTCTGCCCGTATCGGAAGCAGGCACGGAGGTAAGCCCCGTGTTTTCACTCCCGACGCGACAAACCGCCTACGAGCCCCTTACGCCCAATAATGCCGCACAACGCTCGGACCCTACGCCTTACCGCGGCTGCTGGCCCGCC
+
A6BCFGG@E@FFECGCFG66@EFFCFFGGFGGG@ECCCCFEGDG<FFA:FF,CEAAEEF,BF>,EEACFC<EF@FCDGDFGGDF:B,BBCFGFFDDBFGGFGF8<,9EEFGGF7CCF@EAEF??FED:FGGC>:A,AAFFCDFDGCDGGD6BE9D3DCFFC,@EA,;DF>EDFG5E:E*@8B;88D*;*4*6>4,:2A8**3A*A<9<E77*/)/99C:).)94<<<C)))0761@EF)1006)7)9)92CF=/:68(015FB60(3-,()7>1480((.2,4((46(461:2,71(41(#
@M06045:235:000000000-JCY5N:1:1101:24135:8111 2:N:0:TACAGC
TACAGCGGACTACAGGGGTATCTAATCCCGTCCGCTCCCCACGCCTTCGTGCCTCAGCGTCAGGTGTATCCCAGTTGGCCGCCTTCGCCACGGGTGTTCCTCCCGATCTCTACGCATTTCACCACTACACCGGGAATTCCACCAACCCCTGATACCCTCACGCCCATCCGTCCTCGACGACCCTCCCCGGTTGAGCCGGGGCCTTTCACGCCGAGCGCGATGAGCCGCCTGCGCACGCTTTCCGCCCAGTAACTCCGGACAACGCTCGACCCCTCCCTATTACCGCGCCTGCCGGCCCGCC
+
CCCC@86:@@F<FD@FCGGGCECFGGGFFEFGGGGDFGFE<FCEG<,E<F7FG6@FCEBBFGDG,CF<FGGG,CCFDFFGGDG:BF7FE,BF@C7>=FFF<FGE::@F,CF,?DE7CC,AEFD<D<DGFGFGG@FFAA=FCFFEFE8EEG:C9EGFG,@F,@DFG5BEFG>C:CEG8EGCGGGGCEEGG5EC*++38:888*:*<0?FC>=**119CDD)01:*29CDG3FF330>57)9>*9)9DD>*9*9@1C?D>33B4631(41(3>:),-,(.)562>23(,(-((.(((4(4((#
@M06045:235:000000000-JCY5N:1:1101:22428:8112 2:N:0:TACAGC
TACAGCGGACTACCAGGGTATCTAATCCTGTTCGCTCCCCACACTTTCGCTCCTCAGCGTCAGGTCATGCCCAGAGAACCGCCTTCGCCACCGGTGTTCCTCCTGATATCTGCGCATTTCACCGCTACACCAGGAATTCCGTTCTCCCCTGCATACCTCTAGTCTGCCCGTATCGAAAGCAAGCCAGGTGTTAAGCACCTGGTTTTCACTCCCGACGCGACAAACCGCCTACGAGCCCTTTACGCCCAATAATTCCGGACAACGCTCGCACCCTACGTCTTACCGCGGCTGCTGGCCCGTA
+
CCCCGGGGGGGGGGGGGGGGGGGGGGGGGGGGGGGGGGGGGGGGGGGGGGGGGGGGGGGGGGGGGGGGGGGGGGGGGGGGGGGGGGGGGGGGGGGGGGGGGGGGGGFGGGGGGGGGGGGFGGGGGGGGGGGGGGGGGGGGGGGGGGGGGGGGGGFGGGGGGGGGGGGGGGGGGGEGGEGGGGGGGGGGFCGGGGGGGGGGGG<EGGGGGGGGEGGGGGFGFGGGGGGGGFFFF?:BEFFGFFF>GGGFGC7BB9CBFFD>DF?9FFF;>(7BF?BB((((-64:46(4>94:)),-(-4,#
@M06045:235:000000000-JCY5N:1:1101:26833:8133 2:N:0:TACAGC
TACAGCGGACTACACGGGTTTCTAATCCTGTTTGCTACCCACGCTTTCGCTCCTCAGCGTCAGTTCCGGCCCAGAGCGCCGCCTTCGCCGCTGGTGTTCCTCCTGATATCTGCGCATTTCACCGCTACACCAGGAATTCCACGCTCCCCTACCGGACTCGAGTCACACCAGTATCGGGTGGCGTCTCCAGGTTGAGCCTGGAGGTTTCACACCCGACTTAGCGAACCGCCTACGAGCTCTTTACGCCCAATAAATCCGGACAACGCTTGCCCCCTACGTGTTACCGCGGCTGCTGGCACCC
+
CCCCGGGGGGGGGGGGGGEGGGGGGGGGGGGGGGGGGGGGGGGGGGGGGGEGGGGGGGGGGGGGGGGGGGGGGGGGGGGGGGGGGGGGGGGGGGGGGGGGGGGGGGGGGGGGGGGGGCFGGGGGGGGGGGGGGGGG8FGGGGGGEGGGGGFGGGDGGGGG5EGGGGGGGGGGGFGGCCCCGEEGGGGGDGFFGGCFFFGGGCGG5:7C:EGGGGDCGDBCF7DDGGGDG>>>FF07B5?G*9?FGGGFGGGFFF7@FBF:DD<?9916?FFFF>F?FF0(,4-:46>;B9B2?B776(3(#
@M06045:235:000000000-JCY5N:1:1101:7962:8153 2:N:0:TACAGC
TACAGCGGACTACTAGGGTATCTAATCCTGTTCGCTCCCCGCGCTTTCGTGCCTGAGCGTCAGGTCTCGTCTAGGGCGCTGCCTACGCCGTCGGTGTTCCTCCGGATCTCTACGCATTTCACCGCTCCACCCGGAATTCCACGCCCCTCACCGAGCCTCAAGCCCAGCCGTCTCGCGACCACCCTCCCAGTTGAGCCAGGAGATTTCACTCGCGACGCGCCAGGCCGCCTGCGCACCCTTTACGCCCAGTCACTCCGGACAACGCTCGTCCCCTACGTACTACCGCGGCTGCTTGCACGCC
+
CCCCGGGGGGCFGGGGFGGGGGGGGGGGGGGGGGGCGGGGGGFGGDFGGGGGGGGGGGGGGGGGGGCEFGGEGGFGFGGGGGGG,FGGGGFGCFGGGGGGAFGGD7BFEAGFGGGGGGGGGGGGG@BEGGGGGGGEGGGGGGGGGGG7CEGGECEDEGGCCFGGGFGCGGEGGGFGDEGG58EG8FGGGCC?9?CFGGG8;CFG0+<?E7C>E7/C3D55BD79*C5<C)7F>9;:>F><?FF>DGGF49*9=*:5)4>>E::9>:?042)7<80:0(4(3<<?63>6;0763).().-(#
@M06045:235:000000000-JCY5N:1:1101:21397:8158 2:N:0:TACAGC
TACAGCGGACTACTAGGGTTTCTAATCCTGTTCGCTCCCCACGCTTTCGCTCCTCAGCGTCAGTTACTGCCCAGAGACCCGCCTTCGCCACCGGTGTTCCTCCTGATATCTGCGCATTTCACCGCTACACCAGGAATTCCAGTCTCCCCTACCACACTCTAGTCTGCCCGTACCCACTGCAAGTCCGGGGTTGAGCCCCGGATTTTCACAGCAGACGCGACAAACCGCCTACAAGCTCTTTACGCCCAATAATTCCGGACAACGCTCGCACCCTACGTATTACCGCGGCTGCTGGCACGCA
+
CCCCGGGGGGGGGGGGGGFGFGGGGGGGGGGGGGGGGGGGGGGGGGGGGGGGGFGFGGGGGGGGGGGGGGGGGGGGGGGGGGGGGGGGGDGGDGGGGGGGGGGGGCG9FFEDFEGGGGGGGGGGGGGGGGGGGG?CFDFGFFAFDFGGEGGGGDG@E>FFGGGGGGGGGGGGGGGFGG?EF9CFFGGGGGGDGDCGFGEDGCE/9@F??CCDCGFFGGFGFGCFGF<DGFFFF237?FF=FB?>CDGBCCG?BFFFF9>>>4:>;2<1;(7BB62::24A?AFF20(((-(68)5:(,-(#
@M06045:235:000000000-JCY5N:1:1101:11835:8167 2:N:0:TACAGC
TACAGCGGACTACTGGGGTTTCTAATCCTGTTTGCTCCCCACGCTTTCGCGTCTCAGCGTCAGTTACGTCCCAGCGAGCTGCCTTCGCAATCGGTGTTCCTCCTGATATCTGCGCATTTCACCGCTACACCAGGAATTCCACTCGCCTCTTCCGCACTCTAGCCCGACAGTATCCACCGGCATTCGAGGGTTGAGCCCCCGACTTTCACAGCGGACTTACCGGGCCGCCTACACGCTCTTTACGCCCAATGATTCCGGACCACGCTAGCCCCCTACGTAGTACCGCGTATGCTGGCACGCC
+
CCCCGGGGGGGGGGGGGGGFGGGGGGGGGGGGGGGFGGGGGGGGGGGGGGDGGBFGGGGGGDEGGGGDGGGGGGGGGGGGEGGGGGFGGGGGGEGGGGGGEGGGGGGGGFGGGGGGGGGGGGGGGDGGGGGGFGEFGGGGGGFGGGGEGGGGFEGGGGG,EEFGGEGGGGFGDEGGGGGGG>CC7;C@CEEFB?6FFCGGEGGGGGGFG7CFEGGDCFBFFDGGGGDDD>DF432:5;>FF467CDC5>FG668>B)3<1)7:(6(((2(8<>0,((()(-6><(,(((((..)5((5((#
@M06045:235:000000000-JCY5N:1:1101:27270:8169 2:N:0:TACAGC
TACAGCGGACTACTCGGGTTTCTAATCCTGTTTGCTCCCCACGCTTTCGCGCCTCAGCGTCAGTAGTCGTCCAGGTAGGCGCCTTCGCCTCCGGTGTTCCTTCACATCTCTACGGATTTTACCCCTACACGTGAAATTCCCCTACCCCCTCCGACACTCTAGACTAGAAGTTTCAGACGCAGTTTCGAAGTTGAGCTTCGAGATTTCACATCTGACTTTCTGATCCGCCTGCGCGCGCTTTACGCCCAATGATTCCGAACAACGCTTGGACCCTTCGTATTACCGCGGCTGCTGGCACGAC
+
CCCCGGGGGGGGGGGGGGGGGGGGGFGGGGGGGGGGGGGGGGGGGGGGGGGGGGGGGGGGGGGGGGGGGGGGGGGGGGGGGGGGGGGGGGGGGGGGGGGGGGGCGGDGGGGGGGGGGCFGGGGGGGGGGGGG8DGGGGGGGGGGGGGGGGGGGCEGGGGGGGGGGGGFFGGGGGGGFGGGGGGFGGGFEEGGC;,?EGGGGGGGGGGGGGGGGGCGFGFGFGCGGFFFCEFFFFFFFFFC>4@DDCCEGGGFFFGF?:BBDFFFFFFBB?@>DF??FFF?:AF>B69>FF96:?F<?<3(#
@M06045:235:000000000-JCY5N:1:1101:4428:8176 2:N:0:TACAGC
TACAGCGGACTACCAGGGTATCTAATCCGGATCGCTCCCCACGCTTTCGCGCCTCAGCGTCAGCAAAGCTCCAGGCAACCGCCTTCGCCACTGGTGTTCCTCCCGATATCTACGCATTCCACCACTACACCGGGAATTCCATTGCCCCCTAGCTTGCTCAAGCCCGACCGTATCCGCTGACCCCGCCCAGTTGAGCCAGGCGATTTCACAACGGACGTGTCGAGCCACCTTCGCGCCCTTTACGCCCAATAAATCCGGGCAACGCTTGCACCCTACGTATTACCGCTGCTGGTGGCCCTGC
+
CCCCF?GEGGGGFGGGGGGGGGGGGGFGGDCEGGGGGGGGGGGGGGGGGGGGGCGGGFGGGGGGGDGGGFGGFGGGGFFGGDEG,EDFGGGGGCFFGGCFFGGDC:CEECEFEDEECGC<FGFCGGGFGGGGFCF7DFGGGGGGGCFFGGGGGGEGFEFGGEGGGGGGGGECDFFE5BECC6E;8:EGGG?F;EFCF?5CC:=*8@CFDEGG7DDDDC>CF7*)17C4<>)9FB6355>FFF=@DGD)1**=**2)0403)71(--3?<)18B1(4:1))(6<)(-(-())(.41.(4((#
@M06045:235:000000000-JCY5N:1:1101:27157:8228 2:N:0:TACAGC
TACAGCGGACTACCCGGGTATCTAATCCTGTTTGCTCCCCACGCTTTCGAGCCTCAGCGTCAGAAATGTTCCAGAGCGCCGCCTTCGCCACCGGCCTTCCTCCCGATCTCTACGCATTTCACCGCTACACCGGGAATTCCGCGCTCCTCTCCCATCCTCTAGCTGAACAGTCCCCTCTGCACTTTCCAGGTTAAGCCTGGAGATTTCACGGAGGGCTTATCCAACCGCCTACGCTCCCTGTACGCCCAGTAAATCCGAACAACGCTTGCCACCTTCGTATTACCGCGGCTGCTGGCACGAA
+
CCCCGGGGGGGGGGGGGGGGGGGGGGGGGGGGGGGFGGGGGGGGGGGGGGGGGGGGGGGGGGGGGGGGGGGGGGGGGGGGGGGGGGGGGGGGGGGGGGGGGGGGGEGGGGGGGGGGGGGGGGGGGGGGGGGGGGGEGGGFFGGGGGGGGGGGGGCGGGGGGCFGFGGGGGGG6FGGGGGGFG7EFGGGG626BFGGGGGGGFGGGGGFGGDGCDGDFGFGFGC4FGGGD)@FEF:BFFFGF?FFGGGDD6D=F6DF5<DFFFFBBFFFB?FFFB2:((43>2)639B1;B6??)8<0)--#
@M06045:235:000000000-JCY5N:1:1101:15965:8236 2:N:0:TACAGC
TACAGCGGACTACACGGGTTTCTAATCCGGTTCGCTCCCCACGCTCTCGCACCTCAGCGTCAGCGCTTGTCCAGGCGGCTGGTTTCCCCCTGGGTGTTCCTGCCGATCTCTACGCATTTCACCACTACACCGGCAATTCCACCGCCCTCTACAAGGCTCAAGCCGCGCCGTATGGGATGGCGCCTGGCCGTTAAGCGGCCAGATTTCACACCCCACGCGCGCAGCCGCCTGCGTGCGCTTTACGCCCAGTCAATCCGGACAACGCTTGGCTCCTCTGTATTACCGCGGCTGCTGTCACACA
+
CCCCGGGGGGGGGGGGGGGGGGGGGGGGGGGGGGGGGGGGGGGGGGGGGGGGGGGGGGGGGGGGGGGGGGGGGGGGGGGGGGGGGGGGGGGGGGGGGGGGGGGGGGGGGGGGGGGGGGGGGGGGGGGGGGGGGGGGGGGGGGGGGGGGGGGGFGFFFFGGFGGGGGCEGGGGGGGGGGDGGGGGGGGGGEGGGDFGDGGGGGCGGGGGGGGGGGCGGGBG@GGDGGDDG@F@>?<FBEDGFFFEGGGFGGGF?FGFFFFFFFF>F?:?<?4?DBFFFAB>AAFA(79B>69::?)4.<B(#
@M06045:235:000000000-JCY5N:1:1101:16659:8291 2:N:0:TACAGC
TACAGCGGACTACCAGGGTATCTAATCCTGTTTGCTCCCCACGCTTTCGCACCCCAGCGTCAGTACCGGGCCAGTGAGCCGCCTTCGCCACTGGTGTTCTTGCGAATATCTACGAATTTCACCTCTACACTCGCAGTTCCACTCACCTCTCCCGGACTCGAGATCGCCAGTATCAAGGGCAGTTCTGGAGTTGAGCTCCAGGATTTCACCCCTGACTTAACAATCCGCCTACGTGCGCTTTACGCCCAGTGATTCCGAGCAACGCTAGCCCCCTTCGTATTACCGCGGCTGCTGGCACGCG
+
CCCCGGGGGGGGGGGGGGFGGGGGGGGGGGFGGGGFGGGGGGGGGEGGGGGGG,@FGGGEGGGGGGGGGGEG@FGGGGGGGGGGGGFGGEGGGGGGGGGGGGGDEGGGGGGGGGGGGGGGGGGFGGFGGGCF@FGGGGGGGGEF8FFEEFFGGGCEGGGGFGGFFGGGGDGGGGFGGGGGGE<FGGGC>FGFGGGG,>FGGG*>FGG99?FGCF4CFFFGFGGCGGDGDE:AFDDFD@BCFFFFDDG>D6=*9*?@F?39EFB6((-,54@BFB0:?<??744>:2(40-7?:7?B()-(#
@M06045:235:000000000-JCY5N:1:1101:14490:8309 2:N:0:TACAGC
TACAGCGGACTACCAGGGTATCTAATCCTGTTTGCTCCCCACGCTGTCGCGCCTCAGCGTCAGCAACGGCCCAGCAGACCGCCTTCGCCACTGATGTTCTTCCCGATCTCTACGCATTCCACCGCTACACCGGGAATTCCACCGACCTCTCCCGCCCTCAAGCCCCGCCGTCCCCAACGACTCTCCCCGGTTAAGCCGGGGGCTTTCACGTCGGGCGCGCGAAGCCGCCTGCGCGCGCTTTACGCCCAATAACCCCGGACCACGCTCTGCCCCTACGTATTCCCGCGCCCTCCGGCACGCG
+
CCCCGGGGGGGGGGGGGGGGGGGGGGGGGGGGGFGGGGGGGGGGGGGGGG+CE:FGGGGGGGDGGFGEEGECCGGCFGGGGGGGGGFGG@GG<EFFG<FGFGGGECFFFFDFGGGEFGGGGGGGGGEGGGGGGCFFFGGGGGGGEGGGGGGGGGG8EEGGGGFGCECGGG>EGEF6?E8*?CC9FGGG>GCDEFFEGE*:8:EGFGF7?A*957DG5D>30))17955C>FF:>1>>@5CF7=)7DC)C49*1)9>59),)0121(3(-.7<)2(8(.35>)64:01(-((,(,49(43(#
@M06045:235:000000000-JCY5N:1:1101:8803:8314 2:N:0:TACAGC
TACAGCGGACTACTGGGGTATCTAATCCTGTTTGCTCCCCACGCTTTCGCACCTCAGCGTCAGTACCGGGCCAGTGAGCCGCCTTCGCCACTGGTGTTCTTGCGAATATCTACGAATTTCACCTCTACACTCGCAGTTCCACTCACCTCTCCCGGACTCAAGCTCCTCAGTATCAAAGGCAGTTCTGGAGTTGAGCTCCAGGATTTCACCCCTGACTTAAGAAGCCGCCTACGTGCGCTTTACGCCCAGTGATTCCGAGCAACGCTAGCCCCCTTCGTATTACCGCGGCTGCTGGCATGCA
+
CCCCEGGGGGGFGGGGGGE;FFGGGGGGGGGFFGGGGGGGGGGGGGGGGGGEFFGF@FFCF,FFGGGGGGGGGGFFAFEFGGGEGGBFFDFDGGCGFB<FFFFGGGGFFGGGGG7=<DFGGGFGGGFGFF,:FEFGGGGGCCDFGGGGF=FCFEGCGGFGG?93@FCFCFFGGFFGGCFGGGEDFFGDD,?D?;FCFFFC?,*5;@FGGC5CF<C8CC6:=CF*77CDGAE5>=(.:B3<>7FEG3DBF*099@*7?0>154(,,(49?BF>3,.1,8((859<19291311::08(),.#
@M06045:235:000000000-JCY5N:1:1101:21077:8341 2:N:0:TACAGC
TACAGCGGACTACTCGGGTTTCTAATCCTGTTCGCTCCCCACGCTTTCGCTCCTCAGCGTCAGTTACTGCCCAGAGACCCGCCTTCGCCACCGGTGTTCCTCCTGATATCTGCGCATTCCACCGCTACACCAGGAATTCCAGTCTCCCCTGCAGTACTCTAGTCTGCCCGTATCGCCCGCACGCCCACAGTTAAGCTGTGAGTTTTCACGAACAACGCGACAAACCACCTACGAGCTCTTTACGCCCAGTAATTCCGGACAACGCTCGGACCCTACGTATTACCCCGGCTGCTGGCCCGGG
+
CCCCGGGGGGGGGGGGGGFFGGFFGGGGGGGGGGGGGGGGGGGGGGGGGGFGGFGGGGGGGGGGFGGGGGGGGGFFGGGGGGGGGGGGGGGGGGGGGGGGGGGGGGGGGGGGGGGGGGGEDGGGGGGGGGGGGEFGGGGGGGGGFGGGEGFFGGGGGGGGGGGGGFF>EEGGGGEGGGGDDGGGGGGGEGGGCGEGFGCFFGGGGGGGGGGGDGGGGGF<37CFGFCFGF?FF0:EDFFGFFFFGGGB77C*9=CFF>@9:58>;8<911BEF:7:B?B<:)<4(,-691(43:><((((#
@M06045:235:000000000-JCY5N:1:1101:27231:8342 2:N:0:TACAGC
TACAGCGGACTACAAGGGTTTCTAATCCTGTTTGCTCCCCACGCTTTCGCGTCTCAGCGTCAGTACCGTCCCAGCGAGCTGCCTTCGCCATTGGTGTTCCTCCTGATATCTGCGCATTTCACCGCTACACCAGGAATTCCACTCGCCTCTTCCGGACTCAAGCTTGACAGTTTCCACCGGCTTTCCAGGGTTGAGCCCTGGACTTTTACAGCGGACTTACCAAGCCGCCTACACGCTCTTTACGCCCAATGGTTCCGGACAACGCTTGCCCCCTACGTCTTACCGCGCTCGCCGGCACCCG
+
CC@CFGDD@EEFGFDGFGCFEFGGGGGGGGDFGFFGGGGGCFDGG,6F,CCFG,CEEDFGC@FGFGG>FGEC,CE@CECGGGGEFGCFE7:,C??B<C<FFGGFF,<,CFFFGGEGE7<FEFE:=C+FFGGCFCFCF@FFFE=EDEE+BC9DF6E8:8DFCFGF>D,D;C,;,5,;DEC5C*4>FGGC8BEGCC8?BF,=*,AFF?E@<,=C535//;=CF:9FFFD:7)8?)((7).8*9/9)59D>55F)1=?F:3.3..826<((48:@39(,(.(.3))5(23-((-(((-969((#
@M06045:235:000000000-JCY5N:1:1101:23309:8364 2:N:0:TACAGC
TACAGCGGACTACCCGGGTATCTAATCCTGTTCGCTCCCCACGCTTTCGCGTCTCAGCGTCAGTACCGTACTAGAGAGCCGCCTTCGCCACTGGTGTTCCTCCTGATATCTGCGCATTTCACCGCTACACCAGGAATTCCATGCTCCCCTACCGGACTCTAGCCACGGCAGTATGAGGTGGCGTCTCCAGGTTGAGCCTGGAGTTTTCACACCTCACTTACCGAGCCGCCTACGAGCTCTTTACGCCCAATAAATCCGGACAACGCCCGCCCCCTACGTTTTACCGCGGCTGCTTGCCCCG
+
CCCCGGGGGGGGGFGGGGGGGGGGGGGGGGGGGGGGGGGGGGGGGGGGDGGEG@FGFGGFEGGGGGGGGCGGGGGGGGGGGGGGGGGGGGGG8FFFFGGGFGGGGCEGGGD<FGGGGGGGGGGGGGGGGGFGGGGGGGGGGCFGCGGGGGGGGDGEGEGGGGGGGGGEGEGGDFGGGGGGFFECGECCCGGF9CCEGGDGGFFGGG779<7DEFGFGGCFFGG3>DGGGFBDFF:BD)9CB=BFDDGEG**//9:779)2;B(32,(-(-<BE>13:6((44242(,-2(((-8))((.,#
@M06045:235:000000000-JCY5N:1:1101:12071:8382 2:N:0:TACAGC
TACAGCGGACTACTAGGGTATCTAATCCTGTTCGCCCCCCACGCTTTCGCGTCTCAGCGTCAGTACCGTCCCAGAGAGCCGCCTTCGCCACGGGTGTTCTTCCCGATATCTGCGCATTTCACCGCTACACCGGGAATTCCACTCTCCTCTTCCGGACTCTAGCCATACGGTTTCAACCGACGTCTCGAGGTTGAGCCTCGAGTTTTCACAGCTGACCTGTATAGCCGCCTACACGCTCTTTACGCCCAATAAATCCGGACAACGCTTGCCCCCTACGTATTACCGCCGCTGCTGGCCAGGG
+
6@CCFGDFEC7@DFFCF8F<F6FECEFEGDGFECG,,@BFCF:FFFFFGGG7CCEEFFGGGGGGGGFCFGEGG,,6ECDFFGGECG7BF@:+:FF7FCFCFGGGG+@BCFGGFGGEGB,FF?DEE=+@FGG:<C3+,,=B9F;E,3@ECF;>D:CGGGGGC,DFCC98CEE55CCFFGBEEE=88CFGGGECGFC6E*B*8?+;C:70ACGG<F05CFFF47*:CCC55>3;?::@BD>77@?)*CCE3**19*:?EBE6352(4(414(<F59(482))5<<6,4(7((4;0?(2((,(#
@M06045:235:000000000-JCY5N:1:1101:9529:8383 2:N:0:TACAGC
TACAGCGGACTACTCGGGTTTCTAATCCCGTTCGCTCCCCATGCTTTCGTGTCTGAGCGTCAACCTCACCCCAGGACGCCGCTTTCGCCTCTGGTGTTCCTCCGGATCTCTACGCATTTCACCACTACACCCGGAATTCCACGTCCCTCTGATGGGTTCGAGTCCTACAGTCTGGCATAACCCCTCCACGTTAAGCGCGGAGATTTCATACACCACTTATAAGACCGCCTGCACACGCTTTACGCCCAGTAAATCCGGATAACGCTTGCCACCTACGGTTTACCGCGGCTGCTTGCACGGG
+
CCCCGGGGGGGGGGGGGGGEDGGGGGGGGGGGGGGGGGGGGGGGGFGGGGGGGGGGGGGGGDEGGCFGGGGGEGFGGGGGGGGGGGGGGGGGGGGGGEGGCGGGDCFFGGGGGGGGEGFGGCGGGFGGGGGGEEEGGGGG9FEGGGGGDGGGGGGFGGGGGGGGGGGGCFGFEG,B8DFGFG5C5CEFCEFCFEC?BECC*CGGGGFCCFGFGF3CDGFGFFFGGCD:<8:F48AF>B5DFBF5/9D55CGF46C?31>05=<8>B?((4@FFFFF:(4:?:AAFFF>>9;0)).(),((#
@M06045:235:000000000-JCY5N:1:1101:21205:8391 2:N:0:TACAGC
TACAGCGGACTACCAGGGTTTCTAATCCCGTTCGCTCCCCACGCCTTCGTGCCTCAGCGTCAGGTGTATCCCAGTTGGCCGCCTTCGCCACGGGTGTTCCTCCCGATCTCTACGCATTTCACCACTACACCGGGAATTCCACCAACCCCTGATACCCTCAAGCCCATCCGTCCTCGACGACCCTCCCCGGTTGAGCCGGGGGCTTTCACGCCGAGCGCGATGAGCCGCCTGCGCACGCTTTACGCCCAGTAACTCCGGACAACGCTCGACCCCTACGTATTACCGCGGCTGCTGGCACGCG
+
CCCCGGGGGGGGGGGGGGFFGGGGGGGGGGGGGGGGGGGGGGGGGGEGFGGGG,FFFGGFGDFGFGGGGGGGGGGGGGGGGGGGGGGGGGGDGGEGGGGGDGGGGGGGCFFGGGGGGGGGGGGGGGGGGGGDCGDGGGGGGGGGFGGDGGGGGGGFGCGGGFFFFD6CGGFGGCCEEGEGGEG?FEGGGGEECGEGGGGEGGG8EFGCEFGGGG<DCGFG><FCFGGGG>FFB;9E:;@DF4@55CG>C4:=F=FFFFDF3@BBF0826;EFF1:<1?)-4<B<69(11--87:BF(83(#
@M06045:235:000000000-JCY5N:1:1101:18980:8399 2:N:0:TACAGC
TACAGCGGACTACCGGGGTATCTAATCCTGTTCGCTCCCCGCGCTTTCGTGCCTGAGCGTCAGGTCTCGTCTAGGGCGCTGCCTACGCCGTCGGTGTTCCTCCGGATCTCTACGCATTTCACCGCTCCACCCGGAATTCCACGCCCCTCACCGAGCCTCAAGCCCAGCAGTCTCGCGACCACCCTCCCAGGTGAGCCAGGAGATTTCACTCGCGACGCGCCAGGCCGCCTGCGCCCCCTTTACGCCCAGTAACTCCGGACAACCCTCGTCTCCTACGTCTTACCGCGGCTGCGGGCACGTG
+
CCCCGGDEGGGGGGGFGGGGGGGCFGGGGGFGGGG>EDFGGGDGEGGGGGFGGGGFGGGFGD=ECFEGGGGGFF<AFGGGGGGGEGGGEFFFGEFGGGGFEGGGFEGGFGC,DFCEGEFFGGGGGCFGGGGGGCGGCGFGGGGGGGGGE58DC*:EE6<<CCFGG8;F**5?EGGG=ECC8F*=*2AEG6*3A@FFGGCFGGFC+A:<F7FFEGGGGG3<B7<5FG)5C)7>;9(8>>:46*9>D35)9*:*9*:?B>D6BF?(3,(4::)7F2)50,(.82),(-((((,40(((-4(.#
@M06045:235:000000000-JCY5N:1:1101:28351:8407 2:N:0:TACAGC
TACAGCGGACTACCGGGGTTTCTAATCCGGTTCGCTCCCCACGCTTTCGCGCCTCAGCGTCAGGTGGTCCCCAGAGAGCCGCTTTCGCCACTGGTGTTCTTCCCGATATCTACGCATTCCACCACTACACCGGGAATTCCGCTCTCCTCTAGACACCTCAAGACTGGCAGTATCCGGGGACCGCTCACAGTTGAGCCGTGAGATTTCACCCCGGACTAACCAATCCGCCTACGCGCGCTTTACGCCCAGTAAATCCGGACAACGCCCGCCACCTACGTGTTACCGCGGCTGCTGGCCCGTT
+
CCCCGGGGGGGGFGEGGGEGGGGGFGGGGGGGGGGGGFGGGGGGGCGGGGGGGCFGGGGGEGGGGCGGGGGGGGFF8FGGGGDCFGFEGGGGGGFGGGGGGGGGFCFGGGGGGGDFGGGGGGGGGGGGGGFGGGD@FFFGGGGGFGGGGGAGGFGGFEGGGGCGCFFE>>FGGGGGEGCCGGGGEGGGGGC99;<EFG5:FC@CEFFFGGF3E3CCD6=C>FGFGGGGGFFFB92>35@D>4=BG<>BF6:F6*:931BB3<807,4-903;@B02::1::5<<439BFF((42(8(-2(#
@M06045:235:000000000-JCY5N:1:1101:11950:8431 2:N:0:TACAGC
TACAGCGGACTACAGGGTTTCTAATCCCGTTTGCTCCCCTAGCTTTCGCGCCTCAGCGTCAATGTCGGTCCAGGATGCCGCCTTCGCCACCGGTATTCCTCCAGATATCTACGCATTTCACCGCTACACCTGGAATTCTGCATCCCTCTCCCGAATTCAAGCCATCCAGTATCACACGCAGTTCCCAGGTTAAGCCTGGGGATTTCACGTGTGACTTAGTTGGCCGCCTACGCGCCCTTTACGCCCAGTAATTCCGAACAACGCTTGCCCCCCCTGTATTACCGCGGCTGCTGGCCCGGGC
+
CCCCGGGGGGGGGGGGGFGGGGGGGGGGGGGGGGGGGGGGGGGGGGGGGGGGGGGGGGGGGGGGGGGGGGGGGGGGGGGGGGGGGGGGGGGGGGGGGGGGGGEGGGGGGGGGGGGGGGGGGGGGGGGGGGGGGGDGGGGGGGGGGGGGGGGGGGDGGGGGFGGGGGGGGFFGGGGGGGGEGEGGGGGFFFGGGGGGGGGGGGGGGGFFGGC*7DFFGGFGFFGGGGGGGFFEF>BBFFFGFFFFGGGFGGG???DFF?@9@>19<<60:FFEEB(245<24>A166(((4:?>FF0:;7(#
@M06045:235:000000000-JCY5N:1:1101:7576:8488 2:N:0:TACAGC
TACAGCGGACTACTGGGGTTTCTAATCCTGTTTGCTCCCCACGCTTTCGTGCATGAGCGTCAGTCTTGACCCAGGGGGCTGCCTTCGCCATCGGTGTTCCTCCACATCTCTACGCATTTCACTGCTACACGTGGAATTCTACCCCCCTCTGCCAGACTCCAGCCTTGCAGTCTCCAACGCAATTCCCAGGTTGAGCCCGGGGATTTCACGTCAGACTTACAAAACCGCCTGCGCACGCCTTACGCCCAGTAATGCCGATTAACGCTTGCACCCTACGTATTACCGCGGCTGCTGGCACGGC
+
CCCCGGGGGGGCFGGGGGFGGGGGGGGGGGGGGGGGGGGGGGGGGGFGGGGGGGEGGFGGGGGGGGGGGGGGFFGGGGGGGGGGGGGDCFGGGGGGGGG<,EFCEFCG<FFGGGDGGGGGGGGFGGGGGGC<D@FGGGGFGGG8DCEGGGGGGG,>FGFC?FFCFF:CFGEGAAFG:?CEGEGAGGGGGG698>E?FGGGGGG=CFC+=CFFE*?GFGFG4DG:FDCCGFFF>;>BD>)9B?FFGCC:F*:6/*:)5278)95<4((3:7??>:08?B2>?FF2(3761((,.,23(.,(#
@M06045:235:000000000-JCY5N:1:1101:21840:8500 2:N:0:TACAGC
TACAGCGGACTACTGGGGTATCTAATCCTGTTCGCTACCCACGCTTTCGCTCCTCAGCGTCAGTTACTGCCCAGAGACCCGCCTTCGCCACCGGTGTTCCTCCTGATATCTGCGCATTTCACCGCTACACCAGGAATTCCAGTCTCCCCTGCAGTACTCGAGTCTGCCCGTATCGCCTGCAAGCCCGCAGTTGAGCTGCGGGTTTTCACAGACGACGCGACAAACCGCCCACGAGCTCTTTACGCCCAGTAATTCCGGACAACGCTCGCACCCTACGTATTACCTCGGCTGCTTGCCCGCC
+
CCCCGGGGGGGGGGGGGGGGGGGGGGGGGGGGGGGGGGGGGGGGGGGGGGEGGFGGEFFBFGGGGFGGGGGGGGFGGGGGGGGGGGGGGDGGGGGGGGGGFGGGGGGGGFGGGEGGGGGGGGGGGGGGGGGGGGGGGGGGGGGGGGGGGGGGGGGGGGGGGGGGGGGGGGGGGGEGGGGGGGGGGGGGEGGGDGGGDFGGGGGGD5@9CEFGGGGGCG59B<5CGD5DG35>EBBF>FFGFFFDCDDE4CFFBFGFF9>>.<?99427>9@D@1(8?02446<>)5,1:,91))41(.((#
@M06045:235:000000000-JCY5N:1:1101:18926:8528 2:N:0:TACAGC
TACAGCGGACTACCGGGGTATCTAATCCTGTTTGCTCCCCACGCTGTCGCGCTTCAGCGTCAGCTACTGCCCAGCAGGCCGCCTTCGCCACCGGTGTTCTTCCGGATCTCTACGCATTCCACCGCTACACCCGGAATTCCACCTGCCTCTACAGTGCTCGAGCCCGGCAGTCCGCACGGCCGACCCGGGGTTGAGCCCCGGGCTTTCACCGCACGCTTACCGCGCCGCCTACGCGCCCTTGACGCCCAGTAATTCCGAACAACGCTTACCCCCCCCGTATTACCGCGGCTGCTGGCACGGA
+
CCCCGGGGGGGGGGGGGGGGGGGGGGGGGGGGGGGGGGGGGGGGGCGGGGGGGGGGGGGGGGGGGGGGGGGGGGGGGGGGGGGGGGGGGGGGGGEGEGGGGGGGGGGGGGGGGGGGGGGGGGGGGGGGGGGGGGGGGGGGGGGDGGGGGGGGGFGFFGGGCEGEFGDGCCCGGGGGGGGGGCEGGEEDGGGGD+AFGGEEEEG8EFGCFGGG597D73@GFDD5DGDCDBFFE>65:B3C)9?:3DGFFD*@FFFF4:BB3??BF?<07?FFFFF>026?0)<A?;BFB69::DFF1<2(#
@M06045:235:000000000-JCY5N:1:1101:14657:8532 2:N:0:TACAGC
TACAGCGGACTACAGGGGTATCTAATCCTGTTTGCTACCCACGCTTTCGCTCCTCAGCGTCAGTCACGGCCCAGAGTGCCGCCTTCGCTACTGGTGTTCCTCCCGATATCTGCGCATTTCACCGCTACACCGGGAATTCCACACTCCCCTACCGGACTCGAGTCACAGCAGTATCAGGTGGCCGCCCCGTGTTGAGCACGGAGATTTCACACCCGACTTACTGAACCGCCTACGAGCTCTTTACGCCCAATGAATCCGGCCAACGCCCGCCCCCTCCGTATTACCGCGGCTGCTGGCCCCC
+
CCCCGGCFGGGGGGFGGGGGGGGGGGGGGGGGGGGGGGGGGGGGGGGGGGGGGGGGGGGFGEFGGGGGGGGGCFEFFFGGCFGGDGFGF7FFGGFFFGGGEGGGGD7:FF9FFGGG@FGGFGGGGGGGGGGGGGGGGGGGCFFGGGGGGGFGF8+8EGGGGEFDEFF;C,>FEFGGCFFGFFGCG*=EGCEGCCG::CEEEDGCF<:@<C9C*9C)>5@*@***:6>)5>B37((7>57:??**/755CF*9*10=64@()),2(29(4>>DF;0(36((2>>AA:9(4611330(430(#
@M06045:235:000000000-JCY5N:1:1101:26447:8542 2:N:0:TACAGC
TACAGCGGACTACACGGGTTTCTAATCCTGTTCGCTCCCCACACTTTCGCTCCTCAGCGTCAGGTACTGCCCAGAGAACCGCCTTCGCCACCGGTGTTCCTCCTGATATCTGCGCATTTCACCGCTACACCAGGAATTCCGTTCTCCCCTGCATACCTCTAGTCTGCCCGTATCGGAAGCAGGCTCAGGGTTAAGCCCTGAGTTTTCACTCCCGACGCGACAAACCGCCTACGAGCCCTTTACGCCCAATAATTCCGGACAACGCTCGCACCCTACGTATTACCGCGGCTGCTGGCACGCG
+
CCCCAEFGGGGGG@FGGGGGGGGGGGGGGGGGGGGGGGGGGGGGGGGGGGEGGFGGGGGGGGBC<C,<FFGGFG8EEEFGGGGGGGFGGGGGGGGCFGGGGGGGFDGGGGG?FGGGGGGGGGGDGGGGGG8<DFGGGGGGGGGG7FG,CG6D8;EFGGGGGGACFACGFGG5DFGDE*8B?C5E>E68BFGFFFGGGGGG6,1CFGFGG99*:):D))8:=CCFFGGGGFDFF145BF?DFB=3DDGECF7B6@C66,7;E4?6>(-,90<DEB081()6(4AA491;>9>BFB72(4((#
@M06045:235:000000000-JCY5N:1:1101:10993:8550 2:N:0:TACAGC
TACAGCGGACTACTCGGGTATCTAATCCTGTTTGCTCCCCACGCTTTCGCGCCTTAGCGTCAGATCAGGGCCAGAGAGCCGCCTTCGCCACCGGTGTTCCACCCAATATCTACGAATTTCACCTCTACACTGGGTATTCCGCTCTCCTCTCCCTGCCTCGAGCGAGACAGTCTTGAAGGCAATTCCGAAGTTGAGCTCCGGGCTTTCACCTCCAACTTGTCAAGCCGCCTACGCGCGCTTTACGCCCAGTAATTCCGAACAACGCTAGCCCCCTACGTACTACCGCGGCTGCTGGCACGGT
+
CCCCGGGGGGDGGGGGGGGGGGGGGGGGGGGGGGGGGGGGGGGGGGGGGGGGGGGGGGGGGGGGGGGGGGGGGGGGFGGGGGDGGGGGGGGGGD=FFGGGFGGGGGGGGGGGGGGGFGFGGGGGGGGGGFFGCCFFGGGGGGFGGGGGGCFGGG,DFGGDE8ECGGGEGFGGAEFFDECFCGFEGGGGEGGG9=,?=FGG85E8A6?CFE<CFGGGGGA:67CFGGGDGEEFF;>FFFFGF4*)*)95CC7@F=CF?<5>DFF(((--:?FFF>(4242(4:AB>FFFF;9BFFFF7?1,#
@M06045:235:000000000-JCY5N:1:1101:24334:8559 2:N:0:TACAGC
TACAGCGGACTACTGGGGTATCTAATCCTGTTTGCTCCCCACGCTTTCGTGCATGAGCGTCAGTGCAGGCCCAGGGGATTGCCTTCGCCATCGGTGTTCCTCCGCATATCTACGCATTTCACTGCTACACGCGGAATTCCATCCCCCTCTGCCGCACTCCAGCCATGCAGTCACAAATGCAGTTCCCAGGTTAAGCCCGGGGATTTCACATCTGTCTTGCAAAGCCGCCTGCGCACGCTTTACGCCCAGTAATTCCGATTAACGCTTGCACCCTACGTATTACCGCGGCTGCTGGCACGTG
+
CCCCGGGGGGGGGGGGGGGGGGGGGGGGGGGGGGGGGGGGGGGGGGGGGGGGGGGGGGGGGGGGFGGGGGGGEGGDGGGGFGGGGGGGGGGGGGGGGGGGFGGGGGGGFGGFGGGGGEFGGGGGGGGGGGGGEFGGGGGGGGG=DGGGGGGGGEGGGGGGGGGFCEEGDGFGGGGFCGGGGFGGGGFGFGGCEGFFGGGGGDGGFFGGFCFGFGGFGGFGAFG<FDGGGFFFF>BFFFE5;FFBDGG>/02=97:=?65(89AF><:((4=FFF?F<:DF2<DF(996139?D:5?:<:(#
@M06045:235:000000000-JCY5N:1:1101:11644:8691 2:N:0:TACAGC
TACAGCGGACTACAGGGGTTTCTAATCCTGTTTGCTCCCCACGCTTTCGCGTCTCAGCGTCAGTTACGTCCCAGCGAGCTGCCTTCGCAATCGGTGTTCCTCCTGATATCTGCGCATTTCACCGCTACACCAGGAATTCCACTCGCCTCTTCCGCACTCTAGCCCGACAGTATCCACCGGCATTCGAGGGTTGAGCCCCCGACTTTCACAGCGGACTTACCGGGCCGCCTACACGCCCTTTACGCCCAATGATTCCGGACCACGCTAGCCCCCTACGTATAACCGCGGCTGCTGGCCCTTC
+
CCCCGGGGGGGGGGGGGGGGGGGGGGGGGGGGGGGGGGGGGGGGGGGGGGGGGGGGGGGGGGGGGGGGGGGGGGGGGGGGGGGGGGGGGGGGGGGGGGGGFGGGDGGGGFFGGGGGGGGGGGGGGGGGCGGGGGGGGGGFCDFGGGGGGGGGGGGGGEGGGGGGF>EGGGGGEFECCGEGGGGGGFCEGGGFGCCCGGGGEEGEEGGGEFGGEGDGDGF7?DG<DDDGGF:?).3;)))2;69.1/<)9DG?4@FFF(8>)7<1;0(4:BFFF96?F<74)).(,29(34(3?B:?(4((#
@M06045:235:000000000-JCY5N:1:1101:15072:8699 2:N:0:TACAGC
TACAGCGGACTACCGGGGTTTCTAATCCCGTTCGCTCCCCTGGCTTTCGCGTCTCAGCGTCAGTAAACGTCCAGGACCTCGCTTTCGCCACGGGCGTTCCTTCCGATCTCAACGCATTTCACCGCTCCACCGGAAGTTCCAGGTCCCCCTACGTCCCTCCAGGGTGGTCGTATCGGCGCCACTTCCCCGGTTGAGCCGGGGGCTTTCAGCGACCGACGTGCCATCCCGCCTACACGCGCTTTAAGCCCAGTGATTCCGAATAACGTTCGCACGGTTCGTCTTACCGCGGCTTCTGGCACCG
+
CCCCGGGGGGGGGGGGGGFGGGGGGGGGGGGGGGGGGGGGGGGGGGGGGGGGGDGGGGGGGGGGGGFGGGGGEGGFGGGGGGGCGGGGGGGGGGGGFGGGGGGGGGGGCFGGGGGGGGGGGGGGGGGGGGGGGGCGFFAFFGGEGGGGGGGGGGGGG>6CFFFGFGG8CGG>FFGDGGGGGGG?FGGGGCC>CF?GGGGGEGGGGGGCFGGGGGGGDD>55CCFFFGGDFE)508>E>DCEF46CFFF45CFFFF=@BFF>@9?2:???F:E3>(4:90-41AA7?9F09(,4)..2143#
@M06045:235:000000000-JCY5N:1:1101:20382:8704 2:N:0:TACAGC
TACAGCGGACTACAGGGGTATCTAATCCTGTTTGCTCCCCACGCTTTCGCGTCTCAGCGTCAGTAACGTTCCAGCGAGCTGCCTTCGCAATTGGTGTTCCTCCTGATATCTGCGCATTTCACCGCTACACCAGGAATTCCACTCGCCTCTCCCGCACTCTAGCCCGACAGTATCCACCGGCATTCGAGGGTTGAGCCCCCGACTTTCACAGCGGACTTACCGGGCCGCCTACACGCGCTTTACGCCCAATGATTCCGGACAACGCTTGCCCCCTACGTATTACCGCGGCTGCCTGCAGGCG
+
CCCCGGGGGGGGGGGGGGFEGGFGGDGGGGGGGGGGGGGGFGGGGGGGGGGFGGGFGGGGGGGGGGGGGGGGGGGGGGGGGGGGGGGGGGGGGGCGCGGGFGGGGGGA9FEFGGGGGGGGGGGGGGCEGGGFGG<DGGGGGGGGGGGGGFGGFEGEGGGFAFGGG>EGGDFACFGGGGGGG*@FF>,=EGGGGGGGGGGGCEG5?FGGGGGG:DCDGGFGFDDGGGGGGEFFFF?;>:)18?F@GGGBCGC@FFFF?;3>3<?>02(,:BF)5(-8:34<?><4,70;BF64().4((((#
@M06045:235:000000000-JCY5N:1:1101:4455:8715 2:N:0:TACAGC
TACAGCGGACTACACGGGTTTCTAATCCTGTTCGCTCCCCATGCTTTCGCTCCTCAGCGTCAGTTAATGCCCAGAGACCTGCCTTCGCCATCGGTGTTCCTCCTGATATCTGCGCATTTCACCGCTACACCAGGAATTCCAGTCTCCCCTACATCACTCTAGTCTGCCCGTACCCACCGCAGATCCGGATTTGAGCCCCGGACTTTCACGGCAGACGCGACAAACCGCCTACGAGCTCTTTACGCCCGATAATTCCGGACAACGCTCGCACCCTACGTATTACCGCGGCTGCTGGCACGCG
+
CCCCGGGGGGGGGGGGGEGE@FGGGGGGGFGGGGDEGGFEGGFGGFGGGD@FGGGGGGGGCE:FGGFFGGEACFGGGGGGGGGGGGGDFEGFGGGGGGGFFGGGFFF9<EGGFG@FGGFGFFFFCGCGG?FFGGGGGGGAE9FFGGACEGGG?FGGGFGFFAB,3;A,>+C86CE9EECEGBEG<,,*6*>9>,4DFFGGG=*:FGGFGC5C*CF453=3>C347CG35:@F3:0)5?FGFFF)9>C)))18==D*)3:95>:(38<01>35<:?<6?2<3>AA<34(,(-4?40(3<0(#
@M06045:235:000000000-JCY5N:1:1101:15047:8737 2:N:0:TACAGC
TACAGCGGACTACCAGGGTATCTAATCCTGTTTGCTCCCCACGCTTTCGCGCCTCAGCGTCAATACCAAGCCAGGTGGCCGCCTTCGCCACTGGTGTTCCTCCATATCTCTACGCATTTCACCGCTACACATGGAATTCCACTTCCCTCTTCTGCACTCAAGTCGACCAGTTTCCAATGACCCTCCACGGTTAAGCCGTGGGCTTTCACATCAGACTTAATCAACCACCTGCGCGCTCTTTACGCCCAATAATTCCGGATAACGCTCGCCACCTACGTATTACCGCTGCTGCTGGCACGTC
+
CCCCGGGGGGGGGGGGGGFDFGGGGGGGGGGGGGGGGGGGGGGGGGGGGGGGGDFGGGGGGGGGGGGGGGGGGGGGGGGGGGGGGGGGGGGGGGGGGGGGGGGG,@FFFGGGGGGGGGGGGGGGGEGGGGGGGGGGGGGGFFGGGGGGGGGGGGFFGGGFGGGGGGGGGGGGGGGGCGFCCFGDFGGGGGGGGGFGGG85:8CFGGGGFGGG,**;6++:8C+CFGGFGFFFAFFB)).CF?FB3DGFGF:FFFGF?BF:BFF6>(69;BEFF<(8<B>A(6A<?B(6;70,47>?7<B3#
@M06045:235:000000000-JCY5N:1:1101:18406:8746 2:N:0:TACAGC
TACAGCGGACTACTCGGGTTTCTAATCCTGTTCGCTCCCCATGCTTTCGCTCCTCAGCGTCAGTTAATGCCCAGAGACCTGCCTTCGCCATCGGTGTTCCTCCTGATATCTGCGCATTTCACCGCTACACCAGGAATTCCAGTCTCCCCTACATCACTCTAGTCTGCCCGTACCCACCGCAGATCCGGAGTTGAGCCCCGGACTTTCACGGCAGACGCGACAAACCGCCTACGAGCTCTTTACGCCCAATAATTCCGGATAACGCTTGCGCCCTACGTATTACCTCGGCTGCTGGCACGTA
+
CCCCGGGGGGGGGGGGGGFGGGGGGGGGGGGGGGGGGGGGGGGGGGGGGGCGGGGGGGGFGEGGFGGGGGGGGGFGGGGGGGGGGGGGGGGGGGFGGCFGFFGGGFGGFFGGGGGGGGGGGGGGGGGGGGGGGGGGGGGGGGGGGGGGGGGFFDGCFGGGGFGGGGGGGGGGGGGGGGDGGE>CGGGE5EE6DGFGGGGGGGGGGGGCFGGGDGGGGGDDBDC*>FGGGFEFE<?F)?7F*@F>DGGBFC<*=BGFFFD2>FFB9626?2;BEF(41<<:>92<)4,4::06:?713<0(#
@M06045:235:000000000-JCY5N:1:1101:11275:8763 2:N:0:TACAGC
TACAGCGGACTACCCGGGTATCTAATCCTGTTCGCTCCCCACGCTTTCGCTCCTCAGCGTCAATATCGGCCCAGAGACCCGCCTTCGCCACCGGTGTTCCTCCTGATATCTGCGCATTCCACCGCTACACCAGGAATTCCAATCTCCCCTACCGCACTCGAGTCTGCCCGTACCCACTGCAGGCTGGAGGTTGAGCCTCCAGTTTTCACAGCAGACGCGACAAACCGCCTACGAGCTCTTTACGCCCAATAATTCCGGATAACGCCCGCGCCCTACGTATTACCGCGGCTGCTGCCACGGC
+
CCCCGGGGGGGGGGGGGGGCGGGGGGGGGGGGGGGGGGGGGGGGGGGGGGCGGFFGGGGGGGGGGGGEGGGGGGDFGGGGGGGGGGGGGCGGGGGGFGGGGGGGGGGGGGFGGGGGGGGGGGGGGGGGGGGFGGGGDGGGGFGGEEGGCGGGGDGDGGG55C>BFGGGGGGEGG9,CFGGGGFEC@E/BEGFGGFGGEGGGGGGGGD7C99CECGGGGD3;D3FGGGDDBFF>::@5?FGF6?@3<DFC<C?=?FFFF@(7@?:B((44>EF>1:?B??),6:.(((,46;?7?)2270(#
@M06045:235:000000000-JCY5N:1:1101:20474:8791 2:N:0:TACAGC
TACAGCGGACTACTAGGGTATCTAATCCTGTTCGCTCCCCACGCTTTCGCTCCTCAGCGTCAGTATCGGCCCAGAGACCCGCCTTCGCCACCGGTGTTCCTCCTGATATCTGCGCATTTCACCGCTACACCAGGAATTCCAGTCTCCCCTACCGAACTCAAGCCTGCCCGTATCAGCTGCAAGCCCACAGTTGAGCTGCGGGTTTTCACAGCTGACGCAACAAGCCGCCTACGAGCCCTTTACGCCCAATAAATCCGGACAACGCCCGCGCCTTCCGCCTTACCCCGCCTCCTCGCCCTGC
+
CCCCFGGG7@F@DGGGG<EFFGGGFCGGGGGGGEDBFGGGGGEGGGGGGG@FGFGGFGG@FG@CFEFGDGGGGFFG@FGF:FFGDGGFGEGGGGGGG=FGGGGGGGGGDFG<E@CEECFCFGG@EG3FBFEFDGF@FFFDEG99=EFGGGFGGG8EEGGGG?@FFFGGDGGGGGGFGG62>CFGEGFEGGGGGG??;8CEEE58CF9ACGGG?<DG3CEGFF<*9>)997)081(5))8DF?*7DD3>*7>?=*:9:159>5((((((-(0))().((-2().8((-(-3,(.(((((,(#
@M06045:235:000000000-JCY5N:1:1101:28395:8796 2:N:0:TACAGC
TACAGCGGACTACTCGGGTTTCTAATCCTGTTCGCTCCCCACGCTTTCGCGTCTCAGCGTCAGTACCGTCCCAGAGAGCCGCCTTCGCCACGGGTGTTCTTCCCGATATCTGCGCATTTCACCGCTACACCGGGAATTCCACTCTCCTCTTCCGGACTCTAGCCATACGGTTTCAACCGACGTCTCGAGGTTGAGCCTCGAGTTTTCACAGCTGACCTGTCTGGCCGCCTACACGCTCTTTACGCCCAATACATCCGGACAACCCTTGCCCCCTACGTATTACCGCGGCTGCTGGCCCGCG
+
CCCCGGGGGGGGGGGECFGEEGGAFGFFD<EFFEEC@FFGGGGGGGGGEDGCFBFGAEC,CEEFFGG7FGGDEGG<F@CFDEDGDGFDGGG:FEGGEEEEBFGCFEG+FFFF9FGFG7<F<FGGED7C9FFFE7FFCGGGAF,D9>F=FFGGGG*BCCCFDCFGGF?FGGGDCG9CFCE5E5?88@@FGECFGGGFFFEC5*03+>?7E7+7CFFGFDFG)0**0*9CDF5;)3:DBE>:*9=;C)9>35*)*6C:5031@7?(-,:?>2<)842:0:24,)4<?6,4(((,,5.3((-(#
@M06045:235:000000000-JCY5N:1:1101:14846:8830 2:N:0:TACAGC
TACAGCGGACTACTCGGGTTTCTAATCCTGTTTGCTCCCCACGCTTTCGCACCTCAGCGTCAGTACCGGGCCAGTGAGCCGCCTTCGCCACTGGTGTTCTTGCGAATATCTACGAATTTCACCTCTACACTCGCAGTTCCACTCACCTCTCCCGGACTCAAGTCTTCCAGTATCGAAGGCAGTTCTGGAGTTGAGCTCCAGGATTTCACCCCCGACTTAAAAGCCCGCCTACGTGCGCTTTACGCCCAGTAATTCCGAGCAACCCTAGCCCCCTTCGTATTACCGCGGCTGCTGCCACGCC
+
CCCCGGGDGGGGGGGGGGFGGGGGGGGGGGGGGFGCGGGG8CCFFGGGGGGGG<CFFGGGGCFGGGGGGGGGEG@FFCFGEGGGEGGGGFGGFGB,FFFGGGDFGEGFEGC?FFF<BFFG,FGDGFGGGG<FFGGGGGGGAEEGFGGFG,>DGGC+BBECFF=DCEGGFCGGCE8BD>B>FEGGGGGGFFGF?,4>;DGGGGG?GFC7CFGG/9<D356:A@7*;<CDGA:;53,;DEFGFFFEGGC)<C>6@*:@4:79:),(,22<::?EFFB1-(2(4<FA691602(())),)46(#
@M06045:235:000000000-JCY5N:1:1101:19497:8830 2:N:0:TACAGC
TACAGCGGACTACCCGGGTATCTAATCCTGTTTGCTCCCCACGCTTTCGTGCATGAGCGTCAGTGTCAGCCCAGAGACCTGCCTTCGCCATCGGTATTCCTCCTGATATCTACGCATTTCACTGCTACACCAGGAATTCCAGTCTCCTCTGCCGCACTCAAGCCTTGCAGTCCCAAATGCCATTCCCAGGTTAAGCCCGGGGATTTCACATCTGGCTTACAAAACCGCCTGCGCACGCTTTACGCCCAGTAATTCCGATTAACGCTCGCACCCTACGTATTACCGCGGCTGCTGGCACGTG
+
CCCCGGGGGGGGGGGGGGFGGGGGGGGGGGGGGGGGGGGGGGGGGGGGGGGGGGEGGGGGGGGGGFGFFGGGGGGGGGGGGGGGGGGGGGGGGGGGGGGGGGGGGGGGFGFGGGGEGGGGGGGGGGGGGGGGGGGGGGGGGGGGDGGGGGGGGGGGGGGGGGGGGGDFGDFGEGGGGGFGGGFCCGGGGGGFGGGGFFEGDGDGFGGFGGGGGGGFGGFGFGFGGGGGGEF4AFFFFEEGFFFFGGGFGGFFFFGF41>:>FBFFFFFF>EFF<?BFB<>04AA?990>B617)3:(4:(#
@M06045:235:000000000-JCY5N:1:1101:3343:8869 2:N:0:TACAGC
TACAGCGGACTACACGGGTTTCTAATCCTGTTCGCTCCCCACGCTTTCGCGTCTTAGCGTCAGTCTCTGTCCAGGTGGCCGCCTTCGCCACCGGTGTTCTACCCAATATCTACGAATTTCACCTCTACACTGGGCATTCCGCCACCCTCTCCAGGACTCTAGCCCGCCAGTTTCGGCTGCACTTCCATGGTTGAGCCATGGGCTTTCACAGCCGACATAACGGGCCGCCTACACGCGCCTTACGCCCAATAATTCCGAGCAACGTTTGCACCCTCTGTATTACCCCGTCTGCTGGCACACG
+
CCC@FGGGGEGGGGGGDFGGGGGGGGGGGGGGGFGGGGGGCGGDGGFGEG+@FEGGCFGFGCCGG,CE<EFG9E,CE@FGGGGGGE?FGDCFF:FEFGG,BDFGFFG8FGGGGGGFB?EFFGF?FGGGGGF<=:DA<DDFDDGCE8E7D,@=CDBCFGGGGCGGGGGE*>BF9;:EED5C6C?E9FC7;69B=C,?E6CFGDFFGF?<CEFF=DG<CD4CA<3559)9<>EF:807)))1<*/0<39><<C*66:B7186>FF044<(6:FF>423)6>9596)(--(46,69)(((50.#
@M06045:235:000000000-JCY5N:1:1101:22625:8884 2:N:0:TACAGC
TACAGCGGACTACCCGGGTATCTAATCCTGTTCGCTCCCCACGCTTTCGCTCCTCAGCGTCAGTATCGGCCCAGAGACCCGCCTTCGCCACCGGTGTTCCTCCTGATATCTGCGCATTTCACCGCTACACCAGGAATTCCAGTCTCCCCTACCGAACTCAAGTCTGCCCGTATCCACCGCAGGCCGAGGGTTAAGCCCCCGGTTTTCACGGCAGACGCGACAAACCGCCTACGAGCTCTTTACGCCCAATAATTCCGGACAACGCTCGCACCCTACGTATTACCGCGGCTGCTGGCACGGA
+
CCCCGGGGGGGGGGGGGGGGGGGGGGGGGGGGGGGGGGGGGGGGGGGGGGGGGGGGGGGGGGGGGFGGGGGGGGGGGGGGGGGGGGGGGGGGGGGGGGGGGGGGGGGGGGGGGGGGGGGGGGGGGGGGGGGGGGGGGGGGGGFGGGGGGGGGGGGGGGGGGGGGGGGGGEGGGGGGGGGGGGGGGDDGGGGGFGGGGGGGGGEEEGGGGGGD5<FGGGFGFDGDGGDGGF:?DBFF>FFGFFFFGGGFF46?F?GFFFF9)8:1>-42>;E:BF1:?3<A?FF4(,(29>>(48:B72((#
@M06045:235:000000000-JCY5N:1:1101:14114:8914 2:N:0:TACAGC
TACAGCGGACTACACGGGTATCTAATCCTGTTCGCTCCCCACGCTTTCGCGTCTCAGCGTCAGTACCGTCCCAGAGAGCCGCCTTCGCCACGGGTGTTCTTCCCGATATCTGCGCATTTCACCGCTACACCGGGAATTCCACTCTCCTCTTCCGGACTCTAGCCATACGGTTTCAACCGACGTCTCGAGGTTGAGCCTCGAGTTTTCACAGCTGACCTGTATGGCCGCCTACACGCTCTTTACGCCCAATAAATCCGGACAACCCTTGCCCCCTACTTATTACCCCGTCTGCTGGCCCTTT
+
CCCCGGGGGGGGGGGGGGGGGGGGGGGGGGGGGGGGGGGGGGGGGGGGGGGGGFGGGGGGGEGGGGGGGGGGGGGGGGGGGGGGGGFGGCFFEDEFGGGGGGGGGECEEFFGGGGG@FGGGGGEGGGGGGGGGGFGGFGGGGGGCCFGGGGGGEDEGGGGGGGCDFGDE:CEEGGGGGGGGEGGFFG6CGGG6CCCC8B=5?CE?F7C??+9EGGGFGF:7*:<D6CGD>>?FF:>)5F:99?:*9C><F4?4FFFD6D9D>?(127(48@F5,(()-)6.)69.1(-411)),(4((((#
@M06045:235:000000000-JCY5N:1:1101:12038:8914 2:N:0:TACAGC
TACAGCGGACTACCCGGGTATCTAATCCTGTTTGCTCCCCACGCTTTCGTGCCTCAGTGTCAGTGCTGGTCCAGAGAGCCGCCTTCGCAACTGATGTTCCTCCCGATCTCTACGCATTTCACTGCTACACCGGGAATTCCACTCTCCTCTACCGCACTCTAGCCCGCCAGTATCCATCGCCATTCCCAGGTTGAGCCCGGGGCTTTCACGACAGACTTAACGAACCACCTACGCACGCTTTACGCCCAGTAATTCCGAGTAACGCTTGCACCCTTCGTATTACCGCGGCTGCTGGCCCGCG
+
CCCCGGGGGGGGGGGGGGEGGGGGGGGGGGGGGGGGGGGGGGGGG@FGGGGGGFGFGGGGGGGGGGGGGGGGFGGGGGGGGGGGGGGGGGFFF9FGGGGGGGGGGCGDFGGCFGGGCFGGGGGGGGCGGGGGGGGGGGGGGGGGGGGGGFGDGGGCEGGGA9FGGGGGGGGGGF9DFGGGGGGGGGGGGGGF6BFFGGGGGGGGCCCGFC:DC3FGF>FCBCDCDCFFD@FFF>0).57CFFF>DGGEGGC?FFCBF?>:FFA6>0?4129@>?<B?:2(4AAF(1;;0((,44(((42(#
@M06045:235:000000000-JCY5N:1:1101:5349:8919 2:N:0:TACAGC
TACAGCGGACTACCGGGGTTTCTAATCCGGTTCGCTCCCCACGCTTTCGCGTCTCAGCGTCAGTTATGTGCCAGGTAGCCGCCTTCGCCACTGGTGTTCCTCCCGATATCTACGCATTTCACCGCTACACCGGGAATTCCACTACCCTCTCACACACTCTAGCCAGACCAGTTCGCAATGCAGTTTTCGGGTTAAGCCCGAAGCTTTCACATCACGCTTGGCCAGCCGCCTACACGCGCTTTACGCCCAGTAAATCCGTGTAACGCGCGCCCCCTACGTATTACCGCGGCTGCTGGCACGA
+
CCCCGGGGGGGGGGGGDFCGGGAGGGGGG7FEGEG@<FGGGG>FEF@FBFEGG:FAFFGEGCGDDEFGGGFFDGCFGGGGGGGGGGGGGEGFF<5BFECFCGGGGFF:+CFGEFEGGGAGFFAFG@@CFGG7C@C+DFGGGGAFGGFC8D?EEFGGGFFFA2?DDCGC8BDF;FCEGGE9FD9C7CFGECEGEC9BGCEC>C5*03<?79FFGGGGGD@5>F4C*7CCC><BF7B75:3787879CD87CDFFB78F9)(08>A<6((4;EBBB;BF?7<<04<><>>(2((-.2:?(,(#
@M06045:235:000000000-JCY5N:1:1101:14235:8924 2:N:0:TACAGC
TACAGCGGACTACTGGGGTATCTAATCCTGTTCGCTCCCCACACTTTCGCTCCTCAGCGTCAGGACATGCCCAGAGAACCGCCTTCGCCACCGGTGTTCCTCCTGATATCTGCGCATTTCACCGCTACACCAGGAATTCCGTTCTCCCCTGCATGCCTCTAGTCTGCCCGTATCGGAAGCAAGCCATGAGTTAAGCCCATGGTTTTCACTCCCGACGCGACAAACCGCCTACGAGCCCTTTACGCCCAATAATTCCGGACAACGCTCGCACCCTACGCCTTACCGCGGCTGCTGGCACTGG
+
CCCCGGGGGGGGGGGGGGGGGGGFFFGGGGGGGGGGGGGGGGGGGGGGGGGGGGGGGGGGGGCCFGGGGGFGGGGGGGGGGGGCGGGGGGGGGGGEFGGGGFGGGGGGFFGGGGGGDGGGGGGGGCECGGGGFGGGGGGGGGFG7;EEGGFGCD98@EFFGGCGCFFGGEGCFF5>EGBF8E8FGGGGFFEGGCGGFCFFG69A8@E7=9C8=DGDG):5A<G**8><D>@FDB:@EF@CF=?BGG:>DCF**17@4;BFF):16(-,46;DB:0:0(((-.571999>0132)(-()((#
@M06045:235:000000000-JCY5N:1:1101:4610:8925 2:N:0:TACAGC
TACAGCGGACTACAAGGGTATCTAATCCTGTTTGCTCCCCACGCTTTCGCACCTCAGCGTCAATATGTGTCCAGTAAGTCGCCTTCGCCACTGGTGTTCTTCCGAATATCTACGAATTTCACCTCTACACTCGGAATTCCACTTACCTCTCCACAATTCTAGCGATGCAGTCTTAAAGGCAATTCCGGAGTTGAGCCCCGGGCTTTCACCTCTAACTTACAAAGCCGCCTACGTGCGCTTTACGCCCAGTAATTCCGAACAACGCTAGCCCCCTCCGTATTACCGCGGCTGCTGGCACGGG
+
CCCCGGGGGGGGGGGGGGGGGGGGGGGGGGGGGGGGGGGGGGGGGGDFGGGGGGGGGGGGGGGGGGGGGGGGGGGGGGGGGGGGGGGGGGGGGGFGGGFGGGGGGDGGGGGGGGGGGGGGGFGGFGFGGGGGGDGGGGGEGGGGGGGGGGGGGGGDGGGGFGGDDGCCEFGGGGEGGGFF8>FG@FC>+@CEFA6>EFEGDGDG::E7:CFFFGFGFC*;8=C<FFGGGF5453=FEF>8.@F>DCC>5>F6@@FFFF363)17908908@EFBFBB1?:?2<41>>09296:?:?7)(-#
@M06045:235:000000000-JCY5N:1:1101:23848:8926 2:N:0:TACAGC
TACAGCGGACTACACGGGTTTCTAATCCTGTTTGCTCCCCACGCTGTCGCGCCTCAGCGTCAGCAACAGCCCAGCAGGCCGCCTTCGCCACTGATGTTCTTCCCGATCTCTACGCATTCCACCGCTACACCGGGAATTCCACCTGCCTCTACTGTGCTCTAGCCTGACAGTCTAGAAGGCAGCCCTGCGGTTAAGCCGCAGGATTTCACCCCCTACTTATCAGGCCGCCTACGCGCCCTTTACGCCCAGTGCTTCCGGCCAACCCTCGCCCCCTCCGTATTCCCGCGGCTGCTGGCCCGGA
+
CCCCGGGGEGGGGGGGGGEFGGGGGGGGGGGGGGGGGGGGGGGGG@FGFFCGGCF<FGCFF7FGGCGCFGGG<FFFCCGGFGGEEGFGG7F@F<<FFEFGFGGG7CCG8FF<EFG@BFGGFGGFGG:FFGGEEEEDGGGGAFGFDFGGGG9FFGG9@>FGA;EGGFEG,E@DBF,,3,,DE*CFGGFGG*=B5B<EFEEGD=5CFGGCFFC7ED*;8+ADFG77CD)>DFEF3>>DFE3>?=8)CDG)/92*97>?>;365)((-(4(7(<BD-3:93(.:)5<(4((4(-3)).4(-((#
@M06045:235:000000000-JCY5N:1:1101:10519:8962 2:N:0:TACAGC
TACAGCGGACTACCCGGGTTTCTAATCCCGTTTGCTCCCCTGGCTTTCGCGCCTCAGCGTCAATGCCGGTCCAGGATGCCGCCTTCGCCACCGGTGTTCCTCCAGATATCTACGCATTTCACCGCTACACCTGGAATTCCGCATCCCTCTCCCGGATTCAAGCCTGCCAGTATCGGACGCAGTTCCCGGGTTGAGCCCGGGGATTTCACGTTCGACTTAACAGGCCGCCTACGCGCCCTTTACGCCCAGTAATTCCGAACAACCCTTGCCCCCCCTGTATTACCGCGTCTGCTTGCACACG
+
CCCCGGGGGGGGGGGGGGFGGGGGGGGGGGGGGGGGGGGGGGGGGGGGGGGGGGGGGGGGGGGGGGGGGEGGFGGGGGGGGGGGGGGGGGGGGGGEGGGGGGGGGGGGGGGGGGGGGGGFCGGGGGGGGGGGGGGGGGGGGG7CEGGGGGGGGGGGGGG:FGGGGCGGG?FGGGGGGGGGGGEFFGGGECEECFFGFGGGGG5CGDGGGEGCC<CG<C?C=>FF3>9DDED?BBFFFD)CFFF><CD@4CC=787@@B>BFFF(4<:(5:F@@(-,3:)<A<AB69B260,<)-.-)..(#
@M06045:235:000000000-JCY5N:1:1101:6173:8974 2:N:0:TACAGC
TACAGCGGACTACCCGGGTTTCTAATCCTGTTTGCTCCCCACGCTTTCGTGCCTGAGCGTCAATCTCAGCCCAGGGGGCTGCCTTCGCCATCGGTGTTCCTCCACATCTCTACGCATTTCACTGCTACACGTGGAATTCCACCCCCCTCTGCCAGATTCTAGCCCTGTAGTTTCAACCGCAATTCCCAGGTTAAGCCCGGGGCTTTCACAGCTGACTTTCAGAACCGCCTGCGCACGCTTTACGCCCAGTAATTCCGATTAACGCTCGCACCCTACGTATTACCGCGGCTGCTGGCCCGTT
+
CCCCGGGGDGGGGGGGGGEGGGGGFGGGGGGGGGGGGGGGGGGGGEFGGFGGGGGGGGGGGGGGGFGGGGGGGGFEGGGGGGGGGGGGGGGGGGGCGGGGGFGFGGCGGGDGGGGGGDFGGGGGGGGGGGGGGFGGGGGGFGGG7EGGGGGGGCGGGGGGGGGGGFFDDDGCFDFCFGGGGGGGGFGFGFCC?C?FFFGGC=EGCFGGGGGGGGGGGGFGFGCGGGDDGF)>>91))85<>6FEGGG>CCC9@4CFFFF?EF<276?99>B<54(21832:DF2:;0191((.4((((,(#
@M06045:235:000000000-JCY5N:1:1101:9647:8975 2:N:0:TACAGC
TACAGCGGACTACACGGGTATCTAATCCTGTTTGCTCCCCACGCTGTCGCGCCTCAGCGTCAGCAACGGCCCAGCAGACCGCCTTCGCCACTGGTGTTCTTCCCGATCTCTACGCATTCCACCGCTACACCGGGAATTCCATCTGCCTCTACCGTGCTCCAGCCTGACAGTTTAGAAGGCAGCCCTGCGGTTGAGCCGCAGGATTTCACCCCCTACTTATCAGGCCGCCTACGCGCCCTTTACGCCCAGTGATTCCGGACAACGCTCGCACCCTCTGTATTACCGCGGCTGCTGCCACACG
+
CCCCGGGGGGGGGFGGGGGGGGFGGGGGGGGGGFGFGGGGGGCGGC:FCDBGE,F8FGGCGEGGGFFG7FFGEGGGFFGGGGGEEGEGG:F@FCC,B=FGDGGGEGEGEGGGCEEGGGGFFGGEC@7FFGG7CCF>F<FGDFGGGGFFF6>FGB:,B:EGG6DB882D?B4DFFDFGG5>E8EFGG5888EEEFEGFCEECCCGGGGCCFGDC<5CC>6>*?:<F<>DGE>FEB17>BBGFF=>DC5:F776?7F6F6>>>:636(-(41>3>2:?0)-)--6<0,(402,:,5).)51(#
@M06045:235:000000000-JCY5N:1:1101:7136:8975 2:N:0:TACAGC
TACAGCGGACTACAAGGGTATCTAATCCCGTTCGCTCCCCTAGCCTTCGCGCCTCAGCGTCAGGTTCGGCCCAGGGGGCCGCCTTCGCCACGGGTATTCCTGCTGATCTCTACGCATTTCACCGCTACACCAGCAATTCTACCCCCCTCTACCGTCCTCTAGCTTGGCAGTCTAAAGTGCACCCTCCCCGTTAGGCAGGGAGATTTCACACCTTACTTGCCATGCCGCCTGCGCGCGCTTTACGCCCAGTAAATCCGGACAACGCTCGCCTCCTACGTCTTACCGCGCCTTCCGGCTCGTC
+
CCCCGGGGGEGGGGGDEEGFGGGGGGGGGGGGGGGEGGGGGGFGGGFGGGGGGGGGFDFGEGD,F@F77@@F:FF:+FFBGGGGGGGGGGGEGEFEGGEFDFFGFFEFGGGFGGGEGGGGGGFGGGGEGFGG8FGBCFGFGGGGGEGGGFFGGGFGEGGDB?DF9?>CCGCGGGG9CFFGGGGGDGGGGGGEE8?FFG>CGG=GFFCEGGGGGGGGGF@FFGGF<6)7CB3@D69B@37CF6BD*9)0*2:/1*:?EF393>:(20449>>:>.)51:(46A42(--(-((4(((,(-,(#
@M06045:235:000000000-JCY5N:1:1101:12502:8975 2:N:0:TACAGC
TACAGCGGACTACACGGGTATCTAATCCTGTTTGCTCCCCACGCTTTCGCGTCTTAGCGTCAGAAACCGTCCAGATAGCCGCCTTCGCCACTGGTGTTCTTCCCAATCTCTACGTATTTCACCACTACACTGGGAATTCCACTATCCTCTCCGGTCCTCTAGTCATCCAGTACCGAGTGCATTTCTTGAGTTGAGCTCAAGGCTTTCACACCCGACTTGAACAACCGCCTACACGCGCTTTACGCCCAGTAATTCCGAACAACGCTAGCCCCCTTCGTCTTACCCCTGCTGCTGGCACGGC
+
CCCCGGGCFGGGGGGGGGGGGGGGGGGGGGGGGGGFGGGGGGGGGGGGGGEGGGGGGGGGGGGGFGGGGGGGGGGGGGGGGGGGGGGGGGGGGDEFGGGGGGGGGGGGGGGGGGFGFFGFFGGGGGFGGGGFG?FGG8AFGG9DFGGGGFFGCEC@EGGFGGGGCGGGGGGFFGGGGG6CGCFGGGF9FGGGGFGFCGGFGFF@F6FCFGEGGGGGGGFGFGCFGGGGDFFFFFDFBF>C>495DDGFGFCB*9FFF6>BFFBFB:6>::FFF>:76((.89A?(((-8?:)4,(4:7:(#
@M06045:235:000000000-JCY5N:1:1101:15800:9052 2:N:0:TACAGC
TACAGCGGACTACTCGGGTTTCTAATCCTGTTCGCTACCCACGCTTTCGCGCCTCAGCGTCAGTTACAGACCAGAGAGCCGCCTTCGCCACTGGTGTTCCTCCACATCTCTACGCATTTCACCGCTACACGTGGAATTCCACTCTCCTCTTCTGTACTCAAGTCCCCCAGTTTCCAATGACCCTCCACGGTTGAGCCGTGGGCTTTCACATCAGACTTAAAGGACCGCCTGCGCGCGCTTTCCGCCCAATAATTCCGGACAACGCTTGCCACCTACGTATTACCGCGGCTGCTGGCACGTG
+
CCCCGGGGGGGGGGGGGGGGGGGGGGGGGGGGGGGGGGGGGGGGGGGGGGGGGCFGGGGGGGGGGGGGGGGGGGGGGGGGGGGGGGFGGEGDFGFGGGGGGGGCEGFGDFGFGGGGGGGGGGGGGGGGCFGFFGCFDGGGAGCCDFGGGGFDFCGGGGC8DCDEGGGGGD8EEGGGGGCA7DGFGGDFEGBCCGGGGEEECEFGGFG,CF9DC6CGGF=:CCCDFC)8DE>F>93BEFBCF*95DD37F7D?FFGFF9BFDFBBF?6?:7FFFF0:(:4<?AB)(47;6>(4?2(4()(.#
@M06045:235:000000000-JCY5N:1:1101:5729:9074 2:N:0:TACAGC
TACAGCGGACTACCCGGGTTTCTAATCCTGTTTGCTCCCCACGCTTTCGTGCCTGAACGTCGGTACTGGTCCAGGAAGTCGCTTTCGCCACTGATGTTCCTTCCGATATCTACGCATTTCACCGCTACACCGGAAATTCCACTTCCCTCTACCGTACCCTAGCTATTCAGTCTCGAATGCAATTCCCAGGTTGAGCCCGGGGCGTTCACACCCGACTGAAATAACCGTCTACGCACGCTTTACGCCCAGTAATTCCGATTAACTCCCGCACCCTCTGTATTACCGCGGCTGCTGGCACACA
+
CCCCGGDG@CFD8<@@FGGGGGGGG<@EFFGGGGGGFGGGGGBECCGGGGGGGDEGFCFFGG@GFGGGGGGFF@CCFGGGGGFCFGGGGGEGGGGGGFGAFFGGDE7FGFFF,F7=?EFFGGFE+@>>FGGFEFG7DFAFGGGGFFFGFGGCGGDGGEFG6:CFGFFGGADCCCDFG8DCF9EDFAFFGGG,4>BEFGG55:C8EGGGGGF3*93/>26C*:DGF6C9<>FBF64<@BDG@?F3C9>B52*1*/:@F0)3;BA)6).99()8>(,3364<AD9)(4(049005??1??1(#
@M06045:235:000000000-JCY5N:1:1101:4069:9108 2:N:0:TACAGC
TACAGCGGACTACCGGGGTTTCTAATCCTGTTCGCTACCCACGCTTTCGCTCCTCAGCGTCAGGTAAGGCCCAGATAGCCGCCTTCGCCACCGGTGTTCTTCCTGATATCTGCGCATTCCACCGCTACACCCGGAGTTCCGCTCCCCCCTGCCTACCTCTAGTCTGCCCGTATCGGAAGCAGGCTCGTGGTTAAGCCCCGAGTTTTCACTCCCCACTTGACGACTCGCCTACGAACCCTTAACGCCCAATAACTCTGGACCACGCTTAGACCCTACGTACTACTGCGCTGTCCGGCACGCG
+
CCCCF,@@F@@FCFE7++8CC9FFC<FCF9C996FEGGG8EFEGFGFFEEBGFFG,@EFG@@@,CEEF8C,6,C,,<FGG@FD74A<:FCGGFC==FGGFGGGGCE9?FEEF<FCG::<?ECFGGGCF@=F+=F+@FGGFED@E+8B8CC8,@C,DDFG:4>;F;BBFF8EEF6C55*:,:8:C*9E*:*31+?CE+A*3=*/13AFCF790/*29***09*/)*1C37<@F58(7)059019)5)1)9*29*9:**)/(.)4(4((())1/7:(((.)((.4)).(-,(42)((((,,(#
@M06045:235:000000000-JCY5N:1:1101:9238:9116 2:N:0:TACAGC
TACAGCGGACTACACGGGTATCTAATCCCGTTTGCTCCCCACGCTTTCGCTCCTCAGTGTCAGTGCCAGCCCAGAGCGCCGCCTTCGCCGCTGGTGTTCCTCCTGATATCTGCGCATTTCACCGCTACACCAGGAATTCCACGCTCCCCTACTGGACTCTAGTCACGACAGTATCGGGTGGCGTCTCCAGGTTGAGCCTGGAGGTTTCACACCCGACTTATCGAACCACCTACGAGCTCTTTACGCCCAATAAATCCGGACAACCCTTGCCCCCTACGTGTTCCCGCGGCTGCTGGCACCC
+
CCCCGGGGGGGGGGGGGGGGGGGGGGGGGGGGGGGGGGGGGGGGGGFGGGDGGGGGGGGGGGCGGGGGGFGG@FCGGGGGEGGGGGGGGGGDGEGGGGGGFGFGG<FFFGGGFGGGGGGGGGGEGGGGGGGGGGGGGGGGGGGGGGGFGGGGGFDDFGGGGGGGGFGDGG5FCFFBEEGGGGECECFFCCFFGC6FGGGGGGGD=CFGCGGGEGGGGGF7=>5FGGGCCD)9::(;>)<FFF?F7CDEGGGF4@7*79@FBD?B6,(.47?FFB90382(41)6<B>(391(320,84>1#
@M06045:235:000000000-JCY5N:1:1101:22334:9126 2:N:0:TACAGC
TACAGCGGACTACCGGGGTTTCTAATCCTGTTTGCTCCCCACGCTTTCGTGCCTGAGCGTCAGTGTCAGCCCAGGGGGCTGCCTTCGCCATCGGTGTTCCTCCGCATCTCTACGCATTTCACTGCTACACGCGGAATTCCACCCCCCTCTGCCACACTCCAGTTCGCCAGTTTCAACGGCCATTCCCAGGTTGAGCCCGGGGCTTTCACCGCCGACACAACGAACCGCCTGCGCACGCTTTCCGCCCAGTAATTCCGATTAACGCTCGCACCCTACGTATTACCGCGGCTGCTGGCACGCC
+
CCCCGGGGGGGGGF:FGGFGGGGGGGGG<FFGFGGFGGGFGGGGFEGGGEFGGG9FFGGBGGGCA<E<EGGGGF=EEEGGGGEFGGGGEECGGGGGEEGGGFGEGGGGCCGGGGGGGGCGFGFGGGDGGGEGG@FFGGGFGGGEGGGDGGGCGFCCGFFGGD@DGGCGEGG;CC,BC>EE8B9;FGD9CGGGCE6C:EE5**/:;<:9C9/7CDGD)))9DDGDGG<<DEF@DF9>:B>5>*93<3>EGG==@7FFF?B(>BA(,-839(8.813:<:7:?9>281066(4820:0(.8(#
@M06045:235:000000000-JCY5N:1:1101:10775:9129 2:N:0:TACAGC
TACAGCGGACTACTAGGGTTTCTAATCCTGTTTGCTCCCCACGCTTTCGCGTCTTAGCGTCAGAAACCGTCCAGATAGCCGCCTTCGCCACTGGTGTTCTTCCCAATCTCTACGTATTTCACCACTACACTGGGAATTCCACTATCCTCTCCGGTCCTCAAGTCATCCAGTATCGAGTGCATTTCTTGAGTTGAGCTCAAGGCTTTCACACCCGACTTGAACAACCGCCTACACGCGCTTTACGCCCAGTAATTCCGAACAACGCTAGCCCCCTTCGTCTTACCGCTGCTGCTGGCACGAC
+
CCCCGGGGGGGGGGGGGGFGGGGGGGGGGGGGGGGGGGGGGGGGGGGGGGGGGGGGGGGGGGGGGGGGGGGGGGGFGFGGGGGGGGGGGGGGGGGGGGGGGGGGGGGGEGGGGGGGGGGGGGGFGGGGGGGGGGGGGGGGGFGFFGGGGGGGGCEGGGGGFGGGGGGGGFGGGGGGGG6FEGGGGGG,>DEGGCDCEFCEEFGGGGGGGGGDGCCDGGAFFCGFGGGDDFFF;=(0):ADAFF3CDG>47>6?@GFFFF>FFBBB16(8<FFE(:B:3:?FFFFF;0>12:>B3>F:2((#
@M06045:235:000000000-JCY5N:1:1101:22344:9133 2:N:0:TACAGC
TACAGCGGACTACACGGGTTTCTAATCCGGTTCGCTCCCCACGCTTTCGCGCCTCAGCGTCAGAACAGGCCCAGCCGGCCGCTTTCGCCACTGGTGTTCCTCCCGATCTCTACGCATTTCACCACTACACCGGGAATTCCACCGGCCTCTGCCTGCCTCCAGTCCCCCATTATCCCGCGCCCCCTCCCGGGTGAGCCGGGAGATTTCACACAGGACTTAACGGACCACCTGCGCGCGCTTTACGCCCAATAAATCCGGACAACGCTCGCCCCCTACGTATTACCGCGGCCGCTGGCACGCC
+
CCCCGGGGGGGGGGGGGGGGGGGGGGGGGGGGGGGGGGGGGGGGGEGGGGGGGGGGEGGFGGGGGGFFFGGGGFGGGGGGGGGG7FGGGGGC8FECGGGGDGGGGCFG@FGCFFGEGGGGGGGGGGGGGGGGDDGGGGGGGGGGCGGCFF?CGD9BFGGGGGGGGGGG5,224??F:C*BEGGG*=EGEE5*2*;CGEED85:ECCFFGGGG5CFF6>6CFCC5DG<DG4)8)9,50755>FF)*>DDGGGF91:FB05>3>B09,3(49)<B(31(4,<0:A<(7(26(-446((.56(#
@M06045:235:000000000-JCY5N:1:1101:15404:9145 2:N:0:TACAGC
TACAGCGGACTACCAGGGTTTCTAATCCTGTTCGCTCCCCACACTTTCGCTCCTCAGCGTCAGGACATGCCCAGAGAACCGCCTTCGCCACCGGTGTTCCTCCTGATATCTGCGCATTTCACCGCTACACCAGGAATTCCGTTCTCCCCTGCATACCTCCAGTCTGCCCGTATCGAAAGCAAGCCACCAGTTAAGCCAGTGGATTTCACTCCCGACGCGACAAACCGCCTACGAGCCCTTTACGCCCAATAATCCCGGACAACGCCCGCACCCTCCGTATTACCGCGGCTGCTGGCACGCA
+
CCCCGGGGGGGGGGGGGGGGGDFFFGGCFGGGGGGGFGGGGGGGGGGFEG@F@DFFDGGGGCFECFEGGGGGGGGGGGGGGGDEGGFEGDDGGGEGEGGGGFGFDGFGFEGGGGDDEGGCEFGGDE=CFGDDFEGFGGCGCAFFDDFCECFFFGFGD,>DBCGGGGGGFGGGGGCDCEECFFFGEFG>FFD??F9,?D8D9?FGGGFFC9E8=DD?998<>97*>C<D3757):(873)9/*08D7)8<474B*:@:>@BF7:79(47>>DFE?160(.(4).6?91;00(,420:.)3(#
@M06045:235:000000000-JCY5N:1:1101:3996:9160 2:N:0:TACAGC
TACAGCGGACTACAAGGGTATCTAATCCTGTTTGATCCCCACGCTTTCGTGTATGAGTGTCAGTATAGGACCAGGTCGCCGCCTTCGCCACCGGTGTTCCTCCAGATATCTACGTATTTCACCACTACACCTGGAATTCCACTGCCCTCTGCCCACCTCGAGCCCCGCAGTCTCGCCCGACCCCTCCGAGTTGAGCCCGGAGATTTCACGGCCGACTTGCGGGGCCGCCTACGCGCGCTTTACGCCCAATGAATCCGGACAACGCTCGCCCCCTCCGGATTACCGCGGCTGCTGGCCCGCT
+
CCCCGGGGGGGGGGGGGGGGGGGGGGGGGGGGGGGGGGGGGGGGGDGGGGGGFGFGGGGGGGGGGGGGGGGGGGGGGGGGGGGGGGCEGGGGGGGGGGGGGGGGGFGGGGGGGGGGGGGGGGGGGFGFGGEFFGGGGGCGGGGGGGGGGGGGGGGGGGGGGGGGGGGGDGGFCFFGCE>EECEGFEEGEEGGFG<FEFEG*/:EE7C9FG5CGD)5CGFGEGGGGGGDG5>F@99>:B53>?FFGGGF3DF@44C?5>>BFF?;B6:>F0;BE1(41(--,8AF:BB6((48??244:9(#
@M06045:235:000000000-JCY5N:1:1101:20367:9172 2:N:0:TACAGC
TACAGCGGACTACCCGGGTTTCTAATCCTGTTTGCTCCCCACGCTTTCGCTCCTCAGCGTCAGTATCGGCCCAGAGACCCGCCTTCGCCACCGGTGTTCCTCCTGATATCTGCGCATTTCACCGCTACACCAGGAATTCCAGTCTCCCCTGCCGCACTCTAGCCTGCCCGTATCGACTGCAAGCTCGGAGTTGAGCCCCGAGTTTTCACAGCCGACGCGACAGACCGCCTACGAGCCCTTTACGCCCAATAATTCCGGACAACGCTTGCACCCTACGTATTACCGCGGCTGCTGGCACGCA
+
CCCCGGGGGGGGGGGGGGFGGGGGGGGGGGGGGGGGGGGGGGGGGGGGGGGGGGGGGGGGGGGGGGGGGGGGGGGGGGGGGGGGGGFGGGGGGGGGGGGGGGGGGGGGGGGGGGGGGGFGGGGGGGGGGGGGGGGGGGGGGGGGGGGGGGGGFGGGGGGGGGGGGGGGGGGEFGEGGGGGGFGGGGGGGGGGGFGGGGGGGGGGGG7FGDGGGGGGGG@))>CGGGGGG>DFF6:>)8;DFFFFGDGFGF4FFFFFFFFF@FF>B:?::?@FE<(:6()6?DFF(990;>9:?7:B0<:(#
@M06045:235:000000000-JCY5N:1:1101:25875:9182 2:N:0:TACAGC
TACAGCGGACTACACGGGTTTCTAATCCTGTTCGCTCCCCACGCTTTCGCTCCTCAGCGTCAGGTAAGGCCCAGCAAGCCGCCTTCGCCACCGGTGTTCCTCCTGATATCTGCGCATTTCACCGCTACACCAGGAATTCCACTTGCCCCTACCTACCTCTAGCCGGCCCGTATCCACCGCAGACCCGCAGTTAAGCTGCGGGCTTTCACGGCAGACGTGACCAGCCACCTACGAGCTCTTTACGCCCAATAATTCCGGACAACGCTTGCGCCCTACGTATTACCGCCGCTGCTGGCCCGCC
+
CCCCGGGGGGGGGGGGGGGGCFGGGGGGGGGGGGGGGGGGGGGGGGGGGGCGGGGGGGGGGGGGGGGGGGGGGGGGGGGGGGGGGGGGGGGGGGGGGGGGGGGGGGGGGGGGFGGGGGGGGGGEGGGGGGGGGGGGGGGFFGGGGDGGGGGGGGGFGGFGGFFFGCGGGGGGCFFGGGGGGG5FFG8CCGGGGGDGGGG=EGGDGFGFFF5DCGDFGF3FFFFGGGGGG>6FFF<>36@D=BFFDGGBFFDFFFGFFBFF:FB9B:?219D>77?:(4<2:<AB(((497>B)).4((-(#
@M06045:235:000000000-JCY5N:1:1101:18420:9192 2:N:0:TACAGC
TACAGCGGACTACTAGGGTATCTAATCCCGTTCGCTCCCCTAGCCTTCGCGTATCAGCGTCAGGCGCGGCCCAGGGGGCCGCCTTCGCCACAGGTGTTCCTCCCGATCTCTACGCATTTCACCACTACACCGGGAATTCCACCCTCCTCTACCGGCCTCCAGTCTGAGAGTTTCCGCCGACCTCGCCCGGTTAAGCCAGTCGCTTTCACAGCAGACGCTTCAGACCGCCTACACGTGCTTTACGCCCAGTAATTCCGGCCAACGCTTGCCTCCTACGCATTACCGCGGCTCGTGTCACGCC
+
CCC@GEEC@BCFEE6CEF6CFFGCEEFCFCGFEEF7FCFGGC@FG9FF8FG6FEEC<<FB:@@,667+>B@F7,9FEEE>+FCB:<<F:4C@,,BFFGF9,CFE+++6B,E5A3C@7>FDCAD9=F,>FFF:<<@CFCACFF7B*>B>ED9FGC8EE5=E,CF,,>9,,,6;CFDEDC8*?E8@CECCCECEG:@98*/+322?8*+3<C:C0207))0C)*2C4*)93)).),,))85*/**)9)>)90:8/=*=@;)354:2;F0(3.*95(37:((414A4:6,(-(-,,338).80#
@M06045:235:000000000-JCY5N:1:1101:10827:9194 2:N:0:TACAGC
TACAGCGGACTACACGGGTATCTAATCCTGTTCGCTCCCCATGCTTTCGCTTCTCAGTGTCAGTAATGGCCCAGAGACCTGCCTTCGCCATCGGTGTTCCTCCTGATATCTGCGCATTCCACCGCTACACCAGGAATTCCAGTCTCCCCTACCACACTCTAGTCTGCCCGTACCCACTGCAAGTCCGAGGTTGAGCCTCGGATTTTCACAGCAGACGCGACAAACCACCTACAAGCTCTTTACGCCCAATAATTCCGGACAACGCTCGCACCCTACGTATTACCGCGGCTGCTGGCACGCA
+
CCCCGGGGGGGGGGGGGGGGGGGGGGGGGGGGGGGGGGGGGGGGGGGGGGGGGGGGGFGGGGGGGGGGGGGGGGGGGGGGGGGGGGGGGGGGGGGGGGGGGGGGGGGGGCFACGGGGGGGGGGGGGGGGGGGGGGGGGGGA=BFFGGGGGGGGGGGGGGGGGGGGFGGGGGGGGGGGGGFFFFCFGDEECGGGECCGFGEGDGCFGGCFEF4888C?DDDEDGGGGFGCF))=4@F6;FG67@>GGG59*>FF?>BF6)3>:?994<192;B:(8?(.))4>A>(7>1999:DB7?FF?(#
@M06045:235:000000000-JCY5N:1:1101:23326:9202 2:N:0:TACAGC
TACAGCGGACTACCAGGGTATCTAATCCCGTTCGCTCCCCACGCCTTCGCGCCTCAGCGTCAGGGTCGGCCCAGACGGCCGCCTTCGCCACAGGTGTTCCTCCCGATCTCTACGCATTTCACCACTACACCGGGAATTCCACCGCCCTCTCCCGCCCTCAAGCCCCGCCGCCCCCAACGACCCTCCCCGGTTAAGCCGGGGGCTTTCACGTCGGGCCCGCCAGGCCGCCTGCGCGCGCTTTCCGCCCAATAACTCCGTGCAACGCTCGGCCCCGCCCTATTACCTCGCTCCCCGGGCACCA
+
CCCCGGGGFGGFFGGGCGGGGFFDCFCGGGFGGGGBECFGCGGGGFFGGDGGECGGFFGEGCEGFFGCFGGG:F=DFGDGEGE=BC<FG7FFGGDDFGFGGGGDC7:+BF<9DGEBC@FFDFFCFGFGGGFDEEEGGFGG9B<BGGGCF8BCG:EGGCFF6C95BC*BEB1=CECEEEEC**2*;CEE>C*CEF?7AE5=EC*1ACCC+**1>))1)10))))**11777).0(-..7)/7**)9C<5<*6***09.-)()*)(3((--(77B(3-((.4))-.6<(((((((-((-(4(#
@M06045:235:000000000-JCY5N:1:1101:16199:9213 2:N:0:TACAGC
TACAGCGGACTACCAGGGTATCTAATCCGGTTCGCTCCCCACGCTCTCGCACTTCAGCGTCAGCTGATGCCCAGTCGGCTGGTTTCCCCCTGGGTGTTCCTGCCGATCTCTACGCATTTCACCACTACACCGGCAATTCCACCGACCTCTGCATCGCTCCAGCTCCGCCGTATGGGATGGCGCCTGGCCGTTAAGCGGCCAGATTTCACACCCCACGCGCGGTGCCGCCTGCGTGCGCTTTACGCCCAGTCAATCCGGACAACGCTTGGCTCATCTGTATTACCGCGGCTGCTGGCCCAGA
+
CCCCGGGGGGGGGGGGGGGGGGGGGGGGGGGGGGGGGGGGGGGGEGGGGGGGGGGGGGGGGGECFGGGGGDGGGFGGGGGGGGGGGDGGGGGGGGDGGGGGGGGGGGGGGGGGGGGGGGGGGGGGGGGGGGGDGGGFGGGGGGGGGGGFFGGGGG8CB8CGGGGGGE>EGGCFGGG6EEEGCEGGGGGGGGGCFCGGCGG5CCCGGGGGGGCEDDGDG;C>CCDCFGD9)7>;60>BEDDFBFDGGD)*CC6=FGFF>B>D):>>0<<?FF:*)64)4<469>A09>>;404),5:(,2(#
@M06045:235:000000000-JCY5N:1:1101:5100:9226 2:N:0:TACAGC
TACAGCGGACTACACGGGTATCTAATCCTGTTCGCTCCCCACGCTTTCGCTCCTCAGCGTCAGTATCGGCCCAGAGACCCGCCTTCGCCACCGGTGTTCCTCCTGATATCTGCGCATTTCACCGCTACACCAGGAATTCCAGTCTCCCCTGCCGAACTCGAGTCCGCCCGTATCGACTGGAGGCCCGGCGTTGAGCTCCGGGTTTTCACAGCCGACGCGACGAACCGCCTACGAGCTCTTTACGCCCAATAATTCCGGCCAACGCTTGCTCCCTCCGTATTACCGCCGCTTCTGGCCCGCC
+
CCCCCFCEFFCFGGGGEGFEGGGGGGDGGCGGFGDGGGGGGGGGG@FFCGEGGGGGFGGEECGGGFGGGDFFGGG,CEFGGGGE:FFGBEGGGC4@CFGFFFGG,?FG?FFFGEDG>CGGGFGEGEFGGGC+AC7FGDFFCD@DBGGGGGC?FEGGGGGGCE@FCGGGGGEBCGCFGGEF?6CCCEGG*:BCC58CEFGEEG5*;C?+<<+/C3DGGDB3;)/>5DD)90)7>-(.)9BF47F>*>C5**79FFC*)()-<)(,3(4??)19:.(3,3::BFFF0(423((-)-)4(,4(#
@M06045:235:000000000-JCY5N:1:1101:21490:9231 2:N:0:TACAGC
TACAGCGGACTACAAGGGTTTCTAATCCTGTTCGCTCCCCACGCTTTCGCTCCTCAGCGTCAGTATCGGCCCAGAGACCCGCCTTCGCCACCGGTGTTCCTCCTGATATCTGCGCATTTCACCGCTACACCAGGAATTCCAGTCTCCCCTACCGAACTCTAGCCTGCCCGTATCGAATGCAATGTCAGAGTTGAGCCCTGAAATTTCACATTCGACGCGACAAGCCGCCTACGAGCTCTTTACGCCCAATAAATCCGGACAACGCTCGCGCCCTACGTCTTACCGCGGCTGCTGGCCCGTG
+
CCCCGGGGGGGGGGGGGGFGGGGGGGGGGFGGGGGGGGGGGGGGGGGGGGGGGGGGGGGGGGGGGGGGGGGGGGGGGGGGGGGGGGGGGDFGGGGGGGGGGGGGGCFFGGGGGGGGGGGGGGGGGG@GGGGFGGGGGGGGGGGGGGGGGGGGGGGDGGGGGGGGGGFGGGGCDFEGGDGG?DFGGGGGCEFGGG?FFFGGGGGGGGGGFFGFGFGGGD5DBGGGGGGDG57?DBFFBFF77FFFGGGEGFCFFBCFE6>9>F:>9(499(7>B;?FF?((4ADB092>B(41,42:((((#
@M06045:235:000000000-JCY5N:1:1101:15837:9267 2:N:0:TACAGC
TACAGCGGACTACACGGGTATCTAATCCTGTTTGCTCCCCACGCTGTCGCGCCTCAGCGTCAGCAACGGCCCAGCAGACCGCCTTCGCCACTGATGTTCTTCCCGATCTCTACGCATTCCACCGCTACACCGGGAATTCCATCTGCCTCTACCGTGCTCTAGCCCGACAGTTTAGAAGGCAGCCCTGCGGTTAAGCCGCAGGATTTCACCCCCTACTTATCAGGCCGCCTACGCGCCCTTTACGCCCAGTGATTCCGGACAACGCTCGCACCCTCCGTATTACCCCGGCTGCTGGCACGGA
+
CCCCGGGGGGGGGGGGGGGGGGGGGGGGGGGGGGGGGGGGGGGGGGGGGGGGGGGGGGGGGGGGGGGGGGGGGGGGGGGGGGGGGGGGGGGGGFGGGGGGGGGGGGEFFGGGGGGGGGGGGGGGGGGGGGGGGGGGGGGGGGGGGGGGGGCFFCGFGGGGGGGGGGDGGGGGGGGGGFFGGEGGGGFGGGGGGGGGGGGGGGEFGGG?FGGGGGGGGFFFFFCFFGGGGFFFBBBFFFFGFFFFGGGFGG4*97DFFF@>BFFB;1:9B>FEE:BFFFB??DDF(899>B18027:??B(#
@M06045:235:000000000-JCY5N:1:1101:18676:9297 2:N:0:TACAGC
TACAGCGGACTACACGGGTTTCTAATCCTGTTCGCTCCCCACGCTTTCGCGTCTCAGCGTCAGTACCGTACTAGAGAGCCGCCTTAGCCACGGGTGTTCTTCCTGATATCTGCGCATTTCACCGCTACACCAGGAATTCCACTCTCCTCTTCCGGACTCTAGTCAGATGGTTTCCATCGGCGTCTCGAGGTTGAGCCTCGAGTTTTCACAACGGACCTACCTGACCGCCTACACGCTCTTTACGCCCAATAAATCCGGACAACGCTTGCCCCCTACGTATTACCGCGGCTGCTGGCACGGA
+
CCCCGGGGGGGGGGFGGGGGGGGGGGGGGGGGGGGGGCFGGGGGGGGGGGGG>BEFGGGGGGGGGGFGGGGGGGGDCFFGGGGGGGGGGGGGGGGDGGGGGGGGGGGGGFGGGGGDGGGGGGGGGGGGGGGGGDGGGGGFGGGGGGGGGGGGGGGGGGGGGGGGFGGDC?FFGFCCFGGGGEGGGGDFDGEDGFEGGGFGGGFGGDGGGGEDGGGGGGF;AG7CDFDDGFFFF123)87CFFFFGDDBC*<FF7C@B9:;DF((2:<B??F@59?F:<>B()6>:>9>>>;?FF:B(8?(#
@M06045:235:000000000-JCY5N:1:1101:19069:9297 2:N:0:TACAGC
TACAGCGGACTACTCGGGTATCTAATCCTGTTTGCTCCCCACGCTGTCGCGCCTCAGTGTCAGTATCTGCCCAGCAGGCCGCCTTCGCCACCGGTCTTCCTCCGGATCTCTACGCATTCCACCGCTACACCCGGAATTCCGCCTGCCCCTACAGCACTCTAGTCTAACAGTCGGCACGGCCGACCCGGGGTTGAGCCCCGGGCTTTCACCACCCCCTTATCAGACCCCCTACTCCCCCCTTACGCCCAGTGATTCCCGACAACGCCCGCACCCCCCGGATTACCCCGGCTGCTGGCACCGA
+
CCCCEFGCGGGDGGFFEGGEGGGGGGGGGGGGGDEEGFGGGGGGF7FFFFGGGGGGFFGFGGFGGGGGGGGGGGGGFGGGGGGFGGGGE7F<=FFGGG9FAFFG@C:FGDGCFGFGCGFFFGGGGGGGGGDFCFFGGGFGGGEEFGFFGGFG?FFDF@CGCC@EEFGG69@EDD**@>5EE*5:CC:CEEECEC6FFGGEGGGDGG?EEFCC**1>3C?FF*:94C**955.*,(07;)9<76.9DGE*2*9/*:9*8)3)814,(-,-(7>D036(((4:7293((33((3)5(-(5,(#
@M06045:235:000000000-JCY5N:1:1101:2514:9300 2:N:0:TACAGC
TACAGCGGACTACCAGGGTTTCTAATCCTGTTTGCTCCCCACGCTTTCGCACCTCAGCGTCAGTACCGAGCCAGTGAGCCGCCTTCGCCACTGGTGTTCCTCCGAATATCTACGAATTTCACCTCTACACTCGGAATTCCACTCACCTCTCTCGGACTCGAGACTACCAGTATCAAAGGCAGTTCCGGGGTTGAGCCCCGGGATTTCACGCCTGACTTAATAGTCCGCCCACGTGCGCTTTACGCCCAGTAATTCCGTACAACGCTAGCCCCCGTCGTATTACCTCGCCTGACGGCACGGT
+
CCCCFCFGECEFEFGFGEFGGGGFGGGDAFCCFFGF9EFGEEEEGGGGEEFECDECEGGGGGGGCDFF@F@FFGGF9ECFFFEGD<AFFEGFGGFGGGGGFF8F:+BDFGGGGGEDF?DFGGAFGGGFGGGGFEGEFF<FAFFBCF8EDF?,@@E7=@DDC6@ECFF,DFGG,3@EGGGGG5:A,EA::CE*>>C6B=8:EGGG86+:+***=<4<C7@F=DCF7+8)/)07>??377BGF41<*//<CCF8B*:*9)03>6>((,,1,(87)(4<F9:(.55>)-3--,-((,((--4(#
@M06045:235:000000000-JCY5N:1:1101:5793:9312 2:N:0:TACAGC
TACAGCGGACTACAAGGGTATCTAATCCTGTTTGCTCCCCACGCTTTCGCACCTCAGCGTCAACAATCGTCCAGTAAGTCGCCTTCGCCACTGGTGTTCTTCCGAATATCTACGAATTTCACCTCTACACTCGGAATTCCACTTACCTCTCCGATGTTCAAGCGATGCAGTCTCAAAGGCAATTCCGGGGTTGAGCCCCGGGCTTTCACCTCTGACTTGCAAAGCCGCCTACGCGCGCTTTACGCCCAGTAATTCCGAACAACGCTAGCCCCCTCCGTATTACCGCGGCTGCTGGCCCGGT
+
CCCCGGGGGGGGGGGGGGGGGGGGGGGGGGGGGGGGGGGGGGGGGGGGGGGGGEGGGGGFGGGGGGGGGGGGGGGGGGGGGGGGGGGGGDGGGGGGGGGGGGGGGGGGFGFFGGGFGGGGGGGGGGGGGG9EFGGGGGGGGGGGGGCAFGGGGGGGGGGGGGGGGGGGFCFGGDCGGG6DFFGGGGCGDGGGCFDGGGGGGGGGGGGGGGGGFFFDGGFGFC7DGGDGDFFFEF@3)5>D>FFEGGGEGCCBF4>@FBEFFF?>F:(23(55B1<?9:6:B2<42>>1>(48?FB?(,-2#
@M06045:235:000000000-JCY5N:1:1101:20010:9339 2:N:0:TACAGC
TACAGCGGACTACAAGGGTTTCTAATCCTGTTTGCTCCCCACGCTTTCGCGTCTCAGCGTCAGTAACGTCCCAGCGAGCTGCCTTCGCAATCGGTGTTCCTCCTGATATCTGCGCATTTCACCGCTACACCAGGAATTCCACTCGCCTCTTCCGTACTCGAGCCCGACAGTATCCACCGGCATCCGAGGGTTGAGCCCCCGACTTTCACAGCGGACTTACCGGGCCGCCTACACGCGCTTTACGCCCAATGATTCCGGACAACGCTAGCCCCCTACGTATTACCGCGGCTGCTGGCACGCA
+
CCCCGGGDGGGGGGGGGGFGGGGGGGGGGGGGGGGGGGGGGGGGGGDGGGGEGGGGGGGGGGGGGGGGGFGGGGGGGGGGGGGGGGGGGGGFGG:FFGGGGGGGGFBAFFEGFDGFECFGGGGGGGGGGGGFGGGGGGGGGG;DCEGGGGGGGGGEEGGEFGGGGGGGGGGFCCFFGFEGG>CFG55:CEEGGFGGGFGGECECEFF77CFC*77<D=FGFC3CGGGGGE@FF::E5>3D:6=>DC15*00766*971:2BFF166(,8<F>@>(4::>A0):A16>(-(-3:?71(42(#
@M06045:235:000000000-JCY5N:1:1101:3428:9353 2:N:0:TACAGC
TACAGCGGACTACAGGGGTATCTAATCCTGTTTGCTCCCCGAGCTTTCGAGCCTCAGCGTCAGGAATGTCCCAGAAAGTCGCCTTCGCCACTGGTGTTCCTCCGAATATCTACGCATTTCACCGCTACACTCGGAATTCCACTTTCCTCTGACATCCGCTAGCCACCCAGTATTCAGTCCAGTCCTGGGGTTGAGCCCCAGTCTTTAAGACAAAACTTAAATGGCCGCCTACGCTCCCTTTACGCCCAATAAATCCGGACAACGCTCGCACCCTACGGATTACCGCGGCTGCTGGCACGGG
+
A@<CFEFGGCFFFGGGGG,FEFFGFFGFGGFFFGGGGGGGFFGG+;EFFGG@F8FGFGG@FEGGGG8FEFGGGGGGGG<EFEGFFGFG@FGGGG?FFDFG9FFEEGDEFGEFGGGEECGFGGGGGGGGGD,AFGGG7FFGGG9EFGGGGGGFGGFC>+>=CC?FFFGGGGGGFGGGGEA8EFGGGGFGFGG5CCEGGGGEGEGGGFFGGGG4CGFCG7FGACFFGGGGGFFFEF<AAF;CAF=>G<DBD*9?@1*/56B9>@037(4-447:D:86:((4-4890(,7>9><)47?F??(#
@M06045:235:000000000-JCY5N:1:1101:6193:9357 2:N:0:TACAGC
TACAGCGGACTACACGGGTTTCTAATCCTGTTTGCTCCCCTAGCTTTCGCGCATCAGCGTCAGTTATGGTCCAGTGCGCCGCTTTCGCCACAGGTGTTCCTCCCGATATCTACGCATTTCACCGCTACACCGGGAATTCCACGCACCTCTCCCACACTCCAGCACGGCAGTTTCGCCTGCAAGCTCCCAGTTGAGCCGGGAGATTTCACAGGTGACTTACCGCACCGCCTACGCGCCCTTTACGCCCAATAATTCCGAACCACGCTCGCACCCTACTTATTACCGCGGCTGCTGGCACCCG
+
<BCCFGGGGG>EFGGGDGGGCFFFFGEFFCF,CCFDFGGGAFGGGFFFGGGGG7FGGGGGGG@FEGGGFFGFFFFGGGF:FECCGGGGE:CFG,AEFGGGG,ACECF@+??<<AC?FGGFCBFEEG>EGECECE+=<>FFCDCGEGG8CCCEGCFGCDF@8@FGGGEEGD?,;DEGGGFGCFCE,CCGEF8C?EGGF:1=***0>A++AFC<96CFFCFGFDDCDGDGG5BFEB>>7@3*)@6)7773C*9*9*08)1;3)7,(((4(99>5B(.()-).)))40-(-3318:2:BBF:(#
@M06045:235:000000000-JCY5N:1:1101:9902:9364 2:N:0:TACAGC
TACAGCGGACTACAAGGGTTTCTAATCCTGTTCGCTCCCCACGCTTTCGCGTCTCAGCGTCAGTACCGTCCCAGAGAGCCGCCTTCGCCACGGGTGTTCTTCCCGATATCTGCGCATTTCACCGCTACACCGGGAATTCCACTCTCCTCTTCCGGACTCTAGCCACACGGTTTCCACCGACAGCTCGAGGTTGAGCCTCGAGTTTTCACAGCGGACCTGTGAAGCCGCCTACACGCTCTTTACGCCCAATAAATCCGAACAACGCTTGCCCCCTACGTATTACCTCGTCTGCTGGCACGCG
+
CCCCFFEGGGFGGGGFFGGFGAEFGGGGGGGGFGGGGGGFCGGGGGGFFECFG>FGFGEF:@@FFFGDFFGDEEGFFGGGGGGGGGFEGFG@DDFFGGGGEFCFGGFGEGGGF77C:FDFGGGGGGDEG8FF=FF7@BE,<DFG9FF,D>>FG57***??,=F,?F8CC:>EGGGFGFEGE8C5<C*?EDECCF:<C*8*=C0CFFFFFF+>EC7C557:)>CD*97<<:@F)3?@)0)0@FFBGGG>GGC7=FFF>(0->F:21:(-4>47B61:B:?<()66)22(,3364)30(,((#
@M06045:235:000000000-JCY5N:1:1101:15043:9368 2:N:0:TACAGC
TACAGCGGACTACAGGGGTTTCTAATCCTGTTCGCTCCCCACGCTTTCGCGTCTCAGCGTCAGTACCGTACTAGAGAGCCGCCTTAGCCACGGGTGTTCTTCCTGATATCTGCGCATTTCACCGCTACACCAGGAATTCCACTCTCCTCTTCCGGACTCTAGCCTGATGGTTTCCACCGGCGTCTCGAGGTTGAGCCTCGAGTTTTCACAGCGGACCTACCAAGCCGCCTACACGCTCTTTACGCCCAATAAATCCGGACAACGCTTGCCCCCTACGTATTACCGGCGCTGCTGGCACGCC
+
CCCCGGGGGGGGGGGGGGEFGGGGGGGGGGGGGGGFGGGGGGGGGGGGGGGGGGGGFGGGGGGGGGGGGGGFGEFGFGGGGGGGGGGGGGGGGGGGGGGGGGGGGGGGGGGGGGGGGGGGGGGGGGGGGGGGGEGGGGGGGGGGGGGFGGGGGGGGGGGGFGGGGGFGFGGCFFCCFFGGECCGEGGDGGECCGFC<<FEC5A=CCE7C9EFC<7DGDF4.947CFGGG>:4)4:BEE>CB77@75/>FGGF=**652;137:69(4332?@D0(4:2?4:))61((,4>>;D?B?1<?(#
@M06045:235:000000000-JCY5N:1:1101:7969:9389 2:N:0:TACAGC
TACAGCGGACTACTGGGGTTTCTAATCCTGTTTGCTCCCCTAGCTTTCGCGCCTCAGCGTCAGTTGTGGTCCAGTGCGCCGCTTTCGCCACAGGTGTTCCTCCCGATATCTACGCATTTCACCGCTACACCGGGAATTCCACGCACCTCCCCCACACTCAAGCACGGCAGTTTCGCCTGCAGGCTCTGAGTTGAGCCCAGAGTTTTCACAGGTGACTTACCGCCCCGCCTACCCTCCCTTTACGCCCAATAATTCCGAACAACGCTTGCCCCCCTCGTATTACCGCGGCAGCGGGCACGCA
+
CCCCGDGGGCC@FFFFGG@CFFGGGGGG9FEFF,<CEGGGGGDEGFGGEGECG@CFFFBFDCECGFCFFAFFGGC,CFEGFEE:CEBCE:FF<F?,EFFGGEEEG@:FGGE<<DEGEGGF9ED@FEGEGGFE@EFFGGGGGGGGCEG7@,+6BBEGDFFGF,4:DCEGEG?F>>**4BEF64A80:,,=<CF?CFFGFD*=5++>CF?+<9<CFGG+;6+4:C)7D<<C33)),)5>>FGFFB:CDDDF47F6=7@)(83)<:6><1<?FFFFB0603<::>AA0(372(-(((49(4(-#
@M06045:235:000000000-JCY5N:1:1101:23447:9409 2:N:0:TACAGC
TACAGCGGACCACCAGGGTTTCTAATCCTGTTCGCTCCCCACGCTTTCGCTCCTCAGCGTCAGTATCGGCCCAGAGACCCGCCTTCGCCACCGGTGTTCCTCCTGATATCTGCGCATTTCACCGCTACACCAGGAATTCCAGTCTCCCCTACCGAACTCTAGCCTGCCCGTATCGACCGCAGGCTTGGGGTTGAGCCCCAAGTTTTCACGGTCGACGCGACAAGCCGCCTACGAGCTCTTTACGCCCAATAAATCCGGACAACGCTCGCGCCCTACGTCTTACCGCGGCTGCTGGCACGGC
+
CCCCGGGGGGGGGGGGGGGGGGGGGGGGGGGGGGGGGGGGGGDGGEGGGGEFG8FGGGGGGGGGGGGEGGGGGGGGGGGGGGGGGGGGGCGGGGGGGGGGGGGGGGGGGGGGGGGGGGGGGGGGGGGGGGGGGGGGGGGGGGGFGGFGGGGGGGGGGGGGGGGGGGGGGGGGGGDGGGGGGGGGGGGGFGEGG6BEFGGGGGGGGEFCGGGGGGGGGGECBDCFFFGGG@EFF<<FFFFG?FFEDGDDDDFFFFGF@;EFFFF9>:?6>05BD>(11(((-<AF((,7>69?:>>:(8:(#
@M06045:235:000000000-JCY5N:1:1101:7173:9415 2:N:0:TACAGC
TACAGCGGACTACCAGGGTTTCTAATCCTGTTTGCTACCCACGCTTTCGCTCCTCAGTGTCAGTACTGGCCCAGAGATCCGCCTTCGCCACCGGTGTTCTTCCCAATATCTACGAATTTCACCTCTACACTGGGAATTCCGCTATCCTCTCCCGAATTCAAGCAACCCAGTATCAAATGCAGTCCCCAGGTTAAGCCCAGGACTTTCACATCTGACTTGGGTCGCCGCCTACGCGCCCTTTACGCCCAGTAATTCCGAACAACGCTCGCCCCCTTCGTATTACCGCGGCTTCTGGCCCGCT
+
CCCCGGGGGGGGGGGGGGGGGGGGGGGGGGGGGGGGGGGGGGGGGGGGGGGGDFGGGGGGGGGGGGGGGGGGGGGGGGGGGGGGGGFEGGGGGDFGGGGGGGGGGGGGGGGGGGGFGGGGGGGGGGGGGGGGGGAFGGGGGGGGGGGGGGGFGGGGGGGCGCFGGGGGGGGGGGGGGFGGG9FF6FGGC?FGGGGGGGGGGFFGGFC,CF<DGGGGGGAFFDFGDD<DGFDFFFFFFFFGFFF5CDGEGGGF?FGFFFFFFFF04(46>>EBFFFFBB?BF):)-11(1;(,643.((((#
@M06045:235:000000000-JCY5N:1:1101:13010:9432 2:N:0:TACAGC
TACAGCGGACTACCGGGGTATCTAATCCTGTTCGCTCCCCACGCTTTCGCGTCTCAGCGTCAGTACCGTCCCAGAGAGCCGCCTTCGCCACGGGTGTTCTTCCCGATATCTGCGCATTTCACCGCTACACCAGGAATTCCATTCTCCTCTTCCGGACTCTAGCCAGACGGTTTCCATCGACGTCTAGAGGTTAAGCCTCTAGTTTTCACAACGGACCTGTCTGGCCGCCTACACGCTCTTTACGCCCAATAAATCCGGCCAACGCTTGCCCCCTACGTATTCCCGCGGCTGCTGGCACGCG
+
CCCCGGGGGGGGGGGGGGGDGGGGGGGGGGGGFGGGGGGGGGGGG:FGGGGEG:FGGGG:FGEGCFFGGGGGGGFFFGGGGDGEFGGGGFGG:CCGGEGFGGGGGEEGDFFGFGGGEFGGGGGGGD7C<FG@FC<>CFGGDFFGGGGGGGGGGGGGGGFGGGGGGGCGGEEGCEFCFGGFGGGGGGF+BEGGGFGGGFGDFGGGGCEFFGFGDCGGC7>F?7FFFGDGGD>F47?D>EFGF*6>75CBF4CFFFFFD(),55:268:8:?9@E((((42<(-).(4021,-4).8?(51(#
@M06045:235:000000000-JCY5N:1:1101:22958:9434 2:N:0:TACAGC
TACAGCGGACTACTAGGGTTTCTAATCCCGTTTGCTCCCCTGGCTTTCGCTCCTCAGCGTCAGTGTTGGTCCAGGATGCCGCCTTCGCCACCGGTGTTCCTCCAGATATCTACGCATTTCACCGCTACACCTGGAATTCCGCATCCCTCTCCCAAACTCAAGCCATCCAGTATCAGACGCAGTTCCCCGGTTAAGCCGAGGGATTTCACGTTTGACTTAGTTGGCCGCCTACGAGCCCTTTACGCCCAGTAATTCCGAACAACGCTTGCCCCCCCCTGATTACCCCGGCTGCTGGCACGGA
+
CCCCGGGGGGGGGGGGGGGGGGGGGGGEGGGGGGGGFGGGGDFGGFGGGGGFGFGGGGGGGGGFFGGGGGGGFGGFFGGGEGGGEGGGGEEFGDGGGGGE?EFDDFGDGFGGGGGGGCGGGGECFEDGFGFFGCCGGCGGGGEGGGGGGGGCFFFGDEFFFGGGGGGGFGGGGGGGGGEGGDEFFCEDEGEGGGEGGG*:BE8:FGGGF=F4?C+:CFAGF>;DFFGGGBBFDBFBFFFCF??@GGG3*2>FFFGFFF:1>FBB>B?:2:FFDF>F(((6:6)6(-232((,).:804:(#
@M06045:235:000000000-JCY5N:1:1101:24899:9451 2:N:0:TACAGC
TACAGCGGACTACACGGGTATCTAATCCTGTTCGCTCCCCACGCTTTCGCGCCTCAGTGTCAGTAACGTCCCAGCGAGCTGCCTTCGCTATTGGTGTTCCTCCTGATATCTGCGCATTCCACCGCTACACCAGGAATTCCACTCGCCTCTTCCGTACTCTAGCCATGCAGTATCCACCGGCTTTCAAAGGTTGAGCCTTTGACTTTCACAGCGGACTTACATGGCCACCTACGCGCGCTTTACGCCCAATGATTCCGGACAACGCCTGCTCCCTACTTATTACCGAGGCCGCGGGCCGGTA
+
CCCCGGGGGGGGGGGGGGG>FFFGGGGGGFGGGGGEGGGGGGGGDGGGGGDC:@BEFGGGGGDGGFGGGGGGGGGGCGGEEGGGAFGGGF7F<FE=FGGGGGGGGCEGGGGGGEGGE?EFDGFFGCBFGGGGGGCFFGGFGF98@CCGGGF9=EGGG+@FGDC@EFFGGFCCBFECCGGGG8C,DFF?,2D,D6FFGGGGGGFGGGG,CE,6C5C<CFAFF7+;**2><F)=39(8:>)>)79>DD5)7C<=7=C=@9),8<:,((.(4(8;;7<2).-62446((((((,3((-1((4-#
@M06045:235:000000000-JCY5N:1:1101:12107:9463 2:N:0:TACAGC
TACAGCGGACTACACGGGTTTCTAATCCTGTTCGCTCCCCACGCTTTCGCTCCTCAGCGTCAGGTAAGGCCCAGAGAACCGCCTTCGCCACCGGTGTTCCTCCTGATATCTGCGCATTTCACCGCTACACCAGGAATTCCGTTCTCCCCTACCTACCTCTAGCCAGCCCGTATCGAATGCAGACCTGGAGTTAAGCCCCAAGCTTTCACACCCGACGTGACAAGCCACCTACGAGCTCTTTACGCCCAATAATTCCGGACAACGCTTGCGCCCTACGTATTACCGCGGCTGCTGGCCCGGC
+
CCCCGGGGGGGGGGGGGGGGGGGGGGGGGGGGGGGGGGGGGGGGGGGGGGGGGGGGGGGGGGGGGGGGGGGGGGGGGGGGGGGGGGGGGGGGGGGGGGGGFGGGGGGGGGGGGGGGGGGGGGGGGGGGGGGGGGGGGGGGGGGGFFGGGGGGGGGGGGGGGGGGGGGGGGGGGGGGGGGGGGGGGGGCCGFGGFGGGGGGGGGFGGGFGGFDGCGGGGDGFGGGGGGFGFFFFF:B>FB7@FF>GCGFGFFFFFFFF9:;3>B>>::1?9:)04?F:<?<?<<46;21>;1:?)8?((((#
@M06045:235:000000000-JCY5N:1:1101:13659:9475 2:N:0:TACAGC
TACAGCGGACTACTAGGGTTTCTAATCCTGTTCGCTCCCCATGCTTTCGCTCCTCAGCGTCAGTTAATGCCCAGAGACCTGCCTTCGCCATCGGTGTTCCTCCTGATATCTGCGCATTTCACCGCTACACCAGGAATTCCAGTCTCCCCTACATCACTCTAGTCTGCCCGTACCCACCGCAGATCCGGAGTTGAGCCCCGGACTTTCACGGCAGACGCGACAAACCGCCTACGAGCTCTTTACGCCCAATAATTCCGGATAACCCTTGCGCCCTACGTATTACCCAGGCTGCTGGCACGTG
+
CCCCGGGGGGGGGGGGGGFGGGGGGGFGGGGGGGGGGGGGGGGGGGGGGGGGGGGGGGGGGDGGGGGGGGGGGGFGGGGFGGGGGGGDGGGGGGGGGGGGGGGGGGCDCFGGGGGGGGGGGGGGGGGGGGGGGGGGGGGGGGFGGGGGGFGGGGGGGGGGGGGGFGGGGGGGGGGGGGGGGGECFGGGGCGGGGGGFFGGCCEEFFGC:FCDEGGGDGEGFDDDCGCCD>BFF6:B)9@>@FFBDGGF399*9@F4:;F0>FF((.22?()8B9::0,)-(4)-()(-3,.(.)38(.3(#
@M06045:235:000000000-JCY5N:1:1101:25515:9485 2:N:0:TACAGC
TACAGCGGACTACCCGGGTATCTAATCCTGTTTGCTCCCCACGCTTTCGTGCCTGAGCGTCAGTGTTGGCCCAGGGGGCTGCCTTCGCCATCGGTGTTCCTCCACATCTCTACGCATTTCACTGCTACACGTGGAATTCCACCCCCCTCTGCCACACTCCAGCCCGCCAGTTTCCAATGCCATTCCCAAGTTGAGCTCGGGGCTTTCACATCGGACACAACGAACCGCCTGCGCACGCTTTACGCCCAGTAATTCCGATTAACGCTCGCACCCTACGTATTACCGCGGCTCCTGGCCAGTC
+
CCCCFGGGGGGGGGGGGGGGGGGGGGGGGGGGGGGGGGGGGGGGGEGGGGGGGGDGFGGFGGGGGGGGGGGGGGGGGGGGGGGGGGGGGGGGGCGGGGGGDGGGGGFGEGGGGGGGGGGGGGGGGGGGGGGGGGGGGGGGGGGGGGGGGG69EGGGGFCEFGGFDEGGGGFGDFFGGFGGGGFFGGGGGGGGGGGGDFEDGGGGGDFFGGGGGGGGDGFGFGGGDD3>573<7>6BE:5D>**.7CDEF*:=F?CB?:5?:?<,32,496BFFFBB18?FF)6<290909((.5(1((,)#
@M06045:235:000000000-JCY5N:1:1101:6952:9498 2:N:0:TACAGC
TACAGCGGACTACAGGGGTTTCTAATCCCGTTTGCTCCCCTGGCTTTCGCTCCTCAGTGTCAGTGTTGGTCCAGGACGCCGCCTTCGCCACCGGTGTTCCTCCAGATATCTACGCATTTCACCGCTACACCTGGCATTCCGCGTCCCTCTCCCAAACTCAAGCTATCCAGTATCAGATGCAGTTCCCCGGTTAAGCCGAGGGATTTCACGTCTGACTTAGTTAGCCACCTACTAGCCCTCTACGCCCAGTAATTCCGAACAACGCTTGCCCCCCCCGTATTACCCCGGCTGCTGGCACGGG
+
CCCCGFGGDGGGGGGGGGGGDGFEFGGGFGGGGCFGGGGGGFFGGGGFGC:FGGGGGGGGFGGFGGGGGGFFGGGEFEGEDGGCGG7CFCEGGFFGGGGGGGF?E,=FCF<,EDG::FFCFGGGGGFGGGGGCD,ADFDDFGEGGGGF?FFGGG7DFGGCFFGG,,>EGGFFFGGGGCAFFADGGGGGGGGGCBFGFE8CCE=CGFCFGGGG6CGG77+:C+;++*;FGFFF*7>FF:?*8F@FDGDE**08@?GFF0)2>FB06:::0>:>DFFBB?(2>AA9(4490(4??7((..,-#
@M06045:235:000000000-JCY5N:1:1101:11888:9513 2:N:0:TACAGC
TACAGCGGACTACCAGGGTTTCTAATCCCGTTCGCTCCCCGCGCCTTCGCGCCTCAGCGTCAGGTCAGGTCCAGGCGGCCGCCTTCGCCACTGGTGTTCCTCCGGATCTCTACGCATTTCACCACTACACCCGGAATTCCACCGCCCTCTCCCTGCCTCCAGCCCGACCATCACGACGGACCCTCCCCCGTTAAGCGGGGGGCTTTCACCGCCGATGTGTCGGGCCGCCTGCGCGCGCTTTACGCCCAGTAATTCCGGCCAACGCCCGGACCCTACGCGTTACCGCGGCTGCTGGCCCGCG
+
ABCCGDGEEGEGGGGGGGEFFGFGGGGFGGGGGGGGCFFGGEEEECBFGGGGG:FD@EEBCCGDEE,9,CCFCFGGEFGGGGD7FGEFG+FBFGEFGGGG9FFGCFECFFGFDFCFCCF9DCCDGFGGGGGGEGGGGCEGGGG@EGGGGCED6E8CGGGF>,CG>E8EG5B:+?=*:CEGGEGGGGGEC8/;E/<C*:5CE5=8ECFGFGEGGC)/9*=CF*CDGGDDGB@FFB45BF;CF*/<DDG3C77@=7*@@>)75>?<>(9>B18<D708:(,414?>?411214()5?:((,(#
@M06045:235:000000000-JCY5N:1:1101:14890:9531 2:N:0:TACAGC
TACAGCGGACTACACGGGTTTCTAATCCCGTTCGCTCCCCACGCCTTCGCGTCTCAGTGTCAGGACCGGCCCAGCAAGCCGCCTTCGCCACTGGTGTTCCTCCCGATCTCTACGCATTTCACCACTACACCGGGAATTCCACTTGCCTCTACCGTCCTCCAGGTGACCAGTTTCCATGGACTGCGCCCAGTTGAGCCGGGCGATTTCACCACAGACTTGGCCTCCCACCTACACGCGCTTTACACCCAGTAATTCCGGACAACGCTTTCCTCCTACGTATTACCGCGGCTGCTGGCCCGCA
+
CCCCGCCGGGGGGGGGGDFCG<FEGGGGGGFFGGGEGGGGGGGGGGEFG@F@CCDAGG9CC,CFE<FEGG:FG8EFF@EFEGGGGGCEGEGGFEFCFEGG?AEGBEFC<EFEFFGGGGGGGFBDG8FF@FGEDGDGGF<FCGGC=CGGGGCFFEBEGDG6F8,@3@:>>:CCFF9>,D6,:BDFGGDCG5C;2<8F6C55B=E:=*<+<C99C44CD76*<FGFDD<9C5)/4243;>5D@F=@C*5597:*=4?*<()-<)276?0(64*7?(3404244<A>?;6(31424>:0(22(#
@M06045:235:000000000-JCY5N:1:1101:20038:9534 2:N:0:TACAGC
TACAGCGGACTACAGGGGTATCTAATCCTGTTTGCTACCCACGCTTTCGTGTCTCAGCGTCAGCAATGGTCCAGAAAGCCGTCTACACCGCTGGTGTTCCTCCTGATATCTACGCATTTCACCGCTACACCAGGAATTCCGCTTTCCTCTCCCACGCTCGAGCACTCCAGTTTTCGGCGCACCCTCCCAGTTAAGCCGGGAGATTTCACACCGAACTTAGAGCACCACCTACACACTCTTTACGCCCAGTAATTCCGAACAACGCTCGCTGCCTACGTATTACCGCGGCTGCTGGCCCGTC
+
CCCCGGGGGGGGGGGGGGGDGGGGGGGGGGGGGGGGGGGGGGGGGGGGGGGGGGGGGGGGGGGGGGGGGGGGGGGGGGGGGGGGGGGGGGGGGGGGGGGGGGGGGGGGGGGGGGGGGGGGGGGGGGGGGGGGGGGGGGGGGGGGGGGGGGGGGGGGGGGDGGGGGGGGGGGGGGGGGGGGGGGGGGGGGGGGGGGGGGGGCEGGGGGGGGFGGGGGGGFGFGGGGGGGGFFFFFFFFFFGFFFFGGGEFF:FFFFFFF39EFFBF<FFFB@DFF2:?B2>BD>426;17;9??33?(49(#
@M06045:235:000000000-JCY5N:1:1101:12625:9535 2:N:0:TACAGC
TACAGCGGACTACCCGGGTATCTAATCCTGTTCGCTCCCCACACTTTCGCTCCTCAGCGTCAGGACATGCCCAGAGAACCGCCTTCGCCACCGGTGTTCCTCCTGATATCTGCGCATTTCACCGCTACACCAGGAATTCCGTTCTCCCCTGCATACCTCCAGTCTGCCCGTATCGAAAGCAAGCCACCAGTTAAGCCAGTGGATTTCACTCCCGACGCGACAAACCGCCTACGAGCCCTTTACGCCCAAAAATTCCGGACAACGCCCGCACCCTACGGATTACCCCGGCTGCTGGCCCGCA
+
CCCCGGGGGGGGGGGGGGGGGGGGGGGGGGGGGGGGGGGGGGGGGFGGGGGGGGGGGGGGGGGGGGGGGGGGGGGGGGGGGGGGGGGGGGGGGGGGGGFGFGGGGGGGFGGGGGGGEGGGGGGGGGGGGGGGGGGGGGGGGFGGGGGGGFDGGGGGGGGGGGGGGGGGGGGEGGCFGCEGFGGGGGGGGGFFGGGGGGF8EFGFGCCFG?EFGGG3))2)8CD<GGDGD5>55(,5:F:F4**09CD3C5F@:776?931::69>(49>(...4?<(((,33)<(3416(-(58:?((((#
@M06045:235:000000000-JCY5N:1:1101:3841:9562 2:N:0:TACAGC
TACAGCGGACTACTGGGGTTTCTAATCCTGTTTGCTCCCCACGCTTTCGCGTCTCAGCGTCAGTCACGTCCCAGCGAGCTGCCTTCGCAATTGGTGGTCCTCCTGATATCTGCGCATTTCACCGCAACACCAGGAATTCCACTCGCCGCCTCCGCACTCTAGCCCGACAGTATCCACCGGCATTCCAGGATTGACCCCCCAACTTTCAAAACGGACCTACCTGGCCGCCGAAACGCTCTTTACGCCCTATGATTCCGGCACACGACTGCCTTCTGCTGATTCCCACGGTCGCTGCGCAGGT
+
8ACCA8F@+676CFCECECF;FEGFFECFACFGFF,,CDCGFGGG,DAFCE@7C<<6@FF:@FF9,<CF,@F<<C:76BC<8<FG@,,,@,5,B,++8,,9,<F@95E,,55,@4++8A9,5C74++@,@FG8FFDD=,,CE=>8E83++63@+BCG*3,EE;,,@*4B*6,,,,,,6:*4*:AF9<1?*+52:++*/=/33*<+>C++++2/7*1/*1*.***9<))/)))02-00))>6=FF*C))2*2*19CF?0)()8:0(((422**05)))))).)))),-((-4((4((-,,,#
@M06045:235:000000000-JCY5N:1:1101:7675:9566 2:N:0:TACAGC
TACAGCGGACTACACGGGTATCTAAGCCTGTTTGCTCCCCACCCTTTCGCTCCTCAGCGTCAGTTACGGCCCAGAGATCTGCCTTCGCCATCGGTGTTCCTCCTGATATCTGCGCATTCCACCGCTACACCAGGAATTCCAATCTCCCCTACCGCACTCTAGTCTGCCCGTACCCACTGCAGACCCGAGGTTGAGCCTCGGGATTTCACAGCAGACGCGACAAACCGCCTACGAGCTCTTTACGCCCAATAATTCCGGATAACGCTTGCGCCCTACGTATTACCGCGGCTGCTGGCACGGA
+
CCCCGGGGGGGGGGGGGGGGGGGGGGGGGGGGGGGGGGGGGGGGGGGGGGGGGGGGGGGGGGGGGGGGGEGGGGFG@EGGGGGGGGDFGGGGGGGGEGGGGGGGGGGGGGGGGGGGGGGGGGGGGGGGGGGFDGGFGGGGGGFGGGGGGGGGGEGGGGGGGGGGGGGGGGG8EGGGGGFGFGGGGGGGDGGFGGDFF,=EGGGGGGGGGGCG=FGGGGFGAGGGGGGDGEBFF:BF)<FFFFB>DGGEG5F?FFGFF97()9<((8?F?,7>BB7::(4::DAF0603>69?7:?B:?B(#
@M06045:235:000000000-JCY5N:1:1101:18597:9570 2:N:0:TACAGC
TACAGCGGACTACAGGGGTATCTAATCCTGTTTGCTCCCCACGCTTTCGCACCTCAGCGTCAATATGTGTCCAGTAAGTCGCCTTCGCCACTGGTGTTCTTCCGAATATCTACGAATTTCACCTCTACACTCGGAATTCCACTTACCTCTCCACAATTCTAGCGATGCAGTCTTAAAGGCAATTCCGGAGTTGAGCCCCGGGCTTTCACCTCTAACTTACAAATCCGCCTACGTGCGCTTTACGCCCAGTAATTCCGAACAACGCTAGCCCCCTCCGTATTACCGCGGCTGCTGGCCCGGA
+
CCCCGGGGGGGGGGGGGGGGGGGGGGGGGGGGGGGGGGGGGGGGGGGGGGGGGGGGGGGGGGGGGGGGGGGGGGGFFGGGGGGGGGGGGGGGGGGGGGGGGGGGGGGGGG9FGFGGGGGGGGGGGGGGGGCFFFEGGGGGGGGGDGGGGEFGGGGGGGGFGC;C8=8BFFGCCGGFGGGGGCCDEGGDEGGGGD8CGGGGGGGGGGGGGGFCFGGGDGFGFGC+?DDGGDEFB;()5>>DFFFBD5<>FGG**9F@FB52>?:17(,,274>B0<61?(.4)6>29>(4-707:0,(,43#
@M06045:235:000000000-JCY5N:1:1101:21923:9623 2:N:0:TACAGC
TACAGCGGACTACACGGGTCTCTAATCCTGTTTGCTCCCCACGCTTTCGCTCCTCAGCGTAAGTTCCCGCCCAGAGTGCCGCCTTCGCTACGCGTGTTCCTCCCGATATTTGCGCATTTCACCGCTACACCGGGAATTCCACACCCCTCTACCGGACTCGACTCATCTCCGTACCGAGTGGGCCCTCCACGGTGAGCCGGGAGATTTCACAACCGACCTGCCAACCCGCCTACGACCTCTTTACGCCCAATAAACCCGTACCACGCCTTCCTCCTACGTATTACCGGCGCTGCAGGCCCCG
+
8@,A,6+6+++,6CCF6+C+C@F,EC,,;EFGFGG9@6C,;@@FE@C9FGBCCEC,,:+8,66@<F,,8FFFG,:=,6CF=C7=FFFEGDD7++7@+,<C<D@F77+8@,,A?:@G+8D,AECF7+8+=FFG+8++,@3E9F,C++*6:D;FF**@BCF*,*1>,5,,,,4;:*88*:=:**=33*38>C8*38**+**//*1*2++:+<+*1*/937)*)**2**1/178).-173)9*//795C)7*17/*/*0.()())..(-(((.5*04(.)-.)-(6:2(((-4(,((((11((#
@M06045:235:000000000-JCY5N:1:1101:10546:9633 2:N:0:TACAGC
TACAGCGGACTACTCGGGTATCTAATCCTGTTTGCTCCCCACGCTTTCGTGTCTCAGCGTCAGGTACGTTCCAGAGCGCCGCCTTCGCCACCGGCCTTCCTCCCGATCTCTACGCATTTCACCGCTACACCGGGAATTCCGCGCCCCTCTCCCGCCCTCTAGCCTGGCAGTACCCTCTGCGCTTTCCGGGTTGGGCCCGAAGCTTTAACATAAGGCTTACCAAACCGCCTACACCCCCTATACGCCCCGTGAATCCCAACAACGCTTGCCACCTTCGCCTTACCGCGGCTGCTGGCACGCG
+
CCCCFGGGGGGGGGGGGGGFGFGGGGGGFGGGGGGFGGGGGGGEGGGGGGGCFFFGGGCGGFGGEGGD@FGFGGGFFE7=CFEGGGGEEGGGEF@:CEGGEFFGGCFGFGGGGFGFGCFGGGGGG@FFGGG7:B>FFFGFFG+C+8@3B6@,DCEBEEFGFF@F,6::FEE9,BFB58:9:ECCE?FE>EGGGC5CFEE8?EGGDC?FGF0*0:44CGFFF79<CG5CC:)861()7;>*90/5>37)1**0)1?)).)45)412<:0188@@7).4(((,).3(((,(((442.4(.-(#
@M06045:235:000000000-JCY5N:1:1101:5998:9643 2:N:0:TACAGC
TACAGCGGACTACTCGGGTTTCTAATCCCGTTTGCTACCCTAGCTTTCGCGCCTCAGCGTCAGTGTCGGTCCAGGATGCCGCCTTCGCCACCGGTGTTCCTCCAGATATCTACGCATTTCACCGCTACACCTGGAATTCCACATCCCTCTCCCGCACTCAAGCCTTCCAGTATCAGACGCAGTTCCCAGGTTAAGCCGGGGGATTTCACGTCTGACTTAGAAGGCCGCCTACGCGCCCTTTACGCCCAGTAATTCCGAACAACGCTTGCCACCTCTGTATTACCGCGGCTGCTGGCACAGG
+
CCCCGFGGGGGGGFGGGGFFCGGFGGGGGGGGGGGGGGGEFGGGGGGGGGFDGBFGGGGGDGGGGGGGGEGGGGGGGGGGGGGGGGGGGGGGGGGGCEGAAFGGGGFGFFGGGGGGGCGGDFFGGGGGGGGGGGGGGGGFGGGGC,DFGGGGGGGGGGGGGGGGGCGGGGGFFGGGGGGDCE:DFFGGGGGGGGGGGGGGGGGCE@FFFFFC>FFGCFC>?::DGFDDG@BFFFB>EBDF:FFFGGGFG<F?F?F4:8>2BF?B>FFFB>FF>?:>:.-64AFA079>>69FF:7?7>:(#
@M06045:235:000000000-JCY5N:1:1101:20023:9652 2:N:0:TACAGC
TACAGCGGACTACTAGGGTTTCTAATCCTGTTTGCTCCCCACGCTTTCGCACCTCAGCGTCAACAGTCGTCCAGTAAGTCGCCTTCGCCACTGGTGTTCTTCCGAATATCTACGAATTTCACCTCTACACTCGGAATTCCACTTACCTCTCCGACGTTCTAGCGATGCAGTCTCAAAGGCAATTCCGGGGTTGAGCCCCGGGCTTTCACCTCTGACTTGCAAAGCCGCCTACGCGCGCTTTACGCCCAGTAATTCCGAACAACGCTAGCCCCCTCCGTATTACCGCGGCTGCTGGCACGGA
+
CCCCGGGGGGGGGGGGGGEFGGGGGGGGGGGGGGGGGGGGGGGGGGGGGGGGGGGGGGGGGGGGGGGGGGGGGGGGGGGGGGGGGGGGGGGGGGGGGGGGGGGGGGGGGGGGGGGGGGGGGGGGGGGGGGGGGGGGGGGGGGGGGGGGGGGGGGGGGGGGGFGEGGGDFFGGGGGGGGGGGGGGGFGEGGGGGGGGGGGGGDGGGGGGGGGGGGGGGGFGFG7CGCCDG>>AEFF>>EFGFFFEGGGFGGFFFFFFFFFFFFFFFB6(5:@EB0<FF?B<FBFBFFF4>>9FF?BF<B:3#
@M06045:235:000000000-JCY5N:1:1101:9474:9657 2:N:0:TACAGC
TACAGCGGACTACAAGGGTTTCTAATCCTGTTTGCTCCCCACGCTTTCGCACCTCAGCGTCAATATGTGTCCAGTAAGTCGCCTTCGCCACTGGTGTTCTTCCGAATATCTACGAATTTCACCTCTACACTCGGAATTCCACTTACCTCTCCACAATTCTAGCGATGCAGTCTTAAAGGCAATTCCGGAGTTGAGCCCCGGGCTTTCACCTCTAACTTACAAAGCCGCCTACGTGCGCTTTACGCCCAGTAATTCCGAACAACGCTAGCCCCCTCCGTATTACCGCGGCTGCTGGCCCGGT
+
CCCCGGGGGGGGGGGGGGFGGGGGGGGGGGGGGGGGGGGGGGGGGGGGGGGGGFGGGGGGGGGGGGGGGGGGGGGGGGGGGGGGGGGGGGGGGGGGGGGGGGGGGGGGGGGGGGGGGGGGGGGGGGGGGGFGGGGGGGGGGGFGGGGGGGGFGGGGGGGGGGGGGGDEFGGGGGGCFGGGGGGGFGGGGGGGGGGGGCEGGGGGGGGGGGGC9>7CGGFGFGGDGFD45>BFF@@FFFF3=AFFGGDEGGGFFBGFF<BFFFFFFB<>FF@FF9:<9B?<:ADFB9399>967?01(-34#
@M06045:235:000000000-JCY5N:1:1101:23166:9683 2:N:0:TACAGC
TACAGCGGACTACTGGGGTTTCTAATCCTGTTTGCTCCCCTAGCTTTCGTGCCTCAGTGTCAGGTGTTGTCCAGGGACTCGCCTTCGCCACTGGTGTTCCTCTTGATATCTACGCATTTCACTGCTACACCAAGAATTCCAGTCCCCCCTCCAAACCTCCAGCCCAACAGTATTCAATGCCATTTCAGGGTTAAGCCCTGAGCTTTCACATCAAACTTTTTAGGCCACCTACGCACCCTTTACGCCCAGTGAATCCGAACAACGCTCGGGACCTCTGTATTACCGCGGCTGCTGGCACACA
+
CCCCGGGGGGGGGGGGGGGGGGGGGGGGGGGGGGGGGGGGGGGGGGGGGGGGGGGGGGGGGGGGGGGGGGGGGGGGGGGGGGGGGGGGGGGGGGGGGGGGGGGGGGGGGGGGGGGGGGGFFGGFGGFGGGGGGFGGGGGGGGGGGGGGGGGGG?DFGGGGGGGGGGGGGGGGG9BG8EGG:9CFGGGDCGGGGGGGGFFF6@FFGGGDGGCGGGGFFGFGFGFFGDGGGF4AEB=BAD>D6;F>D<DFGF7;86CA)4).>A?690:>F>>EFFB<B4AFA9A46>F0-(9:)).1(.1(#
@M06045:235:000000000-JCY5N:1:1101:14678:9704 2:N:0:TACAGC
TACAGCGGACTACCCGGGTATCTAATCCTGTTTGCTCCCCACGCTGTCGCGCCTCAGTGTCAGCGACTGCCCAGCAGGCCGCCTTCGCCACCGGTGTTCTTCCGGATCTCTACGCATTCCACCGCTACACCCGGAATTCCGCCTGCCTCTACAGTGCTCCAGCCGCGGCAGTATCCCTGGCCGACGCAGGGTTGAGCCCCGCGCTTTCACCAAAGACTGACCGGGCCACCTACGCGCCCTTTACGCCCAATGATTCCGGACAACGCTCGCACCCTCCGTATTACCGCGGCTCCTGGCACCG
+
CCCCGGGGGGGGGGGGGGGGGGGGGGGGGGGGGGGGGGGGGGGGGGGGGGGGGEGGFCGEGGGGGGGFGGGGGGGGGGGGGGGGGGGGGEGGGGGGGDGFFGGGGGGGAFFGGGGDFFGG9FFGGGGGGGGGGGGDGGGGEGDEFFG9D?9DBEC9;;DFG:FGCEGC>8BE9?CFGG?FFGGGG*?CCGGCFGD<CCFGGD*C=CEGEFG=GGF4<>FGFG3D<DG3C@5;@(205BFD:?=F3CDDG77?6=CFFBD0>)(3144:4>)7>?-4324(,(6:9(41((((,(,3:(51#
@M06045:235:000000000-JCY5N:1:1101:28039:9723 2:N:0:TACAGC
TACAGCGGACTACCCGGGTTTCTAATCCTGTTTGCTCCCCACGCTGTCGCGCCTCAGCGTCAGCAACAGCCCAGCAGGCCGCCTTCGCCACTGATGTTCTTCCCGATCTCTACGCATTCCACCGCTACACCGGGAATTCCACCTGCCTCTACTGTGCTCTAGCCTGACAGTCTAGAAGGCAGCCCTGCGGTTAAGCCGCAGTATTTCACCCCCTACTTATCAGGCCGCCTACGCGCCCTTTACGCCCAGTGATTCCGGACAACGCTCGCACCCCCCGTCTTACCGCGGCTGCTGGCACGGG
+
CCCCGGGGGGGGGGGGGGGDGGGGEGGGGGGGGGGGGGGGGGDDGGGGGGGGG@CFFGEGGCGGGGGGGGGGGGGGFGGGGGGGGGGGGGGGF9EFGGGGEFGGG>EG<BFGFFFGGGGGGGG:CFCFGGGDGDGGGBCFCGGGGGGGGF9CBDFDGFGDA9FDF8BFFGFGCE;FFFGGG*:8C8,=B56=E9E?FEGGGE+>FFG++<FD5575FC+;@FDCF</9C@BFBFB.77B4;==DDDD:C**/96*@FFE9)).7>(:169E352119,4(-)64(4(-(,-().41(533#
@M06045:235:000000000-JCY5N:1:1101:20808:9731 2:N:0:TACAGC
TACAGCGGACTACCAGGGTATCTAATCCTGTTTGCTCCCCACGCTTTCGCGCCTCAGCGTCAGTTACAGACCAGAAAGCCGCCTTCGCCACTGGTGTTCCTCCACATCTCTACGCATTTCACCGCTACACGTGGAATTCCGCTTTCCTCTTCTGCACTCAAGTCCCCCAGTTTCCAATGACCCTCCACGGTTGAGCCGTGGGCTTTCACATCAGACTTAAAGGACCGCCTGCGCGCGCTTTACGCCCAATAATTCCGGAAAACGCTTTCCACCTACGTTTTACCGCGGCTGCTGGCCCGCG
+
CCCCGGGGGGGGGGGGGGGFGGGGGGGGGGGGGGGGGGGGGGGGGGGGGGGGGGGGGGGGGGGGGGGGGGGGGGGGGGGGGGGGGFGGGGGGGGG@FGGGGGGGGGGGGGGGGGGGEGGGGGGGGGFGGGEFDGGGGGGGGDGGGGGGGGGGGGGGGGGGGGGGGGGGGGGGGGGGGDFFGGGGGGGGEGGGGFEGFEEDGGG=EFGFFF9CF6DF6C=FFGGGCDD3C>>F>968<@3C>?FBDDGFG57FFBFF?;)(0<7042<(6<?FF:(2((((-)4>0((,3(,4:0:<(2((#
@M06045:235:000000000-JCY5N:1:1101:2613:9737 2:N:0:TACAGC
TACAGCGGACTACTAGGGTTTCTAATCCTGTTTGCTCCCCACGCTGTCGCGCCTCAGCGTCAGTAATGGACCAGCTCGCCGCCTTCGCCACCGGTGTTCTTCCCAATAGCTACGAATTTCACCTCTACACTGGGAATTCCGCGAGCCTCTTCCATCCTCTAGCCCTGCCGTATCAAGCGCAGTTCCCATGTTGAGCCCAGGACTTTCACGCCTGACTAACAGGGCCGCCTACGCGCCCTTTACGCCCAGTAATTCCGAGCAACGCTACCCCCCTTCGTATTACCCCGGCTGCTGGCACACC
+
CCCCCFGGGGGDGFGEE8FGFGGCGGFGGGGGGGGGEFEEGGGGECF9FGGGDC,EDD@BCEGGGEGDAF<EDGGFGF7FFGDEG=,==CEGFFCFGGG9BEGG94BF,?FFFFEGF<FG<FF9FGGGCGG<FFFFGGAFGGCEEDE:CCCGG;@BEEGGC,@,@C>@8C3:,@>CFGEGGGGGG@GC,6B9CCCG:C8,;*;8?CFDFGGGGFGGF76<FC*1785C))85>6(857)9)**09)9@5F7*=*>F)-.-<)3(43:(,.7>57(16,(,.44-,((--2(,3820,5((#
@M06045:235:000000000-JCY5N:1:1101:19573:9738 2:N:0:TACAGC
TACAGCGGACTACAAGGGTTTCTAATCCTGTTTGCTCCCCTAGCTTTCGCGCCTCAGCGTCAGTTGTGGTCCAGAGAGCCGCTTTCGCCTCAGGTGTTCCTCCCGATATCTACGCATTTCACCGCTACACCGGGAATTCCACTCTCCTCTCCCACACTCAAGCCCGGCAGTTTCCCCAGCAGACTCTGAGTTGAGCCCAGAGATGTCACTAGAGACTTGCCGAACCGCCTACGCGCCCTTTACGCCCAATAATTCCGAACAACGCTTGCACCCTCTGTATTACCGCGGCTGCTGGCACAGG
+
CCCCGGGGGGGGGGGGGGGGGGGGGGGGGGGGGGGGGGGGGGGGGFGGGGGGGGGGGGGGGGGGGGGGGGGGGGGGGDGFGGGGGGGGGGGGGGEFGGGGGGGGGGEGGGFGGGDGGGFDFGGGGGGGGGGEGGGGGGGGGFGG9=FEGFGGGGGGGGFGG6FCFGGGC8@FFGGG>FGGGFGGEDEFGFFGGGFGGGGFCEGG,>CFGFGFCFGGGGFFFGDGDDGCD::?B>>EEFFGF=FEGD5>GGGBFF:868B>3@:62(48?)9@:(((56<>4:<430--76,,8??::4((#
@M06045:235:000000000-JCY5N:1:1101:3934:9738 2:N:0:TACAGC
TACAGCGGACTACTGGGGTTTCTAATCCTGTTTGCTCCCCACGCTTTCGCACCTCAGCGTCAATATGTGTCCAGTAAGTCGCCTTCGCCACTGGTGTTCTTCCGAATATCTACGAATTTCACCTCTACACTCGGAATTCCACTTACCTCTCCACAATTCTAGCGATGCAGTCTTAAAGGCAATTCCGGAGTTGAGCCCCGGGCTTTCACCTCTAACTTACAAAGCCGCCTACGTGCGCTTTACGCCCAGTAATTCCGAACAACGCTAGCCCCCTCCGTATTACCGCGGCTGCTGGCACGGC
+
CCCCGGGGGGGGGGCGGGFGGGFGGGGFGGGGGGGGFGFGGGGGGEGGGGEGG8<EFGGEGGGGGGGGGGGGGGGGGFGGGGGCFGGGGGGGFFFGGDGGGDFEGGGGGGCGGGGGFGGGGGGGGGGGGGGGGGGGGGGGGGGGGCFGGEGGGGGGGGGGAAFGEGGGF9>DEFCGFGGGGGFGGGGGEEGGGGGGGGGGCECCEFFGFFCFECGGGFFFBF=6CDDGGFFFFFDF:357=FA5D9C3CF>FBBGFF039EFFB90(4:<FDF018>?((.:5<1699F0>FDD?:(8:3#
@M06045:235:000000000-JCY5N:1:1101:18840:9753 2:N:0:TACAGC
TACAGCGGACTACTAGGGTTTCTAATCCTGTTTGCTCCCCACGCTTTCGAGTCTCAGCGTCAGTATTCGTCCAGTTGGCCGCCTTCGCCACCGGTGTTCCTCTCGATATCTACGAATTTCACCACTACACCGGGAATTCCACCCCCCTCTACCGTCCTCCAGTTCAGCAGTTTCCGCCGACCTCACCCGGTTAAGCCGGGCGCTTTCACAGCAGACTTGCCGTACCGCCTACACGCGCTTTACGCCCAGTGATTCCGGACAACGCTCGCTTCCTACGTATTACCGCGGCTGCTGGCACTTG
+
CCCCGGGGGGGGGGGGGGFFGGGGGGGGGGGGGGGGGGGGGGGGGGGGGGFGGGGGGGGGGGGGGGGGGGGGGGGGGGGGGGGGGGGGGGGGGEFGGGGGGGGGGDGGGGGGGGGFGFEFGGGGGGFGGGGDGGGGGGGGGGGGEC@EGGGGGGGGGGGGFFEFGGGGFGGGFGGGGGGCGGGGGGGGGGGGGFFGGDEDEGGEGGGGGGGGGF4>CCFGFGGDDGGGGE35??FDEFEGFFFDG>D5FC4@F=FFFB)9B5?F>2:(3<@DFA),88?<2):9,32(4>(17)51(4(,#
@M06045:235:000000000-JCY5N:1:1101:28375:9776 2:N:0:TACAGC
TACAGCGGACTACCCGGGTTTCTAATCCTGTTTGCTCCCCACGCTTTCGTGCCTCAGTGTCAGTTACAGTCCAGAAAGCCGCCTTCGCTACTGGTGTTCCTCCTAATATCTACGCATTTCACCGCTACACTAGGAATTCCACTTTCCTCTCCTGCACTCAAGTTTCCCAGTTTCCAGAGCTTACTACGGTTGAGCCGTAGCCTTTCACTCCTGACTTCAGAAACCACCTACGCACCCTTTACGCCCAGTAAATCCGGATAACGCTAGCCCCCTACGTATTACCGCGGCTGCTGGCACGTAC
+
CCCCFGGGGGGGEFGGGEFGGEGGGGAFGGGGGGGFFGFGFCGGGEFGGFGGFGGGGG9FEAEFFFGGGGF,CEGAFGFGGGEGGGGGGEGGGGGGGGG9EFGGGGGFFGFGGGDCEEGEFEFGGECGGGGGCDGAAFF;FFCGGGGGGFFCEGGGFGFFGFGCGGFFFFDFGF,33@DDFG,@FCGGGGGGG6CFCEE>D,<EAFFFC,;8,=;+=+3=>79D**/:C;F:)(/8BFFDFCDBD<58C:;F7868)45;AF6>F<,43(87:(1(.72>2)-37(1-7;6)420(.(2(#
@M06045:235:000000000-JCY5N:1:1101:26027:9789 2:N:0:TACAGC
TACAGCGGACTACAAGGGTATCTAATCCCGTTTGCTCCCCTGGCTTTCGCTCCTCAGCGTCAGTGTTGGTCCAGGATGCCGCCTTCGCCACCGGTGTTCCTCCAGATATCTACGCATTTCACCGCTACACCTGGAATTCCGCATCCCTCTCCCAAACTCAAGCCATCCAGTATCAGACGCAGTTCCCCGGTTAAGCCGAGGGATTTCACGTTTGACTTAGTTGGCCGCCTACGAGCCCTTTACGCCCAGTAATTCCGAACAACGCTTGCCCCCCCCGTATTACCGCGGCTGCTGGCACGGG
+
CCCCGGGGGGGGGGGGGGGGGGGGGGGGGGGGGGGGGGGGGGGGGGGGGGGGGGGGGGGDGGGGGGGGGGGGGGGGGGGGGGDGGGGGGGGGGGGGGGCGGGGGGFFCAFGGGGGGG>FGFGGGGGGEGGDGGGGGGGGGGGGGGEEFGGGGGF8DFDFFGGGGDEGGGGGGGGGGGGGGGGGDEFFFEGGG>FGGGGGGGC8,CECCFGFDCDDCDFFFFG@FGGGGGF>AE?F@BFF5FFFF3C5;FGGF4@FFF?39DFF>>?BF<FF58232139BFFFA:4((-(44)4(41432#
@M06045:235:000000000-JCY5N:1:1101:11470:9812 2:N:0:TACAGC
TACAGCGGACTACACGGGTATCTAATTCCGTTCGCTCCCCTAGCTTTCGCGCCTCAGCGTCAGGCACAGCCCAGCAAACCGCCTTCGCCTCGGGTGTTCCTCCCGATCTCTACGCATTTCACCACTACTTCGGGACTTCCGCTTGCCTCTACTGTCCTCCAGGCTCCCCATCTCCACCGGCCTCCCTGGGTTGAGCCCAGGGCTTTCACAGTGGATGCGAGAACCCGCCTACGCGCGCTTTACGCCCAGTAATTCCGGACAACGCCCGCCCCCTACGTATTACCGCGGCTGCTGGCACGCC
+
CCCCGGGGGGGGGGGGGGGGGGGGGGGGGGGGGGGGGGGGFGGGGGGGGGGGGGGGGGGGGGGGGGGGFGGGGGGGGGGGGGGGGGGGGEGGGGGGGGGGGGGGGD@FFGGGGGGGGGGGGGGGGGGGFGGGGGGGGGGGGGGGGGGGGGGGAEGGGGGFGFGG6>EGCFGGFGGGGGGEGEEGGGCFGCGGGGGGGGGGFGGGFGGFGCCFGGGCGGB:BGGGGGGGG>DF:9>@FFBGFFFBGGGFG<FF=9FF?4B>>FFBB(-269BBEB?F6?BAB9AB:B0(7>>???062)((#
@M06045:235:000000000-JCY5N:1:1101:4497:9816 2:N:0:TACAGC
TACAGCGGACTACTGGGGTTTCTAATCCGGTTCGCTCCCCACGCTTTCGCACCTCAGCGTCAGGACAGGCCCAGGTGGCCGCCTGCACCACCGGCGTTCCTCCGGATCTCTACGCATTTCACCACTACACCCGGAATTCCGCCACCCTCTGCCTGCCTCTAGCCCAGCCGTATCGGCACGCCTCGCCGGGTTAAGCCCGGCGCTTTCAGCACCGACGCACTTAGCCGCCTACGTTCGCTTTACGCCCAGTAACTCCGGACAACGCTTGCCCCCTCCGTCTTACCGCGGCTGCTGGCCCGGT
+
CCCC9FGGGGGFFGGGCCCCEGGGFGGGE+FFFECB<FGGGGGGGDFFFCFCGEFFFGDFGFCGCF<EFGGGGGGCFFFGG+CFDF=FGFG@CF@FFGGGGGG:@BCEGGGGGGG7F>DGGGGGFGGGGGGGGEDCGGFGGGG@CEGGGG3E:E9BDFG6D;F8?E>,>=E>CF**:8B;CEF5*3CE8EBEFGG@?F5?EG5/;8?C7CFGC<7C)1.17**2:F5CDDBFB(45)8595=?7CCC>:DF?F*:::>>1)5349?(8::FFB(,:9BFFFBFF((,(710:)).(((((#
@M06045:235:000000000-JCY5N:1:1101:2674:9819 2:N:0:TACAGC
TACAGCGGACTACTCGGGTTTCTAATCCTGTTCGCTCCCCATGCTTTCGCTTCTCAGCGTCAGTAGTGGCCCAGAGACCTGCCTTCGCCATCGGTGTTCCTCCTGATATCTGCGCATTTCACCGCTACACCAGGAATTCCAGTCTCCCCTACCACACTCTAGTCTGCCCGTACCCACCGCAAGTTCGAGGTTGAGCCTCGAAATTTCACGGCAGACGCGACAAACCGCCGACAAGCTCTTTACGCCCAATAATGCCGGACAACGCTGGCACCCTACGTATTACCGCGGCTGCTGGCACGTA
+
CCC@FCGGGGGGFFFG7:@FEGGGGGGGGGCFFG7:FCC,,CFGGGGGG7@C79C<,CFFF:@CF<FG8@E<:FC,FFEGFGGGGDCG,?=E:C,4B?FGGGGGF9F9FFGGGGGG@CFFE?5FFEDE<<=<F:?,?FFGBF@DFFE8=E6D,3>EEGDFGCDGG9,E,@B>CC@,@@>:5**7@EE58542,>,>D<>5E@EF,B,C?C=4*:4<CDBC5DDCCG)7))8>B04)))9**9@B3DGD3**101:9)(87)).(,((-4(0<5:,(8().4):ABF(((-(47021(.,.#
@M06045:235:000000000-JCY5N:1:1101:21471:9821 2:N:0:TACAGC
TACAGCGGACTACAAGGGTTTCTAATCCGGTTCGCTCCCCACACTTTCGCGCCTCAGCGTCACCTTCTGTCCAAGAACCTGCCTTCGCCATTGGTGTTCCTCCTGGTATCTACGCATTCCACCGCTACACCAGGAATTCCAGTTCTCTCTCCAGAGGTCAAGAATGCCAGTATCCAGTCCATCCCTGCGGTTGAGCCGCAGTCTTTAAAACCAGACTTACCATCCCGCCTACACGCCCTTTACGCCCAGTGATTCCGGGTAACGCTTGCACCCTCCGTATTACCGCGGCTGCTGGCACGGA
+
CCCCGGGGGGGGGGGGGGGGGGGGGGGGGGGGGGGGGGGGGGGGGGGGGGGGGGGGGGGGGGGGGGGGGGGGGGGGGGGGGGGGGGGGGGGGGGGGGGGGGGGGGGGGGGGGGGGGGGGGGGGGGGGGGGGGGGGGGGGGGGGGGGGGGGGGGGGGGGGGGGGGGGGGGGGGGGFGGGGGGGGGGGFGGEGGGGGGGGGGGGGGGGGGGGGGGGGGGFFGFGGGDGGGGFFFFFFBFFFGFFFFGDGFGGGFFFGFFFF>EFFFFFFFBFFFF:B?BFBFFFF6?F>>>6>6:>(1(414#
@M06045:235:000000000-JCY5N:1:1101:10958:9846 2:N:0:TACAGC
TACAGCGGACTACTAGGGTTTCTAATCCTGTTCGCTCCCCACGCTTTCGCTCCTCAGCGTCAGTATCGGCCCAGAGACCCGCCTTCGCCACCGGTGTTCCTCCTGATATCTGCGCATTTCACCGCTACACCAGGAATTCCAGTCTCCCCTGCCGAACTCTAGTCTGCCCGTATCGGCTGCAGGCCCGAGGTTGAGCCTCGGGTTTTCACAGCCGACGCAACAGACCGCCTACGAACCCTTTACGCCCAATAAATCCGGACAACGCCTGCCCCCTACGTCTTCCCGCTGCTGCTGGCCCGTC
+
CCCCGGGFGGGGGFFGGFFFGCFGGGGGGGGGGGGGDCFGGGEGGGGFCEGGGGFGAFGGGGGGGGGCEGGGEG<FGFCFEGGGEFFEGGGGGCFGGCFGGDGGGGGG<FEFFGG@@+?AFGCFCGEEFFCFGE7<<EGGFGAFEC,DE?BCDEG7EFFGGF;FFGGGGGG5,>65C5**,?CEEC5CE5EBCCF?F*2/;CEE58EGG4=F*9CGGD357<C<CCC)93)770(0)7)>69@3D:DECC4=4@FF@9@FE>B0((,4(34>BBBB(.(.4)),-((49?)<5:>?(,(,#
@M06045:235:000000000-JCY5N:1:1101:25472:9855 2:N:0:TACAGC
TACAGCGGACTACAAGGGTATCTAATCCGGTTTGCTCCCCACGCTCTCGCGCCTCAGCGTCAGGTCAGGGCCAGGAGGCCGCCTTCGCCGCTGGTGTTCCACCCGATCTCTACGCATTTCACCGCCCCACCGGGTATTCCACCTCCCTCTCCCTGCCTCCAGTCGACCGGTCTACCCTGGCCTCCGGGAGTTAAGCTCCCGGTGGTCACACGGCACCTTGCCGACCGCCTGCGCGCGCTGTACGCCCAGTAAATCCGGACAACGCTTGCCCCCTCGGTATTACCGCGGCTGCTGGCACAGC
+
CCCCGGGGGGGGGGDGGGFFGFGGGGGGGGGGGGDEFGGGGGGG@FGGGGGDGGGGGGGFGGGGGG?FCFGGGGGGCFGGGGGGGGGGGGG:FEFDFFGGGFGGG>@FDFFGGGGEG7DDFGGGG+@>FGGEGGDG@FGGGGG@EGGFFFFGGG7FGGGGGFGGGGGGGGGGCFFFCFGCGGGGGDE5BEGB9F;C?8ECEE:*/;EGGGGDED3C5F?C?CDGGGDDC)5>@>BF>)))8*1>C<DBCGGF47C?B9>>:>?>9:68<0?F;132(3:<94496>>>>26:?77:3<:0#
@M06045:235:000000000-JCY5N:1:1101:10516:9867 2:N:0:TACAGC
TACAGCGGACTACAAGGGTATCTAATCCTGTTTGCTCCCCACGCTTTCGCGCCTCAGCGTCAGAAATCGGCCAGCAAGGCGCCTTCGCCACAGGTGTTCCTCCACATCTCTACGCATTTCACCGCTACACGTGGAATTCCCCTTGCCTCTCCGATCCTCAAGCCATCCCGTATCCAAGGCAATCCCAGAGTTGAGCTCTGGGCTTTCACCCCGGACGTAGACAGCCGCCTGCGCGCGCTTTACGCCCAGTGATTCCGGACAACGCTTGCCCCCTACGTATTCCCGCGGCTGCTGGCACGCA
+
CCCCGGGGGGGGGGGGGGEGGGGGGGGGGGGGGGGGGGGGGGGGGGGGGGGGGGGGGGGGGGGGGGGGGGGGGGGGGGGGGGGGGGGGGGGGGGGDGGGGGGGGGGGGGGGGFGGGDGGGGGGGGGGGGGGGFEGGGGGGFFGGGGGGGFFGGGGGDFGGFFFFFGGGGGGGGGGGGGCEGCFGGGGGGF9>CF>E;DGGGGGGGGGGGGGGGGGGGGFG3DFFGGDGGFFF7>>F5<>GFFFFDGGFGC>4=4CFF;:>E>?>>?<BFFFFFBB?617>?))5(21369180)5<024(#
@M06045:235:000000000-JCY5N:1:1101:19177:9868 2:N:0:TACAGC
TACAGCGGACTACTCGGGTATCTAATCCTGTTTGCTCCCCACGCTTTCGCACCTCAGCGTCAGTACCGGACCAGTTAGCCGCCTTCGCCACTGGTGTTCTTGCGAATATCTACGAATTTCACCTCTACACTCGCAGTTCCACTAACCTCTTCCGGACTCAAGATCCCCAGTATCAAAGGCAGTTCTGGAGTTGAGCTCCAGGATTTCACCCCTGACTTAAAGATCCGCCTACGTGCGCTTTACGCCCAGTGATTCCGAGCAACGCTAGCCCCCTTCGTATTACCGCGGCTGCTGGCACGGT
+
CCCCGGGGGGGGGGGGGGGGEGFGGGGGGGGGGGGGGGGGGGGGGGGGGGGGGGGGGGGGGGGGGGGGGGGGGGGGGGGGGGGGGGGGGGGGGGGGGGGGGGGGGGCGGGGGGGGGGGGGGGGGGGGGGGGGGGGGGGAFGGGGGGGGGGGGGGGGGGGGGGGGGGGGGGGGGGGGGGGGGGGGGGGFDGGGGGGGDGGGGGGGGGGGGFGGGGFGGFFFFGGGGGGGC>DFEDD>AABGFFFEGGGFGGG?F=GFFFEFFFFFF?FFFFFFD>F(4:?:BBFFFBFFB>FB80:?0<:(#
@M06045:235:000000000-JCY5N:1:1101:6569:9869 2:N:0:TACAGC
TACAGCGGACTACCCGGGTATCTAATCCTGTTCGCTCCCCGCGCTTTCGTGCCTGAGCGTCAGGTCTCGTCTAGGGCGCTGCCTACGCCGTCGGTGTTCCTCCGGATCTCTACGCATTTCACCGCTCCACCCGGAATTCCACGCCCCTCACCGAGCCTCAAGCCCAGCCGTCTCGCGACCACCCTCCCAGTTGAGCCAGGAGATTTCACTCGCGACGCGCCAGGCCGCCTGCGCACCCTTTACGCCCAGTAACTCCGGACAACGCTCGTCTCCTACGTATTACCCCGGCTGCTGGCACGCT
+
CCCCGGGGGGGGGGGGGGGGGGGGGGGGGGGGGGGGGGGGGGGGGGGGGGGGGGEGGGGGGGGGGGFFGGGFGGGGGGGGGGGGGGGGGGGGGGGGGGGGGGGGGGGGGGGFGGGGGGGGGGGGGGGGGGGGGGGDGGGGGGGDGGGGGGGGGG@EGGGCFFGGGFGGGGGGGG6CG5EDEGGGFGEGFFCGFFGGGGFG>55@FGGDG++*/)7</))18D5CGGCDD5.))3375;5D?6?5DDG:49F4**:)76)35;?19(4;BF)8?>4<(4?9:992((-1(-((527B:<,(#
@M06045:235:000000000-JCY5N:1:1101:4977:9869 2:N:0:TACAGC
TACAGCGGACTACCCGGGTTTCTAATCCTGTTTGCTCCCCACGCTTTCGCACCTCAGCGTCAGTACCGGACCAGTGAGCCGCCTTCGCCACTGGTGTTCTTCCGAATATCTACGAATTTCACCTCTACACTCGGAGTTCCACTCACCTCTTCCGGACTCAAGCTTCCCAGTATCAAAGGCAGTTCTGGAGTTGAGCTCCAGGATTTCACCCCTGACTTAAAAAGCCGCCTACGTGCGCTTTACGCCCAGTGATTCCGAGCAACGCTAGCCCCCTTCGTATTACCGCGGCTGCTGGCACGCC
+
CCCCGGGGGGGGGGGGGGGGGGGGGGGGGGGGGGGGGGGGGGGGGGGGGGGGGGGGGGGGGGGGGGGGGGGGGGGFGGGGGGGGGGGGGGGGGGGFGGGGGGGGGGG?EGDGGGGCGGGGGGGGGGGGGGGGGGGGGGGGGGGGGGGGGGGGGGEGGGGGGGGGGGGGGGGGGGGGGGGGGGGGCGGFFGGGGGGGGGGGGGGGGGFFGGFDGGFGGGFGFGGDCGGDGFFF>D1>>DFGFF?E7DDFG<*@F?CFFFD9>FBFF<<>72FEEFF??:0::9AD19>FBF>F:0:?0<?(#
@M06045:235:000000000-JCY5N:1:1101:15378:9875 2:N:0:TACAGC
TACAGCGGACTACTAGGGTATCTAATCCTGTTTGCTCCCCACGCTGTCGCGCCTCAGCGTCAGCCACTGCCCAGCAGGCCGCCTTCGCCACCGGTTTTCTTCCGGATCTCTACGCATTCCACCGCTACCCCCGGAATTCCACCTGCCTCTACAGTCCTCCCTCCGCGGCAGTATCCCTGGCCGACGCAGGGTTGAGCCCCCCGCTTTCCCCAAAGACTGACCGGGCCACCCACGCCCCCCTCACCCCCAACGATTCCGGACAGCTCTCGCACCCTCCGCATTACCGCGCCTCCTGGCACCT
+
CCC@EDEEEGCGGCFGCFFG8CEF<<EE<CCCDEFFGGGGFG7:F@FF<<:FCCFF@,+@@:F8FGGGFGGGF8FFGGGGCGGC7E,B:7CFE+4+B<EDGFGGFCBBEADBF+=FFFF,,?A+63++,36F>>FFG8EF,,@DDGF@>7,>E,3,67E6*,@B@B*>CC*22>,?8,>*:2*=C*:C:5*=**+5+=5?*:C8=C=F+9:579>*9:)*97)7D>5/>)).0-733>5)..7>*95>DC<)).*94>38))(.)..5(()8@:-36((-(4)5>0(((4(((.)(.()(#
@M06045:235:000000000-JCY5N:1:1101:5135:9884 2:N:0:TACAGC
TACAGCGGACTACTCGGGTTTCTAATCCTGTTCGCTCCCCACGCTTTCGCGCCTCAGTGTCAGTAACGTCCCAGCGAGCTGCCTTCGCTATTGGTGTTCCTCCTGATATCTGCGCATTCCACCGCTACACCAGGAATTCCACTCGCCTCTTCCGTACTCTAGCCCCACAGTATCCACCGGCTTTCAAAGGTTGAGCCTTTGACTTTCACAGCGGACTTATGAGGCCACCTACGCGCGCTTTACGCCCAATGATTCCGGACAACGCTTTCTCCCCCCGTATTACCGCGGCTGCTGGCACGGC
+
CCCCGGG:@FGGGFGGGGGEGGGGGGGGGGDF<BFCEGGFGGFEGDGGGCGGGE@EDGGGAFFGGGFEFGEGGGF==CFGGGG?FGFCFEGGGGCFGCA@EFFDEFGGGGDFACG7F?FFGFFEGGDEGGGGGD?EFGGGGG9DCGGGGGADBBBDGGGDFCFFGGGGC5EGC;@FGC5EG8CEG,=<FGGGCCCFG8C7;?FF?FG7EF?D5<3CD4ADA+;*5>4><FFFD065:B573*9>GGG>CGDF8FFF?0<05>FF>,((45BF4:2((8;1:<B2(412903:>80???:2#
@M06045:235:000000000-JCY5N:1:1101:19782:9897 2:N:0:TACAGC
TACAGCGGACTACCAGGGTTTCTAATCCTGTTCGCTCCCCACGCTTTCGCTCCTCAGCGTCAGTAATGGCCCAGAGATCCGCCTTCGCCACCGGTGTTCCTCCTGATATCTGCGCATTTCACCGCTACACCAGGAATTCCGATCTCCCCTACCACACTCCAGCCTGCCCGTATCGAATGCAGACCCGGGGTTAAGCCCCGGGCTTTCACATCCGACGCGACAGGCCGCCTACGAGCTCTTTACGCCCAATAATTCCGGACAACGCCCGCACCCTACGTATTACCGCGGCTGCTGGCACGGA
+
CCCCGGGGGGGGGGGGGGGGGGGGGGGGGGGGGGGGGGGGGGGGGGGGGGGGGGGGGGGGGGGFGGGGGGGGGGGFGGGGGGGGGGGGGGGGGGGGGGGGGGGGGGGGGGGGGGGGGGGGGGGGGGGGGGGGGGGGGGGGGGGGGGGGGGGGGGGGGFGGGGGGGGGG?CGGGG>FCEFGGCFGGGGEGEEGGGFEFGGGGGGCFFGGGGCDFDGGDD@DBDGGFDDGG3>FFF6@.)*:FFFFGGGFGCFFFFGFFFFFDFBFF(42>>EBE?B?FB?FFFFFB>>;96>?B?F:0>0(#
@M06045:235:000000000-JCY5N:1:1101:17044:9898 2:N:0:TACAGC
TACAGCGGACTACCCGGGTATCTAATCCTGTTTGCTCCCCATGCTTTCGCTCCTCAGCGTCAGTTAATGCCCAGAGACCTGCCTTCGCCATCGGTGTTCCTCCTGATATCTGCGCATTTCACCGCTACACCAGGAATTCCAGTCTCCCCTACATCACTCTAGTCTGCCCGTACCCACCGCAGATCCGGAGTTGAGCCCCGGACTTTCACGGCAGACGCGACAAACCGCCTACGAGCTCTTTACGCCCAATAATTCCGGATAACGCTTGCGCCCTACGTATTACCGCGGCTGCGGGCACGCG
+
CCCCGFGCFGG<FFGGGGFEGCFGGGGGGDFGCFFGFGFEF<FGGGGGGG@<CGEFEFGBFG@FG9C9EFEFFGDGFDGFFGEF?FGGGDDGE=CCGGFAF<FFFFGGGGGFGGGEGG<FFGGGG>:FBFGDF:FF8FFFGGEGFGFGGGGG8;DB9>AFGFFFFFGGGCG6=EEF:8@EEE*,<E5:*3@,??EGFE*;EEEEFCGFFE:C5):5)>87>GD<DG)9C>)7@(4><?@:@@?@DD3>779?7BG=?B33<=2:62<<?()7>9B?:08<2A<239((,-(((796(41(#
@M06045:235:000000000-JCY5N:1:1101:19743:9912 2:N:0:TACAGC
TACAGCGGACTACTAGGGTATCTAATCCTGTTCGCTCCCCACGCTTTCGCTCCTCAGCGTCAGGTAAGGCCCAGAGAACCGCCTTCGCCACCGGTGTTCCTCCCGATATCTGCGCATTTCACCGCTACACCGGGAATTCCATTCTCCCCTACCTACCTCTAGTCTGCCCGTATCCACCGCAAGCCACGAGGTTAAGCCTCGGGTTTTCACGGCAGACGCGACAAACCGCCTACGAGCCCTTTACGCCCAATAATTCCGGACAACGCTTGCGCCCTACGGATTACCGCGGCTGCTGGCACCA
+
CCCCGGGGGGGGGGGGGGGGGGGGGGGGGGGGGGGGFGGGGGGGGGGGGGGGGGGGGGGGGGGGGGGGGGGGGGGGGGGGGGGGGGGGGGGGGGGGGGGGGGGGGGGGFGGGGGGGGGGGGGGGGGGGGGGGGGGGGGGGGGGGGGGGGGGGGGGGFGGGGGGGGGGGGGGGGGFFGDEGGGGGGGGGDGGGGGGGG?<:EGGGGGGGFFFGGDDGGD@37DCGGGGGGFFFF0377)025FFFDGGFGC9?FF>*9:513.:<6;:???)7BB>:<?(((383-(43;>F;048::7?(#
@M06045:235:000000000-JCY5N:1:1101:24733:9917 2:N:0:TACAGC
TACAGCGGACTACAAGGGTTTCTAATCCTGTTTGCTCCCCACGCTTTCGAGCCTCAGCGTCAGAAATGTTCCAGAGCGCCGCCTTCGCCACCGGCCTTCCTCCCGATCTCTACGCATTTCACCGCTACACCGGGAATTCCGCGCTCCTCTCCCATCCTCTAGCTGAACAGTCCCCTCTGCACTTTCCAGGTTAAGCCTGGAGATTTCACGGAGTGCTTATCCAACCGCCTACGCTCCCTGTACGCCCAGTAAATCCGAACAACGCTTGGCACCTTCGTATTACCGCCGCTGTCGGCACGCC
+
CCCCFGGGGGGGGFFGGGGCFGGFGGCGFFGDEEGGFFE:FEFGEGGF@CFEGEGG8FGGD:7FF@FGGA9FFFGF8FEGGGGGGGGGGGGGFCF7FD9FGCAFGGGGGGGGDCFEGGF@FGEGGGEGGGFGG7@FFFGFGGGGCC+4>9?CFG;DCGGCFFGFFDGGGFFF8C>>E?BE,8C<C?7,BCFCFFGGGCFG>E86<EG7FGGCG/;>:CA78::9<557<@E?BFFFFFF49?B)939>*2:6*9*0),59:4.3>0:0((/9)(5::<?B0522,((-761,)-2;36,,#
@M06045:235:000000000-JCY5N:1:1101:18690:9938 2:N:0:TACAGC
TACAGCGGACTACCCGGGTATCTAATCCTGTTCGCTCCCCACGCTTTCGCTCCTCAGCGTCAGTATCGGCCCAGAGACCCGCCTTCGCCACCGGTGTTCCTCCTGATATCTGCGCATTTCACCGCTACACCAGGAATTCCAGTCTCCCCTGCCGAACTCAAGTCCGCCCGTATCGACTGCAGACCCGGAGTTGAGCTCCGGGATTTCACAGCCGACGCGACGAACCGCCTACGAGCCCTTTACGCCCAATAATTCCGGACAACGCTTGCACCCTACGTATTACCGCGGCTGCTGGCACGTT
+
CCCCGGGGGGGGGGGGGGGGGGFGGGFGGGGGGGGGGGGGGGGGDGGGGGEGGGFGGGGGGEEGGAFEGGGGGFFGGDFGEGGGGGGGGGGGGGGGGGGGFGGGFEEGGGGCDFEEFGGGGGGGG7CGGGGFGGGGGGCFEG,8EFGGGGGGGGDEGGGGGGGFGGDGGGGGGG:FGGGGGFGGGGDEBEGGGGGF+>CEGGGGGGGEFFEGGGGGGGFD>CCGDGCGG5<?>B:B555<FFFFGGG3>CF*7@DFFF)3:>:>BF6:0)18B?:<(4<<?A>A0999>1>6,442(54(#
@M06045:235:000000000-JCY5N:1:1101:23308:9980 2:N:0:TACAGC
TACAGCGGACTACACGGGTATCTAATCCTGTTCGCTCCCCACGCTTTCGCTCCTCAGCGTCAGTATCGGCCCAGAGACCCGCCTTCGCCACCGGTGTTCCTCCTGATATCTGCGCCTTTCACCGCTACACCAGGAATTCCAGTCTCCCCTGCCGAACTCAAGTCTGCCCGTATCGACCGCAAGCTTGGAGTTAAGCCCCAAGTTTTCACGGCCGACGCGACAAACCGCCTACGAGCTCTTTACGCCCAATAATTCCGGACAACGCCCGCACCCTCCGTACTACCGCCGCTGCTGGCCCGCT
+
CCCCGGFCCCFECFGGGGGCGFGGGFGGGGGGCC::FGGGGGDGGG@E,C,CF@AFGGGGGGDGG9FGGGGG>FCDDGGG:FGGEF,@FFGGE7C+BFGG<FGGGGAFCFA9ECF+CGD,,EE=F:=CDFG<FFGGGFFG9FF9,CFFG84DCCBECCEF?6,>;;FGGEGC>>68?E8=**:CF1@*:ECBFC??CC8*3@CFCC:+<*2952)>CD3D:C)75C3DGEB?7:(87@FFB677CC).9*2494:B:2)(8>?01(4(2(7<>6:093((444331(,(,(42)(,1,3(#
@M06045:235:000000000-JCY5N:1:1101:14337:10025 2:N:0:TACAGC
TACAGCGGACTACCAGGGTTTCTAATCCTGTTTGCTCCCCACGCTTTCGTGCATGAGCGTCAGTGTCAGCCCAGAGACCTGCCTTCGCCATCGGTATTCCTCCTGATATCTACGCATTTCACTGCTACACCAGGAATTCCAGTCTCCTCTGCCGCACTCCAGCCTTGCAGTCCCAAATGCCATTCCCAGGTTGAGCCCGGGGATTTCACATCTGGCTTACAAAACCGCCTGCGCACGCGTTACGCCCAGTAATTCCGATTAACGCTCGCACCCTACGTATTACCGCGCCTTCTAGCACGCA
+
CCCCGFFG@FGGGGFFGGGGB<FFGGFGFCEFFFGCDFFGGDEFFEGFEGGGGGGGCGGGE:@FCFGFFE,B,C<FGGGGFFGEGF@FG,?CBECGFGFFAD=FBDFEFFFFGFGGDGA:EGAEDGGGGGD+EBFG,=FFGGGG9EGGGGFBEEGGC8DG8D@?=9,>9,E8D,BDD9>;:,<EFCFCC>>>EE,?FFCC5E*4DD?CCF:7CDDF6?;FF+28DDDGD)55)10=BE):>::@G3C3C7**77:=64>0@FAB><<6>28)784:?.2:3<A)(-4-,((.))).32((#
@M06045:235:000000000-JCY5N:1:1101:18654:10029 2:N:0:TACAGC
TACAGCGGACTACCCGGGTATCTAATCCCGTTCGCTCCCCATGCTGTCGCGTTTTAGTGTCAGGTATGACCCAGCGTGTCGCCTTCGCCACTGGTGTTCCTCCGGATCTCTACGCATTTCACCACTACACCCGGAATTCCACACGCCTCTATCACCCTCTAGCCAAACAGTCTCCGACGACATCCCCCGGTTAAGCCGGGAAATTTCACGCCGAACTTATTCAGCCACCTGCACGCCCTTTACGCCCAGTAACTCCGGATAACGTTTGTCTCCTACGTTTTACCGCGGCTGCTGGCACGTT
+
CCCCGGGGGGGGGGGGGGGGGGGGGGGGGGGGGGGGGGGGGGGGGGGGGGGGGGGGGGGGGGGGGGGGGGGGGGGGGGGGGGGGGGGGGGGGGGGGGGGGGGGGGGGGGGGGGGGDGGGGGGGGGGGGFGGGGGGGGGGGGGGGGGGGGGGGGGGGGGGGGGGGGGGGDFCGAFGGDGGGGGGGGGGGGGGGDFGGGGGGGGGGGF::FGGGGDGGGGFGFGGGGC<FG4;FFFFEFFFFFFFFGGGFGGG46=GFF>F?DF><F?FF?A?FFAB?6???FFBFBFF>((,2:B:((4:(#
@M06045:235:000000000-JCY5N:1:1101:11084:10048 2:N:0:TACAGC
TACAGCGGACTACACGGGTTTCTAATCCTGTTTGCTCCCCACGCTGTCCCGCATCAGTGTCAGCAGTTGCCCAGCGGGCCGCCTTCGCCCCCGGTGTTCTTCCGGATCTCTACGCATTCCACCGCTACACCCGGAATTCCACCCGCCTCTACAACGCTCGAGCCCGCGAGTCCGCACGGCCGATCCGAGGCTGAGCCTCGGACTTTCACCGCACGCCTCACGAGCCACCTACGCGCCCTTTACTCCCATTGATTCCGGACAACGCCCCCCCCCCCCGGATTACCGCGGCGGCTCGCGCGGG
+
A@A@CA:FFGGFGCEBCCFEFCEDFGGGEAEFECF9AA<@EF@F7:F@,E@CF,@EG,,CA96<E@FGDD9@@CEC@CC@=C7=FGGG7+>CFD+=BCE@F,,4>+BBE<<FD@FGFFFCC=,@FGEEDFE+3@:3<B>>FGGG7*@>C,?DF,;*4*;*=;@:C>ECE8BC;5**8BCEE5CECE88***;*CCF6**881::0+<+<E*7*993/*0*0<75)77CG>FFFF>FFF>7F=7*:7C4**:@?***),.-856(4(4(((.)7(3>2(,(4,)-2(41(((-((-,((41#
@M06045:235:000000000-JCY5N:1:1101:26245:10051 2:N:0:TACAGC
TACAGCGGACTACCCGGGTTTCTAATCCTGTTTGCTCCCCACGCTGTCGCGCCTCAGTGTCAGCAACTGCCCAGCAGGCCGCCTTCGCCACCGGTGTTCTTCCGGATCTCTACGCATTCCACCGCTACACCCGGAATTCCGCCTGCCTCTACAGTGCTCCAGCCGCGGCAGTATCCCTGGCCGACGCAGGGTTGAGCCCCGCGCTTTCACCAAAGACTGACCGGGCCACCTACGCGCCCTTTACGCCCAGTGATTCCGAGCAACGCTAGCCCCCTTCGTATTACCGCGGCTGCTGGCACCA
+
CCCCGGGGGGGGGGGGGGFGGGGGGGGGGGGGGGGGGGGGGGGGGGGGGGGGGGGGGGGGGGGGGGGGGGGGGGGGGGGGGGGGGGGGGGGGGGGGGGGGGGGGGGGGFFGGGGGGGGGGGGGGGGGGGGGGGGGGGGGGGGGEGGGGGGGGFGGGGGGGGCGGGGGGGGGGGFFFGGGGGGGGGGGGGDGGGGGG@CCE>C:EEGGG+:EFGGC<CFFGFGGGGGG3FF5@?06BDEFGF?==99C>DGG=46CBBBD0>>2:31(4(8?FEBF?FB8?B?FAA<>9>B6>BFD(((,(#
@M06045:235:000000000-JCY5N:1:1101:5311:10053 2:N:0:TACAGC
TACAGCGGACTACTCGGGTTTCTAATCCCGTTCGCTCCCCATGCTTTCGCGCCTCAGCGTCAGTTAAGGACCAGAAAGTCGCTTTCGCCACTGGTGTTCCTCCGCATCTCTACGCATTTCACCACTACACGCGGAATTCCACTTTCCTCTTCCTCACTCTAGATATGCAGTCTCCATTCGCCTCTCCCAGTTTAGCCAGGAGCTTTCAGAATAGACTTACACCTCCGCCTACACGCCCTTTACGCCCAGTAACTCCGGATAACGCTTGTGTCCTACGTTTTACCGCGGCTGCTGGCACGGG
+
CCCCGGGGGGGGGGGGGGFGGGGGGGGGGGGGGGGGGGGGGGGGGGGGGGGGGGGGGGGGGGGGGGGGGGGGGGGDFGGGGGGGGGGGGGGGGGGGGGGGCGGGGGGGEGGGGGGGGGGGGGGGGGGGGGGGGGGGGGGGGGGGGGGGGGGGGGGGGGGGGGGGGF9CEDDGFGFGFFFFGGGGDGGCGGFGGGGGGGGGFGGGGGGGGGGGFGGGGGFGFGGGFGGGGFFFFFFFFDFCFAADG:<>GGFF?BDFFFFFFFBBBBBFFBFFFFFFFFFFFFFD?>09>>;???:B7?F(#
@M06045:235:000000000-JCY5N:1:1101:17665:10071 2:N:0:TACAGC
TACAGCGGACTACCCGGGTATCTAATCCGGATCGCTCCCCACGCTTTCGCTCCTGAGTGTCAGGACCAGTCCAGGATGCCGCCTTCGCCGCTGGTGTTCCTCCGGATCTCTACGCATTCCACCACTACACCCGGAATTCCGCATCCCCCTACCGGCCTCTAGTCCGCCCGTATCGCACGACCCTCCCCAGTTGAGCCGGGGCCTTTCACGCACGACCCGCCCCACCACCTGCGCGCGCTTTACGCCCAATAAATCCGGACAACGCTTGCCCCCTACGTATTACCGCGGCTGCTGCCCCCCT
+
@CC-,CFCDGGGGFGGGGGGGGGGGGGG:F7FGGGGGGGGGGGDGGGGGGGGGG<FGEFGGGGFGGGFGAFGGGDF<FGGGGGGGGGDGECFGGGGGGGGGGGGCEF7FGGGGGDGGGGGFGG<DFGGGGGGG7EFDGGG>F7ECFFFEG:?,5>*B>D<C9;CF*4CCCG>FGECCEG*?5:CG=E5*=CEGC+?F=8***2CF+<?E7CCC)1))953))9C<C9DGF)8<(9:)8)9>F@>GDG3/>*99**/<273>)8(9321:?:<766?(8>9>2ABB1((,((()))((((-#
@M06045:235:000000000-JCY5N:1:1101:9582:10082 2:N:0:TACAGC
TACAGCGGACTACCGGGGTTTCTAATCCCGTTTGCTCCCCTGGCTTTCGCTCCTCAGCGTCAGTATTGGTCCAGGAAGTCGCTTTCGCCACTGATGTTCCTTCCGATATCTACGCATTTCACCGCTACACCGGAAATTCCACTTCCCTCTCCCATACTCTAGCAATGCAGTCTCGAATGCAGTTCCCAGGTTAAGCCTGGGGATTTCACACCCGACTTGCAAAGCCGCCTACGCGCGCTTTACGCCCAGTAATTCCGATTAACGCTCGCACCCTCTGTATTACCGCGGCTGCTGGCCCAGC
+
CCCCGGGGGGGGGGGGGGGGGGGGGGGGGGGGGGGGGGGGGGGGGGGGGGGGGGGGGGGGGGGGGGGGGGGGGGGGGGGGGGGGGGGGGGGGGGGGGGGGGGGGGGGGGGFGGGGGGGGGGGGGGGGGGGGGGGGGGGGGGGGGGGGGGGGGGGGCGGGGGGGGGGGGGGEFGGDGFCGGGGGGGGGGGGGGGGGGGGGGGGGGGGGGGGGGGGGGGGFFFGGGGGGGDBFFFF>FEEFGFFFFGDGFGGGFFFG4?:5<7FF02,8>>9BEE1?:2<A<4:AA<B>>B>B?FD4?(14(#
@M06045:235:000000000-JCY5N:1:1101:7394:10098 2:N:0:TACAGC
TACAGCGGACTACACGGGTATCTAATCCTGTTTGCTCCCCACGCTTTCGCGTCTCAGCGTCAGTACCGTCCCAGCGAGCTGCCTTCGCCATTGGTGTTCCTCCTGATATCTGCGCATTTCACCGCTACACCAGGAATTCCACTCGCCTCTTCCGGACTCGAGCTTGACAGTTTCCACCGGCATTCCAGGTTTGAGCCCTGGACTTTCACACCGGACTTACCAAGCCCCCTACACCCCCTTTACGCCCAATCATTCCGGACCACGCTTGCCCCCTACGTATTCCCCCGGCTGCTGGCCCTCA
+
CCCCDGGGGEGCCGGGGGGEFGGGGGGGGFGGGFGDCGGGFGFGGGFG@FFFF:FGAF:@FEGGGGGGGGGGGGGGGDGGGGGGGG@FGCF9FCFCFEGGDGGGGGF9CFFFGFGGGEFFAFF+CF@E5FD<FGGGGGGGAF,@6=CBEGFGGC+CE+>DFGECF88EC9E@DGFCFGECG*?CGGFFC,9C>,:CFGCG5,=F@E7+<:+2:C):1;CG47;2C53D5.5<F?()))09@?F)9C:>***097C1/,.())(,,4-(2:FF@>16:B2>0)65((((.(-())((.1((#
@M06045:235:000000000-JCY5N:1:1101:13079:10103 2:N:0:TACAGC
TACAGCGGACTACTCGGGTATCTAATCCTGTTTGCTCCCCATGCTTTCGCTCCTCAGCGTCAGGTAATGCCCAGAGAACCGCCTTCGCCACCGGTGTTCCTCCTGATATCTGCGCATTCCACCGCTACACCAGGAATTCCGTTCCCCCCTGCATACCTCTAGTCCGCCCGTATCGGAAGCACGCTCAGGGTTGAGCCCTGAGTTTTCACCCCCGACCTGACGGACCGCCCACGAGCCCTTTACGCCCAGTAATTCCGAACAACGCTCGGACCCTACGTATTACCGCGTCTGCTGGCACGGA
+
CCCCFG@EC:@,CFGEGGD+CD<6F<FGFG@F,C@,CFGC,66,<@C,BF,;C,C<AF:,B68CFF99<CEF8,9C@<9F6@F,BA<=F:CF@F>@BC,C5BFFE,,:9A@5<=@FCFF,,5A4++445A<+6B<FFF<A38,@,8@CEC+@,7,=@@,,6,,@;6+@E53*,6**5*>5<CE**=*<C5,:*6>8CC8,6=;,><?++37/>DC<87);)*)*)9)1>)0)).()8<5>61*5/7CB*9C***29?()4.7,(--2(407>DB161424(6<F03>43((-.54?(3((#
@M06045:235:000000000-JCY5N:1:1101:12170:10124 2:N:0:TACAGC
TACAGCGGACTACCGGGGTTTCTAATCCTGTTTGCTCCCCACGCTTTCGCGTCTCAGCGTCAGTAACGTCCCAGCGAGCTGCCTTCGCAATTGGTGTTCCTCCTGATATCTGCGCATTTCACCGCTACACCAGGAATTCCACTCGCCTCTTCCGTACTCAAGCCCGACAGTATCCACCGGCATCCGAGGGTTGAGCCCCCGACTTTCACAGCGGACTTACCGGACCGCCTACACCCGCTTTACGCCCAATGATTCCGGACCACGCTAGCCCCCTACGTATTACCGCGGCTGCTTGCCCGCC
+
CCCCGGGGGGGGGGGGGG@FGGGGGGGGGGGGGGGGGGGGGGGGGGGGGGGGGGGGGGGGGGGGGGGGGGGGGGGGGGGGGGGGGGGGGGGGFGGGGGGGGGGGGGFGGGGGGGGGCGGGGGGGGGGGGGGGGGGGGGGGGGAFGGGGGGGGGGGGGGGGGGGGGGGGGGFGCGGGGGGEG>EGGGGGGEGFCCCGGGGGGCEE*<CEFFEFCCDGG4@FFGGGGGGCD).54:(58>>359FDGDGBF7>=6BC=67)()041601,8:4>:086(.843254:>63>((48)860)((#
@M06045:235:000000000-JCY5N:1:1101:21592:10126 2:N:0:TACAGC
TACAGCGGACTACTAGGGTTTCTAATCCTGTTTGCTCCCCACGCTTTCGCGCCTCAGCGTCAGTCAAGGACCAGGTCGCCGCCTTCGCCACCGGTGTTCCTCCAGATATCTACGCATTTCACCGCTACACCTGGAATTCCACATCCCTCTCCCGGATTCAAGCCTCCCAGTATCGGACGCAGTTCCCGGGTTGAGCCCGGGGATTTCACGTTCGACTTAAGAGGCCGCCCACGCGCCCTTTACGCCCAGTAATTCCGAACAACGCTTGCCCCCTCTGTATTACCTCGTCTGCTGGCACAAT
+
CCCCFGGGGGDGFGGGFGFGGGGGGGGGGGGGGGGGGGGGGGGGGGGGGGGGGGGGGGGGGGGGGFGGGGGGGGGGCEGGGGG=FFGGGCGFFEGGGGGGGGGGGGGGGGGGGGGGGGGGGGFGGGGGFGFFFGGGCFGCGGGGGGGGGGGGGGGGGGFGGGGGFGFGFGGGFGGGC*4>CE;EGGGGGGGGGG?FEFGCEGG8FFFFGGFCFGCCD3B>FGGGGGGGGBFF>99E>EBGFF=)*><>*2:@76CBFFF>BFB7BFBFFB:@D3:().)6)6)6-46,418<B:032>:(#
@M06045:235:000000000-JCY5N:1:1101:13942:10126 2:N:0:TACAGC
TACAGCGGACTACCAGGGTTTCTAATCCTGTTTGCTCCCCACGCTTTCGCACCTCAGCGTCAGTACCGGACCAGTGGGCCGCCTTCGCCACCGGTGTTCTTCCTAATATCTACGAATTTCACCTCTACACTAGGAATTCCACCCACCTCTTCCGGACTCGAGACCTACAGTATCAAAGGCAATTCCGAGGTTGAGCCCCGGGATTTCACCCCTGACTTGAAAGTCCGCCTACGTGCGCTTTACGCCCAGTGCTTCCGAACAACGCTAGCCCCCTTCGTATTACCGCCGCTGCTGGCACGAA
+
CCCCGGGGGGGGGGGGGGFGGGGGGGGGGGGGGGGGGGGGGGGGGGGGGGGGGEGGGGGGGGGGGGGGGGGGGGGGGGGGGGGGGGGGGGGGGGGGGGGGGGGGGGGGGGGGGGGGGGGGGGGGGGGGGGFGGGGGGGGGGGGGGGGGGGEDGGE+BCFE8EGGGGGGGGGGGFGGGCFGGGGGCFFGGGGGGGGFGGGEGGCGGGFGGGGGG<FGGGFDAF:FGGDGGF@FEB:F5>BGFFF@DGGEGFF*8=FF@?FFF??1>B(7:?FED>:BFFF?02:<:9(7>622847?()((#
@M06045:235:000000000-JCY5N:1:1101:7023:10142 2:N:0:TACAGC
TACAGCGGACTACCAGGGTATCTAATCCTGTTCGCTCCCCATGCTTTCGCTCCTCAGCGTCAGTTAATGCCCAGAGACCTGCCTTCGCCATCGGTGTTCCTCCTGATATCTGCGCATTTCACCGCTACACCAGGAATTCCAGTCTCCCCTACATCACTCTAGTCTGCCCGTACCCACCGCAGATCCGGAGTTGAGCCCCGGACTTTCACGGCAGACGCGACAAACCGCCTACGAGCTCTTTACGCCCAATAATTCCGGATAACGCTTGCGCCCTACGTATTACCGCGGCTGCTGGCACGTT
+
CCCCGGGGGGGGGGGGGGGGGGGGGGGGGGGGGGGFGGGGGGGGGGGGGGGGGGGGGGGEGGGGGGGGGGGGGGGGGGGGGGGGGGGGGGGGGGGGGGGGGGGGGGGGGGGGGGGGGGGGGGGGGGGGGGGGGGGFGGGGGGGGFGFGGGGGGFGGGGGGGGGGGGGGGGGGGGGGGGGGGEEGGGGGGDECGFGGGGGGGGGGGGGFGFDDC<7FGCBDDGGDGGGGGBFFB6?D))@G?=?@CGGFF<F=FFGFF>@8>FBFFFF?0(<D@>(4?7><:A9A:9>469>0:B763<:.#
@M06045:235:000000000-JCY5N:1:1101:7582:10152 2:N:0:TACAGC
TACAGCGGACTACTGGGGTATCTAATCCTGTTCGCTCCCCACGCTTTCGCGTCTCAGCGTCAGTACCGTCCCAGAGAACCGCCTTCGCCACGGGTGTTCTTCCCGATATCTGCGCATTTCACCGCTACACCGGGAATTCCATTCTCCTCTTCCGGACTCTAGCCAGATGGTTTCCGCCGACATCTCGAGGTTAAGCCTCGAGTTTTCACAGCAGACCTACCTGGCCGCCTACACGCTCTTTACGCCCAATAAATCCGGACAACGCTTGCCCCCTACGTATTACCGCGGCTGCTGGCCAGTA
+
CCCCGGGGGGGGGGGGFGGGGGGGGGGGGGGGGGGDGGGGGGGGGGGGGGGGGDGGGGGGGGGGGGGGGGGGGGFGGGGGGGGGGGFGGGGGGGGGGGGGGGGGGGGGGGGGGGGGGGGGGGGGGGDGFGGGGDEGGGGGGGGGGGGGGGGGGGGGGGGGGGDFFGCFGDFGGGCGDGG5CEEGFGGGGDGFGCFGCEGGGGGDGG?CGGFGGCDFGGFGFGFDGGGGDDF@@?6BEFFGFFF3CDGDDFGF==7<>0)(5>?9;?BFF?FFFF:018)-4):4,4119>(-:>:?((,)#
@M06045:235:000000000-JCY5N:1:1101:21740:10182 2:N:0:TACAGC
TACAGCGGACTACCCGGGCTTCTAATCCTGTTTGCTCCCCACGCTTTCGCGCCTCAGCGTCAGTATCGGACCAGTTGGCCGCCTTCGCCACTGGTGTTCTTGCGAATATCTACGAATTTCACCTCTACACTCGCAGTTCCACCAACCTCTTCCGAACTCAAGACTCCCAGTATCGAAGGCAATTCCAGGGTTGAGCCCTGGGCTTTCACCCCCGACTTAAGAGTCCGCCTACGCGCCCTTTACGCCCAGTGATTCCGAGCAACGCTAGCCCCCTTCGTATTACCGCGGCTGCTGGCACGCA
+
CCCCGGGGGGGGGGGGGGGGGGGGGGGGGGGGGGGGGGGGGGGGGGGGGGGGGDGGFGGGGGGGGFGGGGGGGGGGGFGGEGDGEFGGGGGFFFGGGGGGGFGGGGGGGGFGGGDCGGGFFFGFGGGGGGFGGGGGGGGGGGGGGGGGGGGFGGGGGGFAE9DFGGGGGCFGGGDEGGGGGGGDCGGGFDGGGF8FEGFGGFGGGFGGFCCDEGDDCDA>FGGGGGGGGFFF>>;:3>E4?FF>DDD>G*9/@B7=:6@>D?:>FB?>FBFDFF:?(((.56)6(236;(3?:070476(#
@M06045:235:000000000-JCY5N:1:1101:7592:10190 2:N:0:TACAGC
TACAGCGGACTACCCGGGTATCTAATCCTGTTTGCTCCCCACGCTTTCGTGCCTCAGTGTCAGTATTAGGCCAGGTAGCCGCCTTCGCCACTGGTGTTCCTTCCGATCTCTACGCATTTCACCGCTACACCGGAAATTCCACTACCCTCTCCCATACTCGAGTACAGCAGTATTATCTGACCTGCCCAGGTTGAGCCCAGGGATTTCACAGATAACTTACCATACCACCTACGCACCCTTTACGCCCAGTAATTCCGATTAACGCTTGCACCCTCCGTATTACCGCGGCTGCTTGCCCAAG
+
CCCCGGGGGGGGGGGGGGGGGGGGGGGGGGGGGGGGGGGGGGGGGGGGGGDGGGGGGGGGGGGFFGGGGGGGGGGGGGGGGGGGGGGGGGGGGGGGGGGGGGGGG7FGGG9FGGGGGGGGFGGGGGGGGGGGGDEGGGGGGGGGGFGFGCFGGGGGGGGGGGGGGGCFFGGGGGGGGGGGGGGGGFFG>CFGGGGGFGGGGG58DFFCFFFGGGGGGGA>FGGGGGCCDFFFFFDF>DF;AF=559CFGGC788CFF1<0;*),4:<<B2FFF?F02:B?2AB>0446610:0)5:(),(#
@M06045:235:000000000-JCY5N:1:1101:22460:10203 2:N:0:TACAGC
TACAGCGGACTACCCGGGTTTCTAATCCTGTTCGCTCCCCGCGCTTTCGTGCCTGAGCGTCAGGTCTCGTCTAGGGCGCTGCCTACGCCGTCGGTGTTCCTCCGGATCTCTACGCATTTCACCGCTCCACCCGGAATTCCACGCCCCTCACCGAGCCTCAAGCCCAGCCGTCTCGCGACCACCCTCCCAGTTGAGCCAGGAGATTTCACTCGCGACGCGCCAGGCCGCCTGCGCACCCTTTACGCCCAGTAACCCCGGACAACGCTCGTCCCCTACGTATTACCCCGGCTGCTGGCCCGCC
+
CCCCGGGGGGGGGGGGGGGGGGGGGGGGGGGGGGGGGGGGGGGGGGFGGGFGGGGGGGGGGGGGGGFGGFGGGGGGGGGC=FGGGGGGGGGGGGEGGGGG9FGGEFGFDFFFGGGDGGGGGGGDG@FGGGGGGGGGGGGGGG@GGGG@GGGGGGEGGGG?CCGGGDEFGGEG*CCC*=EGGGGG5CEGF8CFCC8?F?FFCEFGGFG7EGG3E5CD39)>@DDF<D5DD)75)4(.<D5<FFFFD9D><7CFF*>>53.9.<?19(427:)88(,2,3253<AD(43(-(4:),8?(41(#
@M06045:235:000000000-JCY5N:1:1101:14266:10215 2:N:0:TACAGC
TACAGCGGACTACTCGGGTTTCTAATCCTGTTCGCTCCCCACGCTTTCGCTCCTCAGCGTCAGTATCGGCCCAGAGACCCGCCTTCGCCACCGGTGTTCCTCCTGATATCTGCGCATTTCACCGCTACACCAGGAATTCCAGTCTCCCCTGCCGAACTCAAGTCTGCCCGTATCGACCGCAAGCTTGGAGTTAAGCCCCAAGTTTTCACGGCCGACGCGACAAACCGCCTACGAGCTCTTTACGCCCAATAATTCCGGACAACGCTCGCCCCCTACGTATTACCCCGGCTGCTGGCCCGTG
+
CCCCGGGGGGGGGGGGGGGGCGGGGGGGGGGGGGGGGGGGGGGGGGGGGGFGGGGGGGGGGGGGGGGGGGGGGGGGGGGGGGGGGGGGGFGGGGGGGGGGGGGGGGGGEFGFFEGCGGGGGGGGGGGGGGGGGGGGGGDGGGGGGGGGGGGGGG7ECCGGGGGGGGDGGGGGGGGFGEGGGGEFFGGEGGGFGGGFGGEGGGDGGGGGGGDDC3CD77.9DCG45CDGGE>?E?1D5?=C9=45CGCEFC<?FFGB@B>(07(37(460(8;@>??:18A:BFA(890711?:B08(-((#
@M06045:235:000000000-JCY5N:1:1101:24604:10257 2:N:0:TACAGC
TACAGCGGACTACAAGGGTTTCTAATCCTGTTCGCTCCCCACGCTTTCGCTCCTCAGCGTCAGTATCGGTCCAGAGACCCGCCTTCGCCACCGGTGTTCCTCCTGATATCTGCGCATTTCACCGCTACACCAGGAATTCCAGTCTCCCCTACCGCACTCTAGCTAGCCCGTATCCACTGCAGGCTCGGGGTTGAGCCCCGAGTTTTCACAGCAGACGTTACAAGCCGCCTACGAGCCCTTTACGCCCAATAATTCCTGACCACGCTTGCAACCTACCTATTACCGCCGCTGCGGGCACGCG
+
CCCCGGGDFGGGCEGGFDEGGGGGGGGGFGGGGGEEGGGGFGGGGGGGGGGGG8<@CFEEGGGGFEFGGEGGGG,EFF<FGEGEEGGGG@FGEG:FGDFFFGGGG<?FEGGGFECEGGGGGGG7C:7B9FFGFDGFGGGGGG;@EFGGGGFGG>ECEGGGGCFCEFGEFGECCFGGGGGGG6DE,<::*CB*4?68BFGGG5/=EFFF?7<FG<5C5F)*02:6>DG)7)75)-())))27=6)*197***9@@D**69()046((((-)*0844(()..-)64(-(34,,((--0(-4(#
@M06045:235:000000000-JCY5N:1:1101:19056:10260 2:N:0:TACAGC
TACAGCGGACTACAAGGGTTTCTAATCCCGTTTGCTCCCCTGGCTTTCGCTCCTCAGCGTCAGTGTTGGTCCAGGATGCCGCCTTCGCCACCGGTGTTCCTCCAGATATCTACGCATTTCACCGCTACACCTGGAATTCCGCATCCCTCTCCCAAACTCAAGCCATCCAGTATCAGACGCAGTTCCCCGGTTAAGCCGAGGGATTTCACGTTTGACTTAGTTGGCCGCCTACAAGCCCTTTACGCCCAGTAATTCCGAACAACGCTTGCCCCCCCCGTCTTACCGCTGCTGCTTGCACGGG
+
CCCCGGFGGGGGGG<FEGGGGGGGGGGGGGFFFGGGGGCFFFGFGGGFGGEGGFGF,ECGDE@FGEFFEFGC<FFFDEECFGECCFFG7FGDGC>FFFGFFFFFFAFAFGEFGFGDC:FFCGFGGGCFGGGGGG@EFFFGFGCEEGG8DB8FFGDGGF?EG996,@FG?FFFFA,3@FCEGGGGFCGFG5C>CECDCE5EGGGFGGGGGG*87CFFGG6+11;**;CCD35A?4?FFFFGFFF39)>>FG7@*97=@0@9:7<60(-((:@).49213(,,.)5(3(-(423,),428((#
@M06045:235:000000000-JCY5N:1:1101:27285:10267 2:N:0:TACAGC
TACAGCGGACTACTCGGGTATCTAATCCTGTTCGCTCCCCACGCTTTCGCTCCTCAGCGTCAGTTGTTGCCCAGAGACCCGCCTTCGCCACCGGTGTTCCTCCTGATATCTGCGCATTTCACCGCTACACCAGGAATTCCAGTCTCCCCTGCAACACTCCAGTTTGCCCGTATCGACTGCAGGCCCGGAGTTGAGCTCCGGGTTTTCACAGCCGACGCGACAGACCGCCTACGAGCTCTTTACGCCCAATAATTCCGGACAACGCTTGCACCCTACGTATTACCGCGGCTGCTGGCACGCA
+
CCCCGGGGGGGGGGGGGGGGGGGGGGGGGGGGGGGGGGGGGGGGGEGGGGGGGGGGGGGGGGGGGGGGGGGGGGGGGGGGGGGGGGGGGGGGGGGGGGGGGGGGGGGGGGGGGGGGGGFGGGGGGGGGGGGGGGGGGGGGGGGGGGGGGGGGGGGGGFFGGGGFGGGGGGGGGGGGGGGFGFGGGDGGCEEFFFGG?FGGGGGECGGGGGGGGGGGGGFGFGGGGGC3>3;FDFFF>FF776BE5)9:D7C6FFFFF9BFB>(-7:::?<47717?42<A?92<6>>999((,8(-()((#
@M06045:235:000000000-JCY5N:1:1101:10263:10277 2:N:0:TACAGC
TACAGCGGACTACTCGGGTATCTAATCCTGTTCGCTCCCCACACTTTCGCTCCTCAGCGTCAGGTCATGCCCAGAGAACCGCCTTCGCCACCGGTGTTCCTCCTGATATCTGCGCATTTCACCGCTACACCAGGAATTCCGTTCTCCCCTGCATACCTCCAGTCTGCCCGTATCGAAAGCAAGCCCCGAGTTAAGCCCGAGGTTTTCACTCCCGACGCGACAAACCGCCTACGAGCCCTTTACGCCCAATAATTCCGGACAACGCTCGCACCCTACGTATTACCGCGGCTGCTGGCACGCG
+
CCCCFGGGGGGGGGGGGGGGGGGGGGGGGGGGGGGFGGGGGGGGGGFGGGGGGGGGGGGEGGGGGGGGGGGGGGGGGGGGGGGGGGGGGGGGG@FGGGGGGGGGGGGFGGGCFGDGGGGGGGGGGGGGGGGGFGGGGGGGGGGFGGGGGGGGGGGGGGGGGGGGGGGGGGGEGGGGCGEGGCGGGGGGCEFGGGGGGGGDEDGCGGGGGGGCFGGD7DEGFGGGGGGGG>347<:BBFFGFFF5<D3>DFGF?4CFF>:0>:B99(49>9<DD<BFF?2)5:A>1;66;131747623:(#
@M06045:235:000000000-JCY5N:1:1101:19896:10298 2:N:0:TACAGC
TACAGCGGACTACTGGGGTTTCTAATCCGGTTCGCTCCCCACGCTCTCGTGCCTCAGCGTCAGTTGGCAGCCAGGTGGCCGCTTGCGCCACGGGTGTTCTTCCTGATCTCTGCGCATTTCACCGCTACACCAGGAATTCCGATCTCCCCTACCGCACTCTAGCCTGCCCGTATCGAATGCAGACCCGGAGTTAAGCCCCGGGCTTTCACATCCGACCCGACAAGCCGCCTACGAGCTCCTTACGCCCAATAATTCCGGACAACGCTCGCACCCTCCGTATTACCGCCGCCGCTGGCCCGCG
+
@CC?EFEFEFGGGGFFGGCFEGGGGGGDG:F@BCFFEFGGFG7B,C6CCGFGFCF<FGFBB,BCCFCGGCFDGD7,EFGGGGGGCGGDGGGEC+@FGDFGGGGGC,?EEGFCGGGGDGGGGGGDEF7FFFGGCFFFFC>B,>CC8@>8E8DF6C*BC*D;9DC:C8F>,4>8EG558,6;CE;FGFD=CCB:CCC+::C*B8:*=E<FF72>FG37)/.9>375CCCDG7)8;B?@39)96=FFGGGE*2*9F*:9F9BBD>?0((-99()7:((-3(414)6449(,9(30(-21(-((#
@M06045:235:000000000-JCY5N:1:1101:2147:10304 2:N:0:TACAGC
TACAGCGGACTACAAGGGTTTCTAATCCTGTTCGCTCCCCACGCTTTCGCTCCTCAGCGTCAGTATCGGCCCAGAGACCCGCCTTCGCCACCGGTGTTCCTCCTGATATCGGCGCATGTCACCGCTACACCAGGAATTCCAGTCTCCCCTGCAATACTCTAGTTTGCCCGTATCGACTGCAGACCCGAGGTTGAGCCTCGGGATTTCACAGCCGACGCGAAAGGCCGCCTACGAGCTCTTGACGCCGACTAATCCCGGACAACGCTTGCACCCACCGGATTCCCACGGCGGGTGGGCGGGC
+
CCC@F,@FCCCGGFFGDEFGGGFFGGGEFFFCFF+BCB8FEBF7CF8@FBCD:8F9EEGCFGGG@,CF@@,FE,<,CCF8F7FFFD,BBFECF@FC@CDF9FDEBFEE,F+6CFEGC+CCGGFGGGGGGFGGG:FGG8<>FCFFGGG,BEE??,@E:D9FG7=9>C998>CCECE>5C5>@F7<*4?CC5686B?FDFF5**:8<ECGF7?*=7)295@1)11*1*9D<)7)8(-0)0/:*1<@GD5))///9*;/)(7()8.-42<1:??::(((-((-()),)(-4(-((-(((((,-#
@M06045:235:000000000-JCY5N:1:1101:13698:10319 2:N:0:TACAGC
TACAGCGGACTACCGGGGTATCTAATCCTGTTCGCTCCCCACGCGTTCGCTCCTCAGCGTCAGTATCGGCCCAGAAACCCGCCTTCGCCACCGGTGTTCCTCCTGATATCTGCGCATTTCACCGCTACACCAGGAATTCCAGTCTCCCCTACCGAACTCTAGCCTGCCCGTATCGCCTGCAAACCCGCAGTTGAGCCGCTGGATTTCAAAGACCACGCCACAAGCCCACTTACAGAACTTTACGCACAATTAATACGTACAATGAATGCCCACTTAGACTTCCCGGTCGCTCCTGCCTCGC
+
CCCC?FC@CFGFG@CE:CG,;6CEFG<FFAE9C@CC,@FCFC:F+@F::@B<@,:<@,+6@BEGD,66+@=:,E=,CC,B+=+4BE7C4+BFGB>4:?<,C??FGG9F,5,,,4@>8CA?AA,C>>CCF@>+3++:>3,3,@7@3,,,344D8BC@B:,,@,64;>,2,1>5,>B5;E>>C,>,;=8:*13;3++3?55*=E*<9C:F++372****9))79/9><5*1)***).0)./08**)*/107**19**1..*()*))))).).0))())).).))).-(---(((((.,())(#
@M06045:235:000000000-JCY5N:1:1101:21622:10325 2:N:0:TACAGC
TACAGCGGACTACCAGGGTTTCTAATCCTGTTCGCTCCCCATGCTTTCGCTCCTCAGCGTCAGTTAATGCCCAGAGACCTGCCTTCGCCATCGGTGTTCCTCCTGATATCTGCGCATTTCACCGCTACACCAGGAATTCCAGTCTCCCCTACATCACTCTAGTCTGCCCGTACCCACCGCAGATCCGGAGTTGAGCCCCGGACTTTCACGGCAGACGCGACAAACCGCCTACGAGCCCTTTACGCCCAATAATTCCGGATAACGCTTGCGCCCTACGTATTACCGCTGCTGCTGGCACGCG
+
CCCCGGGGGGGGGGGGGGGGGGGGGGGGGGGGGGGGGGGGGGGGGFGGGGGGGCGGGGGGGDFFFGGGGGGGGGGGGGGGGGGGGGGGGDGGGGEGGGGGGGGGGGFGGGGGGGGGGGGGGGGGGGGGGGGFFGGGGGGGGGGFGGFGGGFGGGGCGGGGGG@FFGGGGGGEGGGGGGGGGGDGFFCE5CEFGF8FFGGGGCEEDGG7CFDDGGGGCG>DA<CFGG5>DE@?362B)<:DFFFBGDG>GFGFF4CF62727@<(11:?F2>>@90::BFBB2<622(412)22:?F0<?(#
@M06045:235:000000000-JCY5N:1:1101:3725:10369 2:N:0:TACAGC
TACAGCGGACTACCCGGGTTTCTAATCCTGTTCGCTCCCCATGCTTTCGCTTCTCAGTGTCAGTAATGGCCCAGAGACCTGCCTTCGCCATCGGTGTTCCTCCTGATATCTGCGCATTCCACCGCTACACCAGGAATTCCAGTCTCCCCTACCACACTCTAGTCTGCCCGTACCCACTGCAAGTCCGAGGTTGAGCCTCGGATTTTCACAGCAGACGCGACAAACCACCTACAAGCTCTTTACGCCCAACACTTCCGGACAACGCTCGCACCCTACGTATTACCGCGGCTGCTGGCACGTT
+
CCCCGFGGGGGGFGGGGG@FFGGGGGGGGGGGGGGEEGGGGGGGGGGGGDGGGFGFGFF<FFFF9@FFGGGGGG8EFGGGGGGFGGGGGCGGGGCFGFGGGGGGGGGGFGEFGGGGGGGCFGGGGGGGGGGGCG7EGGGGCFGGGG9D>=8FGGGGGGGGGGGGGGCFGGEEGCC9CFGGG9CFGFG>8868DFGGC6EECGGECFGD?,CFGGC6CDDDAD75CDFDGA46;3@F;;AG=FFDGGDED*7)79F4DF36@FF9>18;;9B)84(4282>:<2<1-((,440)),4071,#
@M06045:235:000000000-JCY5N:1:1101:21611:10369 2:N:0:TACAGC
TACAGCGGACTACCCGGGTTTCTAATCCTGTTTGCTCCCCACGCTTTCGCACCTCAGCGTCAATATGTGTCCAGTAAGTCGCCTTCGCCACTGGTGTTCTTCCGAATATCTACGAATTTCACCTCTACACTCGGAATTCCACTTACCTCTCCACAATTCTAGCGATGCAGTCTTAAAGGCAATTCCGCAGTTGAGCCCCGGGCTTTCACCTCTAACTTACAAAGCCGCCTACGTGCGCTTTACGCCCAGTAATTCCGAACAACGCTAGCCCCCTCCGTATTACCGCGGCTGCTGGCCCGGC
+
CCCCGGGGGGGGGGGGGGGGGGGGGGGGGGGGGGGGGGGGGGGGGGGGGGGGGFGGGGGGGGGGGGGGGGGGGGGGGGGGGGGGGGGGGGGGGGGGGGGGGGGGGGGGGGGGGGGGGGGGGGGGGGGGGGGGGGGGGGGGGGGGGGGGGGGGGGGGGGGGGGGGGGGGGGGGGGGFGGGGGGGGGGGDGEGGFGGGGFGGGGGGGGGCCGGGGGGGGGFGFGGGGGGGGFFFFF1>DFFGFAFFGGGF4>FBFF>=F:BFFFFB9,39??@EF9BFFFFFFFAA42-2129BFF?:(494#
@M06045:235:000000000-JCY5N:1:1101:21877:10380 2:N:0:TACAGC
TACAGCGGACTACTCGGGTATCTAATCCGGATCGCTCCCCACGCTTTCGCGCCCGAGCGTCAGGACCGGCCCAGCGAGCCGCCTCCGCCACCGGTGTTCCTCCCGATCTCTACGCATTCCACCACTACACCGGGAATTCCGCTCGCCCCTACCGGCCTCCAGCCCCGAGGTCCCCGACGGCCTCCCCCGGTTGAGCCGGGGGCTTTCACGCCGGGCTCTCGCGGCCGCCTGCGCGCGCTTTACGCCCAATGAATCCGGACAACGCTCGCCCCCTACGTATTACCGCGGCTGCTGGCACGGA
+
CCCCGGGGGGGGGGGGGGGGGGGGGGGGGGGGGGGGGGGGGGGGGGGGGGGGGGDGGGGGGGGGGGGGGGGGGGGGGGGGGGGGGGGGGGGGGGGGGGGGGGGGGGGGGGGGGGGGGGGGGGGGGGGGGGGGGGGGGGGGGGEEGGGGGGGGGGGGDEGGGFGGGGGEEEGGGGGEGGCEGGEGGGGGGGGGGGGCFDCGGCE=EGGGGGGGGGGGGF?DBG<DGGGDG37>:0(77@)>F?FBG>D@7**9B=FFD>:>5>FBF0:>>9>EE66?0(.-8>AA(,(39>FFFF>:8?((#
@M06045:235:000000000-JCY5N:1:1101:15936:10400 2:N:0:TACAGC
TACAGCGGACTACAGGGGTATCTAATCCTGTTTGATCCCCACGCTTTCGTGCATCAGTGTCAATATTCGTGTAGTCAGCTGCCTTCGCAATTGGTGTTCTATGTCATATCTAAGCATTTCACCGCTACATTACATATTCCGCTGACCTCCACGGTATTCAAGACAGATAGTATCAATGGCAGTTTCCGAGTTCAGCCCGGAGATTTAACCACTGACTTACCTGCCCACCTACGCACCCTTTAAACCCAGTGAATCCGGATAACGCTTGCACCCTCCGTATTACCGCGGCTGCTGGCACGGC
+
[truncated: 42,263,901 more chars]
