# Supplementary material for: Effect of marigold (Tagetes erecta L.) on soil microbial communities in continuously cropped tobacco fields
Source: Sci Rep. 2022 Nov 16;12:19632. doi: 10.1038/s41598-022-23517-x (PMC9668846; doi:10.1038/s41598-022-23517-x)
Supplement: Supplementary file 12 — Supplementary Information 12. [file 41598_2022_23517_MOESM12_ESM.fq]

@M06045:235:000000000-JCY5N:1:1101:19988:1194 2:N:0:CTCAGA
ATATGTGCTGCGTTCTTCATCGATGCGAGAGCCAAGAGATCCGTTGCCAAAAGTTGTTTCATATTTTACTAGTGTCTATAAACACCAATACAATTTGAATCAGACTTCGTTAACAGTCAATTGGTGAGAAAATTTGTTACAAATTCACAAGTGGTTGAAAGTTTGTTACAAATGGAGTCAGGCCTCGAGCCCCGAAAGGCGAGTCCGTTCCCCAAGTGTTTAACTTTTGTAATGATCCTTCCGCAGGTTCACCTACGGAAACCTTGTTACGACTTTTACTTCCTCTAAATGACCAAGNCCA
+
CGGGGGGGGGGGGGGGGGGGGGGGGGGGGGGGGGGGGGGGGGGGGGGGGGGGGGGGGGGGGGGGGGGGGGGGGGGGGGGGGGGGGGGGGGGGGGGGGGGGGGGGGGGGGGGGGGGGGGGGGGGGGGGGGGGGGGGGGGGGGGGGGGGGGGGFFGGGGGGGGGGGGGGGGGGGGGGGGGGGGGGGGGGGGGGGGGGGGGGGGGGG6EGGGGGFCFGFGFCGGGGGGGFF4AEFFFFFGFFFFGGG>DCFAAFGFFFFFFBF@@F@<6CFFF0;;6?FFCEEEE2:224<:A)<A0:4(####
@M06045:235:000000000-JCY5N:1:1101:20802:1221 2:N:0:CTCAGA
ATATGTGCTGCGTTCTTCATCGATGCCAGAACCAAGAGATCCGTTGTTGAAAGTTTTGACTTATTCAGTACAGAAGACTCAGAGAGGCCATTAATGCAATAGTTTGGTTTACCTCCGGCGGGCGCCCGCGAGGGCCGGGGGGCGCCGGGAAGGACCCGGGCCGCCCGCCGAAGCAACGGTTTAGGTAACGTTCACAATGGTTTAGGGAGTTTTGCAACTCTGTAATGATCCCTCCGCTGGTTCACCAACGGAGACCTTGTTACGACTTTTACTTCCTCTAAATGACCAAGTCGGTACCCAG
+
CGGGGGGGGGGGFGGGGGGGGGGGGGGGGGFGGGGGFGGGG9F9EFGGGGGGGGGGGGGGGGGGGGGGGGGGGGGGGGGGGGFGGGGGGGGGGGGGGGBFGGGGGGGGGGGGGGGGGGGGGGGGGGGGGFGGGGGGGGGGGGGCGGGEEGDEGGGGGGGGGGGGGGGDGGGGCGFECEGEEE@FF@GFFG8FGGGDGGCG9<CGGGGGGGCFFG=FGFF7>C7*CFF?FF4:FFBDG:>EFFGGF7**)7;57@:@F*9AAAA:(42>*=)8>DABFAF<9<A4<A?703)),(-(,####
@M06045:235:000000000-JCY5N:1:1101:22846:1252 2:N:0:CTCAGA
ATATGTGCTGCGTTCTTCATCGATGCCAGAACCAAGAGATCCGTTGTTGAAAGTTTTGACTTATTCAGTACAGAAGACTCAGAGAGGCCATACAATGCAATAGTTTGGTTTACCTCCGGCGGGCGCCCGCGAGGGCCGAGGGGCGCCGGGCAGGACCCGGGCCGCCCGCCGAAGCAACGGTAAAGGTAACGTTCACAATGGTTTGGGAGTTTTGCAACTCTGTAATGATCCCTCCGCCGGTTCACCAACGGAGACCTTGTTACCACTTTTACTTCCTCTAAATGACCAAGTCGTTAAATGC
+
CGGGGGGGGGGGFGGGGGGGGGGGGGGGGFGGGGGGGGGGGGGCEGGGGGGGGGGGGGGGGGGGGGGGGGGGGGFGFGGGGGGGGGGGGGGGGGGGGGGGGFFGGGGGGGGGGGGGGCGGDGGGGGGGGGGGGGGGGGGGEGGGBECGGGGCGGGGGDEEEGEEGGGGGG8EGCCED=>EEF5CDFGFFDGGGGGGGC7CFFEFGGD=CGFGD*28FFCFGGGGFGFFFFB?FFDFD)7)><*09CFFFFFG372F>=8:<46).52BFFAD2<2<944AF)642)528:B<:63((####
@M06045:235:000000000-JCY5N:1:1101:9136:1297 2:N:0:CTCAGA
ATATGTGCTGCGTTCTTCATCGATGCGAGAGCCAAGAGATCCGTTGTTGAAAGTTGTTTTTATCATAAGAATAAAAAAAATACATTCAATGACTATTGTGTGTATGTGTAAAAAAACGTAGTAGACTGCTTCAACAGAGTACGAGAGCGCAAACTTTCATATCTCCGTATCCACATAGATCTATTACAGAAGGTGCACAGGTGTAAGTGGGATTGAAGGTGTGGCGTGCACATACTAGAAACACTAGTCAGCAACAGCCACCAATCATTAATGATCGTTCAGCAGGTTCACCTACGGGCTA
+
CGGGGGGGG9FFFGGGG9EFGGGFEFGCEFEGGGGFEGGFFGDFGCEGCCFGGGGFGGGGGAFFEGGGGFCGFFGGGGGDFBF?FFGGGFGF9F9ECFGFFFFECCEC?FEFGFEFGGFGGEA,EFF8<FFGFGGFFGGGGF@EC=E?E6B3BFFGGGFEEC==D3>DFCF9DGFGCF;DFFGCCFGDFGC8,7@68CC6@48EF:CGGFGC>DCFCB4ACCDD496BE5BFFF=FGCF+80;C*;D7+118:;(.(A)((/8;@DFF;CC<).99(.(3(69<?042))-))((4(####
@M06045:235:000000000-JCY5N:1:1101:17361:1305 2:N:0:CTCAGA
ATATGTGCTGCGTTCTTCATCGATGCCAGAACCAAGAGATCCGTTGTTGAAAGTTGTAAATAATTAGATTATTTTCAGACGCTGATTGCAATTACAAAAAAGGTTTTGGTTTGTCCAATCGGCAGCTTGCGCCACCGAGGAAACAAGAGTACGCAAAAGACATGGGTGTAGACGAGAGCTTTACAGCCCCCGACTTGACTTTTGATAATGATCCTTCCGCAGGTTCACCTACGGAAACCTTGTTACGACTTTTACTTCCTCTAAATGACCAAGTCGTTAGCATAGATCGGAAGAGCGTCCC
+
CGGGGGGGGGGGGGGGGGGGGGGGGGGGGGGGGGGGGGGGGGGGGGGGGGGGGGGGGGGGGGGGGGGGGGGGGGGGGGGGGGGGGGGGGGGGGGGGGGGGGGGGGGGGGGGG@FAEFGGGGGGGGGGGGGGGEGDGGGGGGGGGGGGEGFGGGGGGGGG@DFFFCEGGGGGGGGGGGGGGGGGDGFGGGGGGGGEE@EFGGGGF=CFGGFFFGGGFFFGGGGGGGGFF=AEFBDEDGFFFFGGGFGGGFFFGFFFF2=FDAAFFB<>7=F28(6)8<?B:ADA<<A<AB?(8(.,1(####
@M06045:235:000000000-JCY5N:1:1101:15187:1394 2:N:0:CTCAGA
ATATGTGCTGCGTTCTTCATCGATGCCGGAACCAAGAGATCCATTGTTGAAAGTTTTGACAATTTTCACAGTACTCAGACAGCCCATCTTCATCAGGGTTCACAGAGCGCTTCGGCGGGCGCGGGCCCGGAGACGTGCGTCCCCCGGCGGCCAGGTGGCCCCGGTGGGCCCGCCAAAGCAACAGGTGTATAGAGACAAGGGGGGGAGGTTGGGCCGCGAGGGCCCGCACTCGGTAATGCTCCTTCCGCAGGTGCAGCTACGGAAACCTTGTTACGACTGTTTCTTCTGCGAAATTACTCTC
+
CGGGFCFGGGGGFGGGGFGGGGGGGGGEEGGGGGFG?FFDFGFFCDGCGGGGGFFE,,:FFGGGGGGGGGGFGGFGEGGGGGGGEF@@FGGCEFGGGGGGGGGGGGGGGG@FGGGDE@+>@CF=FFEGGGF@:FGCBB:FG7>8CEGGCGGGGCF?C:8CFEEGGDE5>;EEEEGGGGFFGGFGG70<@9<?97+;8@@EE*:EC*157695D4D>G3/7CD<*9<E3>BFFFF>:77**972:72**)0)*)0)*))/5(4161?7@?64<)5,((-(5)))-.))))(-(-()))####
@M06045:235:000000000-JCY5N:1:1101:16304:1405 2:N:0:CTCAGA
ATATGTGCTGCGTTCTTCATCGATGCGAGAACCAAGAGATCCGTTGTTGAAAGTTATATTAGTTTATAACGATTTTACATTCAATGACTTGTGTATATAGTGTATAGTTAAAAAGACACACCTACTAACGCAGTAAAGCGCGGCAGGTGGCCAAAGTGCACAGGGGTGTGTGAATTAAAGAGAGCCCCGGAGGGCGTTTACTTTAGTGATCCTTCCGCAGGTTCACCTACGGAAACCTTGTTACGACTTTTACTTCCTCTAAATGACCAAGTCGTTAGGGAAGATCGGAAGAGCGTCCTAG
+
CGGGGGGGGGGGGGGGGGGGGGGGGGGGGGGGGGGGGGGGGGGGGGGGGGGGGGGGGGGGGGGGGGGGGGGGFGGGGGGGGGGGGGGGGGGGGGGGGGGGGGGGGGGGGGGGGGGGGGGGGGGGGGGGGGGGGGGGFGGGGGGGGGGGGGGGGGGGGGGGGGGGGGGGCEE8FGGGGGGGGGGGGGFEGGGGGGGGGGGGGGFCGGGGGGGGGFFFGFGGC9C7FFFFFF;?E53AFFFFFGFDDGC<DB?GFFAFFFFADAA>)<AFFF:4AF<B04:<?<:0:4:0:0,2<0,9(####
@M06045:235:000000000-JCY5N:1:1101:15999:1488 2:N:0:CTCAGA
ATATGTGCTGCGTTCTTCATCGATGCGAGAGCCAAGAGATCCGTTGTTGAAAGTTTTGTTTTGTTATGATATATGACGTTCATTACACCATGTTTGTAAAATAGCCCCGAAGGGCACGGTTCACAGAGGTTTGGAATAGTTATAAGCCCGTGAGGGCGTTCACTAATGATCCTTCCGCAGGTTCACCTACGGAAACCTTGTTACGACTTTTACTTCCTCTAAATGACCAAGTCGTTACATCAGATCGGAAGAGCGTCGTGTAGGGAAAGAGTGTAGATCTCGGTGGTCGCCGGATCACAGG
+
CGGGGGAFGGGGGGGGGGGGGFGGGGEEG7FGGGGGGGGGGGGFEGGGGFGGGGGGGGGGGGDEFFGGGDFFGGGGGGGGGFFGGGGG?FGGGGGGGGGGGGFFGGGCFGGGGGGGGGGGGGGGGGGGGGDEEGGGFFFFFGGGGGGGGDGGGE?6>EEGGGGGEDFBFGGFFFAFGGG6CFGFGGGGGGGGGGGGGFC7EGGGCFGGC:FCGGGFFFFGGGGGGGFFFFFFFFFFGFFFFCFGFGGD>D>DFF@FFB>?<:ADFBFFFFBFFBFB24<<43?FFFFF0(,4(323(####
@M06045:235:000000000-JCY5N:1:1101:18989:1517 2:N:0:CTCAGA
ATATGTGCTGCGTTCTTCATCGATGCCAGAACCAAGAGATCCGTTGTTGAAAGTTTTGATTCATTTGTTTTGCTTATGCACTCAGAGAAAAAAATTCCCGCCGTTGGGCGTAATGCAAAAGAGTTTTGGGTCCCTGCGGCGGGCGCCTTGGAGTCCGGCGCCGCTTGCGCGGCGGCCGGGGCGGTCCCGCCGAGGCAACTGAGGTAAGGTTCACAGTGGGGTTGGGAGTTGTATAACTCGGTAATGATCCCTCCGCTGGTTCACCACCGGAGACCTTGTTACCACTTTTAATTCCTCGGAA
+
CGGGGGGGGGGGFGGGGGGGGGGGGGGGGGGGGGGGGGGGGGFFGGGGGG9FGGGGGGGGGGGGGGGGGGGGGGGGGGGGGGGGGGCFFGGGGGGGFGGGGGGGGGGGGGGGGGGGGGGGGGGGGGGCEGGGGGGGGGGEEGGGGGGGGGGGGGGGEGGGGGGD5EGGGGGEGDGGGGGGGGGGGGGGGGEE:ECGDG8AC7CGFGGGGEGGFC*8:FC4)9)9CDFFEFFFF=7FFBFD>DFCF7DC9@@G>7-.8@3())).-5,8B>(((--4)))..)).43<2<))).)))-####
@M06045:235:000000000-JCY5N:1:1101:9939:1521 2:N:0:CTCAGA
ATATGTGCTGCGTTCTTCATCGATGCCAGAACCAAGAGATCCGTTGTTAAAAGTTTTAATTTATTAATTAAGTTTACTCAGACTGCAAAGTTACGCAAGAGTTTGAAGTGTCCACCCGGAGCCCCCGCCCGAAGGCAGGGTCGCCCCGGAGGCAACAGAGTCGGACAACAAAGGGTTATGAACATCCCGGTGGTTAGACCGGGGTCACTTGTAATGATCCCTCCGCAGGTTCACCTACGGAGACCTTGTTACGACTTTTACTTCCTCTAAATGACCAAGTCGTTACTTAAGATCGGATGGC
+
CGGGGGGGGGGGFGGGGGGGGGGGGGGGGGGGGFGFGFFGGGGFGGGGFFADGGGGGGGGGGGGGGGGGGGGAFGGDGFFGGGGGGGGFGGGGGGGGGGGGGGGGGGGFGGGGGGGGGGDGCFGGGGGGGGGGGGGGGGGFGGGG>EGGGGGGGGGGGGG>9BEGEDGGGGFGGGGCF97DGCFFGC>CEGGGEGGGGGGGGGGGGGDG7CFGGDFFFGGG47CGGFFFF?FFFFFGFDFF359><FGBF4;;:>31@F<7:<<A2AFF7<AB<77?6?B924::FBB44<6<ABB(####
@M06045:235:000000000-JCY5N:1:1101:14207:1582 2:N:0:CTCAGA
ATATGTGCTGCGTTCTTCATCGATGCCAGAACCAAGAGACCCGTTGTTGAAAGTTTTGACTTATTCAGTACAGAAGACTCAGAGAGGCCATACAATGCAATAGTTTGGTTTACCTCCGGCGGGCGCCCGCGAGGGCCGAGGGGCGCCGGGCAGGACCCGGGCCGCCCGCCGAAGCAACGGTAAAGGTAACGTTCACAATGGTTTGGGAGGTTTGCAACTCTGTAATGATCCCTCCGCTGGTTCACCAACGGAGACCTTGTTACGCCTTTTACTTCCTCTAAATGACCAAGTCGTTAACGAC
+
CGGGGGGGGGGGGGGGGGGGGGGGGGGGGGGGGGGGGGGGFGGGFGGGGGGGGGGGGGGGGGGGGGGGGGGGGGGGGGGGGGGGGGGGGGGGGGGGGGGGGGGGGGGGGGGGGFGFGGGGEGGDEFGGGGFE@CGGEGGEGGGGDGEGGGGDGGGGGG=EGGGGDEGGDGGGGGECGFGCEGGFG7A9EEECG88<FGGC++<:ACDGG*>DFDF4CF9CFGG**;6=86>?:@BBGBEEFC**9F0>>>E:35:FFB=ABFFB((4@??A7<B2<::<A9)592<(),49><6((,####
@M06045:235:000000000-JCY5N:1:1101:16661:1669 2:N:0:CTCAGA
ATATGTGCTGCGTTCTTCATCGATGCGAGAGCCAAGAGATCCGTTGTTGAAAGTTGTATTTTGAATTAAGTATTCATAATATGTTTCAGACAAAATCACTAAAGTTCTGAGTAGATATAAATCCCAAAGGTGACCACACGGCTTTTGACAGCCGGCAGCCCCCAGAGAGATGACATTGCACACAAGGTGGATATGGATTTTTGAAAGTGCCATAAAAACACTTGATTATGAATGATCCTTCCGCAGGTTCACCTACGGAAACCTTGTTACGACTTTTACTTCCTCCAAATGACCAAACCGT
+
CGGGGGGGGGGGGGGGGGGGGGGGGGGGGGGGGGGGGGGGGGGGGGGGGGGGGGGGGGGGGGGGGGGGGGGGGGGGGGGGGGGGGGGGGGGGGGGGGGGGGGGGGGGGGGGGGGGGGGGGGGGGGGGGGGGGGGGGGGGGGGGEGGCGGGGGGGGGGGGGGGGGGGGGGGGGGGGGGGCFFGGGGGGGGGGGGEFGGFCFGGDGGFFGGCDGFGGFFFGGGGGGGGFFFFF<AFF>FFFFFC<<;<D8A8;CFFFFFFF@FFFD<><FAFF<B;@CEC3?E3<<2(,89A24<04?.####
@M06045:235:000000000-JCY5N:1:1101:18729:1670 2:N:0:CTCAGA
ATATGTGCTGCGTTCTTCATCGATGCCAGAACCAAGAGATCCGTTGTTGAAAGTTTTGACTTATTCAGTACAGAAGACTCAGAGAGGCCATACAATGCAATAGTTTGGTTTTCCTCCGGCGGGCGCCCGCGAGGGCCGAGGGGCGCCGGGAAGGACCCGGGCCGCCCGCCGAAGCAACGGTTGAGGTAACGTTCACAATGGTTTGGGAGGTTTGCAACTCTGTAATGATCCCCCCGCTGGTTCACCAACGGAGACTTTGTTACGACTTTTACTTCCTCTAAATGACCAAGTCGTTATATGC
+
CGGCFGGGGGGGGGGGGGGGGGGGGGGGGGGGGGGGFG<9@FGGGGGGGGGGGGFGGGGGGGGFGGGGGGGGGFFGGGGGFGGGGGEGFGGGFCEFGF9,CEGGAEEGGGGGGGEGGGGGGGGGGGGGD>G+@CGEGECEGC7:8BEGGGGGEECFF5CEEG5EDGGGGCCEGGGFCFGG85*<CC<<?<8*;CC7?E7FF0<65EEFG597><:*:?0::7:77DB68FBF3BBB)73>FFF7=CC5.7:3)5874@=.4<<:012BF=>><464<44<A2)..48:039-32-3(####
@M06045:235:000000000-JCY5N:1:1101:11320:1672 2:N:0:CTCAGA
ATATGTGCTGCGTTCTTCATCGATGCCAGAACCAAGAGATCCGTTGTTGAAAGTTTTGATTTGTTTGTTTGTTTTACTCAGAAGTTCCACTAAAAACAGAGTTTAGGGGTCCTCGGGCGGGCCGTCCCTTTTTACGGGGCGCGGGCTGATCCGCCGAGGCAACGTGTAGGTATGTTCACAGGGGTTTGGGAGTTGTAAACTCGGTAATGATCCCTCCGCTGGTTCACCAACGGAGACCTTGTTACGACTTTTACTTCCTCTAACTGACTAAGTCGTCAAGTGAGATCGTAAGTGCGTCTCC
+
CGGGGGGGGDGGGGGGGGGGGGGGGGGGGGGFGFFGFGGGGGGGFGFFGG<<F@FFGGGGGGGGGGGGGGGEFDFCFGGGGGGFGFEEFGDGFGGGFG<FGGGGGGGGGGDFGGGGGDFGGGGGGFGGGGGFGFGGGGGGGGGGDGGGFFGGGGGGC5CG*CFGGGGGGFGGFGGGGFGGG5?8AEC>E>5E?FFA7ECC9?CE:75:79::CFG)75777CC7C*@F?FB6BB>)9>F6=;F79C/1)88:6?AFFF6)6<<)4.4?*05?>D0:(,-8AA444ABB(8??)).3-####
@M06045:235:000000000-JCY5N:1:1101:14402:1730 2:N:0:CTCAGA
ATATGTGCTGCGTTCTTCATCGATGCCAGAACCAAGAGATCCGTTGTTGAAAGTTTTGATTTATTTGTTTGTTTTACTCAGAAGTTCCACTAAAAACAGAGTTTAGGGGTCCTCGGGCGGGCCGTCCCTTTTTACGGGGCGCGGGCTGATCCGCCGAGGCAACGTATAGGTATGTTCACAGGGGTTTGGGAGTTGTAAACTCGGTAATGATCCCTCCGCTGGTTCACCAACGGATACCTTGTTACGACTTTTACTTCCTCTAAATTACCAAGTCGTTAGATCAGATCGGAAGAGCGGTCTC
+
CGGGGGGGGGGGFGGGGGGGGGGGGGGGGGGGGGGGGGGGGGFFGGGGGGGGGGGGGGGGGGGGGGGGGGGGGGGGGGGGGGGGGGGGGGGGGGGGGGGGGGGGGGGGGGGGGGGGGGDGGGGGGGGGGGGGGGGGGGGGGGGGGGGGGFGCGGGGGEGGGGGGFGGGGGCFGCGGGGGGGGGGGGGGGGEC8EFCCGGG:FEEGGEGFGGFGGGFGDGGG39::DFFFF08@B37C)9@?C**=DC))>FFFFAF>=64:<B99).=943<9-83112)-)8?<92212:BF:07(####
@M06045:235:000000000-JCY5N:1:1101:14245:1751 2:N:0:CTCAGA
ATATGTGCTGCGTTCTTCATCGATGCCAGAACCAAGAGATCCGTTGTTGAAAGTTGTAATTATTAGGTTGTTCAGACGCTGATTGAAAATTAAAAAGGTTATAGATTGATCCAGCCGGCGGGTATCAAGCCGCCGAGGAAACATGAGTGCGCAAAAGACAAGGGTATAGACAGGGAGTCGTGCTGCTCATCAGTAGTGATACTATACAGACTAATGGACCCCCCTAACAGTAGCAAGCTACTGAATGTAATGAGCCTTCCGCAGGTTCACTTACGGAAACCTAGTTACGACTTTTACTGGT
+
CGFGGGGFCEFGGCEGGGGGGGGGGGGFDFFGCFGGCFGFG9FGCCF8EFGGFEFFGGGGFGGGGFGGGCFGFDFGGGGGGGG<FGGGGDGGGGG,B@FFFDGGGGECFGGFGGCF7+FFCCGGFE<FFG7F+=C7@:BFG?8DFFCEFACBC6C6DGGFDBFE>BCFGGE?CFGFEEC8:*=EGGFGFCG?CCFG7<CGGDEFGF?F+=CGF7CCCFGGCGDGDG:>F?<>BF=?FF:FFGFCFGFGF?6>?/))4?7::0909.3?BF).:A:0130<:B(5)6<2,4(3(64).####
@M06045:235:000000000-JCY5N:1:1101:13650:1820 2:N:0:CTCAGA
ATATGTGCTGCGTTCTTCATCGATGCCAGAACCAAGAGATCCGTTGTTGAAAGTTGTAATTATTGTAGTTTTCTGACGCTGACTGCAATCACAAAAGGTTTTATGGTGTCCGGCCGGCAGGCAAGCCTACCGAGGAAACAATTGGTACGCAAAAGACACGGGTAGTATCAGACAGGGCGGGGAGGGAAGGCGCACCAAAGCACGCAAGCCCACGCCGGCCCCCCGTAATACAGTTAATGATCCTTCCGCAGGTTCACCTACGGAAACGTGGTTACGACTTTTACTTCCCCTAAATGAGGTC
+
CFGGGFGGGGGGFGGGGGGGGGGGGGGGFGGGGGGGGGGGFGFFFGGGGGGGGGGGGGGGGGCFFGGGGDGGGGGGGGGGGGGGGGGGGGGGGGGGGGGGGGGGGGGFGGGCC:FE:FGGGGGGGGGGGGFFGF@CEGGGGGGFDADGECCGGGGGGGFGGGGGGGGGGGFEGGGF:6EGE5:EGGEGDGFG*8CCFFFD*+;CCEG55CFG<<<>C>GGGC5)5/5;09ABF@FF>@FF=FC*9F41)))/8?7*4*980(402>F)<)(-42212((,:)4)6:42(,2232)))####
@M06045:235:000000000-JCY5N:1:1101:16798:1864 2:N:0:CTCAGA
ATATGTGCTGCGTTCTTCATCGATGCCAGAACCAAGAGATCCGTTGTTGAAAGTTGTAACTATTAAAGTTTTTCAGACGCTGATTGCAACTGCAATGGGTTTAAATTGTCCAATCGGCGGGCGAACCCGCCGAGGAAACGTAAGCACTCAAAAAACATGGGTAAGAGACAGCAGGACAAAGCCTACAATACTCTAGGTAATGATCCTTCCGCAGGTTCACCTACGGAAACCTTGTTACGACTTTTACTTCCTCTAAATGACCAAGTCGTTAGCCCAGTTCGGAAGAGGGGTGTGGAGGTGA
+
CGGGGGGGGGGGGGGGGGGGGGGGGGGGGGGGGGGGGGGGGGGGGGGGGGGGGGGGGGGGGGFGGFGGGGGGGGGGGGGGGGGGGGGGGGGGGCCCFFGGEGGGGGGGGGGGGGGGGGGDEGGGDEGGGGGGFCEGGGGGGGGFGGGFGGGGGGGGFFGGGGGGGGGFGGGGGGDEGGGGFFFGGGCGGGFCF+>CFFEFCFG9FGGGFFG>CCDAGFGFDD49/93>DFFBFFFF7=>551<79>CFFBFFB64BAF=4)5?:0)6)75<:>?((.().(((,,((((((44,-)(####
@M06045:235:000000000-JCY5N:1:1101:23445:1884 2:N:0:CTCAGA
ATATGTGCTGCGTTCTTCATCGATGCCAGAGCCAAGAGATCCGTTGCTGAAAGTTTTGATTGCTTATTTATAAAGACTCAGAAGATTCCGCTAGAAAACAAGAGTTTGGCCTCCGGCGGGCGGCGCGGGGGCGCTGGTCCACCCGGCATCCCGCCGAAGCAACATGATATGTTCACAATGGTTTGGAGTTCAGAAGACTCTGTAATGATCCCTCCGCTGGTTCACCAACGGAGACCTTGTTACGACTTTTACTTCCTCTAACTGACCAAGTCGTTACGTAAGATCGGAAGCGCGTCGCCGG
+
CGGGGGGGGGGGCGEGGFGGGGFGGGGGGGCGGGGGGFFFGGGGGGGGCFGGGFGGGFCGGGGGGGGGGGAFGGGGGGGGGFGGGGGGGDG7@FGGGGGGGGGGGGGGGGGGGGGDEEGGGGGGDCC@EEGCGFGGGGCC9CCGGGGEGGGECEGGECEEFFEFFCFGGGGFFGGGG6CCCCFEGGG6FFGDCEFFGAFC+2ACFC99*::5C0>75>G37>**;>F@3)31)).07*09@FFG>39*9@F>==<FA=B<A)-))((0<59A(21830:?F<B)6:((8((-4>29-####
@M06045:235:000000000-JCY5N:1:1101:22210:1965 2:N:0:CTCAGA
ATATGTGCTGCGTTCTTCATCGATGCCAGAACCAAGAGATCCGTTGTTGAAAGTTTTGATTTATTTGTTTGTTTTACTCAGAAGTTCCACTAAAAACAGAGTTTAGGGGTCCTCGGGCGGGCCGTCCCTTTTTACGGGGCGCGGGCTGATCCGCCGAGGCAACGTATAGGTATGTTCACAGGGGTTTGGGAGTTGTAAACTCGGTAATGATCCCTCCGCTGGTTCACCAACGGAGACCTTGTTACGACTTTTACTTCCTCTAAATGACCAACTCGTTACGATAGCTCGGAAGAGCTCGCAG
+
CGGGGGGGGAEDGGGCFGGGGGGGGGGGGCFGGGGGGGGGGGGGGGGGFGFFGFGGGGGGGGFFGFGFGEGFGGGGGGGGGGGGGGGFGGGGFGGGDGGGGGGGGAF8FFEGGGE7@CCDGGGFGGGGFGGEFGGDCCFGEGDGGGGGFCFGFGG>E*=C;CFCEFCCF9+++>CFEDGGGGCEGGC*;8;58*<<9??F7@EGCFCFCFGF>7C:<>DCC3<7779F@5:?>7553>FFFG7:F3/9B@?F??A7A7/6:).44)6?))1(.),4:08:140())6211(4((())####
@M06045:235:000000000-JCY5N:1:1101:7787:1985 2:N:0:CTCAGA
ATATGTGCTGCGTTCTTCATCGATGCCAGAACCCAGAGATCCGTTGTTGACAGTTTTGACTTATTTAAGTACAGTACTCAGAGAGGCCTTTTAGTTAAACAAGAGTTTTGGGTACCTCCGGCGGGCGGTCTATCGGAGCGCCTTCTCCTGGGGAAGGGCGCACACCCGCCGAAGCAACTTTTTAGTGGTAGGTTCACAATGTTTTAGGGGAGTTTTTCAACTCTGTACTGACCCCTCCGCCGGTTCACCACCGGAGACCTCGTTCCGCCTTTTAATTCCTCTGACTGACCAAGTCGTCACA
+
@E9F<6,;66EF@CCEFGC9FC8<6@<<CC<<@,B,CFE9;,;,6@FC<,,CF9,CEDFEG<<<,C@,CCFFGG,6CDF9<,CECCG7,CEC,:EF5,9:,,,:,:E,@FCBF9FF<EFG7:+46>@+=33,38>++63++4@C,,,7@E6*@****1*>B*=*8=1*4***=*3+5CC+><C5E9+25BC*+5++52+<0<+0*+2+*:D7D<*17@GGC*::*?F***).)7)7*).7)/1))1::6/)973;)357?)(41210)784.22)64)6.))))).4)80)(,-.,(####
@M06045:235:000000000-JCY5N:1:1101:13865:2008 2:N:0:CTCAGA
ATATGTGCTGCGTTCTTCATCGATGCCAGAACCAAGAGATCCGTTGTTGAAAGTTTTGATTCATTTGTTTTTGCTTGTGCAACTCAGAGAAGAAATTCCGCCCGCTGGGCGTAATGCAAGAGAGTTTGGGGTCCCTGCGGCGGGCGCCTGGGTCCGGCGCCGGCGCGGGGGCAGGCGGTCGGGGCGTTCCCGCCGAGGCAACTGAGGTAAGGTTCACAGTGGGTTTGGGAGTTGTATAACTCGGTAATGATCCATCCGACGGTTCAACAACGGAGACCGTGTGCCGACTTTTACTCTTGAC
+
CGFFGAFEF9EFFEDGGGGGFDECEE<,;FGCE,C86C@FC@FDCFFFGC<FFE,EECDFAFCFDEGGG,FC@E9@CFFGGGF8<,CE<FEC@,CFFD<8BCFFG:F7FGGG+CFFFCE?E<,CAE<FDCGGGGFGD@CE7C78E>*3BC5*3,,4:C5:CCEE51=5*C>EC=55:*12*8:*?88:?C+/>:2:CCC52;+<AE5CD?C*0*2=:*::***1757:5;:1)99*C6*910*979C*9@**9*-/2<)(-24:06)66),,(((31,(-(4()-4(726<4)).))####
@M06045:235:000000000-JCY5N:1:1101:17557:2009 2:N:0:CTCAGA
ATATGTGCTGCGTTCTTCATCGATGCCAGAACCAAGAGATCCGTTGTTGAAAGTTTTGATTCATTTTTTTAACCACTCAGAAGATACTTATTAAAAAATTCAGAAGGTTTGGGTCCCCGGCGGGCGCGAAGTCCCGCCGAAGCAACAATTAAAGGTATAATTCACAGGGGTTGGGAGTTGGATAACTCGGTAATGATCCCTCCGCTGGTTCACCAACGGAGACCTTGTTACGACTTTTACTTCCTCTAAATGACCAAGTCGTTATTCGAGATCGGAAGAGCGGCGGGTAGGGAAAGATACA
+
CGGGGGGGGGGGGGGGGGGGGGGGGGGGGGGGGGGGGGGGGGGGGGGGGGGGGGGGGGGGGGGGGGGGGGGGGGGGGGGGGGGGGGGGGGGGGGGGGGGGGGGGGGGGGGDGGGGGGGGGGGGGGGGGGGDGFGFGGGGGGCGFGGGGGGGGGGGGGGGGGGGGGGGGGGGGGGGGGGGGGGCGGGGGGGGGGGGGGGGGGFGGGGGGGGGGGGGFGFDGDCCF<>FFFFFFFFFFGFFFFGGGFGGGFFFFFFFFFFFAB?1:?DA:?>?:?::B?FBB7((44((-((8(2186(####
@M06045:235:000000000-JCY5N:1:1101:7669:2098 2:N:0:CTCAGA
ATATGTGCTGCGTTCTTCATCGATGCCGGAACCAAGAGATCCGTTGTTGAAAGTTTTAATGATTTGATCATAGACTCAGACTCACTATTCAGACAGGGTTCCAGGGTGCGTCGGCGGGCGCGGACCCGGGGGCAGAAGCCCCCCGGCGACCGGGGCCAGGCCCCAGTGGGCCCGCCGAGGCAACGCGGTCATGGTAAACACGGGTGGGATGTTGGGCTCGTTGGAACCCGCACTCGGTCATGATCCTTCCGCCGGGTCCCCTCCGGAAACCTTTTTACGACTTTTCCCTTCTCCAAATCCG
+
CFGGGDFFFGFGFGGGGGGGGGGGFGGEGFGGGF8FFFFFGFGCCFGFGGEFGFGGGGGGGGGGGGDGGAFFGGGGGGGGCEF,EFFGAFFGGFCFG7BBEEFFEEF@CF=CEGGCGGG@CCFCEED7<@EE7:FFFCCFGGD@CEE8EEG8CE?GED=FGGC:?8A<8CFEEEGE5*2CECGG:E*8:810<?<?7CFFG*=:5CC**+9*::*)9)*9)9C***)00)4(5)/7DF)59******21<5*.<(0-0),.((--7:F>5<02))53A0(3<0<9).2<)2-6)-.)####
@M06045:235:000000000-JCY5N:1:1101:11724:2099 2:N:0:CTCAGA
ATATGTGCTGCGTTCTTCATCGATGCGAGAGCCAAGAGATCCGTTGCCAAAAGTTGTTTAAGATTTCTCACACAAGGTGAAGAAAGTTCAGACAAAGTTTACAGAAAGGTGTTGTTCAAAGAGGACCGAACCAACATCCGCGTTAACGGGAGTTTCGGTCCTTCGGCGGGGAACCAGTCAGTTAAGACCAGCTCGGTCCGCCAGAGACAGGAAACGGTGCACACAGTGTGATTGGAAGCAGAAGCTCCAAAATTTTCTAATGATCCAACCGCAGGTTCACCTACGGTTACCTTGTTTAATG
+
CGGGGGGGGGGGGGGGGGGGGGGGGGGGGGGGGGGFGGGGGGGGGGGGGGGGGGGGGGGGCGCGGGGGGGGGGGGGGFGGGGGGGGGGGGGGGGGGGGGGGGGGGFGGGGGGGGFGGGGGGGGGGGGGGGGDGGGGGGGGGCEGGGGGGGGCEGGGGGGGEFCDGGGGGDEGGGCG8A?9CFGGCFGGFGGGGGGGEEEGEGDEGGGFFG*/545>GBGGGGG779?FFFAFFFF4DFFFFGGG49C*6)=*96<FAFF26AB24246?B>9791,,<<<5>B((4(4:?9AFF:<(####
@M06045:235:000000000-JCY5N:1:1101:10356:2129 2:N:0:CTCAGA
ATATGTGCTGCGTTCTTCATCGATGCCAGAACCAAGAGATCCGTTGTTGAAAGTTTTGATTTATTTGTTTGTTTTACTCAGAAGTTCCACTAAAAACAGAGTTTAGGGGTCCTCGGGCGGGCCGTCCCTTTTTACGGGGCGCGGGCTGATCCGCCGAGGCAACGTATAGGTATGTTCACAGGGGTTTGGGAGTTGTAAACTCGGTAATGATCCCTCCGCTGGGTCACCAACGGAGACCTTGTTACGACTTTTACTTCCTCTAAATGACCAAGCCGTTACTCAAGATCGGAAGAGCGTGGGG
+
CCFGGGGGGGGGEEGFGGGGGGGGGGGGGGGGGFGGGGGGFGGGGGGGGGGGFFFGGGGGGCFGFGGGGGGGGGFGGGGGGGGGGGGGGGGGGGGGGGC8FEFGGFFEEFGGGGGGGGGGGGGGGGGGGGGGGGGGGGGGGGGGDDECCG9FFGG5EGGGGGFGCCC+<?FGGFGFGGFG7CEEEE88CE>8?EC<@C9E7C5ECGCCFD>:CFDFGFGDGG*CC<?FF>6<EB@D7F:=FGG>@CCDBBFCFFF?>?*))5)6<<469F6((,4?82:9-)()),6,(4,78?0>(####
@M06045:235:000000000-JCY5N:1:1101:17773:2145 2:N:0:CTCAGA
ATATGTGCTGCGTTCTTCATCGATGCCAGAACCAAGAGATCCGTTGTTGAAAGTTTTAACAGTTCGCTTAGAACACTCAGAAGTATCGTCGGGTTCGAACAGAGATTCTGATAATGCCGGCGGGCACGCCCCGAGAGGCGCGCCGCCGAAGCAACAGGTATGAAGGTTCACAAAGGGTTATGAGGTATAGTACTCGGTAATGATCCCTCCGCTGGTTCACCAACGGAGACCTTGTTACGACTTTTACTTCCTCTAAATGACCAAGTCGTTACCCAAGATCGGAAGAGCGTCGTGGAGGCTT
+
CCGGGGGGGFGGGGGGGGGGGGGFGGGGGGGGGGGGGGDFGGFGGDFGGGGGGGGGGGGGGFGGGGGDFGGGGGGGGGGGGGGGGAEC@DGGGGGGGGGGGGFFFFFCFGGGGCFDDFGGGGGGGGDCEF7FGCGEGGGGCE7EGCEGGGGGGGFFGGGF@BCGGGFGFC+?<=FFGFCCFGGG*?+?<CCFC?EGGGFCGGGC<CGGG5<D3>DFGFFFGGGGGD35>F?B=FFFGF>F>3D7@7DFF6?C?*5@>B7<4?::849>>>?19?2(((54:0:0(44.(-:>>((4(####
@M06045:235:000000000-JCY5N:1:1101:14010:2179 2:N:0:CTCAGA
ATATGTGCTGCGTTCTTCATCGATGCCAGAACCAAGAGATCCGTTGTTGAAAGTTTTGATTTATTTATGGTTTTACTCAGAAGTTACATATAGAAACAGAGTTTAGGGGTCCTCTGGCGGGCCGTCCCGTTTTACCGGGAGCGGGCTGATCCGCCGAGGCAACAAGTGGTATGTTCACAGGGGTTTGGGAGTTGTAAACTCGGTAATGATCCCTCCGCTGTTCACCAACGGAGACCTTGTTACGACTTTTACTTCCTCTAAATGACCAAGTCGTTATTACAGACTGGAAGAGCGTCGAAGC
+
CGGGGGGGGGGGGGGGGGGGGGGGGGGGGGGGGGGGGGGGGGGGGGGGGGFGGGGGGGGGGGGGGGGGGGGGGGGGGGGGGGGGGGGGGGGGGGGGGGGGGGGGGGGGGGGGGGGGGGGGGGGGGGGGGGGGGGGGGGGGGGGGGGGGDAFCFGGGGGGGGGGGFGGGGGGGGGGGGGFGGGGGGGGGGGGGGGGGFGGFGGGGGGGGGGGGGGGFGFDGGGGGGFFFFFFF37>FGFFFFGGGFGGGFFFGFFFF266-4)6<<<>FFFBA?:?B?>BA9)),).3(4,..(,(((####
@M06045:235:000000000-JCY5N:1:1101:22180:2181 2:N:0:CTCAGA
ATATGTGCTGCGTTCTTCATCGATGCGAGAGCCAAGAGATCCGTTGTTGAAAGTTGTATTTTGAATTGTTTATTCATAATATTTTTCAGACAAAGAGTTAAAAAATAAAGGTTGATGTTTGGTCGATCTCCATGAAGAAGATCGACTGACATTGCACACAAGGTGGATATGGATTTAAAAAGTGCCATAAAACACTTATTATGAATGATCCTTCCGCAGGTTCACCTACGGAAACCTTGTTACGACTTTTACTTCCTCTAAATGACCAATTCGTTACATCAGATCGGAAGAGCGTCCACAG
+
CFGGGGGGGGGGFGGGGGGGGGGGGGGCFEGGGGGFGGGGGGGGGGGGGG9FGGGGGGGGGGEGGGGGGGGGGGGGGGGGGGGCEGFGGGGGGFGGGGGGGGGGGGGGGGGGGGGGGGGGGGGGGGGGGGFGGGGGGGGGGGGGGGGGGGFFGFGGGGFEEFGGGGFFFGGGGGGGGGGFGGGGGGGGGGGGGGGGGGGGGGGGGGGGGGFGGCFF907DFF>:CFFFFFFFFEFAGFFFFGGGF4?DFFFG8+8ACCFFFEEECEE;A)7>DE@66C?<.4))6=D6@951=((4(####
@M06045:235:000000000-JCY5N:1:1101:16237:2182 2:N:0:CTCAGA
ATATGTGCTGCGTTCTTCATCGATGCCAGAACCAAGAGATCCGTTGTTGAAAGTTTTGACTTATTCAGTACAGAAGACTCAGAGAGGCCTTAAATTATCAAGAGTTAGGTGACCTCCGGCGGGCGCCCCGCTAGGGGGCCCAGGGGCCCCGGGAGTGGTCCCGGGGCCGCCCGCCGAAGCAACGGTTAAAGGTAACGTTCACAATGGGTTGGGAGATTTGCAATGCGGTAATTAACCCCCCCACGGTCCACCACCGGAGAACTGTTTTCGATTTTTACTTCCGCTAAAGGATCAATGAATG
+
9@C@FC<F@@FFG@CGCCCAEEF8CC@FCFGG@FFDFEDFFCEF<FCAEEE,CFGGFCF9F99FG966<E,69EEEDEAF8<CF@FEGCECEGGF9E,B9,F9,C5<E,E<?FFAFFF77FC:+4@@7>FC+8C<,F@<+8+:@>8:8*3>CE5=*4CCCBCE:B8E85**18C::*8EE+00:EE*;<+<+329<C8F*00++2<+297))1**)*9**2*0***0).0(4***0*0)0))11)7/*)/*25)379).((,),).6.*)()-4))()6))5(3(,(-.).),,)))####
@M06045:235:000000000-JCY5N:1:1101:15999:2183 2:N:0:CTCAGA
ATATGTGCTGCGTTCTTCATCGATGCCAGAACCAAGAGATCCGTTGTTGAAAGTTTTGTTTTTGATTGTACTTATCACAAACGTGTTTTCAGACGACACTGGTTTCGGGGTCAAGAAGTTTTTGGAGTTGGGCCATCGGCGGACGCGCTCCAGGGGCGACAGGGCCCCCGGCGGTCGAAACCAGTTGGTCAGCAACCGGTCCGCCGAAGCAACGTCAAGGTACAGTAGACACAGGGTTGGGAGGTCGGGCGACGGAGCACCCTCACTCGGTAATGATCCTTCCGCAGGTTCACCTACCATA
+
CGGGGGGGGGGGGGGGGGGGGGGGGGGGGGGGGGGGGGGGGGGGGGGGGGGGGGGGGGGGFGGGGGGGGGGGGGGGGGGGGGGGGGGGGGGGGGGGGGGGGGGGGGGGGGGGGGGGGGGGGGFGGGGGGGFGGGGGGGGGGDEGGGGGGDGGGGGGGGGGGGGGGGGGGGGGGGGGGGGGGFFGGGGGGGGFGGGGGGECEEEECCEGGGGGGGGFG>C<FGGFGGFFFFF?FFFFFF:B@4CD>FGGFEFGFD9>B>)(.4(88<<BF>:<6:A2<ABFABFBB9>B:?FFBD<78####
@M06045:235:000000000-JCY5N:1:1101:16699:2192 2:N:0:CTCAGA
ATATGTGCTGCGTTCTTCATCGATGCCAGAACCAAGAGATCCGTTGTTGAAAGTTTTGACTTATTCAGTACAGAAGACTCAGAGAGGCCATTAATGCAATAGTTTGGTTTACCTCCGGCGGGCGCCCGCGAGGGCCGGGGGGCGCCGGGAAGGACCCGGGCCGCCCGCCGAAGCAACGGTTTAGGTAACGTTCACAATGGTTTAGGGAGTTTTGCAACTCTGTAATGATCCCTCCGCTGGTTCACCAACGGAGACCTTGTTACGACTTTTACTTCCTCTAAACTACCAAGTCGTTAATGGC
+
CGGGGGGGGGGGGGGGGGGGGGGGGGGGGGGGGGGGFGGGGGGFGGGGCFGGGGGGGGGGGGGGGGGGGGGGGGGGGGGGGGGGDGGGGCFFFFGGGGFFGGGCFGEGFGGGGGGGGGDGGGGGGGGDEGGG>FGGGGGGGGGGGGGGGGEEEGGFDEDGDEDGGGGGGCECEEGGGGG88?CFCF7CFGG6:+<AEGFGEGEGGGFFG5F>F4DFCFFGGGF*:CF?F=<07>>BGDE3@FF:7:=FDE3CDBBFD4F)9AFFFFB>?F>>DFFA9ABFA2()).(.,4)6<:<<4####
@M06045:235:000000000-JCY5N:1:1101:14707:2207 2:N:0:CTCAGA
ATATGTGCTGCGTTCTTCATCGATGCCAGAGCCAAGAGATCCGTTGTTGAAAGTTTTGACTTATTTGTATGTTTTACTCAGAGAATGCCACTATAACAATCAAGAGTTTGATGTCCCCGGCGGGCGCCTGGTTCCGGGGCACCGCGAAGGCGCCCGGGGCGGTCCCGCCGAAGCAACAGTAGGTATGTTCACAGGGGTTTGGGAGTTTGTTAGACTCAGTAATGATCCCTCCGCTGGTTCACCAACGGAGACCTTGTTACTACTTTTACTTCCTCTAAATGACCAAGTCGTTAACGTGGGT
+
CGGGGGGGGGGGGGGGGGGGGGGGGGGGGGGGGGGGGGGGGGGFGGGGGGCGGFGGGGGGFGGGGFGGGGGFGGGGGGGGGGGGGGGGCEFGGGGFGGGGGFGGGGGGGGGGGGGGGFDFGGGGGGGGGGFEGGG@EGDDGGGGGGGCCEFEG5CEEGDGGGGDEGGGGGGE5CFGGCFGGGGCGGCFE++<CFGDEA5CEDGFE5EGGCCFGGF97<FGFGGCGGFF<@?FEFFFDFFFFF>6FCGG>>>F>?)9AF74)6:>)<4FBBD<26:))-46A<A0)2()),,4<1>?,####
@M06045:235:000000000-JCY5N:1:1101:16169:2234 2:N:0:CTCAGA
ATATGTGCTGCGTTCTTCATCGATGCCAGAACCAAGAGATCCGTTGTTGAAAGTTGTAAAGATTCAAGTGCCCACGATCAGAGGTATACTGCTACTGCAAAGGGGTTTGGATGGGCCCAGCGACGGGCGCGAGCCCGCCGAGGGAACAAAAGGTACTCATAGTCAAGGGTTACTTCGCCTCGTCCGCATTTCTGGCCACTTTCGTGGGGTCCTGCGGCGAGTTGAAGACGCGGTCTCGAAGACCGGAAGGGTAATGATCCTGCCGCAGGTTCACCTACGGAAACCTTGTTACGACTTAACG
+
CGGGGGFGGGGGGGGGGGGGGGGGGGGGGFGGGGGGGEEGGGGGGGGGGGGGGEGGEGGGGAEFGDFCFGGGGGEG+CCCAFGGGGGGGGFGGGGGGGGGFCEFGF@FEGGGGGGGGCEGGGGGGE=FGGGGEGGFFGGGDCCCCFGFGGGG@EBEFGG,DF;DEFGGGGGFFGCFED8CEEEEECGGGEFGFDD?FGGG7F?CCFGGGEDGCGGE3>53DDGF**9*7@6>DFFFGF)8)/>C><39;@:F4:A?47BAB2(49>0>5<<7458?08?1??>?71726)6:11((.####
@M06045:235:000000000-JCY5N:1:1101:11938:2237 2:N:0:CTCAGA
ATATGTGCTGCGTTCTTCATCGATGCCAGAACCAAGAGATCCGTTGTTGAAAGTTTTGACTTATTTAAGTACAGTACTCAGAGAGGCCTTTTAGTTAAACAAGAGTTTTGGGTACCTCCGGCGGGCGGTCTAGCGGGGCGCCCTTCCCTGAGGAGGGGCGCCCACCCGCCGAAGCAACTGTTTAGTGGTAGGTTCACAAGGGTTTAGGGGAGTGTTTCAACTCTGTAATGATCCCTCCGCTGGTTCACCAACGGAGACCTTGTTACGACTTTTACTTCCTTTAAATGACCAATTCGTCTGT
+
CFDFGFFFGFGGGGGGGGGGGGGGCGGGGGFGFC@F,EEGGFFGGEGGCA9FEGGGGGGGGCGFGGGFGGGGGGGGGGGGFGGCF7FDFFGGGGGFE@DFFEFGGFFGGAFDFFFGA<FBFEGGGGGGGGGGGD+@FD>*>>CE@FFGGGGGGG>CE8*:CEGDGGECCEG5CCGGFGGGFG+<CGGGGFGFGGEF?7E*;EFGGC761:537*08C@77D7*?FFF44B4)8BF<*0)0.)900?:C4@@G)<6)355784))-61.<)(.5)))65)))).-)).6>?22)66:,####
@M06045:235:000000000-JCY5N:1:1101:22636:2317 2:N:0:CTCAGA
ATATGTGCTGCGTTCTTCATCGATGCGAGAGCCAAGAGATCCGTTGTTGAAAGTTGTATTTGAATTGTTTATTCATAATAGTTTTCAGACAGACAGTTAAAAAATAAGTTGATGTTTGGCCGCTTTCATAAAGAAAACGGCTGACATTGCACACAAGGTGGATATGGATTTAAGAAGTGCCATAAACACTTATTATGAATGATCCTTCCGCAGGTTCACCTACGGAAACCTTGTTACGACTTTTACTTCCTCTAAATGACCAAGTCGTTAGGCTAGATCGGAAGAGCGTCGTGTAGGCAGT
+
CGGGGGGGGGGGFGGGGGGGGGGGGGGGGGGGGGGGGGGGGGGGGGGGGGGGGGGGGGGGGGGGGGGGFGGGGGGGGGGGGGGGGGGGGGGGGGGGGGGGGGGGGGGGGGGGGGGGGGGGGGGGDGGGGDGGGGGGGGGGGGGGGGGGGGGGGGGGGGGGGGGGGGFGGFGFGGGGGGDGGGFF@FGGGGGFCDGGGGGFFGCFGGGGFCDG6DFFDFFGGGGGGGFFFF=EFFFFGFAD4CCCFGGGFFFGFFFFFFFFFEFDEE@>DFFF;EF;3<?;6?FB8:629B922:()5####
@M06045:235:000000000-JCY5N:1:1101:8665:2338 2:N:0:CTCAGA
ATATGTGCTGCGTTCTTCATCGATGCCAGAACCAAGAGATCCGTTGTTGAAAGTTTTTACTTTTATTTAATTTGGTACTCAGACGACATGGTTCTTCAAGAAGTTTGGAGGTTGGCCATCGACGGGCACTGTCCAGCGGGGGTTGAGCCTACCGGCAGCCGACAGATCCTGTCGGCAGGCCCGCCGAAGCAACGTGGTAAGGTAGACACGGGGTTGGAGGTCGGGCCAGACAAGACCCTAACTCAGTAATGATCCGTCCGAAGGTTCACATACGACACAAGTTAGCGAAATGGCACCTCTC
+
@DGGGGGGGDFFCFEC@EEGGGGFGGGGGFDF8FFFCFFC<FEDFEFFGEFFGGA<FCEFF9FFGGG9FFGADGGD<EFGGDEDGEFGDGGGGGEGFGDEFDFGCGGGGGG@,EEF,EAFEFFGGGGGGAFGGGG?:F@FEGGG7:?FFFGFEECEGGG7>:B8CF2DCFFGFGG5:EE=E5?ECEGGGGFC*C*:?8<7CDEFCGGFC5DDG3)83)0110CCC9.7><(3?4F:C>FFF4*2*72C?4*:496),77(((-74<3FF46428(47>B<:)).6<>>0242).8?(####
@M06045:235:000000000-JCY5N:1:1101:20868:2401 2:N:0:CTCAGA
ATATGTGCTGCGTTCTTCATCGATGCCAGAACCAAGAGATCCGTTGTTGAAAGTTTTGATTTATTTATGGTTTTACTCAGAAGTTACATATAGAAACAGAGTTTAGGGGTCCTCTGGCGGGCCGTCCCGTTTTACCGGGAGCGGGCTGATCCGCCGAGGCAACAAGTGGTATGTTCACAGGGGTTTGGGAGTTGTAAACTCGGTAATGATCCCTCCGCTGGTTCACCAACGGAGACCTTGTTACGACTTTTACTTCCTCTAAATGACCAAGTCGTTATCCGAGACCGGAAGAGCGTCTTGG
+
BF@EEGGCF9FBB;F@<CCFF8FGFCF,6CEC8CCCEF8DG9EC6FFFGD,<EEF<EF7@@EFFGC,,CFG,EDC<9FEFA,B6CBF@CAD,<,,CEFFGGG9FGGC,:FFCFGGFGGCBC:FCCGCBFA?EFDFEEG:+BCEGGGGEDFGGGGCEGE*>CFFFFG;>FF;ECG;6244A/=EGG8BEECEECD<;;9C;@EGC577+C?DFC<08C@GCD<C:*:B6:>?63<>FG)70=F*2>CDDD4@F=BBFA*/).)5:AFF?F>2-)(4<?6<93(-7(-40((-.(.,(,####
@M06045:235:000000000-JCY5N:1:1101:16784:2405 2:N:0:CTCAGA
ATATGTGCTGCGTTCTTCATCGATGCGGGAGCCAAGAGATCCGTTGCCAAAAGTTGTTTTTGTATATTTTAGATACAAAGGTATGTCAGACAGATTGATGAAACAAAAGTTTGTATGAAACATACACCATTGACGGCTTGTCCACGGCACACCGAGCGAACCCGGATGCTGACAGGTAGTTTTGACACCACCCCACCGCCAGAGACCGAACAGTTCACATAATGTTGACTCACCTTTGAGGGTAGAAAACCCGGCATGGGTTAGAGTGATCGGCGAAACAACTACGACAGTGTCGTCCAGA
+
CGGGGGGGGGGGGGGFGGGG<FGGGGGGDEEFGGFCEEGGCGGFGF:FGDGGGGGGFGGGFEGGGGAEEFGGFGFGGGFGGCEGGADFGFGEGGFGGGGGGGGGGGGGGGGEFGGGGGGGGGGGFGGGGGGGGFGGGGGDFGGFED>C6EFGGGD6++6BGGEE:+:BECGFGFFGG7?FGGGFGEGG*3>8EG5CECC=EGFC=A*/)1)/;3;@CFF+;D7@:7@7=+))2)/)2+1<F**07*0:)55>>E>@()5880:2)5-9@@<1:B0(,,,((.)(.,21(,4)64(((####
@M06045:235:000000000-JCY5N:1:1101:19140:2447 2:N:0:CTCAGA
ATATGTGCTGCGTTCTTCATCGATGCCAGAACCAAGAGATCCGTTGTTGAAAGTTTTGTTTATTTGTGGAAGACTCAGATGGTACAAAAACAGCTAGAATTTTTGGTTGGCCAGCGGCAGGCACCCCCTCGCGGGGGCGAGGCCCTGTCCCACAGGACTGCCTGCCGAAGCACGGTGGGCGGGTAGGTAAACAGTGGGTTGGGAGTGGTGACACTCCCGTAATGATCCCTCCGCCGGTTCACCAACGGAGACCTTGTTAAGACTTTTAATTCCTCTAAATGACCAAGTCGTTATACCCTTA
+
CGGGGFDGGGGGGGGGGGGGGGGGGGGGGGGGGGGGGGGFGGGFGGGGGGG9FGGGGGGGGGGGGGGECAG?<FCEGGGEGFFAFGEFGFG<FGD9FBFBFGGGGGGGGGFEFFFGGGGGG7DFGG7CCFFGGGCFEGG>EGGGGGGGGGGCFE55,6,4?C9,8CC8*1B+28B*1:*;?EGE5CFGG:C?EFF7CC8*/?8C:57=>FDD7D4.*0C>C57*2*9BF40:57).>7>567>GFGC).<)*09)1:47)-))-56<=)*-).))-))).-62:30(6),-41,)))####
@M06045:235:000000000-JCY5N:1:1101:14949:2472 2:N:0:CTCAGA
ATATGTGCTGCGTTCTTCATCGATGCCAGAACCAAGAGATCCGTTGCTGAAAGTTTTGTTTTATTTTTGCTTATGCCACTCAGAAGAGATACTGGAAGACAAGAGTTTGGGTTCCCCGGCGGGCGCCTGGATCCGGGTCACGCCACGAGGGCGCGCCGCGGGACGACCCGCCGAAGCAACGGAGGTATGTTCACAGGGGTTTGGGAGTTGGATAACTCGGTAATGATCCCTCCGCTGGTTCACCAAGGGAGACTTGGTTACGACTTTCATTTCCCTTAACTGACCAATTTGTTAAAAGTGT
+
CGGGGGGGGGGGGGGGGGGGGGGGGGGGGCFGGGFEGGGGGGGFCEDGGG9CFF9FFGGDGFFGGAFDEC<<CCEC<ED8FFFFFFCFFCFGCFFCFG8FFDGGFGGGGGGCCFFFFFGGEGGE3+@=F7D9>EG7FGEFG@>E8EGGGGDEDEEGGGGC>CB1=1B5CCEGC8*::+8;C*2:8C6<+3AC7@:AC5CEC8EGG*:EG74C>>>6*0>37>*2:*9@4?)47<5)15?64*::=C*17))9>*.*)/0:22((-49***.6)).)),6)-)),24(.)).4(6)-)####
@M06045:235:000000000-JCY5N:1:1101:20041:2500 2:N:0:CTCAGA
ATATGTGCTGCGTTCTTCATCGATGCCAGAACCAGGAGATCCGTTGTTGAAAGTTTTGATTCATTTTTTTAACCACTCAGAAGATACTTATTAAAAAATTCAGAAGGTTTGGGTCCCCGGCGGGCGCGAAGTCCCGCCGAAGCAACAATTAAAGGTATAATTCACAGGGGTTGGGAGTTGGATAACTCGGTAATGATCCCTCCGCTGGTTCACCAACGGAGACCTTGTTACGACTTTTACTTCCTCTAAATGACCAAGTCGTTACATTAGATCGGAAGAGCGTCGTGTAGGGAAAGGGTGT
+
CGGGGGGGGAGGGGGGGGGGGGGGGGGGGGGGGGGGGGGGGGGFGGGGGGFGGGGGGGGGGGGGGGGGGGGGGGGGGGGGGFFFGGGGGGGGGGDFGGGGGGGGGGGGGGGGGGGGFGGGGGGGDGGGGGGGCFDEGDGEEGGGGGGGGGCGGGDCCGGGGGD9CEECGGG5>EGGGE?EG?7CGGGGGGGGGGGGGFFGE=EEGGEDG9:FGFFFC3CDDGCF*:FFFFFBFEEFGFFFFGGG=FCCF?B77?B4:FFF:(28?AFFF?A2608:<(113(443;?<042:4133(####
@M06045:235:000000000-JCY5N:1:1101:9219:2548 2:N:0:CTCAGA
ATATGTGCTGCGTTCTTCATCGATGCCAGAACCAAGAGATCCGTTGTTGAAAGTTTTGATTATTTGTTTAATCCACTCAGAAATTCTCAATAATACAAGAGTTTCGGTCCTCTGGCGGGCGCCTGACTCCGGGGCGCAACTGAATGGCACCCGGTGCGATCCCGCCGAAGCAACAAAAGGTATGTTCACATGGGTTTGGGAGTTGTTTAGAACTCGATAATGATCCCTCCGCTGGTTCACCAACGGGGATCTTGTTACGACTTTTACTTCCTCTAAATGACCAAGTCGTTAGCGTTGATCC
+
CGF@FFFEDFGGGGGGGFGGGGCEE@CECEEFCFGGGGAFG9,DFFGGFGEFF@E<FFGCFDFGGGFFGF<FCFGGAEFGGCEEFGEF@C<<EF9FF@EEFGGGGGGGBFFGG=,EFGEGGGED+ECFE8FCE7=>>FGC@FGFGA6,,63@C>*@8:CDC5CGGGGE85CF?E*BCCFGG79<CFFGCG?CGF?ECG5888???E=E>CCFCD*74?C3C:DCFG.7@572:>87C@F@7DDC>)*)))7:@F59-8<?;:<249746@<>B<<<)54642418>D?,,,()((((####
@M06045:235:000000000-JCY5N:1:1101:10200:2555 2:N:0:CTCAGA
ATATGTGCTGCGTTCTTCATCGATGCCAGAACCAAGAGATCCGTTGTTGAAAGTTTTGATTTATTTATGGTTTTACTCAGAAGTTACATATAGAAACAGAGTTTAGGGGTCCTCTGGCGGGCCGTCCCGTTTTACCGGGAGCGGGCTGATCCGCCGAGGCAACAAGTGGTATGTTCACAGGGGTTTGGGAGTTGTAAACTCGGTAATGATCCCTCCGCTGGTTTACCAACGGAGACCTTGTTACGACTTTTACTTCCTCTAAATGACCAAGTCGTTAATCCAGATCGGAAGAGCGTCCTGC
+
CGGGGGGGGGFFFGGGGGGGGGG<FGGG?EGGGFGGGGGGGGGDFGGGGGGGGGGFFGFGGGGGGGFCFFFFCFGGGGGGGGGGGFFGGGFGFGGGGGGGGGGGFDFDEGFCGGA@FGGGGGGGEGGGGFFGDGGGGGGGEGDGGGGGCEFGGGGGGCCEGGGGGFDFCFG9:<BFE?=>CGGG5EGGGCEE89+CCG7CGG=ECEFCFCFD*78=C)*9<>***26@FFF6BB)>DFFF?>CCD3)*<*0C=9)15B=<><)<9AB64)(6>?13?<<<<?FAD?F<001(,4-44####
@M06045:235:000000000-JCY5N:1:1101:20267:2557 2:N:0:CTCAGA
ATATGTGCTGCGTTCTTCATCGATGCCAGAACCAAGAGATCCGTTGTTGAAAGTTTTGATTATTTGTATAATCCACTCAGAGAAACAAATTAAAACAGGAGTTTAAGTCCCCCGGCGGGCGCCTGGATCCGGGGCACACGATGGCGCCCGGGGCGATCCCGCCGAAGCAACGAAAAGGTAAGATTCACATGGGTTTGGGAGTTGTAAACTCGGTAATGATCCCTCCGCTGGTTCACCAACGGAGACCTTGTTACGACTTTTACTTCCTCTAAATGACCAAGTCGTTATAGCAGATCGCCTA
+
CGGGGGGGGGGGGGGGGGGGGGGGGGFGGGGGGGGGGGGGGGGGGGGGGGGGGGGGGGGGGGGGGGGGGGGFGGGGGGGGGGGDFGGGGGGFGGGGGFGGGGGGGCFGGFFGGGGGGGGGGGGGGGGGGGGGGGGGGGGGGGGGGGGDEEEGGGGGGGGCEGCGDEGGGFGGCEG5@CCFGDFGFGGD9<FEFFEEGEGCGGCCFDGGGGGGGGGFGFFDGGC459BEFFFFFFFFFF>FFGGGE3>FFFFFFF?:2>EABAFFB4<=FFFF44>93?FF?FA6?BF<4<AB5:DB(####
@M06045:235:000000000-JCY5N:1:1101:11098:2601 2:N:0:CTCAGA
ATATGTGCTGCGTTCTTCATCGATGCTAGAACCAAGAGATCCGTTGTTGAAAGTTTTGACTTATTTAAAAATCATACTTAGAGAGGCCAATGACTGCAATAGTTTGGTAGCGTCCCCCCGGCGGGCGAGCCCGCCGAAGCAACGACGTCCAGGTAACGTTCGCGATGGTTTAAGGGAGTTTTTACACTCTTTAATGATCCCTCCGCTGGTTCACCAACGGAGACCTTGTTACGACTTTTACTTCCTCTAAATGACCAAGCCGTTAAGTTAGATCGGAAGAGCGTCGTGTAGGGAAAGCCAA
+
CGGGGGGGGGGGFGDGGGGGGGGGGGGGGGGGGGGGGGGGGGGGGGGGGGGGGGGGGGGGGGGGGFGGGGGGGGGGGGGGGGGGGGGGGGGGGGGGGGGGGGGGGGGGGGGGGGGDGGGGGGGGGGGDEGEFFFGGGGGGGGGGGGGGGGGFGGGGGGGGGG>EGGGGGFFGGGGGGGCEGCFF;CEFGGGGFGFFGGEGGGGGGGGGDGGGGFD@FFGGGGGGGGFF?F24B:BFGFFFFGGGF7CFFFFFFB<F?@)(-2:6:?9BFFAAAAB???;F((4>FFFBB:AA??BB(####
@M06045:235:000000000-JCY5N:1:1101:16334:2639 2:N:0:CTCAGA
ATATGTGCTGCGTTCTTCATCGATGCCAGAACCAAGAGATCCGTTGTTGAAAGTTTTGATTCATTTTCGAAACACCTACGAGAGGCGCCGAGATGGCTCAGATATAAAAAACCCGCGAGGGGGTATACAAAAGAGTTTTGGAGTTGGTCCTCCGGCGGGCGCCTTGGTCCGGGGCTGCGACGCACCCGGGGCAGAAGATCCCGCCGAGGCAACAGTTTGGTAACGTTCACATTGGGTTTGGGAGTTGTAAACTCGGGAATGGGCTCTCAGCTGGTTCACAAACGGAGACCTTGTGACCCAA
+
CGGGGGGFGGGGGGGGGGGFGGGFFD<FE@GGGF@FGGGGEGGGGG@CGGFGFGGGGGEGGGGGFGGGEGGGGGGEGGGGGGEEF7FEGGGDFGGGGG?9FGCFGGGGCF@FGGBFFGGGGFE:CFFGFGEFGGG,@9DEECCFDGGG,,@FFCBEG5EEE5**=8B?CFEGGDGGG*CCEGGCEEE>8CEGDEFGGFG++;ACC7=7C7>4C**9>FC*9::CGF?FFFBB*//7*8>5<35>;5F>=FF*9*4)(7>BF0(,(,47*1).57:)49A43(,30-4(3:?2<90))####
@M06045:235:000000000-JCY5N:1:1101:24707:2641 2:N:0:CTCAGA
ATATGTGCTGCGTTCTTCATCGATGCCGGAACCAAGAGATCCGTTGTTGAAAGTTTTGCTGATTTATTATATCGCTCAGACTGCAACCTTCCAGGCAGAGTTCTAGGGGTCTTCGGCGGCCGCGATACCGCGGGACCGCCGAAGCAACGTGGTAACATAGACACGGGTGGAGAGGTGGACGGGCGACGTTTTAAGCGTCGTCCGCCTGGACTCGTTACTGATCCTTCCGCAGGTTCACCTACGGAAACCTTGTTACGACTTTTACTTCCTCTAAATGACCCAGTCGGTATCATAAAACGCC
+
CGGGGGGGGGGGGGGGGGGGGGGGGGGGGGGGGGGGGGGGGGGGGGEFGGGGGGEGGGGGGGGFGFGFGFGGGGDCDGFCFFGGGGGGGGGGGGGGFGGGFFCGGGGGEGGGGDG=CFGGDE>FGGG7FGCBGDGCGEFGGGGGEFFGGD>CBFF?FCF9CFFFGGG8CEF>FGGF8CC?*:CGDEE>*AFE?CF9=A5CCG=5CEECF=FF7<*5C)0C7:7*:>F4>B9>EFFFFFF??*5CB<GF45B>8F5??5)1325<2-./0/)6<9<A2)2((,,456(46(.66:).)####
@M06045:235:000000000-JCY5N:1:1101:17557:2650 2:N:0:CTCAGA
ATATGTGCTGCGTTCTTCATCGATGCCAGAACCAAGAGATCCGTTGTTGAAAGTTTTGATTCATTTGTTTTTGCTTGTGCAACTCAGAGAAGAAATTCCGCCCGCTGGGCGTAATGCAAGAGAGTTTGGGGTCCCTGCGGCGGGCGCCTGGGTCCGGCGCCGGCGCGGGGGCAGGCGGCCGGGGCGTTCCCGCCGAGGCAACTGAGGTAAGGTTCACAGTGGGTTTGGGAGGTGTATAACCCGGTAATGATCCCTCCGCTGGTTCACCAACGGCGACCTTGTTACGGCTTTTAACTCTAAC
+
CGGGGGGGGGGGCGGGGGGGGGGGGGGGGGGGGGFG8AFG9FGFGGGGGGGFFFEFE8CFGGGGGGGGGGGFGGGGGGGGCGGFGGGGGGGGGGGGGGGGGDGGCFFGDGGGECCFGGGGGGCFGGGGGGGGGGGGGGG7=>CEGGGGGFFGGFGGGG>:E>=E8CEEEGGGGGGGGGE8?EEEEGGGGF?C5?C18?E5FGG?7CC097CF>FDFG47:CFG)1*75:)4(8>B?F996)17D))*00=?7@F).43)-390<2)-9*)34;(4(1(2844<):0(4-(.8)))-)####
@M06045:235:000000000-JCY5N:1:1101:15906:2684 2:N:0:CTCAGA
ATATGTGCTGCGTTCTTCATCGATGCCAGAACCAAGAGATCCGTTGTTGAAAGTTTTGATTCATTCGTTTTGCTTATGCACTCAGAGAAAAAAATTCCCGCCGTTGGGCGTAATGCAAAAGAGTTTTGGGTCCCTGCGGCGGGCGCCTTGGAGTCCGGCGCCGCTTGCGCGGCGGCCGGGGCGGTCCCGCCGAGGCAACTGAGGTAAGGTTCACAGTGGGTTTGGGAGTTGTATAACTCGGTAATGATCCCTCCGCTTGTTCACCAACGGAGACCTTGTTACGACTTTTACTTCCTCACTA
+
CEFGGGGGGFGGGEGGGGGGGGG<FFGGFDFGGGGGGGGGGGGGGGGGFFGGFFFGFFCDFFFGFGGC@FEFGG9EF9FEGFFDFCFG8FCFEGGGGGGGGGEFCFGDFECFGFF<EFGCGDF<DFFFDFGDFGGGFGCGGGGGCC>*@DE8EF6?>:C:8EEGGEDGCGGGGGC>CE**:EEE?E8CGGCECEDCEGFGG7CGGG7CC<2CCC>FCFGFG*75C3.)0))5668F*96BDCC5/7::@??*.7;@?)78>924.7()07:(72(8).5<-)(-(,,6-)26AA254####
@M06045:235:000000000-JCY5N:1:1101:12231:2684 2:N:0:CTCAGA
ATATGTGCTGCGTTCTTCATCGATGCGAGAGCCAAGAGATCCGTTGTTGAAAGTTGTTTTTATCATAAGAATAAAAAAAATACATTCAATGACTATTGTGTGTGTGTGTAAAAAAACGTAGTAGACTGCTTCAACAGAGTACGAGAGCGCAAACTTTCATATCTCCGTATCCACATAGATCTATTACAGAAGGTGCACAGGTGTAAGTGGGATTGAAGGTGTGGCGTGCACATACTAGAAACACTAGTCAGCAACAGCCACCAATCATTAATGATCCTTCCGCAGGTTCACCTACGGGCAT
+
CGGGGGGGGGGGGGGGGGGGGGGGGGGGGGGGGGFGGGGGGGGGGGGGGGGGGGGGGGGGGGGGGGGGGGGGGGGGGDGGGGGGGGFGGGFGGGGGGGGGGGGGGGGGGGGGGGGGGGGGGGGGGGGGGGGFGGGGGG8FFGGGGCGGCGGGGGGFGGGGGGFGGGGGGGGGGGGGGGCFGGGGGDCGG;DCFEGGCFGGGGGGGGGGFGGGGGGFDACCFG4<CCEFFF=EFAF=8:=FFCCGFGCFFFFCAA@F8F57@0=@3@EFFFF2))-225<A:6:>661))4<734:20####
@M06045:235:000000000-JCY5N:1:1101:18698:2702 2:N:0:CTCAGA
ATATGTGCTGCGTTCTTCATCGATGCCAGAACCAAGAGATCCGTTGTTGAAAGTTTTAACTTATTTCTTAGTTATGATTCAGAATGCCAAAAATTAACAAGAGTTTAGTAGTCCACCGGTGGTCAGTCCGAAGACCAACCACCGAGGCAACAGTGGTAAGTTCACATGGTTTGGAGAGTTAAAAACTCAGTAATGAGCCCTCCGCAGGTTCACCTACGGAGACCTTGTTACGACTTTTACTTCCTCTAAATGACCAAGTCGTTATGCAAGATCGGAAGAGCGTCGTGTAGGGAAAGGCTTC
+
CGGGGGGGGGGGGGGGGGGGGGGGGGGGGGGGGGGGGGGGGGGGGGGGGGFGGGGGGGGGGGGGGGGGGGGGGGGGGGGGGGGGGGGEGGGGGGGGGGGGCFGGGGGGGGGGGGGGGGGGEGGGGGGGGGGGGGGGGGGGGGGGGGGGGGGGGGGGGGGGGGGGGGGGGGGGGGFGGGGFGGGGGGGGGGGGGGGGGGGGGGGGGGGGGGGGGGGFGFD>DGGGDGFFBFF@FEDD:BFFFGDGFFGFAAAFFF16=A=C?FFFDEC@==;8ADDD?9@3((3:9B66?BFFF0:6(####
@M06045:235:000000000-JCY5N:1:1101:15703:2724 2:N:0:CTCAGA
ATATGTGCTGCGTTCTTCATCGATGCGAGAGCCAAGAGATCCGTTGTTGAAAGTTGTTTTTATCATAAGAATAAAAAAAATACATTCAATGACTATTGTGTGTGTGTGTAAAAAAACGTAGTAGACTGCTTCAACAGAGTACGAGAGCGCAAACTTTCATATCTCCGTATCCACATAGATCTATTACAGAAGGTGCACAGGTGTAAGTGGGATTGAAGGTGTGGCGTGCACATACTAGAAACACTAGTCAGCAACAGCCACCAATCATTAATGATCCTTCCGCAGGTTCACCTACGGTGCG
+
CGGGGGGGGGGGGGGGGGGGGGGGGGGGGGGGGGGGGGGGGGGGGGGGGGGGGGGGGGGGGGGGGGGGGGGGGGGGGGGGGGGGGGGGGGGGGGGGGGGGGGGGGGGGGGGGGGGGGGGGGGGFGGGGGGGGGGGGGGGGGGGGGGGGGGGGGGGGGGGGGGGGFGGGGGGFGGGGGGGGGGGGGGGGFGGGGGGGFGGGGGGGGGGGGGGFFGGFGFGGGGG:FGFEFFFFFFFFGFFFFGGGFGFC++@4FFDA@FFFDFDF@@?FFF2>>A2<:<B9?B:B;F:BAFFBFFFF:####
@M06045:235:000000000-JCY5N:1:1101:15717:2740 2:N:0:CTCAGA
ATATGTGCTGCGTTCTTCATCGATGCCGGAACCAAGAGATCCGTTGTTGAAAGTTTTAAATAATTTATATTTTCACTCAGACTACAATCTTCAGACAGAGTTCTAGGTGTCTTCGGCGGGCACGGGCCCGGGGGCAGAAGCCCCCCGGCGGCCATACGGCGGGCCCGCCGAAGCAACAAGGTATAATAAACACGGGTGGGAGGTTGGACCCAGAGGGCCCTCACCCGGTAATGATCCTTCCGCAGGTTCACCTACGGAAACCTTGTTACGACCCTTACTTCCTCTAAATGACCAAACCCTT
+
CGFGGGADFGCGFGGGGGGGGGGGGGGGGGGGGGGGGGGGGGGGGGGGGGGFGGGGGGGGGGGGGGGGGGGGGFGGGGGGGGGGGGGGGGGGGGGFDG8FFG9FGGGGGGGFAE,@FGDGGEGCCGGGGGDGGGE@C7FFCGGGGGGGGGGGG*CCGFGGGGGGGDGGGGGG58FF6C5*;E?GGGGGGGGGGGDCEGDGFGGGGGC6CCDGGFD><7C<FC*9*9))07(.0*797@FFFC5)5CC7??FGFF3B?F3221:))).*1)((--3:>04:5<:AB>))52).:01((####
@M06045:235:000000000-JCY5N:1:1101:16043:2752 2:N:0:CTCAGA
ATATGTGCTGCGTTCTTCATCGATGCCAGAACCAAGAGATCCGTTGTTGAAAGTTTTGCTTTTATTTAACAAATAATACTTAGATTGAGACACGTTTGGTTAAGATTTTAAAAGTTTGGCTATCGACGAGCGCGGACCAGAGGGCCGATCAAGGTACCCCCCGGCGGTCCATTACAGACGGGCTCGCCGAAGCAACAGTGGTCAGGTAGACAAAGGGTTGGGAGGTCGGGCCGCGAGGGACCCTAACTCGTTAATGAGCCTTCCGCAGGGTCACCTACGGAACCCTTGTTACGACGTCCGT
+
CFGGGGDFFFFGFCGGGGGGGFFFGGGGGGGGGCEGGGFC@EECFGGGGGGGFFDGGGFGFCFGGFGGFGGACCGGGGGGDCFFCAFFGCGGGGGDGFGFG9EA9AFFFGGGGGFCGGGG??EDG77=FEGGDGGGGEGGGE7=+B>CGDEGCG@;FBFG+C>BEEDEGGFDEGGGG;CGG8:CC>5C8EGGED9CF>FDGC9FCF+:9FFG457>C>*9CG/9<7FEFFBFD::>C:>@3*/5?DG?7>07).4=)*04.)4,((-5>).233),(.13(,(-(4<7AA92(,((,####
@M06045:235:000000000-JCY5N:1:1101:15953:2772 2:N:0:CTCAGA
ATATGTGCTGCGTTCTTCATCGATGCGAGAGCCAAGAGATCCGTTGTTGAAAGTTGTATTTGAATTGTTTATTCATAATAGTTTTCAGACAGACAGTTAAAAAATAAGTTGATGTTTGGCCGCTTTCATAAAGAAAACGGCTGACATTGCACACAAGGTGGATATGGATTTAAGAAGTGCCATAAATACTTATTATGAATGATCCTTCCGCAGGTTCACCTACGGAAACCTTGTTACGACTTTTACTTCCTCTAAATGACCAAGTCGTTACTAGAGATCGGAAGAGCGTCGGGTAGGCCAG
+
CGGGGGFGGGGGGGGGGGGGGGGGGGGGGGGGGGGGGGGGGGGGGGGGGGGGGGGGGGGGGGGGGGGGGGGGGGGGGGGGGGGGGGGGGGGGGGGGGGGGGGGGGGGGGGGGGGGGGGGGGGGGGGGGGGGGGGGGGGGGGGGGGGGGGGGGGGGGGGGGGGGGGGGGFGGGGGGGGGCEGGGGGGGCFGGGGGGGGGGGGGFGGGGGGGGGGGGFGFGFFFGDCGFFFFFEFAFFGFFFBG@CACGGFFFF:FFFFFFFFFDD9CDFFFFFEFFEFC@DD@FFDDFFFFF6(.(2.####
@M06045:235:000000000-JCY5N:1:1101:16642:2773 2:N:0:CTCAGA
ATATGTGCTGCGTTCTTCATCGATGCTAGAACCAAGAGATCCGTTGTTAAAAGTTTTTATAGTTCGCTAAGAACACTCAGATGTATCGTCGGGTACAAACAGAGATACTGAAACGCCGGCGGGCTCCCGAAGAAGCCGCCGAAGCAACAAGTTATAATGTTCACAAAGGGTTATGAGTGTAAACTCGGTAATGATCCCTCCGCTGGTTCACCAACGGAGACCTTGTTACGACTTTTACTTCCTCTAAATGACCAAGTCGTTATCGAAGATCGGAATAGCGTCGTGTAGGGAAAGAGGTGTC
+
CFGGGGGGGGGGFEGGGGGGGGGGGGGGGGGGGGGGGGGGGGGGGGGGGGFGGFGGGGGGGGGGGGGGGGGGGGGGGGGGFGGGGGGGGGGGGGGGGFFGGGGGGGGGGGGGGGGGEGGGGGGGGGGGGGGGGGGGGGGGGEDEGGGFGGG>EGGGGCFGGGGGGGGGGDFGGGGGG?9EFFGGG?EGGGGGGGGGGGGFGGGDGGFGGFFGGFGF<DG<DFGGGGFFFFFFFFFFFFFFFG>FFFFGF*=DFFFFAFF1:<?A6??FFFA6?::(,4<9-2933132)32<(3(2.####
@M06045:235:000000000-JCY5N:1:1101:11240:2820 2:N:0:CTCAGA
ATATGTGCTGCGTTCTTCATCGATGCCAGAGCCAAGAGATCCATTGTTGAAAGTTTTGATTTATTTTGTTTTGTACTGACATGACTTCTAATGCAAAGGGTTTTGTGGTTGTCCCGTCCGGCGGGTTGCCCCGCCGGGGGGAGTATAAAAGGTGCTCAAAGTGCAGGGTATACGCATCACGCCGGGGCGCGAATTGTTAATGATCCTTCCGCAGGTTCACCTACGGAAACCTTGTTACGACTTTTACTTCCTCTAAATGACCAAGGCGTTAAGCCAGATCGGAAGAGCGGCGTGGAGGAGA
+
CGGGGGGGGGGGGGGGGGGGGGGGGGGGGGGGGGGGGGGGGGGGGGGGGGGGGGGGGGGGGGGGGGGGGGGGGGGGGGGGGGGGGGGGGGGGGGGGGGGGFGGGGGGGGGGGFFFGGGGGGGGGGGGGGFGGFEEGDEGGGDGGGFGCCCGGGGGCGGGGGGGGFFGGFFFGGGGGGGFGGGGGGDGGGGGGDCFGFGGGGGGGGGGGGA5><<CFGFGCFGGGGGF>DFF19FFFGFF@BC7C=CFGFFFG66AB9==27????(,>>@FFFA?B0(4:20(44:?B((4470((.####
@M06045:235:000000000-JCY5N:1:1101:8306:2870 2:N:0:CTCAGA
ATATGTGCTGCGTTCTTCATCGATGCCAGAACCAAGAGATCCGTTGTTAAAAGTTTTAATTTATTAATTAAGTTTACTCAGACTGCAAAGTTACGCAAGAGTTTGAAGTGTCCACCCGGAGCCCCCGCCCGAAGGCAGGGTCGCCCCGGAGGCAACAGAGTCGGACAACAAAGGGTTATGAACATCCCGGTGGTTAGACCGGGGTCACTTGTAATGATCCCTCCGCAGGTTCACCTACGGAGACCTTGTTACGACTTTTACTTCCTCTAAATGACCAAGTCGTTACGTCAGATCGGGCAGC
+
CGGGGGGGGGGGGGGGGGGGGGGGGGGGGFGGGGGGGGGGGGGFGGGGGGGGGGGGGGGGGGGGGGFGGGGGGGGGGGGGGGGGGGGGGGGGGGGGGGGFCGGGGGGGGGGGAGGGGGGGDGGGGGGGCCGGGGGGGGGGGGGGGGGGGGGGGGGGGGGGGGGDGGEGGGGGGGGGGGGGGGGGGGGFEGGGG:CFFGGGGGGGGGGGGGGGGGGFGFGGGGGGGGFFFFFFFFBFFFBEFGGGFGDGF=FGBFFFFFFFF<AFFFFFFFFFABBFB::DA??BFFBF6?BBFFFF(####
@M06045:235:000000000-JCY5N:1:1101:18844:2879 2:N:0:CTCAGA
ATATGTGCTGCGTTCTTCATCGATGCGAGAACCAAGAGATCCGTTGTTGAAAGTTTTAACGTTTAATATAAACAATTCAGACAGACTTCAATTGTAACAAAGAGTTTTGTTTTCCTCCCATGGGCGCTCACCAGCCATAAGGCCGACGTGGCAGAGCCATGTCCCATGGAAGCAACAGTAAAAAGGTACACAGTGTGGGTTGATAAAGAATATAAAATTCAATATACATTAATGATCCTTCCGCAGGTTCACCTACGGAAACCTTGTTACGACTTTTCCTTCCTCTAAATGACTAAGCGCA
+
CGCCFCFFGDGGCBEGGGGGGGFFGECFFGC@FFEF,@FFGGGGGGFGFEF,;;F9F9<<@@,:,EECEFGFEGFFFGGGCF88,BFFFFCFGGGGGGDEDD,B<EFA8EF,AE<?<F78EFCDFEGCBFGFFGGG?FGFFDEFG6EGDEEGFCCEFD8EEFCFD9EFCED8FEGGGE=8:,7,AC,3>>;9DFGG76A8**@@,;,,+1+D:97+=B78@DG:79BF6B8AA88+4BC6AC5DBD4D4867AA5A1>502=@1;4C++6(/((:AA)).64..66-))))--642)####
@M06045:235:000000000-JCY5N:1:1101:21256:2900 2:N:0:CTCAGA
ATATGTGCTGCGTTCTTCATCGATGCGAGAGCCAAGAGATCCGTTGTTGAAAGTTTTGTTTTGTTATGATATATGACGTTCATTACACCATGTTTGTAAAATAGCCCCGAAGGGCACGGTTCACAGAGGTTTGGAATAGTTATAAGCCCGTGAGGGCGTTCACTAATGATCCTTCCGCAGGTTCACCTACGGAAACCTTGTTACGACTTTTACTTCCTCTAAATGACCAAGTCGTTAGTATAGATCGGAAGAGCGTCGTGTAGGGAAAGAGTGGAGAGCTCGGGGGTCGCCGTATCCGTGT
+
CGGGGGFGGGGGGGGGGGGGGGGGGGGGGGGGGGGGGGGGGGGFGGGGFG9FGFFGGGGGGGGGGFGGFGGGGGGGGGGGGCFGGGGGGGGGGGGGGFGGGGGGGGFGGGGGGGGGGGGGGGGGGDGGGGGGGGGGGGGGGFGGG9FFG>EGGGFGGGGEDCFFFGGGFGGGGGGGGGGGDGGGGGFGGGGGDGGGGFGFFGGFEGGCDFGGGGGFGAFFGFCGGGFFFF208??DDDCACFDFFF3:>.55A51)6;80:?A):1,>FFB<)()3,(,.58(((41:>6:92((4)####
@M06045:235:000000000-JCY5N:1:1101:19022:2915 2:N:0:CTCAGA
ATATGTGCTGCGTTCTTCATCGATGCCAGAACCAAGAGATCCGTTGTTGAAAGTTTTGATTTATTTATGGTTTTACTCAGAAGTTACATATAGAAACAGAGTTTAGGGGTCCTCTGGCGGGCCGTCCCGTTTTACCGGGGGCGGGCTGATCCGCCGAGGCAACAAGTGATATGTTCACAGGGGTTTGGGAGTTGTAAACTCGGTAATGATCCCTCCGCTGGTTCACCAACGGAGACCTTGTTACGACTTTTACTTCCTCTAAATGACCAAGTCGTTACGACAGATCGGAAGAGCGTCGAGA
+
CGGGGGGGGGGGGGGGGGGGGGGGGGGGGGGGGGGGGGGGGGGFFFGGGCEGGFGGGGGGGGGGGGGGGGGGFGGGFGGGGFGGGGGGGGGGGGGGGGGGGGGGGGGGGGGGGGGGGGGGGGGGGGGGGAFGGGGGGGGGGGGCEGGGGGGGGGGGGGGGGGGGGGFFGGGGFFFGFGFGGGGGGGGGGGGGGGDFGGGGGGGGGGGGGGGGGGGFGFDGGGGGGG=@F@:BDFFFGF4=FGFGDFGGBFF7=?A?2*9:<A4<A<A447:9<:??01<?B((.)50:0:;<<FF90####
@M06045:235:000000000-JCY5N:1:1101:17171:2950 2:N:0:CTCAGA
ATATGTGCTGCGTTCTTCATCGATGCCAGAACCAAGAGATCCGTTGTTGAAAGTTTTGATTTACTTATGGTTTTACTCAGAAGTTACATATAGAAACAGAGTTTAGGGGTCCTCTGGCGGGCCGTCCCGTTTTACCGGGAGCGGGCTGATCCGCCGAGGCAACAAGTGGTATGTTCACAGGGGTTTGGGAGTTGTAAACTCGGTAATGATCCCTCCGCTGGTTCACCAACGGAGACCTTGTTACGACTTTTACTTCCTCTAAATGACCAAGTCGGTAGTATAGATCGGAAGAGCGTCAACC
+
CGGGGGGGGGGGGGGGGGGGGGGGGGGGGGGGGGGGGGGGGGGGGGGGGGGGGGGGGGGGGGGGGGGGGGGGGGGGGGGGGGGGGGGGGGGGGGGGGGGGGGGGGGGGGGGGGGGGGGGGGGGGGGGGGEFGGGGGGGGGGGGGGGGGGGGGGGGEGGGGCGGGGGFGGGGGGFFGGGFFGGGGGGED>CEEFGGGFGGGGGGGGGFGGFGGGGGB3>GD>9FFCF7?FFFFE>@FC6FFFGGDEGGCDFFCFFBFA4=)4<)6-<BFFFB<9?(4:<26))-)44(42,(27:9>(####
@M06045:235:000000000-JCY5N:1:1101:7442:3006 2:N:0:CTCAGA
ATATGTGCTGCGTTCTTCATCGATGCCAGAGCCAAGAGATCCGTTGTTGAAAGTTTTAATTTATTTGCTTGTTTACTCAGAAAAACATTATAAAAACAGAGTTAGGGGTCCTCTGGCGGGGGCGGCCCGTTGTTACAGGGCCGTCTGTTCCCGCCGAAGCAACGTTTTAGGTATGTTTACAGGGTTGATGAGTTGTATAACTCGGTAATGATCCCTCCGCTGGTTCACCAACGGAGACCTTGGTACGACTTTTACTTCCTCTAAATGACCAAGTCGTTATTTGAGATCGGAAAAGCGGCGT
+
C@FGFGGGGGGGGGGGGGGGGGGGGG@9AFGFE@FGGGGGGGGFGGGGGGCGEEEEGGGGFFGAFGCEGGGFFGGGGGGGGGFDGGGGGGGGCGFFGGGGGGAD<AC@FFGGGGGEFFGEG@FGGGCGGCF:FGGGGGGG7CEEGGGGFFFEGEG>CEEG?CCD8?C8FG6B;>CFF+<;+ACGGGG6C:@CEFC:E79C:EFGEGF=C0:FGGGFFEDGGCGG=F?FFFB?3B3:3;>@?G*>67CC57>*@FAFF799AF<2)))89FB8:<),41,8>)6911:>611:((.,(####
@M06045:235:000000000-JCY5N:1:1101:7642:3008 2:N:0:CTCAGA
ATATGTGCTGCGTTCTTCATCGATGCCAGAGCCAAGAGATCCATCGCTGCAAGTTGTATGAAATTTATCATATAACATTATCAGACAAAATAAGTTTAACAAGAGTTTGTTGAGAACTTTCACAGGAGAAGCAAGAGTGCTGCTGTTGGGCATATGTACGAAACATTTGCCCAACATCAAAACTCTTCTCCTGCTACAACATTCATCACAACTGGTTCACAATTAGGTAAAGTTTGGATACTTGTAATGATCCTTCCGCAGGTTCACTTACGGAAACCTTGTTCCGACTTTTACTTTGTAT
+
CDGGFGGGGGGGGGGG<FFGGGGGGGGGGGGGGGGGGGGGGGFGGGGGDGGFGGGGGGGGGGGGGGGFFGGGGGGGGGGGGGGCCGGGGGGGGGGGGGGGGF<BEFGGGGG<FAFGGGGFFGGCG?E@FGGFGGGGCGDAFGGGFGGG,6BCFGGGFFGGGGGGGGGGGGF8FFEFDE9DFDEDEGDFFFGG,>EFFFGGEGGFGC:=?DCDCC8DDFDCFGGGGGA8E77*4CC7CFFFAF++=99<+BAC=CC47?E4))76@FF+88>(/5>53>B*1>;)13<99;CE3//<)####
@M06045:235:000000000-JCY5N:1:1101:21306:3033 2:N:0:CTCAGA
ATATGTGCTGCGTTCTTCATCGATGCCAGAACCAAGAGATCCGTTGTTGAAAGTTTTGATTCGTTTGTTTTTGTTATTCAGAAGTATAATCGCTATAAATTCAAGAGTTTGGTGCTGCCGGCGGGGGCGGTCGGGCGACCCCGCGGGGGGGTTGCCCTCCCAGCCGTCCGCCGAGGCAACAGCAGTAATCGGTAAGGTTCACAAAGGGTTTGGAGTAATAACTCGGTAATGATCCCTACGCTGGTTCACCAACGGAGACCTTGTTACGACTTTTACTTCCTCTAAATGACCACGTCGTCCC
+
CGGGGGGGGGGGGGDGGGGGGGGGGGGGGGGGGGGGGGDGGGGGGGGGGGGGGGGGGGGGGGGGGGGGGGGGGGGGGGGGGFDFGGGGGGGGGGGGGGGGFFGGGGGGGGGGFGGGGGGGGGGGGGGGGG:FGGGGGGEGGDGEGGGGGGGGGGGGFFGEGGGGGGGGGGGGGDEEGEFFDGGFG??FGGGGGC=EGGFGGGGGGFF59>CDGGGFCFGGFGDCCGFFE@>AFF?FC*853CDGFFGFFFFF>B;EFFFB?79446<@)78:B<BBBF<<4.<7A>4).<(3-(,-(####
@M06045:235:000000000-JCY5N:1:1101:9764:3035 2:N:0:CTCAGA
ATATGTGCTGCGTTCTTCATCGATGCGAGAGCCAAGAGATCCGTTGTCAAAAGTTATTAAGTTTAATTAATCAAAGTGATTAACACATACAAAATTAAAAGGAGTATATGTTTGTTGACATGTTTGGCAAGCCAACCCAAGATATGATCAAGGGTAGTTCGAATGCGGAAGTTGCCCTCCAATCCGAAGCTCGACCTACCAAAGACAGATAAAGGTGCACAGAAGGTGTCGGTTTGTTTAAACCAAACTTTTTTAATGATCCAACCGCAGGTTCACCTACGGTTACCTTGTTACGACCGGC
+
CGGGGGGGGGGGGGGGGGGGGGGGGGGEGGGGGEGGGGGGGGGGGGGGFGGGGGGGGGGGGFGGGGGGGGGGGGFFGGGGGGGGGGGGGGGGGFGGGGGGFGGGGGGGGGGGGFGGGGGGGGGGGGGGGEGGGGGFGGGFFGGGGGGEGGGGGDFGGGGGGGGDGGGGGEGGDFGFCEFGFEFGGGGGGEDGC6CEGGGGGGGGGGGGGFFGGFFFCFGGGGFGGGF49ADFB8AFGFFFCC7DFGGGFFFGFDFFFAA9CEE;;;B5AD08?AFF.4:?BFFFFFF2<ABA4<08(####
@M06045:235:000000000-JCY5N:1:1101:9565:3047 2:N:0:CTCAGA
ATATGTGCTGCGTTCTTCATCGATGCTAGAACCAAGAGATCCGTTGTTAAAAGTTTTTATAGTTCGCTAAGAACACTCAGATGTATCGTCGGGTACAAACAGAGATACTGAAACGCCGGCGGGCCCCCGGAGGAGCCGCCGAAGCAACAAGTTATAATGTTCACAAAGGGTTATGAGTGTAAACTCGGTAATGATCCCTCCGCTGGTTCACCAACGGAGACCTTGTTACGACTTTTACTTCCTCTAAATGACCAAGCCGTTAAGTGAGATCGGAAGCGCGTCGTGAAGGGAGAGCGGACGG
+
CGDGGGGGGGGGGGGGGGGGGGEGGGGGD@GGGGGGGGGGGGGGGGGGGGDDFFGGGGGGGGGGGGGGGGGGGGGGG8EEAFGGGFGG8@FGGGEFGGGGFGCGGGCEAEAFFGGCCFGCCFGDFGEGFE+<CC@EGG7<CE@EGCE>CEFCF9ECG9CCG9@BFE5?FG:EBFFEG?F9+AEFFF8CGG*BCF;9A8EG5C8E7CF7:C7:*7*055C:5>FGFG?**8365@@FFF46*;>DFGG*/**0)94)())-,4---)-96*41:<060(37341,3((.011(-((-(####
@M06045:235:000000000-JCY5N:1:1101:14236:3049 2:N:0:CTCAGA
ATATGTGCTGCGTTCTTCATCGATGCCAGAACCAAGAGATCCGTTGTTGAAAGTTTTGATTCATTTTGAATTTTTGCTCAGAGCTGTAAGAAATACGTCCGCGAGGGGACTACAGAAAGAGTTTGGTTGGTTCCTCCGGCGGGCGCCTGGTTCCGGGGCTTTTACGCACCCGGGGCGTGACCCCGCCGAGGCAACAGTTTGGTAACGTTCACATTGGGTTTGGGAGTTGTAAACTCGGTAATGATCCCTCCGCTGGTTCACCAACGGAGACCTTGTGACGATTTTTACTTCCTCTAATAAG
+
CGGGGGGGGGGGGGGGGFGGGGGGGGGGGGGGGGGGGGGGGGGGGGGFGDEFFFCGGGGGGGGGGGGGGGGGGGGGFFFFDGGGDGGGGGGGGFDG<FGCFGGGGGC=FGFCDGGGFFGGGGGGGDGGGGGGGGFGFGDGGGGECEEGGFGCFFEGEEGEDDFGFDEEEEGGGDDGGGCEGGFGEGGGCEGGGGG>FGGGGGGGECEFG=FGGGFFGFGG5C*1*9740=>AF99@GFF>>7D>@G>2)089@>(5:6@2<7??6B>3.),4?26>):<?1((--61<<4AA444))####
@M06045:235:000000000-JCY5N:1:1101:18327:3073 2:N:0:CTCAGA
ATATGTGCTGCGTTCTTCATCGATGCCAGAACCAAGAGATCCGTTGTTGAAAGTTGTAATTATTAATTTGTTACTGACGCTGATTGCAATTACAAAAGGTTTATGTTTGTCCTAGTGGTGGGCGAACCCACCAAGGAAACAAGAAGTACGCAAAAGACAAGGGTGAATAATTCAGCAAGGCCGTAACCCCGAGAGGTTCCAGCCCGCCTTCATATTTGTGTAATGATCCCTCCGCAGGTTCACCTACGGAGACCTTGTTCCGACTTTTACTTCCCCTAAATGACCAAGTCGTTAGATGCCG
+
CGGGGGGGGGGGBBGGFGFGGGGGGGGGGGGGGGGGGGFEGGGDGGGFGGCGDGGFFGFGFGGGGGGGGGGGGGGGGGGGGGEGGGGFGGGGGGGGGGGGEGGGGGGGGGGCEGGGGGGGGGGGGGGGGGGGGGGGGGGGGFG@CGGGGDGGGGGGGGGGGGGGGDEFGGGGGGGGFGGFG,:CECBF?EDECE5CCF7FFGGCECCECEFFFCB>FFG<*+=8C8AFFFE@B38>DFFAAFD7/;6>A=>5).)*-9?).4?FB<<FFFA244(.33<292))3).(.<(,4:6)-####
@M06045:235:000000000-JCY5N:1:1101:18724:3077 2:N:0:CTCAGA
ATATGTGCTGCGTTCTTCATCGATGCCAGAACCAAGAGATCCGTTGTTGAAGGTTTTGACTTGTTTTTTTTTGTCACTCAGAAGACTCTGGAAAAGTGATTTTTGGGTACTTTCGGCGGCCGTTAGGCGCCCCCCGGGGCCGGCCGCCGAAGCACGTAGAGGTAGGTTCGCAGGGTTTAGAGTAGAAACTCGGTAATGATCCCTCCGCTGGTTCACCAACGGAGACCTTGTTACGACTTTTACTTCCTCTAAATGACCAAGTCGTTACCAAAGATCGGAAGAGCGTCGTGGAGGGAACGGA
+
CGGGGGGGGGGGGGGGGGGGGGGGGGGGGGGGGGGGGGGGGGGFGGGGGGGGGFGGGGGGGGGGGGFGGGGGGGFGGGGGGGFGGGGGGGGGFCGFGGFGGGGGCGGGGGGGGGGCGGGGGGGGGGGGDGGGGGGGGGEFGGGGGGGGGGGGGGGGGCCGFFFFDGEGFGGGGGG6@5:CCFCFGFGGGGGGGGFGG?F+@FFFFGGD3CDC7:*9FFGGGDDD<<F?FBAA7@:3CBBFFFFFF7CCF?FGFF29<FF?B4<B::47493?F?)-30(29?1(3,442((4(3624####
@M06045:235:000000000-JCY5N:1:1101:22720:3081 2:N:0:CTCAGA
ATATGTGCTGCGTTCTTCATCGATGCGAGAGCCAAGAGATCCGTTGTTAAAAGTTGTATTGATTTAAAAGTCTTTCGACTTGATAAACATACAAAGTAAATAATAAGAGTATGTGATTAAGCAGGGCTTATCTTTAACAACAAGCCCCGATAACAAGTGCACAGGTGTGTATGGATTAAAGAGAACGAGCACATGCACAAAGGCCAGCATCAATTATCCAAATTCATTAATGATCCTTCCGCAGGTTCACCTACGGAAACATTGTTACGACTTTTACTTCCTCTAAATGACCAAGTCTCTG
+
@9@CCCFFAFGGEECEFG9FEFFFEEFGG:C@<FEEFFC,ECFGDG@,FF9CFFFEGE<CEF,<C6CCEECCF,,CC@FGGFFGFFGGFC,9:FEFGA9B9EAFGE?99?@,AFAF9?FFFDGFC7FAFFF,FFFFEGFGF8FE8DF8CC+CGGCFGCF,EDGGG9D9EFGGDDFD,=A,,EDFGGG+6>E?E@@3@@<FFC,@,19AF,=D>DC+2;+?C<C=+?BFF6AEF+B:8=9;?4C>;F6:AF4?69>E2)8;/))/9?3:83623.<E7)1)7;EEF).)64)6@:04.####
@M06045:235:000000000-JCY5N:1:1101:17207:3097 2:N:0:CTCAGA
ATATGTGCTGCGTTCTTCATCGATGCGAGAGCCAAGAGATCCGTTGTTGAAAGTTGTTTTTATCACAAGAATAAAAAAAATACATTCAATGACTATTGTGTGTGTGTGTAAAAAAAAACGTAGTAGACTGTGCTTCAACAGAGTAGGAGAGCGCAAACTTTCACATCTCCGTATCCACATAGATCTATTACAGAAGGTGCACAGGTGTAAGTGGGATTGAAGGTGTGGCGTGCACATACTAGAAACACTAGTCAGCAACAGCCACCAATCATTAATGATCCTTCCGCAGTTTCACCTTGAC
+
CGGGGGGFEEFGB@FGGGGGGGGGGGGGGGGGGGGGGGGGGDGGGGGGEGCFGGFGGGGFFGFGGGDCFGGCFGGGGGDGGFGGGGG9<CFGFGFFGDAAFFFFGCFGEEAEFFBFFGGGGG8?FF<ADG<ECGG9AFFFF8EFGGGFGGGGGCGGGGFGGGGGGEEGCBE:3<EGGGF8FFAEFFFGGGCFGFGGG?FGFCEGFCCFGC9:CFC466CFGGG4?>48FA@0).==FFFA@77:698<28=D6;4AEFF;3@0(16?F:FBAA>>AA>9>A<><0(((-(..4<BA)####
@M06045:235:000000000-JCY5N:1:1101:24059:3114 2:N:0:CTCAGA
ATATGTGCTGCGTTCTTCATCGATGCCGGAACCAAGAGATCCGTTGTTGAAAGTTTTAATTAATTGAATAATTGTCTCAGACTGCATACTTCAGACAGCGTTCACAGGGGGCTTCGGCGGGCGCGGGCCCGGGGGCGGATGCCCCCCGGCGGCCGTGAGGCGGGCCCGCCGAAGCAACACGGTTCGTTAAACACGGGTGGGAGGTTGGACCCCGAGGGGCCCTCACGCAGTAATGATCCTTCACCCGGTTCACCTACGGAAACCTTGTTACGACTTTTACTTCCTCCAAATGACCAAAAGC
+
CGGGGGGGGGGGGGCFGGGGGGGGFGGG:FEEFGGFCEGFGGGF@CFCGDGFEFGFGGFGGGGGGGGFAAFGCFGGGGCGFEFFGGGGGGGGGGGGGFFGFFEGGGGG:FD@CEDFEF+>CCCFGD:FGGGGGGCE7CFGGGFGGEEGGGE>EGE:5C?EFDDGGGGEG8:818C?8EGDE528EDEGFGGG+*8C8E/1**/:5*05*2797DDF:B3/793C*>)8583-=76**977@F**0*1))0)*99))()0,8;?0159@=6<(,18?BD<>A).82)((,63)628)(####
@M06045:235:000000000-JCY5N:1:1101:22531:3115 2:N:0:CTCAGA
ATATGTGCTGCGTTCTTCATCGATGCCAGAACCAAGAGATCCGTTGTTGAAAGTTTTGATTTATTTATGGTTTTACTCAGAAGTTACATATAGAAACAGAGTTTAGGGGTCCTCTGGCGGGCCGTCCCGTTTTACCGGGAGCGGGCTGATCCGCCGAGGTAACAAGTGGTATGTTCACAGGGGTTTGGGAGTTGTAAACTCGGTAATGATCCCTCCGCTGGTTCACCAACGGAGACCTTGTTACGACTTTTAATTCCTCTAAATGACCAAGTCGTTACGACAGATCGGAAGAGCGTCGACC
+
CGGGGFGGGFGGGGGGGFGGGFGGGGGGFGGGGGGGGGGGGGGGGGEGGGFDFGGFFGGCGGGGGEFGGGGGFGGGGGGGGGGGGGGGGGFGGFGGGGGGGGGGG9F8CFFFGGGG<E@FGGGECFDGGFFGGGGGGGEEGGGGGGGGGGGFFGGGE5C@FFGGGG;F?FGDFGGGD;,>EEG*CCEEDB*399F9@C;13CC=CC7CGGFGGGFDGD*75*>*::?F47(3..)7D647/?CF>5)*)192)*-*6*96<:>A997)/81<<??B63323(((.:?6:<>((((((####
@M06045:235:000000000-JCY5N:1:1101:11012:3132 2:N:0:CTCAGA
ATATGTGCTGCGTTCTTCATCGATGCCAGAACCAAGAGATCCGTTGTTGAAAGTTGTAACTATTAAAGTTTTTCAGACGCTGATTGCAACTGCAATGGGTTTAAATTGTCCAATCGGCGGGCGAACCCGCCGAGGAAACGTAAGTACTCAAAAAACATGGGTAAGAGACAGCAGGACAAAGCCTACAATACTCTAGGTAATGATCCTTCCGCAGGTTCACCTACGGAAACCTTGTTACGACTTTTACTTCCTTTAAATGACCAAGTCGTTAGACCAGATCGGAAGAGCGTACTGTAGGCCT
+
CDGFFGCFGA@EGGGFGGGGGGGGGGGGGGGGGGGGGFFFEEFGGG7@EFC<FGGGFAEFGGCEGDFGGFFDDGFFFGGGGGEFGGGDDFGGGC:<@AFBBFFFGGFDE<EECFGGGGGGG+>@@EGFGDGGD@FDGDGGE8,>5>EGC>8FFEE>C;,DCGFGGGFCDFGG6@:CC::EDCF6CC8<;,<;C9;+>BF9+9EF+=EG=ECCDD358AFGGGF439>5@@B(*8=FGBBF@DG=4*:?=@B**066<FFA<2:63)6).861A>>::1)3(4<0370((,-((-)))####
@M06045:235:000000000-JCY5N:1:1101:16818:3151 2:N:0:CTCAGA
ATATGTGCTGCGTTCTTCATCGATGCCAGAGCCAAGAGATCCGTTGCTGAAAGTTTTGATTGCTTATTTATAAAGACTCAGAAGATTCCGCTAGAAAACAAGAGTTTGGCCTCCGGCGGGCGGCGCGGGGGCGCTGGTCCACCCGGCATCCCGCCGAAGCAACATGATATGTTCACAATGGTTTGGAGTTCAGAAGACTCTGTAATGATCCCTCCGCTGGTTCACCAACGGAGACCTTGTTACGACTTTTACTTCCTCTAAATGATCAAGTCGTTATGCTAGATCGGAAGAGCGTCGAGCC
+
CGGGGG<FGGGGGGGGGGGGGGGGGGGGGGGGGGGGGGGGGGGGGGGGGGGFGFGGGGGGGGGGGGGGGGGGGGGGGGGGGFGGGGGGGGGGGGGGGFGGGGGGGGGGGFGFGGGGGGGGGFGGGGGGGGGGGGEFGGGGGGCEDGGGGFGGGEEGGGGGFGGGGGFGFDFGGGGGFGGGGGGCGG6FFDGGGGGGGGGGCFCCFGGGGG>D<CDE38<5CCDCDFFFFFF:>>3>GBFFFGGGFGGGF86:@FFF<FFD<FABBBBF4?>A06:(4<<54))<9B06:21879>F(####
@M06045:235:000000000-JCY5N:1:1101:15990:3162 2:N:0:CTCAGA
ATATGTGCTGCGTTCTTCATCGATGCCAGAACCAAGAGATCCGTTGTTGAAAGTTTTGACTTATTCAGTACAGAAGACTCAGAGAGGCCATAAAGTATCAATGGTTTGGGGTACCTCCGGCGGGCGCCCCGCGAGGGGGCCTGGGGGGCGCTGGGCGCCGCCCGCCGAAGCAACGGTTTGGGTAACGTTCACAATGGTTTAGGGAGTTTTTCAACTCTGTAATGATCCCTCCGCTGGTTCACCAACGGAGACCTTGTTACGACTTTTACTTCCTCTAAATGACCAAGTCGTTAACCCTGCT
+
CGGGGGGGGGGGGGGGGGGGGGGGGGGGGGGGGGGGGGGGGGGGGGGGGGGGGGGGGGGGGGGGGGGGGGGGGGGGGGGGGGGGGGGGGGGGGFGGGGGGDFGGGGGGGGGGGGGGGGGGGGFGGGGGGGGGGGGGGGGGGGGGGGGGGGGGGGGGGGGGGGGGDGEGCCEFGGGGEGCCGGGFFFCEDGGGGG:CEFGGFGFGGG5EFGCGGGCFGFGGGFFD>:FFFFFFFFFFGFFFFGGGFGC9BE3D@F2?>FB>?:6?FFFFFFFBFF247ADA9<A5?28<A23<0<A<6####
@M06045:235:000000000-JCY5N:1:1101:8118:3191 2:N:0:CTCAGA
ATATGTGCTGCGTTCTTCATCGATGCGAGAGCCAAGAGATCCGTTGTTGAAAGTTGTTTTTATCATAAGAATAAAAAAAATACATTCAATGACTATTGTGTGTGTGTGTAAAAAAACGTAGTAGACTGCTTCAACAGAGTACGAGAGCGCAAACTTTCATATCTCCGTATCCACATAGATCTATTACAGAAGGTGCACAGGTGTAAGTGGGATTGAAGGTGTGGCGTGCACATAATAGAAACACTAGTAAGCAACAGCCACCAATCATTAATGATCCTTCCGCAGGTTCACCTACGGGCTA
+
CGGGGFAEGGFEEGEGEFGGGFGGGGGGG@FFD@FGGG?FFGGGGGGGGGA<<FGGGGEFFGFGFGGGGEGACFFGGDE:<EFDFGGGGGCCFGGAFGGFFFFCDFGGGGFGGGEGGGGGDFFEEGGF8B?FFFCA:FGFDFGG78BFGGDEEGF9DAE9,>ECF9+DEGGEFGCC9D,3@7,:D;9@99>F>?FFGG7,8EFEFAGGFC*CFC46:+7DCFDGFC>AEFEFF4+4=@CFADC46C7C++:48A;48;3(6=3;@DE1+3;CA)6:4<:A76039062)-4)58(34####
@M06045:235:000000000-JCY5N:1:1101:14910:3195 2:N:0:CTCAGA
ATATGTGCTGCGTTCTTCATCGATGCCAGAACCAAGAGATCCGTTGTTGAAAGTTTTAAACGATTTGTTTTCAGACGGTTACTTCTAACTACAAAAGGTTTTGGGTTGTCCTCGCTGGCGGGCGGACCCGCCGAGGAAACGGTGGTAAACAAAGACAGGGGTTCTATCTCGTGGAGCCCGTGCGCGGACGCGCGGGCTCCTCTGTAATGATCCTTCCGCAGGTTCACCTACGGAAACCTTGTTACGACTTTTACTTCCTCTAAATGACCAAGTCGTTACATGAGATCGGAAGAGCGGCCAT
+
CGGGGGGGGGGGGGGGGGGGGGGGGGGGGGGGGGGGGGGGGGGGGGGGGGGGGGGGGGGGGGGGGGGGGGGGGGGGGGGGGGGGGGGGGGGGGGGGGGGGGGGGGGGGGGGGGGGGGGGGGGGGGGGGGGGGGGGGGGGGGGGGGGGGGGGGGGGGGGGGGBCFGGGGGGGGGGGCGGDGE*CEGGGGEGGDGGGGG*;8<EGGFGFF7?DFGFG?GFGDGGGGGGFF?@FFD5B5CFFF?CG777<).<=CFFFFFF?<)2<AFF<F4<?29ABF1(2<<2484:?3::?(8::1(####
@M06045:235:000000000-JCY5N:1:1101:24687:3210 2:N:0:CTCAGA
ATATGTGCTGCGTTCTTCATCGATGCCGGAACCAAGAGATCCATTGTTGAAAGTTTTGACAAATTTTCACAGTACTCAGACAGCCCATCTTCATCAGGGTTCACAGAGCGCTTCGGCGGGCGCGGGCCCGGAGACGTGCGTCCCCCGGCGACCAGGTGGCCCCGGTGGGCCCGCCAAAGCAACAGGTGTATAGAGACAAGGGTGGGAGGTTGGGCCGCGAGGGCCCGCACCCGGTAATGATCCTTCCGCAGGTTCACCTACGGAAACCTTGTTACGACTTTTACTTCCTCTAAATGACACG
+
CGGGGGGGGGGGEGGGGGGGGGGGGGGGGGFGGGGGGGGGGGGGCGGGGGGGGGGGGGGGGGGGGGGGGGGGGGGGGGGGGGGGGGGGGGGGGGGFEGFGGGGGGGGGGGGGEGGGGGGGGGGGGGGCCEGGGGGGGDGGGGGGGEEEGEGGGEFCE:FGGGGGGGGCEDCEGGGGGGGGGG=8CF9CGDFGDF??8CFGGGGDEGDCDGGGDGGFD@G)7CDGGGFFF3(-.<>DG4=**:7:F>GD@EFG5?2*5?*5::08(4:F44)).6>:(13(5:AA)4<AAFAFF2A<.####
@M06045:235:000000000-JCY5N:1:1101:8860:3232 2:N:0:CTCAGA
ATATGTGCTGCGTTCTTCATCGATGCCGGAACCAAGAGATCCGTTGTTGAAAGTTTTGTGGTTTGTTTGTAACCGCTCAGACAGCATCCTTCCGGGCAGCGTTCGGGGGGTCTTCGGCGGGCGCGGGCCCGGGGACGCGGGGTCCCCCGGCGGCCCCCGGGGGGGCGAGCCCGCCGAAGCAACGGGGTACGGTAGACACGGGTGGTGAGGTACGTGGGCGACGCCCACGCGTGCACGCACCCCACCTCGACTCGGTAATGAGCCTTCCGCATGCTCACATACGGAACCCTTGTTACCGCTT
+
CFDGGG,FFFGGGDDFGFGGGGGGGGFF:FEFGEFFGGGGFGGGGG@FGGDGGFAFDCEECFGGGEFGGGGGGGGG+@CFGGFFGGGGGFGFAEC7CCCGGCFG+7CC+>C:FFFFEGDEF<CCECEGCEE85EC?8>CEGGGGFGDGGDGGDGD5CEEG5>8C88:*/8CEGDC>*8?CCCFD88:*;+/:;8=7E7=C=*EED*:+9:<=F7F@:>F))))1)1)00019B>>F5)7)./17D*9953)*701.1./).)-4:)555B;(8).6)<).)4(-4338?37(--).)####
@M06045:235:000000000-JCY5N:1:1101:6544:3243 2:N:0:CTCAGA
ATATGTGCTGCGTTCTTCATCGATGCCAGAACCAAGAGATCCGGTGTTGAAAGTTTTTATTTATTTGTTTATGTGTCACTCAGAGGAGAAAACCACTAAAGACATAAGAGTTTGGGGCCTCCGGCGGGCGCCTGGTTCCGGGCCCGAAGGCGCCGGGGCGGTCCCGCCGAAGCAACAATATGGTAAGGTTCACAAAGGGTTGGGGAGTTTGTAAACCCGGTAATGATCCCTCCGCCGGTTCACCACCGGAGCTCTTGTTACGTCTCTTACTTCATCTAAATGACCAATTAGTTCCCTGTGT
+
CFFGGGGGGGDGFFEGGFGGF@FFFGGFGGGFCFFGFGGFGFF7FFFGGGFDFGGFGFGCFGGCEF9FGGGFGDFGGGGAEFFAEGDGF@<<FFGFEF8EFF8?F<FGGGGGFGGGGGCEGGEEFEDGGG7F>>@>EFGGDGG7CGEG5C>ED>EEDEGEEBEECGGG>:8CE8<CFG9+<CCC+CFF:CFG+<@CFF=0C*1CC5*2*977>77F*))195/*0:94743(7>3)1)8>:F7>@59)750))).9>F4).4(.3(.==FB55)6)-:-.:-)4()())))..)5)-####
@M06045:235:000000000-JCY5N:1:1101:13084:3246 2:N:0:CTCAGA
ATATGTGCTGCGTTCTTCATCGATGCCAGAACCAAGAGATCCGTTGTTGAAAGTTTTGACTTATTCAGTACAGAAGACTCAGAGAGGCCATTAATGCAATAGTTTGGTTTACCTCCGGCGGGCGCCCGCGAGGGCCGGGGGGCGCCGGGAAGGACCCGGGCCGCCCGCCGAAGCAACGGTTTAGGTAACGTTCACAATGGTTTAGGGAGTTTTTCAACTCTGTAATGATCCCTCCGCTGGTTCACCAACGGAGACCTTGTTACGACTTTTACTTCCTCTAAATGACCAAGTCGTTAGATGT
+
CGGGGGGGGGGGGGGGGGGGGGGGGGGGGGGGGGGGGGGGGGGGGGGGGGGGAFGGGGGGGGGGGGGGGGGGGGGGGGGGGGGGGGGGGGGGGFFGGGFECFFGFGEGGGGGGGGGGGGGGGGGGGGGGGGGEGGGGG@EEEDGGEEG>EGGGGGGG>C5EGGGGGGGGDGGGGFGFGGCCEGGF9@@FC0CFGFFFGF6<CF6CFGCD5CF7*9@FFGC*0C>>C@FFFBFFFFFG5B37>FG?F4DFF:5)0(8:*6:A6<?((1>@FBFFFF2).6<9.).).(.66):?:::(####
@M06045:235:000000000-JCY5N:1:1101:8294:3299 2:N:0:CTCAGA
ATATGTGCTGCGTTCTTCATCGATGCCAGAACCAAGAGATCCGTTGTTGAAAGTTTTGATTTATTTATGGTTTTACTCAGAAGTTACATATAGAAACAGAGTTTAGGGGTCCTCTGGCGGGCCGTCCCGTTTTACCGGGAGCGGGCTGATCCGCCGAGGCAACAAGTGGTATGTTCACAGGGGTTTGGGAGTTGTAAACTCGGTAATGATCCCTCCGCTGGTTCACCAACGGACACCTTGTTACGACTTTTACTTCCTCTAAATGACCAAGTCGGTATTGTAGATCGGAAGAGCGTCTAGG
+
C9AFFFGFGFGCGDEGGGGGGGGGGGFCFGGGGGGGGGGGGGGFEFFGGD,CFFFDFGGGGGGGGFFGGC<EFDGFGGGAFGGGGGEFDCGGGGGGG?EGFGFGGFGGGGGGGGGGGG7FEGGGGGGGGFFCECF9CGGCEGGGGGGGFF;DFGGGGGDGGFGGGGFBBFFFGGGDCFBFGGGEGEGGC*==CFGCFCF?EEEGGGGGGGGGFDFEGFGGGGGGGF?@FFFBF))7C4FF@GFC@FD*7FF?49<@>4@)<A9<>A<9)5:460(-3049<>FFB<0<0:9,4714(####
@M06045:235:000000000-JCY5N:1:1101:16165:3301 2:N:0:CTCAGA
ATATGTGCTGCGTTCTTCATCGATGCCAGAACCAAGAGATCCGTTGTTGAAAGTTTTAATTGATTGTGTTTTTACTCAGAAGATACTGAGAATAACAGAGTTTGTTGGGTCCTCTGGCGGGCCGCTCCCGTTTTACGGGGAAGCGGGGAGCCGCCGAGGCAACGTTGTAGGTATGTTCACAGGGGTTTGGGAGTTGTAAACTCGGTAATGATCCCTCCGCTGGTTCACCAACGGAGACCTTGTTACGACTTTTACTTCCTCTAAATGACCAAGTCGTTAACCCAGAACGGAAGGGCGTGGC
+
CGGGGGGDGGGGFGGGGGGGGGGGGGGGGGGGGGGGGGGGGGGGFGGGGGGGGFDGGGGGGGGGGGGGGGGGGGGGGGGFFGGGGGFGGGGGGGGGGGGGGGGGGGGGGGGGGGGGGGGGGGGGGGEGGGFGGGGGGGGGCGGGEGGGGGGGGGGGGGGGGGGGFEFEGGGGGGGGGGG?>FGGGGDGGGGGGGCDFGGGFEGGGGG=>FGFFFCFGEGGGGGGGGFFFF??FBB>D3>:4C:D4CGF@E>7FFF?9*9<A9)4<A>FFF?F<))(-4??)51((.((,42?0((-(####
@M06045:235:000000000-JCY5N:1:1101:15967:3303 2:N:0:CTCAGA
ATATGTGCTGCGTTCTTCATCGATGCCAGAACCAAGAGATCCGTTGTTGAAAGTTTTGATTTATTTGTTTGTTTTACTCAGAAGTTCCACTAAAAACAGAGTTTAGGGGTCCTCGGGCGGGCCGTCCCTTTTTACGGGGCGCGGGCTGATCCGCCGAGGCAACGTATAGGTATGTTCACAGGGGTTTGGGAGTTGTAAACTCGGTAATGATCCCTCCGCTGGTTCACCAACGGAGACCTTGTTACGACTTTTACTTCCTCTAAATGACCAAGTCGTTACAAGAGATCGGAATAGCGTGCAC
+
CGGGGGGGGGGGGGGGGGGGGGGGGGGGGGGGGGGGGGGGGGGGGGGGGGGGGFGGGGGFGGGGGGGGGGGGGGGGGGGGGGGGGGGGGGGGGGGGGGGGGGGGGGGGGGGCDFGGGGGGEGGGGGGGGGGGGGGGGGGGGGGCCGGGGGGGGGGEEGGGGGGGGGGGGGGFDFGFGGGGGGGGGGGDGGGGGGGGGGGFGGGGGGEGFGCGGGGFG>DDGG<FGGFFFFFF>>:BC>F=F>DFF3FGFFFFFF9BAFBBB<AAA>AFFF?6648??0:AA<771)5(4?:()42((####
@M06045:235:000000000-JCY5N:1:1101:10806:3310 2:N:0:CTCAGA
ATATGTGCTGCGTTCTTCATCGATGCGAGAGCCAAGAGATCCGTTGTTGAAAGTTGTATTTTTGAATTATGTTTATTCAGAAATAGATATTCAGACAAACCGCTTTAAAGGTGTTAAGTTAATCAAACCCTCTTGGCTTTTTAATGCCAGAGAGAGTTCAAAAACGTTGCACACAAGGTGGATATGGATTTTTTTAAAGAGTGCCATAAAACACTCAATTATGAATGATCCTTCCGCAGGTTCACCTACGGAAACCTTGTTACGACTTTTACTTCCTCTAAATGACCAAGTCGTTAGCTCA
+
CGGGGGFGGGGGFGGGGGGGGGGGGGGGGGGGGFFGGGGGFGGFGGGGGGGGGGFFGFGFFGGGGGGGGGGGGGGGGGGGGGGGGGGGGGGGGGGGGGGFFGGGGGFFGGGGGGGGGGGGGGGGGGGGGGGGGGGFGGGGFEFGGGGGGGGCGGGGGGGGGGBFGGGFGGGGGGGFFGEEFGGGDGGGFGGGGGCEGGGGGDFCFGDGGGGFGGCFGFGGGCFGGFFFACACFFFFGFFFFGGGFGGGFFFCEEDFFFFEEFF?DFDFFFFFEFCAEEFFFCEFFF;??(4<:183(####
@M06045:235:000000000-JCY5N:1:1101:14307:3313 2:N:0:CTCAGA
ATATGTGCTGCGTTCTTCATCGATGCCAGAACCAAGAGATCCGTTGTTGAAAGTTTTGACTTATTGTATAAGTTACTCAGAGAGGCCACTGATGACGAAGAGTTTTGGTCTTCTGACGGGCTGCCGGCACGGGGGCCGGCGCGGCCCCGGTGGGAGCCACCCGCCGAAGCAACGGTGAGGTAGGTTCACAATGGTTGGGAGTTTTGCAACTCTGTAATGATCCCTCCGCTGGTTCACCAACGGAGACCTTGTTCCGACTTTTACTTCCTCTAATTGACCAAGTCGTTAGGCCAGATCGCTG
+
CGGGGGGGGGGGGGGGGGGGGGGGFGGGGGGGGGGDGGGGFGGFGEEGGGGGGGGGCEEGGG<FEGFGFGGGGGFGGGGGGGGGGGGGGFGFAFFGG>FFGGFGFGGGFEGGGG,FGGFGDGGGGGEGCFGGGDFFGGGGGGGDGEGGGEEGGGGGGGFGGGEGGGEEGGGGGGGE5CEFGGCFFCGFGGEFE+0<=CE8EGFGGGGGGG4:CDFF*9CFDFGFFGFFFBBFFBFFC?=@DCGCB3C*)7@GF*5B?FF:))6<A-4/6@>B))))))).414::46:6007:-8)5####
@M06045:235:000000000-JCY5N:1:1101:10927:3317 2:N:0:CTCAGA
ATATGTGCTGCGTTCTTCATCGATGCCAGAACCAAGAGATCCGTTGTTGAAAGTTTTGATTCATTTGTTTTGCTTATGCACTCAGAGAAAAAAATTCCCGCCGTTGGGCGTAATGCAAAAGAGTTTTGGGTCCCTTCGGCGTGCGCCTTGGAGTCCGGCGCCGCTTGCGCGGCGGCCGTGGCGGTCCCGCCGAGGCCACTGAGGTAAGGTTCACAGTCGGGTTGGGAACTTTATACCTTGGTAAATATCCTTCCGGTGGTTCCCTACAGGATACCTTGTTCCGACGTTTAATTCCTCATGT
+
CGGGGGGGGFGGGDEGGGGG@FGGDGGGGGFGGGFGCCFAEFCFG76C<<@<EECFGDCFGGFFA9CFG,,:CEGFGEECGCCFD<FF8EECCEGGFFC:F:@4F7DEFG:F++5C<DECC+4CEC,AFDGCE8F,:+6CE@B+++@3@,@=>DDFGGG>BG**4@5:CE8>E**=B:*=8=58*?8;*/1:*****;FCCC+*+9++2<CFGF*****)1/*)/9.)))))*/***017)*****2**/**8<(),.)4(632))())0().80)6).6)5,(,,-,(()))-6<<####
@M06045:235:000000000-JCY5N:1:1101:24536:3321 2:N:0:CTCAGA
ATATGTGCTGCGTTCTTCATCGATGCCAGAGCCAAGAGATCCATCGCTGCAAGTTGTATGAAATTTATCATATAACATTATCAGACAAAATAATTTTAACAAGAGTTTGTTGAGAACTTTGACAGGAGAAGCAAGAGTAATGCTGTTGGGCACATGTATAAAACATTTGCACAACATCAAAACTCTTCTCCTGCTACAACATTCATCACAACTAGTTCACAATTAGGTAAAGTTTGGATACTTTTAATTATCCTTCCGAAGGTTCACCCACGGAAACCTTGTTACGACTTTTACTTCCGTG
+
CGDFGGGGCFGGGGGGGGGGGGGGGGDEC<FFDFFDCFEGGEGGFGGG7EGD,FFF<FGCAFFGGGF9EEFFGGGFFFFE@EEGEFGG?GGGFCGCFFFFGG?FE5AEFFF:<=FF@AE<5,AAF7,@8?,AEBAFGFGGGGGGGFGGGECFGCCC@FGAADFGGFFGEF9DF?CFGF9D8DD,96;,66ED,=,>D9E8,6=A:F2,+@DCD?DF7=C=+=2=++<=FA**?+4<C59CFG7+B>59++1?6+*0)<*))0:ABF;A*3>2(/5=BFB@44>*)(6(,2?C)7<<)####
@M06045:235:000000000-JCY5N:1:1101:8421:3339 2:N:0:CTCAGA
ATATGTGCTGCGTTCTTCATCGATGCGAGAGCCAAGAGATCCGTTGTTGAAAGTTGTATTTTGAATTGTTTATTCATAATATTTTTCAGACAAGGAGTTAAAAAATAAAGGTTGATGTTTGGTCGATCTCCATGAAGAAGATCGACTGACATTGCACACAAGGTGGATATGGATTTAAAAAGTGCCATAAAACACTTATTATGAATGATCCTTCCGCAGGTTCACCTACGGAAACCTTGTTACGACTTTTACTTCCTCTAAATGACCAAGTCGTTAGCTGAGATCGGAAGAGCGTCGTGCC
+
CGGGGF<FGGGGGGGGGGFGGGGGGGGGGDGGGGGGGGGGGGFCFGGGGG,EFGGGGGGFGGGDGGGGGGGGGGGGGGGGGGGGGGGGGGGDGGGGGFGGGGGGGGGGGGFFFGGGGGGGGGGGGEGGGGGGGGFGDAFFFGGGDCGEGDFGGGGGGGGDGGFFCF6DCGGGGGDDF8EGFEGGCGGGGGG99EFGGGGGFGGFGFFGFGGGGGGFG>5CCGGDFFAF5B>ABF>49?AFFCCDFDGGFFFFFF4ACFFFF4@<)/(6))/432(7;EFF3,734=;;;9(2:>FB(####
@M06045:235:000000000-JCY5N:1:1101:12383:3351 2:N:0:CTCAGA
ATATGTGCTGCGTTCTTCATCGATGCGAGAGCCAAGAGATCCGTTGTTGAAAGTTTTATTAGATTATAATAAGACTACGTTTGTTACATTAATTGTTTGTTAAAAATGGGCAGACGATGACTTGGCCAAAGACCTCATCATACGTCTTACAGTTCACAGGTGTTAGGATGTGATTTAAGCAAGGGCCTTGCCGAAGCGAAGACACCAAGCATGTTTAATTCACTAATGATCCTTCCGCAGGTTCACCTACGGAAACCTTGTTACGACTTTTACTTCCTCTAAATGACTAAGTCGTTATGTG
+
CGGGGGGGGGGGGGGGGGGGGGGGGGGEFGGGFGGFCGGFGGGGGGGGGGGGGGGGGGGGGGGGGGGGGGFGGGGGGGGGGGGGGGGGGGGGGGGGGGFFGGGGGGGGFGCGGGAF:CFGGGG<FFGGGGGGGGGCFGGGFGGGGCD8DFFGGGGGGGGGGGGGDF8FFDGFFGGDEGGAFGFGGGGEGGGGDDGGGGC6+@8CFGGC57CGG=79C@FGFGGGG>+=F@ACFFFF4BEFFDGFFGCCAFBGFAFFFA*)94EF;?25A6CFEE<CEF<EE<3))94))47AA(80(####
@M06045:235:000000000-JCY5N:1:1101:9745:3377 2:N:0:CTCAGA
ATATGTGCTGCGTTCTTCATCGATGCCAGAACCAAGAGATCCGTTGTTGAAAGTTTTGACTTATTGTATAAGTTACTCAGAGAGGCCAGTGATGACGAAGAGTTTTGGTCCTCTGACGGGTTGCCAGCACGGGGGCCGGCGCGGCCCTGGTGGGGGCCACCCGCCGAAGCAACGGTGAGGTAGGTTCACAATGGTTGGGAGTTTTGCAACTCTGTAATGATCCCTCCGCTGGTTCACCAACGGAGACCTTGTTACGACTTTTACTTCCTCTAAATTACCAAGTCGTTACGCTAGATCACAT
+
CGGGGGGGGGGGGGGGGGGGGGGGGGGGGGGGGGGGGGGGGGGGGGGGGGGFGGGGGGGGGGGGGGGGGGFGGGGGGGGGGGGGGGGGGGGGGGGGGGGGGGGGGGGGGGGGGGGGGGGGGGGGGGGGGGGGGGGGGGGGGGGGGGGGGGF>EBEGGGDDEGGGEGGGGDEGCGGGG5BEE9EFGGCFGGC99CGGGGCFGEF+CCECGGGGGFGFGFFF::FF007>EFF05?@FGFF>DGCC@GGFF4@DB6ADBB3<<>226AFF78:A><2)5<4<)(.--:<F?(1846>A9####
@M06045:235:000000000-JCY5N:1:1101:21937:3380 2:N:0:CTCAGA
ATATGTGCTGCGTTCTTCATCGATGCGAGAGCCAAGAGATCCGTTGTTAAAAGTTGTTTATATTTTATAGCCTTGCGGCCAGAGAACATTCTAATAGACATTAAGAGTTTGTATAAGAAAAAAGGTTATTCCTCATAAGCCCGTAAAAAGCTTAATCAGTTTCCCCTTTTTAAAGGTGCACAGGTGTTGATAAGGATTTATAGAGACTACGTGCACACATCCAAATGAACGGCAGGCACAGTAGAACTCCAAAATTCATTAATGATCCTTCCGCAGGTTCACCTACGGAAACCTTGTCAAT
+
CGGGGGGGGGGGFDGGGGGGGGGGGGGG@EGGFFGGGGGGFDGGGGGGGGGGGGGGGGGGGGGGCGGGGGGGGGGFGGDEGGGGGGGGGGGGGGGGF<EFFFGCFAFGGGGFGGGGGGGGGGGGGGGGGGGGGGGGGGGGFFGGGCFGGGGGGGGGGGGGGCEGGFGGGGGGGGG9EFGGGGGGGGGGCFGGCGGGFGCDGGGGGGGGGGGF5DGFGFD>FGFGGGFFFFFD>BEFGA4AFGDCAFGDAFFFF5<;);FEC3?<EECFFFFF<?@F0=<<96AF:BF:B<6?B?F99####
@M06045:235:000000000-JCY5N:1:1101:11458:3416 2:N:0:CTCAGA
ATATGTGCTGCGTTCTTCATCGATGCCAGAACCAAGAGATCCGTTGTTGAAAGTTTTGATTTATTTTTTGCTTACGCCACTCAGAGAAACCATGTTTAAAACAGAGAGTTTAGGGCCTTCGGCGGGTGCCATGATTCCTAGCGCCGAGGCGCCGGGGGCGGTCCCGCCGAAGCAACAAAAAGGTATGTTCACAGTGGGTTTGGGAGTTGTAAACTCGGTAATGATCCCTCCGCTGGTTCACCAACGGAGACCTTGTTACGACTTTTACTTCCTCTAAATGACCAAGTCGTTACCCGCACCT
+
CGGGGGGGGGGGGGGGGGGGGGGGGGGGGGGGGGGGGGGGGGGGGGGGGGGGGGGGGGGGGGGGGGGGGGGGGGGGGGGGGGGGGGGGGGGFGGGGGGGGGGGGGFGGFGGGGGGGGGGGGGGGGGEEGGGGGGGGGGGGEGGGEGGGGGGGGGGEGGGGGGGGFGGGGGGEGFGFC@FFFGGFGGGGGCGGGFFFFGGC5?GGCC7FFCFCDG>FGFGGGGGD>GFF?F<B>:DFCFFFF>C45<C*)))19=27<?@019(:>94??4<).:<<AFB9<F0361<<?:?0(68>(####
@M06045:235:000000000-JCY5N:1:1101:7918:3420 2:N:0:CTCAGA
ATATGTGCTGCGTTCTTCATCGATGCCAGAACCAAGAGATCCGTGGTTGAAAGTTGTAATTATTAATTTGTTACTGACGCTGATTGCAATTACAAAAGGTTTATGTTTGTCCTAGTGGTGGGCGAACCCACCAAGGAAACAAGAAGTACGCAAAAGACAAGGGTGAATAATTCAGCAAGGCTGTAACCCCGAGAGGTTCCAGCCCGCCTTCGTATTTGTGTAATGATCCCTCCGCAGGTTCACCTACGGAGACCTTGTTACGACTTTTACTTCCTCTAAATGACCAAGTCGTTAGGGTTCC
+
BAFGGG9<C9C@FEEGGGFGAC8C<FFF?8CF@FD,,C,6C@CC,+F<@FF,@FGCFF<FGGGG9,,CFGGFFF,9CAF>:FFFEFA@FGGGCG9<FF7<FFGCF<?FCF9EFGGEFFFGG>FE>FGF7=B@,EF=FFGGGGFF>EGBFCE@86>@FCFG??EFC?,7,@D;C:>,6D>+==DFDDF9:>86+5**5>@?FGGF5EC*31;D?FGF+B8CFC@FDG>=8A)56?EBD5A==C+266D5B)0/>F@B7FF<54?6325*9=:<AD>9><4-.))).,(4941242224####
@M06045:235:000000000-JCY5N:1:1101:16766:3432 2:N:0:CTCAGA
ATATGTGCTGCGTTCTTCATCGATGCGGGAACCAAGAGATCCGTTGTTGAAAGTTTTAATGAGTAAATCATTGCTCAGACGTATACGTTAGAGAGGTTGGGTGTGTCTCCGGCGGGCACGAGCCCGGGGACCAGGTCCCCCGGCAGCGAGCGAGGCCCGCGGGCCCGCCGAAGCAACAGGTACAAGTAAACACGGGTGGCACAATGGGACCCCGGAGGGCCCCCGGCACGGTAATGATCCTTCCGCAGGTTCACCAACGGAAACCTTGTTACCACTTTTACTTCCTCTAAATGACCCTAAG
+
CGGGGCEFCEGG@FGGGFGGEFFGGGGEGCFGFFFG@6EFFDEGDFC8DEGGGFFDFFFFGG,CEF<FGGGCCFFFFGGGFFGAFFFEFGGGGEGGFGGGGEGGFGGFFC=@FEFGGGEFEFGEEGC7@@F+<>FFGCGGGGDE8BE8B:E:C5EEGEEG*C**:ECCEE?EEE6?8**:<CFC9@<@@FG7A*8E8C=F*<8C79+20*9>DGDE955C*9DG5<>)77(-5:=F>@FF**095*)77)/:**.*,70(4((4?34=B4)))).2-8A27):)5-)))5)5-6<B(####
@M06045:235:000000000-JCY5N:1:1101:21346:3432 2:N:0:CTCAGA
ATATGTGCTGCGTTCTTCATCGATGCGAGAGCCAAGAGATCCGTTGTTGAAAGTTGTTTTTATCATAAGAATAAAAAAAATACATTCAATGACTATTGTGTGTGTGTGTAAAAAAAAACGTAGTAGACTGTGCTTCAACAGAGTAGGAGAGCGCAAACTTTCACATCTCCGTATCCACATAGATCTATTACAGAAGGTGCACAGGTGTAAGTGGGATTGAAGGTGTGGCGTGCACATACTAGAAACACTAGTCAGCAACAGCCACCAATCATTAATGATCCTTCCGCAGGTTCACCCCATC
+
CGGGGGGGGGGGGGGGGGGGGGGGGGGGGDFGGGGGGGGGGGGFFGGGFFGGGGGGGGGGGGGGGGGGFGGGGGGGGGGDGGGGGGGGGGGGGFGGGGGGGGGGGGGGGGGGGGGGGGGDGGGGGGGGFGFGGGGGGGGGG?EGGGGGFCEDEGGGGGGGGGGGGGGGGGGGFFFGGGCCFGCFGGGGGGGCGFF?FBCFGGC>EEGGGGGFF>FFGFGGGGFFGGFFF>=9DFFFCFFAAFGCCGGGFF=CAFEFFFFD@808:1:FFFF9<4>6<AAD<24><6?F>0143>BA0####
@M06045:235:000000000-JCY5N:1:1101:14135:3453 2:N:0:CTCAGA
ATATGTGCTGCGTTCTTCATCGATGCGAGAGCCAAGAGATCCGTTGTTGAAAGTTGTTTTTATCATAAGAATAAAAAAAATACATTCAATGACTATTGTGTGTGTGTGTAAAAAAAAACGTAGTAGACTGTGCTTCAACAGAGTAGGAGAGCGCAAACTTTCACATCTCCGTATCCACATAGATCTATTACAGAAGGTGCACAGGTGTAAGTGGGATTGAAGGTGTGGCGTGCACATACTAGAAACACTAGTCAGCAACAGCCACCAATCATTAATGATCCTTCCGCAGGTTCACCCTGCC
+
CGGGGGGGGGGGGGGGGGGGGGGGGGGGGGGGGGGGGGGGGGGGGGGGGGGGGGGGGGGGGGGGGGGGGGGGGGGGGGGGGGGGGGGGDGGGGGGGGGGGGF<@FGGFFGGGGGGGGGGDFGDFFFFFGGGGGGGGGGGGGFFGGGGFGGGGGCEGGGGGGGDFFGGGGGGGGGGFGGGFCGFFEFGGGGGGEGFF>FGGFGGGGEGGFFFGGGGFGFFFGG48CFBDFDDF>FFFFFAACCCCFDF*;AAFCFCAEFAD8(=?B?0<<?B9AA9A9<9A:)6>B?B;90:?FA9>(####
@M06045:235:000000000-JCY5N:1:1101:10070:3460 2:N:0:CTCAGA
ATATGTGCTGCGTTCTTCATCGATGCCAGAACCAAGAGATCCGTTGTTGAAAGTTTTGATTTATTTATGGTTTTACTCAGAAGTTACATATAGAAACAGAGTTTAGGGGTCCTCTGGCGGGCCGTCCCGTTTTACCGGGAGCGGGCTGATCCGCCGAGGCAACAAGTGGTATGTTCACAGGGGTTTGGGAGTTGTAAACTCGGTAATGATCCCTCCGCTGGTTCACCAACGGAGACCTTGTTCCGACTTTTACTTCCTCTAAATGACCAAGTCGTTAACCTAGATCGGAAGAGCGTCCATG
+
CDGGGGFGGGGGGGGGGGGGGGGGGGGGFGGGGGGGGGGGGGGGCGGGGGGGGGGGGGGGGGGGGFFFGGGGGGGGGGGGGGGGGGGGGGGGGGGGGGGGGGFGGGGGGGGGGGGGFFGGDGGGGGGGGFGFGFGEFGEGGGGGGGGGGGGGGFGGGGGGGGGGGGFFGFGGGFGGFGGGGGGGGE5CGGGEGF?;FGGGGGGGFCCGGGGGGGGFGFGGGGCGGG*/7BBFFFEFGF440:**0>CCB?FGB4AFA**)4<2<492?FFF))4:1004>92)2))-,,3922?6>1####
@M06045:235:000000000-JCY5N:1:1101:18634:3490 2:N:0:CTCAGA
ATATGTGCTGCGTTCTTCATCGATGCCAGAACCAAGAGATCCGTTGTTGAAAGTTTTGACTTATTCAGTACAGAAGACTCAGAGAGGCCATACAATGCAATAGTTTGGTTTTCCTCCGGCGGGCGCCCGCGAGGGCCGAGGGGCGCCGGGAAGGACCCGGGCCGCCCGCCGAAGCAACGGTTTAGGTAACGTTCACAATGGTTTGGGAGGTTTTCAACTCTGTAATGATCCCTCCGCTGGTTCACCAACGGAGACCTTGTTACGACCTTTACTTCCTCTAAATGACCAAGTCGGTTTATCC
+
CGFGFF<<FGGGEGGGGGGGGGCFGGG9FFGDGFGGGFGGCFGDFFGGCCFFFFFFEGGGGGGGGCAFGFGGGGCFFFGDG@EF@CCFG@FDEE@FEFG9FF?FFA9FGGGGG9FGFFGGEGEFGGDEGGFG77:C::>FDC>E**=EGGEGGCBC=*:8BEEEDEG>5?EG*8CCGG55?5??CFG+0@E8CGCG?@++<C2AEE=F3*1*:*2@7=C7:7FFGDFFFF2<?>85<7<E):DD?CFG>..*.)4>?FB644A:0((099445<48<B>7)64-4<4)(.).((((-####
@M06045:235:000000000-JCY5N:1:1101:12688:3552 2:N:0:CTCAGA
ATATGTGCTGCGTTCTTCATCGATGCCGGAACCAAGAGATCCGTTGTTGAAAGTTTTAACTGATTTAGTTAATCGCTCAGACTGCAATCTTCAGACAGAGTTCAATGGTGTCTTCGGCGGGCGCGGGCCCGGGGGCAGATGCCCCCCGGCGGCCGTGAGGCGGGCCCGCCGAAGCAACAAGGTAAATAAACACGGGTGGGAGGTTGGACCCAGAGGGCCCTCACTCGGTAATGATCCTTCCGCAGGTTCACCTACGGAAACCTTGGTACGACTTTTACTTCCTCTAAATGACCAACTACTC
+
CGGGGGGGFGGGGGGGGGFFFFGGGGGGGGGGGGGGGFGGGGGGGGCFGGGGGGCFFGGGGGGFGFGGCFFFGGGGGDFEFFGGGGECGGGGGGGGGFGFAFGGGGF?FGGFGGGGCFEGGGEG+>:FGCGGEED:FCDFFGDFG8E518EEGGGGDFGFGGGGGGGEGGDDCGGGGF*;ECA?FGGGGGFCGGGGGGCC;CGGFGGFGFGGDDF>5)9DGC550C);>4(:FF=9>BBFFGGC3997?=6**04>6>39?7:))(.9=5:6((6:A<<66<<<2))-))6)2)2((####
@M06045:235:000000000-JCY5N:1:1101:10287:3559 2:N:0:CTCAGA
ATATGTGCTGCGTTCTTCATCGATGCCAGAACCAAGAGATCCGTTGTTGAAAGTTGTAAATAATTAGATTATTTTCAGACGCTGATTGCAATTACAAAAAAGGTTTTGGTTTGTCCAATCGGCAGCTTGCGCCACCGAGGAAACAAGAGTACGCAAAAGACATGGGTGTAGACGAGAGCTTTACAGCCCCCGACTTGACTTTTGATAATGATCCTTCCGCAGGTTCACCTACGGAAACCTTGTTACTACTTTTACTTCCTCTAAATGACCACTTCGTTATATCAGATCGGAAGAGCGCCGG
+
CGGGGGGGGGGGFGGGGGGGGGGGGGGGGGGGGGGGGGGGGGGGGGGGGGGGGGGGGFGFGGGGGGGGGGGGFFGGGGGGGFGGGGGGGGGGGGGGAFFCFGEGGGGFGGGFFGGGGGGGGCFCFDGG@FEGGGGFGGGGGGGGF8E8DGGGGDGEDCDDEFEDGGF>EGFFC>EEEGGGGFCFDCFFGGDGGGGC??ECGGGGGFGGGGGGFGCF+;7*)CDC=CFFFFFFFDFFGFFFBC;CC7+0=8@>F*-*6@BDF<DAADAFF:?(().4144844><AFAB020:11:(-####
@M06045:235:000000000-JCY5N:1:1101:24650:3564 2:N:0:CTCAGA
ATATGTGCTGCGTTCTTCATCGATGCCAGAACCAAGAGATCCGTTGTTGAAAGTTTTTTTCATTATGTCCATGGACTCAGACGACAGATGTATTAAGAATTTAAGGGGGCTACTGGCGGGCACGGGCCCAAAGCGTGAGCTTCCGGCGGCCTCTCATCGAGGCGGGCCCGACAAAGCAACAAGGTCACAAAAACACAGGGTGGGAGGTCGGGCCTGAGAGACCCTCACTCGGTAATGAACCTTCCGCAGGTTCACCTACGGAAACCCTGTTACGACTTTTACCTCCTCTTAATGACCGCTG
+
CDFGFGFFGGEFCF7DGGEFFGFGFGFDGGGGGGFFGFEEFFFFCGGGFGGGGGGFFFGDGGGGFGGG<FGFFFFGGGGGFFGEGFEGG,C<EF9FDFGG9FEF,9F7CGGGGGGCFFGGGG7FFEDGGCGGGG>FGGGFGGGF+BEBE58B>??CC9:,6*:*:CE8C8*:8CECC@FFGGGGGDGDGEC*;EC**1**0*?E5CE=CED<)1*7*)02*9CF937>6@1057DF7=*9>77<45<D>>FD4/)9340(,-43:<(55944)4((((6<<2)6)4:2.).66442>####
@M06045:235:000000000-JCY5N:1:1101:21925:3566 2:N:0:CTCAGA
ATATGTGCTGCGTTCTTCATCGATGCCGGAACCAAGAGATCCGTTGTTGAAAGTTTTCATGATTTAAAAAATCACTCAGACAGCCAAAATATTTCCAGAAGTTCGATCTTCCATCGGCGGGCGCGGGCCCGGAGGCCGAAACGGTGAAGACACCGCCCCGGGACCCCCCGGCGGCCGCCCGAAAAAAGGGCAGCGGGCCCGCCGAGGCAACATGAGGTTCGTTAAACCCGGGTGGGGCCCGGACCGGGCCCGGCCCGGAGGCACCCGCCGTCCGCACTGGGAAAGAGCCTTCCGCCCCATC
+
CGGGGGGGGGGGGGGGGGGGGGGGGGGGGGGGGGGGGGGGGGGGGGGGGGGGGGGGGGGGGGGGGGGGGGGGGGGGGGGGGGGGGGGGGGGGGGGGGGGGGGGGGGGGGGGGGGGGGDFGGGGGGGGGGGGGC@EFGGGGGGGGGGFGF?BCCGCGGGGGGGCEEGGGGEEGCEEGGGGGEEGGGGGGGCG>?EGCEGGGE5:=*2:C3CF40**)09DGG5C<CGF))7605.7BGE57@CCCB)1)).)1.)->6D)1-(-((((0))(((--((2(((,4(((.3318)43(3(####
@M06045:235:000000000-JCY5N:1:1101:14025:3591 2:N:0:CTCAGA
ATATGTGCTGCGTTCTTCATCGATGCGAGAACCAAGAGATCCGTTGTTGAAAGTTTTAACGTTTAATATAAACAATTCAGACAGACTTCAATTGTAACAAAGAGTTTTGTTTTCCTCCCATGGGCGCTCACCAGCCATAAGGCCGACGTGGCAGAGCCATGTCCCATGGAAGCAACAGTAAAAAGGTACACAGTGTGGGTTGATAAAGAATATAAAATTCAATATACATTAATGATCCTTCCGCAGGTTCACCTACGGAAACCTTGTTACGACTTTTACTTCCTCTAAATGACCAAATGTC
+
CGGGGGGGGGGGGGGGGGGGGGGGGGGGGGGGGGGGGGGGGGGGGGGGGGGGGGGGGGGGGFDGGGGGGGGGGGGGGGGGGGGGGGGGGGGGGGGGGGGGGGGGGGGGGGGGGGGGGGGGGGGGGGGGGGGGGGGGGGGGGGGGGGGGGGGGGGGGGGGGGGGGGGGGGGGGGGGGGGGGGGGGGGGGGGGGGFGGGDGGGGGFGGGGGGGGFGGFGFGGGGGGGGFFFFEFFFFFGFFFFGGDEGGF4*=FFF@FF>><@F8@)9CFFF?FBDFFFFFFAAA<A2<<)646<:?F(####
@M06045:235:000000000-JCY5N:1:1101:6824:3685 2:N:0:CTCAGA
ATATGTGCTGCGTTCTTCATCGATGCGAGAGCCAAGAGATCCGTTGTTCAAAGTTGTATTTATCATAAGAATAAAAAAAATACATTCAATGACTATTGTGCGTGTGTGTAAAAAAAAACGTAGAAGACTGTGCTTCAACAGAGTAGGAGAGCGCAAACTTTCACATCTCCGTATCCACATAGATCTATTACAGAAGGTGCACAGGAGTAAGTGGGATTGAAGGTGTGGCGTGCACATACTAGAAACAATAGACAGCAACAGCCACCAACCATTAATTATCATTCCGCAGGTTACCCTGGAT
+
C9,CF@@E9FFB,BCG@C@F<,,,C;FE7C@C8CF<FGEEE,CFFGFF,E,C,FFF@,E96<F,ECF,C@@,E,C,C:C+BFGGCCF9<6,,9EFCEDFF9=6BB7??9,?9EDC@FGG+:A,84A4A?FFFGF@?EFGF,8@,CF99E,@++>3++D9,>D,=E9DF9,B8D:FAFGCFFFF<,3E;5>B9@D8DFG?A,591;,*4*:@9=FDF?46CCFG66:)))::138A+C8A6+++2+;**0;:+;;@F(.;((((((((0))-3::))--)6))-...((,(4,)).,)####
@M06045:235:000000000-JCY5N:1:1101:23854:3686 2:N:0:CTCAGA
ATATGTGCTGCGTTCTTCATCGATGCCAGAACCAAGAGATCCGTTGTTGAAAGTTGTAACTATTAAGTTTTTTCAGACGCTGATTTCAACTGCAAAGGGTTTAAATTTGTCCAATCGGTGGGCGAACCCACCGAGGAAACGTAAGGTACTCAAAAGACATGGGTAAGAGATAGCAGGCAAAGCCTACAACTCTAGGTAATGATCCTTCCGCAGGTTCACCTACGGAAACCTTGTTACGACTTTTACTTCCTCTAAATGACCAAGTCGTTATGGTAGATCGGAAGAGCGTCGTGTAGGTAGC
+
CGGGGGGGGGGGGGGGGGGGGGGGGGGGGGGGGGGGGFGGGGGGGGGGGGGGGGGGGGGGGGGGGGGGGGGGGGGGGGGGGGGGGGGGGGGGGGGGGGGGGGGGGGGGGGGGGGGGGGGGGGGGGGGGGGGGGDGGGGGGGGGGGGGGGGGFFGGGGGGGGGGGGGGCCFGGCGGGGGGGGGGGGGGFFGGGGGGGGGGGGF7BFGGFFGGGGDFFGF>DGGGGGGFB;FBEFFFFGFFE>GFGAFCDFFF+;AEFFFFFFED6;E?>BFFFFB24>>BFBBF6343691903??AA####
@M06045:235:000000000-JCY5N:1:1101:20750:3727 2:N:0:CTCAGA
ATATGTGCTGCGTTCTTCATCGATGCCAGAACCAAGAGATCCGTTGTTGAAAGTTTTGACTTATTCAGTACAGAAGACTCAGAGAGGCCATACAATGCAATAGTTTGGTTTTCCTCCGGCGGGCGCCCGCGAGGGCCGAGGGGCGCCGGGAAGGACCCGGGCCGCCCGCCGAAGCAACGGTTTAGGTAACGTTCACAATGGTTTGGGAGTTTTGCAACTCTGTAATGATCCCTCCGCTGGTTCACCAACGGAGACCTTGTTACGACTTTTACTTCCTCTAAATGACCACGTCGTTCATAGC
+
CGGGGGFGGGGGFGGGGGGGGGGGGGGGGGGGGGGFGGGGGGGGGGGGGFFGGGGGGGGGGGGGGGGGGGGGGGGGGGFGGGGGGGGGGGGGGGGGGGGFGFGGGGGGDFEFGGGGGGGGGGDGGGGGGGGGGGGGGGGGCGCEGGGGGGCGGEGFGGGGGGGGGGGGGGGGGGGGGGDGGED6<FFGGGG*;EFGGGDGGGGGGGGFGGGDGGGFGFFGFCFFGG?44=4?FFF@3).55:CF?FFGEFFDEEBF2BFB46A<?>BBFF>AF96<))..65AAAB??((-8>76(.####
@M06045:235:000000000-JCY5N:1:1101:25258:3745 2:N:0:CTCAGA
ATATGTGCTGCGTTCTTCATCGATGCGAGAGCCAAGAGATCCGTTGTTGAAAGTTGTATTTGAATTGTTTATTCATAATAGTTTTCAGACAGACAGTTAAAAAATAAGTTGATGTTTGGCCGCTTTCATAAAGAAAACGGCTGACATTGCACACAAGGTGGATATGGATTTAAGAAGTGCCATAAACACTTATTATGAATGATCCTTCCGCAGGTTCACCTACGGAAACCTTGTTACGACTTTTACTTCCTCTAAATGACCAAGTCGTTACTACAGATCGGAAGAGCGTCGTGTAGGGACA
+
CGGGGGGGGGGGGGGGGGGGGGGGGGGGGGGGGGGGGGGGGGGGGGGGGGGGGGGGGGGGGGGGGGGGGGGGGGGGGGGGGFGGGGGGGGGGGGGGGGGGGGGGGGGGGGGGGGGGGGGGGGGGGGGGGGGGGGGGGGGGGGEGGGGGGGGGGGGGGGGGGGGGGGGGGGGGGGGGGGGGGGGGGGFFGGGGGGGCCGGGFGGGGGGGGGGGDGFAGFGGGGGGGGFFFFFFFAFFGFFDEGFFFCGFFFFGFFFCEFFF@@?(/7?FBFDFCEFEE9=DDFFBFF8>BFFFF??AA####
@M06045:235:000000000-JCY5N:1:1101:22248:3783 2:N:0:CTCAGA
ATATGTGCTGCGTTCTTCATCGATGCCGGAACCAAGAGATCCATTGTTGAAAGTTTTGACAATTTTCACAGTACTCAGACAGCCCATCTTCATCAGGGTTCACAGAGCGCTTCGGCGGGCGCGGGCCCGGAGACGTGCGTCCCCCGGCGACCAGGTGGCCCCGGTGGGCCCGCCAAAGCAACAGGTGTATAGAGACAAGGGTGGGAGGTTGGGCCGCGAGGGCCCGCACTCGGTAATGATCCTTCCGCAGGTTCACCTACGGAAACCTTGTTACGACTTTTACTTCCCCTAAATGACTGGG
+
CGGGGGFGGGGGFGGGGGGGGGGGGGGGGGFGGGGGGGGGGGGGGGGGGGGGGEGCGGGGGGGGGGGGGGGGGGGGGGGGGGGGGGGGGGGGGGGGGGGGGGGGGGGGGGGGGGCFFGGGGGGDGGGGGGGDGGGGGFGGGGGGGGEGGGGGDGGGGFEFGCCCGGGGGGGGGGCGGFDDGGFFG9EF7CFFGGGG?FFGGGGGGFGGGGFDDFG>DDG<GGGG5C373.4<>B>EC??=*:*7@GDD@>)**1.98*<?B<1<0??:46<)6<1:;<<55554))-((.-,2<)))####
@M06045:235:000000000-JCY5N:1:1101:17823:3785 2:N:0:CTCAGA
ATATGTGCTGCGTTCTTCATCGATGCCAGAACCAAGAGATCCGTTGTTGAAAGTTTCGATTTATTTATGGTTTTACTCAGAAGTTACATATAGAAACAGAGTTTAGGGGTCCTCTGGCGGGCCGTCCCGTTTTACCGGGAGCGGGCTGATCCGCCGAGGCAACAAGTGGTATGTTCACAGGGGTTTGGGAGTTGTAAACTCGGTAATGATCCCTCCGCTGGGTCACCAACGGAGACCTTGTTACGACTTTTACTTCCTCTAAATGACCAAGTCGTTAGTGCAGATCGGAAGAGCGTCGCCA
+
CGGGGGGGGGGGGGGGGGGGGGGGGGGGGGGGGGGGGGGGGGGGGGGGGGFGGGGG<FFGGGGGGGGGGGFGGGGGGGGGGGGGGGGGGGGGGGGGGGGGGGGGGGGGGGGGGGGGGGGGGGGGGGGGGGGGGGGGGGGGGGGGGGGGGGGFGGGGGGGGGGGGGGGGGFEGGCGGGGGGGGGEG5CGGEGEGGGCGGGFGGGGGGGGGCFGGGC5<@DGG*9CFFFFFEFFBEFFFFFF6>FFD37<BFFGFFAFFFFFFAAAFADFF>FFF??F??F942<>??BFBB97??0,(####
@M06045:235:000000000-JCY5N:1:1101:21694:3798 2:N:0:CTCAGA
ATATGTGCTGCGTTCTTCATCGATGCCAGAACCAAGAGATCCGTTGTTGAAAGTTTTGACTTATTCAGTACAGAAGACTCAGAGAGGCCATAAATTATCAAGAGTTTGGTGACCTCCGGCGGGCGCCCGCGGTGGGGCCCAGGGGCGCCCGGGGGGTAAACCCCGGAGCCGCCCGCCGAAGCAACGGTTTAGGTAACGTTCACAATGGTTTAGGGAGTTTTGCAACTCTGTAAGGATCCCTCCGCTGGTTCACCAACGGAGACCTTGTTACGACTTTTACTTCCTCTAAATGACCAGTCCA
+
CGGGGGGGGGGGGEGGGGGGGGGGGGGFGFGGGEFF@E,@FGGGGGGGGGFFGGGGGGGGGFGGGGGGGGGGGGGCFFEGFGFGDGGGGCGGGFGGGGGFFGGGFGGGGGGGGGGGGGCFCCGGGGGGGGGGGCE>FGGGGGGGGECEBEE7:EGC/;FFGGGGCEEGGGGGGGGGGEEGEGCFGEG8E5<FFGCFGG*@CGGFFGGG*:<4DCC?5)>DCGGGGFFBFF>BF4F=FF:5)9>DFDD3)967FF2<:>E(2(::D<AFFFB0<B139)5<<AFFB6<AAA>D)33?(####
@M06045:235:000000000-JCY5N:1:1101:23206:3850 2:N:0:CTCAGA
ATATGTGCTGCGTTCTTCATCGATGCGAGAGCCAAGAGATCCGTTGTTGAAAGTTGTATTTTGAATTAAGTATTCATAATATGTTTCAGACAAAATCACTAAAGTTCTGAGTAGATATAAATCCCAAAGGTGACCACACGGCTTTTGACAGCCGGCAGCCCCCAGAGAGATGACATTGCACACAAGGTGGATATGGATTTTTGAAAGTGCCATAAAAACACTTGATTATGAATGATCCTTCCGCAGGTTCACCTACGGAAACCTTGTTACGACTTTTACTTCCTCTAAATGACCAAATCCA
+
CGGGGGGGGGGGGGGGGGGGGGGGGGGGGGGGGGGGGGGGGGGGGGGGGGGGFGGGGGGGGGGGGGGGGGGGGGGGGGGGGGGGGGGGGGGGGGGGGGGGGGGGGGGGGGGGGGGFGGGGGGGFGFGGCFGGGGGGGGGGGGGGGGFEGGGGGGGGGGGGGGGGGGGGGGGGGGGGGGGGGFGGGGGGGG6BFGGGGGGGCFCGGGGGGGGGGGGFGFDFGGGGGGFFFFFFFFFCGFFFFGGGFGGGFFFDFFFF@FBF9;@;@E<FFA;008;EFFECFED4<AA<5>24<:BB1####
@M06045:235:000000000-JCY5N:1:1101:15097:3870 2:N:0:CTCAGA
ATATGTGCTGCGTTCTTCATCGATGCCAGAACCAAGAGATCCGTTGTTGAAAGTTGTAACTATTAAAGTTTTTCAGACGCTGATTGCAACTGCAATGGGTTTAAATTGTCCAATCGGCGGGCGAACCCGCCGAGGAAACGTAAGTACTCAAAAAACATGGGTAAGGGACAGCAGGACAAAGCCTACAATACTCTAGGTAATGATCCTTCCGCAGGTTCACCTACGGAAACCTTGTTACGACTTTTACTTCCTCTAAATGACCAAGTCGTTAGGGAAGATCGGAAGGTCGTCGGGTAGAGGG
+
CGGGGGGGGGGGGGGGGGGGGGGGGGGGGGGGGGGGGGGFGGGGFGGGGGGGGGGGGGGGGGGGGGGGGGGGGGGGGGGGGGGGGGGGGGGGGC:9:EFFDEFGGGGGGGGGGGGGGGGGGDGEGGDGGGDDEGGGGF7FEGECAFGGFGGGGGGGGGFGFC,>EGGGGGGGGGGECFGGGGCCFC?FBCEEFCFFGGGGGC?@FGGGGGGGGGGFGFGFFFCC<DF5@F??FB8=76@F3*9CFFGGFFFD*84F4=*48:202445<>6,423<81)),28?((,.((-(((((-####
@M06045:235:000000000-JCY5N:1:1101:22666:3897 2:N:0:CTCAGA
ATATGTGCTGCGTTCTTCATCGATGCCAGAACCAAGAGATCCGTTGTTGAAAGTTGTAACTATTAAAGTTTTTCAGACGCTGATTGCAACTGCAAGTGGTTTTAAAGTGTCCTGACGGCGGGCGGACCTGCCGAGGAAACGAAGGTGCTCAAAAGACATGGGTAAGAGATGGCAGGCAAAGCCCGCAACTCTAGGTAATGATCCTTCCGCAGGTTCACCTACGGAAACCTTGTTACGACTTTTACTTCCTCTAAATGACCAAGTCGTTATTTTAGATCGGAAGAGCGTCGTGTAGGGCGCC
+
CGGGGGGGGGGGGGGGGGGGGGGGGGGGGGGGGGGGGGGGGGGGGGGGGGGGGGGGGGGGGGGGGGGGFGGGGGGGGGGGGGGGGGGGGGGGGGGGGGGGGCCFGGGGGGGGGGDGEGGGGGGGGDGGGGGGGGGGGFDFGEGGGGGGGGGGGGGGGGGGFGFBGGGGFFGGGGGGG=FFGGGFEGGGGGGBEFGGGGGGF9EGGFGFGGDGCGGFFFGFGGGGD<DFFFAAFFFF3:BD@7FFFF>:?48DFF<FAF*5:?64<<37)>AFFF07:<6???B??:>>FFFF0(621####
@M06045:235:000000000-JCY5N:1:1101:16848:3923 2:N:0:CTCAGA
ATATGTGCTGCGTTCTTCATCGATGCGAGAGCCAAGAGATCCGTTGTTGAAAGTTGTATTTTGAATTAAGTATTCATAATATGTTTCAGACAAAATCACTAAAGTTCTGAGTAGATATAAATCCCAAAGGTGACCACACGGCTTTTGACAGCCGGCAGCCCCCAGAGAGATGACATTGCACACAAGGTGGATATGGATTTTTGAAAGTGCCATAAAAACACTTGATTATGAATGATCCTTCCGCAGGTTCACCTACGGAAACCTTGTTACGACTTTTACTTCCTCTAAATGACCAAACTGA
+
CGGGGGGGGGGGGGGGGGGGGGGGGGGGGGGGGGGGGGGFFGGGGGGGGGGGGGGGGGGGGGGGGGGGGGGGGGGGGGGGGGGGGGGGGGGGGGGGGGGGGGGGGGGGGGGGGGGGGGGGGGGGGGGGGFGFGGGGGGGGGGGGGGGDGGGGFGEGGGGGGGGGGGGGGGGGGGGCGFGGGGGGGGGGGGGGGGGGFFGGGG6EFGFCGFGGGGGFGFGGGGD:CFFF6FFFFFFFGFFFFGGC;DG?AFFGF=@FFFFFF;@@<);A:F??FFFF5<EFFF>)44<FB>)).5::.####
@M06045:235:000000000-JCY5N:1:1101:24889:3936 2:N:0:CTCAGA
ATATGTGCTGCGTTCTTCATCGATGCCAGAACCAAGAGATCCGTTGTTGAAAGTTTTGATTTATTTATGGTTTTACTCAGAAGTTACATATAGAAACAGAGTTTAGGGGTCCTCTGGCGGGCCGTCCCGTTTTACCGGGAGCGGGCTGATCCGCCGAGGCAACAAGTGGTATGTTCACAGGGGTTTGGGAGTTGTAAACTCGGTAATGATCCCTCCGCTGGTTCACCAACGGAGACCTTGTTACGACTTTTACTTCCTCTAAATGACCAAGTCGTTAGCAGAGATCGGAATAGCGTCACGA
+
CGGGGGGGGGGGGGGGGGGGGGGGGGGGGGGGGGGGGGGGGGGFFGGGGGGGGGFDFGGGGFGGGFFFGGGGGGGGGGGGGDGGGGGGGGDFGGEAFGCFGGGGGGCFGGGGDGGGFFGGGEGGGGGGGGGGGGGGGDGGGGGGGGGGGGGGFGEEEGCGGFGFGF9EFCCGGGFFFG,>EGG:CEEGEFGGFCCFGGGC<EGEGGGGGGGCF455/7CGGGGGGGF@>D:BEFFFGFFFFC>:@GG*846FFF4=<?F22:2<2<B4FF?9-2(34(6>>0(048?B03(.542:(####
@M06045:235:000000000-JCY5N:1:1101:9060:3953 2:N:0:CTCAGA
ATATGTGCTGCGTTCTTCATCGATGCGAGAGCCAAGAGATCCGTTGTTGAAAGTTGTATTCGAGTTTTTTATACTCAAAAAGTTAGACAACAAGAGAAGATTGGTATGTATAATGAAAGAGGGGTTGTGACAACCCCTCCTCCTTACATTGCACACAAGGTGGGTAATGGATTTTAAAGTGCCATTGAACACTTATTGTGAATGATCCTTCCGCAGGTTCACCTACGGAAACCTTGTTACGACTTTTACTTCCTCTAAATGACCAAGTCGTTACTTTAGATCGGAAGATCGTCGTGTGCCT
+
CGGGGGFFGDGGGGGGGGGGGGGGGGGGGGGGGGGGGGGGGGGGGGFGGGGGGFGGGGGGGGFGG@FGGGGGFGFCFGGFFGGGGGF<FEEFGGEGFFGGGAF8FFFGGGGGGGGGGFGFGGGGEGGGGGGGGG>GGGCFGGGGGFGGGGGGGGDGGDFCDFGGGFGGGGGACFDFEEGGGGGGGG=DFCFGGFGGGGF,7ECFGGFFGGCFDDGEG>FFGC?D>DFD>5(8AFFFGAFFBFGGFFGGBFFGFFEFEFA356;4@@0+;:;@F6)<57))661((8>02410(231(####
@M06045:235:000000000-JCY5N:1:1101:18179:3959 2:N:0:CTCAGA
ATATGTGCTGCGTTCTTCATCGATGCCGGAACCAAGAGATCCGTTGTTGAAAGTTTTAATGATTTGATCATAGACTCAGACTCACTATTCAGACAGGGTTCCAGGGTGCGTCGGCGGGCGCGGACCCGGGGGCAGAAGCCCCCCGGCGACCGGGGCCAGGCCCCAGTGGGCCCGCCGAGGCAACGCGGTCATGGTAAACACGGGTGGGAGGTTGGGCTCGTTGGAACCCGCACTCTGTAATGATCCTTCCGCAGGTTCCCCCACGGAAACCATGTTACGACTTTTACTTCCTCTAAAGATG
+
CGGGGGGGGGGGGGGGGGFFGGGGCGGGDGEFGGGGGEFGGGGGGGGFFFGFGGGGGFGGGGGGGGGGGGFCGFGGGFGGGGGAFGGGGGGGGGGGGEGGFGGGGGG7C7@FGGGCFGGGGGC@FDEGGDFCFGGEFFGGGGDEEEDECGGEEC5>ECFCCGG>EE?CGFFFE8CEC58EE8FG=EEECCCGGGGGFGC+28CGC=EGDCD5DGD:57791C75>FFFB>>>>09*2/*79D774:>F*)09559.4=)),(((--1.7)3(5<4<940(,28A9))5)-54>).<5####
@M06045:235:000000000-JCY5N:1:1101:22284:3981 2:N:0:CTCAGA
ATATGTGCTGCGTTCTTCATCGATGCCAGAGCCAAGAGATCCGTTGTTGAAAGTTTTAATTTATTTGCTTGTTTACTCAGAAAAACATTATAAAAACAGAGTTAGGGGTCCTCTGGCGGGGGCGGCCCGTTGTTACAGGGCCGTCTGTTCCCGCCGAAGCAACGTTTTAGGTATGTTCACAGGGTTGATGAGTTGTATAACTCGGTAATGATCCCTCCGCTGGTTCACCAACGGAGACCTTGTTACGACTTTTACTTCCTCTAAATGACCAAGTCGTTAGACAAGATCGGAAGAGCGAGGT
+
CGGGGGGGGGGGGGGGGGGGGGGGGGGGGGGGGGGGGGGGGCFGFGGGGGFEGGGGGGGGFGGGGGGGGGGGGGGGGGGGFGGGGGGGGGGGGGFGGGGGGGGGFGGGGGGGGGGGGEGGDFGGGGGEEGGGGGGGGGGGGGGGGGGFGCGGEDCEGEEECFGGFGDEGF??FFGGFFFGFGGEG6CGFGFGGGGFF?GGEFGGGGGGGGG=F>FF4>3C*>C>FGFFFF<<BE@EGFFFFFFGFF7>DFFG=F76<F446>FAFA9BF??0(9<B1(3<)2614()61-,:6??((####
@M06045:235:000000000-JCY5N:1:1101:21192:3996 2:N:0:CTCAGA
ATATGTGCTGCGTTCTTCATCGATGCGAGAGCCAAGAGATCCGTTGCCAAAAGTTGTTTTGTACATTAATACAAAGAATGTTAGTTTTATAAAAATTAAAAAAAGGTTTGTTACATGTTTGGCGGCTTGTCCACGGCCTGCATTGTTGCGAGCAACAAACACAAGCTGACAGATGACCACTTCCCAAAGGAAGAAATGTCACCCTTCCGCCAGAGACAGAACGTTTCACAAGATGTTGATAATTAAATTATCTTTTATTTATTAATGATCCAACCGCAGGTTCACCTACGGTTACCTAGGC
+
CGGGGGGGGGGGGGGGGGGGGGGGGGGGGGGGGGGGGGGGGGGGGGGGGGGGGGGGGGGGGGGGGGGGGGGGGGGGGGGGGGGGGGGGGGGGGGGGGGGGGFFGGGGGGGGGGGGGGGGGGGGGGGGGGGGGGGGGGGGGGGGGGFGGGGGGGGGGGGGGGGGGGGGGGGGGGGGGGGGFGGFGGGGGGGGGGGGGGGGGGGGGGGGGGGGGGCDACFGGGGGGGGFFFFF@5FFFGFCFCFFGFGGGFFADFF?A?CFEEEFFFFFFBFB??:<>4,13:?AA>A7:?FBFF?:2-####
@M06045:235:000000000-JCY5N:1:1101:21445:3998 2:N:0:CTCAGA
ATATGTGCTGCGTTCTTCATCGATGCCAGAACCAAGAGATCCGTTGTTGAAAGTTTTGACTTATTCAGTACAGAAGACTCAGAGAGGCCATACAATGCAATAGTTTGATTTTCCTCCGGCGGGCGCCCGCGAGGGCCGAGGGGCGCCGGGAAGGACCCGGGCCGCCCGCCGAAGCAACGGTTTAGGTAACGTTCACAATGGTTTGGGAGTTTTGCAACTCTGTAATGATCCCTCCGCTGGTTCACCAACGGAGACCTTGTTACGACTTTTACTTCCTCTAAATGACCAAGTCGTTAACACT
+
CGGGGGGGGGGGFGGGGGGGGGGGGGGGGGGGGFGGGGDGGGGGGGGGGG9FGGGGGGGGGGGGGGGGGGGGGGGFGGGGGGGGGGGGGGGGGGFGGGGGGGGFGCFFGGGGGGGGGGGGGGGGGGGGGGEGGGGG>GFFEGGGGGEGGGGGGCFGGGGGGGGGGGGGGGGGGGGGGGDGGCEFFFGGGGG>CFDFCC@FG?CGGGGGGGGGGGGFGFGFGGFGGF=49BFFFFFFD>:>.:F>BCCDBBBD>B?F0FFD>AD?<96>??4>DFFFFFFFDDA>A7?:??--((4((####
@M06045:235:000000000-JCY5N:1:1101:10627:4011 2:N:0:CTCAGA
ATATGTGCTGCGTTCTTCATCGATGCCAGAACCAAGAGATCCGTTGTTGAAAGTTTTAACTTTTGTTTGTTTTATCAGACTGTTACAGGTATTTCAGAGTGTTAATGTGTCCCCATTGGCAGGCGAGCCTGCCGAGGAAACGGGCGGTACTTATAAAGGCAAGGGTGTTATCTCGACGGGGCCGAAGCCCCACGATAATGATCCTTCCGCAGGTTCACCTACGGAAACCTTGTTACGACTTTTACTTCCTCTAAATGACCAAGTCGTTATTCCAGATCGGAAGAGCGGCGTGTAGGGCCAT
+
CGGGGGGGGGFGGGGGGGGGGGGGGGGGGGGGGGGGGGGGFGGGGGGGGGGGGGGGGGGGGGGGGGGGGFFGGGFGGGGGGGFFGGGGGGGGGGGGGGGGGGGGGGGGFGGFGGGGGFGGGGGGDEFGGGGGGGGGGGGGGGGGGGGEEGFGGGFGGCGGGGCFG?EGGGGGAF?EGGGGGGGDGGGGGGGEEECEGGGG?7CGFF?GGGDCDDFAFFG*9FDGD*7?F@A<7=7=DF>:BGFFFCGGF?F774<B)94>?<19A::EFFAFF4))48:11:9::10(427B<1<7:####
@M06045:235:000000000-JCY5N:1:1101:15731:4028 2:N:0:CTCAGA
ATATGTGCTGCGTTCTTCATCGATGCGAGAGCCAAGAGATCCGTTGTTGAAAGTTGTATTTTGAATTAAGTATTCATAATATGTTTCAGACAAAATCACTAAAGTTCTGAGTAGATATAAATCCCAAAGGTGACCACACGGCTTTTGACAGCCGGCAGCCCCCAGAGAGATGACATTGCACACAAGGTGGAAATGGATTTTTGAAAGTGCCATAAAAACACTTGATTATGAATGATCCTTCCGCAGGTTCACCTACGGAAACCTTGTTACTACTTTTACTTCCTCTAATTGACCAAGTAGT
+
-CFFFEEFFGGGEEFEEAFFFFFGGGEG@CEGFFGF,CFGGGGGGGGFGGF9CCFGG9E<DDFEGD<F9EC@FFCG9FA<,E@FFFCEAFFGF@FFFGGGGGGBF,CFCFGAFAEFFGGGGDF,E<8=F,C@ECFGGFED>>>8>>>C=>9E=CC+=CE,+++63,@@++E9,EF9D9,,@EF+DD?FC:+,3>DF,B@EFA+@CF9;=,58@57C8;9*98;A*+=936A4=98B7+=1868??D47*A0=BA;FD)87283@)))2+;)).7.7C33??)4CC;@)).:<47>:,####
@M06045:235:000000000-JCY5N:1:1101:16644:4047 2:N:0:CTCAGA
ATATGTGCTGCGTTCTTCATCGATGCCGGAACCAAGAGATCCGTTGTTGAAAGTTTTAAATAATTTATATTTTCACTCAGACTACAATCTTCAGACAGAGTTCTAGGTGTCTTCGGCGGGCACGGGCCCGGGGGCAGAAGCCCCCCGGCGGCCATACGGCGGGCCCACCGAAGCAACAAGGTATAATAAACACGGGTGGGAGGTTGGACCCAGAGGGCCCCCACTCGGTAATGATCCTTCCGCAGGTTCACCTACGGAAACCTTGTTACGACTTTTACTTCCTCTAAATGACCAAGGCAAG
+
CGGGGGGGGGGGGGGGGGGGGGGGGGGGGGGGGGGGGGGGGGGGGGGGGGGGGGGGGGGGGGGGGGGGGGGGGGGGGGGGGGGGGGGGGGGGGGGGGGGGGGGGGGGGGGGGGGGGGGGGGGGGGGGGGGGGGGGGGGGGGGGGGGGGGEGGGGGGGGGGEDGGGGGGGGGGGEFGGGCFGFEGGFGGGGGFGGGG5CEG5EG5AFEGFGDGGGGFGFDD)79C7DFEEFFFFBFFG?FFFD75>G549@?FF?:B?E>>BF0>BFFFF@09BBA9<>ADAFA5)54.<))4>::?(####
@M06045:235:000000000-JCY5N:1:1101:14834:4060 2:N:0:CTCAGA
ATATGTGCTGCGTTCTTCATCGATGCCAGAACCAAGAGATCCATTGTTGAAAGTTGTAATAATTTAGGTTGGTTATCAGAAGTTTTCGTGTATAATGCAAGGGGTTTCGTGGGTTCCTGGCGGCGGGCGAGCCCGCCGAGGAAGCTATGAAGGTACACGTAGGCAGAGGGTGGGTGTATAAGGGGCGCCGGAGCGCCCCGAATGTGTAATGATCCTTCCGCAGGTTCACCTACGGAAACCTTGTTACGACTGTTACTTCCTCTAAATGACCAAGTCGTTACCCCAGCTCGGAAGATCAGGC
+
CGFGGGGGGGGGGGGGGGGGGGGGGGGGGFGGGGGGGGGECFGGGGGGFGGGGGGGGGGFGEDGGFFGGGFGGGGFGFGGGGGGGGGGGGGGGGGGGGDFGCGDFFGGGGGGGGGGGGGGGCECFGGGGGDGGFCEEECGGGGFFDCGGGGGGGGGFGGGGGGGCG5FFG:EECBGEFGFFGGGCEGGGGGG5CEEGGEEEGGGG?FC>C>D7>C@FFGGG3D57=4@=F<?FDBF3BF>4:7>B:FD3>>)9F4@9F4>4-)-652@FF?204<B?:<:(6(-4((.:?0((-())####
@M06045:235:000000000-JCY5N:1:1101:17462:4071 2:N:0:CTCAGA
ATATGTGCTGCGTTCTTCATCGATGCCAGAACCAAGAGATCCGTTGTTGAAAGTTTTGACTTATTCAGTACAGAAGACTCAGAGAGGCCATAAATTATCAAGAGTTTGGTGACCTCCGGCGGGCGCCCGCGGTGGGGCCCAGGGGCGCCCGGGGGGTAAACCCCGGGGCCGCCCGCCGAAGCAACGGTTTAAGTAACGTTCACAATGGTTTAGGGAGTTTTGCAACTCTGTAATGATCCCTCCGCTGGTTCACCAACGGAGACCTTGTTACGACTTTTACTTCCTCTAAATGACTAAAACG
+
CGGGGGGGGGGGGGGGGGGGGGGGGGGGGGGGGGGGGGGGGGGGGGGGGGGGGGGGGFGGGGGGGGGGGFGGGGGGGGGGGGGGGGGGGGGGGGGGGGGGFGGGGGGGGGGGGGGGGGGGGGGGGGGGGGFGGGGGGG7FEGGGGDED*>EEGGGGGGGGGGGGGGGGGGGGGDGGGGGDGGGGGGGGCGGGGGGCGGGGGGGGGGFFF?DFGGGFDDGGC<FFGGFFF6ABFFFFCFFFFDDDBGGD?BFF?9>43>B660::>AF479>F?(3:<<<<AAB)6:<<A4<D<A)-.####
@M06045:235:000000000-JCY5N:1:1101:23717:4128 2:N:0:CTCAGA
ATATGTGCTGCGTTCTTCATCGATGCCAGAGCCAAGAGATCCATTGTTGAAGGTTTTAATAATTTAAAAGTTGTTCAGACAAACACAAAAATCAGGTTGTTTGAGGTCTCTGGCGAGCACGCACCAGCCGAAGCCGGTGGCCTAGGGCGACTCGCCAAAGCAACATGGTATGGTAAACAAAGGGTGGAAGAGCGGTCTTGCGACCAAATCTTCAGTAATGATCCTTCCGCAGGTTCACCTACGGAAACCTTGTTACGACTTTTACTTCCTCTAAATGACCAAGTCGTTAACACAGAAGTCG
+
CGGGGGGGGFGGGGGGGGGGGGGGGGGGGGGGGDGGGGGFCFGGGGGGGGGGFGGGGGGGGGGGGGGGGGGGGGGGGFFGFGGGGGGGGGFGGGGGGGGGGGGGGCFGGGGFGGGG>FGGDGGEGGDGGGGGGGGC@FGGGGGGGFGGGGGDGGGG+CDGGGGGGGGGGGGGGFGGFFFGGGGGGGGGGGGGGGD8?>@FGGGGGGGGGGF7@DGFGFGGG=>FGGFFEFFFFFFFGFFFFGGGFG)7<F?76=<?<<E14<AA7<AFFF<9AB2>2<BFFFF2<:BFF1--5:14)####
@M06045:235:000000000-JCY5N:1:1101:5350:4181 2:N:0:CTCAGA
ATATGTGCTGCGTTCTTCATCGATGCCAGAGCCAAGAGATCCGTTGTTGAAAGTTTTAATTTATTTGCTTGTTTACTCAGAAAAACATTATAAAAACAGAGTTAGGGGTCCTCTGGCGGGGGCGGCCCGTTGTTACAGGGCCGTCGGTTCCCGCCGAAGCAACGTTTTAGGTATGTTCACAGGGTTGATGAGTTTTATAACTCGGTAATGATCCCTCCGCTGGTTCACCAACGGAGACCTTGTTACGACTTTTACTTCCTCTAAATGACCAAGTCGTTATCGTAGATCGGAAGAGCGCCTC
+
CEFGFFCGGGGGGGEGG9CFFGGGGD?GFGGFFFFFGGGG@GGGGGGGCGFFDFGFGD<FFFCDCEFFGGDFFGGGGGGFFGGGGGAEGFGGGGGGDGGGGGGGCFFFF@DGGGFGGGGCGGG:F7:FFFGGFFFFFGGGCGD>:*=B**<<CEEGGDGCGFFEF5B*<:C+?C?CFFGG7CFD6CEGFFCGF7+3+<E?7+<CCG=ECCC>D>FFGD3377>CF*/7F*16D35;DFFFF>GGFGGFB)8>F4<7A*/-).4A99)996),.-)4(41(6::1((.)4((,2((((####
@M06045:235:000000000-JCY5N:1:1101:9101:4236 2:N:0:CTCAGA
ATATGTGCTGCGTTCTTCATCGATGCCGGAACCAAGAGATCCGTTGTTGAAAGTTTTAAATAATTTATATTTTCACTCAGACTACAATCTTCAGACAGAGTTCTAGGTGTCTTCGGCGGGCACGGTCCCGGGGGCAGAAGCCCCTCGGCGGCCATACGGTGGGGCCGCCGAAGGAACAAGGCATAATTAACACGGGTGGGCGTTCTGACCCAGAGGGTCCGCACCCCGTGATGCTCCTTTTGCTGGCTCTCCCTCAGCAAGCCAGTGACGACTGTTACATCCTCGTAATGGCCAAGAACTA
+
@66,6CEF9C,@FECCFGGC,CE,,BEC+6FE@FF@@@EC9;EGFG6E,C,,CECFF,,C9<6,CF,<,CCDFFGDC@66<@AAAG,9<@6@<<DFGGG8,@?EE,,C:CFEC<FGG+C++444+4++=F:++8@+@+:F:F87*43*@58*=1,,:CC,**811*3****2**2;F=C***2<8+<+<++<+;/*:*8*1:/:/*<+:659/**)/.*9))9))*..0)(.*178C6=/**9*1>*960**)03),6B0(((((5)/0>19(,))-)))-()-(((.446(((,(.####
@M06045:235:000000000-JCY5N:1:1101:16745:4256 2:N:0:CTCAGA
ATATGTGCTGCGTTCTTCATCGATGCCGGAACCAAGAGATCCGTTGTTGAAAGTTTTAATGATTTGATCATAGACTCAGACTCACTATTCAGACAGGGTTCCAGGGTGCGTCGGCGGGCGCGGACCCGGGGGCAGAAGCCCCCCGGCGACCGGGGCCAGGCCCCAGTGGGCCCGCCGAGGCAACGCGGTCATGGTAAACACGGGTGGGAGGTTGGGCTCGTTGGAACCCGCACTCGGTAATGATCCTTCCGCAGGGTCCCCTACGGAAACCCTGTTACGACTTTTACTTCCTCTAAAGGGC
+
CGGGGGGGGGGGGGGGGGGGGGGGGGGGGGGGGGGGFGGGGGGGGGGGGGGGGFDGGGGGGGGGGGGGGGGGGGGGGGGGGGGGGGGGGGGGGGGGGGGGGGGGFGGGGGGGGGGGGGGGGGGGGGGGGDGDGGGFGFGGFGGGGGGGGGGGGCEGGGGGGEGGEGGFCFFDEDGGGCCEGC=88EGGGGGGFGCEDGG7EEGGCCCGFDDGFGGFG)9D<F<7>D6>@DF9>DFFGFF>B>C>FGFGFF@DEE7)45)48:48:61)7@:(41>A><01;:?BFDA>2)4)-)54)####
@M06045:235:000000000-JCY5N:1:1101:7093:4261 2:N:0:CTCAGA
ATATGTGCTGCGTTCTTCATCGATGCCAGAACCAAGAGATCCGTTGTTGAAAGTTGTAACTATTATGTTTTTTCAGACGCTGATTTCAATTACAAAGGGTTTAAGTTTGTCCAATCGGCGGGCGGACCCGCCGAGGAAACGAAGGTACTCAAAAGACATGGGTAAGAGATGGTAGGCAAAGCCTACAACTCTAGGTAATGATCCTTCCGCAGGTTCACCTACGGAAACCTTGTTACGACTTTTACTTCCTCTAAATGACCAAGTCGTTATAATAGATCGGAAGATAGTCGTGTAGGGACCA
+
CGGGGGFGGGFGGGGGGGGGGGGGGGGGGGGFGGGGGGGGG?FCFGGGGGGGGGGGGGGGGGGGGGGFGGGGGGFGGGGGGGEGFFGEFGGGGGGGGGGGGEGGGGEFGGGDFGGGFDGGGGGGGEGGGGGGGGGGGGGGGDEGGGGCCBFGGG?>??FGG>?EFCCFFFFFGCBE,>CEE6CFGC?F6<FDEB?;CFGFF9FCGGGGG5CDD9D**9>FGGGGGDFF>F2>7BFF7>))8FGF?DG7?66*/94@AFFB041)-12>F><BF2)62)30(8>1)---.48((,628####
@M06045:235:000000000-JCY5N:1:1101:24898:4285 2:N:0:CTCAGA
ATATGTGCTGCGTTCTTCATCGATGCCAGAACCAAGAGATCCGTTGTTGAAAGTTTTGATTCATTTTTTTAACCACTCAGAAGATACTTATTAAAAAATTCAGAAGGTTTGGGTCCCCGGCGGGCGCGAAGTCCCGCCGAAGCAACAATTAAAGGTATAATTCACAGGGGTTGGGAGTTGGATAACTCGGTAATGATCCCTCCGCTGGTTCACCAACGGAGACCTTGTTACGACTTTTACTTCCTCTAAATGACCAAGTCGTTATCCTAGATCGGAAGAGCGTCGTGTAGGGAAAGATTCA
+
CGGGGGGGGGGGGGGGGGGGGGGGGGGGGGGGGFGGGGCGGGGGFGGGGGGGGFFGGGGGGGGGGGGGGGGGGDFGGGGGGGGGGGGGGGGGGGGGGGGGGGGGGGGGGGGDGGGGGFGGGGGFGGGGGGEFGGGGGGGGDGGGGGGGGGGGFCGCGFGGGGGGGGGGGGGGGECDGGGGGGGFFGFGGGGGGGGGCGGGFCGGGGDGFGGFCFFFDFC<CDGGFGFFFF<?FFFFGF*=FGGGFGFFFFFFF?2)2506?FF<(44B?*844::03>?0:9((431(.:A?1:1:(####
@M06045:235:000000000-JCY5N:1:1101:22649:4301 2:N:0:CTCAGA
ATATGTGCTGCGTTCTTCATCGATGCCAGAACCAAGAGATCCGTTGTTGAAAGTTTTGATTTATTTATGGTTTTACTCAGAAGTTACATATAGAAACAGAGTTTAGGGGTCCTCTGGCGGGCCGTCCCGTTTTACCGGGAGCGGGCTGATCCGCCGAGGCAACAAGTGGTATGTTCACAGGGGTTTGGGAGTTGTAAACTCGGTAATGATCCCTCCGCTGGTTCACCAACGGAGACCTTGTTCCGACTTTTACTTCCTCTAAATGACCAAGTCGTTACGACAGATCGGAAGAGAGTCGCCT
+
CGGGGGGGGEFGGGGGGGGGGGGGGGGGGGGGGGFGGGGGGGGGCFGGGGDGGGGGGDGE9FAEGFGGGGFGGGGGGGGGGGGGGGGGGGGGGGFGGGGGGGGGGCFGGGGGGGGGGCGGGGGGGGGGGFFDEFGFCGDGDGGGGGGGFGGGGGGGCECGGFGGFC,?9,DC8FFGGGGDFGGGGGGGGGGEGGGG?CFCEEGGGGFFG?C>FGC:5@DG<*:C>FFFFD<>7>>F5@FFFG*05DGDEFFGFF<F56BAF)6<46A@4>04<?????B626(2)(43:?><2(-44####
@M06045:235:000000000-JCY5N:1:1101:26396:4311 2:N:0:CTCAGA
ATATGTGCTGCGTTCTTCATCGATGCCAGAACCAAGAGATCCGTTGTTGAAAGTTTTGATTTATTTGTTTGTTTTACTCAGAAGTTCCACTAAAAACAGAGTTTAGGGGTCCTCGGGCGGGCCGTCCCTTTTTACGGGGCGCGGGCTGATCCGCCGAGGCAACGTATAGGTATGTTCACAGGGGTTTGGGAGTTGTAAACTCGGTACTGATCACTCCGCTGGTTCACCAACGGAGACCTTGTTACGACTTTTACTTCCTCTAAATGACCAAGTCGTTAGCCCAGATCGGAAGAGCGTTAAC
+
CCEGGGGGACCEFFGGGGGGGGGGFGGGFGGGGGGGGGFFFGGFEEGGFDFFFGGGGGGGGGGGGGGGGGGGGGGGGGGGGGFFFGGGGGGGGGGFGGGFF@DFFDGGGGGGGFG7FGGEDGGGGFFGFGGGGFGCC7@CEGEECGGGDCFGGGGCECEDEGGGGFF6CFFFGGFG;EDCCG*:2:CCCC5?E@<<CCCGFFGDG=*<:ECF*>CFFE3/><5>D>?7@7<<:))<F@F==77:99FG)59:499F>?FDAF4<45<FFFFF>924-2:A:??B????(4(1(31((####
@M06045:235:000000000-JCY5N:1:1101:25604:4312 2:N:0:CTCAGA
ATATGTGCTGCGTTCTTCATCGATGCCAGAACCAAGAGATCCGTTGTTGAAAGTTTTGATTTATTTGTTTGTTTTACTCAGAAGTTCCACTAAAAACAGAGTTTAGGGGTCCTCGGGCGGGCCGTCCCTTTTTACGGGGCGCGGGCTGATCCGCCGAGGCAACGTATAGGTATGTTCACAGGGGTTTGGGAGTTGTAAACTCGGTAATGATCCCTCCGCTGGTTCACCAACGGAGACCGTGTTACGACTTTTACTTCCTCTAAATGACCAAGTCGTTACGCTAGATCGGAAGGGCGGAGGC
+
CAGFGAFGGGGGGGGGGGGGGGGGGGGFFGGGGGGGGFGGGGGGGGGDFGGGFGGGGGGGGGGGGGGGGGFFDFFGGGGGGGGGGGGFFFGGGGGGGGGGFFGGGGGGDGGFGGEDEEGGGGGGGGGGGGGGFGGGGDGGGGGGGGGGFC9CFGEECEEC>CFGFGG6FFGFFFECGG;@?8EGCGGGGGGEGGGGGGFG?CCG*:C9>CGFFFC@DFG<C57DCGFFFFB?D)55CF)7)*7:=5F7:>@7*16FDF=:A266<)5??F6?9>0:(3:46102?AAB??B((-(,-####
@M06045:235:000000000-JCY5N:1:1101:16953:4350 2:N:0:CTCAGA
ATATGTGCTGCGTTCTTCATCGATGCGAGAGCCAAGAGATCCGTTGTTGAAAGTTTTGTTTTGTTATGATATATGACGTTCATTACACCATGTTTGTAAAATAGCCCCGAAGGGCACGGTTCACAGAGGTTTGGAATAGTTATAAGCCCGTGAGGGCGTTCACTAATGATCCTTCCGCAGGTTCACCTACGGAAACCTTGTTACGACTTTTACTTCCTCTAAATGACCAAGTCGTTATGACAGATCGGAAGAGCGTCGTGTAGGGAAAGAGTGTAGATCTCGGTGGTCGCCGTATCAGTCG
+
CGGGGGGGGGGGFGGGGGGGGGGGGGGGGGGGGGGGGGGGGGGGGGGGGGGGGGGGGGGGGGGGGGGGGGGGGGGGGGGGGGGGGGGGGGGGGGGFFGFEGGGGGGGGGGGGGGGGGGGFGGGGGGGGGGGGGGGGGGGGGGGGGGGFGGGGGGGGGGGGGGGGGGFDGGGGGGGGGGGGGGGGGGGGFGGGGGGGGGGGGGGGGGEGGFGFGGGFGFGGGGGGGGFFFFFFFFABGFFFFGFGFCDGEBDCFF4)6>>???BFF:?@F4:554<AFA>2<?:1(4,291<B,,24.####
@M06045:235:000000000-JCY5N:1:1101:26382:4402 2:N:0:CTCAGA
ATATGTGCTGCGTTCTTCATCGATGCTAGAACCAAGAGATCCGTTGTTAAAAGTTTTTATAGTTCGCTAAGAACACTCAGATGTATCGTCGGGTACAAACAGAGATACTGAAACGCCGGCGGGCCCCCGGAGGAGCCGCCGAAGCAACAAGTTATAATGTTCACAAAGGGTTATGAGTGTAAACTCGGTAATGATCCCTCCGCTGGTTCACCAACGGAGACCTTGTTACGACTTTTACTTCCTCTAAATGACCAAGTCGTTACACAAGATCGGAAGAGCGTCGGGTAGGGAAAGAGGCGAG
+
CGDGGGAEGGGEFGGGGFGGGGGGGGGGFGGGGGGGGGGGGGGFGGGGGGAFGGGGCFFFGGGGG7@FGGGFGGGGGGGFFFGGGFEEGGGEGGCFGGFGGGGGFCFGEGGGGGGGGGGG:EGGGGCEGGCBCGGF@CFGGGDGGGGGDGG<CCEGFGG;BCGGGFGGCEGGGGD;C@FF?+9C7CGGGGGG9C?9CBCFCDEDEDFGFGGGFF9)109<FG7F778@4)-355BBFF?FFG***2:CB=6:)6:@A7:2:6:)5<64<64(((3,,,(196B((((-322::B24(####
@M06045:235:000000000-JCY5N:1:1101:24077:4418 2:N:0:CTCAGA
ATATGTGCTGCGTTCTTCATCGATGCCAGAGCCAAGAGATCCGTCGTTGAAAGTTTTAATTTATTTGCTTGTTTACTCAGAAAAACATTATAAAAACAGAGTTAGGGGTCCTCTGGCGGGGGCGGCCCGTTGTTACAGGGCCGTCTGTTCCCGCCGAAGCAACGTTTTAGGTATGTTCACAGGGTTGATGAGTTGTATAACTCGGTAATGATCCCTCCGCTGGTTCACCAACGGAGACCTTGTTACGACTTTTACTTCCTCTAAATGACCAAGTCGTTAATCCAGATCGGAAGAGCGAAGT
+
CGGGGGGGGGGGGGGGGGGGGGGGGGGGGGGGGGGGGGGGGGGGGGGGGGGGGGGGGFFGGGGGGGGGGGGGGGGGFGGGGGG@FFGGGGGGGGGGGGGDGGGGGGGGGGGGGGGFGGGGGGGGGGGGDGGGGGGGGGGGGGGGGGGGGGGGGGGGGGEGFFGGC?FGGG6CFGGGGGGFGGEEEG5EGGGGG79EECGGEFFEEGGGGGGCCFGFGEGGDGGGGGFFFFFFEFFFGFFF**2:@GGG33:7@63B9FF<AFF9<A2@FFF<694:BBFFAA)))).3<((,(4213####
@M06045:235:000000000-JCY5N:1:1101:19191:4428 2:N:0:CTCAGA
ATATGTGCTGCGTTCTTCATCGATGCCAGAACCAAGAGATCCGTTGTTGAAAGTTTTGACTTATTCAGTACAGAAGACTCAGAGAGGCCATACAATGCAATAGTTTGGTTTTCCTCCGGCGGGCGCCCGCGAGGGCCGAGGGGCGCCGGGAAGGACCCGGGCCGCCCGCCGAAGCAACGGTTTAGGTAACGTTCACAATGGTTTGGGAGTTTTGCAACTCTGTAATGATCCCTCCGCTGGTTCACCAACGGAGACCTTGTTACGACCTTTACTTCCTCTAAATGACCAAGTCGTTATCCGA
+
CGGGGGGGGGGGGGGGGGGGGGGGGGGGGGGGGGGGGGGGGGGGGGGGGGGGGGGFGGGGGGGGGGGGGGGGGGGGGFFGGGGGGGGGGGGGGGGGGGGGGGGGFFFGGGGGGGGGGGGGGGGGGGGGGGGGGGGGGEGGGGEEGGCGGGGGGGG9EEEGGGGGGGGGGGGG5=EGGGGGGGGGGFFGGGGGGGGFGGGFF9EGDGE5D5C*;FGFGFC:>CFGGGFF496:FFFFGE>DFG>7F*9DEFFD)5<FFFF4<<),,2(7B?<2<AAD-6<7<:4).87:1:<)-(,3(####
@M06045:235:000000000-JCY5N:1:1101:8189:4442 2:N:0:CTCAGA
ATATGTGCTGCGTTCTTCATCGATGCCAGAGCCAAGAGATCCGTTGCTGAAAGTTTTTATTTATTTTTGTTTGATACTCAGAAATTCATGTAAATTCAAGAATATAGGCCTTCGGCGGCCGGTGAGGACCGCCGAAGCAACAGGTATGTTCACAAAGGTTAGGGAGTTTACACTCTATAATGATCCCTCCGCTGGTTCACCAACGGAGACCTTGTTACGACTTTTACTTCCTCTAAATGACCAAGTCGTTACTAGAGATCGGAAGAGCGTCGTGGAGGGAAAGAGTGTAGATCGAGGGCAG
+
CGGGGGGGGGGGGGGGGGGGGGGGGGGGGGGGGGGGGGGFGCFGGGGGGGGGGGGFGGGGFGGGGGGGGGGGGGGGGGGGGGGFGGFGGGGGGGGGGGGCGGGGGGFGGGGGGGGGGGDGECC:DFFGFFGGGGGGDGGGGFCFFGGGDFGGGGGGGGGGGGGGFGGGGGGGGGGGGGGGGGGGGCFFFE>E5BC:EGFGGGGGGGGGGDGGGGGFC=DGGGGGGGF=FF33+;A6@:+;A<<D::7:FEFGFF)1)9146:?F60:FFFBF01(2(166:0:0:>A:<<<9)(-44####
@M06045:235:000000000-JCY5N:1:1101:13207:4459 2:N:0:CTCAGA
ATATGTGCTGCGTTCTTCATCGATGCGAGAGCCAAGAGATCCGTTGTTGAAAGTTGTATTTGAATTGTTTATTCATAATAGTTTTCAGACAGACAGTTAAAAAATAAGTTGATTTTTGGCCGCTTTCATAAAGAAAACGGCTGACATTGCACACAAGGTGGATATGGATTTAAGAAGTGCCATAAACACTTATTATGAATGATCCTTCCGGAGGTTCACCTACGGAAACCTTGTTACGACTTTTACTTCCTCTAAATGACCAAGTCGTTATATAAGACTGGAAGAGCGGTGTGAGGGCGAT
+
CEFA<EFGGGGGGGGGGGFGGGGGGGGGEGFFGGFGFFGGGFGGGGGGGGFGGGGCEEFAFFAFFEEGGGGCF9FFFFGGFFCEDFFFGF?C@FD,,AF@FGGGGGGGFA9EC,9EF@7FDCEG@EFGFGGGGGGGGC@FEECFEGAFGFGFFGCD?FF@D6@FFA>,3D,@EF,;>C?FFF9FFC=DFFGAEE,CDFA@FGGFA,E9CA+=CDDAF5CC2;FD494?AAD6+=8FF;58AGGFA74+8;6DFA9A5+37()6(7),2:3(5)<36)))),,4883593(,-1-.(3####
@M06045:235:000000000-JCY5N:1:1101:18005:4468 2:N:0:CTCAGA
ATATGTGCTGCGTTCTTCATCGATGCCAGAACCAAGGGATCCGTTGTTGAAAGTTTTGATTCATTTTTTTTTTAACCACTCAGAAGATACTTATTAAAAAATTCAGAAGGTTTGGGTCCCCGGCGGGCGCGAAGTCCCGCCGAAGCAACAATTAAAGGTATAATTCACAGGGGTTGGGAGTTGGATAACTCGGTAATGATCCCTCCGCTGGTTCACCAACGGAGACCTTTTTACGACTTTTACTTCCTCTAAATGACCAAGTCGTTATACGAGATCGGAAGAGCGTCGTGTAGGGAAACCA
+
CGGGGGGGGFGGGGGGGGGGGGGGGGGGGGGGGGGGGGGGGGGFGGGGGGGGGGGGGGGGGGGGGGGGGGGGGGGGGGGGGGGGGGGGGGGGGGGGGEF@FFFGDGGGGGGGGGGGG@FGGCGGGGGGGGGGGGFGGGGGGG>EGGGGGGGGGFGGGGGGGGC9EEGGCCFGGGGGGGGEEGGFFG9CFGGGGGGGGFCCFGGGGGGGCCDGGGGFCF49C<377F@FF*5>FFDFC@3@4*:CB7>**8=FFF<FFF4:B)6(-:<F?F<:B>6?F<01(4:43;?>16<:9<00(####
@M06045:235:000000000-JCY5N:1:1101:8470:4474 2:N:0:CTCAGA
ATATGTGCTGCGTTCTTCATCGATGCTGGAGCCAAGAGATCCGTTGTTAAAAGTTTTGACAGTTCGCTAAGAACACTCAGAAGTATCGTCGGGTTCGAAAACAGAGATTCTGATGAGACCGGCGGGCACCCTTGCGGGCGCCGCCGAAGCAACAGGTATAATAGTTCACAAAGGGTAGAGAGTGTAGTACTCAGTAATGATCCCTCCGCTGGTTCACCAACGGAGACCTTGTTACGACTTTTACTTCCTCTAAATGACCAAGTCGTTACATAAGATCGGAAGAGCGTCGTGTAGGGAAACC
+
CGGGGFFGAFFGGGGGGFDEFFGGGGGGGFGGGGGDFDEEFGGG8CFGGGGCFGGGGFEGGGGGGGDGCGGGGGFFCFFGFCEFGGGCGGGGCCF<FGGGGGGGGGGEFAFGFGFFGGGGC7@:CFEGGGGGC,FEEFGGGGCEDC>B58BCCGGGGCC;CC9=CFCBFGFC*CGGGECFCEFGGFFGFECCFGGGGGGF9++:+CC*7=7377>BGFGG3/)19>FFFFFFFFFFC:>@F***9DCF/99DFFA4<6),4:BB:6?:@?)).)).4(16(((.(((,,3:1,:8<(####
@M06045:235:000000000-JCY5N:1:1101:8322:4492 2:N:0:CTCAGA
ATATGTGCTGCGTTCTTCATCGATGCCAGAACCAAGAGATCCGTTGTTGAAAGTTTTGACTTATTCAGTACAGAAGACTCAGAGAGGCCATTAATGCAATAGTTTGGTTTACCTCCGGCGGGCGCCCGCGAGGGCCGGGGGGCGCCGGGAAGGACCCGGGCCGCCCGCCGAAGCAACGGATTAGGTAACGTTCACAATGGTTTAGGGAGTTTTGCAACTCTGTAATGATCCCTCCGCTGGTTCACCAACGGAGACCTTGTTACGAATTTTACTTCCTCTAAATGACTAAGCAGTTATCTCG
+
CG<FFGGGGEFGGGGGGGGGGGGGGGGGFFGGGGGGFFGGGGGGGGCFDFG<@FGGGGGGGFGGGGGGGGGG<FGCGFGCCFE<EFCFDFGGGGCFGGGGGCFGGGGGGGGGGGFFC:FFF7FEGGEGGE7:7CCFGEGGEGG58EEEGG>ECFGCGGGGGED?EEGG5:>G>EGGGD8*2;9@EFEFGGGE6CG:6+<<<CFFCCC67:F*:*>FGFGG=DFGGG=FFF:7FFEF355:0:7CFGGCEF@D<D1:?BFAF9A?(((094-8BFFB><-844<>AB<<?0()()).-####
@M06045:235:000000000-JCY5N:1:1101:12052:4495 2:N:0:CTCAGA
ATATGTGCTGCGTTCTTCATCGATGCGAGAGCCAAGAGATCCGTTGTTGAAAGTTTTGTTTTGTTATGATATATGACGTTCATTACACCATGTTTGTAAAATAGCCCCGAAGGGCACGGTTCACAGAGGTTTGGAATAGTTATAAGCCCGTGAGGGCGTTCACTAATGATCCTTCCGCAGGTTCACCTACGGAAACCTTGTTACGACTTTTACTTCCTCTAAATGACCAAGTCGTTACGTCAGATCGGAAGAGCGTCGTGTAGGGAAAGAGTGTAGATCTCGGTGGTCCCCGTATCAGTCA
+
CGGGGGGGGGGGGGGGGGGGGGGGGGGGGGGGGGGGGGGGGGGFGGGGGGGEGGGGGGGGGGGGGGGGGGGGGGGGGGGGGGGGGGGGGGGGGGGGFGGGGGGGGGFFGGGGGGGGGGGGGGGGGGGGGGGGGGGGGGGGGGGGEFGGGGGGGGGGGGGGGGGGGGGF;FDGGGGGGGGGGGGGGGGGGGGGGGGGGGGGGGGGG557DGGFGGGFGFGFFFFGGGFAAFDFFFFFGBEFFDCF8CFD5537AF6DDF51??FF??:@F5:4))694.4<<?:<0;:<)((43(.4)####
@M06045:235:000000000-JCY5N:1:1101:12514:4552 2:N:0:CTCAGA
ATATGTGCTGCGTTCTTCATCGATGCCAGAACCAAGAGATCCGTTGTTGAAAGTTTTTATTTATTTGTTTATGTGTCACTCAGAGGAGAAAACCACTAAAGACATAAGAGTTTGGGGCCTCCGGCGGGCGCCTGGTTCCGGGCCCGAAGGCGCCGGGGCGGTCCCGCCGAAGCAACAATATGGTAAGGTTCACAAAGGGTTTGGGAGTTTGTAAACTCGGTAATGATCCCTCCGCTGGTTCACCAACGGAGACCTTGTTACGACTTTTACTTCCTCTAAATGACCAAGTCGTTAGCAATCA
+
CGGGGGGGGGGGGGGGGGGGGGGGGGGGGGGGGGGGGGGGGGGGGGGGGGGGGGGGGGGGGGGGGGGGGGGGGGGGGGGGGGGGGGGGGGGGGGGGGGGGGGGGGGGGGGGGGGGGGGGGGGGGGGGGGGGGGGGGGGGGGGGGGDEGGGGGGGGGGGGGGGGGGGGGDGEGGGGGGGGF7FGGGGGGGGGGGGGGGGGGGGGGGGGDGGGGFDFF>=DDGGDFGG46=FB?DEF5CDFFFGCGFCGGFBDDFFF?A=6-5(49?FFFFFFFDA>BAFAFFF)8:2?(6<?F<?())####
@M06045:235:000000000-JCY5N:1:1101:14640:4607 2:N:0:CTCAGA
ATATGTGCTGCGTTCTTCATCGATGCCAGAACCAAGAGATCCGTTGTTGAAAGTTTTGACTTATTCAGTACAGAAGACTCAGAGAGGCCATACAATGCAATAGTTTGGTTTTCCTCCGGCGGGCGCCCGCGAGGGCCGAGGGGCGCCGGGAAGGACCCGGGCCGCCCGCCGAAGCAACGGTTTAGGTAACGTTCACAATGGTTTGGGAGTTTTGCAACTCTGTAATGATCCCTCCGCCGGTACACCAACGGAGACCTTGTTACGACTTTTACTTCCTCTAAATTACCAAGCCGTTATTGGA
+
CGFGGGGGFFFE66CDGGGGGDFG<BF@FEFGGFCFGGGFCFFCEFFFGGEEFGFG9<FFACCGGG9FEFGDFEFGGGFGEFFG8BEGGGF9FDFGGGCEEEFGG,EEF7EFGFGFG@FGFCF>FEGGDGCEGGDGGEE<CC@C7CGGD5>@EGGGGECCEGDEGGGDGCC858CEGGGD:EEFE63:+98EG>CFG9<FFF?AC=EFCCFCGGGFG4670*:CCDF=@F<<FF55C58>@DCDFG*C>7>CB5<F868:<4>0((259F93)66<4)).66-))))6)8((2(40.####
@M06045:235:000000000-JCY5N:1:1101:19872:4617 2:N:0:CTCAGA
ATATGTGCTGCGTTCTTCATCGATGCGAGAGCCAAGAGATCCGTTGTTGAAAGTTGTATTCGAGTTTTGATTACTCTGAATGTTAGACTTGCAATTGAAGACGTGTGAGAAAATGAAGCCCAATCTTCCAAAGTTGAAAGGGCCTTTACAATGCACACAAGGTGGGTATGGATTTGAAAGTGCCATAAACACTTATTGTGAATGATCCTTCCGCAGGTTCACCTACGGAAACCTTGTTACGACTTTTACTTCCTCTAAATGACCAAGTCGTTATCGTAGATCGGAAGAGCGTCGTGTGCGA
+
CGGGGGGGGGGGFGGGGGGGGGGGGGGGGGGGGGGGGGGGGGGGGGGGGGGGGGGGGGGGGGGGFGGGGGGGGGGGGGGGGGGGGGGGGGGGGGGGGGFGGGGGGGGGGGGGGGGGGGGGGGGGGGGGGGGGGGGFGGGGGGGGGGGGGGGGGGGGGGGGFGGGGGGGGGGGGGGGGGGGGGGGGGGGGGGGGGGGGFGFFGFGGFGDGFDGGGGFGFGFFF@7CFFDFFF@4FFFFFA+9975BGGGBFFDFFEFEFFECFF9BDFAFB@FF65;@@1135;;0;0=D;(-:>(,.####
@M06045:235:000000000-JCY5N:1:1101:26149:4643 2:N:0:CTCAGA
ATATGTGCTGCGTTCTTCATCGATGCCAGAACCAAGAGATCCGTTGTTAAAAGTTTTAATTTATTAATTAAGTTTACTCAGACTGCAAAGTTACGCAAGAGTTTGAAGTGTCCACCCGGAGCCCCCGCCCGAAGGCAGGGTCGCCCCGGAGGCAACAGAGTCGGACAACAAAGGGTTATGAACATCCCGGTGGTTAGACCGGGGTCACTTGTAATGATCCCTCCGCAGGTTCACCTACGGAGACCTTGTTACGACTTTTACTTCCTCTAAATGACCAAGTCGTTACGGAAGATCGGACTGC
+
CGGGGGGGGGGFBFGGGGGGGGGGGGGGGGGGGGGGGGGGGGFDFGGGGGDGGGGGGGGGGGGGGGGGGGGGGGGGGGGGGGGGGGGDGGGGGGGGGCFFGGGGGGGGGGGGGGGGGGEGGGGGGGGGGGGGGGGGGGGGGGGGGGGGGGEGGGGGGGGGGFEGGGGEGGGFGGGGGGGGGGGGGGFFGGCGGGGGGGGGGGGGGGGGGGGFGGGFDAGFG7CCGGFFFFFFFFFF<?DE>39F>GGGFFFFF>9F<BFDFFFAAFBF?FABBFFFF?0>ABFF?????F>,-)48(####
@M06045:235:000000000-JCY5N:1:1101:18017:4669 2:N:0:CTCAGA
ATATGTGCTGCGTTCTTCATCGATGCCAGAACCAAGAGATCCGTTGTTGAAAGTTGTAACTATTAAAGTTTTTCAGACGCTGATTGCAACTGCAAGTGGTTTTAAAGTGTCCTGACGGCGGGCGGACCCGCCGAGGAAACGAAGGTGCTCAAAAGACATGGGTAAGAGATGGCAGGCAAAGCCCGCAACCCTAGGTAATGATCCTTCCGCAGGTTCACCTACGGAAACCTTGTTACGACTTTTACTTCCCTCAAATGACCAAGTCGATATGCCTGATCGGAAGAGCAGCGCTGACGGAAGG
+
@FGGGEGGGGGGGGGGGGGGGGDGGGFGGGGGFGCGDGGGFEEGGGDFGGFGGGGDCFGGGGGGGGGGGGGGGGGGGGGC@F7BFGGGGGGFCFFGEGGF=FGGCFFGGGGGGGGFFGGGD7=:CCBF:FEGGEGDGDGEGGCEGFF6B>BDE?FCFFFCFGGCCFF9C992CFEEDCFGGF6EG***1*3=E9F97CC9C7@9<CCFDGDCDGFF*9DG*955**>F>FF<B@6=5:>)5CF*?77*6)**0).=267:)8:69((700)--))(.-,43<4(23)(4((((((-4####
@M06045:235:000000000-JCY5N:1:1101:25833:4684 2:N:0:CTCAGA
ATATGTGCTGCGTTCTTCATCGATGCCAGAACCAAGAGATCCGTTGTTAAAAGTTTTAATTTATTAATTAAGTTTACTCAGACTGCAAAGTTACGCAAGAGTTTGAAGTGTCCACCCGGAGCCCCCGCCCGAAGGCAGGGTCGCCCCGGAGGCAACAGAGTCGGACAACAAAGGGTTATGAACATCCCGGTGGTTAGACCGGGGTCACTTGTAATGATCCCTCCGCAGGTTCACCTACGGAGACCTTGTTACGACTTTTACTTCCTCTAAATGACCAAGTCGTTAGTGTAGATCGGGATCG
+
CGGGGGGGGGGGGGGGGGGGGGGGGGGGGGGGGGGGGGGGGGGFGGGGGGGGGGGGGGGGGGGGGGGGGGGGGGGGGGGGGGGGGGGGGGGGGGGGGGGGGGGGGGGGGGGGGGGGGGEFGGGGGGEGEGGGDGGGGGGGGGGGGGGGGGGGGGGGGGGGGGGGGGGGGGGFGGGFGGGGGDFGGGGGGGGGGGGGGGGGGGGGGDGGGGGGGGDFGFGGGFFGGGFFFF?FFFFFCFF3<9CFFC:FFFFGFFFFFF?972A>AFFFFFFA):A>?::>FFF?B<92:A<<:>F:(####
@M06045:235:000000000-JCY5N:1:1101:12842:4686 2:N:0:CTCAGA
ATATGTGCTGCGTTCTTCATCGATGCGAGAGCCAAGAGATCCGTTGTTGAAAGTTGTATTTTGAATTAAGTATTCATAATATGTTTCAGACAAAATCACTAAAGTTCTGAGTAGATATAAATCCCAAAGGTGACCAACGGATTTTTACAGCCGTTGACCTCCAGTGAGATGACATTGCACACAAGGTGGATATGGATTTTTGAAAGTGTCATAAAAACACTTGATTATGAATGATCCTTCAGCAGGTTCACCTACGGAAACCTTGTTACGACTTTTACTTCCTCTAAATGACCAAGTCATG
+
CGGGGFCDGGGGGDGGGGGGFFFGGGCCCGEGGFGGGGC<FGGGFFGGGGGDAFGGFFFGGGEFFFGDFGFEGF9EGGGCCFFGGFGGFFGDEGFGCGGGGGGGGGGGGGGGGGGGGGGGFG9F8E<FGGGGGGADFGGGCEGGGGGGFG8DGGECCF@EFGGEGC=DDGGCFFEGGGCFF8CD8D3,3+@D9EDEFGFGG6CFGGFG+2+?F?7=C@CFFGGGCEFFFFFFFFFFCFBF*2<CA>/CFFFG>A4:A45523>EFE4:8>@>299C37?EC@))))9)))6;=32(/####
@M06045:235:000000000-JCY5N:1:1101:11652:4742 2:N:0:CTCAGA
ATATGTGCTGCGTTCTTCATCGATGCCAGAACCAAGAGATCCGTTGTTAAAAGTTTTAATTTATTAATTAAGTTTACTCAGACTGCAAAGTTACGCAAGAGTTTGAAGTGTCCACCCGGAGCCCCCGCCCGAAGGCAGGGTCGCCCCGGAGGCAACAGAGTCGGACAACAAAGGGTTATGAACATCCCGGTGGTTAGACCGGGGTCACTTGTAATGATCCCTCCGCAGGTTCACCTACGGAGACCTTGTTACGACTTTTACTTCCTCTAAATGACCAAGTCGTTAGATGAGATCGGGTATG
+
CGGGGGGGGGGGFGGGGGGGGGGGGGGGGGGGGGGGGGGGGGGFFGGGGGFGGGGGGGGGGGGGGGGGGGGGGGGGGGGGFGGGGGGFGGGGGGGGGEGGGGGGGGGGGGGGFGGGGGEGGGGGGGGGGGGGEGGGGGDGGGGGEEEGCEGGGGGGGFGGGGGEGGGGGGG>8FEFFGGGGGGGGGGGGGCCGGGGGGGGGEGGGGGGGGGGGFGFGFGGGGDDGGFFFFFFFBFFGFB>>DDC>G:7=FFG:F93?FFFF<AAFA28*=<5)4)8:<F<:<3::<B4<439)28:(####
@M06045:235:000000000-JCY5N:1:1101:19333:4761 2:N:0:CTCAGA
ATATGTGCTGCGTTCTTCATCGATGCGAGAGCCAAGAGATCCGTTGTTGAAAGTTGTTTTTATCATAAGAATAAAAAAAATACATTCAATGACTATTGTGTGTGTGTGTAAAAAAACGTAGTAGACTGCTTCAATAGAGTACGAGAGCGCAAACTTTCATATCTCCGTATCCACATAGATCTATTACAGAAGGTGCACAGGTGTAAGTGGGATTGAAGGTGTGGCGTGCACATACTAGAAACACTAGTCAGCAACAGCCACCAATCATTAATGATCCTTCCGCAGGTTCACCTACGGAGTC
+
CGGGGGGGGGGGGGGGGGGGGFFGGGGCCGGGGGGGGGGGGGGGGGGGGGGGGFGGGGFGGGFGGGGGGGGGGGGGGGGGGGGGGGGGGGGGGFFGGGGGGGGGGFFGGGGGGGGGEGFGFEGGFFFEGGFEGGGGGGGGGGGCEEGGGEGGGGGGGGGGGGGGFGDFGGFFGFGGGDGGFGGGGGGFFGGGGCGFGGGGGFGGGFFGGGFCF4FFFFC9;FC*:56)):BEFFFFGFFF6*7CFGFGCFFCA535;A:(=@<<38@FAFCFF<6><9<<006(4137A29<72(-1####
@M06045:235:000000000-JCY5N:1:1101:24642:4819 2:N:0:CTCAGA
ATATGTGCTGCGTTCTTCATCGATGCCAGAACCAAGAGATCCGTTGTTGAAAGTTTTGATTTATTTGTTTGTTTTACTCAGAAGTTCCACTAAAAACAGAGTTTAGGGGTCCTCGGGCGGGCCGTCCCTTTTTACGGGGCGCGGGCTGATCCGCCGAGGCAACGTATAGGTATGTTCACAGGGGTTTGGGAGTTGTAAACTCGGTAATGATCCCTCCGCTGGTTCACCAACGGAGACCTTGTTACGACTTTTACTTCCTCTAAATGACCAAGTCGTTACTTTAGATCGGAAGAGCGGTGGG
+
CGGGGGGGGGGGGGGGGGGGGGGGGGGGGGGGGGGGGGGGGGGFGGGGGGFGGGGGGGGGGGGGGGGGGGGGGGGGGGGGGGGGGGGGGGGGGGGGGGGGGGGGGGGGGGGGGGGGGGGGGGGGGGCGGGGGGGGGGGGGGGGGGGGGGGGGFGGGGGGGGGGGGGGGGF?FGGGGGGGGGGGGGGGGGGGGGGGGGGCGFGGGGGGFGGGGFFGFGFGGGGGGGGFFFFFFF>)>FFFFFGGGFG3<DFFGFFFFFFFAFF>BFA9??;?BFFF:??0A<A<A:2<BFFF>FFF>(####
@M06045:235:000000000-JCY5N:1:1101:24206:4837 2:N:0:CTCAGA
ATATGTGCTGCGTTCTTCATCGATGCGAGAGCCAAGAGATCCGTTGTTGAAAGTTTTGTTTTGTTATGATATATGACGTTCATTACACCATGTTTGTAAAATAGCCCCGAAGGGCACGGTTCACAGAGGTTTGGAATAGTTATAAGCCCGTGAGGGCGTTCACTAATGATCCTTCCGCAGGTTCACCTACGGAAACCTTGTTACGACTTTTACTTCCTCTAAATGACCAAGTCGTTATGCGAGATCGGAAGAGCGTCGTGTAGGGAAAGAGTGTAGATCTCGGTGGTCGCCGTATCATACC
+
CGGGGGGGGGGGGGGGGGGGGGGGGGGGGGGGGGGGGGGGGGGDFGGGGGGGGGGGGGGFGGGGGGGGFGGGGGGGGGGGGGGGGGGGGGGGGGGGGGGGGGGGGFFFGEGDGGGGGGGGGGGGGGGGGGGGGGGGGFGGGGGGFFGGGCE7DGGGGGD@EFGGGFGGGGGGGGGGGGGGGGGGGGCFEBEGGGGCFGGF<AC?EGEEGGGGGGGFGFGGGFFGDGFAA?>58?6?FFACBD5C)0CDBFDFF;@5;>),47A<?037>48AA269-).644(-42:219(724,4.####
@M06045:235:000000000-JCY5N:1:1101:18723:4858 2:N:0:CTCAGA
ATATGTGCTGCGTTCTTCATCGATGCCGGAACCAAGAGATCCGTTGTTGAAAGTTTTAAATAATTTTTGCTTATCGCTCAGACTGCAATCTTCAGACAGCGTTCAGAGGGGGCTTCGGCGGGCGCGGGCCCGGGGGCAGATGCCCCCCGGCGGCCGTGAGGCGGGCTCGCCGAAGCAACATGGTACAAGAGACACGGGTGGGAGGTTGGACCCAGAGGGCCCTCACTCAGTAATGATCCTTCCGCAGGTTCACCTACGGAAACCTTGTTACGACTTTTACTTCCTCGAAATGACCAACAGC
+
CGGGGGGGGGGGGGGGGGGGGGGGGGGGGGGGGGGGGGGGGGGGGGGGGGFGGGGGGGGFGGGGGGGGGGGGGGGGGFGGGGGGGGGGGGGGGGGGGGGGGFGGGGGGGGGGGGGGGGGGGGGGGGGGGGGGGGGGGGGGGGGGGGGGGGGEGGGGGGGGGGGGGGCGGGGGDCGGGFGF68C9CCECECCG6CGEGGGGDGCEE/AFD66CD*9)9>D7DG3CC5*/?F:AFFBF*9FFFCCGE:<<7677BF<FFFB2(,4:07<7@BA0(4,45>ABD<<2<9((4?B922(34####
@M06045:235:000000000-JCY5N:1:1101:23794:4880 2:N:0:CTCAGA
ATATGTGCTGCGTTCTTCATCGATGCGAGAACCAAGAGATCCGTTGTTGAAAGTTTTAACGTTTAATATAAACAATTCAGACAGACGTCAACTGTAACAAAGAGTTTTGTTTTCCTCCCATGGGCGCTCACCAGCCATAAGGCCGACGTGGCAGAGCCAAGTCCCATGGAAGCAACAGTAAAAAGGTACACAGTGTGGGTTGATAAAGAATATAAAATTCAATATACATTAATGATCCTTCCGCAGGTTCACCTACGGAAACCTTGTTACGACTTTTACTTCCTCTAAATGACCAAGACTC
+
CGGGGGGGGGGGGGGGGGGGGGGGGGGGGGGGGGGGGGGGGGGGGGGGGGGGGGGGGGGGGFGGGGGGGGGGGGGGGGGGGGGGGGGGGGGGGGGGGGGGGGGGGFFGGGGGGGGGGGGGGGGGGGGGGGGGGDGGGGGGGGGGGGGEGGGGGGGGGGGGGFFGGGGGGFG8CGGGGGGGGFFGGGGGDA9ECEGGGGGGGGGGCFGGGGGG@7EFGFGGGFEFCFFFFFFFFFFFGFFF=FD<?3DGFFFGFFFFFF>7;@DFF<3;68?FFF<AABBFF2)64)-<.:AA<>FF(####
@M06045:235:000000000-JCY5N:1:1101:13367:4930 2:N:0:CTCAGA
ATATGTGCTGCGTTCTTCATCGATGCCAGAACCAAGAGATCCGTTGTTGAAAGTTGTAACTATTAAAGTTTTTCAGACGCTGATTGCAACTGCAATGGGTTTAAATTGTCCAATCGGCGGGCGAACCCGCCGAGGAAACGTAAGTACTCAAAAAACATGGGTAAGAGACAGCAGGACAAAGCCTACAATACTCTAGGTAATGATCCTTCCGCAGGTTCACCTACGGAAACCTTGTTACGACTTTTACTTCCTCTAAATGACCAAGTCGTTAGGAGAGATCGGAAGAGCGTCGTGGAGGTAC
+
CGGGGGGGGGGGGGGGGGGGGGGGGGGGGGGGGGGGGGGGGGGGGGGGGGGGGGGGGGGGGGFGGGGGGGGGGGGGGGGGGGGGGGGGGGGGGC:<CEFGGGGGGGGGGGGGGGGGGGGGGGGGGGEGGGGGGEGGGGGGFGGCFCGFGDGGGGGEFFFGGGFGGFFGGGGFGGGGGGGGGGGGG?CGCGGCFEFGGFGGG?FEGFFGGG55CDDAF=>FFFC4DDDFB?:?F*19CF>@39DCF77C6*=:BF>FFF=A):??(.5B)7-6?A026?9?BFBB0(:09;:FFF(:1####
@M06045:235:000000000-JCY5N:1:1101:12562:4952 2:N:0:CTCAGA
ATATGTGCTGCGTTCTTCATCGATGCCAGAACCAAGAGATCCGTTGTTGAAAGTTTTGTTTTTGATTGTACTTATCACAAACGTGTTTTCAGACGACACTGGTTTCGGGGTCAAGAAGTTTTTGGAGTTGGGCCATCTGCGGACGCGCTCCAGGGGCGACAGGGCCCCCGGCGGTCGAAACCAGTTGGTCAGCAACCGGTCCGCCGAAGCAACGACAAGGTACAGTAGACACAGGGTTGGGAGGTCGGGCGACGGAGCACCCTCACTCGGTAATGATCCGTCCGCAGGTTCACCTACGCTA
+
CGGGGGGGGGGGGDGGGGFGGGGGGGGFGGGGGGGGGGGGGGGGGEGGGGGGGGGGGGEEFGGGGGGGGGGGCGGGGGGGGGGGGGGGGGGGGF:FFFGGGGEGGGGDGGGGGCFGGGGGGGGGGGGGGDFGFGGGF,CFEGGEEEEG+BEGGGGDGGDEEEGGGCEGGDDE>=CGDGDGEGGGGGFDCFGGGCC8CEE8EGGGG*>E5=FGGGFF37C7DGGFFF?F?FFF4>7>C4>7<CGG>GGCD>><DF07(.8.:<(8??)0>:8<0))-)).(4:6(7>61(.-)6<2((####
@M06045:235:000000000-JCY5N:1:1101:21666:4973 2:N:0:CTCAGA
ATATGTGCTGCGTTCTTCATCGATGCCAGAACCAAGAGATCCGTTGTTGAAAGTTTTGATTTATTTATGGTTTTACTCAGAAGTTACATATAGAAACAGAGTTTAGGGGTCCTCTGGCGGGCCGTCCCGTTTTACCGGGAGCGGGCTGATCCGCCGAGGCAACAAGTGGTATGTTCACAGGGGTTTGGGAGTTGTAAACTCGGTAATGATCCCTCCGCTGGTTCACCAACGGAGACCTTGTTACGACTTTTACTTCCTCTAAATGACCAAGTCGTTATCGAAGATCGGAAGAGCGTCGTGC
+
CGGGGGFGGGGGGGGGGGGGGGGGGGGGGGGGGGGGGGGGGGGGGGGGGGGGGGGGGFGFGGGGGGGGGGGGGGGGGGGGGGGGGGGGGGGGGGGGGGGGGGGGGGGFGGGGFFGGGGGGDEGGGGGGGGEFGGGGGGGGGGGGGGGGGGGGGGGGGDGGGGGGGGGGGGGGGGGGGGGGGGDC*BGGGFGEGGGGGGGFGGGGGGGGCEGDCFF;9@GGD5>>7:FFFE?65>BFGF49=FGGEGGGBBF7*6<F7*9AFFF)-:>?@:?ADBFFFBFBF?2::911-4(31((-(####
@M06045:235:000000000-JCY5N:1:1101:10795:4975 2:N:0:CTCAGA
ATATGTGCTGCGTTCTTCATCGATGCCAGAACCAAGAGATCCGTTGTTGAAAGTTTTGATTTATTTATGGTTTTACTCAGAAGTTACATATAGAAACAGAGTTTAGGGGTCCTCTGGCGGGCCGTCCCGTTTTACCGGGAGCGGGCTGATCCGCCGAGGCAACAAGTGGTATGTTCACAGGGGTTTGGGAGTTGTAAACTCGGTAATGATCCCTCCGCTGGTTCACCAACGGAGACCTTGTTACGACTTTTACTTCCTCTAAATGACCAAGTCGTTAACGCAGATCGGAAGAGCGTCCGAT
+
CGGGGGGGGGGGGGGGGGGGGGGGGGGGGGGGGGGGGGGGGGGGGGGGGGGGGGFGGGGGGGGGGGGGGGGGGGGGGGGGGGGGGGGGGGGGGGGGGGGGGFFGGGGGGGGGGGGGGGGGGGGGGGGGGFFGGGGGGGGGGGGGGGGGGGGGFFGGGGGGGGGGGGGGGGGGGGGGGGGGGGGGGGGGGGGGFGFFGGGGGGGGGGGGGGGG;FGFGFGGGFDCGGFFFF6>BFEFGF==9FFGFGD3>4BFBFFF3BB)-.<AFFB?F@049:(316<:199BD0184:4?B<(9,####
@M06045:235:000000000-JCY5N:1:1101:15455:4982 2:N:0:CTCAGA
ATATGTGCTGCGTTCTTCATCGATGCGAGAGCCAAGAGATCCGTTGTTGAAAGTTGTATTTGAATTGTTTATTCATAATAGTTTTCAGACAGACAGTTAAAAAATAAGTTGATGTTTGGCCGCTTTCATAAAGAAAACGGCTGACATTGCACACAAGGTGGATATGGATTTAAGAAGTGCCATAAACACTTATTATGAATGATCCTTCCGCAGGTTCACCTACGGAAACCTTGTTACGACTTTTACTTCCTCTAAATGACCAAGTCGTTAGATAAGATCGGAAGAGCGTCGTGTAGGTCCA
+
CGGGGGGGGGGGGGGGGGGGGGGGGGGGGGGGGGGGGGGGGGGGGGGGGGCFGGGGGGGGGGGGGGGGGGGGGGGGGGGGGGGGGGGGGGGGGGGGGGGGGGGGGGGGGGGGGGGGGGGGGGGGGGGGGGGGGGGGGGGGGGGGGGGGFGGGGGGGGGGGGGGGGGFGGGGGGGGGGGGGGGGGGGDCGGGGGGGGGGGGGGGGGGGGGGGGGGGFGFGGGGG>DDDFFFBEFFFFGEFBBGGGFGGGFFFGFFFFEFFF@EFFEEFAEFFCEFFE<<A<D@?BFDFFFBFFB8?BF####
@M06045:235:000000000-JCY5N:1:1101:16704:5003 2:N:0:CTCAGA
ATATGTGCTGCGTTCTTCATCGATGCCAGAACCAAGAGATCCGTTGTTGAAAGTTTTGATTTTTGTTTGTTTTATCAGGCTGTTACAGGTGGTTACAGGGTGTTTCTTGCTCCCCACTGGCCGTGACCGGCCGAGGAAAACGAGGGGTACTCATAAGGGCAAGGGTGTTTATCTCGACGGGGCCGGAGCCCCACGATAATGATCCTTCCGCAGGTTCACCTACGGAAACCTTGTTACGACTTTTACTTCCTCTAAATGACCAAGTCGTTAGGCGAGAGCGGAAGAGCGTCGTGTAGGGTAT
+
CGGGGGGGGGGGGGGGGGGGGGGGGGGGGGGGGGGGGGGGGGGGGCFECFCFGGGGGGDGGGGGGGGGFGFGGGGGGGGGGGGGGGGGGFFGCFGGGGFGGGGGGGGGGGGFGGGGGGFGGGGGGGGGGGGGGGGGGGGGGGGGGGGGGGGE9FFGGGGGGGGFGF>CGGGGGGGGGGCGGGGGGCGGEGGGGGGECGGGGFCC@FFFCC<D<C>AF=@776<CDGF>FFBFFBFFG33<BGFGFGGGFF@GFFAFF=FF042(.)-55>?FBF102-4;9BF08:<93<BF?0128####
@M06045:235:000000000-JCY5N:1:1101:7781:5018 2:N:0:CTCAGA
ATATGTGCTGCGTTCTTCATCGATGCCAGAACCAAGAGATCCGTTGTTGAAAGTTTTGACTTATTCAGTACAGAAGACTCAGAGAGGCCATAATAATCAAGAGTTGGGTTTCCTCCGGCGGGCGCCCCGCTAGGGGGCCAGGGGGCACCGGGCGGACCCGGGCCGCCCGCCGAACCAACGGTTTGAAGGTAACGTTCACAATGGGTTAGGGAGTTTCGCAACTCTGTAATGATCCCTCGCCTGGTCCACCAACGGCGACCTTGTTACGACTTTTACTTCCTCCAAATAACCAAGTCGCCTC
+
AF<<FGGG<,@CF@FFFGFFFGF<EF8EE8CF@EFD8@CFECEFDGG@<F<FCGFGGGGFGGCGGGGFFE,,C<CEFF,CE<FFFCG@<EFG@@FC@D,:5@EF9,AC=F7E,5AB>:F+@>7@CB:FCC=BFFCEGGDDFGDGG5EEGGCBEE888C8ECCEGD5CC5E5*:C*:8FE58EGCEF?CF+@9CE8CCFGC9EF?6ACFGGG53CF?*)9*7)0>C>?B6944*947<F)))1*/?*20/)7*7>63()7,(44624455.34):43).:24-(.,.5).)482(.),####
@M06045:235:000000000-JCY5N:1:1101:18597:5047 2:N:0:CTCAGA
ATATGTGCTGCGTTCTTCATCGATGCGGGAGCCAAGAGATCCGTTGCCAAAAGTTGTTTTTGTATATTTTAGATACAAAAGTAGGTCAGACAATTATATTGAAACAAAAAGTTTGTATGAAACATACACCATTGGCGGCTTGTCCACGGCACACCGAGGAGACCTCGGATGCTGACAGATGGTTTTACCCATCCAACCGCCAGAGACAGAACTGTTCACATGATGTTTACTCCCTTTTTAGGTGAGAAAAGCCTGGTTTAGCACCGAAGGACAGATGGCCATCGGCACCAGTTCAGGTGGG
+
CGGGGGGGGGFGGGGGGGGGGGGGGGGGGGGGGGGGGGGGGGGFGGGGGGGGGGGGGGFGGGGGGGGGDEGGFFFGGGGDFFGGGGFGGGGE=<FCFCGEFCFGGGG?FFEGGGGGGGEGCE?=EFGFGGGGCFF8FE:FGDG9,;BE>C67DEEDEDGDCFDD:ECCB8CE,,;>BE@DCF9DFGGGGCC,:DCGGGDGCE*,/,0A6086+2+;+3+1:8D+3CFFFFCC).;8C6685C@6;47C4AA*5??FF=<4).43:96;>><<0(,66)((,(5189(43.:9)64:4####
@M06045:235:000000000-JCY5N:1:1101:19207:5098 2:N:0:CTCAGA
ATATGTGCTGCGTTCTTCATCGATGCCAGAACCAAGAGATCCGTTGTTGAAAGTTTTGATTTATTTATGGTTTTACTCAGAAGTTACATATAGAAACAGAGTTTAGGGGTCCTCTGGCGGGCCGTCCCGTTTCACCGGGAGCGGGCTGATCCGCCGAGGCAACAAGTGGTATGTTCACAGGGGTTTGGGAGTTGTAAACTCGGTAATGATCCCTCCGCTGGTTCACCAACGGAGACCTTGTTACGACTTTTACTTCCTCTAAATGACCAAGTCGTTATCCAAGATCGGAAGAGCGTCTAGA
+
CGGGGGGGGGGGGGGGGGGGGGGGGGGGGGGGGGGGGGGGGGGFGGGGGGGGGGGGGGGGGGGGGGGGGGEFFGGGGGGGGGGGGGGGGGGGGGGGGGGGGGGGGGGGGGGGGGGGGGGGGGGGGGGGGGGG8FGDGGGGGGGGGGGGGGGFFGGGGGGGGDFGGG?FGGGGGGGGGGG?FGGGGGGGE>EGGGGGGGG3CEGGGGGGGGGGGFGFGFDGGGGGGGFFFFFFFFFFD6BFFGGGFGGGBF?DFFFFFFFBFDDFBDFF?F:.:BFFB?FBF:?026<??6>B:7;91####
@M06045:235:000000000-JCY5N:1:1101:18459:5108 2:N:0:CTCAGA
ATATGTGCTGCGTTCTTCATCGATGCGAGAGCCAAGAGATCCGTTGTTGAAAGTTGTATTTTGAATTAAGTTTTCATAATATGTTTCAGACAAAATCACTAAAGTTCTGAGTAGATATAAATCCCAAAGGTGACCACACGGCTTTTGACAGCCGGCAGCCCCCAGAGAGATGACATTGCACACAAGGTGGATATGGATTTTTGAAAGTGCCATAAAAACACTTGATTATGAATGATCCTTCCGCAGGTTCACCTACGGAAACCTTGTTACGACTTTTACTTCCTCTAAATGACCAAACGGG
+
CGGGGGGGGGGGGGGGGGGGGGGGGGGGGGGGGGGGGGGGGGGGGGGGGGGGGGGGGGGGGGGGGFGGGGGGGGGGGGGGGGGGGGGGGGGGGGGGGGGGGGGGGGGGGGGGGGGGGGGGGGGFGGGGGGGCFGGGGGGGGGGGGGGGGGGGDGGGGGGGGGGGGGGGGGGGGGGGGGFFGGGGGGGFGGGGGGGGGGGGFGCGGGGGGGGGFFFFFFGGGGGFGGFFFFFFFFFFGFFFFGGDFGGFF=FGFF@F@FFF>FFFE<;F@F?<6@(75<4ABBFFBDA<2<<A4?F<(####
@M06045:235:000000000-JCY5N:1:1101:26537:5140 2:N:0:CTCAGA
ATATGTGCTGCGTTCTTCATCGATGCCAGAACCAAGAGATCCGTTGTTGAAAGTTTTGATTCATTTTCGAAACGCCCGCTAGGGGCGCCGAGAAAGTCTCAGAAGTAAAAAACCCGCGAGGGGGTATACATAAAGAGTTTTGGGTTGGTCCTCCGGCGGTCGCCTTGGTCCGGGGCTGCGACGCGCCCGGGGCCGAGATCCCGCCGACGCAACAGATTGGTCACGTTCACCTTGGGTTTGGGAGTTGTAAACTCGGTAATTATCCCCCCGCTGGTATACCAACGGCGACCTTGTTAACCAT
+
CFGGFC,EE,CFCFCFGE9CCEFFCCC6CEFFA8@F,C,EFAFF,FCE,,6,6CFGFE:CFGF<EFGG7FFCCG7FGGGC@FFGFF@FFGGGD7<<EEFFCGEC8EFF9FF@FCCECC++@F+++8@FGCAC<@=333,7@,@EGGG*@,?;;B>*:*:*=EE5>5??GFFD5EGC*CC=5CC:/:8?:C>8E5C*/*;69C8EG5E*11/<DFC):*29:*;C**85)/)5)*959D5)0***)2*29=BF@F0)4>3))).6))-)8)-4(2.))..:))411((((-6A9<)))####
@M06045:235:000000000-JCY5N:1:1101:7332:5141 2:N:0:CTCAGA
ATATGTGCTGCGTTCTTCATCGATGCCAGAACCAAGAGATCCGTTGTTGAAAGTTTTGACTTATTCAGTACAGAAGACTCAGAGAGGCCATTAATGCAATAGTTTGGTTTACCTCCGGCGGGCGCCCGCGAGGGCCGGGGGGCGCCGGGAAGGACCCGGGCCGCCCGCCGAAGCAACGGTTTAGGTAACGTTCACAATGGTTTAGGGAGTTTTGCAACTCTGTAATGATCCCTCCGCTGGTTCACCAACGGAGACCTTGTTACGACTTTTACTTCATCTAAATGACCAAGTCGTTATGGCT
+
CGGGGGGGGGGGGGGGGGGGGGGGGGGFGGGGGGGGGGGGGGGGGGGGGGGGGGFGGGGGGGGGGGGGGGGGGGGGGGGGGGGGGGGGGGGGGFGFGGGGGGGGGGGGGGGGGGGGGGGGCFGGGGGEGGE+=FGEGGDGCGGDGGGGGGDGGGGGGGG>EEGDGGGGGGGEGGGGGGGCEG6FGGGFGGFGGGFGGGFGCGGGFFD6CGGGGGGFGFGGGGGGGFFFFF<:)8>BD>:BFFGGF=**<@;<.5?329@<9:A<1>BFFFFAFFA))-496:<64<70306:(40:(####
@M06045:235:000000000-JCY5N:1:1101:8647:5188 2:N:0:CTCAGA
ATATGTGCTGCGTTCTTCATCGATGCCAGAACCAAGAGATCCGTTGTTGAAAGTTTTGATTTATTTATGGTTTTACTCAGAAGTTACATATAGAAACAGAGTTTAGGGGTCCTCTGGCGGGCCGTCCCGTTTTACCGGGAGCGGGCTGATCCGCCGAGGCAACAAGTGGTATGTTCACAGGGGTTTGGGAGTTGTAAACTCGGTAATGATCCCTCCGCTGGTTCACCAACGGAGACCTTGCTACGACTTTTACTTCCTCTAAATGACCAAGTCGTTACTTAAGATCGGAATAGCGTCAAGC
+
CFFFFGGGGGGGGGGGGGGGGGGGGGGGGGFGGGGGGGGCFGGFGFCGGGGGGEFGGGGGGGGGCGFGGGFGFGGGCFFGGGGEFGGGCFGGGGEFGFFDGE<FFFGGGGGGGGGGGGGGDCGCFEFGFA=EFFFFGGGGGGGGGGGGGGFGGGEGGGGGGFFFGGGGGFFGGGGGGGGFGGD8=EEEGGG8FFFGGGCFDEGECEFGG7CFFG<>DFDGG<::C7??FB?BEF@FF4=FFFGFBGGC>6@C?B4BDF?<46>64>AFFF?69?3,-,544:96))4?FF().)42,####
@M06045:235:000000000-JCY5N:1:1101:7580:5189 2:N:0:CTCAGA
ATATGTGCTGCGTTCTTCATCGATGCCAGAACCAAGAGATCCGTTGTTGAAAGTTTTGACTTATTCAGTACAGAAGACTCAGAGAGGCCATACAATGCAATAGTTTGGTTTTCCTCCGGCGGGCGCCCGCGAGTGCCGAGGGGCGCCGGGAAGTACCCGGGCCGCCCGCCGAAGCAACGGTCTAGGTAACGTTCACAATGGTTTGGGAGTTGTGCAACTCGGTAATGATCCCTCCTCTGGCTCACCAACGGAGACCTTGTTACGCCTTCTACTTCCTCTAAAGTACAAAGGCGTTAGGTGA
+
CFCFEECFG6EF,;FFGGAAF6EF9@EE,6E@FE<,C@E,CFF,;:FCA@A9E<,C,CFGGFFFCFGGF9F9C<DFCG<CF,:,B@@BEFGCEECGGFF,,@?9EC,8A,=DFDFGGE+8++4@7+8@=@7:73+CDCF+@3*4*>BCEGBE*,2;@?C78>81=:8C5:*?8CGFGGEEG*8C9CGFCFGFFC+:A90++<+7:55=C=C2:**7C@*C*1>5*:*79@ABFF>)9=)))*9=F9=C;BB<5)(.)*1)-6<1(4(>*=4><BD<4))-)).))))).(((---((####
@M06045:235:000000000-JCY5N:1:1101:9779:5217 2:N:0:CTCAGA
ATATGTGCTGCGTTCTTCATCGATGCCAGAACCAAGAGATCCGTTGTTGAAAGTTTTTACTTTTATTTAATTTGGTACTCAGACGACATGGTTCTTCAAGAAGTTTGGAGGTTGGCCATCGACGGGCACTGTCCAGCGGGGGTTGAGCCCACCGGCAGCCGACAGATCCTGTCGGCAGGCCCGCCGAAGCAACGTGGTAAGGTAGACACAGGGTTGGAGGTCGGGCCAGACAAGACCCTAACTCAGTAATGATCCTTCCGCAGGTTCACCTACGACACAAGTTAGCCAAATGTCACCGGGG
+
CGGGGGGGGGGGGGGGGGGGGGGGGGGGGGGGGGGGGGGGGGGDFGDGGGFGGGGGGGGGGGGGGGGGGGGGGGGGGGGGGGGGGGGGGGGGGGGGGGFGGGGGGGGGGGGGGGDGGGGGGGGGGGGGGGGGGGF8FGGGGGGGEGGGGGGEEGCEGGGGCEGGGGGGGGGGGGGGGGGDDEGGGGGGGGGGFG5>E8<7EF9EEFFGFFFGD4>5>@CD7CDGGDFFFFBFF>@FD4)<F*:7*02*9**2/9<@DF:12(3144>FF*)5700(09B105)6<))5:<24<29<)####
@M06045:235:000000000-JCY5N:1:1101:26384:5221 2:N:0:CTCAGA
ATATGTGCTGCGTTCTTCATCGATGCCAGAACCAAGAGATCCGTTGTTGAAAGTTTTGACTTATTCAGTACAGAAGACTCAGAGAGGCCATAAAGTATCAATGGTTTGGGGTACCTCCGGCGGGCGCCCCGCGAGGGGGCCTGGGGGGCGCTGGGCGCCGCCCGCCGAAGCAACGGTTTGGGTAACGTTCACAATGGTTTAGGGAGTTTTTCAACTCTGTAATGATCCCTCCGCTGGTTCACCAACGGAGACCTTGTTACGACTTTTACTTCCTCTAAATGACCAAGTCGTTAGATCTGAA
+
CGGGGGGGGGGGGGGGGGGGGGGGGGGGGGGGGGGGGCGFGGGGGGGGCFGGGGGGGGGGGGGGGGGGGGGGGGGFFFGGGGGGGGGGGGDFGGGGGGGAFGGGGGFGGGGGGGFFGGGGGGGGGGGGGGGGGGGDGDGGGGGGGGEDCCGC>EGGGGGGGGGGGGGGC8EF6EEE/?8CGG=CFGGGGGFF7CFGG9CCGGGFGGGGGGGGGGF?FFGCFF70C:FFFFF:>EEF<@?=FGGGFGGG5>DFFF)*66@<?:B:(:-97F44<4<AF22:<BD07(,6ABFFFF>4.####
@M06045:235:000000000-JCY5N:1:1101:25818:5244 2:N:0:CTCAGA
ATATGTGCTGCGTTCTTCATCGATGCCAGAACCAAGAGATCCGTTGTTGAAAGTTTTGCTTTTATTTAACAAATAATACTTAGACTGAGGCACGTTTGGTTAAGATTTTAAAAGTTTGGCCACCGACGAGCGCTGACCAGAGGGCCGATCAAGGTACCCCCCGGCGGTCCATTACAGACGGGCTCGCCGAAGCAACAGTGGTTAAGGAGACAAAGGGTTGGGAGGTCGGGCCACGAGGGACCCTAACTCGTTAATGATCCTTCCGCAGGTTCACCTACGGAAAACTTGTTACGACTTGAGT
+
CGGGGGGGGGGGFGGGGGGGGGGGGGGGGGGGGGGGGGGGGGGFGGGGGGFGGFGGGGGGGGGGGGGGGGGGGGGGGGGGGGGGGGGGGGFCGGFGGGGEGGGGGGGGGGGGGGGGGGGGGGGFGGGGGGGGGGGGGGGGGGGGGGGGDGGGGGGGGEGGDEGGGGGGGGGGGGGGGGGDGGEDGGGGGD5EGGGGGGGGD<CFCC+AFGGGFCDF3)97DGG37D)5>EFFFFEFGFFDFDCC4CFFFEFCFF>FF=@AAA><:?;EF>?D>BA?BFFF0<9(4:<><A<AB?068####
@M06045:235:000000000-JCY5N:1:1101:15459:5285 2:N:0:CTCAGA
ATATGTGCTGCGTTCTTCATCGATGCCGGAACCAAGAGATCCGTTGTTGAAAGTTTTAATTAATTGAATAATTGTCTCAGACTGCATACTTCAGACAGCGTTCACAGGGGGCTTCGGCGGGCGCGGGCCCGGGGGCGGATGCCCCCCGGCGGCCGTGAGGCGGGCCCGCCGAAGCAACACGGTTCGTTAAACACGGGTGGGAGGTTGGACCCCGAGGGGCCCTCACTCAGTAATGATCCTTCCGCAGGTTCACCTACGGAAACCTTGTTACGACTTTTCCTTCCCTTAAATGACCACGACA
+
CGGGGGGGGGGGEGGGGGGGGGGGGGGGGGGGGGFGGGGGGGGGGEGCFGFGGGCFGGGGGGGGGGFGGEGGGGGGGGGGGGGGGGGGGGGGGGGGGGGGGGGGGGGFEECGGGGGGGGDCFFGGGGGGGGGGGGGEGCGGDGFGGGGGGGGGGGGD8?CFGGGGEGGGE>5C8CC+@EECCEEEGGGGGFGGGEGGGGGEFGGGGG54C<39CGF3)957C**/9*1)9<>F4*9:=F@FGGDDCD<5*=7FB76:5><?(4,(-5@46:((4(3<<)-).6((-)..6)-)3()(####
@M06045:235:000000000-JCY5N:1:1101:13822:5304 2:N:0:CTCAGA
ATATGTGCTGCGTTCTTCATCGATGCCAGAACCAAGAGATCCGTTGTTGAAAGTTTTGCTTTTATTTAACAAATAATACTTAGACTGAGGCACGTTTGGTTAAGATTTTAAAAGTTTGGCCACCGACGAGCGCTGACCAGAGGGCCGATCAAGGTACCCCCCGGCGGTCCATTACAGACGGGCTCGCCGAAGCAACAGTGGTTAAGTAGACAAAGGGTTGGGAGGTCGGGCCACGAGGGACCCTAACTCGTTAATGATCCTTCCGCAGGTTCACCTACGGAAACCTTGTTACGACTTTGAT
+
CGGGGGGGGGGGGGGGGGGGGGGGGGGGGGGGGGGGGGGGGGGGGGGGGGFGGGGGGGGGGGGGGGGGGGGGGGGGGGGGGGGGGGGGGGGGGGGGGGGGGGGGGDGGGGGGGGGGGGGGGGGGGGGDGGGGGGGGGGGGGGGGGGEG>EEGGGGGGGGFGGGGGGGGGGGGGGGGGGGGGGGGGDGGGGGEGGGGEC>EGGGGCF@CGGGGFFG@DFFDGGFDCCFFFFF;3>DFDB:>FDGGF<FFBD><FFFFF6F>>FBB?<9D:7?BFA<2??<6:?0:(126:A<)48>?1####
@M06045:235:000000000-JCY5N:1:1101:8900:5340 2:N:0:CTCAGA
ATATGTGCTGCGTTCTTCATCGATGCCAGAACCAAGAGATCCGTTGTTGAAAGTTTTGACTTATTCAGTACAGAAGACTCAGAGAGGCCATACAATGCAATAGTTTGGTTTTCCTCCGGCGGGCGCCCGCGAGGGCCGAGGGGCGCCGGGAAGGACCCGGGCCGCCCGCCGAAGCAACGGTTTAGGTAACGTTCACAATGGTTTGGGAGTTTTGCAACTCTGTAATGATCCCTCCGCTGGTTCACCAACGGAGACCTTGTTACGACTTTTACTTCCTCTAAATGACCAAGTCGTTACACAA
+
CGGGGGGGGGGGGGGGGGGGGGGGGGGGGGGGGGGGGGGGGGGGGGGGGGGGGGGGGGGGGGGGGGGGGGGGGGGGGGGGGFFGGGGGGGGGGGGGGGGGGGGGGGGGGGGGGGGGGGGGGGGGGGGGGGGGGGGCGGEGGGGGGGGGGGDGGEFGGGGCGGGGGGGGDGGDCEGFGGGGGGGGGGGGGGGFGGGGCFGGGCFGGGGGG5DFFCG?GF4:CGGFFGFB?FF?F:EFGEFF?FFFFGFGEFFD:;:7:?4:4A<B<B?DFFBF2A>2)-.44<<><)57?(4)3::<(####
@M06045:235:000000000-JCY5N:1:1101:6793:5400 2:N:0:CTCAGA
ATATGTGCTGCGTTCTTCATCGATGCGAGAGCCAAGAGATCCGTTGCTGAAAGTTGTATAGTGTTTTATAGGCTATGAAAGCCCATTGACTATCATTCTGGATCATACTATTGGGGTGTGTAAAAAGACGTAGAGCCTGGAAGTTCGAGGAGAGCCCTTGCGAGCAATCCCCGCATCCGCTTTAACCCTAAGAGAAGGGAGGCGAGAGGTATCCAGACCTACAGTCGGTGCACAGGTGGAAAGATAAAAATGGCGGGCGTGCACAATGCCCCGAGGAGCCAGCAAAAACCAACCCCCAACC
+
CGGGGGGGGGGGFFGCFFGCCEGGFGGFEFGGFFGFGGGDEGGGGDGFGGGGGGFDFGGGGGDGGGGGGGFGGGGFGGGGFFGGGGGGFGGGGGGGGGFGGA<FFGGGGGGEAEC:F@=FGGCEFG>GG@GFFGFGGGGGDFFGGGGCFCEEGEGFGGFFGGGGGGGGFFCFGGGGGFCFEEGFGGGGGGFGGGGGGCEGGGG5755CGCGFFGGF7A5CC6DC+;))0>9EABFFGFFFFCCD6@FDFFF>6:>>(<)(4:?AA8274)1((,(,433630((.((-4??B01(4(####
@M06045:235:000000000-JCY5N:1:1101:5682:5423 2:N:0:CTCAGA
ATATGTGCTGCGTTCTTCATCGATGCCGGAACCAAGAGATCCGTTGTTGAAAGTTTTAATAATTTAGCTTTTCGCTCAGACTGCAATCTTCATACAGCGTTCACAGTTGTCTTCGCCGGGCGCGGACCCGGGGACGGACGCCCCCCGGCGGCCTTGCGGCGGGCCCGCCGAAGCAACAAGGTACGATAAACACGGGTGGGAGGTTGGACCCAGAGGGCCCTCACTCGGTAATGATCCTTCCGCAGGTTCACCTACGGAAACCTTGTTACGACTGTTACTTCCTCGACATGACCCAGCGTCT
+
CD9EAF,FFGGGF@EFF9@@EEGDFG@C+@FGGCFE@EGGG9EGECFFC,CFEF<AFGGGGGGGGGDG9FFGGDG@FEGFG@EF<@EFGFFGG9EC<B@=FGGGGA,CFFGC?FGGFE>FFGG7@FGGCEGGG>=73FB<EGCEE8CCE*1B@EG6<:=C5:?EEE>>E>:*:CGF**288<FEGE;CEGC<F8:88C8=58**:C5?C655*<555>DG3775*:>@.)4)9**9>BF44/99@C/9=*1:0<>5()02:8,46.4=/50-6(5)6<<)4<))(-((-)68((4((####
@M06045:235:000000000-JCY5N:1:1101:26429:5438 2:N:0:CTCAGA
ATATGTGCTGCGTTCTTCATCGATGCGAGAGCCGAGTGATCCGTTGCTAGCAGTTGTATAGAATTACAATTGATTTACTTGGTGACCGGCCATCCCCTCGAGAGAGAGAGACGCCAGCGCCCACAAGGCAACTTCAGATACTCAGAATATAGGTATGGTTTGTAGAGGTCGGCGCGTGTGCACGCAAGCGCACAGCACAACGCCAATCCTCAAGATGTTGATCTATAAACCACAAGGGTAACAAAATGAGCAGTCGGCCAGAGGCCGCGCGCCTGCTTGTTCATGATCCATCCGCAAGTAC
+
CGGGGGEFGFFGGGGFGGGGGGGGCFC;7:FGGGGEGGGGGGGDF@CCEFGGGGGFFGFF9EFGGFGGGFGGGGFEDGGGFBFFFGG7FGGEGFGGGFGGECGGCCFEFGGGGGGGGGGEGCFGGF8EGCGGGGGGD,C3DEF,@9BEDDC@FFCD=FGGGGGDGF,>D88BE>E5>CG5FGGGGDC5DBE>E5::=EFFGEE5=EFGC?F7<4FF>FGFFDGGG>CC1*/.37;F45;46FFGF>77*/9C)*5)455(,40211(5).(4(-,.4:38)).4)))6>2)-((,((####
@M06045:235:000000000-JCY5N:1:1101:14566:5442 2:N:0:CTCAGA
ATATGTGCTGCGTTCTTCATCGATGCCAGAACCAAGAGATCCGTTGTTGAAAGTTTTGATTTATTTATGGTTTTACTCAGAAGTTACATATAGAAACAGAGTTTAGGGGTCCTCTGGCGGGCCGTCCCGTTTTACCGGGAGCGGGCTGATCCGCCGAGGCAACAAGTGGTATGTTCACAGGGGTTTGGGAGTTGTAAACTCGGTAATGATCCCTCCGCTGGTTCACCAACGGAGACCCTGTTACGACTTTTACTTCCTCTAAATGACCAAGTCGTTACTGAAGATCGGAAGAGCGTCGAGG
+
CGGGGGGGGGGGGGGGGGGGGGGGGGGGGGGGGGGGGGGGGGGGGGGGGGGGGEGGGGGGGGGGGGGGGGGGGGGGGGGGGFGGGGGGGGGGGGGGGGGGGGGGGFGFGGGGGGGGGGGGGGGGGGFGGG?FGGGGGGGGGGGDGGGGGGGGGGGGGGGGGGGGGGGGGGGGGGGGGGGGGGGGGCEDGGGGGGFGGGGFGGGGGGGGFFGGGGGFDFGGGGGGGGFFFFF>FFFFGFFFFD7DDGGGF?FGFFBFFFF)8>2<BDAF?>:<9<??(1654A<))6:FF<1(4:>((####
@M06045:235:000000000-JCY5N:1:1101:8882:5448 2:N:0:CTCAGA
ATATGTGCTGCGTTCTTCATCGATGCGAGAGCCAAGAGATCCGTTGCTGAAAGTTGTATAGTGTTTTATAGGCTATGAAAGCCCATTGACTATCATTCTGGATCATACTATTGGGGTGTGTAAAAAGACGTAGAGCCTGGAAGTTCGAGGAGAGCCCTTGCGAGCAATCCCCGCATCCGCTTTAACCCTAAGAGAAGGGAGGCGAGAGGTATCCAGACCTACAGTCGGTGCACAGGTGGAAAGATAAAAATGGCGGGCGTGCACAATGCTCCGAGGAGCCAGCTACAACCAACACCCGGGC
+
CGGGGGACAFGGBF@FCGFGGGG@<F:BEGEGGGGFGGG<FFGEFGGGGGGDGF<FFFF9CCFCFGGGDFGGGGGDFGGGGFG7FFGFGDFEGGGGGGGGGGFGGFFGFF<FFFEGFGGGGGGGFGGGGGGF@FGF,A8FF8=EC;EGF8==BEG?EGFFCE+@CGGGGGGGCCE@CFEGGDCC,@AFGGGG99@CFECF:CE?*==75?C@CDC8*?FGFFG4+*2)).3;*0=4CFFFF79D4@C>6*7**79E0>DB;0?AA:<F46)4:(4(7<?60,:?)<>>?(8((-48(####
@M06045:235:000000000-JCY5N:1:1101:13184:5449 2:N:0:CTCAGA
ATATGTGCTGCGTTCTTCATCGATGCCAGAACCAAGAGATCCGTTGTTGAAAGTTTTGATTTATTTATGGTTTTACTCAGAAGTTACATATAGAAACAGAGTTTAGGGGTCCTCTGGCGGGCCGTCCCGTTTTACCGGGAGCGGGCTGATCCGCCGAGGCAACAAGTGGTATGTTCACAGGGGTTTGGGAGTTGTAAACTCGGTAATGATCCCTCCGCTGGTTCACCAACGGAGACCTTGTTACGACTTTTACTTCCCCTAAATGACCAAGTCGTTAAGCAAGCTCGGAAGGGCGTCTCCT
+
CGGGGGGGGGGGGGGGGGGGGGGGGGGGGGGGGGGFGGGGGGGGGGGGGGGGGFFGGGGGGGGGGGGGGGGGGGGGGGGGGGGGGGGGGGGGGGGGGGGFDFGGGGGGGGGGGGGGGGGDGGGGGGGGGFGFGGGGGGGGGGGEGGGGGGGCFGGGGGCECFGFGGFFFGGGGFGGGG9EGGGEGGEGGGGGF9CGGGFEFECEGGGCGCGGGDFFGEDGGGGGGGFFF>12BBEFD@4@8F7CDFCG>FFFFFFFA)8:?B?9<<2?FF0)6:???F9442((,)-(,1((.,441####
@M06045:235:000000000-JCY5N:1:1101:23483:5480 2:N:0:CTCAGA
ATATGTGCTGCGTTCTTCATCGATGCGAGAGCCAAGAGATCCGTTGTTAAAAGTTGTATTGATTTAAAAGTCTTTCGACTTGATAAACATTCAAAGTAAATAATAAGAGTATGTGATTAAGCAGGGCTTATCTTTAACAACAAGCCCCGATAACAAGTGCACAGGTGTGTATGGATTAAAGAGAACGAGCACATGCACAAAGGCCAGCATCAATTCTCCAAATTCATTAATGATCCTTCCGCAGGTTCACCTACGGAAACCTTGTTACGACTTTTACTTCCTCTAAATGACCAAGTCCCCT
+
CGGGGGGGGGGGGGGGGGGGGGGGGGGGGGGGGGGGGGGGGGGGGGGGGGGGGGGGGGGGGGGGGGGGGGGGGGGGGGGGGGGGGGGGGGGGGGGGGGGFGGGGGGGGGGGGGGGGGGGGGGGGGCGGGGGGGGGGGGGGGGGGGFGGGGGGGGGGGGGFEGFGGFGGGGGGGGGGGGGGGFGGGGGGEGGGGGGGGGGGGDFGGGGGFDGGGGCFGFGFFGGGFGFFFFFFFFFFGFFFFGGGFGCCFFFC6A@?=;?D@DECEEEFFFFF@FCEFCE3AFE3A956?C<@E:6<6####
@M06045:235:000000000-JCY5N:1:1101:11608:5481 2:N:0:CTCAGA
ATATGTGCTGCGTTCTTCATCGATGCCAGAGCCTAGAGATCCATCGCTGCAAGTTGTATTGACATTAGTTTGTAATGACAAATTGCGTATAAATCACCGTTATTACTAACAGTTCAAAATACTACAACATGCTTAACTGCATTAGACTTTTATATATTTTAAACAGAGTTTGTATGATGACATATAGACATTCACACGGCATCATAATCATCCGTCAAGACAATAGACACCATATGAACATCCGTACAACAAAACAGTTCACAAGAAGGTATAATAATTTTTGGAACTATTGATGATCGTA
+
CGGGGGGGGGGGGGGGGGGGGGGGGGGGGGGGGGGGGGGGGGGGGGGGGGGGGGGGGGGGGGGGGGGGGGGGGGGGGGGGGGGGGGGGGGGGGGGGGGGGGGGGGGGGGGGGGGGGCFGFGGGGGGGGGGGGGGGGGGGGGGGGGGGGGGGGGGGGGGGGGGFGGGGGGGGGGGGGGGGGGGGGGGGGGGGGGGGGGDCGGGGGGGGFFGGGGGGFGFFGGGF7CGFFFFFFFFFFGFFFFFGD>>DGFFFGFFFFFFFFFFF34@5;FFFCEFFECE???EFFEF@@FFF<EECC)####
@M06045:235:000000000-JCY5N:1:1101:20339:5487 2:N:0:CTCAGA
ATATGTGCTGCGTTCTTCATCGATGCCAGAACCAAGAGATCCGTTGTTAAAAGTTTTGACTTGTTTTTTGTTTTGAATCAGAACGTGCAGTACGCTTTTTCAAATTTAGAGTTTGGCGCGGCCGGCGGGGACGGGGACGGGGACGGCGGCCCGGTGAGGGGCGCGCCGACCCAGACCCCGCCTCCCCGCCGAGGCAACGCGCGGCAAGAGGTAAGGTTCACAATGGGTTTTGAAGAGTAACTTCGGTAATGATCCCTCCGCTGGTTCACCCACGGAGACCGTGTTCCGACTTTTACTCGCC
+
CGGGGGGGGGGGGGGGGGGGGGGGGGGGGGGGGGGGDFGGGGGGGGGGGGGGGGGFGGGGGFGGGGGGGGGGFGGGGGGGGGGGGGGGGGGGGGG@FDGGGGGGGGD9FGGGGGGGGGGGGEGEGGGGGGCE:BF3>C:FEGGGEGGE>E5CGG>>EFGG>**2::EGCGDEFFGGG*A=CE*CEGGGGG>58>E8EF8E5EEG7*=57FF<C*9?:=C7*797>FF65>01)9=F<*=74*2:<<*9>*/**1)7)5>9?8B>F72@?F(1:60(,48<(4:31))4:B9<2>)--####
@M06045:235:000000000-JCY5N:1:1101:17567:5489 2:N:0:CTCAGA
ATATGTGCTGCGTTCTTCATCGATGCCGGAACCAAGAGATCCATTGTTGAAAGTTTTAACTGATTGCAAACAATCACACTCAGACACCAAGCTTTCAGAACAGGGTTCATGTTGGGGTCTCCGGCGGGCACGGGCCCGGGGGCGAGACGCCCCCCGGCGGCCAGCCCGAAGGCTGGCGGGCCCGCCGAAGCAACAGGGTACAATAGGCACGGGTGGGAGGTTGGGCCACGCGGACCCGCACTCGGTAATGATCCTTCCGCAGGTTCACCTACGGAAACCTTGTTACGACCTTTACTTGTCC
+
CGGGGGGGGGGGGGGGGGGGGGGGGGGGGGGGGGGGGGGGGGGGGGGGGGGFGGGGGGGGGGGGGGGGGGGGGGGGGGGGFG?FGGGGGCFGGGGGGGGGGGGGDFGFGGGGGGFEEGGGGF@FGGDEGGGFFGGGGEGGDDGGCEGGGGDEGECBEE8EG58EGGGEC888@+;CE8CEGEGGE8:>5*?6EGFDDE*@CCC9CE6?*155D>3>D)9D*CCD3>FBF.,4:).753>).965537D66/**/)96F@?0(735)-//*.4:6(:7(...).9))((((-.6<94)####
@M06045:235:000000000-JCY5N:1:1101:7665:5509 2:N:0:CTCAGA
ATATGTGCTGCGTTCTTCATCGATGCCAGAACCAAGAGATCCGTTGTTGAAAGTTTTAATTTATTTGCTTGTTTACTCAGAAGATACATAAATAAAACAAGAGTTTGGGTCCTCCGGCAGGCGCCTGGGTCCAGCTTGCGTCAAACTGGGGCATCCCGCCGAAGCAACGATAGGTATGTTCACAGGGGTTTGGGAGTTGTAAACTCGGTAATGATCCCTCCGCTGGTTCACCAACGGAGACCTTGTTACGACTTTTACTTCCTCTAAATGACCAAGTCGTTACCGGAGATCGGAAGAACAC
+
CGGGGGGGGGGGGGGGGGGGGGGGGGGGGGGGGGGGGGGGGGGGGGGGGGGGGGGGGGGGGGGGGGGGGGGGGGGGGGGGGGGGGGGGGGGGGGGGGGGGGGGGGGGGGGGGGGGGGGGGGGGGGGGGGGGGGGGGGGGGGGGGGGCGGGGGGGGGGGGGGGGGGGGGGGGGGGGGGGGGGGGGGGGGEGGGGGGGGGGGGGGGGGGGGGGGGGGF+;FFDDGGGD5AFFFFFFEEG>:35>DGFFGGFEFDFFFFFF4).8AAAFDF?*5<2:B<B26?::<A?>909?2,8:(((####
@M06045:235:000000000-JCY5N:1:1101:10531:5529 2:N:0:CTCAGA
ATATGTGCTGCGTTCTTCATCGATGCGAGAGCCAAGAGATCCGTTGTTGAAAGTTGTTTTTATCATAAGAATAAAAAAAATACATTCAATGACTATTGTGTGTGTGTAAAAAAAAACGTAGTAGACTGTGCTTCAACAGAGTAGGAGAGCGCAAACTTTCACATCTCCGTATCCACATAGATCTATTACAGAAGGTGCACAGGTGTAAGTGGGATTGAAGGTGTGGCGTGCACATACTAGAAACACTAGTCAGCAACAGCCACCAATCATTAATGATCCTTCCGCAGGTTCACCTACTCCT
+
CGGGGGGGGGGGGGGGGGGGGGGGGGGGGGGGGGGGGGGGGGGGGGGGGGGGGGGGGGGGGGGGGGGGGGGGGGGGGGGGGGGGGGGGGGGGFDGGGGGGGGGGGGGGGGGGGGGGGDBFGEGGGGGGGGGGGGGGGGGGFGGGGFGFDGDEEGGGDFAFGGGFGFGGGGGGGGFGGFFFFDFFGGGGFFGFEGGFEFGGGGGGGFGGGGGFGGGFGFGGFGGGGG4?DAFFFFFFGFFFFGGGFG7CAFCCF;>F;5A1?;D;B02?F?AFA69A2A6<>DFFFF90342<A37?2####
@M06045:235:000000000-JCY5N:1:1101:15061:5563 2:N:0:CTCAGA
ATATGTGCTGCGTTCTTCATCGATACCAGAACCAAGAGATCCGTTGTTGAAAGTTTTGATTTATTTGTAAAAACTACTCAGAAGATTCCAAAATAAAACAAGAGTTAAGTTTCCTAGGCGGGCGCCTGATCCGGGGCACACGAGGCGCCCGGGGCAATCCCGCCGAAGCAACAGTAGGTATGTTCACATGGGTTTGGGAGTTGTAAACTCGGTAATGATCCCTCCGCTGGGTCACCAACGGAGACCTTGTTACGACTTTTACTTCCTCTAAATGACCAAGTCGTTAGCAGAGATCGGCGAA
+
CGGGGGGGGGGGFFGGGGGGFGGFGGGGGGGGGFGGGGGGGGGGGGGGGGGGGGGGGGGGGGGGGGGGGGGGGGGGGGCGGGGGGGGGGGGGGGGGGGGGGGGGGGGGGGGFGGGGGGFGGGGEGGEGGCEGGGGGGGGGGGEEGEGGGGGGGECGGGGGGCCEGGGDEGGGC:BCCCBCF?FGGFFGGGGGGGGDE>*AEEGGGG7CFGGGGGG4:?77CF7FDG5))5(474??FFFEED3)7<7>@?F775?E?38<BFA):<4F4656<<AA3).(.)42(44<23(-8<<68####
@M06045:235:000000000-JCY5N:1:1101:21423:5571 2:N:0:CTCAGA
ATATGTGCTGCGTTCTTCATCGATGCCAGAACCAAGAGATCCGTTGTTGAAAGTTTTTACTTTATTTAGTTTGGTACTCAGACGACATAGTTCTTCAAGAGTTTTAAGAGGTTGGCCATCGACGGGCACTGTCCAGCGGGGTTTTAAGGCCCGCCGGCAGCCGACAGATCCTGTCGACAGGCCCGCCGAAGCAACGTGGTAAGGTAGACACAGGGTTGGAGGTCGGGCCCGAAGACCCTAACTCAGTAATTATCCTTCCGCAGGTCCACCTGACATCACAAGTCAGCGAAATGTCACCAGA
+
CFCEGGGGGGGGGFGGGFFFFGGGGGGFGFEFGGFDFGFCFGGGGGCG@FFFFGCFGDCFGGGFGGFGGFGGFGGEFDAFFGFGGGDCGGGG9@FGGFF,F?F9FFFFF<DGGGDGFDGG=FG7FEECFGGGFGGFFGGGGCEGFFGFG8>BCEE6CEGGGFEGEEEGF6>,2>>>5?EGF5CEECGGDEGG82AC:BE/>@C6+49+:997C**)0<C<FDD47C>>))47)53.2)75?CCC46:7****9@A=<?54<6,3.).9FF((4().)))),35)467-3((.9444:####
@M06045:235:000000000-JCY5N:1:1101:10280:5573 2:N:0:CTCAGA
ATATGTGCTGCGTTCTTCATCGATGCCAGAACCAAGAGATCCGTTGTTGAAAGTTTTGACTTATTTAAAAATCATACTCAGAGAGGCCAATGACTGCAATAGTTTGGTAGCGTCCCCCCGGCGGGCGAGCCCGCCGAAGCAACGACGTCCAGGTAACGTTCGCGATGGTTTAAGGGAGTTTTTACACTCTTTAATGATCCCTCCGCTGGTTCACCAACGGAGACCTTGTTACGACTTTTACTTCCTCTAAATTACCAAGTCGTTACACAAAACTGGAAGAGCGTCGTGTAGGGAAAAGTCA
+
CGGGGGGGGGGGGGGGDGGGGGGGGGGGGGGGGGGGGGGGGGGGGGFGGGGGGGGGGGGGFGGGFGGGGGGGGGGGGGGGGGFGGGGGGGGGGGGGGGGGGGEGGFGGGGDFGEGGGGGGDGEDEGGGGGFGGGGGGFFGGGFDFGGGGGGGFGGGGDFGG5BGCC>E?CCEFGGGFC=CFGGGGGFFGGGCFF77CGG+;FGGGDC/C:CFGGGFFFDGGGDGGGF48FF<EF>39BFFFGC:BFDC6=?F*95=A7>>A<:::1)**0((().483(4(.2(39,2..6<??06(####
@M06045:235:000000000-JCY5N:1:1101:10947:5616 2:N:0:CTCAGA
ATATGTGCTGCGTTCTTCATCGATGCGAGAGCCAAGAGATCCGTTGTTGAAAGTTGTTTTTATCATAAGAATAAAAAAAATACATTCAATGACTATTGTGTGTGTGTGTAAAAAAACGTAGTAGACTGCTTCAACAGAGTACGAGAGCGCAAACTTTCATATCTCCGTATCCACATAGATCTATTACAGAAGGTGCACAGGTGTAAGTGGGATTGAAGGTGTGGCGTGCACATACTAGAAACACTAGTCAGCAACAGCCACCAATCATTAATGATCCTTCCGCAGGTTCACCTACGGTGGA
+
CGGGGGGGGGGGGGGGGGGGGGGGGGGGGGGGGGGGGGGGGGGGGGGGGGGGGGGGGGFGGGGGGGGGGGGGGGGGGGGGGFGGGGFFGFGGGGGGGGGGGGGGGGGGFGGGGGGGGDFGGGGGGGGGGGFGGGGGGGCGFGDEEGDGGDGGDDFFFGGGGGGGGGGGFGGGGGGGGGFGGGGGGGGGGGGGGGGGGGGGGGFGGGCGGGC>CDCFGF4FFFDGGGFFFFEEFFFFGFFFFFGG*6;C=+8CFFFFDF5@DFF@@@;FFFBA29<A2269?BB>F0:2<DFFF?0?2####
@M06045:235:000000000-JCY5N:1:1101:14457:5643 2:N:0:CTCAGA
ATATGTGCTGCGTTCTTCATCGATGCCAGAACCAAGAGATCCGTTGTTGAAAGTTTTGACTTATTCAGTACAGAAGACTCAGAGAGGCCATTAATGCAATAGTTTGGTTTACCTCCGGCGGGCGCCCGCGAGGGCCGGGGGCCGCCGGGAAGGACCCGGGCCGCCCGCCGAAGCAACGGTTTAGGTAACGTTCACAATGGTTTAGGGCGTTTTGCAACTCAGTAATGATCCCTCCGCAGGTTCACCAACGGAGACCTTGCTACTACTGTTACTTCCTCTAAATTACCCAGGCGTTACCTCT
+
<F9,E<,,6<EF8CFE<CC,;,CCAFCGGF,C8<DFG<,,,666CCGGFGF<<FGGACF<FGEGFEFD,E@D,@E@CFCDDAFD8FEF<A,F,,,,59CEFGFFGA:ADFGC,5FFGGGGGFE77CCCE>=CEBC@:FF:7*4*:CC:EGG74BCCGG=78>E5:/:*CEGGDD68CE5*/:CFCFFFC>*;FC++<+<+++02+<=*9/79DFFFGF**00::FD*849)(<7))9))077:?F***0.07)7(049=(.49))))*18)6>4<24.472<).).6(,20(,,4:4####
@M06045:235:000000000-JCY5N:1:1101:25957:5643 2:N:0:CTCAGA
ATATGTGCTGCGTTCTTCATCGATGCCGGAACCAAGAGATCCATTGTTGAAAGTTTTGACAATTTTCACAGTACTCAGACAGCCCATCTTCATCAGGGTTCACAGAGCGCTTCGGCGGGCGCGGGCCCGGAGACGTGCGTCCCCCGGCGACCAGGTGGCCCCGGTGGGCCCGCCAAAGCAACAGGGGTATAGAGACAAGGGGGGGAGGTTGGGCCGCGAGGGCCCGCACTCGGTACTGATCATTCCGCAGGTTCACCTACGGAAGCCTTGCTACGACGTTTACTTCATCTAAATGACTGGG
+
CGGGGGGGFGGGEFGFFGDDEF?FFGFGGDEGGGGGGGDGGGFGGGGGGGFFGGGGGGGGFGGGFGGGGGGGGFGGGGGGGGG,BFFGDFGEGGCFGGBEFGFDCEFFGD=?CFGGCFGGGGD@FG7FC@5>CFGFGGEGCCEGDE>EEECCEGCC6;E7CEGGGGC8A@*:CEE5CCE?CCCE5*2A*8CEGC+ACCEE888:*7>=5:FDGCC:355<DG3C7D5)8.5:)07)**87=***9:DG>DECFFBFF49?6?0(((496?(6.5((((44((-449))..)).6).)####
@M06045:235:000000000-JCY5N:1:1101:14804:5653 2:N:0:CTCAGA
ATATGTGCTGCGTTCTTCATCGATGCGAGAGCCAAGAGATCCGTTGTTGAAAGTTGTTTTTATCATAAGAATAAAAAAAATACATTCAATGACTATTGTGTGTGTGTGTAAAAAAACGTAGTAGACTGCTTCAACAGAGTACGAGAGCGCAAACTTTCATATCTCCGTATCCACATAGATCTATTACAGAAGGTGCACAGGTGTAAGTGGGATTGAAGGTGTGGCGTGCACATACTAGAAACACTAGTCAGCAACAGCCACCAATCATTAATGATCCTTCCGCAGGTTCACCTACGGATAA
+
CGGGGGGGGGGGGGGGGGGGGGGGGGGGGGGGGGGGGGGGGGGGGGGGGGGGGGGGGGGGGGGGGGGGGGGFGGGGGGGGGGGGGGGGGGGGGGGGGGGGGGGGGGGGGGGGGGGGDFGGGGGGGGGGGGGGGGGGGGGGGGGGGGGGGGGGGGGGFGGGGGGGGGGGGGGGGGFGGGGGGGGGGGGGGGGGGGGGGGGGGGGGGGGGGGGGG4>A8?CGGGGCGGFF>A:BF=FFGFFFFGGGFG4F6AFGFFFF@;:?@DF;33=F@F?9ABFBFFFF00((,(42AAB<<>BF4####
@M06045:235:000000000-JCY5N:1:1101:7751:5662 2:N:0:CTCAGA
ATATGTGCTGCGTTCTTCATCGATGCCAGAACCAAGAGATCCGTTGTTGAAAGTTTTGTGTTTGATTATACAATCACTTGTTTTCGTTCAGACGACACGTTTCGGTACAAGAGTTTGTGTGGTTGGGCCATCGGCGGACGCTCTCCAGGGGCACGAAGGGCCCCCGGCGGCCGGCGTGCGACCAGTTGGTCACGAAACGCGCGGCCGGTCCGCCGAAGCAACGACAAGGTGTGGGAGACACAGGGTTGGGAGGTTCGGGCGGGCGAGGGCGACCCTCAACCCGATAATGAACCTTCCGGGG
+
CGGGGGGGGGGGGGGGGGGGGGGGGGGGGGGGGGGGGGGGGGGFFGGGGGGGGGGGGGGGGGGGGGGGGGGGGGGGGGGGFGGGGGGGGGGGGGGGGGGGFFGGGGGGGGGGGGGGGGGGGGGGGGGGGGGGGGGGGGGGGGGGGGGEGGGDEDEEGGGGCGGG5EGGGGGGGG>EG=EGEGGGFCGGGGF7ECC>EEGD=EGCE=C=/:D)>CC>75)9FDD5)97>F7:455))17>?>4>77*57>B@GEDB6,85(-(((-4;EF52(((4(-4>:(-412969A:26,(4(4####
@M06045:235:000000000-JCY5N:1:1101:23542:5695 2:N:0:CTCAGA
ATATGTGCTGCGTTCTTCATCGATGCGAGAGCCAAGAGATCCGTTGTTGAAAGTTGTATTTTGAATTAAGTATTCATAATATGTTTCAGACAAAATCACTAAAGTTCTGAGTAGATATAAATCCCAAAGGTGACCACACGGCTTTTGACAGCCGGCAGCACCCAGAGAGATGACATTGCACACAAGGTGGATATGGATTTTTGAAAGTGCCATAAAAACACTTGATTATGAATGATCCTTCCGCAGGTTCACCTACGGAAACCTTGTTACGACTTTTATTTCCTCTAAATGACACAGCACC
+
CGGGGGGGGFGGGCGGGFGFGFDGGGGD::FFFFCFCFGFGGGGFGGGGGFFFGGGGGGGCAACEGFGFGGGGGFGFDFGGGGGCFGGFGFGDFAEFGGGG@EEGGFGGGGGGGFDGFGC9<F@FFGDGFGF9<EDFFGGGGEEFGGGGA>>7@+=8CE,@DEFF8DCGFGGFGGGGGGGGGCCDGFEFGFDGFGGG,@:,@+1,2E9C9<CGCFF>FD57;DFCGAE6BEF6BFCG8AF40*C6D98;A8:*?BF;DDF1;1/776AFA81:;?9C))1<C).1;)<299<A5)4(####
@M06045:235:000000000-JCY5N:1:1101:22238:5698 2:N:0:CTCAGA
ATATGTGCTGCGTTCTTCATCGATGCGAGAGCCAAGAGATCCGTTGTTGAAAGTTGTTTTTATCATAAGAATAAAAAAAATACATTCAATGACTATTGTGTGTGTGTGTAAAAAAAAACGTAGTAGACTGTGCTTCAACAGAGTAGGAGAGCGCAAACTTTCACATCTCCGTATCCACATAGATCTATTACAGAAGGTGCACAGGTGTAAGTGGGATTGAAGGTGTGGCGTGCACATACTAGAAACACTAGTCAGCAACAGCCACCAATCATTAATGATCCTTCCGCAGGTTCACCCGCCT
+
CGGGGGGGGGGGFGGGGGGGGGGGGGDDGDGGGGGGFF?CFGGGGGGGCFGGDGGGGGGGGGGFGGFGGGGGGGGGGGGGGGGGGGGGGGGGGGGGGGFCFEGGFGGG?FGGGGGGGGEGGGGCCC9EFGGGGGCGGGGG88CDC9@BFB6D+@EGGGF9EFC9EGD=EEE?DEFGGGDCFCC:CFFGGGGG?B88DEGGGGFGFGGEF@EF7FGF>FFGGGFGCC>?4?DFEAFFG=AAFF>CFFFG464C6:66>A8(6@(121(7/)5<2:<>A4:AA<B4:?104(42>))2,####
@M06045:235:000000000-JCY5N:1:1101:5752:5750 2:N:0:CTCAGA
ATATGTGCTGCGTTCTTCATCGATGCCAGAACCAAGAGATCCGTTGTTGAAAGTTGTAATTAATTACATTGTTTTTACTGACGCTGATGGTAACTGCATAAAAAAAAAGGTTTATGGTTTGGTCCTGGTGGCGGGCAAACCCGCCCAGGAAACAACAAGTGCGCAAAAGACATGGGTGAAAAAATATTTCAGCCGGCCGCGAAGCCAGGGCCTCCATATTTTGTTTTGTAATGATCCCTCCGCAGGTTCACCTACGGAGACCTTGTTACGACTTTTACTTCTTCTAAATGACCAAGTGTTC
+
CG@FAFCFGFEGEECGGGGGGG@<EFGFEEFGGGGDDF@ECGGGGFEFGGGGGGGFGGGGGGGGGGGFGDGGF<FDCFGFF<FDFF>EGFGFGEFGGGGDEEA?:7CCC@,,EDFFFEF=FGGCFGGGGGEGGGGC@FGFDEGGGGEGGCEF7E6FC6?D9EGGECC:FGGFCGGGGG>FGGGG6CB@@;C;EFC5?CEGG5CEC6:7<*795*17C=72:DF7**8>F?2AFFFFF4?F5CD3@CCD6*70*)5@65)(4??2>))**043,3<DA><6))-64<BBAAA)(5(.)####
@M06045:235:000000000-JCY5N:1:1101:20317:5752 2:N:0:CTCAGA
ATATGTGCTGCGTTCTTCATCGATGCCGGAACCAAGAGATCCGTTGTTGAAAGTTTTAAATAATTTTTGCTTATCGCTCAGACTGCAATCTTCAGACAGCGTTCAGAGGGGGCTTCGGCGGGCGCGGGCCCGGGGGCAGATGCCCCCCGGCGGCCGTGAGGCGGGCTCGCCGAAGCAACATGGTACAAGAGACACGGGTGGGAGGTTGGACCCAGAGGGCCCTCACTCAGTAATGATCCTTCCGCAGGTTCACCTACGGAAACCTTGTTACGACTTTTACTTCCTCTAAATGACCAACAAC
+
CGGGGGGGGGGGFGGGGGGGGGGGGGGGGGGGGGGGGGGGGGGFGGGGGGGGGGGGGGGGGGGGGGGGGGGGGGGGGGGGGGGGGGGGGGGGGGGGGGGGGGGGGGGGGGGGGGGGGGGGGGGGGGGGGGGGGGGGGGGGGGGGGGGGGGGGGGGGGGGGGGGGGEDGGGGEEGEC?FEFFGGGGGGFFFFFF8FGGGEGGGCEGGGGGGGGGGGFGFCDGGFGCGFFFFA)=@FFD=@?FCFGFGGGFFFFFF2:?FF6<>?B?FFFF6)310-4AFFFFFFFFA<2>DFAFAFBB####
@M06045:235:000000000-JCY5N:1:1101:21228:5753 2:N:0:CTCAGA
ATATGTGCTGCGTTCTTCATCGATGCGAGAGCCAAGAGATCCGTTGTTGAAAGTTGTATTTGAATTGTTTATTCATAATAGTTTTCAGACAGACAGTTAAAAAATAAGTTGATGTTTGGCCGCTTTCATAAAGAAAACGGCTGACATTGCACACAAGGTGGATATGGATTTAAGAAGTGCCATAAACACTTATTATGAATGATCCTTCCGCAGGTTCACCTACGGAAACCTTGTTACGACTTTTACTTCCTCTAAATGACCAAGTCGTTACAGGAGATCGGAAGAGCGTCGTGTAGGGTTG
+
CGGGGGGGGGGGGGGGGGGGGGGGGGGGGGGGGGGGGGGGGGGGGGGGGGEGGGGGGGGGGGGGGGGGGGGGGGGGGGFGGGGGGGGGGGGGFGGGGGGGGFGGGGGGGGGGGGGGGGGGGGGGGGGGGGGGGGGFGGGGGEEGGGGGFGGGGGDDFGGGGGGGGGGGGGGGGGGGGGGGGGGGGGGGGGGGGFGFGGGGGGGGCGGFGGGGGGGFFFGGGGGGDGFFFFFFFFFFGEFEBGGGFFGGFFFGFFFFFFFFEFDFFEFFEF@EE@@17;3=D;<9@D?B-3>>:4<48####
@M06045:235:000000000-JCY5N:1:1101:7466:5759 2:N:0:CTCAGA
ATATGTGCTGCGTTCTTCATCGATGCCGGAACCAAGAGATCCGTTGTTGAAAGTTTTAATTAATTGAATAATTGTCTCAGACTGCATACTTCAGACAGCGTTCACAGGGGGCTTCGGCGGGCGCGGGCCCGGGGGCGGATGCCCCCCGGCGGCCGTGAGGCGGGCCCGCCGAAGCAACACGGTTCGGTAAACACGGGTGGGAGGTTGGACCCCGAGGGGCCCTCACGCAGTAATGATCCTTCCGCAGGTTCACCTCCGGAAACCTTGTTACGACTTTTACTTCCTCTAAATAACCAATCAG
+
CGGGGGFGFGGGGGGGGGGGGGGGGGGGGGGGGGGGGGGGGGGGFGFGGGFGGGGGGGGGGGGGGGGGGGGGGGGGGGGGGGGGGFGGGGGGGGGGGGGGBCFGGGG8CEGFDFGCCFGD@EFGGGGGDGGGGGGGGCGGGGGFGEGEGG5CDGGED5CFFE:E5CEEEG**2:EEFGFGGGGG55*;E5EFDFEDGEGCEFEDEFGG*<***1/<C>CC)9*947))0.,)9F*/0941@FGDE37DF@40*9<4(0.1(,4(3))09/666140)6.5-))----).62--3()(####
@M06045:235:000000000-JCY5N:1:1101:23814:5778 2:N:0:CTCAGA
ATATGTGCTGCGTTCTTCATCGATGCCAGAACCAAGAGATCCGTTGTTGAAAGTTTTGACTTATTCAGTACAGAAGACTCAGAGAGGCCACTAATGCAATAGTTTGGTTTACCTCCGGCGGGCGCCCGCGAGGGCCGGGGGGCGCCGGGAAGGACCCGGGCCGCCCGCCGAAGCAACGGTTTAGGTAACGTTCACAATGGTTTAGGGAGTTTTGCAACTCTGTAATGATCCCTCCGCTGGTTCACCAACGGAGACCTTGTTCCGACCTTTACTTCCTCTAAATGACCAATTCGTTACGAGC
+
CGGGGGGGGGGGGGGGGGGGGGGGGGGGGGGGGFGGGGGGGGGGGGGGGGGGGGGGGGGGGGGGGGGGGDGGGGGFGGGGGGGGGGGGGGGGGGGGGGGGGGGGGFGGGGGGGGGGGDGDGGGEGGGGGGGGGGGGCEEC@EGGGGDCGDEGGGGCGGGEEEGGGGGGGGGGEGGGG=EEEEFGGGGGGGGGGCGCCFFGFFGGGCGGGEGDCDDFGF6C7DFC*>?FFFBFFF3.<DFF5:?CBFC4>7>>7@?F07=)4)),4((0//6299<BFAADF<2.4<7?B)-):?<:-####
@M06045:235:000000000-JCY5N:1:1101:7797:5781 2:N:0:CTCAGA
ATATGTGCTGCGTTCTTCTTCGATGCCAGAACCAAGAGATCCGTTGTTGAAAGTTTTGATGCGTTTTTTTATTTCGCTGTACTCAGATAATGCCGCCGGGGGTCGCCCGGGATTCACTGAAAGGGTTTGGTTGGTCCCCCGGCGGGCGCCTGGTTCCGGGCCCGAGGGCGCCGGGGCGGTACCGCCGAAGCAACGTTCAGGTATGGTTGACATTGGGTTTGGGAGTTGTAAACTCGGTAAGTAGCCCTCCGCTGGTTCACCAACGGAGACCTTGTTCGTACTTTTACTTCCTCTAAAATGT
+
CFDGGGFGCFEGGGGGGG<CFGCFFGGGFFFFGGGGEEFGGCFCFE@FFCECFFDFGG@FAAFFGDGGG7FFEEG8FGGGFFDE@FFFGGDFGGGGDE7B7FFG>FFEFGGGGCCGGDGFG>FAE=3=FGGFCGEFDFGEG8EGGGCCC:;:8CCF8*:8:E51C?:E**:E:8*:88EE8EFEG*:**1:++;*;**0003+<?F?C*+97>07?C5*119C9<D7=9*:4BF@)*.07****1*0*80)*8@>F)*16<<01:>B5:FB:29>F)(,.-26-642<)-))).-5)####
@M06045:235:000000000-JCY5N:1:1101:25600:5787 2:N:0:CTCAGA
ATATGTGCTGCGTTCTTCATCGATGCCAGAACCAAGAGATCCGTTGTTGAAAGTTTTGACTTATTCAGTACAGAAGACTCAGAGAGGCCATTAATGCAATAGTTTGGTTTACCTCCGGCGGGCGCCCGCGAGGGCCGGGGGGCGCCGGGAAGGACCCGGGCCGCCCGCCGAAGCAACGGTTTAGGTAACGTTCACAAGGGTTTAGGGAGTTTTGCAACTCTGTAATGATCCCCCCGCAGGTTCACCAACGGTGACCGTGTTACGACTGTTACTTCCTCTAAATGACAAATTCGTTACGTCG
+
CGGEE@EEE<<FBCGCE@FFGFD@FEGFD<EEFCFEFAE<FG<C,68E8,@FF6F9FCGCFFF,EEAFFGDGGGGF,CC,B@C<@@CF@,@FEEF,,CF,EA<6?,7A4<FF9FEFGDF>+>=7@+:B@@CFG>+@C<BFE>CGGEGGE8ED>0**/8*1*:?EG:5?88CE?EGEFCC2;=C?CC@?6*020<@9C***;;/0<?E*9:9**27=:/7:0:>0*C*9/=5()..))).)09CG?76C:@:*.58B(083()66131)974A24:4)6<DA4<448))()..28:(1####
@M06045:235:000000000-JCY5N:1:1101:22748:5808 2:N:0:CTCAGA
ATATGTGCTGCGTTCTTCATCGATGCCAGAACCAAGAGATCCGTTGTTGAAAGTTTTTATTTATTTGTAAAAACTATTCAGAAGATTCCAAAATAAAACAAGAGTTAAGTTTCCTAGGCGGGCGCCTGATCCGGGGCACACGAGGCGCCCGGGGCAATCCCGCCGAAGCAACAGTAGGTATGTTCACATGGGTTTGGGAGTTGTAAACTCGGTAATGATCCCTCCGCTGGTTCACCAACGGAGCCCTTGTTACGACTTTTACTTCCTCTAACTGACCAAGTCGTTAGTCGAGAGCGGAAGA
+
CGGGGGGGFEEFFFEFFGGGGGGGGGGGGGGGGGGGGGFFGFGGGGCGGF<FGFFFE8FFCFCFGFGFGGGGFGGFGGGGGGFEFGE9FGGGGGFGGGGGGGGGGGGGFFECFGGGF8FCEGGGGGGGGFGFGGCCEGGGGGG@BE8CEEGGEDGDFFG7>CEEGD8CCFGG>FFCB7BE7+>AFGGC<FGGGGGGGG8EEF9EF7CF>F7*9F<FGFCF>CC>DGF:EBF2BFFFGFEBDDG):FDC?F4DFF0>?3F<44>)6<<B74:)6<>B?F?:9A?322::5;:>0(493####
@M06045:235:000000000-JCY5N:1:1101:14076:5816 2:N:0:CTCAGA
ATATGTGCTGCGTTCTTCATCGATGCGAGAGCCAAGAGATCCGTTGTTGAAAGTTGTTTTTATCATAAGAATAAAAAAAATACATTCAATGACTATTGTGTGTGTGTGTAAAAAAACGTAGTAGACTGCTTCAACAGAGTACGAGAGCGCAAACTTTCATATCTCCGTATCCACATAGATCTATTACAGAAGGTGCACAGGTGTAAGTGGGATTGAAGGTGTGGCGTGCACATACTAGAAACACTAGTCAGCAACAGCCACCAATCATTAATGATCCTTCCGCAGGTTCACCTACGGGGGA
+
CDGGGGGGGGGGGGGGGGGGGGGGGGGGGGGGGGGGGGGGGGGGGGGGGGGGGGGGGGGGGGFGGGGGGGGEGGGGGGGGGGGGGGGGGGGGGGGGGGGGGGGGGGGGFGGFGGGGGGGGFGGGGGGGGFGGGGGGGFGGGGGGGGDGGEECGFGGGGGGGGGGGGGGGGGGGGGGGGGGGGGGGGFGDFGGGFFGGGGGFCFGGGCEGGGGGCFFGFFGDGGGGDEFFFFFFFFFF6BFFGGGFGGFCFFFFFFFDFF@806=8;==8@<)645<<DFFBF02992<AA>2<77<8####
@M06045:235:000000000-JCY5N:1:1101:8428:5816 2:N:0:CTCAGA
ATATGTGCTGCGTTCTTCATCGATGCCAGAACCAAGAGATCCGTTGTTGAAAGTTTTGACTTATTCAGTACAGAAGACTCAGAGAGGCCATAAATTATCAAGAGTTTGGTGACCTCCGGCGGGCGCCCGCGGTGGGGCCCAGGGGCGCCCGGGGGGTAAACCCCGGAGCCGCCCGCCGAAGCAACGGTTTAGGTAACGTTCACAATGGTTTAGGGAGTTTTGCAACGCTGTAATGATCCCTCCGCTGGTTCACCAACGGAGACCTTGTTACGACTTTTACTTCCTCTAAATGACCAAGGTA
+
CGGGGGGGGGGGGGGGGGGGGGGGGGGGGGGGGGGGGGGGGGGDFGEGGGFGGGGGGGGGGGGGGGGGGGGGGGGGGGGGGGGGGGGGGGGGGGGGGGGGGGFFGGGGGGGGGGGGGGGGDEGGGGGGGGGGGGGGGDGGGGGGGGGGGGGGGGDGE?FFGG>EGGDCGGGGGG>EGGGGGGFGFCE;8CCFF@CEGGFGGGG79EFGCFGGCGGFGFGFGGGGGD)8<@2>FFFF>FBFFGGGF5DDFFFG4BBFFDF:906::<)09643210?):AA<4AA))5<AFA).)().####
@M06045:235:000000000-JCY5N:1:1101:13312:5828 2:N:0:CTCAGA
ATATGTGCTGCGTTCTTCATCGATGCCAGAACCAAGAGATCCGTTGTTGAAAGTTTTGATTTATTTATGGTTTTACTCAGAAGTTACATATAGAAACAGAGTTTAGGGGTCCTCTGGCGGGCCGTCCCGTTTTACCGGGAGCGGGCTGATCCGCCGAGGCAACAAGTGGTATGTTCACAGGGGTTTGGGAGTTGTAAACTCGGTAATGATCCCTCCGCTGGTTCACCAACGGAGACCTTGTTACGACTTTTACTTCCTCTAAATGACCAAGTCGTTAAATCAGATCGGAAGAGCGTCCTTG
+
CGGGGGGGGGGGGGGGGGGGGGGGGGGGGGGGGGGGGGGGGGGFFGGGGGGGGGGGGGGGGGGGGGGGGGGGGGGGGGGGGGGGGGGGGGGGGGGGGGGGG@FGGGGGGGGGGGGGGGGGGGGGGGGGGGGGGGGGGGGGGGGGGGGGGGGGCFGGGGGGGGGGGGGGGGGCGGGGGGGGGGEEGGGGGGGGGGGGGGGFGG57=EGGGFGGGGGFGFGDCFGGGGFFFFFFFDEFGFFFFGGGFCGGBFFGFFFFAF?BAFFBFA7<FFFAD?B:6?FA<725.8?BBF1,,:;3,####
@M06045:235:000000000-JCY5N:1:1101:8945:5837 2:N:0:CTCAGA
ATATGTGCTGCGTTCTTCATCGATGCGAGAACCAAGAGATCCGTTGTTGAAAGTTTTAACGTTTAATATAAACAATTCAGACAGACTTCAATTGTAACAAAGAGTTTTGTTTTCCTCCCATGGGCGCTCACCAGCCATAAGGCCGACGTGGCAGAGCCATGTCCCATGGAAGCAACAGTAAAAAGGTACACAGTGTGGGTTGATAAAGAATATAAAATTCAATATACATTAATGATCCTTCCGCAGGTTCACCTACGGAAACCTTGTTACGACTTTTACTTCCTCTAAATGACCAAATACT
+
CGGGGGGGGGGGGGGGGGGGGGGGGGGGGGGGGGGGGGGGGGGGGGGGGGGGGGGGGGGGGGGGGGGGGGGGGGGGGGGGGGGGGGGGGGGGGGGGGGGGGGGGGGGGGGGGGGGGGGGGGGGGDGGFGGGGGGGGGGGGGGGGGGEGGGGGGGFGGGGGGGGFFGGGFGDFGGGGGGDFFGGGGGGGGGGFGFGCAEGCGGGGGGACGGGGCDGACFGGGGGGGG69:9AEFFFFGFFFFFGDBD4;A=BFFA;F0>:<>DFFFFFFFFDF9?;CFBFBFFFFF<<<-4):A4::2####
@M06045:235:000000000-JCY5N:1:1101:16599:5843 2:N:0:CTCAGA
ATATGTGCTGCGTTCTTCATCGATGCGAGAGCCAAGAGATCCGTTGTTGAAAGTTGTATTTTGAATTGTTTATTCATAATATTTTTCAGACAAAGAGTTAAAAAATAAAGGTTGATGTTTGGTCGATCTCCATGAAGAAGATCGACTGACATTGCACACAAGGTGGATATGGATTTAAAAAGTGCCATAAAACACTTATTATGAATGATCCTTCCGCAGGTTCACCTACGGAAACCTTGTTACGACTTTTACTTCCTCTAAATGACCAAGTCGTTACTTAAGATCGGAAGAGCGTCGTGCG
+
CGGGGGGGGGGGGGGGGGGGGGGGGGGGGGGGGGGGGGGGGGGGGGGGGGFGGGGGGGGGGGGGGGGGGGGGGGGGGGGGGGGGGGGGGGGGGGGFGGGGGGGGGGGGGGGGGGGGGGGGGGGGGGGGFCFGGGGGGGGGGGGGGGGGGGGGGGGGGGGGGGGGGGGGGGGGGGGGGGFGGGGGGGGGGGGGGGGGGGGGGGGGGFGGGGGGGGFFGFCGGGC>7;>FFFFFDFFFGFFFFGGGF45CFFFGFCFFFCFFFEEFEEFFFF4.43;;<?EF>63))23?0>=3<9>F0####
@M06045:235:000000000-JCY5N:1:1101:25511:5853 2:N:0:CTCAGA
ATATGTGCTGCGTTCTTCATCGATGCCAGAACCAAGAGATCCGTTGTTGAAAGTTTTGCTTTTATTTAACAAATAATACTTAGACTGAGGCACGTTTGGTTAAGATTTTAAAAGTTTGGCTACCGACGAGCGCTGACCAGAGGGCCGATCAAGGTACCCCCCGGCGGTCCATTACAGACGGGCTCGCCGAAGCAACAGTGGTTAAGTAGACAAAGGGTTGGGAGGTCGGGCCAGGAGGGACCCTAACTCGTTAATGATCCTTCCGCAGGTTCACCGACGGAAACCTTGTTACGACTTCGAT
+
CFFDGCAC@FFGFF@DE@F<E@CFG@EFA8FDFFGGGGGF@FF,FE6CFGGGGGGGG8E<DFGGGGFGGGFCFFEFF<<FFEFGDGGFFC,,CFCCFF:EFE?FF,C@EFF<FGGFGGGG,C,?F@CGGE@FC7:CFGGFDGGGDEGGGG>DCF>FGGF7EEE8:E8BCED,>,?FGGCG5:5:C>EDDCG>58<BEF;>*+3<:@ECFF>774C:CF4DD:**7*753596D)5<3@>;FDGG?79:85)5)5<FA*1)))6(-21>B<>59:)((((,--48?F2))644,2363####
@M06045:235:000000000-JCY5N:1:1101:19960:5854 2:N:0:CTCAGA
ATATGTGCTGCGTTCTTCATCGATGCCAGAACCAAGAGATCCGTTGTTGAAAGTTTTAATTTTTGTTTGTTTTTCAGACTATTACAGGTACTGCAAAGTGTTTATTGGGTCCCCATTGGCAGGCGAGCCTGCCGAGGAAACGAAAGGTACTCAAAAAGGCAAGGGTTCTATCTCGACAGGGCCGAAGCCCTACGATAATGATCCTTCCGCAGGTTCACCTACGGAAACCTTGTTACGACTTTTACTTCCTCTAAATGACCAAGTCGTTACCTGAGATCGGAAGAGCGTCGTGTAGGGAAGC
+
CGGGGGGGGGGGGGGGGGGGGGGGGGGGGGGGGGGGGGGGGGGFGGGGGGGGGGGGGGGGGGGGGGGGGGGGGGGGGGGGGGGGGGGGGGGGGGGGGGGGGGGGGGFGGGGGGGGGGFGGGGGGGGGGGGGGGGGGGGGGGGGGGGGGGGGGGGCFGGGGGGFFGGGGGGGGGGGGGGDFGGGGGGGGGFGGGGGGGGGGGFGG?FGGDGGGGGGFFFGGGGGGGCAFFFAEFFFFGFBFFGGGFGFGFAFGFFAFFFF:?<<<A<6>FEFFFF<AA<<?FF>7:B9(:04:2:9B?####
@M06045:235:000000000-JCY5N:1:1101:18510:5868 2:N:0:CTCAGA
ATATGTGCTGCGTTCTTCATCGATGCCAGAACCAAGAGATCCGTTGTTGAAAGTTGTAATTATTAATTTGTTACTGACGCTGATTGCAATTACAAAAGGTTTATGTTTGTCCTAGTGGTGGGCGAACCCACCAAGGAAACAAGAAGTACGCAAAAGACAAGGGTGAATAATTCAGCAAGGCTGTAACCCCGAGAGGTTCCAGCCCGCCTTCATATTTGTGTAATGATCCCTCCGCAGGTTCACCTACGGAGACCTTGTTACGACTTTTACTTCCTCTAAATGACCAAGTCGTTATCAGGAC
+
CGGGGGGGGGGGGGGGGGGGGGGGGGGGGGGGGGGGGGGGGGGFGGECGGFGGGGGGGGGGGGGGGGGGGGGGGGGGGGGGGGGGGGGGGGGGGGGFECGGGGGGGGGGGGGGGGGGGGGGGGEGGGGGGGGGGGFGGGGGGGGGGGGGGGGGGGGGDGGGFGGDEDFCFGDFCFGGGGGG8DFGGGGDGGGD>CEEFGGGG6CCEEGGCCFGDGFGFFDFGG7DC88AFFFFFFFGFFFF=F>ACFGFD>GFF3FCFF??<;>:BFF?FFFFA<AA2:A<24<07?:4:<<(24>)####
@M06045:235:000000000-JCY5N:1:1101:18142:5901 2:N:0:CTCAGA
ATATGTGCTGCGTTCTTCATCGATGCCAGAACCAAGAGATCCGTTGTTGAAAGTTTTGACTTATTTAAGTACAGTACTCAGAGAGGCCTTTTAGTTAAACAAGAGTTTTGGGTACCTCCGGCGGGCGGTCTAGCGGGGCGCCCTTCCCTGGGGAGGGGCGCCCACCCGCCGAAGCAACTGTTTAGTGGTAGGTTCACAATGGTTTAGGGGAGTTTTTCAACTCTGTAATGATCCCTCCGCTGGTTCACCAACGGAGACCTTGTTACGACTTTTACTTCCTCTAAATGACCAAGTCGTGTGA
+
CGGGGGGGGGGGGGGGGGGGGGGGGGGGGGGGGGGGGGGGGGGGGGGGGGGGGGGGGGGGGGGGGGGGGGGGGGGGGGGGGGGGGGGGGGGGGGGGGGGGGF@DGGGGGGGGGGGGGGGGGGGGGGGGGGGGGGGEGGGGCCGGGGGGGGGGGGGGGGDEGGGGGGGDGGGGGGGGGGFGGFGGGGGGDFFGGCEFE7F?FG@FGGGGGGGGGFGFGFDFGGGGFFFFFFFFFFFFGDDFDDDFFGFGFFFGFEF@>FF:BAA94:?)0.8AAA>DF>AB)6<44A<BF??(44A?3####
@M06045:235:000000000-JCY5N:1:1101:15247:5948 2:N:0:CTCAGA
ATATGTGCTGCGTTCTTCATCGATGCCAGAACCAAGAGATCCGTTGTTGAAAGTTTTGATTTATTTGTTTGTTTTACTCAGAAGTTCCACTAAAAACAGAGTTTAGGGTCCTCGGGCGGGCCGTCCCTTTTTACAGGGCGCGGGCTGATCCGCCGAGGCAACGTATAGGTATGTTCACAGGGGTTTGGGAGTTGTAAACTCGGTAATGATCCCTCCGCTGGTTCACCAACGGAGACCTTGTTACGACTTTTACTTCCTCTAAATGACCAAGTCGTTAGCGGAGACCGGAAGAGCGCCACAA
+
CGGGFFDCFEGGGGGGGGGGGGFGFGGGGGFGGGGGGGFGGGGGGGGGGGG9FGEGFDGGGGGGGGGGGGGFGFGGGGGGFGGGGFAFFGGCFGFC@FEFGFGFGBFFFGGFFFCCFGGGGGGGGGGFFGGGGGFEDGGGDGDGGGGFFGGGGGG5C:CC;FGGCECF?EEGGGGGGGCEGDGEGGGGCFGEGGGGGGGGGGGE5>7CCCCFGG4BCFG359CCDGFFFF61@>>FGF67@D7:<DDDFFFGFFDFF464>9):BDFF:7()6:8?:<AB0(,(((,,137(.1((,####
@M06045:235:000000000-JCY5N:1:1101:17944:5963 2:N:0:CTCAGA
ATATGTGCTGCGTTCTTCATCGATGCCAGAGCCAAGAGATCCGTTGTTGAAAGTTTTAATTTATTTGCTTGTTTACTCAGAAAAACATTATAAAAACAGAGTTAGGGGGTCCTCTGGCGGGGGCGGCCCGTTTCACGGGGCCGTCTGTTCCCGCCGAAGCAACGTTTTAGGTATGTTCACAGGGTTGATGAGTTGTTTAGACTCGGTAATGATCCCTCCGCTGGTTCACCAACGGAGACCTTGTTACGACTTTTACTTCCTCTAAATGACCAAGTCGTTAAGCCAGATCGGAAGAGCCAGG
+
CGGGGGGGGGGGGGGGGGGGGGGGGGGGGFGGGGGGGGGGGGGGGGGGGGGGGGGGGGGGGGGGGGGGGGGGGGGGGGGGGGGGGGGGGGGGGGGGGGGGGGFGGGGGGGGGGGGGGGGGGGGGGGGGGGGGFGGGGGDCGGGGGGGGGGFCGGGGGGGGDFGGGFEGGGGGC?CFGGGGGFGEFDEGGGGGGGGGGGGGGGFCFEEFGCCC>DFFGFGGGGDGGGFFFFFFFFFED3<>FGGG4>CDFFFGFFFFFF?DF223AFA=FFBFFFF<?08??24:(::)(4:?(-,.(####
@M06045:235:000000000-JCY5N:1:1101:8386:5984 2:N:0:CTCAGA
ATATGTGCTGCGTTCTTCATCGATGCCAGAACCAAGAGATCCGTTGTTGAAAGTTTTGATTTATTTATGGTTTTACTCAGAAGTTACATATAGAAACAGAGTTTAGGGGTCCTCTGGCGGGCCGTCCCGTTTTACCGGGAGCGGGCTGATCCGCCGAGGCAACAAGTGGTATGTTCACAGGGGTTTGGGAGTTGTAAACTCGGTAATGATCCCTCCGCTGGTCCACCAACGGAGACCTTGTTACGACTTTTACTTCCTCTAAATGACCAAGTCGTTAACCCAGATCGGAATAGCGTCCATT
+
CGGGGGGGGGGGGGGGGGGGGGGGGGGGGGGGGGGGGGGGGGGCCFFGGGAFGGGGGGGGGGGGGGGFGGCEGGGGGGGGGGGGGGGGGGGGGGGGGGGGGGGGGGGGGGGGGGGGGGGGGEGECGCFEECFGGGGGGGDGGGGGGGGGGGGGGGGGGGGGGGGGGGGGFGGGGGGGGGDGDEGEGGEGFGEGGGGGGEC9C=EFGGGC<;CGGGFGEGCDF7CF=>5@:<9D@BF<F?@FGFCDGDGF6BFFFAFFFF>AAB<<>F:FF:>9:?B??AB28??<0<B:B04<2(:0####
@M06045:235:000000000-JCY5N:1:1101:16531:5995 2:N:0:CTCAGA
ATATGTGCTGCGTTCTTCATCGATGCGAGAGCCAAGAGATCCGTTGCCAAAAGTTGTTTTGTACATTAATACAAAGAATGTTAGTTTTATAAAAATTAAAAAAAGGTTTGTTACATGTTTGGCGGCTTGTCCACGGCCTGCATTGTTGCGAGCAACAAACACAAGCTGACAGATGACCACTTCCCAAAGGAAGAAATGTCACCCTTCCGCCAGAGACAGAACGTTTCACAAGATGTTGATAATTAAATTATCTTTTATTTATTAATGATCCAACCGCAGGTTCAACTACGGTTACCTACCG
+
CGGGGGGGGGGGGGGGGGGGGGGGGGGGGGGGGGGGGGGGGGGGGGGGGGGGGGGGGGGGGGGGGGGGGGGGGGGGGGGGGGGGGGGGGGGGGGGGEFGGGGGGGGGGGGGGGGGGGGGGGGGGGGGGGGGGGGGGGGGGGGGGFGGFGGGGGGGGGGGGGGGGGGGGGGGGGGGGGGGGGGGGGGFGGGGGFGGGGGGGGGGFGGGGGEGGGGCAFFGGGGGGGGFFFF@;FFFFGFFFFGGGFGFCFA=FCCAFAFFFFFFFFF2@@FBFFFF;0;0>FF2-).)(.2(4:14>4####
@M06045:235:000000000-JCY5N:1:1101:21356:6008 2:N:0:CTCAGA
ATATGTGCTGCGTTCTTCATCGATGCCAGAACCAAGAGATCCGTTGTTGAAAGTTTTGATTTATTTATGGTTTTACTCAGAAGTTACATATAGAAACAGAGTTTAGGGGTCCTCTGGCGGGCTGTCCCGTTTTACCGGGAGCGGGCTGATCCGCCGAGGCAACAAGTGGTATGTTCACAGGGGTTTGGGAGTTGTAAACTCGGTAATGATCCCTCCGCTGGTTCACCAACGGAGACCTTGTTACGACTTTTACTTCCTCTAAATGACCAAGTCGTTAGTCGAGATCGGAAGAGCGTCGAGG
+
@FGGGGGGGGGGGEGGFFFGGGGGGGGFFGGGGFGFGGFGGCFDDGGGGGGGDFGGGGGGGGGGGGGGGGEFCGGGGGGGGGGGGGGGGGGGGGAFGGGGGGFGGCGFGGCFGGGCFGEGGGGGGGGGGDGG7EFGGFGGGGGGGGGG?FGGGGGECC>CGFG68B2?DB;FFGGGGE,;D5EGEGGGGGEGGGGC9?F79CCGFGGGF?FC56;>)58CDGGGC7=4;B?(7)0>GF=?=FGGF33>@FFGFFBFA@@A>AAFA>29)7(-4:(,,-)4(,3(()3<?(91:(-9-####
@M06045:235:000000000-JCY5N:1:1101:4449:6024 2:N:0:CTCAGA
ATATGTGCTTCGTTCTTCATCGATGCCAGAACCAAGAGATCCGTTGTTGAAAGTTTTTAGGTCATTATAAATCAACTAAGAACGTCACGGCGATATCCAGAGTTGGGAGGTGTGGCCGTTGGCGGGCGCTGGCCAAAGGCCCGAGGACCTCCGGCGGCCGCGAGACGGGCCCGCCAAAGCAAAGTGGTGTTTAAACAGAGCGGTGGAGGTCGGGCCACGGGGACCCCAACGCGATAATTATCCTTCCGCAGGTTCAACTAACGAAACCTTGTTACGACTTTTAGTTCCTCTAAATGACGTA
+
@F@C<CF9C,,@<C8CFEFF96<C<;EF,6EEGGG?C6;6CFFCF,B,6,CFFEFFGG8C,C,,C<<,@,EF9CFF<E8@FBFEEG,@:C@+7>8+,CF<FC<<,,@?@@FEF?:+:4:+7?FEDC+===>CE8,,38:BFGCEDG>>>FGGEGGCEGG7C58188C8*:*//?EGG6*;00+0<<E:CGE;C+CC+**8*:5:7>*:<=F<D390*.1C7C)/>*)77>2,)507577**0;*9>C*)00))98*.9=4)(4:3<>@;*-).)66(3<(4-)(-)6:<))--5)6)####
@M06045:235:000000000-JCY5N:1:1101:20665:6045 2:N:0:CTCAGA
ATATGTGCTGCGTTCTTCATCGATGCTGGAGCCAAGAGATCCGTTGTTAAAAGTTTTGACAGTTCGCTAAGAACACTCAGAAGTATCGTCGGGTTCGAAAACAGAGATTCTGATGAGACCGGCGGGCACCCTTGCGGGCGCCGCCGAAGCAACAGGTATAATAGTTCACAAAGGGTAGAGAGTGTAGTACTCAGTAATGATCCCTCCGCTGGTTCACCAACGGAAACCTGGTTACGACTTTTACTTCCCCTAAATGACCAAGTCGTTAGGAAAGATCGGAAGTGCGCCGTGTAGGGAGGAA
+
CFE@ECA<FC<@FCCGFGFFFG@DE@<FFFFGEGGFD<<FF9EFFEGGGGGAFGGGG@FFEGGFEFCCGEFGECDF<CFEGFFEFDF@FGGGGGGFDGGGCFA<,9EFCGAA?@<FEFGCFDEEGFGGGGGGCF,:FGG*BE8:C>EG5CFCF>>C7;,@B,BFGGGGEG?FFFG*?:+>380C;<E++5<;C+19@C?@>?CC7C5*/*95C776CBFG<DD9*17:@)(.??).55<BF=:7F:CF)..9)9:?9F?720):?F0.75247:())(,4:().-(,-(7281<7?(####
@M06045:235:000000000-JCY5N:1:1101:22864:6046 2:N:0:CTCAGA
ATATGTGCTGCGTTCTTCATCGATGCCAGAACCAAGAGATCCGTTGTTGAAAGTTTTAACTTGTTTTTTTTTGTAAATCAGAACGTACAGTCCGCTGTAAATTTAGAGTTTGGCGCCGCCGGCGGGGACGGGAGCGGCACGGCCCGCTGGGGGCGCGAGACGCCCACCGCCTCCCGCCGAGACAACGCGGCAAGAGGTAAGGTTCACAGTGGGTTTTGACGGGAACTTCGGTAATGATCCCTCCGCTGGGTCACCAACGGAGACCTTGTTACGACTTTTACTTCCTCTAAATGAGCCTTCG
+
CGGGGGGGGGGGGGGGGGGGGGGGGGGGGGGGGGGGGGGGGGGGGGGGGGGGGGGGGGGGGGGGGGGGGGGDGGGGGGGGGGGGGGFGGGGGGGGGGGGGGGGGGGGGGGGGGGGGDGGGGGGDGGGGGGGEDEGGGGGGGGGGGGGGGGGGGGGGGCEGGGG5CEGGGDC*CFGGGGGECGEFFC/8CEE>8:AFCGFFFC9AFCE7*<:>F7D5CF3*/9)*95/*=>?FFFBFG@FFF4<DD5*7>)<4775*:@593490:?DF9B9:60(44<<<<ABAAFB>AAD4)4)5(####
@M06045:235:000000000-JCY5N:1:1101:23813:6050 2:N:0:CTCAGA
ATATGTGCTGCGTTCTTCATCGATGCCAGAACCAAGAGATCCGTTGTTGAAAGCTTTGATTTATTTATGGTTTTACTCAGAAGTTACATATAGAAACAGAGTTTAGGGGTCCTCTGGCGGGCCGTCCCGTTTTACCGGGAGCGGGCTGATCCGCCGAGGCAACAAGTGGTATGTTCACAGGGGTTTGGGAGTTGTAAACTCGGCAATGATCCCTCCGCTGGTTCACCAACGGAGACCTTGTTACGACTTTTACTTCCTCTAAATGACCAAGTCGTTAGCCCAGATCGGAAGAGCGTCGGAC
+
CGGGGGGGGGGGGGGGGGGGGGGGGGGGGGGGGGGGGGGGGGGGGGGGGGGGGGGGGGGGGGGGGGGGGGGFGGGGGGGGGGGGGGGGGGGGGGGGGGGGGGGGGGGGGGGGGGGGGGEGGGGGGGGGGGGGGGGGGGGGGGGDGGGGGGGGGGCGEGGGGGGGFGGGGGCCFGGGGGGGGGGGGGEGEGGGGGGGGGGGFGGGGGGGGDGGGGGFGFGDGCGGGGFFFFFFF>577<FFFGDFEDDGDFFGFB<?AFFAAA<AA<BF4>?FFFFF?0A?:B?1<:,((39?:<941####
@M06045:235:000000000-JCY5N:1:1101:13633:6054 2:N:0:CTCAGA
ATATGTGCTGCGTTCTTCATCGATGCCAGAACCAAGAGATCCGTTGTTGAAAGTTTTGATTTATTTGTTTGTTTTACTCAGAAGTTCCACTAAAAACAGAGTTTAGGGGTCCTCGGGCGGGCCGTCCCTTTTTACGGGGCGCGGGCTGATCCGCCGAGGCAACGTATAGGTATGTTCACAGGGGTTTGGGAGTTGTAAACTCGGTAATGATCCCTCCGCTGGTTCACCAACGGAGACCTTGTTACGACTTTTACTTCCTCTAAATGACCAAGTCGTTATGCAAGATCGGAAGAGCGGGAGG
+
CFFGGGGGGGGGGGGGGGGGGGGGGGGGGGGGGGGGCGGGGGGGGGGGGGGGGGGGGGGGGGGGGGGGGGGGGGGGGGGGFGGGGGGGGGGGGGGGGGGGGGGGGGGGGGGGGGGGGGGCGGGGGGGGGGGGGGGGGGGGGGGCGGGGGGGGGGGGGGGGGGFGGGGGGGGGGGGGGGGGGGGGEGGGGGGGGGGGGGGGGGGDEGGFGGFGGGGFGFGGGDFGGGFFFFFFFFEEGF4FF>DC=9C3>>@FFF2FAF46))6):BFF49<?<A((4:0:A)4<?2>08??9082;(####
@M06045:235:000000000-JCY5N:1:1101:10523:6065 2:N:0:CTCAGA
ATATGTGCTGCGTTCTTCATCGATGCGGGAACCAAGAGATCCGTTGTTGAAAGTTTTAATGATTAGATCATTGCTCAGACGTATCCGTTAGAGAGGTTGGGTGTGTCTCCGGCGGGCACGCGCCCGGGGACCAGGTCCCCCGGCAGCGAGCGAGGCCCGCAGGCCCGCCGAAGCAACAGGTACAAGTAAACACGGGTGGCACAATGGGACCCCGGAGGGCCCCCGGCACATTAATGATCCTTCCGCAGGTTCACCTACGGAAACCCTGTTACGACTTTTACCTCCTCTAAATTACCCCTCC
+
CGFGGGGGGGGGFGGFGGGGGGGGGGGGGGGGGGGGGGGGGGGFGGGGGGGGGGGGGGGGGGGGGGGGGGGGGGGGGGGGGGGGGGGFGGGGGGGGGGGGGGGGGGGGGGGGGGCGGGGGGGG7FFGGGGGGGGGGGGGGGCEEGGGEGDEEGGGGGGGGCGGGGEEGGDGG8?@CFG6@FGGGGFFCGG?GGEGGDEGGGFGGCCGCFFDGDDD:5)>DDGGGDGF@>599FF?@>6@FFGFGDGDD>5?**926(/7:(4973(4>:89B?1(-(66-))..3.().<>2).-..####
@M06045:235:000000000-JCY5N:1:1101:7473:6074 2:N:0:CTCAGA
ATATGTGCTGCGTTCTTCATCGATGCGAGAGCCAAGAGATCCGTTGTTAAAAGTTGTATTGATTTAAAAGTCTTTCGACTTGATAAACATTCAAAGTAAATAATAAGAGTATGTGATTAAGCAGGGCTTATCTTTAACAACAAGCCCCGATAACAAGTGCACAGGTGTGTATGGATTAAAGAGAACGAGCACATGCACAAAGGCCAGCATCAATTCTCCAAATTCATTAATGATCCTTCCGCAGGTTCACCTACGGAAACCTTGTTACGACTTTTACTTCCTCTAAATGACCAAGTCGTAC
+
CGGGGGGGGGGGGGGGGGGGGGGGGGGEGGGGGGGGGGGGGGGGEGGGGGGGGGGGGGGGGGGGGGGGGGGGGGGGGGGDGGGGGGGGGFGFGGGGGGGGGGGGGGGGGGGGGGGGGGGGGGFEFGGGGGGGGGGGGGGGGGGGGFGGEGGGGGGGGGGGGGGGGGGGGGGGFGGEGFGGGGGGGGDGGDGGGGGFGGGGGGGGFGGGGGGGGGGFGFFGGGGGGGFFFFC5FFFFGFFADGGGDF=FFFFGFFFFFFBFDDE96ACFBF>8;EEEFEFFFF3C<>?C3>E@EF?).####
@M06045:235:000000000-JCY5N:1:1101:7987:6075 2:N:0:CTCAGA
ATATGTGCTGCGTTCTTCATCGATGCGAGAACCAAGAGATCCGTTGTTGAAAGTTTTAACGTTTAATATAAACAATTCAGACAGACTTCAATTGTAACAAAGAGTTTTGTTTTCCTCCCATGGGCGCTCACCAGTCATAAGGCCGACGTGGCAGAGCCATGTCCCATGGAAGCAACAGTAAAAAGGTACACAGTGTGGGTTGATAAAGAATATAAAATTCAATATACATTAATGATCCTTCCGCAGGTTCACCTACGGAAACCTTGTTACGACTTTTACTTCCTCTAAATGACCAAAACTG
+
CGGGGGGGGGGGGGGGGGGGGGGGGGGGGGGGGGGGGGGGGGGGGGGGGGGGGGGGGGGGGFEGGGGGGGGGGGGGGGGGGGGGGGGGGGGGGGGGFGGGGGGGGGGGGGGGGGGGGGGGGGGDGFGGGGGGGGGGGGGGGGGGGGGGGGEDGGGGGGGGGGGGGGGGGGGGGGGGGGGGGGGGCEGGGGGGGGGFGGGGGGGGFGFDGGGGGGDC>AFGGGGGGGFFFFFFFCFCGFFFFCGGFGD?FFFFFFFFFFFFFF@@<EFFFFFFBDDCEEEFFFFBFB>A.:2<A?DF3####
@M06045:235:000000000-JCY5N:1:1101:26444:6079 2:N:0:CTCAGA
ATATGTGCTGCGTTCTTCATCGATGCCAGAACCAAGAGATCCGTTGTTGAAAGTTTTGATTTATTTATGGTTTTACTCAGAAGTTACATATAGAAATAGAGTTTAGGGGTCCTCTGGCGGGCCGTCCCGTTTTACCGGGAGCGGGCTGATCCGCCGAGGCAACAAGTGGTATGTTCACAGGGGTTTGGGAGTTGTAAACTCGGTAATGATCCCTCCGCTGGTTCACCAACGGAGACCTTGTTACGACTTTTACTTCCTCTAAATGACCAAGTCGTTAGCAGAGATCGGAAGAGCGTCGGCA
+
CGFGGGGGGGGGGGGGGGGGGGGGGGGFGGGGGGGGGGGGGGGFGGGGGGGGFFGGGGGGGGGGGGGGGGFGGGGGGGGGGGGGGGGGGGGGGCFGGGGGGGGGGGGGGGGGGGGFGGGGGGGGGGCFG?FFGGGGGEGGGGGGGDGGGFGGGGGGG5CGGGGGGGGGFGGGGGGGGGGFGGGGGG>8EFGEGG9<EBFGGEGGGDGCFCFGCGFDGEGGGGGGGFF@FDFFF>>FG:FFFG**85D3>F@FB*66<94<)6)44AA?6>(9<B6:1,.62:13>?,0(2337((((####
@M06045:235:000000000-JCY5N:1:1101:21946:6091 2:N:0:CTCAGA
ATATGTGCTGCGTTCTTCATCGATGCGAGAACCAAGAGATCCGTTGTTGAAAGTTTTGAAGATTTAAAAATAATCATTCAGACTAATTGTTATAAATCATGTCTTTTTAAAAAAAAGAGTTTATGGATAGAGAGATGTCTTAAAAAGACAAATACTCAGTAATGATCCTTCCGCAGGTTCACCTACGGAAACCTTGTTACGACTTTTACTTCCTCTAAATGACCAAGTCGTTACATGAGATCGGAAGAGCGTCGTGTAGGGAAAGAGTGTAGATCTCGGTGGTCGCCGTATCATTAAGAAT
+
CGGGGGGGGGGGGGGGGGGGGGFGGGGGGGGGGGFGGGGGGGGFGGGGGGGCFGGGGGGGGGGGGGGGGGGGGGGGGGGGGGGGGGGGGGGGGGGEDFGGGGGGGGGGGGGGGGGGGGGGGGGGGGGGGGGFGGGGGGGGGGGGFGGGGGGGGGGGGGGGGGGGGGGGGGGGGGGGGGGGGGGGGGGGGGGGGGGGGGGGGGECGGGFFGGGGGGFGFGGGGGGGGFFFFFFFFFFGFFFAGGGFGGCFFFCAD1>=AFEFF;688@C6@CCECEEC8?D?F1?1(424:.,6)-6:####
@M06045:235:000000000-JCY5N:1:1101:14795:6096 2:N:0:CTCAGA
ATATGTGCTGCGTTCTTCATCGATGCCAGAACCAAGAGATCCGTTGTTGAAAGTTTTGATTTATTTATGGTTTTACTCAGAAGTTACATATAGAAACAGAGTTTAGGGGTCCTCTGGCGGGCCGTCCCGTTTTACCGGGAGCGGGCCGATCCGCCGAGGCAACAAGTGGTATGTTCACAGGGGTTTGGGAGTTGTAAACTCGGTAATGATCCCTCCGCTGGTTCACCAACGGAGACCTTGTTACGACTTTTACTTCCTCTAAATGACCAAGTCGTTATATGAGATCGGAATAGCGTCATAC
+
CGGGGGGGGGGGGGGGGGGGGGGGGGGGGGGGGGGGGGGGGGGGGGGGGGG9FGFGGGGGGGGGGGGGGGGGGGFGGGGGGGGGGGGGGGGGGGGGGGGGGGGGGGGCGFGGGGGGGGGCGGFGGGEGGGFGGGGGGGGGGGGEGGGGGGGGGGGGGGGGGGGGGGGGGGGGGGGGGGGGGGG?EGGGGGGGGGGGGDDGGGGGGDFGF7D:FDFEGEDGCFFGGGFF4>B>DEBFGFFFBFGF@GDDFFFGFF>4<FF<7<):<>AFFF3<A?10:BFF<A<26<:1(1(,4)4:1####
@M06045:235:000000000-JCY5N:1:1101:16936:6103 2:N:0:CTCAGA
ATATGTGCTGCGTTCTTCATCGATGCGAGAGCCAAGAGATCCGTTGTTGAAAGTTGTTTTTATCATAAGAACAAAAAAAATACATTCAATGACTATTGTGTGTGTGTGTAAAAAAACGTAGTAGACTGCTTCAACAGAGTACGAGAGCGCAAACTTTCATATCTCCGTATCCACATAGATCTATTACAGAAGGTGCACAGGTGTAAGTGGGATTGAAGGTGTGGCGTGCACATACTAGAAACACTAGTCAGCAACAGCCACCAATCATTAATGATCCTTCCGCAGGTTCACCTACGGCGGT
+
CGGGGGGGGFGGGGGGGGGGGGGFGGGGGGGGGGFFCFGGGGGGGGGGGGGGFFGGFGGGGGGGGGGGGGFGGGFGG7FGGGE9EFGFGGGDGFFGGFFGGGGFGGGFGGGGGGGGGGGGGGGFFGGGGGFGFFCEF@EGGGG7E6CEGGGGGGFGFDGGGGGGDFGG8DC;CGGFFGFGGGGGGDCFGGGCFFFFGGGGGFGGGGGGFEGGFGGFGFGGGGG4<D?AD>E=@8F@7++1;>CGFGCFFFF6@;@A3AFFFFDDE1;F@B)4)<:<<A24:BFFFBFFABD.3::0-####
@M06045:235:000000000-JCY5N:1:1101:12957:6112 2:N:0:CTCAGA
ATATGTGCTGCGTTCTTCATCGATGCTAGAACCAAGAGATCCGTTGTTAAAAGTTTTTATAGTTCGCTAAGAACACTCAGATGTATCGTCGGGTACAAACAGAGATACTGAAACGCCGGCGGGCTCCCGAAGAAGCCGCCGAAGCAACAAGTTATAATGTTCACAAAGGGTTATGAGTGTAAACTCGGTAATGATCCCTCCGCTGGTTCACCACCGGAGACCTTGTTACGACTTTTACTTCCTCTAAATGACCAAGTCGTTAGCTCAGATCGGAAGAGCGTCGTGTAGGGAAAGCGTGCAA
+
CGGGGGGGGGGGGGGGGGGGGGGGGGGGGGGGGFFGFGGGGGGGGGGGGGGGGGGGGGGGGGGGGGGGGGGGGGGGGGGGGGGGFGGGGGGGGGGGGGGGGGGGGGGGGGGGGGFGGGGGFGGGGGGGGGGGGGFFGGGGGGGGGGGG8FFGGGGGFGGGGGEFG9DGGGGFGFF;FGGGGECGCFGGGGCFGGGGGGGGG5EGGDGEFGGGF**>GE<)9D6FGGFFFEFBBDBFGFFFFGGGBFFDF=*:9007AFE?F0:ADDFF4*5??03>B1742:12:<?B2:(41:02(####
@M06045:235:000000000-JCY5N:1:1101:25581:6157 2:N:0:CTCAGA
ATATGTGCTGCGTTCTTCATCGATGCGAGAGCCAAGAGCTTCGTTGTTGAAAGTTGTATTTTGAATTGTTTATTCATAATATTTTTCAGACAAAGAGTTAAAAAATAAAGGTTGATTTTTGGTCGATCTCCATGAAGCAGAACGACTGACATTGCACACAAGGTGGATATGTGTTTAAAAAGTGCCATAAAACACTTATTATGAATGATCCTTCCGCAGGTTCACCTACGCATACCTTGTTACGACTTTTACTTCCTCTAAATGACCAATTCGTTCACACAGATCGGAACACAGTCTGCGT
+
B,6<CCDGGEEBFGGGGFCE@DGFGGCE@+6C<@C<@@,6,;CFGG:,C6,;;FC<E<ECFF,,CEC<ECFE@E<,EC,CFEFGGG8,@@DFE,,C@BC,,:,B>F<9,A?FE,=5??FFF@D<CC@445C?,CCD,,AAE,@74BEC,4@EFBCD87=C646@>8+@ED9,,8BD,E9EE6=DC=,>>D3,,,@==D::EGGGFC:9FCFGFGG>500@*AC8@=96AA49*39ACF6B4+:*2CCDA>>081>8*:@<CC?)>EF;8)993;;((..(/((..6((3(.(.(.))####
@M06045:235:000000000-JCY5N:1:1101:10312:6171 2:N:0:CTCAGA
ATATGTGCTGCGTTCTTCATCGATGCCAGAACCAAGAGATCCGTTGTTGAAAGTTTTGACTTATTCAGTACAGAAGACTCAGAGAGGCCATAAATTATCAAGAGTTTGGTGACCTCCGGCGGGCGCCCGCGGTGGGGCCCAGGGGCGCCCGGGGGGTAAACCCCGGGGCCGCCCGCCGAAGCAACGGTTTAGGTAACGTTCACAATGGTTTAGGGAGTTTTGCAACTCTGTAATGATCCCTCCGCTGGTTCACCAACGGAGACCTTGTTACGACTTTTACTTCCTCTAAATGACCAACGGT
+
CGGGGGGGGGGGGGGGGGGGGGGGGGGGGGGGGGGGGGGGGGGGGGGGCFFGGGGGGGGGGGGGGGGGGGGGGGGGGGGGGGGGGGGGGGGGGGGGGGGGGFDGGFGGGGGGGGGGGGGGGGGGEGGGGGGGGGGGGGGGGGGGGDCECEGEGGGGGCFGGGGGGGGGGGGGGGGGGGGGGGGGGGCCEGCGGGGGGGGGGGGFGCFGFGG:FDFFD@CFFGGGGGFFFFFFFFFFFFFF?4DGF3DGFFF7@FD:?BB(29<07>A=BB4467??AB2<BB>AA<<A)4:))57?:####
@M06045:235:000000000-JCY5N:1:1101:16385:6181 2:N:0:CTCAGA
ATATGTGCTGCGTTCTTCATCGATGCAAGAGCCAAGAGATCCATTGTTAAAAGTTGTCATTAATTTTGGATACAATTGAAATCTGTCAAACAAAAACAAGCGTCTATGTGGATCCGACTTTCGTCTTCACCGCGAGTATTATAATATTGGACGAGCCAATATGACAATACCCACACCTAGCCTGGCCAAAAGGCACAGGTTCGGGTTAATTTGTGGTGTGCTGTTACACAACACCACATCATGATTTGTTAATGATCCTTCCGCAGGTTCACCTACGGAAACCTTGTTACGACTTTTTCCT
+
CGGGGGGGGGGGGGGGGGGGGGGGGGGGGGGGGGGGGGGGGGGGGGGGGGGGGGGGGGGGGGGGGGGGGGGGGGGGGGGGGGGGGGGGGGGGGGGGGGGGGGGGGGGGGGGGGGGGGGGGGGGGGGGGGGGGGGGGGGGGGGGGGGGGDGGGGGGGGGGGGGGGGGGGGGGGGGGGEGGGGGGFGGGGGGGGGGGGCCFGGGGGGGGGGGGGGGGFGFGCFGGFGGFFFFB9AE>FFFFAFGGGFGFGFFFFFFEFFFFFF@FF;>@FF=<EE@@FFFBF;BFBFFBADDFBFBFFD####
@M06045:235:000000000-JCY5N:1:1101:24814:6211 2:N:0:CTCAGA
ATATGTGCTGCGTTCTTCATCGATGCCAGAACCAAGAGATCCGTTGTTGAAAGTTTTGATTTATTTATGGTTTTACTCAGAAGTTACATATAGAAACAGAGTTTAGGGGTCCTCTGGCGGGCCGTCCCGTTTTACCGGGAGCGGGCTGATCCGCCGAGGCAACAAGTGGTATGTTCACAGGGGTTTGGGAGTTGTAAACTCGGTAATGATCCCTCCGCTGGTTCACCAACGGAGACCTTGTTACGACTTTTACTTCCTCTAAATGACCAAGTCGTTAACTGATATCGGAAGAGCGTCCATC
+
CGGGGFGGGGGGGGGGGGGGGGGGGGGFFGGGGGEG@FGGGGGGGGGGGGGGGGGGGGGFGGGGGGGGGGGGGGGGGGGGGGGGGGGGFGGGGGGGGGGFGGGGGG?FEFGGGGGGGGGGGGGGGGFFGFCFGGGGGGGDGGGGGGGGFGGGGGGCECGGGGGGGG>FGGFFCFE@FGGCCEGGGGGGGGGG?EGGGGGFCGDGGGGFFFGGCFFEDBDGGGGG=C??@E:>B5>>FF=FFG**0CDDDFFGFFFFDBFBAA>A)))995:AABFFFFA)).)).632180(3?B;(####
@M06045:235:000000000-JCY5N:1:1101:16046:6213 2:N:0:CTCAGA
ATATGTGCTGCGTTCTTCATCGATGCCGGAACCAAGAGATCCGTTGTTGAAAGTTTTAATGATTTGATCATAGACTCAGACTCACTATTCAGACAGGGTTCCAGGGTGCGTCGGCGGGCGCGGACCCGGGGGCAGAAGCCCCCCGGCGACCGGGGCCAGGCCCCAGTGGGCCCGCCGAGGCAACGCGGTCATGGTAAAGACGGGTGGGAGGTTGGTCTCGTTGGAACCCGCGCTCCGTAATGATGCTTCCGCTGGTTCACCTTCGGACACCTCATTACCAATTATTCTCCCTCTAAAACTG
+
B<;C,-6<FAFCG@7FC6FGC@,,CFEC@CGEF<FE,6;E<CCFD:6,C,,<CEDGGG@F9EFFFA@,C,9,<6C6C,96B<EGF@AF6C<EA<,CDGFE<=<FGCF7F@4>F7@CE+@@F:F:=+@<FGGGGGE@,,?FBE@EG*:88:EBCED8C*;8CGGC**<A8>A8*/:8*//***/2*:*/:C59A?@+3A+0;*;:7C5CC*999CG)*=*7977***0.8)((00))/..7)**2**2*/)0*))4?)916).),(,1>5:(.((.6)4)-.,6)))...)((,(4).####
@M06045:235:000000000-JCY5N:1:1101:19175:6225 2:N:0:CTCAGA
ATATGTGCTGCGTTCTTCATCGATGCCAGAACCAAGAGATCCGTTGTTGAAAGTTTTGACTTATTCAGTACAGAAGACTCAGAGAGGCCATAAATTATCAAGAGTTTGGTGACCTCCGGCGGGCGCCCGCGGTGGGGCCCAGGGGCGCCCGGGGGGTAAACCCCGGAGCCGCCCGCCGAAGCAACGGTTTAGGTAACGTTCACAATGGTTTAGGGAGTTTTGCAACTCTGTAATGATCCCTCCGCTGGTTCACCAACGGAGACCTTGTTACGACTTTTACTTCCTCTAAATGACCAAGAAC
+
CGGGGGGGGGGGGGGGGGGGGGGGGGGGGGGGGGGGGGGGGGGFGGGGGGGGGGGGGGGGGGGGGGGGGGGGGGGGGGGGGGGGGGGGGGGFGGFGGGGGDGGGGGGGGGFGGGGGGGDGGGGGGGGGGGGGGGGGGGGGGGGGGGGGGGGDGGGGGGGGGGGGGGGEGGGGGGGGGGGDGG6ECED8?EFGF@E@CCFFCC99?7CC:?DF>FGFG3CFFFGFGD6?4@>2=?@F>@7FFGGGDCGC5?FC?7<FFEE2((4<F<AFF*6:2136AFADFFF<<AAAA).-))5:(####
@M06045:235:000000000-JCY5N:1:1101:22317:6239 2:N:0:CTCAGA
ATATGTGCTGCGTTCTTCATCGATGCCAGAACCAAGAGATCCGTTGTTGAAAGTTGTAATTATTACATTGTTACTGACGCTGATTGCCATTACAAAAAGGTTTATGGGTTGGTCCTTGTGGTGGGCGAGCCCACCAAGGAAACAAGAAGTACGCAAAAGACACGGGTGGAATAATTCAGCAAGGCTAGCCACCCCGAGAGGTGCCAGCCCGCCTTCATATTTGTGTAATGATCCCTCCGCAGGTTCACCTACGGAGACCTTGTTACGACTTTTACTTCCTCTAAATGACCAAGTCGTCTAC
+
CGGGGGGGGGGGGGGGGGGGGGGGGGGGGGGGGGGGGGGGGGGGGGGGGGFGGGGGGGGGGGGGGGGGGGGGGGGGGGGGGGGGGGGGGGGGGGGGGGGGGFGGGGGGGGGGGGGGGGGGGGGGGGGGGGGGGGGGGGGGGGGGGGGGGGGGGGGGGGGGGGGGGGGGGFGGGGGGGGGGGGGGGGFFGGGGGGGGD5EGGG5?FGGG5CDDDDCFGFC+;CF:CFFFFFE?AFFFGFFFEGGCFGGCFFFGBFFE9:F?AFFBABFFEFFFAA>>FFAAFFFFFBBA2>:209::4####
@M06045:235:000000000-JCY5N:1:1101:24698:6256 2:N:0:CTCAGA
ATATGTGCTGCGTTCTTCATCGATGCCAGAACCAAGAGATCCGTTGTTGAAAGTTTTTATTTATTTGTTTATGTGTCACTCAGAGGAGAAAACCACTAAAGACATAAGAGTTTGGGGCCTCCGGCGGGCGCCTGGTTCCGGGCCCGAAGGCGCCGGGGCGGTCCCGCCGAAGCAACAATATGGTAAGGTTCACCAAGGGTTTGGGAGTTTGTAAACTCGGTAATGATCCCTCCGCTGGTTCACCAACGGAGACCTTGTTACGACTTTTACTTCCTCTAAATGACCAAGTCGTTAGGCCCAT
+
CGGGGGGGGGGGGGGGGGGGGGGGGGGGGFGGGGGGGGGGGGGGGGGGGFGGGFGGGGGGGGGGGGGGGGGGGGGGGGGGGGGGFGGGGGGGGGGGGGGGGGGGFGGGGGGGGGGDGGGGGGGGGGEGGGGGGGGGGGGGEDGGGGGEGGGGGGGGGGGGGEGGFEGGCC>CECGG:EGFA9CGGGGGGGGGG7@8CGGGGG8EGGGECFG47DGF74CGGFCFFF?BFFFFFEF57>@FFGGDF5**00517))*-874A:<B?F<6*=-597<AB2<<B<AA2):(6<???:0((####
@M06045:235:000000000-JCY5N:1:1101:6680:6266 2:N:0:CTCAGA
ATATGTGCTGCGTTCTTCATCGATGCCAGAGCCAAGAGATCCGTTGCTGAAAGTTTTGATTGCTTATTTATAAAGACTCAGAAGATTCCGCTAGAAAACAAGAGTTTGGCCTCCGGCGGGCGGCGCGGGGGCGCTGGTCCACCCGGCATCCCGCCGAAGCAACATGATATGTTCACAATGGTTTGGAGTTCAGAAGACTCTGTAATGATCCCTCCGCTGGTTCACCAACGGAGACCTTGTTACGACTTTTACTTCCTCTAAATGACCACGTCGTTATCCCAGATCGGAAGAGCGTCCTGGG
+
CGGGGGGGGGGGGGGGGGGGGGGGGGGGGGGGGGDGGGFGFGGGGGGGGGGCFF@FGGGGGGGGGGGGGFGGGGEGGGGGGGGGGG9FGGGGGGFCGGGGGGGGGGGGGGGGGGEE@FGGGGGGGEGGGGGGGGGGCFCFGGGGGCGGGGGGGGGGGGCGEGGGGGGGFFFGGGGGFFAFGGCFGG?6CFEGGGCFFGGGGGFGCGFGGGDFGFGFGDGGGFCFGG47>E0?EB@FGFFFF>F53>CC=F@FFF4FDFF<<AA243:F)74(,90(..<5?7(,,4:2:0<<2(46(####
@M06045:235:000000000-JCY5N:1:1101:3569:6281 2:N:0:CTCAGA
ATATGTGCTGCGTTCTTCATCGATGCCGGAACCAAGAGATCCATTGTTGAAAGTTTTGACAATTTTCACAGTACTCAGACAGCCCATCTTCATCAGGGTTCACAGAGCGCTTCGGCGGGCGCGGGCCCGGAGACGTGCGTCCCCCGGCGGCCAGGTGGCCCCGGTGGGCCCGCCAAAGCAACAGGTGTATAGAGACAAGGGTGGGAGGTTGGGGCGCGAGGGCCCGCACTCGGTAATGAACCTTCCGCAGGGTCACCGACGGAACACTTGTTACGACCTTTACGTCCTCTAAATGACAGCG
+
CEGEFCFEFEFF=8@,;CFFGEF<EFEFGGGGFC@FGFG<FGFFCCEFFFEFEEE,,CFGGGGFCEGGGGFEFGGFGGGG?ECFGEFCDFEGDF,CEFFEFFGGGGFFGGF7FGGGGGG+3+@FCFBFFGFFE7<DFGGC8B:8>BGEGG8:EFG<FG6=CEGGCEGDEEECC=8*C:A6CG@;E<C<++<@@CGF**8AC;;=ECE=>*9DG)9>3>5<DGCDCD)<7)48:B)7*9**0**2)*99)7@)754FB).6964:6(.*/9:2-63(((-4-4:(4:?(:AD:A<B94####
@M06045:235:000000000-JCY5N:1:1101:18841:6325 2:N:0:CTCAGA
ATATGTGCTGCGTTCTTCATCGATGCCAGAACCAAGAGATCCGTTGTTGACAGTTTTGATTCATTTGTTTTTGCTTGTGCAACTCAGAGAAGAAATTCCGCCCGCTGGGCGTAATGCCCGCGAGTTTGGGGTCCCTGCGGCGGGCGCCTGGGTCCGGCGCCGGCGCGGGGGCCGGCGGCCGGGGCGTTCCCGCCGAGGCAACCGAGGTAAGGTTCACAGTGGGTTTGGGCGCTGTATAACTCGGTAATGATCCCTCCGCTGGTTCACCCACGGTGACCTTGTTACGACTTGTACTTCAGGA
+
8C,CCE@C@<CFB@EGGGGGFF,6EF8A6<CFG8,CF<,CEFG@6:F@<<6EFCEFC@F@ADGG@FAC@@@DFA<<FFEDE@@<FGECFGGGC<,<FGGCGEEFE:::FFFCD7=FE,,4+8@>66AFCG7F=?FEFD@FGC@8CEEECGFGF8DE=E8EG>CE>85:C8****:::/?EDC8*/:EE5:C8E>E*2?C5/C*2/:5:4<70:D>67*2*2299*7.)<)4(0.<@F?BF*:775*7:=@?G?7)7?5>(-032<ABF)),(-((-)).))-.-)3:9B6)5<AAA2####
@M06045:235:000000000-JCY5N:1:1101:15867:6332 2:N:0:CTCAGA
ATATGTGCTGCGTTCTTCATCGATGCCAGAACCAAGAGATCCGTTGTTGAAAGTTTTAATTGATTGTGTTTTTACTCAGAAGATACTGAAAATAACAGAGTTTGTTGGGTCCTCTGGCGGGCCGCTCCCGTTTTACGGGGAAGCGGGGAGCCGCCGAGGCAACGTTGTAGGTATGTTCACAGGGGTTTGGGAGTTGTAAACTCGGTAATGATCCCTCCGCTGGTTCACCAACGGAGACCTTGTTACGACTTTTACTTCCTCTAAATGACCAAGTCGTTATTTTAGATCGGAAGAGCGCAGC
+
CGGGGGGGGGGGGGGGGGGGGGGGGGGGGGGGGGGGGGGGGGGGGGGGGGGGGGGGGGGGGGGGGGGGGGGGGGGGGGGGGGGGFGGGGGGGFGGGFGGGGGGGGGGGGGGGGGGGGGGGGGGGGGGGGGGGGGGGGCC7EEGGGGGG>*@EGGGGGGCGGGGGGGGGD?FGGGGGFFFGGGGGGGGGDGG>EEGGGGGDG?FGGGFE7+:CFFGFGFGGGGGGGGFFFFBBF::BDFFFFGGGFC99>E5D?F<FBFFFFAA<2<2=?F::B)6:?FFFF<A23)6:101(47:?(####
@M06045:235:000000000-JCY5N:1:1101:8855:6353 2:N:0:CTCAGA
ATATGTGCTGCGTTCTTCATCGATGCCAGAACCAAGAGATCCGTTGTTGAAAGTTTTGTGTTTGATTATACAATCACTTGTTTTCGTTCAGACGACACGTTTCGGTACAAGAGTTTGTGTGGTTGGGCCATCGGCGGACGCTCTCCAGGGGCACGAAGGGCCCCCGGCGGCCGGCGTGCGACCAGTTGGTCACGAAACGCGCGGCCGGTCCGCCGAAGCAACGACAAGGTGTGGTAGACACAGGGTTGGGAGGTTCGGGCGCGCGAGGGCGACCCTCAACTCGATCATGATCCTTCCACAC
+
CGGGGGGGGFGGGGGGGGGGGGGGGGGGGGGGGGGGGGGGGGGDEEGGGGGGGGGGGGGGGGGGGGGGGGGGGGGGGGGGGGGGGGGGGGGFGGGGGGGFGGGGGGGGGGGGGGGGGGGGGGGGGGEGGGGGDDGDGGGGGGGGGGGGGGGGDCEGGGCGGGGGGGGGGGGGGGGCGEGEEGGGF9FGGGG7EE?E=EGGGGGGEEGDGGCDGGD>DFGGGGGGGDEFFF?<55)977FFFC5F>59DB>FDD7<F>DF;--91((4BB>>0((4(-44(-5:08(44)6.<>ABFB####
@M06045:235:000000000-JCY5N:1:1101:13428:6371 2:N:0:CTCAGA
ATATGTGCTGCGTTCTTCATCGATGCCAGAACCAAGAGATCCGTTGTTGAAAGTTTTGATTTATTTGTTTGTTTTACTCAGAAGTTCCACTAAAAACAGAGTTTAGGGGTCCTCGGGCGGGCCGTCCCTTTTTACGGGGCGCGGGCTGATCCGCCGAGGCAACGTATAGGTATGTTCACAGGGGTTTGGGAGTTGTAAACTCGGTAATGATCCCTCCGCTGGTTCACCAACGGAGACCTTGTTACGACTTTTACTTCCTCTAAATGACCAAGTCGTTACAAGAGATCGGAAGAGCGGGACA
+
CGGGGGGGGGGGGGGGGGGGGGGGGGGGGDGGGGGGGGGGGGGGGGGGGFGGGGGGGGGGGGGGGGGGGGGFGGGGGGGGGGGGGGGGGGGGGGGGGGGGGGGGGGGGGGGGGGGGGGGGGGGGGGGGGGGGGGGGGGGGGGGGGGGGGGGGGGGGDGGGGGGGGGGCFGGCGGGGGGGGFGGGGGGGDGGGGGGGGGGGGGGGGGGGGGGCFGGFGFGDGDFGGFFFFFBFFFB>F>F4@FC7BGGD>@FFFFFFFFFDF2AAFBFFFFBF<A?F8:FFA718(.5?:?6;FBF((####
@M06045:235:000000000-JCY5N:1:1101:22173:6373 2:N:0:CTCAGA
ATATGTGCTGCGTTCTTCATCGATGCACGAGCCAAGAGATCCACCGTTAAAAGTTGTCATTTATTATAATTAATAAAAGATATTCCAACAAAAAATCAAAGTTGTTCAATTAATATGGGGGGAAAACACAGGGCCTTCCCCCCAAAGACAGACAATACAAGTTCACAGGGGTTGTTTTTGGATTTGGTAATGATCCTTCCGCAGGTTCACCTACGGAAACCTTGTTACGACTTTTACTTCCTCTAAATGACCAAGTCGTTACCCTAGATCGGAAGAGCGTCGTGTAGGGAAAGAGTGGGGC
+
CGGGGGGGGGGGGGGGGGGGGGGGGGGGGGGGGGGGGGGGGGGGFGGGGGDFGGGGGGGGGGGGGGGGGGGGGGGGGGGGGGGGGGGGGGGGGGGGGGGGGGGGGFGGGGGGGGGGF9A@FGGGGGDGGGGG7FFGFGGGGGGGG>C8EGGGGCEFFGGGGGGGGGGGGGGEGGGGGGGGGGFGGGGGFGGEGFFGGCGCGGDEGFFGGGGGGGD)3>DGGGGGCD@FFFFB>FFFGFFFFFDFFG7DF=7FFFFFAB>?F?6.4:0*68611:>??:67?07?2()-4<1(2:?<)####
@M06045:235:000000000-JCY5N:1:1101:4013:6410 2:N:0:CTCAGA
ATATGTGCTGCGTTCTTCATCGATGCCAGAACCAAGAGATCCGTTGTTGAAAGTTTTGACTTATTAATTAAGTTTACTCAGACTGCAAAGTTACGCAAGAGTTTGAAGTGTCCACCCGGAGCCCCCGCCCGAAGGCAGGGTCGCCCCGGAGGCAACAGAGTCGGACAACAAAGGGTTATGAACATCCCGGTGGTTAGACCGGGGCCACTTGTAATGATCCCTCCGCAGGTTCACCTACGGAGACCTTGTTACGACTTTTACTTCCTCTAAATGACCAAGTCGTTAACCTCGATCGGAGTGT
+
?EFFGGFGGGGGEEGGGFGGGGGFDGGFGGGGGGGGGGGGGGGFGGGGGGGGGGCGFF@FFG,E<FGGGGGGEGFGGGGGGFGGGGFFGGFGFGEGCGDCEFFGGFGGC=FCFGGEFG7:FFCGGECFEGCG:FEGGCEGGGGGGG+=BCEDDGFGCFGFGGGGGGGCFGCFFEC2>FFGGGGG;CFFCE>E5*C9CC7<=CCC==EGG+::FGDFCAC@C<FC<GEEE)4>8FFFDFDB:))/7*7C@FFGF)(02F=AFFFFF)-6*9<9:<A(),896121(4946((-3(4,(####
@M06045:235:000000000-JCY5N:1:1101:24196:6502 2:N:0:CTCAGA
ATATGTGCTGCGTTCTTCATCGATGCCAGAACCAAGAGATCCGTTGTTGAAAGTTTTGATTTATTTATGGTTTTACTCAGAAGTTACATATAGAAACAGAGTTTAGGGGTCCTCTGGCGGGCCGTCCCGTTTTACCGGGAGCGGCCTGATCCGCCGAGGCAACAAGTGGTATGTTCACAGGGGTTTGGGGGTTGTAAACTCGGTAATGATCCCTCCGCTGGTTCACCAACGGAGACCTTGTTACGACTTTTACTTCCTCTAAATGACCAAGCCGTTACACGAGACCGGAGGAGCGGCTGGC
+
CFFEE@EFGGGGGGGGGFGGGGGGCGGFGGGGGGGGGGGGGGGGFGGGFGFGGFGGGD,FFGGGGGF@<FEFGGGGGGGGGGG@FGGGGGGGGADGFGGGGGGFDFGFFGGGGGGFAFGGGGDGEGGGF<FGGGGGEEGCEEGG+@CFFADEGGGGGGGGGGGFG,>D,?;DFFGFCFGGGGGEGGGDC*8BB5:99CF;EEGG57E7CE7:C6>><BCG<5FGF>=F>@?9@EFFC6??@F*28CCD>64*/9A?2@4-))-6>D36)7(((4:??BA<:02,-(,39(4::?906####
@M06045:235:000000000-JCY5N:1:1101:21843:6506 2:N:0:CTCAGA
ATATGTGCTGCGTTCTTCATCGATGCCAGAACCAAGAGATCCGTTGTTGAAAGTTTTAACTTAATTCAAGTGCGAAGACTCAGAGAGGCCATACGGTGTTCAGGGTTACGTAACCTCCGGCGGCGCCTTGGGGAGGCGATGGCCCAGAGGTGTGGGGGCCGCCCGCCGAAGCAACGGTTTCGGGTACGTTCGCGATGGTTTGGGAGTCTTGCAGCTCTGTAATGATCCCTCCGCTGGTTCACCAACGGAGACCTTGTTACGACTTTTACTTCCCTTAAATTACCAAGTCGTTACCTTTCAC
+
CFGFGAEDE,EF@FECFGFGGGGGGCE@FGG8FF8CEFFG,CE<E:BC<9,,E6<EEFGGGFFCCEGGCFCGDFEGGGF<EGFA@<FGGGGGGGGEGGBCEEGEFGGGGGGGGGFDCFGGGC>C7=@FFF8>FFGCG7:<8CE>>EG?F>DGGDD>CGECC>8B>EGGC1:E88CGD*;:<CECGGGGG?6*?E52/;<9C=GGGG=C>+:77CF<C6FGFFG770=B4?08>@3)97=/8:74<DC<355*00)9)79.(4938).9**64>(--54:<)3294:0446::::A<.####
@M06045:235:000000000-JCY5N:1:1101:14488:6509 2:N:0:CTCAGA
ATATGTGCTGCGTTCTTCATCGATGCCAGAACCAAGAGATCCGTTGTTGAAAGTTTTTACTTTATTTAGTTTGGTACTCAGACGACATGGTTCTTCAAGAGTTTTAAGAGGTTGGCCATCGACGGGCACTGTCCAGCGGGGGTTAAGACCCGCCGGCAGCCGACAGATCCTGTCGACAGGCCCGCCGAAGCAACGTGGTAAGGTAGACACAGGGTTGGAGGTCGGGCCAGAAGACCCTAACTCAGTAATGATCCTTCCGCAGGTTCACCTAAGATTGCAAGTTAGCGAAATGTCACACCGA
+
CGGGGGGGGGGGGGGGGGGGGGGGGGGGGGGGGGGGGGGGGGGFGGGGGGGGGGGGGGGGGGGFGGGDGGGGGGGGGGGGGGGGGGGDGGGGGGGGGGFABFGGGGGFGGGGGGGGGGGGGGGGGGGGGGGGGGGGGGGGGGGGGGGGGGGGGGDEGGEGGD5EEGGGGGGGGGGGGGGGGDDGGGGEECGGFFE*:EACGGFGGGCCFGFGGGGFGFFGGGGGGGFFEFFFFFFFGFF?@*:FFGGG4=@7@FFFFF569B9:?FBFF@??FAAF?2522<A2<)7BF(8A-):A)####
@M06045:235:000000000-JCY5N:1:1101:16509:6537 2:N:0:CTCAGA
ATATGTGCTGCGTTCTTCATCGATGCCAGAACCAAGAGATCCGTTGTTGAAAGTTTTGTATACTATTAAAGTAACTAAATCAGACTACAAGTATCCCAATTATTTGTTGACAAAATGGTTTGGTATGTATCCTCTGGCAGAACACAGGGCTCTGCCAAAGCAACTAAGAAAAAAATAACATAGGGTGAAGAGTGTAAGAGTAGTTCAGTACTTACATACCGAAGCTACCCTCAATAACTCAATAATGATCCTTCCGCAGGCTCACCTACGGAAACCTTGTTACGACTTTTACTTCCCGGAG
+
-F<FGGGGGAEFGGGGGAFGGF,CFEF@CFGFGGGF<<@ECDCGFDFGGG@@,EEGG<CEGCFGGGGGGFFFCGFFGDGFFFGGGGCG@FCCCCCCEDFEFE9B,,CFEF@FAFEBFF<?EGGGGGGEC9BFGGGFGFGDFGG88DD8ED88EGGFGG8DFGGF=FGGG,D,>+>,@9=DF=38,7CFCFA8DEFFDF9@DFGFGGG=E:?=CFGFDFFGDDGGD*BAFA:>A5B+?4=8?F>7F+2=69BGC9=A(?)/(8=EE(*6A:12;((//7)>AC?(7>??9))77C?A(####
@M06045:235:000000000-JCY5N:1:1101:13958:6543 2:N:0:CTCAGA
ATATGTGCTGCGTTCTTCATCGATGCCAGAGCCAAGAGATCCGTTGCTGAAAGTTTTGATTGCTTATTTATAAAGACTCAGAAGATTCCGCTAGAAAACAAGAGTTTGGCCTCCGGCGGGCGGCGCGGGGGCGCTGGTCCACCCGGCATCCCGCCGAAGCAACATGATATGTTCACAATGGTTTGGAGTTCAGAAGACTCTGTAATGATCCCTCCGCTGGTTCACCAACGGAGACCTTGTTACGACTTTTACTTCCTCTAAATGACCAAGTCGTTATTTCAGATCGGAAGAGCGTCGATGT
+
CGGGGGGGGGGGGGGGGGGGGGGGGGGGGGGGGGGGGGGGGGGGGGGGGGFGGGGGGGGGGGGGGGGGGGGGGGGGGGGGGGGGGGGGGGGGDGGGGGGGGGGGGGGGGGGGGGGGGGGGGGGGGGGGGGGGGG>CEGGGGGGGGGGEGGFEGGGGDGGGGDGGGGGGGGGGGGGGGGGFCFGGGGGGGGGGGGGGGGGGGGGGGGGGGGDGGGGFGFGG<FFGGGFFFFFBEFFFFBFFFGGGFGG:BFF7@?AF2@?AA>BFFFFFFFFFFF??FFA<AB<<BF08?><BB>>B(####
@M06045:235:000000000-JCY5N:1:1101:13945:6570 2:N:0:CTCAGA
ATATGTGCTGCGTTCTTCATCGATGCCAGAGCCAAGGGATCCGTTGTTGAAAGTTTTAATTTATTTGCTTGTTTACTCAGAAGAAACATTATAGAAACAGAGTTTAGGGGTCCTCTGGCGGGCCGTCCCGTTTTACCGGGAGCGGGCTGATCCGCCGAGGCAACAAGTGGTATGTTCACAGGGGTTTGGGAGTTGTAAACTCGGTAATGATCCCTCCGCTGGTTCACCAACGGAGACCTTGTTACGACTTTTACTTCCTCTAAATGACCAAGTCGTTACGTTAGATCGGAAGAGCGTAAGA
+
CGGGGGGGGGGGGGGGGGGGGGGGGGGGGGGGGGGGGGGGFGG@FFEGGGGGGGGGGGGGGGGGGGGGGGGGGGGGGGGGGGGGGGGGGGGGGGGGGGGGGGGGGGGFGGGGGGGGGGGGGGGGGGGGGGGFFGGGGGGGGGGGGGGGGGGGGGGGGGGGGGGGFGGFGGGF,:EGGGGGFFCEGGCEGGFGGGGFGGGGCGCGGGGFFFFGGGG:DFGGGGCFGGFFFFFBEB>DGFF*=::*/99DDBBGFFFFBF@<2<DF9AFF?FB094816(((.8::4))4:32;(8:0,####
@M06045:235:000000000-JCY5N:1:1101:10180:6579 2:N:0:CTCAGA
ATATGTGCTGCGTTCTTCATCGATGCCAGAACCAAGAGATCCGTTGTTGACAGTTTTGACTTATTTAAGTACAGTACTCAGAGAGGCCTTTTAGTTAAACAAGAGTTTTGGGTACCTCCGGCGGGCGGTCTAGCGGGGCGCCTTTCCCTGGGGAAGGGCGCCCACCCGCCGAAGCAACTGTTTAGTGGTAGGTTCACAATGGTTTAGGGGAGTTTTTCAACTCTGTAATGATCCCTCCGCTGGTTCCCCAACGGAGACCTTGTTACGACTTTTACTTCCTCTAAATGCCCAAGTCGTGTCC
+
CGFGGGGGFDFGGDEGGGGGGGGGGCFGFGGFGFF@EAFGGGGG8FGGGC,EFF<FFFGGGGGCFGFFGGFGFFGGCFFCFAF<:CFG<ADGGGGGGFDEAFFGGGFGFC@FGGFEADBCGDDEGGGDGGGF,=FGGCFGCCBECGFCBFGF@GCC*=EECBEDG>GDEGD*C=CFFF<EGCFFFFCCEC+8A99<CEFGGF+2:C0<CEDD/*:@G4*::**2;F47B42)6*.?*))8>G)C9**>>>FG@:65>F>>3)5.).-.7>6)-6<94>4)).)4)-))51)((-.4,####
@M06045:235:000000000-JCY5N:1:1101:18080:6611 2:N:0:CTCAGA
ATATGTGCTGCGTTCTTCATCGATGCCAGAACCAAGAGATCCGTTGTTGAAAGTTTTGACTTATTCAGTACAGAAGACTCAGAGAGGCCATAAATTATCAAGAGTTTGGTGACCTCCGGCGGGCGCCCGCGGTGGGGCCCAGGGGCGCCCGGGGGGTAAACCCCGGGGCCGCCCGCCGAAGCAACGGTGTAGGTAACGTTCACAATGGTTTAGGGAGTTTTGCAACGCTGTAATGATCCCTCCGCTGGTTCACCAACGGAGACCTTGTTACGACCTTTACTTCCTCTAAATGACCAACGTT
+
CFGFDGGGGGGEGGGGGFGFGGGGGGGFGFGGGGGGGGC<FFFFFGGGGGGGGGGGGGGGGGGGGGGGFGGGGFGGGGGGGGCCDFGGFCGGGGGGGGGGGGGGGFGFGGGGG<FFGGGGG@::FGEEFGGDFFFCCFFEEFF:CE1BCEGC:CGCEG6FGGD>*:*::EGC5EG5C8EEGGGDGEE8@/+@FGCFFGEFFECFFG9FFG*7CDDFGEGGGGGGGG)55@:AF??FFF?4:<35@C5C)98:F?25:5549012779?F*)4(((4).6:99)))).)6))6272).####
@M06045:235:000000000-JCY5N:1:1101:9794:6631 2:N:0:CTCAGA
ATATGTGCTGCGTTCTTCATCGATGCCAGAACCAAGAGATCCGTTGTTGAAAGTTGTAACTATTATGTTTTTTCAGACGCTGATTTCAATTACAAAGGGTTTAAGTTTGTCCAATCGGCGGGCGGACCCGCCGAGGAAACGAAGGTACTCAAAAGACATGGGTAAGAGATGGTAGGCAAAGCCTACAACTCTAGGTAATGATCCTTCCGCAGGTTCACCTACGGAAACCTTGTTACGACTTTTACTTCCTCTAAATGACCAAGTCGTTACGGGAGATCGGAAGAGCGTCGTGTAGGGATGC
+
CGGGGGGGGGGGGGGGGGGGGGGGGGGGGGGGGGGGGGGGGGGGGGGGGGGGGGGGGGGGGGGGGGGGGGGGDGGGGGGGGGDGGFGGGGGGGGGGGGECFEFFGGGGGGGGGGGGGGGGGGGGGGGGGGGGGGCGGFGGGGEEGGGGGGGGFGGGGDFFFFGGFGGFGGGFGFFEGGGGCFGG?88FGGGGGGGGGF?FGGGGFFFFGGGGGGF?FFGGGGD33CDFFFA<FFFF335<:7>CFGGGF??DFFB?BFFFF619A0:@3>BFFF>07??6??6(31>7?F>::?FBB####
@M06045:235:000000000-JCY5N:1:1101:22349:6631 2:N:0:CTCAGA
ATATGTGCTGCGTTCTTCATCGATGCCAGAACCAAGAGATCCGTTGTTGAAAGTTGTAATTATTGTTTGTTTTCTGACGCTGATTGCAACTACAAAAAGGTTTGATAATGTCCAACCGGCAGGCAAGCCCGCCGAGGAAACATACGGTACGCAAAAGACAAGGGTGCAGCAAGGACCGAAGTCCGCTGTTTTGATAATGATCCTTCCGCAGGTTCACCTACGGAAACCTTGTTACGACTCTTACTTCCTCTAAATGACCAAGTCGTTACCTAAGATCGGAAGAGCGTCGTGTAGGGAGAGA
+
CGFGGGDGGEGGFECGGGDFGGFGGDFFD@FGGGGGGGFFGCFGGGEGGGGGGGGGGGGGGGGGGGGGGF@GGFGGGGGGGGGGGGGGFFGGGGGGFGEC<FGGGGFGFGGGGFGGGGGGGGGGGGGGGGGGGGGEGGGGGGGGGGGGFEEDGEGGGGGFGFGGCEGCAC6EEFGGGGGCGEFGGD>CEFGFBEFFGCGF;CGGGGGGGDGCDFCAFFGGGDDD7DA=AFFF4F6)C)0)*02>FGGGF=@D4?>?AFFBFFF<?F?)58>A::A9<?0?:>:70;><291.8)80(####
@M06045:235:000000000-JCY5N:1:1101:13813:6648 2:N:0:CTCAGA
ATATGTGCTGCGTTCTTCATCGATGCCAGAACCAAGAGATCCGTTGTTGAAAGTTTTGATTTATTTATGGTTTTACTCAGAAGTTACATATAGAAACAGAGTTTAGGGGTCCTCTGGCGGGCCGTCCCGTTTTACCGGGAGCGGGCTGATCCGCCGAGGCAACAAGTGGTATGTTCACAGGGGTTTGGGAGTTGTAAACTCGGTAATGATCCCTCCGCTGGTTCACCAACGGAGACCTTGTTACGACTTTTACTTCCTCTAAATGACCAAGTCGTTATTGCAGATCGGAAGGGCGTCATGT
+
CGGGGGGGGGGGGGGGGGGGGGGGGGGGGGGGGGGGGGGGGGGGGGGGGGGGGFFGGGGGGGGGGGGGGGGGGGGGGGGGGGGGGGGGGGGGGGGGGGGGGGFGGGGGGGGGGGGGFFEFGGGGGGGGGGGGEGGGGDGGGGGGGGDGGGGGGGGGGGCC*DECGG,DF?FGGEF@FGFFGGGGGGGGGGGGCEFCEGGFFGGGGGGGGDFG<DGDGFGGGG7CFGFFFF09>3>:9FFF=FGGFFC<:=FGFFFFFFFA<:>A2<2:;>:94:??(84)).).).828?(((322(####
@M06045:235:000000000-JCY5N:1:1101:18445:6664 2:N:0:CTCAGA
ATATGTGCTGCGTTCTTCATCGATGCCAGAGCCAAGAGATCCGTTGCTGAAAGTTTTGATTGCTTATTTATAAAGACTCAGAAGATTCCGCTAGAAAACAAGAGTTTGGCCTCCGGCGGGCGGCGCGGGGGCGCTGGTCCACCCGGCATCCCGCCGAAGCAACATGATATGTTCACAATGGTTTGGAGTTCAGAAGACTCTGTAATGATCCCTCCGCTGGTTCACCAACGGAGACCTTGTTACGACTTTTACTTCCTCTAAATGACCAAGTCGTTACAACAGATCGGAAGAGCGGCGCACC
+
CGGGGGGGGGGGGGGGGGGGGGGGGGGGGGGGGGGGGGGGGGGGGGGGGGGGGGGGGGGGGGGGGGGGGGGGGGGGGGGGGGGGGGGGGGGGGGGGGGGGGGGGGGGGGGGGGGGGGGGGGGGGGGGGGGGGGGGGGFGGGGGGGGGGGGGGGGGGGGGGGGGGGGGGGGGGGGGGGGGGGGGGGGGGGGGGGCFGGGFGGGGGGGGGGGGGGGGFGFGGGGGGGGFFFFB?3@F>CBFFFGGGFGGGFFFGFFAFDFFB<<AAFBFF:@9A4<:::DFF<??).4(1:923<>(91####
@M06045:235:000000000-JCY5N:1:1101:27396:6676 2:N:0:CTCAGA
ATATGTGCTGCGTTCTTCATCGATGCCAGAACCAAGAGATCCGTTGTTGAAAGTTTTGACTTATTTAAAAATCATACTCAGAGAGGCCAATGACTGCAATAGTTTGGTAGCGTCCCCCCGGCGGGCGAGCCCGCCGAAGCAACGACGTCCAGGTAACGTTCGCGATGGTTTAAGGGAGTTTTTACACTCTTTAATGATCCCTCCGCTGGTTCACCAACGGAGACCTTGTTACGACTTTTACTTCCTCTAAATGACCAAGTCGTTAACCCAGATCGGAAGAGCGTCGTGTAGGGAAAAGCGG
+
CGGGGGGGGGGGGGGGGGGGGGGGGGGGGGGGGGGGGGGGGGGGGGGGGGGGGGGGGGGGGGGGGGGGGGGGGGGGGGGGGGGGGGGFGFGGGFGGGGGGGGGGGGGGGGGGGGFGGGGGGGGGGGGGGGGGGGGGG@EGGGGGGGGGGGEGGGGGGGGGGGGGGGGG?FG6CFGGFGGGGGGGGGGGGGGGGGGCFFCFGGGGGGGGGGGGDGFFGEGDDGGGGGFF=@BFEFDBGFFFFGGGFGGGFFBGFFA??FFBFF?6?FAF5:(:<>FF1?BFF<>>?BF??7<<FF?0(####
@M06045:235:000000000-JCY5N:1:1101:19577:6690 2:N:0:CTCAGA
ATATGTGCTGCGTTCTTCATCGATGCTGGAGCCAAGAGATCCGTTGTTAAAAGTTTTGACAGTTCGCTAAGAACACTCAGAAGTATCGTCGGGTTCGAAAACAGAGATTCTGATGAGACCGGCGGGCACCCTTGCGGGCGCCGCCGAAGCAACAGGTATAATAGTTCACAAAGGGTAGAGAGTGTAGTACTCAGTAATGATCCCTACGCTGGGTCACCAACGGAGACCTTGTTACGACTTTTACTTCCTCTAAATGACCAAGTCGTTAGCGTATAACGGAAGAGCCTCGTGTAGGGGGAAC
+
CGGGGGGGGGGGCGGGCFGGGGGGGGFFGDFFEFGGGGDEDFFG<F@EGGGGGGGGGGGGGGGGGGGGGGGGGCEF<DFFCFGFEFFGADCFEFEGGF=FC=EB=<FEDFG9FFFG=FAFEEG@7=CFGD=FD@FFE@:FE8EEE5C>EG?C8CCGE;,@CCGGFB?C9;+B9<CB:EFGGGFD9BBCE9CFFGGFF9<F1C70<+:C5C*7*9CF<@=C*/5D)/53<B9<FF75C>)59:>F?:7D*79CF@499*/4?:2.8(4.54;B((.))-(261((4(.((4<(.580,####
@M06045:235:000000000-JCY5N:1:1101:21787:6704 2:N:0:CTCAGA
ATATGTGCTGCGTTCTTCATCGATGCCAGAACCAAGAGATCCGTTGTTGAAAGTTGTAATTATTACATTGTTACTGACGCTGATTGCCATTACAAAAAGGTTTATGGGTTGGTCCTTGTGGTGGGCGAGCCCACCAAGGAAACAAGAAGTACGCAAAAGACACGGGTGGAATAATTCAGCAAGGCTAGCCACCCCGAGAGGTGCCAGCCCGCCTTCATATTTGTGTAATGATCCCTCCGCAGGTTCACCTACGGAGACCTTGTTACGACTTTTACTTCCTCTAAATGACCAAGTCGTCCCA
+
CGGGGGGGGGGGGGGGGGGGGGGGGGGGGGGGGGGGGGGGGGGGGGGGGGGGGGGGGGGGGGGGGGGGGGGGGGGGGGGGGGGGGGGGGGGGGGFFGDGGGGGGGGGGGGGGGGGGDGGGDGGEGGGGGGGGGGGGGGGGGGGGGGGGGGGGGGGGGGGGGGGGGGGGGFGFGGGGGGGGGGGGGGGGGGGGGGGGGGEEG88EFGGFFGGGGDGFGFGGGGGGGGFFFFFEF6FFGFFFFGDFFGGGFFFG>><@BFF?<BAB29:@3)8<BBDAF<AAA<A>ADAA7??4:BFF0####
@M06045:235:000000000-JCY5N:1:1101:17734:6735 2:N:0:CTCAGA
ATATGTGCTGCGTTCTTCATCGATGCCAGAACCAAGAGATCCGTTGTTGAAAGTTTTAACTTATTTCTTAGTTATGATTCAGAATGCCAAAAATTAACAAGAGTTTAGTAGTCCACCGGTGGTCAGTCCGAAGACCAACCACCGAGGCAACAGTGGTAAGTTCACATGGTTTGGAGAGTTAAAAACTCAGTAATGATCCCTCCGCAGGTTCACCTACGGAGACCTTGTTACGACTTTTACTTCCTCTAAATGACCAAGTCGTTATGTTAGATCGGAAGAGCGTCGTGTAGGGAAAGACCGT
+
CGGGGGGGGGGGGGGGGGGGGGGGGGGGGGGGGGGGGGGGGGGGGGGGGGGGGGGGGGGGGGGGGGGGGGGGFGGGGGGGGGGFGFCFGGGGGGGGFGGCFGGGGGGGGGGGGFGGGGGGGGGGGGGDCEEFECGFGFGGGF8EEG6CECGFGGGGGGGFFFGGFGGFGGCDE6BFGE8EGCADFG8EGGGGGGGGCGFFFGDGEGGGGGGGGFGFGFGGGDGGGFFFFFFFFFD>>FFFFGGF6:CD=AFGFF@A?4AED7617EFFFFECC?;D;>@;:;909(22:B><?:2:(####
@M06045:235:000000000-JCY5N:1:1101:14104:6745 2:N:0:CTCAGA
ATATGTGCTGCGTTCTTCATCGATGCGAGAGCCAAGAGATCCGTTGTTAAAAGTTGTTTATATTTTATAGCCTTGCGGCCAGAGAACATTCTAATAGACATTAAGAGTTTGTATAAGAAAAAAGGTTATTCCTCATAAGCCCGTAAAAAGCTTAATCAGTTTCCCCTTTTTAAAGGTGCACAGGTGTTGATAAGGATTTATAGAGACTACGTGCACACATCCAAATGAACGGCAGGCACAGTAGAACTCCAAAATTCATTAATGATCCTTCCGCAGGTTCACCTACGGAAACCTTGTCTCG
+
CGGGGGGGGGGGFGGGGGGGGGGGGGGGGGGGGGGGGGGGGGGFFGGGGGGGGGGGGGGGGGGGGGGGGGGGGGGGGGGGGGGGGGGGGGGGDFGGGGGGGGGEGFGGGGGEFFFFGGGGGGGGGGGGGGGGGGGGGGGGGGGGGGGGGGGGGGGGGGGGGGFGGGGGGGGGGGGGGGGGGGGGFGGGGGAFGGGCCFGGFGFFFGGGGFCFGFGAFAGGGGGGGGF>FFFAAEEEDFFFFGG7CFGFAFFGBF<F?FFEFFFFFFEFFFE@D6BFFFEAFFFF>>?BFF073?)46####
@M06045:235:000000000-JCY5N:1:1101:11777:6756 2:N:0:CTCAGA
ATATGTGCTGCGTTCTTCATCGATGCAAGAGCCAAGAGATCCATTGTTAAAAGTTGTCTTTATTATTTCTCAACTAACTCTGTCAAACAAACAAGCGTAAACATCAAGACCTCGCGGCCTTGTGCTAATGTTGCAAGTACTGCGCACTCACGCACGCAGACTGCAAAAGATTTGTAATGATCCTTCCGCAGGTTCACCTACGGAAACCTTGTTACGACTTTTACTTCCTCTAAATGACCAAGTCGTTAGATCAGATCGGAAGAGCGTCGTGTAGGGAAAGAGGGTAGATCTCGGTGGCGAC
+
CGGGDFGGGGGGGGGGGGGGGGGGGGGGGGGGGGGGGGGGGGGGGGGGGGGGGGGGGGGGGGGGGGCGGGGGGGGFFGFGGGEGFGGGGGGGGFGGGGG7FFGGGGGFGGGGGGGGGGGGGGGCGGGGFGCFGGGGFGGGGFGGDEGEGGGGGGECEGGGFF,DEFGG?8ECFFGGGC9DEGGGGGGGGDGCDCFEGFFGGEGGGGGEF,2BDFC>FB>DFF7>FGF*=CFBF6FFGFFFFF8CEGDGECFCF4<7@FE?DFDD@>4>DE(2:93:?1(44,((40:4<<5<??F?;####
@M06045:235:000000000-JCY5N:1:1101:13203:6763 2:N:0:CTCAGA
ATATGTGCTGCGTTCTTCATCGATGCCAGAACTAAGAGATCCGTTGTTGAAAGTTGTAACTATTAAAGTTTTTCAGACGCTGATTGCAACTGCAATGGGTTTAAATTGTCCAATCGGCGGGCGAACCCGCCGAGGAAACGTAAGTACTCAAAAAACATGGGTAAGAGACAGCAGGACAAAGCCTACAATACTCTAGGTAATGATCCTTCCGCAGGTTCACCTACGGAAACCTTGTTACGACTTTTACTTCCTCTAAATGACCAAGTCGTTAACCCAGATCGGAAGAGCGTCGTGTAGGCCT
+
CGGGGGGGGGGGGEGGGGGGGGGGGGGGGGGGGGGGGGGGGGGGGGGGGGGCGGGGGGGGGGGGGGGGGGGGGGGGGGGGGGGGGGGGGGGGGECEEEEFGGGGGGGGGGGGGGGGGGGGGGECFEGDDGGGGEGGGGGGGGGGGFFGGCFCCFGGGGFGGGF,>DFFG8?DC@FGGFGGGFGGGGGFGGFGGFFFCECFGGFCGGFGGGGGGDDFGFGGGGGGGGF5@4?<FFFFGFFF:19CF7FFFBBFFF76>FFFFFBF06>EFFFFBD?F?(,81:?091(813:60(4:6####
@M06045:235:000000000-JCY5N:1:1101:26482:6783 2:N:0:CTCAGA
ATATGTGCTGCGTTCTTCATCGATGCCAGAACCAAGAGATCCGTTGTTGAAAGTTGTAACTATTAAAGTTTTTCAGACGCTGATTGCAACTGCAATGGGTTTAAATTGTCCAATCGGCGGGCGAACCCGCCGAGGAAACGTAAGTACTCAAAAAACATGGGTAAGAGACAGCAGGACAAAGCCTACAATACTCTAGGTAATGATCCTTCCGCAGGTTCACCTACGGAAACCTTTTTACGACTTTTACTTCCTCTAAATGACCAAGTCGTTATGGGAGATCGGAAGAGCGTCGTGTAGCAGC
+
CGGGGGGGGGGGGGGGGGGGGGGGGGGGGFGGGGGGGGGGGGGGGGGGGGFGGGGGGFGGGGGGFGGGGGGGGGGGGGGGGGGGGGGGGGGGGECEEEFGGGGGDFGGGGGGGGGGGGGGGGGGGGGGGGGGDGGDGGGGGGGGGGFGGGGGGGGGGGGGGGGGGGGCC86BBFGGGFGGFGGGCF,BCGG>92CCFFFGGGGGGFFFGGDGC3<0>FFFGG4FDD<BBFFFF*/99B>FEDCFF7FGFFFFFFA?2@@AD?2?B<9>85:?2>?02:<)(8??;?(39>?39FF06####
@M06045:235:000000000-JCY5N:1:1101:9876:6785 2:N:0:CTCAGA
ATATGTGCTGCGTTCTTCATCGATGCCAGAACCAAGAGATCCGTTGTTGAAAGTTGTAACTATTAAAGTTTTTCAGACGCTGATTGCAACTGCAAGTGGTTTTAAAGTGTCCTGACGGCGGGCGGACCCGCCGAGGAAACGAAGGTGCTCAAAAGACATGGGTAAGAGATGGCAGGCAAAGCCCGCAACTCTAGGTAATGATCCTTCCGCAGGTTCACCTACGGAAACCTTGTTACGACTTTTACTTCCTCTAAATGACCAAGTCGTTAGGCTAGATCGGAAGAGCGGCGTGTAGGGACAT
+
CGGGGGGGGGGGGGGGGGGGGGGGGGGGGGGGGGGGGGGGGGGGGGGGGGGGGGGGGGGGGGGGGGGGGGGGGGGGGGGGGGGGGGGGGGGGGGGGGGGGGGGGGGGGGGGGGGGGGGGGGGGGGGGGGGGGGGGGGGGGGGGGGGGGGGGGGGGGGGGFGFGGGGGGGFGGGGGGGGGGGGGGGGGGGFGGGGGGGGGGGFGGGGGGGGGGGFGFGFGGGGGGDDFFFFFFFFFFDFFF>DFGFGGGFFFGF4AFAFFFBF?ABFBFFF?FFFFF<AF?FFF???0((476(8AA?####
@M06045:235:000000000-JCY5N:1:1101:15428:6822 2:N:0:CTCAGA
ATATGTGCTGCGTTCTTCATCGATGCTAGAACCAAGAGATCCGTTGTTAAAAGTTTTTATAGTTCGCTAAGAACACTCAGATGTATCGTCGGGTACAAACAGAGATACTGAAACGCCGGCGGGCTCTCGGAGAAGCCGCCGAAGCAACAAGTTATAATGTTCACAAAGGGTTATGAGTGTAAACTCGGTAATGATCCCTCCGCTGGTTCACCAACGGAGACCTTGTTACGACTTTTACTTCCTCTAAATGACCAAGTCGTTACATGAGATCGGAAGAGCGTCGTGTAGGGAAAGAGGCCTG
+
CGGGGGGGGGGGGGGGGGGGGGGGGGGGGGGGGGGGGGGGGGGGGFGGGGGGGGGGGGGGGGGGGGGGGGGGGGGGGGGGGGGGGGGGGGGGGGGGGGGGGGGGGGGGGGGGGGGGGGGGGDGGGGGGGGGGGGGGGGGGGGGGGGGGGGGGGGGGFFGGGFGGGGGGGGFGGGGGGGGFGGGGGFGGGGGGGGFFGGGGGGGGGGGGGGGGGGGFGFGDGGGFGGFFFFFF>>FFFFFFFGFGFGGGFFFGFFFFFFFFBFBA94<4764<:?F>?FFF>:9>B1(620,24<4((####
@M06045:235:000000000-JCY5N:1:1101:14976:6834 2:N:0:CTCAGA
ATATGTGCTGCGTTCTTCATCGATGCGAGAGCCAAGAGATCCGTTGTTGAAAGTTGTATTTTGAATTGTTTATTCATAATATTTTTCAGACAAAGAGTTAAAAAAATAAAGGTTGATGTTTGGTCGATCTCCATGAAGAAGATCGACTGACATTGCACACAAGGTGGATATGGATTTAAAAAGTGCCATAAAACACTTATTATGAATGATCCTTCCGCAGGTTCACCTACGGAAACCTTGTTACGACTTTTACTTCCTCTAAATGACCAAGTCGTTACTCAAGATCGGAAGAGCGTCCATA
+
CGGGGGGGGGGGGGGGGGGGGGGGGGGGGGGGGGGGGGGGGGGFGGGGGGGGGGGGGGGGGGFGGGGGGGGGGGGGGGGFFGFGG9FFGEGGGGGGGGGGGGGGGGGGGGGGGGGGGGGGGGGGGGDGGGGGGGGGGGCGGGGGGGGGGGGGGGGGGFFGGGGGGGGGGGGGGGGGGGGGGGGGGGGGGGGD;@EGGGGGFGGGGGGGGGGGGGGFGF5DGGGGGGFFFFFFFF>AGFFFFGGGFF<8?FFGFFE8>ACEEFEFCC@FFFFFF@FF677CF@)/.>?;;DF:?03;(####
@M06045:235:000000000-JCY5N:1:1101:19003:6847 2:N:0:CTCAGA
ATATGTGCTGCGTTCTTCATCGATGCCAGAACCAAGAGATCCGTTGTTGAAAGTTTTGATTCATTTTTTTAACCACTCAGAAGATACTTATTAAAAAATTCAGAAGGTTTGGGTCCCCGGCGGGCGCGAAGTCCCGCCGAAGCAACAATTAAAGGTATAATTCACAGGGGTTGGGAGTTGGATAACTCGGTAATGATCCCTCCGCTGGTTCACCAACGGAGACCTTGTTACGACTTTTACTTCCTCTAAATGACCAAGTCGTTAACGAAGATCGGAAGAGCGTCGTGTAGGGAAAGACAAG
+
CGFGFFGGGGGGGGGGGGGGGGGGGGGGGGGGGGGGGGGGGGGGFGGGGGGGGGGGGGGGGGGGGGGGGGGGDFEGFGGGGGGGGCGGGGGFGGGGGGGGGGGGGGGGGGDGGGGGGGGGGGGEGGGGGCGGGGGGGGGGGGGGGGGGGGGGFGGGFGGGG9DFGGGGEEGGGCEFGGGGGGGFGGGGGGGGDGGFDGGGFFGGGGGGGFGCDFGFGFGGG55FGGFF@BBFFF@BGFFF=DFG92::FFF>=??F0:6:?6:BFFBFFB?4<BBBFF0((,4:936((6A:1110(####
@M06045:235:000000000-JCY5N:1:1101:16174:6855 2:N:0:CTCAGA
ATATGTGCTGCGTTCTTCATCGATGCTGGAGCCAAGAGATCCGTTGTTGAAAGTTTTAACAGTTCGCTTAGAACACTCAGATGTATCGTCGGGTTCAAACAGAGATTCTGATGATACCGGCGGGCACGCCCCGGAGGGCGCGCCGCCGAAGCAACAGGTATAAAGGTTCACAAAGGGTTATGAGTTATAGTACTCGGTAATGATCCCTCCGCTGGTTCACCAACGGAGACCTTGTTACGACTTTTACTTCCTCTAAATGACCAAGTGGTTACAAACGAACGGAAGAGCGTTGTGGAGTAGT
+
CGGGGGGGGGGGGGGGGGGGGGGGGGGGGGGGGGGGGGGGGGGGGGGGGGGGGGGGGGGGGGGGGGGGGGGGGGGGGGGGGGGGGEGGGGGGGGGGGGGGGGGGGGGGGGGGGGGGGGGDGGGGGGGGGGGGGGEGDGGGGG7EGGGGGGGGGGGGGFFG@FEEGGGGGGGFFFGGGGGFG7+A<CBFGGGFFFGGGGGGGGFEGGGGGGGGGGGFGF*:>CFGGCBEBFB?F?=F7@EFFDG76:*?**9**15@-@7420:6(.)*17<2<A<(((((42(-,(((7(-1-(()(####
@M06045:235:000000000-JCY5N:1:1101:16886:6921 2:N:0:CTCAGA
ATATGTGCTGCGTTCTTCATCGATGCCAGAACCAAGAGATCCGTTGTTGAAAGTTTTGATTTATTTATGGTTTTACTCAGAAGTTACATATAGAAACAGAGTTTAGGGGTCCTCTGGCGGGCCGCCCCGTTTTACCGGGAGCGGGCTGATCCGCCGAGGCAACAAGTGGTATGTTCACAGGGGTTTGGGAGTTGTAAACTCGGTAATGATCCCCCCGCTGGTTCACCAACGGAGACCTTGTTACGACTTTTACTTCCTCTAAATGACCAAGTCGTTAGTTGAGATCGGAAGAGGGTTGGGA
+
CGGGGGGGGGGGGGGGGGGGGGGGGGGGGGGGGGFGGGGGGGGGGGEGGGGGGGGGGGGGGGGGGGGGGGGGGGGGGGGGGGGGGGGGGGGGGGGGGGGGGGGGGGGGGGGGGGGGGGGGGGGGGGGGGGGGDFFGGDGGGGGGGGGGGGGGGGGGEEGGGGGGGGGGGGGGGGGFCECFGGGCEGGGGGDCGGGGGGFCCEGEGDGGGDGDGFGEGD97DCCFGFFFFFF>FDEFDF?FFGFFBFGGFF?:?FBFBBFABF4:<<A:6::>AF(-882:A<06<?0:(,7?((-4(####
@M06045:235:000000000-JCY5N:1:1101:10765:6941 2:N:0:CTCAGA
ATATGTGCTGCGTTCTTCAATCGATGCCAGAACCAAGAGATCCGTTGTTGAAAGTTTTGATTTATTTATGGTTTTACTCAGAAGTTACATATAGAAACAGAGTTTAGGGGTCCTCTGGCGGGCCGTCCCGTTTTACCGGGAGCGGGCTGATCCGCCGAGGCAACAAGTGGTATGTTCACAGGGGTTTGGGAGTTGTAAACTCGGTAATGATCCCTCCGCTGGTTCACCAACGGAGACCTTGTTACGACTTTTACTTCCTCTAAATGACCAAGTCGTTACCTAAGATCGGACGAGGGTGACT
+
CGGGGGGGGGGGGGGGGGGGGGGGGGGGGGGGGGGGGGGGGGGGGGGGGGFGGGGGGGGGGGGGGGGGGGGFGGGGGGGGFFGGGGGGGGGGGGGGGGGGGGGGGGGGGGGGGGGGGDGGGGGGGGGGGGFGGGGGGDFEGGGGGGGGGGGGGGGDCGGGGEFGGGGGGGGGGGGGGGGGGGGGGGGGGGFGGFGGCFGFGFGGGGGGFFFGGC7AGBC/5CDGFFF4=FFF>@55DFF4FGGGFGFC>@FFFFFFA=*-).:):)67?FBFFFFF:(,6>B248)43:?F((((((####
@M06045:235:000000000-JCY5N:1:1101:5595:6943 2:N:0:CTCAGA
ATATGTGCTGCGTTCTTCATCGATGCCAGAACCAAGAGATCCGTTGTTGAAAGTTTTGACTTATTCAGTACAGAAGACTCAGAGAGGCCATAAAGTATCAAGAGTTCGGTGACCTCCGGCGGGCGCCCGCGGTGGGGCCCAGGGGCGCCCGGGGGGTAAACCCCGGGGCCGCCCGCCGAAGCAACGGTGTAGGTAACGTTCACAATGGTTTAGGGAGTTTTGCAACTCTGTAATGATCCCTCCGCTGGTTCACCAACGGAGACCTTGTTACGACTTTTACTTCCTCTAAATGACCAATAGT
+
CGGGGGGGGGGGCGGGGGGGGGGGGGGGGGGGGGGGG?FGGGGGFGGGCFGGGGGGGDGGGGGGGGGGGGGGGFGGGGGGGGGGGDGGGCFFDEFGGGGGGGGGGGGGGGDDGGEFFGDGGGGGGGGFGGCGGFG@@E@FC8E8EEEEGGGD@CGGGGGGGGGGGGGDDG>CCEGGGGGCEGGGGEDEGGGCEEGGG>8CFFF?FFGFC+9C:FG4*)*:>4C7:>47FFFFFF?F>F9F@GDCD3CC74@G?F?7:>D?((3(5).9BB<B2(,3:AFF<4>F<A949)69)522(####
@M06045:235:000000000-JCY5N:1:1101:12388:6946 2:N:0:CTCAGA
ATATGTGCTGCGTTCTTCATCGATGCGAGAGCCAAGAGATCCGTTGTTGAAAGTTGTATTTTGAATTAAGTATTCATAATATGTTTCAGACAAAATCACTAAAGTTCTGAGTAGATATAAATCCCAAAGGTGACCACACGGCTTTTGACAGCCGGCAGCCCCCAGAGAGATGACATTGCACACAAGGTGGATATGGATTTTTGAAAGTGCCATAAAAACACTTGATTATGAATGATCCTTCCGCAGGTTCACCTACGGAAACCTTGTTACGACTTTTACTTCCTCTAAATGACCAAAGATC
+
CGGGGGGGFGGGGGGGGGGGGGGGGGGFGGGGGGGGGGFGGGGGGGGGGGGGGGGGGGGGGGGGGAFGGGGGGGGGGFFGDGGGGGGGGGGGGGFFGGGGGFGGGGGGGGGGGGGGGGGGGFGFGGGGGGGFGGFGGGGGGGGGGGFGFGGGEECGG8CCEGGGGGFGGGGGGGGGGGGGGFGGGGF>BFG9E9EFF9EDDF>CGGGFFFGGGGCFCAGGGGGGGCFFAFCEFFAFGABCFGGGEGD9AFFFAA@FFFBD9@F;ECCFFF@D0:2??CE?CEA)65AA9A<<7?73(####
@M06045:235:000000000-JCY5N:1:1101:14427:6975 2:N:0:CTCAGA
ATATGTGCTGCGTTCTTCATCGATGCCAGAACCAAGAGATCCGTTGTTGAAAGTTTTGACTTATTCAGTACAGAAGACTCAGAGAGGCCATAAATTATCAAGAGTTTGGTGACCTCCGGCGGGCGCCCGCGGTGGGGCCCAGGGGCGCCCGGGGGGTAAACCCCGGAGCCGCCCGCCGAAGCAACGGTTTAGGTAACGTTCACAATGGTTTAGGGAGTTTTGCAACTCTGTAATGATCCCTCCGCTGGTTCACCAACGGAGACCTTGTTACGACTTTTACTTCCTCTAAATGACCAATCGG
+
CGGGGGGGGGGGGGGGGGGGGGGGGGGGGGGGGGGGFGGGGGGGGGGGGGGGGGGGGGGGGGGGGGGGGGGGGGGGGGGGGGGGCFGGGGGGFGFFGGGGFFGGGGGGGGGGGGGGGGGGGGGGGGGGGGGGGGGGDGGGGGGGGGGGGGGGGGDGGEFGGGGGGGGGGGGGGGGGGGGGGEGGGGGC?EFGGGGGGGGGGGGGGCEG:FCDGGGFD7CGFFFFFGFFFFFAFF?FFFFFFGGDEGCDFF?CFFFFFFD?>BF6)3<FFFA:0>B:>DFFFF27AAFB942)).:?2####
@M06045:235:000000000-JCY5N:1:1101:6408:6976 2:N:0:CTCAGA
ATATGTGCTGCGTTCTTCATCGATGCCAGAACCAAGAGATCCGTTGTTGAAAGTTTTGATTTATTTGTTTGTTTTACTCAGAAGTTCCACTAAAAACAGAGTTTAGGGGTCCTCGGGCGGGCCGTCCCTTTTTACGGGGCGCGGGCTGATCCGCCGAGGCAACGTATAGGTATGTTCACAGGGGTTTGGGAGTTGTAAACTCGGTAATGATCCCTCCGCTGGTTCGCCAACGGAGCCCTTGTTACGTCTTTTACTTCCTCTAAATGACTATGTCGTTATCGCAGATCGGAAGAGCGGTTAG
+
CGGGGGGGGGGGGGGGGGGGGGGGGGGGGGGGGGGGGGGGGGG@FGGGGGGGFAFGGGGGGGGGGGGGGFGGGGFGGGGGGGGFFGGGGGGFDGGGGGFCFEEGFDGFEFFFGGEEGGGGGDGDGGGGGGGGGGGGGGGGGGGGGGGCFGGGGGDGDGGGGCEGGG9:9C?EFGGGGGGGF=EGEGCCEGC*;CEGGGC?FGG5:CEGFCC:7*7>G>95CGFGGGF3)>2?>@))/)8@F>GF49*17@FG4FA?4B=AB7<::<)9*/)-)6160(,.-((--),4<B01((,((####
@M06045:235:000000000-JCY5N:1:1101:7447:6979 2:N:0:CTCAGA
ATATGTGCTGCGTTCTTCATCGATGCGAGAGCCAAGAGATCCGTTGTTAAAAGTTATTTTTTTATTGTTTTCTTTCTTGCAAAATGGACCGAGATCCAATTCACGAAAAAACTGTATAAAATACATCCGACATAATAAAAAACGCGAAAATTGTTGTTTACAGTGCACAAAAGATATCTCTAGTCGTGGTCATTTTTTTCAAGTTTTAAAAAAAAAAAAAACACGAGAAAAAATCGCACATGCAGCCCAGGAAAAAAAAACAATGTGACACCATTACTTTTTTATGGCGTTCCGATGCGTC
+
CGGGGGGGGAGC66CFFCGGC<EFFG@FFFFGFEFF@D@CD9,CD@FGC<<F<CFGGGGGGGGGGGGFGCFGGG9FCGGG96<8FDFGGGG7:>7EFCDGF?@FFFG>EEFCDED9EFDGFD9FGF<,@FCFGGGCEAE9EEDC7=EED>D,,73DDFF9ECGGFFCGGGCD6:>,33;,@;,@EE>CCGGFF9EFC8C8<,>=F@FFGGGGGDGEGFGGD****1))7??BE4))18))0****2*/..)*))(0-))3(,()).)/**,-())-)))))),()))((-((((,((####
@M06045:235:000000000-JCY5N:1:1101:5205:6984 2:N:0:CTCAGA
ATATGTGCTGCGTTCTTCATCGATGCCAGAACCAAGAGATCCGTTGTTGAAAGTTTTGATTTATTTATGGTTTTACTCAGAAGTTACATATAGAAACAGAGTTTAGGGGTCCTCTGGCGGGCCGTCCCGTTTTACCGGGAGCGGGCTGATCCGCCGAGGCAACAAGTGGTATGTTCACAGGGGTTTGGGAGTTGTAAACTCGGTAATGATCCCTCCGCTGGTTCACCAACGGAGACCTTGTTACGACTTTTACTTCCTCTAAATGACCAAGTCGTTATAGTAGATCGGAAGAGCGTCAGTC
+
CGGGGGGGGGGGGGGGGGGGGGGGGGGGGGGGGGGGGGGGGGGFFGGGGGGGGGGGGGGGGGGGGGGGGGGGGGGGGGGGGGGGGGGGGGGGGGGGGGGGGGGGGGGGGFGGGGGGGGGGGGGGGGGGGFGGGGGGGGGGGGGEGGGGGGGGGGGGGEEGGGGGGGGGGGFGGGGGGFFGGGGGGEGGGFDEGGGGGGGGGGGGGGGCC@7FCGGFGFGDGGGGGGFFFF?F@EFFFFFFFGFGFGG3:FFGFFAFF?FFA>2<AFFFFFF24:36:?<<<:>F<9?B<6,142291####
@M06045:235:000000000-JCY5N:1:1101:17321:6989 2:N:0:CTCAGA
ATATGTGCTGCGTTCTTCATCGATGCCAGAACCAAGAGATCCGTTGTTGAAAGTTTTAACTTGTTTTTTTTTGTAAATCAGAACGTACAGTCCGCTGTAAATTTAGAGTTTGGCGCCGCCGGCGGGGACGGGAGCGGCACGGCCCGCTGGGGGCGCGAGACGCCCACCGCCTCCCGCCGAGACAACGCGGCAAGAGGTAAGGTTCACAGTGGGTTTTGAAGGTAACTTCGGTAATGAACCCTCCGCTGGTTCACCAACGGCAACCTTGTTACGACTTTTACTTCCTCTAAATGACCCGCTG
+
CGGGGGGGGGGGGGGGGFGGGGGGGGGGGGGGGGGGGGGGGGGGGGGGGGGGGEFGGGGGGGGGGGGGGGGGGGFGGGDGGGGGGGGGGFFFGGCGGGGFGFGGGGGFGFGFGGGGEEGGG>FGGGGGGGGGGGGGGGGGGGGGGGGGGECEGGDGGEG>8E8EGGGGGGE5ECEECE8C?*:8:E?EDGGEE@CFFFG7CGEGFFG7C+:CDDC@F)1*:<<>:C9=*53:FDFF7*9)0*9D)3/)7F=CFF<6()01(((4(.<FBF<42((3:>><)6<A)<AF)426))).(####
@M06045:235:000000000-JCY5N:1:1101:12388:7013 2:N:0:CTCAGA
ATATGTGCTGCGTTCTTCATCGATGCGAGAACCAAGATATCCAGGGCATAGAGTTGTTTCTATGTTTGTTGGTTGATTGTATCGAGTAATTAAATTCAAAAACAATCAGCTGAGAAAGATTCGAAAATCAAGCCAGCTATCTAATGTTCATCGAATGACAGTGTGATGTTGAAATTGAATGAACAATCAACACACACGAATAGTAAATAAAGTTCACAGTTTGTTGAAGAGGTAATCATGTGAATGATCCCTCCGCAGGTTCACCTACGGAGACCTTGTTACGACTTTTACTTCCTCGACA
+
CGGGGGGGGGGGGGGGGGGGGGGGGGGGGGGGGGGGFGGGGGGGGGGGGGGGGGGGGGGGGGGGGGGGGGGGGGGGGGGGGGGGGGGGGGGGGGGGGGGGGGGFFGGGGGFGGGGGGGGGGGGGGGGGGGGGGGGGGGFFGGFFGGGGGGGGGGGFFGGGGGGGGGGGGGGGGGGGGGGGFGGGGGGGGGGGGGGGGGGG8EGGGGGGFGGGGGGFGFGGGGGGGGFFFFFFFFFFGFFFFGGGFGGGFFFGFFFBFFFB=BFCEFFFFF=01843=E<<CFF@F?FFF)76??EF;####
@M06045:235:000000000-JCY5N:1:1101:21331:7019 2:N:0:CTCAGA
ATATGTGCTGCGTTCTTCATCGATGCCAGAACCAAGAGATCCGTTGTTGAAAGTTTTGTTTTTGATTGTACTTATCACAAACGTGTTTTCAGACGACACTGGTTTCGGGGTCAAGAAGTTTTTGGAGTTGGGCCATCGGCGGACGCGTTCCAGGGGCGACAGGGCCCCCGGCGGTCGAAACCAGTTGGTCAGCAACCGGTCCGCCGAAGCAACGACAAGGTACAGTAGACACAGGGTTGGGAGGTCGGGCGACGGAGCACCCTCACCCGGTAATGATCCTTCCGCAGGTTCACCTGCGCCC
+
CGGGGGGGGGGGGGGGGGGGGGGGGGGGGGGGGGGGGGGGGGGGFGGGGGFFGGGGGGGGGGGGGGGGGGGGGGGGGGGGGGGGGGGGGGGGGGGGGGGGGGGGGGGGGGGGGGGGGGGFGGGGEGGGGGGGDGGGGGGGGGGGGGGBEGGGFGGGGGGGGGGGGGGGGGGGGGGGGGGGGGGGGGGGDEGFGFGGGGGGGGGGGDGGGGGGGGGFDFGFFGGFGGFFFFBBFFFDCF@BF<>CB4CGD>>5BFB39)57?B?0:B(80;;9049<2<<A<48<6491<?A99A>::####
@M06045:235:000000000-JCY5N:1:1101:15776:7028 2:N:0:CTCAGA
ATATGTGCTGCGTTCTTCATCGATGCCAGAGCCAAGAGATCCGTTGTTGAAAGTTTTGATTGTATTTGTGCTTTCGCCACTCAGATAATCCACATGGTTACAAAGGTTTTGGCTTTTTCCCCCGGCGGTCGCCTGGTTCCGGTCGCGAGAGCGCCGGGGCGGGTCCGCCGAAGCAACGATAGGTAAGGTTCACAGTGGTTTGGGCGTTTTGCAACTCGGTAATGATCCCTCCGCTGGTTCACCAACGGAGAACTTGTTACGACTTTTACTTCCTCTAAATGACCAAGTCGTTACGCCTCCG
+
CGGEGGGFGGGGFGGGGGGGEECFDFGGFFFFFEGFFGGGGGGGGGBEFEFFGGGGGCGE<EFGGGGGGFGGGGGGGGGGEGGGGGGGGFGFGGGDGGGGGAB9ECF?EFGCFFFDFGDFGGGEGDB:FG:=FC7FFGGGGDGGGEE8C8CGGECEGCE8B*:BEEGD5CGGCECCFC8*?EGFF+C:FFGCGGF03@ACFEE5*//:<E4=CFFF7>CC45CD774=)/.(7B:)7?FF?DFGF3CD3)009*./-*1)43;3:A9*9@).525A>>AFA>7()(3<)-,4:?:?B####
@M06045:235:000000000-JCY5N:1:1101:17921:7040 2:N:0:CTCAGA
ATATGTGCTGCGTTCTTCATCGATGCCAGAACCAAGAGATCCGTTGTTGAAAGTTTTAATTTATTTGCTTGTTTACTCGGAAAAACATTATAAAAACAGAGTTAGGGGTCCTCTGGCGGGGGCGGCCCGTTGTTACAGGGCCGTCTGTTCCCGCCGAAGCAACGTTTTAGGTATGTTCACAGGGTTGATGAGTTGTATAACTCGGTAATGATCCCTCCGCTGGTTCACCAACGGAGACCTTGTTACGACTTTTACTTCCTCTAAATGACCAAGTCGTTATGGCAGATCGGAAGAGCGGTCA
+
CGGGGGGGGGGGGGGGGGGGGGGGGGGGGGGGCFFGGGGGGGGGFFGGGGGGGGGGGGGGGGGGGGGGGGGFGGGGGGGGGGGEGGFGGGGGGGGGGGGGGGGGGGGGGGGGGGGGGGGGGGGGGGEEGGGGGGFGGGGGGGGGGFGGGGFFGGGGDEDEGGGGGFGGGGGGGGGGGGGGCFGGGGGFGGCFGDFGGGGGGGGGDGGCDGGGCFFFF@CD9DGGGGFFF?2<@EDFCFF)9C::8CDD37>FFFDFFFFFFFFF<AAFFF?:644:6???4>??:8826(33>7??-####
@M06045:235:000000000-JCY5N:1:1101:4318:7042 2:N:0:CTCAGA
ATATGTGCTGCGTTCTTCATCGATGCCAGAGCCAAGAGATCCGTTGTTGAAAGTTTTGATTTATTTTGCTTTACGCCACTCAGACAATGCCACTAAATAACACAATGGTTTGGAGGTCCTCCGGCGGGCGCCTGGGTCCGGGCCACTGGGGCGCCGGGGCGTGACCGCCGAAGCCACGTTGCGGTAAGGTTCACATGGGGTTTGGGAGTTGTAAACTCGGTAATGATCCCTCCGCTGGTTCACCAACGGAGACCTTGGTACGACCTTTACTTTCGCTAAATTACCAAGTCGTTATCCCGAG
+
CGGGGFFGGGGGGGGGGGGFGDGGGGFFGGGGGGGCCFGGGGGGGCFFGF<FEFFGGGCE,ECFF<DFGGFEFFFGGGGGGGG,@AFGGGGFFGCEGGGGGFGFGGGGFGGGGFGGGGG9FFDCGFEEGGGGEGFFFGGGGGGE78>D6EEDCEG8CCE@8C>CF9EGGGG5:E*A>E8;E**:EGGGG@FGGG99A;FGC8*1C5*:*:FG7>>=79DDD>DF*:*767?7<:5;<D@FFGGG4DDGFEDC@0)/-)94AB?9(--@*0.)).(2::12)).-9<?19-4:B(())####
@M06045:235:000000000-JCY5N:1:1101:22437:7054 2:N:0:CTCAGA
ATATGTGCTGCGTTCTTATCGATGCCAGAACCAAGAGATCCGTTGTTGAAAGTTGTAACTATTAAAGTTTTTCAGACGCTGATTGCAACTGCAATGGGTTTAAATTGTCCAATCGGCGGGCGAACCCGCCGAGGAAACGTAAGTACTCAAAAAACATGGGTAAGAGACAGCAGGACAAAGCCTACAATACTCTAGGTAATGATCCTTCCGCAGGTTCACCAACGGAGACCTTGTTACGACTTTTACTTCCTCTAAATGACCAAGTCGTTACGACAGATCGGAAGAGCGTCGTGTAGGCCTT
+
CGGGGGGGGGGGGGGGGGGGGGGGGGGGGGGGGGGGGGGGGGGGGGGGGGGGGGGGGGGGGGGGGGGGGGGGGGGGGGGGGGGGGGGGGGGGCC<CEEEFDGGGGGGGGGGGGGGGGGGGGGGGGGGGGGGEGGEGGGFFGGGFFGCG9DFGFGGFGGGGGGGD;9EF6DC8EGGG8E6CDFGGFGGCCGGGFGGGGGGG7C;CEGGCCGGGDDGFF=FCFFDGGG>>FF?AFFF*::FBFCGF4CFG?F4:@FAFB*9A77??DABFEFF:<99>:).-(-2(,,(33((,((,)5####
@M06045:235:000000000-JCY5N:1:1101:20870:7088 2:N:0:CTCAGA
ATATGTGCTGCGTTCTTCATCGATGCCAGAACCAAGAGATCCGTTGTTGAAAGTTTTGACTTATTCAGTACAGAAGACTCAGAGAGGCCATACAATGCAATAGTTTGGTTTTCCTCCGGCGGGCGCCCGCGAGGGCCGAGGGGCGCCGGGAAGGACCCGGGCCGCCCGCCGAAGCAACGGTTTAGGTAACGTTCACAATGGTTTGGGAGTTTTGCAACTCTGTAATGATCCCTCCGCTGGTTCACCAACGGAGACCTTGTTACGACTTTTACTTCCTCTAAATGACCAAGTCGTTAGAGAG
+
CGGGGGGGGGGGGGGGGGGGGGGGGGGGGGGGGGGGGGGGGGGGGGGGGGGGGGGGGGGGGGGGGGGGGGGGGGGGGGGGGGFEGGGGGGFFGGGGGGGGGGGGGGGGGGGGGGGGGGGGGCEDGGGGGGEGGGGGGGGGGGGGEEGGGGGGGEFGGGGGGDGE5EGGGGGG>EGGGGGGCGEFGGG7<@G6FGGCCFFFGFGGD555DGGGF7CFGFFDGFFDGGFFFFFF?)5BGFEEFGFFFCD<@BFDF:1<24@>4AA??>?FB@ABFFFA:<AAFFBADAB?024<??B?-####
@M06045:235:000000000-JCY5N:1:1101:3773:7115 2:N:0:CTCAGA
ATATGTGCTGCGTTCTTCATCGATGCGAGAGCCAAGAGATCCGTTGTTAAAAGTTGTATTGATTTAAAAGTCTTTCGACTTGATAAACATTCAAAGTAAATAATAAGAGTATGTGATTAAGCAGGGCTTATCTTTAACAACAAGCCCCGATAACAAGTGCACAGGTGTGTATGGATTAAAGAGAACGAGCACATGCACAAAGGCCAGCAGCAATTCTCCAAATTCATTAATGATCCTTCCGCAGGTTCACCTACGGAAACCTTGTTACGACTTTTACTTCCTCTAAATGACCAAGTCGATC
+
CGGGFG<AFFCCCCGFGGGFFGGGGGGGGGEGFCCCFFGGGGGGFEBFF9EFECEGG9F<FFGGCFFGFGGGCAFGDEGGGGFGCFEFGGGGGG@FFGGGGGFGF<A,AFGGGGG9FGDGGFGGGEFFFGGGGGGDGGGGGDGCF+>ECEEEGGFC?D;FDFFGGFGGGGGGGGGGGGGGGAGFGCE8ECGFFAFGGGGEGGCC,A+AD,=FFCDCFF>FG>F+?CF>FF<E6=A6@EFAEGDGFFCFFF4CFFF?@4>@F@3CEE)1=37D04?)36CEACC3@3?9C375713<.####
@M06045:235:000000000-JCY5N:1:1101:9314:7132 2:N:0:CTCAGA
ATATGTGCTGCGTTCTTCATCGATGCCAGAGCCAAGAGATCCGTTGTTGAAAGTTTTGATTCATTTTGTTTTCGGGCTTTCGCCCCTCAGAGATTCACAATAAAATCAGAGTTTGGTTGTCCCCGGCGGACGCCCGGAGCCCGGAGGCACCGCGCGCTTAGCCCGCCGAGGGAACGATAGGTATGTTCACAATGGGTTGGAGAGCCTAGGGCACTCTGGTAATGATCCCTTCGCTGGTTCACCAACGGCGACCTTGTTGCGACTTTTACTTCCTCTAAATGACCAAGTCGTTAATTCCGAT
+
CGCFEGGGGGGGGDGGFGGGGGGGGGGGF8FDFFGGGFEGGGFGFEEGG<@FFFFGGFGCFGAEEFGFFGFGGEGEGGFGGGGGGGCFEGEGFCFD,EFGGGGGGGGFE?FGFGGGGGGGCAFC7CCE7CB+F@EFCFGB8>CEGE6C5DBCEB>18C**CC?FEGG**=>5;85CECC*><++3?<F97++<<CEF8*?F6<AEC66<6<*9726*77*0:7C7>@?F)),0;;DG5F=@CCG>*>3))075.59.7)--4((44<=?74<AAA)).<A>A2(3,26.32(((66)####
@M06045:235:000000000-JCY5N:1:1101:4844:7146 2:N:0:CTCAGA
ATATGTGCTGCGTTCTTCATCGATGCGAGAGCCAAGAGATCCGTTGTTAAAAGTTGTTTATATTTTATAGCCTTGCGGCCAGAGAACATTCTAATAGACATTAAAGAGTTTGTATAAGAAAAAAAGAGGTTATTCGTCATAAGCATAATAAAATATGCTCAATCAAAACTCCCCCCCTTTTTAAAGGTGCACAGGTGTTGATAAGGATTTATAGAGACTACGTGCACACATCCGAATGAACGGCAGGCACAGTAGAACTCCAAAATTCATTAATGATCCTTCCGCAGGTTCACCTACCGAC
+
CGGGGGGGGGGGEGGGGGGGGFGGGGGGG>FGGGGGCFEFGGFGGGGGGGG9EFGFFFGGGEGGGGGGGGGGGGFGGGGGGGGGFFGGFEFFFGGGGFFGGGGFCFFFFGGGGGGGGGGGGGGGGGGGGGGGGGGFGGGGGG9FGGGGGGFGFFGGGGDFFDFGGGGGGGCF8CG>EE88ECGGGGG9D?FCFGGGGFEFGGGGGGCEGGGGG>DFFAGGGGDGGGFFFE3365BBDAF6AFGD:CD:A))*;ACAEF6;8@EEFFFFF?>AAABF<2<>FF:?FF6;??AF277?4####
@M06045:235:000000000-JCY5N:1:1101:16009:7178 2:N:0:CTCAGA
ATATGTGCTGCGTTCTTCATCGATGCCAGAGCCAAGAGATCCATTGTTGAAAGTTGTATTCAATTTATGTTTTCATAAGACGCTCGTAAACGAATTGGTTTGGTATGTCCGTCGGCGGCGGCCGGGTAGGCCAGTCCGCCGAGGCAACGAAGTTTGTGTTCACAGTGGTGAGGGATCCGCCGGGGGTTCCGCCCGAAGGCGGCCGACGGATTTCCTTGTAATGATCCTTCAGCAGGTTCACCTACGGAAACCTTGTTACGACTTTTACTTCTTCTAAATGACCATGTCGTTAACATTTAGT
+
CECF<EEEE,@@FFGGGGGFGGGGCCCGC@<FCFCC<CCDCFDFCFFG8CEAEGGCCDFEGF,CFE9EEEFFFFGGDGGGGDGGGGE7,6EE+,CFFGFFFFGGFGEFFFGAF>BEGEEGGFGGGDFGGGGE@FFGGGGGCEGCG>DGEGC7E2?DD8DFC@FFB9C:B>,2:EG6CFGGGEGG8C>CF?:/C8C*:>E=:*//:>C*>:*7CC:FFFFCG*:*:76*96256*)55=F4=FGC:DDC>)8FF45@647:BF:6A6<*09<)).45<)6)65::).6)3416:AA:)####
@M06045:235:000000000-JCY5N:1:1101:20687:7185 2:N:0:CTCAGA
ATATGTGCTGCGTTCTTCATCGATGCCAGAACCAAGAGATCCGTTGTTGAAAGTTTTGATTTATTTGTTTGTTTTACTCAGAAGTTCCACTAAAAACAGAGTTTAGGGGTCCTCGGGCGGGCCGTCCCTTTTTACGGGGCGCGGGCTGATCCGCCGAGGCAACGTATAGGTATGTTCACAGGGGTTTGGGAGTTGTAAACTCGGTAATGATCCCTCCGCTGGTTCACCAACGGAGACCTTGTTACGACTTTTACTTCCTCTAAATGACCAAGTCGTTACAGTAGATCGGAAGAGCGTCGCG
+
CGGGGGGGGGGGGGGGGGGGGGGGGGGGGGGGGGGGGFGGGGGFEGGGGGGGGGGGGGGGGGGGGGGGGGGGGGGGGGGGGGGGGGGGGGGGGCGGGGGGGFGGGGGGGGGGGGGGGGGGGGGGGGGGGGGGGGGGGGGGGGGGGGGGGGGGGGGGCGGGGGGGGGGGGGGGGGGGGGGGGFGGEEG8EGGGGGGGGGGGFCGGGGGF=F77CGGFD>GGDGGGGGFF?>B?FB:3<FFF?FGCFG<D5>FD66<B>F6<A<B<A4269906>>6:BFBFFF4<2:<81<640:7((####
@M06045:235:000000000-JCY5N:1:1101:18549:7196 2:N:0:CTCAGA
ATATGTGCTGCGTTCTTCATCGATGCCAGAACCAAGAGATCCGTTGTTGAAAGTTTTGATTTATTTATGGTTTTACTCAGAAGTTACATATAGAAACAGAGTTTAGGGGTCCTCTGGCGGGCCGTCCCGTTTTACCGGGAGCGGGCTGATCCGCCGAGGCAACAAGTGGTATGTTCACAGGGGTTTGGGAGTTGTAAACTCGGTAATGATCCCTCCGCTGGTTCACCAACGGAGACCTTGTTACGACTTTTACTTCCTCTAAATGACCAAGTCGTTATGCCAGATCGGAAGAGCGTCCGAC
+
CGGGGGGGGGGGGGGGGGGGGGGGGGGGGGGGGGGFGGGGGGGGGGFGGGGGGGGGGGGGGGGGGGGGGGFGGGGGGGGGGGGGGGGGGGGGGGGGGGGGGGGGGGGGGGGGGGGGGGGGGGGGGGEGGGGGGGGGGGGGGGGGGGGGGGGGGGGGGGGGGGGGGGGGGGGGGGGGGGGFGGGGGGGDGGGGGGGGGGG7AEGGGGGG>EFFGGDDG>DGGDGGGGFF@>?FEFFFCFFFFGGG>FGGFFF=FFF?<4@<245><AFFFF?-644:?()622712:??3<30(399(####
@M06045:235:000000000-JCY5N:1:1101:14061:7212 2:N:0:CTCAGA
ATATGTGCTGCGTTCTTCATCGATGCCAGAACCAAGAGATCCGTTGTTGAAAGTTTTGATTTATTTGTTTGTTTTACTCAGAAGTTCCACTAAAAACAGAGTTTAGGGGTCCTCGGGCGGGCCGTCCCTTTTTACGGGGCGCGGGCTGATCCGCCGAGGCAACGTATAGGTATGTTCACAGGGGTTTGGGAGTTGTAAACTCGGTAATGATCCCTCCGCTGGGTCACCAACGGAGACCTTGTTACGACTTTTACTTCCTCTAAATGACCAAGTCGTTAGCGAAGATCGGAAGAGCGGGGAT
+
CGGGGGFGGGFFGGGGGGGGGGGGGGGGGGGGGGGGFGGFGGGGGGFFGGFGGGFFGGGGGGGGFGGGGGGFGCFDGGGGGGGGGGGGGGGGGGGGGGGGGCGGGFFFGGGGFGCGGGGGGGGGGGGGGGGGGGGGGGGGGGEGGGGGGFGGGGEGGGGGCGGGC9CCFGGGGGGGFFGGGFGGCGGGGGFGGFFEG79E@CEGGCGGF<:>FGFFGBGDGG*9DFFF@F??BBDBD>FFFGGGFGG5@BF7@FAF9F*4<25AA<AFFF?64<B??0(5(3;BB<A?B0(7(,(4-####
@M06045:235:000000000-JCY5N:1:1101:16690:7215 2:N:0:CTCAGA
ATATGTGCTGCGTTCTTCATCGATGCCAGAACCAAGAGATCCGTTGTTGAAAGTTTTGATTCATTTTTTAACCACTCAGAAGATACTTATTAAAAAATTCAGAAGGTTTGGGTCCCCGGCGGGCGCGAAGTCCCGCCGAAGCAACAATTAAAGGTATAATTCACAGGGGTTGGGAGTTGGATAACTCGGTAATGATCCCTCCGCTGGTTCACCAACGGAGACCTTGTTACGACTTTTACTTCCTCTAAATGACCAAGTCGTTAACCCAGACCGGAAGATCGCCGTGTAGGGAAAGAGCACA
+
CGFGGG<EFCDFFFGGGGEGGGGFFFFGCFGGGG<FFECFGGGEGCEFFGGGGFGGCGGGGGGGGGGGGGGGGGGCFC8FGGGFDFFFFEFD9C<<CGGEFFDGFEGGGGGGGGGGGGDDC>FGGG7:CFFF9FFGGBFFEEFFFCEGGGDGFGFFGFD;FFFGGGDECECBEGGGEGG6AFCGGGGGGGGGFEFGGGGGFC5=757:CFFF>FGEGEGDDGG47CFF4???335?GFFFBGG7FDGGFF4>FF2@:FFFFFF:A<?B>4(,49B>6:)9?((,-2((4<?0118:,####
@M06045:235:000000000-JCY5N:1:1101:12249:7222 2:N:0:CTCAGA
ATATGTGCTGCGTTCTTCATCGATGCTGGAGCCAAGAGATCCGTTGTTGAAAGTTTTAACAGTTCGCTTAGAACACTCAGAAGTATCGTCGGGTTCGAACAGAGATTCTGATAATGCCGGCGGGCACGCCCCGAGAGGCGCGCCGCCGAAGCAACAGGTATGAAGGTTCACAAAGGGTTATGAGTTATAGTACTCGGTAATGATCCCTCCGCTGGTTCACCAACGGAGACCTTGTTACGACTTTTACTTCCTCTAAATGACCAAGTCGTTATCCGAGATCGGAAGAGCGTCGTGTAGGGGC
+
CGGGGGGGGGGGGGGGGGGGGGGGGGGGGFGGGGGGGGGGGGGGGGGGGGGGGGGGGGGGGGGGGGGGGGGGGGGGGGGGGGGGGGGGGGGGGGGGGGGGGGCFGGGGGGGGGGGGGGGGGGGGEGGGGGGGGGGGGGGGGGGGGGGGDGGGGGGFGFGGGGGFGGGGGGGCFGGGGGGGGGGGGGGGGGFFGGGGGGGGGGGGGFGFGGGGGGGFGFFGGGGDDG@DFFF?4?BFFFFFFGGGFFGFF?FGFFFFFFFFBB??64>D>DF66<08690<::::>7<?>FFF964:6####
@M06045:235:000000000-JCY5N:1:1101:6015:7227 2:N:0:CTCAGA
ATATGTGCTGCGTTCTTCATCGATGCCAGAACCAAGAGATCCGTTGTTGAAAGTTTTGACTTATTGTATAAGTTACTCAGAGAGGCCACTGATGACGGAGAGTTTCGGTCTTCTGACGGGTTTGCCGAGCCCCGAGAGCGGGGCCGGCGCGGCTCCGGGTTGCCCCGGGGCCACCCGCCGAAGCAACGGTGAGGTAGGTTCACCATGGTTGGGAGTTTTGCAACTCTGTAATGATCCCGCCGCTGGTTCACCAACGGAGACCTGGTTACGACTTGTACTGCCTTTAAATGACCAAGTATCG
+
CCEFFFGDFGGGFCEGGGGCGGGGFGFFGGGGGGGGGGGGFGFFEFFGGGGGGFGGGGGGGGGGFFFFEFGGGFFGFGFGCFGGGGFGGGGE@FFDFE7FFGGGFEGGGGGFD<FGGFEGGGDGG9CGGGG+CFFGGGGGGGGGGGGGGGGGG5:BEGGCEGCCGG8EEG>>CFGGGGD8?5E5+<6CEAF8@FE?EGCF?C++<:CGG95<D5D.**:CGGFFDF688?228@@FDF:37DD3>G478@F76)3507)((-:1((-1)0,3<?<<<A9))4)).-44))-).40(-####
@M06045:235:000000000-JCY5N:1:1101:10885:7253 2:N:0:CTCAGA
ATATGTGCTGCGTTCTTCATCGATGCCAGAACCAAGAGATCCGTTGTTGAAAGTTTTGACTTATTCAGTACAGAAGACTCAGAGAGGCCATACAATGCAATAGTTTGGTTTACCTCCGGCGGGCGCCCGCGAGGGCCGAGGGGCGCCGGGCAGGACCCGGGCCGCCCGCCGAAGCAACGGTAAAGGTAACGTTCACAATGGTTTGGGAGTTTTGCAACTCTGTAATGATCCCTCCGCTGGTTCACCAACGGAGACCTTGTTACGACTTTTCCTTCCTCTAAATGACCAAGTCGTTACCAGA
+
CGGGGGGGGGGGGGGGGGGGGGGGGGGGGGGGGGGGGGGGGGGGFGGGGGGGGGGGGGGGGGGGGGGGGGGGGGGGGGGGFGEGFEGGGFGFGGGGGGFGGFGGGGGGGGGGGGGGG=CGGGGGFGGGGGGGFGGGGGD<EGGGEGGGGDGCCCEGGEEEDGGGGGD58ECEGGGFFGEEGCEFFFGGCGG;CG?E7:?EFGGFG=GGGCDGGGGFG@*7?FGFGFFF?FA:FFFBC>DF@FF:8:F<5.57.840)9B-9AB?<BB3B=)-:B9?4)).4)6:<A022:46(23((####
@M06045:235:000000000-JCY5N:1:1101:5317:7253 2:N:0:CTCAGA
ATATGTGCTGCGTTCTTCATCGATGCCAGAACCAAGAGATCCGTTGTTGAAAGTTTTAACTTATTTAGTTTGATATAACTCAGAGTGCCATAATAATAACAAGAGTTTAGTGGACCACCGGCAGGCCACCACCGGAGCCGTGACGACCCCGATAGGCCCTGCCGAGGCAACAAAAGGTAAGTTCACATGGGTTTGGGAGTTTTGAAATAACTCTGTAATGATCCCTCCGCTGGTTCACCAACGGAGACCTTGTTACGACTTTTACTTCCTCTAAATGACCAAATCGTTACTGAATATACGT
+
CGFGGGGGGGGGGGGGGGGGGGGGGGGGGGGGGGGGGGGGGGGGGDFFGFGGGGGGGGGGGGGGGGGGGGGGGGGGGGGGGGGGGGGGGGGGGGGGGGFGGGGGGGGGGGGGGGEAFGGGGGGGGGGGGFFGGGGGCGGGGDGGGGGGCEGGGGGGGGGGGGGCCEGG6ECCEG5,C:E7:FGGGGG,,@EFGGGGGFG:EGGCEGGCFGGGGFGFGFG>F7CDDFFF::?FFFFFGFFFFGDGBCGCF?FGFFFFFFEB0ABAAFFFFB462:9AF<>F::?2,8?F6?AA9A46)####
@M06045:235:000000000-JCY5N:1:1101:15035:7273 2:N:0:CTCAGA
ATATGTGCTGCGTTCTTCATCGATGCTAGAACCAAGAGATCCGTTGTTAAAAGTTTTTATAGTTCGCTAAGAACACTCAGATGTATCGTCGGGTACAAACAGAGATACTGAAACGCCGGCGGGCCCCCGGAGGAGCCGCCGAAGCAACAAGTTATAATGTTCACAAAGGGTTATGAGTGTAAACTCGGTAATGATCCCTCCGCTGGTTCACCAACGGAGACCTTGTTACGACTTTTACTTCCTCTAAATTACCAAGTCGTTATCACAGATCGGAAGAGCGTCGTGTAGGGAAAGAGTGTCG
+
CGGGGGGGGGGGGGGGGGGGGGGGGGGGGGGGGGGGGGGGGGGGGGGGGGGGGGGGGGGGGGGGGGGGGGGGGGGGGGGGGGGGGGGGGGGGGGGGGGGGGGGGGGGGGGGGGGGGGGGGGGGGGGGGGGGGGGGGGGGGGGGGDFFFGGGFFGGGGG9@FEGFFGGGG5EGFGGFFEFCEFGGFGGDEGGGGGFGGGFGCEEEGCGEGFCD6FDDG><DGGFGFDF69B0(.7*9?64@FGFGFGF:6*1>46>))*8:6<BA)64*9*5:<B?>77?;3:B9048AA::083(1)####
@M06045:235:000000000-JCY5N:1:1101:15418:7292 2:N:0:CTCAGA
ATATGTGCTGCGTTCTTCATCGATGCGAGAGCCAAGAGATCCGTTGTTGAAAGTTGTATTTTGAATTGTTTATTCATAATATTTTTCAGACAAAGAGTTAAAAAATAAAGGTTGATGTTTGGTCGATCTCCATGAAGAAGATCGACTGACATTGCACACAAGGTGGATATGGATTTAAAAAGTGCCATAAAACACTTATTATGAATGATCCTTCCGCAGGTTCACCTACGGAAACCTTGTTACGACTTTTACTTCCTCTAAATGACCAAGTCGTTAGGGGAGATCGGAAGAGCGTCGCGAT
+
CGGGGGGGGGGGGGGGGGGGGGGGGGGGGGGGGGGGGGGGGGGGGGGGGGGGGGGGGGGGGGGGGGGGGGGGGGGGGGFFGGGGGFGGGGGGGGGGGGGGGGGGGGGFGGGGGGGGGFGGGGGGGGGGGGGGGGGGGGGGGGGGGGGGGGGGGGGGGGGGGGGGGGGGGGGGGGGGGGGGGGGGGGGGGGGGGGGGGFGGGGGGGGGGGGGGGGGFGEDGGGGGGGFFFFFFFFFFGFFFFGGGFGGGFFFGFFFFEFFFEFFFFFEFFFFFF1?@?FFFFFFFF@DF?BB:BFB:(####
@M06045:235:000000000-JCY5N:1:1101:20439:7316 2:N:0:CTCAGA
ATATGTGCTGCGTTCTTCATCGATGCCAGAACCAAGAGATCCGTTGTTGAAAGTTGTAACTATTAAAGTTTTTCAGACGCTGATTGCAACTGCAATGGGTTTAAATTGTCCAATCGGCGGGCGAACCCGCCGAGGAAACGTAAGTACTCAAAAAACATGGGTAAGAGACAGCAGGACAAAGCCTACAATACTCTAGGTAATGATCCTTCCGCAGGTTCACCTACGGAAACCTTGTTACGACTTTTACTTCCTCTAAATGACCAAGTCGTTACATGAGATCGGAAGAGCGTCGTGTAGTGTC
+
CGGGGGGGGGGGCEF<FGGGGGGGGGGGGGGGFCFF8F<EFGGGGGGGGGGGGGGGGGGGGGGFFGGGCFGGGGGGGGGGFGGGGGGGGGGGGC6CEFEFFGEGGGAEFFFGGGGGGGGDCEGGFFGC>CEE:>FFGGGGCCGGGGFA;>,=EFGGFGFFGCC?FC?FGGGCFC>CEFGFCGGEFG6CEGGG99CFGGCG77@C?FCGGE5CDGGFGA++:;6FGD@3BFFFFF84:?@:>CD=F7CFF8BFFFB?BFFA<BDBF<>@@>?BFA<2)64<<B:162?BF6:9(43(.####
@M06045:235:000000000-JCY5N:1:1101:17594:7332 2:N:0:CTCAGA
ATATGTGCTGCGTTCTTCATCGATGCCAGAACCAAGAGATCCGTTGTTGAAAGTTTTGACTTATTCAGTACAGAAGACTCAGAGAGGCCATAAATTATCAAGAGTTTGGTGACCTCCGGCGGGCGCCCGCGGTGGGGCCCAGGGGCGCCCGGGGGGTAAACCCCGGGGCCGCCCGCCGAAGCAACGGCTTAGGTAACGTTCACAATGGTTTAGGGAGTTTTGCAACTCTGTAATGATCCCTCCGCTGGTTCACCAACGGAGACCTTGTTACGACTTTTACTTCCTCTAAATGACCAACTGA
+
CGGGGGFGGGGGGGGGGGGGGGGGGGGGGGGGGGGGGGGGGGGGGGGGGGGGGGGGGGGGGGGGGGGGGGGGGGGGGGGGGGFGGGGGGGGGGGGGGGGGGGGGGGGGGGDFGGGGGGGGGEGGGGGGGGGGG@EFGGGGGGGEGGGGGGGGGGEGGGDGGFGGGGGGGGGGGGGGGGGGGGGGGGGGCE?CFGGGFGGGGGGCFEGGGFFGGG:FGFGGGGGGGG:=FFFFFFFFFFFFFGGGFGGGFBBCFBFFFFFFFF?FFAF?FFD?F;?FA><AFBFFFAA7:>><9<BF6####
@M06045:235:000000000-JCY5N:1:1101:20510:7333 2:N:0:CTCAGA
ATATGTGCTGCGTTCTTCATCGATGCCAGAACCAAGAGATCCGTTGTTGAAAGTTTTGATTTATTTATGGTTTTACTCAGAAGTTACATATAGAAACAGAGTTTAGGGGTCCTCTGGCGGGCCGTCCCGTTTTACCGGGAGCGGGCTGATCCGCCGAGGCAACAAGTGGTATGTTCACAGGGGTTTGGGAGTTGTAAACTCGGTAATGATCCCTCCGCTGGTTCACCAACGGAGACCTTGTTACGACTTTTACTTCCTCTAAATGACCAAGTCGTTAGCGAAGATCGGAAGAGCGTCCGCC
+
CGGGGGGGGGGGGGGGGGGGGGGGGGGGGGGGGGGGGGGGGGGFGGGGGGGGGGGGGGGGGGFGGGGGGGGGGGGGGGGGGGGGGGGGGGGGGGGGGGGGGGGGGGGGGGGGGGGGGGGGGGGGGGGGGGGGGGGGGGGGGGGGGGGGGGGGGGGGGGGGGGGGGGGGGGGGGGGGGGGGGDECEGGGGGGGGFGGGGGFGGEGGGGGGGGGGGGFGDGGGGGGGGFF>EFFFEFFGFFFFGGGD7DDEFFGFFFFFFFAFFABAFFFFF?4:?:<<?27>>BB<A:BFF>BFFF90####
@M06045:235:000000000-JCY5N:1:1101:13868:7340 2:N:0:CTCAGA
ATATGTGCTGCGTTCTTCATCGATGCTGGAGCCAAGAGATCCGTTGTTGAAAGTTTTAACAGTTCGCTTAGAACACTCAGAAATATCGTCGGGTTCGAACAGAGATTCTGATGATACCGGCGGGCACGCCCCGGGAGGCGCGCCGCCGAAGCAACAGGTATAAAGGTTCACAAAGGGTTATGAGTTATAGTACTCGGTAATGATCCCTCCGCTGGTTCACCAACGGAGACCTTGTTACGACTTTTACTTCCTCTAAATGAACAAGTCGTTAACGCAGATTGGAAGAGCGTCGTGTAGCGGC
+
CGGGGGGGGGGGFGGGGGGGGFGGGGGGGGGGGGGGGGGGGGGGGGGGGGGGGGGGGGGGGGGGGGGGGEGGGGGGGGGGGFGGGGGGGGGGGGGGGGFFCGGGGGGGFGGGGGGGGGGGGGGGGGGGGGG@FDGDGEGGGGGGEGGEEEGGGDFCC8CGGGGGGGGGGGGGF*:CC@FFGGGGFEGFGGGGF9CCGG=EC?FCFGGGGGD<>D5?FFC7CDGGGDB>3)4:?BFF71)7BD3CFFGGFFFGF=<FFFF<)6)12:55>5?222;90()))()6:7(4611,(-(.)####
@M06045:235:000000000-JCY5N:1:1101:23947:7355 2:N:0:CTCAGA
ATATGTGCTGCGTTCTTCATCGATGCCAGAACCAAGAGATCCGTTGTTGAAAGTTTTGATTTATTTATGGTTTTACTCAGAAGTTACATATAGAAACAGAGTTTAGGGGTCCTCTGGCGGGCCGTCCCGTTTTACCGGGAGCGGGCTGATCCGCCGAGGCAACAAGTGGTATGTTCACAGGGGTTTGGGAGTTGTAAACTCGGTAATGATCCCTCCGCTGGTTCACCAACGGAGACCTTGTTACGACTTTTACTTCCTCTAAATGACCAAGTCGTTATGGAAGATCGGAAGAGCGTCACGG
+
CGGGGGGGGGGGGGGGGGGGGGGGGGGGGGGGGGGGGGGGGGGGGGGGGGGGGGGGGGGGFGGGGGFGGGGGGGGGGGGGGGGGGGGGGGGGGGFFGGGFGGGGGGGGGGGGGGGGFGEGGGGGGGGGGFGGGGGGGGGGGDGGGGGECFGGGGGGEGGGGGGGGGFGGGGGGGGGGGGGGGGGGGGGGGGGGGGGGGGGFGGGGGGGFFGGGGGFGFGGD5DGGGFFFFFFFEFFC?FFFGGG@GD7>FF7FFFFFFF4>AA:9<A?F4<AB0<B14<?<>?:9ABF?F94171;2####
@M06045:235:000000000-JCY5N:1:1101:8190:7361 2:N:0:CTCAGA
ATATGTGCTGCGTTCTTCATCGATGCCAGAACCAAGAGATCCGTTGTTGAAAGTTTTGATTTATTTGTTTTTTTACTCAGAAGTTCCACTAAAAACAGAGTTTAGGGTCCTGCGGCGGGCCGTTCCGAGGAACGGGCTGATCCGCCGAGGCAACATAAAGGTATGTTCACAGGGGTTTGGGAGTTGTAAACTCGGTAATGATCCCTCCGCTGGTTCACCAACGGAGACCTTGTTACGACTTTTACTTCCTCTAAATGACCAAGTCGTTACCCCAGAACGGAAGAGCGTCGGGGAGGGTGAG
+
CGGGGGGGGGGGGGGGGGGGGGGGGGGGGGGGGGGGGGGGGGGFFGGGGGFGGGGGGGGGGGGGGGGGGGGGGGGGGGGGGGGGGGGGGFGGGGGGGGGGGGGGGGFFGGGGGGGGGGGGEGGGGGCFGC:FC@FGGGEFG9ECFG5>EDC7EF>FCCGGG9CFD;F@CGGFGGD:BE*=E58/A;<BFGFFGGG8*B@CF97=C6*C):*)97>*:BG6CD<DCC:3@6AB6B6955555FGFFGD>767:67A7)//4)8()6(45<@>(((-4(.330(143?192((((,-37####
@M06045:235:000000000-JCY5N:1:1101:14340:7364 2:N:0:CTCAGA
ATATGTGCTGCGTTCTTCATCGATGCCAGAACCAAGAGATCCGTTGTTGAAAGTTTTGATTTATTTGTTTGTTTTACTCAGAAGTTCCACTAAAAACAGAGTTTAGGGGTCCTCGGGCGGGCCGTCCCTTTTTACGGGGCGCGGGCTGATCCGCCGAGGCAACGTATAGGTATGTTCACAGGGGTTTGGGAGTTGTAAACTCGGTAATGATCCCTCCGCTGGTTCACCAACGGAGACCTTGTTACGACTTTTACTTCCTCTAAATGACCAAGTCGTTAGCTGAGATCGGAAGAGCGTGTGC
+
CGGGGGGGGGGGGGGGGGGGGGGGGGGGGGGGGGGGGGGGGGGFGGGGGGFGGFGGGGGGGGGGGGGGGGGGCFGGGGGGGGGGGGGGGGGGGGGGGGGGGGGGGGGGGGGGGGGGGFGGGGGGEGGGGGGGGGGGGDGGGGGGGGGGGGGGFGGDGGGGGGGGGGCGGGGGGGGGFGGGGGGGEGGGGGFGGGGGGGGGGGGGGDEGGGGGGGGFGFGC7D<DFFFF@FFFFFE@GF?==CFGBCFG:B?FFFFFFF4<A<BBAFAFFFB:<<??1(3A>A<6<)5:02121879(####
@M06045:235:000000000-JCY5N:1:1101:26137:7398 2:N:0:CTCAGA
ATATGTGCTGCGTTCTTCATCGATGCCAGAACCAAGAGATCCGTTGTTGAAAGTTTTGATTTATTTGCTTGTATCACTCAGATGATGCTCACGGAGACAAAGAGTTTGAATTGGGTTCTCCGGCGGGCGCCTGGGTCCGGGCCCGGAGGCGCCGGGGCGATCCCGCCGAAGCAACGATAGGTATGTTCACAGGGGTTTGGGAGTTGGAAACTCGGTAATGATCCCCCCGCTGGTTCACCAACGGAGACCTTGTTACGACTTTTACTTCCTCTAAATGACCAAGTCGTTAGTATAGATAGGC
+
CGGGGGGGGGGGGGGGGGGGGGGGGGGGGGGGGGGGGGGGGGGGGGGGFFGGGGGGGGGGGGGGEEGGGGGGGGGGGFGGGGGGGGGGFFGGGGDDGGGGGC8FGGGGGGCFC=FGGGGGGGGGGGGGGGGGGGGGGGGGGGGGGGEGGGGGD5CEDGG:EFGGGDEGGGGGFGGGCECGF+:2<EFCCGGFFEGCCCCEGCE5CGGGGGGFGGGFG@CGFGGGG*.<>E0>E)9=>FFFFDGGE39C)6BG=F296>D6:AF2<>4=F*65A:4A<A)40:<A93?F(().5<4>)####
@M06045:235:000000000-JCY5N:1:1101:26248:7404 2:N:0:CTCAGA
ATATGTGCTGCGTTCTTCATCGATGCGAGAGCCAAGAGATCCGTTGTTGAAAGTTGTATTTTGAATTAAGTATTCATAATATGTTTCAGACAAAATCACTAAAGTTCTGAGTAGATATAAATCCCAAAGGTGACCAACGGATTTTTACAGCCGTTGACCTCCAGTGGGATGACATTGCACACAAGGTGGATATGGATTTTTGAAAGTGCCATAAAAACACTTGATTATGAATGATCCTTCCGCAGGTTCACCTACGGAAACCTTGTTACGACTTTTACTTCCTCTAAATGACCAAGGTATC
+
CGCGGGGGGGGGBFC,FEDFGGGGGGGFCCFFFE,C<FFGFGGGGFGGGGDFEC,6FFFFCFGGGGDGDGGFFC<C<CFFEFGGGFGGGFFGCCFGGGGGFEC?FFEFEGG?F9AFGGGFGFFF@FGGGCEGGG9BFGC:7@CDFFCE9EF@8CGC69=A,@EFDGGGDFGEFGFGGGGG8E6EGFGGC+3EGFGEGD8E,+3,2,,,5<F7=C+=:5C7F8:;+5@BFF5AFF6?+9B5FGGDFDFD*0B*6A=>56A@2:(7>8.;7)(64;)753?<EF94)735<)1.3)13(####
@M06045:235:000000000-JCY5N:1:1101:5794:7418 2:N:0:CTCAGA
ATATGTGCTGCGTTCTTCATCGATGCCAGAACCAAGAGATCCGTTGTTGAAAGTTTTGACTTATTCAGTACAGAAGACTCAGAGAGGCCATACAATGCAATAGTTTGGTTTTCCTCCGGCGGGCGCCCGCGAGGGCCGAGGGGCGCCGGGAAGGACCCGGGCCGCCCGCCGAAGCAACGGTTTAGGTAACGTTCACAATGGGTTGGGAGTTTTGCAACTCTGTAATGATCCCTCCGCTGGTTCACCAACGGAGACCTTGTTACGACTTTTACTTCCTCTAAATTACCAAGTCGTTAAGAAT
+
CGGGEFGGGFGEGFGFG9A9FCFEF@FFGGGGGFGGGGGGGGFCF:FGGAFGCFFGG8FFGGFGGGGDGCFGGGGGFGFFFG9EFEGGGGGFGGGGGGGGGFGGGFGEFFGGGFGGGGCEEGGFDCEGGG@FEEGG7+FGG>CCGGGEGGECGDFGGDG*:EDGGEGGGGEEEDGG6EEE;/ACEFFCFFGGGGGGF6+<@*<E5ECFDEFFFCF4:F**2:>>CG6B446:FFF55))07>FFFGF45>B<5)())1*.6-6<?FBE*94<AF)2))))6)64)4<)566:<?(-(####
@M06045:235:000000000-JCY5N:1:1101:12052:7425 2:N:0:CTCAGA
ATATGTGCTGCGTTCTTCATCGATGCCGGAACCAAGAGATCCGTTGTTGAAAGTTTTAATTAATTGAATAATTGTCTCAGACTGCATACTTCAGACAGCGTTCACAGGGGGCTTCGGCGGGCGCGGGCCCGGGGGCGGATGCCCCCCGGCGGCCGTGAGGCGGGCCCGCCGAAGCAACACGGTTCGTTAAACACGGGTGGGTGGTTGGACCCCGAGGGGCCCTCACTCAGTAATGATCCTTCCGCAGGTTCACCTACGGAAACCTTGTTACGACTTTTACTTCCTCTAAATGACCCAAACG
+
CGGGGGGGGGGGGGGGGGGGGGGGGGGGGEGGGGCGGGGGGGGGGGGGGGGGGGGGGGGGGGGGGGGGGGGGDGGGGGGGGGGGGGGGGGGGGGGGGGGGGGGGGGGGGGGGGFGGGG@GGEGGGDFGGGGDEGGGGGGGGGGGGGGGGGDEGGGGGGGGGGGGGCEGDGG*CCEFEGCEGGFDGEEFCGGGD5C:E?EGGEEG*:*:9EC7DD)<D>D3DD7C7D*9?FFFFFF@CFF7=FGDE3DC)977@F>FF:E?(1:0(-49@B9(1(,45<<79A64)))---6)6A:((####
@M06045:235:000000000-JCY5N:1:1101:13193:7436 2:N:0:CTCAGA
ATATGTGCTGCGTTCTTCATCGATGCCAGAACCAAGAGATCCGTTGTTGAAAGTTTTAACTTATTTGTTTTTCTCGAGATGCCAACGCAAAGAAACAGAATTTGTAGGCTGCCGGCGGGCTGACGCGCCGCGGGAACGAATCCCCGGGGCGCACCCGCCGAAGCAACGTTCGTATAGTAGGTTCACAGGGTTGTAGGAGTCTTGCGAGTCCTGTAATGATCCCTCCGCTGGTTTACCAACGGAGACCTTGTTACGACTTTTACTTCCTCTAAATGACCAAGTCGTTAGAGGAGATCGCGCG
+
CGGGGGGGGGGGFGGGGGGGGGGGGGGGGGGGGGGGGGGGGGGGGGGGGGGGGFGGGGGGGGGGGGGGGGGGGGGGGGGGGGGGGGGGGEGGGG?FGGGGGGGGGGGGGGGGGGGGGGGGDGGGGGGGGGGGGGFGGGGGFEFGGGGGGDGDGDGCGEEDGGGGGGGGEGGGEG*CGF?<C<EFGGGGGGC*:CGGGGGFGGGF?EEEGGFC:DGFGFGCCDGGGGFFFE046>FFGBF>>DCC@GG:*9BGFFFF9BE2:<AFFFBFFFFFFFF>)24.4A9(,(,(.8?7<F0)-####
@M06045:235:000000000-JCY5N:1:1101:23521:7443 2:N:0:CTCAGA
ATATGTGCTGCGTTCTTCATCGATGCGAGAGCCAAGAGATCCGTTGTTGAAAGTTGTTTTTATCATAAGAATAAAAAAAATACATTCAATGACTATTGTGTGTGTGTGTAAAAAAAAACGTAGTAGACTGTGCTTCAACAGAGTAGGAGAGCGCAAACTTTCACATCTCCGTATCCACATAGATCTATTACAGAAGGTGCACAGGTGTAAGTGGGATTGAAGGTGTGGCGTGCACATACTAGAAACACTAGTCAGCAACAGCCACCAATCATTAATGATCCTTCCGCAGGTTCACCCCGGA
+
CGGGGGGGGGGGGGGGGGGGGGGGGGGGGGGGGGGGGGGGGGGGGGGGGGGFGGGGFGGGGGGGGGGGGCGFGGGGGGGGGGGGGGGGGGGFDGFGFGGGGGGGGGGGGGGGGGGGGGGGGGGGGGGGGGGGGGGFFGGGGFCFGDGGGGGGGGGGGGGGGFGGGGGGGFDFGGGGGGGGGGGGGGGGGCGGGGCFCFG6D,;EG?CCDCFGGGGFGFGGGGFD<C)/?>213>FFFFAFFFGDFFG<6AAGFFEFFFFFFFFFF?B>/?BFFF9B<)-)6944<:0((44><)).(####
@M06045:235:000000000-JCY5N:1:1101:24318:7457 2:N:0:CTCAGA
ATATGTGCTGCGTTCTTCATCGATGCCAGAACCAAGAGATCCGTTGTTGAAAGTTTTGATTTATTTATGGTTTTACTCAGAAGTTACATATAGAAACAGAGTTTAGGGGTCCTCTGGCGGGCCGTCCCGTTTTACCGGGAGCGGGCTGATCCGCCGAGGCAACAAGTGGTATGTTCACAGGGGTTTGGGAGTTGTAAACTCGGTAATGATCCCTCCGCTGGTTCACCAACGGAGACCTTGTTACGACTTTTACTTCCTCTAAATGACCAAGTCGTTAAGACAGATCGGAAGAGCGTCTTGC
+
CGGGGGGGGGGGGGGGGGGGGGGGGGGGGGGGGGGGGGGGGGGFGGGGFGFGGGGGGGGGGGGGGGGGGGGGGGGGGGGGGGGGGGGGGGGGGGGGGGGGGGGGGGG<FGGGGGGFGGGGGGGGGGGGGGGGGGGGGGGCEGGGGGGGGGGGGFGGGGGGGGGGGGGGGCEFGFGGGGGGGGGEDGGGGGG>FGGGFGGGGGGGGGGFGCGGCFGFGFGGGDGFGGFFFFF9BFFFGFF?=DFG@CDGFFFFFF>BAFF5<<AFBAD?4>?A4:B:1:4<>BF?>>?<<?>0<:09(####
@M06045:235:000000000-JCY5N:1:1101:18062:7457 2:N:0:CTCAGA
ATATGTGCTGCGTTCTCATCGATGCCAGAACCAAGAGATCCGTTGTTGAAAGTTTTAACTTGTTTTTTTTGTAAATCAGAACGTACAGTCCGCTGTAAATTTAGAGTTTGGCGCCGCCGGCGGGGACGGGAGCGGCACGGCCCGCTGGGGGCGCGAGACGCCCAACGCCTCCCGCCGAGACAACGCGGCAAGAGGTAAGGATCACAGGGGGCTTTGAAGGTAACTTCGGTAATGATCCCTCCGCTGGTTCACCCACGGAGATCTTGTTATGAATTTTACTTCCTCTAAATGACCAAGCTAC
+
<FGAFEFAFGGGEGGF9EGFF?FGG8@FCFGGGGGFGGGGFGGGGGGGGGFFF<<CE@AFGGGGGFGGE>:FCFG,EFEDDGGGGGGGGGGGGEGCGGGGDFG9,FBEFGDFDGGG7:+6CCCF@BF>C:>FCFDECCCE**4878EEDD8888:*:8CC8/8**2A8E8?8;C585/:*8;8FEE58:***20:<C0<C+<0:CE7*7CD)7/**2/299*20*;=)<>?(*76*295)09<*)))01*1>F)-)-5)-(().4<<4**6))-.)))-.64)..4344))6)42((####
@M06045:235:000000000-JCY5N:1:1101:17060:7460 2:N:0:CTCAGA
ATATGTGCTGCGTTCTTCATCGATGCCAGAACCAAGAGATCCGTTGTTGAAAGTTTTGATTTATTTGTTTGTTTTACTCAGAAGTTCCACTAAAAACAGAGTTTAGGGGTCCTCGGGCGGGCCGTCCCTTTTTACGGGGCGCGGGCTGATCCGCCGAGGCAACGTATAGGTATGTTCACAGGGGTTTGGGAGTTGTAAACTCGGTAATGATCCCTCCGCTGGTTCACCAACGGAGACCTTGTTACGACTTTTACTTCCTCTAAATGACCAAGTCGTTACGACAGATCGGAAGAGCGTTGGG
+
CGGGGGGGGGGGGGGGGGGGGGGGGGGGGGGGGGGGGGGGGGGGGGGGGGGGGGGGGGGGGGGGGGGGGGGGGGGGGGGGGGGGGGGGGGGGGGGGGGGGGGGGGGGGGGGGGGGGGGGDGGGGGGGGGGGGGGGGGGGGGGGGGGGGGGGGGGGGDGGGGGGGGCFGGGGGGFGGGGGGGGGGGGGGGGGGGGGGGGGGDGGDGGGGGGFFGDGFGFGGDDGGGGFFFFFFE:57FFFF?FFF89>DBBFGFF2FBFFA<7AFF2<BFFF:>AB:::?6,16,19:0?6?1(4<,(####
@M06045:235:000000000-JCY5N:1:1101:9499:7466 2:N:0:CTCAGA
ATATGTGCTGCGTCTTCATCGATGCCAGAACCAAGAGATCCGTTGTTGAAAGTTTTAACTTGTTTGTTTTGTAAATCAGAAGGTACGCTATAAATTGAAGAGTTGGGTCCTCTGGCGCGCTGCGGGACGGGCCGAAGCCGCGGCCCGCGGTGCGCCGAGCAACAAAAAGGTAAGGTTCACAAAGGGTTTGGAGTAATAACTCGGTAATGATCCCTCCGCTGGTTCACCAACGGCGACCTTGTTACGACTTTTACTTCCTCTAAATGACCCAGTCGTTAGCCTAGATCGGAAGAGCGTAACG
+
CGGCGGFGGFGEFFEGGFAFFGG9FFFFGGGGFGGFFFCFF@FGEGGGGFFA@EFGGGGGFGGGFGGGFEEGGGGEFDFFE<FB@FGGCF:CFFFDAE<F<FDFA,+C,E?FE,9=+:4FGGE7=::FGDGGGGGEF:F@B=EEGGCE*>>8E>EGGGGGGCFG5F588CGCFG6CCG+>+0/<0:*=CCE?:AC?EG@9FGDC=*:<CFC:C59)C@3*19*:F:@?*<?3>)))17.*9*2**95).5=78F<*:=9<2<4)6:>FF)443<<(4(-6?>21)-6::(-211:2(####
@M06045:235:000000000-JCY5N:1:1101:4087:7474 2:N:0:CTCAGA
ATATGTGCTGCGTTCTTCATCGATGCCAGAACCAAGAGATCCGTTGTTGAAAGTTTTGACTTATTCAGTACAGAAGACTCAGAGAGGCCATTAATGCAATAGTTTGGTTTACCTCCGGCGGGCGCCCGCGAGGGCCGGGGGGCGCCGGGAAGGACCCGGGCCGCCCGCCGAAGCAACGGTTGAGGTAACGTTCACAATGGTTTAGGGAGTTTTGCAACTCTGTAATGATCCCTCCGCTGGTTCACCAACGGAGACCTTGTTACGACTTTTACTTCCTCTAAATGACCAAGTCGTTACTCAC
+
@FGGFGGG9@F@BFGFFEEFEFEFD7FC@EEFFC@@EDEF9FGCFFGFGFGFCF<A@EFGGGFGGGGGGFGFEGGGGGFF<<FE@CGGGGCFFFFGGAFCCEFFGG,,AFAFGEG8C7F>@FFDGCB>7:+@FGGG@7<:EGE>8CG58*2A>FG>E>GDDEEGGEGEGGGG8E?EGEE1;*3<CFC99A8:8@C0<<AC+<;C?CF?>:<DFFF@FF*:7DFG*:9B4F24<>B5D3@3@C>CBF477@DC>785)/9--620:2:;?B9AA<AB<<AD<24<BB?D0(4>:<1?2####
@M06045:235:000000000-JCY5N:1:1101:24695:7489 2:N:0:CTCAGA
ATATGTGCTGCGTTCTTCATCGATGCGAGAGCCAAGAGATCCGTTGTTAAAAGTTGTATTGATTTAAAAGTCTTTCGACTTGATAAACATTCAAAGTAAATAATAAGAGTATGTGATTAAGCAGGGCTTATCTTTAACAACAAGCCCCGATAACAAGTGCACAGGTGTGTATGGATTAAAGAGAACGAGCACATGCACAAAGGCCAGCATCAATTCTCCAAATTCATTAATGATCCTTCCGCAGGTTCACCTACGGAAACCTTGTTACGACTTTTACTTCCTCTAAATGACCAAGTCATGC
+
CGGGGGGGGGGGGGGGGGGGGGGGGGGGGGGGGGGGGGGGGGGGGGGGGGGGGGGGGGG<FCGGGGGGGGGGGGGGGGGGGGGGGGGGGGGGGGGGGGGGGGGGGGGGGGGGGGGGGGGGGGGGGGGGGGGGGGGGGGGGGGGFGFGGGGGGGGGGGGGGGGGGGBFGGGGGGGGGFGGGGGGGGGGGGGGGGGGGGGGGGG?CCGGGGGGGGGGCFFCFGGGGGGFFFFFFFFFFGFFADC4?DCCC=CFGFFFFFFFFF@AFFFFFFF;@@EFEAFFE464CEFEE?47;;:?A)####
@M06045:235:000000000-JCY5N:1:1101:21754:7506 2:N:0:CTCAGA
ATATGTGCTGCGTTCTTCATCGATGCCAGAACCAAGAGATCCGTTGTTGAAAGTTGTAACTATTAAGTTTTTTCAGACGCTGATTTCAACTGCAAAGGGTTTAAATTTGTCCAATCGGTGGGCGAACCCACTGAGGAAACGTAAGGTACTCAAAAGACATGGGTAAGAGATAGCAGGCAAAGCCTACAACTCTAGGTAATGATCCTTCCGCAGGTTCACCTACGGAAACCTTGTTACGACGTTTACTTCCTCTAAATGACCAAGTCGTTAGGCTAGATCGGAAGAGCGTCGTGTAGGTCCC
+
CGGGGGGGGGGGGGGGGGGGGGGGGGGGGGGGGGGFGGGGGGGGGGGGGGGFGGFGGGGGGGGGGGGGGGGGGGGGGGGGGGGFGGGGGGGGGGGCFGDGGGGGGGGGGGGGGFGGGGGGGGGGGGGFGGGGGGGGGGGGGGGGGGFGGFGCFGGGGGGGGGGGG?FFFFGGGGGGGGGGGGGGGGGGGG?EFGGGCCCGFFGGGGGGGGDGDGFFGFGGGFGDGGFFFFBEFFFFC6?6)2><>CC:FF6:AF<7)+;EFE607;?FE@F:??:?)6<:0:B>:,(9;:(,3.(:<####
@M06045:235:000000000-JCY5N:1:1101:27692:7511 2:N:0:CTCAGA
ATATGTGCTGCGTTCTTCATCGATGCCAGAACCAAGAGATCCGTTGTTGAAAGTTTTGATTTTTGTTTGTTTTATCAGGCTGTTACAGGTGGTTACAGGGTGTTTCTTGCTCCCCACTGGCCGTGACCGGCCGAGGAAAACGAGGGGTACTCATAAGGGCAAGGGTGTTTATCTCGACGGGGCCGGAGCCCCACGATAATGATCCTTCCGCAGGTTCACCTACGGACACCTTGTTACGACTTTTACTTCCTCTAAATGACCAAGTCGTTACCTCAGATCGGAAGAGCTGCGTGTAGGCGCT
+
CDGGGGGGGGGGGGGGGGGGGGGGGGGGGGGGGGGGCGCFFGGCFCFGGGGGGGGGEGEGGGGGGGGGGGGGGGGGGGGGGGGGGGGGGGGGGGEGDFGDGEFGGGGGGF<FAFFFGGGGGGGGGGGGGDGCFEGGGGGGGGGGDCEEEFG9BFGA9FG78DGFGFEGGGGGGGGGGGGCEGGGGGCEEEGGGCEDEECFGGGGFG70;EGDGG5AGFCCFCF5DD)8)<::4=FB*5>DFGGG?G*:=/1:7?97AFF)::<:---<D@?A934:)488?(32((()..(-46748####
@M06045:235:000000000-JCY5N:1:1101:27851:7525 2:N:0:CTCAGA
ATATGTGCTGCGTTCTTCATCGATGCCAGAACCAAGAGATCCGTTGTTGAAAGTTGTAAATATTTAAATTTATTCAGACGCTGATTGAAAATCAAAAAGGTTTTAAGGTTGTCCAAACGGCGGGCAAGCCCGCCGAGGAAACAATAGGTACGCAAAAGACAAGGGTTTCAGACGGAGGCTCACTGTACGAATACAGGCTTACAGCCCCCAAAGTACTGAAAGTAATGATCCTTCCGCAGGTTCACCTACGGAAACCTTGTTACGACTTTTACTTCCTCTAAATGACCAAGTCGTTAATCTG
+
CGGGGGGGGFGGGGGFGGGGGGGGGGGGGGGGGFGGGGGFGGGGGDGGGGGGGGGGGDGGGGGGGGGGGGGGGGGGGGGGGGGGGGGGGGGGGGGGGGGGGGGFGGGGEGGGGGGGGGGDGGGDCGGGGGGGGGGGGGGFGFDFGGGGGGGGGGGEGGGGGGGGGFCEGFGGGGGGGGGCFGGFGCGFGGGGGGGG?FGGFGGGGFEGGGGGGCCC>FGGGFFGFF*96@9AFFFEGE::>CFCBFGGFFFD5:?FFFFFFFF019<F=@BFFABFFFFBFFB<<B(83()6:::6:####
@M06045:235:000000000-JCY5N:1:1101:18958:7545 2:N:0:CTCAGA
ATATGTGCTGCGTTCTTCATCGATGCGAGAGCCAAGAGATCCGTTGTTAAAAGTTGTTTATATTTTATAGCCTTGCGGCCAGAGAACATTCTAATAGACATTAAGAGTTTGTATAAGAAAAAAGGTTATTCCTCATAAGCCCGTAAAAAGCTTAATCAGTTTCCCCTTTTTAAAGGTGCACAGGTGTTGATAAGGATTTATAGAGACTACGTGCACACATCCAAATGAACGGCAGGCACAGTAGAACTCCAAAATTCATTAATGATCCTTCCGCAGGTTCACCTACGGAAACCTTGTGTCT
+
CGGGGGGGGGGGGGGGGGGGGGGGGGGGGGGGGDGGGFFGGGGGGGGGGGGGGGGFGFGGGGGGGGGGGGGGGGFGGGGGGGGGGGGGGGGGGGGGGGGGGGGGGFGGGGGGGGGGGGGGGGGGGGGGGGGGGGGGGGGGFGGGGEGFGEFGFGGGGGGGGGGGGGGGGGGGGGGGFCGGGGGGGFGGGGGGGGGGGGGGGGGGGGGGGGDC97FFGFGFGGGGGGFFFFFDFFEFGFFFF>FCFGGGFFFGFFFFFFFFFFFFFFFFFFFFFFFFF?<AEFFFFFFFF6>FFFFF>####
@M06045:235:000000000-JCY5N:1:1101:21657:7548 2:N:0:CTCAGA
ATATGTGGCTGCGTTCTTCATCGATGCCAGAACCAAGAGATCCGTTGTTGAAAGTTTTGACTTATTCAGTACAGAAGACTCAGAGAGGCCATAAATTATCAAGAGTTTGGTGACCTCCGGCGGGCGCCCGCGGCGGGGCCCAGGGGCGCCCGGGGGGTAAACCCCGGAGCCGCCCGCCGAAGCAACGGTTTAGGTAACGTTCACAATGGTTTAGGGAGTTTTGCAACTCTGTAATGATCCCTCCGCTGGTTCACCAACGGAGACCTTGTTACGACTTTTACTTCCTCTAAATGACCAACCC
+
CGGGGGGGGGGGGGGGGGGGGGGGGGGGGGGGGGGGGGGGGGGGGGGGGGGFGGGFGGGGGGFGGGGGGGGGGGFGGGGCDGGGGGGGGGGGGGGGGGGGGGGGGGGGGGGGGGGGGGFFGEGGGGGGGGGGGGGGGGEGGDCDGDEEGGGGGGGGGGGGGFFGGEGGGGGEGGGGGGGGGGGGGGGG8:CFGGGFFGCCGGFGFFFEG:7>DGGFGFGGGGFGFGF4?FAABFFFG6BFFFD5:D<3><?F=?BFBEBFF6>FBFF6/9<A?F>(4<)674<>B)5)44AA)52:)####
@M06045:235:000000000-JCY5N:1:1101:4161:7562 2:N:0:CTCAGA
ATATGTGCTGCGTTCTTCATCGATGCCGGAACCAAGAGATCCGTTGTTGAAAGTTTTAATTAATTGAATAATTGTCTCAGACTGCATACTTCAGACAGCGTTCACAGGGGGCTTCGGCGGGCGCGGGCCCGGGGGCGGATGCCCCCCGGCGGCCGTGAGGCGGGCCCGCCGAAGCAACACGGTTCGTTAAACACGGGTGGGAGGTTGGACCCCGAGGGGCCCTCACTCAGTAATGATCCTTCCGCAGGTTCACCTACGGAAACCTTGTTACGACTTTTACTTCCTCTAAATGACCAACCGG
+
CGGGGGGGGGGGGGGGGGGGGGGGGGGGGGGGGGGGGGGGGGGFGGGGGGGGGFFGGGGGGGGGGGGGFGGGGGGGGGGGGGGGGGGGGGGGGGGGGGGGGEGGGGGGGGGFFGGGGG@FEGEGGG@FGGGGGGGGDGCEGGFGGGGGGGGGGGGGGGGFGGGGGGGGGGGGGGGG6FFEGGGGGGEGGGGGGGGDGGGGD5=EGGG5<FFGDDCE))><DDGDDFF?FFAA==FFGFFFFGGG:5995*77=FB:0>B(8684879?F6AFBBF?9)))).<7A<4<<AAAABFF3####
@M06045:235:000000000-JCY5N:1:1101:17089:7606 2:N:0:CTCAGA
ATATGTGCTGCGTTCTTCATCGATGCCAGAACCAAGAGATCCGTTGTTGAAAGTTGTAATTATTGTAGTTTTCAGACGCTGATTGCAATTACAAAAAAGGTTTTGGTTTGTCCAATCGGCAGCTTGCGCCACCGAGGAAACAAGAGTACGCAAAAGACATGGTGGTAGACGAGAGCTTTACAGCCCCCGACTTGACTTTTGATAATGATCCTTCCGCAGGTTCACCTACGGAAACCTTGTTACGACTTTTACTTCCTCTAAATGACCAAGTCGTTACGTCAGATCGGAAGAGCGTCGTCCC
+
CGGGGGGGGGGGGGGGGGGGGGGGGGGGGGGGGGGGGGGGGGGGGGGGGGGGGGGGGGGGGGGGGGGGGGGGGGGGGGGGGGGGGGGGGGGGGGGGGGGGGGGGGGGGGGGGGGGGGGGGDGGGGGGGGGGGGGGGGGGGGGGGGGGGGGGGGGGGGGGGGGGGGGGGGGGGGGGGGGGFGGFGFGEGGCGGGGGGGGGGGGGGGGGGFGGGGGGFD55DDGFFFGFFFFFFFFFFG4+19@CC>DDGFFFFFFFFAFBBFFF2242@F))4:2:FFF<:??>ABF:1?;03:646(####
@M06045:235:000000000-JCY5N:1:1101:10681:7624 2:N:0:CTCAGA
ATATGTGCTGCGTTCTTCATCGATGCCAGAACCAAGAGATCCGTTGTTGAAAGTTTTGATTTATTTGTTTGTTTTACTCAGAAGTTCCACTAAAAACAGAGTTTAGGGGTCCTCGGGCGGGCCGTCCCTTTTTACGGGGCGCGGGCTGATCCGCCGAGGCAACGTATAGGTATGTTCACAGGGGTTTGGGAGTTGTAAACTCGGTAATGATCCCTCCGCTGGTTCACCAACGGAGACCTTGTTACGACTTTTACTTCCTCTAAATGACCAAGTCGTTAGGAAAGATCGGAAGAGCGTAGGT
+
CGGGGGGGGGGGGGGGGGGGGGGGGGGGGGGGGGGGGGGGGGGGGGGGGGGGGFGGGCDGGGGGGGGGGGGGGGGGGGGGGGGGGGGGGGGGGGGGGGGCGGGGGGGGGGGGGGGGGGGGGGGGGGGGGGGGGGGGGGGGGGGGGGGGGGGGGGGGGGGGGGGGGGGFGGFGGGGGGGGGGGGGGDGGGGGGGGGGGGGGGGGGGGGGGG7FGGGFGFGDGGGGGGFFFFFFFF:DGFF4@DFGFGGGFFFG=FFFFFFF<7AABBFF4??FF>?(8<FFBA?BBA28<B6>??4;-####
@M06045:235:000000000-JCY5N:1:1101:6576:7643 2:N:0:CTCAGA
ATATGTGCTGCGTTCTTCATCGATGCCAGAACCAAGAGCTCCGTTGTTGAAAGTTTTGATTTTTGTTTGTTTTATCAGGCTGTTACAGGTGGTTACAGGGTGTTTCTTGCTCCCCACTGGCCGTGACCGGCCGAGGAAAACGAGGGGTACTCATAAGGGCAAGGGTGTTTATCTCGACGGGGCCGGAGCCCCACGATAATGATCCTTCCGCAGGTTCACCTACGGAAACCTTGTTACGACTTTTACTTCCTCTAAATGACCAAGTCGTTATGCGAGATCGGAAGAGCGTGGTGTAGGACTA
+
CF9ECGGGGCFGG@FFCDAEG@AFAFGCA,CEC8@C,,,;C,@CE@FGE6,C66E<FFEFFAECCFEGGFFA,<CEFFGGGGGFGDFGF6@FBC@6EAC,BFCCC9?FC?A<E9:BFF=,A,4@B=D<44:@7>C@GFFFFDCB+3@8+@;EC;A;D=FGGDGGEGCC@F;F9<D>F5@E58CEGC8:>**:CCEG@ECFGFF?+4<9<5:9<52;FFF7*>FGD*.)8@?<B76B7;)5<D***:>*09*:?=496078:22?AFFF55(-6-8(32<(((4((3234(,428<A>####
@M06045:235:000000000-JCY5N:1:1101:28373:7670 2:N:0:CTCAGA
ATATGTGCTGCGTTCTTCATCGATGCGAGAGCCAAGAGATCCGTTGTTGAAAGTTGTATTTTGAATTGTTTATTCATAATATTTTTCAGACAAAGAGTTAAAAAATAAAGGTTGATGTTTGGTCGATCTCCATGAAGAAGATCGACTGACATTGCACACAAGGTGGATATGGATTTAAAAAGTGCCATAAAACACTTATTATGAATGATCCTTCCGCAGGTTCACCTACGGAAACCTTGTTACGACTTTTACTTCCTCTAAATGACCAAGTCGTTATGTCAGATCGGAAGCGCGTCGTATG
+
CGGGGGGGGGGGFGGGGGGGGGGGGGGGGGGGGGGGGGGGGGGGGGGGGGGGGGGGGGGGGGGGGGGGGGGGGGGGGGGGFGGGGGGGGGGGGFGFGGGGGGGGGGGGGFGGGGGGGGGGGGGGGGGGGGGGGGGGGGGFGGGGGGGGGGGGGGGGGGGGGGGGGGGGGGGGGGGFGGGGGGGGFEFFGGFGGGFFGGGGGGGGFFGGGGGGGDFFGFGGGGFGGCFFFFFABF>FGFFFFGGGFGGGFFFFCAEFFFFFFFFCFFEFAA@EDDD?<6CEEEEC=@1329(219;B2####
@M06045:235:000000000-JCY5N:1:1101:9710:7673 2:N:0:CTCAGA
ATATGTGCTACGTTCTTCATCGATGCGAGAGCCAAGAGATCCGTTGTTGAAAGTTGTATTTGAATTGTTTATTCATAATAGTTTTCAGACAGACAGTTAAAAAATAAGTTGATGTTTGGCCGCTTTCATAAAGAAAACGGCTGACATTGCACACAAGGTGGATATGGATTTAAGAAGTGCCATAAACACTTATTATGAATGATCCTTCCGCAGGTTCACCTACGGAAACCTTGTTACGACTTTTACTTCCTCTAAATGACCAAGTCGTTAAGACAGATCGGAAGAGCGTCGTGTAGGGAAG
+
CGGGGGGGGGGGGGGGGGGGGGGGGGGGGCFGGGGGGGGFGGGGGGGGGGGGGGGGGGGGGGGGGGGGGGFGGGGGGGGGGGGGGGGGGGGGGGGGGGGGGGGGGGGGGGGGGGGGGGGGGGGGGGGGGGFGGGGGGGGGGGGGGGGGGGGGGGGGGGGGGGGGGGGGGGFGGFGGGFFGGGGGGGGGGGGGGGGGGGFGGGGGGGGGGGGGGGGFGFGGGGGGGG>?FAD=AFFFGFFDBGGGFGGGFFFGFFFFFFFF3=?;>ED>>>?EFF888AE@;?D98(((4:99?21.5####
@M06045:235:000000000-JCY5N:1:1101:23208:7680 2:N:0:CTCAGA
ATATGTGCTGCGTTCTTCATCGATGCGAGAGCCAAGAGATCCGTTGTTGAAAGTTGTATTCGAGTTTTTTATACTCAAAAAGTTAGACAACAAGAGAAGATTGGTATGTATAATGAAAGAGGGGTTGTGACAACCCCTCCTCCTTACATTGCACACAAGGTGGGTAATGGATTTTAAAGTGCCATTGAACACTTATTGTGAATGATCCTTCCGCAGGTTCACCTACGGAAACCTTGTTACGACTTTTACTTCCTCTAAATGACCAAGTCGTTAAACCAGATCGGAAGAGCGTCGTGTCTCA
+
CGGGGGGGGGGGGGGGGGGGGGGGGGGGGGGGGGGGGGGGGGGGGGGGGGGGGGGFGGGGGGGGFGGGGGGGGGGGGGGGGGGGGGGGGGGGGGFG@FGGGGGGGGGGGGGGGGGGGGGGGGGGGDGGGGGGGGGDFGGGGGGGGGGGGGGGGGGGGGGGGGGGGGGGGGGFG=FFGGGGGGGGGGGGFGGGGGFCFFGGGGGGGGGFGGGGDGGBGFGGGGGGGGFFFBBDFFFFCFFFEGGGEGGGFFFGFFEFF6@C6CEEFFDFFFFF;<E<5=;<72:?B?BBFB>4:BBB,####
@M06045:235:000000000-JCY5N:1:1101:18067:7686 2:N:0:CTCAGA
ATATGTGCTGCGTTCTTCATCGATGCCAGAACCAAGAGATCCGTTGTTGAAAGTTTTGACTTATTCAGTACAGAAGACTCAGAGAGGCCATAAAGTATCAATGGTTTGGGGTACCTCCGGCGGGCGCCCCGCGAGGGGGCCTGGGGGGCGCTGGGCGCCGCCCGCCGAAGCAACGGTTTGGGTAACGTTCACAATGGTTTAGGGAGTTTTTCAACTCTGTAATGATCCCTCCGCTGGTTCACCAACGGAGACCTTGTTACGACTTTTACTTCCTCTAAATGACCAAGTCGTTACGCGCCGG
+
CGGGGGGGGGGGGGGGGGGGGGGGGGGGGGGGGGGGGGGGGGGGGGGGGGGGGGGGGGGGGGGGGGGGGGGGGGGGGGGGGGGGGGGGGGGGGGGGGGGGGGGGGGGGGGGGGGFGGGGGGGEGGGGGGGGGGGGGGGGGGGGGFGGGGGGGGGGGGGGGGGGGGGGGGGGGGGGGEEGGGGGGGGGGGCFCCC7EGEGGGGGGCGECC7CFGGGFGFGG7:0:FGFFFFFFFF>B9??8*:FGFGGGBB>F)?<FFFFA?09?:<AFFFAFB<BBFFFBBAB706:451:62<FF(####
@M06045:235:000000000-JCY5N:1:1101:19117:7687 2:N:0:CTCAGA
ATATGTGCTGCGTTCTTCATCGATGCTGGAGCCAAGAGATCCGTTGTTGAAAGTTTTAACAGTTCGCTTAGAACACTCAGAAGTATCGTCGGGTTCGAACAGAGATTCTGATAATGCCGGCGGGCACGCCCCGAGAGGCGCGCCGCCGAAGCAACAGGTATGAAGGTTCACAAAGGGTTATGAGTTATAGTACTCGGTAATGATCCCTCCGCTGGTTCACCAACGGAGACCTTGTTACGACTTTTACTTCCTCTAAATGACCAAGTCGTTAACTGAGATCGGAAGAGCGTCGTGTAGCTAC
+
CGGGGGGGGGGGGGGGGGGGGGGGGGGGGGGGGGGGGGGGGGGGGGGGGGGGGGGGGGGGGGGGGGGGGGGGGGGGGGGGGGGGGGGGGGGGGGGGGGGGGGGGGGGFGGGGGGGGGGGGGGGGGGGGGGGGGGGGGGGGGGGGGGGGGGGGGGGGGGGGGGGGGGGGGGGGGGGGGGFGGGGGFFGGGGGGGGGGGGGGGFCFGCGGGGGGGGC<FFGFCFGGGGFFFFFFFFFFGF5>FGDGFGGG49=CF?<F<F6:A22?6AFFFFFFFBA72-28?BF?6<?799:;B<1:<####
@M06045:235:000000000-JCY5N:1:1101:26196:7693 2:N:0:CTCAGA
ATATGTGCTGCGTTCTTCATCGATGCCAGAACCAAGAGATCCGTTGTTGAAAGTTGTAACTATTATGTTTTTTCAGACGCTGATTTCAATTACAAAGGGTTTAAGTTTGTCCAATCGGCGGGCGGACCCGCCGAGGAAACGAAGGTACTCAAAAGACATGGGTAAGAGATGGTAGGCAAAGCCTACAACTCTAGGTAATGATCCTTCCGCAGGTTCACCTACGGAAACCTTGTTACGACTTTTACTTCCTCTAAATGACCAAGTCGTTAGAACAGATCGGAAGAGCGTCGTGTAGGGCGAG
+
CGGGGGGGGGGGGGGGGGGGGGGGGGGGGFGGGGGGGGGGGGGGGGGFFGFGGGGGGGGGGGGGGGGGGGGGGFGGGGGGGGGGGFGGGGGGGGGGGGGGGGGGGFGGGGGGGGGGGGGGGGGGGGGGGGGGGDGGGGGGGEE*>EFF?FGGF?FGGDDGGGFFCGFFGGGGGGFGBFGGGGFGFG?FGGGFGFGG?9EGC7FFGG:EC=383*29DBFFGGD3*9>5>?<<7*/7*07B>CFGFGGDFF?*9@A=)9FFDBF2>1(7<3<>>BFF<:6<??>B0((-4>60(4:7:####
@M06045:235:000000000-JCY5N:1:1101:21565:7697 2:N:0:CTCAGA
ATATGTGCTGCGTTCTTCATCGATGCGAGAGCCAAGAGATCCGTTGTTGAAAGTTGTATTCGAGTTTTTTATACTCAAAAAGTTAGACAACAAGAGAAGATTGGTATGTATAATGAAAGAGGGGTTGTGACAACCCCTCCTCCTTACATTGCACACAAGGTGGGTAATGGATTTTAAAGTGCCATTGAACACTTATTGTGAATGATCCTTCCGCAGGTTCACCTACGGAAACCTTGTTACGACTTTTACTTCCTCTAAATGACCAAGTCGTTATTGGAGATCGGAAGAGCGTCGTGTCGTT
+
CGGGGGGGGGGGFGGGGGGGGGGGGGGGGGGGGGGGGGDGGGGGGGGGGGGGGGGGGGGGGGGGGGGGGGGGGGGGGGGGGGGGGGGGGGGGGGGGGGGGGGGGGGGGGGGGGGGGGGFGGGGGGGGGGGGGGFGDGGGGGGGGGGGGGFGGGGGGGGGGGGGGGFGGGGGGGGGFGGGFGGGGGGGGGGGGGFGGGGCFGFFGGGGGG@CFGGGFGFGGGGGGGGFFAEFFFFFFGFFFFGGG>GGGFA::FFFFFFFFEEF@E@DFFFDFFFFF@EDFD@3:6?>:B:92:FB?,####
@M06045:235:000000000-JCY5N:1:1101:18138:7699 2:N:0:CTCAGA
ATATGTGCTGCGTTCTTCATCGATGCCAGAACCAAGAGATCCGTTGTTGAAAGTTTTGATTTATTTATGGTTTTACTCAGAAGTTACATATAGAAACAGAGTTTAGGGGTCCTCTGGCGGGCCGTCCCGTTTTACCGGGAGCGGGCTGATCCGCCGAGGCAACAAGTGGTATGCTCACAGGGGTTTGGGAGTTGTAAACTCGGTAATGATCCCTCCGCTGGTTCACCAACGGAGACCTTGTTACGACTTTTACTTCCTCTAAATGACCAAGTCGTTACGTAAGATCGGAAGAGCGTCGCCT
+
CGGGGGGGGGGGGGGGGGGGGGGGGGGGGGGGGGGGGGGGGGGGGGGGGGGGGFGGGGGGGGGGGGGGGGCGGGGGGGGGGGGGGGGGGGGGGGGGGGGGGGGGGGGGGGGGGGGGGGGGGGGGGGGGGGGGGGGGGGGGGGGGGGGGGGGGGGGGGGGGDGGGGGGGGGGGGGGGFGGGGGGGGGGGGGGGGGGGGGGGGGGGGGFFGGGGGGGFGFG3DDGGGGFFFFFFFFFFC6=FFGGGFGGGFFFCFFFFB=*63<AFFFF@?FBAF:(4<B:<<??BFFFFF<((47>F(####
@M06045:235:000000000-JCY5N:1:1101:22243:7710 2:N:0:CTCAGA
ATATGTGCTGCGTTCTTCATCGATGCGAGAGCCAAGAGATCCGTTGTTGAAAGTTGTATTTTGAATTGTTTATTCATAATATTTTTCAGACAAAGAGTTAAAAAATAAAGGTTGATGTTTGGTCGATCTCCATGAAGAAGATCGACTGACATTGCACACAAGGTGGATATGGATTTAAAAAGTGCCATAAAACACTTATTACGAATGATCCTTCCGCAGGTTCACCTACGGAAACCTTGTTAAGACTTTTACTTCCTCTAAATGACCAAGTCGTTATCGGAGATCGGAAGAGCGGCGTCCA
+
CCEFAFGGGGGGGGGGGGGGGGGGGGGGGGEGGGGGGGGGGGGGGGGGGGGGGGGGGGGGGGG7EDFF@FFCFFAFFECEEFFGGEGGFDEFDFFGFFEFF,@EEGFADGFGFGGGGFGGGGDGGGGGGGFFFGF<DFGFF9E888BEGGFFGGFGFGGGGGGGGGFCDGFGGGAEEFFGGDDFGFFFFG;CDC8=@FGGGGGCFFGCCGFFGGGAD*0@9CFGGFAAFE2A4AFF4AFCF7++46?DFFFFF@@4>FFEEECEFE5A5A@>263=(<?@?>9@<;04660:09024####
@M06045:235:000000000-JCY5N:1:1101:16895:7714 2:N:0:CTCAGA
ATATGTGCTGCGTTCTTCATCGATGCCAGAGCCAAGAGATCCGTTGTTGAAAGTTTTGATTGTATTTGTGCTTTCGCCACTCAGATAATCCACATGGTTACAAAGGTTTTGGTTTTTTCCCCCGGCGGTCGCCTGGTTCCGGTCGCGAGAGCGCCGGGGCGGGTCCGCCGAAGCAACGATAGGTAAGGTTCACAGTGGTTTGGGAGTTTTGCAACTCGGTAATGATCCCTCCGCTGGTTCACCAACGGAGACCTTGTTACGACTTTTACTTCCTCTAAATGACCAAGTCGTTACCGAAGAG
+
CGGGGGGGGGGGGGGGGGGGGGGGGGGGGGGGGGGGGGGGGGGGGGGGGGGGGGGGGGGGGGGGGGGGGGGGGGGGGGGGGGGGGGGGGGGGGGGGGGGGGGGGGGGGGGGGGGGGGGGGGGGGGGGGGGGGGGGGGGGGGGGGGGGGGDGGGGGGGGGGGGDGGGGGGGDGGEFGGGGFEGGGGGGGCGFFFCF9CGCFGEGGGG5EGG5CGGG4>BGGFGCCFFFFFF<<FFDFGFFF6DGGFGDGFFEGFF<FAF=4(-4,:DFF4@AADF-6AAD>4:AFFB0<FB?624<?-####
@M06045:235:000000000-JCY5N:1:1101:10651:7732 2:N:0:CTCAGA
ATATGTGCTGCGTTCTTCATCGATGCTGGAGCCAAGAGATCCGTTGTTAAAAGTTTTGACAGTTCGCTAAGAACACTCAGAATTATCGTCGGGTTCGAAAACAGAGATTCTGATGAGACCGGCGGGCACCCTTTCGGGCGCCGCCGAAGCAACAGGTATAATAGTTCACAAAGGGTAGAGAGTGTAGTACTCAGTAATGATCCCTCCGCTGGTTCACCAACGGAGACCTTGGTACGACTTTTACTTCCTCTAAATGACCAAGTCGTTACAGAAGATCGGAAGAGCGTCGTGGAGGGGTAAC
+
CGGFGGGGGGGGEGGGGGGGGGGGGGGCDGGGG@FGGEGGGGGGGFCGGGGGGGGFGGGGGGFGGGGGGGFFFGGFFEFGGGGA9EEFFDFDGGGDEDFGGFGFGGGGFGGFGDDGFGGGGGGGGGGGGFFGF,CBFGCFGGGGGGG>CEFFGCG:FFF@9=;EGF,;,;:CE=CFG*+>+:EGEFFGFE+?9BFEG?@F;9CFFFCGGGDD<CGFGFGGGDGDDDF>4B2(9==;<5@DFGG7=FFF4=FFFFF4<?F)4?4)33?>543A?BB<<?:F?,(,46>B>FF(22(-(####
@M06045:235:000000000-JCY5N:1:1101:22888:7736 2:N:0:CTCAGA
ATATGTGCTGCGTTCTTCATCGATGCCAGAACCAAGAGATCCGTTGTTGAAAGTTTTGACTTATTCAGTACAGAAGACTCAGGGAGGCCATTAATGCAATAGTTTGGTTTACCTCCGGCGGGCGCCCGCGAGGGCCGGGGGGCGCCGGGAAGGACCCGGGCCGCCCGCCGAAGCAACGGTTTAGGTAACGTTCACAATGGTTTAGGGAGTTTTGCAACTCTGTAATGATCCCTCCGCTGGTTCACCAACGGAGACCTTGTTACGACTTTTACTTCCTCTAAATGACCAAGTCGTTATCGGA
+
CGGGGGGGGGGGGGGGGGGGGGGGGGGGGGGGGGGGGGGGGGGGGGGGGGGGGGGGGGGGGGGGGGGGGGGGGGGGGGGGGGGGGGGGGGGGGGGGGGGGGGGGGGGGGGGGGGGGGGGGGGGGGGGGGGGGGGGGGGGGGGGGGGGGGGGGGGGFGGGGGGGGGGGGGGGGGGGGGGGCEEGGGGGGGGGGGGGGFCFC<CFGGGGGGGGGGGGFGFCCFGGGGGFFBFA?FFE5CEDDFGGGFGGGE3><3>:FDFFAFFFF?2(8FFB24>AFAA2>9AF9AFFDFFBFFFFF1####
@M06045:235:000000000-JCY5N:1:1101:4350:7792 2:N:0:CTCAGA
ATATGTGCTGCGTTCTTCATCGATGCCAGAACCAAGAGATCCGTTGTTGAAAGTTTTAACTTATTTGTTTTTCTCGAGATGCCAACGCAAAGAAACAGAATTTGTAGGCTGCCGGCGGGCTGACGCGCCGCGGGAACGAATCCCCGGGGCGCACCCGCCGAAGCAACGTTCGTATAGTAGGTTCACAGGGTTGTAGGAGTCTTGCGAGTCCTGTAATGATCCCTCCGCTGGTTCACCAACGGAGACCTTGTTACGACTTTTACTTCCTCTAAATGACCAAGGCGTTAAGTTAGATCGAGCC
+
CGGGGGGGGGGGGGGGGGGGGGGGGGGGGGGGGGGGGGGGGGGGGGGGGGGGGGGGGGGGGGGGGFFFGGGGGGGGGGFGGGGGGGGGDGDGGGDGGGGFGGGGGGGGGGGGFG:F>EED7BDDGGCEEGGGGGDDFG7CGGGFGGDGGGED7B:EGDEGCCGEFFGG@CFGG6FDECCFFGGGC70<EE*;EEGGGFG*<EGCGC571A:CGGFFG4**:*7>5DB@3>>:?F4@F=:3BGCG@C7*9@F77FB>>:D))684<B<*8?<BFB<DD???(4(,(2(4<AFF<A26(####
@M06045:235:000000000-JCY5N:1:1101:24477:7794 2:N:0:CTCAGA
ATATGTGCTGCGTTCTTCATCGATGCTGGAGCCAAGAGATCCGTTGTTGAAAGTTTTAACAGTTCGCTTAGAACACTCAGATGTATCGTCGGGTTCAAACAGAGATTCTGATGATACCGGCGGGCACGCCCCGGAGGGCGCGCCGCCGAAGCAACAGGTATAAAGGTTCACAAAGGGTTATGAGTTATAGTACTCGGTAATGATCCCTCCGCTGGTTCACCAACGGACACCTTGTTACGACTTTTACTTCCTCTAAATGACCAAGTCGTTATATGAGATCGGAAGAGCGTCGTGTAGGTCG
+
CGGGGGGGGFGGGGGGGGGGGE<ECFFCFFGFFGGGGF,EDGGGGGGGGFFFFGGFCGGGGGGGGGGGGGGGGGGFGGGGGFGGGFFGGGGGGGGGGGGGGGGGGGGGGGGGGGGGGGEGEEGE7>FGGCEDGGGGECCFGGGGEEGGD58CEGGGGGGGGG?FGGGGDCG?FGFFGGFGG?9CCGFCFGGGCCGGDGG5?GGGCFF6FEDGGDDFGFGGGC*97D>))74(96@FC?37BD<>FGG7@67?*/-9<FF22,481>B@@>0(.6)).:A<(4639(3:4>?913.(.####
@M06045:235:000000000-JCY5N:1:1101:18672:7802 2:N:0:CTCAGA
ATATGTGCTGCGTTCTTCATCGATGCTAGAACCAAGAGATCCGTTGTTAAAAGTTTTTATAGTTCGCTAAGAACACTCAGATGTATCGTCGGGTACAAACAGAGATACTGAAACGCCGGCGGGCTCCCGAAGAAGCCGCCGAAGCAACAAGTTATAATGTTCACAAAGGGTTATGAGTGTAAACTCGGTAATGATCCCTCCGCTGGTTCACCAACGGAGACCTTGTTACGACTTTTACTTCCTCTAAATGACCAAGTCGTTAACCGAGATCGGAAGAGCGTCGTGTAGGGAAAGAGGACCG
+
CGGGGGGGGGGGGGGGGGGGGGGGGGGGGGGGGGGGGGGGGGGGGGGGGGGGGGGGGGGGGGGGGGGGGGGGGGGGGGGGGGGGGGGGGGGGGGGGGGGGGGGGGGGGGGGGGGGGGGGGGGGGGGGGGGGGGGGGGGGGGGGGGGGGGGGGGGGGGGGGGGGGGFGGGGGGGGGGGGGGGGGGGGGGGGGGGG7CFGGGGEGGGDFGGGGGGGDFD>DGGGGGGGFFFFFFFFFFCFFF7F>F=CGGFFFFF4:><FDBB:<ADFF:B>>F?0377789;?FFB1(6>?::?1(4(####
@M06045:235:000000000-JCY5N:1:1101:15158:7802 2:N:0:CTCAGA
ATATGTGCTGCGTTCTTCATCGATGCCAGAACCAAGAGATCCGTTGTTGAAAGTTGTAAATAATTAGATTATTTTCAGACGCTGATTGCAATTACAAAAAAGGTTTTGGTTTGTCCAATCGGCAGCTTGCGCCACCGAGGAAACAAGAGTACGCAAAAGACATGGGTGTAGACGAGAGCTTTACAGCCCCCGACTTGACTTTTGATAATGATCCTTCCGCAGGTTCACCTACGGAAACCTTGTTACGACTTTTACTTCCTCTAAATGACCAAGTCGTTAGACCAGATCGGAAGAGCGCTCC
+
CGGGGGGGGGGGFGGGGGGGGGGGGGGGGGGGGGGGGGGGGGGGGGGGGGFGGGGGGGGFGGGGGGGGGGFGGGGGGGGGGGGGGGGGGGGGGGGGGGGGGGGGFGGGGGFGGGGGGGGGGGGGGGGGGGGGGGGGGGGGGGGGGGGGGGGGGGGGGGGGGGGGGDGGGGFGGGGGDEGGFGGGGGGGGGGGGGGEGDGGFGGFGGFGGGGGGGGFGFGGGGGFGGFFFFFFFFFEGFFFFGGGFD<FFFFGFFFFBFFFFBFF2AA=?@DBFAFFFFFFBFB:???FBFFFB?F0(####
@M06045:235:000000000-JCY5N:1:1101:7804:7819 2:N:0:CTCAGA
ATATGTGCTGCGTTCTTCATCGATGCGAGAGCCAAGAGATCCGTTGTTAAAAGTTGTATTGATTTAAAAGTCTTTCGACTTGATAAACATTCAAAGTAAATAATAAGAGTATGTGATTAAGCAGGGCTTATCTTTAACAACAAGCCCCGATAACAAGTGCACAGGTGTGTATGGATTAAAGAGAACGAGCACATGCACAAAGGCCAGCATCAATTCTCCAAATTCATTAATGATCCTTCCGCAGGTTCACCTACGGAAACCTTGTTACGACTTTTACTTCCTCTAAATGACCAAGTCGTGA
+
CGGGGGGGGGGGGGGGGGGGGGGGGGGGGGGGGGGGGGGGGGGGGGGGGGGGGGGGGGGGGGGGGGGGGGGGGGGGGGGGGGGGGGGGGGGGFGFGGGGGGGGGGGGGGGGGGGGGGGGGGGGGGGGGGFGGGGGGGGGGGGGGGGGGGGGGGGGGGGGGGGGGGDFGGGGGGGGGGGGGGGGGGGGGGGGGGGGGGDGFGGGGGGGGGGGGGGGFFFGGGGGGGGFFFFFFFFFFFFFFFGGGFGGGFFFGFFFFFEBFFFEFEEFFFFFFFFF<<CFFA9>9EECCE<E=@?6A:####
@M06045:235:000000000-JCY5N:1:1101:17094:7827 2:N:0:CTCAGA
ATATGTGCTGCGTTCTTCATCGATGCAAGAGCCAAGAGATCCATTGTTAAAAGTTGTCTTTATTATTTCTCAACTAACTCTGTCAAACAAACAAGCGTAAACATCAAGACCTCGCGGCCTTGTGCTAATGTTGCTAGTACTGCGCACTCACGCACGCAGACTGCAAAAGATTTGTAATGATCCTTCCGCAGGTTCACCTACGGAAACCTTGTTACGACTTTTACTTCCTCTAAATGACCAAGTCGTTAGTTTAGATCGGAAGAGCGTCGTGTAGGGAAAGAGTGTAGATCTCGGTGGCAGG
+
CGGGGGGGGGGGGGGGGGGGGGGGGGGGGGGGGGGGGGGGGGGGGGGGGGGGGGGGGGGGGGGGGGGGGGGGGGGGGGGGGGGGGGGGGGGGGGGGGGGGGGGGGGGGGGGGGGGGGGGGGGGGGGGGGGGGGGGGGGGGGGGGGGGGGGGGGGGGGGGGGGGGGGGGGGGGGGGGGGGGGGGGGGGGGGGGGGGGGGGGGGGGGGGGGDFGGGGDGFGGGGFGGGFFFFFFFFFFGAFFFGGGF5DFEFFGFFEAEFFF?@FFFFFFB><?FFF:7<FF7:>AAF2<DFFFB0282####
@M06045:235:000000000-JCY5N:1:1101:6953:7830 2:N:0:CTCAGA
ATATGTGCTGCGTTCTTCATCGATGCCAGAACCAAGAGATCCGTTGTTGAAAGTTTTGATTCATTTGTTTTTGCTTGTGCAACTCAGAGAAGAAATTCCGCCCGCTGGGCGTAATGCAAGAGAGTTTGGGGTCCCTGCGGCGGGCGCCTGGGTCCGGCGCCGGCGCGGGGGCAGGCGGCCGGGGCGTTCCCGCCGAGGCAACTGAGGTAAGGTTCACAGTGGGTTTGGGAGTTGTATAACTCGGTAATGATCCCTCCGCTGGTTCACCAACGGAGACCTTGTTACGACTTTTACTTCCAGA
+
CGGGGGGGGGGGGGGGGGGGGGGGGGGGGGGGGGGGFGGGGGGGGGGGGGGGGGGGGGGGGGGGGGGGGGGFGGGGGGGGGGGGGGGGFGGGGGGGGGGGGGGGGGGGGGGGGGGGGGGGGGFGGGGGGGGGGGGGGGGEGECGGGGGDGGGFGGGGGGGGGGGGGGGGGGGGGGGGGGGEGGGGGGEGFGGGGGCEGGCCFGG7C7CFFFGDGFFGFG:CGGD<75>BFBFFFFFG47F=FGD5CCGFF*77?>>:>D:1;(<A<AF?F:B>1(3<FB))6<<<21>?F<A27A))####
@M06045:235:000000000-JCY5N:1:1101:27314:7842 2:N:0:CTCAGA
ATATGTGCTGCGTTCTTCATCGATGCCAGAACCAAGAGATCCGTTGTTGAAAGTTTTGACTTATTCAGTACAGAAGACTCAGAGAGGCCATAAAGTTCAAGAGTTTGGTAGACCTCCGGCGGGCCCCCGAGGGGCCAAGGGCAGGGCCGAAGCCCGCCACCCGCCGAAGCAACGATATAGGTAACGTTCACGATGGTTTGGGAGTTTTGCAACTCTGTAATGATCCCTCCGCTGGTTCACCAACGGAGACCTTGTTACGACTTTTACTTCCGTTAAATTACCAAGTCGTTACGACAAGACC
+
CGGGGGGGGGGGGGGGDFGGGGGGGGGGGGGGGGGGGGGGGGGGGGGGGGDGGGGGGDCGFGGGGGGGEFGGCFGGGGCFGGGGFGGGGGGGEEFGGGGGGGGGGGGGGGGGGGCECEGGGGGGGGGGGGGGDGDGGCCGGGGGGGEEEEBCE6DEGC:EGGGDGGDGC>CGFEB*=ECGGGGGFGGGGCFFG;EGGG**?ECG*CFFFFDFC6CFG?::7>F>FGF)00-8555?C=*8?FFG>C795FF4??A=<B@F>?BAD24FFFA(,418A2))69A?(6414<?B6?(,(####
@M06045:235:000000000-JCY5N:1:1101:9931:7862 2:N:0:CTCAGA
ATATGTGCTGCGTTCTTCATCGATGCGAGAGCCAAGAGATCCGTTGCTGAAAGTTGTATTGATTTTTACGGTCTTCGACGCGGGACCCTGGGGGTCGAGGCCGAGACGCGAAGCATACATTCTGTAGACATGCGAGTTCGAAGGGAGACGTAGATCCCGAGGGACCTACAGCGAGTGCACAAGGGTGTTGAAAGGGTCGAAAGCCCGGAAGGGGGGTTTCCCCCTCCCGGAAGATCGGGCTTCGATAATGATCCTTCAGCAGGTTCACCTACGGAAACCTTGTTACGACTTTTCCTTACTG
+
CGGGGGGGFFGGEGGGGGGGGGGFFGGEF7FGD@CCE@EFGCFG@GEFCDCFCF<FGACFGGGFCFFGGEGGGGGGFFGECB:F+CFFFGGGGGEGE@CFGGGDE7CFGECC@FDFCDDGCFGGGGACFAFFE:+<C@FFGFG:7DCEEEFBDCGGGEE7:8:EGC8FFGGGGG5C8E?CEACGC:CEGGG?99E*CC**;CEFGG**9:<CCG3>73CCCGGGCD3<7)((0)/9C:7))*2)509C@F*:=F2=>*9A<B(4)5)6?4(54<32470,-<:).62(4:(66)34-####
@M06045:235:000000000-JCY5N:1:1101:27159:7876 2:N:0:CTCAGA
ATATGTGCTGCGTTCTTCATCGATGCAAGAGCCTAGAGATCCGTTGTTGAAAGTTTTATAATGTTTTTGTTATAAAACAGTTGTTCAGACGATATAAAGCTGATTTAAAAAGTTTTTTTGGTTGATGGCTATCCACCGGCACTCCCCAGCAAATCGATTTTTGAAGTCGACGCCAGAGGGCTGGTCTCCGTAAGAAGACTGGCCTGTCCAGTGGAAGCAACGGGGTAAGGTAAACAATGGGGGATTGATAGGTTCTTTGAAAGAACTTTTCAGTAATGATCCTTCCGCAGGTTCACCGGAA
+
CFFGC@FGGGGGGGGGGGGGGGGGGF<EEFCGF<EAECFGGGGGGDGGGGGGFG9ECCFFGGGGGDGGGFFFGCG@FGGGEFGFFGFFAEGEEEFFF,EFFGGFG9<9A9FFECFFFGGGGGGGGGGGGGGGG8AFGGEEGEGFEFG8C8DFFGGEGGGFDE8>DFGGGDEG8EGGF8?6:F8:33>FFEFGECFGFGEGCF@GGGGFGF9+2;==66CGCC<DCGFFAA<?FFFFCA=;A3)>A**08@@7@BA=AFFF29<<(,6F7@BAFDA<AD>9:A<)<7?:017?<5224####
@M06045:235:000000000-JCY5N:1:1101:14284:7888 2:N:0:CTCAGA
ATATGTGCTGCGTTCTTCATCGATGCGAGAGCCAAGAGATCCGTTGTTGAAAGTTTTGTTTTGTTATGATATATGACGTTCATTACACCATGTTTGTAAAATAGCCCCGAAGGGCACGGTTCACAGAGGTTTGGAATAGTTATAAGCCCGTGAGGGCGTTCACTAATGATCCTTCCGCAGGTTCACCTACGGAAACCTTGTTACGACTTTTACTTCCTCTAAATGACCAAGTCGTTACCAGAGATCGGAAGAGCGTCGTGTAGGGAAAGAGTGTAGATCTCGGTGGTCGCCGTATCAAGGG
+
CGGGGGGGGGGGGGGGGGGGGGGGGGGGGGGGGGGGGGGGGGGGFGGGGGGGGGGGGGGGGGGGGGGGGGGGGGGGGGGGGGGGGGGGGGGGGGGGGGGGGFGGGGGGGGGGGGGGGGGGGGGGGGGGGGGGGGGGGGGGGGGGGGGGGGGGGGGGGGGGGGGGGDGGGGGGGGGGGGGGGGGGGGGGGGGDCEEGGFGGGGGGGGGGGFFGGGGFGFGGGGFG@=BAFF>EFFFFGFFF4**;CFGGFFFGFFB;887(.:<7<?FFFF?AAFF<A9BDA:<<:(,<;BFF9:<?)####
@M06045:235:000000000-JCY5N:1:1101:9268:7891 2:N:0:CTCAGA
ATATGTGCTGCGTTCTTCATCGATGCCAGAACCAAGAGATCCGTTGTTGAAAGTTTTGATTCATTTGTTTTTGCTTGTGCAACTCAGAGAAGAAATTCCGCCCGCTGGGCGTAATGCAAGAGAGTTTGGGGTCCCTGCGGCGGGCGCCTGGGTCCGGCGCCGGCGCGGGGGCAGGCGGCCGGGGCGTTCCCGCCGAGGCAACTGAGGTAAGGTTCACAGTGGGTTGGGGAGTTTGTAAACTCGGTAATGATCCCTCCGCTGGTTCACCAACGGCGACCTTGTTACGACTTTTACTTTCCCG
+
CDGGGGGGGGGGFGGGGGGGGGGGGGGGGGGGGGGGGGGGGGGGFGGGGGGGGGGGGGGGGGFGGGGGGGGGGGGGGGGGGGGGGGGGGGGGGGGGGGGGGGGGGGGGGGGFGGGGGGGGGGGGGFGGGGGGGGGGGFGGGGGGGEGDGGGGGGGGGGGGGGDDEGGGGGGGGGDGGGGGGGGGGGEEGFGGGGGCEEGDGGFGGGGGGGGF7CGFGBF::>CDG)8BEB>0;FFFFFFFFDDD75C>FFFGFF>F0)58>B<AD4>FFF??B(49660<49>9A?09::<>97<F)####
@M06045:235:000000000-JCY5N:1:1101:14770:7902 2:N:0:CTCAGA
ATATGTGCTGCGTTCTTCATCGATGCGAGAGCCAAGAGATCCGTTGTTGAAAGTTGTATTCGAGTTTTGATTACTCTGAATGTTAGACTTGCAATTGAAGACGTGTGAGAAAATGAAGCCCAATCTTCCAAAGTTGAAAGGGCCTTTACAATGCACACAAGGTGGGTATGGATTTGAAAGTGCCATAAACACTTATTGTGAATGATCCTTCCGCAGGTTCACCTACGGAAACCTTGTTACGACTTTTACTTCCTCTAAATGACCAAGTCGTTAGTCCAGATCGGAAGAGCGTCGTGTACCC
+
CGGGGGGGGGGGGGGGGGGGGGGGGGGGGGGGGGGGGGGGGGGGGGGGGGGGGGGGGGGGGGGGGGGGGGGGGGGGGGGGGGGGGGGGGGGGGGGGGGGGGGGGGGGGGGGGGGGGGGGGGGGGGGGGGGGGGGGGGGGGGGGGGGGGGGGGGGGGGGGGGGGGGGGGGGGGGGDCGGGGGGGGGGGGGGGGGGGGGGGGGGGGGGGGGGGGGGDEGFGGFGGGGGFFFFFFFFFFGFFFFGGGFGGGFFFGFFFFFFFFCEF@@FFFFFF@DD?3?9;4<57@D1(/639>FF>B,####
@M06045:235:000000000-JCY5N:1:1101:9726:7938 2:N:0:CTCAGA
ATATGTGCTGCGTTCTTCATCGATGCGAGAGCCAAGAGATCCGTTGTTGAAAGTTGTTTTTATCATAAGAATAAAAAAAATACATTCAATGACTATTGTGTGTGTGTGTAAAAAAAAACGTAGTAGACTGTGCTTCAACAGAGTAGGAGAGCGTAAACTTTCACATCTCCGTATCCACATAGATCTATTACAGAAGGTGCACAGGTGTAAGTGGGATTGAAGGTGTGGCGTGCACATACTAGAAACACTAGTCAGCAACAGCCACCAATCATTAATGATCCTTCCGCAGTTTCACCCGGGA
+
CGGGGGGGGGGGGGGGGGGGGGGGGGGGGGGGGGGGGGGGGGGGGGGGGGGGGGGGGGGGGGGGGGGGGGGGGGGGGGGGGGGGGGGGGGGGGGGGGGGGGGGGGGGFEFGGGGGGGGGDGGGEGGGGGFGGGGGGGGGGGGGGGGGGFGGGEEEEGGGGGGGGGGGFFGGGGGGGGGGGGGGGGGGGGDGGGGGGGGGGGGGGGGFEFFGGGGGFFFFGFGDGGGF>FDFFFFFFGFFFC@FGFGGGFFFGAF9FEFF@@F<FD@FFFF:AFFAFBBADA>DBBF?>F,.6>:>A(####
@M06045:235:000000000-JCY5N:1:1101:5622:7953 2:N:0:CTCAGA
ATATGTGCTGCGTTCTTCATCGATGCTGGAGCCAAGAGATCCGTTGTTAAAAGTTTTGACAGTTCGCTAAGAACACTCAGAAGTATCGTCGGGTTCGAAAACAGAGATTCTGATGAGACCGGCGGGCACCCTTGCGGGCGCCGCCGAAGCAACAGGTATAATAGTTCACAAAGGGTAGAGAGTGTAGTACTCAGTAATGATCCCTCCGCTGGTTCACCAACGGAGACCTTGTTACGACTTTTACTTCCTCTAAATGACCAAGTCGTTATTGCAGATCGGAAGAGCGTCGTGTAGGGGTAAC
+
CGGGGGGGGGGGGGGGGGGGGGGGGGGGGGGGGGGGGGGGGGGGGGGGGGGGGGGGGGGGGGGGGGGGGGGGGGGGGGGGGGGGGGGGGGGGGGGGGGGGGGGGGFGGGGGGGGGGGGGGDGGFGDGGGGGGGGDD+FGGCEE@EGGGGGGGGGGGGGGGF@FGGGGGGFGGGGC>FEFFFEFFGGGCGGEGFCGCGGGG7+AFGGGGDCCDDFD4*=FGGGGGDDFFFFF<B6=@GF3@FGGGFFFCFFFFF429:?FBF?4<??:>>4)4).-,4:B??>0204-(433,44<B(####
@M06045:235:000000000-JCY5N:1:1101:27518:7964 2:N:0:CTCAGA
ATATGTGCTGCGTTCTTCATCGATGCGAGAGCCAAGAGATCCGTTGTTGAAAGTTGTATTTTGAATTGTTTATTCATAATAGTTTTCAGACAGACAGTTAAAAAATAAGTTGATGTTTGGCCGCTTTCATAAAGAAAACGGCTGACATTGCACACAAGGTGGATATGGATTTAAGAAGTGCCATAAACACTTATTATGAATGATCCTTCCGCAGGTTCACCTACGGAAACCTTGTTACGACTTTTACTTCCTCTAAATGACCAAGTCGTTAGAGTAGATCGGAAGAGCGTCGTGTAGTGTA
+
CGGGGGGGGGGGGGGGGGGGGGGGGGGGGGGGGGGGGGGGGGGGGGGGGGGGGGGGGGGGGGGGGGGGGFGGGGGGGGGGGGGGGGGGGGGGGGGGGGGGGGGGGGGGGGGGGGGGGGGDFGGGGGGGGGGGGGGGGGGGGGGGGGGGGGGGGGGGGGGGGGGGGGGGGGGFGGGGGGGGGGGFGGGGGGGGGGGGGGGGGGGGGGGGGGGGGGGFGFGGGGGGGGFFFFFFFFFFGFFFEGDFFGGGFFFGFFFFFFFFEFED;FFFFEDFFAFFFFEE@@FDFFFF;61>6?F15####
@M06045:235:000000000-JCY5N:1:1101:19770:7970 2:N:0:CTCAGA
ATATGTGCTGCGTTCTTCATCGATGCCAGAACCAAGAGATCCGTTGTTGAAAGTTTTTACTTTATTTAGTTTGGTACTCAGACGGCATGGTTCTTCAAAGAGTTTTGGAGGTTGGCCATCGACGAGCACTGTCCAGCGGGGTTTAAGACCCACCGGCAGTCGACAGATCCTGTCGACAGGCCCGCCGAAGCAACGTGGTAAGGTAGACACAGGGTTGGAGGTCGGGCCACAGAAGACCCTAACTCAGTAATGATCCTTCCGCAGGTTCACCTACGACACAAGTTAGCGAAATGTCACTACA
+
CGGGGGGGGGGGGGGGGGGGGGGGGGGGGFGGGGGGGFGFGGGGGGGGGGGGGFGGGGGGGGGGGGGGGGEFGGGGGGGFGDGGGGEEFGGGGGGGGGGGGGFGGGGEGGGGFGGGGGGGGFGGGGGGGGFGGGGFGGGGEGGD8E9EGFGGGGGGGGGGGGGDEGGGGGGGGGGGGGGFFEGGGGGGGGGGGGG5CG8C7CFGFCGGGGGGGGGFCACFGGCGGGF:3)4<?)/9C7>779<DF>CFBFF7**6@:F=?FF912.5=?BA52(-4279(:845)65((,214664A####
@M06045:235:000000000-JCY5N:1:1101:11155:7988 2:N:0:CTCAGA
ATATGTGCTGCGTTCTTCATCGATGCTAGAACCAAGAGATCCGTTGTTAAAAGTTTTTATAGTTCGCTAAGAACACTCAGATGTATCGTCGGGTACAAACAGAGATACTGAAACGCCGGCGGGCCCCCGGAGGAGCCGCCGAAGCAACAAGTTATAATGTTCACAAAGGGTTATGAGTGTAAACTCGGTAATGATCCCTCCGCTGGTTCACCAACGGAGACCTTGTTACGACTTTTACTTCCTCTAAATGACCAAGTCGTTATGCGAGATCGGAAGAGCGTCGTGTAGGGAAAGAGGGGCT
+
CGGGGGGGGGDFCFDDFFGGGFFEGDFEFGFFGFFGGEFGFGGEGGGGGGGGGGGFFGGGFGFFGFGDEGFGGFGGFGGGGGGGGGGGGGDGGGGGGGGGGGGGGGGGFGGGGGGEEGCFGEEGGGGGGEGGGGEFGGGEGGGGGGGGFFF<CCCFFCGGGG9;ECFEGDE6CEGGG<FF?GGGGFGGGGGFGFCFGGGG5ECE5E6<CGGGGGC5DDDGGGFD:F?FFF035BFFGFFF4CFD*:FGF4=FFF<><FB(80:>>?<DD)5????B104138;3:.1:2:::<B2:,####
@M06045:235:000000000-JCY5N:1:1101:11352:8004 2:N:0:CTCAGA
ATATGTGCTGCGTTCTTCATCGATGCCAGAGCCAAGAGATCCATTGTTGAAAGTTTTGATTTATTTTGTTTTGTACTGACATGACTTCTAATGCAAAGGGTTTTGTGGTTGTCCCGTCCGGCGGGTTGCCCCGCCGGGGGGAGTATAAAAGGTGCTCAAAGTGCAGGGTATACGCATCACGCCGGGGCGCGAATTGTTAATGATCCTTCCGCAGGTTCACCTACGGAAACCTTGTTACGACTTTTACTTCCTCTAAATGACCAAGTCGTTAGCTGAGATCGGAAGAGCGTCGTGTAGGAGT
+
CFGGGGGGGGGGGGGGGGGGGGGGGGGGGGGGGGGGGGGGGGGGGGGGGGGGFFEGGGGGGGGGGGGGGGGGGGGGGGGGGGGGGGGGGGGGCGCEGGGGGGGGGGGGFGGGGGFGGGGGGGGGGGGGGGGGGFGGGGGGGGGEGGFC7EFGGFCFGFGGGGFGGGGGGGGGGGGGDECFEGGGGGGGGGGGG*;+<FGFGF7CFGEFGFGGGGG59?FC>FCFC*5>EFFFFF=F=?BF3*3>FF>>FFFFFB>?AF?BB:7?FA<:>>??FA><BFA326(417??9(391(,84####
@M06045:235:000000000-JCY5N:1:1101:13148:8007 2:N:0:CTCAGA
ATATGTGCTGCGTTCTTCATCGATGCCAGAACCAAGAGATCCGTTGTTGAAAGTTTTGACTTATTCAGTACAGAAGACTCAGAGAGGCCATTAATGCAATAGTTTGGTTTACCTCCGGCGGGCGCCCGCGAGGGCCGGGGGGCGCCGGGAAGGACCCGGGCCGCCCGCCGAAGCAACGGTTTAGGTAACGTTCACAATGGTTTAGGGAGTTTTGCAACTCTGTAATGATCCCTCCGCTGGTTCACCAACGGAAACCTTGTTACGACTTTTACTTCCTCTAAATGACCAAGTCGTTATGTCA
+
CFGGGGGGF<FG@CFC@CFFFCEGGGDDF8FG@8CCEF8EF9<@,CFGFF<FECECCEDGGGFEFG<FGGGCFGGGFGGG,F,E8@ECG@FEGGFFFGA9A@FEDECGFC,CAEFFEGGGGGD+=FE>FF:=7CFFDE7>>8C5EEGGG*8;CFGGG55*:>EGGG>E>CD**:FGGDG?*;FG6:9:@E8EFFD+9<F<0<8+<6*:>57CF4DFC?C7*:>**C@=*=A<?@:BGD35<C7DFGC45@3C)08F7F65<FA2098BBFAB4>4A55A>49<)6)..,4>2<?164####
@M06045:235:000000000-JCY5N:1:1101:23551:8028 2:N:0:CTCAGA
ATATGTGCTGCGTTCTTCATCGATGCCAGAACCAAGAGATCCGTTGTTGAAAGTTTTGATTTATTTATGGTTTTACTCAGAAGTTACATATAGAAACAGAGTTTAGGGGTCCTCTGGCGGGCCGTCCCGTTTTACCGGGAGCGGGCTGATCCGCCGAGGCAACAAGTGGTATGTTCACAGGGGTTTGGGAGTTGTAAACTCGGTAATGATCCCTCCGCTGGTTCACCAACGGAGACCTTGTTACGACTTTTACTTCCTCTAAATGACCAAGTCGTTACGAGAGATCGGAAGAGCGTCCACC
+
CGGGGGGGGGGGGGGGGGGGGGGGGGGGGGGGGGGGGGGGGGGFFEGGGGGGGGGGGGGGGGGGGGGGGGFFGGGGGGGGGGGGGGGGGGGGGGGGGGGGGGGGGGGGGGGGGGGGGGGGGGGGGGGGGGGFFGGGGGGGGGGGGGGGFGGGGGGGGGGGGGFGGGGGGFGGGGGGGGGGGGDEGEGDGCEEFFGCFCF?EGGGGGGGGGGGGGGFGFG3DGCFFCF?FEFBFF:FGFFFFGFGDFDG3BFGFFDFA6?AD2<<>A>FFFBAFF6?B:0229724<BF:<0:?BB>0####
@M06045:235:000000000-JCY5N:1:1101:18101:8034 2:N:0:CTCAGA
ATATGTGCTGCGTTCTTCATCGATGCCAGAACCAAGAGATCCGTTGTTGAAAGTTTTAACTTGTTTGTTTTGTAAATCAGAAGGTACGCTATAAATTGAAGAGTTAGGTCCTCTGGCGCGCTGCGGGACGGGCCGAAGCCGCGGCCCGCGGTGCGCCGAGCAACAAAATGGTAAGGTTCACAAAGGGTTTGGAGTAATAACTCGGTAATGATCCCTCCGCTGGTTCACCAACGGAGACCTTGTTACGACTTTTACTTCCTCTAAATGACCAAGTCGTTAGACTAGATCGGAAGAGCGAACG
+
CGGGGGGGGGGGGGGGGGGGGGGGGGGGGGGGGGGGGGGGGGGGGGGGGGGGGGGGGGGGGGGGGGGGGGGGGGGGGGGGGGGGGGGGGGGGGGGGGGGEFFGGGGGGGGGGGGGGGGGGGGGGGGGGGGGGGEGGGGGGGGEGGGGGGGGGGGGGGGGGGGGGEGFFGGGGFFFGGGGGGGGGGGGCGGGGFGGGGGGGGGGGGGGGGGGGGGGFGBDGGGGGGFFFFFFFFFFFGFFFFGFGFGGGFF@FFFFFF=4:AABABFAFFF??BB9<FF?:AFFFFF)6<?B(30::4####
@M06045:235:000000000-JCY5N:1:1101:13090:8037 2:N:0:CTCAGA
ATATGTGCTGCGTTCTTCATCGATGCGAGAGCCAAGAGATCCGTTGTTAAAAGTTGTATTGATTTAAAAGTCTTTCGACTTGATAAACATTCAAAGTAAATAATAAGAGTATGTGATTAAGCAGGGCTTATCTTTAACAACAAGCCCCGATAACAAGTGCACAGGTGTGTATGGATTAAAGAGAACGAGCACATGCACAAAGGCCAGCATCAATTCTCCAAATTCATTAATGATCCTTCCGCAGGTTCACCTACGGAAACCTTGTTACGACTTTTACTTCCTCTAAATGACCAAGTCTCAG
+
CGGGGGGGGGGGGGGGGGGGGGGGGGGGDEGGGGGGGGGGGGGGGGGGGGGGGGGGGGGGGGGGGGGGGGGGGGGGGGGGGGGGGGGGGGGGGGDFGGGGGGGGGGGGGGGGGGGGGGGGGGGCGDGGGGGGGGGGGGGGGGGGGEGGGGGGGGGGGGGGGGGGGGGGGGGGGGGGGGGFFGGFGGGGGGGGGGGGFGGGGGGGGGGGGGFGGGGCCAFGGDGGGGFFFFFFFFFFGFFFBDD4AFFDFFFGFFFFDFFFFFFFFFFFFFFF;CEF@E?EF9EFFF)<CCFEE?0<6####
@M06045:235:000000000-JCY5N:1:1101:25302:8057 2:N:0:CTCAGA
ATATGTGCTGCGTTCTTCATCGATGCCAGAACCAAGAGATCCGTTGTTGAAAGTTTTGATTTATTTATGGTTTTACTCAGAAGTTACATATAGAAACAGAGTTTAGGGGTCCTCTGGCGGGCCGTCCCGTTTTACCGGGAGCGGGCTGATCCGCCGAGGCAACAAGTGGTATGTTCACAGGGGTTTGGGAGTTGTAAACTCGGTAATGATCCCTCCGCTGGTTCACCAACGGAGACCTTGTTACGACTTTTACTTCCTCTAAATGACCAAGTCGTTAAGTGAGATCGGAAGAGCGTCGTAA
+
CGGGGGGGGGGGGGGGGGGGGGGGGGGGGGGGGGGGGGGGGGGGGGGGGGGGGGGGGGGGGGGGGGGGGGGGGGGGGGGGGGGGGGGGGGGGGGGGGGGGGGGGGGGFEGGGGGGGFGGGGGGGGGGGGEFGGGGGGGGGGGGGGGGGGGGGGGGGGGGGEGGGGGGGGGGGGGGGGGGGGGGGGGGGGFEGGGFFGGGGEEGGGGGGGGGGGGGFGFGGGG7CGGFF4@FF>EFFG?FBF>>FECDGF=@FFFFFFFFBFDBBBFF)<@FFF?BF6(-64:)<A>?FB?FF<BF91####
@M06045:235:000000000-JCY5N:1:1101:4175:8064 2:N:0:CTCAGA
ATATGTGCTGCGTTCTTCATCGATGCCAGAGCCAAGAGATCCGTTGCTGAAAGTTTTTATTTATTTTTGTTTGATACTCAGAAATTCATGTAAATTCAAGAATATAGGCCTTCGGCGGCCGGTGAGGACCGCCGAAGCAACAGGTATGTTCACAAAGGTTAGGGAGTTTACACTCTATAATGATCCCTCCGCTGGTTCACCAACGGAGACCTTGTTACGACTTTTACTTCCTCTAAATGACCAAGTCGTTAGCGGAGATCGGAAGAGCGTCGTGTAGGGAAAGAGTGTAGATCTCGGGACG
+
CGGGGGFGGGGGGGGGGGGGGGGGGGGFGGGGGGGGGDGFGGGDGGGGGFGGGCGGGGGGGGGGGGGGGGGGGGGGGGGGGGGGGGGGGGGGFGGGGGGGGGGGGGEGGGGGGGGDGGGGGGGGGGGGFFGGGGGGGGGGGGGGFGGGGGG9CFFFGGGGDCGGGEDFGGGGGFFGGGGGGGGCGCGGGGGGGGGGGGGGGGGGGGDC<EGFGGGFFFDCDGD7FGFFFFFFFFF=CFFFFGG*5;CD7>@DF>(56<:>0:6?9147<)81(2(4:)80,:<12)644644>6942####
@M06045:235:000000000-JCY5N:1:1101:9854:8084 2:N:0:CTCAGA
ATATGTGCTGCGTTCTTCATCGATGCTAGAACCAAGAGATCCGTTGTTAAAAGTTTTTATAGTTCGCTAAGAACACTCAGATGTATCGTCGGGTACAAACAGAGATACTGAAACGCCGGCGGGCCCCCGGAGGAGCCGCCGAAGCAACAAGTTATAATGTTCACAAAGGGTTATGAGTGTAAACTCGGTAATGATCCCTCCGCTGGTTCACCAACGGAGACCTTGTTACGACTTCTACTTCCTCTAAATGACCAAGTCGTTATCGTAGACCGGAATAGCGTCGTGTAGGGAAAGAGGCATC
+
CGGFF<FFGEFFFCF@FGGGFFFGGGGDFAFGGFGCC@EFFFEGGGGGGFFFCEF9CFEFGGGGGGGGGGGGGGGGGGGGAFGGFGGGFGGGDF@CFFGFFG8FCFEFF9?EFG7C=@FE7:7C=FGE>FEF:FFGGGEG7>EGGG8ECCC?BF@EDBCGFFDE?GGGG*<FGGGGGG+3>CCG+BCGGGGGGGCGGGGG5EEE5/00::D*75C3757)9FGF>F4@F50;5B*97=?FFGCD*:FCFFFGF6?FAFFF:0:A247FB*,((-((.543-419?((6A((.(((4.####
@M06045:235:000000000-JCY5N:1:1101:8048:8090 2:N:0:CTCAGA
ATATGTGCTGCGTTCTTCATCGATGCTAGAACCAAGAGATCCGTTGTTAAAAGTTTTTATAGTTCGCTAAGAACACTCAGATGTATCGTCGGGTACAAACAGAGATACTGAAACGCCGGCGGGCTCCCGAAGAAGCCGCCGAAGCAACAAGTTATAATGTTCACAAAGGGTTATGAGTGTAAACTCGGTAATGATCCCTCCGCTGGTTCACCAACGGAGACCTTGTTACGACTTTTACTTCCTCTAAATGACCAAGTCGTTACACCAGAACGGAAGAGCGTCGTGTAGGGAAAGAGGTCTG
+
CGGGGGGGGGGGGGGGGGGGGGGGGGGGGGGGGGGGGGGGGGGGGGGGGGGGGGGGGGGGGGGGGGGGGGGGGGGGGGGGGGGGGGGGGGGGGGGGGGGGGGGGGGGGGGGGGGGGGGGGGGGGGGGGGGGGGGGGGGGGGGGGGGGGGGFFFGGGGGGGGGGGGFGGGGGGGGGGGGGFGGGGGGGGGFGGGGFGGGGGGGGGGGGGGGGGGGGFGBGGGGFGGFFFFFFFFFFFGFFFFG>DFGGGFFFFFFF4)9>:6<?A>B?:5)39?6:0(,(638>,4::9AB:0:?1<2####
@M06045:235:000000000-JCY5N:1:1101:24355:8104 2:N:0:CTCAGA
ATATGTGCTGCGTTCTTCATCGATGCCAGAACCAAGAGATCCGTTGTTGAAAGTTTTGATTTTTGTTTGTTTTATCAGGCTGTTACAGGTGGTTACAGGGTGTTTCTTGCTCCCCACTGGCCGTGACCGGCCGAGGAAAACGAGGGGTACTCATAAGGGCAAGGGTGTTTATCTCGACGGGGCCGGAGCCCCACGATAATGATCCTTCCGCAGGTTCACCTACGGAACCCTTGTTACGACTTTTACTTCCTCTAAATGACCAAGTCGTTAAGTCAGATCGGAAGAGCGTCGTGTAGGCCAA
+
CGGGGGGGGGGGGGGGGGGGGGGGGGGGGGGGGGGGCFGGGGGFGEGGGGFGGEFGGGFGGGFGGGCGGCEFGGGGGGFGGGGGGGGGGGGGGGGGGGGGGGGGGGGGGGCFGGGGGGGGGGGGGGGFCCGFGGGGGFFGGGGGEGGGGGGGG9=DGDGGGDGGGGGGDFCGGGFFFGGDGGGGGGGGGEGGGGGCFBCCFFGGGGGGGEDD55*;7AFCGGGGGGF)<@BF?@FFF@:)07CF=FFDFFFGB=292**)48??<A07@F19)6<24<7(46(4((,,4(31:?06<####
@M06045:235:000000000-JCY5N:1:1101:25910:8105 2:N:0:CTCAGA
ATATGTGCTGCGTTCTTCATCGATGCGAGAGCCAAGAGATCCGTTGTTGAAAGTTGTATTTGAATTGTTTATTCATAATAGTTTTCAGACAGACAGTTAAAAAATAAGTTGATGTTTGGCCGCTTTCATAAAGAAAACGGCTGACATTGCACACAAGGTGGATATGGATTTAAGAAGTGCCATAAACACTTATTATGAATGATCCTTCCGCAGGTTCACCTACGGAAACCTTGTTACGACTTTTACTTCCTCTAAATGACCAAGTCGTTACTGGAGATCGGAAGAGCGTCGTGTAGGTGAG
+
CGGGGGGGGGGGGGGGGGGGGGGGGGGGGGGGGGGGGGGGGGGGGGGGGGGGGGGGGGGGGGGGGGGGGGGGGGGGGGGGGGGGGGGGGGGGGGGGGGGGGGGGGGGGGGGGGGGGGGDGGGGGGGGGGGFFDGGGGGGGGGGFGFGGGFGGGGGGGGGGGGGGGGGGGGGGGGFGGGGGGGGGGGGGGGGGGGGGGGGGGGGGGGGEGGDGGGGFCFGGGGGGGGFFFFFFFFFFFEFFFGGGFGGFF?FFFFCFC@FEEE;?E31=BFDFE@;3/(727@D@@@3>;BFFFFFBA####
@M06045:235:000000000-JCY5N:1:1101:28639:8107 2:N:0:CTCAGA
ATATGTGCTGCGTTCTTCATCGATGCCAGAACCAAGAGATCCGTTGTTGAAAGTTTTGATTCATTTTTTTAACCACTCAGAAGATACTTATTAAAAAATTCAGAAGGTTTGGGTCCCCGGCGGGCGCGAAGTCCCGCCGAAGCAACAATTAAAGGTATAATTCACAGGGGTTGGGAGTTGGATAACTCGGTAATGATCCCTCCGCTGGTTCACCAACGGAGACCTTGTTACGACTTTTACTTCCTCTAAATGACCAAGTCGTTAAGACAGATCGGAAGAGCGTCGTGTAGGGAAAGACATA
+
CGGGGGGGGGGGGGGGGGGGGGGGGGGGGGGGGGGGGGGGDFGFGGGGGGGGGGGGGGGGGGGGGGGGGGGGGGGGGGGGGGGGGGGGGGGGGGCFFGGGGGGGGGGGGGGEGGGGFGGGGGGGGGGGEGGGGGGGGGGGGGGGGGG5DFGGCF?DFGGGGGGGGGGGEGGGGGGGGEFGGGGGGGFFGGGGGGGGFGGGGGGEGGGGGGGGGGGFGFGGGDDDGGFFFFBFFFBEGFFFFGGG=7*>?FFC??768)*6:?22:2>FF5:6>6???1??F03:>>08B<4??BFF:####
@M06045:235:000000000-JCY5N:1:1101:10597:8110 2:N:0:CTCAGA
ATATGTGCTGCGTTCTTCATCGATGCCAGAACCAAGAGATCCGTTGTTGAAAGTTTTTATTTATTTGTTTATGTGTCACTCAGAGGAGAAAACCACTAAAGACATAAGAGTTTGGGGCCTCCGGCGGGCGCCTGGTTCCGGGCCCGAAGGCGCCGGGGCGGTCCCGCCGAAGCAACAATATGGTAAGGTTCACAAAGGGTTTGGGAGTTTGTAAACTCGGTAATGATCCCTCCGCTGGTTCACCAACGGAGACCTTGTTACGACTTTTACTTCCTCTAAATGACCAAGTCGTTTTTTCTGG
+
CGGGGGGGGGGGGGGGGGGGGGGGGGGGGGGGGGGGGGGGGGGGGGGGGGGGGGGGGGGGGGGGGGGGGGGGGGGGGGGGGGGFGGGGGGGDGGGGGGGGGGGGGGGGGGGGGGGGGGGGGGDGGGGGGGGGGGGGGGGGGGGGGGGGGGGGGGEGGGGGGGGGGGGGGGGGGGGGGGGGGGGGGGGGGGG7CFGGGGGFGGGGDGGGGGGFGGFFC@DDGFGGFF6BFFF?EFFFGFFFFGF>@FCDB3>CFF04<@F<9:(-8?>B9=6<<AA4)8A<<<2<(5134:182(-8(####
@M06045:235:000000000-JCY5N:1:1101:28652:8121 2:N:0:CTCAGA
ATATGTGCTGCGTTCTTCATCGATGCCAGAACCAAGAGATCCGTTGTTGAAAGTTGTAACTATTAAAGTTTTTCAGACGCTGATTGCAACTGCAATGGGTTTAAATTGTCCAATCGGCGGGCGAACCCGCCGAGGAAACGTAAGTACTCAAAAAACATGGGTAAGAGACAGCAGGACAAAGCCTACAATACTCTAGGTAATGATCCTTCCGCAGGTTCACCTACGGAAACCTTGTTACGACTTTTACTTCCTCTAAATGACCAAGTCGTTAGCCTAGATCGGAAGCGCGTCGTGTAGATCC
+
CFFGGGGGGGGGGGGGGGGGGGGGGGGGGGGGGGGGGGGGGGGGGGGGFGFEGGGGGGGGFG<E<<9EGFGGGGGGFG>C:FGFGGGGGGGGGC:6,4BEFCGGGGFEFDAEFGGGGGG7+=FCGGGGGGCC+@F:DF7FG7@CEFCFGAFGGGGGGGGG5F9DFGDF>FFFGFFEGGGC:?:FGGGG,?:;B9F;9C?CFF+<@C<E>FDC759);AC+2976DD>E3???B47?>4)8DDGDB*2:6*9**1-92B?><0,8(.6>FDB?FBFF1))6??(((((((-3,(33.)####
@M06045:235:000000000-JCY5N:1:1101:25630:8146 2:N:0:CTCAGA
ATATGTGCTGCGTTCTTCATCGATGCTAGAACCAAGAGATCCGTTGTTAAAAGTTTTGACAGTTCGCTAAGAACACTCAGAAGTATCGTCGGGTTCGAAAACAGAGATTCTGATGAGACCGGCGGACACCCTTGCGGGCGCCGCCGAAGCAACAGGTATAATAGTTCACAAAGGGTAGAGAGTGTAGTACTCAGTAATGATCCCTCCGCTGGTTCACCAACGGAGACCTTGTTACGACTTTTACTTCCTCTAAATGACCAAGTCGTTATGCCAGATCGGAAGAGCGGCGTGTAGGGGCTCT
+
CGGGGGGGGGGGGGGGGGGGGGGGGGGGGGGGGGGGGGFGGGGGGGGGGGGGGGGGGGGGGGGGGGGGGGGGGGGGGGGGGGGGGGGGGGGGGGGGGGGGGGGGFDGGGGGGGGGGGGGGGGGGGGGGGGGGGGGGGGGGDGGGGGGGGGGGGGGGGGFGGGFEFGGGGGGFGGGGGDFGGGGG@EGGGGGGGGGGGGDGFFFFCFGGGCDGGGFFGFGGGGG37CFFFF<>FFFF7>EBFGFGFFGGFFFGFFFFFFFFF<AA:?BFF4<A<:07:<BBBB7?:((-79>3:>>F(####
@M06045:235:000000000-JCY5N:1:1101:3033:8148 2:N:0:CTCAGA
ATATGTGCTGCGTTCTTCATCGATGCGAGAGCCAAGAGATCCGTTGTTGAAAGTTGTATTTTGAATTAAGTATTCATAATATGTTTCAGACAAAATCACTAAAGTTCTGAGTAGATATAAATCCCAAAGGTGACCACACGGCTTTTGACAGCCGGCAGCCCCCAGAGAGATGACATTGCACACAAGGTGGATATGGATTTTTGAAAGTGCCATAAAAACACTTGATTATGAATGATCCTTCCGCAGGTTCACCTACGGAAACCTTGTTACGACTTTTACTTCCTCTAAATGACCAAAGCAC
+
CGGGGGGGGGGGGGGGGGGGGGGGGGGGGGGGGGGGGGGGGGGGGGGGGGGGGGGGGGGGGFGGGGGGGGGGGGGGGGGGGGGGGGGGGGGGGGGGGGGGGDFGGGGEGCFFFGGGGGGGGGFGGFGGGGGFGGCFGGGGGGGGGGGGGGGG7CEGGGGGGCGGGGGGGGGGGGFGGGFFFGGGFFFBDGGGFGGGGGGGGG+9AFFFCFGGGGGFFFDGGGGD7CFFFFFEFFF9FFFFFFGGACDFFF8:AAFF0>AF9D;3AC4=F=(03@;CE<=EFFF465AFDF243(22.####
@M06045:235:000000000-JCY5N:1:1101:23159:8165 2:N:0:CTCAGA
ATATGTGCTGCGTTCTTCATCGATGCCAGAACCAAGAGATCCGTTGTTGAAAGTTTTGACTTATTCAGTACAGAAGACTCAGAGAGGCCATTAATGCAATAGTTTGGTTTACCTCCGGCGGGCGCCCGCGAGGGCCGGGGGGCGCCGGGAAGGACCCGGGCCGCCCGCCGAAGCAACGGTTTAGGTAACGTTCACAATGGTTTAGGGAGTTTTGCAACTCTGTAATGATCCCTCCGCTGGTTCACCAACGGAGACCTTGTTACGACTTTTACTTCCTCTAAATGACCAAGTCGTTAAGGTC
+
CGGGGGGGGGGGGGGGGGGGGGGGGGGGGFGGGFGGGGGGGGGFFGGGGGGGGGFGGGGGGGGFGGGGGGGGGFGGGGGGGGGGGEGGGGGGGGGGGGGGGGFGGGGGGGGGGGGGGGEEFGGGGGGDGGDGGGGGGGGGGGGGGGGGGGDGGGGGGGGGGGGGGGGGGGGGGGGGGGGCCGGGFG7FGEGGGFGGG9AFEFFGFGGGGEGGGGGFGFCFFDFC7CFF4@<??FFFGFFFFGGGFGGGFDEC>E(7:??<D99?BF?@?FBA<<<2)6475<BF><:><(.<?:024####
@M06045:235:000000000-JCY5N:1:1101:12451:8178 2:N:0:CTCAGA
ATATGTGCTGCGTTCTTCATCGATGCCAGAACCAAGAGATCCGTTGTTGAAAGTTTTGATTTATTTATGGTTTTACTCAGAAGTTACATATAGAAACAGAGTTTAGGGGTCCTCTGGCGGGCCGTCCCGTTTTACCGGGAGCGGGCTGATCCGCCGAGGCAACAAGTGGTATGTTCACAGGGGTTTGGGAGTTGTAAACTCGGTAATGATCCCTCCGCTGGTTCACCAACGGAGACCTTGTTACGACTTTTACTTCCTCTAAATGACCAAGTCGTTACGGTAGATCGGAAGAGCGTCTGGG
+
CGGGGGGGGGGGGGGGGGGGGGGGGGGGGGGGGGGGGGGGGGGGGGGGGGGGGGGGGGGGGGGGGGGGGGGGGGGGGGGGGGGGGGGGGGGGGGGGGGGGFFGGGGGGGGGGGGGGGGGGGGGGGGGGGGGGGGGGGGGGGGGGGGGGGGGGGGGGDEEGGGGGGGGGGGGGGGGGGGCGGGGEGGGGDGGEGGGGGGGGGGGGGEGFGGGGGGGFGFGDGGGGFGFFFFFFFEFFGFFFBGDGFFGDFFFGFFAFFFF<794A:BD?FFFB9:?FB<<F??F<A9(4::(1431((####
@M06045:235:000000000-JCY5N:1:1101:21427:8186 2:N:0:CTCAGA
ATATGTGCTGCGTTCTTCATCGATGCGAGAGCCAAGAGATCCGTTGTTGAAAGTTGTATTTGAATTGTTTATTCATAATAGTTTTCAGACAGACAGTTAAAAAATAAGTTGATGTTTGGCCGCTTTCATAAAGAAAACGGCTGACATTGCACACAAGGTGGATATGGATTTAAGAAGTGCCATAAACACTTATTATGAATGATCCTTCCGCAGGTTCACCTACGGAAACCTTGTTACGACTTTTACTTCCTCTAAATGACCAAGTCGTTATGCCAGATCGGAAGAGCGTCGGGTAGGAAAG
+
CGGGGGGGGGGGGGGGGGGGGGGGGGGGGGGGGGGGGGGGGGGGGGGGGGGGGGGGGGGGGGGGGGGGGGGGGGGGGFFAFGGGGFAE<FGFE@E<FFGGGGGGGGG9FFCAFFGG9FCE<CEGGGGGFFGGCFGGFGDCGEGGFEFCDADEFGGFGFGGGC@C,@B9DF?FEGGGGGGG8=8EEDG9EGFAFFF,:EDCFGFGGGGGDCDDGCFA*9C8C57DCGF*AA=99FA6=?56;DF=FGGFFFFGFFC8<AB=@FFFE<0A35;3><8;()441;?1(/5298(((.,4?####
@M06045:235:000000000-JCY5N:1:1101:13308:8194 2:N:0:CTCAGA
ATATGTGCTGCGTTCTTCATCGATGCCAGAACCAAGAGATCCGTTGTTGAAAGTTTTGACTTATTGTATAAGTTACTCAGAGAGGCCAAAGATAACTAAGAGTTTCGGTCCTCTGACGGGTTGCCGGCCCGGGGGCCGGCGCGGCCCCGGTGGGGCCACCCGCCGAAGCAACGGTGAGGTAGGTTTACAATGGTTGGGAGTTTTGCAACTCTGTAATGATCCCTCCGCTGGTTCACCAACGGAGACCTTGTTACGACTTTTACTTCCTCTAAATGCTCAAGTCGTTAGCCTAGATCGCTGA
+
CGGGGGGGGGGGGGGGGGGGGGGGGEGGGFGGGGGGGEFGFGGGGGGGGGGGGEFFGGGGGGGGGGGGGGGGEFFGGGGGGGCGGGGFGGGGGGGGGGGGGGGGGGGGGEGGGGGFCEGEGGGGGFGGEECFEGGDEGGGGGEGGGCEGEEEEEEGDEGGGGGEEEDCGGGGGGEF*CGEFFC<99@C+<FG?<CCGGDG8*CC6?FFF6FFG>:FC6DGCGGCGGFF50217FFFD65@>DCDDGGG=BFCFF1>0).6>)89>A<@8=)5499)).).,-.2<?((68<73)64(####
@M06045:235:000000000-JCY5N:1:1101:24393:8195 2:N:0:CTCAGA
ATATGTGCTGCGTTCTTCATCGATGCCAGAACCAAGAGATCCGTTGTTAAAAGTTTTAATTTATTAATTAAGTTTACTCAGACTGCAAAGTTACGCAAGAGTTTGAAGTGTCCACCCGGAGCCCCCGCCCGAAGGCAGGGTCGCCCCGGAGGCAACAGAGTCGGACAACAAAGGGTTATGAACATCCCGGTGGTTAGACCGGGGTCACTTGTAATGATCCCTCCGCAGGTTCACCTACGGAGACCTTGTTACGACTTTTACTTCCTCTAACTGACCAAGTCGTTAGCAGAGATCGGACGTG
+
CGGGGGGGGGGGGGGGGGGGGGGGGGGGGGGGGGGGGGGGGGGGGGGGGGGGGGGGGGGGGGGGGGGGGGGGGGGGGGGGGGGGGGGGGGGGGGGGGGGGGGGGGGGGGGGGGGGFGGGGGGGGGGGGGGGGGGGGGGGGGGGGGGGGGGGGGGGGGGGGGGGGGGGGGFFFGGGGGGGGGGGGGGDFGGGGGGGGGGGGGGGGEGGGGGGGGFGFGFCCF7CDDGEFE>BFFFFFG?@FFGDGFGGGFFFGEF>FFFFBBDFFFFFFFB)5<A>38:0<BFB?B:<DF?2:423:,####
@M06045:235:000000000-JCY5N:1:1101:25708:8197 2:N:0:CTCAGA
ATATGTGCTGCGTTCTTCATCGATGCCAGAACCAAGAGATCCGTTGTTGAAAGTTTTAAACGATTTGTTTTCAGACGGTTACTTCTAACTACAAAAGGTTTTGGGTTGTCCTCGCTGGCGGGCGGACCCGCCGAGGAAACGGTGGTAAACAAAGACAGGGGTTCTATCTCGTGGAGCCCGTGCGCGGACGCGCGGGCTCCTCTGTAATGATCCTTCCGCAGGTTCACCTACGGAAACCTTGTTACGACTTTTACTTCCTCTAAATGACCAAGTCGTTAACTCAGATCGGAAGAGCGGCCAC
+
CGGGGGGGGGGGGGGGGGGGGGGGGGGGFFGGGGGGGGGGGGGGGGGGGGGGGGGGGAFGGGGGGGGGGGGGGGGGGGGGGGGGGGGGGGGGGGGGGGFFGGGGGGGGGGGGGGGGGGGGGGGGGGGGGGGGGGGGGCFGFGEGGGGFFGGGGGGGGGGGGEGGGGGGGGGGGGGGGGGGGGGGGGGGGEEGG>E>8:FGGGGGGFGGFFGFGGG=FFGGGGFGGGFFF43?B:>3<@?BFFGGFGGGFFFG?BDFAFFF92A>A>44<FF?9AB:??F2)6>?2)(4:?<><27>(####
@M06045:235:000000000-JCY5N:1:1101:11092:8198 2:N:0:CTCAGA
ATATGTGCTGCGTTCTTCATCGATGCCAGAACCAAGAGATCCGTTGTTGAAAGTTTTGATTTATTTATGGTTTTACTCAGAAGTTACATATAAAAACAGAGTTTAGGGGTCCTCTGGCGGGCCGTCCCGTTTTACCGGGAGCGGGCTGATCCGCCGAGGCAACAAGTGGTATGTTCACAGGGGTTTGGGAGTTGTAAACTCGGTAATGATCCCTCCGCTGGTTCACCAACGGAGACCTTGTTACGACTTTTACTTCCTCTAAATGACCAAGTCGTTACCTTAGATCGGAAGAGCGTCGACA
+
CGGGGGGGGGGGGGGGGGGGGGGGGGGGGGGGGGGGGGGGGGGGGGGGGGGGGGGGGGGGGGGGGGGGGGFGGGGGGGGGGGGGGGGGGGGGGGFGGGGGGFGGGFGGGGGGGGGGGGGGGGGGGGGGGGGGGGGFGGGGGGGGGGGGGGGGGFGGGGGGGGDFGGCGGGGGGGGGGGGGGGGGGDCGGGGGGGGGGGGFGGGGGGGGGGFFGGGFGFGGGGCGGGFFFFFFFFFFGFFFFGGD>FGGFFFFFFAFFFFBA92<AFFFFFFFD6::?FFB)4<AAFFFFBF08104,####
@M06045:235:000000000-JCY5N:1:1101:9042:8203 2:N:0:CTCAGA
ATATGTGCTGCGTTCTTCATCGATGCGAGAGCCAAGAGATCCGTTGTTGAAAGTTGTATTTGAATTGTTTATTCATAATAGTTTTCAGACAGACAGTTAAAAAATAAGTTGATGTTTGGCCGCTTTCATAAAGAAAACGGCTGACATTGCACACAAGGTGGATATGGATTTAAGAAGTGCCATAAACACTTATTATGAATGATCCTTCCGCAGGTTCACCTACGGAAACCTTGTTACGACTTTTACTTCCTCTAAATGACCAAGTCGTTATCGAAGATCGGAAGAGCGTCGTTTAGGATGT
+
CGGGGGGGGGGGGGGGGGGGGGGGGGGGGGGGGGGGGGGGGGGGGGGGGGGGGGGGGGGGGGGGGGGGGGGGGGGGGGGGGGGGGGGGGGGGGGGGGGGGGGGGGGGGGGGGGGGGGGGDGEGGGGGGGGGGGGGGGGGGGGGGGGGGGGGGGGGGGGGGGGGGGGGGGGGGGGGGGGFGGGGGGGGGGGGGGGGGGGGGGGGGGGGGGGGGGGGFGFGGGGGGGGFFFFFFFFFFC>FDFGGGFGGGFFFGFFFFF8FE;@FFFFFFEFFFFFF@04>?1;813;?>9?FF(,-58####
@M06045:235:000000000-JCY5N:1:1101:28244:8221 2:N:0:CTCAGA
ATATGTGCTGCGTTCTTCATCGATGCCAGAACCAAGAGATCCGTTGTTGAAAGTTTTAAACGATTTGTTTTCAGACGGTTACTTCTAACTACAAAAGGTTTTGGGTTGTCCTCGCTGGCGGGCGGACCCGCCGAGGAAACGGTGGTAAACAAAGACAGGGGTTCTATCTCGTGGAGCCCGTGCGCGGACGCGCGGGCTCCTCTGTAATGCTCCTTCCGCAGGTTCACCTACGGAAACCTTGTTACGACTTTTACTTCCTCCAAATGACCAAGTCGTTATTAGAGATCGGAAGAGCGGCACG
+
CFGGDGGGGGGGGGDGGGDGGGGGGGGGGDFGGGGFGGGGGGGGFEGGGDFGGGGGGGGGGGGFGGGGCFGGGGGGGGGGGGGGGGGDGGGGGGGGG7CFEGGGGEGEGFFGGGGGGGGGGGGGGGGGGGGGG>FDGGDGGGG8CEGGGGFGGGGGGFGGG8>FCE9CFGGGFDGGGGGGG=ECEGGGCEEEGGGEGDGG+A7?FGFGG+:CGFC=DEG<D37CC7FFFF?FE:B3F>4?4:CFFG*9>57:**)96=6)(.8A2>26<?0(-62,:(244:A26)4:1(3>:017(####
@M06045:235:000000000-JCY5N:1:1101:18599:8223 2:N:0:CTCAGA
ATATGTGCTGCGTTCTTCATCGATGCCAGAACCAAGAGATCCGTTGTTGAAAGTTTTGATTTATTTGTTTGTTTTACTCAGAAGTTCCACTAAAAACAGAGTTTAGGGGTCCTCGGGCGGGCCGTCCCTTTTTACGAGGCGCGGGCTGATCCGCCGAGGCAACGTATAGGTATGTTCACAGGGGTTTGGGAGTTGTAAACTCGGTAATGATCCCTCCGCTGGTTCACCAACGGAGACCTTGTTACGACTTTTACTTCCTCTAAATGACCAAGTCGTTAAGCCAGATCGGAAGAGCGTCAGT
+
CGGGGGGGGGGGGGGGGGGGGGGGGGGGGDGGGDGGCFGGGGGGGGGFGGGGGGGFGG@FGGGGGGFFGGGFGGGGGGGGGGGGGGGGGGGGGGGGGGGGGGGGGGGGGGGGGFEGGGGGGGGGGGGGGGGGGGGGCGGGGGGGGGGGGFGFDGEGGGDGGGGGE8;CF9CFGFCGGGFG?EECCEGEGG*A>CFCFGGFFGGEEGEFGGGGGGGFGFGGGGC>FDFFFFFFF>@EGF4?=C7C?D9CEFFG?6A44FFDFF>>2)6B46<?>BFBBB<9<>:((,.3(4(-((.-(####
@M06045:235:000000000-JCY5N:1:1101:3125:8233 2:N:0:CTCAGA
ATATGTGCTGCGTTCTTCATCGATGCCAGAACCAAGAGATCCGTTGTTGAAAGTTTTGATTTATTTATGGTTTTACTCAGAAGTTACATATAGAAACAGAGTTTAGGGGTCCTCTGGCGGGCCGTCCCGTTTTACCGGGAGCGGGCTGATCCGCCGAGGCAACAAGTGGTATGTTCACAGGGGTTTGGGAGTTGTAAACTCGGTAATGATCCCTCCGCTGGTTCACCAACGGAGACCTTGTTACGACTTTTACTTCCTCTAAATTACCAAGTCGTTATACCAGATCGGAAGAGCGTCGATC
+
CGGGGGGGGGGGGGGGGGGGGGGGGGGGGGGGGGGGDGGGDGGFGGGGGGFGGFEGGGGGGGGGGGGGGGGGGGGGGGGGGGGGGGGGGGGGGGGGGGFFGGGGGGGGGGGGGGGGGGGDEGGGGGGGGGGGGGGGGGGGGGEEEEGGGCFGGGGGGGGGGGGGGGCFFFFG?FFEEGF9CEE8CGGGGFEEGGGFGGG765AECGF@FA1+*;5>D@DGGGGGGG6?FEBFB:3>FFF46>FFBFDD:BFGFFBFFFFAABFF)55*9;BFBF0<6BFFF>)48?FFF0(4:0((,####
@M06045:235:000000000-JCY5N:1:1101:20777:8245 2:N:0:CTCAGA
ATATGTGCTGCGTTCTTCATCGATGCTGGAGCCAAGAGATCCGTTGTTGAAAGTTTTAACAGTTCGCTTAGAACACTCAGAAATATCGTCGGGTTCGAACAGAGATTCTGATGATACCGGCGGGCACGCCCCGGGAGGCGCGCCGCCGAAGCAACAGGTATAAAGGTTCACAAAGGGTTATGAGTTATAGTACTCGGTAATGATCCCTCCGCTGGTTCACCAACGGAGACCTTGTTACGACTTTTACTTCCTCTAAATGACCAAGTCGTTAGTCCAGATCGGAAGAGCGTCGTGTAGCACC
+
CGGGGGGGGGGGFGGGGGGGGGGGGGGGGGGGGGGGGGGGGGGDFGGGGGGGGGGGGGGGGGGGGGGGGGGGGGGGGGGGGGFGGDGGFFGGGGGGGGGGGGGGGGGGGGGFGGGGFGEGGGC7FGGEGFGGGGGDGGGGGGGGEGGGCGGGFF>CCGFGFGGGGEFFF;FGGGGGCFGGGDGEF9CGF9<9FCEEGGGGFGG7CEGFGG<33>DFGF7CG=FGD:>>:F<3669@7@.7@5<CFGGGFF?7?@<@<F46<FF<6<2)87:<52-6427?:B?0448((-291(486####
@M06045:235:000000000-JCY5N:1:1101:17313:8261 2:N:0:CTCAGA
ATATGTGCTGCGTTCTTCATCGATGCCGGAACCAAAAGATCCGTTGTTGAAAGTTTTAATGATTTGATCATAGACTCAGACTCACTATTCAGACAGGGTTCCAGGGTGCGTCGGCGGGCGCGGACCCGGGGGCAGAAGCCCCCCGGCGACCGGGGCCAGGCCCCAGTGGGCCCGCCGAGGCAACGCGGTCATGGTAAACACGGGTGGGAGGTTGGGCTCGTTGGAACCCGCACTCGGTAATGATCCTTCCGCAGGTTCACCTACGGAAACCTTGTTACGACTTTTACTTCCTCTAAATCCA
+
CGGGGGGGGGGGGGGGGGGGGGGGGGGGGGGGGGGGGGGGGGGFFGGGGGGGGGGGGGGGGGGGGGGGGGGGGGGGGGGGGGGGGGGGGGGGGGGGGGGGGGGGGGGGGGGGGGGGGGGGGGGGGGGGGGGGGGGGGGGFGEGGGGEGGGGGEGGGGGGGGGGGGGGGGGGGGGGGGGGGGCGGEEEC:EEEGGGGGGGGFGGGGGGGGGDCGGGFF:CD)9<FF*)<>:>9D3@FGEFBFF7>@CFGFFFGFFF:?F?A<,8??F<DB?:024:ABBF?B?<FA>DA<44-.68A9####
@M06045:235:000000000-JCY5N:1:1101:15307:8266 2:N:0:CTCAGA
ATATGTGCTGCGTTCTTCATCGATGCCAGAACCAAGAGATCCGTTGTTGAAAGTTTTGATTCATTTTGAATTTTTGCTCAGAGCTGTAAGAAATACGTCCGCGAGGGGACTACAGAAAGAGTTTGGTTGGTTCCTCCGGCGGGCGCCTGGTTCCGGGGCTTTTACGCACCCGGGGCGTGACCCCGCCGAGGCAACAGTTTGGTAACGTTCACATTGGGTGTGGGAGTTGGAAACTCGGTAATGATCCCGCCGCTGGTTCACCAACGGAAGCCGTGTTACGACTGTTACTCCCTCTAACTCC
+
CGGFGGGGFGGGFGGDGGGGGGGGGGGGDDGGGGGFGF@<FFFGGGEFFDCEFGFAFF,@FFFG<FGGGDFG9F9CEDFGGGGGGEFDFFFECFGGFGGC@FG7FFGCCEF@FFFEF8FEGDEFGGGGG:FGDGGGGGGGGGCECEE*@CGFFCD5ECEECFGCE>C>CBC>CCCEE3:8/0C5CGC*88ECCF*280<+3*;999/*2097**21DFD*1*>59*)07),6*0/*958>):FF*?C4.)05)0-54*0))4<:?2>))0(,(((4:9<?:>B6<A<AA)52<7())####
@M06045:235:000000000-JCY5N:1:1101:20218:8273 2:N:0:CTCAGA
ATATGTGCTGCGTTCTTCATCGATGCCAGAACCAAGAGATCCGTTGTTGAAAGTTGTAATTATTAATTTGTTACTGACGCTGATTGCAATTACAAAAGGTTTATGTTTGTCCTAGTGGTGGGCGAACCCACCAAGGAAACAAGAAGTACGCAAAAGACAAGGGTGAATAATTCAGCAAGGCTGTAACCCCGAGAGGTTCCAGCCCGCCTTCATATTTGTGTAATGATCCCTCCGCAGGTTCACCTACGGAGACCTTGTTACGACTTTTACTTCCTCTAAATGACCAAGTCGTTACCCGAGA
+
CGGGGGGGGGGGGGGGGGGGGGGGGGGGGGGGGGGGGGGGGGGGGGGGGGFGGGGGGGGGGGGGGGGGGGGGGGGGGGGGGGGGGGGGGGGGGGGGGGGGGGGGGGGGGGGGGGGGGGGGGGGGGGGGGGGDGGGGGGGGGGGGGGGGGGGCEGGGGGGGGGGGGD@DFFGGGGGGGGGCF=EFGGGGGGGGGGGGGGGFCCFDGEGGGGGGFGGFGFGGGGFGGGFFFFFBFFFFGF5=FGGGFGGGFFFGFFFFFCFFFF@6?:A4=FDFFBAAABABBFFFF?BFFF?FFFFF(####
@M06045:235:000000000-JCY5N:1:1101:2755:8289 2:N:0:CTCAGA
ATATGTGCTGCGTTCTTCATCGATGCCAGAACCAAGAGATCCGTTGTTGAAAGTTGTAATTATTAATTTGTTACTGACGCTGATTGCAATTACAAAAGGTTTATGTTTGTCCTAGTGGTGGGCGAACCCACCAAGGAAACAAGAAGTACGCAAAAGACAAGGGTGAATAATTCAGCAATGCTGTAACCCCGAGAGGTTCCAGCCCGCCTTCATATTTGTGTAATGATCCCTCCGCAGGTTCACCTACGGAGACCTTGTTACGACTTTTACTTCCTCTAATTGACCAATTCGTTATTTAGTT
+
CGGGFGGDGCDFFGGGGFGGGGGGGGFDEGF8CCFFFEFGCFF9,@@FEFGGGGGGGGFGGGGFGCFFFFGGGGGGFF>FEGGFGFGEEGFGGGGGGFCFGGGGGCFGGGGFFCGEFFFGGGGGEEGE7FCEG8EGGFDFGGGGGGGGFDCE@ECGGGGCFCEGCDD=EFFGCFGGGG,EFAFGGGGGGGCEEGEEFGFFGGGGC**:7EGGGDFFFF74?@FGG7+=8A@BF:B?DAAFF:CD=6<CDDBG:>E*.;A?61;BF1A6@7<<<2<4)<<))).<28:)45:>?0:A4####
@M06045:235:000000000-JCY5N:1:1101:10260:8294 2:N:0:CTCAGA
ATATGTGCTGCGTTCTTCATCGATGCCAGAACCAAGAGATCCGTTGTTGAAAGTTTTAACTTATTTCTTAGTTATGATTCAGAATGCCAAAAATTAACAAGAGTTTAGTAGTCCACCGGTGGTCAGTCCGAAGACCAACCACCGAGGCAACAGTGGTAAGTTCACATGGTTTGGAGAGTTAAAAACTCAGTAATGATCCCTCCGCAGGTTCACCTACGGAGACCTTGTTACGACTTTTACTTCCTCTAAATGACCAAGTCGTTAAGCGAGATCGGAAGAGCGTCGTGTAGGGAAGAAGGCT
+
CGGGGGDGGGGGGGGGGGGGGGGGGGGGGGGGGGGGGGFGGGGGGGGGGGGGGGGGGGGGGGGGGGGGGGGGGGGGGGGGGGGGGGGGGGGGGGGGGGGGGGGGGGGGGGGGGGGGGGGGGGGGGGGGGGGGGGGFGAEGGGGGGGGGGGGGGGGGGGGGGGGGGGFGGFGGGGGGGGGGGFGGGGGGFFGGGGGGFFGGFGGGGGGGGGGGGFGFGFGC7>7CDGFFFFE9>A46CFFFFCFGA>CGFFF>AFEADFAC;FFFFFE>>3((7774?>0(,3(,7((.4:A:0((((####
@M06045:235:000000000-JCY5N:1:1101:25539:8304 2:N:0:CTCAGA
ATATGTGCTGCGTTCTTCATCGATGCCAGAACCAAGAGATCCGTTGTTGAAAGTTTTGACTTATTCAGTACAGAAGACTCAGAGAGGCCATACAATGCAATAGTTTGGTTTACCTCCGGCGGGCGCCCGCGAGGGCCGAGGGGCGCCGGGCAGGACCCGGGCCGCCCGCCGAAGCAACGGTAAAGGTAACGTTCACAATGGTTTGGGAGTTTTGCAACTCTGTAATGATCCCTCCGCTGGTTCACCAACGGAGACCTTGTTACGACTTTTACTTCCTCTAAATGACCAAGTCGTTACCGAT
+
CGGGGGGGGGGGGGGGGGGGGGGGGGGGGGGGGGGGGGGGFGGFFGGGGGGGGGGGGGGGGGGGGGGGGGGGGGGGGGGGGGGGGGGGGGGGGGGGGGGGGGGGGGGGGGGGGFGGGGGGGEGGGGGGGGGEEGGGGGDGGGGGEGGGGGGDGEGGGDGGGGGGGGGGGGGGGGGGCGGGGGG@CFGGGGEFGFFFCF9CGFGGGGGGC*9CCD=BFF:F*::FGD47?FF?FF3BD8>BFGGGFGCGDEFDFEFFFFF<AABFFFFEFFFFFA2A:4)<AA<<9282<:AB03?<3####
@M06045:235:000000000-JCY5N:1:1101:12650:8312 2:N:0:CTCAGA
ATATGTGCTGCGTTCTTCATCGATGCCAGAACCAAGAGATCCGTTGTTGAAAGTTTTGATTTTTGCTTGTTTCGTCAGACGATTGCAGGCATTTACAAAGGGTTTGTTAGGGGTCCCCATTGGCAGGCGGGCCTGCCGAGGAAAACGAAGGTACTCATAAAGGCAAGGGTTCTATCTCGAGGGCGCCGAAGCACCCACGATAATGATCCTTCCGCAGGTTCACCTACGGAAACCTTGTTACGACTTTTACTTCCTCTAAATGACCAAATCGTTATTGGAGATCGGAAGAGCGTCGTGTACT
+
CGGGGGGGGGGGGGGGGGGGGGGGGGGGGGGGGGGGGGGGGGGGGGGGGGGGGGGGGGGGGGGGGGGGGGGGGGGGGDFGGGGGGGGGGGGGGGGGGFFGDDFFGGGGGGGGGGGGGGGGGGGGGGGGGFEGGGGGGGDEDGGGGGGE>EGGGFGGGGGFGGGGCGFGGCGGDFGGEE,AEGGGGGGGGGGEF*:EGGGGGGGGGGFGGGGGGGDDDEFGGFGGGG?ED>6;FFFFFFF?FDFGEGGGFFFGFFBFB?6>A)57>)459??<<0?)6<?FFF?F00(,(436(,(((####
@M06045:235:000000000-JCY5N:1:1101:20054:8321 2:N:0:CTCAGA
ATATGTGCTGCGTTCTTCATCGATGCGAGAGCCAAGAGATCCGTTGTTGAAAGTTGTATTTTGAATTAAGTATTCATAATATGTTTCAGACAAAATCACTAAAGTTCTGAGTAGATATAAATCCCAAAGGTGACCACACGGCTTTTGACAGCCGGCAGCCCCCAGAGAGATGACATTGCACACAAGGTGGATATGGATTTTTGAAAGTGCCATAAAAACACTTGATTATGAATGATCCTTCCGCAGGTTCACCTACGGAAACCTTGTTACGACTTTTACTTCCTCTAAATGACCAAACGAG
+
CGGGGGGGFGGGGGGGGGGGGGGGGGGGGGGGGGGGGGGGGGGGGGGGGGFGGGGGGGGGGGGGGGGGGGGGGGGGGGGGGGGGGGGGGGGGGGGGGGGGGGGGGGGGGGGGGGGGGGGGGGFGGGGGGGGGGGGGGGGGGGGGGGGGGGGGGGGGGDGGGGGGGGGGGGGGGGGFGGGGGGGGGGGGCFFGGGGGGDFGGGDGGGGGGGGGGGFFFFG>7DGGGGFFFFFEF>A>BAFABGGGFGGFFFFDAFFFFFF;>FF1AEEFA+6<;<?EFEAEEFFFFFA>FFFFF:BB(####
@M06045:235:000000000-JCY5N:1:1101:23707:8332 2:N:0:CTCAGA
ATATGTGCTGCGTTCTTCATCGATGCCAGAACCAAGAGATCCGTTGTTGAAAGTTTTGATTTATTTGTTTGTTTTACTCAGAAGTTCCACTAAAAACAGAGTTTAGGGGTCCTCGGGCGGGCCGTCCCTTTTTACGGGGCGCGGGCTGATCCGCCGAGGCAACGTATAGGTATGTTCACAGGGGTTTGGGAGTTGTAAACTCGGTAATGATCCCTCCGCTGGTTCACCAACGGAGACCTCGTTACGACTTTTACTTCCTCTAAATGACCAAGTCGTTACGTTAGATCGGAAGAGCGGAGCG
+
CGGGGGGGGGGGGGGGGGGGGGGGGGGGGGGGGGGGGGGGGGGFGGGGGGGGGGGGGGGGGGGGGGGGGGGGGGGGGGGGGGGGGGGGGGGGGGGGGGGGGGGGGGGGGGGGGGGGGGGGGGGGGGGGGGGGGGGGGGGGGGGGGGGGGFGGGGG5?BEGGGFEFCFFGGC?FGFGFFFGGGGGGGGGGGCEEFGGGFFFCFGGGGGGGGGGGGFFGFGCDDFGGDFFF:?:@35:CFFFFFGGDDCGBBFGFFFFFF69AFF9><>FFF??AF?6<23??FB?249:FF?6:?F9(####
@M06045:235:000000000-JCY5N:1:1101:7894:8333 2:N:0:CTCAGA
ATATGTGCTGCGTTCTTCATCGATGCGAGAGCCAAGAGATCCGTTGTTGAAAGTTGTTTTTATCATAAGAATAAAAAAAATACATTCAATGACTATTGTGTGTGTGTGTAAAAAAAAACGTAGTAGACTGTGCTTCAACAGAGTAGGAGAGCGCAAACTTTCACGTCTCCGTATCCACATAGATCTATTACAGAAGGTGCACAGGTGTAAGTGGGATTGAAGGTGTGGCGTGCACATACTAGAAACACTAGTCAGCAACAGCCACCAATCATTAATGATCCTTCCGCAGGTTCACCCTACA
+
CGGGGGGGGGGGGGGGGGGGGGGGGGGGGGGGGGGGGGGGGGGGGGGGGGGFGGGGGGGGGGDGGGGGGFGGGGGGGGGGGGGGGGFGGGGGGGFDCFGGGGFFGGGGGFGGGGGGGGGGFGGGGGGFFGFGGGGFFGGGGGCDGGGGGFDG@EEGGGGGFGGGGGGGGGGGGCGGGGGGGGGGGGGGGGG9@FGGGF?CFFFFGGGGGGGGGGFFGFGFFGFGGGFBAB?B>FFFGFAFFFGGFGGGFFFGFFFFFFFDFFFF:6:FF),:A<64)6:A<<BAFF69B9:<<AAF0####
@M06045:235:000000000-JCY5N:1:1101:7918:8334 2:N:0:CTCAGA
ATATGTGCTGCGTTCTTCATCGATGCGAGAGCCAAGAGATCCGTTGTTGAAAGTTGTATTTTGAATTAAGTATTCATAATATGTTTCAGACAAAATCACTAAAGTTCTGAGTAGATATAAATCCCAAAGGTGACCAACGGATTTTTACAGCCGTTGACCTCCAGTGAGATGACATTGCACACAAGGTGGATATGGATTTTTGAAAGTGCCATAAAAACACTTGATTATGAATGATCCTTCCGCAGGTTCACCTACGGAAACCTTGTTACGACTTTTACTTCCTCTAAATGACCAAGTCAGC
+
CGGGGGGGGGGGGGGGGGGGGGGGGGGGGGGGGGGGGGGGGGGGGGGGGGGGGGGGGGGGGGGGGGGGGGGGGGGGGGGGGGGGGGGGGGGGGGGGGGGGGGGGGGGGGGGGGGGGGGGGGGGGGGGGGEGGGGGGGGGGGGGGGGGGGGGGGGGGGGGGGGGGGGGGGGGGGGGGGFGGGGGGGCEFGGGGGAFFFGGGGGGGGGGGGGGCFGGFGFGGGGGGGGFFFFEFFFFFGFFFFGGGFGGGFBFFFFEFFFFFFBF:;;EFFF@B;?E?<EFFEA;4>@E?E<CAFFF6.####
@M06045:235:000000000-JCY5N:1:1101:5105:8337 2:N:0:CTCAGA
ATATGTGCTGCGTTCTTCATCGATGCCAGAACCAAGAGATCCGTTGTTGAAAGTTGTAACTATTATGTTTTTTCAGACGCTGATTTCAATTACAAAGGGTTTAAGTTTGTCCAATCGGCGGGCGGACCCGCCGAGGAAACGAAGGTACTCAAAAGACATGGGTAAGAGATGGTAGGCAAAGCCTACAACTCTAGGTAATGATCCTTCCGCAGGTTCCCCTACGGAAACCTTGTTACGACTTTTACTTCCTCTAAATGACCAAGTCGTTACCCAAGATCGGAAGAGCGTCGTGTAGGGGGTT
+
CFGGGGGGGGGGGGGGGGGGGGGGGGGGGGGFGGGGGGGGGGGGGGGGGFFFGGGGGGGGGGGGGGGGFGGGGGFGGGGGGGGGGEGGGGGFGGGG8AFFGGEFAFGGEG<CEEFGGDGGGF@EGGGGGDCGEC:CEFGGFGECDFEEFG;FCEFG6,,,?FC9BEE98EFFCF?CGCFCC?FD6E6CCF;CCC??FCC?9+>EGGGG3CDGGGGF*/7*975<7CDF>@>)9@FFDF)5;7CFFGGCFFFF=*-*)*75::<>502)7)).28((5<:6<:>??71(((,(...2:####
@M06045:235:000000000-JCY5N:1:1101:13009:8339 2:N:0:CTCAGA
ATATGTGCTGCGTTCTTCATCGATGCCAGAACCAAGAGATCCGTTGTTGAAAGTTTTGATCTATTTATGGTTTTACTCAGAAGTTACATATAGAAACAGAGTTTAGGGGTCCTCTGGCGGGCCGTCCCGTTTTACCGGGAGCGGGCTGATCCGCCGAGGCAACAAGTGGTATGTTCACAGGGGTTTGGGAGTTGTAAACTCGGTAATGATCCCTCCGCTGGTTCACCAACGGAGACCTTGTTACGACTTTTACTTCCTCTAAATGACCAAGTCGTTATACCAGACTGGAAGAGCGTCAACA
+
CGGGGGGGGGGGGGGGGGGGGGGGGGGGGGGGGGGGGGGGGGGGGEFGGGFGGGGGGFGGGFGFGGGGGGGGGGGGGGGDFFCGGFGGGGGGGFAFGFGGGGFGG9FDFGGGGGGGGGGGGGGGGGGGGEFGGGGGGGGDGGCEEGGGGGGGFGGGE>;BEGGGGGFFGGGF6CFFFGDCF8EGGDECGFGGGG@FG?FEFCGGGGGEGGGGGGGFDFGGGGGGCCFFFEFFFF35FF469FCFFGGGBBFFFB:73BF><AAAAFF@656<<?:B<:)4AB2:().,3242<?(((####
@M06045:235:000000000-JCY5N:1:1101:2985:8344 2:N:0:CTCAGA
ATATGTGCTGCGTTCTTCATCGATGCGAGAGCCAAGAGATCCATTGTTAAAAGTTGCATTAGATTACAATTCATGTTCCTTTCAGAACAAGTTTATATCAGACAAAGTTTAAGTGAAAATTTACGGTGCACAAAAGGTGGATGCAATGAAGCATTTATTAATGATCCTTCCGCAGGTTCACCTACGGAAACCTTGTTACGACTTTTACTTCCTCTAAATGACCAAGTCGTTAGCGCAGATCGGAAGATCGTCGTGTAGGGAAAGAGTGTAGATCTTGGTGGTCGCCGGATCATTAAAGTCT
+
CGGGGGGGGGGFFGGGGGGGGGGGGGGGGGGGGGGGGFFGGGGGFGGGGGEEFGGGFGGGFGGGGAFGFFGGGGGGF@DFFGFGFGGGFGFFFFGDCFG<FGGGFGEFFFGGGFCFGGAFFGGGGGGGGGGGG?FFEGGFCGGDEGGCFGF8EFFGGGGGGGGFGGGGGGGGGGGGFGFFFGGFGGGGGDFGGF8EDFGG6EC=DFDEEC8CF?F5F?FDFCGGF+3=DFABD69?D*?>FFDD>D4+46?FBA(0(=A651=?D;?FFA;<<E))1)7=(,;9((-(412()6ABA####
@M06045:235:000000000-JCY5N:1:1101:25345:8350 2:N:0:CTCAGA
ATATGTGCTGCGTTCTTCATCGATGCCAGAACCAAGAGATCCGTTGTTGAAAGTTTTGACTTATTCAGTACAGAAGACTCAGAGAGGCCATTAATGCAATAGTTTGGTTTACCTCCGGCGGGCGCCCGCGAGGGCCGGGGGGCGCCGGGAAGGACCCGGGCCGCCCGCCGAAGCAACGGTTTAGGTAACGTTCACAATGGTTTAGGGAGTTTTGCAACTCTGTAATGATCCCTCCGCTGGTTCACCAACGGAGACCTTGTTACGACTTTTACTTCCTCTAAATGACCAAGTCGTTATAATC
+
CGGGGGGGGGGGGGGGGGGGGGGGGGGGGGGGGGGGGGGGGGGGGGGGGGGGGGGGGGGGGGGGGGGGGGGGGGGGGGGGGGGGGGGGGGGGGGGGGGGGGGGGGGGGGGGGGGGGGGGGGGGGGGGGGGGGGGGGGGGGGGGGGGGGGGGGGGGGGGGGGGGGGGGGGGGGGGGFGGGEGGGFGGGGGGGGFGGDGGGGFCGGFGGGGA4CGGGFGFGGGGFFGGFFFFFFFFDEGFFFFGFC4CFGFFFG>DB@?FFBBAFFFFFFFBAA9BBD2)62<BAA<)53:2<A?BFB1####
@M06045:235:000000000-JCY5N:1:1101:26779:8353 2:N:0:CTCAGA
ATATGTGCTGCGTTCTTCATCGATGCGAGAGCCAAGAGATCCGTTGTTAAAAGTTGTATTGATTTAAAAGTCTTTCGACTTGATAAACATTCAAAGTAAATAATAAGAGTATGTGATTAAGCAGGGCTTATCTTTAACAACAAGCCCCGATAACAAGTGCACAGGTGTGTATGGATTAAAGAGAACGAGCACATGCACAAAGGCCAGCATCAATTCTCCAAATTCATTAATGATCCTTCCGCAGGTTCACCTACGGAAACCTTGTTACGACTTTTACTTCCTCTAAATGACCAAGTCCGCG
+
CGGGGGGGGGGGGGGGGGGGGGGGGGGGGDGGGGGGGGGFGGGGGGGGGGGGGGGGGGGGGGGGGGGGGGGGGGGGGGGGGGGGGGGGGGGGGGGGGGGGGGGGGGGGGGGGGGGGGGGGGGGGGGGGGGGGGGGGGGGGGGGFGGGGGGGGGGGGGGGGGGGGGGGGGGGGGGGGGGGGGGGGGGGGGGGGGGGGGGGGGGGGGGGGGGGGGGGFGFGGGGGGGGFFFFFFFAFFGFFFFGGGFGGGFFFGFFFFFFFFFF<EFFFFFFFFFCC<;?C9E<9EAE3?C<ABFFF<.####
@M06045:235:000000000-JCY5N:1:1101:25267:8366 2:N:0:CTCAGA
ATATGTGCTGCGTTCTTCATCGATGCCAGAACCAAGAGATCCGTTGTTGAAAGTTTTGACTTATTCAGTACAGAAGACTCAGAGAGGCCATTAATGCAATAGTTTGGTTTACCTCCGGCGGGCGCCCGCGAGGGCCGGGGGGCGCCGGGAAGGACCCGGGCCGCCCGCCGAAGCAACGGTTTAGGTAACGTTCACAATGGTTTAGGGAGTTTTGCAACTCTGTAATGATCCCTCCGCTGGTTCACCAACGGAGACCTTGTTACGACTTTTACTTCCTCTAAATGACCAAGTCGTTATTGCG
+
CGGGGGGGGGGGGGGGGGGGGFGGGGGGGGGGGGCFGGDGGGGGGGGGGGFGGGGGFFGGGFFGGGGGGGGGGGGGGGGGGGGGGDGGGGGGGFGGGGGGGGGGGGGGGGGGGGGGDGGGDGGGGGGGGGGGGGGGGGEGGGGGGGGCCGEEGGGGGGGGEECGGGGGGGGDEGGGGGGGE=CGGGGGFGFFGGGCFFFCFGF6EF5ED*50C<FFFFFGGGG>FD=F77>0)5>>35>BFG7C?CG>57>CBDBFFF7>A2:?(4::?=24<BB))4574A9:)424::AAF?014####
@M06045:235:000000000-JCY5N:1:1101:23517:8369 2:N:0:CTCAGA
ATATGTGCTGCGTTCTTCATCGATGCGAGAGCCAAGAGATCCGTTGTTGAAAGTTGTATTTTGAATTAAGTATTCATAATATGTTTCAGACAAAATCACTAAAGTTCTGAGTAGATATAAATCCCAAAGGTGACCACACGGCTTTTGACAGCCGGCAGCCCCCAGAGAGATGACATTGCACACAAGGTGGATATGGATTTTTGAAAGTGCCATAAAAACACTTGATTATGAATGATCCTTCCGCAGGTTCACCTACGGAAACCTTGTTACGACTTTTACTTCCTCTAAATGACCAAAATGA
+
CGGGGGGGGGGGGGGGGGGGGGGGGGGGGGGGGGGGGGGGGGGGGGGGGGGGGGGGGGGGGGGGGGGGGGGGGGGGGGGGGGGGGGGGGGGGGGGGGGGGGGGGGGGGGGGGGGGGGGGGGGG?FGGGGGGGGGGGGGGGGGGGGGGGGGGGGGGGDCGGGGGGGGGGGGGGGGGGGDGGGGGGD8EGGGC9;;:EFFGFGGEGGGGGGGGGGGGFGFGGDGGGG>FFFFCFFFFFGFFFAGGGFGGGFFAG4A@FDE5<BFDFFFFFFFFFFDF;CEEFFFA>9ABFBB4>DBFF(####
@M06045:235:000000000-JCY5N:1:1101:6454:8371 2:N:0:CTCAGA
ATATGTGCTGCGTTCTTCATCGATGCCAGAACCAAGAGATCCGTTGTTGAAAGTTTTTATTTATTTGTTTATGTGTCACTCAGAGGAGGAAACCACTAAAGACATAAGAGTTTGGGGCCTCCGGCGGGCGCCTGGTTCCGTTGCCCGAAGGCGCCGGGGCGGTCCCGCCGAAGCAACGATAGGTAAGGTTCACAAAGGGTTTGGGAGTTTGTAAACTCGGTAATGATCCCTCCGCTGGTTCACCAACGGAGACCTTGTTACGACTTTTACTTCCTCTAAATGACCAAGTCGTTACCCCACC
+
CFGGGGEFGGGGEFGFGGGGGGGGGGGGGGGGGGGGGGGGGGGGGGGGGGGGGGGGGGGGGGGFGGGGFFGFGGGGGGGGGFGFGGGGDGDGGGCFGGGGGGGCFGGGDGEGGGGCECFEGGGGGGGGG@CBCFGGGFGGFD@CDFGGGGGGGGGG5EGEGGGEEGGGGGDEGGGGGGGDCEGGGGGGGGGGGGFFGGGCED87CC:CG7CCG7>FCFDGGGGGGGFF=FF?DF379>FF?D::@<DG:>5C5:BB2=F<A??0(8469?<AAA).).:A<A<>????A:<6((-6(####
@M06045:235:000000000-JCY5N:1:1101:22525:8376 2:N:0:CTCAGA
ATATGTGCTGCGTTCTTCATCGATGCGAGAGCCAAGAGATCCGTTGTTGAAAGTTGTATTTGAATTGTTTATTCATAATAGTTTTCAGACAGACAGTTAAAAAATAAGTTGCTGTTTGGCCGCTTTCATAAAGAAAACGGCTGACATTGCACACAAGGTGGATATGGATTTAAGAAGTGCCATAAACACTTATTATGAATGATCCTTCCGCAGGTTCACCTACGGAAACCTTGTTACGATTTTTACTTCCTCTAAATGACCAAGTCGTTACATAAGATCGGAAGAGCGTCGTGTAGGGATT
+
CGGGGGGGGGGGGGGGGGGGGGGGGGGGGGGGGGGGGGGGGGGGGGGGGGGGGGGGGGGGGGGGGGGGGGGGGGGGGGGGGGGGGGGGGGGGGGGGGGGGGGGGGGGGGGGGGGGGGGGGGDGGGGGGGGGGGGGGGGGGGGGGGGGGGGGGGGGGGGGGGCGGGGGFGGFGGGGGGGGGGGGGGGGGGGGGGGGGGGGGGGGGGFGGGGGGGGCFFFFFGFGGGGBFFFFEFFFFGF45AGGGFGGGFFFGFFFFFFFEFFFDA;@FDFFFFFCAF3>DFFF>3(=>FF>>BB0<A####
@M06045:235:000000000-JCY5N:1:1101:17815:8386 2:N:0:CTCAGA
ATATGTGCTGCGTTCTTCATCGATGCGAGAGCCAAGAGATCCGTTGTTGAAAGTTGTATTCGAGTTTTTTATACTCAAAAAGTTAGACAACAAGAGAAGATTGGTATGTATAATGAAAGAGGGGTTGTGACAACCCCTCCTCCTTACATTGCACACAAGGTGGGTAATGGATTTTAAAGTGCCATTGAACACTTATTGTGAATGATCCTTCCGCAGGTCCACCTACGGAAACCTTGTTACGACTTTTACTTCCTCTAAATGACCAAGTCGTTATTAGAGATCGGAAGAGCGTCGTGTTACG
+
CGGGGGGGGGGGGGGGGGGGGGGGGGGGGGGGGGGGGGGGGGGGGGGGGGGGGGGGGGGGGGGGGGGGGGGGGGGGGGGGGGGGGGGGGGGGGGGGGGGGGGGGGGGGGGGGGGGGGGGGGGGGGGGGGGGGGGGGGGGGGGGGGGGGGGGGGGGGGGGGGGGGGGGGGGGGGFGGGGGGGGGGGFCGGGGGGGGFGFGFGGGGGGGGGGGGGGGFGADFFGGGGGFFFFFFFFFFGFFFFGGGEGGGFFFGFFFFFFFEEFEEF;@FFD;;DDFFCFFB<B??BB9<B:99?>>F(####
@M06045:235:000000000-JCY5N:1:1101:7055:8419 2:N:0:CTCAGA
ATATGTGCTGCGTTCTTCATCGATGCCAGAACCAAGAGATCCGTTGTTAAAAGTTTTAATTTATTAATTAAATTTACTCAGACTGCAAAGTTACGCAAGAGTTTGAAGTGTCCACCCGGAGCCCCCGCCCGAAGGCAGGGTCGCCCCGGAGGCAACAGAGTCGGACAACAAAGGGTTATGAACATCCCGGTGGTTAGACCGGGGTCACTTGTAATGATCCCTCCGCAGGTTCACCTACGGAGACCTTGTTACGACTTTTACTTCCTCTAAATGACCAAGTCGTTAGTGGAGATCGGAGTCT
+
CGGGGGGGGGGGGGGGGGGGGGGGGGGGGGGGGGGGGGGGGGGGGGGGGGGGGGGGGGFGGGGGGGGGGGGGGGGGGGGGGGGGGGGGGGGGGGGGGGGGGEFGGGGGGGGGGGGFGGFFCGGGGGGGGGDCFGGGGGGGGGGGGDGGGEEGGGGGGGGGGGEGGGGGGGGFDFEGGGGGGGGGGGGGGGGGGGGGFGGGGGGGCEGG=CGGGG77@AGGFGFGGG>BFFFFF?FFGFBFEGDGFGGGFFFGFFBB?FFFFF252<A?FF2<44<?B?B>28,341<B<<:712::,####
@M06045:235:000000000-JCY5N:1:1101:9694:8447 2:N:0:CTCAGA
ATATGTGCTGCGTTCTTCATCGATGCCAGAACCAAGAGATCCGTTGTTGAAAGTTTTGACTTATTCAGTACAGAAGACTCAGAGAGGCCATAAAGTTCAAGAGTTTGGTAGACCTCCGGCGGGCCCCCGAGGGGCCGAGGGCAGGGCCGAAGCCCGCCACCCGCCGAAGCAACGATATAGGTAACGTTCACGATGGTTTGGGAGTTTTGCAACTCTGTAATGATCCCTCCGCTGGTTCACCAACGGAGACCTTGTTACGACTTTTACTTCCTCTAAATGACCAAGTCGTTAGCCGAGGCTC
+
CGGGGGGGGDGGFGGFGGGFGFGGGGGGGGGGGGGGGGGGGGGGGGGGGGGGGFGGGGGGGGGGGGGGGFGGGGGGGGFFGGGGGGGGGCGGGGGGGFGFGGGGGGGCFGGGAFEGGGGEEB@EGGGGGDFCDFGEGGEGDGGGGGGGGGGGGDFGGD*8FEGGGGGDC>CFFG>B5*?CEGGGGGGGCFGGG88E928CGGC=C?CFGGGGDF7FD?GFGFG*:>:<>;>FFFFFGF=?=FGGFDG5BFF7??<?>F::>6:4AFF?6F>9AA<A.-)<>:7<0621(4164>69(####
@M06045:235:000000000-JCY5N:1:1101:25984:8476 2:N:0:CTCAGA
ATATGTGCTGCGTTCTTCATCGATGCCAGAACCAAGAGATCCGTTGTTGAAAGTTGTAACTATTAAAGTTTTTCAGACGCTGATTGCAACTGCAAGTGGTTTTAAAGTGTCCTGACGGCGGGCGGACCCGCCGAGGAAACGAAGGTGCTCAAAAGACCTGGGTAAGAGAGGGCAGGCAAAGCCCGCAACTCTAGGTAATGATCCTTCCGCAGGTTCACCTACGGAAACCTTGTTACGACTTTTACTTCCTCTAAATGACCAAGTCGTTACTACAGATCGGAAGAGCGTCGTGTAGGGAGAT
+
CGFGGGGGG<FECECFGGGGGGGGCGGDFGCGGGGGGCCFCFGGGDF@<<<DDF9FEFFGGGGGFCCFGCEECGFGGGGGGGGFFGFFFEGGEE,CE@C@FFDFGGGGFGGCFEEGGGGGFGDDGD7FCFGDC>FCF@@CFE*3>D6DDF9EBDFC8,>:>FG9CFGFF*CGGGCEC=CFG?9FCDGDE<EFGCGE7CF?7CGGGGGF<53CGFFBC?GD4C<D9<DFFFF9F?FFG>DBDGGGFFGG?46*08464@?:>FF9A2:B>:445)46<2202:0(,8(-3>348?:)4####
@M06045:235:000000000-JCY5N:1:1101:21218:8515 2:N:0:CTCAGA
ATATGTGCTGCGTTCTTCATCGATGCCAGAGCCAAGAGATCCGTTGCTGAAAGTTTTGATTGCTTATTTATAAAGACTCAGAAGATTCCGCTAGAAAACAAGAGTTTGGCCTCCGGCGGGCGGCGCGGGGGCGCTGGTCCACCCGGCATCCCGCCGAAGCAACATGATATGTTCACAATGGTTTGGAGTTCAGAAGACTCTGTAATGATCCCTCCGCTGGTTCACCAACGGAGACCTTGTTACGACTTTTACTTCCTCTAAATGACCAAGTCGTTACACGAGATCGGAAGAGCGTCGCAGG
+
CGGGGGGGGGGGGGGGGGGGGGGGGGGGGGGGGGGGGGGGGGGGGGGGGGGGGGGGGGGGGGGGGGGGGGGGGGGGGGGGGGGGGGGGGGGGGGGGGGGGGGGGGGGGGGGGGGGGGGGGGGGGGGGGGGGGGGGGGGGGGGGGGGGGGGGGGGGGGDEGGGGGGGGGECFFGGGGGGGGGGGGGGGGGGGGFGGGFGGGGGGGGGGGGGFGGGGFGFGGGGGGGFFFFFF?FFFFGFFFFFGDFGGGF?FG?FFFFF?AF<ABFFBFFFFFFB?04:A?93(-<<BFBFFBBBBF(####
@M06045:235:000000000-JCY5N:1:1101:6760:8549 2:N:0:CTCAGA
ATATGTGCTGCGTTCTTCATCGATGCCAGAACCAAGAGATCCGTTGTTGAAAGTTTTGATTTTTGTTTGTTTTATCAGGCTGTTACAGGTGGTTACAGGGTGTTTCTTGCTCCCCACTGGCCGTGACCGGCCGAGGAAAACGAGGGGTACTCATAAGGGCAAGGGTGTTTATCTCGACGGGGCCGGAGCCCCACGATAATGATCCTTCCGCAGGTTCACCTACGGAAACCTTGTTACGACTTTTACTTCCTCTAAATGACCAAGTCGTTAGGGCAGATCGGAAGCGCGTCGTGTAGGCGCA
+
CGGGGGGGGGGGGGGGGGGGGGGGGGGGGGGGGGFGFGGGGGGGGGGGGGGGGGGCFGEGGGGGGFGGGGGFCFGGGGGGGGGGGGGGFGGGGGDGGGFCGGGGGGGGGFGGGGGFGGGGGGGGGGGGGGGGGCGGGGGDGGGDECEGEGGGGGGCGFGGGGGCGFGGDGGGGGGEGGGDGGGGGEGCGGFGGGGGGGGF7CGFGGGGGGG:DGFFFFGGGG<DGGD:FF?746BFG>>@E3DG@GGGFF?CF?6?<4BAF??B>AF>DFBBFBF?:28?B03>0((((-7(33?<B####
@M06045:235:000000000-JCY5N:1:1101:20821:8572 2:N:0:CTCAGA
ATATGTGCTGCGTTCTTCATCGATGCGAGAGCCAAGAGATCCGTTGTTGGAAGTTGTATTTTGAATTGTTTATTCATAATATTTTTCAGACAAAGAGTTAAAAAATAAAGGTTGATGTTTGGTCGATCTCCATGAAGAAGATCGACTGACATTGCACACAAGGTGGATATGGATTTAAAAAGTGCCATAAAACACTTATTATGAATGATCCTTCCGCAGGTTCACCTACGGAAACCTTGTTACGACTTTTACTTCCTCTAAATGACCAAGTCGTTACGCTAGATCGGAAGAGCGTCGCCTG
+
CGGGGGGGGGGGGGGGGGGGGGGGGGGGGGGGGGGGGGGGGGGGGGGGGGFFGGGGGGGGGGGGGGGGGFGGGGGGGGGGGGGGGFFGGGGGFGGGGGGGGFGGGGGGFFFGGGGFGGGGGGGGGGGGGGGGGGGGGGGGGFGGGGGGGGGGGGGGGGGEGGGGGGGGFGGGGGFGGGGGGGGGGGFGGGGAFFFGGGGGGGGGGGGGGGGGFGG>DBGDCFGGGGFFFFFFFFFAGFFFFGGGFGGGFFFG>F?FEFFEEF5CC;(;5AEE?(2;?<;?F@<CE<D?DB0?<>BB(####
@M06045:235:000000000-JCY5N:1:1101:26416:8590 2:N:0:CTCAGA
ATATGTGCTGCGTTCTTCATCGATGCCAGAACCAAGAGATCCGTTGTTGAAAGTTTTTACTTTATTTAGTTTGGTACTCAGACGACATAGTTCTTCAAGAGTTTTAAGAGGTTGGCCATCGACGGGCACTGTCCAGCGGGGTTTTAAGGCCCGCCGGCAGCCGACAGATCCTGTCGACAGGCCCGCCGACGCAACGTGGTAAGGTAGACACAGGGTTGGAGGTCGGGCCAGAAGACCCTAACTCAGTAATGATCCTTCCGCAGGTTCACCTGAGATCACAAGTTAGCTAACTGTCTCCATA
+
CGGGGGGGGGGGGGGGGGGGGGGGFGGGGGFGGGFFFFGGGGGGGGGGFFG9FGGGGGGGGGGGGGGFFFGGGGGGGGGCFGGGGGGGGGFGGGGGGGGGGFGGGGG,CEFFFGEGGGGGEGGEGCDCFGGEFGGGGGGGGGEEFGGDGGGEGGGGGGGCGFGGGGCFGGGGGGGGGGE=FGGGEGGEC*8C58EC/=EFF79ECF?9CFFCC4DFCEC95DGC<D5BBDFF))0<C>4??FCFFGFGBF?FFFBF26<<B990:249B*)(3(-6841<?0<BBA9)4<(46:4)-####
@M06045:235:000000000-JCY5N:1:1101:10061:8603 2:N:0:CTCAGA
ATATGTGCTGCGTTCTTCATCGATGCTAGAACCAAGAGATCCGTTGTTAAAAGTTTTTATAGTTCGCTAAGAACACTCAGATGTATCGTCGGGTACAAACAGAGATACTGAAACGCCGGCGGGCTCCCGAAGAAGCCGCCGAAGCAACAGGTATGAAGGTTCACAAAGGGTTATGAGTTATAGTACTCGGTAATGATCCCTCCGCTGGTTCACCAACGGAGACCTTGTTACGACTTTTACTTCCTCTAAATGACCAAGTCGTTAAGACAGATCGGAAGAGCGTCGTTTAGGGAAAGACGCT
+
CGGGGGGGGGGGGGGGGGGGGGGGGGGGGGGGGGGGGGGGGGGGGGGGGGGGGGGGGGGGGGFGGGGGGGGGGGGGGGGGGGGGGGGGGGGGGGGGGGGGGGGGGGGGGGGGGGGGGGGGGGGGGGGGGGGGGGGGGGGGGGGGGGGGFCD>E9DFGGGGGGGGGGGGGEGGGGGFGGGGGGGGGGGGGGGGGCGGCFGGGFCEGGGGGFGDGGGFGFDDGDFDFFFFFFFFFD@EGFFFFGFF=DFCFFF>9FFFF49<BFBB<BFFFFBA?<:??F014213>4((4<:04:::(####
@M06045:235:000000000-JCY5N:1:1101:17671:8621 2:N:0:CTCAGA
ATATGTGCTGCGTTCTTCATCGATGCCGGAACCAAGAGATCCGTTGTTGAAAGTTTTAATGATTTGATCATAGACTCAGACTCACTATTCAGACAGGGTTCCAGGGTGCGTCGGCGGGCGCGGACCCGGGGGCAGAAGCCCCCCGGCGACCGGGGCCAGGCCCCAGTGGGCCCGCCGCGGCAACGCGGTCATGGTAAACACGGGTGGGCGGCTGGGCTCGTTGGAACCCGCACCCGGTAACGATCCTTCCGCAGGTTCACCTACGGAAACCTCGTTACGACCTTTACTTCTGCTCAAGGAT
+
@FGGGFFGGEDG@@CFGGGGFFCFEGFE7@F@FDC,,CEFFGGGGCB8E<@<EF<FFFGGGGFGFG9EE<9<@CFCFCC@FFFFG@FFCFGGGG8A@CE?FFFFGCF,:B@B>+:@7>C+@F7CFCC+@EFECF@C7:?FCGGGC*=C>E>C58?E=8FGGGGG*/AC;8CFCEGE>**8C*/A5?EGGGEFE?:AC9+<:?E5:5:C*:7)193>C)CD5*09<0<5))-35)57<D35*1**87>>BF:D)5;))7=AA2(.16<57<(((426<0(49(-)-).)-:).<5)..####
@M06045:235:000000000-JCY5N:1:1101:5853:8679 2:N:0:CTCAGA
ATATGTGCTGCGTTCTTCATCGATGCCAGAACCAAGAGATCCGTTGTTGAAAGTTTTGATTTATTTGTTTGTTTTACTCAGAAGTTCCACTAAAAACAGAGTTTAGGGGTCCTCGGGCGGGCCGTCCCTTTTTACGGGGCGCGGGCTGATCCGCCGAGGCAACGTATAGGTATGTTCACAGGGGTTTGGGAGTTGTAAACTCGGTAATGATCCCTCCGCTGGTTCACCAACGGAGACCTTGTTACGACTTTTACTTCCTCTAAATGACCAAGTCGTTAATTCAGATCGGAAGAGCGGCTCT
+
CGGGGGGGGGGGGGGGGGGGGGGGGGGGGGGGGGGGGGGGGGGGGGGGGGGGGGGGGGGGGGGGGGGGGGGGGGGGGGGGGGGGGGGGGGGGGGGGGGGGGGGGGGGGGGGGGGGGGGGGGGGGGGGGGGGGGGGGGGGGGGGGGGGGGGGGGGGGGGGGGGGGGGGGGGGGGGGGFGGGGGGGGGGGGGGGGGGGGGGGGFGGGGGGGGFGGGGFDDGGGGGFGGFFFFBBFFB>GFFFFGG**CCDEFFGFFABDFF<)):AF):=:F?:AAF:?6:ADAA><<?6(8:6:BB9(####
@M06045:235:000000000-JCY5N:1:1101:8261:8718 2:N:0:CTCAGA
ATATGTGCTGCGTTCTTCATCGATGCCAGAACCAAGAGATCCGTTGTTGAAAGTTGTAACTATTAAAGTTTTTCAGACGCTGATTGCAACTGCAATGGGTTTAAATTGTCCAATCGGCGGGCGAACCCGCCGAGGAAACGTAAGTACTCAAAAAACATGGGTAAGAGACAGCAGGACAAAGCCTACAATACTCTAGGTAATGATCCTTCCGCAGGTTCACCTACGGAAACCTTGTTACGACTTTTACTTCCTCTAAATGACCAAGTCGTTACTGGAGATCGGAAGAGCGTCGTGTAGCCCA
+
CGGGGGGGGGGGGGGGGGGGGGGGGGGGGGGGGGGGGGGGGGGGGGGGGGGGGFGGGGGGGGGGGGGGGGGGGGGGGGGGGGGGGGGGGGGGGC:CEFGFECFGGGGGGGGGGGGGGGGGGGGGGGGGGGDGGGGGGGGGGGGGGGGGGGGGGGGGGGGGGGGGGGFFFDFFGGGGGGGGGGGGGGGGDGGBFFGGGGGCCEFEGGGGFGGDGGGFGFCCGGGGGGBDFFBFFFFFCFEFF3CGFGGGFFFF=@<F<?BABFFFB9>@FFF1<F??,5():?::9??:936>(-,,)####
@M06045:235:000000000-JCY5N:1:1101:24676:8721 2:N:0:CTCAGA
ATATGTGCTGCGTTCTTCATCGATGCCGGAACCAAGAGATCCGTTGTTGAAAGTTTTAATGATTATCAAGCCTACTCAGACCGCCAACTTCAACAGTAGTTCTAGGCGTCTTCGGCGGGCACGCGCCCCGAACCGCAGGGGCCCCCGGCAGCGAGCAAGACCCGCAGGCCCGCCGAAGCAACAGGTTCAGATAGACACGGTTGGGCCGAACGCGGCGCCGGCCAATCGCCTCCTCGGTTTCGAGGGGGGGCCGGCACTCGCGGGCACGGTAATGATCCTTCCGCAGGTTCACCTACCACCT
+
CGGGGGGGGGGGGGGGGGGGGGGGGGGGGGGGGGGGGGGGGGGGGGGGGGGGGGGGGGGGGGGGGGGGGGGGGGGGGGGFGGGGGGGGGGGGGGGGGGGGGGGGFFFEGGGGGGGGGGGGGGGGGGGG+FGGGGGGGGGGEEEGEGGDEEGGGGGGGGGGGGGGGGGGGGGGGGEGEEGGGGGGGGGGFFD?FCFGECGEFGGGGGGGG5DGGGC>DEGDGGG3<C?>F5:?F>F:D>7>@75C>C<CDFDDB@;F>4921416,(4>>FB:2<2))6:4)4(,,101)442<>::,####
@M06045:235:000000000-JCY5N:1:1101:12227:8725 2:N:0:CTCAGA
ATATGTGCTGCGTTCTTCATCGATGCCAGAACCAAGAGATCCGTTGTTGAAAGTTGTAACTATTATGTTTTTTCAGACGCTGATTTCAATTACAAAGGGTTTAAGTTTGTCCAATCGGCGGGCGGACCCGCCGAGGAAACGAAGGTACTCAAAAGACATGGGTAAGAGATGGTAGGCAAAGCCTACAACTCTAGGTAATGATCCTTCCGCAGGTTCACCTACGGAAACCTTGTTACGACTTTTACTTCCTCTAAATGACCAAGTCGTTATACAAGATCGGAAGAGCGTCGTGTAGGGTCCT
+
CGFGGGGGGGGGGGGGGGGGGGGGGGGGGFGGGGGGGGGGGGGGGGGGGGGGGGGGGGGGGGGGGGGFGGGGGGGGGGGGGGGGGGGGFGGGGGGGGGGGGGFGGGGGGGGFFGGGGGGGGFGGGGGGGGGGGGGGGGGGGGGGGGGGGGCGGGGGGGGGGFGGGGGGGGGGGGGGGGCFGGGG?CFGCCC?FGDFGG?FGGFGGGGF7EGGGCFF=4CCGFGD7C3?@@D608@FGFF3;7?FFDGGFFF077>F)9F?:?FFFFFDFFFAF>8:)-4:2:3((437BB2(44<7?####
@M06045:235:000000000-JCY5N:1:1101:7928:8744 2:N:0:CTCAGA
ATATGTGCTGCGTTCTTCATCGATGCCAGAACCAAGAGATCCGTTGTTGAAAGTTTTGACTTATTCAGTACAGAAGACTCAGAGAGGCCATACAATGCAATAGTTTGGTTTTCCTCCGGCGGGCGCCCGCGAGGGCCGAGGGGCGCCGGGAAGGACCCGGGCCGCCCGCCGAAGCAACGGTTTAGGTAACGTTCACAATGGTTTGGGAGTTTTGCAACTCTGTAATGATCCCTCCGCTGGTTCACCAACGGAGACCTTGTTACGACTTTTACTTCCTCTAAATGACCAAGTCGTTAACGGA
+
CFGGGGGGGGGGGGGGGGGGGGGGGGGGGGGGGFGGGGGGGGGFGEGGGGCGGGGGGGGGGGGGGGGGFGGGGGGGGGGGCGGGGGGGGGGGGFFGGGGFGGGGFGGGGGGGGGGGGGGGGGGGGGGGGGEGGGGGGGGGGGGGGGGGGGG8EE6BC>EGGGGGGGGGGGGGCGGGGGCGEG8CGG97:CGCCE69CEFCFGFGGCGGGGDCGFGFGF:C::CFGGFFFF)(<>EDG3@EFFGG?FDF@5DC::1;?6@B>AB?B>B>4?AFFFD<AA2<AAFF2<2,31)6:<2:(####
@M06045:235:000000000-JCY5N:1:1101:10274:8760 2:N:0:CTCAGA
ATATGTGCTGCGTTCTTCATCGATGCCAGAACCAAGAGATCCGTTGTTGAAAGTTTTGATTCATTTGTTTTTGCTTGTGCAACTCAGAGAAGAAATTCCGCCCGCTGGGCGTAATGCAAGAGAGTTTGGGGTCCCTGCGGCGGGCGCCTGGGTCCGGCGCCGGCGCGGGGGCAGGCGGCCGGGGCGTTCCCGCCGAGGCAACTGAGGTAAGGTTCACAGTGGGTTTGGGAGTTGTATAACTCGGTAATGATCCCTCCGCTGGTTCACCAACGGAGACCTTGTTACGACTTTTACTTCTCCC
+
CGGGGGGGGGGGGGGGGGGGGGGGGGGGGGGGGGGGGGGGGGGFFGGGGGGGGGGGGGGGGGFGGGGGGGGGGGGGGGGGGGGGGGGFGGGGFGGGGGGGGGGGGGGGGGGGGGGGGGGGFGGGGGGGGGGGGGGGGGGGGGGGGGGGGGGGGFGGGGGGGGGGGGGGGGGGGGGGGGGGGGGGGGGGGGGGGGECEEGCF=FFGFFFGFGGGGGFG4:;FGGDG<>@E>BFFF=FG/6@FDGGFGGGFFFCFF:>BFFBFFFBFABF4710907>FFFDFFB4)3:>:649))62-####
@M06045:235:000000000-JCY5N:1:1101:7940:8766 2:N:0:CTCAGA
ATATGTGCTGCGTTCTTCATCGATGCCAGAACCAAGAGATCCGTTGTTGAAAGTTGTAAATAATTAGATTATTTTCAGACGCTGATTGCAATTACAAAAAAGGTTTTGGTTTGTCCAATCGGCAGCTTGCGCCACCGAGGAAACAAGAGTACGCAAAAGACATGGGTGTAGACGAGAGCTTTACAGCCCCCGACTTGACTTTTGATAATGATCCTTACGCAGGTTCACCTACGGAAACCTTGTTACGACTTTTACTTCCTCTAAATGACCAAGTCGTTAGTGCAGATCGGAAGAGCGAGCA
+
CGFFGGGGGCFGEGGFGGGGGGGGGGGGGGGGGGGGGGFFGGGFGGGGGCGEFGGGGGGGGGGFGGGGGGGGGGGGGGGGGGGGCFGDFGGGGCFGGFCEEGGFGGGCGGGGGGGFGGFGGGG7=FFGFGGDGGGCEGGGGGFFFFE?EGGGGGD6CBGGGCFGGGGEGGGGGEGGGGGGGGFGFFGCGGGG8ECEGGGGGFGEEGGGGD=@DDGF+;CDCGGCFGFFFFFFA>5B7;AFFGFF6FD<D>BG4*8BAFFBFFB<2<AB=42:?DAFFF:1<<<)64>B0160((..-####
@M06045:235:000000000-JCY5N:1:1101:15206:8769 2:N:0:CTCAGA
ATATGTGCTGCGTTCTTCATCGATGCGAGAGCCAAGAGATCCGTTGTTGAAAGTTGTTTTTATCATAAGAATAAAAAAAATACATTCAATGACTATTGTGTGTGTGTGTAAAAAAACGTAGTAGACTGCTTCAACAGAGTACGAGAGCGCAAACTTTCATATCTCCGTATCCACATAGATCTATTACAGAAGGTGCACAGGTGTAAGTGGGATTGAAGGTGTGGCGTGCACATACTAGAAACACTAGTCAGCAACAGCCACCAATCATTAATGATCCTTCCGCAGGTTCACCTACGGGCCA
+
CGGGGGGGGGGGGGGGGGGGGGGGGGGGGDGGGGGGGGGGGGGGGGGGGGGGGGGGGGGGGGGGGGGGGGGGGGGGGGGGGGGGGGGGGGGGGGDGGGGGGGGGGGGGGGGGGGGGGGFGGGGGGGGGGGGGGGGGG8BFGGGGD>BFGGG@EGGGGGGGGGGGDGGGGGGGGGGGGGACFGGGGGGGGGGGGGGGGGGFGCGFFFGGGGCGFFFF>ACFGGDGGGFFFFFFCFFFG6FFFGGG4<4:=AFGCF;8@FFDD;<<@@@FFFFFAD>BFA<A?0019>?FBAAAF??:8####
@M06045:235:000000000-JCY5N:1:1101:8810:8793 2:N:0:CTCAGA
ATATGTGCTGCGTTCTTCATCGATGCCAGAACCAAGAGATCCGTTGTTGAAAGTTGTAACTATTAAAGTTTTCCAGACGCTGATTGCAACTGCAATGGGTTTAAATTGTCCAATCGGCGGGCGAACCCGCCGAGGAAACGTAAGTACTCAAAAAACATGGGTAAGAGACAGCAGGACAAAGCCTACAATACTCTAGGTAATGATCCTTCCGCAGGTTCACCTACGGAAACCTTGTTACGACTTTTACTTCCTCTAAATGACCAAGTCGTTAAACCAGATCCGAAGAGCGGCGTTGAGGTCA
+
CGGFGGGGGFGGGGGGGGGGGGGGGGGGGGGGGGGGFGGGFFGGFGGGGGGGGGGGGGGGGGGGGGGGFFGGGGGGGGGGGEGGGGGGGGGGGC:@EAEEBBFGGGGGGGGGGGGGDGGGGGDEGCFGGGFBCFGGFGGGGGGFGGGFD;CFFFGGGDGGGGDCCF:F6BFDGFGGCFFDCCFFG8,C?F,5:5CECGGG?CG9CGGCFEC<GG3.>4+7>DDGCCBE34:?=FFFFFBFB19FFCGGF*=7@47FDF=).8)4199>>:085)46:1,()(4:6(40(((44(-(.####
@M06045:235:000000000-JCY5N:1:1101:14454:8795 2:N:0:CTCAGA
ATATGTGCTGCGTTCTTCATCGATGCGAGAGCCAAGAGATCCGTTGTTGAAAGTTGTATTTGAATTGTTTATTCATAATAGTTTTCAGACAGACAGTTAAAAAATAAGTTGATGTTTGGCCGCTTTCATAAAGAAAACGGCTGACATTGCACACAAGGTGGATATGGATTTAAGAAGTGCCATAAACACTTATTATGAATGATCCTTCCGCAGGTTCACCTACGGCAACCTTGTTACGACTTTTACTTCCTCTAAATGACCAAGTCGTTACAACAGATCGGAAGAGCGTCGTGTAGGCTGC
+
CGGGGGGGGGGGGGGGGGGGGGGGGGGGGGGGGGGGGGGGGGGGGGGGGGGGGGGGGGGGGGGGGGGGGGGGGGGGGGGGGGGGGGGGGGGGGGGGFGGGGGGGGGGGEGGGGGGGGGGGGGGGGFFGGGGGGGGGGGGGGGGGGGGGGGGGGGGGGGGGGGGGDFGGGGGGGGGGGEEGGGCGFGFFGEGGGFFGDFGGGGGGGGGGGGGGDDFFGFGGGGGGGGEEFFEBFFFFGBFFFGGGFGGFFFFGFFFFC7FF@E;@FFFFEFFEFE@FFEEF??FF8?:;9899?4192####
@M06045:235:000000000-JCY5N:1:1101:12375:8889 2:N:0:CTCAGA
ATATGTGCTGCGTTCTTCATCGATGCGAGAGCCAAGAGATCCGTTGTTAAAAGTTGTATTGATTTAAAAGTCTTTCGACTTGATAAACATTCAAAGTAAATAATAAGAGTATGTGATTAAGCAGGGCTTATCTTTAACAACAAGCCCCGATAACAAGTGCACAGGTGTGTATGGATTAAAGAGAACGAGCACATGCACAAAGGCCAGCATCAATTCTCCAAATTCATTAATGATCCTTCCGCAGGTTCACCTACGGAAACCTTGTTACGACTTTTACTTCCTCTAAATGACCAACTCTTCC
+
CGGGGGGGGGGGBFGGGGGGGGGGGGGGEEGGG?FDCEFGGGGGGGGGGCCGGGGGGGGFFGGGGGGGGGGGGFGGGDGGGGGGC9EFGGGGGFGGGGGGGFGGGGFGGGGGGGGFGFGGGGGGFGGGGGGGGFGGGGGGGGGGGGGGGGGGDFGCFDFGGGGGGDEFDGFGGGGGGFGGGGGGGGGGGDEGGGGGGGGFG8CFFGGGGGGGGGFFGFGGGGDFDCFFFFCECFFCGFFFFGGGFFFGFFACFFD>DFFFDFFFFFFFFF@DD465AFF3A)4)=C3C3<A;;:(.-####
@M06045:235:000000000-JCY5N:1:1101:7729:8895 2:N:0:CTCAGA
ATATGTGCTGCGTTCTTCATCGATGCCAGAACCAAGAGATCCGTTGTTGAAAGTTGTAACTATTATGTTTTTTCAGACGCTGATTTCAATTACAAAGGGTTTAAGTTTGTCCAATCGGCGGGCGGACCCGCCGAGGAAACGAAGGTACTCAAAAGACATGGGTAAGAGATGGTAGGCAAAGCCTACAACTCTAGGTAATGATCCTTCCGCAGGTTCACCTACGGAAACCTTGTTACGACTTTTACTTCCTCTAAATGACCAAGTCGTTATCAAAGATCGGAAGAGCGTCGGGTAGGGACTC
+
CGGFGGGGGGGGFGGGGGGGFGGGGDGGFCGGGFGGGGGGGEGGGGGGGGFGGGFGGFGGGGGGGGGGGGGGGFFGGGGGGGGGFGGGGFGGGGGGGGGGFGGGGGGGGGGGGGGGGGGGGGCEGDGGGGGGGG7FGFGGGGECGFGGGGG7CE6EFG7;FCFGGGGGGFGF9EFGGGGGFGGGGGFGGFFGGGGGGGCCGCFGGFFFDCG:DFGFGFGGFGGGDCBFF?2)0@?BCF5:5DDDFCF7?46*1=<F2B7:><16<?,7)).6<2)8--466?9(3<BFB9(((-1:<####
@M06045:235:000000000-JCY5N:1:1101:20802:8897 2:N:0:CTCAGA
ATATGTGCTGCGTTCTTCATCGATGCGAGAGCCAAGAGATCCGTTGTTGAAAGTTGTATTTTGAATTAAGTATTCATAATATGTTTCAGACAAAATCACTAAAGTTCTGAGTAGATATAAATCCCAAAGGTGACCACACGGCTTTTGACAGCCGGCAGCCCCCAGAGAGATGACATTGCACACAAGGTGGATATGGATTTTTGAAAGTGCCATAAAAACACTTGATTATGAATGATCCTTCCGCAGGTTCACCTACGGAAACCTTGTTACGACTTTTACTTCCTCTAAATGACCAAAACTA
+
CGGGGGGGGGGGGGGGGGGGGGGGGGGGGGGGGGGGGGGGDFGGGGGGGEGGGGGGGGGGGGGGGGGGGGGGGGGGGGGGGGGGGGGGGGGGGGGGGGGGGGGGGGGGGGGGGGGGGGGGGGGFCGGGGGGGGGGGGGGGGGGGGGGGGGGDFGGGGGCGGEGGGGGGEFGGGGFABEFCFGGGGGGF8BDFGGGGGGF6AE>>CFGGGFGGGGGFGFGGGGGGFFFF6FEFFFFFFFF6FFGGDGGGFFFGFFEFDFF6>DFFFFFFFFFF9@FFEEEEC6A6>B)):A24)4:B(####
@M06045:235:000000000-JCY5N:1:1101:28450:8928 2:N:0:CTCAGA
ATATGTGCTGCGTTCTTCATCGATGCGAGAGCCAAGAGATCCGTTGTTGAAAGTTGTATTTGAATTGTTTATTCATAATAGTTTTCAGACAGACAGTTAAAAAATAAGTTGATGTTTGGCCGCTTTCATAAAGAAAACGGCTGACATTGCACACAAGGTGGATATGGATTTAAGAAGTGCCATAAACACTTATTATGAATGATCCTTCCGCAGGTTCACCTACGGAAACCTTGTTACGACTTTTACTTCCTCTAAATGACCAAGTCGTTAGAGCAGATCGGAAGAGCGTCGTGTAGGCCCG
+
CGGGGGGGGGGGGGGGGGGGGGGGGGGGGGGGGGGGGGGGGGGGGGGGGGGGGGGGGGGGGGFGGGGGGGGGGGGGGGGGGGGGGGGGFFGGGGGGGGGGGGGGGGGGGGGGGGGGGGGGGGGGGGGGGGGGGGGGGGGGGGGGGGGGGGGGGGGGGGGGGEGGGGGGFFGGGGGGGGGGGFGGGGGGGGEFGGFGGGGGGGGGGGGGGGGGGGFFGFFGGGGGGG>BFFFFFFFFGFFFFGGGFGGGFFFGFFFFFFFFFF;<FF@5BFFCE33337;D;?@B4::69BF908?AB####
@M06045:235:000000000-JCY5N:1:1101:24801:8933 2:N:0:CTCAGA
ATATGTGCTGCGTTCTTCATCGATGCCAGAACCAAGAGATCCGTTGTTGAAAGTTTTGATTTTTGTTTGTTTTATCAGGCTGTTACAGGTGGTTACAGGGTGTTTCTTGCTCCCCACTGGCCGTGACCGGCCGAGGAAAACGAGGGGTACTCATAAGGGCAAGGGTGTTTATCTCGACGGGGCCGGAGCCCCACGATAATGATCTTTCCGCAGGTTCACCTACGGAAACCTTGTTACGACTTTTACTTCCTCTAAATGACCAAGTCGTTACGGCAGATCGGAAGAGCGTCGTGTAGGGGCA
+
CGGGGGGGGGGGGGGGGGGGGGGGGGGGGGGGGGGGGGGGGGGFGGGGGGFGGGGGGFGGGGFGGEGGGGGGGGGGGGGGGGGGGGGGGGGGGGGGGGGGGGGGGGGGGGGGGCFFGGGFGGGGGGGGGGGGGDGGGFFGGGGGGGGGGGGGGGGGGGGGCFGCGGGGGGGGGGGGGGGGGGGGGGGGGGGGGGGCGDGGGDFGGGGGGGGGGGC6DFGGGGGGGGFDFF03BBFFGFFFFGGGFGGG=?FGFFFFF?FF:BFFFF65>@FF<9BB??F6((-3<?09(3>>:?<AF####
@M06045:235:000000000-JCY5N:1:1101:2768:8989 2:N:0:CTCAGA
ATATGTGCTGCGTTCTTCATCGATGCCGGAACCAAGAGATCCGTTGTTGAAAGTTTTAACTGATTTAGCTAATCGCTCAGACAGCAATCTTCAGACAGCGTTCAGGGGGGGCTTCGGCGGGCGCGGGCCCGGGGGCGGGTGCCCCCCGGCGGCCATGACGGCGGGCCCGCCGCAGCAACTAGGTATGATAAACACGGGTGGGAGGTTGGACCCAGCGGGCCCTCACTCGGTAATGACCCTTCCGCAGTTTCACCTACGGACACCTTTGTACGCCTTTGACTTCCTCTAAATGACCAAGGAC
+
CGGFFGGGGGGGGCGGGGGGGGEGGGGDEEGGGGGGGFFGGGGGFGGGGGGGGGGGGFFGGGFEFGCGGGGGA9FGECGFEGCGGGGGGGGGGGGGGGGGGEGFGFF:F>:FEFE<FCC>EGGGE>EGGG>*8:?CEGGGGEGG>CE8ECECGGDGGGGD5:E58EGGDEE8*1/?;?@F+<8C+<C7C9<7@<*/88:/2:8CEE6*)<<7CD4)/)))1>*9*1*1))-.<*96*75??GGG:)9*/*97@4364>5((4:?0)-*17:(-(418))-66>B<<47))6:)-()(####
@M06045:235:000000000-JCY5N:1:1101:7804:9007 2:N:0:CTCAGA
ATATGTGCTGCGTTCTTCATCGATGCCAGAACCAAGAGATCCGTTGTTGAAAGTTTTGACTTATTCAGTACAGAAGACTCAGAGAGGCCATACAATGCAATAGTTTGGTTTTCCTCCGGCGGGCGCCCGCGAGGGCCGAGGGGCGCCGGGAAGGACCCGGGCCGCCCGCCGAAGCAACGGTTTAGGTAACGTTCACAATGGTTTGGGAGTTTTGCAACTCTGTAATGATCCCTCCGCTGGTTCACCAACGGAGACCTTGTTACGCCTTTTACTTCCTCTAAATGACCAAGTCGTTATTCCC
+
CGGGGGGGGGGGGGGGGGGGGGGGGGGGGGGGGGFGGGGGGGGGGGGGGGGGGGGGGEEGGGGGGGGGGGGGGGGGGGGGGGGGGGGGGGGGGGGGGGGFGGGGGGGGGGGGGGGGGGGGGGDGGGGGGGGGGGGGGGGGGCEGGDGGGGGECGGGFGGCCEGGGGGGGGGGGGGGGGDGEGGFGGGFGGGGGGGGGDFGGDGGGGGFGEGFFGGFGFCGGGGCCF4FFFF1))7BGFFFFGGGFGGGDDDGFFFFF=FAFFA0((43?FFBFFF><9A2<A<AFFB>6?>A1:?B3####
@M06045:235:000000000-JCY5N:1:1101:28205:9017 2:N:0:CTCAGA
ATATGTGCTGTGTTCTTCATCGATGCGAGAGCCAAGAGATCCGTTGTTAAAAGTTGTTTATATTTTATAGCCTTGCGGCCAGAGAACATTCTAATAGACATTAAGAGTTTGTATAAGAAAAAAGGTTATTCCTCATAAGCCCGTAAAAAGCTTAATCAGTTTCCCCTTTTTAAAGGTGCACAGGTGTTGATAAGGATTTATAGAGACTACGTGCACACATCCAAATGAACGGCAGGCACAGTAGAACTCCAAAATTCATTAATGATCCTTCCGCAGGTTCACCTACGGAAACCTTGTCGAA
+
CGGGGGGGGGGFGGGGGGGGGGGGGGGGGGGGGGGGGGGGGGGGGGGGGGGGGGGGGGGGFGGGGGGGGGGGGGGGGGGGGGGGGGGGGGGGGGGGGGGGGGGGGGGGGGGGFCEDDGGGGGGGGGGGGGGGGGGGGFGGGGGGG8FDFGGGGGGGGGGGGGGGGGGGGGGGGGGGFGGGGGGGGGGCFDEGFGFF8DGGGGGGFGGFGGGGGFFFGFGGGGDGGGFFFFFFFFBDGFFFFGGG6CG7=6FGFFFFEFA?EE?FFCEFFA48<D;>91@8AFFF;EF??07:?FFAA####
@M06045:235:000000000-JCY5N:1:1101:18787:9019 2:N:0:CTCAGA
ATATGTGCTGCGTTCTTCATCGATGCCAGAACCAAGAGATCCGTTGTTGAAAGTTTTTTGCTTTATTTATTTCATTTACTCAGACAAGGACACGTATAATTAAGAATTTGTTAAGGTTGGCCACCGGCGGGCACGGGCCAGAGGACCTACGACGGTCCTCCGGCGGTCCAAAGACGGGCCCGCCGAAGCAACGATGGTTAAGTAAACACAGGGTAGGGAGGTCGGGCCGAGTAGACCCTAACTCTTTAATGATCCTTCCGCAGGTTCACCTACGGAAACCTTGTTCCGACTTTTACTAAAG
+
CGFGGGGGGGGGGGGGGGGGGGGGGGGGGGGGGGGGGGGGGGGFFGGGGGGGGGGGGGGGGGGGGGGGGGGGGGGGGGGGGGGGGGGGGGGGGGGGGGGGGGGGGGGGGGGGGGGGGGGCGGGGGGGGGGGGGGGEGGGGGDFFGGGGGGGGGGGGGGGGGGGGGGGGGGGGGGGGGGGGGGGGGGDEG8FFC5CFGCFGGGFGGGC:DC<FGCFFGEFDG*9<DGDDDB;<F@F4<F5FF*:C?GGGFFFGFFBFFFF:B>>B2<<?=F<((46111???726<))4236?AAAF2####
@M06045:235:000000000-JCY5N:1:1101:9029:9021 2:N:0:CTCAGA
ATATGTGCTGCGTTCTTCATCGATGCGAGAGCCAAGAGATCCGTTGTTGAAAGTTGTTTTTATCATAAGAATAAAAAAAATACATTCAATGACTATTGTGTGTGTGTGTAAAAAAAAACGTAGTAGACTGTGCTTCAACAGAGTAGGAGAGCGCAAACTTTCACATCTCCGTATCCACATAGATCTATTACAGAAGGTGCACAGGTGTAAGTGGGATTGAAGGTGTGGCGTGCACATACTACAAAACCTAGTCCGCAACAGCCACCAATCCTTAATTAGCCTTCCGCAGGTTCACCTATTG
+
@,6FFFEFGGGG;FFGGCFGGEDFAB@FE:@CCFGFGGGD@9CFGEGGFGEFGGGGEFGDGGG9FFA<DFGGGCFFFCFGGFFGGGGGFGFFGGCCFCFCGFGGGGGGGGGFFGGGGGGGFFBBF@AFFFGFDGGFFGFGGG?BFDFCD8EDCCECCFC=BFGFFFGG;DEGB,DAFFD8DECCFFGGC;3,3EGGGGC<E?D?EC7CC,=CEF4FDAFC>FF<4?4:)/59>)*+18/6C7*;A**10;AF++2).8).((-(18BF:)(.66<44>)(4))5(31((3,5>)62)####
@M06045:235:000000000-JCY5N:1:1101:5099:9025 2:N:0:CTCAGA
ATATGTGCTGCGTTCTTCATCGATGCCAGAACCAAGAGATCCGTTGTTGAAAGTTTTGATTTATTTATGGTTTTACTCAGAAGTTACATATAGAAACAGAGTTTAGGGGTCCTCTGGCGGGCCGTCCCGTTTTACCGGGAGCGGGCTGATCCGCCGAGGCAACAAGTGGTATGTTCACAGGGGTTTGGGAGTCGTAAACTCGGTAATGATCCCTCCGCTGGTTCACCAACGGAGACCTTGTTACGACTTTTACTTCCTCTAAATGACCAAGTCGTTACCCGAGATCGGAAGAGCGTCACAA
+
CGGGGGGGGGGGGGGGGGGGGGGGGGFEGGGGEFGGGGGGFGGGFFGGFGGGGGGGGGGGGGGGGGGGGGGGGGGGGGGGGGGCFGGGGFGGGGGGFGCFGGGGGGGGGGGGGGGGGGGGGGGGGGCFEFGGGGDGGGGGGGGGGGGGFEGGFDC>EGCGGGGFGGGFF9;FGGGGGGGFFGCEGGGDEFGEGDGFFG?FGDGGGGGGGFGFGGGBDED39*:>:>FFFFF2>>37>F4=B:7:BCGCD@*7?FFFFFFDBB2<BA)))844>?8B??D?02((3??:1(441(4-,####
@M06045:235:000000000-JCY5N:1:1101:23795:9041 2:N:0:CTCAGA
ATATGTGCTGCGTTCTTCATCGATGCCAGAACCAAGAGATCCGTTGTTGAAAGTTTTGATTCATTTGTTTTTGCTTGTGCAACTCAGAGAAGAAATTCCGCCCGCTGGGCGTAATGCAAGAGAGTTTGGGGTCCCTGCGGCGGGCGCCTGGGTCCGGCGCCGGCGCGGGGGCAGGCGGCCGGGGCGTTCCCGCCGAGGCAACTGAGGTAAGGTTCACAGTGGGTTTGGGAGTTGTATAACTCGGTAATGATCCCTCCGCTGGTTCACCAACGGAGACCTGTTTACGACTTTTACTTCGTCC
+
CGGGGGGGGGGGCGGGGGGDFFGGGGGGGGGGGGFCCFFCFGGFGGGGCFGDFFDFGGGGDFDGGGGGGGGGGGGGGGGGGGGGGGGFF8FGFFGGGGGGGGGGGGGGDGGGGGGGGGGGGGGGGGGGDGGGGFFGGG7FGDGGG+CEGGGFGFGEGGGGGGGGGGGEGEGEEGEGGGGGGCE5EECGG6@8EE82?:E=CF6++7C6DGGF>FG479C::4<9*9BFF)4,)/79:84*9:CDFFC:B4?D8::F<ED14(3<AAF?4>13-3391?B:.)644((4,1<4).6.)####
@M06045:235:000000000-JCY5N:1:1101:15411:9082 2:N:0:CTCAGA
ATATGTGCTGCGTTCTTCATCGATGCGAGAGCCAAGAGATCCGTTGTTGAAAGTTGTATTTTTGAATTATGTTTATTCAGAAATAGATATTCAGACAAACTGCTTTAAAGGTGTTAAGTTAATCAAACCCTCTTAAGGTTTTCCTTCCCCTAAAGTCCTATCGGACCCAAAGGGATATCAACGTACAGAGAGTCCAAAAACATTGCACACAAGGTGGATATGGATTTTTTTAAAGAGTGCCATAAAACACTCAATTATGAATGATCCTTCCGCAGGTTCACCTACGGAAACCTTGTTGTGC
+
CGGGGGGGGGGGFGGGGGGGGGGGGGGGGGGGGGGGGGGGGGGGGGGGGGGGGGGGGGGGGGGGGGGGGGGGGGGGGGGGGGGGGGGGGGGGGGGGGGGGGGGGGFGGGGFEGGGGGGGGGGGGGGFGGGGGGGGGGGGGGGGGFGGEFFGGGGFFFGFGGGGGDGEEGFCFCEGGGGGGGGEFGGGGGGGGGGGFGGFGGGGGFGFCGGDGGGC?DFFGDDGFGGFFFFFFFFFFF>BCBGFFFGGGFFFGFFFFEAFEFEEFFEEFF=@D?B@FF@AAE@@FFFFF?BFF<AA<<####
@M06045:235:000000000-JCY5N:1:1101:4588:9086 2:N:0:CTCAGA
ATATGTGCTGCGTTCTTCATCGATGCGAGAGCCAAGAGATCCGTTGTTGAAAGTTGTTTTTATCATAAGAATAAAAAAAATACATTCAATGACTATTGTGTGTGTGTGTAAAAAAAAACGTAGTAGACTGTGCTTCAACAGAGTAGGAGAGCGCAAACTTTCACATCTCCGTATCCACATAGATCTATTACAGAAGGTGCACAGGTGTAAGTGGGATTGAAGGTGTGGCGTGCACATACTAGAAACACTAGTCAGCAACAGCCACCAATCATTAATGATCCTTCCGCAGGTTCACCCACCG
+
CGGGGGGGGDGGGGGGGGGGGGGGGGGGGGGGGGGGGGGDGGGGGGGGGGGGGGGGFGGGGGGGGGGGGGGGGGGGFGGGGGGGGGGGGGGGGGGGGFGGGGGGGGGFGFFGGGGGGGGGFGE:ECEGGFGGGGGGGGGFGGGGGGGGGGGGDGEGGF8FDFFGGGGGCGG8B@FGGD,:ECDFGCCFGFGGGAEG>F6DFFFCGGGGGGGGGFG:664DF8CGDDBDF3;9EFFFGFFFF7DGFGFDFFFDFFEF<FF?0((4:B?FFFF9>>BAFF<5<4:4:161>BFF<9>A(####
@M06045:235:000000000-JCY5N:1:1101:25183:9096 2:N:0:CTCAGA
ATATGTGCTGCGTTCTTCATCGATGCCAGAACCAAGAGATCCGTTGTTGAAAGTTTTGATTTATTTATGGTTTTACTCAGAAGTTACATATAGAAACAGAGTTTAGGGGTCCTCTGGCGGGCCGTCCCGTTTTACCGGGAGCGGGCTGATCCGCCGAGGCAACAAGTGGTATGTTCACAGGGGTTTGGGAGTTGTAAACTCGGTAATGATCCCTCCGCTGGTTCACCAACGGAGACCTTGTTACGACTTTTACTTCCTCTAAATGACCAAGTCGTTATGTTAGAGCGGAAGAGCGTCGCGG
+
CGGGGGGGGFGGGGGGGGGGGGGGGGGGGGGGGGGG8FFGGGGGGGGGGGGDFGFGFGGGGGGGGGFGGGGGGGDEGGGGGGGGGDGD@FEDFGGGGGGGGGGGGFG8FFEG9EFCFGFGGGGGGGGDF<EEGDGGGGGEEGGGGGGGGFFGGFGGGGGGCCFGFFFGD,<FFFGGFFFGGEGECEGGGFGGGGGGFGFCFGGEDEGGGFGFFFGFGFGGGGGF7>F=4769F>3>F4?FFG7?EFDD@FFGFFFFB7@A<A)6<9A?6>(6<??6045:A9<4))-9;9>0:?971####
@M06045:235:000000000-JCY5N:1:1101:26430:9105 2:N:0:CTCAGA
ATATGTGCTGCGTTCTTCATCGATGCCGGAACCAAGAGATCCATTGTTGAAAGTTTTAACTGATTGCAAAGAATCACACTCAGACTGCAAGCTTTCAGAACAGGGTTCATGTTGGGGTCTCCGGCGGGCACGGGCCCGGGGGCGAGTCGCCCCCCGGCGGCCAGCAACGCTGGCGGGCCCGCCGAAGCAACAAGGTACAATAGTCACGGGTGGGAGGTTGGGCCATAAAGACCCGCACTCGGTAATGATCCTTCCGCAGGTTCACCTACGGAAACCTTGTTACGACTTTTACTTTCCGAGA
+
CGGGGGGGGGGGGGGGGGGGGGGGGGGGGGFGGGGGGGGGGGGGGGGGCFGGGGGGGGGGGGGGGGGGGGGGFGGGGGGGGGGGGGGGGFGGGGGGGGGGGGGGGGGGGGGGGFGGGGGGGGGGGGGGGCGGGGGGGGGGGGGGGGGGGGGGGGGGGGEGGGGGGCFGGG5CEEGGGGGGGCGG8EEG6FG>88EFGFEGG7EEFGGGDGGGGGF>GFGGGGC>DFFFFFAFFF:;>D5@FGGC:>7*/99:@FFFBEFF48AFFFFFF@::(1:B0>B<BFFF06?:>A42<>)6)####
@M06045:235:000000000-JCY5N:1:1101:18014:9112 2:N:0:CTCAGA
ATATGTGCTGCGTTCTTCATCGATGCCAGAACCAAGAGATCCGTTGTTGAAAGTTTTGATTCATTTATAATGATGTGACTCAGAGTAATACTGCTGTGTAACTAAACACATTCAGGGTTTTGGTGTCACCCGGCGGGGGCTTGCCCTGTTTCCAGGGATAGAACCCGCCGAGGCAACGAATAAACAATGGTATATGTTCACAGTGGGTTTGGGAGTTGAAAACTCGGTAATGATCCCTCCGCTGGTTCACCAACGGAGACCTTGTTACGACTTTTACTTCCTCTAAATGACCAAGTCCGTG
+
CGGGGGGGGGGGFFGGEFFGGFAEGGGGGGGGCFGGGGGGGGGCFFGGGGGFFGGGGGGGGGFGGGGGGFGGGGGGGGGGFGGGFGGGGGGGGGGGGGGGGGGGFGGFGFEFGGGGGGGGGGGGGGGGGGGGGGGGGGGGGGGFCFF6,EEGGGFGGGGGGGGGFGGGGGGGDE5EFG*?FE<@F?>9FGGF9C+?;B9EG?CF+;;ED5CCD45;FFG7C>C<D<DEFBAF=9@=<).85>*930:FFF?G;E:E4)51(2)6495F>F;24:<22:6)-).4)-645)548?F<6####
@M06045:235:000000000-JCY5N:1:1101:11480:9120 2:N:0:CTCAGA
ATATGTGCTGCGTTCTTCATCGATGCCAGAACCAAGAGATCCGTTGTTGAAAGTTGTAAATGATTTACATTTGTTGTACTGACGCTGATTGCAACTGCATAAAAAAGGTTTATCATGTGGTCCTGGAGGCGGGCGAACCCGCCCAGGAAACAACAAGTGCGCAAAAGACAAGGGTAATAAAATACTCCAGCCTTGCCGCCTGTTGGCGGTGCAGCCTTCATATGTTTATTGTGTAATGATCCCTCCGCAGGTTCACCTACGGAGACCTTGTTACGACTTTTACTTCCTCTAAATGACCTCG
+
CGGGGGGGGGGGGGGGGGGGGGGGGGGGGGGGGGGGGGGGGGGGGGGGGGGGGGGGGGGGGGGGGGGGGGGGGGGGGGGGGGGGGGGGGGGGGGGGGGGGGGGGGGGGGGGGGGGGGGGGGGGGGGGGGGGGGGGGGGGGGGEGGGGGGGGGGGGGGGGGGGGDEFGGGGGGGGGGGGFGGFGGGGGGGGGGGGCGFGDGEFGGGGGGGGGGGGGFCFGGGGGGCFFFFFFB6>FFC6==?GGFFGGGBEFGFFFFFFFFBFFFB:<?6@>DFFF?>FBBF27<><>4<A7B<A):)####
@M06045:235:000000000-JCY5N:1:1101:12593:9128 2:N:0:CTCAGA
ATATGTGCTGCGTTCTTCATCGATGCGAGAGCCAAGAGATCCGTTGTTAAAAGTTGTATTGATTTAAAAGTCTTACGACTTGATAAACATTCAAAGTAAATAATAAGAGTATGTGATTAAGCAGGGCTTATCTTTAACAACAAGCCCCGATAACAAGTGCACAGGTGTGTATGGATTAAAGAGAACGAGCACATGCACAAAGGCCAGCATCAATTCTCCAAATTCATTAATGATCCTTCCGCAGGTTCACCTACGGAAACCTTGTTACGACTTTTACTTCCTCTAAATGACCAAGTCCGCG
+
CGGGGGGGGGGGGGGFGGGGGGGGGGGGGGGGGGGGGGGGGGGGGGGGGGGGGGGGGGGGFEGGFDGGGGGGFGGGGGGGGGGFGGGGGGGGFGGGGGFGGFGGGGGGGGGGGGGGFGGGGGGGGGGGGGFGGGGGGGGGGGGGGGCGGEGGGGFGFGGGGFDEEFGGCGGFGGGGGGGGGGGGFGGGGGGGGGGGGGGGG@C?FGGGGGFFGGGF9>CCFCFCGGFFAFFFF9FFGFFA>DDGFGGD++;;AF?DF:D;@@EFCEFFA:1;?7<?AEC44))/7>3?4))4:6?B4####
@M06045:235:000000000-JCY5N:1:1101:4353:9128 2:N:0:CTCAGA
ATATGTGCTGCGTTCTTCATCGATGCCGGAACCAAGAGATCCGTTGTTGAAAGTTTTGCTGATTTATTATATCGCTCAGACTGCAACCTTCCAGGCAGAGTTCTAGGGGTCTTCGGCGGCCGCGATACCGCGGGACCGCCGAAGCAACGTGGTAACATAGACACGGGTGGAGAGGTGGACGGGCGACGTTTTAAGCGTCGTCCGCCTGGACTCGTTAATTATCCTTCCGCAGGTTCACCTACGGAAACCTTGTTACGACTTTTACTTCCTCTAAATGACCAAGTCGTTACCACAGAACCGT
+
CGGGGGGGGGGGGGGGGGGGGGGGGGGGGGGGGGGGGGGGGGGGGGGGGGGGGGFGGGGFFGGGGGGGGGGGGGGGGGGGGGGGGGGGGGGGGGGG87?DGGGGGGGGDFGGGGDEGGGGG:CFGEFGGGGGGGDDGGGGGGCCEFGGGGGGFGGGGGGGGGGGGGGGGD>*8EEGFFGGGCGG?CEGGG?CFGC9?>=EGGGDEGGGGGGGFGGFGFG7::7FCGFF@529B5?F*=FFFGDDDDDGFFF*099B?FF?FAB>)<A?46<A79:<)6-43:0-::(8:6><)8:>)####
@M06045:235:000000000-JCY5N:1:1101:17559:9135 2:N:0:CTCAGA
ATATGTGCTGCGTTCTTCATCGATGCCAGAACCAAGAGATCCGTTGTTGAAAGTTTTGACTTATTCAGTACAGAAGACTCAGAGAGGCCATACAATGCAATAGTTTGGTTTTCCTCCGGCGGGCGCCCGCGAGGGCCGAGGGGCGCCGGGAAGGACCCGGGCCGCCCGCCGAAGCAACGGTTTAGGTAACGTTCACAATGGTTTGGGAGTTTTGCAACTCTGTAATGATCCCTCCGCTGGTTCACCAACGGAGACCTTGTTACGACTTTTACTTCCTCTAAATGACCAAGTCGTTATATTC
+
CGGGGGGGGGGGGGGGGGGGGGGGGGGGGGGGGGGGGGGGGGGGGGGGGGGGGGFGGGGGGGGGGGGGGGGGGGGGGGGGGGGGGGGGGGGGGGGGGGFGGGGGGGGGGGGGGGFGGGGFGGGGGGGGGGGGGGGGGFFCEGGGGGGGGGGGGGGGGGGEEEGGGGGGCEGGGDGGGGGGEGGGCDFGGGGGGGGGGFCCCFGDEGGGGGGGGGGFGFF>CDFGGGFB496<FFEEG5B>FGFFFGGGF5BGFFFFF?@<>2>:19?DFFAFFBFDA<43<4<)438:01)--4::4####
@M06045:235:000000000-JCY5N:1:1101:10263:9139 2:N:0:CTCAGA
ATATGTGCTGCGTTCTTCATCGATGCGAGAGCCAAGAGATCCGTTGTTGAAAGTTGTATTTTGAATTAAGTATTCATAATATGTTTCAGACAAAATCACTAAAGTTCTGAGTAGATATAAATCCCAAAGGTGACCACACGGCTTTTGACAGCCGGCAGCCCCCAGAGAGATGACATTGCACACAAGGTGGATATGGATTTTTGAAAGTGCCATAAAAACACTTGATTATGAATGATCCTTCCGCAGGTTCACCTACGGAAACCTTGTTACGACTTTTACTTCCTCTAAATGACCAAAGACA
+
CGGGGGGGGGGGGGGGGGGGGGGGGGGGGGGGGGGGGGGFGGGGGGGGGGGGGGGGGGGGGGGGGGGGGGGGGGGGGGGGGGGGGGGFFFGGGGGGGGGGGGGGGGGGGGGGGGGGGGGGGGGFFGGGGGGCFGGGGGGGGGGGGGGGGGGGGGGGGGGGGGGGGGGGGEGGGGGGGGGGGGGGGGGDEF6:BCEGGFGGAFGGGGGC7;FG:FFFGF?FFGFGGGFA69AECCFCGFFFFGGGFGDDFFFGFFFFFFFFFFDD@CEFFFF@>?FEECFFFFA<DFF22:AA<BF0(####
@M06045:235:000000000-JCY5N:1:1101:7949:9142 2:N:0:CTCAGA
ATATGTGCTGCGTTCTTCATCGATGCCGGAACCAAGAGATCCGTTGTTGAAAGTTTTAATGATTTGATCATAGACTCAGACTCACTATTCAGACAGGGTTCCAGGGTGCGTCGGCGGGCGCGGACCCGGGGGCAGAAGCCCCCCGGCGACCGGGGCCAGGCCCCAGTGGGCCCGCCGAGGCAACGCGGTCATGGTAAACACGGGTGGGAGGTTGGGCTCGGTGGAACCCGCACTCGGTAATGATCCTTCCGCAGGTTCACCCACGGAAACCTTGTTACGACTTTTACTTCCTCTAAAACCC
+
CGGGGGGGGGGGGGGGGGFGGGGGGGGGGGGGGG<FFGGGGFGFCGEEFGGGGFCFGCFGGGGGCFFFGFFGGGGGGGGGGFGGGGGGGGGGGGGG7FFGGGFGFEEFGG:FCGEGEGGGGGGGGGGGDCEEGGCFGFFFFGCC8EECEGCECEEEGGGGGGGGG>FGCFFFEEGE5C8EG5EFDGC?E>C?F?C?:+++8?GDEEGGCE<DCGGEC>GG)75DDG?8>@>05>FFC>FD4:*:FF7*97:*)89.5F?A2(48994>))41-).))4((3::A2)3)5:>>:-4:2####
@M06045:235:000000000-JCY5N:1:1101:13289:9146 2:N:0:CTCAGA
ATATGTGCTGCGTTCTTCATCGATGCGAGAGCCAAGAGATCCGTTGTTGAAAGTTGTATTTGAATTGTTTATTCATAATAGTTTTCAGACAGACAGTTAAAAAATAAGTTGATGTTTGGCCGCTTTCATAAAGAAAACGGCTGACATTGCACACAAGGTGGATATGGATTTAAGAAGTGCCATAAACACTTATTATGAATGATCCTTCCGCAGGTTCACCTACGGAAACCTTGTTACGACTTTTACTTCCTCTAAATGACCAAGTCGTTACACAAGATCGGAAGAGCGTCGTGTAGGGGCT
+
CGGGGGGGGGGGGGGGGGGGGGGGGGGGGGGGGGGGGGGGGGGGGGGGGGGGGGGGGGGGGGGGGGGGGGGGGGGGGGGGGGGGGGGGGGGGGGGGGGGGGGGGGGGGGGGGGGGGGGGFGGGGGGGGGGGGGGGGGGGGGGGGGGGGGGGGGGGEGGGGGGGGGGGGGFGGGGGGGGGGGGGGGGGGGGGGGGGGGGGGGGGGGFGGGGGDGGFFGFGGGGGGGGFFFFF=FFFFGFADFCFGFGGGFFFGFFFAEFFFFFFFFFFFFFFFFE;<;EFF?DD@DFFFFFB>:?BFF####
@M06045:235:000000000-JCY5N:1:1101:15508:9152 2:N:0:CTCAGA
ATATGTGCTGCGTTCTTCATCGATGCCAGAACCAAGAGATCCGTTGTTGAAAGTTTTGATTTATTTATGGTTTTACTCAGAAGTTACATATAGAAACAGAGTTTAGGGGTCCTCTGGCGGGCCGTCCCGTTTTACCGGGAGCGGGCTGATCCGCCGAGGCAACAAGTGGTATGTTCACAGGGGTTTGGGAGCTGTAAACTCGGTAATGATCCCTCCGCTGGTTCACCAACGGAGACCTTGTTACGACTTTTACTTCCTCTAAATGACCAAGTCGTTACGCAAGATCGGAAGAGCGTCAGCA
+
CGGFGGGGGFGGGGGGGGGGGFGEGGGGGDGGFGGGGGFFGFGGGGGGGGCFGF9FGGGGGGGGGGGGGGFFFGFGGGGGAEFFFGGDGGFFGGGGGGGFGFFGGGG8FFDGGGGGGGGGGGGGGEGGG<EFDGFGGGDGDEEGGGGGGGFGCFEEGGGG5:CE5DCEDCGGGGG;EGFFDCEEEGGGGGGGGC?CFE9+9C=CFCFF7<:@CCCDDE3DD<:::CF@F309355:7<??7CCCDG3CEFF7FFA4<BF<AA4)542FFF?<>B1???0(472:)63(3(4((.3((####
@M06045:235:000000000-JCY5N:1:1101:10870:9156 2:N:0:CTCAGA
ATATGTGCTGCGTTCTTCATCGATGCGAGAGCCAAGAGATCCGTTGTTGAAAGTTGTTTTTATCATAAGAATAAAAAAAATACATTCAATGACTATTGTGTGTGTGTGTAAAAAAAAACGTAGTAGACTGTGCTTCAACAGAGTAGGAGAGCGCAAACTTTCACATCTCCGTATCCACATAGATCTATTACAGAAGGTGCACAGGTGTAAGTGGGATTGAAGGTGTGGCGTGCACATACTAGAAACACTAGTCAGCAACAGCCACCAATCATTAATGATCCTTCCGCAGGTTCACCCCGCG
+
CGGGGGGGGGGGEGGGGGGGGGGGGGGGGGGGGGEGFFFGGGGGGGGGGGGGGFGFFDFGGGGGFGGGGGFGGGGGGGGGGDGGGGGGGGGGGGGGGGGGGGGGGGGGGFGDFGGGGGGGCFGGGGGGGGGGGGGGGGGGGGGGGGGGDGGGGDGGGGDEFGGGCFGGGGGGGGGGGGGGGG7AFGGGGGCFGFFE>FFFEFGFGEGGF@9CDGGFGFCCGGD8FGFFFFFFAFFFCFFFFFGFFGCFFA=FFFEFCA43@<04:2:F4<06):A<A2A>44<2:?0((48?A2<D(####
@M06045:235:000000000-JCY5N:1:1101:23580:9171 2:N:0:CTCAGA
ATATGTGCTGCGTTCTTCATCGATGCCAGAACCAAGAGATCCGTTGTTGAAAGTTTTGACTTATTCAGTACAGAAGACTCAGAGAGGCCATACAATGCAATAGTTTGGTTTTCCTCCGGCGGGCGCCCGCGAGGGCCGAGGGGCGCCGGGAAGGACCCGGGCCGCCCGCCGAAGCAACGGTTTAGGTAACGTTCACAATGGTTTGGGAGTTTTGCAACTCTGTAATGATCCCTCCGCTGGTTCACCAACGGAGACCTTGTTACGACTTTTACTTCCTCTAAATGACCAAGTCGTTACTCGA
+
CGGGGGGGGGGGGGGGGGGGGGGGGGGGGGGGGGGGGGGGGGGGGGGGGGGGGGGGGGGGGGGGGGGGGGGGGGGGGGGGGGGGGGGGGGGGGGGGGGGGDGGGGGGFGGGGGGGGGGGGGGGGGGFGCEGGGGGGGGGGGGGCEGGGGGEEGEFGGGGDDGGGDGGGGGGGGGGGGGGGEGGGGGGFCFGGGG?FG+ACC9EFGGGGGC5CCDGFGFGGCDFGGGFFFFF<F>FFGFEE@FGCBGGGE>:>>)(),9F<A45(302>=FFFFFFFA<AA<AB>>DF:1(692(40-####
@M06045:235:000000000-JCY5N:1:1101:8849:9172 2:N:0:CTCAGA
ATATGTGCTGCGTTCTTCATCGATGCCAGAACCAAGAGATCCGTTGTTGAAAGTTTTTACTTATTCAGTACAGAAGACTCAGAGAGGCCATACAATGCAATAGTTTGGTTTTCCTCCGGCGGGCGCCCGCGAGGGCCGAGGGGCGCCGGGAAGGACCCGGGCCGCCCGCCGAAGCAACGGTTTAGGTAACGTTCACAATGGTTTGGGAGTTTTGCAACTCTGTAATGATCCCTCCGCTGGTTCACCAACGGAGACCTTGTTACGACTTTTACTTCCTCTAAATGACCAAGTCGTTACGCAT
+
CD<FGE9FFGCEBFGFGFGGGGGDFGGGGFGGFDEDF8,FCDFGGGGGFGAF9FGDF,C<FFFGGGFDFFEFGGFCFFEG@A,C@FGCFGGGGGFGAEEGGGAFFGGGGFGFFFFF@CGDDEGE:FFGGGEE:CFGGGGG8E@C*8CCCGCEEE6CF5:CEDEGGCCECCE8:CEGGGEEG5C6?6AGGGGFGFGD@+22A<<:E55/>EGF:C=FC?F>GF**?C44=4::)>)8CE:5):::@***753/.76@D=@9><A:?>FD?/)..6:<)-6<4464:)45?:A>(431(####
@M06045:235:000000000-JCY5N:1:1101:20734:9177 2:N:0:CTCAGA
ATATGTGCTGCGTTCTTCATCGATGCTGGAGCCAAGAGATCCGTTGTTAAAAGTTTTGACAGTTCGCTAAGAACACTCAGAAGTATCGTCGGGTTCGAAAACAGAGATTCTGATGAGACCGGCGGGCACCCTTGCGGGCGCCGCCGAAGCAACAGGTATAATAGTTCACAAAGGGTAGAGAGTGTAGTACTCAGTAATGATCCCTCCGCTGGTTCACCAACGGAGACCTTGTTACGACTTTTACTTCCTCTAAATGACCAAGTCGTTACGGTAGATCGGAAGAGCGTCGTGTAGGGGTGCG
+
CGGGGGGGGGGGGGGGGGGGGGGGGGGGGGGGGGGGGGGGGGGGGGGGGGGGGGGGGGGGGGFGGGGGGGGGGGGGGGGGGGGGGGGGGGGGGGGGGGGGGGGGGGGGGGGGGGGGGGGGGGGGGDGGGGGFGFGGGGGGGGGGGGGGGGGGGGGGGGGGGFGGGGGGGGGGGGGGGGGGGGGGGGG99CEGGGGFGGGGGGGGGGDGGGGGDFFFGFGGGGDDGGFFFFDFFFFFFFFFFGGGFGGGFFFGFFFFAFFFFFDBF:655>:1(-666?F161:?<>>?F66604<:2####
@M06045:235:000000000-JCY5N:1:1101:7037:9191 2:N:0:CTCAGA
ATATGTGCTGCGTTCTTCATCGATGCGAGAGCCAAGAGATCCGTTGTTGAAAGTTGTATTTGAATTGTTTATTCATAATAGTTTTCAGACAGACAGTTAAAAAATAAGTTGATGTTTGGCCGCTTTCATAAAGAAAACGGCTGACATTGCACACAAGGTGGATATGGATTTAAGAAGTGCCATAAACACTTATTATGAATGATCCTTCCGCAGGTTCACCTACGGAAACCTTGTTACGACTTTTACTTCCTCTAAATGACCAAGTCGTTACCAGAGATCGGAAGAAGCGTCGTGTAGAACC
+
CGGGGGGGGGGGGGGGGGGGGGGGGGGGGGGGGGGGGGGGGGGGGGGGGGGGGGGGGGGGGGGGGGGGGGGGGGGGGGGGGGGGGGGGGGGGGGFGGGGGGGGGGGEGGGGGGGGGGGFGGGGGGGGGGGGGGGGGGGGGGGGGGGGGGGGGGGGGGGGGGGGGGGGGFGGGFGGGGFDGGDCGGGGGFGGGGGGGGG=:DGFGGFGGGGGGGDGFGFG8CGGGDGA>FABFFFFFGEF>><FCFFGGFFF7BFECC@FF;E;?>>DFBFF<C)6;3CE@0<D0(54(46?>;(40)####
@M06045:235:000000000-JCY5N:1:1101:10313:9200 2:N:0:CTCAGA
ATATGTGCTGCGTTCTTCATCGATGCCAGAACCAAGAGATCCGTTGTTGAAAGTTTTGATTTTTGTTTGTTTTATCAGGCTGTTACAGGTGGTTACAGGGTGTTTCTTGCTCCCCACTGGCCGTGACCGGCCGAGGAAAACGAGGGGTACTCATAAGGGCAAGGGTGTTTATCTCGACGGGGCCGGAGCCCCACGATAATGATCCTTCCGCAGGTTCACCTACGGAAACCTTGTTACGACTTTTACTTCCTCTAAATGACCAAGTCGTTACCTTAGATCGGAAGAGCGTCGTGTAGGGCCT
+
CGGGGGGGGGGGGGGGGGGGGGGGGGGGGGGGGFFGGFGGGGGGGGGGGGFGGEGGGGGGGGGGGFGGGFGGFGGGGFGGGGGGGGGGGGGGGGGGGGFGGGGGGGFGGGGGGGGGGGGGGGGGDGGGGGGGGGGGGGFGGGGGDGGGGGGGGGGFGGGGGGGGGFGGGGGFGGGGGGGGGGGGGGGGGDBECGGGG>CFGGFGG7EFGGGGGGGFGFGFGGFGGGB3?4189BFFCB>E>GDFFGG7@=FFFF<@DFF>7061>ABFFFFFFFFFFFFB??FB(44>>(,--8BFB####
@M06045:235:000000000-JCY5N:1:1101:25490:9234 2:N:0:CTCAGA
ATATGTGCTGCGTTCTTCATCGATGCCAGAACCAAGAGATCCGTTGTTGAAAGTTTTGATTTATTTATGGTTTTACTCAGAAGTTACATATAGAAACAGAGTTTAGGGGTCCTCTGGCGGGCCGTCCCGTTTTACCGGGAGCGGGCTGATCCGCCGAGGCAACAAGTGGTATGTTCACAGGGGTTTGGGAGTTGTAAACTCGGTAATGATCCCTCCGCTGGTTCACCAACGGAGACCTTGTTACGACTTTTACTTCCTCTAAATGACCAAGTCGTTACACCAGCTCGGAAGAGCGTCAGCG
+
CGGGGGGGGGFGGGGGGGGGGGGGGGGGGGFGGGDGGGGGGGGGGGGGGGFFGFDGGGEGGGGGGGGGGGCFGGGGFGFGGGGGGGGGGGGGGGGGGGGGGFDFGFGDDFGFGGGGCFCCFGGGGEFGD,EFEGEFEGGGGGGGGEGEFGGGGGGG>CGGGFGGFGGFGCFFGFGGGGGGGGCC8EGDGFGGGG@FCFC7@?CEFDCGC9CC*;>BGFGGG<CF*:76FFB;:57FGFF??>::>GGGEFFDBF<FA7=28DAF<<AFFF?4<8?FFF<ABFF(),-7(120,4;B1####
@M06045:235:000000000-JCY5N:1:1101:16179:9254 2:N:0:CTCAGA
ATATGTGCTGCGTTCTTCATCGATGCCAGAACCAAGAGATTCGTTGTTGAAAGTTTTGATTTTTGTTTGTTTTATCAGGCTGTTACAGGTGGTTACAGGGTGTTTCTTGCTCCCCACTGGCCGTGACCGGCCGAGGAAAACGAGGGGTACTCATAAGGGCAAGGGTGTTTATCTCGACGGGGCCGGAGCCCCACGATAATGATCCTTCCGCAGGTTCACCTACGGAAACCTTGTTACGACTTTTACTTCCTCTAAATGACCAAGTCGTTACCAAAGATCGGAAGAGCGTCGTGTAGGGGAG
+
CGGGGGGGGGGGGGGGGGGGGGGGGGGGGGGGGGGGGGGGGGGGGGGGGGGGGGGGGGGGGGGGGGGGGGGGGGGGGGGGGGGGGGGGGGGGGGGGFGGDGGGGGGGGGGGGGGGGGGGGGGGGGGGGGGGGGGGGGGGGGGGGGGGGGGGGGGGGGGGGFGGGGGGGGGGGGFGDGGGGGGGCEGEEGCCEGGGGGGGGGGGGGGGGGGGGGDGFGFGFGFDGGGFDFF?2@FFBFEFDDGGGFGGG?76CFFBFBFFF?FFFFFFF@)3)-83::BF?:BF>0<79;:99,4348####
@M06045:235:000000000-JCY5N:1:1101:15112:9279 2:N:0:CTCAGA
ATATGTGCTGCGTTCTTCATCGATGCCGGAACCAAGAGATCCGTTGTTGAAAGTTTTAACTGATTATGATAATCAACTCAGACTGCATACTTTCAGAACAGCGTTCATGTTGGGGTCTTCGGCGGGCGCGGGCCCGGGGGCGCGAGGCCTCCCCGGCGGCCGTCGAAACGGCCGGCCCGCCGAAGCAACAAGGTACGATAGACACGGGTGGGAGGTTGGACCCAGAGGGCTCTCACCCGGTAATGATCCTTCCGCAGGTTCCCCTACGGAAACCTTGTTACGACTTTTACTTCCTCTTAAC
+
CGFFGGGGFGGGGGGGGGGGGGGFFFGGGEGGDGFEEFEFGGGGGGGGFAFGGGGG99EGGGGFGGGGGFGGFEEFGGGGGDFGGFGGGGGGGFGGGGEGGGGGGGGGFEFD,BFGGGGGFGGDFEGGGGGGGEGGGCGGGEGGEECGGGGFGEGGEEEGDC?EE*2?C@E8*?EE>CCCE8E*:8EFG6CFF<CFGEFEDGG9**2C9EGG:DGDGFDC*9797<FF>>(()0=F*.0<;>**9:::=67*;76)45<<2(,23,4>B38172(4:AAA<((42?<A).459))))####
@M06045:235:000000000-JCY5N:1:1101:19357:9287 2:N:0:CTCAGA
ATATGTGCTGCGTTCTTCATCGATGCCAGAACCAAGAGATCCGTTGTTGAAAGTTTTAACTTATTTGCTTTTTTCTCGAGATGCCAACGCAGAGAAACAGAATGTGGTATGCTGCCGGCGGGCGGACCCGCCGAAGCAACGCGTATACAGTAAGGTTCACAGGGTGTAAGGAGTCTTGCGAGTCCTGTAATGATCCCTCCGCTGGTTCACCAACGGAGACCTTGTTACGACTTTTACTTCCTCTAAATGACCAAGTCGTTACGTCAGATCGGAAGAGCGTCGTGTAGGGAAAGAGTGAACG
+
CGGGGGGGGGGGGGGGGGGGGGGGGGGGGGGGGGGGGGGGGGGGGGGGGGGGGGGGGGGGGGGGGGGGGGGGGGGGGGGGGGGGGGGGGGGGGGGGGGGGGGGGGGGGGGGGGFGGGGGGGGGGGGGGGGGGGGFFGFGGGGGGGGFGGGGGGGGGGGGGGGGGGGGGGGGGGGGGGGGGGGGGGGGGGGGGGCFGG?EEGGGGGGGFFGGGGGGFG@DGGGFF*:=@EFB?FFFBGFFFFGGGFF7FF?=FFF:6<EF???FFF?(=FFBF??9?70(-4((,4:>2?7(1:31).####
@M06045:235:000000000-JCY5N:1:1101:15341:9335 2:N:0:CTCAGA
ATATGTGCTGCGTTCTTCATCGATGCCAGAACCAAGAAATCCGTTGTTGAAAGTTTTGATTCATTTTTTTTTTTAACCACTCAGAAGATACTTATTAAAAAATTCAGAAGGTTTGGGTCCCCGGCGGGCGCGAAGTCCCGCCGAAGCAACAATTAAAGGTATAATTCACAGGGGTTGGGAGTTGGATAACTCGGTAATGATTCCTCCGCTGGTTCACCAACGGAGACCTTGTTACGACTTTTACTTCCTCTAAATGACCACGTCGTTAGAGAAGATCGGAAAAGCGTCGTGTAGGGGTCAT
+
CGGGGGGGGGGGEEGGGGFGGFGGGGGGGGGFGGGFGGGGFGGEFGGGGGGGFFGEGGGFGGGGGGGGGEGGGGGGFGGGFCFDFGGGGGGGG,FFGGGGGGFFF9,@EGGGGGGEEFG@FFGGGDGFGGGGGGGGGGGGGGGGDGGGGGF@FGGGDFGGGGGFCFCEF+2B5EGGGGG8CEFGGGGGGECC8ECGGDC@@EGGGGCC<CDGC:79FF=5CGGDCD:>F4:<FFFFGFFFFG7>4:7>*9@C?46744).((4(24(../547106AB<?6((((-3((-14(6<6(####
@M06045:235:000000000-JCY5N:1:1101:12408:9346 2:N:0:CTCAGA
ATATGTGCTGCGTTCTTCATCGATGCCAGAACCAAGAGATCCGTTGTTGAAAGTTTTGACTTATTCAGTACAGAAGACTCAGAGAGGCCATAAATTATCAAGAGTTTGGTGACCTCCGGCGGGCGCCCGCGGTGGGGCCCAGGGGCGCCCGGGGGGTAAACCCCGGGGCCGCCCGCCGAAGCAACGGTTTAGGTAACGTTCACAATGGTCTAGGGAGTTTTGCAACTCTGTAATGATCCCTCCGCTGGTTCACCAACGGAGACCTTGTTACGACTTTTACTTCCTCTAAATGACCAAAACC
+
CGGGGGGGGGGGGGGGGGGGGGGGGGGGGGGGGGGGGGGGGGGGGGGGGGGGGGGGGFGGGGGGGGGGGGGGGGGGGGGGGGGGGGEGGGFFFGGGFGGGGGGGGGGGGGGGGGGGGGGGGGGDGGGGGGGGGGGGGGGGGGGGGGGGGGGGGGGGGGGGFGEEEGGGGGGGGGGGGGGDGGGGGGGEEEFGGFGGGGGGFGGGG?FGCGGGGGGFDEGCFFGGGG:FF@AAFFFFCFFFFGGGFCGGFF=>FFFF?FE?916:?AFFFFA:6>F:<ABF9ADFB9<<2-:<9ABB?####
@M06045:235:000000000-JCY5N:1:1101:22104:9400 2:N:0:CTCAGA
ATATGTGCTGCGTTCTTCATCGATGCTGGAGCCAAGAGATCCGTTGTTGAAAGTTTTAACAGTTCGCTTAGAACACTCAGATGTATCGTCGGGTTCAAACAGAGATTCTGATGATACCGGCGGGCACGCCCCGGAGGGCGCGCCGCCGAAGCAACAGGTATAAAGGTTCACAAAGGGTTATGAGTTATAGTACTCGGTAATGATCCCTCCGCTGGTTCACCAACGGAGACCTTGTTACGACTTTTACTTCCTCTAAATGACCAAGTCGTTATGTTAGATCGGAAGAGCGTCGTGTAGGCAC
+
CGGGGGGGGGGGGGGGGGGGGGGGGGGGGGGGGGGGGGGGGGGGGGGGGGGGGGGGGGGGGGGGGGGGGGGGGGGGGGGGGGGGGGGGGGGGGGGGGGGGGGGGGGGGGGGGGGGGGGGEGGGGGGGEGGGGGGGEGGGGG88EGGGGGGDGEFFGGGC<FGGGGGGGFGGFGGGGDEGGC?CFFGGGFGGGF9>CCGFGFGGCGGGFGGGGDDGFGFFGGGGGGGF>>F?7FFFF>B3)8DG7=7C>F?BDFF>BBF*)428??A237>:?:BDA>2:<:6:2>?:12461,1449####
@M06045:235:000000000-JCY5N:1:1101:23991:9410 2:N:0:CTCAGA
ATATGTGCTGCGTTCTTCATCGATGCCAGAGCCTAGAGATCCATCGCTGCAAGTTGTATTGACATTAGTTTATAATGACAAATTGCGTATAAATCACCGTTATTACTAACAGTTCAAAATACTACAACATGCTTAACTGCATTAGACTTTTATATATTTTAAACAGAGTTTGTAATGATGACATATAGACATTCACACGGCATCATAATCATCCGTCAAGACAATAGACACCATATGAACATCCGTACAACAAAACAGTTCACAAGAAGGTATAATAATTTTTGGAACTATTGATGACTGC
+
CGGGGGGGGGGGGGGGGGGGGGGGGGGGGGGGGGFEGGFGGGGGGGGGGGGGGGGGGGGGGGGGGGDGGGGGGGGGGGGFGGGGGGGGGGGGFGGGGGGGGGGGGGGGGGGGFGFGGGGGGGGGGGGGGGFGGGGGGGGGGGGGGGGGGGGGGGGGGGGGGGGGGGGGGGGGGGGGFFGGGGGGGFGFGGGGGGGGGGCEEGGGGGGGGGGGGGGFGFGGGGGFFGFFFFF>FFFFGFFFFGCGFGGGFFFGFFFFFFFFCEEFF9=FF:=C?<CEC?EF4??@26>@FE?E<CCF<####
@M06045:235:000000000-JCY5N:1:1101:24612:9443 2:N:0:CTCAGA
ATATGTGCTGCGTTCTTCATCGATGCCAGAACCAAGAGATCCGTTGTTGAAAGTTTTGACTTATTTAAAAATCATACTCAGAGAGGCCAATGACTGCAATAGTTTGGTAGCGTCCCCCCGGCGGGCGAGCCCGCCGAAGCAACGACGTCCAGGTAACGTTCGCGATGGTTTAAGGGAGTTTTTACACTCTTTAATGATCCCTCCGCTGGTTCACCAACGGAGACCTTGTTACGACTTTTACTTCCTCTAAATGACCAAGTCGTTAACAGAGATCGGAAGAGCGTCGTGTAGGGAAAGGGCA
+
CGGGGFGGGGGGFEGGGGGGGFGGGGGEGGGGG<FEGGGGGGGGGGGGGGGGGGDFGGGGGGGGGGGGGGGGGGGFGGFEFDGGGGGGGGGGGGGGGG<EGFGGGCEGGGGGGEDCGDFFGGGGGGGGGG@FGGGGGGGGGGGDCGEGGDGFGGGFGGGGG8EEEECEG9EGGGGGGG8FGGGGGFFFFGGGGGGGGFFGFGGGGDGGGFGGGGGFFF35CGGGGGFF=FFAFFEFGFFFFGGCFGF7F6BFFFAFFFF4>?<?BBFFFF:?BFF0:<1:<:>(:6>:??232:0:1####
@M06045:235:000000000-JCY5N:1:1101:3801:9474 2:N:0:CTCAGA
ATATGTGCTGCGTTCTTCATCGATGCGAGAGCCAAGAGATCCGTTGTTGAAAGTTGTTTTTATCATAAGAATAAAAAAAATACATTCAATGACTATTGTGTGTGTGTGTAAAAAAACGTAGTAGACTGTGCTTCAACAGAGTAGGAGAGCGCAAACTTTCACATCTCCGTATCCACATAGATCTATTACAGAAGGTGCACAGGTGTAAGTGGGATTGAAGGTGTGGCGTGCACATACTAGAAACACTAGTCAGCAACAGCCACCAATCATTAATGATCCTTTCGCAGGTTCACCTACACAT
+
CGGGGGGGGGGGGGGGGGGGGGGGGGGGDGGGGGG8FGGGGGGFGGGGGGGGGGGGGGGGGGGGGGGGGGGFGGGGGGGGGGGGGGGGGGDFFCGGGGFGGGGGGGGGFGFGFFGGGEGGGGGCGGGGGGGGGGGGGGGGGGA9>EGGGGGGGDE8DFGFGGGGGGFFGGGG?CFGGFEEGGGCFDGGGGFFGGGFFDGGGGF@7EFGGGGFGGGFGACFDGGGGDFBEEFFFFFFGFFFFGGGFGFC*3AFCFFF;FFF@D@D@?@FFFFC9CFF:ADBA<AFFF04?<ABF)8?(####
@M06045:235:000000000-JCY5N:1:1101:28003:9479 2:N:0:CTCAGA
ATATGTGCTGCGTTCTTCATCGATGCCGGAACCAAGAGATCCGTTGTTGAAAGTTTTAATTAATTGAATAATTGTCTCAGACTGCATACTTCAGACAGCGTTCACAGGGGGCTTCGGCGGGCGCGGGCCCGGGGGCGGATGCCCCCCGGCGGCCGTCAGGCGGGCCCGCCGAAGCAACACGGTTCGTTAAACACGGGTGGGGGGTTGGACCCCGAGGGGCCCTCACCCAGTAATGATCCTTCCGCAGGTTCCCCTACGGTAACCCTGTTCCGACTTTTACTTCCTCTCACTTACCACCTCT
+
CGGGGGGGGGFEGGGFGGGGGGD@CFGGG@FGGGFFFE<FFCCFFGEGCG9@EFGGGFGFE<FFGGEFGCGGEEFAFCEFFFGGGFCGGCFFFFGGGGGGGGGGGGGDE7@==EFGGGGGEDCF7>F@C>@<*>FEE7FFEGGGGGGEEC8*:E8C***0:E>>EGCE:?E:C=CCC6***8/AEGCGF>++<@8CEC=?***:CE5E6ACDG3))959)>C35*9)8F434=*****91*02*7)19@F**1.()()0(-4>)(.(//*6(421,65.46657)))..))).)4<2####
@M06045:235:000000000-JCY5N:1:1101:19902:9489 2:N:0:CTCAGA
ATATGTGCTGCGTTCTTCATCGATGCTGGAGCCAAGAGATCCGTTGTTGAAAGTTTTAACAGTTCGCTTAGAACACTCAGATGTAACGTCGATTCACAACTAAGAGACTATAATTGGCCGGCGGGCACGCCCGGAGGCGCGCCGCCGAAGCAACTAGGTATAATGGTTCACAAAGGGTTATGAGTTGTAAAGACTCGGTAATGATCCCTCCGCTGGTTCACCAACGGAGACCTTGTTACGACTTTTACTTCCTCTAAATGACCAAGTCGTTAGCGAAGATCGGAAGAGCGTCGTGTAGTGT
+
CGGGGGGGGGGGGGGGGGGGGGGGGGGGGGGGGGGGGGGGGGGGGGGGGGGGGGGGGGGGGGGGGGGGGGGFGGGGFDGGFGGGGGGGCFGGGGGGGGGGGGGGFFGGGGGGGGGFGGGGGGGFFGGGGGGGGGGGGGGGGGGGGGEEECGGGFGGGGGGCEGCFGGGGGFGGGGGGGGGGGGGGFFGGGGGGGGGGEGGGFGGCEG?FGGGGGGFFFGGFGGGGG@F@B:?FFFFGBFF>GD*8FGGFFFGFFFFFFFB>>0>B?A4BF:?FF;;F>0).1:?FB7(27><>>?((####
@M06045:235:000000000-JCY5N:1:1101:20897:9489 2:N:0:CTCAGA
ATATGTGCTGCGTTCTTCATCGATGCAAGAGCCAAGAGATCCGTTGTTAAAAGTTGTTTATATTTTATAGCCTTGCGGCCAGAGAACATTCTAATAGACATTAAGAGTTTGTATAAGAAAAAAGGTTATTCCTCATAAGCCCGTAAAAAGCTTAATCAGTTTCCCCTTTTTAAAGGTGCACAGGTGTTGATAAGGATTTATAGAGACTACGTGCACACATCCAAATGAACGGCAGGCACAGTAGAACTCCAAAATTCATTAATGATCCTTCCGCAGGTTCACCTACGGAAACCTTGTCAAG
+
CGGGGGGGGGGGGGGGGGGGGGGGGGGGGGGGGGGGGGGGGGGGGGGGGGGGGGGGGGGGGGGGGGGGGGGGGGGGGGGGGGGGGGGGGGGGGGGGGGGGGGGGGGGGGGGGGGGGGGGGGGGGGGGGGGGGGGGGGGGGFGGGGGGGGGGGGGGGGGGGGGGGGGGGGGGGGGGGGGGGGGFGGGGGGGGGGGGGGGGGGGGGGGGGGGGFFGGFGFGGGGGGGGFFFFFFFFEFGFFFFGGFFGGGFFFGFFFFFFFEFFFFFFFFFFFFFFF;BFEEEFFFFFFFFFFFFFFB6####
@M06045:235:000000000-JCY5N:1:1101:26155:9518 2:N:0:CTCAGA
ATATGTGCTGCGTTCTTCATCGATGCGAGAGCCAAGAGATCCGTTGTTGAAAGTTGTATTTGAATTGTTTATTCATAATAGTTTTCAGACAGACAGTTAAAAAATAAGTTGATGTTTGGCCGCTTTCATAAAGAAAACGGCTGACATTGCACACAAGGTGGATATGGATTTAAGAAGTGCCATAAACACTTATTATGAATGATCCTTCCGCAGGTTCACCTACGGAAACCTTGTTACGACTTTTACTTCCTCTAAATGACCAAGTCGTTAGAACAGATCGGAAGAGCGTCGTGTAGGAGAT
+
CGGGGGGGGGGGGGGGGGGGGGGGGGGGGGGGGGGFGGGFGGGGGGGGGGGGGGGGGGGGGGGGGGGGGGGGGGGEGGGGGFGGGGGGGGGGGGGGFFGGGGGGFGGGGGGGGGGGGGGGGGGGGGGGGGGGGGGGGGGGGGDGGGCFFGGGGGGGGGGGGGGGGGGGGGGGGGGGGF?FGGCFGGGGGGGGGGGGGGGGGFAFGGCFDGGGGDCFGFGGGGGGGGFFFFFBCCFCFDFBDCFGFGGGFFFGFFEFFFFFE;DDE<?FFF6<EFFFFEE21<D953@B0<B>FBF44####
@M06045:235:000000000-JCY5N:1:1101:13633:9528 2:N:0:CTCAGA
ATATGTGCTGCGTTCTTCATCGATGCCAGAACCAAGAGATCCGTTGTTGAAAGTTGTAATTATTGTAGTTTTCTGACGCTGACTGCAATCACAAAAGGTTTTATGGTGTCCGGCCGGCAGGCAAGCCTACCGAGGAAACAATTGGTACGCAAAAGACACGGGTAGTATCAGACAGGGCGGGGAGGGAAGGCGCACCAAAGCACGCAATCCCACGCCGGCCCCCCGTAATACAGTTAATGATCCTTCCGCAGGTTCACCTACGGAAACCTTGTTACGACTTTTACTTCCTCTAAATGAAGGG
+
CGGGGGGGGGGGGGGGGGGGGGGGGGGGGGGGGGGGGGGGGGGGFFFEGGGGGGGGGGGGGGGGGGGGGGGGGGGGGGGGGGGGGGGGGGGGGGGGGGGGGGGGGGGGGGGGGGGGEGGGGGGGGGGGGGGGGGGGGGGGGGGFGGGGGGGGGGGGGGGGGGGGGGGFGGGGGGGGGGGGGGGGGGGGGGGGDGDGGGGGGGGGGGGGDC<FGGGFGEGGCGGGGGBF@FFFFFF=CFFF=D>>?GCCDFFGF=>=AFFFFFF<?>?FFFA54><??;B<F2<>>BA<<<BBA9<))####
@M06045:235:000000000-JCY5N:1:1101:12339:9535 2:N:0:CTCAGA
ATATGTGCTGCGTTCTTCATCGATGCCAGAACCAAGAGATCCGTTGTTGAAAGTTTTAACGATTGTTATAGTACTCAGACGACAGTAACAAACCGAGTTTGAGAGGTCCTCTGGCAGGCGCGCACCAGCCCCAGAGCCGGTGGCCAGGCCGAAGCCCAGCGGCCTGCCAAAGCAACAAGAATACGGAGATACACAAGGGTGGGGAGATCTACCCGTGAGGGCACGAACTCTGTAATGATCCCTCCGCAGGTTCACCTACGGAGACCTTGTTACGACTTTTACTTCCTCTAAATGACCACGT
+
CFGGGGGGGGGGGGGGGGGGGGGGGGGGGGGGGGGGGGGGGGGGGGGGGGGGGGGGGGGGGGGGGGGGGGGGGGGGGGGGGGGGGGGGGGGGGGGGGFGGGGFGGGGGGGGGGGGGGGGGGGGDGGGGGGGDGGGGGCFGGGGGGGGGGGGGGCEGGGGGGGGGGGGGGGGCGGGGCFGGGGGGGGGGGGGGFC?GGGGGGGGGDCECFFGGGGGEDFGGGGFGGGFFFFAAFFFFFF=??FCFEGD)>:)94=<?>:F?:060::0**8<BF::BF:26)-46<32-:2<2).6>:####
@M06045:235:000000000-JCY5N:1:1101:3834:9547 2:N:0:CTCAGA
ATATGTGCTGCGTTCTTCATCGATGCCAGAACCAAGAGATCCGTTGTTGAAAGTTTTGATTTTTGTTTGTTTTATCAGGCTGTTACAGGTGGTTACAGGGTGTTTCTTGCTCCCCACTGGCCGTGACCGGCCGAGGAAAACGAGGGGTACTCATAAGGGCAAGGGTGTTTATCTCGACGGGGCCGGAGCCCCCCGCTAATGATCCTTCCGCAGGTTCACCTACGGAAACCTTGTTACGACTTTTACTTCCTCTAAATGACCAAGTCGTTCGTGGAGATCGGAAGAGCGTCGTGTAGGCCAC
+
CDFCGGGGFFFFF,BFGDGGGGGGGGE@8FFGGGGGGGGCFDGG6FFF@A99EFGCGGGCFGFGGGEFGEC8,C<CCE<EEGEBFGGG8FF@:FAFEG8FGGGGGGGCFGGGF<:FGGGGGGGGGGGGDGE+>=+>BGGEFGBCE6+>+3>EGGG;FFCE?CFFC:CE>FF;E:DFGGE*@C*?EGE5CCGD8*/***331<CFGG7<55<DG3C@D4229FFDD:D3?@()1=?FD3>;3<GDFDFFF?FG4*4=)/9A??<(.:1).)(((442(,,(-019:1:((46(41.<<####
@M06045:235:000000000-JCY5N:1:1101:7019:9563 2:N:0:CTCAGA
ATATGTGCTGCGTTCTTCATCGATGCCAGAGCCAAGAGATCCGTTGCTGAAAGTTTTTATTTATTTTTGTTTGATACTCAGAAATTCATGTAAATTCAAGAATATAGGCCTTCGGCGGCCGGTGAGGACCGCCGAAGCAACAGGTATGTTCACAAAGGTTAGGGAGTTTACACTCTATAATGATCCCTCCGCTGGTTCACCAACGGAGACCTTGTTACGACTTTTACTTCCTCTAAATGACCAAGTCGTTAGTCGAGATCGGAAGAGCGTCGTGTAGGGAAAGAGTGTAGATCTCGGATGG
+
CGGGGGGGGGGGGGGGGGGGGGGGGGGGGGGGGGGGGGGGGGGGGGGGGGGGGGGGGGGGGGGGGGGGGGGGGGGGGGGGGGGGGGGGGGFGGGGGGGGGGGGGGGGGGGGGGGGGGGGGGGGGGFGGGGGGGGGGGGGGGGGGGGGGFFGGGGGGGGGGGGDGGDGCGGGGGCGGFGFGGGGGGGGGGGGGGGGGGGGGGGGGGGG5?FGF7DFFFFGGGGGGGGFFFF@EFFFFCFFFAFGGFFGG57>DFFBB(5>?BFF<B??5:<:>FF1:BBFBF??:BDBA94-5<)6?F####
@M06045:235:000000000-JCY5N:1:1101:3023:9581 2:N:0:CTCAGA
ATATGTGCTGCGTTCTTCATCGATGCCAGAACCAAGAGATCCGTTGTTGAAAGTTTTGATTTATTTATGGTTTTACTCAGAAGTTACATATAGAAACAGAGTTTAGGGGTCCTCTGGCGGGCCGTCCCGTTTTACCGGGAGCGGGCTGATCCGCCGAGGCAACAAGTGGTATGTTCACAGGGGTTTGGGAGTTGTAAACTCGGTAATTATCCCTCCGCTGGTTCACCAACGGAGACCTTGTTACGACTTTTACTTCCTCTAAATGACCAAGTCGTTAACACAGATCGGAAGAGCGTCGGAC
+
CGGGGGGGGGGGGDEGEFGGGCGGGGGEGGFGGGGGGGGGGGGGGGGGGGGGGGFCGGGGF,EEGGDCFFGGFFFFGGGGFGFGGDFFGGGFGGGFEGGFGGGGEEFCGGGGDFAE<FFEGFCFFFGGGF8AFGG9FFFGGGE>EGG>FGGFFDGDGC>E>BFGDFCFGFEGG@FGGGGGGGCEGGGEG>5CDFGCECGC6CEGFG7+:@FGGGGEDEC7DFGGCC967>6>@EBFGFF*9C>DBGG3>FF*9FB?A?=4AFFF2)8@F:()6634:B>4::0:A??:<(((,(-7(####
@M06045:235:000000000-JCY5N:1:1101:7153:9587 2:N:0:CTCAGA
ATATGTGCTGCGTTCTTCATCGATGCTGGAGCCAAGAGATCCGTTGTTAAAAGTTTTGACAGTTCGCTAAGAACACTCAGAAGTATCGTCGGGTTCGAAAACAGAGATTCTGATGAGACCGGCGGGCACCCTTGCGGGCGCCGCCGAAGCAACAGGTATAATAGTTCACAAAGGGTAGAGAGTGTAGTACTCAGTAATGATCCCTCCGCTGGTTCACCAACGGAGACCTTGTTACGACTTTTACTTCCTCTAAATGACCAAGTCGTTATCGTAGATCGGAAGAGCGTCGTGTAGGGAGTTG
+
CGGGGGGGGGGGGGGGGGGGGGGGGGGGGGGGGGGGGGGGGGGGGGGGGGGGGGGGGGGGGGGGGGGGGGGGGGGGGGGGGGGGGFGGGGGGGGGGGGGGGGGGGGGGGGGGGGGGGGGGGGGEGDCFGGGG83FFGGGGGGGGCGDGGGCGGGGGFD7;9CGGGGGGGGGGGGGGGGGGGGFGGFG9CGGGGGGGFGEF?;FGGDGGGDGGGGGFGFGGGGGDGGF@FFFF?FF>GFFFFGGGFGGG=FF>BFF6<F@B??FFFBB@FFFFFFFAB1:?:>80414:61<234AF(####
@M06045:235:000000000-JCY5N:1:1101:14596:9588 2:N:0:CTCAGA
ATATGTGCTGCGTTCTTCATCGATGCCAGAACCAAGAGATCCGTTGTTGAAAGTTTTGATTTATTTATGGTTTTACTCAGAAGTTACATATAGAAACAGAGTTTAGGGGTCCTCTGGCGGGCCGTCCCGTTTTACCGGGAGCGGGCTGATCCGCCGAGGCAACAAGTGGTATGTTCACAGGGGTTTGGGAGTTGTAAACTCGGTAATGATCCCTCCGCTGGTTCACCAACGGAGACCTTGTTACGACTTTTACTTCCTCTAAATGACCAAGTCGTTAGTGGAGATCGGAAGAGCGTCTGTC
+
CGGGGGGGGGGGGGGGGGGGGGGGGGGGGGGGGGGGGGGGGGGGGGGGGGGGGGGGGGGGGGGGGGGGGGGFGGGGGGGGGFFGGGGGGGGGGGGGGGGGGGGGGFGGGGGGGGG8FGBFDGDGGGGGGGGGGGGGGGGDEGGGGGGGGGGFDEGGGGGGGGGDGGDFGGFGGGGGGCC@CCEEGGDGGGGGGG9EGGCCFG=EGGD9;9:FGFGBDFGGGFFF7CFFFFF675B:C<=F?DCGD*)18@47?6<=2774<<4<D23@47:A)242(44)(.441<:B111::119(####
@M06045:235:000000000-JCY5N:1:1101:28688:9603 2:N:0:CTCAGA
ATATGTGCTGCGTTCTTCATCGATGCCAGAACCAAGAGATCCGTTGTTGAAAGTTTTGCTTTTATTTAACAAATAATACTTAGACTGAGGCACGTTTGGTTAAGATTTTAAAAGTTTGGCCACCGACGAGCGCTGACCAGAGGGCCGATCAAGGTACCCCCCGGCGGTCCATTACAGACGGGCTCGCCGAAGCAACAGTGGTTAAGTAGACAAAGGGTTGGGAGGTCGGGCCACGAGGGACCCTAACGCGTTAATGATCCTTCCGCCGGTTCACCTACGGAAACCTTGTTAAGACGTGAAG
+
CGGGGGGGGGGGGGGGGGGGGGGGGGGGDGGGFGGF@CGGFGGG<:FFGGGGGGGGGGFGGGGGGGGGGGGGGGGGCEFGGDFFFGGGGGGECF@EDFGGGFEFFG9EDGGGCFGFFGGGEE@FGDGGGGDGGDGGGGGGFGGGGGEEEGCDDGGGGF988CEGDGGEEEFGFGDEF7CCE8C8=B:EEEGEEFGFE81CFF5@?EC7CCFGGFGFGFFGGGGGGG@FBE0977>@DED5><D4?G4*0<>G3)6F<64<9<D?6<(7;8;,)).402101:9?::A2:<)))))(-####
@M06045:235:000000000-JCY5N:1:1101:21362:9612 2:N:0:CTCAGA
ATATGTGCTGCGTTCTTCATCGATGCCAGAACCAAGAGATCCGTTGTTGAAAGTTTTTATTTATTTGTTTATGTGTCACTCAGAGGAGAAAACCACTAAAGACATAAGAGTTTGGGGCCTCCGGCGGGCGCCTGGTTCCGGGCCCGAAGGCGCCGGGGCGGTCCCGCCGAAGCAACAATATGGTAAGGTTCACAAAGGGTTTGGGAGTTTGTAAACTCGGTAATGATCCCTCCGCTGGTTCACCAACGGAGACCTTGTTACGACTTTTACTTCCTCTAAATGACCAAGTCGTTATTTGTAC
+
CGGGGGGGGGGGGGGGGGGGGGGGGGGGGGGGGGGGGGGGGGGFGGGGGGGGGGGGGGGGGGGGGGGGGGGGGGGGGGGGGGGGGGGGGGGGGGGGGGGGGGGGGGGGGGGGGGGGGGGGGGGGGGGGGGGGGGGGGGGGGGGGGGGGGGGGE8>5CGGGGG5CGGGGGDEGCGGFFFFGGGGFGGGGGGGGGGEFCFGGGGGGGGGGGGFGGGGFFFGGGFG=FG77FFFFFFFFG3.==CFC?GDD@>DGFF:6ABBA<?BF?(<@8FAFFFFA5>BFF<AAB0:?4<BFBB02:####
@M06045:235:000000000-JCY5N:1:1101:16759:9619 2:N:0:CTCAGA
ATATGTGCTGCGTTCTTCATCGATGCCAGAACCAAGAGATCCGTTGTTGAAAGTTTTAACTTGTTTTTTTGTTTCAAATCAGAACTGTAATCCGCTGTAAAATTCAAGAGTTTGGTGCTGCCGGCGGGGGCCGTCGTCCGTGGGGACGCTGACCGCGCCGCCGAGGCAACAGAACATAGGTAAGGTTCACAATGGGTTTGGAGTAGTAACTCTGTAATGATCCCTCCGCTGGTTCACCAACGGAGACCTTGTTACGACTTTTACTTCCTCTAAATGACAAAGTCGTTAGCAGAGATCGTAA
+
CGGGGGGGGGGGGGGGGGGGGGGGGGGGGGGGGGGGGGGGGGGGGGGGGGGGGGGGGGGGGGGGGGGGGGGGGGGGGGGGGGGGGGGGGGGGGGGGGGGGGGGGGGGGGGGGGGGGGGGGGGGGGGGGGGGGGGGGGGGGGGGDGGGGGGGGGGGGDGEGGGGGGGGGGGGG?FGGGGGGGGGGGGGGGCEG79FGGGECGGGEFGFFGG:DDFFFGFGG>CGF4<@FFFFFFFFFGFFFFGGG>>5D@BFGFFFFFD38<>FFBA9?*9<74<<92<AA7(.4:?FF<<A7:(.).####
@M06045:235:000000000-JCY5N:1:1101:14620:9629 2:N:0:CTCAGA
ATATGTGCTGCGTTCTTCATCGATGCGAGAGCCAAGAGATCCGTTGCCAAAAGTTGTTTAAGATTTCTCACACAAGGTGAAGAAAGTTCAGACAAAGTTTACAGAAAGGTGTTGTTCAAAGAGGACCGAACCAACATCCGCGTTAACGGGAGTTTCGGTCCTTCGGCGGGGAACCAGTCAGTTAAGACCAGCTCGGTCCGCCAGAGACAGTAAACGGTGCACACAGTGTGATTGGAAGCAGAAGCTCCAAAATTTTCTAATGATCCAACCGCAGGTTCACCTACGGTTACCTTTTTTATCA
+
CGGGGGGGGGGGGGGGGGGGGGGGGGGGGGGGGGGGGGGGGGGGGGGGGGGGGFGGGGGGGGGGGGGGGGGGGGGGGGGGGGGGGGGGGGGGGGGGGGGGGGGGGFGGGGGGGGGGGGGGGGGGGGGGGGGGGGGGGGGDGGGGGGGGGGGGEGGGGGGGGGGGGGGGGDEGGGGGFCGGGGGGGCGGGGGGGFGGGGGGDGCG=CFGGGGGFFGFG:FDGFFFDG?@FFFBFFFFG?F47CFFF<CC6FFFF?>F<FFFFFFF24?FFF20099,8ADAFFFF108???<9:2<<(####
@M06045:235:000000000-JCY5N:1:1101:16290:9633 2:N:0:CTCAGA
ATATGTGCTGCGTTCTTCATCGATGCGAGAGCCAAGAGATCCGTTGCCAAAAGTTGTTTAAGATTTCTCACACAAGGTGAAGAAAGTTCAGACAAAGTTTACAGAAAGGTGTTGTTCAAAGAGGACCGAACCAACATCCGCGTTAACGGGAGTTTCGGTCCTTCGGCGGGGAACCAGTCAGTTAAGACCAGCTCGGTCCGCCAGCGACAGTAAACGGTGCACACAGTGTGATTGGAAGCAGAAGCTCCAAAATTTTCTAATGATCCAACCGCAGGTTCACCTACGGTTACCTTGTTTGAAC
+
CGGGGGGGGGGGGGGGGGGGGGGGGGGGGDGGGGGGGGGGGGGGGGGGGGEGGGGGGGGGGGGGGGGGGGGGGGGGGGGGGGGGGGFGGGGGGGGGGGGGGGGGGGGGGGGGDGGGGGGGGGGGGGGGGGGGGGGGGGGGGGEGGGGGGGGGGGGGGDGGGGGGGGGGGEGGEGFGGCCFGGGGFFGGFGGG8FEGGGGGGGGG**2CDG7CG7DEGFGGGGFG3CF=@@>BFFFFD?FFFG676*7FFFFGFFFFBFFADBFAFFFFFFFB>>04<BB9738:1:B<0:4)6569(####
@M06045:235:000000000-JCY5N:1:1101:22705:9648 2:N:0:CTCAGA
ATATGTGCTGCGTTCTTCATCGATGCCAGAACCAAGAGATCCGTTGTTGAAAGTTTTGACTTATTCAGTACAGAAGACTCAGAGAGGCCATTAATGCAATAGTTTGGTTTACCTCCGGCGGGCGCCCGCGAGGGCCGGGGGGCGCCGGGAAGGACCCGGACCGCCCGCCGAAGCAACGGTTTAGGTAACGTTCACAATGGTTTAGGGAGTTTTGCAACTCTGTAATGATCACTCCGCTGGTTCACCAACGGAGACCTTGTTACGACTTTTACTTCCTCTAAATGACCAAGTCGTTACAGGT
+
CGGGGGGGGGGGGGGGGGGGGGGGGGGGGGGGGGGGGGGGGGGFGGGGGGGGGGGGGGGGGGGGGGGGGGGGGGGGGGGGGFGGGGGGGGGGGGGGGGGGGGGGGGGGGGGGGGGGGGGGGEGGGGGGGGCEC@FEGGD@CEGGGGGGGCGGGGGGGGGDGGGGGEEGGGGC8EGGGGGGEGFFGGGGGGGGGGGCFGGGEGGGGGGDG:DFDFGFGFGGGGG>DGFFFF.49FFFGF@FFGGC=FG:DFF:BBFFFFFA9<F??9:BFF<7AFAAADA26AB)5)42(..6286?0####
@M06045:235:000000000-JCY5N:1:1101:20769:9656 2:N:0:CTCAGA
ATATGTGCTGCGTTCTTCATCGATGCCAGAACCAAGAGATCCGTTGTTGAAAGTTTTGACTTATTCAGTACAGAAGACTCAGAGAGGCCATAAATTATCAAGAGTTTGGTGACCTCCGGCGGGCGCCCGCGGTGGGGCCCAGGGGCGCCCGGGGGGTAAACCCCGGGGCCGCCCGCCGAAGCAACGGTTTAGGTAACGTTCACAATGGTTTAGGGAGTTTTGCAACTCTGTAATGATCCCTCCGCTGGTTCACCAACGGAGACCTTGTTACGACTTTTACTTCCTCTAAATGACCAATGGT
+
CGGGGGGGGGGGGGGGGGGGGGGGGGGGGGGGGGGGFGGGGGGFGGGGGGFGGGFGGGGGGGGGGGGGGGGGGGGGGGGGGGGGGGGGGGGGGGGGGGGGGGGGGGGGGGGGGGGGGGGGGGGGGGGGGGGGGGGFEGGGGDGCEEEGGGGGGGGGGGGGGGGGGGGGGGGGGGEGGGGGGEGGGGGEEGGGGGGCFGGGGGGF??FGFEG4>F*5C>FFFFFGGG)**96)=?4?7=B@)7>DF3CG@FFGFFF>6BDBFFBB?<AFF44?:>:,<ABD>ABDFA><24:2).5:(####
@M06045:235:000000000-JCY5N:1:1101:8400:9660 2:N:0:CTCAGA
ATATGTGCTGCGTTCTTCATCGATGCTGGAGCCAAGAGATCCGTTGTTAAAAGTTTTGACAGTTCGCTAAGAACACTCAGAAGTATCGTCGGGTTCGAAAACAGAGATTCTGATGAGACCGGCGGGCACCCTTGCGGGCGCCGCCGAAGCAACAGGTATAATAGTTCACAAAGGGTAGAGAGTGTAGTACTCAGTAATGATCCCTCCGCTGGTTCACCAACGGAGACCTTGTTACGACTTTTACTTCCTCTAAATGACCAAGTCGTTAGCGCAGATCGGAAGAGCGTCGTGGAGGGGGACG
+
CGGGGGGGGGGGGGGGGGGGGGGGGGGGGGGGGGGGGGGGGGGGGGGGGGGGGFGGGGGGGGGGGGGGGGGGGGGGGGGGGGGGGFGGGGGGGGGGGGGGGGGGGGGGGGGGGGGGGGGGGDGGGGGGGGGGG<FCBFGGGGGGGGEEGGGGEGGGDFGGGGGGECEFCFGFFGGGEGGGGGCGGGDGGG<FBECGFGGGFGGGCCEE57CDCFGFGFGFDDDC37>FFFFFFFFEDEFB4FDFBGGG*9FFFFABAFFFFBF4?,3F>FBF;>F<:?BB?>:03(,8>BF(3:?>(####
@M06045:235:000000000-JCY5N:1:1101:3391:9680 2:N:0:CTCAGA
ATATGTGCTGCGTTCTTCATCGATGCGAGAGCCAAGAGATCCGTTGTTGAAAGTTGTTTTTATCATAAGAATAAAAAAAATACATTCAATGACTATTGTGTGTGTGTGTAAAAAAACGTAGTAGACTGCTTCAACAGAGTACGAGAGCGCAAACTTTCATATCTCCGTATCCACATAGATCTATTACAGAAGGTGCACAGGTGTAAGTGGGATTGAAGGTGTGGCGTGCACATACTAGAAACACTAGTCAGCAACAGCCACCAATCATTAATGATCCTTCCGAAGGTTCACCTACGGATCG
+
CGGGGGGGGGGGFGGGGFEGFGGGGGGGCEGGFAEEEF<E<FFDFGGGGGGGGFFGFGG8DD9FCGGAFCEFFGGGGGGEGGFGFFE?FGGGEEG9AFFFFGFDGGFFGGGGGGDFFEGG8FEGFFGGFGGFFFGFGGGFFFGGGGGGGGCEGFDDF9ADFGFFGDCFFG:DEFDFFGGGFCFCFGEEGGFGGF?CCAC8C<EFGGGCFFCGFFFFGFD7CCC<FDB4?;@=FF=AFFFFFGFGA97@FFF*;A@F;58<3?@;38@*8@A9<B)62944:<(:>F76)9A2?FFF2####
@M06045:235:000000000-JCY5N:1:1101:8928:9683 2:N:0:CTCAGA
ATATGTGCTGCGTTCTTCATCGATGCCAGAACCAAGAGATCCGTTGTTGAAAGTTTCGATTTATTTGTTTGTTTTACTCAGAAGTTCCACTAAAAACAGAGTTTAGGGGTCCTCGGGCGGGCCGTCCCTTTTTACGGGGCGCGGGCTGATCCGCCGAGGCAACGTATAGGTATGTTCACAGGGGTTTGGGAGTTGTAAACTCGGTAATGATCCCTCCGCTGGTTCACCAACGGAGACCTTGTTACGACTTTTACTTCCTCTAAATGACCAAGTCGTTATGGGAGATCGGAAGAGCGGCCAT
+
CGGGGGGGGGGGFGGGGGGGGGGGGGGGGGGGGGGGGGFGGGGGGGGGGGGGGFGGFGFFGGGGGGGGGGGFGGFGGGGGGGGGFFDEGGGGGGGGGGGGGFGGGGGGEFGGFGGGGGGGGGGGGGGGGGFGGGGGGGGGGCDEEE>BFGGGGGGGGGGGGGGEGGGFGGGGGGGGGGG7CFDEE5EGGGGDDFFEGCGGGGEGGGGFFFGGGGGFGFGGGGGGF7@FFF?BEF55DF:?FGCFFGGGBEFF=FFF<7=:><>4::<4<?(:A2236?FBF??F?24??031:4(((####
@M06045:235:000000000-JCY5N:1:1101:23633:9684 2:N:0:CTCAGA
ATATGTGCTGCGTTCTTCATCGATGCCAGAACCAAGAGATCCGTTGTTGAAAGTTGTAATTATTACATTGTTACTGACGCTGATTGCCATTACAAAAAGGTTTATGGGTTGGTCCTTGTGGTGGGCGAGCCCACCAAGGAAACAAGAAGTACGCAAAAGACACGGGTGGAATAATTCAGCAAGGCTAGCCACCCCGAGAGGTGCCAGCCCGCCTTCATATTTGTGTAATGATCCCTCCGCAGGTTCACCTACGGAGACCTTGTTACGACTTTTACTTCCTCCAAATGACCAAGTCGTCGGT
+
CGGGGGGGGGGGGGGGGGGGGGGGGGGGGGGGGGGGGGGGGGGGGGGGGGGGGGGGGGGGGGGGGGGGGGGGGGGGGGGGGGGGGGGGGGGGGGGGGGGGFFGGGGGGGGGGGGGGGGGGGGGGGGGGGGGGGGGGGGGGGGGGGGGGGGGGGGGGGGGGGGGGGGDGGGGFFGGGFGGGGGGGGGGGGGGGFGGGGGGGGGGGGGGFCCDGG<DFCFGGGGGGGGFFFA?<AFFFFFFFEGGGFGGGFFFGFFFFBF5?FFFFBFFFFFBBFFFFF2A25(.39AAF>?>184>?2####
@M06045:235:000000000-JCY5N:1:1101:10759:9688 2:N:0:CTCAGA
ATATGTGCTGCGTTCTTCATCGATGCCAGAACCAAGAGATCCGTTGTTGAAAGTTTTGATTTATTTGTTTGTTTTACTCAGAAGTTCCACTAAAAACAGAGTTTAGGGGTCCTCGGGCGGGCCGTCCCTTTTTACGGGGCGCGGGCTGATCCGCCGAGGCAACGTATAGGTATGTTCACAGGGGTTTGGGAGTTGTAAACTCGGTAATGATCCCTCCGCTGGTTCACCAACGGAGACCTTGTTACGACTTTTACTTCCTCTAAATGACCAAGTCGTTAAGGCAGATCGGAAGAGCGTCGAT
+
CGGGGEGGGGGGGGGGGGGGGGGGGGGGGGGGGGGGGFGGGGGGGGGGGGGGGGGGCGDGGGGGGGGGGFGGGGGFGGGGGGGGGGGGGGGGGGGGGGGGGFGGGGGGGGCFGGGGDCFGGGGGGGGEGGGGGGGDEGGGGGGGGGGGGGGGGGDGGGDGGGGGGGGGGGGGFFGGGGGGGGGGGGGGDGFGGGGGGGGFFFCEEGGGGGGGCDGFDB<CGGDFG79BFFFFFB>@FFF??FCFFDGGFDFFFFFFF?FAA)526:AFFF<BF9<0:?F9?FFF?<72::(12(4>(####
@M06045:235:000000000-JCY5N:1:1101:18231:9694 2:N:0:CTCAGA
ATATGTGCTGCGTTCTTCATCGATGCCAGAACCAAGAGATCCGTTGTTGAAAGTTTTGACTTATTCAGTACAGAAGACTCAGAGAGGCCATACAATGCAATAGTTTGGTTTTCCTCCGGCGGGCGCCCGCGCGGGCCGAGGGGCGCCGGGAAGGACCCGGGCCGCCCGCCGAAGCAACGGTTTAGGTAACGTTCACAATGGTTTGGGCGTTTTGCAACTCTGTAATGATCCCTCCGCTGGTTCACCACCGGAGATCTGGTTACGACTTTTACTTCCCCTAAATTACCAAGTAGTGTCAGAA
+
CFEG<C<@9CE@6F@CFDEECEDEFEG,,EFGGCG8<DE9CE<9E,BF8CCFGEFFGC79FFGFGFCEFCDGGCFFGGCFACGFGGDGGG<9CFCAEEFFG9<EF<<,:AFFDFEFFGEEC7+CCEFGDE:+8>B>CCC:C7:71*BE>EC7;CFFFDGGGGGGC5:8>EEGGGGGGGGGE*;CEF90<EG@FGGGC:CF6+3C575*1*1)**0907077:DC7F408@)()875D>7@7:***29*7.)).)(1)*14.-)(,3-087<<A--2(..:0)))))-6:,6)).3))####
@M06045:235:000000000-JCY5N:1:1101:20133:9719 2:N:0:CTCAGA
ATATGTGCTGCGTTCTTCATCGATGCCAGAACCAAGAGATCCGTTGTTGAAAGTTTTGATTTATTTATGGTTTTACTCAGAAGTTACATATAGAAACAGAGTTTAGGGGTCCTCTGGCGGGCCGTCCCGTTTTACCGGGAGCGGGCTGATCCGCCGAGGCAACAAGTGGTATGTTCACAGGGGTTTGGGAGTTGTAAACTCGGTAATGATCCCTCCGCTGGTTCACCAACGGAGACCTTGTTACGACTTTTACTTCCTCTAAATGACCAAGTCGTTAACTTAGATCGGAAGAGCGTCAATG
+
CGGGGGGGGGGGGGGGGGGGGGGGGGGGGGGGGGGGGGGGGGGFGGGGGGGGGGGGGGGGGGGGGGGGGGGGGGGGGGGGGGGGGGGGGGGGGGGGGGGGGFGGGGGGGGGGGGGGFGGGGGGGGGGGGDFGGGGGGGGGGGGGGGGGGFGCEGGGGGGGGGGGGGGGGGGGGGGFGGGGGGGGGGGGGGGGGGGGGGDFDEGGFGGGGGGGGGGFGFGGGFGGGGFF45:>BBEFGFFF8C?FFFD<>?BCFFFFF?BBAD2<B<DFFFBFAFFF::<>4<<<9>B::?9B13661####
@M06045:235:000000000-JCY5N:1:1101:11222:9739 2:N:0:CTCAGA
ATATGTGCTGCGTTCTTCATCGATGCCAGAACCAAGAGATCCGTTGTTGAAAGTTTTGATTTATTTATGGTTTTACTCAGAAGTTACATATAGAAACAGAGTTTAGGGGTCCTCTGGCGGGCCGTCCCGTTTTACCGGGAGCGGGCTGATCCGCCGAGGCAACAAGTGGTATGTTCACAGGGGTTTGGGAGTTGTAAACTCGGTAATGATCCCTCCGCTGGTTCACCAACGGAGACCTTGTTACGACTTTTACTTCCTCTAAATGACCAAGTCGTTATGTGAGATCGGAAGAGCGTCAGAG
+
CGGGGGGGGGGGGGGGGGGGGGGGGGGGGGGGGGGGGGGGGGGGGGGGGGGGGGGGGGGGGGGGGGGGGGFEFGGGGGGGGGGGGGGGGGGGGGGGGGGGGGGGGGGGGGGGGGGGGGGGGGGGGGGGEFGGGGGGGGGGGGGGGGGGGGGGGGGGGGGGGGGGGGDGGFGCGGGGGCGGGGGGGGGGGGGEGGGGGGGGGGGGEEGGGGD7CGF>DFDGGCGGGGFFFEFFF>EFGFFF8CDFFFDGFFFGFFFFA?FFAAF<AABFFFFFFFF<<1<A2<AAFFFF<<4(.(49(####
@M06045:235:000000000-JCY5N:1:1101:9670:9751 2:N:0:CTCAGA
ATATGTGCTGCGTTCTTCATCGATGCTAGAACCAAGAGATCCGTTGTTAAAAGTTTTTATAGTTCGCTAAGAACACTCAGAAGTATCGTAGGGTTCGAAAACAGAGATTCTGATGAGACCGGCGGGCACCCTTGCGGGCGCCGCCGAAGCAACAGGTATAATAGTTCACAAAGGGTAGAGAGTGTAGTACTCAGTAATGATCCCTCCGCTGGTTCACCAACGGAAACCTTGTTACGACTTTTACTTCCTCTAAATGACCAAGTCGTTATATCAGATCGGAATAGCGTCGTGTAGGGGTGCC
+
CGGGFFFFF,F@FEFGD<FGG<CFFEGC<FGFC<F<EFCGEGGGGGFGGGEFGFG<FFFEFECFG7FGC7C<FCFGGGGGGGFGGG<BC9B:BCFGG8FGG@FFECF9?FFECFFGGFFF7CFFCCGGGFGGCCGG+CCFC8CGGGGGEDDGGGGGG;CGCFGCEFCFFF,BCC5CFEFGF89@FFE+++<9;:@CFF+A93C67CC=37D)C:**:?GGGGGG*)7>46A4B**)/)5>?>DGFDF76@=FF9:44?972245(4:FFF44)-4),(,((()..(489BB:BA<B(####
@M06045:235:000000000-JCY5N:1:1101:3042:9751 2:N:0:CTCAGA
ATATGTGCTGCGTTCTTCATCGATGCTAGAACCAAGAGATCCGTTGTTAAAAGTTTTTATAGTTCGCTAAGAACACTCAGATGTATCGTCGGGTACAAACAGAGATACTGAAACGCCGGCGGGCTCCCGAAGAAGCCGCCGAAGCAACAAGTTATAATGTTCACAAAGGGTTATGAGTGTAAACTCGGTAATGATCCCTCCGCTGGTTCACCAACGGAGACCTTGTTACGACTTTTACTTCCTCTAAATGACCAAGTCGTTAGCTAAGATCGGAAGAGCGTCGTGTAGGGAAAGAGTTGAG
+
CGGGGGGGGFGGGFEGGGGGGGGGGGGGGDGGFGFDGGGG9EFFGGGCGGGGGFGFCFGGGGFGG@EEGG8CEGGGCGGFGGGGGGGGGFGGDGGGGFGGGGGGGGFFCFGGEGGGGGDEEGGGGGGGGGDGF@CFFGGGGGEEGGGGGGGGGGGGGGGCFFGGGCC:FEGGGGC?CGCFCFGG?CEGGFCFCG9BFGFC85CGC=7CDC7>CFDBGFD3>FFG>F7@FFFF>DFF>BFFFGFGBGFFFFFF462F<4D2:<?ABFF)9=AB<0:91(412:>46424A?222??:)####
@M06045:235:000000000-JCY5N:1:1101:3182:9753 2:N:0:CTCAGA
ATATGTGCTGCGTTCTTCATCGATGCCAGAACCAAGAGATCCGTTGTTGAAAGTTTTGATTTATTTGTTTGTTTTACTCAGAAGTTCCACTAAAAACAGAGTTTAGGGGTCCTCGGGCGGGCCGTCCCTTTTTACGGGGCGCGGGCTGATCCGCCGAGGCAACGTATAGGTATGTTCACAGGGGTTTGGGAGTTGTAAACTCGGTAATGATCCCTCCGCTGGTTCACCAACGGAGACCTTGTTACGACTTTTACTTCCTCTAAATGACCAAGTCGTTAACGTAGATCGGAAGAGCGGGACT
+
CGGGGGGFG,EFGGGGDGFGGGGGGGGG8@FGGGGG@FGGGGGGGGGGGGFEFGGGGFGGFGGGGGFGFFFGGGGGGGAFGGGGFFEFGFFGGFGGGGGGFFGGGCGGGGFGGGGG7FGGDGEEGEECABFGGGGGF@FGDG8@EGGGFGCFGCGGGGGGEGGGGFFGCFGGGGFFFGGGG5;8;CGEE>8CE6CFGFFC:@EGGC><FGGFGGFFDFGGGCG7D7@==534775>D37=6FGFFCFGFFF7*65FBF=9244<AFAF4??0<AFF6??>4::11-)(46?(,279(####
@M06045:235:000000000-JCY5N:1:1101:19994:9756 2:N:0:CTCAGA
ATATGTGCTGCGTTCTTCATCGATGCCAGAACCAAGAGATCCGTTGTTGAAAGTTTTGATTCATTTTGAATTTTTGCTCAGAGCTGTAAGAAATACGTCCGCGAGGGGACTACAGAAAGAGTTTGGTTGGTTCCTCCGGCGGGCGCCTGGTTCCGGGGCTTTTACGCACCCGGGGCGTGACCCCGCCGAGGCAACAGTTTGGTAACGTTCACATTGGGTTTGGGAGTTGTAAACTCGGTAATGATCCCTCCGCTGGTTCACCAACGGAGACCTTGTTACGACTTTTACTTCCTCTAACCGA
+
CGGGGGGGGGGGGGGGGGGGGGFGFGGGGFFGGFFGGGGGGGGGGGGFGGFGGGGGGGGGGGGGGGGGGGGGGGGGGGGDFGGGGGF9FFGGGGFGGGCGEGGGGGGGGGGGGGGGGGFGGGFGGGGGGGGGFFGGGGDFEDGGGGGGGGGGGGDGGGDGGGGGGGGGGEBEGDGGGGGGGDGGCCGGGGE?EFFFGG7FGGGGGGGFGGGGC7CBGFGDD*C3<55<=?:A4=4?DFFFF77C6>C297D5@>(829@<BFFFF?9))),4:2).46624((446AAAB>A6).4)####
@M06045:235:000000000-JCY5N:1:1101:4279:9764 2:N:0:CTCAGA
ATATGTGCTGCGTTCTTCATCGATGCGAGAGCCAAGAGATCCGTTGTTGAAAGTTGTTTTTATCATAAGAATAAAAAAATACATTCAATGACTATTGTGTGTGTGTGTAAAAAAAAACGTAGTAGACTGTGCTTCAACAGAGTAGGAGAGCGCAAACTTTCACATCTCCGTATCCACATAGATCTATTACAGAAGTTGCACAGGTGTAAGTGGGATTGAAGGTGTGGCGTGCACATACTAGAAACACTATTCAGCAACAGCCACCAATCATTAATGATCCTTCCGCAGGTTCCCCTCGGGG
+
CGGGGGGGGGGGGGGGGGGGGGGGGGGGCEGGGGGGGGGGGGGGGGGGGGGCGGGGGGGGGGGGGGGGGGGGGGGGGGDFGGGGGGFFGGGGGGGGCGFFGFGGGGGGGGCFGGGEGGDFE8=A9CFE8EFGGGGFFGGGG8EEG9,,6BFEEGGCDGGGAFGDEGDDD=DEGGGG:,,@@@7@<>FGD9E9DEF3@;,<9,:F9,2<=:::4C7FF4CCA486;5:8):>28*2:+=+1;CDCF;F7)+++3+/A@FF3@;0:1=66)6AFB<<454A4<94781460422(.2((####
@M06045:235:000000000-JCY5N:1:1101:28289:9772 2:N:0:CTCAGA
ATATGTGCTGCGTTCTTCATCGATGCGAGAGCCAAGAGATCCGTTGTTAAAAGTTGTTTATATTTTATAGCCTTGCGGCCAGAGAACATTCTAATAGACATTAAGAGTTTGTATAAGAAAAAAGGTTATTCCTCATAAGCCCGTAAAAAGCTTAATCAGTTTCCCCTTTTTAAAGGTGCACAGGTGTTGATAAGGATTTATAGAGACTACGTGCACACATCCAAATGAACGGCAGGCACAGTAGAACTCCAAAATTCATTAATGATCCTTCCGCAGGTTCCCCTACGGAAACCTTGTGGCC
+
CFGGGFGGGGGGGGGGGGGGGGGGGGGGGEGGFFGGGGGFGGGGGGGGGGFGGGGGGGGFGGGCFGGGGGGFCGGCGGGGGGGGCFGGGGGGGGGECFGGGGFFEFFGGGGGGGGGGGGGGGGGGCGGGGEEGGDGGGGGGGGGGGGGFEFGGGGGGGGFAFGGFFGGGGGCFFFC>EGGGGGG=DFEFGGGGGG?9F?FFCEE,@9EFGGFDGFAFFGGGGGGGGFCF>BFB>>?DFAF)0=:AFD=+19?FF)9;F@<?EFEF3?FFFEFFF@B>7<)(/=16:??B221(15)6####
@M06045:235:000000000-JCY5N:1:1101:8376:9777 2:N:0:CTCAGA
ATATGTGCTGCGTTCTTCATCGATGCCAGAACCAAGAGATCCGTTGTTGAAAGTTTTGATTCATTTGTTTTGCTTATGCACTCAGAGAAAAAAATTCCCGCCGTTGGGCGTAATGCAAAAGAGTTTTGGGTCCCTGCGGCGGGCGCCTTGGAGTCCGGCGCCGCTTGCGCGGCGGCCGGGGCGGTCCCGCCGAGGCAACTGAGGTAAGGTTCACAGTGGGTTTGGGAGTTGTATAACTCGGTAATGATCCCTCCGCTGGTTCACCAACGGAGACCTTGTTACGACTTTTACTTCCTCTCAG
+
CGGGGGGGGGGGGGGGGGGGGGGGGGGGGGGGGGGGGFGGGGGGGGGGGGGGGGGGGGGGGGGGGGGGGGGGGGGGGGGGGGGGGGGGGGGGGGGGGGGGGGGEGGGGGGFDGGGGGGGGGGGGFGGFGGGGGGGGGGGGGGGGGGGGDGGGGGGGGGGGGGGGGGCGGGDGGG>CGEGGGGGGGGGGGGGGEEGD8>G+C7CC2C?FGGGDGFFF:@F*177DDGFF:FF<*98BD@FFEGCD?FDC@7;4>D6B::>124))5)2@>>4136<?2<:<<A:<>?6AFFA2<<<<5####
@M06045:235:000000000-JCY5N:1:1101:17493:9781 2:N:0:CTCAGA
ATATGTGCTGCGTTCTTCATCGATGCCAGAGCCAAGAGATCCGTTGCTGAAAGTTTTGATTGCTTATTTGTAAAGACTCAGAAGATTCCGCTAGAAAGCAAGAGTTTGGCCTCCGGCGGGCGGCGCGGGGGCGCTGGTCCACCCGGCATCCCGCCGAAGCAACATGATATGTTCACAATGGTTTGGAGTTCAGAAGACTCTGTAATGATCCCTCCGCTGGTTCACCAACGGAGACCTTGTTACGACTTTTACTTCCTCTAAATGACCAAGTCGTTATGACAGATCGGAAGAGCGTCGTGCC
+
CGGGGGGGGGGGGGGGGGGGGGGGGGGGGGGGGGGGGGGGGGGGGGGGGGGGGGGGGGGGGGGGGGGGGGGGGGGGGGGGGGGGGGGGGGGGGGGGGGGGGGGGGGGGGGGGGGGGGGGGGGGGGGGGGGGGGGGGGGGGGGGGGGGGGGGGGGGGGGGGGGGGGGGGGFCGGGGGGFGGGFGGGGGGGGGGGGGCGGGGGGGGGGCF7EGGGGDBGEGGGGGGGGFFFFFFEFFFGFFFFGGGFGGGFFFGFFFFFFFFAAFAD<BFF44A?:<??FAFA<?DB?<::98:?>FF0####
@M06045:235:000000000-JCY5N:1:1101:22216:9803 2:N:0:CTCAGA
ATATGTGCTGCGTTCTTCATCGATGCCAGAGCCTAGAGATCCATCGCTGCAAGTTGTATTGACATTAGTTTATAATGACAAATTGCGTATAAATCACCGTTATTACTAACAGTTCAAAATACTACAACATGCTTAACTGCATTAGACTTTTATATATTTTAAACAGAGTTTGTAATGATGACATATAGACATTCACACGGCATCATAATCATCCGTCAAGACAATAGACACCATATGAACATCCGTACAACAAAACAGTTCACAAGAAGGTATAATAATTTTTGGAACTATTGATGAACTG
+
CGGGGGGGGGGGGGGGGGGGGGGGGGGGGGGGGGGGGGGGGGGGGGGGGGGGGFGGGGGGGGGGGGGGFGGGGGGGGGGGGGGGGGGGGGGGGGGGGGGGGGGGGGGGGGGGGGGGGGGGGGGGGGGGGGGGGGGGGGGGGGGGFGGGGGGGGGGGGGGGGGGGGGGGGGGGGGGGGGGGGGGGGGGFGGGGGGGGGGGCGGGGGGGGGFGGGGGFGFGGGGGGGGFFFFFBFAFFGFFFFGGGFGGGFFFGFFFFFFFFFFFEBB=FFFFFFFFFFEE?EF?BBFFFEFEFFFFF3####
@M06045:235:000000000-JCY5N:1:1101:23349:9805 2:N:0:CTCAGA
ATATGTGCTGCGTTCTTCATCGATGCGAGAGCCAAGAGATCCGTTGCTGAAAGTTGTATAGTGTTTTATAGGCTATGAAAGCCCATTGACTATCATTCTGGATCATACTATTGGGGTGTGTAAAAAGACGTAGAGCCTGGAAGTTCGAGGAGAGCCCTTGCGAGCAATCCCCGCATCCGCTTTAACCCTAAGAGAAGGGAGGCGAGAGGTATCCAGACCTACAGTCGGTGCACAGGTGGAAAGATAAAAATGGCGGGCGTGCACAATGCTCCGAGGAGCCAGCTACAACCAACACCCAACG
+
CGGGGGGGGGGFFGGGGGGGGGGGGGGGGGGGGGGGGGGGGGGGGGGGGGGGGGGGGGGGGGGGGGGGGGGGGGGGGGGGGGGGGGGGGGGGGGGFGGGGGGGGGGGGGGGGCGGGGGGGFGFGGGGGGGGGGGGGGGGGGGGGGGGGGGGEGGDGGG?FGGGEGGGGGGGGGGGGGGGGEGGGGGGGGFGGDGGGGGGGGGGGDGGGGGGGGGGFGFGGGGGGFGFEEFBEFFFF:;FFFGG<AFGGF?@C?F35;)8>><?2)386494:?B>B916?FF60437??:B?3?F6,####
@M06045:235:000000000-JCY5N:1:1101:19591:9811 2:N:0:CTCAGA
ATATGTGCTGCGTTCTTCATCGATGCCAGAACCAAGAGATCCGTTGTTGAAAGTTTTGATTATTTGTTTAATCCACTCAGAAATTCTCAATAATACAAGAGTTTCGGTCCTCTGGCGGGCGCCTGACTCCGGGGCGCAACTGAATGGCACCCGGGGCGATCCCGCCGAAGCAACAAAAGGTATGTTCACATGGGTTTGGGAGTTGTTTAGAACTCGATAATGATCCCTCCGCTGGTTCACCAACGGAGACCTTGTTACGACTTTTACTTCCTCTAAATGACCAAGTCGTTACCTAAAGGGC
+
CGGGGGGGGGGGGGGGGGGGGGGGGGGGGGGGGGGGGGGGGGGFFGGGGGGGGGGGGGGGGGGGGGGGGGGGGGGGGGGGGGGGGGGGGGGGGGGGGGGGGEGGGGGGGGGGGGGGGGGGGGGGGGGGGGGGGGGGGGGGGGGGGGGGGGGGGGEGGGGGGGFGGGGGGGGGGGGGGGGGGGGGGGGGGG9@CGCG=EGGFGGGGGGGGGGGGFGFGFFDGGGG?CFFFB>?DFFFGFFFFGFGDC397>FFFF>FAB>:9BFAFF2*6@BAFFBD9<<A7B?2:A44:<B?FF<?)####
@M06045:235:000000000-JCY5N:1:1101:19978:9823 2:N:0:CTCAGA
ATATGTGCTGCGTTCTTCATCGATGCCAGCACCAAGAGATCCGTTGTTGAAAGTTTTAACTTATTTGCTTGTTTACTCAGAGATTCCACTATAGATGCAGAAGAGTTTCATACCTCCGGCGGGCGGGCGCCGCACCCCCGAGAGGGTGCGGATCCCCGGCCCCGGACCCGGCAGACGCCGGGCCCGCGGCCTCCTCCCGCCGAAGCCACGCTGATGGATAGGTTCGCGATGGTTTTACGCAGCCTTTCGGCTCCTCGTAATCAACCCTCCGCTAGTTCGCCAGCGGAGACCTGTCTTAGAT
+
CG<FECFAFGFGFGG<EEEEFD8@ACGGG,CEECGGGGCDFGGGGGG@FGFCFGGA<,CEFGGFG9@EGGEEFFGGGGFGFFEFGFGGF<AEFGFFGGGGGGGGGGDFFGGGGA,CF=CFC:@E@F@FFGEFC:@BC7FF8*CEECCCEECGEC*CFGGG>31:>EE5CCCGGGCF*:5*:*:C81*/?*?;EG6;AE5885CE=C6=CC5*9)0*2)2*9F7::)53>),,094>C*)))/7DFFFG>5>C))(),7)2,)6),.8)08,3((-)6:(2(3((,-16(407()).-####
@M06045:235:000000000-JCY5N:1:1101:5221:9827 2:N:0:CTCAGA
ATATGTGCTGCGTTCTTCATCGATGCCAGAACCAAGAGATCCGTTGTTGAAAGTTTTAACTTGTTTTAATTTTTGTGTACTCGGACGTGCCACTGGGTACAGCAAGAGTTTGGTTTGCGCTCCCTCGGCGGGAGCCCGGCTCCGGCCGGGCCCCGGGGCCCCTCCCAGGGGCCTCCCGCCGAAGCAACTGACAATGGTATGTTCACAAAGGGTTGAAGAGTACGGGGTACTCCTTTCGTAATGATCCCTCCGCTGGGTCACCAACGGAGACCTTGTTACGACTTTTACTTCCCCTAACTGC
+
CGGGGGGGGGGGGGGGGGGGGGGGGGGGGGGGGGGGGGGGGGGGGGGGGGGGGGGGGGGGGGGGGGGGGGGGGGGGGGGGGGGGGGGGGGGGGGGGGGFGGGGGGGGGGGGGGGGGGGGGGGGGGGGGGEGGGF@FGGGGDGE@EEGGGGGGGGGGGDGEEE=EGG>FGEEEEEGGGD5?=*CCC:FGCCFG+<CGG7AC8CFGGGFFF6DGFFD?FFFF>DCDDCE7>6<DFF*9:7FFFF::=7>5)5>75.(5(85:238:0:95:BFFB>9>B)6((4(-64-44:4A0,4((####
@M06045:235:000000000-JCY5N:1:1101:28553:9833 2:N:0:CTCAGA
ATATGTGCTGCGTTCTTCATCGATGCCAGAACCAAGAGATCCGTTGTTGAAAGTTTTGACTTATTTAAAAATCATACTCAGAGAGGCCAATGACTGCAATAGTTTGGTAGCGTCCCCCCGGCGGGCGAGCCCGCCGAAGCAACGACGTCCAGGTAACGTTCGCGATGGTTTAAGGGAGTTTTTACACTCTTTAATGATCCCTCCGCTGGTTCACCAACGGAGACCTTGTTACGACTTTTACTTCCTCTAAATGACCAAGTCGTTACCAAAGATCGGAAGAGCGTCGTGTAGGGAAAGGGTC
+
CGGGGGGGGGGGGGGGGGGGGGGGGGGGGGGGGGGGGGGGGGGGGGGFGGGGGFGGGGGGGGGGGGGGGGGGGGGGGGGGGGGGGGGGGGGGGGGGGGGGGGGGGGGGGGGGGGGGGGGGGGGGGGGGGGFFGGGGGGGGGGGGGGGGGGGGGGFGGGGGGGGGGGGGGGGGGGGGGGEC@EGGGGGGGGGGGGGGGCFDGGGDGGGGGGGGGGGFDEDGGGGGGG?F?FBFFFBEG4@FFGGGFGD>FFFG=@DF:FFB9?FBFFFFF>??FFF<1?><??>;BBB0,:AFB7:?(####
@M06045:235:000000000-JCY5N:1:1101:24171:9834 2:N:0:CTCAGA
ATATGTGCTGCGTTCTTCATCGATGCCAGAACCAAGAGATCCGTTGTTGAAAGTTTCGATTTATTTATGGTTTTACTCAGAAGTTACATATAGAAACAGAGTTTAGGGGTCCTCTGGCGGGCCGTCCCGTTTTACCGGGAGCGGGCTGATCCGCCGAGGCAACAAGTAGTATGTTCACAGGGGTTTGGGAGTTGTAAACTCGGTAATGATCCCTCCGCTGGTTCACCAACGGAGACCTTGTTACGACTTTTACTTCCTCTAAATGACCAAGTCGTTAAGCAAGATCGGAAGAGCGTCCGGA
+
CGGGGGGFCEFGGGGGGGFGGGGGGGGGGGGGGGGGGFFGGFGFFGGGGGGGGGGGGGFFG8FGGGGGGGFGGGGGGGGGGGGGGGGGGGGGGGGGGGGFGEEGGFFGEFGFGGGGGGGGGD@EGGGGEFGFEGDFEGGGGGGGGGGGFGGEGGGGGGGGGCEFGE>FFGGGGGGGGGGGGGGCDE5EGGGGFGGFEGGGGEGGGGGGGGG7CFGFGFGGGGGGFGFF5>BBBFEFFFFFFGGFBDGCB?FCFFAF44=44:<>AABFFF0<4:86??4)..((,62:(47?:?>21####
@M06045:235:000000000-JCY5N:1:1101:14399:9851 2:N:0:CTCAGA
ATATGTGCTGCGTTCTTCATCGATGCCAGAACCAAGAGATCCGTTGTTGAAAGTTGTAACTATTATGTTTTTTCAGACGCTGATTTCAATTACAAAGGGTTTAAGTTTGTCCAATCGGCGGGCGGACCCGCCGAGGAAACGAAGGTACTCAAAAGACATGGGTAAGAGATGGTAGGCAAAGCCTACAACTCTAGGTAATGATCCTTCCGCAGGTTCACCTACGGAAACCTTGTTACGACTTTTACTTCCTCTAAATGACCAAGTCGTTATTTTAGATCGGAAGAGCGTCGGGTAGGGACAG
+
CGGGGGGGGGGGGGGGGGGGGGGGGGGGGGGGGGGGGGGGGGGGGGGGGGGGGGGGGGGGGGGGGGGGGGGGGGGGGGGGGGGGGGGGGGGGGGGGGGEFGGGGGGGGGGGGGGGGGGGGGGGGGEGGFGGGGGGGGGGGGCGGGGCFGGGDFGGGGGGGGGGGGGGGGGGGGFFGGGGGGGGGGGGGFFDCGGG9CG?EC++<CGFGGGD<DDFFG4:CGFGGDGFF577AFFF?DFF>:FGGFGGG66@CFF>FBFF?:B0-:?<D>>A9AABFFD6BFF>77:>>B0(-:>F(4####
@M06045:235:000000000-JCY5N:1:1101:22082:9854 2:N:0:CTCAGA
ATATGTGCTGCGTTCTTCATCGATGCCAGAACCAAGAGATCCGTTGTTAAAAGTTTTAATTTATTAATTAAGTTTACTCAGACTGCAAAGTTACGCAAGAGTTTGAAGTGTCCACCCGGAGCCCCCGCCCGAAGGCAGGGTCGCCCCGGAGGCAACAGAGTCGGACAACAAAGGGTTATGAACATCCCGGTGGTTAGACCGGGGTCACTTGTAATGATCCCTCCGCAGGTTCACCTACGGAGACCTTGTTACGACTTTTACTTCCTCTAAATAACCAAGTCGTTAGCATAGATCGGAAAGC
+
CGGGGGGGGGGGGGGGGGGGGGGGGGGGGGGGGGGGGGGGGGGGGGGGGGGGGGGGGGGGGGGGGGGGGGGGGGGGGGGGGGGGGGFGGGGGGGGGGGGGGGGGGGGGGGGGGGGGGGGGGGCFGGGGGGGGGGGGGGGGGGGGGGGGGGGGGGGGGGGGGGGGGGGGGGGGGGGGGGFGGGGGGGFGGGGGGGGGGGGGGGEGEEGGGGGGDCGFFFFGGGGGGGFFFFFFFFFFGFFFFDGG>GGGFFFGFFB:?FFFFFFFF<96=FF<)6?FF:1<B0<FFBFFFFFA)-:?(####
@M06045:235:000000000-JCY5N:1:1101:20661:9862 2:N:0:CTCAGA
ATATGTGCTGCGTTCTTCATCGATGCCAGAACCAAGAGATCCGTTGTTGAAAGTTTTGTGTTTGATTATACAATCACTTGTTTTCGTTCAGACGACACGTTTCGGTACAAGAGTTTGTGTGGTTGGGCCATCGGCGGACGCTCTCCAGGGGCACGAAGGGCCCCCGGCGGCCGGCGTGCGACCAGTTGGTCACGAAACGCGCGGCCGGTCCGCCGAAGCAACGACAAGGTGTGGTAGACACAGGGTTGGGAGGTTCGGGCGCGCGAGGGCGACCCTCAACTCGATAATGATCCTTCCACTG
+
CGGGGGGGGGGGGGGGGGGGGGGGGGGGGGGGGGGGGGGGGGGFGGGGGGGGGGGGGGGGGGGGGGGGGGGGGGGGGGGGGGGGGGGGGGGGGGGGGGGGGGGGGGGGGGGGGGGGGGGGGGGGGGGGGGGGGGGDGGGGGGGGGGGGGGGGGGGGGEGGGGEEGGGGDEGGGGGGGDDEEGGGGFEGFEGGFEGGGGGC8CEGGGGEGGGGGGGFC>GGGGDFCDFFFF?4>B5**98F47DC:47D>>FG:><74@BFFFFFFF9>BE9(((4(-2.14)4:7?:BF><5)):6:####
@M06045:235:000000000-JCY5N:1:1101:27124:9871 2:N:0:CTCAGA
ATATGTGCTGCGTTCTTCATCGATGCGAGAGCCAAGAGATCCGTTGTTGAAAGTTGTATTTTGAATTGTTTATTCATAATATTTTTCAGACAAAGAGTTAAAAAATAAAGGTTGATGTTTGGTCGATCTCCATGAAGAAGATCGACTGACATTGCACACAAGGTGGATATGGATTTAAAAAGTGCCATAAAACACTTATTATGAATGATCCTTCCGCAGGTTCACCTACGGAAACCTTGTTACGACTTTTACTTCCTCTAAATGACCAAGTCGTTAGAGTAGATCGGAAGAGCGTCGCGAC
+
CGGGGGGGGGGGGGGFGGGGGGGGGGGGGGGGGGGGGGGGGGGGGDGGGGGGGFGGGGGGGGGGGDGGGGGGGGGGGGGGGGGGGFGGGGGGGGGGFGGGGFFFGGGGGGGGFGFGGGGGGGGGGGGGGGGGGGGGGGGGGGGGGGGGFGGGGGGGGGGGGFGFGGFGGFGGGFGGGGFEGGGGGGGFFGGGGGGGGGGGGGGGGGGGCFGFGFGEDDGGCFGGGGFFFFDFFEFFGFCFFGGGFGGDFFFGFFFFCFF5@CEEE@@6AFEE6/3=FFFFFFC5?@@DF6@FFF9:(####
@M06045:235:000000000-JCY5N:1:1101:19468:9879 2:N:0:CTCAGA
ATATGTGCTGCGTTCTTCATCGATGCCAGAACCAAGAGATCCGTTGTTGAAAGTTTTGATTTATTTGTTTGTTTTACTCAGAAGTTCCACTAAAAACAGAGTTTAGGGGTCCTCGGGCGGGCCGTCCCTTTTTACGGGGCGCGGGCTGATCCGCCGAGGCAACGTATAGGTATGTTCACAGGGGTTTGGGAGTTGTAAACTCGGTAATGATCCCTCCGCTGGTTCACCAACGGAGACCTTGTTACGACTTTTACTTCCTCTAAATGACCAAGTCGTTACTCCAGATCGGAAGAGCGTAGAA
+
CGGGGGGGGGGGGGGGGGGGGGGGGGGGGGGGGGGGGGGGGGGGGGGGGGGGGGGFGGGGGGGGGGGGGGGGGGGGGGGGGGGGGGGGGGGGGGGGGGGGGGGGGGGGGGGGGGGGGGGGGGGGGGGGGFGGGGGGGGGGGGGGGGGGGGGGGGGGGGGGGGGGGGGGGGGGGGGGGGGGGGGGEGGGGGGGGGGGGFGGGGGGGGGF=F7FGDDFGFGGGGGGGGFFFFF?ED@DGFFFFGF7BDGGFFFGFFFFFFFABF9ABDFFFF<:<AF144:<BB:>FFFF??:BF?BF(####
@M06045:235:000000000-JCY5N:1:1101:22007:9887 2:N:0:CTCAGA
ATATGTGCTGCGTTCTTCATCGATGCGAGAGCCAAGAGATCCGTTGTCAAAAGTTATTAAGTTTAATTAATCAAAGTGATTAACACATACAAAATTAAAAGGAATATATGTTTGTTGACATGTTTGGCAAGCCAACCCAAGATATGATCAAGGGTAGTTCGAATGCGGAAGTTGCCCTCCAATCCGAAGCTCGACTTACCAAAGACAGATAAAGGTGCACAGAAGGTGTCGGTTTGTTTAAACCAAACTTTTTTAATGATCCAACCGCAGGTTCACCTACGGTTACCTTGTTACGACCGCG
+
CGGGGGGGGGGGGGGGGGGGGGGGGGDGGGGGGGGGGGGGGGGGGGGGGGGGGGGGGGGGGGGGGGGGGGGGGGGGGGFGGGGGGGGGGGGGGGGGGGGGGGGGGGGGGGGGGGGGGGGGGFGFGGGGGGGGGGGGGGGGGGGGGGGGGGGGGGDFDGGGGGGGGGGGGGGGGGGGGGGGGGGGGGGGGGD?EGGGGGGGGGGGFGGGFGGGGGGFGFGGGCFFFGFFFFAA?BB>GFFFFGGGFGGGFFFF=DFFFFFFFFE@EFFFF:>?BAFFFFFFFF:?B?>AA4<A<A?F0####
@M06045:235:000000000-JCY5N:1:1101:25076:9893 2:N:0:CTCAGA
ATATGTGCTGCGTTCTTCATCGATGCGAGAGCCAAGAGATCCGTTGCCAAAAGTTGTTTTTGTATTGTTTTATGATACAAAAGGTCAGACATGAGATACAGAAGATAAGATGTTTGTCACAAGTGTTTGACGGCTTGTCCACGACACTCGAGTAAACCCGGATGTTGACAGGTGATTTTTGACGTCACCCCACCGCCAGAGACGAGAACGGTTCACAAAATGGGGATGCTTTAAGCTCACGAAGAGCATTAAGCTGCCAGCTGCCTCTGATTAGAGATGACAACCGCATTTGATCTTCCGA
+
CGGGGGGGGGGGGGGGGGGGGGGGGGGGGGGGGGGGGGGFGGGGGGGGGGFGGGGGGGGGGGGGGGGGGGGGGGGGGGGGGGGGGGGGGGGGGGFFFGGGGGGGGGGGGGGGGGGGGGGGCFFGGGFGGGGGGGGGGGGGFGGGGGG88@?EFFGGGGGGGEGGGGGGGGGGGGGGFFFGEGGGGGDDGFGGGGGEGGGGCFEEC*7:4?D*9CFFGFGC?>**1*.8AFFFFFFA7FA487D58>**2@CGA4:?7)/42:734,8667<4-,:2)62<<26:(--30,-6<4<>D####
@M06045:235:000000000-JCY5N:1:1101:13699:9893 2:N:0:CTCAGA
ATATGTGCTGCGTTCTTCATCGATGCCAGAACCAAGAGATCCGTTGTTGAAGGTTTTGACTTGTTTTTTTTTGTCACTCAGAAGACTCTGGAAAAGTGATTTTTGGGTACTTTCGGCGGCCGTTAGGCGCCCCCCGGGGCCGGCCGCCGAAGCACGTAGAGGTAGGTTCGCAGGGTTTAGAGTAGAAACTCGGTAATGATCCCTCCGCTGGTTCACCAACGGAGACCTTGTTACGACTTTTACTTCCTCTAAATGACCAAGTCGTTACGTGAGATCGGAAGAGCGTCGTGTAGGGAAGGGA
+
CGGGGGGGGGGGGGGGGGGGGGGGGGGGGGGGGGGGGGGGGGGFFGGGGGGGGGGGGGGGGGFGGGGGGGGGGGGGGFGGGGGGGGGGGGGGGGGGGGGGGGGGGGGGGGGGGGGEGGGGGGGGGGGGGGGGGGGGGGGGGGGGGGGGGGGGGGGGGGGBCGCFGGFFGGGEEDGCF5ACCFFGFGGGF+CGGGFGGGGFGGF<=EEGDEDDFC7@C6DGGGC39<>FFF<<*6<:DEEFF:CGFCGCFFFCFF292?4:?BF?BB:DFF:214<<:B4?61:3-41,4:(()3:(,####
@M06045:235:000000000-JCY5N:1:1101:20601:9911 2:N:0:CTCAGA
ATATGTGCTGCGTTCTTCATCGATGCCAGAACCAAGAGATCCGTTGTTGAAAGTTGTAAATGATTTACATTTGTTGTACTGACGCTGATTGCAACTGCATAAAAAAGGTTTATCATGTGGTCCTGGAGGCGGGCGAACCCGCCCAGGAAACAACAAGTGCGCAAAAGACAAGGGTAATAAAATACTCCAGCCTTGCCGCCTGTTGGCGGTGCAGCCTTCATATGTTTATTGTGTAATGATCCCTCCGCAGGTTCACCTACGGAGACCTTGTTACGACGTTTACTTCCTCTAAATGACGCCT
+
CGGGGGGGGGGGGGGGGGGGGGGGGGGGGGGGGGGGGGGGGGGFGGGGGGGGGGGGGGGGGGGGGGGGGGGGGGGGGGGGGGGGGGGGGGGGGGGGGGGGGGGGGGGGGGFGGGGGGGGGGGGGGGGGGGGGGGGGGGEGGDGGGGFGGGGGGGGGDGGGGGGGGGGGGGFGGGGGGGGFGGGGGGGGGGGGGGDFFGGGGGGGGGGGGGGGGGGFGFGGGGGGFGFFFFB<FFFFGFFFFGGGFDGGDEFGFFFFFFF:6?:6;B?:BF4<:<:?1(4<::A9A<7<>><AAFAD2####
@M06045:235:000000000-JCY5N:1:1101:2575:9938 2:N:0:CTCAGA
ATATGTGCCTGCGTTCTTCATCGATGCCAGAACCAAGAGATCCGTTGTTGAAAGTTTTGACTTATTTAAAAATCATACTCAGAGAGGCCAATGACTGCAATAGTTTGGTAGCGTCCCCCCGGCGGGCGAGCCCGCCGAAGCAACGACGTCCAGGTAACGTTCGCGATGGGTTAAGGGAGTTTTTACACTCTTTAATGATCCCTCCGCTGGTTCACCAACGGAGACCTTGTTACGACTTTTACTTCCTCTAAATGACCAAGTCGTTACCGTAGATCGGAAGCGCGTCGTGTAGGGAAAATAC
+
CGGGGGFGGFGGEFFGGGGGGGGGGGGGGGGGGGGGFGGGGDGEDFGGGGGGGGGGGGGGGGGGGAFGGGGGGGGGGGGGGGCGGGGEFGGFGGG9EFFFEFCGEFFCGGGGGGG>BFDGGGGGGGDGGGDEFEDCEEGEGGGGGGE:EGC8FGGGGGGGGFEECC85C*?>BFGFGFGEFC;CCEGG>CGGCGEGDFGGGGGGGGGGGGGGCFD4C@DCGD<<FGFFB9ADFFFEDBFFFCFDFGCCFFFGF446:?FBF<61188=>>:44<<(40<>,((6(32(-42>B?:?:####
@M06045:235:000000000-JCY5N:1:1101:5987:9939 2:N:0:CTCAGA
ATATGTGCTGCGTTCTTCATCGATGCCAGAACCAAGAGATCCGTTGTTGAAAGTTTTGATTTATTTGTTTGTTTTACTCAGAAGTTCCACTAAAAACAGAGTTTAGGGTCCTCGGGCGGGCCGTCCCTTTTTACAGGACGCGGGCTGATCCGCCGAGGCAACGTATAGGTATGTTCACAGGGGTTTGGGAGTTGTAAACTCGGTAATGATCCCTCCGCTGGTTCACCAACGGAGACCTTGTTACGACTTTTACTTCCTCTAAATGACCAAGTCGTTATCATAGATCGGAAGAGCGTGGCGT
+
CDGFGFGGGGGGEGGGGGFGGGGGGGGFGGGGGGGGGGGGGFFDEFFFGGGGGFFFGFEFGGGGGFFGG8FCEFGGGGGGGGGGGGGFFGFGGGGGGGGGGD<FFGGGGGGGGGGGGGGGGDFFFEEGGF9FGGGGGGGGGGGGGDGGGG;DGGGGGGGGGGG:CCFGGGGFGFCCFGGFGGG=E*=EGFGC6F9BFFFFFCEGFE7CD?CGGGGFGECDGG=C:7B?5)46BEE>C:6@=*:C@FDCE?=F?4<F<47)<264<AA)<@BA9::02(4446<<4:1::117?:>9(####
@M06045:235:000000000-JCY5N:1:1101:14672:9950 2:N:0:CTCAGA
ATATGTGCTGCGTTCTTCATCGATGCCAGAACCAAGAGATCCGTTGTTAAAAGTTTTGACTTGTTTTTTGTTTTGAATCAGAACGTGCAGTACGCTTTTTCAAATTTAGAGTTTGGCGCGGCCGGCGGGGACGGGGACGGGGACGGCGGCCCGGTGCGGGGCGCGCCGACCCAGACCCCGCCTCCCCGCCGAGGCAACGCGGGGCAAGAGGTAAGGTTCACAAAGGGTCTTGAAGGGTAAATTCCGTAATGAACCCCCCGCTGGTTCACCAACGGGAAACTTGTTAAGGTCTTTCCTTGCG
+
CFGGGGGGGADF@BCGGGGGGFFGEEGGGFFFGFFGGGFGCFFCFGGFFFFGEGCE<EEGGGGGGGF@FGGEDCFGGFGFGCEGGFGGGFFGGGG:FFFGFFFGGGGG9DEGGGCEA4C7:FE:CEC:FGDBFGGGGGGGGB8BEDGED>>*:CC5**/:E58E8?C88EC*;8**C8?**?*;CEG5::821*8***/*****2*/1**1270*/;4*007C*9*58)8))/01)*00)**22*2*/>:=***45()7190,337.*9976:((((((,6<A)6.).))).6)).)####
@M06045:235:000000000-JCY5N:1:1101:24792:9954 2:N:0:CTCAGA
ATATGTGCTGCGTTCTTCATCGATGCCAGAACCAAGAGATCCGTTGTTGAAAGTTTTGTTCATTTGTGGAAGACTCAGATGGTACTAAAACGGCTAGAGTTTTTGGTTGGCCAGCGGCAGGCACCCCCCGCGAGGGGGGGCGAGGCCCTGTCCCACAGGGCTGCCTGCCGAAGCACGGTGGACGGGTAGGTAAACAATGGGTTGGGAGTGGTGACACTCTCGTAATGAGCCCTCCGCCTGTTCACCAACGGAGACCTTGTTACGACTTGTACTTCCTCTAAATTACCAAGTCGTTACTTGC
+
CGGGGGGGGGGGGGGGGGGGGGGGGGGGGGGGGGGGGGGEFGGGGGGGGGGGGGGGGGGGGGGGGGGGGGGGGGFGGGGGGGGGGGGGGGGGEGGGGGGEFGFGCGGGDGFGGFC:FE7CGBE=FGDGGGGEGGG7FCED5CEED5EECE8<CGGFDDGGGC5?FC7/C8:5:C:EEG;*:*<EGG:EEG7<<CF78+:@F8CCEC5=DFGG32*9C6C*99CDFG?F*7:?F5@:*))0/:*2900DDB@*0.8>5**.6-<63((0*1)6<>A<4)).)..))).6:1))-,86(####
@M06045:235:000000000-JCY5N:1:1101:9009:9964 2:N:0:CTCAGA
ATATGTGCTGCGTTCTTCATCGATGCCAGAACCAAGAGATCCGTTGTTGAAAGTTTTTTTTCATTACATCCGTGGACTCAGACGACGGGTTTATTAAGAATTTAAGGGGGCTACTGGCGGGCACGGGCCCAAAGCGGTGAGCTTCCGGCGGCCTCTCATCGAGGCGGGCCCGCCAAAGCAACAAGGTCACAAAAACACAGGGTGGGAGGTCGGGCCTGAGAGACCCTCACTCGGTAATGATCCTTCCGCAGGTTCACCTACGGAAACCTTGTTACGACTTTTACTTCCTTTAAATGAGATC
+
CGGGGGGGGGGGGGGGGGGGGGGGGGGGGGGGGGGGGGGGGGGDFGGGGFGGGGGGGGGGGGGGGGGGGGGGGGGGGGGGGGGGGGGGGGGGFGGGGGGGGGGGGGGGDGGDGGGGGGGGGGGEGGGGGGGGGGGGGGGGGGGGGGGGGDGGGGGGGC7F8CFGGGEGGGGGCEGGFCFFC=CFFGGGGGGGGGGGGGGFGEGGGGGGGEGGCDDFGFD<FGGGGG?FF>>AFBEFGB*0/:FFFGC5>3>D)9>FFFF?>FFB<FFF@FA<AA<(,(4:AA<AFF<DA).-444)-####
@M06045:235:000000000-JCY5N:1:1101:18669:9970 2:N:0:CTCAGA
ATATGTGCTGCGTTCTTCATCGATGCCAGAACCAAGAGATCCGTTGTTGAAAGTTTTGACTTATTCAGTACAGAAGACTCAGAGAGGCCATACAATGCAATAGTTTGGTTTACCTCCGGCGGGCGCCCGCGAGGGCCGAGGGGCGCCGGGCAGGACCCGGGCCGCCCGCCGAAGCAACGGTAAAGGTAACGTTCACAATGGTTTGGGAGTCTCGCAACTCTGTAATGATCCCTCCGCTGGTTCACCAACGGAGACCTTGTTACGACTTTTACTTCCTCTAAATGACCAAGTCGTTATTACA
+
CGGGGGGGGGGGGGGGGGGGGFGGGGGGGGGGGGGGGGGGGGGGGGGGGGGGGGGGGGFGGGGGGGGGGGGGGGGGGGGGGGFGFGGGGGGGGGGGGGGGGGGFFGGGGGGGGGGGGGGEGDEGGGFEGG@EGGGGGGGGGGGGDGGGCEGGGGGGGGGGEGGGGGGCEGGGGGGGGGGGGGGGGGGCFFGGGGGGFGFGGEFGGGGGGGF7CFG>GDFGGGGGGGFFFFFFFFFFG5@@FF::FGGGEFFG>:<F>FFFFAF<4>FFFF9AA><A)44<AAAFBFF0:044((4:,####
@M06045:235:000000000-JCY5N:1:1101:9432:9984 2:N:0:CTCAGA
ATATGTGCTGCGTTCTTCATCGATGCTGGAGCCAAGAGATCCGTTGTTGAAAGTTTTAACAGTTCGCTTAGAACACTCAGAAGTATCGTCGGGTTCGAACAGAGATTCTGATAATGCCGGCGGGCACGCCCCGAGAGGCGCGCCGCCGAAGCAACAGGTATGAAGGTTCACAAAGGGTTATGAGTTATAGTACTCGGTAATGATCCCTCCGCTGGTTCACCAACGGAGACCTTGTTACGACTTTTACGTCCTCTAAATGACCAAGTCGTTACCGAAGATCGGAAGAGCGTCGTGTAGGGGC
+
CGGGGGGGGGGGGGGGGGGGGGGGGGGGGGGGGGGGGGGGGGGGGGGGGGGGGGGGGGGGGGFFFGGDGGGGFGGGGGGGGGGGGGGGGGGGGGGGGGGGGGGGGGGGGGGGGGGGGGFEEGDGGEGGGGGGGGGGGGGEEGGGGGGGGDEGGGGGGGGGGGCFEFGGGGGGFFGGGGGFFGFGGGG9CFGGGGGGGGFGGGGFGGGGGGGG<DDFFF=7DFGDDD>3>F6:4@F@:=:.57DCFFG*87BCB77FFFFF<:7B<9ABFF:(64,(44))-(--((4,4(24-4:<4####
@M06045:235:000000000-JCY5N:1:1101:16948:9988 2:N:0:CTCAGA
ATATGTGCTGCGTTCTTCATCGATGCCAGAACCAAGAGATCCGTTGTTGAAAGTTGTAAATAATTAGATTATTTTCAGACGCTGATTGCAATTACAAAAAAGGTTTTGGTTTGTCCAATCGGCAGCTTGCGCCACCGAGGAAACAAGAGTACGCAAAAGACATGGGTGTAGACGAGAGCTTTACAGCCCCCGACTTGACTTTTGATAATGATCCTTCCGCAGGTTCACCTACGGAAACCTTGTTACGACTTTTACTTCCTCTAAATGACCAAGTCGTTATTCGAGATCGGAAGAGCGCGAC
+
CGGGGGGGGGGGFGEGGGGGGGGGFGGCGGGDEFGGGGGGGGGFGGGGGGGGGGGGGFGFGGGGGGGGGGGGGGGGGGGGGGGGEFGGGGGGGGFFGCFGGGGFGGGGGGFDCGFGGGGGGDEGGGGGFGG>BFGGGCFGGGFGGGG?EGGFGGGGGGGGGGFGFGGGGGDGGGGGGGGGGFGGFGGCCEC5**;BEFFFGGFDGGGDFFGGGGGFGFGCDGGFGG66A=@1)8>BGFFAFCFC7@DCB>>>F?>@6@?5<AFFA9>FFFFB1<<<4138A4(63::<60??,.,4(####
@M06045:235:000000000-JCY5N:1:1101:15146:10001 2:N:0:CTCAGA
ATATGTGCTGCGTTCTTCATCGATGCCAGAACCAAGAGATCCGTTGTTGAAAGTTTTGTTTTTGATTGTACTCATCACAAACGTGTTTTCAGACGACACTGGTTTCGGGGTCAAGAAGTTTTTGGAGTTGGGCCATCGGCGGACGCGCTCCACGGGCGACAGGGCCCCCGGCGGTCGAAACCAGTGGGTCAGCAACCGGTCCGCCGAAGCAACGACAAGGTACAGTAGACACAGGGTTGGGAGGTCGGCGGACGGAACACCCTCAACCGGTAATGATCCTTCCGCAGGTTCACCTACTTCA
+
CGDFCEGGC<<@FGGGGGGFFGGFGEDGFCF@CFFC@FECFEFGGGFG?<CEEGGGGEGAFG?C@FFFFGFGEFGGGGG9F8FE@FFGGFGGCCCFEBFFF8E<=EF7C@CFGGGFFGE5EBFGCGGC8EFGGDE8FB@FEGEGEGGECE6B,3>E*>8>>CEE:E*C8BGCC*33CEF58:8*<+;>EF8>C?FGGGG5CCEEGEGCDCC<795:35949*:>C>?F*9<7)54<95)775CG>*/9))))8)2)(77:?2--()()))-(-6-).-.:4)4((1(3:<<)).3(4####
@M06045:235:000000000-JCY5N:1:1101:24696:10007 2:N:0:CTCAGA
ATATGTGCTGCGTTCTTCATCGATGCCAGAACCAAGAGATCCGTTGTTGAAAGTTGTAACTATTATGTTTTTTCAGACGCTGATTTCAATTACAAAGGGTTTAAGTTTGTCCAATCGGCGGGCGGACCCGCCGAGGAAACGAAGGTACTCAAAAGACATGGGTAAGAGATGGTAGGCAAAGCCTACAACTCTAGGTAATGATCCTTCCGCAGGTTCACCTACGGAAACCTTGTTACGACTTTTACTTCCTCTAAATGACCAAGTCGTTACCACAGATCGGAAGAGCGTCGGGTAGGGGGAC
+
CGGGGGGGGGGGFGGGGGGGGGGGGGGGGGGGGGGGGGGGGGGGGGGGGGGGGGGGGGGGDGGGGGGGGGGGGGGGGGGGGGGGGGGGGGGGGGGGGGGGGGGGGFGGGGGGGGGGDEGGGGGCGGGGGGGGGGDGGGGGGCEDEEGCEGFGGFGGGGGGGGGGFGGGGEGGFGFGGGGGGGGFFGGGGGGFFFCCFGGGGGCFGGGGDGGGGGGFGFGGGGGGDDEFF<AAFFBFDF>5DGGGFDGGFF@CFFBFBFBFB:6<284>FEFFBB6(4?FFFFB077>FFF(3<9(4:####
@M06045:235:000000000-JCY5N:1:1101:23991:10034 2:N:0:CTCAGA
ATATGTGCTGCGTTCTTCATCGATGCCAGAACCAAGAGATCCGTTGTTGAAAGTTTTGATGCGTTTTTTTATTTCGCTGTACTCAGATAATGCCGCCGGGGGTCGCCCGGGATTCACTGAAAGGGTTTGGTTGGTCCCCCGGCGGGCGCCTGGTTCCGGGCCCGAGGGCGCCGGGGCGGTACCGCCGAAGCAACGTCTAGGTATGGTTCACATTGGGTTTGGGAGTTGTAAACTCGGTAATGATCCCTCCGCTGGTTCACCAACGGAGACCTTGTTACGACTTTTCCTTCCCCTAAACGCG
+
CGGGGGGGGGGGFGGGGGGGGGGGGGGGGGGGGGGGEGCFGGGFDGGGGCGGGGGGGGGGGGGGGGGGGGGGGGGGGGGGFGGGGGGGGGGGGGGGGGGGGGGGGGGGGGGGEGFFFFGGGCFCEGGGGGGGGGGGGGGGGGGGGGEEGGGGGGGGGEGGGGGGEGGGGEGGCEEEGGGGEEFEEEGG>ECFCGGFG>8E6CF766CCGGGGGGGFC)7*5>DFDGFF@@AFF*9>37@BF7D7@GG477@D)70049*6<3:BBF63)04274)6-:262??A5)-6)6(((.1.)####
@M06045:235:000000000-JCY5N:1:1101:10962:10058 2:N:0:CTCAGA
ATATGTGCTGCGTTCTTCATCGATGCCAGAACCAAGAGATCCGTTGTTGAAAGTTTTGACTTATTCAGTACAGAAGACTCAGAGAGGCCATACAATGCAATAGTTTGGTTTACCTCCGGCGGGCGCCCGCGAGGGCCGAGGGGCGCCGGGCAGGACCCGGGCCGCCCGCCGAAGCAACGGTAAAGGTAACGTTCACAATGGTTTGGGAGTTTTGCAACTCTGTAATGATCCCTCCGCTGGTTCACCAACGGAGACCTTGTTACGACTTTTACTTCCTCTAAATGACCAAGTCGTTACCAAA
+
CGGGGGGGGGGGGGGGGGGGGGGGGGGGGGGGGGGGGGGGGGGGGGGGGGGGGGGGGGGGGGGGGGGGGGGGGGGGGGGGGGGGGGGGGGGGGGGGGGGGGGGGGGGGGGGGGGGGGGGGGGGGGGGGGGEGGGGGGGGGGGGGGGGGGGGGGGGGGGGGGGGGGGGGGGGGGGGGGGGGGGGGGGGGGGGFGGGGGGDGGFGFGGGGGEFGGGGFGFFGGGGGGGFFFFFFFFD@GF>>0CDGFGGGFFFG:DFF7FFFFFF??;?FFFAFFFF>FFFFFFA>A>7>1:ADFBB?6####
@M06045:235:000000000-JCY5N:1:1101:14147:10062 2:N:0:CTCAGA
ATATGTGCTGCGTTCTTCATCGATGCCAGAACCAAGAGATCCGTTGTTGAAAGTTTTGACTTATTCAGTACAGAAGACTCAGAGAGGCCATACAATGCAATAGCTTGGTTTTCCTCCGGCGGGCGCCCGCGAGGGCCGAGGGGCGCCGGGAAGGACCCGGGCCGCCCGCCGAAGCAACGGTTTAGGTAACGTTCACAATGGTTTGGGAGTTTTGCAACTCTGTAATGATCCCTCCGCTGGTTCACCAACGGAGACCTTGTTACGCCTTTTACTTCCTCTAAATGACCAAGTCGTTATACGA
+
CFGFGGGGGGGGGGGGGGGGGGGGGGGGGGGGGGGGGGGGGGGDFGGGGGFGGGGGGGGGGGGGGGGGGGGGGGGGGGGGCFGGGCEGGGGGGGGGGGFFGGFGCFGGGGGGGGGGGGGEFFGGGGGGGGEFGGGGGGGGGGGGGGGGECC@CGGG=8=E>EGEG8CGGGGGGGDGGGGE:AECCGGGGCE6EGFGCCDGGGGGG=5EGEGGGGFFF?4F>FDF>DF49F<7@FDFGFFE@>>C?FG4:D@D)52).9@ABF24(((79FFBF9B2).:>2)69A2>0((..823,(####
@M06045:235:000000000-JCY5N:1:1101:10626:10076 2:N:0:CTCAGA
ATATGTGCTGCGTTCTTCATCGATGCGAGAGCCAAGAGATCCGTTGTTGAAAGTTGTCTTTATCATAAGAATAAAAAAAATACATTCAATGACTATTGTGTGTGTGTGTAAAAAAACGTAGTAGACTGCTTCAACAGAGTACGAGAGCGCAAACTTTCATATCTCCGTATCCACATAGATCTGTTACAGAAGGTGCACAGGTGTAAGTGGATTGAAGGTGTGGCGTGCACATACTAGAAACGCTAGTCAGCAACAGCCACCAATCATTAATGATCCTTCCGCAGGTTCACCTACGGAGTAT
+
CGGGGGGGGGGGGGGGGGGGGGGGGGGGGGGGGGGGG8FGGGGGGGGGGGGGGGGGGGGGGGGGGGGGGGGGGGGGGGGGGGGGGGGGGGGGGGGGGGGGGGGGGGGGGGGGGGGGGGGGGGGFGGGGGGGGGGGGGGGGGGGGGGGGGGGGGGFGGGGGGGF9EFCGGGGGGGG8EFGGGGGGGGGGGGGGGGCGGGGGGGGGGGGGGGGGGFGFGFGGGGGGGGFFFFFEFF6C@BFFFFDGFGGGCFFGFA@F@AFF@FFF@@EFFFAFFFFFFFA:?B01;:7ADFF>7>:?(####
@M06045:235:000000000-JCY5N:1:1101:4292:10091 2:N:0:CTCAGA
ATATGTGCTGCGTTCTTCATCGATGCCAGAACCAAGAGATCCGTTGTTGAAAGTTTTGACTTATTCAGTACAGAAGACTCAGAGAGGCCATTAATGCAATAGTTTGGTTTACCTCCGGCGGGCGCCCGCGAGGGCCGGGGGGCGCCGGGAAGGACCCGGGCCGCCCGCCGAAGCAACGGTTTAGGTAACGTTCACAATGGTTTAGGGAGTTTTGCAACTCTGTAATGATCCCTCCGCTGGTTCACCAACGGCGACCTTGTTACGACTTTTACTTCCTCTAAATGACCAAGTCGGTATTGGC
+
CGGGGFAFFGGGGGGGGGGGFGGGGGFCGCFGGGFGFDFGGFG@FFGGGFEFGGGGGFGGFFGGGGAEGGDFGGGGGGCGFGEEAFGGG?FGGGGEFFGGFFGGGGEFGGGGGGGGGGGGGGGGGCFCGC7>+>FGGCEDGGGGGCCEGGEGGGGC=EECGCGG5EEGGGCCEGFCCGGEEG+<CEEF?C8EFFG7AEEFFGEF9C5CD55>D4FFFFGGGGGG*:666@<??>EFD5>DF>FGFD*CE)))074<9?FD4<4:69?@BF9ABB)56<<<>4>24..:1:2)((-3-####
@M06045:235:000000000-JCY5N:1:1101:22527:10112 2:N:0:CTCAGA
ATATGTGCTGCGTTCTTCATCGATGCCAGAACCAAGAGATCCGTTGTTGAAAGTTGTAACTATTAAAGTTTTTCAGACGCTGATTGCAACTGCAATGGGTTTAAATTGTCCAATCGGCGGGCGAACCCGCCGAGGAAACGTAAGTACTCAAAAAACATGGGTAAGAGACAGCAGGACAAAGCCTACAATACTCTAGGTAATGATCCTTCCGCAGGTTCACCTACGGAAACCTTGTTACGACTTTTACTTCCTCTAAATGACCAAGTCGTTACTAGAGATCGGAAGAGCGTCGTGTAGGGGT
+
CGGGGGGGGGGGGGGGGGGGGGGGGGGGGGGGGGGGGGGGGGGGGGGGDFGGGCFGGGGGGGGGGGGGGGGGGGGGGGGGGGGGGGGGGGGGGC:CAACFGGGGGGGGGGFGGGGFGDGGGGGGGFGGGDFGGGGFGGGFFGGGCFGGFGGGGGGEGCFGGGFGFF:EFFGGGGGGGGGGGGGGGCGGCE8??+ACFGGGFFCEE?EGFCDDGGG=FFGGGG44CGEFFFFFFF6@C7><)/9>?GDCF?F7=FFFFF=AFF??(.:D:D6?A4A<<A<>BF??9(48;>?>03(4)####
@M06045:235:000000000-JCY5N:1:1101:27358:10116 2:N:0:CTCAGA
ATATGTGCTGCGTTCTTCATCGATGCCAGAACCAAGAGATCCGTTGTTGAAAGTTTTGACTTATTCAGTACAGAAGACTCAGAGAGGCCATAAATTATCAAGAGTTTGGTGACCTCCGGCGGGCGCCCGCGGTGGGGCCCAGGGGCGCCCGGGGGGTAAACCCCGGGGCCGCCCGCCGAAGCAACGGTTTAGGTAACGTTCACAATGGTTTAGGGAGTTTTGCAACTCTGTAATGATCCCTCCGCTGGTTCACCAACGGAGACCTTGTTACGACTTTTACTTCCTCTAAATGACCAAAGAC
+
CGGGGGGGGGGGEGGGGGGGGGGDGGGGGGGGGGGGGGGGGGGGGGGFGGGGGGGGGGGGGGGGGGGGGGGGGGGGGGGGGGGGGGGGGGGGGGGGGGGGGGGGGGGGGGGGGGGGGGCGGEFDGGBFGGGGGDFDEGGGGGGCGGGGGGGECGGGGG6EFFDGGGGGGGEEGGEGEGGGGEGGGGDC88FGGGFFGGGGGGGGF7FGFGGGGFGFG7DDGGGFGGFFF?A>BFFFGFFFFGGGFGDGFFFGFFFFFFBFFFFFFFFF??41,4?FF<<B9>2>AFFAF<ADFB??<####
@M06045:235:000000000-JCY5N:1:1101:16138:10125 2:N:0:CTCAGA
ATATGTGCTGCGTTCTTCATCGATGCGAGAGCCAAGAGATCCGTTGTTGAAAGTTTTGACTTGTTTATCAAGATTAATCAGATCGTACAGTCCGCTTTGCAAATTAAGAGTAAGGCGCGGCCGGCGGGGGCCCGGGAGGGGGGAGCGGCGCCGGAGCGCAGCCCACCCCCCCGCGGACCTCACCGCCGAGGCAACGCGCGGCAATGGGGTAGTGTTCACAAATGGGTATGAAGAGTAACTTCGATAATGATCCCTCCGCTGGTTCACCAACGGAGACCTTGTTACGACTTTTACTTCTGGT
+
CGGGGGGGGGGGEGGGGGGGGGGGGGGGGGGGGGGGGGGGGGGGGGGGGGGGGGGGGGGGGGGGGGGGGGGGGGGGGGGGGGGGGGGGGGGGGGGGGGGGGGGGCFGGGGGGGGGGGGGEGGGGEGDEGGGGGGGGGGGGGGGGGGGGGG>EEGGGGGGGGGGCCGGGGGGGGEGGEGGGG6EGEGGDCEEE5>FEDGGGGD=5<<FGDCDD7>CFGFFGG4*09C<@FFFFBFFFGF?B87DGFDD7FF7:@@24(7<(4(()-6)96F(8>?06?BB))6)64?191?AA23<A)####
@M06045:235:000000000-JCY5N:1:1101:20161:10126 2:N:0:CTCAGA
ATATGTGCTGCGTTCTTCATCGATGCCAGAACCAAGAGATCCGTTGTTGAAAGTTTTGATTATTTGTTTAATCCACTCAGAAATTCTCAATAATACAAGAGTTTCGGTCCTCTGGCGGGCGCCTGACTCCGGGGCGCAACTGAATGGCACCCGGGGCGATCCCGCCGAAGCAACAAAAGGTATGTTCACATGGGTTTGGGAGTTGTTTAGAACTCGATAATGATCCCTCCGCTGGTTCACCAACGGAGACCTTGTTACGACTTTTACTTCCTCTAAATGACCAAGTCGTTAAGTGAGTATG
+
CGGGGGGGGGGGGGGGGGGGGGGGGGGGGGGGGGGGGGGGGGGGGGGGGGGFGGGGGGGGGGGGGGGGGGGGGGGGGGGGGGGGGGGGGGGGGGGGGGGGFFGGGFEFEGGGGGGGGGGGGGGGGGGGGGGGGGGDGGGGGGGGGG?FGGFGGGGGGGDGGGGGGGGGGGGGGGGGGGGGGGGGGGGGGGGGGGGGGGGGGGGGGGGFGGGGGCGFGFGGGGGFGGFFFFFF@3BFGFFFFGGGFGGG@FFFFFFFBF::>0?2<<BFF=A<::ADAF<B>:>??F<60201:<AF4####
@M06045:235:000000000-JCY5N:1:1101:25377:10157 2:N:0:CTCAGA
ATATGTGCTGCGTTCTTCATCGATGCCAGAACCAAGAGATCCGTTGTTGAAAGTTTTGTTTCTTGTAATTATACAAAAGGTCGATTTAGACATCACGGTTTGGTACAAGAGTTTTGGAGATTGGGCCGTCGGCGGGCGCTCTCCAGAGGGGCGGTTGCACCCTCCGGCGGTCTGGGAAGACCGTCCCGCCGAAGCAACAATTGGTTTGATTAGACACGGTGTTGGGAGGTCGGGCCGTGGAAGACCCTAACTCGGTAATGATCCCTCCGCAGGTTCACCTACGGAGACCTTGTTACGTATG
+
CGGGGGGGGGGGGGGGGGGGGGGGGGGGGGGGGGGGGGGGGGGFGGGGGGGGGGGGGGGGGGGGGGGGGGGGGGGGGGGGGFGGGGGGGGGGGGGGGGGGGGGGGGGFGGGGFFGCGGGGGGGGGGGCFGGGGGEFDGGGGGGGGGGGGGGGGGGGGGGGGGGGDGGGGGGGGGGGC+ACFFGGGGGGDGG>EGGGGGGGGFFGGGGGGGGGGGGFFEGGGGG<F<:DFF01>BE)9BFFF6C9@5CGFFFF4547476<>>2:48<DEFFF>FF746)53::?2((86)49<>94(####
@M06045:235:000000000-JCY5N:1:1101:6898:10162 2:N:0:CTCAGA
ATATGTGCTGCGTTCTTCATCGATGCGAGAACCAAGAGATCCGTTGTTGAAAGTTTTGATTTATTTATGGTTTTACTCAGAAGTTACATATAGAAACAGAGTTTAGGGGTCCTCTGGCGGGCCGTCCCGTTTTACCGGGAGCGGGCTGATCCGCCGAGGCAACAAGTGGTATGTTCACAGGGGTTTGGGAGTTGTAAACTCGGTAATGATCCCTCCGCTGGCTCACCAACGGAGACCTTGTTACGACTTTTACTTCCTCTAAATGACAAAGTCGTTACCCAAGATCGGAAGAGCGTCGCAG
+
CGGGGGGGGGGGGGGGGGGGGGGGGGGGGGGGGGGGGGGGGGGGGGGGGGFGGGGGGFGGGGGGGGGGGGGGGGGGGGGGGGGGGGGGGGGGGGGGGGGGGGGGGGCGGGGGGGGGGGGGGGGGGGGGGGFGGGGGGGGGGGGGGGGGGGGGGGGGGGGGGGGGGGFGGGGGGFGGGGGGGGGGCGGGGGGEGEGGGGGFFEGGGGECCFD:9>CEGFGGGDCFFFFFFFF>FFFFG4FFFGFGFGGGFFFGF?AF7@F2<A)69:A*/54<>33:<F90<66(,)48??F7074(,####
@M06045:235:000000000-JCY5N:1:1101:22917:10164 2:N:0:CTCAGA
ATATGTGCTGCGTTCTTCATCGATGCGAGAGCCAAGAGATCCGTTGTTGAAAGTTGTATTTTGAATTGTTTATTCATAATATTTTTCAGACAAAGAGTTAAAAAATAAAGGTTGATGTTTGGTCGATCTCCATGAAGAAGATCGACTGACATTGCACACAAGGTGGATATGGATTTAAAAAGTGCCATAAAACACTTATTATGAATGATCCTTCCGCAGGTTCACCTACGGAAACCTTGTTACGACTTTTACTTCCTCTAAATGACCAAGTCGTTAAAGCAGATCGGAAGAGCGTCGCAGT
+
CGGGGGGGGGGGGGGGGGGGGGGGGGGGGGGGGGGGGGGGGGGGGGGGGGGGGGGGGGGGGGGGGGGGGGGGGGGGGGGGGGGGGGGGGGGGGGGGGGGGGGGGGGGGGGGGGGGGGGGGGGGGGGGGGGGGGGGGGGGGGGGGGGGGGGGGGGGGGGGGGGGGGGGGGGGGGGGGGGGGGGGGGGGGGGGGGGGGGGGGGGGGGGGGGGGGGF6ADDGGGGGGGGFFFFFFFFFFGFFFFGGGFGGGFFFGFFEFFFFFFEFFFEEFFFFFFFFF@FFFFDDEFFD?DFF@F;9B0####
@M06045:235:000000000-JCY5N:1:1101:23539:10168 2:N:0:CTCAGA
ATATGTGCTGCGTTCTTCATCGATGCCAGAACCAAGAGATCCGTTGCTGAAAGTTTTTATTTATTTTTGTTTGATACTCAGAAATTCATGTAAATTCAAGAATATAGGCCTTCGGCGGCCGGTGAGGACCGCCGAAGCAACAGGTATGTTCACAAAGGTTAGGGAGTTTACACTCTATAATGATCCCTCCGCTGGTTCACCAACGGAGACCTTGTTACGACTTTTACTTCCTCTAAATGACCAAGTCGTTATTCGAGATCGGAAGAGCGTCGTGAGGGAAAGAGTGTAGATCTCGGTCCCG
+
CGGGGGGGGGGGGGGGGGGGGGGGGGGGGGGGGGGGGGGGGGGGGGGGGGGFGGGGGGGGGGGGGGGGGGGGGGGGGGGGGGGGGGGGGGGGGGGGGGGGGGGGGGGGGGGGGGFGGGGGGGGGGGGGGGGGGGGGGGGGGGGGGGGGGGGGGGG?EGFGGCGGGGDEFGGGGGGGGGGGGGGGGGGGGGGGEGGFFGGGGGGGGGGGGGGGGGGFGFGGDGGGGGFFFFAFFFFFGFFFFGGGFCFGFFFGFFFFFF><BFBFF??FFFFFBBBFFFFB??71).6BA9>DF20:(####
@M06045:235:000000000-JCY5N:1:1101:11057:10169 2:N:0:CTCAGA
ATATGTGCTGCGTTCTTCATCGATGCGAGAGCCAAGAGATCCGTTGTTGAAAGTTTTGTTTTGTTATGATATATGACGTTCATTACACCATGTTTGTAAAATAGCCCCGAAGGGCACGGTTCACAGAGGTTTGGAATAGTTATAAGCCCGTGAGGGCGTTCACTAATGATCCTTCCGCAGGTTCACCTACGGAAACCTTGTTACGACTTTTACTTCCTCTAAATGACCAAGTCGTTAATTCAGATCGGAAGAGCGTCGTGTAGGGAAAGAGTGTAGATCTCGGTGGTCGCCGTACCAGACG
+
CGGGGGGGGGGGGGGGGGGGGGGGGGGGGGGGGGGGGGFFGGGFFFGGGGGGFGGGGGGGGGGGGGGGGFFGGGGGGGGGGGGGGGGGGGGGGGGGGGGGGGGGGGGGGGGGGGDGGGGGGGGGGGGGGGGGGCGGFGGGGGGGGGGFGGGGGGGGGGGGGGGGGGGGGGGGGGGGGGGGCFGGGGGGGGGGGGGCFFGGGGGGGGGGGGGGCCFF>AC7DDGGGGFFFFD=FF>DGFFFFGGGFGGDBD)>FFFBDFD<<<A<?<?>F??<A4<44949A?F?(1-)(-3930(,.####
@M06045:235:000000000-JCY5N:1:1101:20321:10175 2:N:0:CTCAGA
ATATGTGCTGCGTTCTTCATCGATGCGAGAGCCAAGAGATCCGTTGTTGAAAGTTGTATTTGAATTGTTTATTCATAATAGTTTTCAGACAGACAGTTAAAAAATAAGTTGATGTTTGGCCGCTTTCATAAAGAAAACGGCTGACATTGCACACAAGGTGGATATGGATTTAAGAAGTGCCATAAACACTTATTATGAATGATCCTTCCGCAGGTTCACCTACGGAAACCTTGTTACGACTCTTACTTCCTCTAAATGACCAAGTCGTTAGCCGAGATCGGAAGAGCGTCGTGTAGGTAAA
+
CGGGGGGGGGGGGGGGGGGGGGGGGGGGGGGGGGGGGGGGGGGGGGGGGGGGGGGGGGGGGGGFGGGGGGGGGGGGGGGGGGGGGGGGGGGGGGGGGGGGGGGGGGGGEFFGGGGGGGGGGGGGGGGGGGGGGGGGGGGGGGGGGGGGGGGGGGGGGGGGGGGGGGGGGGGGGGGGGGFGGGGGGGGGGGGGGGGGGGGGGGGGGGGGGGGGGGGFGFGGGGGGGGFFFFFFCFFFGFFFFGGGFGGGFFFGFFFFEAF=;E@<7C@>DFFFFFFF@@FFFFBB?<BFF?F>F?BA>####
@M06045:235:000000000-JCY5N:1:1101:13018:10187 2:N:0:CTCAGA
ATATGTGCTGCGTTCTTCATCGATGCCAGAACCAAGAGATCCGTTGTTGAAAGTTTTGATTTATTTATGGTTTTACTCAGAAGTTACATATAGAAACAGAGTTTAGGGGTCCTCTGGCGGGCCGTCCCGTTTTACCGGGAGCGGGCTGATCCGCCGAGGCAACAAGTGGTATGTTCACAGGGGTTTGGGAGTTGTAAACTCGGTAATGATCCCTCCGCTGGTTCACCAACGGGGACCTTGTTACGACTTTTACTTCCTCTAAATGACCAAGTCGTTACGTCAGATCGGAAGAGCGTCCCGG
+
CGGGGGGGGGGGGGGGGGGGGGGGGGGGGGGGGGGGGGGGGGGGGGGGGGGGGGGGGGGGGGGGGGGGGGEGGGGGGGGGGGGGGGGGGGGGGGGGGGGGGGFGGGGGGGGGGGGGGGEEGGGGGGGGEGGFGGGGGGGGGGGGGGGGFGGGGGGGGGGGGGGGGGDFGGGGGGGGGGFGGGGCGGGGGGDGFFGGGGGGGGGGGGGFFCFGGGGFGFDGGFGG=>BFFF?9EFBD<FFFF>7>B<DGDFFGF@AFFF?AAA<<)<>FFFF>:BB:??B?:?<>4:BB6<;:<FF1(####
@M06045:235:000000000-JCY5N:1:1101:18891:10202 2:N:0:CTCAGA
ATATGTGCTGCGTTCTTCATCGATGCCAGAACCAAGAGATCCGTTGTTGAAAGTTGTAACGATTATGTTAATTTCTGACGCTGACTGCAACTGCAAAGAGTTGAAAAAGGTCCTACTGGCAGGCAAGCCTGCCGAGGAAACAATGGGTGCGCAAAAAGCAAGGGTAATATTCAGGCGATGGGCTCGATCGACGTACAGGCAAGCGTGTTGTGGAGGGTAACCCCCGCAACACCACAGGCACCGCCGCCGCCAGCCAGGGAACGCCGCGTGAGGCGCCCATGACTGTCCGCTCGGAAAGTGC
+
CGGGGFGGGGGGEGGGGGFGGGGFEGGGGGGFGGGGGGGGGGGGGGGGGGGGGGGGGFGGGGGGGGGFFGGGGGGGGGFGGEEFGGGGGGGGGGGGFGGGFFGGGGGGEEGFGGGGGGFGGGGGGGGGGGGGGGGGD7AEE9>EFGGGCGGGGG8DGDGFGGGGGGGGC;ECGGGGGGGGGGGFFGGCGGGGEEGGGFFGGGCDEGGGFGGGGGGFGFFFGGGGGGB)=B@@EF5)17>F@FDDED39;BBD)7142>>:0<6<>B().5(-4:>;6B?:17><))65((-41160(####
@M06045:235:000000000-JCY5N:1:1101:10830:10231 2:N:0:CTCAGA
ATATGTGCTGCGTTCTTCATCGATGCCGGAACCAAGAGATCCGTTGTTGAAAGTTTTGCTGATTTATTATATCGCTCAGACTGCAACCTTCCAGGCAGAGTTCTAGGGGTCTTCGGCGGCCGCGATACCGCGGGACCGCCGAAGCAACGTGGTAACATAGACACGGGTGGAGAGGTGGACGGGCGACGTTTTAAGCGTCGTCCGCCTGGACTCGTTAATGATCCTTCCGCAGGTTCACCTACGGAAACCTTGTTACGACTTTTACTTCCTCTAAATGACCAAGTCGTTAACGCCGATCAAT
+
CGGGGGGGGGGGGGGGGGGGGGGGGGGGGGGGGGGGGGGGGGGGGGGGGGGGGGGGGFGGGGGGGGGGGGGGGGGGGGGGGGGGGGGGGGGGGGGGGGGGGGGGGGGGGGGGGGDFDGGGGGGGGGGGGGGGGGGGGGGGGGGGGGGGGGGGGGGGGGGFFGGGGGGCEGGGGGEGGG5FGGGGD5EECGGC<CGGGGGGEFEECCCFGFGDCFC@F@FFGFGGCGF@DF9;EFFFFF69@GDGBCDGFFFFF?AB?F@0:A>9AFA?B864):)6>DB?01:F2:BF?FB:0((((####
@M06045:235:000000000-JCY5N:1:1101:6447:10250 2:N:0:CTCAGA
ATATGTGCTGCGTTCTTCATCGATGCCAGAACCAAGAGATCCGTTGTTGAAAGTTTTGATTCATTGCGTAATCACTCAGAGAGGCCAAAAATTCAAGAGTTTAGTGGTCCTCCGGCGGGCTACCCCCTGAAGGGCTCCCCGCCGAGGCAACTGACTAGTTCGTTCACAAAGGGTTGGGAGTTTTGCAACTCTGTAATGATCCCTCCGCTGGTTCACCAACGGAGACCTTGTTACGACTTTTACTTCCTCTAAATGACCAAGTCGTTAACAGAGATCGGAAGAGCGTCGTGTAGGGAAAGAC
+
CGGGGGGGGGGGGGGGGGGGGGGGGGGGGGGGGGGGGGGGGGGGGGGGGGGGGGGGGGGGGGGGGGGGGGGGGGGGGGGGGGGGGGFGGGGGGGGGGGGGGGGCFFGGGGGGGGGGGGGGGGGGGGGGGGGGGGGFFGGGGGGGGDGGGGGGGGGGGGGGGGGGGGGGGCGGGGGDGGGGDGGGGGGFGGGGGGGFGFGGGFGEGGGGGGGGGGGFGFGGGGDDDF:FFFFFFBDFGEEFFGGGFFGGFFFGFFAFFF@BFAF?1<?FFFABBB<<BB<?B71?>FFFF?BFFA<?1####
@M06045:235:000000000-JCY5N:1:1101:25792:10257 2:N:0:CTCAGA
ATATGTGCTGCGTTCTTCATCGATGCCAGAACCAAGAGATCCGTTGTTGAAAGTTTTGATTTATTTATGGTTTTACTCAGAAGTTACATATAGAAACAGAGTTTAGGGGTCCTCTGGCGGGCCGTCCCGTTTTACCGGGAGCGGGCTGATCCGCCGAGGCAACAAGTGGTATGTTCACAGGGGTTTGGGAGTTGTAAACTCGGTAATGATCCCTCCGCTGGTTCACCAACGGAGACCTTGTTACGACTTTTACTTCCTCTAAATGACCAAGTCGTTACCAAAGATCGGAAGAGCGTCAGTG
+
CGGGGGGGGGGGGGGGGGGGGGGGGGGGGGGGGGGGGGGGGGGFFGGGGGGGGGGGGGGGGGGGGGGGGGGGGGGGGGGGGGGGGGGGGGGGGGGGGGGGGGGGGGGGGGGGGGGGGGGGGGGGGGGGGFGGGGGGGGGGGGGGGGGGGGGGGGGGGGGGGGGGGGGGGGGGGFGGGGGGGDEGCGCEGFD8EGGGGGGGGGGGGGGGDGFGDCFBCB5DGGGF77=?@DF>>DEFGFFFFGGGEF<3>FFGF8<9<@BFAF9A)42@FFB>A:::1:4>::(5<BBF?:92(26>0####
@M06045:235:000000000-JCY5N:1:1101:5048:10260 2:N:0:CTCAGA
ATATGTGCTGCGTTCTTCATCGATGCCAGAACCAAGAGATCCGTTGTTGAAAGTTTTTACTTTATTTAGTTTGGTACTCAGACGGCATGGTTCTTCAAAGAGTTTTGGAGGTTGGCCATCGACGAGCACTGTCCAGCGGGGTTTAAGACCCACCGGCAGCCGACAGATCCTGTCGACAGGCCCGCCGAAGCAACGTGGTAAGGTAGACACAGGGTTGGAGGTCGGGCCACAGAAGACCCTAACTCAGTAATGATCCTTCCGCAGGTTCACCTGACATCACAAGTTAGCGAAATGTCATGGT
+
CGGGGGGGGGGGGGGGGGGGGGGGGGGGGGGGGGGGGGGGGGFGGGGGGGGGGGGGGGGGGGGGGGGFGCFGGGGGGGGGGGGGGGGGGFGGGGGGGGFF<FBFFGGGGFGGGGGGGGGGGGGGGGGGGGGGGGGGGGGGGCEDG;EGFGGGGGGGGGGEGGGGGGCGGGGGGGGGGGGGGGGGGGGDEEEFGFG*A8CC<EE:E?CF+6>FFDFFGFGGGGFGGGF)7>3<F?FFFF:55CG:FD>F??=>@FBFB4@?<:B>B<F?8FF<2:(.6?<<28?>AAABBFF>?A:9)####
@M06045:235:000000000-JCY5N:1:1101:12067:10318 2:N:0:CTCAGA
ATATGTGCTGCGTTCTTCATCGATGCGAGAGCCAAGAGATCCGTTGTTAAAAGTTGTATTGATTTAAAAGTCTTTCGACTTGATAAACATTCAAAGTAAATAATAAGAGTATGTGATTAAGCAGGGCTTATCTTTAACAACAAGCCCCGATAACAAGTGCACAGGTGTGTATGGATTAAAGAGAACGAGCACATGCACAAAGGCCAGCATCAATTCTCCAAATTCATTAATGATCCTTCCGCAGGTTCACCTACGGAAACCCTGTTACGACTTTTACTTCCTCTAAATGACCAAGTCTGGT
+
CGGGGGGGGGGGGGGGGGGGGGGGGGGGGGGGGGGGGGGGGGGGGGGGGGGGGGGGGGGGGGGGGGGGGGGGGGGGGGGGGGGGGGGGGGGGGGGGGGGGGGGGGGGGGGGGGGGGGGGGGGGGGGGGGGGGGGFGGGGGGGGFGFGGGGGGGGGGGGGGGGGGGGGGGGGGGGGGGGGGGGGGGGGGGGGGGGGGGGGGGGGGFGGGGGGGGGGAFFGGGGGGGGFFFFFFFFFFGFFFEGGGFGGGFFFFFFFE2DFFFFFDE@?FEFFD;?CFFFEFFFEFEFFFEFF@FF:A6####
@M06045:235:000000000-JCY5N:1:1101:18570:10328 2:N:0:CTCAGA
ATATGTGCTGCGTTCTTCATCGATGCCAGAACCAAGAGATCCATTGTTGAAAGTTTTGACAATTTTCACAGTACTCAGACAGCCCATCTTCATCAGGGTTCACAGAGCACGTCGGCGGGCGCGGGCCCGGAGACGTGCGTCCCCCGGCGGCCAGGTGGCCCCGGTGGGGCCGCCAAAGCAACAGGTGTATAGAGACAAGGGTGGGAGGTTGGGCCGCGAGGGCCCGCACTCGGTAATGATCCTTCCGCAGGTTCCCCTACGGAAAGCGTGTTACGACTTTTACTTCCTCTAAATGACATGG
+
CGCFFGGGGGGDGGGGGGFGGGFF<CFFDFGGEG@<F<F9CFGGGGGGGGF9FGGGGFEFGGGGGGGGFGGFEFC9EFGFG8BFCFGGCFAE<9CCFF@FEGGGDGGDGD+A=F7CCFGGE7:BCFFFF7@+FB>+@BFF>EGCC*18:>*CE>8238:+BEGCE5EE*/:E8*8?E80+0C8:*+<+A+<9+9<;;CEF8;*:/*77C6*5CFC@DEG)/CC>)/)))0((.8)):99=9>:C447C))79@F0*2)5:F<BB>(,)7<:B9A::;B05<:2))4)-)4)<<B<--####
@M06045:235:000000000-JCY5N:1:1101:19493:10329 2:N:0:CTCAGA
ATATGTGCTGCGTTCTTCATCGATGCGAGAGCCAAGAGATCCGTTGTTGAAAGTTGTTTTTATCATAAGAATAAAAAAAATACATTCAATGACTATTGTGTGTGTGTAAAAAAAAACGTAGTAGACTGTGCTTCAACAGAGTAGGAGAGCGCAAACTTTCACATCTCCGTATCCACATAGATCTATTACAGAAGGTGCACAGGTGTAAGTGGGATTGAAGGTTTGGCGTGCACATACTAGAAACACTAGTCAGCAACAGCCACCAATCATTAATGATCCTTCCGCAGGTTCACCTACCAAA
+
CGGGGGGGGGGGGGGGGGGGGGGGGGGGGGGFGGFGGFGGGGGGGGGGGGGGGGGGGGGGGGGGGGGGGGGGGGGGGGGCFFGGGGGGGGGEFGGGFFFFGDFGGGGGGGGGGGGGGGFGGGGGFGGFGGGGGGGGCFGGGGGGFEGGGGGGGGGGGGFGGGGGGDGGGGFGGGGGGGGGFCGGGGGGGFFFGFFGF?CCFFFFCGF:9FCFFGGFGAFGGG+=D4;;EEFDFFFF4+1+8+@FFD7;4;@FCACF(;;@;<@0(4846BA<:4)6<AAFF97169>>?<AF<2.(.####
@M06045:235:000000000-JCY5N:1:1101:3734:10330 2:N:0:CTCAGA
ATATGTGCTGCGTTCTTCATCGATGCCAGAACCAAGAGATCCATTGTTGAAAGTTTTGATTTATTTATGGTTTTACTCAGAAGTTACATATAGAAACAGAGTTTAGGGGTCCTCTGGCGGGCCGTCCCGTTTTACCGGGAGCGGGCTGATCCGCCGAGGCAACAAGTGGTATGTTCACAGGGGTTTGGGAGTTGTAAACTCGGTAATGATCCCTCCGCTGGTTCACCAACGGAGACCTTGTTACGACTTTTACTTCCTCTAAATGACCAAGTCGTTATACCAGATCGGAAGAGCGTTCAAA
+
CGGGGGFGGGGGGGGGGGGGGGGGGGGGGGGGGGGGGGGGFFGGGGGGGGGGGGGGGGGGGGGGFGGGFGFGGGGGGGGGGAFFGGGGGGGGGGGGGGGGGFGGGCFGGFGGGGGFFGGGGGGGGGGGGFGGGGGGGGGGGGGGGGDEGGGGGGGGGGGGGFGGGGGGGGGGGGDGGG,7@EGGGGDGGG8CGDGGFGGGGGGGGCFDFCDDGGF;5:7>DG>>779@4)37:DFFGFFFFGG>BFDD>F?GFFAFBFFFFFBFF))7F4(.6634:?24>?7???:6:4((,3>F6####
@M06045:235:000000000-JCY5N:1:1101:5160:10335 2:N:0:CTCAGA
ATATGTGCTGCGTTCTTCATCGATGCCGGAACCAAGGGATCCGTTGTTGAAAGTTTTAATTAATTTAATAATTGTCTCAGACTGCATACTTCAGACAGCGTTCACAGGTGGCTTCGGCGGGCGCGGGCCCGGGGGCGGATGCCCCCCGGCGGCCGTGAGGCGGGCCCGCCGAAGCAACAAGGTTCGGTAAACACGGGTTGGAGGTTGGACCCCGAGGGGCCCCCACTCAGTAATGATCCTTCCGCAGGTTCACCTACGGAAACCTTGTTACGACTTTTACTTCCTCTAAATGACCAACGGG
+
CGGGFGGGGGGGBFGGGGGGDGGGGGGGGGGGGFF@FEEFGGGCEEGFGGFAAGFFGFFFFGGGGGGGFGFGFGGGGGGGGGGGGGGGGGGGGGCFFGGGGGGGEEEEFFGGFGGG7F@>CFFFEGDEGG>::FEGD77CEGE@EEEC8CE>8EGG5@EGGG>GGGGGG>88>EGCFGFEFGGGG>*;:?CFGGGCE8*:C8CEGG6=C?799DC)9<C<)))1)9.<:FF4=F4?099FFGG<5C5C>FFG4/)9:BE0:07?0):F*7)(((--4<B>><>BBB2<)-.4).4),####
@M06045:235:000000000-JCY5N:1:1101:6233:10340 2:N:0:CTCAGA
ATATGTGCTGCGTTCTTCATCGATGCCAGAACCAAGAGATCCGTTGTTGAAAGTTTTGATTTATTTGTTTTTTATACTCAGAAGTTCCACTAAAAACAGAGTTTGGTGGTTCCTGCGGCGGGCCGTCCCGTTTTACGGGGAGCGGGCTGATCCGCCGAGGCAACATAAGGTATGTTCACAGGGGTTTGGGAGTTGTAAACTCGGTAATGATCCCTCCGCTGGTTCACCAACGGAGACCTTGTTACGACTTTTACTTCCTCTAAATGACCAAGTCGTTAGCAGCGATGGGAAGATCGGGCTC
+
CGGGGGGGGGGGGGGGGGGGGGGGGGGGGGGGGGGGGGGGGGGGGGGGGFFGGEFGGGGGGGGGGGGGGGGGGGGGGGGGCFGGGGGGGGGFGGGGGGGGGGGGGGG7FGGGGGGGGCFGGGGGGGGGGGFFGGGGGGGGGGGGGGGG>FCCFGGGGGGGG*BFFGGFFFGF99CEFGDFFFGGEGGGGGDEGFGFGD7C?EGDGGGGGGGGF:445<DDDGGF7*9F?@?:B:)8CFFFFFGGFGFDBEBGFFBB5095:<<A<25=?FFFBFF<?B1>A2((,((-1:?60).((####
@M06045:235:000000000-JCY5N:1:1101:27639:10340 2:N:0:CTCAGA
ATATGTGCTGCGTTCTTCATCGATGCCAGAACCAAGAGGTCCGTTGTTGAAAGTTTTGATTTATTTATGGTTTTACTCAGAAGTTACATATAGAAACAGAGTTTAGGGGTCCTCTGGCGGGCCGTCCCGTTTTACCGGGAGCGGGCTGATCCGCCGAGGCAACAAGTGGTATGTTCACAGGGGTTTGGGAGTTGTAAACTCGGTAATGATCCCTCCGCTGGTTCACCAACGGAGACCTTGTTACGACTTTTACTTCCTCTAAATGACCAAGTCGTTAACCGAGATCGGAAGAGCGTCCGGA
+
CGGGGGGGGGGGGGGGGGGGGGGGGGGGGGGGGGGGGGGGGGGGGGGGGGGGGGGGGGGGGGGGGGGGGGFGFFGGGGGGGGGGGGGGGGGGGGGGGGGGGGGGGGGGGGGGGGGGGGGGGGGDGGFGGGGGGGGGGGGGGGGGGGGGGGGGGGGGGGGGGGGFGGCCGGGGGGGGGGFFGGGGEEEGGGGGGGGFGGGGGGGGGEGGGGGFGGGFGFGGGGGGGGFFFEFB@EFFCFF?BFFGFGGGF4FDF4AFA=FFFFFFFBA?FF:A<B1:BBDAF>>F<<:BF0938:0(-####
@M06045:235:000000000-JCY5N:1:1101:3148:10342 2:N:0:CTCAGA
ATATGTGCTGCGTTCTTCATCGATGCCAGAACCAAGAGATCCGTTGTTGAAAGTTTTGACTTATTCAGTACAGAAGACTCAGAGAGGCCATAATAATCAAGAGTTGGGTTTCCTCCGGCGGGCGCCCCGCTAGGGGGCCAGGGGGCACCGGGCGGACCCGGGCCGCCCGCCGAAGCAACGGTTTGAAGGTAACGTTCACAATGGTTTAGGGAGTTTTGCAACTCTGTAATGATCCCTCCGCTGGTTCACCAACGGAGACCTTGTTACGACTTTTACTTCCTCTAAATGACCAAGTCGTGCC
+
CGGGGGGGGGGGGGGGGGGGGGGGGGGGGGGGGGGGGGGGGGGGGGGGGGGGGGGGGGGGGGGGGGGGGGGGGGGGGGFGGGGGGGGGGGGGGGGGGGGGGGGGGGGGGGGGGGGGGGGGGGGEG7FEGGGGGGGGGGGGGGGGGGGGGGGEGGGGGDEEG>EGGGGGDGGGGGGGFGGGGECCEC@CFCFDFGGGECECFGGG7CGGG6FGD9FFGFFGGGGDFFFFFFFF4*954>>@FG:D?C::FFFC3)4:(0.3:A2:A2<D>@20:>A<26)544622)62).3:1142(####
@M06045:235:000000000-JCY5N:1:1101:11191:10343 2:N:0:CTCAGA
ATATGTGCTGCGTTCTTCATCGATGCCAGAACCAAGAGATCCGTTGTTGAAAGTTTTGACTTATTCAGTACAGAAGACTCAGAGAGGCCATACAATGCAATAGTTTGGTTTTCCTCCGGCGGGCGCCCGCGAGGGCCGAGGGGCGCCGGGAAGGACCAGGGCCGCCCGCCGAAGCAACGGTTTAGGTAACGTTCACTATGGTTTGGGAGTTTCGCAACTCTGTAATGAGCCCTCCGCTGGTTCACCAACGGAGACCTTGTTAGGACTGTTACTTCCTCTAAATGACCAAGTCGTTAGCCGT
+
CGF9FFDCG,FFGECECEGGGGGDFE<F<@FFGGGGF@FGCCFG8C@,F@66C6CFGCEFGG<EFGGGG<CFC9@<EEC@FGFC,,86,EFDFFG99<FC,FFF,,A=ABBEE?FE<C7FF7CEE@+3@C=F:>FCE>+5:E>EE5:B8C5*;EF8F*:*8**=C:CCE8C::*:FCCEG8=5C::<<CE50;@?<+9<CF9@=5**=C=DG*1>BDD<*:**0:0=**/,2757@D5>D0**:@FF57>B7@E0)394)4)).)5()/9).)-.59:>A)).45)5)41>2(-(--####
@M06045:235:000000000-JCY5N:1:1101:13894:10362 2:N:0:CTCAGA
ATATGTGCTGCGTTCTTCATCGATGCCAGAACCAAGAGATCCGTTGTTAAAAGTTTTAATTTATTAATTAAGTTTACTCAGACTGCAAAGTTACGCAAGAGTTTGAAGTGTCCACCCGGAGCCCCCGCCCGAAGGCAGGGTCGCCCCGGAGGCAACAGAGTCGGACAACAAAGGGTTATGAACATCCCGGTGGTTAGACCGGGGTCACATGTAATGATCCCTCCGCAGGTTCACCTACGGAGACCTTGTTACGACTTTTACTTCCTCTAAATGACCAAGTCGTTATATTAGTTCGGAGTGA
+
CGGGGGGGGGGGGGGGGGGGGGGGGGGGGGGGGGGGGGGGGGGGGGGGGGGGGGGGGGGGGGGGGGGGGGGGGGGGGGGGGGFGGGGGGGFGFGGGEGGGGGCFGGGGGGGGFGFGGGGGGGGGGGGDGEGGGGGGGEFGGGGG@EEGGGGGGGGGGGGGGCGGGGGGGGGDFFGGGGGGGGGGGGGGGGGGGGGCCFGCE8EGGGGGGGGGGGFFGFGGGGGGDGFEFF<AFFFFGFFFFGC3@4CFFF=C@F9E?FFBFFF<><>?=BABFFF?::1)68,3((64469).561(####
@M06045:235:000000000-JCY5N:1:1101:22257:10383 2:N:0:CTCAGA
ATATGTGCTGCGTTCTTCATCGATGCCAGAACCAAGAGATCCGTTGTTGAAAGTTGTAACTATTATGTTTTTTCAGACGCTGATTTCAATTACAAAGGGTTTAAGTTTGTCCAATCGGCGGGCGGACCCGCCGAGGAAACGAAGGTACTCAAAAGACATGGGTAAGAGATGGTAGGCAAAGCCTACAACTCTAGGTAATGATCCTTCCGCAGGTTCACCTACGGAAACCTTGTTACGACTTTTACTTCCTCTAAATGACCAAGTCGTTAAGCAAGATCGGAAGAGCGTCGGGTAGGGCATG
+
CGGGGGGGGGGGGGGGGGGGGGGGGGGGGGGGGGGGGGGGGGGGGGGGGGGGGGGGGGGGGGGGGGGGGGGGGGGGGGGGGGGGGGGGGGGGGFGGGGGGFGGGGGGGGGFFFFGGGGGGGGGGGGGDGGGGCFEGDGGGGGGGGGGFGGCGGGGGGCGGGGGFGGG??C?FGFDGFGGGGDGGGGGGGFGGF;CCDGC9C+>CGGFGGGGGGCFFGFGGGGGGCDFFF?DB/96@D>BFFGGG?CFFF47;?FAF4*6:?F:463<E)<6)).(..41::B>0.39((-(-47,4?####
@M06045:235:000000000-JCY5N:1:1101:8175:10384 2:N:0:CTCAGA
ATATGTGCTGCGTTCTTCATCGATGCGAGAGCCAAGAGATCCGTTGTTGAAAGTTTTGTTTTGTTATGATATATGACGTTCATTACACCATGTTTGTAAAATAGCCCCGAAGGGCACGGTTCACAGAGGTTTGGAATAGTTATAAGCCCGTGAGGGCGTTCACTAATGATCCTTCCGCAGGTTCACCTACGGAAACCTTGTTACGACTTTTACTTCCTCTAAATGACCAAGTCGTTAGCCAAGATCGGAAGAGCGTCGTGTAGGGAAAGAGTGTAGATCTCGGTGGTCGCGGTAGCATGAA
+
CGGGGGGGGGGGGGGGGGGGGGGGGGGGGGGGGGGGGGGGGGGGGGGGGGGGGGGGGGGGGGGGGGGGGGGGGGGGGGGGGGGGGGGGGGGGGGGGGGGGGGGGGGGGGGGGGGGGGGGGGGGGGGGGGGGGGGGGGGGGGGGGGGGGGGGGGGGGGGGGGGGGGGGGGGGGGGGGGGGGGGGGGGGGGGGGEGGFGGDCFGGGGGGDGGGGGGGFGFGGGGDGGFFFFFFFFFA;FDFFFGC46>DDFFFGFA6B;B>:BFFFFFFFF??AB4A:A9AABFF??>639>((--())####
@M06045:235:000000000-JCY5N:1:1101:26264:10387 2:N:0:CTCAGA
ATATGTGCTGCGTTCTTCATCGATGCCAGAACCAAGAGATCCGTTGTTGAAAGTTGTAACTATTAAAGTTTTTCAGACGCTGATTGCAACTGCAATGGGTTTAAATTGTCCAATCGGCGGGCGAACCCGCCGAGGAAACGTAAGTACTCAAAAAACATGGGTAAGAGACAGCAGGACAAAGCCTACAATACTCTAGGTAATGATCCTTCCGCAGGTTCACCTACGGAAACCTTGTTACGACTTTTACTTCCTCTAAATGACCAAGTCGTTACTGCAGATCGGAAGAGCGTCCGTGTTTGCT
+
CGGGGGGGGGGGFGGGGGGGGGGGGGGGGGGGGGGGGGGGGGGGGGGGGGGGGGGGGGGGGGGGGGGGCGGGGGGGGGGGGGGGGGGGGGGGGC:C@AFGGDGGGGGGGGGGGGGGGGGGGGGGGGGGGGGGGGGGGGGGGGGGGGGGGFFGGGGGGGGGFGGGGGGFCFGGGGGG5EGGGGGGGGGGGGDGGCCFGGGGGCF:CE@FFGGGGDD:FFGGGGGGDDEFDFF?FFFFGFEFFDGCFGCFF=FG?6>FABBAFFFF?BA>FDF0)).<45,5<?0,((,.76(7B86.(####
@M06045:235:000000000-JCY5N:1:1101:8579:10391 2:N:0:CTCAGA
ATATGTGCTGCGTTCTTCATCGATGCCAGAACCAAGAGATCCGTTGTTGAAAGTTTTAACTTGTTTTTTTTTGTAAATCAGAACGTACAGTCCGCTGTAAATTTAGAGTTTGGCGCCGCCGGCGGGGACGGGAGCGGCACGGCCCGCTGGGGGCGCGAGACGCCCACCGCCGCCCGCCGAGACAACGCGGCAAGAGGTAAGGGTCACAGTGGGTTTTGAAGGTAACTTCGGTAATGATCCCTCCGATGGTTCACCAACCGAGACCTTGTTACGACATTTACTTCCTCTAAATGAACATCGA
+
CCGGGFGGGGGGCGEGGGGGFGGGDGGGFGGGGGGGGGGGFGGGGGGGGGGGGGGGCAFFGGGFFGGGGGGGDGGGGFFGGGGGGGGFGGGGGGGBFGGGG,FFGFGGGGFFGGEFGGGGGGGGGGCFFGGGGFGGEFGGECEE>EE8EGGGGGGGG>C5CGDGGGGGEGG*:CCC>EC58/:8CGDE8E58C8**;<FFCF*A:5?FC+:D<7C;FFCGCCCDD48?F561;BFFG*94?>5>;)*950=7**-=<B)(-1166:2@/=92?0((-5:4:4:4762<>F<A><2<-####
@M06045:235:000000000-JCY5N:1:1101:17982:10396 2:N:0:CTCAGA
ATATGTGCTGCGTTCTTCATCGATGCGAGAGCCAAGAGATCCGTTGTTGAAAGTTGTTTTTATCATAAGAATAAAAAAAATACATTCAATGACTATTGTGTGTGTGTGTAAAAAAACGTAGTAGACTGCTTCAACAGAGTACGAGAGCGCAAACTTTCATATCTCCGTATCCACATAGATCTATTACAGAAGGTGCACAGGTGTAAGTGGGATTGAGGGTGTGGCGTGCACATACTAGAAACACTAGTCAGCAACAGCCACCAATCATTAATGATCCTTCCGCAGGTTCACCTACGGCGTA
+
CGGGGGGGGGGGGGGGGGGGGGGGGGGGGGGGGGGGGGGGGGGGGGGGGGGGGGGGGCFGGGGGGGGGGGGGGGGGGGGGGGGGGGGGGGGGGGGGGGFGGGGGGGGGGGGGGGGGGGGGGGGGGGGGGGGGGGGGGGGGGGGGGGGGGGGEGGGFGGGGGGGGGEGGGGGGGGGGGGGGGGGGGGGGGGCFEFGGGGGGGEGGGGGGGGFGFGGFGFDGGGGGCDFFFFFFFFFFGFFFFGGGFGGGFFFGFFFFFFFFFF?FFDBFFFFFFAA2>A>FBF<9>>F?FFFFFFFF2####
@M06045:235:000000000-JCY5N:1:1101:27587:10413 2:N:0:CTCAGA
ATATGTGCTGCGTTCTTCATCGATGCCAGAACCAAGAGATCCGTTGTTGAAAGTTTTGATTCATTTTCGAAACGCCCGCTAGGGGCGCCGAGAAAGTCTCAGAAGTAAAAAACCCGCGAGGGGGTATCCATAAAGAGTTTTGGGTTGGTCCTCCGGCGGGCGCCTTGGTCCGGGGATGCGACGCGCCCGGGGCAGAGATCCCGCCGAGGCAACAGTTTGGTAACGCTCCCAGTGGGTTTTGGAGCTGTAAACTCGGTAATGACCCCGCCGCTCGTGCACCAACGGCGACCTTGTTACTACG
+
C<;CC@FE<6,@@@FDFFGGGC86CFFFF@DDFF8<FEFGC<CCF:FDFFFCFGGGG?CF<F6CF9FGGGGGEDF7CGGFCCEGEGGGGGC@+8AFGGCFE?EFGCGFEE@EE@GGGEFEG@@G:<F,,3:,@DFGFGG;E@C8@5*CEGFC9B5EECC7:CE:*;C8<::CCE>*1;8CGGGG*5CGDG5C*2C8C>++3*8=C7=5DEC4CFC7**:5/*:6D).>).()094))05))907)02276=79F1@10).--),40-).),((43((-).,4,(,,39>7><).4<)####
@M06045:235:000000000-JCY5N:1:1101:6869:10466 2:N:0:CTCAGA
ATATGTGCTGCGTTCTTCATCGATGCGAGAGCCAAGAGATCCGTTGTTGAAAGTTGTTTTTATCATAAGAATAAAAAAAATACATTCAATGACTATTGTGTGTGTGTAAAAAAACGTAGTAGACTGCTTCAACAGAGTACGAGAGCGCAAACTTTCATATCTCCGTATCCACATAGATCTATTACAGAAGGTGCACAGGTGTAAGTGGGATTGAAGGTGTGGCGTGCACATACTAGAAACACTAGTCAGCAACAGCCACCAATCATTAATGATCCTTCCGCAGGTTCACCTACGGAAAGGT
+
CGGGGGGGGGGGGGGGGGGGGGGGGGGGGGGGGGGGGGGDGGGGGGGGGGGGGGGGGGGGGGGGGGGGGGGGGGGGGGGGGGGGGGGGGGGGGGGGGGGGGGGGGGGGGGGGGGGGFGGGFGGGGGGGGGGGGGGGGGGGGGGGGGGGE>EGFGGGGGGGGGGGGGGGGFGGGGGGFGGFGGDFGGGGGDGCFGGGGGGGGFGGGGGGGFDFGGGFGFGGGGGGGGFFFFCEFFFFGFFFFGDGFGGGFFFGF;DFFFF<@FFDFFFFFFCEFFBA9AFBF991?<>AFAFFFBFF:####
@M06045:235:000000000-JCY5N:1:1101:15357:10471 2:N:0:CTCAGA
ATATGTGCTGCGTTCTTCATCGATGCCAGAACCAAGAGATCCGTTGTTGAAAGTTTTGACTTATTCAGTACAGAAGACTCAGAGAGGCCATACAATGCAATAGTTTGGTTTTCCTCCGGCGGGCGCCCGCGAGGGCCGAGGGGCGCCGGGAAGGACCCGGGCCGCCCGCCGAAGCAACGGTTTAGGTAACGTTCACAATGGTTTGGGAGTTTTGCAACTCTGTAATGATCCCTCCGCTGGTTCACCAACGGAGACCTTGTTACGACTCTTACTTCCTCTAAATGACCAAGTCGTTACGCCT
+
CGGGGGGGGGGGGGGGGGGGGGGGGGGGGGGGGGGGGGGGGGGGGGGGGGGGGGGGGGGGGGGGGGGGGGGGGGGGGGGGGGGGGGGGGGGGGGFGGGGGGGGGGGGGGGGGGGGGGGGGGGGGGGGGGGGGGGGGGGGGGGGGGGGGGGGEEGFGGGGGGGGGGGGGGGGGGGGGGGGGGGGCFGGFGGGGGGGGGFFGGEGGGGGGGCFFGGGFGFFFGGD7>>@BBFBBFFBBGFB>?FFFFGGCB5:5738F464<BAFFF>BFFFAB):>>99A<AAF<A2:F:?><::BB(####
@M06045:235:000000000-JCY5N:1:1101:26569:10473 2:N:0:CTCAGA
ATATGTGCTGCGTTCTTCATCGATGCCAGAACCAAGAGATCCGTTGTTGAAAGTTTTGCTTTTATTTAACAAATAATACTTAGATTGAGACACGTTTGGTTAAGATTTTAAAAGTTTGGCTATCGACGAGCGCGGACCAGAGGGCCGATCAAGGTACCCCCCGGCGGTCCATTACAGACGGGCTCGCCGAAGCAACAGTGGTCAGGTAGACAAAGGGTTGGGAGGTCGGGCCGCGAGGGACCCTAACTCGTTAATGATCCTTCCGCAGGTTCACCTACGGAAACCTTGTTACGACTTTTGG
+
CGGGGGGGGGGGGGGGGGGGGGGGGGGGGGGGGGGGGGGGGGGGGGGGGGGGGGGGGGGGGGGGGGGGGGGGGGGGGGGGGGGGGGGGGGGGGGFGGGGGGGGGCFGGGGGGGGGGGGGGGGEGGGGGGGDGGGGGGGGGGGGGGGGGEGGGGGGGGGFGGGGGGGGGGGGGGGGF9CGGDGGGGGEEECECGFFGFGGGGGGFFG?CGGG>*>F>G5CDGGCDGGFFFF(753<7CEB7>CG*<CC:BEFGFF9=<6FAFB9?FF>>EFFAF4<<(301:07<?BFF><BA?BB?<####
@M06045:235:000000000-JCY5N:1:1101:25721:10493 2:N:0:CTCAGA
ATATGTGCTGCGTTCTTCATCGATGCGAGAGCCAAGAGATCCGTTGTTGAAAGTTGTTTTTATCATAAGAATAAAAAAAATACATTCAATGACTATTGTGTGTGTGTGTAAAAAAACGTAGTAGTCTGCTTCAACAGAGTACGAGAGCGCAAACTTTCATATCTCCGTATCCACATAGATCTATTACAGAAGGTGCACAGGTGTAAGTGGGATTGAAGGTGTGGCGTGCACATACTAGAAACACTAGTCAGCAACAGCCACCAATCATTAATGAGCCTTCCGCAGGTTCACCTACGGTATG
+
BFAFEFGGA<FCB@;F<FFGDFFG<C7BF7F<CE8@,FEGF<EFF,BFCD,FFFGGCD8FGFAECF9CFFGGGGFDFFGGGGGGGGGGCFAFFA,FGFGFF,B=FE<,95?<CF@FG7FA=+,AFFFEFFF<F?EFFFDFEGGGGDEG+CG+CEA=EFFDD;EDFGGGGFEFEDFGGGA;DCEFGGGCFGCFGGGGG>DC@E6447,@@FC>CDCA>8D>FDG*:))0:?=B=8AFFCF46CDF464:AFA4AA1;8552;;666=3A;:)<4))).174(((,-7:33<A22(4((####
@M06045:235:000000000-JCY5N:1:1101:22019:10510 2:N:0:CTCAGA
ATATGTGCTGCGTTCTTCATCGATGCCAGAACCAAGAGATCCGTTGTTGAAAGTTTTAATTGATTGTGTTTTTACTCAGAAGATACTGAAAATAACAGAGTTTGTTGGGTCCTCTGGCGGGCCGCTCCCGTTTTACGGGGAAGCGGGGAGCCGCCGAGGCAACGTTGTAGGTATGTTCACAGGGGTTTGGGAGTTGTAAACTCGGTAATGATCCCTCCGCTGGTTCACCAACGGAGACCTTGTTACGACTTTTACTTCCTCTAAATGACCAAGTCGTTATATTAGATCGGAAGAGCGCGAC
+
CGGGGGGGGGGGGGGGGGGGGGGGGGGGGGGGGGGGGGGGGGGGGGGGGGGGGGGGGGGGGGGGGGGGGGGGGGGGGGGGGGGGGGGGGGGGGGGGGGGGGGGGGGGGGGGGGGGGGGGGGGGGGGGGGGFGGGGGGGGGGGGGGGGGGGGEGGGGGGGGGGGGGGGGFGGGGGGGGGGGGFGGGGEGGGGGGGGCFGGGGGGGGGGEFGGGDGGFFDDGDGGFGGFFFFFFF>EEGFFFFFFGFGGGFFFGFFFFFFFFFFF<BF96?FFFFFBFFFB04<AD9A4AB?FBBF?B>####
@M06045:235:000000000-JCY5N:1:1101:16659:10521 2:N:0:CTCAGA
ATATGTGCTGCGTTCTTCATCGATGCGGGAACCAAGAGATCCGTTGTTGAAAGTTTTAATGATTAAATCATTGCTCAGACGTATACGTTAGAGAGGTTGGGTGTGTCTCCGGCGGGCACGAGCCCGGGGACCAGGTCCCCCGGCAGCGAGCGAGGCCCGCAGGCCCGCCGAAGCAACAGGTACAAGTAAACACGGGTGGCACAATGGGACCCCGGAGGGCCCCCGGCACGGTAATGATCCTTCCGCAGGTTCACCTACGGAAACCTTGTTACGACTTTTACTTCCTCTAAATTACCACCGA
+
CEGGGGGGGGGGGGGGGGGGGGGGGGGGGGGGGGGGGGGGGGGGGGGGGGGGGGGGGGGGGGGGGGGGGGGGGGGGGGGGGGGGGGGGGGGGGGGGGGGGGGGGGGGGGGGGGGGGGGGGGGGGGGGGGGGGGGGGGGGGGGGGGGGGGGGGGGGGFGGGCGGGEGGGGGGDGGGGGGGGGGGGGGGGGGGFGGGGGGGGFGCGCEFGGGGGDGG@55DGGGGGGGFFFFF?FFFFG4@FBGGGFDGD>>?F*=AFBF3:8:6<04<??F>A<?BF?<455>AFA26<444:)45<)####
@M06045:235:000000000-JCY5N:1:1101:10184:10524 2:N:0:CTCAGA
ATATGTGCTGCGTTCTTCATCGATGCCAGAACCAAGAGATCCGTTGTTGAAAGTTTTGATTTATTTGTTTGTTTTACTCAGAAGTTCCACTAAAAACAGAGTTTAGGGGTCCTCGGGCGGGCCGTCCCTTTTTACGGGGCGCGGGCTGATCCGCCGAGGCAACGTATAGGTATGTTCACAGGGGTTTGGGAGTTGTAAACTCGGTAATGATCCCTCCGCTGGTTCACCAACGGAGACCTTGTTACGACTTTTACTTCCTCTAAATGACCAAGTCGTTAGATCAGATCGGAAGAGCGGGGAC
+
CGGGGGGGGGGGGGGGGGGGGGGGGGGGGGGGGGGGGGGGGGGGGGGGGGGGGGGGGGGGGGGGGGGGGGGGGGGGGGGGGGGGGGGGGGGGFGGGGGGGGFGGGGGGGGGGGGGGEGEGGGGGGGGGGGGGGGGDEGDGGG7EGGGGGGGFGGGGGGGGGFGG5BE6FGGGGGGGGGGFGGGGEGGDEGGGEGGFFGGFCGGGGGGFGGGGGGGFC57CGDFFG7BF=:?:DD>)5>F*9CGGFCFGFEFGFFBFAFF44<A4>A)*7:<?AFF1:B?B:>:)5:>B002>(8?F0####
@M06045:235:000000000-JCY5N:1:1101:16124:10538 2:N:0:CTCAGA
ATATGTGCTGCGTTCTTCATCGATGCCAGAACCAAGAGATCCATTGTTGAAAGTTTTGATTTTTTGTTTGTTTATTCAGACAGATGCTGTATTTACAAAGAGTTTAAAGGGTCCCCGGTAGCAGGCAAGCCTGCTGAGGAAACGAAAAGGTACTCCAAAAAATAGGCAAGGACGCTATCTCGACAGGGCAGAAGCCCTACGATAATGATCCTTCCGCAGGTTCACCTACGGAAACCTTGTTACGACTTTTACTTCCTCTAAATGACCAAGTCGTTAGGACAGATCGGAAGAGCGTCGGTAC
+
CGGGGGFGGGGGGGGGGGGGGGGGGGGGGGGGGGGGGGGGGGGGGGGGGGGGGGGGGGGGGGGGGGGGGGGGGGGGGGGGGGGGGGGGGGGGGGGGGGGGGGGGGGGGGGGGGGGGGGGGGGGGGGGGGGGGGGGGGGGGFGGGE>EGGGGGGGGGGGDGGGGGGGGGGGGGGGGGGGGEGGGGGGGGGGGGGGGGGGGGGGGGGGFCGGGGGGGFGFGGGGGGGGFFFFFFFEFAFAFFFGGGFGGDFFFCCACFCFFFCEEAAAFFF444??BFBFA00(,.5:<?B>0(.(--(####
@M06045:235:000000000-JCY5N:1:1101:3037:10582 2:N:0:CTCAGA
ATATGTGCTGCGTTCTTCATCGATGCCAGAACCAAGAGATCCGTTGTTGAAAGTTTTGACTTATTCAGTACAGAAGACTCAGAGAGGCCATACAATGCAATAGTTTGGTTTTCCTCCGGCGGGCGCCCGCGAGGGCCGAGGGGCGCCGGGAAGGACCCGGGCCGCCCGCCGAAGCAACGGTTTAGGTAACGTTCACAATGGTTTGGGAGTTTTGCAACTCTGTAATGATCCCTCCGCTGGTTCACCACCGGAGACCTTGTTACGACTTTTACTTCCTCTAAATGACCAAGTCGTTACCCAC
+
CGEGGGGGGGGGB@CFGGCGGFGGCGFGGFGFAFDFFEFFG,C:;CEGFGFGFFGGGGGFGGGGGGGGGGGFGCDFGGCFGGFE<FDGG@FFFGGGGGF<FFGGGDDGGGFGGFGGCG7FEE7FFG7:CGG7FGEGGG+@>EGGGGGGGGCCCCGGGGGCC58CGGEGGGEEGDCGGGCEEGECFG9C7+:EGFGC9FCEG7@75A=*9/9*0CCFG642:DCC2:=B9?A06@>:DE:>FGC*9CG*55<9<B(0.9F9AA<<<>:B*8)))64.6:<7<)).:A?F404<:?FF1####
@M06045:235:000000000-JCY5N:1:1101:17554:10623 2:N:0:CTCAGA
ATATGTGCTGCGTTCTTCATCGATGCCAGAACCAAGAGATCCGTTGTTGAAAGTTTTGATTTATTTATGGTTTTACTCAGAAGTTACATATAGAAACAGAGTTTAGGGGTCCTCTGGCGGGCCGTCCCGTTTTACCGGGAGCGGGCTGATCCGCCGAGGCAACAAGTGGTATGTTCACAGGGGTTTGGGAGTTGTAAACTCGGTAATGATCCCTCCGCTGGTTCACCAACGGAGACCTTGTTACGACTTTTACTTCCTCTAAATGACCAAGTCGTTATTCCAGATCGGAAGAGCGTCCGCT
+
CGGGGGGGGGGGGGGGGGGGGGGGGGGGGGGGGGGGGGGGGGGGGGGGGGGGGFGGGGGGGGGGGGGGGGFFGGGGGGGGGGGGGGGGGGGGGGGGGGGGGGGGGGGGGGGGGGGGGGGGGGGGGGGGGGFGGGGGGGGGGGGGGGGGGGGGGGGGGGGGGFGGGGGGGGGGGGGGGGGFGGGGGGGGGGGGGGGGGGGGGGGGEE7CGGGGGGGFGFGGGCGGGGFFFFFFFFFFGFFFFGGGFGGG@FFGFFFFF?FBFBAA<AFFFFFFBFF?BFFFBA>F?:?B1((3(.340####
@M06045:235:000000000-JCY5N:1:1101:19490:10631 2:N:0:CTCAGA
ATATGTGCTGCGTTCTTCATCGATGCGAGAGCCAAGAGATCCGTTGTTGAAAGTTGTTTTTATCATAAGAATAAAAAAAATACATTCAATGACTATTGTGTGTGTGTGTAAAAAAAAACGTAGTAGACTGTGCTTCAACAGAGTAGGAGAGCGCAAACTTTCACATCTCCGTATCCACATAGATCTATTACAGAAGGTGCACAGGTGTAAGTGGGATTGAAGGTGTGGCGTGCACATACTAGAAACACTAGTCAGCAACAGCCACCAATCATTAATGATCCTTCCGCAGTTTCACCCCGGG
+
CGGGGGGGGGGGGGGGGGGGGGGGGGGDGGGGGGGGGGGGGGFGGGGGGGGGGGGGGGGGGFGGGGGGGGGGGGGGGGG7EFGCFFCGCEFFFECFFFC<FF,BB4?FEGGFGGGGGGC7AE<6A??AFEFGGFGDFFG9FG8E@EEEGDG@>+BECGGDG;,,@@FDG9+@EDCFG6@8;9,,7,7BEF9>>CFF5,<8CCCFC?E9AEC9EDFFG)9DFDGF6*:44)69EF4AFAFA8+:DFFG44);3+:6;>FF16@F1108F6@:ABAF9:<))65:4:?B99?>A49>),####
@M06045:235:000000000-JCY5N:1:1101:17642:10647 2:N:0:CTCAGA
ATATGTGCTGCGTTCTTCATCGATGCCAGAACCAAGAGATCCGTTGTTGAAAGTTTTGGTTTTGATTGTACTTATCACAAACGTGTTTTCAGACGACACTGGTTTCGGGGTCAAGAAGTTTTTGGAGTTGGGCCATCGGCGGACGCGCTCCAGGGGCGACAGGGCCCCCGGCGGTCGAAACCAGTTGGTCAGCAACCGGTCCGCCGAAGCAACGACAAGGTACAGTAGACACAGGGTTGGGAGGTCGGGCGACGGAGCACCCTCACTCGGTAATGATCCTTCCGCAGGTTCACCTACGATG
+
CGGGGGGGGGGGGGGGGGGGGGGGGGGGGGGGGGGGGGGGGGGGFGGGGGGGGGGGGGGGGGGGGGGGGGGGGGGGGGGGGGGGGGGGGGGGGGGGGGGGGGGGGGGGGGGGGGGGGGGGGGGGGGGGGGGGGGGFGGGGGGGGGGGGGGGGGGGGGGGGGGGGGGGGGGGGGGGGGGEGGFFFGGGGCGGGGGGGGGGGGGGGGGGGGGGG:CF>5BGFF=>CDC@FFF>?FFFFGFFFFCDG>DGGFBBC37959)7<8?(4(46=FE:BF9))-.6)4)22(4>64?F)4<),5####
@M06045:235:000000000-JCY5N:1:1101:24295:10667 2:N:0:CTCAGA
ATATGTGCTGCGTTCTTCATCGATGCGAGAGCCAAGAGATCCGTTGTTGAAAGTTGTATTTGAATTGTTTATTCATAATAGTTTTCAGACAGACAGTTAAAAAATAAGTTGATGTTTGGCCGCTTTCATAAAGAAAACGGCTGACATTGCACACAAGGTGGATATGGATTTAAGAAGTGCCATAAACACTTATTATGAATGATCCTTCCGCAGGTTCACCTACGGAAACCTTGTTACGACTTTTACTTCCTCTAAATGACCAAGTCGTTACTGGAGATCGGAAGAGCGTCGTGTAGGGCGA
+
CGGGGGGGGGGGGGGGGGGGGGGGGGGGGGGGGGGGGGGGGGGGGGGGGGGGGGGGGGGGGGGGGGGGGGGGGGGGGGGGGGGGGGGGGGGGGGGGGGGGGGGGGGGGGGGGGGGGGGEFGEGGGGGGGGGGGGGGGGGGGGGGGGGGGGGGFGGFGGGGGGGGGGGGGGGGGGGGGGGGGGGGGGGGGGGGGGGGGGGGGGGGGGGGGGGGGGGFGFGFGGGGGDFFFFFEFFFFGFFFFGGGFGGGFFFGFFEFEA=38EFFFFDFBFDFFE;54;EFDD<FDB?(-4;BB?BA>####
@M06045:235:000000000-JCY5N:1:1101:26340:10667 2:N:0:CTCAGA
ATATGTGCTGCGTTCTTCATCGATGCCAGAACCAAGAGATCCGTTGTTGAAAGTTTTGCTTTTATTTAACAAATAATACTTAGACTGAGGCACGTTTGGTTAAGATTTTAAAAGTTTGGCCACCGACGAGCGCTGACCAGAGGGCCGATCAAGGTACCCCCCGGCGGTCCATTACAGACGGGCTCGCCGAAGCAACAGTGGTTAAGTAGACAAAGGGATGGGAGGTCGGGCCACGAGGGACCCTAACTCGTTAATGAACCTTCCGCAGGCTCACCTACGGCAACCTTGTTACGACTTTGCA
+
CG<AF@EDEFGGCF;FGGGGGGFFFBC@@,;EEFGFFGGGGGGGGGFEFGF@FEFFFGGFGGGGAEFGFGEG@FGGGEGGGGGGGGGFEGFB<FGGG7@BDFGGFGGGC@AEFGGGGFEGFG=EFFGEGGCGCFFGGFECCEDC4B+@CCEGGDEDE,,DEG+4@EGGGG9EGGGGGGGGCCEEFGCCEGGGDGCCEGGFFGGCFF9ECFGG4795>)2*37<DDDF>BDFBFFEF:))77DG<<09**7>70)4=6*92<>008?0)0).3<412((,-(-4<?>BDFF<4(26::####
@M06045:235:000000000-JCY5N:1:1101:2392:10674 2:N:0:CTCAGA
ATATGTGCTGCGTTCTTCATCGATGCCAGAACCAAGAGATCCGTTGTTGAAAGTTTTGACTTATTTAAAAATCATACTCAGAGAGGCCAATGACTGCAATAGTTTGGTAGCGTCCCCCCGGCGGGCGAGCCCGCCGAAGCAACGACGTCCAGGTAACGTTCGCGATGGTTTAAGGGAGTTTTTACACTCTTTAATGATCCCTCCGCTGGTTCACCAACGGAGACCTTTTTACGACTTTTACTTCCTCTAAATGACCAAGTCGTTAGACCAGATCGGAAGAGCGTCGTGTAGGGAAAGGCAA
+
CGGGGGGGGGGGFEGGGGGGGFGGGGGGGGGGGGGGGGGGGFECCCFGGGGGGGGGGGGFGGGGGFGGGGGGFFGGGGGFGGGGGGGFGGDFFGFGGFGGGGAFFGGDGGGGGEFEGGGGGGGGDGGGGGDFGDFGGGGGGGGDGGGGDEGGGGCFDGGGGGGGGGDGFFFGGGFGGGCG?FGDGGGGGGGGGGFG?ACCDGGGGGGGGGFGGDFFGEGGG:59F4**19,2<FFFC4FF?:CF=*0:?F=FFFAFFF44)4:?B<D*?533>0::BFF??:04:>142142:18((####
@M06045:235:000000000-JCY5N:1:1101:26693:10699 2:N:0:CTCAGA
ATATGTGCTGCGTTCTTCATCGATGCCAGAGCCAAGAGATCCGTTGCTGAAAGTTTTGATTGCTTATTTATAAAGACTCAGAAGATTCCGCTAGAAAACAAGAGTTTGGCCTCCGGCGGGCGGCGCGGGGGCGCTGGTCCACCCGGCATCCCGCCGAAGCAACACGATATGTTCACAATGGTTTGGAGTTCAGAAGACTCTGTAATGATCCCTCCGCTGGTTCAACAACGGAGACCTTGTTACGACTTTTACTTCCTCTAAATGACCAAGTCGTTAGTTAAGATCGGAAGAGCGTCGGGCG
+
CGGGGGGGGGGGGGGGGGGGGGGGGGGGGGGGGGGGGGGGGGGGGGGGGGGGGGGGGGGGGGGGGGGGFGGGGGGGGGGGGFGGGGGGGGGGGGGGGGGGGGGFGFFFEFGGGGG7FFGGGGGGGGGGGGGGGEDEEGFGFFGGGGGDGFFDGGGGGGGGGGGGGGGGGGGCFGGGGGGGGEGGGGGGGGGFGFGG?FGGG?FFFFGDFGGGGGGFGFGGF>FFGGFFFF;B>DFFFFFFFGFGFGGDFFFGFFDF<47A>DF<AFFFFFFFB:2<<44<A2)-46<BF>,.322,(####
@M06045:235:000000000-JCY5N:1:1101:12622:10700 2:N:0:CTCAGA
ATATGTGCTGCGTTCTTCATCGATGCGAGAGCCAAGAGATCCGTTGTTAAAAGTTGTATTGATTTAAAAGTCTTTCGACTTGATAAACATTCAAAGTAAATAATAAGAGTATGTGATTAAGCAGGGCTTATCTTTAACAACAAGCCCCGATAACAAGTGCACAGGTGTGTATGGATTAAAGAGAACGAGCACATGCACAGAGGCCAGCATCAATTCTCCAAATTCATTAATGATCCTTCCGCAGGTTCACCTACGGAAACCTTGTTACGACTTTTACTTCCTCTAAATGACCAAGTCCGGG
+
CGGGGGGGGGGGGGGGGGGGGGGGGGGGGGGGGGGGGGGGGGGGGGGGGGGGGGGGGGGGGGGGGGGGGGGGGGGGGGGGGGGGGGGGGGGGGGGGGGGGGGGGGGGGGGGGGGGGGGGGGGGGGGGGGGGGGGGGGGGGGGGGGFGEGGGGGGGGGGGFGGGGGFGGGGGGGGGGGGGGGGGGGGGGGGGGGGGGGGGGGGGGGGFGGGGGGD@FFFGGGGGGGGFF>>8CFFFFGFFFFDGGBCFFFFFFFFFE>FFFFF3CEEFFBF@@DCEFFFFFFFECFEEEE9ABF?:B5####
@M06045:235:000000000-JCY5N:1:1101:27750:10707 2:N:0:CTCAGA
ATATGTGCTGCGTTCTTCATCGATGCCAGAACCAAGAGATCCGTTGTTGAAAGTTTTGATTTATTTGTTTGTTTTACTCAGAAGTTCCACTAAAAACAGAGTTTAGGGGTCCTCGGGCGGGCCGTCCCTTTTTACGGGGCGCGGGCTGATCCGCCGAGGCAACGTATAGGTATGTTCACAGGGGTTTGGGAGTTGTAAACTCGGTAATGATCCCTCCGCTGGTTCACCGACGGAGACCTTGTTACGACTTTTCCTTCCTCTAAATGACCAAGTCGTTACGGAAGATGTGAAGACGTTGGGA
+
@C@DGGCGGGGGEEFEGGGGC<<FGGFFFC@FGGGGGGCFFGCC<@:@F<EGGFEFCFCGGGGGGGGDFGFGGGDGFFGF,A@F6EFGDGGGGGA@CCECEFFGGGC@GGGGGG:FEFGDCGEEFGECFFGFGGGDF@7>EGGDBEGGGCGGGGGCGGGGGGGEEFECCF2;<C<F91BFC=5*28>**;85C6C:<9C??985:C5+:<*2:**.9)7<C9722*//)0-6)>>>CF?*0::C**91.<BG*0.=<@4994))-.4?F?6444(,3183?04;F>4)6).)6(-4(####
@M06045:235:000000000-JCY5N:1:1101:9069:10716 2:N:0:CTCAGA
ATATGTGCTGCGTTCTTCATCGATGCCAGAACCAAGAGATCCGTTGTTGAAAGTTTTGACTTATTCAGTACAGAAGACTCAGAGAGGCCATAAATTATCAAGAGTTTGGTGACCTCCGGCGGGCGCCCGCGGTGGGGCCCAGGGGCGCCCGGGGGGTAAACCCCGGGGCCGCCCGCCGAAGCAACGGTGTAGGTAACGTTCACAATGGTTTAGGGAGTTTTGCAACTCTGTAATGATCCCTCCGCTGGTTCACCAACGGAGACCTTGTTACGACTTTTACTTCCTCTAAATGACCAACTGT
+
CGGGGGGGGGGGGGGGGGGGGGGGGGGGGGGGGGGGGGGGGGGFGGGGGGGGGGGGGGGGGGGGGGGGGGGGGGGGGGGGGGGGGGGGGGGGGGGGGGGGGGGGGGGGGGFGGGGGGGGGGGGGECGGGGGGGGGGGGGGGGGGGGGGGGGGEGGGGGGGFCEGGGGGGGGGGCEGGGGGGEGGGGGGGGGGGGGC9?CFGGGGGGGFGGGGGFFFGFGGG46>FGFFFFBFFFFFGF?F4<CGFGGGFFF7FFBFFFF<9(3::BB6@@<:01:?FFB<>D92<244>A<5ABBF4####
@M06045:235:000000000-JCY5N:1:1101:3900:10734 2:N:0:CTCAGA
ATATGTGCTGCGTTCTTCATCGATGCGAGAGCCAAGAGATCCGTTGTTGAAAGTTGTATTTTGAATTAAGTATTCATAATATGTTTCAGACAAAATCACTAAAGTTCTGAGTAGATATAAATCCCAAAGGTGACCACACGGCTTTTGACAGCCGGCAGCCCCCAGAGAGATGACATTGCACACAAGGTGGATATGGATTTTTGAAAGTGCCATAAAAACACTTGATTATGAATGATCCTTCCGCAGGTTCACCTACGGAAACCTTGTTACGACTTTTACTTCCTCTAAATGACCAAATGTC
+
CGGGGGGGGGGGGGGGGGGGGGGGGGGGGGGGGFGGGGGGGGGGGGGGGGGGGGGGGGGGGGGGGGGGGGGGGGGGGGGGGGGGGGGGGGGGGGGGGGGGGGGFGGFGGGGGGGGGGGGGGDGFGGEFGGFGGGGGGGGGGGGGGGGGGGGGGGGGGGGGDGGGGGGGGGGGGGGGGGCGFGGGDEGD8DFEDEGGGGGGGGCEGGGCFGDCGFFFGF>CFGGFGF>CFFFFFFFFFFFFFGGGFGDCFAFGFFFF<FFDFFFDFFEFFF68;DFE?).7??<44AAAAA<>B>F:.####
@M06045:235:000000000-JCY5N:1:1101:26200:10743 2:N:0:CTCAGA
ATATGTGCTGCGTTCTTCATCGATGCCAGAACCAAGAGATCCGTTGTTGAAAGTTTTGATTTATTTGTTTGTTTTACTCAGAAGTTCCACTAAAAACAGAGTTTAGGGGTCCTCGGGCGGGCCGTCCCTTTTTACAGGGCGCGGGCTGATCCGCCGAGGCAACGTATAGGTATGTTCACAGGGGTTTGGGAGTTGTAAACTCGGTAATGATCCCTCCGCTGGTTCACCAACGGAGACCTTGTTACGACTTTTACTTCCTCTAAATGACCAAGTCGTTATCTGAGATCGGAAGAGCGGTGGA
+
CGGGGGGGGGGGGGGGGGGGGGGGGGGGGGGGGGGGGGFFGGGGGDFGDGFGFCFFFGDGGGGGGGGGGGGGGGGGGCGGGGGGGGGFGEFGGGGGGGGGGGFGGGGFGGDFGGGGGGGGDGGGGGDEGGGGGGGGGGGGGEGGGGGGGGFFGGCGGGGGGFGGGGGGGGGFGGGGGGGGCGGGGGDGGGGGGCGGGDGFFGECECAFF?DDCFGFGFGGGGGDGC@?FF?BDFF:F3;662CF?GGGEB?FFFDFBFFAFFAFFFAB???FAAB22?BBAA<9AFF????B3?86(####
@M06045:235:000000000-JCY5N:1:1101:23853:10753 2:N:0:CTCAGA
ATATGTGCTGCGTTCTTCATCGATGCCAGAACCAAGAGATCCGTTGTTGAAAGTTTTTATTTATTTGTTTATGTGTCACTCAGAGGAGAAAACCACTAAAGACATAAGAGTTTGGGGCCTCCGGCGGGCGCCTGGTTCCGGGCCCGAAGGCGCCGGGGCGGTCCCGCCGAAGCAACAATATGGTAAGGTTCACAAAGGGTTTGGGAGTTTGTAAACTCGGTAATGATCCCTCCGCTGGTTCACCAACGGAGACCTTGTTACGACTTTTACTTCCTCTAAATGACCAAGTCGTTAGGGGGTA
+
CGGGGGGGGGGGGGGGGGGGGGGGGGGGGGGGGGGGGGGGGGGGGGGGGGGGGGGGGGGGGGGGGGGGGGGGGGGGGGGGGGGGGGGGGGGGGGGGGGGGGGGGGGGGGGGGGGGGDFEGGGGGGGGDGGGEGGGGGGGG7EEEEGGGECGGGGGGGGGGGGGGFDDECCEGGGGGGFGFEGGGGGGGGGGFFGGFGGECEE5=ECGG5FGGGGGFGFDDGCGG7>6?FFBFDFFDDFFFFGGGFGDGBD5)07?=AFFA<<:61:AF?FFFFFFA2ABAF)6<2)4<4:?1:BFFB####
@M06045:235:000000000-JCY5N:1:1101:13304:10754 2:N:0:CTCAGA
ATATGTGCTGCGTTCTTCATCGATGCCAGAACCAAGAGATCCGTTGTTGAAAGTTGTAATTATTACATTGTTACTGACGCTGATTGCCATTACAAAAAGGTTTATGGGTTGGTCCCTGTGGTGGGCGAGCCCACCAAGGAAACAAGAAGTACGCAAAAGACACGGGTGGAATAATTCAGCAAGGCTAGCCACCCCGAGAGGTGCCAGCCCGCCTTCATATTTGTGTAATGATCCCTCCGCAGGTTCACCTACGGAGACCTTGTTACGACTTTTACTTCCTCTAAATGACCAAGTCTTGTAA
+
CGGGGGEFGFCGGGGGGGGGGGFGGGGGGGGGGGGGGGGGGGGGGGGGGGGGGFGGGGGGGGFGGGGGGGGFFFGGGGGGGGGGGGGFGGGGAEEFFGFFGGGGGGGGGGGGG<EGGGGGGGGGGGGGGGEGGGGGGGFGGGGGGGFFFGG9CEGDEGGFFFGGGEGGGFDFGGGGGGGGGGGFDGFGGCFG5CGGGGGDDGEFGGGGFE<5CD4?FFGGC>FCGFFFCFFCFFFFGFFB>DC76FGGFF:FDD:BBFF07<DF9ABFFEB)<)4AAFA6><BA))5>728044.))####
@M06045:235:000000000-JCY5N:1:1101:3851:10760 2:N:0:CTCAGA
ATATGTGCTGCGTTCTTCATCGATGCCAGAACCAAGAGATCCGTTGTTGAAAGTTTTGATTTATTTGTTTGTTTTACTCAGAAGTTCCACTAAAAACAGAGTTTAGGGGTCCTCGGGCGGGCCGTCCCCTTTTTACGGGGCGCGGGCTGATCCGCCGAGGCAACGTATAGGTATGTTCACAGGGGTTTGGGAGTTGTAAACTCGGTAATGATCCCTCCGCTGGTTCACCAACGGAGACCTTGTTACGACTCTTACTTCCTCTAAATGACCAAGTCGTTATGCAAGATCGGAAGAGCGCAGG
+
CGGGGGGGGGGGGGGGGGGGGGGGGGGGGGGGGGGGGGGGGGGGFEGGGGGGGGGGGGGGGGGGGGGGGGGGGGGGGGGGGGGGGGGGGGGGGGGGGGGGGGGGGGGDEGGGGGGGGGGGGGGGGGGGGGGGGGGGGGGGGGGGGGGGGGGGGGGGGGGGGGGGGGGGGGCFGGGGGGGGFGGGGGGGGGGFGGF7<FGGFGGGEGGEFGGGG*>FFEGGGGGGGGFFFFFFFFFFDFFFFGGG?FGGEBBFFFDFFFF2<>AFA<<??7>B:<>BFF?FB><AF0,9?FFFB???(####
@M06045:235:000000000-JCY5N:1:1101:23439:10783 2:N:0:CTCAGA
ATATGTGCTGCGTTCTTCATCGATGCCAGGACCAAGAGATCCGTTGTTGAAAGTTTTGACTATTTGTTTTTATCAGAAGATACTGCTATTACAAAGAGTTTTGGTTGTCCACCGGCGAGCGAACCCGCCGAGGAAACGAAAAGGTACTCAAAATCAAGGGTTCTATCCCAGATGGAGCAAGCTCCAACGGTAATGATCCTTCCGCAGGTTCACCTACGGAAACCTTGTTACGACTTTTACTTCCTCTAAATGACCAAGTCGTTATCAGAGATCGGAAGAGCGTCGCGTAGGGTAAGACGAA
+
CGGCGGGGGGGGGGDGGGGGGGFGGGFEGGFFD@8E<@EGGCEGA@GGGF9FEEFEFGGGGGGFGGFGFGFGFGFGGGGGGCGGGGC<EFFFGFFGGGGFFFAEG@FGDEGF8BFEG7FFGGGGGGGEGGCGDEFFFG7F=>DCFFGAFGGGGGGGGGGGGGFGFDFEFGGGGF6DBCCF>C,DEFCGGGGGEGDBF,>FGGGEGG=E?CF>7F*)2)*177CFF7@AA7615A>3CB??FGGC*::CF?6:FFFF:>?<??B?644F?4(480:?B(8(1,,24((4(2<?37?2)####
@M06045:235:000000000-JCY5N:1:1101:24522:10800 2:N:0:CTCAGA
ATATGTGCTGCGTTCTTCATCGATGCGAGAACCTAGAGATCCGTTGCTAAAAGTTGTCTCTATTAATATTTTTCCACTATTTAATTTATAGTACTGTCTTGCACAATGTGGTATTTTTTTTCTCTTTAATGATCCTTCCGCAGGTTCACCTACGGAAACCTTGTTACGACTTTTACTTCCTCTAAATGACCAAGTCGTTAAGAAAGATCGGAAGAGCGTCGTGTAGGGAAAGAGTGTAGATCTCGGTGGTCGCCGTATCATTAAAAAAAAAAACGTGTCATACTGTAGATGCTCGCCCTTA
+
CGGGGGGGGGFEFGGGGGGGGGGGGGGGGGGGGGFDDFFGCFGGGGGGGGFFGGFEGGFGGGFGGGGGGGCGGGGGGG@FCFGGGFFDFGGGAEGGGGGGGGGGDFGGGGGGGGGGGGGGGGGGGGFECDEFGGGGGGGGCEEDEFGFGGGGGDGG8CF8DGGGGGGGGGGGGGGGGGGECGDG8DGGFGGGGGGGGFEGFEGCFGGGGFCGGGFF>DDDDDDCFCFA9ABBF6BADF=FAC++;DC55==<):>B6FFF)<?E<E837>636((((,(-)--))-).))-)-.((,####
@M06045:235:000000000-JCY5N:1:1101:21501:10804 2:N:0:CTCAGA
ATATGTGCTGCGTTCTTCATCGATGCGAGAGCCAAGAGATCCGTTGTTGAAAGTCTTGTTTTGTTATGATATATGACGTTCATTACACCATGTTTGTAAAATAGCCCCGAAGGGCACGGTTCACAGAGGTTTGGAATAGTTATAAGCCCGTGAGGGCGTTCACTAATGATCCTTCCGCAGGTTCACCTACGGAAACCTTGTTACGACTTTTACTTCCTCTAAATGACCAAGTCGTTAGCCCAGATCGGAAGAGCGTCGTGTAGGGAAAGAGTGTAGATCTCGGTGGTCGCCGTATCATGAG
+
CGGGGGGGGGGGGGGGGGGGGGGGGGGGGGGGGGGGGGGGGGGGGGGGGGGGGGGGGGGGGGGGGGGGGGGGGGGGGGGGGGGGGGGGGGGGGGGGGGGGGGGGGGGGGGGGGGGGGGGGGGGGGGGGGGGGGGGGGGGGGGGGGDGFGGGGGGGGGGGGGGGGGGGGGGGGGGGGGGGGGGGGGGGGGGGGGGGGGGGGGGGGGGGGGGGGGGGFGFGGGGFGGGFFFFFFFFFFGFFFFGCFFGGGFFFGFFFFFF@:?BFFF?FFFFFA>AAAB29:<?:?:;B>>B:>9???)####
@M06045:235:000000000-JCY5N:1:1101:21076:10824 2:N:0:CTCAGA
ATATGTGCTGCGTTCTTCATCGATGCTGGAGCCAAGAGATCCGTTGTTAAAAGTTTTGACAGTTCGCTAAGAACACTCAGAAGTATCGTCGGGTTCGAAAACAGAGATTCTGATGAGACCGGCGGGCACCCTTGCGGGCGCCGCCGAAGCAACAGGTATAATAGTTCACAAAGGGTAGAGAGTGTAGTACTCAGTAATGATCCCTCCGCTGGTTCACCAACGGAGACCTTGTTACGACTTTTACTTCCTCTAAATGACCAAGTCGTTAGGAGAGATCGGAAGAGCGGTCGTGTAGGGTGAT
+
CFGGGGGGGGGGGGGGGGGGGGGGGGGGGGGGGGGGGGGGGGGGGGGGGGGGGGGGGGGGGGGGGGGGGGGGGGGGGGGGGGGGGGGGGGGGGGGGGGGGGGGGGGGGGGGGGGGGGGGGGGGGGGGGGGDGGDGGGGGGGGGGGGDGGGGGGGGGGGCGGFFGGGGGGGGGGFGGFGGCCCFGEGGFBFGGGGG?FGGGF7FGFGGGGGGGGGGFG?GGGGGGDDFFFFBBFFFFG3@B6CFGFGGG4@=7FFFFBFFF?F>DB?0>DFA:?<BF<:<?:>:?:6;332(4<:BFF####
@M06045:235:000000000-JCY5N:1:1101:6833:10826 2:N:0:CTCAGA
ATATGTGCTGCGTTCTTCATCGATGCGAGAGCCAAGAGATCCGTTGTTGAAAGTTGTATTTTGAATTAAGTATTCATAATATGTTTCAGACAAAATCACTAAAGTTCTGAGTAGATATAAATCCCAAAGGTGACCACACGGCTTTTGACAGCCGGCAGCCCCCAGAGAGATGACATTGCACACAAGGTGGATATGGATTTTTGAAAGTGCCATAAAAACACTTGATTATGAATGATCCTTCCGCAGGTTCACCTACGGAAACCTTGTTACGACTTTTACTTCCTCTAAATGACCAAAGTAT
+
[truncated: 39,008,526 more chars]
