# Supplementary material for: Effect of marigold (Tagetes erecta L.) on soil microbial communities in continuously cropped tobacco fields
Source: Sci Rep. 2022 Nov 16;12:19632. doi: 10.1038/s41598-022-23517-x (PMC9668846; doi:10.1038/s41598-022-23517-x)
Supplement: Supplementary file 13 — Supplementary Information 13. [file 41598_2022_23517_MOESM13_ESM.fq]

@M06045:235:000000000-JCY5N:1:1101:11656:1193 1:N:0:TACAGC
GAGATAACTCCTACGGGAGGCAGCAGTGGGGAATATTGCGCAATGGGCGGAAGCCTGACGCAGCGACGCCGCGTGGGGGATGAAGGCCTTCGGGTTGTAAACCTCTTTCACCACCGACGAAGCTAACGTGACGGTAGGTGGGGAAGAAGCCCCGGCTAACTTCGTGCCAGCAGCCGCGGTAATACGAAGGGGGCTAGCGTTGTTCGGAATTACTGGGCGTAAAGCGCACGTAGGCTGACATTTAAGTCAGGGGTGAAATCCCAGAGCTCAACTCTGGAACTGCCTTTGATACTGGGTGTCT
+
CCCCCGGGGGGGGGGGGFGGGGGGDGGGGGGGGGGGGGGGGGGGGGGGGGGGDGGGGGGGGGGGGGGEFGGGGGGGGGGGGGGGGGGGGGGGGGGGGGGGGAFGGGGGG,=FGGGGEGGGGGGGGGGGFGFGGDCFGGGGGGDGEGGFFGFGCGGGGCFCGFGGGGCGFGGGGGFGGGGGGGGGGGGGGGGGDGGGGFGGEGEGGGGG>CFGGGGGGGGGDE5CFGGGDEGGFCFGC5AFFFGGGG>C79CDDGDGGC*?*+*>FFDCFFGFFG**<7?@FF4?FF7@=@FF?FFFFE>7:
@M06045:235:000000000-JCY5N:1:1101:12528:1199 1:N:0:TACAGC
GAGATAACTCCTACGGGAGGCAGCAGTGGGGAATTGTTCGCAATGGGCGCAAGCCTGACGACGCAACGCCGCGTGGAGGACGAAGATCTTCGGGTCGTAAACTCCTTTCGATCGGGAAGAACGGCTCCGGGGCTAACATCCCTGGAGAGTGACGGTACCGAGAGAAGAAGCCCCGGCTAACTCCGTGCCAGCAGCCGCGGTAATACGGGGGGGGCAAGCGTTGTTCGGAATTACTGGGCGTAAAGGTCTCGGAGGCGGCCAACTAAGTCGGATGTGAAATCCCCAGGCTCAACTTGGGAAC
+
CCCCCGGGGGGGGGGGGGGGGGGGGDEFFGGGGGGCGGGGG@GGFCFCFCFG@FGGGGGGGEGGGEEEGGGGGCFCFGE@FGDFEGGFFFFG@FFFGF<<FFEGGGG??FFGGEECFGFGGGGGGGGGGGGGE>EFGGCFDGGG7DFGEG;CFCEFF7FEEEGGGGGGGGG7CFFCFCFGGFCGEFCEFGGGGFFFGDC**:>FF7@8CGGCC8EC*:CEC*:/*<;55EFEFGFGC*5*:<59+:**+3>55D<E3CCDD*7*0*9CF>D;3DFGFG4=FD)7@:3;.066?FBF0:62(
@M06045:235:000000000-JCY5N:1:1101:17877:1228 1:N:0:TACAGC
GAGATAACTCCTACGGGAGGCAGCAGTGGGGAATATTGCACAATGGGGGAAACCCTGATGCAGCAACGCCGCGTGAGTGATGACGGCCTTCGGGTTGTAAAGCTCTGTCTTCAGGGACGATAATGACGGTACCGGAGGAGGAAGCCACGGCTAACTACGTGCCAGCAGCCGCGGGAATACGTAGGTGGCGAGCGTTGTCCGGATTTACGGGGCGTAAAGGGAGCGTAGGCGGGTTGTTAAGTGAGATGTGAAATACTCGGGCTTAAACTGCGTGCTGCATTTCAAACTGGAAGTCTAGAGG
+
CCCCCGGGGGGGGGGGGGGGGGGGGGGGGGGGGGGFGGGGGGGFGGGGGGEGGGGGGFFGGGGGGGGGGGGGGFFGGGGGGGGGGGEGC8FGGGGGGEFGGFD?FGGGFGG<@FGCDFF7@EG<9<FEGEGEG+@CFGDGGGEEFCEFCF7:FFGCGDD,@D*DGG:FGDG:FE*1<:CCFFFFGF@FFE8@8>?5*2<<88*88@CC*;CEEE8:*;CGECE5E:8EG685*21*;;++<D7:62:F<+*::>*+*219>*>59**2***)0955*0)/6?*/@799*??6<?99)92<(
@M06045:235:000000000-JCY5N:1:1101:9727:1233 1:N:0:TACAGC
GAGATAACTCCTACGGGAGGCAGCAGTGGGGAATTTTGGACAATGGGGGCAACCCTGATCCAGCCATCCCGCGTGTGCGATGAAGGCCTTCGGGTTGTAAAGCACTTTTGGCAGGGAAGAAACGGCGCCGGCCAATACCTGGCGTCACTGACGGTACCTGCAGAATAAGCACCGGCTCACTACGTGCCAGCAGCCGCGGTAATACGTAGGGTGCAAGCGTTAATCGGAATTACTGGGCGTAAAGCGGGCGCAGGCGGTTCGGAAAGAAAGATGTGAAATCCCAGAGCTTAAATTTGGAACT
+
CCCCCGGGGGFGGCGDGFCGGGGGGGGCE?FEECE<FFF@<FGGCGGGGCFGEFG?FFGG,C<EGFGA<FGGG>FF7AECEFGGGGGGDFGGFCFCFGFFFFGGGGGGFFG8FGE@FFGFGGGGGGGGGCEC=BGGGC,,E,@@35CCFGFGGDEG7FCFGG,?FGGCFFEF7FEC:*7FCFCE<CFFFGGGFFCCCEEE>;CCC8<CG5CCE8E?FFCC=8FEF58E*2+<<C7CEGC5:3/7+*))::7373>E<79*/*/1)1>477<6=:1?4>*/<C:@)84*76@*9**1465:3
@M06045:235:000000000-JCY5N:1:1101:18576:1238 1:N:0:TACAGC
GAGATAACTCCTACGGGAGGCAGCAGTAAGGAATCTTCCACAATGGGGGCAACCCTGATGGAGCAACGCCGCGTGCAGGATGAAGGCCTTCGGGTTGTAAACTGCTTTTATGAGCGAAGAATATGACGGTAACTCATGAATAAGGGTCGGCTAACTACGTGCCAGCAGCCGCGGTCATACGTAGGACCCAAGCGTTATCCGGAGTGACTGGGCGTAAAGAGTTGCGTAGGCGGTTAGTAAAGCGAATAGTGAAAGATGATGGCTCAACCATCAGAACATTGTTCGAACTCACTAACTCGAG
+
CCCCCGGGGGGGGGGGGGGGGGGGGGGGGGFFGGGGGGGGGGGGGFGGGGGGGGGGGDGGGGGGGGGGGGGGGGGGGGGGGGGGGGGGGGGGGGFEGGGGGGGGGGGGGFGGEGGGGGGGGFGGFGGGGGCGGGGGGGGGGGGGG8FFGGGFGGGAFGGGGFFGGGGGGGECGGGG7@FGG9FC@9<CFFGCGGGGGGGGGDEEEFGGGGGGGGG>EEEFFGDFGEG5CG?CC>EGF9?FGGFGCC<CG+:CFF=FF?*2:<47>GFF<CCFF*?CFG??FGFFFFCF:==4=F:;408:(
@M06045:235:000000000-JCY5N:1:1101:11040:1248 1:N:0:TACAGC
GAGATAACTCCTACGGGAGGCAGCAGCAAGGAATTTTCCGCAATGGGCGCAAGCCTGACGGAGCAACGCCGCGTGCGGGAGGACGCCTTTCGGGGTGTAAACCGCTGTTCGTGGGGACGAAGCACTGACGGTACCCACGGAGGAAGGCCCGGCTAACTACGTGCCAGCAGCCGCGGTAATACGTAGGGGCCGAGCGTTGTCCGGAGTTACTGGGCGGAAAGAGTGCGCAGGCGGCGCGTTCTGCCCGGCGTGAAAGCCCCCGGCGCAACCGGGTGGGGTCGTCGGTGACGGGCGCGCAGGG
+
9CCCCFGGGGGGGGGGGGFGGGGGGGGGEFGGGGDGGGGGGGGGGGGGGGGGGGGGGFFCCCEFGGGGGGGGGGG7FE=C7FGCFCFA?FGGGGGGGGGGFGGEGGGGGGFE?FGEDGEEFGCGGFGFFGGEC>B:FEBBEEEE8,<7,<11**=<F,,7==:FCGC*?<FC<EG8C>E+ACC+0A?>>5CCC5EE8>>?E7/**2;F:+3988FC*88/:*:<<+?*:*:>5*/:8C:E5<9:+1*7759>577C*:*95EGG3)17)9)8:1)1;)8.)1)0.)9@6))0)05)4)((,
@M06045:235:000000000-JCY5N:1:1101:21513:1295 1:N:0:TACAGC
GAGATAACTCCTACGGGAGGCAGCAGTGGGGAATTTTGGGCAATGGGCGCAAGCCTGATCCAGCAATGCCGCGTGAGTGAAGAAGGCCTTCGGGTTGTAAAGCTCTTTTGTCAGGGAAGAAAAGGCGGAGGCTAATATCCTCTGCTCATGACGGTACCTGAAGAATAAGCACCGGCTAACTACGTGCCAGCAGCCGCGGTAATACGTAGGGTGCGAGCGTTGTCCGGATTTACTGGGCGTACAGGGAGCGTAGGCGGGCTTTTAAGTGAGATGTGAAATACCCGGGCTCAACTTGGGTGCG
+
CBBCCAGFGDGGGFGGECFGGG@FGGDGGGGGGFCG<FC,6CFGG?FF@:FF:C@<EEC<EFEFGG9FGGF@FCFGC6CDAEA,<FAEAFEFCFCFFGECFGGEFF?,CFF<<?<FGCFGEG<E+A@CFFBFF=DDFG9DFE<FFGFDF,=FGGGG:>FD<<F97F<DAFFG7F7*<FGGG,<*25DFFGGG8@88@EEEGG9FC82?BBE:8*81*=CE8*29CE5EGG9<@+:8:=E=*//:C759C=1*/>C5)*))9C40*:0*02*9*0**1:4*=9)755).7//)*18)3.11(
@M06045:235:000000000-JCY5N:1:1101:18329:1334 1:N:0:TACAGC
GAGATAACTCCTACGGGAGGCAGCAGTGGGGAATATTGGACAATGGGCGAAAGCCTGATCCAGCCATGCCGCGTGAGTGAAGAAGGCCCTCGGGTTGTAAAGCTCTTTTGTTGGGAAAGAAAAGCAGCCGGTTAATACCCGGTTGTTCTGACGGTACCCAAAGAATAAGCACCGGCTAACTTCGTGCCAGCAGCCGCGGTAATACGAAGGGTGCAAGCGTTACTCGGAATTACTGGGCGTAAAGCGTGCGTAGGTGGTTCGTTAAGTCTGATGTGAAAGCCCTGGGCGCAACCTGGGAATT
+
CCCCCGGGGGGGGGGGGGGDGGGGGGGGGGGFGGFEGGGGGGGGDGGGGGGGGGGGGGGGGGFGGGGGGGGGGGGGGGGGGGGGGGGCFGGGGGEGGGGGGGGGGGGGFGFGGGGCGGGGGGGGGGGGGGEGGGGGGGCDGGGGGGFFGGFGGGGGGFGGGDGGGGF;FGFFGGGGGGGGGGGGGGGFGGFGGGGGGGGGGGGGGGGGGGGGGDGGFFGGGDEGCGDEGGEFEFG65AEEECGG7CCDGGCDGGGGGCFCDEG:FFD7CGC9@FFCBCF?F3<>074).7>B@?476>3(,
@M06045:235:000000000-JCY5N:1:1101:10292:1352 1:N:0:TACAGC
GAGATAACTCCTACGGGAGGCAGCAGTAGGGAATATTGGACAATGGGCGAAAGCCTGATCCAGCCATGCCGCGTGAGTGATGAAGGCCTTCGGGTTGTAAAGCTCTTTTGGCGGGGACGATAATGACGGTACCCGCAGAATAAGCCCCGGCTAACTTCGTGCCAGCAGCCGCGGTAATACGAAGGGGGCTAGCGTTGTTCGGAATCACTGGGCGTAAAGCGCACGTAGGCGGACTTTCAAGTAAGGGGTGAAATCACGGGGCTCAACCTTGGAATTGCCTTTTATACTGTAGGTCTCGAGT
+
CCCCCGGGGGGGGGGGG7FDEDCFFFFGGGGGGFGCGGGEFFGD@EFCGFFGECECGCE@AEEFF,EFE8FFGBCGFGGCAFFGGGFGF,EDCFFGGGGGFFDAAFFFAF7FFFGG:FGGGGGGGGGGGGGEGGGGEEDDEGFGC:@FFGGGGGGCCD73@=<=CF:F,=BCFECCECEGGG7EEDGGE8FDCCCEE1C98C>EGGGGCGGG5CECE8?@CEEEEGGFEF*C1>EGGCF+<*+2<?CD==F4CFC+9ED<<*)9=4426**9):77/:4F*2**/**9?96949=F>;2:)
@M06045:235:000000000-JCY5N:1:1101:11441:1386 1:N:0:TACAGC
GAGATAACTCCTACGGGAGGCAGCAGTGGGGAATATTGGACAATGGGGGCAACCCTGATCCAGCAATGCCGCGTGGGCGATGAAGGCCTTCGGGTTGTAAAGCCCTTTTGCACGCGACGATGATGACGGTAGCGTGAGAAGAAGCCCCGGCTAACTTCGTGCCAGCAGCCGCGGTAATACGAAGGGGGCGAGCGTTGTTCGGAATTACTGGGCGTAAAGGGCGCGCAGGCGGCCTTAGAAGTCAGATGTGAAAGCCCCGGGCTCAACCTGGGAATTGCGGTTAGAACTGCCAAGCTAGAGG
+
CCCCCGGGGGGGGGGGGGGGGGGGGGEFGGGEGGGGGGGEGGGGGGGGGGGGGGGGGGGGGGGGGGGGGGGEGGGGGGGGGGGGGGGGGGGGGGGGGCEGGGGGGGGGGFGGGGGGGGGGGGGGGGGGGGFDGGEGGGGGGGGGFFGGGGGGGGGGGGGGGGGGGGGGGGGGGGGGGGFFGGCEG7EFGG8CCE8EEGEGGGE>FFCCGFFCFGGECFF<CGEGEGGGGGGGGCEGFFACGCFGGEF:CFGG7>96CEDC<G3**><CCFFFF4FGFGB:>C3@/9>46=FF457:<FD?(
@M06045:235:000000000-JCY5N:1:1101:8749:1432 1:N:0:TACAGC
GAGATAACTCCTACGGGAGGCAGCAGTGGGGAATATTGGACAATGGGCGCAAGCCTGATCCAGCCATGCCGCGTGGGGGATGAAGGCCCTATGGTTGTAAAGCTCTTTTACCGGTGAAGATAATGACGGTAACCGGAGAAGAAGCCCCGGCGAACTTCGTGCCAGCAGCCGCGGTAATACGAAGGGGGCTGGCGTTGTTCGGAATTACTGGGCGTAAAGCGCACGTAGGCGGACATTTAAGGCAGGGGTGAAATCCCGGGGCTCAACCCCGGAACTGCCTTTGATAGTGGTGGTCTTGAGT
+
B@CCC9FFCCFFGGEGF@EGDCFEGGFGG9B7-CFGF969<F<9C88CF:FEEFFCDGGEGGCFGGGGFGGGG6@+++@44?E?AFCFCF8,5AEACFCEBFC<FGFG,5,,BC+@FFGGFGGGGGGGG@F7<D:F:>3FFDFGD8BF7><*@F*>DFFCFC*DCEFCFFEEGG<CCC:FGFF@CEGGGC*2;C;CEC8C88A/C<7:+3CECC*/2*<CEDGED78@*<EC8:*+22<<E***:5>DGGF*>:*0>CG3D5C<=*2*99C3)77*9C:?F7?=**09*0*))8**)1-5)
@M06045:235:000000000-JCY5N:1:1101:12287:1484 1:N:0:TACAGC
GAGATAACTCCTACGGGAGGCAGCAGTGGGGAATATTGCACAATGGGCGAAAGCCTGATGCAGCAACGCCGCGTGAGCGATGAAGGCCTTCGGGTCGTAAAGCTCTGTCCTCAAGGAAGATAATGACGGTACTTGAGGAGGAAGCCCCGGCTAACTACGTGCCAGCAGCCGCGGTAATACGTAGGGGGCTAGCGTTATCCGGATTTACTGGGCGTAAAGGGTGCGTAGGTGGTTTCTTAAGTCAGGAGGGAAAGGCTACGGCTCAACCGTAGTAAGCTCTTGAAACTGGGAAACTTGAGGG
+
CCCCCGGGGGGGGGGCCEGGGGGGGGGGGGGGGGGGGGGGGGGGGGGFGGGGGGGGFFGGGGGGCEGFGGGGGEGGEGGEGGGGGGGGGGGFEG?FEGGGGFGGFFCFGGGGGGFFFFFGFEGFFGGGGGGGGGD?>CFEEGGGGC7FFFEGGGGGGGGCFGBFFCFC@FGGGGGDFGG9FFFGGGGGGGFGF:8;8;9CCEGD8CCFDGFF5E:8CFDFD@EDEEGGGGGF;FGGGG97<:?FGGC7*:*74CGGC6C*9=C7=D<7CGFD5C?C*2)9=:=6@F77:F4?FFF?2FD0(
@M06045:235:000000000-JCY5N:1:1101:9874:1498 1:N:0:TACAGC
GAGATAACTCCTACGGGAGGCAGCAGTCGAGAATTTTTCTCAATGGGCGCAAGCCTGAAGGAGCGACGCCGCGTGTGGGATGAAGGGTTTCGATCCGTAAACCACTGTCATTTGTGAACAATGGTTATTATTTAAAAGATGATAACTTGATAGTAATGAAAGAGGAAGGGACGGCTCACTCTGTGCCAGCAGCCGCGGTAATACAGAGGTCCTGAGCGTTGTTCGGATTCACTGGGCGTCAAGGGTGCGTAGGTGGCATGTTAAGTTTGATGTGAAAGCCCAGGGCTCAACCCTGAAATGG
+
-8ACBDCGGGGGGGGGGGGGGGGGGGGCGECGGGGGF9F9EGGGGGGGGGGGGGGGGG,EC@FGGEGGGGFCGGDCFGGGGGGFEF:AFGGEF9,+?FCC<FGAEGGF9C9,@EEFAFEAFG<F5:<FFF9FGC9F9?7FCGC<FD=9F9F<<EF,D,C,,,8@<,,,+8>+>FF@*@AF99D@FF9FGCFCGGG7CCCC*2+C<CB<3?:++53?9C*=8;@18:5CEC92<C=ECGG*:CF4::3DECDDGGG=DG>FGC7>:2::F>*1@7?*17?))*05@BGF*/).0).)./6).
@M06045:235:000000000-JCY5N:1:1101:12299:1520 1:N:0:TACAGC
GAGATAACTCCTACGGGAGGCAGCAGTGGGGAATTGTTCGCAATGGGCGCAAGCCTGACGACGCAACGCCGCGTGGAGGACGAAGATCTTCGGGTCGTAAACTCCTGTCGAGTGGGAAGAATGCTTCGGGGGTGAATAACCTCCGGAATTGACGGTACCACTAAAGGAAGCCCCGGCTAACTCCGTGCCAGCAGCCGCGGTAATACGGGGGGGGCAAGCGTTGTTCGGAATTACTGGGCGTAAAGGGCTCGTAGGCGGCCAACTAAGTCGGATGTGAAATCCCCAGGCTTAACCTGGGAAC
+
CCCCCGGGGGGGGGGGGGGGGGGGGGGGGGGGGGGGGGGGGGGGGGGGGGGGGGGGGGGGGGGGGGGGGGGGGGGGFGGGFGGGGGGGGGGGGGGGGGGGGGGGGGGGGGGGCFGFGFGGGGGGGGGGGGGGGGGFGGGFGGGGGGGGGGGGGGGGGGGGGGGGGGGGGGGGGGGGGGGGGGGGGGGGGGGGGGGGGGGG8CE9++;EGGEGGGGGGGGG5CEC@:5?EECECFGCFFGGG<EF7FGGGC3CDGG9)>CC3CFGGGCC>DD7)97DFFFFBF75))*))<6BFFFF<FB?(
@M06045:235:000000000-JCY5N:1:1101:20369:1573 1:N:0:TACAGC
GAGATAACTCCTACGGGAGGCAGCAGTGGGGAATATTGGACAATGGGCGCAAGCCTGATCCAGCCATGCCGCGTGAGTGATGAAGGCCCTAGGGTTGTAAAGCTCTTTTGTGCGGGAAGATAATGACGGTACCGCAAGAATAAGCCCCGGCTAACTTCGTGCCAGCAGCCGCGGTAATACGAAGGGGGCTAGCGTTGCTCGGAATCACTGGGCGTAAAGGGTGCGTAGGCGGGTCTTTAAGTCAGGGGTGAAATCCTGGAGCTCAACTCCAGAACTGCCTTTGATACTGAAGATCTTGAGT
+
CCCCCGGGGGGGGGGGGGGGGGGGGGGGGGGGEGGCFGGGGGFGFGGGGGGGGGGGGGGGGGGGGGGGGGGGGCGDGGGGDFGGGGGGGDFGFGGGGGGGGG9EFEFGGGGFGGGGGGGGGGGGFGGGGGGGGGGDGGFGGGFFFGGEGGGGGGGGGGGGDCF=CFFGFGGGGGGGGGGGGGGGGDGGGEFFFGEEGGCFEGGGCFGFFGGGGGCEEDCFEEGEGCGE=C8EC7C6EGGGGFADDFGG555CDFFG=<DF42CFDFFCC94@4*02=47F6FFFFF7?FFFFFFF4<B>:<
@M06045:235:000000000-JCY5N:1:1101:23475:1573 1:N:0:TACAGC
GAGATAACTCCTACGGGAGGCAGCAGTGGGGAATCTTGCGCAATGGGCGAAAGCCTGACGCAGCGACGCCGCGTGGGGGAAGAAGGCTTTCGGGTTGTAAACCCCTTTCAGGAGGGACGAAGCCACTCGGGTGAATAGCCCAGAGGGTGACGGTACCTCCAGAAGAAGCCCCGGCTAACTACGTGCCAGCAGCCGCGGTAATACGTAGGGGGCAAGCGTTGTCCGGATTTATTGGGCGTAAAGAGCGTGTAGGCGGTCAGGTAGGTCCGTTGTGAAAACTCGAGGCTCAACCTCGAGACGC
+
CCCCCGGGGGGGGGGGGGGGGGGGGGGGGGGGGGGGGGGGGGGGGDGGGGGGGGGGGGGGGGGGGGGGGGGGGGGGGGDGGGGGGGGGGGGGGGGG@FFGGGGGGGGGGGGGGGGEGGGGGGEGFGGFFDGGGGGGGFGGGGFGGGGEFGGGGGGGGGGGCFGGGGGGG+=FEGGCECEFCGGGGGGFFGGGEGGGECCEGGGGGFFGGGGGGGGG=C==EGFGGG5CEGFGGGF58**:ACGC6CGDEGGGGFGECGGGGGFFFG*=D<6@B7=FFC@FF35:>EFFFFFFFF:@0711-
@M06045:235:000000000-JCY5N:1:1101:17766:1590 1:N:0:TACAGC
GAGATAACTCCTACGGGAGGCAGCAGTGGGGAATATTGGACAATGGGCGCAAGCCTGATCCAGCCATGCCGCGTGAGTGAAGAAGGCCTTCGGGTTGTAAAGCTCTTTTGTCCGGAAAGAAAAGCTCTCGGTTAATACCCGGGGGTGATGACGGTACCGGAAGAATAAGCACCGGCTAACTTCGTGCCAGCAGCCGCGGTAATACGAAGGGTGCAAGCGTTACTCGGAATTACTGGGCGTAAAGCGTGCGTAGGTGGTTCGTTAAGTCTGATGTGAAAGCCCTGGGCTCAACCTGGGAATG
+
CCCCCGGGGGGGGGGGGGGGGGGGGGGGGGGGGGGGGGGGGGGGGGGGGGGGGGGGGGGGGGFFGGGGGGGGGGGFGGGFGGGGGGGGGGGGGGGGGGGGGGGGGGGG<FGFGGGGGGGGGGGGGGGGGGGGGGGGGGGGGGGGGGGGGGGGGGGGGGGGGGGGGGGGGGGGGGGGGGGGFGGGFG7FEGGFGGGGGGEEEGGGGGGGEGGGGGGGGGGEGCG:FGEDEGGGGGGGGGGCEGGGFGCCE=<CGGFGFGDGG5>CDGGGFFG?FC**=FF?FCFFFFFFFFFFFFFFF;:7:
@M06045:235:000000000-JCY5N:1:1101:16470:1617 1:N:0:TACAGC
GAGATAACTCCTACGGGAGGCAGCAGTGGGGAATATTGCGCAATGGGCGAAAGCCTGACGCAGCGACGCCGCGTGTGGGATGACGGCCTTCGGGTTGTAAACCACTGTCGGGAGGGACGAATGCCCCGCAAGGGGAGTGACGGTACCTCCAAAGGAAGCACCGGCTAACTCCGTGCCAGCAGCCGCGGTAATACGGAGGGTGCAAGCGTTGTCCGGAATCACTGGGCGTAAAGGGCGCGTAGGCGGCCTGGTAAGTAGGGGGGGAAATCCTGCGGCTTAACCGCAGGGCTGCCTTCTAAAA
+
CCCCCGGGGGGGGGGGGEGGGDEGGGGGGGGCGGGGGGGGGGGGGGGGGGGGEGGGGGGGGGGGGGGGGG7CCGGGGGGFGDGGFGGGGGGGGGGGGGGGGFGGGGGGGGDGGGGGGGGGGFFGGGGGGGGGGGGGGEFGGGGGGGGFGF,>AFGFGGGGGGEGGEGGGFDGGFFC<FGGGFFFGGGGGCEGGGGDGGGDEGGGCGGEGGD8C7CEEEGEFGGGGFEEEGGGGGGD8E=E51=FEG3557CGGFFFFFFDG5)))95>D<FFFCBCBG?FFF:;37<BBFE@F=974@4A)
@M06045:235:000000000-JCY5N:1:1101:16194:1629 1:N:0:TACAGC
GAGATAACTCCTACGGGAGGCAGCAGTGGGGAATCTTGCGCAATGGGCGAAAGCCTGACGCAGCGACGCCGCGTGGGGGAAGAAGGCTTTCGGGTTGTAAACCCCTTTCAGGAAGGACGAAGCCACTCGGGTGAATAGCTCAGAGGGTGACGGTACTTCCAGAAGAAGCACCGGCTAACTCTGTGCCAGCAGCCGCGGTAATACAGAGGGTGCAAGCGTTAATCGGAATTACTGGGCGTAAAGCGTGCGCAGACGGTTGCGTAAGTCAGATGTGAAAGCCCCGGGCTCAACCTGGGAATTG
+
CCCCCGGGGGGGGGGGGGGGGGGGGGGGGGGGGGGGGGGGGGGGGGGGGGGGGGGGGGGGGGGGGGGGGGGGGFFGGGGGGGGGGGGGGGGGGGGGGGGGGGGGGGGGGGGGGGGGGGGGGGGGGGGGGGGGGGGGGGGGGGGFGGGGGGGGGGGGGGGGGGGGGGGGGGGGGDGGCFGGGGGGGGGFGGGGGGGGGGEGGGGGGGGGGGCGGGGGGGCGGF?FGGDEGCCGDGGFGEGEGGGGGEGG:5DGGGGGGEGGGGGGGGGGGGGFFGFGFGF@FGFFF>9F?FFF@FF@FF?4)
@M06045:235:000000000-JCY5N:1:1101:14137:1641 1:N:0:TACAGC
GAGATAACTCCTACGGGAGGCAGCAGTGGGGAATATTGGACAATGGGGGCAACCCTGATCCAGCCATGCCGCGTGTGTGAAGAAGGCCTTCGGGTTGTAAAGCACTTTCAGTGGTGAGGAAGGCCTGTTGGTTAATACCCAACAGGATTGACGTTAGCCACAGAAGAAGCACCGGCTAACTCCGTGCCAGCAGCCGCGGTAATACGGAGGGTGCGAGCGTTAATCGGAATTACTGGGCGTAAAGCGTACGTAGGCGGCTTATTAAGCAAGATGTGAAAGCCCCGGGCTCAACCTGTGAATG
+
CCCCCGGGGGGGGGGGGD7:FGGGGGGGGFGGEFGGGGG<FGGDFGGGGCFFGGGCFGGGGGGGGGGGGEEGG>F=FGGGFFGGGGGGGGGGEGGGGEGGGGGFGGGGGFGFGGFGGFGGGGCFFFGGGGGGGGGGGFGGGGEGGGGGDFGFGGCFGGGGGGGDFCFGGGFGFGGGGCGFFFC8<BCFGGFGGGFEECEGDGGGGGGEGGDEGEEEE8::8==0<:EC=C6C9?F?FGEGGC=D+>DC*1CFFDFGDEGG4CF7:FCDCDDFFGF*9>F)773535)77=FFF4</4/4AA
@M06045:235:000000000-JCY5N:1:1101:17898:1691 1:N:0:TACAGC
GAGATAACTCCTACGGGAGGCAGCAGTGGGGAATATTGCACAATGGGCGAAAGCCTGATGCAGCGACGCCGCGTGAGGGATGACGGCCTTCGGGTTGTAAACCTCTTTCAGCAGGGAAGAAGCGAAAGTGACGGTACCTGCAGAAGAAGCGCCGGCTAACTACGTGCCAGCAGCCGCGGTAATACGTAGGGCGCAAGCGTTGTCCGGAATTATTGGGCGTAAAGAGCTCGTAGGTGGCTCAGTAAGTCGGGTGTGAAACCTCCAGGCTCAACCTGGAGACGCCACCCGATACTGCTGTGGC
+
CCCCCGGGGGGGGGGGGGGGGGGGGGGGGGGGGGGGGGGGGGGGGGGGGGGGGGGGGGGGGGGGGGGGGGGGGGGGGGGGGGGGGGGGGGGGGGGGGGGGGGGGGGGGGGGGGGGGGGGGGGGGGGDGGGGGGGGGGGGGGGGGGGGGGGGGGGGGGGGGGGGGGGGGGGGGGGGGGGGGGGGGGGGGGGGGGGGDGFGEGGEDEEGEG5FGFGGGGGGGGGGGFFG@EECGGGGGGGF?CGEGCFDDGGGDG5CFD?77>CF5CGGGGGFFFFFF>C)57D@>DFDEE>5B6*9BFF?B(
@M06045:235:000000000-JCY5N:1:1101:16780:1725 1:N:0:TACAGC
GAGATAACTCCTACGGGAGGCAGCAGTGGGGAATCTTGCACAATGGGGGAAACCCTGATGCAGCGACGCCGCGTGAGCGATGAAGCCCTTCGGGGTGTAAAGCTCTTTCGTCAGGGAAGATGATGACGGTACCTGGAGAAGCAGCTGCGGCTAACTACGTGCCAGCAGCCGCGGTAATACGTAGGCAGCGAGCGTTGTTCGGAGTTACTGGGCGTAAAGGGTGTGTAGGCGGTTGTTTAAGTTTGGTGTGAAATCTCCCGGCTCAACTGGGAGGGTGCGCCGAATACTGAATGACTCGAGT
+
CCCCCGGGGGDGGGGGGGGGGGGGGGGGGGGGGGGGGGGGGGGGGGGGGGGGGGGGGGGGGGGGGGGGGGGGGGGGGGGGFGGGGGGGGGGGGGGGGGGGGGGGGGGGGGGGGGGGGGGGGGGGGGGGGGGGGGGGGGGGGGGGGGGGGGGGGGGGGGGGGGGGGGGGGGGGGGGGGGGGGGGGGGCFGGGGGGG@CE>FEG5EEFDGGGGFFE::C5EGGGGGGFGGGGGGECCEC6CCA:C7FGCFCCCGGGG?CGFDGGGGFGGFGGGFFGF55DB>FGDBEFFFF=FF?6?FA@03,
@M06045:235:000000000-JCY5N:1:1101:22365:1730 1:N:0:TACAGC
GAGATAACTCCTACGGGAGGCAGCAGTGGGGAATATTGCACAATGGGGGAAACCCTGATGCAGCAACGCCGCGTGAGTGATGACGGTCTTCGGATTGTAAAGCTCTGTCTTTAGGGACGATAATGACGGTACCTAAGGAGGAAGCAGCGGCTAACTACGTGCCAGCAGCCGCGGTAATACGTAGGTGGCAAGGGTTGTCCGGACTTACTGGGCGTAAAGCGCTCGTAGGTGGTTTGTGGCGTTGTCTGTGACAACTCCAAACTCAATTGTGGGCGTGCGGGCGATACGGGCAGGCCAGAGT
+
C9@CC9FDF9FCDGGGGGGEEGGGGF@@@FC6@,CE<EFEG9FCE,C:F7FGDC,CE<F99,EFGGCBC@+6CFEEFGGD<ECCCF?F7?FFEFEBFEBA@DE<EEFGFFFCFGC8=+@=+=+?EFGGDBF=,CC=FG,A:F@DG,,6@C7::DCCG7FAF7<,,@FC,35CFEFE7<,,=:,;@FFDG,6**4<+:*4B@88*8++5;CF@=CE5?AF+:C*/:7;F=<C:2*2A*2*::CEGD70*+<:*:7CC7+*2:57CD*006::)<D>C3<5>BC@3)89@>5))07@)(7((-
@M06045:235:000000000-JCY5N:1:1101:21632:1734 1:N:0:TACAGC
GAGATAACTCCTACGGGAGGCAGCAGCGGGGAATATTGCGCAATGGGCGGAAGCCTGACGCAGCGACGCCGCGTGGGGGATGACGGCCTTCGGGTTGTAAACCTCTTTCAGCAGGGACGAAGCGGAAGTGACGGTACCTGAGGAGGAAGCCACGGCTAACTACGTGCCAGCAGCCGCGGTAATACGTAGGTGGCGCGCGTTGTCCGGATTTACTGGGCGTAACGTGAGCGTAGGCGGATTTTTAAGTGAGATGTGAAATACTCGGGCTTAACCTGAGTGCTGCATTTCAAAATGGAAGTCT
+
CCCCCGGFDFFGGGDEGEGGGGGGGGGGC@FFECGFGCGGEGGGC8FFGGGGF?FFFGGGGGGEECFGCGGGE:BF>FF@FGGGGGGGDFGF@@@FGGGGGAEFFGGGG;FCABEGGCFEGGGGG:1FFCFCFCF:*8,?CFGG7<<F<CEFCFFGGGGFGGFD8:C8CC;:ECF5:?EGC8@CFGG68;998@8*:CEGGE*@<5C5?AE9CFFFG5?::E*;*2;;FGEE*:+:EEG*<:E<CCFG??F*:C7E79F=7CF/193356*0*27*5?67=GF4?4>@7F/****1,),))
@M06045:235:000000000-JCY5N:1:1101:17389:1741 1:N:0:TACAGC
GAGATAACTCCTACGGGAGGCAGCAGTGGGGAATCTTGCGCAATGGGCGAAAGCCTGACGCAGCGACGCCGCGTGGGGGAAGAAGGCTTTCGGGTTGTAAACCCCTTTCAGGAAGGACGAAGCCACTCGGGTGAATAGCCCAGAGGGTGACGGTACTTCCAGAAGAAGCCCCGGCTAACTACGTGCCAGCAGCCGCGGTAATACGTAGGGGGCAAGCGTTGTCCGGATTTATTGGGTGTAAAGGGCGTGTAGCCGGGCCGACAAGTCAGAGGTGAAATCCGCCGGCTTAACCCGCGAACTG
+
CBCCCFGGGGGGGGGGGGGGGGGGEEEGFFCFGFGGCEFGGFG7FFGGEEGGGGGGGCCEGGGGGGDEGEFGGFEGGGG7?FGGCGFDFGECCGGGGGGFGGGGGGGGGGGGGGGGGFFGGCGCGGEFFFGFGCFGFGGGFGFGFGEFGGGEGCFEFFGGGGFGGGGGGGGGGEB7<FFDGGFCGGEGGGGFGCCCEGEGGGCEF@CFG5EGEGFFC5;8?ECCEG=E59ECEFG5*;C?CCGGEGG/>/5:>7CGC:C7<EDCGCCFG7*)07977C=?D*)07))5)=*9<7D>,<1<)
@M06045:235:000000000-JCY5N:1:1101:9213:1769 1:N:0:TACAGC
GAGATAACTCCTACGGGAGGCAGCAGTGGGGAATATTGCACAATGGGCGCAAGCCTGATGCAGCGACGCCGCGTGAGGGATGACGGCCTTCGGGTTGTAAACCTCTTTCAGCAGGGACGAAGCGCAAGTGACGGTACCTGTAGAAGAAGGACCGGCCAACTACGTGCCAGCAGCCGCGGTAATACGTAGGGTCCGAGCGTTGTCCGGAATTACTGGGCGTAAAGAGCTCGTAGGTGGTTTGTCGCGTTGTTCGTGAAAACTCACAGCTCAACTGTGGGCGTGCGGGCGATACGGGCAGACT
+
<CCCCGGGGGGGGGGGGGFGGGGGGGGGGGGGGGGGCEFFGCFGCF8FGGGGGGGGGGGGGGGGGGGGDGGGGGGGGGGGGGG<FGGGGGGGEGFGCGGGGGGGFGGGFFGGGGGGDFGGEEDGGGGGGFGGGGGGGGGGGG9CGGGGGGGGGGGGGGFGGGGDGGGGGGGGCGGGGDGGGGGGGGGGGGEGGGGGGGGG>EGGGGDGGGGGGCFGFCEEGC8E+:CFGGGEGGGGGGGGGGGGGCDGEGGFD/>6C9CFG+296:/7<FC.@CFF4DF:BGD@)<<>;B37FEEE9>B:4
@M06045:235:000000000-JCY5N:1:1101:16831:1770 1:N:0:TACAGC
GAGATAACTCCTACGGGAGGCAGCAGTGGGGAATCTTGCACAATGCGCGAAAGCGTGATGCAGCAACGCCGCGTGGGGGAAGAAGGCCTTCGGGTTGTAAACCCCTTTCAGTTGGGACGAAGCTTCGCCGGTGAATAGCCGGCTGGAGTGACGGTACCTTCACAAGAAGCCCCGGCTAACTACGTGCCAGCAGCCGCGGTAATACGTAGGGGGCTAGCGTTGTCCGGAATCATTGGGCGTAAAGATCGTGTAGGCGGCCCGGTCAGTCCGCGGTGAAAGTCCGGGGCTCACCCCTCGAATG
+
CCCCCGGGGC,;CFB;C,CEGGGGGFF@DG>FEGGGFGGEFEFA<EFGFGGCGFGGGGEFFGCFGGGCG>+>BFFDGGGGC:<FFF@EEGGDGE?CFGGGGGGGGGFFF<?FGGGGGFEEGCCGGGDCCC<CFCFDGF9DGGCFGDGGGGCFGECFFFGGGGF,7<,@FGFFGD<F<FFFGGC7<28F9F>7:FGEGGGG>1A:FC<AFED*CE>C;E===8?C7/?C>89<9<?E=C71CDGG++?FC5C9CDGGD5>)9*>)**2?4>5)./>*9:=@@*8>E@385*/.7>5)-)8:(
@M06045:235:000000000-JCY5N:1:1101:17857:1886 1:N:0:TACAGC
GAGATAACTCCTACGGGAGGCAGCAGTGGGGAATATTGCACAATGGGCGAAAGCCTGATGCAGCAACGCCGCGTGAGCGATGAAGGCCTTCGGGTCGTAAAGCTCTGTCCTCAAGGAAGATAATGACGGTACTTGAGGAGGAAGCCCCGGCTAACTACGTGCCAGCAGCCGCGGTAATACGTAGGGGGCTAGCGTTATCCGGATTTACTGGGCGGAAAGGGTGCGTAGGTGGTTTCTTAAGTTAGGAGTGAAAGGCTACGGCTCAACCGTCGTCAGCTCTTGAAACTGGGAAACTTGAATG
+
CCCCCFEDGGFGFGGGGEEGGGCFGGEFGGGGGGGAFFAE@FF99EEFCEGGGG@6E8CFFCFCE8AFECFE:FGGCFEGCFGEFFDFD,F@C>=FEGFGG9F?EEE<E,CF9EGCGGGG,5EBFFFG:F7CFFG9BC,CFGC@BGCGGGEG>FGCG7C:<B:;CCG<CCED*>4<C;FE7BFC*=ECEB8BCCGDEC99CCC;*<E:FFGGGG*8C55*;FEEGEG5=<CC*:6:A+2+<*+0<6:5*::D>C5/7C53/*)90***17*).*817:??6>@?4*2*9<@6:)684*)).
@M06045:235:000000000-JCY5N:1:1101:18485:1889 1:N:0:TACAGC
GAGATAACTCCTACGGGAGGCAGCAGTGGGGAATATTGCACAATGGGCGAAAGCCTGATGCAGCGACGCCGCGTGAGGGATGACGGCCTTCGGGTTGTAAACCTCTTTCGCCAGGGACGAAGCGCAAGTGACGGTACCTGGATAAGAAGCACCGGCTAACTACGTGCCAGCAGCCGCGGTAATACGTAGGGTGCGAGCGTTGTCCGGATTTATTGGGCGTAAAGAGCTCGTAGGCGGTTTGTCGCGTCGGCTGGGAAATCTGGAGGCTTAACCTTCAGCGTGCAGGCGATACGGGCGGACC
+
CCCCCGGGGGGGGGGCGGGGGGGGGGFGGGGGEGGGGGGGGGGGFFGGGGGGGGGGGGGGGGGGGGGGGGGGGGGEEGDGGGGGGGDGGGGFCFGGGGGGGGGGGGGGCFEGGGFGFGGEG+=FFEGGGFGGGGGFDGFGGGF9FGGGGGGGG7@F>FGGFF7FFCGGGF@AFGGGGGGGGGGCCEFCFE=5BEECCGECCEECFEDC5C69CGCFFGGECEFFGGGFFGCCC5CEDC5*:>7C7EDD*:7<D33:6A7**+>7CDDF7CG??:4DFDB)<D3@F))7)8>@@B3)()(-(
@M06045:235:000000000-JCY5N:1:1101:21937:1926 1:N:0:TACAGC
GAGATAACTCCTACGGGAGGCAGCAGTGGGGAATATTGGACAATGGGGGCAACCCTGATCCAGCCATGCCGCGTGAGTGATGAAGGCCTTCGGGTTGTAAAGCTCTTTTGGCGGGGACGATGATGACGGTACCCGCAGAATAAGCCCCGGCTAACTTCGTGCCAGCAGCCGCGGTAAGACGAAGGGGGCTAGCGTTGTTCGGAATTACTGGGCGTAAAGCGCGTGTAGGCGGTTGTTCAAGTTGGATGTGAAAGCCTTGAGCTCAACTCCAGAAATGCATTCAGGACTGAATGACTAGAGG
+
CCCCCGGGGGGGGGGGGGGGGGGGGGGGGGGGGGGGGGGGGGGGGGGGGGGGGGGGGGGGGGGGGGGGGGGGGFGEGGGGGGGGGGGGGGGGGGGGGGGGGGG9FGGGFFGGGGGGGGGGGGGGGGGGGGGGGFGGDGGGDGGGGGGGGGGGGGGGGGGGGGCFGGGGGGGGFGGEGDGGGEGGGGGGGGGGGGGGGGGGGGEGGGGGGGGGGGGGGGGGGGG5E5CFGGGGGEGGG?C?CFCDEEDGGGGGFGGG4FF7CF797><7C*2<FF67=?FFFG??=@C:767F=FF?BFAD?
@M06045:235:000000000-JCY5N:1:1101:21357:1927 1:N:0:TACAGC
GAGATAACTCCTACGGGAGGCAGCAGTGGGGAATATTGGACAATGGGCGAAAGCCTGATCCAGCCATGCCGCGTGAGTGATGAAGGCCTTAGGGTTGTAAAGCTCTTTCAGCGGGGAAGATAATGACGGTACCCACAGAAGAAGCCCCGGCTAACTTCGTGCCAGCAGCCGCGGTAATACGAAGGGGGCTAGCGTTGTTCGGATTTACTGGGCGTAAAGCGCACGTAGGCGGATCGTTAAGTCGGGGGTGAAATCCTGGAGCCAAACTCCAGAACTGTCTTGGATACTGGCGTTCTTGAGT
+
CCCCCCFFFGGG,@FGGCGGFFCEGGGFFGG7FGC<FEFDE@FDGGGCEGGGGC<<F<FFG?FGGGGGGGGGG@FBBE,ECGFFCF<FFF@F?FGGEGGGGAFCGEFFE<F,@CBC8FGGGGGGFFEGC@D:F@FFFFCDFFGGFCECCEGGGDFFCFEC*6DCFG?,D<F>FGF:CFGGG7<E7:EFCCFFCCC@@EFG>G*;EGGGGGGF5CCC55EEGDCG8=*;7@85:*/88E*2<CA<C559:C**::D6:+757:***210*9467*7DF*9@7*1/0*9*/)55.00<<?:)-
@M06045:235:000000000-JCY5N:1:1101:21283:1940 1:N:0:TACAGC
GAGATAACTCCTACGGGAGGCAGCAGTGGGGAATATTGCACAATGGGGGAAACCCTGATGCAGCAACGCCGCGTGAGTGATGACGGCCTTCGGGTTGTAAAGCTCTGTCTTCAGGGACGATAATGACGGTAACTGAGGAGGAAGCCACGGCTAACTACGTGCCAGCAGCCGCGGTAATACGTAGGTGGCGAGCGTTGTCCGGATTTACTGGGCGTAAACGGAGCGGAGGCGGACTTTTAAGTGAGATGTGAAATACCCGGGCTTAACTTGGGTGCTGCATTTCAAACTGGAAGTCTAGAGT
+
CCCCCFCGGGFGGGGGGGCGEGGDEFGGGFCBFFCFGGGGGFGGDGE@FEGC<DEFF8EFFDFGFGGGGF@@EGGFGGGCFEGFGGC:F=<?FFFCF@GGCFG,,<?FGGGGG,?4+?>F=FFA<DFE:FG+DA<<FFF+:>DF8=D<7FE+CFF9>D7,,@D;CE,@C@C**1<FE,F?FGC::C:1<78EC8:;EE+2:BB>CF@EECFG**2:8*+2**82:*:C>8::*:C<A::+00+00+222<>CFDF7C+)//:DG4:C**:C47C506CFF?7@4@BFF=F?F4/9*5=42-
@M06045:235:000000000-JCY5N:1:1101:11306:1945 1:N:0:TACAGC
GAGATAACTCCTACGGGAGGCAGCAGTGGGGAATCTTGCGCAATGGACGAAAGTCTGACGCAGCCACGCCGCGTGAGTGAAGAAGGCCTTCGGGTTGTAAAGCTCTGTCGCCCGGGACGAAAATACTTAGGGTTAACAGCCCTAGGTACTGACGGTACCGGCGGAATAAGCACCGGCTAACTACGTGCCAGCAGCCGCGGTAATACGTAGGGTGCGAGCGTTAATCGGAATTACTGGGCGTAAATCGTGCGCAGGCGGTTCGTTGTGTCGGCGGTGAAAGCCCCGGGCTCAACCTGGGAAT
+
<CCCCFFGGGGGGGGGGGGGGGGGGGGGGGGGGGGGGFGGGGGGGFGGGGGGGGGGGFGGGEGGGGGGGGGGGEGGGGDGGGGGGGGGGGGGGGGGGGGGGGGFGGGGGGGGGGGGGEFCEEGGGGGGGGGGCFGGGGGGGGGGFGGFGGGGGGGGGGGGGGDGGGFFFGGGGGCGGGGGGCFGDFFFFBFFGCGGE5EDG5EGFGG6:;CEFGEGEGGGCEGGGGGGDCF6@F7CCFGGGG57+<D7=EGD<<DCGGGDGGDFGGGFGG3>E5:))>@8;>FE@EDD:F?F?F?FB)4:0
@M06045:235:000000000-JCY5N:1:1101:11591:2065 1:N:0:TACAGC
GAGATAACTCCTACGGGAGGCAGCAGTAGGGAATCTTCCGCAATGGACGAAAGTCTGACGGAGCAACGCCGCGTGAGTGATGAAGGCTTTCGGGTCGTAAAGCTCTGTTGCCAGGGAAGAACACTTAGGAGAGTAACTGCTCTTAAGGTGACGGTACCTGAGAAGAAAGCCCTGGCTAACTACGTGCCAGCAGCCGCGGTAATACGTAGGGGGCAAGCGTTGTCCGGAATTATTGGGCGTAAAGCGCGCGCAGGCGGCCTTGTAAGTCTGTCGTTTAAGTTCGGGGCTCAACCCCGTATCC
+
CCCCCGGGGFGGGGE7FGGEGGGGE<CFFGGGGGGGGGCFFGGGGGG8F@CGDAEFFGGGGDCGGGGEGCGFE+C:FFGFGGGGGGF8FFGG>FGDGGGCCEGGGGGGGGGGGGGDEFEEGFGCGFGGFGFCFGGGGGGGGGGGFGGFGDAFCGGGEFGGGGGGGFCFGGGFGFGDGGGFGGGGGFG7;DFGGC8CEEGGG5C@CFFFCBCCEGGDGGGGGDC:<=C/>C@7<FGG=FGGGD7FG5DGGCDGGDCEC*)7<CFGG7:CCFGFFD@GFFF=F7@FF3CD>4?FF7>B:E(3)
@M06045:235:000000000-JCY5N:1:1101:7995:2088 1:N:0:TACAGC
GAGATAACTCCTACGGGAGGCAGCAGTGGGGAATATTGCACAATGGGCGAAAGCCTGATGCAGCGACGCCGCGTGAGGGATGACGGCCTTCGGGTTGTAAACCTCTTTCAGCAGGGAAGAAGCGAAAGTGACGGTACCTGCAGAAGAAGCACCGGCTAACTACGTGCCAGCAGCCGCGGTAATACGTAGGGTGCGAGCGTTGTCCGGAATTATTGGGCGTAAAGAGCTTGTAGGCGGTTTGTCGCGTCTGCCGTGAAAATCCGAGGCTCAACCTCGGACTTGCGGTGGGTACGGGCAGACT
+
CCCCCGGGGGGGGGGGGGDGGEGGGGGGGGEFGGGGGGGGGGGGGGGGGGGGCFGGECAFGGGGGDGGGDGGGC@CGGCEFGFDFGGGDGGGGDG7@FFFGGGCGFGGFFFGGGFGGFFGGGGGGGGGGGGGEDFFCCDGGGGGGG?EFFFG7@CFGGGFFGGGGGFGGFGGDGGGDGEGGGG99<CFF@:8CGGCEEGGGDEFCEEEG>FCGFGGFGG88EGFGFGF6;FCFFGGECCEED9CCGDG5=FGGC3C9CFGGGGGDGGG4074><5C35@BFD@>@EDDED?9>57>>D(1)
@M06045:235:000000000-JCY5N:1:1101:21879:2098 1:N:0:TACAGC
GAGATAACTCCTACGGGAGGCAGCAGTGGGGAATATTGGACAATGGGCGAAAGCCTGATCCAGCCATGCCGCGTGAGTGATGAAGGCCCTAGGGTTGTAAAGCTCTTTTGTGCGGGAAGATAATGACGGTACCGCAAGAATAAGCCCCGGCTAACTTCGTGCCAGCAGCCGCGGTAATACGAAGGGGGCTAGCGTTGCTCGGAATCACTGGGCGTAAAGGGTGCGTAGGCGGGTCTTTAAGTCAGGGGTGAAATCCTGGAGCTCAACTCCAGAACTGCCTTTGATACTGAGGATCTTGAGT
+
CCCCCGGGFGGGGGGGGGGGGGGGGGFCFGGGGGGGGGGFGGGGGFGGGGGGEGGGGGGGGGGGGGGGGGGGGGGEGGGGGGGGGGGGGGGGGGGGGGGGGFFGGGGGGGGGGGGGGGGGGGGGGGGGGGGGGGGDGGGGGGGGGFGGGGGGGGGGGGGGGGGGGGGGGGGGGGGGGGGGGGGGGGGGGGGGGGGGGGFGGGGGGGGGGG>FGGGC=EFGGGGGGGGEDGEGGGGGGGGGGGGFFDGGGE3=FGGGGGGDGGGGGGGFFGGFFGFFFF?FF>6B4=DFB6?F@F9/6*6?4
@M06045:235:000000000-JCY5N:1:1101:15871:2100 1:N:0:TACAGC
GAGATAACTCCTACGGGAGGCAGCAGTGGGGAATATTGCGCAATGGGCGGAAGCCTGACGCAGCGACGCCGCGTGGGGGATGACGGCCTTCGGGTTGTAAACCCCTTTCAGCATCGACGAAGCTCCGCTTCTTTTGGGGTGGGGTGACGGTAGGTGCAGAAGAAGCGCCGGCTAACTACGTGCCAGCAGCCGCGGTAATACGTAGGGCGCGAGCGTTGTCCGGAATTATTGGGCGTAAAGAGCTCGTAGGCGGTCTGGCGCGTCTGTCGTGAAAGCCGACGGCTTAACTGTGGGTCTGCGG
+
CCCCCGGGGGGGGGGGGFGGGGGGGGGGGGG;FFGGGGGGGGGGGGGGGGGGGGGGGGGGGGGGGGGGGGGGGFFGGGGEEGFGGGGGGGFGGGGDGGGFGFGGGGGGFCGGGGGFCCGGGDGCFFEGGGGGGGCGGGGCFGGGGEGCFGC7FFGFFGGGGGF7<F7CCGGGGGGGGCGGGGGGGGGGGGGGGGGEE*CFFGEGGCDEC8EEEG>EEGE7<?E;/:C+<:C68:EC===9+2:??:9*AC795)1*0*09<5119FGFFGG?>765@)))0/5B:6**1=9=?D<),;)(3
@M06045:235:000000000-JCY5N:1:1101:19433:2101 1:N:0:TACAGC
GAGATAACTCCTACGGGAGGCAGCAGTGGGGAATTTTGGGCAATGGCCGAAAGGCTGACCCAGCGACGCCGCGTGCGGGAGGACGCCCTTCGGGGTGTAAACCGCTGTCAGAGGGGACGAATGACTCAGGCGGGAATACTGTCTGGGTGTGACGGTACCCTCAGAGGAAGCACCGGCTAACTCTGTGCCAGCAGCCGCGGTAATACAGAGGGTGCGAGCGTTGTTCGGAATCACTGGGCGTAAAGCGCGCGCAGGCGGGACCTGCAAGTCGGGAGTGAAAGGCCGGGGCCCAACCCCGGAG
+
CCCCCGGGGGGGGFGGG7F>FGGGGGFEFFGGGGEGGGGGGFG@FGGGGG@CEFGGGAF@FFECCFCFGEGGGGCGGGDGGGGGGG>FCGGGGGGGGEFGGGGDFEEE<CF=FGDG>FEGGGGFGFGCFCFEEGDDGGGGGFGFGGFCFFCGCEEEEGGFCEGGGFGGGGGEFFGGGGEGGFCFGGGGGFGGFGF@ECGEGGGFF?F??CEGEGDEECG5=EGCFGGEGCFGG6F<FCCECGGG7CD5CGG)111:7EDGCE5*>D:>*?37>93C)*=44<FFB5)<D).75)7BB:601
@M06045:235:000000000-JCY5N:1:1101:16942:2103 1:N:0:TACAGC
GAGATAACTCCTACGGGAGGCAGCAGCAAGGAATTTTCCGCAATGGGCGCAAGCCTGACGGAGCAACGCCGCGTGCGGGAGGACGCCTTTCGGGGTGTAAACCGCTGTTCGTGGGTACGAAGCACTGACGGTACCCACGGAGGAAGGCCCGGCTAACTACGTGCCAGCAGCCGCGGTAATACGTAGGGGCCGGGCGTTGTCCGGAGTTACTGGGCGTAAAGCGTGCGCAGGCGGCGCGTTCTGCCCGGCGTGAAAGCCCCCGGCTCAACCGGGGAGGGTCGTCGGGGACGGGCGCGCTTGG
+
CCCCCGGGGGGGGGGGGGGGGGGGGGGGGGGGGGGGGGGGGGGGGGGGGGGGGGGGGGGGGGGGGGGGDGGGGGEGGGGGGGGGGGGGGGGGGGGGGGGGGGGGGGGGGGGGGGGGGGGGGGGGGGGGGGGGGGGGGGGGGGGGGGGGGGGGGGGGGGGGGGGGGGGGGGGGGGGGGGGGGGGGGGGGGGGGGGGGCGGGGGGGEGEGGGGGGGGGDDEFGGGCGGGGEGGGCGDGGDEEG<?FG597EEDG7C:FFGDGGGGGCDGGGGCEFGFGDDFFF<>BFFD:))8>:B@:05:B1
@M06045:235:000000000-JCY5N:1:1101:10453:2118 1:N:0:TACAGC
GAGATAACTCCTACGGGAGGCAGCAGTGGGGAATATTGGACAATGGGCGAAAGCCTGATCCAGCCATGCCGCGGGAGTGATGAAGGCCTTAGGGTTGTAAAGCTCTTTCAGTAGGGAAGATAATGACGGTACCTACAGAAGAAGCCCCGGCTAACTTCGTGCCAGCAGCCGCGGTAATACGAAGGGGGCTAGCGTTGTTCGGAATTACTGGGCGTAAAGGGCGCGTAGGCGGTACTTCAAGTCAGGCGTGAAAGCCCCGGGCTCAACCTGGGAACCGCGCTTGAGACTGGAGAACTAGAGG
+
CCCCCGGGGGGGGGEGGDFGGGGGGGE9FGGGGGGGGGGGGFGGFGGGGGGGFGGG8CFFGGCCGGGEG@CGG+FEGGFGG9FGFGGGGGCGEGGGGGFFG9?BEDFG9<FFGGGGFGEFFFGGGGGGGGFGGFGGGDGGD,FBFCFG7FFFEGGGGGGGCEGGCFGGGGEGCFGCGGFFFFGECFGGGEGGGE8CCGGCECCEGGGGC9EGGG*:EG?FGG=EG=E5:@CGGGGGGGGCCG<FFGCDE5C3FFCFFEDGGDCFGGGGGG<>FG>5@GFFFG>FFFFFFFF>456BF*-8(
@M06045:235:000000000-JCY5N:1:1101:7349:2124 1:N:0:TACAGC
GAGATAACTCCTACGGGAGGCAGCAGTGGGGAATATTGCACAATGGGGGAAACCCTGATGCAGCAACGCCGCGTGAGTGATGACGGCCTTCGGGTTGTAAAGCTCTGTCTTCAGGGACGATAATGACGGTACCTGAGGAGGAAGCCACGGCTAACTACGTGCCAGCAGCCGCGGTAATACGTAGGTGGCGAGCGTTGTCCGGATTTACTGGGCGTAAAGGGAGCGTAGGTGGCCCGGTCAGTCTTTGGTGAAAGCGCGGGGCTCAACCCTGCGTCGGCCAGGGATACTGCCGCGGCTGGAG
+
CCCCCGGGGGGGGGGGGGGGGGGGGGGGGGGGGGGGGGGGGGGGGGGGGFGGGGGGGGGGGGGGGGGGGGFFGGGGGGGGGGGGGGGGGGGGGGGGGGGGGGGGGGGGGGGGGGGGGGGGGGGGGGGGGGGGFDFFGGGGGGGGGGGGGGDEGGGGGGGGFGGCFGFGGGGDGGGEGGGGGFFGDGGGGGGGGGGGDEGGGGGDGGGGGGGGGG>EGGFGGGEGGGGGGGGFGGGGGGGGGGGGFGCGG57CFCFCDEGDGG3DGGF495CF3DFDFGDBFG75F:64*@@3))7>>38:7
@M06045:235:000000000-JCY5N:1:1101:21046:2148 1:N:0:TACAGC
GAGATAACTCCTACGGGAGGCAGCAGTGGGGAATATTGCGCAATGGGGGGAACCCTGACGCAGCAACGCCGCGTGAGCGAAGAAGGCCTTCGGGTCGTAAAGCTCTGTCTAGAGGGATGATAGTGACAGTACCTCTGGAGGAAGCCCCGGCTAACTACGTGCCAGCAGCCGCGGTAATACGTAGGGGGCAAGCGTTGTCCGGATTTACTGGGCGTAAAGGGCGCGTAGGCGGTCCTTTAAGTCTGATGTGAAAGCACACGGCTCAACCGTGGAGGGTCATTGGAAACTGGGGGACTTGAGT
+
-CCCCGFGGGGGGGGGG7CFGGGG@FGGGFGGGFCFGADCGFGGGGGDEGGGGGGGGGGGGGFGGGGGGGGGGGGGGFGEGCFCGGCGGFFFGGGGG7DFCGG:FFFGFG,CEFGGFFFB@;FGG9?FFFGGDFFCCGGGGGGGGFGEFC58EFFFCGG::FGGGGGGGFEGGD>?E9FGFG+88EGEG5CG@>EEEEFGEGD*;099:<FECGGGEGGFGGGDGC*8C?EEGEGGF?+<C>?FC+?F0<D>77C0>FD<):)77*7DG<F>>C>).*8*9*7666***05;))7<)*24-
@M06045:235:000000000-JCY5N:1:1101:20550:2149 1:N:0:TACAGC
GAGATAACTCCTACGGGAGGCAGCAGTGGGGAATATTGGACAATGGGCGGAAGCCTGATCCAGCAACGCCGCGTGAGGGATGACGGCCTTCGGGTTGTAAACCTCTTTCAGTACCGACGAAGCGCAAGTGACGGTAGGTACAGAAGAAGCACCGGCCAACTACGTGCCAGCAGCCGCGGTAATACGTAGGGTGCGAGCGTTGTCCGGGATTATTGGGCGTAAAGGGCTCGTAGGCGGGTTGTCGCGTCGGGAGTGAAAACCAGGTGCTTAACACCTGGCTTGGTTTCGATACGGGCAGACT
+
CCCCCFGGFGGGGGGGGCFGGGGGCFCFFGGGGGGGGGGGGGGFGGGGGGGEEGGGGGCGGGGGGGGGGGGGGECFFGGCFFFGEGGGDGGGFGEGGGGGGFGGGGGGFDFFFGFGCFFCGDFFFGGGFFACFGFGGGGCCGGFFFGGFGFFGCGD:FFGGGGGGFFGG@EGGCFEEGG:FGCG9:9C7BE78EGCCD88E8C+<CG*:?F9AF7CGFE5*AFGGGD6EECC8E98C*>EEDC<=:)1*/)7>7>0:?77>CC3*09CD***9<BC?GF7)))1>>7><=)7@3>>>E07)
@M06045:235:000000000-JCY5N:1:1101:8338:2178 1:N:0:TACAGC
GAGATAACTCCTACGGGAGGCAGCAGTGGGGAATCTTGCGCAATGGCCTAACGGCTGACGCAGCGACGCCGCGTGAGGGATGAAGCTCTTCGGAGTGTAAACCTCTTATGCCCGGGACGAACTGCCAGATTTATCTGGCTTGACGGTACCGGGTGAATAAGCACCGGCTACCTCCGTGCCAGCAGCCGCGGTAATACGGGGGGTGCGAGCGTTTTCCGGAATCACTGGGCGTAAAGGGCGCGTATGTGGTCGGATAAGGGTGTGGTGAGAGCCCGGGGCCCAACCCCGGGTAGGCCGTGCC
+
CCCC@EFGGG8<ECF@C;CDGGG>ECFAF@@FGGGGGFGGDE@FGGGG@EE@FGGCEGGC@ECCFECFEFGGGGGGGE?+AFD,EG=,,CFG:FEBEE<,?A=EA,B,CBBFDGGGGGGECCFDFF,DFFGCFGGACFGGGC<C<FFFGCGGE>C>FFAFFG9F7F77CE,?,<CGCCGC:<@7CFB<7C7C8:<CE85CCGDGEECECD5/;*8CCE58:CEG8CE=C=C58>*+9C/579CC*:CF?F4))5<5:C>9CC/*9097***0<5>D>C3)755>:3/)8@0)0)*0(04,(
@M06045:235:000000000-JCY5N:1:1101:9910:2202 1:N:0:TACAGC
GAGATAACTCCTACGGGAGGCAGCAGTGGGGAATCTTGCGCAATGGGCGAAAGCCTGACGCAGCGACGCCGCGTGGGGGAAGAAGGCTTTCGGGTTGTAAACCCCTTTCAGGAAGGACGAAGCCACTCGGGTGAATAGCTCAGAGGGTGACGGTACTTCCAGAAGAAGCCCCGGCTAACTACGTGCCAGCAGCCGCGGTAATACGTAGGGGGCAAGCGTTGTCCGGATTTATTGGTCGTAAAGCGCGTGTAGGCGGCTTGGTAGGTCCGCTGTGCAAACTCGAGGCTCAACCTCGAGACGC
+
@CCCCGGG@FGFDG;CFDCGEFEGEGGFFGGEBFFGGGGDEG@F@,,EC:EGEGCCF@FG7F@FGGGDGGGGGF@FGEGEECGGDFGFGGGGGGGGGGFDF,BFEFDGGDFGDDF7FGGD+3:C8F,><CGFCFCC9FCCCCF<:EECCFGGEFG7,@F,3?CDCFGCE,<FC:F@<72,,<<EFG7,C*+=F5:CCEEE8+<:8+<*5?EG**;@C8EE*20+2>8/:6<+AE6+0?CGFC?0C59CEEGC77CEGE)9<<>*9:79>5C@74*:6C5**/.535*06*.<?4<BF),47
@M06045:235:000000000-JCY5N:1:1101:24240:2218 1:N:0:TACAGC
GAGATAACTCCTACGGGAGGCAGCAGTGGGGAATATTGCACAATGGGCGGAAGCCTGATGCAGCGACGCCGCGTGAGGGATGACGGCCTTCGGGTTGTAAACCTCTTTCAGCAGGGAAGAAGCGCAAGTGACGGTACCTGCAGAAGAAGCACCGGCTAACTACGTGCCAGCAGCCGCGGTAATACGTAGGGTGCGAGCGTTGTCCGGAATTATTGGGCGTAAAGGGCTCGTAGGCGGTTTGTCGCGTCGGGAGTGAAAACGCCGTGCTTAACACGGCGCTTGCTTTCGATACGGGCAGACT
+
CCCCCGGGGGGGGGGGGGGGGGGGGGGGGGGGGGGGGGGGGGGGGGGGGGGGGGGGGGGGGGGGGGGGGGDGGGGGGGGGGGGGGGGGGGGGGDGGGGGGGGGGGGGGGGGFGGGGGGGGGGGGGGGGCGGGGGCFCGFGGGGGGGGGGGGGGGGGGGGGGFFGGGGGGGGGFDGGGGDFGGFGGG@CFGGGGDGGDGGG*:EFGEDGGGGGCFGGFF5/?8EFG=*AFGGGG5?GGGGG5*395CC<EGD)/7C<D9D*9>3DGDDFF>FFFG)1.10775>6B6C5)9855>30(8(.)
@M06045:235:000000000-JCY5N:1:1101:17502:2275 1:N:0:TACAGC
GAGATAACTCCTACGGGAGGCAGCAGTGGGGAATATTGGACAATGGGCGGAAGCCTGATCCAGCAACGCCGCGTGAGGGATGACGGCCTTCGGGTTGTAAACCTCTTTCACCATTGACGAAGCTGCATCTTTTTGGGTGTGGTGACGGTAGGTGGGGAAGAAGCACCGGCCAACTACGTGCCAGCAGCCGCGGTAATACGTAGGGTGCGAGCGTTGTCCGGAATTATTGGGCGTAAAGGGCTCGTAGGCGGTTTGTCGCGTCGGGAGTGAAAACCTCGGGCTTAACCCGGGGCTTGCTTTT
+
CCCCCGGGGGGGGGGGGGGGGGGGGGGGGGGGGGGGGGGGGGGGGGGGGGGGGGGGGGGGGGGGGGGGGGGGGGGGGGGGGGGGGGGGGGGGGGGGGGGGGGGGGGGGGGGGGGGGGGGGGGGGGGGGGGGGGGGGGGGGGGGGGGGGGGGGGGGGGEGGGGGGGGGGCGGGGGFGGGFGGGGGGGGGGCGGGGGDEF@8<@CEGGGGGGGGG8E52+<CEEG58<EFGGGGGGGGFGGGDGGG5CD39EGCC<CFCCGGCGGDD)5977CFF5;97D)57D)99**00<BEE3))(0:42
@M06045:235:000000000-JCY5N:1:1101:8123:2289 1:N:0:TACAGC
GAGATAACTCCTACGGGAGGCAGCAGTGGGGAATCTTGCGCAATGGGCGAAAGCCTGACGCAGCGACGCCGCGTGAGGGAAGAAGGCCTTCGGGTTGTAAACCTCTTTCAGGAGGGACGAAGCCACTCGGGTGAATAGCCCAGAGGGTGACGGTACCTCCAGAAGAAGCCCCGGCTAACTACGTGCCAGCAGCCGCGGTAATACGTAGGGGGCAAGCGTTGTCCGGATCTATTGGGCGTAAAGAGCGTGTAGGCGGCTTCAGAGGTCCGCTGTCAAAACTCGAGGCTCAACCTCGAGCTGT
+
CCCCCGGGGGGGGGGGGGGFEGFGGGF-@-@FEFFGDEGGGGGG<FFDFFGGCGGCFGGDCC:@FFFGGGGEDCEGGGDFFGGGFFGGGFFG7FGDEFC9FGGGGGGFGAFCD::=C77@FCCF<DCC@EG,>BFFFCFGGGCCCE*@::,*>>FFF9FE7>,FEGG:FF1<<CFGEFG9,,<B+7BAFC?:8B:8?*:88<FEF+<*85:5*:8;8>8??A@+15***23AE7+2;:CG5DFC67DGGEGG>*)*95)20+*012C*))108*0:0:5??34)739)9=F>9575:B92.
@M06045:235:000000000-JCY5N:1:1101:14300:2307 1:N:0:TACAGC
GAGATAACTCCTACGGGAGGCAGCAGTGGGGAATCTTGCGCAATGGGCGCAAGCCTGATGCAGCGACGCCGCGTGAGGGATGAAGGCCTTCGGGTTGTAAACCTCTTTCAGCAGGGAAGAAGCGCAAGTGACGGTACCTGCAGAAGAAGCGCCGGCTAACTACGTGCCAGCAGCCGCGGTAATACGTAGGGCGCAAGCGTTGTCCGGAATTATTGGGCGTAAAGAGCTCGTAGGCGGTTTGTCGCGTCTGGTGTGAAAACTCGAGGCTCAACCTCGAGCTTGCATCGGGTACGGGCAGACT
+
CCCCCGGFGGGGGGGGGGGGGGGGGGFFG9FFGGGGGGGGGGGGGGGDGGGGGGGGGGGGGGGGGGGGGGGGGECFEGGGFEGFFGGGFFGGDDFGGFFGGGGGGGGGGGGGGGGGCGGGGGGGGEGGFEGGGCFGCFFGGFFFG@FGGGGDGFGE:FCFGGGGGFFCFGGGGGGGGGGGEGGGGCEFGGC<C:EGGGGGGGGGFGC8C>6FFGCEFGGEEEEGGGGGC;CCDEGGG2:5C<?DGD<DGFGGGCDCF:DFGGGGG3395C=4FF;D57>:6CFFFFDD3@DFBFFE1@61.
@M06045:235:000000000-JCY5N:1:1101:14208:2384 1:N:0:TACAGC
GAGATAACTCCTACGGGAGGCAGCAGTGGGGAATTTTGGACAATGGGGGCAACCCTGATCCAGCCATTCCGCGTGAGTGAAGAAGGCCTTCGGGTTGTAAAGCTCTTTTGTCCGGAACGAAACGGTTAGGTCGAATAAGCCTGACTACTGACGGTACCGGAAGAATAAGCACCGGCTAACTACGTGCCAGCAGCCGCGGTAATACGTAGGGTGCGAGCGTTAATCGGAATTACTGGGCGTAAAGCGTGCGCAGGCGGTTTTGTAAGCCAGATGTGAAATCCCCGGGCTCAACCTGGGAATG
+
CCCCCGGGGGGGGGGDE;FGGGGEFGGGGFDCCCFGGFG8CEEFGFFGGGGGGGGGG<EFEF<FGFGGGGGEGCFCFGGGGGAGFF@FAFGGE>CEFEGG9CE<<?FFGDF<FGGFFEGEFGEFFE@@FDFGEFGGGCG9BF>FGGGGGGG?FCFGGGGGCGGFGGGC,@FGGGGDCGFGGGGGG::<FGDFGFG8EEGEEGC;EFFFGGGGE5>GGGGCCECCCCC8C*<9CFCFGDGDCDCFF5/>GGGGGGDEGE)9CGGFGGFG5F5FFGFF4:@F49>:BEGDF?6FF?:7?)3(3
@M06045:235:000000000-JCY5N:1:1101:14363:2433 1:N:0:TACAGC
GAGATAACTCCTACGGGAGGCAGCAGTGGGGAATATTGCACAATGGGGGAAACCCTGATGCAGCAACGCCGCGTGAGTGATGACGGCCTTCGGGTTGTAAAGCTCTGTCTTCAGGGACGATAATGACGGTACCTGAGGAGGAAACCACGGCTAACTACGTGCCAGCAGCCGCGGTAATACGTAGGTGACCAGCGTTGTCCGGATTTACTGGGCGTAAAGGGAGCGTAGGTGGATATTTAAGTGGGATGGGAAATACCCGGGCGTAACCTGGGTGCTGCATTCCAAACTTGATATCTAGAGT
+
CCCCCGFGEGDFCFECCEGGGGGGEDEFGGGGDFGGG9FGFFGA<E@FG>FFGGGGG@E<EGFGFGGGGGGGG:FEBFFGFGGGGGGDFCGCCBF>>?@<EGGGFGGGCFGFCEFGGCFE=CF,<@DFE@FGEADE<F,:FEG,:FFCFFG7C7CGGGGG7*DFEGCEGFC<FCGCC<@F<>:CGFGGGF:EGGGGCG9CCE7E*+;CFF6CGE88ACC78CE//1*?C?95*3+<+<<<CDGFD5CG***29FD74A)95C))>5C:*54@FDDFF*<?FC4*09CB*1*9486/2*)).
@M06045:235:000000000-JCY5N:1:1101:12964:2440 1:N:0:TACAGC
GAGATAACTCCTACGGGAGGCAGCAGTGGGGAATATTGGACAATGGGGGCAACCCTGATCCAGCCATGCCGCGTGAGTGATGAAGGCCCTAGGGTTGTAAAGCTCTTTTGTGCGGGAAGATAATGACGGTACCGCAAGAATAAGCCCCGGCTAACTTCGTGCCAGCAGCCGCGGTAATACGAAGGGGGCTAGCGTTGCTCGGAATCACTGGTCGTAAAGGGTGCGTAGGCGGTCCGGTAAGTCGGCTGTGAAAGTCCAGGGCTCAACCCTGGGATGCCGGTCGATACTGCCGGACTAGAGT
+
C9CCCFGGGGGGFGDGGGGGGGGGGG9FECEEGGGFGGG,C,EFFGGGGGGGGGGGFEGGGFFDEGGGGGGGGGGEGGGFGGGGFGGFFG<CACFCGGGGFEEDFFFFFGGFGGGGGCCF,E9FGGGGGGGG9:FEGGFGGGGGGG+3FFGGCGGGCFCFDGG9FFEGGGGGGGE:*@CGGGGEEF7FEEGBBECECGECCECEGFFF9CC09C?F@;FF88?EGECGEGGG/*:?CC:*0:99EE7DEG7:C7C9*<>FGE*97CC<*9C)>G)*)>B50/)0)./*0/77B:DE:F)4)
@M06045:235:000000000-JCY5N:1:1101:13088:2476 1:N:0:TACAGC
GAGATAACTCCTACGGGAGGCAGCAGTGGGGAATCTTGCGCAATGGGCGAAAGCCTGACGCAGCGACGCCGCGTGGGGGAAGAAGGCTTTCGGGTTGTAAACCCCTTTCAGGAGAGACGAAGCCACTCAGGTTAATAGCCGAGAGGGTGACGGTACCTCCAGAAGAAGCCCCGGCTAACTACGTGCCAGCAGCCGCGGTAATACGAAGGGGGCTAGCGTTGCTCGGAATCACTGGGCGTAAAGCGCACGTAGGCGGCTTCTTAAGTCAGGGGTGAAATCCTGGAGCTCAACTCCAGAACTG
+
CCCCCGGGGGGGGGGGGGGGGGGGGGGGGGGGGGGGGGGGGGGGGGGGGGGGGGGGGGGGGGGGGGGGGGGGGFFGGGGGGGGGGGGGGGGGGGGGGGGGGGGGGGGGGGGGGGGGGGGGGGGGGGGGGGGGGGGGGGGGGGGGGGGGGGGGGGGGGGGGGGGGGGGGGFGGGGGECGGGGGGGGGGGGGGGGGGGGGGGGGGGG>CEGEGGGGDGGGGCEG7FGCEGGGGGCFGGFC>E5CFCGGGDECGDDGGGDEGGGGGGGGGGGFF3;DFFFGFFFGF:FFGFFFFFFFFF<FFF2
@M06045:235:000000000-JCY5N:1:1101:11636:2547 1:N:0:TACAGC
GAGATAACTCCTACGGGAGGCAGCAGTGGGGAATTTTGGGCAATGGGCGAAAGCCTGACCCAGCAACGCCGCGTGAAGGACGAAATCCCTCCGGGATGTAAACTTCGAAAGTCAGGAAAGAAATCGGTCAGGATAATACCCTGACCGGATGACGGTACCTGACGTAAGCCCCGGCTAACTACGTGCCAGCAGCCGCGGTAATACGTAGGGGGCAAGCGTTGTTCGGAATTACTGGGCGTAAAGGGCGCGTAGGCGGCATGGCAAGTCGGGAGTGAAAGGCCTGGGCTCAACCGAGGAACTG
+
CCCCCGGGGGGGGGGGGGGGGGGGGGGGGGGGGGGGGGGGGGGGGGGGGGGGGGGGGGGGGGGGGGGGGGGGGGGGGGGGGGGGGGGGGGFGGGGGGGGGGGGGGGGGDGGFCFGGFGGGGGGGGGGCGGFGGGGGGGGGGGGGGGGGGGGFGGGGGGAGGGGGGGGGGGGGGGGGGGGGGGGGFGGGGGGGGGGDGGGDGGGGGEGGGGGDGGGGGG?CEGGFGG8EGGGGGGGFGDCC**AF:EDDGGGDDGGGGEDFGGGCFGFGGGDEFFFD?75F>GFFFF45=@FFFB>DBFFF2
@M06045:235:000000000-JCY5N:1:1101:9797:2555 1:N:0:TACAGC
GAGATAACTCCTACGGGAGGCAGCAGTGGGGAATTTTGGACAATGGGGGCAACCCTGATCCAGCAATGCCGCGTGCAGGAAGAAGGCCTTCGGGTTGTAAACTGCTTTTGTACGGAACGAAAAGGCTCTGGTTAATACCTGGGGCACATGACGGTACCGTAAGAATAAGCACCGGCTAACTACGTGCCAGCAGCCGCGGTAATACGTAGGGTGCAAGCGTTAATCGGAATTACTGGGCGTAAAGCGTGCGCAGGGGGTGCTGTAAGACAGGCGTGAAATCCCCGGGCTTAACCTGGGAATG
+
CCCCCFGGGGGGGGGGGGGGGGGGGGGGGGGGGGGGGGGCFGGGGGGGGGGGGGGGGGGGGGGGFFFGGGEGGGGCCFFFDFFFGGGGGGGGGGGGGGGFCGFGEGGGCGDFGGGEGGGGGEGGCB8EFGCFAF?A@FF9FFF@+=CFFG9DCF<FF9CFGGFGCFFGCFGFGG:@*>>F,DFGFFCFCGGCCFGE:CGG8EDGCG2B88C+18B+>*=C8C:<FF8*1;EG79+<C@5:=DCDGGC7=C<)79)29CGDGGC>*>C6**9>@<7757=FFC3<5395)6@FF47>8>00:
@M06045:235:000000000-JCY5N:1:1101:19628:2583 1:N:0:TACAGC
GAGATAACTCCTACGGGAGGCAGCAGCAAGGAATTTTCCGCAATGGGGGCAACCCTGACGGAGCAACGCCGCGTGCGGGATGACGCTTTTCGGAGTGTAAACCGCTTTTCTCGGGGAGGATGGAGGACAGTACCCGAGGAATCAGGCCCGGCTAACTACGTGCCAGCAGCCGCGGTAATACGTAGGGGCCGAGCGTTGTCCGGAGTTATTGGGCGTAAAGCGCGCGCAGGCGGCCTCGCGCGCCCGACGTGAAAGCCCCCGGCTTAACCGGGGAGAGTCGTTGGGGACGGCGGGGCGGGAG
+
CCCCCGGGGGGGGGGGGGGGGGGGGGGGGGGGGGGGGGGGGGGGGGGGGGGGGGGGGGGGGGGGGGGGGGGGGEGGGGGGGGGGGGCFFGCFGGGGGGF9FGGGGGGGGGGGGGGGGGGEFGGGEGEGCGGGGEGGCB@EFFFFFFCG>FGGGEGGGGGEGGGGGGGGGGGGGGGGGFGGGFF@*;EGGEGGGEEGGE>CGC5*::E7@FGGFFEEEDF7+?:C*>C5CE57==*2AC***9C9:C1)117<**>:C=79DE3)/2:*:<DE575/<965.9>F>>5>B>557@@>(),(3
@M06045:235:000000000-JCY5N:1:1101:11810:2649 1:N:0:TACAGC
GAGATAACTCCTACGGGAGGCAGCAGTGGGGAATATTGGTCAATGGGCGCAAGCCTGAACCAGCCATGCCGCGTGCAGGAAGACGGCCCTACGGGTTGTAAACTGCTTTTGCCAGGGAACAAACCCCCGTTCGTGAACGGGGCTGAGTGTACCTGGAGAATAAGGATCGGCTAACTCCGTGCCAGCAGCCGCGGTAATACGGAGGATCCAAGCGTTATCCGGATTTATTGGGTTTAAAGGGTGCGTAGGCGGCGTGCTAAGTCAGTGGTGAAAGGCGGTGGCTCAACCATCGCAGTGCCGT
+
CCCCCGGGGGGGGGGGGGGGGGGGGGGGGGGGGGGGGGGGGGGGGGGGGGGGGGGGGGGGGGGGGGGGGGGGGGGGGGGFGGGGGGGGGGGGGGGGGGGGGGGGGGGGGGGGGGGGGGGGGGGGGGGGGGGGGGGGGGGGGGGGGGGGGGGGGGGGGGGGGGGGFGCFGGGGGGGGGGGGFGGGGGFGGGGGGGGDEGGGGGDDEGGGGG6BGGGGDGGGGD=CGCECCGGGE57<CEGFGDC<EGGGGFDDGGDEDF7DGGG7::7C>7:6B7)*87BFFF>@=?DFFF6575>5(9961
@M06045:235:000000000-JCY5N:1:1101:23882:2676 1:N:0:TACAGC
GAGATAACTCCTACGGGAGGCAGCAGTGGGGAATTGTTCGCAATGGGCGCAAGCCTGACGGAGCAACGCCGCGTGGGGGATGACGCTTTTCGGAGTGTAAACCCCTTTTCTCAGGGAAGAAGATCTGACGGTACCTGAGGAAGAAGGACCGGCTAACTACGTGCCAGCAGCCGCGGTAATACGTAGGGTCCGAGCGTTGTCCGGAGTTACTGGGCGTAAAGCGCGCGCAGGCGGCTCGATAAGACCGGCGTGAAAGCCCCCGGCTCCACCGGGGAGGGTCGTTGGTGACCGTCGGGCTTGG
+
CCCCCGGGGGGGGGGGGGGGGGGGGGGGGGGGGGG@FGGGGGGGD<FDGGGGEFGGGGGGGGGGCGGGGGDGGGGGGGGGGGGGGGGDFGGGDCGGGGGGGGFGGGGFGGFGGFGGFGDCGGGFGGFGGGGGCGGGDFGGGGGDFEFFFFEGGF>EFGGGGFCDFCFG7CFGGGGGGCEFGGF?FECCCCFGGGGGGGGG?EEEEG2;9EGGGGGGCEGCCF=C8=EE5CCGE5C*;5*2*1<:67DDGD<9**2+9653>:>>9D*CFC7)5/)173;FF)<F@5/86*85<.7>038>2
@M06045:235:000000000-JCY5N:1:1101:15656:2700 1:N:0:TACAGC
GAGATAACTCCTACGGGAGGCAGCAGTGGGGAATCTTGCACAATGCGCGAAAGCGTGATGCAGCAACGCCGCGTGGGGGAAGAAGGCCTTCGGGTTGTAAAGCTCTTTCGGCGGGGACGATAATGACGGTACCCGCAGAAGAAGCCCCGGCTAACTTCGTGCCAGCAGCCGCGGTAATACGAAGGGGGCTAGCGTTGTTCGGAATCACTGGGCGTAAAGGGCGCGTAGGCGGCTATTCAAGTCGGGGGTGAAAGCCTGTGGCTCAACCACAGAATTTCCTTCGATACTGTTTGGCTTGAGA
+
CCCCCGGGFGGGGGGGGGGGGGGGGGGGGGGGGGFGFGGGGGGGGGGGGGGGGGGGGGC<FGGGGGGGGGGDGGGGGGGGGGGGGGGGGFGCECGGEGGGGGGGGGGGGBEGGGGGGGGGGGD;AEFG@<FG@CFGDGGGGGG<8CFEGGGGGGFGGGGECGGCEGGGGGGCEDCCG7CFGGGDDG5EC58FGGCCE8FFGGGGGF?FG7FGGG:C=8F?ECCEGECE59EGCEEG+<+:+2<CEGGDEGGGGGFGGGGGDFF4C=FFC37>FGF7**9=BGF>*7C?FFFFFFFF6:18.
@M06045:235:000000000-JCY5N:1:1101:19960:2701 1:N:0:TACAGC
GAGATAACTCCTACGGGAGGCAGCAGTGGGGAATCTTGCGCAATGGGCGAAAGCCTGACGCAGCAACGCCGCGTGCGGGAGGAAGGCCTTCGGGTTGTAAACCGCTTTCAGCAGGGACGAAATTGACGGTACCTGCAGAAGAAGCCCCGGCTAACTCCGTGCCAGCAGCCGCGGTAATACGGGGGGGGCAAGCGTTGTTCGGAATTACTGGGCGTAAAGGGCTCGTAGGCGGCCAACTAAGTCGGATGTGAAATCCCCAAGCTTAACTTGGGAACTGCATCCGATACTGGATGGCTTGAAT
+
CCCCCGGGGGGGGGGGGGGGGGGGGGGGGGGGGGGGGGGGGGGGGGGGGGGGGGGGGGGGGGEGEGGGGGGGGGGGGGGDGGGFGGGGGGGGGGGGGGGGGGGGGGGGGGGGGGGGGGGGGGGGGGGGGGGGGGGGGGDFGGGGGGFFGGGGGGGGGGGGGGGGGGGGGGGGGGEGFGGGGGGGGGGGGGGFGDCCEGGGG>EE5CEFGCFGGGGGD@C9*8FCEEGGGFCGGGGGGCF6C7FG=C9CAC7D>F7?DGC<CFG>DFGGG=DFFGFGF*96@CD>BEG?4/)*<>4?15<?4
@M06045:235:000000000-JCY5N:1:1101:20101:2707 1:N:0:TACAGC
GAGATAACTCCTACGGGAGGCAGCAGTAAGGAATATTGGTCAATGGGCGCAAGCCTGAACCAGCCATGCCGCGTGCAGGAGGACTGCCCTATGGGTTGTAAACTGCTTTTATACGGGAATAAACCTGCCCTCGTGAGGGCAGCTGAATGTACCGTAAGAATAAGGATCGGCTAACTCCGTGCCAGCAGCCGCGGTAATACGGAGGATCCGAGCGTTATCCGGATTTATTGGGTTTAAAGGGTGCGTAGGCGGCATGCTAAGTCAGGGGTGAAAGACGGTGGCTCAACCATCGCAGTGCCTT
+
CCCCCGGGGGGGGGGGGFEGGGGGFGGGGFGGGGGGGGGGGGGGGGGFGGCGGGGGGGGGGGGGGGGGGGGGGEGGGGGGG>FFGFFGGGGGGGGGGGGGGGFFGGFFGFGGGGGGGDEDCFFGGGGGGGGGGFGFGGEGGGGGFGGGGGGGGGGGGGGGGGGGGG9=FGGGGGGGGGGGGGGGGGGG:FGGDGEGGGGGGGGGGGGG?FGGGGGGECFF=CEC*+9@?FGF/A*<FGGGGGGG=CD<CFD57DGFF?C*9EFC7FFGGGC=FF@4BDDF>F@:FF5>EFF:@FFF0@>9A
@M06045:235:000000000-JCY5N:1:1101:9276:2710 1:N:0:TACAGC
GAGATAACTCCTACGGGAGGCAGCAGTGGGGAATATTGCACAATGGGCGCAAGCCTGATGCAGCAACGCCGCGTGCGGGATGACGGCCTTCGGGTTGTAAACCGCTTTTAGTAAGGAAGAAGGGGAGCTTGCTCCTTGACGGTACTTGCAGAAAAAGGACCGGCTAACTACGTGCCAGCAGCCGCGGTAATACGTAGGGTCCGAGCGTTGTCCGGAATTATTGGGCGTAAAGGGCTCGTAGGCGGCCAACTAAGTCAGACGTGAAATCCCCAGGCTCAACCTGGGAACTGCGTCTGATACT
+
CCCCCGGGGGGGGGGGGGGGGGGGGGCFGGGEGGGGGGGGGCFGGGGFGGGGGGGGGGGGGGFFFGGGGGGGGGDGGGGGGGGGGGGGGGGFGGGGGGGGGFGGGGGGG<AFFCEDFFGCFFFC==EGGGGGGGGGGGGGGDFEFGFFGEGGFGGGCF:EFDEGEGFGGGGGFFGEG@FGFEGGGGGEGGFGGFFGGGGGGFGCEGG>/?8CFCECC><+<ECG;CECCE;09EEFDCC=EGFGGGGGGGGFF7CEDFFFGGC*9FGFF4<55C>C:C9?@6>F55*<@FF>>BDFFF>9.
@M06045:235:000000000-JCY5N:1:1101:20710:2711 1:N:0:TACAGC
GAGATAACTCCTACGGGAGGCAGCAGTGGGGAATCTTGCGCAATGGGCGAAAGCCTGACGCAGCGACGCCGCGTGGGGGAAGAAGGCTTTCGGGTTGTAAACCCCTTTCAGGAAGGACGAAGCCACTCGGGTGAATAGCCCAGAGGGTGACGGTACTTCCAGAAGAAGCCCCGGCTAACTACGTGCCAGCAGCCGCGGTAATACGTAGGGGGCAAGCGTTGTCCGGATTTATTGGGCGTAAAGAGCGTGTAGGCGGCTTGGTAGGTCCGCTGTGAAAACTCGAGGCTCAACCTCGAGACGC
+
CCCCCGGGGGGGGGGGGGGGGGGGGGGGGGGGGGGGGGGGGGGGGGGGGGGGGGGGGGGGGDGGGGGGGGGGGBFGGGGFFGFGGGGGGGGGGGGGGGGGGFGGGGGGGFGGGGGGGGGGGGCGFGFGGFGDFFGGGGGGGGGGGGGGGGGGGGGGGGGGGGGGGGGGGGGGCEGGGFGGGGGGGGGF@DFGGGGGGGGGGCCFGFFGGGGGGGGFFCEGGGGGGGCG5+<9CEGGGGEECFGFGGG9CE<CCCD5CEGGDFFGFDG*CC57@GFDFGFFFDFEBE7>67<@FFFB0)3:2
@M06045:235:000000000-JCY5N:1:1101:23958:2753 1:N:0:TACAGC
GAGATAACTCCTACGGGAGGCAGCAGTGGGGAATATTGCGCAATGGGCGGAAGCCTGACGCAGCGACGCCGCGTGGGGGATGACGGCCTTCGGGTTGTAAACCTCTTTCGCCAGGGACGAAGCGGAAGTGACGGTACCTGGATAAGAAGCACCGGCCAACTACGTGCCAGCAGCCGCGGTAACACGTAGGGTGCGAGCGTTGTCCGGAATTATTGGGCGTAAAGAGCTCGTAGGCGGTCTGTCGCGTCGGTCGTGAAAACCTGCAGCTTAACTTTGGGCTTGCGGTCGATACTGGCATGAC
+
@CCCCGGGGGGGGGGGGGGGGGGGGGGGGGGCDEFGGCFGGGGGGGGGGGGGGGGGGFGGGGGGGGGGGGEGEEDGCGG7FGFGGGEGDGGGGGGGDGGGGG8<FDFGGGGGGGFGGGGGGEDGDEEGGGGGGGFFEGCGFFGGGFGGFDGGFC@FEEFGGGGGGCFGGGGGCGGGGGGGGEGFGG6*2CA88AGGGGGE>ECEF8:/:CGCEC7?8EC**?FC?7CFFGGC85<88*27AFG/:/CDEG79CD77C+*9CFCGC6FGGFFF4***9*55))05)<D5@E:D*@F@?41).
@M06045:235:000000000-JCY5N:1:1101:13672:2769 1:N:0:TACAGC
GAGATAACTCCTACGGGAGGCAGCAGTGGGGAATCTTGCGCAATGGCCGAAAGGCTGACGCAGCGACGCCGCGTGTGGGAGGAAGCTCTTCGGGGTGTAAACCACTGTTGCCCGGGACGAACAGCCTCTTTCGAGGGGCCTGACGGTACCGGGTGAGGAAGCACCGGCTAACTCTGTGCCAGCAGCCGCGGTAATACAGAGGGTGCGAGCGTTGTCCGGAATCACTGGGCGTAAAGGGCGCGTAGGTGGTGGCTTAAGCGTGCGGTGAAAGCTCGGGGCTCAACTCCGAGTCGGCCGTGCG
+
CCCCCGGGGGGGGGGGGDFGGGGGGGGGGGGGGGGGGGGGGGGGGGGCFGGGGGGGGGGGGGGDGGGGG7FGGFGGGGGCGEGGGGFFFGGGGGGGGGGGGGGGGGGGGGGGGGGGGGGGGGGGGGFGGGGGGGGGGGGGGGGGGGGGGGGGGFGGGGGGGGGGGGGGGFFGCFGGG9B@FFFGFCGGGGGCEGGGGGGGGGGGGGGGGGGCEEE@EDGEGGFFGGCFFEE7*:*:@CEEDGCD7/**7/95FC76:CCDGGCDGGG<FFGF4*57BDD5FFFFF=FFFF))8@>7;.367
@M06045:235:000000000-JCY5N:1:1101:12063:2787 1:N:0:TACAGC
GAGATAACTCCTACGGGAGGCAGCAGTGGGGAATATTGCACAATGGGCGAAAGCCTGATGCAGCAACGCCGCGTGAGCGATGAAGGCCTTCGGGTCGTAAAGCTCTGTCCTCAAGGAAGATAATGACGGTACTTGAGGAGGAAGCCCCGGCTAACTACGTGCCAGCAGCCGCGGTAATACGTAGGGGGCTAGCGTTATCCGGATTTACTGGGCGTAAAGGGTGCGTAGGTGGTTTCTTAAGTCAGGAGTGAAAGGCTACGGCTTAACCGTAGTAAGCTCTTGAAACTGGGAAACTTGAGTG
+
CCCCCGGGGGGGGGGGGGGGGGGGGGGGGGGGGGGGGGGGGGGGGGGGGGGGGGGGGGGGGGGGGGGGGGGGGGGGGGGGGGGGGGGGGGGGGGGGGGGGGGGGGGGGFGGGGGGGGGGGGGGGGGGGGGGGGGGCFGGGGGGGFGGDFDGGGGGGGGGGDFFGGGFGGGGGGGGGEGGGGFCFGGGGGGEFGGGGDGGGGGDGGGFGGFGGGGG5EFGGGE=EEEGGGGGG;EGGGGGGGGGGGGCC?FFDGGGGFGGGGGGGFGCFGDFD>FFGF7:BFGF?4FFF4F46>FBFDFFF)
@M06045:235:000000000-JCY5N:1:1101:9130:2796 1:N:0:TACAGC
GAGATAACTCCTACGGGAGGCAGCAGTGGGGAATCTTGCGCAATGGGCGAAAGCCTGACGCAGCGACGCCGCGTGAGGGATGACGGCCTTCGGGTTGTAAACCTCTTTCAGCCCTGACGAAGCGAAAGTGACGGTAGGGGCAGAAGAAGCACCGGCCAACTACGTGCCAGCAGCCGCGGTAATACGTAGGGCGCGAGCGTTGTCCGGATTTATTGGGCGTAAAGAGCTCGTAGGCGGCTTGTCGCGTCGTCCGTGAAAACCCGTGGCTCAACTGCGGGCTTGCGGTCGATACGGGCAGGCT
+
CCCCCGGGGGGGGGGGGDGGGGGDGGDGGGGGGGGGGGGGGEGGGFGGGGGGGGGGGGEGG@@GGGGGGGGGGFGCEFGGGGGGGGGG7FGGGGG:FGGCEGGGGGGGGGGGGGGGDGGGGGGG7FCGGGGGGGGGGC:FGDDFFFFFCFCCCGGGGDGGGGGGGGGFFGGGGGGGGGGFGGGDGFFFEEGD5*CEGGGGGGGGFCGGG>6CCFFGGFGECCC?FFFCFG?EFG68==E5EG7D:5//>EDGC7*5CC*5CGCCDGG77**76DFC35>>>)7@>E573>)87)78(8(2(
@M06045:235:000000000-JCY5N:1:1101:14185:2851 1:N:0:TACAGC
GAGATAACTCCTACGGGAGGCAGCAGTCGGGAATTTTGCGCAATGGGCGAAAGCCTGACGCAGCAACGCCGCGTGAGGGATGAAGGCCTTCGGGTTGTAAACCTCTTTTCTCAGGGACGATGATGACGGTACCTGAGGAATAAGCCACGGCTAACTACGTGCCAGCAGCCGCGGTAATACGTAGGTGGCAAGCGTTGTCCGGATTTACTGGGCGTAAAGAGCGCGCAGGCGGTCATTCAAGTCGAGTGTGAAAGCCCCCGGCTCAACTGGGGAGGGTCACTTGATACTGTTTGACTCGAAG
+
CCCCCGGGGGGGGGGGGDGGGGGGGGGGGGGGGGGGGGGGGGGGGGGGGGGGGGGGGGFGGGGGGGGGGGGGGFGGGGGGGGGGGGGGGGGGGGGGGGGGGFGGGGGGGGFGGGGGGGGGGGGGGFGGGGGGGGGGGGGGGGGGGFGGGGGGGGGGGGGGGGGGGGGGGGGGGGGDCCFGGFGGGFGFG>9ECGECEGEFGGEC@FGGGGGGGGGGGGGEGEEEGGDDGGGGGGCEG7C?FGEDEE=FGGGGGGGC3759DGDDDFG>CFGBD7:)09>;FFF?FFGFFFF6FFFFBFFFB
@M06045:235:000000000-JCY5N:1:1101:12380:2864 1:N:0:TACAGC
GAGATAACTCCTACGGGAGGCAGCAGTGGGGAATATTGCGCAATGGGCGAAAGCCTGACGCAGCGACGCCGCGTGGGGGATGACGGCCTTCGGGTTGTAAACCTCTTTCAGCAGGGACGAAGCGGAAGTGACGGTACCTGCAGAAGAAGCACCGGCCAACTACGTGCCAGCAGCCGCGGTAATACGTAGGGTGCAAGCGTTGTCCGGAATTATTGGGCGTAAAGAGCTCGTAGGCGGTCTGTCGCGTCGGCTGTGAAAACCCGGAGCTCAACTCCGGGCCTGCAGTCGATACGGGCAAACT
+
CCCCCGGGGGGGGGGGGGEGGGGGGGGGGGGGGGGGGGGGGGGGGGGGGGGGGGGGGGGGGGGGDGGGGGGGGGGGGGGGGGGGGGGGGGGGGGGGGGGGGGGGGGGGGGGGGGGGGGGGGGGGGGGGGGGGGGGGGGGGGFGGGGGGGGGGGGDGGGGGGGGGGGGGGGGGGGGGEGGGGGGGGGGGGGGGGGGGGGGGGGGGGGGDGGG9FG9EGGD8?EGFGGG7CEEGGDGGGEGDGFGGGGCD=EDGG5DFDCFGGGGGGGG<FGGFFGFGFGFEFGFFFFGFFFFFFFFF>F?F4
@M06045:235:000000000-JCY5N:1:1101:23914:2873 1:N:0:TACAGC
GAGATAACTCCTACGGGAGGCAGCAGCAAGGAATTTTCGGCAATGGGGGCAACCCTGACCGAGCAACGCCGCGTGGAGGATGACGGCCTTCGGGTTGTAAACTCCTTTTGCGGGGGACGACATCGACTGTACCCCGCGAATCAGGCTCGGCTAACTCTGTGCCAGCAGCCGCGGTAAGACAGAGGAGCCAAGCGTTGTCCGGATTGACTGGGCGTAAAGCGCACGCAGGCGGCCGTGCACGTGGGGTGTGAAAGCGCCCGGCTTAACTGAGCGATGCCATCCCATACGGCGCGGCTCGAGC
+
CCCCCGGGGGGGGGGGGEGGGGGGGGGGGGGGGGGGGGGGGGGGGGGGGGGGGGGGGGGGGGGGGGGGGGGGGGGGGGGGGGGGGGGGGGGGGGGGGGGGGGGGGGGGGFGGGGGGDFGGGGGGEGGGGGGGGGGGGGGGGGGGGGGGGGGGEGGGGGGGGGGGGGCGGGGGGGGGGGDFGFDGGGGGE?FGGGGGGGGGGGEGGGFGDCGGGGEGDFGGGGCGEG8EGGGGGGGDCC5?ECGGGG<D:EC>:CGGC*)1>CDD6FCGGGGFFGFC77F?FCF?F:DFEFFFFBB3?D9?:
@M06045:235:000000000-JCY5N:1:1101:22600:2885 1:N:0:TACAGC
GAGATAACTCCTACGGGAGGCAGCAGTGGGGAATTGTTCGCAATGGGCGCAAGCCTGACGACGCAACGCCGCGTGGAGGATGAAGATCTTCGGGTCGTAAACTCCTTTCGATCGAGACGAATGGCCCCTGGGCTAATCACCAGGGGAATGACGGTACCGAGAGAAGAAGCCCCGGCTAACTCCGTGCCAGCAGCCGCGGTAATACGGGGGGGGCAAGCGTTGTTCGGAATTACTGGGCGTAAAGGGCTCGTAGGTGGCCAACTAAGTCATTCGTGAAATCCCTCGGCTTAACCGGGGAACT
+
CCCCCGGGGGGGGGGGGGGGGGGGGGGGGGG7FGFGGGGGGGEGGDGCFGGGGGGGGFCGGGGGGGGGGGEFGFFFGGGGEGGGGGAFGGGGGGGGGGCFGGCGGGGGFGFDGGC<BFGG>FGGGGGGGC<>FFEFGFGGGGGECGDFEEDFGGGGGGGGEGGGGGGGGGG@FFF:FEGC9FFCCGG7,?EFFGBEGGGGGG7<CCGGGGDCEEEGFGGGC=CFGGG==86+<FGGFGC*:C*CCEDG5:957CCGFFGGGGF6*7:CFF*/62)6):*99F6>B>D@B?@FFD@:(7:<,
@M06045:235:000000000-JCY5N:1:1101:15955:2915 1:N:0:TACAGC
GAGATAACTCCTACGGGAGGCAGCAGTGGGGAATATTGCGCAATGGGCGAAAGCCTGACGCAGCGACGCCGCGTGAGGGATGAAGGCCTTCGGGTTGTAAACCTCTTTCAGCGCCGAAGAAGCGAAAGTGACGGTAGGCGCAGAAGAAGCACCGGCTAACTACGTGCCAGCAGCCGCGGTAATACGTAGGGTGCAAGCGTTGTCCGGAATTATTGGGCGTAAAGAGCTCGTAGGCGGTTTGTCGCGTCTGCTGTGAAAATCCAGGGCTTAACCCTGGACCTGCAGTGGGTACGGGCAGACT
+
CCCCCGGGGGGGGGGGGGGGGGGGGGGGGGGGGGGGGGGGGGGGGGGGGGGGGGGGGGGGGGGGGGGGGGGGGGGGGGGGGGGGGGGGGGGGGGGGGGGGGGGGGGGGGGGGGGGGGGGGGGGGGGGGCGGGGGEGGGGGGGGGGGGGGGGGGGGGGGFGGGGGGGGGGGGGGGGGGGGGGGGGGGCFGGGFEGGFGGGGGGGGGGGEGF8FGGGGGGGGGGGFFGFGGGEGGGFGGGGCEGCGFGDGGG7FFDGFFFFCCGGGGGGCGGGFF>@*7<F@@FFFF797>EFFEEDEFF?B)
@M06045:235:000000000-JCY5N:1:1101:19583:2917 1:N:0:TACAGC
GAGATAACTCCTACGGGAGGCAGCAGTGGGGAATATTGCACAATGGGCGCAAGCCTGATGCAGCAACGCCGCGTGAGGGATGACGGCCTTCGGGTTGTAAACCTCTTTTAGCAAGGAAGAAGCGAAAGTGACGGTACTTGCAGAAAAAGCGCCGGCTAACTACGTGCCAGCAGCCGCGGTAATACGTAGGGCGCAAGCGTTATCCGGAATTATTGGGCGTAAAGAGCTCGTAGGCGGTTTGTCGCGTCTGCTGTGAAAACCCGAGGCTCAACCTCGGGCCTGCCGTGGGTCCGGGCAGACT
+
CCCCCGGGGGGGGGGGGGGGGGGGGGGGGGGGGGGGGGGGGGGGGGGGGGGGGGGGGGGGGGGGGGGGGGGGGGGGGGGGGGGGGGGGGGGGGGGGGGGGGGGGGGGGGGGGGGGGGGGGGGGGGGGGGGGGGGGGGGGGGGGGGGGGGGGGGGGGGGGGGGGGGGGGGGGGGGGGGGGGGGGEFGGGGGGGGGGGGGGGGGGGGGG5CEG?FGCCFFGGGGGGEFGEFGGC8E?CGEGGGGGGGG5)CCC:7:C7CCCGDEGDDGGDFCGFF4@GFD37)7))7BGB38)..77>;>(4.
@M06045:235:000000000-JCY5N:1:1101:17101:2925 1:N:0:TACAGC
GAGATAACTCCTACGGGAGGCAGCAGTAGGGAATCTTGCGCAATGGGCGAAAGCCTGACGCAGCGACGCCGCGTGAGGGAAGAAGGCCTTCGGGTTGTAAACCTCTTTCAGGAGGGACGAAGCCACTCGGGTTAATAGCCCAGAGGGTGACGGTACCTCCAGAAGAAGCCCCGGCTAACTACGTGCCAGCAGCCGCGGTAATACGTAGGGGGCAAGCGTTGTCCGGATTTATTGGGCGTAAAGAGCGTGTAGGCGGCCACACAGGTCAGCTGTGAAAACTCGAGGCTCAACCTCGAGACGT
+
CCCCCGGGGGGGGGGGGGGGGGGGGGGGGGGGGGGGGGGGGEGGGGGGGGGGGGGGGFGGGGGGGGGGGGGGGFGGGGGGGGGGGGGGGGGGGGGGGGGGGGGGGGGGGGGGGGGGGFGGGGGGGFGGGGGGDGGGGGGGGGGGGGGGCGGGGGGGGGGGGGGGGGGGGDGGGDFGGGGGGGGCGGGGGGGGGFGGGGECGGGGGC95;ECEG>:@5?;CCCGGGGD2:?+9+3<:5CCEGCGFFFGGGEFGF7DG3EDGGDDC:C4CGGFF46B7FGFFFG>E>>*0=@F:6?5>?)21(
@M06045:235:000000000-JCY5N:1:1101:22604:2931 1:N:0:TACAGC
GAGATAACTCCTACGGGAGGCAGCAGCAGGGAATCTTGCACAATGGGCGAAAGCCTGATGCAGCGACGCCGCGTGGGGGATGAAGGCCTTAGGGTCGTAAACCCCTTTCAGCAGGGACGAAGATGACGGTACCTGCAGAAGAAGCCCCGGCCAACTACGTGCCAGCAGCCGCGGTAAGACGTAGGGGGCGAGCGTTGTCCGGATTTATTGGGCGTAAAGAGCTCGTAGGCGGTTGCGTAAGTCGGATGTGAAAACTCAGGGCTCAACCCTGAGACGCCATCCGATACTGCGCTGACTCGAA
+
CCCCCGGGGGGGGGGGGGGGGGGGGGFGGGGGGGGGGGGGGGGGGGGGGGGGGGGGGGGGGGGGGGGGGGGGGGGGGGGGGGGGGGGGGGGGGGGGGGGGGGGGGGGGGGGGGGGGGGGGGGGGGGGGGGGGGGGGGGGGGGGGGGGGGGGGGGGGGGGGGGGGGGGGGGGGGGGGGGGGGFGFGGGGGGGGGGGGGGFGGGCCCFGGGFGGGG8?EGGGGGGGGGGGGGGGEG=CEGGG5CFGGCCD6?F7:FFFC07DCEDGG47<DCD?@GFDEG>:?CB:DFGFFF>@)>DFFFFF?
@M06045:235:000000000-JCY5N:1:1101:18803:2974 1:N:0:TACAGC
GAGATAACTCCTACGGGAGGCAGCAGTGAGGAATTTTCGGCAATGGGCGAGAGCCTGACCGAGCAACGCCGCGTGCAGGAGGACGCTTTTCGGAGTGTAAACTGCTTTTCTGTGGGACGAGTTTGGACGGTACCACAGGAAGAAGCCCCGGCTAACTACGTGCCAGCAGCCGCGGTAAGACGTAGGGGGCGAGCGTTGTCCGGAGTTACTGGGCGTAAAGCGCCCGCAGGCGGTCTGGCGCGTTGGAGGTGACAGTCGGCGGCTTAACTGCCGAAGGACCTGCAAGACGGCCAGACTGGAG
+
CCCCCGGGGGGGGGGGGGGGGGGGGGGGGGGGGGGGGGGGGGGGGGGGGGGGGGGGGGGGGGGGGGGGGGGGGGGGGGGGGGGGGGGGGGGGGGGGGGFGGGGGGGGGGGGGGGGGGGGGGGGGGGGGGGGGGGGGFGGGGGGGFFFGGGGGGGGGGGGGGGGFGGGGGGGGGGGGEFGGGGGGGGGGGGGGGGGGGGGGGGGEGGGFFGFGFGEGGCFFFEGGGGGGGGGGGEGEFFGEGGGCG5>5EECDCDG9CGDGGGGGGCCFFFGFFCEG>55>@GFFBFFFDFFFFFFF7?<23
@M06045:235:000000000-JCY5N:1:1101:13626:2979 1:N:0:TACAGC
GAGATAACTCCTACGGGAGGCAGCAGTGGGGAATATTGGACAATGGGCGAAAGCCTGATCCAGCAATGCCGCGTGAGTGATGAAGGCCTTAGGGTTGTAAAGCTCTTTTACCAGGGATGATAATGACAGTACCTGGAGAATAAGCTCCGGCTAACTCCGTGCCAGCAGCCGCGGTAATACGGAGGGAGCTAGCGTTGTTCGGAATTACTGGGCGTAAAGCGCGCGTAGGCGGTTTTTTAAGTCAGAGGTGAAAGCCCAGTGCTCAACACTGGAACTGCCTTTGAAATTGGAAAACTGGAAT
+
CCCCCGGGGF8FGGGECFGGGGGGFFGFFGG@CGF9C,EA<F<EFFFFGEGGGGGFGGAFFGGGGGGGGFGGG@F7FFGGGGFDFGFFGDCEEFGGGGG9DF9ADFGG9EA,FFGGGEFG9FGGFGGFGGGGGFGGGGGGDEGGFG8FC:EGGD@GG<CGDEFGDFDEGGDGDECFGCBFFEFEGGGGDFFGGE;B@*=,;CEDFGGGGGGGC8CEG>798?CGGE/*CFEG*:5*ACFCGG+2CEGG6*2=7>CG*A>FC<:D>DFDDC>FFD@FFGF?*:F?4=*8=6/6B>?@))4:)
@M06045:235:000000000-JCY5N:1:1101:22575:2983 1:N:0:TACAGC
GAGATAACTCCTACGGGAGGCAGCAGTGGGGAATATTGCACAATGGGCGAAAGCCTGATGCAGCAACGCCGCGTGAGCGATGAAGGCCTTCGGGTCGTAAAGCTCTGTCCTCAAGGAAGATAATGACGGTACTTGAGGAGGAAGCCCCGGCTAACTACGTGCCAGCAGCCGCGGTAATACGTAGGGGCCGAGCGTTGTCCGGAGTTATTGGGCGTAAAGCGCGCGCAGGCGGCTTCGCGCGCCCGACGTGAAAGCCCCCGGCTTAACCGGGGAGAGTCGTTGGGGACGGCGGGGCTTGAGG
+
CCCCCGGGGGGGGGGGGGGGGGGGGGGGGGGGGGGGGGGGGGGGGGGGGGGGGGGGGGGGGGGGGGGGGGGGGGGGGGGDGGGGGGGGGGGGGGGGGGGGGGGGGGGGGGGGGGGGGGGGGGGGGGGGGGGGGGGGGGGGGGGGGGGGGGGGGGGGGGGGGGGGGDFGGGGGGGGGGGFFGGGGGGGGGGGGGGGGGGGGGE>C8CFFGFGGGEGEEGGGGGGGGGGGGDCG57EFGECCEDGG75<D:5DC7C5CG:9DGG3D7:CFDGGE3>>C):>7>GFFF>D:D:7>B>5)(7(5<
@M06045:235:000000000-JCY5N:1:1101:9283:3001 1:N:0:TACAGC
GAGATAACTCCTACGGGAGGCAGCAGTGGGGAATTTTGGACAATGGGGGCAACCCTGATCCAGCCATCCCGCGTGTGCGATGAAGGCCTTCGGGTTGTAAAGCACTTTTGGCAGGGAAGAAACGGCGCCGGCCAATACCTGGCGTCACTGACGGTACCCGCAGAAGAAGCACCGGCTAACTACGTGCCAGCAGCCGCGGTAATACGTAGGGTGCAGGCGTTAATCGGAATTACTGGGCGTAAAGCGTGCGCAGGCGGTTTGCTAAGACAGGGGTGAAATCCCCGGGCTTAACCTGGGAACT
+
<CCCCGGGGGGGGGGGGEGGGGGGGGGGGGGGGGFGGGGFGEGGFFGGGGGFGGGF8FGGFGGGDEFFGGDGGGGGGGGGGDFFGGGGGGGGGGGGGGGGGGGCFF5FFFGGGGGGFFGGGGFFEGFFGGGGGCFCFGGGGGGC>CGGFGGFFEGFEGFEGDGG7FGGGGGGEFDGFFFG?CFGCF@::CFGG78CEGGE5;7:CC+0;5CFGGGGGGG=EGFFFGGGGGFF+A?FF==CECFFGEG<CG3><7<73*7CCFGDC4:CF<C).*579:FFF*<)<3DBFFFF=B:@BFBB:
@M06045:235:000000000-JCY5N:1:1101:18266:3011 1:N:0:TACAGC
GAGATAACTCCTACGGGAGGCAGCAGTGGGGAATTTTGGACAATGGGCGCAAGCCTGATCCAGCCATTCCGCGTGCAGGATGAAGGCCCTCGGGTTGTAAACTGCTTTTGGACGGAACGAAAAGCGCTGAGTTAATACCTCGGCGTCATGACGGTACCGTCAGAATAAGCACCGGCTAACTACGTGCCAGCAGCCGCGGTAATACGTAGGGTGCAAGCGTTAATCGGAATTACTGGGCGTAAAGCGTGCGCAGGCGGTGATGTAAGACAGGTGTGAAATCCCCGGGCTTAACCTGGGAACT
+
CCCCCGGGGGGGGGGGGGGGGGGGGGGGGGGGGGGGGGGGGGGDGFGGGGGCFGGGGGGGGGGGGGGGGGFGGGGGGGGGFGGGGGGFGGGGGGGFGGGGGGGGGGGGCEGGGGG7FGGGGGGGGGGGGGGGGGGFGG<DF7FGGGG@FEGGGGGCGFGGGE@FFFGGCDGGFGGGECFFEGFGG:EFDGFGGGGGGDEBEGGCE>5?>EGGE5CCF5;ACC8@FGGGCGGGG7+A@FEGED57CEDD5:539>DEDGGFFFG>FC7795FF@:)*9CFFF*0<BDGF4;*9??>@B>::.
@M06045:235:000000000-JCY5N:1:1101:9925:3015 1:N:0:TACAGC
GAGATAACTCCTACGGGAGGCAGCAGTGGGGAATATTGGACAATGGGCGCAAGCCTGATCCAGCCATGCCGCGTGAGTGATGAAGGCCTTAGGGTTGTAAAGCTCTTTCAGTGGGGACGATAATGACGGTACCCACAGAAGAAGCCCCGGCTAACTTCGTGCCAGCAGCCGCGGTAATACGAAGGGGGCTAGCGTTGTTCGGATTTACTGGGCGTAAAGCGCACGTAGGCGGATCGTTAAGTCGGGGGTGAAATCCTGGAGCTCAACTCCAGAACTGCCTTCGATACTGGCGATCTTGAGT
+
BCCCCGGGGGGGGGGGEGGGGGGGGGGGGGGEGGGGGGGGGGGGGGGGGGGGGGGGGGGGGGGGGGGGGGGGGFGGGGGGGGGGGGGFGGGGGGFGGGGGGGGGGGGGGGGGGGFGGGGGEGGGGGGGGGGGFFCFGGGGGGGGGGGEGDGGGGGAFFGGFGGGGGGCGGEGGGGGGGGGGGGGGDEGGGGGFGGEGGGGGGGGGGGGGGGGGEGEEFGGDCGEGGGGGFGGC5:CGGE5FF?<ECDGGEGGGGGGGGGGGGGGGGGGGGGF=C:F47FFFF@F6<7709>@D:>>BFF4.
@M06045:235:000000000-JCY5N:1:1101:22239:3015 1:N:0:TACAGC
GAGATAACTCCTACGGGAGGCAGCAGTGGGGAATTTTGGACAATGGGGGCAACCCTGATCCAGCCATGCCGCGTGTGTGAAGAAGGCCTTCGGGTTGTAAAGCACTTTCGGACGGAACGAAATCGCACGATCTAACAAGTCGTGTGGATGACGGTACCGTAAGAAGAAGCACCGGCTAACTCTGTGCCAGCAGCCGCGGTAAGACAGAGGGTGCGAACGTTGTTCGGAATTACTGGGCGTAAAGCGCATGTAGGCGGCCGCGCAGGTCGGGTGTGAAAGCCCTGGGCTCAACCCAGGAAGT
+
CCCCCGGGGGGGGGGGGGGGGGGGGGGGGGGGGGGGGGGGGGGGGGGGGGGGGGGGGGGGGGGGGGGGGGGGGGGGGGGGGGGGGGGGGGGGGGGGGGGGGGGGGGGGGGGGGGGDGGGGGGGGGGGGGEGGGGGGGGDFGGFEGGDGGGGGGGGGGGGFGGGGGGGGGGGGGGGGG>FGGGGGGGGGGGGGGGGGGGGG7EFGGDGGGGGGGDE:EGG@C**AFGGGCFFGGGGGGGGEGCFGGGGGEGGFCFGCDCDGGGG3DDFGGGG>DGDFFFFF>FF>>F4>>FFFFF>4:>(2)
@M06045:235:000000000-JCY5N:1:1101:22513:3017 1:N:0:TACAGC
GAGATAACTCCTACGGGAGGCAGCAGTGGGGAATATTGGACAATGGGCGCAAGCCTGATCCAGCCATGCCGCGTGAGTGATGAAGGCCTTAGGGTTGTAAAGCTCTTTTGTCCGGGAAGATAATGACTGTACCGGAAGAATAAGCCCCGGCTAACTTCGTGCCAGCAGCCGCGGTAATACGAAGGGGGCTAGCGTTGCTCGGAATCACTGGGCGTAAAGGGCGCGTAGGCGGACTTTTAAGTCGGAGGTGAAAGCCCAGGGCTCAACCCTGGAATTGCCTTCGATACTGGGAGTCTTGAGT
+
CCCCCGGGGGGGGGGGGEGGGGGGGGGGGGGGGGGGGGGGGGGGGGGGGGGGGGGGGGGGGGGGGGGGGGGGGGGGGGGGGGGGGGGGGGGGGGGGGGGGGGGGGGGGGGGGGGGGGGGGGGGGGGGGGGGGGGGEGGGGGGGGGGGGGGGGGGGGGCFGGGGGGGGFFCFGGGGGGGGGGGGGGGGGGGGGGGGGGGFGGGGGGGGGGGGGGGGGCFEGCGGGGGGEGGGG=EGFGGF7EDCGGD)7EGGGGGGGGGGGGGGGGGGCDFGFFGFGFGFFFGF5F@G?FF>).0<@244:-
@M06045:235:000000000-JCY5N:1:1101:17658:3051 1:N:0:TACAGC
GAGATAACTCCTACGGGAGGCAGCAGCAAGGAATTTTCCGCAATGGGCGCAAGCCTGACGGAGCAACGCCGCGTGCGGGAGGACGCCTTTCGGGGTGTAAACCGCTGTTCGTGGGGACGAAGCACTGACGGTACCCACGGAGGAAGGCCCGGCTAACTACGTGCCAGCAGCCGCGGTAATACGTAGGGGCCGAGCGTTGTCCGGAGTTACTGGGCGTAAAGCGTGCGCAGGCGGCGCGTTCTGCCCGGCGTGAAAGCCCCCGGCTCAACCGGGGAGGGTCGTCGGGGACGGGCGCGCTTGG
+
CCCCCGGGGGGGGGGGGGGGGGGGGGGGGGGGGFFGGGGGGCGGGGGGGGGGGGGGGGGGGGGGGGGGGGGGGGGGGGGGGGGGGGGGGGGGGGGGGGGGGGGGGGGGGGGGGGGGGGGGGGGGGGGFCGGGGGGGGGGGEGGGDFGGGGGGGGGGGGGGGFGGGGGGGGGGGGGGC?EGGGGGGGGGGGGGGEGG8EGEFGGGGEEEGGGGGGGGCGE@:CEEEGGGEGGEGGGG8EEGGGF>C=DDGG3CCDF?C6DDGGGGDDFGGCDFF<BDD55)0))073C377>@@D3537?<,
@M06045:235:000000000-JCY5N:1:1101:15749:3064 1:N:0:TACAGC
GAGATAACTCCTACGGGAGGCAGCAGTGGGGAATATTGCACAATGGGCGAAAGCCTGATGCAGCGACGCCGCGTGAGGGATGACGGCCTTCGGGTTGTAAACCTCTTTCAGCAGGGAAGAAGCGAAAGTGACGGTACCTGCAGAAGAAGCGCCGGCTAACTACGTGCCAGCAGCCGCGGTAATACGTAGGGCGCAAGCGTTGTCCGGAATTATTGGGCGTAAAGAGCTCGTAGGCGGTCTGTCGCGGCGGATGTGAAAGCCCGGGGCTTAACCCCGGGTCTGCATTCGATACGGGCAGACC
+
CCCCCGGGGGGGGGGGGCGDGGGGGCCFGGGGGGGGGFFGGGGGGFG@FGGGFGGGFFGGGFGGGGGGGGFGGCFGGGGFFGGGGGGD7FGGGGGE@FFGGFGFFGGGG9EFGGDGFFCGGGCGGGGEGG<BEGFFGGGGGGFGGGFGCGFFGGGGDCGGGGFGGC:FFGGGGGFEGGGGGD:CGGEFEEEGEGGGGGGGGGEFFGGEEGGF+ACFGGGG5EFECGGFGEEEGGFGE87EGCCFGG)9*:)1C*:CCCCCDCGGDGGDC7CF6<BDDGBD>F=*=FGFFF47)<>>B5:1(
@M06045:235:000000000-JCY5N:1:1101:20802:3123 1:N:0:TACAGC
GAGATAACTCCTACGGGAGGCAGCAGTGGGGAATCTTGCGCAATGGTCGAAAGACTGACGCAGCGACGCCGCGTGTGGGAGGACGCCTTTCGGGGTGTAAACCACTGTTGCCCGGGACGAATTGCCTGGTTCGCCAGGCGTGACGGTACCGGGTGAGGAAGCACCGGCTAACTCCGTGCCAGCAGCCGCGGTAATACGGAGGGTGCGAGCGTTGTCCGGAATCATTGGGCGTAAAGGGCGCGTAGGTGGCCCGGTCAGTCAGTGGTGAAAGCGCGGGGCTCAACCGTGCGTCGGCCATGGA
+
CCCCCGGGGGGGGGGGGGGEGGGGGGGGGGEGGGGGGGGGGGGGGGGGGGGGGGGGFFGGGGGGGGGGGGGGGGGFFGGGGGDGGGGGEGGGGGGGGGGGGEGGGGFDFD<FGGGE@FFGCGFFGGGGGGGGGGG@FGGCF7CFEGGGGGGGGFGGGDGDGGGGGGGGGDGGFGGC@FEFGGGGGGGGGGGGEEGFCCE888EE>E5EEEG8CEGGGDED5FGGGGDCFCE>C5*AFGDEGD:):EDC*:CCDD5E5C:DC?C:CFGF*:DFED:>>)7.77*.7)*7@55))7>E9F)1)
@M06045:235:000000000-JCY5N:1:1101:20391:3151 1:N:0:TACAGC
GAGATAACTCCTACGGGAGGCAGCAGTGGGGAATATTGCACAATGGGGGAAACCCTGATGCAGCAACGCCGCGTGAGTGATGACGGCCTTCGGGTTGTAAAGCTCTGTCTTCAGGGACGATAATGACGGTACCTGAGGAGGAAGCCACGGCTAACTACGTGCCAGCAGCCGCGGTAATACGTAGGTGGCGAGCGTTGTCCGGATTTACTGGGCGTAAAGGGAGCGTAGGCGGATTTTTAAGTGAGATGTGAAATACTCGGGCTTAACCTGAGTGCTGCATTTCAAACTGGAAGTCTAGAGT
+
CCCCCGGGGGGGGGGGGGGGGGGGGGFGGGGGGGGGGGGGGGGGGGGGGGGGGGGGGGGGGGGGGGGGGGGGGGGGGGGGGGGGGGGGGGGGGGGGGGGGGFGCGGGGGGGFGGGGFGGGGGGGGGGGDGGGGGGGGGGGGGGGGGGGGGGGGGGGGGGGGGGGGGGGGFFGGGECFFGGG9FEEFCGGGDC7CGGCEGGGGEGEF:7CFGGGG8?C*<CGGGDG5;?EGGE8EGGF076CC?FF7FGGGGFCF7+CG:DDCDFFFGCCFFFFGFGFGFFFGF?466==@FFF@?FFFFF.
@M06045:235:000000000-JCY5N:1:1101:18471:3159 1:N:0:TACAGC
GAGATAACTCCTACGGGAGGCAGCAGTGGGGAATATTGGACAATGGGCGCAAGCCTGATCCAGCAACGCCGCGTGAGGGATGACGGCCTTCGGGTTGTAAACCTCTTTCAGCAGGGACGAAGCGCAAGTGACGGTACCTGCAGAAGAAGGACCGGCCAACTACGTGCCAGCAGCCGCGGTAATACGTAGGGTCCGAGCGTTGTCCGGCATTATTGGGCGTAAAGGGCTCGTAGGCGGTCTGTCGCGTCGGGAGTGAAAACTCAGGGCTCAACCCTGAGCGTGCTTCCGATACGGGCAGACT
+
CCCCCGGGGGGFGFGGG>FGGGGGGGGGGGGGGGGGGGGAFGGGGGGGGGGGGGGGGGGGGGGGGGGGGGGGGGGEFG7FGEGGGGGGGGGGGGFGGGGGGGGGGGGGGFFGGGGGGFGGGGGGGGGGGFDFGGGGEGGGGGGGGGGGGGFEGGGGGGGGGGGGGGGGGGGGGGGGGDGGGEFFGGFEFEGGGGGGGGGGGEGFGGC*:EF+AFGGGGGGGGGGGCCFGEEGFGFEGGGGGGGGGG5>EGGDCCGFCFFCGG7FFCGFGGGFFD>G:F:7@CE@B@GF5@3>3>DF9@::5
@M06045:235:000000000-JCY5N:1:1101:24634:3173 1:N:0:TACAGC
GAGATAACTCCTACGGGAGGCAGCAGTGGGGAATATTGCGCAATGGGCGGAAGCCTGACGCAGCGACGCCGCGTGGGGGATGACGGCCTTCGGGTTGTAAACCTCTTTCGGCCTCGACGAAGCCTTTCGGGGTGACGGTACCCGGGGAATAAGCCTCGGCTAACTACGTGCCAGCAGCCGCGGTAAGACGTAGGAGGCGAGCGTTGTCCGGAGTTACTGGGCGTAAAGCGCGCGCAGGCGGTCACGCAGGTCATCTGTGAAAGCACTCGGCTCAACCGGGATGTTGCGGGTGAAACCGCGT
+
<CCCCGGGGGGGGGGGGDGGCGGGGGFEDGGCFFGFGGGGGGGGFGGGGGGGFFGFGEGGGDFGGFGGDG7=FGGGGGG7+?E9CGGGGGGGGGFDF>,@F9FDFGGFF:FFGGGGCCEEEGGG,<>FEGGGGGGGGGGGE9FGCFEGGDGGGGFCFCCCCE?C99<A;@CGFGGGGGCEE5>ED5@@+AACC8FF5>C:888:CEGGFEDGE*;+3:<685?8:C8FFEC**/*/:C==5):7FC*)1*9<*:DDFC7:DG75<749<*977***.937><</96F3@>5:>F?44>26,
@M06045:235:000000000-JCY5N:1:1101:11538:3175 1:N:0:TACAGC
GAGATAACTCCTACGGGAGGCAGCAGTGGGGAATTTTGGACAATGGGGGAAACCCTGATCCAGCCATCCCGCGTGTGCGATGAAGGCCTTCGGGTTGTAAAGCACTTTTGGCAGGAAAGAAACGTCATGGGTTAATACCCCGTGAAACTGACGGTACCTGCAGAATAAGCACCGGCTAACTACGTGCCAGCAGCCGCGGTAATACGTAGGGTGCAAGCGTTAATCGGAATTACTGGGCGTAAAGCGTGCGCAGGCGGTTCGGAAAGAAAGATGTGAAATCCCAGAGCTTAACTTTGGAACT
+
CCCCCFGGGGGGGGGGGGGGGGGGGGFGGGGGGAFGFGGGGGGGGGGGGGGGGGGGGGGGGGGGGGGGGGGEGGGGGGGGGGGGGGGGGGGGGGGGGGGGGGFGGGGGGGDGGDGGGGGGGGGGGGGFGGGGGGGGGGFDGGGGGGGGGGGGGGGGGGGGGGGFGGDFGGGGFGGGGDFGGGGGGFFGGGEGE7FE7CEEG5CFGGC@EGGCE:8EGGGG5=8FCCE8=5CFGGGGFFDEGGGGGD5CEEDGGC<ED7DCDGDDGFCFFFF?FGFGFDF4?49?>FGFFFF4*97F>FFF,
@M06045:235:000000000-JCY5N:1:1101:19297:3189 1:N:0:TACAGC
GAGATAACTCCTACGGGAGGCAGCAGTGGGGAATATTGCACAATGGGCGCAAGCCTGATGCAGCGACGCCGCGTGGGGGATGACGGCCTTCGGGTTGTAAACCCCTTTCGCCCGGGACGAAGCGAGAGTGACGGTACCGGGAGAAGAAGCACCGGCCAACTACGTGCCAGCAGCCGCGGTAATACGTAGGGTGCAAGCGTTGTCCGGAATTATTGGGCGTAAAGAGCTCGTAGGCGGTGTGTCGCGTCTGCCGTGAAAACCTGCGGATTAACCGTGGGCGTGGGGTGGATACGGGCATCAC
+
CCCCCGGGGGGGGGGGGGGGGGGGGGGGGGGGGGGGGGGGGGGGGGGGGGGGGGGGGGGGGGGGGGGGGGGGGGGGGGGGGGGGGGGGGGGGGGGGGGGGGFGGGGGGGGGGGEFGGGGGGGGGGGGGGGGGGGGGGGGGGGGGGGGGGGGGGGGGGGGGGGGGG>FGGFGFGGGGGGGEC87778FFC5EGGDCGGFGGEECCE?GEGFGGGGGCFGGEE*;FFGG+CE5>@E?EG*:EGGEG5=DGG5*9<5C:FGGGG:DGG)))12**017/.)077)).773<39*/5:@32F778
@M06045:235:000000000-JCY5N:1:1101:11604:3192 1:N:0:TACAGC
GAGATAACTCCTACGGGAGGCAGCAGTTAGGAATTTTGGACAATGGGCGAAAGCCTGATCCAGCAACGCCGCGTGAGGGATGACGGCCTTCGGGTTGTAAACCTCTTTCAGCAGGGACGAAGCGCAAGTGACGGTACCTGCAGAAGAAGCACCGGCCAACTACGTGCCAGCAGCCGCGGTAATACGTAGGGTGCGAGCGTTGTCCGGAATTATTGGGCGTAAAGGGCTCGTAGGCGGTCTGTCACGTCGGGAGTGAAAACTCGGGGCTTAACCCCGAGCCTGCTTCCGATACGGGCAGACC
+
CCCCCGGGGGGGGGGGDFGEGGGGGFGGGGFGGGFGGGGGGFG9CC<CFGGGGGGGGFFGGFDGGFGGGGCFGG>EFG:FFFCGGGGGG8FGEGGGGGGGGGF=FGGGAFFGGFFG<DF@FEGG7FGGFGGDEG>FEFFFGGFGCCCF>CCGGGFFGEFGGGGGBFCFFGGGGGGDGGGGG7CCFF@,CCG@CEGGDEGGE5*3<:C8*8E9@C:FCGEEEGG79E?CFGEGGDGEG8>*?F?FG>FGC*/)75<+:+*2*+*9)/))CF**9475B<35?DFFFF:>>D@EF@>5(.3?-
@M06045:235:000000000-JCY5N:1:1101:13035:3223 1:N:0:TACAGC
GAGATAACTCCTACGGGAGGCAGCAGTAGGGAATATTGGTCAATGGGTGAGAGCCTGAACCAGCCATGCCGCGTGCAGGAAGAAGGCCTTCTGGGTTGTAAACTGCTTTTGCCGGGGGATAAAATTCCCATGCGTGGGACATTGAAGGTACCCGGTGAATAAGCCACGGCTAACTACGTGCCAGCAGCCGCGGTAATACGTAGGTGGCAAGCGTTGTCCGGATTTATTGGGTTTAAAGGGTGCGTAGGCGGCCTATTAAGTCAGTTCTGAAATATCCCGGCTTAACCGGGAGGGTGGGATT
+
CCCCCGGGGGGGGGGGGGGGGGGGGGGGGGGGGGGGGGGGGGGGGGGCFGGGGGGGGGGGGGGGGGGGGGGGGGGGGGGCGGGGGGGGGGGGGGGGGGGGFGGGGGGGGGGGGGGGGGGGGGFGGGGGGGFGGGGGGGGGGGGGGGGGGGGGGGGGGGGGGGGGGGGGGGGGGGGGGGGGGGGGGGGGGGGGGGGGGGGGGEFGGGGGGGGGGGGGGGGGGEG8E7F7EGGGCEGFGFEGGGGGGGGGFGGGDGG+CGCFGGFG2CDFGFFFFGFGFGFFFGF47F>DFFBFFFFFFF::1
@M06045:235:000000000-JCY5N:1:1101:24812:3257 1:N:0:TACAGC
GAGATAACTCCTACGGGAGGCAGCAGTGGGGAATTTTTCGCAATGGGCGCAAGCCTGACGACGCAACGCCGCGTGGGGGATGAAGATCTTCGGGTCGTAAACTCCTTTCGATCGAGACGAACGGCCCGGGGGTGAATAATCCCGGGGAGTGACGGTACCGAGAGAAGAAGCCCCGGCTAACTCCGTGCCAGCAGCCGCGGTAATACGGGGGGGGCAAGCGTTGGTCGGAGTTACTGGGCGTAAAGGTCTCGGCGGCGCGCCACTGAGTCAGACGTGAAATCCCTTGGCTTAACCGGTGAAC
+
CCC@@<ACGFGGGGGGGGGGGDEEGGGGGGGGGG86C<F@FEGGGGGGGFGGGGGGGGGGCCGGGGGGGGGGGCFE+@FGGGGGGFAFFGGGGGGGGGGFGGFGGGGGGC=DDFFFGGGDGCEG@8C*3F@7<FFGGGFEGDAFDGCCFFF9FGGGF5<**2CEFC8+<EGFCC8?EG58<C76/288C+<:*285CGGCC88CF+;88C8CE5*:;:/8****2+2*>*CE9++:@*/*:35C:?*:+29**)1*1*)9)21**2*0*0*1))./)*/*/*0)*)*)00?@F=DB-7(46
@M06045:235:000000000-JCY5N:1:1101:25488:3301 1:N:0:TACAGC
GAGATAACTCCTACGGGAGGCAGCAGTAGGGAATATTGGGCAATGGAGGCAACTCTGACCCAGCCATGCCGCGTGCAGGAAGAAGGCCTTCTGGGTTGTAAACTGCTTTTGGAAGGGAACAAAACGGCGCTGCGGAGCAACTTGAGTGTACCTTCAGAATAAGCACCGGCTAACTCCGTGCCAGCAGCCGCGGTAATACGGAGGGGGCAAGCGTTGTCCGGATTTATTGGGTTTAAAGGGTGCGTAGGCGGCCTCTTAAGTCAGGGGTGAAAGACTGCAGCTTAACTTTACCAGTTCCTTT
+
9@<CCGGFGGGGFGGGGD7FF>CFAF@CFCG@GFEC<FFFFGGGGGGGGEGGGFGG@<F@FFCFFCEEFG:FECC,CFGEG@CFDF<F@FF<FFFGGGGGGGGF,FEFGFCGEEFEFFGFFGGGGDCF+++@FCGC>FEF8C=FCFFFAFDF<FA<FGGGGGF9FFFFECEEF:>9D@FBCGGF@<DFFCG8ECEE@BC*;ECEG787/;;>C8C5ECCEGG;=C7<+39@C5*0+<<A5:D=7:C)9CECCCG*0?97>:0*:5<79C57??7?>FC?))2=8=4*/*9/*9)8/6@2<A
@M06045:235:000000000-JCY5N:1:1101:16352:3317 1:N:0:TACAGC
GAGATAACTCCTACGGGAGGCAGCAGTGGGGAATATTGCACAATGGGCGAAAGCCTGATGCAGCGACGCCGCGTGAGGGATGACGGCCTTCGGGTTGTAAACCTCTTTCAGCAGGGACGAAGCGCAAGTGACGGTACCTGCAGAAGAAGCACCGGCTAACTACGTGCCAGCAGCCGCGGTAATACGTAGGGTGCGAGCGTTGTCCGGAATTATTGGGCGTAAAGAGCTCGTAGGCGGTTTGTCGCGTCGGCCGTGAAAACTTGGGGCTTAACTCCAAGCTTGCGGTCGTTACGGGCAGACT
+
CCCCCGGGGGGGGGGGGGGGGGGGGGGGGGGGGGGGGGGGGGGGGGGGGGGGGGGGGGGGGGGGGGGGGGGGGFGGGGGGGGGGGGGGGGGGGGGGGGGGGGGGGGGGGGGGGGGGGGGGGGGGGGGGFGGGGGGGGGGGGGGGGGGGGGGGGGGGGDFGFGGGFGGGGGGGGGGGGGGGGGGGGGGGFGGGCEGGGGGEEE;EGGGDCGFGGGGGGGGGGGGGGGGG?E?CGCFGGCE5CGGDGGGCGCCDDGG5DFFCCFGGGGGG4DGFFCFDFGFFBF3>B5<D.7.>37>B;E044
@M06045:235:000000000-JCY5N:1:1101:22238:3346 1:N:0:TACAGC
GAGATAACTCCTACGGGAGGCAGCAGTGGGGAATATTGCACAATGGGGGAAACCCTGATGCAGCAACGCCGCGTGAGTGATGACGGTCTTCGGATTGTAAAGCTCTGTCTTTAGGGACGATAATGACGGTACCTAAGGAGGAAGCCACGGCTAACTACGTGCCAGCAGCCGCGGTAATACGTAGGTGGCAAGCGTTGTCCGGATTTACTGGGCGTAAAGGGAGCGTAGGTGGATATTTAAGTGGGATGTGAAATACCCGGGCTTAACCTGGGTGCTGCATTCCAAACTGGATATCTAGAGT
+
CCCCCGGGGGGGGGGGGGGGGGGGGGGGGGGGGGGGGGGGGGGGGGGGGGGGGGGGGGGGGGGGGGGGGGGGGGGGGGGGGGGGGGGGGGGGGGGGGGGGGGGGGGGGGGGGGGGGGGGGGGGGGGGGGGGGGGGGGGGGGGGGGGGGGGGGGGGGGGGGGGGGGGGGGGGGGGEEGGGGGFF>FCFGFGGGGGGGGGGGGGEGCFGGGGGGFGGGDFGGGFGGGCCGGGGGEFCCFGGEG>FFGGGGGFDGFGFFFGGGGGDGGGGGGGGFFGFGFGFFFC46F?FFFF?@FFFFBFFB2
@M06045:235:000000000-JCY5N:1:1101:7696:3378 1:N:0:TACAGC
GAGATAACTCCTACGGGAGGCAGCAGCAAGGAATCTTCCGCAATGGGCGAAAGCCTGACGGAGCAACGCCGCGTGTGGGATGACGCCTTTCGGGGTGTAAACCACTTTTCTCAGGGAAGAAGCACTGACGGTACCTGAGGAAGAAGGACCGGCTAACTACGTGCCAGCAGCCGCGGTAATACGTAGGGTCCGAGCGTTGTCCGGACTAACTGGGCGTAAAGCGCGCGCAGGCGGCGTCGGGCGTCGGTGCTGAAAGTCCACCGCTTAACGGTGGATAGCGTGCCGATACGCCGACGCTGGG
+
CCCCCGGGGGGGGFGEECGGCGGGGGGGF?DGGFGGDEFEG+CCGGG8@CCG+CFD8FDEGGGGFCFGGGGGEGGG7FFFCEC9FFGGEGGDGGGGGGFEFGGGEEGGFFEGFGGGGGCGD,3DFFCBF7FFFGGGGGG<<AF8<FFGFF7FECEFGGCGGGGFCE:DGGGCFGGG:CFGGGGGCFGG<CF@E*:CE>*ACFGE5:E89FGGGGGGE88/A9CEGGGG5EDEGGGG8/*75CGCGEDCE**2:**+2+0:CFG<)9*7CDD>;7)9@F*08>@@F7<37.)8))7:9)-3-
@M06045:235:000000000-JCY5N:1:1101:20329:3382 1:N:0:TACAGC
GAGATAACTCCTACGGGAGGCAGCAGTGGGGAATATTGCACAATGGGCGGAAGCCTGATGCAGCGACGCCGCGTGAGGGATGACGGCCTTCGGGTTGTAAACCTCTTTCGACAGGGACGAAGCGTGAGTGACGGTACCTGGAGAAGAAGCGCCGGCCAACTACGTGCCAGCAGCCGCGGTAAGACGTAGGGCGCGAGCGTTGTCCGGATTTATTGGGCGTAAAGAGCTCGGAGGCGGCTCGTTGCGTCGGCTGTGAAATCCCGGGGCCCAACTCCGGGGCCGCAGGCGGGACTGCGTTGCT
+
C@CCCGGGGGGGGGGGGGGGGGGGGGGGGFDCFFGGFFGFGGGGGGGGEGEGGGGGDFGGGGGGGGGGGGGEGGGGFGGEGGGGG>EGGGGFGGGGGGGGGGGGGGGGGDFGGGGGFGGGGDDGCEGGGGF9BCFFGGGFFGCGGGGGGGC<<FGFFGGG?CCFFF7<<FGGGGG*CFGEGGGGGGGFFEDF>CECEEE85:E7AEDGCC9FFFGGGGEE8EGF7>CEFG*/CE=CG8:E:550:C7)/29CC579:CCC4<DD3D3)9/C>?76*.9>>)75)5:)0).)7)87)()4()
@M06045:235:000000000-JCY5N:1:1101:18741:3409 1:N:0:TACAGC
GAGATAACTCCTACGGGAGGCAGCAGTGGGGAATATTGCACAATGGGCGCAAGCCTGATGCAGCGATGCCGCGTGCGGGAAGAAGGCCTTAGGGTTGTAAACCGCTTTCAGCAGGGAAGAAAATGACGGTACCTGCAGAAGAAGGAGCGGCCAACTACGTGCCAGCAGCCGCGGTGACACGTAGGCTCCAAGCGTTGTCCGGATTTATTGGGCGTAAAGCGCGCGCAGGCGGTTTTGTAAGTCCGATTGTTTAAACCCGGGGCTCAACCTCGGGTCGCAAGGGAAACTGCAAGACTTGAGT
+
CCCCCGGGGGGGGGGGGGGGGGGGGGGGGGGGGGGGGGGGGGGGGGGGGGGGGGGGGGGGGGGGGGGGGCGGGGGGGGGFEGGFFGGGGGFGGGGGGGFFGFGGGGGGGAAFCFGGGGGGFGGDGGGGGGGGGGGGGGGGGGGGGGGFGGG7FGGGGGE7FFFGDGGFFFGCGGGGGGGGGGGFCCFGGGGGG88=EEC9EGGG>C:EFFCD>EGEC>EGGGDEGGGGD*8EEEECCGEGGGFGEECDG9DGG:CC4C)>DEDDCFGGGGF@EGFGDD@@D<BFF>FFFFFFFF:@2/<?6
@M06045:235:000000000-JCY5N:1:1101:24960:3460 1:N:0:TACAGC
GAGATAACTCCTACGGGAGGCAGCAGTGGGGAATATTGGACAATGGGCGGAAGCCTGATCCAGCAACGCCGCGTGAGGGATGACGGCCTTCGGGTTGTAAACCTCTTTCAGCACAGACGAAGCTGACTCCACGTGTGGGGTGGGTGACGGTATGTGCAGAAGAAGCACCGGCCAACTACGTGCCAGCAGCCGCGGTAATACGTAGGGTGCGAGCGTTGTCCGGAATTATTGGGCGTAAAGGGCTCGTAGGCGGCTTGCACAGTCAGGCGTGAAATTCCTGGGCTCAACCTGGGGACTGCGC
+
CCCCCGGGGGGGGGGGGGGGGGGGGGGGGGGGGGGGGGGFGGGGGGCFGGGGGGGGGGGGGGGGGGGGGGGGGCGGGGGGGGGGGGGGGGGGGGGGGGGGGEGDGGGGGGGGGGGGGGGGGEGGGGGGGGGGGGGGGGGGBCFGFGGGGC*>FGGGGGGGGGGGGGGGGGGGGGGGGGGGGGGGCFFGGGG>EGGCCEGCGCGGCEEGEGGGGGGGGGGGGCGGD=CFGCFGGGGGGCCCFGGGFGGGGG=3CDDGGG=FC6>FGGGGDGCDFFBFFDF4@GFFF=C:FF5FFEB@0)411
@M06045:235:000000000-JCY5N:1:1101:18758:3461 1:N:0:TACAGC
GAGATAACTCCTACGGGAGGCAGCAGTGGGGAATATTGCACAATGGGCGAAAGCCTGATGCAGCGACGCCGCGTGAGGGATGACGGCCTTCGGGTTGTAAACCTCTTTCAGCAGGGAAGAAGCGCAAGTGACGGTACCTGCAGAAGAAGCACCGGCTAACTACGTGCCAGCAGCCGCGGTAATACGTAGGGTGCGAGCGTTGTCCGGAATTATTGGGCGTAAAGAGCTCGTAGGCGGCCTGTCGCGTCGGATGTGAAAGCCCGGGGCTCAACCCCGGGTCTGCATTCGATACGGGCAGGCT
+
@CCCCGGGGGGGGGGGGEGGGGGGGGGGGGGGGGGGGGGGGGGGGGGGGGGGGGGGGGGGGGGGGGGGGGGGGGGGGGGCFEGGGGGGGGGGGGGGGEGCEFGFGGGGGGGFFGGGDFGGFFFGGGGGFGGGGGGGGGGGGGGGFGFGGGFGFGGGGDGGGFGGGGGGGGGGGGGEEFEFEGFG9FBCFGGF>EGCCCEED>EGGGGCEGDFG7?EGGG8EEGGGGGGGDE=F=CGGGGEFGGGFGDC75>*59CEGGFFGF7<DGD5>7CFFGBGFDFFFGF46?FB?=5BF>BD>F(-(
@M06045:235:000000000-JCY5N:1:1101:13827:3490 1:N:0:TACAGC
GAGATAACTCCTACGGGAGGCAGCAGTGGGGAATTTTGGACAATGGGGGCAACCCTGATCCAGCCATCCCGCGTGAGTGAAGAAGGCCTTCGGGTTGTAAAGCTCTTTTGTCCGGAACGAAACGCGGCGCGTGAACATCGCGCCGTAATGACGGTACCGGAAGAATAAGCACCGGCTAACTCTGTGCCAGCAGCCGCGGTAATACAGAGGGTGCAAGCGTTAATCGGAATTACTGGGCGTAAAGCGCGCGTAGGTGGTTTGTTAAGTTGGATGTGAAAGCCCCGGGCTCAACCTGGGAACT
+
CCCCCGGGGGGGGGGGGBFGGGGGGGGGGGGGGGFFGGGEGGGFGFGGGGGGGGGGGGGGGGGGGGG8FFEGGGFEGGGGGGGGGGGGGGGGGGGGGGGGGGGGGGGGGGGGGGGEDGGGGGGGGGEGGGGGGGGGGGGGGGGGGGGGGGGGGGGGGGGGDGGGFGGGGGDGFGGGGDGFGGGGGGGGGGFDCGGGGGGGG5F?CCF?FEGCGD6CFFGGG=FGGGG5>FGFFGGFFFCECGGGGDDD=E9775CF3EGGGCFCCGFGGC6?FFFCBGFFFFBEFFD:74@4595<:7>4.
@M06045:235:000000000-JCY5N:1:1101:16552:3511 1:N:0:TACAGC
GAGATAACTCCTACGGGAGGCAGCAGTGGGGAATCTTGGACAATGGGGGCAACCCTGATCCAGCGACGCCGCGTGGGTGATGAAGGCCTTCGGGTCATAAAGCCCTTTTGCCGGGGAAGATGATGACGGTACCCGGAGAAGAAGCACCGGCTAACTCTGTGCCAGCAGCCGCGGTAAGACAGAGGGTGCTAGCGTTGTTCGGAATTACTGGGCGTAAAGGGCGCGTAGGCGGCCCGTTTAGTCGGGTGTGAAATCCCGGGGCTCAACCCCGGAACTGCACTCGATACTGGCGGGCTTGAGA
+
CCCCCGGGGGGGGGCGGGGDGGGGEFGGGFGGGGGGGGGCGGGFGGGDDEGGGGGG<FFFGGGFG@FFF::CF:FFC@FEDGGFGGGGGGGGGGGGGGGGGGGGGFFFGGGGGGGGDGGGGGDGGGGGGGGGFGGEGGGGFGGGGGGFEGGDGGG9FGFFAFFFCFGGGGGGGDEDFGGGGGGGGGGGGCFG?GGGGGGGG>ECFGFGGGFCGGGC5CEFGEGGGGGGC@CCGCGGG6CCEGGGGGFCGEGFC>:E0/9DDGC7497D799>BG>FFGFFFGF4)7D@FFF:5@:33:24(
@M06045:235:000000000-JCY5N:1:1101:22103:3559 1:N:0:TACAGC
GAGATAACTCCTACGGGAGGCAGCAGTGGGGAATATTGCACAATGGGCGAAAGCCTGATGCAGCGACGCCGCGTGAGGGATGACGGCCTTCGGGTTGTAAACCTCTTTCAGCAGGGAAGAAGCGCAAGTGACGGTACCTGCAGAAGAAGGACCGGCCAACTACGTGCCAGCAGCCGCGGTAATACGTAGGGTCCGAGCGTTGTCCGGAATTATTGGGCGTAAAGGGCTCGTAGGCGGTTGGTCACGTCGGGAGTGAAAACTCAGGGCTCAACCCTGAGCGTGCTTCCGATACGGGCCGACC
+
CCCCCGGGGGGGGGGGGGGGGGGGGGFGGGGGGGGGGGGGGGGGGGGGGGGGGGGGGFGGGGGGGGGGGGDGGFGGFGGGGGGGGGGGGGGGGGGGGGGGGGGGGGGGGGGGGGGGFEGGGGGGGGGGGGGGGGGGGGGGGGGGGGGGGGGCGGGGGGGGGGGGGGGGGGGGGGGGGGGGGGGGGG9FFGGFFGGGDGGGG88AFGGDGGFGGG?CD>EEGEGFGGECEEGGFGGGDEEEEDC7CE457CG)977+:<DCCGG4<DD5FFFFFGFDF5?>)*7@F=CD3DEFFFED>D09(
@M06045:235:000000000-JCY5N:1:1101:12448:3562 1:N:0:TACAGC
GAGATAACTCCTACGGGAGGCAGCAGTGGGGAATATTGCACAATGGGCGAAAGCCTGATGCAGCAACGCCGCGTGAGCGATGAAGGCCTTCGGGTCGTAAAGCTCTGTCCTCAAGGAAGATAATGACGGTACTTGAGGAGGAAGCCCCGGCTAACTACGTGCCAGCAGCCGCGGTAATACGTAGGGGGCTAGCGTTATCCGGAATTACTGGGCGTAAAGGGTGCGTAGGTGGTTTCTTAAGTCAGAGGTGAAAGGCTACGGCTCAACCGTAGTAAGCCTTTGAAACTGGGAAACTTGAGTG
+
CCCCCGGGGGGGGGGGGGGGGGGGGGGGGGGGGGGGGGGGGGGGGGGGGGGGGGGGGGGGGGGGGGGGGGCFGGGGGGGGGGGGGGGGGGGGGGGGGGGGGGGGGGGGGGGGGGGGGGGGGGGGGGGGGGGGGGGGFGGGGGGGGGGGGGGGGGGGGGGGGGGGGGGGGGGGGGFGGGGGGCFGGDEGGGGGGGGGGFGGGGG>EGGGGGGGGGGGGGGGGCGGGGGGEGGFCFGGGDFCGGDDGFGGGGGGFFGGGFGDGGDGDCFG<CC>DG4FFC?FFGFFFFGFFFF?FF?4<?3<2
@M06045:235:000000000-JCY5N:1:1101:24056:3570 1:N:0:TACAGC
GAGATAACTCCTACGGGAGGCAGCAGTGGGGAATATTGGACAATGGGCGCAAGCCTGATCCAGCCATGCCGCGTGGGTGATGAAGGCCCTAGGGTTGTAAAGCCCTTTCGGCGGGGAAGATAATGACGGTACCCGCAGAAGAAGCCCCGGCTAACTTCGTGCCAGCAGCCGCGGTAATACGAAGGGGGCTAGCGTTGCTCGGAATCACTGGGCGTAAAGCGCACGTAGGCGGCTTCTTAAGTCAGGGGGGCAATCCTGGAGCTCAACTCCCGAACTGCCTTTGATAATGAGGAGCTTGAGT
+
<CCCCFFGGGGFCGDCGGEGC;FGGGFEEC@FEFDGGDEG?8@FCF?FGGGGFGGGG<EFGFGGDEFF<FFEG7CF+8?CFGAAGFCDFF<CFF<FFGGGG??FF8EACCFGGGEEGGGGCBFEAA@CCGGEGDFFGG7FFGGCC7FFEEGCCCG9FGGEFED:FGFGFAEGGDFCEFGGF5FEEGEDDC@*<>C8:*CFE:55CFC:<+AFGG858@79EE**:C85=+?CGCCGGGCGGCCG9C<3**)1C**:*+24**0*277****0))84?6@6@>B=4***18B@?E3.35(2-
@M06045:235:000000000-JCY5N:1:1101:18456:3574 1:N:0:TACAGC
GAGATAACTCCTACGGGAGGCAGCAGTGGGGAATATTGCACAATGGGCGGAAGCCTGATGCAGCGACGCCGCGTGAGGGATGAAGGCCTTCGGGTTGTAAACCTCTTTCGACAGGGACGAAGCGCAAGTGACGGTACCTGGAGAAGAAGCGCCGGCCAACTACGTGCCAGCAGCCGCGGTAAGACGTAGGGCGCGAGCGTTGTCCGGATTTATTGGGCGTAAAGGGCTCGTAGGCGGTTTGTCACGTCGGGAGTGAAAACTCGGGGCTTAACCCCGAGCCTGCTTCCGATACGGGCAGACT
+
CCCCCGGGGGGGGGGGGGGGGGGGGGFGGGGGGGGGGGGGGGGGGGGGGGGGGGGGGGGGGGGGGGGGGGGGGEGGGGGGGGGGGGGGGGGGGGGGGGGGGGGGGGGGGGGGGGGGGGGGGGGGGGGGGFGGGGGGGGGGGGGGGGFGGGGGGGGGGGGGGGGGGGGGGGGGGGGGGGGGGGGF?CCFGGGGGGGGGGGGGGGGGGGGG8CFFGGGFECEGGGGGGG6CEEGGGGCDCEC55<CGG07:CD35*00:?FFDAC5DDGGGGFFFC;7:DFFFGF;*/9).55B5B>:9D?F)
@M06045:235:000000000-JCY5N:1:1101:11619:3582 1:N:0:TACAGC
GAGATAACTCCTACGGGAGGCAGCAGTAGGGAATTTTCGGCAATGGGGGGAACCCTGACCGAGCAACGCCGCGTGAGCGAGGACGGCCTTCGGGTTGTAAAGCTCTGTCATGTGGGAAGAACGGCTAGGAGAGGGCATGCTCTTAGCGTGACGGTACCACAGGAGGAAGCCCCGGCTAACTACGTGCCAGCAGCCGCGGTAATACGTAGGGCGCAAGCGTTATCCGGAATTATTGGGCGTAAAGCGCACGTAGGCGGTTTGGTAAGCTAGCCGTGAAAGCCCCGGGCTTAACCTGGGAATT
+
CCCCCGGGGGGGFGGGGGGGGEGGGGGGGGGGFFGFFFEECFGGGGFGGGGGGCFGGFFFGEGGGFGGGGGGGGEEEFD:FGGFGGGGGFF:CFF@FG;@3FGGGGGC,@FCFCGGGGGGGFEFFF:CCGGDGGGG<FGGCC:>FGGEEGGGGGGG5CCGGGD88?>FDGG*2:??>C8FF9?CC*;FCDF6FEFGGGGGC8FFEGFCFGGGEGGED/C:=5CCFCEE=CGF+<EFGGGG=>=CCC<D=**9>3*:<ECDGEFC*97>>=<?378FF>FF)9)8@@<)7@?6785>?7(4)
@M06045:235:000000000-JCY5N:1:1101:21625:3589 1:N:0:TACAGC
GAGATAACTCCTACGGGAGGCAGCAGTGGGGAATATTGCACAATGGGCGAAAGCCTGATGCAGCGACGCCGCGTGAGGGATGACGGCCTTCGGGTTGTAAACCTCTTTCAGCAGGGAAGAAGCGCAAGTGACGGTACCTGCAGAAGAAGCACCGGCTAACTACGTGCCAGCAGCCGCGGTAATACGTAGGGTGCGAGCGTTGTCCGGAATTATTGGGCGTAAAGAGCTTGTAGGCGGTTTGTCGCGTCTGCCGTGAAATTTCGAGGCTCAACCTCGAACTTGCGGTGGGTACGGGCAGACT
+
CCCCCGGGGGGGGGGGGGGGGGGGGGGGGGGFGGGGGGGGGGGGGGGGGGGGGGGGGGGGGGGGGGGGGGGGGGFFGGGBEEGGGGGGGGGGGGGGGGGGGGGAEGGGGGFGGGGG7FGGGGGEFEEGFGGFGGGGGGGGGGGFGGGGGGGG@FGGGGFDFGGGGGGGGGGGGGGGGGEEBFGGGGCEGEGGGGGCEGGGDGGGGEGCEFF7<CGGGGGGGEEF?EFCCGGGFGGGGE*CECCCCCDG==FGGGGCG+:7C<5C*519FF*8@C?<BGFFF7@DDFCBFFBF@FFFB>:?7
@M06045:235:000000000-JCY5N:1:1101:8396:3600 1:N:0:TACAGC
GAGATAACTCCTACGGGAGGCAGCAGTGGGGAATATTGCACAATGGGCGAAAGCCTGATGCAGCAACGCCGCGTGAGCGATGAAGGCCTTCGGGTCGTAAAGCTCTGTCCTCAAGGAAGATAATGACGGTACTTGAGGAGGAAGCCCCGGCTAACTACGTGCCAGCAGCCGCGGTAATACGAAGGGGGCTAGCGTTGCTCGGAATTACTGGGCGTAAAGGGAGCGTAGGCGGATAGTTTAGTCAGAGGTGAAAGCCCAGGGCTCAACCTTGGAATTGCCTTTGATACTGGCTATCTTGAGT
+
CCCCCGGGGGGGGGGGGGGGGGGGGGGGGGGGGGGGGGGGGGGGGGGGGGGGGGGGGGGGGGGGGGGGGGGGGGGGGGGGGGGGGGGGGGGGGGGGGGGGGGGGGGGGGGGGGGGGFGGGGGGGGGGGGGGGGGGGGGGGGGGGGGGGGGGGGGGGGGGGFFGGGGGGGGGGGGEEGGGGGGGGGGGGGGGGGGGGEGGGGGGDGGGGGGGGGGGGGFFFGFGGEGGEGGGG:C=E9EFGGGGGGGGGG=CGG=7*CFFGGGFGGGGGGGGFFFFG?FFFFG4?F8F@*;4566??>F):)
@M06045:235:000000000-JCY5N:1:1101:14038:3616 1:N:0:TACAGC
GAGATAACTCCTACGGGAGGCAGCAGTGGGGAATATTGCACAATGGGGGAAACCCTGATGCAGCAACGCCGCGTGAGTGATGACGGCCTTCGGGTTGTAAAGCTCTGTCTTCAGGGACGATAATGACGGTACCTGAGGAGGAAGCCACGGCTAACTACGTGCCAGCAGCCGCGGTAATACGTAGGTGGCGAGCGTTGTCCGGATTTACTGGGCGTAAAGGGAGCGTAGGCGGATTTTTAAGTGAGATGTGAAATACTCGGGCTTAACCTGAGTGCTGCATTTCAAACTGGAAGTCTAGAGT
+
CCCCCGGGGGGGGGGGGGGGGGGGGGGGGGGGGGGGGGGFGGGGGGGGGGGGGGGGGGGGGGGGGGGGGGGGGGGGGGGGGGGGGGGGGGGGGGGGGGGGGGGFGGGGGGGGGGGGGGGGGGGGGGGGGGGGGGGGGGGGGGGGGGGGGGGGGGGGGGGGGGGGGGGGGGGGGGGGGGFGGGGGGGGGGEGDEEEGEGGGGG8CGGGGCFGFCGGGCGGFGGEGGEEGGGGGCEDGGGGGGG97?CFGGFFGGGGGCF<DGGDDFGFFGGGFFGFGFGF?FC?BF?9F??5@?<BF>FFF)
@M06045:235:000000000-JCY5N:1:1101:15879:3754 1:N:0:TACAGC
GAGATAACTCCTACGGGAGGCAGCAGTGGGGAATATTGCGCAATGGCCGCAAGGCTGACGCAGCGACGCCGCGTGGGGGAGGAAGGCCTTCGGGTTGTAAACCCCTGTTGCCCGGGACGAACCGCCTCATTTGTGAGGTTTGACGGTACCGGGTGAGGAAGCACCGGCTAACTCCGTGCCAGCAGCCGCGGGAATACGGAGGGTGCGAGCGTTGTCCGGAATCACTGGGCGTAAAGGGCGCGTAGGCGGCCTGATTAGTAGGGGGTGAAATCCTGCGGCTTAACCGCAGGGCTGCCTTCTG
+
CCCCCGGGGGGGGGEEGCGDFGEGF?FFGGGGGGGGC6FFGGGEGGGGEGCECFFGGGGGGGGDGEGGGFEGEF>FCGEC7FFFGEGGGGGGGD8FGGGGG9FEEGDFGACGGGGGFG:CGCCC7<FGF;FC;DFEFG:FC:B,1FC:1BF@E<C@FGGGD:7<FFEGDFFF9CGDGGEGGGGFGGGGCEG*8>C<CEGG>EGEECCE58C?EG5@CEE85CF9<?FCF8CE8=EGD55::D=DCE4DE5)7C479CE7:*+57C/73777/6CF6>CD>30*0*.73)7>B)).<26<A-
@M06045:235:000000000-JCY5N:1:1101:10376:3775 1:N:0:TACAGC
GAGATAACTCCTACGGGAGGCAGCAGTGGGGAATATTGCGCAATGGGCGAAAGCCTGACGCAGCGACGCCGCGGGGGGGATGACGGCCTTCGGGTTGTAAACCTCTTTCAGCAGGGACGAAGCGCAAGTGACGGTACCTGCAGAAGAAGCACCGGCCAACTACGTGCCAGCAGCCGCGGTAATACGTAGGGTGCAAGCGTTGTCCGGAATTATTGGGCGTAAAGAGCTCGTAGGCGGTCTGTCGCGTCGGCTGTGAAAACCCGGAGCTCAACTCCGGGCCTGCATTCGATACGGGCAAACC
+
CCCCCGGGGGGGGGGGGGGGGGGCFGGGGGGGGEGGDFGGC@FGFDFFFFGGCFGFE@FGGGDG:@FFGGDEG+@CGGGCEGFGGGGGGGG8EGFGDCCGGGCFGFFG7FG7FDDGCFEGCCEGGEEGGFFGGGCFEGFGGGGDFGGFGGF8CECDGGGG?FFGC*:CFFGGGFGEEDGEEEGG9>+:C*:*;CCF?FGGC5CFGEGEC*+<@<+@CFGC8:8@EC?<<EEGGGGGC?C*CC+9CEGC=5)9D5FFG0:9D5355DDGFCFF=C)17D358*)0**:76F)0.5<BFFFF(
@M06045:235:000000000-JCY5N:1:1101:7973:3802 1:N:0:TACAGC
GAGATAACTCCTACGGGAGGCAGCAGTGGGGAATTGTTCGCAATGGGCGCAAGCCTGACGACGCAACGCCGCGTGGAGGACGAAGATCTTCGGGTCGTAAACTCCTGTCGAGCGGGAAGAACGCTTCCCGGGTGAATAACCCGGGGAGGTGACGGTACCGCTAAAGGAAGCCCCGGCTAACTCCGTGCCAGCAGCCGCGGTAATACGGGGGGGGCAAGCGTTGTTCGGAATTACTGGGCGTAAAGGGCTCGTAGGCGGCCAACTAAGTCGGGTGTGAAATCCCCAGGCTTAACCTGGGAAC
+
CCCCCGGGGGGGGGGGGGGGGGGGGGGGGGGDGGGGGGGGGGGGGGGFGGGGFGGGGGGGGGGGGGGGGGGGGFGGGGGGGGDDGDGGGGGGGGGGGGGGGGGGGGGGFGFGGGGGFFGGGGGGGGEGGGGGGGGGGGGGGGEGGGGGGGGGGGGGGGGGGCGGGGGGGGGFGGCEDEGGGG??ECGGGGGGGGGGGGGGE5EGGGFEGGEGGGG>FGGGGEGGGGGGGGGGGGGGGGFGGDGFEFCC6:973959DG<GD:FF467:F3CDFGFGFF4@FCF37>5>>??B*?F46.32(
@M06045:235:000000000-JCY5N:1:1101:7523:3803 1:N:0:TACAGC
GAGATAACTCCTACGGGAGGCAGCAGTGGGGAATATTGCACAATGGGGGAAACCCTGATGCAGCAACGCCGCGTGAGTGATGACGGCCTTCGGGTTGTAAAGCTCTGTCTTCAGGGACGATAATGACGGTACCGGAGGAGGAAGCCACGGCTAACTACGTGCCAGCAGCCGCGGTAATACGTAGGTGGCGAGCGTTGTCCGGATCTACTGGGCGTAAAGGGAGCGTAGGCGGATTGTTAAGTGAGATGGGAAATACTCGGGCTTAACCTGAGTGCGGCATTTCAAACTGGAAGTCTAGAGG
+
CCCCCGGGFEFGGGGGGEFE@FGGGGFCGCFFGGGCGGGGGGGGGGGGDGDGGGGGFGGGGGGGGGFGDE+FE>=FGGGGGGGGGGGCEGGGGGGGDGGGFGGCEEFGGGGGGFGGGGGGF7CFFFGDEGGEF+C7BC:=FDF<FCFG>:@7FFFGGCGG,FCFGFG,@,>FGGCG7;<;FFG7F<@@FGEC*4=8@C9CEEDECFFCC@F*CE:EEFFFGC;CG5CECG=EE5E*<CF<?*<CFF77+/>FGF7CGGGDC*9FFG:>:C*)/*=).>5>BC47@F69*?4:)/9*.1-4(
@M06045:235:000000000-JCY5N:1:1101:15916:3816 1:N:0:TACAGC
GAGATAACTCCTACGGGAGGCAGCAGTGGGGAATTGTTCGCAATGGGCGCAAGCCTGACGACGCAACGCCGCGTGGAGGATGAAGGTCTTCGGATTGTAAACTCCTGTTGCCCGGGACGAAATGCTTCGACCTAACACGTCGAAGTTTGACGGTACCGGGTGAGGAAGCCCCGGCTAACTCTGTGCCAGCAGCCGCGGTAATACAGAGGGGGCAAGCGTTGTTCGGAATTACTGGGCGTAAAGGGCGCGTAGGCGGCCTTCTAAGTCGAACGTGAAATCCCCGGGCTCAACCCGGGAACTG
+
CCCCCGGGGGGGGGGGGGGGGGGGGGGGGGGGGGGGGGGGGGGGGGGGGGGGGGGGGGGGGGGGGGGGGGGGGGGGGGGGGGGGGGGGGGGGGGGGGGGGGGGGGGGGGGGGGGGGGGGGGGGGGGGGGGGGGGGGGGGGGGGGGGGGGGGGGGGGGGGGFGGGGGGGGEGGGGGGGGGGGGGGGGGGGGGGGGGGGGGGGGGGGGGGGGCEGGGGGGGGGGGFGGGGGGGGFFGGGGGGGGGGGGGGGGDDGGGDDGG<FGGFG7FGGGFFFFFGFGFFFGFFFFDFFF4FEFFFFFFF7
@M06045:235:000000000-JCY5N:1:1101:25375:3840 1:N:0:TACAGC
GAGATAACTCCTACGGGAGGCAGCAGTGGGGAATATTGGACAATGGGCGAAAGCCTGATCCAGCAATGCCGCGTGAGTGAGGAAGGCCTTAGGGTTGTAAAGCTCTTTCGGCGGGGACGATGATGACGGTACCCGCAGAAGAAGCCCCGGCTAACTTCGTGCCAGCAGCCGCGGTAATACGAAGGGGGCGAGCGTTGTTCGGATTTACTGGGCGTAAAGGGCGCGCAGGCGGTTCTGTTTGTCGAGTGTGAAAGCCCCGGGCTCAACCTGGGAACTGCGCTCGAAACGGCGGAACTAGAGG
+
CCCCCGGGGGGGGGG>GGGGGEEGGGFGGGGCGGGGGGGGGGGGGGGGGGGEFGGGGGGGGFGGGGGGGGGGGGGGGGGGGGGGGGGGGFGGGGGGGGGGGFGGGGGGGGGGGGDGGGGGCGGGGGFEG:FGGGGGGGGGGGGGGF:FGGCCEFGDGGGGGGGGGGGGGGGGGGGGGGGGGFGGGGG5EEGGGGEEC/;FE>CECFFGGGGFFEEG88EFGEEECGCGGGGG?C5?ECFCFCCGGG=FGGGGFFFD9EG:DEGFFFGGGFFFFGFC?GEF3CDEFFDFEFFFFFFFA=4<2
@M06045:235:000000000-JCY5N:1:1101:7109:3899 1:N:0:TACAGC
GAGATAACTCCTACGGGAGGCAGCAGTGGGGAATATTGGACAATGGGGGCAACCCTGATCCAGCCATGCCGCGTGAGTGATGAAGGCCCTAGGGTTGTAAAGCTCTTTTGTGCGGGAAGATAATGACGGTACCGCAAGAATAAGCCCCGGCTAACTTCGTGCCAGCAGCCGCGGTAATACGAAGGGGGCTAGCGTTGCTCGGAATCACTGGGCGTAAAGGGTGCGTAGGCGGGTCTTTAAGTCAGGGGTGAAATCCTGGAGCTCAACTCCAGAACTGCCTTTGATACTGAGGATCTTGAGT
+
CCCCCGGGGGGGGGGGGGGGGGGGGGFFGGGGGGGGGGGGGGFGGGGGGGGGGGGGGGGGGGGGGGGGGGEGGGGGGGGGGGGGGGGGGGGGGGGGGGGGGGGGFGFGDFGGGGGGGGGGGGGGGGFEGGGGGDGDFGGGGGGGFGGGGGGGGGGGGGGGG7FFEGGGGGGGGGGGGGGGGCFECFGGGEGCFEGEGGF9EGEEGGGGFGDFGGEGEGFGGGGGGGGGDCE*C5EDFGGGGGFGGGCDGCFFDGGDDEGCDFCCGDFC>4<FFFFC?DFFFGBFF?FFF*<F@;FFAF9B6
@M06045:235:000000000-JCY5N:1:1101:22355:3903 1:N:0:TACAGC
GAGATAACTCCTACGGGAGGCAGCAGTGGGGAATCTTGCGCAATGCGCGAAAGCGTGACGCAGCAACGCCGCGTGAGGGAAGACGGCCTTCGGGTTGTAAACCTCTTTCAGGAGGGACGAAGGTCAGGCCGTTAATAGCGGTCCTGACTGACGGTACCTCCAGAAGAAGCCCCGGCTAACTACGTGCCAGCAGCCGCGGTAATACGTAGGGGGCAAGCGTTGTCCGGAATTATTGGGCGTAAAGAGCGCGTAGGCGGTCCGATAAGTCGGCTGTGAAAGTCCAGGGCTCAACCCTGGAAAG
+
CCCCCGGGGGGGGGGGGGGGGGGGGGGGGGGGGGGGGGGGGGGGGGGGGGGGGGGGGGGGGGGGGGGGGGGGGGGGGGGGGGGGGGGGGGGGGGGGGGGGGGGGGGGGFFGGGEGGDGGGDEGFGGGGGGGCGGGGGGGGGGGGGGGGGGGGGGGGGGGGGGGGGGGFFG:FGGGGDGCGGGGGGGGGGGCFFGGGGGGEEEFGGGGGGGGGGGGGFGGGGGGGGGG*:=?C+<FGGFGGGGGGGG4DDGDDGGGGGGGDGGGGGGCDDCGFEC?F4CFB=FFFF:D>FFFFF@FF?>:<1
@M06045:235:000000000-JCY5N:1:1101:22460:3915 1:N:0:TACAGC
GAGATAACTCCTACGGGAGGCAGCAGTGGGGAATATTGGACAATGGGCGAAAGCCTGATCCAGCCATGCCGCGTGTGTGAAGAAGGTCTTCGGATTTTAAAGCACTTTAAGTTGGGAGGAAGGGCAGTAAGTTAATACCTTGCTGTTTTGACGTTACCGACAGAATAAGCACCGGCTAACTTCGTGCCAGCAGCCGCGGTAATACGCAGGGTGCAAGCGTTAATCGGAATTACTGGGCGTAAAGTGCGCGTAGGTGGTTTGTTAAGTTGGAAGTGAAAGCCCCGGGCTCAAACTGGGAACC
+
@BCC<<@-<FDGGFGCFCFFGGGDCCCEDA:FGFGGGEDFGFGGGDGFC6C@+@EFFGCEGDGGDCA,E@FEF8FGCFFEFFG,,6F<EGFGGFEG,E9,A<F,EFGFF95<?FFDDGG7<FFEG<=FDGGGGGCGE,BEF<FGGBFF?=+BFFGCEF7CGG7BF=<F><9DC:CGG*>FFFG@FG@C,>DF@7D*BE8B:E;9;4*:8CEF78<BC8;=88=@97CE*;@<CGG68@EE=<=C++*97C<9C<:?D:3CCE<7*20:**2@FF?:@F=)>DB3>EGFFF?*9?F?(<71(
@M06045:235:000000000-JCY5N:1:1101:10723:3920 1:N:0:TACAGC
GAGATAACTCCTACGGGAGGCAGCAGCGGGGAATCTTGCGCAATGCGCGAAAGCGTGACGCAGCAACGCCGCGTGCGGGAAGACGGCCTTCGGGTTGTAAACCGCTTTCAGTTGGGACGAAGCTTCGGCCGTTAATAGCGGTCTGAAGTGACGGTACCTTCACAAGAAGCACCGGCTAACTTCGTGCCAGCAGCCGCGGTAATACGAAGGGTGCAAGCGTTACTCGGAATTACTGGGCGTAAAGCGTGCGTAGGTGGTCGTTTAAGTCCGTTGTGAAAGCCCTGGGCTCAACCTGGGAGCT
+
CCCCCGGGGGGGGGGGGGGCFGDGGG-@FGGGGGGGGGGGGGGGGGGGGGGGGGGGEGGGGGGGGGGGGGGGGGGGGGGGGGGGGGGGGGGGGGGGGGGGGGFGGGGFGGGGGGGGGGGGDDGGFGGGGGGGGGGGGAFGGGGGGGGGGGG9EEFGGGGGGGFFGGGGFGGGGGEGGGGGFGGGFFGDFFCGGGGGGGGGEEGGGGGGGGGFGDGFF>CEDEEFGGGGGGGGGGFGFGG5>CGGGG5757CGGDFFGGGGG*CFDGGCFGGF@D):FGFFFGFF@FG4.7F@FFFF1>:1(
@M06045:235:000000000-JCY5N:1:1101:25297:3921 1:N:0:TACAGC
GAGATAACTCCTACGGGAGGCAGCAGTGGGGAATCTTGCGCAATGGCCGAAAGGCTGACGCAGCGACGCCGCGTGTGGGAGGACGCCTTTCGGGGTGTAAACCACTGTTGCCCGGGACGAACAGCGCTTTTCGAGGCGTCTGACGGTACCGGGTGAGGAAGCACCGGCTAACTCCGTGCCAGCAGCCGCGGTAATACGGAGGGTGCGAGCGTGGTCCGGAATCAGTGGGCGTAAAGGGCGCGTAGGTGGCTTGGCAAGCGTGCGGTGAAAGCTCGGGGCTCAACCCCGAGTCGGCCGTGCG
+
CCCCCGGGGGGGGGGGGGGGGGGGGGFGGGGGG?FGGCFGGGGGGFFGGGGGGGGGFGGGGGE7@FFEFGEGG>CBCFGGGG7=FFGGGGGGGGGGGGGGGGGGFGGGGGGGFGGGFCFEEGGGGG:FG7CGGGFGGGGGFGFG>FFFGGGGGEGFFCFFGGGGFGGGEEGGFGGGGFGGGGFFFCFGGG58CGGCFGEGDGGGE>>CEGGG*:EFCGEC5;F70<?85FGC57CF7C5>*97CC=7*2*99<DGFGGGGDGDDGGCG4DFF*0>CD:<3)**)009:@3;FDD:>9E916
@M06045:235:000000000-JCY5N:1:1101:11326:3939 1:N:0:TACAGC
GAGATAACTCCTACGGGAGGCAGCAGCAAGGAATTTTCGTCAATGGGCGCAAGCCTGAACGAGCAACGCCGCGTGGAGGATGACGGCCTTCGGGTTGTAAACTCCTTTTTCGGGGGACGATAATGACGGTACCCCGGGAATAAGGCTCGGCTAACTCTGTGCCAGCAGCCGCGGTAATACAGAGGAGCCAAGCGTTGTCCGGATTGACTGGGCGTAAAGCGCACGCAGGCGGCACCGCGCGTGGGGTGTGAAATCTGGCCGCTTAACGGCCAGGCGCCATCCCATACGGCGGAGCTGGAGG
+
CCCCCGGGGGGGGGGGGGGGGGGGGGGGGGGGGGGGGGGGGFGGGGGGGGGGGGGGGGGGGGGGGGGGGGGGGGGGGGGGGFGGGGGGGGGGGGGGGGGGGGGGGGGGGGGGGGGGGGGGEGDGGGGGGGGGFEFGGGEEGGG@ECCFF7BFGFFCGGGGGGG9FFFEGGGGGGGG79FGGGGGGGGCEGGFGDE5EEGGGGGG5*CFFGG55CE5*CGFGEEEGGDC=8=CCCGFGECEECEDCE5)*/:?FC>CCFFGGGGDCGGD<DD3>FFDDDD>?F5)*775>>>>.05)3?<?0
@M06045:235:000000000-JCY5N:1:1101:17209:3950 1:N:0:TACAGC
GAGATAACTCCTACGGGAGGCAGCAGTCGGGAATTTTGGGCAATGGGCGAAAGCCTGACCCAGCAACGCCGCGTGAAGGATGAAATCCTTCGGGATGTAAACTTCGCAAGAACGGGAAGAATAAGCCGGTGTTAACACCATCGGTGATGACGGTACTGTTTGTAAGCTCCGGCTAACTCCGTGCCAGCAGCCGCGGTAATACGGGGGGAGCAAGCGTTGTTCGGATTTACTGGGCGTAAAGGGCGCGTAGGCGGCCACCGCAAGTCAGTTGTGAAATCTCCGGGCTTAACCCGGAAAGGTC
+
CCCCCGGGGGGGGGGGGGGGGGGGGGGGGGGGGGGGGGGGGGGGGGGGGGGGGGGGGGGGGGFGGGGGGGGGGGGGGGGGCGGGGGGGGGGGGGGGGGGGGGGGGGGGDGGGGGGGGGGGGGGGGGGDGGGGGGGGGGGGFGGGGGGGGGGGGGGGGGGGGGGGGGGGGGGGGGGGGGGGGGGGGGGGGGGGGGGGGGGGGGGGGGGGGGGGGGGGE5CEGGGG=EEGGGGGFFEGEGDGFGGDGGDD=CGGGGGGGGGDDGDDGGGGGGGFDGFGFGFFFGBFFF56=FFFFDF36;?>-
@M06045:235:000000000-JCY5N:1:1101:19236:3960 1:N:0:TACAGC
GAGATAACTCCTACGGGAGGCAGCAGTGGGGAATATTGCACAATGGGCGCAAGCCTGATGCAGCGACGCCGCGTGAGGGATGACGGCCTTCGGGTTGTAAACCTCTTTCAGTAGGGAAGAAGTGAAAGTGACGGTACCTGCAGAAGAAGCGCCGGCTAACTACGTGCCAGCAGCCGCGGTAATACGTAGGGCGCAAGCGTTATCCGGAATTATTGGGCGTAAAGAGCTCGTAGGCGGTTTGTCGCGTCTGCCGTGAAAGTCCGGGGCTCAACTCCGGATCTGCGGTGGGTACGGGCAGACT
+
CCCCCFGGCGGGGGGGGGGGGGEGGGFGGGGGGGGGGFEFGGGFEGGGGGGGGGGFGFGGGFF<FCEGGGGGGGGGGGE7CFGFGGGCEGFECFFCFEEGGGGGGGFGF9EFGGFEFGCGGG,C@FFGDDFFGD:DBFFFDGG<F>FGGGE>:>CFEEFCCEFF<FGGFEFGGGGEGGCB@EFCFFFF<@G78@C8ECC8EECGGGG>E>?F?<9<ECGGGGGG<:;9CEECGGFDE8:5EFEGGD<DGFF7D>)AC7*:CCDGGDD3CFG5**71>5@.77@BE>);>;9FE>>37B(4.
@M06045:235:000000000-JCY5N:1:1101:20577:3981 1:N:0:TACAGC
GAGATAACTCCTACGGGAGGCAGCAGTGGGGAATATTGGACAATGGGCGCAAGCCTGATCCAGCCATGCCGCGTGAGTGATGAAGGCCTTAGGGTTGTAAAGCTCTTTCAGTGGGGACGATAATGACGGTACCCACAGAAGAAGCCCCGGCCAACTACGTGCCAGCAGCCGCGGTAATACGTAGGGTCCGAGCGTTGTCCGGATTTATTGGGCGTAAAGAGCTCGTAGGCGGTTCCGTAAGTCAGATGTGAAAACTCAGGGCTCAACCCGGAGACGCCATCTGATACTGCGGTGACTGGAG
+
CCCCCGGGGGGGGGGGGGGGGGGGGGDGGGGGGGGCGGGAFFGGGGGGGGGEGGGGGGGGGGGGGGGGGGGGGGGGGFGGDFGGGGGGGGGFGGGGGGGGGFFFGGGGGFGGGGGGGGGGGFEGGGFGGGGGGGGGGGFGGGGGGGGGGGGEDGGGGGGG7FEGGGGGGGGGGGCGDGFGGGGGGGGGGGGGGEGGGGFFGG75*BCFFGGGG>8CCFGFFGGDGGCFGFCCEEC<C8:5:DFFC7>709*::FFCDGG4C5*96=*9CDC<5C>DEGFDFF*6*/:@@FFDFF3/6B:18
@M06045:235:000000000-JCY5N:1:1101:21098:4035 1:N:0:TACAGC
GAGATAACTCCTACGGGAGGCAGCAGTCGGGAATATTGGTCAATGGGGGAAACCCTGAACCAGCAATGCCGCGTGAGTGACGAAGGTCTTCGGATCGTAAAACTCTGTCCGTGGGGAAGATAATGACGGTACCCAAGAAGAAAGCCACGGCTAACTACGTGCCAGCAGCCGCGGTAATACGTAGGGCGCAAGCGTTGTCCGGAATTATTGTGCGTAAAGAGCTCGTAGGCGGTCTGTCGCGTCGGATGTCAAAGCTCGAGGCTTAACCTCTGGTCTGCATCCGATACGGGCAGACTAGAGG
+
CCCCCDGGGGFGGGG@FDGDEBEFEFFEF:@FGGFGF<FFGGGDGCECFGFGGGGGGGGGGGGGGGGGGFDEFGG>FGGG,CC@CCCEEFGDFBF:CGGGF,=,AFGGA<+E7FFG+C@GGEFGAEF=FF7>FD9F=<FF@FGF83BF:CC7:FFC,3@>FFGGFGGGG7:FC:><<CFFEF:CFEGFGEEEGG1B*4BFG>CGCFC?2C+<0;88=/ACFCCFD58C=9**2*/*0:>FD5*>*2*70+2:F7DFF*/1CC*9C7*:F<*9<D47<*9@FG@B:>9>)5<:BF5)./-,4
@M06045:235:000000000-JCY5N:1:1101:10980:4041 1:N:0:TACAGC
GAGATAACTCCTACGGGAGGCAGCAGTTAGGAATTTTGGGCAATGGCCGCAAGGCTGACCCAGCAACGCCGCGTGGGGGACGAAGGCCTTCGGGTCGTAAACCCCTTTTCCGGGGGACGATGATGACGGTACCCCGGGAATAAGCCCCGGCTAACTACGTGCCAGCAGCCGCGGTAATACGTAGGGGGCGAGCGTTGTCCGGATTCATTGGGCGTAAAGCGCGCGTAGGCGGCTTCGCAAGTCGGCCGGGAAATCTCCGGGCTCAACTCGGAGGGGTCGGGCGAGACTGCGGGGCTCGAGG
+
CCCCCGGGGGGGGGGGGGGGGGGGGGGGGGGGGGGGGGGGGGGGFFGGGGGGGGGGGGGGGGGGGGGGGGGGGGGGGGGGGGGGGGGGGGGGGGDGGGGGGGGGGGGGGGGGGGGGGGGGGGGGGGGGGGGGGGGGGGGDGGGGGGGGGGGGGGGGGGGGGGGGGGGGGGEGEG/CE7<FF?CGGGGGGGE8CGGG>8CFGE5C5FFFGGGGFDEEGFGFGGG5EE=EECGDGEDFEGGGE>9>EGD)**19DGF+:?5DDE3DCFG7>DD)<CDGFD@DBC55)5<BFFDF@>><25(37
@M06045:235:000000000-JCY5N:1:1101:15995:4047 1:N:0:TACAGC
GAGATAACTCCTACGGGAGGCAGCAGTGGGGAATATTCCGCAATGGGGGGAACCCTGACGGAGCAATGCCGCGTGAGGGACGAATGCCTTCGGGTTGTAAACCTTTGTTCTATGGGAAGATAATGACGGTACCATAAGAGAAAGCCCCGGCTAACTACGTGCCAGCAGCCGCGGTAATACGTAGGGGGCAAGCGTTGTCCGGAATTACTGGGCGTAAAGGGCGTGTAGGCGGCCTATCAAGTTAGAGGTGAAAGCCAAAGGCTTAACCTTTGAATTGCCTCTAAAACTGATAAGCTTGAGT
+
CCCCCGGGGGGGGGGGGGGGGGGGGGGGGGGGGGGGGGGGGGGGGGGGGGGGGGGGGGGGGGGGGGGGGGGGGGGGGGGGGGGGGGGGGGGGGGFGGGGGGGGGGGGGGGGGGGGGGGGGGGGGGFGGGGGGGFGGGGGGGGGGGGGGGGGGGGGGGGGGFGGGGGGGGGGGGGCGGFGGGGDGGGGGGEGGGGGGEGFGGGGGGGGGCFGGGGE>EFGGGGGGGGDGGGGGGGGGGGCCGGGGGFFGFFGGGGGGGGGGFGGCFGGGGGGFF7FGFGFB)*=FBFCFFF?FFFF=A40:-
@M06045:235:000000000-JCY5N:1:1101:21770:4055 1:N:0:TACAGC
GAGATAACTCCTACGGGAGGCAGCAGTGGGGAATATTGGACAATGGGGGAAACCCTGATCCAGCGACGCCGCGTGAGTGAAGAAGTGTTTCGGCATGTAAAGCTCTATCAGCAGGGAAGAAAATGACGGTACCTGACTAAGAAGCCCCGGCTAACTACGTGCCAGCAGCCGCGGTAATACGTAGGGGGCAAGCGTTATCCGGATTTACCGGGTGTAAAGGGAGCGTAGACGGTTCTGCAAGTCTGGAGTGAAAGCCCGGGGCTCAACCCCGGGACCGCTTTGGAAACGGTGGGATTGGAGG
+
CCCCCGGCGGGGGGGGGCFGGEGGFGFDCFGEGGGD<FGGGGGGFEFGDEFFGFGGFGGGGGGGGFEFGGGGG=F:FDFFAFGGEB=FF8FFEGGBFGGGFGAAFGFGGFFGGGFCBCEGGDGGGGGGGGGGFFDFFFG<FEFFGDCGFFGD7FBCCFE>FGGGGCCFGFFGGG:FCFFCF,2:<FCF>GG8*B;CC*;<CEE5?F7++/::*::++<AC=CCCEE8:ECCCEC*<<+0<FCFF<?:C<=*>>09:1:<D3=D5*02>5*1;)))18D3<)2)947>)).5>@:)7(7),(
@M06045:235:000000000-JCY5N:1:1101:7249:4088 1:N:0:TACAGC
GAGATAACTCCTACGGGAGGCAGCAGCAAGGAATTTTCCGCAATGGGCGCAAGCCTGACGGAGCAACGCCGCGTGCGGGATGACGCTTTTCGGAGTGTAAACCGCTGTTCCCAGGGACGAAGCACTGACGGTACCTGGGGAGGAAGGCCCGGCTAACTACGTGCCAGCAGCCGCGGTAATACGTAGGGGCCGAGCGTTGTCCGGAGTTACTGGGCGTAAAGCGCGCGCAGGTTGCTCATTACGCCCGGCGGGAAAGCCCCCGGCCTAACCGGGGAGGGTCGTCGGGGACGGGTGAGCTTGG
+
CCCCCGGGGGGGGGGGGGGDGGGGGGGGGGGGGGGGGGGGDGGGGGGGGGGGGGGGGGGGGGGGGGGFGGGGGGGGGFGGGGGGGDFGGGGGGGGGGGGGGGGGGGGGGGGGGGDGFGGGGGGGGGGGGGGGGGGCFGGGGEGGE>7AFEFFGGGGGGGGGGCFGGGGGGGGGGDGFGGGGGGGGFGGGDEEGGGGGGGG?FCEEGGGFGFGGCFGEGGGGFGGGDEGGGD:0:F7<+<97:57CCGGGG3)59CF4A<CDCDGDGFFGD3:BC>C>9.7>).77>35.<>>5:))(/(.(
@M06045:235:000000000-JCY5N:1:1101:9492:4096 1:N:0:TACAGC
GAGATAACTCCTACGGGAGGCAGCAGTGGGGAATCTTGCGCAATGGGCGAAAGCCTGACGCAGCAACGCCGCGTGCGGGATGAAGGCCCTCGGGTTGTAAACCGCTTCCAGTGGGGCCGAACCAAGACGGTACCCACAGAAGAAGCCCCGGCCAACTACGTGCCACCAGCCGCGGTAACACGTAGGGGGCAAGCGTTGTCCGGATTTATGGGGCGTAAAGAGCTCGTAGGTGGTTCGATAAGTCGGGTGTGAAACCTCCAGGCTCAACCTGGAGACTCCACCCGACCCTGTCGTGACTAGG
+
96BCCCEFC<FFG@7@CFGGC,8@EF<FGCGDC@<,FF9@:@F76C8EC++7FFFGC<CC>FGGG?FGD@CGGEFDGGE7:FFCG=F,7?FC++BCFGFD,CE:@@F78,C5ABF7+CFFEE+@+3FEGDC7:@D,>B3?:<,,?:<7:>C<FEC<FAFFFCC<F,*2:<C:BC11/;+AFG8?55:8C5>*;5C:/:1<C?5*;86+<+<FEGGE=2AEGGF?EE8*:59<8=GGG8<*5><7C7DGGEG7::769CFGGGG<F4D7<*2)500**0)/875)7))8)5/?)8762=47,
@M06045:235:000000000-JCY5N:1:1101:18038:4110 1:N:0:TACAGC
GAGATAACTCATACGGGAGGCAGCAGTGGGGAATATTGGACAATGGGGGCAACCCTGATCCAGCCATGCCGCGTGTGTGAAGAAGGCCTTCGGGTTGTAAAGCACTTTCAGCGGGGAGGAAGGCTCTATGGCTAATATCCATGGGGATTGACGTTACCCGCAGAAGAAGCACCGGCTAACTCCGTGCCAGCAGCCGCGGTAATACGGAGGGTGCGAGCGTGTATCGGAATTACTGGGCGTTAAGGGCGGGTAGGCGGCCTGTTAAGTCGGATGTGGAATCCCCGGGCTCAACCTGGGAACT
+
CCCCC-FDCE9CFGGGE7FFCGGGCFCCEGGD-EFFEFGCFCG<ACFGGCB<<CFFGFGGGG9FFGGFGGEEF7CFFFGFACGGGGGFCAFFDG==FFAEF9EFGFFGGEFEGGDG7FEC8=3B,>>AFDEG,=DFGFAEF9=<+<FC<<<F>+>BFEFC7*FECGAFFGG7FFDG7*FF;,<CFFEG:FFFCC*:BEEGE5BF9EC8EEEE5*?/:8EE**2+0:C*:;++22+AD@G5*1::+:>D*//9<<=5)*)*10:7*0:CD<CB@C**19*6)95<BBG35=?F:6:4:).3,
@M06045:235:000000000-JCY5N:1:1101:20885:4116 1:N:0:TACAGC
GAGATAACTCCTACGGGAGGCAGCAGAGGGGAATATTGCACAATGGGCGAAAGCCTGATGCAGCGACGCCGCGTGAGGGATGACGGCCTTCGGGTTGTAAACCTCTTTCAGTAGGGAAGAAGCGAAAGTGACGGTACCTGCAGAAGAAGCGCCGGCTAACTACGTGCCAGCAGCCGCGGTAATACGTAGGGCGCAAGCGTTATCCGGAATTATTGGGCGTAAAGAGCTCGTAGACGGATTGTCGCGTCTGACGTGAAAGTCCGGGGCTTAACGCCGGATCTGCGGTGGGTACGGGCGGCCC
+
C-BCCFFGGGGGGGCGEFE:,BFF9<-CE;:CG8,E9FEFE9E<FFGGGGGGC8FC,,C<EE<FFE+8FC7F@8:BFED:8F=<=FEB:EFGGDE+@CEBFF,BFG<AFEFC,CE7DGF3DDFGGGFFFF9FGCBDCFFGFCFCCFF7CBFCF*>FEC,>,@,*3,7C,:7FFGGGGGEECGCFEFC9<7CFEEEEDFEGE5EC7*:5**2@:9<9C8*:E5*:<CGFGGE=F*02;*27C:+9CG59C*2:*95**0:*::C)55)/**2935)1)1)0=*0>>0955)*<)3)7()-(-
@M06045:235:000000000-JCY5N:1:1101:25580:4153 1:N:0:TACAGC
GAGATAACTCCTACGGGAGGCAGCAGTGGGGAATCTTGCGCAATGCGCGAAAGCGTGACGCAGCAACGCCGCGTGGGGGAAGAAGGCCTTCGGGTTGTAAACCCCTTTCAGTTGGGACGAAGCTTCGTCGGTGAATAGCCGGCCGGAGTGACGGTACCTTCAGAAGAAGCCCCGGCTAACTACGTGCCAGCAGCCGCGGTAATACGTAGGGGGCAAGCGTTGTCCGGAATTATTGGGCGTAAAGAGCTCGTAGGCGGATTGTCGCGTCTGCCGTGAAAGTTCGGGGCTCAACTCCGGATCT
+
-CCCCGGCFFGFGGGGGECEGGGGGGFGGDCGFCFGGGGGG7CFGGGEGGGGEGGCG:DFCGFFGGCCEGGGGGGGGGGCFFGGFGGGGGGG:FFF7FAAFGFGGDFFFFFFGGFDFFFFCEDGFGGFGGGCEFEADF9F>7FC7FEGGGGGEECG*CFFE9BFFGFFGGFCEECFFEC8FFEGGGFC?FGF688*?CC:EGGF::<9*;>EGGG5;CE*2:;C7CCE58632<7C@=CE*9E*:*90?E)*9DC7D*9**+2//9C)**:=5*05777**2777>D3)9*8@7?D0)(-)
@M06045:235:000000000-JCY5N:1:1101:24856:4154 1:N:0:TACAGC
GAGATAACTCCTACGGGAGGCAGCAGTGGGGAATTTTGCACAATGGGGGAAACCCTGATGCAGCAACGCCGCGTGAGTGAAGAAGGCCTTCGGGTTGTAAAGCTCTTTAGACAGGAAAGAAGGGAGGCTAGGTAAACAATCTAGTCTTTTGACGGTACCTGTAGAATAAGCACCGGCTAACTCCGTGCCAGCAGCCGCGGTAATACGGAGGGTGCAAGCGTTGTTCGGAATTATTGGGCGTAAAGCGCACGTAGGCGGGGTCATATGTCGATTGTGAAAGCCCCAGGCTCAACCTGGGAAC
+
CCCCCGGGGGGGGGGGGGGGGGGGGGGGGGGGGGGGGGGGGGGGGGGGGGGGGGGGGGGGGGGGGGGGGGGGGGGGGGGGGGGGGGGGGGGGGGGGGGGGGGGGGGGGGGGGGGG@FGGGGGGGGGGGGGGGGGGGGFFGGGFGGGCFGFGGGGGGGGGGGGGGGGGGGGGGGGGGGGGGGGFGGGGGFFFGGGGGGGGGGGGGGGGGGGGGEGGCEFCEE=E?FGGG5CEG7FFGGGGGEGGDFGGGGDDGGGGCDGGGCEG7C77:DGGFFG=FFGFFFFFF>>DF>:6?F>FFBF::,
@M06045:235:000000000-JCY5N:1:1101:5686:4172 1:N:0:TACAGC
GAGATAACTCCTACGGGAGGCAGCAGTGGGGAATATTGGACAATGGGCGGAAGCCTGATCCAGCAACGCCGCGTGAGGGATGACGGCCTTCGGGTTTTAAACCTCTTTCAGCACAGGCGAAGCTGCTACTACGTTTGGTGGTGGTGACGGTATGTGCAGAATAAGCACCAGCCAACTACGTGCCAGCAGCGGCGGTAAAACGTAGGATCTGATCGTTGTCCGGAGTTACTGGGCGTGAAGCGCGCGCAGGCGGATACGCGCAGCGGCGGTGAAAGCCCCCCGCTCAACGGGGGAGGGTCCG
+
CCCCCGGGGEFGFGG>@FGEEC@F--<CFFFCFEFFDF?F8,<F@ECC+@:@+:C@C<ECFDFGGGFCCE:E:@B7=CEGGE=EGDEGGFGGG@FC+D9E<<E@F@EF@,8?<=<,>CF@F8C,DEG,,B33>D,,@F,@F>3:3@;CFDE:FCFEBC9FG,>D9::CFGC,>F:1CF<*CFGFF<FFFF*::CC8CCGF?C8828+<@+<++38AF>EF?85C8E*90@++*:=E*;*++9*)27C5C*/957)*2579):))9<:DGCD>**/*)*8)77B5>547)>B))07:0571(
@M06045:235:000000000-JCY5N:1:1101:21902:4175 1:N:0:TACAGC
GAGATAACTCCTACGGGAGGCAGCAGTGGGGAATATTGCACAATGGGCGCAAGCCTGATGCAGCGACGCCGCGTGAGGGATGACGGCCTTCGGGTTGTAAACCTCTTTCGACAGGGACGAAGGGTGACTGACGGTACCTGTAGAAGAAGCACCGGCTAACTACGTGCCAGAAGCCGCGGTAATACGTAGGGTGCGAGCGTTGTCCGGAATTATTGGGCGTAAAGAGCTCGTAGGCGGTTTGTCGCGTCGGCTGTGAAAACTGGAGGCTTAACCTTCAGCTTGCAGTCGATACTGGCAGACT
+
CCCCCCFFGGGDFFC@FGCGGGGFGFFF9EGGGGGGGFGF<EEFG?E<FEGGEEGFFGGGFGFGEE@FF@@FG:FCEGGCCFFEFGCEDEEFDCFGGGGGGF8EEEFGGEBFGFGGGGGGGECE,:DFGFGGDGGC7FGGG9CACEFFGGGGGDGE@EGGGGGEGGGGGG7FAGFEEEEC@CFFCGCFGGGFEDGDEGGGGG82@>EEGG6@:CFGF*?*:C*C<CCC?ECCFGGGG?57CCCC5CCDCCD3757:><F4C?C5CCCF49:?F77C*:@F7>)94*00.55:*9))(.(4.
@M06045:235:000000000-JCY5N:1:1101:14514:4190 1:N:0:TACAGC
GAGATAACTCCTACGGGAGGCAGCAGTGGGGAATCTTGCGCAATGGCCGAAAGGCTGACGCAGCGACGCCGCGTGGGGGAGGAAGGGCTTCGGCTCGTAAACCCCTGTTGCCCGGGGCGAACCTCTGGTTTCGACCAGACTGACGGTACCGGGTGAGGAAGCACCGGCTAACTCCGTGCCAGCAGCCGCGGTAATACGGAGGGTGCGAGCGTTGTCCGGAATCACTGGGCGTAAAGGGCGCGTAGGCGGCCGAGCAAGGTCGCGGTGAAAGCCCGGGGCTCAACCCCGGGTCGGCCGTGGC
+
CCCCCGGGGGGGGGGGGGGGGGGGGGGGGGGGGGGGGGGGGGGGGGGGGGDGGGGGGGGGGGGGGGFGGGGGGCEGGGGFGGDGGDDGCGEGGGG73@FGGFGGGGGGGGGGGEGGGGGGGGEFGGGGFFGGEFDFGGGGGGGFGGGGEGGGGCCFFDF8;CFGGE>GEGCGFGGGGFGCFC>CC6@CEGGECEEFGGGGGGGEEEGDEGGCEGGGCEEECF?FFCFGGG=:E779C=C>EGCD=EGGGEGD))15577D::559>DG=C>54*)1<DB).*1?>><BE)>))7)89<09(
@M06045:235:000000000-JCY5N:1:1101:14655:4191 1:N:0:TACAGC
GAGATAACTCCTACGGGAGGCAGCAGTGGGGAATTTTGGACAATGGGGGAAACCCTGATCCAGCCATGCCGCGTGAGTGAAGAAGGCCTTCGGGTTGTAAAGCTCTTTCAGCCGGAACGAAACGGTCACGGTTAATACCCGTGACTACTGACGGTACCGGAAGAAGAAGCACCGGCTAACTACGTGCCAGCAGCCGCGGTAATACGTAGGGTGCGAGCGTTAATCGGAATTACTGGGCGTAAAGCGTGCGCAGGCGGTTTTGTAAGTCAGATGTGAAATCCCCGGGCTTAACCTGGGAACT
+
CCCCCGGGGGGGGGGGGCEGGGGGGGGGGGEGGGGFGGGGGGGGGGGEFEGGGGGGGGGGGGFGGGGGGGGGGGEGGGGGGGGCGFGGGGGGGGGGGGGGGGGGGGGGGGGGGGGEFEGGGGDFGFGGGGGGGDFGFGGGDGDGFFGFGGGGGGGGGGGGDGGGCFCFGGFGGGGGGGGGGFGGGDGGGGGGGGGEECGGGGGGGGFGGGG7BEE5CEGGEDGGFFGG*AFGGFD6FEEGGDCFGGDDGCCDD:DEG5DCFFGGGGGGG=7=FG=FF7BFFDFFBED>>)@6F@F@?FFF3
@M06045:235:000000000-JCY5N:1:1101:9041:4197 1:N:0:TACAGC
GAGATAACTCCTACGGGAGGCAGCAGCAAGGAATTTTCCGCAATGGGCGCAAGCCTGACGGAGCAACGCCGCGTGCGGGAGGACGCCTTTCGGGGTGTAAACCGCTGTTCGTGGGGACGAAGCACTGACGGTACCCACGGAGGAAGGCCCGGCTAACTACGTGCCAGCAGCCGCGGTAATACGTAGGGGCCGAGCGTTGTCCGGAGTTACTGGGCGTAAAGCGTGCGCAGGCGGCGCGTTCTGCCCGGCGTGAAAGCCCCCGGCTCAACCGGGGAGGGTCGTCGGGGACGGGCGGGCTTGG
+
CCCCCGGGGGGGGGGGGGGGGGGGGGGFGGGGGGGFGGGGGGGGGGGGGGGGGGGGGGGGGGGGGGGGGGGGGGGGGGGGGGGGGGGGGGGGGGGGGGGGGGGGGGGEGGGFGGGGGGGGGGGGGGGGGGGGGGGGGGGGGGGGGGGG7FFGGGGGGGGGGGGGGGGGGGGGGGGGGGDFGGGFEFGGGGEGGGGEEG8EFGGGGGGGGGGGGGFGEEEFGGGGGGGGCEEGEGGGGGE=EGFGFCCGGC7<D3:CG6FGDGGG5C=FGGG3>C>CBGDF>5@EF3D)7<7B>.))-..(,
@M06045:235:000000000-JCY5N:1:1101:13775:4199 1:N:0:TACAGC
GAGATAACTCCTACGGGAGGCAGCAGTGGGGAATATTGCACAATGGGCGAAAGCCTGATGCAGCGACGCCGCGTGAGGGATGACGGCCTTCGGGTTGTAAACCTCTTTCAGCAGGGAAGAAGCGAAAGTGACGGTACCTGCAGAAGAAGCGCCGGCTAACTACGTGCCAGCAGCCGCGGTAATACGTAGGGCGCAAGCGTTGTCCGGAATTATTGGGCGTAAAGAGCGCGTAGGCGGCTTGTTACGTCGGGGGTGAAAGCCCGGGGCTTAACCCCGGGTCTGCATTCGATACGGGCTAGCC
+
CCCCCGGGFFGGGGGGGGGGGGGGGGDEGGGCCGGGGGGGGGGGGGGFGGGGGGGGGGGGG9FGGGGGGGGGGFGGGGG@EFGGGGGGGGGGGCGGGGGCGFCBFGGFGGGEFFDGBEGGGGCFG7FGFGGFCC=FGGGGGCGFFFFCFFEGGFGGDGFFFFCGGGFGGG7:CF7FEGG7<F99,<FCFGGCC>CEEGCCEC><EEE8:*0CCEFFFFC/?=A@@FF*:CEEDE9CC5/***+*0:9C5CG)5C<599C4*:5D:5C)12:6750C5DFBF<9*9@:B?FFD@37@>>B>(
@M06045:235:000000000-JCY5N:1:1101:24758:4224 1:N:0:TACAGC
GAGATAACTCCTACGGGAGGCAGCAGTGGGGAATATTGGACAATGGGCGCAAGCCTGATCCAGCCATGCCGCGTGAGTGATGAAGGCCCTAGGGTTGTAAAGCTCTTTCGGCGGGGACGATAATGACGGTACCCGCAGAAGAAGCCCCGGCTAACTTCGTGCCAGCAGCCGCGGTAATACGAAGGGGGCTAGCGTTGTTCGGAATCACTGGGCGTAAAGCGCACGTAGGCGGATCGTTAAGTCAGGGGTGAAATCCCGAGGCTCAACCTCGGAACTGCCTTTGATACTGGCGATCTTCGAG
+
CCCCCGGGGGGGGGGGGGGGGGGGGGGFGFFGGGGGGGGGGGGGGGGGGGGDGGGGGGGGGGGGGGGGGGGGGGGGGGGGGGGGGGGGGGFGGFGGGGGGGGGGFGGGGGGGGGGGGBEG+BCEFGFGGGFGGGGGGGGGD@GGGGGGGDGEGGGGGGGGFGGGGFGGGGGGGGEGGFDGGDCGGEGGGGGGFGGEEGGGGGGG8+<C?9FG5CCEEGFD8EC?EFGGGFEEGGGGGGG=9CEFGC47E7/9FGFGFGDGDGCFC>FGFG37BDBFFGF4@F===BGFFFFD5.77:FB6(
@M06045:235:000000000-JCY5N:1:1101:17326:4228 1:N:0:TACAGC
GAGATAACTCCTACGGGAGGCAGCAGTGGGGAATATTGCACAATGGGCGAAAGCCTGATGCAGCGACGCCGCGTGAGGGATGACGGCCTTCGGGTTGTAAACCTCTTTCAGCAGGGACGAAGCGCAAGTGACGGTACCTGCAGAAGAAGCACCGGCTAACTACGTGCCAGCAGCCGCGGTAATACGTAGGGCGCGAGCGTTGTCCGGAATTATTGGGTTTAAAGGGTGCGTAGGCGGCCCGGTAAGTCAGCGGTGAAATCCCAGGTCGCAACCGCGGAACTGCCGTTGATACTGCCGGGCT
+
CCCCCEGGGGFGGFECC7CC7BCCEEEFF<FGGGGAE,EFGGGFGFG?@@B@FEEGGGFFGGGGGEGGGE@E>=C@B<?FFGGEGGCFCEFDFCDFEEGEGGFGFGGFGEFFCFEEDFGECCCGCCC:FD=FEG@CF=FFGGGGG7CFF?FGGGGG@FCGCFGGGGGGGGBFGGGGECCFFEAFCFC<FCBCEGEGDEE:EC?FC>EEGF8@C++3ACE*A9CG9=C=5C;*::<C5*>/:5>DGFC7<CCDDC5C*?:C*<9*90*)119>>))).5))6**0009))176*96?9),44
@M06045:235:000000000-JCY5N:1:1101:20648:4267 1:N:0:TACAGC
GAGATAACTCCTACGGGAGGCAGCAGTGGGGAATTGTTCGCAATGGGCGCAAGCCTGACGACGCAACGCCGCGTGGAGGATGAAGATCTTCGGGTCGTAAACTCCTTTCGATCGGAAAGAACAGTTTCCGGGTGAATAGCCTGGAGATTTGACGGTACCGAGAGAAGAAGCCCCGGCTAACTCCGTGCCAGCAGCCGCGGTAATACGGGGGGGGCAAGCGTTGTTCGGAATTACTGGGCGTAAAGGGCTCGTAGGCGGCCAACTAAGTCGGATGTGAAATCCCCAAGCTTAACTTGGGAAC
+
CCCCCGGGGGGGGGGGGGGGGGGGGGGGGGGGGGGGGGGGGGGGGGGGGGGGGGGGGGGGGGGGGGGGGEGGGFGGEGGGGGGGGFFGGGGGGGGGGGGGGGGGGGGGGGGGGGGGGGGGGGGGGGGGGGGGGGGGGGGGGGGFDGGGGGGGGGGGGGGGGGGGGGGGGGGGFFGGGGGGGGGGGGGGGGGFGGGEEGEGGE5EGGGGEGGGGGGGGGGEEEGGFFGGDGGCGGGGGGGGEG5CGCDGCFGGDFGGGGGDDGG4F*6CGGCDFGFD4>FFFGFFF>GF:F64=FF?>FFF1
@M06045:235:000000000-JCY5N:1:1101:22588:4268 1:N:0:TACAGC
GAGATAACTCCTACGGGAGGCAGCAGTGGGGAATCTTGCGCAATGGGCGAAAGCCTGACGCAGCCATGCCGCGTGAATGATGAAGGTCTTAGGATTGTAAAATTCTTTCACCGGGGACGATAATGACGGTACCCGGAGAAGAAGCCCCGGCTAACTTCGTGCCAGCAGCCGCGGTAATACGAAGGGGGCTAGCGTTGCTCGGAATTACTGGGCGTAAAGGGCGCGTAGGCGGATTTTTAAGTGGGATGTGAAATACCCGGGCTTAACCTGGGTTCTGCATTCCAAACTGGAAGTCTAGAGT
+
CCCCCGGGGGGGGGGGGDGDGGGGGGFGGGGGGGGFGGGGGEGGGGGGGDGGGGGGGGGGGGFEEGGGGGEGGGGGGGGGGFGGGGAEGG<FDFFFFGGGGGGGCGGGFFGGGGEGCEGGGDFGGGGGGGGGGCGGGGGGGGGGG@FGGGG7FGGGGGGGGGGGGEGGGGGGGGGGGGGGGGGGGGGGGGCFFGGGDEFFGG>EGGGGG:+8CEGC:FCCGEE=EE*:CCEGDCGEFF5CGGGGG*99EFDFGGFEFFGDC5CCC7CDGGGF5*7>*21@FFF6@67?6@FFF?F*-*4).
@M06045:235:000000000-JCY5N:1:1101:17001:4270 1:N:0:TACAGC
GAGATAACTCCTACGGGAGGCAGCAGTTAGGAATCTTGGACAATGGGCGCAAGCCTGATCCAGCCATGCCGCGTGAGTGATGAAGGCCTTAGGGTTGTAAAGCTCTTTCAGCGGGGAAGATAATGACGGTACCCGCAGAAGAAGCCCCGGCTAACTTCGTGCCAGCAGCCGCGGTAATACGAAGGGGGCTAGCGTTGCTCGGAATCACTGGGCGTAAAGCGCACGTAGGCGGCTTTCTAAGTCAGGGGTGAAATCCTGGAGCTCAACTCCAGAACTGCCTTTGATACTGGAGAGCTTGAGT
+
CCCCCGGGGGGGGGGGGGGGGGGGGGGGGGFFGGGGGGGGGGGGGGGGGGGGGGGGGGGGGGGGGGGGGGGGGCGGGGGGGGGGGGGGGGGGGGGGGGGGGGGGGGGGGGGGGGGGGGGGGGGGGGGGGGGGGGGGGGGGGGGGGGGGGGGGGGGGGGGGGGGGGGGGGGGGGGGGGGGGGGGGGGGCGCFFGGGGGGGGGGGGGGGGGGGGGGGDEGGFGGGGGGFGGGGEGGGGGGG?CCFGEFDDCCGGGGGGGGGFFGCCGGGGGGGFFFFGFFF4@GF4=@GFFF?F@EF62?2::
@M06045:235:000000000-JCY5N:1:1101:6969:4274 1:N:0:TACAGC
GAGATAACTCCTACGGGAGGCAGCAGTGGGGAATATTGCACAATGGGCGAAAGCCTGATGCAGCAACGCCGCGTGAGCGATGAAGGCCTTCGGGTCGTAAAGCTCTGTCCGCAAGGAAGATAATGACGGGACTTGAGGAGGAAGCCCCGGCTAACTACGTGCCAGCAGCCGCGGTAATACGTAGGGGGCTAGCGTTATCCGGATTTACTGGGCGGAAAGGGTGCGTAGGTGGTTTCTTAAGTCAGGAGTGAAAGGCTACGGGTCAACCGTAGTAAGCTCTTGAAACTGGGAAACTTGAGTG
+
CC<CCFGGGAFGGFD@7FB@FGGGGEC<<FFGE6EECFGD@CFFFC,8:CFGCFGC6FFGFGG8FF<@@EGC@FFEGGG7C=E<F8F8CEE<CGGGG7FE?EFGGGGFF<+>FD+<,EFDFFFGGGA=F+:FC:C3=F,BFBF,FFGGGGEC:F@FFFG:F7<,>F:>D>:7<=<<*@CCG:,=<FGFE:C*<EG88;9<C>8;AC9<7C+;888E=*28*@8E=:C=G9<52**++23<ED0:<66D*2*::74**+**1*/19*09)9/)8**2**9*9FF?4=D=6)76))/*.9)64
@M06045:235:000000000-JCY5N:1:1101:5913:4311 1:N:0:TACAGC
GAGATAACTCCTACGGGAGGCAGCAGTGGGGAATATTGGACAATGGGCGAAAGCCTGATCCAGCCATGCCGCGTGAGTGATGAAGGTCTTCGGATTGTAAAGCACTTTAAGTCGGGAGGAAGGGGTTGAAGCTAATACCGTCAATCATTGACGTTACCAAGAGAATAAGCACCGGCTAACTCTGGTCCAGCAGCCGCGGAAATACAGTGGGTGCAAGCGTGCATCTGAGTTGCTGTGCGTGAAGCGCGCGTAGGTGGTTCAGTTAGATGGAAGTGAAATCCTCGAACTTAACATCGGAACT
+
AB<@-CFGGFEGGG7FGCCC;;FGFGGF@@@CEECGC@,CAEDFGDEFGCFGFCECEEG9FFGG7FCFF@F7@FC,BFG9,<C?C8:CFGGGG7FFGGGFFGG<FG,BFE,5,BCE+=CF=,:+8+8>A88F<,??,,:+++8+5D,=,C,C6@+@+F,3,,,:@<F,,>,F,C7:7:FF,3=>,7>?:DCD7,6*1*****+22++++3=BE>?FC5C3**/><+<<+<:++<3+0+/2*9*:+1)1*59<C*0+//7**+:*:C*:F45*)2?*9*/7)*07))*7*/087*0)(.,(5
@M06045:235:000000000-JCY5N:1:1101:16686:4312 1:N:0:TACAGC
GAGATAACTCCTACGGGAGGCAGCAGCAAGGAATTTTCGGCAATGGGCGCAAGCCTGACCGAGCAACGCCGCGTGGTGGACGACGGCCTTCGGGTTGTAAACTCCTTTTGCGGGGGACGACATCGACTGTACCCCGCGAATCAGGCTCGGCTAACTCTGTGCCAGCAGCCGCGGTAAGACAGAGGAGCCAAGCGTTGTCCGGATTGACTGGGCGTAAAGCGCACGCAGGCGGCTGTGCACGTGGGGTGTGAAAGCGCTCGGCTTAACTGAGCGATGCCATCCCATACGGCGCGGCTCGAGC
+
CCCCCGGGGGGGGGGGGGGGGGGGGGGGGGGGGGGGGGGGGGGGGGGGGGGGGGGGGGGGGGGGGGGGGGGGGGGGGGGGGGGGGGGGGGGGGGGGGGGGGGGGGGGGGGGGGGGGGGGGGGGGGGGGGGGGGGGGGGEEGGGGGGCGGGGGGGGGGFGGGGGGGGGGGGGGGGGGGGGGGGGGGGGGGGGGGEGGGGGGGGGGGGGGGGGGGGGGGFGGGGGEGGGGGDEGGGGGGC7CC77DEG3C:5:*>GGG32>DGGCD4>FGGGGFFGFDEF666<F4?FG:BF>>:EF)45,-(
@M06045:235:000000000-JCY5N:1:1101:11109:4340 1:N:0:TACAGC
GAGATAACTCCTACGGGAGGCAGCAGTGGGGAATATTGCACAATGGGCGCAAGCCTGATGCAGCGACGCCGCGTGAGGGATGACGGCCTTCGGGTTGTAAACCTCTTTCAGCAGGGAAGAAGCGCAAGTGACGGTACCTGCAGAAGAAGCGCCGGCTAACTACGTGCCAGCAGCCGCGGTAATACGTAGGGCGCAAGCGTTGTCCGGAATTATTGGGCGTAAAGAGCTCGTAGGCGGTCTGTCGCGTCGAATGTGAAACCCCGAGGCTCAACCCCGGGTCTGCCTTCGATACGGGCCGAGA
+
CCCC-=FGE,CFFFG@F7FGDGGGGG<FGGEBCEFCG9FCFFGGCCFCCCCECCFGGFGG9FFCCFGGGGGGGEFEGGGCFGC<CE7FCGCFGG<CFGGDGCFF,?FGFDF,8BFGFGGFGF<FGGGFGGFFCC><@D<FEC<FD<,@<FGFEFDECFFGDCCFGG7CFGFFGGGECGEFFG:+,44:FG>+BCCEEGG;CGG?:CD*88@9:CEFC*2/218CF=F@CE8CGG?CE8:EEF<CCC))*7*69*:2:CFC*27)97)*29*7:9BG@D<)7C6*=BF>)*)05)>>()(((
@M06045:235:000000000-JCY5N:1:1101:17547:4365 1:N:0:TACAGC
GAGATAACTCCTACGGGAGGCAGCAGTGGGGAATATTGCACAATGGGCGGAAGCCTGATGCAGCGACGCCGCGTGAGGGATGACGGCCTTCGGGTTGTAAACCTCTTTCAGTAGGGAAGAAGCCTTTCGGGGTGACGGTACCTGCAGAAGAAGCGCCGGCTAACTACGTGCCAGCAGCCGCGGTAATACGTAGGGCGCAAGCGTTGTCCGGAATTATTGGGCGTAAAGAGCTCGTAGGCGGCTTGTCGCGTCTGCTGTGAAAACGCAAGGCTTAACCTTTCGCCTGCAGTGGGTACGGGCC
+
CCCCCGGGGGGGGGGGGGGGGGGGGGGGGGGGGGGGGGGGGGGGGGGGGGGGGGGGGGGGGGGGGGGGGGGGGGGGGGGGGGGGGGGGGGGGGGGGGGGGGGGGGGGGGGGGGGGGGGGGGGGGGGGGGGGGGGGGGGGGGGGGGGGGGGGGGGGGGGGGGGGGGGGGGGFGGGGGGGGGGGGEGGGGGGGGFEEFCGGGGGGGGGGGGGGCCFFGGGGGGGGGGDFGGG6?8CE=;EGGEDEDGF7<FEGD*9F7CCDCFFFFDGDDDFF?FGFF6:7*9>BD)>FFFFFFF3*9:EB>(
@M06045:235:000000000-JCY5N:1:1101:13511:4388 1:N:0:TACAGC
GAGATAACTCCTACGGGAGGCAGCAGTGGGGAATATTGCGCAATGGCCGAAAGGCTGACGCAGCGACGCCGCGTGGGGGATGAAGCATTTCGGTGTGTAAACCCCTGTTGCCCGGGACGAACAGCCCTTTTCGAGGGGCCTGACGGTACCGGGTGAGGAAGCACCGGCTAACTCTGTGCCAGCAGCCGCGGTAATACAGAGGGTGCGAGCGTTGTCCGGAATCACTGGGCGGAAAGGGCGCGTAGGTGGTCTGGTAAGCGTGCGGTGAAATCGCGGGGCGCAACCCCGCGCCGGCCGTGCG
+
CCCCCGGGGGGGGGGGGGGGGGGGGGGGGGGGGGGGGFFGGGGGGGGGGGGGGGGGGFGGGGGGFFGGGGGGGFGGGGGGGGGGGGGDGGGFGGGGGGFGGGGFGGGGGFGGGGGGGGGGGGGGGGGGFCGGGGGGGGGGGGGGG71CFGGGGEGGGGGGGGGGGGGGGGFGGGGGG99CFGGGGGGGGGEEGGGGGGGGGGGEGGGGGGGGGGGGGCEEGGF9<FD858?*8>*1A=ECCDCDGG:DC:CF<9>CCEGCD5>DGGGCGCC?DFDCD35))/<>F:CB@5:@)55@B:>1(
@M06045:235:000000000-JCY5N:1:1101:23858:4395 1:N:0:TACAGC
GAGATAACTCCTACGGGAGGCAGCAGTGGGGAATATTGCACAATGGGCGAAAGCCTGATGCAGCAACGCCGCGTGAGCGATGAAGGCCTTCGGGTCGTAAAGCTCTGTCCTCAAGGAAGATAATGACGGTACTTGAGGAGGAAGCCCCGGCTAACTACGTGCCAGCAGCCGCGGTAATACGTAGGGGTCGAGCGTTGTCCGGAGTTACTGGGCGTAAAGCGCGCGCAGGCGGCGCGGTAAGACCGGCGTGAAAGCCCCCGGCTCAACCGGGGAGGGTCGTTGGTGACTGCCGGGCTTGAAG
+
CCCCCGGGGGGGGGGGGGGGGGGGGGGGGGGGGGGGGGGGGGGGGGGGGGGGGGGGGGGGGGGGGGGGGGGGGCFFGGGGGGGGGGGGGGGGGGGGEGGGGGGGGGGGGFGGFGGGGGGDGGGAFFFGGFGGFGGGG<AFFGGGGGGGGGGGGGGGGGGFFFFEFFDFGGGGGDGGDFGGFFGGGGGGGGGGGGGGGEGGGGCGGG?FFGDGGGGECGGGGGGGGGEGGG=EGGGGDE*:CDFGEE5D=C350:7ADE5DD5)9D4DG3<D35C:CB4>F>5FDFFGFFFFF>@3::B<).
@M06045:235:000000000-JCY5N:1:1101:7138:4433 1:N:0:TACAGC
GAGATAACTCCTACGGGAGGCAGCAGTTAGGAATCTTGCGCAATGGGCGAAAGCCTGACGCAGCGATGCCGCGTGCGGGATGAAGGCCTTCGGGTCGTAAACCGCTTTCAGCAGGGACGATAGTGACGGTACCTGCAGAAGAAGCCCCGGCCAACTACGTGCCAGCAGCCGCGGTAAGACGTAGGGGGCGAGCGTTGTCCGGATTTATTGGGCGTAAAGAGCTCGTAGGCGGTTTGGGAAGTCGGGTGTGAAATCTCCACGCTCAACGTGGATGGGCCACTCGATACTGCCATGACTCGAG
+
CCCCCGGGGGGGGGGGGGGGGGGGGGGGGCGFGGGGFGGGGCGGGGGGDGEGGGGGGGFGGGDFGDGGGFEGGGEFGGGGGGGFCGDFFGCFFGGDDFFG7FFGGGGGGGGGGGGGGGGGGCEGGDFEC<FFF9FC<CA<<DE:EFGGFGGGGGGGGGDGG:@FFGGGGGGEFG@BC,?CFB@@FE:CCEG8>E>;EGFG*::8E++3<AFG5:EDGGFG=F+3A5**:98*::E*C*/<7DFGEGGG**:::F>7:::57E**/9<*75*0*959>*05FC5>F4C?*@F4=9*)66((-
@M06045:235:000000000-JCY5N:1:1101:22090:4475 1:N:0:TACAGC
GAGATAACTCCTACGGGAGGCAGCAGTGGGGAATATTGCGCAATGGGCGGAAGCCTGACGCAGCGACGCCGCGTGGGGGATGACGGCCTTCGGGTTGTAAACCTCTTTCAGCAGGGACGAAGCGCAAGTGACGGTACCTGCAGAAGAAGCACCGGCCAACTACGTGCCAGCAGCCGCGGTAATACGTAGGGTGCAAGCGTTGTCCGGAATTATTGGGCGTAAAGAGCTCGTAGGCGGTCTGTCGCGTCGGCTGTGAAAACCCGGAGCTCAACTCCGGGCCTGCAGTCGATACGGGCAGACC
+
CCCCCGGGGGGGGGGGGGGGGGGDFDFGGGGGGGGGGGGGGGGGGGGCGGGGGGGGGGGGGGGGGGGGGGGGGFFGGGGGGGGGGGGGGGGGGGGGGGGGGDFGGGGGGGGGGGGGGGGGE:FGGGGGGGGGGGGGEFGGGGGGGGGGGGFGGGGDGGGGGGGGGGGGGGGGFFGGGGGGGEGGGGDFFGGGGGGGDFGGGDEGFEGD>88FGF?CGFGCCGGGGFGCFG8CG=FGGGG=E>?<5E39EGGCD*7::CCC3EGGDDC<<F=:=FFCED:B@C:F@F<5)00<FBFB(.-((
@M06045:235:000000000-JCY5N:1:1101:15453:4483 1:N:0:TACAGC
GAGATAACTCCTACGGGAGGCAGCAGTAGGGAATCTTCCGCAATGGACGAAAGTCTGACGGAGCAACGCCGCGTGAGTGATGAAGGCTTTCGGGTCGTAAAGCTCTGTTGCCAGGGAAGAACACTTGGGAGAGTAACTGCTCTCAAGGTGACGGTACCTGAGAAGAAAGCCCCGGCTAACTACGTGCCAGCAGCCGCGGTAATACGTAGGGGGCAAGCGTTGTCCGGAATTATTGGGCGTAAAGCGCGCGCAGGCGGCTTTGTAAGTCTGTCGTTTAAGTTCGGGGCTCAACCCCGTATCG
+
CCCCCGGGGGGGFGGGGGGGGGGGGGGFC-FFGGGGGFFEECFGGGGFGCGG@CCCFDGCFGEGFFGGGGCGG@F,?9FF<EFFFGG=FGGGGDFGGGGGGF9,BFFFGGG,:?FEFEFGF8F8,<AFF@FFGFD?F<DF?FG9<@,@D=<BEFBCEC=FFCAAF>>CCD:FEE:FEGFF;@F>FGGCCGCFCF21*:1=B*2;E*4>88ECEE*8C>5/*::9<EG**/0<+99CFFEC:CFFCCDDEC//9C3*7C))9<C>7:F7FCFFF*)17:9=6>BBFDC@F6?:77@EF37((
@M06045:235:000000000-JCY5N:1:1101:14108:4487 1:N:0:TACAGC
GAGATAACTCCTACGGGAGGCAGCAGTGGGGAATTTTGCGCAATGGGGGAAACCCTGACGCAGCAACGCCGCGTGGAGGATGAAGTCCCTTGGGACGTAAACTCCTTTCGACCGGGACGAATATTGACGGTACCGGTGGAAGAAGCCCCGGCTAACTTCGTGCCAGCAGCCGCGGTAATACGAGGGGGGCGAGCGTTGTTCGGAATTATTGGGCGTAAAGGGCGCGTAGGCTGTGCGGTAAGTCACCTGTGAAACCCCCGGGCTCAACTCGGGGCCTGCAGGCGAAACTGCCGTGCTGGAG
+
CCCCCGGGGGGGGGGGGGGGGGGGGGGGGGGGGGGGGGGGGGGGGGGGGGGGGGGGGGGGGGGGGGGGGGGGGGGGGGGGGGGGGGGGGGGGGGGGGGGGGGGGGGGGGGFGGGGGGGGGGGGGFFGGGGGGGGGGGGGGGGGGGGGGGGGGGGGGGGGGGGGGGGGGGGGGGGGGGGFGGGGGGGGGGGGGEEEEGGGGGGGG>FGGGGGGGGGGGGGGGGGGGGGGGGGGGGGGGGCEGGGFGGGGGGCCCCFFGGGGGGD5<CGG7:7>ED@D:CFF?FF@@@3>FF=F>7@E2F?B?
@M06045:235:000000000-JCY5N:1:1101:15804:4518 1:N:0:TACAGC
GAGATAACTCCTACGGGAGGCAGCAGTGGGGAATATTGCACAATGGGGGAAACCCTGATGCAGCAACGCCGCGTGAGTGATGACGGCCTTCGGGTTGTAAAGCTCTGTCTTCAGGGACGATAATGACGGTACCTGAGGAGGAAGCCACGGCTAACTACGTGCCAGCAGCCGCGGTAATACGTAGGTGGCGAGCGTTGTCCGGATTTACTGGGCGTAAAGGGAGCGTAGGTGGATTTTTAAGTGAGATGTGAAATACTCGGGCTTAACCTGAGTGCTGCATTTCAAACTGGAAGTCTAGAGT
+
CCCCCGGGGGGGGGGGGGGGGGGGGGGFGGGGGGGGGGGGGGGGGGGGGGGGGGGGGGGGGGGGGGGGGGGGGGGGGGGGGGGGGGGGGGGGGGGGGGGGGGGAFGGGGGGGGGGGGGGGEGFFGGGGGGGGGGGGGGGGGGDGGGGGGEGCGFGGGGGGGGGGGGGGGGGGGGGGGGGFGCFGGFGGGGCGEG8E7EFGGGEGGGGGGFGGFE88:C?FC=EEGCEGGAFGCFGGGGGFFCFFF?FFFFFGGGFEGGGD75CCFFGGF:C:7DFGBC4FFFBFFFGFFFF?5698AFF<)
@M06045:235:000000000-JCY5N:1:1101:13484:4532 1:N:0:TACAGC
GAGATAACTCCTACGGGAGGCAGCAGTGGGGAATATTGCACAATGGGGGAAACCCTGATGCAGCAACGCCGCGTGAGTGATGACGGCCTTCGGGTTGTAAAGCTCTGTCTTCAGGGACGATAATGACGGTACCTGAGGAGGAAGCCACGGCTAACTACGTGCCAGCAGCCGCGGTAATACGTAGGTGGCGAGCGTTGTCCGGATTTACTGGGCGTAAAGGGAGCGTAGGCGGATTTTTAAGTGAGATGGGAAATACTCGGGCTTAACCTGAGTGCTGCATTTCAAACTGGAAGTCTAGAGT
+
CCCCCGGGGGGGGGGGGGGGGGGGFGGGGGGGGGGGGGGFGGGGGGGGGGGGGGGGGGGGGGGGGGGGGGGGGGEGGGGGGGGGGGGGGGGGGGGGGGGGGGGGGGGGGGGGGGGGFGGGGGGGGGGGGGGGGGGFGGGGGGGGGGGGGGGGGFGGGGGGGGGGGGGGGGGGGGGGCGGGGFEGGEGGCG7BGGGGGGGGGGCGGFGGGGGGGGCEGF:FGGGGGECEGGGG5EECFGGEF:CGF77:+1C4FGGGGGGGGGG*9FFFC**5FFF7*CFFBGFFFFGFFF?F4<@FBFF2)
@M06045:235:000000000-JCY5N:1:1101:20020:4551 1:N:0:TACAGC
GAGATAACTCCTACGGGAGGCAGCAGTGGGGAATATTGCGCAATGGGGGAAACCCTGACGCAGCAATGCCGCGTGAGTGAAGAAGGCTTTTGGGTCGTAAAGCTCTTTCGACAGGAAAGAAGCCCTTATGTATAAATAATGCATAGGGGTGACGGTACCTGAAGAAGAAGTACCGGCTAACTCCGTGCCAGCAGCCGCGGTAATACGGAGGGTACGAGCGTTGTTCGGAATTATTGGGCGTAAAGAGCACGTAGGCGGATTCGTATGTCGATTGTGAAAGCCCAGGGCTTAACCTTGGAAT
+
CCCCCGGGGGGGGGGGGGGGGGGGGGGGGGGGGGGGGGGGGGGGGGGGGGGGGGGGGGGGGGGGGGGGGGGGGGGGGGGGGGGGGGGGGGGGGGGGGGGGGGGGGGGGGGGGGGGFGGGGGGGGGGGGGGGGGGGGGGGGGGGGGGGGGGGGGGGGGGGGGGGGGGGGGGGGGFGGGGGGGGGGGGGGGGGGGGGGGGGGGGGGGGGGCGGGGGGC8EGG:=8CGGEEE=CFGGGGGGGGGGGGGGGGFGGGGGGGGGDGDGGGGGGGGGG:BGFGFFFFFDFFF>DFFFFFFFF?<47A7
@M06045:235:000000000-JCY5N:1:1101:18264:4553 1:N:0:TACAGC
GAGATAACTCCTACGGGAGGCAGCAGTGGGGAATCTTGCACAATGCACGAAAGTGTGATGCAGCAACGCCGCGTGCGGGAAGACGGCCTTCGGGTTGTAAACCGCTTTCAGTTGGGACGAAGCTTCGTCGGTTAATAGCCGGCTGGAGTGACGGTACCTTCACAAGAAGCCCCGGCTAACTACGTGCTAGCAGCCGCGGTAATACGTAGGGGGCAAGCGTTGTCCGGAATCATTGGGCGTAAAGCGCGTGTAGGCGGCTCGATAAGTCTGCTGTGAAAGTCCAGGGCTCAACCCTGGGATG
+
CCCCCGGGGGGGGGGGGGGGGGGGGGGGGGGGGGGGGGGGGGGGGGGGGGGGGGGGGGGGGGGGGGGGGGEGGGGGGGGGGGGGGGGGGGGGGGGGGGGGGGGGGGGGGGGGGFGGGGGGGGGGGGGGGGGGGGGGGGGGGGGGGEGGGGGGGGGGGGGGGGGGGDFGGGGGGGGGGGGGGGGGGCFGGGGDFGGGGGGEECFCGGG?*AEGGGDGGGCEDGGGGGGE5EGFGF?EFGGGGGFGGGGG:5*7CC7=DGCDGG5*1>CFGGGFFGFGFGFFFGFFFEGFFFFF>DFF?3(52
@M06045:235:000000000-JCY5N:1:1101:18581:4555 1:N:0:TACAGC
GAGATAACTCCTACGGGAGGCAGCAGTGGGGAATATTGGACAATGGGCGAAAGCCTGATCCAGCAATGCCGCGTGAGGGATGAAGGCCTTAGGGTTGTAAAGCTCTTTTACCCGGGATGATAATGACAGTACCGGGAGAATAAGCCCCGGCTAACTCCGTGCCAGCAGCCGCGGTAATACGGAGGGGGCTAGTGTTGGTCGGAATTACTGGGCGTAAAGCGCGCGTAGGCGGCTTTGCAAGTCAGAGGTGAAAGCCCGGGGCGCAACCCCGGAATTGCCCTTGAGACTGCATCGCTAGAAC
+
@BCCCGGGGG@FGFCF@@FFDEGGGGEECFCGFCGGGFA@CCFGGFGCBF:FBFEF@FGD<FFFGGGGGGGGFFCBF,CFGDGEGGGF,EEEGFEEGGFEGFFEEFFGAFF94@C>::CFGGGFFGGGGGGGGG@FDGDDAFBF9>>>F@E7F<DCCCFFF:<CCFFFC:EGGGFGG,@<FCCCF7BCFEEF+?+<C*4+4:**/<E9C9?FGGGC=/+AC=E*:C*?7E85**50<:CC72:0C+>CEC*0:FF:/*17<C9D5)9FDDCB)779FC4)9*.6?)*7?5??FFE)1>2.-
@M06045:235:000000000-JCY5N:1:1101:26257:4557 1:N:0:TACAGC
GAGATAACTCCTACGGGAGGCAGCAGTGGGGAATCTTGCGCAATGGGCGAAAGCCTGACGCAGCGACGCCGCGTGAGGGAAGAAGGCCTTCGGGTTGTAAACCTCTTTCAGGAGGGACGAAGCCACTCGGGTGAATAGCCCAGAGGGTGACGGTACCTCCAGAAGAAGCCCCGGCTAACTACGTGCCAGCAGCCGCGGTAATACGTAGGGGGCAAGCGTTGTCCGGATTTATTGGGCGTAAAGAGCGTGTAGGCGGCTTCACAGGTCCGCTGTGAAAACTCGAGGCTCAACCTCGAGCTGT
+
CCCCCGGGGGGGGGGGGGGGGGGGGGGEGGGGGGGGGGGGGDGGGGGGGGGGGGGGAFGGGGGGGGGGGGGGDCFDGGGGGFGGGGGGGGGGGGGGGGGGGGGGGGGGGGGFGGDGGGGGGGGGGGFGGGGDFGGGGGGGFGGGGGGGGGGGGEGGF;FFGGGGGGGFFFGGGGGGDFFFFGGGGGGFGGGDFGGGGGCEC?CFGCF5C8:EGGFGGGG*:;@9EE8E:+CFE+AF8CCC=<7DE:79EE:>7=7C)*9C:FGG*09>CD3>BGFFFGFFF5:D@D/0*=?@F?.703136
@M06045:235:000000000-JCY5N:1:1101:6242:4643 1:N:0:TACAGC
GAGATAACTCCTACGGGAGGCAGCAGTGGGGAATATTGCACAATGGGGGAAACCCTGATGCAGCGACGCCGCGTGCGGGATGACGGCCTTCGGGTTGTAAACCGCTTTCAGCAGGGACGAAAACAGACGGTACCTGCAGGAGAAGCGCCGACTAACTACGTGCCAGCAGCCACGGTAATACGTAGGGCGCAAGCGATGTCCGGAATTATTGGGCGTAAATAGCTCGTAGGCGGTCTGTCGCGTCCGAAGTTAAAGCTCGGAGCGTAACCTCGGGTCTGCAGCCGACACGGGCGGACTAGAG
+
-ACCCGGGFFFGGGGC@FE@CEGGFGFFGDCGGGCG<EFGGCGFFGCB7FFGFGDFFFFGGGFE7FGGGGGGGGGGGGGFGGGGDGGGGGGGEGEE7FGGGGG:FGGGGGGGFEFG77@FC:@DCC33>+3@:,@@F8<,838@CF*>*>*4*=,FFCF:FCFF?FGD=:=*4=CF:*?2,<CB*<8+8:CC8CC5**2+<C***/0<:9++;5:E8C*+00<<CEGEFCCEG7588<CC7CC/*/1**/**22*+*37)12C)9*95*:C.)7770999)60<5)/7>)7>)7@E>?B9)
@M06045:235:000000000-JCY5N:1:1101:25800:4662 1:N:0:TACAGC
GAGATAACTCCTACGGGAGGCAGCAGTGGGGAATATTGCACAATGGGGGAAACCCTGATGCAGCAACGCCGCGTGAGTGATGACGGCCTTCGGGTTGTAAAGCTCTGTCTTCAGGGACGATAATGACGGTACCTGAGGAGGAAGCCACGGCTAACTACGTGCCAGCAGCCGCGGTAATACGTAGGTGGCGAGCGTTGTCCGGATTTACTGGGCGTAAAGGGAGCGTAGGCGGATTTTTAAGTGAGATGTGAAATACTCGGGCTTAACCTGAGTGCTGCATTTCAAACTGGAAGTCTAGAGT
+
CCCCCGGGGGGGGGGGGGGGGGGGGGGGGGGGGGGGGGGFGGGGGGGGGDGGGGGGGGGGGGGGGGGGGGGGGGGGGGGGGGGGGGGGGGGGGGGGGGGGFGGGGGGGGGGCGGGGGGGGFGGGGGGGGEGGGGG8FGGGGDGGGGGGGGGGDGFGGGGGGGGGGGGGGGGGGGGD:;C;F9>CGGGGGGGGGGCGEEFCEGGGDFFG@CFFGG*:CFCDGFCGG*;CEGGGEGGFF+:FFGGGGC7>9?CFDDDF79CDGGGGFGGD**7?@FFFB*6@*CFFFFGFFFFFFFFFA4:?5
@M06045:235:000000000-JCY5N:1:1101:21500:4690 1:N:0:TACAGC
GAGATAACTCCTACGGGAGGCAGCAGTGGGGAATTTTGGACAATGGGCGCAAGCCTGATCCAGCCATGCCGCGTGAGTGAAGAAGGCCTTCGGGTTGTAAAGCTCTTTCGGCCGGAACGAAATCGTCCGGGCTAATACCCCGGATGGATGACGGTACCGGAAGAAGAAGCACCGGCTAACTACGTGCCAGCAGCCGCGGTAATACGTAGGGTGCAGGCGTTAATCGGAATTATTGGGCGTAAAGGGCGCGTAGGCGGTGCGGTAAGTCACCTGTGAAACCTCTGGGCTTAACTCAGAGCCT
+
CCCCCGGGGGGGGGGGGGGGGGGGGGGGGGGGGGGGGGGGGGGGGGGGGGGGGGGGGGGGGGGGGGGGGGGGGGGGGGGFGGGGGGGGGGGGGGGGGGGGGGGGGGGFGGGGGGGGGGGGGG@FGGGGGGGGGGGGGGGGGGGGGGGGGGGGGGGGGGGGGGGGGGGGGGGGGGGGGGGGGGGGGGGGGGGGGGGGGGGGGGGGGG<FGGGGGGFGGGGGGGGGGGG=GGGGGGGGGGGGEDGGGEDGGGGGGGGGGE3DDGGGGGGGGFG?FGFGF7=:FG4FFFCF>FFFF4BFFFFF(
@M06045:235:000000000-JCY5N:1:1101:24016:4693 1:N:0:TACAGC
GAGATAACTCCTACGGGAGGCAGCAGTGGGGAATCTTGCGCAATGGCCGAAAGGCTGACGCAGCGACGCCGCGTGGGGGAGGAAGGCCTTCGGGTTGTAAACCCCTGTTGCCCGGGACGAATCCCTGGTTTCGACCAGGTTGACGGTACCGGGTGAGGAAGCACCGGCTAACTCTGTGCCAGCAGCCGCGGTAATACAGAGGGTGCGAGCGTTGTCCGGAATCACTGGGCGTAAAGGGCGCGTAGGCGGCGCGGTCAGCGTGCGGTGAAAGCTCGGGGCTCAACTCCGAGTCGGCCGGGCG
+
CCCCCGGGGGGGGGGGGGGGGGGGFGGGGGGGGGGGGGGGGFGGGGGGGGGGGGGGGGGGGGGGGGGGGGGGGGGGGGGGGGGGGGGGGGGGGGGGGGGGGGGGGGGGGGGGGGGGGGGGGGGGFGGGGGCGGGGGGGGGGGGGGDGGGGGGGGGGGGGGGGGGGGGGGGGGGGGGGGGGGGGGGGGGGGGGGGGGGGCCFFGGGGG5CGGCEGGGGGGC8@@FGGGGGGG5:A=CGGGGGGEGGGGGGGGDGGGE<FFG9CDGGGG:FGGF?CDD>DBEF4@FFFGFFFFFFDF30)(1,
@M06045:235:000000000-JCY5N:1:1101:11082:4702 1:N:0:TACAGC
GAGATAACTCCTACGGGAGGCAGCAGTGGGGAATATTGGACAATGGGCGCAAGCCTGATCCAGCCATGCCGCGTGAGTGAAGAAGGCCCTCGGGTTGTAAAGCTCTTTTGTCCGGAAAGAAAAGCTTTCGGTTAATACCCGGAAGTCATGACGGTACCGGAAGAATAAGCACCGGCTAACTTCGTGCCAGCAGCCGCGGTAATACGAAGGGTGCAAGCGTTACTCGGAATTACTGGGCGTAAAGCGTGCGTAGGTGGTTTGTTAAGTCTGATGTGAAAGCCCTGGGCTCAACCTGGGAATT
+
CCCCCGGGGGGGGGGGGGGGGGGGGGGGGGGEGGGGGGG<FFFGGGGGGGGGGGGGGGGFGGGGGGGGGGGGGGGGGGGGGGGGGGGFGGGGGGGGGGGGGGGGGGGGGGGGGGGGGFGFGGGGGFGGGFGGGGGGGGGGGGGGGGGGGGGGGGGG@FGEGGDFGGGGGGGGGGGGEGGGGGCEGGGGGGGCGGGGGGGGGG9?CFFGGGGFGGGGFBGGG=EG7AECGGGGGGFGFGGGGGFFGC7C5*1C<C:A75309=<CC:2CDFDFFDFGFCFF:>?F>FGFF*6@FFF:3FBF7
@M06045:235:000000000-JCY5N:1:1101:5657:4712 1:N:0:TACAGC
GAGATAACTCCTACGGGAGGCAGCAGTGGGGAATTTTGGACAATGGGGGCAACCCTGATCCAGCAATGCCGCGTGTGTGAAGAAGGCCTTCGGGTTGTAAAGCACTTTTGTCCGGAAAGAAATCCTCTGGGTTAATACCTCGGGGGGATGACGGTACCGGAAGAATAAGCACCGGCTAACTACGTGCCAGCAGCCGCGGTAATACGTAGGGTGCGAGCGTTAATCGGAATTACTGGGCGTAAAGCGTGCGCAGGCGGTTTGCTAAGACCGATGTGAAATCCCCGGGCTTAACCTGGGAACT
+
CCCCCGGFGGGGGGGGGGGDEGGGGGGGGFGCCGGGGGGFF<CGGGGGDGGGFGGGGFGGGGGFGEFGFGG:CCFGGGGGFFGFEE@FCECDFGGFGFFGGDGGGGGAFFGGGFCCFGGGGGGGGFGGGGGGGGFGGFGGGGGGGGGCEF7<FDGFEGGGDCGGGGGGFDGD55EGCGFGCFFGGCFGFF@CFFGGEED:CGGGDF<EGGG6EEG*:>8*;ECEFGGGGFFGD<CFGFEGGC*?:ED55>CCCC<CDGGGGGGDFFG=FGD33CFGFGFF6677>:DD@:8F?F@>?:?64
@M06045:235:000000000-JCY5N:1:1101:16010:4715 1:N:0:TACAGC
GAGATAACTCCTACGGGAGGCAGCAGTGGGGAATATTGGACAATGGGCGCAAGCCTGATCCAGCCATGCCGCGTGTGTGAAGAAGGTCTTCGGATTGTAAAGCCCTTTCGGCGGGGACGATGATGACGGTACCCGCAGAAGAAGCCCCGGCTAACTTCGTGCCAGCAGCCGCGGTAATACGAAGGGGGCTAGCGTTGCTCGGAATTACTGGGCGTAAAGCGTGCGCAGGCGGTTGGCAAAGTCAGCTGTGAAAGCCCCGGGCTCAACCTGGGAATGGCGGTTGAAACTAGTCGACTCGAAT
+
CCCCCGGGGGGGGGGGGGGEGGGGFGGGGGGGGGGGGGGGFGGGGGGGGGGGGGGGGGGFGGGGGGGGGGGGGGGGGGGGGGFGGGGGGGGGGGGGFGGGGGFGGGGGGGGGGGGGGGGGEGGGGGGGGCGGCFGGGGGGGGGGGCGGGGGEGGGGGGGGGGCGGGGGGFGGGGGGEGGGGGGCGGGGGGGGGGGGGGGGGGEGGGGGGGGCGGEEGG?GGEGGGGDEEGGDEEGGGGCFFGFDGGGGGFGGG7F7FG5DDEGGGDFF45CF@<FG:5<>7DF?F@DBFFFFFFFF?FBF)
@M06045:235:000000000-JCY5N:1:1101:17672:4730 1:N:0:TACAGC
GAGATAACTCCTACGGGAGGCAGCAGTGGGGAATATTGGACAATGGGCGCAAGCCTGATCCAGCCATGCCGCGTGTGTGATGAAGGCCTTAGGGTTGTAAAGCACTTTCACCGATGAAGATAATGACGGTAGTCGGAGAAGAAGCCCCGGCTAACTTCGTGCCAGCAGCCGCGGTAATACGAAGGGGGCTAGCGTTGTTCGGAATTACTGGGCGTAAAGCGCACGTAGGCGGATTGGTCAGTTAGGGGTGAAATCCCAGGGCTCAACCCTGGAACTGCCTTTCATACTGGCAATCTCGAGT
+
CCCCCGGGGGGGGGGGGGGGGGGGGGGGGGGGGGGGGGGGGGGGGGGGGGGGGGGGGGGGGGGGGGGGGGGGGGGGGGGGGGGGGGGGGGCEGGGGGGGGGGGGGGGGGCGGGD>CGGGGFGGGGGGGGGGGGGGGGGGGGGGGGGGGGGGGGGGGGGGGGGGGGGGGGGGGGGGGGGGGGGGGGGGGGGGGGGGGGGGGGGGGGGGGGGGFGGGGGGGGGGGGGGGFGGGGGGGGGGGGGGGGGGGGGEFGG*:F4CGGGGFFFGFGGGGFFGFGFGFFFGFFFFGFF?FFFFFFFFFF8
@M06045:235:000000000-JCY5N:1:1101:21946:4761 1:N:0:TACAGC
GAGATAACTCCTACGGGAGGCAGCAGTGAGGAATATTGGACAATGGCCGGGAGGCTGATCCAGCCATGCCGCGTGCAGGATGACCGCCCTATGGGTCGTAAACTGCTTTTGTACGGGAAGAAACCCCCCCACGTGTGGGGGGCTGACGGTACCGTAAGAATAAGGACCGGCTAACTCCGTGCCAGCAGCCGCGGTAATACGGAGGGTCCGAGCGTTATCCGGAATCATTGGGTTTAAAGGGTCCGTAGGCGGGCCGTTAAGTCAGGGGTGAAAGTCTGCGGCTCAACCGTCGAATTGCCTT
+
CCCCCGGGGGGGGGGGGGGGGGGGGGFGGGGGGGGGGGGGGGGGGGGGGGGGEEGCFGFFGGGGGGGGGGGGGGGGGGGDGGGDFGEFF@AFGGGFGGGGGGGGGGFGGFGFEGFGG7FDFEFFGGGGDGGGGGGGGGEEGGGGEGGGGGGCCC@FEGGGGGGGGGGGGGGCGGGCFGGGGGGFGFGGGGGGGGGGGGGCE>CCC5AFFCEEGG88?CFGGGGEFGGGGGFC8EEF7:?FGGEGE74<=F3CDGGD757<DEGG:553>DG?F**0976>D:>EFFGFB:)73.)8<?F<:
@M06045:235:000000000-JCY5N:1:1101:7254:4763 1:N:0:TACAGC
GAGATAACTCCTACGGGAGGCAGCAGTGGGGAATATTGGACAATGGGGGCAACCCTGATCCAGCAATGCCGCGTGAGTGATGAAGGCCTTAGGGTTGTAAAGCTCTTTCGGCGGGGACGATGATGACGGTACCCGCAGAAGAAGCCCCGGCTAACTTCGTGCCAGCAGCCGCGGTAATACGAAGGGGGCTAGCGTTGTTCGGAATTACTGGGCGTAAAGGGCGCGCAGGCGGTCCTTGAAGTCAGGCGTGAAAGCCCCGGGCTCAACCTGGGAATAGCGCTTGATACTCGAGGACTTGAGT
+
CCCCCGGGGGGGGGGGGGGGGGGGGGFGGGGGGGGGGGGGGGGGGGGGGGGGGGGGGGGGGGGGGGGGGGGGGGGGGGGGGGGGGGGGGFGGGFGGGGGGGGGGGGGGGGGGGGGGGGGGGFCGGGGGGGGGGGGGGGGGGGGGGGGGGGGGGGGGGGGGGGFGGGGGGGGGGGGGGGGGG>CGGGGGGGGGGGEGGGG?EEEGFFFGFGGGCE>>ECFGGGGEGGGGGGGGCGGGGGGGGGGGGFFGGGC<>FFFGGGGGGGGGCGCFGFF4CFCBFF>DD@5FFGFFFFF>DFFF=2:)
@M06045:235:000000000-JCY5N:1:1101:21428:4764 1:N:0:TACAGC
GAGATAACTCCTACGGGAGGCAGCAGTGGGGAATCTTGCGCAATGGGCGAAAGCCTGACGCAGCCATGCCGCGTGGATGATGAAGGTCTTAGGATTGTAAAATCCTTTCACCGGGGACGATAATGACGGTACCCGGAGAAGAAGCCCCGGCTAACTTCGTGCCAGCAGCCGCGGTAATACGAAGGGGGCTAGCGTTGCTCGGAATTACTGGGCGTAAAGGGCGCGTAGGCGGACAGTTTAGTCGGGGGTGAAAGCCCGGGGCTCAACCTCGGAACTGCCTTTGAACCTAGGTAGCTAGAAT
+
CCCCCGGGGGGGGGGGGGGGGGGGGGGGGGGGGGGGGGGGGFGGGGFCFGGGGGGGECFGGGGGGGGGGGGGGFGGFDFGGFGGGGGGGGGGGFFGGGGGDGGGGGGGGGGGGGGGEGGGGGDGFFFGGGGGGCEGDGEGGGGGGGGGGGGGDCFGGGGGGGGGGGGGGGGGGGGDGGGGGGCGGGGGGGFCGEG>EEFGGEEGGGGGC?GGGGEE5FFGGEGGGGGGGGGG8=5E@EFCGGGDEGGGGGG47CC:FGGGGG3CGGGGGGGFEG@GFGF??FFFF45@?FFF=64=9F>D)
@M06045:235:000000000-JCY5N:1:1101:7109:4769 1:N:0:TACAGC
GAGATAACTCCTACGGGAGGCAGCAGTAAGGAATATTGGTCAATGGGCGCAAGCCTGAACCAGCCACGCCGCGTGCAGGAAGACGGCCCTACGGGTTGTAAACTGCTTTTGTTTGGGAAGAAACCCTCCTTTGCGAAGGAGACTGACGGTACCAGACGAATAAGCACCGGCTAACTCCGTGCCAGCAGCCGCGGTAATACGGAGGGTGCAAGCGTTATCCGGATTTATTGGGTTTAAAGGGTGCGTATGCTGCCTGTTAAGTCAGTGGTTAAAGTCGCCAGCTCAACTGGCGACTTGTCTT
+
CCCCCGGGGEEGGGGGECEEFGEGFGGGGGGF9EFGGGGGGFFGGDFGGGGGGGCFGGGGFGGGGGGGGC@CEGGGGGG:=F8ACF7CFGFGGGDG>FF<EFGGGGGGGFFGGGGGDGAFGGGGGGCFGGGGFGEC:FCFF<FDFFFEEFGGGGCFCEGG>FGGFGFGGFGDG:A9CGGGGDGG,<BECCEEEGECCE@FGE*18@CEGCG7*8;C=8CF==EC;A7CF79A*:=C9EGD:FEGCE3*:F7FCFF90<FCGG777:>FG**09:1>:)077FFFFFDB4)<5>.5>)*.46
@M06045:235:000000000-JCY5N:1:1101:4571:4790 1:N:0:TACAGC
GAGATAACTCCTACTGGAGTCAGCAGTGGGGAATTGTTCGCAATGGGCGCAAGCCTGACGACGCAACGCCGCGTGGAGGACGAAGATCTTCGGGTCGTAAACTCCTGTCGAGCGGGAAGAACGCTTCCCGGGTGAATACCCTGGGGAGGTGACGGTACCGCTAAAGCAAGCCCCGGCTAACTCCGTGCCAGCAGCCGCGGTAATACGGGGGGGGCAAGCGATGTTCGGAATTACTGGGCGTAAAGGGCTCGTAGGCGGCCAACTAAGTCGGATGTGAAATCCCCAGCCTCAACTTGGAAAC
+
CCCCCFGGGGFGGGCGG@F6@C<CEFG@<F7CFGFG<DF@:CF@FGG8CFEGGGFFGGGFGGE:@FGGD@FGEGGC@F@FFGCCBCF,B?EF@BFCCFF<BFC9BFFE,8DFFE7+>:FFFFGG@GGGCFGG77FFEFGGFGC>>:<F7FEGF:FEBCEG7F7:FG,?C+1<*FFGGGGG7,,CBEGGGG?F**;2?E5:EE879C@>E**:885*;;C=*;8F9A8?EGFG?G?E+*::>):*<+*/*/1>C5*<CCD<DGFF<74:>377B)/2@C79=*)00.*))))0)*/*))).(
@M06045:235:000000000-JCY5N:1:1101:23318:4795 1:N:0:TACAGC
GAGATAACTCCTACGGGAGGCAGCAGTGGGGAATATTGGACAATGGGCGCAAGCCTGATCCAGCAATTCCGCGTGGGTGAAGAAGGTCTTCGGATTGTAAAGCCCTTTCGACAGGGACGATGATGACGGTACCTGTAGAAGAAGCCCCGGCTAACTTCGTGCCAGCAGCCGCGGTAATACGAAGGGGGCTAGCGTTGCTCGGAATTACTGGGCGTAAAGGGCGCGCAGGCGGCTCGGCACGTCCGTTGTGAAATCGCCCGGCTCAACTGGGCGGGGTCAGCGGATACGGCCGAGCTGGAGC
+
CCCCCGGGGGGGGGGGGGGGGGGGGGGGGGGGGGGGGGGGGGGGGGGGGGGGGGGGGGGGGGGGGGGGGGGGGGGGGGGGGGGGGGGGGGGGGGGGGGGGGGGGGGGGGGGGGGGGGGGGGGGGGGGGGGGGGGGGGGGGGGGGGGGGGGGGGGGGGGGGGGGGGGGGFGGGGGGGGGGGGGGGGGGGGGGGGGGGGG9EEGGGGGGGFFGGFGGGGGGGGGGGGGGGGGGGGGDGGGCEGFGGGFFG=EGFGCFGGGGGGGDDFFGGGGGFFGFGFD47;750>@FFBDFF5>>>:F<?(
@M06045:235:000000000-JCY5N:1:1101:19797:4799 1:N:0:TACAGC
GAGATAACTCCTACGGGAGGCAGCAGTAGGGAATTTTCCACAATGGGGGCAACCCTGATGGAGCAACGCCGCGTGATGGATGAAGGCCCTCGGGTCGTAAACATCTTTTCTCTGTGACGAATATGACGGTAGCAGAGGAATAAGCCCCGGCTAACTACGTGCCAGCAGCCGCGGTAATACGTAGGGGGCAAGCGTTGTCCGGAATTATTGGGCGTAAAGAGCGCGTAGGCGGTCCGATAAGTCGGCTGTGAAAGTCAGGGGCTCAACCCTGGAAAGCCGGCCGCTACTGTCGGACTAGAGT
+
CCCCCGGGGGGGGGGGGGGGGGGGGCFGGGGGGGGGGGGGGGGGGGGGGGGGGGGFG@FGGGGGGGGGGGGGDFG:EFGGFGGGGGGGGFGGGGGGGFGGCGGGGGGGGGCGGGGGGGGGGGGEGFEEEGGGGGGDGGGGGGGGGCDGGGGGGGGGGGGGGGGGGGGGGGGGGGFDEFGGGGGDC7BEGGGGGECEGGFGG8CCGF<CFGGGCE/:?@CFFF=EEEGGG687:CEDCEEEGG7>EGGG6CCFCFGFFGGF<ECGFG<FCD5)56677<5DE3))085)*/9>))0)5?B<)
@M06045:235:000000000-JCY5N:1:1101:4910:4803 1:N:0:TACAGC
GAGATAACTCCTACGGGAGGCAGCAGTGGGGAATATGGGACAATGGGCGCAAGCCTGATCCAGCCATGCCGCGTGAGTGATGAAGGCCTTAGGGTTGTAAAGCTCTTTCGACGGGGACGATAATGACGGTACCCGTAGAAGAAGCCCCGGCTAACTTCGTGCCAGCAGCCGCGGTAATACGAAGGGGGCTAGCGTTGCTCGGAATCACTGGGCGTACAGGGCGCGTAGGCGGCCATTCAAGTCAGAGGTGAAAGCCCAAGGCTCAACCTTGGAACTTCCTTTGATACTGTTTGGCTGTAGA
+
CCCCCGG9FGFGGGGGCE:FEGEECGGFGFCEEGGG,,CFGGFGGGFGGGGGCGGCF<FFFEFGFGF,EDGGGGEGE,CFG9FGEAC8FFFFGGFGGDFFFFGC<F9E<=FGGGGE@FEE?=@FGGGGEEDCC<C@E+=FF8DB<><F+@FCE::FCCF>FE:F7F>@CG@F7B*=:9FCFC:*<FEGEEGGGCB8CEGGGGDCG6989+**2**:*;C65C/*:C8/5+/*/::++3?7+02:F7=7?FGGC74:>C5/*:*5D4*9**29)C<C*2*9109*/9>*1*18.))9()).)
@M06045:235:000000000-JCY5N:1:1101:12944:4822 1:N:0:TACAGC
GAGATAACTCCTACGGGAGGCAGCAGTGGGGAATCTTGCGCAATGGGCGAAAGCCTGACGCAGCAACGCCGCGTGCGGGAAGAAGGCCTTCGGGTTGTAAACCGCTTTCAGCGGGGAAGAAGGCGAGCGGGTTAATAGCCCGTCAGCTGACGGTACCCGCAGAAGAAGGTCCGGCTAACTACGTGCCAGCAGCCGCGGTAATACGTAGGGACCGAGCGTTGTCCGGAATCATTGGGCGTAAAGAGCGTGTAGGCGGCCACTTAAGTCCTGCGTGAAATCTTGCGGCTCAACCGCAAGCGGT
+
CCCCCGGGGGGGGGGGGGGGGGGGGGGGGGGGGGGGGGGGGGGGGGGGGGGGGGGGGGGGGGGGGGGGGGGGGGGGGGGCFGGGGGGGGGGGGGFGGGGGGGGGGGGGGGGGGGGGGGGGGGGGGGGGGGGGGGGGGGGFGGGGGGGGGGGGGGGGFGGGGGGGGGGGGEGGGDEGGGGGGGGGGGGGGGGGGGGGGGGGGGGGGGGGGGGGGGGGGDE8EGGGEEGE=EFGGGGGGGGDE3?CFGGGGGFCGGGGGGGGGGGGGGGGFDGFFG37FGF@FFFB>B)>?FFFFF>:>FFF-
@M06045:235:000000000-JCY5N:1:1101:20478:4849 1:N:0:TACAGC
GAGATAACTCCTACGGGAGGCAGCAGTGGGGAATATTGGACAATGGGGGCAACCCTGATCCAGCGACGCCGCGTGTGTGAAGAAGGCCTGCGGGTTGTAAAGCACTTTTAGTGGGGATGAAAAGCACATCACTAACACTGGTGTGTCTTGACCTAACCCAAAGAAAAAGCACCGGCTAACTCTGTGCCAGCAGCCGCGGTAATACAGAGGGTGCGAGCGTTAATCGGAATTACTGGGCGTAAAGCGTGCGTAGACGGTTATTTAAGTCGGGTGTGAAATCCCCGGGCTTAACCTGGGTATT
+
C9CCCGGGGGGGGGGGGGGDGGGGGGGGGGGGGGGGGFGCGGGGGGGGGGGGGGGGGGGGGGGGEGGGGGGGGGG?FGGGGGGDGGGGG@FGGEEGGGGGG<EFGGGGGFG<?FGGGGGGGFGGGGFG,B=BB@,:>A,@CDFFFGGGFGGCGGGGGG<FFFFFG@FFFGGGGDGGGEGF;F@EGGGEGGGGGGGGGGCE8C9CEFFFDF>;AEE*:8C2A58CE7C***<:CEFFFCE5EG/;9EDDGEG3DCDGD55CF7**07:CDDC)7>@G**/9F*)7>5)7>F4@/8>F0))..
@M06045:235:000000000-JCY5N:1:1101:18750:4895 1:N:0:TACAGC
GAGATAACTCCTACGGGAGGCAGCAGTGGGGAATATTGCACAATGGGGGAAACCCTGATGCAGCAACGCCGCGTGAGTGATGACGGCCTTCGGGTTGTAAAGCTCTGTCTTCAGGGACGATAATGACGGTACCTGAGGAGGAAGCCACGGCTAACTACGTGCCAGCAGCCGCGGTAATACGTAGGTGGCGAGCGTTGTCCGGATTTACTGGGCGTAAAGGGAGCGTAGGCGGATTTTTAAGTGAGATGTGAAATACTCGGGCTTAACCTGAGTGCTGCATTTCAAACTGGAAGTGTAGAGT
+
CCCCCGGCGFGGGGGGCGGGGEEDECCCCEF7;CE<ECDGFF<FFDEGDGEFGGF@CCFGGEGFGGFEGGE@>@FCGGGDCEFEGDGDEFGGCBFFGGGCE<EFGGGFFGAGGEDE=+FFCCFFADFCCFGGGA<3><8+8FBFF<DC>FGECBFFFFGGGG@FGGCGGGGDEFFC:@CFFB<:<FB:FEBEEGGGDECGEC7:EC:9CG?F*:::C8CECFGG=2;8:@E=*:EGFEFFG77:EGGGGFCCD:7:CGGGCEDD6FCDDFF@FCBC7=)/7CFF==DF6?::5<*0.=<2)
@M06045:235:000000000-JCY5N:1:1101:9011:4910 1:N:0:TACAGC
GAGATAACTCCTACGGGAGGCAGCAGTGGGGAATATTGGACAATGGGCGCAAGCCTGATCCAGCCATGCCGCGTGAGTGATGAAGGCCTTAGGGTTGTAAAGCTCTTTCACCGATGAAGATAATGACGGTAGTCGGAGAAGAAGCCCCGGCTAACTTCGTGCCAGCAGCCGCGGTAATACGAAGGGGGCTAGCGTTGTTCGGAATTACTGGGCGTAAAGCGCACGTAGGCGGATATTTAAGTCAGGGGTGAAATCCCAGAGCTCAACTCTGGAACTGCCTTTGATACTGGGTATCTTGAGT
+
CCCCCGGGGGGGGGGGGGGGGGGGGGGGGGGGGGGGGGGGGGGGGGGGGGGGGGGGGGGGGGGGGGGGGGGGGGGGGGGGGGGGGGGGGGGGGGGGGGGGGGGGFGGGGGGGGGGGGGGGGGGGGGGGGGGGGGGGGGGGGGGGGFGGCEGGGGGGGGGGGGGGGGGGGGGGGGEGGGGGGGGGGGGGGGGGGGGGGGGGGGGGGGGGGGGGGGGGGCGGGGGGGGFGGGGGEGEGGGGDGFFGGGGGGC7=C7FEFGGGDGGGGGGFGFGFFGFGFG?FFGFFFFG=FFF@FFFFFFFF4
@M06045:235:000000000-JCY5N:1:1101:23017:4913 1:N:0:TACAGC
GAGATAACTCCTACGGGAGGCAGCAGTGGGGAATATTGGACAATGGGCGCAAGCCTGATCCAGCAACGCCGCGTGAGGGATGACGGCCTTCGGGTTGTAAACCTCTTTCAGCAGGGACGAAGCGAAAGTGACGGTACCTGCAGAAGAAGGACCGGCCAACTACGTGCCAGCAGCCGCGGTAATACGTAGGGTCCGAGCGTTGTCCGGAATTATTGGGCGTAAAGGGCTCGTAGGCGGTCTGTCGCGTCGGGAGTGAAAACTCAGGGCTCAACCCTGAGCGTGCTTCCGATACGGGCAGACC
+
CCCCCGGGGGGGGGGGGGGGGGGGGGGGGGGGGGGGGGGFGGGGGGGGGGGGFGGGGGGGGGGGGGGGGGGGGGGGGGGGGGGGGGGGGGGGGGGGGGGGGGGGGGGGGGGGGGGGGGGGGGGGGGGGGGFGGGGGGGGGGGGFGGGGGGGCGGGGGGGGGGGGGGGGGGGGGGGGGGGGGGGGGGCGGGGFGGGGGCEE88EFGGGGGGGGFFGGGFGG=EFFGGGFFE:CFGGGGGGGFFFGF=DD5C57>7FGCCFF4EF<<799FG4)>C>F:7?>DGEFFF65.<B>FE>)4)-:,
@M06045:235:000000000-JCY5N:1:1101:14112:4919 1:N:0:TACAGC
GAGATAACTCCTACGGGAGGCAGCAGTGGGGAATATTGGACAATGGGCGCAAGCCTGATCCAGCCATGCCGCGTGAGTGATGAAGGCCTTAGGGTTGTAAAGCTCTTTCACCGATGAAGATAATGACGGTAGTCGGAGAAGAAGCCCCGGCTAACTTCGTGCCAGCAGCCGCGGTAATACGAAGGGTGCTAGCGTTGTTCGGATTTACTGGGCGTAAAGAGCTCGTAGGCGGCCTGTCGCGTCGGATGTGAAAACCCGGGGCTCAACCCCGGGCCTGCATTCGATACGGGCAGGCTAGAGT
+
CCCCCGGGGGGGGGGGGGGEFCFGGFFGGGGEGGGFGGG@FGGGGGGGGCEGGGGGGCFGGGGGGGGGGGGGGGGGGGGFGGGGGGFCEFGGGGEFFGGGGFGFGGEFCGGGGGGGGGGGCFGFGGGGGGGGFGEGGGGGGGGGGFCGEGGGCGGFFGGFGGGGGGGGGGGGGGCEGGGGGGGGGGGGGFFGFGEEEGGGGEGGGGFFGGGFGG>8/BFFGGGGDCEGGGGC8EEGFEGGGD5DEEGGGFGGFF<CGGDDDC>DGCFFDGGFEGBCFF@FF=B*95DFBFF3:B::>F),-
@M06045:235:000000000-JCY5N:1:1101:9081:4923 1:N:0:TACAGC
GAGATAACTCCTACGGGAGGCAGCAGTGGGGAATATTGCACAATGGGCGCAAGCCTGATGCAGCGACGCCGCGTGAGGGATGAAGGCCTTCGGGTTGTAAACCTCTTTCAGCAGGGAAGAAGCGCAAGTGACGGTACCTGCAGAAGAAGCGCCGGCTAACTACGTGCCAGCAGCCGCGGTAATACGTAGGGCGCAAGCGTTGTCCGGAATTATTGGGCGTAAAGAGCTCGTAGGCGGTCTGTCGCGTCTGGTGTGAAAACTCGAGGCTCAACCTCGAGCTTGCATCGGGTACGGGCAGACT
+
CCCCCGGGGGGFGEGDGGGCFFGDGGGGGFCGGGGGGEE@CFFFFC,F@BCFGGGGGGGGGG9EFGGGGE=F@FEGDFGGGGGF?FCEEFGGEFGGGEFFGFGGFGGGGGGGGGGEFDEGDFDGDFGGGFDFDGEFGGGGGFGGGGGG<FF@GGGGGGFGCFGGFG:DGGGGGGF:FCBFFGFFGFFG:C89CEGEDFGCC*1<<CEGGGFGGGF65EEED5AEF=FGGGGGCEG=C8C=679>F*9D*CDCFGCGF?CFGGC43/)*9CFFFFFDED:>FD:FFFGF3@B47>5>27:<2
@M06045:235:000000000-JCY5N:1:1101:9760:4940 1:N:0:TACAGC
GAGATAACTCCTACGGGAGGCAGCAGTGGGGAATCTTGCGCAATGCGCGAAAGCGTGACGCAGCAACGCCGCGTGGGGGAAGAAGGCCTTCGGGTTGTAAACCCCTTTCAGGAGGGACGAAGCTCGGGCGGTGAATAGCCGTTCCGAGTGACGGTACCTCCACAAGAAGCCCCGGCTAACTACGTGCCAGCAGCCGCGGTAATACGTAGGGGGCAAGCGTTGTCCGGAATCATTGGGCGTAAAGAGCGCGTAGGCGGCCCGATAAGTCCGCTGGGAAAGTCAAGGGCTTAACCCTTGAATG
+
CCCCCGGGGGGGGGGGGGGDGGGGGGGFGCFGGGGGGGGGGEFGGFGGGGGGGGGEEGGGGGGGFGGGGG:FEGGGGGGGGGGGGFGGGGGGGGGGGGGGGGFFGGDFGGFGGGGD@GGGGGGGGGGGGEFBFGGFGGGGGGGCFGGG*FEGGGGGGGGGGGGGGFFGGG+=CEGGGGGGGGGGG>>FGGF68FFGGGG8EG7ECF?FGE>>**:AFGCEEDGGGCC5CFGF9CGGFGG==DFF7>*9EC59CD4E3*1CDE<3*20:F7))))0*07<@=:=FFFD@FF?*=>FF?/)6)
@M06045:235:000000000-JCY5N:1:1101:4955:4999 1:N:0:TACAGC
GAGATAACTCCTACGGGAGGCAGCAGTAAGGGATCTTGCGACAATGGGCGAAAGCCTGACGCAGCAACGCCGCGTGCGGGAGGACGGCCTTCGGGTTGTAAACCGCTTTTCGGGGGGAAGAGGAAGGACGGTACCCCCGGAAGAAGTCTCGGCTAACTACGTGCCAGCAGCCGCGGTAAAACGTAGGAGGCGAGCGTTATCCGGATGTACTGGGTGTAAAGCGCGTGTAGGCGGTCCTGCAAGTGGTGCGTGAAAGCGCCCGGCTCAACCGGGCGAGGACGTGGGCGAACTGAAGGGCTAG
+
CCCCCGGDF9FFGGGGGFCFG@FG9FFGGGGGC,CFAFGF@FGGGGGGGGGGCGFGGGGGGGGFGGGGGGGGGGGGGGGDGGGGGGGGGGGGGGGGGGGGGGGGGGGGGGGGEFGGEGEEGGGCCFG6;EEGFEFCCEED>CCGFGFECEGG>CGFGGGEEGG8ECFFGFGGGGGGEGCGGGGC6CEECEGG>?8CGC>>@<CEEG*<:C+<FGCCGFF7CCEDGGGGGGGGGGGGCFGG?7?GFGGGGGGDGFCGFG)>DG3<CDF47<C:7DECBG:>E*))7@G>357?**19?5(41
@M06045:235:000000000-JCY5N:1:1101:24641:5008 1:N:0:TACAGC
GAGATAACTCCTACGGGAGGCAGCAGTGGGGAATTTTGGACAATGGGCGCAAGCCTGATCCAGCCATTCCGCGTGCAGGATGAAGGCCCTCGGGTTGTAAACTGCTTTTGTACGGAACGAAAAGGCTTTCTCTAATACAGAGAGCTCATGACGGTACCGTAAGAATAAGCACCGGCTAACTACGTGCCAGCAGCCGCGGTAATACGTAGGGTGCAAGCGTTAATCGGAATTACTGGGCGTAAAGCGTGCGCAGGCGGTTTTGTAAGACAGGTGTGAAATCCCCGGGCTTAACCTGGGAACT
+
CCCCCGGFFGGGGGGGGEGGGGGGGGGGGGGEGGGFGGGFGGGGGGGGGGGDEGGFC8FFFGFGFGFGFGFECCFGGGFEFEFGGGFDFFFGGGACFGGGGAFFGGGGGG@FGGGFCDGGGGGGGGGGGGDFGGGGGCFGGGGFGGGGFFDGGEGGCFGGGGGGGGGGGGGDGGGGFGFFGGGCGGGFCFFGGGGGGG84BCFDFGGGGEG9EGCGCGEC*8EFGFGGCFFEEG76@CEEDGGFDE7DC5C<DGGGG=3C3=C::CFGFFGFFCBFFGFFFCF>:@DDF4FFF4>5()5?,
@M06045:235:000000000-JCY5N:1:1101:11790:5024 1:N:0:TACAGC
GAGATAACTCCTACGGGAGGCAGCAGTGGGGAATATTGCACAATGGGCGAAAGCCTGATGCAGCAACGCCGCGTGAGCGATGAAGGCCTTCGGGTCGAAAAGCTCTGTCCTCAAGGAAGATAATGACGGTACTTGAGGAGGAAGCCCCGGCTAACTACGTGCCAGCAGCCGCGGTAATACGTAGGGGGCTAGCGTTATCCGGATTTACTGGGCGTAAAGGGTGCGTAGGTGGTTTCTTAAGTCAGGAGTGAAAGGCTACGGCTTAACCGTAGTAAGCTCTTGAAACTGGGAAACTTGAGTG
+
CCCCCGGGGGGGGGGGGGGGGGGGGGGGGGGGGGGGGGGGGGGGGGGGGGGGGGGGGGGGGGGGGGGGGGGGGGGGGGGGGGGGGGGGGGGGGGGGGGGGGGGGGGGGGGGGGGGGGGGGGGGGGGGGGGGGGGGGGGGGGGGGGGGGGGGGGGGGGGGGGGGGGGGGGGGGGGGGGGGGGGGGGGGGGGGGGGGGGGGGGDCG>CGGGFGGGGGGDFGGGGDCEEGGGGCGEDGGGGFGGCFGGGGGFGGGCFFGDGGGGGGGFFGGDCFB>F4FFDFFFGFFFFGFFF>FFFFFFFFA2
@M06045:235:000000000-JCY5N:1:1101:12490:5041 1:N:0:TACAGC
GAGATAACTCCTACGGGAGGCAGCAGTGGGGAATTGTTCGCAATGGGCGCAAGCCTGACGACGCAACGCCGCGTGGAGGATGAAGACCTTCGGGTCGTAAACTCCTTTCGATCGAGACGAATTCCTGCCGGGTGAACAATCCGGGAGGTTGACGGTACCGAGAGAAGAAGCCCCGGCTAACTCCGTGCCGGCAGCCGCGGTAATACGGGGGGGGCAAGCGCGGTTCGGAATTACTGGGCGTATAGGGCGCGTAGGCGGCCAACTAAGTCGGACGTGAAATCCCCCGGCCTAACCGGGGAAC
+
CCCCC@F9CEFCCGEG7,@:@C@FE@FFGGGDGD<9,CECC6@FCFCFGEG:CFGF@<8BF:FCF:CCFEGGDFBFDGEGCDE?F9,BFF<FCEFE7>,B7??F8EF<D>F<BE@FGGGCFCDADGEC,3FGG+>F<DFFFCFCFFFEFFF,<:*=F:FC71=B:CF?FFF7FE*C:FEFFGGFC@CC8*:?8EC>8*88::?<C:@CE*:/88>*/8*;*28:*AE55*;+32+<6C5=5)**<<77**79)7CD3=DDC*9**2>F755)01.9)596806).7)))00?FFBF0:9((
@M06045:235:000000000-JCY5N:1:1101:5780:5072 1:N:0:TACAGC
GAGATAACTCCTACGGGAGGCAGCAGTAAGGAATATTGGACAATGGTCGCAAGACTGATCCAGCCATGCCGCGTGCAGGATGACGGCCCTATGGGTTGTAAACTGCTTTTGTACGGGAAAAAAAACCTCTACGTGTAGAGGGCTGATGGTACCGTAAGAATAAGGATCGGCTAACTCCGTGCCAGCAGCCGCGGTAATACGGAGGATCCAAGCGTTGTCCGGAATTATTGGGCGTAAAGAGCTCGTAGGCGGTGTGTCGCGTCTGCCGTGAAAACCTGCGGCTTAACCGTGGGCGTGCGGG
+
CCCCCGGGGGGGGGGGGFFGGGGGEFGFGGGGGGGGGGGCGFGGGGGGGGGGGGGGGGGGCGGGGGGGGGGGGGGGGGGGGGFGGGDEFGFGGGGGGGGGGGGGGGGGGGGGCFGGGCGFGGGGGGGCFGGGGFGGGGGGGGGGGGGFGGGGGGGGGGGGGGGGGGGGGDDGGFGFFGGGGGGGGG7:FDECEGGGGGGGGG7CEEGGGGGGGCCGGCFGCGECCGDGGGGGGGEC*/?CGGGGG7DFDFGD7D7:F7C5DE5DGCFGDGFFFFFGFG45B7750=>7B.)5>FF5(>9>(
@M06045:235:000000000-JCY5N:1:1101:15639:5078 1:N:0:TACAGC
GAGATAACTCCTACGGGAGGCAGCAGTGGGGAATTGTTCGCAATGGGCGAAAGCCTGACGACGCAACGCCGCGTGGGGGATGAAGGTCTTCGGATCGTAAACCCCTGTCGAGTGGGACGAATGGCCCGCGATCCAATACATCGTGGGAGTGACGGTACCGCTAAAGGAAGCCACGGCTAACTCTGTGCCAGCAGCCGCGGTAATACAGAGGTGGCGAGCGTTGTTCGGAATTACTGGGCGTAAAGGGCGCGTAGGCGGCCTGCTAAGTCAGACGTGAAATCCCCCGGCTCAACCTGGGAAC
+
CCCCCGGGGGGGGGGGGGGGGGGGGGGGGGGGDGG9FFGGGGGGGGGGGGGGGGGGGGGGGGGGGGGGGGGGGFFGGGGGGGGGGGGGGGGGGGGGGGGFGGGGGGGGGGFGGGGGGGGGGGGGGFGGGGGGGGGGGGFGCFGGGGDFGGGGGGGGGGGEGEGGGGGFFGGGGGGGG>FGGGGFG9CGCFFF6AFFEDGGEGCFGFDGFGGGGFFC585CCEGGEFCGGGFCCFGGGGGGGGGFGG3CE=D)9DCCGEGG<FF*077*:>FF47FC>C6FF4?:DFDEB569F>?@()4((
@M06045:235:000000000-JCY5N:1:1101:25130:5093 1:N:0:TACAGC
GAGATAACTCCTACGGGAGGCAGCAGTGGGGAATATTGCACAATGGGCGAAAGCCTGATGCAGCGACGCCGCGTGGGGGATGACGGCCTTCGGGTTGTAAACCTCTTTTACCACTAACGCAGGCTCCACGTTCTCGTGGGGTTGACGGTAGGTGGGGAATAAGGACCGGCTAACTACGTGCCAGCAGCCGCGGTAATACGTAGGGTCCGAGCGTTGTCCGGAATTATTGGGCGTAAAGCGCGTGTAGGCGGCTGGTCAAGCGTGGGTTGAAATCTCCGGGCCCAACCCGGAAACTGCACTG
+
CCCCCCGGGGGGGGGGGEGGGGGGGGG?EFGGGGDGGFGGGGGGGGGGGGGGCFGGGGFGAAFGGGGGGGDGGGGEGDGEGGGFGGGGGGGGGGGCGGGGGFGGGGGGGADAFGFFF=FCFFFD<EED8FB<DFC>@,@3<@FEFGGGGGD*,?DCGE:BFGGAFGG>FD*<BFFGCFG7EFFGCGFG7CEC>EEEG:A8<E588*;C?8C>C2C8CF<EED=5C:9+3+***:C8/<<**/29C*2:9C359CD70<C6D*99)//7)2:*9*1:6)77B)))))17>)))85FF2=>>?
@M06045:235:000000000-JCY5N:1:1101:13573:5093 1:N:0:TACAGC
GAGATAACTCCTACGGGAGGCAGCAGTGGGGAATATTGCACAATGGGCGGAAGCCTGATGCAGCGACGCCGCGTGAGGGATGACGGCCTTCGGGTTGTAAACCTCTTTCAGCAGGGAAGAAGCGCAAGTGACGGTACCTGCAGAAGAAGCACCGGCTAACTACGTGCCAGCAGCCGCGGTAATACGTAGGGGGCGAGCGTTATCCGGATTTATTGGGCGTAAAGGGCACGCAGGCGGTCGTGTAAGTTTGGGGTTACAGCTCCCGGCTCAACTGGGAGAGCGCCTTGAAGACTGCAGGACT
+
CCCCCGGGGGGFFGGGGGGGGGFGGFFGGGGGGGGFGGGFFGGGGGGGGGGGGGGGGGAFAFFGGGCGGGGGGGGGGGGGGFGFECFGGGGGGGGGGGGGGGGFGGGGGCGGGFGGCFGGEGFGGGGGFGGGGGGGGGGGGGGGGGGGGGFGGGGGGGGGGGGGFGGGGGGGGGGGGGGGGGGGGGFGGGGGGGGGGGGDECFGGGGGGGGG7CGC=FE:ECFGGGGGGGGDGGGGGCGE5CECFG**:CGGGGDGGGGF*<CFDDGDGG*76FFD)95BFGFF>57?FF?F=6@=?F2<(
@M06045:235:000000000-JCY5N:1:1101:10288:5093 1:N:0:TACAGC
GAGATAACTCCTACGGGAGGCAGCAGTGGGGAATATTGCACAATGGGGGAAACCCTGATGCAGCAACGCCGCGTGAGTGATGACGGTCTTCGGATTGTAAAGCTCTGTCTTCAGGGACGATAATGACGGTACCTGAGGAGGAAGCCACGGCTAACTACGTGCCAGCAGCCGCGGTAATACGTAGGTGGCAAGCGTTGTCCGGATTTACTGGGCGTAAAGCGTGCGTAGGTGGTTTGTTAAGTCTGATGTGAAAGCCCCGGGCTCAACCTGGGAATTGCATTGGATACTGGCAGGCTGGAGG
+
CCCCCGGGGGGGGGGGGGGGGGGGGGGGGGGGGGGGGGGGGGGGGGGGEGGGGGGGGGGGGGGGGGGGGGGGGGGGGGGFGGGGGGGGGGGGGDGGGGGEGGGGGGGGGGGGGGGGCGGDGGDGGGGGGGGGGGG?FGFGGECFGFGGGGGGGGGCFEEFFGGGGGGGFFGGGGBECGGGGFFGEGGGGGGGGGGDGGGGCE7BE9EG?EGCFGG>C5FGGGGGGC?:C3AF?FCEGG??EGF>FCGCFGGGGGFCFGDGDEGFGGGGFGCFFF@G?CFF=D??FBFFFFF4BEBF?>(1(
@M06045:235:000000000-JCY5N:1:1101:20096:5114 1:N:0:TACAGC
GAGATAACTCCTACGGGAGGCAGCAGTGGGGAATATTGCACAATGGGGGAAACCCTGATGCAGCAACGCCGCGTGAGTGATGACGGCCTTCGGGTTGTAAAGCTCTGTCTTCAGGGACGATAATGACGGTACCTGAGGAGGAAGCCACGGCTCACTACGTGCCAGCAGCCGCGGTAATACGTAGGTGGCGAGCGTTGTCCGGATTTACTGGGCGTAAAGGGAGCGTAGGCGGATTTTGAAGTGAGATGGGAAATACTCGGGCTTAACCTGAGTGCTGCATTTCAAACTGGAAGTCTAGAGT
+
-CCC@FDDEGGGFGGDGGGGGGEGG-CEAFFG>FGFGGGGEGFDGDFEGDG@FGGGF@FFCFGGGDCFGGCFGBEFFGGCAFFFGGFF>FFF:F<BEB<5EFG9FF9?FGA5EBFC+=F=7FCAF,?F>C<FFG9BFF=BFGFDC<FFEE>F+@,<<BF:FFDEBFGCFGGGGG<FBA,7CCFCFC<CFGEGEE*=C*+2;:88*+<<<@F:88/*/;ECE5C*81;:CGGG/:=6C+:??:<*+3:76:*27?DFCGCDGC<47::>>C45=CF:BF4*/:B?FFF?@44)8?F64=52.
@M06045:235:000000000-JCY5N:1:1101:20793:5139 1:N:0:TACAGC
GAGATAACTCCTACGGGAGGCAGCAGTGGGGAATCTTGCGCTAATGCGGGAAACCGTGACGCAGCGACGCCGCGTGAGGGAAGAAGGCCTTCGGGTTGTAAACCTCTTTCAGGAGGGACGAAGCCACTCGGGTGAATAGCCCAGAGGGTGACGGTACCTCCAGAAGAAGCCCCGGCTAACTACGTGCCAGCAGCCGCGGTAATACGTAGGGGGCAAGCGTTGTCCGGATTTATTGGGCGTAAAGAGCGTGTAGGCGGCTAGATAGGTCCGTTGTGAAAACTCGAGGCTCAACCTCGAGACG
+
CCCCCGGGGGGGGGGGGGGGGGGGGGGGGGGFGGGGGGGGGGGGGGGGGGGGGGGGGGGGGGGGGGGGGGGGDGFFCGGEGGGGGGGGGGGGGGGGGGGGGFFGGGGGGGGGGGGGGGGGGGGGFGGGGGEGFGGGGGGGFGGGGGGGGGGGGGGGEGEFGGGGGGGGDGFFDGGGGEGGGGGGGFFGGGGFFFGGGGGGGGGGGGFFGGGGGGGGGGEEGGGF?CGCEGD?FGGGDFGCEGFGGCGGGGCGGGGDDDGGFCFGGFF79CC?5GFDFG?FFCDFF@D>>FFFF?FB0526(
@M06045:235:000000000-JCY5N:1:1101:9755:5141 1:N:0:TACAGC
GAGATAACTCCTACGGGAGGCAGCAGTGGGGAATATTGGACAATGGGCGCAAGCCTGATCCAGCCATGCCGCGTGGATGATGAAGGCCCTAGGGTTGTAAAGTCCTTTCGGCGGGGAAGATAATGACGGTACCCGCAGAAGAAGCCCCGGCTAACTTCGTGCCAGCAGCCGCGGTAATACGAAGGGGGCTAGCGTTGCTCGGAATCACTGGGCGTAAAGCGCACGTAGGCGGACTCTTAAGTCGGTGGTGAAATCCTGGCGCTCAACTCCAGAACTGCCTTCGATACTGAGAGTCTCGAGT
+
CCCCCGGGGCEGGG7FGGGGGGGGGG<CFGEGGGFGGGCGFFGDGCEGGGGGCFDCF8ECCFFGGFCGGGGGE>FGCFGDFGGGGGEFC,F<=FGFFGGFGGGGFFGDFGGGGGGGFFFEA<F<FFFEGGGGGGG@CC:FEGFGDCCGCFC:BFDFGGGE7CFFGGGFDAGGEGEDEGGGGGGG5EGGG5EGGGEEE:+<CGGDG9CFGGFGGEGEGC9:C5EEG*A5CFGG5**;+:C9E:CCG759*/77F7:+:9C*):/95DGFGGGFFGFFFGFFF=:FF>DFF??FF:?*)0,4,
@M06045:235:000000000-JCY5N:1:1101:22812:5145 1:N:0:TACAGC
GAGATAACTCCTACGGGAGGCAGCAGTTAGGAATTTTGGGCAATGGGCGCAAGCCTGACCCAGCAACGCCGCGTGGGTGACGAAGGCCTTCGGGTTGTAAAGCCCTTTTCTCAGGGAAGATGATGACGGTACCTGAGGAAGAAGCACCGGCTAACTACGTGCCAGCAGCCGCGGTAATACGTAGGGTGCAAGCGTTGCCCGGATTTATTGGGCGTAAAGGGCGCGTAGGCGGCTCTGCACGTTCGTTGTGAAATCGCCCGGCTCAACTGGGCGGGGTCAGCGGATACGGCAGAGCTTGAGG
+
CCCCCGGGGGGGGGGGGGGGGFGGGGGGGGGGGGGGGGGGGGGGGGGGGGGGGGGGGGGGGGGGGGGGGGGGGGGGGGGGGGGGGGGGGGGGGGGGGGGGGGGFGGGGGGGGGGGGGGGGGGGGGGGGGGFGGGGGGGGGGGGGGGGGGGGGGGGGFGGGGGGGGGGGGGGGGGGGGGGGGGGGGFEEFGGGGGGGCCFEGGEG*C@9EGGGGG:2:EFGGGGGGEEGEGGGECC?FG767DCFGCGGGGDGFC7C3CDDGG376CF76FG>DGEC5C@FFGE:.<FFFDE3)>:=>?07(
@M06045:235:000000000-JCY5N:1:1101:8314:5145 1:N:0:TACAGC
GAGATAACTCCTACGGGAGGCAGCAGTGGGGAATATTGGACAATGGGCGCAAGCCTGATCCAGCCATGCCGCGTGAGTGATGAAGGCCCTAGGGTTGTAAAGCTCTTTTGTGCGGGAAGATAATGACGGTACCGCAAGAATAAGCCCCGGCTAACTTCGTGCCAGCAGCCGCGGTAATACGAAGGGGGCTAGCGTTGTTCGGAATCACTGGGCGTAAAGGGCGCGTAGGCGGCTTTGTAAGTCGGGGGTGAAAGCCTGTGGCTCAACCACAGAATTGCCTTCGATACTGCATGGCTTGAGA
+
CCCCCGGGGGGGGGGGGGGGGGGGGGGGGGGGGGGGGGGGGGGGGGGGGGGGGGGGGGGGGGGGGGGGGGGGGGGGGGGGGGGGGGGGGGGGGGGGGGGGGGGGGGGGGGGGGGGGGGGGGGGGGGGGGGGGGGGGGGGGGGGGGGFGGGGGGGGGGGGGGGGGGGGGGGGGGGGGGGGGGGGGGGGGGGGGGGGGGGGGGGGGGGGGGGGGGGGGDGGGGGGGGGGGGGGGGGCEGGFGGGGGGGGGGGGGFGGGGGGGGF57DFGGGGGFF<FD@DFFFGFFFFGFFFFFFFFFFFFF6
@M06045:235:000000000-JCY5N:1:1101:21380:5150 1:N:0:TACAGC
GAGATAACTCCTACGGGAGGCAGCAGTGGGGAATATTGGACAATGGGCGAAAGCCTGATCCAGCAATGCCGCGTGAGTGATGAAGGCCTTAGGGTTGTAAAGCTCTTTTACCCGGGATGATAATGACAGTACCGGGAGAATAAGCCCCGGCTAACTCCGTGCCAGCAGCCGCGGTAATACGGAGGGGGCTAGCGTTGTTCGGAATTACTGGGCGTAAAGCGCACGTAGGCGGCTTTGTAAGTTAGAGGTGAAAGCCCGGGGCTCAACTCCGGAATTGCCTTTAAGACGGCATCGCTAGAAT
+
CCCCCGGGGGGGGGGGGGGGGGGGGGGGGGGGGGGGGGGGGGGGGGGGGGGGGGGGGGGGGGGGGGGGGGGGGGGBFGGGGGGGGGGGGGFGGGGGGGGDGGGGGGGGGEGGGGGGGGGEFGGGGGGGGGGGGGGGGGGFGGGGGGGGGGGGGGGGGGGGGGGGFGGGGGGGGGGGGGGGGGGGEGGGGGFGGGGGGGGGGGDGGFGGGFGGFGGCEFGGGGGGGGGGGGGGCCE?EFF?FGGDGGGGGGGGGGGGFGGGGGGGGDGFGFGFFGF<?GFFFG?FF4*)).7>?55@?53A)
@M06045:235:000000000-JCY5N:1:1101:15399:5207 1:N:0:TACAGC
GAGATAACTCCTACGGGAGGCAGCAGTGGGGAATATTGCACAATGGGGGAAACCCTGATGCAGCAACGCCGCGTGAGTGATGACGGCCTTCGGGTTGTAAAGCTCTGTCTTCAGGGACGATAATGACGGTACCTGAGGAGGAAGCCACGGCTAACTACGTGCCAGCAGCCGCGGTAATACGTAGGTGGCGAGCGTTGTCCGGATTTACTGGGCGTAAAGGGAGCGTAGGCGGATTTTTAAGTGAGATGTGAAATACTCGGGCTTAACCTGAGTGCTGCATTTCAAACTGGAAGTCTAGAGT
+
CCCCCGGGGGGGGGGGGGGGGGGGGGGGGGGGGGGGGGGGGGGGGGGGGGGGGGGGGGGGGGGGGGGGGGGGGGGGGGGGGGGGGGGGGGGGGGGGGGGGGGGGGGGGGGGGGGGGGGGGGGGGGGGGGGGGGGGGGGGGGGGGGGGGGGGGGGGGGGGGGGGGGGGGGGGGGGGGGGGGGFFGDFGGGGGGGGGGGGGGGGCEDGGGGGGGGGEGGGGGGGGEGGGGGGGG=CEFGGGFGGGFGCFFGFFFFFGGGFG<DGGGGGGGGGCF=*9C49@FFGFBFFDFFFFFFFF4AFF<9
@M06045:235:000000000-JCY5N:1:1101:16867:5220 1:N:0:TACAGC
GAGATAACTCCTACGGGAGGCAGCAGTGGGGAATTTTGGACAATGGGGGCAACCCTGATCCAGCCATGCCGCGTGCGGGAAGAAGGCCTTCGGGTTGTAAACCGCTTTTGGTCGGGAAGAAAAGGCCACTCTTAATACGGGTGGTTCTTGACGGTACTGACAGAATAAGCACCGGCTAACTACGTGCCAGCAGCCGCGGTAATACGTAGGGTGCGAGCGTTAATCGGAATTACTGGGCGTAAAGCGTGCGCAGGCGGTTCGTTGTGTCCGATGTGAAAGCCCCGAGCGCAACTTGGGAATG
+
CACCCGFDEFFGGGEGEGGGGGGGGGEEFGGDEFFFFGG<CDCGAEEGGGCFGFCGF@F<ECGGGGCGCFGGEGFFGEEGDGGFGGGFFFGD+CECGGGGGGGEE:BCEGGFEFGGGGGG<FFDCFGGG8DDDGGFGGGGDCCEEGGFFGGGGGGFECGGGFGDCFFCGCFGGDGEGGGGGGGGGCGGGFGGGGGGGGGE*8@EACEGGDGGGGG?E5?2CG5AEFG5E*<?CD?<EEGE5DF>CE995:9<DDG5C:D<DGFGDDGFFGGB5<FF7CB5)*..).7)).5764@F07(82
@M06045:235:000000000-JCY5N:1:1101:13771:5235 1:N:0:TACAGC
GAGATAACTCCTACGGGAGGCAGCAGTGGGGAATATTGCACAATGGGCGAAAGCCTGATGCAGCGACGCCGCGTGAGGGATGACGGCCTTCGGGTTGTAAACCTCTTTCAGCAGGGACGAAGCGTAAGTGACGGTACCTGCAGAAGAAGCGCCGGCCAACTACGTGCCAGCAGCCGCGGTAAGACGTAGGGCGCGAGCGTTGTCCGGAGTTATTGGGCGTAAAGGGCTCGTAGGCGGTTTGTCGCGTCGGGAGTGAAATCCACTGGCTTAACTGGTGGCTTGCTTTCGATACGGGAAGACC
+
CCCCCGGGGGGGGGGGGGGGGGGGGGGGGGGGGGGGGFGGGGGGGGGGGGGGGGGGGGGGGGGGGGGGGGGGGGGGGGGGGGGFGGGGGGGGGGGGFGGGGGGGGGGGGGGGGGGGGGGGGFFBBBFGFGGGGGGGCCGGGGGGFFGGGGGGGGGDGGG>FGFE<:FGGGG7FFFEGEGGGGDCFG8C@CECECCEE>CEGGGGGGGG8/*309<EGGGDG5*<CECCCGGEDEGGG:5EGCGD*:)9:=37>9F9>9D*9977*09*>67*9D@*)94>4)5*17*../0.<:>.(),,(
@M06045:235:000000000-JCY5N:1:1101:20322:5237 1:N:0:TACAGC
GAGATAACTCCTACGGGAGGCAGCAGTGAGGAATATTGCACAATGGGCGCAAGCCTGATGCAGCGACGCCGCGTGAGTGAAGAAGGCCTTCGGGTCGTAAAGCTCTTTTCTGCGTGACGAGGAAGGACGGTAGCGCAGGAATAAGTCTCGGCTAACTACGTGCCAGCAGCCGCGGTAAAACGTAGGAGACAAACGTTATCCGGAGTTACTGGGCGTAAAGGGCGTGCAGGTGGTCTGTTAAGTCTGGCGTGAAAGCTCCTGGCTAAACCGGGAGAGGTCGTTGGATACTGGCGGACGAGAG
+
CCCCCFGGGGGGGF@EEFGDGGGEFG<ECE9<FFGFGEFFGG9@DAEFCDGGEGGGF8<E9ECFDGEGGGGEC@FFFGGCGFCFFCCFGF@FGE<7FFFFDEFEFDFFGAFFG@FFG?EGGGGGFCGGEGGFGCFEGEE<FGFFFFGGGFGGGGGGGGGEGGGGGGG:AFCGGGGGGEFG,<:9FECBFFGFCGECCFGG+3:=CE6+:<CC8EG5CEFG?C=CCCEGGG8CC*++;AFGDC<*+<5C**1C*::**09*9CDFGG>CDD7>>GFC><458C@:?B7F4=?F375)(72(,
@M06045:235:000000000-JCY5N:1:1101:16317:5248 1:N:0:TACAGC
GAGATAACTCCTACGGGAGGCAGCAGTAGGGAATCTTCCGCAATGGACGAAAGTCTGACGGAGCAACGCCGCGTGAACGAAGAAGGTTTTCGGATCGTAAAGTTCTGTTGTTAGGGAAGAACAAGTACCGTTCGAATAGGGCGGTACCTTGACGGTACCTATCGAGGAAGCCCCGGCTAACTACGTGCCAGCAGCCGCGGTAATACGTAGGGGGCAAGCGTTGTCCGGAATTATTGGGCGTAAAGCGCGCGTAGGCGGTTTCTTAAGTCTGATGTGAAATCTTGCGGCTCAACCGCAAGCG
+
CCCCCGGGGGGGGGGGGGGGGGGGGGGGGGGGGGGGGGGGGGGGGGGGGGGEGGGGGGGGGGGGGGGGGGGGGGGGGGGGGGGGGGGGGGGGGGGGGGGGGGGFGGGGGGGFFGGGGGGGGGGGGGGFGGGGGGGGGGGGGGDGGGGGGGGGGGGGGGGGGGGGGGGGGGGGGGGGGGGGGGGGGGGGGFFGGGGGGGGGGDCFCCF9+AEEGGGGFGGGECEE<CEG=EECEFFGCGGGGCGFGGGGGGG<DGGGC51C5EFGFCFDFGGFFD6*9C68?FFFF:DD::FFFFFD9B9<1
@M06045:235:000000000-JCY5N:1:1101:15495:5254 1:N:0:TACAGC
GAGATAACTCCTACGGGAGGCAGCAGCGGGGAATATTCCGCAATGGGCGAAAGCCTGACGGAGCGACGCCGCGTGTGGGATGAAGTCTCTCGGGATGTAAACCACTGTCGGAGGGGAAGAGAACGGACGGTACCCTCCAAGAAAGCCCCGGCTAACTACGTGCCAGCAGCCGCGGTAATACGTAGGGTGCGAGCGTTAATCGGAATTACTGGGCGTAAAGCGTGCGCAGGCGGTTCGTTGTGTCCGATGTGAAAGCCCCGAGCTCAACTTGGGAATGGCATTGGAAACTGGCGGGCTGGAG
+
CCCCCGGGGGGGGGGGGGGGGGGGGGGGGGGGGGGGGGGGGGGGGGGGGGGGGGGGGGGGGGGGGGGGGGGGGFGEGGGFFGGGGGGGGGGGGGGGGGGGGGGGGFFGGGGGGGGGGGGGGGGGGGGGGGGGGGGGGGGGGGGGGGGGGGGGGGGGGGGGGFGGGGGGGGGGGGGGGCGGGGGGGGGGGGGGGGGGGGGGGGGGGGGGGGGGGGGGGEGGGGGGGGGGGGGGGGGGGGGGGGGGGGGDGGGGGGFGFFGGGGGGGGFFGGGFFGFFFGFFFFFFF4FFF?FFFFFF9EFFB
@M06045:235:000000000-JCY5N:1:1101:19611:5274 1:N:0:TACAGC
GAGATAACTCCTACGGGAGGCAGCAGTGGGGAATCTTCCGCAATGGGCGCAAGCCTGACGGAGCGACGCCGCGTGTGGGATGAAGTCCTTCGGGATGTAAACCACTGTCGGAGGGGAAGACATCGACGGTACCCTCCAAGAAAGCCCCGGCTAACTACGTGCCAGCAGCCGCGGTAATACGTAGGGGGCTAGCGTTACTCGGATTCACTGGGCGTAAAGCGCGTGTAGGCGGCTGGTCAAGCGTGATGTGAAATCTCCGGGCTCAACCCGGAAACTGCATCGCGAACTGGCCTGGCTAGAG
+
CCCCCFGGGGGGGGGGGGGGGGGGGGGGGGGGGGGGGGGGGGGGGGGGGGGGGGGGGGGGGGGGGGGGGGGGGGGGGGGGGGGGGGGGGGGGGGEGGGGGGFGGGGGGGGGGGGGGGGGGGGGGGGGGGGGGGGGGEGGGGGGFGCFGGGGGGGGGGGGGGGGGGGGGGGGGGGGGGGGGGFFDEGGGGGGGGGGGGGGGGGGGEGCGFCGFGGGGGGGGGDGGGGGGGGE5:CEGGCC?FGGGGG4FC<7CGGF?CGDDDEDGFCFCGGG>EGFGFGB==7>@BDG44?>F?:FFFFFF<
@M06045:235:000000000-JCY5N:1:1101:14483:5275 1:N:0:TACAGC
GAGATAACTCCTACGGGAGGCAGCAGTGGGGAATATTGGACAATGGGCGCAAGCCTGATCCAGCCATGCCGCGTGAGTGATGAAGGCCCTAGGGTTGTAAAGCTCTTTCACCGGAGAAGATAATGACGGTATCCGGAGAAGAAGCCCCGGCTAACTTCGTGCCAGCAGCCGCGGTAATACGAAGGGGGCTAGCGTTGTTCGGAATTACTGGGCGTAAAGCGCACGTAGGCGGACATTTAAGTCAGGGGTGAAATCCCAGAGCTCAACTCTGGAACTGCCTTTGATACTGGGTGTCTTGAGT
+
CCCCCGGGFGGGGGGGGGGGGGGGGCFGGGGGGGGGGGGGGGCFDGFGGGGGGFGGGFGFFGGGGGGGGGFEG@FEFFGGCFDGFCFFG7FFGGGGGGBGGFG9FFGGAAFFGGGGEC?<EFGGGGGGFBDFGFEDGDGFGFG@FFGFFEGGGCFGGGGGBFGCGGGGG>GGE:C@*2@DC:F7*:8FG*BCGGEC88*?;*=EGCF99ECGCE?EGCEGC=CEDGCFGGEEGGGFFG7+C:+:06CCC=CCC7*6CCD4*222>FFCFFGF4CFCFGFF?FFF?FD*94)077;*6?>?)
@M06045:235:000000000-JCY5N:1:1101:24971:5294 1:N:0:TACAGC
GAGATAACTCCTACGGGAGGCAGCAGTAAGGGATCTTGCGACAATGGGCGAAAGCCTGACGCAGCAACGCCGCGTGCGGGAGGACGGCCTTCGGGTTGTAAACCGCTGTTCGGGGGGAAGAGGAAGGACGGTACCCCCGGAAGAAGTCTCGGCTAACTACGTGCCAGCAGCCGCGGTAAAACGTAGGAGGCTAGCGTTATCCGGATTTACTGGGTGTAAAGCGCGTGTAGGCGGTCCTGCAAGTGGTGGGGGAAAGCGCCCGGCCCAACCGGGCGAGGACGTGGGCGTACTGCAGGGCTAG
+
<CCCCGGGGGGGGGGGGFFCGGGGGGGGFCFGFGGGGGGGGGGGGGDF@FGECFFGFGGGGGGGGGGGEGEGGEGGGGGGGGGGGGGGD@FGGGGGGGGDFCFFGGG+BEFGGDGGDGDGGGGGGGGGGGEEGGGGGGGGC>EEDGGG@F@FDGGFG?CGGGFECFGFCEFCEEGGCEGFDDGEGDEE*C**+*0?*;;C?<CGEGEFFGFGGF8;EGGG?FC:*::?:9?+::E*:CC?67<*09CC**))9<7=<E<C7EG:))*1*55>)))97CDFF5))))1).))1**0)(),,(
@M06045:235:000000000-JCY5N:1:1101:9203:5319 1:N:0:TACAGC
GAGATAACTCCTACGGGAGGCAGCAGTAGGGAATATTGGACAATGGGCGCAAGCCTGATCCAGCCATGCCGCGTGAGTGATGAAGGCCTTAGGGTTGTAAATCTCTTTCGGCGGGGAAGATAATGACGGTACCCGCATAAGAAGCCCCGGCTAACTTCGTGCCAGAAGCCGCGGTAATACTAAGTGGGCTAGGGCTGCCCGGAATCAATGGGGGGAAAGCGCACGGAGGCGGATTCGTAAGTCAGGGGTGAAATCCGGGAGCTCAACTCCAGAACGGACTCTGCTACTGGGACGCTTGAGT
+
C@C9CFGGGGGGGGGCGGGGGGGGGGGGGG>DEG9FFF,CFECGCF8FF@FEGFG<F<@@6CFGCF9FEGDCEGF:BFGGFGFGGG?FGG,CFEG@CGF?E,CCEFG<9:7+8CFGEEGF9FEF9<FGD:<<=>>7+@FC9,@A,,*65C*5*@F@@<*6<CFFG,,,,@71:<11:,?C,??C<CCFC+44+4*288**//*8*+0++<6F*:**/*22:E5C**:EE*:*:*:+*30*/2+*+2*9::7C*:*<)*)/9*9<6*0*2*2)**0)7*))):*6*1:96)00))).()(.)
@M06045:235:000000000-JCY5N:1:1101:24782:5333 1:N:0:TACAGC
GAGATAACTCCTACGGGAGGCAGCAGTGGGGAATATTGGACAATGGGCGCAAGCCTGATCCAGCCATGCCGCGTGGATGATGAAGGCCCTAGGGTTGTAAAGTCCTTTCGGCGGGGAAGATAATGACGGTACCCGCAGAAGAAGCCCCGGCTAACTTCGTGCCAGCAGCCGCGGTAATACGAAGGGGGCTAGCGTTGCTCGGAATCACTGGGCGTAAAGCGCACGTAGGCGGCATCTTAAGTCGGGGGTGAAATCCTGGAGCTCAACTCCAGAACTGCCTTCGATACTGGGATGCTCGAGT
+
CCCCCGGGGGGGGGGGGGGGGGGGGGGGGGGGGGGGGGGGGGGGGGGGGGGGGGGFGGGFAFGGGGGGGGGGGGGGFFGGGGGGGGGGGGGGGGGGGGGGGGGGGGGGGEGGGGGGGGGGGGGGGGGGGGGGGFGGFGGGGGGGGCGGGGGGEGGGGGGGGGGGGGGGG>FGDGEGGGGGGGGGGGGGGGGGGGGEGG?EEEEDGGFGGGGGDGGGG5CFGGE*8>*17CEGGGCGGC9?CCFGGGGG*/<GFG*<DFD<DFFFDGGGGGFFFGFG?FFF?=>FF:57BF:4?EFFB:9B)
@M06045:235:000000000-JCY5N:1:1101:15813:5355 1:N:0:TACAGC
GAGATAACTCCTACGGGAGGCAGCAGTGGGGAATATTGCGCAATGGGCGAAAGCCTGACGCAGCGACGCCGCGTGCGGGATGACGGCCTTCGGGTTGTAAACCGCTGTCGGGGGGGACGAAGATCTGACGGTACCCCCAAAGGAAGCACCGGCTAACTCTGTGCCAGCAGCCGCGGTAATACAGAGGGTGCGAGCGTTGTCCGGAATTACTGGGCGTAAAGGGCGCGTAGGCGGTTCGGTAAGTAGGGGGTGAAATTCCACGGCTCAACCGTGGACCTGCCTTCTAGACTGTCGGACTTGA
+
CCCCCGGGGGGGGGGGGGGGGGGGGGFFGGGGGGGGGGGGGGGGGGGGGFGGGGGGGGGGGGGGGGGGGGGGGFCGGGGGGGGGGGGGGGGGGGGGGGGGGGGGGGDCGFGGGGGGEEGDGGGGGGGGGGGEGGGGGDGGGGGGGGGGGFGCGG*:<7CG7FEF:FFGC@ECGGGGEEGGGGGGGFGGGEGGGGGG88EEGFGGGGGGGGGGGEFC?*C8EGGDGGEE5CCGGGEGGGG5=*<??FDGEG<<3CDGFCC7CE3>DGGGGGGB@<>7>G@FFD=@F4>9BF?6@@@3;E<A)
@M06045:235:000000000-JCY5N:1:1101:18569:5364 1:N:0:TACAGC
GAGATAACTCCTACGGGAGGCAGCAGTGGGGAATATTGGACAATGGGCGAAAGCCTGATCCAGCCATGCCGCGTGAGTGATGAAGGCCCTAGGGTTGTAAAGCTCTTTCACCGGTGAAGATAATGACGGTAACCGGAGAAGAAGCCCCGGCTAACTTCGTGCCAGCAGCCGCGGTAATACGAAGGGGGCTAGCGTTGTTCGGAATTACTGGGCGTAAAGCGCACGTAGGCGGATTGGTCAGTTAGGGGTGAAATCCCGGGGCTCAACCCCGGAACTGCCTTTAATACTGCCAATCTAGAGT
+
CCCCCGGGGGGGGGGGGGGGGGGGGGGGGGGGGGGGGGGGGGGGGGGGGGGGGGGGGGGGGGGGGGGGGGGGGFGGGGGGGGGGGGGGGGGGGGGGGGGGGGGFGGGGGGGGGGGGGGGGGGGGGGGGGGGGGGGGGGGGGGGGGGGGGGGGGGGGGGGGGGGGGGGGGGGGGGGGGGGGGGFGGGGGGGGGGGGGGGGGGGGGGGGGGGGGGGGGGGGGGGGCEGFGGGDGGGGGGGGGGGGGGGGGGGGFFGFFGGGGGGDGGFGGGGGFBGFCFGFFFGFFFFGFFFFFFFF69F28.
@M06045:235:000000000-JCY5N:1:1101:9539:5373 1:N:0:TACAGC
GAGATAACTCCTACGGGAGGCAGCAGCAAGGAATCTTCCGCAATGGGCGAAAGCCTGACGGAGCAACGCCGCGTGTGGGATGACGCCTTTCGGGGTGTAAACCACTTTTCTCAGGGAAGAAGCACTGACGGTACCTGAGGAAGAAGGACCGGCTAACTACGTGCCAGCAGCCGCGGTAATACGTAGGGTCCGAGCGTTGTCCGGAGTTACTGGGCGTAAAGCGCGCGCAGGCGGCGGTGTAAGCATGGCGTGAAAGCCCCTGGCTTAACCAGGGAGGGTCGTCGTGGACTGCACCGCTTGA
+
CCCCCGGGGGGGGGGGGGGGGGGGGGGGGGGGGGGGGGGGGGGGGGGGGGGGGGGGGGGGGGGGGGGGGGGGGGGGGGGGGGGGGGGGGGGGGGGGGGGGGGGGGGGGGGGGGGGGGGGGGGGGGGGGGGGGGGGGGGGGGGGGGGGGGGGGGGGGGGGGGGGGGGGGGGGGGGGGGGGGGGGGGGGGFGGGGGGGGGEGGGGGGGGGGGGGGGGGEGGEGGGGGGGGGGGGCEGGGGGGGGGGGGGGGGGGDGFGFFDGGGGGFGGGGGGFFG3DECDFFDFBFFG>FFFFB?F@9E??(
@M06045:235:000000000-JCY5N:1:1101:23563:5395 1:N:0:TACAGC
GAGATAACTCCTACGGGAGGCAGCAGCAAGGAATCTTCCGCAATGGGCGAAAGCCTGACGGAGCAACGCCGCGTGTGGGATGACGCCTTTCGGGGTGTAAACCACTTTTCTCAGGGAAGAAGCACTGACGGTACCTGAGGAAGAAGGACCGGCTAACTACGTGCCAGCAGCCGCGGGAATACGTAGGGTCCGAGCGTTGTCCGGAGTTACTGGGCGTAAAGCGCGCGCAGGCGGCGGTGTAAGCATGGCGTGAAAGCTCCTGGCTTAACCAGGGAGGGGCGGCGTGGACTGCACCGCTTGG
+
CCCCCGGGFGGGGGGGGCCGGCCEGGGGGGGGGGGGGGGGF@BFGGGGGGGGG@FG8FGGGGGEFCCCFGEGG:FBFGGFGGGGEGFCGGGGGGGGGECGGDGFFG9FGFGDGFGGGGEDDCD,=FDFFGGCDGGGFGGGG8CFDGFC<CCDFGGGGGGGEGGGG9DFFF>>FGGG*1<2<CGGFGEC:CFGGGGGCEEGGCCGAE:*3<9@GF588888CECCC5?=5885CC*:E:CGCDF4:::7*:DD3*:<*+99DFG4*/*?DG4@FG3>BC))8)0.78C56?>47455>F?6(
@M06045:235:000000000-JCY5N:1:1101:23290:5396 1:N:0:TACAGC
GAGATAACTCCTACGGGAGGCAGCAGTAGGGAATCTTCCGCAATGGACGAAAGTCTGACGGAGCAACGCCGCGTGAGCGATGAAGGTCTTCGGATCGTAAAGCTCTGTTGTTAGGGAAGAACAAGTGCGAGAGTAACTGCTCGCACCTTGACGGTACCTAACCAGAAAGCCACGGCTAACTACGTGCCAGCAGCCGCGGTAATACGTAGGTGGCAAGCGTTGTCCGGAATTATTGGGCGTAAAGGGCTCGCAGGCGGTCTTCTAAGTCTGATGTGAAATCTTGCGGCTTAACCGTAAGCGG
+
CCCCCGFGFGGGFGCEF;FE>@CGEF@EEFG-CEEFGGEGGGGG<8E<FFG77,,C<EEGDGGGGFGCFGGGGCF8FFF7AFFGGG=,CFFDBC=FFGECG<?9FEFFGGGGCGCBGGGGG8FFG9?,@FGGGDC,<EAEFDE7>CCGDFFGF7CFC=CCF:,@FFFGFC@FEF:E:*>:FG:*<:6<CCE8EBCGEGG818;;FCF+3BFFGG*+=BEGGGGC+AGE5=?C+0<EFCEC5C52+1*0*:/95C3CDCD*:C***227FFGFF***6>=***8F3@DEEFF*1))8-5)(4
@M06045:235:000000000-JCY5N:1:1101:19170:5399 1:N:0:TACAGC
GAGATAACTCCTACGGGAGGCAGCAGTGGGGAATATTGGACAATGGGCGAAAGCCTGATCCAGCCATGCCGCGTGTGTGAAGAAGGCCTTCGGGTTGTAAAGCACTTTTGTACGGGAAGAAAAGCCCTGGGTTAATACCCCGGGGTCATGACGGTACCGTAAGAATAAGCACCGGCTAACTTCGTGCCAGCAGCCGCGGTAATACGAAGGGTGCAAGCGTTACTCGGAATTACTGGGCGTAAAGCGTGCGTAGGTGGTCTGTCAAGTCCGATGTGAAAGCCCTGGGCTCAACCTGTGAACT
+
CCCCCGGGGGGGGGGGGGGGGGGGGGGGGGGGGGGGGGGGGGGGGGGGGGGGGGGGGGGGGGGGGGGGGGGGGGEGGGGGGGGGGGGGGGGGGGGGGGGGGGGGGGGGGGGGGFGGGGGGGGGGGGGGGGGGGGGGGGGGGGGGGGGGGGGGGGGGGGGCGDGGGGGGGGGGGGGGGGGGGGGGCBEFEGGGGGGGGGGGGGGGGGGFEDGGGGGGGGGGGG=9FEEEGGGGGGGGGGGGGGGGGD7CEGGGGGGGGGGFGGGFFF>*:C3@FC=FFGF?;C?>FFF>@67?@@F*84546
@M06045:235:000000000-JCY5N:1:1101:12157:5401 1:N:0:TACAGC
GAGATAACTCCTACGGGAGGCAGCAGTGGGGAATATTGGACAATGGGCGGAAGCCTGATCCAGCAACGCCGCGTGAGGGATGACGGCCTTCGGGTTGTAAACCTCTTTCAGTACCGACGAAGCGCAAGTGACGGTAGGTACAGAAGAAGCACCGGCCAACTACGTGCCAGCAGCCGCGGTAATACGTAGGGTGCGAGCGTTGTCCGGAATTATTGGGCGTAAAGGGCTCGTAGGCGGTTTGTCGCGTCGGGAGTGAAATCCACTGGCTTAACTGGTGGCTTGCTTTCGATACGGGCAGACT
+
CCCCCGGGGGGGGGGGGGGGGGGGGGGGGGGGGGGGGGGGGGGGGGGGGGGGGGGGGGGGGGGGGGGGGGGGGGGGGGGGGGGGGGGGGGGGGGGGGGGGGGGGGGGGGGGGGGGGGGGGEGGGGGGGGGGGGGEGGGGGGGGGGGGGGGGGGGGGGGGGGGGGGGGGGGGGGGGGGGGEEGGGGGCFGGGBEGGGGGGGGGGFCEG>C5C7FGFFGGGGGEGGGGGDAEE=CEFEGEGEEFFGGGGDEGGCG7CCCFCFCFFGGGGDCGGF@7?CFCFFFGFFFFC>5@)5)>5>9@?F)
@M06045:235:000000000-JCY5N:1:1101:17047:5448 1:N:0:TACAGC
GAGATAACTCCTACGGGAGGCAGCAGCAAGGAATTTTCCGCAATGGGCGCAAGCCTGACGGAGCAACGCCGCGTGCGGGAGGACGCCTTTCGGGGTGTAAACCGCTGTTCGTGGGGACGAAGCACTGACGGTACCCACGGAGGAAGGCCCGGCTAACTACGTGCCAGCAGCCGCGGTAATACGTAGGGGCCGAGCGTTGTCCGGAGTTACTGGGCGTAAAGCGCACGTAGGCGGACCATTAAGTCAGGGGTGAAATCCCGGAGCCCAACTCCGTAACTGCCTTTGATCCTGGTGGTCTAGA
+
CBCCCFFGGGGGGGGGGGGGGGGGGGGGGGGGGGGGGFGGGGGGGGGGGGGGCGGGGGGGGGGGGGGGGGGGGGGGGGGGGGG?FEG8FGGGGGEGGGGGGGGEGGDEFFFCFGGEGGGGDFGGGGGGGGGCGG9CFGGGGEFGGGDGCEEGG7FGGGFGECFFFFFEFCDGGGGD>EGCEGGCFGGECEGGEEGGGEGGFCEECE*A:9@FG>8E:88@9E5C5EE;CGC?:EE=*2?FGFC>9:FDFGGG7=F+0+9CDCD3*1795CG?@*)9@>???=8*99>*9BB)9))),06<)
@M06045:235:000000000-JCY5N:1:1101:19629:5448 1:N:0:TACAGC
GAGATAACTCCTACGGGAGGCAGCAGTGGGGAATATTGCACAATGGGCGCAAGCCTGATGCAGCGACGCCGCGTGAGGGATGAAGGCCTTCGGGTTGTAAACCTCTTTCAGCAGGGAAGAAGCGCAAGTGACGGTACCTGCAGAAGAAGCGCCGGCTAACTACGTGCCAGCAGCCGCGGTAATACGTAGGGCGCAAGCGTTGTCCGGAATTATTGGGCGTAAAGAGCTCGTAGGCGGTTGGTCGCGTCTGGTGTGAAAACTCGAGGCTCAACCTCGAGCTTGCATCGGGTACGGGCAGACT
+
CCCCCGGGGGGGGGGGGGGGGGGGGGGGGGGGGGGGGGGGGGGGGGGGGGGGGGGGGGGGGGGGGGGGGGGGGGGGGGGGGGGGGGGGGGGGGGGGGGGGGGGGGGGGGGGFGGGGGGGGGGGGGGGGGGGGGGGGGGGGGGGGGGGGGGGGGGGGGGGGGGGGGGGGGGGGGGGGGGGGGGGGGGGGGGGGGGGGGGGG>*AFGGGEE>FEGGGGGGGEGGGG+7@EGGGCFGGED:E*/9?DCG7DCGG*019CF?FF*<<C575CFCDFFFFGFDB>?FFFFFD>>F36DE@E>>8B)
@M06045:235:000000000-JCY5N:1:1101:16876:5454 1:N:0:TACAGC
GAGATAACTCCTACGGGAGGCAGCAGCAAGGAATCTTCCGCAATGGGCGACAGCCTGACGGAGCAACGCCGCGTGTGGGATGACGCCTTTCGGGGTGTAAACCACTTTTCTCGGGGAAGAAGCACTGACGGTACCTGAGGAAGAAGGACCGGCTAACTACGTGCCAGCAGCCGCGGTAATACGTAGGGTCCGAGCGTTGTCCGGAGTTACTGGGCGTAAAGCGCGCGCAGGCGGCGGTGTAAGCATGGCGTGAAAGCCCCTGGCTTAACCAGGGAGGGTCGTCGTGGACTGCACCGCTTGG
+
CCCCCGGGGGGGGGGGGGGGGGGGGGGGGGGGGGGGGGGGGGGGGGGGGGGGGGGGGGGGGGGGGGGGGGGGGGGGGGGGGGGGGGGGGGGGGGGGGGGGGGGGGGGGGGDGGGGGGGGGGGGGGGCFDGGGGGGGGGGGGGGGGGGGGGGGGGGGGGGFGGGGGFGFGFGGGGGGFEEGGGG9CFGGGGGGEEEG8EGGFDGGGGEGGFGG6FGECCCC??EDGGGEGGCE?EEG58CGGGGGGGGFGEDD<FFGCCGGC:9FF57CF79FFG@GEG:FDGFFFFD>F4)06)<5;@?B1
@M06045:235:000000000-JCY5N:1:1101:9971:5455 1:N:0:TACAGC
GAGATAACTCCTACGGGAGGCAGCAGTGGGGAATATTGGACAATGGGCGCAAGCCTGATCCAGCCATGCCGCGTGAGTGATGAAGGCCCTAGGGTTGTAAAGCTCTTTTGTGCGGGAAGATAATGACGGTACCGCAAGAATAAGCCCCGGCTAACTTAGTGCCAGCAGCCGCGGTAATACGAAGGGGGCTAGCGTTGCCCGGAATCACTGGGCGTAAAGGGTGCGTAGGCGGGTCTTTAAGTCAGGGGTGAAATCCTGGAGCTCAACTCCAGAACTGCCTTTGATACTGAAGATCTTGAGT
+
@BCCCGG@FGCGGGGGFGEFFGDG9FDFGGGGGGGFAFEFDEFGGGGG:CFECFFGGGGGGGGFFGFGGFEGGGGGGFFEGFGGGGGGGGGGGGFGD:EFGGGCF9CEFGGGGEGGGGGGEF9FFCEGGEGDGDFGDGG?FFGFFGGGGGGGGFGFGGGC9FFGGGGGGGGGGF:F@CGFG<<BCCCGEGGGGGEE@E++45=CGG+:::888?8CGFCGGG=CEC=EGEE=EGGG9FGGGFGG+:*9:*19:CF?DF4*7CC4*09:><FFF*)2/68*67=FF=C**09*0*/82*.).
@M06045:235:000000000-JCY5N:1:1101:25852:5475 1:N:0:TACAGC
GAGATAACTCCTACGGGAGGCAGCAGTGGGGAATATTGCACAATGGGCGAAAGCCTGATGCAGCGACGCCGCGTGAGGGATGACGGCCTTCGGGTTGTAAACCTCTTTCAGCAGGGACGAAGCGAAAGTGACGGTACCTGCAGAAGAAGCACCGGCCAACTACGTGCCAGCAGCCGCGGTAATACGTAGGGTGCAAGCGTTGTCCGGAATTATTGGGCGTAAAGAGCTCGTAGGCGGCTTGTCACGTCGGCTGTGAAAACCTGGGGCTCAACCCCGGGCCTGCAGCCGATACGGGCAAGCC
+
CCCCCFGGGGGFGGGGGGGGGGGGGGFFGGGGEGGGGGGGGGGGGGGGGGGGEFGFGGGGGGGGGGGGGGEGGGGGGGGGFGFGGDGGGCGFGGGGGGAFGGGFGGGGEADGGGGDFFEGDGGGGGGGEFCGGGGCCCFGFEBAFAFGGGGGGGGE:FFGGCFGCEDEGGGGG@<7FFEFGGG?CFGC:EDECCCCCGEE5CGCGGGGGGGCF?EC*8EGGG@EFGGGFGEEGEGD=:CGE4CFGE75EEG*7FG?7709D?*>*7CCFGGF><BD@)<B>C@5/49>75)<F:B>253?(
@M06045:235:000000000-JCY5N:1:1101:10631:5513 1:N:0:TACAGC
GAGATAACTCCTACGGGAGGCAGCAGTGGGGAATATTGCACAATGGGCGCAAGCCTGATGCAGCGACGCCGCGTGGGGGATGACGGCCTTCGGGTTGTAAACCTCTTTCAGCACGGAAGAAGCCGCAAGGTGACGGTACGTGCAGAAGAAGCGCCGGCTAACTACGTGCCAGCAGCCGCGGTAATACGTAGGGCGCAAGCGTTATCCGGAATTATTGGGCGTAAAGAGCTCGTAGGCGGTTTGTCGCGTCTGCCGTGAAAGTCCGGGGCTCAACTCCGGATCTGCGGTGGGTACGGGCAGA
+
CCCCCGGGGGGGGGGGGGGGGGGGGGGGGGGGGGGGGGGGGGGGGGGGGGGGGGGGGGGGGGGGGGGGGGGGGGGGGGGGGGGGGGGGGGGGGGGGGGGGGGGGGGGGGGGGGGGGGGGGGGGGG7FGGGGGGGGGGGCEGGGGGGGGGGGGGGGGGGGGGGGGGGGGGGGGGGGGGGGGGECEFGGGEGGGGGGGGGGGGGGGGFGGGGGGGGGGGGGGGGGDFGFGGFGGGGG5CEGCE3=FFC55C=37>FGCCCGGGF7CDGGG:57=@CFFFCD3396BF>C)7>>BFFBF;39?(
@M06045:235:000000000-JCY5N:1:1101:18371:5513 1:N:0:TACAGC
GAGATAACTCCTACGGGAGGCAGCAGTTAGGAATCTTCCACAATGGGCGAAAGCCTGATGGAGCGACACCGCGTGAAGGATGAAGGCCCTAGGGTCGTAAACTTCTAAAAGAGGGACGATAATGACGGTACCTCTTGAGAAGCACCGGCTAACTCCGTGCCAGCAGCCGCGGTAATACGGAGGGTGCAAGCGTTATCCGGAATCACTGGGCGTAAAGGGCGCGTAGGTGGTCTGTTAAGTCTGGCGTTAAAGCCTGGGGCTCAACCCCAGATCAGCGTTGGATACTGGCAGGCTAGACGGG
+
CCCCCGGGGGGGGGGGGGGGGGGGGGGGGGGGGGGGGGGGGGGGGGGGGGGGGGGGGGGGGGGGGGGGGGGGG:FGGGGGGGGGGGGGGGGGGGGGGGGGGGGGGGGGFGFGGGGGGGGGGGGGGGGGGGGGGGGGGGGGGGGGGGGGGGGGGGGGGGGGGGGGGGGGGGGGGEFGGGGGGGGGGGGCFGGGGGGGGGGGGGGGGGGGGGFEGCEFGGGGEGGGGGGGGGGGGGGGGFFGGGGGGGDDEFGGFCFGGGDGGGGGGCCDD*7/66=DBDFFFG?FFFGF@FEFDF@@7*3:(
@M06045:235:000000000-JCY5N:1:1101:13132:5548 1:N:0:TACAGC
GAGATAACTCCTACGGGAGGCAGCAGTGGGGAATCTTGCACAATGGGGGAAACCCTGATGCAGCGACGCCGCGTGAGCGATGAAGCCCTTCGGGGTGTAAAGCTCTTTCGGCAGGGACGATAATGACGGTACCTGAAGAAGAAGCTGCGGCTAACTACGTGCCAGCAGCCGCGGTAATACGTAGGCAGCGAGCGTTGTTCGGAGTTACTGGGCGTAAAGCGCGTGTAGGCGGCTGGTCAAGCGTGATGTGAAATCTCCGGGCTCAACCCGGAAACTGCACCGCGAACTGGCCTGGCGAGAG
+
CCCCCGGGGGGGGGGGGGGGGGGGGGGGGGGGGGGGGGGGGGGGGGGGDGGGGGGGGGGGGGGGGGGGGGGGGGGGGGGGGGGFGGGGGGGGGGGGGGGGGGGGGGGGGGGGGGGGGGGGGGGGGGGGGBFGGGGGGGGGGGGGGGGGGGGGGGGGGGGGGGGGGGGGGGGGGGGGGGGGGGGGGGGGGGGGGGGGGGGGGGGGGGGGGGGGGGGGGGFCGGGGGGGGGGGGGGGGEG9CGGEGGGCFGGF77CGFGFDDGG<CDFFGGGGFFGFGFGF4)9BFE@CFFFFFFF35()424
@M06045:235:000000000-JCY5N:1:1101:12765:5549 1:N:0:TACAGC
GAGATAACTCCTACGGGAGGCAGCAGTAGGGAATATTGGTCAATGGATGCAAGTCTGAACCAGCCATGCCGCGTGAGTGATGAAGGCCCTAGGGTTGTAAAGCTCTTTTGTGCGGGAAGATAATGACGGTACCGCAAGAATAAGCCCCGGCTAACTTCGTGCCAGCAGCCGCGGTAATACGAAGGGGGCTAGCGTTGTTCGGAATTACTGGGCGTAAAGCGCACGGAGGCGGATATTTAAGTCAGGGGTGAAATCTCAGAGCTCAACTCTGGAACTGCCTTTGATACTGGGTATCTCGAGT
+
CCCCCFGGGGGFCFGBEG@FGBCGDDFEE<FDGG@@@CFGE6CEFCFCFGFGDECFFDDGFFGGGFFGGF@FG@FCE,<@<F@E@FFGF7,CFFGFGGGGFGE<EF<F<CFGC:=F>=FGAF9EFFGDEGGC9FCGDEFCCFFGABFCCEC:F@GEAF7>FDCGFCFGGFFGGEG>7F@FD*:>FC7FGC:EGEGCGG8FGGEEGFGDCEFCCGEEG*AFGEG5C**?EEEE**/2+2+<7:FFGGGGGCC6:D7+0:7:DFFFG=CCGDFFFGFGF4FFFCB*9478@FFFFFF*)041)
@M06045:235:000000000-JCY5N:1:1101:20777:5552 1:N:0:TACAGC
GAGATAACTCCTACGGGAGGCAGCAGTGGGGAATATTGCACAATGGGCGCAAGCCTGATGCAGCGACGCCGCGTGAGGGATGACGGCCTTCGGGTTGTAAACCTCTTTCAGTAGGGAAGAAGCGAAAGTGACGGTACCTGCAGAAGAAGCGCCGGCTAACTACGTGCCAGCAGCCGCGGTAATACGTAGGGTGCGAGCGTTGTCCGGAATTATTGGGCGTAAAGAGCTTGTAGGCGGTTTGTCGCGTCTGCCGTGAAAATTCGAGGCTCAACCTCGAACTTGCGGTGGGTACGGGCAGACT
+
CCCCCFGGGGFGGGGGGCEGGEGGFGCFGGGGGGFGGGGGFGGGGGGGEGGGGGGGGCFGGGGGECGGGGGGGGG=FGGCFGGGGGGFDFGFGGGGGGGGGGGGGFGFEFCFFGGE=3CFGGGE@CCF>FEFC>FFGGFGGGGG<FFGGFGFG@CGCEGGFFGGFGFFGGGGGGCF*<CFCGGFFGGGGGDCGGGEDGG5?EGG?CG;CFGGGGFGGGGE888CCEGGEFGDGGGGGE5CEG<DFC)9*:DGGGGF5C7?FGGGGGG:GGGFF>@GEFFFFGFEEFGF)79@EDBB6EF:3
@M06045:235:000000000-JCY5N:1:1101:18113:5595 1:N:0:TACAGC
GAGATAACTCCTACGGGAGGCAGCAGTGGGGAATATTGCGCAATGGGCGAAAGCCTGACGCAGCGACGCCGCGTGAGGGATGAAGGCCTTCGGGTTGTAAACCTCTTTCAGCAGGGACGAAGCGCAAGTGACGGTACCTGCAGAAGAAGCGCCGGCTAACTACGTGCCAGCAGCCGCGGTAACACGTAGGGCGCAAGCGTTGTCCGGAATTATTGGGCGTAAAGAGCTCGTAGGCGGTCCGTCACGTCCGCTGTGAAAACCCAGGGCTCAACCCTGGGCTTGCAGTGGATACGGGCGGACT
+
CCCCCGGGGGGGGGGGGGGGGGGGGGGGGGGGGGGGGGGGGGGGGGGGGGGGGGGGGGGGGGGGGGGGGGGGGGGGGGGGGGGGGGGGGGGGGGGGGGGGGGGFGGGGGGGGGGGGGGGGGGGGGGGGGGGGGGGGGGGGGGGGGGGGGGGGGGGGGGGGGGGGGGGGGGGGGGGGGGGGGGGGGGGGGGGGGGGGGGGEGGGCFEGEGFGGGGGGGGGEGGGGGGGGGGGGGGGGGGGGGGGGGGGGGGGGGGFGGGGGGGGGGGGGGGGFFGFGFGFFFGFFFFFF?FFFFF@>BF>F-
@M06045:235:000000000-JCY5N:1:1101:8229:5668 1:N:0:TACAGC
GAGATAACTCCTACGGGAGGCAGCAGTGGGGAATATTGGACAATGGGGGCAACCCTGATCCAGCCATGCCGCGTGAGTGATGAAGGCCCTAGGGTTGTAAAGCTCTTTTGTGCGGGAAGATAATGACGGTACCGCAAGAATAAGCCCCGGCTAACTTCGTGCCAGCAGCCGCGGTAATACGAAGGGGGCTAGCGTTGCTCGGAATCACTGGGCGTAAAGGGTGCGTAGGCGGGTTTTTAAGTCAGGGGTGAAATCCTGGAGCTCAACTCCAGAACTGCCTTTGATACTGAAGATCTTGAGT
+
CCCCCGGGGGGGGGGGGGGGGGGGGGGGGGGGGGGGGGGGGGGGGGGGGGGGGGGGGGGGGGGGGGGGGGGGGGGGGGGGGGGGGGGGGGGGGGGGGGGGGGGGGGGGGGGGGGGGEEGGGGGGGGGGGGGGGGGGGGGGGGGGG8FGGGDGGGGFEGGGGGGGGGGGGGGGGGGGGGGGGGGGGGGGGGGGGGGGGGGGGGGGFGGGGGGGGGEEEFGGGGGGGEGGGFGEG=EGCFFEGGFDCCF5:EFDFG7FFGFDG6FCFFGFGGF?6FFFFGFFBGF?FFCFFB?FFFF=<FF>6
@M06045:235:000000000-JCY5N:1:1101:12341:5684 1:N:0:TACAGC
GAGATAACTCCTACGGGAGGCAGCAGTGGGGAATATTGGACAATGGGCGCAAGCCTGATCCAGCCATGCCGCGTGAGTGATGAAGGCCCTAGGGTTGTAAAGTCCTTTCGGCGGGGAAGATAATGACGGTACCCGCAGAAGAAGCCCCGGCTAACTTCGTGCCAGCAGCCGCGGTAATACGAAGGGGGCTAGCGTTGCTCGGAATCACTGGGCGTACAGCGCACGTAGGCGGCTTCTTAAGTCAGAGGTGAAATCCTGGAGCTCAACTCCAGAACTGCCTTTGATACTGGGAAGCTTGAGG
+
CCCCCEFCFEGGFGCC@FFGG>FEGGCFCD@-8<FFGGGDE,FFC,<<C:FF:@FFG@FCGGGF@<FC8FGGG+@8F?<CFGGGGFE=C,C<FEC<CFGFGF,@F9FGFGG>FC@EFGGG9=F,DFFGG<>+8,@@FGF?F8@,,<FGEECE@FFF9FCGF7CE@GGGFCGGEGG>F9F,<E288?>5C*8*<EECCG7FEEC85<CF@CFFCC/:*;<2:CE8CG6*:+1*:EE?7@:+:23CE+296=>4CFC?7CC*220****:74CFFF>7*2864*88@6D**955FEF)457?(
@M06045:235:000000000-JCY5N:1:1101:24386:5713 1:N:0:TACAGC
GAGATAACTCCTACGGGAGGCAGCAGTGGGGAATATTGCACAATGGGCGGAAGCCTGATGCAGCGACGCCGCGTGAGGGATGACGGCCTTCGGGTTGTAAACCTCTTTCAGCAGGGAAGAAGCGCAAGTGACGGTACCTGCAGAAGAAGCACCGGCTAACTACGTGCCAGCAGCCGCGGTAATACGTAGGGTGCGAGCGTTGTCCGGAATTATTGGGCGTAAAGAGCTTGTAGGTGGTTTGTCGCGTCTGCTGTGAAAATCCGAGGCTCAACCTCGGACTTGCAGTGGGTACGGGCAGACT
+
CCCCCGGGGGGGGGGGGGGGGGGGGGFFGGGGGGGGGGGGGGGGGGGGGGGGGGGGGGFFGGGGGCEFGGGGGGGCEGFGGGGGGGGG@FFGGGGGGGGGGGGGGGGGGGGGGGGGGGGGGGGGGGGGGFGFCGFFGGGGGGGFGGGGGFGGFGGGGGGGGGGGGFFFGGFGGGG7F:FGGGGFCC99BEEE7EGGDCEGECEFFEGGGGGGGFCFCG=E858@AFF<?@8CFGCEGCF6:FCDGGGDCE>FFGD9><CCG?C59DG5DDGFF*7DD<DB**8?F@FF>>B?>)5:;E?:)
@M06045:235:000000000-JCY5N:1:1101:19371:5715 1:N:0:TACAGC
GAGATAACTCCTACGGGAGGCAGCAGTGGGGAATATTGCGCAATGGGCGGAAGCCTGACGCAGCGACGCCGCGTGAGGGATGACGGCCTTCGGGTTGTAAACCTCTTTCAGCAGGGACGAAGCTAACGTGACGGTACCTGCAGAAGAAGCGCCGGCTAACTACGTGCCAGCAGCCGCGGTAATACGTAGGGCGCAAGCGTTGTCCGGAATTATTGGGCGTAAAGAGCTCGTAGGCGGTTTGTCGCGTCGGTCGTGAAAACCCACGGCTTAACCGTGGGTCTGCGTTGGATACGGGCAGACT
+
CCCCC9FGGGGGGGGGGGGGGGGGGGGGGGGGGGGGGGGGGGGGGGGGGDGGGGGGGF@FGGGGGGGGGGGGGGGGGGGGGGGGGGGGGGGGGGGGGGGGGGGGGGGGFGGGGGGGGFGGGGG,@FCGFGGGGGGGGGGGGGGGGGGGGGGGGGGGGGGGGGGGGGGGGGGGGGGGGGGGGGGGGGFGGGG6CG*:?FGEGGGGGGGCGGFCFG?FGGGGDGGGFFG?+;EEGGGGGEGGGGGGGGD<*:1*1>D6CC*9*:*9>DD3CCGFF)0><C)<:<FF5))77?FFFFEFFF<1.
@M06045:235:000000000-JCY5N:1:1101:14798:5742 1:N:0:TACAGC
GAGATAACTCCTACGGGAGGCAGCAGTGGGGAATCTTGCGCAATGGCCGAAAGGCTGACGCAGCGACGCCGCGTGGGGGATTAAGGTTTTCGGATCGTAAACCCCTGTTGCCCGGGACGAACAGCCCTTTCGAGGGACTTGACGGTACCGGGTGAGGAAGCACCGGCTAACTCCGTGCCAGCAGCCGCGGTAATACGGACGGTGCGAGCGTTGTCCGGAATCACTGGGCGTAAAGGGCGCGTAGGTGGCTGAGGCAGTCGTTGGTGAAGGATCGTGGCTCACCTACGAGTCGGCCAACGAT
+
CCCCCGGGGGGGGGEGGC7FF@CDGFG9F9CEFFGFGFGGGGGGGEFGCGGGGFEFFGGGEEGGGGCEGGDGGGGGGDC@+4BFFGFFGFGEFGGGGGG?D9FEGGF=F9<FFEG>EEECCGEEFF>FGGF@F@GC7FFF:,CFFFFGCEGD=7<<C@G7FGGG7<FC@CGCFCCG>*C@GGFFFGDEGC?>EGGDFE;*/::A>>EGDECCC;92CE5889CGEC6/*:2*2*+</;=5*)/)*+2**:9*/>*:9CCC*/7<9*09*2**057D:506?7>4091.5<>@DB>)43(4(
@M06045:235:000000000-JCY5N:1:1101:11481:5744 1:N:0:TACAGC
GAGATAACTCCTACGGGAGGCAGCAGTGGGGAATATTGGACAATGGGCGCAAGCCTGATCCAGCCATGCCGCGTGAGTGATGACGGCCTTAGGGTTGTAAAGCTCTTTCAGCGGGGACGATAATGACGGTACCCGCAGAAGAAGCCCCGGCTAACTTCGTGCCAGCAGCCGCGGTAATACGAAGGGGGCTAGCGTTGTTCGGAATCACTGGGCGTAAAGGGCGCGTAGGCGGCTTTGTAAGTCGGGGGTGAAAGCCTGTGGCTCAACCACAGAATTGCCTTCGATACTGCATGGCTTGAGA
+
CCCCCGGGGGGGGGGGGGGGGGGGGGGGGGGGGGGGGGGGGGGGGGGGGGGGGGGGGGGGGGGGGGGGGGGGGGGGGGGGGGGGGGGGGGGGGGGGGGGGGGGGGGGGGGGGGGGGGGGGGGGGGGGGGGGGGGGGGGGGGGGGGGGGGGGGGGGGGGGGGGGGGGGGGFGGGGGDGGGGGGF7CGGDEGGGGGGGGGGGGGGGGGGGGGGGGGGGGGGGGGGGGGEEGGGDGGGGGGGGGGGGGGGDGGDGGGGGGGGGGG4FGGGGGGCFFGFGFGFFFF5FF>DFFFFFFFFF?BB?1
@M06045:235:000000000-JCY5N:1:1101:25574:5755 1:N:0:TACAGC
GAGATAACTCCTACGGGAGGCAGCAGTGAGGAATCTTCCGCAATGGGCGAAAGCCTGACGGAGCGACGCCGCGTGTGGGATGAAGTCTCTCGGGATGTAAACCACTGTCGGAGGGGAAGATAATGACGGTACTTGAGGAGGAAGCCCCGGCTAACTACGTGCCAGCAGCCGCGGTAATACGTAGGGGGCTAGCGTTATCCGGATTTACTGGGCGTAAAGGGTGCGTAGGTGGTTTCTTAAGTCAGGAGTGAAAGGCTACGGCTCAACCGTAGTAAGCTCTTGAAACTGGGAAACTTGAGTG
+
CCCCCGGGGGGGGGGGGGGGGEGGGGGGGGGGGGGGGGGGGGGGGGGGGGGGGGGGGGGGGGGGGGGGGGGGGGGGGGGGCGGGGGGGGGGGGGFGGGGGGDGGGGGGGGGGGGGGGGGGGGGGGGGGGGGGGFGGGGGFGGGGGGGGGGGGGGGGGGGGGGGGGGGGGGGGGGGGGGGGGCGGGGGGGEGGGGEEE>FFGGGGCFGGGGGG:C:CGGGGG:CCE*:EGGGGCGGGFGCEFFFGCFFGGGGGG=FFG6<CG5CDF4C<DDDE>FBG?*/9=C4@FFFFFFFF:?B*-9:A<
@M06045:235:000000000-JCY5N:1:1101:26476:5756 1:N:0:TACAGC
GAGATAACTCCTACGGGAGGCAGCAGTGGGGAATATTGCACAATGGGCGAAAGCCTGATGCAGCAACGCCGCGTGAGCGATGAAGGCCTTCGGGTCGTAAAGCTCTGTCCTCAAGGAAGATAATGACGGTACTTGAGGAGGAAGCCCCGGCTAACTACGTGCCAGCAGCCGCGGTAATACGTAGGGGGCTAGCGTTATCCGGATTTACTGGGCGTAAAGGGTGCGTAGGTGGGTTCTTAAGTCAGGAGTGAAAGGCTACGGCTCAACCGTAGTAAGCCCTTGAAACTGGGCAACTTGAGTG
+
CCCCCGFGGGGGGGGGGGGGGGGGGGGGGGGGGFGGGGGGGF@FFGGDGGGGGGGFFFGGGDFGFGGDGGGGGGGGGGGGGGGGGGGGGGGGGGGGGGFGDFGFGGGGGGGFGGGGDFGGCCFGGGFGGGGGGGGFCFGGGGGGGGGGFGGGGGGGGGGFCGFCFGCFGGGGDGGGGGGGGFFFGGGGGGGGCEGGEGFCC**88C+AC+<@C>/8CFFCCFG=E7CEEFGG*>ECFGFFGDD7EFGG*CDFFG<FD?D5DDCGG=0939*7@FFGF*.<)2/<?=FF?5)0))0@DF)..
@M06045:235:000000000-JCY5N:1:1101:21057:5764 1:N:0:TACAGC
GAGATAACTCCTACGGGAGGCAGCAGTGGGGAATTGTTCGCAATGGGCGCAAGCCTGACGACGCAACGCCGCGTGGAGGATGAAGAATTTCGGTTCGTAAACTCCTGTCGAGCGGGACGAAAGATGCGCGGGTTAATACCCCGCGCAAGTGACGGTACCGCTAAAGGAAGCCCCGGCTAACTCCGTGCCAGCAGCCGCGGTAATACGGGGGGGGCAAGCGTTGTTCGGAATTACTGGGCGTAAAGGGCTCGTAGGCGGCCCTCTAAGTCACACGTGAAATCCCCCGGCTCAACCGGGGAAC
+
CCCCCGGGGGGGGGGGGGGGGGGGGGGGGGGGGGGGGGGGGGGGGGGGGGGGGGGGGGGGGGGGGGGGGGGGGFFGCGGGGGGGGFGGGGGGGGGGGGGGGGGGGGGGGGGGGGGGGGGGGGGGGGGGGGGGGGGGGGGGGGGGGGGGGGGGGGGGGGGGGGGGGGGGGGGGGGGGGGGGGGGGGGGGGGGGGGGGGGGGGGGGGGGGGGGGGGGC:FGG;EEGGFGGGGGGGFFGGGGGGGCFGGGGFGDCDFGGGG<GCEFFGCGC7*2@FD5FF:FFFGFFDFGF>BFF44<)457?(
@M06045:235:000000000-JCY5N:1:1101:26415:5783 1:N:0:TACAGC
GAGATAACTCCTACGGGAGGCAGCAGTGGGGAATATTGCACAATGGGCGAAAGCCTGATGCAGCGACGCCGCGTGAGGGATGACGGCCTTCGGGTTGTAAACCTCTTTCAGCAGGGAAGAAGCGAAAGTGACGGTACCTGCAGAAGAAGCGCCGGCTAACTACGTGCCAGCAGCCGCGGTAATACGTAGGGTGCGAGCGTTGTCCGGAATTATTGGGCGTAAAGAGCTCGTAGGCGGTGTGTCGCGTCGGCCGTGAAAACCTGGGGCTTAACTCTGGGCGTGCGGTCGATACGGGCATCAC
+
CCCCCGGGGGGGGGGGGGGGGGGGGGGGGGGGGGGGGGGGGGGGGGGGGGGGEGGGGGGGGGGGGGGGGGGGGGG@FGGGGGGGGGGGGGGGGGGGGGGGGGGGGGGGGGGGFGGGFGGGGGGDEGGFGGGGGC>FGGGCFGGGGGGGGGGGGGGG@FGGGGGCFGECFGGGGGGGGEGGGGGGGGGGFGDCCDEBEEGEDG>FGGG588CFFGGGG>C?5EFGDGG?FC*AFECGD8*1:FGGFGDGGEGGG195C+?<DFGF:D3)94C=BGFF?<4>BCEFFFGF>B>BFEB@>F2:5
@M06045:235:000000000-JCY5N:1:1101:9758:5786 1:N:0:TACAGC
GAGATAACTCCTACGGGAGGCAGCAGTGGGGAATATTGGACAATGGGCGGAAGCCTGATCCAGCAACGCCGCGTGAGGGATGACGGCCTTCGGGTTGTAAACCTCTTTCACCATTGACGAAGGCACCTGTTTTATGGTGTTGACGGTAGGTGGGGAAGAAGCACCGGCCAACTACGTGCCAGCAGCCGCGGTAATACGTAGGGTGCGAGCGTTGTCCGGAATTATTGGGCGTAAAGGGCTCGTAGGCGGTTTGTCGCGTCGGGAGTGAAAACCTCATGCTTAACATGTGGCTTGCTTTCGC
+
CCCCC@EEFGGGGGGGGGGGGDGGGGGGGGGGEGFGGGGGGGGGGGGGGGGGGGGGGGGGGGGGGGGGGGGGGGGGGGGGGDGGGGGGGGGGGGFGGGGGGGGGGGGGGGEFFFGFCGGGG@+F<FCFF=><=<FDG<DD7@FGGGEBFGGGCFGFGEFFGGFGGGGGGGGCFFGGGGGGDFGGGGGEEGGE7:BFGGGGGG>CEGEE>CEGECEF7EG5:*2:CEFGGG82:=:FCEED7CEG5=FDC5)9DFG*5CCDC5C)9CG7C7C:>CF*974=@7@FF?6=74)5)).*6F<?(
@M06045:235:000000000-JCY5N:1:1101:13721:5799 1:N:0:TACAGC
GAGATAACTCCTACGGGAGGCAGCAGTTAGGAATCTTGCGCAATGGGCGAAAGCCTGACGCAGCAACGCCGCGTGAGGGATGAAGGCTCTCGGGTTGTAAACCTCTTTCAGCAGGGACGATTGTGACGGTACCTGCAGAAGAAGGACCGGCCAACTACGTGCCAGCAGCCGCGGTAATACGTAGGGTCCGAGCGTTGTCCGGATTTATTGGGCGTAAAGAGCTCGTAGGCGGCTCAGTAAGTCAGATGTGAAAACTCAGGGCTCAACCCGGAGACGCCATCTGATACTGCTGTGGCTTGAG
+
CCCCCGGFEAFG@GCCCCFGGEGGGGFCCFFFDGGFGEEFGEE;EFFEGGGG7<FEFEFG@:CGFEGGEGGGGBCFFGGCCFGFGFGEGFGGGD=FCF<FFEFFFGGGC@FGGGGGBDFF:BDDGFDFGCFGGGFGGFDGGDGGGG@BFEGGGGGGGCEGCGGFGGECCGGGEEEEFCFGGGGFGGE:FEEEGGGEG*5BCC5C*0A+AFFG5C8?=8<CCD7CGCCGEE8C5:C9FGGGG7C7FE7>0CDGFGF7*37DFGG*9CCFCCG)51<GBC35@*8==7**9B?F*05)(8485
@M06045:235:000000000-JCY5N:1:1101:17220:5817 1:N:0:TACAGC
GAGATAACTCCTACGGGAGGCAGCAGCAAGGAATTTTCGGCAATGGGCGCAAGCCTGACCGAGCAACGTCGCGTGGTGGACGACGGCCTTCGGGTTGTAAACACCTTTTGTGGGGGATGATATTGACAGTACCCCACGAATAAGCCCCGGCTAACTCCGTGCCAGCAGCCGCGGTAAGACGGAGGGGGCAAGCGTTGTCCGGACTCACTGGGCGTAAAGGGTGCGTAGGCGGTCTTGTGCGTCGGCGCTGAAATCACGCAGCTCAACTGCGTGGCGCGTGCCGATACGACACGACTCGAGG
+
CCCCCGGGGGGGGGGGGGGGGGGGGGGGGGGGGGGGGGGGGGGGGGGGGGGGGGGGGGGGGGGGGGGGGGGGGGGGFGGGGGGGGGGGGGGGGGGGGGGGGGGGGGGGGGGGGGGGFGGGGGGCFGGGGGGGGGGGGGGGGGGGGGGGGGGGGGGGGGGGECGGGGGGGGGGGGGGGGGGGGGGGGGGGGGGGGGGGGGGGGDGGGGGGGGGFGEGGGGGGEGCEEGGGGGG:EGGGGCEEDEGGGGG5CC*2C><6EFGGG*0C4FGGGGFFG><BDEDEDD87>DFF3)03)7:2<0:>
@M06045:235:000000000-JCY5N:1:1101:20402:5819 1:N:0:TACAGC
GAGATAACTCCTACGGGAGGCAGCAGTGGGGAATATTGGACAATGGGCGGAAGCCTGATCCAGCAACGCCGCGTGAGGGATGACGGCCTTCGGGTTGTAAACCTCTTTCAGCAGGGACGAAGCGCAAGTGACGGTACCTGCAGAAGAAGCACCGGCCAACTACGTGCCAGCAGCCGCGGTAATACGTAGGGTGCGAGCGTTGTCCGGAATTATTGGGCGTAAAGGGCTCGTAGGCGGTTTGTCGCGGCGGGAGTGAAAACCAGGTGCTTAAAACCTGGCTTTCTTTCGATACGGGCAGACC
+
9@CCCGGGGGFCFFC7FC@FG@FEFF;ECFFEEC@<FFFE@CD@FGFFGFCCEFGGC@FGFCCFFGFGGEDGGFGGGGG7FFF9FGCEEGEFCEF:F4?B<?E<<FFGFADD?E+FA+@CCFFGDEECDF<CFGGGG,=FDCGG@7:3D7DFFEECGEGGCCAF=,<<FBGCFGBFFGCFC7,?,<9<<8@288C5E8C//::0CEGCEGFF?FFF=5C:88EFFG=FGGGGF*AEEC/:ECE3C=375>C9DGF+:<*09:73CC67*00***745C4>7*0/*005:*7.53>B6B(.(
@M06045:235:000000000-JCY5N:1:1101:17801:5822 1:N:0:TACAGC
GAGATAACTCCTACGGGAGGCAGCAGTGGGGAATATTGGACAATGGGCGGAAGCCTGATCCAGCAACGCCGCGTGAGGGATGACGGCCTTCGGGTTGTAAACCTCTTTCAGTACCGACGAAGCGAAAGTGAGGGTAGTTACAGAAGAAGGACCGGCCAACTACGTGCCAGCAGCCGCGGTAATACGTAGGGTCCGAGCGTTGTCCGGAATTATTGGGCGTAAAGGGCCCGTAGGCGGTTTGTCGGTGCGGGGGGGAAAACAGCGGCCTTAACTCGTTGTTGGCTCCCGATACGGGCGGCCT
+
CCCCCGFGGGGGGGGGGGGGGGGGFGGGGGGGGGGGGGGFGGGGGGGGGGGGGGGGGGGGGGGGGGGGGGGGGGGGGGGGGGGGGGGGGGGGGGGGGGGGGGGGGGGGGCE?9F<>:=+F++63CE+3,,,3@C>8B,8383,DD3F7C7,@3@:FBF,*33,<43<*,7*,4@,=:FC*C=,+,44,=B@<F8::*/:ECE5C+;*/8;3:9+<CC8*2:;*<@52*/*1:E5<C**::77+****1:C71)))2C:5**209C))906D**0)1.*.85/)9))*))))00)0.()(-(
@M06045:235:000000000-JCY5N:1:1101:13042:5837 1:N:0:TACAGC
GAGATAACTCCTACGGGAGGCAGCAGTGGGGAATATTGGACAATGGGCGAAAGCCTGATCCAGCAACGCCGCGTGAGGGATGACGGCCTTCGGGTTGTAAACCTCTTTCAGCGCAGACGAAGCGAAAGTGACGGTATGCGCAGAAGAAGCACCGGCCAACTACGTGCCAGCAGCCGCGGTAATACGTAGGGTGCGAGCGTTGTTCGGAGTTACTGGGCGTAAAGCGTGCGTAGGCGGTGTCTTAAGTTTGTTGTGAAATCTCCCGGCTTAACCGGGAGGGTGCGGCGAATACTGAGATGCT
+
CCCCCGGGGGGGGGGGGGGGGGGGGGGGGGGGGGGGGGGGGGGGGGGGGGGGGGGGGGGGGGGGGGGGGGGGGGGGGGGGGGGGGGGGGGGGGGGGGGGGGGGGGGGGGGGGGGGGGGGGGGGGGGGGGGGGGGGGGGGGGGGGGGGGGGGGGGGGGGGGGGFGGGGFGGGGGFFGGGGGGGGFGGF9FGGGGGGGGGGGEGGGGGGGEGGFGGGGGGGEGGFGGGGGGGGGGGGGGGGCGGGGFFDFGGCFGGGGGGGGGCGFGGGGCGGFFGBGEGFFFGFEFFGFFFFFFF??AFDF)
@M06045:235:000000000-JCY5N:1:1101:11137:5838 1:N:0:TACAGC
GAGATAACTCCTACGGGAGGCAGCAGTAGGGAATTTTCGGCAATGGGGGGAACCCTGACCGAGCAACGCCGCGTGAGCGAGGACGGCCTTCGGGTTGTAAAGCTCTGTCATGTGGGAAGAACGGCTAGGAGAGGGCATGCTCTTAGCGTGACGGTACCACAGGAGGAAGCCCCGGCTAACTACGTGCCAGCAGCCGCGGTAACACGTAGGGGGCGAGCGTTGTCCGGAATTATTGGGCGTAAAGGGCGCGCAGGCGGGCTCTTAAGTCTGATGTGAAAGGCCACGGCGCAACCGTGGGATG
+
CCCCCFFFFFFFCFGGGGGGDEB;FGFGEGGGC<<CFGGGDEFEFGGGGGGGC==FGFEEEGGD@FFGGGGDGFGGGGEGDGE<FGGGECGGDFFFGGGGGGGGGFG@FGCFFEGGGGEFGGEEE7FFGGFFEEEGGGECCFFGDGFGGGEFEG>FGGGG>FFGGGGGGF6;CEEGCEGGGGGE>FFGGGGFGCCGGGD8?GEFFC@CCGGGGGEGGEEGE58<CGGEG86C+<:FDC*/1/:7<5CDCEGGGGG5C*117+;*0:****2*9:=GF>4:)*87B@:)..7)7).>B<<2:
@M06045:235:000000000-JCY5N:1:1101:24014:5845 1:N:0:TACAGC
GAGATAACTCCTACGGGAGGCAGCAGTGGGGAATTTTGGACAATGGGGGCAACCCTGATCCAGCCATCCCGCGTGTGCGATGAAGGCCTTCGGGTTGTAAAGCACTTTTGGCAGGGAAGAAACGGCGCGGGCGAATAACCTGCGTCACTGACGGTACCTGCAGAATAAGCACCGGCTAACTACGTGCCAGCAGCCGCGGTAATACGTAGGGTGCAAGCGTTGTCCGGAATTATTGGGCGTAAAGAGCTCGTAGGCGGCTTGTCGCGTCGGTTGTGAAAGCCCGGGGCTTAACCCCGGGTCT
+
CCCCCGGGGGGGFGGEGFGGGGGGGGGGGGGFGGGGGGGGGFGGGGGGGGGCDGGGGGGGGGGGGGGGGGGGGGGGGGGCGGGGGGGGGGGGGGGGGGFGGGGGGGGGGGGGGGGGGFGFFGGGGGGGGGGGGGGGGGGGGGGGGGGGGGGGGGGGGGGGGGGGGGGGGGGGGGGGGGGGGGGGGGGFGGGCFGFEGGGGEEFFGGGCFGGGDGGGGGGEGEGGGGGEGFG?FGGGGEEEECF>7CFFFEGDGGGGDGGCDCFCF<>DDDD>DDBDF:BF>FEFFBDB:6BF=>EEB>BF0
@M06045:235:000000000-JCY5N:1:1101:16262:5856 1:N:0:TACAGC
GAGATAACTCCTACGGGAGGCAGCAGTGGGGAATCTTGCGCAATGGGCGAAAGCCTGACGCAGCGACGCCGCGTGAGTGATGAAGGCCTTCGGGTTGTAAAGCTCTGTGGAGGGGGAAGAATAAGGCTAGCCCAACACGCTAGCCGATGACGGTACCCCTTTAGCAAGCACCGGCTAACTCTGTGCCAGCAGCCGCGGTAAGACAGAGGGTGCAAACGTTACTCGGAATTACTGGGCGTAAAGGGTGCGTAGGTGGTTCGTTAAGTCTGATGTGAAAGCCCTGGGCTCAACCTGGGAATTG
+
CCCCCGGGGGGGGGGGGGGGGGGGGGGGGGGGGGGGGGGGGGGGGGGGGGGGGGGGGGGGGGGGGDGGGGGGGFGGGGGGGGGGGGGGGGGGGGGGGGGGGGGFGGGGGGGGGGGGGGGGGGGGGGGGGGGGGGGGGGGGGGGGGGGGGGGGGGGGGGGGGGGGGGGGGGGGGDGGGGGGGGGGGGGGGGGGGGGGGGGGGGGGGGGGGGGGGGFCGGGGGGGGEGGGCGGGGGGGGGGGGGGGGFDGGGDGGFGGG=FDGGFCCDFGG7CFFGF7BGFFFFFFFF4F@FFFFFFF<)8,,
@M06045:235:000000000-JCY5N:1:1101:13232:5867 1:N:0:TACAGC
GAGATAACTCCTACGGGAGGCAGCAGTGGGGAATTGTTCGCAATGGGCGCAAGCCTGACGACGCAACGCCGCGTGGAGGATGAAGGTCTTCGGATTGTAAACTCCTGTTGCCCGGGACGAACGGCTTCGACCTAACACGTCGAGGTTTGACGGTACCGGGTGAGGAAGCCCCGGCTAACTCTGTGCCAGCAGCCGCGGTAATACAGAGGGGGCAAGCGTTGTTCGGAATTACTGGGCGTAAAGGGCGCGTAGGCGGCGTCGTAAGTCAGGGGTGAAATCCCGGAGCTCAACTCCGGAACTG
+
CCCCCGGGGGGGGGGGGGGGGGGGGGGGGGGGGGGGGGGGGGGGGGGGGGGGGGGGGGGGGGGGGGGGGGEGGGGGGGGGGGGGGGGGGGGGGGGGGGGGGGGGGGGGGGGGGGGGGGGGGGGGGGGGGGGGGGGGGGGGGGGGGGGGGGGGGGGGGGGGGGGGGGGGGGGGGGGDDGGGGGGGGGGGGGGGGGGGGGGGGGGGGGGGGGGGGGDGGGEEEEGGGGGGFGGGGGGGGGGDGGGGGGGGGGGGGGGGGGGGGGGFGGGGGGGFFGFGFGFFFGB@EECFFFFFFFFFFF6:5
@M06045:235:000000000-JCY5N:1:1101:23041:5871 1:N:0:TACAGC
GAGATAACTCCTACGGGAGGCAGCAGTGGGGAATTTTGGACAATGGGGGCAACCCTGATCCAGCAATGCCGCGTGAGTGAAGAAGGCCTTCGGGTTGTAAAGCTCTTTTGTCAGGGAAGAAACGGCTACGGATAATACCCGTGGCTAATGACGGTACCTGAAGAATAAGCACCGGCTAACTACGTGCCAGCAGCCGCGGTAATACGTAGGGTGCAAGCGTTAATCGGAATTACTGGGCGTAAAGCGTGCGCAGGCGGTTTTGTAAGTCTGGTGTGAAATCCCCGGGCTTAACCTGGGAATG
+
CCCCCGGGGGGGFGGEGGDGGGGGGGGGGGGGGGGGGGGGGGGGGGGGGGGGGGGGGGGGGGGGGGGGGGGGGEGEGGGGGGGGGGGGGGGGGGGGGGGGGGGGGGGGGGGGGGGGGGGGGGGGGGGGGGGGGGGGGGGGGGGGGGGGGGGGGGGGGGGGGGGGGGGGGGGGGGGGGGGGGGGGGGGGGGGGGGGGGGGGGGGGGGFGGGGGGDCFGGGGGGCFGGGGGCEGGGGGGFGGGDFGGGGGGGGGDGGED>7C*:>FGG7>F7*9@FEGFG=??DFFFEGFF@FFFFF>08::0
@M06045:235:000000000-JCY5N:1:1101:22165:5879 1:N:0:TACAGC
GAGATAACTCCTACGGGAGGCAGCAGTGGGGAATATTGGACAATGGGCGAAAGCCTGATCCAGCCATGCCGCGTGAGTGACGAAGGTCTTCGGATTGTAAAGCTCTTTTGGCGGGGACGATAATGACGGTACCCGCAGAATAAGCCCCGGCTAACTTCGTGCCAGCAGCCGCGGTAATACGAAGGGGGCTAGCGTTGTTCGGAATCACTGGGCGTAAAGCGCACGTAGGCGGATTTGCCAGTCAGGGGTGAAATCCCGGGGCTCAACCTCGGAACTGCCTTTGATACAGCAAGTCTAGAGT
+
CCCCCGGGGGGGGGGGGGGGGGGGGGGGGGGGGGGGGGGGGGGGGGGGGGGGGGGGGGGGGGGGGGGGGDGGGGGEGGGGGGGGGGGGGGGGGGGGGGGGGGGGGGGGGGGGGGGGGGGGGGGGGGGGGGGGGGGGGGGGGGGGGGGGEGGGGGGGGGGGGGGGGGGGGGGGGGGGGGGGGGGGGGGGGCFGGGGGGGFFEGGGFGGGGGGGGGGDCGGGGGGGGGFFGCEGGGGGGGGDEDGGGGCCEGGGFGGGGGGGGGGC*9CFCFDBBDFGFGFFFGFFFFGFFFF@59662BAF5
@M06045:235:000000000-JCY5N:1:1101:14681:5888 1:N:0:TACAGC
GAGATAACTCCTACGGGAGGCAGCAGTGGGGAATATTGCACAATGGGGGAAACCCTGATGCAGCAACGCCGCGTGAGTGATGACGGCCTTCGGGTTGTAAAGCTCTGTCTTCAGGGACGATAATGACGGTACCTGAGGAGGAAGCCACGGCTAACTACGTGCCAGCAGCCGCGGTAATACGTAGGTGGCGAGCGTTGTCCGGATTTACTGGGCGTAAAGGGAGCGTAGGCGGATTTTTAAGTGAGATGTGAAATACTCGGGCTTAACCTGAGTGCTGCATTTCAAACTGGAAGTCTAGAGT
+
CCCCCGGGGGGGFGGGGGGGGGGGGGGGGGGGGGGGGGGGGGGGGGGGGGGGGGGGGGGGGGGGGGGGGGGGGGGGGGGGGGGGGGGGGGGGGGGGGGGGGGGCFGGGGGGGGGGGGGGGGGGGGGGGGGGGGGGGGGGGGGGGGGGGGGGCGGGGGGGGGGGGGGGGGGGGGGGGGGGGGGGGGFFGGGGGGGEGGGFGG>EGDGGG7CFGGGGGGGGGGGGGGGGGGGEGCEGGGGGGGGGGGCCFFGGGGGGGGGGGGGGFGGGGGGGFFFFGFGFFFGFBFFGF?F@FFFF449),-
@M06045:235:000000000-JCY5N:1:1101:17645:5908 1:N:0:TACAGC
GAGATAACTCCTACGGGAGGCAGCAGTGGGGAATATTGCACAATGGGCGCAAGCCTGATGCAGCGACGCCGCGTGAGGGATGACGGCCTTCGGGTTGTAAACCTCTTTCAGCAGGGAAGAAGCGCAAGTGACGGTACCTGCAGAAGAAGCGCCGGCTAACTACGTGCCAGCAGCCGCGGTAATACGTAGGGCGCAAGCGTTGTCCGGAATTATTGGGCGTAAAGAGCTCGTAGGCGGTCTGTCGCGTCTGGTGTGAAATCCCGAGGCTCAACCTCGGGCTTGCATCGGGTACGGGCAGACT
+
CCCCCGGGGGGGGGGGGGGGGDGGGGGGGGGGGGGGGGGGGGGGGGGGGGGGGGGGGGGGGGGGGGGGGGGGGGGCGGGGGGGGGGGGGGGGGGGGGGGGGGGGGGGGGGGGGGGGGGGGGGGGGGGGGGGGGGECGGGGGGGGGGGGGGGGGCEGGGGGGGGGGGGGGGGGGGGGGGGGGGGGGGGFGGGGGGGGGGGGGGC:<8C8C;CFGC<CCGDEGGGFDGG7CCEGGGFEE:E7:FCC=E7CCC47CC59CFGGGGGDDCG<DFCFFGFDECBE4DFF4FG:>FDFEE@FBF:8,
@M06045:235:000000000-JCY5N:1:1101:25748:5911 1:N:0:TACAGC
GAGATAACTCCTACGGGAGGCAGCAGTAGGGAATCTTCCGCAATGGGCGCAAGCCTGACGGAGCGATGCCGCGTGAGTGAGGAAGGTTTTCGGATCGTAAAACTCTGTTGCGGGGGAAGAACCTCTGTGATGGGATCACAGACTGACGGTACCCCGCGAGGAAGCCCCGGCTAACTCTGTGCCAGCAGCCGCGGTAATACAGAGGGGGCAAGCGTTGTTCGGAATTACTGGGCGTAAAGGGCGCGTAGGCGGCCTGCGAAGTCGGACGTGAAATCCCTCGGCTCAACCGGGGAACTGCGTC
+
CCCCCGGGGGGGGGGGGGGGGGGGGGGGGGGGGGGGGGGGGEGGGGGGGGGGGGGFGGGGGGGGGGGGGGGGGGGGGCGFGGGGGGFGGGGGGGGGGGGGGGFFGFGGGGGGGGGGGGGGGGGGGFGGGGGFFGGGGGGGGGGGGGGGGGGG9FGGCFCFED@CGGGGGGGGGGGGGGGGGGGFC56CGGGGGGGGCFFCGGF8@EECGGFFGG8>EEGGGGGCFG:EFFGCFE/:;=FGGGC<C:CDGE5DCCDFG*1)CF>>GDDDCD4>FCFFFFFEDD3@==FFE>D3@EFF7=01(
@M06045:235:000000000-JCY5N:1:1101:11601:5911 1:N:0:TACAGC
GAGATAACTCCTACGGGAGGCAGCAGTGGGGAATCTTGCGCAATGGGCGAAAGCCTGACGCAGCAACGCCGCGTGGGGGATGAAGGCTTTCGGGTTGTAAACCCCTTTCAGCAGGGACGATTATGACGGTACCTGCAGAAGAAGGACCGGCCAACTACGTGCCAGCAGCCGCGGTAATACGTAGGGTCCAAGCGTTGTCCGGATTTATTGGGCGTAAAGAGCTCGTAGGTGGTTCGCTAAGTCGGATGTGAAAACTCGGGGCTCAACCCCGAGACGCCATCCGATACTGGCGTGACTTGAG
+
CCCCCGGGGGGGGGGGGGGGGGGGGGGGGGGDGGGGGGGGGGGGGGGGGGGGGGGGGGGGGGGGGGGGGGGGGFGGGGGGGGGGGGGGGGGGGGGGGGGGGGGGGGGGGGGGGGGGGGGGGFGGGGGGGGGGGGGGGGGGGGGGGGFGGGGGGGGGGGGGGGGGGGGGGGGGGGGGGGGGGGGGGGGGGFGGGG8EEGGGGGGGG6CGGGGGGGGGEFGGGGGGGGEDE0<FEFFGGGCCGCGGGEGGFGGFFGGFFEGDGGDGGGCFG<DBDGFGFGDFFGFB>E<4*?48>>>F>FBA:
@M06045:235:000000000-JCY5N:1:1101:22154:5922 1:N:0:TACAGC
GAGATAACTCCTACGGGAGGCAGCAGTGGGGAATATTGCACAATGGGCGCAAGCCTGATGCAGCGACGCCGCGTGAGGGATGACGGCCTTCGGGTTGTAAACCTCTTTCAGTAGGGAAGAAGCGTAAGTGACGGTACCTGCAGAAGAAGCGCCGGCTAACTACGTGCCAGCAGCCGCGGTAATACGTAGGGCGCAAGCGTTATCCGGAATTATTGGGCGTAAAGAGCTCGTAGGCGGTTTGTCGCGTCTGCCGTGAAAGTCCGGGGCTCAACTCCGGATCTGCGGTGGGTACGGGCAGACT
+
CBCCCGGGGGGGGGGGGGGGGGGGGGGGGGGGGGGGGGFGGGGDGGGGGGGGEGGGGFGGGGCGGGGGGGGGGFGEGGGCFGFFGDGDEFGGGDFEGEDFFADEFGGGGGGGGGGGGGGGFGFFEGGEDEFGGGCGEEGFFFGGGGGGFFGDGGGDGCGFFFFGGGGGGGGGGGGB<FGE<CCCFF<CEEGGGGGEEGEEED;EGEE8C@@?FGGGGGGEEC:EFGGGGGC**:CCGGG*CCCDGGCGG=7CCGGC*3?::<DCDDCCF=CFF>?D>GBEFG?>>5C:3<*?:@BE9E?0,
@M06045:235:000000000-JCY5N:1:1101:5336:5928 1:N:0:TACAGC
GAGATAACTCCTACGGGAGGCAGCAGTAGGGAATATTGGTCAATGGATGCAAGTCTGAACCAGCCATGCCGCGTGCAGGAAGAAGGCCTTCTGGGTTGTAAACTGCTTTTGCCGGGGGATAAAATTCCCAGGCGTGGGAAATTGAAGGTACCCGGTGAATAAGCCACGGCTAACTACGTGCCAGTAGCCGCGGTAATACGTAGGTGGCAAGCGTTGTCCGGATGTATTGGGTTTAAAGGGTGCGTAGGCGGCCTATTAAGTCAGTTCTGAAATATCCCGGCTTAACCGGGAGGGTGGGATT
+
CCCCCGGGGGCDFFEG>CEGG@CCFGFCECG@EEC,,@FFEAC<CECCFCAFGFGECFFFCEFCCGGGGGBFGGGGFGC:FGGGF@FFFCFDA9@FGGE,?,<CCFFDFFGFDEEECFCCEFFCG<EF@?,B<+BFEE<=FEFDFGCFDEFGGGGEE7ACC9F,FCFECC:FFGGGFGGGGGGG,<>CCEGGDEGCF?GGFD8EG+=8:CC:E3;*3B9ACGE8C7EFGGG:C56::CGGGGD5C=CDG5D<D5D?F9FGCFGGGGGFCG7=FGF>FC5B@5)/67C@EB35>@FEFFFF?
@M06045:235:000000000-JCY5N:1:1101:13438:5937 1:N:0:TACAGC
GAGATAACTCCTACGGGAGGCAGCAGTAGGGAATCTTCCGCAATGGACGAAAGTCTGACGGAGCGACGCCGCGTGAGTGATGAAGGTCTTCGGATCGTAAAACTCTGTGGTTAGGGAAGAATAAGTATCGACCGAATAAGTCGGTACCTTGACGGTACCTAACCAGAAAGCCCCGGCTAACTACGTGCCAGCAGCCGCGGTAATACGTAGGGGGCAAGCGTTGTCCGGAATTATTGGGCGTAAAGGGCGCGCAGGCGGTCTTTTAAGTCTGATGTGAAATCTCGTAGCTTAACTACGAGCG
+
CCCCCGGGGGGGGGGGGGGGGGGEFGGGGGGGGGGGGGGGGGGGGGGFGGGGGFGGGGGGGGGGGGGGGGGGGGGEEGGDGGGGGGGGGGGGGGGGGGGGGGGGGGGG,FEGEGGGGGGGGGGGGGGGGGGGGGGGGFGGGGDGGGCCEGFGGGGGGCFFGGCEGGGGGFDGGGGGGGGGGGGGGGGGGGGGGGGGGGGGGGGGGGGEFGGGGGGGGGGGGGDECEEG5=EFFGGGGGGDGGCGGG:DGGGGGDDGGG3)5C7CG>:CFGG?BGF7@G=8@7655>GFFFFFFFBFBD?91
@M06045:235:000000000-JCY5N:1:1101:10471:5946 1:N:0:TACAGC
GAGATAACTCCTACGGGAGGCAGCAGTGGGGAATTTTGGACAATGGGGGCAACCCTGATCCAGCCATTCCGCGTGAGTGAAGAAGGCCTTCGGGTTGTAAAGCTCTTTTGTCCGGAACGAAACGCGGCGCGTGAACATCGCGCCGTAATGACGGTACCGGAAGAATAAGCACCGGCTAACTACGTGCCAGCAGCCGCGGTAATACGAAGGGGGCTAGCGTTGCTCGGAATCACTGGGCGTAAAGGGTGCGTAGGCGGGTTTTTAAGTCAGGGGTGAAATCCTTGAGCTCAACTCCAGAACT
+
CCCCCGGGGGGGGGGGGGGGGGGGGGGGGGGGGGGGGGGFGGGGGGGGGGGGGGGGFGGGGGGGGGGGGCGGGGGGGGGGGGGGGGGGGGGGGGGGGGGGFGGDFGGGGGGGGGGGGGGGGGGGGGGGGGGGGGGGGGGGGDDGGGGGGGGGGGGGGGGDGGGGGGGGGGGGGGGGGGGGEGGGEFGGGGFGGCFEGGEGGGGGF:;FGGGGGGGGFGGGGGCFEEGEGGGDF79=F@*::CFGGGFDGGGDDGGGDGGCGGGGGG:CFFG@5>BGFFFFFG*9=766?FFF6=?@(08<4
@M06045:235:000000000-JCY5N:1:1101:16290:5963 1:N:0:TACAGC
GAGATAACTCCTACGGGAGGCAGCAGTAGGGAATCTTCCGCAATGGACGAAAGTCTGACGGAGCAACGCCGCGTGAGTGATGAAGGCTTTCGGGTCGTAAAGCTCTGTTGCCAGGGAAGAACACTTAGGAGAGTAACTGCTCTTAAGGTGACGGTACCTGAGAAGAAAGCCCCGGCTAACTACGTGCCAGCAGCCGCGGTAATACGTAGGGGGCAAGCGTTGTCCGGAATTATTGGGCGTAAAGCGCGCGCAGGCGGCTTTGTAAGTCTGTCGTTTAAGTTCGGGGCTCAACCCCGTATCG
+
CCCCCGGGGGGGFGGGGGGGGGGGGGGGGGGGGGGGGGGGGGGGGGGGGGGGGGGGGGGGGGGGGGGGGGGGGFGGGGGGGGGGGGGGGGGGGGGGGGGGGGGGGGGGGGGGGGGGGGGGGGGGGGGGGGGGGGGGGGGGGGGGGGGGGGGGGGGGGGGGGGGGGGGGGGFFGDGG>FGGGGGGGGFGGGGGGFGGGGGGEGGGGFFFGGGGGGGCGGGGGGGGGGGGEG89CFGGGGGGGGGGFGDGGGGGGGDEGC7CFGGGCGGG>CCFFGEF>DFFFGFFF@CBF=@FFFEBFF0:3
@M06045:235:000000000-JCY5N:1:1101:20943:5972 1:N:0:TACAGC
GAGATAACTCCTACGGGAGGCAGCAGTGGGGAATATTGCGCAATGGGCGAAAGCCTGACGCAGCGACGCCGCGTGGGGGATGACGGCCTTCGGGTTGTAAACCTCTTTCAGCAGGGACGAAGCGGAAGTGACGGTACCTGCAGAAGAAGCACCGGCCAACTACGTGCCAGCAGCCGCGGTAATACGTAGGGTGCAAGCGTTGTCCGGAATTATTGGGCGTAAAGAGCTCGTAGGCGGTCTGTCGCGTCGGCTGTGAAAACCCGGAGCTCAACTCCGGGCCTGCAGTCGATACGGGCAAACT
+
CCCCCGGGGGGGGGGGGGGGGGGGGGGGGGGGGGGGGGGGGGGGGGGGGGGGGGGGGGGGGGGGGGGGGGGGGFGGDGGGGGGGGGGGGGGGGGGGGGGGGGGGGGGGGFGGGGFGGGGGGGGGGGGGCGGFGGG@7DFGGGGGGGGFFFGGGGGGGGGGGGGGGGGGGGGGGGGGGGGGGGGGGGGGCEGFGGGGGGG5CEEFGEGCEFGF?EFGGGEECEG?CFF9?=CEGG?=C:::EFEFCE3CEED7>9<7D0:9C5DGD))*77C4**9DB75B;DF??FGB3@4>@>B:>F?B)
@M06045:235:000000000-JCY5N:1:1101:19509:5975 1:N:0:TACAGC
GAGATAACTCCTACGGGAGGCAGCAGTGGGGAATATTGCACAATGGGCGGAAGCCTGATGCAGCGACGCCGCGTGAGGGATGACGGCCTTCGGGTTGTAAACCTCTTTCAGTAGGGAAGAAGCGAAAGTGACGGTACCTGCAGAAGAAGCGCCGGCTAACTACGTGCCAGCAGCCGCGGTAATACGTAGGGCGCAAGCGTTATCCGGAATTATTGGGCGTAAAGAGCTCGTAGGCGGTTTGTCGCGTCTGCCGTGAAAGTCCGGGGCTCAACTCCGGATCTGCGGTGGGTACGGGCAGACT
+
CCCCCGGGGGGGGGGGGGGGGGGGGGFGGGGGGGGGGGGGGGGFGGGGGGGGGGGGGGGGGGGGGGGDGDGGGGGGGGDGGGGGGGGGEGGGGGGGGGGGGGGGGGGGGGGGGGFEFGGGGGGGGGGGGGGGGGGGGG=FGGGGGGGGGGGGGGGGFGGGGGFEFGGGGGGGGGGGGCEGGGGGGGCF<8EGECEGGFE;EEE7F8EGGGGGGDCEFGG8CEFGGGFGFGGGGEC5C8C5797>EEDGGGG7D57C7?CDFGGGDGGDFGGFFGFG><>>7F4>>))005*/5>E>63:B)
@M06045:235:000000000-JCY5N:1:1101:8894:5984 1:N:0:TACAGC
GAGATAACTCCTACGGGAGGCAGCAGTGGGGAATCTTGCACAATGGGGGAAACCCTGATGCAGCGACGCCGCGTGAGTGATGAAGCCCTTCGGGGTGTAAAGCTCTTTCGGCAGGGACGATAATGACGGTACCTGAAGAAGAAGCTGCGGCTAACTACGTGCCAGCAGCCGCGGTAATACGTAGGCAGCGAGCGTTGTTCGGAGTTACTGGGCGTAAAGAGTGCGTAGGCGGCCAACTAAGTCACACGTGAAATCCCCAGGCTTAACCTGGGAACTGCGTGTGATACTGGATGGCTTGAAT
+
CCCCCGGGGGGGGGGGGGGGGGGGGGGFGGGGGGGGGGGGGGGGGGGGGGGGGGGGGGGGGGGGGGGGGGGGGGGCFFGDGGGFFFFEFGFGGGGGGGGGGGGGGGGGGGGGGFGGFGGGGGGGGGGGGGGGGGGGGGGGGGGGGGGGGGGGGGGGGGGGGGGGGGGGDFGGGGCGGGGGGGGGGGGGGGGGGGCEGAFFGEEGEGFGGGGGGCCEGGGGGGGFGEEEGFGGDEEGEGG?FFEFGFFGFFGCFGG<C5*9CCFFGGGC:7DFFGFCFFEDEGF6FFG?FFFFFF>F?F?D9
@M06045:235:000000000-JCY5N:1:1101:22186:5988 1:N:0:TACAGC
GAGATAACTCCTACGGGAGGCAGCAGTGGGGAATATTGCACAATGGGGGAAACCCTGATGCAGCAACGCCGCGTGAGTGATGACGGCCTTCGGGTTGTAAAGCTCTGTCTTCAGGGACGATAATGACGGTACCTGAGGAGGAAGCCACGGCTAACTACGTGCCAGCAGCCGCGGTAATACGTAGGTGGCGAGCGTTGTCCGGATTTACTGGGCGTAAAGGGAGCGTAGGCGGATTTTTAAGTCCGTGGTGAAAGCCAACAGCTCAACTGTTGAACTGCCATGGATACTGTCAGGCTTGAGT
+
CCCCCGGGGGGGGGGGGGGGG>FGGFGGGGGGGGGGGGGGGGGGGGGGGGGGGGGGGGGGGGGGGGGGGGGGGGGGGGGGGGGGGGGGGGGGGGGGGGGGGGGGGGGGGGGGGGGGGGGGGGGGGGGGGGGGGGCGFGGGGGGGGGGGGGGGGGGGGGGGGCGGGGGGGCGGGGGGGGGGG@FGGGGGGGGGGGGGGGGGEEC8EFFGGGGGGG8EGGGGGGGGGGDGE6CG5CEE+CCCGGF*=EGGGGGCG=DCFC55CC6CCGGGGGG?FGFGFGFFFGFFFFGFFFFF=F4>?>BF4
@M06045:235:000000000-JCY5N:1:1101:21521:6003 1:N:0:TACAGC
GAGATAACTCCTACGGGAGGCAGCAGTGGGGAATATTGCGCAATGGGCGGAAGCCTGACGCAGCGACGCCGCGTGAGGGATGACGGCCTTCGGGTTGTAAACCTCTTTCAGCAGGGACGAAGCGCAAGTGACGGTACCTGCAGAAGAAGCACCGGCCAACTACGTGCCAGCAGCCGCGGTAATACGTAGGGTGCAAGCGTTGTCCGGAATTATTGGGCGTAAAGGGCGCGTAGGCGGTTTGGCAAGTCTATGGTGAAAGCTCGCCGCTCAACGGCGAGTCGGCCACGGATACTGCTGAACT
+
CCCCCGGGGGGGGGGGGGGGGGGGGGGGGGGGGGGGGGGGGGGGGGGGGGGGGGGGGGGGGGGGGGGGGGGGGGGGGGGGGGGGGGGGGGGGGGGGGGGGGGGGGGGGGGGGGGGGGGGGGGGGGGGGGGGGGGGGGGGGGGGGGGGGGGGGGGGGGGGGGGGGGGGGGGGGGGGGGGGGGGGGGGGGGGGGGGGGGGGGGDEGGGGDGGGFGGGGGGGEGGGGGGGGGGEGGGGGGECEGGGGGG0CA?CCFF7CFGGGCA7CGDDDGCGFDGDGFGFFBGFFBFGE>>B:=FF426<(-
@M06045:235:000000000-JCY5N:1:1101:26302:6019 1:N:0:TACAGC
GAGATAACTCCTACGGGAGGCAGCAGTCTAGAGGCTTCGACAATGACCGAAAGGTTGATCGAGCGACGCCGCGTGTGGGATGAAGGTTTTCGGATTGTAAACCACTTTTGTTTGGGAAGAAGGCCTGTATCGTGAATATGGGATTGACGGTACCAAACGAATAAGCCCCGGCTAACTCCGTGCCAGCAGCCGCGGTAAGACGGAGGGGGCAAGCGTTGTTCGGAATCATTGGGCGTAAAGGGCTCGTAGGCGGACTAGTAAGTCTGGCGTGAAATCTCCACCGCTCACCGGGGAGAGGTCG
+
CCCCCGGGGGGGGGGGGGGGGGGGGGGGGGGGGGGGGGGGGGGGGGGGGGGGGGGGGGGGGGGGGGGGGGGGGFGFGGGGGEFGGGGGGGGGGEGGGGGGGGFGGGGGGGGGGGGGFGEFGGFGGGGGGGFGGGFGFGGGGGGGGGGGGGGGGGGGGGGG7BFGGGFGGGGGGGCGFGGGGGDGGGGGGGGGGGDCGGGGGGGGGGGDDGG5FGGEGGGGGGGGGECFGGGGGGEE==CGGDGGGGG55CFGGGGG4?FCFFF:CDC4DGGEFGFFFGFFFG>>>B)9F)>EF35)45:?9
@M06045:235:000000000-JCY5N:1:1101:16246:6024 1:N:0:TACAGC
GAGATAACTCCTACGGGAGGCAGCAGTGGGGAATCTTGCGCAATGGCCTAACGGCTGACGCAGCGACGCCGCGTGTGGGATGAAGCTCCTCGGAGTGTAAACCACTGTTGCCCGGGACGAATAGCTCGATTAATCGAGCCTGACGGTACCGGGTGAGGAAGCACCGGCTAACTCCGTGCCAGCAGCCGCGGTAATACGGGGGGTGCGAGCGTTGTCCGGAATCACTGGGCGTAAAGGGCGCGTAGGTGGTTTGATAAGGGTGTGGTGAAAGCCCGGGGCTCAACCCCGGGTCTGCCGTGCC
+
CCCCCGGGGGGGGGGGGGGGGGGGGGGGGGGGGGGGGGGGGGGGGGGGGGGGGGGGGGGGGGGGGGGGGGGGGFFFGGGGGEGGGGGGGGGGGGGGGGGGGGGGGGGGGGGGGGGGGGGGGFGGGFGGGGGEGGGGGGGGGGCCGGGGGGGGGGGFGGGGGGGGGGGGGGGGGGGGFCGGGGDGGGGGGGGGEGFGGGGGGGGGGDGCEGGGEGGGGGGGGFGCFFGGGGG/?CEGGGC7CGC5CG:CG7C5D7:9>EFGGGDGGFGG4DFF>CEGFGF:FGFFFFGFFEDFFFFFB>06(
@M06045:235:000000000-JCY5N:1:1101:26601:6027 1:N:0:TACAGC
GAGATAACTCCTACGGGAGGCAGCAGTGGGGAATATTGCGCAATGGGCGAAAGCCTGACGCAGCGACGCCGCGTGGGGGATGACGGCCTTCGGGTTGTAAACCTCTTTCAGCAGGGACGAAGCGGAAGTGACGGTACCTGCAGAAGAAGCACCGGCCAACTACGTGCCAGCAGCCGCGGTAATACGTAGGGTGCAAGCGTTGTCCGGAATTATTGGGCGTAAAGAGCTCGTAGGCGGTCTGTCGCGTCGGCGGTGAAAACCCGGAGCTCAACTCCGGCCTGCAGTCGATACGGGCAGGCTA
+
BBC9CFGAFGGGGGGGG,FCG7FGEGEFGGGFGGGGGFGFD@FGGGGFGGGGGGGGGFCFFEFGEFGGEFFCF4CFEGGFBCCGDG7FGGG=FEEEGGGGC<F<FFG<DFGGGGGGGDGDGCCFG7FC@FGCGGGGGFGGGE8;:<:CB7<CFED:FCGEF,<FGFFFFCDGEF7CCEGGGE+9<F<C8EGGGDFGGCGCDEEGGGGCCC8<@CF+:5CCGEFF?FE++;2:FGCCEC**:FC7A*)1:E))/)):99749=DG3DC**2657CF7>DF:FF)99:C35)7F5@)),)((.
@M06045:235:000000000-JCY5N:1:1101:8185:6057 1:N:0:TACAGC
GAGATAACTCCTACGGGAGGCAGCAGTGGGGAATATTGGACAATGGGCGAAAGCCTGATCCAGCAATGCCGCGTGAGTGATGAAGGCCTTAGGGTTGTAAAGCTCTTTTACCAGGGATGATAATGACAGTACCTGGAGAATAAGCTCCGGCTAACTCCGTGCCAGCAGCCGCGGTAATACGGAGGGAGCTAGCGTTGTTCGGAATTACTGGGCGTAAAGCGCGCGTAGGCGGCTTATCAAGTCAGAGGTGAAAGCCCGGGGCTCAACCCCGGAACTGCCTTTGAAACTAGTGAGCTAGAAT
+
CCCCCGGGGGGGGGGGGGGGGGGGGGGGGGGGGGGGGGGGGGGGGGGGGGGGGGGGGGGGGGGGGGGGGGGGGGGGGGGGGGGGGGGGGGGGGGGGGGGGGGGGGGGGGGGGGGGGGGGGGGGGGGGGGGGGGGGGGGGGGGGGGGGGGGGGGGGGGGGGGGGGGGGGGGGGGGGGGGGGGGGGGGGGGGGGGGGGGGGGGGGGGGFGGGGGGGGGGGGGGGGGGGGGGGGGGGGGGGGGGGGGFFGGGGGGGGGGGGGGGGGFGGGGGGGFFGFGFGFFF=F?F?FFFFFFFFFF<??9)
@M06045:235:000000000-JCY5N:1:1101:18893:6068 1:N:0:TACAGC
GAGATAACTCCTACGGGAGGCAGCAGTGGGGAATATTGGACAATGGGCGGAAGCCTGATCCAGCAACGCCGCGTGAGGGATGACGGCCTTCGGGTTGTAAACCTCTTTCAGCACCGGCGAAGCGCCTGTGAGGGTGGTGACGGTAGGTGCAGAAGAAGGACCGGCCAACTACGTGCCAGCAGCCGCGGTAATACGTAGGGTCCGAGCGTTGTCCGGAAATATTGGGCGTAAAGGGCTCGTAGGCGGTTTGTCGCGTCGGGAGTGAAATCACCGGGCTTAACTCGGTGCTTGCTTTCGATAC
+
C<<<CGGGCGGFFFGGG;@CC@FEGGFFFFDGGFGGGGGCFGF@FGGGGG:BFFGGG8,CACE8,ECFCFGGGGGGGGD7FGGF::CBBEC=:4BB@FDDAG<=FFFG9FGGGDACC7CFEF+@7C<DFCEG@FFD@CC;FFGFFGGCFFEFCCE@FFGBFGGGGGGCGECGGFGGGFGG:FFGGG>E*1;FFFGFG>>EGGFGEEGDGGE?FGGEC:*+3@<E@EGGGEGGGFGGEC=:=FG4=:71>CC>759:7EDDGCGFFF>777*<7<>D><FFFCF>>B<>BFFFF=@?()-:9
@M06045:235:000000000-JCY5N:1:1101:11233:6089 1:N:0:TACAGC
GAGATAACTCCTACGGGAGGCAGCAGTGGGGAATTTTCCGCAATGGGCGAAAGCCTGACGGAGCAACGCCGCGTGAGTGAGGACGGCCTTCGGGTTGTAAAACTCTGTTCTTGAGGAAGAATTCCGGTCAGGTGAACAGTCTGACCGGTTGACGGTACTCAAGGAGAAAGCCCCGGCTAACTACGTGCCAGCAGCCGCGGTAATACGTATGGAGCAAGCGTTATCCGGATTTACTGGGTGTAAAGGGAGCGCAGGCGGTCTGGCAAGTCAGATGTGAAAACCCGGGGCTCAACTCCGGGAC
+
CCCCCGGGGGGGGGGGGGGGGGGG@FGGGGGGGGGGGGGGGEGGGGGGGGGCGGGGGGGGGGGGGGGGGGDGGGGGGGGGGGGGGEGGGGGGGGGCEGGGGGGEFGGGGGFFGGGGGGGGGGGGGGGGDFGGACFEFFGCFGGGGGGGGGGGGGGGGGGGFFGGGGGGGGGEFGGGDGDFG?@7FFFGDGGFGGGGGGEEEE>FFGG9F9CG9CE58AFEC?88:CEEE;C6<:99EF6C::+:FFDGEC3<DCDGGGCCDGGFFGG:**0*1CBC6:*=53)7)5)8786?F@F)3@09(
@M06045:235:000000000-JCY5N:1:1101:23382:6092 1:N:0:TACAGC
GAGATAACTCCTACGGGAGGCAGCAGTGGGGAATATTGCACAATGGGCGGAAGCCTGATGCAGCGACGCCGCGTGAGGGATGACGGCCTTCGGGTTGTAAACCTCTTTCAGCAGGGACGAAGCGTAAGTGACGGTACCTGCAGAAGAAGCGCCGGCCAACTACGTGCCAGCAGCCGCGGTAAGACGTAGGGCGCGAGCGTTGTCCGGATTTATTGGGCGTAAAGAGCTCGTAGGCGGCTTGTCGCGTCGACCGTGAAAACTTGGGGCTCAACCCCAAGCCTGCGGTCGATACGGGCAGGCG
+
CCCCCGGGGGGGGGGGGGGGGGGGGGGGGGGGGGGGG<FGGFGGGGGFGGGGFGGGGGGGGGGGGGGGGGGGGFGEEFCFFGGGGGGGGGGGGGGGGGGGGGGGGGGGGGGGGGGG<FGDEECGFGGGFGGGGGGGGGGGGFGGGGGGFFDDGGGGGGGGGGGGGGGGGGGGGGGGGEGGGGGGGG*AFGGGGEGEGEG5CECFCGGE>C+<<<CFGDC:8ECFFFGGGEEEGGGGDDGEE7CDCEG35:><5/959?C<C?7CGC9CFG4))1.*755))20)8)).0)77;D559EF;(
@M06045:235:000000000-JCY5N:1:1101:19133:6095 1:N:0:TACAGC
GAGATAACTCCTACGGGAGGCAGCAGTGGGGAATATTGGACAATGGGCGCAAGCCTGATCCAGCCATGCCGCGTGAGTGATGAAGGCCCTAGGGTTGTAAAGCTCTTTTGTGCGGGAAGATAATGACGGTACCGCAAGAATAAGCCCCGGCTAACTTCGTGCCAGCAGCCGCGGTAATACGAAGGGGGCTAGCGTTGCTCGGAATCACCGGGCGTAAAGGGTGCGTAGGCGGGTCTTTAAGTCAGGGGTGAAATCCTGGAGCCTAACTCCAGAACTGCCTTTGATACTGAAGATCTTGAGT
+
CCCCCGGGGGGGGGGGGGGGGGGGGGGGGGGGGGGFGGGFGGEGGGGGGGGDGGGGGGGGFGCCF8FGGGGDGGGGGGGGCGGGGGGGDGGFGGGGGGGGGGGFGGGGGGGFFGGGEFDGEGCFGGGGGGGGGCG7@FFA<FFCFFGGGGDGGGGGGCGG<FCGCG7FGGGFFFCEEGGGG@G7FEGGCEFFFDEGCEF9CCEGGCEC*/:8:8EEGG7EGF58ECGGEDCECEEG?:?F70<7EF59/**2:FFF*099<F***27C*CFF=CFF**7?@GF9==70=*9==/=6:B45)
@M06045:235:000000000-JCY5N:1:1101:8595:6098 1:N:0:TACAGC
GAGATAACTCCTACGGGAGGCAGCAGTGGGGAATATTGGACAATGGGCGCAAGCCTGATCCAGCCATGCCGCGTGAGTGACGAAGGCCTTAGGGTTGTAAAGCTCTTTTGGCGGGGAAGATAATGACGGTACCCGCAGAATAAGCTCCGGCTAACTTCGTGCCAGCAGCCGCGGTAATACGAAGGGAGCTAGCGTTGTTCGGAATCACTGGGCGTAAAGCGCACGTAGGCGGATGTGTCAGTCAGGGGTGAAATCCCGGAGCTCAACTTCGGAACTGCCCTTGATACAGCACGTCTTGAGT
+
CCC@CFGGGGGGGGGGGGGGGGGGGGGGGGGGGGGEGGGFFFGGGGGGGGCFGGGGGGFGGEEFGGCFGGGGG=FFGEGGFGEDFEGFGGGFGGGGGGGGGGG<FFAFEGGGGGGGGGGG<FFGGGGGGGGEFFGGGGGDAGGGGGGFFGG7BCGGGGGGGDGFFG?FECEGGG<FGGGGGFGCCEGCEGGGGDCEGGGGGGEEF@CC+::5CECEG5ACGDGGG5FFEFEEG*:CCGGE9CGGGGGGEEF>CC:C4EG3CE5CFDGGGF:BED7FFF.>:DF4@?D?=6777FF5?B2?.
@M06045:235:000000000-JCY5N:1:1101:20711:6101 1:N:0:TACAGC
GAGATAACTCCTACGGGAGGCAGCAGTGGGGAATATTGGACAATGGGCGAAAGCCTGATCCAGCCATGCCGCGTGTGTGAAGAAGGTCTTCGGATTGTAAAGCACTTTAAGTTGGGAGGAAGGGTTGTAGATTAATACTCTGCAATTTTGACGTTACCAACAGAATAAGCACCGGCTAACTTCGTGCCAGCAGCCGCGGTAATACGAAGGGTGCAAGCGTTAATCGGAATTACTGGGCGTAAAGCGCGCGTAGGTGGTTTGTCAAGTTGGAAGTGAAAGCCCCGGGCTCAACCTGGGAACT
+
CCCCCGGGGGGGGGGGEEFGGGGG@FFGGGGGGEFGGGGFGDGGGGGGGEGGGGGGGGGGGGGGGGGGGGGGGCGFGGGGGGGGGGGFGGGGGFGGGGGGGGGGGGGGGFFFGFGGGGGGGGGG=FCFGGGGGGGGGGGGGGGGGGGGGGGGGGGFGGGGGGGGGGGGGGGGGGGGGGGFGGGGGGGGGGDGGGGGGGGGGGGGGGGGGGGGGG?<CGGGGGFGGGG5:FGGGGG?EGGG57EFGGGGDGGCGG7<9EGGGGGGFFDGGGGFFFFGF>4?@C>FFFGFF4?4<FFFFF?<8
@M06045:235:000000000-JCY5N:1:1101:5660:6111 1:N:0:TACAGC
GAGATAACTCCTACGGGAGGCAGCAGTGGGGAATATTGCACAATGGGCGAAAGCCTGATGCAGCGACGCCGCGTGAGGGATGACGGCCTTCGGGTTGTAAACCTCTTTCAGCAGGGACGAAGCGAAAGTGACTGTACCTGCAGAAGAAGCACCGGCTAACTACGTGCCAGCAGCCGCGGTAATACGTAGGGTGCGAGCGTTGTCCGGATTTATTGGGCGTACAGAGCTTGTAGGCGGCTCGTCACGTCGGGTGTGAAAACTCGCGGCTCAGCCGCGAGCCTGCCCCCGATACGGGCGGGCT
+
CCCCCGGGGGGGGGGGGGGGGGGGGGGGGGGGGGGGGGGGGGGGGGGGGEGDGGGGGGGGGGGGGDGGGGGGDGGGGGGGGGGGGGGGGGGGGGGGGGGGGGGGGGGGGFFGGGGGGGGGCGGGGGGGGGGGGGGGGGGGGFFGGGFGGGGGGGGGGGGGGFG7FGGGGGGGGGGGGGGGGGGGG@CFGDEC8EGGGGGGGGGGGDEEG*<+A+0<CCEGE*;E77FCGGGGGGGCEGGGGGGGGCCFEEGGGGG7FG=CCCDGGDDGGF*07DEGBD>:?F:)8:C33>BDFB)<1;9;(
@M06045:235:000000000-JCY5N:1:1101:12478:6112 1:N:0:TACAGC
GAGATAACTCCTACGGGAGGCAGCAGTGGGGAATATTGGACAATGGGCGAAAGCCTGATCCAGCCATGCCGCGTGTGTGAAGAAGGTCTTCGGATTGTAAAGCACTTTAAGTTGGGAGGAAGGGCAGTAAGCTAATACCTTGCTGTTTTGACGTTACCGACAGAATAAGCACCGGCTAACTCTGTGCCAGCAGCCGCGGTAATACAGAGGGTGCAAGCGTTAATCGGAATTACTGGGCGTAAAGCGCGCGTAGGTGGTTTGTTAAGTTGGATGTGAAAGCCCCGGGCTCAACCTGGGAACT
+
CCCCCGGGGGGGGGGGGGGGGGGGFGGGGGGCGGGGGGGGGGGGGGGGGGGGGGGGGGGGGGGGGGGGGGGGGGGGGGGGGGFFGGGGGGGGGFGGGGGGGGGGGGGGF<FFGFGGEFGGCFGGGGGGGGGGGGGGGGGGGGGGGGGGGGGGGGGGGGGEGGGCFGFGGGGGGGGGG@GGGGFGGCGGFGGGGGGGGGGE@EDGGFGGFFCGGGG?FGGGGEGGGGGECFFGGGGFGGGGGC*:EEGGGGG3DD:?CEFGGGGFFFFGGGCFFGFGF*9:>FDB:>D@FFFFFFFFFF7<4
@M06045:235:000000000-JCY5N:1:1101:18862:6115 1:N:0:TACAGC
GAGATAACTCCTACGGGAGGCAGCAGTGGGGAATATTGCACAATGGGCGGAAGCCTGATGCAGCGACGCCGCGTGAGGGATGACGGCCTTCGGGTTGTAAACCTCTTTCAGCAGGGACGAAGCGTGAGTGACGGTACCTGCAGAAGAAGCGCCGGCCAACTACGTGCCAGCAGCCGCGGTAAGACGTAGGGCGCGAGCGTTGTCCGGATTTATTGGGCGTAAAGAGCTCGTAGGCGGCTTGTCGCGTCGACTGTGAAATCCCGCGGCTCAACCGCGGGTCTGCAGTCGATACGGGCAGGCT
+
CCCCCGGGGGGGGGGGGGGGGGGGGGGGGGGGEFFGGGGGGGGGGGGGGGGGGGGGGGGFGGGGGGGGGGCFGGGGGGGGGGFGGGGGGGGGGGGGGGGGGGGGGGGGGFGGGGGGFGGGGGGGFGGGGGGGGGGGGGGGGGGGGGGGGGGGGGGGGGGGGGGGGGGGGGGGGGGGGGGGGEGGGGCCGGGGGGGDGGGGG*;CGGGGGGGCGGGFFGGGGEGGGGCCCGEDGGFEGGGG5>FDG=CGG*>CGGGFFGFGGGDD>CCDDF4?FDFDFCDE:FF6?FGEED>D:@BFFBBF:
@M06045:235:000000000-JCY5N:1:1101:17086:6122 1:N:0:TACAGC
GAGATAACTCCTACGGGAGGCAGCAGTGGGGAATATTGCACAATGGGGGAAACCCTGATGCAGCAACGCCGCGTGAGTGATGACGGCCTTCGGGTTGTAAAGCTCTGTCTTCAGGGACGATAATGACGGTACCTGAGGAGGAAGCCACGGCTAACTACGTGCCAGCAGCCGCGGTAATACGTAGGTGGCGAGCGTTGTCCGGATTTACTGGGCGTAAAGGGAGCGTAGGCGGATTTTTAAGTGAGATGTGAAATACTCGGGCTTAACCTGAGTGCTGCATTTCAAACTGGAAGTCTAGAGT
+
CCCCCGGGGGGGGGGGGGGGGGGGGGGGGGGDGGGGGGFCGGGGGGGGGGGGGGGGGGGGGGGGGGGEGGFGGGGCGGGGGFGGGGGGGGGGGGGGGGGGGGGGGGGGGGGGGGGGFGGGGGGGGGGGGGGGGGG@FF=FGGGGGGGGGGGEFGGGGGGGGGGGGGGGGGGGG:<FCGFGGEFFGGGGGGGGGGEGGGGGGG7;EGGFFFGFGGE5A5@FCFGCCEEGGGGGG=ECGFG6+:+2C+:7<9:CCFCEGF*CCEGCF7:F:CC<BCFGFGF?FF*88?G48?5)0)8@B?<2.
@M06045:235:000000000-JCY5N:1:1101:7931:6124 1:N:0:TACAGC
GAGATAACTCCTACGGGAGGCAGCAGCAAGGAATTTTCCACAATGGGCGCAAGCCTGATGGAGCAACGCCGCGTGGGGGATGACGCGTTTCGGCGTGTAAACCCCTTTTCGAGGGGACGAAGGCAATGACGGTACCCTCGGAAGAAGGCCCGGCTAACTACGTGCCAGCAGCCGCGGTAAGACGTAGGGGCCGAGCGTTGTCCGGAATTACTGGGCGTAAAGCGCGCGCAGGCGGATTGTCGCATCATCGGTGAAAGCCCCCCGCTCAACGGGGGAGTGTCCGGTGCGATGGTCAGTCTGG
+
CCCCCGGGGGGGGGGGGGGGGGGGGGGGGGGGGGGGGGGGGGGGGGGGGGGGGGGGGGGGGFGGGGGGGGGGGGGGGGGGGGFGGGGGGGGGCFGGGGGGAFGGGGGGGGGGGGGGFFFEGGGGGGGGGGGGGGGFFFFGGGGGFGGGGGGGGGGGDGGGGGGGGGGFGGGGGGGGGGGCGGGGGGGGDGGGG?EEEEGEGGGGGEGGGFGFF?FG*2*8AF??CEGEE*/=ECC:8CFGGGFD=E<DFGGGC>6CDGFGD5DDD5D)9CCBED)3<*7//:B)<><:)8>E***))1647
@M06045:235:000000000-JCY5N:1:1101:11272:6129 1:N:0:TACAGC
GAGATAACTCCTACGGGAGGCAGCAGTAGGGAATCTTCCACAATGGACGGAAGTCTGATGGAGCAACGCCGCGTGAGCGAAGAAGGTCTTCGGATCGTAAAGCTCTGTTGTAAGGGAAGAATAAGTACAGTAGTAACTGGCTGTACCTTGACGGTACCTTACGAGAAAGCCACGGCTAACTACGTGCCAGCAGCCGCGGTAATACGTAGGTGGCAAGCGTTTTCCGGAATTATTGGGCGTAAAGCGCGCGCAGGCGGCCTTTTAAGTCTGATGTGAAAGCCCCCGGCTTAACCGGGGAGGG
+
CCCCCGGGGGGGGGGGGGGGGGGGFGGGGGGGGGGGGGGGGGGGGGDGGGGGGGGGGEFFGGGGGGGGGGGGGGGGGGGGDFEEGGGGGGGGGGGGGGGGFFGFGGGGGFGFDEGGFGGGGGGGFGGGGGGGGGGGGGGGGGGGGGGGGGFGDEFGGGGGGGGGGEGGGFFGGGCEGGGGGGGGGGGGGGGGGGGGGGEGGEGGGGGCFGGGGGFCFGGGE*AGGGGD5FG7FFGFGGGEE9FFGGGGGGG39<DGGGDGGGGD6FGGFG:@FG4:6DFF>GEF55CDEFFF?DFEFEFFF
@M06045:235:000000000-JCY5N:1:1101:13409:6131 1:N:0:TACAGC
GAGATAACTCCTACGGGAGGCAGCAGTGGGGAATATTGGACAATGGGGGCAACCCTGATCCAGCAATGCCGCGTGAGTGATGAAGGCCTTCGGGTTGTAAAGCTCTTTTGGCGGGGACGATGATGACGGTACCCGCAGAATAAGCCCCGGCTAACTTCGTGCCAGCAGCCGCGGTAATACGAAGGGGGCTAGCGTTGTTCGGAATTACTGGGCGTAAAGGGCGCGTAGGCGGTCCTGATCGTCGGATGTGAAAGGCCTGGGCTCAACCTGGGAACTGCATCCGATCCGGCGGGACTGGAGG
+
CCCCCGGGGGGGGGGGGGGGGGGGFGGGGGGDGGGGGGGGGGGGGGGGGGGGGGGGGFGGGGGGGGGGGGGGGGGCFFGGGGGFGGGGGGGGGGGGGGGGGGGGGFGGG<FGGGGGEGGGGGGGFGGGGGFGGGGGDGCGGFGGGGGGGGGGGGGGGGGG7FGGGGGGGFGGGGGGGGGGGGGGGGGGGGGFFGEGGGGGGGEEGFFGGFGGGGGGGFFGGGGGGG5=EGGEGGEG?CCCGGGGDEC5207*?:FDGFCGGFGGCG4FFGCF>65<**9609>85)95)7:>3)883>(4(
@M06045:235:000000000-JCY5N:1:1101:20809:6136 1:N:0:TACAGC
GAGATAACTCCTACGGGAGGCAGCAGTCGGGAATTTTGCGCAATGGACGAAAGTCTGACGCAGCAACGCCGCGTGAGGGATGACGGCCTTCGGGTTGTAAACCTCTTTTCTCAGGGACGATGATGACGGTACCTGAGGAAGAAGCCACGGCTAACTACGTGCCAGCAGCCGCGGTAATACGTAGGTGGCAAGCGTTGTCCGGATTTACTGGGCGTAAAGAGCGCGCAGGCGGTCGTTCAAGTCGCGTGTGAAAGCCCCCGGCTCAACTGGGGAGGGTCACGCGATACTGATCGACTCGACG
+
CCCCCGGGGGGGGGGGGGGGGGGGGGGGGGGGGGGGGGGGGFGGGGGGGGGGGGGGGCFGGGGGGGGGGGGGGGGEGGGGGGGGGGGGGGGGGGGGGGGGGGGGGGGGFG?FEFGGFGGGGGGGGGGGGGGGGGFFGGGGG<FGGEFGGGGGGGGGCGGGGGGGGGGGFGGGGGGG@FGGGGGGGGGGGCFGGGGGGGEGGGGGGGGGGGGGGGGEGGGGGGGGGGGDEGDGGGCC5CCCFGGGGGGGEGF7>DFFFCDDGGGGFFGGCCDEFGFGBC5F:C@577D***9@>>EEFFB04
@M06045:235:000000000-JCY5N:1:1101:18241:6182 1:N:0:TACAGC
GAGATAACTCCTACGGGAGGCAGCAGTGGGGAATATTGGACAATGGGCGCAAGCCTGATCCAGCCATGCCGCGTGAGTGATGAAGGCCTTAGGGTTGTAAAGCTCTTTCACCGGAGAAGATAATGACGGTATCCGGAGAAGAAGCCCCGGCTAACTTCGTGCCAGCAGCCGCGGTAATACGAAGGGGGCTAGCGTTGTTCGGAATTACTGGGCGTAAAGCGCACGTAGGCGGACATTTAAGTCAGGGGTGAAATCCCGGGGCTCAACCTCGGAACTGCCTTTGATACTGGGTGTCTTGAGG
+
CCCCCGGGGGGGGGGGGGGGGGGGGGGGGGGGGGGFFCGGGGGGGGGGGGGGFGGGGGGGGGFGGGGGGGGGGFGGGGGFGFGGGGGGGGGEGGGGGGGGGGGGGGGGGGGGGGGGGFGGGGGGGGGGGGGGGDFGEGGGGGGGGGGGGGGGGGGGGGGGGGGGGGGGGGGGGGGGGGGGGGGGDGGGGGGGGGGGGGGGGGGGGGGGFFGDGGGGGGGGGGGGGGGGGGGGGGGCFF?EFGGGGGGGGGGGGFFGGGGGGGGGGFFGGDCBFDFGFGFFFF4F=FDFFFFFEFF=<44:(
@M06045:235:000000000-JCY5N:1:1101:24845:6191 1:N:0:TACAGC
GAGATAACTCCTACGGGAGGCAGCAGTGGGGAATATTGGACAATGGGGGCAACCCTGATCCAGCCATGCCGCGTGAGTGATGAAGGCCTTCGGGTTGTAAAGCTCTTTTGGCGGGGACGATGATGACGGTACCCGCAGAATAAGCCCCGGCTAACTTCGTGCCAGCAGCCGCGGTAAGACGAAGGGGGCTAGCGTTGTTCGGAATTACTGGGCGTAAAGCGAGTGTAGGTGGTTGTCCAAGTTGGATGTGAAAGCCTTGAGCTCAACTCAAGAAATGCATTCAGGACTGGATGACTAGAGG
+
CCCCCGGGGGGGGGGGGDGGGGGGGGGGGGGGGGGGGGGGGGGGGGGGGGGGGGGGGGGGGGGGGGGGGGGGGGGEGGGGGGGGGGGGGGGGGGGGGGGGGGGFGGGGGFGGGGGGGGGGGGGGGGGGGFGGGGGGGGGGGGGFGGGGGGGGGGGGGGGGGGGFGGGGGGGGGGGGGGGGE7CEGGGGGGGGGGGEEGFGDEEGGGFGCEGGGG8>ECEGGDGCFFC9ECFGGGGGGFF+A:FFGGGGGGGGC7>=>CCDC6:CGF4DGG<F4FFFFGFB9:FFF4*9>>?@?FFFBFB<:
@M06045:235:000000000-JCY5N:1:1101:14229:6191 1:N:0:TACAGC
GAGATAACTCCTACGGGAGGCAGCAGTGGGGAATTTTGCGCAATGGGGGAAACCCTGACGCAGCAACGCCGCGTGGAGGATGAAGCCCTTTGGGGCGTAAACTCCTTTCGATCGGGACGATTATGACGGTACCGGATGAAGAAGCACCGGCTAACTCTGTGCCAGCAGCCGCGGTAATACAGAGGGTGCAAGCGTTGTTCGGAATTATTGGGCGTAAAGGGCGCGTAGGCGGTGCGGTAAGTCACCTGTGAAACCTCTGGGCTTAACTCAGAGCCTGCAGGCGAAACTGCCGTGCTTGAGT
+
CCCCCGGGGGGGGGGGGGGGGGGGGGGGGGGGGGGGGGGGGGGGGGGGGGGGGGGGGGGGGGGGGGGGGGGGGGGGGGGGGGGGGGGGGGGGGGGGGGGGGGGGGGGGGGGGGGGGGGGGGGGGGGGGGGGGGGGGGGGGGGGGGGGGGGGGGGGGGGGGFGGGGGGGGGGGGGGGGGGGGGGGGGGGGGGGGGGGGGGGGGCEGEGGGGGGGGEGGGGGGGGGGGGGGGGGEEGGGGCGGGGGFGGGGGGGGGGFG+79FGGCGGGGGGGFFGFGFGFFFGFFFFGFFFFFFFFFFF::.
@M06045:235:000000000-JCY5N:1:1101:17573:6192 1:N:0:TACAGC
GAGATAACTCCTACGGGAGGCAGCAGTGGGGAATCTTGCGCAATGGGCGAAAGCCTGACGCAGCGACGCCGCGTGGGTGACGAAGGCCCTCGGGTTGTAAAGCCCTGTGGGGAGGAACGAACCGCTTCATGGATAACACCCATGGAGCCTGACGGTACCTCCTTAGCAAGCATCGGCTAACTCTGTGCCAGCAGCCGCGGTAAGACAGAGGATGCGAACGTTGCTCGGATTTACTGGGCGTAAAGCGCGCGTAGGCGGCCTGGTAAGTCGGGTGTGAAATCCCGGGGCTCAACCCCGGAAG
+
CCCCCGGGGGGGGGGGGGGGGGGGGGGGGGGGGGGGGGGGGGGGGGGGGGGGGGGGGGGGGGGGGGGGGGGGGGGGGGGGGGDGGGGGGGGGGGGGGGGGGGGGGGGGGGGGGGGGGGGGGGGGGGGGGGGGGGGGGGGGGGGGGGGGGFGFGGGGGGGGGGGGGGGGGGGGGGGGGGGGGGGGGGGGGFGGGGGGGGGGE5AFGGGGGGGFGGGGGGGGGGGGGGGGDGEGGGGGGGGGGGGGGFDGGDDGCDGGDEGGGGDGFDFFGG:BFGDGFGFFFGFFFFGF:F?FF>EFFF033
@M06045:235:000000000-JCY5N:1:1101:8622:6193 1:N:0:TACAGC
GAGATAACTCCTACGGGAGGCAGCAGTGGGGAATATTGGACAATGGGCGCAAGCCTGATCCAGCCATGCCGCGTGAGTGATGAAGGCCTTAGGGTTGTAAAGCTCTTTCAGTGGGGACGATAATGACGGTACCCACAGAAGAAGCCCCGGCTAACTTCGTGCCAGCAGCCGCGGTAATACGAAGGGGGCTAGCGTTGCTCGGAATGACTGGGCGTAAAGGGCGCGTAGGCGGCGCACTTAGTCAGGCGTGAAAGTCCTGGGCTCAACCTGGGGACGGCGCTTGATACGGGTGTGCTTGAGG
+
CCCCCGGGGGGGGGGGGGGGGGGGGGFGGGGFGGGGGGGGGGGGGGGGGGGGFGGGGGGGGGGGGGGGGGGGGFFCGEGGGGGGGGGGGGGGGGFGGGGGGADFFGGGFGGGGGGGGGGGCGGGGGGGGGGGGFGGGGGGGGGGGFGGGGGGGGGGGGEGGGGGGGGGGGGGGGGGGGGGGGGGGGGGGGFGGGG@EGFFGGGGGGGGFGGGGGGCEFFGGEGGGEDGGGGGGGGEEGGGGGGFGGGG:C3CGGD9C+>FGA*9=FGGCFD>>CBGED::BGFFFFGFFFDEFEFF27(8(
@M06045:235:000000000-JCY5N:1:1101:10906:6199 1:N:0:TACAGC
GAGATAACTCCTACGGGAGGCAGCAGTGGGGAATATTGGACAATGGGCGAAAGCCTGATCCAGCCATGCCGCGTGTGTGAAGAAGGTCTTCGGATTGTAAAGCACTTTAAGTTGGGAGGAAGGGGTTGAAGCTAATACCTTCAATCTTTGACGTTACCAACAGAATAAGCACCGGCTAACTCTGTGCCAGCAGCCGCGGTAATACAGAGGGTGCAAGCGTTAATCGGAATTACTGGGCGTAAAGCGCGCGTAGGTGGTTCAGTAAGATGGAAGTGAAATCCCCGGGCTTAACCTGGTAACT
+
CCCCCFFGGGGGGGGGGGGGGGGGGGGGGGGGGGGGGGGEFDGGGGGGGDFGGGGGGGFGGGEGGGGGGGGGGGGGGGGGGGGFGGFGGGGGGCFG@FFGGDGGG@FFEEEFGGGGBFGFGCFGGCFGGGGGFGGGGGGGGG,ABFDFGGGGGFGGGGGGEFFFGD9;FFAFFC7FC:FDECFACFGFDGGGGG5EEDGEDGFGG@9,?FGCEGGGGGGGEGDG7ED=EGG:EGG?=5EEEG5*0CDDE=C3CC:CCC3C7<CC*;2:C4C=FGFFF7=F@*)7)75::??=FFF@,*626
@M06045:235:000000000-JCY5N:1:1101:13982:6201 1:N:0:TACAGC
GAGATAACTCCTACGGGAGGCAGCAGTGGGGAATCTTGCGCTAATGCGGGAAACCGTGACGCAGCGACGCCGCGTGAGGGAAGAAGGCCTTCGGGTTGTAAACCTCTTTCAGGAGGGACGAAGCTACTCGGGTTAATAGCCCAGAGGGTGACGGTACCTCCAGAAGAAGCCCCGGCTAACTACGTGCCAGCAGCCGCGGGAATACGTAGGGGGCAAGCGTTGTCCGGATTTATTGGGCGTAAAGAGCGTGTAGGCGGCTTTGCAAGTCCGTTGTGAAAACTCGAGGCCCAACCTCGAGACC
+
CCC9CGFGGGGGGGEGGGFGECEEFGGGGGGGGGGGGGGGGGGGFGGGGGGGGFGGGGGGGGGCFGGGGGGDGFEF:FCFEFGGGGGDGGGGGGGGFGGGGGGGGGGGGFFFGFGGDGFFGGGGGGGGGGGF<FFGGFFGGGGGDFGGGGGGGGGGEGGGGGGGGGGDGGGFECFGDGFFGGGGGGCCFGFFFGGGGG>*?C;9CGG6;EGGGGGGGGGGGGGFFGE*A*<+2<EFFGGGGDC79EGDEEGGG7>=DECGDGFFGGFC*99<>D@G4D?F?GFFFED)).)77??B?E:>(
@M06045:235:000000000-JCY5N:1:1101:17035:6205 1:N:0:TACAGC
GAGATAACTCCTACGGGAGGCAGCAGTGGGGAATATTGCACAATGGGCGAAAGCCTGATGCAGCGACGCCGCGTGAGGGATGACGGCCTTCGGGTTGTAAACCTCTTTCAGCAGGGAAGAAGCGCAAGTGACGGTACCTGCAGAAGAAGCACCGGCTAACTACGTGCCAGCAGCCGCGGTAATACGTAGGGTGCGAGCGTTGTCCGGAATCATTGGGCGTAAAGCGCGTGTAGGCGGCTCGATAAGTCTGCTGTGAAAGTCCAGGGCTCAACCCTGGGATGCCGGTGGATACTGTCGAGCT
+
CCCCCGGGGGGGGGGGGGGGGGGGGGGGGGGGGGGGGGGGGGGGGGGGGGGGGGGGGGGGGGGGGGGGGGEGGGGGGGGGGGGGGGGGGGGGGGGGGGGGGGGGGGGGGGGGGGGGGGGGGGGGGGGGGGGGGGGGGGGGGGGGGGGGGGGGGGGGGGGGGGGGGGGGGGGGGGGGGGGGGGGGGGGGGGGGGGGDEGGGGGGGGGGGGGGGGGGGGGGGGGGGGGGGGGGGGGGGGGGGGGGGGGGGGGGGGFGCGGGGGCDGGGGFFGGFFG>7>CF?DFFEFFGFFFFFF=F?056?(
@M06045:235:000000000-JCY5N:1:1101:18667:6215 1:N:0:TACAGC
GAGATAACTCCTACGGGAGGCAGCAGTCGGGAATTTTGGGCAATGGGCGAAAGCCTGACCCAGCAACGCCGCGTGAAGGATGAAATCCTTCGGGATGTAAACTTCGCAAGAACGGGAAGAATAAGTAAGGGTTAATATCTCTTACGATGACGGTACTGTTTGTAAGCTCCGGCTAACTCCGTGCCAGCAGCCGCGGTAATACGGGGGGAGCAAGCGTTGTTCGGATTTACTGGGCGTAAAGGGCGCGTAGGCGGCCACCGCAAGTCGACTGTGAAATCTCCGGGCTTAACCCGGAAAGGTC
+
CCCCCGGGGGGGGGGGGGGGGGGGGGGGGGGGGGGGGGGGGGGGGGGGGGGGGGGGGGGGGGGGGGGGGGGGGGGGGGGGGGGGGGGGGGGGGGGGGGGGGGGGGGGGGGGGGGGGEGGGGFGGGGGGGGGGGFGGGGGGGGGGGGGGGGGGGGDEGGFGGGGGGGGGGGGGGGGFGGGGGGGGGGGGGGGGGGGGGGGGGGGGGGGGGGGGGGGGG5CEGGGGGGGGGGGGGGGGEGGFGGGGGGD7CEGGGDGEG5FGGEDDFFGGGGGFFFFGFGFFFGB>>>CFBFFFF>3>0;:3.
@M06045:235:000000000-JCY5N:1:1101:15999:6224 1:N:0:TACAGC
GAGATAACTCCTACGGGAGGCAGCAGTGGGGAATATTGGACAATGGGGGCAACCCTGATCCAGCGACGCCGCGTGGGTGAAGAAGGCCTGCGGGTTGTAAAGCCCTTTCGGTTGGGAAGAAAAGTTGCGGTTTAATACATCGCGACCTTGACGTAACCAACTAAAGTAGCACCGGCTAACTCTGTGCCAGCAGCCGCGGTAATACAGAGGGTGCGAGCGTTAATCGGAATTACTGGGCGTAAAGCGTGCGCAGGCGGTTTTGTAAGCCAGATGTGAAATCCCCGGGCTTAACCTGGGAATG
+
CCCCCGGGGGGGGGGGGGGGGGGGGGGGGGGGGGGGGGGFGGGGGGGGGGDGGGGGGGGGGGGGGGGGGGGGGFGGGGGFGGGGGGGGGGGGGGGGGGGGGGGGGGGGGGGGGGGGGGGGGGGGGFGGGGGGGGGGGGGGGGCGGGGGGF@EEGGGGGGGGGGGGGGGGGGGGGGGGGGFFGGGGGGGGGGGGGGGGGDGGGGGGGGCCFGGGGGDGGGGGGCCGGGCE=+70ACCFGGEGDCD7C*CE=DGGGGGGE:DGGGGCDDGGG4==7@FFFFF?C@@EFGE>FFFFFFFB427,
@M06045:235:000000000-JCY5N:1:1101:13543:6229 1:N:0:TACAGC
GAGATAACTCCTACGGGAGGCAGCAGTGGGGAATATTGCGCAATGGGCGAAAGCCTGACGCAGCGACGCCGCGTGGGGGATGACGGCCTTCGGGTTGTAAACCTCTTTCAGCAGGGACGAAGTTGACGTGTACCTGCAGAAGAAGCACCGGCTAACTACGTGCCAGCAGCCGCGGTAATACGTAGGGTGCAGGCGTTAATCGGAATTACTGGGCGTAAAGCGTGCGCAGGCGGCTTCTCAAGTCAGATGTGAAATCCCAGGGCTTAACCTGGGAACTGCGTTTGAAACTGGGAGGCTAGAG
+
CCCCCGGGGGGGGGGGGFGGGGGGGDCFGGGCGDFGFFEGGGEGFGGGGGGGGGGGGFFGGGGGGGGGGGGGGGGGGGGGGDDFGGGGGGFGEFGGGGGGGGGGGGGGF9FGGGGGFCCFFGGGGGGGGGGG9BEGFGFFFEGGDFFGGGGGEGGGGGGGGCGGGGGFGGGGGGDFFGGGGGFGGDGFGGGCFGGGGGGGC>CEGGGGGCFG5ECCG>@CGGGCGCGGGGGGGGGGGGGG9DFC?FGGFGFC>CDC7<9DF=DGGFFFFGFFFG4<<7?:>C@E6@D?FFF>)55529:<5
@M06045:235:000000000-JCY5N:1:1101:23102:6246 1:N:0:TACAGC
GAGATAACTCCTACGGGAGGCAGCAGTGGGGAATTTTGGACAATGGGCGAAAGCCTGATCCAGCCATGCCGCGTGCAGGATGAAGGCCTTCGGGTTGTAAACTGCTTTTGTACGGAACGAAAAGACTCCTTCTAATAAAGGGGGTCCATGACGGTACCGTAAGAATAAGCACCGGCTAACTACGTGCCAGCAGCCGCGGTAATACGTAGGGTGCAAGCGTTAATCGGAATTACTGGGCGTAAAGCGTGCGCAGGCGGTTATATAAGACAGATGTGAAATCCCCGGGCTCAACCTGGGAACT
+
CCCCCGGGGGGGGGGGGEGGGGGGGGFGGGGGGGGGGGGGGGGFGGFGGGGGGGGGGGGGGGGGGGGGGFGGGGGDGGGDGGGGGGGGGGGGGGGGGGGGGFFGGGGGDGGFFGGCGGGGGGGGGGGGGGGGG,BDDFGGFGDGFFGGGGGGGGGGDFFFGG7FGFGGGGGGFGGGEGFGGGGGGGGDGFFFGFGGGDGGGGGGGGGGGCB<C8?9CCE;EGGGGGGECFFGGGGGGDGG5D7:0//9CEGGGGD5D*5>FGGGFG79CFGFFGFD=GF@F4:B)7DEF?F5F@F:-5:F2
@M06045:235:000000000-JCY5N:1:1101:25170:6253 1:N:0:TACAGC
GAGATAACTCCTACGGGAGGCAGCAGTGGGGAATATTGCGCAATGGGCGAAAGCCTGACGCAGCGACGCCGCGTGTGGGATGACGGCCTTCGGGTTGTAAACCACTGTCGGGAGGGACGAATGCCCCGCAAGGGGAGTGACGGTACCTCCAAAGGAAGCACCGGCTAACTCCGTGCCAGCAGCCGCGGTAATACGGAGGGTGCGAGCGTTGTCCGGAATCACTGGGCGTAAAGGGCGCGTAGGCGGCCTGATAAGTAGGGGGTGAAATCCTGCGGCTTAACCGCAGGGCTGCCTTATAAAC
+
CCCCCGGGGGGGGGGGGGGGGGGGGGGGGGGGGGGGGFGGGGGGGGGGGGGGGGGGGGGGGGGGGGGGGGGGGGGGGGGGGGGGGGGGGGGGGGGGGGFGGGGGGGGGGGGGGGGGGGGGGGGGGGGCGGGGGGGGGGGGGGGGFGGFEGCCGGGGGGGGGGGGGGGGGGGGGGGGGGGGGGGGGGGGGGGGGC;CAEGGGGGGCGGG*AEGGGGGGEGCFGFGEFFGEEEGGGGGEEGGGDCGGG7C=FF7:CD+CFFDDD/75CFGCFGBFGFGEGFFF:>EE37@EF@F)/8*.*54.
@M06045:235:000000000-JCY5N:1:1101:13467:6261 1:N:0:TACAGC
GAGATAACTCCTACGGGAGGCAGCAGTGGGGAATATTGGACAATGGGCGCAAGCCTGATCCAGCCATGCCGCGTGAGTGATGAAGGCCTTAGGGTTGTAAAGCTCTTTCGTCCGGGACGATAATGACGGTACCGGAAGAAGAAGCCCCGGCTAACTCCGTGCCAGCAGCCGCGGTAATACGGAGGGGGCTAGCGTTGTTCGGAATTACTGGGCGTAAAGCGCACGTAGGCGGCTTTCTAAGTCAGGGGTGACATCCTGGAGCTCAACTCCAGAACTGCCTTTGATACTGGAAAGCTTCAGT
+
CC<@CFCG<C,CC688C,+68CFCGFF<@@+@BFECFEC,6F@E<<,F@@@@G<,:CC<E,C@C,EEGGCCFCGGGCEFG?<,<<A<C5E955,C=@?,,@BAEE<<E<CEFEF7CCEEG>:BFF,,=FFBFFGG++@8B833>8FFF77FEGFACFCG35C<,@F7DCF@FEC*CFCGGGC7EE787:C*4<C;7*1CFGCCEFFGGFGGC*/:C5C?ECG**2:CC*+:78C:<@@<99CGGG**7EEC***0:0+*227C496F>FFG@**.:*677/:7=@=>?F4467@F=21)66
@M06045:235:000000000-JCY5N:1:1101:8613:6269 1:N:0:TACAGC
GAGATAACTCCTACGGGAGGCAGCAGTAGGGAATCTTCCGCAATGGACGCAAGTCTGACGGAGCAACGCCGCGTGAGTGAGGAAGGTCTTCGGATCGTAAAACTCTGTTGTTAGGGAAGAACACGTACGAGAGTCACTGCTCGTACCTTGACGGTACCTAACCAGAAAGCCACGGCTAACTACGTGCCAGCAGCCGCGGTAATACGTAGGTGGCAAGCGTTGTCCGGAATTATTGGGCGTAAAGCGCGCGCAGGCGGTCTTCTAAGTCTGATGTGAAATCTTGCGGCTTAACCGTAAGCGG
+
CCCCCGGGGGGGGGGGGGGGGGGGGGFGGGGGGGGGGGGGGGGGGGGGGGGGGFGGGGGGGGGGGGGGGGGGGFGFGGGGGGGGGGGGGGGGGGGGGGFGGGGGGGGGGGFGGGGGFGGGGGGFGGGGGGGGGGGGFAFGFGGGGGGGGGGGGGGGDEGGGGGGGGGGGGGGGGGGGGGGGGGGGGFFGGGGGGGGGGGCGGCF9ECCEGGGGDGF;FECEEEGFEGGG8FGGGGCFGGEG3:CCGDGCGGGGGGGGGGDGFFGGGG*77C472@GFC/=?>??DBCE:6@FFFD>:>7>B
@M06045:235:000000000-JCY5N:1:1101:26043:6289 1:N:0:TACAGC
GAGATAACTCCTACGGGAGGCAGCAGTAGGGAATCTTGCGCAATGGGCGAAAGCCTGACGCAGCCATGCCGCGTGAATGATGAAGGTCTTAGGATTGTAAAATTCTTTCACCGGGGAAGATAATGACGGTACCCGGAGAAGAAGCCCCGGCTAACTTCGTGCCAGCAGCCGCGGTAATACGAAGGGGGCTAGCGTTGCTCGGAATTACTGGGCGTAAAGGGCGCGTAGGCGGATATTTAAGTCGGGGGTGAAAGCCCAGGGCTCAACCCTGGAATTGCCTTCGATACTGGATATCTTGAGT
+
CCCCCGGGGGGGGGGGGGGGGGGGGGGGGGGGGGGGGGGGGGGGGGGGGGGGGGGGGGGGGGGGGGGGGGGGGFGGGGGGGGGGGGGGGGGGGGGGGGGGGGGGGGGGGGGGGGGGEGGGGGGGGGGGGGGGGGGGGGGGGGGGGGGGGGGGGGGGGGGGGGGGGGGGGGGGGGGGGGGGGGGGGGGGGGFGGGGGGGGGGGCEGGGGGGGGGGGGGGGGGGEGGGDGGFGG=>EGGGGGGGGGGGGGGGGGGGGFGGGGGGCCFGGGGGGFFGFGFGFFFFFF?<DF?F??F4=FAFAB9
@M06045:235:000000000-JCY5N:1:1101:27252:6310 1:N:0:TACAGC
GAGATAACTCCTACGGGAGGCAGCAGTGGGGAATATTGCACAATGGGCGAAAGCCTGATGCAGCAACGCCGCGTGAGCGATGAAGGCCTTCGGGTCGTAAAGCTCTGTCCTCAAGGAAGATAATGACGGTACTTGAGGAGGAAGCCCCGGCTAACTACGTGCCAGCAGCCGCGGTAATACGTAGTGGGCTAGCGTTATCGGGATTTACTGGCCGTAAAGGGTGCGTAGGTGGTTTTTTAATTCAGGGTGGAAAGGCTGGGTCTCAACCGTAGCAAGCTCTTGAAACTGGGAAACTTCGGTG
+
CCCCCGGGGGGGFGFGDEEGGEGGGGGFFCCFFGGGGFGGGFGGGFFGGEFGFFGFF8FGFGGGGGGFGG:BCEGGGGCEGEGFFGGGGFFGGDFGFGGGGGGFGGCGFDF,F<FCGGGGGGGGGGFGEC<>B9DDCFGGGG,B88DFE:FGG?BAFG7@,*>=@FEGA7<*>EEFFFF9F?FE*<BCGGFFGGGG7EF*==*:999B+?C***12A/CCCC?1*2*2:00:EF6**/*0+*+*+2*0*/94*/52**/****02:C475*))0**.*)/0*9?*9*94)09@@*94)((,
@M06045:235:000000000-JCY5N:1:1101:5651:6317 1:N:0:TACAGC
GAGATAACTCCTACGGGAGGCAGCAGTAGGGAATCTTCCGCAATGGACGAAAGTCTGACGGAGCAACGCCGCGTGAGTGATGAAGGCTTTCGGGTCGTAAAACTCTGTTGTTAGGGAAGAACAAGTACGTGAGTAACTGCTCGTACCTTGACGGTACCTAACCAGAAAGCCACGGCTAACTACGTGCCAGCACCCGCGGTAATACTTAGGTGGCTAGCGTTATCCGGAATTATTGGGCGTATAGCGCGCGCAGGCGGTTTCTTAAGTCTGATGTGTAATCCCACGGCTCACTCGTGGAGGG
+
CCCC9EFGGEFGGDEEGEDCCEGGGGE-CFEGGGGGGAFCCGE7C,<F@FEGGACFFGGGCC@B<FGGGGCFGGCEEFFGG,5CFCC,CF<+CFF::=FGGFGFGGFGE<EFBFEGGGGGF<AFC<AFE3FC+C,55,CB?F@FEFGG,E=D@=BFCGC,@CCCF@FFFCCCGGDGGC,>><7B<>DD;;F7,,=B*C7E**++>+++2925*3*;:+:*3C*115821/<97<C?F**:**20<:<D**)59CCE):>5FCF*C:*0*:76=:9*/***12987BC5)9***.8:(.317
@M06045:235:000000000-JCY5N:1:1101:3860:6321 1:N:0:TACAGC
GAGATAACTCCTACGGGAGGCAGCAGTGGGGAATTTTGGACAATGGGGGCAACCCTGATCCAGCCATGCCGCGTGCGGGAAGAAGGCCTTCGTGTTGTAAACCGCTTTTAGCCGGGACGAAAGCTGTACGGATAACACCCGTGCAGGTTGACGGTACCGGCGGAATAAGCACCGGCTAACTACGTGCCAGCAGCCGCGGTAATACGTAGGGTGCGAGCGTTAATCGGAATTACTGGGCGTAAAGCGTGCGCAGGCGGTTCGTTGTGGCGGCGGTGAAAGCCCCGGGCTTAACCTGGGAATT
+
CCCCCGGF9ECGGGCC:FFD@FEEFECCFGGGGFGDGG7CEGGGEFF>FGGGDFGFGFGGFFEFDFGGDFGEBCGGGGEFGEFG@<FFDGGG4BFFGFFF<,BFDGGFFAFGGDCGGCFGGGEGFFAFGGGGGGGGGGEEE>:FFGG@FCCFGCGGGGCEEGC7FFGFGGGGGGGG7FGGGGGGAC*:<CGDF>CEGECE>>@@@ECFGGGFGGE;EGCC5C5<:C55:8C?<CF6=FGEC<CGF5C75C>)<75E:E<CC*77D3*9D37>EGBCFFF5)95>3)>7<F??6674<F745
@M06045:235:000000000-JCY5N:1:1101:27200:6325 1:N:0:TACAGC
GAGATAACTCCTACGGGAGGCAGCAGTGGGGAATATTGCACAATGGGGGAAAGCCTGATGCAGCCACGCCGCGTGAGTGATGAAGGCCCTCGGGTTGTAAAGCTCTGTCTTCGGGGAAGATAATGACGGTAACCGTAGAGGAAGCCCCGGCTAACTACGTGCCAGCAGCCGCGGTAATACGAAGGTGGCTAGCGTTGTCCGGAATTACTGGGCGTAAAGGGCACGTAGGCGGATACTTAAGTGAGAGGTGAAATACTGGGGCTTAACCTGGGTGCTGCCTTTCATACTGGAAGTCTAGAGT
+
CCCCCGGGGGGGGGGGGGGGGGGGGGGGGGGGGGGGGG,CFGGGGGGCGGGG,EFGGGG9FGGG@F,@FGGGGEGGGGGGGGG9FGGG,D=FFGGGGGGGGGGGGG9FF,,C+B:FF+CEFFGGGGGGGGG+F,>++BB,BDGGGG7CGGGGDGGG9FGG7FGGGGGGGGGGGGGGEGGFG*FEG7?@F*2BEGEEGC+?EGC*;EFGD9BFGGGDCFF:E**1;CCFGGGGEE5+:CCFC:?FG+*5AEFGGG>:*39*9E:*>DDG70*8)1<FF=5?6F*=*8CB4))7;:FF)@A2-
@M06045:235:000000000-JCY5N:1:1101:12948:6326 1:N:0:TACAGC
GAGATAACTCCTACGGGAGGCAGCAGTGGGGAATATTGCACAATGGGCGGAAGCCTGATGCAGCGACGCCGCGTGAGGGATGACGGCCTTCGGGTTGTAAACCTCTTTCAGCAGGGACGAAGCGCAAGTGACGGTACCTGCAGAAGAAGCGCCGGCCAACTACGTGCCAGCAGCCGCGGTAAGACGTAGGGCGCGAGCGTTGTCCGGATTTATTGGGCGTAAAGAGCTCGTAGGCGGCTTGTCGCGTCGAATGTGAAAACCCGAGGCTCAACCTCGGGCTTGCATTCGATACGGGCAGGCC
+
CCCCCGGGGGGGGGGGGGGGGGGGGGGGGGGGGGGGGGGGGGGGGGGGGGGGGGGGGFGGGGGGGGGGGGGGGGGGGGGGGGGGGGGGGGGGGGGGGGGGGGGGGGGGGGGGGGGGGGGGGGGGGGGG@FGGGGDGGGGGGGGFGGFGGGGGGGGGGEGGGGGGGGGGGGGGGGGGGGGGGGGGGGGGGGGGGGGDGGGGGGGGGGGDEGFDGGFGGGGGGGGFFGCEGGGGGGGGGGGGCDGGGGCCECFGGDF?7FGGGGGGGD559=GFFCFDFGEEF576@FFF?B:7)7BE>EF>(
@M06045:235:000000000-JCY5N:1:1101:27718:6330 1:N:0:TACAGC
GAGATAACTCCTACGGGAGGCAGCAGTGGGGAATTTTGGACAATGGGCGCAAGCCTGATCCAGCCATGCCGCGTGCAGGATGAAGGCCTTCGGGTTGTAAACTGCTTTTGTACGGAACGAAAAGGCTCTTTCTAATAAAGAGGGCTCATGACGGTACCGTAAGAATAAGCACCGGCTAACTACGTGCCAGCAGCCGCGGTAATACGTAGGGTGCAAGCGTTAATCGGAATTACTGGGCGTAAAGCGTGCGCAGGCGGTGATGTAAGACAGTTGTGAAATCCCCGGGCTCAACCTGGGAACT
+
CCCCCGGGGGGGGGGGGGGGGGGGGGGGGGGGGGGGGGGGGGGGGGGGGGGGGGGGGGGGGGGGFGGGGGGGGGGGGGGGGGGGGGGGGGGGGGGGGGGGGGGGGGGGGGGGGGG@FGGGGGGGGGGGGGGGGGGGGGGGGGGGDGGGGGGFGGGGGGGGGGGGGGFGGGGGGGGGGGGGGGGGGGGGGGGGGGGGGGGGGGGGGGGGGGGGGGGGGGGGGGGGGGGCGGGGGGGGGGGGGGFGFEGGGGGGGGGGGGGFGGGGGGGGFGGFFGFGFGFFFG37BFD3>FFFFFFFFFFF?
@M06045:235:000000000-JCY5N:1:1101:25150:6346 1:N:0:TACAGC
GAGATAACTCCTACGGGAGGCAGCAGTGGGGAATATTGGACAATGGGCGCAAGCCTGATCCAGCCATGCCGCGTGAGTGATGAAGGCCTTAGGGTTGTAAAGCTCTTTCAGTGGGGAAGATAATGACGGTACCCACAGAAGAAGCCCCGGCTAACTTCGTGCCAGCAGCCGCGGTAATACGAAGGGGGCTAGCGTTGTTCGGATTTACTGGGCGTAAAGCGCACGTAGGCGGATCGTTAAGTCGGGGGTGAAATCCTGGAGCTCAACTCCAGAACTGCCTTCGATACTGGCGATCTTGAGT
+
CCCCCGGGGGGGGGGGGGGGGGGGGGGGGGGGGGGGGGGGGGFGGGGGGGGGGGGGGGGGGGGGGGGGGGGGGFGFGGGGGGGGGGGGGGGGGGGGGGGGGGGGGGGGGGGGGGGGGGGGGGGGGGGGGGGGGGGGGGGGGGGGGGGGGGGGCFGGGGGGFGGGGGGGGGGGGGGEFFGGGGGGGGGGGGGGGGGGGGGGGGGGGGGFGFGGGGEEGFFGGGGGGGGGGGGGGGGGEGG=CGFGGGGGGGGGCGFFGGGD5C4<F4CDGGGFFFFGFGF4=CF3FFGFFFFBDFFF>B>?<
@M06045:235:000000000-JCY5N:1:1101:18607:6396 1:N:0:TACAGC
GAGATAACTCCTACGGGAGGCAGCAGTGGGGAATCTTGCGCAATGGGCGAAAGCCTGACGCAGCGACGCCGCGTGGGGGAAGAAGGCTTTCGGGTTGTAAACCCCTTTCAGGAAGGACGAAGCCACTCGGGTGAATAGCCCAGAGGGTGACGGTACTTCCAGAAGAAGCCCCGGCTAACTACGTGCCAGCAGCCGCGGTAATACGTAGGGGGCAAGCGTTGTCCGGATTTATTGGGCGTAAAGAGCGTGTAGGCGGTCAGGTAGGTCCGTTGTGAAAACTCGAGGCTCAACCTCGAGACGC
+
CCCCCGGGGGGGGGGGGGGGGGGGGGGGGGGGGGGGGGGGGGGGGGGGGGGGGGGGGGGGGGGGGGGGGGGGGFGGGGGGGGGGGGGGGGGGGGGGGGGGGGGGGGGGGGGGGGGGGGGGGGGGGGGGGGGGGGGGFGGGGGGGFGGGGGGGGGGGGGGGGGGGGGGGGGGGGGGDGFGGGGGGGGGGGGGGGGGEGGEGEGEFGAFGGGGGGGGGGGGGGGGFGGEDG9CGFGGGGGGGDFFFGGG<CGGGGGGGGGGGGGCF<CFGD<4>BDFCFG@FFG:B>@FFF?F:F?EEF4;?>
@M06045:235:000000000-JCY5N:1:1101:5878:6399 1:N:0:TACAGC
GAGATAACTCCTACGGGAGGCAGCAGTGGGGAATATTGCACAATGGGCGAAAGCCTGATGCAGCAACGCCGCGTGAGTGATGAAGGCCTTCGGGTCGTAAAACTCTGTCCTCAAGGAAGATAATGACGGTACTTGAGGAGGAAGCCCCGGCTAACTACGTGCCAGCAGCCGCGGTAATACGTAGGGGGCTAGCGTTATCCGGATTTACTGGGCGTAAAGGGTGCGTAGGTGGTCTCTTAAGTCAGGAGTGAAAGGCTACGGCTTAACCGTAGTAAGCGCTTGAAACTGGGAGACTTGAGTG
+
CCCCCGGGGGGGGGGGGGGGGGGGFGFFGGGDGGGGGGFGG9FAFGGFGCGDGGGGGFCGFGGGFFGGGGGDGGGFGGGGGGGGGGGGGGFGGCGGG@A8DFGGGGGFFGGG9FGGBEFGGG,C<BFGGGGEGGGEFGFGGEGGGFFFE:CEDFGGFGEA<F@,@FCCFFGGGGCFEFCFGCGGGE7CE@:FGGCEGGGFEG7EBC;CFGFGGGCCC*<?ECCEEEE5E<FC8EGGFGCCEGFGGG7<7FF7:>FGF+7>C*97F>FFGGD>D7?C4))<79768?FFF4:7>@4=<F:>>
@M06045:235:000000000-JCY5N:1:1101:23054:6401 1:N:0:TACAGC
GAGATAACTCCTACGGGAGGCAGCAGTGGGGAATATTGGACAATGGGCGAAAGCCTGATCCAGCAATGCCGCGTGAGTGATGAAGGCCTTAGGGTTGTAAAGCTCTTTTACCCGGGATGATAATGACAGTACCGGGAGAATAAGCTCCGGCTAACTCCGTGCCAGCAGCCGCGGTAATACGGAGGGAGCTAGCGTTGTTCGGAATTACTGGGCGTAAAGCGCACGTAGGCGGCTATTCAAGTCGGGGGTGAAAGCCCGGGGCTCAACCCCGGAACTGCCCTCGAAACTAGATAGCTAGAAT
+
CCCCCGGGGGGGGGGGGGGGGGGGGGGGGGGGGGGGGGGGGGGGGGGFGGGGGGGGGGGGGGGGGGGGGGGGGGGFGGGGGGGGGGGGGGGGGGGGGGGGGGGGGGGGGGGGGGGGGGGGGGGGGGGGGGGGGGGGGGGGGGGGGGGGGGGGGGGGGGGGGGGGGGGGGGGGGGGGGGGGGGGGGGGGGGGGGGGGGGGGGGGGGGGGGGGGGGGGGGGGGGGEEGFGGGGGGGDGFGGCFGGGGGGGGGGGGGGGGGGGGGGGGGGGGGGFFGFGFGFFFGFF?BGFFFFFFFFFBFFA4
@M06045:235:000000000-JCY5N:1:1101:5842:6403 1:N:0:TACAGC
GAGATAACTCCTACGGGAGGCAGCAGTGGGGAATATTGGACAATGGGCGCAAGCCTGATCCAGCCATGCCGCGTGAGTGATGAAGGCCTTAGGGTTGTAAAGCTCTTTCAGTGGGGAAGATAATGACGGTACCCACAGAAGAAGCCCCGGCTAACTTCGTGCCAGCAGCCGCGGTAATACGAAGGGGGCTAGCGTTGTTCGGATTTACTGGGCGTAAAGCGCACGTAGGCGGATATTTAAGTCAGAGGTGAAATCTCCAGGCTCAACCTGGAAACTGCCTTTGATACTATTTATCTTGAAT
+
CCCCCFFGFGGGGGGGGDGGGGGCFACFGGGD@FFGG,,CFF<EF?FCGGGC@FFED8EGFFFGGFAFGG7CE=FFGGFAFFCFGGFGGGDDGGGGGGCCFGGGFGGGF<FFFGGG7=BFCFGAFGGGGGGEGFFGGGFFGGGBE,AFGDGGEGGFFGGGGGCD7FGGGFGGGGGGGGGGE@AEGGGDEGCEFGG8CGGGGGGGGGGGGGGGFCG>EFG7CE=CGGGG=CGG*::7C?ACFGGGCCC<F=FCCFF+C7:C7FF<>CGFCC4)7:;CFG?FFGF4=FCF**1696FFAF<05
@M06045:235:000000000-JCY5N:1:1101:14558:6410 1:N:0:TACAGC
GAGATAACTCCTACGGGAGGCAGCAGTGGGGAATATTGGACAATGGGCGAAAGCCTGATCCAGCCATGCCGCGTGTGTGAAGAAGGTCTTCGGATTGTAAAGCACTTTAAGTTGGGAGGAAGGGCAGTAAGTTAATACCTTGCTGTTTTGACGTTACCAACAGAATAAGCACCGGCTAACTTCGTGCCAGCAGCCGCGGTAATACGAAGGGTGCAAGCGTTAATCGGAATTACTGGGCGTAAAGCGCGCGTAGGTGGTTCAGCAAGTTGGATGTGAAATCCCCGGGCTCAACCTGGGAACT
+
CCCCCGGGGGGGGGGGGGGGGGGGGGGGGGGGGGGGGGGGGGGGGGGGGGGGGGGGGGGGGGGGGGGGGGGGGFGFGGGGGGGGGGFGGGGGGGGGGGGGGGGGGGGGGGGGGGGGFFGGGGDGGGGGGGGGGGGGGGGGGGGGGGGGGGGGGGGGGGGGGGGGGGGGGGGGGGGGGGGGGGGGGGGGGGGGGGGGGGGGGEGGGGGGDGGGGGFFGFEEGEGGGGGCGGGGGGGGGGGGGDGGGGG:5C)/9DCFGEGGGGCFGFGCFGGFFGFGFFFFFGFFFEGEF=9FFFFFF)8<)
@M06045:235:000000000-JCY5N:1:1101:9766:6440 1:N:0:TACAGC
GAGATAACTCCTACGGGAGGCAGCAGTGGGGAATCTTGCGCAATGGGCGAAAGCCTGACGCAGCGACGCCGCGTGGGGGATGACGGCCTTCGGGTTGTAAACCTCTTTCAGCAGGGACGAAGTTGACGTGTACCTGCAGAAGAAGCGCCGGCTAACTACGTGCCAGCAGCCGCGGTAATACGTAGGGCGCAAGCGTTGTCCGGAATCATTGGGCGTAAAGAGCTCGTAGGTGGCCGGTCGCGTCTGCCGTGAAAGCCCGCAGCTTAACTGCGGGTCTGCGGTGGATACGGGCCGGCTAGGG
+
CCCCCGGGGGGGGGGGGGGGGGGGC9FGGGGFGGGGGGGGGCFCGGGGGGGGDFGG8<EFGGEGGGGDGGGGGCFGGGGGGGGGGGGGGGGGGGGGGGGGGGGGGGGCFFFGGGGGGGGGGG7FGGGGFEGGGGFFGGGGGGGFGCGGDFEGGFGGGGGGGFFFGGGGGFFGGGG*CGGGGF?EDGGGGGGGGGGGDGCFFEGEGFC<CGG6CGEECGDFCFFFGC:;EGGGGGGGGGECC<=7AFFGGGG37:>CF=CDDGD5CFGGGCC>>C)97CFFB<5>)9C6>@DDB:DE>)4(4
@M06045:235:000000000-JCY5N:1:1101:13282:6443 1:N:0:TACAGC
GAGATAACTCCTACGGGAGGCAGCAGTGGGGAATATTGGACAATGGGGGCAACCCTGATCCAGCCATGCCGCGTGAGTGATGAAGGCCCTAGGGTTGTAAAGCTCTTTTGTGCGGGAAGATAATGACGGTACCGCAAGAATAAGCCCCGGCTAACTTCGTGCCAGCAGCCGCGGTAATACGAAGGGGGCTAGCGTTGCTCGGAATCACTGGGCGTAAAGGGTGCGTAGGCGGGTCTTTAAGTCAGGGGTGAAATCCTGGAGCTCAACTCCAGAACTGCCTCTGATACTGAGGATCTTGAGT
+
CCCCCGGGGGGGGGGGGGGGGGGGFGGGGGGGGGGGGGGGGGGGGGGGGGGGGGGGGGGGGGGGGGGGGGGGGGGFGGGGGGGGGGGFFGFGGGGGGGGGGGFFGGGGGGGGGGGGGGGGGGGGGGGGGGGGGGGEFGGGGGGGGFFGGDGCFGGGGGGGGGGGGGFFFCEGCFGGGGGGGGGGGGGGGGGGGGGGGGGGGGGGGGGGGEGGGGGEEGGGGGGGGGGGGGGGGGGGGGGGGGGGGGFGEGGFFGGGGGGGGGFDGCFG7>CF6CFFFGF?@GF?F@FFFFFF4)9FBF2>:
@M06045:235:000000000-JCY5N:1:1101:5104:6460 1:N:0:TACAGC
GAGATAACTCCTACGGGAGGCAGCAGTTAGGAATTTTGGGCAATGGGCGCAAGCCTGACCCAGCAACGCCGCGTGGGTGACGAAGGCCTTCGGGTTGTAAAGCCCTTTTGGAGGGGAAGATGATGACGGTACCCTCCGAAGAAGCACCGGCTAACTACGTGCCAGCAGCCGCGGTAATACGTAGGGTGCGAGCGTTGCCCGGATTTATTGGGCGTAAAGGGCGCGTAGGCGGCTCGACACGTTCGTTGTGAAATCGCCCGGCTCAACTGGGCGGGGTCAGCGAATACGGTCGAGCTTGAGG
+
C@CCCGGFGGGGGGGGEEGGGGGGGGEFFEEFGGFDGG7CF<DFFG,EFGDCCCGGGGGFGFDGGGGGGGGGG:CFCFEFGGGEFGGGEFGBEGGGGEFGGGGGFGGFGGGCFGGGCEGGFGGGGGGGGGGCEF9FFGGGGGGGGGGGGDDCGGFCFGEFFGFCCFGGGGCFGG4:CFGCCFGGECFGG@@EGGCEGE<CGC8/*<CGG768CE*:CE9@E=C=8/*1*<EDC55*:E7**020:CFGCC*;7>F=9A5>DG3CDG**96*)8))90>>@6D5;55*77?5@357>051:(
@M06045:235:000000000-JCY5N:1:1101:12199:6462 1:N:0:TACAGC
GAGATAACTCCTACGGGAGGCAGCAGTGGGGAATATTGCACAATGGGGGAAACCCTGATGCAGCAACGCCGCGTGAGTGATGACGGCCTTCGGGTTGTAAAGCTCTGTCTTCAGGGACGATAATGACGGTACCTGAGGAGGAAGCCACGGCTAACTACGTGCCAGCAGCCGCGGTAATACGTAGGTGGCGAGCGTTGTCCGGATTTACTGGGCGTAAAGGGAGCGTAGGCGGATTTTTAAGTGAGATGTGAAATACTCGGGCTTAACCTGAGTGCTGCATTTCAAACTGGAAGTCTAGAGT
+
CCCCCGGGGGGGFFGGGGGGGGGGGGGGGGGGGGGGGGGGGGGGGGGGGGGGGGGGGGGGGGGGGGGGGGGGGGGGGGGGGGGGGGGGGGGGGGGGGGGGGGGFGGGGGGGGGGGGGGGGGGGGGGGGGGGGGGGGGGGGGGGGGGGGGGGGGGGGGGGFCGGGGGGGGGEFGGGGGGGGGGGGGFFFGGGGGGGGDEGGGGCD8FGGGGGGGGGCEDGGGGGGEECEGGGGGGEFGGGCGGGGG:FGGGGFGGGG7<D5DGGF4?FCDGGF?7=FFC?BFGFFFFFFFF@@FF8@<=><9
@M06045:235:000000000-JCY5N:1:1101:12020:6469 1:N:0:TACAGC
GAGATAACTCCTACGGGAGGCAGCAGTGGGGAATATTGCACAATGGGCGAAAGCTTGATGCAGCAACGCCGCGTGAGCGATGAAGGCCTTCGGGTCGTAAAGCTCTGTCCTCAAGGAAGATAATGACGGTACTTGAGGAGGAAGCCCCGGCTAACTACGTGCCAGCAGCCGCGGTAATACGTAGGGGGCTAGCGGTATCCGGATTTACTGGGCGTAAAGGGTGCGTAGGTGGTTTCTTAAGTCAGGAGTGAAAGGCTACGGCTCAACCGTAGTAAGCTCTTGGAACTGGGAAACTTGAGGG
+
CCCCCGGGGGGGGFGGGCCFGCFGEDFFGGGGGGGFGGGGG,FEGGFDGDFE:F,FFEFGGGGGGGGGGG:FDCFCEFGEGDGGFGGG8,<CFFGGGGGGGGGEFFFFEFFGGGGFDGFFGGEGGGFBFGGECFGGGGFFGGGGGGGGGGGGGGGGGFCD@FD9FCGGGGGGGGCCECCCFFE:FCEGGGFC7E5E8:CBEG*CC9C<AC+CEE:C*1<FGGGGEECGEEFGGGD:FCE<7:CC+:7C6*0:>7F54<7CDE:5647C951))07>FF:@*2*/9;C9:5>?@FF44*)(4
@M06045:235:000000000-JCY5N:1:1101:6883:6473 1:N:0:TACAGC
GAGATAACTCCTACGGGAGGCAGCAGTGGGGAATCTTGCGCAATGGGCGAAAGCCTGACGCAGCGACGCCGCGTGAGGGAAGAAGGCTTTCGGGTTGTAAACCTCTTTCAGGAGGGACGAAGCCACTCGGGTGAATAGCCCAGAGGGTGACGGTACCCGCAGAAGAAGGTCCGGCTAACTACGTGCCAGCAGCCGCGGTAATACGTAGGGACCGAGCGTTGTCCGGAATCATTGGGCGTAAAGAGCGTGTAGGCGGCCACTTAAGTCCTGCGTGAAATCTTGCGGCTCAACCGCAAGCGGT
+
CCCCCGGGGGGGGGGGGGGGGGGGCGGFGGGGGGGGGGGGGGGGGGGGGGGGGGGGGGGGGCFGGGGGGBFGGFGGGGGGFGGGGGGGGGFGGGFGGGFGGGGGGGFGGFGGFGGGGGCGEFGGGGGGGGGFGGGGFGGGGGGGGGGGGGGGGGGGFGGGGGFGGCFGGGGGGGGGGFGGGGGGC7CFGGG<98EGGGGGDFCFFFGGEEFF>E5CCGGG=:FGGG885C@CEFGCF8:E=CFCFEGGGGGGG=DGG5CF:EC*::FFF:<BDG@F?CFFFGFDBD3746?FFF5>2)09-
@M06045:235:000000000-JCY5N:1:1101:18384:6504 1:N:0:TACAGC
GAGATAACTCCTACGGGAGGCAGCAGTGGGGAATTTTCCACAATGGGCGAAAGCCTGATGGAGCAACGCCGCGTGTGTGATGAAGGTTTTCGGATCGTAAAGCACTTTCGACCGGGACGAAAAACCTCTGGCTAACATCCAGGGGCCTGACGGTACCGGGAGAAGAAGCACCGGCTAACTCTGTGCCAGCAGCCGCGGTAATACAGAGGGTGCAAGCGTTGTTCGGAATTATTGGGCGTAAAGCGCGTGTAGGCGGCTTGGCAAGTCAGATGTGAAAGCCCTCGGCTTAACCGAGGAAGTG
+
CCCCCGGGGGGGGGGGGGGGGGGGGGGGGGGGGGGGGGGGGGGGGGGGGGGGGGGGGGGGGGGGGGGGGGGGGGGGGGGGGGGGGGGGGGGGGGGGGGGGGGGGGGGGGGGGGGGGGGGGGGGGGGGGGGGGGGGGGGGGGGGGGGGGGGGGGGGGGGGGDGGGGGGGGGGGGGGGGGGGGGGGGGGGGGGGGGGGGGGGGGGGGGGGGGGGGGGGGGGGGGGGGGCGGDGGGGGGGGGEGFFGGGGDCEFGGFDEDGGGGGCFGGGGGGFBFGFGFGFFFCFEFFFDFFFFFDEFFF?F?
@M06045:235:000000000-JCY5N:1:1101:17239:6506 1:N:0:TACAGC
GAGATAACTCCTACGGGAGGCAGCAGTGGGGAATATTGGACAATGGGCGAAAGCCTGATCCAGCAATGCCGCGTGAGTGATGAAGGCCTTAGGGTTGTAAAGCTCTTTTACCCGGGATGATAATGACAGTACCGGGAGAATAAGCCCCGGCTAACTCCGTGCCAGCAGCCGCGGTAATACGGAGGGGGCTAGCGTTGTTCGGAATTACTGGGCGTAAAGCGCGCGTAGGCGGCTTTGCAAGCCGGATGTGAAATCCCCGGGCTTAACCTGGGAACTGCATTCGGGACTGCATTGCTAGAGG
+
CC@CCGGGGGGGGGGGGGGGGGGGGGGGGGGGGGCEFGGAFFGGGGGGGGGGGGGGGGEEGGGGGGGCFGGGGEF=FEFCGCGGGGGGGGFGGGGGGGGGGFGCFGGGGGDGGFGGG>FGFG9FFGGFGGGGGGGGDGGGG9DFCAFGGGGGGGGGGGGGGGGGGGGGGGGGGGGGGFGGGEFEGGGGGGGGGGGGGG>FGGCEGGFGFGGGGGE*2;C7EGGGGGGGGFGC5EEFFGF7CFGGC*9)ACGGDGFGFGD39EDFFGGFGGGF@<@D?64==:FFE3<F@FFFBF4/.9).(
@M06045:235:000000000-JCY5N:1:1101:10563:6537 1:N:0:TACAGC
GAGATAACTCCTACGGGAGGCAGCAGTGGGGAATTTTGGACAATGGGGGCAACCCTGATCCAGCCATGCCGCGTGTGTGAAGAAGGCCTTCGGGTTGTAAAGCACTTTCGGCCGGAACGAAATCGCGCGGGTGAATAACACGCGTGGATGACGGTACCGGAAGAAGAAGCACCGGCTAACTACGTGCCAGCAGCCGCGGTAATACGTAGGGTGCGAGCGTTAATCGGAATTACTGGGCGTAAAGTGTGCGCAGGCGGCCGCGCAAGTCGAGTGTGAAAGCCCCGAGCTTAACTTGGGAACT
+
CCCCCGGGGGGGGGGGGGGGGGGGGGGGGGGGGGGGGGGGGGGGGGGGGGGGGGGGGGGGGGGGGGGGGFGGGFGGGGGGGGGGGGGGGGGGGGGGGGGGGGGGGGGGGGGGGGGGGGGGGGGGGGGGGGGFGGGGGGGGGGGGGGGGGGGGGGGGGGEGGGGGGGGGGGGGGGGGGGGGGGGGGGGGGGGGGGGGGGGGGGGGGGGGGGGGGGGCEGGCGEFGGGGGGGGGGGGGGGGEEGGGFEDF7CCDDGGGGGGGGGGGD3:DDDGFFFFGFFF4>FEEEEGDFFFFBFBFB:0?.
@M06045:235:000000000-JCY5N:1:1101:7306:6541 1:N:0:TACAGC
GAGATAACTCCTACGGGAGGCAGCAGTGGGGAATATTGGACAATGGGCGCAAGCCTGATCCAGCAATGCCGCGTGAGTGATGAAGGCCTTAGGGTTGTAAAGCTCTTTCGCACGCGACGATGATGACGGTAGCGTGAGAAGAAGCCCCGGCTAACTTCGTGCCAGCAGCCGCGGTAATACGAAGGGGGCTAGCGTTGTTCGGAATTACTGGGCGTAAAGGGCGCGCAGGCGGCTCTTCAAGTCAGATGTGAAAGCCCCGGGCTCAACCTGGGAACTGCATTTGAGACTGGAGAGCTTGAGT
+
CCCCCGGGGGGGGGGGGGGGGGGGGGGGGGGGGGGGGGGGGGGGGGGGGGGGGGGGGGGGGGGGGGGGGGGGGGGGGGGGGFGGGGGGGGGGGGGGGGGGGGGGGGGGGGGGGGGGGGGGGGGGGGGGGGGGGGGGGGGGGGGGGGGGGGGGGGGGGGGGGGGGGGGGGGGGGGGGGGGGGGGGGGGGGDFGGGGEGGGGGGGGGGGGGGGGGG>CGGGGGGGGGGGGEGGGGCEGGGGCGGGGGG7>FGGGGGGGGGGGGGGGFGGGGGGFFGFGFGFFFGFFFFGFFFFFFB@FFFFF6
@M06045:235:000000000-JCY5N:1:1101:4145:6562 1:N:0:TACAGC
GAGATAACTCCTACGGGAGGCAGCAGTTAGGAATTTTGGGCAATGGGCGGAAGCCTGACCCAGCAACGCCGCGTGGGTGATGAAGGCCCTCGGGTCGTAAAGCCCTTTTCCCAGGGAAGATAGTGACGGTACCTGGGGAATCAGCCCCGTCTAACTACGTTCCAGCAGCCGCGGTACTACGTAGGGGGCAAGCGTTGTCCGGATGTATTGGGCGTAAAGCGCTCGCAGGTGGTTCGATGCGTCGGTCGTGAAAGCCCCCGGCTCAACTGGGGAGTTTCGTGCGATACGGTCAAACTGGAGG
+
CCCCCCFGGGGGGGGGGGGDGGGGGGGGFCFGGGGGGFGGG?FGGCCFDGGGGFGGGGGGGGGGGG8FGGGGGGGGGFGFFCGGGG8BCFGGCGGEFF8FFCFFDFFAF9,5<DFEFCEG,<55?<F7CGGGFFG,DFGGGGGFD,@:F3@,@3>@EFDA,,>@FFCFAB*>FF<4*72?FFGGGGE:::8F7CGG:E7CEGGC*AFF7@CGGGGGG*2<CEGG5=EG*1AC?E?EFEGCEGGG/257/2***:96**15<E<D4C4*247)793*1?7>FGF))8D3>F>)*119<::03
@M06045:235:000000000-JCY5N:1:1101:20007:6590 1:N:0:TACAGC
GAGATAACTCCTACGGGAGGCAGCAGCAAGGAATTTTCGTCAATGGGCGCAAGCCTGAACGAGCAACGCCGCGTGCAGGATGACGGCCTTCGGGTTGTAAACTGCTTTTTCGGGGGACGATGATGACGGTACCCCGGGAATAAGGCTCGGCTAACTCTGTGCCAGCAGCCGCGGTAAGACAGAGGAGCCAAGCGTTGTCCGGATTGACTGGGCGTAAAGCGCACGCAGGCGGACGCGCGCGTGGGGTGTGAAATCTGGCCGCTTAACGGCCAGGCGCCATCCCATACGGCGCGTCTGGAGC
+
CCCCCGGGGGGGGGGGGGGGGGGGGGGGGGGGGGGGGGGGGGGGGGGGGGGGGGGGGGGGGGGGGGGGGGGGGGGGGGGGGGGGGGGGGGGGGGGGGGGGGGGGGGGGGGGGGGGGEGGGGGGGGGGGGGGGGGGGGGFGGGGGGGGGGGGFGGGGGGGGFFGGFGFGGGGGGGGGGGGGGGGGGGGGGGGGGGGGGGGGGGGGGGGGFGGGGGGGCFGGGGGGGGGGGGGGEEEGEEGGGCEGGG97:5::>>FGGGGGDCCDD77>DGD:FG>CBGE>694)95C;@))07.7)27)((
@M06045:235:000000000-JCY5N:1:1101:5482:6611 1:N:0:TACAGC
GAGATAACTCCTACGGGAGGCAGCAGTGGGGAATATTGCGCAATGGGCGAAAGCCTGACGCAGCGACGCCGCGTGGGGGATGAAGGCCTTCGGGTTGTAAACCTCTTTCACCACCGACGAAGCTAACGTGACGGTAGGTGGGGAAGAAGCGCCGGCTAACTACGTGCCAGCAGCCGCGGTAATACGTAGGGCGCAAGCGTTGTCCGGAATTATTGGGCGTAAAGAGCTCGTAGGCGGTCTGTCGCGTCTGCCGTGAAAACCCGAGGCTTAACCTCGTGGCTTGCGGTGTATACGGGCAGAC
+
CCCCCGGGGGGGGGGGGDGGGGGGGGFGGGGGGGGGGDDFC@@@FGGFGCFGEGGGGCGGGGGGGGGGGFBFF@FCGEGGGGFGFFFGGGGGCFGGGGF@FFGGGGFGGFGGF>FGDFGEGEEFFG8FGGGFGD*@FFDCCGDGDGFFGGEGGGGGDE,?FGGGGCGFGGGGFGFGGCE8CGG7@5<?FGGGEEEGGGGCGGG7CGG5EF?FCCCGDCGDEC8CF=CCEEGEGDFGGCCE67CD7*7>**:779)29+:DDC39C57CFGGF*7?DFC>DFF3.)>77)0==*07)3)801
@M06045:235:000000000-JCY5N:1:1101:11431:6617 1:N:0:TACAGC
GAGATAACTCCTACGGGAGGCAGCAGTGGGGAATCTTGCACAATGGAGGCAACTCTGATGCAGCGACGCCGCGTGAGCGATGAAGCCCTTCGGGGTGTAAAGCTCTTTCGGCAGGGACGATAATGACGGTACCTGAAGAAGAAGCTGCGGCTAACTACGTGCCAGCAGCCGCGGTAATACGTAGGCAGCGAGCGTTGTTCGGAATTACTGGGCGTAAAGAGTGTGTAGGCGGTGCTCTAAGTTCGGTGTGAAATCTCCTGGCTCAACTGGGAGGGTGCGCCGGAAACTGGAGTGCTTGAGC
+
CCCCCGGGGGGGGGGGGGGGGGGGGGGGGGGGGGGGGGGGGGGGGGGGGGGGGGGGGGGGGGGGGGGGGGGGGGGGGGGGGGGGGGGGGGGGGGGGGGGGGGGGGGGGGGGGGGGGGGGGGGGGGGGGGGGGGGGGGGGGGGGGGGGGGGGGGGGGGGGGGGGGGGGGGGGGGGGGGGGGGGGGGGGGGGGGGGGGGGGGGGGGGGGGGGGGGGGGGGGGGGGGGGFGGGGGGGGGGGGGGGGGGGGGEDGGGGFCDGGGGGCF==FGGGGFFDEGFGF@>DF>:>GFFF@FFFFFA?:4)
@M06045:235:000000000-JCY5N:1:1101:25614:6634 1:N:0:TACAGC
GAGATAACTCCTACGGGAGGCAGCAGTGGGGAATATTGGACAATGGGCGAAAGCCTGATCCAGCAACGCCGCGTGAGGGATGACGGCCTTCGGGTTGTAAACCTCTTTCAGTACCGACGAAGCGCCGATGATGGTGGTGACGGTAGGTACAGAAGAAGCACCGGCCAACTACGTGCCAGCAGCCGCGGTAATACAGAGGGTGCAAGCGTTGTCCGGAATTACTGGGCGTAAAGGGCGCGTAGGCGGCTTGATAAGTAGGAGGTGAAATTCCATGGCTCAACCATGGATCGGCCTTCTAGAC
+
CCCCCGGGGGGGGGGGGGGGGGGGGGGGGGGGGGGGGGGGGGGGGGGGGGGGGGGGGGGGGGGGGGGGGGGGGGGGGGGGGGGGGGGGGGGGGGGGGGGGGGGGGGGGGGGGGGGGEGGEEGGGGGGGFFGAFGGGGGGGGGGGGGGGGGGGFGGGGGGGGGGGGGGGGGGGEFGGGGGGGGGGGGGGFEGGGGGGGGGGGGEGGGGC*A?CCGGGGDFFGGGGGGFE7CECFGGGGGGGGGGGEGGCCEGDGFGCCFFCFCDGGGGF7CFFFGFGFGFF?FDFFFGFF35;@:@*5B<<2
@M06045:235:000000000-JCY5N:1:1101:25200:6638 1:N:0:TACAGC
GAGATAACTCCTACGGGAGGCAGCAGTGGGGAATATTGGACAATGGGCGAAAGCCTGATCCAGCAACGCCGCGTGAGGGATGACGGCCTTCGGGTTGTAAACCTCTTTCAGCAGGGACGAAGCGAAAGTGACGGTACCTGCAGAAGAAGGACCGGCCAACTACGTGCCAGCAGCCGCGGTAATACGTAGGGTCCGAGCGTTGTCCGGATTTATTGGGCGTAAAGAGCTCGTAGGCGGCTTGTCGCGTCGAATGTGAAAACCCACAGCTCAACTGTGGGCTTGCATTCGATACGGGCAGGCT
+
CCCCCGGGGGGGGGGGGGGGGGGGGGGGGGGGGGGGGGGFGGGGGGGGGGGGGGGGGGGGGGGGGGGGGGGGGGGGGGGGGDGGGGGGGGGGGGGGGGGGGGGGGGGGGGGGGGGGGGGGGGGGGGGGDFGGGGGGGGGGGGGGGGGGGGGGGGGGGGGGGGFGGGGGGGGGGGGGGGGGGGGGGGGGGGGGGGGEEGGE>EGGGGGGEE:EGGGGGGGDEE@EFGFFGGGGGGGGEGEEGFGGDEGGG75CC77CGGFGDGDGGGCCFGGF=6@FFGFF457?*9CF?F>B3@@>6BB>(
@M06045:235:000000000-JCY5N:1:1101:4132:6655 1:N:0:TACAGC
GAGATAACTCCTACGGGAGGCAGCAGTGGGGAATATTGCACAATGGGGGAAACCCTGATGCAGCAACGCCGCGTGAGTGATGACGGTCTTCGGATTGTAAAGCTCTGTCTTTAGGGACGATAATGACGGTACCTAAGGAGGAAGCCACGGCTAACTACGTGCCAGCAGCCGCGGTAATACGTAGGTGGCAAGCGTTGTCCGGATTTACTGGGCGTAAAGGGAGCGTAGGTGGATATTTAAGTGGGATGTGAAATACCCGGGCTTAACCTGGGTGCTGCATTCCAAACTGGATATCTAGAGT
+
CCCCCFGGGGGGGGGGGGGGGGGGFDFGGGGGGGGGGCGGGGGGGGGDGGGGGGDGGGGGGGGGGGGGGECEEFGGGGGGGGCEGGGGGDGGGGGGGGFGGGGGDGGDGGGAFGFFGGGGGGGGGGGGGGGCF?FFGGEECGGGGGGGCGCGCCGGEGG<<<FGGGCACBFG*CCGGGGGG@FF7,:<7CCFGGGDDEGGGG7E*9CGFCGGGG>EEGFFDGGDGGGGGGGG=9CF<EG9<FFDG=<DAF7CCDD+*0)>C*9FCF:D**/7FD3>FF?FF7BF?FG?F:?4@BF*6=:<)
@M06045:235:000000000-JCY5N:1:1101:14631:6664 1:N:0:TACAGC
GAGATAACTCCTACGGGAGGCAGCAGTGGGGAATCTTGCGCAATGGGCGAAAGCCTGACGCAGCGACGCCGCGTGGGGGAGGAAGGGCTTCGGCTTGTAAACCCCTGTTGCCCGGGACGAATCCCTGGTTTCGACCAGGTTGACGGTACCGGGTGAGGAAGCACCGGCTAACTCCGTGCCAGCAGCCGCGGTAATACGGAGGGTGCGAGCGTTGTCCGGAATCACTGGGCGTAAAGGGCGCGTAGGTGGCCCGTTAAGCGTGTGGTGAAAGCCCGGGGCTCAACTCCGGGTCGGCCATGCG
+
CCCCCGGGGGGGGGGGGGGGGGGGGGGGGGGGGGGGGGGGGGGGGGGGGGGGGGGGGGGGGGGGGGGGGGGGGGGGGGGGGGGGGGGGGGGGGGGGGGGGGGGGGGGGGGGGGGGGGGGGGGGGGGGGGGGGGGGGGGGGGFGGGGGGGGGGGEGGGGGGGGGGGGGGGGGGGGGGGFGGGGGGGGGGGGGGGGGGGGGCEGGGGGGGGGGCGGGGGGGEGGGGGGGGGGGGEECFGGGGGDEDEGGGGGGGGCGGGGGGGGGGGGG7C77?FDEGFGFFFGFFFFGFFFBEDEDF>?>?>
@M06045:235:000000000-JCY5N:1:1101:21280:6678 1:N:0:TACAGC
GAGATAACTCCTACGGGAGGCAGCAGTTAGGAATTTTGGGCAATGGGCGCAAGCCTGACCCAGCAACGCCGCGTGGGTGACGAAGGCCTTCGGGTTGTAAAGCCCTTTTCTGGGGGAAGATGATGACGGTACCCCAGGAAGAAGCACCGGCTAACTACGTGCCAGCAGCCGCGGTAATACGTAGGGTCCAAGCGTTGTCCGGAGTTACTGGGCGTAAAGCGCGCGCAGGCGGTTCGATAAGACTGGCGTGAAAGCCCCCGGCTCAACCGGGGAGGGTCGTTGGTGACTGTCGGACTTGAAG
+
CCCCCGGGGGGGGGGGGCGGGGGGGGGGGGGGGGGGGGGGGGGGGGGGGGGGGGGGGGFGGGGGGGGGGGGGGEGGGGGGGGGGGGGGGGGGGGGGGGGGGGGGGGGGGGGGGGGGGGGGGGGGGGGGGGGGGGGGGGCGGGGGGGGGGGGGGGGGGGGGGFGGGGGGGGGGGGFGGGFGGGGGGGGGGGFGFEGGDGGGGGEEEGGGGGGGFGGGGCGFGGGGGGGGGGGEEGGGFFCCFGGGGGGG7CDGGGGEGECGGD)9C=<FGGGF)>DG>D@B>FFEF=<FF*6>B)7>7FA))
@M06045:235:000000000-JCY5N:1:1101:8755:6700 1:N:0:TACAGC
GAGATAACTCCTACGGGAGGCAGCAGTGGGGAATATTGCGCAATGGGGGAAACCCTGACGCAGCGACGCCGCGTGCGGGATGAAGGCCTTCGGGTTGTAAACCGCTTTCAGCAGGGACGAAGCGGAAGTGACGGTACCTGCAGAAGAAGCGCCGGCTAACTACGTGCCAGCAGCCGCGGTAACACGTAGGGCGCGAGCGTTGTCCGGAATTATTGGGCGTAAAGAGCTCGTAGGCGGCCTGTTGCGTCCGCTGTGAAAGCCCGGGGCTTAACCCCGGGTCGGCAGTGGATACGGGCAGGCT
+
CCCCCGGGGGGGGGGECGGGGEGGGCEEGGGGGGGGGCFEGEFGGFGGGGGGGGGGGEFGGGGGGGCGGGCGGGGGEDEFCFDGGDFGGGGEGGGGGGGFGGGGGGGGGGG9FFFGGGGGGEEEGGGCFGFFGEBFEGGEGGGGGGGGFGGGGGGG7FFGFGGGDFCGGGCFGFGCFGG8CEGFFECGGEGFECGEGGGEGGGGFEGGG8F7:CFGGGGGEEGF96CFFGG5;5+CEEGC5CFFGG<>>EDGDGGFFFGFFFG35DD:CCF?6*8C>GFFFGF3BFFF17F?FB>;1B0(.
@M06045:235:000000000-JCY5N:1:1101:7935:6712 1:N:0:TACAGC
GAGATAACTCCTACGGGAGGCAGCAGTGAGGAATTTTCCGCAATGGGCGAAAGCCTGACGGAGCAACGCCGCGTGAGGGATGAAGTCTCTAGGGATGTAAACCTCTGTTGGGAGGGACGAAGATCTGACGGTACCTCCTGAGGAAGCCCCGGCTAACTACGTGCCAGCAGCCGCGGTAATACGTAGGGGGCAAGCGTTATCCGGATTTACTGGGCGGAAAGAGCGCGTAGGCGGTTCCGTAAGTTGGTTGTGAAAGTTCGAGGCTCAACCTCGAAACTGCGTCCAATACTGCGGGGCTGGG
+
<CCCCGGGGGGGGGGGGCFGGGGGGGCGFFGGGCCFFCGGGFFGGFGGGGGGGGGGGGFGCFGGGGGGGGGGGGGGGGGGGGGGGGGEFE9AADFFFGGGGGGGGGGGFAFGGGGGGGGGGGGFGFGDBFGGGGGGGGGG9FFDEGCFFFEEGEDGG9FFC@FCF@:FGGGGEGDGF<:FFFFFFFGEFGGGDC8EGCEGFFCGEE?G7FGFFGGG**::=CFGEEEGDE;6CGCEGFEF77:?+<C>CECDC>:CFFGC*:9>D4FCCFGF>G4*808@>DF@BFGFFFFFD>379>6?0
@M06045:235:000000000-JCY5N:1:1101:7151:6712 1:N:0:TACAGC
GAGATAACTCCTACGGGAGGCAGCAGTAAGGGAGCTTGCGACAATGGGCGAAAGCCTGACGCAGCAACGCCGCGTGCGGGAGGACGGCCTTCGGGTTGTAAACCGCTTTTCGGGGGGAAGAGGAAGGACGGTACCCCCGGAAGAAGTCTCGGCTAACTACGTGCCAGCAGCCGCGGTAAAACGTAGGAGGCGAGCGTTATCCGGATTTACTGGGTGTAAAGCGCGTGTAGGCGGTCCTGCAAGTGGTGCGTGAAAGCGCCCGGCGCAACCGGGCGTGGACGTCGTCGAACTGCAGGGCGAG
+
CCCCCFFGGGCGFGG>FEFGGDGG9FEGGGGGG,@C@<FG76@FGGFFDGEG@FCFGDEFGGD@@FGGGGGDCEF7FGG@+FFG4FEDCEEFDEEAFFGCE,CFCE@EEEFGGEGG7?>EDGGGGGEACGG8@8C9@E5?5CEGFFFGCGCGG>CFFGC<C@C5@C8CF8@FGEEDGCEFE?5C8CEGFEGG:EEEECGGFEDGGGEG702+:A@>8@+<C?C5:2:8*0+<C=EE8FC62:CCC+;7+5733*:<FDD99CCC)39DC43<>C510>5).1)7..9<))7*19F5(741(
@M06045:235:000000000-JCY5N:1:1101:26858:6712 1:N:0:TACAGC
GAGATAACTCCTACGGGAGGCAGCAGTGGGGAATATTGCACAATGGGCGAAAGCCTGATGCAGCAACGCCGCGTGAGCGATGAAGGCCTTCGGGTCGTAAAGCTCTGTCCTCAAGGAAGATAATGACGGTACTTGAGGAGGAAGCCCCGGCTAACTACGTGCCAGCAGCCGCGGTAATACGTAGGGGGCTAGCGTTATCCGGATTTACTGGGCGTAAAGGGTGCGTAGGTGGTCTCTTAAGTCAGGAGTGAAAGGCTACGGCTTAACCGTAGTAAGCTCTTGAAACTGGGAGACTTGAGTG
+
CCCCCGGGGGGGGGGGGGGGGGGGGGGGGGGGGGGGGGGGGGGGGGGGGGGGGGGGGGGGGGGGGGGGGGGGGGGGGGGGGGGGGGGGGGGGGGGGGGGGGGGFGGGGGGGGGGGGGGGGGGGGGGGGGGGGGGGGGGGGGGGGGGGGGGGGGGGGGGDGAFFGGGGGGGGGGGGGGGGGGGGGGGGGGGGGGGGGGGGGGGGGGGGGGGGGGGGGGGFGEGGGGGGGGGGGGGGGGGGGGGGGGGFGFGGFFGGGGGGGGGGDGGGGGGGDFGFGFGFFFGFFFFGF::>:>FFFFFFFA
@M06045:235:000000000-JCY5N:1:1101:14087:6713 1:N:0:TACAGC
GAGATAACTCCTACGGGAGGCAGCAGTGGGGAATATTGGACAATGGGCGAAAGCCTGATCCAGCCATGCCGCGTGTGTGAAGAAGGTCTTCGGATTGTAAAGCACTTTAAGTTGGGAGGAAGGGCTGTTACCTAATACGTGACAGTTTTGACGTTACCAACAGAATAAGCACCGGCTAACTTCGTGCCAGCAGCCGCGGTAATACGAAGGGTGCAAGCGTTAATCGGAATTACTGGGCGTAAAGCGCGCGTAGGCGGCTTGATAAGTTGGATGTGAAAGCCCCGGGCTCAAACTGGGAATT
+
CCC<C@FGGGGGGGGEGEGGGGGGGGGGGGGEFFGGGG@CFFGGGGGGGGGGEFGGF,ECE@GG,FFGGGEGGGG?DFGA<F9,FGGGGGGGGGGGGGFFECGFGGFF,5BFFBFEFEGF<,8++:F8EFGGFCCFGAFFCFDBF??<DFG<@=F,3ECE><=FGEFGFCCGFF7EFCFCFGFE<F@FDE*?BGGGDE>::5CC9:FBCEC<E5?ECF:=C58+<7C5*8@4CE7CGGDEGDFGFD9CED9C7CC=G*//96CFD722*9CBFFF**2*7.9@;:5<>5?*/19=40)5(5
@M06045:235:000000000-JCY5N:1:1101:27292:6748 1:N:0:TACAGC
GAGATAACTCCTACGGGAGGCAGCAGTGGGGAATATTGCACAATGGGCGAAAGCCTGATGCAGCGACGCTGCGTGAGGGATGACGGCCGTCGGGTTGTAAACCTCTTTCAGCAGGGAAGAAGCGAAAGTGACGGTACCTGCAGAAGAAGCGCCGGCTAACTACGTGCCAGCAGCCGCGGTAATACGTAGGGCGCAAGCGTTGTCCGGAATTATTGGGCGTAAAGAGCTCGTAGGCGGCTTGTCACGTCGGGTGTGAAAGCCCGGGGCTTAACCCAGGGTCTGCATTCGATACGGGCTAGCG
+
9AC-<F9C,,CF,E@@+,@F@FFGGG-<FGDC@@F9FC9,CFGA,;CCFE+@:C6,:,CF9@EF@FCF@,B>=B,68E,8FGGFF7+:4@FB7@E:CGFE998=8BFFC@?EFCCEFFGGGG8+BF+CD<@DFCC7CC3,@F8,>3,<D7@*@FFGC*FCD,,53<7<=<*<<BCG=FCFGE9+2=4?FGE>E78CCFC/;CG+<?:**;@<<7EFF5*/::80+2;<<E*:;76:85*7*9?F+:*7C5/9C)1<*+*29=C5D))1/0*1**)9)*.8>C@48=F==F)7)75515??-
@M06045:235:000000000-JCY5N:1:1101:25043:6758 1:N:0:TACAGC
GAGATAACTCCTACGGGAGGCAGCAGTGGGGAATATTGCACAATGGGCGAAAGCCTGATGCAGCAACGCCGCGTGAGCGATGAAGGCCTTCGGGTCGTAAAGCTCTGTCCTCAAGGAAGATAATGACGGTACTTGAGGAGGAAGCCCCGGCTAACTACGTGCCAGCAGCCGCGGTAATACGTAGGGGGCTAGCGTTATCCGGATTTACTGGGCGTAAAGGGTGCGTAGGTGGTTTCTTAAGTCAGGAGTGAAAGGCTACGGCTCAACCGTAGTAAGCCCTTGAAACTGGGAAACTTGAGTG
+
CCCCCGGGGGGGGGGGGGGGGGGGGGGGGGGGGGGGGGGGGGGGGGGGGGGGGGGFGGGGGGGGGGGDGGGGGGGGGGGGGGGGGGGGGGGGGGGGGGGGGGGGGG9FGGGGGGGGGGGGGGGGDFGGG>FGGGGGGGGGGGGGGGGGGGGGGGGGFGGGFFFGGGGGGFFGGGBGFGGGGFGGGGGEFGGGGGGDEGGGEGEGGFEFC?FGDGEGGGGFG8C=ECECEGGGEGG?@CEGFDGCFGDD777C7FGG<E7CDECCDC<>D7FB577:?*7F?FFFBF:BFFFF>)8=AFF24
@M06045:235:000000000-JCY5N:1:1101:17855:6761 1:N:0:TACAGC
GAGATAACTCCTACGGGAGGCAGCAGTGGGGAATATTGGACAATGGGCGCAAGCCTGATCCAGCAACGCCGCGTGAGGGATGACGGCCTTCGGGTTGTAAACCTCTTTCAGCAGGGACGAAGCGAAAGTGACGGTACCTGCAGAAGAAGGACCGGCCAACTACGTGCCAGCAGCCGCGGTAATACGTAGGGTCCGAGCGTTGTCCGGATTTATTGGGCGTAAAGGGCGCGTAGGCGGCTCTGCACGTTCGTTGTGAAATCGCCCGGCTCAACTGGGCGGGGTCAGCGGATACGGCAGAGCT
+
CCCCCGGGGGGGGGGGGGGGGGGGGGGGGGGGGGGGGGGGGGGGGGGGGGGGGGGGGGGGGGGGGGGGGGGGGGGGGGGGGGGGGGGGGGGGGGGGGGGGGGGGGGGGGGGGGGGGGGGGGGGGGGGGGGGGGGGGGGGGGGGGGGGGGGGGGGGGGGGGGGGGGGGGGGGGGGGGGGGGEGGGGGGFGGGGGGGDGGGGGGGGFGGEGDFGGGCGGCGEGGFGGGGGGGGGGGGGEEDGGGGGGG4DGG5>FGGGGGGGGGGGGGG3CFGFFG4CFGEFFC>4>@GF@B3<FEE59::<-
@M06045:235:000000000-JCY5N:1:1101:14057:6784 1:N:0:TACAGC
GAGATAACTCCTACGGGAGGCAGCAGTAGGGAATCTTCCGCAATGGGCGAAAGCCTGACGGAGCAACGCCGCGTGAGTGATGAAGGTTTTCGGATCGTAAAGCTCTGTTGCCAAGGAAGAACGTCTTCTAGAGTAACTGCTAGAAGAGTGACGGTACTTGAGAAGAAAGCCCCGGCTAACTACGTGCCAGCAGCCGCGGTAATACGTAGGGGGCAAGCGTTGTCCGGAATTATTGGGCGTAAAGCGCGCGCAGGCGGTTCTTTAAGTCTGGTGTTTAAACCCGAGGCTCCACTTCGGGTCG
+
CCCCCGGGGGGGGGGGGGGGGGGGGGGGGGGGGGGGGGGGGGGGGGGGGGGGGGGGGGGGGGGGGGGGGGGGGFGGGFGGGGGGGGGGGGGGGGGGGGGGGGGGGGGGGGGGGGGGGGGGGGGGGGGGGGGGGGGGGGGGGGGGGGGGGGGGGGGGGGGGGGFGGGGGGGGGGGGGGGGGGGGGGFGGCFGGGGGGGGGGGGGGGGG9>EGGGDECCCGGGGGGFCG8CCFGGGGGGGGGG3CFGGGGGGCDGC>EDCDCCFGGGGGGGGFFF5BGFDFFFGFEDFGF>)9>FF?7?@?90
@M06045:235:000000000-JCY5N:1:1101:16029:6785 1:N:0:TACAGC
GAGATAACTCCTACGGGAGGCAGCAGCGAGGAATATTGGACAATGGGCGGGAGCCTGATCCAGCCATGCCGCGTGCAGGAAGACTGCCCTATGGGTTGTAAACTGCTTTTGTACGGGAAGAAACACCTCTACGTGTAGGGGCTTGACGGTACCGTAAGAATAAGGATCGGCTAACTCCGTGCCAGCAGCCGCGGTAATACGGAGGATCCGAGCGTTATCCGGAATCATTGGGTTTAAAGGGTCCGTAGGTGGATGGTTAAGTCAGAGGTGAAATCCTGCAGCTCAACTGTAGAATTGCCTT
+
CCCCCGGGGGGGGGGGGGGGGGGGGGGGGDEGGGGGGGGGGGGGGGGGGGGGGGGGGGGGGGGGGGGGGGGGGGGGGGGGGGGGGGGGGGGFGFGGGGGFCFGGGGDEGGGGGGGGGGGGGGFGGCG<DFGGGFGGGGFDGGGGGGGGGGGGGGGGCGGGGGFFCGCFGGGGDGGGGGGGGGGGGGGGGFGDGGGGGGGGGGGEGGDFCFCEECEGEGGFGG/:CC?ECFGCEGGGGGGGGGGFGGGGG<=DDCFGFGGFGGGGGGGFGFGF?F?68FFFFG:FFFFFFFFFFFF@?4.<>
@M06045:235:000000000-JCY5N:1:1101:7067:6800 1:N:0:TACAGC
GAGATAACTCCTACGGGAGGCAGCAGCGGGGAATATTCCGCAATGGGCGAAAGCCTGACGGAGCGACGCCGCGTGTGGGATGAAGTCTCTCGGGATGTAAACCACTGTCGGAGGGGAAGAGAACGGACGGTACCCTCCAAGAAAGCCCCGGCTAACTACGTGCCAGCAGCCGCGGTAATACGTAGGGGGCAAGCGTTACCCGGATTTACTGGGCGTAAAGCGCGTGTAGGCGGCTGGTCAAGCGTGGTGTGAAATCTCCGGGCTCAACCCGGAAACTGCACTGCGAACTGGCCTGGCTGGG
+
CCCCCGGGGGGGGGGGGDGGDGGGGGGGGGGGGGGGGGGGGGGGGGGGGGGGGGGGGGGGGGGGGGGGGGGGGGGGGGGFFGGGGGGGGGGGGGGGGGGGGGGGGGGGGGGGGGGGFGGGGGGGGGGGGGGGGFGFGGGGGGGG@EGGGGGGDGGGGGGGGGGGGGGGGGGGGGGCEGGGGGGGGGGGGGGGGGGECEGGGGGGGGGGGGGGGGGGGGGGGGGGCEEGFGGDGEGGGGGGGGGGGGGGGFGCC:CCCGGGGGC75CFGGGGF>DDFFGF?F76?BDG>>FFFFFFFFF?B1
@M06045:235:000000000-JCY5N:1:1101:10151:6834 1:N:0:TACAGC
GAGATAACTCCTACGGGAGGCAGCAGCAAGGAATCTTCCGCAATGGGCGAAAGCCTGACGGAGCAACGCCGCGTGTGGGATGACGCCTTTCGGGGTGTAAACCACTTTTCTCAGGGAAGAAGCACTGACGGTACCTGAGGAAGAAGGACCGGCTAACTACGTGCCAGCAGCCGCGGTAATACGTAGGGTCCGAGCGTTGTCCGGAGTTACTGGGCGTAAAGCGCGCGCAGGCGGCGGTGTAAGCATGGCGTGAAAGCCCCTGGCTTAACCAGGGAGGGTCGTCGTGGACTGCACCGCTTGG
+
CCCCCGGGGGGGGGGGGGGGGGGGGGGGGGGGGGGGGGGGGGGGGGGGGGGGGGGGGGGGGGGGGGGGGGGGGGGGGGGGGGGGGGGGGGGGGGGGGGGGGGGGGGGGGGGGGGGGGGGGGGGGGGGGGGGGGGGGGGGGGGGGGGGGGGGGGGGGGGGGGGGGGGGGGGGGGGGGGDGGGGGGGGGGGGGGGGGGGGGGGGGGGGCGGGGGGGGGGGGGGGGGGGGDGGGGDEGGGEEGGGGGGGGGGGDGGDFGGCGGGGGGGCF>CFGF>C@GFGBFFGFDB5DDFF5:BFFE6DBF,
@M06045:235:000000000-JCY5N:1:1101:12102:6868 1:N:0:TACAGC
GAGATAACTCCTACGGGAGGCAGCAGTGGGGAATATTGCACAATGGGCGCAAGCCTGATGCAGCGACGCCGCGTGGGGGATGAAGGCCTTCGGGTTGTAAACCCCTTTCAGCAGGGAAGAAGCGAAAGTGACGGTACCTGCAGAAGAAGCGCCGGCTAACTACGTGCCAGCAGCCGCGGTAATACGTAGGGCGCAAGCGTTGTCCGGAATTATTGGGCGTAAAGAGCTCGTAGGCGGTTTGTCGCGTCTGCTGTGAAAACCCGAGGCCCAACCTCGGGCCTGCAGTGGGTACGGGCAGACT
+
CCCCCGGGGGGGGGGGGGGGGGGGGGGGGGGGGGGGGGGGGGGGGGGGGGGGGGGGGGGGGGGGGGGGGGDGGGGGGEGGGGGGGGGGGGGGGGGGGGGGGGGGGGGGGGGGGGGGGGGGGGGGGGGGFGGGGGGGGGGGGGGGFGGGGGGGGGGGGGGGGGGGGGGGGCGGFGGGGGGGGGGGGGGGGGGGGGGCEGGGCEGGGGG>EGGGGGGGGFG=E8FCFGGGGGGEGEGGG::EGD?DFEGD5/*:<DCEGGFGGCCDCGD*9C*).9;>DGFF:FF4?*7@:5*/7<B@9E??,
@M06045:235:000000000-JCY5N:1:1101:6003:6883 1:N:0:TACAGC
GAGATAACTCCTACGGGAGGCAGCAGTGGGGAATATTGCACAATGGGGGAAACCCTGATGCAGCAACGCCGCGTGAGTGATGACGGCCTTCGGGTTGTAAAGCTCTGTCTTCAGGGACGATAATGACGGTACCTGAGGAGGAAGCCACGGCTAACTACGTGCCAGCAGCCGCGGTAATACGTAGGTGGCGAGCGTTGTCCGGATTTACTGGGCGTAAAGGGAGCGTAGGTGGATTTTTAAGTGAGATGTGAAATACTCGGGCTTAACCTGAGTGCTGCATTTCAAACTGGAAGTCTAGAGT
+
CCCCCFGGGGFGGFGGGGGGGGGCCEEFGGGFGGGDGGGGGGGFFGGDGGGGGGGGFGGGGGFFGGGFG@FGFCFGGGGGGGGFGGEFFGGGGGGGGGGFGGFFEGGGGFGGGGGFGGFD+CFFGGGGGCDCF9FFGGGGGEDBDDF7FGG:FEFCBCEFGGDFGCFGCFEGGGGGGCFFF<@EEGGGDEGGEEEGGGGCEGECEDFGFGGGGGEGEFFGGGCCEGD?C3AFC+:E?<=F?FGFGG7C<97DCFFCFCGGGG:**>*7*9CFFGBFFGFFFFFFF==FFFFFFFB?AFFB2
@M06045:235:000000000-JCY5N:1:1101:23601:6900 1:N:0:TACAGC
GAGATAACTCCTACGGGAGGCAGCAGTGGGGAATATTGCACAATGGGGGAAACCCTGATGCAGCAACGCCGCGTGAGTGATGACGGCCTTCGGGTTGTAAAGCTCTGTCTTCAGGGACGATAATGACGGTACCTGAGGAGGAAGCCACGGCTAACTACGTGCCAGCAGCCGCGGTAATACGTAGGTGGCGAGCGTTGTCCGGATTTACTGGGCGTAAAGGGAGCGTAGGCGGATTTTTAAGTGAGATGTGAAATACTCGGGCTTAACCTGAGTGCTGCATTTCAAACTGGAAGTCTAGAGT
+
CCCCCGGGGGGGGGGGGGGGGFGGGFGGGGGGGGGGGGGGGGGGGGGGGGGGGGGGGGGGGGGGGGGGGGGGGFGGGGGGGGGGGGGGGGGGGGGGGGGFGGGGGGGGGGGGGGGGGGGGGGGGGGGGGGGGGGGGGGGGGGGGGGGGGGGGGGGGGGGGGGGGGGGGGGGGGGFGGFGGGGGGGGGGGGGGGGGGGGGGGGGGGFGGFGGGGGEEGFGGGGGGGGEGGGGGEEGGGGGGGGGGGGGGFGFFGFDCFGGGGGGGFGGFGGGFFG?FFGFFFGFFF7CFFFFFFFFFBFB?4
@M06045:235:000000000-JCY5N:1:1101:22873:6903 1:N:0:TACAGC
GAGATAACTCCTACGGGAGGCAGCAGTGGGGAATATTGGACAATGGGCGCAAGCCTGATCCAGCCATGCCGCGTGAGTGAAGAAGGCCCTAGGGTTGTAAAGCTCTTTCACCCGCGAAGATGATGACGGTAGCGGGAGAAGAAGCCCCGGCTAACTCCGTGCCAGCAGCCGCGGTAATACGGAGGGGGCTAGCGTTGTTCGGATTTACTGGGCGTAAAGGGCGCGTAGGCGGATGTTCGCGTCAGAGGTGAAAGCCCCGGGCTCAACCTGGGAACTGCCTTTGAAACGGGACATCTTGAGT
+
CCCCCGGGGGGGGGGGGGGGGGGGGGGGGGGGGGGGGGGGGGGGGGGGGGGGGGGGGGGGGGFGGGGGGGGGGGGFGGGGGGGGGGGGGGGGGGGGGGGGGGGGGGGGGGGGGGGGGGGGGGGGGGGGGGGGGGGG7FGGGGGGGGGGGGGGGGGGGGGGGGGFGGGGGGGGGGGGGGGGGGDGGGGGGGFGGGGDGEGGGGDGGGGGGGGGGGEG=EFGGGGGGGDGGGGGEGEFGGGGGDEGEGGFGFGGDFGCD:DGGGCFDFGFGGGFFCFGFGFFFGFFFFGFEF@EFFFFFFA?6
@M06045:235:000000000-JCY5N:1:1101:21697:6925 1:N:0:TACAGC
GAGATAACTCCTACGGGAGGCAGCAGTGGGGAATATTGCGCAATGGGCGGAAGCCTGACGCAGCGACGCCGCGTGGGGGATGACGGCCTTCGGGTTGTAAACCTCTTTCAGCAGGGACGAAGCGAAAGTGACGGTACCTGCAGAAGAAGCACCGGCCAACTACGTGCCAGCAGCCGCGGTAATACGTAGGGTGCAAGCGTTGTCCGGAATTATTGGGCGTAAAGAGCTCGTAGGCGGTTTGTTGCGTCGGCTGTGAAATCCCGAGGCTCAACCTCGGGTCTGCAGTCGATACGAGCAAACT
+
CCCCCGGGGGGGGGGGGGGGGGGGGGGGGGGGGGGGGGGGGGGGGGGGGGGGGGGGGGGGGGGGGGGGGGGGGGGGGGGGGGGGGGGGGGGGGGGGGGGGFGGGGGGGGGGGGGGGGGGGGGGGGGGGGGGGGGGGGGGGGGGGGFFGGGFGGGGGGGGGGGGGGGGGGGGGGGGGGGGGGGGGGG<CFEGGGGGGGGGGGGGGGGG5EGGGCGGGGGGCGEGGFGGGGGGDFGFGGGGCEGGGGGGGGGG3<9CFGGGGGGCDCDG5CFC?@<FGEGF).>BFFFGB>@5BFFFFFFFB2
@M06045:235:000000000-JCY5N:1:1101:28118:6972 1:N:0:TACAGC
GAGATAACTCCTACGGGAGGCAGCAGTGGGGAATATTGGACAATGGGCGCAAGCCTGATCCAGCCATGCCGCGTGAGTGATGAAGGCCCTAGGGTTGTAAAGCTCTTTCACCGGTGAAGATAATGACGGTAACCGGAGAAGAAGCCCCGGCTAACTTCGTGCCAGCAGCCGCGGTAATACGAAGGGGGCTAGCGTTGTTCGGAATTACTGGGCGTAAAGCGCACGTAGGCGGACATTTAAGTCAGGGGTGAAATCCCGGGGCTCAACCCCGGAACTGCCTTTGATACTGGGTGTCTAGAGT
+
C@CCCFFGGGGGGGD@@;FC@FFGGGFDCCGGGGFFG,CEFGGGGD@ECGFGDFGGGGFGGGEGGGD8FGC7@@C,BCFFFDF?FCFGGFF@CCEDEGGGDFF<EFFFGFGGGGEGGF,C5F?FFGGCCB=@FFG@C7FFFCFFGDFFEEGGFFGGGGDF7CCGGGGGGCFGGEFCBCGGC7<;FG7FFECCFEC*B;BCEEE*=CGGGFFFGGGEC;CFEGGCCGG5CFGDGGCFGFG?CFFGCCFDE5<7?C>EFCCD:EDGGCCCCG<D5<>G*9;?FFF?F4:7=F5.7>@FFF24.
@M06045:235:000000000-JCY5N:1:1101:13393:6974 1:N:0:TACAGC
GAGATAACTCCTACGGGAGGCAGCAGTGGGGAATCTTGCGCAATGGGCGAAAGCCTGACGCAGCCATGCCGCGTGAATGATGAAGGTCTTAGGATTGTAAAATTCTTTCACCGGGGAAGATAATGACGGTACCCGGAGAAGAAGCCCCGGCTAACTTCGTGCCAGCAGCCGCGGTAATACGAAGGGGGCTAGCGTTGCTCGGATTTACTGGGCGTAAAGGGCGCGTAGGCGGACAGTTTAGTCAGGGGTGAAAGCCCGGGGCTCAACCTCGGAATTGCCTTTGATACTGGCTGTCTTGAGT
+
CCCCCGGGGGGGGGGGGGGGGGGGGGGGGGGGGGGGGGGGGGGGGGGGGGGGGGGGGGGGGGGGGGGGGGGGGGGGGGGGGGGGGGGGGGGGGGGGGGGGGGGGGGGGGGGGGGGGGGGGGGGGGGGGGGGGGGGGGGGGGGGGGGGGGGGGGGGGGGGGGGGGGGGGGGGGGGGGGGGGGGGGGGGGGGGGGGGGGGFGGGEGGGGGGGGGGGGDECFGGGGGGGGGGGGGEGEFFFGGGGCFGGGGGGGGGGGDGGGGGGGGGFGGGGGFBGFDFGFFFGFFFFGFFFFFBFF?BFFB)
@M06045:235:000000000-JCY5N:1:1101:16218:6976 1:N:0:TACAGC
GAGATAACTCCTACGGGAGGCAGCAGTGGGGAATTTTCCGCAATGGGCGAAAGCCTGACGGAGCAACGCCGCGTGAGGGAAGAAGGTCTTCGGATCGTAAACCTTTGTCATCGAGGACGATAATGACGGTACTCGAGGAGGAAGCCACGGCTAACTACGTGCCAGCAGCCGCGGTAATACGTAGGTGGCGAGCGTTGTCCGGATTTACTGGGCGTAAAGGGAGCGTAGGCGGATTTTTAAGTGAGATGTGAAATACTCGGGCTTAACCTGAGTGCTGCATTTCAAACTGGAAGTCTAGAGT
+
CCCCCGGGGGGGGGGGGGGGGGGGGGGGGGGGGGGGGGGGGEGGGGGGGGGGGGGGGFGGGDEGGGGGGGGGGFGEGGGGGGGGGGGGGGGGGGGGGGGGGGGGGGGGGGGGGGGGGFGGGGGGGGGGGGGGGGGGGGGGGGGGGGGGGGGGGGGGGGGGGGGGGGGGGGGGGGGGGGGGGGGGGGFFGGGGGGGGGGGGGGGGGGGGGFFGGGG>EGGGGGGDC:EEGGGGCGGGGGC7CDGFFCFFFGGGGGCGGCDG35CCDFGGGGF@FGFGFGFFFGFFFFGFFF?FFF4*.9AF4
@M06045:235:000000000-JCY5N:1:1101:22088:7041 1:N:0:TACAGC
GAGATAACTCCTACGGGAGGCAGCAGTGGGGAATATTCCGCAATGGGGGCAACCCTGACGGAGCAATGCCGCGTGAGGGAAGAAGGCCTTCGGGTTGTAAACCTTTGTTTTATGGGAAGATAATGACGGTACCATAAGAGTAAGCCCCGGCTAACTACGTGCCAGCAGCCGCGGTAATACGTAGGGGGCAAGCGTTGTCCGGAATTACTGGGCGTAAAGGGCGTGTAGGCGGTTTTTTAAGTTAGAAGTGAAAACTCAGGGCTTAACCCTGAGAGTGCTTCTAAAACTGGGAGACTTGAGT
+
CCCCCGGGFFGFCGGGGDCEFEGGGFFGGGGGGGGGFGEFG@FFFFEGDGFGGGGGGGGGGEEGGGGGGGDGGCEFFGG@==EFFFFGGCGGGGGGGGGGFGFFGGG,EFGFGFGDFFGGGGGGGGGGGFF=FGGGGGGCGAGGGA7FCFGGGGFGGGGGGDGGFGGGGGGGGGGGB9CCFGGGGGGGGGDGGGGGGGGGGGG>FGGGGGGG5E>EECFGGGC?EGGGGGGGEG5EEEGGGGGGGGFGGGGGGC<FFFDFGDGGGGGCGG4FFFFGFFFFFGB87?GFFF4>3@FB>F<:)
@M06045:235:000000000-JCY5N:1:1101:14380:7045 1:N:0:TACAGC
GAGATAACTCCTACGGGAGGCAGCAGTGGGGAATATTGCACAATGGGGGAAACCCTGATGCAGCGACGCCGCGTGCGGGATGACGGCCTTCGGGTTGTAAACCGCTTTCAGCAGGGACGAAAACAGACGGTACCTGCAGAAGAAGCGCCGGCTAACTACGTGCCAGCAGCCGCGGTAATACGTAGGGCGCAAGCGTTGTCCGGAATTATTGGGCGTAAAGAGCTCGTAGGCGGTCTGTCGCGTCTGTCGTGAAAGCCCACGGCTTAACTGTGGGTCTGCGGTGGATACGGGCAGGCTAGAG
+
CCCCCGGGGGGGGGGGGGGGGGGGGG<FGGGFGGGGGGGGGGGGGGGGGGGGGGGGGGFGGGGGGGGGGGGGGGGGGGGGEGGGGEGGGGGFGGGGGGGGGGGGGEEGGGFFEFGGFGFGGGGGGGCGGGG@GGGFGGGGGGGGGGGGGGGGGGGGGGGCCFFGGGGGGGGGGGGGEEGGGG:CGGCFGGEEGGGGGGGFFCEGGF?:7EGGGGGCGGFGGGG?8EGGGGGGGGGGFGDFGGEC:::D5*9*<7>:C2>37ECD<DC77CCF5D@54C47>DEFFFC?FEFF>DBF10..5
@M06045:235:000000000-JCY5N:1:1101:9715:7064 1:N:0:TACAGC
GAGATAACTCCTACGGGAGGCAGCAGTGGGGAATATTGCGCAATGGGCGAAAGCCTGACGCAGCGACGCCGCGTGAGGGATGAAGGCCTTCGGGTTGTAAACCTCTTTCAGCAGGGACGAAAACAGACGGTACCTGCAGAAGAAGCACCGGCCAACTACGTGCCAGCAGCCGCGGTAATACGTAGGGTGCAAGCGTTGTCCGGAATTATTGGGCGTAAAGAGCTCGTAGGCGGTTTGTCGCGTCGGCTGTGAAAACTCGGGGCTCAACCCCGAGCCTGCAGTCGATACGGGCAGACTAGAG
+
CCCCCGGGGGGGGGGGGGGGGGGGGGGGGGGGGGGGGGGGGGGGGGGGGGGGGGGGGGGGGGGGGGGGGGGGGGGDFGGGGGGGGGGGGGGGGGGGGGGGGGGGGGGGGGGGGGGGGGGGGGGGGGGGGGGGGGGGGGGGGGGGGGGGGGGGGGGGGGGGGGGGGGGGGGGGGGGGGGGGGGGGGGGGGGGGGGG>EEGDGGGCGGGGGGGFGGGGGGGGGGGGGGGGGGGGGEG5CFGGGGGGGCDGGGFCGGGGGGGGGGGDGGFFGGGEDDBGFGFFFGFF>BDEF@DBEB5:?72>4
@M06045:235:000000000-JCY5N:1:1101:24899:7076 1:N:0:TACAGC
GAGATAACTCCTACGGGAGGCAGCAGTGGGGAATATTGGACAATGGGCGCAAGCCTGATCCAGCAATGCCGCGTGAGTGATGAAGGCCTTAGGGTTGTAAAGCTCTTTTACCCGGGATGATAATGACAGTACCGGGAGAATAAGCCCCGGCTAACTTCGTGCCAGCAGCCGCGGTAATACAGAGGAGCCAAGCGTTGTCCGGATTGACTGGGCGTAAAGCGCACGCAGGCGGACGCGCGCGTGGGGTGTGAAATCTGGCCGCTTAACGGCCAGGCGCCATCCCATACGGCGCGTCTGGAGC
+
CCCCCGGGGGGGGGGGGGGGGGGGGGGGGGGGGGGGGGGGGGGGGGGGGGGGGGGGGGGGGGGGGGGGGGGGGFGGGGGGGGGGGGGGGGGGGGGGGGGGGGGGGGGGGGGGGGGGGFGGGGGGGGGGGGGGGGGGGGGGGGGGGGGGGGGGGGGGGGGGCFGFGGGGGGGGGGGGGGGGGGGGGGGGGGGGGGGGGGGGGGEGGFCGCFGFGGGGGGGGGGGGGGCEEGGGCEGGGGGDC37DDG<DEGG7DGGGGGGGGGGGGC7DDDG>>FFGFGD3?5@FF@FFFF5))0<>849?(
@M06045:235:000000000-JCY5N:1:1101:9965:7106 1:N:0:TACAGC
GAGATAACTCCTACGGGAGGCAGCAGTGGGGAATTGTTCGCAATGGGCGCAAGCCTGACGACGCAACGCCGCGTGGAGGATGAAGATCTTCGGGTCGTAAACTCCTTTCGATCGAGACGAACGGCTTCCGGGCTAATCACCGGGAGAGTGACGGTACCGAGAGAAGAAGCCCCGGCTAACTCCGTGCCAGCAGCCGCGGTAATACGGGGGGGGCAAGCGTTGTTCGGAATTACTGGGCGTAAAGGGCTCGTAGGCGGCCAACTAAGTCAGACGTGAAATCCCTCGGCTTAACCGGGGAACT
+
CCCCCGGGGGGGGGGGGGGGGGGGGGGGGGGGGGGGGGGGGGGGGGGGGGGGGGGGGGGGGGGGGGGGGGGGGGGGCFGGGGGGGGGGGGGGGGGGGGGGGGGGGGGGGGGGGGDFGGGGGGGGGGGGGGGGGGGGGGGGGGGGEFGGGGGGGGGGGGGGGDGFFGGGGGGGGGEGECFGFGGGFGDGFGGGGGCEECGECGGFGGGGGGGGGE*;C@G*AEGFGGGGG=C:C?FGGGGGGD*CFEC5CGDGGGGGGGDCGGGCGG7CFC*9D*55@GFFFG?FBDD)7FFBBEFEB>?(.
@M06045:235:000000000-JCY5N:1:1101:23870:7122 1:N:0:TACAGC
GAGATAACTCCTACGGGAGGCAGCAGTTAGGAATTTTGGGCAATGGGCGCAAGCCTGACCCAGCAACGCCGCGTGGGTGACGAAGGCCTTCGGGTTGTAAAGCCCTTTTCTGGGGGAAGATGATGACGGTACCCCAGGAAGAAGCACCGGCTAACTACGTGCCAGCAGCCGCGGTAATACGTAGGGTGCGAGCGTTGCCCGGATTTATTGGGCGTAAAGGGCGCGCAGGCGGCTCGGCACGTCCGTTGTGAAATCGCCCGGCCCAACTGGGCGGGTGCAGCGGCTACGGCCGAGCTGGAGC
+
C9CCCGGGGGGGGGGGGGGGGGGGGGGGEFFEGG@CFGEDGGGGGGGFGEGG7FGGGGGGGGGGFGGEGGGGGCGGGGEGGGGGG7FEFFGGG:FGGGGGAFGEFG8F?F9??EEGGGGGGGGGGGGGGGGGFFFGGFFGGFGGGGGGGGGGGGGGGGGGGGGGGGGGGGGGGGC**FFGGG9:FGFGGEGGGDGGGEGGGGCEG??:C?FGGG5?8CCFGEGCG5*?CCECC5:/:E55EGG<CEG<EEFC>72*9:*/9E)9DGD***/)8C><)/7*))5).)95@;.7>DB>?F01(
@M06045:235:000000000-JCY5N:1:1101:18667:7129 1:N:0:TACAGC
GAGATAACTCCTACGGGAGGCAGCAGTGGGGAATATTGCACAATGGGCGAAAGCCTGATGCAGCGACGCCGCGTGAGGGATGACGGCCTTCGGGTTGTAAACCTCTTTCAGCAGGGAAGAAGCGAAAGTGACGGTACCTGCAGAAGAAGCGCCGGCTAACTACGTGCCAGCAGCCGCGGTAATACGTAGGGCGCGAGCGTTGTCCGGAATTATTGGGCGTAAAGAGCTCGTAGGCGGTCGGTCGCGTCGGATGTGAAAGCTCGAGGCTTAACCTCGGGTCTGCATCCGATACGGGCAGACT
+
CCCCCGGGGGGGGGGGGGGGGGGGGGGGGGGGGGGGGGGFGGGGGGGGGGGGGGGGGGGGGGGGGGGGGGGGGGGEGGGGGGGGGGGGGGGGGGGGGGGGGGG?FGGFFGGGFGGGGGGGGGGGGGGGEFGGGGG7CFGFGGGGGGGGFFGGGGGGEGGGGGCCFCGGGGGGFFGGGCFCG:9CGGGGGGGGGGGGGGGGCCEFGEGE8*<CFGGGGGGCEGGGGEC+?E::8ECEG:7*>DEGGGGDEEC<DDDF:<FGCFDDDGGGFCDFFC?DB3>B@CFFF*9B>DB50)75(71:)
@M06045:235:000000000-JCY5N:1:1101:22219:7146 1:N:0:TACAGC
GAGATAACTCCTACGGGAGGCAGCAGTGGGGAATTGTTCGCAATGGGCGCAAGCCTGACGACGCAACGCCGCGTGGAGGATGAAGATTTTCGGATCGTAAACTCCTGTCGAATGGGACGAACAGATTGCGGGTTAACAGCCCGTGGTCCTGACGGTACCGTTAAAGGAAACCCCGGCTAACTCCGTGCCAGCAGCCGCGGTAATACGGGGGGGGTAAGCGTTGTTCGGAATTACTGGGCGTAAAGGGCTCGTAGGCGGCCAACTAAGTCATACGTGAAATCCCTCAGCTTAACTGGGGAAC
+
C<CCCGGGGGGGGGGGGGGGGGGGGGGGGGGGGGGEGGGGGGGGGGGGGGGGGGGGGGFG@7CFEGGGGGGGGFGG7FGGGGGGGFGEFGGGGGGGGGGGGGDGGGGGGGEFFFGGGFGGGGGGGD<>FGEECEGGGGDAGEGF7FDF<FF;FEGGGGGGGGGGGGGGGGGFFFEGGDGEEF,CGGGGGGGEEGGCEGGEEC;CFGGGDGGGEEGC0<0C8CG:FFEEG*CF:E7FGGGGECE5CCDG*:7)/9C<<C5C)/>*07CF>FFF?59FFGFF46?F4)CFFFF4**0)1<??(
@M06045:235:000000000-JCY5N:1:1101:7451:7149 1:N:0:TACAGC
GAGATAACTCCTACGGGAGGCAGCAGTGGGGAATTTTGGACAATGGGGGCAACCCTGATCCAGCCATGCCGCGTGTGTGAAGAAGGCCTTCGGGTTGTAAAGCACTTTCGGACGGAACGAAATCGCACGATCTAACAAGTCGTGTGGATGACGGTACCGTAAGAAGAAGCACCGGCTAACTACGTGCCAGCAGCCGCGGTAATACGTAGGGTGCGAGCGTTAATCGGAATTACTGGGCGTAAAGTGGGCGCAGGCGGCAGAGCAAGTCGAGTGTGAAAGCCCCGGGCTCAACCCCGGGCTT
+
CCCCCGGGGGGGGGGGGGGGGGGGGGGGGGGDGGGCFGGGGFGGGGGGGGGGGGGGGGGGGGGGGGGGGGGGGGGFFGGFGGGGGGGGGGGGFGFGCFFGGCFGFGGGCFG@FGGGGGGGGGGGGGGGGGGGGGGGGGGGGGFFGGGGGCGGGGGFGGGGGGGFGGGGGGGGGGGGGGGGGGFGGGGGFBCFEGGG7EGE@GFGGFFGGGC@>EG5:8=*;CEGEEECEE+0AFFGFCEEE3CC<+*1CC5DGGD:C:)73ACFGGGGCCD=:FFGFF7?@F35;@508?6).05>2>>F<
@M06045:235:000000000-JCY5N:1:1101:27868:7151 1:N:0:TACAGC
GAGATAACTCCTACGGGAGGCAGCAGTTAGGAATTTTGGGCAATGGGCGCAAGCCTGACCCAGCAACGCCGCGTGGGTGACGAAGGCCTTCGGGTTGTAAAGCCCTTTTCTGGGGGAAGATGATGACGGTACCCCAGGAAGAAGCACCGGCTAACTACGTGCCAGCAGCCGCGGTAATACGTAGGGTGCGAGCGTTGCCCGGATTTATTGGGCGTAAAGGGCGCGCAGGCGGCTCGGCACGTCCGTTGTGAGATCGCCCGGCTCAACTGGGCGGGGTCAGCGGATACGGCCGAGCTGGAGG
+
CCCCCGGGGGGGGGECFEGGGEGGGGFFGFGGFDFFFFGGFGGGFC@@FGGEFFFFEE@<EGGGGGGGGGGGGEGGGGDFEGGGGGGFGGFDC:EFGGG9FGGGGGGGGGGGGGGG@>FGGGGDGFFEFGGGFCFGGGGGGGFGFFGBFGGEFFEEFGGG7CGGGGGGGFGGGGFC@F9FFFFFCFGGGGGGG*3BEEFGGCE*AFG+<+<C*?E?/;FCGEC=CE*?EGDCCCEEGG*>CGFD7/*9/2:*:CFFC7<CCG59=CG><F455C><557>FGF:>:D@35@:77770;(3(
@M06045:235:000000000-JCY5N:1:1101:12778:7177 1:N:0:TACAGC
GAGATAACTCCTACGGGAGGCAGCAGTGGGGAATATTGCGCAATGGACGAAAGTCTGACGCAGCGACGCCGCGTGTGGGATGACGCCTTTCGGGGTGTAAACCACTGTTGCCCGGGACGAAACTCCTTTTTCGAGAGGATTGACGGTACCGGGTGAGGAAGCACCGGCTAACTCTGTGCCAGCAGCCGCGGTAATACAGAGGGTGCGAGCGTTGTCCGGAATCACTGGGCGTAAAGGGCGCGTAGGTGGCTTGGTAAGCGTGTGGTGAAAGGCCGGGGCTCAACCCCGGATCTGCCGTGCG
+
CCCCCGGFGGGGFGGGGGGGGDFGFGGFGGGEGGGGGGGGGEGGGGGGGGGGEGGCGFGGGGCGGGGGGGCDEFGGGGGGGGGGGGGGGGGGGGGGGGGGGGFFGGGGGGGGGGGGDGECGGG=CFGGGGGGGGGFEGGFGGDFGDCC7FFGGGGGGGGGGGGGGGGGGGGGCFCGGGG?FCFGFFCFGGGGDEC@?FFGD5CEGGGGGGGG58CGGGG5CGFG6CGGGFGCEG=FFGECCDG37CD9CF57DGGCDCCG9>5CD55*97*)77.>DDF357654>C)85:B*9?F1>909
@M06045:235:000000000-JCY5N:1:1101:25555:7215 1:N:0:TACAGC
GAGATAACTCCTACGGGAGGCAGCAGTTAGGAATTTTGGGCAATGGGCGAAAGCCTGACCCAGCAACGCCGCGTGGGTGACGAAGGCCTTCGGGTTGTAAAGCCCTTTTCTCGGGGAAGATGATGACGGTACCCGAGGAAGAAGCACCGGCTAACTACGTGCCAGCAGCCGCGGTAATACGTAGGGTGCGAGCGTTGCCCGGATTTATTGGGCGTAAAGGGCGCGTAGGCGGCTCGGCACGTCCGTTGTGAAATCGCCCGGCTCAACTGGGCGGGGTCAGCGGATACGGCCGAGCTTGAGG
+
CCCCCGGGGGGGGGGGGGGGGGGGGGGGGGGGGGGGGGGGGGGGGGGGGGGGGGGGGGGGGGGGGGGGGGGGGFGGGGGGGGGGGGGGGGGGGGGGGGGGGGGGGGGGGGGGGGGGGGGGGGGGGGGGGGGGGGGGGGGGGGGGGGGGGGGGGGGGGGGEFFFGGGGGGGGGGGEGGGGFGCGGGGGGGGGGGGGGGGGGGG>;>CFG?GGGCEEEGGGGDGGGGGGGGGGGEGGGGGGGGF=DGFGG5:FGDFGGGGCGGE)9FCCCFCC>DGFGEDFFFGFF>>GFFEEF:@>B(72?(
@M06045:235:000000000-JCY5N:1:1101:8918:7215 1:N:0:TACAGC
GAGATAACTCCTACGGGAGGCAGCAGTGGGGAATCTTGCGCAATGGGCGAAAGCCTGACGCATCAACGCCGCGTGGGGGACGAAGGCCTTCGGGTTGTAAACCCCTTTCAGCAGGGACGAACATGACGGTACCTGCAGAAGAAGCCCCGGCCAACTACGTGCCAGCAGCCGCGGTAATACGTAGGGGGCGAGCGTTGTACGGATTTATTGGGCGTAAAGAGCTCGTAGGCGGTTTGGCAAGTCGGGTGTGAAAACTCCGGGCTCAACCCGGAGACGCCACGCGATACTGCTATGACTTGAG
+
CC9CCGFGGGGGGEGFEGG>FGGG9FCFDFDGG8EFCFAFGEGEGG8E@@FGCDGCE@<FDG,CDEGCGF@EF8>:FDEGCCGE@GGGGDFGGGFGEGCFGG,3B>FFCGGGFGFGCFGEG:C83EFGGC7:FFFFG?,D@CAGF,**CC7<:FGGDCCFG7:=C:F7CFCFCGEGGGFCBEGGGGDC5:GG81/5:8+0;CE5?+0<C995@E*/ACFCCC0<A*A8EFEE/>EEC8+<5:+/:E*9:7**::C+76C<3:>FFGGDDDD>DD<*853))).)8)/1=4**/=6/48A>2
@M06045:235:000000000-JCY5N:1:1101:13164:7216 1:N:0:TACAGC
GAGATAACTCCTACGGGAGGCAGCAGTGAGGAATATTGGTCAATGGACGCAAGTCTGAACCAGCCATGCCGCGTGGAGGATGAAGGCCTTCTGGGTTGTAAACTTCTTTTATCTGGGAAGAAAAGCACGGTTTCTACTGTGTCCGACGGTACCAGATGAATAAGCACCGGCTAACTCCGTGCCAGCAGCCGCGGTAATACGGAGGGTGCAAGCGTTATCCGGATTTACTGGGTTTAAAGGGTGTGTAGGCGGATATTTAAGTCAGAGGTGAAATCGCCGAGCTCAACTCGGAAACTGCCTT
+
CCCCCFGGGGGGGGGGGEGGFEGGGGFGGFGGGGGGGGGGGGGGGGGGGGGGGGGGGGGGGGGGGGGGGG@FGFGGEFGCFFGGFFGGGGGGGGGGGGGGGGGGGFFFGGFCFGGGGGGGGGGGGGGDEGGGGGGGGGGGFGGFGDGGGGGGGGGGGGFAFGGGGGGGGGGGGGGGGFGG7FFEFFGFGGGGGGGCGGC?EGEBEGGGECGGGGGG=FFGGGE8CF:9FGGGCG5@CEGG52:CCF>?FGGCDCD+:<*:7<7>CFCFGFFF?F=1)7:55<)9?=56*07@FBFFFFFBD
@M06045:235:000000000-JCY5N:1:1101:13466:7218 1:N:0:TACAGC
GAGATAACTCCTACGGGAGGCAGCAGCAAGGAATCTTCCGCAATGGGCGCAAGCCTGACGGAGCAACGCCGCGTGGAGGACGACGGCCTTCGGGTTGTAAACTCCTTTTCCCAGGGACGAAACGGACGGTACCTGGGGAATCAGCCCCGGCTAACTCTGTGCCAGCAGCCGCGGTAAGACAGAGGGGGCAAGCGTTGTCCGGATTTACTGGGCGTACAGCGCGCGCAGGCGGTGCCGTATGTGACCGGTGACAGTCTCGGGCTCAACTCGAGGTGGTCTGGTTACACAGCGGCGCTGGAGG
+
CCCCCGGGGGGGGGGGGGGGGGGGGGGGGGGGGGGGGGGGGGGGGGGGGGGGGGGGGGGGGGGGGGGGGGGGGGGGEGGGGGGGGGGGGGGGGGGGGGGGGGGGGGGGGGGGGGGGGGGGGGGGGGGGGGGGGGGGGGGGGGGGGGGGGGGGGGGGGGGGGGGGGGGGGGGGGGGGGGGGGGGGGGGGGGGGGGGGGGGGGGDEGF?CGGGFFGGGGGGGGGGGGGGGEGGGGGGGGGGGF>CDFFGDEGDGGGGG>ECFDGGGFFGFGGGFFD)>>6@FFGBF:@F4>>7>BEEFFEFFF
@M06045:235:000000000-JCY5N:1:1101:27585:7233 1:N:0:TACAGC
GAGATAACTCCTACGGGAGGCAGCAGTGGGGAATCTTGCGCAATGCGCGAAAGCGTGACGCAGCAACGCCGCGTGAGGGAAGACGGCCTTCGGGTTGTAAACCTCTTTCAGGAGGGACGAAGGTTCAGGCGCGAATAGCGTCCTGGACTGACGGTACCTCCAGAAGAAGCTCCGGCTAACTTCGTGCCAGCAGCCGCGGTAATACGAAGGGGGCTAGCGTTGCTCGGAATCACTGGGCGTAAAGGGCGCGTAGGCGGACTTTTAAGTCGGAGGTGAAAGCCCAGGGCTCAACCCTGGAATT
+
CCCCCGGGGGGGGGGGGGGGGGGGGGGGGGGGGGGGGFGGGGGGGGGGGGGGGGGGGGGGGGGGGGGGGGGGGGGGGGGGGGGGGGGGDGGGGGGGGGGGGGGGGGGGGGGGGGGGGGGGGGGGGGGGGFGGGGGGGGGGGGGGGGGGGGGGGGGGGGGGGGGGGGGGGGGGGGDGGGGGGFFGGGGGFGGGGGGGGGGGGGFFGGGCECEEC>CCGFGGDGEFFGGGGFGGGGCF8FEGGGFGGEDGGGGGGDGGD:DDFGDCGGGGGGGEBDF>?CBF@FF>FBDFF4@F>D>@?>?2:
@M06045:235:000000000-JCY5N:1:1101:8518:7254 1:N:0:TACAGC
GAGATAACTCCTACGGGAGGCAGCAGTGGGGAATATTGCGCAATGGGGGAAACCCTGACGCAGCGACGCCGCGTGGGTGATGAAGGCCTTCGGGTCGTAAAGCCCTGTCGGGAGGGAAGAAACAGTTCGGGGCTAATATCCCCGAGCATTGACGGTACCTCCTAAGGAAGCACCGGCTAACTCCGTGCCAGCAGCCACGGTAATACGGAGGGGGCTAGCGTTGTTCGGAATTACTGGGCGTAAAGCGCACGTAGGCGGCTTTGTAAGTTAGAGGTGAAAGCCCGGAGCTCAACTCCGGAAC
+
CCCCCGGGGGGGGGGGGGGGGGGGGGFGGGGGGGGGGGGGGGGGGGGGGGGGGGGFGGGGGGGGGGGGGGGGGFGGGFGGGGFGGGFGGGGGGGGGGGGGGGGFFGGGGGGGGGGGEGGGGGGGGGGGGGGGGECFGFGFFFGGGGGGFGGGGGGGGGGGGGGGGGGGGGGGGGGGDEGGGGGGGGGGGGGGGGGGGGGGGGGGGGGGGGGEGGE>GFEGGEGGGGE=EG=FFGGGGGGGEGGGGDDGGGGFGFCFDGD)C?DD>FFCGFGFFF/98FBF?>>BF@C@4?FFFFFFFBFF-
@M06045:235:000000000-JCY5N:1:1101:11471:7258 1:N:0:TACAGC
GAGATAACTCCTACGGGAGGCAGCAGCAAGGAATTTTCCGCAATGGGCGCAAGCCTGACGGAGCAACGCCGCGTGCGGGAGGACGCCTTTCGGGGTGTAAACCGCTGTTCGTGGGGACGAAGCACTGACGGTACCCACGGAGGAAGGCCCGGCTAACTACGTGCCAGCAGCCGCGGTAATACGTAGGGGCCGAGCGTTGTCCGGAGTTACTGGGCGTAAAGCGTGCGCAGGCGGCGCGTTCTGCCCGGCGGGAAAGCCCCCGGCTCAACCGGGGAGGGTCGGCGGGGACGGGCGCGCTTGG
+
CCCCCGGGGGGDFGGGGGGGGGGGGFGGGGGGCFFGGGGGG@FGGGGGGGGGGGGGGGGGDFEDGGGGGGGGGFFEGGGGEGGGCGGFGGGGGGGGGFFGFF?FGGDGGGCGGGGGGCGGGEGGGGGGGGGGGEGGGGEGG7CFGGGGCFGGG7CCFGFGGGDGGE@FFGGGGGGG88EGGGGGGFGGE>>EGGGGC*?EFFGGGC>*<FGEDFGG=8EEFCEC8*?CGGGGGGE5*::*:*<*<E7CEG3C519=**1>DGDD7>F**95>3D)7.3).)/8@)>C577)>3D3)(.(--
@M06045:235:000000000-JCY5N:1:1101:18254:7264 1:N:0:TACAGC
GAGATAACTCCTACGGGAGGCAGCAGTAAGGAATATTGGTCAATGGACGCAAGTCTGAACCAGCCATGCCGCGTGGAGGGTGAAGGCCCTCTGGGTTGTAAACTTCTTTTATCTGGGACGAAACCCTCATATTCTTATGAGACTGACGGTACCAGAGGAATAAGCACCGGCTAACTCCGTGCCAGCAGCCGCGGTAATACGGAGGGTGCAAGCGTTATCCGGATTCACTGGGTTTAAAGGGTGCGTAGGAGGGCAGGTAAGTCAGTGGTGAAATCTCCAAGCTTAACTTGGAAACTGCCGT
+
CCCCCGGGGGGGGGGGGGGGGGGGGGGGGGGGGGGGGFGGGGGGGGGGGGGGGGGGGGGGGGGGGGGGGGGGGGGGGGGCGGGGGGGGGGGGGGGGGGGGGGGGGGGGGGGGGGGGGGGGGGGGGGGGGGGGGGGGGGGGGGGGGGGGGGGGGGGGGGGGGGGGGGGGGGGGGGGGGGGGGGGGGGGGGGGGGGGGGGGGGGEGGGGGGGGGGGGGGGGGGGCEGGGGFGGGGGGGGGFGGGGGGGGGGDFGGGGGGGGGGGGGGGFFGGGFFGFGFGF@?GFFFFGFFFFFFFFFFF<F<
@M06045:235:000000000-JCY5N:1:1101:10305:7280 1:N:0:TACAGC
GAGATAACTCCTACGGGAGGCAGCAGTGGGGAATATTGCGCAATGGGCGAAAGCCTGACGCAGCGACGCCGCGTGTGGGATGACGGCCTTCGGGTTGTAAACCACTGTCGGGAGGGACGAATGCCCCGCAAGGGGAGTGACGGTACCTCCAAAGGAAGCACCGGCTAACCCCGTGCCAGCAGCCGCGGTAATACGGAGGGCGCAAGCGTTGTCCGGAATCACTGGGCGTAAAGGGCGCGTAGGCGGCCGGGTAAGTAGGGGGTGCAATCCTGCGGCTTAACCGCAGGGCTGCCTTCTCAAC
+
@CCCCFGGCAFFGGGGGCFGGGGGFFFGGGGCGGGDG9EEG7F@CFGCB@FGCFF86CFEG@CGCGGDGGCFC+>?FFFFF@F9FGEG7F<BFGFGEGEGGDE>F<=<?+=73@=F=<FFEFFF><FFG7CECGDECCFGFGGFGGG@FGG8F,6<F<FFFG:<::*FF*C7<<FEGGDGCFFGGGGG>:E7CGGGCCGC*:CGEEFE*AE;7<EDGGF?9<CG6CCE=:**<CCC88GGGDDF5C3C757DDGG+:AFD:=//*9DCD7F*997))168=*87:31)5)0.7=9*.*.)(
@M06045:235:000000000-JCY5N:1:1101:12904:7298 1:N:0:TACAGC
GAGATAACTCCTACGGGAGGCAGCAGTAGGGAATCTTCCACAATGGGCGAAAGCCTGATGGAGCAACGCCGCGTCAGTGAGGAAGGCTTTCGGGTCGTAAAGCTCTGTTGCCAGGGAAGAATAAGGGCTAGTTAACTGCTAGTCCGATGACGGTACCTGAGAAGAAAGCCCCGGCTAACTACGTGCCAGCAGCCGCGGTAATACGTAGGGGGCTAGCGGTGTTCGGAATTACTGGGCGTAAAGCGCGTGTAGGCGGTTGTTCAAGTCGGGTGTGAAAGCCTTGTGCCCAACTCAAGAAATG
+
C@CCCFCGGGFGGF@GGGEGGGGGFFEDF9FFGDGGGFGAGEFGGGCFF7FGG8FGGGGFFGFFGFFGGGEGECF7FEFFFFFCEFGGGGGGDEGGGGGGGGGGDCFEFGCFGGGGFGGGFFEFFEGGFGGGGFFDGBFDGGCG9FGGGGGGGGGDDCA<FCFFC<CFG>FEGGGEGGGG;C>E,>8,>EF88FCGEG8B8CGGGGGFDCEC8B*;F**2?CEGGC88CF<EGFCFGGGDE:C7=ED7:*0:CFG*/:)7CC7:DDDDGG<B7CBD4C7F:*0*9**095559*)1-0())
@M06045:235:000000000-JCY5N:1:1101:4391:7298 1:N:0:TACAGC
GAGATAACTCCTACGGGAGGCAGCAGTGGGGAATATTGCACAATGGGCGAAAGCCTGATGCAGCGACGCCGCGTGAGGGATGACGGCCTTCGGGTTGTAAACCTCTTTCAGCAGGGAAGAAGCGAAAGTGACGGTACCTGCAGAAGAAGCGCCGGCTAACTACGTGCCAGCAGCCGCGGTAATACGTAGGGCGCGAGCGTTGTCCGGAATTATTGGGCGTAAAGAGCTCGTAGGCGGCTTGTCGCGTCGGTTGTGAAAGCCCGGGGCTTAACCCCGGGTCGGCCGTGCGGACTGAGTCGCC
+
CCCCCGGGGGGGGGGGGGGGGGGGGGGGGGGGGGGGGGGGGGGGGGGGGGGGGGGGGGGGGGGGGGGGGGGGGFGGGGDGGCFFCFGGGGGGGGGGGGGGGGGGGGGGGGGGGGGGFGGGGGGGGGGGFGGGGGGGGGGGGGGGG@FF8FGGGGGGGGFFGGGGG7FGGGGGFGGGGGGGGGGGGGGGGGGGGEGGGGGGECEGGGEEC>FGGGGGGGGGGGGGCEFCGGCGFCGGGDGGGGFGGGGGGD<DGC9FFGFGCGD<D:555DGFFFFGFGFFEDDDED).>>>DEFFFFFF>(
@M06045:235:000000000-JCY5N:1:1101:11603:7303 1:N:0:TACAGC
GAGATAACTCCTACGGGAGGCAGCAGTGGGGAATATTGGACAATGGGCGAAAGCCTGATCCAGCAATGCCGCGTGAGTGATGAAGGCCTTAGGGTTGTAAAGCTCTTTTACCAGGGATGATAATGACAGTACCTGGAGAATAAGCTCCGGCTAACTCCGTGCCAGCAGCCGCGGTAATACGGAGGGAGCTAGCGTTGTTCGGAATTACTGGGCGTAAAGCGCACGTAGGCGGCTATTCAAGTCGGGGGTGAAAGCCCGGGGCTCAACCCCGGAACTGCCCTCGAAACTAGGTAGCTAGAAT
+
CCCCCGGGGGGGGGGGGGGGGGGGGGGGGGGFGGGGGGGGGGGGGGGGGGGGGGGGGGGGGGGGGGGGGGGGGGGFGGGGGGGGGGGGGGGGGGGGGGGGGGGGGGGGGGGGGFFGFGGGGGGGGGGGGGGGGGGGGGGGGGGGGGGGGGGGGGGGGGGGGGGGGGGGGGGGGGGGGGGGGGGGEGGGGGGGGGEGGGGFGGGGGGGGGGGGGGEEGGGGGGGGGG6C=GGGGCEFFCGFFCF<E7CD=EFC7CGGGGGGDG<FGGFFGGGB>D@G?F@F:CDDFDG?FFFFFFFF<F?F<
@M06045:235:000000000-JCY5N:1:1101:24132:7322 1:N:0:TACAGC
GAGATAACTCCTACGGGAGGCAGCAGTAGGGAATCTTGCGCAATGGGCGAAAGCCTGACGCAGCGACGCCGCGTGAGGGAAGAAGGCCTTCGGGTTGTAAACCTCTTTCAGGAGGGACGAAGCCACTCGGGTTAATAGCCCAGAGGGTGACGGTACCTCCAGAATAAGCACCGGCTAACTTCGTGCCAGCAGCCGCGGTAATACGAAGGGTGCAAGCGTTAATCGGAATTACTGGGCGTAAAGCGTGCGTAGGCGGTTGGCTAAGTCAGATGTGAAAGCCCTGGGCTCAACCTGGGAATGG
+
C@CCC<FGGG@@FFDGG;FGGGGGGGFGCE@FGCEGFFA:FF:@ECD,@C7:FFEEG8EF7FGGGEG=F7>4@CFEGGGGFGGG8FCC8EFF7+ECECA,B,BE=B?FEAFAFF+@FBCFG7F<FFEGG+@FBFC9FGEEGF7<DCCF37FEGGGGGCGCCGGFGFFGG@F,=CGE7FFCCAFGF78FFB<@7EGCGG*:>3<<;8CCE>0:EGCEFEGG=F+2;588CF7FC?6CFGEGEDCF5=CGGEDGDGG:>EG50<D4<**:CFF?6*9:*2)<:C:<)7*76*))0747().:?
@M06045:235:000000000-JCY5N:1:1101:19607:7328 1:N:0:TACAGC
GAGATAACTCCTACGGGAGGCAGCAGTGGGGAATATTGGACAATGGGGGCAACCCTGATCCAGCCATGCCGCGTGTGTGAAGAAGGCCTTCGGGTTGTAAAGCACTTTAAGCGGGGAGGAAGGGCTTTTGGCTAATATCCAAGAGCATTGACGTTACCCGCAGAATAAGCACCGGCTAACTCCGTGCCAGCAGCCGCGGTAATACGGAGGGTGCAAGCGTTAATCGGAATTACTGGGCGTAAAGCGCGCGTAGGCGGCTTGGTAAGTCGATTGTGAAATCCCCGGGCTCAACCTGGGAATT
+
CCCCCGGGGGGGGGGGGGGGGGGGGGGGGGGGGGGGGGGGGGGGGGGGGGGGGGGGGGGGGGGGGGGGGGGGGGGGGGGGGGGGGGGGGGGGGGGGGGGFGGGGGGGGGGGGGGGGGGGGGGGGGGGGGGGGGGGGGGGGGGGDFGGGGGGGGGGGGGFGGGGGGGGGGGGGGGGGGGGGGGGGGGGGGGGGGGGGGGGEGGGFGGGGGGGGGDFFFGDGGGDFGGGDCCG7<7?FFDGG5CFGGG397:DGDGGGGDGGGGGGGGGGGDD?FF?FFGFBFGFDFBD@FFFFFFFFFFB?>
@M06045:235:000000000-JCY5N:1:1101:22374:7340 1:N:0:TACAGC
GAGATAACTCCTACGGGAGGCAGCAGTGGGGAATATTGCGCAATGGGCGAAAGCCTGACGCAGCGACGCCGCGTGGGGGATGACGGCCTTCGGGTTGTAAACCTCTTTCAGCAGGGACGAAGTTGACGTGTACCTGCAGAAGAAGCGCCGGCTAACTACGTGCCAGCAGCCGCGGTAATACGTAGGGCGCAAGCGTTGTCCGGAATTATTGGGCGTAAAGAGCTCGTAGGTGGCTTGTCACGTCGGGTGTGAAAGCTTGGGGCTTAACTCCAGGTCTGCATTCGATACGGGCTGGCTAGAG
+
CCCCCGGGGGGGGGGGGGGGGGGGGGGGGGGGGGGGGGGGGGGGGGGGGGGGGGGGGGGGGGGGGGGGGGGGGFGGGGGGGGGGGGGGGGGGGGGGGGGGGGGGGGGGGGGGGGGGGGGGGGGGGGGGGGGGGGGGGGGGGGGGGGGGGGGGGGGGGGGGGGGGGGGGGGGGGGGEGDGGGGGGGGGGGGGGGGGGCGGGFGGGGCGGGGGGGGGGGGGGGGGGGGGGGGGGGGGGGGGFGGGGGGGGGGGGGGFGGGGDCEGGGGFDDFF@FGFD?CF46CFFBF9>>BFFFFF@?=<2?
@M06045:235:000000000-JCY5N:1:1101:24176:7341 1:N:0:TACAGC
GAGATAACTCCTACGGGAGGCAGCAGCGAGGAATCTTGGTCAATGGGGGCAACCCTGAACCAGCGACGCCGCGTGGAGGACGACGGCCCTTGGGTCGTAAACTCCTTTTGCCGGGGAAGATAATGACGGTACCCGGCGAATAAGCCACGGCTAACTACGTGCCAGCAGCCGCGGTAATACGTAGGTGGCGAGCGTTGTCCGGATTTACTGGGCGTAAAGCGCGCGTAGGTGGCTCTTTAAGTCCTGTCGTGAAAGGTTGTGGCCCAACTGCAACAGTGCGCGGGATACTGAGGCGCTTGAG
+
CCCCCGGGGGGGGGGGGGGGGGGGGGGGGGGGGGGGGGGGGGGGGGGGGGGGGGGGGGGGGGGGGGGGGGGGGGGGGGGGGGGGGGGGGGGGGGGGGGGGGGGGGGGGGFGGGGGGEGGGGGGGGGGGGGGGGGGGGGGGGGGGGGGGGGGGGGGGGGGGGGGGCGGGGFFFGGCGDFGGGFGGGFGGGGGGGGEEEGGGGGGGEGGGGGGGFGGGCCGFGGGGGGDGGCFFGC?FGGCEGFEFCCFGG=C6DFGGGGGD3CFFGDFGGGGFFG:<FFFFFGFF@E*94/6?F)75(7:17
@M06045:235:000000000-JCY5N:1:1101:19099:7344 1:N:0:TACAGC
GAGATAACTCCTACGGGAGGCAGCAGTGAGGAATATTGCACAATGGACGAAAGTCTGATGCAGCAACGCCGCGTGGAGGATGAAGGTCTTTGGATTGTAAACTCCTTTTCTCAGGGAAGAGAATGGACGGTACCTGAGGAATAAGTCACGGCTAACTACGTGCCAGCAGCCGCGGTAATACGTAGGTGGCGAGCGTTATCCGGAATTACTGGGCGTAAAGCGCACGCAGGCGGTCTCTTAAGTTTGACGTGAAAGCTCCCGGCTTAACTGGGAGAGGTCGTTGAATACTGGGGGACTTGAG
+
CCCCCGGGGGGGGGGGGGGGGGEFGGGGGGGGGGGGGGGGGDGGGGGGGGGGGGGGGGGGGGGGGGGGGGGGGGGGGGGEGGGGGGGGGGGGGGGGGGGGGGGGGGGGGGGGGGGGGGGGGGGGGGGGGGEGGGGGGGGGGGGGGGGGGGGGGGGGGGFFEGGGGGGGGGFGGGGEEGGGFGGGGGGGGGGGGGGGGGGGGGGGGGGGGGGGGGGGG>FGGGGEGEGCEGGGGGGGEGGF?FGGCCC>7:DGGFFFCCFFDGGGGGGGCFCF4C:DE975>DFFFFC?*6?F>D:5:FA)4
@M06045:235:000000000-JCY5N:1:1101:4417:7347 1:N:0:TACAGC
GAGATAACTCCTACGGGAGGCAGCAGTGGGGAATATTGCGCAATGGGCGAAAGCCTGATGCAGCGACGCCGCGTGAGGGATGACGGCCTTCGGGTTGTAAACCTCTTTCAGCATCGACGAAGCCGTAAGGTGACGGTAGGTGCAGAAGAAGCGCCGGCCAACTACGTGCCAGCAGCCGCGGTAAGACGTAGGGCGCGAGCGTTGTCCGGATTTATTGGGCGTAAAGAGCTCGTAGGCGGTTTGTCGCGTCGTCCGTGAAAACTCACAGCTTAAATGTGAGCTTGCGGTCGATACGGGCAGG
+
CCCCCGGGGGGGGGEEGGGCFEGGGFDECEFEGGGGGGGGGGGGGGGGGCFGFGGGGGFGGFGGGFGGGGGGGGGCGGEGDGGFGEGGGGGFGGGGGGGFGFGGGGGGFFGGGGGGGGGGDEGGG=FEFCFFGGFEFFEGGGGGGGFCFCE8FGGEGGGCGGGGGGGGGGGC@GFGEGEGGGECGGCEGGGECFGGGDCGGEGGGGGGGGGGGFG7CCFFD8EGDC+6*<CE8ECCGGE5C<CFFEG37C9CFGD=7*7CGGGFF4FGGGGF=**29>/09F?)75DB:>3>FD359B((-
@M06045:235:000000000-JCY5N:1:1101:3601:7364 1:N:0:TACAGC
GAGATAACTCCTACGGGAGGCAGCAGTGGGGAATATTGCACAATGGGGGAAACCCTGATGCAGCAACGCCGCGTGAGTGATGACGGTCTTCGGATTGTAAAGCTCTGTCTTTAGGGACGATAATGACGGTACCTAAGGAGGAAGCCACGGCTAACTACGTGCCAGCAGCCGCGGTAATACGTAGGTGGCAAGCGTTGTCCGGATTTACTGGGCGTAAAGGGAGCGTAGGTGGATATTTAAGTGGGATGTGAAAGCCCCGGGCTTAACCTGGGAACTGCTTTCAAAACTGTGTGACTCGCGT
+
CCCCCDGGGGGGGGDGGEGGGGGDEGGGGFGGGGGGGGGFFFGFGGGGGCGGGGGGGGFGCCCGGGGGGEGGGGGDEGGGFGGGGGG>FGGGGEGEGGGGCFGGEF,EEGGGGGDFGGGGFEGGGGGGGGGEFGGEGGGDGGFEFFGGGGGGGGGGFGGGGGGGGGGFGGGGGGGGGFGFFF@FFC9CFFCGGGDEGC9BECEE*?<EGGGGGG>C=CFF5CEGG:CCECGF@CFGFGF+<>FFGGFDGGC>C>*A<EC)>CDGGGGG=GGFFD>FFGFFFFFFFF5???@FFFFF))(--
@M06045:235:000000000-JCY5N:1:1101:3998:7378 1:N:0:TACAGC
GAGATAACTCCTACGGGAGGCAGCAGTGGGGAATATTGCACAATGGGCGAAAGCCTGATGCAGCAACGCCGCGTGAGCGATGAAGGCCTTCGGGTCGTAAAGCTCTGTCCTCAAGGAAGATAATGACGGTACTTGAGGAGGAAGCCCCGGCTAACTACGTGCCAGCAGCCGCGGTAATACGTAGGGGGCTAGCGTTATCCGGATTTACTGGGCGTAAAGGGTGCGTAGGTGGTTTCTTATGTCAGGAGTGAAAGGCTACGGCTTAACCGTGGTAAGCTCTTGAAACTGGGAAACTTGAGTG
+
CCCCCGGGGGGGGGGGGGGGGEGGGG<FGGGGGGGGGGGGGGGGGGGGGGGGGGGGFFGGGGGGGGGGGGDFEFGCEGGDGFGFGGGGGGGGGGGGGGGGGGGGGGFGFFGFGFGGGGGGGGGGGGGGGGGCGGGGGGGEGGFFGGFGFGGGDGGGGGGGGGGGGGGGGDFGCEFGEGGGGCFGGGGGGEFGGGGGGFGGGGGGCFEGGGDFGGCEGGFCEGC=CECCCFGFEGGFGFGGGGGGFG<CCFGG7DC7F69DD=D59FFG:C<@FF6CF7?FFGFF6=DFF4<F))9*<?><7
@M06045:235:000000000-JCY5N:1:1101:22876:7382 1:N:0:TACAGC
GAGATAACTCCTACGGGAGGCAGCAGTGGGGAATATTGCGCAATGGGCGAAAGCCTGACGCAGCAACGCCGCGTGAGTGATGAAGGCCTTCGGGTCGTAAAGCTCTGTCGGAGGGAACGAATGCTTTTGAGGTTAACAGCCTCAGAAAGTGACGGTACCCTCAAAGGAAGCACCGGCTAACTCTGTGCCAGCAGCCGCGGTAATACAGAGGGTGCTAGCGTTGTTCGGAATCATTGGGCGTAAAGGGCGTGTAGGCGGTTTGCTAAGTCATGTGTGAAATCCCTCGGCTTAACCGGGGAAC
+
CCCCCGGGGGGGGGGGGGGGGGGGGGGGGGGGGGGGGGGGGGGGGGGGGGGGGGGGGGGGGGGGGGGGGGGGGGGGGGGGGGGGGGGGGGGGGGGGGGGGGGGEGGGGGGGGGGGGGGGGGGGGGGGGGGGGGGGGGGGGGFGGGGGGGGGGGGGGGGGGGGGFGGGGGGGGGGGGGGGGGGGGGGGGGGGGGGGGGEGG8EGGGGGG??EGGGGGGFCCEGGGGGGGGGGGGGGGGGGGGGGGGGGDEEGGFGFFDGGGGGGGGCC:FGGFFDF<FGFFFCFFFDCDFB@FFFFEBDBF1
@M06045:235:000000000-JCY5N:1:1101:5614:7383 1:N:0:TACAGC
GAGATAACTCCTACGGGAGGCAGCAGTGGGGAATCTTGCGCAATGGGCGAAAGCCTGACGCAGCGACGCCGCGTGAGGGATGACGGCCTTCGGGTTGTAAACCTCTTTCAGCCCTGACGAAGCGAGAGTGACGGTAGGGGCAGAAGAAGCACCGGCCAACTACGTGCCAGCAGCCGCGGTAATACGGAGGGTGCAAGCGTTGTCCGGAATTATTGGGCGTAAAGCGCACGTAGGCGGACTCTTAAGTCAGGGGTGAAATCCTGGAGCTCAACTCCAGAACTGCCTTTGATACTGGGAGTCT
+
CCCCCGGFGGCEDGGGE,FGGGGGGGFEFF+B@DGGGDDEC@C@E@E<FFE:FGGGG8FGGGGGGGGEDEEGC=C:FGGGGC=EFGGGEGGG@:FCFFFGFB<FFGFFG<FDFCDFF?FGGGGCGGFEFGGFEGGGGGFEEEF7<BCFGFGGGGFGGECFGGGGGGGGGB<FGGGGGGGFGGGGC5*;?EGEG8EFECGGGGEFGEGCEFGGEF?@EFGECEEFCE**:?C6/CCGDCG5FGGF9EDFGGFGGDG56C7CCFFGCFF769=:FF<6?7:>?FFFFB>?FFFFFFFFBE??4
@M06045:235:000000000-JCY5N:1:1101:10707:7409 1:N:0:TACAGC
GAGATAACTCCTACGGGAGGCAGCAGTGGGGAATATTGGACAATGGGCGCAAGCTTGATCCAGCAAGGTCGCATGGGTGATGAAGGTATAAACTGTAAAACCCTTTCGTTTAGGAAGATAATGACTTAATTTAAGAAGTAGCCCTGACTAACCTCGTGCCAGCAGTCGCGGTAATACGGGGAGGGCGAGCGTTATTCAGCGTGATTGGGCGTAAAGGGCATCTAGGCTGTTTAGTAAGTTTTATTATGAAATCTTACAGCTCAACTGTAAATCTATTTTAGAATACTGCTAAACTTGAGTA
+
CCCCCGGGGGGGGGGGGGGGGGGCGGDGGGGGGGGGGGGGGGGFGGGGGGGGGGGGGGGGGGGGGFGGGGGGGGGGGGGGGGGGGGGGGFFGGGGGGGGGGGGGGGGGFGGGGGGCGGGGGGGGGGGGGGGGGGGGFGGGGGGGGGGGGGGGGGGGGGGGGGGGGGGGGGGGGGGGGFDGDGDGGGGGGGGGDEGCDGGGGGGCGGGGGGGG7EFGGGGFGGGFGGGGGDFCFFF<9CAFGGFGGFF>GGGFFGGGGGG70AD=FGF:CFD?FFFGBFFFFGFFFFG67B?@F?FF<F):-
@M06045:235:000000000-JCY5N:1:1101:9316:7422 1:N:0:TACAGC
GAGATAACTCCTACGGGAGGCAGCAGTAGGGAATCTTGCGCAATGGGCGAAAGCCTGACGCAGCCATGCCGCGTGAATGATGAAGGTCTTAGGATTGTAAAATTCTTTCACCGGGGACGATAATGACGGTACCCGGAGAAGAGGCCCCGGCTAACTTCGTGCCAGCAGCCGCGGTAATACGAAGGGGGCTAGCGTTGCTCGGAATTACTGGGCGTAAAGGGAGCGTAGGCGGATAGTTTAGTCAGAGGTGAAAGCCCAGGGCTCAACCTTGGAATTGCCTTTGATACTGGCTATCTTGAGT
+
CCCCCGGGGGGGGGGGGGGGGGGGGGGGGGGGGGGGGGGGGGGGGGGGGGGGGGGGGGGGGGGGGGGGGGGGGFFFFGGFGGGGGGGGGGGGGGGGGGGGGGGGGGGGGGGGGGGGGGGGGGGGFGGGGGGGGGGGGGGGGGGGGGGGGGGGGGGGGGGFEGGGGGGGGGGGGGGGGGGGGGFGGGGGGGGGGGGEEGGGGGGGGGFGGFGGGGEGGDGGGGGGGGGGGGGGEGDGGCGGGGGGGGGCGGGGDGFEGGGCDECGFCGGGGGFFG?<FF6@FFFFF?FFFF45BFFFFFFD4
@M06045:235:000000000-JCY5N:1:1101:6909:7435 1:N:0:TACAGC
GAGATAACTCCTACGGGAGGCAGCAGCAAGGAATTTTCGGCAATGGGGGCAACCCTGACCGAGCAACGCCGCGTGGAGGATGACGGCCTTCGGGTTGTAAACTCCTTTTGCGGGGGACGACATCGACTGTACCCCGCGAATCAGGCTCGGCTAACTCTGTGCCAGCAGCCGCGGTAAGACAGAGGAGCCAAGCGTTGTCCGGATTGACTGGGCGTAAAGCGCACGCAGGCGGTCGTGCACGTGGGGTGTGAAAGCGCTCGGCTTAACTGAGCGATGCCATCCCATACGGCGCGGCTCGAGC
+
CCCCCGGGGGGGGGGGGGGGGGGGGGGGGGGGGGGGGGGGGGGGGGGGGGGGGGGGGGGGGGGGGGGGGGGGGGGGFFGGGGGGGGGGGGGGGGGGGGGGGGGGGGGGGGGGGGGGGGGGGGGGGGGGGGGGGGGGGGGGGGGGGFCFGGGGGGGGGGGGGGGGGGGGGGGGGGGGEGGFGGGGGGGGGGGGGGGGGGGGGGGEGGGGGGGGGG?EGGGGGGDEGGGGGGCGCCEGGGGGGGGGGG5</:7F7:CEG5CDGDF3C>FFGGGFF3FGDG?FFDF@?:FFFFEFFFE33:9?(
@M06045:235:000000000-JCY5N:1:1101:21803:7438 1:N:0:TACAGC
GAGATAACTCCTACGGGAGGCAGCAGTGGGGAATATTGGACAATGGGCGAAAGCCTGATCCAGCAATGCCGCGTGAGTGATGAAGGCCTTAGGGTTGTAAAGCTCTTTTACCAGGGATGATAATGACAGTACCTGGAGAATAAGCTCCGGCTAACTCCGTGCCAGCAGCCGCGGTAATACGGGGGGGGCAAGCGTTGTTCGGAATTACTGGGCGTAAAGGGCTCGTAGGCGGCCAACTAAGTCGGATGTGAAATCCCCAGGCTTAACCTGGGAACTGCATCCGATACTGGATGGCTTGAAT
+
CCCCCGGGGGGGGGGGGGGGGGGGGGFDGGGGGGGGGGGGGGGGGGGAFGGGGGGGGGGGGGGGGGGGGGGGGGGGGGGGGGGGGGGGGFFGGGGGGGGGGGGGGGGGGGGGGGGGGGGGGGGGGGGGGGGGGGGGGGGGGGGGGFGGGGGGFGGGGGGGGGGGGGGGGGGGGGFFEGGGGEGGGGGGGGFEGGGGGGGFEGGCGGGGFFGFCGDGGGGGGEFGDGGGGG5=CEDFGGCFEGGGGC*<FFCGGGGGGGGD<FGGGCGCCFFF>65C@GFFFGE@E>59??:F?FFF:>::-
@M06045:235:000000000-JCY5N:1:1101:21941:7444 1:N:0:TACAGC
GAGATAACTCCTACGGGAGGCAGCAGTAGGGAATCTTCCGCAATGGACGAAAGTCTGACGGAGCAACGCCGCGTGAGTGATGAAGGCTTTCGGGTCGTAAAGCTCTGTTGCCAGGGAAGAACACTTGAGAGAGTAACTGCTCTTAAGGTGACGGTACCTGAGAAGAAAGCCCCGGCTAACTACGTGCCCGCAGCCGCGGTAATACGTAGGGGGCAAGCGTTGTTCGGATTTTCTGGGGGTACAGGGAGCGGAGGCGGTTGTATAAGCCCTCCGTGAAATCTCCAGGCTTAACCTGGAAAGG
+
CCCCCFFGGGGGGGGGGCFGGGGGGGGGGGGGGGGGGGGGGGGGGGF<F7FC@CFGFFFEEGDGGGGGGGGGG@FFFFGFAEGGGGGFFGGGGGFGGFGGGGGGGGGFGGE9EGGDDFCGGGF<,CFGGGGGGGABD?<<F,A=<CFFEGAF7FFFCCFG<F<F<<FG<D75*3F@@:FG,>FC:FGF,>EC7:FGE8CC15++5*55=>EC8E5**;=1***;EGG*:=<++A7@817**9<CF75C=G))9<CCG73C*2:*0*009755)*85>>=9=D6*)8CFF46=?FF40)).(
@M06045:235:000000000-JCY5N:1:1101:7066:7450 1:N:0:TACAGC
GAGATAACTCCTACGGGAGGCAGCAGTGGGGAATATTGGACAATGGGCGCAAGCCTGATCCAGCCATGCCGCGTGAGTGATGAAGGCCTTAGGGTTGTAAAGCTCTTTCACCGGTGAAGATAATGACGGTAACCGGAGAAGAAGCCCCGGCTAACTTCGTGCCAGCAGCCGCGGTAATACGAAGGGGGCTAGCGTTGTTCGGAATTACTGGGCGTAAAGCGCACGTAGGCGGACATTTAAGTCAGGGGTGAAATCCCGCAGCTCAACTGCGGAACTGCCGTTGATACTGGGTGTCGAGAGT
+
CCCCCDEEGGGG,EBB@,F:@@@C9<6CE<F;CFGGFFFGFGFGG,C,+F+F@FFGACGGG@FF<EFFFFCBF@BBFCF9FEF<,<FCEFDCCF8F=CA,CED,EF9FC9BFEGGG@<E9FFFFFFFFGGDEGCGGGGGGDFFFFCDCGGGCCFGGGCCGCE7FBF<FFCGGGGF7CDFGG7<4<7EGGCCCGGGDGCC9CEGEGGFFGGCGGC2:C@FGEGCEGG6AE9C585:<CFCEFF9:E6>C::37DGC?CE<DD***>FFGGGD)<D@F=*))89)<==>*9<)8@>@38:02)
@M06045:235:000000000-JCY5N:1:1101:6478:7479 1:N:0:TACAGC
GAGATAACTCCTACGGGAGGCAGCAGTGGGGAATATTGGACAATGGGCGAAAGCCTGATCCAGCAATGCCGCGTGAGTGATGAAGGCCTTAGGGTTGTAAAGCTCTTTTACCCGGGATGATAATGACAGTACCGGGAGAATAAGCCCCGGCTAACTCCGTGCCAGCAGCCGCGGTAATACGGAGGGGGCTAGCGTTGTTCGGAATTACTGGGCGTAAAGCGCACGTAGGCGGCTTTGTAAGTTAGAGGTGAAAGCCCGGGGCTCAACTCCGGAATTGCCTTTAAGACTGCATCGCTCGAAT
+
CCCCCFGGGGGGGGGGGGGGGEFGGGGGGGGGGGGGGGGFGGGGGGGGGCEGGGGGGCGGFDGGGGFGGGGGGGGGGGGGGGGGGGGFGGGFGGGGGGAEFEFFEGDGFFFFGGGGEEGFGGGGGGGGGGGGGGEGGGGGGGGGGG?FEGGGGGGGGGGGGGGGGGGGGGEGGGGGDGGGGGGEGGGFFGGGGGGGGGGGGG7CFFGGGGGGGGG>CC?GGGGEEGGDGGGGG5ECCGGGGG7FG7FGGGDGFFCAFCDGGDGGFFGGFFGFFGFCFD?FBGF?FBC?FFFF7@FF()((.
@M06045:235:000000000-JCY5N:1:1101:28013:7481 1:N:0:TACAGC
GAGATAACTCCTACGGGAGGCAGCAGTGGGGAATATTGCACAATGGGCGAAAGCCTGATGCAGCGACGCCGCGTGAGGGATGACGGCCTTCGGGTTGTAAACCTCTTTCAGTAGGGAAGAAGCGAAAGTGACGGTACCTGCAGAAGAAGCGCCGGCTAACTACGTGCCAGCAGCCGCGGTCATACGTAGGACCCAAGCGTTATCCGGAGTGACTGGGCGTAAAGAGTTGCGTAGGTGGTCAGTAAAGTGGATAGGGAAATCTGGTGGCTCAACCATACAGGCTATTCTTCACACTCACTGA
+
-ACCCGGFGGGGGGGGGDE@EEFE@F-C9FCCGGFDC,;CEF9C@FF8FE7CCFGGGEFEEF<EEEGGGGGGG>F,BFCGGGGGGGDFDFGFGGFGGEGCGAEFEDFEF,C?EFFF,BFFGGFGGG+C<BFGGG@7>DAF,,3,:<F7CFC<C:@FCE:DA;FF:C7CC<F?CCCF*C<=7*<9<BFG:*B@:88BE;EEE**0<5?8EEF+<AEFFFE***;+<:<+0AC55ECFFDCC?F7CF9DFG+*7:C**9:C77A*:097D:7*0.2096C@BFFF666***9**945?<)5<.
@M06045:235:000000000-JCY5N:1:1101:13715:7481 1:N:0:TACAGC
GAGATAACTCCTACGGGAGGCAGCAGTAAGGAATCTTCCACAATGGGCGCAAGCCTGATGGAGCGACGCCGCGTGCGCGAAGAAGCCCTTCGGGGTGTAAAGCGCTTTTCTCAGGGATGAACACTGACAGTACCTGAGGAAGAAGCCTCGGCTAACTACGTGCCAGCAGCCGCGGTAATACGTAGGGTGCGAGCGTTAATCGGAATTACTGGGCGTAAAGCGTGCGCAGGCGGTTTTGTAAGCCAGATGTGAAATCCCCGGGCTTAACCTGGGAATGGCATTTGGGACTGCAAGGCTGGAG
+
CCCCCGGGGGGGGGGGGDGGGGGEGGGGGGGGGGFFGFGGGGGFGGGFEGGGFGGDDCFGGGGGGGGGGGEGGGEEGDGGGEGGGCFGFGGGGGGGGGGGGEGGGGGGGGFGFGGGGGGGGGFG<FGFGGFGGGFFGGGGGGGGGCDFFGGGFGGGGGGGG:FGGGGGGGGEDGGFGGCFGG@9<FEFGDGCECEEEDFGGGGEEGG?EEGGCFGGGGEEGGED=EC57EDEEE:CFGGGFFGGFC<C?CCGFDFEG67CGCCD4<FFF>CF@D:CFFFFFF4@FEFF7>47*?@52;:2:
@M06045:235:000000000-JCY5N:1:1101:21356:7483 1:N:0:TACAGC
GAGATAACTCCTACGGGAGGCAGCAGTAGGGAATCTTCCGCAATGGACGCAAGTCTGACGGAGCAACGCCGCGTGAGTGAGGAAGGCCTTCGGGTCGTAAAGCTCTGTTGCCAGGGAAGAACGGGTGGGAGAGTAACTGCTTCCGCCATGACGGTACCTGAGAAGAAAGCCCCGGCTAACTACGTGCCAGCAGCCGCGGTAATACGTAGGGGGCAAGCGTTGTCCGGAATTATTGGGCGTAAAGCGCGCGCAGGCGGCTTTGTAAGTCTTGTGTTTAAGTTCGGGGCTTAACCCCGTGTCG
+
CCCCCGGGGGGGGGGGGGGGGGGGGGGGGGGGGGGGGGGGGGGGGGGGGGGGGGGGGFGGGGGGGGGGGGGGGFGCGGGFGGGGGGGGGGGGGGGGGGGGGGGFGGGGGGGGGGGGGGGGGGGGGGGGGGGGGGGGGGGGGGGGGGGGGGGGGGGGGGGGGGGGGGGGGGGGGGGGGGGGGGGGGGGGGGGGGGGGGGGGGGGGGGGGGGGGGGGFGGGGGGGGGGGDEG6:EGGGGGGGEDGGGGGGGGGGGGDEDGDCFGGGGGGFGCGFF<FGFGFFFGF:DEGEFFFFFFFDF>BF6
@M06045:235:000000000-JCY5N:1:1101:5577:7494 1:N:0:TACAGC
GAGATAACTCCTACGGGAGGCAGCAGTAGGGAATCTTCCACAATGGGCGCAAGCCTGATGGAGCAACGCCGCGTGAGTGAGGAAGGCTTTCGGGTCGTAAAGCTCTGTTGCCAGGGAAGAATGCCATGGAGAGTCACTGCTCTATGGTTGACGGTACCTGAGAAGAAAGCCCCGGCTAACTACGTGCCAGCAGCCGCGGTAATACGTAGGGGGCAAGCGTTGTCCGGAATTATTGGGCGTAAAGCGCGCTCAGGCGGTTCTTTAAGTCTGGTGTTTAAGTGCGGGGCTCAACCCCGTGACG
+
CACCCFGFGGEGGFGGG7F7FEFE?FGFFFEGGGG9F9<FFGGGG8<<@FCCGFFGGGGGGGGGGEFGGDGEE@+,8CFFFGFGDFGCFEFFGEFEG@FGG,EG<FFGG,CFFFF@7EFAD,F<FD,AF=E<FDDFGGGGEGG9?F??CFGGGGEGGFFCFGFF>F@FGFFGGGGGGGGGGGGGGGFFCB*DD,,=CC@EE89?B*?CFD5CECCGF58;88?F9CC8CEGC7FEGGGCGCC77EC5D=*9CFFCCDGGG7<>7C>2?GG:@;*8C7*9**2)5)5CB3?F?:5;74):3-
@M06045:235:000000000-JCY5N:1:1101:17615:7501 1:N:0:TACAGC
GAGATAACTCCTACGGGAGGCAGCAGTGGGGAATATTGCGCAATGGGCGAAAGCCTGACGCAGCGACGCCGCGTGAGGGATGAAGGCCTTCGGGTTGTAAACCTCTTTCAGCAGGGACGAAGCGCAAGTGACGGTACCTGCAGAAGAAGCACCGGCCAACTACGTGCCAGCAGCCGCGGTAATACGTAGGGTGCGAGCGTTGTCCGGAATTATTGGGCGTAAAGAGCTCGTAGGCGGTTTGTCGCGTCGACTGTGAAAACCCGAGGCTTAACCTCGGGCCTGCAGTCGATACGGGCAGACT
+
CCCCCGGGGGGGGGGGGGGGGCFGGGGGGGGGGGGGGGGGGGGGGGGGGGGGGGGGGGGGGGGGGGGGGGGGGFGCGGGGGGGGGGGGGGGGGGGGGGGGGGGGGGGGGGGGGGGGGGGGGGGGGGGGGGGGGGGGGGGGGGGGGGGGGGGGGGGGGGGGGGGGGGGGGGGGGGGGGGGGDGGGGGGGGGGFGGGGGGGGGGGGGGGGGGGGGGGGGGGGGGGGGGGFGGEGGGGGGGGGGFGGGGGGCEGCDGGGGDFDCEDCDGGDGGFFFCFGEGFFEFF49=CB37<DFFDF>:3?.
@M06045:235:000000000-JCY5N:1:1101:21958:7505 1:N:0:TACAGC
GAGATAACTCCTACGGGAGGCAGCAGTGGGGAATATTGCACAATGGGGGAAACCCTGATGCAGCAACGCCGCGTGAGTGATGACGGCCTTCGGGTTGTAAAGCTCTGTCTTCAGGGACGATAATGACGGTACCTGAGGAGGAAGCCACGGCTAACTACGTGCCAGCAGCCGCGGTAATACGTAGGTGGCGAGCGTTGTCCGGATTTACTGGGCGTAAAGGGAGCGTAGGCGGATTTTTAAGTGAGATGTGAAATACTCGGGCTTAACCTGAGTGCTGCATTTCAAACTGGAAGTCTAGAGT
+
CCCCCEGGGGGGGGGDGC:FFGGDGCFGFFGGGGGFGEGGGGG@DFCEGGGGGGGGGGGGGGGGGGGEGGGGGFGGGGGGGEDFFCFFGFGGGGGGGGGGFGGAFGGGGGGFFDFGGGGGE+CGGGGGGGFGGFDGGC8CG>DFGGGFEBCFGFGGGGGFGGCFFGGG7:CEECFGDCCFFGGFGG9<FGGCEGGCGEG?;:*C>FFG7FGGGG:CEGFGEG=CE2*:CGEEEGG?:?GGGDG7FFGFFF7>7>7?FFD5):<FC7:7C<*<@7?:@469*:8479DFFFF?FFFF<=A>2
@M06045:235:000000000-JCY5N:1:1101:21089:7522 1:N:0:TACAGC
GAGATAACTCCTACGGGAGGCAGCAGTGGGGAATATTGCACAATGGGCGAAAGCCTGATGCAGCAACGCCGCGTGAGCGATGAAGGCCTTCGGGTCGTAAAGCTCTGTCCTCAAGGAAGATAATGACGGTACTTGAGGAGGAAGCCCCGGCTAACTACGTGCCAGCAGCCGCGGTAATACGTAGGGGGCTAGCGTTATCCGGAATTACTGGGCGTAAAGGGTGCGTAGGTGGTTTCTTAAGTCAGAGGTGAAAGGCTACGGCTCAACCGTAGTAAGCCTTTGAAACTGGGAAACTTGAGTG
+
CCCCCGGGGGGGGGGGGGGGGGGGGGGGGGGGGGGGGGGGGGGGGGGGGGGGGGGGGGGGGGGGGGGGGGGGGGGGGGGEGGGGGGGGGGGGGGGGGGGGGGGGGGGGGGGGGGGGGGGGGGGGGGGGGGGGGGGGGGGGGGGGGGGGGGGGGGGGGGGGGGGGGGGGGGGGGGGGGGGGGFFGGGGGGGGGGGGGGGGGGGGGGGGGGGGGGGEGGGGGDCEGGEGGGGGGGGGGGGGFGGGGG9CFC=7=FGFGGGGGGGDCCFCD:7CEFGFD?CFF?CF7=?>?F@FFFF474*.64
@M06045:235:000000000-JCY5N:1:1101:18741:7522 1:N:0:TACAGC
GAGATAACTCCTACGGGAGGCAGCAGTTAGGAATCTTCCACAATGGGCGCAAGCCTGATGGAGCGACGCCGCGTGAAGGATGAAGGTCCTCGGATCGTAAACTTCTAAAAGAGGGACGATAATGACGGTACCTCTTGAAAAGCACCGGCTAACTCCGTGCCAGCAGCCGCGGTAATACGGAGGGTGCTAGCGTTATCCGGAATCACTGGGCGTAAAGGGCGCGTAGGCGGTCTGTTAAGTCCGATGTTAAGGCCTGGGGCTCAACCCCAGCATTGCGTTGGATACTGGCAGGCTTTAGGGT
+
CCCCCGGGGGGGGGGGGGGGGGGGGGGGGGGGGGGGGGGFGGGGGGGGGGGGEGGGGEEGGGGGGGGGGGGGGGGFGGGEGGGGGGGGGGGGGGGGGGGGGGGGGG9FGEGFFFCCCFGCFDFG9DF@FFGGCFGGGGFGGGGGGGGDGDGFGAFGGGGGFDFGF@GGGGGGGGGF@FGGCFGGGGGCB9<8EEGGGDECB8FCFF7@CC>EEE88@GECC*??5>CCEGCGGGGGD7:CF>C3*/9:CE****9:CEDDD=FGFGG**9C5*:=FBG3776F*9*:657>)5;F)-*.8.
@M06045:235:000000000-JCY5N:1:1101:16995:7527 1:N:0:TACAGC
GAGATAACTCCTACGGGAGGCAGCAGTTAGGAATTTTGGGCAATGGGCGCAAGCCTGACCCAGCAACGCCGCGTGGGTGACGAAGGCCTTCGGGTTGTAAAGCCCTTTTCTGGGGGAAGATGATGACGGTACCCCAGGAAGAAGCACCGGCTAACTACGTGCCAGCAGCCGCGGTAATACGTAGGGTGCGAGCGTTGCCCGGATTTATTGGGCGTAAAGGGCGCGCAGGCGGCTCGGCACGTCCGTTGTGAAATCGCCCGGCTCAACTGGGCGGGGTCAGCGGATACGGCCGAGCTGGAGC
+
CCCCCGGGGGGGGGGGGGGGGGGGGGGGGGGGGGGGGGGGGGGGGGGGGGGGGGGGGGGGGGGGGGGGGGGGGFGGGGGGGGGGGGGGGGGGGGGGGGGGGGGGGGGGGGGGGGGGGGGGGGGGGGGGGGGGGGGGGGGGGGGGGGGGGGGGGGGGGGGGGGGGGGGGGGGGGGFGGGGGGGGGGGGGGGGGGGGGGGGGGGGEGGGGGGGGGGGDGGGGGGGGGGGGGGGGGCGGEGGGGGGGGC<DEEFGFGGGGEGGGG3>FGGGGGGFFCEG7C@FFGF3BFGFDFFFEF:>FF<1(
@M06045:235:000000000-JCY5N:1:1101:26955:7537 1:N:0:TACAGC
GAGATAACTCCTACGGGAGGCAGCAGTGGGGAATCTTGCACAATGCGCGAAAGCGTGATGCAGCAACGCCGCGTGGGGGAAGAAGGCCTTCGGGTTGTAAACCCCTTTCAGTTGGGACGAAGCTTCGCCGGTGAATAGCCGGCTGGAGTGACGGTACCTTCACAAGAAGCCCCGGCTAACTACGTGCCAGCAGCCGCGGTAATACGTAGGGGGCTAGCGTTGTCCGGAATCATTGGGCGTAAAGCGTGCGCAGGCGGTTCGGAAAGAAAGATGTGAAATCCCAGAGCTTAACTTTGGAACT
+
CCCCCGGGGGGGGGGGGGGGGGGGGGGGGGGGGGGGGGGGGGGGGGGGGGGGGGGGGGGGGGGGGGGGGGGGGEGGGGGGGGGGGGGGGGGGGGGGGGGGGGGGGGGGGFGFFGGGGGGGGGGGGGGGGGGGG>FCFGGGGGGGGGGGGGGGGGGGGGGGCFFCGGGGGGFGGGDEFGGGGGGGGGGGGGGGGGGGGGGC>EGGGGGGDGGGGGGGGGGGC=8CFG:AEFGGGG?FGCECEGCF+/75EEGD9CDEDCCDD59DDFFFGGG*70**9C@/)9?4<@FFFFFF499674:B.
@M06045:235:000000000-JCY5N:1:1101:5278:7544 1:N:0:TACAGC
GAGATAACTCCTACGGGAGGCAGCAGTGGGGAATCTTGCGCAATGGCCGAAAGGCTGACGCAGCGACGCCGCGTGCGGGAGGACGCCCTTCGGGGTGTAAACCGCTGTCAGGGGGGACGAAGGGTGGGGGGAGGCAATGCCCCTCACTTTGACGGTACCTCCAGAGGAAGCACCGGCTAACTCCGTGCCAGCAGCCGCGGTAATACGGAGGGTGCGAGCGTTGTCCGGAATCATTGGGCGTAAAGCGCACGTAGGCGGTCCGTTAAGTCTCTTGGTGAAAGGCTGGGGCTCAACCCTATGC
+
<CCCCGGFFCFFFGGGGGGGGDCGFG6@FFEGGFGGGGGGG7FBFGE<F@FGGFGGC@@@FGE@@@C=CGEEDC::BEG@FCEFGG:FEGGFGGGGDEGGGGFF@EBGFFFGGGGG8>ECEEGDF5?EC*?8C5CECFE8<F5:C8CGGGD<EEGGGGGGCGFG7:@CFD>6CEGDCCEGGG?FGGGGEGFGFFFGEGGGGDEF?FGEGGE?EG8ECEGGGDCECF5C5:;99<0+<:*:CC5*?<CD5=D5*99CCCCCDE>7*CFGGCGFFFFCFG48@1<F4>C:BDFF45857?>A4
@M06045:235:000000000-JCY5N:1:1101:16204:7545 1:N:0:TACAGC
GAGATAACTCCTACGGGAGGCAGCAGTGGGGAATATTGGACAATGGGCGGAAGCCTGATCCAGCAACGCCGCGTGAGGGATGACGGCCTTCGGGTTGTAAACCTCTTTCAGCACAGGCGAAGCTGCTACCACGTGTGGTGGTGGTGACGGTATGTGCAGAAGAAGCACCGGCCAACTACGTGCCAGCAGCCGCGGTAATACGTAGGGTGCGAGCGTTGTCCGGAATTATTGGGCGTAAAGGGCTCGTAGGCGGTTTGTCGCGTCGGGAGTGAAATCCACTGGCTTAACTGGTGGCTTGCTT
+
CCCCCGGGGGGGGGGGGGGGGGGGGGGGGGGGGGGGGGGGGGGGGGGGGGGGGGGGGGGGGGGGGGGGGGGGGGGGGGGGGGGGGGGGGGGGGGGGGGCFFGGGGGGGGGFGGGGGGGGGGGGGGGGGGGGGGFFGGGGFGGGGGGGGGGGGGGGGFFGFFGGGGGGGCFGGGGGGGGGDF@FGGFCFGGGGGGGGGGGFGGFGGGGGGGGGGGEEEGEGGGGGGG8C+<<FGFG8CEGGGGGGGGGDGGGGGDDCDCFGGE7CC)C>DCGFFGFC)>:46C>::::BFF4=5:@5<@:2<
@M06045:235:000000000-JCY5N:1:1101:24200:7571 1:N:0:TACAGC
GAGATAACTCCTACGGGAGGCAGCAGTGGGGAATTGTTCGCAATGGGCGCAAGCCTGACGACGCAACGCCGCGTGGAGGACGAAGATCTTCGGGTCGTAAACTCCTTTCGATCGGGAAAAACGCCTTCGAGGCTAACATCCTCGAAGGGTGATGGTACCGAGAGAAGAAGCCCCGGCTAACTCCGTGCCAGCAGCCGCGGTAATACGGGGGGGGCAAGCGGTGTTCGGAGTTAGTGGGCGTAAAGGGCTTGTGGGCGGCCAACCACGTCCGACGTGAAATACCCAGGCTCAACCTGGGAAC
+
@BCB@<FGGGAEFGDGG@FGGGGGGCE@FFDC@<EE;FCC:@:B@F@EF@CCGDDEGCFGG7FEFGE@FD7=C@FE+BFGDG7F7?CF<DGFCCF:C=B<B,@,>8,CF73FFEGGGG,>FGGC:<:><F<FG,@CEGGFGA:F:DG7CFCF,@FFFCC::<B<*CCBFGGGC<<:F*4CFGFFCFEFGCFF*@8FGGGD***<++/;8CE8?E8:585;*2:E8<8EE*;E++<<CGGG591*<CD5:*<7*19CCE3C<C3***1/*77)77)*0/*/*:)99>*))09?559)1<4,(
@M06045:235:000000000-JCY5N:1:1101:7140:7582 1:N:0:TACAGC
GAGATAACTCCTACGGGAGGCAGCAGTAGGGAATCTTGCGCAATGGGCGAAAGCCTGACGCAGCAACGCCGCGTGCGGGAAGAAGGCTCTCGGGTTGTAAACCGCTTTCAGTAGGAACGAATTTGACGGTACCTGCAGAAGAAGGTTCGGCCAACTACGTGCCAGCAGCCGCGGTGACACGTAGGCACCAAGCGTTGTCCGGATTTATTGGGCGTAAAGAGCTCGTAGGCGGTTCAGTAAGTCGGGTGTGAAAACTCAGGGCTTAACCCTGAGCTGCCACCCGATACTGCTGTGACTTGAG
+
CCCCCFGGGGGGGF;;EGG+;;@CAFECE@FFG@EF<<F@GGGEGC<EC:+@+CFFGGGGGGGGGFGGEE:=B>CG+:=>CCE?EDF,4=ECCED::BE,<?EFEE73D9FD?,5,8333BFFGGG<CF+<>FGGFFF9,@@,DFF9:**>CF<FCFGCDF:FAFF:DCCGGGE<F*CFFGF7*<B9<C9EC78;*:8;+:C8CECFGFGCFGC8*;C@FGC0CECC==+8>EE5+3<E?+2C72119EG7FCCFGF9C9CECFC7C*195;?C9D?4?@:55>;BCFFF?FF:BF20)).
@M06045:235:000000000-JCY5N:1:1101:15282:7594 1:N:0:TACAGC
GAGATAACTCCTACGGGAGGCAGCAGCAAGGAATTTTCCACAATGGGCGCAAGCCTGATGGAGCAACGCCGCGTGGGGGATGACGCACTTCGGTGTGTAAACCCCTTTTCGAGGGGACGAAGGCAATGACGGTACCCTCGGAAGAAGGATCGGCTAACTACGTGCCAGCAGCCGCGGTAAGACGTAGGATCCGAGCGTTGTCCGGAGTTACTGGGCGTAAAGCGCGCGCAGGCGGACACGCGCATCGGCGGTGAAAGCCCCCCGCTCAACGGGGGAGGGTCCGTCGAGATGGCGTGTCTGG
+
CCCCCGGGGGGGFGGGGGGGGGGGGGGGGGGGGGGGGGGGGGGGGGGGGGGGGGGGGGGGGGGGGGGGGGGGGGGGGGGGGGGGGGGGGGGGGGGGGFGGGGGGGGGGGFGGFGGGGGGGGGGGGGFGGGGGGGGGGFGGGGGGGGGGG?FGGGBEFFFGGGGFGGGGGGGGGGGGGGGGGGGGEGGGGGGGGGGGGGGEGFFCGGGGGGGEGGGGDEGEFFGGGGDGGGGD5CE8:CFGGGGDEGGDCED)9CCGF6F79EDDG)>DFF7DDGE3>GF:F*85>5))05FF)07>?F:<<
@M06045:235:000000000-JCY5N:1:1101:25309:7598 1:N:0:TACAGC
GAGATAACTCCTACGGGAGGCAGCAGTAAGGAATATTGGTCAATGGACGCAAGTCTGAACCAGCCATGCCGCGTGGAGGATGAAGGTCCTCTGGATTGTAAACTTCTTTTATCTGGGAAGAAATGCCGATTTTCTAATTGGTTTGACGGTACCAGATGAATAAGCACCGGCTAACTCCGTGCCAGCAGCCGCGGTAATACGGAGGGTGCAAGCGTTATCCGGATTCACTGGGTTTAAAGGGTGCGTAGGCGGAATTGTAAGTCCGGGGTGAAATCTCCGAGCTTAACTCGGAAACTGCCGT
+
CCCACCF<EGGFGGGFGGGGEG7;F@C<FFGGGGGGF9EEFE-E<FF@CCFEC@F<E<@@FGD8D,<EG<@CFEFGFGGFFCDEEFCFGDEGFGFDEGG9FG<5CFGGGGGFE<FGG8FG8FF9FCFGG7BFDEGA<CBFFGGGGGAECC?CD<D=AFAFGFFDF<<DF7+>7FGGFAEGGC:EFFDFF,CGGE88EFCEFE=E*:CE5BEFGDGGEGFGGE88?9@;=CCGFG=F7+=CEFGDGEGDGGGG3)7+90:CC?FGG)9G)9<FBFF*1:@3.7>4*9*94>B:D3)/664;(
@M06045:235:000000000-JCY5N:1:1101:18634:7604 1:N:0:TACAGC
GAGATAACTCCTACGGGAGGCAGCAGTGGGGAATATTGGACAATGGGCGAAAGCCTGATCCAGCAATGCCGCGTGAGTGATGAAGGCCTTAGGGTTGTAAAGCTCTTTTACCCGGGATGATAATGACAGTACCGGGAGAATAAGCCCCGGCTAACTCCGTGCCAGCAGCCGCGGTAATACGGAGGGGGCTAGCGTTGTTCGGAATTACTGGGCGTAAAGCGCGCGTAGGCGGCTTTGTAAGTTAGAGGTGAAAGCCCGGAGCTCAACTCCGGAACTGCCTTTAAGACTGCATCGCTAGAAT
+
CCCCCGGGGGGGGGGGGGGGGGGGFGGGGFGFGGGGGGGGGFGGGGGGGGGGGGGGGGGGGGGGGGGGGGDGGFGCFEFFFGGGGGGGGGGGGGGGGGGGGGGGGGGGGGGFCFGGFEGGGGGGGGGGGGGGGGGGCGDGGGGGGFGGGGGEDFGGGGGGGGGGGGGGGGGGGGGGGGGGGGGGGGGGGGGGGGEEGEGGCGCGGFGGFFGGGGGGGGGGGGGGGGGGEFGCEGDGGGG<ECFCF?DGGGGGCFFEFGD)9C<F4DGGGFGFFGFF=6@F?F=?F=C7FFFFFF3>0;.4)
@M06045:235:000000000-JCY5N:1:1101:17842:7613 1:N:0:TACAGC
GAGATAACTCCTACGGGAGGCAGCAGTGGGGAATATTGCACAATGGGGGAAACCCTGATGCAGCAACGCCGCGTGAGTGATGACGGCCTTCGGGTTGTAAAGCTCTGTCTTCAGGGACGATAATGACGGTACCTGAGGAGGAAGCCACGGCTAACTACGTGCCAGCAGCCGCGGTAATACGTAGGTGGCGAGCGTTGTCCGGATTTACTGGGCGTAAAGGGAGCGTAGGCGGATTTTTAAGTGAGATGTGAAATACTCGGGCTTAACCTGAGTGCTGCATTTCAAACTGGAAGTCTAGAGT
+
CCCCCGGGGGGGGGGGGGGGGGGGGGGGGGGGGGGGGGGGGGGGGGGGGGGGGGGGGGGGGGGGGGGGGGGGGGGGGGGGGGGGGGGGGGGGGGGGGGGGGGGGGGGGGGGGGGGGGGGGGGGGGGGGGGGGGGGGGGGGGGGGGGGGGGGGGFGGGGGFCGGGGGGGGGGGGGGGGGGGGFGGGGGGGGGGGGGGGGGGGGEGG99:9CGGGG88EFFGGGGGGGGGEFGGGGGG?FGGGFGGG<FGGFCGFCFCFFGDGGGGFFGCFGFFBGFGFGFFFGFFFFGFFF@FFFFF265?)
@M06045:235:000000000-JCY5N:1:1101:12127:7614 1:N:0:TACAGC
GAGATAACTCCTACGGGAGGCAGCAGTGGGGAATTTTGGACAATGGGCGCAAGCCTGATCCAGCAATGCCGCGTGAGTGAAGAAGGCCTTCGGGTTGTAAAGCTCTTTTGTCAGGGAAGAAACGGTCGGGGCTAATATCCCCGGCTAATGACGGTACCTGAAGAATAAGCACCGGCTAACTACGTGCCAGCAGCCGCGGTAATACGTAGGGTGCAAGCGTTAATCGGAATTACTGGGCGTAAAGCGTGCGCAGGCGGTTTTGTAAGTCTGACGTGAAATCCCCGGGCTCAACCTGGGAATT
+
CCCCCGGGGGGGGGGGGGGGGGGGGGGGGGGGGGGGDGGGGGGGGGGGGGGGGGGGGGGGGGGGGGGGGGGGGGGGGGGGGGGGGGGGGGGGGGGGGGGGGGGGGGGGGGGGGGGGGGGGGGGGGGGGGGGGGGGGGGGGGGDGGGGGGGGGGGGGFGGGGGGGGGGGGGGGGGGGGGGGGGGGGGGGGGGGGGGGGGGGCGGGGGCGFGGGGGGGGGG8EGGGGGGGGGGGGGGFGGGGDGGGGGGGGGGCGGGGGGDDDGGCGGGGGGDFFGFGFGFFFF>EBFGFFF?FFF5FFF7(5
@M06045:235:000000000-JCY5N:1:1101:19710:7626 1:N:0:TACAGC
GAGATAACTCCTACGGGAGGCAGCAGTGGGGAATATTGCACAATGGGGGAAACCCTGATGCAGCAACGCCGCGTGAGTGATGACGGCCTTCGGGTTGTAAAGCTCTGTCTTCAGGGACGATAATGACGGTACCTGAGGAGGAAGCCACGGCTAACTACGTGCCAGCAGCCGCGGTAATACGTAGGTGGCGAGCGTTGTCCGGATTTACTGGGCGTAAAGGGAGCGTAGGCGGATTTTTAAGTGAGATGTGAAATACTCGGGCTTAACCTGAGTGCTGCATTTCAAACTGGAAGTCTAGAGT
+
CCCCCGGGGGGGGGGGGGGGGGGGGGGGGGGGGGGGGGGGGGGGGGGGGGGGGGGGGGGGGGGGGGGGGGGGGGGGGGGGGGGGGGGGGGGGGGGGGGFGGGGFGGGGGGGGGGGGGGGGEGGGGGGGGGGGGGGDGGGGGGGGGGGGGGGGGGGGGGGGGGGGGGGGGGGGGGGGGGGGGFGGGGGGGGGGGGGGGGGGGGGGEFGGGGGGGGGGDCFCGGGGGGGGGGGGEEGGGGGGGGGFGEGGGGGGG=FGGGGGGGGGGGGGGGGFFGFGFGFFFGFFFFGBBFFFFFFFFF>?4
@M06045:235:000000000-JCY5N:1:1101:12691:7649 1:N:0:TACAGC
GAGATAACTCCTACGGGAGGCAGCAGTAGGGAATCTTCCGCAATGGACGAAAGTCTGACGGAGCAACGCCGCGTGAGCGATGAAGGTCTTCGGATCGTAAAGCTCTGTTGTTAGGGAAGAACAAGTGCGAGAGTAACTGCTCGCACCTTGACGGTACCTAACCAGAAAGCCACGGCTAACTACGTGCCAGCAGCCGCGGTAATACGTAGGTGGCAAGCGTTGTCCGGAATTATTGGGCGTAAAGGGCTCGCAGGCGGTCTTCTAAGTCTGATGTGAAATCTTGCGGCTTAACCGTAAGCGG
+
CCCCCGGGGGGGGGGGGDGGGGGGGGGGGGGGGGGGGGGGGGGGGGGGGGGGGGGGGGGGGGGGGGGGGGGGGGGGGGGGGGGFGGGGGGGGEFEEGGGGGGGGGGGGGGGGGGGGGGGGGGGGGGGGGGGEGGGGGGGGGGGGGGGGGGGGGGGGGGGGGGGGGGGFGGGGGGGGGGGGGGGGGGGFGGGGGGGGGGGEC>FGGGFGGGGGGGGGGGGGGGGGGGG5E8@?FGGGGGGGGCGGGGGGGGGGGGDGG7CDDGGFFFGFFC7==:@GFGFFF7=F3>5.7@6=B5B)8FFF>
@M06045:235:000000000-JCY5N:1:1101:21532:7662 1:N:0:TACAGC
GAGATAACTCCTACGGGAGGCAGCAGTGGGGAATATTGCACAATGGGCGAAAGCCTGATGCAGCGACGCCGCGTGAGGGATGACGGCCTTCGGGTTGTAAACCTCTTTCAGCAGGGAAGAAGCGAAAGTGACGGTACCTGCAGAAGAAGCGCCGGCTAACTACGTGCCAGCAGCCGCGGTAATACGTAGGGCGCGAGCGTTGTCCGGAATTATTGGGCGTAAAGAGCTCGTAGGCGGCTTGTCGCGTCGGTTGTGAAAGCCCGGGGCTTAACCCCGGGTCTGCAGTCGATACGGGCAGGCT
+
CCCCCGGGGGGGGGGGGGGGGGGGGGGGGGGGGGGGGGGGGGGGGGGGGGGGGGGGGGGGGGFGGDGGGGDGGEGGGGGGGGGGGGGGGGGGGGGGGGGGGGGGGGGGGGGGGGGGGGGGGGGGGGGGGGGGGGGGGGGGGGGGGGGGGGGGGGGGGGGGGGGGGGGGGGGGGGGGGGGGGGGGGGGGGGGGGGGGGGGGGGGGGGDCEGGGGFEGGGG?EGGE7C??FEEGGGGGGGGEGGGGCEDGGG<DGGGG=<:<FFDDGGGGFGGFFCEGDDFFFGFFFFG@>EF>>EFEFFF>4
@M06045:235:000000000-JCY5N:1:1101:18161:7698 1:N:0:TACAGC
GAGATAACTCCTACGGGAGGCAGCAGTGGGGAATCTTGCGCAATGGCCGAAAGGCTGACGCAGCGACGCCGCGTGTGGGAGGAAGCTCTTCGGGGTGTAAACCACTGTTGCCCGGGACGAACAGCCTCTTTCGAGGGGCCTGACGGTACCGGGTGAGGAAGCACCGGCTAACTCTGTGCCAGCAGCCGCGGTAATACAGAGGGTGCGAGCGTTGTCCGGAATCACTGGGCGTAAAGGGCGCGTAGGTGGTGGCTTAAGCGTGCGGTGAAAGCTCGGGGCTCAACTCCGAGTCGGCCGGGCG
+
CCCCCGGGGGGGGGGGGGGGGGGDGGGGGGGGGGGGGFGGGGGGFGGGGGGGGGGGGGGGGGFGGGGGGGGGGFGGGGGFGGGGGGCFGGGGGGGGGGGGGGGFGFGFFGGGGGGGGGGGGGGGFGGGGGGGGGGGGEGGGGEGGBFFGGFGEFGCFGFEGGFGGGGGFGGGFGCEGGGGGGGGGGFGGGG8CEF@FFE+@FGEEEEEGGG?CEEGGCECEGGFGFCCF5C/:==CFGGGGD7<EG76FEGGGDFFCF*9CCDC5*1/00>F**09;C5)7=@46=CB)8>:>35B0)((-
@M06045:235:000000000-JCY5N:1:1101:23706:7719 1:N:0:TACAGC
GAGATAACTCCTACGGGAGGCAGCAGTTAGGAATTTTGGGCAATGGGCGCAAGCCTGACCCAGCAACGCCGCGTGGGTGACGAAGGCCTTCGGGTTGTAAAGCCCTTTTCTGGGGGAAGATGATGACGGTACCCCAGGAAGAAGCACCGGCTAACTACGTGCCAGCAGCCGCGGTAATACGTAGGGTGCAAGCGTTGTCCGGATTTATTGGGCGTAAAGAGCGTGTAGGCGGCCATGCAGGTCCGTTGTGAAAACTCGAGGCTCAACCTCGAGACGCCGATGGAAACCGCATGGCTAGAGT
+
CCCCCGGGGGGGGGGGGGGGGGGGGGGGGGGGGGGGGGGGGGGGGGGFGGGGGGGGGGGGGGGGGGGGGGGGGGGGGGGGGGGGGGGGGGGGGGGGGGGGGGGGGGGGGGGGGGGGGGGGGGGGGGGGGGGGGGGGGGGGGGGGGGGGGGGGGGGGGGGGGGGGGGGGGGGGGGGGGGGGGGGGGGGGGGGGGGGGGEGGGG@EEFEGGGGGGGGGGGGGGGGGGGGGFGGGEE5FGGGGFGGGGGGGEGGFGFFCGGFDDGGGGGF502>>>*895DF3>DFF?FG><@FEB>F?A7<<.
@M06045:235:000000000-JCY5N:1:1101:3412:7725 1:N:0:TACAGC
GAGATAACTCCTACGGGAGGCAGCAGTGGGGAATATTGCACAATGGGGGAAACCCTGATGCAGCAACGCCGCGTGAGTGATGACGGTCTTCGGATTGTAAAGCTCTGTCTTTAGGGACGATAATGACGGTACCTGAGGAGGAAGCCACGGCTAACTACGTGCCAGCAGCCGCGGTAATACGTAGGTGGCGAGCGTTGTCCGGATTTACTGGGCGTAAAGGGAGCGTAGGCGGATTTTTAAGTGAGATGTGAAATACTCGGGCTTAACCGGAGGGCTGCATTTCAAACTGGAAGTCTAGAGG
+
<@CC6EEFFGGGGGGGGGGGGEFFEGFGGFGGG,EE@CFECFG9EGGCFGGGGC@,CD9CEFGGGGGGGGGEG6@BGEFGACFFGG,BC9<BFFG?F?BFGEG,B?F<E<FEBFGGFFEE7B@CFF<FEGB>?58BBDFFGGEF8@FFEGE7CCDFCCCGGGFBFFGF7DFBEFCF:,C;F,CF7,?<FEEGGGE8CB9?CGEE*2<<+<CFCC18EEFGGCGGE7AEC6CEGG5+A+:7CCFFEC:C+A:DCFG7709DDG)*9D:C3>DD)775BDFF?F4=B?DFF??4796*.=AF0
@M06045:235:000000000-JCY5N:1:1101:16828:7740 1:N:0:TACAGC
GAGATAACTCCTACGGGAGGCAGCAGTGGGGAATATTGGACAATGGGCGGAAGCCTGATCCAGCAACGCCGCGTGAGGGATGACGGCCTTCGGGTTGTAAACCACTTTCAGTACCGACGAAGCGAGAGTGACGGTAGGTACAGAAGAAGCACCGGCCAACTACGTGCCAGCAGCCGCGGTAATACGTAGGGTGCGAGCGTTGTCCGGAATTATTGGGCGTAAAGGGCTCGTAGGCGGTTTGTCGCGGCGGGAGTGAAAATCCAGGGCTTAACTCTGGACTGGCTTCCGATACGGGCAGACC
+
CCCCCGGGGGGGGGGGGGGGGGGGGGGGGGGGGGGGGFGGGGGGGGGGGGGGGGGGGGGGGGGGGGGGGGGGGCFCGGGGGGGGGGGGGGGGGGFGGGGGGGGGGGGGGGGGGGGGGGGGGGGGGGGGGGGGGGGGGGGGGGGGGGGGGGGGFCGGGGGGGGGGGGGGGGGGGGGGGGGGGGGGGGEGFGGFGGGGGGGGGGEGGGGE5CFGFGGGGGGCEGGGGGGGGGE*;C?EGGG5:CFGGC)7CGDGGCFGGG=DCGGGGGGGG7C=F?=CFGFFF4F5@FGF:DEB:@:34:2<(
@M06045:235:000000000-JCY5N:1:1101:15326:7788 1:N:0:TACAGC
GAGATAACTCCTACGGGAGGCAGCAGCGGGGAATATTCCGCAATGGGCGCAAGCCTGACGGAGCGACGCCGCGTGTGGGATGAAGTCTTTCGGGATGTAAACCACTGTCGGAGGGGAAGAGAACGGACGGTACCCTCCAAGAAAGCCCCGGCTAACTACGTGCCAGCAGCCGCGGTAATACGTAGGGGGCGAGCGTTACCCGGATTTACTGGGCGTAAAGCGCGTGTAGGCGGCTGGTCAAGCGTGGTGTGAAATCTCCGGGCTCAACCCGGAAACTGCACTGCGAACTGGCCTGGCTGGG
+
CCCCCGGGGGGGGGGGGGGGGGGGGGGGGGGGGGGGGGGGGGGGGGGGGGGGGGGGGGGGGGGGGGGGGGGGGGGGGGGGFGGGGGGGGGGGGGGGGGGGGGGGGGGGGGGGGGGGGGGGGGGGGGDEGGGGGGGGGGGGGGGGGGGGGGGGGGFGGGGGGGGGGGFGGGGGGGGEGGGGGGFGGGGGDGGGGGCGGGGGGGGGDGG7CFGGGGGGGGGFFEEG:CCGFFGGGGGGGFFG6FFDEGGGGGGGGFC:*CGGG=C5DFGGFDG5>C39=7?*9::FFFCBFFFFFFF.4516(
@M06045:235:000000000-JCY5N:1:1101:5505:7791 1:N:0:TACAGC
GAGATAACTCCTACGGGAGGCAGCAGTGGGGAATATTGCACAATGGGCGCAAGCCTGATGCAGCGACGCCGCGTGAGGGATGACGGCCTTCGGGTTGTAAACCTCTTTCAGCATCGACGAAGCGCAAGTGACGGTAGATGCAGAAGAAGGACCGGCCAACTACGTGCCAGCAGCCGCGGTAATACGTAGGGTCCGAGCGTTGTCCGGAATTACTGGGCGTAAAGAGCTCGTAGGTGGTTTGTCTCGTTGTCCGTGAAAACTCACAGCTCAACTGTGGGCGTGCGGGCGATACGGGCAGACT
+
CCCCCGGGFGGGGGGEGCDECFEG@ECFGFCCFCGGGGGFGGG9F?FDEGGGGGGGGGGGGGGGGDGGGGDGGGGGEGEFGGFFGDGD:FFGC=BCFFFFDFEGGGGGGGF9AFGEGGGGGDCEGGEGGFEGEGGGGGGGGCGAEGGGGGGGGGGG7FFGGGGGGGC<CFDFCGGGGGDC7<FGGG9FGGGG78CCEEGGGEGFFGE>5EF7FFGGGGGGGECG@EECGGEEGGFGG=*>:FG*9CFF6E=*/>GGCF*7*3:D4CFF4C68@6@7<7:7><@3>3CBFED@@>ED9@6?5
@M06045:235:000000000-JCY5N:1:1101:14829:7794 1:N:0:TACAGC
GAGATAACTCCTACGGGAGGCAGCAGTGGGGAATCTTGCGCAATGGGTGAAAGCCTGACGCAGCAACGCCGCGTGGGGGAAGAAGGCCTTCGGGTTGTAAACCCCTTTCAGTTGGGACGAAGCTTCCAGGGTTAATAGCCCTGTGGAGTGACGGTACCTTCAGAAGAAGCCCCGGCTAACTACGTGCCAGCAGCCGCGGTAATACGTAGGGGGCTAGCGTTGTCCGGAATCATTGGGCGTAAAGCGCGTGTAGGCGGTCCGGTAAGTCCGCTGTGAAAGTCGGGGGCTCAACCCTCGGATG
+
CCCCCGGGGGGGGGGGGGGGGEGGGGGGGGGGGGGGGGGGGGGGGGGGGGGGGGGGGGGGGGGGGGGGGGGGGEGGGGGGGGGGGGGGGGGGGGGGGGGGGGGGGGGGGGGGGGGGGGGGGGGGGGGGGGGGGGGGGGGFGGGGGGGGGGGGGGGGGGGFGGGGGFFGGGGGGGGGGGGGGGGGFFGGGFGGGGGGGGGGGGGGGGFCGGGGGGGGGGGGDGGGGGGGGCFCFGFFGGGGGDGGGGDDECCGGGGGD:DGGGGDGGDFFGG:DGFG4C@B4<B>E>D::F?FFEFFBF6:3
@M06045:235:000000000-JCY5N:1:1101:15332:7827 1:N:0:TACAGC
GAGATAACTCCTACGGGAGGCAGCAGTTAGGAATCTTGGGCAATGGGCGAAAGCCTGACCCAGCAACGCCGCGTGGGTGACGAAGGCCTTCGGGTCGTAAAGCCCTTTTGCACGGGAAGATGATGACGGTACCGTGCGAATAAGCCCCGGCTAACTACGTGCCAGCAGCCGCGGTAATACGTAGGGGGCGAGCGTTGTCCGGATTGACTGGGCGTAAAGCGCACGCAGGCGGTCGCGCGCGTGGGGTGTGAAATCTGGCCGCTTAACGGCCAGGCGCCATCCCATACGGCGCGACTCGAGC
+
CCCCCGGGGGGGGGGGGGGGGGGGGGGGGGGGGGGGGGGGGGGGGGGGGGGGGGGGGGGGGGGGGGGGGGGGGGGGGGGGGGGGGGGGGGGGGGGGGGGGGGGGGGGGGGGFGGGGGGGGGGGGGGGGGGGGGGGGGGGGGGGGGGGGGGGGGGGGGGGGGGGGGGGGGGGGGGGEDGGGGFGGGGGGGGGDGGGGGGGGGGGGGGGGGGGGGGGGGGGGGGGGGGGGGGGGEGGEGGGGGGGDEEDG7:CDGFFFGGGGGGDGDCFCDGDB>G59>DBDFGFFFFG>DB)8<5D)2>0?0
@M06045:235:000000000-JCY5N:1:1101:8365:7836 1:N:0:TACAGC
GAGATAACTCCTACGGGAGGCAGCAGTGGGGAATATTGCACAATGGGCGCAAGCCTGATGCAGCGACGCCGCGTGGGGGATGACGGCCTTCGGGTTGTAAACCTCTTTCACCATCGACGAAGCCTTCGGGTGACGGTAGGTGGAGAAGAAGCACCGGCCAACTACGTGCCAGCAGCCGCGGTAATACGTAGGGTGCGAGCGTTGTCCGGAATTACTGGGCGTAAAGGGCGCGTAGGTGGCCCGGTCAGTCTTTGGTGAAAGCGCGGGGCTCAACCCTGCGTCGGCCAGGGATACTGCCGCG
+
CCCCCGGGGGGGGGGGGGGGGGGGDGGGGGGGGGGGGGGGGGGGGGGGGGGGGGGGGGGGGGGGGGGGGGGGGCGGGGGGGGGGGGGGGGGGGGFGG?FGGGGGGGGGGGGGGGGCEGGGGGGFGGGGGGGGGGGGGGGGFFGFGFGGGGGGGGGGGGGGGGGGGGGGGGGGGGGGGGGGGGDEGGGGCGGCGGGGGGEEG?EDCCCEED8FGGGGGGGGGGGGGFGGGGGGE*:CEGFFGGGGGDCGFGGGGGGGFGGGGGGDGGDGDDGFFGFGFGF@EGFEF>D>FE)75FFF<512,
@M06045:235:000000000-JCY5N:1:1101:9120:7851 1:N:0:TACAGC
GAGATAACTCCTACGGGAGGCAGCAGTGGGGAATCTTGCGCAATGCGCGAAAGCGTGACGCAGCAACGCCGCGTGGGGGAAGAAGGCCTTCGGGTTGTAAACCTCTTTCAGTTGGGACGAAGGTTCGGCGGTTAATAGCCGTCCGGACTGACGGTACCTTCACAAGAAGCCCCGGCTAACTTCGTGCCAGCAGCCGCGGTAATACGAAGGGGGCTAGCGTTGTTCGGATTTACTGGGCGTAAAGCGCACGTAGGCGGATCGTTAAGTCGGGGGTGAAATCCTGGAGCTCAACTTCAGGACT
+
CCCCCGGGGGFFFGGGGGGGGGGGGDFGFFGCGGGGGGGGGFEGGGGGGGGGCFGGGEGGGGGGGGGGGCFFGFEGGGGFFGGGGGGGFFGGDGGGGGGGGGFEGGGGGGGGGG?FBAFGGGGGGGGGGGGFFCGGGGGGGGGGGGGGGGGGGGGGGGGGGGGGGGGGGGGGGGGGEDGGGFGGFFD>FGGGGGGGGGGG>>GGGGGFEEDGGGGFGGGEGCCFGGGD=CGGGFFCGFGGDGGFFGGDGG<<CDF=CEGDDGGDD*:FC)9>DGEFFGBFFGFF)5<@0*7?6**/)*(-(
@M06045:235:000000000-JCY5N:1:1101:17602:7860 1:N:0:TACAGC
GAGATAACTCCTACGGGAGGCAGCAGTAGGGAATCTTCGGCAATGGGCGAAAGCCTGACCGAGCAACGCCGCGTGAATGATGAAGGCCTTCGGGTTGTAAAATTCTGTTATAAGGGAAGAACGACTTTAGTAGGAAATGGCTAGAGTGTGACGGTACCTTATGAGAAAGCCACGGCTAACTACGTGCCAGCAGCCGCGGTAATACGTAGGTGGCGAGCGTTATCCGGAATTATTGGGCGTAAAGAGCGCGCAGGTGGTTGATTAAGTCTGATGTGAAAGCCCACGGCTTAACCGTGGAGGG
+
CCCCCGGGFGGGGGGFGEEGGGGGGGGGGGDGGGGGGGGGGGGGGGGGGGGGGGGGGGGGGGGGGGGGGGGCEFGFGGGGGGGGGFGGGGGGGGFGGGGGGGGGGGGFFGGEGGGGGGGGGGGGGGGFCFFFGGGGGGGGFCFGCFEFGG9=F@FFGGFGGCFDGGCDGGDGC:FGEGGGFFGGBCDFGDGF88FEGGEGGEFGGGGGGGFGGCG5EEGGGD=ECC8C=F?FFFFGGGGEEGFFC**CCC3CDC*<>:<D4<F>FF>7CGDF=?7:FGFFFDFEB53<DF4=?B)<;>??F
@M06045:235:000000000-JCY5N:1:1101:9461:7862 1:N:0:TACAGC
GAGATAACTCCTACGGGAGGCAGCAGTGGGGAATATTGCACAATGGGGGAAACCCTGATGCAGCAACGCCGCGTGAGTGATGACGGTCTTCGGATTGTAAAGCTCTGTCTTCAGGGACGATAATGACGGTACCTGAGGAGGAAGCCACGGCTAACTACGTGCCAGCAGCCGCGGTAATACGTAGGTGGCAAGCGTTGTCCGGATTTACTGGGCGTAAAGGGAGCGTAGGCGGATTTTTAAGTGGGATGTGAAATACCCGGGCTTAACCTGGGTGCTGCATTCCAAACTGGAAGTCTAGAGG
+
CCCCCGGGGGGGGGGGGGGGGGGG?GGGGGGGEGGGGGGGGGGGGGGGGGGGGGGGFFGGGGGGGGGGGGGGGGGGGGGGGGGGGGGGGGGGEGGGGGGGGGGFGGGGGGGGGGGGGGGGDFGGGGGGGGGGGGGFGGGGGGGGGGGGGGGGGGGGGGGGGGGGGGGGGG<EGGEGGGGGGGGGD;FGGGGGGGGGCC9CEGEGGGGGFGGGGE1CEC@FGGGGG:8EGGGGEGCFGGGGDFFGG56CCFFGGGFD47D<G=DFFFGFCFGFF53DFFFF6CF@F=5?F6?:)/@F96<<(
@M06045:235:000000000-JCY5N:1:1101:18406:7867 1:N:0:TACAGC
GAGATAACTCCTACGGGAGGCAGCAGTAAGGAATCTTCCACAATGGGCGCAAGCCTGATGGAGCGACGCCGCGTGCGCGAAGAAGCCCTTCGGGGTGTAAAGCGCTTTTCCCAGGGATGAAGCTCTGACAGTACCTGGGGAAGAAGCCTCGGCTAACTACGTGCCAGCAGCCGCGGTAATACGTAGGAGGCAAGCGTTGTCCGGAATTACTGGGCGTAAAGCGCGTGTAGGTGGTGGGACAAGTCTGCTGTGAAAGCGCCTGGCTTAACCGGGCGAGGTCGGCGGAAACTGTTCGACTCGG
+
CCCCCGGGGGGGGGGGGGGGGGGGGGGGGGGGGGGGGGGGGGGGGGGGGGGGGGGGGGGGGGGGGGGGGGGGGGGGGGGGGGEFGGGGGGGGGGGGGGGGGGGGGGGGGGGGGGGGGGGGGGGFFGGGGGGGGGGGGGGGGGGGGGGGGGGGGFGCGGGGGGGGGGGGGGGGGGGGGGGGGGGGGGGGGGGGGGFGGGGGGGGGG5@FFFGGGGGGEG=CFFGEE=EEFGGGGGGGG=5CFGGGFGGC<CDFGGGGGGGDGGGGGFFFGGGF3<@D@GEFFGFFFFGFFF?9=BEFFF??(
@M06045:235:000000000-JCY5N:1:1101:16169:7883 1:N:0:TACAGC
GAGATAACTCCTACGGGAGGCAGCAGTGGGGAATATTGCACAATGGGCGGAAGCCTGATGCAGCGACGCCGCGTGGGGGATGACGGTCTTCGGATTGTAAACCCCTTTCAGTAGGGACGAAGCGCAAGTGACGGTACCTGCAGAAGAAGCACCGGCCAACTACGTGCCAGCAGCCGCGGTAATACGTAGGGTGCGAGCGTTGTCCGGAATTACTGGGCGTAAAGAGCTCGTAGGCGGTTTGTCACGTCGTCTGTGAAATCCTCCAGCTTAACTGGGGGCGTGCAGGCGATACGGGCAGACT
+
CCCCCGGGGGGGGGGGGGGGGGGGGGGGGGGGGGGGGGGGGGGGGGGGGGGGGGGGGGGGGGFGGGGGGGGGGFFGGGGGGGGGGGGGGGGGGGGGGGGGGGGGGGGGGGGFGGGGGGGGDGGGGGGGGGGGGGGGGGGGGGGGGGGGGDDGGGGGGGGGGCGGFGGGGGGGGGGGGGGGGGGGGGGGGGGGGGGGGGGEGGGGGGGDGGGGG7CFGGEGEEGGGFFGGGGGGGFGGEGGEDFGGGGGGGGGGFGGGGG7>FGFFGGGGGDFFGFGFGE@EGD@FFGFEFEFFFBE>FBB3
@M06045:235:000000000-JCY5N:1:1101:7927:7921 1:N:0:TACAGC
GAGATAACTCCTACGGGAGGCAGCAGTCGAGAATCATTCGCAATGGGCGAAAGCCTGACGGTGCGACGCCGCGTGGAGGAAGAAGGCCCTCGGGTCGTAAACTCCTGTCAAGAGAGAGTAACGCCATGCAAATGGCTTGAGAGTATCTCTAGAGGAAGGGGCGGCTAACTCCGTGCCAGCAGCCGCGGTAATACGGAGGCCCCAAGCGTTGTTCGGATTTATTGGGCGTAAAGGGTGCGTAGGCGGCGTGGTAAGTCTGGTGTGAAAGGCGGGGGCTCAACCCTCGGACTGCATTGGATAC
+
CCCCCGGGGGGGGGGGGGGGGGGGGGGGGGGGGGGGGGGGGGGGGGGGGGGGGGGGGGGGGGGGGGGGGGGGGGGGGGGGGGGGGGGGGGGGGGEGGGGGGGGGGGGGGGGGGGGGGGGFGGGGGGGGFGGFGGGGGGGGGGGGGGGGGGGGGGGFGGGGGGGGGGGGGGGGGGGGGGGGGGGGGGGGGGGGGGGGGGGGFEGGGGGGCGGGGGGGGE=F7FGCFGGGEEGGFEGGEGGGGGGGGGGGGGGGD>F?FGGGCFDG77CGGGGFFGFGFDFFFG:F:)>BEFFFF4@FF@F>3
@M06045:235:000000000-JCY5N:1:1101:19954:7921 1:N:0:TACAGC
GAGATAACTCCTACGGGAGGCAGCAGTGGGGAATCTTGCGCAATGGGCGAAAGCCTGACGCAGCAACGCCGCGTGCGGGATGAAGGCCTTCGGGTTGTAAACCGCTTTCAGCAGGGACGAAATTGACGGTACCTGCAGAAGAAGCCCCGGCCAACTACGTGCCAGCAGCCGCGGTAACACGTAGGGGGCGAGCGTTGTCCGGATTTATTGGGCGTAAAGAGCTCGTAGGCGGCTCGGTAAGTCGGGTGTGAAACCTCCAGGCTCAACCTGGAGACGCCACCTGATACTGCTGTGGCTAGAG
+
CCCCCGGGGGGGGGGGGGGGGGGGGGGGGGGGGGGGGGGGGGGGGGGGGGGGGGGGGGGGGGGGGGGGGGGGGGGGGGGGGGGGGGGGGGGGGGGGGGGGGGGGGGGGGGGGGGGGGGGGGGGFGGGGGGGGGGGGGGGGGGGGGGGGGGGGGGGGGGGGFGGGGGGGGGGGGGGGGGGGGGGGGGGGDGGGGGGG5EFEGGEDCEGGGGGGGGGGGGGGGGGGGGGGGGGGGGGGGGFDEGGGGGGG7:FGFGGGGGGGGGCDGFCGGGGF>DFCEDD>FCFFFFGFFFF:?FFF6??F>
@M06045:235:000000000-JCY5N:1:1101:9325:7922 1:N:0:TACAGC
GAGATAACTCCTACGGGAGGCAGCAGTGGGGAATATTGCACAATGGGCGCAAGCCTGATGCAGCGACGCCGCGTGAGGGATGACGGCCTTCGGGTTGTAAACCTCTTTCAGTAGGGAAGAAGCGTAAGTGACGGTACCTGCAGAAGAAGCGCCGGCTAACTACGTGCCAGCAGCCGCGGTAATACGTAGGGCGCAAGCGTTATCCGGAATTATTGGGCGTAAAGAGCTCGTAGGCGGTTTGTCGCGTCTGCCGTGAAAGTCCGGGGCTCAACTCCGGATCTGCGGTGGGTACGGGCAGACT
+
CCCCCGGGGGGGGGGGGGGGGGGGGGGGGGGGGGGGGGGGGGGGGGGGGGGGGGGGGGGGGGGGGGGGGGGGGGGGGGGGGGGGGGGGGGGGGGGGGGGGGGGGGGGGGGGEGGGGGGGGGGGGGGEGGFGGFCBFGFFGGGGGGGGEDFGGGGGGGGGGGGGDGGG7DFGGGGGGGGGFFGCFGGGFFGEGGGGCEGGGGGGGGGGGD8EFGFGGCFG=EGDGFGDCGEGGGGGGG8E5CC77CGDC7CGGGGGD3?7*7CGGGCCDGFGFFGFGB*05?GFBEED>;BB;BBBE>FFF2
@M06045:235:000000000-JCY5N:1:1101:10652:7954 1:N:0:TACAGC
GAGATAACTCCTACGGGAGGCAGCAGTGGGGAATCTTGCGCAATGGCCTAACGGCTGACGCAGCGACGCCGCGTGAGGGATGAAGCTCTTCGGAGTGTAAACCTCTTTTGCCCGGGACGAACTGCCAGATTTATCTGGCTTGACGGTACCGGGTGAATAAGCACCGGCCAACTACGTGCCAGCAGCCGCGGTAATACGTAGGGTGCGAGCGTTGTCCGGAATTATTGGGCGTAAAGCGCTCGCAGGTGGCCCGTCGCGTCGTGCGTGAAAGACCCCGGCTCAACCGGGGGGTGTCGTGCGG
+
CCCCCGGGGGGGGGGGGGGGGGGGGGGGGGGGGGGGGGGGG@FGGGGGGGGGGGGDGFFGGGGGDEGGGGGGGGGFGGG7FGGGGGFGGGGGGGGGGGGFGFGGFFGGGGGGGGGGGGGGGGGGGGGGGGGGGGGGGGGGGGGGGGGGGGGGGEGGGGGGGGGGGGGGGGGGGGGGGGFGGGGGGGGGGGGEEGG7EFGDCEEGGDEEGGGGDEGGGGGGGGFGGGFGGGGEGG5FFGGGGGGDEEGGGFD<DGGCC=C<DGGGGGGGGCGFFGFDFGE>D4@FFECEFFD7559B?)36(
@M06045:235:000000000-JCY5N:1:1101:9796:8024 1:N:0:TACAGC
GAGATAACTCCTACGGGAGGCAGCAGTGGGGAATATTGGACAATGGGCGGAAGCCTGATCCAGCAACGCCGCGTGAGGGATGACGGCCTTCGGGTTGTAAACCTCTTTCACCATTGACGAAGCTGCATCTTTTTGGGTGTGGTGACGGTAGGTGGGGAAGAAGCACCGGCCAACTACGTGCCAGCAGCCGCGGTAATACGTAGGGTGCGAGCGTTGTCCGGAATTATTGGGCGTAAAGGGCTCGTAGGCGGTTTGTCGCGTCGGGAGTGAAAACCTCGGGCTTAACTCGGGGCTTGCTTTC
+
CCCCCGGGGGGGGGGGGGGGGGGGGGGGGGGGGGGGGGGGGGGGGGGGGGGGGGGGGGGGGGGGGGGGGGGGGFGFGGGGGGGGGGGGGGGGGGGGGGGGGGGGGGGGGGGGGGFFGGGGGGGGGGGGGGGGGFGGGGGGGGGGGGGGEGGGCFGGGGGGGGGGGGGGGGGGGGGGGGGGGGGGGGGGGGGGGGGGGGGGFGGGGGGGGGGGGGGGGGGGGGGGGFGGGGGGGGGGCCFGEGFDGGGGGGGCGCDGGGGGDEGGG3DGGGFFFGFGFGFFFD@FFFG6>@BEEFFFFFB>)
@M06045:235:000000000-JCY5N:1:1101:26393:8049 1:N:0:TACAGC
GAGATAACTCCTACGGGAGGCAGCAGTGGGGAATATTGGACAATGGGCGCAAGCCTGATCCAGCCATGCCGCGTGGATGATGAAGGCCTTAGGGTTGTAAAGTCCTTTTAACGGGGAAGATAATGACGGTACCCGTAGAATAAGCCCCGGCTAACTTCGTGCCAGCAGCCGCGGTAATACGAAGGGGGCTAGCGTTGCTCGGAATTACTGGGCGTAAAGCGCACGTAGGCGGCTCTTTAAGTCGGGGGTGAAATCCTGGAGCTCAACTCCAGAACTGCCTTCGATACTGGAGAGCTTGAGT
+
CCCCCGGGGGGGGGGGGGGGGGGGGGGGGGGGGGGGGGGFGGGGGGGGGGGGGGGGGCFGGGGGGGGGGGGGGGGGGF<FFFGGGGGGGGGGGGGGEGGGGGGGGGGGGAFGGGGGGGGGGGGGGGGGGGGGGGGGGGGGGGGGGGGGGGGGGGGGGGGGFGGGGGGGGGGGGGGGGGGGGGGGEGGGGGCFG>CGDCE9CEGGGGFFGGGGFGGEEFFFDGGDGGGCGGGGGGDGCF79EFGCEEDDECCDGGGGFGGCGGGGCFGGGGGFFGFGFG?FFC:5=)7@F:FF4>>F3::06
@M06045:235:000000000-JCY5N:1:1101:15212:8054 1:N:0:TACAGC
GAGATAACTCCTACGGGAGGCAGCAGTGGGGAATCTTGCGCAATGGCCGAAAGGCTGACGCAGCGACGCCGCGTGCGGGAGGACGCTTTTCGGAGTGTAAACCGCTGTCGGGTGGGACGAAGGTCCGGGGTAGGAAATGACTTCGGGATGACGGTACCACCAGAGGAAGCACCGGCTAACTTCGTGCCAGCAGCCGCGGTAATACGAAGGGTGCGAGCGTTGTTCGGAATTATTGGGCGTAAAGCGCACGTAGGCGGCTGGGTAAGTCTGTCTGTGAAAGCCCGGGGCTCAACCCCGTGGG
+
CCCCCGGGGGGGGGGGGGGGGGGGGGGGGGGGGGGGGGGGGDGGGGGGGGGGFGFFGGFGGGCGGGGGGGGGGEF@EGGGGGGGGGGGGFGGGEGGGEFFGGGGGEGGGGGGGGGGGGGEGGGGGGEGGGEGGGG9FFGGGGGFGGGGGGGGGGGGGFFFCFGFGF>FGGFGGGGG?EGGGGGGGGGGGGGGGGGGGGEGDGCGCGGGGDGFGGGEGGGE;CGGGCGG5:@?FFFGGFEEGDGFGGGGGGGGGGFGGGGGGGG7CFCGGGGFFGFG?*=@?FFFFEGB>FFFF@3B9:<>(
@M06045:235:000000000-JCY5N:1:1101:10909:8069 1:N:0:TACAGC
GAGATAACTCCTACGGGAGGCAGCAGTGGGGAATTTTGGACAATGGGCGCAAGCCTGATCCAGCCATGCCGCGTGCGGGAAGAAGGCCTTCGGGTTGTAAACCGCTTTTGTCAGGGAAGAAACGCGCTGGGTTAATACCTCGGCGTAATGACGGTACCTGAAGAATAAGCACCGGCTAACTACGTGCCAGCAGCCGCGGTAATACGTAGGGTGCAAGCGTTAATCGGAATTACTGGGCGTAAAGCGTGCGCAGGCGGCTTTGCAAGACAGATGTGAAATCCCCGGGCTCAACCTGGGAACT
+
CCCCCGGGGGGGGGGGGGGGGGGGGGGGGGGGGFGGGGGGGGGGGGGGGGGGGGGGGGGGGGGGGGGFFGGGGCFGGGGGGGGGGGGGGGGGGGGGGGGGGGGGGGGGGGGGFGGGGGGGGGGGGGGGGGGFGGGGGGGGGGGGDGGGGGGGGGGGC?FEFCGGGGGGGFGGGGGGGGFGGGGGGGGGGGGGFGGGGGGGGDGGGGFGFGGGGG6EGFGEGDGGGGGDGFGFGGG?CDGGGGGGGGGGGGGDGDGEGGGGGGGGGGFGGGGBFGFGFC=F@CFFEFGFFFFFF::F:>:6.
@M06045:235:000000000-JCY5N:1:1101:24087:8070 1:N:0:TACAGC
GAGATAACTCCTACGGGAGGCAGCAGTGGGGAATATTGCACAATGGGCGGAAGCCTGATGCAGCGACGCCGCGTGAGGGATGACGGCCTTCGGGTTGTAAACCTCTTTCAGCAGGGACGAAGCGTAAGTGACGGTACCTGCAGAAGAAGCGCCGGCCAACTACGTGCCAGCAGCCGCGGTAAGACGTAGGGCGCGAGCGTTGTCCGGATTTATTGGGCGTAAAGAGCTCGTAGGCGGCTTGTCGCGTCGACCGTGAAAACTTGGGGCTCAACCCCAAGCCTGCGGTCGATACGGGCAGGCT
+
CCCCCGGGGGGGGGGGGGGGGGGGGGEFFGGGGGGGGFGGGGGGFGGGGGGGGGGGGGGGGGDFGEGGGGGGGFFGGGGGGGGGGGDEFGGGGGFCGGGGGGGEEGGGGFDEAFGGGGGGEGGGGGGGGGFGGGGGGCCGGGGGGGGGGGGGGGGGGGGFGFGGGGGGGGGGEGGGGGGGGGGGGGGCGGGGGGGGGGGGCCEGCGGCCE:E7<+<CFGEGGGGCFGGFGGGGGGGGGC=79<DEC7<7CDDGCCC<CGGFGCGGGGGGGDFFGE7:5FF?FFDBDGDD:F>FBFE>E;>(
@M06045:235:000000000-JCY5N:1:1101:21304:8075 1:N:0:TACAGC
GAGATAACTCCTACGGGAGGCAGCAGTGGGGAATATTGGACAATGGGCGCAAGCCTGATCCAGCCATGCCGCGTGAGTGATGAAGGCCCTAGGGTTGTAAAGCTCTTTTGTGCGGGAAGATAATGACTGTACCGCAAGAATAAGCCCCGGCTAACTTCGTGCCAGCAGCCGCGGTAATACGAAGGGGGCTAGCGTTGCTCGGAATCACTGGGCGTAAAGCGCACGTAGGCGGACTCTTAAGTCGGTGGTGAAATCCTGGAGCTCAACTCCAGAACTGCCTTCGATACTGGGAGTCTCGAGT
+
CCCCCGGGGGGGGGGGGGGGGGGGFGGFGGGGGGGGGGGFGDGGGGGGGGGGGGGGGGGGGGGGGGGGGGGGGGGDGGGGGGGGGGGGGGGGGGGG@FGGGGGGGFGGGGGGGGGGGGGGGGGGGGGGGGGGGGGGGGG?EGGGGGGGGGGGGGGGGGDGGGGGGGGFGFGGGGGGCFFGGDGGGGGGGGGGGGGGGCCFGGD>FG9FGFGFFGEGGGGGGGGGGGGGGGGGDGG6CGG7FGFCEGGGE5DGGFFGGFCFGGFGGGGGFGGFFGFF@C?FFGFFFFGF?FF@)7;?<68B?
@M06045:235:000000000-JCY5N:1:1101:25681:8088 1:N:0:TACAGC
GAGATAACTCCTACGGGAGGCAGCAGTGAGGAATATTGGTCAATGGGCGCAAGCCTGAACCAGCCATGCCGCGTGCAGGATGACGGTCCTATGGATTGTAAACTGCTTTTGTACGGGAAGAAACACTCCCTCGTGAGGGAGCTTGACGGTACCGTAAGAATAAGGATCGGCTAACTCCGTGCCAGCAGCCGCGGTAATACGGAGGATCCAAGCGTTATCCGGAATCATTGGGTTTAAAGGGTCCGTAGGCGGCCTTATAAGTCAGTGGTGAAATCTCCCCGCTCAACGGGGAAACTGCCAT
+
CCCCCGGGGGGGGGGGGDGGGGGGGGFGFGGGGGGGGGGGGGGGGGGGGGGGGGGGGGGGGGGGGGGGGGGGGGGGGGGGGGGGGGFGGGGGGGFGGGGCGGGGGGGGGGGGGGGGGFGGGGGGGGCGFGGGGGGGGGGGGGGGGGGGGGGGGGGGEGGFGGGGGGDGGGGGGGGFGGGGGGGGGGGGGGCEEGGGGGGGGGGGGEGGGGGGGGGGGGGGGGDGGGGGGFGGEGEEFFEGGGCFGGGGGGGGGDGEDGGGGFGFGDFGGGGFFGFGFF?7@D>DEFGEDEFBDF@FF@B:.
@M06045:235:000000000-JCY5N:1:1101:3018:8093 1:N:0:TACAGC
GAGATAACTCCTACGGGAGGCAGCAGTGGGGAATTTTGGACAATGGACGCAAGCCTGATCCAGCCATGCCGCGTGCGGGAAGAAGGCCTTCGGGTTGTAAACCGCTTTTGTCAGGGAAGAAACGCGCTGGGCTAATACCTCGGCGTAATGACGGTACCTGAAGAATAAGCACCTGCTAACTACGTGCCAGCAGCCGCGGTAATACGTAGGGTGCAAGCGTTAATCGGAATTACTGGGCGTAAAGCGTGCGCAGGCGGCTTTGCAAGACAGATTTTAAATCCCCGGGCTCAACCTGGGAACT
+
CCCCCGGGGGGGGGGGGGC7CFGGC9CFE97FGDGGG,FFFCFGC<,;@FEECCFGGDFFC9E8DCFFGF7FEG7CF+7C@,FF,CFGGFGG@7FFCBFAFFFE7=?FCFFAFFCGGGGGFGEB@CFGGGEFFGGGGGB=F@FEEGEDGAEFGEFFEFA@@FC,DEGG<FGG7<:<B<FAFFCC::;F@FGDDGG**==B7CG9B*?<**/88C6@+;81;CC7:E=**/<+3A988E555***<>3*:*7CDCCC3EDGGGGGC755D<4*6***):F*9*5)).).)1=55?570<?:3
@M06045:235:000000000-JCY5N:1:1101:5995:8135 1:N:0:TACAGC
GAGATAACTCCTACGGGAGGCAGCAGTGGGGAAGATTGCACAATGGGCGGAAGCCTGATGCAGCGACGCCGCGTGGAGGATGACGGCCTTCGGGTTGTAAACTCCTTTCGACTCGGACGAAGCGTGAGTGACGGTAGGGGGAGAAGAAGCACCGGCCAACTACGTGCCAGCAGCCGCGGTAATACGTAGGGTGCGAGCGTTAATCGGAATTACTGGGCGTAAAGAGTGCGCAGGCGGCAGAGCAAGTCGAGTGTGAAAGCACCGGGCTTAACTTGGGAATTGCGCTCGAAACTACTTTGCG
+
CCCCCGGCFF8FGEEGGGGDC@@@<CCCEDE;F,@,6C<F<<CFCEF8:@@@FCECEFGFGDF,@@@7:FB:B88B4?F:F=B<FGGGDGGGDGE7@?5EFGGGGEFAFFGFDB+8@=>FGG7>>CFCFF;@FCF:FGGC*CFFGG<BCF<,<1:F*CFG+FFF<F::2F@FGD*C*?CC8CFGCCG+AEE8ECGEEGE:8;@@CCCEG5AFFGGGGC=*:**<+2+<:8*CE=5CCC=7EFGCEG7::5529FF+:+27*0119)97*2C**2*<)><>4=4>5)*75<..8=?F<F<6(
@M06045:235:000000000-JCY5N:1:1101:6057:8139 1:N:0:TACAGC
GAGATAACTCCTACGGGAGGCAGCAGTGGGGAATATTGCACAATGGGCGAAAGCCTGATGCAGCGACGCCGCGTGAGGGATGACGGCCTTCGGGTTGTAAACCCCTGTTGCCCGGGACGAATGCGCGCGTCAGAGCGTGTTGACGGTACCGGGTGAGGAAGCACCGGCTAACTCTGTGCCAGCAGCCGCGGTAATACAGAGGGTGCGAGCGTGGTGCGGAATTATTGGGCGTAAAGCGCAAGTAGGCGGCACTGCAAGGCGCGTGTGAAAGCTTCCGGCTCAACCGGAAAAGTGCGCGCGA
+
CCCC-FFGE9CA@FFGGGGGGGGDGDCFEFGGD8;CFFGGGGG9EFEFFCFGG8E8FGFFCFG8FE:F76=BF:C?FGGG@:=<CFC::<EFGDF=@=FE<?BCF7BFDF?,5B::=3>BCFFFFGGG+@FEGGGCFFEC8FFBGECC7FFCE4<<FGFGG>FGAB*1*=F,,?2<<<<F?GCEG6FE>E8/:*3A+<<90C>5**:>>*:**2A*+:EE8:+:9AGG=*?/?C5@+?:::9+:<C*75*95<CCC7C*>D77DGGCDF7FFFFFG>D>3>7*<5>D:;).<=F*)7@09,
@M06045:235:000000000-JCY5N:1:1101:9444:8176 1:N:0:TACAGC
GAGATAACTCCTACGGGAGGCAGCAGTGGGGAATATTGGACAATGGGCGAAAGCCTGATCCAGCCATGCCGCGTGAGTGATGAAGGCCTTAGGGTTGTAAAGCTCTTTCAGTAGGGAAGATAATGACGGTACCTACAGAAGAAGCCCCGGCTAACTTCGTGCCAGCAGCCGCGGTAATACGAAGGGGGCTAGCGTTGTTCGGATTTACTGGGCGTAAAGCGCACGTAGGCGGTTTGTTAAGTCAGAGGTGAAATCCCGGAGCTCAACTCCGGAACTGCCTTTGATACTGGCAAGCTAGAGT
+
CCCCCGGGGGGGGGGGGGEGGGGGGGGGGGGGGGGGGGGGGGGGGGGGGGGGGGGGGGGGGGGGGGGGGGGGGGGGFFGGGGGGGGGGGGGGGGGGGGGGGGGGGGGGGGGGGGGGGGGGGGGGGGGGGGGGGGGGGGGGGGGGGGGGGGGGGGGGGGGGGGGGGGGGGFGGGGGGGGGGGGGGGGGGGDCGGGGGGGGFGGGGGGGGGGGGGGGECFGGGGDEGFGGGGGGEGGGGGGGGGEGGGFGGGGGGGGGGGGGGGGGGGGGGFGFDGDDFC@FFGFFFFGFFFFFFFFFA?<D6
@M06045:235:000000000-JCY5N:1:1101:7164:8187 1:N:0:TACAGC
GAGATAACTCCTACGGGAGGCAGCAGTGGGGAATCTTGCGCAATGGGCGAAAGCCTGACGCAGCGACGCCGCGTGAGGGAAGAAGGCCTTCGGGTTGTAAACCTCTTTCAGGAGGGACGAAGCCACTCGGGTTAATAGCCCAGAGGGTGACGGTACCTCCAGAAGAAGCCCCGGCTAACTACGTGCCAGCAGCCGCGGTAATACGTAGGGGGCAAGCGTTGTCCGGATTTATTGGGCGTAAAGAGCGTGTAGGCGGCCAGGGAGGTCCGTTGTGAAAACTGGAGGCTTAACCTCCAGCTGT
+
CCCCCGGGGGGGGGGGGGGGGGGGGGGGGGGGGGGGGGGGGGGGGGGGGGGGGGGGGGGGGGGGGGGGGGGGGGGEGGGGGGGGGGGGGGGGGG4FGGGGGGGGGGGGGGGGGGGGGGGGGGGGGGGGGGGFGGGGGGGCGGFCFGGGGGGGGGGGGGGGGGGGGFGGGGFGGGGGGGGGGGGGFGGGGGGGGGGGGGEEGGCFGGGGGGGGGGGGGGGGGGGGGGG8:C?EGGFGGGGEGGGC6:C/75>FGGGGGGGGG*9DGGGGGCFFFD=CFG@:6F:FEBF@FFFFFF>5:?BB5
@M06045:235:000000000-JCY5N:1:1101:17862:8188 1:N:0:TACAGC
GAGATAACTCCTACGGGAGGCAGCAGTGGGGAATCTTGCGCAATGGGCGAAAGCCTGACGCAGCAACGCCGCGTGCGGGAAGAAGGCCTTCGGGTTGTAAACCGCTTTCAGAAGGAACGAAACTGACGGTACTTTCAGAAGAAGGTGCGGCCAACTACGTGCCAGCAGCCGCGGTGACACGTAGGCACCAAGCGTTGTCCGGATTTATTGGGCGTAAAGAGCTCGTAGGCGGTTCGGTAAGTCGGGTGTGAAAACTTTGGGCTCAACCCAAAGCGTGCATCCGATACTGCTGTTACTGGAG
+
CCCCCGGGGGGGGGGGGGGGGGGGGGGGGGGGGGGGGGGGGDGGGGGGGGGGEGGGFGGGGGGGGGGGGGEGGGGEGGGGGGGGGGGGGGGGGGGGGGGGGFFEGGGGGCFFGGGCFFGGGGGGGGGGGGGGGGGFGGGGGGGGCDCFGEEGGGGCAFFFGGFGGFGFGFGGGGGGGGGGGGGGGCFGGGGGGGECCECCGGG;EFFGGGGF>ECEGGGFD?C6E::CCFG5:CC*8CEGGGGGGG<<:C*?CFGCG?7<DD*9==5CDGC4<DDDE35=BGE;)7D7@?*)/*9=<??(4
@M06045:235:000000000-JCY5N:1:1101:14347:8200 1:N:0:TACAGC
GAGATAACTCCTACGGGAGGCAGCAGTTAGGAATTTTGGGCAATGGGCGAAAGCCTGACCCAGCAACGCCGCGTGGGTGATGAAGGCCCTCGGGTCGTAAAGCCCTTTTCCCAGGGACGATGGTGACGGTACCTGGGGAATCAGCCCCGGCTAACTACGTGCCAGCAGCCGCGGTAATACGTAGGGGGCTAGCGTTATCCGGATTTACTGGGCGTAAAGGGTGCGTAGGTGGTTTCTTAAGTCAGGAGTGAAAGGCTACGGCTCAACCGTAGTAAGCTCTTGAAACTGGGAAACTTGAGTG
+
CCCCCGGGGGGGGGGGGGGGGGGGGGGGGGGGGGGGGGGGGGGGGGGGGGGGGGGGGGGGGGGGGGGGGGGGGGGGGGGGGGGGGGGGGGGGGGGGGGGGGGGGFGGGGGGGGGGGGGGGGGGGGGGGGGGGGGCFGGGGGGGGGGGGGGGGGGGGGGGGGGGGGGGGGGGGGGGGGGGGGGGGGGGGGGGGGGGGGGGGGGGG?FGGGGGGGGGGCFGGGFGGGCGGGGGGEFGGGFCFFFGGFGGD7CFGFGGGGGCGGGDGGGGGGGGFDGFGFFFFFGF??FGFFFFFFFFFFFFB3
@M06045:235:000000000-JCY5N:1:1101:7945:8208 1:N:0:TACAGC
GAGATAACTCCTACGGGAGGCAGCAGTGGGGAATTGTTCGCAATGGGCGCAAGCCTGACGACGCAACGCCGCGTGGAGGATGAAGATCTTCGGGTCGTAAACTCCTGTCGAGCGGGAAGAACACTTCCCGGGTAAATATCCCGCGAGGCTGACGGTACCGCTAAAGGAAGCCCCGGCTAACTCCGTGCCAGCAGCCGCGGTAATACGGGGGGGGCAAGCGTTGTTCGGAATTACTGGGCGTAAAGGGCTCGTAGGCGGCCAATTAAGTCAGACGTGAAATCCCCAGGCTCAACCTGGGAAC
+
CCCCCGGGGGGGGGGGGGGGGGGGGGGGGGGGGGGGGGGGGGGGGGGGGGGGGGGGGGGGGGGGGGGGGGGGGGGGGGGGGGGGGGGGGGGGGGGGGGGGGGGGGGGGGGGGGGGGEGGGGGGGGGGGGGGGGGGGGGGGGGGGGEGGGGGGGGGGGGFGEGGGGGGGGGGGGGGGGGGGGGGGGGGGGGGGGGGGGGGGGGGGGGGGGGGGGGGGGGGGGGGGGGGGGGGGFGGFGGFEGDEFGGGCGFGDGGGGGGDDGCFGG>CCFGGFFG>GFGFFFGFFFFGFFFFFFF@FBF:?1
@M06045:235:000000000-JCY5N:1:1101:21235:8211 1:N:0:TACAGC
GAGATAACTCCTACGGGAGGCAGCAGTCGAGAATAATTCACAATGGGGGAAACCCTGATGGTGCAACGCCGCGTGGAGGATGAAGGTCTTCGGATTGTAAACTCCTGTCATTGGAGAGTAAGACCTGGCGGTGAATAGCCGACAGGGTTGATAGTATCCAAAGAGGAAGGGACGGCTAACTTCGTGCCAGCAGCCGCGGTAATACGAAGGTCCCAAGCGTTGTTCGGAATCACTGGGCGTAAAGGGAGCGTAGGCGGCGTGGTAAGTCAGATGTGAAATCCCGGGGCTCAACCCCGGAACT
+
CCCCCGGGGGGGGGGGGGGGGGGGGGGGGGGGGGGGGGGGGGGGGGGGGGGGGGGGGGGGGGGGGGGGGGGGGFGGCFGCFGGGGGGGGGGGGGGGGGGGGGGGGGGGGCFGGG?FGGFGGGGGGGGGGGGGGGGGGGGGGGGGGGGGGGFFFGGGFGFGGGGGGGGFGGGGGGGGGGGGGGGGGGDGG7FGGGGGGGEGGCFGGGFGGEF@FGCEGGGGGGGFGGGGDGFGGGGGGGGGEDGGGGGGGGGGGGGGGCDGGGGGGGGGGGGFFGFCFCFFFGFE>DC:>FFFFF:;65;9)
@M06045:235:000000000-JCY5N:1:1101:9122:8220 1:N:0:TACAGC
GAGATAACTCCTACGGGAGGCAGCAGTGGGGAATTGTTCGCAATGGGCGCAAGCCTGACGACGCAACGCCGCGTGGAGGATGAAGATCTTCGGGTCGTAAACTCCTTTCGATCGGAAAGAACAGTTTCCGGGTGAATAGCCTGGAGATTTGACGGTACCGAGAGAAGAAGCCCCGGCTAACTCCGTGCCAGCAGCCGCGGTAATACGGGGGGGGCAAGCGTTGTTCGGAATTACTGGGCGTAAAGGGCTCGTAGGCGGCCAACTAAGTCGGATGTGAAATCCCCAAGCTTAACTTGGGAAC
+
CCCCCGGGGGGGGGGGGGGGGGGGGGFGGGGGGGGFFGGGGGGGGGGGGGGGGGGGGGGGGGGGGGGGGGGGG=FEFGGGGGGGGGGGGGGGGGGGGGGGGFEFFGGGGGFGGGGEEEGGGGGFDGGGGGGGEEGGGGGGGGGGGGGGGGGGGGGGGGGGGGGGGGCGGGGGGGGGGGGGGGGGEFDGGGGGGGGGGGGGCEGGGFGGGGEDGGEGGGGEEEGEGGGGGDFGCFGGGGGGGGGCGGGGFFDDDGGGDG<DGDGGFGGGGGG@BGFGFGBFFF:555<::?FFFFFB)76?,
@M06045:235:000000000-JCY5N:1:1101:16996:8231 1:N:0:TACAGC
GAGATAACTCCTACGGGAGGCAGCAGTGGGGAATATTGCACAATGGGCGAAAGCCTGATGCAGCGACGCCGCGTGAGGGATGACGGCCTTCGGGTTGTAAACCTCTTTCAGTAGGGAAGAAGCGAAAGTGACGGTACCTGCAGAAGAAGCGCCGGCTAACTACGTGCCAGCAGCCGCGGTAATACGTAGGGCGCAAGCGTTATCCGGAATTATTGGGCGTAAAGAGCTCGTAGGCGGTTTGTCGCGTCTGCCGTGAAAGTCCGGGGCTCAACTCCGGATCTGCGGTGGGTACGGGCAGACT
+
CCCCCGGGGGGGGGGGGGGGGGGGGGGGGGGGGGGGGGGGGGGGGGGGGGGGGGGGGGGGGGGGGGGGGGGGGGGGGGGGGGGGGGGGGGGGGGGGGGGGGGGGGGGGFFGFGGGGGGGGGGFGGGGGGGGGGGGGGGGGGGGGFGFGGGGGGGGGGGGGGGGGGGGGGGGGGGGGGGGGGGGGGGFGGGGGGGGGGGGGGGGGGGGGGGGGGGGGGGGEGGGGGGGGGGG5CEGGGGGGGGGGGGGGDFC6DDDDGGGFGGGGGGGDG*9F=FFGFGFFFDFDFFGBFF??3>BD9EFF2
@M06045:235:000000000-JCY5N:1:1101:6789:8250 1:N:0:TACAGC
GAGATAACTCCTACGGGAGGCAGCAGTGGGGAATATTGGACAATGGGCGAAAGCCTGATCCAGCCATGCCGCGTGAGTGAAGAAGGCCCTCGGGTTGTAAAGCTCTTTTGTTGGGAAAGAAAAGCATCCGGTTAATACCCGGGTGTTCTGACGGTACCCAAAGAATAAGCACCGGCTAACTTCGTGCCAGCAGCCGCGGTAATACGAAGGGTGCAAGCGTTACTCGGAATTACTGGGCGTAAAGCGTGCGTAGGTGGTTCGTTAAGTCTGATGTGAAAGCCCTGGGCTCAACCTGGGAATT
+
@CCCCGGGGGGGGGGGGEGGGGGGGGGGGGGGGGGGGGGGGGGGGGGGGCFGGGGGFGGGGGGGGGGGGGGGGGGGGGGGGGGGGGGGDGGGGDGGGGGGGGFGGGFGGGGGGGGGGGGGGGGGGGGGGGGGGGGGGG=FGGGGEGGGGGGGGGGGE9>FG7FGGGGGGGGGGGGGGGGGGGGGGGGGGGFGCFDGDGC>EEGGGGGGGGGGGGGGGGGEE5EGGGGGGGGGGGGGFGGGGGFGC53CEGDGGGCFGGGGGGGGGG:**2:@FGFGBD=@>FFFFFC>FFFFFFFFFF:::
@M06045:235:000000000-JCY5N:1:1101:11200:8262 1:N:0:TACAGC
GAGATAACTCCTACGGGAGGCAGCAGTGGGGAATATTGCACAATGGGCGAAAGCCTGATGCAGCGACGCCGCGTGAGGGATGACGGCCTTCGGGTTGTAAACCTCTTTCAGCAGGGACGAAGCGAAAGTGACGGTACCTGCAGAAGAAGCGCCGGCCAACTACGTGCCAGCAGCCGCGGTAAGACGTAGGGCGCGAGCGTTGTCCGGATTTATTGGGCGTAAAGAGCTCGTAGGCGGCTTGTCGCGTCGACTGTGAAAACCCGCGGCTCAACCGTGTGGTCTGCAGTCGATACGGGCAGGG
+
CCCCCGGGGGGGGGGGGGGGGGGGGGGGGGGGGGGGGGGGGGGGGGGGGGGGGGGGGGGGGGGGGGGGGGGGGGGGGGGGGGGGGGGGGGGGGGGGGGGGGGGGGGGGGGGGGGGGGGGGGGGGGGEGFGGGGGGGGGGGGGGGGGGGGGGGGGGGGGGGGGGGGGGGGGGGGGGGGGGGGGGGGGFFGGGFGGGGGGGEEGGGGGG>E8?F7FGGGGGGGGGG@FFGGGGGGGGGGG5CEGGGGEDGGGGDDFGG:<FFDGGGG3DGDGGFFG>FFGF>6:F?@@7?>>EFFF@DBFBF(
@M06045:235:000000000-JCY5N:1:1101:25061:8266 1:N:0:TACAGC
GAGATAACTCCTACGGGAGGCAGCAGTGGGGAATATTGGACAATGGGCGCAAGCCTGATCCAGCAATGCCGCGTGAGTGATGAAGGCCCTAGGGTTGTAAAGCTCTTTTACCCGGGATGATAATGACAGTACCGGGAGAATAAGCCCCGGCTAACTCCGTGCCAGCAGCCGCGGTAATACGGAGGGGGCTAGCGTTGTTCGGAATTACTGGGCGTAAAGCGCACGTAGGCGGCTTTGCAAGTTAGAGGTGAAAGCCCGGGGCTCAACTCCGGAATTGCCTTTAAAACTGCATCGCTAGAAC
+
CCC@CFGGGGGGGGGGGGGGGGGEEGGGGGGGGGGGGGD9FEGGFGGGGGGGGGGGGCFGGFGGGGGGGGGDGFG>CFFGGGGFGGDGGGGFGGGGGGGGGGGGGGGFFFFGGGGGGGGEFGGGFFGFGGGGGGGGGGGFFGFGGAFGCGGGGGGDFGGGFGGGGGGG7AFCFDFGEGGGGGGGDF@FGEGGFGGGGGGGGCCGGGGGFEGGFEGGGGFFGGCEEC?GGGGGEGGGGG:CFCFFGGGFFGGGGG4=<CGDG=)**9>CGGC>:C5F6C66@>F4BF66@?FF@5>::>)))
@M06045:235:000000000-JCY5N:1:1101:2616:8277 1:N:0:TACAGC
GAGATAACTCCTACGGGAGGCAGCAGTGGGGAATCTTGCACAATGGGGGAAACCCTGATGCAGCGACGCCGCGTGAGCGATGAAGCCCTTCGGGGTGTAAAGCTCTTTCGGCAGGGACGATAATGACGGTACCTGAAGAAGAAGCTGCGGCTAACTACGTGCCAGCAGCCGCGGTAATACGTAGGCAGCGAGCGTTGTTCGGAGTTACTGGGCGTAAAGAGTGCGTAGGCGGTTTTCTAAGTTTGGTGTGAACTCTCCCGGCTTAACTGGGAGGGTGCGCCGAAGACTGGAAGGCTTGAGT
+
CCCCCGGFCGGD9EE7:FGCC;@;-FEEFGGGGGGFF9F@D<FFFGCEDGE?F<:EEDEGGFCFCEGGGCF7C:FFFFG:<7?9??FDFEGG7F:@CC<EEFD<BEGFGE+C:EG+CCFC7C:FFGGGDGGCDAF@,@EFFCDFEGACFGEFGGGFDG:>EFDG7FCCFCFDGECCEGFCE<F;FDCFGGGGGGE8E8FGGGCC>FF+00AFFGEDCFFGGFGF5/81:+:*2CGEFFE++2<CCCCFFEFC*:C?FFCCDGGD<F:C:DF4)<>C>DB@5C73>DFFF>:?@E)/1)3>)
@M06045:235:000000000-JCY5N:1:1101:5142:8295 1:N:0:TACAGC
GAGATAACTCCTACGGGAGGCAGCAGTAAGGAAGATTGGTCAATGGACGCAAGTCTGAACCAGCCATGCCGCGTGAAGGATGAAGGTCCTCTGTATTGTAAACTTCTTTTATAGGGGACGAAACCCGGGTATTCTTACCCGATTGACGGTACCCTAGGAATAAGCACCGGCTAACTCCGTTCCAGCAGCCGCGGTAATACGGAGGGTGCAAGCGTTATCCGGATTCACTGACCTTAAAGGGTGCGGAGGAGGGCAGGGAAGTCAGTGGTGAAATCTCCGGGCTTAACGCTGAAACTGCCGT
+
CCCCCFGFG<FFFGE7:CFGGCEDGF;EDCF9-,;<E,EE<6<96CF,@7F@CGCC99CECFGFGGFGGG7C@+@F<EG,,,9EFGFGG9FFF<CEFFGCFF9<FCC,,C9F9EC,=++4CCCFFE7+CG+5,,EFGFFFBC:=7FEFEGCFGFDFGGC9>,@=EECFE+3+F,7>FD<D,,,@F,,@F@*CE*:*;@FGGE8:*==8BGGFGGGGGG;AC8E=3A<:CG+++3<AFFGGGG=*:*9<=**9CCD=C5*9C0:*0*:>*1***2/71:@))955)97)))7>?F?=<FFF2
@M06045:235:000000000-JCY5N:1:1101:11601:8334 1:N:0:TACAGC
GAGATAACTCCTACGGGAGGCAGCAGTAGGGAATCTTCCGCAATGGACGAAAGTCTGACGGAGCAACGCCGCGTGAGTGATGAAGGCTTTCGGGTCGTAAAACTCTGTTGTTAGGGAAGAACAAGTACGAGAGTAACTGCTCGTACCTTGACGGTACCTAACCAGAAAGCCACGGCTAACTACGTGCCAGCAGCCGCGGTAATACGTAGGTGGCAAGCGTTATCCGGAATTATTGGGCGTAAAGCGCGCGCAGGCGGTTTCTTAAGTCTGATGTGAAAGCCCACGGCTCAACCGTGGAGGG
+
CCCCCGGGGGGGGGGGGGGGGGGGGGGGGGGGGGGGGGGGGGGGGGGGGGGGEFGGGFGGGGGGGGGGGGGGGFF?FEGGGGGGGGGGGGGGGGGGGGGGGGGGGGGGGGGGGFGGGGGGGGGGGGGGGGGGGGGGGGGGGGGGGGEGGGGGGGGGGGGGGGGGGGGGFGGGGGGGGGGGGGGGGGGGGGFCFGGGGGGGGGGGFGGGFEGGGGGGGGGEGGDGGGG5EGGGFGGGGGDGGDGGGGGGGGGGGG37DCDGFFCGGGGFGFC?FGFDFF?;FF)>DBC>DF?FF57>0).4>
@M06045:235:000000000-JCY5N:1:1101:6883:8334 1:N:0:TACAGC
GAGATAACTCCTACGGGAGGCAGCAGTGGGGAATATTGGACAATGGGGGCAACCCTGATCCAGCGACGCCGCGTGTGTGAAGAAGGCCTGCGGGTTGTAAAGCACTTTTAGTGGGGATGAAAAGCCTAGGGTTAACACCTCTGGGTCTTGACCTAACCCACAGAAAAAGCACCGGCTAACTCTGTGCCAGCAGCCGCGGTAATACAGAGGGTGCAAGCGTTAATCGGAATTACTGGGCGTAAAGCGTGCGTAGACGGTTGCGTAAGTCAGATGTGAAAGCCCCGGGCTCAACCTGGGAATT
+
CCCCCGFFGGGGFGGGE@FEGGGGGGFGGGGGGGGGGGGFGCGGFFGGGGGGGGGFFFGFFGGGGGEGGCCEGEGGGGFGFFEFFGFFGGFECGGGEGG<FEGGGG<FG<FFGGFGEGGGGGGGGGGGGGGGGGFGGGGGGGGGGGGGGFFFGGDFGGGGGGGGAFFGGGGGGGGGGGGGGGGGGGGFGGGGGGGGGGE8@5CEGGGGGGGGGGG?FGGGG*;E7:EEEG?CCCGGFCGEEDC7FGGGGEDGDGGGGCD5CEGDDGGFGGCFFG=FFGF@>FEEFFGBF4?F>74;?)8<3
@M06045:235:000000000-JCY5N:1:1101:5367:8350 1:N:0:TACAGC
GAGATAACTCCTACGGGAGGCAGCAGTGGGGAATCTTGCGCAATGGGCGAAAGCCTGACGCAGCAACGCCGCGTGGGGGAAGAAGGCCTTCGGGTTGTAAACCCCTTTCAGGTGGGACGAAGCTTCCAGAGTTAATAGCTTTGTGGAGTGACGGTACCTTCAGAAGAAGCCCCGGCTAACTACGTGCCAGCAGCCGCGGTAATACGTAGGGGGCTAGCGTTGTCCGGAATCATTGGGCGTAAAGCGCGTGTAGGCGGTCCGGTAAGTCCGCTGTGAAGGTCGGGGGCCCAACCCTCGGATG
+
<8C@CCGGGFGFFFGGG,@7FC;@CFD9FAFGGC@FFCDGDGGGGFC,7@:FGFFGGGGEECFGFGGGGCFGDFFDFEGFFFGGEFCFFGFGCG4CFGFDBEFGGG8FF,C,C>DFGGGDC++8,:8>@,>>F=FABFFFDCGECG:CG>FGGCGGGGGGF@>9;FEFFC=CCFGGG*FFGCFG<FCFGF8FGGG7EEE8**39CG+<85**:C8CGG=88?E+:CEE5@FFC?C@8*:CGCGG7E77C*9FG74*7C3<GCDDC6C*0/9>ED):**/9=CBFD33)))07).7<>EF<>
@M06045:235:000000000-JCY5N:1:1101:22714:8352 1:N:0:TACAGC
GAGATAACTCCTACGGGAGGCAGCAGTGGGGAATATTGGACAATGGGCGCAAGCCTGATCCAGCGATGCCGCGTGTGTGAAGAAGGCCTGCGGGTTGTAAAGCACTTTCGTTGGGGAGAACGAAGCGTTATTTAAAAGATGATGTGGAAGATGTTACCCAAAGAAGAAGCACCGGCTAACTCTGTGCCAGCAGCCGCGGTAATACAGAGGGTGCAAGCGTTAATCGAAATTACTGGGCGTAAAGGGTGCGTAGGTGGTTTAATAAGTTAGATGTGAAAGTCCCGGGCTTAACTTGGGGATT
+
CCCCCGGGGGGGGGGGGGGGGGGGGGGGGGGGGGGGGGGGGGGGGGGGGGGGGGGGGGGGGGGGGGGGGGGGGGGGGGGGGGGGGGGGGGGGGGGGGGGGGGGGGGGGGGGGGGGGGGGGGGGGGGGFFGGFGGGGGGGGGGGGGGGGGGGGGGGGGGGGGG@FGGGGGGGGGGGGGGGGGGGGGGGGGGGGGGGGGGGGGGGGGGGGGGGGGGGGGGGEEGGGGGC6:FFGGGGGGGGGGGGCCEFGGGDGGG>FG:DFGGFFFGGFGFDFFGFG=FFFFGFB@BGF>FFFFFFF0DFBF
@M06045:235:000000000-JCY5N:1:1101:21627:8355 1:N:0:TACAGC
GAGATAACTCCTACGGGAGGCAGCAGTCGAGGATCTTCGGCAATGGGCGAAAGCCTGACCGAGCCACGCCGCGTGTGCGATGAAGGCCTTCGGGTTGTAAAGCACTGTCGTGGGGGAGGAAAGCCGCAAGGCCTGACCGACCCCAGGAGGAAGCTCGGGCTAAGTTCGTGCCAGCAGCCGCGGTAAGACGAACCGAGCGAACGTTATTCGGAATCACTGGGCTTAAAGGGCGCGTAGGCGGGCTGACAAGTCAGGGGTGAAATCCCGCGGCTCAACCGCGGAAGTGCCTCTGATACTGGCG
+
CCCCCGGGGGGGGGGGGGGGGGGGGGGGGGGGGGGGGGGGGGGGGGGGGGGGGGGGGGGGGGGGCFGGGGGGGGGGGGGGGGGGGGGGGGGGGGGGGGGGGGGGGGGGGGGGGGGGGGGGGGGGGGGGGGGGGGGGGGGGGGGGGGGGGGGGGGGGGGGGGGGGGGGGGGGGGGGGGGGGGGGGGEGGGGGGGGGGGGGGGGGFGFCCFGGGGGGGGGGGGGG=CEFGGGGGGGGGGGGGGGGCG5DGGF>CGGGGG:<DGGFCCGGGGDD<7CFGFGFFFG3>FFGFFFFFFFFFFFDB1
@M06045:235:000000000-JCY5N:1:1101:19813:8359 1:N:0:TACAGC
GAGATAACTCCTACGGGAGGCAGCAGTGGGGAATATTGCACAATGGGCGCAAGCCTGATGCAGCAACGCCGCGTGAGGGACGACGGCCTTCGGGTTGTAAACCTCTTTTAGTAGGGAAGAAGCGAAAGTGACGGTACCTGCAGAAAAAGCACCGGCTAACTACGTGCCAGCAGCCGCGGTAATACGTAGGGTGCAAGCGTTATCCGGAATTATTGGGCGTAAAGAGCTCGTAGGCGGTTTGTCGCGTCTGCTGTGAAAACTGGGGGCTCAACCCCCAGCCTGCAGTGGGTACGGGCAGACT
+
CCCCCGGGGGGGGGGGGGGGGGGGGGGGGGGGEGGGGGGGGDGGGGGGGGGGGGGGGEGGGGGGGGGGGGGGGGGEEGGGGGDGEGGGGGGGGGFGGGGGCFFCGGGGGGGBEFGGGGGGGCGGGGGGGGGGGGGGGGGGGGGGGGGGGGGGGGGGGGGGFGGGGFFFGGGGFGGGEGGGEGFGGGFGGGDGGGGGGGGGCEFGGGGEGGCGFFGCFGGGGGGGGGGFGGGGGGGEEGEGGGFDGGGGEGGCGGGFFFGGGGF<DDGDFFCF:DEDFGFF>GFFFFGFF@@FFBEB>F?8.
@M06045:235:000000000-JCY5N:1:1101:26630:8361 1:N:0:TACAGC
GAGATAACTCCTACGGGAGGCAGCAGTAAGGAATCTTCCACAATGGGGGCAACCCTGATGGAGCAACTCCGCGTGCAGGATGAAGGTTTTCGGATCGTAAACTGCTTTTATGAGTGAAGAATATGACGGTAACTCATGAATAAGGGTCGGCTAACTACGTGCCAGCAGCCGCGGTCATACGTAGGACCCAAGCGTTATCCGGAGTGACTGGGCGTAAAGAGTTGCGTAGGTGGTCAGTAAAGTGAATAGTGAAATCTGGTGGCTCAACCATACAGGCTATTATTCAAACTCACTGACTCGA
+
CCCCCGGGGGGGGGGGGGGGGGGGGGGGGGGGGGGGGGGGGGGGGGGGGGGGGGGGGGGGGGGGGGGGGGGGGGGGGGGGGGGGGGGGGGGGGGGGGGGFGGGGGGGFGGGGGGGGGGGGGGGGGGGGGGGGGGGGGGGGGGGGG8FGGGGGGGGGGGGG8FGGGGGGGGGGGGGGGGGGGGGGGGGGGGGGGGGGGGGGGGGGGGGGGGGGGEGGCFGCFFGGGGGGGDGGGGGGFFCFGDFG:9:CG?DGGGCFGDDCF5FFCCFGFDG@:CFF:CF4BGFFFFF?FFFBFFFFFFFF.
@M06045:235:000000000-JCY5N:1:1101:9652:8376 1:N:0:TACAGC
GAGATAACTCCTACGGGAGGCAGCAGTAAGGGATCTTGCGACAATGGGCGAAAGCCTGACGCAGCAACGCCGCGTGCGGGAGGACGGCCTTCGGGTTGTAAACCGCTTTTCGGGGGGAAGAGGAAGGACGGTACCCCCGGAAGAAGTCTCGGCTAACTACGTGCCAGCAGCCGCGGTAAAACGTAGGAGGCGAGCGTTATCCGGATTTACTGGGTGTAAAGCGCGTGTAGGCGGTCCTGCAAGTGGTGCGTGAAAGCGCCCGGCTCAACCGGGCGAGGACGTGGGCGAACTGCAGGGCTAG
+
CCCCCGGGGGGGGGGGGGGGGGGGFGGGGGGGGGGGGGGGGGGDGGGGGGGGGGGGGGFGGGGFEGGGGGGGGGGGGGGGGGGGGGGGGGGGGGGGGGGGGGGGGGCEGGGGGGGGGGGGGGGGGGGGGGGGGDGGGGGGGGGGGGGGGGDGGGGGGGGGGGGGGGGGGGGGGGGGGGGGGGGGGGGGGGGGEGGGGGGGGGGG>CCFFFGGGGFGGGGGGGGGGGGEFGGGGGGGGDGGGGGGGGCCFCGGDFGGGGDDGGGGGGGGGGGFFG>3<C@FED)88<C7@:;FF4?FFEFF:
@M06045:235:000000000-JCY5N:1:1101:12775:8382 1:N:0:TACAGC
GAGATAACTCCTACGGGAGGCAGCAGTGGGGAATATTGCACAATGGGCGCAAGCCTGATGCAGCGACGCCGCGTGAGGGATGACGGCCTTCGGGTTGTAAACCTCTTTCAGCACAGACGAAGCGTAAGTGACGGTATGTGCAGAAGAAGGACCGGCCAACTACGTGCCAGCAGCCGCGGTAATACGTAGGGTCCGAGCGTTGTCCGGAATTACTGGGCGTAAAGAGCTCGTAGGTGGTTTGTCGCGTTGTTCGTGAAAACTCACAGCTTAACTGTGGGCGTGCGGGCGATACGGGCAGACT
+
CCCCCGGGGGGGGGGGGGGGGGGGGGGGGGGDGGGGGGGGGGGGGGGGGGGGGGGGGFGGGGGGGGGGGGGGGGGGGGGGGGGGGGGGGGGGGGGGGGGGGGGGGGGGGGGGGGGGGGGGGGGGGGGGGGGGGGGGGGGGGGGGGGGGGGGFGGGGGGGGGGGGGGGGGGGGGGGGGGGEGGGGGGGGGGGGGGGGGGGEGGGGGGGCEGGGGGGGGGGGGGGGGGGGGGG=CEFGGGGGGGGGGGGGGGGFGDGGFDGGGGGGGGGGGGGFFGFGFCFFF:>EDFGBBBDFFFFFFF:?3
@M06045:235:000000000-JCY5N:1:1101:21280:8411 1:N:0:TACAGC
GAGATAACTCCTACGGGAGGCAGCAGTGAGGAATCTTCCACAATGGGGGCAACCCTGATGGAGCAACGCCGCGTGCAGGATGAAGGCCTTCGGGTTGTAAACTGCTTTTATGAGCGAAGAATATGACGGTAACTCATGAATAAGGGTCGGCTAACTACGTGCCAGCAGCCGCGGTCATACGTAGGACCCAAGCGTTATCCGGAGTGACTGGGCGTAAAGAGTTGCGTAGGCGGTTAGTAAAGCGAATAGTGAAAGATGATGGCTCAACCATCAGAACATTGTTCGAACTCACTAACTCGAG
+
CCCCCGGGGGGGGGGGGGGGGGGGGGGGGGGGGGGGGGGGGGGGGGGGGGGGGGGGGGGGGGGGGGGGGGGGGGGGGGGGGGGGGGGGGGGGGGGGGGGGGGGGGGGGGGGGGGGGGGGGGGGGGGGGGGGGGGGGGGGGGFGGGGGGGGGGGGGGGGGGGGGGGGGGGGGGGGGGGGGGGGGGGGGGGGGGGGGGGGGGGGGGEGGGFEGGGGGDGGG?FGGGGGGGGGGGGGGGGGGG7CFGGGGGGCFFGGGGGGGGGGGFGGGFGGGFFGF7@GFFFGFFEFFFFFFFFFFF>FBF1
@M06045:235:000000000-JCY5N:1:1101:23438:8412 1:N:0:TACAGC
GAGATAACTCCTACGGGAGGCAGCAGTGGGGAATATTGGACAATGGGCGAAAGCCTGATCCAGCAATGCCGCGTGAGTGAGGAAGGCCTTAGGGTTGTAAAGCTCTTTCGGCGGGGACGATGATGACGGTACCCGCAGAAGAAGCCCCGGCTAACTTCGTGCCAGCAGCCGCGGTAATACGAAGGGGGCGAGCGTTGTTCGGATTTACTGGGCGTAAAGGGCGCGCAGGCGGTTCTGTTTGTCGAGTGTGAAAGCCCCGGGCTCAACCTGGGAACTGCGCTCGAAACGGCGGAACTAGAGT
+
CCCCCGGGGGGGGGGGGGGGGGGGGGFFGGGGGGGGGGGCFFFGGGFGGGGGGFGGGGGGGGGGGGGGGGGGGFFFGGGGGGGGGGGGGGGFFGFGGGFGGGGGGGGGGGGEEGGGGGGG>CFA=CFEEFCFGGGCFGGFEFGGDFFEGDGGGGGGGGGFGGGGFGFFGGGEEG@FGFFFGGFGEGGEE8CEGEGEE8CGGG**;C??ECCFGG:C8:CCCC5?CCEGGCEG:CC+<FGGGGGGGG=5CG77C><A7=DGGED3>6<4<CFFFDFDFF:;55>EF>C>EFBD:DE4<FF2-
@M06045:235:000000000-JCY5N:1:1101:9796:8450 1:N:0:TACAGC
GAGATAACTCCTACGGGAGGCAGCAGTGGGGAATATTGCACAATGGGCGCAAGCCTGATGCAGCGACGCCGCGTGAGGGATGACGGCCTTCGGGTTGTAAACCTCTTTCAGCAGGGACGAAGCGCAAGTGACGGTACCTGTAGAAGAAGGACCGGCCAACTACGTGCCAGCAGCCGCGGTAATACGTAGGGTCCGAGCGTTGTCCGGAATTACTGGGCGTAAAGAGCTCGTAGGTGGTTTGTCGCGTTGTTCGTGAAAACTCACAGCTCAACTGTGGGCGTGCGGGCGATACGGGCAGACT
+
CCCCCGGGGGGGGGGGGGGGGGGGGGGGGGGGGGGGGGGGGGGGGGGGGGGGGGGGFGGGGGGGGGGGGGGGGFGGGGGDGEFGGGGGGGGGGGGGGGGGGGGGGGGGGGGGGGGGFGGGGGGGGGGGGGGGGGGGGGGGGGGGGGGGGGGGGGGGGGGGGGGGGGGGGGGGGGGGGGGEGGGGGGCFGGGGGGG5CEGGGGGGGGGGGGGGGGGGGGGGGGGGGGGGGGEEGEGGG8CCGGGGGGGGGGGFGCCEGGFCGFFGFGG4FFFFF49:5<>DDGD5>EDFBB>DF>DBFF6<2
@M06045:235:000000000-JCY5N:1:1101:26623:8453 1:N:0:TACAGC
GAGATAACTCCTACGGGAGGCAGCAGTGGGGAATATTGGACAATGGGCGGAAGCCTGATCCAGCAACGCCGCGTGAGGGATGACGGCCTTCGGGTTGTAAACCTCTTTCAGCACCGACGAAGCTCCGCTTTTTGGTGGTTTGACGGTAGGTGCAGAAGAAGGACCGGCCAACTACGTGCCAGCAGCCGCGGTAATACGTAGGGTCCGAGCGTTGTCCGGAATTATTGGGCGTAAAGGGCTCGTAGGCGGTTTGTCGCGTCGGGAGTGAAAACATCTGGCTTAACTGGGTGCTTGCTTTCGG
+
CCCCCGGGGGGGGGGGGGGGGGGGGGGGGGGGGGGGGGGGGGGGGGGGGGGGGGGGGGGGGGGGGGGGGGGGGGGGFGDGGGGGGGGGGGGGGGGGGGGGF9FGGGGGGFGGGGCCGEGGFEF@FGGGGGGGFGGFFGDGF:FGGGGGGGGGGGGFGGGGGGGGGEGGGGGGDFGGGGGGGGGGGGGGGGGEEE7C@FCFGGGGGGGGGGGEGGGGGGGEEFCFGGGGFGG=EEGGGC5:5CEDGGGDECCGDFFE3C/CDGD)7C<DG7DFFG):=*)7>*17=?FFFB>F?45*)99:-
@M06045:235:000000000-JCY5N:1:1101:21787:8467 1:N:0:TACAGC
GAGATAACTCCTACGGGAGGCAGCAGTGGGGAATATTGGACAATGGGCGAAAGCCTGACGCAGCAACGCCGCGTGGGGGAAGAAGGCCTTCGGGTTGTAAACCCCTTTTGCGAGGGAAGAAGATCTGACGGTACCTCGCGAATAAGCCACGGCTAACTACGTGCCAGCAGCCGCGGTAATACGTAGGTGGCAAGCGTTGTCCGGATTTACTGGGCGTAAAGCGCGCGCAGGCGGATTGGTCAGTCCGGGGTGAAATCTCACGGCTCAACTGTGAGCGGTCCCCGGATACTGCCAGTCTTGG
+
CCCCCGGGGGGGGGGGGGGGGGGGGGGGGGGGGGGGGGGGGGGGGGGFGGGGGGGGGGGGGGGGGGGGGGGGGGGGGGFFFGGGGGGGGGGGGGGGGGGGGGGGGGGGGGFGGGGGGGGGGGGGGGGGGGGGGGFCGGGGGGGGGGGGGGGGGGGGGGGGGGGGGGGGGGGGGGGGFGGGGGGGFGGGFGGGGGGGGGGGGGGGGGGGGGGGGFGGGGGGGGGGDGGGGGGDGG5C8CGGGGG7?FGGGGGGGGFGGC>7?FGGDGFGGGG??GFGFDEF>FFBEEGDFFFBF:?63@A<)
@M06045:235:000000000-JCY5N:1:1101:7893:8481 1:N:0:TACAGC
GAGATAACTCCTACGGGAGGCAGCAGTGGGGAATATTGGACAATGGGCGAAAGCCTGATCCAGCAACGCCGCGTGAGGGATGACGGCCTTCGGGTTGTAAACCTCTTTCAGCAGGGACGAAGCGCAAGTGACGGTACCTGCAGAAGAAGCACCGGCCAACTACGTGCCAGCAGCCGCGGTAATACGTAGGGTGCAAGCGTTGTCCGGAATTATTGGGCGTAAAGGGCTCGTAGGCGGTTTGTCACGTCGGGAGTGAAAACTCGGGGCTTAACCCCGAGCCTGCTTCCGATACGGGCAGACT
+
CCCCCGGGGGGGGGGGGGGGGGGGGGFGGGGGGGGGGGGGGGGGGGGGGGGGGGGGGGGGGGGGGGGGGGGGGGGGGGGGGGGGGGGGGGGGGGGGGGGGGGGGGGGGGGGGGGGGGGGGGGGGGGGGGGGGGGEGGGGGGGGGGGGGGGGGGGGGGGGGGGGGGGGGGGGGGGGGGGGGGGGGGGFGGGGGGGGGGGGGGGGGGGGGGGCFGGGGGGGGGGGGGGGGGGGGGGGGGGECCFFFCEGGGGGGGGGGGGGGGGGGGGGDGGFFFFDGD<BEFGFFFFGFFFFFF@BEBF:?.
@M06045:235:000000000-JCY5N:1:1101:8675:8512 1:N:0:TACAGC
GAGATAACTCCTACGGGAGGCAGCAGTGGGGAATATTGCACAATGGGCGAAAGCCTGATGCAGCGACGCCGCGTGAGGGATGACGGCCTTCGGGTTGTAAACCTCTTTCAGCAGGGAAGAAGCGCAAGTGACGGTACCTGCAGAAGAAGCACCGGCTAACTACGTGCCAGCAGCCGCGGTAATACGTAGGGTGCGAGCGTTGTCCGGAATTATTGGGCGTAAAGAGCTTGTAGGCGGTTTGTCGCGTCTGCCGTGAAATTTCGAGGCTCAACCTCGAACTTGCGGTGGGTACGGGCAGACT
+
CCCCCGGGGGGGGGGGGGGGGGGGGGGGGGGGGGGGGGGGGGGGGGGGGGGGGGGGGGGGGGGGGGGGGEGGGGGGGGGGGGGGGGGGGGGGGGGGGGGGGGGGGGGGGGGGGGGGFGGGGGGGGGGGGGGGGGGGGGGGGGGGGGGGGGGGGGGGGGGGGGGGGGGGGGGGGG7FGGGGGGGGGGGGGGGGGGGGGGGC?EGGGGGGGG?GGGGGGGGGGGGGCCDGFEEFGGGGGEG5CFGGGG5DCFGGG7CFGCGGGFFFGGGFGGFFFFFGBGFF?GFBEFGFEFFFBEFB>B08.
@M06045:235:000000000-JCY5N:1:1101:10075:8513 1:N:0:TACAGC
GAGATAACTCCTACGGGAGGCAGCAGTGGGGAATATTGCACAATGGGCGAAAGCCTGATGCAGCAACGCCGCGTGAGCGATGAAGGCCTTCGGGTCGTAAAGCTCTGTCCTCAAGGAAGATAATGACGGTACTTGAGGAGGAAGCCCCGGCTAACTACGTGCCAGCAGCCGCGGTAATACGTAGGGGGCGAGCGTTATCCGGATTTACTGGGCGTAAAGGGTGCGTAGGTGGTTTCTTAAGTCAGGAGTGAAAGGCTACGGCTCAACCGTAGTAAGCTCTTGAAACTGGGAAACTTGAGTG
+
CCCCCGGGGGGGGGGGGGGGGGGGGGGGGGGGGGGGGGGGGGGGGGGGGGGGGGGGGGGGGGGGGGGGGGGGGGGGGGGGGGGGGGGGGGGGGGGGGGGGGGGFGGGGGGGGGGGGGGGGGGGGGGGGGGGGGGGGGGGGGGGGGGGGGGGGGGGGGGGGGGGGGGGGGGGGGGGGGGGGGGGGGGGGGGGGGGGGGGGGGGGGGGGGGGGFGGGGCFGGGFEGGEGEGGGGGFFGGGGGFDCGGGFGCFCGFFGGGFGGGG3CFCG4D<FFFGFFFCF?BGFF4=F=?::@FFF4<F:<7
@M06045:235:000000000-JCY5N:1:1101:6908:8521 1:N:0:TACAGC
GAGATAACTCCTACGGGAGGCAGCAGTGGGGAATATTGCACAATGGGGGAAACCCTGATGCAGCAACGCCGCGTGAGTGATGACGGCCTTCGGGTTGTAAAGCTCTGTCTTCAGGGACGATAATGACGGTACCTGAGGAGGAAGCCACGGCTAACTACGTGCCAGCAGCCGCGGTAATACGTAGGTGGCGAGCGTTGTCCGGATTTACTGGGCGTAAAGGGAGCGTAGGCGGGCTTTTAAGTGAGATGTGAAATACCCGGGCTCAACTTGGGTGCTGCATTTCAAACTGGAAGTCTAGAGT
+
CCCCCDGGGGGGGGGGGDGGGGGGGGGGGGGFGGGGGGGAFGGGGGGGGCEGGGGGGGGGGGGGGGGGGGGGGGGGGGGGGGGGGGGGGGGGGGGGGGFEGGGGGGGGGGGGGGGGGGGGGGDGGFGGGGFGGGGDGGGCGCGGDFGGGGEGGGGGGGGGGGGGGGGGGGGGGGFGEGFGFGGFGGGGGGEGGGCEEGGGGGGGGFCCGGGCFEGCCECFG;CGGGGGE<CCGEGGGE7+3CC>F?:F?C:DDG:+7CCDGGGCFF5**2>F;53CF=FF?D=F4==?FF56?@FFB=AF9
@M06045:235:000000000-JCY5N:1:1101:13794:8550 1:N:0:TACAGC
GAGATAACTCCTACGGGAGGCAGCAGTGGGGAATATTGCGCAATGGGCGAAAGCCTGACGCAGCGACGCCGCGTGGGGGATGACGGCCTTCGGGTTGTAAACCTCTTTCAGCAGGGACGAAGCGCAAGTGACGGTACCTGCAGAAGAAGCACCGGCCAACTACGTGCCAGCAGCCGCGGTAATACGTAGGGCGCAAGCGTTATCCGGAATTATTGGGCGTAAAGAGCTCGTAGGCGGTTTGTCGCGTCTGCCGTGAAAGTCCGGGGCGCAACTCCGGATCTGCGGTGGGTACGGGCAGACT
+
CCCCCGGGGDGGEGEGGGGGGGGGGGGGGGEEGFGGGGGGGFGGFGDGGGGGGGGGGDGGGGGGEGGGGGGGGGGGGGGGGGGGGGGGGGGGEGGGGGGGGGF@FCGGGGGGGGGD7<FEGEDCGGGGGGGGGGCGDGGGGGGGFFFCFCFEC:FGGGGGGGFGGGGGGGFGGGCFEGDEEEFGGG:?FGCGGGDGGGG?EGCC<E58>FCECFGFFFG*?CCF+7?FCEECEGFGDEGDGFGD5EGGGGGDDCGDCECC:CG<CGG))CDD?CF5@*0:*CFB>BDBBB*05>>;1BF?)
@M06045:235:000000000-JCY5N:1:1101:17132:8551 1:N:0:TACAGC
GAGATAACTCCTACGGGAGGCAGCAGTGGGGAATTTTGGACAATGGGGGCAACCCTGATCCAGCCATGCCGCGTGCGGGAAGAAGGCCTTCGGGTTGTAAACCGCTTTTAGCCGGGACGAAAGCTGTACGGATAACACCCGTGCAGGTTGACGGTACCGGCGGAATAAGCACCGGCTAACTACGTGCCAGCAGCCGCGGTAATACGTAGGGTGCGAGCGTTAATCGGAATTACTGGGCGTAAAGCGTGCGCAGGCGGTTCGTTGTGTCGGCGGTGAAAGCCCCGGGCTCAACCTGGGAATG
+
CCCCCGGGGGGGGGGGGGGGGGGGGGGGGGGGGGGFGGGFGGGGGGGGGGGGGGGGGGGGGGGGGGGGGGDEGGDGGGGGGGGGGFGGGGGGGGGGGGGGGGGGGGGGGGGGGGGGGGGGGGGGGGGGGFGEGGGGGGGGGGGGFFGGGGGGGGGGEGGGGGGEGFGGGGGGGGGGGGGDGGGGG88FGE@8FGGGGGGG5?F77>FCEGDGGGGEGGGGGGGGG5CEEFGGGGGFGFGGGDFCCE<CEDCGGGG=C:DDD:DCCDGFCD<E3)73=CFFFGFFE@D:76*<F4><B>:B4
@M06045:235:000000000-JCY5N:1:1101:18586:8555 1:N:0:TACAGC
GAGATAACTCCTACGGGAGGCAGCAGTGGGGAATCTTGCGCAATGGCCGAAAGGCTGACGCAGCGACGCCGCGTGGGGGATGAAGGCCTTCGGGTTGTAAACCCCTGTTGCCCGGGACGAACACACCGTTTCGACGGTGCTGACGGTACCGGGTGAGGAAGCACCGGCTAACTCTGTGCCAGCAGCCGCGGTAATACAGAGGGTGCGAGCGTTGTCCGGAATCACTGGGCGTAAAGGGCGCGTAGGCGGTCCGCTAAGTGTGTGGTGAAAGCTCGGGGCTCAACCCCGAGTCGGCCGTGCA
+
CCCCCGGGGGGGGGGGGGGGGGGGGGGGGGGGGGGGGGGGGGGGGGGGGGGGGGGGGGGGGGGGGGGGGGGGGFGGGGGDGGGGGGGGGGGGGGGGGGGGGGGGGGGGGGGGGGGGGGGGGGGGGGGGGGGGGGGGGGGGFEGGGGGGGGGGGFGGGGGGGGGGGGGGGGGGGGGGGGGGGGGGGGGGGGGGGGGCFGGGGGGGGGGGGGGGGGGGGGGGGGGGGGGGGGGGGGGGGCCEGGGGGGFGCEDGGGDGGGGGGGGGGGGGGGGFFGFGFGFFFGFFFFGFDFFFDEFFFFFF(
@M06045:235:000000000-JCY5N:1:1101:20609:8557 1:N:0:TACAGC
GAGATAACTCCTACGGGAGGCAGCAGTGGGGAATCTTGCACAATGGGGGAAACCCTGATGCAGCGACGCCGCGTGAGCGATGAAGCCCTTCGGGGTGTAAAGCTCTTTCGGCAGGGACGATAATGACGGTACCTGCAGAAGCAGCTGCGGCTAACTACGTGCCAGCAGCCGCGGTAATACGTAGGCAGCGAGCGTTGTTCGGAGTTACTGGGCGTAAAGGGTGTGTAGGCGGTTCTCTAAGTTTGGTGTGAAATCTCCCGGCTCAACCGGGAGGGTGCGCCGAAAACTGGAGGGCTAGGGG
+
CCCCCGGGGGGGGGGGGGGGGGGGGGGGGGEGGGGGGGGGGGGGGGGGGGGGGGGGGGGGGGGGGGGGGGGGGGGGGGGGGGGGGGGGGGGGGGGGGGGGGGGGGGGGGGGGCFFGGFGGGGGGGGGGGGGGGGGCFFGGGGGGGGGGGEGGGGGGGGGGGGGGGGGGGGGGGGGGGGGGGFF8FCFGGGEGEGEGGGGGGGAEEGFEFFFFGG8EGFFGGFGGG*<FGFEEEEGCFGG:C0CGFG*C=CDF7FFF7A<DGG)>DFCFGGC.<DE>BGF.)977>BF6=F:FFD@FB4(.(
@M06045:235:000000000-JCY5N:1:1101:22744:8590 1:N:0:TACAGC
GAGATAACTCCTACGGGAGGCAGCAGTGGGGAATCTTGCGCAATGGCCGAAAGGCTGACGCAGCGACGCCGCGTGGGGGATGAAGGCCTTCGGGTTGTAAACCCCTGTTGCCCGGGACGAACACACCGTTTCGACGGTGCTGACGGTACCGGGTGAGGAAGCACCGGCTAACTCTGTGCCAGCAGCCGCGGTAATACAGAGGGTGCGAGCGTTAATCGGAATTACTGGGCGTAAAGCGCGCGTAGGCGGCTTTTCAAGTCGATTGTGAAATCCCCGGGCTTAACCTGGGAACTGCAGTCGA
+
CCCCCGGGGGGGGGGGGGGGGGGGGGGGGGGGGGGGGGGGGGGGGGGGGGGGGGGGGGGGGGGGGGGGGGGGGGGGGGGGGGGGGGGGGGGGGGGGGGGGGGGGGGGGGGGGGGGGGGGGGGGGGGGGGGGGGGGGGGGGGGGGGGGGGGGGGGGGGGGGGGGGGGGGGGGGGGGGGGGGGGGGGGGGGGGGGGGGGGGGGGGGGGGGGGGGGGGGGGGDGGGGGGGGFGGGGGGGGGGGGGGGGGGGGG3DFFGGGGGGGEGFFGGGGGGFFGFGFGFFFFFFFFGF@FFFFFFF?FFF4
@M06045:235:000000000-JCY5N:1:1101:12866:8591 1:N:0:TACAGC
GAGATAACTCCTACGGGAGGCAGCAGTGGGGAATATTGGACAATGGGCGAAAGCCTGATCCAGCCATGCCGCGTGAGTGATGAAGGCCTTAGGGTTGTAAAGCTCTTTCGCCAGGGAAGATAATGACGGTACCTGGAAAAGAAGCCTCGGCTAACTCCGTGCCAGCAGCCGCGGTAAGACGGAGGAGGCTAGCGTTGTTCGGAATTACTGGGCGTAAAGCGTGCGCAGGTTGTGAGTTCAGTTGGATGTGACAGCCCGGGGCTTAACCGCGGAGTTGCATCCAATTCTGGCTCGCTGTAGG
+
CCCCCGGFEFFGFF7F>;CFGGGDFGAEGGGGEDGGGGFFFGGGGG8FEFEGFGG8<@AECFGGG8FFGCGDCFFCC,CFFFFFFCFF8CECEFFG>F<?EFGCDGGGGGGCEGGC7,C@CFGFGGGGCFGFGFGGFGG<FGGDFFD=FGGFEFGCD@FGFGG97<7F?FG>3FFCGGDFGDCGD*>*<::CCEE*BC,<C5*BFF9?+BEFGC*B5*5CC8EGEDEEE8<7C5+<:0C++*30<+:FC97*:9C5>EDGDGGGG=*2)/)5)))2=FF4@F4?@***1?F59)))-)))4
@M06045:235:000000000-JCY5N:1:1101:23091:8592 1:N:0:TACAGC
GAGATAACTCCTACGGGAGGCAGCAGTTAGGAATTTTGGGCAATGGGCGCAAGCCTGACCCAGCAACGCCGCGTGGGTGACGAAGGCCTTAGGGTTGTAAAGCTCTTTTACCCGGGATGATAATGACAGTACCGGGAGAATAAGCTCCGGCTAACTCCGTGCCAGCAGCCGCGGTAATACGGAGGGAGCTAGCGTTGTTCGGAATTACTGGGCGTAAAGCGCGCGTAGGCGGCTTTGTAAGTTAGAGGTGAAAGCCTGGAGCTCAACTTCAGAATTGCCTTTAAGACTGCATCGCTTGAAT
+
CCCCCGGGGGGGGGGGGGGGGGGGGGGGGGGGGGGGGGGGGGGGGGGGGGGGGGGGGGGGGGGGGGGGGGGGGGGGGGGGGGGGGGGGGGGGGGGGGGGGGGGGGGGGGGGGGGGGGGGGGGGGGGGGGGGGGGGGGGGGGGGGGGGGGGGGGGGGGGGGGGGGGGGGGGGGGGGGGGGGGGGGGGGGGGGGGGGEGGGGGGGGGGGGGGGGGGGGGFGGGGGGGGEGGGGGGDGCCFC?FGGGGGGGGGGGGGGGGGGGGGGGF7DFDDGFFCFFFGFFFGFFFFGFFFFFFFFFFFF:6
@M06045:235:000000000-JCY5N:1:1101:11384:8593 1:N:0:TACAGC
GAGATAACTCCTACGGGAGGCAGCAGTGGGGAATATTGCACAATGGGGGAAACCCTGATGCAGCAACGCCGCGTGAGTGATGACGGCCTTCGGGTTGTAAAGCTCTGTCTTCAGGGACGATAATGACGGTACCTGAGGAGGAAGCCACGGCTAACTACGTGCCAGCAGCCGCGGTAATACGTAGGTGGCGAGCGTTGTCCGGATTTACTGGGCGTAAAGGGAGCGTAGGCGGATTTTTAAGTGAGATGTGAAATACTCGGGCTTAACCTGAGTGCTGCATTTCAAACTGGAAGTCTAGAGT
+
CCCCCGGGGGGGFGGGGGGGGGGGGGGGGGGGGGGGGGGGGGGGGGGGGGGGGGGGGGGGGGGGGGGGGGGGGGGGGGGGGGGGGGGGGGGGGGGGGGGGGGGGGGGFGGGGGGGGGGGGGDGGGGGGGGGGGGGGGGGGGGGGGGGGGGGGGGGGGGGGGGGGGGGGGGGGGGGGGGGGGGGGGGGGGGGGGGGGGCGGGG@?EFGGGFGGGGGGGFFGGGGGGGCCC?EGCEGGGGGGGGGDFC:>EGFFGGGGGFDGGDGGFCFFFGGFFGFGFGFFFGFFF6>BFF@FFF?@<FAFA
@M06045:235:000000000-JCY5N:1:1101:7957:8603 1:N:0:TACAGC
GAGATAACTCCTACGGGAGGCAGCAGTGGGGAATATTGCACAATGGGCGGAAGCCTGATGCAGCGACGCCGCGTGAGGGATGACGGCCTTCGGGTTGTAAACCTCTTTCGACCCTGACGAAGCGCAAGTGACGGTAGGGGGAGAAGAAGCGCCGGCCAACTACGTGCCAGCAGCCGCGGTAAGACGTAGGGCGCGAGCGTTGTCCGGATTTATTGGGCGTAAAGAGCTCGTAGGCGGCTTGTTGCGTCGACTGTGAAAACCCGCGGCTTAACCGCGGGCCTGCAGTTGATACGGGCAGGCT
+
CCCCCGGGGGGGGGGGGGGGGGGGGGGGGGGGGGGGGGGGGGGGGGGGGGGGGGGGGGGGGGGGGGGGGGGGGFGGGGGGGGGGGGGGGGGGGGFGEGGFGGGGGGGGGGGGGGGGGGGGGGGGGGGGFGGGGGGGGGGGGGGGGGGGGGGGGGGGGGGGGGGGGGGGGGGGGGGGGGGGGGGGGGGGGGGGGGGGGGGCGGGGGGGEG59FFGGGGGGGGGFGFGGGFGGGGGCEGGGCCFEGGGGGGEDGGFCEGGGGGGGGGGGDDFGFFGDGFGFFDFFF:@FFFFFFFED>>EF9(
@M06045:235:000000000-JCY5N:1:1101:7473:8612 1:N:0:TACAGC
GAGATAACTCCTACGGGAGGCAGCAGTGGGGAATTGTTCACAATGGGCGCAAGCCTGATGACGCAATGCCGCGTGGAGGATGAAGGTCTTCGGATTGTAAACTCCTGTTGCCAGGGACGAATGGCTCCGACCTAACACGTCGGAGAATGACGGTACCTGGTGAGGAAGCCCCGGCTAACTCTGTGCCAGCAGCCGCGGTAATACAGAGGGGGCGAGCGTTGTTCGGAATTACTGGGCGTAAAGGGCGCGTAGGCGGCCTCTTAAGTCGAACGTGAAATCCCCGGGCTCAACCCGGGAACTG
+
CCCCCGGGGGGGGGGGGFGGGGGGGGGGGGGGGGGGGGGGGGGGGGGGGGGGGGGFGGGGGGGGGGGGGGGGGGGGFGGDFGGGGGGGGGGGGGGGGGGGGGGGGGGGGGGGGGGGFGGGGGGGGGGGGGGGGGGGGGGGGGFGGGGGGGGGGGGGGGGGGGGGGGGGGGGGGGGGEGGGFGFGGGGGGGGGGGGGGGGGGGGGGGCFGGDGGEGGGGGGEGGGGGGGGGGGGGGGGGGGGGGGGGGGG=DDDD35CEDGFCCGG>>CDCGBFGFFFGFFFG@FFB<F@FFFB>BEBE(0)
@M06045:235:000000000-JCY5N:1:1101:7842:8633 1:N:0:TACAGC
GAGATAACTCCTACGGGAGGCAGCAGTGGGGAATATTGCACAATGGGGGAAACCCTGATGCAGCAACGCCGCGTGAGTGATGACGGCCTTCGGGTTGTAAAGCTCTGTCTTCAGGGACGATAATGACGGTACCTGAGGAGGAAGCCACGGCTAACTACGTGCCAGCAGCCGCGGTAATACGTAGGTGGCGAGCGTTGTCCGGATTTACTGGGCGTAAAGGGAGCGTAGGCGGATTTTTAAGTGAGATGTGAAATACTCGGGCTTAACCTGAGTGCTGCATTTCAAACTGGAAGTCTAGAGG
+
CCCCCGGGGGGGGGGGGGGGGGGGGGGGGGGGGGGGGGGGGGGGGGGGGGCGGGGGGFGGGGFGGGGGGGGGGFGGGGGGGGGGGGGGGGGGGGGGGGGGGGGFGGGGGGGGGGGGGGGGGGGGGGGGGGGGGGGGGGGGGGGGGGGGGGGGGGGGFGGGGGGGGGGGGGGGGGGGGFFCFGGGGFGGGGGGGDEGGGGGGGDGGDGGGGGGGG>8EDGGGGGCCEEGGGGG*:7FEGGGGGGGGGCFGF7CFFGFCFGDDGGGGGGGG45;67BG499FFGF4=BGFFFFFFFFFAF<?(
@M06045:235:000000000-JCY5N:1:1101:8860:8634 1:N:0:TACAGC
GAGATAACTCCTACGGGAGGCAGCAGTGGGGAATTGTTCGCAATGGGCGCAAGCCTGACGACGCAACGCCGCGTGGAGGATGAAGAATTTCGGTTCGTAAACTCCTTTCGATCGGGACGAATCGGTCACGGCCTAATACGCCGTGGCACTGACGGTACCGAGAGAAGAAGCCCCGGCTAACTCCGTGCCAGCAGCCGCGGTAATACGGAGGGGGCTAGCGTTGTTCGGAATTACTGGGCGTAAAGCGCACGTAGGCGGCTTTGTAAGTTAGAGGTGAAAGCCCAGGGCTCAACCCTGGAAT
+
CCCCCGGGGGGGGGGGGGGGGGGGGGGGGGGGGGGGGGGGGGGGGGGGGGGGGGGGGGGGGGGGGGGGGGGGGGGGFGGGGGGGGGGGGGGGGGGGGGGGGGGGGGGGGGGGGGGGGGGGGGGGGGGGGGGGGGGGGGGGGGGGGGGGGGGFGGGGGGGDGFGGGGGGGGGGGGGGGGGGGGGGGGGGGGGGGGGGGGGGGGDGGGGGGEGGGGGGEGGGGGGGGGGGGGGGFGGGGGGGGGGGGGGGGGGGGCGGGGGGGFGGGGGGGGGFFGFCFGFFFFFFFFGF@FFFF4@FFFF?<
@M06045:235:000000000-JCY5N:1:1101:4264:8640 1:N:0:TACAGC
GAGATAACTCCTACGGGAGGCAGCAGTGGGGAATATTGGACAATGGGCGCAAGCCTGATCCAGCAATGCCGCGTGTGTGAAGAAGGCCTTCGGGTTGTAAAGCACTTTTATCAGGAGCGAAACTACTGTCGGCTAATACCCGGCGGAACTGACGGTACCTGAGGAATAAGCACCGGTTAACTTCGTGCCAGCAGCCGCGGTAATACGAAGGGTGCAAGCGTTAATCGGAATTACTGGGCGTAAAGCGTGCGTAGGCGGTTTGTTAAGTCTGTTGTGAAATCCCCGGGCTCAACCTGGGAAT
+
CCCCCGGGGGGGGGGGGGGGGGGGGGFGGGGDGGGGGGGFGGGGGGGGGGGGGGGGGGGGGGGGGGGGGGGGGGGGGGGGGGGGGGGGGGGGGGGGGGGGGGGGGGGGGGGGGGGGGGGGGGGGGGFGGGGGGGGGGGD@DGDDGCFGGGGGGGGGGGGGGGGGGGGGGGGGGFGGGGGGGGGGGGCGGGGGFFGGDGGGEGEFF9EFCGGGFGGGGGGG=CCCFGGGGGFFGGGGEFGGGGG3?FGGGGGDGGGGGGGG<GGG7CFGGFGF=FFDF7FFFG6FB39>EFFFFFFFFFFB0
@M06045:235:000000000-JCY5N:1:1101:10740:8652 1:N:0:TACAGC
GAGATAACTCCTACGGGAGGCAGCAGTGGGGAATATTGCGCAATGGGCGGAAGCCTGACGCAGCGACGCCGCGTGGGGGATGACGGCCTTCGGGTTGTAAACCCCTTTCAGCATCGACGAAGCTTCATCCTTTTCGGGGTGGGGTGACGGTAGGTGCAGAAGAAGCGCCGGCTAACTACGTGCCAGCAGCCGCGGTAATACGTAGGGCGCGAGCGTTGTCCGGAATTATTGGGCGTAAAGGGCTCGTAGGCGGCCAACTAAGTCAGACGTGAAATCCCCAGGCTCAACCTGGGAACTGCGT
+
CCCCCGGGGGGGGGGGGGGGGGGGGGGGGGGGGGGGGGGGGGGGGGGGGGGGGGGGGGGGGGGGGGGGGGGGGDGGGGGGGGEGGGGGGGGGGGGGGGGGGGGGGGGGGGGFEGGFGGEGGGGGGGGGGGGCGGGGGGGEGGGGFGGGGGGGGGGGGGGGGGGGGGGGGGGC:CGGGGGGGGGGCGGGGGGGGGGGGGGGCFCFFGGGGGGGDDG8EEGGGGG5*AC99<CEFFGCG5EGGGGGGGDDFGGGGGGGGGC4DGGGGGC<DGGFFFFGFGFF)7<<F=CF:7F>>5@>:?>B(
@M06045:235:000000000-JCY5N:1:1101:10136:8669 1:N:0:TACAGC
GAGATAACTCCTACGGGAGGCAGCAGTGGGGAATATTGCACAATGGGCGCAAGCCTGATACAGCGACGCCGCGTGAGGGATGACGGCCTTCGGGTTGTAAACCTCTTTCAGTAGGGAAGAAGCCGCAAGGTGACGGTACCTGCAGAAGAAGCGCCGGCTAACTACGTGCCAGCAGCCGCGGTAATACGTAGGGGGCTAGCGTTATCCGGAATTACTGGGCGTAAAGGGTGCGTAGGTGGTTTCTTAAGTCAGGGGTGAAAGGCTACGGCTCAACCGTAGTAAGCCTTTGAAACTGGGAAAA
+
CCCCCGGGGGGGGGGGGGGGG;FFGGFFGGGGGGGGGGGGGGGGGGF8FFGGGGFGGEFGGGGGGEEGGGDGGGDGGGGCGCFFGGGGGGGGGGFEFGFG9EFFFDFGG9F?EGFEGGGGGGGGGGGGGG9FDGGGEGCDFGGGFEGGCAFFFGGGEDEDGGGGGGFGGGGGGGGGGGGCF:FEGCCFFGGGGDGGG>FGGGCGFFFGDGGGGGGGCG=CE8EGGGGGGGGGGGGG0CE>FGGFCGGFCF7**17:<C4CCF7FF47DGGDF?FFD59B>*:9?F@F67/8=?9=F?:?B0
@M06045:235:000000000-JCY5N:1:1101:24638:8711 1:N:0:TACAGC
GAGATAACTCCTACGGGAGGCAGCAGTGGGGAATATTGCACAATGGGCGCAAGCCTGATGCAGCAACGCCGCGTGCGGGAAGAAGGCCTTAGGGTTGTAAACCGCTTTCAGCAGGGAAGAAACTGACGGTACCTGCAGAAGAAGGAGCGGCCAACTACGTGCCAGCAGCCGCGGTGACACGTAGGCTCCAAGCGTTGTCCGGATTTATTGGGCGTAAAGAGCTCGTAGGCGGTTTAGTAAGTCGGGTGTGAAAACTCAGGGCTTAACCCTGAGACGCCACTCGATCCTGCTATGACTTGAG
+
CCCCCGGGGGGGGGGGGGGGGGGGGGGGGGGEGGGGGGGGGGGGGGGGGGGGGGGGGGGGGGGGGGGGGGGGGGGGGGGGGGGGGGGGGGGGGGGGGGGGGGGGGGGGGGGGGGGGGGGGGGGGGGGGGGGGGGGGGGGGGGGGGGGGGGGGGGGGGGGGGGGGGGGGGGGGGGGGGGGGGGGGGGGGGGFGGGGECEFGGGDGCGDG7CFFCEGGGC9?FFFCE=EGGFGGEGGFGGGGGGGGGGFGEEGGGGGGGGGF7EGGG7CFD*>?FD67><BDFFF4))/0=?FFFF=@A4<7)
@M06045:235:000000000-JCY5N:1:1101:4013:8740 1:N:0:TACAGC
GAGATAACTCCTACGGGAGGCAGCAGTGGGGAATATTGGACAATGGGCGCAAGCCTGATCCAGCAACGCCGCGTGAGGGATGACGGCCTTCGGGTTGTAAACCTCTTTCAGCAGGGACGAAGCGCAAGTGACGGTACCTGCAGAAGAAGGACCGGCCAACTACGTGCCAGCAGCCGCGGTAATACGTAGGGTCCGAGCGTTGTCCGGAATTATTGGGCGTAAAGGGCTCGTAGGCGGTTAATCACGTCGGGAGTGAAAACTCAGGGCTCAACCCTGAGCGTTCTTCCGATACGGGCTGACT
+
CCCCCGGGGGGGGGGGGGGEFGGGGFFGGGGGGGGGGAFGGFGGGGGGGGGGGGGGGGGGGGGGGGGGGGGGGFGGCGFCFGGG>FGGGGGGGGGGGGGGGGDEGGEGGF,EFGGGD@EEGCGGGGGEDFGGGCE7FAGGGGGDFFFGEGDF:FDFGGFGGGGGGGGFFGGFGGGGGGGEGDGGGFGGGD7B8CEEDGEGGGGGGGGGGF6C?@CCFGGG=EGGGG50:CC58CGGE8=CGFFGGGGGG=D<DD4+:?>FGGG6CCD499DF@*<C594)0*.7@?D75>D>@DE:0<?F6
@M06045:235:000000000-JCY5N:1:1101:27747:8741 1:N:0:TACAGC
GAGATAACTCCTACGGGAGGCAGCAGTGGGGAATATTGCGCAATGGGCGAAAGCCTGACGCAGCGACGCCGCGTGTGGGATGACGGCCTTCGGGTTGTAAACCACTGTCGGGAGGGACGAATGCGCCGCAAGGCGAGTGACGGTACCTCCAAAGGAAGCACCGGCTAACTCCGTGCCAGCAGCCGCGGTAATACGGAGGGTGCGAGCGTTGTCCGGAATCACTGGGCGTAAAGGGCGCGTAGGCGGCCTGATAAGTAGGGGGTGAAATCCTGCGGCTTAACCGCAGGGCTGCCTTCTAAAC
+
CCCCCGGGGGGGGGGGGGGGGGGGGGGFGGGGGGGGGGGGGGGGGGGGGGGGGGGGGGGGGGGGGGGGGGCGGFGGGGGGGGGGGGGGGGGGGGGGGGGGGGGFFFGGGGGGGGGGGGGGGGGGGGGGGGGGGGGGGGGGGGGGGGGGGGGGGGGGGGGGGGGGGGGGGGGGGGGGGGGGGGGGGGGGCEG?9FCEGGGGGGGGGGGGGGGGGGGGGEGGGGGGGGFGGGGGGGGGGGGGCCECEGGGGFF>FDF<CGGGGG3DF=FGGGG?4>BGE:FFBGFFFFGFFFFEFF692BAA,
@M06045:235:000000000-JCY5N:1:1101:5899:8749 1:N:0:TACAGC
GAGATAACTCCTACGGGAGGCAGCAGTGGGGAATAATTCACAATGGGGGAAACCCTGATGCAGCAACGCCGCGGGAGTGATGAAGGCCTTCGGGTTGTAAAACTCTGTCTTCAGGGACGATAATGACGGTACCTGAAGAGGAAGCCACGGCTAACTACGTGCCAGCAGCCGCGGTAATACGTCTGTGGCGCGCGTTGTCCGGATTTACCGGGCGTAAAGGGGGCGTAGGGGGATTTTTAGGTGAGAAGGTGAATACTCGGGCGTAACCTGAATGCTGCATTTCAAACTTGAAGTCTTGAGT
+
CCCCCCAGACFFEFFE:8@F@CEEEFFFGFF-FF@,C,C,C,C9,CEFE6,FEF>8,@F@FGEGG?F@GG7@++++7CFGEGF9EF,<,:A==C44@FA5?,:,BFFF,EF<??,=++8>+FF,5BD=@=D:,<CF,:,,BFG<,5@@C7>FFFBF;:<D,**E:7DC7,***:F:*FG;:@,,4,4FGE*7*BC*4;7CEGE5;C??+**::EG>EC<<C***:/88**/*2/C<+<**<CFFC+*2=0**2:7CFEC5C:)9)9*2774)1**:676=*27*0*76*1*)1*9*)0-))
@M06045:235:000000000-JCY5N:1:1101:24424:8762 1:N:0:TACAGC
GAGATAACTCCTACGGGAGGCAGCAGTGGGGAATATTGCACAATGGGCGGAAGCCTGATGCAGCAACGCCGCGTGAGGGATGACGGCCTTCGGGTTGTAAACCTCTTTTAGCAGGGAAGAAGCGAGAGTGACGGTACCTGCAGAAAAAGCACCGGCTAACTACGTGCCAGCAGCCGCGGTAATACGTAGGGTGCAAGCGTTATCCGGAATTATTGGGCGTAAAGAGCTCGTAGGCGGTCTGTCGCGTCTGCTGTGAAATTCCGAGGCTCAACCTCGGGCTTGCAGTGGGTACGGGCAGACT
+
CCCCCGGGGGGGGGGGGGGGGGGGGGFGGGGGGGGGGGGGGGGGGGGGGGGGGGGGGGGGGGGGGGGGGGGGGGGEGGGGGGGGGGGGGGGGGGGGGGGGGGGGGGGGGGGGGGGGGGGGGGGGGGGGGGGGGGGGGGGGGGGGGGGGGGGGGGGGGGGGGGGGGGGGGGGGGGGGGGGFDGGGGGGGGGGGGGGGGFGGGGGGGGGGGGFGGGFGGGGGGGGGGGGGFGGGGGGDEEGGGGGGGGGGGGGFC:7CCCFFFFGDGGGFGGGFFGFDEDBBFGFFFFGFFB477B@D>B<B4
@M06045:235:000000000-JCY5N:1:1101:21254:8766 1:N:0:TACAGC
GAGATAACTCCTACGGGAGGCAGCAGTGGGGAATATTGCACAATGGGCGCAAGCCTGATGCAGCGACGCCGCGTGAGGGATGACGGCCTTCGGGTTGTAAACCTCTTTCAGCATCGACGAAGCGCAAGTGACGGTAGATGCAGAAGAAGGACCGGCCAACTACGTGCCAGCAGCCGCGGTAATACGTAGGGTCCGAGCGTTGTCCGGAATTACTGGGCGTAAAGAGCTCGTAGGTGGTTTGTCGCGTTGTCCGTGAAAACTCACAGCTTAACTGTGGGCGTGCGGGCGATACGGGCAGACT
+
CCCCCGGGGGGGGGGGGGGGGGGGGGGGGGGGGGGGGGGGGGGGGGGGGGGGGEFGFFGGGGGGGGGGGGGGGEFFGGGGGGGFGGGGGGGGGGGGGGGGGGGGGGGGGFGFGGGGGGGGGGGGGGGGFGGGGGGGGGGGGGGGGGGGGGGGGGGGGGGGGGGGGGGGGGGGGGGGGGGFGGFGGG9FGGGGGECEGGG8CEGGGGGGG8FGGFGFGGGGGGGFC:CFGGEGFDC9EEGECG75CE<CCGFFGGGCCGDGGG:*CFGGGCGFFGFGF:FF@<BB3D<D:>@))78@2:1?2
@M06045:235:000000000-JCY5N:1:1101:28474:8794 1:N:0:TACAGC
GAGATAACTCCTACGGGAGGCAGCAGCAAGGAATTTTCCGCAATGGGCGCAAGCCTGACGGAGCGACGCCGCGTGGAGGAAGACCCCCTTCGGGGCGTAAACTCCTTTTCTCAGGGACGAATCGATGCCGGTACCTGAGGAAGAAGCACCGGCTAACTACGTGCCAGCAGCCGCGGTAAGACGGAGGGTGCGAGCGTTGTCCGGAGTTACTGGGCGTAAAGCGCGCGTAGGCGGCGGAGCGCGTCGCACGTGAAAGCCCCCGGCTCAACCGGGGAGGGTCGTCCGAGACGGCTTCGCTGGG
+
CCCCCFGGDE@CAFB@C@FGCGGGEFGAFGGGG<FFGDF;78@F<@CDFFECGGG@GCFEGGGGCGEE+BBFC@FE=FGEBGGG<EBB:<FF7:B=FB+BBBD9D<>8>DFFCFGFGFGGGF:BD<F*@@EFE@D@:,38,,,3DA8,@FFCFCEGBCGG7+<F:C<F7<FCCEBC=5;<+A5*/?ED88EECE8?8*:CGGGD8:AFGFF0<EEEE>E8C7E5CEGGCG8<8CDE8*>:E)/)2/3)*/19*>>CF:759=CD)904CFDF>D)>577;>5)0857))8577<7<0><62
@M06045:235:000000000-JCY5N:1:1101:24667:8820 1:N:0:TACAGC
GAGATAACTCCTACGGGAGGCAGCAGTAGGGAATCTTGCACAATGGGCGAAAGCCTGATGCAGCGACGCCGCGTGAGGGATGACGGCCTTCGGGTTGTAAACCTCTTTCAGTAGGGAAGAAGCGCAAGTGACGGTACCTACAGAAGAAGCACCGGCTAACTACGTGCCAGCAGCCGCGGTAATACGTAGGGTGCAAGCGTTGTCCGGAATTATTGGGCGTAAAGAGCTCGTAGGCGGTTCGTCGCGTCGGCTGTGAAAACCTGAGGCTCAACCTCAGGCCTGCAGTCGATACGGGCGGACT
+
CCCCCGGGGGGGGGGGGGGGGGGGGGGFGGGGGGGGGGGGGGGGGGGGGGGGGGGFGGGGGGGGGGGGGGGCGGGGGGGGGGGGGGGGGGGGGGFGGGGGGGGGGGGGGGFFCEFGEGGGGGGGGGGGGGGGGGGGGFFGGGGGGGGGGGGGGGGDGGGGGGGGDFGGGGGDFGGGGGGGGGGGGG@CGGGGEGGGGFGGEGGGFDG5EFFFGGGGFGGGGGGGGGGGGGGGGGGGGEGGGGEGGED<EGGGGCGGGG7FGGGGGFC*9=FFFGFGFGF@FGFFFF4>>B:>5<<:>FFF0
@M06045:235:000000000-JCY5N:1:1101:21890:8834 1:N:0:TACAGC
GAGATAACTCCTACGGGAGGCAGCAGTGAGGAATCTTCCGCAATGGGCGAAAGCCTGACGGAGCGACGCCGCGTGTGGGATGAAGACCTTCGGGTTGTAAACCACTGTCGGAGGGGAAGACACGGACGGTACCCTCCAAGAAAGCCCCGGCTAACTACGTGCCAGCAGCCGCGGTAATACGTAGGGGGCGAGCGTTACCCGGAATTACTGGGCTTAAAGCGCGTGTAGGCGGCCATGCAGGTCAGCTGTGAAAACTCGAGGCTCAACCTCGAGACGTCGGTTGAAACCGTATGGCTAGAGT
+
CCCCCGGGGGGGGGGGGGGGGGGGGGGGGGGGGGGGGGGGGGGGGGGGGGGGGGGGGGGGGGGGGGGGGGDGGGGGGGGGGGGGGGGGGGGGGGGGGGGGGGGGGGGGGGGGGGGGGGGGGGGGGGGGGGGGGFGGGGGGGGGGGGFGFGGGGGGGGGGGFGGGGGGGGGGGGGGGGGGGGGGGGGGGGGGGGGEGDCGGGGGCFGFGCGGGGGGGGGGGGDGEGGFCFGGGGGGGGG6CFFFGGGGGGGG>DGGFGGFGGGFGGGFGDDC35CBD>GFFFGFFFFGFFEFF?FF43F?D:
@M06045:235:000000000-JCY5N:1:1101:6731:8866 1:N:0:TACAGC
GAGATAACTCCTACGGGAGGCAGCAGTGGGGAATATTGGACAATGGGCGAAAGCCTGATCCAGCAACGCCGCGTGAGGGATGACGGCCTTCGGGTTGTAAACCTCTTTCAGCAGGGACGAAGCGCAAGTGACGGTACCTGCAGAAGAAGCACCGGCCAACTACGTGCCAGCAGCCGCGGTAATACGTAGGGTGCGAGCGTTGTCCGGAATTATTGGGCGTAAAGGGCTCGTAGGCGGTCTGTTGCGTCGGGAGTGAAAACTCAGGGCTTAACCCTGAGCCTGCTTCCGATACGGGCAGACT
+
CCCCCGGGGGGGGGGGGGGGGGGGGGGGGGGGGGGGGGGGGGGGGGGGGGGGGGGGGGGGGGGGGGFGGGGGGGGGGGGGGGGGGGGGGGGGGGGGGGGGGGGGGGGGGGGGGGGGGEDFGGGGGGGGGGGGGGGGGGGGGGGGGGGGGGGGGGGGGGGGGFGGGGGGGGGGGGGGGGGGFGGGGGGGGGGGGGGEGGGGGDEGGGGGGGGGFFGGFGGGG=FGDEEGFGGGGGGGGGGGGGGGGE375E:5CDGFFFG4CGGGFGGGFFGFFGFFFG6@45<FFFGF@F3@>E3)-)(4)
@M06045:235:000000000-JCY5N:1:1101:11932:8868 1:N:0:TACAGC
GAGATAACTCCTACGGGAGGCAGCAGTCGGGAATTTTGGGCAATGGGCGCAAGCCTGACCCAGCAACGCCGCGTGAAGGATGAAATCCCTCGGGATGTAAACTTCGCAAGAACGGGAAGAATAAGTGAGGGTTAATATCTCTCATGATGACGGTACTGTTTGTAAGCTCCGGCTAACTCCGTGCCAGCAGCCGCGGTAATACGGGGGGAGCAAGCGTTGTTCGGATTTACTGGGCGTAAAGGGCGCGTAGGCGGCCACCGCAAGTCGACTGTGAAATCTCTGGGCTTAACCCAGAAAGGTC
+
CCCCCGGGGGGGGGGGGGGGGGGGGGGGGGGGGGGGGGGGGGGGGGGGGGGGGGGGGGGGGGGGGGGGGGGGGGGGFGGGGGGGGGGGGGGGGGGGGGGGGGGGGGGGGGGGGGGGGGGGGGGGGGGGGGGGFGGGGGGGGGGGGGGGGGGGGGGGGGGGGGGGGGGGGGGGGGGGGGGGGGGGGGGGGGGGGGGGGGGGGGGGGGDGGGGFFGGGEDGGGGGGEGDGGGGGGGGGEGGGGGGGGGG7EGGGGGGDGGGGG5DGGGDCGDGFFGFGFGFFFGFFFFG:FFFFFFFFFF:?)
@M06045:235:000000000-JCY5N:1:1101:23043:8907 1:N:0:TACAGC
GAGATAACTCCTACGGGAGGCAGCAGTGGGGAATATTGGACAATGGGCGCAAGCCTGATCCAGCCATGCCGCGTGAGTGATGAAGGCCTTAGGGTTGTAAAGCTCTTTCAGTGGGGACGATAATGACGGTACTTGAGGAGGAAGCCCCGGCTAACTACGTGCCAGCAGCCGCGGTAATACGTAGGGGGCTAGCGTTATCCGGATTTACTGGGCGTAAAGGGTGCGTAGGTGGTCTCTTAAGTCAGGAGTGAAAGGCTACGGCTTAACCGTAGTAAGCTCTTGAAACTGGGAGACTTGAGTG
+
CCCCCGGGGGGGGGGGGEGGGGGGGGGGGGGGGGGGGGGGGGGGGGGGGGGGGGGGGGGGGGGGGGGGGGGGGEFGGGGGGGGGGGGGGGGGGGGGGGGGGGGGGGGGGGGGGGGGGGGGGGGGGGGGGGGGGGGGGGGGGGGGGGGGGGGGGGGGGGGGGGGGGGGGGGGGGGGGGGGGGFGGGGGGGGFGGGGCEGGFGGGGGGGGGGGGGGEGGCFEGFEEGECGGGGGEFC+AC<9FDFCGGGGFGCFCFGGGGGGGGGGFFGGGGFEEFFFF70@FFBFF?>@?FFFEFFFA4:<<
@M06045:235:000000000-JCY5N:1:1101:27773:8911 1:N:0:TACAGC
GAGATAACTCCTACGGGAGGCAGCAGTGGGGAATTTTGCGCAATGGGCGAAAGCCTGACGCAGCAACGCCGCGTGTGTGATGAAGGTCTTCGGATTGTAAAGCACTTTCGACCGGGACGAAAACCCTGAAGCTAACATCTTCAGGCTTGACGGTACCGGGAGAAGAAGCACCGGCTAACTCTGTGCCAGCAGCCGCGGTAATACGTAGGGTGCAAGCGTTGTCCGGAATTATTGGGCGTAAAGAGCTCGTAGGCGGTGTGTCACGTCTGCCGTGAAAACCTGCGGCCTAACCGTGGGCGTG
+
CCCCCFGGGDFGGGGGGGGGGGGGGGFDGGGGGGGGGGGGG@FGGGGGGGGDGGDFECE:F@CFFGGGGGGGG>FGGGFGFGGFGFGCGGFGCGGEGGGGGGGGEF,B?FGGGGGD+@CFDGFG7FFGGGGFGFGF@FGFCFF<EGGFGGGGG*DFGGGGGGGGFFCFGGGGGGGGEGGFGGGGCGFFAFG7F@E:8EGGEFGGGGF>;EGGD<+ACECEGGGG5=CE5CCECGGGGCEGEF9DGF:<CE<55*9CDGDCFFGF3015*?FFFDF5=>?D@*8753)77?57@>5>9.244
@M06045:235:000000000-JCY5N:1:1101:10694:8914 1:N:0:TACAGC
GAGATAACTCCTACGGGAGGCAGCAGTGGGGAATATTGGACAATGGGCGAAAGCCTGATCCAGCCATGCCGCGTGAGTGATGAAGGCCTTAGGGTTGTAAAGCTCTTTCAGTAGGGAAGATAATGACGGTACCTACAGAAGAAGCCCCGGCTAACTTCGTGCCAGCAGCCGCGGTAATACGAAGGGGGCTAGCGTTGTTCGGATTTACTGGGCGTAAAGCGCACGTAGGCGGATCGTTAAGTCGGGGGTGAAATCCTGGAGCTCAACTCCAGAACTGCCTTCGATACTGGCGATCTTGAGT
+
CCCCCGGGGGGGGGGGGGGGGGGGGGGGGGGGGGGGGGGGGGGGGGGGGGGGGGGGGGGGGGGGGGGGGGGGGGGGGGGGGGGGGGGGGGGGGGGGGGGGGGGGGGGGGGGFGFGGEGGGGGGGGFFGGGGGGGGGGGGGGGGGGGGGGGGGGGGGGGGGGGGGGGGGGDGGGGGGGGGGGGGGGGGGGGFGGGGGGGGGGGGGGGGGGGGGGGGGDC@FGGGDGGFGGGGGGGGGGGCACGGDEGGGEGGGDCGGCFF4FFFDGGFDFF<?=*7F?G?FFDFFFFDFFFFFEFFFFFB?-
@M06045:235:000000000-JCY5N:1:1101:6998:8915 1:N:0:TACAGC
GAGATAACTCCTACGGGAGGCAGCAGTGGGGAATATTGCACAATGGGGGAAACCCTGATGCAGCAACGCCGCGTGAGTGATGACGGCCTTCGGGTTGTAAAGCTCTGTCTTCAGGGACGATAATGACGGTACCTGAGGAGGAAGCCACGGCTAACTACGTGCCAGCAGCCGCGGTAATACGTAGGTGGCGAGCGTTGTCCGGATTTACTGGGCGTAAAGGGAGCGTAGGTGGATTTTTAAGTGAGATGTGAAATACTCGGGCTTAACCTGAGTGCTGCATTTCAAACTGGAAGTCGAGAGT
+
CCCCCGGGGGGGGGGGEGEEGGGGGGGDGGG7FFFGGGGGDFGGCGGGGDGFFFGFGGGGGGGGGCGFGGDG=FGGGGGGGGGGGGGGGGGGGGGE@FGFGEGEFGFFDFGGGGCGFGFDECGF9EGGEGGGGGGDGGCEEGFFGGGGG7FG7C<FF7>@@FFFFG7FFFFDEEFGCC<;FGBCGGFGGGGGGEEGEGGGGGGGGGGGG9C8CEEE=FC?EEECG:8:EGGG*<CC:C:+CF?79<70<:CC7CFGFC>39CDGDDG:FG457CFGFGF46??FF6C?FF4?496),08>4
@M06045:235:000000000-JCY5N:1:1101:26899:8922 1:N:0:TACAGC
GAGATAACTCCTACGGGAGGCAGCAGCAAGGAATTTTCGGCAATGGGCGCAAGCCTGACCGAGCAACGTCGCGTGGAGGATGACGGCTTTCGGGTTGTAAACTCCTTTTGGGGGGGATGATGATGACAGTACCCCCCGAATCAGCCCCGGCTAACTCCGTGCCAGCAGCCGCGGTAATACGGAGGGGGCAAGCGTTGTCCGGACTTACTGGGCGTAAAGGGTGCGTAGGCGGTTGCGTGCGTCAGCGCTGAAATCCGTGGGCTCAACCCACGGGCGCGTGCTGATACGACCCGACTCGAGG
+
C<CCCGGFFGFFGGDEECFGEGGEFGG<FGCFECFCFFE:BCC,C6FFFG@CFF7CFFCFGGEGGGGGGGEEFCFGCAFF<FGGEGGFEDGEEGEFGFEE@E,BFGGFFF7CFEGGG>EGGGC7C9A:9<9,<</8CEGGECE<FFGCEGGDEGGGCGGFCEF?CFFGGG?EGGGCEFCEG/:585:CEC8CFGECEAC+*:;8*<<C+CEG8E/:8*<<CFEC=*/*5+:5*:EFGGGGGG5<*+195CCCDF:<5/*1>GFG*7C<5*9705:CE)57:CFFB=*.)0))08)0(0147
@M06045:235:000000000-JCY5N:1:1101:21879:8925 1:N:0:TACAGC
GAGATAACTCCTACGGGAGGCAGCAGTGAGGAATTTTCCGCAATGGCCTAACGGCTGACGGAGCGACACAGCGTGAGGGATGAAGGGTTTCGGCTCGTAAACCTCTTTTCTGAAGGAATAAGGTCTGAAGTTACTTCAGGAATAAGCAACGGCTAACTACGTGCCAGCAGCCGCGGTAATACGTAGGTTGCAAGCGTTATCCGGAATTACTGGGCGTAAAGCGTCTGTAGGCGGCGAGGTAAGTAGGGGATGAAATCTCTGGGCCCAACCCAGAATGCGTTTCCTAAACTGCTTTGCTAGA
+
CCCCCGGGGGGGGGGGGGGGGGGGGGGGGGGGGGGGGGGGGGGGGGGGGGGGGGGGGGGGGGGGGGGGGGGGGFGGGGGGGGGGGGGGGGGGGGGGGGGGGGGGGGGGGGGGGGGGGGGGGGGGGGGGGGGGGGGGGGGGGGGGGGGGGGGGGGGGGGGGGGGGGGGGGGGGGGGGGGGGGGGGGGGFGGGGGGGGGGGGGGGGGGGGFGGGGGGGGGGGGGGGGGGGGGGGGGCECEGGFGGGGGGGGGGGFFFFGFGFFFGGFGDFGDGEFFFGFGFFFGFFFFGFFFFFFFFBDFFA)
@M06045:235:000000000-JCY5N:1:1101:19252:8932 1:N:0:TACAGC
GAGATAACTCCTACGGGAGGCAGCAGTGGGGAATCTTGCGCAATGGTCTAACGACTGACGCAGCGACGCCGCGTGTGGGAGGACGCCTTTCGGGGTGTAAACCACTGTTGCCCGGGACGAACACCTCTTTTCGAAGAGGCTGACGGTACCGGGTGAGGAAGCACCGGCTAACTCCGTGCCAGCAGCCGCGGTAATACGGAGGGTGCGAGCGTTGTCCGGAATCATTGGGCGTAAAGGGCGCGTAGGTGGCCCGGTCAGTCTTTGGTGAAAGCGCGGGGCCCAACCCTGCGTCGGCCAGGGA
+
CCCCCGGGGGGGGGGGGGGGGGGGGGGGGGGGGGGGGGGGGGGGGGGGGGGGGGGGGGGGGGGGGGGGGGGGGGGGGGGGGGGGGGGGGGGGGGGGGGGGGGGGGGGGGGGGGGGGGGGGGGGGGDGGGGGGGDGGGGGGGGGGGGGGGGGGGGGGGGGGGGGGGGGGGGGGGGGGGGGGGGGGGGGGGGGGGGGGGGGEEGGCE>EGGGGCECGFGGGGEGFGGGGGGGGGGGGGGGGG=DCDEGGCGFGGGGDGGC>FCFG7FFGGGGGFEGFDFGD)<DFFEDDFFFD>>B@@1>BF(
@M06045:235:000000000-JCY5N:1:1101:2713:8953 1:N:0:TACAGC
GAGATAACTCCTACGGGAGGCAGCAGTGGGGAATTGTTCGCAATGGTCGCAAGCCTGACGACGCAACGCCGCGTGGAGGATGAAGATCTTCGGGTCGTAAACTCCTTTCGATCGAGACGAATTCCCCTGGGGTTAACAGCCTCGGGGGTTGACGGTACCGAGAGAAGAAGCCCCGGCTAACTCCGTGCCAGCAGCCGCGGTAATACGGGGGGGGCAAGCGTTGTTCGGAATTACTGGGCGTAAATGGCGTGTAGGCGGGGGTTCAAGTTATCGGTAAAAACCCGAGGCTCAACTTCGGGCT
+
CCCCCGGGGGGGGGGGGGGGGGGGEGGDGFGGGGG9FGFGGGGGGG6ECFGG7FFGCFGFEEEGG7FGGGGDE8CEFFGG8FFAFAEGFGFFGGGGGGGGGAFGGGGGGGDEFGEGGGGGG8@DDFADFFGGGGCDFF<<FFFGGGGGGGGGGGG*F@:C@F7FBCCCFFGGGGGGGGGGGFGGGFGGFEFCF>CGGGGGEG8?CGGGGEEGGEECFGFG8**;CFGG5CDGCEEFGEGGCDG*+<7DC55DGFCFG*CDD:)*2:CD***95CD*5*1/.985>@5DF4*7.*99?B196
@M06045:235:000000000-JCY5N:1:1101:6075:8959 1:N:0:TACAGC
GAGATAACTCCTACGGGAGGCAGCAGTGGGGAATATTGCACAATGGGCGCAAGCCTGATGCAGCGACGCCGCGTGAGGGATGACGGCCTTCGGGTTGTAAACCTCTTTCAGTAGGGAAGAAGCCGCAAGGTGACGGTACCTGCAGAAGAAGCGCCGGCTAACTACGTGCCAGCAGCCGCGGTAATACTTAGGGCGCAAGCGTTATCCGGAATTATTGGGCGTAAAGAGCTCGTAGGCGGTTTGTCGCGTCTGCCGGGAAAGTCCGGGGCTCAACTCCGGATCTGCGGTGGGTACGGGCAGA
+
CCCCCGGCFGGGGGGGGEGGGGGGGG6EFGGB@@FEFGFGGGGCEEGFGGGGGDGFGFEGCDFFB@FFEGGGG=F=FGGCFEFFGG7FEDGGGGF:FEGGFA<EFGGEFCFFEFGGFFGFGGBFGGEEGGFGGGGGGG7<@DC<FCFEEFG@F*FFEF<BFEFFFG:C:FCFGGFF,FFGG=FE9FFCFFGGG@E5CGGGGCEG>:9CGEG*C@9<ECGCG?8C5<FFGE8EEEFGGEG575E9+:59:7>C:7C5C5CCFCDFDGGG5)1*7*/2/9:D>>*97>D)8>EE=4<3603?(
@M06045:235:000000000-JCY5N:1:1101:7332:8972 1:N:0:TACAGC
GAGATAACTCCTACGGGAGGCAGCAGTGGGGAATATTGCGCAATGGGCGGAAGCCTGACGCAGCGACGCCGCGTGGGGGATGACGGCCTTCGGGTTGTAAACCCCTTTCAGCATCGACGAAGCTCCGCTTCTTTTGGGGTGGGGTGACGGTAGGTGCAGAAGAAGCGCCGGCTAACTACGTGCCAGCAGCCGCGGTAATACGTAGGGCGCGAGCGTTGTCCGGAATTATTGGGCGTAAAGAGCTCGTAGGCGGTCTGTCGCGTCTGTCGTGAAAGCCCACGGCTTAACTGTGGGTCTGCGG
+
CCCCCGGGGGGGGGGGGGGGGGGG9FGGGGGGGGGGGGGGGGGGFGGGGGGGGGGGGFGGGGGFFGGGGGGGGGGGGGGGGGGGGGGGGGGGGGGGGGGGGGGGGGGGFFFGGGGGGGG>@CGFGGGGEFEGFFFFGGD=FEGGGGGGGGGGGGGGGGFGGGGCGGGGGGGGGGGGGGGGGGGGGGGGGGGGGGGGGGGGGGCG>EEGGDGEGGGGGGGGGGG;=FGFGG?FFFGGDGGGGFFGCED75EGGGGCGGGGF<GGC5CFGFCD6:FFFFGFEEGFDE@7FFFFFF@EF?FF>F
@M06045:235:000000000-JCY5N:1:1101:8606:8983 1:N:0:TACAGC
GAGATAACTCCTACGGGAGGCAGCAGTGGGGAATATTGCGCAATGGGCGGAAGCCTGACGCAGCGACGCCGCGTGGGGGATGACGGCCTTCGGGTTGTAAACCTCTTTCAGCAGGGACGAAGCGCAAGTGACGGTACCTGCAGAAGAAGCACCGGCCAACTACGTGCCAGCAGCCGCGGTAATACGTAGGGTGCAAGCGTTGTCCGGAATTATTGGGCGTAAAGAGCTCGTAGGCGGTTCGTCGCGTCGGCTGTGAAATCCCGGAGCTCAACTCCGGGTCTGCAGTCGATACGGGCGGACT
+
CCCCCGGGGGGGGGGGGGGGGGGGGGGGGGGGGGGGGGGGGGGGGGGGGGGGGGGGGGGGGGGGGGGGGGGGGGGGGGGGGGGGGGGGGGGGGGGGGGGGGGGGGGGGGGGGGGGGGGGGGGGGGGGGGGGGGGGGGGGGGGGGGGGGGGGGGGGGGGGGGGGGGGGGGGGGGGGGGGGGGGGGGGGGGGGFGGGGGGGGGGECGGGECCFFGGGGGGGGGGGGGGGGGGGGGEGGGEGGGGGGGGCDEGGFGDFGGGGFCFGGGGG*9DFF40?DFGFFFFFF?9C>DFFEFFF@;E>B3
@M06045:235:000000000-JCY5N:1:1101:16666:9001 1:N:0:TACAGC
GAGATAACTCCTACGGGAGGCAGCAGTAGGGAATCTTGCGCAATGAGCGAAAGCTTGACGCAGCGACGCCGCGTGCGGGATGAAGGCCCTCGGGTCGTAAACCGCTTTCAGCAGGGACGAAATTGACGGTACCTGCAGAAGAAGGCCCGGCCAACTACGTGCCAGCAGCCGCGGTAATACGTAGGGGCCAAGCGTTGTCCGGATTTATTGGGCGTAAAGAGCTCGTAGGCGGTTCGCCAAGTCGACTGTGAAATCTCCACGCTCAACGTGGAGGGGTCAGTCGATACTGGCGTGACTCGAG
+
CCCCCGGGGGGGGGEGGGGGGGGGGGGGGGGGGGGGGGGGGGGGGGGGGGGGGGGGGGGGGGGGGGGGGGGGGGGGGGGGGGGGGGGGGGGGGGGGGGGGGGGGGGGGGGGGGGGGGGGGGGGGGGGGGGGGGGGGGGGGGGGGGGGGGGGGGGGGGGGGFGGGGGGGGGGGGGGGGGGGGGGGGGGGGGGGGGGDCGGGGGDEEGGGGGGGGGEGGGGGGGGGGGGGGGGGGGGGGGGDFGGGGGGDFGGGGGG?GGGGGDCGDGGGGGG3>GFGBC5@9D@B:FGFFF:.8@F@294(4
@M06045:235:000000000-JCY5N:1:1101:25324:9010 1:N:0:TACAGC
GAGATAACTCCTACGGGAGGCAGCAGTGGGGAATCTTGCGCAATGCGCGAAAGCGTGACGCAGCAACGCCGCGTGGGGGAAGACGGCCTTCGGGTTGTAAACCCCTTTCAGGAGGGACGAAGGTCATACGGTTAATAGCCGGCATGACTGACGGTACCTCCAGAAGAAGCCCCGGCTAACTACGTGCCAGCAGCCGCGGTAATACGTAGGGGGCAAGCGTTGTCCGGAATTATTGGGCGTAAAGAGCGCGTAGGCGGTCCGATAAGTCGGCTGTGAAAGTCAGGGGCTCAACCCTTGAAAG
+
CCCCCGGGGGGGFFGGGDGGGGGGGGEFGGGGGGGGGGDGGGGGGGGGGGGGGGGGGGGGDGGGGGGGGGGGGGGGGDGGGGGGGGGGGGGGGGGGGEGGGFGGGGGGFGFGGGGGGGGGGGGGGGGGGGGGGGGGGGGGGGGGGGGCFFGGGGEGGGCFFGGGGGGGG7FGGGGGGDD7FGGGGGGGGGGGGGGCEGGG>8CGGGGDCEGGGDEGGGGEGGGGDECECFGCGFGFFFEC5C5>CFGGGGGCGGFGGGGGGGGGDGGGGGGF>GFDFFFFFFFFFFG)09?FF@FFBFDF-
@M06045:235:000000000-JCY5N:1:1101:19602:9055 1:N:0:TACAGC
GAGATAACTCCTACGGGAGGCAGCAGTGGGGAATCTTGCGCAATGGCCGAAAGGCTGACGCAGCGACGCCGCGTGGGGGATGAAGGTTTTCGGATCGTAAACCCCTGTTGCCCGGGACGAACAGCCCTTTCGAGGGACTTGACGGTACCGGGTGAGGAAGCACCGGCTAACTCCGTGCCAGCAGCCGCGGTAATACGGAGGGTGCGAGCGTTGTCCGGAATCACTGGGCGTAAAGGGCGCGTAGGCGGCTGGGGAAGTCGGTGGTGAAAGCTCGTGGCTCAACTACGAGTCGGCCAACGAT
+
CCCCCGGGGGGGGGGGGGGGGGGGGGGGGGGGGGGGGGGGGGGGGGGGGGGGGGGGGGGGGGGGGGGGGGGGGGGGGGGGGGGGGGGGGGGGGGGEGGGGGGGGGGGGGGGGGGGGGGGGGGGGGGGGGGGGGGGGGGGGGGGGGGGGGGGGCFGGGGGGGGGGGGGGGGGGGGGGGGGGGGGGGGGECEGGGGGCGGGGGGEEEGGGGGGGGGGGEGGGGGFGGGGGGG?CCFGGGGGGGCEGGGGGGGDDGGGGGGGGGGGD7C7CFGD=@DEGFG5FFGFFF4*70<FB>>B)3>?:(
@M06045:235:000000000-JCY5N:1:1101:2625:9075 1:N:0:TACAGC
GAGATAACTCCTACGGGAGGCAGCAGTGGGGAATATTGCACAATGGGCGCAAGCCTGATGCAGCGACGCCGCGTGAGGGATGACGGCCTTCGGGTTGTAAACCTCTTTCAGTAGGGAAGAAGCGTAAGTGACGGTACCTGCAGAAGAAGCGCCGGCTAACTACGTGCCAGCAGCCGCGGTAATACGTAGGGCGCACGCGTTGTCCGGAATTATTGGGCGTAAAGAGCTCGTAGGCGGTTTGTCGCGTCTGCTGTGAAATCCTTAGGCTCAACCTTGGGCGTGCAGTGGGTACTGGCATGCT
+
ABCC9EFFGGGGGGGGGGF7;F7@FFFFFC@FGGGGGGGGGGGCE8E<@F7F:FDGGGGGGGGGGFFGGEFDF@FE7,,,9CDCG>FGDFGFFDBFCCFGFGGFFGCFDGC?BFF7F8=FDGF@FC=FF,<DBFEFFGDFGF@E8FC<FFGGC3FFGGEGGGGFCF7>?<:FGGFGECBFFBCCG@B,:*19EDE*:E5:8*A+0;CGE*A?+<<C*;/::EGCEFGGG8C55:+:C/:ECGGG5CDCG=*:6:4+?CCGGG*:07DFGG65567C)*>>>GF>FF<?47//*9?@(*4>)
@M06045:235:000000000-JCY5N:1:1101:11276:9078 1:N:0:TACAGC
GAGATAACTCCTACGGGAGGCAGCAGTGGGGAATCTTGCGCAATGGGCGAAAGCCTGACGCAGCGATGCCGCGTGCGGGATGAAGGCCTTCGGGTTGTAAACCGCTTTCAGCAGGGACGAAATTGACGGTACCTGCAGAAGAAGCCCCGGCCAACTACGTGCCAGCAGCCGCGGTAATACGTAGGGGGCGAGCGTTGTCCGGATTTATTGGGCGTAAAGAGCTCGTAGGCGGTTCGATAAGTCGGACGTGAAATCTCCACGCTCAACGTGGAGGGGCCGTTCGATACTGTCGTGACTCGAG
+
CCCCCGGGGGGGFGGGGGGGGGGGGGGGGGGGGGGGGGGGGGGGGGGGGGGGGGGGGGGGGGGGGGGGGGGGGGGGGGGCFGGGGGGGGGGGGGGGGGGGGGGGGGGGGGGGGGGGGGGGGGGGGGGGGGGGGGGGGGGGGGGGGFGGGGGGGGGGGGGGGGGGGGGGGGGGGGGCGGGGGFF@FGGGGGGEGGGGCEGGGGGGGGGGGGGGGGGGEGGGFGGGGGGGGGGGGGGEFFGGGGGGGGGGGGGGGGGGFFFC3E3<CCGG77DEFGBGFGFFFGB@F:CFFF=)<56@AFF0(
@M06045:235:000000000-JCY5N:1:1101:23494:9086 1:N:0:TACAGC
GAGATAACTCCTACGGGAGGCAGCAGTGGGGAATTTTGGACAATGGGCGCAAGCCTGATCCAGCAATGCCGCGTGAGTGAAGAAGGCCTTCGGGTTGTAAAGCTCTTTTGTCAGGGAAGAAACGGCCGAGGATAATACCCTTGGCTAATGACGGTACCTGAAGAATAAGCACCGGCTAACTACGTGCCAGCAGCCGCGGTAATACGTAGGGTGCAAGCGTTAATCGGAATTACTGGGCGTAAAGCGTGCGCAGGCGGTTTTGTAAGTCTGACGTGAAATCCCCGGGCTCAACCTGGGAATT
+
CCCCCGGGGGGGGGGGGGGGGGGGGGGGGGGGGGGGGGGGGGGGGGGGGGGGGGGGGGGGGGGGGGGGGGGGGGGCGGGGGGGGGGGGGGGGGGGGGGGGGGGGGGGGFGGGGGGGGGGGGGGGGGGGGGGGGGGGGGGGGGGGGFGGGGGGGGGGGGGGGGGGGGGGGGGGGGGGGGGGGGGGGGGGGGGGGGGGGGGG@EGGGGGGGGGGGGGGGGGCGGGGGGGEDGGDGGGGGGGGGGGGGGGGGGGGGGGGGEGDGGGGDFGGGGFF>DFDFGFF@FFFEFG>>=?FFFF><F?:7
@M06045:235:000000000-JCY5N:1:1101:26896:9088 1:N:0:TACAGC
GAGATAACTCCTACGGGAGGCAGCAGTAGGGAATATTGGACAATGGGCGCAAGCCTGATCCAGCCATGCCGCGTGAGTGAAGAAGGCCCTCGGGTTGTAAAGCTCTTTTGTCCGGAAAGAAAAGCGTCGGGTTAATACCCCGATGTCCTGACGGTACCGGAAGAATAAGCACCGGCTAACTTCGTGCCAGCAGCCGCGGTAATACGAAGGGTGCAAGCGTTACTCGGAATTACTGGGCGTAAAGCGTGCGTAGGTGGTTCGTTAAGTCCGATGTGAAAGCACTGGGCTCAACCTGGGAATG
+
CCCCCGGGGGGGGGGGGCGDDGGGGGG9EFGGGGGGGGGEECFGGGGGGGGGGGGGGGGGGGGGGGGGGGGGGFGCFFGGGFFGGGFFGGGGGGGEGGGGGGGGGGGGGGG9FFGGGGGGGGGG8FBFFGGGGGGGGG8FFEGGGGGGGGGGGGGGGFFGGGGGCGFGGGFGGGGGGE7CFFFEFGGGGGGGGGGEGGGECEGFGGGGGGGGGGGGG>CGCEGGDCCE58CFGFCDFGEEGDDFGGDDGG<*>DCGF5<CDCCGFG7FFG5@77?FBFFF)96)5)/0<?FF7@>4(.(,4
@M06045:235:000000000-JCY5N:1:1101:24458:9124 1:N:0:TACAGC
GAGATAACTCCTACGGGAGGCAGCAGTGGGGAATTGTTCGCAATGGGCGCAAGCCTGACGACGCAACGCCGCGTGGAGGATGAAGGTCTTCGGATTGTAAACTCCTGTTGCCCGGGACGAATGGCTCCGACCTAACACGTCGGAGTGTGACGGTACCGGGTGAGGAAGCCCCGGCTAACTCTGTGCCAGCAGCCGCGGTAATACAGAGGGGGCAAGCGTTGTTCGGAATTACTGGGCGTAAAGGGCGCGTAGGCGGCCTGTTAAGTCGAACGTGAAATCCCCGGGCTCAACCCGGGAACTG
+
CCCCCGGGGGGGGGGGGGGGGGGGGGGGGGGGGGGGGGGGGGGGGGGGGGGGGGGGGGGGGGGGGGGGGGGGGGGGFGGGGGGGGGGGGGGGGGGGGGGGGGGGGGGGGGGGGGGGGGGGGDGGGFGGGGGGGGGGGGGGGGGGGGGGGGGGGGGGGGGGGGGGGGGFGEGGGGGGEGGGGGGGGGGGGGGGGGGGGGGGGFGFCGGGGGGGGGGGGGECEGGGGGDGGGCFGGGGGGGGGGGFE=CGGEGGGGGGGG<FCFGFFGGG:CFFFGFGFFFF@GFFBFCF7?FFDFFEFD?>8
@M06045:235:000000000-JCY5N:1:1101:16624:9137 1:N:0:TACAGC
GAGATAACTCCTACGGGAGGCAGCAGCAAGGAATTTTCGGCAATGGGGGCAACCTTGACCGATCCCTGGAGGAAGCGCGGGCTAAGTTCGTGCCAGCAGCCGCGGTAAGACGAACCGCGCGAACGTTATTCGGAATCACTGGGCTTAAAGCGCGTGTAGGCGGATCGGCACGTCGGTCTCTGAAAGCCCCCGGCTCAACCGGGGAAGCGGAGCCGAAACGACCGGTCTCGAGGGATGGAGGGGGACCTGGAACTTCCGGTGGAGCGGTGAAATGCGTTGAGATCGGAAGGAACGCCGGCGG
+
CCCCCGGGGGGGGGGGGGGGGGGGGGGGGGGGGGGGGGGGGGGGGGGGGGGGGGGGGGGGGGGGGGGGGGGGGGGGGGGGGGGGGGGGGGGGGGGGGGGGGGGGGGGGGGGGGGGGGGGGGGGGGGGGGGGGGGGGGGGGGGGGGGGGGGGGGGFFGGGGGGGGGGGGGGGGGGGGGGGGGGGGGGGGGGGGGGGGGGGGGGGGGGGGGGGGGEGGGGGGGGGGGGGGGGFEGGE6EGGGEDGGEDDGGGGGGGGGGGG<DGFFFDGDGFG44>FGFGE5?DFFFFDFFFFFFB@F;DF>B
@M06045:235:000000000-JCY5N:1:1101:4930:9139 1:N:0:TACAGC
GAGATAACTCCTACGGGAGGCAGCAGTGGGGAATATTGCGCAATGGGCGGAAGCCTGACGCAGCGACGCCGCGTGGGGGATGACGGCCTTCGGGTTGTAAACCTCTTTCAGCAGGGACGAAGCGAAAGTGACGGTACCTGCAGAAGAAGCACCGGCCAACTACGTGCCAGCAGCCGCGGTAATACGTAGGGTGCAAGCGTTGTCCGGAATTATTGGGCGTAAAGAGCTCGTAGGCGGTTTGTTGCGTCGGCTGTGAAATCCCGAGGCTCAACCTCGGGTCTGCAGTCGATACGAGCAAACT
+
CCCCCGGGGGGGGGGGGGGGGGGGGGFFFFGGGGGGGFGGGGGGAEGGGGGGEGGGGFFGGGGGGGGGGGGGGEFGGGGGGGFGGGGGGGGGGGGGGGGGGGGGGGGGGEFF9DGGGFGDGGGGGGGGGGGGGGGGGGGGGGGGGGGFFGDGGGGGGGGGGGGEFGGGGGGGGGGGGGG8CGGGGGGCGGGGGG6CFFGGGGGFGGEGG5CFGGCGGGGGCEGGGGG?7C:CFCEGGGGGGGGGFE<>EGGFGGGGGCGGGGGGCDG*>FGFFGFD5DFFFGF*9@<B3))8>@5@(77?)
@M06045:235:000000000-JCY5N:1:1101:18130:9143 1:N:0:TACAGC
GAGATAACTCCTACGGGAGGCAGCAGTGGGGAATATTGCGCAATGGGCGAAAGCCTGACGCAGCGACGCCGCGTGTGGGATGACGGCCTTCGGGTTGTAAACCACTGTCGGGAGGGACGAATGCCCCGCAAGGTGACGGTACCTGCAGAAGAAGCGCCGGCTAACTACGTGCCAGCAGCCGCGGTAATACGTAGGGCGCAAGCGTTATCCGGAATTATTGGGCGTAAAGAGCTCGTAGGCGGTTTGCCGCGTCTGCCGTGAAAGTCCGGGGCTCAACTCCGGATCTGCGGGGGGTACGGGG
+
CCCCCGGGGGGGGGGGGGGGGGGGGGGGGGGGGGGGGFGGGGGGGGGGGGGGGGGGGGGGGGGGGGGGGGGGGGGGGGGGGGGGGGGGGGGGGGGGGGGGGGGGGGGGGGGGGGGGGGGGGFGGGGGGGGGGGFGGGGGGGGGGGGGGGGGGGGGGDGGGGGGGGGGGGGGFGGGGEGFGGGGG8EEFGFG+<CGGFGGGGGFECEEFFFGGGE5C7FG+CGGGEG5CGFFFFGGGCFGEGD>DEG*:E=D59<D+9E5)9C7C7C773CGFBC4=F7B@BG>577**7))).8B:7:90(
@M06045:235:000000000-JCY5N:1:1101:12119:9159 1:N:0:TACAGC
GAGATAACTCCTACGGGAGGCAGCAGTGAGGAATCTTCCGCAATGGGCGCAAGCCTGACGGAGCGACGCCGCGTGTGGGATGAAGTCCTTCGGGATGTAAACCACTGTCGGAGGGGAAGACATCGACGGTACCCTCCAAGAAAGCCCCGGCTAACTACGTGCCAGCAGCCGCGGTAATACGTAGGGGGCTAGCGTTACTCGGAATTACTGGGCGTAAAGCGCGTGTAGGCGGCTTCGCAAGTCGGGTGTGAAATCCCACGGCTCAACCGTGGAAGTGCATTCGAAACTGCGAGGCTAGAGT
+
CCCCCGGGGGGGGGGGGGGGGGGGGGGGGGGGGGGGGGGGGGGGGGGGGGGGGGGGGGGGGGGGGGGGGGGGGGGGGGGGGGGGGGGGGGGGGGGGGGGGGGGGGGGGGGGGGGGGGGGGGGGGGGGGGGGGGGGGGGGGGGGGGGGGGGGDGGGGGGGGGGGGGGGGGGGGGGGGGGGGGFGGGGGGGGGGGGDGEGGGGGGDGGGGGGGGGGGGGGGGGGGEGGGGGGGGGGGGGGGGGGGGGGFGGGGGGGGGGGGGGGDGGFGGG>CBEGFGFGFFFGFF4<DFFFFEFFDF?FDF-
@M06045:235:000000000-JCY5N:1:1101:15800:9161 1:N:0:TACAGC
GAGATAACTCCTACGGGAGGCAGCAGTGGGGAATTTTGGACAATGGGGGCAACCCTGATCCAGCCATTCCGCGTGAGTGAAGAAGGCCTTCGGGTTGTAAAGCTCTTTTGTCCGGAACGAAACGGCTAGCGTGAATATCGCTGGCTACTGACGGTACCGGAAGAATAAGCACCGGCTAACTACGTGCCAGCAGCCGCGGTAATACGTAGGGTGCGAGCGTTAATCGGAATTACTGGGCGTAAAGCGTGCGCAGGCGGTTTTGTAAGCCAGATGTGAAAGCCCCGGGCTTAACCTGGGAATG
+
CCCCCGGGGGGGGGGGGDGGGGGGGGGGGGGGGGGGGGGGGGGGGGGGGGGGGGGGGGGGGGGGGGGGGGGGGGGGGGGGGGGGGGGGGGGGGGGGGGGGGGGGGGGGGGGGGGGGGGGGGGGGGGGGGGGGGGGGGGGGGGGGGGGGGFCDFGGGGGGGGGGGGGGGGGGGGDGGGGGGGGGGGGGGGGGGGGGGGGE>EEGGGGFGGGGGGGGCEEG:ECGFGGGGEGGGFGGGGCEGDDGFFGD<EGGGGGGGGEDGCFGGGGFGGGDFFGFG?GFFFG:5DFG3>?FFFFFF:7??0
@M06045:235:000000000-JCY5N:1:1101:20422:9167 1:N:0:TACAGC
GAGATAACTCCTACGGGAGGCAGCAGTGGGGAATATTGCACAATGGGGGAAACCCTGATGCAGCAACGCCGCGTGAGTGATGACGGCCTTCGGGTTGTAAAGCTCTGTCTTCAGGGACGATAATGACGGTACCTGAGGAGGAAGCCACGGCTAACTACGTGCCAGCAGCCGCGGTAATACGTAGGTGGCGAGCGTTGTCCGGATTTACTGGGCGTAAAGGGAGCGTAGGCGGATTTTTAAGTGAGATGTGAAATACTCGGGCTTAACCTGAGTGCTGCATTTCAAACTAGAAGTCTAGAGT
+
CCBCCGGG<,<@CF;@:6FFFGGG<E<CEGGF@GECFDCFFGG,6,<CFFGGG8BEEA<6CF<A8FF:F7@7@6@8CFGGAFEACFCBFFGGCEFGGGFAAFF?5A5FFGFFDFGCFFGG:FC5AD<FDEF7?9D,>FCFFGGG<DGFCGGGDFGFGF<BC7>CC7@<F:FGDG<FGF;<*2<CBCFGCECGDE5*=EGFCEDG*<<7+<CF5*2//*CCEGDGG>;CCCCEEE*<C+*<:>?0<<7CGG***>:+*<7*/CCG*2:>>>F5/76*96?6*;7=FFGF*96@F6**)*...
@M06045:235:000000000-JCY5N:1:1101:28884:9184 1:N:0:TACAGC
GAGATAACTCCTACGGGAGGCAGCAGTGGGGAATATTGCGCAATGGGCGGAAGCCTGACGCAGCGACGCCGCGTGAGGGATGACGGCCTTCGGGTTGTAAACCTCTTTCAGCAGGGACGAAGCGCAAGTGACGGTACCTGCAGAAGAAGCACCGGCCAACTACGTGCCAGCAGCCGCGGTAATACGTAGGGTGCAAGCGTTGTCCGGAATTATTGGGCGTAAAGAGCTCGTAGGCGGTTCGTCGCGTCGGCTGTGAAAACCCGAGGACCCACCTCGGGCCTGCAGTCGGTACGGGCGTACT
+
C@CCCGGCCFGGGGEGGGGDGEEGGGGFGFGGFGGGGFGGGGGGGGGGGE7FGGGGGFGG@:FGGGCEGGGGGGGGGGGCGGGGGGEGGCGF:CFFFEDFC9BBFGGGGGFGGFFG7=EEDEGF7F@FGGGGGG>FGGDGGFF9F:FGDB7<BF@GEGEGE7<:FFCC9F:CCGCECEG8>ECGFCC98EG88?A?9AGGGGEFCCEGC>EF9@F6@F5/*8CFG:CE?5/A*7?C:CGEGGGG5:)9CE<FG97FGFFGG5CCDD)***9)77>C@57B@FF:6*2.)84)07557)(-(
@M06045:235:000000000-JCY5N:1:1101:16424:9221 1:N:0:TACAGC
GAGATAACTCCTACGGGAGGCAGCAGTGGGGAATATTGGACAATGGGCGAAAGCCTGATCCAGCAATGCCGCGTGAGTGATGAAGGCCCTAGGGTTGTAAAGCTCTTTTACCCGGGATGATAATGACAGTACCGGGAGAATAAGCTCCGGCTAACTCCGTGCCAGCAGCCGCGGTAATACGGAGGGAGCTAGCGTTGTTCGGAATTACTGGGCGTAAAGCGCGCGTAGGCGGCTCAGCAAGTCAGGGGTGAAATCCCGGGGCTCAACCCCGGAACTGCCCTTGAAACTGCTAGGCTAGAAA
+
CCCCCGGGGGGGGGGGGGGGGGGGGGGGGGGGGGGGGGGGGGGGGGGGGGGGGGGGGGGGGGGGGGGGGGGGGFGGGGGGGGGGGGGGGGGGGGGGGGGGGGGGGGGGGGGGGGGGGGGGGGGGGGGGGGGGGGGGGGGGGGGGGGGGGGGGGGGGGGGGGGGGGGGGGGGGGGGDGGGGGFFGGGGGGGGGGGGEGGGGGGGGGGGGGGGGGGGGGGGGGGGGGGGGGGGGGGGGGGGG=DGDGGGGGGGGCFGGGGGGGGDGGGGGDGGEFGEGFGFFFGFFF4CFFFFFFFFF?F>A)
@M06045:235:000000000-JCY5N:1:1101:21388:9228 1:N:0:TACAGC
GAGATAACTCCTACGGGAGGCAGCAGTGGGGAATTGTTCGCAATGGGCGCAAGCCTGACGACGCAACGCCGCGTGGAGGATGAAGAATTTCGGTTCGTAAACTCCTTTCGATCGGGACGAATCGGTCACGGCCCAATACGCCGTGGCATTGACGGTACCGAGAGAAGAAGCCCCGGCTAACTCCGTGCCAGCAGCCGCGGTAATACGGGGGGGGCAAGCGTTGTTCGGAATTACTGGGCGTAAAGGGCGCGTAGGCGGCCTGCTAAGTCGGACGTGAAATCCCTCGGCTCAACCGAGGAAC
+
CCCCCGGGGGGGGGGGGGGGGGGGGGGGGGGGGGGGGGGGGFGGGGGGGGGGGGGGGGGGGGGGGGGGGGGGGFEGCGGGGGGGGFGGGGGGGGGGGGGGGGGGGGGGGGGGGGGGGGGGGGGGGGGGGGCEGGGGGGGFGGGGGGGGGGCFGGGGGGGGGGGGGGFGGGGCFGGGGGGGGGGGDCCEGGGG6FGFGGGGGGEFGGGGGGGGDEEGGGGEG=EGGGGG=GGGCCFCGGGGGGGFGGGGGGGGGGGGDEGDGGGGGGGFCDCE>D)*)>FFFGFFFFDF)7??F)>>B:923
@M06045:235:000000000-JCY5N:1:1101:22037:9230 1:N:0:TACAGC
GAGATAACTCCTACGGGAGGCAGCAGTGGGGAATATTGCGCAATGGGCGAAAGCCTGACGCAGCGACGCCGCGTGGGGGATGACGGCCTTCGGGTTGTAAACCTCTTTCAGCAGGGACGTAGCGAGAGTGACGGTACCTGCAGAAGAAGCACCGGCCAACTACGTGCCAGCAGCCGCGGTAATACGTAGGGTGCAAGCGTTGTCCGGAATTATTGGGCGTAAAGGGCGCGTAGGCGGCCTGCTAAGTCGGACGTGAAATCCCTCGGCTCAACCGAGGAACTGCGTCCGATACTGGTGGGCT
+
CCCCCGFGGFFGFGGECFEFCEGGGGGGGFGGGGGGAEGEGEEGDFEGGGGGGGGGGCGGGCFGDEGGGGGGGGGGGGGGGGEDG7=:CFGFEGDFGGGGGGGCFFFDD=FBFGGGGFECFCEC:BCGCFGGGGFFGGGFGGDF:<CFFFFGFGDGGCFFG7CGFFGGGDG7:F<F7<8::CEFGGF+8CEGGGGGGGG:CCE7<CEE>FGGFGGC@FE8EEGGGGG858*>8C6/88:=C:F7?C::E=CDDCCC3E>76C7FDDD9947?FGF55)7))0=5)<CDF3>)9@?=1796:
@M06045:235:000000000-JCY5N:1:1101:11595:9239 1:N:0:TACAGC
GAGATAACTCCTACGGGAGGCAGCAGTGGGGAATATTGGACAATGGGCGCAAGCCTGATCCAGCCATGCCGCGTGTGTGAAGAAGGCCTTCGGGTTGTAAAGCACTTTTGTCCGGAAAGAAAAGCGCTCGATTAATACTCGGGTGTTATGACGGTACCGGAAGAATAAGCACCGGCTAACTTCGTGCCAGCAGCCGCGGTAATACGAAGGGTGCAAGCGTTACTCGGAATTACTGGGCGTAAAGCGTGCGTAGGTGGTTTGTTAAGTCTGATGTGAAAGCCCTGGGCTCAACCTGGGAACT
+
CCCCCGGGGGGGGGGGGGGGGGGGGGGGGGGGGGGGGGGGGGGGGGGGGGGGEGGGGGGGGGGGGGGGGGGGGGGGGGGGGGGGGGGGGGGGGGGGGGGFGGGGGGGGGGGGGGGGGGGGGGGGGGGEGGGGGGGGGGGGGGGGGGGGGAFGGGGGGGGGGGGGGGGGGGGGGGGGGGGGGGGGGGGGGGGGGGGGGGGGDGGGGGGGGGGGGGGGGGGGGGGDGGGGGGGGGGGGGGGGGGGGGDCGGGDGGD>GGEFFDGGGGFGGGGGFFGFGFGFFFGFFFFGFFFFFFFF:<F??5
@M06045:235:000000000-JCY5N:1:1101:26543:9248 1:N:0:TACAGC
GAGATAACTCCTACGGGAGGCAGCAGTAGGGAATCTTCGGCAATGGGCGAAAGCCTGACCGAGCAACGCCGCGTGAATGATGAAGGCCTTCGGGTTGTAAAATTCTGTTATAAGGGAAGAACGACTTTAGTAGGAAATGGCTAGAGTGTGACGGTACCTTATGAGAAAGCCACGGCTAACTACGTGCCAGCAGCCGCGGTAATACGTAGGTGGCGAGCGTTATCCGGAATTATTGGGCGTAAAGAGCGCGCAGGTGGTTGATTAAGTCTGATGTGAAAGCCCACGGCTTAACCGTGGAGGG
+
CCCCCGGGGGGGGGGGGGGGGGGGGGGGGGGGGGGGGGGGGGGGGGGGGCFGGGGGFGGGGGGGGGGGGGGGGGGGFGGGGGGGGGGGFGGGEGGGGGGGGGGGFGGGGGFEFGGGGGGGGGGGGGGGGGGGGGGGGGGGGGGGGGGGGGGGGGGFGGGFFGGGGGGGGGGGGGGGGGGGGGGGGGGGGGGGGGGGGEGGGGGGGG9+=CGGGGGGGGGCGGGG9EGEGGGGGGGGGGGGGDGFGGGGGGGCDG7CFEGGGGG=CGGGGGGFFGFGFGFF@GF<>>DEF?BFFFEFFE?BF
@M06045:235:000000000-JCY5N:1:1101:20261:9251 1:N:0:TACAGC
GAGATAACTCCTACGGGAGGCAGCAGTGGGGAATTTTGCGCAATGGGCTAACGCCTGACGCAGCAACGCCGCGTGGAGGATGAAGGTCTTTGGATTGTAAACTCCTGTCAGCAGGGAAAAAGCGACTTAGCCTAATACGCTAGGGAGTTGATTGTACCTGCAGAGGAAGCCCCGGCTAACTCTGTGCCAGCAGCCGCGGTAATACAGAGGGGGCAAGCGTTATTCGGAATTATTGGGCGTAAAGGGCGCGTAGGCGGCCTGGCAAGTGGAAGGTGAAATCCCTCGGCTTAACCGAGGAACT
+
CCCCCGGGGGGGGGGGGGGGGGGGGGGGGGGGGGGGGGGGGGGGGGGGGGGGGGGGGGGGGGGGGGGGGGGGGFGGCGGFGGGGGGGGGGGGGGGGGGGGGGGGGGGGGGGGGGGGGGGGGGGGGGGGGGGGGGGGGGGGGGGGGGGGGGGGGGGGGGGGGGGGGGGGGGGGGGGGGGGGGGGGGGGGGGGGGGGGGGGGGGGGGGGGGGGGGGGGGGGGGGGGGGGEGGGGGGGGGGGGEGGGGGGGGGGDDGGGGGGGGGGFDFCGGGGFFFFGFGFFFGFFFFGFEFF?BEEFFEBF4
@M06045:235:000000000-JCY5N:1:1101:18345:9322 1:N:0:TACAGC
GAGATAACTCCTACGGGAGGCAGCAGTGGGGAATTGTTCGCAATGGGCGCAAGCCTGACGACGCAACGCCGCGTGGAGGATGAAGATCTTCGGGTCGTAAACTCCTTTCGATCGAGACGAACGGCCTCTGGGTGAACAATCCAGGGGAGTGACGGTACCGAGAGAAGAAGCCCCGGCTAACTCCGTGCCAGCAGCCGCGGTAATACGGGGGGGGCAAGCGTTGTTCGGAATTACTGGGCGTAAAGGGCTCGGAGGCGGCCAACTAAGTCAGACGTGAAATCCCCCGGCTTAACCGGGGAAA
+
CCCCCGGGGGGGGGGGGGGEGGGGGGGGGGGGGGG@FGGGGGGGGGGGGGGGGGGGGGGGGGGGGGGGGGGGGFFG:FGDGGGGGFGGGGGGGGGGGGGGGGFFGGGGGEFGDGGGGGGGGGGGGGGGGGGGGGGGGGGGCFGGGGGGGGGGGGGGGG9<=F:FC7FCBCFGCFGGGGGGGGGGGDFCFFGFGGGGGGGGG5EG79CEEDGGGDEE=FCEEGGEFCCGECFGFGGGGGGGGGGGGFDC6:C)7DGGGCC)/:5FGGGC:>>64C@D53@B4C<)857BFEF?49536@B((
@M06045:235:000000000-JCY5N:1:1101:25549:9346 1:N:0:TACAGC
GAGATAACTCCTACGGGAGGCAGCAGTGGGGAATTGTTCGCAATGGGCGCAAGCCTGACGACGCAACGCCGCGTGGAGGATGAAGATCTTCGGGTCGTAAACTCCTTTCGATCGGAAAGAACAGTTTCCGGGTGAATAGCCTGGAGATTTGACGGTACCGAGAGAAGAAGCCCCGGCTAACTTCGTGCCAGCAGCCGCGGTAATACGAAGGGTGCAAGCGTTACTCGGAATTACTGGGCGTAAAGCGTGCGTAGGTGGTTTGTTAAGTCTGATGTGAAAGCCCCGGGCTCAACCTGGGAAT
+
CCCCCGGGGGGGGGGGGGGGGGGGGGGGGGGGGGGGGGGGGGGGGGGGGGGGGGGGGGGGGGGGGGGGGGGGGFFGFGGGGGGGGGGGGGGGGGGGGGGGGGGGGGGGGGGGGGGGGGGGGGGGGGGGGGGGGGGGGGGGGGGGGGGGGGGGGGGGGGGGGGGGGGGGGGGGGGGGGDGGGGGGGGGGGGGGGGGGGGGGGGGGGGGEGGGGGGGGGGGGGGGGGGGGGGGGGGGGGGGGGGGGGGGGGGDDCDDCGGDFGGGGGGFGGFFFFGFGFGFFFGFEEFGF@FFFFFFFFF??:
@M06045:235:000000000-JCY5N:1:1101:9610:9350 1:N:0:TACAGC
GAGATAACTCCTACGGGAGGCAGCAGTAAGGAATATTGCGCAATGGGCGAAAGCCTGACGCAGCGACGCCGCGTGGGGGATGAAGGTCTTCGGATTGTAAACCCCTTTCGGGAGGGAAGATGGGATGGGGTAACCCATTCGGACGGTACCTCCAGAAGCAGCCACGGCTAACTTCGTGCCAGCAGCCGCGGTAATACGAAGGTGGCAAGCGTTGTTCGGATTTACTGGGCGTACAGGGAGCGTAGGCGGTTGGATAAGCCCTCCGTGAAATCTCCAGGCTTAACCTGGAAAGTGCAGGGGG
+
CCCCCGGGGGGGGGGGGGGGGGGGGGGGGGGGGGGGGGGGGGGGGGGGGGGGGGGGGGGGGGGGGGGGGGGGGFFGGGGDGGGGGGGGGGGGGGGGGGGGGGGGGGGGGGGGGGGGGGGGGGGGGGGGGGGGGGGGGGGGGGGGGGGGGGGGGGGGGGGGGGCEFGGGGGGGGGGGGFGGGGGGGGC:FGGGGGGFGGGGGGGGGGGGGFGGGGGGGGDGGGGGGGFGGGGGGGGGGGFGGGGGGGGGGGGGGGGGGGGFFFCDG5<CFGGFFGFF@GFFFGFFFFGF>F*;FFF42)39B
@M06045:235:000000000-JCY5N:1:1101:8904:9357 1:N:0:TACAGC
GAGATAACTCCTACGGGAGGCAGCAGTGGGGAATATTGGACAATGGGCGAAAGCCTGATCCAGCCATGCCGCGTGGGTGAAGAAGGCCTTCGGGTTGTAAAGCCCTTTTGTTGGGAAAGAAAACTTTCCGGTTAATACCCGGAGAGAATGACGGTACCCAAAGAATAAGCACCGGCTAACTTCGTGCCAGCAGCCGCGGTAATACGAAGGGTGCAAGCGTTACTCGGAATTACTGGGCGTAAAGCGTGCGTAGACGGTTACGTAAGTCGGGTGTGAAAGCCCCGGGCTCAACCTGGGAATT
+
CCCCCGGGGGGGGGGGGGGGFGGGFGGGGGGGGGGGGGGGGGGGGGGGGGGGGGGGGGGGGGGGGGGGGGGGGGGGGGGGGGGGGGGGGGGGGGGGGGGGGGGGGGGGGGGGGGGGGGGGGGGGGGGGGGGGGGGGGGGGGGGGGGGGGGGGGGGGGGGGGGGGGGGGGGGGGGGGGGGGGGGGGGGGGGGGGGGGGGGGGGGGGGGGGGGGGGGGGGGGGGGGGGGGD8CFGGGGGGGGGGGGGGGGGGG:CGGGGCGGGGGGGFDGGGG4>GFG?GFF>FFFEEGBFFFFFFFFFF?FB
@M06045:235:000000000-JCY5N:1:1101:4228:9365 1:N:0:TACAGC
GAGATAACTCCTACGGGAGGCAGCAGTGGGGAATATTGCACAATGGGCGGAAGCCTGATGCAGCGACGCCGCGTGAGGGATGAAGGCCTTCGGGTTGTAAACCTCTTTCGACAGGGGCGAAGCGCAAGTGACGGTACCTGGAGAAGAAGCGCCGGCCAACTACGTCCCAGCAGCCGCGGTAAGAAGTAGGGCGCGAGCGTTGTCCGGATGTATTGGGCGTAAAGAGCTCGTAGGCGGCTTGTTGCGTCAGCTGTTAAAACCCGCAGCTCAACTGTGGGCTTGCAGCTGATACGGGCAGGCG
+
CCCCCFFGGGGGGFB7@CGEEFCFEF@EEFG7C<C66,CCC<EFEFE8CF@FEGD@F8FFFGCFEGE:CGC7:=F7FCE7=:BEFGG8<EGF7+BFG=BFAFGG8FEFEF+CCFGC++@FGC7@C@7*@EF;@FGF*?F:D,>,8C,6?C@FFGGEG7**<:>:C*=<FAF@=C<1CC>EC8FF+:<7:FGGEDGDEGGGE8;9<?5A8?<7C7+AFC88?G5<+:6FC*1C**+2CC**CFFFF=DG55<DD7*3:+29*:CD9))***27?*=*7CF>F<5??@5<*67*))8>;.(4-
@M06045:235:000000000-JCY5N:1:1101:7027:9367 1:N:0:TACAGC
GAGATAACTCCTACGGGAGGCAGCAGTGGGGAATATTGCACAATGGGCGAAAGCCTGATGCAGCAACGCCGCGTGAGGGACGACGGCCTTCGGGTTGTAAACCTCTTTTAGTAGGGAAGAAGCGAAAGTGACGGTACCTGCAGAAAAAGCACCGGCTAACTACGTGCCAGCAGCCGCGGTAATACGTAGGGTGCAAGCGTTATCCGGATTTATTGGGTTTAAAGGGTGCGTAGGCGGGCGTTTAAGTCAGCGGTGAAATCCCACGGCTCAACCGTGGAACTGCCATTGATACTGGGCGCCT
+
BCCCCGGGGGFGGFGFE@FGGGGGGGFGGGGEGFGGGGFAFFGGCFFFGGGGCC@<8<EGGGFFGGGGGGGGGGGCFGG?DFGDGEC:FFG<CGAF@FEFGAFFG9FFF,ECEFFGDBCFDFGGDGGGGGG9>=F<FGGGGGGFFCDFCFFGGGD7<FGFFFGGGGGDF@7EFFFGCGCGGGFFFG9CFCEFGGGGGGGGGGFFFEGDC;<F7CF@FGEEGF9<::8A5CECECCEEGGG*>EC9+**3A*19/7CCF>F<<FGC<59C4CF59>F./9607/7)/:@??497F?F?D>9(
@M06045:235:000000000-JCY5N:1:1101:23691:9367 1:N:0:TACAGC
GAGATAACTCCTACGGGAGGCAGCAGTGGGGAATATTGCACAATGGGCGGAAGCCTGATGCAGCGACGCCGCGTGAGGGATGACGGCCTTCGGGTTGTAAACCTCTTTCAGCAGGGACGAAGCGTAAGTGACGGTACCTGCAGAAGAAGCGCCGGCCAACTACGTGCCAGCAGCCGCGGTAAGACGTAGGGCGCGAGCGTTGTCCGGAGTTATTGGGCGTAAAGAGCTCGTAGGCGGCTTGTCGCGTCGTCCGTGAAAACTTGGGTCTCAACCCCAAGCTTGCGGTCGATACGGGCAGGCT
+
C@CCCDEG<FGGGGGGG;FFGGEFFGEFGGGC;EGGGGGGG<F<EEEFFGGC:CFGF?CFFGCFFEF:FCEGGCFFFGGFGGGGGGEFGCGCEFDEFGGDEC=<EFFGG<DCBEGG7CFFGG7F+@CF@<FGEGGFC9F9D8FCC7BF,>>C@FG*FEFGGGDGFFFF<CCBFFFCCFCGGGFFEG;>FG86CGE8:EG:5CCC98C5*2;+<++<A*??:*8@EFFFEGEEF5?C=C*:/C?5=E<7C5/>CDF:*<7*9FF<F/*9:>*)0/.57F:F47>3:@DF)55B:@:D(791,
@M06045:235:000000000-JCY5N:1:1101:23447:9369 1:N:0:TACAGC
GAGATAACTCCTACGGGAGGCAGCAGTGGGGAATATTGCGCAATGGGCGAAAGCCTGACGCAGCGACGCCGCGTGAGGGACGACGGCCTTCGGGTTGTAAACCTCTTTCAGCAGGGAAGAAGCGAAAGTGACGGTACCTGCAGAAGAAGCACCGGCTAACTACGTGCCAGCAGCCGCGGTAATACGTAGGGTGCAAGCGTTGTCCGGAATTATTGGGCGTAAAGAGCTCGTAGGCGGTCTGTCGCGTCGGATGTGAAAATCCAGGGCTCAACCCTGGACCTGTATTTGATACGGGGAGACT
+
CCCCCGGGAGCEEGECC@FFFGGE<CC@CFED@CFFFEA7B@CBEC<@FEC@FGGGGFGE@FCGEGGCE=CCFFFBFFGGFGCC:FEE:BFFGGG:FEGGFFGDFFGGGCE9,BFC=F@CF<8@FEECCFFFCC>FCCFFGEGDACFFFG:FFGCC7<<:;<?FFFCFFGC<C<FEGGGGGGGGEC9CFDG8EC8EF5CE*:E7:?E8>>CEFFCDDFE:::CEFGF7CE:7CEGGEG5EFG9>5CDCCE397DFFDGFF7+27>DG4C6=?5DFCF45)5C**1**09*8*075)3)(-)
@M06045:235:000000000-JCY5N:1:1101:25931:9372 1:N:0:TACAGC
GAGATAACTCCTACGGGAGGCAGCAGTTAGGAATTTTGGGCAATGGGCGCAAGCCTGACCCAGCAACGCCGCGTGGGTGACGAAGGCCTTCGGGTTGTAAAGCCCTTTTCTGGAGGAAGATGATGACGGTACTCCAGGAAGAAGCACCGGCTAACTACGTGCCAGCAGCCGCGGTAATACGTAGGGTGCGAGCGTTGCCCGGATTTATTGGGCGTAAAGGGCGCGTAGGCGGCTGTGCACGTCACATGTGAAATCGCCTGGCTCAACTGGGCGGGGTCATGTGATACGGCACGGCTCGAGC
+
CCCCCGGGGGGGFGGGGGGGGGGGGGGGGGGGGGGGGGGGGGGGGFGGGGGGGGGGGGGGGGGGGGGGGGGGGFGGGGGGGGGGGGGGGGGGGGGGGGGGGGGGGGGGGFGGGFGGGGGGCFGGFGGGGGGGGGGGGGGGGGGGGGGFGGDEEGGGGGGGGFGGGGGF>FGFGDCE>FFGGGGGGGGGGGGGCEEGGGDGGGGGGFGGGGGGGGEEEGGGGGGCGGCGGGDGGGGGGGG757=37C>=EGFGGGGGGGDGGGFFGFFGGFF>D7>G@CF=8*97?FD>DEDBEBB><@,2,
@M06045:235:000000000-JCY5N:1:1101:13896:9374 1:N:0:TACAGC
GAGATAACTCCTACGGGAGGCAGCAGTGGGGAATTTTGGACAATGGGGGCAACCCTGATCCAGCCATTCCGCGTGAGTGAAGAAGGCCTTCGGGTTGTAAAGCTCTTTTGTCCGGAACGAAACGGCGAGCGTGAATATCGCTCGCTACTGACGGTACCGGAAGAATAAGCACCGGCTAACTACGTGCCAGCAGCCGCGGTAATACGTAGGGGGCTAGCGTTGTCCGGATTTATTGGGCGTAAAGAGCGTGTAGGCGGCCAGATAGGTCGGCTGTGAAAACTCGAGGCTTAACCTCGAGATT
+
CCCCCGGGGGGGGGGGGGGGGGGGGGGGGGGGGGGGGGGGGFGFGGGGGGGGEFGGGGGGGGGGGGGGGGGGGGGDGGGGGGGGGGGGGGGGGGGGGGGGGGGGGGGGGGGGGGGGEEGGGGGGDGGC:FGFGGGGGFGCFC7F>FCGGGGGGGGGEGGGGGGGGGGGGGGGGGGGGGGDGFFGGFFFCGGGFGGGGGGCGGGGGG66CEC8EGCGGGDEEEEFGGGC7ECGDCFGG=CEC3CD?FGGGGGGGGGEDD7<D6CGFG*?CCC>;FFD6F@F/0)73>GFFFF=FF?@()41)
@M06045:235:000000000-JCY5N:1:1101:28260:9376 1:N:0:TACAGC
GAGATAACTCCTACGGGAGGCAGCAGTGGGGAATTTTGGACAATGGGGGCAACCCTGATCCAGCCATGCCGCGTGTGTGAAGAAGGCCTTCGGGTTGTAAAGCACTTTCGGACGGAACGAAATCGCGCGATCTAACAAGTCGCGTGGATGACGGTACCGTAAGAAGAAGCACCGGCTAACTACGTGCCAGCAGCCGCGGTAATACGTAGGGTGCGAGCGTTAATCGGAATTACTGGGCGTAAAGTGTGCGCAGGCGGCAGAGCAAGTCGAGTGTGAAAGCCCCGGGCTTAACTTGGGAATT
+
CCCCCGGGGGGGGGGGGGGGGGGGGGGGGGGGGGGGGGGGGGGGGGGGGGGGGGGGGGGGGGGGGGGGGGGGGGGGGGGGGGGGGGGGGGGGGGGGGGGGGGGGGGGGGGGFGGGEGGGGGGGGGGGGGGGGGGGGGGGGGGGGGGGGFGGGGGGGCGGGGGGGGGGGGGGGGGGGGGGGGGGGGGGGGGGGGGGGGGGGGGGGFGEFGGCFCCC5CEG=ECGGGGCEGGGGGGGGGGGGGGGGGGGGGGGGGGGGGGG:7FGGGD:FGGGFF>FFBCFFFGFFFFDBF6BFFFFFFFBFF
@M06045:235:000000000-JCY5N:1:1101:14376:9404 1:N:0:TACAGC
GAGATAACTCCTACGGGAGGCAGCAGTGGGGAATATTGGACAATGGGCGAAAGCCTGATCCAGCCATGCCGCGTGAGTGATGAAGGCCCTAGGGTTGTAAAGCTCTTTCAGCGGGGAAGATAATGACGGTACCCGCAGAAGAAGCCCCGGCTAACTTCGTGCCAGCAGCCGCGGTAATACGAAGGGGGCTAGCGTTGCTCGGAATCACTGGGCGTAAAGGGTGCGTAGGCGGGTTTTTAAGTCAGGGGTGAAATCCTGGAGCTCAACTCCAGAACTGCCTTTGATACTGAAGATCTTGAGT
+
CCCCCGGGGGGGGGGGGGGGGGGGGGGGGGGDGFGGGGGGGGGGGGGGGGGGGGGGGGGGGGGGGGGGGGGGGGGGGCFGGGGGGGGGGGGGGGGGGGGGGGGGGGGGGGGGGGGGGGGG9FGGGGGGGGGDGGGGGGGGFGGGGFGGGGGGGGGGGGGGGGGGGGGGGGGGGGGGGGGGGGGGGGGGGGGGGGGGGGDGGGGGGGGGGGGGGGEEGGGGGGGGGGGGGGGGGGCEGG5CGGGGGGGGCC*2?FFGGGGGGGGGGGGF>F7)9CFGFGFFFGFF?FFFF@FFFFF=9F>>6
@M06045:235:000000000-JCY5N:1:1101:9085:9449 1:N:0:TACAGC
GAGATAACTCCTACGGGAGGCAGCAGTCGGGAATTTTGGGCAATGGGCGAAAGCCTGACCCAGCAACGCCGCGTGAAGGATGAAATCCTTCGGGATGTAAACTTCGCAAGAACGGGAAGAATAAGTGAGAGCTAACATCTCTTACGATGACGGTACTGTTTGTAAGCTCCGGCTAACTCCGTGCCAGCAGCCGCGGTAATACGGGGGGAGCAAGCGTTGTTCGGATTTACTGGGCGTAAAGGGCGCGTAGGCGGCCACCGCAAGTCACTTGTGAAATCTCCGGGCTTAACCCGGAAAGGTC
+
CCCCCGGGGGGGGGGGGGGGGGGGGGGGGGGGGGGGGGGGGGGGGGGGGGGGGGGGGGGGGGGGGGGGGGGGGGGFFGGGGGGGGGGGGGGGGGGGGGGGGGGGGGGGGGGGGGGGGGGGGGGGGGGGGGGGGFGGGGGGGGGGGGGGGGGGGGGGGGGGGGGGGGGGGGGGGGGGGGFGGGGGGGGGGGGGGGGGGGGGGGGGGGGGGGGGGGGGGDGGGCEGGGGGGGFFGGGGGGGGFGCGGGGG5CDGGGGGGGGGGGGGGGGGGGGFFGBDFGFFFG@DFFGF?FFFFF>D>F?F.
@M06045:235:000000000-JCY5N:1:1101:15541:9464 1:N:0:TACAGC
GAGATAACTCCTACGGGAGGCAGCAGTAAGGAATCTTCCACAATGGGGGCAACCCTGATGGAGCAACGCCGCGTGCAGGATGAAGGCCTTCGGGTCGTAAACTGCTTTTATTTGTGAAGAATATGACGGTAACAAATGAATAAGGGTCGGCTAACTACGTGCCAGCAGCCGCGGTCATACGTAGGACCCAAGCGTTATCCGGAGTGACTGGGCGTAAAGAGTTGCGTAGGTGGTCAGTAAAGCGAATGGTGAAATCTGGGGGCTCAACCTCACAGACTATCATTCGAACTCACTGACTCGA
+
CCCCCGGGGGGGGGGGGGGGGGGGGGGGGGGGGGGGGGGGGGGGGGGGGGGGGGGGGGGGGGGGGGGGGGGGGGGGGGGDGGGGGGGGGGGGGGGGGGGGGGGGGGGGGGGFGGFGGGGGGGGGGGGGGFGGGGGGGGGGGGGGGGGGGGGGGGGGGGGGGGGGGGGGGGGGGGGGGGGGGGGGGGGGGGGGGGGGGGGGGGGGGGGGGGGGGGEGGGGGCFGGGGGGGGGGGGGGGFGGGGGGGGGGGGGGGGGGGGGGGDGGGGFGGGGFFGFGFGFFFGFFFFGFFFFFFFFFFF23,
@M06045:235:000000000-JCY5N:1:1101:11029:9485 1:N:0:TACAGC
GAGATAACTCCTACGGGAGGCAGCAGTGGGGAATATTGCACAATGGGCGGAAGCCTGATGCAGCGACGCCGCGTGAGGGATGACGGCCTTCGGGTTGTAAACCTCTTTCAGCAGGGACGAAGCGTAAGTGACGGTACCTGCAGAAGAAGCGCCGGCCAACTACGTGCCAGCAGCCGCGGTAAGACGTAGGGCGCGAGTGTTGTCCGGATTTATTGGGCGTAAAGAGCTCGTAGGCGGCTTGTCGCGTCGACCGTGAAAACCTGGGGCTCAACCCCAGGCCTGCGGTCGATACGGGCAGGCG
+
CCCCCGGGGGGGGGGGGGGGGGGGGGGGGGGGGGGGGGGGGGGGGGGGGGGGGGGGGGGGGGGGGGGGGGGGGGGGGGGGGGGGGGGGGGGGGGGGGGGGGGGGGGGGGGGGGGGGGGGGGGGGGGGGGGGGGGGGGGGGGGGGGGGGGGGGGGGGGGGGGGGGGGGGGGGGGGGGGGGGGGGGGGGGGGGGGGGGGGGGGFGGFGGGGG9:FFGGGGGGD5FGGFGGGGGGGGGGGGGGGGGGGG3CEEDGDD<FFFCDDFFFGDG<CGGFFGEGFGFF@<>EFDGF>E>5@EFF>FF0(
@M06045:235:000000000-JCY5N:1:1101:8210:9496 1:N:0:TACAGC
GAGATAACTCCTACGGGAGGCAGCAGTGGGGAATATTGCACAATGGGCGAAAGCCTGATGCAGCGACGCCGCGTGAGGGATGACGGCCTTCGGGTTGTAAACCTCTTTCAGTAGGGAAGAAGCCTTTCGGGGTGACGGTACCTGCAGAAGAAGCGCCGGCTAACTACGTGCCAGCAGCCGCGGTAATACGTAGGGCGCAAGCGTTGTCCGGAATTATTGGGCGTAAAGCGTGCGCAGGCGGTTCGGAAAGAAAGATGTGAAATCCCAGGGCTCAACCTTGGAACTGCATTTTTAACTACCG
+
CCCCCFGGGGGGDFEGGGGGGCFDGGFDFFGGGAEF<EFEFEEFGCFGEEECEGEEF@FGGGGGGDCCGGGGD@FBFFGGGEGECCFEGGACGDEFFGGFCCFFG9FBFGGFFGGD@DFGGG8<F99FEGGGGGFG>CFGFA9CC,@;C7FCCFEG7BG7F7FDFGGDGGGGDCFGGGGDECFCEG99<82>F8CD>E8?/@C>ECG7C8EAE*<FGC9FCFEG=:8FGG8ECCG5*:CED)*/275CCCCFGG*<?<>FCGF:7CFGFCG>F76>>C?F?F*9996**07=FFFF9*).-
@M06045:235:000000000-JCY5N:1:1101:3780:9502 1:N:0:TACAGC
GAGATAACTCCTACGGGAGGCAGCAGTGGGGAATATTGGACAATGGGGGCAACCCTGATCCAGCCATGCCGCGTGAGTGATGAAGGCCCTAGGGTTGTAAAGCTCTTTCACCGGTGAAGATAATGACGGTAACCGGAGAAGAAGCCCCGGCTAACTTCGTGCCAGCAGCCGCGGTAATACAGAGGGGGCAAGCGTTGTTCGGAATTACTGGGCGTAAAGGGCGCGTAGGCGGCCGCCTAAGTCAGACGTGAAATCCCTCGGCTCAACCGGGGAACTGCGTCTGATACTGGGTGGCTTGAAT
+
CCCCCGGGGGGGGGGGGGGGGGGGGGGFFGEGGGGFGGGGGGGFGGGGGGGGGGGGGGGGGGGGGGGGGGGGGEGGGGGFGGGGGGGFGGEEGGGGGGGGGGGGGGGGGGGGGGFGGGGGFGFEGGGGGGGGGGGGGGG8DFGGGGDGEGGGCCGGFGGGGGGGGGGGGGGGGGGGGGGGGGGGGGGGGGGGGG:CGCDGGCEGGGGGGGFGGG:EE>FGE5EGGGEEGDEGGGGGGEGFGGFGGGFGCCFGGGGFGCGC*:5DFFG5CDDE>554?FEF7CF*69F=6?@FFFF>BFF?2
@M06045:235:000000000-JCY5N:1:1101:2294:9508 1:N:0:TACAGC
GAGATAACTCCTACGGGAGGCAGCAGTGGGGAATATTGGACAATGGGCGAAAGCCTGATCCAGCCATGCCGCGTGGGTGAAGAAGGCCTTCGGGTTGTAAAGCCCTTTTGTTGGGAAAGAAAACTTTCCGGCTAATACCCGGAGAGAATGACGGTACCCAAAGAATAAGCACCGGCTAACTTCGTGCCAGCAGCCGCGGTAATACGAAGGGTGCAAGCGTTACTCGGAATTACTGGGCGTAAAGCGTGCGTAGGTGGTTCGTTAAGTCCGATGTGAAAGCCCTGGGCTCAACCTGGGAATG
+
CCCCCGGGGFGGGGGGGDGCFG7@EGF-ECFGGGCAFGGFGGGGGGGGGGGGGGFGDDFGGGGFGFGCGGGGDFFEGEGGGFCG@DGGFF<FEGGGCGGGGGGGGGFGGGFCEFGGG8?FFFFFGGFGGGGDGGGGGGGGGCFEECEGGFGGGGGGGFFFFGFGGGFGGGGGGEGGGGGGACGGG:E7CFGF7CFGGGGGEGGCFFFGGG588>EF0BGGGGGG7=EC5FFGGGGDEGCGGGG=FE93=ECDDC7CFGCFDC<CF**2?CCDFGFCFGF?49?@F>C@)*07@FFF070,)
@M06045:235:000000000-JCY5N:1:1101:26508:9525 1:N:0:TACAGC
GAGATAACTCCTACGGGAGGCAGCAGTGAGGAATATTGCACAATGGACGCAAGTCTGATGCAGCAACGCCGCGTGGAGGATGAAGGTCTTTGGATTGTAAACTCCTTTTTTCAGGGAAGAGCAAGGACGGTACCTGAAGAATAAGTCACGGCTAACTACGTGCCAGCAGCCGCGGTAATACGTAGGTGGCAAGCGTTATCCGGAATTACTGGGCGTAAAGCGCACGCAGGCGGCTAGTCAAGTTCGACGTGAAAGCTCCCGGCTTAACTGGGCGAGGTCGTTGAAAACTGGTTAGCTTGAG
+
CCCCCGGGGGGGGGGGGGGGGGGGGGGGGGGGFGGGGFGGGFFGGGGGGGGGGGGGFGGGGGGGGGGGGGFFGCGGCGGEFGGDGGGGGGGGG8CGDGGFGGGGGGGGGGGGGGGGGDEGGGGGGFGGGDGGGGGGGGGGGGGGGGGGGGGGGGGGGGGDFGGGGGGGGGGGGGGGFEGGGGFGGGGGGC@FFFGGGGGGGGGGGGGGCEGGGGGGGGGFCEGGGDGEDCGGGGGD=EGFCFGFFEGDGGGG:FGCGFFGGC<DDGGFGGG>)78C>DFFFGF38*:?F4?FFFFFAB<F:
@M06045:235:000000000-JCY5N:1:1101:19250:9525 1:N:0:TACAGC
GAGATAACTCCTACGGGAGGCAGCAGTGGGGAATATTGCGCAATGGGCGAAAGCCTGACGCAGCGACGCCGCGTGAGGGATGAAGGCCTTCGGGTTGTAAACCTCTTTCAGCGCCGAAGAAGCGAAAGTGACGGAAGGCGCAGAAGAAGCACCGGCTAACTACGTGCCAGCAGCCGCGGTAATACGTAGGGTGCAAGCGTTGTCCGGAATTATTGGGCGTAAAGAGCTCGTAGGCGGTTTGTCGCGTCTGCTGTGAAAATCCAGGGCTTAACCCTGGACCTGCAGTGGGTACGGGCAGACC
+
CCCCCGGGGGGGGGGGGGGGGGGGGGGGGGGGGGFFG<FGGGGGGGGGG@FGGGGGGGGGC@FGEGGGGGGGGGG7BFGGGGGGG<EGGGGGGGG@FGGGGGFFGGGGG<?DC77CF+@CGD<F+8>@>F,<>F*@:*3*>@FCFG8ACA,>FGGG:<,F9FCGC+*4?F@+CF:FFEC<7C:+0;C6;8C@5:@+<FGEGC:?9;CAE8<+00:C5@E:C8897A0<?CE*8*9CE87=C<7*:/7C5=7:C:>+:::7FFDFC<C*9C>*99)C)>5@FCFF;*25)8=).)5)-8:1(
@M06045:235:000000000-JCY5N:1:1101:17621:9543 1:N:0:TACAGC
GAGATAACTCCTACGGGAGGCAGCAGTGGGGAATATTGGACAATGGGGGCAACCCTGATCCAGCCATGCCGCGTGAGTGATGAAGGCCTTCGGGTTGTAAAGCTCTTTTGGCGGGGACGATGATGACGGTACCCGCAGAATAAGCCCCGGCTAACTTCGTGCCAGCAGCCGCGGTAAGACGAAGGGGGCAAGCGTTGTTCGGAATTACTGGGCGTAAAGCGAGTGTAGGTGGTTGTCATAGTCAGGTGTGAAAGCCTTGAGCTCAACTCAAGAAATGCACTTGATACTGGGCAGCTAGAGG
+
CCCCCGGGGGGGGGGGGGGGGGGGGGGGGGGGGGGGGGGGGGGGGGGGGGGGGGGGGGGGGGGGGGGGGGGGGFGEGFGGGGGGGGGGGGGGGGGGGGGGGGGGGGGGGGGGGGGGGGGGGGGGGGGGGGGGGGGGGGGGGGGGGGGGGGGGGGGGGGGGGGGGGGGGGGGGGGGGDGGGGGGGGGGGGGGGGGGGGGGGGGGGGGGGGGGGGGGGDFGGGEEEGGGGGGGGGGGGGGGFGGGGFGGGGGGGGGGGGGGGGGGGGGGGGGGFFGFGFFFFFGFFFFGFFFFF:5;FAF24:
@M06045:235:000000000-JCY5N:1:1101:5840:9544 1:N:0:TACAGC
GAGATAACTCCTACGGGAGGCAGCAGCAAGGAATTTTCCGCAATGGGCGCAAGCCTGACGGAGCGACGCCGCGTGGGGGATGACGCATTTCGGTGTGTAAACCCCTTTTCTGGGGGAAGAAGACAGTGACGGTACCCCAGGAAGAAGGACCGGCTAACTACGTGCCAGCAGCCGCGGTAAGACGTAGGGTCCGAGCGTTGTCCGGAGTTACTGGGCGTAAAGGGCGCGTAGGCGGTTTCTTACGTTCCACGTGAAAGCCCCTGGCTCAACCAGGGAGGGTCGTGGGAAACGGGGAAACTGG
+
CCCCCGGGGGGGGGGGGGGGGGGGGGGGGFGGGGGGGGGGGGGGGGGGGGGGGGGGGGGGGGGGGGGGGGGGGFGGGGGGGGGGGGGGGGGGGGGGGGGGGGGGGGGGGGGGGGGGGGGGGGGGGGGGGGGGGGGGGGGCFGGGGGGGCGGGGGGGGGGGGGGGG>@FGGGGGGGGGGGGGDCGFFGGGGGFCGGGG8EEGFGEEGGEFFGGGGGCEEGGGGGGDEGGGDGGFDG?EEGGGFCFFGFF?ACFF:FFGFGGGGGFG5C4DFGBFGF3>5>7@D@FB3<FF?@EEFFFF@BA>
@M06045:235:000000000-JCY5N:1:1101:7565:9564 1:N:0:TACAGC
GAGATAACTCCTACGGGAGGCAGCAGTCGGGAATTTTGGGCAATGGGCGAAAGCCTGACCCAGCAACGCCGCGTGAAGGATGAAGTATTTCGGTATGTAAACTTCGAAAGAATGGGAAGAATTAATGACGGTACTATTTATAAGGTCCGGCTAACTACGTGCCAGCAGCCGCGGTAATACGTAGGGACCAAGCGTTGTTCGGATTTACTGGGCGTAAAGGGCGCGTAGGCGGCGCGGTAAGTCACTTGTGAAATCTCTGAGCTTAACTCAGAACGGCCAAGTGATACTGCAGTGCTAGAGT
+
CCCCCGGGGGGGGGGGGGGGGGGGGGGGGGGGGGGGGGGGGGGGGGGGGGGGGGGGGGGGGGGGGGGGGGGGEGGGGGGGGGGGGGGGGGGGGGGGGGGGGGFGGGGFGGGGGGGGGGGGGGGGGGGGGGGGGGGGGGGFGGGGGGGGGGGGGGGGGGGGGGGGGGGGCFFGGGGGCGGGGGGGGGGGGGCFGGGGGGGDGGGGGGGGGGGGGGGGGFGGGGGGGGGGGGGGGGGGGGEEGGGGGFFGGGFGGGGFGGGGGGGGGGGFGFFBFGEGFDDF@F?@FFGFFFFFFFF?B6<?-
@M06045:235:000000000-JCY5N:1:1101:17090:9593 1:N:0:TACAGC
GAGATAACTCCTACGGGAGGCAGCAGTGGGGAATTTTGGACAATGGGGGCAACCCTGATCCAGCCATGCCGCGTGCGGGAAGAAGGCCTTCGGGTTGTAAACCGCTTTTAGCCGGGACGAAAGCGCCACGGATAACACCCGTGGCGGTTGACGGTACCGGCGGAATAAGCACCGGCTAACTACGTGCCAGCAGCCGCGGTAATACGTAGGGTGCGAGCGTTAATCGGAATTACTGGGCGTAAAGCGTGCGCAGGCGGTTCGTTGTGTCGGCGGGGAAAGCCCCGGGCTCAACCTGGGAATG
+
CCCCCGGGGGGGGGGGGGGGGGGGFGGGGGGGGFGGGGGGG@FGGGGGGGGGGGGGGGGGGGGGGGGGGGGGGGGGGGGGGGGGGGGGGGGGGGGGGGGGGGGGG+FGGGGGGGGGGGGGGGGGGGGGGGGDGGGGGGEGGEGGGGEFFGGGGGGGGGGGGGGGGGGGGGGGGGGGGDGGGGGGGGGGGGGGGGGGGGGED>FGGGGGGGGFGGGGGGGEGGGGGGGGGGGDGGGGGGGGGG5:FGGGGGGGGGGGGEDGGGGGGGGGGGGFB)./>CFFFGB)<B:58=?FF)7><@?F?
@M06045:235:000000000-JCY5N:1:1101:21321:9593 1:N:0:TACAGC
GAGATAACTCCTACGGGAGGCAGCAGTGGGGAATATTGCACAATGGGCGAAAGCCTGATGCAGCGACGCCGCGTGAGGGATGACGGCCTTCGGGTTGTAAACCTCTTTCAGCAGGGAAGAAGCGCAAGTGACGGTACCTGCAGAAGAAGCGCCGGCTAACTACGTGCCAGCAGCCGCGGTAATACGTAGGGCGCAAGCGTTGTCCGGAATTATTGGGCGTAAAGAGCTCGTAGGCGGCTTGTTGCGTCGGATGTGAAAGCCCGGGGCTTAACCCCGGGTCTGCATTCGATACGGGCAGGCT
+
CCCCCGGGGGGGGGGGGGGGGGGGGGGGGGGGGGGGGGGGGGGGGGGGGGGGGGGGGGGGGGGGGGGGGGGGGGGGGGGGGGGGGGGGGGGGGGGGGGGGGGGGGGGGGGGGGGGGGGGGGGGGGGGGGGGGGGGGGGGGGGGGGGGGGGGGGGGGGGGGGGGGGGGGGGGGGGGGGGGGGGFGGGGGGGGGGGGGGGGGGGGGGGGCGGGGGGGGGGGGGGGGCGGGGGGGGGGGGGGGGGGGGGDDGDD<DFGGDFFFFGGDGGGGGCFFFGFGFDFFFGF=FFF?@FFFFFFF;@99(
@M06045:235:000000000-JCY5N:1:1101:19219:9602 1:N:0:TACAGC
GAGATAACTCCTACGGGAGGCAGCAGTGGGGAATCTTGCGCAATGCGCGAAAGCGTGACGCAGCAACGCCGCGTGCGGGAAGACGGCCTTCGGGTTGTAAACCGCTTTCAGTTGGGACGAAGCTTCGGCCGTTAATAGCGGTCTGAAGTGACGGTACCTTCACAAGAAGCCCCGGCTAACTACGTGCCAGCAGCCGCGGTAATACGTAGGGGGCAAGCGTTGTCCGGAATCATTGGGCGTAAAGCGCGTGTAGGCGGCTCGATAAGTCTGCTGTGAAAGTCCAGGGCTCAACCCTGGGATG
+
CCCC@GGGGGGGGGGGGGGGGGGGGGGGGGGGGGGGGGGGGGGGGGGEGGGGCFDGGGFGGGGGGGGGGGGGGGGGGEGG@FGGGGGGGGGGGGGGGGGGGGG7FGEGGADF<FGGGGGGGGBCCACGGGGCF@CFFGGGGECE8FGGGGGFCEBCCF?FFGGGF<FFFG>FGGDCC<FGF9@EF*CFFGGGF@CC88??8CFFFG+<CECEDCCFFGEEEGGGGGG=EFC9CGGGGFGEEGE7<:CCC*/9:FGGD5D<9:419::>:>FF?00*8:*967@7?5C>)9FF>:))481::
@M06045:235:000000000-JCY5N:1:1101:17500:9603 1:N:0:TACAGC
GAGATAACTCCTACGGGAGGCAGCAGTGGGGAATATTGCACAATGGGGGAAACCCTGATGCAGCAACGCCGCGTGAGTGATGACGGCCTTCGGGTTGTAAAGCTCTGTCTTCAGGGACGATAATGACGGTACCTGAGGAGGAAGCCACGGCTAACTACGTGCCAGCAGCCGCGGTAATACGTAGGTGGCGAGCGTTGTCCGGATTTACTGGGCGTAAAGGGAGCGTAGGCGGATTTTTAAGTGAGATGTGAAATACTCGGGCTTAACCTGGGTGCTGCATTTCAAACTGGAAGTCTAGAGG
+
C<CC@FGGGGGGGGGGGGGGGGGGFGGGGFGGGGDGGCFGGGGGGGGDGGGGFGGGGGGGDGGG@FGGGGGGGGG@FEGGAFGAFGGGGGGGGGFGGGGGGGG9FFGGFGGGGGGGGFGGGGCA9C?F:3B7FB<FDG,8=BD,,@D@@FE@CF<CFCC63>F;@>D@3DCF<F*1<,,=*,26BBF*==*1=C8ECE9C*8*2*<20+<FGEGD>EFCF58;5C55?E+*:*:CC<0*7<>?>F?>20ACFGGFGGD7C3*9<0::>0<*80C5DFC;?*:@*@FF=B6)0<@682=>7(
@M06045:235:000000000-JCY5N:1:1101:25655:9607 1:N:0:TACAGC
GAGATAACTCCTACGGGAGGCAGCAGTGGGGAATATTGCACAATGGGGGAAACCCTGATGCAGCAACGCCGCGTGAGTGATGACGGCCTTCGGGTTGTAAAGCTCTGTCTTCAGGGACGATAATGACGGTACCTGAGGAGGAAGCCACGGCTAACTACGTGCCAGCAGCCGCGGTAATACGTAGGTGGCGAGCGTTGTCCGGATTTACTGGGCGTAAAGCGTGCGCAGGCGGTTTTGTAAGCCAGATGTGAAAGCCCCGGGCTTAACCCGGGAATGGCATTTGGGACTGCAAGGCTTGAGG
+
CCCCCGGGGGGGGGGGGGGGGGGGGGGGGGGGGGGGGGGGGGGFG@FGGGGGGGGGGGGGGGGGGGGGGGGGGGGEGGGGGGGGGGGGGGGGGGGGGGGGGGG<FFGGGGGGGGGFFGGGDGGGFFGGGGGEGCFA8<8F7FFGGGGGGGGGGGFGGGCF7CEGGGGFGFCGGG7FF9CCFBFGGGGGGG@EGGDEEGGGCE8EGGG?AFGGFGCEGC9CEEGDG5*?==EGEG=FGGGGGGCGGEGDFC:CFC4:>=<DDEDG4CFF*1>:<<FGFC564*9=D@F05?6=6>F@?F18(
@M06045:235:000000000-JCY5N:1:1101:26624:9637 1:N:0:TACAGC
GAGATAACTCCTACGGGAGGCAGCAGTGGGGAATATTGCACAATGGGCGAAAGCCTGATGCAGCGACGCCGCGTGAGGGATGACGGCCTTCGGGTTGTAAACCTCTTTCAGCAGGGAAGAAGCGAAAGTGACGGTACCTGCAGAAGAAGCACCGGCTAACTACGTGCCAGCAGCCGCGGTAATACGTAGGGTGCGAGCGTTGTCCGGAATTATTGGGCGTAAAGAGCTTGTAGGCGGTTTGTCGCGTCTGCTGTGAAAATCCGGGGCTCAACCCCGGACTTGCAGTGGGTACGGGCCGACT
+
CCCCCGGGGGGGGGGGGGGGGGGGGG@FGGGGGGGGGGGGGGGFGGGGGGGGGGGGGGGGGGGGGGGGGGGGGGGGGGGGGGGGGGGGGGGGGGGGGGGGGGGGGGGGGGGGGGGGGGGGGGGGGGGGGGGGGGGGGGGGGGGGGFGGGGGGGGGGGGGGGGGGGGGGGGGGGGGGGGG@EGGGGGGGGGGGDGGEGGGCEEGGGGCCEFGGGCEFGGGGGGGGCFFG6CFGGFGGGEG=EGFD=>DGCFFCFCCFFGGGGFDGGGG3FD=:FGFDFD5BFGFF4*77FE49DFD)(04;-
@M06045:235:000000000-JCY5N:1:1101:6468:9652 1:N:0:TACAGC
GAGATAACTCCTACGGGAGGCAGCAGTGGGGAATATTGGACAATGGGGGCAACCCTGATCCAGCCATGCCGCGTGTGTGAAGAAGGCCTTCGGGTTGTAAAGCACTTTAGGTCGGGAGGAAGGTTCGCTGGCTAATATCCAGCGGAATTGACGTTACCGACAGAATAAGCACCGGCTAACTTCGTGCCAGCAGCCGCGGTAATACGAAGGGTGCAAGCGTTACTCGGAATTACTGGGCGTAAAGCGTGCGTAGGTGGTTCGTTAAGTCTGATGTGAAAGCCCTGGGCTCAACCTGGGAATT
+
CCCCCGGGGGGGGGGGGGGGGGGGGGGGGGGGGGGGGGGGGGGGGGGGGGGGGGGGGGGGGGGGGGGGGGGGGGGGGGGGGGGGGGGGGGGGGGGGGGGGGGGGGGGGGGGGGGGG7FGGGGGGGGGGGGGGGGGGGFGGGGGGGGGGGGGGGGGGGGGGGGGGGGGGGGGGGGGGGGGGGGGGGGGGGGGGGGGGGGGGGGGGGGGFGGGGGGGFGGGGGGGGGGGGGGGGGGGGGGGGGDCGFGGGGGGCDDGGDEGGG=FFGFGGGGGFFFFGFGBFFFFFFFG>FFFFFFFFFFF<0
@M06045:235:000000000-JCY5N:1:1101:25133:9655 1:N:0:TACAGC
GAGATAACTCCTACGGGAGGCAGCAGTGGGGAATATTGCACAATGGGCGCAAGCCTGATGCAGCGACGCCGCGTGAGGGATGAAGGCCTTCGGGTTGTAAACCTCTTTCAGCAGGGAAGAAGCGCAAGTGACGGTACCTGCAGAAGAAGCGCCGGCTAACTACGTGCCAGCAGCCGCGGTAATACGTAGGGCGCAAGCGTTGTCCGGAATTATTGGGCGTAAAGAGCTCGTAGGCGGTCTGTCGCGTCTGGTGTGAAAACTCGAGGCTCAACCTCGAGCTTGCATCGGGTACGGGCAGACT
+
CCCCCGGGGGGGFGGGGGGGGGGGGGGGGGGGGGGGGGGGGGGGGGGGGGGGGGGGGGGGGGGGGGGGGGGGGGGGGGGGGGGGGGGGGGGGGGGGGGGGGGFGGGGGGGGGGGGGGGGGGGGGGGGGGGGGGGGGGGGGGGGGGGGGGGGGGGGGGGGGGGGGGGGGGGGGGGGGGGGGGGGGGGGGGGGGGGGCGGGCGDEGGGGGGGGGGGGGGGGGGGGGGGGGGGGGGGGCCGGGGGGGGGGGGGCFGGGGGCGGFCGCD<DFGGGFFCFDBGFDF4>FFFGFFFFFFFFF;@:?.
@M06045:235:000000000-JCY5N:1:1101:15315:9666 1:N:0:TACAGC
GAGATAACTCCTACGGGAGGCAGCAGTGGGGAATATTGCGCAATGGGCGAAAGCCTGACGCAGCGACGCCGCGTGTGGGATGACGGCCTTCGGGTTGTAAACCACTGTCGGGAGGGACGAATGCCCCGCAAGGGGAGTGACGGTACCTCCAAAGGAAGCACCGGCTAACTCCGTGCCAGCAGCCGCGGTAATACGGAGGGTGCGAGCGTTGTCCGGAATCACTGGGCGTAAAGGGCGCGTAGGCGGCCTGATAAGTAGGGGGTGAAATCCTGCGGCTTAACCGCAGGGCTGCCTTCTAAAC
+
CCCCCGGGGGGGGGGGGGGGGGGGGGGGGGGGGGGGGGGGGGGGGGGGGGGGGGGGGGGGGGGGGGGGGGGGGGGFGGGGGGGGGGGGGGGGGGGGGGGGGGGGGGGGGGGGGGGGGGGGGGGGGGGGGGGGGGGDGGGGGGGGGGGGGGGGGGGGGGGGGGGGGGEDGFGGGFGGGGGGGGGGGGGGEGGGGGEEEGGGEGGGGGGGGEGGGGGGECGFGGGGGGGG7CEFGGGGGGEGGGGGGG<C=F7DFFG<FDGDGGGGGFFFGGGF@DDDEG?F?DEFEFD>3;D:FFB6)/:A4
@M06045:235:000000000-JCY5N:1:1101:24432:9694 1:N:0:TACAGC
GAGATAACTCCTACGGGAGGCAGCAGTGGGGAATATTGCACAATGGGCGAAAGCCTGATGCAGCGACGCCGCGTGAGGGATGACGGCCTTCGGGTTGTAAACCTCTTTCAGCAGGGAAGAAGCGCAAGTGACGGTACCTGCAGAAGAAGCACCGGCTAACTACGTGCCAGCAGCCGCGGTAATACGTAGGGTGCGAGCGTTGTCCGGAATTATTGGGCGTAAAGAGCTTGTAGGTGGTTTGTCGCGTCTGCTGTGAAAATCCGAGGCTCAACCTCGGACTTGCAGTGGGTACGGGCAGACT
+
CCCCCGGGGGGGGGGGGGGGGGGGGGGGGGGGGGGGGGGGGGGGGGGGGGGGGGGGGGGGGGGGGGGGGGGGGGGGGGGGGGGGGGGGGGGGGGGGGGGGGGGGGGGGGGGGGGGGGGGGGGGGGGGGGGGGGGGGGGGGGGGGGGGGGGGGGGGGGGGGGGGGGGGGGGGGGGGGGGGGGGGGGGGGGGGCEGGEGGGGGGGGGGGDGFGGGGGGGGGGGDGGGGF?FGGGGGGGGAFGGGGGGDDGGGFGGGGCFFGGFGGGGGGGGGGFFCFGFGFFFGF?FFFFFFFFFFFF;>?F)
@M06045:235:000000000-JCY5N:1:1101:6560:9695 1:N:0:TACAGC
GAGATAACTCCTACGGGAGGCAGCAGTAGGGAATCTTCCGCAATGGACGCAAGTCTGACGGAGCAACGCCGCGTGAGCGAAGAAGGTTTTCGGATCGTAAAGCTCTGTTGTGAGGGAAGAACAAGGATAGGAGTCACTGTCTATCCCTTGACGGTACCTCACCAGAAAGCCACGGCTAACTACGTGCCAGCAGCCGCGGTAATACGTAGGTGGCAAGCGTTGTCCGGAATTATTGGGCGTAAAGCGCGCGCAGGCGGTCCTTTAAGTCTGATGTGAAATCTCGTGGCTTAACCACGAGCGG
+
CCCCCGGGGGFGFGGGGGGGGGGGGGGFGGGGGGGGGGGGGGGGGGGGGGGGGGGGGGGGGCGGGGGGGGDGGGGGGFGGDGGGGGGGGGGGGGGGGGGGGGGFFGGGGGGGFGGGGGGGGGGGGGGGGGGGGGCGGGGGGGGGEGGDFGGGGGGGGGGGGGGGGGGGGFFGGGGGGDEGGGGGGGGGGGGCGEGGGGGGDEGGGGGFFGGGFGGFGGGGEEGGGGGEECFGGGGGG5>GEDCGGEGGGGC3DGGEC>DDG<C::*C7>FFFFG*:0?FFFG>FF:D5>FFF7FFD0@B>B
@M06045:235:000000000-JCY5N:1:1101:23529:9715 1:N:0:TACAGC
GAGATAACTCCTACGGGAGGCAGCAGTGGGGAATATTGGACAATGGGCGGAAGCCTGATCCAGCAACGCCGCGTGAGGGATGACGGCCTTCGGGTTGTAAACCTCTTTCAGTACCGACGAAGCGAGAGTGACGGTAGGTACAGAAGAAGCACCGGCCAACTACGTGCCAGCAGCCGCGGTAATACGTAGGGTGCGAGCGTTGTCCGGAATTATTGGGCGTAAAGGGCTCGTAGGCGGTTTGTCGCGTCGGGAGTGAAAATCCAGGGCTTAACTCTGGACTGGCTTCCGATACGGGCAGACT
+
CCCCCGGGGGGGGGGGGDGGGGGGGGGGGGGGGGGGGGGGGGGGGGGFGGGGGGGGGGGGGGGGGGGGGGGGGGGGGGGGGGGGGGGGGGGGGGGGGGGGGGGGGGGGGGGGGGGGGGGGGGGGGGGGGGGGGGGGGGGGGGGGGGGGGGGGGGGGGGGGGGGGFGGGGGGGGGGGGGGGGGGGGGGGGGGGEDGGGGGGC>EGGGGGGGGCGFEFGGGGGGFGGGGGGGGGFGGGGEDGGGGGGGC5CEGGDGGGGGGGGGGGFGGGGG74@GFFFGFFFGF5>?<@<B>E>DFF004:,
@M06045:235:000000000-JCY5N:1:1101:23910:9730 1:N:0:TACAGC
GAGATAACTCCTACGGGAGGCAGCAGTGGGGAATATTGGACAATGGGGGCAACCCTGATCCAGCGACGCCGCGTGGGTGAAGAAGGCCTGCGGGTTGTAAAGCCCTTTCGGTTGGGAAGAAAAGCTGCGACCTAACACGTCGCGGCCTTGACGTAACCAACTAAAGAAGCACCGGCTAACTCTGTGCCAGCAGCCGCGGTAATACAGAGGGTGCGAGCGTTAATCGGAATTACTGGGCGTAAAGCGCGCGTAGGCGGCTTTGTAAGTCGGTTGTGAAATCCCCGGGCTCAACCTGGGAACT
+
CCCCCGGGGGGGGGGGG;FGGGGGCCGGGGGGGGGGGGGCFFGFFGGGGGGGGGGGGGFGGGFECEGEGGEGGFGGGGGGGGGGGGGGGFGGGGGGGGCGGGGGGGGGGGGGFFGGDCF?FGGDFGGGGEFFDFGGGGGFGCECEFGGGGGGGGCCGGGGGFGFGGCACFFGG7CGGGGFCFC9CFGGFCFFFDCEG>EG58CGGGGCGFGEGGGGEDGGEC8<EFDE*CF<CFGGG=EGGDGGGGDDGGDDDGGGGGD<7FGFFFFGGGD>7C:7*7==?<FFFFGBF6?FFFFFF:?<4
@M06045:235:000000000-JCY5N:1:1101:24303:9735 1:N:0:TACAGC
GAGATAACTCCTACGGGAGGCAGCAGTTAGGAATCTTGCGCAATGGACGAAAGTCTGACGCAGCGACGCCGCGTGCGGGATGACGGCCCTCGGGTTGTAAACCGCTTTCAGCAGGGACGAAATTGACGGTACCTGCAGAAGAAGCCCCGGCCAACTACGTGCCAGCAGCCGCGGTAATACGTAGGGGGCGAGCGTTGTCCGGATTTATTGGGCGTAAAGAGCTCGTAGGTGGTTCGGTAAGTCGGATGTGAAATCTCCAGGCTCAACCTGGAGGGGTCATTCGATACTGCCGTGACTAGAG
+
CCCCCEFGGGGGGGGGGGGGGGGGGGGGGGGFGGGGGFGGDFGGFFFGGEGGGGGGGGGGGFFGCCFGGGEGGGGGGGGDGGFFGGGGGGGGGGGGGGGGGGGGGGGGGGGGFGGGGGGGDFGGFGGGGDGGGGGGGGGGGGGGGGGDEEDCCFGGGGGGGGGGFGGFFCFGGG*<CFFGFFCFGGGGGGEGCCCGGEC7CGG8E+CDGGGGDEE58C9EFGFCE5C@GEFCEFFEG8=EGFFGG:DGGF7F>*002AF75*79DDCD4FCF4C@<71>??>**05)99@F>7B>F27>))
@M06045:235:000000000-JCY5N:1:1101:16799:9739 1:N:0:TACAGC
GAGATAACTCCTACGGGAGGCAGCAGTGGGGAATATTGGACAATGGGCGAAAGCCTGATCCAGCCATGCCGCGTGAGTGATGAAGGCCCTAGGGTTGTAAAGCTCTTTCAACGGTGAAGATAATGACGGTAACCGTAGAAGAAGCCCCGGCTAACTTCGTGCCAGCAGCCGCGGTAATACGAAGGGGGCTAGCGTTGTTCGGAATTACTGGGCGTAAAGCGCACGTAGGCGGATACTTAAGTCAGGGGTGAAATCCCGGGGCTCAACCCCGGAACTGCCTTTGATACTGGGTATCTCGAGT
+
CCCCCGGGGGGGGGGGGGGGGGGGGGGGGGGGGGGGGGGGGGGGGGGGGGGGGGGGGGGGGGGGGGGGGGGGGGGGGGGGGGGFGGGGGGGGGGGGGGGGGGGGGGGGGGGGGGGGGGGGGGGGGGGGGGGGGGGGGGGGGGGGGGGGGGGGGGGGGFGGGGGGGGGGGGGGGGGGGGGGGGGGGGGGGGGGGGGGGGGGGGGGGGGGGGGGGGEEGGGGGGGGGGGGGGGGGGDFGGGGGGGGGGGGGGGGGGGGDGGGGGGGGGGFGGGFFGFGFGFFFF?=FFGFF?FFFFFFFFFF,
@M06045:235:000000000-JCY5N:1:1101:7018:9779 1:N:0:TACAGC
GAGATAACTCCTACGGGAGGCAGCAGTGGGGAATATTGCACAATGGGGGAAACCCTGATGCAGCAACGCCGCGTGAGTGATGACGGTCTTCGGATTGTAAAGCTCTGTCTTTAGGGACGATAATGACGGTACCTAAGGAGGAAGCCACGGCTAACTACGTGCCAGCAGCCGCGGTAATACGAAGGGTGCAAGCGTTACTCGGAATTACTGGGCGTAAAGCGTGCGTAGGTGGTTCGTTAAGTCTGATGTGAAAGCCCTGGGCTCAACCTGGGAATTGCATTGGATACTGGCGGGCTAGAGT
+
CCCCCGGGGGGGGGGGGGGGGGGGGGGGGGGGGGGGGGGGGGGGGGGGGGGGGGGGGGGGGGGGGGGGGGGGGGGGGGGGGGGGGGGGGGGGGEGGGGGGGGGGGGGGGGGGGGGGGGGGGGGGGGGGGGGGGGGGGGGGGGGGGGGGGGGGGGGGGGGFGGGGGGFGGGDGGGFGGGGGGGGCEGGGGGGGGGGGGGGGGGGGGGGGGGFGGGEGGGGGGGGGGGGGG<CGGGGGEFF5CGGGGGFGGGDFGGFFGGGFFDGGFGGGGGGFFFF<?:@F*94?FBC6F;5<>5>D:5)8)
@M06045:235:000000000-JCY5N:1:1101:13541:9796 1:N:0:TACAGC
GAGATAACTCCTACGGGAGGCAGCAGTGGGGAATATTGCACAATGGGCGGAAGCCTGATGCAGCGACGCCGCGTGAGGGATGAAGGCCTTCGGGTTGTAAACCTCTTTCGACAGGGACGAAGCGCAAGTGACGGTACCTGGAGAAGAAGCGCCGGCCAACTACGTGCCAGCAGCCGCGGTAAGACGTAGGGCGCGAGCGTTGTCCGGATTTATTGGGCGTAAAGAGCTCGTAGGCGGCTTGTTGCGTCAGCTGTGAAAACCCGCAGCTCAACTGTGGGCTTGCAGCTGATACGGGCAGGCT
+
CCCCCGGGGGGGGGGGGGGGGGGGGGGGGGGGGGGGGGGFGGGGGGGGGGGGGGGGGGGGGGGGGGGGGGGGGFGGGGGGGGGGGGGGGGGGGGGGGGGGGGGGGGGGGGGGGGGGGGGGGGGGGGGGGGGGGGGGGGGGGGGGGGGGGGGGGGGGGGGGGGGGGGGGGGGGGGGGGGGGGGGGGGGGGGGGGGGGGGGGGGGGGGGGCGGGFGGGGGGGGGFGFGGGGGGGGGGGGGGGGGGDFCDDGGGCGGFGGGGGGGGGGGGGGGGFFGFGFGFFFGFFFFCFFFF?FD:3;E>0(
@M06045:235:000000000-JCY5N:1:1101:28529:9828 1:N:0:TACAGC
GAGATAACTCCTACGGGAGGCAGCAGTGGGGAATATTGCACAATGGGGGAAACCCTGATGCAGCAACGCCGCGTGAGTGATGACGGCCTTCGGGTTGTAAAGCTCTGTCTTCAGGGACGATAATGACGGTACCTGAGGAGGAAGCCACGGCTAACTACGTGCCAGCAGCCGCGGTAATACGTAGGTGGCGAGCGTTGTCCGGATTTACTGGGCGTAAAGGGAGCGTAGGCGGATTTTTAAGTGAGATGTGAAATACTCGGGCTTAACCTGAGTGCTGCATTTCAAACTGGAAGTCTAGAGT
+
CCCCCGGGGGGGGGGGGGGGGGGGGGGGGGGGGGGGGGGGGGGGGGFGGGGGGGGGGGGGGGGGGGGGGGGGGEFDGGGGGGGGGGGGGGGGGGGGGGGGGGGGGGGGGGGGGGGGGGGGEGGGGGGGGEGGGGGGGGGGGGGGGGGGGGGGGGGGGGGGGGGGGGGGGGGGGGGGGGGECFGGGGFGGGCE>EGGGGGGGGCG>FGGGGGGGGGEE>FGGGGGGDE5AFGGGDEGGGCGGFGCCC7>:FGGGGGEFFCDGEGDGGFFFC5F=C@FFG4BF7B?*9FFFF4?;6=6A4<))
@M06045:235:000000000-JCY5N:1:1101:5887:9834 1:N:0:TACAGC
GAGATAACTCCTACGGGAGGCAGCAGTGGGGAATATTTCACAATGGGCGAAAGCCTGATGCAGCAACGCCGCGTGAGCGATGAAGGCCTTCGGGTCGTAAAGCTCTTTCCTCAAGGAAGATAATGACGGTACTTGAGGAGGAAGCCCCGGCTAACTACGTGCCAGCAGCCGCGGTAATACGGAGGGTGCAAGCGTTATCCGGATTCACTGGGTTTAAAGGGTGCGTAGGTGGGACAGTAAGTCAGTGGTGAAATCCCCGAGCTTAACTTGGGAACTGCCGTTGATACTATTGTTCTTGAAT
+
CCCCCFEGGGGGGGGGGDCFFGGGGGGGGGDEGGGGD,CFFFEGF8EDGGGG@FGGFGGGGFGGGFFDGGGGGEGCE8FDGGGFGGGGCGGFGGGEG:EFGGGGGG,ABFGGGGGGGGF8,EF9EGGGGEFEGCBGFF?FGCGCDDFFCGGFEFGGGGGGGFCGCC@FGGGD@EG@CFFGGDGGGGCGDGGCFEEGGGGGGEDDEGGD9CCF;E8CGFGGGGC:E:CGGF6C=5EFGGCCGDFGC<>FFGDDGGG?<CDDGGG4:CDFGGFFFC.CFF:>@DB:FFFFFFBFFF?F<FF?2
@M06045:235:000000000-JCY5N:1:1101:11491:9850 1:N:0:TACAGC
GAGATAACTCCTACGGGAGGCAGCAGTGGGGAATTGTTCGCAATGGGCGCAAGCCTGACGACGCAACGCCGCGTGGAGGATGAAGGTCTTCGGATTGTAAACTCCTGTTGCCCGGGACGAATGGCGCCAACCTAATACGTTGGCGTGTGACGGTACCGGGTGAGGAAGCCCCGGCTAACTCTGTGCCAGCAGCCGCGGTAATACAGAGGGGGCAAGCGTTGTTCGGAATTACTGGGCGTAAAGGGCGCGTAGGCGGCCTGTTAAGTCGAACGTGAAATCCCCGGGCTCAACCCGGGAACTG
+
CCCCCGGGGGGGGGGGGGGGGGGGGGGGGGGGGGGGGGGGGGGGGGGGGGGGGGGGGGGGGGGGGGGGGGGGGGGGFGGGGGGGGGGGGGGGGGGGGGGGGGGGGGGGGGGGGGGGGGGGGGGGGGGGDGGGGGGGGGGGGGGGGGGGGGGGGGGGGGGGGEFGGGGGGGGGGGGGGGGGFCGGCEGGGGGGGGGGGGEGGGFFGGGGGGGGDEFFGGGGGGGGGGGGGGGGGGGGGGGCCGGGGGGCEEGGGFGGDEDGFGG=CFGGGGGFFGFGFGFFFGFFD@35@FFFBFFF>DBF)
@M06045:235:000000000-JCY5N:1:1101:25802:9856 1:N:0:TACAGC
GAGATAACTCCTACGGGAGGCAGCAGTGGGGAATATTGCACAATGGGCGAAAGCCTGATGCAGCGACGCCGCGTGAGGGATGACGGCCTTCGGGTTGTAAACCTCTTTCAGTAGGGAAGAAGCGCAAGTGACGGTACCTACAGAAGAAGCACCGGCTAACTACGTGCCAGCAGCCGCGGTAATACGTAGGTGGCAAGCGTTGTCCGGAATTATTGGGCGTAAAGGGCTCGCAGGCGGTCTTCTAAGTCTGATGTGAAATCTTGCGGCTTAACCGTAAGCGGTCATTGGAAACTGGAGGACT
+
CCCCCGGGGGGGGGGGGGGGGGGGGGGGGGGGGGGGGGGGGGGGGGGGGGGGGGGGGGGGGGGGGGGGGGGGGGGGGGGGGGGGGGGGGGGGGGGGGGGGGGGGGGGGGGGGGGGGGGGGGGGGGGGGGGGGGGGGGGGGGGGGGGGGGGGGGGGGGGGGGGGGGGGGGGGGGGGGGGGGGGGGGGGGGGFGGGGGGGGGGGGGGGGGGGGGGGGGGGGGGGFGGGGGGGGGGGGGGEDEGGGGGF>FGGGGGGG7:CGG>FGGGGGGGGGBFGEGFGFFFDEFFFFFFFFFFFFFFF?F2
@M06045:235:000000000-JCY5N:1:1101:22614:9863 1:N:0:TACAGC
GAGATAACTCCTACGGGAGGCAGCAGTGGGGAATATTGGACAATGGGCGCAAGCCTGATCCAGCCATGCCGCGTGGGTGAAGAAGGCCTTCGGGTTGTAAAGCCCTTTTGTCCGGAAAGAAAAGCTTCGGGTTAATACCCCGGGGTCCTGACGGTACCGGAAGAATAAGCACCGGCTAACTTCGTGCCAGCAGCCGCGGTAATACGAAGGGTGCAAGCGTTACTCGGAATTACTGGGCGTAAAGCGTGCGTAGGTGGTCTGTTAAGTCTGATGTGAAAGCCCTGGGCTCAACCTGGGAATT
+
CCCCCGGGGGGGGGGGGDGGGGGGCFEFGGGGGFGGGGGGGGGGGGGFGGGGGGGGGGGGGFFGFGGGGGGGGEFGGGGGGGGGGGGGGGGGGDGGGGGGGGGGGGGGGGGEFFGGGGGGGGGGGFFGGGGGGGGGGFDFFGGGGEGFGGGGGGCDEGGGDEGGGGGGGGGGGGGGGGGGGGGGGFCCFGDGGDGGGGGG8BFGGGG>EGGGGGGGGGGGD=?CFGGGDGGGGGGGGGGGGGGGCEDGGGG*9D:+9C9CGFCF*:?:C>CFFG4:?D??FGF)88C>7=75>FF5:>(47
@M06045:235:000000000-JCY5N:1:1101:28848:9878 1:N:0:TACAGC
GAGATAACTCCTACGGGAGGCAGCAGTGGGGAATCTTGCGCAATGGGCGAAAGCCTGACGCAGCGACGCCGCGTGGGGGAAGAAGGCTTTCGGGTTGTAAACCCCTTTCAGGAGAGACGAAGCTACTCGGGTTAATAGCCCAGAGGGTGACGGTATCTCCAGAAGAAGCCCCGGCTAACTACGTGCCAGCAGCCGCGGTAATACGTAGGGGGCAAGCGTTGTCCGGATTCACTGGGCGTAAAGCGCGTGTAGGCGGCTGGTCAAGCGTGATGTGAAATCTCCGGGCTCAACCCGGAAACTG
+
CCCCCGGGGGGGGGGGGGGGGGGGGGGGGGGGGGGGGGGGGGGGGGGGGGGGGGGGGGGGGGGGGGGGGGGGGFGGGGGGGGGGGGGGGGGGGGGGGGGGGGGGGGGGGGGGGGGGGGGGGGGGGGFFGGGGGGGGGGGGGGGGGGGGGGGGGGGGGGGGGGGGGGGGGGGGGGGGGGGGGGGGGGGGGGGGGGGGGGEGGGGGGGGFGGGGGGGGGGCGGGGGGGGDGGGGGGGGGGGGGFFGGEGGGGGCGFGGGGGGFGFGGGD5CC*8@GFFFGFB?F:3>B5>FFFFFDEDBDFA6
@M06045:235:000000000-JCY5N:1:1101:10728:9879 1:N:0:TACAGC
GAGATAACTCCTACGGGAGGCAGCAGTGGGGAATATTGCACAATGGGCGAAAGCCTGATGCAGCGACGCCGCGTGAGGGATGACGGCCTTCGGGTTGTAAACCTCTTTCAGCAGGGACGAAGCGAAAGTGACGGTACCTGCAGAAGAAGCACCGGCCAACTACGTGCCAGCAGCCGCGGTAATACGTAGGGTGCAAGCGTTGTCCGGAATTATTGGGCGTAAAGAGCTCGTAGGCGGCTTGTCGCGTCGGCTGTGAAAACCTAGGGCTCAACCCTGGGCCTGCAGCCGATACGGGCAAGCC
+
CCCCCGGGGGGGGGGGGGGGGGGGGGGGGGGGGGGGGGGGGGGGGGGGGGGGGGGGGGGGGGGGGGGGGGGGGGGGGGGGGGGGGGGGGGGGGGGGGGGGGGGFGGGGGGGGGGGGGGGGGGGGGGGGGGGGGGGGGGFGGGGGGGGGGGGGGGGGGGGGGGGGGGGGGGGGGGGGGGGGGGGGGGGGGEGGGGGFGGGGGGGGGEEECDGGGGGEDGG:?EGGGGGGGGGGGGGGGGDGG7C97=7CGGDGGGGGGGGGGGGGGGGFCGG@FGFGFDFFDGF4??FD:>53>>@:2>:6(
@M06045:235:000000000-JCY5N:1:1101:9548:9891 1:N:0:TACAGC
GAGATAACTCCTACGGGAGGCAGCAGTGGGGAATTTTGGACAATGGGCGCAAGCCTGATCCAGCCATTCCGCGTGCAGGATGAAGGCCCTCGGGTTGTAAACTGCTTTTGGACGGAACGAAAAGCGCTGAGTTAATACCTCGGCGTCATGACGGTACCGTCAGAATAAGCACCGGCTAACTACGTGCCAGCAGCCGCGGTAATACGTAGGGTGCAAGCGTTAATCGGAATTACTGGGCGTAAAGCGTGCGCAGGCGGTGATGTAAGACAGGTGTGAAATCCCCGGGCTTAACCTGGGAACT
+
CCCCCGGGGGGGGGGGGGGGGGGGGGGGGGGGGGGGGGGGGGGGGGGGGGDGGGGGGGGGGGGGGGGGGGGGGGGGGGGGGGGGGGGGGGGGGGGGGGGGGGGGGGGGGGGGGGGGGGGGGGGGGGGGGGGGGGGGGGGFGGEGGGGGG9AFGEGGGGGGGGGGGGGGGGGGGGGGGGGGCFFGGGGGGGGGGGGGGGGEGGGGGGFGGGGGGGGGGFGGGGGGFGDGGGGGGGGGGCGG7DCGGGDGGGGDGGGGG7DGGGGGGGGGGGGFFFEGFGFFFC>BFFGFFFFFFFFFFF?B4
@M06045:235:000000000-JCY5N:1:1101:15719:9893 1:N:0:TACAGC
GAGATAACTCCTACGGGAGGCAGCAGTGGGGAATATTGCACAATGGGGGAAACCCTGATGCAGCAACGCCGCGTGAGTGATGACGGCCTTCGGGTTGTAAAGCTCTGTCTTCAGGGACGATAATGACGGTACCTGAGGAGGAAGCCACGGCTAACTACGTGCCAGCAGCCGCGGTAATACGTAGGTGGCGAGCGTTGTCCGGATTTACTGGGCGTAAAGGGAGCGTAGGCGGATTTTTAAGTGAGATGTGAAATACTCGGGCTTAACCTGAGTGCTGCATTTCAAACTGGAAGTCTAGAGT
+
CCCCCGGGGGGGGGGGGGGGGGGGGGGGGGGGGGGGGGGGGGGGGGGGGGGGGGGGGGGGGGGGGGGGGGGGGGGGGGGGGGGGGGGGGGGGGGGGGGGGGGGGGGGGGGGGGGGGGGGGGGGGGGGGGGGGGGGGGGGGGGGGGGGGGGGGGGGGGGGGGGGGGGGGGGGGGGGGGGGGGGGGGGGGGGGGGGGGGGGGGGDGGGGFGGGGGGCEGGGGGGGGGGGGGGGG=CEGFGGCGGGGGGGGGGGCCFGGDFGGGGGGGFGGGGGFFGFGFGFFF>?=FFGFFFFFFFF44=<?4
@M06045:235:000000000-JCY5N:1:1101:10479:9896 1:N:0:TACAGC
GAGATAACTCCTACGGGAGGCAGCAGTAAGGGATCTTCCACAATGGGCGCAAGCCTGATGGAGCGACGCCGCGTGCGCGATGAAGCCCTTCGGGGTGTAAAGCGCTTTTCTCGGAGATGACCACGACAGTATCCGAGGAATAAGCTTCGGCTAACTACGTGCCAGCAGCCGCGGTAATACGTAGGAAGCAAGCGTTGTCCGGAATCACTGGGCGTAAAGCGCGTGTAGGCGGTACGGCAAGTCTGCTGTGAAAGCCCTCGGCTTAACCGGGGGAGGTCGGTGGAAACTGCCGCACTGGAGG
+
CCCCCGGGGGGGGGGGGGGGGGGGGGGGGGGGGGGGGGGGGGGGGGGGGGGGGGGGGGGGGGGGGGGGGGGGGGGGGGGGGGGGGGGGGGGGGGGGGGGGGGGGGGGGGGGGGGGGGGGGGGGGGGGGGGGGGGGGGGGGGGGGGGGGGGGGGGGGGGGGGGGGGGGGGGGGGGFGGGGGGGGGGGGGGGGGGGGGGGGGGGGGGGGGGGGGGGGGGGGGGGGEGGGGGGGGGGGGGGGCFFGGGGGGGGGGGGFGGFGGGGGGGGGGGGGFFDFG>FB>@GFFF?FFFFFBFEFEF>0??
@M06045:235:000000000-JCY5N:1:1101:23921:9898 1:N:0:TACAGC
GAGATAACTCCTACGGGAGGCAGCAGCAAGGAATTTTCGTCAATGGGCGCAAGCCTGAACGAGCAACGCCGCGTGGAGGATGACGGCCTTCGGGTTGTAAACTCCTTTTTCAGGGGACGATCGTGACGGTACCCTGGGAATAAGGCTCGGCTAACTCTGTGCCAGCAGCCGCGGTAATACAGAGGAGCCAAGCGTTGTCCGGATTGACTGGGCGTAAAGCGCACGCAGGCGGACGCGCGCGTGGGGTGTGAAATCTGGCCGCTTAACGGCCAGGCGCCATCCCATACGGCGTGGCTGGAGG
+
CBCCC9EEACC<FGC;E@FGGGGGGGGCFGDEFG@CFGGGGFGGGGFCFEGDGGGFF,CFGGFG7FGEGGCFECFECFGGGFFGGGDGGGGDCCEGGFFFGFFFGGFGGGDB<FCEGDGEDCGGGFGGGG<FDFFDCF8CFFB><F@CCCFGGCFFGFFCEFG?FFDFCAFDGGF*<CFG9FGCGFGEFG@FCEEDG8EDEECE;;9CCFGDFECC5CC9EG=?CECDCCGGGGC?CCGGGDGGCC)9:EFF*:CCFGG<D5>CD:CC)/9.7DFC5))7655?6@GFFF3)0)0)(8(.(
@M06045:235:000000000-JCY5N:1:1101:21500:9898 1:N:0:TACAGC
GAGATAACTCCTACGGGAGGCAGCAGTGGGGAATATTGCGCAATGGGCGAAAGCCTGACGCAGCGACGCCGCGTGGGGGATGAAGGCCTTCGGGTTGTAAACCCCTTTCAGCAGGGACGAAGCGAAAGTGACGGTACCTGCAGAAGAAGCGCCGGCTAACTACGTGCCAGCAGCCGCGGTAATACGTAGGGCGCAAGCGTTGTCCGGAATTATTGGGCGTAAAGAGCTCGTAGGCGGTCTGTTACGTCTGCTGTGAAAACCCAGGGCTTAACCCTGGGCTTGCAGTGGATACGGGCAGACT
+
CCCCCGGGGGGGGGGGGGGGGGGGGGGGGGGGGGGGGGGGGGGGGGGGGGGGGGGGGGGGGGGGGGGGGGGGGGGGGGGGGGGGGGGGGGGGGGGGGGGGGGGGGGGGGGGGGGGGGGGGGGGGGGGGGGGGGGGGGGGGGGGGGGGGGGGGGGGGGGGGGGGGGGGGGGGGGGGGGGGGGGFGGGGGGGGGGGGGGGGEGGGGGGG>EGGGGGCGGGGGGGGGGGGGGGGGGGGGGGGGGGGGGGGGGGGGGGGGGGGGGGGGGGGCFGGFFGFGFFFFFGFFFFGFFFFFFFFEBF?F.
@M06045:235:000000000-JCY5N:1:1101:25985:9911 1:N:0:TACAGC
GAGATAACTCCTACGGGAGGCAGCAGTGGGGAATATTGCACAATGGGGGAAACCCTGATGCAGCAACGCCGCGTGAGTGATGACGGCCTTCGGGTTGTAAAGCTCTGTCTTCAGGGACGATAATGACGGTACCTGAGGAGGAAGCCACGGCTAACTACGTGCCAGCAGCCGCGGTAATACGTAGGTGGCGAGCGTTGTCCGGATTTACTGGGCGTAAAGGGAGCGTAGGCGGATTTTTAAGTGAGATGTGAAATACTCGGGCTTAACCTGAGTGCTGCATTTCAAACTGGAAGTCTAGCGT
+
CCCCCGGGGGGGGGGGGGGGGGGGGGGGGGGGGGGGGGGGGGGGGGGGGGGGGGGGGGGGGGGGGGGGGGGGGGGGGGGGGGGGGGGGGGGGGGGGGGGGGGGDGGGGGGGGGGGGGGGGGGGGGGGGGGGGGGGGGGFGGGGGGGGGGGGGGGGGGGGGGGGGGGGGGGGGGG<F:FGGFFGGGGGGGGGGEGGGGGGGGGEGGGGGGGGGGGGGGFGGGGGDDECGG6CE:EGGGGGCFGG>FGFGFDGFF>7:>CDGGGGGGGGGGGD?FGFGFGFFF7@FFF69@?FFF9*/6*)-(
@M06045:235:000000000-JCY5N:1:1101:7673:9929 1:N:0:TACAGC
GAGATAACTCCTACGGGAGGCAGCAGTGGGGAATATTGCACAATGGGGGAAACCCTGATGCAGCAACGCCGCGTGAGTGATGACGGCCTTCGGGTTGTAAAGCTCTGTCTTCAGGGACGATAATGACGGTACCTGAGGAGGAAGCCACGGCTAACTACGTGCCAGCAGCCGCGGTAATACGTAGGTGGCGAGCGTTGTCCGGATTTACTGGGCGTAAAGGGAGCGTAGGCGGATTTTTAAGTGAGATGTGAAATACTCGGGCTTAACCTGAGTGCTGCATTTCAAACTGGAAGTCTAGAGT
+
<CCCCGGGGGGGGGGGGCGGGGGGGGGGGGGGGGGGGGGFGGGGGGGGGGGGGGGFGGGGGGGGGGGGGGGGGGGGGGGGGGGGGGGGGGGGGGGGGGGGGGGCFGGGGGGGGGGGGGGGGGGGGGGGGGGGGGGGGGGGGGGGGGGGGGGGGGGGFGGGCFFGGGGGGGGGFEGG>CGGGGG@F;CGGCGGGGGGGGGGDE8?EFFFFGGGGGE*:CGGGFGCG=CGEGGG8E5@GGFFGCFFC+:CCEGGGGF?CGG<DGGFDGCFGFDFFGFGFGFFFGFFFFCF?FF@?@FF<642.
@M06045:235:000000000-JCY5N:1:1101:11302:9953 1:N:0:TACAGC
GAGATAACTCCTACGGGAGGCAGCAGTGGGGAATTGTTCGCAATGGGCGCAAGCCTGACGACGCAACGCCGCGTGGAGGATGAAGATCTTCGGGTCGTAAACTCCTTTCGATCGGGAAGAACGTTTTCGGTGTGAACAACACCGAGAAGTGACGGTACCGAGAGAAGAAGCCCCGGCTAACTCTGTGCCAGCAGCCGCGGTAATACAGGGGGGGCAAGCGTTGTTCGGAATTACTGGGCGTAAAGGGCCAGTAGGCGGCCAACTAAGTCACACGTGAAATCCCCAGGCTTAACCTGGGAAC
+
CCCCCGGGGFGGGGGGGGGGGGGGGGGGGGGGEGGFGGGGGGGGFGGGFEGGGGGGGGGGGGGGGGGGGGGGGFFG:FFGGGGFFGGGGGGGGGGGGGFFGGFGGGGGGGGGGGGDGGGGGGGGFGGCGGFEGGGGGGGGGGGGGGGGGGGGGGGGGGGGGD<FFGGGGGGCFGDGGGGGGGGFGGGGGGGGGGGFEDGGEGGGGGGGGGGGGGGGGGDG;CEEFFEG=C=FFGGGGGGGEGECFFGGGDFFFGFFCGGCD7FGG4D7F>FFFDFFFGFFFGFF>:FFF)79@?@@?F?B(
@M06045:235:000000000-JCY5N:1:1101:10490:9983 1:N:0:TACAGC
GAGATAACTCCTACGGGAGGCAGCAGTAGGGAATATTGGGCAATGGATGCAAGTCTGACCCAGCCATGCCGCGTGCCGGATGAAGGCCCTCAGGGTTGTAAACGGCTTTTATTCGGGAAGAAGAGCAGGGATGCGTCCTTGTGTGACGGTACCGAATGAATAAGCACCGGCTAACTCCGTGCCAGCAGCCGCGGTAATACGGAGGGTGCGAGCGTTGTCCGGATTTATTGGGTTTAAAGGGTGCGTAGGTGGCTGTTTAAGTCAGTGGTGAAATACGGTTGCTCCACAATCGAGGTTCCAT
+
CCCCCGGGGGGGGGGGGGGGGGGGGGGGGGGGGGGGGGGGGGGGGGGGGGGGGGGGGGGGGGGGGGGGGGGGGGGGGGGGGGGGGGGGGGGGGGGGGGGGGGGGGGGGGGDFFGGGGGGGGGGGGGGGGGGFGGGGGGGGGGFG8FGGGGGGGEGGGGGGGFGGGGFGGGGGGGGEGGGGGGGGGGGGGGGGGGGGGGFFGCCEGGGGGGEGGG>GGEFGGGGGEC7FGGGGGGG?FFGGGG57:=DC5<=C<DC2CGFCFGGGFGGGGGG=FF@7<C;@>GFF)<<?@FFF5>37(1:46
@M06045:235:000000000-JCY5N:1:1101:12507:9991 1:N:0:TACAGC
GAGATAACTCCTACGGGAGGCAGCAGTGGGGAATCTTGCGCAATGGGCGAAAGCCTGACGCAGCAACGCCGCGTGGGGGAAGAAGGCCTTCGGGTTGTAAACCCCTTTCAGTTGGGACGAAGCTTCCAGCGTTAATAGCGTTGTGGAGTGACGGTACCTTCAGAAGAAGCCCCGGCTAACTACGTGCCAGCAGCCGCGGTAATACGTAGGGGGCTAGCGTTGTCCGGAATCATTGGGCGTAAAGCGCGTGTAGGCGGTCCGGTAAGTCCGCTGTGAAAGTCGGGGGCTCAACCCTCGGATG
+
CCCCCGGGGGGGGGGGGGGGGGGGGGGGGGGGGGGGGGGGGGGDGGGGGGGGDGGGGGGGGGGGGGGGGGGGGGGGGGGGGGGGGGGGGGGGEGGGGGGGGGGGGGGGGGGGGGGGGGGGGGGGGGGGGGGGGGGGGGGGGEGGGGGGGGGGGGGGGCGGGGGGDFDFFFGGGGGG7FGGGDGGGGGGGFGGGGGGGGGCEDGGGGCFGEGGEGGGFGGGGGGGGGGGGGGGFGGGGGEGGGGGGGGGCEGGGGGGGEDCDGGCDGGGDGGDFGFGFGFF?G:>)5)55F=F>3).4.4?4
@M06045:235:000000000-JCY5N:1:1101:27482:9993 1:N:0:TACAGC
GAGATAACTCCTACGGGAGGCAGCAGTGGGGAATATTGCACAATGGGCGGAAGCCTGATGCAGCGACGCCGCGTGAGGGATGAAGGCCTTCGGGTTGTAAACCTCTTTCGACAGGGACGAAGCGCAAGTGACGGTACCTGGAGAAGAAGCGCCGGCCAACTACGTGCCAGCAGCCGCGGTAAGACGTAGGGCGCGAGCGTTGTCCGGATTTATTGGGCGTAAAGAGCTCGTAGGCGGCTTGTTGCGTCAGCTGTGAAAACCCGCAGCTCAACTGTGGGCTTGCAGCTGATACGGGCAGGCT
+
CCCCCGGGGGGGGGGGGGGGGGGGGGGGGGGGGGGGGGGGGGGGGGGGGGGGGGGGGGGGGGGGGGGGGGGGGGGGGGGGGGGGGGGGGGGGGGGGGGGGGGGGGGGGGGGGGGGGGGGGGGGGGGGGGGGGGGGGGGGGGGGGGGGGGGGGGGGGGGGGGGGGGGGGGGGGGGFGGGGGGGGFFGGGGGGGGGGGGGGGGGGGGGGGGECGGGGGFGGGGGGGGGGGGGGGGGGGGGGGGGGGGGGGCCGGGGGGGCGGGGGGCDDCGDFFFGFGFGFFFDFFFFGFFFFFFBFFFB>>(
@M06045:235:000000000-JCY5N:1:1101:26770:9996 1:N:0:TACAGC
GAGATAACTCCTACGGGAGGCAGCAGCTAGGAATCTTGGGAATGGGCGAAAGCCTGACCCAGCAACGCCGCGTGGGCGACGAAGGCCTTCGGGTCGTAAAGCCCTTTTGCAAGGGACGATAATGACGGTACCTTGCGAATAAGCCACGGCTAACTACGTGCCAGCAGCCGCGGTAATACGTAGGTGGCAAGCGTTGTCCGGATTTACTGGGCGTAAAGGGCGTGCAGGCGGTCTGTTAAGTCTAGGGTGAAAGCTCCCGGCTCAACTGGGAGAGGTCCTTGGATACTGGCGGACTTGAGGG
+
CCCCCGGGGGGGGGGGGGGGGGGGGGGGGGGGGGGGGGGGFGGGGGGGGGGGGGGGGGGGGGGGGGGGGDGGGGGGGGGGEGGGGGGGGGGGGGGGGGGGGGGGGGGGGGGGGGGGGGGGGGGGGGGGGGGGGGGGGGGGGGGGGGGGGGGGGGGGGGGGGGGGGGGGGGGGGGGGFGGGFFGGGGGGGGGGGGGGDGFGGGGGGGGGGGGGGGEECGGGGGGGGGGGGGGGGEGGGFGGGGGGGFGGGGGGGGGGFFGGG7CCFGGGGGGFFDDFFGF?FGFFFFF*?FEEFFF4)*5:F
@M06045:235:000000000-JCY5N:1:1101:26496:10017 1:N:0:TACAGC
GAGATAACTCCTACGGGAGGCAGCAGTGGGGAATATTGGACAATGGGCGAAAGCCTGATCCAGCAACGCCGCGTGAGGGATGACGGCCTTCGGGTTGTAAACCTCTTTCAGCAGGGACGAAGCGCAAGTGACGGTACCTGCAGAAGAAGCACCGGCCAACTACGTGCCAGCAGCCGCGGTAATACGTAGGGTGCGAGCGTTGTCCGGAATTATTGGGCGTAAAGGGCTCGTAGGCGGTTTGTCACGTCGGGAGTGAAAACTCGGGGCTTAACCCCGAGCCTGCTTCCGATACGGGCAGACT
+
CCCCCGGGGGGGGGGGGGGGGGGGGGGGGGGGGGGGGGGGGGGGGGGGGGGGGGGGGGGGGGGGGGGGGGGGGGGGGGGGGGGGGGGGGGGGGGGGGGGGGGGGGGGGGGGGGGGGGGGGGGGGGGGGGGGGGGGGGGGGGGGGGGGGGGGGGGGGGGGGGGGGGGGGGGGGGGGGGGGGGGGFGGGGGGGGGGGGEGGCGGGGGGGGEGGGGGGGGGGGGGGGGGGGGGGGGGGGGGGGGGGCFGGGDEC3C9CC>FGGFGGDDCCCFDFFFGEG@>@DFGF?FFGF375DFDFF>F:1)
@M06045:235:000000000-JCY5N:1:1101:18038:10049 1:N:0:TACAGC
GAGATAACTCCTACGGGAGGCAGCAGTGAGGAATCTTCCGCAATGGGCGCAAGCCTGACGGAGCGACGCCGCGTGTGGGATGAAGTCCTTCGGGATGTAAACCACTGTCGGAGGGGAAGACATCGACGGTACCCTCCAAGAAAGCCCCGGCTAACTACGTGCCAGCAGCCGCGGTAATACGTAGGGGGCTAGCGTTACTCGGATTCACTGGGCGTAAAGCGCGTGTAGGCGGCTGGTCAAGCGTGATGTGAAATCTCCGGGCTCAACCCGGAAACTGCATCGCGAACTGGCCTGGCTAGAG
+
CCCCCGGGGGGGGGGGGGGGGGGGGGGFGGGGGGGGGGGGGGGGGGGGGGGGGGGGGGGGGGGGGGGGGGGGGGGGGGGGGGGGGGGGGGGGGGGGGGGGGGGGGGGGGGGGGGGGGGGGGGGGGGGGGGGGGGGGGGGGGGGGGGGGGGGGGGGGGGGGFGGGGGGGGGGGGGGGGGGGGFGCGFGGGGGGGGGGGGGGGGGGDGGGGFGFGGGEGGGGGGGEGGGGGGEGGGGGGDCCFGGGGCGGFFDDFGG7CFGG:GDGGGGGGGDB5<5>746*6CBFFEG>FFFF@)7>,=:73
@M06045:235:000000000-JCY5N:1:1101:24701:10054 1:N:0:TACAGC
GAGATAACTCCTACGGGAGGCAGCAGTCGGGAATTTTGGGCAATGGGGGAAACCCTGACCCAGCAACGCCGCGTGAAGGATGAAGTTTTTCGGAATGTAAACTTCGAAAGAATAGGAAGAATTAATGACGGTACTATTTATAAGGTCCGGCTAACTACGTGCCAGCAGCCGCGGTAATACGTAGGGACCAAGCGTTGTTCGGATTTACTGGGCGTAAAGGGCGCGTAGGCGGCGTGGTAAGTCAGTTGTGAAATCTCCGAGCTTAACTCGGAACGGCCAACTGATACTGCTGTGCTAGAGT
+
CCCCCGGGGGGGGGGGGGGGGGGGGGGGGGGGGGGGGGGGGGGGGGGGGGGGGGGGGGGGGGGGGGGGGGGGGGGGGGGGGGGGGGGGGGGGGGGGGGGGGGGGGGGGGGGGGGGGGGGGGGGGGGGGGGGGGGGGGGGGGGGGGGGGGGGGGGGGGGGGGGGGGGGGGGGGGGGGGGGGGGGCFGGGGGGGGGGGGGGGGGGGGGGGGGGGGGGGGGGGGGGGGGGGGGGGGGGGGGGGGGFGFGGGGEFGFGDCDFGDGGGGGGGFGGGFFGFGFGFFFFF?FFFFF??FFFFFBFB7-
@M06045:235:000000000-JCY5N:1:1101:19860:10055 1:N:0:TACAGC
GAGATAACTCCTACGGGAGGCAGCAGTGGGGAATATTGGACAATGGGCGAAAGCCTGATCCAGCAATGCCGCGTGAGTGATGAAGGCGTTAGGGTTGTAAAGCTCTTTTGCCCGGGATGATAATGACAGTACCGGGAGAATAAGCTCCGGCTAACTCCGTGCCAGCAGCCGCGGTAATACGGAGGGAGCTAGCGTTGTTCGGAATTACTGGGCGTAAAGCGCACGTAGGCGGCTTTGCAAGTTAGAGGTGAAAGCCCGGGGCTCAACCCCGGAATTGCCTTTAAGACTGCCTCGCTCGAAA
+
CCCCCGGGGGGGGGGGGGGGGGGGFGGGGGGGGGGGGGGGGGGGGGGGGGGGGGGGGGFGGGGGGGGGGGGGGFFFGAFFGGGGGGGGFGDDFFEFFGGGGGGGGGGGGGGGGGGG>:FGFFGGGGGGGGGGGGGGGGGGGGGGGGGGGGGGGGGGGGGG7FFGGGGGGGGGGGGGGGGGGGGGEFGGGGGGGGCECEFDEDCEFCGGGGGGGGCEEEE?:CEGGEEFDFEEGD=C?+<?CCGGGFGGGGCFGGDF9CDGDCCFGF575CGFBG3>FGF??DFFF=7?45)//555:D6?(
@M06045:235:000000000-JCY5N:1:1101:7580:10063 1:N:0:TACAGC
GAGATAACTCCTACGGGAGGCAGCAGTGGGGAATATTGCGCAATGGGCGAAAGCCTGACGCAGCGACGCCGCGTGAGGGACGAAGGCCTTCGGGTTGTAAACCTCTTTCAGCAGGGACGAAACTGACGGTACCTGCAGAAGAAGCACCGGCCAACTACGTGCCAGCAGCCGCGGTAATACGTAGGGTGCAAGCGTTGTCCGGAATTATTGGGCGTAAAGAGCTCGTAGGCGGTCTGTCGCGTCGGCTGTGAAAACTCGGGGCTCAACCCCGAGCCTGCAGTCGATACGGGCAGCCTTGGGT
+
CCCCCGGGGGGCFGGGGGGDGGGGGGGGGGGGGGGFGEFGGGGGGDGGGGGGGGGGGFGEGGGGGGGGGGGGGGGGCGGGGGDGCGGGGGGGCGGGGDFGGGGGGGGGGFDCCGGDGGGCEGGGGGGFGGGGGGFGGGCFGGFGGGGGEEGGGFGGGGGGGGFGGGGGGGGGGGGGGGGGGGCC@FGEECFGGEGEGGGGGG8EDGGF?0CFGG:CEFGGG8FFG==FGGEEGGGDFCGGCGGD5C3CGFFGGGFGGGG)>C37=FFCGGGDDGEC>94<FG@>B5)7B37)))00)0(.(
@M06045:235:000000000-JCY5N:1:1101:11378:10068 1:N:0:TACAGC
GAGATAACTCCTACGGGAGGCAGCAGTGGGGAATATTGCGCAATGGGCGAAAGCCTGACGCAGCCACGCCGCGTGAGCGATGAAGGCCTTCGGGTCGTAAAGCTCTGTGGGGAGAGACGAAGAAAGCCTGTGAAGAGCAGGCCTTGACGGTATCTCCTTAGCAAGCACCGGCTAACTCCGTGCCAGCAGCCGCGGTAATACGGAGGGTGCGAACGTTGCTCGGAATCATTGGGCGTAAAGCGCACGTAGGCGGCGGCGTAAGCGGGATGTGAAAGCCCAGGGCTCAACCCTGGAAGTGCAT
+
CCCCCGGGGGGGGGGGGGGGGDDFFGGGFGGGGGGFGFGGGGGGGFFGGGGGCGGGGGGGGGGGGGGEDFEGGGGGGGGCFGDGGGGGGGGGGGFFGGGGGFGFGGGGGGGGEECGGGGGGGGGGGGGGGFGGGGGGGGGFGGGFGGGGGGGGGGGGFGGGGGGCFGFFGGD@BEFCFGGFFEFGGGGGGGGGCBCEGGGGGGGCGG//8:?8EEC@@E9CGG*AFFF?C+7@7E5C85:ED57CE><FG63>D7EGEC<DFCDGG))900*9>457FFF>DF:>6F5>DF5@4:4465<)
@M06045:235:000000000-JCY5N:1:1101:6980:10080 1:N:0:TACAGC
GAGATAACTCCTACGGGAGGCAGCAGTGGGGAATATTGCACAATGGGGGAAACCCTGATGCAGCAACGCCGCGTGAGTGAAGAAGTATTTCGGTATGTAAAGCTCTATCAGCAGGGAAGATAATGACGGTACCTGACTAAGAAGCCCCGGCTAACTACGTGCCAGCAGCCGCGGTAATACGTAGGGGGCAAGCGTTATCCGGATTTACTGGGTGTAAAGGGAGCGTAGGCGGCTTGGCAAGTCTGATGTGAAAGCCCAGGGCTCAACCCTGGGACTGCATTGGAAACTGTCAGGCTAGAGG
+
CCCCCGFGGGFFDGEGG>:FEBFGGGGGFE76@CFGGCFGGCCGEEFCFCEGGFCFE@CCFEGGGGGGED:=>FC,=CECDFC,C5E99EFFECDDFFGFAFD?AFCBB??F9AFEGGCA,AE<F<<=F?=:F9AFDFD<BFFG8BFE=7F7=DGGGGE>B>FFGGGGGG>CEC>*>AFFF2,D7BEGC@:8EEC88CECDB8CCF;EEEFF:CCC7+CCE5CC578CCFCEDEEEDCGGCF+:++**<CF7CFGF35C5CG*97CCCDG*<F5:<@<66BFFFFF4@?**/9@F))542(
@M06045:235:000000000-JCY5N:1:1101:7391:10081 1:N:0:TACAGC
GAGATAACTCCTACGGGAGGCAGCAGTGGGGAATATTGCACAATGGGCGGAAGCCTGATGCAGCGACGCCGCGTGAGGGATGACGGCCTTCGGGTTGTAAACCTCTTTCAGTAGGGAAGAAGCGAGAGTGACGGTACCTGCAGAAGAAGCGCCGGCTAACTACGTGCCAGCAGCCGCGGTAATACGTAGGGCGCAAGCGTTATCCGGAATTATTGGGCGTAAAGAGCTCGTAGGCGGTTTGTCGCGTCTGCCGTGAAAGTCCGGGGCTCAACTCCGGATCTGCGGTGGGTACGGGCAGACT
+
CCCCCGGGGGGGGGGGGGGGGGGGGGGGGGGGGGGGGGGGGGGGGGGGGGGGGGGGGGGGFGGGGGGGGGGGGGGGGGGGGGGGGGGGGGGGGGGGGGGGGGGGGGGGGGGFFGGGGGGGGGGGGGGGGGGGGGGGGGGGGGGGGGCGGGGGEG>CFGGGGGGGGGGGGGGGGGGGGGGGDF9CFGGGGGGGGGGGGGGGGGFGGGGGGGGFFC7CGGGGDEGGGGFGGGGGGGGGGGGGGGGCCEGGGGGGGGGFFGGFGFG5DGDCG4CFF7@GB7>B=FFFFEGF@@FFF>).-;??)
@M06045:235:000000000-JCY5N:1:1101:17127:10085 1:N:0:TACAGC
GAGATAACTCCTACGGGAGGCAGCAGTGGGGAATATTGCACAATGGGGGAAACCCTGATGCAGCAACGCCGCGTGAGTGATGACGGCCTTCGGGTTGTAAAGCTCTGTCTTCAGGGACGATAATGACGGTACCTGAGGAGGAAGCCACGGCTAACTACGTGCCAGCAGCCGCGGTAATACGTAGGTGGCGAGCGTTGTCCGGATTTACTGGGCGTAAAGGGAGCGTAGGCGGATTTTTAAGTGAGATGTGAAATACTCGGGCTTAACCTGAGTGCTGCATTTCAAACTGGAAGTCTAGAGT
+
CCCCCGGGGGGGGGGGGGGGGGGGGGGGGGGGGGGGGGGGGGGGGGGGGGGGGGGGGGGGGGGGGGGGGGGGGGGGGGGGGGGGGGGGGGGGGGGGGGGGGGGGGGGGGGGGGGGGGGGGGGGGGGGGGGGGGGGGGGGGGGGGGGGGGGGGGGGGGGGGGFGGGGGGGGGGGGGGGGGGGGGGGGGGGGGGGGGGGGGGGGECEGGGGCFGGGECEGGGGGGEECCGEGGGEGDFGGGGGGG7EE>>C?*0CFGGGF3DDECFGGGGGGFF@GFG?FFFFDBF6?FFFFFFFF=92/474
@M06045:235:000000000-JCY5N:1:1101:20111:10099 1:N:0:TACAGC
GAGATAACTCCTACGGGAGGCAGCAGTGGGGAATATTGCACAATGGGGGAAACCCTGATGCAGCAACGCCGCGTGAGTGATGACGGCCTTCGGGTTGTAAAGCTCTGTCTTCAGGGACGATAATGACGGTACCTGAGGAGGAAGCCACGGCTAACTACGTGCCAGCAGCCGCGGTAATACGTAGGTGGCGAGCGTTGTCCGGATTTACTGGGCGTAAAGGGAGCGTAGGCGGATTTTTAAGTGAGATGTGAAATACTCGGGCTTAACCTGAGTGCTGCATTTCAAACTGGAAGTCTAGAGG
+
[truncated: 45,536,036 more chars]
