# Supplementary material for: Effect of marigold (Tagetes erecta L.) on soil microbial communities in continuously cropped tobacco fields
Source: Sci Rep. 2022 Nov 16;12:19632. doi: 10.1038/s41598-022-23517-x (PMC9668846; doi:10.1038/s41598-022-23517-x)
Supplement: Supplementary file 14 — Supplementary Information 14. [file 41598_2022_23517_MOESM14_ESM.fq]

@M06045:235:000000000-JCY5N:1:1101:14370:1101 1:N:0:CTCAGA
AGAGTACTTGGTCATTTAGAGGAAGTAAAAGTCGTAACAAGGTCTCCGTTGGTGAACCAGCGGAGGGATCATTACCGAGTTATTACTCCAAACCCTTTGTGAACCTTACCTATTACTGCTGTTGCCTCGGCGGACGGCCGGGAGGGCACCCCCTCGCGGGGCCGCCCGACCAGCCCCCGCCGGCAGCACCAAACTCTTGAATTTATAGCGAAACTACTTCTGAATAACAAAAACAAACGAATCAAAACTTTCAACAACGGATCTCTTGGTTCTGGCATCGATGAAGAACGCAGCGCCCCCT
+
CC9FFGGGGGGGGGGFEEGGFGGGGGGGFGGGCEGFGGFGGGGGCFGGGFGGGFFFGGGFFFEC@CECGGGGGGDEGFGGCFCFCGFFDCF9DC@FFFE<E<FFF=FCFFGAEFGGGFGGFGGCFCGGDFBF7>:@EGGGGGGGGGGGGC@EECCCEFDE:CF@*<FCFGGGCC8*8C85CE5C>88*2@CFGG<CCAC7CFC@@FFGGD>8CE70<@<:CGC9C?EC?+A==CC*1:<E7C7C6++9DG*:+:EGGG*>3DDF>FC7=FGFG4C?)7C>F@F7*9@@F53<@;E60,###
@M06045:235:000000000-JCY5N:1:1101:8960:1103 1:N:0:CTCAGA
AGAGTACTTGGTCATTTAGAGGAAGTAAAAGTCGTAACAAGGTCTCCGTTGGTGAACCAGCGGAGGGATCATTACTGAGTACTACACTCTCTACCCTTTGTGAACTATTATACCTGTTGCTTCGGCGGCGCCCGCAAGGGTGCCCGCCGGTCTCATCAGAATCTCTGTTTTCGAACCCGACGATACTTCTGAGTGTTCTTAGCGAACTGTCAAAACTTTTAACAACGGATCTCTTGGCTCCAGCATCGATGAAGAACGCAGCGCCTAAGCAAGATCGGAAGAGCACACGTCTGAACTCACT
+
<CCGGGGGGGGGGGFGGGGGGGGGGGGGFGGGGGGGGFFFGFGCECEGGGGGGGFFGGGGFEEGGD>FGFFGGCGGGGGGGGGGGGFGGAFGEEEFGGCF<E<EFGACEEFGFGGFGDFG,?F=F7F7FGFF@FGCF+BF=F@CDFGE<@<FFFGFGDGCAFEBF;F==;>;FDCC:CCF@:CGGGG9FDFGCCFCF9+B9;<C888FFGGGDCFCE9@9EGGGFFGCGDEFF9<FFGGFC+AD<?E*>5>:+:EGGGDGDGGGGGGGF::FFFCFF5*<;5FFF>5)07>)5AFFA4###
@M06045:235:000000000-JCY5N:1:1101:10031:1124 1:N:0:CTCAGA
AGAGTACTTGGTCATTTAGAGGAAGTAAAAGTCGTAACAAGGTTTCCGTAGGTGAACCTGCGGAAGGATCATTACCTAGAGTATTGTAGGCTTTGTCCTGCTGTCTCTTACCCATGTTTTTTGAGTACTTACGTTTCCTCGGCGGGTTCGCCCGCCGATTGGACAATTTAAACCCATTGCAGTTGCAATCAGCGTCCGAAAAACTTTAATAGTTACAACTTTCAACAACGGATCTCTTGGTTCTGGCATCGATGAAGAACGCAGCGCCTAAACGAGATCGGAAGAGCACACGTCTGAACGG
+
CCGGGGGDFGGGGGGGGGGGGGGGGGGGGGGGGGGGGGGGGGGGGGGGGGGGGGGGGGGGGGGGGGEFGGGFGGGFGGGGGGGGGGGGGGGGGGGGFGGGGGGGGGGGGGGGGGGGFGGGGCGEGGGGGGGGFGGGGGGGGGGFGGGGGGGGGGGGGGGGGGFFGGGGGGGGGGGGGGGFGGGGGGGGGGGGGGGGGGGGGGGGGGGGGGCGFGFGGGGGGFGGGGGFGGGGGGGGGGCEGGGGFGFGGGGDGFGGGGGGGGGGGGDGEFGFGFDEEFGFF5>D>FFFFFFFFB@<FA###
@M06045:235:000000000-JCY5N:1:1101:14289:1128 1:N:0:CTCAGA
AGAGTACTTGGTCATTTAGAGGAAGTAAAAGTCGTAACAAGGTCTCCGTAGGTGAACCTGCGGAGGGATCATTACACAATAAAATATGAAGGCTGTACGCGGCTGTGCTCTCGGGCCAGTTTTGCGGAGGCTGAATTATTTATTACCCTTGTCTTTTGCGCACTTGTTGTTTCCTGGGCGGGTTCGCCCGCCACCAGGACCACATCATAAACCTTTTTTATGCAGTTGCAATCAGCGTCAGTATAACAAATGTAAATCATTTACAACTTTCAACAACGGATCTCTTGGTTCTGGCATCTGC
+
CCFGGGGGGGGGGGGGGGGGGGGGGGGGGGGGGEGGGGGGFFGGGGGGGGGGGGGGGGGGGGGGGGGDGGGGGGGGGGGGGGGGGGGGFFGGGGGGGGGGGGGGGG,FFGECFDEGGGGGGGGGGGGGGGGGCGGGGGGGGGGGGGGGGGFGGGGGGGGGGDGGGGGGGFFFG9FDFFGGEGGGGG7CEGGGG:CCCCCFGGBC?C9EGGGFGGGGGGECFFG9@EFFF9+<@+<C=EGGGCCFGCG*:5CF?F?FFGGGGFGGGG4C/=F=FFF4>E)75>9>FFFFB>FFFF472(###
@M06045:235:000000000-JCY5N:1:1101:9737:1136 1:N:0:CTCAGA
AGAGTACTTGGTCATTTAGAGGAAGTAAAAGTCGTAACAAGGTCTCCGTTGGTGAACCAGCGGAGGGATCATTACCGAGTTGCAAAACTCCCTAAACCCATCGTTTATCTATCTTGAAAAGCGTCTGCTTCGGCGGGCGGTCCCAGGGCGGGGCCGCGGCCGTGCCTGTGGCACGGCGCCCGCCGAAGAAGACGAAGCCCAAACTCTTGTTATTTCAGTACCACTCTGAGCCTAAAGACAAATAATCAAAACTTTCAACAACGGATCTCTTGGTTCTGGCATCGATGAAGAACGCAGCCCG
+
CCGGGGGGGGGGGGGGGGGGGGGGGGGGGGGGGGGGGGGGGGGGGGGGGGGGGGGGGGGGGGGGGGGGGGGGGGGGGGGGGGGGGGGGGGGGGGGFEFFEGGGGGGGGGGGGGGGGGGGGGGGGGGGGGGGGGGGGGGGGGECFGGGGGGGGGGGGGGGGGGGGGGGGFGGGGGGGGGGEGGGGGGDGGGGGGGGGGGGGGGGGGGGGGGGGGGGGGGGGDGGG?FGFGGCFGGCGGGGGGGGGGCFFFGGFFGGGCG?FC<CD37CFF?FFGFCB=BFF@=FDF>FFFF?FF9>>>0###
@M06045:235:000000000-JCY5N:1:1101:9306:1156 1:N:0:CTCAGA
AGAGTACTTGGTCATTTAGAGGAAGTAAAAGTCGTAACAAGGTTTCCGTAGGTGAACCTGCGGAAGGATCATTCATAATAAGTGTTTTATGGCACTTTTTAAATCCATATCCACCTTGTGTGCAATGTCAGTCGATCTTTTTCATGGAGATCGACCAAACATCAACCTTTATTTTTTAACTCTTTGTCTGAAAAATATTATGAATAAACAATTCAAAATACAACTTTCAACAACGGATCTCTTGGCTCTCGCATCGATGAAGAACGCAGCGCCTAATTCAGATCGGAAGAGCACACGTGAT
+
CCGGGGGGGGGGGGGGGFGFGGDFGGGGGGGGGGGFGGGGGGGGGGGGGGGGGGGGGGGGGGGGGGGGGGGGGGGGGGGGGGFGGGGGGGGGGGGGGGDGGGGGFGGGGGFFDFGGGGGGGGFGGGGGGGGGGGGGFGGGGGGGGGGGGGGGGGGGGGGGGGFGGGGGAFGGGGGGGGGCFFFGGGGGGGGGCFFFGGGFCFGGGGGG9CCFFCFFAFGGFFC,@AFGFC9FGGGGGGGGGGGGGGF>799DEDC5?FGFGGGCFGD3>EDFGFGFFFGFF68C5=DAEF@4?:FB>4###
@M06045:235:000000000-JCY5N:1:1101:15647:1162 1:N:0:CTCAGA
AGAGTACTTGGTCATTTAGAGGAAGTAAAAGTCGTAACAAGGTTTCCGTAGGTGAACCTGCGGAAGGATCATTACCGAGTGCGGGTCTTTATGGCCCAACCTCCCACCCGTGACTATTGTACCTTGTTGCTTCGGCGGGCCCGCCAGCGTTGCTGGCCGCCGGGGGGCGACTCGCCCCCGGGCCCGTGCCCGCCGGGGACCCCAACATGAACCCTGTTCTGAAAGCTTGCAGTCTGAGTGAGATTCTTTTCAATCAGTTAAAACTTTCAACAATGGATTTCTTGGTTTCGTCATCGATCCC
+
CCGGGGGGGFFGGFGEEGGFFFE9CFFGGGFECCFFGGEDEEGGCCCCFECFACFFFFFGGGGDCFGGFFCDFD,,8@@C66@@FGEDG<DFGDE,CFDF=CEGEFGGGCF@BFEGEEE9CFGFGGGGFGGGG+CC:CC+3@7CC><DCC>F@B>:5>::><:<FE5:8*8CG55*:8:8>8>CE>EG>F8?*88:**:*2A;*;ECEFGFG>E8:8+<<C?9:<FGG*2++<?::++20*2:D:7CF**22+20>>FGFGGG=7>7*90**1*26@6*9*8=7667)1807)4*8(,###
@M06045:235:000000000-JCY5N:1:1101:17546:1180 1:N:0:CTCAGA
AGAGTACTTGGTCATTTAGAGGAAGTAAAAGTCGTAACAAGGTCTCCGTTGGTGAACCAGCGGAGGGATCATTACCGAGTTATTACTCCAAACCCTTTGTGAACCTTACCTTTTTGTTGCTCGGCGCACCGCGGGCCGCGGCTTCGGCCCGTCCCGCAGCGCGCCAGAGGACCCAACTCTTCAATTTATAGCGTACCTTCTGATTTACAAAACAAACAAGTTAAAACTTTCAACAACGGATCTCTTGGTTCTGGCATCGATGAAGAACGCAGCGCCTAAGGAAGATCGGAAGAGCACAGTC
+
CCGGGGGGGGGGEFGGGGGGGGGGGGGGGGGGFGGEFGGGGGGCGGGGGGGCFGFGGFGGDGGGGGGGEGFGGGEGGGGF@CFGGGFGGGGGGGGCFGGGGGGGGGCFF@FGGGGGFGAF<FCCCEGEGECFCGCGEGGGEDEFC7CCGGCFC<FFDC<FEFEGGDE+C:@FGGGGGFGGD:FCFFFEC9@C?CECCGGGGGGFFFF7:?FGGGGF85CACACFGGFGFGGGGGGGGGGG5CFGGGDGGGGGGGGFFGGGGGGGGGGCFFGDDFG)<>FF?FFCF=@:5@;@FFFFF<###
@M06045:235:000000000-JCY5N:1:1101:10348:1194 1:N:0:CTCAGA
AGAGTACTTGGTCATTTAGAGGAAGTAAAAGTCGTAACAAGGTTTCCGTAGGTGAACCTGCGGAAGGATCATTAAAAAAAAATACGCCTGGTGCAGTGCTAACACACTAATCCAGGTTGTATATAACCACCTGTTTACCTTTACCTGTTGCTTCCGTGGAATACGGGTGCTCTTCCTGTTCGCAGGCTTGAGTTACCTTCCACGGGTGTATTCAAAAACTCGTTTTGTAATTTTGTCTGATTTAAAATTTTAATTAAAGTTAAAACTTTCAACAACGGATCTCTAGGTTCTCGCATCGCTC
+
CCGGGGGGGGGGGGGGGGGGGGGGGGGGGGGGGGGGGGGGGGGGGGGGGGGGGGGGGGGGGGGGGGGG9FFGGGGGGGGGGGGGGGGGGGGGGGGDGGGGGGGGGGDGGGGFGGGGFFGGGGGGGGGGGGGGGGGGGGGGGGGGGGGGGGGGGGGGGG>FGGGGFGGGE7DFGGGGGFGGGGGGGGGGGGGGGGGGGGGGGGGGDEGGGGGGGGCF7EEGGGGGC5<CFGGGGG7CGGGDGGFFCFGDDCFGGGFGGGCF>::FF=FGF6FFGFFF><D>E=F7=6?FFFF@B?@<B(###
@M06045:235:000000000-JCY5N:1:1101:11551:1200 1:N:0:CTCAGA
AGAGTACTTGGTCATTTAGAGGAAGTAAAAGTCGTAACAAGGTCTCCGTTGGTGAACCAGCGGAGGGATCATTACCGAGTTTACAACTCCCAAACCCCTGTGAACATACCTATACGTTGCCTCGGCGGATCAGCCCGCGCCCCGTAAAAAGGGACGGCCCGCCCGAGGACCCCTAAACTCTGTTTTTAGTGGAACTTCTGAGTAAAACAAACAAATAAATCAAAACTTTCAACAACGGATCTCTTGGTTCTGGCATCGATGAAGAACGCAGCGCCTAAGCTAGATCGGAAGAGCACACGGT
+
CCGGGGGGGGGGGGGGGGGGGGGGGGGGGGGGGGGGGGGGGGGGGGGGGGGGGGGGGGGGGGGGGGGGGGGGGGGGGGGGGGGGGGGGGGGGGGGGGGGGGGGGGGGGGGGGGGGGGGGGGGGGGGGGGGGGGGGGGGGGGGGGGGGGGGGGGGGGGGGGGGGGGGGGGGGGGGGGGGFGGGGGFGGGGFGGGGGGGGGGGGGGGGGGGGGGGDG7CGGGGGGGG=CC:+CFGGGGGGGEGCD::A9;CD:FGGGGGGGG>>FC7CFGF37>C>GDBFF:FF=C=FFFEE3>FFF1:(###
@M06045:235:000000000-JCY5N:1:1101:18261:1255 1:N:0:CTCAGA
AGAGTACTTGGTCATTTAGAGGAAGTAAAAGTCGTAACAAGGTCTCCGTTGGTGAACCAGCGGAGGGATCATTACAGAGTTGCAAAACTCCCAAACCATTGTGAACGTTACCTAAACCGTTGCTTCGGCGGGCGGCCCGGGTCCTTCCCGGCGCCCCTCGGCCCTCGCGGGCGCCCGCCGGAGGAAAACCAAACTATTGCATTGTATGGCCTCTCTGAGTCTTCTGTACTGAATAAGTCAAAACTTTCAACAACGGATCTCTTGGTTCTGGCATCGATGAAGAACGCAGCGCCTAAGCAAT
+
CCGGGGGFGGGGGGGGGGGGGGGGGGGGGGGGGGGGGGGGGGGGGGGGGGGGGGGGGGGGGGGGGGGGGGGGGGGGGGGGGGGGGGGGGGGGGGGGGGGGGGGGGGGGGGGGGGGGGGGGGGGGGGGGGGGGGGGGGGGGEGGGGGGGGGGGGGGGGFGGGGDGGGGGGGGGGGGGGGGGG?EGEGGGGGGFFGGCGGGCEFG@EGGGGGGGF68CCCFE?FGGGGCFFGGFGGEFFFGGGGFGGGGCFGGGGGGDG:EDCCFFDFF7*=:?4=C@F:CFFFFGFFFFFFB@B?ED:(###
@M06045:235:000000000-JCY5N:1:1101:9333:1258 1:N:0:CTCAGA
AGAGTACTTGGTCATTTAGAGGAAGTAAAAGTCGTAACAAGGTCTCCGTTGGTGAACCAGCGGAGGGATCATTACAGAGTTGCAAAACTCCCTAAACCATTGTGAACGTTACCTAAACCGTTGCTTCGGCGGGCGGCCCGGGTCCTTCCCGGCGCCCCCCGGCCCTCGCGGGCGCCCGCCGGAGGTAAACTCAACTATTGCATTAATGGCCTATCTGAGTCTTCCGTACTGAATAAGTCAAAACTTTCAACAACGGATCTCTTGGTTTTGGCATCGATGAAGAACGCATCGCCCAACGTCG
+
CCGGGGCEFGDFEDFGCGGDFGGGFFFGGAAEDEFGGGGGGFEF<EFGGCFGGCF9FDFGGEC@CG7,6C@FEFA@F9CGGGGGGGCCFFFFGGFF<FEFC<<,F<EECEFFFEGC,FDCC?FGGFGG7CFGCCG77>:FGGGE:FF@FGGGGEFF@C7FEDCGG7FEDEEC8CCGD5C58CC>?C?F7<9+0<:C8CC790<<99EFF;+<*+3<C+<C@+<++*3/**::+030+22+:?+79EA*2::C19*)*1*2700:*07*)059C?457@>=FF**))7B)))00()-3(###
@M06045:235:000000000-JCY5N:1:1101:13431:1262 1:N:0:CTCAGA
AGAGTACTTGGTCATTTAGAGGAAGTAAAAGTCGTAACAAGGTTTCCGTAGGTGAACCTGCGGAAGGATCATTCATAATTGAGTGTTTTATGGCACTCTTTAAAAAAATCCATATCCACCTTGTGTGCAATGTTTTTGGACTCTCTGTACGTTGATATCCCTTTGGGTCCGATAGGACTTTAGGGGAAGGAAAACCTTAAGAGGGTTTGATTAACTTAACACCTTTAAAGCAGTTTGTCTGAATATCTATTTCTGAATAAACATAATTCAAAAATACAACTTTCAACAACGGATCTCTCCA
+
CCGGGGGGGGGGGGGGGGGGGGGGGGGGGGGGGGGGGGGGGGGGGGGGGGGGGGGGGGGGGGGGGGGGGGGGGGGGGGGGGGGGGGGGGGGGGGGGGGGGGGGGGGGGGGGGGGGGGGGGGGGGGGGGGGGGGGGGGGGGGGGGGGGGGGGGGGGGGGGGGGGGGGGGGGDGGGGGGGGGGGGGGGGGGGGGGGGGGGGGGGGGGEGGGGGGGGGGGGGGGGGGGFGFGGGGGGGGGGGGGGGGGGGGGGGGGGGGGGGFGGGG=FGGFFGFGFGFFFGAFFFCFFFFFFB>>@DBFA###
@M06045:235:000000000-JCY5N:1:1101:20689:1272 1:N:0:CTCAGA
AGAGTACTTGGTCATTTAGAGGAAGTAAAAGTCGTAACAAGGTTTCCGTAGGTGAACCTTCGGAAGGATCATGCATAATTGAGTGTTTTATGGCACTCTTTAAAAAAATCCATGTCCACCTTGTGTGCAACGTTTTTGAACTCTCTCTGGCATTAAAAAGCCAAGAGGGTTTGATTAACTTAACACCTTTAAAGCAGTTTGTCTGAATATCTATTTCTGAATAAACATAATTCAACAATACAACTTTCAACAACTGATCTCTTGTCTCTCGCATCGATGAAGAACGCAGCGCCTAAAAGAT
+
CCFCFGGGGGFGGGG9CFEFGDFEFGEFEEGCA@FD@@EGG,CCFA@FFCC,CFGGF8C,CDEGG7BC@EFA,6:FFEG<,<FCF,,CECFFG?@@F8FFGGFFDG:6CEEEFC5?CCF8FG<FE,=FE?E:4BF:FFEGGAF9=5FF<FECGAGC?EEGGF=G@EC,C@A3@CADFGGF@AFCF:=B8FFGCGGG?BE@DBAD9;,EGGFFEG9FEGGFACGFG93;A9:<AFC,4AFGGCF>;?:CCC7DG@,*:5,+2:=?1;FFFFGBC;CB5A:F68@<F:>BB>AD32>83;###
@M06045:235:000000000-JCY5N:1:1101:14493:1294 1:N:0:CTCAGA
AGAGTACTTGGTCATTTAGAGGAAGTAAAAGTCGTAACAAGGTTTCCGTAGGTGAACCTGCGGAAGGATCATTCATAATTGAGTGTTTTATGGCACTCTTTAAAAAAATCCATATCCACCTTGTGTGCAATGTTTTTGGACTCTCTGTACGTTGATATCCCTTTGGGTCCGATAGGACTTTAGGGGAAGGAAAACCTTAAGAGGGTTTGATTAACTTAACACCTTTAAAGCAGTTTGTCTGAATATCTATTTCTGAATAAACATAATTCAAAAATACAACTTTCAACAACGGATCTCTACC
+
CCFFGGGGGGGGGGGGGGGGFGGGFGGGGGGGGGGGGGGGGGGGEGGGGGGGGGGGGGGGGGGGGGGGCEFGGGGGGGGGFFFFFEFFDGGGFGGGGCEGGGGGGGCFD@FFFGGF,CEFGGGGGGGGGGGGGGGGGGG8FEGAFFGGFFFGGFGGGGGG?FGGFG:=,6=>:FGGGGGFADCFEGGEEGGCFBFGGGGGGGGCCC>CCFECGGFGGFF7;CEGG7FGG9CF8DFGGFGGGCGGGG7@@D@FGGGFFGCF7FFGFGGGFF>6;ACF4AFFFFFGFFFAAF>5D@D24<###
@M06045:235:000000000-JCY5N:1:1101:13873:1295 1:N:0:CTCAGA
AGAGTACTTGGTCATTTAGAGGAAGTAAAAGTCGTAACAAGGTTTCCGTAGGTGAACCTGCGGAAGGATCATTCACAATAAGTGTTTATGGCACTTTCAAATCCATACCCACCTTGTGTGCATTGTAAAGGCCCTTTCAACTTTGGAAGATTGGGCTTCATTTTCTCACACGTCTTCAATTGCAAGTCTAACATTCAGAGTAATCAAAACTCGAATACAACTTTCAACAACGGATCTCTTGGCTCTCGCATCGATGAAGAACGCAGCGCCTAACGTAGATCGGAAGAGCACACGTCTGCAT
+
CCGGGGGGGGGGGGGGGGGGGGGGGGGGGGGGGGGGGGGGGGGGGFGGGGGGGGGGDGGGGGGGGGGGGGGGGGGGGGGGGGGGGGGFGGGGGGGGGGGGGGGGGGGGFFGGGGGGGGFGGGGGGGGGFGGGGGG@GGGGGGGGGGGGGFGGGGGGGFGGGGGGGGGGGGGGGGGGGGFGGDGGGGFFFFGGGGGGGGGGGGFGGGGFGGGGGFGGGGGGGGGGACGFGGGGEGGGGGGGGGGGGGGGDDCGCGG@FGCCDFGGGGDDEFGF<FDFFFDFF::CBE;AFF4FFFFFF3###
@M06045:235:000000000-JCY5N:1:1101:18766:1336 1:N:0:CTCAGA
AGAGTACTTGGTCATTTAGAGGAAGTAAAAGTCGTAACAAGGTCTCCGTTGGTGAACCAGCGGAGGGATCATTACCGAGTTTACACTCATAACCCTTTGTGAACATTATAACTTGTTGCTTCGGCGGCTTCTTCGGGAGCCCGCCGGCGTTTCAGTATCTCTGTTTGTACCCGACGATACATCTGAGTGTTCTTAGCGAACTATGAAAACTTTTAACAACGGATCTCTTGGTTCTAGCATCGATGAAGAACGCAGCGCCTAATGGAGATCGGAAGAGCACACGTCTGAACTCCAGTCACAG
+
CCGGGGGGGGGGGGGGGGGGGGGGGGGGGGGGGGGGGGGGGGGFGGGGGGGGGGGGGGGGGGGGGGGGFGGDFGGGGGGGGGGGGGGGGGGGGGGGGGGGGGGGGFGGFGGGGGGGGGGGGGGGGGGGGGGGGGGGGGGGGGGGGGGGGGGGGGGGGGGGGGGGFGGGGGGGGGGGGGGGGGGGGGGGGGGGGD9FGGDEGEGGGGGGGGGGGGF?FGGGGGGGGGGGGGGGGFFGGGGGGGGGGF9CCFFGGGCCDCED59DGGGGGF=D:DFGFFFGFFFFGFF>BBFF=:>F<D4###
@M06045:235:000000000-JCY5N:1:1101:13578:1387 1:N:0:CTCAGA
AGAGTACTTGGTCATTTAGAGGAAGTAAAAGTCGTAACAAGGTCTCCGTTGGTGAACCAGCGGAGGGATCATTACCGAGTTTACAACTCCCAAACCCCTGTGAACATACCACTTGTTGCCTCGGCGGATCAGCCCGCTCCCGGTAAAACGGGACGGCCCGCCAGAGGACCCCTAAACTCTGTTTCTATATGTAACTTCTGAGTAAAACCATAAATAAATCAAAACTTTCAACAACGGATCTCTTGGTTCTGGCATCGATAAAGAACGCAGCGCCTAACCAAGATCGGAAGAGCACACGGAA
+
CCGGGGGGGGGGGGGGGGGGGGGGGGGGGGGGGGGGGGGGGGGGGGGGDGGGGGGGGGGGGGGGGGGGGGGGGGGGGGGGGGGGGGGGGGGGGGGGGGGGGGCFGEGGFFFFGGGGGGGGGGEGGGGGGGGGGGGGGGGGGGGGGGGGGGGGGGGGGGGGCGGGGGGGGGGGGGGGGGEFGFGEGDGGGGGFGGGGGGGGGGGGGGGGGGFGGGGGGGGGGGGGGGCEGGGGGGGGEG<GF?EG7<C<>CFGFFGGGGCCCFGGGGGGD>7BGFGFFFG*8>F47@DFE:>4))),4(###
@M06045:235:000000000-JCY5N:1:1101:15528:1388 1:N:0:CTCAGA
AGAGTACTTGGTCATTTAGAGGAAGTAAAAGTCGTAACAAGGTTTCCGTAGGTGAACCTGCGGAAGGATCATTCATAATTGAGTGTTTTATGGCACTCTTTAAAAAAATCCATATCCACCTTGTGTGCAATGTTTTTGGACTCTCTGTACGTTGATATCCCTTTGGGTCCGATAGGACTTTAGGGGAAGGAAAACCTTAAGAGGGTTTGATTAACTTAACACCTTTAAAGCAGTTTGTCTGAATATCTATTTCTGAATAAACATAATTCAAAAATACAACTTTCAACAACGGATCTCTCGC
+
CCCFGGGGGGGGGGFGGGGGGGGGGGGGGGGGGGGGGGGGGGGGGGGGGGGGGGGGGGGGGGGGGGGGGGGGGGGGGGGGGGCFFEAFGGGGGGGGGGGFGGGGGGGGFFGGGDFGCFGGGGGGGGGGGGGGFFGGGGGGGGGGGGGFGGGGFGGEGGGGGGCCGGGGGGGDGGGGGGGFGGGGGECGGEGFGGGGGGGGGGGGGECEGCGGGGGGGGGGGGGCDCGFG?EGGGFGGGGGGCFGGGGGGGGGGGGGCFG7@CF7FGGGFFFFGFGFFFGFFFFCFFFFFADAEBFBF<###
@M06045:235:000000000-JCY5N:1:1101:22846:1479 1:N:0:CTCAGA
AGAGTACTTGGTCATTTAGAGGAAGTAAAAGTCGTAACAAGGTCTCCGTTGGTGAACCAGCGGAGGGATCATTACCGAGTTTACAACTCCCAAACCCAATGTGAACGTTACCAAACTGTTGCCTCGGCGGGGTCACGCCCCGGGTGCGTAAAAGCCCCGGAACCAGGCGCCCGCCGGAGGAACCAACCAAACTCTTTCTGTAGTCCCCTCGCGGACGTATTTCTTACAGCTCTGAGCAAAAATTCAAAATGAATCAAAAATTTCAACAACGGATCTCTTGGTTCTGGCATCGATGAAGACG
+
CCGGGGGGGGGFGGGGGGGGGGGGGGGGGGGGGGGCFGGGGGGGGDGGFGGGGGGGGGGGGGEGGGGGGGGFGGGGGGGGGGGGGGGGFEGGG@FDGGGGGGGGAFGGGFFGGFGGFGGGGGGGGGGGGGGGGGGFGGGGGGGGGGGGGGGGGG>GGGECCFGGGGGGGGGGGGGGGEGGG6F*;@EG>CFGGGFGGGGCGGGGDGCFGEGGGGDGGGGGGFGGCFGCCGFFFFCEGGFFF=FGGG?>:DGCCDGGFG+*9C7CCFC7)<D@G>3=69C4==F>FFFFFFF@)(*6<4###
@M06045:235:000000000-JCY5N:1:1101:15189:1544 1:N:0:CTCAGA
AGAGTACTTGGTCATTTAGAGGAAGTAAAAGTCGTAACAAGGTTTCCGTAGGTGAACCTGCGGAAGGATCATTACCTAGAGTTGTAGGCTTTGCCTGCTATCTCTTACCCATGTCTTTTGAGTACCTTCGTTTCCTCGGCGGGTCCGCCCGCCGATTGGACAATTTAAACCATTTGCAGTTGCAATCAGCGTCTGAAAAAACTTAATAGTTACAACTTTCAACAACGGATCTCTTGGTTCTGGCATCGATGAAGAACGCAGCGCCTAAAGCAGATCGGAAGAGCACACGTCTGAACTCCGA
+
CCGGGGGGGGGGGGGGGGGGGGGGGGGGGGGGGGGGGGGGGGGGGGGGGGGGGGGGGGGGGGGGGGGFGFGGGGGGGGGGGGGGGGGGGGGGGGGGGCFGGGGGGGGGGGGGGGGGGGFGGGGGGGGGGGGGGGFFGGDGGGG@FGEEEGGGGGGFGGGFGFGFFGGGGGGGGGG9FFGGGGFDFFGGGGG8EGG9FGGGGGGGGGGGF,?EGCFFGFGGGGGFFGGDCAEGGGGGFCFGGGGGGF?*7D77F>?<FGGGG:<CDDGGFFG:C)9?FBGD>7>CF>5:EFFFFFFFAA###
@M06045:235:000000000-JCY5N:1:1101:21040:1553 1:N:0:CTCAGA
AGAGTACTTGGTCATTTAGAGGAAGTAAAAGTCGTAACAAGGTCTCCGTTGGTGAACCAGCGGAGGGATCATTACAGAGTTGCAAAACTCCCAACCATTGTGAACCTACCTCACCGTTGCTTCGGCGGGTGGCCCCCACCAGGGCCGCGCCGGCCCCCGTGCTGGCAACCCGTCAGAGGACCAAAACTCTTCGTCATCACTGGCCTCTCTGAGTAACTTATACAATAAGTCAAAACTTTCAACAACGGATCTCTTGGTTCTGGCATCGATGAAGAACGCAGCGCCTAACGTAGATCGGAGA
+
CCGGGGGGGGGGGGGGGGGGGGGGGGGGGGGGGGGGGGGGGGGGGGGGGGGGGGGGGGGGGGGGGGGGGGGGGGGGGGGGGGGGGGGGGGGGGGGGGGGGGGGGGGGGGGGGGGGGGGGGGGGGGGGGGGGGGGGGGGGGGGGGGGGGGGGGGGGGGGGGGGGGGGGGGFGGGGGGGGGGGGGGGGGGGGGGGGGGGGGGGGGGGFGGGGGFGGGGGGGFGFGGGGGGGGGGGGGGGGGGGGGGGGGGGGD:EGGFGDGFFGGGGF*9:>F?D4>FFBDDDFFGFFFFFDFFFFF>B?###
@M06045:235:000000000-JCY5N:1:1101:9009:1561 1:N:0:CTCAGA
AGAGTACTTGGTCATTTAGAGGAAGTAAAAGTCGTAACAAGGTCTCCGTTGGTGAACCAGCGGAGGGATCATTACCGAGTTTACAACTCCCAAACCCCTGTGAACATACCACTTGTTGCCTCGGCGGATCAGCCCGCTCCCGGTAAAACGGGACGGCCCGCCAGAGGACCCCTAAACTCTGTTTCTATATGTAACTTCTGAGTAAAACCATAAATAAATCAAAACTTTCAACAACGGATCTCTTGGTTCTGGCATCGATGAAGAACGCAGCGCCTAAAAAAGATCGGAAGAGCACACGAGT
+
CC<FGGGGGGGGGEFCFGGGGGGGGFGGGEGFE@FAECEFGFCEFGGGDCCD@CC@EFGGGEG>@@FCFFAFGFEEFGGFCCFGGGGGA=FFF=CDC=FFEEDGF?FFGGG==9FFFEEGG?C+FCCFFECEA?C7>=CGFFEF=:DD<FGGGGCFGGGCFG@:FGEGECGGGCFGCBCCF7FEGFGGF;BFGFGGGF+?FFGGC;99C8B9<9>FEGD9<>:FGGCCC;CFC8;EE57E:F?C>FEFG=CFFGGFG:*:>7:CC4)C)5D>)57@4*2=<>@*=F>3)8;5?0:71,###
@M06045:235:000000000-JCY5N:1:1101:20676:1601 1:N:0:CTCAGA
AGAGTACTTGGTCATTTAGAGGAAGTAAAAGTCGTAACAAGGTTTCCGTAGGTGAACCTGCGGAAGGATCATTCATAATTGAGTGTTTTATGGCACTCTTTAAAAAAATCCATATCCACCTTGTGTGCAACGTTTTTGAACTCTCTCTGGCATTAAAAAGCCAAGAGGGTTTGATTAACTTAACACCTTTAAAGCAGTTTGTCTGAATATCTATTTCTGAATAAACATAATTCAAAAATACAACTTTCAACAACGGATCTCTTGGCTCTCGCATCGATGAAGAACGCAGCGCCTAACCCGC
+
CCGGGGGGGGGGGGGDFCGGGGGGGGGGGGGFGDGGGGGGGGGEGGGGGGGGCFEGGGGGGGGGGGEGFFEGFGGGGGGFGGGGGGGGGGGGGGFGGGCGGGGCCFCEFFFGGGGGGGGGGFFGGGGGGGGGFFGCFGGGGGGGGGGGGGGGGGGGGGGGGCGGGGGGGFGGGDFGGGGGFGGGGGGGGFGGGGGGGGGGGFFGGFGGGGGGFGGGGGGGGGEFGGGGGFGGGFFCFFGGFGFGGFEF@FGGGGGGGGGGFGGGGGF66AGFG:CEFFFAFFFGFFFFFFFF5:BFF:###
@M06045:235:000000000-JCY5N:1:1101:12757:1625 1:N:0:CTCAGA
AGAGTACTTGGTCATTTAGAGGAAGTAAAAGTCGTAACAAGGTATCCGTAGGTGAACCTGCGGATGGATCATTACCAATTTTATTATTAGTTTGGAATAGTCTCTCGGTCAAACGGGAGGTCTATTGCAACACTACTAATGTAAACGTTGAACTAGATCATTGGTGTGGATTGTTTGGGAATGGAAGAAGCGACAAGCCTCTTCCGGACAGGCAAACCCCACACTGATAACCTTTTTTCATACTAATTACAACTTAGTACATACTACAAACAAACAAACAAACAAAAGCTATAATAGGTGT
+
CCGGGGGGGGGGGGGGGGGGGGGGGGGGGGGGGGGGGGGGGGGGGGGGGGGGGGGGGGGGGGGGGGGGGGGGGGGGGGGGGGGGGGGGGGGGGGGGGGGGGGGGGGGGGGGGGGGGGGGGGGGGGGGGGGGGGGGGGGGGGGGGGGGGGGGGGGGGGGGGGGGGGGGGGGGGGFFFGGGGGGGGGGGGGGGGEGGGGGGGGGGGGGGGGGGGGGGGGGDEGGGGGGGGCGGGGGEGGGGGGGGGGFGGGGGGGGGGGGGGGGGGGGGCFFGFGFGFFFD5@FFGFFFFFFFBFBF<42###
@M06045:235:000000000-JCY5N:1:1101:12758:1685 1:N:0:CTCAGA
AGAGTACTTGGTCATTTAGAGGAAGTAAAAGTCGTAACAAGGTCTCCGTTGGTGAACCAGCGGAGGGATCATTACAGAGTTGCAAAACTCCCAACCATTGTGAACCTACCTCACCGTTGCTTCGGCGGGTGGCCCCCACCAGGGCCGCGCCGGCCCCCGTGCTGGCAACCCGTCAGAGGACCAAAACTCTTCGTCATCACTGGCCTCTCTGAGTAACTTATACAATAAGTCAAAACTTTCAACAACGGATCTCTTGGTTCTGGCATCGATGAAGAACGCAGCGCCTAAAACAGATCGGCAC
+
CCGGGGGGGGGGGGGGGGGGGGGGGGGGGGGGGGGGGGFGGGGGGGFGGGGGGGGGGGGGGGGGGGGGGGGGGGGGGGGGGGGGGAFGGGGGGGGGGGFFGGGGFGGGGGGGGGGGGDGGFGGGGGGGGGGGGGGGGGGGGGGGGGGG:CGGGGGGGGGGGGGGFGGGGGGGGGGGGGGGGGGGGGGGGGGGGGEFGGCGEGGGGFG6FGGGGGGGGGGGGGGGGF7CGGGGDGFGGGF97CFFGGGCGDGGGGGGGGGGGGGFGGGDFFFFGFGFF3CDFEFGF3>FFFF>FFFFFF###
@M06045:235:000000000-JCY5N:1:1101:17417:1721 1:N:0:CTCAGA
AGAGTACTTGGTCATTTAGAGGAAGTAAAAGTCGTAACAAGGTTTCCGTAGGTGAACCTGCGGAAGGATCATTCATAATTGAGTGTTTTATGGCACTCTTTAAAAAAATCCATATCCACCTTGTGTGCAACGTTTTTGAACTCTCTGGCATTAAAAAGCCAAGAGGGTTTGATTAACTTAACACCTTTAAAGCAGTTTGTCTGAATATCTATTTCTGAATAAACATAATTCAAAAATACAACTTTCAACAACGGATCTCTTGGCTCTCGCATCGATGAAGAACGCAGCGCCTAAGTCAACC
+
CCGGGGGGGGGGGGGGGGGGGGGGGGGGFGGGGGGGGGGGGGGGGGGGGGGGGGGGGGGGGGGGGGGGGGGGGGGGGGGGGGGGGGGGGGGGGGFGGGGGGGGGFGGGGGGGGGGGGGGGGGGGGGDGGGGGGGGGGGGGGGGGGGGGGGGGGGGGGGGGGGGGGGGFGGFGGGGGGGGGGGGGGGGGGGGGGGGGGGGGGGGGGGGGGGGGGGGGGGFGGGGGGGGGGGGGGFGGGGGGGGGGGGGGGGGGGGGGGGFGGGGGGGGGFFGFCBGFFFGAFAFDEFFFFFFFFBFA26###
@M06045:235:000000000-JCY5N:1:1101:18655:1739 1:N:0:CTCAGA
AGAGTACTTGGTCATTTAGAGGAAGTAAAAGTCATAACAAGGTTTCTGTAGGTGAACCTGTGGAAGGATCATTACAGTGTTGGCATGGTGGCCCCTCAGGTTGCCTGCTACTGACCACACTTGTTTACAACACCAATGTTGCTTTGGCAGGCTGGACAGCCCCAGCTCAGGGGCTGTTTGCCTGGGGCCTGGCTTAGCAGCTGCCTGGGAGAGTGCCTGCTGGAGGATTAGTTGAAACTCTTTGCTGATCAGTGACAACTCTGAGTCTTTGACAAATAGTTAAAACTTTCAACAATGGCTA
+
CCGGGGGGGGGGGGGGGGGGGGGGGGGGGGGGGGGGGGGGGGGGGGGGGGGGGGGGGGGGGGGGGGGGGGGGGGGGGFGGGGGGGGGFGGGGGGGGGGGGGGGGGGGGGGGGGGGGGGGGGGGGGGGGGGGGGGGGGGGGGGGGGGGGGGGGGGGGGGGGGGGGGGFGGGGGGGGGGGGGGFFGGGGGGGGGGGGGFFGGGGGGGGGGGEEEGGGGGGGGGGGGGGGCFGGFGGGGGGGGGGGGGGGGGGGCGGGGGGGGD7CFFGCFFAFFGFGFFFGFFFF+:AFFFFFFFEFEF1###
@M06045:235:000000000-JCY5N:1:1101:11425:1769 1:N:0:CTCAGA
AGAGTACTTGGTCATTTAGAGGAAGTAAAAGTCGTAACAAGGTCTCCGTTGGTGAACCAGCGGAGGGATCATTACAGAGTTATTTCAAAACTCCCAAACCCATGTGAACTTACCTTTTGTTGCCTCGGCAGGGCCTATCGGGGTCGTCACGGCTCCGGTGGTGGCCTGCCGGTGGTCCACTAAACTCTTGTTATTATTATGGCACTCTGAGTTATATCAAACTAAATAAGTTAAAACTTTCAACAACGGATCTCTTGGTTCTGGCATCGATGAAGAACGCAGCGCCTAACTTAGATCGAGC
+
CCCFFCAFGGGGGFGGGGGFGGGGGGGGGGGGGGGGGDGGGGGDAEGGFGFFGGGGGGGGGGGGGGDEFFGGGGGGDFGE@FGGGGGCGFGFGFFFGGGGGGGGGGGGGGFGGGGFGGGGGGGGFCFEGGGGGGGDFGGGGGCFGGGG@FEGGEGGGGGGGGGGGGF@FFFDB7C*@FFGGFGGGD9,?,,?EDFFFG@ECGF8CF,<C,;E?FG9>@FGGGFEF+;<E?FEFCF7+=CCDFC7CF*>CDGD97<@CGGDCG>>C5CFD5DBF?CFFF33:7>3:<)76<*97466)4###
@M06045:235:000000000-JCY5N:1:1101:14150:1773 1:N:0:CTCAGA
AGAGTACTTGGTCATTTAGAGGAAGTAAAAGTCGTAACAAGGTTTCCGTAGGTGAACCTGCGGAAGGATCATTACCTAGAGTTGCGGGCTTTGCCTGCCATCTCTTACCCATGTCTTTTGAGCACCTTCGTTTCCTCGGCGGGTCCGCCCGCCGTCAGGACACTTTAAAACCACTTGCAGTTGCAATCAGCGTCTGAAAAACTTTAATAGTTACAACTTTCAACAACGGATCTCTTGGTTCTGGCATCGATGAAGAACGCAGCGCCTAAGCGAGATCGGAAGAGCACACGTCTGAACTGCC
+
CCGGGGGFGGGGGGGGFGGGGGGGFGGGGGGGFGGGGGGGGGFGGFEGGGGGGGGGGGGGGGGGGGGGGGGGFGGGGGFGGGGFGGGGGGGGFDFGGGGGGGFGGGGGGGGGGGGGGGGG7FFGGGGGCGGGGGGGG7:FCFEGGDDGGGCGGGGGGGFFGGGGGGGGGGDGGGFGAFGGGGGGFGGGGCFE8EGGGGGGGGCF9CCFGGFGFFGGGFFFFFEFGGFED8*CEDGC7?CFFGGGGC+9DF7?CC7CFGEGGGGGGDGGF@D@D@55?5<)8::75?:>4:)7>?=<B2###
@M06045:235:000000000-JCY5N:1:1101:10768:1775 1:N:0:CTCAGA
AGAGTACTTGGTCATTTAGAGGAAGTAAAAGTCGTAACAAGGTTTCCGTAGGTGAACCTGCGGAAGGATCATTACAGTAGTAATGCACGGAGCACGCCGGCCCTCAACCACGAACCCCCTCCCCCGGGGGATTGGAACCGAGGCGGTGCTGCCACCGCACGTCCGGATGCTTAGCCGAGCCACCAGGCTTCGGCGGCGGTCCTGAGACGTTTAACCCTCTGTGAAAACCCTCAGTTGCTTCGGCAGCGCGTCCCGCCCTCGCTGGCGGGCCGGTCAGCCTGCCGGCGGCCCCCAACCCGGC
+
CCDFGGGGGGGGGGGGGGGFGGFAFGGFCEFEFEGGGCAFFCFGFEEEFGGGCFFGGCG?FFGGEGGGEFFGGGGGGGGGGGGGGGFGGGGGEF=FFC+>FCFGGDGGGDGGF@FEGDGGG7:FGGEGGGCCFFGFEGGGGDECFEGE@FGGGFGGGGFGCFG7<FG:1=:9FFG7<B:FCGGFFFGGFGFCEG>ECEEG*:FG+;:F88;CFCFGCGCFF:C:@FD6CEC5C82CCCFGC7CCCGGG:D97E<5>G<7*)1>715<53))09857@FFF)8.17555).0)0(.3<(###
@M06045:235:000000000-JCY5N:1:1101:22010:1815 1:N:0:CTCAGA
AGAGTACTTGGTCATTTAGAGGAAGTAAAAGTCGTAACAAGGTCTCCGTTGGTGAACCAGCGGAGGGATCATTACCGAGTTATACAACTCATCAACCCTGTGAACATACCTAAAACGTTGCTTCGGCGGGAACAGACGGCCCTGTAACAACGGGCCGCCCCCGCCAGAGGACCCCTAACTCTGTTTTTATAATGTTTTTCTGAGTAAACAAGCAAATAAATTAAAACTTTCAACAACGGATCTCTTGGCTCTGGCATCGATGAAGAACGCAGCGCCTAAGGAAGATCGGAAGAGCACACAT
+
CCGGGGGGGGGGGGGGGGGGGGGGGGGGGGGGGGGGGGGGGGGGGGGGGGGGGGGGGGGGGGGGGGGGGGGGGGGGGGGGGGGGGGGGGGGGFFGGGGGGGGGGGGGGGGGGGGGGGGGGGGGGGEGGGGGGGGGGGGGGGGGGGGGGGGGGGGGGGGGGGGEEGCGGGGGGGGGGFFGGGGGGGGGGGFFFFFGGGGGGGGGGGG?C<:;FGGGEGDGGGGGGGGGGGGGGGGGGGEDD557CCGGGGFC*+7A<DFEDF>FFGGGGFBCBDBGFE:DF4@?CFF?F>5>EFBFFF(###
@M06045:235:000000000-JCY5N:1:1101:14046:1842 1:N:0:CTCAGA
AGAGTACTTGGTCATTTAGAGGAAGTAAAAGTCGTAACAAGGTTTCCGTAGGTGAACCTGCGGAAGGATCATTCATAATCAAGTGTTTTTATGGCACTTTCAAAAATCCATATCCACCTTGTGTGCAATGTCATCTCTCTGGGGGCTGCCGGCTGTCAAAAGCCGTGTGGTCACCTTTGGGATTTATATCTACTCAGAACTTTAGTGATTTTGTCTGAAACATATTATGAATACTTAATTCAAAATACAACTTTCAACAACGGATCTCTTGGCTCTCGCATCGATGAAGAACGCAGCGCTG
+
CCGGGGGGGGGGGGGGGGGGGGGGGGGGGGGGGGGGGGGGGGGGGGGGGGGGGGGGGGGGGGGGGGGGGGGGGGGGGGGGGGGGGGGGGGGGGGGGGGGGGGGGGGGGGGGGGGGGGGGGGGGGGGGGGGGGGGGGGGGGGGGGGGGGGGGGGGGGGGFGGGGGGGDDECGGGGGGGGGGGGGGFGGGCGGGGGGGFGGGGGGGGGGGGGGGFGGFGGGGGGGGGGGGGFFGGGGFGGFGGGGGFFFFFGGGGGFGGGEGGGG3DGGGFFGFGFDFFFGFDDAGFFAFFFFF:6@9;(###
@M06045:235:000000000-JCY5N:1:1101:14201:1860 1:N:0:CTCAGA
AGAGTACTTGGTCATTTAGAGGAAGTAAAAGTCGTAACAAGGTCTCCGTTGGTGAACCAGCGGAGGGATCATTACCGAGTTGCAAAACTCCCACACCCAACTGTCTACCTATACGGAAAAAAACGTTTGCTTCGGCGGGCGGCCCCAGGGCGGGGCCGACGCCTGCGCTTCGGCGCGGCGCCCGCCGGAGGAAACATTTCAAACTCTTGATGTTTTAGTAACACTCTGAGCCTAAAAGACAAAAGTCAAAACTTTCAACAACGGATCTCTTGGTTCTGGCATCGATGAAGAACGCAGCGTG
+
CCFGGGGGGGGFGGGGGGGGGGFGGGGGGGGGGGGGGGGGGGGCGGGGGGGGGGFGFGGGGGGGGCGGFGGGGGGGGGGGGGGFGAGGGGGGGGGGGCGGGGGGFGFGGGGGGGGGGDGGGGGGFGGFGGGGGGGGGGG@FDGECFGGGGGGGGGGGGGGEEEFFFGGGGGDGE8>GGDEEEEGGGGGEGGGGGFGGG?9EEFGCFFCFGGGGG?FGGGFGGCGGGGC79AF6C8EFGG*7C*/9ACCGFGGGG?**:+>DCC<*9DF?FGFC6>FFFDFF?6C?F*960=FFB>>B(###
@M06045:235:000000000-JCY5N:1:1101:22447:1901 1:N:0:CTCAGA
AGAGTACTTGGTCATTTAGAGGAAGTAAAAGTCGTAACAAGGTTTCCGTAGGTGAACCTGCGGAAGGATCATTCATAATTGAGTGTTTTATGGCACTCTTTAAAAAAATCCATATCCACCTTGTGTGCAACGTTTTTGAACTCTCTCTGGCATTAAAAAGCCAAGAGGGTTTGATTAACTTAACACCTTTAAAGCAGTTTGTCTGAATATCTATTTCTGAATAAACATAATTCAAAAATACAACTTTCAACAACGGATCTCTTGGCTCTCGCATCGATGAAGAACGCAGCGCCTAACCGCA
+
CCGGGGGGGGGGGGGGGGGGGGGGGFGGGGGGGGGGGGGGGGGGGGGGGGGGGGGGGGGGGGGGGGGGGGFGGGGGGGGGCGGGGGGGGFGGGGGDGGGFGGGGGGGGGGGGGGGGGGGGGGGGGGGGGGGGGGGGGDEEGGGGGGGGGFGGGGGFGGGGGGGGGGGGGGFG@AFGGGGGGGGGGGEGGFGGGCFGFGGGGGGFGGGGGGGGGGGFFGGGGGGGGGGGGGGGGGGGGCFGGGGGGFFFFGGGGGC?DDGGFGGGFCCFFFGFGFGFFFGFFFACFBE>)=55>:D:??###
@M06045:235:000000000-JCY5N:1:1101:21612:1943 1:N:0:CTCAGA
AGAGTACTTGGTCATTTAGAGGAAGTAAAAGTCGTAACAAGGTCTCCGTTGGTGAACCAGCGGAGGGATCATTACAGAGTTGCAAAACTCCCTAAGCCATTGTGAACGTTACCTAAACCGTTGCTTCGGCGGGCGGCCCGGGTCCTTCCCGGCGCCCCCCGGCCCTCGCGGGCGCCCGCCGGAGGTAAACCAAACTATTGCATTAATGGCCTCTCTGAGTCTTCTGTACTGAATAAGTCAAAACTTTCAACAACGGATCTCTTGGTTCTGGCATCGATGAAGAACGCAGCGCCTAATGATG
+
CCGGGGGGGGGFGGGGGGGGGGGGGGGGGGGGGGGGGGGGGGGGGGGGGGGGGGGGGGGGGGGGGGGGGGGGGGGGGGGGGGGGGGGGGGGGGGGGGGGGGGGGGGGGGGGGGGFGGGGEEFGGGGGGGGGGGGGGGEGGGGGGGGGGGGGGGGGGGGGGGGGDGGGEGEEEEGGGGGGGGG8EG>CFGFGGGGGGEF?FF?F?+<ECCFF@8+0<FFGGCGGGGGE9?FGFGDFFFFFFFC?DGGF7CCFDGCEG7/>0:*:>D7<77FDFFFGD;F74@F?FFFFFFFFFB?B:<<###
@M06045:235:000000000-JCY5N:1:1101:23662:1963 1:N:0:CTCAGA
AGAGTACTTGGTCATTTAGAGGAAGTAAAAGTCGTAACAAGGTTTCCGTAGGTGAACCTGCGGAAGGATCATTACCGAGTGCGGCACCCTCCGGGGTGCCAACCTCCCACCCGTGTCTACCGTACCACGTTGCTTCGGCGGGCCCGCCCCCCTCAGCAAGGGGGGGGGCCGTCGGGGGGCATCTGCCCCCGGGCGTGTGCCCGCCGGAGACCCCCACACGAACACTGTCGGAAGGACTGCTGTCTGAGTGGATTGATCAAATCAGTTAAAACTTTCAACAACGGATCTCTTGGTTCCGATG
+
CCCFGGGGGGGGGGGGGGGGGGGGGGGGGGFGGGGGGGGGGGGGGGGGGGGGGGGGGGGGGGGGGGGGGGGGFGGGGGGGGGGGGCGGGGGGGGGGGGGGGGGGGGGGGGGGGGGGGGGFGGGGGCGGCBFGGGGGGGGGGGGEGEGDGGEG<FGGGGCGGDGGGDCGCGGE>>5ECEGCCEGGGGGGGGGG>8E??/*:CFEGGGGEGEGGGGD888CCCEE5CCE@FGG=*:C7:FFG=E+0:?+::>D9<>E4>*<F>CFFGGGDFFG?C=:7BFG@FFD55)541*=77AFBB2###
@M06045:235:000000000-JCY5N:1:1101:19805:1976 1:N:0:CTCAGA
AGAGTACTTGGTCATTTAGAGGAAGTAAAAGTCGTAACAAGGTTTCCGTAGGTGAACCTGCGGAAGGATCATTCATAATTGAGTGTTTTATGGCACTCTTTAAAAAAATCCATATCCACCTTGTGTGCAATGTTTTTGGACTCTCTGTACGTTGATATCCCTTTGGGTCCGATAGGACTTTAGGGGAAGGAAAACCTTAAGAGGGTTTGATTAACTTAACACCTTTAAAGCAGTTTGTCTGAATATCTATTTCTGAATAAACATAATTCAAAAATACAACTTTCAACAACGGATCTCTAAA
+
CCGGGGGGGGGGGGGGGGGGGGGGGGGGGGGGGGGGGGGGGGGGGGGGGGGGGGGGGGGGGGGGGGGGGGGGGGGGGGGGGGGFGGFGGGGGGFGGGGGGGGGGGGGGFGFGGGGGGGGGGGGGGGGGGGGGGGGFGGGGGGGGGGGGGGGGGGFGGGGGGGGGGGGGGG@CEEGGFGGGGGFGGGEEGGGGGGGDGGFFGGGGGGFGGFGG;EFAFGGGGGGGGCCCEFGGGFGDGFGCGGGFFFGFFGGGFGGGFGC>B:CC7FFGA@7CFFGFF=C4AFFDFFFFFFFEFFBBFA###
@M06045:235:000000000-JCY5N:1:1101:21530:1997 1:N:0:CTCAGA
AGAGTACTTGGTCATTTAGAGGAAGTAAAAGTCGTAACAAGGTCTCCGTTGGTGAACCAGCGGAGGGATCATTACAGAGTTGCAAAACTCCCAAACCATTGTGAACGTTACCTAAACCGTTGCTTCGGCGGGCGGCCCGGGTCCTTCCCGGCGCCCCTCGGCCCTCGCGGGCGCCCGCCGGAGGAAAACCAAACTATTGCATTGTATGGCCTCTCTGAGTCTTCTGTACTGAATAAGTCAAAACTTTCAACAACGGATCTCTTGGTTCTGGCATCGATGAAGAACGCAGCGCCTAAGTGGT
+
CCGGGGGGGGGGGGGGGGGGGGGGGGGGGGGGGGGGGGGGGGGGGGGGGGGGGFGGGGGGFGGGGGGGGGGGGGGGGGGGGGGGGGGGGGGGGGGGGGGGGGGGGGGGGGGGGGGGGGGFFDEGGGGGGGGGGGGGGGGGGGGGGGGGGGGGGGGGGGGGGGGGFGGGEGGGDEEGGGGGGEGGEGGGGGFGFF9CCGFFGGGGGGFGCGGCF8C?FEFFGGGGEGGGGGFCFG?FGFFGGGGGGGGGGGGFGGGDGGGGGFFCCFFFFFD@<BC5<50@FB6D>55)7>BEF:BFF6###
@M06045:235:000000000-JCY5N:1:1101:9868:2010 1:N:0:CTCAGA
AGAGTACTTGGTCATTTAGAGGAAGTAAAAGTCGTAACAAGGTCTCCGTTGGTGAACCAGCGGAGGGATCATTACAGAGTTGCAAAACTCCCAACCCTTTGTGAACGAACTAGTCAGTTGCCTCGGCGGGGAGCCCTTCAGGGGGTAGCCCGCCGGAGGACCACTAAACTCTTGAATTTTTGGCCTCTCTGAGTGATTACACAATGAATCAAAACTTTCAACAACGGATCTCTTGGTTCTGGCATCGATGAAGAACGCAGCGCCTAAAGGAGATCGGAAGAGCACACGTCTGAACTCCAAC
+
CCFFGGGGGGGGGGGGGGGGGGGGGGGGGGGGFEGGFGGGGFGCFGGGGDG@FGFGGGGGGGGGGGGGFFGGGGGGGGGGGGGGGDCFGGG<FGGGDFGFEFF9EGC=FEGGDGFBEFDFAFGGGGGDE@@CBFFE,DFGFFFGGE7FFGGGGGG7<FGGFGGGCGGGGFFFGGCFGGGFGGDGGGGGG@FGGGGFF9EFGFFGGDFGFFFCCCG?EFGGGGGGGG=CEGFGGGG6:CGG>FFFCFG4FGFG7?CFGGGGC<DD*>CCF?CFF)C)>BDFF>FG>FF>5>)09:?AAB###
@M06045:235:000000000-JCY5N:1:1101:20917:2035 1:N:0:CTCAGA
AGAGTACTTGGTCATTTAGAGGAAGTAAAAGTCGTAACAAGGTTTCCGTAGGTGAACCTGCGGAAGGATCATTACAAAAAAGTAAGAGAAATTTTATTTCTCTTTGCTCGACCGTGTTTTTGCAAAAAAACCGACTGAGAAAATCTTTTGTGCATTGTAAAAACAAACAATTCGCGTTTAATTAGTCAGACTGATGTACTTTTTGAGTTTTCGTAAGGCAAAATAAACCTTGCAAGTAAGAAAACATAAAAATAACTTTTAACAATGGATCTCTTGGCTCTCGCATCGATGAAGAACGCAA
+
CCGGGGGGGGGGGGGGGGGGGGGGGGGGGGGGGGGGGGGGGGGGGGGGGGGGGGGGGGGGGGGGGGGGFGGGGGGGGGGGGGGGGGGGFGGGGGGGGGGGGGGGGGGGGGGGGGGGGGGGGGGGGGGGGGGGGGGGGGGGGGGGGGGGGGGGGGGGGGGGGGGGGGGGFCGGGGGGGGGGGGGGGGGGGGGGGGGGGFGGGGGGGGGGFGGGGGGDGGGFGGGGGGFGFGGGGGGGGGGGGF?FGGGGGGGFGGGGCFFGGGGGFG>FFFGFGFDFFF66?FEGFFFF?FB?FFFFF6###
@M06045:235:000000000-JCY5N:1:1101:18682:2042 1:N:0:CTCAGA
AGAGTACTTGGTCATTTAGAGGAAGTAAAAGTCGTAACAAGGTTTCCGTAGGTGAACCTGCGGAAGGATCATTAACACGTATCCATACGTATTATATACCAAACCGTGAACTTGTTTGTAATAACGAAGAAAGCGAGTGTGGAATTCAGTCTTTCGGGATTGGATGAAGCATGAACTTTTGTACCTTATTCAACCTTATAAACCACTTGTAACCATATTGTACTAAACCTAAGAAAATGTGAATGCCTTCTGGCGCTCGTATTTTTTGTATTTACGAAACGTAAAAACAATTCTTAGCTGA
+
CCGGGGGGGGGGGGGGGGGGGGGGGGGGGGGGGGGGGGGGGGGGGGGGGGGGGGGGGGGGGGGGGGGGGGGGGGGGGGGGGGGGGGGGGGGGGGGGGGGGGGGGGGFGGGGGGGGGGGGGGGGGGGGGGGGGGGGGGGGGGGGGGGGGGGGGGGGGGGGGGGGGGGGGGGGGGGGGGGGGGGGGGGGGGGGGFGGGGGGGGFGGGGGGGGGGGGGGGGGGGGGGGGGGGGGGGGGGGGGGGGGGGGGGGGGGGGG:)9CGGFFGGGGGFFGFGFGFFFGFFF;C>FABF@FFFDFFA2###
@M06045:235:000000000-JCY5N:1:1101:19164:2055 1:N:0:CTCAGA
AGAGTACTTGGTCATTTAGAGGAAGTAAAAGTCGTAACAAGGTCTCCGTTGGTGAACCAGCGGAGGGATCATTACCGAGTTATTACTCCAAACCCTTTGTGAACCTTACCTTTTTGTTGCTCGGCGCACCGCGGGCCGCGGCTTCGGCCCGTCCCGCAGCGCGCCAGAGGACCCAACTCTTCAATTTATAGCGTACCTTCTGATTTACAAAACAAACAAGTTAAAACTTTCAACAACGGATCTCTTGGTTCTGGCATCGATGAAGAACGCAGCGCCTAACCGAGATCGGAAAAGCACAGCC
+
CCGGGGGGGGGGGGGGGGGGGGGGGGGGGGGGGGGGGGGGGGGGGGGGGGGGGGGGGGGGGGEGGGGGGGGGGGGGGGGGGGGGGGGGGGGGGGGGGGGGGGGGGGGGGGGGGGGGGGFGGGGGGGGGGGEGGGDEGGGGGGGGFGEGEFGGGGGGGGGEFGEGGEGGGGGGGGGGGDFFFGGGGFGGGGGGGEGGGGGGGFFGFGGGGGGGCEFGGGFGFFGFFGGGGGGGGGGGFEGGG5CFGGGGDFGGGGGGGGDCCFGD7CGD@FD@GFGFEFD)8@>CE<@>DFB))(051(###
@M06045:235:000000000-JCY5N:1:1101:12016:2063 1:N:0:CTCAGA
AGAGTACTTGGTCATTTAGAGGAAGTAAAAGTCGTAACAAGGTCTCCGTTGGTGAACCAGCGGAGGGATCATTACCGAGTTATTACTCCAAACCCTTTGTGAACCTTACCTATTACTGCTGTTGCCTCGGCGGACGGCCGGGAGGGCACCCCCTCGCGGGGCCGCCCGACCAGCCCCCGCCGGCAGCACCAAACTCTTGAATTTATAGCGAAACTACTTCTGAATAACAAAAACAAACGAATCAAAACTTTCAACAACGGATCTCTTGGTTCTGGCATCGATGAAGAACGCAGCGCCTACC
+
CCGGGGGGGGGGGGGGGGGGGGGGGGGGGGGGGGGGGGGGGGGGGGGGGGGGGGGGGGGGGGGGGGGEFGGGGGGGGGGGGGGGGGGGGGGGGGGGGGGGGGGGGGGGGGGGGGGGGGGGGGGGGGGGGGGGGGGGGGGGGGDFGGGGEGGGGGGGGGGCGGGGGGGGGGGGGGFGGGGDEGCEGGGFGGGGGGGGCE7<8E?FGGGGGGGEEGGGGGGGGGGGGFEF9FCGGGGGDGG5CFECFCFGGG7CFCEGGGGCDGGFGF>CFFGFGFGFFFGFFFFGFFFFFFFFFFFFF0###
@M06045:235:000000000-JCY5N:1:1101:15887:2078 1:N:0:CTCAGA
AGAGTACTTGGTCATTTAGAGGAAGTAAAAGTCGTAACAAGGTCTCCGTTGGTGAACCAGCGGAGGGATCATTACAGAGTTGAAAAACTCCCCTAAACCATTGTGAACCTACCACTAAACAGTTGCTTCGGCGGGTGGGCGCCCCTCCCCAGGGAAGGGCGCCCCGCTAGACCGCCCGCCGGAGGTACCCAAAACTCTTGTTTAACTAAAAGGCCTCTCTGAGTACTGTACTTAAATAAGTCAAAACTTTCAACAACGGATCTCTTGGTTCTGGCATCGATGAAGAACGCAGCGCCTAGGC
+
CCGGGGGGGGGGGGGGGGGGGGGGGGGGGGGGGGGGGGGGGGGGGGGGGGGGGGGGGGGGGGGGGGGGGGGGGGGGGGGGGGFGGGGGGGGGGGGGGGGGGGGGGGGGGGGGGGGGGGGFGGGGGGGGGGGGGGGGGGFCGGGGGGGGGGGGGGGGGGGGGGGGGGGEGGGGGGGGGGGGGGGEEEC7CCGGGGGGGG79AFGGGGGEFGGGGGGG82AEFFGF@EGCGGGGGGGGGGGGGGFGGGGGFGGGC>CCGDC5<C:CFGGFFFC?GBFFF?CFFF6C4@FFFE>)02B>?(###
@M06045:235:000000000-JCY5N:1:1101:14466:2094 1:N:0:CTCAGA
AGAGTACTTGGTCATTTAGAGGAAGTAAAAGTCGTAACAAGGTCTCCGTTGGTGAACCAGCGGAGGGATCATTACAGAGTTGCAAAACTCCCAAACCATTGTGAACGTTACCTAAACCGTTGCTTCTGCGGGCGGCCCGGGTCCTTCCCGGCGCCCCTCGGCCCTCGCGGGCGGCCGCCGGAGGAACACCAAACTAGTGCATTGTATGGCCTCTCTGATTCTTCTGTACTGAATAAATTAAAACTTTCAACAACGGATCGCTTAGTTCTGTCATCAATGAAGAACGCAGCGCCCACAAGCC
+
C?<FFGGGEFGGGFEAFCEFGGGGGFFGAFFFCFFGFCFGGGGGGDG@CEB@6CAFGFFFGEDGDEG>EDFGGGGFDEFFAEGGG,CEFCACC<AC,EEG?E<,CC<F<,BFGEFG=E+??BFFFF,CFC:7FB@ECFFBFEEFFFG<<+3@37*>F:@C71<CFG7<*C*CC*:>8CG5?/:C8@*;;CF>8;<0+3<99CC<+3<9E>++;6CF++0<A?EGGGGG7F?99C+++0*2:CFD<7C7:>*02757CCG/*9<*9::*940*29**9@***9@G)..))7)83()(43###
@M06045:235:000000000-JCY5N:1:1101:10155:2151 1:N:0:CTCAGA
AGAGTACTTGGTCATTTAGAGGAAGTAAAAGTCGTAACAAGGTCTCCGTTGGTGAACCAGCGGAGGGATCATTACCGAGTTATTACTCCAAACCCTTTGTGAACCTTACCTTTTTGTTGCTCGGCGCACCGCGGGCCGCGGCTTCGGCCCGTCCCGCAGCGCGCCAGAGGACCCAACTCTTCAATTTATAGCGTACCTTCTGATTTACAAAACAAACAAGTTAAAACTTTCAACAACGGATCTCTTGGTTCTGGCATCGATGAAGAACGCAGCGCCTAATTGAGATCGGAAGAGCACAACG
+
CCGGGGGGGGGGGGGGGGGGGGGGGGGGGGGGGGGGGGGGGGGGGGGGGGGGGGGGGGGGGGGGGGGGGGGGGGGGGGGGGGGFGGGGGGGGGGGGGGFGGGGGGGGGGGGGGGGGGGGGGFGGGGGGGGGGGGGGGGDC>FD@FEGGDGFC<FGGGGGGGGEEGEGGGGCGGGGGDCFCFGGCGGGGGGGGGGGGGCFFGFGGGGGDE7CFGGDGGFFG@CGGGGFGGEFGGGFGGGGGDG97CEGGFFGGFGGF>CGDGGGC7FGGDFGFGFGF>:FFF4*:FFFFE>EFF?F?<(###
@M06045:235:000000000-JCY5N:1:1101:7718:2179 1:N:0:CTCAGA
AGAGTACTTGGTCATTTAGAGGAAGTAAAAGTCGTAACAAGGTCTCCGTTGGTGAACCAGCGGAGGGATCATTACCGAGTTTACAACTCCCAAACCCCTGTGAACATACCTACAACGTTGCCTCGGCGGCTACCCGCTTCCCCGTAAAACGGGAGCGGCCCGCCAGAGGACCCAACAAACTCTGTTATTTTCAGTATCTTCTGAGTAAAAACACAATCAATTAAAACTTTCAACAACGGATCTCTTGGTTCTGGCATCGATGAAGAACGCAGCGCCTAATGCAGATCGGAAGAGCACAGCC
+
CCGGGGGGGGGGGGGGGGGGGGGGGGGGGGGGGGGGGGGGGGGGGGGGGGGGGGGGGGGGGGGGGGGGFGGGGGGGGGGGEGGGGGGGDFGGGGGGGGGGGGGGGFEFGGGGGFGGGGGGDGGGGCDGGGGGGGGGDEEGDFFFG@:FGGGGGDGGGGGGGGGGDC7FGFGFGGFE<FGFGGGGGGGGGGGFGGGFFGGGGGGF@CCFFGGGGGG89EFGGFGDGFEFFGCGGGGGGGG5CE9CFFEF:FFDFDC<DFDFGGGC>FF47>D:37CDB)9B?=6F47?:3)57517)48###
@M06045:235:000000000-JCY5N:1:1101:17692:2194 1:N:0:CTCAGA
AGAGTACTTGGTCATTTAGAGGAAGTAAAAGTCGTAACAAGGTCTCCGTTGGTGAACCAGCGGAGGGATCATTACCGAGTTATTACTCCAAACCCTTTGTGAACCTTACCTTTTTGTTGCTCGGCGCACCGCGGGCCGCGGCTTCGGCCCGTCCCGCAGCGCGCCAGAGGACCCAACTCTTCAATTTATAGCGTACCTTCTGATTTACAAAACAAACAAGTTAAAACTTTCAACAACGGATCTCTTGGTTCTGGCATCGATGAAGAACGCAGCGCCTAAATAAGATCGGAAGAGCACACGC
+
CCGGGGGCGGGGGGGGGGGGGGGGGGGGGGGGGGGGGGGGGGGGGGGGGGGGGGGGGGGGGGGGGGGGGGGGGGGGGGGGGGGGGGGGGGGGGGGGGFGGGGGGGGGFCGGGGGGGG<EF<EFDGEGGGGGGEGGGGGGGEGEGGGGGGEGGGGGGGGGFEGGGGGEGGGGGFGGFGCFGGGGGGFF?7CFGGGGGG7CFGGGGCCCDGFGFGGGG5CFGCCFGGGGGGGFGGFDCFEDGDGGGGGGFGFGFGGGCFGD4CCFFGG4075DBGEGEBEC*996>?@FFFFF>).7:B(###
@M06045:235:000000000-JCY5N:1:1101:24029:2206 1:N:0:CTCAGA
AGAGTACTTGGTCATTTAGAGGAAGTAAAAGTCGTAACAAGGTCTCCGTTGGTGAACCAGCGGAGGGATCATTACCGAGTTATTACTCCAAACCCTTTGTGAACCTTACCTATTACTGCTGTTGCCTCGGCGGACGGCCGGGAGGGCACCCCCTCGCGGGGCCGCCCGACCAGCCCCCGCCGGCAGCACCAAACTCTTGAATTTATAGCGAAACTACTTCTGAATAACAAAAACAAACGAATCAAAACTTTCAACAACGGATCTCTTGGTTCTGGCATCGATGAAGAACGCAGCGCCTGGG
+
CCGGGGGGGGGGGGGGGGGGGGGGGGGGGGGGGGGGGGGGGGGGGGGGGGGGGGGGGGGGGGGGGGGGGGGGGGGGGGGGGGGGGGGGGDFGGGGGGF9EFFGGFGGGGGGGGFGGGAFGFGGFGGGGGGGGGGGGGGGGGGGFGGGGGGGGGGGFFCGFEGGGGGGGGGDGEFFGGGGGGGGGECEEGGFGGGFGFGGGFFGGFGGGGC*:?EFGFGFGGGGGGGGGGGGGGG*ACGGC5:CCF7C5F>DCFGG=FC=DGDC*:CFDFFFFFFGFFFC7?4*:?FFFFFFFF>DF>(###
@M06045:235:000000000-JCY5N:1:1101:8333:2216 1:N:0:CTCAGA
AGAGTACTTGGTCATTTAGAGGAAGTAAAAGTCGTAACAAGGTCTCCGTTGGTGAACCAGCGGAGGGATCATTACAGAGTTGCAAAACTCCCTAAACCATTGTGAACGTTACCTACACCGTTGCTTCGGCGGGCGGCCCCGGGGTTTACCCCCCGGGCGCCCCTGGGCCCCACCGCGGGCGCCCGCCGGAGGTCACCAAACTCTTGATAATTTATGGCCTCTCTGAGTCTTCTGTACTGAATAAGTCAAAACTTTCAACAACGGATCTCTTGGTTCTGGCATCGATGAAGAACGCAGCCCG
+
@CGEGGGGGGGGGGFFGCGGGG@FFGGGGDGGGGGFGGFGFGGGGGDGGGGFFFA9EGGGGGGFEGGGGGFFDFGGFGFGFGFF<D,CAF<CFE,CE8FFFDGGCFCGGGGE9EFF@F8EGGGGGGG7FG::>FGGGGGGGGGG7*C>FFCBGGGD*<FG7CF<<F88*8CCGGGD88EGGGEGGGGGDG5E5@FGGGCGE<CFG7CFGGGGGGGGDGGGG8:C?FFG7CFGGFG7CFCFGGD:7CC7C**220A>*?FG575)9*9CFFG9C?C87@FF54?5.)9=F@F4>;EF9(###
@M06045:235:000000000-JCY5N:1:1101:13889:2228 1:N:0:CTCAGA
AGAGTACTTGGTCATTTAGAGGAAGTAAAAGTCGTAACAAGGTCTCCGTTGGTGAACCAGCGGAGGGATCATTACTGAGTACTACACTCTCTACTCTTTGTGAACTATTATACCTGTTGCTTCGGCGGCGCCCGCAAAGGTGCCCGCCGGTCTCATCAGAATCTCTGTTTTCGAACCCGACGATACTTCTGAGTGTTCTTAGCGAACTGTCAAAACTTTTAACAACGGATCTCTTGGCTCCATCATCGATGAAGAACGCAGCGCCTAATCGAGATCGGAAGAGCACACGTCTGAACTCTCC
+
CCGGGGGGGGGGGGGGGGGGGGGGGGGGGGGGGGGGGGGGGGGGGGGGGGGGGGGGGGGGGGGGGGGGGGGGGGGGGGGGGGGGGGGGGGGGGGGGGGGGGGFFGGGGGGGGGGGGGGGGGGGGGGGGGGDGGGGGGGGGG@FGGEFGGGGGGGGGGGGGGGGGGGGGGGGGGGGGGGGGGGDGGGGGGGGGGGGGGGGGGGDEGGGGGGGGGFFGGGGGGGGGGFGGGGGGFFGGGGGGGG+2>CGGFFGGFGGGGGG<CDDGDGGCFFF75>FF>>D:DFFGFFFFFFF:FBF?>6###
@M06045:235:000000000-JCY5N:1:1101:22497:2248 1:N:0:CTCAGA
AGAGTACTTGGTCATTTAGAGGAAGTAAAAGTCGTAACAAGGTCTCCGTTGGTGAACCAGCGGAGGGATCATTACCGAGTTATACAACTCATCAACCCTGTGAACATACCTAAAACGTTGCTTCGGCGGGAACAGACGGCCCTGTAACAACGGGCCGCCCCCGCCAGAGGACCCCTAACTCTGTTTTTATAATGTTTTTCTGAGTAAACAAGCAAATAAATTAAAACTTTCAACAACGGATCTCTTGGCTCTGGCATCGATGAAGAACGCAGCGCCTAAATCAGATCGGAAGAGCACAGCG
+
CCGGGGGGGGGGGGGGGGGGGGGGGGGGGGGGGGGGGGFGGGGGGGGGGGGGGCFGGGGGGGGGGGGGGGFGGGGGGGGGGFFGGGGGGGGGGGGGGGGFGGFGGFGGGGGGGGGGGGFFGGGGGGGGGEGGGFFGGCCFCFGGGGGGGGGGGGGEGGGGGGGGGGGCFFG=FGGGGGGGGGGGGGGGGGGGGGGGGGGGGGGGCFCGGGGGGGGGGGGGGGGGGGFGGGGGGGGEGGCDDG9FGGGGGCFGGGGGFFECGGFFFFGDBEDBGFD7<DG=FFFGFFFFBF@@FBFF<(###
@M06045:235:000000000-JCY5N:1:1101:13489:2255 1:N:0:CTCAGA
AGAGTACTTGGTCATTTAGAGGAAGTAAAAGTCGTAACAAGGTCTCCGTTGGTGAACCAGCGGAGGGATCATTACCGAGTTATTACTCCAAACCCTTTGTGAACCTTACCTATTACTGCTGTTGCCTCGGCGGACGGCCGGGAGGGCACCCCCTCGCGGGGCCGCCCGACCAGCCCCCGCCGGCAGCACCAAACTCTTGAATTTATAGCGAAACTACTTCTGAATAACAAAAACAAACGAATCAAAACTTTCAACAACGGATCTCTTGGTTCTGGCATCGATGAAGAACGAAGCGCACCTC
+
CCGGGGGGGGCF9FFGGGGGGFGGGGGGGGGGGGFGGDFGFGDGGFGGGFGGGGGGGGGGGGGDGE@FEFCGFCECFGGFGGGGGGGGFFGGGGGGGGDGGGE<FGGGGFCFG9FFGGGFGGGGGGGGEGGGDGGGDGEFFFCECEGFEGGGGGGGFEDC7FGEGFFGGGGGGGG>EEGGE?EDCGGG>88C5ACFFFGFGGGC@F+A<85:C57CCCGFGGG7F?FFGCGF=*;=EGGGDFGG4CGG<7C77?EGGC5<<3C7CGGG*=CFGFFF:=C>F44:B*8?4<;5>156((###
@M06045:235:000000000-JCY5N:1:1101:8241:2291 1:N:0:CTCAGA
AGAGTACTTGGTCATTTAGAGGAAGTAAAAGTCGTAACAAGGTTTCCGTAGGTGAACCTGCGGAAGGATCATTACCTAGAGTATTGTAGGCTTTGTCCTGCTGTCTCTTACCCATGTTTTTTGAGTACTTACGTTTCCTCGGCGGGTTCGCCCGCCGATTGGACAATTTAAACCCATTGCAGTTGCAATCAGCGTCTGAAAAACTTTAATAGTTACAACTTTCAACAACGGATCTCTTGGTTCTGGCATCGATGAAGAACGCAGCGCCTAAAGGAGATCGGAAGAGCACACGTCTGAACAT
+
CCGGGGGGGGGGGGGGGGGGGGGGGGGGGGGGGG<FGGGGGGGGGGGGGGGGGGGGGGGGGGGGGGGGGGGGGGGGGGGGGGGGGGGGGGGGGGGGGGGGGGGGGGGGGGGGGGGGGGGGGGGGGGGGGGGGGGGGGGGGGDFGGGGGGGGGGGGGGGGGGGGGGGFGGGFFFGGGGGGFGFFGGGGGGGGGGGGGEGGGGGGGGGGGGGGGFGGGGGGGGFGGGGGGF:EDC8>CGGGGGGGGFCEC>FCGE*0:CFGF9CD<DC5DEFC?FFGF:4C:>E55<75))07>@:FFBA###
@M06045:235:000000000-JCY5N:1:1101:14882:2292 1:N:0:CTCAGA
AGAGTACTTGGTCATTTAGAGGAAGTAAAAGTCGTAACAAGGTCTCCGTTGGTGAACCAGCGGAGGGATCATTACCGAGTTATACAACTCATCAACCCTGTGAACATACCTAAAACGTTGCTTCGGCGGGAACAGACGGCCCTGTAACAACGGGCCGCCCCCGCCAGAGGACCCCTAACTCTGTTTTTATAATGTTTTTCTGAGTAAACAAGCAAATAAACTAAAACTTTCAACAACGGATCTCTTGGCTCTGGCATCGATGAAGAACGCAGCGCCTAAGACAGATCGGAAGAGCACACGG
+
CCGGGGGGGGGGGGGGGGGGGGGGGGGGGGGGGGGGGGGGGGGGGGGGGGGGGGGGGGGGGGGGGGGGGGGGGGGGGGGGGGGGGGGGGGGGGGGGGGGGGGGGGGGGGGGGGGGGGGGGGGGGGGGGGGGGGGGGGGGGGGGGGGGGGGGGGGGGGGGGGGGGGGGGGGGGGGGGGGGGGGGGGGGGGGGGGGGGGGFGGCFGGGGGGGGGGGGGGGGGGGGGGCEFGGGGGGGGGGGGGGGGGGGGGGGGGGGGGGGGGGGGGGGGFDDFGEGFFFGFFFFGFFFFFFF@>BFBB0###
@M06045:235:000000000-JCY5N:1:1101:9024:2295 1:N:0:CTCAGA
AGAGTACTTGGTCATTTAGAGGAAGTAAAAGTCGTAACAAGGTTTCCGTGGGTGAACCTGCGGAAGGATCATTCATAATTGAGTGTTTTATGGCACTCTTTAAAAAAATCCATATCCACCTTGTGTGCAACGTTTTTGAACTCTCTCTGGCATTAAAAAGCCAAGAGGGTTTGATTAACTTAACACCTTTAAAGCAGTTTGTCTGAATATCTATTTCTGAATAAACATAATTCAAAAATACAACTTTCAACAACGGATCTCTTGGCTCTCGCATCGATGAAGAACGCAGCGCCTAAGCCCC
+
CCGGGGGGGGGGGGGGGGGGGGGGGGGGGGGGGGGFGGGGGGGGGGGGGGGGGGGGGGGGGGGGEGGGFGGGGGGGGGGGGGGGGGGGGGGGGGGFGGGGGGGGGGGGGGGGGGGGGGGGGGGGGGGGGGGGGGGGGGGGGGGGGGGGGGGGGGGGGGGGGGGGGGGGGFGGGGGGGGGGGGGGGGGGGFGGFGGGGGGGGGGGGGFFFFGGGGGGGGGGGGGGGGGGGGGGGGGGGFGGGGGGGGGGGGGGGGGDDGGGGGGGCG<C66<35>8=FFGFFFCC5AEB>>>EFFFF04###
@M06045:235:000000000-JCY5N:1:1101:13362:2309 1:N:0:CTCAGA
AGAGTACTTGGTCATTTAGAGGAAGTAAAAGTCGTAACAAGGTCTCCGTTGGTGAACCAGCGGAGGGATCATTACAGAGTTGCAAAACTCCCAACCCTTTGTGAACGAACTAGTCAGTTGCCTCGGCGGGGAGCCCTTCAGGGGGTAGCCCGCCGGAGGACCACTAAACTCTTGAATTTTTGGCCTCTCTGAGTGATTACACAATGAATCAAAACTTTCAACAACGGATCTCTTGGTTCTGGCATCGATGAAGAACGCAGCGCCTAATGAAGATCGGAAGAGCACACGTCTGAACTCCCTG
+
CCGGGGGGGGGGGGGGGGGGGGGGGGGGGGGGGGGGGGGGGGGGGGGGGGGGGGGGGGGGGGGGGGGGGGGGGGGGGGGGGGGGGGGGGGGGGGGGGGGGGGGGGGGGGGGGGGGGGGGGGGGGGGGGGGGGGGGGGGGGGGGGGGGGGGGGGGGGGGGGGGGGGGGFGGGGGGGGGGGGGGCGFEGGGGGGGFGFFFGGFGGGGGGGGFGGGGGGGGGGGGGGGGCG=?:EGGGGGGG?CGGGGCGGGGGDFGFGGGGDGGDGDDFGFFGFC=C>@@GDFFFFFFFFFFFFF>FAB>###
@M06045:235:000000000-JCY5N:1:1101:10155:2418 1:N:0:CTCAGA
AGAGTACTTGGTCATTTAGAGGAAGTAAAAGTCGTAACAAGGTCTCCGTTGGTGAACCAGCGGAGGGATCATTACAGAGTTGCAAAACTCCCAACCCTTTGTGAACGAACTAGTCAGTTGCCTCGGCGGGGAGCCCTTCAGGGGGTAGCCCGCCGGAGGACCACTAAACTCTTGAATTTTTGGCCTCTCTGAGTGATTACACAATGAATCAAAACTTTCAACAACAGATCTCTTGGTTCCGGCATCGATGAAGAACGCAGCGCCTAATCGAGATCGGAAGAGCACACGTCTGAACTCCTTC
+
CCGGGGGGGGGGGGGGGGGFGGGGGGGGGGGGGGGGGGGGGGGGGGGGGGGGGGGGGGGGGGGGGGGEFGGGGGGGGGGGGGGGGGGGGGGGGGGGGGGGGGGGGGGGGGGGGGGGGGGGGGGGGGGGGGGGGGGGGGGGGGGGGGGGGGGGGGGGGGGGGGGGGGGGGGGGGGGGGGGGGGGGGGEFGGGFFGGFGGGGCGGGGGFCGGGGGGGGFGGGGGGGGGGGFG?EFFFCCCFCDEGGGCEGFGFGCGGGGGGGGC<DGDCGFFGFGFGFFFGFFFFGFFFFFFFFFAFBF?###
@M06045:235:000000000-JCY5N:1:1101:7593:2448 1:N:0:CTCAGA
AGAGTACTTGGTCATTTAGAGGAAGTAAAAGTCGTAACAAGGTCTCCGTTGGTGAACCAGCGGAGGGATCATTACCGAGTTTACACTCATAACCCTTTGTGAACATTATAACTTGTTGCTTCGGCGGCTTCTTCGGGAGCCCGCCGGCGTTTCAGTATCTCTGTTTGTACCCGACGATACATCTGAGTGTTCTTAGCGAACTATAAAAACTTTTAACAACGGATCTCTTGGTTCTAGCATCGATGAAGAACGCAGCGCCTAAAACAGATCGGAAGAGCACACGTCTGAACTCCAGTCCCCG
+
CCGGGGFGGF<GE@CCFGGGGEE9CEEGGFGFGEGFDFDGFE@@<EFGGGEACDFCDFGGGEG@@BFCEFCDFGGFG>FCF<FFGFDFCFGFGGFG8FF?CCFDEG<CFEAFG<FE?DE?FGGGGGFDGGGFGGGFD@7FFFFGGGEGGGGDGGCGGGGEGGGFGDAFGGGGGGGGGGGGGGGGGGFGG@EFFFFGFGG@:EGFBFCCFEGC<C9CFFGGGGGEEF7EGGGGGFFGCGGGF=CFG+AF*67C>DEDCGEDGC4F49F4=:C>C750)<47>@BFF>:F?FFB?:FB?)###
@M06045:235:000000000-JCY5N:1:1101:19277:2480 1:N:0:CTCAGA
AGAGTACTTGGTCATTTAGAGGAAGTAAAAGTCGTAACAAGGTTTCCGTAGGTGAACCTGCGGAAGGATCATTAATGTATATTGAATTTTATATTCTTTATCAACCCACACTGTGTACTTTTTTACTGTTGCTTCCATGGGACATGGCTCTGCCACGTCGGCCTTATGGCTGGTGAGCGCCCATGGGAGGAAAACGAAACTCTTTGTTACAATTGAAGTCTGTCTGAATTGTTTATATTAAACGTTAAAACTTTCAACAACGGATCTCTTTGTTCTCGCATCGATGAAGAACGCAGCGGGT
+
CCEFFFGGGGGGGGGGGGGGGGGGGGGGGGGGGGGGGGGGGGGGGGGGGGGGGGGGFGGGGGGGGGGGCFGGFGFG9<EDFCCF9<CEAFDG9@FFDFFCDGCCGEFC:?@FED<F<E,,CFFCEF??CFGFFGF8ECA=7F@=<,E,,AFEF,A<:FFF@C?FCAE<8CGECF:DFGGGGEGFEFF8B+>F7DF@>EG>A99=9EFBEG9E3@@FGG;,>;EF7,;DF,<=>D7<@:D@C798*==FC>6DD7,=:BFGG3/9*)*3;++13;C7659))855>4?FFF6::3>(-,###
@M06045:235:000000000-JCY5N:1:1101:17071:2512 1:N:0:CTCAGA
AGAGTACTTGGTCATTTAGAGGAAGTAAAAGTCGTAACAAGGTCTCCGTTGGTGAACCAGCGGAGGGATCATTACCGAGTTTACAACTCCCAAACCCATGTGAACATACCTACTGTTGCTTCGGCGGGATTGCCCCGGGCGCCTCGTGTGCCCCGGATCAGGCGCCCGCCTAGGAAACTTAACTCTTGTTTTATTTTGGAATCTTCTGAGTAGTTTTTACAAATAAATAAAAACTTTCAACAACGGATCTCTTGGTTCTGGCATCGATGAAGAACGCAGCGCCTAACTTAGATCGGAATAA
+
CCGGGGGGGGGGGGGGGGGGGGGGGGGGGGGGGGGGGGGGGGGGGGGGGGGGGGGGGGGGGGGGGGGGGGGGGGGGGGGGGGGGGGGGGGGGGGGGGGGGGGGGGGGGGGGGGGGGGGGGGGGGGGGGGGGGGGGGGGGGGGGGGGGGGGGGGGGGGDGGGGGGGGGGGGGCFGGGGGGGGGGGGGGGGGG?FGGGGGGGGGGGGGGGGEGGGGGGGGGGGGGGGGGGGGGGGGGGGGGFGGGGG5*9DGGGGGGFGGGFGGGGGGGGFFGFGFGFFFGFFFFGDFFFFFFFFFFF??###
@M06045:235:000000000-JCY5N:1:1101:14648:2514 1:N:0:CTCAGA
AGAGTACTTGGTCATTTAGAGGAAGTAAAAGTCGTAACAAGGTCTCCGTTGGTGAACCAGCGGAGGGATCATTACCGAGTTATTACTCCAAACCCTTTGTGAACCTTACCTTTTTGTTGCTCGGCGCACCGCGGGCCGCGGCTTCGGCCCGTCCCGCAGCGCGCCAGAGGACCCAACTCTTCAATTTATAGCGTACCTTCTGATTTACAAAACAAACAAGTTAAAACTTTCAACAACGGATCTCTTGGTTCTGGCATCGATGAAGAACGCAGCGCCTAAAGAAGATCGGAAGAGCACCCAG
+
CCGGGGGGGGDFGGGGGGGGGGGGGGGGGGGGGGGGGGGGDFFGFGGGGGGGGGGGGGGGGGGGGGGGGGGGGGGGGGGGGGGGGGGGGGGGGGGGGGGFFGGGGFGGGGGGGGGGGGGGEGGGGGGGGGDGGGGGGGGGGGGGFGGGGGGGDFFGGGCFGGGGGGGGGGGGGDFFEGGGGGFE?FGGGFGGDEGEGCGGGGGGCE9:7<EGGGGGGGGFC?C<CFFFF9:FGGGGGGDGGD9:7E?CCFGFGGGGGFGGF>DF*:CFEBG>G53<7@FFFF>F?F=>>7355(<::(###
@M06045:235:000000000-JCY5N:1:1101:14401:2517 1:N:0:CTCAGA
AGAGTACTTGGTCATTTAGAGGAAGTAAAAGTCGTAACAAGGTTTCCGTAGGTGAACCTGCGGAAGGATCATTACCGAGTGAGGGTCCTCGTGGCCCAACCTCCCACCCGTGACTACTGTACCACTGTTGCTTCGGCGGGCCCGCCAGCGTCCGCTGGCCGCCGGGGGGCTTCTGCCCCCGGGCCCGTGCCCGCCGGAGACCCCAACACGAACACTGTTTCTGAAAGCCTGTATGAATCCGATTCTTTGTAATCAGTTAAAACTTTCAACAATGGATCTCTTGGTTCCGGCATCGATGGAA
+
CCGGGGGGGGGGGGGGGGGGGGGGGGGGGGGGGGGGGGGGGGGGGGGGGGGGGGGGGGGGGGGGGGGGGGGGGGGGGGGGGGGGGGGGGGGGGGGGGGGGGGGGGGGGGGGGGGGGGFGGGGGGGGGGGGGGGGGGGGGGEGGGGGEGGGGGGGGGDGEFGGGECGGGGGGGGGGGGGGGGDGEGGGGGGGGGEGGGCECECCGGDGG>AEEGGGFGG7F:FGFE9EFGGEGCFGGFFFGG57CFCGGGGFGGGGGGCCGGGFFG7778FFFD4C=9;C4BFFDFF99>:B:DB3:?)###
@M06045:235:000000000-JCY5N:1:1101:7860:2547 1:N:0:CTCAGA
AGAGTACTTGGTCATTTAGAGGAAGTAAAAGTCGTAACAAGGTCTCCGTTGGTGAACCAGCGGAGGGATCATTACCGAGTTTACAACTCCCAAACCCTTGTGGACATACCTTTATGTTGCCTCGGCGGATCAGCCCGTTCCTCGGAACGGCCCGCCGCAGGACCCTAAACTCTGTTTTTAGTGGAACTTCTGAGTAAAAAAACAAATAAATCAAAACTTTCAACAACGGATCTCTTGGTTCTGGCATCGATGAAGAACGCAGCGCCTAAGTCAGATCGGAAGAGCACACGTCTGAACCAAG
+
CCGGGGGGGGGGGGGGGGGGGGGGGGGGGGGGGGFGGGGGGGGGGGGGGGDGGGGGGGGGGGGGGGGGGGGGGGGGGGGFGGGGGGGGGGGGGGGGGGGGGGGDFGGGGGGGGGGGGGGGGGGGGGGGGGGGGGGGGGGGGGGGGEGGGGGGGGGGEGGGGGGGGGGGGGCGGG@FGFFFGFFGGGFGEGGC@F2BGGGGGGGGGGCCGCGGGGFGGFGCCGGCDFGGCGCC9FGGGGFGGGFGGGFGGG4CFG9CDCEGGGGCGGGGFFFFGB79?8CDFF@C?FFFFFFF:??<>(###
@M06045:235:000000000-JCY5N:1:1101:17845:2643 1:N:0:CTCAGA
AGAGTACTTGGTCATTTAGAGGAAGTAAAAGTCGTAACAAGGTTTCCGTAGATGAACCTGCGGAAGGATCATTCATAATTGAGTGTTTTATGGCACTCTTTAAAAAAATCCATATCCACCTTGTGTGCAATGTTTTTGGACTCTCCGTACGTTGATATCCCTTTGGGTCCGATAGGACTTTAGGGGAAGGAAAACCTTAAGAGGGTTTGATTAACTTAACACCTTTAAAGCAGTTTGTCTGAATATCTATTTCTGAATAAACATAATTCAAAAATACAACTTTCAACAACGGATCTCTAGA
+
CCGGGGGFGGGGGGGGGGGGGGGGGGGGGGGGGGGGGGGGGGGGGGGGGGGGGGGGGGGGGGGGGGGGGGGCGGGGGGGGGGGGGGFGGGGGGGGGGGGGGGGGGGGGGGGGGGGGGGGGFGGGGGGGGGGGFGGGGGGGGGGGGGGGGGGFGGFGGGGFGGGGGGGGGGGGGGGGGGCBEGGGGGGGGGGGGGGGGGGFGGGFGEFGGFGGGGGGFDEFGFGGGGGGGGGGGGGGGGGGGGGGGGFFGGGGGGGGGGGGGGGGGGGGFFGFGFFFFFGFFFFGFFFFFFBFDFFFFA###
@M06045:235:000000000-JCY5N:1:1101:18490:2652 1:N:0:CTCAGA
AGAGTACTTGGTCATTTAGAGGAAGTAAAAGTCGTAACAAGGTTTCCGTAGGTGAACCTGCGGAAGGATCATTCATAATTGAGTGTTTTATGGCACTCTTTAAAAAAATCCATATCCACCTTGTGTGCAACGTTTTTGAACTCTCTCTGGCATTAAAAAGCCAAGAGGGTTTGATTAACTTAACACCTTTAAAGCAGTTTGTCTGAATATCTATTTCTGAATAAACATAATTCAAAAATACAACTTTCAACAACGGATCTCTTGGCTCTCGCATCGATGAAGAACGCAGCGCCTAACTGTC
+
CCGGGGGGGGGGGGGGGGGGGGGGGGGGGGGGGGGGGGGGGGGGGGGGGGGGGGGGGGGGGGGGGGGGGGGGGGGGGGGGFGGGGGGGGGGGGGGGGGGGGGGGGGGGGGGGGGGGGGGGGGGGGGGGGGGGGGGGGGGGGGGGGGGGGGGGGGGGGGGGGGGGGGGGGGGGGGGGGGGGGGGGGGGGGGGFGGGGGGGGGGGGGGGGGGGGGGGGGGGGGGGGGGGGGGGGGGGCGGGGGGGGGGGGGGGGGGGGDGGGGGGGGGGGFFDEDAGFFFGFFFF<FFDDEFFFFFFFF4###
@M06045:235:000000000-JCY5N:1:1101:9506:2678 1:N:0:CTCAGA
AGAGTACTTGGTCATTTAGAGGAAGTAAAAGTCGTAACAAGGTTTCCGTAGGTGAACCTGCGGAAGGATCATTCACAATAAGTGTTTATGGCACTTTCAAATCCATACCCACCTTGTGTGCATTGTAAGGGCCCTTTCAACTCTCGCTCTCCCTCTCTCCCTTGGGAGGGAGGGGAAGAAGGCAGACTGGGCTTCATTTTCTCACACGTCTTCAATTGCAAGTCTAACATTCAGAGTAATCAAAACTCGAATACAACTTTCAACAACGGATCTCTTGGCTCTCGCATCGATGAAGAACCCC
+
CC9FGGGGGGFGGGGGGDFGGGGF?CFFEFFGGGGGGGGGGDGGFFGCEGCG<<C<FGGFGGGDGGC8@FFGFGFGGGFFGGGGGGGGF<FFE<@FCDEFGFGGDCF<EEGG>F<EFEFCGCFFGGGGA,,++8F,BFFCFDGGF7=?CEDCDGFGGFGGDGCGDC<CFGEGGGGGGF8FC@FGDCFFGGGG:BDC;ECGGBCBBFFCEG,@;=BF::DDF,2>,BDAGGGGGGF?GGGGGFF>7CCFCDCDFGGGGGGGFG@C8FGG3>3>FFFFFFGAFAF*>>:@7?;F647A7(###
@M06045:235:000000000-JCY5N:1:1101:11627:2723 1:N:0:CTCAGA
AGAGTACTTGGTCATTTAGAGGAAGTAAAAGTCGTAACAAGGTCTCCGTTGGTGAACCAGCGGAGGGATCATTACAGAGTTGCAAAACTCCCAACCATTGTGAACCTACCTCACCGTCGCTTCGGCGGGTGGCTCCCACCGGGGCCGCGCCGGCCCCCGTGCCGGCAGCCCGTCAGAAGACCAAAACTCTTCGTCATCAGTGGCCTCTCTGAGTAACTTATACAATAAGTCAAAACTTTCAACAACGGATCTCTTGGTTCTGGCATCGATGAAGAACGCAGCGCCTAATGGAGATCGGATC
+
CCGGGGGGGGGGGGGGGGGGGGGGGGGGGGGGGGGGGGGGGGGGGGGGGGGGGGGGGGGGGGDGGGGGGGGGGGGGGGGGGGGGGGGGGGGGGGGEGGGGGGGGGGGGGGGGGGGGGGGGGGGGGGGGGGGGGGGGGGGGGCGGGGGGGGGGGGGGGGGGGGGGGGGGGGGGDGGGFCCGGGGGGGGGGGGGGGGGGGFGGGGGGGGFGGGGGGGGGGGFGGGGGGGGGGGGGGGDGGGGGGC4FFEGGDDGGGGGGGGGGGGFCFGD4>FFGFGFFBD>BBDGE5:FFBFFFFFFB<###
@M06045:235:000000000-JCY5N:1:1101:21939:2727 1:N:0:CTCAGA
AGAGTACTTGGTCATTTAGAGGAAGTAAAAGTCGTAACAAGGTTTCCGTAGGTATGTTAAGCATCGAATTCCTCTCCTGTTGTGACATTTCGCTAACTTGTGATCTCAGGTGAACCTGCGGAAGGATCATTACTGAGTTAGGGTCTTCTGGCCCGACCTCCAACCCTGTGTCTACCTTACCACGTTGCTTCGGCGGGCCTGTCGACAGGATCTGTCGGCTGCCGGCGGGCCTCAAAACCCCGCTGGACAGTGCCCGTCGATGGCCAACCTCCTAAAACTCTTGAAGAACCATGTCGTCGTC
+
CCGGGGGGGGGGGGGFGGGGGGGGGGGGGGGGGGGGGGFGGGFFEFGGFGGGDGGGGGGGGGGGGGGGGGFGGGFGGGGFDCFGGGGGGGDCFGGGFGCGGGGGGFGGGGGGGGGGDGFGGGGGGFFGGGDGGGCEGFGGGGGCFFGDGCEFGGGGEFGGGGGGDGGGGGGGGGGFGGGGGGGGGGGGGGGGGGGEGGGEEFGGGGGG8FCFFFF@*:EGGGCG5CEEGG5:8EGGFFDEGGGGG*/9>FC>C7CDGGC3>FGGG4<C<@0)9@*9=FGFFFFDFF668F5??<F01(###
@M06045:235:000000000-JCY5N:1:1101:20243:2727 1:N:0:CTCAGA
AGAGTACTTGGTCATTTAGAGGAAGTAAAAGTCGTAACAAGGTTTCCGTAGGTGAACCTGCGGAAGGATCATTACCGAGTGCGGGCCCTCGCGGCCCAACCTCCCACCCTTGTCTCTATACACCTGTTGCTTTGGCGGGCCCACCGGGGCCACCTGGTCGCCGGGGGACGCACGTCTCCGGGCCCGCGCCCGCCGAAGCGCTCTGTGAACCCTGATGAAGATGGGCTGTCTGAGTACTGTGAAAATTTGTCAAAACTTTCAACAATGGATCTCTTGGTTCCGGCATCGATGAAGAACGCCC
+
CCGGGGGGGGGFGGGGGGGGGGGGGGGGGGGGGGGGGGGGGGGGGGGGGGGGGGGGGGGGGGGGGGGGEGGGGGGGGGGCFFGGGGGGGGGGGGGGGGGGGGGGGGGGGGGFGGFGGGGFFFGGFGGGGGGGFEGG7CFGGGGGGGGGGGGGGGGGGGCEDGGFGEGGGGGGGGGGGGGGGCEGGGGGGGGGGGGGGGGGG5CCGFGGFFGGGC6<ACFGCEFCDGFECGGGFF7997>FFC?CF07:CGGGGGGGGCFCCDGGFGFC66<7CFF?FFGFF>>)5<FB44==F2970(###
@M06045:235:000000000-JCY5N:1:1101:21407:2750 1:N:0:CTCAGA
AGAGTACTTGGTCATTTAGAGGAAGTAAAAGTCGTAACAAGGTCTCCGTAGGTGAACCTGCGGAGGGATCATTACACAAATATGAAGGCGGGCTGGCACCTCTCGGGGTGGCTAGCCTTGCTGAATTATTCCACCCGTGTCTTTTGCGTACTTCTTGTTTCCTTGGTGGGCTCGCCCACCACAAGGACCAACCCATAAACCTTTTTGTAATGGCAATCAGCGTCAGTAACAATGTAATAATTACAACTTTCAACAACGGATCCCTTGGTTCTGGCATCGATGAAGAACGCAGCGCCTACGG
+
CCGGGFGGGGGEFGFCCFGFFFGGGGGGGGGGGGFFEFFFGGFFGFGGGFFGGGFCEDFFEGGGGGGGGGFGFAFGFGFCEGGFGFGGGGGGGGGGGGGGDGFFGGGGGGGGF,EFFGBFGGGGGGGGFGGGGGGGFFGEFGGGGGGGGGEGGGGGGFGGGGGGFGGGGGGGGGGEGEGGEECFGF,=:BGGGGEGGB9CFGCFEGCFCEBFGF8ECGGGGGGGGGFGFG7?CGG7:97CFF9C79?FCF77CFGGFD=CD<*09C>FFF:BC4<:?7D?>F=>FFFF@>>)),77:(###
@M06045:235:000000000-JCY5N:1:1101:11630:2773 1:N:0:CTCAGA
AGAGTACTTGGTCATTTAGAGGAAGTAAAAGTCGTAACAAGGTCTCCGTTGGTGAACCAGCGGAGGGATCATTACAGAGTTGCAAAACTCCCAACCATTGTGAACCTACCTCACCGTTGCTTCGGCGGGTGGCCCCCACCAGGGCCGCGCCGGCCCCCGTGCTGGCAACCCGTCAGAGGACCAAAACTCTTCGTCATCACTGGCCTCTCTGAGTAACTTATACAATAAGTCAAAACTTTCAACAACGGATCTCTTGGTTCTGGCATCGATGAAGAACGCAGCGCCTAATCCAGATCGGCCA
+
CCGGGGGGGGGGGGGGGGGGGGFFFFGGGGGGGGGCGGGGGGGGGGGGGGGFGGGGGGGGGGFGGGGGGFGGGGGGGGGGGGGGGGGGGFFGGGGGGGGCFGGGGGGGGGGGGGGGGGGGGGGGGGCGGGDGGGGGGEEGGCGGGGGGGGGGGGGGDFGGGGGGGGGGGCFGFGGGGGGGGGGGGGGGGGGFGGGGGGCGGC>GGGG?C9C7CGGGFF?CFFGGGFGGFEGEDDEGFFGGGGGGGG=GGDGCGGGGDCGG>7:DFFFGFFGFCFD4>>DEBFEGFDFFFFFFF>FBF?###
@M06045:235:000000000-JCY5N:1:1101:23327:2774 1:N:0:CTCAGA
AGAGTACTTGGTCATTTAGAGGAAGTAAAAGTCGTAACAAGGTTTCCGTAGGTGAACCTGCGGAAGGATCATTACCGAGTGAGGGTGCTCCGTCGCCCGACCTCCCAACCCTGTGTCTACTGTACCTTGTCGTTGCTTCGGCGGACCGGTTGCTGACCAACTGGTTTCGACCGCCGGGGGCCCTGTCGCCCCTGGAGCGCGTCCGCCGATGGCCCAACTCCAAAAACTTCTTGACCCCGAAACCAGTGTCGTCTGAAAACACGTTTGTGATAAGTACAATCAAAAACAAAACTTTCAACTC
+
CCGGGGGGGGGGGGGGGGGGGGGGGGGGGGGGGGGGGGGGGGGGGGGGGGGGGGGGGGGGGGDGGGGGGGGGGGGGGGGGGGGGGGGGGGGGGGGGGGGGGGGGGEGGGGGGGGDFFGGFGGFFFGGGGGGGGGCFFGG>FGGGGGGGEGGGGGGGGGGGGGGFGFGG7FFGEGGDEGGGGGGGGGGGCGGEGGGFGGGGGGGGGGEGEE?GCFFEGG*AF8AFGFGGCCFE9@FGFGCGGGGGF:C=0:D7:<FF7D?FDFDGGFGGFFGFCFGFFFGFFFFC=FDFFFFFFAFBBD###
@M06045:235:000000000-JCY5N:1:1101:15382:2807 1:N:0:CTCAGA
AGAGTACTTGGTCATTTAGAGGAAGTAAAAGTCGTAACAAGGTCTCCGTTGGTGAACCAGCGGAGGGATCATTACAGAGTTGCAAAACTCCCTAAACCATTGTGAACGTTACCTAAACCGTTGCTTCGGCGGGCGGCCCCGGGGTTTACCCCCCGGGCGCCCCTGGGCCCCACCGCGGGCGCCCGCCGGAGGTCACCAAACTCTTGATAATTTATGGCCTCTCTGAGTCTTCTGTACTGAATAAGTCAAAACTTTCAACAACGGATCTCTTGGTTCTGGCATCGATGAAGAACGCAGCCAG
+
CCGGGGGGGGGGGGGGGGGGGGGGGGGGGGGGGGGGGGGGGGGGGGGGGGGGGGGGGGGGGGGGGGGGGGGGGGGGGGGGGGGGGGGGGGGGGGGGGGGGGGGGGGGGGGGGGGGGGGGGGGGGGGGGGGGGGGGGGGGGGGGGGGGGGGGGGGGGGGGGGGGGGGGGFGGGGGGGGGGGGDGGGGGGGGGGGGGGGGCGGFFGGGGGGFGGGGGGGGGGGGGGGGGGGGGGGGGGGGGFFGGCGGGGGGGGGGGGGGGGGGGGGDGFB=FBGFFFB8CFFFFGFFFF?FFFFFFFF>###
@M06045:235:000000000-JCY5N:1:1101:12387:2812 1:N:0:CTCAGA
AGAGTACTTGGTCATTTAGAGGAAGTAAAAGTCGTAACAAGGTTTCCGTAGGTGAACCTGCGGAAGGATCATTCATAATAAGTGTTTTATGGCACTTTTTAAATCCATATCCACCTTGTGTGCAATGTCAGTCGATCTTCTTCATGGAGATCGACCAAACATCAACCTTTATTTTTTAACTCTTTGTCTGAAAAATATTATGAATAAACAATTCAAAATACAACTTTCAACAACGGATCTCTTGGCTCTCGCATCGATGAAGAACGCAGCGCCTAAGTGAGATCGGAAGAGCACACGTACG
+
CCECCFGCFFGGFEFDGGFEGGGGGFFGGGGGGGGFFGEGEGCFFFGGGGFEGCEGGGGGGGGGGGGFFF@AFGGGCGGGGGGGGGGGGGDEGGGGGGGGGGGGGG<EEFG9DGGGF<CFFEFGGGFGGGGDDCGGFGFFFGGGGGGC<AEFFDGG+FF@FFE<EFCFGGFGFAFGGGGGGGGGGGGGGGGGEFDFGGGAFFEFAFEGFCCC;AFCFGGGGGGGGFGGGGGGGGDGE7?FFGGGGGGGGGDDG<C4CFGCFGDGGG:DFB3.8>3;FCGAFFC=8DFFDFF@?BFFF4###
@M06045:235:000000000-JCY5N:1:1101:18013:2822 1:N:0:CTCAGA
AGAGTACTTGGTCATTTAGAGGAAGTAAAAGTCGTAACAAGGTCTCCGTTGGTGAACCAGCGGAGGGATCATTACCGAGTTTACACTCATAACCCTTTGTGAACATTATAACTTGTTGCTTCGGCGGCTTCTTCGGGAGCCCGCCGGCGTTTCAGTATCTCTGTTTGTACCCGACGATACATCTGAGTGTTCTTAGCGAACTATAAAAACTTTTAACAACGGATCTCTTGGTTCTAGCATCGATGAAGAACGCAGCGCCTAAGTAAGATCGGAAGAGCACACGTCTGAACTCCAGTCAGCC
+
CCGGGGGGGGGGGGGGGGGGGGGGGGGGGGGGGGGGGGGGGGGGGGGGGGGGGGGGGGGGGGGGGGDGGGGGGGGGGGGGGGGGGGGGGGGGGGGGGGGGGGGGGGGGGGGGGGGGGFGGGGGGGGGGGGGGGGGGGGEGGGGGGGGGGGGGGGGGGGG9EGGGGGGGGGGFGGGGDCGGGGGGGGGGGGGGGGGGGGEGEGGGGGGGGGGGGGGGGGGGGGGEEFGGGGGGGGGGGGGGGEGGGFGGGGGGGGGGGGECDC<FGGFGFFGDD:D>FFGFFFFFFFFFFFFFFFFFF)###
@M06045:235:000000000-JCY5N:1:1101:21840:2904 1:N:0:CTCAGA
AGAGTACTTGGTCATTTAGAGGAAGTAAAAGTCGTAACAAGGTCCCCGTTGGTGAACCAGCGGAGGGATCATTACAGAGTCGCAATACTCCGTAAACCATTGTGAACGTTACCTTAACCGTTGCTTCGGCGGGCGGCGCCCGGGCCTCACCGCCCGCGGCGCCCCCAGGCCCCCCTGTGGGCGCCCGCCGGAGGTACACCAAACTCTTGCATTGTATGGCCTCTCTGAGTATTCTGTACTGAATAAGTCAAAACTTTTAACAACGGATCTCTTGGTTCTGGCATCGATGAAGAACGCACCA
+
CCGGGGGGGGGGGGGGGGGGGGGGGGGGGGGGGGGGGGGGGGGGGGGGGGGGGGGGGGGGGGGGGGGGGGGGGGGGGGGGGGGGGGGGGGGGGGGGGGGGGGGGGGGGGGGGGGGGGGGGGGGGGGGGGGGGGGGGGGGGGGGGGGGGGGGGGGGGGGDGGGGGGGGGFGGGGGGEGGFGGGEGGGGGGGGGGGGGFGGGGGGG9ECGFF+CFGFCGGGFF9:8F<:9C<9C:@GGGGGF>:FGGCG7*2?FGGGGG*<6*2C<CDC7@?G674=FF?FBFF>GF>)<@F?=?:FBF1###
@M06045:235:000000000-JCY5N:1:1101:13788:2928 1:N:0:CTCAGA
AGAGTACTTGGTCATTTAGAGGAAGTAAAAGTCGTAACAAGGTTTCCGTAGGTGAACCTGCGGAAGGATCATTCATAATAAGTGTTTTATGGCACTTGTTAAATCCATATCCACCTTGTGTGCAATGTCAGTCGATCTTCTTCATGGAGATCGACCAAACATCAACCTTTATTTTTTAACTCTTTGTCTGAAAAATATTATGAATAAACAATTCAAAATACAACTTTCAACAACGGAACTCTTGGCTCTCGCATCGATGAAGAACGCAGCGCCTAAGTCAGATCGTCAGAGCACACGTGGG
+
CCCC96E<FCCFF9CFGFG-CFE@ACFGGD,6CFF<CBCEEDFG,6C@C@7CEC9@CDEC@FFDEECC96CEFGGCF<FGFF<FCFC@FFFGGAAFG,:FFEEE,6,<CFC?9C,<=FFGCE?<AE959@?F?BFGGFFAFEC<@EDDGGD=F74+6EEDFGD9FGEFEFEF9<E,33DE;ADFCFDDDFGGGECDF@DFGF99E=,@3,3,@@57:9C;7ACFGGGGG7CFFD*4@*37CFC>DC97C*?>?CCG4FFCF>7C*9<5))1>783AAA+++6AFF))288=??FFB94###
@M06045:235:000000000-JCY5N:1:1101:10582:2957 1:N:0:CTCAGA
AGAGTACTTGGTCATTTAGAGGAAGTAAAAGTCGTAACAAGGTCTCCGTTGGTGAACCAGCGGAGGGATCATTACAGAGTTGCAAAACTCCCTAAACCATTGTGAACGTTACCTAAACCGTTGCTTCGGCGGGCGGCCCGGGTCCTTCCCGGCGCCCCCCGGCCCTCGCGGGCGCCCGCCGGAGGTAAACCAAACTATTGCATTAATGGCCTCTCTGAGTCTTCTGTACTGAATAAGTCAAAACTTTCAACAACGGATCTCTTGGTTCTGGCATCGATGAAGAACGCAGCGCCTAAGCGAA
+
CCGGGGGGGGGGGGGGGGGGGGGGGGGGFGGGGGGGGGGGGGGGGGGGGGGGGGGGGGGGGGGGGGGGGGGGGGGGGGGGGGGGGGGGGGGGGGGGGGGGGGGGGGGGGGGGGGGGGGGGGGGGGGGGGGGGGGGGGGGGGGGGGGGGGGGGGGGGGGGGGGGGGGGGGGGGGDGGGGGGCCGGGEGGFGGGGGGFGGG+ACGGGGGGGFGGG8C@FEEGGGGGGGGFGC9CFC7:22*AFGGGGGFD7CFCGFEDGGEFGGG>DCFFF4FF<?FF@FFFF?FGFFFDBF@B><DFF0###
@M06045:235:000000000-JCY5N:1:1101:13993:2960 1:N:0:CTCAGA
AGAGTACTTGGTCATTTAGAGGAAGTAAAAGTCGTAACAAGGTCTCCGTTGGTGAACCAGCGGAGGGATCATTACTGAGTGTTTTTTCCAACCTCATAACCCTATGTGAACCTTTATACCACGTTGCTTCGGCGGCGCGTTTCCCCCCCCGCGGGGGGCGTGCCCGCCGGCGATATCCAGTCTCTCAGTCAAGAACCGACGTTACTTCTGAGTGTTCTAAGCGAACTGTTAAAACTTTCAACAACGGATCTCTTGGTTCCAGCATCGATGAAGAACGCAGCGCCTAATGGAGATCGGAGGG
+
CCGGGGGGGGGGGGGGGGGGGGGGGGGGGGGGGGGGGGGGGGGGGGGGGGGGGGGGGGGGGGGGGGGGGGGGGGGGGGGGGGGGGGGGGGGGGFGGGGGGGGGGGGGGGGGGGGGGGGGGGGDGGGGGGGGDGGGGEGGGGGGGGGGGGGGGGGGGGGGGGDGGFCGGGE?:EGGG@FCEEE+C+0<?CGGGGGGGFEDEGGCCE?FGGCCFGFGF:CFFGGGGGGGGGGFGGGGFGGGCDDGFGGGDCGFCGGG=FD?C:*09DC*9FFGFFF<F>3<DFDFCDDFF=BFF?<=6:(###
@M06045:235:000000000-JCY5N:1:1101:9754:2964 1:N:0:CTCAGA
AGAGTACTTGGTCATTTAGAGGAAGTAAAGGTCGTAACAAGGTTTCCGTAGGTGAACCTGCGGAAGGATCATTCACAATAAGTGTTTATGGCACTTTCAAATCCATACCCACCTTGTGTGCATTGTAAAGGCCCTTTCAACTTTGGAAGATTGGGCTTCATTTTCTCACACGTCTTCAATTGCAAGTCTAACATTCAGAGTAATCAAAACTCGAATACAACTTTCAACAACGGATCTCTTGGCTCTCGCATCGATGAAGAACGCAGCGCCTAACGAAGATCGGAAGAGCACACGTCTGAAC
+
CCGGGGGGGGGGGGGGGGGGGGGGGGGGG-EFGGGGGGGGGGGGFGGGGGGGGGGGGGGGGGGGGGGGGGGGGGGGGGGGGGGGGGGGGGGGGGGGGGGGGGGGGGFGGGGGGGGGGGGGGGGGGGGGGFGGGGGGGGGGGGGGGGGGGGGGGGGCGGGGGGGGGGGGGGGGGGGGGGGGGGGGGGGGGGGGGGGGGGGGGGGGGGGFGGGGGGGGGGGGGGGGGGGGGGGGGGGGGGGGGGGGGGFDGDGGGGGFGGGGGGGGGGGGFFGFGFGFFFGFFFFGFD>F@FF>:;FBB3###
@M06045:235:000000000-JCY5N:1:1101:24646:3034 1:N:0:CTCAGA
AGAGTACTTGGTCATTTAGAGGAAGTAAAAGTCGTAACAAGGTCTCCGTAGGTGAACCTGCGGAGGGATCATTACCAAAGATGGCGGGCCTCCGTGCCCCCGTCCCCAACCCATTGTTGACCAAACCCTTTTGCCTCGGGGGCAGAGCGTCCGCCGCCGCCCCCGGAGGACCATTTAACGCTGTCTCTTTGCGTCGGAGTATTGATTAAATAAATGAAAACTTTCAACAACGGATCTCTTGGTTCTGGCATCGATGAAGAACGCAGCGCCTACGGGAGATCGGAAGAGCACAAGTCTGACT
+
CCGGGGGGGGGGAGGGGGGGGGFGGGGGFGGGFGGGGGGGFGGCEFGFGGGGGGGGGGCFGGGGGGGG?FGGGGGGGGGGGGGGGGGGFGGGDGGGFFFGGFGGCEFFGGEEEGGGFGGGGFGFGGGEGGGCFFGGGGGGGDBFGGFCFGGCF:FFGFGECFGGECFGGFGGEGFGGGGC8>EGGGGGFGGGG:EGECEG6EGGFGGGGGFFGC9+9C7FCFGG@F?+<ACCEC5CFFGFFGGC*3:>*9D6/9C>C>?FG4CDD<7D5@7>*5773@5?*8>CBB4:7@4))4@<BA###
@M06045:235:000000000-JCY5N:1:1101:24794:3041 1:N:0:CTCAGA
AGAGTACTTGGTCATTTAGAGGAAGTAAAAGTCGTAACAAGGTTTTCCTTCCGGTTGAAACGTCAACTACTGAAGCCTGACACAGCGACTATAAACACCTGTGGAGTTGTGTGGCGCCACGCAACAATACCGCCGAAATGCTGTGATCACGGATGGATGCACCCGTGTACCAGCAGCCCAGTTCACATGTAAACTAGGCCCACAGATCAAGTTGCGGTGGTCAAGGCATAAACTTTGACTACAATATGATCGATTTTTGGCTGTGACGGTCAAACCACCATGTTCCGTAGGTGAACCTCCG
+
CCGGGGGFGGDGGGGGGGGGGFGGGGGGGGGGGGGGGGGGFGEECFEGGGGGGGFGGGGGGGGGGGGFGGGFFGGGGGGGGGGGGGFDGGGGGGGGGGGGFGGDGFGFGGGGGGGCGGEGGGGGGGD?FGGGGGGGGEGGGGFFFFGGGGGEGGGFGGGGGFGGEFDFFGAF,@<7FFGGGGGGAFFD,@,7@DGGGGGGEGGEEGFF,,,64>BEGGEE*@C?CGFFFGFGFECF?FFGC?GDC?C>C7D3*9+C>FE<C<CGGGC>3737CFGFF>D7*8=08B@FF@3@?AFAB0###
@M06045:235:000000000-JCY5N:1:1101:13933:3091 1:N:0:CTCAGA
AGAGTACTTGGTCATTTAGAGGAAGTAAAAGTCGTAACAAGGTCTCCGTTGGTGAACCAGCGGAGGGATCATTACAGAGTTGCAAAACTCCCAACCATTGTGAACCTACCTCACCGTTGCTTCGGCGGGTGGCCCCCACCAGGGCCGCGCCGGCCCCCGTGCTGGCAACCCGTCAGAGGACCAAAACTCTTCGTCATCACTGGCCTCTCTGAGTAACTTATACAATAAGTCAAAACTTTCAACAACGGATCTCTTGGTTCTGGCATCGATGAAGAACGCAGCGCCTAAAGGAGATCGGACA
+
CCGGGGGGGGGGGGGGGGGGGGGGGGGGGGGGGGGGGGGGGGGGGGGGGGGGGGGGGGGGGGGGGGGGGGGGGGGGGGGGGGGGGGGGGGGGGGGGGGGGGGGGGGGGGGGGGGGGGGGGGGGGGGGGGGDGGGGGGGGGGGGGGGGGGGGGGGGGGGGGDGGGGGGGGGGGFGGGGGGFGGGGGGGGGGGFFGGGGGGGGGGGGGGGGGGFFGGGGGGGGGGGGFGFGGGGGFGGGGGGGGGGGGGGG35>CFGFGGGGGGFGGGGGFFF?FFGFFFGBFFFDFF:F@FF>FF@?BF###
@M06045:235:000000000-JCY5N:1:1101:19522:3095 1:N:0:CTCAGA
AGAGTACTTGGTCATTTAGAGGAAGTAAAAGTCGTAACAAGGTCTCCGTTGGTGAACCAGCGGAGGGATCATTACCGAGTTATTACTCCAAACCCTTTGTGAACCTTACCTTTTTGTTGCTCGGCGCACCGCGGGCCGCGGCTTCGGCCCGTCCCGCAGCGCGCCAGAGGACCCAACTCTTCAATTTATAGCGTACCTTCTGATTTACAAAACAAACAAATAAATCAAAACTTTCAACAACGGATCTCTTGGTTCTGGCATCGATGAAGAACGCAGCGCCTAAAGTAGATCGGAAGAGAAA
+
CCGGGGGGGGGGGGGGGGGGGGGGGGGGGGGGGGGGGGGGGGGGGGGGGGGGGGGGGGGGGGGGGGGGGGGGGGGGGGGGGGGGGGGGGGGGGGGGGGGGGGGGGGGGGGGGGGGGGGGGGGGGGGGGGGGGGGGGGGGGGGGGGGGGEGGGGGGGGGGGGGGGGGGGGGGGGGGGGGGGGGGGGGGGGGFGGGGGGGGGGGGGGFGGGC+AFCEFGGGGFFGGGFGGGGGFFCGGGGGGGGDDDGDGGGGGFGFGFGGGGGGGGGGGFFGFGBDBFFGFF>?FF@FF@8BF>8B61,###
@M06045:235:000000000-JCY5N:1:1101:17842:3095 1:N:0:CTCAGA
AGAGTACTTGGTCATTTAGAGGAAGTAAAAGTCGTAACAAGGTTTCCGTAGGTGAACCTGCGGAAGGATCATTCACAATAAGTGTTTATGGCACTTTCAAATCCATACCCACCTTGTGTGCATTGTAAGGGCCCTTTCAACTCTCGCTCTCCCTCTCTCCCTTGGGAGGGAGGGGAAGAAGGCAGACTGGGCTTCATTTTCTCACACGTCTTCAATTGCAAGTCTAACATTCAGAGTAATCAAAACTCGAATACAACTTTCAACAACGGATCTCTTGGCTCTCGCATCGATGAAGAAAGCT
+
CCGGGGGGGGGGGFGGGGGGGGGGGGGGGGGGGGGGGGGGGGGGGGGGGGGGGGGGGGGGGGGGGGGGGGGGGGGGGGGGGGGGGGGGGGGGFGGGGGGGGGGGGGFGGGGEFGGGGGGGGGGGGGGGGGGGGGGGGFGGGGGGGGGEGFGGGGGGGGGGGGGGGGGGGGGGGGGGGGGGGGDGGGGGGGGFFFDFDF;FGGGGGGGGFGGGGGFGGGGGGGGGFGGGGGG:@FFGGGGGGCCCFGFFGG445:FFGGGGGGGGGGGDE3C>7CGFFFD4A48DEF>BB44@7>FA7(###
@M06045:235:000000000-JCY5N:1:1101:25269:3123 1:N:0:CTCAGA
AGAGTACTTGGTCATTTAGAGGAAGTAAAAGTCGTAACAAGGTCTCCGTTGGTGAACCAGCGGAGGGATCATTACCGAGTTTACAACTCCCAAACCCCTGTGAACATACCTATACGTTGCCTCGGCGGATCAGCCCGCGCCCCGTAAAAAGGGACGGCCCGCCCGAGGACCCCTAAACTCTGTTTTTAGTGGAACTTCTGAGTAAAACAAACAAATAAATCAAAACTTTCAACAACGGATCTCTTGGTTCTGGCATCGATGAAGAACGCAGCGCCTAACACAGATCGGAAGAGCACACTCG
+
CCGGGGGGGGGGGGGGGGGGGGGGGGGGGGGGGGGGGGGGGGGGGGGGGGGGGGGGGGGGGGGGGGGGGGGGGGGGGGGGGGGGGGGGGGGGGGGGDGGGGGGGGCFGGGGGGGGGGGGGGGGGGGGGGGGGGGGGGGGGGGGGGGGGGGGGGGGGGGGGGGGGGGGGGGGGGGGGGGGGGGGGGGGGGGGGGGGFFGEFFGGGGGGGGFDEGGGGGGFFFGGGGGGGGGGGGGGFEED7CCCGGFFFGFFGGGGGGGEGGFFDFGGGFFG37>DEFFG:)8FF?FFFFFE:>:?:?6###
@M06045:235:000000000-JCY5N:1:1101:23242:3133 1:N:0:CTCAGA
AGAGTACTTGGTCATTTAGAGGAAGTAAAAGTCGTAACAAGGTCTCCGTTGGTGAACCAGCGGAGGGATCATTACAGAGTTGCGAAACTCCCAACCCTTTGTGAACGAACTAGTCAGTTGCCTCGGCGGGGAGCCCTTCAGGGGGTAGCCCGCCGGAGGACCACTAAACTCTTGAATTTTTGGCCTCTCTGAGTGATTACACAATGAATCAAAACTTTCAACAACGGATCTCTTGGTTCTGGCATCGATGAAGAACGCAGCGCCTAATCCAGATCGGAAGAGCACACGTCTGAACTCCGCA
+
CCGGGGGGGGGGGGGGGGGGGGGGGGGGGGGGGGGGGGGGGGGGGGGGGGGGGGGGGGGGGGGGGGGGGGGGGGGGGGGGGGGGGGGGGGGGGGGGGGGGGGGGGGGGGGGGGGGGGGGGGGGGGGGGGGGGGGGGGGGGGGGGGGGGGGGGGGGEGGGGGGGGGGGGGGGGGGCGGGFGGGGGGGGEGGGGFEGGGGGGGGFFGGGGGGGGGGGGGGGGGGGGGGGGGGGGGGGGGGGGGGGGFGEGCFGGGGGGGGGGGGG<9DDC=FGFGFGFB>5B@>FGFFF>5>:FFDF2)8###
@M06045:235:000000000-JCY5N:1:1101:19563:3134 1:N:0:CTCAGA
AGAGTACTTGGTCATTTAGAGGAAGTAAAAGTCGTAACAAGGTCTCCGTTGGTGAACCAGCGGAGGGATCATTACAGAGTTGCAAAACTCCCAACCATTGTGAACCTACCTCACCGTTGCTTCGGCGGGTGGCCCCCACCAGGGCCGCGCCGGCCCCCGTGCCGGCAACCCGTCAGAGGACCAAAACTCTTCGTCATCACTGGCCTCTCTGAGTAACTTATACAATAAGTCAAAACTTTCAACAACGGATCTCTTGGTTCTGGCATCGATGAAGAACGCAGCGCCTAAACCAGATCGGATC
+
CCGGGGGGGGGGGGGGGGGGGGGGGGGGGGGGGGGGGGGGGGGGGGGGGGGGGGGGGGGGGGGGGGGGGGGGGGGGGGGGGGGGGGGGGGGGGGGGGGGGGGGGGGGGGGGGGGGGGGGGGGGGGGGGGGGGGGGGGGGGGGGGGGGGGGGGGGGGGGGGGGGGGGGGGGGGGGGGGGGGGGGGGGGGGGGGGGGGGGGGGGGGGGGEGGGGGGGGGGGGGGGGGGGGGGGGGGGGGGGGGGGGGGGDDDGGGGGGGGGGGGGGGGGGF>GFGFGFFFGFFFFGFFFFFFFFF:=?BB###
@M06045:235:000000000-JCY5N:1:1101:13158:3164 1:N:0:CTCAGA
AGAGTACTTGGTCATTTAGAGGAAGTAAAAGTCGTAACAAGGTTTCCGTAGGTGAACCTGCGGAAGGATCATTCATAATTGAGTGTTTTATGGCACTCTTTAAAAAAATCCATATCCACCTTGTGTGCAACGTTTTTGAACTCTCTGGCATTAAAAAGCCAAGAGGGTTTGATTAACTTAACACCTTTAAAGCAGTTTGTCTGAATATCTATTTCTGAATAAACATAATTCAAAAGTACAACCTTCAACAACGGATCTCTTGGCTCTCGCATCGATGAAGAACGCAGCGCCTAATATAGAT
+
CCGGGGGGGGGGGGGGGGGGGGGGGGGGGGGGGGGGGEGGGGGGGGGGGGGGGGGGGGGGGGGGGGGGGGGGGGGGGGGGGGGGGGGGGGGGGGGGGGGGGGGGGGGGGGGGGGGGFGGGGGGGGGGGGGGGGGGGGGGGGGGGGGGGGGGGGGGGGGGGGGGGGGGGGGGGGGGGGGGGGGGGGGGGGGGGGGGGGGGGGGGGGGFFGGGGGGGGGGGGGGGGGGGGGGCGGGFGGGGGGGDGGGGGGGGGGGEDDFGGFFCFFGGFBFGFGFGFFFGFCFFGBAEB3>BBDBFFF<###
@M06045:235:000000000-JCY5N:1:1101:6335:3176 1:N:0:CTCAGA
AGAGTACTTGGTCATTTAGAGGAAGTAAAAGTCGTAACAAGGTTTCCGTAGGTGAACCTGCGGAAGGATCATTAACACGTATCCATACGTATTATATACCAAACCGTGAACTTGTTTGTAATAATGAGAGAGAATGTGGAATCGATTTCTTCGGAGAGAGATGAAGCGTTTTCTGTACCTTATTCAACCTTATAAACCACTTGTAACCATATTGTACTAAACCTAAGAAAATGTGAATGCCTTCGGGTAATCATATTTTTGTATTTACGAAACGTAAAAACAATTCTTAGCAACGGATGGG
+
CCGGGGGDGGGGGEGGGGGGGGGGGGGGGGGGGGGGGGGGFCDGDFDGGGGGGGGGGGFGGGGEGGGGGGGGGGGDFGGGGGGFGGGGGGGFGGGGGGGGFFFFGGGGGGGGGGGGGGGGFCGFGFGGGG<FFGGGGGGGGGGGGGGGGGGGGGGGGGGGGGGGFFGGF:>FGGGGGGGDGGGFGGGGCFDEFGGEG8FB?EGGGGGCGGGCGGGGGGGGFFGGGGGGFGGGGG7EGGGGGFGGFEEFGGFFFGGGCFGGGGFGDGGG4F<BGFG)AFFADFFGFFFFFFFFFF>@0(###
@M06045:235:000000000-JCY5N:1:1101:15198:3227 1:N:0:CTCAGA
AGAGTACTTGGTCATTTAGAGGAAGTAAAAGTCGTAACAAGGTCTCCGTTGGTGAACCAGCGGAGGGATCATTACCGAGTTATACAACTCCCAAACCCACTGTGAACCTTACCTCAGTTGCCTCGGCGGGACCGCCCCGGCCGCCGCGCAAGCGGCGCCGGACTCCAAGGCGCCCGCCGCAGGGACCCAAAACTCTTTTGCATTACGCCCAACGGCGGGAATTTTTTTCTCTGAGTGCATAAGCAAAACAAATGAATCAAAACTTTCAACAACGGATCTCTTGGTTCTGGCATCGATGGCA
+
CCGGGGGGGGGGGGGGGGGGGGGGGGGGGGGGGGGGGGGGGGGGGGGGGGGGGGGGGGGGGGGGGGGGGGGGGGGGGGGGGGGGGGGGGGGGGGGGGGGGGGGGGGGGGGGGGGGGGGGGGGGGGGGGGGGGGGGGGGGGGGGGGEGGGGGGGGGGGGGGGGGGGGGGGGGGGGGGGGGGGGGGGGGGGGGGGGGGGGGGGGGGGGGGGGGGGEGGGGGG=EGGGGGGGFFGFFGGGFFGCGFFGGGGFCGGEGGGFGFFGGGGGGG7@?CF<5<B:B>FBF?GFF499?FFFBD:1)###
@M06045:235:000000000-JCY5N:1:1101:10734:3255 1:N:0:CTCAGA
AGAGTACTTGGTCATTTAGAGGAAGTAAAAGTCGTAACAAGGTTTCCGTAGGTGAACCTGCGGAAGGATCATTCATAATTGAGTGTTTTATGGCACTCTTTAAAAAAATCCATATCCACCTTGTGTGCAACGTTTTTGAACTCTCTCTGGCATTAAAAAGCCAAGAGGGTTTGATTAACTTAACACCTTTAAAGCAGTTTGTCTGAATATCTATTTCTGAATAAACATAATTCAAAAATACAACTTTCAACAACGGATCTCTTGGCTCTCGCATCGATGAAGAACGCAGCGCCTAAACTCA
+
CCGGGGGGGGGGGGGGGGGGGGGGGGGGGGGGGGGGGGGGGGGGGGGGGGGGGGGGGGGGGGGGGGGGGGGGGGGGGGGGFGGGGGGGGGGGGGGGGGGGGGGGGGGGGGGGGGGGGGGGGGGGGGGGGGGGGGGGGGGGGGGGGGGGGGGGGGGGGGGGGGGGGGGGGGGGGGGGGGGGGGGGGGGGGGGGGGGGGGGGGGGGGGGGGGGFEGGGGGGGGGGGGGGGGFGGGGGGGFGGGGGGGGGGGGGGGGGGGGGGGFGGGGGFFFGEGDGFFFFFFFFGFFFFFFFEFFFFF2###
@M06045:235:000000000-JCY5N:1:1101:10342:3271 1:N:0:CTCAGA
AGAGTACTTGGTCATTTAGAGGAAGTAAAAGTCGTAACAAGGTTTCCGTAGGTGAACCTGCGGAAGGATCATTACAAAAGTTAAACACTTGGGGAACGGACTCGCCTTTCGGGGCTCGAGGCCTGACTCCATTTGTAACAAACTTTCAACCACTTGTGAATTTGTAACAAATTTTCTCACCAATTGACTGTTAACGAAGTCTGATTCAAATTGTATTGGTGTTTATAGACACTAGTAAAATATGAAACAACTTTTGGCAACGGATCTCTTGGCTCTCGCATCGATGAAGAACGCAGCGAAC
+
CCGGGGGGGGGGGGGGGGGGGGGGGGGGGGGGGGGGGGGGGGGGGGGGGGGGGGGGGGGGGGGGGGGGGGGGGGGGGGGGGGGG9FGGGGGGGGGGGGGGGGGGGGGGGGGGGGGGGGGGGGGGGGGGGGGGGGGGGGGGGGGGGGGGGGGGGGGGGGGGGGGGGGGGGGGGGGGGGGGGGGGGGGGGGGGGGGGGGGGGGGGGGGGGGGGGGGGGGGGGGGGGGGGGGGGGGGGGGFGGGGGGGGGGGGGGGGGFGGGGGDGGGGGGFFGFGFGFFFGFFF)5>6?FFFFFFFFBF0###
@M06045:235:000000000-JCY5N:1:1101:19833:3293 1:N:0:CTCAGA
AGAGTACTTGGTCATTTAGAGGAAGTAAAAGTCGTAACAAGGTTTCCGTAGGTGAACCTGCGGAAGGATCATTATCAATTTTACAGTCCTGGGATGGGGGTAAAAACCCTATCCCATGCTGTTCAACCCTTTGTCTTTTGCGTACTGTATGTTTCCTCGGCGGGTTCGCCCGCCGATAGGACACTTCAAAACCTTTTGTAATTGCAATCAGCGTCAGAAAAACTATAATAGTTACAACTTTCAACAACGGATCTCTTGGTTCTGGCATCGATGAAGAACGCAGCGCCTAAGCTAGATCGGG
+
9C@EGGGGEFGFF9EFFFFGGGGDC@FEDGFGG@FDGCEFGFFEAFFEFGGGG@AFG@EFCEEGGGGGFG,FEFFGGGGFGGGGFFGGGGGGG8E@,6,@@7CE<EF==FG<=<BFEFFFFGDC<?AA4<FFGFG9FGGG<FF@FGGFGGGGGGGG<DG7FFGECCFCCGGGDFF7:CFCGF@BAEGCGCDFCF,B?9BFCFGGFFGD8+CCEEEGCFGCE=CGG9;?C?<ECFGGFCFF>?C>CC:>D3DDGDGG7C?DDFG>CGFG)0*.:B:/=6FFDFDG35@:@4))154256###
@M06045:235:000000000-JCY5N:1:1101:19142:3368 1:N:0:CTCAGA
AGAGTACTTGGTCATTTAGAGGAAGTAAAAGTCGTAACAAGGTCTCCGTTGGTGAACCAGCGGAGGGATCATTACCGAGTTTACAACTCCCAAACCCCTGTGAACATACCTGTTTTGTTGCTTCGGCGGTGCCCTCGCTCTCGTGGCGAGGCCCGCCAGAGGACCCAAACAAACTCTTTGATTTTGATCTAGGATTTTACTTCTGAGTGATATACAAAATAAATCAAAACTTTCAACAACGGATCTCTTGGTTCTGGCATCGATGAAGAACGCAGCGCCTAATTGAGATCGGAAGAGCAGT
+
CCGGGGGGGGGGGGGGGGGGGGGGGGGGGGGGGGGGGGGGGGGGGGGGGGGGGGGGGGGGGGGGGGGGGGGGGGGGGGGGGGGGGGGGGGGGGGGGGGGGGGGGGGGGGGGGGGGGGGGGGGGGGGGGGGGGGGGGGGGGGGGGGGGGGGGGGGGGGGDGGGGGGGGGGGGGGGGGGGGGGGGGGGGGGGGGGGGGGGGGGGGGGGGGGGGGGGGGGGGGGGGGGGGGGGGGGGGGGGGGGGGDGGGGGGGGGGGGFGGGGGGGGFFGFFGEGFGFFFGFF?FGFFFFFFFFFFBFF:###
@M06045:235:000000000-JCY5N:1:1101:14554:3390 1:N:0:CTCAGA
AGAGTACTTGGTCATTTAGAGGAAGTAAAAGTCGTAACAAGGTCTCCGTTGGTGAACCAGCGGAGGGATCATTAAAGAGTGTAAAAACTCCCTTAAACCATCGCGAACGTTACCTGGACGTCGTTGCTTCGGCGGGCTCGCCCGCCGGGGGGACGCTACCAAACTATTGCAGTCATTGGCCTCTCTGAGTATGATTTTTAAATAAGTCAAAACTTTCAACAACGGATCTCTTGGTTCTGGCATCGATGAAGAACGCAGCGCCTAATTGAGATCGGAAGAGCACACGTCTGAACTCCAGGTG
+
CCGGGGGGGGGGGGGGGGGGGGGGGGGGGGGGGGGGGGGGGGGGGGGGGGGGGGGGGGGGGGGGGGGGGGGGGGGGGGGGGGGGGGGGGGGGGGGGGGGGGGGGGGGGGGGGGGGGGGGGGGGGGGGGGGGGGGGGGGGGGGGGGGGGGGGGDGGGGGGGGGGGGGGGGGGGGGGGFGGGGGG6CEECFFFGGFFGGGGGGGGGGGGGGGGGGGGGGGGGGFGGGDEGGGGGGDGGGGGGFDGGGGGGGGGGGGGGDGGDGGGGGGGGFFGF6@GFFFGFFF54>B>5<;=FF>FFF(###
@M06045:235:000000000-JCY5N:1:1101:22301:3408 1:N:0:CTCAGA
AGAGTACTTGGTCATTTAGAGGAAGTAAAAGTCGTAACAAGGTCTCCGTTGGTGAACCAGCGGAGGGATCATTACAGAGTTGCAAAACTCCCAACCATTGTGAACCTACCTCACCGTTGCTTCGGCGGGTGGCCCCCACCAGGGCCGCGCCGGCCCCCGTGCTGGCAACCCGTCAGAGGACCAAAACTCTTCGTCATCACTGGCCTCTCTGAGTAACTTATACAATAAGTCAAAACTTTCAACAACGGATCTCTTGGTTCTGGCATCGATGAAGAACGCAGCGCCTAAATGAGATCGGTTC
+
CCGGGGGGGGGGGGGGGGGGGGGGGGGGGGGGGGGGGGGGGGGGGGGGGGGGGGGGGGGGGGGGGGGGGGGGGGGGGGGGGGGGGGGGGGGGGGGGGGGGGGGGGGGGGGGGGGGGGGGGGGGGGGGGGGGGGGGGGGGGGGGGGGGGGGGGGGGGGGGGGGGGGGGGGGGGGGGGGGGGGGGGGGGGGGGGGGGGGGGGGGGGGGGGGGGGGGGGGGGGGGGGGGGGGGGGGGGGGCFGGGGGGGGGGGGGGGGGGGGGGGGGGGGGFFGFGFGFFFGBFFFGBDBFFFFFFFFFFF###
@M06045:235:000000000-JCY5N:1:1101:9848:3438 1:N:0:CTCAGA
AGAGTACTTGGTCATTTAGAGGAAGTAAAAGTCGTAACAAGGTCTCCGTTGGTGAACCAGCGGAGGGATCATTACCGAGTTTACAACTCCCAAACCCCTGTGAACATACCTATCGTTGCTTCGGCGGGATGCCCCAGTTTGACGCAAGCTGGACCCAGGCGCCCGCCGGAGGACCCAAACTCTTGTTTTATTTATGTATCTTCTGAGTAAACAAGCAAATAAATTAAAACTTTCAACAACGGATCTCTTGGTTCTGGCATCGATGAAGAACGCAGCGCCTAAGTTAGATCGGAAGAGCTGC
+
CCGGGGGGGGGGGGGGGCGGGGFGGFGGGGGGGBFGGGGGGGGGFFGGGGGGGFGGGGGGGGGGGGEGGGGGGGGGGDGC@CFFGEFEGEGGFGGGGGGGGGGGGFGGGGGGCCGEFCCGFFCEFGDGGGCFFFGEGF<FGGFEGEFFFGGGGGGGGGGGGGEGGGGGGCGEEFFGFGGGGCFGGCCGGGGFFGGDGFCFFGGGGGGGGGGGFG8C68FGGFGF<EFGGGFFFFGFGGGGDDCCGGFFFGDDGGGGGGFG6>CFGGCCBFGDGFGF@>7376?C@6@FFFFE::EFF0###
@M06045:235:000000000-JCY5N:1:1101:17323:3458 1:N:0:CTCAGA
AGAGTACTTGGTCATTTAGAGGAAGTAAAAGTCGTAACAAGGTTTCCGTAGGTGAACCTGCGGAAGGATCATTACCTAGAGTATTGTAGGCTTTGTCCTGCTGTCTCTTACCCATGTTTTTTGAGTACTTACGTTTCCTCGGCGGGTTCGCCCGCCGATTGGACAATTTAAACCCATTGCAGTTGCAATCAGCGTCTGAAAAACTTTAATAGTTACAACTTTCAACAACGGATCTCTTGGTTCTGGCATCGATGAAGAACGCAGCGCCTAACGCAGATCGGAAGAGCACACGTCTGAAGAT
+
CCGGGGGCEFGGGGFGGGGGGGGGGGGGGGGGGGGGGGGGGGGGGGFGGGGGGGFFGGGGGGGGGGGGGGAFCFGGFGGFGGGGGGGGDFGGGGGGFGGGGGCGG9EFGCGGGFFGEFGFGGGEDDFGFGGGDGGFFEFGGGGGGGFCF7E>>CF@@7FGFGCFGGF9CGGAFFFEGGGGGGFGGGGCFFEGGEGGD@FG?CGGCFGFFGGGGGFGGC+>+>:CCCGGG5E5?EEGC:CFGCCFFGCFFGGC=D+*02AF<DD<<C)9857)1<95<1955;:)5@::4)8571),-6###
@M06045:235:000000000-JCY5N:1:1101:16643:3475 1:N:0:CTCAGA
AGAGTACTTGGTCATTTAGAGGAAGTAAAAGTCGTAACAAGGTCTCCGTTGGTGAACCAGCGGAGGGATCATTACCGAGTTATCCAACTCCCAACCCCTGTGAATTATACCTTTAATTGTTGCTTCGGCGGGACTTCGCGCCCGCCGGGGACCCAAACCTTCTGAATTTTTTAATAAGTATCTTCTGAGTGGTTAAAAAAATGAATCAAAACTTTCAACAACGGATCTCTTGGTTCTGGCATCGATGAAGAACGCAGCGCCTAACGAAGATCGGAAGAGCACACGTCTGAACTCCAGTGGC
+
CCGGGGGGGGGGGGGGGGGGGGGGGGGGGGGGGGGGGGGGGGGGGGGGGGGGGGGGGGGGGGGGGGGGGGGGGGGGGGGGGGGGGGGGGGGGGGGGGGGGGGGGGGGGGGGGGGGGGGGGGGGGGGGGGGGGGGGGGGGGGGGGGGGGGGGGGGGGGGGGGGGGGGGGGGGGGFGGGGGFGGGGGGGGGGGGFFGGGGGGGGGGGGGGGGGGGGGGFFGGGGGDDCEAGGGGGGGGGGGGGGGGGGGGGGGGGGGGGGGGGGGFDDCGFFGFGDGEB>5FFFFGBFFFF?FF?<@:?6###
@M06045:235:000000000-JCY5N:1:1101:18319:3483 1:N:0:CTCAGA
AGAGTACTTGGTCATTTAGAGGAAGTAAAGGTCGTAACAAGGTCTCCGTTGGTGAACCAGCGGAGGGATCATTACAGAGTTGCAAAACTCCCAAACCATTGTGAACGTTACCTTTACCGTTGCTTCGGCGGGCGGCCCGGGTCCTGCCCGGCGCCCCTCGGCCCTCGCGGGCGCCCGCCGGAGGTAAACCAAACTATTGCATTGTATGGCCTCTCTGAGTCTTCTGTACTGAATAAGTCAAAACTTTCAACAACGGATCTCTTGGTTCTGGCATCGATGAAGAACGCAGCGCCTAATTGAT
+
CCGGGGGGGFFCFDFCFEGGGGGGGGGEFGGGGGGEFGFGFCFADGEFGGG8FFCFGGGFGE@FGGGGCEFFFECEGFGGGGFDFGGGGGCEFC=FGGGGEFGFFGGGGFGGGGGGDGCA:FEGFGGGGGGGGDGFFFGGGE@FCGGFFDGEFEGGGGGCGGGGBAEGGGCEGGGGGGGGG5EE;<C9EFF>FE9+<@EC++:@FFGG6FEGGCFGGGGCEG?EGC9<:FFE9<++3<?CFFGGGF+72?>7=5C3575CCDC>FGCFFFGFD?<5)7C*==?6F@FEDFEEB6:::9###
@M06045:235:000000000-JCY5N:1:1101:25595:3483 1:N:0:CTCAGA
AGAGTACTTGGTCATTTAGAGGAAGTAAAAGTCGTAACAAGGTCTCCGTTGGTGAACCAGCGGAGGGATCATTACCGAGTTTACAACTCCCAAACCCATGTGAACATACCTACTGTTGCTTCGGCGGGATTGCCCCGGGCGCCTCGTGTGCCCCGGATCAGGCGCCCGCCGGCGATATCCAGTCTCTCAGTCAAGAACCGACGTTACTTCTGAGTGTTCTAAGCGAACTGTTAAAACTTTCAACAACGGATCTCTTGGTTCCAGCATCGATTAAGAACGCAGCGCCTAAGACAGATCGGCG
+
CCGGGGGGGGGGGGGGGGGGGGGGGGGGGGGGGGGGGGGGGGGGGGGGGGGGGGGGGGGGGGGGGGGGGGGGGGGGGGGGGGGGGGGGGGGGGGGGGGGGGGGGGGGGGGGGGGGGGGGGGGGGGGGGGGGGGGGGGGGGGGGGGGGGGGGGGGGGGGGGGGGGGGGGGGGGGGGGGGGGGGGGEGFFGGGGGGGGGGGGGGGDGGGGGGGFGGFGGFFFGCEGDD5EC?FGGGCGGGGGGGGGGGGGGDDG7CFGGGGGGGGGGFCC>@4**9:?F@GFFFFCBEBE469?FFF<B:###
@M06045:235:000000000-JCY5N:1:1101:25054:3493 1:N:0:CTCAGA
AGAGTACTTGGTCATTTAGAGGAAGTAAAAGTCGTAACAAGGTTTCCGTAGGTATGTTAAGCATCGAATTCCTCTCCTATTGTGACATTTCGCTAACTTGTGATCTCAGGTGAACCTGCGGAAGGATCATTACTGAGTTAGGGTCTTCTAGCCCGACCTCCAACCCTGTGTCTACCTTACCACGTTGCTTCGGCGGGCCTGTCGACAGGATCTGTCGGCTGCCGGCGGGCCTTAAAACCCCGCTGGACAGTGCCCGTCGATGGCCAACCTCTTAAAACTCTTGAAGAACTATGTCGTCCCC
+
CCGGGGGGGGGGFFFCGGGGGGGGGGGGGGFGGFGGGGGGGGGGGGGGFGGGGG<EFFGGGGGGGGGGGGGGGGFGGGGGGGGFDGGGGGGGGGDGGGGGGGGGGGGGGGEFGGGGGGGGGGGGGGGGGGGGGGGGGGFGGGGGGGGGDADFGGGGGFGGGFFGGGGGGGFFGGGGFGGGGGFEGGGGGGGGGGE7CEECECFGC:EEG7CGGGGGGCGGGGGGGE8EGGG*C6ACGGG5>CEGGGFFFGGGG=?C19=C<:CD*2CFD4D?FFGFFFFF=FFGFFFFFFB**:B?F(###
@M06045:235:000000000-JCY5N:1:1101:24594:3501 1:N:0:CTCAGA
AGAGTACTTGGTCATTTAGAGGAAGTAAAAGTCGTAACAAGGTTTCCGTAGGTGAACCTGCGGAAGGATCATTAACGAATATCTATGGCGTTGGTTGTAGCTGGCTCCTAGGAGCATTGTGCACGCCCGTCATTCATATCATCTTTCCACCTGTGAACCATGTGTAGGCCTGGATACCTCTCGCTTTGGCAACAAAGCGGATGCAAGGATTGCTGCGTCGACAAGGCCGGCTCTCTTTGAATTTCCAGGTTCTATGTCTTTTTACACACCCCATTTGAATGATTTCGAATGTAGTCAATCG
+
CCGGGGGGGGGGGGGGGGGGGGGDFGGGGGGGGGGGGGGGGGGGGGGGGGGGGGGGGGGGGGGGGGGFGGGFGGGGGGGGFFGEFGGGGGGGGGFFGGEGGGGGGGGGGGGGGGGGGGGGGGGGGGGGGFGGGGGGGGGCFGGFGGGGGG8FGFCGGGGGGGGGGGGGGGGGF?AFFGGGFGGGGGGGGGGGGGGGGGGGGGGGDCCGDGGGDFFGGGDEDECGFFGGGG*:EGGGGGGGFGGGFCFGFFFGGGGGGGGGGFFGFGFGEDD)7?FF??C=F4?DFFFF>FFFF<B<A9###
@M06045:235:000000000-JCY5N:1:1101:12209:3502 1:N:0:CTCAGA
AGAGTACTTGGTCATTTAGAGGAAGTAAAAGTCGTAACAAGGTCTCCGTTGGTGAACCAGCGGAGGGATCATTACAGAGTTGCAAAACTCCCAACCATTGTGAACCTACCTCACCGTTGCTTCGGCGGGTGGCCCCCACCAGGGCCGCGCCGGCCCCCGTGCTGGCAACCCGTCAGAGGACCAAAACTCTTCGTCATCACTGGCCTCTCTGAGTAACTTATACAATAAGTCAAAACTTTCAACAACGGATCTCTTGGTTCTGGCATCGATGAAGAACGCAGCGCCTAACCAAGATCGGGAG
+
CCGGGGGGGGGGGGGGGGGGGGGGGGGGGGGGGGGGGGGGGGGGGGGGGGGGGGGGGGGGGGGGGGGGGGGGGGGGGGGGGGGGGGGGGGGGGGGGGGGGGGGGGGGGGGGGGGGGFGGGGGGGGGGGGGGGGGGGGGGGGGGGGGGGGGGGGGGGGGGGGGGGGGGGGGGGFGGGGGGGGGCGGGGGGGGGGGGGGGFGFGGGGGGGGGGGGGGGGGGGGGGGGFCFCFGGGG7CFGGGFGG4>FGDDDGFFFGFDCCFGGGGGGGGFFGFGFGFFFGFEE@DEEEFFF=FFBFFFF###
@M06045:235:000000000-JCY5N:1:1101:13014:3506 1:N:0:CTCAGA
AGAGTACTTGGTCATTTAGAGGAAGTAAAAGTCGTAACAAGGTTTCCGTAGGTGAACCTGCGGAAGGATCATTCATAATTGAGTGTTTTATGGCACTCTTTAAAAAAATCCATATCCACCTTGTGTGCAACGTTTTTGAACTCTCTCTGGCATTAAAAAGCCAAGAGGGTTTGATTAACTTAACACCTTTAAAGCAGTTTGTCTGAATATCTATTTCTGAATAAACATAATTCAAAAATACAACTTTCAACAACGGATCTCTTGGCTCTCGCATCGATGAAGAACGCAGCGCCTAACGCGA
+
CCGGGGGGGGGGGGGGGGGGGGGGGGGGGGGGGGGGGGGGGGGGGGGGGGGGGGGGGGGGGGGGGGGGGGGGGGGGGGGGGGGGGGGGGGGGGGGGGGGGGGGGGGGGGGGGGGGGGGGGGGGGGGGGGGGGGGGGGGGGGGGGGGGGGGGGGGGGGGGGGGGGGGGGGGGGGGGFGGFGFFFGGGGGGGGGGGGGGGGGGGGFGGFGGGGGGGGGGGGFGGGGGGGGGGGGFGGGGGF?DGGGGGGGGGGGGGGGGGGFFGGGGGDFFFGDG>GFFFGFFFFFFEBEAE>D>15?B(###
@M06045:235:000000000-JCY5N:1:1101:15986:3507 1:N:0:CTCAGA
AGAGTACTTGGTCATTTAGAGGAAGTAAAAGTCGTAACAAGGTCTCCGTTGGTGAACCAGCGGAGGGATCATTACCGAGTTATCCAACTCCCAACCCCTGTGAATTATACCTTTAATTGTTGCTTCGGCGGGACTTCGCGCCCGCCGGGGACCCAAACCTTCTGAATTTTTTAATAAGTATCTTCTGAGTGGTTAAAAAAAAAATGAATCAAAACTTTCAACAACGGATCTCTTGGTTCTGGCATCGATGAAGAACGCGGCGCCTAATACAGATCGGAAGAGCACACGTCTGAACTCCGGC
+
CCGGGGGGGGGGGGGGGGGGGGGGGGGGGGGGGGGGGGGGGGGGGGGGGGGGGGGGGGGGGGGGGGGGGGGGGGGGGGGGGGGGGGGGGGGGGGGGGGC@FGFFGGGGGGGGGGGGGGGGGGGGGGDGGGGGGGGGGGGGGGGGGGGGGGGEGGGGGGGGGFGGGFGGGGGGFFGFGGGGGGGGFF@FEFGGCFFGFGGGGGGG6FGGGFFGFD>CFGFGFCGG==EE58<CFEFG+::EGGGGGDE<*:>7<CGGDCEGGCDGDGDC6=DFG*9@<>D@F>50).5B7555FD).6>###
@M06045:235:000000000-JCY5N:1:1101:14341:3544 1:N:0:CTCAGA
AGAGTACTTGGTCATTTAGAGGAAGTAAAAGTCGTAACAAGGTCTCCGTTGGTGAACCAGCGGAGGGATCATTACCGAGTTATTACTCCAAACCCTTTGTGAACCTTACCTATTACTGCTGTTGCCTCGGCGGACGGCCGGGAGGGCACCCCCTCGCGGGGCCGCCCGACCAGCCCCCGCCGGCAGCACCAAACTCTTGAATTTATAGCGAAACTACTTCTGAATAACAAAAACAAACGAATCTAAACTTTCAACAACGGATCTCTTGGTTCTGGCGTCGATGAAGAACGCAGCGCCCCGA
+
CCGGGGGGGGGGGGGGGGGGGGGGGGGGGGGGGGGGGGGGGGGGGGGGGGGGGGGGGGGGGGGGGGGGGGGGGGGGGGGGGGGGGGGGGGGGGGGGGGGGGGGGGGGGGGGGGGGGGGGGGGGGGGGGGGGGGGGGGGGGGGGGGGGGGGGGGGGGGGGGGGGGGEFGGGGGGGGGGGGGGGGGGGGGGGGGGGGGGGGGFGGGGGFGGGGGGGGGGGGGGGGGGGGGGGGGGGGGGCDEGCEFFGFGGGGGFGGCFGEGGDD7DFGGF49FG*CFFEGFF>F>BFFFFFFFF>36>(###
@M06045:235:000000000-JCY5N:1:1101:11151:3546 1:N:0:CTCAGA
AGAGTACTTGGTCATTTAGAGGAAGTAAAAGTCGTAACAAGGTTTCCGTAGGTGAACCTGCGGAAGGATCATTAACACGTATCCACGTATCAACCCCTCTGAGAAAATCAAACGTTGAAAGGTTTGGTCTTAGTGTGTTGTTCGCATGGGTCCTAATGATGGAGCAGATCTCGGTCTGCTAGGGCTCGAACAGCATGTGTTTGACGATCAACCGCCACTTTCCCATCGTTGGCCACTTTTTTTAAACCCCTTGTACTCTTTTGCACTGAACCAATTCTTCTGACGCTCTTTACTGAGTCGT
+
CCGGGGGGGGGFGGFGGGGGGGGGGGGGGGGGGGGGGGGGGGGGGGGGGGGGGGGGGGFGGGGGGGGGCFGGGGGGGGGGGFGGGGGGGGGGGGGGGGGGGGGGGGGGGGGGGGGCFGGGGGGGFGGGFFGGGGGFGGGGGFFGGGGFGFGGGGGGGGGGGGGGGEFFFGFGGGGGGGGGGGGGGGGGGGGGGGG9CGGGGGGGGGGGGGGGGGGCGGGGGGGGGFGGFAEGGGGGFGGGG5EFGGGGDG<FEDGGGCCFFCD4CC>7?FFFGFGFFFGFF*@GFE>>>F=F=>FBF)###
@M06045:235:000000000-JCY5N:1:1101:17279:3559 1:N:0:CTCAGA
AGAGTACTTGGTCATTTAGAGGAAGTAAAAGTCGTAACAAGGTAACCGTAGGTGAACCTGCGGTTGGATCATTAAAAAGATCAAATGCGGTTGTCATCTCTAATCAGAGGCAGCTCGCAGCTTAATGCTCTTCGTGAGCTTAAAGCATCCACATTTTGTGAACCGTTCTCGTCTCTGGCGGTGGGGTGACGTCAAAAATCACCTGTCAACATCCGGGTTTACTCGAGTGTCGTGGACAAGCCGTCAAACACTTGTGACAAACATCTTATCTTCTGTATCTCATGTCTGACCTTTTGTTGGG
+
CCGGGGGGGGGGGGGGGGGGGGGGGGGGGGGGGGGGGGGGGGGGGGGGGCGGGGGGGGGGGGGGEGGGGGGGGGGGGGGGGGGGGFFG7:FGGGFGFGGGGGGGGGGGGGFGFFGEGGGGGFGGFGGGGG9BFFFGFGG<EGGDFFFGFGGGGFDF9FGGGGGGGGGGEGCDCFFDFGEGGGGGEGEGGGGG7>8E9:DEGGGGFGGFEGCFGFGCEEEE@F7FGGDGEGCEGCCGGGGFFGDDG5A:DC5CFFF6>CCD5D409*:CFFGFGFCFFFG6=F?D=FFFF=?==A=<2(###
@M06045:235:000000000-JCY5N:1:1101:22945:3586 1:N:0:CTCAGA
AGAGTACTTGGTCATTTAGAGGAAGTAAAAGTCGTAACAAGGTCTCCGTTGGTGAACCAGCGGAGGGATCATTACCGAGTTTACAACTCCCAAACCCCTGTGAACATACCTATCGTTGCTTCGGCGGGATGCCCCAGTTTGACGCAAGCTGGACCCAGGCGCCCGCCGGAGGACCCAAACTCTTGTTTTATTTATGTATCTTCTGAGTAAACAAGCAAATAAATTAAAACTTTCAACAACGGATCTCTTGGTTCTGGCATCGATGAAGAACGCAGCGCCTAATGGAGATCGGAAGAGCCCA
+
CCGGGGGGGGGGGGGGGGGGGGGGGGGGGGGGGGGGGGGGGGGGGGGGGGGGGGGGGGGGGGGGGGGGGGGGGGGGGGGGGGGGGGGGGGGGGGGGGGGGGGGGGGGGGGGGGGGGGGGGGGGGGGGGGGGGGGGGGGGGGGGGGGGGGGGGGGGGGGGGGGGGGGGGGGGGEFGGGGGGGGGGGGGGGGGGGGGGFDGFCFGGGGGFCFGGGGGGGGGGGGGGGGGGGGGGGGGGGGGGGGGGDGGGGGGGGGGGGGGGGGGGGGGGFFFEDFGFFFDBFFFGFFFFFFF>:?E??(###
@M06045:235:000000000-JCY5N:1:1101:15473:3600 1:N:0:CTCAGA
AGAGTACTTGGTCATTTAGAGGAAGTAAAAGTCGTAACAAGGTCTCCGTTGGTGAACCAGCGGAGGGATCATTACCGAGTTATTACTCCAAACCCTTTGTGAACCTTACCTTTTTGTTGCTCGGCGCACCGCGGGCCGCGGCTTCGGCCCGTCCCGCAGCGCGCCAGAGGACCCAACTCTTCAATTTATAGCGTACCTTCTGATTTACAAAACAAACAAGTTAAAACTTTCAACAACGGATCTCTTGGTTCTGGCATCGATGAAGAACGCAGCGCCTAACGAAGATCGGAAGAAGCACATC
+
CCGGGGGGGGGGGGGGGGGGGGGGGGGGGGGGGGGGGGGGGGGGGGGGGGGGGGGGGGGGGGGGGGGGGGGGGGGGGGGGGGGGGGGGGGGGGGGGGGGGGGGGGGGGGGGGGGGGGGGGFGGGGGGGGGGGGGGGGGGGGGGGGGGGGGGEGGGGGGGGD:FGGDGGGCDGGGGGGGGGGGGGGGGGGGGGGGCEEGGFGGGGGGC9FGGGGGGGGGGGFCFGGFGGGGGGFGGFGGGGGGFFGGG4DGFFFGGDDFCCCDGGCFGGE3>DGFGFFFFFDFBG>=FFF>@>FBFBF7###
@M06045:235:000000000-JCY5N:1:1101:8109:3600 1:N:0:CTCAGA
AGAGTACTTGGTCATTTAGAGGAAGTAAAAGTCGTAACAAGGTTTCCGTAGGTGAACCTGCGGAAGGATCATTATCAAAACAGCGGACTTCGGTCCTTGCTGCACCCTTGTCTTTTGCGTACCGTATGTTTCCTCGGCGGGCTTGCCTGCCGGTTGGACATTATCAAACCTTTTTGTAGTTGCAATCAGCGTCAGAAAACAAACAATAATTACAACTTTCAACAACGGATCTCTTGGTTCTGGCATCGATGAAGAACGCAGCGCCTAAAAGAGATCGGAAGAGCACACGTCTGAACTCCTG
+
CCFEGGGGGGGGGGGGGGGGGGGGGGGGFFGGGGGGGGGFFGGFFEEGGGGDFGGGGGGGGGGGGEGGGGGGGGGGGGGGGGGGGGGGGGGGGGGGGGGGGGGGGGGGGGGGGGGGGFGGGGGGGGGGGGGGFGGDFEGFGGGGGGGGGGGGGFGGGGGGGGGGGGGGFGGGGGGGGGGGGGGGGGGGFGGGGGGGGGGGGGGGGGGGGGGGGGGGGGGGGGGGGGGEE=EFGGGGFGFGGGGGGGGGGGGGGGGFGGGGGGGGGGGGFFFFGFGFFFGEEFF4?FFFFFFFFAFBF<###
@M06045:235:000000000-JCY5N:1:1101:13668:3614 1:N:0:CTCAGA
AGAGTACTTGGTCATTTAGAGGAAGTAAAAGTCGTAACAAGGTCTCCGTTGGTGAACCAGCGGAGGGATCATTACCGAGTTTACAACTCCCAAACCCCTGTGAACATACCTATCGTTGCTTCGGCGGGATGCCCCAGTTTGACGCAAGCTGGACCCAGGCGTCCGCCGGAGGACCCAAACTCTTGTTTTATTTATGTATCTTCTGAGTAAACAAGCAAATAAATTAAAACTTTCAACAACGGATCTCTTGGTTCTGGCATCGATGAAGAACGCAGCGCCTAAGTCAGATCGGAAGAGCCCA
+
CCGGGGGFGGGGGGGGGGGGGGGGGGGGGGGGGGGGGGGGGGGGGGGGGGGGGGGGGGGGGGGGGGGGGGGGGGGGGGGGGGGGGGGGGGGGGGGGGGGGGGGGGGGGGGGGGGGGFGGGGGGGGGGGGGGGGGGGGGGGGGGGGGGGGGGGGGGGGGGGG<FEGGGGGGGGGGGGGGGGGGGGGGFCFGGFGGGGGGGGGGGGGGGGGGGGGGGGGGGGGGCFFGGGFGEFFGGGGGGGGGGGD97*:>DFFGGGGGGGC5DFGGGGFFGDDB<3>DGFFFFGFFFF?:F>DFFFF1###
@M06045:235:000000000-JCY5N:1:1101:8192:3630 1:N:0:CTCAGA
AGAGTACTTGGTCATTTAGAGGAAGTAAAAGTCGTAACAAGGTCTCCGTTGGTGAACCAGCGGAGGGATCATTACCGAGTTATTACTCCAAACCCTTTGTGAACCTTACCTATTACTGCTGTTGCCTCGGCGGACGGCCGAGAGGGCACCCCCTCGCGGGGCCGCCCGACCAGCCCCCGCCGGCAGCACCAAACTCTTGAATTTATAGCGAAACTACTTCTGAATAACAAAAACAAACGAATCAAAACTTTCAACAACGTATCTCTTGGTTCTGACACCGATGAAGAAGGCAGCGCCCTAA
+
@A<EGGGGGC<FGFCFFFGGCGEFFGGF<FGG96CFGGACFFFF9,CF@FGG@<EFGFCGGGGEEGEGGGCFG9E@FGEFDGGGGGGFGC=EFEFCFGGEFGGF@GG94CFGGGGGFE<B<FGEFACCFFCCGDGEGC7F+++6+BCFDGGDEGF@FFFGGC7:C*1FFCEGGGC@7EE>E*:CGDECCC8EFFGFGGFDC??FFA99CEEC>80CF:<7CGGFCEE@9+:*8C=CC=CGGDCFG7<9C*2CFG7=<FC**05:DGF7=?**:67@?)9).))0//=6)0.551;9>1###
@M06045:235:000000000-JCY5N:1:1101:17822:3632 1:N:0:CTCAGA
AGAGTACTTGGTCATTTAGAGGAAGTAAAAGTCGTAACAAGGTCTCCGTAGGTGAACCTGCGGAGGGATCATTACCGAGTGAGGGCCCTCGGCCCGACCTCCATCCCTTTGTTGACCAACACCAGTTGCCTCGGGGGCAACCCGGCCTCCGCGCCGGCCCCCGGCGGACCACTTTAATGCTGTTTCTATGCGTCGGAGTACTTGATGAATCAATCAAAACTTTCAACAACGGATCTCTTGGTTCTGGCATCGATGAAGAACGCAGCGCCTAAGATAGATCGGAAGAGCACACGTCTGAGAC
+
CCGGGGGGGGGGGGGGGGGGGGGGGGGGGGGGGGGGGGGGGGGGGGGGGGGGGGGGGGGGGGGGGGGGGGGGGGGGGGGGGGGGGGGGGGGGGGGGGGGGGGGGGGGGGGGGGGGGGGGGGGGGGGGGGGGGGGGGGGGGGGGGGGGGGGGGGGGGGGGGGGGGGGGGGGGGGGGGGGGGGGGGGGGGGGGGGGGGGGGGGGGCGGGGGGGGGGCEGGGGGGGGGGGGGGGGGGGGGGGGGFFGGGGGGGGGGGGGGGGGGGGGGDGGFFGFGFGFFFC=>EFGF@F?FFFFEFF?F<###
@M06045:235:000000000-JCY5N:1:1101:25815:3632 1:N:0:CTCAGA
AGAGTACTTGGTCATTTAGAGGAAGTAAAAGTCGTAACAAGGTCTCCGTTGGTGAACCAGCGGAGGGATCATTACTGAGTGTTTTTTCCAACCTCATAACCCTATGTGAACCTTTATACCACGTTGCTTCGGCGGCGCGTTTCCCCCCCCGCGGGGGGCGTGCCCGCCGGCGATATCCAGTCTCTCAGTCAAGAACCGACGTTACTTCTGAGTGTTCTAAGCGAACTGTTAAAACTTTCAACAACGGATCTCTTGGTTCCAGCATCGATGAAGAACGCAGCGCCTAAAGTAGATCGGAAAT
+
CCGGGGGGGGGGGGGGGGGGGGGGGGGGGGGGGGGGGGGGGGGGGGGGGGGGGGGGGGGGGGGGGGGGGGGGGGGGGGGGGGGGGGGGGGGGGGGGGGGGGGGGGGGGGGGGGGGGGGGGGGGGGGGGGGGGGGGGGGGGGGGGGGGGGGCGEGGGGGGGGEGGFGGGGGGGGGCEGGGGGGCFEGGGGGGGGGFGG58EG?FGGGGGGGGGGGGGGGGGFGGGGGGGGGGGGF@CFFGGGGGGGDGGGGFDFGG=>7CGFGGGDG<CFFGFFFG>;B<>:)0>7B@FFFFFFF=:?2###
@M06045:235:000000000-JCY5N:1:1101:24600:3632 1:N:0:CTCAGA
AGAGTACTTGGTCATTTAGAGGAAGTAAAAGTCGTAACAAGGTTTCCGTAGGTGAACCTGCGGAAGGATCATTACCTAGAGTATTGTAGGCTTTGTCCTGCTGTCTCTTACCCATGTTTTTTGAGTACTTACGTTTCCTCGGCGGGTTCGCCCGCCGATTGGACAATTTAAACCCATTGCAGTTGCAATCAGCGTCTGAAAAACTTTAATAGTTACAACTTTCAACAACGGATCTCTTGGTTCTGGCATCGATGAAGAACGCAGCGCCTAAACGAGATCGGAAGAGCACACGTCTGAAACC
+
CCGGGGGGGGGGGGGGGGGGGGGGGGGGGGGGGGGGGGGGGGGGGGGGGGGGGGGGGGGGGGGGGGGGGGGGGGGGGGGGGGGGGGGGGGGGGGGGGGGGGGGGGGGGGGGGGGGGGGGGGGGGGGGGGGGGGGGGGGGGGGGGGGGGGGGGGGGGGGGGGGGGGGGGGGGGGGGGGGGGGGGGFGGGGGGGGGGGGGGGGEFGGGGGGGGGGGGGGGGGGGGGGGGGGGGGGGFGGGGGGGGGGGGGGGGGGGCGGGGGGGGGGGGGFFGFGFDFFFGFFFFGFFFF:@F@F6>?AA###
@M06045:235:000000000-JCY5N:1:1101:19801:3654 1:N:0:CTCAGA
AGAGTACTTGGTCATTTAGAGGAAGTAAAAGTCGTAACAAGGTCTCCGTTGGTGAACCAGCGGAGGGATCATTACAGAGTCTTCTGAACTCCAAACCATTGTGAACATATCATGTTGCTTCGGCGGGATGCCGGGTGGACCAGCGCCCCCGCGCCGCCCGCCGGAGGCCAAACTCTTGTTTTCTAGCGGAATCTTCTGAGTCTTTATAAATAAGCAATCAAAACTTTCAGCAACGGATCTCTTGGCTCTGGCATCGATGAAGAACGCAGCGCCTAAACGAGATCGGAAGAGCACACGTCAT
+
CCGGGGGGGGGGGGGGGGGGGGGGGGGGGGGGGGGGGGGGGGGGGGGGGGGGGGGGGGGGGGGFGGGGGGGGGGGGGGGGGGGGGGGGGGGGGGGGGGGGGGGGGGGGGGGGGGGGGGGGGGGGGGGGGGGGGGGGGGGGGGGGGGGGGGGGGGGGGGGGGGGGGGGGGGGGGGGGGGGGGGGGGGGGGGGGGGGGGGGGGGGGGGGGGGGGGGGGGGGGGFGGGGGGGGGGGGGGGGGGGGGGGG6DGGGGGGGGGGGGGGGGGGGGFFGFGFGFFFDDFFFGFFFFFFFFFFFFF2###
@M06045:235:000000000-JCY5N:1:1101:25310:3669 1:N:0:CTCAGA
AGAGTACTTGGTCATTTAGAGGAAGTAAAAGTCGTAACAAGGTTTCCGTAGGTGAACCTGCGGAAGGATCATTCATAATTGAGTGTTTTATGGCACTCTTTAAAAAAATCCATATCCACCTTGTGTGCAACGTTTTTGAACTCTCTGGCATTAAAAAGCCAAGAGGGTTTGATTAACTTAACACCTTTAAAGCAGTTTGTCTGAATATCTATTTCTGAATAAACATAATTCAAAAATACAACTTTCAACAACGGATCTCTTGGCTCTCGCATCGATGAAGAACGCAGCGCCTAAGTCAGAC
+
CCGGGGGGGGGGGGEGGGGGGGGGGGGGGGGGGGGGGGGGGGGGGGFGGGGGGGFGGGGGGGGGGGGGFFCDGGGGGGGGGGGGGGGGGGGGGGGGGGGGGGGGGFGGGGGGGGGGGGGGGGGGGGGGGGGGGGGGGGGGGGGGGGGGGGGGGGGGGGGGGGGGGGGFGCFGGGGGGAFGFFGGDGGFGGGGGGGGGGGGGGGGGGGGGGGGGGGGGFGGGGGGGGGDGGGGDGECEFGGGGGGGGCGGGGGGDEDGGGGGGGGGGGGEEGFGEGFCA:AFFFGFFEEFFFFFBFAF6###
@M06045:235:000000000-JCY5N:1:1101:22875:3678 1:N:0:CTCAGA
AGAGTACTTGGTCATTTAGAGGAAGTAAAAGTCGTAACAAGGTCTCCGTTGGTGAACCAGCGGAGGGATCATTACTGAGTCTACGAACTCCCAACCATTGTGAACATACCCTACGTTGCTTCGGCGGTCACGCCCCGGGACGCGCGCTCCGGCGCCGTGCTCCCGGGCCAAGGCGTCCGCCGGAGGCCCCAAACTACACTGCAACTATGGATCTATCTGAGTGGCATAAGCAAATAAATCAAAACTTTCAGCAACGGATCTCTTGGTTCTGGCATCGATGAAGAACGCAGCGCCTAATCAC
+
CCFGGGGGFGGGGGGGGCGGGGGFFGGGGGGGGGGGGGFGGGGGGGGGGGGGGGGGGGGGGGGGGGGGFGGGGGGGFFGGFGGGGGGGGGGGGGGGGGCEFGGGGGGGGGGGGGGGGGGGGGGGGGGGGDG7FGGEGGGGGGGGGGGGGGGGGDGGGGEG7FCFGGGGGGGGGFGGGGGCEGGEGGGGGGGGGGGGD6FGGGGGGG?FGGC7AEGGGFGDF??FGGGFGGGGCG7EFGGEGGGGGGFGGGGGGGFGGGGGC>FGFCFG?FGFG@GFBFC6FFB76FDFF@E>)4BB?4###
@M06045:235:000000000-JCY5N:1:1101:7502:3684 1:N:0:CTCAGA
AGAGTACTTGGTCATTTAGAGGAAGTAAAAGTCGTAACAAGGTCTCCGTTGGTGAACCAGCGGAGGGATCATTACTGAGTACTACACTCTCTACCCTTTGTGAACTATTATACCTGTTGCTTCGGCGGCGCCCGCAAGGGTGCCCGCCGGTCTCATCAGAATCTCTGTTTTCGAACCCGACGATACTTCTGAGTGTTCTTAGCGAACTGTCAAAACTTTTAACAACGGATCTCTTGGCTCCAGCATCGATGAAGAACGCAGCGCCTAAGGTAGATCGGAAGAGCACACGTCTGAACTCACT
+
CCDEFGGGGGGGGGGGGGGFGCFEGGGGGGGGGGGGGGGGFGGGFGGGGGGGGGGGGGGGGGDFGDEGGGFGGGCE9FGGGGGGGGGGFGGGEE?CFFFGGGGGCGDFGGGGGFGGEFEGGGGDGGGGGGGGGDGGGGGGGDGFCFGGGGGGGGGGGGGGGGGFGFGGGGFGGGGGGGGGGGGGGGGGGGGGGGGGGGGGGGFGECGGG@FGGFGFGGGGGGGGGGC=CGGGCGGGGFFGGGGGGGGDGGGGGGGGGDEGCGDCCDDGFFCFDFGFFFGDDFFFF>>5>FFFFB?BA6###
@M06045:235:000000000-JCY5N:1:1101:6092:3708 1:N:0:CTCAGA
AGAGTACTTGGTCATTTAGAGGAAGTAAAAGTCGTAACAAGGTCTCCGTTGGTGAACCAGCGGAGGGATCATTACAGAGTTGCAAAACTCCCAACCATTGTGAACCTACCTCACCGTTGCTTCGGCGGGTGGCCCCGGGGCAACCCGGAGCCGCGCCGGCCCCGCTCTCGGGGCTCGGCAAACCCGTCAGAAGACCGAAACTCTCCGTCATCAGTGGCCTCTCTGAGTAACTTATACAATAAGTCAAAACTTTCAACAACGGATCTCTTGGTTCTGGCATCGATGAAGAACGCAGCGCCTT
+
CCGGGGGGGGGGGGGGGGGGGGGGGGGGGGGGGGGGGGGGGGGGGGGGGGGGGGGGFGGGGGGGGGGGFGGGGGGGGGGFGGGGGGGGGFFGGGGGFFFGGGGFGGGGGGGGGGGGGGGGGGGGGGGGGGDGGGGGGGGGGGGGGGGGGGCGEEGGGGGGEEEFGEGFGGGGGGEGGGGGGGGFGGGGGGGGCGGGGGGGEGGGGGGCCGGGFFEFGGGGGGCCGGFGGGGGCFDFGGGGFCG>FFGFGGFG?>FGGGGGGGGCD>GGFFFBFFF=6?GFFF:*9=?BFFFF)7DBF>###
@M06045:235:000000000-JCY5N:1:1101:10570:3714 1:N:0:CTCAGA
AGAGTACTTGGTCATTTAGAGGAAGTAAAAGTCGTAACAAGGTCTCCGTTGGTGAACCAGCGGAGGGATCATTACAGAGTTGCAAAACTCCCAACCATTGTGAACCTACCTCACCGTTGCTTCGGCGGGTGGCTCCCACCGGGGCCGCGCCGGCCCCCGTGCCGGCAGCCCGTCAGAAGACCAAAACTCTTCGTCATCAGTGGCCTCTCTGAGTAACTTATACAATAAGTCAAAACTTTCAACAACGGATCTCTTGGTTCTGGCATCGATGAAGAACGCAGCGCCTAATTAAGATCGGGGT
+
CCGGGGGGGGGGGGGGGGGGGGGGGGGGGGGGGGGGGGGGGGGGGGGGGGGGGGGGGGGGGGGGGGGGGGGGGGGGGGGGGGGGGGGGGGGGGGGGGGGGGGGGGGGGGGGGGGGGGGGGGGGGGGGGGGGGGGGGGGGGGGGGGGGGGGG7FFFFGGFGGGGGDGGGGGGGGGGGGGGGGGGGCGGFGFFGGGGGGGGGGGGGC+;<CEGGGGGGGGDFGGGGGFGGFGGFGC96CFFFFGGGGG5DD<C*<FGDFFFGG7DGGGGDFFGF7*:?)0CEFFBGEFFFFFFFFAFB6:###
@M06045:235:000000000-JCY5N:1:1101:18333:3743 1:N:0:CTCAGA
AGAGTACTTGGTCATTTAGAGGAAGTAAAAGTCGTAACAAGGTTTCCGTAGGTGAACCTGCGGAAGGATCATTCATAATTGAGTGTTTTATGGCACTCTTTAAAAAAATCCATATCCACCTTGTGTGCAACGTTTTTGAACTCTCTCTGGCATTAAAAAGCCAAGAGGGTTTGATTAACTTAACACCTTTAAAGCAGTTTGTCTGAATATCTATTTCTGAATAAACATAATTCAAAAATACAACTTTCAACAACGGATCTCTTGGCTCTCGCATCGATGAAGAACGCAGCGCCTAAGCGAG
+
CCFGCFGGGGGGGFFGGGGGFFFFGGEGGGCFFGFEFFGGGGGGGGGGFGC7FGGGGGGGGGGDGGGFGEFFGGGGGGGGDGGFGGGGGFGGGGCEGGGGGGGGA<B7EEFGGFGGGGGGFGGGGGFGGGGGFGGGGGGGCGGDGGGGGGGGGGGGG9EBFGGGGDGGGGFEFEFGGGGGGGFGGGGGGGGGGGGGGGGFGGGGGGGGGGGGGGFCFGGG7FGEFGGGGGGGFGG7FGGGGGGGFGFCFGGGGGGGGGD:DGGFFGGGFFGFGFGFF4DFFB6*2:>>>>>EFBF?F8###
@M06045:235:000000000-JCY5N:1:1101:6155:3765 1:N:0:CTCAGA
AGAGTACTTGGTCATTTAGAGGAAGTAAAAGTCGTAACAAGGTTTCCGTAGGTGAACCTGCGGAAGGATCATTCATAATAAGTGTTTTATGGCGCTTTTTAAATCCATATCCACCTTGTGTGCAATGTCAGTCGATCTTCTTCATGGAGATCGACCAAACATCAACCTTTATTTTTTAACTCTTTGTCTGAAAAATATTATGAATAAACAATTCAAAATACAACTTTCAACAACGGATCTCTTGGCTCTCGCATCGATGAAGAACGCAGCGCCTAATGGAGATCGGAAGAGCACACGTGGC
+
CCGGGGGGGGGGGGGGGGFGGGGGGGGGGGGGGGGGGGGGGGGGGGGGGGGGGGGGGGGGGGGGGGDGGCGGGGGGGGGGGGGGGFGGGGGGGGGGGCFGGGGGEGGGGGGGGGGGGGGGGGGGGGGGGGGEFEGGGGGGGGGGGGGGFGGGGGGGGGGGGGGGGGGGGGGGGGGGGGGGGGFGGGGGGGGGDGGGGGGGGEEGGGGGGGGGGGGGGGAFGGGFCGGGGGGGGGEEEDGGFFGGG7CCFGGGGDEDCFGGGFGGGGDG:ADEGF3AFFGFFFACF)<>55@?FFFB>.###
@M06045:235:000000000-JCY5N:1:1101:10457:3770 1:N:0:CTCAGA
AGAGTACTTGGTCATTTAGAGGAAGTAAAAGTCGTAACAAGGTTTCCGTAGGTGAACCTGCGGAAGGATCATTACCAATCCACCTTTACAAACCACTGTGAACTGTTATTGTCCTTGGGTGACTTTGGATGTAGCAATATGTCCACTGTCACCCAAACAATTTCAAACACCTTTCATAAACATTACCTGTTGAACAACTTCTTTGTGACCTTCAATGGTTCAAAGATTAAGATAACGAATACAACTTTTAACGGTGGATCTCTTGGCTCATGCATCGATGAAGAACGCAGCGCCTAACGTC
+
CCGGGGGGGGGGGGGGGGGGGGGGGGGGGGGGGGGGGGGGGGGGGGGGGGGGGGGGGGGGGGGGGGGGGGGGGGGGGGGGGGGGGGGGGGGGGGGGGGGGGGGGGGGGGGGGGGGGGGGGGGGGGGGGGGGGGGGGGGGGGGGGGGGGGGGGGGGGGGGGGGGGGGGGGGGGGGGGGGGGGGGGGGGGGGGGGGGGGGGGGGGGGGGGGGGGGGGGGGGGGGGGGGGGGFGFGGCGGGGGGGGGGGGGGGGGGGGGGGGGGGGGGGG6?FGFGFFFFFGFABFFFFFFFAFFEFFFF3###
@M06045:235:000000000-JCY5N:1:1101:18992:3803 1:N:0:CTCAGA
AGAGTACTTGGTCATTTAGAGGAAGTAAAAGTCGTAACAAGGTCTCCGTTGGTGAACCAGCGGAGGGATCATTACCGAGTTTACAACTCCCAAACCCCTGTGAACATACCACTTGTTGCCTCGGCGGATCACCCCGCTCCCGGTAAAACGGGACGGCCCGCCAGAGGACCCCTAAACTCTGTTTCTATATGTAACTTCTGAGTAAAACCATAAATAAATCAAAACTTTCAACAACGGATCTCTTGGTTCTGGCATCGATGAAGAACGCAGCGCCTAACCTAGATCGGAAGAGCACACGATG
+
CC9FFFFF<,CCEFC9EEGGGFF@CF@EGGGGGGGGGCDG8EEFGGFEDAFGGGCGFFGGFGDCEGCF@FFFGGGFEDGGEFDFGCFGFCFFFFG@ECGGGGFAFCFEFACFFFGGGGGAGFDGGDGGGDGGGGGCEG::D@7F:FF=CCGGCGGCGG>EGGCCGGGDGCFGF7CFGGGFF@FFECFDFGGGGGGG?CBFFGCCFFGGC8C+??<CGGFCCFFEGFG7FGGFC=CEGC*5:CCG>FC5>7FGF<+9DCFGC>F7>FGGF:C@DDGE?>C@@?FCF>DBDB@:?>F?4(###
@M06045:235:000000000-JCY5N:1:1101:17550:3823 1:N:0:CTCAGA
AGAGTACTTGGTCATTTAGAGGAAGTAAAAGTCGTAACAAGGTTTCCGTAGGTGAACCTGCGGAAGGATCATTAACAATTCGCGCCCCGGCGTGATGCGTATACCCTGCACTTTGAGCACCTTTTATACTCCCCCCGGCGGGGCAACCCGCCGGACGGGACAACCACAAAACCCTTTGCATTAGAAGTCATGTCAGTACAAAACAAAATAAATCAAAACTTTCAACAATGGATCTCTTGGCTCTGGCATCGATGAAGAACGCAGCGCCTAAGCCAGATCGGAAGAGCACACGTCTGAATCA
+
CCGGGGGGGGGGGGGGGGGGGGGGGGGGGGGGGGGGGGGGGGGGGGGGGGGGGGGGGGGGGGGGGGGGGGGGGGGGGGGGGGGGGGGGGGGGGGGGGGGGGGGGGGGGGGGGGGGGGGGGGGGGGGGGGGGGGGGGGGGGGGGGGGGGGGGGGGGGGGGGGGGGGGGGGGGGGGGGGGGGFGGGGGGGGGGGGGGGGGGGGGGGGGGGGGGGGGGGGGGGGGGGGGGGGGGGGGGGGGGGGFGGGGGGGGGGGGGGGGGGGGGGGGGGFFGFGFF@FFGFFFFGFFFFFFFFFBFFFF###
@M06045:235:000000000-JCY5N:1:1101:9755:3837 1:N:0:CTCAGA
AGAGTACTTGGTCATTTAGAGGAAGTAAAAGTCGTAACAAGGTCTCCGTTGGTGAACCAGCGGAGGGATCATTACAGAGTTGCAAAACTCCCTAAACCATTGTGAACGTTACCTAAACCGTTGCTTCGGCGGGCGGCCCGGGTCCTTCCCGGCGCCCCCCGGCCCTCGCGGGCGCCCGCCGGAGGTAAACCAAACTATTGCATTAATGGCCTCTCTGAGTCTTCTGTACTGAATAAGTCAAAACTTTCAACAACGGATCTCTTGGTTCTGGCATCGATGAAGAACGCAGCGCCTAACCTCG
+
CCGGGGGGGGGGGGGGGGGGGGGGGGGGGGGGGGGGGGGGGGGGGGGGGGGGGGGGGGGGGGGGGGGGGGGGGGGGGGGGGGGGGGGGGGGGGGGGGGGGGGGGGGGGGGGGGGGGGGGGGGGGGGGGGGGGGGGGGGGGGGGGGGGGGGGGGGGGGGGGGGGGGGGGGGGGGGGGGGGGGGGGGEGGGGGGGGGGGGGGGGGGGGGGGGGGG6CCGGGGGGGGGGGGGGGGGGGGGGGFFFFGGGGGGGGGGGGGGGGGGGGCGGGGFFGFGFGFFFGFFFF7@>:>@@@EFFFFFF###
@M06045:235:000000000-JCY5N:1:1101:20667:3844 1:N:0:CTCAGA
AGAGTACTTGGTCATTTAGAGGAAGTAAAAGTCGTAACAAGGCCTCCGTTGGTGAACCAGCGGAGGGATCATTACAGAGTTGCAAAACTCCCAACCATTGTGAACCTACCTCACCGTTGCTTCGGCGGGTGGCCCCCACCAGGGCCGCGCCGGCCCCCGTGCTGGCAACCCGTCAGAGGACCAAAACTCTTCGTCATCACTGGCCTCTCTGAGTAACTTATACAATAAGTCAAAACTTTCAACAACGGATCTCTTGGTTCTGGCATCGATGAAGAACGCAGCGCCTAAGGGAGATCGGGGT
+
CCGGGGGGGGGGGGGGGGGGGGGGGGGGGGGGGGGGGGGGGGGGGGGGGGGGGGGGGGGGGGGGGGGGGGGGGGGGGGGGGGGGGGGGGGGGGGGGGGGGGGGGGGGGGGGGGGGGFGGGGGGGGGGGGGGGGGGGGGGGGGGGGGGGGGGGGGGGGGGGGGGGGGGGGGGGFGGGFGGGGGGGGGGGFEGGGGGGGG?FGGDGGGGCGGFEFGFGGGGCFFGCGGGGGGGFGGGGGGGGFFGDGGGGGDGGGGGCFGCGG>GGGGGGFFG7FBFFFFG:@FFGEB@FFFF<D?<?FF###
@M06045:235:000000000-JCY5N:1:1101:16080:3844 1:N:0:CTCAGA
AGAGTACTTGGTCATTTAGAGGAAGTAAAAGTCGTAACAAGGTCTCCGTTGGTGAACCAGCGGAGGGATCATTACCGAGTACTATAACTCATAACCCTTTGTGAACCTTCATACCTGTTGCTTCGGCGGCGCGCCTCCCGGGGCGTGCCCGCCGGCATTATCAGAATCTCTGTTCGAACCCGACGATACTTCTGAGTGTTCTAAGCGAACTGTTAAAACTTTCAACAACGGATCTCTTGGCTCCAGCATCGATGAAGAACGCAGCGCCTAATGCAGATCGGAAGAGCACACGTCTGAAGAG
+
CCGGGGGGGGGGGGGGGGGGGGGGGGGGGGGGGGGGGGGGGGGGGGGGGGGGGGGGGGGGGGGGGGGGGGGGGGGGGGGGGGGGGGGGGGGGGGGGGGGGGGGGGGFFGGGGGGGGGGGGGGGGGGGGDFDGGGGGGDFFEGGGGGGGGGGGGGGGEGGGGFFFFGGGGGGGGGGDGFEEGEGGGDGGGGGGGGGGGGGGGGGGGGGDGGGEFGGGGFFFGGGGGGGGGGGGAEDGGFGFGG?DGGECGGCFGGGGGGGDGGGGGG<GFFGF>?*=B*7FEDBGFFF)75>BF?FFA<###
@M06045:235:000000000-JCY5N:1:1101:7030:3859 1:N:0:CTCAGA
AGAGTACTTGGTCATTTAGAGGAAGTAAAAGTCGTAACAAGGTTTCCGTAGGTGAACCTGCGGAAGGATCATTCATAATAAGTGTTTATGGCACTTCTTAAATCCATATCCACCTTGTGTGCAATGTCAGCCGTTTTCTTTATGAAAGCGGCCAAACATCAACTTATTTTTTAACTGTCTGTCTGAAAACTATTATGAATAAACAATTCAAATACAACTTTCAACAACGGATCTCTTGGCTCTCGCATCGATGAAGAACGCAGCGCCTAACGGAGATCGGAAGAGCCCACGTCTGAACTGA
+
CCGGGFGFGF8CFDD<E<FGFG@FGGGG9@FC@FFCCC,@EFCFAD<FFGGGGFGGGC8EFGEGEEGGG<FDEGDFCDFAF9FGFGFCFC8CE96CCF9,FGFGGGFCFFCFGGFGGGGEFFGGGGFFCFCE@?BFC9FBE9EFGA?F8CFGECB?DF<FGGGFEGFGFGGGGGFGFDEFGGGGGGFD98@BEGGGGFGDFGDFC:>;EGF9;EC9<FFGCEF7CFGFDG:7:FEGGGGGF?,;C5CDGGDGF>FGGGGGCC35)9):8)7)/:9:=6:857>FF?).7)<7),0645###
@M06045:235:000000000-JCY5N:1:1101:15248:3914 1:N:0:CTCAGA
AGAGTACTTGGTCATTTAGAGGAAGTAAAAGTCGTAACAAGGTCTCCGTTGGTGAACCAGCGGAGGGATCATTACCGAGTTATTACTCCAAACCCTTTGTGAACCTTACCTATTACTGCTGTTGCCTCGGCGGACGGCCGGGAGGGCACCCCCTCGCGGGGCCGCCCGACCAGCCCCCGCCGGCAGCACCAAACTCTTGAATTTATAGCGAAACTACTTCTGAATAACAAAAACAAACGAATCAAAACTTTCAACAACGGATCTCTTGGTTCTGGCATCGATGAAGAACGCAGCGCCTGCT
+
CCGGGGGGGGGGGGGGGGGGGGGGGGGGGGGGGGGGGGGGGGGGGGGGGGGGGGGGGGGGGGGGGGGGGGGGGGGGGGGGGGGGGGGGGGGGGGGGGGGGGGGGGGGGGGGGGGGGGGGGGGGGGGGGGGGGGGGGGGGGGGGGGGGGGGGGGGGGGGGGGGGFGEGGGGGGGGGGGGGGGGGGGGGGGGGGGGFGFGGGGGFGGGGGFGGGGGGGGGGGGGGGGC9AFGGGGGGGGGGGGCEGGFGGGGGFFFGGGGECGCCCFGGG=BDFGFFFFBF@@FFGFFFFFFBF53336(###
@M06045:235:000000000-JCY5N:1:1101:8013:3933 1:N:0:CTCAGA
AGAGTACTTGGTCATTTAGAGGAAGTAAAAGTCGTAACAAGGTCTCCGTTGGTGAACCAGCGGAGGGATCATTACCGAGTCTAAACAACTCATCAACCCTGTGAACATACCTAAAACGTTGCTTCGGCGGGAACAGACGGCCCCGTGAAACGGGCCGCCCCCGCCAGAGGACCCCCTAACTCTGTTGCTATATGTATCTTCTGAGTAAACAAGCAAATAAATTAAAACTTTCAACAACGGAACTCTTGGCTCTGGCATCGATGAAGAACGCAGCGCCTAAGCCAGATCGGAAGAGCACAGG
+
CCGGGGGGGGGGGGGEFFFGGFGGFGFGGGFGGEGFFGGGFGGCFGGEGFFDGCFGGGGGGGGGGG7F,DEGGGGGGGGFFGGFGGGGD,EFGGFFGFGGGGGFFEFGGGGDEFGGGGGFGFGCFCGECCFEGGGGGGECFCGGGGGGFGF<@FGGGGDFGEGGGDECGECFGECGGCFFGGGGFCFF9EEFGEGFFGECG?CC?E:EFDGGGGGGGC9CFCFCGGGGCFGFFFG?F5C=D*:7>CFFCF6C?CFFGGEC4CDFGDCFFFGE5>CEFF39)<:F47=?@)).8,.131###
@M06045:235:000000000-JCY5N:1:1101:9792:3935 1:N:0:CTCAGA
AGAGTACTTGGTCATTTAGAGGAAGTAAAAGTCGTAACAAGGTTTCCGTAGGTGAACCTGCGGAAGGATCATTACCGAGTGAGGGTCTCTCAGGCCCGACCTCCCACCCTGTGTTTTTGTGACCTTGTTGCTTTGGCGGGCCCGCCTCGATGAGAGGCCGCCGGAAGCTCACCGCTTTGGGCCCGTGCCCGCCAGTAGCCCCCTTAAATTCTTAATAAACCTGTCGTCTGAGTCCACGGATGTAATGAAAAAAAACTTTCAACAACGGATCTCTTGGTTCTGGCATCGATGAAGAACGAGT
+
CCGGGGGGGGGGGGGGGGGGGGGGGGGGGGGGGEGGGGGGGGGGGGGGGGGGGEGGGGGGGGGGGGGGGGGGGGGGGGGGGGGGGGGGGGGGGGGFGGGGGGGGGGGGGGGGGGGDGGGGGGGGGGGGGGFGGDCEGEGGGGGGGGGGGEGGGGGGGGGGGGGGGGGFGGGGGGGEGGGFGGEGFGGGGGGGGGEGGGGGGGGGG?FFFGGGGGGGGFGGGGGCFFGEE=FGGFGGGGGCGGFFGGGFGGGDGGGDGGGGGGFCFCDDBEGFGFC49=GFFFFGFFF@@FFF?>F??(###
@M06045:235:000000000-JCY5N:1:1101:16289:3963 1:N:0:CTCAGA
AGAGTACTTGGTCATTTAGAGGAAGTAAAAGTCGTAACAAGGTCTCCGTTGGTGAACCAGCGGAGGGATCATTACAGAGTTGAAAAACTCCCCTAAACCATTGTGAACCTACCACTAAACAGTTGCTTCGGCGGGTGGGCGCCCCTCCCCAGGGAAGGGCGCCCCGCTAGACCGCCCGCCGGAGGTACCCAAAACTCTTGTTTAACTAAAAGGCCTCTCTGAGTACTGTACTTAAATAAGTCAAAACTTTCAACAACGGATCTCTTGGTTCTGGCATCGATGAAGAACGCAGCGCCTAGCC
+
CCFGFFG@FCFECF9FFFGGGGFGGFCFFG<FFCFCFE,C6C@<CFGGFFGGE<6FCFGA@7FC7FCF8F8EFEAFGG@CE9<CFFGGG@<FFEDEGGFGGGGGGFA9,CF,4CC<CFGFG,5BE995A+?:+4:F77=D+B::F<><CF<EF@:DC>*C<><FCFE@*1FCF<CE:CCC@FFEG:CFFF6C5CE:CF9<@EFFG9<FGGGD**:+;C*69<+<+C+<<F<:::979<F+279:7C=FGGF*?FCF5<=<D)**:>7C777?DBCFFF7.77=FF8F))5)7>;3(((###
@M06045:235:000000000-JCY5N:1:1101:17661:3966 1:N:0:CTCAGA
AGAGTACTTGGTCATTTAGAGGAAGTAAAAGTCGTAACAAGGTCTCCGTTGGTGAACCAGCGGAGGGATCATTACCGAGTTTACAACTCCCAAACCCCTGTGAACATACCACTTGTTGCCTCGGCGGATCAGCCCGCTCCCGGTAAAACGGGACGGCCCGCCAGAGGACCCCTAAACTCTGTTTCTATATGTAACTTCTGAGTAAAACCATAAATAAATCAAAACTTTCAACAACGGATCTCTTGGTTCTGGCATCGATGAAGAACGCAGCGCCTAAACAAGATCGGAAGAGCACACGCCC
+
CCGGGGGGGGGGGGGGGGGGGGGGGGGGGGGGGGGGFGGGGGGGGGGGGGGGGGGGGGGGGGGGGGGGGGGGGGGGGGGGGGGGGGGGGGGGGGGGGGGGGGGGGGGGGGGGGGGGGGGGGGGGGGGGGGGGGGGGGGGGGGGGGGGGGGGGGGGGGGGGGGGGGGGGGGGGGGGGGGGGGGGGGGGGGGGGGGGGGGGGGGGGGGGGGGGGGGGGGGGGGGGGGGGGFGGGGGGGGGGGFGGGFGFFGGGFGGGGGGGGGGGFGGGGFFGFGFDBF=CFFFFCFFFFF>FFFFFFB(###
@M06045:235:000000000-JCY5N:1:1101:11303:3979 1:N:0:CTCAGA
AGAGTACTTGGTCATTTAGAGGAAGTAAAAGTCGTAACAAGGTTTCCGTAGGTGAACCTGCGGAAGGATCATTACCGAGTGAGGGCCCTCTGGGTCCAACCTCCCACCCGTGTTTATCATACCTAGTTGCTTCGGCGGGCCCGCCGTCATGGCCGCCGGGGGGCACCCGCCCCCGGGCCCGCGCCCGCCGAAGCCCCCCCTGAACGCTGTCTGAAGATTGCTGTCTGAGCGATTAGCTAAATCAGTTAAAACTTTCAACAACGGATCTCTTGGTTCCGGCATCGATGAAGAACGCAGCTGC
+
CCGGGGGGGGGGGGGGGGGGGGGGGGGGGGGGGGGGGGGGGGGGGGGGGGGGGGGGGGGGGGGGGGGGGGGGGGGGGGGGGGGGGGGGGGGGGGGGGGGGGGGGGGGGGGGGGGGGGGGGGGGGGGGGGGGGGGGGGGGGGGGGGGGGGGGGGGGGGGGGGGGGGGGGGGGGGGGGGGGGGGGGGGGGGGDGGGECGGGGGGGFGGGGGGGGGGGGFFGGGGGGGGGGGGGGGFGGGGGGGGGGGGGFFFGGGGGGG>CFDFGGGGGGFFGFGFFFFFGFFF?3;FFF4BFFFBFFF9###
@M06045:235:000000000-JCY5N:1:1101:8674:4007 1:N:0:CTCAGA
AGAGTACTTGGTCATCTAGAGGAAGTAAAAGTCGTAACAAGGTCTCCGTTGGTGAACCAGCGGAGGGATCATTACAGAGTTTAACCACTCAAAACCATTGTGAACCTTACCTCAACCGTTGCTTCGGCGGGCGGGCCCCAAAAGCCCCCCCGGCCCCTCGCGGGCGCCCGCCGGAGGTTAACCGAACCCTTGAATTGTATGGCCTCTCTGAGTCTTCTGTACTGAATAAGTCAAAACTTTCAACAACGGATCTCTTGGTTCTGGCATCGATGAAGAACGCAGCGCCTAAAGTAGATCGGCT
+
CCGGGGGGGGGGGGFGGGGGGGGGGGGGGGGGGGGGGGGGGGGGFGGGGGGGGGGGGGGGGGGGGGGGGGFFGGGGGGGGGCFGGGFGGGGGFGGGFGEGGGEGGFGGGFGFGGGGGGGGGGFGGGGGGGGGGGGGGGGGGGGGGGGDGGGGGGDGGFFGGGGGGGCCGGGGGGGGGGGFGFGGGGGGE8EGDGF9EFEGGGGGGF@FFGFGGGF+CECCFGGGFGED9E7CFFFGCGGGGGGFFGCDDG5>?CCGF029CCGGFFDFFFGFGFFFF@D)<@@GDD@@FFF=F>4)61###
@M06045:235:000000000-JCY5N:1:1101:26188:4041 1:N:0:CTCAGA
AGAGTACTTGGTCATTTAGAGGAAGTAAAAGTCGTAACAAGGTTTCCGTAGGTGAACTTGCGGAAGGATCATTATCAAAAGTCAAGTCGGGGGCTGTAAAGCTCTCGTCTACACCCATGTCTTTTGCGTACTCTTGTTTCCTCGGTGGCGCAAGCTGCCGATTGGACAAACCAAAACCTTTTTTGTAATTGCAATCAGCGTCTGAAAATAATCTAATTATTTACAACTTTCAACAACGGATCTCTTGGTTCTGGCATCGATGAAGAACGCAGCGCCTAACCAAGATCGGAAGAGCACAAGA
+
CCFGGGGGGGGGGGGGGGGGGGGGGGGGGGGGGGGGGGGGGGGGGGGGGGGGGGGGGGGGGGGGGGGGGGGGGGGGGGGGGGGGGGGGEGGGGGGGGGGGGGGGGGGGGGGGGGGGGGGGGGGGGGGGGGGGGGGGGGGGGGGGDGGFGGGGGFGGGGGGGGGGGGGGGGGGGGGGGGGGGGGGGGGGGGGGGGGGGGGGGGGGGGG;CGGGGGGGGGGGGFFGGGGGGGGGGGGGGGDEGGGGGGEFGDGGGFGCDGEFGFGFGGGGDDC>G:DEE>FF@FF7@FFF:>EBF:@FF7###
@M06045:235:000000000-JCY5N:1:1101:14523:4044 1:N:0:CTCAGA
AGAGTACTTGGTCATTTAGAGGAAGTAAAAGTCGTAACAAGGTCTCCGTTGGTGAACCAGCGGAGGGATCATTACAGAGTTGCAAAACTCCCAACCCTTTGTGAACGAACTAGTCAGTTGCCTCGGCGGGGAGCCCTTCAGGGGGTAGCCCGCCGGAGGACCACTAAACTCTTGAATTTTTGGCCTCTCTGAGTGATTACACAATGAATCAAAACTTTCAACAACGGATCTCTTGGTTCTGGCATCGATGAAGAACGCAGCGCCTAACGAAGATCGGAAGAGCACACGTCTGAACTCCCGG
+
CCGGGGGGGGGGGGGGGGGGGGGGGGGGGGGGGGGGGGGGGGGGGGGGGGGGGGGGGGGGGGGGGGGGGGGGGGGGGGGGGGGGGGGGGGGGGGGGGGGGGGGGGGGGGGGGGGGGGGGGGGGGGGGGGGGGGGGGGGGGGGGGGGGGGGGGGGGGGDGGGGGGGGGGGGGGGGGGGGGGGGGGGGGGGGGGGGGGGGGGGGGGGGGGGGGGGGGGGGGGGGGGGGGGGGGCGGGGGGGGGGGGGGGGGGGGGGGGGGGGGGGGGGGGFEG>DFGFFDDEFFFGFFFFFFF>FBF>AF###
@M06045:235:000000000-JCY5N:1:1101:16869:4074 1:N:0:CTCAGA
AGAGTACTTGGTCATTTAGAGGAAGTAAAAGTCGTAACAAGGTCTCCGTTGGTGAACCAGCGGAGGGATCATTACCGAGTTATCCAACTCCCAACCCCTGTGAATTATACCTTTAATTGTTGCTTCGGCGGGACTTCGCGCCCGCCGGGGACCCAAACCTTCTGAATTTTTTAATAAGTATCTTCTGAGTGGTTAAAAAAATGAATCAAAACTTTCAACAACGGATCTCTTGGTTCTGGCATCGATGAAGAACGCAGCGCCTAACTTAGATCGGAAGAGCACACGTCTGAACTCCAGTACA
+
CCGGGGGGGGGGGGGGGGGGGGGGGGGGGGGGGGGGGGGGGGGGGGGGGGGGGGGGGGGGGGGGGGGGGGGGGGGGGGGGGGGGGGGGGGGGGGGGGGGGGGGGGGGGGGGGGGGGGGGGGGGGGGGGGGGGGGGGGGGGGGGGGGGGGGGGGGGGGGGGGGGGGFGGGGGGGGGGGGGGGGGGGGGGGGGGGGGGGGGGGGGGGGGGGGGGGGGGGGGGGGGGGGGFFGGGGGGGGGGGGFGGFGGGGGGGGGGGGGEDDGGGGGCGFFGFGFGFFFGFFFFGFFFFFFFFFFFFF6###
@M06045:235:000000000-JCY5N:1:1101:19155:4078 1:N:0:CTCAGA
AGAGTACTTGGTCATTTAGAGGAAGTAAAAGTCGTAACAAGGTCTCCGTTGGTGAACCAGCGGAGGGATCATTACCGAGTTTACAACTCCCAAACCCCTGTGAACATACCTTTATGTTGCCTCGGCGGATCAGCCCGTTCCTCGGAACGGCCCGCCGCAGGACCCTAAACTCTGTTTTTAGTGGAACTTCTGAGTAAAAAAACAAATAAATCAAAACTTTCAACAACGGATCTCTTGGTTCTGGCATCGATGAAGAACGCAGCGCCTAATCCAGATCGGAAGAGCACACGTCTGAACTAGT
+
CCGGGGGGGGGGGGGGGGGGGGGGGGGGGGGGGGGGGGGGGGGGGGGGGGGGGGGGGGGGGGGGGGGGGGGGGGGGGGGGGGGGGGGGGGGGGGGGGGGGGGGGGGGGGGGGGGGGGGGGGGGGGGGGGGGGFGGGGGGGGGGGGGGGGGGEGGGGGDGGGGGGGGGGGGGFFGGGGGGGGGGGGGGGGGGGGGGGGGGFGDEGGGGGGGGGGFGGGGGGGGGGGGGGGGGGGGGGGGGGGGGGGGGGGGGGGGGGGGGGGGGGGGGGFFGFGFG?FFGB@>FGFFFFFFFFF?FFF)###
@M06045:235:000000000-JCY5N:1:1101:17863:4091 1:N:0:CTCAGA
AGAGTACTTGGTCATTTAGAGGAAGTAAAAGTCGTAACAAGGTCTCCGTTGGTGAACCAGCGGAGGGATCATTACCGAGTTATTACTCCAAACCCTTTGTGAACCTTACCCTTTTGTTGCTCGGCGCACCGCGGGCCGCGGCTTCGGCCCGTCCCGCAGCGCGCCAGAGGACCCAACTCTTCAATTTATAGCGTACCTTCTGATTTACAAAACAAACAAGTTAAAACTTTCAACAACGGATCTCTTGGTTCTGGCATCGATGAAGAACGCAGCGCCTAATTGAGATCGGAAGAGCACAGCC
+
CCGGGGGGGGGGGGGGGGGGGGGGGGGGGGGGGGGGGGGGGGGGGGGGGGGGGGGGGGGGGGGGGGGGGGGGGGGGGGGGGGGGGGGGGGGGGGGGGGGGGGGGGGGGGGGGGGGGGGGGFGGGGGGGGGGGGGGGGGGGGGGGGGGGGGGGGGGGGGGGGGGGGGGGGGGGGGFGGFGGGGCFGGGCE<CFGGGGGGGGCG7FFGGGGGGGGGGGGGGGFGGGGGGGGG?9FGGGGEGGGGFGGGGGGGGGGGG7FGEFGGGCFGFFDFGBGFGFFFFBFFFGFF@FFFFFFFF>:1###
@M06045:235:000000000-JCY5N:1:1101:10849:4134 1:N:0:CTCAGA
AGAGTACTTGGTCATTTAGAGGAAGTAAAAGTCGTAACAAGGTCTCCGTTGGTGAACCAGCGGAGGGATCATTACCGAGTTATTACTCCAAACCCTTTGTGAACCTTACCTATTACTGCTGTTGCCTTGGCGGACGGCCGGGAGGGCACCCCCTCGCGGGGCCGCCCGACCAGCCCCCGCCGGCAGCACCAAACTCTTGAATTTATAGCGAAGCTACTTCTGAATAACAAAAACAAACGAATCAAAACTTTCAACAACGGATCTCTTGGTTCTGGCATCGATGAAGAACGCAGCGCCCGGG
+
CCGGGGGGGGGGGGEGFGGGGGGGGGGGGGGGGGGGGGGGGGGGGGGGGGGGGFFGGGGGGGGGGGGGGGGGGGGGGGGGGGGGGGFGGGGGGGGGGGGGGGGGGGGGGGGGGGGGGGGGGGGGGGGGCFFGGGGGGGGGGGGGGGGGGGGGGGG>EGG@DEGGGGGGEGGGGGFGGGGGGGGGDGGDEG6@CFCDGGGGFGGGGGGGFDECGE?FGEEGGGGGGGGGGGGGFDFGFGGGGEEFGG79FFCDFFFGCGEDD*9CC>CGFFGFGF7?>*C:?:@GFBFFF>@:>07(7(###
@M06045:235:000000000-JCY5N:1:1101:16405:4169 1:N:0:CTCAGA
AGAGTACTTGGTCATTTAGAGGAAGTAAAAGTCGTAACAAGGTCTCCGTTGGTGAACCAGCGGAGGGATCATTACCGAGTTATTACTCCAAACCCTTTGTGAACCTTACCTTTTTGTTGCTCGGCGCACCGCGGGCCGCGGCTTCGGCCCGTCCCGCAGCGCGCCAGAGGACCCAACTCTTCAATTTATAGCGTACCTTCTGATTTACAAAACAAACAAGCTAAAACTTTCAACAACGGATCTCTCGGTTCTGGCATCGATGAAGAACGCAGCGCCTAACGGAGATCGGAAGAGCACAATG
+
CCGGGGGGGGGGGGGGGGGGGGGGGGGGGGGGGGGGGGGGGGGGGGGGGGGGGGGGGGGGGGGGGGGGGGGGGGGGGGGGGGGGGGGGGGGGGGGGGFGGGGGGGGGGGGGGGGGGGGGGGGGGGGGGGGGGGGGGGGGGGGGGGGGGGGGGGGGGGGGGGGGGGGGGGGGGGGGGGGGGGGGGGGGGGGGGGGGGGGGGGGGGGGGGGGGGGGGGGFGGGGGGGGGGFGGGGGGGGGGGGGGGGGGGGDGGGGGGGGDGGGGGGGGGFFDEGFGF:>6:EFEGEFFFFE>EF?F7?1###
@M06045:235:000000000-JCY5N:1:1101:12814:4174 1:N:0:CTCAGA
AGAGTACTTGGTCATTTAGAGGAAGTAAAAGTCGTAACAAGGTCTCCGTTGGTGAACCAGCGGAGGGATCATTACCGAGTTTACAAACTCCCAAACCCTTTGTGAACCTTACCTATCGTTGCTTCGGCGGGACCGCCCCGGCGCCCTCGGGCCCGGAACCAGGCGCCCGCCGGAGGCCCCAAACTCTTATGTCTTTAGTGGTTTTCTCCTCTGAGTGACACATAAACAAATAAATAAAAACTTTCAACAACGGATCTCTTGGTTCTGGCATCGATGAAGAACGCAGCGCCTAAGCGAGCGG
+
CCGGGGGGGGGGGGGGGGGGGGGGGGGGGGGGGGGGGGGGGGGGGGGGGGGGGGGGGGGGGGGGGGGGGGGGGGGGGGGGGGGGGGGGGGGGGGGGGGGGGGGGFGGGGGGGGGGGGGGGGGGGGGGGGGGGGGGGGGGGGGGGGGGGEGGGGGGGGGGGGGGGGGGGGGGGGEGGGGGGGDGGEGGGGGGGGGGGGGGGGGGGGGGGGGGGFGFEGEG9<CGGFGGGGGGGGGGDFGGGGGGGGGGGGGGGGD5C7FGFFGGGFFGGF:D@GFGFFFF?FFDDE)75>>D5??FB?0###
@M06045:235:000000000-JCY5N:1:1101:7181:4174 1:N:0:CTCAGA
AGAGTACTTGGTCATTTAGAGGAAGTAAAAGTCGTAACAAGGTTTCCGTAGGTGAACCTGCGGAAGGATCATTCATAATAAGTGTTTATGGCACTTCTTAAATCCATATCCACCTTGTGTGCAATGTCAGCCGTTTTCTTTATGAAAGCGGCCAAACATCAACTTATTTTTTAACTGTCTGTCTGAAAACTATTATGAATAAACAATTCAAATACAACTTTCAACAACGGATCTCTTGGCTCTCGCATCGATGAAGAACGCAGCGCCTAACTTAGATCGGAAGAGCACACGTCTGAACCAT
+
CCGGGGGGGGGGGGGGGGGGGGGGGGGGGGGGGGGGGGGGGGGGGGGGGGGGGGGGGGGGGGGGGGGGFGGGGGGGGGGGGGGGGGGGGGGGGGGCFCFGGGGGGGGGGGGGGGGGGGGGGGGGGGGGGGGGGGGGGGGEGGGGGGDGGGGGGGGGGGGGGGGGGGGGGGGFCFFGGGGGGGGGGGGGFGGGGGGGGFGGGGGGGGGGGGFGGGGFGGGGGGGGGGGGGGGDGGGGGGGGFCGFCEGGDGGFFGGFGGGGDGDGGGGGFFGFGFGFFFGFEEFGFFFFFFBFFFFFA8###
@M06045:235:000000000-JCY5N:1:1101:20569:4187 1:N:0:CTCAGA
AGAGTACTTGGTCATTTAGAGGAAGTAAAAGTCGTAACAAGGTTTCCGTAGGTGAACCTGCGGAAGGATCATTACCGAGTGCGGCACCCTCCGGGGTGCCAACCTCCCACCCGTGTCTACCGTACCACGTTGCTTCGGCGGGCCCGCCCCCCTCAGCAAGGGGGGGGGCCGTCGGGGGGCATCTGCCCCCGGGCGTGTGCCCGCCGGAGACCCCCACACGAACACTGTCGGAAGGACTGCTGTCTGAGTGGATTGATCAAATCAGTTAAAACTTTCAGCAACGGAACTCTTGGTTCCGCGC
+
CCGGGGGGGGGGGGGGGGGGGGGGGGGGGGGGGGGGFGGGGGGGGGGGGGGGGGGGGFGFGGGGGGGFFFGGGGGGGGGGGGGGGGGGEDFGGGGGGDGGGCGGGGGGGGGEGGGGGGGGGGGGGGGGGGGGGGGGGGGGGGGGGGGGGGGGGGGGGGGGGGGGGDEGGEG8CGGGGGGGGFC9@FGGGEGGGGD?>E>EGC5:CCE*:/AEGGGGGGGEG5=8:9FEC;CECGG*:67?FG?=*<<C>DGFFGGFGGGGFGGGFGFGFBC=FFC??4CFFF3D;)0)*9=7FFFA3(###
@M06045:235:000000000-JCY5N:1:1101:24688:4196 1:N:0:CTCAGA
AGAGTACTTGGTCATTTAGAGAAAGTAAAAGTCGTAACAAGGTTTCCGTAGGTGAACCTGCGGAAGGATCATTCACAATAAGTGTTTATGGCACTTTCAAATCCATACCCACCTTGTGTGCATTGTAAAGGCCCTTTCAACTTTGGAAGATTGGGCTTCATTTTCTCACACGTCTTCAATTGCAAGTCTAACATTCAGAGTAATCAAAACTCGAATACAACTTTCAACAACGGATCTCTTGGCTCTCGCATCGATGAAGAACGCAGCGCCTAACCCAGATCGGAAGAGCACACGTCTGTCA
+
CCGGGGGGGGGGGGGGGGGGGGGGGGGGGGGGGGGGGGGGGGGGGGGGGGGGGGGGGGGGGGGGGGGGGGGGGGGGGGGGGGGGGGGGGFGGGGGGGGGGGGGGGGGGGGGGGGGGGGFGGGGGGGGCGGGGGGGGGGGGGGGGGGGGGFGGGGGGGGGGGGGGGFFGGGGGGGGGGGGGGGGGGGDGFGGGGGGGGGGGGFGGGGFGGGGGGGGGGGGGGGGGGGGGGGGGGG8CCGGGGGGGGFGDGGDGEFGGGC7CGGGDGGGDFFGFG;F:BF4;AFBDBEFF4AFFFBFFF:###
@M06045:235:000000000-JCY5N:1:1101:11346:4229 1:N:0:CTCAGA
AGAGTACTTGGTCATTTAGAGGAAGTAAAAGTCGTAACAAGGTTTCCGTAGGTGAACCTGCGGAAGGATCATTCATAATAAGTGTTTATGGCACTTCTTAAATCCATATCCACCTTGTGTGCAATGTCAGCCGTTTTCTTTATGAAAGCGGCCAAACATCAACTTATTTTTTAACTGTCTGTCTGAAAACTATTATGAATAAACAATTCAAATACAACTTTCAACAACGGATCTCTTGGCTCTCGCATCGATGAATAACGCAGCGCCTAATTCAGATCGGAAGAGCACACGTCTGAACTGA
+
CCGGGGGGFGFFGEFEFFGGGGGGGGGGCFGGAFGGGGGGGFGGD<FGGGGGAAEFGF8FFGFG@CGGFGGGCFFGGGGGGGGGGGGCFFDCEFGGGGFFGGGGGGGGGGGGFGGGGGGGGGGFGGGGGGFFGF=FGFFEGGGFGFGGGEGGGGGGGGFFFGGGGFGGCFGGFGGGCGGGGGGGGGGCEGGGGGGGGGFDFG9EACFCGGFFGGGGGGGGCFFGGGGGGGDGGFFGGGGGGDFFCGGDGDGG9:,+2B?CGG>C<D)1>FGF>AFCF;DDDA>4>F@FFF>>325<A3###
@M06045:235:000000000-JCY5N:1:1101:10179:4232 1:N:0:CTCAGA
AGAGTACTTGGTCATTTAGAGGAAGTAAAAGTCGTAACAAGGTCTCCGTTGGTGAACCAGCGGAGGGATCATTACCGAGTTATTACTCCAAACCCTTTGTGAACCTTACCTTTTTGTTGCTCGGCGCACCGCGGGCCGCGGCTTCGGCCCGTCCCGCAGCGCGCCAGAGGACCCAACTCTTCAATTTATAGCGTACCTTCTGATTTACAAAACAAACAAGTTAAAACTTTCAACAACGGATCTCTTGGTTCTGGCATCGATGAAGAACGCAGCGCCTAATCCAGATCGGAAGAGCACAGGA
+
CCGGGGGGGGGGGGGGGGGGGGGGGGGGGGGGGGGGGGGGGGGGGGGGGGGGGGGGGGGGGGGGGGGGGGGGGGGGGGGGGGGGGGGGGGGGGGGGGGGGGGGGGGGGGGGGGGGGGGGGFGGGGGGGGGGGGGGGGGGGGGGGGGGGGGGGGGGGGGGGGGGGGGGGGGGFGGGGGGGGGGGGGGGGFGGGGGGGDFGFGGGGGGGGGGGGGGDGGGGGGGGGGGGGGFGGGGGFDEGGDC?FGGGGGGGGFGGCCFCFFCGCDDFGEFDDCBG355FFF?=FF4?FF>EB@BFFF0###
@M06045:235:000000000-JCY5N:1:1101:8970:4249 1:N:0:CTCAGA
AGAGTACTTGGTCATTTAGAGGAAGTAAAAGTCGTAACAAGGTTTCCGTAGGTGAACCTGCGGAAGGATCATTCATAATTGAGTGTTTTATGGCACTCTTTAAAAAAATCCATATCCACCTTGTGTGCAATGTTTTTGGACTCTCTGTACGTTGATATCCCTTTGGGTCCGATAGGACTTTAGGGGAAGGAAAACCTTAAGAGGGTTTGATTAACTTAACACCTTTAAAGCAGTTTGTCTGAATATCTATTTCTGAATAAACATAATTCAAAAATACAACTTTCAACAACGGATCTCTCCC
+
CCGGGGGGGGGGGGGGGGGGGGGGGGFGGGFEFFGGGGGGGGGGFGGGGGDGGFGGGGGGGGGGGGGGGGGGGGGGGGGGGGGFGGGGGGGGGGGGGGGGGFGFFGGGGGFGGFGGGGGGGGGGGGGGGGGGFGGFGGGGGGGGGGGGGGGGGGGGGGGGGGGGGGGGGGGEGDGGGGCGGGFGGGGGGGGGGGGGGGGFGFFCGEGGGGGGGGGGGGGGGGGGEDF?FFFGGGGGGGGGGGGGFGGGGGGGFGGGGGGFGGCGGCDGFFFFGFGFFFGFFFFFFFFFFFEEE?>AFA###
@M06045:235:000000000-JCY5N:1:1101:20423:4319 1:N:0:CTCAGA
AGAGTACTTGGTCATTTAGAGGAAGTAAAAGTCGTAACAAGGTTTCCGTAGGTGAACCTGCGGAAGGATCATTACAAATCTCTGTCTTGCTTGGGAGGCGTCTTCGGGCGCTGACTGGCAGACACATATGCACAGGGCCGCAAGGCTCTGATGTTTACGCTTGTTTGTTTGACAGATTTATTATGTGACTAAACTTGACAACTTTTAACAATGGATCTCTTGGCTCTTGCATCGATGAAGAACGCAGCGCCTAATGTAGATCGGAAGAGCACACGTCTGAACTCCAGTCACCTCAGAACGG
+
CCGGGGGGGGGGGGGGGGGGGGGGGGGGGGGGGGGGGGGGGGGGGGGGGGGGGGGGGGGGGGGGGGGGGGGGGGGGGGGGGGGGGGGGGGGGGGGGGGGGGGGGGGGGGGGGGGGGGGGGGGGGGGGGGGGGGGGGGGGGGGGGGGGGGGGGGGGGGGGGGGGGGGGGGGGGGGGGGGGGGGGGGGGGGGGGGGGGGGGGGGGGFGGGGGGGGGGGGGGGGGGGFGGGGGGGFGGGGGGGGDGGGGGGGGGGGGGGGGGGGGGGGGGGFFGFGFGFFFGFFFFGFFFFFFFFFFFBB<###
@M06045:235:000000000-JCY5N:1:1101:16948:4321 1:N:0:CTCAGA
AGAGTACTTGGTCATTTAGAGGAAGTAAAAGTCGTAACAAGGTTTCCGTAGGTGAACCTGCGGAAGGATCATTAGTGATATAGAAAATCTATTTTCTAGTCTCTATATACACCCTTTTGTCAACTTATACCTTTGTTGCTTCCACTGGACAGATGGATACGCCTAGTTGCGAGTCCATCCTCTGGCTCACTGCAAAGTGCTGCTGGGGAGTGCCGGTGGAAAGATTTTTTAAAACTCGTCTTTAGAAAAACTTGTCTGACAAATTTTATTTCTAATAAAATAAAACTTTCAACAACGGCCG
+
CCGGGGGGGG8FGGFFGGGGGGGGGGGGGGGGGGGGGGGGGEGGGEGDGGGGGGGGGGGGGGGEFGEGGGCF9FGGGGGGGGGGGGGGGGGGGGGCGEFGGFGGGGFGGGGGGGGGGGFGGGGGGGGFGGGGFGGGGFGGGGGGGGGGGGGGGGGGFGGGGEGFGG??FGGGGFGGGGGFFFGGGGGGGGFGGFEEFFFGGGFG8EDEGGGGGGGGECECCFG?C9:CFE9?>FGFFEF=FF7FFDFFGGGGGGGGGGGGCCGFGFGGFFCCC7>=F8D@FFFGFFFAAFFFF<FD;1###
@M06045:235:000000000-JCY5N:1:1101:7147:4323 1:N:0:CTCAGA
AGAGTACTTGGTCATTTAGAGGAAGTAAAAGTCGTAACAAGGTCTCCGTTGGTGAACCAGCGGAGGGATCATTACAGAGTTGCAAAACTCCCTAAACCATTGTGAACGTTACCTAAACCGTTGCTTCGGCGGGCGGCCCGGGTCCTTCCCGGCGCCCCCCGGCCCTCGCGGGCGCCCGCCGGAGGTAAACCAAACTATTCCATTAATGGCCTCTCTGAGTCTTCTGTACTGAATAAGTCAAAACTTTCAACAACGGATCTCTTTGTTCTGGCATCGATGAAGAACGCAGCGCCTAACGATC
+
CCGGGGGGGGGGGGGGGGGGGGGGGGGGGGGGGGGGGGGGGGGFGGGGGGGGGGGGGGFGGGGGGGGGGGGGGGGGGGGGGGGGGGGGGGFGFFFFGGGGGGGFGGGGGGGGCFGGGGGGGGGEGGDFED:FDGCFGGEEF@FFGGGCEGGDGGGDGCGGE7FGD7FFEEGEEGEGGGGGGC*:EEGGFGGGFFGCFGFGGF99ACF9EF6ACCGGEGG+90<CG+<EF7CEFC<9CC77>CG<6C9*::CDC*7)97E>C*7:FGF>FF7?5?4575*0//8C437;5>:>7:>07(###
@M06045:235:000000000-JCY5N:1:1101:7168:4326 1:N:0:CTCAGA
AGAGTACTTGGTCATTTAGAGGAAGTAAAAGTCGTAACAAGGTTTCCGTAGGTGAACCTGAGGAAGGATCATTCATAATTGAGTGTTTTATGGCACTCTTTAAAAAAATCCATATCCACCTTGTGTGCAATGTTTTTGGACTCTCTGTACGTTGATATCCCTTTGGGTCCGATAGGACTTTAGGGGAAGGAAAACCTTAAGAGGGTTTGATTAACTTAACACCTTTAAAGCAGTTTGTCTGAATACCTATTTCTGAATAAACATAATTCAAAAATACAACTTTCAACAACGGATCTCTGAA
+
CCGGGGGGGGGGGGGGGGGGGGGGGGGGGGGGGGGGGGGGGGGGGGGGGGGGGGGGGGGGGGGGGGGGGGGGGGGGGGGGGGGGGGGGGGGGGGGGGGGGGGGGGGGGGGGGGGGGGGGGGGGGGFGGGGGGGGGGGGGGGGGGGGGGGGDFGGGGGGGGGGGGGGGGGGGGGGGGGGGGGGGGGGGGGGGGGGGGGGFGGGGGGEEEGGGGGGGGGGGGGGGGGGGGGGGGGGGGGGGGGGGGGGGGGGFGGGGFGGDGGGGGGGGGFFGFGFGFFFGFFFFGFFFFFFFFFDFEC?###
@M06045:235:000000000-JCY5N:1:1101:6139:4353 1:N:0:CTCAGA
AGAGTACTTGGTCATTTAGAGGAAGTAAAAGTCGTAACAAGGTCTCCGTAGGTGAACCTGCGGAGGGATCATTACACAATAACATATGAAGGCTGTACGCGGCTGGGCTCTCGGGCGCAGTGCTGCTGAGGCTGGATTATTTATTCACCCTTGTCTTTTGCGCACTTGTTGTTTCCTGGGCGGGTTCGCCCGCCGCCAGGACCACACCATAAACCTTTTTTTATGCAGTTGCAATCAGCGTCAGTACAACAAATGTAAATCATTTACAACTTTCAACAACGGATCTCTTGGTTCTGGCTCG
+
CCGGGGGGGGGFGGGGGGGGGGGGGGGGGGGGGGFGGGGGGGGGGGGGGGGGGGGGGGGGGGGFGGGGFGGGGGGGGGGGGFGGGGGGGFGGGGGGGGGGGGGGGGGGGGGGGGGGGGGGGGGGGGGGGGGGGGGGBFGGGGGGGGGGGGGGGGGGGGGGGGGGGGGGGGGGGGGGGGGGGGGGGGGGGEGGGGGGGGGGGGGGGGGGGF6:CFFGGGGGGCGGGGGGFGGGGGFGGGGEDGGGGGGGGGGGGFFFGGGGGGGGGGGGFFGFDFGFFFGFFFBCDFF?FFFFFFFFF2###
@M06045:235:000000000-JCY5N:1:1101:8837:4387 1:N:0:CTCAGA
AGAGTACTTGGTCATTTAGAGGAAGTAAAAGTCGTAACAAGGTTTCCGTAGGTGAACCTGCGGAAGGATCATTACCTAGAGTATTGTAGGCTTTGTCCTGCTGTCTCTTACCCATGTTTTTTGAGTACTTACGTTTCCTCGGCGGGTTCGCCCGCCGATTGGACAATTTAAACCCATTGCAGTTGCAATCAGCGTCTGAAAAACTTTAATAGTTACAACTTTCAACAACGGATCTCTTGGTTCTGGCATCGATGAAGAACGCAGCGCCTAAGTGAGATCGGAAGAGCACCACGTCTGAGGG
+
CCGGGGGGGGGGGGGGGGGGGGGGGGGGGGGGGGGGGGGGGGGGGGGGGGGGGGGGGGGGGGGGGGGGGGGGGGGGGFGGGGGGGGGGGGGGGGGGGFGGGGGGGGGGGGGGGGGGGGGGGGDGGGGGGGGGGGGGGGGGGGGDEGGGGGGGGGGGGGGGFGGGGGGGGGGGFGDGGGGGGGGGGFFGGGCFGGGGGFGGGFFGGFFGGGEGGGGGGGGGGGGFGGGFD5=EEG79EGGGGGGGGGGCGCG7=CFGGGGGGGGGGGGGFF4606>@FFFFBDFG>FF6.>FFFFFBB4###
@M06045:235:000000000-JCY5N:1:1101:8014:4389 1:N:0:CTCAGA
AGAGTACTTGGTCATTTAGAGGAAGTAAAAGTCGTAACAAGGTTTCCGTAGGTATGTTAAGCATCGAGTTCCTCCCTTTTTGTGACATTTCGCTAACCTGCAATCTTAGGTGAACCTGCGGAAGGATCATTACTGAGTTAGGGTCTTCTGGCCCGACCTCCAACCCTGTGTCTACCTTACCACGTTGCTTCGGCGGGCCTGTCGACAGGATCTGTCGGCTGCCGGCGGGTCTTAACCCCCGCTGGACAGTGCCCGTCGATGGCCAACCTCTTAAAACTCTTTGAAGAACCATGTCGTCCCG
+
CCGGGGGGGGGGGGGGGGGGGGGGGGGGGGGGGGGGGGGGGGGGGGGGGGGGGGGGGGGGGGGGGGGGGGGGGGGGGGGGGGGGGGGGGGGGGGGGGGGGGGGGGGGGGGGGGGGGGGGGGGGGGGGGGGGGGGGGGGGGGGGGGGGGGGGGGGGGGGGGGGGGGGGGGGGGGGGGGGGGGGGGGGGGGGGGGGGGGGGGGGGGFGGGGGGGGGGFGGGGGGGGGGGGGCEGGFFGGGGGGGGGGGGGGFGGGGG5DDGD=GGGGGGD/?FF=77BF?FFB??FFF4?FF@F66=?F0###
@M06045:235:000000000-JCY5N:1:1101:24388:4403 1:N:0:CTCAGA
AGAGTACTTGGTCATTTAGAGGAAGTAAAAGTCGTAACAAGGTCTCCGTTGGTGAACCAGCGGAGGGATCATTACAGAGTTGCAAAACTCCCAACCATTGTGAACCTACCTCACCGTTGCTTCGGCGGGTGGCTCCCACCAGGGCCGCGCCGGCCCCCGTGCCGGCAACCCGTCAGAGGACCAAAACTCTTCGTCATCACTGGCCTCTCTGAGTAACTTATACAATAAGTCAAAACTTTCAACAACGGATCTCTTGGTTCTGGCATCGATGAAGAACGCCGCGCCTAATACAGATCGGAGC
+
CCGGGGGGGGGGGGGGGGGGGGGGGGGGGGGGGGGGGGGGGGGGGGGGGGGGGGGGGGGGGGGGGGGGGGGGGGGGGGGGGGGGGGGGGGGGGGGGGGGGGGGGGGGGGGGGGGGGGGGGGGGGGGGGGGGGGGGGGGGGGGGGGGGGGGGGGGGGGGGGGGGGGGGGGGGGGGGGGGGGGGGGGFGGGFFFGGGFGGGGGGGGGGF:EGGGGGGGGGGFCFFGCGGGGGGGGGGGGFGGGGGGGGGGGCG>FGGGGGGGGGGFCFGGFFGFGFGFFB/)0<<C@EEF4@FFF>=:?B###
@M06045:235:000000000-JCY5N:1:1101:10502:4412 1:N:0:CTCAGA
AGAGTACTTGGTCATTTAGAGGAAGTAAAAGTCGTAACAAGGTTTCCGTAGGTGAACCTGCGGAAGGATCATTCATAATCAAGTGTTTTTATGGCACTTTCAAAAATCCATATCCACCTTGTGTGCAATGTCATCACTCTGGGGGTTGCCGGCTGTCAAAAGCCGTGTGGTCACCTTTGGGGTTTATATCTACTCAGAACTTTAGTGATTTTGTCTGAAACATATTATGAATACTTAATTCAAAATACAACTTTCAACAACGGATCTCTTGGCTCTCGCATCGATGAAGAACGCAGCGGTG
+
CCFGGGFGGGGFEFGGGGGEFGFGFGFCFGGGGEGEF@ECFDGGGGGGGGGEGGFGFDFFGEGGGCDD@FFGGGFGGGGGGGGGGFFGGGGGGGCEEGGGGGGGFDGFGGGGGFFGEGGFGGGGGGGGGGFECFA,?,??AFGGGEGGGDFGGGGGFGFGGGGGGGGGFGFGCDFGFFD?CGGGECFG9DDGFGD9BECBFFGFCC;;EFGGCFGGG?FE78=DECC<CCF:5<:9GGDFGFG78C98CFGGGGGGFGGDG3CDG:*3@FFA6;D6*:D55;>58FFFFFFF3:79>(###
@M06045:235:000000000-JCY5N:1:1101:23081:4414 1:N:0:CTCAGA
AGAGTACTTGGTCATTTAGAGGAAGTAAAAGTCGTAACAAGGTCTCCGTTGGTGAACCAGCGGAGGGATCATTACCGAGTCTAAACAACTCATCAACCCTGTGAACATACCTAAAACGTTGCTTCGGCGGGAACAGACGGCCCCGTGAAACGGGCCGCCCCCGCCAGAGGACCCCCTTATTCTGTTGCTATATGTATCTTCTGAGTAAACAAGCAAATAAATTAAAACTTTCAACAACGGATCTCTTGGCTCTGGCATCGATGAAGAACGCAGCGCCTAAGACAGATCGGAAGAGCACCCT
+
CCGGGGGGGGGGGGGGGGGGGGGGGGGGGGGGGGGGGGGGGGGGGGGGGGGGGGGGGGGGGGGGGGGGGGGGGGGGGGGGGGGGGGGGGGGGGG9FGGGGGGGGGGGGGGGGGGGGGGGGGGGGGGGGGGGGGGGGGGGGGGGGGGGGGGGGGGGGGGGGGGGGGGGGGGGGGGGGGGCGFFCFFGFGGGGGGGGCCFGGGGGDFFGGGGGGGGFGGGGGGGGGGGGGGGGGGCCEFGGEGEGFGGGDGGCFGGFGGG77CFGGGGGG>BGBG>DFFFGFFFFGFF7FFDFFEFFFF7###
@M06045:235:000000000-JCY5N:1:1101:21564:4438 1:N:0:CTCAGA
AGAGTACTTGGTCATTTAGAGGAAGTAAAAGTCGTAACAAGGTTTCCGTAGGTGAACCTGCGGAAGGATCATTAATGAATTTTGGAGTTCTACTGTGCCTGCCGTTCATTTGGATGTGTGCACGTAGTCTCTATAAATCCTTATCAACACCTGTGCACCTTTAAAAAGGGGAAACTGATTAAGCTTTTTACGGGCTTATGAGGAATAACCTTTTTTCTTATACAAACTCTTAATGTCTATTAGAATGTTCTCTGGCCGCAAGGCTATAAAATATAAACAACTTTTAACAACGGATCTCCCC
+
CCGGGGGGGGGGGGGGGGGGGGGGGGGGGGGGGGGGGGGGGGGGGGGGGGGGGGGGGGGGGGGGGGGGGGGGGGGGGGGGGGGGGGGGGGGGGGGGGGGGGGGGGGGGGGGGGGGGGGGGGGGGGGGGGGGGGGGGGGGGGGGGGGGGGGGGGGGGGGGGGGGGGGGGGGDGGGGGGGGGGGGGGGGGGGGGGGGGGGGGGGGGGGGGGGGGGGGGGGGGGGGGGGGGGGGFFGGGGGGGGGGGCGGFGGFGGGGGGGGGGGGGGFDGFFFFFFGFFFGFFFFFFFFCFFFFF@:>A2###
@M06045:235:000000000-JCY5N:1:1101:11978:4453 1:N:0:CTCAGA
AGAGTACTTGGTCATTTAGAGGAAGTAAAAGTCGTAACAAGGTCTCCGTTGGTGAACCAGCGGAGGGATCATTACCGAGTTATTACTCCAAACCCTTTGTGAACCTTACCTATTACTGCTGTTGCCTCGGCGGACGGCCGGGAGGGCACCCCCTCGCGGGGCCGCCCGACCAGCCCCCGCCGGCAGCACCAAACTCTTGAATTTATAGCGAAACTACTTCTGAATAACAAAAACAAACGAATCAAAACTTTCAACAACGGATCTCTTGGTTCTGGCATCGATGAAGAACGCAGCGCCCTGC
+
CCGGGGGGGGGGGGGGGGGGGGGFGGGGGGGGGGGGGGGGGGGGGGGGGGGGGGGGGGGGGGGGGGGGGGGGGGGGGGGGGGGGGGGGGGFGGGGGGGGGGGGGGGGGGGGGGGGGGGGGGGGGGGGGGGGGGGGDGGGGGGEGGGGGGGGGGGGEGGGGGGGGGGGGGGGGGGGGGGGGGEGGDGGGGGGG>FGGGFGFGGFGFGGGGGGGGGGGGCFGCGFGGGGGDFGGCEGGGGGGGGGGGCFFGGGGGGFDGGGGGCD>>DFG4=FFD?FFFFGF:FFGFFFFFEEFB>)4;,###
@M06045:235:000000000-JCY5N:1:1101:22582:4455 1:N:0:CTCAGA
AGAGTACTTGGTCATTTAGAGGAAGTAAAAGTCGTAACAAGGTTTCCGTAGGTGAACCTGCGGAAGGATCATTATCAAAACAGCGGACTTCGGTCCTTGCTGCACCCTTGTCTTTTGCGTACCGTATGTTTCCTCGGCGGGCTTGCCTGCCGGTTGGACATTATCAAACCTTTTTGTAGTTGCAATCAGCGTCAGAAAACAAACAATAATTACAACTTTCAACAACGGATCTCTTGGTTCTGGCATCGATGAAGAACGCAGCGCCTAAGGTAGATCGGAAGAGCACACGTCTTGAACTATA
+
CCGGGGGGGGGFGGGGGGGGGGGGGGGGGGGGGGGGGGGGGGGGGGGGFGEGGGGGGGGGGGGGGGGFGGGGGGGGGGGGGGGGGGCEGGFGFGGEGGGGGDGGGGGG<EFGFGGGCFGGGGGGGGGGGGGGGGGGGGGDGGGGGGGGGGGGGFGGGGGGGGGGGGGGGCFGGGGGGGGGGGGGFGGGGFBBGGGCFGGGGGGGGGGGGGGGG?FGGFGGGGGGGGGGGEGGGGGGGFGGGGGGFGGG4CGGFGGGGGCCGGGGDGG6FFCFDFFFFBCDFFFFFFFFFFFFFAF>:)###
@M06045:235:000000000-JCY5N:1:1101:5093:4479 1:N:0:CTCAGA
AGAGTACTTGGTCATTTAGAGGAAGTAAAAGTCGTAACAAGGTCTCCGTTGGTGAACCAGCGGAGGGATCATTACTGAGTACTACACTCTCTACCCTTTGTGAACTATTATACCTGTTGCTTCGGCGGCGCCCGCAAGGGTGCCCGCCGGTCTCATCAGAATCTCTGTTTTCGAACCCGACGATACTTCTGAGTGTTCTTAGCGAACTGTCAAAACTTTTAACAACGGATCTCTTGGCTCCAGCATCGATGAAGAACGCAGCGCCTAATTCAGATCGGAAGAGCACACGTCTGAACTCGGC
+
CCFGGGGGGGGGGGGGGGGGGFGGFGGGGGGGGGGGGGGGGGGGGGGGGGGGCGGGGGGGGGGGCCCEGGGGGGGGE9FGGGGGGGGGGGGGGGGGGGGGGGFGGGGGGCFGGGGGGGGGGGGDGG@FGGGGGGGGGGGGDFGGGGGGGGGGGGGGGGGECEGFFGFFGGGGGGGGGGGGGGGGGGGFGGGGGGGGGGGGGFGGEGGGFGGGFGGGGGGGGGGGFGGGEEEGGGGG+C<?GGGGGGGGGGGGGGGGGGG<DGGCGGG6@FGFGF74@@DEEFFGFFFFFFFFFBFBA9###
@M06045:235:000000000-JCY5N:1:1101:19058:4504 1:N:0:CTCAGA
AGAGTACTTGGTCATTTAGAGGAAGTAAAAGTCGTAACAAGGTTTCCGTAGGTGAACCTGCGGAAGGATCATTCACAATAAGTGTTTATGGCACTTTCAAATCCATACCCACCTTGTGTGCATTGTAAAGGCCCTTTCAACTTTGGAAGATTGGGCTTCATTTTCTCACACGTCTTCAATTGCAAGTCTAACATTCAGAGTAATCAAAACTCGAATACAACTTTCAACAACGGATCTCTTGGCTCTCGCATCGATGAAGAACGCAGCGCCTAACGAAGATCGGAAGAGCACACGTCTGCGT
+
CCGGGGGGGGGGGGGGGGGGGGGGGGGGGGGGGGGGGGGGGGGGGGGGGGGGGGGGGGGGGGGGGGGGGGGGGGGGGGGGGGGGGGGGGGGGGGGGGGGGGGGGGGGGGGGGGGGGGGGGGGGGGGGGGGGGGGGGGGGGGGGGGGGGGGGGGGGGGGGGGGGGGGGGGGGDGGGGGGGGGGGGGGGGGGGGGGGGGGGGGGGGGGGGGGGGGGGGGGGGGGGGGGGGGGGGGGGGGGGGGFFGGGGGGGGGEGGGGDCGGGGGGGGGEFDEGFGFFFGFAFEGEBFF:FFFFFFFF:###
@M06045:235:000000000-JCY5N:1:1101:19103:4557 1:N:0:CTCAGA
AGAGTACTTGGTCATTTAGAGGAAGTAAAAGTCGTAACAAGGTCTCCGTTGGTGAACCAGCGGAGGGATCATTACCGAGTTTACAACTCCCAAACCCCTGTGAACATACCTACAACGTTGCCTCGGCGGCTCCCCGCTTCCCCGTAAAACGGGAGCGGCCCGCCAGAGGACCCAACAAACTCTGTTATTTTCAGTATCTTCTGAGTAAAAACACAATCAATTAAAACTTTCAACAACGGATCTCTTGGTTCTGGCATCGATGAAGAACGCAGCGCCTAAGCAAGATCGGAAGAGCACAACC
+
CCGGGGGGGGGGGGGGGGGGGGGGGGGGGGGGGGGGGGGGGGGGGGGGGGGGGGGGGGGGGGGGGGGGGGGGGGGGGGGFFGGGGGGGGGGGGGGGGGGGGGGGGGGGGGGGGGGGGGGGGGGGGGGGGGGGGGGGGGGGGGGGGGGGGGGGGGDGGGGGGGGGGGDGGGGGGDGGGFGFGFGGGGGGGGGGGGGGGGGGGGGGGDGGFEFGGGGGGGGGFGGGCFGGGGGGGGGGGGGGGGFFGGGGGGGGGGGGGGGGGGGGGGG*8>DBGFGFFDF?FFFGFFFFF>@55:5::,###
@M06045:235:000000000-JCY5N:1:1101:9576:4562 1:N:0:CTCAGA
AGAGTACTTGGTCATTTAGAGGAAGTAAAAGTCGTAACAAGGTTTCCGTAGGTGAACCTGCGGAAGGATCATTACAAAAGTTAAACACTTGGGGAACGGACTCGCCTTTCGGGGCTCGAGGCCTGACTCCATTTGTAACAAACTTTCAACCACTTGTGAATTTGTAACAAATTTTCTCACCAATTGACTGTTAACGAAGTCTGATTCAAATTGTATTGGTGTTTATAGACACTAGTAAAATATGAAACAACTTTTGGCAACGGATCTCTTGGCTCTCGCATCGATGAAGAACGCAGCGCGA
+
CCGGGGGGGGGGGGGGGGGGGGGGGGGGGGGGGGGGGGGGGGGGGGGGGGGGGGGGGGGGGGGGGGGGGGGGGGGGGGGGGGGGGGGGGGGGGGGGGGGGGGGGGGGGGGGGGEGCGGGGGGGGGGGGGGGGGGGGGGGGGGGGGGGGGGGGGGGGGGGGGGGGGGGGGGGGGGGGGGGGGGGGGGGGGGGGGGGGGGGGGGGGGGGGGGGGGGGGGGGGGGGGGGGGGGGGGGGGGGGGGC9DGGGGGGGGGGGGGGGGGGGGGGGGFFGFGFGFFFGE@7DDFFFFFFFF@:D>F1###
@M06045:235:000000000-JCY5N:1:1101:24604:4566 1:N:0:CTCAGA
AGAGTACTTGGTCATTTAGAGGAAGTAAAAGTCGTAACAAGGTTTCCGTAGGTGAACCTGCGGAAGGATCATTACCTAGAGTATTGTAGGCTTTGTCCTGCTGTCTCTTACCCATGTTTTTTGAGTACTTACGTTTCCTCGGCGGGTTCGCCCGCCGATTGGACAATTTAAACCCATTGCAGTTGCAATCAGCGTCTGAAAAACTTTAATAGTTACAACTTTCAACAACGGATCTCTTGGTTCTGGCATCGATGAAGAACGCAGCGCCTAAGCGAGATCGGAAGAGCACACGTCTGAACTG
+
CCGGGGGGGGGGGGGGGGGGGGGGGGGGGGGGGGGGGGGGGGGGGGGGGGGGGGGGGGGGGGGGGGGGGGGGGGGGGGGGGGGGGGGGGGGGGGGGGGGGGGGGGGGGGGGGFGGGGGGGGGGGGGGGGGGGGGGGGGGGGGGGGGGGGGGGGDGGGGGGGGGGGGGGGGGGGGGGGGGGGGGGGGGGGGGGGGGGGGGGGGGGGGGGGGGGGGGGGGGGGFGGGGGGGGGGGD;CFFGGGGGGGGG<FGGDGGGGGGFGGGGGGDGGFFGFGFGD>FGFE>B<55?F:>F@525<FF###
@M06045:235:000000000-JCY5N:1:1101:22658:4589 1:N:0:CTCAGA
AGAGTACTTGGTCATTTAGAGGAAGTAAAAGTCGTAACAAGGTCTCCGTTGGTGAACCAGCGGAGGGATCATTACCGAGTTATTACTCCAAACCCTTTGTGAACCTTACCTTTTTGTTGCTCGGCGCACCGCGGGCCGCGGCTTCGGCCCGTCCCGCAGCGCGCCAGAGGACCCAACTCTTCAATTTATAGCGTACCTTCTGATTTACAAAACAAACAAGTTAAAACTTTCAACAACGGATCTCTTGGTTCTGGCATCGATGAAGAACGCAGCGCCTAACTAAGATCGGAAGAGCACAATG
+
CCGGGGGGGGGGGGGGGGGGGGGGGGGGGGGGGGGGGGGGGGGGGGGGGGGGGGGGGGGGGGGGGGGGGGGGGGGGGGGGGGGGGGGGGGGGGGGGGGGGGGGGGGGGGGGGGGGGGGGGGGGGGGGGGGGGGGGGGGGGGGGGGGGGGGGGGGGGGGGGGGGGGGGGGGGGGGFFGGGGGGGGGGGGGGGGGGGGGFGGGGGGGGGGGGGGGGGGGGGGGGGGGGGGGGGEFGGFGGDGGGGGGGGGGGCGGGGGGGGGGGGGGGGFFEDEDFGFFEGFFFFGFFFFFFFFF?@7(,###
@M06045:235:000000000-JCY5N:1:1101:16966:4610 1:N:0:CTCAGA
AGAGTACTTGGTCATTTAGAGGAAGTAAAAGTCGTAACAAGGTTTCCGTAGGTGAACCTGCGGAAGGATCATTACCTAGAGTATTGTAGGCTTTGTCCTGCTGTCTCTTACCCATGTTTTTTGAGTACTTACGTTTCCTCGGCGGGTTCGCCCGCCGATTGGACAATTTAAACCCATTGCAGTTGCAATCAGCGTCTGAAAAACTTTAATAGTTACAACTTTCAACAACGGATCTCTTGGTTCTGGCATCGATGAAGAACGCAGCGCCTAAGCGAGATCGGAAGAGCACACGTCTGAAAAA
+
CCGGGGGGGGGGGGGGGGGGGGGGGGGGGGGGGGGGGGGGGGGGGGGGGGGGGGGGGGGGGGGGGGGGFGGGGGGGGGGGGGGGGGGGGGGGGGGGGGGGGGGGGGGGGGGGGGGGGGFGGGGGGGGGGGGGGGGGGGGGGGGGGGGGGGGGGGGGGGGGGGGGGGGGGGGGGGGGGGGGGGGGGGGGGGGGGGGGGGGGGGGGGGGGGGGGGGGGGGGGGGGGGGGGGGGGEGFGGGGGGGFGGFFFFFGGGFFFFGGGGGGCG75C3>GFGFGFFFCF>BEGFFFFFFFF5<FFFF###
@M06045:235:000000000-JCY5N:1:1101:11803:4617 1:N:0:CTCAGA
AGAGTACTTGGTCATTTAGAGGAAGTAAAAGTCGTAACAAGGTCTCCGTAGGTGAACCTGCGGAAGGATCATTCACAATAAGTGTTTATGGCACTTTCAAATCCATACCCACCTTGTGTCCATTGTAAAGGCCCTTTCAACTTTGGAAGATTGGGCTTCATTTTCTCACACGTCTTCAATTGCAAGTCTAACATTCAGAGTAATCAAAACTCGAATACAACTTTCAACAACGGATCTCTTGGCTCTCGCATCGATGAAGAACGCAGCGCCTAATTCAGATCGGAAGAGCACACGTCTGGAC
+
CCGGGGGGGGGGGGGGGGGGGGFGGGGGGGGGGGGGGGGGGGGGGGGGGGGGGGGGGGGGGGGGGGGGGGGGGGGGGGGGGGGGGGGGGGGGGGGGGGGGGGGGGGGGGGGGGGGGGGGGGGGGGGGGGGGGGGGGGGGGGGGGGGFGGGGGGGGGGGGGGGGGGGGGGGGGGFGGGGGGGFGGGGGGFEFGGGGGGGGGGGGGGCGGGGGGGGGGGGGGGGGGGGGGGGGGGGGEF:FGGGGGGGGGGG7DCGFFGGGGFGGDCCDDEFGF<FFFCFFFF>ACBDAFFFFFFFFB0-###
@M06045:235:000000000-JCY5N:1:1101:16649:4638 1:N:0:CTCAGA
AGAGTACTTGGTCATTTAGAGGAAGTAAAAGTCGTAACAAGGTCTCCGTTGGTGAACCAGCGGAGGGATCATTACAGAGTCTTCTGAACTCCAAACCATTGTGAACATATCATGTTGCTTCGGCGGGATGCCGGGTGGACCAGCGCCCCCGCGCCGCCCGCCGGAGGCCAAACTCTTGTTTTCTAGCGGAATCTTCTGAGTCTTTATAAATAAGCAATCAAAACTTTCAGCAACGGATCTCTTGGCTCTGGCATCGATGAAGAACGCAGCGCCTAACGAAGATCGGAAGAGCACACGTCCA
+
CCGGGGGGGGGGGGGGGGGGGGGGGGGGGGGGGGGGGGGGGGGGGGGGGGGGGGGGGGGGGGGGGGGGGGGGGGGGGGGGGGGGGGGGGGGGGGGGGGGGGGGGGGGGGGGGGGGGGGGGGGGGGGGGGGGGGGGGGGGGGGGGGGDGGGGGGGGGGGGGGGGGEGGGGGGGGGGGGGGGGGGGGGGGGEEGGGFGGGFGGGGGGGGGCEC?FGGFGGDFGGGGGGGGGGGGGGEGC:<FGGGFGGGGGGGGGGGGGCFGGGGGFDGGFFDFDEGFFFGFEEBFFEFF>FFFFBFFF.###
@M06045:235:000000000-JCY5N:1:1101:8345:4647 1:N:0:CTCAGA
AGAGTACTTGGTCATTTAGAGGAAGTAAAAGTCGTAACAAGGTCTCCGTTGGTGAACCAGCGGAGGGATCATTACCGAGTTATACAACTCATCAACCCTGTGAACATACCTAAAACGTTGCTTCGGCGGGAACAGACGGCCCTGTAACAACGGGCCGCCCCCGCCAGAGGACCCCTAACTCTGTTTTTATAATGTTTTTCTGAGTAAACAAGCAAATAAATTAAAACTTTCAACAACGGATCTCTTGGCTCTGGCATCGATGAAGAACGCAGCGCCTAATCTAGATCGGAAGAGCACAGCC
+
CCGGGGGGGGGGGGGGGGGGGGGGGGGGGGGGGGGGGGGGGGGGGGGGGGGGGGGGGGGGGGGGGGGGGGGGGGGGGGGGGGGGGGGGGGGGGGGGGGGGGGGGGGGGGGGGGGGGGGGGGGGGGGGGGGGGGGGGGFGGGGGGGGGGGGGGGGGGGGGGGGGGGGGGGGGGGGGGGGGGGGGGGGGGGGGGGGGGGGGGGGGGGGGGGGGGGGGGGGGGGFGGGGGGGGGGFGGGGGGGDGCFGGGGGGGGGGGGGGGGCFFGGGGGFFGFGFGFFFGFF?FGFFFFEFB>>1:?F1###
@M06045:235:000000000-JCY5N:1:1101:6082:4672 1:N:0:CTCAGA
AGAGTACTTGGTCATTTAGAGGAAGTAAAAGTCGTAACAAGGTTTCCGTAGGTGAACCTGCGGAAGGATCATTCACAATAAGTGTTTATGGCACTTTCAAATCCATACCCACCTTGTGTGCATTGTAAAGGCCCTTTCAACTTTGGAAGATTGGGCTTCATTTTCTCGCACGTCTTCAATTGCAAGTCTAACATTCAGAGTAATCAAAACTCGAATACAACTTTCAACAACGGATCTCTTGGCTCTCGCATCGATGAAGAACGCAGCGCCTAACAAAGATCGGAAGAGCACACGTCTGTCG
+
CCGGGGGGGGGGGGFGGGGGGGGGGGGGGGGGGGGGGGGGGGGGGGGGGGGGGGGGFGDFGGEG@FGGEFGGGGGGFGGGGGGGGGGGGGGGGGGGGGGGGFFGGGGGGGFGGGGGEFGGFGGGGGGGGGGGGGGFGGEFGFGGGGGGGF9FFGGGGFGGGGFFGGGGGGGGGGGGGGGGGGGGDFEGGGFGGGGGGGGGGGGFGGGGGGFGGGGGGCFGGGGCCGGGGGGGGC@EGGGGGFCCCFGGDGDDGFFGFGGGGGG<DCDD:>>;C5<FAA84=>>CD>455F>FF;>61-###
@M06045:235:000000000-JCY5N:1:1101:16023:4683 1:N:0:CTCAGA
AGAGTACTTGGTCATTTAGAGGAAGTAAAAGTCGTAACAAGGTCTCCGTTGGTGAACCAGCGGAGGGATCATTACCGAGTTTACAACTCCCAAACCCCTGTGAACATACCACTTGTTGCCTCGGCGGATCAGCCCGCTCCCGGTAAAACGGGACGGCCCGCCAGAGGACCCCTAAACTCTGTTTCTATATGTAACTTCTGAGTAAAACCATAAATAAATCAAAACTTTCAACAACGGATCTCTTGGTTCTGGCATCGATGAAGAACGCAGCGCCTAATTGAGATCGGAAGAGCACACGCGC
+
CCGGGGGGGGGGGGGGGGGGGGGGGGGGGGGGGGGGGGGGGGGGGGGGGGGGGGGGGGGGGGGGGGGGGGGGGGGGGGGGGGGGGGGGGGGGGGGGGGGGGGGGGGGGGGGGGGGGGGGGGGGGGGGGEGGGGGGGGGGGGGGGGGGGGGGGGGGGGGGGGGGGGGGGGGGGGGGGGGGGGGGGGGGGGGGGGGGGGGGGGGGGGGGGGGGGGGGGGGGGGGGGGGGGGGGCFFGGGGGGGGGGGGGGGGG7FGGGGGGGGGGGGGGGFFGFGFGFFFGFFFFGFFFFFFFFFBFFF(###
@M06045:235:000000000-JCY5N:1:1101:5217:4686 1:N:0:CTCAGA
AGAGTACTTGGTCATTTAGAGGAAGTAAAAGTCGTAACAAGGTCTCCGTTGGTGAACCAGCGGAGGGATCATTACCGAGTTTACAACTCCCAAACCCCTGTGAACATACCACTTGTTGCCTCGGCGGATCAGCCCGCTCCCGGTAAAACGGGACGGCCCGCCAGAGGACCCCTAAACTCTGTTTCTATATGTAACTCCTGAGTAAAACCATAAATAAATCAAAACTTTCAACAACGGATCTCTTGGTTCTGGCATCGATGAAGAACGCAGCGCCTAAGATAGACCGGAAGAGCACACCCAT
+
CCFFDGGGGGGGGFGGGFGFFGGGGGGGGGGGGGGGGGGGGGGGEFGGFG7FEFCFGFEDFGGGGGGGFFGGGGGGGGGGGGGDGGGFGEFGGDGGGGGGGGGGGGGFFGGGGGGGGGGGGGGGGGGGGGGGGGGGGECGGGEG@FFGGGCGGGDGGEGDGGGGGGCGFCFGGDGGGCB;C@FGG,@@CFFFGFFFGG?8E:FGFGGFGGF?CEGGGGG9CFFGGGGFGGGGGGF=CCC*0CFGGC+>FCCFGF:7>FGG7FCFFGGGD7C53>9<@FFF49@*9:>>@5@;?)7:0,###
@M06045:235:000000000-JCY5N:1:1101:9832:4693 1:N:0:CTCAGA
AGAGTACTTGGTCATTTAGAGGAAGTAAAAGTCGTAACAAGGTCTCCGTTGGTGAACCAGCGGAGGGATCATTACCGAGTTTACAACTCCCAAACCCCAATGTGAACGTTACCAATCTGTTGCCTCGGCGGGATTCTCTTGCCCCGGGCGCGTCGCAGCCCCGGATCCCATGGCGCCCGCCGGAGGACCAACTCCAAACTCTTTTTTTCTCTCCGTCGCGGCTCCCGTCGCGGCTCTGTTTTATTTTTGCTCTGAGCCTTTCTCGGCGACCCTAGCGGGCGTCTCGAAAATGAATCAAGCT
+
CCGGGGGGGGGGGGGGGGGGGGGGGGGGGGGGGGGGGGGGGGGGGGGGGGGGGGGGGGGGGGGGGGGEGGEGFGGGGGGGGGGGGGGGGGGGGGGGGGGGGGGGGGGGFGGGGGGGGGGGGGGGGGCGECEFGGGGFGGGCGGGGGGGGGGGGGGGDEGGGGGGEGGGGGGGGGGGGGGGGGGGEGGGFGGGEFGGGGGGGGGGGGGGGGGGGGDGGCGEGG5CGGGFECEG=E5CGG7CGGCGGGGGDFC>FCCFFGGGFGGGGCD33>DB7@4?757>EBFGFFFFF36*@AFAAB###
@M06045:235:000000000-JCY5N:1:1101:5502:4693 1:N:0:CTCAGA
AGAGTACTTGGTCATTTAGAGGAAGTAAAAGTCGTAACAAGGTTTCCGTAGGTGAACCTGCGGAAGGATCATTACCTTTTAGTACAGAAGCGTTGTGTGGGTTGAGTTGCGCTTGGGGAGTTGGCTACCTTTAGCTAGCTCCTTGAGTGGCAACTCCCCTCATAATACTCCCTGTATATCACCCTTGTCTTTGGCGCACCATTGTTTCCTTGGCGGGCATGCCCGCCAATAGGACAATCTTATAACCTTTTTCAATTTTCAATCAGCGTCTGAAATAATTTTAATAATTACAACTTTCTTG
+
CCGGGGGGGGGGGFFFGGGGGGGGGFEFFGGGGCGGGGGGGCFDCGFGGGGDFFGGGGGGGGGGGGEGGGGGGGGGGGGGGGGGGGAC,CFEGGGG@FFGDGGGGGGGGGGGGGGGGGGGGGGGGG?FGGGGGGGGGGGGGGGGGGGGGGGGEFGFCF=FGGGGGGGGGGGGDGGGFGFGGGGGGGGAAFGGFGGGGGGGGGGGGGGGGGG9DFGGGGGG9>ECCEGGGGCE6>6=:CGGGGD7CF6FGGCC6>EFFGGGCCGGGGGD5@DFFFGFFF>?44=C=4=B?6686:?A<)###
@M06045:235:000000000-JCY5N:1:1101:9723:4706 1:N:0:CTCAGA
AGAGTACTTGGTCATTTAAAGGAAGTAAAAGTCATAACAAGGTTTCCGTAGGTGAACCTGCGGAAGGATCATTCACAATAAGTGTTTATGGCACTTTCAAATCCATACCCACCTTGTGTGCATTGTAAAGGCCCTTTCAACTTTGGAAGATTGGGCTTCATTTTCTCACACGTCTTCAATTGCAAGTCTAACATTCAGAGTAATCAAAACTCGAATACAACTTTCAACAACGGTTCTCTTGGCTCTCGCATCGATGAAGAACGCAGCGCCTAAGACAGATCGGAAGAGCACACGTCTGTTG
+
CCGGGGGGGGGGGGFGGGGGGGGGGGGGGGGGGGGGGGGGGGGGGGGGGGGGGGGGGGGGGGGGGGGGGGGGGGGGGGGGGGFFGGGGGGGGGFGGGGGGGGGGGGFGGGGGGFGGGGGGGGGGGGGGFFGGGCFGGGGGGGGGGGGGGGGGGGGGGGGGGGGGGGGGGGGGGGGGGGGGGGGFFGFGGGGGGGFGGGGGGGGGGGGGAFGFGGGF?FGGFGGGGGCGGGGGGEGGGGGGC6FGGGGGGD4?CCFGFCFGGGGGGDGCDFGFGFGFFFFFFFFGFFFFFFA8:>F:.,###
@M06045:235:000000000-JCY5N:1:1101:21550:4723 1:N:0:CTCAGA
AGAGTACTTGGTCATTTAGAGGAAGTAAAAGTCGTAACAAGGTCTCCGTTGGTGAACCAGCGGAGGGATCATTACCGAGTTATTACTCCAAACCCTTTGTGAACCTTACCTATTACTGCTGTTGCCTCGGCGGACGGCCGGGAGGGCACCCCCTCGCGGGGCCGCCCGACCAGCCCCCGCCGGCAGCACCAAACTCTTGAATTTATAGCGAAACTACTTCTGAATAACAAAAACAAACGAATCAAAACTTTCAACAACGGATCTCTTGGTTCTGGCATCGATGAAGAACGCAGCGCCTGAA
+
CCGGFGGGFGFFGGFFGGGGGGGGGGGGGGGFFGGGFGGFFCFC<FGGGFGGFGA@FGGFGGGGCEGGGGGFGGGGGGGGDGGFGGFGGFGG?FGCFGGGGGFGGGGGGGGFE?FGGGGGGGGGGGFGGGGCGGGGGGGGGBFC7FF<FGG:BCGEGG>G:FEGGGGGGGGEGGGDCGGGGGGG5?8;8C6C8FGCFFC7+<<CE70:@C:ECEGGGF7:FGC@FGFFC9EFF8FGCCDEGG7:FGGGGFFCFFGFGFEDGGC>DGCFFFFFG6FF@FCD4)1:@BFFFB3<BFBB9(###
@M06045:235:000000000-JCY5N:1:1101:22198:4745 1:N:0:CTCAGA
AGAGTACTTGGTCATTTAGAGGAAGTAAAAGTCGTAACAAGGTCTCCGTTGGTGAACCAGCGGAGGGATCATTACAGAGTCGCAAAACTCCCAAACCATTGTGAACGTTACCTAAACCGTTGCTTCGGCGGGCGGCCCGGGTCCTTCCCGGCGCCCCTCGGCCCTCGCGGGCGCCCGCCGGAGGAAAACCAAACTATTGCATTGTATGGCCTCTCTGAGTCTTCTGTACTGAATAAGTCAAAACTTTCAACAACGGATCTCTTGGTTCTGGCATCGATGAAGAACGCAGCGCCTAATGCGC
+
CCGGGGGGGGGGGGGGGGGGGGGGGGGGGGGGGGGGGGGGGGGGGGGGGGGGGGGGGGGGGGGGGGGGGGGGGGGGGGGGGGGGGGGGGGGGGGGGGGGGGGGGGGGGGGGGGGGGGGGGGGGGGGGGGGGGGGGGGGGGGGGGGGGGGGGGGGGGGGGGGGGGGGGGEEGGEEGGGGGGGEGGGFGGGGGGCGGGGGGGGFFGG9CFGGGFGGGFFGGGGCGGGFGGGEGGDGGGGGFGG7CGGGCCDGGGFGDGGDE*::F>FGGGFFGFF?6>?FFFB?FGFDFFBDEDF?37A)###
@M06045:235:000000000-JCY5N:1:1101:21010:4748 1:N:0:CTCAGA
AGAGTACTTGGTCATTTAGAGGAAGTAAAAGTCGTAACAAGGTTTCCGTAGGTGAACCTGCGGAAGGATCATTCATAATTGAGTGTTTTATGGCACTCTTTAAAAAAATCCATATCCACCTTGTGTGCAACGTTTTTGAACTCTCTGGCATTAAAAAGCCAAGAGGGTTTGATTAACTTAACACCTTTAAAGCAGTTTGTCTGAATATCTATTTCTGAATAAACATAATTCAAAAATACAACTTTCAACAACGGATCTCTTGGCTCTCGCATCGATGAAGAACGCAGCGCCTAATTTATAG
+
CCGGGGGGGGGGGGGGGGGGGGGGGGGGGGGGGGGGGGGGGGGGGGGGGGGGGGGGGGGGGGGGGGGGGGGGGGGGGGGGGGGGGGGGGGGGGGGGGGGGGGGGGGGGGGGGGGGGGGGGGGGGGGGGGGGGGGGGGGGGGGGGGGGGGGGGGGGGGGGGGGGGGGGGGGGGGGGGGGGGGGGGGGGGGGGGGGGGGGGGGGGGGGGGGGGGGGGGGFGGGFGGGGGGGGGGGGGGGGGGGGGGGGGGGGGGGGGCGGGGGFGGGGGGFFGFGFGFFFGFFFFGFFFFFFFFFFFFF4###
@M06045:235:000000000-JCY5N:1:1101:5375:4755 1:N:0:CTCAGA
AGAGTACTTGGTCATTTAGAGGAAGTAAAAGTCGTAACAAGGTTTCCGTAGGTGAACCTGCGGAAGGATCATTCATAATAAGTGTTTTATGGCACTTTTTAAATCCATATCCACCTTGTGTGCAATGTCAGTCGATCTTCTTCATGGAGATCGACCAAACATCAACCTTTATTTTTTAACTCTTTGTCTGAAAAATATTATGAATAAACAATTCAAAATACAACTTTCAACAACGGATCTCTTGGCTCTCGCATCGATGAAGAACGCAGCGCCTAAGTCAGATCGGAAGAGCACACGTGTT
+
CCGGGGGGEGGFGGGGGFFGGGGGGGGGGGEFFEGEEGGGGGF@FGGGGGFGGGGEFGFFGFEEGGGG?F<FGCFGGGGGGGGGGGGG9FFGFFGGGGGGGGGGGGFGG9EGFGGGGGFEEFGGGGGGFGGGFGGGGGGG9FFEGCFGFGGGGGGGGGEEGDGGGFGGGGGGGFGGGGFFGGGGGGGGGGGFFFGGGGGGGFFGGGGCDDGGGGCFGGGFDGGGGGGCG:7EDFECG7CC:CFGGCFGGGG4=75DC8F>CGG4FCDD>ECBGFGFFFDFFFFC)>>EF@5?F?>?F.###
@M06045:235:000000000-JCY5N:1:1101:18221:4773 1:N:0:CTCAGA
AGAGTACTTGGTCATTTAGAGGAAGTAAAAGTCGTAACAAGGTTTCCGTAGGTGAACCTGCGGAAGGATCATTACCGAGTGCGGGTTCCAACGAGCCCAACCTCCCACCCGTGTTTACCATGACCGCGTTGCCTCGGCGGGCCCACTGGGGCCTGGCCCCGGTCGCCGGGGGGCTTCTGCCCCCGGGTCCGCGCCCGCCGACGCACCCTGGAACCCTGTCTGAATAGTGAGTCTGAGTCTATGATCAAATCATTAAAACTTTCAACAACGGATCTCTTGGTTCCGGCATCGATGAAGAAAC
+
CCGGGGGGGGGGGGGGGGGGGGGGGGGGGGGGGGGGGGGGGGGGGGGGGGGGGGGGGGGGGGGGGGGGGGGGGGGGGGGGGGGGGGGGGGGGGGGGGGGGGGGGGGGGGGGGGGGGGGGGGGGGGGGGGGGGGGGGGGGGGGGGGGGGGGGGGGGGGGGGGGGGGGGGGGGGGGGGGGGGGGGGGGGGGGGGGGGGGGGGGGGG5CEGGGFGFGGGGGGGGGGGGGGEEGGGGGGGGGGGGG?:DFGGGGGGGGGGGGGGGGGCFCDDFFGFGFFFFFGFFFFGDFFFFFFFFFFFAA###
@M06045:235:000000000-JCY5N:1:1101:8937:4787 1:N:0:CTCAGA
AGAGTACTTGGTCATTTAGAGGAAGTAAAAGTCGTAACAAGGTCTCCGTTGGTGAACCAGCGGAGGGATCATTACCGAGTTATACAACTCATCAACCCTGTGAACATACCTAAAACGTTGCTTCGGCGGGAACAGACGGCCCTGTAACAACGGGCCGCCCCCGCCAGAGGACCCCTAACTCTGTTTTTATAATGTTTTTCTGAGTAAACAAGCAAATAAATTAAAACTTTCAACAACGGATCTCTTGGCTCTGGCATCGATGAAGAACGCAGCGCCTAACAAAGATCGGAAGAGCACATCC
+
CCGGGGGGGGGGGGGGGGGGGGGGGGGGGGGGGGGGGGGGGGGGGEGGGGGGGGGGGGGGGGGGGGGGGGGGGGGGGGGGGFGGGGGGGGGGGGGGGGGGGGGGGFGGGGGGGGGGGGGGGGGGGDGGGGGGGGGGGGGGGGGGGGGGGGGGGGGGGGEGGGGGGGGGGGGGGGGGFGGGGGGGGGGGGG@FGGCGFGFCEGGGGGGGGGGGGGGGGGFGGGGGGGGGGGGGGGGFG5CECECFGGGGGGGGGGGGGGGGGGGG>CGGF>DEGFGFFEGF?F:5?FFFDFBEF?FD?1###
@M06045:235:000000000-JCY5N:1:1101:9563:4838 1:N:0:CTCAGA
AGAGTACTTAGTCATTTAGAGGAAGTAAAAGTCGTAACAAGGTCTCCGTTGGTGAACCAGCGGAGGGATCATTACCGAGTTTTCAACTCCCAAACCCCTGTGAACATACCAATCGTTGCCTCGGCGGGAGAGCCCCGGGCGTTGGCGAAAGCCTCGCACCGGTATCAGGCGCCCGCCGGAGGACCCAAACAAACTCTTGAATTCTAAAGTATCTTCTGAGTAATATAAGTTAAATAAATTAAAACTTTCAACAACGGATCTCTTGGTTCTGGCATCGATGAAGAACGCAGCGCCTAAACGG
+
CCGGGGGGGGGGGGGGGGGGGGGGGGGGGGGGGGGGGGGGGGGGGGGGGGGGGGGGGGGGGGGGGGGGGGGGGGGGGGGGGGGGGGGGGGGGGGGGGGGGGGGGGGGGGGGGGGGGGGGGGGGGGGGGGGGGGGGGGGGGGGGGGGGGGGGGGGGGGGGGGGGGGGGGGGGGGGGGGGGGGGGGGGGGGGGGGGGGGGGGGGGGGGGCFGGGGGGGGGGGGGGGGGGGGGGGGGGGGGGGGGGGGGGGGGGGGGGGGGEGGGGGGGGGFFGFGFGFFFFFFFFGFFFFFFEDEFFF>?###
@M06045:235:000000000-JCY5N:1:1101:13483:4841 1:N:0:CTCAGA
AGAGTACTTGGTCATTTAGAGGAAGTAAAAGTCGTAACAAGGTTTCCGTAGGTGAACCTGCGGAAGGATCATTACCGAGTGAGGGTGCTCCGTCGCCCGACCTCCCAACCCTGTGTCTACTGTACCTTGTCGTTGCTTCGGCGGACCGGTTGCTGACCAACTGGTTTCGACCGCCGGGGGCCCTGTCGCCCCTGGAGCGCGTCCGCCGATGGCCCAACTCCAAAAACTTCTTGACCCCGAAACCAGTGTCGTCTGAAAACACGTTTGTGATAAGTACAATCAAAAACAAAACTTTCAATCC
+
CCGGGGGGGGGGGGGGGGGGGGGGGGGGGGGGGGGGGGGGGGGGGGGGGGGGGGGGGGGGGGGGGGGGGGGGGGGGGGGGGGGGGGGGGGGGGGGGGGGGGGGGGGGGGGGGGGGGGGGGGGGGGGGGGGGGGGGGGGGGGGGGGGGGGGGGGGGGGGGGGGGGGGGGGGGGGGGGGGGGGGGGGGGGGGGGGGGGGGGGGGGGGGGGGGGEGGGGGGGGGGGGFGGGGGFGGGGGGGGGGGGGGGGGGGGGGGGDGGGGGGGGFFDGFFG=FFGFFFGFFFFFFFFFFF4;FAFFFA###
@M06045:235:000000000-JCY5N:1:1101:17400:4847 1:N:0:CTCAGA
AGAGTACTTGGTCATTTAGAGGAAGTAAAAGTCGTAACAAGGTCTCCGTTGGTGAACCAGCGGAGGGATCATTACAGAGTTGCAAGACTCCCAAACCACTGTGAACCTACCCGTACCGTTGCCTCGGCGGGCGGCCCCAGGGCGGGGCCGCAGCCTCCTAGCAGAGGCGCCCGCCGCAGGCCACAGCAACTATACTTATCCACTGGCCCCTCTGAGTATACTCCAAACAATTAAAACTTTCAACAACGGATCTCTTGGTTCTGGCATCGATGAAGAACGCAGCGCCTAATGAAGATCGGCT
+
CCGGGGGGFF@CFC@CEGGGGG9FGFGGGGGGGDFE<C<FGGGGCFCFE<CFFGGGGFGGGGGGGGGGDFFFFG<FGFE@FGFFGEEFGGAE@FGFGFGGGGGDFGGGFGGCFFGGGGGEGGGGGGCFG77=:FB<*FC@<:C:FGGD<@CCGGGGFCC+<0AFGF>8E5EGDEGGG>8CC58E8@5*8@8@9<:02<9FG?G98:8CDEF*AC<E+<+<C+<8?F?5*8+00<FGGG=FGGG*>CCCC79D77CC74+1:7:*CC7CE497CB746<))7>5<DD5)6****.9))-###
@M06045:235:000000000-JCY5N:1:1101:9526:4873 1:N:0:CTCAGA
AGAGTACTTGGTCATTTAGAGGAAGTAAAAGTCGTAACAAGGTCTCCGTTGGTGAACCAGCGGAGGGATCATTACCGAGTTTACAACTCCCAAACCCAATGTGAACGTTACCAAACTGTTGCCTCGGCGGGATCTCTGCCCCGGGTGCGTCGCAGCCCCGGACCAAGGCGCCCGCCGGAGGACCAACCAAAACTCTTATTGTATACCCCCTCGCGGGTTTTTTATAATCTGAGCCTTCTCGGCGCCTCTCGTAGGCGTTTCGAAAATGAATCAAAACTTTCAACAACGGATCTCTTGGCAG
+
CCGGGGGGGGGGGGGGGGGGGGGGGGGGGGGGGGGGGGGGGGGGGGGGGGGGGGGGGGGGGGGGDGGGGGGGGGGGGGEFCGGGGGGGFEGGGFGEGGGGGGGFAEFDEFC<EEFGGGGGFGGFEFEC=FECGGFGG<FFFGGEGGGGEFFDGEGGGGGDD7FFCFG7F@7F:FEGGGGGGGGGGGGGCGGGCEGCFF?FGGGFFGGDEDEGGGEEGE58CFC*3:A0AFFFGGE?FD><C=E)5CCGCFGCG95C>C5CGGGCGG7*96:6FFGFFF7@494:*7;5:)))*-/.))###
@M06045:235:000000000-JCY5N:1:1101:22109:4887 1:N:0:CTCAGA
AGAGTACTTGGTCATTTAGAGGAAGTAAAAGTCGTAACAAGGTTTCCGTAGGTATGTTAAGCATCGAATTCCTCTCCTATTGTGACATTTCGCTAACTTGTGATCTCAGGTGAACCTGCGGAAGGATCATTACTGAGTTAGGGTCTTCTGGCCCGACCTCCAACCCTGTGTCTACCTTACCACGTTGCTTCGGCGGGCCTGTCGACAGGATCTGTCGGCTGCCGGCGGGCCTTAAAACCCCGCTGGACAGTGCCCGTCGATGGCCAACCTCTTAAAACTCTTGAAGAACCATGTCGTCCAA
+
CCGGGGGGGGGGGGGGGGGGGGGFGGGGGGGGGGGGGGGGGGGGGGGGGGGGGGGGGGGGGGGGGGGGGGGGGGGGGGGGGGGGGGGGGGGGGGFEGGGGGGGGGGGGGGGGGGGGGGGGGGGGGGGGGGGGGGGGGGGGGGGGGGGGGGGGGGGGGGGGGGGGGGGGGGGGGGGGGGGGGGGGGGGGGGGGGGGCGGGDGGGGGGGGGGGGGGGGGGGGGGGG5EEGGGGGGGGGGGGGG7EDGEFFCFFFG7CGGDC3DFGGGDGGFFGFGFGFFF6?FFFGFFFFF@FFFFFFF1###
@M06045:235:000000000-JCY5N:1:1101:26571:4928 1:N:0:CTCAGA
AGAGTACTTGGTCATTTAGAGGAAGTAAAAGTCGTAACAAGGTTTCCGTAGGTGAACCTGCGGAAGGATCATTAGCGAAGCTCGGAACACATGTTCGGTACTGCAGCTGCCCAGCAATGGGATGTGCTCGTCTGGATGTGTGTCCCTTCTCTATTCCACCCCATTGTGAACCAAGTGTGTGAGCCGAAGAGAGATCGGAGGCTCGCGTGCAACACTTAACATACCCCAATGAAGTATCAGAATGTACCTTGCGTTAACTCGCACAAATACAACTTTCAACAACGGATCTCTTGGCTCCCCT
+
CCGGGGGGGGGGGGGGGGGGGGGGGGGGGGGGGGGGGGGGGGGGGGGGGGGGGGGGGGGGGGGGGGGGGGGGGGGGGGGGGGGGGGGGGGGGGGGGGGGGGGGGGGGGGGGGGGGGGGGGGGGGGAFGGGGGGGGGGGGGGGGGGGGGGGGGFGGGGGGGGGGGGGGFFGGGGGGGGGGGGGGGGGGDGGGGGGGGGGGGGGGGGGGGGGFGGGGGGGGGGGGGGGGGGGGGGGGFGGGGGGGGGGGGGGGGEC:5D><DCDDGGGCF?FGFFFGF??DFF>FGD@BF6@B6B2),5(###
@M06045:235:000000000-JCY5N:1:1101:17803:4971 1:N:0:CTCAGA
AGAGTACTTGGTCATTTAGAGGAAGTAAAAGTCGTAACAAGGTTTCCGTAGGTGAACCTGCGGAAGGATCATTACAGTGTCGGCACGGCAGCTCTCGGGCTGCCCGCTACTGACCACCCTTGTCTACCTAACCACTGTTGCTTCGGCAGGCCGGCCGCTCGAGCTCCCTGAGCTTGGGCGACCACCTGGGGTCCGGCTTGACCGCCGCCCGGGGCAGTGCCTGCCGGAGGATTAGTTGAAACTCTTTGCTGATCAGTGACAATTCTGAGTCTTTACTTAATTGTTAAAACTTTCAACATCC
+
CCGGGGGGGGGGGGGGGGGGGGGGGGGGGGGFGGGGGGGGGGGGGGGGGGGGGGGGGGGGGGGGGGGGGFGGGGGGGGGGGGGGGGGGGGGGGGGGGGGGGGGGGGGG>FGGGGGGGGGEFFEFGGGGGGGGGGGEGGGGGGEGGGGGGCFEFEGGEGDGGGGGCFGGGGGGGGGGGFFEEGGGFGGGGGGGGGEEGGGGGGGGGGGGGGGGGEGGGGFFGFDGGGGDCEGFGDCFCFGGGGGGG?7*:>CDFFGG*0:FCCF7FFGGFFG4DFGFFFGFF?=>=F==66FFFAFFFF###
@M06045:235:000000000-JCY5N:1:1101:7449:4988 1:N:0:CTCAGA
AGAGTACTTGGTCATTTAGAGGAAGTAAAAGTCGTAACAAGGTCTCCGTTGGTGAACCAGCGGAGGGATCATTACAGAGTTGCAAAACTCCCTAAACCATTGTGAACGTTACCTAAACCGTTGCTTCGGCGGGCGGCCCGGGTCCTTCCCGGCGCCCCCCGGCCCTCGCGGGCGCCCGCCGGAGGTAAACCAAACTATTGCATTAATGGCCTCTCTGAGTCTTCTGTACTGAATAAGTCAAAACTTTCAACAACGGATCTCTTGGTTCTTGCATCGATGAAGAACGCAGCGCCTAATTTGC
+
CCGGGGGGGGGGGGGGGGGGGGGGGGGGGGGGGGGGGGGGGGGGFGGGGFGGGGGGGGGGGGGGGGGGGGGGGGGGGGFFGGGGFFFGGGGGGGGGGGGGGGGFGGGGGGGGGGFCGGGGGGGGGGGGFGGGGGGGGGGGGGFGFGGGGGEGGGGGGGGGGGGGG7FFGDGDGEEEGEGGEGDDE>FGGGFGGFFGGGGFF?FF9FFFFCCF8<@@FFGGGFDGGCGFGGGGGGGF7CFCFD?FGFGFCFC=EF5DGG7*CCC:DF77**2996FDF7C4@=BFFFBB5>BBE8DFF)###
@M06045:235:000000000-JCY5N:1:1101:25415:5002 1:N:0:CTCAGA
AGAGTACTTGGTCATTTAGAGGAAGTAAAAGTCGTAACAAGGTCTCCGTTGGTGAACCAGCGGAGGGATCATTACTGAGTACTACACTCTCTACCCTTTGTGAACTATTATACCTGTTGCTTCGGCGGCGCCCGCAAGGGTGCCCGCCGGTCTCATCAGAATCTCTGTTTTCGAACCCGACGATACTTCTGAGTGTTCTTAGCGAACTGTCAAAACTTTTAACAACGGATCTCTTGGCTCCAGCATCGATGAAGAACGCAGCGCCTAAGCTAGATCGGAAGAGCACACGTCTGAACTCGAT
+
CCGGGGGGGGGGGGGGGGGGGGGGGGGGGGGGGGGGGGGGGGGGGGGGGGGGGGGGGGGGGGGGGGGGGGGGGGGGGGGGGGGGGGGGGGGGGGGGGGGGGGGGGGGGGGGGGGGGGGGGGGGGGGGGGGGGGGGGGGGGGGGGGGGGGGGGGGGGGGGGGGGCFGGGGGGGGGGGGGGGGGGGGGGGGGGGGGGGGGGGGGGGGGGGGGGGGGGGGGGGGGGGGGGGGEGGGGGFGFDFDCFGGGGGGGGGGGGGGGGGGGGGGGGGFF:FGFGFFFGFFFFGFFFFFFFFFBFFF<###
@M06045:235:000000000-JCY5N:1:1101:13374:5022 1:N:0:CTCAGA
AGAGTACTTGGTCATTTAGAGGAAGTAAAAGTCGTAACAAGGTCTCCGTTGGTGAACCAGCGGAGGGATCATTACAGAGTTGCAAAACTCCCAACCATTGTGAACCTACCTCACCGTTGCTTCGGCGGGTGGCCCCCACCAGGGCCGCGCCGGCCCCCGTGCCGGCAACCCGTCAGAGGACCAAAACTCTTCGTCATCACTGGCCTCTCTGAGTAACTTATACAATAAGTCAAAACTTTCAACAACGGATCTCTTGGTTCTGGCATCGATGAAGAACGCAGCGCCTAAGGTAGATCGGTCA
+
CCGGGGGGGGGGGGGGGGGGGGGGGGGGGGGGGGGGGGGGGGGGGGGGGGGGGGGGGGGGGGGGGGGGGGGGGGGGGGGGGGGGGGGGGGGGGGGGGGGGGG<FGGGGGGGGGGGGGGGGGGGGGGGGGGGGGGGGGGGGGGGGGGGGGGGGGGGGGGGGGGGGGGGGGGGGGGGGGGGGGGGGGGGGGGGGGGGGFFFFGGGGGGGGGGGGGGGGGGGGGGGGFGGGGGGGGGGGGGGGGGGGGGGGGGGGGGGGGGGGGGGGGGGG?FGFGFGFF:DBEFFGFFFFFFFFFFFFB:###
@M06045:235:000000000-JCY5N:1:1101:13138:5063 1:N:0:CTCAGA
AGAGTACTTGGTCATTTAGAGGAAGTAAAAGTCGTAACAAGGTCTCCGTTGGTGAACCAGCGGAGGGATCATTACTGAGTACTACACTCTCTACCCTTTGTGAACTATTATACCTGTTGCTTCGGCGGCGCCCGCAAGGGTGCCCGCCGGTCTCATCAGAATCTCTGTTTTCGAACCCGACGATACTTCTGAGTGTTCTTAGCGAACTGTCAAAGCTTTTAACAACGGATCTCTTGGCTCCAGCATCGATGAAGAACGCAGCGCCTAACCCAGATCGGAAGAGCACACGTCTGAACTCAGA
+
CCGGGGGGGGGGGGGGGGGGGGGGGGGGGGGGGGGGGGGGGGGGGGGGGGGGGGGGGGGGGGGGGGGGGGGGGGGGGGGGGGGGGGGGGGGGGGGGGGGGGGGGGGGGGGGGGGGGGGGGGGGGGGGGGGGGGGGGGGGGGGGGGGGGGGGGGGGGGGGGGGGGGGGGGGGGGGGGGGGGGGGGGGGGGGGGGGGGGGGGGGGGGGGGGGGGGGGGGGGGGGGGGGGGGEGFGGGGGGGGGGGGGGGGGGGGGGGGGGGGGGGGGGGGFFGFGFGFFDGBEFFGFFFFFFFFFAFFFA###
@M06045:235:000000000-JCY5N:1:1101:17499:5070 1:N:0:CTCAGA
AGAGTACTTGGTCATTTAGAGGAAGTAAAAGTCGTAACAAGGTTTCCGTAGGTGAACCTGCGGAAGGATCATTACTGAGTTTATAAGGGGGTCTTTTTGTTGGTTGTTTTTTTGACGATCAATTAAAAATTCCTTCTTTCTTCTCTTCACCCTTTGTTATTATTTGTACAAGTTGCTTTGGCAGTTGATTTTGTTATCTTCTGCCAAACGGCTTTTTCAAACACTTTGTTATCCAACAATTAAGATATCTTTTGTCTAATTCTTACGACTTGAATAAGTATGTAAAACTTTCAACAACACG
+
CCGGGGGGGGGGGGGGGGGGGGGGGGGGGGGGGGGGGGGGGGGGGGGGGGGGGGGGGGGGGGGGGGGGGGGGGGGGGGGGGGGGGGGGGGGGGGGGGGGGGGGGGGGGGGGGGGGGGGGGGGGGGGGGGGGGGGGGGGGGGGGGGGGGGGGGGGGGGGGGGGGGGGGGGGGGGGGGGGGGGGGGGGGFGGGGGGGGGGGGGGGGGGFGGGGGGGGGGGGGGGGGGGGGGGGGGGGGGGGGGGGGGGGGGGGGGGGGGGGGGGGGGGGFFFGFGFGFFFGFFFFGFFFFFFFFFFFFF0###
@M06045:235:000000000-JCY5N:1:1101:5382:5135 1:N:0:CTCAGA
AGAGTACTTGGTCATTTAGAGGAAGTAAAAGTCGTAACAAGGTCTCCGTTGGTGAACCAGCGGAGGGATCATTACAGAGTTGCAAAACTCCCAACCATTGTGAACCTACCTCACCGTTGCTTCGGCGGGTGGCCCCGGGGCAACCCGGAGCCGCGCCGGCCCCGCTCTCGGGGCCCGGCAAACCCGTCAGAAGACCGAAACTCTTCGTCATCAGTGGCCTCTCTGAGTAACTTATACAATAAGTCAAAACTTTCAACAACGGATCTCTTGGTTCTGGCATCGATGAAGAACGCAGCGCGTC
+
CCGGGGGGGGGGGGGGGGGGGGGGFGGGGGFGGCFGGGGGDEGGGGGGGGGGGGGGGGGGGGGGGGGGGGGGGGGGGGGGGGGGGGGGGGGGGGGGGGGGGGGGGGGGGGGGGFGGGGGDEGFGCFGGGGGDCFGGGGGGGGGGGGGEDCECFEEGGEGGGGGGG7FFGGGGGG5EGGDCGGGGEE8CGGGFFGGGGGGGGEFGGC8CGGGGFCFFGGGFCEF9++<CC7?FGGGGGGGGFFCDGGGGCFG7EFGGGGGG3CD<7:>FF4FFC=FF4@FFF)854@FFBF:3>B567>###
@M06045:235:000000000-JCY5N:1:1101:17923:5137 1:N:0:CTCAGA
AGAGTACTTGGTCATTTAGAGGAAGTAAAAGTCGTAACAAGGTCTCCGTTGGTGAACCAGCGGAGGGATCATTACAGAGTTACTCTAACTCCCAACCATTGTGAACGAAACTAGTTCTGTTGCTTCGGCGGTTCGAGTTTTCAGCTCGCCGCCGACAGCTTATAAACTCTTGTTTACAAGTAACTTCTGAGATATTATTTAATAAGTTAAAACTTTCAACAACGGATCTCTTGGTTCTGGCATCGATGAAGAACGCAGCGCCTAAGCCAGATCGGAAGAGCACACGTCTGAACTCCAGGTC
+
CCGGGGGGGGGGGGGGGGGGGGGGGGGGGGGGGGGGGGGGGGGGGGGGGGGGGGGGGGGGGGGGGGGGGGGGGGGGGGGGGGGGGGGGGGGGGGGGGGGGGGGGGGGGGGGGGGGGGGGGGGGGGGGGGGGGGGGGGFGGGGGGGGGGGGGGGGGGGGGGGGGGGGGGGGGGGGGGGGGGGGGGGGGGGGGGGGGGGGGGGGGGGGGGGGGGGGGGGGGGGGGGGGGGGGGGGGGGFGGFGGGGGGGGGGGGFGGGGGGGGGGGGGGFFFF67FGFFFF>?FFFFFFFFFFFFBFBF3###
@M06045:235:000000000-JCY5N:1:1101:14294:5139 1:N:0:CTCAGA
AGAGTACTTGGTCATTTAGAGGAAGTAAAAGTCGTAACAAGGTCTCCGTTGGTGAACCAGCGGAGGGATCATTACTGAGTCTAACAAACTCCCAAACCCCTGTGAACATACCTACTGTTGCTTCGGCGGGACCGCCCCGGGCGCCTTCGCGGTGCCCCGGAACCAGGCGCCCGCCGGGGACATCAAACTCTTGATTGTTATAGTGGCATTCTCTGAGTAAAACATACAAATAAGTCAAAACTTTCAACAACGGATCTCTTGGCTCTGGCATCGATGAAGAACGCAGCGCCTAACTGAGCGA
+
CCGGGGGGGGGGGGGGGGGGGGGGGGGGGGGGGGGGGGGGGGGGGGGGGGGGGGGGGGGGGGGGGGGGGGGGGGGGGGGGGGGGGGGGGGGGGGGGGGGGGGGGGGGGGGGGGGGGGGGGGGGGGGGGGGGGGGGGGGGGGGDGGGGGGGGGGGGGGGGDEGGGGGGGGGGGGGGGGGG>CGGGGGGGFGGGGGGDGGGGGGGGGCGGGGGGGGGGGFGGGGGGGFGGFGGGCFFGGGGFGGGGGG:DGFGGGD=CCFGGG=F9>FGGFFGFGFGFFFGFFFEGDFFFFFEFF?B<72###
@M06045:235:000000000-JCY5N:1:1101:11880:5185 1:N:0:CTCAGA
AGAGTACTTGGTCATTTAGAGGAAGTAAAAGTCGTAACAAGGTCTCCGTTGGTGAACCAGCGGAGGGATCATTACCGAGTTTACAACTCCCAAACCCAATGTGAACGTTACCAAACTGTTGCCTCGGCGGGGTCACGCCCCGGGTGCGTAAAAGCCCCGGAACCAGGCGCCCGCCGGAGGAACCAACCAAACTCTTTCTGTAGTCCCCTCGCGGACGTATTTCTTACAGCTCTGAGCAAAAATTCAAAATGAATCAAAACTTTCAACAACGGATCTCTTGGCTCTCGCATCGATGAAACCA
+
CCGGGGGGGGGGGGGGGGGGGGGGGGGGGGGGGGGGGGGGGGGGGGGGGGGGGGGGGGGGGGGGGGGGGGGGGGGGGGGGGGGGGGGGGGGGGGGGGGGGGGGGGGGGGGGGGGGGGGGGGGGGGGGGGGGGGGGGGGGGGGGGGGGGGGGGGGGGGGGGGGGGGGGGGGGGGGGGGGGGGGGGGGGGGGGGFGGGGGGGGGGGGGGG6CEGGGGGGGGGGFGGGGGGGG?FGFGGGGGGGGF4FFF>FGGGGGGGGGGGGGGGGGGGFFGFG><BFFGFF?7F?@DEFBE>FFFFB)###
@M06045:235:000000000-JCY5N:1:1101:4548:5186 1:N:0:CTCAGA
AGAGTACTTGGTCATTTAGAGGAAGTAAAAGTCGTAACAAGGTTTCCGTAGGTGAACCTGCGGAAGGATCATTACCGAGTGAGGGCCCTCTGGGTCCAACCTCCCACCCGTGTTTATCGTACCTTGTTGCTTCGGCGGGCCCGCCGCAAGGCCGCCGGGGGGCTTCCGTCCCCGGGTCCGCGCCCGCCGTAGACACCTGTGAACGCTGGATGAAGATTGCAGTCTGAGCGAAAAGCTAAAGAGTTAAAACTTTCAACAACGGATCTCTTGGTTCCGGCATCGAGGCAGAACGCAGCGCCGT
+
CC>FEEGGGGGGGGGGGGGGGGGGGGGGGGGGGGGGGGGGGGGGGGGGGGGGGGGGGGGGGGGGGGGGGGGGGGE,,C+CDCFFF:FGGCFGG8EFFF<=B<9,,::4B>FFFGA?FFD,AFCCGGFDFGGGF:7==FD7F+@:FFG:F7@7::*C::7:=:5?88+;C>:8:C85C8C*:E*8**?C8*2*/<@>8CCE8+@?;C?8**0++00<@CFC9<FC+AF:?E55*12:+C7+*+22:+<>7C4CGG?C*2:*5<D*92:7**7=FF<BB>)87)<7))7<)00)8>3((,###
@M06045:235:000000000-JCY5N:1:1101:20114:5276 1:N:0:CTCAGA
AGAGTACTTGGTCATTTAGAGGAAGTAAAAGTCGTAACAAGGTCTCCGTTGGTGAACCAGCGGAGGGATCATTACCGAGTTATACAACTCATCAACCCTGTGAACATACCTAAAACGTTGCTTCGGCGGGAACAGACGGCCCTGTAACAACGGGCCGCCCCCGCCAGAGGACCCCTAACTCTGTTTTTATAATGTTTTTCTGAGTAAACAAGCAAATAAATTAAAACTTTCAACAACGGATCTCTTGGCTCTGGCATCGATGAAGAACGCAGCGCCTAAGGTAGATCGGAAGAGCACAAGT
+
CCGGGGGGGGGGGGGGGGGGGGGGGGGGGGGGGGGGGGGGGGGGGGGGGGGGGGGGGGGGGGGGGGGGGGGGGGGGGGGGGGGGGGGGGGGGGGGGGGGGGGGGGGGGGGGGGGGGGGGGGGGGGGGGGGGGGGGGGGGGGGGGGGGGGGGGGGGGGGGGGGGGGGGGGGGGGGGGGGGFFGGGGGGGGGGGGGGGGGFFGGGGGGGGGGGGG=FFGGGFFCFGFGGGGGGGFGGFFECEDEGFGGGDG7DGGGGGFC=FGGGGGC7*7>D@DFGFEFGFFFFGFFFFFFFB435::,###
@M06045:235:000000000-JCY5N:1:1101:4923:5282 1:N:0:CTCAGA
AGAGTACTTGGTCATTTAGAGGAAGTAAAAGTCGTAACAAGGTCTCCGTTGGTGAACCAGCGGAGGGATCATTACCGAGTTTACAACTCCCAAACCCCTGTGAACATACCACTTGTTGCCTCGGCGGATCAGCCCGCTCCCGGTAAAACGGGACGGCCCGCCAGAGGACCCCTAAACTCTGTTTCTATATGTAACTTCTGAGTAAAACCATAAATAAAGCAAAACTTTCAACAACGGATCTCTTGGGTCTGGCATCGATGAAGAACGCAGCGCCTAACAAAGATCGGAAGAGCACACGAGT
+
CCGGGGGGGGGGGGGGGGGGGGGGGGGGGFFGGGGGGGGGGGGGGGGGGFGGFFGGGGGGGGGGEEGEGFGGGGGC7FEGG<FFEGGFGGGGGGGGGE@7FFFCEEGGGFGGGGGGGGGFGGCGGGGGFEFFFGEEGGGGGCGGGGGGGGGGGGGGGGGGGGGGGGFGFCGEFECFGGFGGEFGGGGGGGGFGGFFC9CECC@C9;CFCCCC9CFD?E+>FCCEFGGFF7CCFECE*CCGFFG7>0*9CFGFCCFF57:*7>:D47C3>BG3C:3>?FC=@FFCBFF>BDFFF?4<?(###
@M06045:235:000000000-JCY5N:1:1101:8225:5296 1:N:0:CTCAGA
AGAGTACTTGGTCATTTAGAGGAAGTAAAAGTCGTAACAAGGTTTCCGTAGGTGAACCTGCGGAAGGATCATTCATAATTGAGTGTTTTATGGCACTCTTTAAAAAAATCCATATCCACCTTGTGTGCAATGTTTTTGGACTCTCTGTACGTTGATATCCCTTTGGGTCCGATAGGACTTTAGGGGAAGGAAAACCTTAAGAGGGTTTGATTAACTTAACACCTTTAAAGCAGTTTGTCTGAATATCTATTTCTGAATAAACATAATTCAAAAATACAACTTTCAACAACGGATCTCTGGG
+
CCGGGGGGGGGGGGGGGGGGGGGGGGGGGGGGGGGGGGGGGGGGGGGGGGGGGGGGGGGGGGGGGGGGGGGGGGGGGGGGGGGGGGGGGGGGGGGGGGGGGGGGGGGGGGGGGGGGGGGGGGGGGGGGGGGGGGGGGGGGGGGGGGGGGGGGGGGGGGGGGGGGGGDCFGGDEGGGGGGDGGGGGGCGGGGGGGGGGGGGGGGGGGGGGFGGGGGGGGGFGGGGEFGGGGGGGGGGGGGGGGGFFEGGGGGGCFGGFGFGGGGGGGGFFFGFFFGFFFGAAFFCFFFFF4:BF:D7).###
@M06045:235:000000000-JCY5N:1:1101:7292:5299 1:N:0:CTCAGA
AGAGTACTTGGTCATTTAGAGGAAGTAAAAGTCGTAACAAGGTCTCCGTTGGTGAACCAGCGGAGGGATCATTACCGAGTTATTACTCCAAACCCTTTGTGAACCTTACCTATTACTGCTGTTGCCTCGGCGGACGGCCGGGAGGGCACCCCCTCGCGGGGCCGCCCGACCAGCCCCCGCCGGCAGCACCAAACTCTTGAATTTATAGCGAAACTACTTCTGAATAACAAAAACAAACGAATCAAAACTTTCAACAACGGATCTCTTGGTTCTGGCATCGATGAAGAACGCAGCGCCCATC
+
CCGGGGGFGGFGGGGGGGGGGGGGFGGGGGGGGGGGGGGGD,CFGE9FFGGGGCFGFGGGGFGFGGCFGFGFGGGG@E:FFGGGGGGGCEGFGGGGEFFGGGFEFCECFGGGGGGGGDGGGFGGGGFCF7FCE:FFEGGF7:==F7CCFGGEEGGCGCCFGC<CC7FCC@FECB8EGEEG88CEGECCC>>G*CCAC099C@CFFGECF5C:?EFFECC7<<9:A7<69EFGGGGCCF<C92=DG9<CF:*::>+*9F*CG*>0C>C:?FGFGF>FFBF8.7*2=B=F:>BD)1793(###
@M06045:235:000000000-JCY5N:1:1101:26073:5303 1:N:0:CTCAGA
AGAGTACTTGGTCATTTAGAGGAAGTAAAAGTCGTAACAAGGTTTCCGTAGGTGAACCTGCGGAAGGATCATTAATGTATATTGAATTTTATATTCTTTATCAACCCACACTGTGTACCTTTTTACTGTTGCTTCCATGGGACATGGCTCTGCCACGTCGGCCTTATGGCTGGTGAGCGCCCATGGGAGGAAAACAAAACTCTTTGTTACAATTGAAGTCTGTCTGAATTGTTTATATTAAACGTTAAAACTTTCAACAACGGATCTCTTGGTTCTCGCATCGATGAAGAACGCAGCGTCG
+
CCGGGGGGGGGGGGGGGGGGGGGGGGGGGGGGGGGGGGGGGGGGGGGGGGGGGGGGGGGGGGGGGGDGGGFGFGGGGGGGGGGGGGGGGGGFGGGGGGGGGGGGGGGGGGGGGGGGGGGFGGGGGGGGGGGGGGGGGGGGGGGGGFGGFGGGGGGGGGGGGGDDGGGG8FDG7ABFGGGGGGGFGGGGEEGGGGGGGGFGGGGGGGGGGGGGGGFGFDCEGGGGGGGFGGGGGGGF@FGGGGGGGGGGGGGGFGGGGFGGGGDGGGFFFFGFGFGFFFGE):>GFFFAAFFFFFFF01###
@M06045:235:000000000-JCY5N:1:1101:8126:5340 1:N:0:CTCAGA
AGAGTACTTGGTCATTTAGAGGAAGTAAAAGTCGTAACAAGGTTTCCGTAGGTGAACCCGCGGAAGGATCATTACCGAGTGCGGGTCTTTATGGCCCAACCTCCCACCCGTGACTATTGTACCTTGTTGCTTCGGCGGGCCCGCCAGCGTTGCTGGCCGCCGGGGGGCGACTCGCCCCCGGGCCCGTGCCCGCCGGAGACCCCAACATGAACCCTGTTCTGAAAGCTTTCAGTCTGAGTGTGATTCTTTTCAATCAGTTAAAACTTTCAACAATGGATCTCTTGGTTCCGGCATCCATGTG
+
CCFGGGGGGGGGGFFEFGGGFGGGGGGGGFDFEGFFFGEEF@GGFGGGGGGGGF<CFFGGGGGGGDGDEEFFGGGGGGEGGGGGGGGGGGFGGGCDFGGGGGFGGFGGGGCF<DAFFFAFFC<FGGFGCGAFGCECGE7:FEGGGCFFGGGGGGFGGFGCFC7F:EGGD8ECE>5EDEGGEE>?CE:5>CC?:EEE55:88@ECEGCEG7C9FECG+@F7?C<++*<9++203CFF?7:EGFFGGF+?7*:D9CGCD:CCFG>6FFGF*9:?FF=FF4C==?F7??@@FD:>>66())###
@M06045:235:000000000-JCY5N:1:1101:9705:5400 1:N:0:CTCAGA
AGAGTACTTGGTCATTTAGAGGAAGTAAAAGTCGTAACAAGGTCTCCGTTGGTGAACCAGCGGAGGGATCATTACAGAGTTGCAAAACTCCCTAAACCATTGTGAACGTTACCTAAACCGTTGCTTCGGCGGGCGGCTCCGGGGTTTACCCCCCGGGCGCCCCTGGGCCCCACCGCGGGCGCCCGCCGGAGGTCACCAAACTCTTGATAATTTATGGCCTCTCTGAGTCTTCTGTACTGAATAAGTCAAAACTTTCAACAACGGATCTCTTGGTTCTGGCATCGATGAAGAACGCAGCAGG
+
CCGGGGGGGGGGGGGGGGGGGGGGGGGGGGGGGGGGGGGGGGGGGGGGGGEGGGGGGGGGGGGGDGEGFFGGGGGGGGGGFGGGGGGGGGGGGGGGGGGGGGGGGGGGGGGGGGGGGGGEGGGGGGGGGGGGGGGGGGGGGGGGGGGGGGGGGGGGGGGGGGGGGCGGGGGDGGGGGGGGGGGGGGGGGCEEGFGGGGDGGGGGFGFGGGGCFDFCGGGGGGGGG?9CF?CGFCECFCG?C9FGGC?FGGGGGFFGGGGGGGDGGGGGFFGFGFGFF*:?FFFGFF4@FFF@FFFFF0###
@M06045:235:000000000-JCY5N:1:1101:5322:5426 1:N:0:CTCAGA
AGAGTACTTGGTCATTTAGAGGAAGTAAAAGTCGTAACAAGGTTTCCGTAGGTGAACCTGCGGAAGGATCATTACTGAGTGAGGGCCCTCTGGGTCCAACCTCCCACCCGTGTCTCTTGTACCATGTTGCTTCGGCGAGCCCGCCTCACGGCCGCCGGGGGGCATCTGCCCCCGGGCCCGCGCCCGCCGAAGCCCCCTCTGAACGCTGTCTGAAGATTGCAGTCTGAGCGATAAGCAAAAATTATTTAAAACTTTCAACAACGGATCTCTTGGTTCCGGCATCGCTGAAGAACGCCGCGCA
+
CCEGGGG9FFGEGFFFGGGGGFGCFFFFGG9EEFGF8FEG<FGGGGGC@FC@CAEFFGF@FGGCFD,,CDGGGGGGACEF<ECGGC7CCGGF?EE,CEEFGGFDGGGGGGGGGGDEGGG,,EFGCGEFFCGAEF+>>FEG:EF7CCFCFG>CE+=F:@EB<CECFGC+<CFGC5?EECE*?5*:?:CEGGD>EG5CE5E;CF9CGECE*<CF7CF+CGGFCF+<2C<EGGGG5*<?76DCFEF7>+<27**>7C?DFGGGGGDC5*>744C?*?<BF@GF).)/)...?*=:>0)(-(###
@M06045:235:000000000-JCY5N:1:1101:10329:5427 1:N:0:CTCAGA
AGAGTACTTGGTCATTTAGAGGAAGTAAAAGTCGTAACAAGGTTTCCGTAGGTGAACCTGCGGAAGGATCATTACCTAGAGTTGCGGGCTTTGCCTGCCATCTCTTACCCATGTCTTTTGAGCACCTTCGTTTCCTCGGCGGGTCCGCCCGCCGTCAGGACACTTTAAAACCACTTGCAGTTGCAATCAGCGTCTGAAAAACTTTAATAGTTACAACTTTCAACAACGGATCTCTTGGTTCTGGCATCGATGAAGAACGCAGCGCCTAAGCTAGATCGGAAGAGCACACGTCTGAACCGTC
+
CCGGGGGGGGGGGGGGGGGGGGGGGGGGGGGGGGGGGGGGGGGGGGGGGGGGGGGGGGGGGGGGGGGGGGGGGGGGGGGGGGGGGGGGGGGGGGGGGGGGGGGGGGGGGGGGGFGGGGGFGGGGGGGGGGGGGGGGGGGGGGGGGGGGGGGGGGFGBGGGGGGGGGGGGGGGGGGGGGCFGGGGGGGGGGGGGGGGGGGGGGGGGGGGFGFFGGGGGGGGGGGGGGGDGGGDEFGGFGGFGGGCD6EGGGGGGGFFGGGGDDGDGGGGFFGFGFC=FFGED:>FF?@F@@FFFFF>:(###
@M06045:235:000000000-JCY5N:1:1101:4729:5444 1:N:0:CTCAGA
AGAGTACTTGGTCATTTAGAGGAAGTAAAAGTCGTAACAAGGTCTCCGTTGGTGAACCAGCGGAGGGATCATTACCGAGTTATTACTCCAAACCCTTTGTGAACCTTACCTTTTTGTTGCTCGGCGCACCGCGGGCCGCGGCTTCGGCCCGTCCCGCAGCGCGCCAGAGGACCCAACTCTTCAATTTATAGCGTACCTTCTGATTTACAAAACAAACAAGTTAAAACTTTCAACAACGGATCTCTTGGTTCTGGCATCGATGAAGAACGCAGCGCCTAATTGAGATCGGAAGAGCACAGCT
+
CCGGGGGGGGGGGGGGGGGGGGFGGGGGGDFGGGGGGGGGGGGGGGGGGGGGGGGGGGGGGGGGGGGGGGGGGGGGGGGGGGGGFGGGGGGGGGGGGGGGGGGGGGGGGGGGGGGGGGGGGGGGGGGGGCGGGGGEEGGGGFGGGGGGGGGCEGGGGGGGG<FCFGGFGGFGCGGGGFGGGF@+<CGGGFGGE>C*AGGGCGGGFGFF7CCGF=EFGFGGFGFC7<<8C@CFGC6CE53*97?FFGGFC<7::F?<FFG*1:CC>><<@B<)55CB:><?=4@FFFF3:55;534)4(###
@M06045:235:000000000-JCY5N:1:1101:17336:5448 1:N:0:CTCAGA
AGAGTACTTGGTCATTTAGAGGAAGTAAAAGTCGTAACAAGGTTTCCGTAGGTGAACCTGCGGAAGGATCATTACTGAGTGAGGGCCCCTCGGGGTCCAACCTCCCACCCGTGTTTAACGAACCGTGTTGCTTCGGCGGGCCCGCCTCACGGCCGCCGGGGGGCATACGCCCCCGGGCCCGCGCCCCCCGAAGCCCCCCACACGAACACTGTCGGAAGGACTGCTGTCTGAGTGGAGTGATCAAATCAGTGAAAACTTTATACAACTGGTCTCTTGGTTCCGGCATCGATGAAGAACCATC
+
CCCFFGGC6C8EEG<CFEEGGFF@@F@CDGFDFEFF<CF<@@@EFGGG6CBFGG9ECCD8<FC:7FG@<FA9C<EFAEGDGFGD,C8@FGG@FEGCFG=FEGGGFFFG?:C:?:?EFFFGEC@CFB,F<EEFFAC7CFBCFGGG7C>FFB@C1*5>:<***<88E*00:CGGGGC5*8CE5:CE/?*:*8C?EGG>E*:?C5/?5?*8:0<09**:8:8@8<=8+<CEG7EF@7*<*<CFG7C400+**C**32+97:9**02C4***)12/:6*/*9DFF5@)0.)8F)7@?<B7((###
@M06045:235:000000000-JCY5N:1:1101:25577:5466 1:N:0:CTCAGA
AGAGTACTTGGTCATTTAGAGGAAGTAAAAGTCGTAACAAGGTCTCCGTTGGTGAACCAGCGGAGGGATCATTACAGAGTTGCAAAACTCCCAACCATTGTGAACCTACCTCACCGTTGCTTCGGCGGGTGGCTCCCACCGGGGCCGCGCCGGCCCCCGTGCCGGCAGCCCGTCAGAAGACCAAAACTCTTCGTCATCAGTGGCCTCTCTGAGTAACTTATACAATAAGTCAAAACTTTCAACAACGGATCTCCTGGTTCTGGCATCGATGAAGAACGCAGCGCCTAACGAAGATCGGCAG
+
CCGGGGGGGGGGGGGGGGGGGGGGGGGGGGGGGGGGGGGGGGGGGGGGGGGGGGGGGGGGGGGGGGGGGGGGGGGGGGGGGGGGGGGGGGGGGGGGGGGGGGGGGGGGGGGGGGGGGGGGGGGGGGGGGGGGGGGGGGGGGGGGGGGGGGGGGGGGGGGGGGGGGGGGGGGGGGGGGGGGGGGGGGGGGGGGGGGGGGGGGGGGGGGGGGGGGGGGGGGGGGGGGGGGGGGGGGGGGGGGGGGGFFGGDGGGGGGGGGGGGGGGGGGGFFGFGFGFFFDBEFFGFFFFFFEFFFFBBB###
@M06045:235:000000000-JCY5N:1:1101:10071:5476 1:N:0:CTCAGA
AGAGTACTTGGTCATTTAGAGGAAGTAAAAGTCGTAACAAGGTTTCCGTAGGTGAACCTGCGGAAGGATCATTATTGAAACTATGTCGCTCTCGGTCGGGGTTGTAGCTGGCTCTCGCAGCATGTGCACGCTCCCCGAGGCTTCATTTTCATCCACCTGTGCACCTTTTGTAGACTCTGAGAAATGCAGTCAGTGAAAACCTGGATGTGAGGGATTGCGGGTGCGCGAGCATCTGCTCTCCTCTGTGTCTCTGAGCCTATGTTCTCGTATATACCCCATAGTATGTGAACGAATGTCTCCG
+
CCGGGGGGGGGGGGGGGGGGGGGGGGGGGGGGGGGGGGGGGGGGGGGGGGGGGGGGGGGGGGGGGGGGGGGGGGGGGGGGGGGGGGGGGGGGGGGGGGGGGGGGGGGGGGGGGGGGGGGGGGGGGGGGGGGGGGGGGGGGGGGGGGGGGGGGGGGGGGGGGGGGGGGGGGGGGGGGGGGGGFGGGGGGGGGGGGGGGGGGGGGGCFGGGGGGGGGGGGGGGGGGGGGGGGGGGGGGGGGGGGGGGGGGGGGGGGGGGGFGFGGGGGGGFFGFGFGFFFGFFFFDFF??FFFFFFF>A>###
@M06045:235:000000000-JCY5N:1:1101:25092:5501 1:N:0:CTCAGA
AGAGTACTTGGTCATTTAGAGGAAGTAAAAGTCGTAACAAGGTCTCCGTTGGTGAACCAGCGGAGGGATCATTACTGAGTACTACACTCTCTACCCTTTGTGAACTATTATACCTGTTGCTTCGGCGGCGCCCGCAAGGGTGCCCGCCGGTCTCATCAGAATCTCTGTTTTCGAACCCGACGATACTTCTGAGTGTTCTTAGCGAACTGTCAAAACTTTTAACAACGGATCTCTTGGCTCCAGCATCGATGAAGAACGCAGCGCCTAACCCAGATCGGAAGAGCACACGTCTGAACTCCGA
+
CCGGGGGGGGGGGGGGGGGGGGGGGGGGGGGGGGGGGGGGGGGGGGGGGGGGGGGGGGGGGGGGGGGGGGFGGGGGGGGGGGGGGGGGGGGGGGGGGGFGGGGGGGGGGGGGGFGGGGGGGGGGGGGGGGGGGGGGGDGGFGGGGGGGGGEGGGFGGFGGGGGFFGGFGGGGEGGGGGGGGGGGGGGGGGGGGFGFGFFFGGGGGGGGGGGGGGGGGGGGGGGGGGGGCEEGGGGGGFFFGFGGGGGGGGFDGGGFGGEGGGGDGGGGFFGFGFGFFEGBFFFGF>>:B>5FFDFFAA###
@M06045:235:000000000-JCY5N:1:1101:5204:5524 1:N:0:CTCAGA
AGAGTACTTGGTCATTTAGAGGAAGTAAAAGTCGTAACAAGGTTTCCGTAGGTGAACCTGCGGAAGGATCATTACAGTGTCGGCACGGCGGCCTCCGGGTCGCCCGCTACTGACCACCCTTGTCTACCTTAACCACTGTTGCTTCGGCAGGCCGGGCCGCCCCCGCGAGGGGGTGGCACGCCTGAGGCCCAGGCTTAACCGCCGCTCAGGGCAGCGCCTGCCGGAGGATTAGTTGAAACTCTTTGCTGATTAGTGACAATTCTGAGTCTTTGATCAATAGTCAAAACTTTCAACAACGACT
+
CCGGGGGGGGGGGGGGGGGGGGGGGGGGGGGGGGGGGGGGGGGGGGGGGGGGGGGGGGGGGGGGGGGGGGGGGGGGGGGGGGGGGGGGGGGGGGGGGGGGGGGGGGGGGGGGGGGGGGGGGGGGGGGGGGGGGGGGFGGGGGGGGGGGGGGGGG@FGGGGGGGGGGGGGGGGGGGGGGGGGGGGGFGGGGGGGGGGGGGGGGGGGEG>FGGDFGGGGGGGGGGG=EEDGGCFGGGGGF7FGGGFGGCCDCFFGGFGGGGGGGGGGGGGFFGFGFGFFFGFFFFGFFFFFFF?@<F?B3###
@M06045:235:000000000-JCY5N:1:1101:10850:5534 1:N:0:CTCAGA
AGAGTACTTGGTCATTTAGAGGAAGTAAAAGTCGTAACAAGGTTTCCGTAGGTGAACCTGCGGAAGGATCATTAATGAATAACTATGGTGTAGGTTGTAGCTGGCTCCTCGGAGCATTGTGCACACCCGCCATTTTTATCTTTCCACCTGTGCACCGACTGTAGGTCTGGATAACTCTCGTCTCTTCACGGAGGCGGACGCGAGGTTTGGCTTCGGCCTCTCCTTGAATTTCCAGGTCTATGTCTTTTTACACACCCCAATAGTATGACATTGAATGTAGTCAATGGGCTTTGTAGCCCTC
+
CCGGGGGGGGGGGGGGGGGGGGGGGGGGGGGGGGGGGGGGGGGGGGGGGGGGGGGGGGGGGGGGGGGGGGGGGGGGGGGGGGGGGGGGGGGGGGGGGGGGGGGGGGGGGGGGGGGGGGGGGGGGGGGGGGGGGGGGGGGGGGGGGGGGGGGGGGGGGGGGGGGFGGGGGGGGGGGGGGGGGGGGGGGGGGGGGGGGGGGGGGGGGGGGGGGGGGGGGGGGGFGGGGGGGGFFGGGGGGGGGGGGGGGGGGGGGGGGGGGGGGGGGGGGFFGFDFFFFFGFFFFGFFFFFFFFFFFFFF###
@M06045:235:000000000-JCY5N:1:1101:18226:5541 1:N:0:CTCAGA
AGAGTACTTGGTCATTTAGAGGAAGTAAAAGTCGTAACAAGGTCTCCGTTGGTGAACCAGCGGAGGGATCATTACAGAGTTGCAAAACTCCCAACCCTTTGTGAACGAACTAGTCAGTTGCCTCGGCGGGGAGCCCTTCAGGGGGTAGCCCGCCGGAGGACCACTAAACTCTTGAATTTTTGGCCTCTCTGAGTGATTACACAATGAATCAAAACTTTCAACAACGGATCTCTTGGTTCTGGCATCGATGAAGAACGCAGCGCCTAAGTAAGAACGGAAGAGCACACGTATGAACGTCGTC
+
CCFGGGGGGGGGGGGAEGGGGGDFGGGG9AFGGGGFF7<FFGGGGAFEGGGDGGGGGGGGFEGGCFD@FGGGGGGGGGCFFGGGGGGGFCF@FGGFCGDGGGGGGGGGGGGFAFFGGF<<??EF+FFCFCGDEGGGGFGGFGGGGGGGFCGGGGGG7CFGFGGGGGGGGGGFGGGGGGGG9CCFGGGCCEF9@FGF9BF9FF+AFF7FGGGG9@FGGFGGGGFG5CE=CEC?FF7??FG?2<62:C5<**2:7?FFD**1)))93*021*:8**2>53/)8774)8>)7)*.0)*((-###
@M06045:235:000000000-JCY5N:1:1101:17516:5545 1:N:0:CTCAGA
AGAGTACTTGGTCATTTAGAGGAAGTAAAAGTCGTAACAAGGTATCCGTAGGTGAACCTGCGGATGGATCATTCTTGTGTTGTGGATACATTTGTGTGTGTTCGCATGTCCTGTGCAAAGTAATTTGGTGAATTCTGGTGTGCATTTTGTGTGCACCAGAAGCCTCTTTTTTCAACTATTATTCTAAACTATGCTGAATGATTCAAAAAGAACCTTGAAAACTGCCAGCAATGGATCGCTCGGTTCTCGCATCGATGAAGAACGCAGCGCCTAAAGCAGATCGGAAGAGCACACGTCTGGC
+
CCGGGGGGGGGGGGGGGGGGGGGGGGGGGGGGGGGGGGGGGGGGGGGGGGGGGGGGGGGGGGGGGGGGGGGGGGGGGGGGGGGGGGGGGGGGGGGGGGGGGGGGGGGGGGGGGGGGGGGGGGGGGGGGGGGGGGGGGGGGGGGGGGGGGGGGGGGGGGGGGGGGGGGGGGGGGGGGGGGGGDGGGGFGGGGGGGGGGGGGGGGGGGGGGGGGGGGGGGGGGGGFGGGGGGGGGEFGG;CGGGGGGGCFDD7CEGGGGGGGGGGGGGGDEFGDGAFFFFG;6A>GFFEFF?FFFFFFF1###
@M06045:235:000000000-JCY5N:1:1101:11995:5561 1:N:0:CTCAGA
AGAGTACTTGGTCATTTAGAGGAAGTAAAAGTCGTAACAAGGTTTCCGTAGGTGAACCTGCGGAAGGATCATTACCGAGTGCGGCACCCTCCGGGGTGCCAACCTCCCACCCGTGTCTACCGTACCACGTTGCCTCGGCGGGCCCGCCCCCCTCAGCAAGGGGGGGGGCCGTCGGGGGGCATCTGCCCCCGGGCGTGTGCCCGCCGGAAACCCCTACACGAACACTGCCGGAGGGACTGCTGTCTGAGCGATTAGCTAAATCAGTTAAAACTTTCAACAACGGATCTCTTGGTTCCGGACA
+
CC-FFFFGGGGCFFA@FCGFGGGGGGGGGGGGGGGGGEDGGGGCGCGGGFGGGCEFGFE<CFGGDGEF@EGFGGC9F@FFGGEG7=+FC,C@BFF:F:EFFFGGGGGGGD:=:BB?=?FEA@FFDFGGEGDFDE,F>=CCFCGCC<BFEEG:1FF?AEC,@<FE**:8EGECE8ED*:EDE6@GCFCE>>/*?>*1*2;9CFGGDG>/*2;8CE***0A5C=5EF<C+:8C5CE8:*7FGC<EGGGFC*9/5/*+9*:<77777>:>G*6*):/*/*1>.7735577**97**49::0###
@M06045:235:000000000-JCY5N:1:1101:11714:5566 1:N:0:CTCAGA
AGAGTACTTGGTCATTTAGAGGAAGTAAAAGTCGTAACAAGGTTTCCGTAGGTGAACCTGCGGAAGGATCATTCACAATAAGTGTTTATGGCACTTTCAAATCCATACCCACCTTGTGTGCATTATAAAGGCCCTTTCAACTTTGGAAGATTGGGCTTCATTTTCTCACACGTCTTCAATTGCAAGTCTAACATTCAGAGTAATCAAAACTCGAATACAACTTTCAACAACGGATCTCTTGGCTCTCGCATCGATGAAGAACGCAGCGCCTAAGTCAGATCGGAAGAGCACTCGTCTGTCA
+
CCGGGGGGGGGGGGGGGGGGGGGGGGGGGGGGGGGGGGGGGGGGGGGGGGGGGGGGGGGGGGGGGGGGGGGGGGGGGGGGGGGGGGGGGGGGGGGGGGGGGGGGGGGGGGGGGGGGGGGGGGGGGGGGGGGGGGGGGGGGGGGGGGGGGGGGGGGGGGGGGGGGGGGGGGGGGGGGGGGGGFGGGGGGGGGGGGGGGGGGGGGGGGGGGGGGGGGGGGGGGGGGGGGGGGGGCGGGGGGGGGGGGGGGGGGGGGGGGGGGGGGGGGGGFFGFGFGFFFGFFFFGFFFFFFF@FFFFF,###
@M06045:235:000000000-JCY5N:1:1101:7458:5574 1:N:0:CTCAGA
AGAGTACTTGGTCATTTAGAGGAAGTAAAAGTCGTAACAAGGTTTCCGTAGGTGAACCTGCGGAAGGATCATTCATAATTGAGTGTTTTATGGCACTCTTTAAAAAAATCCATATCCACCTTGTGTGCAATGTTTTTGGACCCTCTGTACGTTGATATCCCTTTGGGTCCGATAGGACTTTAGGGGAAGGAAAACCTTAAGAGGGTTTGATTAACTTAACACCTTTAAAGCAGTTTGTCTGAATATCTATTTCTGAATAAACATAATTCAAAAATACAACTTTCAACAACGGATCTCTCCG
+
CCGGGGGGGGGGGGGGGGGGGGGGGGGGGGGGGGGGGGGGGGGGGGGGGGGGGGGGGGGGGGGGGGGGGGGGGGGGGGGGFGGGGGGGGGGGGGGGGGGGGGGGGGGGGGGGGGGGGGGGGGGGGGGGGGGGGGGGGGDFGGGGGGGGGGGGGGGGGGGGGGGGGGGGGGGGGGGGGGGGGGGGGGGGGGGGGGGGGGGGGGGGGGGGGGGGGGGGFGGGGGGGGGGGGGGGGGFGGGGGGFGFGGGGGGGGGGGGGGGGGGGGGGGGFFGFGFGFFFGFFFFGFFFFFFDFBBBA4<###
@M06045:235:000000000-JCY5N:1:1101:15615:5595 1:N:0:CTCAGA
AGAGTACTTGGTCATTTAGAGGAAGTAAAAGTCGTAACAAGGTCTCCGTTGGTGAACCAGCGGAGGGATCATTACTGAGTACTACACTCTCTACCCTTTGTGAACTATTATACCTGTTGCTTCGGCGGCGCCCGCAAGGGTGCCCGCCGGTCTCATCAGAATCTCTGTTTTCGAACCCGACGATACTTCTGAGTGTTCTTAGCGAACTGTCAAAACTTTTAACAACGGATCTCTTGGCCCCAGCATCGATGAAGAACGCAGCGCCTAACGCAGATCGGAAGAGCACACGTCTGAACTCCAA
+
CCGGGGGGGGGGGGGGGGGGGGGGGGGGGGGGGGGGGGGGGGGGFFGGGGGGGGGGGGGGGGGGGGGDFFGGFFGGCGGGGGGGGGGGGGGGGGGGFGGGGGGGGGGGGGGGGGGGGGGGGGGGEGGGGGGGGGGECFGGGGGGGGGGGGGGGGGGGGGGGFGFGGGCAFGGGGGGGGGDGGGEGGFFGGGGGGGFFGGGGGDEGDGGGCGFGGGGGGGGGGGGGGG5E8C?FGFGECFGGGCFGGGC<FDGFFFCFGGGGDGGCDGDFFGFGE=4@@<@EFFFFFFF><@>FFF?9:###
@M06045:235:000000000-JCY5N:1:1101:10707:5596 1:N:0:CTCAGA
AGAGTACTTGGTCATTTAGAGGAAGTAAAAGTCGTAACAAGGTTTCCGTAGGTGAACCTGCGGAAGGATCATTAGTGAACGCCCTCACGGGCTTATAACTATTCCAAACCTCTGTGAACCGTGCCCTTCGGGGCTATTTTACAAACATGGTGTAATGAACGTCATATATCATAACAAAACAAAACTTTCAACAACGGATCTCTTGGCTCTCGCATCGATGAAGAACGCAGCGCCTAAGAGAGATCGGAAGAGCACACGTCTGAACTCCAGTCACCTCAGAATCTCGTATGCCGTCTTCTGC
+
CCGGGGGGGGGGGGGGGGGGGGGGGGGGGGGGGGGGGGGGGGGGGGGGGGGGGGGGGGGGGGGGGGGGGGGGGGGGGGGGGGGGEGGGGGGGGGGGGGGGGGGGGGGGGGGGGGGGGGGGGGGGGGGGGGGGGGGGGGGGGGGGGGGGGGGGGGGGGGGGGGGGGGGGGGGGGGGGGGGGGGGGGGGGGGGGGGGGGGDGGGGGGGGFGBFGGGGGGGGGGFGGFGGGGGGGGGGGGGGGGGGGGGGGGDC<FGGGGGGGGGGGGFGGFFGFGFGFFFGBF**2=@F>FFFFB?BB:)###
@M06045:235:000000000-JCY5N:1:1101:6581:5647 1:N:0:CTCAGA
AGAGTACTTGGTCATTTAGAGGAAGTAAAAGTCGTAACAAGGTTTCCGTAGGTGAACCTGCGGAAGGATCATTAACTAGTATTGAAGTCCACGGGGATCAGGCTTTCCGAAAGGAGGGTGGGGGGATGTTTGGTTCCCCCTGCTTGGGCAGACTGGAGAGCATGGTGTAGCCACTTTTGTTGGCTAGGTTATGTTTGGCCTCTGCTGATCGAGCTTGTCACCTGAATTCTACTACCCTCGCTTTTTGCGCACCCATTGTTTCCTCGGCAGGCTTGCCTGCCAGTAGGACCCTTTAAACAAG
+
CCGGGGGGGGGGGGGDGGGGGGGGGGGGGGGGGGGGGGGGGFGGFDGGGGGGGGGGGGFFGGGGGGGGGGGGGGGGGGGGGGGFGGGGGDFGDGGGEFGGGGGGGGGGGGGGGGGGGGGGGGGGGGGGGGFFGGGFFGGGGGGFGGGFGEGGGGGGGGGGGGGGGGGGGGGFFGGFCGGGGG>FGFFGGGGGGGGGG5EFGGDGGGGGGGGGGGGGGGDFGGGGGCG<FGFFGGGGGGGGGEG<FGGGGGGGCDGFGGGGGGGGGGCGDDGFGFGFFFG>FF)**9?FFFBFF:FFF2###
@M06045:235:000000000-JCY5N:1:1101:22049:5671 1:N:0:CTCAGA
AGAGTACTTGGTCATTTAGAGGAAGTAAAAGTCGTAACAAGGTCTCCGTTGGTGAACCAGCGGAGGGATCATTACCGAGTTATTACTCCAAACCCTTTGTGAACCTTACCTTTTTGTTGCTCGGCGCACCGCGGGCCGCGGCTTCGGCCCGTCCCGCAGCGCGCCAGAGGACCCAACTCTTCAATTTATAGCGTACCTTCTGATTTACAAAACAAACAAGTTAAAACTTTCAACAACGGATCTCTTGGTTCTGGCATCGATGAAGAACGCAGCGCCTAACCTAGATCGGAAGAGCACCCTA
+
CCGFGFFGGGFGGGGGGDAAFDGFFGGGFFGGGGGGGGFGGFDGCAECCAFGGGGDGGGGGGGDFGCCDFGDFEFFGGGFCFGGGGGFGDFGGGGFGGGGGGGGGGGGGFGGFGGGFGFF9CFEDGEGGGCGDEEFG@FDCFEFFCFD<FFGGGGGGCFC<EFGGGG:CFFCCCFFFBFFGCFFFGGGCFGGGGGGGCFFGGG7C+<ECCGCFGFCGGGGG?9FFEC89:EEFGGGGGDCGC7CFGFGFFC>EGGCFGGGDFGGC7CGFFGFC:<DB>FFFFFG=9?>B>>;:<FFF0###
@M06045:235:000000000-JCY5N:1:1101:9861:5698 1:N:0:CTCAGA
AGAGTACTTGGTCATTTAGAGGAAGTAAAAGTCGTAACAAGGTCTCCGTTGGTGAACCAGCGGAGGGATCATTACTGAGTACTACACTCTCTACCCTTTGTGAACTATTATACCTGTTGCTTCGGCGGCGCCCGCAAGGGTGCCCGCCGGTCTCATCGGAATCTCTGTTTTCGAACCCGACGATACTTCTGAGTGTTCTTAGCGAACTGTCAAAACTTTTAACAACGGATCTCTTGGCTCCAGCATCGATGAAGAACGCAGCGCCTAACCGAGATCGGGAAGAGCACACGTCTGAACTAGG
+
CCGGGGDCGGFGFFFFAFGFFFFFFGGGGGGGA;FFGGFGFECCCDGGGGGFGGDEGDGGGGGGGEGDFCDFFGGGGAFGGFFE@CEGGGGGGGGGFGGGGGGGGGAFFGGGCCGGFFGFCFF=FECFGGGGEEGGGGDBDCFDGGGGGGGGGGFGFCE7FFGFGGGFF<<DFFFFCC@:C<FDFGGGGGGGGGGGGGGGGGGEE:8CF+CFC798CFGGFFGGGG5CE;=CFCF0?C0CD?67CFFGC*:CCGG6C>EGGGDGC*<FF>D@DECFFF3::>:45?FF:5:5)(6<>)###
@M06045:235:000000000-JCY5N:1:1101:14287:5723 1:N:0:CTCAGA
AGAGTACTTGGTCATTTAGAGGAAGTAAAAGTCGTAACAAGGTCTCCGTTGGTGAACCAGCGGAGGGATCATTACAGAGTTATTTCAAAACTCCCAAACCCATGTGAACTTACCTTTTGTTGCCTCGGCAGGGCCTATCGGGGTCGTCACGGCTCCGGTGGTGGCCTGCCGGTGGTCCACTAAACTCTTGTTATTTTCAGTATCTTCTGAGTAAAAACACAATCAATTAAAACTTTCAACAACGGATCTCTTGGTTCTGGCATCGATGAAGAACGCAGCGCCTAAATTAGATCGGAAGCAC
+
CCGGGGGGGGGGGGGGGGGGGGGGGGGGGGGGGGGGGGGGGGGGGGGGGGGGGGGGGGGGGGGGGGGGGGGGGGGGGGGGGGGGGGGGFGGGGGGGGGGGGGGGGGFGGGGGGGGGGGGGGGGGGGGGGGGGGGGGGGGGGGGGGGGGGGGGGGGGGGGGGGGGGGGGGGGGGGGGGGGGGGGGGGGGGGGGGGGGGGGGGGFGGGGGGGGGGGGGGGGFGGGGGGGGGGG?FGGGGGGGGGGGGGGGGGGGGGGGGGGGGGGGGGGGFFGFGFGEBEGEEEFG@FFFFFFFFFFFF0###
@M06045:235:000000000-JCY5N:1:1101:11343:5737 1:N:0:CTCAGA
AGAGTACTTGGTCATTTAGAGGAAGTAAAAGTCGTAACAAGGTCTCCGTTGGTGAACCAGCGGAGGGATCATTACCGAGTTTACAACTCCCAAACCCCTGTGAACATACCACTTGTTGCCTCGGCGGATCAGCCCGCTCCCGGTAAAACGGGACGGCCCGCCAGAGGACCCCTAAACTCTGTTTCTATATGTAACTTCTGAGTAAAACCATAAATAAATCAAAACTTTCAACAACGGATCTCTTGGTTCTGGCATCGATGAAGAACGCAGCGCCTAACTCAGATCGGAAGAGCACACGGAT
+
CCGGGGGGGGGGGGGGGGGGGGGGGGGGGGGGGGGGGGGGGGGGGGGGGGGGGGGGGGGGGGGGGGGGGGGGGGGGGGGGGGGGGGGGGGGGGGGGGGGGGGGGGGGGGGGGGGGGGGGGGGGGGGGGGGGGGGGGGGGGGGGGGGGGGGGGGGGGGGGGGGGGGGGGGGGGGGGGGGGGGFGGGGGGGGGGGGGGGGGGGGGGGGGGGGGGGGGGGGGGGGGGGGGGGGGGGGGGGGGGGGGGDCCFGGGGGGGGGGGGGGFGGGG33@CEGFGFFFDF4<?>FFDFFEF:FFFFF(###
@M06045:235:000000000-JCY5N:1:1101:8204:5741 1:N:0:CTCAGA
AGAGTACTTGGTCATTTAGAGGAAGTAAAAGTCGTAACAAGGTTTCCGTAGGTGAACCTGCGGAAGGATCATTACCTAGAGTATTGTAGGCTTTGTCCTGCTGTCTCTTACCCATGTTTTTTGAGTACTTACGTTTCCTCGGCGGGTTCGCCCGCCGATTGGACAATTTAAACCCATTGCAGTTGCAATCAGCGTCTGAAAAACTTTAATAGTTACAACTTTCAACAACGGATCTCTTGGTTCTGGCATCGATGAAGAACGCAGCGCCTAATTCAGATCGGAAGAGCACACGTCTGAAGGG
+
CCGGGGGGGGGGGGGGGGGGGGGGGGGGGGGGGGGGGGGGGGGGGGGGGGGGGGGGGGGGGGGGGGGGGGGGGGGGGGGGGGGGGGGGGGGGGGGGGGGGGGGGGGGGGGGGGGGGGGGGGGGGGGGGGGGGGGGGGGGGGGGGGGGGGGGGGGGGGGGGGGGGGGGGGGGGGGGGGGGGGGGGGGGGGGGGGGGGGGGGGGGGGGGGGGGGGGGGGGGGGGGGGGGGGGGGEGGGGGCFGGGGGGGGGFGGGGGGGGGGGGGCDDGGFFGFGFGFF?FFFFFDF>FFFFFFFB>?<B###
@M06045:235:000000000-JCY5N:1:1101:13432:5774 1:N:0:CTCAGA
AGAGTACTTGGTCATTTAGAGGAAGTAAAAGTCGTAACAAGGTTTCCGTAGGTGAACCTGCGGAAGGATCATTACCTAGAGTAGTGTAGGCTTTGTCCTGCTGTCTCTTACCCATGTTTTTTGAGTACTTACGTTTCCTCGGCGGGTTCGCCCGCCGATTGGACAATTTAGACCCATTGCAGTTGCAATCAGCGTCTGAAAAACTTTAATAGTTACAACTTTCAACAACGGATCTCTTGGTTCTGGCATCGATGAAGAACGCAGCGCCTAAGGAAGATCGGAAGAGCACACGTCTGAAGGG
+
CCGGGGGGGGGGGGGGGGGGGGGGGGGGGGGGGGGGGGGGGGGGGGGGGGGGGGGGGGGGGGGGGGGGGGGGGGGGGGGGGGGGGGGGGGGGGGGGGGGGGGGGGGGGGGGGGGGGGGGGGGGGGGGFGGGGGGGGGGGGGGGGGGGGGGGGGGGGGGGGGGGGGGGGGGGGGGGGGGGGGGGGGGGGGGGGGGGGGGGGGGGGGGGGGGGGGGGGGGGGGGGGGGGGGGGGDG@FFGGGGGGGGGGGGGGGGGGFFGFGGDDCGGGGFFFFG?FF@FGF@:>)8>FF@F@DFFFFFF###
@M06045:235:000000000-JCY5N:1:1101:22457:5782 1:N:0:CTCAGA
AGAGTACTTGGTCATTTAGAGGAAGTAAAAGTCGTAACAAGGTTTCCGTAGGTGAACCTGCGGAAGGATCATTCATAATTGAGTGTTTTATGGCACTCTTTAAAAAAATCCATATCCACCTTGTGTGCAACGTTTTTGAACTCTCTGGCATTAAAAAGCCAAGAGGGTTTGATTAACTTAACACCTTTAAAGCAGTTTGTCTGAATATCTATTTCTGAATAAACATAATTCAAAAATACAACTTTCAACAACGGATCTCTTGGCTCTCGCATCGATGAAGAACGCAGCGCCTAAAGCAATG
+
BCE@FFGDA@AFEFCEEFFGGGGGGGGGGGFGGGGGGGGGGFGCFGFEGGGGGEFGGGGGFGGFFGGF9F<FCCGGCFGGDGGFGGGGGEFGCDFFGGGECFF,,::=FEGGDFAE,CEFC<EFGGGGGDFGGGGGGGDFCFGEFEGGGGGGGGAFEE8FGFGGGGGFG@CGDGDDFDGGGAFGEFG9FG9=DFGGGGGGGCEEC;FFGGGGGGGGGGCFGG,EEGGGCGGG:EFFGGGGGGGGGDECFFDGEGGDDGFGG784CFGF>>D395CFFFGF=AADE3BDEFFBEFF2<4###
@M06045:235:000000000-JCY5N:1:1101:7557:5784 1:N:0:CTCAGA
AGAGTACTTGGTCATTTAGAGGAAGTAAAAGTCGTAACAAGGTTTCCGTAGGTGAACCTGCGGAAGGATCATTCATAATTGAGTGTTTTATGGCACTCTTTAAAAAAATCCATATCCACCTTGTGTGCAACGTTTTTGAACTCTCTCTGGCATTAAAAAGCCAAGAGGGTTTGATTAACTTAACACCTTTAAAGCAGTTTGTCTGAATATCTATTTCTGAATAAACATAATTCAAAAATACAACTTTCAACAACGGATCTCTTGGCTCTCGCATCGATGAAGAACGCAGCGCCTAAAAGCG
+
CCGGGGGGGGGGGGGGGGGGGGGGGGGGGGGGGGGGGGGGGGGGGGGGGGGGGGGGGGGGGGGGGGGGGGGGGGGGGGGGFGGGGGGGGGGGGGGGGGGGGGGGGGGGGGGGGGGGGGGGGGGGGGGGGGGGFGGGGGGGGGGGGGGGGGGGGGGGGGGGGGGFGGGGGGGGGGGGGGGGGGGGGGGGGGGGGGGGGGGGGGGGGGGGGGGGGGGGGGGGGGGGGGGGGGGGGGGGGGGGGGF4DFFGGGGGGGGGGGGGGGGGGFFFFFGEGDGFFFGFFFFGFEFFFFFFFFEDF)###
@M06045:235:000000000-JCY5N:1:1101:17956:5805 1:N:0:CTCAGA
AGAGTACTTGGTCATTTAGAGGAAGTAAAAGTCGTAACAAGGTTTCCGTAGGTGAACCTGCGGAAGGATCATTAAAGAGTTAGGGTCTACTCGGCCCGACCTCCCTACCCTGTGTTTACTTAACCATCGTTGCTTCGGCGGGCCCGTCTTTGGACCGCCGGAGGACCGTCGTAGGTCCTCTGGCCCGTGCCCGCCGGTGGCCAACCTTAACAAATTCTTAATTATACGTGTCCTTGTCTGAGTAAATGAAATAAATAAAGCAAAAAACTTTCAACAACGGATCTCTTGGTTCTGGCATCAG
+
CCGGGGGGGGGGGGGFGGGGGGGGGGGGGGGGGGGGGGGGGGGGGGGGGGGGGGGGGGGGGGGGGGGGGGGGGGGGGGGGGGGGGGGGGGGGGGGEGGGGGGGGGGGGGGGGGGGGGGGGGGGGGGGGGGGFGGGGGGGGGGGDEEGGGGA<EGGGGGGGDG>FGGGGGGGGGGGGGGGGGGGGGGGGGGFGGGGGGGGGGGGFGEGGGCGFGGGGGGGGCCEGGGGGFCGGGGGECCFGGGGGF??CFGGGGGGGGGFFGGFGGGGGFFGFGFGFFFGED:BFFFFFFFFFFFBBB<###
@M06045:235:000000000-JCY5N:1:1101:16080:5819 1:N:0:CTCAGA
AGAGTACTTGGTCATTTAGAGGAAGTAAAAGTCGTAACAAGGTCTCCGTTGGTGAACCAGCGGAGGGATCATTACCGAGTTTACAACTCCCAAACCCCTGTGAACATACCACTTGTTGCCTCGGCGGATCAGCCCGCTCCCGGTAAAACGGGACGGCCCGCCAGAGGACCCCTAAACTCTGTTTCTATATGTAACTTCTGAGTAAAACCATAAATAAATCAAAACTTTCAACAACGGATCTCTTGGTTCTGGCATCGATGAAGAACGCAGCGCCTAATTGAGATCGGAAGAGCACACGCAC
+
CCGGGGGGGGGGGGGGGGGGGGGGGGGGGGGGGGGGGGGGGGGGGGGGGGGGGGGGGGGGGGGGGGGGGGGGGGGGGGGGGGGGGGGGGGGGGGGGGGGGGGGGGGGGGGGGGGGGGGGGGGGGGGGGGGGEGGGGGGGGGGGGGGGGGGGGGGGGGGGGGGGGGGGGGGGGGGGGGGGGGGGGGGGGGGGGGGGGGGGGGGGGGGGGGGGGGGGGGGGGGGGGGGFGGGGGGGGGGGGGGGGGGGGGGGGGGGGGGGGGGGGGGGGGFFGFGFGFFFGFFFFGFFFFFFFFFFFFF0###
@M06045:235:000000000-JCY5N:1:1101:9531:5822 1:N:0:CTCAGA
AGAGTACTTGGTCATTTAGAGGAAGTAAAAGTCGTAACAAGGTTTCCGTAGGTGAACCTGCGGAAGGATCATTACCTAGAGTATTGTAGGCTTTGTCCTGCTGTCTCTTACCCATGTTTTTTGAGTACTTACGTTTCCTCGGCGGGTTCGCCCGCCGATTGGACAATTTAAACCCATTGCAGTTGCAATCAGCGTCTGAAAAACTTTAATAGTTACAACTTTCAACAACGGATCTCCTGGTTCTGGCATCGATGAAGAACGCAGCGCCTAATCGAGATCGGAAGAGCACACGTCTGAACTA
+
CCGGGGGGGGGGGGGGGGGGGGGGGGGGGGGGGGGGGGGGGGGGGGGGGGGGGGGGGGGGGGGGGGGGGGGGGGGGGGGGGGGGGGGGGGGGGGGGGGGGGGGGGGGGGGGGGGGGGGGGGGGGGGGGGGGGGGGGGGGGGGGGGGGGGGGGGGGGGGGGGGGGGGGGGGGGGGGGGGGGGGGGGGGGGGGGGGGGGGGGGFGGGGGGGGGGGGGGGGGGGGGGGGGGGGGGGGGGGGGGGGGGGGGFGFGGGGGGGGGGGGGGGGGGFFGFGFGFFFGFFF@C>FFF@FFFFFFFFB###
@M06045:235:000000000-JCY5N:1:1101:19140:5861 1:N:0:CTCAGA
AGAGTACTTGGTCATTTAGAGGAAGTAAAAGTCGTAACAAGGTCTCCGTTGGTGAACCAGCGGAGGGATCATTACCGAGTTTACAACTCCCAAACCCAATGTGAACCATACCAAACTGTTGCCTCGGCGGGGTCACGCCCCGGGTGCGTCGCAGCCCCGGAACCAGGCGCCCGCCGGAGGGACCAACCAAACTCTTTTCTGTAGTCCCCTCGCGGACGTTATTTCTTACGGCTCTGAGCAAAAATTCAAAATGAATCAAAACTTTCAACAACGGATCTCTTGGTTCTGGCATCGATGACCC
+
CCFFGGGGGCFFGGGGGGGFGGGGGGGGGGGGGGGGGGGGGGGGGGGGCGFGGGGGGFGFGGGGGGGGGGGGGGGGGGGGGGGGGFGGGGGGGGGGGGGGGGGGGGFFEGGGGGGGEGFGFFGFGGGGGGGGGGGGGGFGGGGGGGGGGGGGGGC:FGGEGGGGGGGGEEGGGGG>CGGEEEFEEFEGG8EDGGFFG7<FGEFC@GCEGCEGGGGEEGEGC8EEG7FCCFEECGFGGGGGGGGF*<?:C>F:FGGGGGGGGGGGGGFGFF4@7>D5B=FFFFFGFFFFFF:?F:FFF5###
@M06045:235:000000000-JCY5N:1:1101:4656:5872 1:N:0:CTCAGA
AGAGTACTTGGTCATTTAGAGGAAGTAAAAGTCGTAACAAGGTTTCCGTAGGTGAACCTGCGGAAGGATCATTCATAATAAGTGTTTTATGGCACTTTTTAAATCCATATCCACCTTGTGTGCAATGTCAGTCAATCTTCTTCATGGAGATCGACCAAACATCAACCTTTATTTTTTAACTCTTTGTCTGAAAAATATTATGAATAAACAATTCAAAATACAACTTTCAACAACGGATCTCTTGGCTCTCGCATCGATGAAGAACGCAGCGCCTAATAGAGATCGGAAGAGCACACGTCTA
+
CCGGGGGGGGGGGGGGGGGGGGGGGGGGGGDGGGGGGFGGGGGGGGGGGGGGGGGGGGGGGGGGGGGGGGGGGGGGGFGGGGFGGGGGCFGGCFGGGGGGGGGGGGGGGGGGGGFGGGGGGGGGGGGGFGFFGGGGGGGGFCFGGGGGGGGGDGGGGGGGG9FGGGEGGGGGG<FGGGGGGGGGFFGGDGGFGGFFGGGGGGGGGGFGGGGGGFGFGGGGGGGGGGGGGGGGGGEGGGGGGFGGFGGGGGGGGGE<?D7FCGG<DDG48;DB53CFF@FC=AAC3):ABA84F<@?68###
@M06045:235:000000000-JCY5N:1:1101:20784:5924 1:N:0:CTCAGA
AGAGTACTTGGTCATTTAGAGGAAGTAAAAGTCGTAACAAGGTCTCCGTTGGTGAACCAGCGGAGGGATCATTACAGAGTTGCAAAACTCCCAACCCTTTGTGAACGAACTAGTCAGTTGCCTCGGCGGGGAGCCCTTCAGGGGGTAGCCCGCCGGAGGACCACTAAACTCTTGAATTTTTGGCCTCTCTGAGTGATTACACAATGAATCAAAACTTTCAACAACGGATCTCTTGGTTCTGGCATCGATGAAGAACGCAGCGCCTAAGTTAGATCGGAAGAGCACACGTCTGAACTCCCGC
+
CCGGGGGGGGGGGGGGGGGGGGGGGGGGGGGGGGGGGGGGGGGGGGGGGGGGGGGGGGGGGGGGFGGGGGGGGGGGGGGGGGGGGGGGGGGGGGGGGGGGGGGGGGGEGGGGGGGGGGGGGGGGGGGGGGGGGGGGGGGGGGGGGGGGGGGGGGGGGGGGGGGGGGGGGGGGGGGGGGGGGGGGGGGGGGGGGGGGGGGGGGGGGGGGGGGGGGGGGGGGGGGGGGGGEGGGGGGGGGGGGGGGGGGGFGGFFGGGGDGGGGGGGGGGFFGFGFGFFF:>FFFGFFFFFFFFFFF>>?###
@M06045:235:000000000-JCY5N:1:1101:15695:5948 1:N:0:CTCAGA
AGAGTACTTGGTCATTTAGAGGAAGTAAAAGTCGTAACAAGGTTTCCGTAGGTGAACCTGCGGAAGGATCATTACCTAGAGTTGCGGGCTTTGCCTGCCATCTCTTACCCATGTCTTTTGAGCACCTTCGTTTCCTCGGCGGGTCCGCCCGCCGTCAGGACACTTTAAACCCATTGCAGTTGCAATCAGCGTCTGAAAAACTTTAATAGTTACAACTTTCAACAACGGATCTCTTGGTTCTGGCATCGATGAAGAACGCAGCGCCTAACACAGATCGGAAGAGCACACGTCTGAACTCGGA
+
CCGGGGGGGGGGGGGGGGGGGGGGGGGGGGGGGGGGGGGGGGGGGGGGGGGGGGGGGGGGGGGGGGGGGGGGGGGGGGGGGGGGGGGGGGGGGGGGGGGGGGGGGGGGGGGGGGGGGGGGGGGGGGGGGGGGGGGGGGGGGGGGGGGGGGGGGGEGEGGGGGGGGGGGGGGGDGGGGGGGGGGGGGGGGGGGGGGGGGGGGGGGGGGGGGGGGGGGGGGFGGGGGGGGGGGEFFGGGGGGGGGGFGGGGF>GGGGGGGGGGGGGGGGGFFD:C?CFFEDF>FFGFFFFBF@7>5@><9###
@M06045:235:000000000-JCY5N:1:1101:7563:5954 1:N:0:CTCAGA
AGAGTACTTGGTCATTTAGAGGAAGTAAAAGTCGTAACAAGGTCTCCGTTGGTGAACCAGCGGAGGGATCATTACAGAGTTGCAAAACTCCCAAACCATTGTGAACGTTACCTAAACCGTTGCTTCGGCGGGCGGCCCGGGTCCTTCCCGGCGCCCCTCGGCCCTCGCGGGCGCCCGCCGGAGGAAAACCAAACTATTGCATTGTATGGCCTCTCTGAGTCTTCTGTACTGAATAAGTCAAAACTTTCAACAACGGATCTCTTGGTTCTGGCATCGATGAAGAACGCAGCGCCTAACACAG
+
CCFGGGGGGGGGGGGGGGGGGGGGGGGGGGGGGGGGGGGGGGGGGGGGGGGGGGGGGGGGGGGGGGGGGGGGGGGGGGGGGGGGGGGGF@GGGGGGGGGGGGGGGGGGGGGGGGGGGGGGGGGGGGGGGGGGGGGGGGEGEFGGGFGGGGEGGGGGEGGGGGGGGGGGGGGGGGGGGGGGGDEECGGFGGGGGGGGGGGGGCCEEFGGGGGGGECFGEGGGCFFFGG?FGGGGFGGD?FGGFGGGGGGGGGGGFEDGGDC>FG>FGGGF*CFGFGFF@FFFFFGF:>>5>>@FBFFF0###
@M06045:235:000000000-JCY5N:1:1101:5759:6000 1:N:0:CTCAGA
AGAGTACTTGGTCATTTAGAGGAAGTAAAAGTCGTAACAAGGTTTCCGTAGGTGAACCTGCGGAAGGATCATTATCAAAACAGCGGACTTCGGTCCTTGCTGCACCCTTGTCTTTTGCGTACCGTATGTTTCCTCGGCGGGCTTGCCTGCCGGTTGGACATTATCAAACCTTTTTGTAGTTGCAATCAGCGTCAGAAAACAAACAATAATTACAACTTTCAACAACGGATCTCTTGGTTCTGGCATCGATGAAGAACGCAGCGCCTAACAAAGATCGGAAGAGCACACGTCTGAACTCGCG
+
CCGGFGGGGGGFGGGGGGGGGGGGGGGGFCGGFEGGGE@FFGGGFFFGGGGGGGGGGFCGGGGGGGGGGGGGGFGGGGGDFGEFGGGGGGFCFFFGGGFFGFGGGFGGGFGGGGGGGGGGGGGDGGGF<EFAFFFEGGGG@GGGGGGGDFGGGGGGE@F7FFF@FGC:DCCDFF:CFGDGC<@CFFFGEFEGG7E?F2<2=7CFGGGFGFGFFGGGGF?CFGFCGGG8EGGCCGG96A7+:CGGGFCGCFGFGC77FG=CDD5CDDGD>);)0<797)*<>)4565>5<FF>F>B?<)###
@M06045:235:000000000-JCY5N:1:1101:21997:6002 1:N:0:CTCAGA
AGAGTACTTGGTCATTTAGAGGAAGTAAAAGTCGTAACAAGGTCTCCGTTGGTGAACCAGCGGAGGGATCATTACAGAGTTGAAAAACTCCCTAAACCATTGTGAACGTTACCCAAACCGTTGCTTCGGCGGGCGGCGCCCAGCGCCCCCAGGCCCCCTCGCGGGGCGCCCGCCGGAGGTACCCCAAACCATTGATACTTTATGGCCTCTCTGAGTCTTCTGTACTGAATAAGTCAAAACTTTCAACAACGGATCTCTTGGTTCTGGCATCGATGAAGAACGCAGCGCCTAATTGAGAGGC
+
CCGGGGGGGGGGGGGGGGGGGGGGGGGGGGGGGGGGGGGGGGGGGGGGGGGGGGGGGGGGGGGGGGGGGGGGGGGGGGGGGGGGGGGGGGGGGGGGGGGGGGGGGGGGGGGGGGGGGGGGGGGGGGGGGGGGGGGGGGGGGGGGGGGGGGGGGGGGGGGGGGGGGGG>>GGGGGGGGGGGGGGGGGGGFGGGGGGGGGGGGGGGGGGFGFGGGGGGGGGGGGGGGGGGGGGGF99EGGGGGGFGGGGGGGGGG3EGGGGGGGGFCFFGFFFEGFGFB6CFFDFGBFEDDFFFFFF<<(###
@M06045:235:000000000-JCY5N:1:1101:5819:6007 1:N:0:CTCAGA
AGAGTACTTGGTCATTTAGAGGAAGTAAAAGTCGTAACAAGGTCTCCGTTGGTGAACCAGCGGAGGGATCATTACCGAGTTATTACTCCAAACCCTTTGTGAACCTTACCTTTTTGTTGCTCGGCGCACCGCGGGCCGCGGCTTCGGCCCGTCCCGCAGCGCGCCAGAGGACCCAACTCTTCAATTTATAGCGTACCTTCTGATTTACAAAACAAACAAGTTAAAACTTTCAACAACGGATCTCTTGGTTCTGGCATCGATGAAGAACGCAGCGCCTAAAGGAGATCGGAAGAGCACAGTC
+
CCGGGGGGGGGGGGGGGGGGGGGFGGGGGGGGGGGGGGGGGGGGGGGGGGGGGGGGGGGGGGGGGGGGGGGGGGGGGGGGGGGGGGGGGGGGGGGGGGGGGGGGGGGGGGGGGGGGGGFGEFGGGGGDGGGGGGGGGGGGGGFFGGGGGGEGGGGGGGGGEFGEGDEGGGGGGGGGGGGGGGFEFGGGGCGGDGGGGGGGFG9+<EGGDDGFGFGGGGFGG??CEGFGGGFGFGGGG5CE<CGGGGCGGGGGECGCFGGGG77FCFGGFFGFDEGF@3F?F?4CFFFF@EF>FBF7((###
@M06045:235:000000000-JCY5N:1:1101:16935:6046 1:N:0:CTCAGA
AGAGTACTTGGTCATTTAGAGGAAGTAAAAGTCGTAACAAGGTTTCCGTAGGTGAACCTGCGGAAGGATCATTCATAATCAAGTGTTTTTATGGCACTTTCAAAAATCCATATCCACCTTGTGTGCAATGTCATCTCTCTGGGGGCTGCCGGCTGTCAAAAGCCGTGTGGTCACCTTTGGGATTTATATCTACTCAGAACTTTAGTGATTTTGTCTGAAACATATTATGAATACTTAATTCAAAATACAACTTTCAACAACGGATCGCTTGGCTCTCGCATCGATGAAGAACGCAGCGGAC
+
CCGGGGGGGGGGGGGGGGGGGGGGGGGGGGGGGGGGGGGGGGGGGGGGGGGGGGGGGGGGGGGGGGGGGGGGGGGGGGGGGGGGGGGGGGGGGGGGGGGGGGGGGGGGGGGGGGGGGGGGGGGGGGGGGGGGGGGGGGGGGGGGGGGGGGGGGGGGGGGGGGGGGGGDGGGGGGGGGGGGGGGGGGGGGGGGGGGGGDFGGGGGGGGGGGGGGGGGGGGGGGGGGGGGGGFGGGGGGGGGGGGGGGGGGGGGGGGGGGGGGGGGGD*7AFFFFFGFFFGFEDFGFFFFFFFFFFFFF(###
@M06045:235:000000000-JCY5N:1:1101:19932:6056 1:N:0:CTCAGA
AGAGTACTTGGTCATTTAGAGGAAGTAAAAGTCGTAACAAGGTCTCCGTTGGTGAACCAGCGGAGGGATCATTACCGAGTTTACAACTCCCAAACCCCTGTGAACATACCACTTGTTGCCTCGGCGGATCAGCCCGCTCCCGGTAAAACGGGACGGCCCGCCAGAGGACCCCTAAACTCTGTTTCTATATGTAACTTCTGAGTAAAACCATAAATAAATCAAAACTTTCAACAACGGATCTCTTGGTTCTGGCATCGATGAAGAACGCAGCGCCTAACACAGATCGGAAGAGCACACGTCG
+
C@FGFGFAFEFGGGE@DGFGGGGEFGGGGGGGGCFEEGEGFGGGGGGEFCGGFFGGGCFGGGGGGGG:<FAFGGGDGGGFGGFGGAFGGCGDFFGGCFFFFG?FFGGGGGGGGGGGCFCFEGGGGGGGGGFGGGEGGEGDGGGGEGGGGGGGGGGGGGGGGGGGGGGFGGGGGGGGGGFEGGFFGGGGGGCGGGGEGGFGGFFGGGGGGCFFGFFFFGF<EGFFGGGGCFFGFCFGCGDC:9?FGGE90::7CFGFCFFGFGGGGGGGE>GFD:D@FFGFF@F7F>@>DEFFFFFBB6###
@M06045:235:000000000-JCY5N:1:1101:15952:6060 1:N:0:CTCAGA
AGAGTACTTGGTCATTTAGAGGAAGTAAAAGTCGTAACAAGGTCTCCGTTGGTGAACCAGCGGAGGGATCATTACAGAGTTGCAAAACTCCCAAACCATTGTGAACGTTACCTAAACCGTTGCTTCGGCGGGCGGCCCGGGTCCTTCCCGGCGCCCCTCGGCCCTCGCGGGCGCCCGCCGGAGGAAAACCAAACTATTGCATTGTATGGCCTCTCTGAGTCTTCTGTACTGAATAAGTCAAAACTTTCAACAACGGATCTCTTGGTTCTGGCATCGATGAAGAACGCAGCGCCCAAATCCT
+
CCGGGGGGGGGGGGGFGGGFFGCGGGFGGGGGGGGFFGFGGEGGGFGGGFGGGFGGGGGEFGGGEGGECFFGGGGGGGGGGGGGGDGGGGGGGGGGGGGGGGGGGGGGGGGGGGFGGGGGDGGGGGGGGGGGGGEGGGGDEFGGGGGGGECGGGGGGCGDEGGGGGGGGEGGGEGGGDGEGEGGGFGFGCCFGGGGGGGFGGGGGGF+@@FGG+;CECFF?@?ECGGCFF7<EC<FF?FFGFFFGF9*2C*9=FGG9/::CCFGG7D7BB7;*9DE?5:0@6=D>@D>B:BD>(731)###
@M06045:235:000000000-JCY5N:1:1101:10924:6061 1:N:0:CTCAGA
AGAGTACTTGGTCATTTAGAGGAAGTAAAAGTCGTAACAAGGTAACCGTAGGTGAACCTGCGGTTGGATCATTAATGAAATCTACATGATGGCGTCCTCGTCAGATGGCGCTGTCAGATCACACCAACCTTTTGCGAACCGTCTAGTCTCTGGCGGCCGGGTGGGGTAAGCGGTGCGAGGCGACTCTGCCTCGTGTCCACCCACCTGTCAGCTTGGGGGCCCCTCGGGGTTCCCTCGCCGTGGACAACCCGCCAACCGTGTCCAAACTTGTCATACTTTTGTCGTCTTATTTTAATCTAGG
+
CCGGGGGDFFGGGCFAFFGGGGCFGGGGGGGGGGGGGGGGGFFGCFGGCDGGGGGGGGDFGGGFGGGGGGGGGGGGGGGGGGGGGGGGGGGGGGGGGGGGGGGGGGFGGGGGGGGFFGGGGGGFGGFGGGFGGGGGGGGGGFGGGGGGBFFGFB@FGGGGEGGGGGGGFFGGGGGGGGGGG@EEFGGGGGGCC88EF9EFGGGGGC6?CFFFFG68;EEGEEGGG=8CECEGGFFG5CGGG=EDGF*99>CDC7CFGD*9CGGG>>DDF?DFGFGF4BCB?F?D>3)79?F?FBF<:6###
@M06045:235:000000000-JCY5N:1:1101:15236:6063 1:N:0:CTCAGA
AGAGTACTTGGTCATTTAGAGGAAGTAAAAGTCGTAACAAGGTTTCCGTAGGTGAACCTGCGGAAGGATCATTACCGAGTGCGGGCCCTCGCGGCCCAACCTCCCACCCTTGTCTCTATACACCTGTTGCTTTGGCGGGCCCACCGGGGCCACCTGGTCGCCGGGGGACGCACGTCTCCGGGCCCGCGCCCGCCGAAGCGCTCTGTGAACCCTGATGAAGATGGGCTGTCTGAGTACTGTGAAAATTTGTCAAAACTTTCAACAATGGATCTCTTGGTTCCGGCATCGATGAAGAACGTCC
+
CCGGGGGGGGGGGGGGGGGGGGGFFGGGGGGGGGGGGGGGGGGGGGGGGGGGGGGGGGGGGGGGGGGGGGGGGGGGGGGGGGGGGGGGGGGGGGGGGGGGGGGGGGGGGGGGGGGGGGGGGGGGGGGGGGGGGEGGGGGGGGGGGGGGGGGGGGGGGGGGGGGGGGGGGGGGGGGGGGGGGGGGGGGDEGGGGGGGGGGGG8EFFGGGGGGGGGGGGGGGGGGFGG=EGGGG?:@F?GGGGGGGGGGGGGGGGFGGGGGGGGGGGGGGFFF?FFG=FFGFFEFGFFFFFFFFFFFFF0###
@M06045:235:000000000-JCY5N:1:1101:21194:6086 1:N:0:CTCAGA
AGAGTACTTGGTCATTTAGAGGAAGTAAAAGTCGTAACAAGGTCTCCGTTGGTGAACCAGCGGAGGGATCATTAAAAGAAGCCGAAAGGCTGCTTTTTCCACACCATCGCGAACCAATCCATCAGCGTTGCTTCGGCGGGCGAAGGCTCCCGGGGACCCGGCACCCAGTGCCGACCCCCGGGCGCCGGCGGACCCCACGGTCCCCGCCCGCCGGAGGTACCAAACTATATTGCAGTCTATGTGGCATCTCTGAGTGACATATCAAACAAGTTAAAACTTTCAACAACGGATCTCTTGGCGT
+
CCGGGGGGGGGGGGGGGGGGGGGGGGGGGGGGGGGGGGGGGGGGGGGGGGGGGGGGGGGGGGGGGGGGGGGGGGGGGGGGGGGGGGGGGGGGGGGGGGGGGGGGGGGGGGGGGGGGGGGGGGGGGGGGGGGGGGGGGGGGGGGGGGGGGGGGGGGGGGGGGGGGGGGGGGGGGGGGGGGGGGGGGGGGGDGDGGGGGGGGGGGGGGGGGGGGGGDEEGGGGGGGGGCGGGGGGGGGGFCGGGDGGGGG>FGGGGGG7FGGGGGGFF=<FF:BGFGFFFF@FFFGFFFFFFB)*6FBF2###
@M06045:235:000000000-JCY5N:1:1101:18876:6118 1:N:0:CTCAGA
AGAGTACTTGGTCATTTAGAGGAAGTAAAAGTCGTAACAAGGTCTCCGTTGGTGAACCAGCGGAGGGATCATTACCGAGTCTTTACAACTCATAACCCTTTGTGAACCATTATACCTAGTTGCTTCGGCGGCGCGCCTCCGGGCGTGCCCGCCGGCCAATTATAGTCTCTTAGTTGTGAACCGACGTTACATCTGAGTGTTCTAAGCGAACTGTTAAAACTTTCAACAACGGATCTCTTGGCTCCAGCATCGATGAAGAACGCAGCGCCTAATGTAGATCGGAAGAGCACACGTCTGAAGG
+
CCFGDFGGGGEFGGGGGGGFGDGGGGGGGFGGGGGFGGGG@DGGAEFGGFGGGGGGGGGGGGFCFCFGFGCGFAGGGEEDFGDFFGF<FGGGGGGCFGFFGGGGFGGGGDGAECGEGGGGGGGGGGGGGGGGGG=FF+CFGGGGGF7FGGGGGGGGGCCFG9CCFFF;C@B,<CGGGCCGGGGGGGGG78+BGGGF+<BFGFGGGGFGGE>FGGFEFFG6CEFG??E6AFGEE?:39CG9*C7>C6+9*:7D6CECFFF7*)9DDDDGF:>):=FB=4:@@>3*07).9F>F5:F?F.###
@M06045:235:000000000-JCY5N:1:1101:16093:6128 1:N:0:CTCAGA
AGAGTACTTGGTCATTTAGAGGAAGTAAAAGTCGTAACAAGGTAACCGTAGGTGAACCTGCGGTTGGATCATTACTGAATCAACTAAACCTGGGTCACCCAGGGACCTCACCGAAGCAAAAGTTCTTGTCCAGCAGGTTAAAGGATGCCCTAATGTCAATGACGGCTGTGCACGTTGCGTTGTCAACGTTTCGTTGCATGGGAAGCTCCTAGTGAGTGATATCCGCCCCGTAGGCCGCAAGAATAGTAGGTGTTGTCTGTGGGTGACCTAAGAGGTCAGAAATGACCTTGGTTTAAAATCG
+
CCGGGGGGGGGGGGGGGGGGGGGGGGGGGGGGGGGGGGGGGGGGGFGGGGGGGGGGGGGFGGGGEGFGGGGGGGGGGGGGGGFGGGGGGGGGGGGGGGGGGGGGGGGGGFGGGGEGGGGGFGFGGGGGGGGGGGGGGGGDFFFGFGGGGGGGFGGGGGGGGGGGCFGGGGGGGGGGGGGECFGGGGCEGGGGGGGGGGGGGGGGGFGGGG9FGGGGGGGGFGGGGGGGGEGEGGGGGEGEG6C>FGGFGGGGGGGGGGGGGGCGG3CC?=29FF<FF4C4@9=>?F@F?BFFF:<AF<###
@M06045:235:000000000-JCY5N:1:1101:9410:6128 1:N:0:CTCAGA
AGAGTACTTGGTCATTTAGAGGAAGTAAAAGTCGTAACAAGGTCTCCGTTGGTGAACCAGCGGAGGGATCATTACCGAGTTATACAACTCATCAACCCTGTGAACATACCTAAAACGTTGCTTCGGCGGGAACAGACGGCCCTGTAACAACGGGCCGCCCCCGCCAGAGGACCCCTAACTCTGTTTTTATAATGTTTTTCTGAGTAAACAAGCAAATAAATTAAAACTTTCAACAACGGATCTCTTGGCTCTGGCATCGATGAAGAACGCAGCGCCTAACCAAGATCGGAAGAGCACAGGG
+
CCGGGGGGGGGGGGGGGGGGGGGFGGGGGGGGGGGGGGGGGFGGGGGGGGGGGFGGGGGGGGGCFGEGGGGGG@FGGGGGGGGGGGGGGGFGGGFGGGGGGGFGGFGGGGGGG?FGGGGGGGGGCGGGGGGDFCGGGFEEGGGGGGGGFGGGCGGGGGGGGGGGGGGGGGFGEFGG@FGGGGGGGGGGGGGGGGGGGGGGGGCGGGG?CEGGCFGFGGFEGCE+C7@FGGFEGFGGGGGGGGGGGGGGGGGF?FGFGG554CFFCF7D@>55CEDEBF*<@F)/79BFF>)7>7@??(###
@M06045:235:000000000-JCY5N:1:1101:24535:6145 1:N:0:CTCAGA
AGAGTACTTGGTCATTTAGAGGAAGTAAAAGTCGTAACAAGGTTTCCGTAGGTGAACCTGCGGAAGGATCATTCACAATAAGTGTTTATGGCACTTTCAAATCCATACCCACCTTGTGTGCATTGTAAAGGCCCTTTCAACTTTGGAAGATTGGGCTTCATTTTCTCACACGTCTTCAATTGCAAGTCTAACATTCAGAGTAATCAAAACTCGAATACAACTTTCAACAACGGATCTCTTGGCTCTCGCATCGCTGAAGAACGCAGCGCCTAATTCAGATCGGAAGAGCACACGTCTTGAG
+
CCGGGGGGGGFGGGGGGGGGGGGGGGGGGGGGGGGGGGGGGGGGGGGGGGGGGGGGGGGGGGGGGGGGGGCGGGCGGGFGDGGGGGGGG@FGFGGGGGFGGGGGFF6FEFGGGGGDFFGGFGGGGFGCFFGGGGGGGGGAFGGGGFGFGGGGFFGGGGGGGGGGGGGFGFG:FFGFGGGGGGCGFAFGGGFGGGGGCF99EGFGGFGFGFGGG8FFGGG?FFGGGGDFGGGEC>>ECFGGGECFGGFGGC9D=*=8C*A19DCD58D7>EG5CAFF+:77;>B*88);FFF5>97:<(###
@M06045:235:000000000-JCY5N:1:1101:17054:6146 1:N:0:CTCAGA
AGAGTACTTGGTCATTTAGAGGAAGTAAAAGTCGTAACAAGGTCTCCGTTGGTGAACCAGCGGAGGGATCATTACCGAGTTTACAACTCCCAAACCCCTGTGAACATACCTATCGTTGCTTCGGCGGGATGCCCCAGTTTGACGCAAGCTGGACCCAGGCGCCCGCCGGAGGACCCAAACTCTTGTTTTATTTATGTATCTTCTGAGTAAACAAGCAAATAAATCAAAACTTTCAACAACGGGTCTCTTGGTTCTGGCATCGATGAAGAACGCAGCGCCTAATTGAGATCGGAAGAGCAAC
+
CCGGGGGGGGGGGGGGGGGGGGGGGGGGGGGGGGGGGGGGGGGGGGGGGGGGGGGGGGGGGGGGGGGGGGGGGGGGGEGGGGGGGGGGGGGGGGGGGGGGGGGGGGGGGGGGGGGGGGGGGGGGGGGGGGGGGGGGGGGGGGGGGGGGGGGGGGGGGGGGGGGGGGGGGFGGGGGGGGGGGGGGGGGGGGGGGGGGGGGGGGGGGGGGGGGGGGGGGGGGGGGGGGGGFGGGCC@FGGGGGGGGGGGGFGGGGGGGGGFGGGFGGGGGFFGFGFGFFFGFEFFFFFFFFFFFFFB?F0###
@M06045:235:000000000-JCY5N:1:1101:27497:6156 1:N:0:CTCAGA
AGAGTACTTGGTCATTTAGAGGAAGTAAAAGTCGTAACAAGGTCTCCGTTGGTGAACCAGCGGAGGGATCATTACCGAGTTATACAACTCATCAACCCTGTGAACATACCTAAAACGTTGCTTCGGCGGGAACAGACGGCCCTGTAACAACGGGCCGCCCCCGCCAGAGGACCCCTAACTCTGTTTTTATAATGTTTTTCTGAGTAAACAAGCAAATAAATTAAAACTTTCAACAACGGATCTCTTGGCTCTGGCATCGATGAAGAACGCAGCGCCTAACAAAGATCGGAAGAGCACAACG
+
CCGGGGGGGGGGGGGGGGGGGGGGGGGGGGGGGGGGGGGGGFGGGGGGGGGGGFGGGGGGGGGGGCFGGGFGGFGGEGGGGGGGGGFGGGGGGFGGGGGGGGFFFFGGGGGGGGGGGGGCGGGGGGGGGFDDGGFFGGGGGGGGGGGGGGGGGGGGGGGGGGGGGGGFGG@GFGGGGGGGGFFGDFFFFGFFFGGGGGGGGGGECGFGGGGDC8FGGFGFCFGGGFGGGGGGGGGCFEDD3:?CGGGGGCGGGFFCCDEGGGGG*76C@F57D3CDBBGFFF47)=FF>>B7)3<?F0###
@M06045:235:000000000-JCY5N:1:1101:22117:6187 1:N:0:CTCAGA
AGAGTACTTGGTCATTTAGAGGAAGTAAAAGTCGTAACAAGGTTTCCGTAGGTGAACCTGCGGAAGGATCATTCATAATTGAGTGTTTTATGGCACTCTTTAAAAAAATCCATATCAACCTTGTGTGCAACGTTTTTGAACTCTCTCTGGCATTAAAAAGCCAAGAGGGTTTGATTAACTTAACACCTTTAAAGCAGTTTGTCTGAATATCTATTTCTGAATAAACATAATTCAAAAATACAACTTTCAACAACGGATCTCTTTGCTCTCGCATCGATGAAGAACGCAGCGCCTAATTCAT
+
C@FCCECDF<<EFCCFGGCGGGCAFFGCFGGGGEGCEFGAD@CFFFFECF,@EFCEFFC,CF7CFFDD9EFACC<CFFFAFCCCFFFFFCFFE8<FGGDFF<EF<=CCFGG9?DFD,?=FGG9B<B,EFA,CBFGGCGEFAFD<D,,FE,AEFA,C5CFGGFDCFFGFGBGDCAF9FEGFFFGF;FEGCDFFGD9FD=FGGGGGGA3>;DFGCFGGGGGFFGCGGGAA<FGDFF,@EFFGGDE>7<78FGGGGGGD455?FG7++1=C86DDD>8BFAGFF=FCABE3358>:63342###
@M06045:235:000000000-JCY5N:1:1101:9120:6196 1:N:0:CTCAGA
AGAGTACTTGGTCATTTAGAGGAAGTAAAAGTCGTAACAAGGTTTCCGTAGGTGAACCTGCGGAAGGATCATTACCGAGTGAGGGCCCTCTGGGTCCAACCTCCCACCCGTGTCTATCGTACCTTGTTGCTTCGGCGGGCCCGCCGTTTCGACGGCCGCCGGGGAGGCCTTGCGCCCCCGGGCCCGCGCCTGCCGAAGACCCCAACATGAACGCTGTTCTGAAAGTATGCAGTCTGAGTTGATTATCGTAATCAGTTAAAACTTTCAACAACGGATCTCTTGGTTCCGGCATCGATGAAGA
+
CCGGGGGGGGGGGGGGFGGGGFGGFGGGGGGGFGGECFFGGGGGGGGGGGGGGGGGGGGGGGGGGGGFGGCFGGGGGGGGGGGGGGFFFGGGGGGGFGGGGGGGGFCEFGGGFGFGDGGGCGGGGGGGGGGGGECGGG+@CFCEGGEGCFGGGGGEEEGGGGGGGGGGFA2FCEDEGGGGGGGGEEGEGE5FF8C>88C8EFE5EGCFGDGFGGEEGFCFG79+<+<EF?+<<@EGG?DGFF9D*+<DGG47E7?DFGG77=FG>FGGFFFFDFD5:FGFFF?F5=:)05@EF6;6A)###
@M06045:235:000000000-JCY5N:1:1101:4151:6197 1:N:0:CTCAGA
AGAGTACTTGGTCATTTAGAGGAAGTAAAAGTCGTAACAAGGTTTCCGTAGGTGAACCTGCGGAAGGATCATTAATGTACATTGAATTTTATATTCTTTATCAACCCACACTGTGTACCTTTTTACTGTTGCTTCCATGGGACTTGGCTCTGCCACGTCGGCCTTATGGCTGGTGAGTGCCCATGGGAGGAAAACAAAACTCTTTGTTACAATTGACGTCTGTCTGAATTGTTTATATTAAACGTTAAAACTTTCAACAACGGATCTCTTGGTTCTCGCATCGATGAAGAACGCAGCGCAA
+
CCGGGGGGGGGGGGGGGGGGGGGGGGGGGGGGGGGGGGGFFFFGGGGGGGGGGGGGGGGGGGGDGGGGGGGGGFGFGGG<FGGGGGGGGGGGGGGGGGFGGGGGGGGGGGGGFGGGGGGGGGGGGGGGGGGGGGGGGFGFGGGGGGGGGGGGGGGGEGGGGGGGGGGGFFGGGGGFGGGGGGGGGGGCEEGFFFGGGGGGGGGGGGGGGGGGGGGGFGGGFGGGFGGAEGGGGG?CGGGGGGGGFGGGDFFGGFGGGGGGGGDGGGGGFFCADFGFFFGAEFDFFFFFFFFFFFE9>,###
@M06045:235:000000000-JCY5N:1:1101:22670:6207 1:N:0:CTCAGA
AGAGTACTTGGTCATTTAGAGGAAGTAAAAGTCGTAACAAGGTCTCCGTTGGTGAACCAGCGGAGGGATCATTACAGAGTCTTCTGAACTCCAAACCATTGTGAACATATCATGTTGCTTCGGCGGGATGCCGGGTGGACCAGCGCCCCCGCGCCGCCCGCCGGAGGCCAAACTCTTGTTTTCTAGCGGAATCTTCTGAGTCTTTATAAATAAGCAATCAAAACTTTCAGCAACGGATCTCTTGGCTCTGGCATCGATGAAGAACGCAGCGCCTAAACGAGATCGGAAGAGCACACGTCAC
+
CCGGGGGGGGGGGGGGGGGGGGGGGGGGGGGGGGGGGGGGGGGGGGGGGGGGGGGGGGGGGGGGGGGGGGGGGGGGGGGGGGGGGGGGGGGGGGGGGGGGGGGGGGGGGGGGGGGGGGGGGGGGGGGGGGGGGGGGGGGGGGGGGGGGGGGGGGGGGGGGGGGGGGGGGGGGGGGGGGGGGGGGGGGGGGGGGGGGGGGGGGGGGGGGGGGGGGGGGGGGGGGGGGGGGGGGGGGGGEDGGGGGGGGGGGGGGGGGGGG>FGGGGGGGFFGFGFGFFFG:BFFGFFFFFFFFFFFF>.###
@M06045:235:000000000-JCY5N:1:1101:12636:6219 1:N:0:CTCAGA
AGAGTACTTGGTCATTTAGAGGAAGTAAAAGTCGTAACAAGGTTTCCGTAGGTGAACCTGCGGAAGGATCATTACCTAGAGTTTGTAGACTTCGGTCTGCTACCTCTTACCCATGTCTTTTGAGTACCTTCGTTTCCTCGGCGGGTCCGCCCGCCGATTGGACAACATTCAAACCCTTTGCAGTTGCAATCAGCGTCTGAAAAAACATAATAGTTACAACTTTCAACAACGGATCTCTTGGTTCTGGCATCGATGAAGAACGCAGCGCCTAACCAAGATCGGAAGAGCACACGTCTGAGTG
+
CCGGGGGGGGGGGGGGGGGGGGGGGGGGGGGGGGGGGGGGGGGGGGGGGGGGGGGGGGGGGGGGGGGGGGGGGGGGGGGGGGGGGGGGGGGGGGGGGGGGGGGGGGGGGGGGGGGGGGGGGGGGGGGGGGGGGGGGGGGGGGGGGGGGGGGGEGGGGGGGGGGGGGGGGGGGGGGGGGGGGGGGGGGGGGGGGGGGGGGGGGGGGGGGGGGDGGGGGGGGFEFGDFGFGGGGGGGGGGGGGGGGGGGGGGGGGGFGGGGGFDDDGGGGFFGFGFGFFF=FFDEGE>>F:47>>BF::5###
@M06045:235:000000000-JCY5N:1:1101:11527:6231 1:N:0:CTCAGA
AGAGTACTTGGTCATTTAGAGGAAGTAAAAGTCGTAACAAGGTCTCCGTTGGTGAACCAGCGGAGGGATCATTACAGAGTTATTTCAAAACTCCCAAACCCATGTGAACTTACCTTTTGTTGCCTCGGCAGGGCCTATCGGGGTCGTCACGGCTCCGGTGGTGGCCTGCCGGTGGTCCACTAAACTCTTGTTATTATTATGGCACTCTGAGTTATATCAAACTAAATAAGTTAAAACTTTCAACAACGGATCTCTTGGTTCTGGCATCGATGAAGAACGCAGCGCCTAACCGAGATCGCAA
+
CCGGGGGGGGGGGGGGGGGGGGGGGGGGGGGGGGGGGGGGGGGGGGGGGGGGGGGGGGGGGGGGGGGGFGGGGGGGGGGGGGGGGGGGGGGGGGGGGGGGGGGGGFGGGGGGGGGGGGGGGGGGGGGGGGGGGGGGGGGGGGGGGGGGGGGGGGGGGGGGGGGGGGGGGGGGGGGGGGGFFG7EG9EFGGGGGFGFGGGGGGGGGGGF;@CGGGGGGGGGGGGGGGGGGGGGGGGGFGGGGGGGGGGCGGGGGFGGGGGGGGFGGGFFEFGFGFGFFFD3;D:DEDEF:F4@BFF6B1###
@M06045:235:000000000-JCY5N:1:1101:4178:6238 1:N:0:CTCAGA
AGAGTACTTGGTCATTTAGAGGAAGTAAAAGTCGTAACAAGGTTTCCGTAGGTGAACCTGCGGAAGGATCATTCATAATCAAGTGTTTTTATGGCACTTTCAAAAATCCATATCCACCTTGTGTGCAATGTCATCTCTCTGGGGGCTGCCGGCTGTCAAAAGCCGTGTGGTCACCTTTGGGATTTATATCTACTCAGAACTTTAGTGATTTTGTCTGAAACATATTATGAATACTTAATTCAAAATACAACTTTCAACAACGGATCTCTTGGCTCTCGCATCGATGAAGAACGCAGCGTGG
+
CCGGGGGGGGGGGGGGGGGGGGGGGGGGGGGGGGGGGGGGGGGGGGGGGGGGGGGGGGGGGGGGGGGFGGGGGGGGGGGGGGGGGGGGGGGGGGGGGGGGGGGGGGGGGGGGGGGGGGGFGGGGGGFGGGGGGGGGGGGGGGFGGGGGGGGGGDGGGGGGGGGGGGGFGGGGGGGGCGGGGGG@FGGGGGGGGGGGGGGGGGGGGGGGGGGGGGGGFGGFGGGGGGGGGFGGGGGGGFGGGGFGGGGFGGGGGDGGGGG6FGDGGGGGFFGFFAC;FFGFFFFGFFFAFFFFF?D;>1###
@M06045:235:000000000-JCY5N:1:1101:17900:6243 1:N:0:CTCAGA
AGAGTACTTGGTCATTTAGAGGAAGTAAAAGTCGTAACAAGGTCTCCGTTGGTGAACCAGCGGAGGGATCATTACCAGAGTGCCCTAGGCTCTCCAACCCATTGTGTACTTACCAAACGTTCCCTCGGCGGGCTCAGCACGCGGTGGCCTCCGGGCCTCCGGGCGTCCGCCGGGGAAAACCAAACCCTGATTTAATCGTATTTCTCTGAGGGGCGAAAGCCCGACAACAAAATGAATCAAAACTTTCAACAACGGATCTCTTGGCTCTGGCATCGATGAAGAACGCAGCGCCTAAAGCATC
+
C<-CCEFGGGGGGGGGGGGGGGGGGGGGGGGGGGGGGGGGGGGCGGGGGCGGGGGGGGFGGGGGCGGGGGGGGGGGA<F<E<@F@FGDAF8FCEFEF<?FCECEFC,CFFC?FGD@EFCF@FGGC<::=FGC@FBC,<:8>C:FFF7FGGG@<<*FFBFFCC:FE<FCFCEGGGD:*22FEA<;@FGFGFGGGG7@FF:;6@7E99+0+3;//:CEC58CGCEG*/:8*A5/09:<9<CECFCCGCGC7D*9C7E*/)+2?FGC**27=?<4*<35>*016@FC;@)7;3)<)3),3)###
@M06045:235:000000000-JCY5N:1:1101:13565:6251 1:N:0:CTCAGA
AGAGTACTTGGTCATTTAGAGGAAGTAAAAGTCGTAACAAGGTCTCCGTTGGTGAACCAGCGGAGGGATCATTACCGAGTTTACAACTCCCAAACCCCTGTGAACATACCACTTGTTGCCTCGGCGGATCAGCCCGCTCCCGGTAAAACGGGACGGCCCGCCAGAGGACCCCTAAACTCTGTTTCTATATGTAACTTCTGAGTAAAACCATAAATAAATCAAAACTTTCAACAACGGATCTCTTGGTTCTGGCATCGATGAAGAACGCAGCGCCTAAGCAAGATCGGAAGAGCACACGGGA
+
CCGGGGGGGGGGGGGGGGGGGGGGGGGGGGGGGGGGGGGGGGGGGGGGGGGGGGGGGGGGGGGGGGGGFGGGGGGGGGGGGGGGGGGGGGGGGGGGGGGGGGFGGGGGGGGGGGGGGGGGGGGGGGGGGGGGGGGGGGGGGGGGGGGGGGGGGGGGGGGGGGGGGFECFGGGGGGGGGGGGGGFGGGGGGGGGGGGGGGGGGFFDFGGGFGDGGGGCEGGGGGGGGGGGGGGEGFDGDCGCGGGGGGGGGFGG:C4D5=CFGGGGFD::3C>3>DEFFGF?4>FFFF:>>FFFFFFF(###
@M06045:235:000000000-JCY5N:1:1101:8224:6269 1:N:0:CTCAGA
AGAGTACTTGGTCATTTAGAGGAAGTAAAAGTCGTAACAAGGTCTCCGTTGGTGAACCAGCGGAGGGATCATTACCGAGTTTACAACTCCCAAACCCCTGTGAACATACCTATCGTTGCTTCGGCGGACCACCCCGACCCCTACGGGGCGAGGGGCCCGCCAGAGGACACCCAAAATTCAAATGCATTTTGCCTTGTAATTTTATTCTGAGTGGAATTTTTAAATAAATCAAAACTTTCAACAACGGATCTCTTGGCTCTGGCATCGATGAAGAACGCAGCGCCTAAAGGAGATCGGAGTA
+
CCGGGGGGGGGGGGGGGGGGGGGGGGGGGGGGGGGGGGGGGGGGGGGGGGGGGGGGGGGGGGGGGGGCFFGGGGGGGGGGGGGGGGGGGGGGGGGGGGGGGGGGGGFFGGGGGGGGGGGGGGGGGGGGGGFGDGGGGGGGGGFGGGDGGGCGGGGGDGGGGGGDGGGGGGGGGCGGGGGGGGGGGGGGFGGGGGGGGGGGGGGGGGGGGGGGGGGGGGGGGGGGCFGGGGGGGGGGFG>GGGGGG*:DCDD>FGGDGFGFGDGCFDGFFFGFGFGFBEDBFFFG:@?FFFFF@0?:<,###
@M06045:235:000000000-JCY5N:1:1101:15394:6270 1:N:0:CTCAGA
AGAGTACTTGGTCATTTAGAGGAAGTAAAAGTCGTAACAAGGTTTCCGTAGGTGAACCTGCGGAAGGATCATTCACAATAAGTGTTTATGGCACTTTCAAATCCATACCCACCTTGTGTGCATTGTAAAGGCCCTTTCAACTTTGGAAGATTGGGCTTCATCTTCTCACACGTCTTCAATTGCAAGTCTAACATTCAGAGTAATCAAAACTCGAATACAACGTTCAACAACGGATCTCTTGGCTCTCGCATCGATGAAGAACGCAGCGCCTAATGGAGATCGGAAGAGCACACGTCTGCGC
+
CCGGGGGGGGGGGGGGGGGGGGGFGGGGGGGGGGGGGGGGGGGGGGGGGGGGGGGGGGGGGGGEFGGGGGGGGGGGGGGGGGGGGGGGGGGGFGGGGGGGGGGGGGGGGGGGEGGGGFGGGGGGGGFGGGGGFGGGGGGGGGDFCGGGGGFGFGGGGFGGGGGGGGGGGGGFFFGGGGGGGGGGGFFGGGGGGGGGGGGGGGGGGGGGGGGFGGGGGGGGGGGEFCFFGFGGGCE>FFGGGFGGGGGGGG4DE8FF7CGGFDGGGGGGEF<5CFCFFFG48FACB>>@FFF:>;5474###
@M06045:235:000000000-JCY5N:1:1101:7961:6323 1:N:0:CTCAGA
AGAGTACTTGGTCATTTAGAGGAAGTAAAAGTCGTAACAAGGTCTCCGTTGGTGAACCAGCGGAGGGATCATTACCGAGTTTACAACTCCCAAACCCCTGTGAACATACCACTTGTTGCCTCGGCGGATCAGCCCGCTCCCGGTAAAACGGGACGGCCCGCCAGAGGACCCCTAAACTCTGTTTCTATATGTAACTTCTGAGTAAAACCATAAATAAATCAAAACTTTCAACAACGGATCTCTTGGTTCTGGCATCGATGAAGAACGCAGCGCCTAAGTCAGATCGGAAGAGCACACGATC
+
CCGGGGGGGGGGGGGFGGGGGGGGGGGGGGGGGGGGGGGGGGGGGGGGGGGGGGGGGGGGGGGGGGGGGGGGGGGGGGGGGGGGGGGGGGGGGGGGGGGGGGGGGGGGGGGGGGGGGGGGGGGGGGGGGGGGGGGGGEGGGGGGGGGGGGGGGGGGGGGGGGGGGGGGGGGGGGGGGGGGGCGGGGGGGGGGGGGGGGGGGGGGGGGGGFFGGGGGGGGGGGGGGGGGGCFGGGGGGGGGGGGGGGDCGGGGGFGGGGGGGGGGGGGGFBG>DFGDFFDB4=FFFFFFFFFFF>>76(###
@M06045:235:000000000-JCY5N:1:1101:27339:6325 1:N:0:CTCAGA
AGAGTACTTGGTCATTTAGAGGAAGTAAAAGTCGTAACAAGGTCTCCGTTGGTGAACCAGCGGAGGGATCATTACTGAGTGTTTTTTCCAACCTCATAACCCTATGTGAACCTTTATACCACGTTGCTTCGGCGGCGCGTTTCCCCCCCCGCGGGGGGCGTGCCCGCCGGCGATATCCAGTCTCTCAGTCAAGAACCGACGTTACTTCTGAGTGTTCTAAGCGAACTGTTAAAACTTTCAACAACGGATCTCTTGGTTCCAGCATCGAGGAAGAACGCAGCGCCTAACTGAGATCGGAAGG
+
CCGGGGGGGGGGGGGGGGGGGGGGGGGGGGGGGGFGGGGGGGGGGGGGGGGGGGGGGGGGGGGGGGGGGGGFGGGGGGGGGGGGGGGGGGGGGGGGGGGGGGGGFGFGGGGGGGGGGGGGGGGGGGGGGGGGGGGGGGGGGGGGGGDGGGGGGGGGGGGGGDGGGGGGG5CGEEGGGGGGGGGG:CFGCFFGCFFGGEEGGGF>EG77CEG9CFGGGGGGFGDEGGGGGDFFFGGFC?7C:FG51>=37DFGGG7CFFGC>76CFFG*)79FD;<FD3D;D@>DDDFF47F@=9*01-###
@M06045:235:000000000-JCY5N:1:1101:27047:6326 1:N:0:CTCAGA
AGAGTACTTGGTCATTTAGAGGAAGTAAAAGTCGTAACAAGGTTTCCGTAGGTGAACCTGCGGAAGGATCATTCATAATTGAGTGTTTTATGGCACTCTTTAAAAAAATCCATATCCACCTTGTGTGCAACGTTTTTGAACTCTCTCTGGCATTAAAAAGCCAAGAGGGTTTGATTAACTTAACACCTTTAAAGCAGTTTGTCTGAATATCTATTTCTGAATAAACATAATTCAAAAATACAACTTTCAACAACGGATCTCTTGGCTCTCGCATCGATGAAGAACGCAGCGCCTAAGCCAG
+
CCGGGGGGGGGGGGGGGGGGEFGGGGGGGGGGCGGGGGGGGGGGGGGGGGGGGGGFGGGGGGGGGGEGGGGGFGGGGGGGGGGGGGGGGFGGGGGGGGFGGFGGFGGGGGGGGGGCFFGGGGGGGGGGGGGGFFGEGGGGGGGGFGCGGGGGGGGFGGGGGGGGGGGGGEGGGGGGGGGGGGFGGGDGGGGGGGGGGGGCGGGGGGGGGGGGGGGGGGGFFGGGGGGGGGGGGGF7CFGGGGGGFGGGGGGGGFGGGDGGGGGF4CCGFFGFCDDBFFF6=FFGFFEEEFFDB?FD:3###
@M06045:235:000000000-JCY5N:1:1101:9782:6366 1:N:0:CTCAGA
AGAGTACTTGGTCATTTAGAGGAAGTAAAAGTCGTAACAAGGTCTCCGTTGGTGAACCAGCGGAGGGATCATTACAGAGTTGCAAAACTCCCAACCATTGTGAACCTACCTCACCGTTGCTTCGGCGGGTGGCCCCCACCAGGGCCGCGCCGGCCCCCGTGCTGGCAACCCGTCAGAGGACCAAAACTCTTCGTCATCACTGGCCTCTCTGAGTAACTTATACAATAAGTCAAAACTTTCAACAACGGATCTCTTGGTTCTGGCATCGATGAAGAACGCAGCGCCTAATGTAGATCGGTGA
+
CCGGGGGGGGGGGGGGGGGGGGGGGGGGGGGGGGGGGGGGGGGGGGGGGGGGGGGGGGGGGGGGGGGGGGGGGGGGGGGGGGGGGGGGGGGGGGGGGGGFFGGGGGGGGGGGGGGGEF>FFGGGGGGGGGDDGGFCGGGGGGGGGGGGGGGGGGGGGGGGGGGGGGGGGGGGBFGGGGGGGGGGGGG?@ECFFGGGGGGGGGGGGFF<FGGGGGGGGGGDCEFFGFFGG@FFGGGGGGGGGGGFGGGGGGGGFGGFGFGGG7>DFDFDFFGFGFGFFEC))<>DFFBFFFFFFFF<4<###
@M06045:235:000000000-JCY5N:1:1101:6522:6368 1:N:0:CTCAGA
AGAGTACTTGGTCATTTAGAGGAAGTAAAAGTCGTAACAAGGTCTCCGTTGGTGAACCAGCGGAGGGATCATTATCGAGTTACAGAACTCCCAAACCTTTGTGAACATACCATCGTTGCTTCGGCGGGGACACCCGCCCCAGGACGCCCCGGCGCCCTGGGGAACCCGCCGGGGGACCCAAACTCTTGTTTCATTTTGGATACTCTGAGTATACGAATAAGCAATCAAAACTTTCAGCAACGGATCTCTTGGCTCTGGCATCGATGAAGAACGCAGCGCCTAACTTAGATCGGAAGAGCAT
+
CCGGGGGGGGGGGGGGGGGGGGGGGGGGGGGGGGGGGGGGGGGGGGGGGGGGGGGGGGGGGGGGGGGGGGGGGGGGGGGGGGGGGGGGGGGGGGGGGGGGGGGGGGFGGGGGGGGGGGGGGGGGGGGGGGGGGGGGGGGGGGGGGGGGGGGGGGGGGGGGGGGGGGGGGGGGGGGGGGGGDGGGGGGGGGGGGGGGGFGGGGGGGGGGGGGGGGGGGGGGGGGGGGGGGGGGGGGGGGGGGGGDDGGGGD7FGCGGGGGGGG5CFGFFFFGF33CBFEGF@BFFFFFFFFFFFFFFF:###
@M06045:235:000000000-JCY5N:1:1101:24870:6374 1:N:0:CTCAGA
AGAGTACTTGGTCATTTAGAGGAAGTAAAAGTCGTAACAAGGTCTCCGTTGGTGAACCAGCGGAGGGATCATTACCGAGTTTTCAACTCCCAAACCCCATGTGAACTTATACCATTTACAACCGTTGCTTCGGCGGGTTCTCGCCCCGGGCTTTACACCCCGGAACCAGGCGGCCCGCCGGGGGACCCAAACTCTAGATTTTTATTTTAGCATGTCTGAGTGGAATCATTACAAAATGAATCAAAACTTTCAACAACGGATCTCTTGGTTCTGGCATCGATGAAGAACGCAGCGCCTACAC
+
CCGGGGGGGGGGGGGGGGGGGGGGGGGGGGGGGGGGGGGGGGGGGGGGGGGGGGGGGGGGGGGGGGGGGGGGGGGGGGGGGGGGGGGGGGGGGGGGGGGGGGGGGGGGGGGGGGGGGGGGGGGGGGGGGGGGGGGGGGGGGGGGGGGGGGGGGGGGGGGGGGGGGGGGGGGGGGGGGGGGGGGGGGGGGFGGGGGGGGGGGGGGGGGGGGGFGGGGGGGGGGGFFGGGGGGGGGGGGGGGGGGGGFGGGGGGGGGGGGGGGDCDCGGGFFGFGFGFFFC?FFFGFFFFFFFFFBEBB(###
@M06045:235:000000000-JCY5N:1:1101:12009:6392 1:N:0:CTCAGA
AGAGTACTTGGTCATTTAGAGGAAGTAAAAGTCGTAACAAGGTTTCCGTAGGTGAACCTGCGGAAGGATCATTCACAATAAGTGTTTATGGCACTTTCAAATCCATACCCACCTTGTGTGCATTGTAAAGGCCCTTTCAACTTTGGAAGATTGGGCTTCATTTTCTCACACGTCTTCAATTGCAAGTCTAACATTCAGAGTAATCAAAACTCGAATACAACTTTCAACAACGGATCTCTTGGCTCTCGCATCGATGAAGAACGCAGCGCCTAATCCAGATCGGAAGAGCACACGTCTGGCG
+
CC>FFGGGGGGFGGGGGGGGGGGFGGGGDFGGGGGGGGGFGGGGGGGGGGGGGGGCAFGGGGGGGGGF?FFGGGGGGGGGGGGGGGGGGGGGGGGGGGFFGGGGEFFGEDFGGGGGCFFGGGGGFFGGFGGGGGGFGDFGGGGGGGGGCGGGGGGGGGGFGGFGGFGGGFGGFGGGGGGGGCGGGGGFGGGGGGGGGGGGGGGFDF9AGGGGGDCCGGGGFGFGGGGGGGGGGDC:AFF@?CFGG66C>CCGGC58:+<DGGGGG:57>EDFGF*8=F>=A>ADDEFFFFFFFFFFF(###
@M06045:235:000000000-JCY5N:1:1101:18260:6400 1:N:0:CTCAGA
AGAGTACTTGGTCATTTAGAGGAAGTAAAAGTCGTAACAAGGTCTCCGTTGGTGAACCAGCGGAGGGATCATTACAGAGTTGCAAAACTCCCAAACCATTGTGAACGTTACCTAAACCGTTGCTTCGGCGGGCGGCCCGGGTCCTTCCCGGCGCCCCTCGGCCCTCGCGGGCGCCCGCCGGAGGAAAACCAAACTATTGCATTGTATGGCCTCTCTGAGTCTTCTGTACTGAATAAGTCAAAACTTTCAACAACGGATCTCTTGGTTCTGGCATCGATGAAGAACGCAGCGCCTAACGACC
+
CCGGGGGGGGGGGGGGGGGGGGGGGGGGGGGGGGGGGGGGGGGGGGGGGGGGGGGGGGGGGGGGGGGGGGGGGGGGGGGGGGGGGGGGGGGGGGGGGGGGGGGGGGGGGGGGGGGGGGGGGGGGGGGGGGGGGGGGGGGGGGGGGGGGGGGGGGGGGGGGGGGGGGGGGGGGGGGGGGGGGEGGGGGGGGGGGGGGGGGGGGGGGGGGGGGGGGGGGGGGGGGGGFE7FFGGGGFGGGGGGGGGGGGGGGGCGGGGGGGCCDG7CGGCF?GFGFGFFFGFFFF7FFFFDFFFFBF:B(###
@M06045:235:000000000-JCY5N:1:1101:11353:6401 1:N:0:CTCAGA
AGAGTACTTGGTCATTTAGAGGAAGTAAAAGTCGTAACAAGGTCTCCGTTGGTGAACCAGCGGAGGGATCATTACCGAGTTATACAACTCATCAACCCTGTGAACATACCTAAAACGTTGCTTCGGCGGGAACAGACGGCCCTGTAACAACGGGCCGCCCCCGCCAGAGGACCCCTAACTCTGTTTTTATAATGTTTTTCTGAGTAAACAAGCAAATAAATTAAAACTTTCAACAACGGATCTCTTGGCTCTGGCATCGATGAAGAACGCAGCGCCTAACCGAGATCGGAAGAGCACAGGC
+
CCGGGGGGGGGGGGGGGGGGGGGGGGGGGGGGGGGGGGGGGGGGGGGGGGGGGGGGGGGGGGGGGGGGGGGGGGGGGGGGGGGGGGGGGGGGGGGGGGGGGGGGGGGGGGGGGGGGGGGGGGGGGGGGGGGGGGGGGGGGGGGGGGGGGGGGGGGGGGGGGGGGGGGGGGGGGGGGGGGGGGGGGGGGGGGGGGGGGGGGGFGFCFFGGGGGGGGGGGGGGGGGGGGGGGGGGGGGGEGECEGGGGGGG<DGFGG*:>EFFGGGGGGGFFGFGFGFFFGFFFFD:3=FFFEBFF?>7(###
@M06045:235:000000000-JCY5N:1:1101:17145:6409 1:N:0:CTCAGA
AGAGTACTTGGTCATTTAGAGGAAGTAAAAGTCGTAACAAGGTCTCCGTTGGTGAACCAGCGGAGGGATCATTACAGAGTTGCAAAACTCCCTAAACCATTGTGAACGTTACCTAAACCGTTGCTTCGGCGGGCGGCCCCGGGGTTTACCCCCCGGGCGCCCCTGGGCCCCACCGCGGGCGCCCGCCGGAGGTCACCAAACTCTTGATAATTTATGGCCTCTCTGAGTCTTCTGTACTGAATAAGTCAAAACTTTCAACAACGGATCTCTTGGTTCCGGCATCGATGAAGAACGCAGCCTC
+
CCGGGGGGFGGGGGF<FCGGGGGGGFGGGGGGGGGCGG9FGGGFEFGGGFGGGFCFGCF@EFGGGEEEFFFGFGGGGFGGGGGGGGGGGG8FGGGFGGGGGGGGFFGGGGG@FFFGGFFGGGGDGFGGGGGGGGCCE7FGGEGGGGGFGDACGFGGEGFFGEGGGGGGGGGCGGGEG>?5CEGGD8:EC:8EEGGGF98/8<CCFF+A7CCFCFGGGGGF=C?<CEGF?9EGGGF9C7:CFFFFFCGGG7*7CCCGCC?*9<CD*1<7/=FFGFF*9>)58>7/.58=B*/95>5(--###
@M06045:235:000000000-JCY5N:1:1101:11298:6419 1:N:0:CTCAGA
AGAGTACTTGGTCATTTAGAGGAAGTAAAAGTCGTAACAAGGTCTCCGTTGGTGAACCAGCGGAGGGATCATTACAGAGTTGCAAAACTCCCAACCATTGTGAACCTACCTCACCGTTGCTTCGGCGGGTGGCTCCCACCGGGGCCGCGCCGGCCCCCGTGCCGGCAGCCCGTCAGAAGACCAAAACTCTTCGTCATCAGTGGCCTCTCTGAGTAACTTATACAATAAGTCAAAACTTTCAACAACGGATCTCTTGGTTCTGGCATCGATGAAGAACGCAGCGCCTAACCGAGATCGGTGA
+
CCGGGGGGGGGGGGGGGGGGGGGGGGGGGGGGGGGGGGGGGGGGGGGGGGGGGGGGGGGGGGGGGGGGGGGGGGGGGGGGGGGGGGGGGGGGGGGGGGGGGGGGGGGGGGGGGGGGGGGGGGGGGGGGGGGGGGGGGGGGGGGGGGGGGGGGGGGGGGGGGGGGGGGGGGGGGGGGFGGGGGGGGGGGGGGGGGGGGGGGGGGGGGGGGGGFGGGDGFFGGFG?EGGGGGGFGGDFGGGGGGGGGGGGGDGC7:FCGGGGGGGFFGGGFFGFGFFFFDGFFF@GFBFFFFF>793<BF###
@M06045:235:000000000-JCY5N:1:1101:18507:6447 1:N:0:CTCAGA
AGAGTACTTGGTCATTTAGAGGAAGTAAAAGTCGTAACAAGGTCTCCGTTGGTGAACCAGCGGAGGGATCATTACAGAGTTGCAAAACTCCCTAAACCATTGTGAACGTTACCTAAACCGTTGCTTCGGCGGGCGGCCCGGGTCCTTCCCGGCGCCCCCCGGCCCTCGCGGGCGCCCGCCGGAGGTAAACCAAACTATTGCATTAATGGCCTCTCTGAGTCTTCTGTACTGAATAAGTCAAAACTTTCAACAACGGATCTCTTGGTTCTGGCATCGATGAAGAACGCAGCGCCTAAGGTCC
+
CCGGGGGGGGGGGGGGGGGGGGGGGGGGGGGGGGGGGGGGGGGGGGGGGGGGGGGGGGGGGGGGGGGGGGGGGGGGGGGGGGGGGGGGGGGGGGGGGGGGGGGGGGGGGGGGGGGGGGGGGGGGGGGGGGGGGGGGGGGGGGGGGGGGGGGGGGGGGGGGGGGGGGGGGGGGGGGGGGGGGEGGGCGFGGGGGGGGFGGGGGGGGGGGGGGGFCGFFFGGFGFCFGGGGGGFFGGGGGGGGFGGGGGGGFFFGGGGGGGGGGG7DGG>=?CFGFFFFF7BF=FGFFEFFB@BEB::::###
@M06045:235:000000000-JCY5N:1:1101:8374:6466 1:N:0:CTCAGA
AGAGTACTTGGTCATTTAGAGGAAGTAAAAGTCGTAACAAGGTCTCCGTTGGTGAACCAGCGGAGGGATCATTACAAGAAGCCGAAAGGCTACTTCAAACCATCGCGAACCCGTCCCAGTTGCTTCGGCGGAGCCGGCTCCCCCCGGGGGGCCGCCCGCCGGAGGTCACAAACTCTATTGTATTACAGTGGCATCTCTGAGTAAAACACAAATAAGTTAAAACTTTCAACAACGGATCTCTTGGTTCTGGCATCGATGAAGAACGCAGCGCCTAAGCCAGATCGGAAGAGCACACGTCGAA
+
CCGGGGGGGGGGGGGGGGGGGGGGGGGGGGGGGGGGGGGGGGGGGGGGGGGGGGGGGGGGGGGGGGGGGGGGGGGGGGGGGGGGGGGGGGGGGGGGGGGGGGGGGGGGGGGGGGGGGGGGGGGGGGGGGGGGGGGGGGGGGGGGGGGGGGGGGGGGGGGGGGGGGGGGGGGGGGGGGGGGGGGGGGGGGGGGGGGGGGGGGGGGGGGGGFGGGGGGGGGGGGGGGGGGFGGGGEGDEGGGGGGGGGGGGGGGGGGGGGGGFGFGGGGGD:DFGFGFFFGF>4?GDDFE>FFFFFFFF0###
@M06045:235:000000000-JCY5N:1:1101:16931:6467 1:N:0:CTCAGA
AGAGTACTTGGTCATTTAGAGGAAGTAAAAGTCGTAACAAGGTTTCCGTAGGTGAACCTGCGGAAGAATCATTACCTAGAGTATTGTAGGCTTTGTCCTGCTGTCTCTTACCCATGTTTTTTGAGTACTTACGTTTCCTCGGCGGGTTCGCCCGCCGATTGGACAATTTAAACCCATTGCAGTTGCAATCAGCGTCTGAAAAACTTTAATAGTTACAACTTTCAACAACGGATCTCTTGGTTCTGGCATCGATGAAGACCGCAGCGCCTAATCAAGATCGGAAGAGCACACGTCTGAAGAT
+
CCGGGGGGGGGGGGGGGGGGGGGGGGGGGGGGGGGGGGGGGGGGGGGGGGGGGGGGGGGGGGGGGG,FFGGGGGGGGGGGGGGGGGGGGGGGGGGGGGGGGGGGGGGGGGGFFFGGGGGGGGGGGGGGGGGGGGGGGGGGGGGGGGGGGGGGGGGGGGGGGGGGGGGGGGEFGGGGGGGGGGGGGGGGGGGGGGGGGGFGCCCEGGGGGGGGG@,,>99EGE7F7<C8>CDE58;1CFF6C5+*;+67DFD45:CF7C*CCC)9C<D5>EF?GF=/*6?F7>@<:>5:5>;<)()-<4###
@M06045:235:000000000-JCY5N:1:1101:16589:6468 1:N:0:CTCAGA
AGAGTACTTGGTCATTTAGAGGAAGTAAAAGTCGTAACAAGGTCTCCGTTGGTGAACCAGCGGAGGGATCATTACAGAGTTGCAAAACTCCCAAACCATTGTGAACGTTACCTAAACCGTTGCTTCGGCGGGCGGCCCGGGTCCTTCCCGGCGCCCCTCGGCCCTCGCGGGCGCCCGCCGGAGGAAAACCAAACTATTGCATTGTATGGCCTCTCTGAGTCTTCTGTACTGAATAAGTCAAAACTTTCAACAACGGATCTCTTGGTTCTGGCATCGATGAAGAACGCAGCGCCTAAGAAGT
+
CCGGGGGGGGGGGGGGGGGGGGGGGGGGGGGGGGGGGGGGGGGGGGGGGGGGGGGGGGGGGGGGGGGGGGGGGGGGGGGGGGGGGGGGGGGGGGGGGGGGGGGGGGGGGGGGGGGGGGGGGGGGGGGGGGGGGGGGGGGGGGGGGGGGGGGGGGGGGGGGGGGGGGGGGGGGGGGGGGGGGGGGGGGGGGFGGGG7EFGGGGGGGGGGGGGGGGGGFGGGGGGFGGGFGGGGGECGGGGGGGGGGGGGGC>FGGGGGGGGGGGFGGGGFF=FDFCDFFF?B47DFFFFFFFBE<FF:7###
@M06045:235:000000000-JCY5N:1:1101:17977:6471 1:N:0:CTCAGA
AGAGTACTTGGTCATTTAGAGGAAGTAAAAGTCGTAACAAGGTTTCCGTAGGTGAACCTGCGGAAGGATCATTCATAATTGAGTGTTTTACGGCACTCTTTAAAAAAATCCATATCCACCTTGTGTGCAACGTTTTTGAACTCTCTGGCATTAAAAAGCCAAGAGGGTTTGATTAACTTAACACCTTTAAAGCAGTTTGTCTGAATATCTATTTCTGAATAAACATAATTCAAAAATACAACTTTCAACAACGGATCTCTTGGCTCTCGCATCGATGAAGAACGCAGCGCCTAACTTACTG
+
CCGGGGGGGGGGGGGGGGGGGGGGGGGGGGGGGGGGGGGGGGGGGGGGGGGGGGGGGGGGGGGGGGGGGGGGGGGGGGGGGGGGGGGGGGGGGGGGGGGGGGGGGGGGGGGGGGGGGGGGGGGGGGGGGGGGGGGGGGGGGGGGGGGGGGGGGGGGGGGGGGGGGGGGGGGGGGGGGGGGGGGGGGGGGGGGGGGGGGGGGGGGGGGGGGGGGGGGGFFGGGGGGGGGGGGGGGGGGGGGGGGGGGGGGGGGGGGDGGGGGGGGGGGGFFGFGFGFFFGFFFFGDBDFDEFFFFFFF2###
@M06045:235:000000000-JCY5N:1:1101:8075:6484 1:N:0:CTCAGA
AGAGTACTTGGTCATTTAGAGGAAGTAAAAGTCGTAACAAGGTTTCCGTAGGTGAACCTGCGGAAGGATCATTCATAATTGAGTGTTTTATGGCACTCTTTAAAAAAATCCATATCCACCTTGTGTGCAATGTTTTTGGACTCTCTGTACGTTGATATCCCTTTGGGTCCGATAGGACTTTAGGGGAAGGAAAACCTTAAGAGGGTTTGATTAACTTAACACCTTTAAAGCAGTTTGTCTGAATATCTATTTCTGAATAAACATAATTCAAAAATACAACTTTCAACAACGGATCTCTCAC
+
CCGGGGGGGGGGGGGGGGGGGGGGGGGGGGGGGGGGGGGGGGGGGGGGGGGGGGGGGGGGGGGGGGGGGGGGGGGGGGGGGGGGGGGGGGGGGGGGGGGGGGGGGGGGGGGGGGGGGGGGGGGGGGGGGGGGGGGGGGGGGGGGGGGGGGGGGGGGGGGGGGGGGGGGGGGGGGGGGGGGGGGGGGGGGGGGGGGGGGGGGGGGGGGGGGGGGGGGGGGGGGGGFGGGGGGGGGGGGGGGGGGGGGGGGGGGGGGGCFGGGGGGGGGGFFGFGFGFFFGFFFFGFFFFFFEFFFFFFA###
@M06045:235:000000000-JCY5N:1:1101:18570:6506 1:N:0:CTCAGA
AGAGTACTTGGTCATTTAGAGGAAGTAAAAGTCGTAACAAGGTCTCCGTTGGTGAACCAGCGGAGGGATCATTACAGAGTTGCAAAACTCCCTAAACCATTGTGAACGTTACCTTCAAACCGTTGCTTCGGCGGGCGGCCCGGGTCCGCCCGGTGCCCCCTGGCCCCCTAGCGGGGCGCCCGCCGGAGGAAACCCAACTCTTGATTATTATGGCCTCTCTGAGTCTTCTGTACTGAATAAGTCAAAACTTTCAACAACGGATCTCTTGGTTCTGGCATCGATGAAGAACGCAGCGCCCGGT
+
CCGGGGGGGGGGGGGGGGGGGGGGGGGGGGGGGGGGGGGGGGGGGGGGGGGGGGGGGGGGGGGGGGGGGGFGGGGGGGGGGGGGGGFGGGGGGGGGGGGGGGGGGGGGGGGGGGGGGGGGGGGGGGGGGGGGGGGGGGGGGGGGGGGGGGGGGGGGGGGGGGGGFGGGGGGGGGGGGGGGGGGGGGCGGCFEFGGGFGGGGGGGFGGGGGGGGGGGGGGGGGGGGGGGGGGGGGGGGFGGGGGGGEEGGGGGGCC4FFCDDDG7FGGFFFGFGFG@F?FEFFFGFFF48>DDEBD99(###
@M06045:235:000000000-JCY5N:1:1101:10168:6548 1:N:0:CTCAGA
AGAGTACTTGGTCATTTAGAGGAAGTAAAAGTCGTAACAAGGTCTCCGTTGGTGAACCAGCGGAGGGATCATTACCGAGTTTACAACTCCCAAACCCCTGTGAACATACCACTTGTTGCCTCGGCGGATCAGCCCGCTCCCGGTAAAACGGGACGGCCCGCCAGAGGACCCCTAAACTCTGTTTCTATATGTAACTTCTGAGTAAAACCATAAATAAATCAAAACTTTCAACAACGGATCTCTTGGTTCTGGCATCGATGAAGAACGCAGCGCCTAACGAAGATCGGAAGAGCACACGTAG
+
CCGGGGGGGGGGGGGGGGGGGGGGGGGGGGGGGGGFGGGGGGGGGGGGGGGGGGGGGGGGGGGGGGGCFFGGGGGGGGGGGGGGGGGGGGGGGGGGGGGFGGGGGGGGFGGGGGGGGGGGGGGGGGGGGGGFGGGGGGDGGGGFGGGGGGGGGGGGGGGGGGGGGGGGGGGGGGGGGGGGGCGGGFGGGGGGGGFFGFGFGGGGGFGGGGGGFGGFGGGGGGGGGGGEGGGGGGGEGGGGGGFCFGGGGGGGFGGGCFGGFGGGGGGGFFGFGFGEFFGFFFFFB;BFBFF>@77:?1###
@M06045:235:000000000-JCY5N:1:1101:5806:6553 1:N:0:CTCAGA
AGAGTACTTGGTCATTTAGAGGAAGTAAAAGTCGTAACAAGGTCTCCGTTGGTGAACCAGCGGAGGGATCATTACAGAGTTGTAAAACTCCTAACCATTGTGAACCTACCTCACCGTTGCTTCGGCGGGTGGCCCCCACCAGGGCCGCGCCGGCCCCCGTGCCGGCAACCCGTCAGAGGACCAAAACTCTTCGTCATCACTGACCTCTCTGAGTAACTTATATAATAAGTCAAAACTTTCAACAACGGATCTCTTGGTTCTGGCATCGATGAAGAACGCAGCGCCTAAATCAGATCGGCGG
+
CCEGGGGGGGGGGGFFGGGGGGGGGGGGGGGGGGGGGGGGGGGGGGGGGGGFF@FFFGGGGGGGGGGEGGFGGGGGGGFFGGFGGGGGGGGGGEEAGGGGGGGFGGGGGGGGGGGGGGGGGGGGFGGGGG@CFG<CFGGE@FF@FGEGGGGGGGCGGGGGEGGCGEGGFGGGGGGG?FGGGGGGGFGFGGGCFF:@FGCGGGGGGFG?FGGFGGFDGFFFF7CG7EFGGGF?FGGGF9DCFFGGGG5CCCDGGF7:9DFGC7CFFGGGFFGF:4:FFFG>3>BDFEFFFF67B368<4###
@M06045:235:000000000-JCY5N:1:1101:6188:6606 1:N:0:CTCAGA
AGAGTACTTGGTCATTTAGAGGAAGTAAAAGTCGTAACAAGGTTTCCGTAGGTGAACCTGCGGAAGGATCATTCATAATTGAGTGTTTTATGGCACTCTTTAAAAAAATCCATATCCACCTTGTGTGCAACGTTTTTGAACTCTCTGGCATTAAAAAGCCAAGAGGGTTTGATTAACTTAACACCTTTAAAGCAGTTTGTCTGAATATCTATTTCTGAATAAACATAATTCAAAAATACAACTTTCAACAACGGATCTCTTGGCTCTCGCATCGATGAAGAACGCAGCGCCTAAGTGAATC
+
CCGGGGGGGGGGGGGGGGGGGGGGGGGGGGGGGGGGGGGGGGGGGGGGGGGGGGGGGGGGGGGGGGGGGGGGGGGGGGGGGGGGGGGGGGGGGGGGGGGGGGGGGGGGGGGGGGGGGGGGGGGGGGGGGGGGGGGGGGGGGGGGGGGGGGGGGGGGGGGGGGGGGGGGGGGGGGGGGGGGGGGGGGGGGGGGGGGGGGGGGGGGGGGGGGGGGGGGGGGGGGGGGGGGGGGGGGFGGGGGGGGGGGGGGGGGGGGGGGGGGGGGGGGGFFGFGFFFFFCFAFFGFEFFFFFFFFFDD)###
@M06045:235:000000000-JCY5N:1:1101:19434:6607 1:N:0:CTCAGA
AGAGTACTTGGTCATTTAGAGGAAGTAAAAGTCGTAACAAGGTTTCCGTAGGTGAACCTGCGGAAGGATCATTACCAATCCACCTTTACAAACAACTGTGAACTGTTATTGTCCTTGGGTGACACTGGATGTAGCAATACGTCCTTTGCCACCCAAACAATTTCAAACACCTTTCATAAACATTACCTGTTGAACAACTTCTTTGTGACCTTCCGCGGTTCAAAGATTAAAATAATAAAATACAACTTTTAACGGTGGATCTCTTGGCTCATGCATCGATGAAGAACGCAGCGCCTAACTA
+
CCFGGGGGGGFGGFFGGGGGGGGGGGGGGGGGGGGGGGGGGGGGCGGG<EGGFC@FFGGGGGGGGGDGGGGGFGGGGGGGGGGFGGGGGGGGGFGGGGGGGFGGGGGGGFGGGGGFGFGGGFFGGGGFGGGGGGGGGGGGGGGGGGGGGGGGGGGGGGGGGGGGGGGGGGGGGGGGFGGAFGGGGGGGGD9EGGGGGGGDGGGGGF8FGGGGGGGGGGG:CCFGCFGGGCFGGGFFFCFGGGGGGGGGGGFGGGDGFGGGGFFFF>CFAAGFCFGCFD<AF=ADF4=:>>>BBB>?2?###
@M06045:235:000000000-JCY5N:1:1101:9279:6633 1:N:0:CTCAGA
AGAGTACTTGGTCATTTAGAGGAAGTAAAAGTCGTAACAAGGTCTCCGTTGGTGAACCAGCGGAGGGATCATTACAGAGTTGCAAAACTCCCTAAACCATTGTGAACGTTACCTACACCGTTGCTTCGGCGGGCGGCCCCGGGGTTTACCCCCCGGGCGCCCCTGGGCCCCACCGCGGGCGCCCGCCGGAGGTCACCAAACTCTTGATAATTTATGGCCTCTCTGAGTCTTCTGTACTGAATAAGTCAAAACTTTCAACAACGGATCTCTTGGTTCTGGCATCGATGAAGAACGCAGCGCG
+
CCGGGGGGGGGGGGGGGGGGGGGGGGGGGGGGGGGGGGGGGGGGFGGGFGGGGGGGGGGFDGGEGGDDGGGDFCGGGGGGGGGGGGFGGFGGGGCFGFGGGDGGGGGGGGGGGGGGGGGGGG@FFFFEEFGGFFEGGGGGGGGGEGFGGGGGGGGCGGEGGGGGGGGGGGG>EGGGG>EGGGGGGD>EC*1:;CFFF6>EGCEFFGGGG<@FGGGGGGGGF8AFG7<2:FGGGGG7FGFE7CECFEFGFGGGGFGFFFGG<DGDCCGFFBF?477BFFFF@F:DFFFF?*67@,),70###
@M06045:235:000000000-JCY5N:1:1101:22447:6654 1:N:0:CTCAGA
AGAGTACTTGGTCATTTAGAGGAAGTAAAAGTCGTAACAAGGTTTCCGTAGGTGAACCTTCGGAAGGATCATTACCATAACGCGGTCGCCCCGTGATCCCCCCTTCTCCAATTGCTGGGGGGTTAGGGCGGCCACACGCGTTCTCACCACCCTTGATTTTGAGCACCTTCATGTTTCCTCGGCAGGGACGCCTGCCAGCGAGGACCCCCAAAAAACTTTTTGCAGTTTGCAGTATTTGTCTGAAAACAAACATAATAATCAAAACTTTCAACAATGGATCTCTTGGTTCTGGCATCGAGCC
+
CCGGGGGGGGGGGGGGGGGGGGGGGGGGGGGGGGGGGGGGGGGGGGGGGGGGGGGGGGGGGGGGGGGGGGGGGGGGGGGGGGGGGGGGGGGGGGGGGGGGGGGGGGGGGGGGGGGGGGGGGGGGGGGGGGGGGGGGGGGGGGGGGGGGGGGGGGGGGGGGGGGGGGGGGGGGGGGGGGGGGDGGGGGGGGGGGGGGGGGGGGGGGGGGGGGGGGGGGGGGGGGGGGGFGFGEGGGGGGGFFGGG:7CFFGGG<DEGGGGCFF7:CGGGFFG4=FGF@FFFFBFGFFFFFFFB?:?:<,###
@M06045:235:000000000-JCY5N:1:1101:12915:6655 1:N:0:CTCAGA
AGAGTACTTGGTCATTTAGAGGAAGTAAAAGTCGTAACAAGGTTTCCGTAGGTGAACCTGCGGAAGGATCATTCATAATAAGTGTTTATGGCACTTCTTAAATCCATATCCACCTTGTGTGCAATGTCAGCCGTTTTCTTTATGAAAGCGGCCAAACATCAACTTATTTTTTAACTGTCTGTCTGAAAACTATTATGAATAAACAATTCAAATACAACTTTCAACAACGGATCTCTTGGCTCTCGCATTGATGAAGAACGCAGCGCCTAACGGAGATCGGAAGAGCACACGTCTGAACCGC
+
CCGGGGGGGGGGGGGGGGGGGGGGGGGGGGGGGGGGGGGGGGGGGGGGGGGGGGGGGGGGGGGGGGGGGGGGGGGGGGGGGGGGGGGGGGGGGGGGGGGGGGGGGGGGGGGGGGGGGGGGGGGGGGGGGGGGGGGGGGGGGGGGGGGGGGGGGGGGGGGGGGGGGGGGGGGGGGGGFGGGGGGGGGGGGGGGGGGGGGGGGGGGGGGGGGGGGGGGGGGGGGGGGGGGGGGGGGGGGGGGGGGGGGGGGGGGGGGGGGGGGGGGGGGGFFGFGFDFFFGFFF3FFFFFFFFFFFFFF0###
@M06045:235:000000000-JCY5N:1:1101:24958:6678 1:N:0:CTCAGA
AGAGTACTTGGTCATTTAGAGGAAGTAAAAGTCGTAACAAGGTTTCCGTAGGTGAACCTGCGGAAGGATCATTCACAATAAGTGTTTATGGCACTTTCAAATCCATACCCACCTTGTGTGCATTGTAAAGGCCCTTTCAACTTTGGAAGATTGGGCTTCATTTTCTCACACGTCTTCAATTGCAAGTCTAACATTCAGAGTAATCAAAACTCGAATACAACTTTCAACAACGGATCTCTTGGCTCTCGCATCGATGAAGAACGCAGCGCCTAAGTAAGATCGGAAGAGCACACGTCTGATC
+
CCGGGGGGGGGGGGGGGGGGGGGGFGGGGGGGGGGFGGGGGGGGGGGGGGGGGGGGGGGGGGGGGGGGGGGGGGGGGGGGGGGGGGGGGGGGGGGGGGGGGGGGGGCGGGGGDGGDFGGGGGGGGGGGGGGGGGGGGGGGGGGGGGFFGEFGGGGGFGGGFGGGGGGGGGGGGGGGGGGGGGGGGGFDFGGGGGGGGGGGGGGGGGGGGFGFGGGCGGGGGGGGGGGGGD:*:EEGGCBCFE69FGGDGDDGGGFGG7CC647CCDD<:BDBFFGFFF7+=AE35)).=4=FF>:?F(###
@M06045:235:000000000-JCY5N:1:1101:22667:6704 1:N:0:CTCAGA
AGAGTACTTGGTCATTTAGAGGAAGTAAAAGTCGTAACAAGGTCTCCGTTGGTGAACCAGCGGAGGGATCATTACCGAGTTATTACTCCAAACCCTTTGTGAACCTTACCTTTTTGTTGCTCGGCGCACCGCGGGCCGCGGCTTCGGCCCGTCCCGCAGCGCGCCAGAGGACCCAACTCTTCAATTTATAGCGTACCTTCTGATTTACAAAACAAACAAGTTAAAACTTTCAACAACGGATCTCTTGGTTCTGGCATCGATGAAGAACGCAGCGCCTAAGTGAGATCGGAAGAGCACACGC
+
CCGGGGGGGGGGGGGGGGGGGGGGGGGGGGGGGGGGGGGGGGGGGGGGGGGGGGGGGGGGGGGGGGGGGGGGGGGGGGGGGGGGGGGGGGGGGGGGGGGGGGGGGGGGGGGGGGGGGGGGGGGGGGGGGGGGGGGGGGGGGGGGGGGGGGGGGGGGGGGGGGGGGGGGGGGGGGGGGGGGGGGGGGGGGGGGGGGGGGGGGGGGGGGGCECFGGGGGGGGGGGGGG6CGGGGGGFGGGGGGGFFFGGGGGGGGGGGGGGGGGGGGGGGFFGFGFDF>BFFFFFGBFFFFFFFFFFB:(###
@M06045:235:000000000-JCY5N:1:1101:18044:6710 1:N:0:CTCAGA
AGAGTACTTGGTCATTTAGAGGAAGTAAAAGTCGTAACAAGGTCTCCGTTGGTGAACCAGCGGAGGGATCATTACTGAGTGTTTTTTCCAACCTCATAACCCTATGTGAACCTTTAACCGTTGCTTCGGCGGGCGGCCCCGGGACCACTCCCGGGGCCCCTGGGCCCCCTAGCGGGGCGCCCGCCGGAGGTCACCTAACTCTTGATAATTTAAGGCCTCTCTGAGTCTTCTGTACTGAATAAGTCAAAACTTTCAACAACGGATCTCTTGGTTCTGGCATCGAGGAAGAACGCAGCGCCCA
+
CCGGGGGGGGGGGGGGGGGGGGGGGGGFGGGGGGGGGGGGGGGGGGGGFGGDGGGGGGGGGGGGGGGGGGFFGGGGGFGGGGGGFGGGGGGGGFFGGGGGGGGFGGGGFFGFGGGGGGFFGFEGGFAE@FGC:EEGGGGGGGGGGGGGGGGGEECCCFFCCG<<CGGGGGFGGFCGEG5EEEGGGCE8:CCFCGGCCGF9CFGC7E7+CFCFF9CGGGG8C6++@<C<EFGFGGG?0A7C*<C:>CF>FGGGD7CCCCF*75<C5*:D?=CF94:*9?7BFB?*)>)7@6555;F(7;###
@M06045:235:000000000-JCY5N:1:1101:27883:6713 1:N:0:CTCAGA
AGAGTACTTGGTCATTTAGAGGAAGTAAAAGTCGTAACAAGGTCTCCGTTGGTGAACCAGCGGAGGGATCATTACCGAGTTTACAACTCCCAAACCCCTGTGAACATACCACTTGTTGCCTCGGCGGATCAGCCCGCTCCCGGTAAAACGGGACGGCCCGCCAGAGGACCCCTAAACTCTGTTTCTATATGAAACTTCTGAGTAAAACCATAAATAAATCAAAACTTTCAACAACGGATCTCTTGGTTCTGGCATCGATGAAGAACGCAGCGCCTAACTGAGATCGGAAGAGCACACGGGT
+
CCGGGGGGGGGGGGGGGGGGGGGGGGGGGGGGGGGGFGGGGGGGGGGGGGGGGGGGGGGGGGGGGGGGGGGGGGGGGGGGGGGGGGGGGGGGGGGGGGGGGGGGGGGGGGGGGGGGGGGGGGGGGGGGGGGGGGGGGGGGGGGGGGGGGGGGGGGGGGGGGGGGGGGGGGGGGGGGGGGGGFFGGGGGGGGFGGGGGGGGGGCGGGGGGGF?FGGGGGGGGGGGGGGGGGGFGGGGGGDGDGGGGGGGGGGGGFFGGGGGFGGGFGC3>>DBDEGFFFGFFFFGFFEDEBF>FFF?B9###
@M06045:235:000000000-JCY5N:1:1101:12985:6721 1:N:0:CTCAGA
AGAGTACTTGGTCATTTAGAGGAAGTAAAAGTCGTAACAAGGTTTCCGTAGGTGAACCTGCGAAAGGATCATTAATGTATATTGAATTTTATATTCTTTATCAACCCACACTGTGTACCTTTTTACTGTTGCTTCCATGGGACATGGCTCTGCCACGTCGGCCTTATGGCTGGTGAGCGCCCATGGGAGGAAAACAAAACTCTTTGTTACAATTGAAGTCTGTCTGAATTGTTTATATTAAACGTTAAAACTTTCAACAACGGATCTCTTGGTTCTCGCATCGATGAAGAACGCAGCGCTC
+
CCGGGGGGGGGGGGGGGGGGGGGGGGGGGGGGGGGGGGGGGGGGGGGGGGGGGGGGGGGGGGGGGGGGGGGGGGGGGGGGGGGGGGGGGGGGGGGGGGGGGGGGGGGGGGGGGGGGGGGGGGGGGGGGGGGGGGGGGGGGGGGGGGGGGGGGGGGGGGGGGGGGGGGGGGGGGGGGGGGGGGGGGGGGGGGFGGGGGGGGGGGGGGGGGGGGGGGGGGGGGGGGGGGGGGGGGGGGGGGGGGGGGGGGGFGGGGGGGGGGFGDGGG>:CFGFGFFFFFG>>>BFFFF=BFFFEFFFF0###
@M06045:235:000000000-JCY5N:1:1101:17137:6749 1:N:0:CTCAGA
AGAGTACTTGGTCATTTAGAGGAAGTAAAAGTCGTAACAAGGTCTCCGTTGGTGAACCAGCGGAGGGATCATTACCGAGTTATCCAACTCCCAACCCCTGTGAATTATACCTTTAATTGTTGCTTCGGCGGGACTTCGCGCCCGCCGGGGACCCAAACCTTCTGAATTTTTTAATAAGTATCTTCTGAGTGGTTAAAAAAAAAAAATGAATCAAAACTTTCAACAACGGATCTCTTGGTTCTGGCATCGATGAAGAACGCAGCTCCAAATGGAGATCGGAAGAGCACCCGTCTAAACCGCC
+
CCGGGGGGGGGGGGGGGGGGGGGGGGGGGGGGGGGGFGGGGGGGGGGGGGGGGGGGGGGGGGGGGGGEFGGGGGGGGGGGGGGGGGGGGGGGGGGGGG?FGGGCFFEFGGGGGGEGGGGGGGGGGGGGGGGGGGGGGGGGGGGGGGGGGGGGGGGGGGGGGGGGGGGGDFFGGGGFGGGGGFGGGGGFFGGGGGGGGFFDGGGGGGDFGGGGGGGGGGFG+@9<9C;8***:+::99CC:7<:CFF997<*:9*+:FF:CDDD0*9**9*C4=)2)/7*5054*.6))))).)(/62(###
@M06045:235:000000000-JCY5N:1:1101:7322:6753 1:N:0:CTCAGA
AGAGTACTTGGTCATTTAGAGGAAGTAAAAGTCGTAACAAGGTCTCCGTTGGTGAACCAGCGGAGGGATCATTACTGAGTGTTTTTTCCAACCTCATAACCCTATGTGAACCTTTATACCACGTTGCTTCGGCGGCGCGTTTCCCCCCCCGCGGGGGGCGTGCCCGCCGGCGATATCCAGTCTCTCAGTCAAGAACCGACGTTACTTCTGAGTGTTCTAAGCGAACTGTTAAAACTCTCAACAACGGATCTCTTGGTTCCAGCATCGATGAAGAACGCAGCGCCTAAACCAGATCGGATGT
+
CCGGGGGGGGGGGGGGGGGGGGGGGGGGGGGGGGGGGGGGGGGGGGGGGGGGGGGGGGGGGGGGGGGGGGGGGGGGGGGGGGGGGGGGGGGGGGGGGGGGGGGGGGGGFFGGGGGGGGGGGGGGGGGGGGGGGGGGGGGGGGCFGG@FGGEEGGGGGGGGGGGGGGGGGGGGGGGGCGCFGGGGFGFGGGGGGGGFFGDGGGCCGGGGGGCFGGGGGGGGG6CEEGGGGGDFGGGGGG:CFFGGFE5CDGCGGGDGFDGG7>FGGDC5>?G4D?GF>BDFFFFGFFFFFFF:F?FFF2###
@M06045:235:000000000-JCY5N:1:1101:7498:6768 1:N:0:CTCAGA
AGAGTACTTGGTCATTTAGAGGAAGTAAAAGTCGTAACAAGGTTTCCGTAGGTGAACCTGCGGAAGGATCATTCACAATAAGTGTTTATGGCACTTTCAAATCCATACCCACCTTGTGTGCATTGTAAAGGCCCTTTCAACTTTGGAAGATTGGGCTTCATTTTCTCACACGTCTTCAATTGCAAGTCTAACATTCAGAGTAATCAAAACTCGAATACAACTTTCAACAACGGATCTCTTGGCTCTCGCATCGATGAAGAACGCAGCGCCTAACATAGATCGGAAGAGCACACGTCTGACA
+
CCGGGGGGGGGGGGGGGGGGGGGGGGGGGGGGGGGGGGGGGGGGGGGGGGGGGGGGGGGGGGGGGGGGGGGGGGGGGGGGGGGGGGGGGGGGGGGGGGGGGGGGGGFGGGGGGGGGGGGGGGGGGGGGGGGGGGGGGGGGGGGGGGGGGGGGGGGGGGGGGGGGGGGGGGGGGGGGGGGGGGGGGGGGGGGGGGGGGGGGGGGGGGGGGGGGGGGGGGGGGGGGGGGGGGGGGGGGGGFGGFGGGGGGGGGGGGGGGGGGGGDGGGGGFFGFFFGFFFGFFFFGFFFFFFFFFFFFF1###
@M06045:235:000000000-JCY5N:1:1101:21545:6881 1:N:0:CTCAGA
AGAGTACTTGGTCATTTAGAGGAAGTAAAAGTCGTAACAAGGTTTCCGTAGGTGAACCTGCGGAAGGATCATTACCGAGTGAGGGCCCTCTGGGTCCAACCTCCCACCCGTGTTTATCATACCTAGTTGCTTCGGCGGGCCCGCCGTCATGGCCGCCGGGGGGCACCCGCCCCCGGGCCCGCGCCCGCCGAAGCCCCCCCTGAACGCTGTCTGAAGATTGCAGTCTGAGCGATTAGCTAAATCAGTTAAAACTTTCAACAACGGATCTCTTGGTTCCGGCATCGATGAAGAACGCAGCACG
+
CCGGGGGGGGGGGGGGGGGGGGGGGGGGGGGGGGGGGGGGGGGGGGGGGGGGGGGGGGGGGGGGGGGGGGGGGGGGGGGGGGGGGGGGGGGGGGGGGGGGGGGGGGGGGGGGGGGGGGGGGGGGGGGGGGGGGGGGGGGDGGGGGGGGGGGGGGGGGGGGGGGGGGGGGGGGGGGGGGGGGGGGGGGGGGGEGGGGGGGGGGFGGGGGDC@CF?EGGGGGGDFGFCFCEGECFGGGGFGGGFFDFFGGGGGCFD?FFGGGFFDDG>GCBFGFFFGFFFCD>DFGFFF6F?@FF>DF9(###
@M06045:235:000000000-JCY5N:1:1101:23794:6904 1:N:0:CTCAGA
AGAGTACTTGGTCATTTAGAGGAAGTAAAAGTCGTAACAAGGTCTCCGTTGGTGAACCAGCGGAGGGATCATTACCGAGTTATTACTCCAAACCCTTTGTGAACCTTACCTTTTTGTTGCTCGGCGCACCGCGGGCCGCGGCTTCGGCCCGTCCCGCAGCGCGCCAGAGGACCCAACTCTTCAATTTATAGCGTACCTTCTGATTTACAAAACAAACAAGTTAAAACTTTCAACAACGGATCTCTTGGTTCTGGCATCGATGAAGAACGCAGCGCCTAAGGCAGATCGGAAGAGCACCGCA
+
CCGGGGGGGGGGGGGGGGGGGGGGGGGGGGGGGGGGGGGGGGGGGGGGGGGGGGGGGGGGGGGGGGGGGGGGGGGGGGGGCFGGGGGGGFGGGGGGGGGGGGGGGGGGGGGGGGGGGGGGGGGGGGGGGGGGGGGGGGGGGGGGGGGGFGGGGGGGGGGGGGGDFGFGGGGFGGGGGGGGGGFGGGGGGGGGGGGGGG?FGFCF7?@GFC65*;@FGFGGFFGGDGGGGGGGGGGGDGGECCFGGGFGGGFGGGGGF6>CGGGFFGCCEFGEGFGFFFGFFFFGFFFFEEB:42??7(###
@M06045:235:000000000-JCY5N:1:1101:20008:6905 1:N:0:CTCAGA
AGAGTACTTGGTCATTTAGAGGAAGTAAAAGTTGTAACAAGGTTTCCGTAGGTGAACCTGCGGAAGGATCATTCACAATAAGTGTTTATGGCACTTTCAAATCCATACCCACCTTGTGTGCATTGTAAAGGCCCTTTCAACTTTGGAAGATTGGGCTTCATTTTCTCACACGTCTTCAATTGCAAGTCTAACATTCAGAGTAATCAAAACTCGAATACAACTTTCAACAACGGATCTCTTGGCTCTCGCATCGATGAAGAACGCAGCGCCTAAGGGAGATCGGAAGAGCACACGTCTGCTC
+
CCGFGGGFGFGGGFEGGGGGGGGFGEFGGGGGFFGGFG<FFFFFEGGGGGGGFFDGGGGGGGGGGGEEGGCFEGGGGGGGGGGGGGGGGGGGFGGGGGGGGGGDFGFGGGGGGFGGGGGGGFGGGGGGGGGGGGGGGFGGGGGGGFGGGGGGGGGG8EFGGGGGGGGGGGGGGGGGGGGGGGGGGGFGFGGGGGGGFGGGGGGGGGGGGGGGGGGGGGGFGGGGGGGGGGGGGDGEGGGGGGGGGC6?CD7DECCGGFGCGGGDGGGGFECDDFGFFFGFFFFG>D;AAFFFF;F?F:###
@M06045:235:000000000-JCY5N:1:1101:15644:6921 1:N:0:CTCAGA
AGAGTACTTGGTCATTTAGAGGAAGTAAAAGTCGTAACAAGGTCTCCGTTGGTGAACCAGCGGAGGGATCATTACCGAGTTATTACTCCAAACCCTTTGTGAGCCTTACCTTTTTGTTGCTCGGCGCACCGCGGGCCGCGGCTTCGGCCCGTCCCGCAGCGCGCCAGAGGACCCAACTCTTCAATTTATAGCGTACCTTCTGATTTACAAAACAAACAAGTTAAAACTTTCAACAACGGATCTCTTGGTTCTGGCATCGATGAAGAACGCAGCGCCTAACCCAGATCGGAAGAGCACCCAA
+
CCGGGGGGGGGGGGGGGGGGGGGGGGGGGGGGGGGGGGGGGGGGGGGGGGGGGGEFGGGGGEGGGGGGGGFGGGGGGGGGGGGGGGGGGGGGGGGGGGGGGGGGGGGGFGGGGGGGGGGGFGGGGGGGGGGGDCFDFGGGGGGGGGGGGGGGGGGGGBGC7FFGG@FFGFGCGGGGGGGFGG,CF7CCGFFGGGGGGGGGGGGGFGGGGFGGGGF=FGGG<@FGGGGFGGGGGGGGGGGGDGGGGGGGGGGGGGFFGGGCFGCGGGGFFFCBGB3:@BCFFF>FFFFF>>>;:?F?<(###
@M06045:235:000000000-JCY5N:1:1101:12482:6950 1:N:0:CTCAGA
AGAGTACTTGGTCATTTAGAGGAAGTAAAAGTCGTAACAAGGTAACCGTAGGTGAACCTGCGGTTGGATCATTAACAAATAATTTTAGGCCCCCTGCTGCCCCACAAAGGCGAAGGGGAACACCTAAACATTTGTGTGCACCATATCTGTTTTTGGCAGCTCGAGCGTCCTGAGTTTGCGTAACTGCCTCAGGTACCTACCCAGGCTTACCTCCGGGTTTGCCGCGGTTGGGCTGCCGCCATTTTGAAATAACTCATGTTTTTTTTATTGACTGAAATTGTTTGATCTTCACAGATTTCCT
+
CCGGGGGGGGGGGGGGGGGGGGGGGGGGGGGGGGGGGGGGGGGGGGGGGGGGGGGGGGGGGGGGGGGGGGGGGGGGGGGGGGGGGGGGGGGGGGGGGGGGGGGGGGGGGGGGGGGGGGGGGGGGGGGGGGGGGGGGGGGGGGGGGGGGGGGGGGGGGGGGGGGGGGGGGGGGGGGGGGGGGGGGGGGGGGGGGGGGGGGGGGGGGGGGGGGGGGGDGGGGGGGGGGGGGGGDGGGGGGGGGGFGGGGGFGGGGGGGGGGGGGGGGGGGFFCFFFGFFFF=FFFGFFFFFFFFFFFFF)###
@M06045:235:000000000-JCY5N:1:1101:5512:6956 1:N:0:CTCAGA
AGAGTACTTGGTCATTTAGAGGAAGTAAAAGTCGTAACAAGGTCTCCGTTGGTGAACCAGCGGAGGGATCATTACAGAGTTGCAAAACTCCCAACCCTTTGTGAACGAACTAGTCAGTTGCCTCGGCGGGGAGCCCTTCAGGGGGTAGCCCGCCGGAGGACCACTAAACTCTTGAATTTTTGGCCTCTCTGAGTGATTACACAATGAATCAAAACTTTCAACAACGGATCTCTTGGTTCTGGCATCGATGAAGAACGCAGCGCCTAAGCGAGATCGGAAGAGCACACGTCTGAACTCCGTA
+
CCGGGGGGGFGGGFFGGGGGGGFGFGGGGGGGGGGGGGFGGGGGGGGGG@CGGGGGGGGGGGGGGGGGGGGGGGGGGGGGGGGGGGGGGFGGGGGGGGGGGGGFGGGGGGGGGGGGGGGGGGGFEEGGGGGGGGGFGFGGGGGGGGGGGGGGGGGGGGGDGDFGGGGGGGGGGGGGGGGGGGEGGGGGGGGGGGGGGFCFGFGGGGCGGGGGGGGGGGGGGGGF==CEGGGGGGGF?E>FF?FCGGCCDF:DGCFGGGGGGGGGDDFCFEDBGFGFFFGDFFFGFFFEFFF>F9:>AB###
@M06045:235:000000000-JCY5N:1:1101:8217:6961 1:N:0:CTCAGA
AGAGTACTTGGTCATTTAGAGGAAGTAAAAGTCGTAACAAGGTCTCCGTTGGTGAACCAGCGGAGGGATCATTACCGAGTTATTACTCCAAACCCTTTGTGAACCTTACCTTTTTGTTGCTCGGCGCACCGCGGGCCGCGGCTTCGGCCCGTCCCGCAGCGCGCCAGAGGACCCAACTCTTCAATTTATAGCGTACCTTCTGATTTACAAAACAAACAAGTTAAAACTTTCAACAACGGATCTCTTGGTTCTGGCATCGATGAAGAACGCAGCGCCTAACGAAGATCGGAAGAGCACAGGG
+
CCGGGGGGGGGGGGGGGGGGGGGGGGGGGGGGGGGGGGGGGGGGGGGGGGGGGGGGGGGGGGGGGGGGGGGGGGGGGGGGGGGGGGGGGGGGGGGGGGFGGGGGGGGGGGGGGGGGGGDGGGGGGGGGGGGDFFEGGGGGGGGGGGGGGGGGGGGGGGGGGGGGGEGGGGGGGGGGGGGGGGGGGGGGGGGGGGGGGGGGFGGGGGGGGGGGGGGGFGGGFGGGGGGGGG7CFCFGGGDGGGFFGGGGGGGGGGFGGGGGFCFGFFGGE@D@D@CB5BGFFFB3>*953)<7).7?:2###
@M06045:235:000000000-JCY5N:1:1101:18616:6965 1:N:0:CTCAGA
AGAGTACTTGGTCATTTAGAGGAAGTAAAAGTCGTAACAAGGTCTCCGTTGGTGAACCAGCGGAGGGATCATTACCGAGTTTACAACTCCCAAACCCCTGTGAACATACCACTTGTTGCCTCGGCGGATCAGCCCGCTCCCGGTAAAACGGGACGGCCCGCCAGAGGACCCCTAAACTCTGTTTCTATATGTAACTTCTGAGTAAAACCATAAATAAATCAAAACTTTCAACAACGGATCTCTTGGTTCTGGCATCGATGAAGAACGCAGCGCCTAATCCAGATCGGAAGAGCACACGGCC
+
CCGGGGGGGGGGGGGGGGGGGGGGGGGGGGGGGGGGGGGGFGFGGGGGGGGGGGGGGGGGGGGGGGGGGGGGFGGGGGGGGGGGGGGGGGGGGGGGGGGGGGGFFGGGGGGGGGGGGGGGGGGGGGGGGGGGGGGGGGGGFFGEGGGGGGEECFCECFGGGGGGGGGGGGGGGGGGGGGFFFCFGGGGGFGGGGGGGGGFGFFGGGGGGGGGGGGGGGGGGGGGGGGGGGGGGGGGG=5>*<EGGGGGGGGCFGGGGGGGGFFGGGGGFEC>GFGEFBFF?FFC6>BBEBFFF?FB?(###
@M06045:235:000000000-JCY5N:1:1101:24400:6971 1:N:0:CTCAGA
AGAGTACTTGGTCATTTAGAGGAAGTAAAAGTCGTAACAGGGTTTCCGTAGGTGAACCTGCGGAAGGATCATTCATAATTGAGTGTTTTATGGCACTCTTTAAAAAAATCCATATCCACCTTGTGTGCAACGTTTTTGAACTCTCTGGCATTAAAAAGCCAAGAGGGTTTGATTAACTTAACACCTTTAAAGCAGTTTGTCTGAATATCTATTTCTGAATAAACATAATTCAAAAATACAACTTTCAACAACGGATCTCTTGGCTCTCGCATCGATGAAGAACGCAGCGCCTAATTGATTG
+
CCGGGGGGGGGGGGGGGGGGGGGGGGGGGGGGGGGGGGGGGGGGGGGGGGGGGGGGGGGGGGGGGGGGGGGGGGGGGGGGGGGGGGGGGGGGGGGGGGGGGGGGFFGGGGGGGGGGGGGGGGGGGGGGGGGGGGGGGGGGGGGGGGGGGGGGGGGGGGGGGGGGGGGGGGDGFGGGGGGGGGGGGGGFGGFGGGGGGCGGGGGGGGGGGGGGGGGGGGGGGGGGGFGGGGGGGGGGGGGGGGGGGGFGGGGGCGGGGGGGGGGGGGGGFFGFGFGFFFGF6FFGFFFF>EEEEBFFF6###
@M06045:235:000000000-JCY5N:1:1101:5864:6980 1:N:0:CTCAGA
AGAGTACTTGGTCATTTAGAGGAAGTAAAAGTCGTAACAAGGTTTCCGTAGGTGAACCTGCGGAAGGATCATTCATAATAAGTGTTTTATGGCACTTTTTAAATCCATATCCACCTTGTGTGCAATGTTAGTCGATCTTCTTCATGGAGATCGACCAAACATCAACCTTTATTTTTTAACTCTTTGTCTGAAAAATATTATGAATAAACAATTCAAAATACAACTTTCAACAACGGATCCCTTGGCTCTCGCATCGATGAAGAACGCAGCGCCTAAATCAGATCGGAAGAGCACACGTAGG
+
CCGGGGGGGGGGGGGGGGGGGGGGGGGGGGGGGGGGGGGGGGGGGGGGGGGGGGGGGGGGGGGGGGGGGGGGGGGGGGGGGGGGGGGGFGGGGGGGGGGGGGGGGGGGGGGGGGGGGGGGGGGGGGGGGGGGGGGGGGGGGGGGGGGGGGGGGGGGGGGGGGGGGGGGGGGGGGGGGGGGGGGGGGGGGGGGGGFFGGGGGGGGGGGGFGGGGGGGGGGGGGGGGGGGGGGGGGGEGGDGGGGGGGGGGGGGEGGGGGGGFGGGGGGGFFGFGFGFFFGFFFFGFFFDFFFFFFFBF4###
@M06045:235:000000000-JCY5N:1:1101:25140:6993 1:N:0:CTCAGA
AGAGTACTTGGTCATTTAGAGGAAGTAAAAGTCGTAACAAGGTTTCCGTAGGTGAACCTGCGGAAGGATCATTCATAATCAAGTGTTTTTATGGCACTTTCAAAAATCCATATCCACCTTGTGTGCAATGTCATCTCACTGGAGGTCAACGGCTGTAAAAATCCGTTGGTCACCTTTGGGATTTATATCTACTCAGAACTTTAGTGATTTTGTCTGAAACATATTATGAATACTTAATTCAAAATACAACTTTCAACAACGGATCTCTTGGCTCTCGCATCGATGAAGAACGCAGCGCGAA
+
CCGGGGGGGGGFGGGGEGGGFFGGGGGGGGGGGGGGGGGGGGGGGGGGGGGCGGGGGGGGGGGGEGGGGGGGGGGGGGGGGGGFGGGGGGFGGGFFGGGGGGGGGGGGDFGGGGGGGGGGGGGFDEGGGGGGGGGGGGGGGGGGGGGGGGGGGGGGGGGGGGGGGGGGGGGGFGGGGGGGGGGGGGFFGGGGGGGGGGGGFGGGGGCGGGGGGGGGGGGGGGGGGGGFFAGGGGGGGGFCFFFFGGGGGGGGGGGGGGGGGGGGGGGGFFG4;;FFFFGFFF4<FAFFFFFFBFFFF>###
@M06045:235:000000000-JCY5N:1:1101:22493:6993 1:N:0:CTCAGA
AGAGTACTTGGTCATTTAGAGGAAGTAAAAGTCGTAACAAGGTTTCCGTAGGTGAACCTGCGGAAGGATCATTACCTAGAGTATTGTAGGCTTTGTCCTGCTGTCTCTTACCCATGTTTTTTGAGTACTTACGTTTCCTCGGCGGGTTCGCCCGCCGATTGGACAATTTAAACCCATTGCAGTTGCAATCAGCGTCTGAAAAACTTTAATAGTTACAACTTTCAACAACGGATCTCTTGGTTCTGGCATCGATGAAGAACGCAGCGCCTAATATAGATCGGAAGAGCACACGTCTGAAGGC
+
CCGGGGGGGGGGGGGGGGGGGGGGGGGGGGGGGGGGGGGGGGGGGGGGGGGGGGGGGGGGGGGGGGGGGGGGGGGGGGGGGGGGGGGGFGGGGGGGFGGGGGGGGGGGGGGGGGGFFFFGGGGGGGGFGGGGGGGGGGGFEGGGGGGGGGGGGGGGGCCEFGGGGGGGGGGFGGGGGGFGGGGGGGGEGGFFGGEGGGGGGGGDEFCGGGGCGGGFGGGGGGGGGGGGGCGG8EFCGGGGFGGGGGGGGDGFGGGGGGGGGGGDDDGGBFF?DFG=F4DF3@>C>5::>:>EF<FFBA###
@M06045:235:000000000-JCY5N:1:1101:23443:7017 1:N:0:CTCAGA
AGAGTACTTGGTCATTTAGAGGAAGTAAAAGTCGTAACAAGGTCTCCGTTGGTGAACCAGCGGAGGGATCATTACCGAGTTATTACTCCAAACCCTTTGTGAACCTTACCTTTTTGTTGCTCGGCGCACCGCGGGCCGCGGCTTCGGCCCGTCCCGCAGCGCGCCAGAGGACCCAACTCTTCAATTTATAGCGTACCTTCTGATTTACAAAACAAACAAGTTAAAACTTTCAACAACGGACCTCTTGGTTCTGGCATCGATGAAGAACGCAGCGCCTAAAGTAGATCGGAAGAGCACAACC
+
CCGGGGGGGGGGGGGGGGGGGGGGGGGGGGGGGGGGGGGGGGGGGGGGGDGGGGGGGGGGGGGGGGGGGGGGGGGGGGGGGGGGGGGGGFGGGGEGGFGGGGGGGGGGGFFGGGGGGGGGGGDEFFGGGGGGGGGGGGGGGGGGGG>FGGGGGGGGGGGGGGGGGGGGEGGGGGFFGGGGGGGGFCGGGGGGGGGGGGGGGGGGGGGGGGGGGGFGGGGGGFGGCFGGGGGGGFGGGDGGGGFGGGG*:<CFGGGGGFGG:7:CCGG4@FGDGFGFFFGFFFFFF=B@@E5:F??:B0###
@M06045:235:000000000-JCY5N:1:1101:17296:7017 1:N:0:CTCAGA
AGAGTACTTGGTCATTTAGAGGAAGTAAAAGTCGTAACAAGGTCTCCGTTGGTGAACCAGCGGAGGGATCATTACCGAGTTTACAACTCCCAAACCCCTGTGAACATACCACTTGTTGCCTCGGCGGATCAGCCCGCTCCCGGTAAAACGGGACGGCCCGCCAGAGGACCCCTAAACTCTGTTTCTATATGTAACTTCTGAGTAAAACCATAAATAAATCAAAACTTTCAACAACGGATCTCTTGGTTCTGGCATCGATGAAGAACGCAGCGCCTAACGCAGATCGGAAGAGCACACGCTA
+
CCGGGGGGGGGGGGGGGGGGGGGGGGGGGGGGGGGGGGGGGGGGGGGGGGGGGGGGGGGGGGGGGGGGGGGGGGGGGGGGGGGGGGGGGGGGGGGGGGGGGGGGGGGGGGGGGGGGGGGGGGGGGGGGGGGGGGGGGGGGGGGGGGGGGGGGGGGGGGGGGGGGGGGGGGGGGGGGGGGGGGGGGGGGGGGGGGGGGGGGGGGGGGGGGGGGGGGGGGGGGGGGGGGGGGGGGGGGGGGGFGGGGGGGGGGGGGFGGGGGGGGGGGGGFFG3<DGFFFGEF:BFFFFFFFFFFFFF?,###
@M06045:235:000000000-JCY5N:1:1101:26140:7036 1:N:0:CTCAGA
AGAGTACTTGGTCATTTAGAGGAAGTAAAAGTCGTAACAAGGTCTCCGTTGGTGAACCAGCGGAGGGATCATTACAGAGTTGCAAAACTCCCTAAACCATTGTGAACGTTACCTAAACCGTTGCTTCGGCGGGCGGCCCGGGTCCTTCCCGGCGCCCCCCGGCCCTCGCGGGCGCCCGCCGGAGGTAAACCAAACTATTGCATTAATGGCCTCTCTGAGTCTTCTGTACTGAATAAGTCAAAACTTTCAACAACGGATCTCTTGGTTCTGGCATCGATGAAGAACGCAGCGCCTAACAGCT
+
CCGGGGGGGGGGGGGGGGGGGGGGGGGGGGGGGGGGGGGGGGGGGGGGGGGGGGGGGGGGGGGGGGGGGGGGGGGGGGGGGGGGGGGGGGGGGFGGGGGGGGGGFGGGGGGGGGGGGGGGGGGGGGGGGGGGGGGGGGGGGGGGGGGGGGEGGGGGGGGGGGGGGGGGGGDGGGGDGEGGGGDGGGGFGGGCGCGGFGGGGGGGGCFGFGCFGGGGGGGGGGGGGGGCFGGEGGGGGCCFFGGGGGGGCFGFGGGGGCEDFGGFFGDG9BCFG4DD55C=@FFGFF:E5>DBFBE??4###
@M06045:235:000000000-JCY5N:1:1101:15063:7040 1:N:0:CTCAGA
AGAGTACTTGGTCATTTAGAGGAAGTAAAAGTCGTAACAAGGTTTCCGTAGGTGAACCTGCGGAAGGATCATTCATAATAAGTGTTTTATGGCACTTTATAAATCCATATCCACCTTGTGTGCAATGTCGGTCGATCTTCTTCTTGGGGATCGACCAAACATCAACCTTTATCTTTTAACTCTTTGTCTGAAAAATATTATGAATAAACAATTCAAAATACAACTTTCAACAACGGATCTCTTGGCTCTCGCATCGATGAAGAACGCAGCGCCTAATGGAGTTCGGACGAGCACACGTATC
+
CC9EGGGGGGGGGGFGGGGGGFGFGGGGGGGGGGGGGGGGGGGFFGGGGGGGGGEFGGFGGGGGCGEGGFEGFGFGAEEFFGE@EEDEDFDFC@<E<F,CEC,9EEFGAFFGCCEC,6C8=E9E,C999E7>FF7?F,EFD<EDF994CF:?=CFECC8D,5?,CFGGFEDFGFGGGFDFCAFFA;EAD;>DAECGFGG9DC;EGGGGGADBFGCCFGGFGG?8EEFFFGFF8ECDEGGGFFGG49,36;C4C7*/8C9DGGC<77C<)>DA<)>FA1+*;).:>E>)7.<B52::14###
@M06045:235:000000000-JCY5N:1:1101:7720:7059 1:N:0:CTCAGA
AGAGTACTTGGTCATTTAGAGGAAGTAAAAGTCGTAACAAGGTCTCCGTTGGTGAACCAGCGGAGGGATCATTACCGAGTTTACAACTCCCAAACCCCTGTGAACATACCTTATGTTGCCTCGGCGGTGCCCGCTCCCCGTAAAACGGGACGGCCAGCCAGAGGATCCACAAACTCTATTGTTTCCGCAGTATCTTCTGAGTAAACACAAGTAAATAATCAAAACTTTCAACAACGGATCTCTTGGTTCTGGCATCGATGAAGAACGCAGCGCCTAACAAAGATCGGAAGAGCACACGCGG
+
CCGGGGGGGGGGGGGGGGGGGGGGGGGGGGGFGGGGGGGGGGGGGGGGGGGGGGGGGGGGGGGGGGGGGGGGGGGGGGGGGGGGGGGGGGGGGGGGGGGGGGGGGGGGGGGGGGGGGFGGGGGGGGDGGGGGGGGGGGGG7BFGGGGEGGGGGGGGGFGGGGGGGGGGGGGGGGGGGGGGGGFGGGGGGGGGFGFGGGGGGGGGGGGGGGGGGGGGGGGGGGGGGGGGGGGGGGGDEEDCCCFFGGGGGGGFG:EGGGGGGFGFFGGGFFGFGFGFFFGF@FFGFFD>DEFFF?>::0###
@M06045:235:000000000-JCY5N:1:1101:26618:7075 1:N:0:CTCAGA
AGAGTACTTGGTCATTTAGAGGAAGTAAAAGTCGTAACAAGGTTTCCGTAGGTGAACCTGCGGAAGGATCATTAATGTATATTGAATTTCATATTCTTTATCAGCCCACACTGTGTATCTTTTTACTGTTGCTTCCATGGGACTTGGCTCTGCCACGTCGGCCTCAGGGCTGGTGAGCGCCCATGGGAGGAAAACAAAACTCTTTGTTACAATTGACGTCTGTCTGAATTGTTCATTTTTAAACGTTAAAACTTTCAACAACGGATCTCTTGGTTCTCGAATCGTTGAAGAACGCAGCCCA
+
CCGGGGGGGGGGGGGGGGGGGGGGGGGGGGGGGGGGGGGGGGGGGGGEGGGGGGGCGGGGGGGDFEGGGGGGGGGGGGGGGGGGFGGGGGGGGGGGGGGGGGGGGGGGGGGGGGGGGGGGGGGGGGGGGGGGGGGGGGGGGGGGGGGGGGGGGGGGGGGGGGGGGGGGFGGGGGGGGGGGGGGGGGGGGGGGFFGGGCEFGFGGGGGGGGGGFGGGGGEEGGGGGGGCGGGGGGFFGGGGG?GFDGGGGGGGFGCGGGGGFFGGC:)*+;CFFAGFF:*));>C)5AFCF*6;159>2###
@M06045:235:000000000-JCY5N:1:1101:6047:7113 1:N:0:CTCAGA
AGAGTACTTGGTCATTTAGAGGAAGTAAAAGTCGTAACAAGGTCTCCGTTGGTGAACCAGCGGAGGGATCATTACCGAGTTTACAACTCCCAAACCCCTGTGAACATACCACTTGTTGCCTCGGCGGATCAGCCCGCTCCCGGTAAAACGGGACGGCCCGCCAGAGGACCCCTAAACTCTGTTTCTATATGTAACTTCTGAGTAAAACCATAAATAAATCAAAACTTTCAACAACGGATCTCTTGGTTCTGGCATCGATGAAGAACGCAGCGCCTAAGGTAGATCGGAAGAGCACACGCTT
+
CCGGFFGGGGGGGGGGGGGGGGGGGGFGGGGGGGGGGGGGGGGFGGGGGGGGGGGGGGGGGGGGGGGGFGGGGGGGGGGGGGGGGGGGGDFGGGFFCEGFGGGGGGGGGGGGGGGGGGDFFGGGGGGGGGFFGGGGGC@FGFF>@FGGGGGGGGGGGGGGGGGGGGGGGGGGGGGGGGGGGEGGGGGGCEGGGGGFFC?FGGGGGGGGGGGGFGF<C9;@FGGFDGGG7CF9EGFGGGGGGFGGFGFGCDFGFG:CDCFCDCFC47CD@DGB3>CEFFGFFFFGFFB@FFFFFF:24(###
@M06045:235:000000000-JCY5N:1:1101:18506:7115 1:N:0:CTCAGA
AGAGTACTTGGTCATTTAGAGGAAGTAAAAGTCGTAACAAGGTCTCCGTTGGTGAACCAGCGGAGGGATCATTACCGAGTTTACACTCATAACCCTTTGTGAACATTATAACTTGTTGCTTCGGCGGCTTCTTCGGGAGCCCGCCGGCGTTTCAGTATCTCTGTTTGTACCCGACGATACATCTGAGTGTTCTTAGCGAACTATAAAAACTTTTAACAACGGATCTCTTGGTTCTAGCATCGATGAAGAACGCAGCGCCTAACGCAGATCGGAAGAGCACACGTCTGAACTCCAGTCCGGG
+
<BCFGGGGGGFGCFDFGDGGEGFGGGGGFGGGFEGGGGAFFFDG9@FGFGGGGGAFEFFGFEFF+FCGGECFFFFFG@EGGGGGGGAEEFFA<FGGG<<C<CCF<F?,C5CE<F<FGCDFFG7CFDC@CFDFGGF7FEFGFFGGDEFGDC:FFGGGFGGCFGGGGGGGGGGGC7:FE:CECCGGGFGGC;BFEF@BFGGGGGGGGGGGGGGCFEGEEEEGG:C5*+<CGC6<@CFEGFF99ECFDF+:7><DEC55)/:***2>773/*65)*.9>.?CF>7797:5/=?/6?)/.3)###
@M06045:235:000000000-JCY5N:1:1101:14320:7117 1:N:0:CTCAGA
AGAGTACTTGGTCATTTAGAGGAAGTAAAAGTCGTAACAAGGTTTCCGTAGGTATGTTAAGCATCGAATTCCTCTCCTATTGTGACATTTCGCTAACTTGTGATCTCAGGTGAACCTGCGGAAGGATCATTACTGAGTTAGGGTCTTCTGGCCCGACCACCAACCCTGTGTCTACCTTACCACGTTGCTTCGGCGGGCCTGTCGACAGGATCTGTCGGCTGCCGGCGGGCCTTAAAACCCCGCTGGACAGTGCCCGTCGATGGCCAACCTCTTAAAACTCTTGAAGAACTATGTCGTCCCC
+
CCGGGGGGGGGGGGGGGGDGGGGFFGGGGGGGGGGGGGGGGGFGGGGGGGGGGGGGGGGGGGGGGGGFGGGGGGGGGGGGGGGGGGGGGFGGGGDGGGGGGGGGGGGGGGGGGGGGGGGGGGGGDGEFGGGGGGGGGGGGGGGGGGGGGGFGGFGGGGGGGGGGGGGGGGGGGGGFGGGGFGGDGGDGGGGGGGGGGGGGGGGGGGGGGCFFGGGGGGGFGGGG:C5CGEEGCFCFFEC5CEGGGGGG:FFD?GCDGGE3<7*9CD4<>6C@F4D=BF7?@FFFFB64@F=F=)*43,###
@M06045:235:000000000-JCY5N:1:1101:19584:7126 1:N:0:CTCAGA
AGAGTACTTGGTCATTTAGAGGAAGTAAAAGTCGTAACAAGGTTTCCGTAGGTGAACCTGCGGAAGGATCATTAACAACATATCCTAACTAAAAAACCCTGTGAACTTTCAATGTCCCGAACCTTTGATCCGAGGACTTCAGCAATCTCTGGTAAATCATAGTGAACAGCTTTTGATTCAGAGACCTCTGAAATAACCTAGCGTGGTTGGGTGAGGTAAGGCAAGTGACCTGGTACCCTCAAGACCAGTGTTCAATGAGCTGTCAGTGTTCATTGACTGGAATCAAACGTTCTGTCAGACA
+
CCGGGGGGGGGGGGGGFGGGGGGGGGGGGGGGGGGGGGFGGGGGGGGGGGGGGCGGGGGGGGGGGGGFGGGFGGGGGGGGGGFGGGGGGGGDGFFEGGGC8FGGGGGGGGGGGFGGGGGGGGGGGCFGGAFGDGGGGGGGGGGGGGGGGGGGGGFDGGGGGGGGGCFGGGGG9FF>DDCFGFFFGGFGGGGGGGDFGGGGGGGGGEGFGGGGGGDGGGCFFFFGGGGFECFGGFFGFGGGGGGDGFGFGGGGGGGGGGG=;FDGFCFGFFGFFAFFFFGFFFFGFFFFDFAAFFBA>4###
@M06045:235:000000000-JCY5N:1:1101:12770:7135 1:N:0:CTCAGA
AGAGTACTTGGTCATTTAGAGGAAGTAAAAGTCGTAACAAGGTCTCCGTTGGTGAACCAGCGGAGGGATCATTACAGAGTCGCAATACTCCGTAAACCATTGTGAACGTTACCTTAACCGTTGCTTCGGCGGGCGGCGCCCGGGCCTCACCGCCCGCGGCGCCCCCAGGCCCCCCTGTGGGCGCCCGCCGGAGGTACACCAAACTCTTGCATTGTATGGCCTCTCTGAGTATTCTGTACTGAATAAGTCAAAACTTTCAACAACGGATCCCTTGGTTCTGGCATCGATGAAGAACGCAAAG
+
CCGGGGGGGGGGGGGGGGGGGGGGGGGGGGGGGGGGGGGGGGGGGGGGGGGGGGGGGGGGGGGGGGCGGGGGGGGGGGGGGGGGGGGGGGGGGGGGGGGGGGGGGGGGGGGGGGGGGGGGGGGGGGGGGGGGGGGGGGGGGGGGGGGGGGGGGGGGGGGGCEGGGGGGGGGGGGGGGGGGGGGGGGGGGGG5CGEFGGGGGGGGGGGGGGGGGGGGGGGGGGG6@FG?EGGGGGGGGGGG70<CGFGGGGGGGGGGGG?GGGGGGGG:>79?GFGFFFF4?FFGFBFFFFFFFB>>0(###
@M06045:235:000000000-JCY5N:1:1101:12816:7154 1:N:0:CTCAGA
AGAGTACTTGGTCATTTAGAGGAAGTAAAAGTCGTAACAAGGTTTCCGTAGGTGAACCTGCGGAAGGATCATCAATAGTTCCAAAAATTATTATACCTTCTTGTGAACTGTTTTGTTGTACGGATGTTCATATGGTGTCTATTGTCTTGACGGATGATTATGATGCCGTGTGAATGTCTATATGTCATCATTACAAACTCTGTTTAAAATATATAAAAGTCTAATGCAGTTAAGCATGTTGTAGTATTTTGAACTGTTAGTAATAACGGTGATTTATGCGCAATTTGTCATTATAAACGTG
+
CCGGGGGGGGGGGGGGGGGGGGGGGGGGGGGGGGGGGGGGGGGGGGGGGGGGGGGGGGGGGGGGGGGGGGGGGGGGGGGGGGGGGGGGGGGGGGGGGGGGGGGGGGGGGGGGGGGGGGGGGGGGGGGGGGGGGGGGGGGGGGGGGGGGGGGGGGGGGGGGGGGGGGGGGGGGFFGGGGGGGGGGGGGGGGGGGGGGGGGGGGGGGGGGGGGGGGFFGGGGGGGGGGGGGGGGGGFGGGGGGGGGGGGGGGGGGGGGGGGGGGGGGGGGDBF?FFGFFFGFFFFGFFFFFFFFFFFEF)###
@M06045:235:000000000-JCY5N:1:1101:23670:7160 1:N:0:CTCAGA
AGAGTACTTGGTCATTTAGAGGAAGTAAAAGTCGTAACAAGGTTTCCGTAGGTGAACCTGCGGAAGGATCATTACCGAGTGAGGGCCCTCTGGGTCCAACCTCCCACCCGTGTTTATCGTACCTTGTTGCTTCGGCGGGCCCGCCGCAAGGCCGCCGGGGGGCTTCCGTCCCCGGGTCCGCGCCCGCCGAAGACACCTGTGAACGCTGTATGAAGATTGCAGTCTGAGCGAAAAGCTAAATCGTTAAAACTTTCAACAACGGATCTCTTGGTTCCGGCATCGATGAAGAACGCAGCGCCAC
+
CCGGGGGGGGGGGGGGGGGGGGGGGGGGGGGGGGGGGGGGGGGGGGGGGGGGGGGGGGGGGGGGGGGGGGGGGGGGGGGGGGGGGGGGGGGGGGGGGGGGGGGGGGGGGGGGGGGGGGGGGGGGGGGGGGGGGGGGGGGGGGGGGGGGGGGGGGGGGGGGGGGGGGGGGGGGGGGGGGGGGGGGGGGGGDEGEGGGGGGGGGGGGGGGEGGGGGGGFGGGGGGGFGFFGGCDEGGGGGGGGGGGGGGGGGGGFGGGGGGGGGGGGGGGFFGFF@GFDFGDFDFCBFB?FFFED9D>92###
@M06045:235:000000000-JCY5N:1:1101:28241:7188 1:N:0:CTCAGA
AGAGTACTTGGTCATTTAGAGGAAGTAAAAGTCGTAACAAGGTTTCCGTAGGTGAACCTGCGGAAGGATCATTACCTAGAGTATTGTAGGCTTTGTCCTGCTGTCTCTTACCCATGTTTTTTGAGTACTTACGTTTCCTCGGCGGGTTCGCCCGCCGATTGGACAATTTAAACCCATTGCAGTTGCAATCAGCGTCTGAAAAACTTTAATAGTTACAACTTTCAACAACGGATCTCTTGGTTCTGGCATCGATGAAGAACGCAGCGCCTAAAACAGATCGGAAGAGCACACGTCTGAACGG
+
CCGGGGGGGGGGGGGGGGGGGGGGGGGGGGGGGGGGGGGGGGGGFFGGGGGGGGGGGGGGGGGGGGGGGGGGGGGGGGGGGGGGGGGGGGGGGGGGGGGGGGGGGGFGGGGGGGGGGGFGGGGGGGGGGGGGGGGGGGGGGGGGGGGGFGGGGGGGGGGGGGGFFGGGGGGGGGGGGGGGGGGGGGGGGGGGGGGGGGGGGGGGGGGGGGFFGGGGGGGGGGGGGGGGGGGGEE7@CGGGFGGGGGFCFFGCFFFFGGGGGGGDDGGGFFGFGFGFFFFFFFFGFFFFFFFFFFFFFB###
@M06045:235:000000000-JCY5N:1:1101:20510:7189 1:N:0:CTCAGA
AGAGTACTTGGTCATTTAGAGGAAGTAAAAGTCGTAACAAGGTCTCCGTTGGTGAACCAGCGGAGGGATCATTACAGAGTTGCAAAACTCCCAACCCTTTGTGAACGAACTAGTCAGTTGCCTCGGCGGGGAGCCCTTCAGGGGGTAGCCCGCCGGAGGACCACTAAACTCTTGAATTTTTGGCCTCTCTGAGTGATTACACAATGAATCAAAACTTTCAACAACGGATCTCTTGGTTCTGGCATCGATGAAGAACGCAGCGCCTAAGGCAGATCGGAAGAGCACACGTCTGAACTCCAAG
+
CCGGGGGGGGGGGGGGGGGGGGGGGGGGGGGGGGGGGGGGGGGGGGGGGGGGGGGGGGGGGGGGGGGGGGGGGGGGGGGGGGGGGFGGGGGGGGGGGGGGGGGGGGGGGGGGGGGGGGGGGGFGGGGGGFGGGGGGGGGGGGGGGGGGGGGGGGGGGGGGGGGGGGGGGGGGGGGGGGGGGGGGGGGFGGDDGGGGGGFFGGGGGGGFGGGGGGGGGFGCFGGGGGGC:EFFFG?GCFGF=CGGFGDCFGGFGGGGGGGGGDGDDCFGFF5>CFGFFFGDFFFGF)5>FFFFF<F<A?###
@M06045:235:000000000-JCY5N:1:1101:19343:7210 1:N:0:CTCAGA
AGAGTACTTGGTCATTTAGAGGAAGTAAAAGTCGTAACAAGGTCTCCGTTGGTGAACCAGCGGAGGGATCATTACAGAGTTGCAAAACTCCCAAACCATCGTGAACGTTACCTATATCGTTGCTTCGGCGGATGGCGGGCTTCGCCCCTGCCCTCGGCCCCTCGGCGGCCCGCCGGAGGTCTACCAAACTCTTGAACTTTATGGCCTCTCTGAGTCTTCTGTACTGAATAAGTCAAAACTTTCACCAACGGATCTCTTGGTTCTGGCATCGATGAAGAACGCAGCGCCTAATCTAGATTGG
+
<<EEGFG<@FCFA9CEFGCF@E9C-CFFA;6CECC<CFGGFCFCFCECCFGAF8,CEG88FCC7@CCCE<F9,6<EEFGG@C@FEA@FEA88,,CFGFECFGG8<9<C<,BC?<CA?@+BE,+B<5F=@+@CC=+37CCC+,DF+>C<D<FFGDFCCECECDFGG*<7FFC@7<4::8CEF+<@7C6AF7<<@<+<8+0A<CC6*20;+2+<++<<@:<@9@?9+9@<+32:@++3A?F+:<9?*+0991)/*7<:2?97:*:C7C75BFG4*60@FFG4>::3<05>).0=?)*).)###
@M06045:235:000000000-JCY5N:1:1101:4463:7219 1:N:0:CTCAGA
AGAGTACTTGGTCATTTAGAGGAAGTAAAAGTCGTAACAAGGTCTCCGTTGGTGAACCAGCGGAGGGATCATTACCGAGTTATTACTCCAAGCCCTTTGTGAACCTTACCTTTTTGTTGCTCGGCGCACCGCGGGCCGCGGCTTCGGCCCGTCCCGCAGCGCGCCAGAGGACCCAACTCTTCAATTTATAGCGTACCTTCTGATTTACAAAACAAACAAGTTAAAACTTTCAACAACGGATCTCTTGGTTCTGGCATCGATGAAGAACGCAGCGCCTAACTCAGATCGGAAGAGCACAAAG
+
CCGGGGGGGGGGGCGGGGGGGGGGGGFGGGGGGGGGGGGGGGGGGGGGGGGGGGGGGGGGGGGGGGGGGGGGGGGGGGGGGGGGGGGGGGGGGGGGGGGGGGGGGGGGGGGGGGGGGFGGGGGGGDFGGGGGGGGGGGGGGGGGGGGGGGGGGGGGGFEGGGGGGEGGGGGGGGGGGGGGGGGGGGFGGGGFGGGGGGGGGGGGGGGGGGGGGGGGGGGGGGGGGGFGGGGGFG+AFEGGGGGGGGGFGGGGGGG4CFEFGGGFGGFFDBGBGFGEEEGFFFFFF?FF@EF>F2???2###
@M06045:235:000000000-JCY5N:1:1101:22345:7234 1:N:0:CTCAGA
AGAGTACTTGGTCATTTAGAGGAAGTAAAAGTCGTAACAAGGTCTCCGTTGGTGAACCAGCGGAGGGATCATTACAGAGTTGAAAAACTCCCCTAAACCATTGTGAACCTACCACTAAACAGTTGCTTCGGCGGGTGGCGCCCCTCCCCAGGGAAGGGCGCCCCGCTAGACCGCCCGCCGGAGGTACCCAAAACTCTTGTTTAACTAAAAGGCCTCTCTGAGTACTGTACTTAAATAAGTCAAAACTTTCAACAACGGATCTCTTGGTTCTGGCATCGATGAAGAACGCAGCGCCTAAAGT
+
CCGGGGGGGGGGGGGGGGGGGGGGGGGGGGGGGGGGGGGGGGGGGGGGGGGGGGGGGGGGGGGGGGGGGGGGGGGGGGGGGGGGGGGGGGGGGGGGGGGGGGGGGGGGGGGGGGGGGGGGGGGGGGGGGGGGGGGGGGGGGGGGGGGGGGGGGGGGGGGGGGGGGGGGGGGGGGGGGGGGGEGGGGGGGGGFGGGGFFGGGGGGGGGGGGGGGGGGGGGGGGGGGGGGGGGGGGGGGGGGGGGGGGGGGGFGGGGGGGGGGGGGGGGGFFGFGFGFFFFFFFFGFFFFFFBDEFFFF:###
@M06045:235:000000000-JCY5N:1:1101:13205:7241 1:N:0:CTCAGA
AGAGTACTTGGTCATTTAGAGGAAGTAAAAGTCGTAACAAGGTCTCCGTTGGTGAACCAGCGGAGGGATCATTACAGAGTTGCAAAACTCCCTAAACCATTGTGAACGTTACCTAAACCGTTGCTTCGGCGGGCGGCCCGGGTCCTTCCCGGCGCCCCCCGGCCCTCGCGGGCGCCCGCCGGAGGTACACCAAACTATTGCATTAATGGCCTCTCTGAGTCTTCTGTACTGAATAAGTCAAAACTTTCAACAACGGATCTCTTGGTTCTGGCATCAATGAAGAACGCAGCGCCTAAGACGC
+
CCGGGGGGGGGGGGGGGGGGGGGGGGGGGGGGGGGGGGGGGGGGGGGGFGGGGGGGGGGGGGGGGGGGGGGGGGGGGGGGGGGGGGGGGGGGGGGGGGGGGGGGGGGGGGGGGGGGGGGGGGGGGGGGGGGGGGGGGEGGGGGGGGGGGGGGGGGGGGGGGGGDGGGGGGGGGGGGGGGGGGGGGGG+AFGGGGGGFGGCGGGGGGGGGGGGGGDFGFFGGGGGGGG7EGGFGGFGG?CFGGGGFEC>CDCGFDGGDDGGGGGFGGGFFF7:DFGFFFGF=4=CFFFE)0<BF?BD?<###
@M06045:235:000000000-JCY5N:1:1101:21267:7243 1:N:0:CTCAGA
AGAGTACTTGGTCATTTAGAGGAAGTAAAAGTCGTAACAAGGTCCCCGTTGGTGAACCAGCGGAGGGATCATTACCGAAGTTACCCTTCAAAACCCTTTGTGAACGTTACCTCTTGCCGCGTTGCCTCGGCGGGAGGCGTCGGGGGGGACCGCCGCCGCTCACGCGGAGGCGCCCTCCTCGCCGTCCCCGCCGGCAGCGCCAAAACTCTATTTGCACAGCGGACTGTATGTTCTGATTTACAAAAAAAAACAAGTTAAAACTTTCAACAACGGATCTCTTGGTTCTGGCATCGATGAATCG
+
CCGGGGGGGGGGGGGGGGGGGGGGGGGGGGGGGGGGGGGGGGGGGGGGGGGGGGGGGGGGGGGGGGGGGGGGGGGGGGGGGGGGGGGGGGGGGGGGGGGGGGGGGGGGGGGGGGGGGGGGGGGGGGGGGGGGGGGGGGGGGGGGGGGGGGGGGGGGGGGGGGGGGGGGGGGGGGGGGGGGGGGGGGGGGGGGGGGGGGGGGGCCFGEGGGGGGGGGGGGGGGGGEGG7CFGGFCGGGGGFGGGGDFGGGGGGGGEFFGGGGGGFFFGGFFCB7375*9CFF?FFFFF?@:?FD?FFAA###
@M06045:235:000000000-JCY5N:1:1101:13971:7248 1:N:0:CTCAGA
AGAGTACTTGGTCATTTAGAGGAAGTAAAAGTCGTAACAAGGTCTCCGTTGGTGAACCAGCGGAGGGATCATTACCGAGTTTACAACTCCCAAACCCCTGTGAACATACCACTTGTTGCCTCGGCGGATCAGCCCGCTCCCGGTAAAACGGGACGGCCCGCCAGAGGACCCCTAAACTCTGTTTCTATATGTAACTTCTGAGTAAAACCATAAATAAATCAAAACTTTCAACAACGGATCTCTTGGTTCTGGCATCGATGAAGAACGCAGCGCCTAACGTAGATCGGAAGAGCACACGGCA
+
CCGGGGGGGGGGGGGGGGGGGGGGGGGGGGGGGGGGGGGGGGGGGGGGGGGGGGGGGGGGGGGGGGGGGGGGGGGGGGGGGGGGGGGGGGGGGGGGGGGGGGGGGGGGGGGGGGGGGGGGGGGGGGGGGGGGGGGGGEGGGGGGGGGGGGGGGGGGGGGGGGGGGGGGGGGGGGGGGGGGGGGGGGGGGFGGGGGGGGGGGGGGGGGGGGGGFGGGGGGGGGG98FGGGGGGGGGG=ECGGGGGGGGGGGGGGGGGGGGGGGGGGGGGFECEGFGFFFGFFFFGFFFFFFFFFFFFF0###
@M06045:235:000000000-JCY5N:1:1101:6618:7257 1:N:0:CTCAGA
AGAGTACTTGGTCATTTAGAGGAAGTAAAAGTCGTAACAAGGTCTCCGTTGGTGAACCAGCGGAGGGATCATTACCGAGTTTACAACTCCCAAACCCCTGTGAACATACCACTTGTTGCCTCGGCGGATCAGCCCGCTCCCGGTAAAACGGGACGGCCCGCCAGAGGACCCCTAAACTCTGTTTCTATATGTAACTTCTGAGTAAAACCATAAATAAATCAAAACTTTCAACAACGGATCTCTTGGTTCTGGCATCGATGAAGAACGCAGCGCCTAATATAGATCGGAAGAGCACACGCCC
+
CCGGGGGGGGGGGGGGGGGGGGGGGGGGGGGGGGGGGGGGGGGGGGGGGGGGGGGGGGGGGGGGGGGGGGGGGGGGGGGGGGGGGGGGGGGGGGGGGGGGGGGGGGGGGGGGGGGGGGGGGGGGGGGGGGGGGGGGGFGGGGGCEGGGGGGGGGGGGGGGGGGECGGGGFGGGGGGGGGGGGGGGGGGGGGGGGGGGGGGGGGGGGGGGGGGGGGGGGGGGGGGGGGGGGGGGGGGGGGGGGGGGGGGGGGFGGGGGGGGGGGGGGGGFFGFGFGFFFGF@=BDFFFFFFFFF?FBF(###
@M06045:235:000000000-JCY5N:1:1101:11194:7267 1:N:0:CTCAGA
AGAGTACTTGGTCATTTAGAGGAAGTAAAAGTCGTAACAAGGTTTCCGTAGGTGAACCTGCGGAAGGATCATTCATAATTGAGTGTTTTATGGCACTCTTTAAAAAATCCATATCCACCTTGTGTGCAACGTTTTTGGACTCTCTGGCGTTGATATCTCTCTGGTCCTCTAGGACTTTAGAGAAGGAAAACCAAGAGTTTGATTAACTTAACTCCATTAAAGCAAGTTTGTCTGAATATCTATTTCTGAATAACATAATTCAAAATACAACTTTCAACAACGGATCTCTTGGCTCTCGAAG
+
CCGGGGGFGGGGGGFGGGGGGGGGGGGGGGGGGGFFGGGGGGGGGGGGGGGGGGGGGGGGGGGGGGGGGGGGGGGGGGGGGGGGGGGGGGGGGGGGGGGGGGGGGGGGGGGGGGGGGGGGGGGGGGGGGGGGFFGGGGGGGGGGGGGGGGGGGGGGGGGGGGGGGGGGGGGGGGGGGGGGGGGGGGGGGGGGGGGGGECEFGDGGGGGGFFGGFGGGGFGGGGGGFGGFGGGGFEGGGGGGGGGGGGGGFGGGGGGGGGGGGGFFGGGFFGFGFGFFFGFFFBD>DFFFFAFF@613(###
@M06045:235:000000000-JCY5N:1:1101:19827:7300 1:N:0:CTCAGA
AGAGTACTTGGTCATTTAGAGGAAGTAAAAGTCGTAACAAGGTCTCCGTTGGTGAACCAGCGGAGGGATCATTACAGAGTTGCAAAACTCCCTAAACCATTGTGAACGTTACCTAAACCGTTGCTTCGGCGGGCGGCCCCGGGGTTTACCCCCCGGGCGCCCCTGGGCCCCACCGCGGGCGCCCGCCGGAGGTCACCAAACTCTTGATAATTTATGGCCTCTCTGAGTCTTCTGTACTGAATAAGTCAAAACTTTCAACAACGGATCTCTTGGTTCTGGCATCGATGAAGAACGCAGCCTC
+
CCGGGGGGGGGGGGGGGGGGGGGGGGGGGGGGGGGGGGGGGGGGGGGGGGGGGGGGGGGGGGGGGGGGGGGGGGGGGGGGGGGGGGGGGGGGGGGGGGGGGGGGGGGGGGGGGGGGGGGGGGGGGGGGGGGGGGGGGGGGGGGGGGGGGGGGGGGGGGGGGGGGGGGGGGGGGGGGGGGGGGGGGGGGGCEGGGGGGCFGGGGGFFGGGFGGGGGGGGGGGGGGGFGGGGGGGGGGGGGGFGCFGGGGGGGGGGFGFGGGGGGGGGGGFFGFCFGFF=FFFFFGFFBFBFFFF>FFF6###
@M06045:235:000000000-JCY5N:1:1101:9311:7306 1:N:0:CTCAGA
AGAGTACTTGGTCATTTAGAGGAAGTAAAAGTCGTAACAAGGTTTCCGTAGGTGAACCTGCGGAAGGATCATTCACAATAAGTGTTTATGGCACTTTCAAATCCATACCCACCTTGTGTGCATTGTAAAGGCCCTTTCAACTTTGGAAGATTGGGCTTCATTTTCTCACACGTCTTCAATTGCAAGTCTAACATTCAGAGTAATCAAAACTCGAATACAACTTTCAACAACGGATCTCTTGGCTCTCGCATCGATGAAGAACGCAGCGCCTAAGCAAGATCGGAAGAGCACACGTCTGAGA
+
CCGGGGGGGGGGGGGGGGGGGGGGGGGGGGGGGGGGGGGGGGGGGGGGGGGGGGGGGGGGGGGGGGGGGGGGGGGGGGGGGGGGGGGGGGGGGGGGGGGGGGGGGGGGGGGGGGGGGGGGGGGGGGGGGGGGGGGGGGGGGGGGGGGGGGGGGGGGGGGGGGGGGGGGGGGGGGGGGGGGGFGGGGGGGGGGGGGGGGGGFGGGGGGGGGGGGGFGGGGGFGGGGGGGGGGGDGGGFGGGGGFGGGGGGGCGGGGGGGGGGGGGGGGGFFGBGFGFFFGFFFFGFFFFFFFFFFFFB3###
@M06045:235:000000000-JCY5N:1:1101:9595:7325 1:N:0:CTCAGA
AGAGTACTTGGTCATTTAGAGGAAGTAAAAGTCGTAACAAGGTCTCCGTTGGTGAACCAGCGGAGGGATCATTACTGAGTGTTTTTCCAACCTCATAACCCTACGTGAACCTTTATACCACGTTGCTTCGGCGGCGCGTTTCCCCCGTGGGGGGCGTGCCCGCCGGCGATATCCAGTCTCTCAGTCAAGAACCGACGTTACTTCTGAGTGTTCTAAGCGAACTGTTAAAACTTTCAACAACGGATCTCTTGGTTCCAGCATCGATGAAGAACGCAGCGCCTAATCCAGATCGGAAGAGAGT
+
CCGGGGGGGGGGGGGFFGGGGDGGGFGGGGGFGGGGCFGCGGGFGGFGGFEEFGDFGGGGGDGDGCGGGGGGGGFGGG<FGCEFGGGGGGFFGGCCAEFGGGCFGGGGGGGFGGGGGFFGFFGGFEEFGGGGGDFDGGGGGGGGFGGCGGGG7?EGEGGEGGEGGGGEGGGGGGFGGGFF?GGFGGGGGGGGGGCGGGCFEFCEFGFGGGGGGGD?EGGGCCFGC?FG9<FFGF99?FGFFGC5CEECGGGGGFFGGGF4FFDC<F7DFFGFGEG@D>D@BFFGFFFF4=FF3:;018###
@M06045:235:000000000-JCY5N:1:1101:18858:7330 1:N:0:CTCAGA
AGAGTACTTGGTCATTTAGAGGAAGTAAAAGTCGTAACAAGGTCTCCGTTGGTGAACCAGCGGAGGGATCATTACCGAGTTATTACTCCAAACCCTTTGTGAACCTTACCTTTTTGTTGCTCGGCGCACCGCGGGCCGCGGCTTCGGCCCGTCCCGCAGCGCGCCAGAGGACCCAACTCTTCAATTTATAGCGTACCTTCTGATTTACAAAACAAACAAGTTAAAACTTTCAACAACGGATCTCTTGGTTCTAGCATCGATGAAGAACGCAGCGCCTAAATCAGATCGGAAGAGCACACCG
+
CCGGGGGGGGGGGGGGGGGGGGGGGGGGGGGGGGGGGGGGGGGGGGGGGGGGGGGGGGGGGGGGGGGGGGGGGGGGGGGGGGGGGGGGGGGGGGGGGGGGGGGGGGGGGGGGGGGGGGGGGGGGGGGGGGGGGGGGGGGGGGGGGGGGGGGGGGGGGCGGGGGGGGGGGGFGGGGGGGGGGGGGGGGGGGGGGGGGGGGGGGFFGGGGGGGGFGGGGFFGGCGGEGGGGGGGGGFFGEGGGG?CDGCDFGGGFGGGGG=GGFGGDFFGBDDED>GFEFGFFFFFFFF>DFF>F??B7(###
@M06045:235:000000000-JCY5N:1:1101:16145:7332 1:N:0:CTCAGA
AGAGTACTTGGTCATTTAGAGGAAGTAAAAGTCGTAACAAGGTCTCCGTTGGTGAACCAGCGGAGGGATCATTACCGAGTTATTACTCCAAACCCTTTGTGGACCTTACCTTTTTGTTGCTCGGCGCACCGCGGGCCGCGGCTTCGGCCCGTCCCGCAGCGCGCCAGAGGACCCAACTCTTCAATTTATAGCGTACCTTCTGATTTACAAAACAAACAAGTTAAAACTTTCAACAACGGATCTCTTGGTTCTGGCATCGATGAAGAACGCAGCGCCTAAACGAGATCGGAAGAGCACCTAG
+
CCGGGGGGGGGGGGGGGGGGGGGGGGGGGGGGGGGGGGGGGGGGGGGGGGGGGGGGGGGGGGGGGGGGGGGGGGGGGGGGGGGGGGGGGGGGGGGGGGGGGGGGGGGGGGGGGGGGGGGGGGGGGGGGGGGGGGGGGGGGGGGGGGGGGGGGGGGGGGGGGGGGGDGFGGGGGGFFGGGGGGFGGGGGGGGGGGGGGGGGGCFGGGGGFGGGGGGGGGGGGGGGGGGGGGGGGGGD:EGG<ECFGC9C>FFG9FGGFDADGC*>DFCF@DGFGECB@FGFFFFDE>FFF>@>>?FFF(###
@M06045:235:000000000-JCY5N:1:1101:22585:7339 1:N:0:CTCAGA
AGAGTACTTGGTCATTTAGAGGAAGTAAAAGTCGTAACAAGGTCTCCGTTGGTGAACCAGCGGAGGGATCATTACCGAGTTCCATCTCGACAACCCTTTGTGAACCAAAACTATTGTTGCTTCGGCGGCGCGGAAACGCCTCTCCAGGTGTTCGCCGCGCCCGCCGGTAACCTCAGAATCTCTGTTCGAACCCGACGTTACCTCTGAGTGTTCTAAGCGAACTGTTAAAACTTTCAACAACGGGTCTCTTGGCTCTAGCATCGATGAAGAACGCAGCGCCTAAGTTAGATCGGAAGAGGCT
+
CCGGGGGGGGGGGGGGGGGGGGGGGGGGGGGGGGGGGGGGGGGGGGGGGGGGGGGGGGGGGGGGGGGGGGGGGGGGGGGGGGGGGGGGGGGGGGGGGGGGGGGGGGGGGGGGGGGGGGFGGGGGGGEGGGGGGGGGGGGGGGGGGGGGGGGGGGGGGGGGGGGGGGGGGGGGFGGGGGGGGGGGGGGGGGGGGGGGGGGCGGGGFG?FGGGGGGGGGGGDGGGGGGGGGGGGGGGGGGFGGGGGGGGGGGGGGFEGGGGGGGCCGGF>FFGFGFGFFEGFFFFGFF?F=FFFEFBB71###
@M06045:235:000000000-JCY5N:1:1101:24537:7339 1:N:0:CTCAGA
AGAGTACTTGGTCATTTAGAGGAAGTAAAAGTCGTAACAAGGTTTCCGTAGGTGAACCTGCGGAAGGATCATTCACAATAAGTGTTTATGGCACTTTCAAATCCATACCCACCTTGTGTGCATTGTAAAGGCCCTTTCAACTTTGGAAGATTGGGCTTCATTTTCTCACACGTCTTCAATTGCAAGTCTAACATTCAGAGTAATCAAAACTCGAATACAACTTTCAACAACGGATCTCTTGGCTCTCGCATCGATGAAGAACGCAGCGCCTAACTTAGATCGGAAGAGCACACGTCTGAAC
+
CCGGGGGGGGGGGGGGGGGGGGGGGGGGGGGGGGGGGGGGGGGGGGGGGGGGGGGGGGGGGGGGGGGGGGGGGGGGGGGGGGGGGGGGGGGGGGGGGGGGGGGGGGGGGGGGGGGGGGGGGGGGGGGGGGGGGGGGGGGGGGGGGGGGGGGGGGGGGGGGGGGGGGGGGGGGGGGGGGGGGGGGGGGGGGGGGGGGGGGGGGGGGGGGGGGGGGGGGGGGGGGGGGGGGGGGGGGGGGGGGGGDDEGGGGGGGGGGGFGGDDGGGGGDABDFGFGFFFGFFFEDD>AFFFFFFF5??4###
@M06045:235:000000000-JCY5N:1:1101:8879:7342 1:N:0:CTCAGA
AGAGTACTTGGTCATTTAGAGGAAGTAAAAGTCGTAACAAGGTTTCCGTAGGTGAACCTGCGGAAGGATCATTAATGTATATTGAATTTTATATTCTTTATCAACCCACACTGTGTACCTTTTTACTGTTGCTTCCATGGGACATGGCTCTGCCACGTCGGCCTTATGGCTGGTGAGCGCCCATGGGAGGAAAACAAAACTCTTTGTTACAATTGAAGTCTGTCTGAATTGTTTATATTAAACGTTAAAACTTTCAACAACGGATCTCTTGGTTCTCGCATCGATGAAGAACGCAGCGAAA
+
CCGGFGGGGGGGGGGGGGGGGGGGGGGGGGGGGGGGGGGGGGGGGFGGGGGGGGGGGGGGGGGGGGGGFFFGGFGGGGGGGGGGGGGGGGGGCFGGGGGGGGGFGGGGGGGGGGGGGGGGGGGGGGFGFGGGDFAFFGGGGGGGGGFGGGGGGGGGGGGGGGGGGGGGGGFGGGGGGGGGGGEGGGGEEGGGFFGGGGGGGGGGGGGGGGFEGGGGGGGGGFGG;FFGFGGGGGGGG@FGGGGGGGGGGFCGGGFGGGGGGGGGDGGGFFGFGFGFFAG)2>BCAFFFFF:FFFFFF6###
@M06045:235:000000000-JCY5N:1:1101:20477:7345 1:N:0:CTCAGA
AGAGTACTTGGTCATTTAGAGGAAGTAAAAGTCGTAACAAGGTTTCCGTAGGTGAACCTGCGGAAGGATCATTACCTAGAGTTGTAGGCTTTGCCTGCTATCTCTTACCCATGTCTTTTGAGTACCTTCGTTTCCTCGGCGGGTCCGCCCGCCGATTGGACAATTTAAACCATTTGCAGTTGCAATCAGCGTCTGAAAAAACTTAATAGTTACAACTTTCAACAACGGATCTCTTGGTTCTGGCATCGATGAAGAACGCAGCGCCTAACTTAGATCGGAAGAGCACACGTCTGAACTCGTT
+
CCGGGGGGGGGGGGGGGGGGGGGGGGGGGGGGGGGGGGGGGGGGGGGGGGGGGGGGGGGGGGGGGGGGGGGGGGGGGGGGGGGGGGGGGGGGGGGGGGGGGGGGGGGGGGGGGGGGGGGGGGGGGGGGGGGGGGGGGGGGGGGGGGGGGGGGGGGGGGGGGGGGGGGGGGGGGGGAFGGGGGGGGGGGGGGEGGGGGGGGGGGGGGGGGFFGGGGGGGGGGGGFGGGGGGGGGGGGGGGGGFGGGGGGGGGGGGGGGGGGGGGGGGGGFFGFGFFFFFGFFFFFF>F>EFFFFBFBA<###
@M06045:235:000000000-JCY5N:1:1101:20855:7361 1:N:0:CTCAGA
AGAGTACTTGGTCATTTAGAGGAAGTAAAAGTCGTAACAAGGTCTCCGTTGGTGAACCAGCGGAGGGATCATTACCAGAGTTTATCTCGCAACCCTTTGTGAACTTATAACGTTGCTTCGGCGGCGCTGCCCCCCGTGGGCGCGCCCGCCGGCAGTATCAGCCTCTCGTTTCGGACCCGACGATACTTCTGAGTGTTCTAAGCGAACTGTTAAAACTTTCAACAACGGATCTCTTGGCTCTAGCATCGATGAAGAACGCAGCGCCTAACTCAGATCGGAAGAGCACACGTCTGAACTCGAC
+
CCGGGGGGGGGGGGGGGGGGGGGGGGGGGGGGGGGGGGGGGGGGGGGGGGGGGGGGGGGGGGGGGEGGGGGGGGGGGGGGGGGGGGGGGGGGGGGGGGGGGGGGGGGGGGGGGGGGGGGGGGGGGGGGGGGGGGGGGGGGGGGGGGGGGGGGGGGGGGGGGGGGGFGGGGGGGGGGGGGGGGGGGGGGGGGGGGGGGGGGGGGGDEGFGGGGGGGGGGGGGGGGDGGGGGEGGGGGGFCFGGGGGGGGGGGGGGGGGGGGGGGGCDGGFFG=6FFFFFGB>5>FF>).<FFF>2B?DA###
@M06045:235:000000000-JCY5N:1:1101:19202:7365 1:N:0:CTCAGA
AGAGTACTTGGTCATTTAGAGGAAGTAAAAGTCGTAACAAGGTCTCCGTTGGTGAACCAGCGGAGGGATCATTACCGAGTTATTACTCCAAACCCTTTGTGAACCTTACCTATTACTGCTGTTGCCTCGGCGGACGGCCGGGAGGGCACCCCCTCGCGGGGCCGCCCGACCAGCCCCCGCCGGCAGCACCAAACTCTTGAATTTATAGCGAAACTACTTCTGAATAACAAAAACAAACGAATCAAAACTTTCAACAACGGATCTCTTGGTTCTGGCATCGATGAAGAACGCAGCGCCTACC
+
CCGGGGGGGGGGGGGGGGGGGGGGGGGGGGGGGGGGGGGGGGGGGGGGGGGGGGGGGGGGGGGGGGGGGGGGGGGGGGGGGGGGGGGGGFGFGGGGGGGGGGGGGGGGGGGGGGGGGGGGGGGGGGGGFGGGGGGGGGGGGGGGGGGGGGGGGGGGGGGGGGGGGGGGGGGGGGGGGGGGGGGGGGGGGGGGFGGGGGGGGGGGGGGGGGGGCEFGGGFGGGGGGGGGGGGGGGGGGGGGGGGGGGGGCGCFGGFGGGCDGDGGGFGGFFGFGFGF>BFEFF6CFFFFFBD:5>DFF(###
@M06045:235:000000000-JCY5N:1:1101:22118:7366 1:N:0:CTCAGA
AGAGTACTTGGTCATTTAGAGGAAGTAAAAGTCGTAACAAGGTTTCCGTAGGTGAACCTGCGGAAGGATCATTAACAATTCGCGCCCCGGCGTGATGCGTATACCCTGCACTTTGAGCACCTTTTATACTCCCCCCGGCGGGGCAACCCGCCGGACGGGACAACCACAAAACCCTTTGCATTAGAAGTCATGTCAGTACAAAACAAAATAAATCAAAACTTTCAACAATGGATCTCTTGGCTCTGGCATCGATGAAGAACGCAGCGCCTAACTAAGATCGGAAGAGCACACGTCTGAACCA
+
CCGGGGGGGGGGGGGGGGGGGGGGGGGGGGFFGGGGGGGGGGGGGGGGGGGGGGGGGGGGGGGGGGGGGGGGGGGGGGGGGGGGGGGGGGGGGGGGGGGGEGGGGGGGGGGGFFGGGGGGGGGGGGGGGGGGGGGGGGGGGGEGGGGGGGGGGGGGGGGGGGGGGGGGFGFGGGGGGCFGGGGGGGGFFGGGCGGGGGGGGGGGGGGGGGGGGGGGGGGGGGGFGGGGGGGC<FFGFCDFF7CFGGGGCFGGGGGGGGGGGDDGGGGGFFGFGFGF49>>BFFGFFFFFF>7@FFBFA###
@M06045:235:000000000-JCY5N:1:1101:14162:7401 1:N:0:CTCAGA
AGAGTACTTGGTCATTTAGAGGAAGTAAAAGTCGTAACAAGGTCTCCGTTGGTGAACCAGCGGAGGGATCATCACCGAGTTTACAACTCCCAACCCTTCTGTGAACATACCTATCGTTGCTTCGGCGGAACGCCCCGGCGCCCTGAGCCCGGAACCAGGCGCCCGCCGGAGACCACAAACTCTTCTGTATTTTCAGCACCAGTATTTTCCTCTGAGTGGCAAACGCAAAAAATCAATTAAAACTTTTAACAACGGATCTCTTGACTCTGGCATCGATGAAGAACGCAGCGCCTAACAACCC
+
CCGGGGGGGGGGGGGGGGGGGGGGGGGGGGGGGGGGGGGGGGGGGGGGGGGGGGGGGGGGGGGGGGGGGGGGGGGGGGGGGGGGGGGGGGGGGGGGGGGGGGGFGGGGGGGGGGGGGGGGGGGGGGGGGGGGGGGGGGGGGGGGGGGGGGGGGGGGGGGGGGGGGGGGGGGGGGGGGGGGGGGGGGGGGGGGGGGGGGGGGGGGGGGGGGGGGGGGGGGGGGGGGGGGGCFGGGGGGGGGGGGGGGGGGGGGGGGDDGGGGGGGGGGGFFGFGFGFFFGFFFFGFFDFFFFFBBFFF<###
@M06045:235:000000000-JCY5N:1:1101:15568:7407 1:N:0:CTCAGA
AGAGTACTTGGTCATTTAGAGGAAGTAAAAGTCGTAACAAGGTCTCCGTTGGTGAACCAGCGGAGGGATCATTACCGAGTTATTACTCCAAACCCTTTGTGAACCTTACCTATTACTGCTGTTGCCTCGGCGGACGGCCGGGAGGGCACCCCCTCGCGGGGCCGCCCGACCAGCCCCCGCCGGCAGCACCAAACTCTTGAATTTATAGCGAAACTACTTCTGAATAACAAAAACAAACGAATCAAAACTTTCAACAACGGATCTCTTGGTTCTGGCATCGATGAAGAACGCAGCGCCTCGT
+
CCGGGGGGGGGGGGGGGGGGGGGGGGGGGGGGGGGGGGGGGGGGGGGGGGGGGGGGGGGGGGGGGGGGGGGGGGGGGGGGGGGGGGGGGGGGGGGGGGGGGGGGGGGGGGGGGGGGGGGGGGGGGGGGGGGGGGGGGGGGGGGGGGGGGGGGGGGGGGGGGGGGGGGGGGGGGGGGGGGGGGGGGGGGGGGGGGGGGGGFGGGGGGGGGGGGGGGGGGGGGGGGGGGGGGGGGGGFGGGGGFEFGDFGGGGGGGGGGGGGGGGGGGGGFFGFGFGFFFGFFFFGFFFFFFFFFFFFF(###
@M06045:235:000000000-JCY5N:1:1101:23487:7428 1:N:0:CTCAGA
AGAGTACTTGGTCATTTAGAGGAAGTAAAAGTCGTAACAAGGTCTCCGTTGGTGAACCAGCGGAGGGATCATTACCGAGTTATTACTCCAAACCCTTTGTGAACCTTACCTATTACTGCTGTTGCCTCGGCGGACGGCCGGGAGGGCACCCCCTCGCGGGGCCGCCCGACCAGCCCCCGCCGGCAGCACCAAACTCTTGAATTTATAGCGAAACTACTTCTGAATAACAAAAACAAACGAATCAAAACTTTCAACAACGGATCTCTTGGTTCTGGCATCGATGAAGAACGCAGCGCCCCCT
+
CCGGGGGGGGGGGGGGGGGGGGGGGGGGGGGGGGGGGGGGGGGGGGGGGGGGGGGGGGGGGGGGGGGGGGGGGGGGGGGGGGGGGGGGGGGGGGGGGGGGGGGGGGGGGGGGGGGGGGGGGGGGGGGGGGGGGGGGGGGGGGGGGGGGGGGGGGGGGGGGGGGGGGGGGGGGGGGGGGGGGGGGGGGGGGGGGGGGGGGGGGGGGGGGGGGEGGGGGGGGGGGFFFGGGGCFGGGGGGGDGGGGGFGGGGGFGGGGGGEDGGGDFGGGFFGFGFGFFFG>?FFGFFFFFFF>@>76;(###
@M06045:235:000000000-JCY5N:1:1101:23648:7435 1:N:0:CTCAGA
AGAGTACTTGGTCATTTAGAGGAAGTAAAAGTCGTAACAAGGTCTCCGTTGGTGAACCAGCGGAGGGATCATTACCGAGTTTACAACTCCCAAACCCCTGTGAACATACCACTTGTTGCCTCGGCGGATCAGCCCGCTCCCGGTAAAACGGGACGGCCCGCCAGAGGACCCCTAAACTCTGTTTCTATATGTAACTTCTGAGTAAAACCATAAATAAATCAAAACTTTCAACAACGGATCTCTTGGTTCTGGCATCGATGAAGAACGCAGCGCCTAAGTGAGATCGGAAGAGCACACGCGG
+
CCGGGGGGGGGGGGGGGGGGGGGGGGGGGGGGGGGGGGGGGGGGGGGGGGGGGGGGGGGFGGEGGGGGGFGGGGGGEGGFGGFGGGGGGGGGGGGGGGGGGGCGGGGGGGGGGFGGFGGGGGGGGEDDGE@FFGGGGGGGGGGGGGGGGGGGEGGCGGGGGGGGGFGFGGGGGGGGGGGGGFGGGGGGGGGGGGGGFGGGFFFGFFGGGGGGDCFFGGFGGGGGGGGGFFGGGGGGGGDC7CFFGGGFGGGGGFFGG:C>FGFGCFGGFFGFGBGEFFFFFFFGF>@EEBFF??F??(###
@M06045:235:000000000-JCY5N:1:1101:7243:7437 1:N:0:CTCAGA
AGAGTACTTGGTCATTTAGAGGAAGTAAAAGTCGTAACAAGGTCTCCGTTGGTGAACCAGCGGAGGGATCATTAAAGAGTTGCAAAACTCCCAACCATTGTGAACGAACCTTTCTGCCCAGGCGAGCAGCGCTCTGTCGTTGCAAGCCGAAGGCAGTAAACTCTTAATTCAGTGAATGTCTGAGTTGCTTATTTTAATAAGTCAAAACTTTCAACAACGGATCTCTTGGTTCTGGCATCGATGAAGAACGCAGCGCCTAATCGAGATGGAAGAGCACACGTCTGAACTCCAGTCACCCAGC
+
CCGGGGGGGGGGGGGGGGGGGGGGGGGGGGGGGGGGGGGGGGGGGGGGGGGGGGGGGGGGGGGDGGGGGGGGGGGGGGGGGGGGGGGGGGGGGGGGGGGGGGGGGGGGGGGGGGGGGGGGGGGGGGGGGGGGGGGGGGGGGGGGGGGGGGGGGGGGGGGGGGGGGGGGGGGGGGGGGGGGGGGGGGGGGGGGGGGGGGGGGGGGGGGGGGGGGGGGGGGGGGGGGGGGGGGGGGGGGGGGGGGGGGGGGGGGGGGGGGGGGGGGGGGGFFGFGFGFFFGFFFFGFFFFFFFFFFFFF(###
@M06045:235:000000000-JCY5N:1:1101:5855:7443 1:N:0:CTCAGA
AGAGTACTTGGTCATTTAGAGGAAGTAAAAGTCGTAACAAGGTCTCCGTTGGTGAACCAGCGGAGGGATCATTACAGAGTTGCAAAACTCCCAACCCTTTGTGAACGAACTAGTCAGTTGCCTCGGCGGGGAGCCCTTCAGGGGGTAGCCCGCCGGAGGACCACTAAACTCTTGAATTTTTGGCCTCTCTGAGTGATTACACAATGAATCAAAACTTTCAACAACGGATCTCTTGGTTCTGGCATCGATGAAGAACGCAGCGCCTAACGTAGATCGGAAGAGCACACGTCTGAACTCCACC
+
CCGGGGGGGGGGGGGGGGGGGGGGGGGGGGGGGGGGGGGGGGGGGGGGGGGGGGGGGGGGGGGGGGGGGGGGGGGGGGGGGGGGGGGGGGGGGGGGGGGGGGGGGGGGGGGGGGGGGGGGGGGGGGGGGGGGGGGGGGGGFGGGGGGGGGGGGGGGGGGGGGGGGGGGGGGGGGGGGGGGGGGGGGGGGGGGGGGGGFGGGGGGGGGGGGGGGGGGGGGGGGGGGGGGGGGGGGGFGGGGGGDFFGGGGGFGGGG4CDGGGDGGGGGGFFGF3@C>:5DFFFFGFFFFFFFFFFFFFF###
@M06045:235:000000000-JCY5N:1:1101:6406:7468 1:N:0:CTCAGA
AGAGTACTTGGTCATTTAGAGGAAGTAAAAGTCGTAACAAGGTCTCCGTTGGTGAACCAGCGGAGGGATCATTACCGAGTTATTACTCCAAACCCTTTGTGAACCTTACCTATTACTGCTGTTGCCTCGGCGGACGGCCGGGAGGGCACCCCCTCGCGGGGCCGCCCGACCAGCCCCCGCCGGCAGCACCAAACTCTTGAATTTATAGCGAAACTACTTCTGAATAACAAAAACAAACGAATCAAAACTTTCAACAACGGATCTCTTGGTTCTGGCATCGATGAAGAACGCAGCGCCTTGC
+
CCGGGGGGGGGGGGGGGGGGGGGGGGGGGGGGGGGGGGGGGGGGGGGGGGGGGGGGGGGGGGGGGGGGGGGGGGGGGGGGGGGGGGGGGGGGGGGGGGGGGGGGGGGGGGGGGGGGGGGGGGGGGGGGGGGGGGGGGGGGGGGGGGGGGGGGGGGGGGGGGGGGGGGGGGGGGGGGGGGGGGGGGGGGGGGGGGGGGGGGGGGGGGGGGGEEGGGGGGGGGGFGGGGGGGGGGGGGGGGGGGGGGGGGGGGGGDGGFGGGGCDFFGGGFFGFGFGFFFGFFFFGFFFFFEF>B;EBF0###
@M06045:235:000000000-JCY5N:1:1101:12578:7479 1:N:0:CTCAGA
AGAGTACTTGGTCATTTAGAGGAAGTAAAAGTCGTAACAAGGTTTCCGTAGGTGAACCTGCGGAAGGATCATTAGTGAATTAAACATGCTTGGTGTCTTCGCTTCGGCAAGGCCCTTGCTTAAATCACATCCTAACACCTGTGAACTGTAAGACGTATGATGAGGTCTTTGGCCAAGTCATCGTCTGCCCATTTTTAACAAACAATTAATGTAACAAACGTAGTCTTATTATAACCTAATAAAACTTTCAACAACGGATCTCTTGGCTCTCGCATCGATGAAGAACGCAGCGCCTAACTAG
+
CCGEGGGGGGGGGGFGGGGGGGGGGGGGGGGGGGGGGGGGGGGGGGGGGGGGGGGGGGGGGGGGGGGGGGGGGGGGGGGGGGGGGGGGGGGGGGGGFGGGGGGGGGCGGGGGGFGGGGGGGGGGGGGGGGGGGGGGGGGGGGGFGGGGGGGGGGGGFGGGGGGGGGGGGGGGGGGGGGGGGGGGGGGGGGGGGGGAFGGGGGGGGGGGEGGGGGGGGFGGGGCEGGGGGGGGCGGGGGGGGFFGGGGGGGGGGGGDGCCDGGGGFGGDFFDEGFDBFFGFAFFFFFFFF>BFFF3:?,###
@M06045:235:000000000-JCY5N:1:1101:24515:7485 1:N:0:CTCAGA
AGAGTACTTGGTCATTTAGAGGAAGTAAAAGTCGTAACAAGGTCTCCGTTGGTGAACCAGCGGAGGGATCATTACCGAGTTATTACTCCAAACCCTTTGTGAACCTTACCTTTTTGTTGCTCGGCGCACCGCGGGCCGCGGCTTCGGCCCGTCCCGCAGCGCGCCAGAGGACCCAACTCTTCAATTTATAGCGTACCTTCTGATTTACAAAACAAACAAGTTAAAACTTTCAACAACGGATCTCTTGGTTCTGGCATCGATGAAGAACGCAGCGCCTAACGGAGATCGGAAGAGCACCAGC
+
CCGGGGGGGGGGGGGGGGGGGGGGGGGGGGGGG@FCGGGGGGGGGGGGGGGGGGGGGGGGGGGGGGEGGGFGGGGGGGGGGGGGGGGGGGGGGGGGGGGGGGGGGGGGGGGGGGGGGGGGGFGEGGGGGGGGEGGGGGGGFGDFGGGGGEGGGGGGGCGGGGGFGGGGGGFGGGGGGGGGGGGDFGGGGGGGGGGGGFEGGGCFGGGGGGGGGGFG=FGGFEFGGGGGGGGGGG6CFGGECCCCFFG4FCFGFFGF7CECFGFG:CFGFFGEGFDF35CFBDF3DFFFDFFBF7F:0(###
@M06045:235:000000000-JCY5N:1:1101:12580:7496 1:N:0:CTCAGA
AGAGTACTTGGTCATTTAGAGGAAGTAAAAGTCGTAACAAGGTAACCGTAGGTGAACCTGCGGTTGGATCATTAAAAAATAACAAAATTTTGTTGTTGTCGGGTTTGTCTCGTCAATGACAAAATTCCTGTGGGTGGCCCCCACTTCCGCCATTGTGCGGTGGATGGGATAAGCCAGGCAACCACGGGGAGCTTCGGCTCACATCTTGTGAACTGTACCGTCTTTGGTGGTGGGGTGGGCATGGCAGTACGCCATGTCTCATCTGTCAGCGTGGGCCGCAAGGTCCAGGCCGTGGACACCC
+
CCGGGGGGGGGGGGGGGGGGGGGGGGGGGGGGGGGGGGGGGGGGGGGGGGGGGGGGGGGGGGGGGGGGGGGGGGGGGGGGGGGGGGGGGGGGGGGGGGGGGGGGGGGGGGGGGGGGGGGGGGGGGGGGGGGGGGGGGGGGGGGGGGGGGGGGGGGGGGGGGGGGGGGGGGGGGGGGGGGGGGG@FGGGGGGGGFGGGGGGGGGGGGGGGGGGGGGGFFGGGGGGGGGGGGGGDGGGGDGGGGGGGGGGGGGGGDGGGGGGGGGGGGGGFFGFGF<FFFGFFFFGFFFFFFFFFFEFB4###
@M06045:235:000000000-JCY5N:1:1101:26190:7514 1:N:0:CTCAGA
AGAGTACTTGGTCATTTAGAGGAAGTAAAAGTCGTAACAAGGTCTCCGTTGGTGAACCAGCGGAGGGATCATTACCGAGTTATTACTCCAAACCCTTTGTGAACCTTACCTATTACTGCTGTTGCCTCGGCGGACGGCCGGGAGGGCACCCCCTCGCGGGGCCGCCCGACCAGCCCCCGCCGGCAGCACCAAACTCTTGAATTTATAGCGAAACTACTTCTGAATAACAAAAACAAACGAATCAAAACTTTCAACAACGGATCTCTTGGTTCTGGCATCGATGAAGAACGCAGCGCCTTTG
+
CCGGGGGGGGGGGGGGGGGGGGGGGGGGGGGGGGGGGGGGGGGGGGGGGGGGGGGGGGGGGGGGGGGGGGGGGGGGGGGGGGGGGGGGGGGGGGGGGGGGGGGGGGGGGGGGGGGGGGGGGGGGGGGGGGGGGGGGGGGGGGGGGGGGGGGGGGGGGGGGGGGGGGGGGGGGGGGGGGGGGGGGDEGGGGGGFGFGGGGGGGGGGGGGGGEGGGGGGGGGGGGGGGGGGGGGFGGGGGGGGGDGGFGGGGGGGGGGGGGGC<DCFFGGFFGFGFFF>FGFFFFGFFFFFFFFEBFFF(###
@M06045:235:000000000-JCY5N:1:1101:21266:7519 1:N:0:CTCAGA
AGAGTACTTGGTCATTTAGAGGAAGTAAAAGTCGTAACAAGGTTTCCGTAGGTGAACCTGCGGAAGGATCATTCACAATAAGTGTTTATGGCACTTTCAAATCCATACCCACCTTGTGTGCATTGTAAAGGCCCTTTCAACTTCGGAAGATTGGGCTTCATTTTCTCACACGTCTTCAATTGCAAGTCTAACATTCAGAGTAATCAAAACTCGAATACAACTTTCAACAACGGATCTCTTGGCTCTCGCATCGATGAAGAACGCAGCGCCTAACCAAGATCGGAAGAGCACACGTCTGGGA
+
CCGGGGGGGGGGGGGGGGGFGGGGGGGGGGGGGGGGGGGGGGGGGGGGGGGGGGGGGGGGGGGGGGGGGGGGGGGGGGGGGGGGGGGGGFCGGGGGGGGGGGGGGGGGGGGGGGGGGGFGCGGGFGGGGGGGGGGGGGGGGGGGGGDGGGGGGGGGGFGGGGGGGGGGGGGGGGGGGGGGGGGGGGFGDFGGGGGGGGGGGGGGGGGGGFFGGGGGGGG?GGGGGGGGGGGGGGGGGGGGC?EDGGGGDCCDGGGGGGFCDFCGCDGGFEGFGFGF>FGFFFE3AFFFFFF>FFFFF1###
@M06045:235:000000000-JCY5N:1:1101:14859:7521 1:N:0:CTCAGA
AGAGTACTTGGTCATTTAGAGGAAGTAAAAGTCGTAACAAGGTCTCCGTTGGTGAACCAGCGGAGGGATCATTACCGAGTTATACAACTCATCAACCCTGTGAACATACCTAAAACGTTGCTTCGGCGGGAACAGACGGCCCTGTAACAACGGGCCGCCCCCGCCAGAGGACCCCTAACTCTGTTTTTATAATGTTTTTCTGAGTAAACAAGCAAATAAATTAAAACTTTCAACAACGGATCTCTTGGCTCTGGCATCGATGAAGAACGCAGCGCCTAACGCAGATCGGAAGAGCACATCC
+
CCCGGGGGGGGGGGGGGCEFGGGDGGGGGGGGGGGFGGGGFGGGGGGGGGGGGGFGGGGGGGGGGGGGGGGGGGGGGGGGGFGGGGGGGGGGGFFFFEGFGGGGGCFGFGGGGGGGGGGGGGFGFGGGGGGGGGGGGGGGGGGGGGGGGGGGGGGGDFGGGGGGGGGGGGGGGGGGDGGGGGGGGGGGCGFCGGGGGGGGGGGGGGGGGGFEG6FGGGGGGGGGGGGGGGGGGGGFGGGGGGGGGG7FG<777CGDGGGFGGGGGFDFEFGBG>GFF>CF:EFC>9;5:EBDF?FBF(###
@M06045:235:000000000-JCY5N:1:1101:28424:7534 1:N:0:CTCAGA
AGAGTACTTGGTCATTTAGAGGAAGTAAAAGTCGTAACAAGGTCTCCGTTGGTGAACCAGCGGAGGGATCATTACCGAGTTATTACTCCAAACCCTTTGCGAACCTTACCTTTTTGTTGCTCGGCGCACCGCGGGCCGCGGCTTCGGCCCGTCCCGCAGCGCGCCAGAGGACCCAACTCTTCAATTTATAGCGTACCTTCTGATTTACAAAACAAACAAGTTAAAACTTTCAACAACGGATCTCTTGGTTCTGGCATCGATGAAGAACGCAGCGCCTAAGTGAGATCGGAAGAGCACAACT
+
CCGGGGGGGGGGGGGGGGGGGGGGGGGGGGGGGGGGGGGGGGGGGGGGGGGGGGGGGGGGGGGGGGGGGGGGGGGGGGGGGGGGGGGGGGGGGGGGGGGGGGGGGGGGGGGGGFGGGGGGGGGGGGGGGGGGGGGGGGGGGGGGGGGGGGGGGGGGGDGGEGGGGGFGGGGGGGGGGGGGGGGGGGGGGGGGGGGGGGGGGGFGGGGGGGGGGGGGGGGGGFGGGGGGGGGGGGGGGGGGGGGGGGGGGGGGGGGFGGGGFGGGGGGGF@5@G>3>BFFF?BF=@FFFFFFBFFFBF0###
@M06045:235:000000000-JCY5N:1:1101:25116:7540 1:N:0:CTCAGA
AGAGTACTTGGTCATTTAGAGGAAGTAAAAGTCGTAACAAGGTCTCCGTTGGTGAACCAGCGGAGGGATCATCACAGAGTTGTAAAACTCCCAACCATTGTGAACAGACCCGCAACACTACAGCGGGTGGTTCACTATAACCACCCGCTGTAGTATGCAAACTCTTGCTATAGTGTATCTCTGAGTAACTTATTTAATAAGTCAAAACTTTCAACAACGGATCTCTTGGTTCTGGCATCGATGAAGAACGCAGCGCCTAAACGAGATCGGAAGAGCACACGTCTGAACTCCAGTCACCCAA
+
CCGGGGGGGGGGGGGGGGGGGGGGGGGGGGGGGGGGGGGGGGGGGGGGGGGGGGGGGGGGGGGGGGGGGGGGGGGGGGGGGGGGGGGGGGGGGGGGGGGGGGGGGGGGGGGGGGGGGGGGGGGGGGGGGGGGGGGGGGGGGGGGGGGGGGGGGGGGGGGGGGGGGGGGGGGGGGGGGGGGGGGGGGGGGGGGGGGGGGGGGGGGGGGGGGGGGGGGGGGGGGGGGGGGGGGGGGGGGGGGGGGGGGGGGGGGGGGGGGGGGGGGDGGGFFGFGFGFFFGFFFFGF?FFFFFFFFFFFF###
@M06045:235:000000000-JCY5N:1:1101:14506:7553 1:N:0:CTCAGA
AGAGTACTTGGTCATTTAGAGGAAGTAAAAGTCGTAACAAGGTTTCCGTAGGTGAACCTGCGGAAGGATCATTACCTAGAGTATTGTAGGCTTTGTCCTGCTGTCTCTTACCCATGTTTTTTGAGTACTTACGTTTCCTCGGCGGGTTCGCCCGCCGATTGGACAATTTAAACCCATTGCAGTTGCAATCAGCGTCTGAAAAACTTTAATAGTTACAACTTTCAACAACGGATCTCTTGGTTCTGGCATCGATGAAGAACGCAGCGCCTAATCAAGATCGGAAGAGCACACGTCTGAACCT
+
CCGGGGGGGGGGGGGGGGGGGGGGGGGGGGGGGGGGGGGGGGGGGGGEFFGGGGGGGGGGFGGGGGGGGGFGGGGDGGGGGGGGGGGGGGGGGGGGGGGGGGGGGFFGGGGGGGGGGGGGGGGGGGGGGGGGGGGGGGGGGGGGGGGGGGGGGEGGGGGGGGGGGGGGFGGGFGGGGGGFGGGGGGGGGGGGGGGGGGGGGGGGGGGGGGGGGGGGGCFGGGGGGFGGGGGGGGFGGGFGGGGGGGGFGGGGGFFGGGGGGGGGGDGGFFFFGFGFFFGF@FFD>:?FFFFFF0@BFA###
@M06045:235:000000000-JCY5N:1:1101:14945:7557 1:N:0:CTCAGA
AGAGTACTTGGTCATTTAGAGGAAGTAAAAGTCGTAACAAGGTTTCCGTAGGTGAACCTGCGGAAGGATCATTCATAATTGAGTGTTTTATGGCACTCTTTAAAAAAATCCATATCCACCTTGTGTGCAATGTAAGGAGGAGGGGTTGTCACAACCCCTCTTTCATTATACATACCAATCTTCTCTTGTTGTCTAACTTTTTGAGTATAAAAAACTCGAATACAACTTTCAACAACGGATCTCTTGGCTCTCGCATCGATGAAGAACGCAGCGCCTAACGTAGATCGGAAGAGCACACGTA
+
CCGGGGGGGGGGGGGGGGGGGGGGGGGGGGGGGGGGGGGGGGGGGGGGGGGGGGGFGGGGGGGGGGGGGGGGGGGGGGGGGGGGGGGGGFGGGGGGGGGGGGGGGGGGGGGGGGGGGGGGGGGGGGGGGGGGGGGGGGGGGGGGGGGGGGGGGGGGGGGGGGGGGGGGGGGGGGGGGGGGGGGGGGGGGGGGGGGGGGGGGGGGFGGGGGGGGGGGGGGGGGGGGGGGGGGGFGGGDGGGGGGGGCGFGGGGGGGGGGFGGGGGGGGDFFDFGFGFFFGFFFFD4FFFBEFFFFF<:3###
@M06045:235:000000000-JCY5N:1:1101:17853:7558 1:N:0:CTCAGA
AGAGTACTTGGTCATTTAGAGGAAGTAAAAGTCGTAACAAGGTCTCCGTTGGTGAACCAGCGGAGGGATCATTACAGGACTCGCAAGACTCCTACAACCCTGTGAACCTACTATACGAACGTTGCTTCGGCGGGTGCGCCCCGGGGATTCGTTCCCGCGGCGCGTCAGCCCGCCGGCAGCCTACAAAATTCTGTTTCTTTGCGTTGGCATCTCGAGAAAAACAAATAAGTTAAAACTTTCAACAACGGATCTCTTGGTTCTGGCATCGATGAAGAACGCAGCGCCTAATGGAGATCGGGCG
+
CCGGGGGGGGGGGGGGGGGGGGGGGGGGGGGGGGGGGGGGGGGGGGGGGGGGGGGGGGGGGGGGGGGGGGGGGGGGGGGGGGGGGGGGGGGGGGGGGGGGGGGGGGGGGGGGGGGGGGGGGGGGGGGGGGGGGGGGGGGGGGGGGGGGGGGFGGGGGGFGGGGGDGGGGGGGGGGGGGGGGFGGGGGGGGGGGGGGGGGGGGGGGCGGGGG?FGGGGGGGGGGGGGGGGGGGGGFCFGGGGGGGGGGGGGG>FGGGGGGGGGGGGGGGFFGFGFGFFBDDEFFGFFFFFFFFF?@?BB###
@M06045:235:000000000-JCY5N:1:1101:7577:7565 1:N:0:CTCAGA
AGAGTACTTGGTCATTTAGATGAAGTAAAAGTCGTAACAAGGTCTCCGTTGGTGAACCAGCGGGGGGATCATTACTGAGTACTACACTCTCTACCCTTTGTGAACTATTATACCTGTTGCTTCGGCGGCGCCCGCAAGGGTGCCCGCCGGTCTCATCAGAATCTCTGTTTTCGAACCCGACGATACTTCTGAGTGTTCTTAGCGAACTGTCAAAACTTTTAACAACGGATCTCTTGGCTCCAGCATCGATGAAGAACGCAGCGCCTAATTAAGATCGGAAGAGCACACGTCTGAACTCCTA
+
CCGGGGGGGGGGGGGGGGGGGGGGGGGGGGGGGGGGGGGGGGGGGGGGGGGGGGGGGGGGGGGGGGGGGGGGGGGGGGGGGGGGGGGGGGGGGGGGGGGGGGGGGGGGGGGGGGGGGGGGGGGGGGGGGGGGGGGGGGGGGGGGGGGGGGGGGGGGGGGGGGGGGGGGCGGGGGGGGGGGGGGGGGGGGGGGGGGGGGGGGGGGGGGGGGGGGGGGGGGGGGGGGGGGGGGGGGGGGGCCDGGGGGGGDGGGGGGGGGGGGGGGGGGDFFGFGFGFFFGFFFFGFFFFFFFFFFFBBA###
@M06045:235:000000000-JCY5N:1:1101:12728:7577 1:N:0:CTCAGA
AGAGTACTTGGTCATTTAGAGGAAGTAAAAGTCGTAACAAGGTTTCCGTAGGTGAACCTGCGGAAGGATCATTCATAATTGAGTGTTTTATGGCACTCTTTAAAAAAATCCATATCCACCTTGTGTGCAACGTTTTTGAACTCTCTGGCATTAAAAAGCCAAGAGGGTTTGATTAACTTAACACCTTTAAAGCAGTTTGTCTGAATATCTATTTCTGAATAAACATAATTCAAAAATACAACTTTCAACAACGGATCTCTTGGCTCTCGCATCGATGAAGAACGCAGCGCCTAAGGGGCCC
+
CCGGGGGGGGFFGDFGGGGGGGGGGGGGGGGGGGGGGGFGGGGGGGGGGGGGGGGGGGGGGGGGGGGGGFFGFCFGGGGGCGGGGGGGGGGGGGGGGGGGGGGFGFGGGGGGGGGGGGGGGGGGFFFGGGGGBFGGGGGGGGGGGGGGGGGFGGGAFEGGGGGGGGGFF:FGF,=FFAFGGGGFGGGGGFGGGGGGGGGGGGGGGGGG9EGGFGGGGCCFGGGFGFCA,EFGCC99FGGGGGGGGGGGGGGGG4ECDDFGGG4FGF?CDBG)757AFFFFFFFGFFFFFFFFF:FBB(###
@M06045:235:000000000-JCY5N:1:1101:15086:7583 1:N:0:CTCAGA
AGAGTACTTGGTCATTTAGAGGAAGTAAAAGTCGTAACAAGGTCTCCGTTGGTGAACCAGCGGAGGGATCATTACAGAGTTACTCTAACTCCCAACCATTGTGAACGAAACTAGTTCTGTTGCTTCGGCGGTTCGAGTTTTCAGCTCGCCGCCGACAGCTTATAAACTCTTGTTTACAAGTAACTTCTGAGATATTATTTAATAAGTTAAAACTTTCAACAACGGATCTCTTGGTTCTGGCATCGATGAAGAACGCAGCGCCTAATTGAGATCGGAAGAGCACACGTCTGAACTCCAGAGT
+
CCGGGGGGGGGGGGGGGGGGGGGGGGGGGGGGGGGFGGGGGGGGGGGGGFGGGGGGGGGGGGGGGGGGGGGGGGGGGGGGGGGGGGGGGGGGGGGGGGGGGGGGGGGGGGGGGGGGGGGGGGGGGGGGGGGGGGGCGFGGGGGGGGGGGGGGGGGGGGGGGGGGGGGGGGGGGGGGGGGGGGGGGGGGGEGGGGGGGGCGGGGGGGGGGFGGGGGGGGGGGGGGGDGGGGGGGGGGGGGGGGGGGGCGGGGGGGGGGGGGGGGDDGGCFFGFGFDFFFGFFFFFFFFFFF??FAFBF3###
@M06045:235:000000000-JCY5N:1:1101:26203:7597 1:N:0:CTCAGA
AGAGTACTTGGTCATTTAGAGGAAGTAAAAGTCGTAACAAGGTTTCCGTAGGTGAACCTGCGGAAGGATCATTACCGAGTGCGGCACCCTCCGGGGTGCCAACCTCCCACCCGTGTCTACCGTACCACGTTGCTTCGGCGGGCCCGCCCCCCTCAGCAAGGGGGGGGGCCGTCGGGGGGCATCTGCCCCCGGGCGTGTGCCCGCCGGAGACCCCCACACGAACACTGTCGGAAGGACTGCTGTCTGAGTGGATCGATCAAATCAGTTAAAACTTTCAACAACGGATCTCTTGGTTCCGAAG
+
CCGGGGGGGGGGGGGGGGGGGGGGGGGGGGGGGGGGGGGGGGGGGGGGGGGGGGGGGGGGGGGGGGGGGGGGGGGGGGGGGGGGGEGGGGGGGGGGEEGGGGGGGGGGGGGGGGGGGGGGGGGGGGGGGGGGGGGGGGGGGGCFGGGGGGGGGGGGGFGGGGGGGGGGGGD:E8ECEGCEGFGGGGGGGGGGCGGEECFGGGGGCECEECGFGGGDDEEGGGG*A<6@FGGGGGEEFFFF76FGCE7**;C6<<797CEGCDFCFFGFF77@FFFFF?7?FFBDF5<4=@FF?2792(###
@M06045:235:000000000-JCY5N:1:1101:3563:7600 1:N:0:CTCAGA
AGAGTACTTGGTCATTTAGAGGAAGTAAAAGTCGTAACAAGGTTTCCGTAGGTGAACCTGCGGAAGGATCATTACCGAGTGAGGGCCCTCGGGGTCCAACCTCCCACCCGTGTTTATTATACCTTGTTGCTTCGGTGGGCCCGCCGTATGGCCGCCGGGGGGCTTCTGCCCCCGGGCCCGTGCCCGCCGAAGACACCTAGAACTCTGTCGGAAGATGGTAGTCTGAGTGAAACTATAAATTATTTAAAACTTTCAACAACGGATCGCTTGGTTCCGGCATCGATGAAGAACGAAGCGGTGA
+
CCFGFFGGCFE6CFF@FCECEFEEFCEFFGG,6C@DFEGFDG<CFFGGEFGGCFEFFDFFEFGCEGG@,CF6ED9CC@FFGFGGGGCFFF+BCEF:<EFCFADEECCF@CBBBB,C<EEFEFFCFGFGFFFFGGGGGGGGGGF@FGFFBFGGGGCCGEGGGGEE80<CFECCEEGGCECE/CCGGEGGGGGGGGF*1;3<:C<+2+<+0*:CECE<+<<9C0A7@?E@C:FDC7EFEEF7CFGFGGGC>F4C+0?CFGG497<*5**17<DFGFCBD39>F3:*8@FFFF5>)-7>>(###
@M06045:235:000000000-JCY5N:1:1101:26814:7609 1:N:0:CTCAGA
AGAGTACTTGGTCATTTAGAGGAAGTAAAAGTCGTAACAAGGTTTCCGTAGGTATGTTAAGCATCGAATTCCTCTCCTATTGTGACATTTCGCTAACTTGTGATCTCAGGTGAACCTGCGGAAGGATCATTACTGAGTTAGGGTCTTCTGGCCCGACCTCCAACCCTGTGTCTACCTTACCACGTTGCTTCGGCGGGCCTGTCGACAGGATCTGTCGGCTGCCGGCGGGCCTTAAAACCCCGCTGGACAGTGCCCGTCGATGGCCAACCTCTTAAAACTCTTGAAGAACCATGTCGTCGAC
+
CCGGGGGGGGGGGGGGGGGGGGGGGGGGGGGGGGGFGGGGGGGGGGGGGGGGGGGGGGGGFGGGGGGGGGGGFGGGGGGGGGGGGGGGGGGGGGGGGGGGGGGGGGGGGGGGGGGGGGGGGGGGGGFGGGGGGGGGGGGGGGGGGGGGGGGGGGGGGGGGGGGGGGGGGGGGGGGGGGGGGGGGGGGGGGGGGGGGGGGGGGGGGGGGG7FGGGGGFGGGGGGGGGGGGDEG?FGGGGGGGGGGGGGGGGCCFGGGGGGGD:DDFFGGF:<FGFFFBFGFFFBF44=?>FFFFAF?F0###
@M06045:235:000000000-JCY5N:1:1101:5724:7619 1:N:0:CTCAGA
AGAGTACTTGGTCATTTAGAGGAAGTAAAAGTCGTAACAAGGTCTCCGTTGGTGAACCAGCGGAGGGATCATTACCGAGTTTACAACTCCCAAACCCCTGTGAACATACCTATACGTTGCCTCGGCGGATCAGCCCGCGCCCCGTAAAAAGGGACGGCCCGCCCGAGGACCCCTAAACTCTGTTTTTAGTGGAACTTCTGAGTAAAACAAACAAATAAATCAAAACTTTCAACAACGGATCTCTTGGTTCTGGCATCGATGAAGAACGCAGCGCCTAAACAAGATCGGAAGAGCACACGGG
+
CCGGGGGGGGGGGGGGGGGGGGGGGGGGGGGGGGGGGGGGGGGGGGGGGGGGGGGGGGGGGGGGGGGGGGGGGGGGGGGFGGGGGGGGGGGGGGGGGGGGGGGGGGGGGGGGGGGGGGGGGGGGGGGGGGGGGGGG>FGGGGGGGGGGGGGGGGGGGGGGGGGGGGGGGGGGGGGGGGGGGGGGGGGGGFGFGGGGGGGGGGGGGGGGGGGGGGGGGGGGGGGGGGGGGGGGGGGGGEGGGGGGGGFCGGGGGF=GGDGGGGGFDGGDEFGFGEG:@FGFFFFG?FFFFFFFFFFFF:###
@M06045:235:000000000-JCY5N:1:1101:6159:7620 1:N:0:CTCAGA
AGAGTACTTGGTCATTTAGAGGAAGTAAAAGTCGTAACAAGGTTTCCGTAGGTGAACCTGCGGAAGGATCATTCATAATTGAGTGTTTTATGGCACTCTTTAAAAAAATCCATATCCACCTTGTGTGCAACGTTTTTGAACTCTCTCTGGCATTAAAAAGCCAAGAGGGTTTGATTAACTTAACACCTTTAAAGCAGTTTGTCTGAATATCTATTTCTGAATAAACATAATTCAAAAATACAACTTTCAACAACGGATCTCTTGGCTCTCGCATCGATGAAGAACGCAGCGCCTAATTCTG
+
CCGGGGGGGGGGGGGGGGGGGGGGGGGGGGGGGGGGGGGGGGGGGGGGGGGGGGGGGGGGGGGGGGGGGGFGGGGGGGGGGGGGGGGGGGGGGGGGGGGGGGGGGGGGGGGGGGGGGGGGGGGGGGGGGGGGGGGGGGGGGGGGGGGGGGGGGGGGGGGEFGGGGGGFGFGGGGGGGGGGGGGGGGGGGGGGGGGGGGGGGGGGGGGGGGGGGGGGGGFGGGGGGGGGGGGGGGGGGFGGGGGGGGFGGGGGGGGGGDGGGGGFFGGFFFGDGBGFFFGFFFCFFFBEBEFFF?FFFF###
@M06045:235:000000000-JCY5N:1:1101:6298:7625 1:N:0:CTCAGA
AGAGTACTTGGTCATTTAGAGGAAGTAAAAGTCGTAACAAGGTTTCCGTAGGTGAACCTGCGGAAGGATCATTACCTAGAGTTGCGGGCTTTGCCTGCCATCTCTTACCCATGTCTTTTGAGCACCTTCGTTTCCTCGGCGGGTCCGCCCGCCGTCAGGACACTTTAAAACCGCTTGCAGTTGCAATCAGCGTCTGAAAAACTTTAATAGTTACAACTTTCAACAACGGATCTCTTGGTTCTGGCATCGATGAAGAACGCAGCGCCTAAGCTAGATCGGAAGAGCACACGTCTGAACTGAC
+
CCGGGGGGGGGGGGGGGGGGGGGGGGGGGGGGGGGGGGGGGGGGGGGGGGGGGGGGGGGGGGGGGGGGGGGGGGGGGGGGGGGGGGGGGGGGGGGGGGGGGGGGGGGGGGGGGGGGGGGGGGGGGGGGGGGGGGGGGGGGGGGGGGGGGFGGGGGGDGGGGGGGGGGGGGGGGGGGGGGGGGGGGGGGGFFGGGGFFGGGGGGFFDGGGGGGGGGGGGGGGGGGGGGGGGGGGGGGGGGGGGGGGGGGGGGGGGFGFCEDGGGGDGCGF?FFGFGFFFGFFFFGFFFFFFFF<?FBF)###
@M06045:235:000000000-JCY5N:1:1101:8730:7629 1:N:0:CTCAGA
AGAGTACTTGGTCATTTAGAGGAAGTAAAAGTCGTAACAAGGTTTCCGTAGGTGAACCTGCGGAAGGATCATTCATAATTGAGTGTTTTATGGCACTCTTTAAAAAAATCCATATCCACCTTGTGTGCAATGTTTTTGGACTCTCTGTACGTTGATATCCCTTTGGGTCCGATAGGACTTTAGGGGAAGGAAAACCTTAAGAGGGTTTGATTAACTTAACACCTTTAAAGCAGTTTGTCTGAATATCTATTTCTGAATAAACATAATTCAAAAATACAACTTTCAACAACGGATCTCTTGA
+
CCGGGGGGGGGGGGGGGGGGGGGGGGGGGGGGGGGGGGGGGGGGGGGGGGGGGGGGGGGGGGGGGGGGGGGGGGGGGGGGGGGGGGGGGGGGGGGGGGGGGGGGGGGGFGGGGGGGGGGGGGGGGGGGGGGGGGGGGGEGGGGGGGGGGGGGGGGGGGGFGGGGGGGGGGGGGGGGGGGFGGGGGGCCGGGGGGGGGGGGGGGGGGGGGGGGGGGGGGGGGGGGGGGGGGGGGGGGGGGGGGGGGGGGGGGGGGGGGGFGGGGGGGGGFFGFGFGFFFGFFFFGFFFFFFFFB@FBAA###
@M06045:235:000000000-JCY5N:1:1101:4417:7631 1:N:0:CTCAGA
AGAGTACTTGGTCATTTAGAGGAAGTAAAAGTCGTAACAAGGTTTCCGTAGGTGAACCTGCGGAAGGATCATTCATAATAAGTGTTTTATGGCACTTTTTAAATCCATATCCACCTTGTGTGCAATGTCAGTCGATCTTCTTCATGGAGATCGACCAAACATCAACCTTTATTTTTTAACTCTTTGTCTGAAAAATATTATGAATAAATAATTCAAAATACAACTTTCAACAACGGATCTCTTGGCTCACGCATCGATGAAGAACGCAGCGCCTAAGCGAGATCGGAAGAGCACACGTCTC
+
CCGGGGGFGGGGGGG<FFGGFFGGGGGGGGGGFCDFGGGGGGGGGGGGGGGGGGGGGGGGGGGGGGGGGCEDFGGGGGGGGGGGFFGGCFGFGDEG8FFCFCFGFFGEFGFFFGGGFGGGGGGGGGGGGDFFFGGGGGFGGGFFGDFGGFGGGGGGGFGGGGGGGGGFGGGGGGGGGGGGGGGGGGGGGGFGFGGFGFGGGGGGFGFGGFGCGCCFGGGGGGGGG@EGGGGGGGGGDGGGGGGGFGFGGGGGGGGGGGGGGGFDGGGD>BGFGFGF;FD:BEFGFFFFE@:FFFF?>.###
@M06045:235:000000000-JCY5N:1:1101:8244:7687 1:N:0:CTCAGA
AGAGTACTTGGTCATTTAGAGGAAGTAAAAGTCGTAACAAGGTCTCCGTTGGTGAACCAGCGGAGGGATCATTACCGAGTTTACAACCCCCAAACCCCTGTGAACATACCACTTGTTGCCTCGGCGGATCAGCCCGCTCCCGGTAAAACGGGACGGCCCGCCAGAGGACCCCTAAACTCTGTTTCTATATGTAACTTCTGAGTAAAACCATAAATAAATCAAAACTTTCAACAACGGATCTCTTGGTTCTGGCATCGATGAAGAACGCAGCGCCTAACCCAGATCGGAAGAGCACACGACC
+
CCGGGGGGGGGGGGGGGGGGGGGGGGGGGGGGGGGGGGGGGGGGGGGGGGGGGGGGGGGGGGGGGGGGGGGGGGGGGGGGGGGGGGGGGGGGGGGGGGGGGGGGGGGGGGGGGGGGGGGGGGGGGGGGGGGGGGGGGGGGGGGGGGGGGGGGGGGGGGGGGGGGGGGGGGGGGGGGGGGGGGGGGGGGGGGGGGGGGGGGGGGGGGGGGGGGGGGGGGGGGGFGGGGGGGGGGGGGGGGGGGGGGGGGGGGGGGGGGGFFFFFFFFGGFFGEGFGFFFGFDFFGFFFFFFFF:?FFF(###
@M06045:235:000000000-JCY5N:1:1101:15919:7692 1:N:0:CTCAGA
AGAGTACTTAGTCATTTAGAGGAAGTAAAAGTTGTAACAAGGTTTCTATAGGTGAACCTGTAGAAGGATCATTAACGTTGGGGACTAACCATCCCTTAGCGAGATAGAACCCTTGCCTTTTAAGTACTATACGTTTCCTTGGCAGGTCTGCCTGCCAATAGGGACTATAATAAAACCTTTTGTAATAGCAGTAAACATCTAAAAAACAAAAATTTAAAACTTTTAACAATGGATCTCTTGGTTCTGGCATCGATAAGAACGCAGCGCCTAAACAAGATCGGAAGAGCACACGTCTGAAGAG
+
CCGGGGGGGGGGGGGGGGGGGGGGGGGGGGGGGGGGGGGGGGGGGGGGGGGGGGGGGGGGGGGGGGGGGGGGGGGGGGGGGGGGGGGGGGGGGGGGGGGGGGGGGGGGGGGGGGGGGGGGGGGGGGGGGGGGGGGGGGGGFGGGGGGGGGGGGGGGGGGGGGGGGGGGGGGGGGGGGGGGGGGGGGGGGGGGGGGGGGGGGGGGGGGGFGGGGGGGGGFGGGGGGGGGGGGGGGGGGGGGGGGGGG9FGGGGGGGGGGGGGGGGGGGGFB<6CBFAFAFFEFDGFFFFFFFFFFFFFB###
@M06045:235:000000000-JCY5N:1:1101:21491:7699 1:N:0:CTCAGA
AGAGTACTTGGTCATTTAGAGGAAGTAAAAGTCGTAACAAGGTCTCCGTTGGTGAACCGGCGGAGGGATCATTATCGAGTTCTAAACAACTCCCAAACCCATGTGAACATACCTTTTGTTGCTTCGGCGGGATCGCCCCGGGTGCCATTCAGTTGCGCCCCGGAGTCAGGCGCCCGCCAGAGGACCGAAACTCTTGTATTATTGAGAATTTCTGAGTGGATTAAACAAATAATCAAAACTTTCAACAACGGATCTCTTGGTTCTGGCATCGATGAAGAACGCAGCGCCTAACGCAGATCTC
+
CCGGGGGGGGGGGGGGGGGGGGGGGGGGGGGGGGGGGGGGGGGGGGGGGGGGGGGGGGGGGGGGGGGGGGGGGGGGGGGGGGGGGGGGGGGGGGGGGGGGGGGGGGGGGGGGGGGGGGGGGGGGGGGGGGGGGGGGGGGGGGGGGGGGGGGGGGGGGGGGGGGGGGGGGGGGGGGGGGGGGGGGGGGGGGGGGGGGGGGGGGGFGGGGGGGGGGFGGGGGGGGGFGGGGGGGGGGGGGGGGGGGGGGGGGGGCGGFGFGGGGGGGFGGB?DFGFGFFFGFFFFGFFFFFFFF:;),()###
@M06045:235:000000000-JCY5N:1:1101:10616:7716 1:N:0:CTCAGA
AGAGTACTTGGTCATTTAGAGGAAGTAAAAGTCGTAACAAGGTTTCCGTAGGTGAACCTGCGGAAGGATCATTAGTGATATAGAAAATCTATTTTCTAGTCAACTATTACACCCTTTTGTCAACTATACCATTGTTGCTTCCACTGGACAGACTTCGGTCCTCTGGCACACCGCAAGGTGAGGCTGGGGAGTGCTGGTGGAAAGAATTTAAACTTGTCTTTAGAAAAACTCGTCTGACATACTTATTTTTTAATAAAATAAAACTTTCAACAACGGATCTCTAGGCTCTTGCATCGATAGG
+
CCGGGGGGGGGGGGGGGGGGGGGGGGGGGGGGGGGGGGGGGGGGGGGGGGGGGGGGGGGGGGGGGGGGGGGGGGGGGGGGGGGGGGGGGGGGGGGGGGGGGGGGGGGGGGGGGGGGGGGGGGGGGGGGGGGGGGGGGGGGGGGGGGGGGGGGGGGGGGGGGGGGGGGFGGGGGGGGGFGGGGGGGGGGGGGGGGGGFFGGGGGGGCGGGGGGGGGGGGGGGGGGGGGGGGGGGGGGGGGGGGGGFGGGGFGGDGFGGFGGGGGGGGGCFFGFGFD>)=DFFFFFFFAFFFFFFFFF01###
@M06045:235:000000000-JCY5N:1:1101:26050:7724 1:N:0:CTCAGA
AGAGTACTTGGTCATTTAGAGGAAGTAAAAGTCGTAACAAGGTTTCCGTAGGTGAACCTGCGGAAGGATCATTCATAATCAAGTGTTTTTATGGCACTTTCAAAAATCCATATCCACCTTGTGTGCAATGTCATCTCTCTGGGGGCTGCCGGCTGTCAAAAGCCGTGTGGTCACCTTTGGGATTTATATCTACTCAGAACTTTAGTGATTTTGTCTGAAACATATTATGAATACTTAACTCAAAATACAACTTTCAACAACGGATCTCTTGGCTCTCGCATCGATGAAGAACGCAGCGCTG
+
CCGGGGGGGGGGGGGGGGGGGGGGGGGGGGGGGGGGGGGGGGGGGGGGGGGGGGGGGGGGGGGGGGGGGGGGGGGGGGGGGGGGGGGGGGGGGGGGGGGGGGGGGGGGGGGGGGGGGGGGGGGGGGGGGGGGGGGGGGGGGGGGGGGGGGGGGGGGGGGGGGFGGGGGGGGGGGGGGGGGGGGGGGGGFGGGGGGGGGGGGGGGGGGGGGGGGGGGGGGGGGFCGGGGGGDGGGGGGGGGGGGGGGGGGGGGGGFGGGGGGDGGGGFGFFFFGFFFFFG>BFFGAFFFFFFFFFFFF0###
@M06045:235:000000000-JCY5N:1:1101:18377:7737 1:N:0:CTCAGA
AGAGTACTTGGTCATTTAGAGGAAGTAAAAGTCGTAACAAGGTTTCCGTAGGTGAACCTGCGGAAGGATCATTCACAATAAGTGTTTATGGCACTTTCAAATCCATACCCACCTTGTGTGCATTGTAAAGGCCCTTTCAACTTTGGAAGATTGGGCTTCATTTTCTCACACGTCTTCAATTGCAAGTCTAACATTCAGAGTAATCAAAACTCGAATACAACTTTCAACAACGGATCTCTTGGCTCTCGCATCGATGAAGAACGCAGCGCCTAAGGTAGATCGGAAGAGCACACGTCTGATG
+
CCGGGGGGGGGGGGGGGGGGGGGGGGGGGGGGGGGGGGGGGGGGGGGGGGGGGGGGGGGGGGGGGGGGGGGGGGGGGGGGGGGGGGGGGGGGGGGGGGGGGGGGGGGGGGGGGGGGGGGGGGGGGGGGGGGGGGGGGGGGGGGGGGGGGGGGGGCGGGGGGGGGGGGGGGGGGGGGGGGGGGCGGGGGGGGGGGGGGGGGGGGGGGGGGGGGGGGGGGGGGGGGGGGGGGGGGGGGGGGGGGGFFGGGGDGGGGGFGGFFGFGGGGGGEDDDGFGFFFG6;ADGEDAFF45@F>FFB3###
@M06045:235:000000000-JCY5N:1:1101:21190:7739 1:N:0:CTCAGA
AGAGTACTTGGTCATTTAGAGGAAGTAAAAGTCGTAACAAGGTTTCCGTAGGTGAACCTGCGGAAGGATCATTCATAATTGAGTGTTTTATGGCACTCTTTAAAAAAATCCATATCCACCTTGTGTGCAATGTTTTTGGACTCTCTGTACGTTGATATCCCTTTGGGTCCGATAGGACTTTAGGGGAAGGAAAACCTTAAGAGGGTTTGATTAACTTAACACCTTTAAAGCAGTTTGTCTGAATATCTATTTCTGAATAAACATAATTCAAAAATACAACTTTCAACAACGGATCTCTTCA
+
CCGGGGGGGGGGGGGGGGGGGGGGGGGGGGGGGGGGGGGGGGGGGGGGGGGGGGGGGGGGGGGGGGGGGGGGGGGGGGGGDGGGGGGGGGGGGGGGGGGGGGGGGGGGGGGGGGGGGGGGGGGGGGGGGGGGGGGGGGGGGGGGGGGGGGGGGGGGGGGGGGGGGGGGGGGGGGFGFGGGGGGGGGGGGGGGGGGGGGGGGGGGGGGGGGGGGGGGGGGGGGGGGGGGGGFGFGGGGGGGGGGGGGGGGGGGGGGGFF7FGGGFFFGGFFGFGFGFFFGFFFFGFFFFAFEEE@:<B>###
@M06045:235:000000000-JCY5N:1:1101:27640:7747 1:N:0:CTCAGA
AGAGTACTTGGTCATTTAGAGGAAGTAAAAGTCGTAACAAGGTTTCCGTAGGTGAACCTGCGGAAGGATCATTCACAATAAGTGTTTATGGCACTTTCAAATCCATACCCACCTTGTGTGCATTGTAAAGGCCCTTTCAACTTCGGAAGATTGGGCTTCATTTTCTCACACGTCTTCAATTGCAAGTCTAACATTCAGAGTAATCAAAACTCGAATACAACTTTCAACAACGGATCTCTTGGCTCTCGCATCGATGAAGAACGCAGCGCCTAACACAGATCGGAAGAGCACACGTCTGAGC
+
CCGGGGGGGGGGGGGGGGGGGGGGGGGGGGGFGGGGGGGGGGGGGGGGGGGDGDFGGFGGGGGGGGGGGGGGGGGGGGGGGGGGGGGGGGGGGFGAFGGGGGGGGGGG8F@GGGGGGGGGFGGGGGGFGGGGGGGGGGGGGGGGGFGGGGGGGGGGGGGGGFGGGGGGGGGGGGGGGGGGGGGGGGFGGGGGGGGGGFGGGGGGGGGGGFGGGGGGGGGGGGGGFGGGGGGGGGGGGGGGGGGGGCCCDD*CEFFCFFFFFGGGGGG<DFGEGFGF:ADAF>:D.)85?FF:@>FFF?###
@M06045:235:000000000-JCY5N:1:1101:6081:7748 1:N:0:CTCAGA
AGAGTACTTGGTCATTTAGAGGAAGTAAAAGTCGTAACAAGGTTTCCGTAGGTGAACCTGCGGAAGGATCATTAATGAATGCAGATTCCTGTCGAGCTTGCTCACGGGATTTCAATCATATCCATAACACCTGTGCACTTGTTGGATGGTATAACAGAGCCCTAGTGGTGAAGTTGTCCATCTAATTTACACTAAACAATCCTGTAACAAATGTAGTCTTATTATAACATAATAAAACTTTCAACAACGGATCTCTTGGCTCTCGCATCGATGAAGAACGCAGCGCCTAAGTGAGATCCGG
+
CCGGFGGGGGGGGGGGGGGGGGGGGGGGGGGGGGGGGGGGGGGGGGGGGGGGGGGGGGGGGGGGGGGGGGGGGGGGGGGGGGGGGGGGGGGGGGGGGGGGGGGFGGGGGCFEGGGGGFDF?FCFFGGFFGCEGGGGGGGGFEFGGGGGFBFDGGFGGGGG?F8BFGGGGGGGGGGGGGGGGGGGGGAFGGGGGGGGFGGDGCGGGFGGGGGGGFGGGGGGGFGGGGGGGGFGGFGFGGGFGGGGGFGGGGDCEFCFGF9CFGGGGGG7BEGFGFGFFFDBFFFGF>BEEFFCFFFFA.###
@M06045:235:000000000-JCY5N:1:1101:6222:7759 1:N:0:CTCAGA
AGAGTACTTGGTCATTTAGAGGAAGTAAAAGTCGTAACAAGGTCTCCGTTGGTGAACCAGCGGAGGGATCATTAAAGAGTTGCAAAACTCCCAACCATTGTGAACGAACCTTTCTGCCCAGGCGAGCAGCGCTCTGTCGTTGCAAGCCGAAGGCAGTAAACTCTTAATTCAGTGAATGTCTGAGTTGCTTATTTTAATAAGTCAAAACTTTCAACAACGGATCTCTTGGTTCTGGCATCGATGAAGAACGCAGCGCCTAATTCAGATCGGAAGAGCACACGTCTGAACTCCAGTCACCCTA
+
CCGGGGGGGGGGGGGGGGGGGGGGGGGGGGGGGGGGGGGGGGGGGGGGGGGGGGGGGGGGGGGGGGGGGGGGGGGGGGGGGGGGGGGGGGGGGGGGGGGGGGGGGGGGGGGGGGGGGGGGGGGGGGGGGGGGGGGGGGGGGGGGGGGGGGGGGGGGGGGGGGGGGGGGGGGGGGGGGGGGGGGGGGGGGGGGGGGGGGGGGGGGGGGGGGGGGGGGGGGGGGGGGGGGGGGGGGGGDFGGGGGCFFGGGGDDGGGGGGGGGGGGGGGGFFDFGFGFFFGFFFFGFFFFFFFFFFFFBF###
@M06045:235:000000000-JCY5N:1:1101:12348:7776 1:N:0:CTCAGA
AGAGTACTTGGTCATTTAGAGGAAGTAAAAGTCGTAACAAGGTTTCCGTAGGTGAACCTGCGGAAGGATCATTAATGTATATTGAATTTTATATTCTTTATCAACCCACACTGTGTACCTTTTTACTGTTGCTTCCATGGGACTTGGCTCTGCCACGTCGGCCTTATGGCTGGTGAGTGCCCATGGGAGGAAAACAAAACTCTTTGTTACAATTGACGTCTGTCTGAATTGTTTATATTAAACGTTAAAACTTTCAACAACGGATCTCTTGGTTCTCGCATCGATGAAGAACGCAGCGCCG
+
CCGGGGGGGGGGGGGFGGGGGGGGGGGGGGGGGGGGGGGGGGGGGGGGGGGGGGGGGGGGGGGGGGGGGGGGGGGGGGGGGGGGGGGGGGGGGGGGGGGGGGGGGGGGGGGGGGGGGGGGGGGGGGGGGGGGGGGGGGGGFGFFFGGGGGGGGGGGGGGGGGGGGGGGGGGGGGGGGGGGGGGGGGGGGGGGGGGGGGGGFGGGGGGGGGGGGGDGGEGGGGGGGGGGGGGGGGGGGGGGGGFDGGFGGGGGGGGGGGGGGGGDGGGGFFGFGFGFF>DFBBAGFFFFFFFABFFFF1###
@M06045:235:000000000-JCY5N:1:1101:4859:7786 1:N:0:CTCAGA
AGAGTACTTGGTCATTTAGAGGAAGTAAAAGTCGTAACAAGGTTTCCGTAGGTGAACCTGCGGAAGGATCATTCATAATCAAGTGTTTTTATGGCACTTTCAAAAATCCATATCCACCTTGTGTGCAATGTCATCTCTCTGGGGGCTGCCGGCTGTCAAAAGCCGTGTGGTCACCTTTGGGATTTATATCTACTCAGAACTTTAGTGATTTTGTCTGAAACATATTATGAATACTTAATTCAAAATACAACTTTCAACAACGGATCTCTTGGCTCTCGCATCGATGAAGAACGCAGCGAGA
+
CCGGGGGGGFGGGFGGFGGGGGFGGGGGGGGGGGFGFGGGFGFGGGGGGGGGGGCFGGGGGGGGGGGGGGCFGCFGGGGGGGGGGEFGFGFGGGGGGGGGGGCFFGGGGGGGGGGGGGGGGGGGGGFFGGGGGFGGGGGGFFGEEGGGGGGGGGGFDGFGGGGCGEFGGGFGFFGGGGG8BFGGGEFGGGGGGGGCGGGGGGGDGGFGGGGGGGFFGG79A?EEGGGGFGGGCGG?CGG:CGCFGFGGGFCDFGGFGGGGGGGGGGFGFFCFC;FFABG>5A:8FFFF+97FB?FF>(###
@M06045:235:000000000-JCY5N:1:1101:23511:7790 1:N:0:CTCAGA
AGAGTACTTGGTCATTTAGAGGAAGTAAAAGTCGTAACAAGGTTTCCGTAGGTGAACCTGCGGAAGGATCATTACCGAGTGAGGGTGCTCCGTCGCCCGACCTCCCAACCCTGTGTCTACTGTACCTTGTCGTTGCTTCGGCGGACCGGTTGCTGACCAACTGGTTTCGACCGCCGGGGGCCCTGTCGCCCCTGGAGCGCGTCCGCCGATGGCCCAACTCCAAAAACTTCTTGACCCCGAAACCAGTGTCGTCTGAAAACACGTTTGTGATAAGTACAATCAAAAACAAAACTTTCAACTA
+
CCGGGGGGGGGGGGGGGGGGGGGGGGGGGGGGGGGGGGGGGGGGGGGGGGGEGGGGGGGGGGGGGGDFGGGGGGGGGGGGGGGGGGGGGGGGGDEFFGEGGGGGGGGGGGGGGGGGGGGGGGGGGGGGGGFGGGGGGGGGCGGGGGGEFGGGGGGGGGGGGGGGGGGGGGGCGGGGGGGDGFFGGGGGGDEGGGEFGGGGGEGGGGGGGCEEGCFGGGGGGFF:CFGGGGGGGFGGGGGGGGGGGCGFFCGFFGGF>>CF<CGGGGGGFFCF7FFF?FGFFFFFFFFFFF4:@AFBFB###
@M06045:235:000000000-JCY5N:1:1101:23999:7810 1:N:0:CTCAGA
AGAGTACTTGGTCATTTAGAGGAAGTAAAAGTCGTAACAAGGTCTCCGTTGGTGAACCAGCGGAGGGATCATTACAGAGTTGAAAAACTCCCCTAAACCATTGTGAACCTACCACTAAACAGTTGCTTCGGCGGGTGGGCGCCCTTCCCCAGGGAAAGGCGCCCCGCTAGACCGCCCGCCGGAGGTACCCAAAACTCTTGTTTAACTAAAAGGCCTCTCTGAGTACTGTACTTAAATAAGTCAAAACTTTCAACAACGGATTTCTTGGTTCTGGCATCGATGAAGAACGCAGCGCCTACCG
+
CCGGGGGGGGGGGGGGGGGGGGGGGGGGGGGGGGGFGGGGGGGGGGGGGFEFGGGGGGGGGGGGGDGGGGGGGGGGGFGDGGGGGGGGGGGGGGDFGGGGGCFGEDFGGGGFGGGGGGGGGGGGGGGFGCGGGGGGGGGGGGGGGGGGGGFGFGGGGFGGEGEGGGGGGGGGGGGGGGDGGGGGGGGGGGGGFGFFC<C@EGGFGGGGG69FDGGGGFFFCCEGGGG?FGGGGFGF<<7CFCEGGFGFGFGGGGGGGDD3<D=7FGFFFFGFGFGFFFGFFFFGFFFFFFFFFFEFF(###
@M06045:235:000000000-JCY5N:1:1101:19292:7814 1:N:0:CTCAGA
AGAGTACTTGGTCATTTAGAGGAAGTAAAAGTCGTAACAAGGTCTCCGTTGGTGAACCAGCGGAGGGATCATTACCGAGTTTACAACTCCCAAACCCCTGTGAACATACCTATACGTTGCCTCGGCGGATCAGCCCGCGCCCCGTAAAAAGGGACGGCCCGCCCGAGGACCCCTAAACTCTGTTTTTAGTGGAACTTCTGAGTAAAACAAACAAATAAATCAAAACTTTCAACAACGGATCTCTTGGTTCTGGCATCGATGAAGAACGCAGCGCCTAAGTTAGATCGGAAGAGCACACCGC
+
CCGGGGGGGGGGGGGGGGGGGGGGGGGGGGGGGGGGGGGGGGGGGGGGGGGGGGGGGGGGGGGGGGGGGGGGGGGGGGGGGGGGGGGGGGGGGGGGGGGGGGGGGGGGGGGGGGGGGGGGGGGGGGGGGGGGGGGGGGGGGGGGGGGGGGGGGGGGGGGGGGGGGGGGGGGGGGGGGGGGGGGGGGGGGGGGGGGGGGGGGGGGGGGGGGGGGGGGGGGGGGGGGGGGGGGGGGGGGGGEGFFGGGGGFGGGGGGGGGGGGGGGGGGGFDDFGFDEFFGFFFFGFFFEFFFFFFFFF0###
@M06045:235:000000000-JCY5N:1:1101:17611:7849 1:N:0:CTCAGA
AGAGTACTTGGTCATTTAGAGGAAGTAAAAGTCGTAACAAGGTCTCCGTTGGTGAACCAGCGGAGGGATCATTACAGAGTTGAAAAACTCCCCTAAACCATTGTGAACCTACCACTAAACAGTTGCTTCGGCGGGTGGGCGCCCCTCCTCAGGGAAGGGCGCCCCGCTAGACCGCCCGCCGGAGGTACCCAAAACTCTTGTTTAACTAAAAGGCCTCTCTGAGTACTGTACTTAAATAAGTCAAAACTTTCAACAACGGATCTCTTGGTTCTGGCATCGATGAAGAACGCAGCGCCTAGAA
+
CCGGGGGGGGGGGGGGGGGGGGGGGGGGGGGGGGGGGGGGGGGGGGGGGGGGGGGGGGGGGGGGGGGGGGGGGGGGGGGGGGGGGGGGGGGGGGGGGGGGGGGGGGGGGGGGGGGGFGFGGGGGGGGGGFGGGGGGGGDGGGGEGGGE<FFGGFDCFCEGGGGGGGG7C<FGGGEFGGGGGGGCG8CFGE6CC5CFGGFGFGFFFGGGGGFGGCGFGGGGG7EGGGGCFCEGFG?EGGFGFGGGGGGGGGFGGGGGGGG3CCF7CGGGFFGFGFGFFFGFFFF>4@F:@EF@B>@>B8###
@M06045:235:000000000-JCY5N:1:1101:19831:7861 1:N:0:CTCAGA
AGAGTACTTGGTCATTTAGAGGAAGTAAAAGTCGTAACAAGGTCTCCGTTGGTGAACCAGCGGAGGGATCATTACAGAGTTGCAAAACTCCCTAAACCATTGTGAACGTTACCTTCAAACCGTTGCTTCGGCGGGCGGCCCGGGTCCGCCCGGTGCCCCCTGGCCCCCTAGCGGGGCGCCCGCCGGAGGAAACCCAACTCTTGATTATTATGGCCTCTCTGAGTCTTCTGTACTGAATAAGTCAAAACTTTCAACAACGGATCTCTTGGTTCTGGCATCGATGAAGAACGCAGCGCCTGTC
+
CCGGGGGGGGGGGGGGGGGFGFGGGGGGGGGFGGGFGGGGGGGGGFFGGCFFGGGGGGGGGDFGGGEGGFGGGGGGGGGGGGGGGDFGGGGGGGGGGGGGGGGGGGGGGGGGGFFGGGGGFEFFGGGFGGGGGGGGGGGEFGGGEGGGGDFGGGGGGFGFGCBFFGGFCFFGGGGGGGGGGEE>CGDEGGCCGGGDCEGG?FGGGFGGGFGGGGGGG6@CGF?<FGGF:FGFGGFEGGGGGFGFGFFFGFGGGGGGGGGGDGDGFFGGFFG4C6FFFFFE?5BD=BF@>DFD@9>(7(###
@M06045:235:000000000-JCY5N:1:1101:23570:7862 1:N:0:CTCAGA
AGAGTACTTGGTCATTTAGAGGAAGTAAAAGTCGTAACAAGGTCTCCGTTGGTGAACCAGCGGAGGGATCATTACCGAGTTATTACTCCAAACCCTTTGTGAACCTTACCTTTTTGTTGCTCGGCGCACCGCGGGCCGCGGCTTCGGCCCGTCCCGCAGCGCGCCAGAGGACCCAACTCTTCAATTTATAGCGTACCTTCTGATTTACAAAACAAACAAGTTAAAACTTTCAACAACGGATCTCTTGGTTCTGGCATCGATGAAGAACGAAGCGCCTAACCGAGATCGGAAGAGCACACAG
+
CCGGGGGGGGGGGGGGGGGGGGGGGGGGGGGGGGGGGGGGGGGGGGGGGGGGGGGGGGGGGGGGGGGGGGGGGGGGGGGGGGGGGGGGGGGGGGGGGGGGGGGGGGGGGGGGGGGGGGGGGGGGGGGGGGGGGGGFGGGGGGGGGGGGGGGGGGGGGGGGGGGGGGGGGGGGGGGGGGGGGGGGGGGGGGGGGGGGGGGGGGGGFGGGGGGGGGGGGGGGGGGGGGGGGGGGGGGGFCCGGGGGGGGGGGGFFCCGGGGGGGGGGGGGFFD>DBGFFFGFFFFGEFFFFFFEF::?F0###
@M06045:235:000000000-JCY5N:1:1101:17220:7867 1:N:0:CTCAGA
AGAGTACTTGGTCATTTAGAGGAAGTAAAAGTCGTAACAAGGTCTCCGTTGGTGAACCAGCGGAGGGATCATTACTGAGTCTAACAAACTCCCAAACCCCTGTGAACATACCTACTGTTGCTTCGGCGGGACCGCCCCGGGCGCCTTCGCGGTGCCCCGGAACCAGGCGCCCGCCGGGGACATCAAACTCTTGATTGTTATAGTGGCATTCTCTGAGGAAAACATACAAATAAGTCAAAACTTTCAACAACGGATCTCTTGGCTCTGGCATCGATGAAGAACGCAGCGCCTAAACTAGAGC
+
CCGGGGGGGGGGGGGEFGGGGGDGGEGGGGGGGGGGGGAFFGGGGGGGGGGGGGGGGEGGGGGGGGGGGGGGGGGGGGGGFGGGGGGGGGGGGGGGGGGGGGGGGFGFGFGGGFGGGGGGGGGGGDGEGGGGGEGGGGGGCGGGGGGG7FGGGDGFGFGEGGGGGGGGGGGGGGDGGGECEC7FFCFGCGCFGGGGGGGCFCFGGGGGGGGGGD79+*3CC8CGG?FGGFGCGGEGGFGFG6EGGGGGGGGGGG557DFFGGG*77><?FFFDFFFB=CF6F>GEFD3<<8:F7F<A)###
@M06045:235:000000000-JCY5N:1:1101:18014:7878 1:N:0:CTCAGA
AGAGTACTTGGTCATTTAGAGGAAGTAAAAGTCGTAACAAGGTTTCCGTAGGTGAACCTGCGGAAGGATCATTTACAATAAGTGTTTATGGCACTTTCAAATCCATACCCACCTTGTGTGCATTGTAAAGGCCCTTTCAACTTCGGAAGATTGGGCTTCATTTCCTCACACGTCTTCAATTGCAAGTCTAACATTCAGAGTAATCAAAACTCGAATACAACTTTCAACAACGGATCTCTTGGCTCTCGCATCGATGAAGAACGCAGCGCCTAACAGAGATCGGAAGAGCACACGTCTGTGA
+
CCGGGGGGGGGGGGFGFGGGGGGGGGGGGGGGGGGGGGGGGGGGGGGGGGGGGGGGGGGGGGGGGGGGGGGGFGGGGGGGGGFFFGGGGGGGGGGGGGGGGGGGGGGGGGGGGGGGGGGGGGGGGGGGGGGGGGGGGGGGGGGGGGGGGGGGGGGGGGGGGGGGGGGGGGGGGGGGGGGGGGGGGGGGFGGGGGGGGGGGGGGGGGGFGGGGGGGGFGGGGGGGGGGGFGGGEEEGGGGGGGGFGGGGDGCDEDGGGGG7DCC*CDGC>DD:FFGFF6<=FFECDFFFF@44FBF?(2###
@M06045:235:000000000-JCY5N:1:1101:14513:7883 1:N:0:CTCAGA
AGAGTACTTGGTCATTTAGAGGAAGTAAAAGTCGTAACAAGGTCTCCGTTGGTGGACCAGCGGAGGGATCATTACTGAGTGTTTTTTCCAACCTCATAACCCTATGTGAACCTTTATACCACGCTGCTTCGGCGGCGCGTTTCCCCCCCCGCGGGGGGCGTGCCCGCCGGCGATATCCAGTCTCTCAGTCAAGAACCGACGTTACTTCTGAGTGTTCTAAGCGAACTGTTAAAACTTTCAACAACGGATCTCTTGGTTCCAGCATCGATGAAGAACGCAGCGCCTAATTTAGATCGGATTA
+
CCGGGGGGGGGGGGGGGGGGGGGGGGGGGGGGGGGGGGGGGGGGGGGGGGGGGGGGGGGGGGGGGGGGGGGGGGGGGGGGGGFGGGGGGGGGGGGGGGGGGGGGGGGGGGGGGGGGGGGGGGGGGGGGGGGGGGGGGGGGGGGGGGGGGGGGGGGGGGGGGGGGGGGGGGGGEGGGGGGGGGCFFGGGGGGGGGGGGGDGGGGGGGGGGGGGGGGGGGFGGGGGGGGFCFGGGEGGGGGGGGGGGGGGDGFGGGGGFFFGCGGFGGDG>/>=CFGFFFC@DFDGDBFFFFFFFA=11(###
@M06045:235:000000000-JCY5N:1:1101:14625:7886 1:N:0:CTCAGA
AGAGTACTTGGTCATTTAGAGGAAGTAAAAGTCGTAACAAGGTCTCCGTTGGTGAACCAGCGGAGGGATCATTACTGAGTGTTTTTTCCAACCTCATAACCCTATGTGAACCTTTATACCACGTTGCTTCGGCGGCGCGTTTCCCCCCCCCGCGGGGGGCGTGCCCGCCGGCGATATCCAGTCTCTCAGTCAAGAACCGACGTTACTTCTGAGTGTTCTAAGCGAACTGTTAAAACTTTCAACAACGGATCTCTTGGTTCCAGCATCGATGAAGAACGCAGCGCCTAACAAAGATCGGACG
+
CCGGGGGGGGGGGGGGGGGGGGGGGGGGGGGGGGGGGGGGGGGGGGGGGGGGGGGGGGGGGGGGGGGGGGGGGGGGGGGGGFGGGGGGGGGGGGGGGGGGGGGGGGGGGGGGGFGGGGGGGGGGGGGGGGGGGGGGGGGGGGGGGGGGGGGGGGGGGGGGGGDGGGGGGGGGGDGGGGGGGGGCG9FGGFGFGGGGGGGGGGGGFGGGGGGGGGGGGGGGEFFGGGGGGGGGGGGGGGGGGGGGFGGGGDD>9CFGGGGGGCGGGGGGFFGFGFGFFFGFFFFGFDEFFFFFFFF<??###
@M06045:235:000000000-JCY5N:1:1101:3775:7891 1:N:0:CTCAGA
AGAGTACTTGGTCATTTAGAGGAAGTAAAAGTCGTAACAAGGTTTCCGTAGGTATGTTAAGCATCGAATTCCTCTCCTATTGTGACATTTCGCTAACTTGTGATCTCAGGTGAACCTGCGGAAGGATCATTACTGAGTTAGGGTCTTCTGGCCCGACCTCCAACCCTGTGTCTACCTTACCACGTTGCTTCGGCGGGCCTGTCGACAGGATCTGTCGGCTGCCGGCGGGCCTTAAAACCCCGCTGGACAGTGCCCGTCGATGGCCAACCTCTTAAAACTCTTGAAGAACTATGTCGTCGAC
+
CCGGGGGGGGGGGGGGGGGGGGGGGGGGGGGGGGGGGGFGFGGFFGFFFFGDGFGGGGGGGGGFFFGFG@FFFGGGGGGGGGGGGGGGGGGGGGG7FGGGGGGGGGGGGGGGGGGGGGGGGGGGGGGGGGGGGGGGGGGGFGCFGGGGGGGGGFGGGCCFGF@F7FGGGGGGGGGGGGGGGGGGGGGGGGGGGGGE>EGGGGFFGGGGGGGFGGGGGGGGGGGCGDG5E8EGFFGCFGGGGGGGGG7FDFFDEGFDDG5C7*5>CGCF@;FF7?>FFF4*9@FFF6FFFFFFFAFFB(###
@M06045:235:000000000-JCY5N:1:1101:3856:7895 1:N:0:CTCAGA
AGAGTACTTGGTCATTTAGAGGAAGTAAAAGTCGTAACAAGGTTTCCGTAGGTGAACCTGCGGAAGGATCATTACCTAGAGTATTGTAGGCTTTGTCCTGCTGCCTCTTACCCATGTTTTTTGAGTACTTACGTTTCCTCGGCGGGTTCGCCCGCCGATTGGACAATTTAAACCCATTGCAGTTGCAATCAGCGTCTGAAAAACTTTAATAGTTACAACTTTCAACAACGGATCTCTTGGTTCTGGCATCGATGAAGAACGCAGCGCCTAAGAAAGATCGGAAGAGCACACGTCTGAACGC
+
CCGGGGGGGGGGGGGGGGGGGGGGGGGGGGGGGDFFGGGGGFFGGGGGGGGGGGGGGGGGGGGGGGGGGGFGFGGGGGGGGGGGGCGFGCGGGGGGFGGGGGGGGGGGGGGGGGGGGGEGGGGGGGGGGGGGGGGFGGGGGGGEGGGGGGGGGGGGGGGGGGGGGGGGGGGGGGGGGGGGGGGGGGGGGGFGGGGGGGGGGGGGGGEGGGGGGGGGGFGGCFGGGGGGGCGGCEFGGGGGGGGGGGGDFGC5CFGGGGGGGGGGGGGGFFFFCFFF?FGFEEFGFFFFFFFFFFFBF<###
@M06045:235:000000000-JCY5N:1:1101:16926:7968 1:N:0:CTCAGA
AGAGTACTTGGTCATTTAGAGGAAGTAAAAGTCGTAACAAGGTCTCCGTTGGTGAACCAGCGGAGGGATCATTACAGAGTTGCAAAACTCCCAAACCATTGTGAACGTTACCTAAACCGTTGCTTCGGCGGGCGGCCCGGGTCCTTCCCGGCGCCCCTCGGCCCTCGCGGGCGCCCGCCGGAGGAAAACCAAACTATTGCATTGTATGGCCTCTCTGAGTCTTCTGTACTGAATAAGTCAAAACTTTCAACAACGGATCTCTTGGTTCTGGCATCGATGAAGAACGCAGCGCCTAACGAAG
+
CCGGGGGGGGGGGGGGGGGGGGGGGGGGGGGGGGGGGGGGGGGGGGGGGGGGGGGGGGGGGGGGGGGGGGGGGGGGGGGGGGGGGGGGGGGGGGGGGGGGGGGGGGGGGGGGGGGGGGGGGGGGGGGGGGGGGGGGGGGGGGGGGGGGGGGGGGGGGGGGGGGGGGDGEGGGGGGGGGGGG>GGGGFGGGGGGGGGGGGGGGGGGGGGGGGFCCECCC9+<FGGGFFCCFFGDFCFGGFGGGGGGGGGGGGGGGGGGGG7CGFCDGFGFF7:5FGFF>FFFFFGFFE>DFBFFBFF:1###
@M06045:235:000000000-JCY5N:1:1101:25685:7981 1:N:0:CTCAGA
AGAGTACTTGGTCATTTAGAGGAAGTAAAAGTCGTAACAAGGTCTCCGTTGGTGAACCAGCGGAGGGATCATTACCGAGTTGCAAAACTCCCACACCCAACTGTCTACCTATACGGAAAAAAACGTTTGCTTCGGCGGGCGGCCCCAGGGCGGGGCCGACGCCTGCGCTTCGGCGCGGCGCCCGCCGGAGGAAACATCTCAAACTCTTGATGTTTTAGTAACACTCTGAGCCTAAAAGACAATAGTCAAAACTTTCAACAACGGATCTCTTGGTTCTGGCATCGATGAAGAACGCAGCCAG
+
CCGGGGGGGGGGGGGGGGGGGGGGGGGGGGGGGGGGGGGGGGGGGGGGGGGGGGGGGGGGGGGGGGDCEFFGGGGGGGGGEFGGGGGGGGGGGGGGGGGGGGGGFFFFGGGGGFGGGGGGGGGGGGFGGGGGGGGGGGGGGGGGGGGGGGGGG@?8EE5EGGGGFGGGDDGGEEEEGGG8CEGGGGGGCEGEGDF6FG?GFCFFEGGGG7@EF?CFGGFFGGGGDGFGGGGFGFGGGGGFFF97>9CGGGGGGGGGG7EFC<93D7C09=:=DF57BFC?)9)>5>?*9FF)52),3(###
@M06045:235:000000000-JCY5N:1:1101:4654:7984 1:N:0:CTCAGA
AGAGTACTTGGTCATTTAGAGGAAGTAAAAGTCGTAACAAGGTCTCCGTTGGTGAACCAGCGGAGGGATCATTACAGAGTTGCAAAACTCCCAAACCATTGTGAACGTTACCTTTAACCGTTGCTTCGGCGGGCGGCCCCGGGACCACTCCCGGGGCCCCTGGGCCCCCTAGCGGGGCGCCCGCCGGAGGTCACCTAACTCTTGATAATTTAAGGCCTCTCTGAGTCTTCTGTACTGAATAAGTCAAAACTTTCAACAACGGATCTCTTGGTTCTGGCATCGATGAAGAACGCAGCGCGCT
+
CCGGFGGGGGGGGFGFGFEFGGGFGGGGGFDGEGGGGGGGFDFGFG9FFD,<FCDGGGGGGGGGGGGGFCC@EGGGG9EFFGGFG9<FF9FFGF8FDFFCFEAFFGFFGGGGC<ECEFGFFGGDGGFGFE7>7FCE7FGGCGGGGEGDFGGGGGGGGGGGGFF7CFEEG:CCF*=:*CEGE*:C8*?*/1;;:+AFCF>+ACFFGE979CCF?C+8CG6@6CCFFG+<77CFCGGGCF*:>:0CFGGDFDGDCG7>DGCFG3*/9*0:9676CFF4660*08)7=FBFFFF75;>004###
@M06045:235:000000000-JCY5N:1:1101:13103:7987 1:N:0:CTCAGA
AGAGTACTTGGTCATTTAGAGGAAGTAAAAGTCGTAACAAGGTCTCCGTTGGTGAACCAGCGGAGGGATCATTAAAGAGTGTAAAAACTCCCTTAAACCATCGCGAACGTTACCTGGACGTCGTTGCTTCGGCGGGCTCGCCCGCCGGGGGGACGCTACCAAACTATTGCAGTCATTGGCCTCTCTGAGTATGATTTTTAAATAAGTCAAAACTTTCAACAACGGATCTCTTGGTTCTGGCATCGATGAAGAACGCAGCGCCTAAGCCAGATCGGAAGAGCACACGTCTGAACTCCAGCGA
+
CCGGGGGGGGGGGFGGGGGGGGGGGGGGGGGGGGGGGGGGGGGGGGGGGGGGGFGGGGGGGGGGDGGGGGCFGDGGGGGFGGGGGGGGGGGGGGGGGGGGFGGGGGEGGGGGGGGGGGGGGGGGGGGGFFGGGGGGGEGEGGGGGGGGGGGEGDEGGGGGGGGGGGGGGGGGGGGGGGGGGGGGGGGCGFGGGGGGGGGGGGGFGGGDFGGGGGGGGFGFGGGGGGCGGGGGGFGGCFGCGGGGDFGG7F>FGGGGDDG<DGGGGGGGFFGFGFGFB:4@FFFFFFF@>@=FFA=?F(###
@M06045:235:000000000-JCY5N:1:1101:27876:8012 1:N:0:CTCAGA
AGAGTACTTGGTCATTTAGAGGAAGTAAAAGTCGTAACAAGGTTTCCGTAGGTGAACCTGCGAAAGGATCATTAAAGATTCACGGCTGTGCGCTCCGGCTGCACGCCGTATAAACCTCACACACATTGTGCACAACCTCGGTCGCGGTCTTAACAGGCCGCCTCCGCCTTTCACATGCAACAAGCAGTCCAGAATGTAAAAAACCATAACAAATACAACTTTCAACAACGGATCTCTTGGCTCTCGCATCGATGAAGAACGCAGCGCCTAAGGAAGATCGGAAGAGCACACGTCTGAAGGA
+
CCGGGGGGGGGGGGGGGGGGGGGGGGGGGGGGGGGGGGGGGGGGGGGGGGGGGGGGGGGGGGGGGGGGGGGGGGGGGGGGGGGGGGGGGGFGGEFGFGGGGGGGGGGGGGGGGGGGGGDGGGGGGGGGGGGGGGGGGGGGGGGGGEGGGGGGGGGGGGGGGGGGGGGGGGGGGGGGGGGGGGGGGGGFFGFGGGGFFFGGGGGGGGGGGGFGGGGGFCGGGGGGGGGGCEDEGGGGGGGGF?C7=GEG<DDGGGGGGGGCCGGGGGGG>39?G4CF:BGFFFF3)7:@FFFFFFFFFA###
@M06045:235:000000000-JCY5N:1:1101:21154:8014 1:N:0:CTCAGA
AGAGTACTTGGTCATTTAGAGGAAGTAAAAGTCGTAACAAGGTCTCCGTTGGTGAACCAGCGGAGGGATCATTACCGAGTTATACAACTCATCAACCCTGTGAACATACCTAAAACGTTGCTTCGGCGGGAACAGACGGCCCTGTAACAACGGGCCGCCCCCGCCAGAGGACCCCTAACTCTGTTTTTATAATGTTTTTCTGAGTAAACAAGCAAATAAATTAAAACTTTCAACAACGGATCTCTTGGCTCTGGCATCGATGAAGAACGCAGCGCCTAACGTAGATCGGAAGAGCACAAGA
+
CCGGGGGGGGGGGGGGGGGGGGGGGGGGGGGGGGGGGGGGGGGGGGGGGGGGGGGGGGGGGGGGGGGGGGGGGGGGGGGGGGGGGGGGGGGGGGGGGGGGGGGGGGGGGGGGGGGGGGGGGGGGGGGGGGGGGGGGGGGGGGGGGGGGGGGGGGGGGGGGGGGGGGGGGGGGGGGGGGGGGGGGGGGGGGGGGGGGGGGGGGGGGGGGGGGGGGGGGGGGGGGGGGGGGGGGGGGGGGGDDGGGGGGGGGGGFGGGGGGFFGGFFFGGFFGFGFGFFFGFFFFGFFFFFFFFFFFFF:###
@M06045:235:000000000-JCY5N:1:1101:7986:8037 1:N:0:CTCAGA
AGAGTACTTGGTCATTTAGAGGAAGTAAAAGTCGTAACAAGGTCTCCGTTGGTGAACCAGCGGAGGGATCATTACCGAGTTATTACCCCAAACCCTTTGTGAACCTTACCTTTTTGTTGCTCGGCGCACCGCGGGCCGCGGCTTCGGCCCGTCCCGCAGCGCGCCAGAGGACCCAACTCTTCAATTTATAGCGTACCTTCTGATTTACAAAACAAACAAGTTAAAACTTTCAACAACGGATCTCTTGGTTCTGGCATCGATGAAGAACGCAGCGCCTAAACGAGATCGGAAGAGCACACTT
+
CCGGGGGGGGGGGGGGGGGGGGGGGGGGGGGGGGGGGGGGGGGGGGGGGGGGGGGGGGGGGGGGGGGGGGGGGGGGGGGGGGGGGGGGGGGGGGGGGGGGGGGGGGGGGGGGGGGGGGGGGGGGGGGGGGGGGGGGGGGGGGGGGGGGGGGGGGGGGGGGGGGGGGGGGGGGGGGGGGGGGGGGGGGGGGGGGGGGGGGGGGGGGGGGGGGGGGGGGGGGGGGGGGGGGGFGGGGGGCCC<ECGGGEGGGFCCGGGGGGGGGGGGGGGFFGEGEGFEEGFFBD<EFFFEFFFFFFFB1###
@M06045:235:000000000-JCY5N:1:1101:7458:8038 1:N:0:CTCAGA
AGAGTACTTGGTCATTTAGAGGAAGTAAAAGTCGTAACAAGGTTTCCGTAGGTGAACCTGCGGAAGGATCATTCACAATGAGTGTTCAATGGCACTTTAAAATCCATTACCCACCTTGTGTGCAATGTAAGGAGGAGGGGTTGTCACAACCCCTCTTTCATTATACATACCAATCTTCTCTTGTTGTCTAACCTTTTGAGTATAAAAAACTCGAATACAACTTTCAACAACGGATCTCTTGGCTCTCGCATCGATGAAGAACGCAGCGCCTAACTCAGATCGGAAGAGCACACGTCTGCCC
+
CCGGGGGGGGGGGGGGGGGGGGGGGGGGGGGGGGGGGGGGGGGGGGFGGGGGGGGGGGGGGGGGGGGGGGDGGGGGFFGFGGGGGGGGFGGGGGGGGGGGGGGGFGGGGGGGGGGGGGGGGGGGGGGGGGGGGGGGGGGGGGGGGGFFGGGGGGGGGGGGGGGGGGGGGGGGGGGGGGGGGGGGGGGGGGGGGGGGGGGFGGGGGGGG>CFGGGGGGGGGGGGGGGGGGGGGGGGGGGGGGFCCFFFGGDDGGGGGGGGFGGGGCDC<BBDBGFGFFFGFFFFGBBFFFFFFFF>?F4###
@M06045:235:000000000-JCY5N:1:1101:24540:8041 1:N:0:CTCAGA
AGAGTACTTGGTCATTTAGAGGAAGTAAAAGTCGTAACAAGGTCTCCGTTGGTGAACCAGCGGAGGGATCATTACAGAGTTGCAAAACTCCCAACCATTGTGAACCTACCTCACCGTTGCTTCGGCGGGTGGCTCCCACCGGGGCCGCGCCGGCCCCCGTGCCGGCAGCCCGTCAGAAGACCAAAACTCTTCGTCATCAGTGGCCTCTCTGAGTAACTTATACAATAAGTCAAAACTTTCAACAACGGATCTCTTGGTTCTGGCATCGATGAAGAACGCAGCGCCTAAACCAGATCGGCAG
+
CCGGGGGGGGGGGGGGGGGGGGGGGGGGGGGGGGGGGGGGGGGGGGGGGGGGGGGGGGGGGGGGGGGGGGGGGGGGGGGGGGGGGGGGGGGGGGGGGGGGGGGGGGGGGGGGGGGGGGGGGGGGGGGGGGGGGGGGGGGGGGGGGGGGGGGGGGGGGGGGGGGGGGGGGGGGGGGGGGGGGGGGGGGGGGGGGGGGGGGGGGGGGGGGGGGGGGGGGGGGGGGGGGGGGGGGGGGGGGGGGGGGGGGGGGGGGGGGGGGGGGGGGGGGFFGFGFGFFFGFEFFGFFFFFFFFFFFBB:###
@M06045:235:000000000-JCY5N:1:1101:10761:8053 1:N:0:CTCAGA
AGAGTACTTGGTCATTTAGAGGAAGTAAAAGTCGTAACAAGGTTTCCGTAGGTGAACCTGCGGAAGGATCATTCATAATCGAGTGTTTTATGGCACTCTTTAAAAAAATCCATATCCACCTTGTGTGCAACGTTTTTGAACTCTCTGGCATTAAAAAGCCAAGAGGGTTTGATTAACTTAACACCTTTAAAGCAGTTTGTCTGAATATCTATTTCTGAATAAACATAATTCAAAAATACAACTTTCAACAACGGATCTCTTGGCTCTCGCATCGATGAAGAACGCAGCGCCTAAGACAGCG
+
CCGGGGGGGGGGGGGGGGGGGGGGGGGGGGGGGGGGGGGGGGGGGGGGGGGGGGGGGGGGGGGGGGGGGGGGGGGGGGGGGGGGGGGGGGGGGGGGGGGGGGGGGGGGGGGGGGGGGGGGGGGGGGGGGGGGFGGGGGGGGGGGGGGGGGGGGGGGGGGGGGGGGGGGGGGGGGGEGGGGGGGGGGGGGGGGGGGGGGGGGGGGGGGGGGGGGGGGGGGGGGGGGGGGGGGGGGFGGGGGGGGGGGGGGGGGECGGGCGGGGGGGGGGFFGBDFGFFFGFFFFGFFFFFFFFFFFFF:###
@M06045:235:000000000-JCY5N:1:1101:13329:8069 1:N:0:CTCAGA
AGAGTACTTGGTCATTTAGAGGAAGTAAAAGTCGTAACAAGGTCTCCGTTGGTGAACCAGCGGAGGGATCATTACCGAGTTATTACTCCAAACCCTTTGTGAACCTTACCTATTACTGCTGTTGCCTCGGCGGACGGCCGGGAGGGCACCCCCTCGCGGGGCCGCCCGACCAGCCCCCGCCGGCAGCACCAAACTCTTGAATTTATAGCGAAACTACTTCTGAATAACAAAAACAAACGAATCAAAACTTTCAACAACGGATCTCTTGGTTCTGGCATCGATGAAGAACGCAGCGCCTCGG
+
CCGGGGGGGGGGGGGGGGGGGGGGGGGGGGGGGGGFGGGGGGGGGGGGGGGGGGGGGGGGGGGGGGGGFGGGGGGGGDGGGGGGGGGGGGGGGGGGGGGGGGGGGGGGGGGGGGGGGGGGGGGGGGGGGGGGGGGGGGEGGGGGGGGGGGGGGGGGGGGGEGGGGGGGGGGGGGGGGGGGGGGGEEEFGGGGGGGGGGG?CGGGGGGFFGGGDDGGGFFGGGG?FGGGGGGGGDGGGFGGGGGGFCGGGGFGGGGGGGGGG<DGGCFFFFGFGFGFFFGBFFF>??FFFF3DFFFFB0###
@M06045:235:000000000-JCY5N:1:1101:25137:8076 1:N:0:CTCAGA
AGAGTACTTGGTCATTTAGAGGAAGTAAAAGTCGTAACAAGGTCTCCGTTGGTGAACCAGCGGAGGGATCATTACTGAGTACTACACTCTCTACCCTTTGTGAACTATTATACCTGTTGCTTCGGCGGCGCCCGCAAGGGTGCCCGCCGGTCTCATCAGAATCTCTGTTTTCGAACCCGACGATACTTCTGAGTGTTCTTAGCGAACTGTCAAAACTTTTAACAACGGATCTCTTGGCTCCAGCATCGATGAAGAACGCAGCGCCTAAAGAAGATCGGAAGAGCACACGTCTGAACTCCAC
+
CCGGGGGGGGGGGGGGGGGGGGGGGGGGGGGGGGGGGGGGGGGGGGGGGGGGGGGGGGGGGGGGGGGGGGGGGGGGGGGGGGGGGGGGGGGGGGGGGGGGGGGGGGGGGGGGGGGGGGGGGGGGGGGGGGGGGGGGGGGGGGGGGGGGGGGGGGGGGGGGGGGGGGGGGGGGGGGGGGGGGGGGGGGGGGGGGGGGGGGGGGGGGGGGGGGGGGDGGGGGGGGGGGGGGGGGGGGGGGGGGGGGGGGGGGGGGGGGGGGGGGGGGGGGFFGFGFGFFFDFFFFGFFFFFFFFFFFF><###
@M06045:235:000000000-JCY5N:1:1101:12640:8084 1:N:0:CTCAGA
AGAGTACTTGGTCATTTAGAGGAAGTAAAAGTCGTAACAAGGTCTCCGTTGGTGAACCAGCGGAGGGATCATTACCGAGTTTACAACTCCCAAACCCCTGTGAACATACCTATACGTTGCCTCGGCGGATCAGCCCGCGCCCCGTAAAAAGGGACGGCCCGCCCGAGGACCCCTAAACTCTGTTTCTAGTGGAACTTCTGAGTAAAACAAACAAATAAATCAAAACTTTCAACAACGGATCTCTTGGTTCTGGCATCGATGAAGAACGCAGCGCCTAATGTAGATCGGAAGAGCAACAACT
+
CCGGGGGGG<FFGGGGGGGGGGGGGGGGGGGGGGGGGGGGGGGGGGGGGGGGGGGGGGGGGGGGGGGGGGGGGGGGGGGGGGGGGGGGGGGGGGGGGGGGGGGGGGGGGGGGGGGGGGGGGGGGGGGGGGGGGGGGGGGGGGGGGGGGGGGGGGGGGGGGGGGGGGGGGGGGGGGGGGGGGGGGGGGGGGGGGGGGGGGGGGFGGGGGGGGGGGGGGGGGGGGDGGGGGGGGGGGGGGGGGFFFGGGGGGGGGGGGGG?FFGGGGGGGFDGFCBC>B?DFFFFGFFFFFDFFFFFFF7###
@M06045:235:000000000-JCY5N:1:1101:9204:8095 1:N:0:CTCAGA
AGAGTACTTGGTCATTTAGAGGAAGTAAAAGTCGTAACAAGGTTTCCGTAGGTGAACCTGCGGAAGGATCATTAACAACATATCCTAACTTAAAAACCCTGTGAACTTTCAACCCCAAACTGCTTGATCCCAGTAACCTCAGCAATCTCTGGTAAATCATAGTGAACAGCTTTGATTCAGAGACCTCTGAATATCCTTGGGTGGTCGCGGTTGGTAAGGCAAGTGACCCGGTACCCTCAAGACCAGTGTTCAATGATCTGTCAGTGTTCATTGACTGGAATCAAACGTTCTGTCAGTGGTG
+
CCGGGGGGGGGGGGGGGGGGGGGFGGGGGGGGGGGGGGGGGGGGFGGGGGGGGGGGGGGDGGGGGGGGFFGGGGGGGGGGGGGGGGGGGGGGDGGGGGGGGGGGGGGGGGGGGGGGGGGGGGFGGGGGGGGGGGGGGGGGGGGGCGGGDGGFGGDEDGGGGGGGEGGGGGGGFFGGGGGGFG?FGGFGFCDGGGGGGGGGFGGGEDGGGEEGGGGCGGGGGFFGGGGGGGEGDEGG6EF66EGGFGGGGF7:CDGGGGGG>>DGGGGGFFGFGFGFFFG4;AFF4/5FFAF=@AFDF:###
@M06045:235:000000000-JCY5N:1:1101:7337:8127 1:N:0:CTCAGA
AGAGTACTTGGTCATTTAGAGGAAGTAAAAGTCGTAACAAGGTTTCCGTAGGTGAACCTGCGGAAGGATCATTCACAATAAGTGTTTATGGCACTTTCAAATCCATACCCACCTTGTGTGCATTGTAAAGGCCCTTTCAACTTCGGAAGATTGGGCTTCATTTTCTCACACGTCTTCAATTGCAAGTCTAACATTCAGAGTAATCAAAACTCGAATACAACTTTCAACAACGGATCTCTTGGTTCTGGCATCGATGAAGAACGCAGCGCCTAACGCAGATCGGAAGAGCACACGTCTGTGA
+
CCGGGGGGGGGGGGGGGGGGGGGGGGGGGGGGGGGGGGGGGGGGGGGGGGGGGGGGGGGGGGGGGGGGGGGGGGGGGGGGGGGGGGGGGGGGGGGGGGGGGGGGGGGGGGGGGGGGGGGGGGGGGGGGGGGGGGGGGGGGGGGGGGGGGGGGGGGGGGGGGGGGGGGGGGGGGGGGGGGGGGGGGGGGGGGGGGGGGGGGGGGGGFGGGGGGGGGGGGGGGGGGGGGGGGGGGGGGGGGGGGGGGGGGGGGGGGGGGGGGFGGGGGGGFFGFGFGFFFGFFFFGFFFFFFFFFFFFF4###
@M06045:235:000000000-JCY5N:1:1101:26347:8128 1:N:0:CTCAGA
AGAGTACTTGGTCATTTAGAGGAAGTAAAAGTCGTAACAAGGTTTCCGTAGGTGAACCTGCGGAAGGATCATTACCGAGTGCGGCACCCTCCGGGGTGCCAACCTCCCACCCGTGTCTACCGTACCACGTTGCTTCGGCGGGCCCGCCCCCCCTCAGCGGGGGGGCCGTCGGGGGGCATCTGCCCCCGGGCGTGTGCCCGCCGGAGACCCCCACACGAACACTGTCTGAAGGACTGCTGTCTGAGTGGATTGATCAAATCAGTTAAAACTTTCAACAACGGATCTCTTGGTTCCGGCAATC
+
CCGGGGGGGGGGGGGGGGGGGGGGGGGGGGGGGGGGGGGGGGGGGGGGGGGGGGGGGGGGGGGGGGGGGGGGGGGGGGGGGGGGGGGGGGGGGGGGGGGGGGGGGGGGGGGGGGGGGGGGGGGGGGGGGGGGGGGGGGGGGGGGGGGGGGGGGGGFGGGGGGGGGGGGGGGGGGGGGGGGGGGGGGGGGGGGGGGGGGGGGGEGGGGGGGGGGGGGGGGGGGGGGGGGGGGGGGGGGFGGGGGDFFGGCGGGCGGFFGGFGGGGGFFGFFGFGFGFFFGEF>BGFFFFFFFFFFFF62###
@M06045:235:000000000-JCY5N:1:1101:19792:8146 1:N:0:CTCAGA
AGAGTACTTGGTCATTTAGAGGAAGTAAAAGTCGTAACAAGGTCTCCGTTGGTGAACCAGTGGAGGGATCATTACCGAGTTTACAACTCCCAAACCCCTGTGAACATACCACTTGTTGCCTCGGCGGATCAGCCCGCTCCCGGTAAAACGGGACGGCCCGCCAGAGGACCCCTAAACTCTGTTTCTATATGTAACTTCTGAGTAAAACCATAAATAAATCAAAACTTTCAACAACGGATCTCTTGGTTCTGGCATCGATGAAGAACGCAGCGCCTAACGGAGATCGGAAGAGCACACGTGG
+
CCGGGGGGGGGGGGGGGGGGGGGGGGGGGGGGGGGGGGGGGGGGGGGGGGGGGGGGGGGGGGGGGGGGGGGGGGGGGGGGGGGGGGGGGGGGGGGGGGGGGGGGGGGGGGGGGGGGGGGGGGGGGGGGGGGGGGGGGGGGGGGGGGGGGGGGGGGGGGGGGGGGGGGGGGGGGGGGGGGGGGGGGGGGGGFGGGGGGGGGGGGGGGGGGGGGGGGGGGGGGGGGGGGGGGGGGGGGGDDGFGGGGFGGGGGGGGGGGGGGGGGGGGGGFFGFGFGFFFGFFFFGFFFDFEFFFFFFF0###
@M06045:235:000000000-JCY5N:1:1101:4697:8170 1:N:0:CTCAGA
AGAGTACTTGGTCATTTAGAGGAAGTAAAAGTCGTAACAAGGTCTCCGTTGGTGAACCAGCGGAGGGATCATTACCGAGTTTACAACTCCCAAACCCCTGTGAACATACCACTTGTTGCCTCGGCGGATCAGCCCGCTCCCGGTAAAACGGGACGGCCCGCCAGAGGACCCCTAAACTCTGTTTCTATATGTAACTTCTGAGTAAAACCATAAATAAATCAAAACTTTCAACAACGGATCTCTTGGTTCTGGCATCGATGAAGAACGCAGCGCCTAATTGAGATCGGAAGAGCACACGCAG
+
CCGGGGGGGGGGGGGGGGGGGGGGGGGGGGGGGGGGGGGGGGGGGGGGGGGGGGGGGGGGGGGGGGGGGGGGGGGGGGGGGGGGGGGGGGGGGGGFGGGGGGGGGGGGGGGGGGGGGGGGGGGGGGGGGGGGGGGGGGGGGGEGGGGGGGGGGGGGGGGGGGGGGGGGFGGGGGGGGGGGGGGGGFGGGGGGGGGGGGGGGGGGGGGGGGGGGGGGGGGGGGGFGGGFFGFDGGGGGGDGG?CGGGGGGGGGGGCFGGCFGGGGFGGGFFGFGFGFFFGFFF7FFFDDFFFFFBF?<-###
@M06045:235:000000000-JCY5N:1:1101:14996:8177 1:N:0:CTCAGA
AGAGTACTTGGTCATTTAGAGGAAGTAAAAGTCGTAACAAGGTCTCCGTTGGTGAACCAGCGGAGGGATCATTACCGAGTTTACAACTCCCAAACCCCTGTGAACATACCACTTGTTGCCTCGGCGGATCAGCCCGCTCCCGGTAAAACGGGACGGCCCGCCAGAGGACCCCTAAACTCTGTTTCTATATGTAACTTCTGAGTAAAACCATAAATAAATCAAAACTTTCAACAACGGATCTCTTGGTTCTGGCATCGATGAAGAACGCAGCGCCTAAGGCAGATCGGAAGAGCACACGGAG
+
CCGGGGGGGGGGGGGGGGGGGGGGGGGGGGGGGGGGGGGGGGGGGGGGGGGGGGGGGGGGGGGGGGGGGGGGGGGGGGGGGGGGGGGGGGGGGGGGGGGGGGGGGGGGGGGGGGGGGGGGGGGGGGGGGGGGGFGGGGGGGGGFGGGGGG>CGGGGGGGGGGGGGGGGGDEGGGGGGGGGGGFGGGGGGGGGGGGGGGGGGG@C9FFGGGGGGGGGGGGGFGGGGFFFGCFGGGGGGGGEFFGGGGEFGFCCEFG47CFGGFFGG:CDEBGEG@55?@F?47>CFFFEFEFFF7FBB(###
@M06045:235:000000000-JCY5N:1:1101:19355:8178 1:N:0:CTCAGA
AGAGTACTTGGTCATTTAGAGGAAGTAAAAGTCGTAACAAGGTCTCCGTTGGTGAACCAGCGGAGGGATCATTACAGAGTTGCAAAACTCCCAACCATTGTGAACCTACCTCACCGTTGCTTCGGCGGGTGGCCCCCACCGGGGCCGCGCCGGCCCCCGGGCCGGCAACCCGTCAGAGGACCGAAACTCTTAGTTATCATTGGCCTCTCTGAGTAACTTATACAATAAGTCAAAACTTTCAACAACGGATCTCTTGGTTCTGGCATCGATGAAGAACGCAGCGCCTAAGTAAGATCGGGAG
+
CCGGGGGGGGGGGGGGGGGGGGGGGGGGGGGGGGGGGGGGGGGGGGGGGGGGGGGGGGGGGGGGGGGGGGGGGGGGGGGGGGGGGGGGGGGGGGGGGGGGGGGGGGGGGGGGGGGGGGGGGGGGGGGGGGGGGGGGGGGGGGGGGGGGGGGGGGGGGGGGGGGGGGGGGGGGGGGGGGGGGGGGGDEGGFGGGGGGGGGGGGGGGGGEFGGGFGGGGGGGGGGGGEFGGFFGGGGGGGGGGGGGFGGGGGGCGGGGFCFGGGGGGGGGFFGFGFGFFFGE3BFGFFFFFF=?F>BBFB###
@M06045:235:000000000-JCY5N:1:1101:25454:8196 1:N:0:CTCAGA
AGAGTACTTGGTCATTTAGAGGAAGTAAAAGTCGTAACAAGGTCTCCGTTGGTGAACCAGCGGAGGGATCATTACCGAGTTATACAACTCATCAACCCTGTGAACATACCTAAAACGTTGCTTCGGCGGGAACAGACGGCCCTGTAACAACGGGCCGCCCCCGCCAGAGGACCCCTAACTCTGTTTTTATAATGTTTTTCTGAGTAAACAAGCAAATAAATTAAAACTTTCAACAACGGATCTCTTGGCTCTGGCATCGATGAAGAACGCAGCGCCTAACTAAGATCGGAAGAGCACACGG
+
CCGGGEGGGCCFGFGFFGGGGGGGGGGGGGGGGGGCGGGGGFFGFGGGGFEGGGGEFGGGGGGGGGGGGGFGGFFGGGG@@FEFGFFFCFGGGFFGGGFGGGFFGCFGDGGGGGGGGGFGGGGFFDGGCGGGGGGGGCEFGGGGFGGGGGGGGGGGGGGGGGGEGGGFFG:FFGGGCGGGGGFG9<ECGC@ECEGGGGGFG9C9;BFGG78FFGDGGGGCFC?@??FFGGGGGGFGGGGGDDFFGGE4D<CFF:FGGGE45C:CD>DF>DDDGFGD@>F>/@667=@FFFF>:<?)3(###
@M06045:235:000000000-JCY5N:1:1101:14824:8228 1:N:0:CTCAGA
AGAGTACTTGGTCATTTAGAGGAAGTAAAAGTCGTAACAAGGTTTCCGTAGGTGAACCTGCGGAAGGATCATTACCGAGTGAGGGCCCTCTGGGTCCAACCTCCCACCCGTGTTTATCGTACCTTGTTGCTTCGGCGGGCCCGCCGCAAGGCCGCCGGGGGGCTTCCGTCCCCGGGTCCGTGCCCGCCGAAGACACCTGTGAACGCTGTATGAAGATTGCAGTCTGAGCGAAAAGCTAAATTTATTAAAACTTTCAACAACGGATCTCTTGGTTCCGGCATCGATGAAGAACGCAGCGACG
+
CCGGGGGGGGGGGGGGGGGGGGGGGGGGGGGGGGGGGGGGGGGGGGGGGGGGGGGGGGGGGGGGGGGGGGGGGGGGGGGGGGGGGGGGGGGGGGGGGGGGGGGGGGGGGGCFGGGGGGGGGGGGGGGGGGGGGGGGGGGGGGGGGGGGGGGGGGGGGGGGCEEGGGGGGGGGGGGGGGGGGGGGGGGGGGDGEFGGGGGGGFGGGGGGGFCFFFG?FGGGFFGGCC9FGGCEGDFFGGGGGGGGGGGGFGGGGGGGGGGGGGGGDGGGFFGFGFGFFFG@EFFGFFFFF?FFBF:>B1###
@M06045:235:000000000-JCY5N:1:1101:27038:8237 1:N:0:CTCAGA
AGAGTACTTGGTCATTTAGAGGAAGTAAAAGTCGTAACAAGGTTTCCGTAGGTGAACCTGCGGAAGGATCATTCATAATTGAGTGTTTTATGGCACTCTTTAAAAAAATCCATATCCACCTTGTGTGCAATGTTTTTGGACTCTCTGTACGTTGATATCCCTTTGGGTCCGATAGGACTTTAGGGGAAGGAAAACCTTAAGAGGGTTTGATTAACTTAACACCTTTAAAGCAGTTTGTCTGAATATCTATTTCTGAATAAACATAATTCAAAAATACAACTTTCAACAACGGATCTCTCTT
+
CCFGGGEGGGEGGGFGGGGGG@FCGGGGGGGGGGGGGGGGGGEGGGGGGGGGGGFGGFGFGDGGGGGFAEFFFGGGGGGGFGGCFC9FGEGGGGCCCC@FGFFGGGGGF8EGGFFGFGGGCFFGGFCGGGGGFFGFEGGGGGGGFGGGGGGCDGGGGFEGGGGFCFGEGGGGGGGGGG?FGGGGGGGGGGF6@DECCFGGFGCFEEGCEAFGFFEGGCFGGGGGF:@GGFGGGGG:FGGGGGGGGGGGGGGGGGGGGGGGFGGGGGFGFFGFGFGFFFGAFFFGFFFFFF:5>?E7A>###
@M06045:235:000000000-JCY5N:1:1101:17887:8269 1:N:0:CTCAGA
AGAGTACTTGGTCATTTAGAGGAAGTAAAAGTCGTAACAAGGTCTCCGTTGGTGAACCAGCGGAGGGATCATTACAGAGTTGCAAAACTCCCAACCATTGTGAACCTACCTCACCGTTGCTTCGGCGGGTGGCCCCCACCAGGGCCGCGCCGGCCCCCGTGCTGGCAACCCGTCAGAGGACCAAAACTCTTCGTCATCACTGGCCTCTCTGAGTAACTTATACAATAAGTCAAAACTTTCAACAACGGATCTCTTGGTTCTGGCATCGATGAAGAACGCAGCGCCTAACCTAGATCGGCGT
+
CCGGGGGGGGGGGGGGGGGGGGGGGGGGGGGGGGGGGGGGGGGGGGGGGGGGGGGGGGGGGGGGGGGGGGGGGGGGGGGGGGGGGGGGGGGGGGGGGGGGGGGGGGGGGGGGGGGGGGGGGGGGGGGGGGGGGGGGGGGGGGGGGGGGGGGGGGGGGGGGGGGGGGGGGGGGGGGGGGGGGGGGGGGGGGGGGGGGGGGGGGGGGGGGGFGGGGGGGGGGGGGGGGFGGGGGGGFGGGGGGGGGGGGGGGGGGGGGGGGGGGGGGGGGFFGFGFGFFFG>>EFGFFFFFFFFFBFA?F###
@M06045:235:000000000-JCY5N:1:1101:13259:8287 1:N:0:CTCAGA
AGAGTACTTGGTCATTTAGAGGAAGTAAAAGTCGTAACAAGGTTTCCGTAGGTGAACCTGCGGAAGGATCATTAACGAGTTAGGGTTCCTCGTGGCCCGACCTCCCAACCCTTTGTCTACTTAACCACTGTTGCTTCGGCGAGCCCGTCTGTAATGGACCGCCGGGGGGTACCTTGATCGGCCCTCTGGTCAGCGCTCGTCGGTGGCCAAACTTTTAAAATCTTAACCAAACGTGCCTCAGTCTAAGTATTATTTGTTAAATAAAAGCAAAACTTTCAACAACGGATCTCTTGGTTCTGGT
+
CCGGGGGGGGGGGGGGGGGGGGGGGGGGGGGGGGGGGGGGGGGGGGGGGGGGGGGGGGGGGGGGGGGGGGGGGGGGGGGGGGGGGGGGGGGGGGGGGGGGGGGGGGGGGGGGGGGGGGGGGGGGGGGGGGGGGGGGGGGGGGGGGGGGGGGGGGGGGGGGGGGGGGGGGGGGGGGGGGGGGGGGGGGGGGGGGGGGEEEGGGGGGGGGGGGGGGGGGGGGGGGGGGGGGGGGEGGGGGGFGFGCFGGFGGGGGGGGCFGFGGGGGGGGFF:FDFGF=4D?F>)15B3794=FF2?:2<###
@M06045:235:000000000-JCY5N:1:1101:3833:8299 1:N:0:CTCAGA
AGAGTACTTGGTCATTTAGAGGAAGTAAAAGTCGTAACAAGGTTTCCGTAGGTGAACCTGCGGAAGGATCATTACCGAGTGCGGGTTCCAACGAGCCCAACCTCCCACCCGTGTTTACCATGACCGCGTTGCCTCGGCGGGCCCACTGGGGCCTGGCCCCGGTCGCCGGGGGGCTTCTGCCCCCGGGTCCGCGCCCGCCGACGCACCCTGGAACCCTGTCTGAATAGTGAGTCTGAGTCTATGATCAAATCATTAAAACTTTCAACAACGGATCTCTTGGTTCCGGCATCGATGAAGACAT
+
CCGGGGGGGGGGGAEFGGGGGGGGGGGGGGGFGEFFFGGGGFGGAFGGGGCGGGCCFGGCFGCEGEGFAFCEFGFGGGGGGGGGDGGGGGFGFCE@@@FGGGGGGGGGGDGGGBFFFEEGGGGGGGGGGF7CDGD+>>F@EEGEGGGG>FFF:B*@FGBFGGGGGGGGGEG>CEEFFCGGGGGGEGGCE5:EGGGGGG8::EEG5CEE8@@;:?FGF6+<<EF?FGE9<:?EGGF?CACFGCGGGC+7>7*>+:EF:7CFGC*::7*/8<7>7709F?7?FFF43>B38?B4F<FDA9###
@M06045:235:000000000-JCY5N:1:1101:12668:8302 1:N:0:CTCAGA
AGAGTACTTGGTCATTTAGAGGAAGTAAAAGTCGTAACAAGGTCTCCGTTGGTGAACCAGCGGAGGGATCATTACCGAGTTATTACTCCAAACCCTTTGTGAACCTTACCTATTACTGCTGTTGCCTCGGCGGACGGCCGGGAGGGCACCCCCTCGCGGGGCCGCCCGACCAGCCCCCGCCGGCAGCACCAAACTCTTGAATTTATAGCGAAACTACTTCTGAATAACAAAAACAAACGAATCAAAACTTTCAACAACGGATCTCTTGGTTCTGGCATCGATGAAGAACGCAGCGCCTCAA
+
CCGGGGGGGGGGGGGGGGGGGGGGGGGGGGGGGGGGGGGGGGGGGGGGGGGGGGGGGGGGGGGGGGGGGGGGGGGGGGGGGGGGGGGGGGGGGGGGGGGGGGGGGGGGGGGGGGGGGGGGGGGGGGGGGGGGGGGGGGGGGGGGGGGGGGGGGGGGGGDGGGGGGGGGGGGGGGGGGGEGGEGGGGGGGGGGGGGGGGGGGGGGGGGGGGGGGGGGGGGGGGGFGGGGGGGFGGGGGGGGGGGGGGGGGGGGGGFFGGGGG<D7DGGGFFGFGFGFFFGFFFFGFFFFFFFFFFFFF(###
@M06045:235:000000000-JCY5N:1:1101:7014:8313 1:N:0:CTCAGA
AGAGTACTTGGTCATTTAGAGGAAGTAAAAGTCGTAACAAGGTCTCCGTTGGTGAACCAGCGGAGGGATCATTACCGAGTTATTACTCCAAACCCTTTGTGAACCTTACCTTTTTGTTGCTCGGCGCACCGCGGGCCGCGGCTTCGGCCCGTCCCGCAGCGCGCCAGAGGACCCAACTCTTCAATTTATAGCGTACCTTCTGATTTACAAAACAAACAAGTTAAAACTTTCAACAACGGATCTCTTGGTTCTGGCATCGATGAAGAACGCAGCGCCTAAGACAGATCGGAAGAGCACAAGT
+
CCGGGGGGGFGGGGGFGGGGGGGGGGGGGGGGFGGGGGGGGGGGGGGGFGGGGGGGGGGGGGGGGFGGGGGGGGGGGDFFEFGGFFGGGGGGGGGGGGGGGGGGGGGGGGGG?FGGGGFGGGGGGGGCECFCCECGEFGGGGGGGDFGGGGGFFGGGGGG7F:FEGGGGGGGG@CFEGGFFGGG9F+ACGGGGDE>>GFG7CE<CGFGGCFDGGGGGGGGGGGGGGGGFFFFEC?CCEGGCE7DGGGG7>FFFFF4><7>FGG7>FFFFF3@D@DFFFFFFFFGFFFFFFDFFF@FB2###
@M06045:235:000000000-JCY5N:1:1101:23591:8317 1:N:0:CTCAGA
AGAGTACTTGGTCATTTAGAGGAAGTAAAAGTCGTAACAAGGTCTCCGTTGGTGAACCAGCGGAGGGATCATTACCGAGTTATTACTCCAAACCCTTTGTGAACCTTACCTTTTTGTTGCTCGGCGCACCGCGGGCCGCGGCTTCGGCCCGTCCCGCAGCGCGCCAGAGGACCCAACTCTTCAATTTATAGCGTACCTTCTGATTTACAAAACAAACAAGTTAAAACTTTCAACAACGGATCTCTTGGTTCTGGCATCGATGAAGAACGCAGCGCCTAAGGGAGATCGGAAGAGCACACTG
+
CCGGGGGGGGGGGGGGGGGGGGGGGGGGGGGGGGGGGGGGGGGGGGGGGGGGGGGGGGGGGGGGGGGGGGGGGGGGGGGGGGGGGGGGGGGGGFGGGGGGGGGGGGGGGGGGGGGGGGGGGGGGGGGGGGGGGGGGGGGGGGGGGGGGGGGGGGGGGGGGGGGGGGGGGGGGGGGGGGGGGGGGGGGGGGGGGGGGGGGGGGGGGGGGGFGGGGGGGGGGFGGGGGGGFGGGGGGGGGGGGGGGGGFGFGGGGGCCFGGFGGGGGFGDFFD>GEGDDE4FFFFGFFFF:5>@74FB?(###
@M06045:235:000000000-JCY5N:1:1101:20101:8344 1:N:0:CTCAGA
AGAGTACTTGGTCATTTAGAGGAAGTAAAAGTCGTAACAAGGTTTCCGTAGGTGAACCTGCGGAAGGATCATTACCTAGAGTATTGTAGGCTTTGTCCTGCTGTCTCTTACCCATGTTTTTTGAGTACTTACGTTTCCTCGGCGGGTTCGCCCGCCGATTGGACAATTTAAACCCATTGCAGTTGCAATCAGCGTCTGAAAAACTTTAATAGTTACAACTTTCAACAACGGATCTCTTGGTTCTGGCATCGATGAAGAACGCAGCGCCTAAACGAGATCGGAAGAGCACACGTCTGAATGA
+
CCGGGGGGGGGGGGGGGGGGGGGGGGGGGGGGGGGGGGGGGGGGGGGGGGGGGGGGGGGGGGGGGGGGGGGGGGGGGGGGGGGGGGGGGGGGGGGGGGGGGGGGGGGGGGGGGGGGGGGGGGGGGGGGGGGGGGGGGGGGGGGGGGGGGGGGGGGGGGGGGGGGGGGGGGGGGGGGGGGFGGGGGGGGGGGGGGGGGGGGGGGGGFGGGGGGGGGGGGGGGGGGGGGGGGGGGDGGGGGGGGGGGGGFGGGGCGGGGGGGGGGGGGGGFFGFGDG>><DFFEFGFFFFFFFFFFF::A###
@M06045:235:000000000-JCY5N:1:1101:13957:8348 1:N:0:CTCAGA
AGAGTACTTGGTCATTTAGAGGAAGTAAAAGTCGTAACAAGGTCTCCGTTGGTGAACCAGCGGAGGGATCATTACAGAGTCTTCTGAACTCCAAACCATTGTGAACATATCATGTTGCTTCGGCGGGATGCCGGGTGGACCAGCGCCCCCGCGCCGCCCGCCGGAGGCCAAACTCTTGTTTTCTAGCGGAATCTTCTGAGTCTTTATAAATAAGCAATCAAAACTTTCAGCAACGGATCTCTTGGCTCTGGCATCGATGAAGAACGCAGCGCCTAACCGAGATCGGAAGAGCACACGTAGC
+
CCGGGGGGGGGGGGGGGGGGGGGGGGGGGGGGGGGGGGGGGGGGGGGGGGGGGGGGGGGGGGGGGGGGGGGGGGGGGGGGGGGGGGGGGGGGGGGGGGGGGGGFGGGGGGGGGGGGGGGGGGGGGGGGGGGGGGGGGGGGGGFGGGGGGGGGGGGGGGGGGGGGGGGGGGGGGGFGGGFFDGGGGGGGGGGGGGGGGGGGGGGGGGGGGGGFCFFGCGGGGGGGGGGGGGGFGEEGGGGGGGGFGGFDFGGGGGGDGGGGGGGGGGGGFFGFGFGFFFGFFFFGFFFE>FFFFFFB>,###
@M06045:235:000000000-JCY5N:1:1101:3564:8357 1:N:0:CTCAGA
AGAGTACTTGGTCATTTAGAGGAAGTAAAAGTCGTAACAAGGTCTCCGTTGGTGAACCAGCGGAGGGATCATTACCGAGTTTACAACTCCCAAACCCCTGTGAACATACCACTTGTTGCCTCGGCGGATCAGCCCGCTCCCGGTAAAACGGGACGGCCCGCCAGAGGACCCCTAAACTCTGTTTCTATATGTAACTTCTGAGTAAAACCATAAATAAATCAAAACTTTCAACAACGGATCTCTTGGTTCTGGCATCGATGAAGAACGCAGCGCCTAAGTGAGATCGGAAGAGCACACGAAC
+
CCGGEGGCFGGDGGGGGGGGGGGGGGGFFFGFGGGGGGGGGGEGGGGGGGGGGGGFFGGGGGGGGGGGCGGGGGGGGGGGGGGGGGGGGFFFGFFCGD7FDFGGGGFGFGCGFGGGGGGGGGGGGGGG@FFGGGGGGGGGGGGGGGGGGGGGGGGGGGGGGGGGGGGGGGGGGFGF@ECGGFFGGCCGGCEGGGGGCGFGGGBFGGEFEF9FGGFGGF?FGGGGGFD9CEGGGGGGGECE7EC77C?C>CFFGG<FDD*:>FDFGFDGD@CDCB*<@FCFFFF7?FBDB>>)??47?0###
@M06045:235:000000000-JCY5N:1:1101:18825:8363 1:N:0:CTCAGA
AGAGTACTTGGTCATTTAGAGGAAGTAAAAGTCGTAACAAGGTTTCCGTAGGTGAACCTGCGGAAGGATCATTCATAATTGAGTGTTTTATGGCACTCTTTAAAAAAATCCATATCCACCTTGTGTGCAATGTTTTTGGACTCTCTGTACGTTGATATCCCTTTGGGTCCGATAGGACTTTAGGGGGAGGAAAACCTTAAGAGGGTTTGATTAACTTAACACCTTTAAAGCAGTTTGTCTGAATATCTATTTCTGAATAAACATAATTCAAAAATACAACTTTCAACAACGGATCTCTCCA
+
CCGGGGGGGGGGGGGGGGGGGGGGGGGGGGGGGGGGGGGGGGGGGGGGGGGGGGGGGGGGGGGGGGGGGGGGGGGGGGGGGGGGGGGGGGGGGGGGGGGGGGGGFGGGGGGGGGGGGGGGGGGGGGGGGGGGGGGGGGGGGGGGGGGGGGGGGGGGGGGGGGGGGGGGGGGGGGGGGGGGGGGGGGGGGGGGGGGGGGGGGGGGGGGGGGGGGGGGGGGGGGGGGGGGGGGGGGGGGGGGGGGGGGGGGGGGGGGGGGEGFGGGGGGGFFGFGFGFFFGFFFFGFFFFFFFEFFFF<<###
@M06045:235:000000000-JCY5N:1:1101:6599:8366 1:N:0:CTCAGA
AGAGTACTTGGTCATTTAGAGGAAGTAAAAGTCGTAACAAGGTCTCCGTTGGTGAACCAGCGGAGGGATCATTACAGAGTTGCAAAACTCCCAAACCATTGTGAACGTTACCTTTACCGTTGCTTCGGCGGGCGGCCCGGGTCCTGCCCGGCGCCCCTCGGCCCTCGCGGGCGCCCGCCGGAGGTAAACCAAACTATTGCATTTTATGGCCTCTCTGAGTCTTCTGTACTGAATAAGTCAAAACTTTCAACAACGGATCTCTTGGTTCTTGCATCGATGAAGAACGCAGCGCCTAAAGGCA
+
CCGGGGGGGGGGGGGGFGGGGGDGFGGGFFGGGGGGGGFFFCFGGEGGGGGGGGGFGGFGGGGEGDFGGG8FGGGFEFGGFEFGGGCFGGGGGF8FCGDGFEGFAFGEGGGGGGGGGFGBFGDFGGFGGEGGGGGGE>F:CFEGGGFGE<F7C:<<<=FEECC*:F:C*=>>8EGECCCGEG*:;6CGDG88*8<<FG+C<C9:<9C:+*3:C6@@C7?C@FGGGC@@+AFCFE+2<FGGGCG<DFEF>C7>C5CD:CEFGDGCFCDFF*:?CBC>57:*****7)3>BB)7>:>:2)###
@M06045:235:000000000-JCY5N:1:1101:11435:8367 1:N:0:CTCAGA
AGAGTACTTGGTCATTTAGAGGAAGTAAAAGTCGTAACAAGGTCTCCGTTGGTGAACCAGCGGAGGGATCATTACAGAGTTGCAAAACTCCCAGACCATCGTGAACGTTACCTATATCGTTGCTTCGGCGGGTGGCGGGCTTCGGCCCTGCCCTCGGCCCCTCGGGGGCCCGCCGGAGGTCTACCAAACTCTTGAACTTTATGGCCTCTCTGAGTCTTCTGTACTGAATAAGTCAAAACTTTCAACAACGGATCTCTTGGTTCTGGCATCGATGAAGAACGCAGCGCCTAAACCAGAACGT
+
CCGGGGGGGGGGGGGGGGGGGGGGGGGGGGGGGGGGGGGGGGGGGGGGGGGGGGGGGGGGGGGGGGGGGGGGGGGGGGGGGGGGGGGGGGGGGGGGGGGGGGGGGGGGGGGGGGGGGGGGGGGGGGGGGGGGGGGGGGGGGGGGGGGGGGGGGGGGGGGGGFGGGGGGGGGGGGGGGGGGGGGFGGFGGGGGGGGGGGGGGGGGGGGGGGGGC:EGGGGGGGGGGGCFFDFGGGGGGGGGG?FGGFGGGGGDCDFGGGFGFGGGGGGGFFGFGFGFFFDF:BEGFFFFEFF=F?FFF(###
@M06045:235:000000000-JCY5N:1:1101:11417:8376 1:N:0:CTCAGA
AGAGTACTTGGTCATTTAGAGGAAGTAAAAGTCGTAACAAGGTCTCCGTTGGTGAACCAGCGGAGGGATCATTACCGAGTTTACAACTCCCAAACCCCTGTGAACATACCACTTGTTGCCTCGGCGGATCAGCCCGCTCCCGGTAAAACGGGACGGCTCGCCAGAGGACCCCTAAACTCTGTTTCTATATGTAACTTCTGAGTAAAACCATAAATAAATCAAAACTTTCAACAACGGATCTCTTGGTTCTGGCATCGATGAAGAACGCAGCGCCTAACAAAGATCGGAAGAGCACACGGTC
+
CCGGGGGGGGGGGGGFGCFGGGGGGGGGGGGGGGGGGGGGGGGGGGGGGGGFFGGGGGGGGGGGGGGGGGGGGGGGGGGGGGGGGGGGGGGGCGGGGGGGGFGGGGGGGGGGGGGGGGGGGGGGGGGGGGGGGGGGGGGGGEEGFEGGGGGGDGGGGGGGGGGGGGFGGGGGGGGGGFGGGGFCGGGGGGGGGGGGGGGGGGGGGFGGGCGGGGGGGGGGGGGGGGGGGGGGFGGECEGGCFGFFFFFGG=DCFGGGGFCFF7CFGDDFFGBGFCBFFG?>5@FFFBDFFFF:?FF0(###
@M06045:235:000000000-JCY5N:1:1101:17582:8378 1:N:0:CTCAGA
AGAGTACTTGGTCATTTAGAGGAAGTAAAAGTCGTAACAAGGTCTCCGTTGGTGAACCAGCGGAGGGATCATTACCGAGTTTACACTCATAACCCTTTGTGAACATTATAACTTGTTGCTTCGGCGGCTTCTTCGGGAGCCCGCCGGCGTTTCAGTATCTCTGTTTGTACCCGACGATACATCTGAGTGTTCTTAGCGAACTATAAAAACTTTTAACAACGGATCTCTTGGTTCTAGCATCGATGAAGAACGCAGCGCCTAATAGAGATCGGAAGAGCACACGTCTGAACTCCAGTCATTG
+
CCGGGGGGGGGGGGGGGGGGGGGGGGGGGGGGGGGGGGGGGGGGGGGGGGGGGGGGGGGGGGGGGGGGGGGGGGGGGGGGGGGGGGGGGGGGGGGGGGGGGGGGGGGGGGGGGGGGGGGGGGGGGGGGGGGGGGGGGGGGGGGGGGGGGGGGGGGGGGGGGGGGGGGGGGGGGGGGGGGGGGGGGGGGGGGGGGGGGGGGGGGGGGGGGGGGGGGGGGGGGGGGGGGGGGGGGGGGGGGGGGGGGGFGGGGGGGGGGGGGGGGGGGGGFFGFD>D:;FGFFFFGFFFFFFFFFFFFF)###
@M06045:235:000000000-JCY5N:1:1101:20572:8415 1:N:0:CTCAGA
AGAGTACTTGGTCATTTAGAGGAAGTAAAAGCCGTAACAAGGTCTCCGTTGGTAAACCAGCGGAGGGATCATTACCGAGTTTACACTCATAACCCTTTGTGAACATTATAACTTGTTGCTTCGGCGGCTTCTTCGGGAGCCCGCCGGCGTTTCAGTATCTCTGTTTGTACCCGACGATACATCCGAGTGTTCTTAGCGAACTATAAAAACTTTTAACAACGGATCTCTTGGTTCTAGCATCGATGAAGAACGCAGCGCCTAATAGAGATCGGAAGAGCACACGTCTGAACTCCAGTCACGC
+
CCGGGGGGGGGGGGGGGGGGGGGGGGGGGGGGGGGGGGGGGGGGGGGGGGGGGGGGGGGGGGGGGGGGGGGGGGGGGGGGGGGGGGGGGGGGGGGGGGGGGGGGGGGGGGGGGGGGGGGGGGGGGGGGGGGGGGGGGGGGGGGGGGGGGGGGGGGGGGGGGGGGGGGGGGGGGGGGGGGGGGGGGGGGGFGGGGGGGGGGGGGGGGGGGGGGGGGGGGGGGGGGGGGGGGGGGGGGGGGGGGGGGGGGGGGGGGGGGGGGGGGGGGGGFFGFGFGFFFGFFFFGFFF7BFBFFFFFF>###
@M06045:235:000000000-JCY5N:1:1101:20906:8431 1:N:0:CTCAGA
AGAGTACTTGGTCATTTAGAGGAAGTAAAAGTCGTAACAAGGTCTCCGTTGGTGAACCAGCGGAGGGATCATTACAGAGTTGAAAAACTCCCTAAACCATTGTGAACGTTACCCAAACCGTTGCTTCGGCGGGCGGCGCCCAGCGCCCCCCAGGCCCCCTCGCGGGGCGCCCGCCGGAGGTACCCCAAACCATTGATACTTTATGGCCTCTCTGAGTCTTCTGTACTGAATAAGTCAAAACTTTCAACAACAGATCTCTTGGTTCTGGCATCGATGAAGAACGCAGCGCCTAAACGAGTTC
+
@CGGGGGGGGGGGGGFGGGGGGGGGGGGGGGGGGGGGGGGGGGGGGGGGFGGFGGGGGGGGGGGGGG@AFFGGGGFGGGGGGFGGFGGGGGGGGGGGGGGGGGGFGGGGGGGFFFGGGFGFGGGGGGGGGEGGGGGGGGGGGGGGGGGGGGGGGGG>CFB:CFGGGGGGGGGGGGEGGGGEFGGEDEGGGGGGGGGGFFGGGDGGGGGFG8@EG7C9ECGFCEFCFFFGGGG7:<?FF>EGGGGGGGGGDG<FGFGFGGGGGGFFFGG@F>6*?5@F4:FFF>DE::BDEEFFFFF>(###
@M06045:235:000000000-JCY5N:1:1101:8259:8442 1:N:0:CTCAGA
AGAGTACTTGGTCATTTAGAGGAAGTAAAAGTCGTAACAAGGTTTCCGTAGGTGAACCTGCGGAAGGATCATTAGTGAATTAAACATGCTTGGTGTCTTCGCTTCGGCAAGGCCCTTGCTTAAATCACATCCTAACACCTGTGAACTGTAAGACGTATGATGAGGTCTTTGGCCAAGTCATCGTCTGCCCATTTTTAACAAACAATTAATGTAACAAACGTAGTCTTATTATAACCTAATAAAACTTTCAACAACGGATCTCTTGGCTCTCGCATCGATGAAGAACGCAGCGCCTAATCTC
+
CCGGGGGGGGGGGGGGGGGGGGGGGGGGGGGGGGGGGGGGGGGGGGGGGGGGGGGGGGGGGGGGGGGGGGGGGGGGGGGGGGGGGGGGGGGGGGGGGGGGFGGGGG:EGGGGGGGGGGGGGGGGGGGGGGGGGGGGGGGGGGGGGGGGGGGGGGGGGGGGGGGGGGGGGGGGFFGGGGGGGGGGGGGGGGGGEGGGGGGGGGGGGGGGGGGGGGGGGGGGGGGGGGGGGGGGGGGGGGFGFGFGGGGGGDGGGGGGDGGGGGGFGGG4;AGFGA<BB)>FFFFC6;DBDFFFFFFF0.###
@M06045:235:000000000-JCY5N:1:1101:14720:8451 1:N:0:CTCAGA
AGAGTACTTGGTCATTTAGAGGAAGTAAAAGTCGTAACAAGGTTTCCGTAGGTGAACCTGCGGAAGGATCATTACCTAGAGTATTGTAGGCTTTGTCCTGCTGTCTCTTACCCATGTTTTTTGAGTACTTACGTTTCCTCGGCGGGTTCGCCCGCCGATTGGACAATTTAAACCCATTGCAGTTGCAATCAGCGTCTGAAAAACTTTAATAGTTACAACTTTCAACAACGGATCTCTTGGTTCTGGCATCGATGAAGAACGCAGCGCCTAACGGAGATCGGAAGAGCACACGTCTGAAACC
+
CCGGGGGGGGGGGGGGGGGGGGGGGGGGGGGGGGGGGGGGGGGGGGGGGGGGGGGGGGGGGGGGGGGGGGGGGGGGGGGGGGGGGGGGGGGGGGGGGGGGGGGGGGGGGGGGGGGGGGGGGGGGGGGGGGGGGGGGGGGGGGGGGGGGGGGGGGGGGGGGGGGGGGGGGGGGGGGGGGFGGGGGGGGGGGGGGGGGGGGGGGGGGGGGGGGGGGGGFGGGGGGGGGGGGGGDDEFGGGFGGFDFGGGFFFGFGGGGGGGGGGGGGDGGBEGFGFD@EFGFFFEC>FFFFFFFF?FBFA###
@M06045:235:000000000-JCY5N:1:1101:14531:8462 1:N:0:CTCAGA
AGAGTACTTGGTCATTTAGAGGAAGTAAAAGTCGTAACAAGGTTTCCGTAGGTGAACCTGCGGAAGGATCATTACCTAGAGTATTGTAGGCTTTGTCCTGCTGTCTCTTACCCATGTTTTTTGAGTACTTACGTTTCCTCGGCGGGTTCGCCCGCCGATTGGACAATTTAAACCCATTGCAGTTGCAATCAGCGTCTGAAAAACTTTAATAGTTACAACTTTCAACAACGGATCTCTTGGTTCTGGCATCGATGAAGAACGCAGCGCCTAATTGAGATTCGGAAGAGCACACGTCTGAACA
+
CCGGGGGGGGGGGGGGGGGGGGGGGGGGGGGGGGGGGGGGGGGGGGGGGGGGGGGGGGGGGGGGGGGGGGGGGGGGGGGGGGGGGGGGGGGGGGGGGGGGGGGGGGGGGGGGGGGGGGGGGGGGGGGGGGGGGGGGGGGGGGGGGGGGGGGGGGGGGEGGFGGGGGGGGGGGGGGGGGGGGGGGGGGGGGGGGGGGGGGGGGGGGGGGGGGGGGGGGGGGGGGGGGGGGGGEGGGGGGGGGGGGGGGGGGGGEGGGGGGGGGGGGGGGFFGFGFGFFFGFFFFGFFFFFFFFFFFFF6###
@M06045:235:000000000-JCY5N:1:1101:10038:8467 1:N:0:CTCAGA
AGAGTACTTGGTCATTTAGAGGAAGTAAAAGTCGCAACAAGGTTTCCGTAGGTGAACCTGCGGAAGGATCATTCACAATAAGTGTTTATGGCACTTTCAAATCCATACCCACCTTGTGTGCATTGTAAAGGCCCTTTCAACTTCGGAAGATTGGGCTTCATTTTCTCACACGTCTTCAATTGCAAGTCTAACATTCAGAGTAATCAAAACTCGAATACAACTTTCAACAACGGATCTCTTGGCTCTCGCATCGATGAAGAACGCAGCGCCTAACGTAGATCGGAAGAGCACACGTCTGGGA
+
CCGGGGGGGGGGGGGGGGGGGGGGGGGGGGGGGGGGGGGGGGGGGGGGGGGGGGGGGGGGGGGGGGGGGGGGGGGGGGGGGGGGGGGGGGGGGGGGGGGGGGGGGGGGGGGGGGGGGGGGGGGGGGGGGGGGGGGGGGGGGGGGGGGGGGGGGGGGGGGGGGGGGGGGGGGGGGGGGGGGGFGGGGGGGGGGGGGGGGGGGGGGGGGGGGGGGGGGGGGGGGGGGGGGGGGGGGGGFGFGGGGGGGGGGGDGGFGGGGGGGGGGGGGGFFGFFFGFFFGFFFBGF@FFFFFFFFFFB:###
@M06045:235:000000000-JCY5N:1:1101:24591:8492 1:N:0:CTCAGA
AGAGTACTTGGTCATTTAAAGGAAGTAAAAGTCGTAACAAGGTCTCCGTTGGTGAACCAGCGGAGGGATCATTACCGAGTTTACAACTCCCAAACCCCTGTGAACATACCACTTGTTGCCTCGGCGGATCAGCCCGCTCCCGGTAAAACGGGACGGCCCGCCAGAGGACCCCTAAACTCTGTTTCTATATGTAACTTCTGAGTAAAACCATAAATAAATCAAAACTTTCAACAACGGATCTCTTGGTTCTGGCATCGATGAAGAACGCAGCGCCTAATGGAGATCGGAAGAGCACACGAGG
+
CCGGGGGGGGGGGGGGGGGGGGGGGGGGGGGGGGGGFGGGGGGGGGGGGGGGGGGGGGGGGGGGGGGGGGGGGGGGGGGGGGGGGGGGGGGGGGGGGGGGGGGGGGGGGGGGGGGGGGGGGGGGGGGGGGGGGGGGGGGGGGGGGGGGGGGGGGGGGGGGGGGGGGGGGGGGGGGGGGGGGGGGGGGGGGGGGGGGGGGGGGGGGGGGGGGGGGGGGGGGGGGGGGGFFGGGFFGGGGGGGGGGGGGGGGGGGGGGGGFGFFGGGGGGFFGFGFDEFFGFFFFGFFFBFFFFFFFFF(###
@M06045:235:000000000-JCY5N:1:1101:22829:8541 1:N:0:CTCAGA
AGAGTACTTGGTCATTTAGAGGAAGTAAAAGTCGTAACAAGGTCTCCGTTGGTGAACCAGCGGAGGGATCATTACAGAGTTGCAAAACTCCCAACCATTGTGAACCTACCTCACCGTTGCTTCGGCGGGTGGCCCCCACCAGGGCCGCGCCGGCCCCCGTGCTGGCAACCCGTCAGAGGACCAAAACTCTTCGTCATCACTGGCCTCTCTGAGTAACTTATACAATAAGTCAAAACTTTCAACAACGGATCTCTTGGTTCTGGCATCGATGAAGAACGCAGCGCCTAAGTAAGATCGGGCC
+
CCGGGGGGGGGGGGGGGGGGGGGGGGGGGGGGGGGGGGGGGGGGGGGGGGGGGGGGGGGGGGGGGGGGGGGGGGGGGGGGGGGGGGGGGGGGGGGGGGGGGGGGGGGGGGGGGGGGGGGGGGGGGGGGGGGGGGGGGGGGGGGGGGGGGGGGGGGGGGGGGGGGGGGGGGGGGGGGGGGGGGGGGGGGGGGGGGGGGGGGGGGGGGGGGGFGFGGGGGGGGCGGFGGGGCCGGGGGGGGGFGGGGGGGGDGGGGF7DGFGGFGGGGGGFFGFGFFFFFGB@EFGFE>FFFFFFFFFFB###
@M06045:235:000000000-JCY5N:1:1101:7106:8559 1:N:0:CTCAGA
AGAGTACTTGGTCATTTAGAGGAAGTAAAAGTCGTAACAAGGTCTCCGTTGGTGAACCAGCGGAGGGATCATTACAGAGTTGCAAAACTCCCAACCATTGTGAACCTACCTCACCGTTGCTTCGGCGGGTGGCCCCCACCAGGGCCGCGCCGGCCCCCGTGCCGGCAACCCGTCAGAGGACCAAAACTCTTCGTCATCACTGGCCTCTCTGAGTAACTTATACAATAAGTCAAAACTTTCAACAACGGATCTCTTGGTTCTGGCATCGATGAAGAACGCAGCGCCTAAGCTAGATCGGAAC
+
CCGGGGGGGGGGGGGGGGGGGGGGGGGGGGGGGGGGGGGGGGGGGGGGGGGGEGGGGGGGGGGGGGGEGGGGGGGGGGGGGGGGGGGGGFFGGGGGGGGGFGFFGGGGGGGGGGGGFGGDGGGGGGGGGGDGGGGGGGGGGGDGGGGGGGGGGGGGGGGGGGGGGGGGGGGGGGGDGGGGGGGGGGGGGGGGGGGDGGGGG?FGGGGCGGFFFFGFFGGGGGGGGGFFFGGGGGGGGGGGGGGGGGGGGGGGGGGF=>CFGCGFGFFGFFG?DFGFF3C@BFEGBED??FFFF?F<B?###
@M06045:235:000000000-JCY5N:1:1101:27067:8567 1:N:0:CTCAGA
AGAGTACTTGGTCATTTAGAGGAAGTAAAAGTCGTAACAGGGTTTCCGTAGGTGAACCTGCGGAAGGATCATTCACAATAAGTGTTTATGGCACTTTCAAATCCATACCCACCTTGTGTGCATTGTAAGGGCCCTTTCAACTCTCGCTCTCCCTCTCTCCCTTGGGAGGGAGGGGAAGAAGGCAGACTGGGCTTCATTTTCTCACACGTCTTCAATTGCAAGTCTAACATTCAGAGTAATCAAAACTCGAATACAACTTTCAACAACGGATCTCTTGGCTCTCGCATCGATGAAGAACCTC
+
CCGGGGGGGGGGGGGGGGGGGGGGGGGGGGGGGGGGGGGGGGGGGGGGGGGGGGGGGGGGGGGGGGGGGGGGGGGGGGGGGGGGGGGGGGGGGGGGGGGGGGGGGGGGGGGGGGGGGGGGGGGGGGGGGGGGGGGGGGGGGGGGGGGGGGGGGGGGGGGGGGGGGGFGGGGGGGGGGGGGGGGGGGGCGGGGGGGGGGGGGGGGGGGGGGGGGGGGGGGGGGGGGGGGGGGGGGGGGGGGGGGGGGGGGFGGGGGGGGGGGGGFDGGGFFG>FFGFFFGFFFFGFF:BFFF=FFF<?(###
@M06045:235:000000000-JCY5N:1:1101:17571:8570 1:N:0:CTCAGA
AGAGTACTTGGTCATTTAGAGGAAGTAAAAGTCGTAACAAGGTCTCCGTTGGTGAACCAGCGGAGGGATCATTACCGAGTTATACAACTCATCAACCCTGTGAACATACCTAAAACGTTGCTTCGGCGGGAACAGACGGCCCTGTAACAACGGGCCGCCCCCGCCAGAGGACCCCTAACTCTGTTTTTATAATGTTTTTCTGAGCAAACAAGCAAATAAATTAAAACTTTCAACAACGGATCTCTTGGCTCTGGCATCGATGAAGAACGCAGCCGCCTAACGCAGATCGGAAGAGCACGAA
+
CCGGGGGGGGGGGGGGGGGGGGGGGGGGGGGGGGGGGGGGGGGGGGGGGGGGGGGGGGGGGGGGGGGDGGGGGGGGGGGGGGGGGGGGGGGGGGGGGGGGGGGGGGGGGGGGGGGGGGGGGGGGDGGGGGGGGGGGGGGGEGGGGGGGGGGGGGGGGGDGGGGGGGGGGGGGGGGGGGGGGGGGGGGGGGGGGGGGGFGGGGGGGGFFGGGGGGGGGGGGGGGGGGGGGGGGGGGGGGGDGGCFGGGGGGGGFGGGGGGGGGGGGGGGE>DFGFG>BDGFFFFGFE?FFD:>>?FBF0###
@M06045:235:000000000-JCY5N:1:1101:17430:8578 1:N:0:CTCAGA
AGAGTACTTGGTCATTTAGAGGAAGTAAAAGTCGTAACAAGGTCTCCGTTGGTGAACCAGCGGAGGGATCATTACCGAGTTTACAACTCCCAAACCCCTGTGAACATACCTATACGTTGCCTCGGCGGATCAGCCCGCGCCCCGTAAAAAGGGACGGCCCGCCCGAGGACCCCTAAACTCTGTTTTTAGTGGAACTTCTGAGTAAAACAAACAAATAAATCAAAACTTTCAACAACGGATCTCTTGGTTCTGGCATCGATGAAGAACGCAGCGCCTAAATTAGATCGGAAGAGCACACACT
+
CCGGGGGGGGGGGGGGGGGGGGGGGGGGGGGGGGGGGGGGGGGGGGGGGGGGGGGGGGGGGGGGGGGGGGGGGGGGGGGGGGGGGGGGGGGGGGGGGGGGGGGGGGGGGGGGGGGGGGGGGGGGGGGGGGGGGGGGGGGGGGGGGGGGGGGGGGGGGGGGGGEGGGGGGGGGGGGGGGGGGGGGGGGGGGGGGGGGGGGGFGGGGGGGGGGGGGGGGGGGGGGGGGGGGGGGGGGGGGGGGFGGGGGCCGFFGGGGGGGGGGGGGGGGFFGEGFGFF4CFFFFFFFFFFFFFFFFFB:###
@M06045:235:000000000-JCY5N:1:1101:26928:8605 1:N:0:CTCAGA
AGAGTACTTGGTCATTTAGAGGAAGTAAAAGTCGTAACAAGGTTTCCGTAGGTGAACCTGCGGAAGGATCATTCATAATCAAGTGTTTTTATGGCACTTTCAAAAATCCATATCCACCTTGTGTGCAATGTCATCTCTCTGGGGGCTGCCGGCTGTCAAAAGCCGTGTGGTCACCTTTGGGATTTATATCTACTCAGAACTTTAGTGATTTTGTCTGAAACATATTATGAATACTTAATTCAAAATACAACTTTCAACAACGGATCTCTTGGCTCTCGCATCGATGAAGAACGCAGCGAAC
+
CCGGGGGGGGGGGGGGGGGGGGGGGGGGGGGGGGGGGGGGGGGGGGGGGGGGGGGGGGGGGGGGGGGGGGGGGGGGGGGGGGGGGGGGGGGGGGGGGGGGGGGGGGGGGGGGGGGGGGGGGGGGGGGGGGGGGGGFGGGGGGGGGGGGGGGGGGGGGGGGGGGGGGGGGGGGGGGGGGGGGFGDFGGGFFGGGGGFGFGGGGGGGGGGGGGGGGGGGGGGGGGGGGGGGFGGGGGGGGGGGF@DDGGGGGGGGGGGGGGGGGDDDGFGFFGFF86=FFGD5ABGFFFFFFFFFFFFF2###
@M06045:235:000000000-JCY5N:1:1101:24497:8636 1:N:0:CTCAGA
AGAGTACTTGGTCATTTAGAGGAAGTAAAAGTCGTAACAAGGTCTCCGTTGGTGAACCAGCGGAGGGATCATTACCGAGTTTACAACTCCCAAACCCAATGTGAACCATACCAAACTGTTGCCTCGGCGGGGTCACGCCCCGGGTGCGTCGCAGCCCCGGAACCAGGCGCCCGCCGGAGGGACCAACCAAACTCTTTTCTGTAGTCCCCTCGCGGACGTTATTTCTTACAGCTCTGAGCAAAAATTCAAAATGAATCAAAACTTTCAACAACGGATCTCTTGGTTCTGGCATCGATGATAA
+
CCGGGGGGGGGGGGGGGGGGGGGGGGGGGGGGGGGGGGGGGGGGGGGGGGGGGGGGGGGGGGGGGGGGGGGGGGGGGGGGGGGGGGGGGGGGGGGGGGGGGGGGGGGGGGGGGGGGGGGGGGGGGGGGGGGGGGGGGGGGGGGGGGGGGGGGGGGGGGGGGFGGGGGGGGGGGGGGGGGGGGGGGGGGGGGGGGGGGGEFCGGFGGGGGGGGGGGGGGGGGGGGGGGGGGGGFGGGGGGGGGGGGGGGGGFGGFGFFGGGGGGGGGGGFFG@GFGFBFGFFFFDFFFFFFFFFFFBB5###
@M06045:235:000000000-JCY5N:1:1101:17163:8643 1:N:0:CTCAGA
AGAGTACTTGGTCATTTAGAGGAAGTAAAAGTCGTAACAAGGTCTCCGTTGGTGAACCAGCGGAGGGATCATTACCGAGTTTACAACTCCCAAACCCCTGTGAACATACCACTTGTTGCCTCGGCGGATCAGCCCGCTCCCGGTAAAACGGGACGGCCCGCCAGAGGACCCCTAAACTCTGTTTCTATATGTAACTTCTGAGTAAAACCATAAATAAATCAAAACTTTCAACAACGGATCTCTTGGTTCTGGCATCGATGAAGAACGCAGCGCCTAATCCAGATCGGAAGAGCACACGCAC
+
CCGGGGGGGGGGGGGGGGGGGGGGGGGGGGGGGGGGGGGGGGGGGGGGGGGGGGGGGGGGGGGGGGGGGGGGGGGGGGGGGGGGGGGGGGGGGGGGGGGGGGGGGGGGGGGGGGGGGGGGGGGGGGGGGGGGGGGGGGGGGGGGGGGGGGGGGGGGGGGGGGGGGGGGGGGGGGGGGGGGGCFGGGGGGGGGGGGGGGGGGGGGGGGGGGGGGGGGGGGGGGGGGGGGGGGGGGGGGGDEGGGGGGGGGGGGGGGGGGGGGGGGGGGGFFGFGFGFFFGFFFFGFFFBFFFFFFFFF6###
@M06045:235:000000000-JCY5N:1:1101:9360:8650 1:N:0:CTCAGA
AGAGTACTTGGTCATTTAGAGGAAGTAAAAGTCGTAACAAGGTCTCCGTTGGTGAACCAGCGGAGGGATCATTACAGAGTTGCAAAACTCCCAACCATTGTGAACCTACCTCACCGTTGCTTCGGCGGGTGGCCCCGGGGCAACCCGGAGCCGCGCCGGCCCCGCTCCCGGGGCTCGGCAAACCCGTCAGAAGACCGAAACTCTCCGTCATCAGTGGCCTCTCTGAGTAACTTATACAATAAGTCAAAACTTTCAACAACGGATCTCTTGGTTCTGGCATCGATGAAGAACGCAGCGCGCT
+
CCGGGGGGGGGGGGGGGGGGGGGGGGGGGGGGGGGGGGFGGGGGGGGGGGGGGFGGGGGGGGGGGGGGGGGGGGGGGGGGGGGGGGGGGGGGGGGGGGGGGGGGGGGGGGGGGGGGGGGGGGGGGGFGGGGGGGGGGGGGGGGGGGGGGGGGGGGGGGGGGGGGGGGGGGGGGGGGGEGGEGGFGGGGGGGGGFGGGGGGGGGGGGGGGEGGGGGGGGGDF+CGEGGGGGEECFGDFGGG>FGGGGGGGGGGGGGGGGGGGGGGDFGGFFGFGFGFFFGFFBFGFFFFFFFFFFFFFF###
@M06045:235:000000000-JCY5N:1:1101:5778:8682 1:N:0:CTCAGA
AGAGTACTTGGTCATTTAGAGGAAGTAAAAGTCGTAACAAGGTCTCCGTTGGTGAACCAGCGGAGGGATCATTACCGAGTTATTACTCCAAACCCTTTGTGAACCTTACCTTTTTGTTGCTCGGCGCACCGCGGGCCGCGGCTTCGGCCCGTCCCGCAGCGCGCCAGAGGACCCAACTCTTCGATTTATAGCGTACCTTCTGATTTACAAAACAAACAAGTTAAAACTTTCAACAACGGATCTCTTGGTTCTGGCATCGATGAAGAACGCAGCGCCTAATGTAGATCGGAAGAGCACAGCG
+
CCFGFGGGGDDGDGFCFFGGGGGGGGGCFGGGGCGGF;CCEFFAFDGGFFE@CFCGGGGCDGGGGGGDEGDFF@@CCEGECFFGCEFGGGECF<FGGCFCFFGGD=EF<EFCGGGGGGGFGDCECFGEGEGG+@+6:CFGG:>:>*>FFGGEGGGECG@FGE@7<F:7=C7<<B<FD+<>C@F5+<FFC:+<CEGGEC7@CGDC+A+:C+<C*:FGGDFGGGCEF?9C7CCCEFDFCE57*>E>2+09CFFGFCG<7<C75C7FF7FGBEG>))/>3709=F6:F4@FFD3))4)82(###
@M06045:235:000000000-JCY5N:1:1101:18585:8687 1:N:0:CTCAGA
AGAGTACTTGGTCATTTAGAGGAAGTAAAAGTCGTAACAAGGTTTCCGTAGGTGAACCTGCGGAAGGATCATTCATAATTGAGTGTTTTATGGCACTCCTTAAAAAAATCCATATCCACCTTGTGTGCAACGTTTTTGAACTCTCTGGCATTAAAAAGCCAAGAGGGTTTGATTAACTTAACACCTTTAAAGCAGTTTGTCTGAATATCTATTTCTGAATAAACATAATTCAAAAATACAACTTTCAACAACGGATCTCTTGGCTCTCGCATCGATGAAGAACGCAGCGCCTAAGATAGCT
+
CCGGGGGGGGGGGGGGGGGGGGGGGGGGGGGGGGGGGGGGGGGGGGGGGGGGGGGGGGGGGGGGGGGGGGGGGGGGGGGGFGGGGGGGGGGGGGGGGGGGGGGGGGGGGGGGGGGGGGGGGGGGGGGGGGGGGGGGGGGGGGGGGGGGGGGGGGGGGGGGGGGGGGGGGGGGGGGGGGGGGGGGGGGGGGGGGGGGGGGGGGGGGGGGGGGGGGGGGGGGGGGGGGGGGGGGGGGGGGGGGGGGGGGGGGGGGGGGGGGGGGGFGGGGFFGFGFGFFFGFFFFGFFFFFFFFF?FFF9###
@M06045:235:000000000-JCY5N:1:1101:11762:8711 1:N:0:CTCAGA
AGAGTACTTGGTCATTTAGAGGAAGTAAAAGTCGTAACAAGGTTTCCGTAGGTGAACCTGTGGAAGGATCATTATCAAAACAGCGGACTTCGGTCCTTGCTGCACCCTTGTCTTTTGCGTACCGTATGTTTCCTCGGCGGGCTTGCCTGCCGGTTGGACATTATCAAACCTTTTTGTAGTTGCAATCAGCGTCAGAAAACAAACAATAATTACAACTTTCAACAACGGATCTCTTGGTTCTGGCATCGATGAAGAACGCAGCGCCTAACCGAGATCGGAAGAGCACACGTCTGAACTCCGG
+
CCGGFGGCE,CFEGFGGGGGGCGGFFGGGGGGGFGGGGGGFFEEGGGGGGGGGGGFFFEEGFFG9FEE@FEFFCFFFGGGGGGGGGGGGGGGGGGEGGGGGGGFGGEGGGGGGGGGGGGGGGEEGGGGGGGGGGGGGGFDGGG8=CFGGGGGE<FGECGGGGGGFCC=FCCA:F@CFGGCEDFCGGGGGGGEGGDGGFFGGFGCCCGFFFGGCGFGGGFCFGFGGGGEGEGGGGGEFCFGGGGGFGGGGFFCCC7FGDCDDCDGGDDC>><BCBCFFFG>>@@F@FFFFF:>F<6:>9###
@M06045:235:000000000-JCY5N:1:1101:12257:8721 1:N:0:CTCAGA
AGAGTACTTGGTCATTTAGAGGAAGTAAAAGTCGTAACAAGGTCTCCGTTGGTGAACCAGCGGAGGGATCATTACAGAGTTTAACCACTCAAAACCATTGTGAACCTTACCTCAACCGTTGCTTCGGCGGGCGGGCCCCAAAAGCCCCCCCGGCCCCTCGCGGGCGCCCGCCGGAGGTTAACCGAACCCTTGAATTGTATGGCCTCTCTGAGTCTTCTGTACTGAATAAGTCAAAACTTTCAACAACGGATCTCTTGGTTCTGGCATCGATGAAGAACGCAGCGCCTAATCCAGATCGTGT
+
CCGGGGGGGGGGGGGGGGGGGGGGGGGGGGGGGGGGGGGGGGGGGGGGGGGGGGGGGGGGGGGGGGGGGGGGGGGGGGGGGGGGGGGGGGGGGGGGGGGFGGGGGGGGGGGGGGGGGGGGGGGGGGGGGGGGGGGGGGGGGGGGGGGGGGGGGGGGGGGGGGGGGGGGGGGGGEGGGGGGGGGGGCGGGGGGGCCFGGFGGDCGGGFGGGGGGGGGGGGGGFGGFGGCFGGGGGGGGGGGGGGGGGGGDGDG9CEDCFGGGGFGGGGFEFGFGFGFFFGF@FFGFFFFFFFFFB?BB2###
@M06045:235:000000000-JCY5N:1:1101:5776:8722 1:N:0:CTCAGA
AGAGTACTTGGTCATTTAGAGGAAGTAAAAGTCGTAACAAGGTTTCCGTAGGTGAACCTGCGGAAGGATCATTACCAATCCACCTTTTATAAACAACTGTGAACTGTTATTGTCCTTGGGTGACATCTGGATGTAGCAATACGTCCTTTGCCACCCAAACAATTTCAAACACCTTTCATAAACATTACCTGTTGAACAACTTCTTTGTGACCTTCCACGGTTCAAAGATTAAAATAATGAATACAACTTTTAACGGTGGATCTCTTGGCTCATGCATCGATGAAGAACGCAGCGCCTAGCG
+
CCGGFGGGGGECFFCEEGGGGGFGGGFGGDGAEEGEFFECGFF@FG@FEFFFEFF@DGGFGGFGGEC@CF@FGGGGGGGFGFGGGGGGGGFGFFECFGGFGGGGGGGGGGGGGGGGGGGGGGGGGGGCFFGGGGGFFGGGGGFFGGGGGGFGGGFE<FFGFGGFGGFFAEFEFGFGGGFGGGGGCGGGGGGGGGFF8DFGFGGGGGFG8DFGGGGFFFG>5CEFFFGGGFGGGECFGGGGC7;CF6CF79CF=DE>?CEFCGC1CFC6;;?FGFGF6:DFFFFFFFFFE>385>361(###
@M06045:235:000000000-JCY5N:1:1101:21259:8727 1:N:0:CTCAGA
AGAGTACTTGGTCATTTAGAGGAAGTAAAAGTCGTAACAAGGTCTCCGTTGGTGAACCAGCGGAGGGATCATTACCGAGTTATACAACTCATCAACCCTGTGAACATACCTAAAACGTTGCTTCGGCGGGAACAGACGGCCCTGTAACAACGGGCCGCCCCCGCCAGAGGACCCCTAACTCTGTTTTTATAATGTTTTTCTGAGTAAACAAGCAAATAAATTAAAACTTTCAACAACGGATCTCTTGGCTCTGGCATCGATGAAGAACGCAGCGCCTAACTCAGATCGGAAGAGCACAACA
+
CCGGGGGGGGGGGGGGGGGGGGGGGGGGGGGGGGGGGGGGGGGGGGGGGGGGGGGGGGGGGGGGGGGGGGGGGGGGGGGGGGGGGGGGGGGGGGGGGGGGGGGGGGGGGGGGGGGGGGGGGGGGGGGGGGGGGGGGGGGGGGGGGGGGGGGGGGGGGGGGGGGGGGGGGGGGGGGGGGGGGGGGGGGGGGGGGGGGGGGGGGGGGGGGGGGGGGGGGGGGGGGGGGGGGGGGGGGGGGGGGGGGGGGGGGGGGGGGGGGGGFGGGGGGFFGFGFGFF@CFFFFGFFFFEFFFF:FFF7###
@M06045:235:000000000-JCY5N:1:1101:22896:8730 1:N:0:CTCAGA
AGAGTACTTGGTCATTTAGAGGAAGTAAAAGTCGTAACAAGGTTTCCGTAGGTGAACCTGCGGAAGGATCATTACCGAGTGCGGCACCCTCCGGGGTGCCAACCTCCCACCCGTGTCTACCGTACCACGTTGCTTCGGCGGGCCCGCCCCCCTCAGCAAGGGGGGGGGCCGTCGGGGGGCATCTGCCCCCGGGCGTGTGCCCGCCGGAGACCCCCACACGAACACTGTCGGAAGGACTGCTGTCTGAGTGGATTGATCAAATCAGTTAAAACTTTCAACAACGGATCTCTTGGTTCCGCAT
+
CCGGGGGGGGGGGGGGGGGGGGGGGGGGGGGGGGGGGGGGGGGGGGGGGGGGGGGGGGGGGGGGGGGGGGGGGGGGGGGGGGGGGGGGGGGGGGGGGGGGGGGGGGGGGGGGGGGGGGGGGGGGGGGGGGGGGGGGGGGGGGGGGGGGGGGGGGGGGGGGGGGGGGGGGGGGGGGGGGGGGGGFGGGGGGGGEGGGGGGGGGGGGGC>EGGGGGGEGGGGGGGDGGGFGGGE=EGEGFGGGGGGGGGGGGFDFGGGGGGFGGGGGGGGFFGFGFGFFFGFFFFGBDFFBFFFFFFF?6###
@M06045:235:000000000-JCY5N:1:1101:8170:8738 1:N:0:CTCAGA
AGAGTACTTGGTCATTTAGAGGAAGTAAAAGTCGTAACAAGGTCCCCGTTGGTGAACCAGCGGAGGGATCATTACAGAGTTGCAAAACTCCCAACCATTGTGAACCTACCTCACCGTTGCTTCGGCGGGTGGCCCCCACCAGGGCCGCGCCGGCCCCCGTGCTGGCAACCCGTCAGAGGACCGAAACTCTTCGTCATCAGTGGCCTCTCTGAGTAACTTATACAATAAGTCAAAACTTTCAACAACGGATCTCTTGGTTCTGGCATCGATGAAGAACGCAGCGCCTAATACAGATCGGGCC
+
CCGGGGGGGGGGGGGGGGGGGGGGGGGGGGGGGGGGGGGGGGGGGGGGGGGGGGGGGGGGGGGGGGGGGGGGGGGGGGGGGGGGGGGGGGGGGGGGGGGGGGGGGGGGGGGGGGGGGGGGGGGGGGGGGGGGGGGGGGGGGGGGGGGGGGGGGGGGGGGGDGGGGGGGGGGGGGGGGGGGGGGGGGGGGGGGGGGGGGGGGGGGGGGGGGGGGGGGGGGFGGGGGGGGGGGGGGGGGGGGGGGGGGGGGGGGGGGGGGGGGGGGGGGGFFGFGFGFFFGFFFFGFFFFFFFFFFFFFF###
@M06045:235:000000000-JCY5N:1:1101:21077:8754 1:N:0:CTCAGA
AGAGTACTTGGTCATTTAGAGGAAGTAAAAGTCGTAACAAGGTTTCCGTAGGTGAACCTGCGGAAGGATCATTCATAATTGAGTGTTTTATGGCACTCTTTAAAAAAATCCATATCCACCTTGTGTGCAATGTTTTTGGACTCTCTGTACGTTGATATCCCTTTGGGTCCGATAGGACTTTAGGGGAAGGAAAACCTTAAGAGGGTTTGATTAACTTAACACCTTTAAAGCAGTTTGTCTGAATATCTATTTCTGAATAAACATAATTCAAAAATACAACTTTCAACAACGGATCTCTCTA
+
CCGGGGGGGGGGGGGGGGGGGGGGGGGGGGGGGGGGGGGGGGGGGGGGGGGGGGGGGGGGGGGGGGGGGGGGGGGGGGGGGGGGGGGGGGGGGGGGGGGGGGGGGGGGGGGGGGGGGGGGGGGGGGGGGGGGGGGGGGGGGGGGGGGGGGGGGGGGGGGGGGGGGGGGGGGGGGGGGGGGGGGGGGGGGGGGGGGGGGGGGGGGGGGGGGGGGGFGGGGGGGGGGGGGGGGGGGGGGGGGGGGGGGGGGGGGGGGGGGGGGGGGGGGGFFGFGFGFFFGFFFFGFFFFFFFFDDFFFA###
@M06045:235:000000000-JCY5N:1:1101:24301:8767 1:N:0:CTCAGA
AGAGTACTTGGTCATTTAGAGGAAGTAAAAGTCGTAACAAGGTTTCCGTAGGTGAACCTGCGGAAGGATCATTCATAATAAGTGTTTATGGCACTTCTTAAATCCATATCCACCTTGTGTGCAATGTCAGCCGTTTTCTTTACGAAAGCGGCCAAACATCAACTTATTTTTTAACTGTCTGTCTGAAAACTATTATGAATAAACAATTCAAATACAACTTTCAACAACGGATCTCTTGGCTCTCGCATCGATGAAGAACGCAGCGCCTAAGCTAGATCGGAAGAGCACACGTCTGAACACT
+
CCGGGGGGGGGGGGGGGGGGGGGGGGGGGGGGGGGGGGGGGGGGGGGGGGGGGGGGGGGGGGGGGGGGGGGGGGGGGGGGGGGGGGGGGGGGGGGGGGGGGGGGGGGGGGGGGGGGGGGGGGGGGGGGGGGGGGGGGGGGGGGGGGGGGGGGGGGGGGGGGGGGFGGGGGGDFFGGFGGGF;EGGGDFGGGGGGGGGGFGGFGGGGGGGGGGGGGGGGGGGGGC7FGFGGD>EEFGGGGGGF6DCGC7DGGGGGGDGGGGGGGGGGGGFACFGFGFCFF>:@EGFF?:5>5>F<@<:(###
@M06045:235:000000000-JCY5N:1:1101:5270:8783 1:N:0:CTCAGA
AGAGTACTTGGTCATTTAGAGGAAGTAAAAGTCGTAACAAGGTTTCCGTAGGTGAACCTGCGGAAGGATCATTCATAATTGAGTGTTTTATGGCACTCTTTAAAAAAATCCATATCCACCTTGTGTGCAACGTTTTTGAACTCTCTGGCATTAAAAAGCCAAGAGGGTTTGATTAACTTAACACCTTTAAAGCAGTTTGTCTGAATATCTATTTCTGAATAAACATAATTCAAAAATACAACTTTCAACAACGGATCTCTTGGCTCTCGCATCGATGAAGAACGCAGCGCCTAACCTAGTC
+
CCGGGGGFGFGGGEGEFGGGGGFCFGGGGFGFCGGFEFEGDAEFGGGGGGDEGGGFFGGGGEGGFEGFGFCEFFGGGGEF,CEFGGGGF@FFGFFGGGFGFA6E<CCBEEGGGDDFCEAFFGGGGGGGDGFFFCGGGCECCDFDFGGGGGF?FGG9FBEFFGFFDGEBFGGA=DCDFGGGGGGGGGGGFFEEFFF=EFGGFGECFGCFFGFGGGFGGAAFGGDECCCEGGGGFF7CGGGGGGGGFFC7=FG4EDGCC7CCCCGFD4*88:DAGBDFFFFBFAFD3A>5>DD5BBF(-.###
@M06045:235:000000000-JCY5N:1:1101:16283:8803 1:N:0:CTCAGA
AGAGTACTTGGTCATTTAGAGGAAGTAAAAGTCGTAACAAGGTTTCCGTAGGTGAACCTGCGGAAGGATCATTAACGTTGGGGACTAACCATCCCTCAGCGAGATAGAACCCTTGCCTTTCAAGTACCACACGTTTCCTCGGCAGGTCCGCCTGCCAATGGGGACCACAACAAAACCTTTTGTAATAGCAGTAAACGTCTAAAAAACAAAAATTTAAAACTTTCAACAACGGATCTCTTGGTTCTGGCATCGATGAAGAACGCAGCGCCTAATCCAGATCGGAAGAGCAACACGTCTGCCG
+
CCGGGGGGGGGGGGGGGGGGGGGGGGGGGGGGGGGGGGGGGGGGGGGGGGGGGGGGGGGGGGGGGGGGGGGGGGGGGGGGGGGGGGGGGGGGGGGGGGGGGGGGGGGGGGGGGGGGGGGGGGGGGGGGGGGGGGGGGGGGGGGGGGGGGGGGGGGGGGGGGGGGGGGGGGGGGGFGGGGGGGGGGGGGGGGGGGGGGFGGGGGGGGGGGGGGGGGGFGGGGGGGGGGGGGGGGGGGGGGGGGGGGGGGFGGGGGGGGGGGGGDGGGGGFFGFGFGFFFGFFFFDEFFFFFFFFFFFF<###
@M06045:235:000000000-JCY5N:1:1101:9399:8809 1:N:0:CTCAGA
AGAGTACTTGGTCATTTAGAGGAAGTAAAAGTCGTAACAAGGTCTCCGTTGGTGAACCAGCGGAGGGGTCATTACAGAGTTGCAAAACTCCCTAAACCATTGTGAACGTTACCTAAACCGTTGCTTCGGCAGGCGGCCCGGGTCCTTCCCGGCGCCCCCCGGCCCTCGCGGGCGCCCGCCGGAGGTAAACCAAACTATTGCATTAATGGCCTCTCTGAGTCTTCTGTACTGAATAAGTCAAAACTTTCAACAACGGATCTCTTGGTTCTGGCATCGATGAAGAACGCAGCGCCTAATGAGA
+
CCGGGGGGGGGGGGGGGGGGGGGGGGGGGGGGGGGGGGGGGGGGGGGGGGGGGGGGGGGGGGGGGGGGGGGGGGGGGGGGGGGGGGGGGGGGGGGGGGGGGGGGGGGGGGGGGGGGGGGGGGGGGGGGGGGGGGGGGGGGGGGGGGGGGGGGGGGGGGGGGGGGGGGGGGGGGGGGGGGGGGGGGGGGGGGGGGGGGGGGGGGGGGGGGGGGGFGFGGGGGGGGGGG7FFGFGGFGGGGGGGGGGGGFFFGFGGGGGDGGGGGGDFGGFFGFGFGFFFG=FBBGFFFFFFDE34;?F2###
@M06045:235:000000000-JCY5N:1:1101:19628:8823 1:N:0:CTCAGA
AGAGTACTTGGTCATTTAGAGGAAGTAAAAGTCGTAACAAGGTCTCCGTTGGTGAACCAGCGGAGGGATCATTACAGAGTTGCAAAACTCCCAACCATTGTGAACCTACCTCACCGTTGCTTCGGCGGGTGGCCCCCACCAGGGCCGCGCCGGCCCCCGTGCTGGCAACCCGTCAGAGGACCAAAACTCTTCGTCATCACTGGCCTCTCTGAGTAACTTATACAATAAGTCAAAACTTTCAACAACGGATCTCTTGGTTCTGGCATCGATGAAGAACGCAGCGCCTAAATGAGATCGGGGG
+
CCGGGGGGGGGGGGGGGGGGGGGGGGGGGGGGGGFGGGGGGGGGGGGGGGGGGGGGGGGGGGGGGGGGGGGGGGGGGGGGGGGGGGGGGGGGGGGGGGGGGGGGGGGGGGGGGGGGGGGGGGGGGGGGGGGGGGGGGGGGGGGGGGGGGGGGGGGGGGGGGGGGGGGGGGGGEGGGGGGGGGGGGFGGGGGGGGGFGGGGGGGGGGGCGGGGGGGGGGGGGGGGGFFGGGGGGGGGGGGGGGGGGGGGGGGCFDFFGGGGGGGGGGGGFFGFGFGFFFGBBEDDDDFFFFFFFFFBF?###
@M06045:235:000000000-JCY5N:1:1101:24219:8831 1:N:0:CTCAGA
AGAGTACTTGGTCATTTAGAGGAAGTAAAAGTCGTAACAAGGTCTCCGTTGGTGAACCAGCGGAGGGATCATTACCGAGTTATTACTCCAAACCCTTTGTGAACCTTACCTATTACTGCTGTTGCCTCGGCGGACGGCCGGGAGGGCACCCCCTCGCGGGGCCGCCCGACCAGCCCCCGCCGGCAGCACCAAACTCTTGAATTTATAGCGAAACTACTTCTGAATAACAAAAACAAACGAATCAAAACTTTCAACAACGGATCTCTTGGTTCTGGCATCGATGAAGAACGCAGCGCCTCTC
+
CCGGGGGGGGGGGGGGGGGGGGGGGGGGGGGGGGGGGGGGGGGGGGGGGGGGGGGGGGGGGGGGGGGGGGGGGGGGGGGGGGGGGGGGGGGGGGGGGGGGGGGGGGGGGGGGGGGGGGGGGGGGGGGGGGGGGGGGGGGGGGGGGGGGGGGGGGGGGGGGGGGGGGGGGGGGGGGGGGGGGGGGCEGCGGFGFGGGGGGGGFGGGGFGGGGGGGGGGGGGGGFGGGGGGGGGGGFGGGGGGGGGGFGGGGFGGGGGGGGGGGGGGGGDFFGFGFGFFFGFFFFGFFFFFFFFBBFFF(###
@M06045:235:000000000-JCY5N:1:1101:23541:8836 1:N:0:CTCAGA
AGAGTACTTGGTCATTTAGAGGAAGTAAAAGTCGTAACAAGGTCTCCGTTGGTGAACCAGCGGAGGGATCATTACAGAGTTGCAAAACTCCCAACCCTTTGTGAACGAACTAGTCAGTTGCCTCGGCGGGGAGCCCTTCAGGGGGTAGCCCGCCGGAGGACCACTAAACTCTTGAATTTTTGGCCTCTCTGAGTGATTACACAATGAATCAAAACTTTCAACAACGGATCTCTTGGTTCTGGCATCGATGAAGAACGCAGCGCCTAAAGGAGATCGGAAGAGCACACGTCTGAACTCCTCA
+
CCGGGGGGGGGGGGGGGGGGGGGGGGGGGGGGGGGGGGGGGGGGGGGGGGGGGGGGGGGGGGGGGGGGGGGGGGGGGGGGGGGGGGGGGGGGGGGGGGGGGGGGGGGGGGGGGGGGGGGGGGGGGGGGGGGGGGGGGGGGGGGGGGGGGGGGGGGGGGGGGGGGGGGGGGGGGGGGGGGGGGGGGGGFFGGGGGGGGGGGGGGGGGGGGGGGGGGGGGGGGGGGGGGGGGGGGGGGGGGGGGGGGGGGFFGGGGGGGGGGGGGGGGGGFF4>F:FFFFGFFFFGFFFFFFFFFFFFFF###
@M06045:235:000000000-JCY5N:1:1101:16473:8841 1:N:0:CTCAGA
AGAGTACTTGGTCATTTAGAGGAAGTAAAAGTCGTAACAAGGTCTCCGTTGGTGAACCAGCGGAGGGATCATTACCGAGTTATTACTCCAAACCCTTTGTGAACCTTACCTTTTTGTTGCTCGGCGCACCGCGGGCCGCGGCTTCGGCCCGTCCCGCAGCGCGCCAGAGGACCCAACTCTTCAATTTATAGCGTACCTTCTGATTTACAAAACAAACAAGTTAAAACTTTCAACAACGGATCTCTTGGTTCTGGCATCGATGAAGAACGCAGCGCCTAATGGAGATCGGAAGAGCACATGG
+
CCGGGGGGGGGGGGGGGGGGGGGGGGGGGGGGGGGGGGGGGGGGGGGGGGGGGGGGGGGGGGGGGGGGGGGGGGGGGGGGGGGGGGGGGGGGGGGGGGGGGGGGGGGGGGGGGGGGGGGGGGGGGGGGGGGGGGGGGGGGGGGGGGGGGGGGGGGGGGGGGEGGGGGGGGGGGGGGGGGGGGGGGGGGGGGGGGGGGGGGGGGGGGGGGGGGGGGGGGGGGGGGGGGGGGGGGGGGG*<E*C9FFGGGGGGGGGGC>FGGGDGGFGDGFFGFGBGF5>GFFFFFFF?FFEFE@0???1###
@M06045:235:000000000-JCY5N:1:1101:14069:8845 1:N:0:CTCAGA
AGAGTACTTGGTCATTTAGAGGAAGTAAAAGTCGTAACAAGGTTTCCGTAGGTGAACCTGCGGAAGGATCATTATCAAAACAGCGGACTTCGGTCCTTGCTGCACCCTTGTCTTTTGCGTACCGTATGTTTCCTCGGCGGGCTTGCCTGCCGGTTGGACATTATCAAACCTTTTTGTAGTTGCAATCAGCGTCAGAAAACAAACAATAATTACAACTTTCAACAACGGATCTCTTGGTTCTGGCATCGATGAAGAACGCAGCGCCTAAGCGAGATCGGAAGAGCACACGTCTGAACTCTAG
+
CCGGGGGGGGGGGGGGGGGGGGGGGGGGGGGGGGGGGGGGGGGGGGGGGGGGGGGGGGGGGGGGGGGGGGGGGGGGGGGGGGGGGGGGGGGGGGGGGGGGGGGGGGGGGGGGGGGGGGGGGGGGGGGGGGGGGGGGGGGGGGGGGGGGGGGGGGGGGGGGGGGGGGGGGGGGGGGGGGGGGGGGGGGGGGGGGGGGGGGGGGGGGGGGGGGGGGGGGGGGGGGGGGGGGGGGGGGGGGFGGGGFGGGGGGGGGGGGGGGGGGGGGGGGFFG@3>GFFFGEFFFGFFFFFFFFFFFBFB###
@M06045:235:000000000-JCY5N:1:1101:28895:8846 1:N:0:CTCAGA
AGAGTACTTGGTCATTTAGAGGAAGTAAAAGTCGTAACAAGGTTTCCGTAGGTATGTTAAGCATCGAATTCCTCTCCTATTGTGACATTTCGCTAACTTGTGATCTCAGGTGAACCTGCGGAAGGATCATTACTGAGTTAGGGTCTTCTGGCCCGACCTCCAACCCTGTGTCTACCTTACCACGTTGCTTCGGCGGGCCTGTCGACAGGATCTGTCGGCTGCCGGCGGGCCTTAAAACCCCGCTGGACAGTGCCCGTCGATGGCCAACCTCTTAAAACTCTTGAAGAACTATGTCGTCGCT
+
CCGGGGGFGF@FGGFGG,EF@FFGGGGGGGGFGGGFGGGGGGGGGEGGGGE;FFG@EFGFAFGA<,CFE@FGGGGGGGGGFGGGEEFFGGGGDGFGFG9@<C<FGFGGGGGGGGGFGEGGGGDGGGGF@FFGGGFEGEFGGFGFGGAGGDDFCFGGGGGGGGGGGGFE@F;FFFG99C:DDECGFGGGGGG>GGDEGGGGF;EGCG5CG7<CGGFFGGGGGEFEEC8EE5=5?FC9EGGED=CDGGGGDFFC?FGGDGGC3C75>44DE49@7B764?DFBBBG@F??FF?66-*(,(###
@M06045:235:000000000-JCY5N:1:1101:9375:8855 1:N:0:CTCAGA
AGAGTACTTGGTCATTTAGAGGAAGTAAAAGTCGTAACAAGGTTTCCGTAGGTGAACCTGCGGAAGGATCATTACCGAGTGAGGGCCCTCTGGGTCCAACCTCCCACCCGTGTTTATCATACCTAGTTGCTTCGGCGGGCCCGCCGTCATGGCCGCCGGGGGGCACCCGCCCCCGGGCCCGCGCCCGCCGAAGCCCCCCCTGAACGCTGTCTGAAGATTGCAGTCTGAGCGATTAGCTAAATCAGTTAAAACTTTCAACAACGGATCTCTTGGTTCCGGCATCGATGAAGAACGCAGCGGC
+
CCGGGGGGGGGGGGGGGGGGGGGGGGGGGGGGGGGGGGGGGGGGGGGGGGGGGGGGGGGGGGGGGGGGGGGGGGGGGGGGGGGGGGGGGGGGGGGGGGGGGGGGGGGGGGGGGGGGGGGGGGGGGGGGGGGGGGDEGG@FGGGGGGGGGGGGFGGGGGGGGGGGGGGGGGGGGGGGGGGGECCEGGGGGGGGGGGGGGGGGGGGGGGCCCEC?F:E?ECGGFGGGGGGGFGCFGDGGGGGGGGGGGGGCFGGGGFFCFCGGGGG:DC*=FGFGFDFF>DBEFFGF476BFFFFF36>3###
@M06045:235:000000000-JCY5N:1:1101:13147:8856 1:N:0:CTCAGA
AGAGTACTTGGTCATTTAGAGGAAGTAAAAGTCGTAACAAGGTCTCCGTTGGTGAACCAGCGGAGGGATCATTACCGAGTTTACAACTCCCAAACCCCTGTGAACATACCTATACGTTGCCTCGGCGGATCAGCCCGCGCCCTGTAAAAAGGGACGGCCCGCCCGAGGACCCTAAACTCTGTTTTTAGTGGAACTTCTGAGTAAAACAAACAAATAAATCAAAACTTTCAACAACGGATCTCTTGGTTCTGGCATCGATGAAGAACGCAGCGCCTAATGCAGATCGGAAGAGCACACGAGC
+
CCGGGGGFGGFGGCFFGGGGGGGGGGGGGGGGGGGGGGGGGGGGGGGGGFEGGGGFGGGGGGGEGEGGGGFGFGGGGGGGGGGGGGGGGGGGFGGGGGGGGGGGGGGGGGGGGGGGGCGGGFGGGGGEGGGCEEDGGEGGGGEGGGGGGGGEGGGGGGGGGGFGGGGGGGGGGGGEFCFGEC;;FFCFGGGGGGGGGCGFGC9EDGGGGFFFFCCGFDCCGGGGGFGG9FCFCCEGGGGEDFFFGGGGGGGGGGGGD45CF7:?G4>D:5CBDFGEFFGFFBFF@F5@B3;5?DF?6-###
@M06045:235:000000000-JCY5N:1:1101:22401:8870 1:N:0:CTCAGA
AGAGTACTTGGTCATTTAGAGGAAGTAAAAGTCGTAACAAGGTCTCCGTTGGTGAACCAGCGGAGGGATCATTACCGAGTTTACAACTCCCAAACCCCTGTGAACATACCTACAACGTTGCCTCGGCGGCTCCCCGCTTCCCCGTAAAACGGGAGCGGCCCGCCAGAGGACCCAACAAACTCTGTTATTTTCAGTATCTTCTGAGTAAAAACACAATCAATTAAAACTTTCAACAACGGATCTCTTGGTTCTGGCATCGATGAAGAACGCAGCGCCTAATATAGATCGGAAGAGCACATGT
+
CCGGGGGGGGGGGGGGGGGGGGGGGGGGGGGGGGGGGGGGGGGGGGGGGGGGGGGGGGGGGGGGGGGGGGGGGGGGGGGGGGGGGGGGGGGGGGGGGGGGGGCGGGGGGGGGGGGGGGGGGGGGFGGGGGGGGGGGGCGGFFGGGGGGGGGGGGGGGGGGGGGGGGFGGGGGGGGGGGGGGGGGGGCGGFGGGGGFFGGGGGGGGGGGGGGGGGFGGGGFC@C7CGGGGGC?FFFGGGGG<CCGGGGGGFFGDCGGGGEC<*7:CFFGDECEC@GD@><=FFFGF?FF>FEFFBF?F1###
@M06045:235:000000000-JCY5N:1:1101:23398:8901 1:N:0:CTCAGA
AGAGTACTTGGTCATTTAGAGGAAGTAAAAGTCGTAACAAGGTCTCCGTTGGTGAACCAGCGGAGGGATCATTACTGAGTACTACGCTCTCTACCCTTTGTGAACTATTATACCTGTTGCTTCGGCGGCGCCCGCAAGGGTGCCCGCCGGTCTCATCAGAATCTCTGTTTTCGAACCCGACGATACTTCTGAGTGTTCTTAGCGAACTGTCAAAACTTTTAACAACGGATCTCTTGGCTCCAGCATCGATGAAGAACGCAGCGCCTAACGCAGATCGGAAGAGCAAACGTCTGAACTCGGC
+
CCGGGGGGGGGGGGGGGGGGGGGGGGGGGGGGGGGGGGGGGGGGGGGGGGGGGGGGGGGGGGGGGGGGGGGGGGGGGGGGGGGGGGGGGGGGGGGGGGGGGGGGGGGGGGGGGGGGGGGGGGGGGGGGGGGGGGGGGGGGGGGGGGGGGGGGGGGGGFGGGGGDFGGGGGGGGFGGGGGGGGGEGGGGGGGGGGGGGGGGGGGGGGGGGGGGFCDGGFGGGGGGGGEGGEEGGGGGGGGGDGGGFGGCFFGGGGFGGGDDDGGGGGGGFFGFGBGFFBCB>:>F6))<DFFFF9FB26###
@M06045:235:000000000-JCY5N:1:1101:22746:8909 1:N:0:CTCAGA
AGAGTACTTGGTCATTTAGAGGAAGTAAAAGTCGTAACAAGGTTTCCGTAGGTGAACCTGCGGAAGGATCATTACTGAGTGAGGGCCCTCTGGGTCCAACCTCCCACCCGTGTCTCTTGTACCATGTTGCTTCGGCGAGCCCGCCTCACGGCCGCCGGGGGGCATCTGCCCCCGGGCCCGCGCCCGCCGAAGCCCCCTCTGAACGCTGTCTGAAGATTGCAGTCTGAGCGATAAGCAAAAATTATTTAAAACTTTCAACAACGGATCTCTTGGTTCCGGCATCGATGAAGAACGCAGCCTG
+
CCGGGGGGGGGGGGFGGGGGGGGGGGGGGGGGFGGFEFGGGGGGGGGGGGGGGGGGGGFFGGGGGGGGGGFGGGGGGGGGGGGFGGGGGGGGGGGGGGGGGGGGGGGGEGFFFGEFFGFGGFFGGGGGGGGGGEDGGGGGEGGGGFG8FGGGGDGFFDGGGGGD8E?EGGGGGGDG8EEEGGGGGGGEEGGGGEGEGGGEFGCGGGGGGGGGGGDFEFGGCFGG?FGGFGEGEGFGFG4:<GFGGFFDFGGGGGGGGFGGGGGGGDDFF?FFGFGFFBG>@@FGF>B?BFF?<9>>>(###
@M06045:235:000000000-JCY5N:1:1101:10433:8921 1:N:0:CTCAGA
AGAGTACTTGGTCATTTAGAGGAAGTAAAAGTCGTAACAAGGTCTCCGTTGGTGAACCAGCGGAGGGATCATTACCGAGTTATTACTCCAAACCCTTTGTGAACCTTACCTATTACTGCTGTTGCCCCGGCGGACGGCCGGGAGGGCACCCCCTCGCGGGGCCGCCCGACCAGCCCCCGCCGGCAGCACCAAACTCTTGAATTTATAGCGAAACTACTTCTGAATAACAAAAACAAACGAATCAAAACTTTCAACAACGGATCTCTTGGTTCTGGCATCGATGAAGAACGCAGCGCCCACC
+
CCGGGGGGGGGGGGGGGGGGGGGGGGGGGGGGGGGGGGGGGGGGGGGGGGGGGGGGGGGGGGGGGGGGGGGGGGGGGGGGGGGGGGGGGGGGGGGGGGGGGGGGGGGGGGGGGGGGGGGGGGGFGGGGGGGGGGGGGGGGGGGGGGGGGGGGGGGGGGGGGGGGGGGGGGGGGGGGGGGGGGGGGGGGGGGGGGGGGGGGGGGGGGGGGGDGGGGGGGGGGGGFGGGGGGGGGGGGGGGGGFGFGFGGGGGGGGGGGGGGGGGCCFGGFFGFGFGFFFGE@FFGFFFFFFF@EBFFF(###
@M06045:235:000000000-JCY5N:1:1101:4677:8934 1:N:0:CTCAGA
AGAGTACTTGGTCATTTAGAGGAAGTAAAAGTCGTAACAAGGTCTCCGTTGGTGAACCAGCGGAGGGATCATTACAGAGTTGAAAAACTCCCCTAAACCATTGTGAACCTACCACTAAACAGTTGCTTCGGCGGGTGGGCGCCCCTCCCCAGGGAAGGGCGCCCCGCTAGACCGCCCGCCGGAGGTACCCAAAACTCTTGTTTAACTAAAAGGCCTCTCTGAGTACTGTACTTAAATAAGTCAAAACTTTCAACAACGGATCTCTTGGTTCTGGCATCGATGAAGAACGCAGCGCCTAGGC
+
CCGGGGGGGGGGGGGGGGGCGGGGGGGGGGGGGGGGFGGGGGGFFGGGGGGGGGGFGGGGGEGGGGGGGGGGGGGGGGGGGFGGGGGGGGGGGG@FGGGGGGGGGGGGGGGGDDGGGGGGGGGGGGGGGGGGGGGGCEG7FEFGDFGGGDGGGGGGGGGGGGGGGGGGGGGGGGGGGGGGGGGGGGGGGGGFEGGGGGGGGGGFGGGGCGGGGGGGGFGGGFFGGGFGGGGGGC9?CFFGGGC>D?FGGGGGGGFCFGGGGCDGGGGDFFFFGFGFFFGFFF?FFFFFFFFF:;>600###
@M06045:235:000000000-JCY5N:1:1101:20141:8951 1:N:0:CTCAGA
AGAGTACTTGGTCATTTAGAGGAAGTAAAAGTCGTAACAAGGTTTCCGTAGGTGAACCTGCGGAAGGATCATTACCGAGTGAGGGTCCCTCGGGGCCCAACCTCCCATCCGTGTTGTCCTGACACCTGTTGCTTCGGCGGGCCCGCCGTGGTTCACGCCCCGGCCGCCGGGGGGTTCACGCCCCCGGGCCCGCGCCCGCCGAAGACCCCTGGAACGCTGCCTGGAAGGTTGCCGTCTGAGTATACAATCAATCAATTAAAACTTTCAACAACGGATCTCTTGGTTCCGGCATCGATGATGA
+
CCGGGGGGGGGGGGGGGGGGGGGGGGGGGGGGGGGGGGGGGGGGGGGGGGGGGGGGGGGGGGGGGGGGGGGGGGGGGGGGGGGGGGGGGGGGGGGGGGGGGGGGGGGGGGGGGGGGGGGGGGGGGGFGGGGGGGGGGGGGGGGGGGGGGGGGGGGGGGGGGGGGGGGGGGGGGGGGGGGGGGGGGGGGGGGGGGGGGGGGGCEEGGGGGGGGFFGGGEGGGFGGFFGGEGGGGGGG5FFGGGGGGGGGGFGFGGGFGGGGGGGGGGGGFFGFGDD:B=DFBFFFFBFFDFBFFFF24)###
@M06045:235:000000000-JCY5N:1:1101:20465:8970 1:N:0:CTCAGA
AGAGTACTTGGTCATTTAGAGGAAGTAAAAGTCGTAACAAGGTCTCCGTTGGTGAACCAGCGGAGGGATCATTACCGAGTTATACAACTCCCAAACCCACTGTGAACCTTACCTCAGTTGCCTCGGCGGGACCGCCCCGGCCGCCGCGCAAGCGGCGCCGGACTCCAAGGCGCCCGCCGCAGGGACCCAAAACTCTTTTGCATTACGCCCAACGGCGGGAATTTTTTTCTCTGAGTGCATAAGCAAAACAAATGAATCAAAACTTTCAACAACGGATCTCTTGGTTCTGGCATCGATGCGA
+
CCGGGGGGGGGGGGGGGGGGGGGGGGGGGGGGGGGGFGGGGGGGGGGGGGGGGGGGGGGGGGGGGGGGGGGGGGGGGGGGGGGGGGGGGGGGGGGGFGGGGGGGFGGGGGGGGGGGGGGGGGGGGGGGGGGGGGGGGGGGGGGGGGGGGGGGGGGGGGGGGGGGGGGGGFGGGGGGGGGGGGGGGGGGGGGGGGDFGGFFGGGGGGGGGGGGGGGGGGGEGGFGFGGDGFD:CEGGCF7CFFGGGGGGGGGGFFGGGGGGGGFGGFFFF47>C>GFB37=FFFGFFFFBFFF4:3<?2###
@M06045:235:000000000-JCY5N:1:1101:20660:8984 1:N:0:CTCAGA
AGAGTACTTGGTCATTTAGAGGAAGTAAAAGTCGTAACAAGGTCTCCGTTGGTGAACCAGCGGAGGGATCATTACTGAGTGTTTTTTCCAACCTCATAACCCTATGTGAACCTTTATACCACGTTGCTTCGGCGGCGCGTTTCCCCCCCCGCGGGGGGCGTGCCCGCCGGCGATATCCAGTCTCTCAGTCAAGAACCGACGTTACTTCTGAGTGTTCTAAGCGAACTGTTAAAACTTTCAACAACGGATCTCTTGGTTCCAGCATCGATGAAGAACGCAGCGCCTAATGCAGATCGGAGCG
+
CCGGGGGGGGGGGGGGGGGGGGGGGGGGGGGGGGGGGGGGGGGGGGGGGGGGGGGGGGGGGGGGGGEGGGGGGGGGGGGGGGGGGGGGGGGGGGGGGGGGGGGGGGGGGGGGGGGGGGGGGGGGGGGGGGGGGGGGGGGGGGGGGGGGGGGGGGGGGGGGGGGGGGGGGGGGGGGGGGGGGGCGCGFGGGGGGGFFFGDGGGGGC@FGGGGGGGGGGGGGGFGGCEDFGFGGGG6FGFFGGGGGGGE35<0*<CFFGFGG7CDCDFG*5BGF*7<:>BD:35@<BFFF=4@8?)7:?3###
@M06045:235:000000000-JCY5N:1:1101:9129:8993 1:N:0:CTCAGA
AGAGTACTTGGTCATTTAGAGGAAGTAAAAGTCGTAACAAGGTCTCCGTTGGTGAACCAGCGGAGGGATCATTACCGAGTTTACAACTCCCAAACCCCTGTGAACATACCACTTGTTGCCTCGGCGGATCAGCCCGCTCCCGGTAAAACGGGACGGCCCGCCAGAGGACCCCTAAACTCTGTTTCTATATGTAACTTCTGAGTAAAACCACAAATAAATCAAAACTTTCAACAACGGATCTCTTGGTTCTGGCATCGATGAAGAACGCAGCGCCTAATTAAGATCGGAAGAGCACACGTCC
+
CC6EFGGGGGGGGGGGGGFFFFGGFFGGGGGFGCFG8CFGGCED9ECBCDGGGGGGGFGFFGGCEGGDAFFFFFFFEEEG@FFGGGGFGFFFAEFD:FEGE<CCC?EG<FAEGCDGGGGFFFGGGG7CCFE=ED7FG7@>7FGFGGGGFECG7<<:>FGGCFF:FGGCFGEGGCGGGGGGG2FEFFGFC9@FGGGGGFGCF@9CC9CGDGGEGGGGG7<<FGG70=CF9CFCGG=C5:5**2CFG+<C:>FGGCGGGFFCC**:*9C3351.93C>FFFFF6/06@5:<7FFF>5322###
@M06045:235:000000000-JCY5N:1:1101:19671:8996 1:N:0:CTCAGA
AGAGTACTTGGTCATTTAGAGGAAGTAAAAGTCGTAACAAGGTCTCCGTTGGTGAACCAGCGGAGGGATCATTACCGAGTTTACAACTCCCAAACCCCTGTGAACATACCACTTGTTGCCTCGGCGGATCAGCCCGCTCCCGGTAAAACGGGACGGCCCGCCAGAGGACCCCTAAACTCTGTTTCTATATGTAACTTCTGAGTAAAACCATAAATAAATCAAAACTTTCAACAACGGATCTCTTGGTTCTGGCATCGATGAAGAACGCAGCGCCTAACTAAGATCGGAAGAGCACACGCCG
+
CCGGGGGGGGGGGGGGGGGGGGGGGGGGGGGGGGGGGGGGGGGGGGGGGGGGGGGGGGGGGGGGGGGGGGGGGGGGGGGGEGGGGGGGGGGGGGGGGGGGGGGGGGGGGGGGGGGGGGGGGGGGGGGGGGGGGGGGGGGGGGGGGGGGGGGGGGGGGGGGGGGGGGGGGGGGGGGGGGGGGFGGGGGGGGGGGGGGGGGGGGGGGGGGGGGGGGGGGG?GGGGGGGGGGGGGGGGGGGGGGGGGGFGGFGGGGGGGGGGGGGGGGGDCEFGFGFGFFFGFFFFGFFFEFFFFFFFF?1###
@M06045:235:000000000-JCY5N:1:1101:8028:8999 1:N:0:CTCAGA
AGAGTACTTGGTCATTTAGAGGAAGTAAAAGTCGTAACAAGGTTTCCGTAGGTGAACCTGCGGAAGGATCATTACCTAGAGTTGCGGGCTTTGCCTGCCATCTCTTACCCATGTCTTTTGAGCACCTTCGTTTCCTCGGCGGGTCCGCCCGCCGTCAGGACACTTTAAAACCACTTGCAGTTGCAATCAGCGTCTGAAAAACTTTAATAGTTACAACTTTCAACAACGGATCTCTTGGTTCTGGCATCGATGAAGAACGCAGCGCCTAATTGAGATCGGAAGAGCACACGTCTGAACTCCC
+
CCGGGGGGGGGGGGGGGGGGGGGGGGGGGGGGGGGGGGGGGGGGGGGGGGGGGGGGGGGGGGGGGGGGGGGGGGGGGGGGGGGGGGGGGGGGGGGGGGGGGGGGGGGGGGGGGGGGGGGGGGGGGGGGGGGGGGGGGGGGGGGGGGGGGGGGGGGGGGGGGGGGGGGGGGGGGGGGGGGGGGGGGGGGGGGGGGGGFDGGGGGGGGFDGGGGGGGGGGGGGGGGGGGGGGGGCCFFFGGGGGGGGGGGGGGGGGGGGGEDCGGDGGGGFFGFGFGFFFGFFBFC@FFFFDFFF?FFB)###
@M06045:235:000000000-JCY5N:1:1101:14658:9006 1:N:0:CTCAGA
AGAGTACTTGGTCATTTAGAGGAAGTAAAAGTCGTAACAAGGTCTCCGTTGGTGAACCAGCGGAGGGATCATTACAGAGTTGCAAAACTCCCAACCATTGTGAACCTACCTCACCGTTGCTTCGGCGGGTGGCCCCCACCAGGGCCGCGCCGGCCCCCGTGCTGGCAACCCGTCAGAGGACCAAAACTCTTCGTCATCACTGGCCTCTCTGAGTAACTTATACAATAAGTCAAAACTTTCAACAACGGATCTCTTGGTTCTGGCATCGATGAAGAACGCAGCGCCTAAGCAAGATCGGCAC
+
CCGGGGGGGGGGGGGGGGGGGGGGGGGGGGGGGGGGGGGGGGGGGGGGGGGGGGGGGGGGGGGGGGGGGGGGGGGGGGGGGGGGGGGGGGGGGGGGGGGGGGGGGGGGGGGGGGGGGGGGGGGGGGGGGGGGGGGGGGGGGGGGGGGGGGGGGGGGGGGGGGGGGGGGGGGGGGGGGGGGGGGGGGGGGGGGGGGGGGGGGGGGGGGFGGGFGGGGGGGGGGGGGGGGGGGGGFFGGGGGGGGGGGGGGGGGGGGGGGFGGGGGGGGGFFGFGFGFFFG@EFFGFEDFFFFFFFFFFF###
@M06045:235:000000000-JCY5N:1:1101:6957:9014 1:N:0:CTCAGA
AGAGTACTTGGTCATTTAGAGGAAGTAAAAGTCGTAACAAGGTCTCCGTTGGTGAACCAGCGGAGGGATCATTACAGAGTTGCAAAACTCCCAACCATTGTGAGCCTACCTCACCGTTGCTTCGGCGGGTGGCCCCCACCAGGGCCGCGCCGGCCCCCGTGCTGGCAACCCGTCAGAGGACCAAAACTCTTCGTCATCACTGGCCTCTCTGAGTAACTTATACAATAAGTCAAAACTTTCAACAACGGATCTCTTGGTTCTGGCATCGATGAAGAACGCAGCGCCTAAGCGAGATCGGCCG
+
CCGGGGGGGGGGGGGGGGGGGGGGGGGGGGGGGGGGGGGGGGGGGGGGGGGGGGGGGGGGGGGGGGGDGGGGGGGGGGGGGGGGGGGGGGGGGGGGGGGGGGGGGGGGGGGGGGGGGGGGGGGGGGGGGGGGGGGGGGGGGGGGGGGGGGGGGGGGGGGGGGGFGFGGGGGGGGGGGGGGGGGGGGGGGGGGGGGGGGGGGFFGGGGGGGGGGGGFGGG9EFGFGGGGGGGGGGGGGGGGGGFGGGGGGGGGGGGGGGGGGGFGGGGGFFGFGFG@:DGFFFEDFFF@;FDEF>F7?F###
@M06045:235:000000000-JCY5N:1:1101:24180:9039 1:N:0:CTCAGA
AGAGTACTTGGTCATTTAGAGGAAGTAAAAGTCGTAACAAGGTTTCCGTAGGTGAACCTGCGGAAGGATCATTCATAATTGAGTGTTTTATGGCACTCTTTAAAAAAATCCATATCCACCTTGTGTGCAATGTTTTTGGACTCTCTGTACGTTGATATCCCTTTGGGTCCGATAGGACTTTAGGGGAAGGAAAACCTTAAGAGGGTTTGATTAACTTAACACCTTTAAAGCAGTTTGTCTGAATATCTATTTCTGAATAAACATAATTCAAAAATACAACTTTCAACAACGGATCTCTTGC
+
CCGGGGGGGGGGGGGGGGGGGGGGGGGGGGGGGGGGFGGGGGGGGGGGGGGGGGGGGGGGGGGGGGGEGGFGGGGGGGGGGGGFGFGGGDGGGGGGGGGGGGGGGGDGGGGGGGGGGGFGGGGGGGGGGGGGGGGGGGGGGGGFGGGGGGGFFGFGGGGGGGGGGGGGGGGGGGFGGGGGGGGGGGGGGGGGGGGGGGGGGGGGGEFGGFGGGGFGGGGGGGGGGGGGGCGGGGFGGGGGGGGGGFGGGGGGGGGGGGGDFFGGGGGGFFGFGFGFFFGFFFFGFFFFFFFFFFFFA>###
@M06045:235:000000000-JCY5N:1:1101:26416:9045 1:N:0:CTCAGA
AGAGTACTTGGTCATTTAGAGGAAGTAAAAGTCGTAACAAGGTTTCCGTAGGTGAACCTGCGGAAGGATCATTCATAATAAGTGTTTATGGCACTTCTTAAATCCATATCCACCTTGTGTGCAATGTCAGCCGTTTTCTTTATGAAAGCGGCCAAACATCAACTTATTTTTTAACTGTCTGTCTGAAAACTATTATGAATAAACAATTCAAATACAACTTTCAACAACGGATCTCTTGGCTCTCGCATCGATGAAGAACGCAGCGCCTAAAACAGATCGGAAGAGCACACGTCTGAACGGC
+
CCGGGGGGGGGGGGGGGGGGGGGGGGGGGGGGGGGGGGGGGGGGGGGGGGGGGGGGGGGGGGGGGGGGGGGGGGGGGGGGGGGGGGGGGGGG<FGGGGGGGGGGGGGGGGGGGGGGGGGGGGGGGGGGGGGGGGGGGGGGGGGGGGFFGGGGGGGGGGGGGGGGGGGGGGGGGGFGGGGGGGGGGGGGGGGFGGGGGGGGFCGGGGGGGGDGGGGGGGGGGGGGGGCGEGGGGGGGGGGGGGGGGGGGGGCGGFGGGGGGGDGGGGDGFFFFGFGFFAGFEFFGFFFFFFFFFFFFF0###
@M06045:235:000000000-JCY5N:1:1101:15748:9045 1:N:0:CTCAGA
AGAGTACTTGGTCATTTAGAGGAAGTAAAAGTCGTAACAAGGTCTCCGTTGGTGAACCAGCGGAGGGATCATTACCGAGTACTATAACTCATAACCCTTTGTGAACCTTTATACCTGTTGCTTCGGCGGCGCGCCTCCCGGGGCGTGCCCGCCGGTATCATCAGAATCTCTGTTCGAACCCGACGATATTTCTGAGTGTTCTAAGCGAACTGTTAAAACTTTCAACAACGGATCTCTTGGCTCCAGCATCGATGAAGAACGCAGCGCCTAAGTAAGATCGGAAGAGCACACGTCTGAACAA
+
CCGGGGGGGGGGGGGGFGGGGGGGGGGGGGGGGGGGGGGGGGGGGGGGGGGGGGGGGGGGGGGGGGGGGGGGGGGGGGGGGGGGGGGGGGGGGGGGGGGGGGGGGGGGGGGGGGGGGGGGGGGGGGGGGGGGGGGGGGGGGGGGGGGGGGGGGGGGGGGGGGGGGGGGGGGGGGGGGGGGGGGGGGGGGGFGGGGGGGEGGGGGGGGGGGGGGGGGGGGGGGGGGGGGGGGGGGFGGGGGGCFGFGG5CFGGGGGG>>FGGGGGGGGGFFG?FFGFFFGFFFFGFFFF@F>@F?482<###
@M06045:235:000000000-JCY5N:1:1101:19499:9046 1:N:0:CTCAGA
AGAGTACTTGGTCATTTAGAGGAAGTAAAAGTCGTAACAAGGTCTCCGTTGGTGAACCAGCGGAGGGATCATTACAGAGTTGCAAAACTCCCAACCCTTTGTGAACGAACTAGTCAGTTGCCTCGGCGGGGAGCCCTTCAGGGGGTAGCCCGCCGGAGGACCACTAAACTCTTGAATTTTTGGCCTCTCTGAGTGATTACACAATGAATCAAAACTTTCAACAACGGATCTCTTGGTTCTGGCATCGATGAAGAACGCAGCGCCTAAGGTAGATCGGAAGAGCACACGTCTGAACTCCGGA
+
CCGGGGGGGGGFGGGGGGGGGGGGGGGGGGGGGGGGGGGGGGGGGGGGFGGGGGGGGGGGGGGGGGGGGGGGFGGGGGGGGGGGGCFGGGGGGGGGGGGGGGGGGGGGGGGGGGGGGGGGGFEGGGGGGGGGGGGGGGGGGGGGGGGGFGGGDGGGGCFGGGGGGGGGGGGGGGGGGGGGGGGGGGGGGGGGGGGCFGGGGGGGGGGGGGFGGGGGGGGGFFFGGGGG5ECFGGGGGGGGGGGGGFGFGGGGGGGGGDGGC5>C<<FF:FGFGFGFFFGF:FFG:F:@5:>FFFFAFF###
@M06045:235:000000000-JCY5N:1:1101:27775:9047 1:N:0:CTCAGA
AGAGTACTTGGTCATTTAGAGGAAGTAAAAGTCGTAACAAGGTTTCCGTAGGTGAACCTGCGGAAGGATCATTACCGAGTGAGGGCCCTCGGCCCGACCTCCATCCCTTTGTTGACCAACACCAGTTGCCTCGGGGGCAACCCGGCCTCCGCGCCGGCCCCCGGCGGACGACTTTAATGCTGTTTCTATGCGTCGGAGTACTTGATGAATCAATCAAAACTTTCAACAACGGATCTCTTGGTTCTGGCATCGATGAAGAACGCAGCGCCTAAACAAGATCGGAAGAGCACACGTCTGAAAT
+
CCGGGGGGGGGGGGGGGGGGGGGGGGGGGGGGGGGGGGGGGGGGGGGGGGGGGGGGGGGGGGGGGGGGGGGGGGGGGGGGGGGGGGGGGGGGGGGGGGGGGGGGGGGGGGGGGGGGGGGGGGGGGGGGGGGGGGGGGGGGGGGGGGGGGGGGGGGGGGGGGGGGGGGGGGGGGGGGDGGGGGGDGGGGGGGGGGGGGGGGGGGGGGGGFGGGDGGGGGGGGGGGGGFGGGGGGGGGGGGGGGGGGGGGGGGDFGGGGGGGG3DDGGGGEFGFGFFFFFGFFFFD>FFF?>FFBBFBB5###
@M06045:235:000000000-JCY5N:1:1101:12998:9047 1:N:0:CTCAGA
AGAGTACTTGGTCATTTAGAGGAAGTAAAAGTCGTAACAAGGTCTCCGTTGGTGAACCAGCGGAGGGATCATTACCGAGTTTACAACTCCCAAACCCCTGTGAACATACCACTTGTTGCCTCGGCGGATCAGCCCGCTCCCGGTAAAACGGGACGGCCCGCCAGAGGACCCCTAAACTCTGTTTCTATATGTAACTTCTGAGTAAAACCATAAATAAATCAAAACTTCCAACAACGGATCTCTTGGTTCTGGCATCGATGAAGAACGCAGCGCCTAAACTAGATCGGAAGAGCACACGACA
+
CCGGGGGGGGGGGGGGGGGGGGGGGGGGGGGGGGGGGGGGGGGGGGGGGGGGGGGGGGGGGGGGGGGGGGGGGGGGGGGGGGGGGGGGGGGGGGGGGGGGGGGGGGGGGGGGGGGGGGGGGGGGGGGGGGGGGGGGGEGGGGGGGGGGGGGGGGGGGGGGGGGGGGGGGGGGGGGGGGGGGGGGGGGGGGGGGGGGGGGGGGDGFFGGGGGGGGGGGGGGGGGGGCGGGGGGGGGGGGGGCGGGGGCCGGGGGGGGGGEGGGGGFGGGFDGFGFGFFFGFFFFGFFFFB;@FF?FF?1###
@M06045:235:000000000-JCY5N:1:1101:13264:9057 1:N:0:CTCAGA
AGAGTACTTGGTCATTTAGAGGAAGTAAAAGTCGTAACAAGGTCTCCGTTGGTGAACCAGCGGAGGGATCATTACAGAGTTGCAAAACTCCCAAACCATTGTGAACGTTACCTAAACCGTTGCTTCGGCGGGCGGCCCGGGTCCTTCCCGGCGCCCCTCGGCCCTCGCGGGCGCCCGCCGGAGGAAAACCAAACTATTGCATTGTATGGCCTCTCTGAGTCTTCTGTACTGAATAAGTCAAAACTTTCAACAACGGATCTCTTGGTTCTGGCATCGATGAAGAACGCAGCGCCTAAGAGTC
+
CCGGGGGGGGGGGGGGGGGGGGGGGGGGGGGGGGGGGGGFGGGGGGGGGGGGGGGGGGGGGGGGGGGGGGGGGGGGGGGFGGGGGGGGGGGGGGGGGGGGGGGGGGGGGGGGGGGGGGGGGGGGFF:FGEEGGGGGGGGGGGGGGGGGGEEGGGGGGGGGEEFGGGGG@FGGGEGGGGGGGGGGG>@CFGF58EFFGGFGFFFGGGGGGGGGG?C<FFGFF+<EDEF9FFF<FG?7?EFCFGFGGGGG7CGGF7:DGDGCCCC7=:FGF*:@G=F>5F7B??FCF3BBD>EDF0>>?5###
@M06045:235:000000000-JCY5N:1:1101:17191:9068 1:N:0:CTCAGA
AGAGTACTTGGTCATTTAGAGGAAGTAAAAGTCGTAACAAGGTTTCCGTAGGTGAACCTGCGGAAGGATCATTAACACGTATCCATACGTATTATATACCAAACCGTGAACTTGTTTGTAATAACGAAGAAAGCGAGTGTGGAATTGACCTCTTCGGAGAGAGATGAAGCATGAACTTTTGTACCTTATTCAACCTTATAAACCACTTGTAACCATATTGTACTAAACCTAAGAATGTGAATGCCTTCGGGTAATCATATTTGTATTTACGAAACGTAAAAACAATTCTTAGCAACGGAGA
+
CCGGGGGGGGGGGGGGGGGGGGGGGGGGGGGGGGGGGGGGGGGGGGGGGGGGGGGGGGGGGGGGGGGGGGGGGGGGGGGGGGGGGGGGGGGGGGGGGGGGGGGGGGGGGGGGGGGGGGFGGGGGGGGGGGGGGGGGGGGGGGGGGGGGGGGGGGGGGGGGGGGGGGGGGGGGGGGGGFGGGGGGGGGGGGGGGGGGGGGGGGGGGGGGGGGGGGGGGGGGGGGGGGGGFGGGGGGGGGGGGGGGGGGGGGGGGGGGGGGGGGGGGGGGFFGFGFGFFFGFFFFGFFFFFFFFFFFFFB###
@M06045:235:000000000-JCY5N:1:1101:21832:9070 1:N:0:CTCAGA
AGAGTACTTGGTCATTTAGAGGAAGTAAAAGTCGTAACAAGGTCTCCGTTGGTGAGCCAGCGGAGGGATCATTACCGAGTTTACAACTCCCAAACCCCTGTGAACATACCTACAACGTTGCCTCGGCGGCTCCCCGCTTCCCCGTAAAACGGGAGCGGCCCGCCAGAGGACCCAACAAACTCTGTTATTTTCAGTATCTTCTGAGTAAAAACACAATCAATTAAAACTTTCAACAACGGATCTCTTGGTTCTGGCATCGATGAAGAACGCAGCGCCTAAGTTAGATCGGAAGAGCACACTC
+
CCGGGGGGGGGGGGGGGGGGGGGGGGGGGGGGGGGGGGGGGGGGFGGGGGGGGGGGGGGGGGGGGGGGGGGGGGGGGGGGGGGGGGGGGGGGGGGGGGGGGGGGGGGGGGGGGGGGGGGGGGGGGGGGGGGGGGGGGGGGGGGGGGGGGGGGGGGGGGGGGGGGGGGGGGGGGGGGGGGGGGGGGGGGGGGGGGGGGGGGGGGGGGGGGGGGGGGGFGGGGGGGGCFGGGDGGGGGGGGGDGGFFGGGGGGGGFGGGGGGGGFGFGGF@EG>D@GFFFGFFFFFFFFFFF>>@7FF?(###
@M06045:235:000000000-JCY5N:1:1101:25757:9071 1:N:0:CTCAGA
AGAGTACTTGGTCATTTAGAGGAAGTAAAAGTCGTAACAAGGTCTCCGTTGGTGAACCAGCGGAGGGATCATTACCGAGTTTACAACTCCCAAACCCAATGTGAACGTTACCAAACTGTTGCCTCGGCGGGGTCACGCCCCGGGTGCGTAAAAGCCCCGGAACCAGGCGCCCGCCGGAGGAACCAACCAAACTCTTTCTGTAGTCCCCTCGCGGACGTATTTCTTACAGCTCTGAGCAAAAATTCAAAATGAATCAAAACTTTCAACAACGGATCTCTTGGTTCTGGCATCGATGAAGGTC
+
CCGGGGGGGGGGGGGGGGGGGGGGGGGGGGGGGGGGGGGGGGGGGGGGGGGGGGGGGGGGGGGGGGGGGGGGGGGGGGGGGGGGGGGGGGGGGGGGGGGGGGGGGGGGGGGGGGGGGGGGGGGGGGGGGGGGGGGGGGGGGGGGGGGGGGGGGGGGGGGGGGGGGGGGGGGGGGGGGGEGGGGGGGGGGCGGGGGGGGGGGGGGGGGGGGGGGGGGGGFGGGGGGGGFGGCFFGGGDGGGGGGGGGGGGGGGGGFGGFGGGGGGGGGGFFGFGBGB=FGFFF>>FFFFFFFFFFFBF)###
@M06045:235:000000000-JCY5N:1:1101:11680:9072 1:N:0:CTCAGA
AGAGTACTTGGTCATTTAGAGGAAGTAAAAGTCGTAACAAGGTCTCCGTTGGTGAACCAGCGGAGGGATCATTACAGAGTTGCAAAACTCCCTAAACCATTGTGAAGGTTACCTAAACCGTTGCTTCGGCGGGCGGCCCCGGGGTTTACCCCCCGGGCGCCCCTGGGCCCCACCGCGGGCGCCCGCCGGAGGTCACCAAACTCTTGATAATTTATGGCCTCTCTGAGTCTTCTGTACTGAATAAGTCAAAACTTTCAACAACGGATCTCTTGGTTCTGGCATCGATGAAGAACGCAGCGGC
+
CCGGGGGGGGGGGGGGGGGGGGGGGGGGGGGGGGGGGGGGGGGGGGGGGGGGGGGGGGGGGGGGGGGGGGFGGGGGGGGGGGGGGGGGGGGGGGGGGGGGGGGGGGGGGGGGGGGGGGGGGGGGGGGGGGGGGGGGGGGGGGGGGGGGGGGGGGGGGGGGGGGGGGGGGGGGGGGGGGGGGGGGGGGGGGGGGGGGGGGGGGGGGGGGGGGGGGGGGGGGGGGGGGGGFDFGGGGGGGGGGGGGGGGGGGDFGGGGGGGGGGGGGGGGFFGF=?C?FFFFFFFGFFFFFFFFFFFFF0###
@M06045:235:000000000-JCY5N:1:1101:28278:9077 1:N:0:CTCAGA
AGAGTACTTGGTCATTTAGAGGAAGTAAAAGTCGTAACAAGGTCTCCGTTGGTGAACCAGCGGAGGGATCATTACAGAGTTGCAAAACTCCCTAAACCATTGTGAACGTTACCCAAACCGTTGCTTCGGCGGGCGGCGCCCAGCGCCCCCCAGGCCCCCTCGCGGGGCGCCCGCCGGAGGTACCCCAAACCATTGATACTTTATGGCCTCTCTGAGTCTTCTGTACTGAATAAGTCAAAACTTTCAACAACGGATCTCTTGGTTCTGGCATCGATGAAGAACGCAGCGCCTAAGGGAGAAC
+
CCGGGGGGGGGGGGGGGGGGGGGGGGGGGGGGGGGGGGGGGGGGGGGGGGGGGGGGGGGGGGGGGGGGGGGGGGGGGGGGGGGGGGGGGGGGGGGGGGGGGGGGGGGGGGGGGGGGGGGGGGGGGGGGEFGGGGGGGGGGGGGGGGGGGGGGGGGGGGGGGGGGGGGGDGGGGGGGGGGGGGGGGGGGGGGGGGGFGGGGGGGGGGGGGGGGGGDGGGGGGGGGGEFFGGGGGGGGGGGGGGGGGFFGGGGGDGCDDDFGG4FFFGG7FFCFDFFF?FGFFFFGFFFFF:7BF7F?:0###
@M06045:235:000000000-JCY5N:1:1101:10956:9089 1:N:0:CTCAGA
AGAGTACTTGGTCATTTAGAGGAAGTAAAAGTCGTAACAAGGTTTCCGTAGGTGAACCTGCGGAAGGATCATTACCGAGTGAGGGTGCTCCGTCGCCCGACCTCCCAACCCTGTGTCTACTGTACCTTGTCGTTGCTTCGGCGGACCGGTTGCTGACCAACTGGTTTCGACCGCCGGGGGCCCTGTCGCCCCTGGAGCGCGTCCGCCGATGGCCCAACTCCAAAAACTTCTTGACCCCGAAACCAGTGTCGTCTGAAAACACGTTTGTGATAAGTACAATCAAAAACAAAACTTTCAACCA
+
CCGGGGGGGGGGGGGGGGGGGGGGGGGGGGGGGGGGGGGGGGGGGGGGGGGGGGGGGGGGGGGGGGGGGGGGGGGGGGGGGGGGGGGGGGGGGGGGGGGGGGGGGGGGGGGGGGGGGGGGGGGGGGGGGGGGGGGGGGGGGGGGGGGGGGGGGGGGGGGGGGGGGGGGGGGGGGGGGGGGGGGGGGGGGGGGGGGGGGGGGCGGGGGGGGGGGGGGGGDGGGFGGCEGFFFG9CFGGGGGGGGGGECGGGGGFGFGGGGGGGGGGGGGFFGFC?GFFFDFFFFGFF@FFFFFFFBAF9###
@M06045:235:000000000-JCY5N:1:1101:25123:9097 1:N:0:CTCAGA
AGAGTACTTGGTCATTTAGAGGAAGTAAAAGTCGTAACAAGGTCTCCGTTGGTGAACCAGCGGAGGGATCATTACAGAGTTGCAAAACTCCCTAAACCATTGTGAACGTTACCTACAAACCGTTGCTTCGGCGGGCGGCTCCGGGTCCGCCCGTTGCCCCTCGGCCCCCCCTCGCGGGGGCGCCCGCCGGAGGAAACCCAACTCTTGATTAACATGGCCTCTCTGAGTCTTCTGTACTGAATAAGTCAAAACTTTCAACAACGGATCTCTTGGTTCTGGCATCGATGAAGAACGCAGCCCC
+
CCGGGGGGGGGGGGGGGGGGGGGGGGGGGGGGGGGGGGGGGGGGGGGGGGGGGGGGGGGGGGGGGGGGGGGGGGGGGGGGGGGGGGGGGGGGGGGGGGGGGGGGGGGGGGGGGGGGGGGGGGGGGGGGGGGGGGGGGGGGGGGGGGGGGGGGGGGGGGGGGGGGEGGGGGGGGGGGGGDEGGGGGGGGGGEGGGGGGGGGGGGGGGGFGGGGGFFGGGGGGGGFCCGGCGGGGGGGGGGGFCFFCFGGGGGGGGGGGGGGGGDGGD709@FBGFCFF*>F@F?DFFFFFFFFF059>9###
@M06045:235:000000000-JCY5N:1:1101:5279:9100 1:N:0:CTCAGA
AGAGTACTTGGTCATTTAGAGGAAGTAAAGGTCGTAACAAGGTCTCCGTTGGTGAACCAGCGGAGGGATCATTACAGAGTTGCAAAACTCCCAACCATTGTGAACCTACCTCACCGTTGCTTCGGCGGGTGGCTCCCACCGGGGCCGCGCCGGCCCCCGTGCCGGCAGCCCGTCAGAAGACCAAAACTCTTCGTCATCAGTGGCCTCTCTGAGTAACTTATACAATAAGTCAAAACTTTCAACAACGGATCTCTTGGTTCTGGCATCGATGAAGAACGCAGCGCCTAACTGAGATCGGACG
+
CCGGGGGGGGGGGGGGGGGGGGGGGGGGGGGGGGGGGGGGGGGGGGGGGGGGGGGGGGGGGGGGGGGGGGGGGGGGGGGGGGGGGGGGGGGGGGGGGGGGGGGGGGGGGGGGGGGGGGGGGGGGGGGGGGGGGGGGGGGGEGGGGGGGGGGGGGGGGGGGGGGGGGGGGGGGGGEGGCFGGGGGGGGGFGGGGGGGGGGGGGGGGGFCGGGGGGGGFGGGGGGGGGFGGGGGGGGGGGGGGGGGDC=CD7CFGGGGGGGGGG=FCFFGFFGBGFGFFFGE>DFGE3@FFFFFFAF>?:###
@M06045:235:000000000-JCY5N:1:1101:3140:9100 1:N:0:CTCAGA
AGAGTACTTGGTCATTTAGAGGAAGTAAAAGTCGTAACAAGGTCTCCGTTGGTGAACCAGCGGAGAGATCATTACCGAGTTATTACTCCAAACCCTTTGTGAACCTTACCTTTTTGTTGCTCGGCGCACCGCGGGCCGCGGCTTCGGCCCGTCCCGCAGCGCGCCAGATGACCCAACTCTTCAATTTATAGCGTACCTTCTGATTTACAAAACAAACAAGTTAAAACTTTCAACAACTGATCTCTTGGTTCTGGCATCGATGAAGAACGCATCGCCTAAGTTAGATCGGAAGAGCACAACC
+
CCGGGGGGGGGGGGGGGGFGGGGGGGFGGGGGGGGGGGGGGGGGGGGGGGCFGCFGGGGGGGGGGGGGGGGGGGGGGGGGGGGGGGGGGGFGGGGGGGFGGGGGGGGGGGGGGGGFFGFFFGEEGGGGGGGG@FGGEGGDFEEGGGCFFGGGGGGGG@FFCFEGGGGGGGGGGGGGGFFGGGFGGGGGGCEFEGGGGGGGGGGGGF?F?9FFGGGGGGGGGGGGFGGCCFGGGGGCF+9FFCCCFFC4DGGGFCGGGG5DGDG=FGGGEF3)>5DF3@C:FF4C44@5BE@8@BFFF0###
@M06045:235:000000000-JCY5N:1:1101:17311:9124 1:N:0:CTCAGA
AGAGTACTTGGTCATTTAGAGGAAGTAAAAGTCGTAACAAGGTTTCCGTAGGTGAACCTGCGGAAGGATCATTCATAATTGAGTGTTTTATGGCACTCTTTAAAAAAATCCATATCCACCTTGTGTGCAATGTTTTTGGACTCTCTGTACGTTGATATCCCTTTGGGTCCGATAGGACTTTAGGGGAAGGAAAACCTTAAGAGGGTTTGATTAACTTAACACCTTTAAAGCAGTTTGTCTGAATATCTATTTCTGAATAAACATAATTCAAAAATACAACTTTCAACAACGGATCTCTCCC
+
CCFGGGGGGGGGGGGGGGGGGGGGGGGGGGGGGGGGGGGGGGGGGGGGGGGGGGGGGGGGGGGGGGGGGGGGGGGGGGGGGGGGGGGGGGGGGGGGGGGGGGGGGFEGGGGGGGGGGGGGGGGGGGGGGGGGGGGGGGGGGGGGGGGGGGGGGGGGGGGGFFGGGGGGGGGCFGGGGGGGGGFGGGGGGGFGGGGGGGGGGGGGGGGGGGGGGGGGGGGGGGGGGGGFFEFGGGGGGGGGGGGFGCGGGGGGGGGGGGFGGGCGGCGGFFFFGFGFFFGFFFFGFFFFFFEFEFFFFB###
@M06045:235:000000000-JCY5N:1:1101:7703:9140 1:N:0:CTCAGA
AGAGTACTTGGTCATTTAGAGGAAGTAAAAGTCGTAACAAGGTCTCCGTTGGTGAACCAGCGGAGGGATCATTACCGAGTACTATAACTCATAACCCTTTGTGAACCTTTATACCTGTTGCTTCGGCGGCGCGCCCTCCGGGGCGTGCCCGCCGGTATCATCAGAATCTCTGTTTGAACCCGACGATACATCTGAGTGTTCTAAGCGAACTGTTAAAACTTTCAACAACGGATCTCTTGGCTCCAGCATCGATGAAGAACGCAGCGCCTAAGAGAGATCGGAAGAGCACACGTCTGAAACC
+
CCGGGGGGGGGGGGGGGGGGGGGGGGGGGGGGGGGFGGGGGGGGGGGGGGGGGGGGGGGGGGGGGGGGGGDGGGGGGGGGGGGGGGGGGGGGGGGGGGGGFGGGGGGGGGGGGGGGGGGGGGGFEEFGGGGGGGGGGGGGGGGGGGGGGGGGGGGGDFGGGGGGGGGGGGGGGGGGGGGGGGGGGGGDEGGGGGGGGGG?CFFFGDGEGGGGGGFGGGGGGFGGGGGGGGGGGGGGGGGGGGGDGEFD>FGGGGG7DGCDDGGGGGGGFFGFGFF>FFGFFFFGFFFF>>FFFFFFFD###
@M06045:235:000000000-JCY5N:1:1101:9126:9144 1:N:0:CTCAGA
AGAGTACTTGGTCATTTAGAGGAAGTAAAAGTCGTAACAAGGTCTCCGTTGGTGAACCAGCGGAGGGATCATTACCGAGTTATTACTCCAAACCCTTTGTGAACCTTACCTTTTTGTTGCTCGGCGCACCGCGGGCCGCGGCTTCGGCCCGTCCCGCAGCGCGCCAGAGGACCCAACTCTTCAATTTATAGCGTACCTTCTGATTTACAAAACAAACAAGTTAAAACTTTCAACAACGGATCTCTTGGTTCTGGCATCGATGAAGAACGCAGCGCCTAAAAGAGATCGGAAGAGCACACTT
+
CCGGGGGGGGGGGGGGGGGGGGGGGGGGGGGGGGGGGGGGGGGGGGGGGGGGGGGGGGGGGGGGGGGGGGGGGGGGGGGGGGGGGGGGGGGGGGGGGGGGGGGGGGGGGGGGGGGGGGGGGGGGGGGGGGGGGGGDGGGGGGGGGGGGGGGGGGGGGGGGGGGGGGGGGGGGGGGGGGGGGGGGFGGGGGGGGGGGGFGGGGGGGGGGGGGGGGGGGGGGFFGGGGGGGGGGGGGGGGDEDGFGGGGGGGGGGGGGGG=GGGGGGGGGFFGFGBGFDBGFFFFFFFFF>>EFFFFFB8###
@M06045:235:000000000-JCY5N:1:1101:13207:9161 1:N:0:CTCAGA
AGAGTACTTGGTCATTTAGAGGAAGTAAAAGTCGTAACAAGGTTTCCGTAGGTGAACCTGCGGAAGGATCATTACCGAGTGAGGGCCCTCTGGGTCCAACCTCCCACCCGTGTTTATCGTACCTTGTTGCTTCGGCGGGCCCGCCGCAAGGCCGCCGGGGGGCTTCCGTCCCCGGGTCCGCGCCCGCCGAAGACACCTGTGAACGCTGTATGAAGATTGCAGTCTGAGCGAAAAGCTAAATCGTTAAAACTTTCAACAACGGATCTCTTGGTTCCGGCATCGATGAAGAACGCAGCGCGTT
+
CCGGGGGGGGGGGGGGGGGGGGGGGGGGGGGGGGGGGGGGGGGGGGGGGGGGGGGGGGGGGGGGGGGGGGGGGGGGGGGGGGGGGGGGGGGGGGGGGGGGGGGGGGGGGGGGFGGGGGGGGGGGGGGGDGGGGFGGGGGGGGGGGGGGGGGGGGGGGGGGGGGGGGGGGGGGGGGGGGFGGGGGGEEGGEGGDG?FGGGGGGGGGGGGGGGGGGGGGGGCFGGGGGGGGGGG=EGFGGGGGGGFGGGGGGGFGGFFGGFGGDGGG7CGFFGFGFGFDEDDFDFGFF??=?FFFFEB>0###
@M06045:235:000000000-JCY5N:1:1101:18523:9182 1:N:0:CTCAGA
AGAGTACTTGGTCATTTAGAGGAAGTAAAAGTCGTAACAAGGTTTCCGTAGGTGAACCTGCGGAAGGATCATTAATGTATATTGAATTTTATATTCTTTATCAACCCACACTGTGTACCTTTTTACTGTTGCTTCCATGGGACTTGGCTCTGCCACGTCGGCCTTATGGCTGGTGAGTGCCCATGGGAGGAAAACAAAACTCTTTGTTACAATTGACGTCTGTCTGAATTGTTTATATTAAACGTTAAAACTTTCAACAACGGATCTCTTGGTTCTCGCATCGATGAAGAACGCAGCGTCG
+
CCGGGGGGGGGGGGGGGGGGGGGGGGGGGGGGGGGGGGGGGGGGGGGGGGGGGGGGGGGGGGGGGGGGGGGGGGGGGGGGGGGGGGGGGGGGGGGGGGGGGGGGGGGGGGGGGGGGGGGGGGGGGGGGGGGGGGGGGGGGGGGGGGGGGGGGGGGGGGGGGGGGGGGGGGGGGGFGGGGGGGGGGGGGGGGGGGGGGGGGGGGGGGGGGGGGGGGGGGGGGGGGGGGFGGGGGFGGGGGGGGGGGGGGGGGGGGGFGGGGGGGDDGGGFFGFGFGFFFGEFFFGFFFFAFF8;<FF;1###
@M06045:235:000000000-JCY5N:1:1101:15883:9194 1:N:0:CTCAGA
AGAGTACTTGGTCATTTAGAGGAAGTAAAAGTCGTAACAAGGTCTCCGTTGGTGAACCAGCGGAGGGATCATTACAGAGTTGCAAAACTCCCTAAACCATTGTGAACGTTACCTTCAAACCGTTGCTTCGGCGGGCGGCCCGGGTCCGCCCGGTGCCCCCTGGCCCCCTAGCGGGGCGCCCACCGGAGGAAACCCAACTCTTGATTATTATGGCCTCTCTGAGTCTTCTGTACTGAATAAGTCAAAACTTTCAACAACGGATCTCTTGGTTCTGGCATCGATGAAGAACGCAGCGCCTGAA
+
CCGGGGGGGGGGGGGGGGGGGGGGGGGGGGGGGGGGGGGGGGGGGGGGGGGGGGGGGGGGGGGGGGGGGGGGGGGGGGGGGGGGGGGGGGGGGGGGGGGGGGGGGGGGGGGGGGGGGGGGGGGGGGGGGGGGGGGGGGGGGGGGGGGGGGGGGGGGGGGGGGGGGGGGGGGGDGGGGGGGGGGGGGGGGGGGGGGGGGGGGGFFGFGGGGGGGGGGGGGGGGGGGGGGGGGFGGGCFGGGGGF>FGGGGGGGGFGGGGGGGGGGGGGGFFGFGFDFFFGF456CBFFFFD@>>>FFB(###
@M06045:235:000000000-JCY5N:1:1101:28176:9211 1:N:0:CTCAGA
AGAGTACTTGGTCATTTAGAGGAAGTAAAAGTCGTAACAAGGTCTCCGTTGGTGAACCAGCGGAGGGATCATTACAGAGTTGCAAAACTCCCAACCATTGTGAACCTACCTCACCGTTGCTTCGGCGGGTGGCCCCCACCAGGGCCGCGCCGGCCCCCGTGCTGGCAACCCGTCAGAGGACCAAAACTCTTCGTCATCACTGGCCTCTCTGAGTAACTTATACAATAAGTCAAAACTTTCAACAACGGATCTCTTGGTTCTGGCATCGATGAAGAACGCAGCGCCTAAGCAAGATCGGAAA
+
CCGGGGGGGGGGGGGGGGGGGGGGGGGGGGGGGGGGGGGGGGGGGGGGGGGGGGGGGGGGGGGGGGGGGGGGGGGGGGGGGGGGGGGGGGGGGGGGGGGGGGGGGGGGGGGGGGGGFFGGGGGGGGGGGGGGGGGGGGGGGGGGGGGGGGGGGGGGGGGGGGGFGGGGGGGGGGGGGGGGGGGGGGGGGGGGGGGGGGGGGFGGGCFGGGGGGGGGGGGGGGGGGGGGGGCFGGCGGGGGGGDGGGGGGDG7+:FFGGGGGDDFDFGGFFGFGFG@F@D:>EFGFFFFFFF4F?F2:?###
@M06045:235:000000000-JCY5N:1:1101:28318:9218 1:N:0:CTCAGA
AGAGTACTTGGTCATTTAGAGGAAGTAAAAGTCGTAACAAGGTTTCCGTAGGTGAACCTGCGGAAGGATCATTAACACGTATCCACGTATCAACACTCTGTGAACTTAATCTCCCTGACTTTGATTAGCTGTTAATATGGTTAGTGGTGGGTGTGCAGCCTAAAAAACTGTACGCAACTGTATTAACTAGGGTTTCGAGCCCAGTGCTGTCATTGTTAGGCAATACCTTCCATCACTGTCAAACAAACCATTTTCACTTAAAACTCATCTTGACTGATGTACTTATGTAAGAGAAATCTCA
+
CCGGGGGGGGGGGGGGGGGGGGGGGGGGGGGGGGGGGGGGGGGGGGGGGGGGGGGGGGGGGGGGGGGGGGGGGGGGGGGGGGGGGGGGGGGGGGGGGGGGGGGGGGGGGGGGGGGGGGGGGGGGGGGGGGGGGGGGGGGGGGGGGGGGGGGGGGGGGGGGGGGGGGGGGGGGGGGGGGGGGGGGGGGGGGGGGGGGGGGGGGGGGGGGGGGGGGGGGGGGGGGGGGGGGGFGGGGGGGFGGGGGGGGGGGGGGGGGGGGGGGGGGGGGFFGFGFGFFFGFFFFFFFFFFFCFFFFFF3###
@M06045:235:000000000-JCY5N:1:1101:27716:9227 1:N:0:CTCAGA
AGAGTACTTGGTCATTTAGAGGAAGTAAAAGTCGTAACAAGGTCTCCGTTGGTGAACCAGCGGAGGGATCATTACAGAGTTGCAAAACTCCCAAACCATTGTGAACGTTACCTTTAACCGTTGCTTCGGCGGGCGGCCCCGGGACCACTCCCGGGGCCCCTGGGCCCCCTAGCGGGGCGCCCGCCGGAGGTCACCTAACTCTTGATAATTTAAGGCCTCTCTGAGTCTTCTGTACTGAATAAGTCAAAACTTTCAACAACGGATCTCTTGGTTCTGGCATCGATGAAGAACGCAGCGCGCC
+
CCGGGGGGGGGGGGGGGGGGGGGGGGGGGGGGGGGGGGGGGGGGGGGGGGGGGGGGGGGGGGGGGGGGGGGGGGGGGGGGGGGGGGGGGGGGGGGGGGGGGGGGGGGGGGGGGGGGGGGGGGGGGGGGGGGGDGGGGGGGGGGGGGGGGGGGGGGGGGGGGGGGGGGGGDGFFFGGGGGGGGGGGGGGGGGGGGGGFGGGGDFGGGDGGGGGGGGGFFGGGGGFGGGGGGFGGFGGGGGGGFGGGGFFGGGGGGGGGGGGGGGGGGGGFFFFGFG??FGFFFFF?FFBFFFED>DFFB###
@M06045:235:000000000-JCY5N:1:1101:15023:9263 1:N:0:CTCAGA
AGAGTACTTGGTCATTTAGAGGAAGTAAAAGTCGTAACAAGGTCTCCGTTGGTGAACCAGCGGAGGGATCATTACCGAGTTTACAACTCCCAAACCCCTGTGAACATACCACTTGTTGCCTCGGCGGATCAGCCCGCTCCCGGTAAAACGGGACGGCCCGCCAGAGGACCCCTAAACTCTGTTTCTATATGTAACTTCTGAGTAAAACCATAAATAAATCAAAACTTTCAACAACGGATCTCTTGGTTCTGGCATCGATGAAGAACGCAGCGCCTAAGACAGATCGGAAGAGCACACCGAC
+
CCGGGGGGGGGGGGGGGGGGGGGGGGGGGGGGGGGGGGGGGGGGGGGGGGGGGGGGGGGGGGGGGGGGGGGGGGGGGGGGGGGGGGGGGGGGGGGGGGGGGGGGGGGGGGGGGGGGGGGGGGGEGGGGGGGGGGGGGGGGGGGGGGGGGGGGGGGGGGGGGGGGGGGGGGGGGGGGGGGGGFGGGDGGGGGGGGGGGGGGGGGGGGGGGGGGGGGGGGGGGGFFGGGGGGGGGGGGGGGGGGGGGGGGGGGGGGGGGGGGGGGGGGGGEFG>GFGFFFC@FFFGFFFEFE:@F?FF?(###
@M06045:235:000000000-JCY5N:1:1101:20721:9276 1:N:0:CTCAGA
AGAGTACTTGGTCATTTAGAGGAAGTAAAAGTCGTAACAAGGTTTCCGTAGGTGAACCTGCGGAAGGATCATTACCGAGTGCGGGCCCTCGCGGCCCAACCTCCCACCCTTGTCTTTATACACCTGTTGCTTTGGCGGGCCCACCGGGGCCACCTGGTCGCCGGGGGACGCACGTCTCCGGGCCCGCGCCCGCCGAAGCGCTCTGTGAACCCTGATGAAGATGGGCTGTCTGAGTACTGTGAAAATTTGTCAAAACTTTCAACAATGGATCTCTTGGTTCCGGCATCGATGAAGAACGCAT
+
CCGGGGGGGGGGGGGGGGGGGGGGGGGGGGGGGGGGGGGGGGGGGGGGGGEGGGGGGGGGGGGGGGGGGGGGGGGGGGGGGGGGGGGGGGGGGGGGGGGGGGGGGGGGGGGGGGGGGGFGGGGGGGGGFGGGG9DFGGGGGGGGGEGGDEGGGGGGGGFEGGGGGGGEGGGGGGFFFGGGGGGEGGGGGGGGGGGGC>GGG;ECF@CFGGGGGGGDFGGGC7FGGGGGCC9FEFGFGGGGGGGFGGEFGGGGGGGGGG9>>CFGGGGG?*94CFGFF?CB6@>DF>F:7FF=6-/8B2###
@M06045:235:000000000-JCY5N:1:1101:15575:9299 1:N:0:CTCAGA
AGAGTACTTGGTCATTTAGAGGAAGTAAAAGTCGTAACAAGGTCTCCGTTGGTGAACCAGCGGAGGGATCATTACCGAGTTTACAACTCCCAAACCCCTGTGAACATACCACTTGTTGCCTCGGCGGATCAGCCCGCTCCCGGTAAAACGGGACGGCCCGCCAGAGGACCCCTAAACTCTGTTTCTATATGTAACTTCTGAGTAAAACCATAAATAAATCAAAACTTTCAACAACGGATCTCTTGGTTCTGGCATCGATGAAGAACGCAGCGCCTAATCAAGATCGGAAGAGCACACGAAC
+
CCGGGGGGGGGGGGGGGGGGGGGGGGGGGGGGGGGFGGGGGGGGGGGGGGGGGGGGGGGGGGGGGGGGGGGGGGGGGGGGGGGGGGGGGGGGFGGGGGGGGGGGGGGGGGGGGGGGGGGGGGGGGGGGGGGGGGGGGGGGGGGGGGGGGGGGGGGGGGGGGGGGGGGGGGGGGEFGGGGGGGGGGGGGGGGGGGGGGGGGGGGGGGGGEGGGGGGGGGGGGGGGGGGGGGGGGGGGGGGGGGGGGGGGGGGGGGGGGGGGGGGGGGGGFFGFGFGFFFGFFFFFFFFE@:FFFBFB?1###
@M06045:235:000000000-JCY5N:1:1101:25478:9320 1:N:0:CTCAGA
AGAGTACTTGGTCATTTAGAGGAAGTAAAAGTCGTAACAAGGTTTCCGTAGGTGAACCTGCGGAAGGATCATTCATAATAAGTGTTTTATGGCACTTTTTAAATCCATATCCACCTTGTGTGCAATGTCAGTCGATCTTCTTCATGGAGATCGACCAAACATCAACCTTTATTTTTTAACTCTTTGTCTGAAAAATATTATGAATAAACAATTCAAAATACAACTTTCAACAACGGATCTCTTGGCTCTCGCATCGATGAAGAACGCAGCGCCTAAAGAAGATCGGAAGAGCACACGTACC
+
CCGGGGGGGGGGGGGGGGGGGGGGGGGGGGGGGGGGGGGGGGGGGGGGGGGGGGGGGGGGGGGGGGGGGGFGGGGGGGGGGGGGGGGGGGGGGGGGGGGGGGGGFGGGGGGGGGGGGGGGGGGGGGGGGGGGGGGGGGGGGGGGGGGGGGGGGGGGGGGGGGGGGGGGGGGGGGGGGGGGGGGGGGGGGGGGGGGGGGGGGGG9EFGGGGEFGFGGGGGGGGGGGGGDFGGGFGGGDEGGGFFGFF7;9CDGGCEGGGGFGGGGGGGGFFGEGEDFF=FFFFFGFEE)7>>FF<F6>3###
@M06045:235:000000000-JCY5N:1:1101:9582:9329 1:N:0:CTCAGA
AGAGTACTTGGTCATTTAGAGGAAGTAAAAGTCGTAACAAGGTCTCCGTTGGTGAACCAGCGGAGGGATCATTACCGAGTTATTACTCCAAACCCTTTGTGAACCTTACCTTTTTGTTGCTCGGCGCACCGCGGGCCGCGGCTTCGGCCCGTCCCGCAGCGCGCCAGAGGACCCAACTCTTCAATTTACAGCGTACCTTCTGATTTACAAAACAAACAAGTTAAAACTTTCAACAACGGATCTCTTGGTTCTGGCATCGATGAAGAACGCAGCGCCTAATGCAGATCGGAAGAGCAAACCA
+
CCGGGGGGGGGGGGGGGGGGGGGGGGGGGGGGGGGGGGGGGGGGGGGGGGGGGGGGGGGGGGGGGGGGGGGGGGGGGGGGGGGGGGGGGGFGGGGGGGGGGGGGGGGGGGGGGGGGGGGGGGGGGGGGGGGGGGGGGGGGGGGGGGGGGGGEEGGGGGGGGGGGGGGGGGGGGGGGGGGGGGGGGGGGGFGGEEEGGCFGGGGGGGGG7FGGGGGGGGGEEGGGGGGGGGGCCGGGGGGGCGCGFFCFGGGGGGGGGGGGGGFGGGFCED55C55D5@FFFFFGFFFFF@EFFB::(.###
@M06045:235:000000000-JCY5N:1:1101:9536:9350 1:N:0:CTCAGA
AGAGTACTTGGTCATTTAGAGGAAGTAAAAGTCGTAACAAGGTCTCCGTTGGTGAACCAGCGGAGGGATCATTACCGAGTTTACAACTCCCAAACCCATGTGAACATACCTACTGTTGCTTCGGCGGGATTGCCCCGGGCGCCTCGTGTGCCCCGGATCAGGCGCCCGCCTAGGAAACTTAACTCTTGTTTTATTTTGGAATCTTCTGAGTAGTTTTTACAAATAAATAAAAACTTTCAACAACGGATCTCTTGGTTCTGGCATCGATGAAGAACGCAGCGCCTAACGCAGATCGGAAGGA
+
CCGGGGGGGGGGGGGGGGGGGGGGGGGGGGGGGGGFGGGGGGGGGGGGGGGGGGGGGGGGGGGGGGGGGFGGGGGGGGGGGGGGGGGGGGGGGGGGGGGGGGGGGGGGGGGGGGFGGGGGGGDDGEGGGGGGGGGGGGGGGCGGGGFGGGGGGGGGDGGGGGGGGEGGGGGCFGFGGGEGGGGGGGGGGGGCCGCFGDGGFFGGGGGFFGGGGGGGGGFEG7CGFEFGGFGGDEGFCEGGGGGGGEGDGGGGGGGGGGGFGGGGCDFGFFFBFFFFFFCB>DE3;FF>>DB:*(>:66###
@M06045:235:000000000-JCY5N:1:1101:5433:9370 1:N:0:CTCAGA
AGAGTACTTGGTCATTTAGAGGAAGTAAAAGTCGTAACAAGGTTTCCGTAGGTGAACCTGCGGAAGGATCATTACCGAGTGAGGACCTAACCGGTCCAACCTCCCACCCGTGTCTATCGTACCTTGTTGCTTCGGCGGGCCCGCCATTCGTGGCCGCCGGGGGGCATCTCGCCCCCGGGCCCGCGCCCGCCGGAGACACCAACACGAACACTGTCTGAAGGTTGCAGTCTGAGTCGATTTATTTAATCGTTAAAACTTTCAACAACGGATCTCTTGGTTCCGGCATCGATGAAGAACGCAC
+
CCGGGGGGGGGGGGGGGGGGGGGGGGGGGGGGGGGGGGGGGGGGGGGGGGGGGGGGGGGGGGGGGGGGGGGGGGGGGGGGGGGGGGGGGGGGGGGGGGGGGGGGGGGGGGGGGGGGGGGGGGGGGGGGGGGGGGGGGGGGGGGGGGGGGGGGGGFFGGGGGGGGGGGGGGGGGGGGGGGGGGGGGGGGGGGGGGGGGGGGGFGGGGGGGGGGGGGGGGGGGFFGGGG?CFGGGGGGGGGGGGGGGGGGGGGGGGGGGGGGGGGGGGGGFFGFGFGFFFGFFFBDBDFEFFFFFFFFF0###
@M06045:235:000000000-JCY5N:1:1101:14500:9373 1:N:0:CTCAGA
AGAGTACTTGGTCATTTAGAGGAAGTAAAAGTCGTAACAAGGTTTCCGTAGGTGAACCTGCGGAAGGATCATTCATAATCAAGTGTTTTTATGGCACTTTCAAAAATCCATATCCACCTTGTGTGCAATGTCATCTCTCTGGGGGCTGCCGGCTGTCAAAAGCCGTGTGGTCACCTTTGGGATTTATATCTACTCAGAACTTTAGTGATTTTGTCTGAAACATATTATGAATACTTAATTCAAAATACAACTTTCAACAACGGATCTCTTGGCTCTCGCATCGATGAAGAACGCAGCGCTC
+
CCGGGGGGGGGGGGGGGGGGGGGGGGGGGGGGGGGGGGGGGGGGGGGGGGGGGGGGGGGGGGGGGGGGGGGGGGGGGGGGGGGGGGGGGGGGGGGGGGGGGGGGGGGGGGGGGGGGGGGGGGGGGGGGGGGGGGGGGGGGGGGGGGGGGGGGGGGGGGGGGGGGGGGGGGGGGGGGGGGGGGGGGGGGGGGGGGGGGGGGGGGGGGGGGGGGGGGGGGGGGGGGGGGGGGGGGGGGGGGGGGGGGGGGGGGGGGGGGGGGGGDGGGGGFFGFFFGFFFGFDFFGFFFFFFFFF?EFF1###
@M06045:235:000000000-JCY5N:1:1101:19401:9391 1:N:0:CTCAGA
AGAGTACTTGGTCATTTAGAGGAAGTAAAAGTCGTAACAAGGCCTCCGTTGGTGAACCAGCGGAGGGATCATTACCGAGTTTACAACTCCCAAACCCCTGTGAACATACCAATTGTTGCTTCGGCGGGATCGCCCCGGCGCCCCCGGGCCCGGACCCAGGCGCCCGCCGGAGGACCTAAACTCTTGTTTTCCTGAAGTATCTTCTGAGTGACACAAGCAAATAAAATCAAAACTTTCAACAACGGATCTCTTGGTTCTGGCATCGATGAAGAACGCAGCGCCTAAAGAAGATCGGAAATCA
+
CCGGGGGGGGGGGGGGGGGGGGGGGGGGGGGGGGGGGGGGGGGGGGGGGGGGGGGGGGGGGGGGGGGGGGGGGGGGGGGGGGGGGGGGGGGGGGGGGGGGGGGGGGGGGGGGGGGGGGGGGGGGGGGGGGGGGGGGGGGGGGGGGGGGGGGGGGGGGGGFFDGGGEGGGG8EGCGFGGGGGFFF90CFGDGGGGG?FCFGGGGGGFFG+<:CFFGFCEGGG+AFGGFCFGGGFGGG7CF9CFFGGGCGDCDCEFGGC*<767:9C59CF=:@<:D555C7B>5DFF=FF)<7745?6(###
@M06045:235:000000000-JCY5N:1:1101:21084:9423 1:N:0:CTCAGA
AGAGTACTTGGTCATTTAGAGGAAGTAAAAGTCGTAACAAGGTCTCCGTTGGTGAACCAGCGGAGGGATCATTACCGAGTTATTACTCCAAACCCTTTGTGTACCTTACCTTTTTGTTGCTCGGCGCACCGCGGGCCGCGGCTTCGGCCCGTCCCGCAGCGCGCCAGAGGACCCAACTCTTCAATTTATAGCGTACCTTCTGATTTACAAAACAAACAAGTTAAAACTTTCAACAACGGATCTCTTGGTTCTGGCATCGATGAAGAACGCAGCGCCTAAATCAGATCGGAAGAGCACAAGC
+
CCGGGGGGGGGGGGGGGGGGGGGGGGGGGGGGGGGGGGGGGGGGGGGGGGGGGGGGGGGGGGGGGGGGGGGGGGGGGGGGGGGGGGGGGGGGGGGGGGGGGGGGGGGGGGGGGGGGGGGGGGGGGGGGGGGGGGGGGGGGGGGGGGGGGGGGGGGGGGGGGGGGGGGGGGGGGGGGGGGGGGGGGGGGGGGGGGGGGGGGGGGGGGGGGGGGGGGGGGGGGGGGGGGGGGGGGGGGGGGGGGGGGGGGGGGGGGGGGGGGGGGGGGGGFFGFGFGFFFDFFFFGFFFFFFFFFFFFF7###
@M06045:235:000000000-JCY5N:1:1101:10037:9453 1:N:0:CTCAGA
AGAGTACTTGGTCATTTAGAGGAAGTAAAAGTCGTAACAAGGTCTCCGTTGGTGAACCAGCGGAGGGATCATTACAGAGTTGCAAAACTCCCAAACCATTGTGAACGTTACCTTTACCGTTGCTTCGGCGGTCGGCCCGGGTCCTGCCCGGGGCCCCCCGGCCCTCGCGGGCGCCCGCCGGAGGTAAACCAAACTATTGCATTGTATGGCCGCTCTGAGGTTTCTGTACTGAATAAGTCAAAACTTTCAACAACGGATCTCTTTGTTCTGGCATCGATGAAAAACGCAGCGCCCAAATCCG
+
CCG@6CCFGEG@,6CFFE@<C@FFGGGGGFGCFGGE8@,@CFFFGD9+@666BCFGC,CFAFFFBC>F<,CFFEDGG9CFFAEFC6,99C=E<6E<FD<<FCE<CAFGGGGF959CF<FF7?7??F:7==+44++:3+6:F=+8C9@C<C3+5@:::*>FG7=FGGCD7*<4F5*88C**:CCE8FC++;@C8*A79+2<FCC?0@9C:8+****2A9<*+22AC+3+++<+0:C+<0*209+9C+<*?*?*:*2)9**00*0*22**197)2*2)55>6@***)07)53))7(5(,)###
@M06045:235:000000000-JCY5N:1:1101:28905:9472 1:N:0:CTCAGA
AGAGTACTTGGTCATTTAGAGGAAGTAAAAGTCGTAACAAGGTCTCCGTTGGTGAACCAGCGGAGGGATCATTACAGAGTTGCAAAACTCCCAACCATTGTGAACCTACCTCACCGTTGCTTCGGCGGGTGGCTCCCACCGGGGCCGCGCCGGCCCCCGTGCCGGCAGCCCGTCAGAAGACCAAAACTCTTCGTCATCAGTGGCCTCTCTGAGTAACTTATACAATAAGTCAAAACTTTCAACAACGGATCTCTTGGTTCTGGCATCGATGAAGAACGCAGCGCCTAAGTTAGATCGGCAG
+
CCGGGGGGGGGGGGGGGGGGGGGGGGGGGGGGGGGGGGGGGGGGGGGGGGGGGGGGGGGFGGGGGGGFFFFGGGGGGGGGGGGGGGGGGGGGGGGGGGGGGGGGGGGFGGFFDGGGGGGGGGGGGGGGGGGGGFGGGGGGGEGGGGGGGGGGGGGGGGGGGGGGGGGGGGGGGGGGGGGGGGGGGGGCFGGGGCEGGGGGGFFDE+@::CF+<@9CFGGFGGFGGGGGDACFGGGGGGGGGGGGFFGGG:DDGGGFGGGGGGFGGGFGFFGFGFGFFFGF3@@GFDFFF69=?>=A::###
@M06045:235:000000000-JCY5N:1:1101:10315:9526 1:N:0:CTCAGA
AGAGTACTTGGTCATTTAGAGGAAGTAAAAGTCGTAACAAGGTTTCCGTAGGTATGTTAAGCATCGAATTCCTCTCCTATTGTGACATTTCGCTAACTTGTGATCTCAGGTGAACCTGCGGAAGGATCATTACTGAGTTAGGGTCTTCTGGCCCGACCTCCAACCCTGTGTCTACCTTACCACGTTGCTTCGGCGGGCCTGTCGACAGGATCTGTCGGCTGCCGGCGGGCCTTAAAACCCCGCTGGACAGTGCCCGTCGATGGCCAACCTCTTAAAACTCTTGAAGAACTATGTCGTCAGA
+
CCGGGGGGGGGGGGGGGGGGGGGGGGGGGGGGGGGGGGGGGGGGGGGGGGGGGGGGGGGGGGGGGGGGGGGGGGGGGGGGGGGGGGGGGGGGGGGGGGGGGGGGGGGGGGGGGGGGGGGGGGGGGGGGGGGGGGGGGGGGGGGGGGGGGGGGGGGGGGGGGGGGGGGGGGGGGGGGGGGGGGGGGGGGGGGGGGGGGGGGGGGGGGGGGGGGGGGGGGGGGGGGGGGGGGGGGGGGGGGGGGGGGGGGGGGGGGGGDGGGGGGGGGGGFFGFGFGFFFGFFFFGFFFFFFFFFFFFF1###
@M06045:235:000000000-JCY5N:1:1101:7621:9529 1:N:0:CTCAGA
AGAGTACTTGGTCATTTAGAGGAAGTAAAAGTCGTAACAAGGTCTCCGTTGGTGAACCAGCGGAGGGATCATTACTGAGTACTACACTCTCTACCCATTGTGAACTATTATACCTGTTGCTTCGGCGGCGCCCGCAAGGGTGCCCGCCGGTCTCATCAGAATCTCTGTTTTCGAACCCGACGATACTTCTGAGTGTTCTTAGCGAACTGTCAAAACTTTTAACAACGGATCTCTTGGCTCCAGCATCGATGAAGAACGCAGCGCCTAAGTCAGATCGGAAGAGCACACGTCTGAACTCGGC
+
CCGGGGGGGGGGGGGGGGGGGGGGGGGGGGGGGGGGGGGGGGGGGGGGGGGGGGGGGGGGGGGGGGGGGGGGGGGGGGGGGGGGGGGGGGGGGGGGGGGGGGGGGGGGGGGGGGGGGGGGGGGGGGGGGGGGGGGGGGGGGEGGGGGGGGGGGGGGGGGGGGGGGGGGGGGGGGGGGGGGGGGGGGGGGGGGGGGGGGGGGGGGGGGGGGGGGGGGGGGGGGGGGGGGGGGGGGGGGGGGGGGGGGGGGGGGGGGGGGGGGGGGGGGGFFGFGFGFFFGFFFFGFFFFFFFFFFFFFF###
@M06045:235:000000000-JCY5N:1:1101:26217:9538 1:N:0:CTCAGA
AGAGTACTTGGTCATTTAGAGGAAGTAAAAGTCGTAACAAGGTCTCCGTTGGTGAACCAGCGGAGGGATCATTACTGAGTGTTTTTTCCAACCTCATAACCCTATGTGAACCTTTATACCACGTTGCTTCGGCGGCGCGTTTCCCCCCCCGCGGGGGGCGTGCCCGCCGGCGATATCCAGTCTCTCAGTCAAGAACCGACGTTACTTCTGAGTGTTCTAAGCGAACTGTTAAAACTTTCAACAACGGATCTCTTGGTTCCAGCATCGATGAAGAACGCAGCGCCTAAATCAGATCGGAAGA
+
CCGGGGGGGGGGGGGGGGGGGGGGGGGGGGGGGGGGGGGGGGGGGGGGGGGGGGGGGGGGGGGGGGGGGGGGGGGGGGGGGFGGGGGGGGGGGGGGGGGGGGGGGGGGGGGGCGGGGGGGGGGGGGGGGGGGGGGGGGGGGGGGGGGGGGGGGGGGGGGGGGGGGGGGGGGGGGGGGGGGGGGGGGGGFGGGGGGGGGGEGGGGGGGGGGGGGGGFGGGGGGGGEGGFCGGGGGGFGGGGGFGGGGGGGG>7E>FGGGGGGGGGGGGGFFGFGFGFFFGFFFFGEBFFFFFF@B:??:###
@M06045:235:000000000-JCY5N:1:1101:7176:9554 1:N:0:CTCAGA
AGAGTACTTGGTCATTTAGAGGAAGTAAAAGTCGTAACAAGGTCTCCGTTGGTGAACCAGCGGAGGGATCATTACCGAGTTATTACTCCAAACCCTTTGTGAACCTTACCTTTTTGTTGCTCGGCGCACCGCGGGCCGCGGCTTCGGCCCGTCCCGCAGCGCGCCAGAGGACCCAACTCTTCAATTTATAGCGTACCTTCTGATTTACAAAACAAACAAGTTAAAACTTTCAACAACGGATCTCTTGGTTTTGGCATCGATGAAGAACGCAGCGCCTAACTAAGATCGGAAGAGCACCGAT
+
CCGGGGGGGGGGGGGGGGGGGGGGGGGFFGGFGGGGGGGGGG@FGGGGGGGFGGGGGGGGGGGGGCEEGGGGGGGGGGGGGGGGGGGGGGGGGGGGGGGGGGFGGGGGGGGGGGGGGGGGGGGGGGGGEGGGGGGGGGGGGGGGGEGGGGGGEEGGG7FGGGGGGCEFGGFGGGDGGC9:CGF9FFGGGGGGGGGGGGGGGFFGGGGGCFC>FEG5888FGGGGGGGFGCGFFF?FGGGCDEFFCCGGFDGGCGGCGCC5FFGFGGGGBEGBG37>:>CFFFF:??FFFFE@>BF::(###
@M06045:235:000000000-JCY5N:1:1101:5684:9561 1:N:0:CTCAGA
AGAGTACTTGGTCATTTAGAGGAAGTAAAAGTCGTAGCAAGGTTTCCGTAGGTGAACCTGCGGAAGGATCATTCACAATAAGTGTTTATGGCACTTTCAAATCCATACCCACCTTGTGTGCATTGTAAGGGCCCTTTCAACTTTGGAAGATTGGGCTTCATTTTCTCACACGTCTTCAATTGCAAGTCTAACATTCAGAGTAATCAAAACTCGAATACAACTTTCAACAACGGATCTCTTGGCTCTCGCATCGATGAAGAACGCAGCGCCTAACGAAGATCGGAAGAGCACACGTCTGGGT
+
CCGGGGGGGGGGFFFGGGGFGFGGGGGGGGCFGGGGGGGGGGGGFFGGGGGGGGGDGGGGGGGGEGGGCEFFGGFGFGGGGGGGGGGGGGGGGGGGGFCFFGDGFGGGGFGGGGGGCFGGCFGGGGGGGF?FEGGGFFGGGFGGGGGGGGFGFGGGGGGGGGFGGGGGGGGGGFGGGGGGGFGGGGGGFGGGFGGGGGGFGGGFGAEFFCDFEGFCGFGDGCFFGGCFGFGGGGCGG7B@FGGGGGGGGGGGGGGGGGGGD?D<DGGGFFDEGFDFF>DFFF>CA3@58F@@FFFFF:###
@M06045:235:000000000-JCY5N:1:1101:26967:9596 1:N:0:CTCAGA
AGAGTACTTGGTCATTTAGAGGAAGTAAAAGTCGTAACAAGGTCTCCGTTGGTGAACCAGCGGAGGGATCATTATCGAGTTACAGAACTCCCAAACCTTTGTGAACATACCATCGTTGCTTCGGCGGGGACACCCGCCCCAGGACGCCCCGGCGCCCTGGGGAACCCGCCGGGGGACCCAAACTCTTGTTTCATTTTGGATACTCTGAGTATTATACAAATAAGCAATCAAAACTTTCAGCAACGGATCTCTTGGCTCTGGCATCGATGAAGAACGCAGCGCCTAAGCGAGATCGGAATGT
+
CCGGGGGGGGGGGGGGGGGGGGGGGGGGGGGGGGGGGGGGGGGGGGGGGGGGGGGGGGGGGGGGGGGGGGGGGGGGGGGGGGGGGGGGGGGGGGGGGGGGGGGGGGGGGGGGGGGGGGGGGGGGGGGGGGGGGGGGGGGGGGGGGGGGGGGGGGGGGGGGGGGGGGGGGGGGGGGGGGGGGGGGGGGGGGGGGGFGGGGGGGGGGGGGGGGGGGGGGGGGGGGGGFFGGGGGGGGGGGGGGCFGGCECGGFGGGFG4DFDFG:DF<596?F@FFG@FFGF@FDCBFFFEDDB>BFF<8###
@M06045:235:000000000-JCY5N:1:1101:27170:9600 1:N:0:CTCAGA
AGAGTACTTGGTCATTTAGAGGAAGTAAAAGTCGTAACAAGGTTTCCGTAGGTGAACCTGCGGAAGGATCATTACCGTACCGGGGGCCCTTCGGGGTCCCATTGTGCCACCCGTGTTTACTTGTACCTGTTGCTTCGGCGGGCCTGCGGGCCTCGCTCGCTGCCGGGGGACTGGGTCCCCGGGCGCGTGCCCGCCGGAGACACCCCAAACTTCTCTAACGGATACGTCTGAGCAAATGATCTAATCATTAAAACTTTCAACAACGGGTCTCTTGGTTCCCGCATCGATGAAGAACGCAGAC
+
CCGGGGGGGGGGGGGGGGGGGGGGGGGGGGGGGGGGGGGGGGGGGGGGGGGGGGGGGGGGGGGGGGGGGGGGGGGGGGGGGGGGGGGGGGGGGGGGGGGGGGGGGGGGGGGGGGGGGGGGGDGGGGGGGGGGGGGGEGGGGGGGGGGGGGGGGGGGEGGEEGGGGGGGGGGGGGGGCFGGGGGGC>C:CEFGECGEGEGGFCGGGGGEGG@FG+:<GDGGGCCEFGEF6ECCFGGGGGGFG7C7:CGFFGGGGDFGGFGGGGGGCDGGFFCFGFGFF?GF>DE*7>)76*98*,0-6(###
@M06045:235:000000000-JCY5N:1:1101:21471:9612 1:N:0:CTCAGA
AGAGTACTTGGTCATTTAGAGGAAGTAAAAGTCGTAACAAGGTTTCCGTAGGTATGTTAAGCATCGAATTCCTCTCCTATTGTGACATTTCGCTAACTTGTGATCTCAGGTGAACCTGCGGAAGGATCATTACTGGGTTAGGGTCTTCTGGCCCGACCTCCAACCCTGTGTCTACCTTACCACGTTGCTTCGGCGGGCCTGTCGACAGGATCTGTCGGCTGCCGGCGGGCCTTAAAACCCCGCTGGACAGTGCCCGTCGATGGCCAACCTCTTAAAACTCTTGAAGAACCATGTCGTCCGT
+
CCGGGGGGGGGGGGGGGGGGGGGGGGGGGGGGGGGGGGGGGGGGGGGGGGGGGGGGGGGGGGGGGGGGGGGGGGGGGGGGGGGGGGGGGGGGGGGGGGGGGGGGGGGGGGGGGGGGGGGGGGGGGGGGGGGGGGGGGGGGGGGGGGGGGGGGGGGGGGGGGGGGGGGGGGGGGGGGGGGGGGGGGGGGGGGGEGGGGGGGGGGGFEGGGGGGGGGGGGGGGGGGGGGGGGGGGGGGGGGGGGGGGGGGGGGGGGGGGGGDGGGGGFGGFFGFGFGF?FFFFF*>FFFFFF@FFFFFF1###
@M06045:235:000000000-JCY5N:1:1101:20698:9616 1:N:0:CTCAGA
AGAGTACTTGGTCATTTAGAGGAAGTAAAAGTCGTAACAAGGTCTCCGTTGGTGAACCAGCGGAGGGATCATTACCGAGTTTACAACTCCCAAACCCCTGTGAACATACCACTTGTTGCCTCGGCGGATCAGCCCGCTCCCGGTAAAACGGGACGGCCCGCCAGAGGACCCCTAAACTCTGTTTCTATATGTAACTTCTGAGTAAAACCATAAATAAATCAAAACTTTCAACAACGGATCTCTTGGTTCTGGCATCGATGAAGAACGCAGCGCCTAAGCGAGATCGGAAGAGCACACGCTT
+
CCGGGGGGGGGGGGGGGGGGGGGGGGGGGGGGGGGGGGGGGGGGGGGGGGGGGGGGGGGGGGGGGGGGGGGGGGGGGGGGGGGGGGGGGGGGGGGGGGGGGGGGGGGGGGGGGGGGGGGGGGGGGGGGGGGGGGGGGEGGGGGGGGGGGGGGGGGGGGGGGGGGGGGGGGGGGGGGGGGGGGGGGGGGGGGGGGGGGGGGGGGGGGGGGGGGGGGGGGGFGGGGGGGGGGGGGGGGGGGGGGGGGCGGGGGGGGFGGGGGGGGGGGGGFDGFGFGFFFGFFFFGFFFFFFFFFFFFF9###
@M06045:235:000000000-JCY5N:1:1101:17204:9625 1:N:0:CTCAGA
AGAGTACTTGGTCATTTAGAGGAAGTAAAAGTCTTAACAAGGTTTCCGTAGGTGAACCTGCGGAAGGATCATTCATAATCAAGTGTTTTTATGGCACTTTCAAAAATCCATATCCACCTTGTGTGCAATGTCATCTCTCTGGGGGCTGCCGGCTGTCAAAAGCCGTGTGGTCACCTTTGGGATTTATATCTACTCAGAACTTTAGTGATTTTGTCTGAAACATATTATGAATACTTAATTCAAAATACAACTTTCAACAACGGATCTCTTGGCTCTCGCATCGATGAAGAACGCAGCGGAG
+
CCGGGGGGGGGGGGGGGGGGGGGGGGGGGGGGGGGGGGGGGGGGGGGGGGGGGGGGGGGGGGGGGGGGGGGGGGGGGGGGGGGGGGGGGGGGGGGGGGGGGGGGGGGGGGGGGGGGGGGGGGGGGGGGGGGGGGGGGGGGGGGGGGGGGGGGGGGGGGGGGGGGGGGGGGGGGGGGGGGGGFGGGGGGGGGGGGGGGGGGGGGGGGGGGGGGGGGGGGGGGGGGGGGGGGGGGGGGGGGGGGGFGGGGGGGGFGGGGGGGGGG4:DFGFFGFCFGFAEDD:BACFFFFAFAAFFFFF0###
@M06045:235:000000000-JCY5N:1:1101:3769:9629 1:N:0:CTCAGA
AGAGTACTTGGTCATTTAGAGGAAGTAAAAGTCGTAACAAGGTTTCCGTAGGTGAACCTGCGGAAGGATCATTACCTAGAGTATTGTAGGCTTTGTCCTGCTGTCTCTTACCCATGTTCTTTGAGTACTTACGTTTCCTCGGCGGGTTCGCCCGCCGATTGGACAATTTAAACCCATTGCAGTTGCAATCAGCGTCTGAAAAACTTTAATAGTTACAACTTTCAACAACGGATCTCTTGGTTCTGGCATCGATGAAGAACGCAGCGCCTAAGGTAGATCGGAAGAGCACACGTCTGAAACG
+
CCGGGGGGGFGGGGGGGGGGGGGGGGGGGGGGGGGGGGGGGGGGGGGGGGGGGGGGGGGGGGGGGGGGGGGGGGGGGGGGGFGGGGGGGGGGGGGGFFGGGGGGFGGGGGGGGFDGGFGFGGGGGGGFGGGGGGGGGGGGGGGGGGGGGGGGGGGGGGGGGGDFGGGGGGGGGGGGGGGGGGGGGGGFGGGFGGCGGGGFGGGGGGGGGGGG;FCFGGFGGGGGGGGGFGGG=GEGGGGGGGGGGGGGGGGGGGGGGFGGGGC)CG<CDDFFGFGFFFGFEEBDFFFFFFFEFFFF>>###
@M06045:235:000000000-JCY5N:1:1101:26231:9652 1:N:0:CTCAGA
AGAGTACTTGGTCATTTAGAGGAAGTAAAAGTCGTAACAAGGTTTCCGTAGGTGAACCTGCGGAAGGATCATTCATAATAAGTGTTTATGGCACTTCTTAAATCCATATCCACCTTGTGTGCAATGTCAGCCGTTTTCTTTATGAAAGCGGCCAAACATCAACTTATTTTTTAACTGTCTGTCTGAAAACTATTATGAATAGACAATTCAAATACAACTTTCAACAACGGATCTCTTGGCTCTCGCATCGATGAAGAACGCAGCGCCTAAGTGAGATCGGAAGAGCACACGTCTGAACCCC
+
CCGGGGGGGGGGGGGGGGGGGGGGGGGGGGGGGGGGGGGGGGGGGGGGGGGGGGGGGGGGGGGGGGGGGGGGGGGGGGGGGGGGGGGGGGGGGGGGGGGGGGGGGGGGGGGGGGGGGGGGGGGGGGGGGGGGGGGGGGGGGGGGGGGGGGGGGGGGGGGGGGGGGGGGGGGGGGGGGGGGGGGGGGGGGGGGGGGGGFGGGGGGGGGGGGGGGGGGGGGGGGGGGGGG>CGGGGGGGGDGGGGGGDGGGGGGGGGGGGGGGGGGGGGGFFGFGFGFFFGFFFFGFFFFFFFFFFFAA3###
@M06045:235:000000000-JCY5N:1:1101:2300:9668 1:N:0:CTCAGA
AGAGTACTTGGTCATTTAGAGGAAGTAAAAGTCGTAACAAGGTCTCCGTTGGTGAACCAGCGGAGGGATCATTACCGAGTACTATAACTCATAACCCTTTGTGAACCTTTATACCTGTTGCTTCGGCGGCGCGCCTCCCGGGGCGTGCCCGCCGGTATCATCAGAATCTCTGTTCGAACCCGACGATATTTCTGAGTGTTCTAAGCGAACTGTTAAAACTTTCAACAACGGATCTCTTGGCTCCAGCATCGATGAAGAACGCAGCGCCTAAAGTAGATCGGAAGAGCACACGTCTGAAGCC
+
CCGGGGGGGGGGGGGGGGGGGGGGGGGGGGGGGGGGGGGGGGGGGGGGGGGGGGGGGFGGGGGGGGGEGGGGGGGGGGGGGGGGGGGGFCGGGGGGGGGGGGGGG9F<EFGGGGGGGGAGGGGGGFC:FGGGGGGGGGDFEFGCGGGDEGGGDGGEGGGGGGGGGGGGGGGGGGGGGGFGEFDGG@ECE?CCGFFGGGCFGGGFGGGGGDGFFGGGGGGCFGGGGGGGGGGGGGGFFEGGCEFDFFGGFGDGGGGGGGGGDGGGCD5D3>CFGFGFFFGFFFFD5;FFF>>DF?F<AD###
@M06045:235:000000000-JCY5N:1:1101:4523:9680 1:N:0:CTCAGA
AGAGTACTTGGTCATTTAGAGGAAGTAAAAGTCGTAACAAGGTTTCCGTAGGTGAACCTGCGGAAGGATCATTACCCTTCCGGTCTTCGAGACCGCGTCTTCAACTCGCCGCAGGACCCCACGAAAGTGGCCAGAAATGCGGACGAGGCGAAGTAACCCTTGACTATGAGTACCTTTTTTTCCCTCGGCGGGCTCGCGCCCGTCGCTGGGCCCATCCAAACCCCTTTGCAGTAGCAGTATACCTCTGATCGTGGGCACTTGAATCTTTACAACTTTCAACAACGGATCTCTTCGTTCTGTC
+
CCA-EFGFEC8FF<F<C,EFAF?EGGFGF@FFD@DCFEG9@EFGG@AFFGF7F,<EFGE@8FECGECFF<FEFD9CEEC,C,@CEFF6,,9CFEEGC4@CFG<FFD9?FGDGC:CGFDF:?FGC=?FBEECBDDADFGFCFGEG7::FFGFE7FEGGGGGGGGFFEG3DFBECGGGDF,=:ACE9FCE@C*:>>F:8*?>>CGEC*A*/*/;8*ACFGECG5:E*AE07<+<FFEC+<CCGGF7:F6DFCCD=*5C*/0***0***2:F=C?CFF/7*?FF)87);5>?FFF*2@7?1###
@M06045:235:000000000-JCY5N:1:1101:11636:9692 1:N:0:CTCAGA
AGAGTACTTGGTCATTTAGAGGAAGTAAAAGTCGTAACAAGGTAACCGTAGGTGAACCTGCGGTTGGATCATTAACAAATAAATTTAGGCCCCCGGCTGCCCTTCAAAGGCGATGGGGAAAACCTAAACATTTGTGTGCACCATATCTGTTTTTGGCAGTTCGAGTGTCCTGAGTTTAAACAACAGACTCAGGTACCTACCTACGCAAACCTTCGGGTGCTAAGGTTGGGCTGCCGCCCACTTTGAACTAACTTTTGTTTCATATTAATGCCTGAAATTGTTTGATCTTCACAGATTGCAC
+
CCGGGGGGGGGGGGGGGGGGGGGGGGGGGGGGGGGGGGGGGGGGGGGGGGGGGGGGGGGGGGGGGGGGGGGGGGGGGGGGGGGGGGGGGGGGGGGGGGGGGGGGGGGGGGGGGGGGGGGGGGGGGGGGGGGGGGGGGGGGGGGGGGGGGGGGGGGGGGGGGGGGGGGGGGGGGGGGGGGGGGGGGGGGGGGGGGGGGGGGGGGGGGGGGGGGGGGGGGGGGGFGGGGGGGGGGGGGGGGGGGGGGFGGGGGGGGGGGGGGGGGGGGGGFFGFGFGFFFGFFFFGFFFFFFFFFFFFF2###
@M06045:235:000000000-JCY5N:1:1101:28336:9701 1:N:0:CTCAGA
AGAGTACTTGGTCATTTAGAGGAAGTAAAAGTCGTAACAAGGTTTCCGTAGGTGAACCTGCGGAAGGATCATTCATAATTGAGTGTTTTATGGCACTCTTTAAAAAAATCCATATCCACCTTGTGTGCAACGTTTTTGAACTCTCTCTGGCATTAAAAGCCAAGAGGGTTTGATTAACTTAACACCTTTAAGGCAGTTTGTCTGAATATCTATTTCTGAATAAACATAATTCAAAAATACAACTTTCAACAGCGGATCTCTTGGCTCTCGCATCGATGAAGAACGCAGCGCCTAATCGCCG
+
CCGGGGGGGGGGGGGGGGGGGGGGGGGGGGGGGGGGGGGGGGGGGGGGGGGGGGGGGGGGGGGGGGGGGGGGGGGGGGGGGGGFGGGGGGGGGGGGGGGGGGGGGGGGGGGGGGFGGGGGGGGGGGGGGGGGFGGGGGGGGGGGGGGGGGGGGGGGGGGGGGGGGGGGGGGGGGGGFGGGGGGGGGGGGGFGCFGGFGGGGGGGGGGGGGGGGGGGGGFGGGDFGGFGGGGGGGC9CFGGFEGGGGFGGGGGGGGGGDGGGGGGGGGGFFGFGFGFFAG6BFACEABE:>DFFFFBF(###
@M06045:235:000000000-JCY5N:1:1101:21458:9702 1:N:0:CTCAGA
AGAGTACTTGGTCATTTAGAGGAAGTAAAAGTCGTAACAAGGTTTCCGTAGGTGAACCTGCGGAAGGATCATTCACAATAAGTGTTTATGGCACTTTCAAATCCATACCCACCTTGTGTGCATTGTAAAGGCCCTTTCAACTTCGGAAGATTGGGCTTCATTTTCTCACACGTCTTCAATTGCAAGTCTAACATTCAGAGTAATCAAAACTCGAATACAACTTTCAACAACGGATCTCTTGGCTCTCGCATCGATGAAGAACGCAGCGCCTAACCCAGATCGGAAGAGCACACGTCTGGGG
+
CCGGGGGGGGGGGGGGGGGGGGGGGGGGGGGGGGGGGGGGGGGGGGGGGGGGGGGGGGGGGGGGGGGGGGGGGGGGGGGGGGGGGGGGGGGGGGGGGGGGGGGGGGGGGGGGGGGGGGGGGGGGGGGGGGGGGGGGGGGGGGGGGGGGGGGGGGGGGGGGGGGGGGGGGGGGGGGGGGDGGFGGGGGGGGGGGGFGGGGDGGGGGGGGGGGGGGGGGGGGGGGGGGGGGFGGGDEGGGGGGGG4C7CGDGDDGCCFFCCGCFDD49DCDDGFGFGFFFFFAAEDFFFFF?4)87F:(-###
@M06045:235:000000000-JCY5N:1:1101:22068:9713 1:N:0:CTCAGA
AGAGTACTTGGTCATTTAGAGGAAGTAAAAGTCGTAACAAGGTCTCCGTTGGTGAACCAGCGGAGGGATCATTACCGAGTTATTACTCCAAACCCTTTGTGAACCCTACCTATTACTGCTGTTGCCTCGGCGGACGGCCGGGAGGGCACCCCCTCGCGGGGCCGCCCGACCAGCCCCCGCCGGCAGCACCAAACTCTTGAATTTATAGCGAAACTACTTCTGAATAACAAAAACAAACGAATCAAAACTTTCAACAACGGATCTCTTGGTTCTGGCATCGATGAAGAACGCATCGCCTCAA
+
CCGGGGGGGGGGGGGGGGGGGGGGGGGGGGGGGGGFGGGGGGGGGGGGFGGGGGGGGGGGGGGGGGGGGGGGGGGGGGEGGGGGGGGGGGGFGGGGGFGGGGGGGGGGGGGGFGGGGGGGGGGGGGGGGGGGGGGGGGGGGEGEGGGGGGDGGGGGDGGGDGGGGGGCEGGGGGGGGGGGGGGGGGGGGGGGGGGGGGGFGGGGGGFFGC>?EGGGGGGGGGCFGGGGGGGGFEFE=FDG*1:CDCC4CF>F7DFGGGGDGDDCFFGC6BFFDBF?FBGDFFF>7@F6)).7)(0(((###
@M06045:235:000000000-JCY5N:1:1101:7317:9758 1:N:0:CTCAGA
AGAGTACTTGGTCATTTAGAGGAAGTAAAAGTCGTAACAAGGTCTCCGTTGGTGAACCAGCGGAGGGATCATTACCGAGTTATTACTCCAAACCCTTTGTGAACCTTACCTTTTTGTTGCTCGGCGCACCGCGGGCCGCGGCTTCGGCCCGTCCCGCAGCGCGCCAGAGGACCCAACTCTTCAATTTATAGCGTACCTTCTGATTTACAAAACAAACAAGTTAAAACTTTCAACAACGCATCTCTTGGTTCTGCCATCGATGAAGAACGCAGCGCCTAAAGGAGATCGGAAGAGCACAAAA
+
@CFDGGGGGGGGGGGGGGGGGGGGGGGGGGGGGGGGGGFGGGGEFGGGGGGGGGGGGGDEGGGDFGGDGGGGGGFF6CCDG9FAFFFCF6,?FFE8<<C?EFFDDFC9EDF9,5<@FC,CFCF7F7F7FE:C=FCG+@>++5FFG:*@FG>:>FFEGFFGGE<7F*=+*=+=C*=FGGFGDG9<CC@0C@FGG8*:87@0++2<CFGGGCCCFF5/*218<C7CFC6<<F+<0<9E=5)*1/:F>+32292*+*37CFE29*CDCC<*>)7)/73))869?=:*)0/.0)70).))24###
@M06045:235:000000000-JCY5N:1:1101:17120:9765 1:N:0:CTCAGA
AGAGTACTTGGTCATTTAGAGGAAGTAAAAGTCGTAACAAGGTCTCCGTAGGTGAACCTGCGGAGGGATCATTACAGAGTTCATGCCCTAGCGGGTAGATCTCCCACCCACTGTTATTGTTACTGTCGTTGCTTTGGCGGGCCGCCGGGCCCAGCTCGGCCGCCGGCTCCGGCTGGCGCGCGCCCGCCAGAGGCCTTCAAACTCTGAATGTTAGTGTCGTCTGAGTACTATACAATAGTTAAAACTTTCAACAACGGATCTCTTGGTTCTGGCATCGATGAAGAACGCAGCGCCTAATAAC
+
CCGGGGGGGGGGGGGGGGGGGGGGGGGGGGGGGGGGGGFFGGGGGGGGGGGGGGGGGGGGGGGGGGGGGGGGGGGGGGGGGGGGGGGGGFGGGGGGGGGGGGGGGGGGGGGGGGGGGGGGGGGGGGGGGGGGGGG9EFGGCEGGGGGGGGEGGFGGGGGGGGGGGGGFGGGGGGGGGGGGGGGGGGGGGGDFFGGGGGCFGGCFFGGGGGGGGGGGGFGEGFFCFGGFGGGCCF9CFGFCGFGGGGGGFDGGGGGGGGGGGGGGGGGGFFFFGFGFFFGFFFFGFFF;BEBFEBDB0)###
@M06045:235:000000000-JCY5N:1:1101:9079:9789 1:N:0:CTCAGA
AGAGTACTTGGTCATTTAGAGGAAGTAAAAGTCGTAACAAGGTCTCCGTTGGTGAACCAGCGGAGGGATCATTACCGAGTTTACAACTCCCAAACCCCTGTGAACATACCACTTGTTGCCTCGGCGGATCAGCCCGCTCCCGGTAAAACGGGACGGCCCGCCAGAGGACCCCTAAACTCTGTTTCTATATGTAACTTCTGAGTAAAACCATAAATAAATCAAAACTTTCAACAACGGATCTCTTGGTTCTGGCATCGATGAAGAACGCAGCGCCTAATGGAGATCGGAAGAGCACACGGTC
+
CCGGGGGGGGGGGGGGGGGGGGGGGGGGGGGGGGGGGGGGGGGGGGGGGGGGGGGGGGGGGGGGGGGGGGGGGGGGGGGGGGGGGGGGGGGGGGGGGGGGGGGGGGGGGGGGGGGGGGGGGGGGGGGGGGGGGGGGGDGGGGGGGGGGGGGGGGGGGGGGGGGGGGGGGGGGGGGGGGGGGGGGGGGGGGGGGGGGGGGGGGGGGGGGGGGGGGGGGGGGGGGGGGGGGGGGGGGGGECGGGGGGGGGGGGGECEFGGGGGGGGGGDGFFGDCFGFFFGFFFFGFFFFFFFFFFFFF6###
@M06045:235:000000000-JCY5N:1:1101:28714:9797 1:N:0:CTCAGA
AGAGTACTTGGTCATTTAGAGGAAGTAAAAGTCGTAACAAGGTCTCCGTTGGTGAACCAGCGGAGGGATCATTACCGAGTTTACAACTCCCAAACCCATGTGAACATACCTACTGTTGCTTCGGCGGGATTGCCCCGGGCGCCTCGTGTGCCCCGGATCAGGCGCCCGCCTAGGAAACTTAACTCTTGTTTTATTTTGGAATCTTCTGAGTAGTTTTTACAAATAAATAAAAACTTTCAACAACGGATCTCTTGGTTCTGGCATCGATGAAGAACGCAGCGCCTAAGTCAGATCGGAATAT
+
CCGGGGGGGGGGGGGGGGGGGGGGGGGGGGGGGGGGGGGGGGGGGGGGGGGGGGGGGGGGGGGGGGGGGGGGGGGGGGGGGGGGGGGGGGGGGGGGGGGGGGGGGGGGGGGGGGGGGGGGGGGGGGGGGGGGGFGGGGGGGGGGGGGGGGGGGGGGGGGGGGGGGGGGGGGGGGCGFGGGGGGGGGGGGGGGGGGGGGGGFDFGGGGGGGGGGGGGGGGGGGGGGGGGGGGGGGGGGGGGGFGGGGGGGGGGGGGGGGGGGGGGFGGGFFGFGFGFFFGFFFEGBFFFFFBFFFFFF?###
@M06045:235:000000000-JCY5N:1:1101:9350:9821 1:N:0:CTCAGA
AGAGTACTTGGTCATTTAGAGGAAGTAAAAGTCGTAACAAGGTTTCCGTAGGTGAACCTGCGGAAGGATCATTATCAAAACAGCGGACTTCGGTCCTTGCTGCACCCTTGTCTTTTGCGTACCGTATGTTTCCTCGGCGGGCTTGCCTGCCGGTTGGACATTATCAAACCTTTTTGTAGTTGCAATCAGCGTCAGAAAACAAACAATAATTACAACTTTCAACAACGGATCTCTTGGTTCTGGCATCGATGAAGAACGCAGCGCCTAACCGAGATCGGAAGAGCACACGTCTGAACTCTAA
+
CCGGGGGGGGGGGGGGGGGGGGGGGGGGGGGGGGGGGGGGGGGGGGGGGGGGGGGGGGGGGGGGGGGGGGGGGGGGGGGGGGGGGGGGGGGGGGGGGGGGGGGGGGGGGGGGGGGGGGGGGGGGGGGGGGGGGGGGGGGGGGGGGGGGGGGGGGGGGGGGGGGFGGGGGGGGGGGGGGGGGGGGGGGGGGGGGGGGGGGGGGGGGGGGGGGGGGGGGGGGGGFFGGGGGDGGGGGFFGGGGFGGGGGGGGGGGGGGGGGGGGGGGGGGFFGFDEGFFFG>@@FGFFFF::FFF<FFB>###
@M06045:235:000000000-JCY5N:1:1101:10009:9831 1:N:0:CTCAGA
AGAGTACTTGGTCATTTAGAGGAAGTAAAAGTCGTAACAAGGTTTCCGTAGGTGAACCTGCGGAAGGATCATTCACAATAAGTGTTTATGGCACTCTCAAATCCATACCCACCTTGTGTGCATTGTAAAGGCCCTTTCAACTTTGGAAGATTGGGCTTCATTTTCTCACACGTCTTCAATTGCAAGTCTAACATTCAGAGTAATCAAAACTCGAATACAACTTTCAGCGACGGATCTCTTGGCTCTCGCATCGATGAAGAACGCAGCGCCTAATAGAGATCGGAAGAGCACACGTCTGAAG
+
CCGGGGGGGGGGGGGGGGGGGGGGGGGGGGGGGGGGGGGGGGGGGGGGGGGGGGGGGGGGGGGGGGGGGGGGGGGGGGGGGGGGGGGGGGGGGFGGGGGGGGGGGGGGGGGGGGGGGGFGFGGGGGGGGGGGGGGGGGGGGGGGGGGGGGGGGGGGGGGGGGGGGGGGGGGGGGGGGGGGGGGGGGGGGGGGGGGGGGGGGGGGGGGGGGGGGGGGGGGGGGGGGGGGGGGGGGGGGGGGGGGGGGGGGGGGGGGGGGGGGGGGGGGGFFGFGFGFFFGFFFFD3>FFFFFFFFFFF6###
@M06045:235:000000000-JCY5N:1:1101:27958:9832 1:N:0:CTCAGA
AGAGTACTTGGTCATTTAGAGGAAGTAAAAGTCGTAACAAGGTCTCCGTTGGTGAACCAGCGGAGGGATCATTACAGAGTTGCAAAACTCCCAACCATTGTGAACCTACCTCACCGTTGCTTCGGCGGGTGGCCCCCACCAGGGCCGCGCCGGCCCCCGTGCCGGCAACCCGTCAGAGGACCAAAACTCTTCGTCATCACTGGCCTCTCTGAGTAACTTATACAATAAGTCAAAACTTTCAACAACGGATCTCTTGGTTCTGGCATCGATGAAGAACGCCGCGCCTAAGTGAGATCGGAAA
+
CC9FEGGGF<F<FFGDFCFEEG?FGGGGGGEGACF@FFGG@EGFGFGGFGEGGGFGCFCEEGC7:EGDEF@FGGGCFE<FEFGGGCEFFF<CFF:7?F?<E<<AF<FGGGGGGCFF4?F7BFC>EFGCCFGGFGDCCCF=FDF<F@FGCFGGGGFEFGEC:CFFCFCFGC@C<**4CFFFG8CCGCFEA9:C@08*8<CECGGG>9C@?C@FFFFCFGGCGGGGGGG7C?FGGFGGGGGGG??6CFGG3*/:A:EGC::>C7>7FCGGF>7=C8CFF39))<5<DF@66=FF6-/<?6###
@M06045:235:000000000-JCY5N:1:1101:28663:9834 1:N:0:CTCAGA
AGAGTACTTGGTCATTTAGAGGAAGTAAAAGTCGTAACAAGGTTTCCGTAGGTGAACCTGCGGAAGGATCATTACCGAGTGCGGGCCCTCGCGGCCCAACCTCCCACCCTTGTCTCTATACACCTGTTGCTTTGGCGGGCCCACCGGGGCCACCTGGTCGCCGGGGGACGCACGTCTCCGGGCCCGCGCCCGCCGAAGCGCTCTGTGAACCCTGATGAAGATGGGCTGCCTGAGTACTGTGAAAATTTGTCAAAACTTTCAACAATGGATCTCTTGGTTCCGGCATCGATGAAGAACGCTG
+
CCGGGGGGGGGGGGGGGGGGGGGGGGGGGGGGGGGGGGGGGGGGGGGGGGGGGGGGGGGCGGGGGGGGFGGGGGGGGGDFGGGGGGGGGGGGGGGEGGGGGGGGGFGGGG?GGGGGGGFGGGGGGGGGGGGGCFFGGGGGGGGFEGGGGEGGGGEFFGFGGCFGGGGGCEGEECGEFFGGDEGD>EGGGGGGDGCCGCG>GC5EFGG?FDFGGGGGF?CF@E?F=5=E**<?CFGFGGFGC?F7CFGGGF:CCCCGGGGGFCFGFGFG@6<7FFGFFFGFFFFG35F>F4*9@DFFF(###
@M06045:235:000000000-JCY5N:1:1101:21299:9848 1:N:0:CTCAGA
AGAGTACTTGGTCATTTAGAGGAAGTAAAAGTCGTAACAAGGTCTCCGTTGGTGAACCAGCGGAGGGATCATTACCGAGTTTACAACTCCCAAACCCCTGTGAACATACCACTTGTTGCCTCGGCGGATCAGCCCGCTCCCGGTAAAACGGGACGGCCCGCCAGAGGACCCCTAAACTCTGTTTCTATATGTAACTTCTGAGTAAAACCATAAATAAATCAAAACTTTCAACAACGGATCTCTTGGTTCTGGCATCGATGAAGAACGCAGCGCCTAAGTTAGATCGGAAGAGCACACCCAG
+
CCGGGGGGGGGGGGGGGGGGGGGGGGGGGGGGGGGGGGGGGGGGGGGGGGGGGFGGGGGGGGGGGGGGGGGGGGGGGGGGGGGGGGGGGGGGGGGGGGGGGGGGGFGGGGGGGGGGGGGGGGEGGGGGGGGGGGGGGDGGGGGGGGGGGGGGGGGGGGGGGGGGGGGGGGGGGGFGGGGGGGGGGGGGGGGGGGGGGGGGGGGGGGGGDGGFGGGGGGGGGGGGGGFGGGGGGFGGGGDGGGGGGGGFGGGGGGGGGGGGGGGGGGGG>3DDDBDDFFGF=FFGFFEFFFFFF0513(###
@M06045:235:000000000-JCY5N:1:1101:5653:9865 1:N:0:CTCAGA
AGAGTACTTGGTCATTTAGAGGAAGTAAAAGTCGTAACAAGGTTTCCGTAGGTGAACCTGCGGAAGGATCATTCATAATAAGTGTTTATGGCACTTCTTAAATCCATATCCACCTTGTGTGCAATGTCAGCCGTTTTCTTTATGAAAGCGGCCAAACATCAACTTATTTTTTAACTGTCTGTCTGAAAACTATTATGAATAAACAATTCAAATACAACTTTCAACAACGGATCTCTTGGCTCTCGCATCGATGAAGAACGCAGCGCCTAACTGAGATCGGAAGAGCACACGTCTGAACACA
+
CCGGGGGGGGGGGGGGGGGGGGGGGGGGGGGGGGGGGGGGGGGGGGGGGGGGGGGGGGGGGGGGGGGGGGGGGGGGGGGGGGGGGGGGGGGGGGGGGGGGGGGGGGGGGGGGGGGGGGGGGGGGGGGGGGGGGGGGGGGGGGGGGGGGGGGGGGGGGGGGGGGGGGGGGGGGGGGGGGGGGGGGGGGGGGGGGGGGGGFGGGGGGGGGGGGGGGGGGGGGGGGGGGGGGGGGGFFGGGGGGGGGGGGGGGGGGFGGGGGGGGGCDDCC>AGFGFGFFFGFFFFGFFFFFFFFFFFFF(###
@M06045:235:000000000-JCY5N:1:1101:26400:9866 1:N:0:CTCAGA
AGAGTACTTGGTCATTTAGAGGAAGTAAAAGTCGTAACAAGGTCTCCGTTGGTGAACCAGCGGAGGGATCATTACAGAGTTGCAAAACTCCCAACCATTGTGAACCTACCTCACCGTTGCTTCGGCGGGTGGCCCCCACCAGGGCCGCGCCGGCCCCCGTGCTGGCAACCCGTCAGAGGACCAAAACTCTTCGTCATCACTGGCCTCTCTGAGTAACTTATACAATAAGTCAAAACTTTCAACAACGGATCTCTTGGTTCTGGCATCGATGAAGAACGCAGCGCCTAAGCTAGATCGGCTG
+
CCGGGGGGGGGGGGGGGGGGGGGGGGGGGGGGGGGGGGGGGGGGGGGGGGGGGGGGGGGGGGGGGGGGGGGGGGGGGGGGGGGGGGGGGGGGGGGGGGGGGGGGGGGGGGGGGGGGGGGGGGGGGGGGGGGGGGGGGGGGGGGGGGGGGGGGGGGGGGGGGGGGGGGGGGGGGGGGGGGGGGGGGGGGGGGGGGGGGGGGGGGGGGGGGGGGGGGGGGGGGGGCGE9FGGGGGGGGGGGGGGGGGGGGGGGGGGGGGGGGG=FGFGGGFFGFGFGFFFGFFFFGFFFFFFFFFFFFF?###
@M06045:235:000000000-JCY5N:1:1101:4761:9877 1:N:0:CTCAGA
AGAGTACTTGGTCATTTAGAGGAAGTAAAAGTCGTAACAAGGTTTCCGTAGGTGAACCTGCGGAAGGATCATTCACAATAAGTGTTTATGGCACTTTCAAATCCATACCCACCTTGTGTGCATTGTAAAGGCCCTTTCAACTTTGGAAGATTGGGCTTCATTTTCTCACACGTCTTCAATTGCAAGTCTAACATTCAGAGTAATCAAAACTCGAATACAACTTTCAACAACGGATCTCTTGGCTCTCGCATCGATGAAGAACGCAGCGCCTAACCGAGATCGGAAGAGCACACGTCTGATG
+
CCFGGGGGFGFGGGGGF9FGFGGGGGGGGGGGGGGGGGGAFFGFGDFEGGGGGFGFGGGGGGDEEEE?EGGGGFFGGGGGGGGGGFEAFGGGGGGGGGGGGGGGGGGE<FFGGFGGGGFFCFGGGGGDEFEG@FFFFGGGGDCGGGGFF8?FGGGGGGGFFGGGGGGGGFGGFFGGGF;EGEDGEGFGFBFGGGGFG99DFGGGCGFGAFGGGGFGFFEGGGGGGGCECEFGGEEGGGGGGFFGGGFCDG*@G;F7CFGG;F95<D5<B5CEDFGEDEG365;DEFF47:>F59FF:(###
@M06045:235:000000000-JCY5N:1:1101:12881:9886 1:N:0:CTCAGA
AGAGTACTTGGTCATTTAGAGGTAGTAAAAGTCGTAACAAGGTTTCCGTAGGTGAACCTGCGGAAGGATCATTATCAAAACAGCGGACTTCGGTCCTTGCTGCACCCTTGTCTTTTGCGTACCGTATGTTTCCTCGGCGGGCTTGCCTGCCGGTTGGACATTATCAAACCTTTTTGTAGTTGCAATCAGCGTCAGAAAACAAACAATAATTACAACTTTCAACAACGGATCTCTTGGTTCTGGCATCGATGAAGAACGCAGCGCCTAACTCAGATCGGAAGAGCACACGTCTGAACTCCAA
+
CCGGGGGGGGGGGGGGGGGGGGGGGGGGGGGGGGGGGGGGGGGGGGGGGGGGGGGGGGGGGGGGGGGGGGGGGGGGGGGGGGGGGGGGGGGGGGGGGGGGGGGGGGGGGGGGGGGGGGGGGGGGGGGGGGGGGGGGGGGGGGGGGGGGGGGGGGGGGGGGGGGGGGGGGGGGGGGGGGGGGGGGGGGGGGGGGGGGGGGGGGGGGGGGGGGGGGGGGGGGGGGGGGGGGGGGGGGGGGGGGGGGGGGGGFGGGGGGGGGGGGGGGGGGFFGFGFGFFFGEFFFGFFFFFFFF>FF?A>###
@M06045:235:000000000-JCY5N:1:1101:13019:9891 1:N:0:CTCAGA
AGAGTACTTGGTCATTTAGAGGAAGTAAAAGTCGTAACAAGGTCTCCGTTGGTGAACCAGCGGAGGGATCATTACCGAAGTTACTCTTCAAAACCCATTGTGAACCTTACCTCTTGCCGCGCGTTGCCTCGGCGGGGAGGCGGGGTCTGGGTCGGCGCGCCCCTCACCGGGCCGCCGTCCCCGTCCCCGTCCCCGCCGGCCGCGCCAAACTCTAAATTTGAAAAAGCGTACTGCACGTTCTGATTCAAAACAAAAAACAAGTCAAAACTTTTAACAACGGATCTCTTGGTTCTGGCATCGT
+
CCGGGGGGGGGGGGGGGGGGGGGGGGGGGGGGGGGGGGGGGGGGGGGGGGGGGGGGGGGGGGGGGGGGGGGGGGGGGGGGGGGGGGGGGGGGGGGGGGGGGGGGGGGGGGGGGGGGGGGGGGGGGGGGGGGGGGGGGGGGGGGGGCGGGGGGGGGGGGGGGGGGGGGGGGGGGGGGGGGGGGGEGGGGDEGGGGGGGGGGGGGGGGGGGGFGGGGGGGGGGGGGGGGG=EGGGGGGGEF=FGGGCFCFGGGFGGGGGGGGGG=CFGDFFFGFG@CBFFGBF>DDFF9BF?@46)970)###
@M06045:235:000000000-JCY5N:1:1101:16688:9892 1:N:0:CTCAGA
AGAGTACTTGGTCATTTAGAGGAAGTAAAAGTCGTAACAAGGTTTCCGTAGGTGAACCTGCGGAAGGATCATTAACAACATATCCTAACTTAAAAACCCTGTGAACTTTCAACCCCAAACTGCTTGATCCCAGTACCTCAGCAATCTCTGGTAAATCATAGTGAACAGCTTTGATTCAGAGACCTCTGAATAACCTTGGGCGGTCGCGGTTGGTAAGGCAAGTGACCCGGTACCCTCAAGACCAGTGTTCAATGGTCTGTCAGTGTTCATTGACTGGAATCAAACGTTCTGTCAGTGTGCA
+
CCGGGGGGGGGGGGGGGGGGGGGGGGGGGGGGGGGGGGGGGGGGGGGGGGGGGGGGGGGGGGGGGGGGGGGGGGGGGGGGGGGGGGGGGGGGGGGGGGGGGGGGGGGGGGGGGGGGGGGGGGGGGGGGGGGGGGGGGGGGGGGGGGFGGGGGGGGGGGGGGGGGGGGGGGGGGGGGGGGGGGGGGGGGGGGGGGGGGGGGGGGGGGGGGGGGGGGGGGGGCFGGGGGGGGGGGGGGGD69FGGGGGGGGGGGGGGGGGGGGF7CGGFGFFGFGFGFFFGFFFFFFEFFFFFFFFFAA4###
@M06045:235:000000000-JCY5N:1:1101:5318:9901 1:N:0:CTCAGA
AGAGTACTTGGTCATTTAGAGGAAGTAAAAGTCGTAACAAGGTTTCCGTAGGTGAACCTGCGGAAGGATCATTACCGAGTGAGGGTGCTCCGTCGCCCGACCTCCCAACCCTGTGTCTACTGTACCTTGTCGTTGCTTCGGCGGACCGGTTGCTGACCAACTGGTTTCGACCGCCGGGGGCCCTGTCGCCCCTGGAGCGCGTCCGCCGATGGCCCAACTCCAAAAACTTCTTGACCCCGAAACCAGTGTCGTCTGAAAACACGTTTGTGATAAGTACAATCAAAAACAAAACTTTCAACTA
+
CCGGGGGGGGGGGGGGGGGGGGGGGGGGGGGGGGGGGGGGGGGGGGGGGGGGGGGGGGGGGGGGGGGGGGGGGGGGGGGGGGGGGGGGGGGGGGGGGGGGGGGGGGGGGGGGGGGFGGGGGGGGGGGGGGGGGGGGGGGGGGGGGGGGGGGGGGGGGGGGGGGGGGGGGGGGGGGGGGGGGGGGGGGGGGGGGGGGGGGGGGGGGGGGGGGGGGGGGGGGGGGGGGGGGGGGGGGGGGGGGGGGGGGGGGGGGGGGGGGGGGGGGGGGF=CF>FGFFFGFF@FGFFFFFFFFFAFBAA###
@M06045:235:000000000-JCY5N:1:1101:4679:9907 1:N:0:CTCAGA
AGAGTACTTGGTCATTTAGAGGAAGTAAAAGTCGTAACAAGGTTTCCGTAGGTGAACCTGCGGAAGGATCATTACAGTGTCGGCACGGCGGCCTCCGGGTCGCCCGCTACTGACCACCCTTGTCTACCTTAACCACTGTTGCTTCGGCAGGCCGGGCCGCCCCCGCGAGGGGGTGGCACGCCTGAGGCCCAGGCTTAACCGCCGCTCAGGGCAGCGCCTGCCGGAGGATTAGTTGAAACTCTTTGCTGATTAGTGACAATTCTGAGTCTTTGATCAATAGTCAAAACTTTCAACAACGCAT
+
CCAFFAFFGFGGGGGGGGGGGGGGEFGGGGGGFGFGGGGGGFGGFFGGFGGGGG<FGGGGGGGGGGGGGFGFFGGFGG9FFGG7FFEEG:FFGGGGDDGGGFGGGGGEEFFGGGGC=CEFFFAF9DGGGGGGGGGGGFGGFGCGGGGGCFGEGE*:BFCGGGGGGGE7C:FDBGGGGGFGGGGG>8FFFGGCFGGG6FEGDEGDD5C*;:CG;8CGGEDGFCC=8:EDGGGGGECGFG:FC?CFGC<DDGGGGDF*::CDFGGF>FG:@=FFGFD6?FGB@497@FFFFFF@F26?B(###
@M06045:235:000000000-JCY5N:1:1101:22934:9916 1:N:0:CTCAGA
AGAGTACTTGGTCATTTAGAGGAAGTAAAAGTCGTAACAAGGTCTCCGTTGGTGAACCAGCGGAGGGATCATTACAGAGTTGCAAAACTCCCAAACCATTGTGAACGTTACCTTTACCGTTGCTTCGGCGGGCGGCCCGGGTCCTGCCCGGCGCCCCTCGGCCCTCGCGGGCGCCCGCCGGAGGAACGCAGCCATATACTCTTGTATTTGCTGGCCTCTCTGAGTACGATTTATGCGAATAAGTCAAAACTTTCAACAACGGATCTCTTGGTTCTGGCATCGATGAAGAACGCAGCGCCGG
+
CCGGGGGGGGGGGGGGGGGGGGGGGGGGGGGGGGGGGGGGGGGGGGGGGGGGGGGGGGGGGGGGGGGGGGGGGGGGGGGGGGGGGGGGGGGGGGGGGGGGGGGGGGGGGGGGGGGGGGGGGGGGGGGGGGGGGGGGGGGGGGGGGGGGGGGGGGGGGGGGGGGGGGGGGGGGGGGGGGGGGGGGGGGGGGGGGGGGGGGCGGGGGGGGGGGGGGGGGGFGGGGGGGGGGGGGGGGGGG3EGGGGGGGGGGGGGGGGGGGGGGGGGGGGFFFFGFG??FFFFDFGFFFFFFFFFFFF>>###
@M06045:235:000000000-JCY5N:1:1101:23929:9927 1:N:0:CTCAGA
AGAGTACTTGGTCATTTAGAGGAAGTAAAAGTCGTAACAAGGTTTCCGTAGGTGAACCTGCGGAAGGATCATTCACAATAAGTGTTTATGGCACTTTCAAATCCATACCCACCTTGTGTGCATTGTAAAGGCCCTTTCAACTTTGGAAGATTGGGCTTCATTTTCTCACACGTCTTCAATTGCAAGTCTAACATTCAGAGTAATCAAAACTCGAATACAACTTTCAACAACGGATCTCTTGGCTCTCGCATCGATGAAGAACGCAGCGCCTAACGAAGATCGGAAGAGCACACGTCTGTGC
+
CCGGGGGGGGGGGGGGGGGGGGGGGGGGGGGGGGGGGGGGGGGGGGGGGGGGGGGGGGGGGGGGGGGGGGGGGGGGGGGGGGGGGGGGGGGGGGGGGGGGGGGGGGGGGGGGGGGGGGGGGGGGGGGGGGGGGGGGGGGGGGGGGGGGGGGGGGGGGGGGGGGGGGGGGGGGGGGGGGGGGGGGGGGGGGGGGGGGGGGGGGGGGGGGGGGGGGGGGGGGGGGGGGGGGGGGGGGGGGGGGGGDGGFDGGGGGFGGGGGCGGGGGGGGFFGFGFGEFFGFFFFDE>FFFFFFF>F??-###
@M06045:235:000000000-JCY5N:1:1101:23148:9940 1:N:0:CTCAGA
AGAGTACTTGGTCATTTAGAGGAAGTAAAAGTCGTAACAAGGTCTCCGTTGGTGAACCAGCGGAGGGATCATTACTGAGTGTTTTTTCCAACCTCATAACCCTATGTGAACCTTTATACCACGTTGCTTCGGCGGCGCGTTTCCCCCCCCGCGGGGGGCGTGCCCGCCGGCGATATCCAGTCTCTCAGTCAAGAACCGACGTTACTTCTGAGTGTTCTAAGCGAACTGTTAAAACTTTCAACAACGGATCTCTTGGTTCCAGCATCGATGAAGAACGCAGCGCCTAAGCAAAATCGGAGTG
+
CCGGGGGGGFGGGGGGGGGGGGGGGFGGGGGGGGGEFGFGFFEEFGGGFGGGGGFGGGGGFGGEGEEFEFFGGGFGGGGFGEAFGGGGFFFFGGGGGGGGGGGGGGGGFGGGFGGFGGGGGGGFGGGGGFGGG@CFGGGGGGGGGGGGGGGGGGGDFEGGCGECFCEGGGGGCEGDFGGGGGGGCFGEAFFGCCGGGGGGEGFGDFGF7FFGGGF?EGGFGGGEGEFGGFGGGGGGGFGGGGGGGGDDDGGGGGGGGGGGG=FFGGGC4@FFGFF::3D@B@7>5B)6;9?)029??3###
@M06045:235:000000000-JCY5N:1:1101:27385:9953 1:N:0:CTCAGA
AGAGTACTTGGTCATTTAGAGGAAGTAAAAGTCGTAACAAGGTCTCCGTTGGTGAACCAGCGGAGGGATCATTACAGAGTTACTCTAACTCCCAACCATTGTGAACGAAACTAGTTCTGTTGCTTCGGCGGTTCGAGTTTTCAGCTCGCCGCCGACAGCTTATAAACTCTTGTTTACAAGTAACTTCTGAGATATTATTTAATAAGTTAAAACTTTCAACAACGGATCTCTTGGTTCTGGCATCGATGAAGAACGCAGCGCCTAAGGAAGATGGGAAGAGCACACGTCTGAACTCCAGCGT
+
CCGGGGGGGGGGGGGGGGGGGGGGGGGGGGGGGGGGGGGGGGGGGGGGGGGGGGGGGGGGGGGGGGGGGGGGGGGGGGGGGGGGGGGGGGGGGGGGGGGGGGGGGGGGGGGGGGGGGGGGGGGGGGGGGGGGGGGGGGGGGGGGGGGGGGGGGGGGGGGGGGGGGGGGGGGGGGGGGGGGGGGGGGGGGGGGGGGGGGGGGGGGGGGGGGGGGGGGGGGGGGGGGGGDCFGGGGGGGGGGGGGGGGGGGGGGGGGDDGGGGGGGGFFGFFGFGFGFFDCFFFFGFFFFFFFFFFF?F4###
@M06045:235:000000000-JCY5N:1:1101:21988:9965 1:N:0:CTCAGA
AGAGTACTTGGTCATTTAGAGGAAGTAAAAGTCGTAACAAGGTTTCCGTAGGTGAACCTGCGGAAGGATCATTACCAAATCCAAAAACAACCCCTGTGAACTTGTATTGTCTGTCTTTGGGGGGAAGGCCCTGTGTTTTCCCCCCATATTAATTGAACAACTTTGATCTTTTGTTGGAATATCTTTTATTAATTTTAATAAATGACAACTTTTAACGGTGGATCTCTTGGCTCGTGCATCGATGAAGAACGCAGCGCCTAATCGAGATCGGAAGAGCACACGTCTGAACTCCAGTCACTAA
+
CCGGGGGGGGGGGGGGGGGGGGGGGGGGGGGGGGGGGGGGGGGGGGGGGGGGGGGGGGGGGGGGGGGGGGGGGGGGGGGGGGGGGGGGGGGGGGGGGGGGGGGGGGGGGGGGGGGGGGGGGGGGGGGGGGGGGGGGGGGGGGGGGGGGGGGGGGGGGGGGGGGGGGGGGGGGGGGGGGGGGGGGGGGGGGGGGGGGGGGGGGGGGGGGGGGGGGGGGEGGGGGGGGGGGGGGGGGGGGGGGGGGGGGGGGGGGGGGGGGGGGGGGGGGFFGEGFGFFFGFFFFGFFFFFFFFF???FA###
@M06045:235:000000000-JCY5N:1:1101:17991:9967 1:N:0:CTCAGA
AGAGTACTTGGTCATTTAGAGGAAGTAAAAGTCGTAACAAGGTCTCCGTTGGTGAACCAGCGGAGGGATCATTACCGAGTTTTCAACTCCCAAACCCACTGTGAACATATACCATTTGTTTATTCGTTGCCTCGGCGGGTTCTACTCCCTGGAGACAGGGGGCCAGCCCCCGCCGGTGTAACACCCAAAACCCTGAATGTGTACCCGTTACACGGCAGTATTACTCTGAGTCACATCATTTTAAATGAATCAAAACTTTCAACAACGGATCTCTTGGTTCTGGCATCGATGAAGAACGATG
+
CCFFFGGFGC@EFGGFFDFGFEACFGGGGGGFDEGFFGGGGGGFDGGGGFGGGGGGGGGGGGGDGDGGFCCDDFFDFEGFEEGGGGGGFFGEFEFDEEEGGFEGGGGDEFGFFGFGGGGGGGGGGEGGCE?EFCEFCGGGGFGGFGGCGFEFGFFGGCCECFGEFGG7BECGGFECFECEFCFGGDFDGFGGEGGGFGGGGGFF?9CEFGGFGGGGGGCGGGGFG?C0EFGGFGCFFGGC>FGGGGGCGFFGGGGGGGGGGGGCGFGDDEDF7@DFFFDFFFFGFFFF45*7?AFFF1###
@M06045:235:000000000-JCY5N:1:1101:3832:9998 1:N:0:CTCAGA
AGAGTACTTGGTCATTTAGAGGAAGTAAAAGTCGTAACAAGGCCTCCGTTGGTGAACCAGCGGAGGGATCATTAAAGAGTGTAAAAACTCCCTTAAACCATCGCGAACGTTACCTGGACGTCGTTGCTTCGGCGGGCTCGCCCGCCGGGGGGACGCTACCAAACTATTGCAGTCATTGGCCTCTCTGAGTATGATTTTTAAATAAGTCAAAACTTTCAACAACGGATCTCTTGGTTCTGGCATCGATGAAGAACGCAGCGCCTAACGGAGATCGGAAGAGCACACGTCTGAACTCCAGTGG
+
CCGGGGGGGGGGGGGGGGGGGGGGGGGGGGGGGGGGGGGGGGGGGGGGGGGGGGGGGGGGGGGGGGGGGGGGGGGGGGGGGGGGGGGGGGGGGGGGGGGGGGGGGDGGGFGGGGGGGGGGGGGGGGGGGGGGGGGGGGFGGGGGGGGGEFGGGGGGDEGGGGGFFGGFFFGGEGGGGGGGFGFFGGGGGCFGGGCGGGGFFFGGGGGGGGGGGFEFGGGGGFGGGGGGGGGGFGGGGGGGGGGF5?FFGGGGDGCDGGGGGG:DDDCC>BGFGFD:DEFFFFFGF@@FFFFBFAFFF0###
@M06045:235:000000000-JCY5N:1:1101:22965:10026 1:N:0:CTCAGA
AGAGTACTTGGTCATTTAGAGGAAGTAAAAGTCGTAACAAGGTCTCCGTTGGTGAACCAGCGGAGGGATCATTACTGAGTGTTTTTTCCAACCTCATAACCCTATGTGAACCTTTATACCACGTTGCTTCGGCGGCGCGTTTCCCCCCCCGCGGGGGGCGTGCCCGCCGGCGATATCCAGTCTCTCAGTCAAGAACCGACGTTACTTCTGAGTGTTCTAAGCGAACTGTTAAAACTTTCAACAACGGATCTCTTGGCTCCAGCATCGATGCAGAACGCAGCGCCTAAGCCAGAACGGACGG
+
CCCEAECFFGFEEEGGGEGDGAFCAFFGGDFAE6CFECFFGFECFGAFG?F?@DGGG,CEFGGFGGD:6CCFC@AEFAEEFC<,CFBGG,EFCCFGGGFGFFD<EFFGF<CC<A,CFEFF<FEDEFG<EDGGEFGGGGGGCCFFGFEF<>*15:**:/:E8*;@F55:*?88**;*C:@<3<+:@F?CA+A000;FCCCEE/@FC?7+<ECFFCG9CC@FF6/C=7CC<+ACFGGGGGFGGG677EC37):>EFF*7769<494*99*)9*1>FF>DDGB>>BGFDF@5))7>(7;B0###
@M06045:235:000000000-JCY5N:1:1101:23732:10031 1:N:0:CTCAGA
AGAGTACTTGGTCATTTAGAGGAAGTAAAAGTCGTAACAAGGTCTCCGTTGGTGAACCAGCGGAGGGATCATTACAGAGTTGCAAAACTCCCTAAACCATTGTGAACGTTACCTTCAAACCGTTGCTTCGGCGGGCGGCCCGGGTCCGCCCGGTGCCCCCTGGCCCCCTAGCGGGGCGCCCGCCGGAGGAAACCCAACTCTTGATTATTATGGCCTCTCTGAGTCTTCTGTACTGAATAAGTCAAAACTTTCAACAACGGATCTCTTGGTTCTGGCATCGATGAAGAACGCAGCTCCTAAA
+
CCGGGGGGGGGGGGGGGGGGGGGGGGGGGGGGGGGGGGGGGGGGGGGGGGGGGGGGGGGGGGGGGGGGGGGGGGGGGGGGGGGGGGGGGGGGGGGGGGGGGGGGGGGGGGGGGGGGGGGGGGGGGGGGGGGGGGGGFGGGGGGGGGGGGGGFGEGGGGGGGGGGGGGGGGGGGGGGGGGGGGGGGG5EGCGFGGGGGGGGGGC@FEGFGGGFGGFFGGGGGGF<FFFGGGGCFFFGCFGGGFFGGGGGGGGGGGGGFCEGDDGF7C>:7?FFGFGFFFGFF>FGFFFFFB:DE605:(###
@M06045:235:000000000-JCY5N:1:1101:7440:10054 1:N:0:CTCAGA
AGAGTACTTGGTCATTTAGAGGAAGTAAAAGTCGTAACAAGGTCTCCGTTGGTGAACCAGCGGAGGGATCATTACCGAGTTTACAACTCCCAAACCCCTGTGAACATACCACTTGTTGCCTCGGCGGATCAGCCCGCTCCCGGTAAAACGGGACGGCCCGCCAGAGGACCCCTAAACTCTGTTTCTATATGTAACTTCTGAGTAAAACCATAAATAAATCAAAACTTTCAACAACGGATCTCTTGGTTCTGGCATCGATGAAGAACGCAGCGCCTAAGGCAGATCGGAAGAGCACACGATC
+
CCGGGGGGGGGGGGGGGGGGGGGGGGGGGGGGGGGGGGGGGGGGGGGGGGGGGGGGGGGGGGGGGGGGGGGGGGGGGGGGGGGGGGGGGGGGGGGGGGGGGGGGGGGGGGGGGGGGGGGGGGGGGGGGGGGGGGGGGGGGGGGGGGGGGGGGGGGGGGGGGGGGGGGGGGGGGGGGGGGGGGGGGGGGGGGGGGGGGGGGGGGGGGGGGGGGGFGGGGGGGGGGGGGGFGGGGGGGGGGGGGGGGGGGGGGGGGGGGGGGGGGGGGGGFDDDGFGFFFGFFFFGFFFFFFFFFFFFF0###
@M06045:235:000000000-JCY5N:1:1101:3658:10078 1:N:0:CTCAGA
AGAGTACTTGGTCATTTAGAGGAAGTAAAAGTCGTAACAAGGTCTCCGTTGGTGAACCAGCGGAGGGATCATTACAGAGTTGCAAAACTCCCAAACCATTGTGAACGTTACCTAAACCGTTGCTTCGGCGGGCGGCCCGGGTCCTTCCCGGCGCCCCTCGGCCCTCGCGGGCGCCCGCCGGAGGAAAACCAAACTATTGCATTGTATGGCCTCTCTGAGTCTTCTGTACTGAATAAGTCAAAACTTTCAACAACGGATCTCTTGGTTCTGGCATCGATGAAGAACGCAGCGCCTAAGGGAT
+
CCGGGGGGGGGGGGGGGGGGGGGGGGGGGGGGGGGGGGGGGEGGFGGGGGGGGGGGGGGGGDGGGGEGGGGGGGGGGGGGGGGGGGGGGGGGGGGGGGGGGGGGGGGGGGGGGGGGGDGGGGGGFGGEGGGGGGGGCGGGGDCFGGGGGGGGGGGGGGGGGDFEGGCC@FGGGGGGGGGGGGGGGG+;8CFGGFCGGGGGGFFEFGGGDCF6EEGGGGGGGGGGGG?@FGGFGG7?GGGGFGGGF9ECDGGGGGGDGGGDCFGG6CCDFFCFGFGEFF>66=FGFEFF@>>>D?B?B:###
@M06045:235:000000000-JCY5N:1:1101:3915:10080 1:N:0:CTCAGA
AGAGTACTTGGTCATTTAGAGGAAGTAAAAGTCGTAACAAGGTCTCCGTTGGTGAACCAGCGGAGGGATCATTACAGAGTTGCAAAACTCCCAAACCATTGTGAACGTTACCTTTAACCGTTGCTTCGGCGGGCGGCCCCGGGACCACTCCCGGGGCCCCTGGGCCCCCTAGCGGGGCGCCCGCCGGAGGTCACCTAACTCTTGATAATTTAAGGCCTCTCTGAGTCTTCTGTACTGAATAAGTCAAAACTTTCAACAACGGATCTCTTGGTTCTGGCATCGATGAAGAACGCAGCGCGTG
+
CCGGGGGGGGGGGGGGGGGGGGGGGGGGGGGGGGGGGGGGGGGGGGGGGGGGGGGGGGGGGGGGGGGGGGGGGGGGGGGGGGGGGGGGGGGGGGGGGGGGGGGGGGGGGGGGGGGGGGGGGGGGGGGGGGGDEGGGGGGGGGGGGGGGGGFGGGGGGDGGGGGGGGGGGGGGGGGGGGGGGGGGGGGEGGEGGGGGGGGGGGGG9@G?FGFCGGFGGGGGFGGFGGGGGGGGGFGGFFGG=GGGGGGGGGGGGGGFFFGGGGG3CCFFFFFFGBF?FFGFFDFGF@F?4:F>@6>;>1###
@M06045:235:000000000-JCY5N:1:1101:22050:10104 1:N:0:CTCAGA
AGAGTACTTGGTCATTTAGAGGAAGTAAAAGTCGTAACAAGGTTTCCGTAGGTGAGCCTGCGGAAGGATCATTCATAATAAGTGTTTTATGGCACTTTTTAAATCCATATCCACCTTGTGTGCAATGTCAGTCGATCTTCTTCATGGAGATCGACCAAACATCAACCTTTATTTTTTAACTCTTTGTCTGAAAAATATTATGAATAAACAATTCAAAATACAACTTTCAACAACGGATCTCTTGGCTCTCGCATCGATGAAGAACGCAGCGCCTAATGCAGATCGGAAGAGCACACGTGCT
+
CCGGGGGGGGGGGGGGGGGGGGGGGGGGGGGGGGGGGGGGGGGGGGGGGGGGGGGGGGGGGGGGGGGGGGGGGGGGGGGGGGGGGGGGGGGGGGGGGGGGGGGGGGGGGGGGGGGGGGGGGGGGGGGGGGGGGGGGGGGGGGGGGGGGGGGGGGGGGGGGGGGGGGGGGGGGGGGGGGGGGGGGGGGGGGGGGGGGGGGGGGGGGGGGGGFGGGGGGFFGGGGGGGGGGGGGGGGGGGGGGGGGGGGGGGGGGDGGGGGGGFGGFDDDEFGFGFGFFFGFFFFGFFFFFFFFFFFFB3###
@M06045:235:000000000-JCY5N:1:1101:5695:10108 1:N:0:CTCAGA
AGAGTACTTGGTCATTTAGAGGAAGTAAAAGTCGTAACAAGGTTTCCGTAGGTGAACCTGCGGAAGGATCATTAGCAAGATTGCGCGTCGCCCTCCTCCTCCGGTGCGAACTGTGTGGGGGGAATGACGAGCAAGTATGCCATCCTTGTGTTATGTCAAGTGTTGTGTGTGTGTGTGGAGTGTGCGCACTTTTTCTGAACCTCTCTCTTTCTAGGGGTGGTGTTCATGTGCGCACATCTCTCAACTCACTCTTCTGTTTTTAAAACTCATCATTATCTCTACTTCTGAACCTTTTTCTGAG
+
CCFEGGGGGGGGGGGGGGGGGGGGGFGGGGGGGGGGGGGGGGGGGGGGGGGGGGFGFGGGGGGGGGGGGGGFGGGFGGGGGGGEEGEGGGGDGGGGGGGGFGGGGGGGCFGFFGGGGGGGGGCFGGGGGDGGGFGGGGFGGGGG>CFFGGGGGGGGGG@CGEGGGGGFGGGGGGGGGGGGFGGGGGG>8EFGGGGGFFC?FGDGGGFF7CFFGGFGD;C:CEFGGGG+3+<7EEE5<CFGG?7**<::DF:FFGGGFGGGGF<D7=FGF@7*:8C8F6*/9??FFFFFFF>;FAF?5:###
@M06045:235:000000000-JCY5N:1:1101:7480:10134 1:N:0:CTCAGA
AGAGTACTTGGTCATTTAGAGGAAGTAAAAGTCGTAACAAGGTTTCCGTAGGTGAACCTGCGGAAGGACCATTACCGAGTGCGGGCCCTCGCGGCCCATCCTCCCACCCTTGTCTCTATACACCCGTTGCTTTGGCGGGCCCACCGGGGCCACCTGGTCGCCGGGGGACGCACGTCCCCGGGCCCGCGCCCGCCGAAGCGCTCTGTGAACCCTGATGAAGATGGGCTGTCTGAGTACTGTGAAAATTGTCAAAACTTTCAACAATGGATCTCTTGGTTCCGGCATCGCTGAAGAACGCAAG
+
@CGGGGFGFGGEFGGGGFGFGGGGFGGGGGGGGGGGGGGGGCGGFGGGGGGEFGGGGGGGGDEG@GEGGGGGGGGGGGGGGFGGGGF@EGGGGGE+=CFGGGGGGGGGGGFFGGCFGGGCAFFGDCFGGGGGG9F<C7@BEE*>FEFG>BECFGGGGGFGGGDF:CB8CEGCEGCCGGGGGGGGG8*?EG>>CEGGE8C>:8CFF9EGCFFGCFCFGCFFECEG578;EFDGCGGGCFFCCCFD>ECC>GCFGGGGGGGGGGGCFGC67?74C=7?FFF?EFF3@FB)7<@F?AF193###
@M06045:235:000000000-JCY5N:1:1101:19929:10147 1:N:0:CTCAGA
AGAGTACTTGGTCATTTAGAGGAAGTAAAAGTCGTAACAAGGTCTCCGTTGGTGAACCAGCGGAGGGATCATTACAGAGTCTTCTGAACTCCAAACCATTGTGAACATATCATGTTGCTTCGGCGGGATGCCGGGTGGACCAGCGCCCCCGCGCCGCCCGCCGGAGGCCAAACTCTTGTTTTCTAGCGGAATCTTCTGAGTCTTTATAAATAAGCAATCAAAACTTTCAGCAACGGATCTCTTGGCTCTGGCATCGATGAAGAACGCAGCGCCTAACGTAGATCGGAAGAGCACACGTCAC
+
CCGGGGGGGGGGGGGGGGGGGGGGGGGGGGGGGGGGGGGGGGGGGGGGGGGGGGGGGGGGGGGGGGGGGGGGGGGGGGGGGGGGGGGGGGGGGGGGGGGGGGGGGGGGGGGGGGGGGGGGGGGGGGGGGGGGGGGGGGGGGGGGGGGGGGGGGGGGGGGGGGGGGGGGGGGGGGGGGGGGGGGGGFFGGGGGGGGGGGGGGGGGGGGGGGGGGGGGGGGGGGGGGGGGGFGGGGGGGGGGGGGDGGGGGGGGGGGGGGGGGGDGFGGGFFGFGFGFFFGFFFFGFFFFFFFFFFFFF.###
@M06045:235:000000000-JCY5N:1:1101:9437:10201 1:N:0:CTCAGA
AGAGTACTTGGTCATTTAGAGGAAGTAAAAGTCGTAACAAGGTTTCCGTAGGTGAACCTGCGGAAGGATCATTACTGAGTGCGGGCTGCCTCCGGGCGCCCAACCTCCCACCCGTGAATACCTAACACTGTTGCCTCGGCGGGATCTCTGCCCCGGGCGCGTCGCAGCCCCGGACCAAGGCGCCCGCCGGAGGACCAACCCAAAACTCTTTATGTATACCCCCTCGCGGGTTTTTTACTTCTGAGACTTTCTCGGCGCCCCTAGCGGGCGTTTCGAAAATGAATCAAAACTTTCAACATCC
+
CCGGGGGGGGGGGGGGGGGGGGGGGGGGGGGGGGGGGGGGGGGGGGGGGGGGGGGGGGGGGGGGGGGGGGGGGGGGGGGGGGGGGGGGGGGGGGGGGGGGGGGGGGGGGGGGGGGGGGGGGGGGGGGGGGGGGGGGGGGGGGGGGGGGGGGGGGGGGGGGGGGGGGGGGGGGGGGGGGGGGGGGGGGGGGGGGGGGGGGGGGGGGGGGGGGGGGGGGGGGGGGGGGGGGGGGGGGGGGFGGGGGGGGFGGC0A<GG3DEGGGGFGGGGFBGBG:DF:@<F?FF>FFFFFFFFFFFF<2###
@M06045:235:000000000-JCY5N:1:1101:27247:10205 1:N:0:CTCAGA
AGAGTACTTGGTCATTTAGAGGAAGTAAAAGTCGTAACAAGGTTTCCGTAGGTGAACCTGCGGAAGGATCATTACCGAGTGCGGGCCCTCGCGGCCCAACCTCCCACCCTTGTCTCTATACACCTGTTGCTTTGGCGGGCCCACCGGGGCCACCTGGTCGCCGGGGGACGCACGTCTCCGGGCCCGCGCCCGCCGAAGCGCTCTGTGAACCCTGATGAAGATGGGCTGTCTGAGTACTGTGAAAATTTGTCAAAACTTTCAACAATGGATCTCTTGGTTCCGGCATCGATGAAGAACGTCA
+
CCGGGGGGGGGGGGGGGGGGGGGGGGGGGGGGGGGGGGGGGGGGGGGGGGGGGGGGGGGGGGGGGGGGGGGGGGGGGGGGGGGGEGGGGGGGGGGDDFGGGGGGGGGGGGGGGFEGGGGGGGGGGGGGGGFGGDGGGGGGGGGGGGGGGGGGGGGGGGGGGGGGGGGEGGEEGGGGFGEEGGG>EEC?EEGGGGGGGGGGG5EGGGFFGGGGGG8CCCFFGFGGGGDC:FGGFGGFGFFGFGCGC?CGGFGGGGGGDDCFGGGGGGGGFF46CFGFFFG6?>BC5BFE?FFFFBB??0###
@M06045:235:000000000-JCY5N:1:1101:17233:10207 1:N:0:CTCAGA
AGAGTACTTGGTCATTTAGAGGAAGTAAAAGTCGTAACAAGGTCTCCGTTGGTGAACCAGCGGAGGGATCATTACCGAGTTATTACTCCAAACCCTTTGTGAACCTTACCTATTACTGCTGTTGCCTCGGCGGACGGCCGGGAGGGCACCCCCTCGCGGGGCCGCCCGACCAGCCCCCGCCGGGGGACCTCCAAACCATTGTGTTATTTAGTGGCATTGTCTGAGTGGCGTAAAGCAAAATAAATCAAAACTTTCAACAACGGATCTCTTGGCTCTGGCATCGATGAAGAACGCAGCGCTA
+
CCGGGGGGGGGGGGGGGGGGGGGGGGGGGGGGGGGGGGGGGGGGGGGGGGGGGGGGGGGGGGGGGGGGGGGGGGGGGGGGGGGGGGGGGGGGGGGGGGGGGGGGGGGGGGGGGGGGGGGGGGGGGGGGGGGGGGGGGGGGGGGGGGGGGGGGGGGGGGGGGGGGGGGGGGGGGGGGGGGGGGGGGGGGGGGGGFGGGGGFGGGFGGFGGGGGGGGGGGGGGGGGGGGGGGEEGGGGFGGFGGGGGGFFFFGGGGGGFGGGGGDGCD>FFFGFGFGFFFGFFFFGFFFF9=?FBFB4;(###
@M06045:235:000000000-JCY5N:1:1101:9180:10214 1:N:0:CTCAGA
AGAGTACTTGGTCATTTAGAGGAAGTAAAAGTCGTAACAAGGTCTCCGTTGGTGAACCAGCGGAGGGATCATTACAGAGTTGCAAAACTCCCAACCATTGTGAACCTACCTCACCGTTGCTTCGGCGGGTGGCTCCCACCGGGGCCGCGCCGGCCCCCGTGCCGGCAGCCCGCCAGAAGACCAAAACTCTTCGTCATCAGTGGCCTCTCTGAGTAACTTATACAATAAGTCAAAACTTTCAACAACGGATCTCTTGGTTCTGGCATCGATGAAGAACGCAGCGCCTAATGGAGATCGGAGT
+
CCGGGGGGGGGGGGGGGGGGGGGGGGGGGGGGGGGGGGGGGGGGGGGGGGGGGGGGGGGGGGGGGGGGGGGGGGGGGGGGGGGGGGGGGGGGGGGGGGGGGGGGGGGGGDFGGGGGGGGGGGGGGGGGGGGGGGGGGGGGGGGEGGGGGGGGGGGGGGGGGGGGGGGGGGGGGGGGGGGGGGGGGGGGGFGGGFGGGGGGGGGGGGGGGFGFGGFGGGGGGGGGGGGGGF?FGFGGGGFGGGGGGGGGGCC7CGGGCFCFFGGGGGDDF:DFF*?FFEGDEFFGDFDFFFF@>BFFF?###
@M06045:235:000000000-JCY5N:1:1101:2960:10220 1:N:0:CTCAGA
AGAGTACTTGGTCATTTAGAGGAAGTAAAAGTCGTAACAAGGTTTCCGTAGGTGAACCTGCGGAAGGATCATTAATGTATATTGAATTTTATATTCTTTATCAACCCACACTGTGTACCTTTTTACTGTTGCTTCCATGGGACATGGCTCTGCCACGTCGGCCTTATGGCTGGTGAGCGCCCATGGGAGGAAAACAAAACTCTTTGTTACAATTGAAGTCTGTCTGAATTGTTTATATTAAACGTTAAAACTTTCAACAACGGATCTCTTGGTTCTCGCATCGATGAAGAACGCAGCGGGT
+
CCGGGGGGGGGGGGGGGGGGGGGGFGGGGGGGGGGGGGGGGGGGGGGGGGGGGGGGGGGGGGGGGGGGGGGGGGGGGGGGGGGGGGFGGGGGGGGGGGGGGGGGG?FGGGGGFFFFFGGGGGGGGGGGGGGGGGGGGGGGGGGGGGGGGGGGG9EFGGGGGGGGGGGGGFAFFFGGGGGGEGGGFFGFGGGGFGGFCFGGGGGGGGGGGGGFCFC7<FCFGGFFFGCFGGGGFGGGFGGFFCGG>GFGGGDGGGGGGCGGGGGGDGGGFFGFGFFFFADBFFFGFFFAFFFFFBE>>1###
@M06045:235:000000000-JCY5N:1:1101:7935:10223 1:N:0:CTCAGA
AGAGTACTTGGTCATTTAGAGGAAGTAAAAGTCGTAACAAGGTCTCCGTTGGTGAACCAGCGGAGGGATCATTACCGAGTCTAAACAACTCATCAACCCTGTGAACATACCTAAAACGTTGCTTCGGCGGGAACAGACGGCCCCGTGAAACGGGCCGCCCCCGCCAGAGGACCCCCTAATTCTGTTGCTATATGTATCTTCTGAGTAAACAAGCAAATAAATTAAAACTTTCAACAACGGATCTCTTGGCTCTGGCATCGATGAAGAACGCAGCGCCTAACAGAGATCGGAAGAGCACGCT
+
CCGGFFGGGGGGGGGGGGGGGGGGGGGGGGGGGGGGGGGGGGGGGGGGGGGGGGGGGGGGGGGGGGGEGGFGGGGGGGGFGGGGGGGGGGGGGGGGGGGGGGGGGGGGGGGFGGGGGGGGGGGGGFGGGGGGGGGGGGGDGGGGGGDGGGGGGEEGEGGGGGGGGEGCFGGGGGGGGCECGGGGGCFEECFGGGGGGGFCFF?FFGGGGFE8;CGGGGFE?FGGGGGGGGGGGGGGGFDEC*:>CGG>FGFCGGGGGCFGGCFFCFGGFBCBC>)7>>DFF4?G?FFFFEFF58FBB(###
@M06045:235:000000000-JCY5N:1:1101:10968:10229 1:N:0:CTCAGA
AGAGTACTTGGTCATTTAGAGGAAGTAAAAGTCGTAACAAGGTCTCCGTTGGTGAACCAGCGGAGGGATCATTACAGAGTTGCAAAACTCCCAACCATTGTGAACCTACCTCACCGTTGCTTCGGCGGGTGGCCCCCACCAGGGCCGCGCCGGCCCCCGTGCCGGCAACCCGTCAGAGGACCAAAACTCTTCGTCATCACTGGCCTCTCTGAGTAACTTATACAATAAGTCAAAACTTTCAACAACGGATCTCTTGGTTCTGGCATCGATGAAGAACGCAGCGCCTAACTTAGATCGGGCG
+
CCGGGGGGGGGGGGGGGGGGGGFGGGGGGGGGGGGGGGGGGGGGGGGGGGGGGGGGGGGGGGGGGGGGGGGGGGGGGGGGGGGGGGGGGGGGGGGGGGGGGGGGGGGGGGGGGGGGGGGGGGGGGGGGGGGGGGGGGGGGGGGGGGGGGGGGGGGGGGGGGGGGGGGGGGGGEGGGGGFGGGGGGGGFGFGGGGGGGGGGGGGGGGGC8EFCGGGGGGGGGGGGGGGGGGGGGG?FGGGGGGGGGGGGGGGGGGGGGGGGGGGGGGGG:FGFGFGFFFGFFFFGEFFFFFFFFF*<??###
@M06045:235:000000000-JCY5N:1:1101:10329:10254 1:N:0:CTCAGA
AGAGTACTTGGTCATTTAGAGGAAGTAAAAGTCGTAACAAGGTCTCCGTTGGTGAACCAGCGGAGGGATCATTACCGAGTTATTACTCCAAACCCTTTGTGAACCTTACCTTTTTGTTGCTCGGCGCACCGCGGGCCGCGGCTTCGGCCCGTCCCGCAGCGCGCCAGAGGACCCAACTCTTCAATTTATAGCGTACCTTCTGATTTACAAAACAAACAAGTTAAAACTTTCAACAACGGATCTCTTGGTTCTGGCATCGATGAAGAACGCAGCGCCTAATACAGATCGGAAGAGCACACGC
+
CCGGGGGGGGGGGGGGGGGGGGGGGGGGGGGGGGGGGGGGGGGGGGGGGGGGGGGGGGGGGGGGGGGGGGGGGGGGGGGGGGGGGGGGGGGGGGGGGGGGGGGGGGGGGGGGGGGGGGGGGGGGGGGGFGGGGGGGGGGGGGGGGGGGGGGGGGGGGGGGGGGGGGGGGGGEGGGGGGGGGGGGGGGGGGGGGGGGGGGGGGGGGFGGGGGGGGGGGGGGFGGGGGGGGGGGGGGGGGGGGGFFGGGGGGGFFGGGGGEFGGGF*:FGEFDFGFGFFFGFFFFFFFFFFFE@FFFB13###
@M06045:235:000000000-JCY5N:1:1101:7631:10308 1:N:0:CTCAGA
AGAGTACTTGGACATTTAGAGGAAGTAAAAGTCGTAACAAGGTCTCCGTTGGTGAACCAGCGGAGGGATCATTACCGAGTTGCAAAACTCCCAAACCACTGTGAACCTTACCTATCGTTGCTTCGGCGGACCCGCCCCGGCGCTCTCGCGACCGGAACCAGGCGACCGCCGGGGGAAGAAACCAAAACCTTTGTAACCATGTGGATTATCTGAGTGGCGAAAGCACAAATACAATCAAAACTTTCAACAACGGATCTCTTGGCTCTGGCATCGATGAAGAACGCAGCGCCTAAGATAAGTG
+
CCGGGGGGGFGGGGGGGGGGGGGGGGGGGGGGGGGGGGGGGGGGGGGGGGGGGGGGGGGGGGGGGGGGGGGGGGGGGGGGGGGGGGGGGGGGGGGGGGGGGGGGGGGGGGGGGGGGGGGGGGGGGGGGGGGGGGGGGGGGGGGGGGGGGGGGGGGGGGGGGGGGGGGGGGGGGGGGGGGGGGGGGFGGGGGGGGGGGGGFGGGGGFFFGGGGGGGGGCEGG=EGGGGGGG?FGGGGGGGGGGGGGGGGGGGGGCE:>GGGGGG<FGGGFFFFDFGFFFGF:FEDEDE>EFFFF>FBD)###
@M06045:235:000000000-JCY5N:1:1101:20112:10309 1:N:0:CTCAGA
AGAGTACTTGGTCATTTAGAGGAAGTAAAAGTCGTAACAAGGTTTCCGTAGGTGAACCTGCGGAAGGATCATTAATGTATATTGAATTTTATATTCTTTATCAACCCACACTGTGTACCTTTTTACTGTTGCTTCCATGGGACTTGGCTCTGCCACGTCGGCCTTATGGCTGGTGAGTGCCCATGGGAGGAAAACAAAACTCTTTGTTACAATTGACGTCTGTCTGAATTGTTTATATTAAACGTTAAAACTTTCAACAACGGATCTCTTGGTTCTCGCATCGATGAAGAACGCAGCGCGG
+
CCGGGGGGGGGGGGGGGGGGGGGGGGGGGGGGGGGGGGGGGGGGGGGGGGGGGGGGGGGGGGGGGGGGGGGGGGGGGGGGGGGGGGGGGGGGGGGGGGGGGGGGGGGGGGGGGGGGGGGGGGGGGGGGGGGGGGGGGGGGGGGGGGGGGGGGGGGGGGGGGGGGGGGGGGGGGGGGGGGGGGGGGGGGGGGGGGGGGGGGGGGGGGGGGGGGGGGGGGGGGGGGGGGGFGGGGGGGGGGGGGGGFGGFCFGGGGGGGGGGGGGGDGFGFFGFGFGFFFGFFDDGFFAFFFAFF:59;0###
@M06045:235:000000000-JCY5N:1:1101:4376:10315 1:N:0:CTCAGA
AGAGTACTTGGTCATTTAGAGGAAGTAAAAGTCGTAACAAGGTCTCCGTTGGTGAACCAGCGGAGGGATCATTACCGAGTTATTACTCCAAACCCTTTGTGAACCTTACCTTTTTGTTGCTCGGCGCACCGCGGGCCGCGGCTTCGGCCCGTCCCGCAGCGCGCCAGAGGACCCAACTCTTCAATTTATAGCGTACCTTCTGATTTACAAAACAAACAAGTTAAAACTTTCAACAACGGATCTCTTGGTTCTGGCATCGATGAAGAACGCAGCGCCTAAGAGAGATCGGAAGAGCACACCG
+
CCGGGGGGGGGGGGGGGGGGGGGGGGGGGGGGGGGGGGGGGGGGGGGGGGGGGGGGGGGGGGGGGGGGGGGGGGGGGGGGGGGGGGGGGGGGGGGGGGGGGGGGGGGGGGGGGGGGGGGGGGGGGGGGGGGGGGGGGGGGGGGGGGGGGGGGGGGGGGGGGGGGGGGGGGGGGDFGGGGGGGGDGGGGGGGGGGGGGGGGGGGGGGGGGGGGGGGGGGGGGGGFGGGGGGGGGGGGGGGGGGGGGGGGGGGGGGGGGGGGGGGGGGGGFFGFGFGFFBGFFFFGFFFFFFBE@FFFF2###
@M06045:235:000000000-JCY5N:1:1101:12448:10318 1:N:0:CTCAGA
AGAGTACTTGGTCATTTAGAGGAAGTAAAAGTCGTAACAAGGTCTCCGTTGGTGAACCAGCGGAGGGATCATTACCGAGTTATTACTCCAAACCCTTTGTGAACCTTACCTTTTTGTTGCTCGGCGCACCGCGGGCCGCGGCTTCGGCCCGTCCCGCAGCGCGCCAGAGGACCCAACTCTTCAATTTATAGCGTACCTTCTGATTTACAAAACAAACAAGTTAAAACTTTCAACAACGGATCTCTTGGTTCTGGCATCGATGAAGAACGCAGCGCCTAAATCAGATCGGAAGAGCACACTC
+
CCGGGGGGGGGGGGGGGGGGGGGGGGGGGGGGGGGGGGGGGGGGGGGGGGGGGGGGGGGGGGGGGGGGGGGGGGGGGGGGGGGGGGGGGGGGGGGGGGGGGGGGGGGGGGGGGGGGGGGGGGGGGGGGGGGGGGGGGGGGGGGGGGGGGGGGGGGGGGGGGGGGGGGGGGGGGGGGGGGGGGGGGGGGGGGGGGGGGGGGGGGGGGGGGGGGGGGGGGGGGFFGGGGGFGGGGGGGGGGGGGFFGGGGGGGGGGGGGGGGGGGGGGGGFEGFDFDFFFGFFFFGFFFFFFFFFFFFF7###
@M06045:235:000000000-JCY5N:1:1101:17235:10329 1:N:0:CTCAGA
AGAGTACTTGGTCATTTAGAGGAAGTAAAAGTCGTAACAAGGTTTCCGTAGGTGAACCTGCGGAAGGATCATTACCTAGAGTATTGTAGGCTTTGTCCTGCTGTCTCTTACCCATGTTTTTTGAGTACTTACGTTTCCTCGGCGGGTTCGCCCGCCGATTGGACAATTTAAACCCATTGCAGTTGCAATCAGCGTCTGAAAAACTTTAATAGTTACAACTTTCAACAACGGATCTCTTGGTTCTGGCATCGATGAAGAACGCAGCGCCTAACGTAGATCGGAAGAGCACACGTCTGAACGC
+
CCGGGFGGGGFGGGGGGFFGGFGFFFDGGGGGFGGF8FGGGGFFFGAFGGGGGGGGGGGGGGGGGGGGGCFGGCGFCFGCFCFGGGFGGGGGGGFFFEGGGGGGGGGGGGGGGGFFEECGGGGGGGGGGGGGFGGGGGGGG@=FGECFGGGEEDGGDE@EGGGGFGGFGGGFFGGGFGCFGGGGFGGCGFGGGGCEGGFGGGGGCFGGGGFGEF?FFFGFGCCFG7<CGDE*;CCFGGG?FCC>FGGGFFD4=*+0:><C55D3CDDD5B779FC@FFF@E>EGFFFFFFFFFB<?B<###
@M06045:235:000000000-JCY5N:1:1101:23952:10330 1:N:0:CTCAGA
AGAGTACTTGGTCATTTAGAGGAAGTAAAAGTCGTAACAAGGTTTCCGTAGGTGAACCTGCGGAAGGATCATTAATGTATATTGAATTTTATATTCTTTATCAACCCACACTGTGTACCTTTTTACTGTTGCTTCCATGGGACATGGCTCTGCCACGTCGGCCTTATGGCTGGTGAGCGCCCATGGGAGGAAAACAAAACTCTTTGTTACAATTGAAGTCTGTCTGAATTGTTTATATTAAACGTTAAAACTTTCAACAACGGATCTCTTGGTTCTCGCATCGATGAAGAACGCAGCGGAC
+
CCGGGGGGGGGGGGGGGGGGGGGGGGGGGGGGGGGGGGGGGGGGGGGGGGGGGGGGGGGGGGGGGGGGGGGGGGGGGGGGGGGGGGGGGGGGGGGGGGGGGGGGGGGGGGGGGGGGGGGGGGGGGGGGGGGGGGGGGGGGGGGGGGGGGGGGGGGGGGGGGGGGGGGGGGGGGGGGGGGGGGGGGGGGGGGGGGGGGGGGGGGGGGGGGGGFGGGGGGGGGGGGGGGGGGGGGGGGGGGGGGGGGGGGGGGGGGGGGGGGGGGDGGGGFFGFGFGFFFGEFFFGFFFFFFFFFFFFF0###
@M06045:235:000000000-JCY5N:1:1101:18439:10333 1:N:0:CTCAGA
AGAGTACTTGGTCATTTAGAGGAAGTAAAAGTCGTAACAAGGTCTCCGTTGGTGAACCAGCGGAGGGATCATTACAGAGTTGCAAAACTCCCTAAACCATTGTGAACGTTACCTAAACCGTTGCTTCGGCGGGCGGCCCGGGTCCTTCCCGGCGCCCCCCGGCCCTCGCGGGCGCCCGCCGGAGGTAAACCAAACTATTGCATTAATGGCCTCTCTGAGTCTTCTGTACTGAATAAGTCAAAACTTTCAACAACGGATCTCTTGGTTCTGGCATCGATGAAGAACGCAGCGCCTAAAAGAA
+
CCGGGGGGGGGGGGGGGGGGGGGGGGGGGGGGGGGGGGGGGGGGGGGGGGGGGGGGGGGGGGGGGGGGGGGGGGGGGGGGGGGGGGGGGGGGGGGGGGGGGGGGGGGGGGGGGGGGGGGGGGGGGGGGGGGGGGGGCFEFGGGGGGGGGGGGGGGGGGGGGGGGGFGGEGGGDGDGGGGGGGGGGGFGGGGGGGGGFGGFGGGGGGGGGGGFGDFEGGGGFFGGG7<CECFCFFFFFEDGGGGGGGGGGGGGGGGGG*5:CFGGGFFFB8CF<FGE?4*=FFF453><>>B:BFE0<B###
@M06045:235:000000000-JCY5N:1:1101:10101:10340 1:N:0:CTCAGA
AGAGTACTTGGTCATTTAGAGGAAGTAAAAGTCGTAACAAGGTCTCCGTTGGTGAACCAGCGGAGGGATCATTACAGAGTTGCAAAACTCCCTAAACCATTGTGAACGTTACCTAAACCGTTGCTTCGGCGGGCGGCCCGGGTCCTTCCCGGCGCCCCCCGGCCCTCGCGGGCGCCCGCCGGAGGTAAACCAAACTATTGCATTAATGGCCTCTCTGAGTCTTCTGTACTGAATAAGTCAAAACTTTCAACAACGGATCTCTTGGTTCTGGCATCGATGAAGAACGCAGCGCCTAAGGGCA
+
CCGGGGGGGGGGGGGGGGGGGGGGGGGGGGGGGGGGGGGGGGGGGGGGGGGGGGGGGGGGGGGGGGGGGGGGGGGGGGGGGGGGGGGGGGGGGGGGGGGGGGGGGGGGGGGGGGGGGGGGGGGGGGGGGGGGGGGGGGGGGGGGGGGGGGGGGGGGGGGGGGGGGGGGGGGGGGGGGGGGGGGGGGGGGGGGFGGGGGGGGGGGGGGGGGGGGGGGGGGGGGGGGGGGGGGGGFFGGGGGGDGGGGGGGGGGGGGGGGGGFGGCGGGGFBF?FFFFFFCFFFFFFDFB>EFFFFEFF<###
@M06045:235:000000000-JCY5N:1:1101:27889:10343 1:N:0:CTCAGA
AGAGTACTTGGTCATTTAGAGGAAGTAAAAGTCGTAACAAGGTTTCCGTAGGTGAACCTGCGGAAGGATCATTACCTAGAGTTTGTAGACTTCGGTCTGCTACCTCTTACCCATGTCTTTTGAGTACCTTCGTTTCCTCGGCGGGTCCGCCCGCCGATTGGACAACATTCAAACCCTTTGCAGTTGCAATCAGCGTCTGAAAAAACATAATAGTTACAACTTTCAACAACGGATCTCTTGGTTCTGGCATCGATGAAGAACGCAGCGCCTAAATGAGATCGGAAGAGCACACGTCTGATCG
+
CCGGGGGGGGGGGGGGGGGGGGGGGGGGGGFGGGGGGGGGGGGGGGGGGGGGGGGGGGGGGGGGGGGGGGGGGGGGGGGGGGGGGGGGGGGGGGGGGGGGGGGGGGGGGGGGGGGGGGGGGGGGGGGFGGGGGGGGGGGGGGGGGGGGGGGGGGGGGGGGGGGGGGGGGGGGGGGGGGGGGGGGGGGGFGGGGFGGGGGGGGGGGGGGGFFGGGGGGGGGGGGGGGGGGGGGGGGGGGGGGGGGGGGGGGGGGGGGGGCFGGDGGGGGFFD4667FFFG@F@>C@FFFFFFFFFFFB-###
@M06045:235:000000000-JCY5N:1:1101:13410:10358 1:N:0:CTCAGA
AGAGTACTTGGTCATTTAGAGGAAGTAAAAGTCGTAACAAGGTCTCCGTTGGTGAACCAGCGGAGGGATCATTACAGAGTTGCAAAACTCCCAACCATTGTGAACCTACCTCACCGTTGCTTCGGCGGGTGGCTCCCACCGGGGCCGCGCCGGCCCCCGTGCCGGCAGCCCGTCAGAAGACCAAAACTCTTCGTCATCAGTGGCCTCTCTGAGTAACTTATACAATAAGTCAAAACTTTCAACAACGGATCTCTTGGTTCTGGCATCGATGAAGAACGCAGCGCCTAAGTGAGATCGGGAC
+
CCGGGGGGGGGGGGGGGGGGGGGGGGGGGGGGGGGGGGGGGGGGGGGGGGGGGGGGGGGGGGGGGGGGGGGGGGGGGGGGGGGGGGGGGGGGGGGGGGGGGGGGGGGGGGGGGGGGGGGGGGGGGGGGGGGGGGGGGGGGGGGGGGGGGGGGGGGGGGGGGGGGGGGGGGGGGGGGGGGGGGGGGGGGGGGGGGGGGGGGGGGGGGGGGGGGGGGGGGGGGGGGGGGGGGFGGGGGGGGGGGGGGGGGGGGGGGGGGGGGGGGGGGGGFFGFGFGFFFGEF>EGFFFFFFFFFFFFF?###
@M06045:235:000000000-JCY5N:1:1101:7441:10361 1:N:0:CTCAGA
AGAGTACTTGGTCATTTAGAGGAAGTAAAAGTCGTAACAAGGTCTCCGTTGGTGAACCAGCGGAGGGATCATTACTGAGTACTACACTCTCTACCCTTTGTGAACTATTATACCTGTTGCTTCGGCGGCGCCCGCAAGGGTGCCCGCCGGTCTCATCAGAATCTCTGTTTTCGAACCCGACGATACTTCTGAGTGTTCTAAGCGAACTGTTAAAACTTTCAACAACGGATCTCTTGGCTCCAGCATCGATGAAGAACGCAGCGCCTAAAACAGATCGGAAGAGCACACGTCTGAACTCTAC
+
CCFGGGGGGGGGGGGGGGGGGGGGGGGGGGGGGGGGGGGGGGGGGGGGGGGGGGGGGGGGGGGGGGGGGGGGGGGGGGGGGGGGGGGGGGGGGGGGGGGGGGFGGGGGGGGGGGGGGGGGGGGGGGGGGGGGGGGGGGCGGGGGGGGGGGGGGGGGGGGFGGFGGGGGGCFGGDGGGGGGGGGGGGGGGGGGGGGGGGGGGGGGDEGGGGFFGGGGGGGGGGGGGGEGGGGGGGGGGGGGGFGGGGGGGGGGGGGGGGGGGGGGGGGFFFGFGFFFFFDFEFFGFFFFFFFFF9FBF>###
@M06045:235:000000000-JCY5N:1:1101:20751:10362 1:N:0:CTCAGA
AGAGTACTTGGTCATTTAGAGGAAGTAAAAGTCGTAACAAGGTCTCCGTTGGTGAACCAGCGGAGGGATCATTACCGAGTTATTACTCCAAACCCTTTGTGAACCTTACCTTTTTGTTGCTCGGCGCACCGCGGGCCGCGGCTTCGGCCCGTCCCGCAGCGCGCCAGAGGACCCAACTCTTCAATTTATAGCGTACCTTCTGATTTACAAAACAAACAAGTTAAAACTTTCAACAACGGATCTCTTGGTTCTGGCATCGATGAAGAACGCAGCGCCTAAGGGAGATCGGAAGAGCACCGGG
+
[truncated: 44,665,551 more chars]
