# Supplementary material for: Effect of marigold (Tagetes erecta L.) on soil microbial communities in continuously cropped tobacco fields
Source: Sci Rep. 2022 Nov 16;12:19632. doi: 10.1038/s41598-022-23517-x (PMC9668846; doi:10.1038/s41598-022-23517-x)
Supplement: Supplementary file 16 — Supplementary Information 16. [file 41598_2022_23517_MOESM16_ESM.fq]

@M06045:235:000000000-JCY5N:1:1101:14370:1101 2:N:0:CTCAGA
TTAGGCGCTGCGTTCTTCATCGATGCCAGAACNAAGAGATCCGTTGTTGANAGTTTTGATTCGTTTGTNTTTGTTATTCAGAAGTAGTTTCGCTATAAATTCAAGAGTTTGGTGCTGCCGGCGGGGGCTGGTCGGNCGGCCCCGCGAGTGGGTGCCCTCCCGGCCGTCCGCCGAGGCCNCCGCAGTAATAGGTAAGGTTCACAAAGGGTTTGGAGTAATAACTCGGTAATGATCCCTCCCCTGGTTCACCAACGGGCACATTGTTACTACCTTTACTTCCTCCAAATGACCAANTAATNAG
+
A@FF,EFGGGDEFGGDCGGFGGGGCGFGGGGC#:,CD@FCCCFGFGGFF<#9CCCDEEEGFECDGGG,#:6CF9CE,@E,C,B@E<9F<CFCFG:CGEDDGGGDGDF9FFFGF7FFGF@FEEGC7C7C<CE:DFG#*6@CE8@:C*:8*:CC4*;CFD8EEGG8:8***28C8:85E*#***/*//+3++2<<976CFGG++0<*0:C20ADG*00/09*0*0:/7C)58@<6=6769))0.9C**:7C*7)>5)()()))).--)-)/9)5><2).))-)4(,2)4-)53:(#-(((###
@M06045:235:000000000-JCY5N:1:1101:8960:1103 2:N:0:CTCAGA
TTAGGCGCTGCGTTCTTCATCGATGCTGGAGCCACGAGATCCGTTGTTAANAGTTTTGACAGTTCGCTAAGAACACTCAGAAGTATCGTCGGGTTCGAAAACAGAGATTCTGATGAGACCGGCGGGCACCCTTGCGGGCGCCGCCGAAGCAACAGGTATAATAGTTCACACAGGGTAGAGAGTGTAGTACCCAGTAATGATCCCTCCGCTGGTTCAACAACGGAGACCTTGTTACGACTTTTACTTCCTCTAAATGACCAAGTACTCTAGTAGATCGGAAGAGCGGCGTGGTGGGAAANGC
+
A-6CFFBCGG7FGGGG9FGFED@FGGG<EEFG@F,C:76<FDFEFEEGGG#6:F6DFFGGFGGGGEGEECGGFGGGECGGFFFGFGGGGGFGGFGGG8FFEGGGFE<FGGFFFGG<FGGGGDCFC>B77F7@7@<:+>:CGC:CCE5EGC6CE7BG2ACG9?CGEC5+B;+8=>:CG;+51;<EEEFGGC+3<@CGEGCGGF<F6E5>EDE<27:**0*9DDGD)9739694<7@557)07@CCGFDF*6/1:7@BFA46?<BF9)6-*87242.<((--(,(,4((-(((((46((.###
@M06045:235:000000000-JCY5N:1:1101:10031:1124 2:N:0:CTCAGA
TTAGGCGCTGCGTTCTTCATCGATGCCAGAACCAAGAGATCCGTTGTTGAAAGTTGTAACTATTAAAGTTTTTCGGACGCTGATTGCAACTGCAATGGGTTTAAATTGTCCAATCGGCGGGCGAACCCGCCGAGGAAACGTAAGTACTCAAAAAACATGGGTAAGAGACAGCAGGACAAAGCCAACAATACTCTAGGTAATGATCCTTCCGCAGGTTCACCTACGGAAACCTTGTTACGACTTTTACTTCCTCTAAATGACCAAGTACTCTCCGAGATCGGAAGAGCGTCGTGTAGGGNGT
+
CCGGGGGGGCGGFGGGGGGGGGGGGGGGGGGGGGGGGGGD@ECFGGGGGGGGGGGGGGGGGGG9FGGGGFGGGGGGGGGGDGGGFFGFGGGGGC9CFGGFGGGGGGDAE,CFEFFGGGGGGFGEFGFGGGGGGGGGGGCFGGGFFFGGFGE?EDG8,4BEFGGGGF,:<8?BCCFEFGFGGGG*<*;EFGGBF9ECCGF77CG9EGGGCF5DGGGGFGFGGGGC<99::F:<DF?FF*753>D7CF7>FF49*9=<@AF?)5)2(69)*//)43(46:7:?F00(220-,,,,,4-<:###
@M06045:235:000000000-JCY5N:1:1101:14289:1128 2:N:0:CTCAGA
TTAGGCGCTGCGTTCTTCATCGATGCCAGAACCAAGAGATCCGTTGTTGAAAGTTGTAAATGATTTACATTTGTTATACTGACGCTGATTGCAACTGCATAAAAAAGGTTTATGATGTTGTCCTGGTGGCGGGCGAACCCGCCCAGGAAACAACAAGTGCGCAAAAGACAAGGGTAATAAATAATTCAGCCTCCGCAAAACTGGCCCGAGAGCACAGCCGCGTACAGCCTTCATATTTTATTGTTTAATGATCCCTCCGCAGGGTCACCTACGGAGACCTGGTTTAGACTTTTACTTCNTG
+
CCFGGGGGGGGGGGEDGGGGGGGGGGGGGGGGGFFGFG@FGGFGGGEGGGGCFFGFGGGCFGEFGGGGFGCAFEGGGGGCCCDGDEGGGGDECEGGGCFFGGGGCCFGGGGGGGGGGF,CFFGGGGGFGGGGEDDDBCFCFDCECCGG6B?FGF,@FGBACC>EGFCFGFGGGEEFGFFGFGFFGGFFFC66,B>C*3:@8A9<E5FDG3/)9CDF45<)779D<37:)>4),7=FFC7/79*0*727>*97*9),<:E),13(.4.)0105(3((4((4(4>2((.45><:<AFFF)###
@M06045:235:000000000-JCY5N:1:1101:9737:1136 2:N:0:CTCAGA
TTAGGCGCTGCGTTCTTCATCGATGCCAGAACCAAGAGATCCGTTGTTGAAAGTTTTGATTATTTGTCTTTAGGCTCAGAGTGGTACTGAAATAACAAGAGTTTGGGCTTCGTCTTCTTCGGCGGGCGCCGTGCCACAGGCACGGCCGCGGCCCCGCCCTGGGACCGCCCGCCGAAGCAGACGCTTTTCAAGATAGATAAACGATGGGTTTAGGGAGTTTTGCAACTCGGTAATGATCCCTCCGCCGGTTCACCAACGGAGACCTTGTTACTACTTTTCCTTCCCCTAAATGACCCAANTA
+
CCGGGGGGGEGGGGGGGGGGGGGGGGGGGGGGGGGGGGGGGGGGGGGGGGGGGGGGDF7FEGGGGGGGGGGGGGGGGGGGGGGFFGGGGGGGGGGGGFEGGFGGGGGFCFC@EGFFFGGGFGGGG>CGGGGG7CGGGGDGG?CEGGGGGGGGEGE5CGGGFC*9*=8:EGGGGC5C8EGGFEGGECFCC7<90@@C?FGGFFGGCC5>CCCC*9C4>1<FGGGD7C0/7B>?(77B=G4FFFGDD:3C5>)*0**,76@0(4(4)52)908)42:)6<))-46((.(-,2<)4)5(.,###
@M06045:235:000000000-JCY5N:1:1101:9306:1156 2:N:0:CTCAGA
TTAGGCGCTGCGTTCTTCATCGATGCGAGAGCCAAGAGATCCGTTGTTGAAAGTTGTATTTTGAATTGTTTATTCATAATATTTTTCAGACAAAGAGTTAAAAAATAAAGGTTGATGTTTGGTCGATCTCCATGAAAAAGATCGACTGACATTGCACACAAGGTGGATATGGATTTAAAAAGTGCCATAAAACACTTATTATGAATGATCCTTCCGCAGGTTCACCTACGGAAACCTTGTTACGACTTTTACTTCCTCTAAATGACCAAGTACTCTATCAGATCGGAAGAGCGTCGTGNAA
+
CCGGGGGGGGGGGGGCFGGGGGGGGGGGGGGGGGGGGFFGGGGGGGGGGGFCFGGGGGGGGGGCFFGGGGGGGGGGGGFGGGGGGGFCFFFGGFFCGFGGGFGEGGGGGGGFGGGGGGGGGEFFGGGFGGGGGGGGGGCFFCCFGGDGGGGACDFGGGFGGGGFGGGFGGGCGGGCDEFFGEGGGGGFGGE9=?EFFGGGGGGGAFGFFGCCFGF5ADDGFFGF7C?FFFF92>F)ADFFFFDGGFG<F>8AFF6AF<6AC67<CE@FFFFC?5>?95?E3<55=?216710(4:>(,###
@M06045:235:000000000-JCY5N:1:1101:15647:1162 2:N:0:CTCAGA
TTAGGCGCTGCGTTCTTCATCGATGCCGGAACCAAGAGATCCATTGTTGAAAGTTTTAACTGATTGCAAAGAATCTCACTCAGACTGCAAGCTTTCAGAACAGGGTTCATGTTGGGGTCTCCGGCGGGCACGGGCCCGGGGGCGAGTCGCGCCCCGGCGGCCAGCAACGCTGGCCGGCCCGCCGAAGCAACAAGGTACAATAGTCACTGGTGGGAGTGTGGTCCATAAAGACCCGCACTCGGTAATGATCTGTTCGTAGGGTCAGCTACGGAAACGTCGTTACGACTTTTATTTCCTCNAA
+
<C<FGGEB@FE:BFC@FGGF<,;,6B<:FGF+CEFGG,EECCC<FECEFF<6ECFAEA<F<,9FFGCFDGCFGFC,,CEFGEGFGC8@FG9DE?FCFGECFG8<=4B<A?FAFG<4=@FFGFC+=@=+C=FC+FCCC::++1>B*1*4*=*=8EE******1/888@F5C;*28*:?:CGC8//8:85C86*A650+<CC@+<F+0++020><G7C)21:D*269:F?7/=0:>:)0C)/759*167*27**2*14)(0.(.4(().)0730231(.-((,((((,((.6))64-6-)###
@M06045:235:000000000-JCY5N:1:1101:17546:1180 2:N:0:CTCAGA
TTAGGCGCTGCGTTCTTCATCGATGCCAGAACCAAGAGATCCGTTGTTGAAAGTTTTAACTTGTTTGTTTTGTAAATCAGAAGGTACGCTATAAATTGAAGAGTTGGGTCCTCTGGCGCGCTGCGGGACGGGCCGAAGCCGCGGCCCGCGGTGCGCCGAGCAACAAAAAGGTAAGGTTCACAAAGGGTTTGGAGTAATAACTCGGTAATGATCCCTCCGCTGGTTCACCAACGGAGACCTTGTTACGACTTTTACTTCCTCTAAATGACCAAGTACTCTGACAGACCGGAAGAGCGTCNCC
+
CCGGFGGGGGGGF@FGGGGGDFFGFEGGGGFGGGGGGGGCFGGGGGGFFFDFGFFFGGEFGGGGGGGGGG8FGGGGFGFFG9EFGG9FGGEGFGGGFGGGGGGGGCEFFFGGGGGEGGGDGGGGGCG:FGGGGE@CFGGGGGEGGCECGEDG8EEGGGGD@EGGGGGFGGGGGFFCGG7<F<@;FECFGGED88@CEFEFGECEEGFEGGGCF7FF@GFGDGGGCGGF?F@FFE>;BFFF?6:FFFCG33>=F66A?A?*.))<>AFFFFF2626AADA:>A<28((-223(,.((4(###
@M06045:235:000000000-JCY5N:1:1101:10348:1194 2:N:0:CTCAGA
TTAGGCGCTGCGTTCTTCATCGATGCGAGAACCTAGAGATCCGTTGTTGAAAGTTTTAACTTTAATTAAAATTTTAAATCAGACAAAATTACAAAACGAGTTTTTGAATACACCCGTGGAAGGTAACTCAAGCCTGCGAACAGGAAGAGCACCCGTATTCCACGGAAGCAACAGGTAAAGGTAAACAGGTGGTTATATACAACCTGGATTAGTGTGTTAGCACTGCACAAGGCGTATTTTTTTTTAATGATCCTTCCGCAGGTTCACCTACGGAAACCTTTTTACTACTTTTACTTCCCGC
+
CCGGGGGGGGGGGGGGGGGFGFGGGGDGGGGGGGGGGGGGGGGGGGGGFGGGGGGGGGGGFGGGGGGGGGGGGGGGGGCFGGGGGFFGGGFGGGGFGCGCCFGGGGCFAFGF@<=FEGDFFGGGGGGGGGGGGGGFFDFGGGGGFGFGGGGFGGEGGGGFGGGEGGGGGGGGGFEGGGFGFFGGGGGGGDEGGCEFFFGGGGGEGFGGDFFGGGFCFDFFCDDFFGGF+6AFDBF>BGFFFFDD5AFFGAFBGBFFFB:@(7?5<>><FFF:((29?:(3)-)1<))5.6A>D2)---###
@M06045:235:000000000-JCY5N:1:1101:11551:1200 2:N:0:CTCAGA
TTAGGCGCTGCGTTCTTCATCGATGCCAGAACCAAGAGATCCGTTGTTGAAAGTTTTGATTTATTTGTTTGTTTTACTCAGAAGTTCCACTAAAAACAGAGTTTAGGGGTCCTCGGGCGGGCCGTCCCTTTTTACGGGGCGCGGGCTGATCCGCCGAGGCAACGTATAGGTATGTTCACAGGGGTTTGGGAGTTGTAAACTCGGTAATGATCCCTCCGCTGGTTCACCAACGGAGACCTTGTTACGACTTTTACTTCCTCTAAATGACCAAGTACTCTACCAGAGCGGAAGAGCGTCCAGC
+
CCGGGGGGGGGGGGGGGGGGGGGGGGGGGGGGGGGGGGGGGGGGGGGGGGGGGGGFGGGGGGGGGGGFGGGFGCCGGGGGGGGGGGGFFDGGCGGDEGG?EFGGGGGGGGGGGGDGGGGGGGGGEGGGGGGGGGGGGGGGGGDGGGGGGGGGFGGGGGGGDEGDCFGGGGEFDGGDGGGCFFDGCEEGGGGGGFGGGGGGG6E5EFECF>CFDCGGDDED<C>FFCGF6@FF;EFFFFF?FFDCFBD<*78=CFF>44FFFBF9>DAAFFF?>AF>244>27)(((,3(-(.8?B(((###
@M06045:235:000000000-JCY5N:1:1101:18261:1255 2:N:0:CTCAGA
TTAGGCGCTGCGTTCTTCATCGATGCCAGAACCAAGAGATCCGTTGTTGAAAGTTTTGACTTATTCAGTACAGAAGACTCAGAGAGGCCATACAATGCAATAGTTTGGTTTTCCTCCGGCGGGCGCCCGCGAGGGCCGAGGGGCGCCGGGAAGGACCCGGGCCGCCCGCCGAAGCAACGGTTTAGGTAACGTTCACAATGGTTTGGGAGTTTTGCAACTCTGTAATGATCCCTCCGCCGGTTCACCAACGGAGACCTTGTTACGACTTTTACTTCCTCTAAATGACCAAGTACTCTATCGC
+
CCGGGGGGGGGGGGGGGGGGGGGGGGGGGGGGGGGGGGGGGGGGGGGGGGGFGGGGGGGGGGGGGGGGGGGGGGGGGGGGGGGGGGGGGGGGGGGGGGGGFGGGGGGGGGGGGGGGGGDG@FGGGGGGGGGGGGGGGGEGGGEGGGGGGGECEEGEBEGGGGGGGGGGGEGCEGGGGGGGAEGGGG9C99CE62<+<EGFFCFGCE=5CCGCGDCDF<)>GGGD7:FFF??BDF>>:*7>DD<:CFFCDEBF35>B:2BF2)666;FFFF47<A43<<4A>AAA<<77((65>4)44-###
@M06045:235:000000000-JCY5N:1:1101:9333:1258 2:N:0:CTCAGA
TTAGGCGCTGCGTTCTTCATCGATGCCAGAACCAAGAGATCCGTTGTTGAAAGTTTTGACTTATTCAGTACAGAAGACTCAGAGAGGCCATTAATGCAATAGTTTAGTTTACCTCCGGCGGGCGCCCGCGAGGGCCGCGGGGCGCCGGGAAGGACCCGGGCCGTACGCCGAAGCAACGGTTTAGGTAACGTTCACAATGGTTTAGGGAGTTTTGCAACTCTGTAATGATCCCTACGCTGGTCCGCCAACGGAGCACTTCTTACGACTTTTACTTCCTCTCAATGACCAATTACTCTCCACG
+
CCCFGGGCFCEEGC@FF9FFA8EF9FCA@E8EE8@EEDFFGFGGG:FCCFG<,FFGGGDCFF,F<E9CFFCACEEC8<,,<FDF,8@,9FEGGAFAF9<E,CFDEDCCEEF,C,?=:FCECDGGGGGGG7FGGGD@F*>C7E88EEEC>ECCCF8*CE/?EDE**2/C**:8CE88CEC**;<CF<7CCEFFGGGCC++<@+*+3<E*11**27CCF96>CFC7FGGFFB=1)*07.*))8*2)/8C99.)0/.0.9)*1)--,(4:266*5<<)5<44,3)).<<(4()6)64:<?1###
@M06045:235:000000000-JCY5N:1:1101:13431:1262 2:N:0:CTCAGA
TTAGGCGCTGCGTTCTTCATCGATGCGAGAGCCAAGAGATCCGTTGTTGAAAGTTGTATTTTTGAATTATGTTTATTCAGAAATAGATATTCAGACAAACTGCTTTAAAGGTGTTAAGTTAATCAAACCCTCTTAAGGTTTTCCTTCCCCTAAAGTCCTATCGGACCCAAAGGGATATCAACGTACAGAGAGTCCAAAAACATTGCACACAAGGTGGATATGGATTTTTTTAAAGAGTGCCATAAAACACTCAATTATGAATGATCCTTCCGCAGGTTCACCTACGGAAACCTTGTTTTCA
+
CCGGGGGGGGGGGGGGGGGGGGGGGGGGGGGGGGGGGGGGGFGGGGGGGGGGFGGGGGGGFGGGGGGGGGGGGGGGGGGGGGGGGGGGGGGGGGGGGGGGGGDFGGGGGGGGGGFFEGGGGGGGGGGGFCGGFGGGFFGGGGGGGGGEFCFGGFGGGC;FGGGGGGCCGGCCEEGDG9DFGGGC?DGEGCGDGGGGFAFCEGFGGGGGGGEGGG*?FFFG7EGGFF5=B49<EFFFFGFFFFFCGFF46;8)0;1?FE676?EF).;CFFFF02(12<E9)4=1(-4?F>?7<FA5<(###
@M06045:235:000000000-JCY5N:1:1101:20689:1272 2:N:0:CTCAGA
TTAGGCGCTGCGATCTTCATCGATGCGAGAGCCAAGAGATCCGTTGTTGAAAGTTGTATTTTTGAATTATGTTTATTCAGAAATAGATATTCAGACAAACTGCTTTAAAGGTGTTAAGTTAATCAAACCCTCTTGGCTTTTTAATGCCAGAGATAGTTCAAAAACGTTGCACACAAGGTGGACATGGATTTTTTTAAAGAGTGCCATAAAACACGCAATTATAAATGATCCTTCCGCAGGTTCACCTACGGAAACCTGGTTACGCCTTTTACTTCATCTAAATGACCAAGTACTTTAAGTT
+
CCC,=6+++8C@+9CC,,,CE,CF9@+,@+CC@,6;,CFFDDF6;:FGDCF,6<C<C,<,CF,@7<CCEA<FA,6<,CFGF<FG9@B<,C9F,C?E<B8FG,EFF9EAA59F8ACCGDGGGGGGFGC9F:F7,,C,?EFEE,4,@,EF9D?D,,444@;E;E,DEDFDC>==,@8EF,3DDD=DFEDD>,3EE=C8DGCEFG7,,2EFGFGFGF**<<D>D++5++58=FF6A993@C)4AFCCDF6?<B5>9>A@A1)27>@(((,8AA8@ECF))/574-6<)).2((.4:4))-)###
@M06045:235:000000000-JCY5N:1:1101:14493:1294 2:N:0:CTCAGA
TTAGGCGCTGCGTTCTTCATCGATGCGAGAGCCAAGAGATCCGTTGTTGAAAGTTGTATTTTTGAATTATGTTTATTCAGAAATAGATATTCAGACAAACTGCTTTAAAGGTGTTAAGTTAATCAAACCCTCTTAAGGTTTTCCTTCCCCTAAAGTCCTATCGGACCCAAAGGGATATCAACGTACAGAGAGTCCAAAAACATTGCACACAAGGTGGATATGGATTTTTTTAAAGAGTGCCATAAAACACTCAATTATGAATGATCCTTCCGCCGGTTCACCTACGGAAACCTTGTTTAGC
+
CCCFFFGGGGGGGGGGGGFGFFFGGGGD7FC<FCGGGCFGGGGFFGGGGGGGGGGGGGGAFC,@BCFEFGFG<F<<CFCFCB@D@F<CFFGAE9E<EGDEDAEFGDAEFAFEFFC<<AEFD9AFGGGGGCGCEFGFGFFFFB;EFG,,@BDFGFFG9=BFAFEEGE8CF6D,@6DFGAE,EEEFFCCECEGCF99==C6@E6F:EGG6ECEDFC;*?C5++<8C@DCF6@AB4A+=?FFFFFGG4FC668*);F6?F)3+6??37).)1+./(((,63(-)-,,8:(4,-31:2<AA(###
@M06045:235:000000000-JCY5N:1:1101:13873:1295 2:N:0:CTCAGA
TTAGGCGCTGCGTTCTTCATCGATGCGAGAGCCAAGAGATCCGTTGTTGAAAGTTGTATTCGAGTTTTGATTACTCTGAATGTTAGACTTGCAATTGAAGACGTGTGAGAAAATGAAGCCCAATCTTCCAAAGTTGAAAGGGCCTTTACAATGCACACAAGGTGGGTATGGATTTGAAAGTGCCATAAACACTTATTGTGAATGATCCTTCCGCAGGTTCACCTACGGAAACCTTGTTACGACTTTTACTTCCTCTAAATGACCAAGTACTCTATGAGATCGGAAGGGCGTCGTGTAGACG
+
CCGGGGGGGEDGGGG,EFGGFGGGGGGEGGGGGGGGGGG9EGGGGGFGFFFGGGFGGGGGGGGGGGGGCFGGGGGCFGFFGGGGGGGGGGGFFGGG?FGFGGGGGGGGGCFGGGGFGFGEGFFGGGGGGGGFGGGGGGGGGGGGGGGFDGGGGGGFGGCGGGEFGGGGGFFG,DFFFFEEGFGFGGGGGGGG,,@FDFECFFEGFAEGFGGGDGGGB49;8+*4?CDFFFF@FFFFFF>AB4D*88BC*8BF>8BCACF;)9;;8=DE6+;66????;)/;?@21((,/4199((4(6###
@M06045:235:000000000-JCY5N:1:1101:18766:1336 2:N:0:CTCAGA
TTAGGCGCTGCGTTCTTCATCGATGCTAGAACCAAGAGATCCGTTGTTAAAAGTTTTCATAGTTCGCTAAGAACACTCAGATGTATCGTCGGGTACAAACAGAGATACTGAAACGCCGGCGGGCTCCCGAAGAAGCCGCCGAAGCAACAAGTTATAATGTTCACAAAGGGTTATGAGTGTAAACTCGGTAATGATCCCTCCGCTGGTTCACCAACGGAGACCGTGTTACGACTTTTACTTCCTCTAAATGACCAAGTACTCTCTGAGATCGGAAGAGAGTCGTGTAGGGAAAGAGTGTCCA
+
CCGGGGGGGGGGGGGGGGGGGGGGGGGGFDGGGGCFFGGGGGGGGGGGGGGGGGGGGGGGGGEFGGGEGEFGGGGGFGGGGGFGGGGGGGGGGGGGGGGGGGGGGGGGGGEGGGGGGGGGGCEGFGGGGGGGGGFGEEE:@EGGGGCGGGGFGGGGGGGGGGFFGCFGEGGGGGCGGGGCFGGGGGGGGFGCCFFF9CFF;8C8EEGG?CFFFCCDFCBGGG)>FGGF6>>B:@FFFG=?FFGGGFC:C649FFF<F<FFF2:<BB2)7?@6??90..().-:?::<)61:(((,).)###
@M06045:235:000000000-JCY5N:1:1101:13578:1387 2:N:0:CTCAGA
TTAGGCGCTGCGTTCTTTATCGATGCCAGAACCAAGAGATCCGTTGTTGAAAGTTTTGATTTATTTATGGTTTTACTCAGAAGTTACATATAGAAACAGAGTTTAGGGGTCCTCTGGCGGGCCGTCCCGTTTTACCGGGAGCGGGCTGATCCGCCGAGGCAACAAGTGGTATGTTCACAGGGGTTTGGGAGTTGTAAACTCGGTAATGATCCCTCCGCTGGTTCACCAACGGAGACCTTGTTACGACTTTTACTTCCTCTAAATGACCAAGTACTCTTTCAGATCGGAAGAGCGTCGCTGG
+
CCGGGGGGGGGGGGGGGGGGGFGGGGGGGGGGFFGGGGGGGGFFGGGGGGGGGGGGGGGGGGGGEFGGGGGGGGGCFGGGGGGGGGG@FGGFFGGGGGGGGGGGGGGG>FGGGGGFFGGGGGGGG7FGGFGCGGFGGDGGGGGGGGGGGGGGGGGGG>EGGFGFFEFGGCFGGFGCGGGFGGGEDGCEGCEGGC3<FGGCGGGCG=FGG7FC<FFCDDEDGFG7*?DFFFEFFFDF;*=4BFGGDFD<DFFFF=?A=A?FFD<AA<)5?>4<2)6>>AAB<592:::<B0::03(42(###
@M06045:235:000000000-JCY5N:1:1101:15528:1388 2:N:0:CTCAGA
TTAGGCGCTGCGTTCTTCATCGATGCGAGAGCCAAGAGATCCGTTGTTGAAAGTTGTATTTTTGAATTATGTTTATTCAGAAATAGATATTCAGACAAACTGCTTTAAAGGTGTTAAGTTAATCAAACCCTCTTAAGGTTTTCCTTCCCCTAAAGTCCTATCGGACCCAAAGGGATATCAACGTACAGAGAGTCCAAAAACATTGCACACAAGGTGGATATGGATTTTTTTAAAGAGTGCCATAAAACACTCAATTATGAATGATCCTTCCGCAGGTTCACCTGAGGAAACCTTGTTTTGA
+
CCG,FGDFGGCEGGGGGG9EGGGFEGGCBCCFFGGEDEFFFGFCFGFGGGGGGGGFGGGGGGGGFGGAEGGGGGFFFCF9FGFGGGGGGGGFGFGGGFFEEFCDGGGGGGFGFGGGGGGGGGGGGGGGGGF7FAF9FGFF9DEFDFFFD,@D=E9>D;;AFG6+>>=BFFGGDG8DGGGAFFGGFGGGFGGGGG9=DDFGGFFFF7EEF7CFFFFF?CAFGGG7=2?BA9BB3@8C6C+=8CFGFCDF6/8AFAF?FFAFF.9@C?397+)/(,.7(7=><E3((,241:(,44:-6(###
@M06045:235:000000000-JCY5N:1:1101:22846:1479 2:N:0:CTCAGA
TTAGGCGCTGCGTTCTTCATCGATGCCAGAACCAAGAGATCCGTTGTTGAAAGTTTTGATTCATTTTGAATTTTTGCTCAGAGCTGTAAGAAATACGTCCGCGAGGGGACTACAGAAAGAGTTTGGTTGGTTCCTCCGGCGGGCGCCTGGTTCCGGGGCTTTTACGCACCCGGGGCGTGACCCCGCCGAGGCAACAGTTTGGTAACGTTCACCTTGGGTTTGGGAGTTGTAAACTCGGTAATGATCCCTCCGCTGGTTCACCAACGGAGACCTTGTTACGACTTTTACTTCCTCTAAATGT
+
CCGGGFGGGGGGGGGGGGGGGFFGDGGGGGGGFFGGGGGGGGGGGGGGGGGAFFGFFGGGGGGGGFGGDGGGGGFGGGGGGGFFGGGFGGGFFGGGGGGGGGDFGGGGEGGGGGGGGGGGGGGFFEGGGGFF9FFGGGGGGGGGCGGGGGGGGGGGGGEGGGGGGDDECEGGCE5EEE*CFGGGGGGGGGGEE8CCFCEEG5C?FGEFGGFD*>GG:F5C3*7C7C/<6*9:AFF6>DEFB**>D?CD64<@GFFF42?FB77(8BF653;2:AFAFFF609(4)6).56)26).45.###
@M06045:235:000000000-JCY5N:1:1101:15189:1544 2:N:0:CTCAGA
TTAGGCGCTGCGTTCTTCATCGATGCCAGAACCAAGAGATCCGTTGTTGAAAGTTGTAACTATTAAGTTTTTTCAGACGCTGATTGCAACTGCAAATGGTTTAAATTGTCCAATCGGCGGGCGGACCCGCCGAGGAAACGAAGGTACTCAAAAGACATGGGTAAGAGATAGCAGGCAAAGCCTACAACTCTAGGTAATGATCCTTCCGCAGGTTCACCTACGGAAACCTTGTTACGACTTTTACTTCCCCTAAATGACCAAGTACTTTTCGAGAACGGAAGAGCGTCGTGTAGGGAAAGCT
+
CCGAFGGGGGGGGGGGGGGGGGGGGGGGGGGFGGGFGGGG?FGGGCGFGGFGGGGGGGGGGGGGGGGGGGGGGFGFGCFGEGGGGGGGGGGGGGGGGGGGG<@FGGGFGGDFFGGG7BCEGGGGFGFGEGGGCCEFCFCFGGDBDGGGGFG?FGG?C79C7?E8B;EFFGGGGGGGFGGGGGCGG6C?3<<B+?BFFEC79<<@C9CCC3EC<FFGFFFG47DGGGGFFFF2>FFBF3<@F97:*977*))07/74=>:?88<944).98@6.,-,-4:321(19;:140444<??F:###
@M06045:235:000000000-JCY5N:1:1101:21040:1553 2:N:0:CTCAGA
TTAGGCGCTGCGTTCTTCATCGATGCCAGAACCAAGAGATCCGTTGTTGAAAGTTTTGACTTATTGTATAAGTTACTCAGAGAGGCCAGTGATGACGAAGAGTTTTGGTCCTCTGACGGGTTGCCAGCACGGGGGCCGGCGCGGCCCTGGTGGGGGCCACCCGCCGAAGCAACGGTGAGGTAGGTTCACAATGGTTGGGAGTTTTGCAACTCTGTAATGATCCCTCCGCTGGTTCACCAACGGAGACCTTGTTACGACTTTTACTTCCTCCAAATGACCAAGTACTCTTCTAGATCGGACG
+
CCGGGGGGGGGGGGGGGGGGGFGGGGGGGGGGGGGGGGGGGGGGGGGGGGGGGGGGGGGGGGGGGGGGFGGGGGGGGGGGGGGGGGGGGGGGGGGGGGGGGGGGGGGGGGGGGGGGGGGGGGGGGGGGGGDGGGGGGGFDGGGGGGGGGGFGGGGDCEEGGGGGGGGGGGFCCGEED5EFGGGGGG79EFGGGGGGEGGGE=FGFGGFGGGGFF7DFD=7>FGGGGGFFFBBBF4*9F?5>EGGGBCFGF?BFBFB>>3BDF<72<A<7*).8A>4<7:?B:<4<>>4:AAAAFB>:8###
@M06045:235:000000000-JCY5N:1:1101:9009:1561 2:N:0:CTCAGA
TTAGGCGCTGCGTTCTTCATCGATGCCAGAACCAAGAGATCCGTTGTTGAAAGTTTTGATTTATTTATGGTTTTACTCAGAAGTTACATATAGAAACAGAGTTTAGGGGTCCTCTGGCTGGCCGTCCCGTTTTACCGGGAGCGGGCTGATCCGCCGATGCAACAAGTGGTATGTTCACGGGGGTTTGGGAGTTGTAAACTCGGTAATGATCCCCCCGCTGGTTCACCAACGGGGACCTTGTTACGACTTTTACTTCCTCTAAATGACCAAGTACTCTACTAGACCGGAAGAGCGTCGGTTG
+
CCCCCCFCFEEEGGG866EFFF8FEEGDFE@@,CCECGGFFGG<FGGGGC@@EFDD9F@EFFCGAFGG,ECEEFFEEAF,CABFFEGDFGGGG,CC<@<,?CF<FC8ACFBEEEF<8,,@@FGE::CFEA=<+AFC7+@@EECEG>EGCB,@@@>C6+4:FDF??C;;:>;3>;@,5E,@3:8*=C>>C,:E62+5++25588E*2<+:21+**2>33>D<5*0*226)..4(05>)299@FGGGFG*7BF409BBF<F82<)-2)).9)7<).)646A2-)64),(((-((47(-((###
@M06045:235:000000000-JCY5N:1:1101:20676:1601 2:N:0:CTCAGA
TTAGGCGCTGCGTTCTTCATCGATGCGAGAGCCAAGAGATCCGTTGTTGAAAGTTGTATTTTTGAATTATGTTTATTCAGAAATAGATATTCAGACAAACTGCTTTAAAGGTGTTAAGTTAATCAAACCCTCTTGGCTTTTTAATGCCAGAGAGAGTTCAAAAACGTTGCACACAAGGTGGATATGGATTTTTTTAAAGAGTGCCATAAAACACTCAATTATGAATGATCCTTCCGCAGGTTCACCTACGGAAACCTTGTTACGACTTTTACTTCCTCTAAATGACCAAGTACTCTGCAGG
+
CCGFGGGDGCGGGGGGGAEGGFGGGGGGGGGGGDEGEFGGGFFEGGGGGGF,EFCFGGGGGGGGCCFGGGGGGFEFGGFGGGCFFCGGGGFGGGGGFFGGGGGAFCFGGGGGGGGFGGGGGGGGGGGGGGGGGGGGFDGFFGGGGGFGFGGGGCFGDFGG9DDEGGCGCEGGFFGEEG@DFG8=DGGGFGGDGDGGGGGGGAFGGCEGGGFGGGGGFFFCFFFGFGGFF9>CEFFAADABFFFDGFGFGFF>DB)6A3A84?EFF@;0FCF@9CEA96)/;6CCC@B:(16)6).:42###
@M06045:235:000000000-JCY5N:1:1101:12757:1625 2:N:0:CTCAGA
TTAGGCGCTGCGTTCTTCATCGATGCGAGAGCCTAAAGATCCATTGCTGAAAGTTGTAATAGTTATTAGTTTTAAAGCTGAGGCTTTTACCCACTCAACTCGTATATAAGTCCTATTATAGCTTTTGTTTGTTTGTTTGTTTGTAGTATGTACTAAGTTGTAATTAGTATGAAAAAAGGTTATCAGTGTGGGGTTTTCCTGTCCGGAAGAGGCTTGTCGCTTCTTCCATTCCCAAACAATCCACACCAATGATCTAGTTCAACGTTTACATTAGTAGTGTTGCAATAGACCTCCCGTTAGC
+
CCGGGGGGGGGGGGGGGGGGGGGGGGGGGGGGGGGGGGGGGGGGGGGGGGGGGGGFFGGGGGGGGGGGFEFGGGGGFGGGGGGGGGGGFGGGGGCFGGGGGGGGGGGGGGFGGGGGGEFGGGGGDFGFFGGGGGGGGGGFGGGF9FDFGGGCFFFFGGGGGGGGGGGGGGGF9DEFGGGGGGGGGEGGGGD+CGGG+EFGGFCCCEE>CFFGDGGGFC>DDFGGGGGFEBBEBFFFFG>AFAGGGFD<DFF=78A?8>8A<?9113@@FCFCC)9)7C8CE7474/474)/=EF@(42###
@M06045:235:000000000-JCY5N:1:1101:12758:1685 2:N:0:CTCAGA
TTAGGCGCTGCGTTCTTCATCGATGCCAGAACCAAGAGATCCGTTGTTGAAAGTTTTGACTTATTGTATAAGTTACTCAGAGAGGCCAGTGATGACGAAGAGTTTTGGTCCTCTGACGGGTTGCCAGCACGGGGGCCGGCGCGGCCCTGGTGGGGGCCACCCGCCGAAGCAACGGTGAGGTAGGTTCACAATGGTTGGGAGTTTTGCAACTCTGTAATGATCCCTCCGCTGGTTCACCAACGGCGACCTGGTTACGACTTTTACTTCCTCTACATGACCAAGTACTCTGTGAGATCGGGTT
+
CCGGGGGGGGGGGDGGGGGGGGGGGGGGFGGGGGGGCCFG@FGGGGGGGGDGGGFFG@CFGGGGGGGGGGGGGGGGGGGGGGFGGGGGGGGGGGGGEGGGGGGGGGGGGGGGGGGGGGGGGEGGGGGGGGGGGGGGGGGEEEEG>8BFGF?F*B8ECCEEEGDEGGGEGEGFGGDEF5CCFCFGGGFGF?EGGGE9CGE=8:@F7*0++>?F:*:74D4>DDFF4><5@DF97FFFFGFF@ED)))11C)8<C*73)45<4<AADAA27=FF24>9A>BF2:--).64<A95>DF?6-###
@M06045:235:000000000-JCY5N:1:1101:17417:1721 2:N:0:CTCAGA
TTAGGCGCTGCGTTCTTCATCGATGCGAGAGCCAAGAGATCCGTTGTTGAAAGTTGTATTTTTGAATTATGTTTATTCAGAAATAGATATTCAGACAAACTGCTTTAAAGGTGTTAAGTTAATCAAACCCTCTTGGCTTTTTAATGCCAGAGAGTTCAAAAACGTTGCACACAAGGTGGATATGGATTTTTTTAAAGAGTGCCATAAAACACTCAATTATGAATGATCCTTCCGCAGGTTCACCTACGGAAACCTTGTTACGACTTTTACTTCCTCTATATGACCAAGTACTCTGGTAGAC
+
CCGGGGGGGGGGGGGGGGGGGGGGGGGGGGGGGGGGGGGGGGGGGGGGGGGGGGGGGGGGGGGGGGGGGGGGGGGGGGGGGFGFGGGGGGGGGGGGGGGGGGGGGGGGCDFGGFFFGGGGGGGGGGGGFGGGGFFFFGGGGGGGGFGGGGGGGGGGGGGGGG>GGG?EGFAFGGGGGGGFGGGFFGGFFGGGGGGGGGGGGGFGGGGFGGGFFGGGFCFGGGEFFGCFFFFFBFEFFGFFFFGFDFGDC;5;*A5;FFFFC@;6<DFFFFFFFFC<E@)7?CE<EF2:AAFFFF<:A)###
@M06045:235:000000000-JCY5N:1:1101:18655:1739 2:N:0:CTCAGA
TTAGGCGCTGCGTTCTTCATCGATGCTGGAACCAAGAGATCCATTGTTGAAAGTTTTAACTATTTGTCAAAGACTCAGAGTTGTCACTGATCAGCAAAGAGTTTCAACTAATCCTCCAGCAGGCACTCTCCCAGGCAGCTGCTAAGCCAGGCCCCAGGCAAACAGCCCCTGAGCTGGGGCTGTCCAGCCTGCCAACGCAACATTGGTGTTGTAAACAAGTGTGGTCAGTAGCAGGCAACCTGAGGGGCCACCATGCCAACACTGTAATGATCCTTCCACAGGTCCACCTACAGAAACCGGT
+
CCGGGGGGGGGGGGGGGGGGGGGGGGGGGGGGGGGGGGGGGGGGGGGGGGGGGGGGGGGGGGGGGGGGGGGGGGGGGGGGGFGFGGGGGGFFFGGGGFFEGGGGGFGGGGGGGGGGGGGGGGGGGGFGGGGGGGGGGGEGGF@EEGGGGGFGEGDGGGGGGGGGGGGCGGGFGGGGGGGGEG=?FGGFCGGCEGG8BECEEFGGGGFFGG5*5DFFFFFDC=DD;CFFFFFCCFFFFGFF46DC4?CD<B3AC98383A:@@EFCCEF=;+)795;(9>BF:A).2.84:?FF>?FFB###
@M06045:235:000000000-JCY5N:1:1101:11425:1769 2:N:0:CTCAGA
TTAGGCGCTGCGTTCTTCATCGATGCCAGAACCAAGAGATCCGTTGTTGAAAGTTTTAACTTATTTAGTTTGATATAACTCAGAGTGCCATAATAATAACAAGAGTTTAGTGGACCACCGGCAGGCCACCACCGGAGCCGTGACGACCCCGATAGGCCCTGCCGAGGCAACAAAAGGTAAGTTCACATGGGTTTGGGAGTTTTGAAATAACTCTGTACTGATCCCTCCGCTGGTTCACCAACGGAGACTCTGTTACGACTTTTACTTCCTCTACATGACCAAGTACTCTGCTAGATCGAAG
+
CCGGGGGGGGFGEEGGGGGGGGGGGGGF@FGDGGGGGFGGGFGFGGGGGGGGGGGGGGGGGGGGGGGGGGGFGGCFGGGCFGGGGFFFGCFGGFGGFFGGGGGGFFGGGFGCGGFFFFGGGGDGGGGFFGGGGGGGGEFGGECGG7BE+@E6EGC?FGEFGG@EGGDEEFGGC,@ECGDFCGCFGGGFFFF?ECCGE5B=C?FGGC7@::<:+;@CA++;:;DCFFG>DBFFBAFAADAAA>C5*)99*)*9F**6<055()697:>5?774<4645).2),36))6<9926<:<46-###
@M06045:235:000000000-JCY5N:1:1101:14150:1773 2:N:0:CTCAGA
TTAGGCGCTGCGTTCTTCATCGATGCCAGAACCAAGAGATCCGTTGTTGAAAGTTGTAACTATTAAAGTTTTTCAGACGCTGATTGCAACTGCAAGTGGTTTTAAAGTGTCCTGACGGCGGGCGGACCCGCCGAGGAAACGAAGGTGCTCAAAAGACATGGGTAAGAGATGGCAGGCAAAGCCCGCAACTCTAGGTAATGATCCTTCCGCAGGTTCACCTACGGAAACCTTGTTACGACTTTTACTTCCTCTAAATGAACAAGTACTCCGGCAGATCGGAAGAGCGTCGTGTAGGGAACGC
+
CCGGGGGGGGGGGGGGGGGGGGGGGGFFGG<FGGGGGGGGGFGGGGGGGGGGGFGGGFFGFGGGGGGGGGGGGGGGGGGGGGGGGGGGAFAFGGGGGFFEFFGGGGGGGGGFGFGFG+@FGDEGGGGCCEDFGGGFFFGGGGD@EFGGGGG9FFFFGG??CFGGGGGGFC9CGGGGGGGEGFEGDGDGG69BCGGFGGCCG79EDFGDG5:<D19>?:776****/5@>5?9<FFF:35)56>FCFGC7/**;@6A4)*14((-).6))))31237(,((4((,4906;22.().(41###
@M06045:235:000000000-JCY5N:1:1101:10768:1775 2:N:0:CTCAGA
TTAGGCGCTGCGTTCTTCATCGATGCGGGAACCAAGAGATCCGTTGTTGCAAGTTTTATAGTCAATCCGACTTCGCGCTCAGACGTAAAATTTTGCTAAATTACACGCGTGGGTTTTGGTTGGGTGCCGCCGGCAGGCTGACCGTCCCGCCAGCGAGGGCGGGACGCGCTGCCGAAGCAACTGAGGGTTTTCACAGAGGGTTAAACGTCTCAGGACCGCCGCCGACGCCTGGTGGCGCGGCTAAGCATCCGGACGTGCGGTGGCAGCACCGCCTCGGTTCCACTCTCCCGGGGGAGGGATG
+
C<A,EF@CGDGGGGGFG9FFFGGGGG@CC+:DFF@GGGDFDGG<ECFFGGFF<CFGC9ACACEEGF,CFEGCCGEGGGCGDG9BFFBE<FFFGGFGC<BFEF9EGFDDGGCCEFGEFCCFGEEEGGGGGEGF@7:FGD@AFG:*>CECEGGG>FGCED*CCEGEEGEEGGGG58CEEECECFFF<8E;8;CFDF7A+A>EE=C?79:0A*AF006D7)79DGGG:)17:)7485B>)9@>>77C057:7605*05()(0>16>:(4<0>8769(4::B(((.-6().(((-340(,(-###
@M06045:235:000000000-JCY5N:1:1101:22010:1815 2:N:0:CTCAGA
TTAGGCGCTGCGTTCTTCATCGATGCCAGAGCCAAGAGATCCGTTGTTGAAAGTTTTAATTTATTTGCTTGTTTACTCAGAAAAACATTATAAAAACAGAGTTAGGGGTCCTCTGGCGGGGGCGGCCCGTTGTTACAGGGCCGTCTGTTCCCGCCGAAGCAACGTTTTAGGTATGTTCACAGGGTTGATGAGTTGTATAACTCGGTAATGATCCCTCCGCTGGTTCACCAACGGAGACCTTGTTACGACTTTTACTTCCTCTAAATGACCAAGTACTCTATGAGATCGGAAGAGCGTCTCC
+
CCGFGFGGGGGGGGGGGGGGGGGGGGGGGGGGGGGGFGGGGGGGGGGGGGGGGGGGGGGGCFGGGGGGGGGGGGGGGGGGGGGCFGFGGGGGFGG?FGGGGGGGGGGGGGEFGFGGGGGGDGDGGGFGGGGGGGGGGGGGDGGEGGFGGGGFEGGGGGGGGGGG596CFFGGF9CFFGCFC7CEFFEGGCGGGCGGFC7EGGGGGGGGDFGF7:FGFGFGGGDFCFGF=FF<?B)8>G>FFFFGGFGFGEDBC7FFFB49<<>F)6<49)<61A44)).6<244<A4:<B00((((4(###
@M06045:235:000000000-JCY5N:1:1101:14046:1842 2:N:0:CTCAGA
TTAGGCGCTGCGTTCTTCATCGATGCGAGAGCCAAGAGATCCGTTGTTGAAAGTTGTATTTTGAATTAAGTATTCATAATATGTTTCAGACAAAATCACTAAAGTTCTGAGTAGATATAAATCCCAAAGGTGACCACACGGCTTTTGACAGCCGGCAGCCCCCAGAGAGATGACATTGCACACAAGGTGGATATGGATTTTTGAAAGTGCCATAAAAACACTTGATTATGAATGATCCTTCCGCAGGTTCACCTACGGAAACCTTGTTACGACTTTTACTTCCTCTAAATGACCAAGTTAC
+
CCGGGGGGGGGGGGGGGGGGGFGFGGGGGGGGGGFGGGGGGGGGGGGGGGGGGGGGGGFGGGGDGGGGGGGGGGGGGGGGGGGGGGGGGGGGGGGGGGGGGGGGGGGGDFFGGGGGGGGGGGGGGGGGGGG8FGGGGGGEGGGEGGGGGG?FGGGGGGDGEGGGGGFDGFGDFFGGGGGGGGGGGGCDFGGF;BFGCFGGCFEGGGGFA>GGGGGGFGBCFGGFGFGFF9AEEF88BFFFFFGGGBDGG4=6FFF@BFFEFDF;3..7@FF@236<)4<<BBFA2>3:6>D9)45<(-###
@M06045:235:000000000-JCY5N:1:1101:14201:1860 2:N:0:CTCAGA
TTAGGCGCTGCGTTCTTCATCGATGCCAGAACCAAGAGATCCGTTGTTGAAAGTTTTGACTATTGTCTTTTAGGCTCAGAGTGTTACTAAAACATCAAGAGTTTGAAATGTTTCCTCCGGCGGGCGCCGCGCCGAAGCGCAGGCGTCGGCCCCGCCCTGGGGCCGCCCGCCGAAGCAAACGTTTTTTTCCGTATAGGTAGACAGTTGGGTGTGGGAGTTTTGCATCTCGGTAATGAGCCCTCCGCTGGTTCACCAACGGAGACCCTGTTACGACATTTACTTCTCTTAAATTACCAAAGCA
+
CCGCFCGGGGGGGGGGGGGGGGGFGGGGGFFGGFGGGGGFFGGFGFFGGGGGGGGGGGGGGGGGGGGFFFGAEFGAFGFGFEGAFGGGEGGGDGGGGFDFFGFGGGFGGGGGGGGGEFFGEFFFGGGGGGDGEECGG>FFGDGD7@8CGG*=1:BGGGCFFGGGGG5>8E8*:EEGFFFE8;2;=F8:+<EF>*+0:C92+++;+<C?E5C><DG:5*)2?0CF**297:><:*9***)8.5C9C)9)09=?766338>59BB2(81,96@117(4-<4.:4<)-)-))-))5)))5.###
@M06045:235:000000000-JCY5N:1:1101:22447:1901 2:N:0:CTCAGA
TTAGGCGCTGCGTTCTTCATCGATGCGAGAGCCAAGAGATCCGTTGTTGAAAGTTGTATTTTTGAATTATGTTTATTCAGAAATAGATATTCAGACAAACTGCTTTAAAGGTGTTAAGTTAATCAAACCCTCTTGGCTTTTTAATGCCAGAGAGAGTTCAAAAACGTTGCACACAAGGTGGATATGGATTTTTTTAAAGAGTGCCATAAAACACTCAATTATGAATGATCCTTCCGCAGGTTCACCTACGGAAACCTTGTTACGACTTTTACTTCCTCTAAATGACCAAGTACTCTTTGGG
+
CCGGGGGGGGGGGGGGGGGGGCGGFGGGGGGGGGGGGGGGGGGGGGGGGGGGGGGGGGGGGGGDGGGGGGGFGGGGGGGGGGGGGGGGGGGGGGGGGGGGGGGGGGGGGGGGGGGGGGGGFGFGGGGGFEFFGGGGGGGGGGGGGGGGCFFGFGGGFFGGFGGFGGGGGGGGGGGGGGGGFDFGFAFFGGGGG6EFFGGGFFGGGFGGGGGGGFGCFGFGGGFFDFGFFFFEFFFBDGBFFF*0=BFGGF;?GFFFFAFF9)<?@@62A7AEEF?4777AE7516>FFB:AAFAAAF2###
@M06045:235:000000000-JCY5N:1:1101:21612:1943 2:N:0:CTCAGA
TTAGGCGCTGCGTTCTTCATCGATGCCAGAACCAAGAGATCCGTTGTTGAAAGTTTTGACTTATTCAGTACAGAAGACTCAGAGAGGCCATTAATGCAATAGTTTGGTTTACCTCCGGCGGGCGCCCGCGAGGGCCGGGGGGCGCCGGGAAGGACCCGGGCCGCCCGCCGAAGCAACGGTTTAGGTAACGTTCACAATGGCTTAGGGAGTTTTGCAACTCTGTAATGATCCCTCCGCTGGTTCACCAACGGAGCCCTTGTTACGACTTTTACCTCCTCTAAATGACCAAGTACTCTCCCCA
+
CCGGGGGGGGGGGGGGGGGGGGGGGGGGGGGGGGGGGGGGGGGGGGEGGGGFGGGGGGGGGGGGGGGGGGGGGGGGGGCFFGDF8CFGGFGGGGGGAFGGGGGGGGGGGGGGGGGGGGGGGGGGG>CFGGGGGGGGGGGGG*::EGGGEEC8?E*;CG>CEGGEECGGGGEEEEGGGGGE*A?CGG7CFE6CFF9@+9CC8*1ACFGFGD??>FFFF*6*>FG7*::@=/@?FFFFFDB@F=**:=64<>BBD)0858@FBAA1096:==*))6.3?:-<9:<2:A:3<(94>6))40###
@M06045:235:000000000-JCY5N:1:1101:23662:1963 2:N:0:CTCAGA
TTAGGCGCTGCGTTCTTCATCGATGCCGGAACCAAGAGATCCGTTGTTGAAAGTTTTAACTGATTTGATCAATCCACTCAGACAGCAGTCCTTCCGACAGTGTTCGTGTGGGGGTCTCCGGCGGGCACACGCCCGGGGGCAGATGCCCCCCGACGGCCCCCCCCCTTGCTGAGGGGGGCGGGCCCGCCGAAGCAACGTGGTACGGTAGACACGGGTGGGAGGGTGGCACCCCTGAGGGTGCCGCACTCGGTAATGACCCTTCCGCAGGTGCACCTACGGAAACCGTGTCACGACGTTTGGA
+
CCGGGGGGGGGGGGGGGGFGGGGGGGFEDGGGGGGGGFGGFGGFFGGGGFFFFFEFGGGFFDGFFGGGGFFFFGGGGGGGFG@EFGGDGG,FFGGGGGCGFGGFF:BF=FGGGEGGGFGGEDBFEGFGCFDF<FE:FGGGGEFFC9FF5EGGGGDEGGGGGCEEG*;6C<C+;FGGEGGEGDEC:ECEG*8CEFGGE8C=8::5CFFCGGG*/<D)7C)*1/)*1>F4@>)4(00755;>3<CG)7)95@.)<*/.*.781:??:1(()))5<32(4<?00(.4(43:())4(((4:4###
@M06045:235:000000000-JCY5N:1:1101:19805:1976 2:N:0:CTCAGA
TTAGGCGCTGCGTTCTTCATCGATGCGAGAGCCAAGAGATCCGTTGTTGAAAGTTGTATTTTTGAATTATGTTTATTCAGAAATAGATATTCAGACAAACTGCTTTAAAGGTGTTAAGTTAATCAAACCCTCTTAAGGTTTTCCTTCCCCTAAAGTCCTATCGGACCCAAAGGGATATCAACGTACAGAGAGTCCAAAAACATTGCACACAAGGTGGATATGGATTTTTTTAAAGAGTGCCATAAAAAAATCAATTATGAATGATCCTTCCGCAGGTTCACCTACGGAAACCTTGTTTTAC
+
CCGGGGGGGGGGGGGGGGGGGGGGGGGGGGFGGGFDFGGGGGGGGGGFGGFGGGGGGGFCFGGGGGGGFGGGGGGGGGGGGGGGGGGGGGGFCFGGGGGCFG?EFGGFCFFFGFGGGGGGFFGGGGGG@FECFGGGAFFCGGGGGGCEFFFGGGE>FAFF9FE8>E>C?DFBFEFGGD9FFDEFFGGGGFGGGGAFGGGG6DFGGAF9EF>CFF?FFFA>9;>GCFFAF>>@FCFFFC+88B7*?CG*7)))*;86A3AC<)9=)<9>AFFD(2:BFDA>92<?(48<((43:2><A(###
@M06045:235:000000000-JCY5N:1:1101:21530:1997 2:N:0:CTCAGA
TTAGGCGCTGCGTTCTTCATCGATGCCAGAACCAAGAGATCCGTTGTTGAAAGTTTTGACTTATTCAGTACAGAAGACTCAGAGAGGCCATACAATGCAATAGTTTGGTTTTCCTCCGGCGGGCGCCCGCGAGGGCCGAGGGGCGCCGGGAAGGACCCGGGCCGCCCGCCGAAGCAACGGTTTAGGTAACGTTCACAATGGTTTGGGAGTTTTGCAACTCTGTAATGATCCCTCCGCTGGTTCACCAACGGAGACCTTGTTACGACTTTTACTTCCTCTAAATGACCAAGTACTCTACAAC
+
CCGGGGGGGGGGGGGGGGGGGGGGGGGGGGGGGGGGCGFGGGGGGGGGGGFGGGGGGGGGGGGGGGGGGGGGGGGGGGGGGGGGFGGGGGGGGGGGGGGGGEGGGEFFGGGGGGGFFGGDGGGFGGGGGGGGGGGGEGEGGGGGCEEEEGDGGEFFFGEGDGGGGGDGGGGGGGGGGGGGGGGGGGGGGGGGGGGGG6<9ECFGDDEDG3:DF*>CFG6:FGGGGD:=4@FFFFF)7<;>FFGFCFF4DDDEDB@?FBFFB9AB69?1FFBFFFFA)-6A<>99A>?:B:<BF>9<A4###
@M06045:235:000000000-JCY5N:1:1101:9868:2010 2:N:0:CTCAGA
TTAGGCGCTGCGTTCTTCATCGATGCCAGAACCAAGAGATCCGTTGTTGAAAGTTTTGATTCATTGTGTAATCACTCAGAGAGGCCAAAAATTCAAGAGTTTAGTGGTCCTCCGGCGGGCTACCCCCTGAAGGGCTCCCCGCCGAGGCAACTGACTAGTTCGTTCACAAAGGGTTGGGAGTTTTGCAACGCTGTAATGATCCCTCCGCTGGTTCACCAACGGAGACCTTGTTACGACTTTTACTTCCTCTAAATGACCAAGTACTCTGTTAGACCGGAAGCGCGTCGCGTAGGTAAAACCT
+
CCGGGG@EGFGGGGGGCGGGGGGGFGGFDGGGGFGFGGGGGGGGGGGGFAEFFFFGGCEEFGGCGGGGGGGFGCGACFEFGGGGGGG8FGGGCEFDFFFD?CFGEG,FFDFGC@CEGGEGGGGFDBFGFGGGGGG3>@C>FEGDGGEDG5BE?C@;;?;=EEC6FGGF94,,*,:C>*:EGFFC,AF9C*8B*3+>C?FCGF6?=C:5*:*9CFFG=CFGCDDCDGG4FFFF2=>>>5BBFFFGGFGGG?*9FF46?3;)4494))54=**6)))369>((4612,((,(-2<))).)###
@M06045:235:000000000-JCY5N:1:1101:20917:2035 2:N:0:CTCAGA
TTAGGCGCTGCGTTCTTCATCGATGCGAGAGCCAAGAGATCCATTGTTAAAAGTTATTTTTATGTTTTCTTACTTGCAAGGTTTATTTTGCCTTACGAAAACTCAAAAAGTACATCAGTCTGACTAATTAAACGCGAATTGTTTGTTTTTACAATGCACAAAAGATTTTCTCAGTCGGTTTTTTTGCAAAAACACGGTCGAGCAAAGAGAAATAAAATTTCTCTTACTTTTTTGTAATGATCCTTCCGCAGGTTCACCTACGGAAACCTTGTTACGACTTTTACTTCCTCTAAATGACACC
+
CCGGGGCFGGGGGGGGGGGGGGGGFEGGGGGGGGGGGGGGGGGFGGGGGGGGGGGGGGGGGGGGGGGFGGGGGGGGGGGGGFFGGGGGGGGFGFGGGGGGGGGGGGGGGGGGGGGGGGGGGGGGGGGAFFGGGGGGGEGGGGGGGGGFGGGGGEDF8@FGFG?FCGGGGGGGGGGGGGGEC?FGGGGGGGDGGGDEGGGGGGGGGFGGGGDCGCFGFGFC8BCGFGGFFFFFFDFFFGFFFFGGGFC<D>DBFFF<F76@??F:047::?FA<AFF69BBF<27A><AAFAA9)5<<)###
@M06045:235:000000000-JCY5N:1:1101:18682:2042 2:N:0:CTCAGA
TTAGGCGCTGCGTTCTTCATCGATGCGAGAACCAAGATATCCGTTGCTAAGAATTGTTTTTACGTTTCGTAAATACAAAAAATACGAGCGCCAGAAGGCATTCACATTTTCTTAGGTTTAGTACAATATGGTTACAAGTGGTTTATAAGGTTGAATAAGGTACAAAAGTTCATGCTTCATCCAATCCCGAAAGACTGAATTCCACACTCGCTTTCTTCGTTATTACAAACAAGTTCACGGTTTGGTATATAATACGTATGGATACGTGTTAATGATCCTTCCGTAGGTTCACCTACGGTAG
+
CCGGGGGGGGGGGGGGGGGGGGGGGGGGGGGGGGGGGGGGFGGGGGGGGGGGGGGGGGGGGGGGGGGGGGGGGGGGGGGGGGGGGGGGGGGDGGGGGGGGGGGGGGFFGGGGFEGCEFFGGGGGGGGGGGGFGGGGGGGGGGGGFGGGCFGGGGGGGGGFGGFGGGGGFGGGGFCGGGGGGGGGGGGEEGGGEFGGGGFGFGFDGGGEFCEGGGGGFGFGGGDGCEGFFFFF98FFFFFF)?C4CA77>FAF766;F<@FDC<<3=<(28A?CCE?)7>EE@?)2<26:AAA8?>B1,###
@M06045:235:000000000-JCY5N:1:1101:19164:2055 2:N:0:CTCAGA
TTAGGCGCTGCGTTCTTCATCGATGCCAGAACCAAGAGATCCGTTGTTGAAAGTTTTAACTTGTTTGTTTTGTAAATCAGAAGGTACGCTATAAATTGAAGAGTTGGGTCCTCTGGCGCGCTGCGGGACGGGCCGAAGCCGCGGCCCGCGGTGCGCCGAGCAACAAAAAGGTAAGGTTCACAAAGGGTTTGGAGTAATAACTCGGTAATGATCCCTCCGCTGGTTCACCAACGGAGACCTGGTTACGACTTTTACTTCCTCTAAATGACCAAGTACTCCGGCAGATCGGAAGAGCGTCCGG
+
CCGGGGGGGGGGGGGGGGGGGGGGGGGGGGGGGGGGFGGGGGGGGGGGGGGGGGGGGGGGGGGFGGGGGGGGGGGGGGGGGGGGGFGGGGGEGGGGGGGGFGGFGGGGGGGCGG8EFFGGGGGGGGGGGGDGGGGGGGGGGGGGGGGGGGGGDGGGGGGGGGFFGG5CFGGCCGGDFGGGGG@=CGG6:E5EFF?FGECGECFCEE==C*+*?*0*<C>GDGG5>FF=F?F:<E>BEG3?)7*0*6C>D>3?FFFFFA4@>FF<AAA<*97<69AFA),46B>B04:<<(3,2(((-(###
@M06045:235:000000000-JCY5N:1:1101:12016:2063 2:N:0:CTCAGA
TTAGGCGCTGCGTTCTTCATCGATGCCAGAACCAAGAGATCCGTTGTTGAAAGTTTTGATTCGTTTGTTTTTGTTATTCAGAAGTAGTTTCGCTATAAATTCAAGAGTTTGGTGCTGCCGGCGGGGGCTGGTCGGGCGGCCCCGCGAGGGGGTGCCCTCCCGGCCGTCCGCCGAGGCAACAGCAGTAATAGGTAAGGTTCACAAAGGGTTTGGAGTAATAACTCGGTAATGATCCCTCCGCCGGTTCACCAACGGAGACCTTGTTACGACTTTTACTTCCTCTAAATGCCCAAGTACCCGC
+
CCGGGGGGGGGGGGGGGGGGGFGGGGGGGGGGGGGGGGFFGGGEGGCGFEGFGFGGGGGGGFGFGGFFFGGGGGGFGGG9FFFFFGGGGGGGGG@FFEFGGGGGGGGGGFGGGGGGGGGGGGGGGGGGGGGGAFGGDGGGEGGGGGGDE>ECGGGGGGGEGGGGGGEGGGGCE8EE8ACC*CECFFGGG79FFGFGGGFGGGG+:EFDFFEGGDGCFGFGGG*:/9DFD?F<>4B56C:5B))19>C7:?@FC>@6:9F>83A492A:@EBFBFFFA<AFAAFFA446)),8(.62<)###
@M06045:235:000000000-JCY5N:1:1101:15887:2078 2:N:0:CTCAGA
TTAGGCGCTGCGTTCTTCATCGATGCCAGAACCAAGAGATCCGTTGTTGAAAGTTTTGACTTATTTAAGTACAGTACTCAGAGAGGCCTTTTAGTTAAACAAGAGTTTTGGGTACCTCCGGCGGGCGGTCTAGCGGGGCGCCCTTCCCTGGGGAGGGGCGCCCACCCGCCGAAGCAACTGTTTAGTGGTAGGTTCACAATGGTTTAGGGGAGTTTTTCAACTCTGTAATGATCCCTCCGCTGGTTCACCAACGGAGACCTTGTTACGACTTTTACTTCTCCTAAATGACCAAGTACTCCTG
+
CCGGGGGGGGGGGGGGGGGGGGGGGGGGGGGGGGGGFGGGGGGGGGGGGGGGGGGGGGGGGGGGGGGGGGGGGGGGGGGGGGGGGGGGGGFFGGGGFGGGGGGGGGGGG<FGGGGGGGGGGGGGGGGGGGGGGGGGGGGGGGGGGCGFGGGGGGGGGGGCEGGGGGGGGGGGEGGFGF?FGGGGGFGFFGEFGGCFGGDGG6CGGGFCFG*9DCGGFGFCFC>FGGGFFFFBFF:7:<>BB>DD>FCF*683D>5()48?><BF>A6:>D:4))4>FF2)465<?F2<A?>04-)-))###
@M06045:235:000000000-JCY5N:1:1101:14466:2094 2:N:0:CTCAGA
TTAGGCGCTGCGTTCTTCATCGATGCCAGAACCAAGAGATCCGTTGTTGAAAGTTTTGACTTATTCAGTACAGAAGACTCAGAGAGGCCATACAATGCAATAGTTTGGTTTTCCTCCGGCGGGCGCCCGCGAGGGCCGAGGGGCGCCGGGAAGGACCCGGGCCGCCCGCCGAAGCAACGGTTTCGGTAACGTTCACAATGGTTTGGGAGTTTTGCAACTCTGTAATGATCCCTCCGCTGGTTCACCAAAGTATACCGTGATACGACCTTTACGTCATCTAAATGCCCAAGTACTCTGGGTT
+
CCGFCFGGECF@,BF,C9FFG,FE,FGGGC<<FFFG8<F<FFCCEF:FFFCE<<FCFE,CFGDCG9@AF,,CFFGGGG9C8F<FFGCFFFG9,=FCFFGF9F?<FEGEFBEGCGG<,+@@+8=F7FFEFCG77+@7CFEC7>78*44=8>EE7CCCFEEGGG8C>EEC5*:?*8/<CFCC*A;+;*2/;:8*;8E<+<@FFACF*1C7CD**:56:*97*0*:C7>DF4792)0)75DB5.9C>C?=1*0/10*0.)-0)4458(((.*9*.(.4-(.4994-)))(.((64::59))###
@M06045:235:000000000-JCY5N:1:1101:10155:2151 2:N:0:CTCAGA
TTAGGCGCTGCGTTCTTCATCGATGCCAGAACCAAGAGATCCGTTGTTGAAAGTTTTAACTTGTTTGTTTTGTAAATCAGAAGGTACGCTATAAATTGAAGAGTTGGGTCCTCTGGCGCGCTGCGGGACGGGCCGAAGCCGCGGCCCGCGGTGCGCCGAGCAACAAAAAGGTAAGGTTCACAAAGGGTTTGGAGTAATAACTCGGTAATGATCCCTCCGCTGGTTCACCAACGGAGACCTTGTTACGACTTTTACTTCCCCTAAATGAACAAGTACTCTCGTAGATCGGAAGAGCGTTCAA
+
CCFGGGGGGGGGGGGGGGGGGGGGGGGGGGGGGGGGFGGGGGGGGGGGGGGGGGGGFGGGGGGGGGGGGGGGGGGGFGEG<FGGGGGGGGDFFGGGGGGGGGGGGGFGGGGGGGGDGGGEEGGGGGGFEG7EGGGEEGGGGGGGGGGGGE:C*>CGGGEGGGGGFG>FEGGC?EFGGGGDF?CFGGGGGG5C8FGFEEFFGFFGGCCEFDC7?DGGFGFG<CGCDFCFFF@B0>558F@FFFGFDF<<G37?F?FAFA7),3(8)-69*9*:1649):<?:3(((-61:6:(((3,4-###
@M06045:235:000000000-JCY5N:1:1101:7718:2179 2:N:0:CTCAGA
TTAGGCGCTGCGTTCTTCATCGATGCCAGAACCAAGAGATCCGTTGTTGAAAGTTTTAATTGATTGTGTTTTTACTCAGAAGATACTGAAAATAACAGAGTTTGTTGGGTCCTCTGGCGGGCCGCTCCCGTTTTACGGGGAAGCGGGTAGCCGCCGAGGCAACGTTGTAGGTCTGTTCACAGGGGTTTGGGAGTTGTAAACTCGGTAATGATCCCTCCGCTGGTTCACCAACGGAGACCTTGTTACGCCTTTTACTTCCTCTAAATGACCAAGTACTCTGGCAGATCGGAAGTGCGTCGCA
+
CCGGGGGGGGGGGGGGGGGGGFGGFGGGGGGGGGGGGGGFGGGGGGGGGGDDGGGGGFGGFGGGGGGGFGGGGGGGGGGGDGFFGGGGFEFGFGGGFAFGGGGGGGFFGC<FFGGGGGGGGGGEGGE4A:FC<FCGEGGGGEGDGGGGCGGFGGCECGEGGGGE5CCG,;CG,,<?FFF99@FEGEGGGGG3CCCFFCFG7EFGGGFCF:E7CF<D:DEDGGD5C7C47=>:?F35>5;F?=*2:67/)00**/79*)/*.57))6-6*<F:(.:AF<AA))416<>3(,8().6(-(###
@M06045:235:000000000-JCY5N:1:1101:17692:2194 2:N:0:CTCAGA
TTAGGCGCTGCGTTCTTCATCGATGCCAGAACCAAGAGATCCGTTGTTGAAAGTTTTAACTTGTTTGTTTTGTAAATCAGAAGGTACGCTATAAATTGAAGAGTTGGGTCCTCTGGCGCGCTGCGGGACGGGCCGAAGCCGCGGCCCGCGGTGCGCCGAGCAACAAAAAGGTAAGGTTCACAAAGGGTTTGGAGTAATAACTCGGTAATGATCCCTCCGCTGGTTCACCAACGGAGACCTTGTTACGCCTTTTACTTCCTCTAAATGACCAAGTACTCGGCGAGATCGGAAGAGCGTCTAT
+
CCGGGGGGGGGGGGGGGGGGGGGGGGGGGGGGGGGGGGGGGGGGGGGGGGGGFGGGGGGGGGGGGGGGGGGGDGGGGGGGGGGGGGGGGGGGGGGGGGGGGGGDGGGGGGGGGGGGGGGGGGGGGGGGGGGGGGGGGGGGGGGGG@>CGGGGDGGGGGEGGGGGGGGGGGGGGGGG9CFFGGGFGFEGGCEGEGFFC+AFG:CEEGFCFFFGGG4>>GBGGCDC77>BFFFFFEEEFFFFBFG>71>*/7@?CFF>FAFFF>>92)6447FB:4:>9)(,2612(,802139:3(((,###
@M06045:235:000000000-JCY5N:1:1101:24029:2206 2:N:0:CTCAGA
TTAGGCGCTGCGTTCTTCATCGATGCCAGAACCAAGAGATCCGTTGTTGAAAGTTTTGATTCGTTTGTTTTTGTTATTCAGAAGTAGTTTCGCTATAAATTCAAGAGTTTGGTGCTGCCGGCGGGGGCTGGTCGGGCGGCCCCGCGAGGGGGTGCCCTCCCGGCCGTCCGCCGAGGCAACAGCAGTAATAGGTAAGGTTCACAAAGGGTTTGGAGTAATAACTCGGTAATGATCCCTCCGCTTGTTCACCAACGGAGACCTTGTTACGACTTTTACTTCCTCTAAATGACCAAGTACCAAC
+
CCFGGGGGGGGGGGGGGGGGGGGGGGGGGGGGGEEGGGFGGGGCFGGGGFFCGCFGGGGGGGGGGGGGFGGGGGGGGGGGGACFGGGGGGGGGGGGGGFGGGGFFAEGGGGGGFGGFGFGGGGGGGGGGEGGGGGGGGDGGGGCEGGGGGGGGGGCFGFEEGGGGGGGGGGGDEEEDEGC68=8CF7CGF?FGGGC@GEGF79C56:=CDEDD9597?@CGG0:>DDFDFFB<?F:FGFBB>*9<FD*:9?FG:BB;;FF7A9)6)68))01)69>ABFF)4><2AF2223)((6:A-###
@M06045:235:000000000-JCY5N:1:1101:8333:2216 2:N:0:CTCAGA
TTAGGCGCTGCGTTCTTCATCGATGCCAGAACCAAGAGATCCGTTGTTGAAAGTTTTGACTTATTCAGTACAGAAGACTCAGAGAGGCCATAAATTATCAAGAGTTTGGTGACCTCCGGCGGGCGCCCGCGGTGGGGCCCAGGGGCGCCCGGGGTGTAAACCCCGGGGCCGCCCGCCGAAGCAACGGTGTAGGTAACGTTCACAAGGGTTTAGGGCGTTTTGCACCTCTGTAATTATCCCTCCGCTGGTTCATCAACGGACACCTTGTTCTCATTTTTACTTCCTCAACATGACCAAATGA
+
CCFG9F@FFGGEGGGGGGGCFGGCFFGCCCFGGG8EEF,@,CFFCFBEFGFGGGGFGEEFFGGGGCFFGGFGCC,,CE@FG,CEFB77FCFGFFFFFEFG<FFFFEC9CFFGEEFEFE77CE7FGGFFE7FFF>++@+@BC,8**CE*4BC:*C*:C9<C<8*1=*:CC5EE>>EGGCEEGGF8EC>1:*<99E+A+;F6;<+<+**:C*:77<5*7>@><DFF**2)*9=<<***17*))0>3C>))2081*/9-0()0((22:)))***.6)6).<:7)6<2<A),,)442)().(###
@M06045:235:000000000-JCY5N:1:1101:13889:2228 2:N:0:CTCAGA
TTAGGCGCTGCGTTCTTCATCGATGCTGGAGCCAAGAGATCCGTTGTTAAAAGTTTTGACAGTTCGCTAAGAACACTCAGAAGTATCGTCGGGTTCGAAAACAGAGATTCTGATGAGACCGGCGGGCACCTTTGCGGGCGCCGCCGAAGCAACAGGTATAATAGTTCACAAAGAGTAGAGAGTGTAGTACTCAGTAATGATCCCTCCGCTGGTTCACCAACGGAGACCTTGTTACGACTTTTACTTCCTCTAAATGACCAAGTACTCTGGAAGATCGGAAGAGCGTCGCGTAGGGTAACGA
+
CCGGGGGGGGGGGGGCEGGGGDGGGGGGGGGGGGGGGGGGGGFFGGFGGGGGGGGGGGGGGGFGGGGGGGGGGGGGGGGGGGGGGFFG,FGGGGGGGGGGGGGGGGGGGFGGGGGGGGGGGGGGGEE:CEGFFEDEFGGGGGEEGGGGEEGGGGGGGGGGGDFGGGG+<CFG?BGFGCGBCCFCGG9FGFEFCFGGFDGGGGGGGGGGGGE)2:7CFFFGD5)95>DFFFFBAFF:F)8:4@GGGFGF7F?FC?FA8AFF:<-:25:AFF40,1<9<?F?>B717(((((4(4:8(..###
@M06045:235:000000000-JCY5N:1:1101:22497:2248 2:N:0:CTCAGA
TTAGGCGCTGCGTTCTTCATCGATGCCAGAGCCAAGAGATCCGTTGTTGAAAGTTTTAATTTATTTGCTTGTTTACTCAGAAAAACATTATAAAAACAGAGTTAGGGGTCCTCTGGCGGGGGCGGCCCGTTGTTACAGGGCCGTCTGTTCCCGCCGAAGCAACGTTTTAGGTATGTTCACAGGGTTGATGAGTTGTATAACTCGGTAATGATCCCTCCGCTGGTTCACCAACGGAGACCTTGTTACGAATTTTACTTCCTCTAAATGACCAAGTACTCTCGCAGACCGGAAGAGTGGCGAT
+
CCGGGGGGGGGGGGGGGGGGGGGGGGGGGGGGGGFGFFGGGGGGGGGGGGGGGFGGGGGGGGGGGGGGGGGGGGFGGGGGGGGGGGCFGGGGGGGGGGGGGGGGGFCEFFGDGGFFGGGGGGGGGGGGGGGGGGGGGGGGGGGGDGGGGFFE7CGC*=8CBC>ECEF5EEGGGGCCFCFGGGG5@FGGGC:8F++3@:A:9CCGGGCCGGGG7CC<5CEGCDGGFCCFFFF?FD57>CF?FFGGG?CF*)0/:69<?)6*--.624:<F6FB6<<AABB?((-473(,409B00))((###
@M06045:235:000000000-JCY5N:1:1101:13489:2255 2:N:0:CTCAGA
TTAGGCGCTTCGTTCTTCATCGATGCCAGAACCAAGAGATCCGTTGTTGAAAGTTTTGATTCGTTTGTTTTTGTTATTCAGAAGTAGTTTCGCTATAAATTCAAGAGTTTGGTGCTGCCGGCGGGGGCTGGTCGGGCGGCCCCGCGAGGGGGTGCCCTCCCGGCCGTCCGCCGAGGCAACGGCAGTAATAGGTAAGGTTCACAAAGGGCTTGGAGGAATAACTCGGTAATGATCCCTCCGCTGGTTCACCAACGGAGACCTCGTTACGACTTTTATGTCCTCTAAATGTCCAAGTAATGTA
+
CCFFFEGEFEGGFFFDFGFGFFGGGGGGGGGGGFFGFGFGGGF@FGGAFGCDAFGGFG7EFGGFGGGGGGGG76@@EFGFGFGDFGG@ECG@BBCFC,FFCGGD<9,CEEGGG<DC,AFGGGGGC7FC7+@@DEG*@CGE=::BE*=E=81BCCEFGCGEEEEGGE*:88*2:?=>E>85*1**:2<?++<6AECGGGE779C?*:A5*7C3<67*)*)00*;CC9/77=*4)9*./*005)))2*:CC?7>C7.2;>)8>)34:(4(5).-5A2)))))..)))6::))6:459)-)###
@M06045:235:000000000-JCY5N:1:1101:8241:2291 2:N:0:CTCAGA
TTAGGCGCTGCGTTCTTCATCGATGCCAGAACCAAGAGATCCGTTGTTGAAAGTTGTAACTATTAAAGTTTTTCAGACGCTGATTGCAACTGCAATGGGTTTAAATTGTCCAATCGGCGGGCGAACCCGCCGAGGAAACGTAAGTACTCAAAAAACATGGGTAAGAGACAGCAGGACAAAGCCTACAATACTCTAGGTAATGATCCTTCCGCAGGTTCACCTACGGAAACCTTGTTACGACTTTTACTTCCTCTAAATGACCAAGTACTCTATTAGATCGGAAGAGCGTCGTGTAGGGCCT
+
CCGGGGGGGGGGGGGGGGGGGGGGGGGGGGGGGGGGGGGGGGGGGGGGGGFGGGGGGGGGGGGFGGGGGGGGGGGGGGGGGGGGGGGGGGGGGC:<:AEFGDFGGFGGEGFFGGGGGGGGGGGGGDGGGGGGGGGGGGGGDFFFFGGGGFGGGGG5>7?@ECFFGG><FGFGGGCCFFGFFGFFGGGGFEFGFFGG9CFGGCFGGGGGGG5CDDG<?767CD<F3DG@BFFFFFF6*7>55)>FFFFGC7F?FBFFFFFBB?8:16<BFFBFF)4)).4<:?667(3((4(2:<7683###
@M06045:235:000000000-JCY5N:1:1101:14882:2292 2:N:0:CTCAGA
TTAGGCGCTGCGTTCTTCATCGATGCCAGAGCCAAGAGATCCGTTGTTGAAAGTTTTAGTTTATTTGCTTGTTTACTCAGAAAAACATTATAAAAACAGAGTTAGGGGTCCTCTGGCGGGGGCGGCCCGTTGTTACAGGGCCGTCTGTTCCCGCCGAAGCAACGTTTTAGGTATGTTCACAGGGTTGATGAGTTGTATAACTCGGTAATGATCCCTCCGCTGGTTCACCAACGGAGACCTTGTTACGACTTTTACTTCCTCTAAATGACCAAGTACTCTCCGAGATCGGAAGAGCGTCGTC
+
CCGGGGGGGGGGGGGGGGGGGGGGGGGGGGGGGGGGGGGGGGGGGGGGGGGGGGGGGGGGGGGGGGFGGGGGGGGGGGGGGGGGGGGGGGGGGGGGGGGGGGGGGGGGGGGGGGGGGGGGGGGGGGGGGGGGGGGGGGGGGGGGGGGGGGGGGGGGGGGGGGGGFFGGFGGGGGGGGDFGGGGEGGGGGGGGFGFGFGFFGGGGGGGDGFFFDGGGFGF33CCGG77?FF:<BFB3>FFFFFCGCFDGDDEFGFBAFFFFABFB4AADFFFB?BF<4<447>(-4()4:(4>0,,(,(###
@M06045:235:000000000-JCY5N:1:1101:9024:2295 2:N:0:CTCAGA
TTAGGCGCTGCGTTCTTCATCGATGCGAGAGCCAAGAGATCCGTTGTTGAAAGTTGTATTTTTGAATTATGTTTATTCAGAAATAGATATTCAGACAAACTGCTTTAAAGGTGTTAAGTTAATCAAACCCTCTTGGCTTTTTAATGCCAGAGAGAGTTCAAAAACGTTGCACACAAGGTGGATATGGATTTTTTTAAAGAGTGCCATAAAACACTCAATTATGAATGATCCTTCCGCAGGTTCACCCACGGAAACCTTGTTACGACTTTTACTTCCTCTAAATGACCAAGTACTCTGGGGC
+
CCGGGGGGGGGGGGGGGGGGGGGGGGGGGGGGGGGFFGGGGGGGGGGGGGFGGGGGGGGGGGGGGGGGGGGCGGGGGGGGGGGGGGGGFGGGGGGGGGGGGGGGGCGGGGGFGGGFGGGGGGGGFFDF<FGGGGG9FGGGFGGFFDGBFFFFFEGGGFFFFDFGGGGGGGGGFGDFGFFFGG?FFGGGGCFFEGGGFGGGGGGFGCFGGDGGGGGDF9@DFGGGC7CB6BFFFFFFFGF)8A7>DF<CD:BEDDFFF;AFEFFDFF;;F8=@FFFF<CEFF?<B<AF??6A>2).:A>###
@M06045:235:000000000-JCY5N:1:1101:13362:2309 2:N:0:CTCAGA
TTAGGCGCTGCGTTCTTCATCGATGCCAGAACCAAGAGATCCGTTGTTGAAAGTTTTGATTCATTGTGTAATCACTCAGAGAGGCCAAAAATTCAAGAGTTTAGTGGTCCTCCGGCGGGCTACCCCCTGAAGGGCTCCCCGCCGAGGCAACTGACTAGTTCGTTCACAAAGGGTTGGGAGTTTTGCAACTCTGTAATGATCCCTCCGCTGGTTCACCAACGGAGACCTTGTTACGACTTTTACTTCCTCTAAATGACCAAGTACTCTCAGAGATCGGAAGAGCGTCGTGGAGGGAAAGTCA
+
CCGGGGGGGGGGGGGGGGGGGGGGGGGGGGGGGGGGGGGGGGCFGGGGGGGCCFFGGGGGGGGGGGGGGGGGGGGGGGFGGGGGGGGGFGGGGGGGAADFGGFGGGGGFGGGGCBFCECDFGGGGGGGGGGGG7FAFFGGGGGCEGGGGDG8@EFGGGCGGGGGGGGGEGGGD>FEEGF5;=FDCGGCFGCCGGGGCGGGG+=CFGGGGCGGGGGGFGFGDGDDGGFF4F@AFFEFFG3@FFFCF=FFD7?4>F?46:FF<4AF2<4:=?F?3))4(1-,3:0,4:>9(((.146:6(###
@M06045:235:000000000-JCY5N:1:1101:10155:2418 2:N:0:CTCAGA
TTAGGCGCTGCGTTCTTCATCGATGCCGGAACCAAGAGATCTGTTGTTGAAAGTTTTGATTCATTGTGTAATCACTCAGAGAGGCCAAAAATTCAAGAGTTTAGTGGTCCTCCGGCGGGCTACCCCCTGAAGGGCTCCCCGCCGAGGCAACTGACTAGTTCGTTCACAAAGGGTTGGGAGTTTTGCAACTCTGTAATGATCCCTCCGCTGGTTCACCAACGGAGACCTTGTTACGACTTTTACTTCCTCTAAATGACCAAGTACTCTGAAAGATCGGAAGACCGTCGTGTAGGGAAAGCGA
+
CCGGGGGGGGGGGGGGGGGGGGGGGGGGGGGGGGGGFGGGGGGGGGGGGGGGGGGGGGGGGGGGGGGGGGGGGGGGGGGGGGGGGGGGGGGGGGGGGGGGGGGGGGGGGGGGGGGGGGGGGGGGGGGGFGGGGCF,FFFGGGGGEEEGGGGGGGGGGGGGGGGGEFGGG5EGDBFGGD=CEGFGFFGGC?9FFGGCFGGGFGGFGGEGGGGGGGDGFF>DGG<C7DFFFBFBFFF:DCDFF?7:FFG7:96@DF=)7,9F?DFA<4<2@FFA?>22::1(.(((((-,8:35<:241(###
@M06045:235:000000000-JCY5N:1:1101:7593:2448 2:N:0:CTCAGA
TTAGGCGCTGCGTTCTTCATCGATGCTAGAACCAAGAGATCCGTTGTTAAAAGTTTTTATAGTTCGCTAAGAACACTCAGATGTATCGTCGGGTACAAACAGAGATACTGAAACGCCGGCGGGCTCCCGAAGAAGCCGCCGAAGCAACCAGTTATAATGTTCACAAAGGGTTATGAGTGTAAACTCGGTAATGATCCCTCCGCTGGTTCACCAACGGAGACCTTGGTACGACTTCTCCTTCCTCTAAATGACCAAGTACTCTCGGAGATCGGAAGAGCGTCGTGTAGGGAAAGAGGTTGTT
+
CCGGGFG7F:@@@FGCCC@FFE,,C;C9CFGFFGFCAFGGDFGEFEGGGFGEEGFF@FFGGFFGGGGGGDFCFGFGGGGGGGGGAEBBAECFFGEFGAFGFGEFGGCGFGFGGGFC7CEGCGGDCEGGGGEEGGFCCECGGGGGGFD>,4>5>CFGGFGFDC;EF9C6>EGGFGGGGGGFE;FFGGEEEGCFEGEG+<<CGGGG==FFFCCGGGGG:5.9C*90>*:89BD>6>*9*29?BFGG*9DGGFFFGF@:7476))50,,41<FF<183(,((461,,4:<<((,(1(.,).###
@M06045:235:000000000-JCY5N:1:1101:19277:2480 2:N:0:CTCAGA
TTAGGCGCTGCGTTCTTCATCGATGCGAGAACCAAGAGATCCGTTGTTGAAAGTTTTAACGTTTAATATAAACAATTCAGACAGACTTCAATTGTAACAAAGAGTTTCGTTTGCCTCCCATGGGCGCTCACCAGCCATAAGGCCGACGTGGCAGAGCCATGTCCCATGGAAGCAACAGTAAAAAGGTACACAGTGTGGGTTGACAAAGAATATAAAATTCAATATACATTAATGATCCTTCCGCAGGTTCACCTACGGAAACCTGGTTACGACTTTTATGTACTGTAAATTACCAAGGAAG
+
CCGGGCGGGGGGGGGGGGGGGGGGGGEBFG;EFGGGGGGGGGEGGGGGFGGGGGGGGGFC@CFE@FGFDFACFGGGFDA<FGG,B,F,CCFGG<F6CBEFCDGGGFGDGFFG79:,:4?9E<FDFDCEFGGF,:?F@CF9DEG8C>E>C@CEE>EFGGFF8EG99FC,DGG8,@CDFFF97;AFGC:>,,,3@@;<>CC@*=F,=FEC?DCFGGGG8+3:8=:@++=6=+B**+4=8:11+;4CD5)2706+;/=/)(0:(/(/(((./)0(2(()).))...)).)-)))55)))(-###
@M06045:235:000000000-JCY5N:1:1101:17071:2512 2:N:0:CTCAGA
TTAGGCGCTGCGTTCTTCATCGATGCCAGAACCAAGAGATCCGTTGTTGAAAGTTTTTATTTATTTGTAAAAACTACTCAGAAGATTCCAAAATAAAACAAGAGTTAAGTTTCCTAGGCGGGCGCCTGATCCGGGGCACACGAGGCGCCCGGGGCAATCCCGCCGAAGCAACAGTAGGTATGTTCACATGGGTTTGGGAGTTGTAAACTCGGTAATGATCCCTCCGCTGGTTCACCAACGGAGACCTTGTTACGACTTTTACTTCCTCTAAATGACCAAGTACTCTTTAAGATCGGAAAAG
+
CCGGGGGGGGGGGGGGGGGGGGGGGGGGGGGGGGGGGGGGGGGGGGGGGGGGGGGGGGGGGGGGGGGGGGGGGGGGGGGGGGGGGGGGGGGGGGCFGGGGGGGGGGGGGGGGGGGGGFGGGGGEGGGGGGGGGGGGGGGGGGGEEGGGGGGGGGGGGGFGGGGGGGGGGGGGGFCGGFGC9FGGGGGFGGGGGGCEEEFGGFGGGFCFGGGGGGGGFGFGGGGDGGGFFFFFFFFFFFFFFFGGGFG*:BFFGF>BFBF445AAFFAFFFBAAADF:B:09).4)<<<>A>:<2<F<8###
@M06045:235:000000000-JCY5N:1:1101:14648:2514 2:N:0:CTCAGA
TTAGGCGCTGCGTTCTTCATCGATGCCAGAACCAAGAGATCCGTTGTTGAAAGTTTTAACTTGTTTGTTTTGTAAATCAGAAGGTACGCTATAAATTGAAGAGTTGGGTCCTCTGGCGCGCTGCGGGACGGGCCGAAGCCGCGGCCCGCGGTGCGCCGAGCAACAAAAAGGTAAGGTTCACAAAGGGTTTGGAGTAATAACTCGGTAATGATCCCTCCGCTGTTTCACCAACGGAGACCTTGGTACGACGTTTACTTCCTCTAAATGACCAAGTACTCTCAGCGATTGGAAGAGCGTCTCT
+
CCDGGGGGGGGGGGGGGGGGGGGGGCFGGCFGGGGGGGDGGGCFFGGGGGCFGGGGGG@FFGGGGGGGGFEEFGGFFGFGGGGGGGGGCGGGGGGGGGGGG9FFGG?FE<AFGGGGGDG@FGDGGGDEEGBFGGGGGGGGGGGGG@*BEEGGDEGEEGEGGGGG*BCB>CCFC++BFFFEFGEGGFGG65?E<C+09ECFG?FDCEGGG*+0?:F<:D>CCD*9>2*@FF:::5>@DF5@***:C=DG))7@DFFFFAF?))4))694?)63:AFBAA<>)))((.((,<431.14,,###
@M06045:235:000000000-JCY5N:1:1101:14401:2517 2:N:0:CTCAGA
TTAGGCGCTGCGTTCTTCATCGATGCCGGAACCAAGAGATCCATTGTTGAAAGTTTTAACTGATTACAAAGAATCGGATTCATACAGGCTTTCAGAAACAGTGTTCGTGTTGGGGTCTCCGGCGGGCACGGGCCCGGGGGCAGAAGCCCCCCGGCGGCCAGCGGACGCTGGCGGGCCCGCCGAAGCAACAGTGGTACAGTAGTCACGGGTGGGAGGTTGGGCCACGAGGACCCTCACTCGGTAATGATCCTTCCGCAGGGTCACCTACGGAAACCTTGTTACGACTTTTACTTCCTCTTGA
+
CCGGGGGGGGGGFEGGGGGGGGGGGGGGGGGGGGFGFGGGGGGGGGGGGGGGGCFFGGGGGGGGGGGGGGGGGGGGGGGGDGGGGGGGGGGGGGFGGGGGGGGGGGDGFGGFFGGGGGGGDGGGGGFGGGF@FGGDGDGGGGGGGGGFGGGGGDEC5EGGGGCGCGGGGDEGGEEGGGEGEGG8CEGGGGGGGGGGGGEFCC@E7CCCEGGDD*79@CFC5495D755>)7?1)05F7@0<:*974**;=BFF0.(793)4?<??F02;3)-701:744<AD:89?6<BFFFF47)6)###
@M06045:235:000000000-JCY5N:1:1101:7860:2547 2:N:0:CTCAGA
TTAGGCGCTGCGTTCTTCATCGATGCCAGAACCAAGAGATCCGTTGTTGAAAGTTTTGATTTATTTGTTTTTTTACTCAGAAGTTCCACTAAAAACAGAGTTTAGGGTCCTGCGGCGGGCCGTTCCGAGGAACGGGCTGATCCGCCGAGGCAACATAAAGGTATGTCCACAAGGGTTTGGGATTTGTAAACTCGGTAATGATCCCTCCGCTTGTTCACCAACGGAGACCTTGTTACGACTTTTACTTCCTCTAAATGACCAAGTACTCTCTTAGATCGGAAGAGCTGCGTGGAGGGTAGAC
+
CCGGGGGGGGGGGGGGGGEGGGGGGGGGGGGGGGGGGGGGGFGFGGGGGGGCFFGGGGDGCFGGGGGGGGGGGGGGFGGGGGGGGFGGGGGFFGGGGGGGGGGGGGGGGGGGGG:FGCFEFG:=DACCFFCGGGGGDGGG9@EFDE8BEGG5;@EC9C?CG<2<BF9FFD?FDGGGGG*=C8+*01+5;9<B:8BE*C?FFFFGG7CEEG:*9*:*=F?4/>CD35)079FADFBF)/733*:0>BG*0*09C4B)*-*080())..57)*6)4)))(((--(4?AF0;8?6(.31((###
@M06045:235:000000000-JCY5N:1:1101:17845:2643 2:N:0:CTCAGA
TTAGGCGCTGCGTTCTTCATCGATGCGAGAGCCAAGAGATCCGTTGTTGAAAGTTGTATTTTTGAATTATGTTTATTCAGAAATAGATATTCAGACAAACTGCTTTAAAGGTGTTAAGTTAATCAAACCCTCTTAAGGTTTTCCTTCCCCTAAAGTCCTATCGGACCCAAAGGGATATCAACGTACGGAGAGTCCAAAAACATTGCACACAAGGTGGATATGGATTTTTTTAAAGAGTGCCATAAAACACTCAATTATGAATGATCCTTCCGCAGGTTCATCTACGGAAACCTTGTTTCCA
+
CCGGGGGGGGGGFGGGGGGGGGGGGGGGGGFGGGGGGGGGGGGGGGGGGGGGFFGGGGGGFGGGGGGGGGGGGGGGGGGGGGGGGGGGGGGGGGGGGFFGGGGFFGGCFFGGGGGGGGGGGGGGGGGGGGGGGGGGGGGGGFGGGGGGDFEGFGGCFGGGFGEDGGGGGGGGGDGGGGGGGGGGGGGGDGGGGGFG>FGGGGGGGGGCGDGGGG7CFGFGFGGGGGGAFEEFBFFFFGFFFF7CGFGGGFFFFFFFFEFFFFFF??EFFAF7<@F>D<;@?45A9<BB0(828AB<9(###
@M06045:235:000000000-JCY5N:1:1101:18490:2652 2:N:0:CTCAGA
TTAGGCGCTGCGTTCTTCATCGATGCGAGAGCCAAGAGATCCGTTGTTGAAAGTTGTATTTTTGAATTATGTTTATTCAGAAATAGATATTCAGACAAACTGCTTTAAAGGTGTTAAGTTAATCAAACCCTCTTGGCTTTTTAATGCCAGAGAGAGTTCAAAAACGTTGCACACAAGGTGGATATGGATTTTTTTAAAGAGTGCCATAAAACACTCAATTATGAATGATCCTTCCGCAGGTTCACCTACGGAAACCTTGTTACGACTTTTACTTCCTCTAAATGACCAAGTACTCTGAAAG
+
CCGGGGGGGGGGGGGGGGGGGGGGGGGGGGGGGGGGGGGGGGGGGGGGGGGGGGGGGGGGGGGGGGGGGGGGGGGGGGGGGGGGGGGGGGGGGGGGGGGGGGGGGGGGGGGGGGGGGGGGGGGGGGGGFGGGGGGGGGGGGGGGGGGGGGGGGGGGGGGGGGGGGGGGGGGGGGGGGGGFGGGGGGGDFGGGGGGGGGGGGGGFFGGGGGGGGGGGFDFFGGGCGGGFFFFFFFFFFD)?F4:FGFGGGFFEGFFFFFFFFEF@FFFFFFAEFFF377CFEFFFFF??F:<4<<9>).###
@M06045:235:000000000-JCY5N:1:1101:9506:2678 2:N:0:CTCAGA
TTAGGCGCTGCGTTCTTCATCGATGCGAGAGCCAAGAGATCCGTTGTTGAAAGTTGTATTCGAGTTTTGATTACTCTGAATGTTAGACTTGCAATTGAAGACGTGTGAGAAAATGAAGCCCAGTCTGCCTTCTTCCCCTCCCTCCCAAGGGAGAGAGGGAGAGCGAGAGTTGAAAGGGCCCTTACAATGCACACAAGGTGGGTATGGATTTGAAATCGCCATAAACACTTAGTGTGAATGATCCTTTCGCAGGTTCACCTCCGGAAACCTTGTTACGACTTTTCACTTCTCTAAATGAAAG
+
ACGA8@@FFGGG@@@FA9FFGGG@EFFEFGGFFCFGC<CEF<CC,8CGGF<FEFFFFF,EFE,CCCD9,@,<,EFGEFCECF,CE,,@<6EFAFF9<F,C,BF6C4,FA<<FGGD,AEF:=AAFCEAF,,5AEFAF8,EF?8=@@@?BDGG888CB>EG6BEGFEDGC8D,>3==ADEE+@@,,@A3;,:9396*3@CEFF*@,@E,2:*4++++++*39C78*=7C4*084/=++881B8=:@@6+:5))))0;);7=A(6:17077))74)4:<<23:()4-)))))62)..4<)-###
@M06045:235:000000000-JCY5N:1:1101:11627:2723 2:N:0:CTCAGA
TTAGGCGCTGCGTTCTTCATCGATGCCAGAACCAAGAGATCCGTTGTTGAAAGTTTTGACTTATTGTATAAGTTACTCAGAGAGGCCACTGATGACGAAGAGTTTTGGTCTTCTGACGGGCTGCCGGCACGGGGGCCGGCGCGGCCCCGGTGGGAGCCACCCGCCGAAGCGACGGTGAGGTAGGTTCACAATGGTTGGGAGTTTTGCAACTCTGTAATGATCCCTCCGCTGGTTCACCAACGGAGACCTTGTTACGACTTTTACTTCCTCTAAATGACCAAGTAATCTGATAGATCGGCCA
+
CCGGGGGGGGGGGGGGGGGGGGGGGGGGGGGGGGFGGGGGGGGFGGGGGGGAFGGGGGGGGGGGGGGGGGGGGGGGGGGGDGGGGGGGGGGGGGGGGGEGGGGGGGGGGGGGGGGGGG7CFGGGGGGGGGGGGGGGGGGCFECGGGGGGGGCEGGGGGGFFGGGGGGCCD88EEGGGGGGGGGGFGGGGCFGFCCGGGG5?CFGFFGGFG+>DFG7FF?G7CFGCDG37)7;079F=FFF:>3*)07FD6?BG?6(7>D:4<A<>A<4*7@B)492>F?),49).).44<<44<9<:1###
@M06045:235:000000000-JCY5N:1:1101:21939:2727 2:N:0:CTCAGA
TTAGGCGCTGCGTTCTTCATCGATGCCAGAACCAAGAGATCCGTTGTTGAAAGTTTTTACTTTATTTAGTTTGGTACTCAGACGACATGGTTCTTCAAGAGTTTTAAGAGGTTGGCCATCGACGGGCACTGTCCAGCGGGGTTTTGAGGCCCGCCGGCAGCCGACAGATCCTGTCGACAGGCCCGCCGAAGCAACGTGGTAAGGTAGACACAGGGTTGGAGGTCGGGCCAGAAGACCCTAACTCAGTAATGATCCTTCCGCAGGTTCACCTGAGATCACAAGTTAGCGAAATGTCACCCCC
+
CCGFFGGGGGGGGGGGGGGGGGGGGGGGGGGFGD<FGCGGGGF@FCGGGGGGGF<FFGGFGGGGGGCFG<FGGGGGGGGGGDFGGGG7EFGGGFGGGFG9FFFGGGFFGGGFFGGGFFGGGGGGGGGCFCEFGEFGGGGGGGGGC@CFDGG8CEE88C8>CGGEGEEGCFFF9BCFGEECC5CECGGGGGCCF+BECFEF?FEG<9ACGFGCFGGGF3B*>DC*53C@)5<(4?:FFG45?7:>DFGGD4@?**94BAF51(4918><FF48?(6A2).)51<>A4-429(8A-)--)###
@M06045:235:000000000-JCY5N:1:1101:20243:2727 2:N:0:CTCAGA
TTAGGCGCTGCGTTCTTCATCGATGCCGGAACCAAGAGATCCATTGTTGAAAGTTTTGACAAATTTTCACAGTACTCAGACAGCCCATCTTCATCAGGGTTCACAGAGCGCTTCGGCGGGCGCGGGCCCGGAGACGTGCGTCCCCCGGCGACCAGGTGGCCCCGGTGGGCCCGCCAAAGCAACAGGTGTATAGCGACAAGGGTGGGAGGTTGGGCCGCGAGGGCCCGCACTCGGTAATGAACCTTCCGCAGGTTCACCTACGGAAACTCTGTTACGACTTTTACTTCCTCTTAAGGCCGGA
+
CCG<FDFGGDDGFEGGGGGGGGGGFGGCGCFFGFGGGGGGGGGGGGGGDAFGGGGGGGGGGGGGGG<EGGGGGGGGGGGGGGGGGGGCFGGGGFFFFGGEBEGGGFE@FGGGGEECFEEEFCEGGCF>FGG>:@FGFC@EGEEGGGEGGGCEEGFGG?GFGFE888C>EGCEGGGC8:@CCFFC=FFGF:+0++*1/8*;8;02::==*9CGGG/*89D:7D)*9/7>353::EEF378**1C<C:GDC.)0*9747AF4(,,4?>:)*/962))(-70(5:))).)826)).))),,###
@M06045:235:000000000-JCY5N:1:1101:21407:2750 2:N:0:CTCAGA
TTAGGCGCTGCGTTCTTCATCGATGCCAGAACCAAGAGATCCGTTGTTGAAAGTTGTAATTATTACATTGTTACTGACGCTGATTGCCATTACAAAAAGGTTTATGGGTTGGTCCTTGTGGTGGGCGAGCCCACCAAGGAAACAAGAAGTACGCAAAAGACACGGGTGGAATAATTCAGCAAGGCTAGCCACCCCGAGAGGTGCCAGCCCGCCTTCATATTTGTGTAATGATCCCTCCGCAGGTTCACCTACGGCGACCTTGTTCCGACTTTTCCTTCTTCTAAATGACCAAGTACTCCCT
+
CCCGGGGGGGGGFGD<FF9FEEFGGGF@EFGGGGGGGGCFGGGE@FGFGG9EFGGGGF<FFGGGGGGGGGGGGGGGGGDGEFCGGGGGGGGGFAFC8<?FFGGGGGGGGGGG@FGGGGGFEFG7CGGGGGGGGGCFFGFDGGGGGGGC>FGGGGGEEGGFFGFEGD8CEGDGGFGGG9:EFGGGGGGGGEGG5BEGEGGGEFFG?CC5FGGDDC<*;@8:FDF1>C7@77FEEFFFFGFFFFDFC47D>??FGF)359@)24<A).2(7>>>9)544<26<A92)6<25:7:1<)-.-###
@M06045:235:000000000-JCY5N:1:1101:11630:2773 2:N:0:CTCAGA
TTAGGCGCTGCGTTCTTCATCGATGCCAGAACCAAGAGATCCGTTGTTGAAAGTTTTGACTTATTGTATAAGTTACTCAGAGAGGCCAGTGATGACGAAGAGTTTTGGTCCTCTGACGGGTTGCCAGCACGGGGGCCGGCGCGGCCCTGGTGGGGGCCACCCGCCGAAGCAACGGTGAGGTAGGTTCACAATGGTTGGGAGTTTTGCAACTCTGTAATGATCCCTCCGCTGGTTCACCAACGGAGACGTTTTTACGACTTTTACTTCCTCTAAATGACCAAGTACTCTTGGAGATCGGGGA
+
CCGGGGGGGGCF@FGGGFDGDFEGGGGFGEFGGGDGGGGG?EFF@FGGGGGGGFG@F,FEGGDFFGFGGGGGFGGG,CFFCDFGGGGFGGGG9FFGGGGGGEEGGGBCGGDFCFGFFC::FE:FGGGC4EFFGCFGGFGGGGGDEGGGGGF?CCGGDEGGGGGGGGCC>CEG6BCEG5CCFGGG<E@F::C+AFG?5:E=8:FF9CGC+9CGGFCCF7=D7*C>6FGFF))4?446B764;BDD3)9*1)))9)7:)(8599<B<AF7**/54)6>>),44:))6)6.:3<:?>02:4###
@M06045:235:000000000-JCY5N:1:1101:23327:2774 2:N:0:CTCAGA
TTAGGCGCTGCGTTCTTCATCGATGCCAGAACCAAGAGATCCGTTGTTGAAAGTTTTGTTTTTGATTGTACTTATCACAAACGTGTTTTCAGACGACACTGGTTTCGGGGTCAAGAAGTTTTTGGAGTTGGGCCATCGGCGGACGCGCTCCAGGGGCGACAGGGCCCCCGGCGGTCGAAACCAGTTGGTCAGCAACCGGTCCGCCGAAGCAACGACAAGGTACAGTAGACACAGGGTTGGGAGGTCGGGCGACGGAGCACCCGACCTCGGTAATGAGCCTTCCGCAGGTTCACCTACGCAA
+
CCGGGGGGGGGEGGGGGGGGGGGGGGGGGGGGGGGGGGGGGGGGGGGGGGGGGGGGGGGGDGGGGGGGGGFGFFGEGFGFGGGGGFGGGGGEFGGGFGGGGGGGGGECFGGGGGGGGGFEDG?@FGGFGFGGGGGGGFGGGGGGGGGEDGGGF@CCEGGGDGEGGGGEGEDGE8CGGGGGGGGGGGD@E7F>GFFFCEGGG?=8AE5C7D675CDGD3>GGGGGF:*/8@*:(7;>>7))8>C<10/55:37<)08>;)).4(((((,8>>1:)).)...4,8(29414))6:230((###
@M06045:235:000000000-JCY5N:1:1101:15382:2807 2:N:0:CTCAGA
TTAGGCGCTGCGTTCTTCATCGATGCCAGAACCAAGAGATCCGTTGTTGAAAGTTTTGACTTATTCAGTACAGAAGACTCAGAGAGGCCATAAATTATCAAGAGTTTGGTGACCTCCGGCGGGCGCCCGCGGTGGGGCCCAGGGGCGCCCGGGGGGTAAACCCCGGGGCCGCCCGCCGAAGCAACGGTTTAGGTAACGTTCACAATGGTTTAGGGAGTTTTGCAACTCTGTAATGATCCCTCCGCTGGTTCACCAACGGAGACCTTGTTACGACTTTTACTTCCTCTAAATGACCAAACCC
+
CCGGGGGGGGGGGGGGGGGGGGGGGGGGGGGGGGGGGFEGGGGGGGGGGGGGGGGGGGGGGGGGGGGGFGGGGGGGGGGGGGGGGGGGGGGGGGGGGGGGGGGGGGGGGGGGGGGGFEDGGGGGGGGGGGGGGGGGGGE@CFGCGGEGGGGGGGDGGEFGFFGGGEGGGGGEGCEGGGGGGGGGGGGCEGGGGG7CGGGGEGGGFGGGGG=F:CFGFGFGGGGGGGGFFFFF<?F497B5:FGGGFGGGFFF09=651;>2>:?B2447F6(3,(4>AFF)66AA>D29)6<A<:::(###
@M06045:235:000000000-JCY5N:1:1101:12387:2812 2:N:0:CTCAGA
TTAGGCGCTGCGTTCTTCATCGATGCGAGAGCCAAGAGATCCGTTGTTGAAAGTTGTATTTTGAATTGTTTATTCATAATATTTTTCAGACAAAGAGTTAAAAAATAAAGGTTGATGTTTGGTCGATCTCCATGAAGAAGATCGACTGACATTGCACACAAGGTGGATATGGATTTAAAAAGTGCCATAAAACACTTATTATGAATGATCCTTCCGCAGGTTCACCTACGGAAACCTTGTTACGACTTTTACTTCCTCTAAATGACCAAGTACTCTCGTAGATCGGAAGAGCGTCGTGCAC
+
8CFCFGEFFDEG;FGGGGGGGGGGGGG>GDEFGGGFDGGGGGCCFEFGGGGGGFGGGFAFGGGDFF9@FGFGGGGGGGFEECFGGAFFGFGDF,EEFFGFFGGGGGGGG,?F9FFCEEGGF7A?CEGAEFGGGCFGGG8FFFGGGG>CEGGGAEAF9A?CF?EDG6BFGFCFB,89DFEFGD9@EDF9DFGG9=BECGFFFGEGFGGFAF7<CCFD>DF7;7*2=CCAFB>@DBAAA*=CFF>CD>CGGFFAGFF38C6FE33/4=8;FFFFF/7533=;68)9=7<(,(23,-(,-3###
@M06045:235:000000000-JCY5N:1:1101:18013:2822 2:N:0:CTCAGA
TTAGGCGCTGCGTTCTTCATCGATGCTAGAACCAAGAGATCCGTTGTTAAAAGTTTTTATAGTTCGCTAAGAACACTCAGATGTATCGTCGGGTACAAACAGAGATACTGAAACGCCGGCGGGCTCCCGAAGAAGCCGCCGAAGCAACAAGTTATAATGTTCACAAAGGGTTATGAGTGTAAACTCGGTAATGATCCCTCCGCTGGTTCACCAACGGAGACCTTGTTACGACTTTTACTTCCTCTAAATGACCAAGTACTCTGGCAGATCGGAAGAGCGTCGGGTAGGGAAAGAGTGTTAC
+
CCGGGGGGGGGGGGGGGGGGGGGGGGGGGGGGGGGGGGGGGGGFGGGGGGGGGFGGGGGGGGFGGGGGGGGGGGGGGGGGGGGGGGGGGGGGGGGGGGGGGGGGGGGGGGGGGGGGGGGGGGGGGGGGGGGGGGGGGGGGGGGGGGGGGGGGGGGGFGGGGGGGGGGGGDFCGGGGGGGGGGGGGGGDGGGGGG9EFGGDEEGGGGGGGGGGGGGGFGFGGGG7FFF?FF@9?EB6BFF=BF>CFFGCGFFF<FF?FB=?AB<?04:???FFF:67<0;>:3((.7:<08???B:AD2###
@M06045:235:000000000-JCY5N:1:1101:21840:2904 2:N:0:CTCAGA
TTAGGCGCTGCGTTCTTCATCGATGCCAGAACCAAGAGATCCGTTGTTGAAAGTTTTGACTTATTCAGTACAGAATACTCAGAGAGGCCATACAATGCAAGAGTTTGGTGTACCTCCGGCGGGCGCCCACAGGGGGGCCTGGGGGCGCCGCGGGCGGTGAGGCCCGGGCGCCGCCCGCCGAAGCAACGGTTAAGGTAACGTTCACCATGGTTTACGGAGTATTGCGACTCTGTAATGATCCCTCCGCTGGTTCACCAACGGGGACCTTGTTACGACTTTTACTTCCTCTAAATGACCCGCC
+
CCFGGGGGGGGGGGGGGGGGGGGGGGGGGGGGGGGGGGGGGGGECCGGGGGGGGGGGGGGGGGGGGGGGGGGGGGGGGGGGGGGGGGGGGGGGGGGGFDGGGGGGGFGGGGGGGGGGGGGGGGGGGGGGGE@DFDGGGGGGFCGGGDE?EGG5?EGGGE5>FGGGGGGGGGEEGGGGGEDE*?EGGFGGCGE:7C<FDCEFCCFG+9CCG<:*9>C@DD<CFF*:DDE>>FA>FFFFGF?=4675<GCGE?*:BFA@:>3;?0(48<>FFFFF:?B?FAABFFFFFFA9)66A4)).(###
@M06045:235:000000000-JCY5N:1:1101:13788:2928 2:N:0:CTCAGA
TTAGGCGCTGCGTTCTTCATCGATGCGAGAGCCAAGAGATCCGTTGTTGAAAGTTGTATTTTGAATTGTTTATTCATAATATTTTTCAGACAAAGAGTTAAAAAATAAAGGTTGATGTTTGGTCGATCTCCATGAAGAAGATCGACTGACATTGCACACAAGGTGGATATGGATTTAAAAAGTGCCATAAAACACTTATTATGAATGATCCTTCCGCAGGTTCACCTACGGAAACCTTGTTACGACTGTTACTTCCTCTAAATGACCAAGTACTCTCCCAGATCGGAAGAGCGTCGTGGAC
+
CCEGGGEG:CCCCCCC<FGCA@ECDEEGGFGGGGGFGC@,CFF<CCFEFG@FCCEFGGGGG9@E@C<CF,CDFE<E<FFGGFGCFEGCE<CEFGGGGGAB9FFCCE?95A,CCFF,EFG9AC=F7::AFDCG<FFB,EFEEGGEGECBEEGCE4;=EFDGFGCF8BEDFA=,@EGEFGCCFGCFA@F;DDDGGFE73@FCGC7F:FGFF?FG9<FD59@73**5=;>FF*:4@DFAAGFAFFF55?9);8FFFBB)+/;4>EC?4<1)AFFFFFF5)=@3;?FE(2(/42((,-((--###
@M06045:235:000000000-JCY5N:1:1101:10582:2957 2:N:0:CTCAGA
TTAGGCGCTGCGTTCTTCATCGATGCCAGAACCAAGAGATCCGTTGTTGAAAGTTTTGACTTATTCAGTACAGAAGACTCAGAGAGGCCATTAATGCAATAGTTTGGTTTACCTCCGGCGGGCGCCCGCGAGGGCCGGGGGGCGCCGGGAAGGACCCGGGCCGCCCGCCGAAGCAACGGTTTAGGTAACGTTCACAATGGTTTAGGGAGTTTTGCAACTCTGTAATGATCCCTCCGCTGGTTCACCAACGGAGACCTTGTTACGACTTTTACTTCCTCTAAATGACCAAGTACTCTTTTGC
+
CCGGGGGGGGGGGGGGGGGGGGGGGGGGGGGGGGGGGGGGGGGGGGGGGGGGGGGFGGGGGGGGGGGGGGGGGGGGGGGGGGGGGGGGGGGGGGGGGGGGGGGGGGDGGGGGGGGGGDGGGGGGGGGGGGGGGCCGFFFGGGEEGGGEGDEGGGGGGGGCCEGGGEGDEEGGGGGGGGG;EDFC?FFGGGGGGGGGC7<FFFGCCFCFG3?FFCCCFCFGGGGFFC>BBFFFFF:@D373797:FBGGGF>DC>F?F<FFBBA0:>FBFFFFFF>D24)5<<A94<?FF:AAFAAFFA###
@M06045:235:000000000-JCY5N:1:1101:13993:2960 2:N:0:CTCAGA
TTAGGCGCTGCGTTCTTCATCGATGCTGGAACCAAGAGATCCGTTGTTGAAAGTTTTAACAGTTCGCTTAGAACACTCAGAAGTAACGTCGGTTCTTGACTGAGAGACTGGATATCGCCGGCGGGCACGCCCCCCGCGGGGGGGGAAACGCGCCGCCGAAGCAACGTGGTATAAAGGTTCACATAGGGTTATGAGGTTGGAAAAAACACTCAGTAATGATCCCTCCGCTGGTTCACCAACGGAGACCTTGTTACGACTTTTACTTCCTCTAAATGACCAAGTACTTCCCCAGATCGGACCA
+
CCGGGGGGGGGGGGGGGGGGGGGGGGGGGGGGGGGGGGGGGGGGGGGGGGGGGGGFFGGGGGGGGGGGGGGGGGGGGGGGGGGGGGGGGGGGGGGGGGGGGGGGGGGFFGGGGGGGGGGGGGGGGGGGGGFGGGGGGGGGGGDEGGGGGGGGGGGGEGGGGGGGGGCGDAEFGGGGF?EFCCGGGGFFGGGGGGGGGGGGGGGGGGGGGGGGGGGGFGFGFGGD4CGBBFF:BFFFFFF;>BD<DFGGGF*9*7>?:?FFBADAFB794@FBFA>BAFFF?FAA<))5:?F(13220,###
@M06045:235:000000000-JCY5N:1:1101:9754:2964 2:N:0:CTCAGA
TTAGGCGCTGCGTTCTTCATCGATGCGAGAGCCAAGAGATCCGTTGTTGAAAGTTGTATTCGAGTTTTGATTACTCTGAATGTTAGACTTGCAATTGAAGACGTGTGAGAAAATGAAGCCCAATCTTCCAAAGTTGAAAGGGCCTTTACAATGCACACAAGGTGGGTATGGATTTGAAAGTGCCATAAACACTTATTGTGAATGATCCTTCCGCAGGTTCACCTACGGAAACCTTGTTACGACTTTTACTTCCTCTAAATGACCAAGTACTCTGTTAGATCGGAAGAGCGTCGTGTAGTCG
+
CCGGGGGGGGGGGGGGGGGGGGGGGGGGGGGGGGGGGGGGGGGFFGGGGGGGGGGGGGGGGGCFFGGGGGGGGGGGGFEGGGGGGGGGFGGGGFFGGGFFEGGGGGGGGGGGGGGGGGGFGFFGGGGGGGGDFFGFGGGGFGG7CEDGGGGGGGGGGGGGGGGGGDEGGGGGGGGGGFFGGGFGGGGGGGGGGGGEFGGFFGGGGGGGGGGFDDGGFGFGGGFGGGGFFF?DFFBFFGFFFFGCCFGFFAFF:FFEFFFFFFE1;<?FFFFEFFFFCC<CEF@1;(3;@F9:9661(.###
@M06045:235:000000000-JCY5N:1:1101:24646:3034 2:N:0:CTCAGA
TTAGGCGCTGCGTTCTTCATCGATGCCAGAACCAAGAGATCCGTTGTTGAAAGTTTTCATTTATTTAATCAATACTCCGACGCAAAGAGACAGCGTTAAATGGTCCTCCGGGGGCGGCGGCGGACGCTCTGCCCCCGAGGCAAAAGGGTTTGGTCAACAATGGGTTGGGGACGGGGGCACGGAGGCCCGCCATCTTTGGTAATGATCCCTCCGCAGGTTCACCTACGGAGACCTTGTTACGACTGTTACTTCCTCTAAATGACCAAGTACTTTAGTAGATCGGAAGAGCGTCGTGTAGCCC
+
CCGGGGGFGGGGGGGGGFGGFFGGGGGGGGGGGGGGFGGGGGGFFFGGGEDCFFGGGGGGGGGGGGGGGGGFGGGCGGGGGGEGGGGFFFFFGGF@FEGGGGGGGGGAFGGGGGGGGGGGEFEG7<<<FGGFGGF7=FGGCEFE<C>EE:8EGGFFCFCFE:CFFEGGGGGGGGEG8CCGGGGGGG2AC:EG>EGGCFGGDFGGG7<CFFGGGDGGF4?CCCFGGGGFBF>B<F*8/?*9>>CG3?FCFFFFFFFFF)7BAF.581:AF**).-6<)45:A<?0:913(47:;;<(84###
@M06045:235:000000000-JCY5N:1:1101:24794:3041 2:N:0:CTCAGA
TTAGGCGCTGCGTTCTTCATCGATACCAGAACCAAGAGATCCGTTGTTGAAAGTTTTAAAATGTTATTTGATACTCAGAATTCACGATTAATCAAGAATTTAAAGTGGGCCACTGACAGGCGCTCTCCAGAGGTGTGTAACCACCCCCGGCAGTCCGGGTAAAGACAGGCCTGCCAAAGAAACAAAGTAATATATACACAGGGTTGGAGATCGGGCCTGAGAGACCCTAACGCGGTAATGATCCCTCAGCAGGTTCAACTACGGAAAATGGGTGTTGTACCGTCAAAGCCAAATATTGCCC
+
CCGGDGGFDEC@CFFGGCCEDEEE,@FFGGGDEGGGDEFCAFGFDFBEFDEFGEGGGGFC9FG@EF<FGGG<9<CEF8AFGGGGDGGGFEFFFCFGGGGFFA<FAFGF8?DCFFGAEB,<AFGGGFDEBED=DA=FFFFFGGGF88BEC+@BEGGGG68>C8D,BCFFFGDG66DFD:C,5<?DFG,7>3B>;,7@;FC@838EG>E,4;C4?>/)2*:**+99*1*.)85(2>B>B5F61++1*;9*9?=@DF*84)1*.,3?B0(,///4236:((..-11::().(43(()))))###
@M06045:235:000000000-JCY5N:1:1101:13933:3091 2:N:0:CTCAGA
TTAGGCGCTGCGTTCTTCATCGATGCCAGAACCAAGAGATCCGTTGTTGAAAGTTTTGACTTATTGTATAAGTTACTCAGAGAGGCCAGTGATGACGAAGAGTTTTGGTCCTCTGACGGGTTGCCAGCACGGGGGCCGGCGCGGCCCTGGTGGGGGCCACCCGCCGAAGCAACGGTGAGGTAGGTTCACAATGGTTGGGAGTTTTGCAACTCTGTAATGATCCCTCCGCTGGTTCACCAACGGAGACCTTGTTACGACTTTTACTTCCCCTAAATGACCAAGTACTCTTGTAGATCGGCCT
+
CCGGGGGGGGGGGGGGGGGGGGGGGGGGGGGGGGGGGGGGGGGGGGGGGGGGGFGGGGGGGGGGGGGGGGGGGGGGGGGGGGGGGGGEFGGGGGGGGGGGGGFFFGGGGGGGGGGGGEGGGGGGGGGGGGGGGGGGGGGGGGGGGEGGGGGGGGGCCGGGGGGGGGGGGGGGGGGEFEGGE6CGGGGGG7C7CFGGGGGGGEGGGGGGGG67*:CFFG=FC7DF4>>EFFBFFFFFFDFFE>GGGFGGGFFFGBF:)3>>A2:<A2<)).8?<7A<AD::BBFFB<2:AA9<9<)-24###
@M06045:235:000000000-JCY5N:1:1101:19522:3095 2:N:0:CTCAGA
TTAGGCGCTGCGTTCTTCATCGATGCCAGAACCAAGAGATCCGTTGTTGAAAGTTTTGATTTATTTGTTTGTTTTGTAAATCAGAAGGTACGCTATAAATTGAAGAGTTGGGTCCTCTGGCGCGCTGCGGGACGGGCCGAAGCCGCGGCCCGCGGTGCGCCGAGCAACAAAAAGGTAAGGTTCACAAAGGGTTTGGAGTAATAACTCGGTAATGATCCCTCCGCTGGTTCACCAACGGAGACCTTGTTACGACTTTTACTTCCTCTAAATGACCAAGTACTCTTTTAGATCGGAAGAGACT
+
CCGGGGGGGGGGGGGGGGGGGGGGGGGGGGGGGGGGGGGGGGGGGGGGGGGGGGGGGGGGGGGGGGGGGGGGG8FFEGGGGGGGGGGGGGGGGGGGGGGGGGGGGGGGGGFGGGGGGGGGGGGGGGEDDGGGGGGGGGGGGGGGGGDGG5CGGGGGCGGGGG5CEGGGGFGGGGEGGFFFGGGGGGFGFGCEGGEEEDEFCEGGFGGEGD55>FGFF7?*7DCDDGDFFFFD4?FFFC>DDFG4CFGG7=5<35><F<FFFFBB943-@?6AA03<:>)4<9-5664(4:<10:6(.(###
@M06045:235:000000000-JCY5N:1:1101:17842:3095 2:N:0:CTCAGA
TTAGGCGCTGCGTTCTTCATCGATGCGAGAGCCAAGAGATCCGTTGTTGAAAGTTGTATTCGAGTTTTGATTACTCTGAATGTTAGACTTGCAATTGAAGACGTGTGAGAAAATGAAGCCCAGTCTGCCTTCTTCCCCTCCCTCCCAAGGGAGAGAGGGAGAGCGAGAGTTGAAAGGGCCCTTACAATGCACACAAGGTGGGTATGGATTTGAAAGTGCCATAAACACTTATTGTGAATGATCCTTCCGCAGGTTCACCTACGGAAACCTTGTTACGACTTTTACTTCCTCTAAATGAGTT
+
CCGGGGGDGGGGGGGGGFGGGGGGGGGCEGGGGGGGGGGFGGGGGGGGGGGDFGDGGGGGFGGGGGGGE7FGFGFFGGGFGGGGGGGGGGGGGEGGGGG,EFG=FGGFGEGCD9<FEFGFGGDGGGGGCFGGFGGF8FGGGGFGGGGGGGG>EGGGCGGDEEEGGEGDC>>BFDFGG6C>ED?FGGGGGDGGGG>FFFEGGCEDFGGFGGF2=DGGFF9>CFGGGGGFFFFFFFA6@@FFB@8C@FGGG>3ACF/7+9*;@;20;66@05B9:<AA(2183AA9>2:-8B2)--6A4.###
@M06045:235:000000000-JCY5N:1:1101:25269:3123 2:N:0:CTCAGA
TTAGGCGCTGCGTTCTTCATCGATGCCAGAACCAAGAGATCCGTTGTTGAAAGTTTTGATTTATTTGTTTGTTTTACTCAGAAGTTCCACTAAAAACAGAGTTTAGGGGTCCTCGGGCGGGCCGTCCCTTTTTACGGGGCGCGGGCTGATCCGCCGAGGCAACGTATAGGTATGTTCACAGGGGTTTGGGAGTTGTAAACTCGGTAATGATCCCTCCGCTGGTTCACCAACGGAGACCTTGTTACGACTTTTACTTCCTCTAAATGACCAAGTACTCTCGAAGCTCGGAAGAGCGTCGGTG
+
CCGGGGGGGGGGGGGGGGGGGGGGGGGGFGGGGGGGGGGFGGGGGGGGGGGCFGGGGGGGGGGGGGGGGGGGGGGGGCFFFGFGGGGFFGGGGGGGGGGFGCFGFGGGGGGGGGGGGGGGGGGGGGGGGGGGGEFGGGGGGGGGGGGGGGGGGGCEDGGGGGGGFGGFGGGGGGGGGGGGGFGDGEGGGGGDGGGGG?FGGGDCEGC?97:C*CFGBGFDDD7FFCC9FFDFFFBEFGFFB?CDCBCDCB7@FFFBF<**..5<B99>665294:6:9834:((.866(42(3?322-###
@M06045:235:000000000-JCY5N:1:1101:23242:3133 2:N:0:CTCAGA
TTAGGCGCTGCGTTCTTCATCGATGCCAGAACCAAGAGATCCGTTGTTGAAAGTTTTGATTCATTGTGTAATCACTCAGAGAGGCCAAAAATTCAAGAGTTTAGTGGTCCTCCGGCGGGCTACCCCCTGAAGGGCTCCCCGCCGAGGCAACTGACTAGTTCGTTCACAAAGGGTTGGGAGTTTCGCAACTCTGTAATGATCCCTCCGCTGGTTCACCAACGGAGACCTTGTTACGACTTTTACTTCCTCTAAATGACCAAGTACCCTTGCAGATCGGAAGAGCGTCGCGTAGGGAAGGGGA
+
CCGGGGGGGGGGGGGGGGGGGGGGGGGGGGGGGGGGGGGGGGGGGGGGGGEGGGFFGGGGGGGGGGGGGGGGGFF<FFGGGFGGGGGGGGGGGGGGGDGGGFGGGGGGGGGGFGGGGGGGGGGGGGGGGGGGGGG8FDGDGGDGGGGGGGGFFGGGFFGCGGGGGGGF9BEGGFGGGGGGGGGGGGGGGFGGGGGFFFGGGGGGGGGG5DEGFFGG=47CD3CCDGGFFBF<5@3)7DEFFFGF>FGGGFFF7864=?F48ABB)).3?FFFF2:?:0:>?B:64<>(--09B67(((###
@M06045:235:000000000-JCY5N:1:1101:19563:3134 2:N:0:CTCAGA
TTAGGCGCTGCGTTCTTCATCGATGCCAGAACCAAGAGATCCGTTGTTGAAAGTTTTGACTTATTGTATAAGTTACTCAGAGAGGCCAGTGATGACGAAGAGTTTTGGTCCTCTGACGGGTTGCCGGCACGGGGGCCGGCGCGGCCCTGGTGGGGGCCACCCGCCGAAGCAACGGTGAGGTAGGTTCACAATGGTTGGGAGTTTTGCAACTCTGTAATGATCCCTCCGCTGGTTCACCAACGGAGACCTTGTTACGACTTTTACTTCCTCTAAATGACCAAGTACTCTGATAGATCGGGGT
+
CCGGGGGGGGGGGGGGGGGGGGGGGGGGGGGGGGGGGGGGGGGGFFGGGGGGGGGGGGGGGGGGGGGGGGGGGGGGGGGGGGGGGGGGGGGGGGGGGEGGGGGGGGFCFGGGGGGGGGGGGGGGGGGGGGGGGGGGGGGGGGGGGGGGGGGGGGGGGGGGCEEGGGGGGGFGGGGEGGGGGGGGGGGGGGGFGGDGGGGGG58CFFGGGFAFCCCFFCBFFGGF6CDBFFEFB?FFFGFF5>D3D:3CGFFF=F=?>(0)6<DADF6A**74:A<BABFFFFFB<<DFB9<BFA2>:8###
@M06045:235:000000000-JCY5N:1:1101:13158:3164 2:N:0:CTCAGA
TTAGGCGCTGCGTTCTTCATCGATGCGAGAGCCAAGAGATCCGTTGTTGAAGGTTGTACTTTTGAATTATGTTTATTCAGAAATAGATATTCAGACAAACTGCTTTAAAGGTGTTAAGTTAATCAAACCCTCTTGGCTTTTTAATGCCAGAGAGTTCAAAAACGTTGCACACAAGGTGGATATGGATTTTTTTAAAGAGTGCCATAAAACACTCAATTATGAATGATCCTTCCGCAGGTTCACCTACGGAAACCTTGTTACGACTTTTACTTCCTCTAAATGACCAAGTACTCTATCAATA
+
CCGGGGGGGGGGGGGGGGGGGGGGGGGGGGGGGGGGGGGGGGGGGGGGGGGGGGGGGGGGGGGGGGGGGGGGGGGGGGGGGGGGGGGGGGGGFGGGGGGGFGGFGGGGGGGGGGGGGGGGGGGGGGGGGDGGGGGGGGGGGGGGGGFGGGGGGGGGGGGGGGGGGGGGGGGGGGGGFFGGGGGGGGFGGGGGGGGGFCB,;EDFFGGGGGGGGGGGFGFGFGGGGGG>FFFFBBEEEGFFFFFGGFGGGFFFGFA8=>FFFFFFFFE3AFFFEFFFFEE?C?CA;E<04><444<<<)###
@M06045:235:000000000-JCY5N:1:1101:6335:3176 2:N:0:CTCAGA
TTAGGCGCTGCGTTCTTCATCGATGCGAGAACCAAGATATCCGTTGCTAAGAATTGTTTTTACGTTTCGTAAATACAAAAATATGATTACCCGAAGGCATTCACATTTTCTTAGGTTTAGTACAATATGGTTACAAGTGGTTTATAAGGTTGAATAAGGTACAGAAAACGCTTCATCTCTCTCCGAAGAAATCGATTCCACATTCTCTCTCATTATTACAAACAAGTTCACGGTTTGGTATATAATACGTAGGGATACGTGTTAATGATCCTTCCGCAGGTTCACCTACGGAAACCTTGGT
+
CCFGGGGG>FGGFGGGGGCGFGGGGGGGGDGGGGCFFGFGGFFGCFGGGFDGGGGGGGGGFFFG<FGGGGEGDFGGGGGGGGGGFGGGGGGG7FGEEGGGFC<FAAE<FGDGEDFGFFGGFGFFGAA<EGFGFGG,EEFEEFGF9F9FGGGGGGECFGGGGGGGGFFGC8ECECGGFGGGGGGG>CCGEGGF9BEFGC@DCFGGF,2@EF6CFFGGFGFGGDDGGDGABFFF259BE>9B9++BFFGG4*2)/6?:;@F=(68CECC)3+;CE)31;B1:67;AEE3=@@0:1,4(.5###
@M06045:235:000000000-JCY5N:1:1101:15198:3227 2:N:0:CTCAGA
TTAGGCGCTGCGTTCTTCATCGATGCCAGAACCAAGAGATCCGTTGTTGAAAGTTTTGATTCATTTGTTTTGCTTATGCACTCAGAGAAAAAAATTCCCGCCGTTGGGCGTAATGCAAAAGAGTTTTGGGTCCCTGCGGCGGGCGCCTTGGAGTCCGGCGCCGCTTGCGCGGCGGCCGGGGCGGTCCCGCCGAGGCAACTGAGGTAAGGTTCACAGTGGGTTTGGGAGTTGTATAACTCGGTAATGATCCCTCCGCCGGTTCCCCAACGGAGACCTTGTTACTGCTTTTACTTCCTCCCGT
+
CCGGGGGGGGGGGGGGGGGGGGGGGGGGGGGGGGGGGGGGGGGGGGGGGGGFGGGGGGGGGGGGGGGGGGGGGGGGGGGGGGGGGGGGGGGGGGGGGGGGGGGGGGGGGGGGGGGGGGGGGGGGGGGGGGGGGGGGGGGGDEEGGGGGDDFGGGGGGGGGGGGGGG5BCEGGGG5EEGGGGGDEGGGGGGGECCEC*;ACG7EGGGGGDCFGDFCFFG?GGC53CGC:)8B:A**9@:=>35***/:7:@?:CD),),570((),,(8>:52((-)54-))))))-.4)))-644<4(###
@M06045:235:000000000-JCY5N:1:1101:10734:3255 2:N:0:CTCAGA
TTAGGCGCTGCGTTCTTCATCGATGCGAGAGCCAAGAGATCCGTTGTTGAAAGTTGTATTTTTGAATTATGTTTATTCAGAAATAGATATTCAGACAAACTGCTTTAAAGGTGTTAAGTTAATCAAACCCTCTTGGCTTTTTAATGCCAGAGAGAGTTCAAAAACGTTGCACACAAGGTGGATATGGATTTTTTTAAAGAGTGCCATAAAACACTCAATTATGAATGATCCTTCCGCAGGTTCACCTACGGAAACCTTGTTACGACTTTTACTTCCTCTAAATGACCAAGTACTCTTTAGT
+
CCGGGGGGGGGGGGGGGGGGGGGGGGGEGEGGGGGGGGGGGGGGGGGGGGGGGGGGGGGGGGGGGGGGGGGGGGGGGGGGGGGGGGGGGGGGGGGGGGGGGGGGGGGGGGGGGGGGGGGGGGGGGGGGGGGGGGGGGGGFGGGGGGGGGGGGGCFGGFGGFGGGGGGG8>FGGGGGGGGGGGGGGGGGGGGGGGGGGGGGGGGGGGGGGGGGGGF5ACBCFGG>CCGFFFF=EFFFFGDFFFGGGFFFGDFF<AF@FEFFACFFFFFFFFFFFFEFCCE<<CFEFFFFF:AB<>FFF)###
@M06045:235:000000000-JCY5N:1:1101:10342:3271 2:N:0:CTCAGA
TTAGGCGCTGCGTTCTTCATCGATGCGAGAGCCAAGAGATCCGTTGCCAAAAGTTGTTTCATATTTTACTAGTGTCTATAAACACCAATACAATTTGAATCAGACTTCGTTAACAGTCAATTGGTGAGAAAATTTGTTACAAATTCACAAGTGGTTGAAAGTTTGTTACAAATGGAGTCAGGCCTCGAGCCCCGAAAGGCGAGTCCGTTCCCCAAGTGTTTAACTTTTGTAATGATCCTTCCGCAGGTTCACCTACGGAAACCTTGTTACGACTTTTACTTCCTCTAAATGACCAAGTCCT
+
CCGGGGGGGGGGGGGGGGGGGGGGGGGGGGGGGGGGGGGGGGGGFGGGGGGGGGGGGGGGGGGGGGGGGGGGGGGGGGGGGGGGGGGGGGGGGGGGGGGGGGGGGGGGGGGGGGGGGGGGGGGGGGGGGGGGGGGGGGGGGGGGGGGGGGGGGGGGGGDFGGGGGGGGGGGGGGGGGGGGGDFDGGGGGGGGGGGGGGGGGGGGGGGGGGGGFFDGFGFFGGGGGGFFFFFFFFFFFGFFFFG:DDGGGFFFGFFFFFFEFF@FFC7>FF:?;<<AAFFFD2>AFFFFFFAFFFFFF2###
@M06045:235:000000000-JCY5N:1:1101:19833:3293 2:N:0:CTCAGA
TTAGGCGCTGCGTTCTTCATCGATGCCAGAACCAAGAGATCCGTTGTTGAAAGTTGTAACTATTATAGTTTTTCTGACGCTGATTGCAATTACAAAAGGTTTTGAAGTGTCCTATCGGCGGGCGCACCCGCCGAGGAAACCAACAGTACGCAAAAGACAAAGGGTTTAACAGCATGGGATAGGGTTTTTACCCCCCTCCCAGGACTGTAAAATTGATAATGATCCCTCCGCCGGGTCACCTACGGAAACTCTGTTACGACTTTTACTTTCCCTAAAATACCAAGGACTCTCCCAGACCAGC
+
CCGGGGGGGGGGEEEFCFGGGGGGGGGGGF<<EEFFCEE<FGGGGGGGGGGGGFGGGCGGFGGGG,<FEFGFFGGGGGGGGGGGFFGGGGGGGCFG,FEFGFGGGGGGGGGGGFBFCEGEEDC:+@+@F77+>+>BE7FB,,4*>,@DF:C*37>,156:CDCGC,*,6,>?6<A,<8,641C=FFEGE52+3:E*1/BE*8@8:0A+<0<D**0>9:=****02**)))0(43)8)*09/)**7)9D<**0**1)*-0)(44:98--*1*4)-37)).-)).((,((.62:(()(--###
@M06045:235:000000000-JCY5N:1:1101:19142:3368 2:N:0:CTCAGA
TTAGGCGCTGCGTTCTTCATCGATGCCAGAACCAAGAGATCCGTTGTTGAAAGTTTTGATTTATTTTGTATATCACTCAGAAGTAAAATCCTAGATCAAAATCAAAGAGTTTGTTTGGGTCCTCTGGCGGGCCTCGCCACGAGAGCGAGGGCACCGCCGAAGCAACAAAACAGGTATGTTCACAGGGGTTTGGGAGTTGTAAACTCGGTAATGATCCCTCCGCTGGTTCACCAACGGAGACCTTGTTACGACTTTTACTTCCTCTAAATGACCAAGTACTCTACTAGATCGGAAGCGCCAA
+
CCGGGGGGGGGGGGGGGGGGGGGGGGGGGGGGGGGGGGGGGGGGGGGGGGGGGGGGGGGGGGGGGGGGGGGGGGGGGGGGGGGGGGGGGGGGGGGGGGGGGGGGGGGGGGGGGGGGGGGGGGGGGGGGGGGGGGGGGGGGGGGEEGGGGDEGGGGGGGGGGGGGGGGGGGGGGGGGGGGGGGGGGGGGEGE8CGGGEGGGGGGGCFGCCFGGGGGGFGFGGGGGGDFBFFFFBFFFEGFFFFGFGFGGGFFFGFFFFFFFFFFB4<<AFFFA?:?BF9><<<4<44<>AD6:?FF(3(###
@M06045:235:000000000-JCY5N:1:1101:14554:3390 2:N:0:CTCAGA
TTAGGCGCTGCGTTCTTCATCGATGCCAGAACCAAGAGATCCGTTGTTGAAAGTTTTGACTTATTTAAAAATCATACTCAGAGAGGCCAATGACTGCAATAGTTTGGTAGCGTCCCCCCGGCGGGCGAGCCCGCCGAAGCAACGACGTCCAGGTAACGTTCGCGATGGTTTAAGGGAGTTTTTACACTCTTTAATGATCCCTCCGCTGGTTCACCAACGGAGACCTTGTTACGACTTTTACTTCCTCTAAATGACCAAGTACTCTCACAGATCGAAAGAGCGTCGTGTAGGGAAAGAGCAA
+
CCGGGGGGGGGGGGGGGGGGGGGGGGGGGGGGGGGGGGGGGGGGGFGGGGGGGGGGGGGGGGGGGGGGGGGGGGGGGGGGGGGGGGGGGGGGGGGGGGGGGGGGGGGGGGGGGGGGGGGGGGGGGGGCGGGGGGGGGGGGGGGGGGGGGGGGGGGGGGGGGGGGCCEGGGGFGGGGGGGGGGGGGGGGGGGGGGGGGGGGGGGGGGGGGGGGGGFGFGFGGGGGGGCFFFFFFFDEEGFFFFGGF?CFFF=?FFF?FBFFFFBFB>2:9B?97:BFFFFF?>;BB1017280:::2(,###
@M06045:235:000000000-JCY5N:1:1101:22301:3408 2:N:0:CTCAGA
TTAGGCGCTGCGTTCTTCATCGATGCCAGAACCAAGAGATCCGTTGTTGAAAGTTTTGACTTATTGTATAAGTTACTCAGAGAGGCCAGTGATGACGAAGAGTTTTGGTCCTCTGACGGGTTGCCAGCACGGGGGCCGGCGCGGCCCTGGTGGGGGCCACCCGCCGAAGCAACGGTGAGGTAGGTTCACAATGGTTGGGAGTTTTGCAACTCTGTAATGATCCCTCCGCTGGTTCACCAACGGAGACCTTGTTACGACTTTTACTTCCCCTAAATGACCAAGTACTCTGAAAGATCGGCAT
+
CCGGGGGGGGGGGGGGGGGGGGGGGGGGGGGGGGGGGGGGGGGGGGGGGGGGGGGGGGGGGGGFGGGGGGGGGGGGGGGGGGGGGGCFGGGGGGGGGGGGGGGGGG<EGGGGGGGGGGGGGGGGFFFGGGGGGGGGGGEGGGGDGGGFFFFGGGGGGDGGGGGGGGGGGGGGGGGGGGGFGGGGGGGGGGGGGGGGGGGGGGGGGDGGGGGGGDGGFGBDCFCFFFGFFFFBFFFFFF6FFDGD35FG:4**:7@:FBFFFFA>ABF2))88<?B9A<7?:0><AFBBB<D2<044<8###
@M06045:235:000000000-JCY5N:1:1101:9848:3438 2:N:0:CTCAGA
TTAGGCGCTGCGTTCTTCATCGATGCCAGAACCAAGAGATCCGTTGTTGAAAGTTTTAATTTATTTGCTTGTTTACTCAGAAGATACATAAATAAAACAAGAGTTTGGGTCCTCCGGCGGGCGCCTGGGTCCAGCTTGCGTCAAACTGGGGCATCCCGCCGAAGCAACGATAGGTATGTTCACAGGGGTTTGGGAGTTGTAAACTCGGTAATGATCCCTCCGCTGGTTCACCAACGGAGACCTTGTTACGACTTTTACTTCCTCTAAATGACCAAGTACTCTGCAAGATCGGAAGAGCAAC
+
CCGGGGGGGEGGGGGGGGGGGGGGGGGGGFFGGGGGGGGGGFGGCGFGGGFGFGGGGFGGGGGFFFGGFGGGGGGGGGFGGGGGFFGFGGFCECGCGGFF@8FFGGGGG?FGGG<=FDGGGGDGGGGGGGDFGFGGGGGGGGGGGGG9,@CGGFFCFGGGDDEGGGFGGGCEEGGGGDGGGDGGFGG*=*=ECGGECGGFGFGG7FEEGG=FGGGGF<?*9CDGGGGFFFFFFFBEF3>FF@G7C=>FGFFBDF4)@<BF<7<A<):29?=AB2:B>FFFA9A?928()613021171###
@M06045:235:000000000-JCY5N:1:1101:17323:3458 2:N:0:CTCAGA
TTAGGCGCTGCGTTCTTCATCGATGCCAGAACCAAGAGATCCGTTGTTGAAAGTTGTAACTATTAAAGTTTTTCAGACGCTGATTGCAACTGCAATGGGTTTAAATTGTCCAATCGGCGGGCGAACCCGCCGAGGAAACGTAAGTACTCAAAAAACATGGGTAAGAGACAGCAGGACAAAGCCTACAATACTCAAGGTAATGATCCTTCCGCAGGTTCACCTACGGAAACCATGTTACGACTTTTACTTCCCCTAAATGACCAAGTACTCTATCAGGTCGGAATAGCGTCGTGTAGGGGCG
+
BCEGGGGGGGGGGEGGFGGGGGGGGGGGCDEGGGFFFGGGGGGFGDFGGGGEFGGGGGFFEFGFGGFFFFFFF8FGGFGGEGCEFGGCFGDGGCCFFFGEF@CCGDEBFAFGGGGGEGCFCECFGGFGGCFCCG:@DFF7>DFC@@,;D;BD9:EGFDC8DCFF9CCCGGEFGC@C8FG6A*AFCC6C+5C+2+?9+32A?7C9@EGCGCEC))97?>7:F***/*10)0)()97=8F)5>D5CF*77C?*)2)7?F2/@2:><?<94*9/)6)64)-,(((((.59>F0;>:31).3###
@M06045:235:000000000-JCY5N:1:1101:16643:3475 2:N:0:CTCAGA
TTAGGCGCTGCGTTCTTCATCGATGCCAGAACCAAGAGATCCGTTGTTGAAAGTTTTGATTCATTTTTTTAACCACTCAGAAGATACTTATTAAAAAATTCAGAAGGTTTGGGTCCCCGGCGGGCGCGAAGTCCCGCCGAAGCAACAATTAAAGGTATAATTCACAGGGGTTGGGAGTTGGATAACTCGGTAATGATCCCTCCGCTGGTTCACCAACGGAGACCTTGTTACGACTTTTACTTCCTCTAAATGACCAAGTACTCTGCCAGATCGGAAGAGCGTCGTGTAGGGAAAGAGGTCG
+
CCGGGGGGGGGGGGGGGGGGGGGGGGGGGGGGGGGGGGGGGGGGGGGGGGGGGGGGGGGGGGGGGGGGGGGGGGGGGGGGGGGGGGGGGGGGGGGGGGGGGGGGGGGGGGGGGGGGGGGGGGGGDGGGGGGGGGGGGGGGGGGGGGGGGGGGGGGGGGGGGGGGGFGGGGGGGGGGDEGGGGGGGGFGEGGGGGGG?EGGFDEGGGEGGGGGFCFGFGFDDGGFGGGF?FB?FDEFFG??=FGGDFGGGBF?GFFBFFF6<9ADFFFFFF4:BFFFF?(.3369B:?09A?::?6(3(###
@M06045:235:000000000-JCY5N:1:1101:18319:3483 2:N:0:CTCAGA
TTAGGCGCTGCGTTCTTCATCGATGCCAGAACCAAGAGATCCGTTGTTGAAAGTTTTGACTTATTCAGTACAGAAGACTCAGAGAGGCCATACAATGCAATAGTTTGGTTTACCTCCGGCGGGCGCCCGCGAGGGCCGAGGGGCGCCGGGCAGGACCCGGGCCGCCCGCCGAAGCAACGGTAAAGGTAACGTTCACCATGGTTTGGGAGTTTTGCAACTCTGTAATGATCCCTCCGCTGGTTCACCAACGGAGACCTTGTTACGACCTTTACTTCCTCTAAATTACCAAGTACTCTATGAA
+
CCGGGGGGGGGGGGGGGGGGGGGFGGGGGGFGGFFGEGGGGGGGG@FGGF9FGECEFGGGCFGGEGGGGGGGEFGGGGGGGGGFGGGGF<FGFEFFE??E<,CFFGGGGGECF<EGGFGGGGGGGFGGGGGCEGGGDGGE<1BEEEG5EEEECG>C>EEE7C88?EGDGGG88:E+AFE8CFGDGFG?FGE;EG6<+<+<CFGGGG5=EG6:FC*28F6DFGGG*:>FFF??DFFD:9)509CGGFG4DF@B<B@:)<FFFAB(((497F6A>)6.)-626))))6)),34)-).)))###
@M06045:235:000000000-JCY5N:1:1101:25595:3483 2:N:0:CTCAGA
TTAGGCGCTGCGTTCTTCATCGATGCTGGAACCAAGAGATCCGTTGTTGAAAGTTTTAACAGTTCGCTTAGAACACTCAGAAGTAACGTCGGTTCTTGACTGAGAGACTGGATATCGCCGGCGGGCGCCTGATCCGGGGCACACGAGGCGCCCGGGGCAATCCCGCCGAAGCAACAGTAGGTATGTTCACATGGGTTTGGGAGTTGTAAACTCGGTAATGATCCCTCCGCTGGTTCACCAACGGAGACCTTGTTACGACTTTTACTTCCTCGAAATGACCAAGTACTCTCGCAGAACGGTC
+
CCGGGGGGGGGGGGGGGGGGGGGGGGGGGGGGGGGGGGGGGGGGGGGGGGGGGGGGGGGGGGGGFGGGGGGGGGGGGGGGGGGGGGGGFGGGGGGGGGGGGGGGGGGGGGGGGGGFGGGGGGGGGGGGGGGGGGGGGGGGGGGGGGGGGGG:CGGGGGGFGG6CEGGGGDGGGGGGGECGGGGFG@FGGGGGGGGGGGDGDFG;CGGFFG?77DDGFD?DFFFGFCDDFFFFFFFFFFF=FD:GGFGGGF?BFFFBFFF::AAFFFFBF?7(,33:>A>(46<>D<:69>BF>2((.,###
@M06045:235:000000000-JCY5N:1:1101:25054:3493 2:N:0:CTCAGA
TTAGGCGCTGCGTTCTTCATCGATGCCAGAACCAAGAGATCCGTTGTTGAAAGTTTTTACTTTATTTAGTTTGGTACTCAGACGACATAGTTCTTCAAGAGTTTTAAGAGGTTGGCCATCGACGGGCACTGTCCAGCGGGGTTTTAAGGCCCGCCGGCAGCCGACAGATCCTGTCGACAGGCCCGCCGAAGCAACGTGGTAAGGTAGACACAGGGTTGGAGGTCGGGCTAGAAGACCCTAACCCAGTAATGATCCTTCCGCAGGTTCACCTGAGATCACAAGTTAGCGAACTGTCACAGCT
+
CCGGGGEGGGGGEEC@EDEFGGGGGGGGGFECFG<FGGGGGGGFGGCFFCEFFFFGGGCE@AEDGACFG<EFFGGFGGFFD9FGFEFCDEGGFFGGFGDAEB5AFGA<F9FGGGDG@FGGGFGG7:CFG8FGD8FEFGGGGGGGGGGFFGFGGGG6>>EGEGGGGGGF?,>E,?EFGGEGGGGGGGGEE58CC6CE*AE89+<82<<F?C=0/>>FFDFGGDGGGGGF750).9?FF<5::)*9CFCF>=*/7@F<6<?D?BBF?22<FFF?F:<A<::2>:>9)<AB>3((85))6-###
@M06045:235:000000000-JCY5N:1:1101:24594:3501 2:N:0:CTCAGA
TTAGGCGCTGCGTTCTTCATCGATGCGAGAGCCAAGAGATCCGTTGCTGAAAGTTGTATAGTTTTTTGTAGGCATGAAAGCCCATTGACTACATTCGAAATCATTCAAATGGGGTGTGTAAAAAGACATAGAACCTGGAAATTCAAAGAGAGCCGGCCTTGTCGACGCAGCAATCCTTGCATCCGCTTTGTTGCCAAAGCGAGAGGTATCCAGGCCTACACATGGTTCACAGGTGGAAAGATGATATGAATGACGGGCGTGCACAATGCTCCTAGGAGCCAGCTACAACCAACGCCAACCG
+
CCGGGDCGGGGGGGGGGGGGGGGGGGGDGGGGGGGGGGGGGGGGGGEGGDGFGGGGGFGGGFGGGGGGGGGGGGGGGFFAFEFGGGGGGGGGGGGGGGGGGGGGGFAGGGGFGEGGGGGGGGGGGGGGGGGFGGGGGGGFGGGGGFGGGGGGGFGGDGGGGGFGGEDGGEGGFFFGGGGCCFCFGGDEFFFGGGGGCD8DGGE>?EECCFGGGGGGFDFGGCFFGGGAFA:;==FF>GA;5ACD++;CDAAF=8>>39@>0684).3<4*=0?26:080:?6?8>2)4:3:2-80(,(###
@M06045:235:000000000-JCY5N:1:1101:12209:3502 2:N:0:CTCAGA
TTAGGCGCTGCGTTCTTCATCGATGCCAGAACCAAGAGATCCGTTGTTGAAAGTTTTGACTTATTGTATAAGTTACTCAGAGAGGCCAGTGATGACGAAGAGTTTTGGTCCTCTGACGGGTTGCCAGCACGGGGGCCGGCGCGGCCCTGGTGGGGGCCACCCGCCGAAGCAACGGTGAGGTAGGTTCACAATGGTTGGGAGTTTTGCAACTCTGTAATGATCCCTCCGCTGGTTCACCAACGGAGACCTTGTTACGACTTTTACTTCCTCTAAATGACCAAGTACTCTCTCAGATCGGTGG
+
CCGGGGGGGGGGGGGGGGGGGGGGGGGGGGGGGGFGGGGGGGGGGGGGGGGGGGGGGGGGGGGGGGFGGGGGGGGGGGGGGGGDGGGGGGGGGGGGGGDGGGFGGGGGGGGGGGGGGGGGGGGGGGGGGGGGGGGGGGGGGGGGGGGGGGGGGGGGGGGDGGGGGGGGGGGFCGEEFGGDF6@FGGGGFDGFFGGGGGDGGCCE:E6EC6+2:CFFFGFGFGGGGFGFFBEB?FFFFG=@BFD*)85DCFFFF4B?@FFFFBFFB2)4098)-4)))554644469A4:?FBF242:1###
@M06045:235:000000000-JCY5N:1:1101:13014:3506 2:N:0:CTCAGA
TTAGGCGCTGCGTTCTTCATCGATGCGAGAGCCAAGAGATCCGTTGTTGAAAGTTGTATTTTTGAATTATGTTTATTCAGAAATAGATATTCAGACAAACTGCTTTAAAGGTGTTAAGTTAATCAAACCCTCTTGGCTTTTTAATGCCAGAGAGAGTTCAAAAACGTTGCACACAAGGTGGATATGGATTTTTTTAAAGAGTGCCATAAAACACTCAATTATGAATGATCCTTCCGCAGGTTCACCTACGGAAACCTTGTTACGACTTTTACTTCCTCTAAATGACCAAGTACTCTTCGCG
+
CCGGGGGGGGGGGGGGGGGGGGGGGGGGGGGGGGGGGGGGGGGGGGGGGGGGGGGGGGGGGGGGGGGGGGGGGGGGGGGGGGGGGGGGGGGGGGGGFGGGGFGGGGGGGGGGGGFFGGGGGGFGGGGGFGGGGGGGGGGGGGFGGGGGGGGDGGFGGGGGGGGGG6DFGDGGGDECGFCCGFFFGGGFFGGGGGGFFF9EC;EGFGCGFGFFGGG>FGFGGGCG9+=ABFAAEFAEDGFFFF8:C8?C?B:>DBF@FEAF>E?(63?DFFC<ECEFFFFEF5??<D0:(..)4)<B<6###
@M06045:235:000000000-JCY5N:1:1101:15986:3507 2:N:0:CTCAGA
TTAGGCGCCGCGTTCTTCATCGATGCCAGAACCAAGAGATCCGTTGTTGAAAGTTTTGATTCATTTTTTTTTTAACCACTCAGAAGATACTTATTAAAAAATTCAGAAGGTTTGGGTCCCCGGCGGGCGCGAAGTCCCGCCGAAGCAACAATTAAAGGTATAATTCACAGGGGTTGGGAGTTGGATAACTCGGTAATGATCCCTCCGCTGGTTCACCAACGGAGACCTTGTTACGACTTTTACTTCCTCTAAATGACCAAGTACTCTGCCAGATCGGAAGAGCGTCGTGTAGGGAAAGGTA
+
CCGGGGGGGGGGGGGGGGGGGGGGGGGGGGGGGGGGFGGGGGGFGFGGGGGGGGGGGGGGGGGGGGGGGGGGGGGGGGGGGGGGFGGGGGGGGGGGGGGGDGGGGGGEGGGGGGDEGGGGGGGGGGGGGGGGGGGGDGGGGGGGGGGG>B8+B9<EGGFGGFCFGDGGGGGGGGGGGGCEGGGEFFFFCF<58CFEGGGCCC6ECECGEDEFFGGGFD>CGGGDD<C??FFBBFB>EGBFFF7:CFC:FFFF7@44?7?FB4>FF9AF@FF??????B<>(.1;;?B9?(4<2043:(###
@M06045:235:000000000-JCY5N:1:1101:14341:3544 2:N:0:CTCAGA
TTAGGCGCTGCGTTCTTCATCGACGCCAGAACCAAGAGATCCGTTGTTGAAAGTTTAGATTCGTTTGTTTTTGTTATTCAGAAGTAGTTTCGCTATAAATTCAAGAGTTTGGTGCTGCCGGCGGGGGCTGGTCGGGCGGCCCCGCGAGGGGGTGCCCTCCCGGCCGTCCGCCGAGGCAACAGCAGTAATAGGTAAGGTTCACAAAGGGTTTGGAGTAATAACTCGGTAATGATCCCTCCGCTGGTTCACCAACGGAGACCTTGTTACGACTTTTACTTCCTCTAAATGACCAAGTACCTTG
+
CCGGGGGGGGGGGGGGGGGGGCGGGGGGGGGGGGGGGGGGGGGGGGGGGGFGGGGGGGGGGGGEGGGFFGGGGGGGGGGGGGGGGGGGGGGGGGGGGGGGGGGGGGGGGGGGGFGGGGGGGGGGGGGGGGGFCFEGGEGGGGGGGGGEGGGG8EEGGGGGGGGGD5CCEEDC>EGE?8C>6ED6;FGGCCGGGFFGGFGGGGGGGEFEGFG<CCDC?GF>FC:D<CDF>FFA)9@FFGF)759<C=C7CF4>/7;156FF32<<<2<1)556<<AA<BFA94<<<A9))25).8<)4)###
@M06045:235:000000000-JCY5N:1:1101:11151:3546 2:N:0:CTCAGA
TTAGGCCTGCGTTCTTCATCGATGCGGGAACCAAGATATCCGTTGCTAAGAGTTGTTCTTAAGTTTCGTAATATCTTTCCGTCACTCAGTAAAGAGCGTCAGAAGAATTGGTTCAGTGCAAAAGAGTACAAGGGGTTTAAAAAAAGTGGCCAACGATGGGAAAGTGGCGGTTGATCGTCAAACACATGCTGTTCGAGCTCTAGCAGACCGAGATCTGCTCCATCATTAGGACCCATGCGAACAACACACTAAGACCAAACCTTTCAAAGTTTGATTTTCTCAGAGGGGTTGAAACTGGCTA
+
CCFGGGGGGGGEGGGGGFFFGGFGGGGGGGGGGGGFFFFFGGGGGGGGGGGGGFGGGGCAFGGFGGGGGGGGGGGGGGFGGGGGGFGGGGGGGGGGGGGGGGGGGGFFGGGGGGGGGGGGGGGGGGGGGGGGGGEGGEGGGGGGDGGGGGCGGGGGFGGFGGGGGFGGGGGGD>EF?>3*@F6DFF,ECFGGGFGCDG*>DC9EFGGGGGCCGGGGFGFFFFC76+3;CFC;8DFFACBBA37DCFG4*)9?<?F2><F3(15<46<)**/:>F)))-).66634:<>B0(,)--)),###
@M06045:235:000000000-JCY5N:1:1101:17279:3559 2:N:0:CTCAGA
TTAGGCGCTGCGTTCTTCATCGATGCGAGAGCCAAGAGATCCGTTGCCAAAAGTTGTTTTTGTATTGTTTTATGATACAAAAGGTCAGACATGAGATACAGAAGATAAGATGTTTGTCACAAGTGTTTGACGGCTTGTCCACGACACTCGAGTAAACCCGGATGTTGACAGGGGATTTTTGACGTCACCCCACCGCCAGAGACGAGAACGGTTCACACAAGGTGGATGCTTTAAGCTCACGAAGAGCATTAAGCTTCGAGCGTCCTCTGAGTAGAGATGACAACCTCATTTGATCTTTTAG
+
CCGGGGGGGGGGGGGGGGGGGGGGGGEGGGEGGGGGGGGGGGGGGGGGFGGGGGGGGAFGGGDFGGGGGGGGGGF9FGFEFEDEGGGGGGGGGGGGCGGGGGCFGGCACAFGGGGGGGCFFGGGGGGGGG?EE>@CFG9FEG=CE>8D8?D+@,;D,@CGEE>E=D;=9DCF+@C8,DFFGGGGGGDCE8*>*BCC8*>D:=844:4?8/:CD3+7:*01*;8CD:4AAF7?<7=FA4=A55>*5<96966/206-6,.71(((44464**-)6:)<<ADF<B((((5).<B<2))6<###
@M06045:235:000000000-JCY5N:1:1101:22945:3586 2:N:0:CTCAGA
TTAGGCGCTGCGTTCTTCATCGATGCCAGAACCAAGAGATCCGTTGTTGAAAGTTTTAATTTATTTGCTTGTTTACTCAGAAGATACATAAATAAAACAAGAGTTTGGGTCCTCCGGCGGGCGCCTGGGTCCAGCTTGCGTCAAACTGGGGCATCCCGCCGAAGCAACGATAGGTATGTTCACAGGGGTTTGGGAGTTGTAAACTCGGTAATGATCCCTCCGCTGGTTCACCAACGGAGACCTTGTTACGACTTTTACTTCCTCTAAATGACCAAGTACTCTTGGAGATCGGAAGAGCCCA
+
CCGGGGGGGGGGGGGGGGGGGGGGGGGGGGGGGGGGGGGGGGGFFEGGGGGGGGGGGGGGGGGGGGGGGGGGGGGGGGGGGGGGGGGGGGGGGGGGGGGGGGGGGGGGGFGGGGGGGGGGGGGGGGGFGGGGGGGFGGGGGGGGGGGGGGGGGGGGGGGGGGGGGGGGGGGGGGGGGGGGGGGGGGGGGGGGGGGGEFGGGGGGFGGGGGGGGGGGFFFGGGGGGGGFFFFBFFFFFGFFFFGCCBGGD>>BCE?AFFFFBFA9BFFBF?FFFF?BFB2)..57<)(.43<BF14(4,###
@M06045:235:000000000-JCY5N:1:1101:15473:3600 2:N:0:CTCAGA
TTAGGCGCTGCGTTCTTCATCGATGCCAGAACCAAGAGATCCGTTGTTGAAAGTTTTAACTTGTTTGTTTTGTAAATCAGAAGGTACGCTATAAATTGAAGAGTTGGGTCCTCTGGCGCGCTGCGGGACGGGCCGAAGCCGCGGCCCGCGGTGCGCCGAGCAACAAAAAGGTAAGGTTCACAAAGGGTTTGGAGTAATAACTCGGTAATGATCCCTCCGCTGGTTCACCAACGGAGACCTTGTTACGACTTTGACTTCCTCTAAATGACCAAGTACTTTGATAGATCGGAAGAGCGTCTCG
+
CCGGGGGGGGGGGGGGGGGGGGGGGGGGGGGGGGGGGGGGGGGGGGGGGGGGGGGGGGGGGGGGGGGGGGGGGGGGGGGGGGGGGGGGGGGGGGGGGGGGGGGGGGGGGGGGGGGFGGGGGGGGGGGGGGGGGGGGGGGGDGGGGGGGGGGGCGEDGGGGGGGGGGGGGGGGGGGGGGF9+CFFGF5CFE5E?8<AC@?FGGFEDGEEFGGGGGFCFDEGDGG<FGFFFFF?::757C>F=FGGG=7CDBBF**96FAFFA22A2A))*9?B?<9A2).-544-)-56(6?>773>F(###
@M06045:235:000000000-JCY5N:1:1101:8109:3600 2:N:0:CTCAGA
TTAGGCGCTGCGTTCTTCATCGATGCCAGAACCAAGAGATCCGTTGTTGAAAGTTGTAATTATTGTTTGTTTTCTGACGCTGATTGCAACTACAAAAAGGTTTGATAATGTCCAACCGGCAGGCAAGCCCGCCGAGGAAACATACGGTACGCAAAAGACAAGGGTGCAGCAAGGACCGAAGTCCGCTGTTTTGATAATGATCCTTCCGCAGGTTCACCTACGGAAACCTTGTTACGACTTTTACTTCCTCTAAATGACCAAGTACTCTCAGAGATCGGAAGAGCGTCGTGTAGGGAAACTT
+
CCGGFFGGGCGGGGGGGGGGGGGGEGGGGCFFFGFGFFGGGGGGGGG@FGGGGGGGGGGGGGGGGGGGGGGFFGGGGGGGGGGGGGG<FG8FFGGGGGGG?EFGGGGGGGGGCADFEGGGGGGGGGGGGGGEGGGGGDGGGGGGGGDEGGGGGGGGGGGGGGFD>8+>BFGGFGFFEEEGGGGGDDGGECFGC>FFGGDFCEGGGDDGGGC<DGFGFGFGFGDG38CAFBAEAFFEFGEEFFCFFFGF>6@?DBF4BAFFFB<AABA2?F*))4)5(8<FB0(.42899<B:4<((.3###
@M06045:235:000000000-JCY5N:1:1101:13668:3614 2:N:0:CTCAGA
TTAGGCGCTGCGTTCTTCATCGATGCCAGAACCAAGAGATCCGTTGTTGAAAGTTTTAATTTATTTGCTTGTTTACTCAGAAGATACATAAATAAAACAAGAGTTTGGGTCCTCCGGCGGACGCCTGGGTCCAGCTTGCGTCAAACTGGGGCATCCCGCCGAAGCAACGATAGGTATGTTCACAGGGGTTTGGGAGTTGTAAACTCGGTAATGATCCCTCCGCTGGTTCACCAACGGAGACCTTGTTACGACTTTTACTTCCTCTAAATGACCAAGTACTCTTGGAGATCGGAAGAGCGAC
+
CCGGGGGGGGGGGGGGGGGGGGGGGGGGGGGGFGGFGGGGGGGFFGGGGGGGGGGGGGGFFGGGGGGFDGGFGGGGGGGGGFGGGGFGGGGGGGGGGGGGGGGGGGGGGGGGGGGGEGGGDGDFGFDFGGGGFGCEFDGGGDEGFGFFGGEGGGGGGGGGGGGGGFGGGFGGGGGGGGGF@FGGGGGG>CEEEE2:ECFGGGGGGGGGEGGGFC:;CC;2:</*>DG?FFFA?>FFFD)7@@777@7?*755DF?B?AFF4A9<)26-//9)5?:?FA494<))4)(.2<BFF:004(###
@M06045:235:000000000-JCY5N:1:1101:8192:3630 2:N:0:CTCAGA
TTAGGCGCTGCGTTCTTCATCGATGTCAGAACCAAGAGATCCGTTGTTGAATGTTTTGATTCGTTTGTTTTTGTTATTCAGAAGTAGTTTCGCTATAAATTCAAGAGTTTGGTGCTGCCGGCGGGGGCTGGTCGGGCGGCCCCGCCAGGGGTTGCCCTCCCGGCCGTCCGCCGAGGCAACAGCAGTAATAGGTAAGGTTAAAAAAGGGTTTGGACTAATAACTCGGTAATGATCCCTCCGCTGGTTCACCAACGGAGGTCCTTATACGACCTTTACCTCCTCTAAATGATCAAGTACTACA
+
CCFG<8FG7@F@FEGFGG9@FFF<,,<FC9<EEE,C8<,;CFE:CF@FDDF,@F,EF8,CAEFEF7FE8FGGGEAFFFF9EAFCFAEEFCFFFECE,:CEGFC?65?FFG9:FCG9BCEFFDGE7:7BCE:>=:7FCGD@=:CE**3:*=E*4=59+03=85BEC5C58>5E**/:88CCG8*0*<C+++3<F7<980++++++2***27>DGF*9?*/*2****9D@B6*6969;65).77)90/*029FFG3.(<()0.6)))641))),).44)6>(4()46-6)))-.),.)-.###
@M06045:235:000000000-JCY5N:1:1101:17822:3632 2:N:0:CTCAGA
TTAGGCGCTGCGTTCTTCATCGATGCCAGAACCAAGAGATCCGTTGTTGAAAGTTTTGATTGATTCATCAAGTACTCCGACGCATAGAAACAGCATTAAAGTGGTCCGCCGGGGGCCGGCGCGGAGGCCGGGTTGCCCCCGAGGCAACTGGTGTTGGTCAACAAAGGGATGGAGGTCGGGCCGAGGGCCCTCACTCGGTAATGATCCCTCCGCAGGTTCACCTACGGAGACCTTGTTACGACTTTTACTTCCTCTAAATGACCAAGTACTCTGTCAGATCGGAAGAGCGTCGTGTAGGATC
+
CCGGGGGGGGGGGGGGGGGGGGGGGGGGGGGGGGGGGGGGGGGGGGGGGGGGGGGGGGGGGGGGGGGGGGGGGGGGGGGGGGGGGGGGGGGGGGGGGGGGGGGGGGGGGGGGGGGGGGGGGGGGGGGGGGGGGGGGGGGGGGGGGGGGGGGGGGGGGGGGGC?FGGGGGFGGGGGGGEGCEC5CGGGGDGFGD>7EFGGGGFGFGGGGGGGGGGDG5CFCFGCGDDC>@3>?:47@FGFBFFGGGF=FFFFF7FF<FABFDDFFF<BFFFFBB924996284:?F0(29>F>;?2:<A###
@M06045:235:000000000-JCY5N:1:1101:25815:3632 2:N:0:CTCAGA
TTAGGCGCTGCGTTCTTCATCGATGCTGGAACCAAGAGATCCGTTGTTGAAAGTTTTAACAGTTCGCTTAGAACACTCAGAAGTAACGTCGGTTCTTGACTGAGAGACTGGATATCGCCGGCGGGCACGCCCCCCGCGGGGGGGGAAACGCGCCGCCGAAGCAACGTGGTATAAAGGTTCACATAGGGTTATGAGGTTGGAAAAAACACTCAGTAATGATCCCTCCGCTGGTTCACCAACGGAGACCTTGTTACGACTTTTACTTCCTCTAAATGACCAAGTACTCTATTAGATCGGGACT
+
CCGGGGGGGGGGGGGGGGGGGGGGGGGGGGGGGGGGFGGGGGGGGGGGGGGGGGGGGGGGGGGGGGGGGGGGGGGGGGFGGGGGGGGGGGGGGGGFGGGGGGF<FGGGFGGGGGGCGGDGGGGGGGGGGGFGGGGGGGGGGGGGGDGGGGGGDGEGGEEGCGGGGGGGGFEGFGGGGGFEFGGGG7EGGGFG7+<F<CFEGGGE=EEF=CC4CFFFF:@CFGFGGGGFDF).<FFFFGFEFF<7DFGFGFFFGFD:@?EFFFFBFFBDFFFFA<AF<?:<644<A24<):>AA4:B6(###
@M06045:235:000000000-JCY5N:1:1101:24600:3632 2:N:0:CTCAGA
TTAGGCGCTGCGTTCTTCATCGATGCCAGAACCAAGAGATCCGTTGTTGAAAGTTGTAACTATTAAAGTTTTTCAGACGCTGATTGCAACTGCAATGGGTTTAAATTGTCCAATCGGCGGGCGAACCCGCCGAGGAAACGTAAGTACTCAAAAAACATGGGTAAGAGACAGCAGGACAAAGCCTACAATACTCTAGGTAATGATCCTTCCGCAGGTTCACCTACGGAAACCTTGTTACGACTTTTACTTCCTCTAAATGACCAAGTACTCTGGTAGATCGGAAGAGCGTCGTGTAGGGCGT
+
CCGGGGGGGGGGGGGGGGGGGGGGGGGGGGGGGGGGGGGGGGGGGGGGGGGGGGGGGGGGGGGGGGGGGGGGGGGGGGGGGGGGGGGGGGGGGC:<:EFGGGGGGGGGGGGGGGGGGGGGGGGGGGGGGGGGCFGGGGGGGGFFGFGGGGGGGGGGGFFGGGGGGGGGGGGGGGGGGGGGGGGGGGGGGGGG9?FCFGGFFFGCFGGGGGGGGGGGFGFFGGGGGGG5B?FBFFFFBC>>BDDDGFFGGF?BFBF<FF?*)5??BFFFFFFFF>A<>>42::FB82:14:>6<<BADB###
@M06045:235:000000000-JCY5N:1:1101:19801:3654 2:N:0:CTCAGA
TTAGGCGCTGCGTTCTTCATCGATGCCAGAGCCAAGAGATCCGTTGCTGAAAGTTTTGATTGCTTATTTATAAAGACTCAGAAGATTCCGCTAGAAAACAAGAGTTTGGCCTCCGGCGGGCGGCGCGGGGGCGCTGGTCCACCCGGCATCCCGCCGAAGCAACATGATATGTTCACAATGGTTTGGAGTTCAGAAGACTCTGTAATGATCCCTCCGCTGGTTCACCAACGGAGACCTTGTTACGACTTTTACTTCCTCTAAATGACCAAGTACTCTATGAGATCGGAAGAGCGTCGGGCGT
+
CCGGGGGGGGGGGGGGGGGGGGGGGGGGGGGGGGGGGGGGGGGGGGGGGGGGGGFGGGGGGGGGGGFGEFFGGGGGGGGGGGGGGGGGGGGGGGGGGGGGGGGGGGGGGGGGGGGFGGGGGGGGGGGGGGGGGGGGGGGGGGGGGGGGGGGGGGGGGGGGGGGGGGGGGGGGGGGGGGGGGGGGGGGGGFDGGGGGGGGGFGGGGGGGGGFGFGGGFGFGCGGGGGGFFFFBFFFFFFF=F=CDG>G5>FBFGFFF45?FDFB<AA385786<5:44):>))622??FB(((,41(((###
@M06045:235:000000000-JCY5N:1:1101:25310:3669 2:N:0:CTCAGA
TTAGGCGCTGCGTTCTTCATCGATGCGAGAGCCAAGAGATCCGTTGTTGAAAGTTGTATTTTTGAATTATGTTTATTCAGAAATAGATATTCAGACAAACTGCTTTAAAGGTGTTAAGTTAATCAAACCCTCTTGGCTTTTTAATGCCAGAGAGTTCAAAAACGTTGCACACAAGGTGGATATGGATTTTTTTAAAGAGTGCCATAAAACACTCAATTATGAATGATCCTTCCGCAGGTTCACCTACGGAAACCTTGTTACGACTTTTACTTCCTCTAAATGACCAAGTACTCTGTCAGAC
+
CCGGGGGGGGGGGGGGGGGGGGGGGGGDGGGGGGGGGGGGGGGGGGGGGGGGGGGGGGGGGGGGGGGGGGGGGGGGGGGGGGGGGGGGGGGGGGGGGGGGGGGGGGGGGGGGGGGGGGGGGGGGGCGGCCFFGFGFGGGGGGFFGGGGGGGGFCFGFFFGGGGGGGGGGFGF6DFGGGGFGGGFGGGGGGGGGGFGGGFC<CFGGGGGGGGGGGGGFGCFG7F@FGGFFFFB=E>44CFFFFGGGFGGGFFFGFF3AEFFFFFBFFF<AFFFF<EF<=E<EFE<;E00<2<AF<AAA)###
@M06045:235:000000000-JCY5N:1:1101:22875:3678 2:N:0:CTCAGA
TTAGGCGCTGCGTTCTTCATCGATGCCAGAACCAAGAGATCCGTTGCTGAAAGTTTTGATTTATTTGCTTATGCCACTCAGATAGATCCATAGTTGCAGTGTAGTTTGGGGCCTCCGGCGGACGCCTTGGCCCGGGAGCACGGCGCCGGAGCGCGCGTCCCGGGGCGTGACCGCCGAAGCAACGTAGGGTATGTTCACAATGGTTGGGAGTTCGTAGACTCAGTAATGATCCCTCCGCTGGGTCACCAACGGAGACCTTGTTACGACTTTTACTTCCTCTAAATGACCAAGTACCCTGGCA
+
CCGFGGGGGGGGGGGGGGGGGGGGGGGGGGGGGGGGGGGGGGGGGGGGGGGGGFFGGGFGGGGGGGGGGGGGGFGGGGFGGGGGGGGGGGGGGGGGGGGGGGGGGGGGGGGGGDFGG7FGDEGGGGGG<FFFGGGGGGGGGCCGGGGGGGGGGGGGGGGGGGGGGGGGGGGEEGGGGD=E6CFC/8CCGGGCCEGGGGGGGGGFGGG=5C:<FDDFFC8>*9>FDCFFF69<(<>EFGFE>3CF*?D=C>>;335872*749<A1:6()*9))6<AD<>FD<2))).8:::<<:)5<(###
@M06045:235:000000000-JCY5N:1:1101:7502:3684 2:N:0:CTCAGA
TTAGGCGCTGCGTTCTTCATCGATGCTGGAGCCAAGAGATCCGTTGTTAAAAGTTTTGACAGTTCGCTAAGAACACTCAGAAGTATCGTCGGGTTCGAAAACAGAGATTCTGATGAGACCGGCGGGCACCCTTGCGGGCGCCGCCGAAGCAACAGGTATAATAGTTCACAAAGGGTAGAGTGTGTAGTACTCAGTAATGATCCCTCCGCTGGTTCACCAACGGAGAACTTGTTACGACTTTTACTTCCTCTAAATGACCCAGTACTCTAGTAGATCGGAAGAGCGTCGTGTAGGGAAAACC
+
CCGGGCE@FEGGGGGGGGGGGGGGGDGACEFGEGGGC@<FGGGG8CFFGGFFFFGFGFCEFGGGGGGGGGFFGGGGGGGGGFGGGFF7FGGCEGGGGGGCGGGFGGFGGGCGGGF9ADFFGEEFGCF@FFGGG,<C@EC7CECGD@CEGGGG7CECCGGGGGFBF>99B+<:?88CG5CG+>97=FGGGFFGGG+<:+AC:<<E?FE=GD=<<FGGFFFGCDDDC/*07@F<AFF>5).)8B7:7=CGF***:@6)14))(4?445:4*9F4.)).4(064.,(4(-431,45>??BB###
@M06045:235:000000000-JCY5N:1:1101:6092:3708 2:N:0:CTCAGA
TTAGGCGCTGCGTTCTTCATCGATGCCAGAACCAAGAGATCCGTTGTTGAAAGTTTTGACTTATTGTATAAGTTACTCAGAGAGGCCACTGATGACGGAGAGTTTCGGTCTTCTGACGGGTTTGCCGAGCCCCGAGAGCGGGGCCGGCGCGGCTCCGGGTTGCCCCGGGGCCACCCGCCGAAGCAACGGTGAGGTAGGTTCACAATGGTTGGGAGTTTTGCAACGCTGTAATGATCCCTCCGCTGGGTCACCAACGGAGACCTTGTTACGACTTTTACTTCCTCTAAATGACCAAGTAACG
+
CCFGGGGGGGGGGGGFGGGGGGGGGGCGGGGGGGGGGGGGGGFCEFBFGGGFFFFDGGGGGFGGGGGGGFGGGGGGGGGGGGFGGGGFGGGGGGGGGGGGFGEAFG7FFEGFFDGGGGGGGF7FGGGEFE+D7FEGGGGGFGGGGGGGGGGGGE8EEGGE@:EFEFGGGGGGGGGGGEGGGDGGGGFGGCC>FGFGGG:CFGFGGGFFCGGGGGG<)?4FCCFG)>5DFFFFFF=B4D4>EEGDGB*9DFFFGFD?E?DF?F:>>F9AFEF>FFB24)).48A:AB2:AABF2>:?B.###
@M06045:235:000000000-JCY5N:1:1101:10570:3714 2:N:0:CTCAGA
TTAGGCGCTGCGTTCTTCATCGATGCCAGAACCAAGAGATCCGTTGTTGAAAGTTTTGACTTATTGTATAAGTTACTCAGAGAGGCCACTGATGACGAAGAGTTTTGGTCTTCTGACGGGCTGCCGGCACGGGGGCCGGCGCGGCCCCGGTGGGAGCCACCCGCCGAAGCAACGGTGAGGTAGGTTCACAATGGTTGGGAGTTTTGCAACTCTGTAATGATCCCTCCGCTGGTTCACCAACGGAGACCTTGTTACGACTTTTACTTCCTCTAAATGACCAAGTACTCTACCAGATCGGTAA
+
CCGGGGGGGGGGGGGGGGGGGGGGGGGGFGGGGGGGGGGGGGGGFGGGGGFGGGGGFFEGGGGGGGGGGGGGGGGGGGGGGGGGGGGGGGGGGGFGGGGGGGCGGGFGGGGGGGGGGGGGEGGGGGGGDEGGGGDGGGDGGEEEGGEGGGGGGGGDEEGGCEGDGDGGCGGFCGGEF>FGGFGGGFGFFEGGGG7CEGGGGGCGGFGGGGGGGGGG?FFG7FFGGGGFD5B>?FFFFGFFF5CD93FFF44=CFFFF>FEFFFFFFF>6@FA9<)625:7:64>DBF>B9A3244>?3###
@M06045:235:000000000-JCY5N:1:1101:18333:3743 2:N:0:CTCAGA
TTAGGCGCTGCGTTCTTCATCGATGCGAGAGCCAAGAGATCCGTTGTTGAAAGTTGTATTTTTGAATTATGTTTATTCAGAAATAGATATTCAGACAAACTGCTTTAAAGGTGTTAAGTTAATCAAACCCTCTTGGCTTTTTAATGCCAGAGAGAGTTCAAAAACGTTGCACACAAGGTGGATATGGATTTTTTTAAAGAGTGCCATAAAACACTCAATTATGAATGATCCTTCCGCAGGTTCACCTACGGAAACCTTGTTACGACTTTTACTTCCTCTAAATGACCAAGTACTCTCTAGC
+
CCGGGGEGGGGGGGGGGGGGGDFFGGGC7FFGGGFGCGGCEEGGFFGGGAE<EGGGGGGGGGGGGGGGGGGGFGCFGFGGFGGFFGFGGGGGGGGGGFGGGGGGGGGGGGGGGGGGFFGFGGGGFFGGFGGGGGGGGGGGGGGGGGGFGGGGGGGCDFDFGG46@EBFGEFGFGG?EGG8D=DCF=>BC9EFGGGGGGGFF;FGGGGCCGCDCFCGFFFGGGGFGF>>BFFFFFF>5C58?AGGGFGG;>AA<BF;A<6FFFF;86??AF=3EF?EFCF@<?))9=044?B9>46)4)###
@M06045:235:000000000-JCY5N:1:1101:6155:3765 2:N:0:CTCAGA
TTAGGCGCTGCGTTCTTCATCGATGCGAGAGCCAAGAGATCCGTTGTTGAAAGTTGTATTTTGAATTGTTTATTCATAATATTTTTCAGACAAAGAGTTAAAAAATAAAGGTTGATGTTTGGTCGATCTCCATGAAGAAGATCGACTGACATTGCACACAAGGTGGATATGGATTTAAAAAGCGCCATAAAACACTTATTATGAATGATCCTTCCGCAGGTTCACCTACGGAAACCTTGTTACGACTTTTACTTCCTCTAAATGACCAAGTACTCTGCCAGATCGGAAGAGCGTCGTGCCA
+
CCG9FGGGGGGGGGGGGGGGGGGGGGGGGGGGGGGFFGGGFFGGGGGGGGGGCFG,EEGGGGGEGGGGGGGGGGGGGGGGGGFFG<FFGGFGGGGGGGFGGGGGGEGDFDDFGGGGGFGGGGGGGGGGGGGGGGGGCGGDGFGGGGGGGGGGGDFG9EFGGFGGGGGGGGDFFFFFFFGGG+3=CEEEGGFGGF?FGGGFACFGFFGGGFFGGFG5?DFG>DFGGGGFAD959AFFF78BACGCFFGD7CABFFFEFFFF673)>E;;A:A?CEEFEF@3),.6=(,8(((,,(--2(###
@M06045:235:000000000-JCY5N:1:1101:10457:3770 2:N:0:CTCAGA
TTAGGCGCTGCGTTCTTCATCGATGCATGAGCCAAGAGATCCACCGTTAAAAGTTGTATTCGTTATCTTAATCTTTGAACCATTGAAGGTCACAAAGAAGTTGTTCAACAGGTAATGTTTATGAAAGGTGTTTGAAATTGTTTGGGTGACAGTGGACATATTGCTACATCCAAAGTCACCCAAGGACAATAACAGTTCACAGTGGTTTGTAAAGGTGGATTGGTAATGATCCTTCCGCAGGTTCACCTACGGAAACCTTGTTACGACTTTTACTTCCTCTAAATGACCAAGTACTCTTCAG
+
CCGGGGGGGGGGGGGGGGGGGGGGGGGGGGGGGGGGGGGGGGGGGGGGGGGGGGGGGGGGGGGGGGGGGGGGGGGGGGGGGGGGGGGGGGGGGGGGGGGGGGGGGGGGGGGGGCEFGGGGGGGGGGGGGGGGGGGGGGGGGGGGGGGEGGGGGGGGGFGGGGFGGGGGGGFGGGGGGGGGGGGGGGGGGGGGGGGGGFGGGGGGGFGFGGGGGGGGFG?FGGGGGGGFFFFEFFFFBGEEEFGGGFGGGFFFDB>DA:BCEECFFDBFFFFFFFFFFFFF<4/6)>EF@;;4<CCC?/###
@M06045:235:000000000-JCY5N:1:1101:18992:3803 2:N:0:CTCAGA
TTAGGCGCTGCGTTCTTCATCGATGCCAGAACCAAGAGATCCGTTGTTGAAAGTTTTGATTTATTTATGGTTTTACTCAGAAGTTACATATAGAAACAGAGTTTAGGGGTCCTCTGGCGGGCCGTCCCGTTTTACCGGGAGCGGGGTGATCCGCCGAGGCAACAAGTGGTATGTTCACAGGGGTTTGGGAGTTGTAAACTCGGTAATGATCCCTCCGCTGGTTCACCAACGGCGACCTTGTTACGACTTTTACTTCCTCTAAATGACCAAGTACTCTCATAGATCGGAAGAGCGTCGTAGG
+
CCGGGGGGGDGGF@CFGGGGGGFFFGGDFCEFF8FDGGGGGGGGGGGGGFGC<C<<FECF9<FFGGGGGGAEEGFEEFFGCFGDGGGGGAFGDGGFEGF8FGFFFA,<:CE8FGG8FDCFGGGGGGGE>EFFGEF<:=FGGGGE7ECEC;DFFEGD*=1/*=1,8CBB9?E9CCC;9C<CEGGCGECE>8BCCCCEGCCC98;EGGGGC>+:C**C)>D<C7>FFGGF:@@0(085@GFF867DCFGGC?@FC//:6)1*5))649A3:5:A)64>AF34><)6::(,-1(,,,403(###
@M06045:235:000000000-JCY5N:1:1101:17550:3823 2:N:0:CTCAGA
TTAGGCGCTGCGTTCTTCATCGATGCCAGAGCCAAGAGATCCATTGTTGAAAGTTTTGATTTATTTTGTTTTGTACTGACATGACTTCTAATGCAAAGGGTTTTGTGGTTGTCCCGTCCGGCGGGTTGCCCCGCCGGGGGGAGTATAAAAGGTGCTCAAAGTGCAGGGTATACGCATCACGCCGGGGCGCGAATTGTTAATGATCCTTCCGCAGGTTCACCTACGGAAACCTTGTTACGACTTTTACTTCCTCTAAATGACCAAGTACTCTTGAAGATCGGAAGAGCGTCGTGTAGGGGGC
+
CCGGGGGGGGGGGGGGGGGGGGGGGGGGGGGGGGGGGGGGGGGGGFFGGFGGGGGGGGGGGGGGGGGGGGGGGGGGGGGGGGGGGGGGGGGGGGGGGGGGGGGGGGGGGGGGGGGGGGGGGGGGGGGGGGGGGGGGGGGGGGGCGGGGGFGGGGGGGGGGGGGGGFGGGFGGGGGGGGGGGGGGGGGGGGGCEGGFGGGFG+@FGGGGGGGGGGGGFGFGGGGGGGDBEFF:AFFFFGBFFBGGGFGGFFF=FF6>8>FFF??FB>9<94*64:?BA2<?F?6;BFF>FFFFF?:<28###
@M06045:235:000000000-JCY5N:1:1101:9755:3837 2:N:0:CTCAGA
TTAGGCGCTGCGTTCTTCATCGATGCCAGAACCAAGAGATCCGTTGTTGAAAGTTTTGACTTATTCAGTACAGAAGACTCAGAGAGGCCATTAATGCAATAGTTTGGTTTACCTCCGGCGGGCGCCCGCGAGGGCCGGGGGGCGCCGGGAAGGACCCGGGCCGCCCGCCGAAGCAACGGTTTAGGTAACGTTCACAATGGTTTAGGGAGTTTTGCAACTCTGTAATGATCCCTCCGCTGGTTCACCAACGGAGACCTTGTTACGACTTTTACTTCCTCTAACTGACCAAGTACTCTACCGG
+
CCGGGGGGGGGGGGGGGGGGGGGGGGGGGGGGGGGGGGGGGGGGGGGGGGGGGGGGGGGGGGGGGGGGGGGGGGGGGGGGGGGGFGGGGFFGGGGGGGGGGGGGGGGGGGGGGGGGGCGGDGGGGGGGGGCGGGGGGGGGGGGDGGGGEGEGGGGGGGEGGGGEGGGGEEGGGGGFGGGEEGGGGGGGGGGGGGG7EAEGGG68CFGGGGGGC5CDFD677CGGGGGFFFFFFFFFFGFFFFFGGFGGGFFFD>)-04=*6:<0:>?FF=@AA2<2)4)4:))4<?F?6149AA)))-###
@M06045:235:000000000-JCY5N:1:1101:20667:3844 2:N:0:CTCAGA
TTAGGCGCTGCGTTCTTCATCGATGCCAGAACCAAGAGATCCGTTGTTGAAAGTTTTGACTTATTGTATAAGTTACTCAGAGAGGCCAGTGATGACGAAGAGTTTTGGTCCTCTGACGGGTTGCCAGCACGGGGGCCGGCGCGGCCCTGGTGGGGGCCACCCGCCGAAGCAACGGTGAGGTAGGTTCACAATGGTTGGGAGTTTTGCAACTCTGTAATGATCCCTCCGCTGGTTCACCAACGGAGGCCTTGTTACGACTTTTACTTCCCCTAAATGACCAAGTACTTTACCAGATCGGCCC
+
CCGGGGGGGGGGGGGGGGGGGGGGGGGGGGGGGGGGGGGGGGGGGGGGGGGGGGGGGGGGGGGGGGGGGGGGGGGGGGGGGGGGGGGGGGGGGGGGGGGGGGGGGGGGGGGGGGGGGGGGGGGGGGGGGGGGGGGGGGGGGGGGGGGGGGGGGGGGGGGFFGGGGGGCGGFGGEDBB*ACFGGGGGGFGGGFFFGFGGGGGCEGGGGGGGCFGGGGFG4D::7CCCDEFFEFFFFFFGFFFDD<DDGG<?F6D==37>:@<4675<A))05822442A?><?44<))-))46::7>0-###
@M06045:235:000000000-JCY5N:1:1101:16080:3844 2:N:0:CTCAGA
TTAGGCGCTGCGTTCTTCATCGATGCTGGAGCCAAGAGATCCGTTGTTGAAAGTTTTAACAGTTCGCTTAGAACACTCAGAAGTATCGTCGGGTTCGAACAGAGATTCTGATAATGCCGGCGGGCACGCCCCGGGAGGCGCGCCGCCGAAGCAACAGGTATGAAGGTTCACAAAGGGTTATGAGTTATAGTACTCGGTAATGATCCCTCCGCTGGTTCACCAACGGAGACCTTGTTACGACTTTTACTTCCTCTAAATGACCAAGTACTCTCTCAGATCGGAAGAGCGTCGGGTAGGGGCA
+
CCGGGGGGGGGGGGGGGGGGGGGGGGGGGGGGGGGGGGGGGGGGGGGGGGGCFFFGGGGGGGGGGGGCFGGGGGFFFGGGGGGGGGGGEFGGGGGGGGGGGGGGGGGGGGGGFGGGGGGGG:FCFFGGGGGDEGGGGGGGDDG7B8EEEC>CFGGGGGGGFCFGCEEFE;FFG>CFGGG5EG;C<FFGGGGGGGGGDCGGFFG?FFGCCCGGDGGFFD?GGGG37CDBE3;27@FFFGF@).9DF?DFGFF=76926<=@A7:?FA2<8FF??72484((41:91?F9(41(,81:0?###
@M06045:235:000000000-JCY5N:1:1101:7030:3859 2:N:0:CTCAGA
TTAGGCGCTGCGTTCTTCATCGATGCGAGAGCCAAGAGATCCGTTGTTGAAAGTTGTATTTGAATTGTTTATTCATAATAGTTTTCAGACAGACAGTTAAAAAATAAGTTGATGTTTGGCCGCTTTCATAAAGAAAACGGCTGACATTGCACACAAGGTGGATATGGATTTAAGAAGTGCCATAAACACTTATTATGAATGATCCTTCCGCAGGTTCACCTACGGAAACCTTGTTACGACTTTTACTTCCTCGAAATGACCAAGTACTCTTCAAGATCGGAAGAGCGTCGTGTAGGGACAG
+
CCGGGGC7@CEDF@C<9FFAAF<CFE@BC+@D8@FFCEEEFGCG@:FEEE<,EFD@FFAF<F,CEE9FGG@FFFF@FF9FFG9FD99EAF8@<<C=FFG9EG9FG<<FGF<5@EF<FEG,AF+@CFG<?<FFFGG4AFD:CEC8FEDFGFGFGGG?FGFF?>DAEF9@DDD,3@EFGCFG86DEGGG9DDCDF9AF>,@DFC:EE@FE7D5D55?9AC6*3CFDDDD>6AFBEFFCA7565?F8D*+1=*:F*:5,))36(62;A3CFFF=;C))))/3;@190(22((,218,).0(###
@M06045:235:000000000-JCY5N:1:1101:15248:3914 2:N:0:CTCAGA
TTAGGCGCTGCGTTCTTCATCGATGCCAGAACCAAGAGATCCGTTGTTGAAAGTTTTGATTCGTTTGTTTTTGTTATTCAGAAGTAGTTTCGCTATAAATTCAAGAGTTTGGTGCTGCCGGCGGGGGCTGGTCGGGCGGCCCCGCGAGGGGGTGCCCTCCCGGCCGTCCGCCGAGGCAACAGCAGTAATAGGTAAGGTTCACAAAGGGTTTGGAGTAATAACTCGGTAATGATCCCTCCGCTGGTTCACCAACGGAGACCTTGTTACGACTTTTACTTCCTCTAAATGACCAAGTACTCAC
+
CCGGGGGGGGGGGGGGGGGGGGGGGGGGGGGGGGGGGGGGGGGGGGGGGGGGGGGGGGGGGGGGGGGGEGGGGGGGGGGGGGGGGGGGGGGGGGGGGGGFGGGGGGGGGGGGGGGGGGGGGGGGGGGGGGGGGGGGGGGGGDGGGGGGGGGGGGGFGFGEGD5?GGGGGGGGEGEGG>CF6FCFGCC7FGGGGGGFGGGC7<CGGF=EGGDDG4D<;C?:F9*:CC5>BFB<6?FFFC>>B>DG<FDF>?FFDDFFF05>:8AAFFB:3)08<AF<B))5<.).66<<A>>FF(<AD)###
@M06045:235:000000000-JCY5N:1:1101:8013:3933 2:N:0:CTCAGA
TTAGGCGCTGCGTTCTTCATCGATGCCAGAGCCAAGAGATCCGTTGTTGAAAGTTTTAATTTATTTGCTTGTTTACTCAGAAGATACATATAGCAACAGAGTTAGGGGGTCCTCTGGCGGGGGCGGCCCGTTTCACGGGGCCGTCTGTTCCCGCCGAAGCAACGTTTTAGGTATGTTCACAGGGTTGATGAGTTGTTTAGACTCGGTAATGATCTCTCCGCTGGTTCACCAACGGAGACCTTGTTACGACTTTTACTTCCTCTAAATGACCAAGTACTCCCCTAGATCGGTAGAGCGGGGC
+
CCEFGGECGEGFE@CFCGEEFGGGFGFFGCCFGFDFGGGGCFFCFE@EGGCGGAAGA<CFEFGGGGFGGG<EGGGGGGGGGFGFGGGGAE@FGFGCDF<EFGGG9EDCCFEGCGFAFG7C:FGEDCFE:F::<F9@F<<FEEEEGGGGCF9<@EGGGDEE7:C?1*;;CC?FGGGFCFFCFGGGGC>6ACGGFGGFF6@CFG?CECECGFCFCF*:7*<C<*9D<CFB??982B@@)C@FFFF2CFFDD>F:*784@ABF)..22)6-@FFB<06<9--(.21<:?).2((.4)-)((###
@M06045:235:000000000-JCY5N:1:1101:9792:3935 2:N:0:CTCAGA
TTAGGCGCTGCGTTCTTCATCGATGCCAGAACCAAGAGATCCGTTGTTGAAAGTTTTTTTTCATTACATCCGTGGACTCAGACGACAGGTTTATTAAGAATTTAAGGGGGCTACTGGCGGGCACGGGCCCAAAGCGGTGAGCTTCCGGCGGCCTCTCATCGAGGCGGGCCCGCCAAAGCAACAAGGTCACAAAAACAACGGGTGGGAGGTCGGGCCTGAGAGACCCTCACCCGGGAATGAACCTTCCCCAGGGTCCACTTCGTAAACCTTGTTACGCACTTTGCTTCCTCTAAATGACGAA
+
CCGGGGGGGGGGGGGGGFGGGGGGGGGGGGGGGGGGGGGGFFFFGGGGGGGGGFGGGGGGGGFGGGGGGFFGFFDGGGGGGGGGGGGDGGFGGFDFDGFEGGFGGFFFGDGGGGGGGGGGGGGG>EGGGGGGGGGGGEDDG@EGCCGGGGG5EEGGGGGFGGCG>BEGGGGG>:8EC;8F?=FC8@<9<CCFCGF*/**2?=E=CC/2C7C7CD55)749>61*5*97))).4>)352)7*/9*:?**27)7C5)(047*344((42156=)6)-((((40<)).4).)).)6A4)).###
@M06045:235:000000000-JCY5N:1:1101:16289:3963 2:N:0:CTCAGA
TTAGGCGCTGCGTTCTTCATCGATGCCAGAACCAAGAGATCCGTTGTTGAAAGTTTTGACTTATTTAAGTACAGTACTCAGAGAGGCCTTTTAGTTAAACAAGAGTTTTGGGTACCTCCGGCGGGCGGTCTAGCGGGGCGCCCTTCCCTGGGGAGGGGCGCCCACCCGCCGAAGCAACTGTTTAGTGGTAGGTTCACAAGGGTTTAGGGGAGTTTTTCAAATCTGTAATGATCCCTCCGCTGGTTCACCAACGTAGACCTTGTTACGACTTTTACTTCCTCTAAATGACCAAGTACTCACG
+
CCFDFGGGGDGGGGGGGCGGFGGGGGGGGGFGGGGEFDGGGGGGGGEGGGGFFEAFGFGGGG9E<FGGGFGGGGGCCFGGGDEEFGGDFFGGFFGGCFFGG@8=@?EGG,>CFF@,E9<F7C7F:FFEFGGF<FFDBFEGGEGGGG:F?FG58EC5B5CC*:CE>CCEGGG*/2?F6C68<C?FGGGCCCFD+2:<EG6*2*;F*00<CDGGDF7:5D=7**2::CF6?FFB>FF6>D))7:CF*1:FC?).70)(.66<4-6<2),477):>BABA<2)4629<A>)30,1:4<466###
@M06045:235:000000000-JCY5N:1:1101:17661:3966 2:N:0:CTCAGA
TTAGGCGCTGCGTTCTTCATCGATGCCAGAACCAAGAGATCCGTTGTTGAAAGTTTTGATTTATTTATGGTTTTACTCAGAAGTTACATATAGAAACAGAGTTTAGGGGTCCTCTGGCGGGCCGTCCCGTTTTACCGGGAGCGGGCTGATCCGCCGAGGCAACAAGTGGTATGTTCACAGGGGTTTGGGAGTTGTAAACTCGGTAATGATCCCTCCGCTGGTTCACCAACGGAGACCTTGTTACGACTTTTACTTCCTCTAAATGACCAAGTACTCTGGGAGATCGGAAGAGCGTCGTTGT
+
CCGGGGGGGGGGGGGGGGGGGGGGGGGGGGGGGGGGGGGGGGGFGGGGGGGGGGGGGGGGGGGGGGGGGGGFGGGGGGGGGGGGGGGGGGGGGGGGGGGGGGGGGGGGGGGGGGGGFFGGGGGGGGEEGFGFGGGGGGGGGGGGGGGGGFGGGGGGGGGGEGGGGGGGGCFFGGGGGGGFGGGEGGGGGGGEEFFGGGGGGGG=ECGGGGGGGGGGFGFGGGGGFGGFFDFFFFDFFFFF@FGFDFCDGFF?DFFFFA66344<FAA0;@FFFFFFA48<(8??)--18;?:(476((###
@M06045:235:000000000-JCY5N:1:1101:11303:3979 2:N:0:CTCAGA
TTAGGCGCTGCGTTCTTCATCGATGCCGGAACCAAGAGATCCGTTGTTGAAAGTTTTAACTGATTTAGCTAATCGCTCAGACAGCAATCTTCAGACAGCGTTCAGGGGGGGCTTCGGCGGGCGCGGGCCCGGGGGCGGGTGCCCCCCGGCGGCCATGACGGCGGGCCCGCCGAAGCAACTAGGTATGATAAACACGGGTGGGAGGTTGGACCCAGAGGGCCCTCACTCGGTAATGATCCTTCCGCAGGTTCACCTACGGAAACCTTGTTACGACTTTTACTTCCTCTAAATGACCAAACAC
+
CCGGGGGGGGGGGGGGGGGGGGGGGGGGGGGGGGGGGGGGGGGGGGGGGGGGGGGGGGGGGGGGGGFGGGGGGGGGGGGGGGGGGGFGGGGGGFGGGGGGGGGGGGGGGGGGGGGGGGGGGGGGGGGDEGGGGGGGGGGGGGGGFEEGGGDGGGGGGGGGGDEGGGGGGGGGGGGGGGG?FFFG?7::CFGGGGGEGGGGGGGDGGFGGFG5*19*8FBD<59DCDFFFFDFF*9**:BFF=<3*)9<*9?4>?6>FBDD190::AD279@2((-32<)-66-8)5)-6)4)))52:(###
@M06045:235:000000000-JCY5N:1:1101:8674:4007 2:N:0:CTCAGA
TTAGGCGCTGCGTTCTTCATCGATGCCAGAACCAAGAGATCCGTTGTTGAAAGTTTTGACTTATTCAGTACAGAAGACTCAGAGAGGCCATACAATTCAAGGGTTCGGTTAACCTCCGGCGGGCGCCCGCGAGGGGCCGGGGGGGCTTTTGGGGCCCGCCCGCCGAAGCAACGGTTGAGGTAAGGTTCACAATGGTTTTGAGTGGTTAAACTCTGTAATGATCCCTCCGCTGGTTCACCAACGGAGACCTTGTTACGACTTTTACTTCCTCTAGATGACCAAGTACTCTAGCAGAACGACT
+
CCGGGGGGGGDFGGGGGGGGGGGGGGGGGGFFGGGGGGGGCGGGGGGGGGG<FFGGGGGGGGGGGGGGGGGGGGGGGGGGGFGGGGGGGGGGFGGCGGGGGGFGEGGGGGGGGFF8<FGGGGGGEGGGGGGEGGGGGGGCGGGGGGGGGGGGGGGDEEGEGEGDGGGGGFFGGG:CGGGGF?FFGFFFFCFCGFG<EE*AGGGGGG5EGFF76>CGFD6DDDFGFCDBEFF>>FFBBC?FFEDGD>3*16/=*9@<36).(.-6<9<9*/=4-6<<D9)(51:DFB>A<<4A22(((-###
@M06045:235:000000000-JCY5N:1:1101:26188:4041 2:N:0:CTCAGA
TTAGGCGCTGCGTTCTTCATCGATGCCAGAACCAAGAGATCCGTTGTTGAAAGTTGTAAATAATTAGATTATTTTCAGACGCTGATTGCAATTACAAAAAAGGTTTTGGTTTGTCCAATCGGCAGCTTGCGCCACCGAGGAAACAAGAGTACGCAAAAGACATGGGTGTAGACGAGAGCTTTACAGCCCCCGACTTGACTTTTGATAATGATCCTTCCGCAAGTTCACCTACGGAAACCTTGTTACGACTTTTACTTCCTCTAAATTACCAAGTACTCTTCTAGATCGGAAGAGCGTCTGG
+
CCGGGGGDGGGGGGGGGGGGGGGGGGGGCGGGGGGGGGGGGGGFFGGFGGGGGGGGGGGGGGGGGFDF9EGGGGGGGGGGGGGGGGGGGGGGGGGGGGGGGGGGGGGGGGGFGCCGGGGGGGGGCGGGACF@FEECFGFGGGGGGGGGGGGG@ECEEGGGGFFCFGGCEFDGGGG6>EGFGGGGGGGDGGGGGGGG9CFGCC?EGGGCFGD8C>CFFFBGDGGGFGGF6AF@8>EFFGFAFFGGGF3DDFFF*9B9=<FFFFF2AB)449@>6>A2-))5<<AABB>:0,,338(47-###
@M06045:235:000000000-JCY5N:1:1101:14523:4044 2:N:0:CTCAGA
TTAGGCGCTGCGTTCTTCATCGATGCCAGAACCAAGAGATCCGTTGTTGAAAGTTTTGATTCATTGTGTAATCACTCAGAGAGGCCAAAAATTCAAGAGTTTAGTGGTCCTCCGGCGGGCTACCCCCTGAAGGGCTCCCCGCCGAGGCAACTGACTAGTTCGTTCACAAAGGGTTGGGAGTTTTGCAACTCTGTAATGATCCCTCCGCTGGTTCACCAACGGAGACCTTGTTACGACTTTTACTTCCTCTAAATGACCAAGTACTCTCCGAGATCGGAAGAGCGTCGTGTAGGGAAAGTCG
+
CCGGGGGGGGGGGGGGGGGGGGGGGGGGGGGGGGGGGGGGGGGGGGGGGGGGGGGGGGGGGGGGGGGGGGGGGGGGGGGGGGGGGGGGGGGGGGGGGGGGDFFGGGGGGGGGGGGGGGDGGGGGGGGGGGGGFGG8BEGGGGGGGGGGDFGGGGGGFGFGGGEGGGGGGGGGCBCEEDFG=?FGGGGGGGDGGG9FGGGGGGGGGG=EGGGGGGGGFGFGCDG:DC3?FFFB9@EFFGBFFF=:FFGCFFF4FFFDF7FF?FBBAA<?FEFF>F<3<:?F?F<(,:>>?((.5:1:?0###
@M06045:235:000000000-JCY5N:1:1101:16869:4074 2:N:0:CTCAGA
TTAGGCGCTGCGTTCTTCATCGATGCCAGAACCAAGAGATCCGTTGTTGAAAGTTTTGATTCATTTTTTTAACCACTCAGAAGATACTTATTAAAAAATTCAGAAGGTTTGGGTCCCCGGCGGGCGCGAAGTCCCGCCGAAGCAACAATTAAAGGTATAATTCACAGGGGTTGGGAGTTGGATAACTCGGTAATGATCCCTCCGCTGGTTCACCAACGGAGACCTTGTTACGACTTTTACTTCCTCTAAATGACCAAGTACTCTTGTAGATCGGAAGAGCGTCGTGTAGGGAAAGAGGAAG
+
CCGGGGGGGGGGGGGGGGGGGGGGGGGGGGGGGGGGGGGGGGGGGGGGGGGGGGGGGGGGGGGGGGGGGGGGGGGGGGGGGGGGGGGGGGGGGGGGGGGGGGGGGGGGGGGGGGGGGGGGGGGGGGGGGGGGGGGGGGGGGGGGGGGGGGGGGFGGGGGCGGGGGGGGGGGGGGGGGGGGGGGGGGFGGGGGGGGGBFFGGGGGGGGGGGGGGGGFFGFGGGGGFGFFFFFFFFFFFGFFFFGGGFGGFFFFGFF?FFFF<4<AFAA>F?*6?FFFF?42>BF9(3?7AA:??B?4,,###
@M06045:235:000000000-JCY5N:1:1101:19155:4078 2:N:0:CTCAGA
TTAGGCGCTGCGTTCTTCATCGATGCCAGAACCAAGAGATCCGTTGTTGAAAGTTTTGATTTATTTGTTTTTTTACTCAGAAGTTCCACTAAAAACAGAGTTTAGGGTCCTGCGGCGGGCCGTTCCGAGGAACGGGCTGATCCGCCGAGGCAACATAAAGGTATGTTCACAGGGGTTTGGGAGTTGTAAACTCGGTAATGATCCCTCCGCTGGGTCACCAACGGAGACCTTGTTACGACTTTTACTTCCTCTAAATGACCAAGTACCCTACCAAATCGGAAGAGCGTTGGGTAGGGAAGGA
+
CCGGGGGGGGGGGGGGGGGGGGGGGGGGGGGGGGGGGGGGGGGGGGFGGGGGGGGGGGGGGGFFFGGFFGGGGGGGGGGGGGGGGGGGGGGGGGGGGGGGGGGGGGGGGGGGGEGGGGGFEGGEGGGGGG7F<FGG7FGGGAFGGGG>CEGGGGGGGGDEG9CECCFFGGDGGGGBCGCGGFD5CCFFGGDBE>EECGCFE7CFF<*:CDC3>*9>)*97***97))070?<4B?@@*)8>?D:7*?CC****97946=F)4(.-5))/7)(.),).-8:?3(,(--(,((-)(3:02###
@M06045:235:000000000-JCY5N:1:1101:17863:4091 2:N:0:CTCAGA
TTAGGCGCTGCGTTCTTCATCGATGCCAGAACCAAGAGATCCGTTGTTGAAAGTTTTAACTTGTTTGTTTTGTAAATCAGAAGGTACGCTATAAATTGAAGAGTTGGGTCCTCTGGCGCGCTGCGGGACGGGCCGAAGCCGCGGCCCGCGGTGCGCCGAGCAACAAAAGGGTAAGGTTCACAAAGGGTTTGGAGTAATAACTCGGTAATGATCCCTCCGCTGGTTCACCAACGGAGACCTTGTTACGACTTTTACTTCCTCTAAATTACCAAGTACTCTGGCAGATCGGAAGAGCGTCCAA
+
CCGGGGGGGGGGGGGGGGGGGGGGGGGGGGGGGGGGGGGGGGGGGGGGGGGGGGGGGGGGGGGGGGGGGGGGGGGGGGGGGGGGGGGGGGGGGGGGGGGGGGGGGEGGGGGGGGGGGGGGGGGGGGGGGGGGGGGGGGGGGGGGGGGGGGGGEGGGGGGGGGGGGFFGGEEGGGGGGGGGGGGGGGGGGGGGGGFGGGGGGFCCCGGGDFGCGGGGFGFGGGGG77:F?FFFFFFEDFFFFF7CFFGGD>DBGFFB6)6@A2>BAD)5@FFFFFFAA44<:??F?BB??0:12:<>F<###
@M06045:235:000000000-JCY5N:1:1101:10849:4134 2:N:0:CTCAGA
TTAGGCGCTGCGTTCTTCATCGATGCCAGAACCAAGAGATCCGTTGTTGAAAGTTTTGATTCGTTTGTTTTTGTTATTCAGAAGTAGCTTCGCTATAAATTCAAGAGTTTGGTGCTGCCGGCGGGGGCTGGTCGGGCGGCCCCGCGAGGGGGTGCCCTCCCGGCCGTCCGCCAAGGCAACAGCAGTAATAGGTAAGGTTCACAAAGGGTTTGGAGTAATAACTCGGTAATGATCCCTCCGCCGGTTCACCAACGGAGACCTTGTTACGACTTTTACTTCCTCTAAATGACCAAGTACCGGC
+
CCGGGGGGGGGGGGGGGGGGGFGGGGGGGGGGGGGGGGGGGGGGGGGGGGGFGGGDGGDGGGGGGGGGGGGGGGGGGGGGGGGGGGGGGGGGGGGGGFGGFGGGFGGGGGGEGFGGDGGGGGGGGFGGEGGGGDGGEGEGDGGGGGDGGE>ECDEG@C>C*C8C?ECG>8CCEGFCC8C>=FGFECGGGGGG@CCEFF7:CGGCCFCEGG5DGGG<?C*7***2*<CFEF@A449?)97)8.)/9557FF77C@D:59;52<A<A6:::>3:>D9<<AA)6:>B>>FFFAFF??4)))###
@M06045:235:000000000-JCY5N:1:1101:16405:4169 2:N:0:CTCAGA
TTAGGCGCTGCGTTCTTCATCGATGCCAGAACCGAGAGATCCGTTGTTGAAAGTTTTAGCTTGTTTGTTTTGTAAATCAGAAGGTACGCTATAAATTGAAGAGTTGGGTCCTCTGGCGCGCTGCGGGACGGGCCGAAGCCGCGGCCCGCGGTGCGCCGAGCAACAAAAAGGTAAGGTTCACAAAGGGTTTGGAGTAATAACTCGGTAATGATCCCTCCGCTGGTTCACCAACGGAGACCTTGTTACGACTTTTACTTCCTCTAAATGACCAAGTACTCTCATAGATCGGAAGAGCGTCCCG
+
CCGGGGGGGGGGGGGGGGGGGGGGGGGGGGGGGGGGGGGGGGGGGGGGGGGGGGGGGGGGGGGGGGGGGGGGGGGGGGGGGGGGGGGGGGGGFGGGGGGGGGGGGFGGGGGGGGGGGGGGGGGGGGGGGGGGGGGGGGGGGGGGDGGEGGGGGGGGGGGGGGGGGFGGGGEGGGGGGGGGGGGFGGGGGCEGGGC8CEGGF3CGGGGGGGGGGGGDFDFD3DGFGDFFFFFFFFFFEF@FFFDFFFG:C5@=FFFF?29@><BA49)<FFFF?DFBBF)7A<2)--6:??B0.4:011###
@M06045:235:000000000-JCY5N:1:1101:12814:4174 2:N:0:CTCAGA
TTAGGCGCTGCGTTCTTCATCGATGCCAGAACCAAGAGATCCGTTGTTGAAAGTTTTTATTTATTTGTTTATGTGTCACTCAGAGGAGAAAACCACTAAAGACATAAGAGTTTGGGGCCTCCGGCGGGCGCCTGGTTCCGGGCCCGAGGGCGCCGGGGCGGTCCCGCCGAAGCAACGATAGGTAAGGTTCACAAAGGGTTTGGGAGTTTGTAAACTCGGTAATGATCCCTCCGCTGGTTCACCAACGGAGACCTTGTTACGATTTTTACTTCCTCTAAATGACCAAGTACGCTCCGAGCGC
+
CCGGGGGGGGGGGGGGGGGGGGGGGGGGGGGGGGGGGGGGGGGGGGGGGGGGGGGGGGGGGGGGGGGGGGGGGGFFGGGGGGGGGGGGGGGGGGGGGGGGGCFGGGGGGGGGGGGECFGGGGGGGGGGGGGGGFFGGFGGGGGGGGGGGGGGGGGGEGEGGGEGGGGGG8EEGFFGGFG*8CGDGGGFGG7FGG>FGGGG5?GGCE=CCFGFGGGFFGFG:5::FCFF@F;1;EFFFGFFFFGF*<D)9>E5F46<7<FFB:(,3<D:6=4<24<<AAFA>A22.((.:6((-46<B(###
@M06045:235:000000000-JCY5N:1:1101:7181:4174 2:N:0:CTCAGA
TTAGGCGCTGCGTTCTTCATCGATGCGAGAGCCAAGAGATCCGTTGTTGAAAGTTGTATTTGAATTGTTTATTCATAATAGTTTTCAGACAGACAGTTAAAAAATAAGTTGATGTTTGGCCGCTTTCATAAAGAAAACGGCTGACATTGCACACAAGGTGGATATGGATTTAAGAAGTGCCATAAACACTTATTATGAATGATCCTTCCGCAGGTTCACCTACGGAAACCTTGTTACGACTTTTACTTCCTCTAAATGACCAAGTACTCTATGAACTCGGAAGAGCGGCGTGGAGGGGAAG
+
CCGGGGGGGDGGGDGGGGGGGGGGGGGGGGGFGGGGGFGGGGGGGGGGGFG9FFGGGGGGGGGFFGFFFGGGGGGDAFGGGFGGGGGGGGGGGGGGGFGGGGGGGGGGFGFFGEDGG8FFGGGGGGGGGGGGF9<FEFGGGGGGGGGGGGGGGGGGGGFCGGGGGGCA;9EGFFFGGGGGGFFGGGGGCDGGGGEFFF,EFGFGGGGGGDDGGGG5*=BDGCFCC995FFF@EFFAACADAEDDG4BC8FFFG419CFFF@@;@ACEEFFF?65)).)/1(/(3(2((,,,((,((,(###
@M06045:235:000000000-JCY5N:1:1101:20569:4187 2:N:0:CTCAGA
TTAGGCGCTGCGTTCTTCATCGATGCCGGAACCAAGAGATCCGTTGCTGAAAGTTTTAACTGATTTGATCAATCCACTCAGACAGCAGTCCTTCCGACAGTGTTCGTGTGGGGGTCTCCGGCGGGCACACGCCCGGGGGCAGATGCCCCCCGACGGCCCCCCCCCTTGCTGAGGGGGGCGGGCCCGCCGAAGCAACGTGGTACGGTAGACACGGGTGGGAGGTTGGCACCCCGGAGGGTGCCGCCCTCGGTAATGATCCTTCCGCAGGTTCCCCTACGGAAACCCTGTTCCCACTTTTAAA
+
CCGGGGGGGGGGGGGGGGGGGGGGGGGGGGGGGGGGGGGGGGGGGGGGGGGGGGGGGGGGGGGGGGGGGGGGGGGGGCFGGGGGGGGFGGGGGFGGGGGGGGGGGGGGFGGGDGGGGGGGGGGGDFEGGGGGGGFEDGGGGDGGGGGGGGGGGGCGGGGGGGGGEEFFG7:::*;EGGGC*?=EGGGG8EEEGFFGDGCEEFGGGCF=:DFFGDG)533*9CGC*9</9@E>BB>.>G@@>F5<)0)1)8@>74*-1<??293((-(45*=()4(-3(::?9(((.(.6).)4(.)5<###
@M06045:235:000000000-JCY5N:1:1101:24688:4196 2:N:0:CTCAGA
TTAGGCGCTGCGTTCTTCATCGATGCGAGAGCCAAGAGATCCGTTGTTGAAAGTTGTATTCGAGTTTTGATTACTCTGAATGTTAGACTTGCAATTGAAGACGTGTGAGAAAATGAAGCCCAATCTTCCAAAGTTGAAAGGGCCTTTACAATGCACACAAGGTGGGTATGGATTTGAAAGTGCCATAAACACTTATTGTGAATGATCCTTCCGCAGGTTCACCTACGGAAACCTTGTTACGACTTTTACTTTCTCTAAATGACCAAGTACTCTTGAAGAACGGAAGAGCGTCGTTGAGGGG
+
CCGGGGGGGGGGGGGGGGGGGGGGGGGGEGGGGGGGGGGFGGGGGGGGGGGGGGGGGGGGGGGGFGGGGEGGGFEFFFEGGGE@<EFGGGGFGGGGGFFGGGGGGFCGGFGGGGFFGGGGGGGGGGGGGGFGGFFCGFFAFGEG7EFGGGGGGGGGGG=FE?,@DGGFGGGGCDF;DFGGGGGGGGFGG9EFGGGFGGF7EFGGGF77=F<DDGGGB;?F+=****/9?B4@DF>FFGFFFFGDDF8DCBFFFFF5@CC6?>E()61@=F7;CEF?49<(/,67<(,6;>FF9(((-(###
@M06045:235:000000000-JCY5N:1:1101:11346:4229 2:N:0:CTCAGA
TTAGGCGCTGCGTTCTTCATCGATGCGAGAGCCAAGAGATCCGTTGTTGAAAGTTGTATTTGAATTGTTTATTCATAATAGTTTTCAGACAGACAGTTAAAAAATAAGTTGATGTTTGGCCGCTTTCATAAAGAAAACGGCTGACATTGCACACAAGGTGGATATGGATTTAAGAAGTGCCATAAACACTTATTATGAATGATCCTTCCGCAGGTTCACCTACGGAAACCTTGTTACGACTTTTACTTCCTCTAAATCACCAAGTACTCTTCAAGATCGGAAGACCGTCGTGTAGGGAGAA
+
CCG@FGFGEGGGGGGFGCEGGGGGFEGGDGEGGE<FFGGGGFFFGDGG8;CAEFGGGGGGFFFFFGGFGGFGCGG,FFC9EFCEFGGDFGGGGGGGFEC<FFGGGGGGGD9EFGB<FG@EAECFGGGFGGGG9FGFGGDGGEEGGGGFGGGGGGDFGGEDCGC,3@FF9FFA=DEGGFGGGGCDGCAAEFGGGGDFGGGGGF:;BFF7EGC7*;4AFGFGFF7DC>GAAFAE9BFFA7)0)?DF>BFGGFFFFF=EF)893)6(76CFFFF4)97))4=(18>;(41--2(,,()5:(###
@M06045:235:000000000-JCY5N:1:1101:10179:4232 2:N:0:CTCAGA
TTAGGCGCTGCGTTCTTCATCGATGCCAGAACCAAGAGATCCGTTGTTGAAAGTTTTAACTTGTTTGTTTTGTAAATCAGAAGGTACGCTATAAATTGAAGAGTTGGGTCCTCTGGCGCGCTGCGGGACGGGCCGAAGCCGCGGCCCGCGGTGCGCCGAGCAACAAAAAGGTAAGGTTCACAAAGGGTTTGGAGGAATAACTCGGTAATGATCCCTCCGCTGGTTCACCAACGGAGACCTTGTTACGACTTTTACTTCCTCTAAATGACCAAGTACTCTTCCAGATCGGAAAAGCGTCGGA
+
CCGGGGGGGGGGGGGGGGGGGGGGGGGGGGGGGGGGGGGGGGGGGGGGGGGGGGGGGGGGGGGGGGGGEFGGGGGGGGGGGGGGGGGGGEGGGGGGGGGGGGGGGGGGGGGGGGG@EFGGGGGGGGGGGGGGGGGGGGGGGGGGGDEEGGGG7EGGGGGGGGGGGGFGGCECGGGGGGGGGGGGGGDCFEGGFF*AFGGGGCCEGGCEGGGGDF4D4>>DGCDCGGCFFFFFFFDBECFF?FFGGFGFCB>FGBFFFF?*6))44ABAFFFFFF29A>AF>>24),.(40-(((((-,###
@M06045:235:000000000-JCY5N:1:1101:8970:4249 2:N:0:CTCAGA
TTAGGCGCTGCGTTCTTCATCGATGCGAGAGCCAAGAGATCCGTTGTTGAAAGTTGTATTTTTGAATTATGTTTATTCAGAAATAGATATTCAGACAAACTGCTTTAAAGGTGTTAAGTTAATCAAACCCTCTTAAGGTTTTCCTTCCCCTAAAGTCCTATCGGACCCAAAGGGATATCAACGTACAGAGAGTCCAAAAACATTGCACACAAGGTGGATATGGATTTTTTTAAAGAGTGCCATAAAACACTCAATTATGAATGATCCTTCCGCAGGTTCACCTACGGAAACCTTGTTTATG
+
CCGCG8FEECGGCFEGGFFFGGGGEFGCGDEFFCGGGFFFEGGFGGGG<EGGGEFFGGFDCFGEECCEDGGFFFGGGGGGGGFGGGGGGGGGGGGGECFFGGGGGGGGGFCEFGGGGGGGFGCGCFGGGG8FFFGGGFFGGFGGFFG?FGFGEFGFGGFFGGGGGGGGFGGGGEGGG99>=@6@DFBECEGGDF=ECFFGGFGGDFGFGGGFGC;D9DAFGGG7@?9@CDB==6FFF:6@AAFGGFGGGFFFD6@<F57CCF3A3);CF+;:@B(43=EEF8@@;::04;B03<4A<(###
@M06045:235:000000000-JCY5N:1:1101:20423:4319 2:N:0:CTCAGA
TTAGGCGCTGCGTTCTTCATCGATGCAAGAGCCAAGAGATCCATTGTTAAAAGTTGTCAAGTTTAGTCACATAATAAATCTGTCAAACAAACAAGCGTAAACATCAGAGCCTTGCGGCCCTGTGCATATGTGTCTGCCAGTCAGCGCCCGAAGACGCCTCCCAAGCAAGACAGAGATTTGTAATGATCCTTCCGCAGGTTCACCTACGGAAACCTTGTTACGACTTTTACTTCCTCTAAATGACCAAGTACTCTCCGAGATCGGAAGAGCGTCGTGTAGGGAAAGAGTGTAGATCTCCACA
+
CCGGGGGGGGGGGGGGGGGGGGGGGGGGGGGGGGGFFGGGGGGGGGGGGGGGGGGCGGGGGGGGGGGGGGGGGGGGGGGGGGGGGGGGGGGGGGGGGGGGGGGGGGGGGGGGGGGGGDGGGGGGGGGGGGGFGGGFGGGGGGFCGEGGGGGGGGGGGGDEGGFGGGGGGGGGGGGGGGGFGGGGFG9CGGGGGGGDEGGGGDFGCGGEGGGGGGG;BDBBFDFGGGGFFFFF?FFAB?@FFAFGFAGGGFA:118:DF;>0@;;??F<>4.41;>?2:)8?2??FB?FD><<<444<2###
@M06045:235:000000000-JCY5N:1:1101:16948:4321 2:N:0:CTCAGA
TTAGGCGCTGCGTTCTTCATCGATGCAAGAGCCTAGAGATCCGTTGTTGAAAGTTTTATTTTATTAGAAATAAAATTTGTCAGACAAGTTTTTCTAAAGACGAGTTTTAAAAAATCTTTCCACCGGCACTCCCCAGCAGCACTTTGCAGTGAGCCAGAGGATGGACTCGCAACTAGGCGTATCCATCTGTCCAGTGGAAGCAACAAAGGTATAAGTTGACAAAAGGGTGTATATAGAGACTAGAAAATAGATTTTCTATATCACTAATGATCCTTCCGCAGGTTCACCTACGGAAACCGGG
+
CCGGGGGGGGGGEGGGGGGGGGGGGGFFGEGFFCEDGGGGGGDFGGGGGGG<DFFGGGGGFGGGGGGFGFDFGGGGGGGEFGGGGFGGGGGGGGGGG9FCGGGGGGGGEFGGFGGGGGGGGGGGGDCBEGGFCGGGGGGGGGGEE9EEEFGAFGGFGGGG8=DC8EFGGGCE>8?9>BEGGCFGGFD,EEFGFFFFCCDGGGGGGGDG>*2+CCCGFFFGGGDGGGDF;?F4CFC6A8:AFFCDCAC@FFFFCFFE=EFF)6CFFFE?AFFECEC@1((((.(.8AAA2::??::203###
@M06045:235:000000000-JCY5N:1:1101:7147:4323 2:N:0:CTCAGA
TTAGGCGCTGCGTTCTTCATCGATGCCAGAACCAAGAGATCCGTTGTTGAAAGTTTTGACTTATTCAGTACAGAAGACTCAGAGAGGCCATTAATGGAATAGTTTGGTTTACCTCCGGCGGGCGCCCGCGAGGGCCGGGGGGCGCCGGGAAGGACCCGGGCCGCCCGCCGAAGCAACGGTTTAGGTAACGTTCACAATGGTTTAGGGAGTTTTGCAACTCTGTAATGATCCCTCCGCTGGTTCACCAACGGAGACCTTGTTACGACTTTTACTTCCTCTAACTGACCAAGTACTCTGTCCG
+
CCGGGGGGGGGGGGGGGGGGGGGFGGGFGGGGGGGGGGGGGGGGFGGGGGGGGGGGGFGGGGGGGGGFGEFGGDGFGGGFGGGGGGGGFFGFFEFGGFGGGGGGGF:EFECF?F9,CFEEEEDFGGCFGEC7:7<FFGDEEGG>*8EGE5?ECF8FGG5:CEGDDDEGGEGGGGGFGGG8?*87CGGGFG@8@F70<+<C@CC8FGGFECF*:CC78*/2>>DFFF*9B@82.))07DBEF67>7?GGGFBBC57<FAFFFA>B69?BF6@BBBD<:6:7<))-.5??::A9<A4<A-###
@M06045:235:000000000-JCY5N:1:1101:7168:4326 2:N:0:CTCAGA
TTAGGCGCTGCGTTCTTCATCGATGCGAGAGCCAAGAGATCCGTTGTTGAAAGTTGTATTTTTGAATTATGTTTATTCAGAAATAGGTATTCAGACAAACTGCTTTAAAGGTGTTAAGTTAATCAAACCCTCTTAAGGTTTTCCTTCCCCTAAAGTCCTATCGGACCCAAAGGGATATCAACGTACAGAGAGTCCAAAAACATTGCACACAAGGTGGATATGGATTTTTTTAAAGAGTGCCATAAAACACTCAATTATGAATGATCCTTCCTCAGGTTCACCTACGGAAACCTTGTTTCCG
+
CCGGGGGGGGGGGGGGGGGGGGGGGGGGGGGGGGGGGGGGGGGGGGGGGGGGGEGGGGGGGGGGGGGGGGGGGGGGGGGGGGGGGGGGGGGGGGGGGGGGGGGGGGGGGGGGGGGGGGGGGGGGFFGGGGGGGGGGGGGGGGGGGGFGGGFGGGGGGGGGGGGGGGGGGGGGGGGGGEFGGFGGGGGGGGGEFGCCDGGGGGGGGGGFGGGGGGFGFC6C9CFGGGFFFEFFFFFFF1=CBF7DFF@=4A??FAFFF3+;C<?<EE4CFFF<EEF(6=);CAFFFFFF:>FFF<<FD(###
@M06045:235:000000000-JCY5N:1:1101:6139:4353 2:N:0:CTCAGA
TTAGGCGCTGCGTTCTTCATCGATGCCAGAACCAAGAGATCCGTTGTTGAAAGTTGTAAATGATTTACATTTGTTGTACTGACGCTGATTGCAACTGCATAAAAAAAGGTTTATGGTGTGGTCCTGGCGGCGGGCGAACCCGCCCAGGAAACAACAAGTGCGCAAAAGACAAGGGTGAATAAATAATCCAGCCTCAGCAGCACTGCGCCCGAGAGCCCAGCCGCGTACAGCCTTCATATGTTATTGTGTAATGATCCCTCCGCAGTTTCACCTACGGAGACCTTGGTACGACTTTTACCTG
+
CCGGGGGGGGGGCGGGGGGGGGGGGGGGGGGGGGGGGGFGGGGFFFCEFGGFGGGGGGGGGGGGGGGGGGGGGGGGGGGGGGGGGGGDFFFGGGGGGGGGGFGGGGGFGFGGFGGGGGGGGGCCEFGGGGGGGEGGGGGGGGGEGDGGGFGGGGGG5CFGGGGGGGGGGGGGGGGGGGGG7FCGGGGG?FGGFGGGGGGGGCGGFECCGGG39CCD<FFGFGGDGGGFBBFBF476FGFB6BC7DF7:9@B?GFFAFFFF:689>()6BFF228:??60,(4224(544:?FBBAA<)###
@M06045:235:000000000-JCY5N:1:1101:8837:4387 2:N:0:CTCAGA
TTAGGCGCTGCGTTCTTCATCGATGCCAGAACCAAGAGATCCGTTGTTGAAAGTTGTAACTATTAAAGTTTTTCAGACGCTGATTGCAACTGCAATGGGTTTAAATTGTCCAATCGGCGGGCGAACCCGCCGAGGAAACGTAAGTACTCAAAAAACATGGGTAAGAGACAGCAGGACAAAGCCTACAATACTCTAGGTAATGATCCTTCCGCAGGTTCACCTACGGAAACCTTGTTACGACTTTTACTTCCTCTAAATGACCAAGTACTCTCCCAGATCGGAAGCGCGACGTGTAGGGCAC
+
CCGGGGGGGGGGGGGGGGGGGGGGGGGGGGGGGGGGFGGGGGGGGGGGGGGGGGGGGGGGGGGGGGGGGGGGGGGGGGGGGGGGGGGGGGGGGCCEFFGFGGGGGGGGGGGGGGGGGGGGGGGGGGGGGGGGEGGGGGGGGGGGGGGGGGGGGGGCGGGGGGGFGGGGGGGGGGGGGGGCCFFGGGGGGGGFGCF@FGGGGGGGGGGGGFGGD<CFFGFGGGGGGGG:BFFFFF=FFGFFFFGGGFGGGFFFFFFBFFF?2>7?:6>D?F=B0:??0)56??6((442>FB01.825:###
@M06045:235:000000000-JCY5N:1:1101:8014:4389 2:N:0:CTCAGA
TTAGGCGCTGCGTTCTTCATCGATGCCAGAACCAAGAGATCCGTTGTTGAAAGTTTTTACTTTATTTAGTTTGGTACTCAGACGACATGGTTCTTCAAAGAGTTTTAAGAGGTTGGCCATCGACGGGCACTGTCCAGCGGGGGTTAAGACCCGCCGGCAGCCGACAGATCCTGTCGACAGGCCCGCCGAAGCAACGTGGGAAGGTAGACACAGGGTTGGAGGTCGGGCCAGAAGACCCTAACTCAGTAATGATCCTTCCGCAGGTTCACCTAAGATTGCAGGTTAGCGAAATGTCACAGTC
+
CCGGGGGGGGGGGGGGGGGGGGGGGGGGGGGGGGGGGGFGGGGGGGGGGGFGGGGGGGGGGGGGGGGGGGGFGGGGGGGGGGGGGGGGGGGGGGGGGEFGGGGGGGGGGGGGGGGGGGGGGGGGGGDGGGGGGGGGGGGGGGGGGGGFDFGFDDGGGGGGGGGGGGGGGGGGGGGGGGGGGGGGGGGGGGDECGGG8FD*8@EE7?EGG7*29DD<FD@DDDDGDGGEEFFF0<@F@FFFFFC=FFCF764@:6@FB>4B:(49?7<<?FF>?>AA),39<0:?F?B;B>6()6))).###
@M06045:235:000000000-JCY5N:1:1101:24388:4403 2:N:0:CTCAGA
TTAGGCGCTGCGTTCTTCATCGATGCCAGAACCAAGAGATCCGTTGTTGAAAGTTTTGACTTATTGTATAAGTTACTCAGAGAGGCCAGTGATGACGAAGAGTTTTGGTCCTCTGACGGGTTGCCGGCACGGGGGCCGGCGCGGCCCTGGTGGGAGCCACCCGCCGAAGCAACGGTGAGGTAGGTTCACAATGGTTGGGAGTTTTGCAACTCTGTAATGATCCCTCCGCTGGTTCACCAACGGAGACCTTGTTACGACTTTTACTTCCTCTAAATGACCAAGTACTCTGCTAGATCGGGTA
+
CCGGGGGGGGGGGGGGGGGGGGGGGGGGGGGGGGGGGGGGGGGGFGFGGFGFGGGGGFGGGGGGGGGG<FGGGGGGGGGGGGGGGGGGGGGGGGGGGGDGGGFFGGFGGGGGGGGGGGGGGGG8FGGGGGGGGGGGGGGGCEGGGDGFEGGGGGGGGDGGG8EGGCCCEGCGGGGGGCEGFFGGGGGGG7ECCCF+CGGFGCE+<CC7C6EF*:>F?CFG7D7*0*9BDB>;?FFFFD*75)<5))9C7?FFGFFB377:AF<7<A<ABFFFAAAA9A7046<9<<<)48<A2)))-4###
@M06045:235:000000000-JCY5N:1:1101:10502:4412 2:N:0:CTCAGA
TTAGGCGCTGCGTTCTTCATCGATGCGAGAGCCAAGAGATCCGTTGTTGAAAGTTGTATTTTGAATTAAGTATTCATAATATGTTTCAGACAAAATCACTAAAGTTCTGAGTAGATATAAACCCCAAAGGTGACCACACGGCTTTTGACAGCCGGCAACCCCCAGAGAGATGACATTGCACACAAGGTGGATATGGATTTTTGAAAGTGCCATAAAAACACTTGATTATGAATGATCCTTCCGCAGGTTCACCTACGGAAACCTTGTTACGCCTTTTACTTCCTCTAAATGACCAATTTAC
+
CCFFGGGGGCFEGGGGGGGGGGGGFGGGGGEGGGFGGGGGCFFGGGGGGG9CFEGGGGGGGGGGGGGAFGGGGAEEFGGDGGGGGGGGGGGGGDFGGGGGGCFGGGGGGFGGGGGGEGGGGG@:CEFGGEGFFGFFGGG@CEEGGGGGFGFG7BCEGGFGGEGDGGCFE6@EGGGGGFFDFGG3@DFGGGGGGGFG>CCCFD8>FCAAC+DF7FFCFF4*4:?CGF+=@>FE<A9:AFFFAFGD)>3F448+;A;@A?:EFFFFFC;4CA8(4<?A22<><)365<A><46>D0)(.)###
@M06045:235:000000000-JCY5N:1:1101:23081:4414 2:N:0:CTCAGA
TTAGGCGCTGCGTTCTTCATCGATGCCAGAGCCAAGAGATCCGTTGTTGAAAGTTTTAATTTATTTGCTTGTTTACTCAGAAGATACATATAGCAACAGAATAAGGGGGTCCTCTGGCGGGGGCGGCCCGTTTCACGGGGCCGTCTGTTCCCGCCGAAGCAACGTTTTAGGTATGTTCACAGGGTTGATGAGTTGTTTAGACTCGGTAATGATCCCTCCGCTGGTTCACCAACGGAGACCTTGTTACGACTTTTACTTCCTCTAAATGACCAAGTACTCTAGGAGATCGGAAGATCGTGTC
+
CCGGGGGGGGGGGGGGGGGGGGGGGGGGGGGGGGGGGGGGGFGFGGGGGGGFGGGGGGGGGGGGGGGGGGGGGGGGGGGGGGGGGGGGGGFGGGGGGGGGGGGGGGGDGGGGGGGGGFGGGGGGGGGFGCFGGGGGGEGGGGGGGGGGGFFCEGGGGDEGFFGGE6CC9E8CEFFFGGGGGFGGGGGGGGGGGCGGFGGF??+8CGGFEGGGGGGGFGFDCDGGCDF4*1=6?FFFF)75F?CGFFGD7BDBG47<FF@FFBF>AAAA=*9::BAAF94:6>BF0?B?1:?<F7)40(###
@M06045:235:000000000-JCY5N:1:1101:21564:4438 2:N:0:CTCAGA
TTAGGCGCTGCGTTCTTCATCGATGCGAGAGCCAAGAGATCCGTTGTTAAAAGTTGTTTATATTTTATAGCCTTGCGGCCAGAGAACATTCTAATAGACATTAAGAGTTTGTATAAGAAAAAAGGTTATTCCTCATAAGCCCGTAAAAAGCTTAATCAGTTTCCCCTTTTTAAAGGTGCACAGGTGTTGATAAGGATTTATAGAGACTACGTGCACACATCCAAATGAACGGCAGGCACAGTAGAACTCCAAAATTCATTAATGATCCTTCCGCAGGTTCACCTACGGAAACCTTGTTGGG
+
CCGFGGGGGGGGGGGGGGGGGGGGGGGGGGGGGGGGGGGGFGFFGGGGGGGGGGGGFGGGDFGGGGGGGGGGGGGGGGGGGGGGGGGGGGGGGGGGGGGGGGGGGGGFGGGGGFGGGGGGGGGGGGDGGGGGGGGGGGGGGGGGGGGFGGGGCGGGGGGGFGC@DFDFGGGGGGFFGGGFGGGGD?E6EGGGGGGFEFGGGGGGGGDGFGGCDFFGFC>>FGGGGFFFFFFD>EF4>66AAFGDGFGFFAFFGFFFFFFFFFFECCEFF@BD6?>FF?<).6<?2>B0:0;B<<A>B>###
@M06045:235:000000000-JCY5N:1:1101:11978:4453 2:N:0:CTCAGA
TTAGGCGCTGCGTTCTTCATCGATGCCAGAACCAAGAGATCCGTTGTTGAAAGTTTTGATTCGTTTGTTTTTGTTATTCAGAAGTAGTTTCGCTATAAATTCAAGAGTTTGGTGCTGCCGGCGGGGGCTGGTCGGGCGGCCCCGCGAGGGGGTGCCCTCCCGGCCGTCCGCCGAGGCAACAGCAGTAATAGGTAAGGTTCACAAAGGGTTTGGAGTAATAACTCGGTAATGATCCCTCCGCTGGTTCACCAACGGAGACCTTGTTACGACCTTTACTTCCTCCAAAGGACCAAGTACTGTC
+
CCGDFGGGGGGGGFEGGGGGGGGGGGGGGGGGGGGFFGGGGGGGFFGGGGCGECAFFGCGGGGGGGGGGGGGFFGGGGGGGGGGGGGFGGGGGGGFFFGGGGGGGGGGGGGGGGFGGGGGGGGGGGGGEFGGGGGGGGGGGGGCCC8EGGEGGGGFGGG8EEDGGDEGGEEGGEGEE>FGGGG*;CFDFGGGGFGGGGFGGFFEFGGG6<GGGGGG4FFGC40:<DD);FFBFFFFFGF:;)9)***2:?@@D>@:)3)<77AD)4:8>>)779))-6AAF4(((-((431:6?A)4)###
@M06045:235:000000000-JCY5N:1:1101:22582:4455 2:N:0:CTCAGA
TTAGGCGCTGCGTTCTTCATCGATGCCAGAACCAAGAGATCCGTTGTTGAAAGTTGTAATTATTGTTTGTTTTCTGACGCTGATTGCAACTACAAAAAGGTTTGATAATGTCCAACCGGCAGGCAAGCCCGCCGAGGAAACATACGGTACGCAAAAGACAAGGGTGCAGCAAGGACCGAAGTCCGCTGTTTTGATAATGATCCTTCCGCAGGTTCACCTACGGAAACCTTGTTACGACTTTTACTTCCCCTAAATGACCAAGTACTCTTATAGATCGGAAGAGCTTCGTGTAGGGAAAACC
+
CCGGFGGCFGGGGGGGGCFFGGGGFGGGFFGGGGFFFGGGGGGG?@GGGGGGGFGFFGGGGFGGFFGGGGGGGGGGDFGGGGGGFFGGGGCGGGGDFFGGGGGDGGGGGGGGFGGFGGGGGGGGGGGGGGGGGGGGFGGGGGGGGGGGGDEEGGGGFGGGGGGGGGGGGGFDGC:EGGGEGCCFCCEG;EFC>5BEFFCEFGFGGCFGGDGG>FGCFFA4CD37<)>F4AC)<=FDFD@3@BCFGFGG*0)84?F>FDFFF?D9A244@?FADA))-34<41(()(.43:2(-4,8::###
@M06045:235:000000000-JCY5N:1:1101:5093:4479 2:N:0:CTCAGA
TTAGGCGCTGCGTTCTTCATCGATGCTGGAGCCAAGAGATCCGTTGTTAAAAGTTTTGACAGTTCGCTAAGAACACTCAGAAGTATCGTCGGGTTCGAAAACAGAGATTCTGATGAGACCGGCGGGCACCCTTGCGGGCGCCGCCGAAGCAACAGGTATAATAGGTCACAAAGGGTAGAGAGTGTAGTACTCAGTAATGATCCCTCCGCTGGTTCACCAACGGAGACCTTGTTACGACTTTTACTTCCTCTAAATGACCAAGTACTCTGCCAGATCGGAAGTGCGTCGTGTAGGGAAAGAA
+
CCGGGGGGGGGGGGGFGGGFGGGGGGGGGGGFGGGGGGGGGGGGGGGGEGGFGGGGGGEFGGFGGGG7FGFGGGGF<FGGGGGGGGGGGG>FGGGCGGGGGGGGGEGGGFGFFGFC?DGFGGGGEGGGGGGC<FDGECCFGGECCGGGGGGGGGGGFGGGFGCD+?ECFFCFGF5CGGGFFG0@FF9BCGGGGGGFGGGGC?FFGFG*:CE7CGCC@>F<D<DGGDFF4BFF>FFBFGFFF=FGGFGC:BFFFBFFFF@?(34AAAAFFFF>012:((-8()).,4((-1:052:024###
@M06045:235:000000000-JCY5N:1:1101:19058:4504 2:N:0:CTCAGA
TTAGGCGCTGCGTTCTTCATCGATGCGAGAGCCAAGAGATCCGTTGTTGAAAGTTGTATTCGAGTTTTGATTACTCTGAATGTTAGACTTGCAATTGAAGACGTGTGAGAAAATGAAGCCCAATCTTCCAAAGTTGAAAGGGCCTTTACAATGCACACAAGGTGGGTATGGATTTGAAAGTGCCATAAACACTTATTGTGAATGATCCTTCCGCAGGTTCACCTACGGAAACCTTGTTACGACTTTTACTTCCTCTAAATGACCAAGTACTCTACGAGATCGGAAGAGCGTCGTGGAGTCG
+
CCGGGGGGGGGGGGGGGGGGGGGGGGGGGGGGGGGGGGGGGGGGGEGGGGGGGGGGGGGGGGGGGGGGGGGGGGGGGGGGGGGGGGGGGGGGGGGG?FFGGGGGGGGGGGGGGGGGGGGFFFFFGFGGFGGGGGGGGGGGGGGGGGGGGGGGGGGGGGGGGGGGGEGGFFGGGGG;EGFGGGFGGGGGF99FGGAFGGGDGGGGGCCGGGGGGDGGF@5CCCFGGGGFFFEDBF4BBFFFFFGGDFGGGFFFFFFFFFFF3>833=D.1;A9CC><?(.,.6??D>:??>6:9(((,(###
@M06045:235:000000000-JCY5N:1:1101:19103:4557 2:N:0:CTCAGA
TTAGGCGCTGCGTTCTTCATCGATGCCAGAACCAAGAGATCCGTTGTTGAAAGTTTTAATTGATTGTGTTTTTACTCAGAAGATACTGAAAATAACAGAGTTTGTTGGGTCCTCTGGCGGGCCGCTCCCGTTTTACGGGGAAGCGGGGAGCCGCCGAGGCAACGTTGTAGGTATGTTCACAGGGGTTTGGGAGTTGTAAACTCGGTAATGATCCCTCCGCTGGTTCACCAACGGAGACCTTGTTACGACTTTTACTTCCTCTAAATGACCAAGTACTCTGGTAGATCGGAAGAGCGTCTGC
+
CCGGGGGGGGGGGGGGGGGGGGGGGGGGGGGGGGGGGGGGGGGGGGFGGGGFFFGGGGGGGGGGGGGGGGGGGGGGGGGGGGFGGGGGGGGGGGGFFG?FGGGGGGFFGGGGGGGGGFG7FGGGGGGGGGFFGGGGGGGGGEGGGDGGGGGGGGGGGGGGGGGGFGGGGGGGGGGGGGGFGGGGGCGGGGGGGCCFCGFGGGGEGGGGGGGDGGGG>DF3*)97DGG49?F?BDEFBG>@4FGGGFGGGFFFGFFA?<FB4)5)6:BAFFFFFFFFFF26:A>DF><::?B;::<64,###
@M06045:235:000000000-JCY5N:1:1101:9576:4562 2:N:0:CTCAGA
TTAGGCGCTGCGTTCTTCATCGATGCGAGAGCCAAGAGATCCGTTGCCAAAAGTTGTTTCATATTTTACTAGTGTCTATAAACACCAATACAATTTGAATCAGACTTCGTTAACAGTCAATTGGTGAGAAAATTTGTTACAAATTCACAAGTGGTTGAAAGTTTGTTACAAATGGAGTCAGGCCTCGAGCCCCGAAAGGCGAGTCCGTTCCCCAAGTGTTTAACTTTTGTAATGATCCTTCCGCAGGTTCACCTACGGAAACCTTGTTACGACTTTTACTTCCTCTAAATGACCAAGTCGA
+
CCGGGGGGGGGGGGGGGGGGGGGGGGGGGGGGGGGGGGGGGGGGGGGGGGGGGGGGGGGGGGGGGGGGGGGGGGGGGGGGGGGGGGGGGGGGGGGGGGGGGGGGGGGGGGGGGGGGGGGGGGGGGGGGGGGGGGGGGGGGGGGGFGGGFDGGGGGGGGGGGGGGGGGGGGGGGGGGGGGGFGGDGGGGGGGFGGGGGGGGGGDECFDGGGGGGGGGFGFFCGDGGGGFFFFEEFFFF7BFFFGGGFGGGFFFGFF@ADFFFFFFFFFFFFE?FF?AFFBFFFF9:97A:<:<DBD?F6###
@M06045:235:000000000-JCY5N:1:1101:24604:4566 2:N:0:CTCAGA
TTAGGCGCTGCGTTCTTCATCGATGCCAGAACCAAGAGATCCGTTGTTGAAAGTTGTAACTATTAAAGTTTTTCAGACGCTGATTGCAACTGCAATGGGTTTAAATTGTCCAATCGGCGGGCGAACCCGCCGAGGAAACGTAAGTACTCAAAAAACATGGGTAAGAGACAGCAGGACAAAGCCTACAATACTCTAGGTAATGATCCTTCCGCAGGTTCACCTACGGAAACCTTGTTACGACTTTTACTTCCTCTAAATGACCAAGTACTCTCAGAGATCGGAAGAGCGTTCGTGTAGGCGC
+
CCGGGGGGGGGGGGGGGGGGGGGGGGGGGGGGGGGGGGGGGGGGGGGGGGGGGGGGGGGGGFGGGGGGGGGGFGGGGGGGGGGGGGGGGGGGGCCCCFFFGGGGGGGGGGGGGGDGGGGGGGGGGGGGGGGGGGGDGGGGFGFGGGGGGGG9EFGEFGGGGGFFGGGGGGGGGGFDFFDFGFGFGGFGC9?CGGGGGC?CGGG+4CCGFFEDDGG9?CFGG=F*9>5;BFFF2B?FFF:>@EGC79FGGFF6C=?A=AFFA>2?B>9A?9@724<BF28<B6?>1:?B4((,-((,6A###
@M06045:235:000000000-JCY5N:1:1101:22658:4589 2:N:0:CTCAGA
TTAGGCGCTGCGTTCTTCATCGATGCCAGAACCAAGAGATCCGTTGTTGAAAGTTTTAACTTGTTTGTTTTGTAAATCAGAAGGTACGCTATAAATTGAAGAGTTGGGTCCTCTGGCGCGCTGCGGGACGGGCCGAAGCCGCGGCCCGCGGTGCGCCGAGCAACAAAAAGGTAAGGTTCACAAAGGGTTTGGAGTAATAACTCGGTAATGATCCCTCCGCTGGTTCACCAACGGAGACCTTGTTACGACTTTTACTTCCTCTAAATGACCAAGTACTCTCATAGATCGGAAGAGCGTCTAG
+
CCGGGGGGGGGGGGGGGGGGGGGGGGGGGGGGGGGGGGGGGGGGGGGGGGGGGFGGGGGGGGGGFGGGGGGGGGGGGGGGGGGGGGGGGGGGGGGGGGGGGGGGGGGGGGGGGGGGGGGGGGGGGGGGGGCGGGGGDGGFGDGGGEGGGGGGGGGGGGGGGGGGGGGFGGGGGGGGFGGFGGFGGGGGGGGGGC@CFCCGGGFGGGFGGGGGDDFGFGFGGGG4CFGFF?FBFFFFFGF@FFGFD?DFD>BFGFFFFAFFA92:)65<F::?BA2<AFFFFFA4)6<0:<?11??F;(###
@M06045:235:000000000-JCY5N:1:1101:16966:4610 2:N:0:CTCAGA
TTAGGCGCTGCGTTCTTCATCGATGCCAGAACCAAGAGATCCGTTGTTGAAAGTTGTAACTATTAAAGTTTTTCAGACGCTGATTGCAACTGCAATGGGTTTAAATTGTCCAATCGGCGGGCGAACCCGCCGAGGAAACGTAAGTACTCAAAAAACATGGGTAAGAGACAGCAGGACAAAGCCTACAATACTCTAGGTAATGATCCTTCCGCAGGTTCACCTACGGAAACCTTGTTACGACTTTTACTTCCTCTAAATGACCAAGTACTCTTTTAGATCGGAAGAGCGTCGTGTAGGGCGC
+
CCGGGGGGGGGGGGGGGGGGGGGGGGGGGGGGGGGGGGGGGGGGGGGGGGGGGGGGGGGGGGGGGGGGFGGGGFGGGGGGGGGGGGGGGGGGGC:CFFGGGGGGGGGGGGGGGGGGGGGGGGGGGGGGGGGGGGGGGGGGGGGGGGGGGGGGGGGGGFGGGCFGGGGGGGGGG6CEFGGFGGGGGG6FBCCFGFGGFCFGGGG?EGGGFGGGGDD9@FFGGGF79DGBBFF?DFFFBG>>DDDDGBGGG4?FG=?>FAFFABFB?45:=FFFF<).0)-4?(46770;;FF134:AAB###
@M06045:235:000000000-JCY5N:1:1101:11803:4617 2:N:0:CTCAGA
TTAGGCGCTGCGTTCTTCATCGATGCGAGAGCCAAGAGATCCGTTGTTGAAAGTTGTATTCGAGTTTTGATTACTCTGAATGTTAGACTTGCAATTGAAGACGTGTGAGAAAATGAAGCCCAATCTTCCAAAGTTGAAAGGGCCTTTACAATGGACACAAGGTGGGTATGGATTTGAAAGTGCCATAAACACTTATTGTGAATGATCCTTCCGCAGGTTCACCTACGGAGACCTTGTTACGACTTTTACTTCCTCTAAATGACCAAGTACTCTGTCAGATCGGAAGAGCGTCGTGTAGGAA
+
CCGGGGGGGGGGGGGGGGGGGGGGGGGGGGGGGGGGGGGGGGGGGGGGGGGGGGGGGGGGGGGGGGGGGGGGGGGGGGGGGGGGGGFFGGGGGGGGCFFGGGGGGGGGGGGGGGGGGGG@FFGFGFGFGGGGGGFGGFFCFGGGGGGGGACFAFEGFGGGGG>DFGGGGGGGGGGGGGGCDGGGGGGGGGGGGGGGG8@ECCGGG7CCFGGGGGGGDGFGGGGGGDDAEFEBFFAFFFFFFFGGDFGC=CB=FFFC86@CCFAFE;;E=7ACC3<5?C<71;6;;>((699:BF???2###
@M06045:235:000000000-JCY5N:1:1101:16649:4638 2:N:0:CTCAGA
TTAGGCGCTGCGTTCTTCATCGATGCCAGAGCCAAGAGATCCGTTGCTGAAAGTTTTGATTGCTTATTTATAAAGACTCAGAAGATTCCGCTAGAAAACAAGAGTTTGGCCTCCGGCGGGCGGCGCGGGGGCGCTGGTCCACCCGGCATCCCGCCGAAGCAACATGATATGTTCACAATGGTTTGGAGTTCAGAAGACTCTGTAATGATCCCTCCGCTGGTTCACCAACGGAGACCTTGTTACGACTTTTACTTCCTCTAACTGACCAAGTACTCTTGGAGATCGGACGACTGTCGTGTCG
+
CCGGGGGGGGGGGGGGGGFFFGGGGGGGGGGGGGGGGGGGGGGGGGGGGGGGGFGGGGGGGGGGCEGGGGGGFGGGGGGGGGGGGGGGGGGGGGGGGGGGGGGGGGGGGGGGGGGCGGGGGGGGGGGDGGEGGGGGGGGGGGGGGGGGGGGGGGGGGDGGGGGGGGGCGGFGGGGGGGGGGEGGGGGGGGGGCFGGGG7CEFGGGGGGFGGGGGGDFGEGGGGGGGGFFFFBFFFFFFFFFFGGGD<DDF=FC?F)/:BFF)444>B?F)7:A44ABFFF<718:<B(3(((-4910(###
@M06045:235:000000000-JCY5N:1:1101:8345:4647 2:N:0:CTCAGA
TTAGGCGCTGCGTTCTTCATCGATGCCAGAGCCAAGAGATCCGTTGTTGAAAGTTTTAATTTATTTGCTTGTTTACTCAGAAAAACATTATAAAAACAGAGTTAGGGGTCCTCTGGCGGGGGCGGCCCGTTGTTACAGGGCCGTCTGTTCCCGCCGAAGCAACGTTTTAGGTATGTTCACAGGGTTGATGAGTTGTATAACTCGGTAATGATCCCTCCGCTGGTTCACCAACGGAGACCTTGTTACGACTTTTACTTCCTCTAAATGACCAAGTACTCTGGCAGATCGGAAGAGCGTCAGA
+
CCGGGGGGGGGGGGGGGGGGGGGGGGGGGGGGGGGGGGGGGGGGGGGGGGGGGGGGGGGFGGGGGGGGGGGGGGGGGGGGGGGGGGGGGGGGGGGGGGGGGGGGGGGGGGGGGGGGGGGGGGGGGGGGGGG>FGGFGGGGGEEGGGGFGGGFGGGGGGGGGGGGGGGGGGGGEGGGGFFGGGGGFFEGGGG6CGGGDDFGGGGGGGGGGGGCFGGGFGDGDGGGFG7=?FFFBBE>:FFFFF:FFFD3CE>FF=FFFFB?BABFAF4<?FF<06<2.62<?F01-82:6<B9:?:69(###
@M06045:235:000000000-JCY5N:1:1101:6082:4672 2:N:0:CTCAGA
TTAGGCGCTGCGTTCTTCATCGATGCGAGAGCCAAGAGATCCGTTGTTGAAAGTTGTATTCGAGTTTTGATTACTCTGAATGTTAGACTTGCAATTGAAGACGTGCGAGAAAATGAAGCCCAATCTTCCAAAGTTGAAAGGGCCTTTACAATGCACACAAGGTGGGTATGGATTTGAAAGTGCCATAAACACTTATTGTGAATGATCCTTCCGCAGGTTCACCTACGGAAACCTTGTTACGACTTTTACTTCCTCTAAATGACCAAGTACTCCCGAAGATCGGAAGAGCGTCGTGTAGTTG
+
CCGGGGGGGGGGGDGCFFEFFGGDFGGGGGGGGGGGGGGGGGGFGFEFGGGDFG9FGGFGGGGGF@FGGEEAFGGGGGFFGGFGGGGGAFFGGGGGGGGGGGGFE7FGGG@FFGFGGGFADAFCFG9FEGFFF<FFGGGGGGGGDGFGFDEBCFGFGGEGGGGGFGGGGGGGG9=FFGFGEFFGDAFGGGFFCEFFBDFGGGGFF:CAEG7;7C>CBDFFFC?7CCG>??D>@A8C6CFBEFG:DFFCFF6FFAFEFFFFCE3;@<DEFAF4(,686>D946080228<;4(-(4,..###
@M06045:235:000000000-JCY5N:1:1101:16023:4683 2:N:0:CTCAGA
TTAGGCGCTGCGTTCTTCATCGATGCCAGAACCAAGAGATCCGTTGTTGAAAGTTTTGATTTATTTATGGTTTTACTCAGAAGTTACATATAGAAACAGAGTTTAGGGGTCCTCTGGCGGGCCGTCCCGTTTTACCGGGAGCGGGCTGATCCGCCGAGGCAACAAGTGGTATGTTCACAGGGGTTTGGGAGTTGTAAACTCGGTAATGATCCCTCCGCTGGTTCACCAACGGAGACCTTGTTACGACTTTTACTTCCTCTAAATGACCAAGTACTCTGCGAGATCGGAAGAGCGTCGTCAA
+
CCGGGGGGGGGGGGGGGGGGGGGGGGGGGGGGGGGGGGGGGGGGGGGGGGGGGGGGGGGGGGGGGGGGGDFGGGGGGGGGGGGGGGGGGGGGGGGGGGGGGFGGGGGGGGGGGGGGGGGGGGGGGGGGGGGGGGGGGGGGGGGGCEGGGGGGGGGGGGGGGGGGGG9BFGGGGFGFGGGGGGGGGGEEC8EGGGEGFGGFGGGGGGGGGFGGDFGGDGFGGGFGGFGFF>:>BFFFFGFF@FCFGFGG<@F?FFB5?A79<B<A2>A?F>@>ABB<:4319>>??<66(-:?FFFF6(###
@M06045:235:000000000-JCY5N:1:1101:5217:4686 2:N:0:CTCAGA
TTAGGCGCTGCGTTCTTCATCGATGCCAGAACCAAGAGATCCGTTGTTGAAAGTTTTGATTTATTTATGGTTTTACTCAGGAGTTACATATAGAAACAGAGTTTAGGGGTCCTCTGGCGGGCCGTCCCGTTTTACCGGGAGCGGGCTGATCCGCCGAGGCAACAAGTGGTATGTTCACAGGGGTTTGGGAGTGGTAAACTCGGTAATGATCCCTCCGCTGGTTCACCAACGGAGACCTTGTTACGACTTTTACTTCCTCTAAACGACCAAGTAATCTATGAGATCGGAAGAGCGGTGGATC
+
CCGGGGGGGGGGGGEGGGGGGFGFGGGGFFGGGGGGGFGGGFGFEFGGGGGGFGGGFGFGGGEFGGGGEFFGFFGGGFGGGGGGGGGGFFGGGCGGGGGFFE<CFFGBCFE8FFGGGGGGGGGGGGGGGFCAFEGGGGG:CEGEGDCE>;EAEGC5CC**1>FCEFCBF?;EFFCFCCCEFC5CEGCGC85C*13351CFGGGEGGCF7:CFGG<DFD77C57CCF7*8@E90)77)9/*19FGGFGC*9BBFF@AFAFF2))((--(7@@F2)-.64<):<<2<66(((4((,,(((###
@M06045:235:000000000-JCY5N:1:1101:9832:4693 2:N:0:CTCAGA
TTAGGCGCTGCGTTCTTCATCGATGCCAGAACCAAGAGATCCGTTGTTGAAAGTTTTGATTCATTTTCGAGACGCCCGCTAGGGTCGCCGAGAAAGGCTCAGAGCAAAAATAAAACAGAGCCGCGACGGGAGCCGCGACGGAGAGAAAAAAAGAGTTTGGAGTTGGTCCTCCGGCGGGCGCCATGGGATCCGGGGCTGCGACGCGCCCGGGGCAAGAGACTCCCGCCGAGGCAACAGATTGGTAACGTTCACATTGGGGTTTGGGAGTTGTAAACTCGGTAATGATCCCTCCGCTGGGGGC
+
CCGGGGGGGGGGGGGGGEGGGGGGGGGGGGGGGGGGGGGGGGGGGGGGGGGGGGGFGGGGGGFGGGGGGGGGGGGGGGGCFGGGGGGGG7FGGGFCFGFFFEGFGGCGGDCDFEFGGFGGGFGGGEGGGGGGGGGGGGGGGGG7CC,?CFGGEFGGGCGGGGGGGGGCE<FF>CEEGEGGGGGGGGGGGGFGGGEGGGGGGCCGGGGGGDGDGGFD:CF**26C3CGFD:BFFFF:>C4@@FGGGFGG5564*989FBBE0:BF<::?:FFFF<49??::((4)669ABFFFF?0(-(###
@M06045:235:000000000-JCY5N:1:1101:5502:4693 2:N:0:CTCAGA
TTAGGCGCTGCGTTCTTCATCGATGCCAGAACCAAGAGATCCGTTGTTGAAAGTTGTAATTATTAAAATTATTTCAGACGCTGATTGAAAATTGAAAAAGGTTATAAGATTGTCCTATTGGCGGGCATGCACGCCAAGGAAACAATTGTGCGCCAAAGACAAGGGTGATATACAGGGAGTATTATGAGGGGAGGTGCCACCCAAGGAGCTAGCGACAGGTAGCCAACTCCCCAAGCGCAACTCAACCCACACAACGCCTCTGTACTAAAAGGTAATTGTCCTTCCGCAGGGTCACCTAGGC
+
CCFGGGGDGDFGGGEDFFEE<FGGGGGCFGGFGD@E@FEF<FGGGEGFGGFGAF,EFGGGGG<FGCFGGGGGGFGGGGGGGGCED<,EFEFCFFDF9FDEFG9EFAEE9FF<EGFFGGGGFGGGEGEGGG,??=F7+3AAD>=BC9,>EF9B7+>>=D?,,8D,>@8+;;;@EFAF**5*@,@C,@>@F>EE**>DF,B:,**4,7=,=6F=*):/.75>C*;7>7*););3;5)))95530:77.97CD>DDF)-)(0<:FF2><>2?F=62<>)))-..).-34((,((.2:F77(###
@M06045:235:000000000-JCY5N:1:1101:9723:4706 2:N:0:CTCAGA
TTAGGCGCTGCGTTCTTCATCGATGCGAGAGCCAAGAGAACCGTTGTTGAAAGTTGTATTCGAGTTTTGATTACTCTGAATGTTAGACTTGCAATTGAAGACGTGTGAGAAAATGAAGCCCAATCTTCCAAAGTTGAAAGGGCCTTTACAATGCACACAAGGTGGGTATGGATTTGAAAGTGCCATAAACACTTATTGTGAATGATCCTTCCGCAGGTTCACCTACGGAAACCTTGTTATGACTTTTACTTCCTTTAAATGACCAAGTCCTCTCAAAGATCGGAAGAGCGGCGTGTAGGTC
+
CCGGGGGGGGGGGGGGGGGFGGGGGGGGGCEGGGGGFGGGGGGGGGGGGGGGGGGGGGGGGGFGFFGGG7FGFGGGGGGGEGGGGGFGGFGGGGGGCGGFFFGGGFFGGGGGFGGGGDFFGGGFGGGGFGGGG?FGGFFG?E7E8FGGGGFFGFEEADEGFFFFF>EFGG?FFGFGGGGG8,@FGGCCAFG8FFDC@,ECEFCC9;EGFCCGGDCD>75;FGFFG>DDE>DFFF49+8+=+BC7:FDCCFFF8@CEF4=84>E@FF(.1++11543;)5=418@?9@;@((,-((,.)###
@M06045:235:000000000-JCY5N:1:1101:21550:4723 2:N:0:CTCAGA
TTAGGCGCTGCGTTCTTCATCGATGCCAGAACCAAGAGATCCGTTGTTGAAAGTTTTGATTCGTTTGTTTTTGTTATTCAGAAGTAGTTTCGCTATAAATTCAAGAGTTTGGTGCTGCCGGCGGGGGCTGGTCGGGCGGCCCCGCGAGGGGGTGCCCTCCCGGCCGTCCGCCGAGGCAACAGCAGTAATAGGTAAGGTTCACAAAGGGTTTGGAGTAATAACTCGGTAATGATCCCTCCGCTGGTTCACCAACGGAGACCTTGTTACGCCTTTTACTTCCTCTAAATGCCCAAGTACCAGG
+
CCGGFGGGGGGGGD@F9FFFGGGGGGGGGGEGGGFGFGGGGFGFGGGFGGGGGGG<FFFCFGGGGFG6EFDFFFCGGGGGGGGFFEFCAFFGGGGGGGGFAGFEFDDGCFFCFFGGGGGGGGGGD@FG7@C<<F@EDEGEGGGGGEC*=5BECCGGG6@8EGEDEC8EE*:E8CECE>FFD=C8802<EC@EGFF6C:FC9C9C5?E5:CGCGGGF?FFGGGCGCDG47*9)48?F?7@@B>DGG=F7:FFFG:51>>F@279AF))()0>?)548B4)5)6676644)53)(.))))###
@M06045:235:000000000-JCY5N:1:1101:22198:4745 2:N:0:CTCAGA
TTAGGCGCTGCGTTCTTCATCGATGCCAGAACCAAGAGATCCGTTGTTGAAAGTTTTGACTTATTCAGTACAGAAGACTCAGAGAGGCCATACAATGCAATAGTTTGGTTTTCCTCCGGCGGGCGCCCGCGAGGGCCGAGGGGCGCCGGGAAGGACCCGGGCCGCCCGCCGAAGCAACGGTTTAGGTAACGTTCACAATGGTTTGGGCGTTTTGCGACTCTGTAATGATCCCTCCGCTGGTTCACCAACGGAGACCTTGTTACGACTTTTACTTCCTCTAAATGACACAGTACTCTGCTCA
+
CCGGGGGGGGGGGGGGGGGGGFGGGGGGGGGGGGFGGGGGGGGFGGGGGGGGGGGGGGGGGGGGGGDGGGGGGCCFGGGGGGGGGGGGGGGGGGGGGGGGGGGGGGGGGEFGGGGGGGGGGGGGGGGGGGGGGGGGGGGGGGDGCBEEGG*:;EGDFGGGCE:CCGEGGGGDGEGGGGGGCEGGGGG7@EGCFCFFGGGFGGFFGGG*:1>CDCF5@G>9*:CFFG746??B4).5>CBFFFGGGFG<57>>)7>())99<BFF:3(46@85)6>2)-).5)6).3))(346<>4454###
@M06045:235:000000000-JCY5N:1:1101:21010:4748 2:N:0:CTCAGA
TTAGGCGCTGCGTTCTTCATCGATGCGAGAGCCAAGAGATCCGTTGTTGAAAGTTGTATTTTTGAATTATGTTTATTCAGAAATAGATATTCAGACAAACTGCTTTAAAGGTGTTAAGTTAATCAAACCCTCTTGGCTTTTTAATGCCAGAGAGTTCAAAAACGTTGCACACAAGGTGGATATGGATTTTTTTAAAGAGTGCCATAAAACACTCAATTATGAATGATCCTTCCGCAGGTTCACCTACGGAAACCTTGTTACGACTTTTACTTCCTCTAAATGACCAAGTACTCTCTAAAAA
+
CCGGGGGGGGGGGGGGGGGGGGGGGGGGGGGGGGGGGGGGGGGGGGGGGGGGGGGGGGGGFGGGGGGGGGGGGGGGGGGGGGGGGGGGGGGGGGGGGGGGGGGGGGGGGGGGGGGGGGGGGGGGGGGGGGGGGGGGGGGDFGGGGGGGFGGGGGGGGGGFFGGGGFGGGGGGGGGGFGGGGGGGGGGGGGGGGGGGGGEEGCGGDGGGGGGGGGGGFGFFGGGGGGGFFFCFBFFFFGFFFFGGGFGGGFFFGFFFFFFFEFFBFFFFFFFFFFFFEFFFFEF<EFFFBFFFFFDBB<###
@M06045:235:000000000-JCY5N:1:1101:5375:4755 2:N:0:CTCAGA
TTAGGCGCTGCGTTCTTCATCGATGCGAGAGCCAAGAGATCCGTTGTTGAAAGTTGTATTTTGAATTGTTTATTCATAATATTTTTCAGACAAAGAGTTAAAAAATAAAGGTTGATGTTTGGTCGATCTCCATGAAGAAGATCGACTGACATTGCACACAAGGTGGATATGGATTTAAAAAGTGCCATAAAACACTTATTATGAATGATCCTTCCGCAGGTTCACCTACGGAAACCTTGTTACGACTTTTACTTCCTCTAAATGACCAAGTACTCTAACAGAGCGGAAGAGCGTCGTGGAC
+
CCGGGGCGGGGGBCCFFGEECFGGGGGGGGGGGC8FGGGGFGGGGEGGGCAFEFFGGGGGGGGCFGGGGGGGGGGFGGGGGGGFGGGFGGFG<DCFFGGGGGFCFGGGGGCGGFGGGGGGGGGGGGDF@FF<EGGDGGGGGGGGGGGGGGGGE;FGGGGEGF8EFF8FGGGCDCFCFFEEDEDFGGGGF9BA6DDE9DFGGGGFFCFFAFFGFFC9AD>C3;FFGFG>ADF=DFFFFGF+;A>9F;D478BFGF6=AEFACFFF<AEEFAA?CCEFFE4;A((/702;F:1?69?B63###
@M06045:235:000000000-JCY5N:1:1101:18221:4773 2:N:0:CTCAGA
TTAGGCGCTGCGTTCTTCATCGATGCCGGAACCAAGAGATCCGTTGTTGAAAGTTTTAATGATTTGATCATAGACTCAGACTCACTATTCAGACAGGGTTCCAGGGTGCGTCGGCGGGCGCGGACCCGGGGGCAGAAGCCCCCCGGCGACCGGGGCCAGGCCCCAGTGGGCCCGCCGAGGCAACGCGGTCATGGTAAACACGGGTGGGAGGTTGGGCTCGTTGGAACCCGCACTCGGTAATGATCCTTCCGCAGGTTCACCTACGGAAACCTTGTTACGACTTTTACTTCCCCTAAATGCC
+
CCGGGGGGGGGGGGGGGGGGGGGGGGGGGGGGGGGGGGGGGGGGGGGGGGGGGGGGGGGGGGGGGGGGGGGGGGGGGGGGGGGGGGGGGGGGGGGGGGGGGGGGGGGGGGDGGGGGECGGGGGGGGGGCGDGGGGGFFGFGGGGGGGGEGGGGGGGEGGGGGGGGGFGFGGFGGGGGGGGC=FGGGGGCEEGGGFGGFGFFEGGGEEGGGGDFGGGFCFGGDCFDFF@EF)49:6FF*7:FFC7:FC7:?B@CEE:?A=?A????F60<477<::<49(,((4<B27<A<A(,(818-###
@M06045:235:000000000-JCY5N:1:1101:8937:4787 2:N:0:CTCAGA
TTAGGCGCTGCGTTCTTCATCGATGCCAGAGCCAAGAGATCCGTTGTTGAAAGTTTTAATTTATTTGCTTGTTTACTCAGAAAAACATTATAAAAACAGAGTTAGGGGTCCTCTGGCGGGGGCGGCCCGTTGTTACAGGGCCGTCTGTTCCCGCCGAAGCAACGTTTTAGGTATGTTCACAGGGTTGATGAGTTGTATAACTCGGTAATGATCCCTCCGCTGGTTCACCAACGGAGACCTTGTTACGACTTTTACTTCCTCTAAATGACCAAGTACTCTGGAAGATCGGAAGAGCGTCTTG
+
CCGGGGGGGGGGGGGGGGGGGGGGGGGGGGGGGGGGGGGGFGGGGGGGGGGFGGGGGGGGGGGGGGGFFFFGGGGGGGGGGGGGGGGGGGGGGGGFGGGGGGFGGFFGGGGGGGGDGGGGGGGGGGGGFEGGFGGFCACGGGGGEGGFGGGGGEGGGGGGCFFG5*?;FF:CFGGGGGGGDFGC==EGGFGDCFFFEGGGGCFDCGGCCGGDGCFG@DEGGDG<F>CBFFFFBFF@5*7@FFGGGFD<5)7@GFFBF>FF>DFFFFFFFFFFFFF9:2A>744?:)66??B><?:32(###
@M06045:235:000000000-JCY5N:1:1101:9563:4838 2:N:0:CTCAGA
TTAGGCGCTGCGTTCTTCATCGATGCCAGAACCAAGAGATCCGTTGTTGAAAGTTTTAATTTATTTAACTTATATTACTCAGAAGATACTTTAGAATTCAAGAGTTTGTTTGGGTCCTCCGGCGGGCGCCTGATACCGGTGCGAGGCTTTCGCCAACGCCCGGGGCTCTCCCGCCGAGGCAACGATTGGTATGTTCACAGGGGTTTGGGAGTTGAAAACTCGGTAATGATCCCTCCGCTGGTTCACCAACGGAGACCTTGTTACGACTTTTACTTCCTCTAAATGACTAAGTACTCCCGCT
+
CCGGGGGGGGGGGGGGGGGGGGGGGGGGGGGGGGGGGGGGGGGGGGGGGGGGGGGGGGGGGGGGGGGGGGGGGGGGGGGGGGGGGGGGGGGGGGGGGGGGGGGGGGGGGGGGGEGGGGGGGGGGGGGGGGGFGGGGGGGGGGGGGGGGGGGGGGGGGGGGGGGGGGGGGGGGGGDEGG5CCFGDGGGDEFGGFFGGGGGGFGDECGCEDFGDGFGFFGFGFDGGGDGFFFF>:7FBFGDEFFGGG@7C7@B@5>B6FBB4)9<A::1:5FFAF>>D)-44<AAF<)29-)36):<2,3###
@M06045:235:000000000-JCY5N:1:1101:13483:4841 2:N:0:CTCAGA
TTAGGCGCTGCGTTCTTCATCGATGCCAGAACCAAGAGATCCGTTGTTGAAAGTTTTGTTTTTGATTGTACTTATCACAAACGTGTTTTCAGACGACACTGGTTTCGGGGTCAAGAAGTTTTTGGAGTTGGGCCATCGGCGGACGCGCTCCAGGGGCGACAGGGCCCCCGGCGGTCGAAACCAGTTGGTCAGCAACCGGTCCGCCGAAGCAACGACAAGGTACAGTAGACACAGGGGTGGGAGGTCGGGCGACGGAGCACCCCCACTCGGTAATGATCCTTCCGCAGGTTCACCTACCGGC
+
CCGGGGGGGGGGGGGGGGGGGGGGGGGGGGGGGGGGGGGGGGGGGGGFGGGGGGGFGGGGGGGGGGGGGGGGFGGGGGGGGGGGGGGGGGGGGGGGGGGGGGGGGGGGGGGGGGGGGGFAFGGGGGGGGGGGGGGGGGGGGCCEGGDDCCEGGGGGGGGGEGGGGGGDGGGGGGGGGGGGGGGGGGGGGGGGGGGFGGGGGCEGGGGDEDFFGGGD>DFCCCFGGFGFFFFBFF:3)15:>4CD*7CD3)07)7:38()71:(-(24?>E52(6<<>A49A)86:999142).-.4:(###
@M06045:235:000000000-JCY5N:1:1101:17400:4847 2:N:0:CTCAGA
TTAGGCGCTGCGTTCTTCATCGATGCCAGAACCAAGAGATCCGTTGTTGAAAGTTTTAATTGTTTGGAGTATACTCAGAGGGGCCAGTGGATAAGTATAGTTGCTGTGGCCTGCGGCGGGCGCCTCTGCTAGGAGGCTGCGGCCCCGCCCTGGGGCCGCCCGCCGAGGCAACGGTACGGGGAGGTTCACAGGGGTTGGGGAGTCTTTCAACCCTGTAATGATCCCTCCGCCGGTTCACCAACGGAGACCTTTTTACGCCTTTTACTTCCTCTAAATGACCAAGTACGCTAGCAGTTCCTCA
+
CCGGGGGEGGGGGGGGGGDAFGGGGGGCFFFFGDCEFGGGGGGC@CFFGGGEGD@EACFG9FEFFCGEFGCFGGGGFEDGFCGGGDBEFGCFFGG9EFGGGGFGGG9E,?BED8CCECCG:BFGCGGGGAF,@>DFDC<<FECEEE*CCCE5:DEC8CE8CC5:8**3C5>CE>8*/;=?**:C86C+<+:*2?*:**:=*2;+0<+<+:<*9*767:*2:CD*<4CB)<7197)89F4*08CDDED<F4/*09)5>()80<>A7266=*/).)62.)).4(,662((-(2().))))###
@M06045:235:000000000-JCY5N:1:1101:9526:4873 2:N:0:CTCAGA
TTAGGCGCTGCGTTCTTCATCGATGCCAGAACCAAGAGATCCGTTGTTGAAAGTTTTGATTCATTTTCGAAACGCCTACGAGAGGCGCCGAGAAGGCTCAGATTATAAAAAACCCGCGAGGGGGTATACAATAAGAGTTTTGGTTGGTCCTCCGGCGGGCGCCTTGGTCCGGGGCTGCGACGCACCCGGGGCAGAGATCCCGCCGAGGCAACAGTTTGGTAACGTTCACATTGGGTTTGGGAGGTGTAAACTCGGTAATGATCCCTCCCCTCGTTCACCAACGGACACCTTGTTACGCCGG
+
CCGFCGGGGGGGGGGGGGGGGGGGGGGGGGGGGGGGGGGGGGGGGGGGFGGGGGGFGFCGGFFGGGGGGGGEGGGGGDGG:CCF@EEEGGGDG>FFFGEDFFFFFFGFGFFGGG+C7:>=F:FG<FGGFEC9E<FFCFDFGF::D8B@;,9;8*1*>:8ECEECCGGGGC8E5:=*;CEG=E85:CEEG>GGG>E*E++0;8CE5*/:EDFGFG>77D3/2?29C5C@6?FF2:F@)*083)9/17:FC???FBE<)3/9>)6-4.80)..(-(-4:AF?66(,--(4(.84546:6(###
@M06045:235:000000000-JCY5N:1:1101:22109:4887 2:N:0:CTCAGA
TTAGGCGCTGCGTTCTTCATCGATGCCAGAACCAAGAGATCCGTTGTTGAAAGTTTTTACTTTATTTAGTTTGGTACTCAGACGACATGGTTCTTCAAGAGTTTTAAGAGGTTGGCCATCGACGGGCACTGTCCAGCGGGGTTTTAAGGCCCGCCGGCAGCCGACAGATCCTGTCGACAGGCCCGCCGAAGCAACGTGGTAAGGTAGACACAGGGTTGGAGGTCGGGCCAGAAGACCCTAACCCAGTAATGATCCTTCCGCAGGTTCACCTGAGATCACAAGTTAGCGAAATGTCACACAC
+
CCGGGGGGGGGGGGGGGGGGGGGGGGGGGGGGGGGGGGGGGGF@FGGGGGGFGGFGGGGGGGGGGGGGGGGGGGGGGGGGGGGGGGGGGGGGGGGGGGGFGGGGGGEGGGGGGGGGGGGGGGGGGGGGGGGGGGGGGG7FGGGGGGGGDEDGGGGGGGEDGGGGGGG?CEFGGGFCEEG5CGEEGGGG55CEF6CEFGGGCCFGGGGFGGGGG5CC>7@<<C<FGC<@>D37??FFF<)?@F*7C:9DF@FF*@@4@<47899>:?A>FFF0<B<:?FB>2:-65449B61:<<)<B)###
@M06045:235:000000000-JCY5N:1:1101:26571:4928 2:N:0:CTCAGA
TTAGGCGCTGCGTTCTTCATCGATGCGAGAGCCAAGAGATCCGTTGTTGAAAGTTGTATTTGTGCGAGTTAACGCAAGGTACATTCTGATACTTCATTGGGGTATGTTAAGTGTTGCACGCGAGCCTCCGATCTCTCTTCGGCTCACACACTTGGTTCACAATGGGGTGGAATAGAGAAGGGACACACATCCAGACGAGCACATCCCATTGCTGGGCAGCTGCAGTACCGAACATGTGTTCCGAGCTTCGCTAATGATCCTTCCGCAGGTTCACCTACGGAAACCTTGTTACGACTTTCAT
+
CCGGGGGGGGGGGGGGGGGGGGGGGGGGGGGGGGGGFGGGGGGGGGGGGGCFGGGGGGGGGGGGGGGGGGGGGGGDEGGGGGGGGGGGGGGGGGGGGGGFFGFGEFGGFFGGGGGGGGGCEGGGGGGGGGGGGGGGGGGGGGGGGGGGGGGGGGGGEFCFG@DGDFEGGC?FG9DGFGGGGGGGGGFGG?FGGGGGGG:?=E,<FGGGGGCFGGFDFD>D<FGCCFGFF)=9>BF);@FFFFGC)8C6:>D553@A=AFFADFFFF1(57?A)622.4448(1(4<2:AFBF<<FF(.###
@M06045:235:000000000-JCY5N:1:1101:17803:4971 2:N:0:CTCAGA
TTAGGCGCTGCGTTCTTCATCGATGCTGGAACCAAGAGATCCGTTGTTGAAAGTTTTAACAATTAAGTAAAGACTCAGAATTGTCACTGATCAGCAAAGAGTTTCAACTAATCCTCCGGCAGGCACTGCCCCGGGCGGCGGTCAAGCCGGACCCCAGGTGGTCGCCCAAGCTCAGGGAGCTCGAGCGGCCGGCCTGCCGAAGCAACAGTGGTTAGGTAGACAAGGGTGGTCAGTAGCGGGCAGCCCGAGAGCTGCCGTGCCGACACTGTAATGATCCTTCCGCAGGTTCACCTACGGAAGG
+
BCGGGGGGGGGGGGGGGGGGGGGGGGGGGGGGGGGGGGGFGGGGGGGGGGGGGGGGGGGGFGGGGGGFGGGGGGCFGGGGGGGGGGGGGGGGFGGFGGGGGFGGGGGGFGGDFGGGGGGGGGGGGGGGGGGGGGGGGGGGGGGGFGGGGGGGEGGGGGGGGGGGDGGGGGGFGF?FFGGGFGDGEGGGDDGGGGGGG6C=5*:+<=::C7C:<7C<=7@FGGCGGD0)7572:97?FDBDDEDGD>)/)).5C?).7,5502;B0924=B?BBFBB944422?6923?2-)5)576<(###
@M06045:235:000000000-JCY5N:1:1101:7449:4988 2:N:0:CTCAGA
TTAGGCGCTGCGTTCTTCATCGATGCCAGAACCAAGAGATCCGTTGTTGAAAGTTTTGACTTATTCAGTACAGAAGACTCAGAGAGGCCATTAATGCAATAGTTTGGTTTACCTCCGGCGGGCGCCCGCGAGGGCCGGGGGGCGCCGGGAAGGACCCGGGCCGCCCGCCGAAGCAACGGTTTAGGTAACGTTCACAATGGTTTAGGGAGTTTTGCAACTCTGTAATGATCCCTCCTCTGGTTCACCAACGGAGACCTTGTTACGACTTTTACTTCCTCTAAATGACCAAGTACTCTGCACA
+
CCGGDFGGGGGGGGGGGGGGGGDGGGGGGGGGGGGGGFFGGGGGGGGGGGFFGGGGF8FFGGGGGGGGGGFGGGGFGGGGFFGGFCECFFGGGGGGGGGGGGFGGGGGGFGFFEEGGDGDGGGGGGGGGFGEGGGECCGGDEEEDEGGDEGCGGGGGGGGGGGDGGDG5?EGGGFGGGGG=GF9FGGGGGFGGGGCEGGGF9FFFF5:CCC>*97FFC77CFG>C>7BFFF1:F))0:F)99>FG?F5C>BB<)526<FFFDFFF6:6@F7<BA<A44.8:):AA<BFF?FFFA<BA)###
@M06045:235:000000000-JCY5N:1:1101:25415:5002 2:N:0:CTCAGA
TTAGGCGCTGCGTTCTTCATCGATGCTGGAGCCAAGAGATCCGTTGTTAAAAGTTTTGACAGTTCGCTAAGAACACTCAGAAGTATCGTCGGGTTCGAAAACAGAGATTCTGATGAGACCGGCGGGCACCCTTGCGGGCGCCGCCGAAGCAACAGGTATAATAGTTCACAAAGGGTAGAGAGTGTAGTACTCAGTAATGATCCCTCCGCTGGTTCACCAACGGAGACCTTGTTACGACTTTTACTTCCTCTAAATGACCAAGTACTCTATCAGATCGGAAGAGCGTCGTGTAGGGAAAAGC
+
CCGGGGGGGGGGGGGGGGGGGGGGGGGGGGGGGGGGGGGGGGGGGGGGGGGGGGGGGGGGGGGGGGGGGGGGGGGGGGGGGGGGGGGGGGGGGGGGGGGGGGGGGGGGGGGGGGGFGGGGGGGGGGGGGGGFGGGGGGGGGGGGGGGGGGGGFGGGGFFGGGGGGGGGGGFGGFGGGGGGGG8FCFFGGGGGFCGGGGGG+AFGGGGGDCEGCFGGFGFGGGGGDGFFF=FD<BFFFGBEFFFGGFGGFF64:BFFFA?@61A<)5::?=FBFFF>?BFF617:9>?2313:2>BFFB###
@M06045:235:000000000-JCY5N:1:1101:13374:5022 2:N:0:CTCAGA
TTAGGCGCTGCGTTCTTCATCGATGCCAGAACCAAGAGATCCGTTGTTGAAAGTTTTGACTTATTGTATAAGTTACTCAGAGAGGCCAGTGATGACGAAGAGTTTTGGTCCTCTGACGGGTTGCCGGCACGGGGGCCGGCGCGGCCCTGGTGGGGGCCACCCGCCGAAGCAACGGTGAGGTAGGTTCACAATGGTTGGGAGTTTTGCAACTCTGTAATGATCCCTCCGCTGGTTCACCAACGGAGACCTTGTTACTACTTTTACTTCCTCTAAATGACCAAGTACTCTTGAAGATCGGACC
+
CCGGGGGGGGGGGGGGGGGGGGGGGGGGGGGGGGGGGGGGGGGGGGGGGGGGGGGGGGGGGGGGGGGGGGGGGGGGGGGGGGGGGGGGGGGGGGGGGGGGGGGGGGGGGGGGGGGGGGGGGGGGGGGGGGGGGGGGGGGGGGGGGGGGGGGGGGGGGGGGGGGGGGGGGGGGGGGGGGFFFGGGGGGGGEGFGGFGGGGCC;E:?EGGGGFGGGGGFGFGGGGGGFDBFDD92FFFFGFFFFGC37FC*94=C4*)/)1=2:224<6<???AB9>2AF>:?BD2)-.662<>><2984###
@M06045:235:000000000-JCY5N:1:1101:13138:5063 2:N:0:CTCAGA
TTAGGCGCTGCGTTCTTCATCGATGCTGGAGCCAAGAGATCCGTTGTTAAAAGCTTTGACAGTTCGCTAAGAACACTCAGAAGTATCGTCGGGTTCGAAAACAGAGATTCTGATGAGACCGGCGGGCACCCTTGCGGGCGCCGCCGAAGCAACAGGTATAATAGTTCACAAAGGGTAGAGAGTGTAGTACTCAGTAATGATCCCTCCGCTGGTTCACCAACGGAGACCTTGTTACGACTTTTACTTCCTCTAAATGACCAAGTACTCTTCTAGATCGGAAGAGCGTCGTGTAGGGAAAGGG
+
CCGGGGGGGGGGGGGGGGGGGGGGGGGGGGGGGGGGGGGGGGGGGGGGGGGGGGGGGGGGGGGGGGGGGGGGGGGGGGGGGGGGGGGGGGGGGGGGGGGGGGGGGGGGGGGGGGGGGGGGGGGGGGGGGGGGGCFGGGGDGGGGGGGCEGGGGGDGFGGGGGGGGFFFGGGGGGGGGGGGGGGGFFFFGGCGGGGGGGFGCFGGGFGGGGGGFFGFFGFGCDGGDDC>FFB>ABFF>35@BFFCFFGGGFFFG?=4?<FFFBFFFFFBFBF9<A45<:<B><?FF>0(323<AAF0?:###
@M06045:235:000000000-JCY5N:1:1101:17499:5070 2:N:0:CTCAGA
TTAGGCGCTGCGTTCTTCATCGATGCCAGAACCAAGAGATCCGTTGTTGAAAGTTTTACATACTTATTCAAGTCGTAAGAATTAGACAAAAGATATCTTAATTGTTGGATAACAAAGTGTTTGAAAAAGCCGTTTGGCAGAAGATAACAAAATCAACTGCCAAAGCAACTTGTACAAATAATAACAAAGGGTGAAGAGAAGAAAGAAGGAATTTTTAATTGATCGTCAAAAAAACAACCAACAAAAAGACCCCCTTATAAACTCAGTAATGATCCTTCCGCAGGTTCACCTACGGAAACCA
+
CCGGGGGGGGGGGGGGGGGGGGGGGGGGGGGGGGGGGGGGGGGGGGGGGGGGGGGGGGGGGGGGGGGGGGGGGGGGGGGGGGGGGGGGGGGGGGGGGGGGGGGGGGGGGGGGGGGGGGGGGGGGGGGGGGGGFGGGGGGGGGGGGGGGGGGGGGGGGGGGGGGGGGGGGGGGFGGGGGGFFGGGGGGGGGGFGGGGFGFGGGGGGGGGGGGGGGDFFFFGFF@FGFGFFFFFFFFFFGAEFEGGGFGGGFF5DFDFFEFFEFEEFFFFFF+?<E<CEA@?DFFFFFAAFABFF<1??>###
@M06045:235:000000000-JCY5N:1:1101:5382:5135 2:N:0:CTCAGA
TTAGGCGCTGCGTTCTTCATCGATGCCAGAACCAAGAGATCCGTTGTTGAAAGTTTTGACTTATTGTATAAGTTACTCAGAGAGGCCACTGATGACGAAGAGTTTCGGTCTTCTGACGGGTTTGCCGGGCCCCGAGAGCGGGGCCGGCGCGGCTCCGGGTTGCCCCGGGGCCACCCGCCGAAGCAACGGTGAGGTAGGTTCACAATGGTTGGGAGTTTTGCAACTCTGTAATGAGCCCTCCGCTGGTTCACCAACGGAGACCTTGTTACGACTTTTACTTCCCCTAAATTATCAAGTAGGT
+
CCGGGGGGGGGGGEFGGGGGGGGGGGGFFFGGGGGGGGGGGGGGGGGFGGFGGFGCFFEGFGGGFGGGGGGGGGFG@FGGGGGGGGGGGGGGGCFGGGGGGGFGFGFEGGGGGGG9EFGGGGGGGGECDGDGDGGCFEFGFGGGGEGG8:>BEEGGEE5*:85<?F8EEDGG>GDGEDGGEC5E88AEEGGDGF?CFF@FEFFCF7?E<C555*>C5**20:FG4:CF==FFBF*98C?F>)195<9CD=@FGFFFFB))-4445)94*))-242:4<DAA3(((((.:)))-662<)###
@M06045:235:000000000-JCY5N:1:1101:17923:5137 2:N:0:CTCAGA
TTAGGCGCTGCGTTCTTCATCGATGCCAGAACCAAGAGATCCGTTGTTGAAAGTTTTAACTTATTAAATAATATCTCAGAAGTTACTTGTAAACAAGAGTTTATAAGCTGTCGGCGGCGAGCTGAAAACTCGAACCGCCGAAGCAACAGAACTAGTTTCGTTCACAATGGTTGGGAGTTAGAGTAACTCTGTAATGATCCCTCCGCTGGTTCACCAACGGAGACCTTGTTACGACTTTTACTTCCTCTAAATGACCAAGTACTCTGACAGATCGGAAGAGCGTCGTGTAGGGAAAGAGGGC
+
CCGGGGGGGGGGGGGGGGGGGGGGGGGGGFGGGGGGGGGGGGGGGGGGGGGGGGGGGGGGGGGGGGGGGGGGGGGGGGGGGGGGGGGGGGGGGGGGGGGGGGGGGGGGGGGGGGGGGGGGGGGGGGGGGGGGGGGGGGEGGGGGGGGGGGGGGFGGGGGGGGGGGGGGGGGGGGGGGGGGGGGFGFGGGGGGGGGFDGGGGGFGEGCEEGGGGFGGFGFDDGGGGG=FFFFFFFFFFFFFFFGGGFGGGF?FCFFFFF)99>FF96ADFFFFF??B<6202(-376(,4>A????BB0###
@M06045:235:000000000-JCY5N:1:1101:14294:5139 2:N:0:CTCAGA
TTAGGCGCTGCGTTCTTCATCGATGCCAGAGCCAAGAGATCCGTTGTTGAAAGTTTTGACTTATTTGTATGTTTTACTCAGAGAATGCCACTATAACAATCAAGAGTTTGATGTCCCCGGCGGGCGCCTGGTTCCGGGGCACCGCGAAGGCGCCCGGGGCGGTCCCGCCGAAGCAACAGTAGGTATGTTCACAGGGGTTTGGGAGTTTGTTAGACTCAGTAATGATCCCTCCGCTGGTTCACCAACGGCGACCTTGTTACGACTTTTACTTCCTCTAAATGACCAAGTACTCTTCGAGCAG
+
CCGGGGGGGGGGGGGGGGGGGGGGGGGGGGGGGGGGGGGGGGGGGGGGGGGGGGGGGGGGGGGGGGGGGGGFGFGGGGGGGGGGGGGGGGGGGGGGGGGGGGGGGGGGGGGGGGGGGGGGGGGGGGGGGGGGGGGGGGGGGGGGGGGGGGGGGGGGCEGGD5CGGGGGGGGEGGGGGFGFGGGGGFGGGFFFGGGGC/?EGGGFGGGGFFGGFDFGFGFDGGDFFFGF:4<0(8>3>>F??FFGFBGD))8;DEBAFF=BBB>?B<AAFF?<B>BFBBAA>2A7>?BFAB<9<<9::(###
@M06045:235:000000000-JCY5N:1:1101:11880:5185 2:N:0:CTCAGA
TTAGGCGCTGCGTTCTTCATCGATGCGAGAGCCAAGAGATCCGTTGTTGAAAGTTTTGATTCATTTTGAATTTTTGCTCAGAGCTGTAAGAAATACGTCCGCGAGGGGACTACAGAAAGAGTTTGGTTGGTTCCTCCGGCGGGCGCCTGGTTCCGGGGCTTTTACGCACCCGGGGCGTGACCCCGCCGAGGCAACAGTTTGGTAACGTTCACATTGGGTTTGGGAGTTGTAAACTCGGTAATGATCCCTCCGCTGGTTCACCAACGGAGACCTTGTTACGACTTTTACTTCCTCTAAAGAT
+
CCGGGGGGGGGGGGGGGGGGGGGGGGGGGGGGGFGGGGGGGGGGGGGGGGGGGGGGGFGGGGG9FGGGGGGGGGGGGGGGGGGGGGGGGGGGGGGGGGGGGGGGGGGGGGGGGGGGGGGGGGGG,FGFFEGGGGGDGEDGGGDGGGGGGFGGGGGGGGGGGGGGGGGGC:CG>>EGDG=5FFGGGGGE>ECGG8C=FGGGGGGGGGGCFFGG>0CF?F>G33DDFGGFFFFBDFFFF3;>DFGG;*?DF>55*.)7:2@*)44??(7<B>31>294<9)(((,4<<AF<><B>9:299###
@M06045:235:000000000-JCY5N:1:1101:4548:5186 2:N:0:CTCAGA
TTAGGCGCTTCGTTCTTCATCGATGCCGGAACCAAGAGATCCGTTGTTGAAAGTTTTAACTATTTAGCTTTTCGCTCAGACTGCAATCTTCATACAGCGTTCACAGGTGTCTTCGGCGGGCGCGGACCCGGGGACGTAAGCCCCCTGGCGGCATTGCGGCGTGAGCGCCGAAGCAACACGTGACGATAAACACGGGTGGGAGGTGGGACCCAGAGGGCGCTCATTCGTTAATGATCCTTCCGCCGGTTCAACTCAGTAAACCGTTGTACGACTTTTACTTCCTCGAAAGGTCCTAGTGGGG
+
C@FCCGGC+,B@EFACF<FF@C@FFFGGD:F@F8CA,@;,@F@:C@6CFGGGF6CE9CAE,CFEF9E,,9CFDC,CCC8,:,B,,CEFB?CEEC,:6EC,BC8B<,EF?E8,FAA4+@+7+CCC=++3@FFFG@CEF*,2,?*1**6*6::81*?BF88*=1*1*38*:EE58?<+00***2*1**2*20<?*;C81:E//*/A***269:7***/5*)9)5)***:/7<)6)6*8@>*/.)3*1<C3*919:**5*)**-,(-(,()/.),((6))39))8<<((.1(()..))).-###
@M06045:235:000000000-JCY5N:1:1101:20114:5276 2:N:0:CTCAGA
TTAGGCGCTGCGTTCTTCATCGATGCCAGAGCCAAGAGATCCGTTGTTGAAAGTTTTAATTTATTTGCTTGTTTACTCAGAAAAACATTATAAAAACAGAGTTAGGGGTCCTCTGGCGGGGGCGGCCCGTTGTTACAGGGCCGTCTGTTCCCGCCGAAGCAACGTTTTAGGTATGTTCACAGGGTTGATGAGTTGTATAACTCGGTAATGATCCCTCCGCTGGTTCACCAACGGAGACCTTGTTACGACTTTTACTTCCTCTAAATGACCAAGTACTCTACTAGATCGGAAGAGCGTCACC
+
CCGGGGGGGGGGGGGGGGFGGGGGGGGGGGGGGGGFGGGGGGGGGGGGGGGGGGFGGGGGGGGGGGGGGGGGGGGGGDFGFGGGGGGGGGGGGGGGGGGGGGGGGFCGGGGGGG@FGGGGGGGGGGFGGFGGGGGGGGGDGCEEGGGGGGFDGE8E>EGEGGGGCCBEFGGGGGGGGGGF?<CGGGGGGGCGGGGGGGGG?9FGGGGGGDF7FCFC79@DCCCFFGG=??@FFFF55C5?6@GGF?DF55@?FF4<?4F@ABF<499AFFF0:4ABBA<<9<99)))4281018?>0(###
@M06045:235:000000000-JCY5N:1:1101:4923:5282 2:N:0:CTCAGA
TTAGGCGCTGCGTTCTTCATCGATGCCAGAACCAAGAGATCCGTTGTTGAAAGTTTTGATTTATTTATGGTTTTACTCAGAAGTTACATATAGAAACAGAGTTTAGGGGTCCTCTGGCGGGCCGTCCCGTTTTACCGGGAGCGGGCTGATCCGCCGAGGCAACAAGTGGTATGTTCACAGGGGTTTGGGAGTTGTAAACTCGGTAATGATCCCTCCGCTGGTTCACCAACGGAGACCTTGTTACGACTTTTACTTCCTCTAAATGAACAAGTACTCTACTAGATCGGTAGAGCGTCTGTTG
+
CCCCEFGEGGGEGGGGFFGGGGGGGG8FGGGGG@CF@CEFAFGFGGGGGGG,EF<@FFGGF<EFGFFFFCFEFGGGGGGGGFGGGFF<FGGDGFGGGGGCFFEGFFCEGGCFAFGGEE@>EEGGGGCEFA=FFEGGGGGGG7@CEGGEGG9D@FG5B5>*4:EEFGGGFB;ECGC;;>F9FEGCCE8CEFEECFGGGGGGGGGGFGGGGGGCGGGDFD>9DD*7CCF?FFF6:3)>5>==6=:DGFDD*/7@FF647.77)6><A4)9F45:<))..-6>DFA462((.()6422(((###
@M06045:235:000000000-JCY5N:1:1101:8225:5296 2:N:0:CTCAGA
TTAGGCGCTGCGTTCTTCATCGATGCGAGAGCCAAGAGATCCGTTGTTGAAAGTTGTATTTTTGAATTATGTTTATTCAGAAATAGATATTCAGACAAACTGCTTTAAAGGTGTTAAGTTAATCAAACCCTCTTAAGGTTTTCCTTCCCCTAAAGTCCTATCGGACCCAAAGGGATATCAACGTACAGAGAGTCCAAAAACATTGCACACAAGGTGGATATGGATTTTTTTAAAGAGTGCCATAAAACACTCAATTATGAATGATCCTTCCGCAGGTTCACCTACGGAAACCTTGTTAGGC
+
CCDFGGGGGGGGGGGGGGGGGGGGGGGGGGGGGGGGGGGGGGGFGGGGGGGGGGGGGGGGGGGGGGGGGGGGGGGGGGGGGGFFFGGGGGGFGGGGFGGG9FFGGGGGGGGGGGGGGGGGGGGGGGGGGGFGGGGGGGGGGGGGGGGGGGGGGGGGGGGGGGGGGGGGGGGGGGGGF>=DFGGGGGGEGGGCDFGGGGGGDGGGGGGF7?CFFGGG5<92=CFC@FF6CEBFFFFFF8BFFFFDGFG4<4?FGACEF3FFC?CFCFEEF4A;(:9@F3=<373=EBFFFBBF?74<>)###
@M06045:235:000000000-JCY5N:1:1101:7292:5299 2:N:0:CTCAGA
TTAGGCGCTGCGTTCTTCATCGATGCCAGAACCAAGAGATCCGTTGTTGAAAGTTTTGATTCGTTTGTTTTTGTTATTCAGAAGTAGTTTCGCTATAAATTCAAGAGTTTGGTGCTGCCGGCGGGGGCTGGTCGGGCGGCCCCGCGAGGGGGTGCCCTCCCGGCCGTCCGCCGAGGCAACAGCAGTAATAGGTAAGGTTCACAAAGGGTTTGGAGTAATAACTCGGTAATGATCCCTCCGCTGTTTCACCAACGGAGACCTGGTTACGACTTTTACTTCCTCTAAATGACCAAGTACCGCG
+
<CEEGGGGGGE@BFGFGGAFCF@FCE8<@FGGFG8C<FF<6CFFFFEFE,6,@FGGG8CCFFEDFCEGGGGCGGGDCFGGG,CEAGCFC@AFGGGGG9BFFEFFGFGGFFDCFDFEFDG@FCC7+BCCGG73>CFCCGDEGGBEE@*1*8CC*?EFFCF=C8?5CGGGGGGGCGGG>58CC886@FFCG:9@EFC9CFFGGF?CCE672CC5CGF76*=C767:*1>8@?6<<=6<@*7>@BD**97**96>D5)(32:5?(4..<?6)053AFA>A265.)--)64-:<47,(.)6)###
@M06045:235:000000000-JCY5N:1:1101:26073:5303 2:N:0:CTCAGA
TTAGGCGCTGCGTTCTTCATCGATGCGAGAACCAAGAGATCCGTTGTTGAAAGTTTTAACGTTTAATATAAACAATTCAGACAGACTTCAATTGTAACAAAGAGTTTTGTTTTCCTCCCATGGGCGCTCACCAGCCATAAGGCCGACGTGGCAGAGCCATGTCCCATGGAAGCAACAGTAAAAAGGTACACAGTGTGGGTTGATAAAGAATATAAAATTCAATATACATTAATGATCCTTCCGCAGGTTCACCTACGGAAACCTTGTTACGACTTTTACTTCCTCTAAATGACCAAGTTAT
+
CCGGGGGGGGGGGGGGGGGGGGGGGGGGGGGGGGGGGGGGGGGGGGGGGGGGDFFGGGGGGGGGGGGGGGGGGGGGGGGGGGGGGGGCFGF9E9FFGGGFFCEFFGGGGG,EFFGGGGGGGGGGGGGEGGGGGGGGGGGGGDGGGGGGGGGGGGGFGGGGGGGFGGGGGGFGGGGGGGGGGGGGEEGGGGFEGGGEGGGGGGGDGGGGGGGGGGCF>E4@FFGGFFFFFFFFFFFFFGFFFFGGGFC76AFFFFFFFFAD033=));@FA5:9??):446<A).-4.))6)-5,2:1-###
@M06045:235:000000000-JCY5N:1:1101:8126:5340 2:N:0:CTCAGA
TTAGGCGCTGCGTTCTTCATCGATGCCGGAACCAAGAGATCCATTGTTGAAAGTTTTAACTGATTGCAAAGAATCACACTCAGACTGCAAGCTTTCAGAACAGGGTTCATGTTGGGGTCTCCGGCGGGCACGGGCCCGGGGGCGAGTCGCCCCCCGGCGGCCAGCAACGCTGGCGGGCCCGCCGACGCAACAAGGTACAATAGTCACGGGTGGGAGGTTGGGGCATAAAGACCCGCCCTCGGTCATGATCCTTCCGCGGGTTCACCTACGGAAACCTTGTTAAGACTCTTACTTCCCCGCC
+
CCGGEFGGECFDFGGF@AFFGFFFGGGGGD@FFC<D@AFAFCFGGFGG?FAFF@FFGGGGGGGG9<FAEDFGGCAFFGG@FE<AGFGGGE9DFGGFGA,??<=FFGGGGGCCECF@EFDGGGEGGEECF7FG+>6>@+@C+BEECCEE:>E88BEECEECEG>FFFDGEE*;CE5*8:/?*:ECE*:E>*:@FCC<FCECC++2::+/*9:17D**797C53/*)*2*97B:?FE@))).077*9**0:6=47=:3>())-4(4<A2:FB3(((,(4-6A>)))),)).6)62)))(,###
@M06045:235:000000000-JCY5N:1:1101:9705:5400 2:N:0:CTCAGA
TTAGGCGCTGCGTTCTTCATCGATGCCAGAACCAAGAGATCCGTTGTTGAAAGTTTTGACTTATTCAGTACAGAAGACTCAGAGAGGCCATAAATTATCAAGAGTTTGGTGACCTCCGGCGGGCGCCCGCGGTGGGGCCCAGGGGCGCCCGGGGGGTAAACCCCGGAGCCGCCCGCCGAAGCAACGGTTTAGGTAACGTTCACAATGGTTTAGGGAGTTTTGCAACTCTGTAATGATCCCTCCGCTGGTTCACCAACGGAGACCTTGTTACGACTTTTACTTCCGCTAAATGACCAAACCG
+
CCGGGGGGGGGGGEGGGGGGGGGGGGGGGGGGGGFGFGGGGGGFFGGFGCGFGGGGGGGGGGGGGGGGGGGGGGGGGGGGGGCGFGGGGGGFGGGDEGGFCFGGGGGGGGFGGEGGGGGGGGGGGGGGGGGGG7FDEFGGGFFCDECEEEGGGDEEG=8FGCCEGGD*CCEGG5E8CGDEGGGF=EGEEGFFFFGGGEFGFFF9C796+;6CGFFCDD4>CGGGG47?BFF926648C@F:FDGG>GGG?BFGF?6>?@399:1)<<A?*63((,3-46<AA2<(4:0>44:242:1(###
@M06045:235:000000000-JCY5N:1:1101:5322:5426 2:N:0:CTCAGA
TTAGGCGCTGCGTTCTTCATCGATGCCGGAACCAAGAGATCCGTTGTTGAAAGTTTTAAATAATTTTTGCTTATCGCTCAGACTGCAATCTTCAGACAGCGTTCAGAGGGGGCTTCGGCGGGCGCGGGCCCGGGGGCAGATGCCCCCCGGCGGCCGTGAGGCGGGCTCGCCGAAGCAACATGGTACAAGAGACACGGGTGGGAGGTTGGACCCAGAGGGCGCTCACTCAGTAATGATCCTTCCGCAGGTTCACCTACGGAAACCTTGTTACGACTTATACTTCCTCTAAATGACCACGAGA
+
CCGGGGGGECFGFGGGGFGGGGGGGGGGGGGGGG8EEEGFGGFDFEBEFCGGGGFFFGGFFGFEFG9FGF9E<EEFGGGDFFGFEFG9FGFFFCFEGEEGGFCCFGGGCC7CB>FGGEGCFEFCEECGGGGG7C:=FGDFC9F:CDGGED*:>?EGC**;858EGCC8CCEGGGG5@CF6C86A:CCEFC68;8*/?C:?C=/8=/**277<**775>>C)99>DFFF46=>9F?B*:=F*99C7:375*99D6*8?0>@(,4:4><67@F64,80)65>A9<25:)4-.))..451(###
@M06045:235:000000000-JCY5N:1:1101:10329:5427 2:N:0:CTCAGA
TTAGGCGCTGCGTTCTTCATCGATGCCAGAACCAAGAGATCCGTTGTTGAAAGTTGTAACTATTAAAGTTTTTCAGACGCTGATTGCAACTGCAAGTGGTTTTAAAGTGTCCTGACGGCGGGCGGACCCGCCGAGGAAACGAAGGTGCTCAAAAGACATGGGTAAGAGATGGCAGGCAAAGCCCGCAACTCTAGGTAATGATCCTTCCGCAGGTTCACCTACGGAAACCTTGTTACGACTTTTACTTCCTCTAAATGACCAAGTACTCTGACAGATCGGAAGAGCGTCGTGTAGGGAAAGC
+
CCGGGGGGGGGGFGGGGGGGGGGGGGGGGGGGGGGGGGGGGGGGGGGGGGGGGGGGGGGGGGGGGGGGGGGGGGGGGGGGGGGGGGGGGGGGGGGGGGGGGGGGGGGGGGGGGGGGGGGGGGGGGGGGGDGGGGGGGGGGGGCEGGGGGGGGGGGGGGGGGGGGFGGGGGGGGGGGGGGGGGGGGGGGGFG<FFGGGGGGGGGGGGGGGGGGGF9CFFFDFGGGGGGFFFFFF@FFFGFEFFF77FGGC*68DF=A4)6?B?6<B<A<FFFF?<F>((-8?1,2:924(4<1(-<:?:###
@M06045:235:000000000-JCY5N:1:1101:4729:5444 2:N:0:CTCAGA
TTAGGCGCTGCGTTCTTCATCGATGCCAGAACCAAGAGATCCGTTGTTGAAAGTTTTAACTTGTTTGTTTTGTAAATCAGAAGGTACGCTATAAATTGAAGAGTTGGGTCCTCTGGCGCGCTGCGGGACGGGCCGAAGCCGCGGCCCGCGGTGCGCCGAGCAACAAAAAGGTAAGGTTCACAAAGGGTTTGGAGTAATAACTCGGTAATGATCCCCCCGCTGGTTCACCAACGGAGACCTTGTTACGACTTTTACTTCCTCTAAATTACCACGTACTCTACCAGATCGGAAGAGCGTCCAA
+
CCGGGGGGGEGGGGGGGGGGGGGGGGGGGGGGGGGGGGGGGGGGGGGGGGGGGGGGGGGGGGGGFGGDFFGGDGGGGGGGGGGGFFGGDFEGFGGGGGGGGGGFGGFGGGGGGGGGGFCGGGGGGGGGGGGCGGGGGDDEFGGGGCEEEDEGEGGGGGDGGGGGGGF8CEGGGGGDFGGGG79*<*BEFGGGCCCEFF?FGGFEEEG:+*+::F**0/7/9CDCF7:*167(8DEFEGF@F=7CC4CF))79CF=A?:?4).8<4)-37FB0:1:<?A4>)).51)50:FF60<:;(-###
@M06045:235:000000000-JCY5N:1:1101:17336:5448 2:N:0:CTCAGA
TTAGGCGCTGCGTTCTTCATCGATGCCGGAACCAAGAGATCCGTTGTTGAAAGTTTTAACTGATTTGATCAATCCACTCAGACAGCAGTCCTTCCGACAGTGTTCGTGTGGGGGGCTTCGGCGGGCGCGGGCCCGGGGGCGGATCCCCCCCGGCGGCCGATAGGCGGGCCCGCCCACGCGGCACGGTTCGTTAAAAACGGGGGGGTGGTTGGCCCCCGAGGGGCCCACACTCAGTAATGTTCCTTCCGCAGGTTCCCCTACGGAACCCTGTTTCCGGCTTTTAATGCGCTGAACTGCCTGC
+
A<CD<C6:@:++B,8DC,6FCE8F9FAFDGCGDG8<,88,EE@F8@FF8FG<<FFF9FGDG9FGG<C,9CD<C,CEF,<E8,BB<EE8AE,?<E<:F7FCG9E,CFB?F<+47CEC7,6F*>B7*C**4B*8*:/:EGEC*:*/*0:CCGEG*:E::/***2;+:8>EEC*82:*;*2*****2/8***22C*10+3;8*;8****:5C5//*2//7))175739D9@500(.)//*2@66*:**9***00<F*9(14)83?:((,(3)))..))((((,()),)..(-((()(-)).###
@M06045:235:000000000-JCY5N:1:1101:25577:5466 2:N:0:CTCAGA
TTAGGCGCTGCGTTCTTCATCGATGCCAGAACCAGGAGATCCGTTGTTGAAAGTTTTGACTTATTGTATAAGTTACTCAGAGAGGCCACTGATGACGAAGAGTTTTGGTCTTCTGACGGGCTGCCGGCACGGGGGCCGGCGCGGCCCCGGTGGGAGCCACCCGCCGAAGCAACGGTGAGGTAGGTTCACAATGGTTGGGAGTTTTGCAACTCTGTAATGATCCCTCCGCTGGTTCACCAACGGAGACCTTGTTACGACTTTTACTTCCCCTAAATGACCAAGTACTCTCTGAGATCGGTCG
+
CCGGGGGGGGGGGGGGGGGGGGGGGGGGGGGGGGGGGGGGGGGGGGGGGGGGGGGGGGCFGGGGGGGGGGGGGGGGGGGGGGGGGGGGGGGGGGGGGGGGGGGGFEDEFGGGGGGGGGFGGGGGGGGGGGGGGGGGGGGGGGGGGGEGGGGGGGGG>CGFBGGEEGGGGGGGFGGGGGGGFGGG9CFGGGGCGGFGGDGGG=FGFGGGGG6>FFF7@GFFCFFFDGGFFFFFBFFFFFFFFEDDD>3<<F==FFF:FFDFF9><:25))078?3<A28>D?3-..6<<:?A))6-53(###
@M06045:235:000000000-JCY5N:1:1101:10071:5476 2:N:0:CTCAGA
TTAGGCGCTGCGTTCTTCATCGATGCGAGAGCCAAGAGATCCGTTGCTGAAAGTTGTATATAGTTTTATCACAGGGCCTTTTACAGCCCATGCAAAGACATTCGTTCACATACTATGGGGTATATACGAGAACATAGGCTCAGAGACACAGAGGAGAGCAGATGCTCGCGCACCCGCAATCCCTCACATCCAGGTTTTCACTGACTGCATTTCTCAGAGTCTACAAAAGGTGCACAGGTGGATGAAAATGAAGCCTCGGGGAGCGTGCCCATGCTGCGAGAGCCAGCTACAACCCCGCGAG
+
CCGGGGGGGGGGGGGGGGGGGGGGGGEGGGGGGGGGGGGGGGGGGGGGGGGGGGGGGGFGGGGFGGGGGGGGGGGGGGGGGGGGGGGGGGGGGGGGGGGGGGGGGGGGGGGGGGGGGGGGGGGGGGGGGC7FGGGG<EGAFGDGFGGGGGGGGGGEFGGGGGGF9EGGGGGGGGGGGDGGGGGGGGGG,DFGFGFFGGCEFGCEGGGGGGGGG7=@B8*=FFCCFGGFFE4(.;*??6?F>5*>FFDGFAFF+6;;FFFD@BB>FB?0)7634:))32931608??::2)87?1?20(###
@M06045:235:000000000-JCY5N:1:1101:25092:5501 2:N:0:CTCAGA
TTAGGCGCTGCGTTCTTCATCGATGCTGGAGCCAAGAGATCCGTTGTTAAAAGTTTTGACAGTTCGCTAAGAACACTCAGAAGTATCGTCGGGTTCGAAAACAGAGATTCTGATGAGACCGGCGGGCACCCTTGCGGGCGCCGCCGAAGCAACAGGTATAATAGTTCACAAAGGGTAGAGAGTGTAGTACTCAGTAATGATCCCTCCGCTGGTTCACCAACGGAGACCTTGTTACGACTTTTACTTCCTCTAAATGACCAAGTACTCTTCGAGATCGGAAGAGCGTCGTGTAGGGAAAGGG
+
CCGGGGGGGGGGGGGGGGGGGGGGGGGGGGGGGGGGGGGGGGGGGGGGGGGGGEGGGGGGGGGGGGGGGGGFGGGGEGGCGFFGGGFGFGGGGGGCEGGGGGFGDFFGFFFGGGGGGGFGEGGGCEGGGGGGGCGGGGGGGGGGGGG>CGGFBFGGGGGFDFCGGGCCGG?CFGGGGD?FGG>CEGGGFGF??FGDFGGGCCEEF6EGGDGG9FFGBGFFDGDCCGGFFFBF9FF@@GFBFF7DFFCDFF47CFFFFFFF<04<955)9@52(438(4,(-2:81,80(44:2<0<?:###
@M06045:235:000000000-JCY5N:1:1101:5204:5524 2:N:0:CTCAGA
TTAGGCGCTGCGTTCTTCATCGATGCTGGAACCAAGAGATCCGTTGTTGAAAGTTTTGACTATTGATCAAAGACTCAGAATTGTCACTAATCAGCAAAGAGTTTCAACTAATCCTCCGGCAGGCGCTGCCCTGAGCGGCGGTTAAGCCTGGGCCTCAGGCGTGCCACCCCCTCGCGGGGGCGGCCCGGCCTGCCGAAGCAACAGTGGTTAAGGTAGACAAGGGTGGTCAGTAGCGGGCGACCCGGAGGCCGCCGTGCCGACACTGTAATGATCCTTCCGCAGGTTCACCTACGGAAACCAG
+
CCGGGGGGGGGGGGGGGGGGGGGGGGGGGGGGGGGGGGGGGGGGGGGGGGGGGGGGGGGGGGGGGG9ECCFGGGGGGGGGGGGGGFGGGGGGGGGGGGGGGGGGGGGGGGGGGGGGGGGDGGGGGGGGDGGGGGGGDEGGGGGEGAFGGGGGGGGFFGGGGGGGGFGFGGGEGCEGGGGGGGGGECGGGGGG5FGECGECGG6A2+:<CFCDF77C?C6FCFGCDGD@F>?4AFF>))5)<:CDD5D37>:>C57>B:E5;705?>DAFFFBF>AA48?:1>1234)--4:38?B?B:###
@M06045:235:000000000-JCY5N:1:1101:10850:5534 2:N:0:CTCAGA
TTAGGCGCTGCGTTCTTCATCGATGCGAGAGCCAAGAGATCCGTTGCTGAAAGTTGTATAGTGTTTTATAGGCTACAAAGCCCATTGACTACATTCAATGTCATACTATTGGGGTGTGTAAAAAGACATAGACCTGGAAATTCAAGGAGAGGCCGAAGCCAAACCTCGCGTCCGCCTCCGTGAAGAGACGAGAGTTATCCAGACCTACAGTCGGTGCACAGGTGGAAAGATAAAAATGGCGGGTGTGCACAATGCTCCGAGGAGCCAGCCACAACCCACACCATAGTTATTCATTAAAAGC
+
CCGGGGGGGGGGGGGGGGGGGGGGFGCEGGGGGGFFGGDFGGGGGGGGGGGGGGGGGGGGGGGGGGGGGGGGGGGGGGGGGGGGGGFGFGFGGGGGGGGGGGGGGG9AEFFDEGEGGGGGGGGFGGGGGGGGGGGGGGGGGGGGDGGGGGGGGGGGGGGGGGGFGEFCEEEEEGG>8CEGFGFCGGGFGGGGGGGGGGGGGDFFGGGGGGGGGGDGFGF7FG>FGGGFF56<?FFFF7AAEFD7D>C7:4@>**/)9)5.-6>??60..)71(.80(,4(((,2)).)6.2).:<9<-###
@M06045:235:000000000-JCY5N:1:1101:18226:5541 2:N:0:CTCAGA
TTAGGCGCTGCGTTCTTCATCGATGCCAGAACCAAGAGATCCGTTGTTGAAAGTTTTGATTCATTGTGTAATCACTCAGAGAGGCCAAAAATTCAAGAGTTTAGTGGTCCTCCGGCGGGCTACCCCCTGAAGGGCTCCCCGCCGAGGCAACTGACTAGTTCGTTCACAAAGGGTTGGGAGTTTTGCAACTCTGTAATGATCCCTCCGCTGGTTCACCAACGGAGACCTTGTTACGACTTTTACTTCCTCTAAATGACCAAGTACTCTGACAGATCGGGAGAGCGTCGTGTAGAGAAAATAC
+
CCGGGGGGGGGGGGGGGGGGGGGGGGGGGGGGGGGGGGGGGGGGGGGGGGGGGGGGGGGGGGGGGGGGGGGGGGGGGGGGGGGGGGGGGGGGGGGGGGGGGGGGGFGGGGGGGGGGGGGGGGGGGGGGGGGGDGGDGGGGGGGGGGGGGGGGGGGGGGFGGGGGGGGGFFGGD8CGGGGDEGGGGGGGGGGGFGGGGGGGGGGGFGGGGGGGGFGGFGFGGGGGDFGFFFFFBFFFFGFFFFFGGFGGGFFFFF6<FFFFFF<AA)-)=4457A0:F902?6?>>(4-,.22)..4:(###
@M06045:235:000000000-JCY5N:1:1101:17516:5545 2:N:0:CTCAGA
TTAGGCGCTGCGTTCTTCATCGATGCGAGAACCGAGCGATCCATTGCTGGCAGTTTTCAAGGTTCTTTTTGAATCATTCAGCATAGTTTAGAATAATAGTTGAAAAAAGAGGCTTCTGGTGCACACAAAATGCACACCAGAATTCACCAAATTACTTTGCACAGGACATGCGAACACACACAAATGTATCCACAACACAAGAATGATCCATCCGCAGGTTCACCTACGGATACCTTGTTACGACTTTTACTTCCTCTAAATGACCAAGTACTCTGCCAGATCGGAAGAGCGTCGTGTAGCT
+
CCGGGGGGGGGGGGGGGGGGGGGGGGGGGGGGGGGD7FEFGGGGGGGGGGGGGGGGGGGGGGGGGGGGGGGGGGGGGGGGGGGGGGGGGGGGGGGGGGGGGGGGGGGGGGGGGGGFGGGGGGGGGGGGGGGGGGGGGGGGGGGGGGGGGGGGGGGGGGFDFFGGGGGGGGGGGGGGGGGGGGGGFGGGCGGGGGGGGGCE5DFGGGGGGGGGFGGGFGFFGFGGGGGFFFFFFFFFFFFFFFGDGFCDGFFFGFFEAEFFFFCFEFFFFFFD9A27?>B?BFB::192(:;;(7>?:(###
@M06045:235:000000000-JCY5N:1:1101:11995:5561 2:N:0:CTCAGA
TTAGGCGCTGCGTTCTTCATCGATGCCGGAACCAAGAGATCCGTTGTTGAAAGTTTTAACTGATTTAGCTAATCGCTCAGACAGCAGTCCCTCCGACAGTGTTCGTGTGGGGGTCTCCGGCGGGCACACGCCCGGGGGCAGATGCCCCCCGACGCCCCCCCCCCTTGCTGAGGGGGGCGGGCCCGCCGAGGCAACGTGTCACGGTAGCCACGGGTGGGAGGTTGGCACGCCGGAGTGTGCCTTCCTCCTGACTCATCCGTCCCCAGGTTCACCCACGGACACACTGTTACCGATTTTTAGC
+
CCF@FFGGGGGGFEFGGGGGGGGGGGGCEFEFFGGG8<FGGGGFGGBFGGGGGGFGGGGGGCEFFGGGGDFC,CDF@,@CFEG<EA<CFGG9FGGEGGGGAEFAF:FGFGCC+8FAFG+@F+@F>3@FF+FFECCFC*=7**,,,2?FEG8B8**18:CCGGG8/8CC:7+*;>8CEEG58C8??8ECC**:*88E*/0*+<=5*2/++0*)))1)0)0/572*59=7)0896:575:9F6**2997*0)0)2*).7))041(42(14/7997((4(-((-(,-(.-.)))((((44)###
@M06045:235:000000000-JCY5N:1:1101:11714:5566 2:N:0:CTCAGA
TTAGGCGCTGCGTTCTTCATCGATGCGAGAGCCAAGAGATCCGTTGTTGAAAGTTGTATTCGAGTTTTGATTACTCTGAATGTTAGACTTGCAATTGAAGACGTGTGAGAAAATGAAGCCCAATCTTCCAAAGTTGAAAGGGCCTTTATAATGCACACAAGGTGGGTATGGATTTGAAAGTGCCATAAACACTTATTGTGAATGATCCTTCCGCAGGTTCACCTACGGAAACCTTGTTACGACTTTTACTTCCTCTAAATGACCAAGTACTCTTGAAGATCGGAAGAGCGTCGTGTAGGAC
+
CCGGGGGGGGGGGGGGGGGGGGGGGGGGGGGGGGGGGGGGGGGGGGGGGGGGGGGGGGGGGGGGGGGGGGGGGGGGGGGGGGGGGGGGGGGGGGGGFGGGGGGGGGGGGGGGGGGGGGGFGGGGGGGGGGGGGGFGGGGGFGGGGGGGGGGGGGGFGGGGGG?8FEGFGGGGGGF=CFGGGGGGGGGGGGDGGGGGGGGFGGGGGGGGGGGGGGGGDGFGGGGGGGGDFFFFFFFFFGFFFFGGDFCC8>ACFFFFFFFFFFE@@<27FCFFFF8EFFC44?DDDB@;DFF<BFFFF2###
@M06045:235:000000000-JCY5N:1:1101:7458:5574 2:N:0:CTCAGA
TTAGGCGCTGCGTTCTTCATCGATGCGAGAGCCAAGAGATCCGTTGTTGAAAGTTGTATTTTTGAATTATGTTTATTCAGAAATAGATATTCAGACAAACTGCTTTAAAGGTGTTAAGTTAATCAAACCCTCTTAAGGTTTTCCTTCCCCTAAAGTCCTATCGGACCCAAAGGGATATCAACGTACAGAGGGTCCAAAAACATTGCACACAAGGTGGATATGGATTTTTTTAAAGAGTGCCATAAAACACTCAATTATGAATGATCCTTCCGCAGGTTCACCTACGGAAACCTTGTTAAAC
+
CCGGGGGGGGGGGGGGGFGGGGGGGGGGGGGGGGGGGGGGGGGGGGGGGGGGGGGGGGGGGFGGGGGGGGGGGGGGGGGGGGGGEGGGGGGGGGGGGGGGGGGGGGGFGGGGGGGGGGGGGGGGGGGGGGGGGGGGGGGGGGGGGGGGGGGGFGEGGGGGFFEGGGEGGGGGGGGFC9FFFGGGGGGGGFGGGGGGAFGGGGGGGGGGGGEGD>?CF>AGFGGGGGGFFFFFFFFF;+1=FFGGFBGFC;*6CFFFFFFFEFEFEEEFFFFF?60;?@EAC8<8??FF:9::?)).9)###
@M06045:235:000000000-JCY5N:1:1101:15615:5595 2:N:0:CTCAGA
TTAGGCGCTGCGTTCTTCATCGATGCTGGGGCCAAGAGATCCGTTGTTAAAAGTTTTGACAGTTCGCTAAGAACACTCAGAAGTATCGTCGGGTTCGAAAACAGAGATTCTGATGAGACCGGCGGGCACCCTTGCGGGCGCCGCCGAAGCAACAGGTATAATAGTTCACAAAGGGTAGAGAGTGTAGTACTCAGTAATGATCCCTCCGCTGGTTCACCAACGGAGACCTTGTTACGACTTTTACTTCCTCTAAATGACCAAGTACTCTTTGAGATCGGAAGAGCGTCGTGGAGGGAAAGCG
+
CCGGGGGGGGGGGGGGGFCFEEFGGGGGGCEGGGFFGGFGGGGGCGGGGGGGGGGGGGGGGGGGGGGGGGGGGGGGGGGGGGGGGGGGFFCFGGGGGGGGGGGGGGGGGGGGGGGGGGGGGGGGG+3>FFGGG,@@FGGGGGGGGDEEGGCGGGGGGGFGCGCBFGGGGGGCG6CFGDGGFGFFGGGCCFFGGGGGG7CC?CG?CEEEG5*9DFF77CFDGD3119DFFFFAAB?@)/7>FFDFG6>**4@FC=F4@AFF0.694:<2@FFF:1.86?8:>F?:64<1,(-(1324?4###
@M06045:235:000000000-JCY5N:1:1101:10707:5596 2:N:0:CTCAGA
TTAGGCGCTGCGTTCTTCATCGATGCGAGAGCCAAGAGATCCGTTGTTGAAAGTTTTGTTTTGTTATGATATATGACGTTCATTACACCATGTTTGTAAAATAGCCCCGAAGGGCACGGTTCACAGAGGTTTGGAATAGTTATAAGCCCGTGAGGGCGTTCACTAATGATCCTTCCGCAGGTTCACCTACGGAAACCTTGTTACGACTTTTACTTCCTCTAAATGACCAAGTACTCTGCAAGATCGGAAGAGCGTCGTGTAGGGAAAGAGTGTAGATCTCGGTGGTCGCCGTATCATTCTC
+
CCGGGGGGGGGGGGGGGGGGGGGGGGGGGGGGGGGGGGGGGGGFGGGGGGGGGGGGGGGGGGGGGGGGGGGGGGGGGGGGGGGGGGGGGGGGGGGGGGGGGGGGGGGGGGGGGGGGGGGGGGGGGGGGGGGGGGGGGGGGGGGGGFGGGDEEGGCEEGGGGGGGGGGGGGGGGGGGGGGGGGGGAFGGGGGGGGGGGFFGGGGGGGGGGGFFGGGGFGFGGGGGGGGFFFFFFFFFFGFFFFG=DFCGDBFFFBB073>F?BF<BB<:FF?9)6>>F94284?BB?<00-79220666###
@M06045:235:000000000-JCY5N:1:1101:6581:5647 2:N:0:CTCAGA
TTAGGCGCTGCGTTCTTCATCGATGCCAGAACCAAGAGATCCATTGTTGAAAGTTTTGATTTTTTGTTTGTTTATTCAGACAGATGCTGTATTTACAAAGAGTTTAAAGGGTCCTACTGGCAGGCAAGCCTGCCGAGGAAACAATGGGTGCGCAAAAAGCGAGGGTAGTAGAATTCAGGTGACAAGCTCGATCAGCAGAGGCCAAACATAACCTAGCCAACAAAAGTGGCTACACCATGCTCTCCAGTCTGCCCAAGCAGGGGGAACCAAACATCCCCCCACCCTCCTTTCGGAAAGCCTG
+
CCGGGGGGG7FGGGGFGGGGDFGGGGGFF@EFDG8FG8FGGGGGGGGGGD,@EFGFGFGGGGEGGGGGGGGGGGCGCDE<EGGGGGGGGG<FAFFGGGGGGGFGGAFGGGGG8FE<EFGFFGGGGGFFDFCCFGGGDGGGFE>FFFGG?8>C8CC>EGEG7EC6=CCE>;EFAAEGFGGFDDFCCDG?CC>,@EEFGCB5EG*;9CGCEGFGGC88F<FGDFGGG9?FA:F@@FF5=7AF+;+7>A<+*3@AGAA;FFFF?F>F044<:F:1:))(((316(4:14044<260107?(###
@M06045:235:000000000-JCY5N:1:1101:22049:5671 2:N:0:CTCAGA
TTAGGCGCTGCGTTCTTCATCGATGCCAGAACCAAGAGATCCGTTGTTGAAAGTTTTAACTTGTTTGTTTTGTAAATCAGAAGGTACGCTATAAATTGAAGAGTTGGGTCCTCTGGCGCGCTGCGGGACGGGCCGAAGCCGCGGCCCGCGGTGCGCCGAGCAACAAAAAGGTAAGGTTCACAAAGGGTTTGGAGTAATAACTCGGTAATGATCCCTCCGCTGGTTCACCAACGGAGACCTTGTTACGACTTTTACTTCCTCTAAATGACCAAGTACTCTTAGAGATCGGAAGAGCGTTAGG
+
CCGGGGGGGGGGGGGFGGGGGGGGGGGGGGGGGGGGGGGGGGGFGGGGGGFGGGGFGGGGGGGGGGGGGEGGGGGGGGGGCFGGGGGGGEGGGGGGGGGGGGGGGGGGFGGGGGGGGGGGGGCEGDGGGGGGGGGGGDGGGGGGGEGGGEEGEGGGGGGGGGGGGGGGCGGFGGFGGGFGGGFDFGGG>EGCEF@FGGGGGGGGGEGGGGGFCGGGFGECDGC7F>7FF=>?FFFBEGFFFFGGD?DGD3@FF7FA=A?BF)5:99<DFFFFBA<<44<<<22)448?FF0(4:73;(###
@M06045:235:000000000-JCY5N:1:1101:9861:5698 2:N:0:CTCAGA
TTAGGCGCTGCGTTCTTCATCGATGCTGGAGCCAAGAGATCCGTTGTTAAAAGTTTTGACAGTTCGCTAAGAACACTCAGAAGTATCGTCGGGTTCGAAAACAGAGATTCCGATGAGACCGGCGGGCACCCTTGCGGGCGCCGCCGAAGCAACAGGTATAATAGTTCACAAAGGGTAGAGAGTGTAGTACTCAGTAATGATCCCTCCGCTGGTTCACCAACTGAGACCTTGTTACGACCTTTACTTCCTCTAAATGACCAAGTACTCTCCTAGATCGGAAAAGCGTCGTGTAGGGGAACGG
+
CCGGGGGGGGEGBGGGFGGGGCFFGGGGCFFGGGGGGGGFGGGFGEGGGGGFFGGFFFFGGGGGFEGFGC,CFGGGFGG8FFEFGGGFGFCEEGGGGCCCEG?<FFDCFG9EC7FFCEFFGCG::++6+@FFFFGG>GCFEGCEGG5:>8F?C78C<AFFG?;B9;CC?CCC6CG*B*3BFEEC+>EG?79C76@FGG7C+<C8+:75=C55<CFCFFF57*90*:CF66*).9*.5D)8?FFFF4:CDFFF**0)92@??(6<6:A56?9<27>F?080(.:198:>01(1:20(4(###
@M06045:235:000000000-JCY5N:1:1101:14287:5723 2:N:0:CTCAGA
TTAGGCGCTGCGTTCTTCATCGATGCCAGAACCAAGAGATCCGTTGTTGAAAGTTTTAATTGATTGTGTTTTTACTCAGAAGATACTGAAAATAACAAGAGTTTAGTGGACCACCGGCAGGCCACCACCGGAGCCGTGACGACCCCGATAGGCCCTGCCGAGGCAACAAAAGGTAAGTTCACATGGGTTTGGGAGTTTTGAAATAACTCTGTAATGATCCCTCCGCTGGTTCACCAACGGAGACCTTGTTACGACTTTTACTTCCTCTAAATGACCAAGTACTCTGTGAGATCGGAAAAAT
+
CCGGGGGGGGGGGGGGGGGGGGGGGGGGGGGGGGGGGGGGGGGGGGFGGGGGGGGGGGGGGGGGGGGGGGGGGGGGGGGGGGGGGGGGGGGGGGGGGGGGGGGGGGGGGFGGGGGGGGGGGGGGGGGGGGGGGGGGGGGGGGGGGGGGGGGGGGGGDFGGGGGGGGGGGGGGG?CFGGGGGGFGGGGGGGDGGGGEFFGGGGGGGGGGCFFGGGGGFCFFFGGGGGGBFFFFFFFFFGFDF>DFGFGGGFFFGFD:DFFFFFFFA)-:?4=A<AFFF?:BFFBFF<B22))).40:?(###
@M06045:235:000000000-JCY5N:1:1101:11343:5737 2:N:0:CTCAGA
TTAGGCGCTGCGTTCTTCATCGATGCCAGAACCAAGAGATCCGTTGTTGAAAGTTTTGATTTATTTATGGTTTTACTCAGAAGTTACATATAGAAACAGAGTTTAGGGGTCCTCTGGCGGGCCGTCCCGTTTTACCGGGAGCGGGCTGATCCGCCGAGGCAACAAGTGGTATGTTCACAGGGGTTTGGGAGTTGTAAACTCGGTAATGATCCCTCCGCTGGTTCACCAACGGAGACCTTGTTACGACTTTTACTTCCTCTAAATGACCAAGTACTCTATCAGATCGGAAGAGCGTCGGGAG
+
CCGGGGGGGGGGGGGGGGGGGGGGGGGGGGGGGGGGGGGGGGGGGGGGGGGGGGGGGGGGGGGGGGGGGGGGGGGGGGGGGGGGGGGGGGGGGGGGGGGGGGGGGGGGGGGGGGGDGGGGGGGGGGGGGFGGGGGGGGGGGGGGGGGGGGGGGGGGGEDGGGGGGGGGGGGGGGGGGGGGGGGGGGGGGGGEGGGGGGGGGGGGGGFFGGFFGGGGEG>DGGGFFCCFFFFFFEFFFG*9@FDD<5>3C?F?GFFFFFFF<AF<4AABFFFFF<4<<ABFFF<9:4(31611129(4(###
@M06045:235:000000000-JCY5N:1:1101:8204:5741 2:N:0:CTCAGA
TTAGGCGCTGCGTTCTTCATCGATGCCAGAACCAAGAGATCCGTTGTTGAAAGTTGTAACTATTAAAGTTTTTCAGACGCTGATTGCAACTGCAATGGGTTTAAATTGTCCAATCGGCGGGCGAACCCGCCGAGGAAACGTAAGTACTCAAAAAACATGGGTAAGAGACAGCAGGACAAAGCCTACAATACTCTAGGTAATGATCCTTCCGCAGGTTCACCTACGGAAACCTTGTTACGACTTTTACTTCCTCTAAATGACCAAGTACTCTCCCAGATCGGAAGAGCGTCGGTTAGGGGAA
+
CCGGGGGGGGGGGGGGGGGGGGGGGGGGGGGGGGGGGGGGGGFGGGGGGGGGGGGGGGGGFGGGGGGGGGGGGGGGGGGGGGGGGGGGGGDFGC:CCFFGECFFGFGGGGGGGGGGGGGGGGGGGGGGGGGGGGGEGGGGGGGGGGGFGGGGGGGEGGGGGGFFGGGGGGGGFGGGFGGGGGGGGGGGEFCCF?GFGGGGGGFCFFGGG4EDGGGGFGFGGCFGGGGFEFF?FFFFBC>>BEGF>FGGGF4*:@FBBAFFF???BAB<FFFDFFFFF?3?B?8(37219?>(-40326###
@M06045:235:000000000-JCY5N:1:1101:13432:5774 2:N:0:CTCAGA
TTAGGCGCTGCGTTCTTCATCGATGCCAGAACCAAGAGATCCGTTGTTGAAAGTTGTAACTATTAAAGTTTTTCAGACGCTGATTGCAACTGCAATGGGTCTAAATTGTCCAATCGGCGGGCGAACCCGCCGAGGAAACGTAAGTACTCAAAAAACATGGGTAAGAGACAGCAGGACAAAGCCTACACTACTCTAGGTAATGATCCTTCCGCAGGTTCACCTACGGAAACCTTGTTACGACTTTTACTTCCTCTAAATGACCAAGTACTCCCCCAGGTCGGAAGAGCGTCGTGTAGGGTCC
+
CCGGGGGGGGGGGGGGGGGGGGGGGGGGGGGGGGGGGGGGGGGGGGGGGGGGGGGGGGGGFGGGGGGGGGGGGGGGGGGGGGGGGGGGGGGGGFCFGGGGGGGGGGGGGGGFAFGGEGGGDEGGGGGGGGGGCFGGGGGFFFFGGGGFGGGGGGGGGGCDGGGFEGGGGGFDGGGGG8CFG6=CFGGG;EC?E+CEGFFGGGG7CGFGGGGCDDGFFG=7CFFGGG55>FF?FFFFFGFFFBDFG?GGCBFFC**<FD=B<?>:8AB9@F)4399(15,77;:9:7?>9B;3281548###
@M06045:235:000000000-JCY5N:1:1101:22457:5782 2:N:0:CTCAGA
TTAGGCGCTGCGTTCTTCATCGATGCGAGAGCCAAGAGATCCGTTGTTGAAAGTTGTATTTTTGAATTATGTTTATTCAGAAATAGATATTCAGACAAACTGCTTTAAAGGTGTTAAGTTAATCAAACCCTCTTGGCTTTTTAATGCCAGAGAGTTCAAAAACGTTGCACACAAGGTGGATATGGATTTTTTTAAAGAGTGCCATAAAACACTCAATTATGAATGATCCTTCCGCAGGTTCACCTACGGAAACCTTGTTACGACTTTTACTTCCTCTAAATGACCAAGTACTCTCATAGCT
+
CCGCGGGDGGGGGGGGFGGGGGGGGG>FE@F@FGGFFGGGFGGGGE@FGFGFCGGGFFGDEG<CCF@FCEGFGGFGGEFGGG8FFGGGGFCAFGGG=CEGGGGGGGEFFGGGGGGAFFEGCFGGGGGFDCCGGGG9FFDFGGGGDEGFGFGGGGGGGGGCGGCE>D8CEFGGDGFE>8DDEFEGGGFGFFFCEGGGGGF,,@9@FDFFFGFGFD7;8C6?CDFFFFFFF:EABBF>5?8FAFGGFFC5DAEFGFA);>6AEF6(:0?CFFFEFFC<34)9??CAE8024:<)6)5<>-###
@M06045:235:000000000-JCY5N:1:1101:7557:5784 2:N:0:CTCAGA
TTAGGCGCTGCGTTCTTCATCGATGCGAGAGCCAAGAGATCCGTTGTTGAAAGTTGTATTTTTGAATTATGTTTATTCAGAAATAGATATTCAGACAAACTGCTTTAAAGGTGTTAAGTTAATCAAACCCTCTTGGCTTTTTAATGCCAGAGAGAGTTCAAAAACGTTGCACACAAGGTGGATATGGATTTTTTTAAAGAGTGCCATAAAACACTCAATTATGAATGATCCTTCCGCAGGTTCACCTACGGAAACCTTGTTACGACTTTTACTTCCTCTAAATGACCAAGTACTCTCCGAT
+
CCGGGGGGGGGGGGGGGGGGGGGGGGGGGGGGGGGGGGGGGGGGGGGGGGGGGGGGGGGGGGFGGGGGGGGFGGGGGGGGGGGFCGGGGGGGGGGGGGGGGGGGGGGGGGGGGGGGGGGGGGFFGGGGGDGGGGGGGGGGGGGGGGGDGGGGGGGGGGGFGGGGGGGGGGGGGGGGFCE,DFGGGGGGFGGGFGGFCCAFCCFFFGGGFDGGG9:FAFF9;@FGGF7FFFFFEAF>?DADFFGGGFGGGFFFGFFFFEFFFECDFFD<FFFEFEF=<;6<4CCEC<02::FA<<4))(###
@M06045:235:000000000-JCY5N:1:1101:17956:5805 2:N:0:CTCAGA
TTAGGCGCTGCGTTCTTCATCGATGCCAGAACCAAGAGATCCGTTGTTGAAAGTTTTTTGCTTTATTTATTTCATTTACTCAGACAAGGACACGTATAATTAAGAATTTGTTAAGGTTGGCCACCGGCGGGCACGGGCCAGAGGACCTACGACGGTCCTCCGGCGGTCCAAAGACGGGCCCGCCGAAGCAACGATGGTTAAGTAAACACAGGGTAGGGAGGTCGGGCCGAGTAGACCCTAACTCTTTAATGATCCTTCCGCAGGTTCACCTACGGAAACCTTGGTACGACTTTTACTTAGA
+
CCGGGGGGGGGGGGGGGGGGGGGGGGGGGGGGGGGGGGGGGGGGGGGGGGGGGFGFG?FFGGGGGGGGGGGGGGGGGGGGGGGGGGGGGGGFGGGCDCEFEGGGGGCFCFGGGFGGGGGGGGGGGGDGGGGGCEG:CFGGGG8DCGG6FGDEGDEGEGGGGGGGDCGCGGCFCBC5EGGEGGEG=5C5EFFGEFFGG9CFGGFDGGGFG4*9C4>CFG@GG5C7CDD>E3;::7467F5??FFGFFGGGFF4**9-9<F>(,,((5<)*0*::??(3>?B:AA(...40>?:ADFAF<###
@M06045:235:000000000-JCY5N:1:1101:16080:5819 2:N:0:CTCAGA
TTAGGCGCTGCGTTCTTCATCGATGCCAGAACCAAGAGATCCGTTGTTGAAAGTTTTGATTTATTTATGGTTTTACTCAGAAGTTACATATAGAAACAGAGTTTAGGGGTCCTCTGGCGGGCCGTCCCGTTTTACCGGGAGCGGGCTGATCCGCCGAGGCAACAAGTGGTATGTTCACAGGGGTTTGGGAGTTGTAAACTCGGTAATGATCCCTCCGCTGGTTCACCAACGGAGACCTTGTTACGACTTTTACTTCCTCTAAATGACCAAGTACTCTGTGAGATCGGAAGAGCGTCGTCAA
+
CCGGGGGGGGGGGGGGGGGGGGGGGGGGGGGGGGGGGGGGGGGGGGGGGGGGGGGGGGGGGGGGGGGGGGGGGGGGGGGGGGGGGGGGGGGGGGGGGGGGGGGGGGGGGGGGGGGGFGGGGGGGGGGGGFG@FGGGGGGGGGGGGGGGGGGGGGGGGGGGGGGGGGGGGGGGEFFGGGGGGGGGGGGGGGGGGGFGGGGGDEEGGGGGGCCFFFGG@DEGDGCFGGDFFFFF?BB@FGFFF?FGGFGGGFF@CFFDFFFFFFFFFBFBFF:<<A2-6:A4<4A<<:BFBBFB0;6?9(###
@M06045:235:000000000-JCY5N:1:1101:9531:5822 2:N:0:CTCAGA
TTAGGCGCTGCGTTCTTCATCGATGCCAGAACCAGGAGATCCGTTGTTGAAAGTTGTAACTATTAAAGTTTTTCAGACGCTGATTGCAACTGCAATGGGTTTAAATTGTCCAATCGGCGGGCGAACCCGCCGAGGAAACGTAAGTACTCAAAAAACATGGGTAAGAGACAGCAGGACAAAGCCTACAATACTCTAGGTAATGATCCTTCCGCAGGTTCACCTACGGAAACCTTGTTACGACTTTTACTTCCTCTAAATGACCAAGTACTCTTAGAGATCGGAAGAGCGTCGGGTAGGGCGA
+
CCGGGGGGGGGGGGGGGGGGGGGGGGGGGGGGGGGGGGGGGGGGGGGGGGGGGGGGGGGGGGGGGGGGGGGGGGGGGGGGGGGGGGGGGGFGGC:<CEFGGEGGGGGFGGGGGGGGGCFGGGGGGGDGGGGGDFGGGGGGGGGGGGGFGGGFGGGGGGGGGGGGGGFGGGGGGGGGCFFGGGFGG6EG9BFFGCGFFGGGDCF9CEFGGGEDGCDD@:=FGFFCCDD@FFF08FFFFFF>35>FGFGGGFF=:?FFBA4@ABB<<AA2/9046).):),-4::>?B09B0((,44-28###
@M06045:235:000000000-JCY5N:1:1101:19140:5861 2:N:0:CTCAGA
TTAGGCGCTGCGTTCTTCATCGATGCCAGAACCAAGAGATCCGTTGTTGAAAGTTTTGATTCATTTTGAATTTTTGCTCAGAGCCGTAAGAAATAACGTCCGCGAGGGGACTACAGAAAAGAGTTTGGTTGGTCCCTCCGGCGGGCGCCTGGTTCCGGGGCTGCGACGCACCCGGGGCGTGACCCCGCCGAGGCAACAGTTTGGTATGGTTCACATTGGGTTTGGGAGTTGTAAACTCGGTAATGATCCCTCCGCTGGTTCACCAACGGAGACCTTGTTACGACTTGTACTTCCTCTAGGG
+
CCGGGGGGGCFGGCFGGFGGGGGGGGGGGFGGGGGFFGGGGFFGGGFGG9EFFFFGGGDFGCFGGGGGCGGAFGGGGCFGGFGGGGFFEEFFFGGGGGGGGGGGGGGGGGGGGGGGGGGGGGGGGGGGGGGGFEFGGGGGGGGECEGDCEBFGFFGCCEGGGGDEGGGGGGGGGGEGGGGGGCFFGGGGGDEEG*CFGG:?CFEGCFGC:EDDG>D6C:C9C<D3**0<4BA<8F?@47>F:DFFFCFG?FFG>EBFFFFA<<A26:BD5596:3>A<246,,4(4)66::9AAA24)###
@M06045:235:000000000-JCY5N:1:1101:4656:5872 2:N:0:CTCAGA
TTAGGCGCTGCGTTCTTCATCGATGCGAGAGCCAAGAGATCCGTTGTTGAAAGTTGTATTTTGAATTGTTTATTCATAATATTTTTCAGACAAAGAGTTAAAAAATAAAGGTTGATGTTTGGTCGATCTCCATGAAGAAGATTGACTGACATTGCACACAAGGTGGATATGGATTTAAAAAGTGCCATAAAACACTTATTATGAATGATCCTTCCGCAGGTTCACCTACGGAAACCTTGTTACGACTTTTACTTCCTCTAAATGACCAAGTACTCTTAGAGATCGGAAGAGCGTCGTGCTA
+
C9FGGGGGGGGGFFEGGGGGGGGGGGGGGDGGGGGF@FGGGGGGFGGGGGCFFFFGGGGGGGGGGGGGGGGGGGGGGGGFGGCFGGGG9FEGGGGCGCCFFFGFGFGGGGGGGGGGGGGGG>FDFECFFEGGGFGGGGGGGGFGGGGC?FGGGGGFGGGGGGCFFGDGFGGGGGGGGGGFGCFGGGGGFGGGGFGGGGGGGGGFGFGGGGGDGGDD>DEG@CFGGGFFFFA9ABAAFGFFFBGGGFGGGAAFGFFFFFFFE)?CCEFFF)AEE);CCFE<A4).6(;<@@@@>>09;0###
@M06045:235:000000000-JCY5N:1:1101:20784:5924 2:N:0:CTCAGA
TTAGGCGCTGCGTTCTTCATCGATGCCAGAACCAAGAGATCCGTTGTTGAAAGTTTTGATTCATTGTGTAATCACTCAGAGAGGCCAAAAATTCAAGAGTTTAGTGGTCCTCCGGCGGGCTACCCCCTGAAGGGCTCCCCGCCGAGGCAACTGACTAGTTCGTTCACAAAGGGTTGGGAGTTTTGCAACTCTGTAATGATCCCTCCGCTGGTTCACCAACGGAGACCTTGTTACGACTTTTACTTCCTCTAAATGACCAAGTACTCTGCGAGATCGGAAGAGCGTCGGGTAGGGAAAGAAC
+
CCGGGGGGGGGGGGGGGGGGGGGGGGGGGGGGGGGGGGGGGGGGGGGGGGGCGGGGGGGGGGGGGGGGGGGGGGGGGGGGGGGGGGGGGGFGGGGGGGFGGGCDGGGGGGGGGGGGGGGGGGGGGGGGGGGGGGGFFGGGGGDGDGDGGGGGGGGGGGGGGGGGGGGGGGGGCCGGGGFGGGGGGGGGGGGGGGGGGGGGGGGGGGGGGGDFGGGGFFFGGGDGGFGFFFFAFFFFFGFFFFFDGFGGGFFFGFFBFFFF?BAFAF>AFFF9;07<?FFB?F?>4<>(32(36:8<:1###
@M06045:235:000000000-JCY5N:1:1101:15695:5948 2:N:0:CTCAGA
TTAGGCGCTGCGTTCTTCATCGATGCCAGAACCAAGAGATCCGTTGTTGAAAGTTGTAACTATTAAAGTTTTTCAGACGCTGATTGCAACTGCAATGGGTTTAAAGTGTCCTGACGGCGGGCGGACCCGCCGAGGAAACGAAGGTGCTCAAAAGACATGGGTAAGAGATGGCAGGCAAAGCCCGCAACTCTAGGTAATGATCCTTCCGCAGGTTCACCTACGGAAACCTTGTTACGACTTTTACTTCCTCTAAATGACCAAGTACTCTTCCAGATCGGAAGAGCGTCGTGTAGGGAAAGTG
+
CCGGGGGGGGGGGGGGGGGGGGGGGGGGGGGGGGGGGGGGGGGGGGGGGGGGGGGGGGGGGGGGGGGGGGGGGGGGGGGGGGGGGGGGGGGGGGGGGGGGGGGGGGGGGGGGGGGGGGGGGGGGGGGGGGGGGGGGGGGGGGGGGGGGGGGGGGGGGGGGGGGGGGGGFFGGGGGGGGGGFGGGGCEEGG9FEGGGFFEGCGGGGGGGGGGGGGGGFGFGGGGGCDCFFFFFFFFFFGFBFFGGGFGGDFFFGFFAFAFF?04499>9F=FFA<4><FF:70:B>9(9(-479<18<:###
@M06045:235:000000000-JCY5N:1:1101:7563:5954 2:N:0:CTCAGA
TTAGGCGCTGCGTTCTTCATCGATGCCAGAACCAAGAGATCCGTTGTTGAAAGTTTTGACTTATTCAGTACAGAAGACTCAGAGAGGCCATACAATGCAATAGTTTGGTTTTCCTCCGGCGGGCGCCCGCGAGGGCCGAGGGGCGCCGGGAAGGACCCGGGCCGCCCGCCGAAGCAACGGTTTAGGTAACGTTCACAATGGTTTGGGAGTTTTGCAACTCTGTAATGATCCCTCCGCTGGTTCACCAACGGAGACCTTGTTACGACTTTTACTTCCTCTAAATTACCAAGTACTCTCTGTG
+
CCGGGGGGGGGGGGGGGGGGGGGGGGGGGGGGGGGGGGGGGGGGGGGGGGGGGGGGGAFGGGGGGGGGGGGGGGGGGGGGGGFGFGGGGGGGGGGGGGGGGGGGGGGGGGGGGGGGGGGGGGGGGGGFEGGGGGGGGGDF:E8EE*CCEGGEEGGGGGGGGGGGGGGGGGGG5CGGGGGGGG5EEFGDGGGCFGGGGGGGFFGGGDG5ECCGGFGFFGFGFGGG:D77=B44?4>BFG>B?FGCC==FDFFFGEF?FDF44<<?BF??FFFA>2.546<BFF4)-)4<3?<<AA<97)###
@M06045:235:000000000-JCY5N:1:1101:5759:6000 2:N:0:CTCAGA
TTAGGCGCTGCGTTCTTCATCGATGCCAGAACCAAGAGATCCGTTGTTGAAAGTTGTAATTATTGTTTGTTTTCTGACGCTGATTGCAACTACAAAAAGGTTTGATAATGTCCAACCGGCAGGCAAGCCCGCCGAGGAAACATACGGTACGCAAAAGACAAGGGTGCAGCAAGGACCGAAGTCCGCTGTTTTTATAATGATCCTTCCGCAGGTTCACCTACGGAAACCTTGTTACGACTTTTACTTCCCCTAAATGACCAATTACTCTCGCAGATCGGAAGAGCGTCCTGTAGGTAAATTG
+
CCEGGGGGGGGGGDGGGGGDGC@FAFFGGG@CE<@FEEGFGGGFG:FGG9FGGGCFEG<FGGFGGGGGGFDGGGFG9FGG7BFCFGGFGGCGGGFF8AF@CEF7F?FGGGGGAFFEFCCC:CCFFFCDCFCEEGGG=FA:FGG,DD>FGGG6+CC,DFCCFG6CBEGGGGGF6BEF88ECE;9A5CECCGCF5,;CC<EF?GCFD,;75):8FG>7CFF4>C53:DGF46+9464)0>@@BB7>FFFC*))09==46A@?:)65:42>F@E9802,(42:9((,(4(((.)).))).-###
@M06045:235:000000000-JCY5N:1:1101:21997:6002 2:N:0:CTCAGA
TTAGGCGCTGCGTTCTTCATCGATGCCAGAACCAAGAGATCCGTTGTTGAAAGTTTTGACTTATTCAGTACAGAAGACTCAGAGAGGCCATAAAGTATCAATGGTTTGGGGTACCTCCGGCGGGCGCCCCGCGAGGGGGCCTGGGGGCGCTGGGCGCCGCCCGCCGAAGCAACGGTTTGGGTAACGTTCACAATGGTTTAGGGAGTTTTTCAACTCTGTAATGATCCCTCCGCTGGTTCACCAACGGAGACCTTGTTACGACTTTTACTTCCTCTAAATGACCAAGTACTCTGCCAGACAA
+
CCGGGGGGGGGGGGGGGGGGGGGGGGGGGGGGGGGGGGGGGGGGGGGGGGGGGGGGGGGGGGGGGGGGGGGGGGGGGGGGGGFGGGGGGGGGGGFGGGGFGGGGGGGGGGGGGGGGGGGGGGGGGGGGGGGGGGGGGGGGGGFGGGGGGGGGGGGGGGGGGGGGGGG5CGGGGGGCCEGGGGGGGGGGGGGGCGGGGGGGGGDGG=ECGDGD:FGGFDFFFGGGFGGFFFFBFDEFFGFFFFGFGFG3)7>FC?FAFFF71;B?FF9AFFFA2:9AFF<>AF08??B94:44<22874###
@M06045:235:000000000-JCY5N:1:1101:5819:6007 2:N:0:CTCAGA
TTAGGCGCTGCGTTCTTCATCGATGCCAGAACCAAGAGATCCGTTGTTGAAAGTTTTAACTTGTTTGTTTTGTAAATCAGAAGGTACGCTATAAATTGAAGAGTTGGGTCCTCTGGCGCGCTGCGGGACGGGCCGAAGCCGCGGCCCGCGGTGCGCCGAGCAACAAAAAGGTAAGGTTCACAAAGGGTTTGGAGTAATAACTCGGTAATGATCCCTCCGCTGGTTCACCAACGGAGACCTTGTTACGACTTTTACTTCCTCTAAATGACCAAGTACTCTGACAGATCGGAAGAGCTTCCCT
+
CCFGGGGGGGGGGGGGGGGGGGGGGGGGGGGGGGFGGGGGGGGGGGGGGGGGGGGGGGGGGGGGGGGFGGGGGG9FFGGGGGGGGDGEGGGGGGGGGGGGGGGGGGFGGGGGGGGFGGGGGGGGGGGGGGGGGGGGGGGGGGGGGDGCEGGE7EGGGGCEGGGGGGFGGGEFFGFGGGFGFGG=CG>FGGGGGFCFDGGGF+<EGGGGGGD7:C77797<7C7FG*77?FFF?F:53<FFBFGDFF:C))89F4=AF4?F9A2<65))7??11<949922)-).,)22:?(-((.6()###
@M06045:235:000000000-JCY5N:1:1101:16935:6046 2:N:0:CTCAGA
TTAGGCGCTGCGTTCTTCATCGATGCGAGAGCCAAGAGATCCGTTGTTGAAAGTTGTATTTTGAATTAAGTATTCATAATATGTTTCAGACAAAATCACTAAAGTTCTGAGTAGATATAAATCCCAAAGGTGACCACACGGCTTTTGACAGCCGGCAGCCCCCAGAGAGATGACATTGCACACAAGGTGGATATGGATTTTTGAAAGTGCCATAAAAACACTTGATTATGAATGATCCTTCCGCAGGTTCACCTACGGAAACCTTGTTACGACTTTTACTTCCTCTAAATGACCAAGTGAG
+
CCGGGGGGGGGGGGGGGGGGGGGGGGGGGGGGGGGGGGGDGGGGGGGGGGGGGGGGGFGGGGGGGFFGGGGGGGGGGGGGGGGGGGGGGGGGGGGFGGGGGGGGFGGFGGGGGGGGGGGGGGGGGGGGFFG8FGGGGGGGGGGGGGGGGGCEDEGGGGGF@CEDEGFGGGGGGGGGGGGG?FGGGFFCGDFFGCFGFFDGFFEEGGGEACC@C7FGFF>FFGGCFDGFAFFFEFF+B8BBBFCDGEGFGF61>F;EFFFFF1@@3;<AFFFD(382<A7AF)2)).564<24>FFB?)###
@M06045:235:000000000-JCY5N:1:1101:19932:6056 2:N:0:CTCAGA
TTAGGCGCTGCGTTCTTCATCGATGCCAGAACCAAGAGATCCGTTGTTGAAAGTTTTGATTTATTTATGGTTTTACTCAGAAGTTACATATAGAAACAGAGTTTAGGGGTCCTCTGGCGGGCCGTCCCGTTTTACCGGGAGCGGGCTGATCCGCCGAGGCAACAAGTGGTATGTTCACAGGGGTTTGGGAGTTGTAAACTCGGTAATGATCCCTCCGCTGGTTCACCAACGGAGACCTTGTTACGACTTTTACTTCCTCTAAATGACCAAGTACTCTCGAAGATCGGAAGAGCGTCGGGTG
+
CCGGGGGGGGGGEGGGGGGGGGGGGGGGGGGGFGGGGGGGDGG@CFGGGGGGGGGFDGEFCFGGGECEFGCFGGAEFGGGGGGGGGEFFGGGGGGGGGGGGFFCFCFF@FGGGGGFGGGEGGGGGGGGGFDFEFGGGDGGGEGGGEGGGGGGGGGGGGGGGGGGFGGFGGGGFGGGGGGFFGGGGGGGGGG8EFFCFEC+5;EEGEGGG7FC5FFGDDEGGGGGGC74@::6?EEFF<FF*7CDGFD:DFFFGFFFF2@FFA5><ABFFFFA9<A<<2().(()<13?:9B:(4,(,-###
@M06045:235:000000000-JCY5N:1:1101:15952:6060 2:N:0:CTCAGA
TTAGGCGCTGCGTTCTTCATCGATGCCAGAACCAAGAGATCCGTTGTTGAAAGTTTTGACTTATTCAGTACAGAAGACTCAGAGAGGCCATACAATGCAATAGTTTGGTTTTCCTCCGGCGGGCGCCCGCGAGGGCCGAGGGGCGCCGGGAAGGACCCGGGCCGCCCGCCGAAGCAACGGTTTAGGTAACGTTCACAATGGTTTGGGAGTTTTGCAACTCTGTAATGATCCCTCCGCTGGTTCACCAACGGAGACCTTGTTACGACTTTTACTTCCTCTAAATGACCAAGTACTCCAGAAT
+
CCFGGGGGGGGGGGGG9EFGGGGGGGGGGGFGGGFGCFCGGDEFFDGGGGFFFFFGCGGGFFGGGGDGGGGGGFGFGGFFGGGGGGGGGGGGGGGGGGG?FGGFGGGGGGGGGGGGCEDEGDFFGDGGCEF@CFCEGD7>@EGG>EGGCEG57BFG>88EGGGCEGECECGGCCEFCCCC/AEF96<9CFGF?CC@7<<CEFCG57:::96>***:=7?D7CFC*:*9FBF?)0<<>*5)5***29CG3)5)95>1?)8=94A??>1,9@62:A)<26)-6<4422344(.)4:4.,,###
@M06045:235:000000000-JCY5N:1:1101:10924:6061 2:N:0:CTCAGA
TTAGGCGCTGCGTTCTTCATCGATGCGAGAGCCAAGAGATCCGTTGCCAAAAGTTGTTTCTGCATTTAAAGCACAGATTAAAATAAGACGACAAAAGTATGACAAGTTTGGACACGGTTGGCGGGTTGTCCACGGCGAGGGAACCCCGAGTGGCCCCCAAGCTGACAGGTGGGTGGACACGAGGCAGAGTCGCCTCGCACCGCTTACCCCACCCGGCCGCCAGAGACTAGACGGTTCGCAAAAGGTTGGTGTGATCTGACAGCGCCATCTGACGAGGACGCCATCATGTAGCTTTCATTCG
+
CCGGGGGGGGGGGGGGGGGGGGGGCFGGFBFGCGF<DGGGFFGGGGGGG?FEFCFAGGGGGGGGGGGGCGGGGGGGGGGDFG<EEEFAECFGG@FGGGGGGGGGGGGGGGGGGGGE=FFDGGCEGG73CFGGGGDGEGGGF@:EF7B8*848*>DFEGGGGFECFDFDFCFGGGG5FFEGGGGGGGGGGFF>C5ACEGGGEGGGEC?F675/9DD::D>D<CC95<C*9)/6?D7B@5B@)5C4D6*09.7><*=98AF477:>626:F=F95((-4(4366;6(2)6.:4).4--4.###
@M06045:235:000000000-JCY5N:1:1101:15236:6063 2:N:0:CTCAGA
TTAGGCGCTGCGTTCTTCATCGATGCCGGAACCAAGAGATCCATTGTTGAAAGTTTTGACAAATTTTCACAGTACTCAGACAGCCCATCTTCATCAGGGTTCACAGAGCGCTTCGGCGGGCGCGGGCCCGGAGACGTGCGTCCCCCGGCGACCAGGTGGCCCCGGTGGGCCCGCCAAAGCAACAGGTGTATAGAGACAAGGGTGGGAGGTTGGGCCGCGAGGGCCCGCACTCGGTAATGATCCTTCCGCAGGTTCACCTACGGAAACCTTGTTACGACTTTTACTTCCCTTAAATGACCGC
+
CCGGGGGGGGGGGGGGGGGGGGGGGGGGGGGGGGGGGGGGGGGGGGGGGGGFFGGGGGGGGGGGGGGGGGGGGGGGGGGGGGGGGGGGGGGGGGGFGFGGGGGGGGGGGGGGGGGGFGGGGGGGGGGGGGGGGGGGGGGGGGGGGGGCEEGGGGGGGGFGGGGGDC*CEFEGEGGEE@FF6EGFGGFGFFGGDGF9FFGDFCCEGGFGGGC<CCFGED59<<CCCGGF3>>>?>55@CFFFFF*:?FC>)5>767<FAFF?::::(,489*.4)-3(-80>A)4>>521)68A>B)6<###
@M06045:235:000000000-JCY5N:1:1101:21194:6086 2:N:0:CTCAGA
TTAGGCGCTGCGTTCTTCATCGATGCCAGAACCAAGAGATCCGTTGTTGAAAGTTTTAACTTGTTTGATATGTCACTCAGAGATGCCACATAGACTGCAATATAGTTTGGTACCTCCGGCGGGCGGGGACCGTGGGGTCCGCCGGCGCCCGGGGGTCGGCACTGGGTGCCGGGTCCCCGGGAGCCTTCGCCCGCCGAAGCAACGCTGATGGATTGGTTCGCGATGGTGTGGAAAAAGCAGCCTTTCGGCTTCTTTTAATGATCCCTCCGCTGGTTCACCAACGGAGACCTTTTTACGAGAG
+
CCGGGGGGGGGGGGGGGGGGGGGGGGGGGGFGGGGGFGGGGGGGGEGGGGGGGGGGGGGGGCFGGGGGGGGGGGGGGGGGGGGGGGFFGGFFFGFGGGGGGGDGGGGGGGGGFGGGGGD7FGGGGGGGEGGGGGGDGGEGEGGGGGDGGGGGGGGGGGGGCC8FEGGGGGGGGGGGGFEEGGGGGGGGGGGGGGGG*?5CFGGEEGGGGGGG=DFGFF?CDGDDDG>F@B>4>?F>EG:8@F:DG?G59)55CFF2B>FF<)6:?:<37>:9;<7<<AA7?630:0328)4)-50)4-###
@M06045:235:000000000-JCY5N:1:1101:18876:6118 2:N:0:CTCAGA
TTAGGCGCTGCGTTCTTCATCGATGCTGGAGCCAAGAGATCCGTTGTTGAAAGTTTTAACAGTTCGCTTAGAACACTCAGATGTAACGTCGGTTCACAACTAAGAGACTATAATTGGCCGGCGGGCCCGCCCGGAGGCGCGCCGCCGAAGCAACTAGGTATAATGGTTCACAAAGGGTTATGAGTTGTAAAGACTCGGTAATGATCCCTCCGCTGGTTCACCAACGGAGACCTTGTTACGACTTTTACTTCCTCTAAATGACCAAGTACTCTCCTAGATCGGAAGAGCGTCGTGTATGACA
+
CCGGGGCEEGGGGGGGGG9FF@F<EFGGGGFGCFE@EF<CFFCFGCFGGGGGGFFGFFGGDGGC@FEF,CFGGGFG<EEFGEGG9FFGGGGGGGG<FGGGGGE?<FGF<EGGGEGCFGGGGGGG7=+8@@FGGD@EGGEGBEGGGGGG5**>:FG89?399BFFGGFFGGGF95CFC8CFGC?;?F+<<?;CEFFGGGGGGFCF?CCFCFEDDDCD@*8FGGG*9<DF3>F?>FFFF7F>F:/5*6CG>?4?*103@<F=A>0243AFF*/).494<>AF?01290(,22<66(4().###
@M06045:235:000000000-JCY5N:1:1101:16093:6128 2:N:0:CTCAGA
TTAGGCGCTGCGTTCTTCATCGATGCGAGAGCCAAGAGATCCGTTGCCAAAAGTTGTTTCTGTATTTAAATAGACAGATTGATTTCAGACAAGAAAATCATGACAGGTTTAGGACGTGGTTGGCGGTTTGTCCACGGCGAGGGGACCTCCGAAAAACGGCGGCCCCCGAGCTGACAGGTGGGTGGACGGACGCCTTTTACGCCATCCACCACTTACGCCCACCCCGCCGCCAGAGACAAAACGGTTCCCAAAAGGTTTTAGGTTTTTAAACCAAGGTCATTTCGTACCCCTTAAGTCCCAA
+
CCGGGGGGGGGGGGGGGGGGGGGGGGGGGGGGGGCDDCEFGGGGGGGGCCGEGGGGGGGGGGGGGGG9FFGCGFGEGGGGGDGGGGFFGGFCGG8CFFGAGFCGGGGGGGGGGGGGGGGGGGGGGGGGGGGGGGGGGGCEDGGDEGGGGGGG8CEGEGGG7CGCCEEGGDEG?FGFFG@FGGD=G8FEDEGGCEGGGGFGC*?CED:7F4CGCGGG)CFD*CGDGCDDEFF0(<))0>45)7)9D51*29?)9:EB4:587:.)<:68666:?(32<<,.5<)((((,)(-:))...6###
@M06045:235:000000000-JCY5N:1:1101:9410:6128 2:N:0:CTCAGA
TTAGGCGCTGCGTTCTTCATCGATGCCAGAGCCAAGAGATCCGTTGTTGAAAGTTTTAATTTATTTGCTTGTTTACTCAGAAAAACATTATAAAAACAGAGTTAGGGGTCCTCTGGCGGGGGCGGCCCGTTGTTACAGGGCCGTCTGTTCCCGCCGAAGCAACGTTTTAGGTATGTTCACAGGGTTGATGAGTTGTATAACTCGGTAATGATCCCTCCGCTGGTTCACCAACGGAGACCTTGTTACGACTTTTACTTCCTCTAAATGACCAAGTACTCTCCCAGATCGGCAGCGCGTCTGG
+
CCGGGGGGGGGGGGGGGGGGGGGGGGGGGFGGGFGGGF?FFGGGGGGGGGGGGGGGGEFGGGGGGGGGGGGGGGGGGGGGGGGGFGGGGGGGGGGGGGGGGGGGGGGGGGGGGGFFGGGGGFGGGGGGGGGFGGDFGGF7@CGGGFFCGDGG7EGG5=BEFGGGFGGGGGGG9BFGGGGGDFGGGGG6CEE+<E?<+ACFGGGGEGFCFGGGFCFF@CBGGGGGGG7@F@F?FFEDFC7@FFGGGFGGDDFFG64:@AF*6<A22<A<66/4?A)6<A9?F,,48<7::(-41(4(4,###
@M06045:235:000000000-JCY5N:1:1101:24535:6145 2:N:0:CTCAGA
TTAGGCGCTGCGTTCTTCATCGATGCGAGAGCCAAGAGATCCGTTGTTGAAAGTTGTATTCGAGTTTTGATTACTCTGAATGTTAGACTTGCAATTGAAGACGTGTGAGAAAATGAAGCCCAATCTTCCAAAGTTGAAAGGGCCTTTACAATGCACACAAGGTGGGTATGGATTTGAAAGTGCCATAAACACTTATTGTTAATGATCCTTCCGCAGGTTCCCCTACGGAAACCTTGTTACGACTTTTACTTCCTCTCAATGACCAAGTACTCCCTCAGATCGGAAGAGCGTCGTCTAGGAA
+
CCFFGGGGGFGGGGGGGGGGGDFGGGEFGGGGGF,CEFGGGGGFGCFFDGGAFF9FFGGGGGGFGEGGF@FGDGGGGDFGGGGGGEFGGFGGFDGGGFGFFGGGGGGCEFGGFGFEGFGGFGFGGGGGGG9,AFFGDEGGFGGGGGGGGGGGDCGGFG>DGFDGDEGGGFFGCFGC;FG9@EGGFFC,EFGGGCGGCFB,3@EGC;;EFCFGGGGDB>F8*;DFGG4*9*:@B48=BG6=?4C*?FF7DFFFGA8;)7+;3CAEFFF>7FFE1(/:=@))6,((391=?(486((.2)###
@M06045:235:000000000-JCY5N:1:1101:17054:6146 2:N:0:CTCAGA
TTAGGCGCTGCGTTCTTCATCGATGCCAGAACCAAGAGACCCGTTGTTGAAAGTTTTGATTTATTTGCTTGTTTACTCAGAAGATACATAAATAAAACAAGAGTTTGGGTCCTCCGGCGGGCGCCTGGGTCCAGCTTGCGTCAAACTGGGGCATCCCGCCGAAGCAACGATAGGTATGTTCACAGGGGTTTGGGAGTTGTAAACTCGGTAATGATCCCTCCGCTGGTTCACCAACGGAGACCTTGTTACGACTTTTACTTCCTCTAAATGACCAAGTACTCTGTTAGATCGGAAGAGCCAA
+
CCGGGGGGGGGGGGGGGGGGGGGGGGGGGGGGGGGGGGGGGGGGGGGGGGGGGGGGGGGGGGGGGGGGGGGGGGGGGGGGGGGGGGGGGGGGGGGGGGGGGFGGGFGGGGGFGGGGGGGGGGGGGGCGGGGGGGGGGGGGGGGGGGGGFEEGEGGGGGGGGGGGGGGGGFFEGGGGGGGGGGGGGGGGGGGGGGFEGGGGGFGGGGGEGGCGGGGGFGFGGGDGGGFFFFFFBFFFFC5>FFGGGFGCFEFEGF=AFBFFFFFFFFB4FFFFFFFBBFFAB4<AAFFBFFBFFF>B:(###
@M06045:235:000000000-JCY5N:1:1101:27497:6156 2:N:0:CTCAGA
TTAGGCGCTGCGTTCTTCATCGATGCCAGAGCCAAGAGATCCGTTGTTGAAAGTTTTAATTTATTTGCTTGTTTACTCAGAAAAACATTATAAAAACAGAGTTAGGGGTCCTCTGGCGGGGGCGGCCCGTTGTTACAGGGCCGTCTGTTCCCGCCGAAGCAACGTTTTAGGTATGTTCACAGGGTTGATGAGTTGTATAACTCGGTAATGATCCCTCCGCTGGTTCACCAACGGAGACCTTGTTACGACTTTTCCTTCCTCTAAATGACCAAGTACTCTCTTATATCGGAAGAGCGTCTTG
+
CCGGGGGGGGGGGGGGGAEFDFGEFGG@FFFGGGGGCFFFGGFGG7FFFGGGGGGGGGGGGGGGGGFEGGGGGGGGGGDCFFE@EFFGGGFFGGG?GGGGGGGFFGGCFFFCEFG=FCGGCGGGGGGGGEF:CFGGGFGGGGGGGGGGGGGG7BEE8EEE8FFEFGB59?6>CEGGGGGGGDCGGFE6CFEGGFGG7<9+<CEG5:C5C7CFFGGGFD7C3D3DG>*9FFF?::7)0>7?BFFF76*/9>BFF*9<B>FF<>AAABAA4?41(64))6<?)4<4)444031((40(-(###
@M06045:235:000000000-JCY5N:1:1101:22117:6187 2:N:0:CTCAGA
TTAGGCGCTGCGTTCTTCATCGATGCGAGAGCCAAGAGATCCGTTGTTGAAAGTTGTATTTTTGAATTATGTTTATTCAGAAATAGATATTCAGACAAACTGCTTTAAAGGTGTTAAGTTAATCAAACCCTCTTGGCTTTTTAATGCCAGAGAGAGTTCAAAAACGTTGCACACAAGGTGGATATGGATTTTTTTAAAGAGTGCCATAAAACACTCAATTATGAATGATCCTTCCGCAGGTTCACCTACGGAAACCTTGTTACGATTTTTACTTCCTCTAAATGACCAAGTACTCTATGAA
+
CCE@FDGECFEFGCFGGGFFFADEF;FEEGGGGFFFGGGGFCEE,FFGF9CEFEEFGGGGGGE7,C,EFGFG9CEFFFDFGG8FDFFGGAFFG9EFG,?<FAF9FG9AAB9A,?BFFGGCFAFAF@F9+CAFDCF9F:FFF94E;F,@9D8E8EDEFFCGGGF4B446,@DF=8=>>8E=@D=EAFFFGAD;F6C84,;DFFG7ACCCC@CC;F**03BFC7?ECCFAF6BE6F4@B*:8;AF888=C*2885>F(84+;@EF03(6(@FFEECE)4373)7?6./50:(6A9A<2<-###
@M06045:235:000000000-JCY5N:1:1101:9120:6196 2:N:0:CTCAGA
TTAGGCGCTGCGTTCTTCATCGATGCCGGAACCAAGAGATCCGTTGTTGAAAGTTTTAACTGATTACGATAATCAACTCAGACTGCATACTTTCAGAACAGCGTTCATGTTGGGGTCTTCGGCAGGCGCGGGCCCGGGGGCGCAAGGCCTCCCCGGCGGCCGTCGAAACGGCGGGCCCGCCGAAGCAACAAGGTACGATAGACACGGGTGGGAGGTTGGACCCAGAGTGCCCTCCCTCGGTAATGATCCTTCCGCAGGTTCACCTACGGGAACCTTGTTACGACTTTTACTTCCCCCCGTT
+
CCGGFGFGGGGGCCFGGGFGGGGGGGGGG>@FGGDFFGGFGGGDFCFGFGGFGF<FGGGGGCGEGGGGGCF@,CFFFGGFFGFFGGG<9CEDFGCF?FGFFFGCEGGGGGGGGE+@@AFGGGFEFGG:FGGC@:FC=FEGGGDC7BGCE6BE8BC5EECCEG8>C*;>C@*?:CEDCECEE*2?EEFC>*AC>@CC**2;8<AEFGGEC<55*17DF4329<D*9>5*09=?27)85>3>55C*7=C*:/6975)-79463).5<80()))(-4:24.6)-((-(4<>))44<2((((###
@M06045:235:000000000-JCY5N:1:1101:4151:6197 2:N:0:CTCAGA
TTAGGCGCTGCGTTCTTCATCGATGCGAGAACCAAGAGATCCGTTGTTGAAAGTTTTAACGTTTAATATAAACAATTCAGACAGACGTCAATTGTAACAAAGAGTTTTGTTTTCCTCCCATGGGCACTCACCAGCCATAAGGCCGACGTGGCAGAGCCAAGTCCCATGGAAGCAACAGTAAAAAGGTACACAGTGTGGGTTGATAAAGAATATAAAATTCAATGTACATTAATGATCCTTCCGCAGGTTCACCTACGGAAACCTTGTTACGACTTTTACTTCCTCTAAATGACCAAGTCCC
+
CCGGGGGGGGGGGGGGGGGGGGGGGGGGGGGGGGGGGGGGGGGGGGEGGFGGGGGGGGGGGGGGGGGGGGGGGFGGGCCF9F@FFGGGGDGFFGFEEFGC<FFGFGFGGGGG8FFG9FEGGGGGGGGGGGGGFDGGGGGFDFFF+=EDGGGGDEFGGGGFCGGGGDF?FCFGGGGGFGCCFGGCGGGGGFFBFEGFFCDGGGFGG@9@CF7@F:CFFFFFCCC+=D++8BFEEFFAFGFFF4DDDFGG4BFFGFF;A<FB>FDDFEC>AA36(8?BA2)646<9ABAD9<29<7?00-###
@M06045:235:000000000-JCY5N:1:1101:22670:6207 2:N:0:CTCAGA
TTAGGCGCTGCGTTCTTCATCGATGCCAGAGCCAAGAGATCCGTTGCTGAAAGTTTTGATTGCTTATTTATAAAGACTCAGAAGATTCCGCTAGAAAACAAGAGTTTGGCCTCCGGCGGGCGGCGCGGGGGCGCTGGTCCACCCGGCATCCCGCCGAAGCAACATGATATGTTCACAATGGTTTGGAGTTCAGAAGACTCTGTAATGATCCCTCCGCTGGTTCACCAACGGAGACCTTGTTACGACTTTTACTTCCTCTAAATGACCAAGTACTCTGTGAGATCGGAAGAGCGTCGTGCGT
+
CCGGGGGGGGGGGGGGGGGGGGGGGGGGGGGGGGGGGGGGGGGGGGGGGGDGGFGGGGGGGGGGGGGGGGGGGGGGGGGGGGGGGGGGGGGGGGGGGGGGGGGGGGGEGGGGGGGGGGGGGGGGGGGEGGGGGGGGGGGGGGGGGGGGGGGGGGGGGEGGGGGGFGGGDFGGGGGGGGGGGGGGGGGGGGGGGGGGFGGGGGGGGGGGGGCFFGGGFGDGFCFGGFGFEFB:BFF@@GFF?FGDCBGGGBFFGFF>FFFFBBA<47>FF>FFFBFFFF<DFB>236(110:099:>B1###
@M06045:235:000000000-JCY5N:1:1101:12636:6219 2:N:0:CTCAGA
TTAGGCGCTGCGTTCTTCATCGATGCCAGAACCAAGAGATCCGTTGTTGAAAGTTGTAACTATTATGTTTTTTCAGACGCTGATTGCAACTGCAAAGGGTTTGAATGTTGTCCAATCGGCGGGCGGACCCGCCGAGGAAACGAAGGTACTCAAAAGACATGGGTAAGAGGTAGCAGACCGAAGTCTACAAACTCTAGGTAATGATCCTTCCGCAGGTTCACCTACGGAAACCTTGTTACGACTTTTACTTCCTCTAAATGACCAAGTACTCCCACAGATCGGAAAAGCGACGTGTAGGTGG
+
CCGGGGGGGGGGGGGGGGGGGGGGGGGGGGGGGGGGGGGGGGGGGGGGGGGGGGGGGGGGGGGGGGGGGGGGGGGGGGGGGGGGGGGGGGGGGGGGGFGFFGGGGGGGGGGGGGGGGGGGGGGGGGGGFFGGGGGGGGFGGGGGGGGGGGGGGGFGGGGGGDGGFGGGGGGGGGGGFCGGGGGGGG?FFCGGFGGGGGG7EFFGEDFFGFGGGDDDFFFDDFCGGGGFFFF?:=6@BFF:FBD3CFDGFFFFCFFFFFF?27:08:BA6**(.210.4)41?B<((.((-(--((().###
@M06045:235:000000000-JCY5N:1:1101:11527:6231 2:N:0:CTCAGA
TTAGGCGCTGCGTTCTTCATCGATGCCAGAACCAAGAGATCCGTTGTTGAAAGTTTTAACTTATTTAGTTTGATATAACTCAGAGTGCCATAATAATAACAAGAGTTTAGTGGACCACCGGCAGGCCACCACCGGAGCCGTGACGACCCCGATAGGCCCTGCCGAGGCAACAAAAGGTAAGTTCACATGGGTTTGGGAGTTTTGAAATAACTCTGTAATGATCCCTCCGCTGGTTCACCAACGGAGACCTTGTTACGACTTTTACTTCCTCTAAATGACCAAGTACTCTTTGAGATCGCGG
+
CCGGGGGGGGGGGGGGGGGGGFFGGGGGGGGGGGGGGGGGGGGGGGEGGGGGGGGGGGFGGGGGGGGGGGGGGGGGGGGGGGFFFFGGGGGGFFGGGGGGFGGGGGGGGCCGGGGGGGGGGGGEGGGGGGGGGGGGGEEGGGGGGGGEGGGGGGGGGGCFGGGGGGGGGGGGG5FGGGD?DDFFFGG;F?F>5C>EDDECFGG6?F7<ECGG=CFGFGADC7DF9CFF:>>BF4BFFFFFFEGDDB:>C:*9CB6>5?BB0:<<<><<F6@2<<2:6A<(8:?A26):24<99222<3###
@M06045:235:000000000-JCY5N:1:1101:4178:6238 2:N:0:CTCAGA
TTAGGCGCTGCGTTCTTCATCGATGCGAGAGCCAAGAGATCCGTTGTTGAAAGTTGTATTTTGAATTAAGTATTCATAATATGTTTCAGACAAAATCACTAAAGTTCTGAGTAGATATAAATCCCAAAGGTGACCACACGGCTTTTGACAGCCGGCAGCCCCCAGAGAGATGACATTGCACACAAGGTGGATATGGATTTTTGAAAGTGCCATAAAAACACTTGATTATGAATGATCCTTCCGCAGGTTCACCTACGGAAACCTTGTTACGACTTTTACTTCCTCTAAATGACCAAGTCGT
+
CCGGGGGGGGGGGGGGGGGGGGGGGGGGGGGGGGGGGGGGGGGGGGGGGGGGGGGGGGGGGGGGGGFGGGFGGGGGGGGGGGGGGGGGGGGGGGGGGGGGGGGGGGGGGGGGGGGGGFGGGGGGGGGGGGGGGGGGGGGGGGGGFGFGGFFGGGGGGDGGGGGGGGGGGFGFGGGGGGGGGGGGGGGFGGGCDGFGFFFG,EE5@FFEECGGF>?FCGFGGGDFGGGF@+B?5AFAFDFFFFD<DEGGGFFFFF;1B;;>>;;D)).;773=BF<BFFFDBAAFFD<2<<6<B?:??4###
@M06045:235:000000000-JCY5N:1:1101:17900:6243 2:N:0:CTCAGA
TTAGGCGCTGCGTTCTTCATCGATGCCAGAGCCAAGAGATCCGTTGTTGAAAGTTTTGATTCATTTTGTTTTCGGGCTTTCGCCCCTCAGAGAAATACGATTAAATCAGGGTTTGGTTTTCCCCGGCGGACGCCCGGAGGCCCGGAGGCCACCGCGTGCTGAGCCCGCCCAGGGAACGTTTGGTAAGTTCACAATGGGTTGGAAAGCCTAGGGCACTCTGGTAATGATCCCTCCGCTGGTTCACCAACGGAGACCTTGTTACGACTTTTACTTCCTCCAAATGACCCAGTACTCTGTTGCT
+
C9F<CFFGGGGGGGGGGGGGGGGGGGGCGGCGGGGGGGGGGGFEGGGGGGGGGFGGGGGD,EFGGAA@FGGEFCC7FGAE<@C:=>=C<C<EFED?9E=E@FGDDAF9AFGF8=F7EFFCGFGGGEGGGEGCFFGGC+8C<8CC@G88CB8EGGG8*:CF;,2?EG:EE**=:C*8*8;8*==*3<C995+?++2>C8:EGDF++1CF6*:4DCC*7>*CGC>*:C777/72:EB3)97869*:>*1*95.)17:)/6@F2:12((39=@?<AAF)5(,(6).6)4(.,.)-<6)6))###
@M06045:235:000000000-JCY5N:1:1101:13565:6251 2:N:0:CTCAGA
TTAGGCGCTGCGTTCTTCATCGATGCCAGAACCAAGAGATCCGTTGTTGAAAGTTTTGATTTATTTATGGTTTTACTCAGAAGTTACATATAGAAACAGAGTTTAGGGGTCCTCTGGCGGGCCGTCCCGTTTTACCGGGAGCGGGCTGATCCGCCGAGGCAACAAGTGGTATGTTCACAGGGGTTTGGGAGTTGTAAACTCGGTAATGATCCCTCCGCTGGTTCACCAACGGAGACCTTGTTACGACTTTTACTTCCTCTAAATGACCAAGTACTCTTCCAGCTCGGAAGAGCGCCGTTGC
+
CCGGGGGGGGGGGGGGGGGGGGGGFGGGGGGGGFGGGGGGGGGGGGGGGGGGGGGGGGGGGGGGGGGGGGGGGGGGGGGGGFGGGGGGGGGGGAGGGGGFFFGGFGFGGGGGGGGGGGGGGGGGGGGGGFGGGAEFCFGGGGGGGGGGFFGGGGGGGDGGGGG6FGEFGGGGGFECFFCGGGG8EGDGGFGGGGGGGGCCGGGGGGGFFGFGGFFGFGDGGFGGGGGFFDF>:BFFF6?FFF7CGFGD3=F?CFFFF9=8))4<AFA?FFFF44<<AF44-2(456((300232(-((###
@M06045:235:000000000-JCY5N:1:1101:8224:6269 2:N:0:CTCAGA
TTAGGCGCTGCGTTCTTCATCGATGCCAGAGCCAAGAGATCCGTTGTTGAAAGTTTTGATTTATTTAAAAATTCCACTCAGAATAAAATTACAAGGCAAAATGCATTTGAATTTTGGGTGTCCTCTGGCGGGCCCCTCGCCCCGTAGGGGTCGGGGTGGTCCGCCGAAGCAACGATAGGTATGTTCACAGGGGTTTGGGAGTTGTAAACTCGGTAATGATCCCTCCGCTGGTTCACCAACGGAGACCTTGTTACGACTTTTACTTCCTCTAAATGACCAAGTACTCTTACAGATCGGACCT
+
CCGGGGGGGGGGGGGGGGGGGGGGGGGGGGGGGGGGGGGGGGGGGGGGGGDGGGGGGGGGGGGGGGGGGGGGGGGGGGGGGGGGFGGGFGGGGGGGGGFEGGGGGEFGGGAFGGGGGGGGGGGGGGFFGGGGGGGGGEGGGGGGGGGGGGGGGGGGGGGGGGGGGGG5CGFFGGGFGGGGGGGGGGGGCCFGGGG=EGGGGGGGG7CGGGGGGGGGFGFGFFGFGCD>>>D?>FFFFGFFF@DGGFGGFFFF:FEB>03=A<AFFF<2997<AA>AF5:B6<2449><)644:<?FF,###
@M06045:235:000000000-JCY5N:1:1101:15394:6270 2:N:0:CTCAGA
TTAGGCGCTGCGTTCTTCATCGATGCGAGAGCCAAGAGATCCGTTGTTGAACGTTGTATTCGAGTTTTGATTACTCTGAATGTTAGACTTGCAATTGAAGACGTGTGAGAAGATGAAGCCCAATCTTCCAAAGTTGAAAGGGCCTTTACAATGCACACAAGGTGGGTATGGATTTGAAAGTGCCATAAACACTTATTGTGAATGATCCTTCCGCAGGTTCACCTACGGAAACCTTGTTACGACTTTTACTTCCTCTAAATGACCAAGTACTCTGCGAGATCGGAAGAGCGTCGTGTAGCCA
+
CCGGGGGGGGGGGGGGGGGGGGGGGGGDGGGGGGCGFGGGGGGGGGGGGGGGGGEFFGGGFGFGFGGGGCFFGGGGGGFGGGGGFGGGGGGGGGGGGFGGAFGFEFGFGGGG8AGGGGGGGGGGGGGGGGGGGGGFEGGGGDGGGGGGGF;DCGGGGGGGGGGGGGEGCG?=FGCFFGCADGGGGGGGCFGGGGGGC7>AFFGGGCFGGGFGGGGDD9AFFFGGGGD>>DFFBFFFFGFFFFGGGF@>CF>CFA8CF<FFCEEE8017AA=<5)7:BBF?E@DFBF:77>7:99:2:4###
@M06045:235:000000000-JCY5N:1:1101:7961:6323 2:N:0:CTCAGA
TTAGGCGCTGCGTTCTTCATCGATGCCAGAACCAAGAGATCCGTTGTTGAAAGTTTTGATTTATTTATGGTTTTACTCAGAAGTTACATATAGAAACAGAGTTTAGGGGTCCTCTGGCGGGCCGTCCCGTTTTACCGGGAGCGGGCTGATCCGCCGAGGCAACAAGTGGTATGTTCACAGGGGTTTGGGAGTTGTAAACTCGGTAATGATCCCTCCGCTGGTTCACCAACGGAGACCTTGTTACGACTTTTACTTCCTCTAAATGACCAAGTACTCTGATAGATCGGAAGAGCGTCGTGAC
+
CCGGGGGGGGGGGGGGGGGGGGGGGGGGGGGGGGGGGGGGGGGGGGGGGFFFFFGGGGGGGGGGGGGGGGFGGGGGGGGGGGGGGGGGGGGGGGGGGGGGGGGGGGGGGEGGGGGGGGGGGGGGGGGGGFGFEGGGGDGGGGGGGGGGGGGGGGGGGGGGDGGGGGCFGGGGGGGGGGG?FGGGGEEGGCEGGFGGFFDCGGGEFGCCGDFGFGFDFGB<DGGGGGGFFEFF:7))<D?=FF*?<@DGDFF4>FFF?)09<5)-)))5?F@B>>)6<<2<<69AA(4<11(4?B9:0,###
@M06045:235:000000000-JCY5N:1:1101:27339:6325 2:N:0:CTCAGA
TTAGGCGCTGCGTTCTTCATCGATGCTGGAACCAAGAGATCCGTTGTTGAAAGTTTTAACAGTTCGCTTAGAACACTCAGAAGTAACGTCGGTTCTTGACTGAGAGACTGGATATCGCCGGCGGGCACGCCCCCCGCGGGGGGGGAAACGCGCCGCCGAAGCAACGTGGTATAAAGGTTCACATAGGGTTATGAGGTTGGAAAAAACACGCAGTAATGATCCCTCCGCGGGTTCACCAACGGAGACCTTGTTACGACTTTTACTTCCTCTAAATGACCAAGTACTCTCCTAGATCGGCCAG
+
CCGGGGGGGGGGGGGGGGGGGGGGGGGGGGGGGGFGGGGGGGGGGGGGGGGGGGGGGGGGGGGGGGCGFGGGDGGGGFEGCAFGGFGDGGGFCGGGGFGGGGGGGGGGGFAFGGAFGGGGGGGDFEGDGGFFCFGEGGEFGGEEGG5EFFGGCEGCGG58CECGCGFFE8CGGGGGFFFGGGCFFC@CG6CFFGFGF=FED?CFFEE55*1CCGGFFGFCFFFF<CD3)5:9?FF?FGF>;@GDGF***/9F79)6>0)9244ABA26FFF444:AB0741.6<99)5<D?<2-6:?(###
@M06045:235:000000000-JCY5N:1:1101:27047:6326 2:N:0:CTCAGA
TTAGGCGCTGCGTTCTTCATCGATGCGAGAGCCAAGAGATCCGTTGTTGAAAGTTGTATTTTTGAATTATGTTTATTCAGAAATAGATATTCAGACAAACTGCTTTAAAGGTGTTAAGTTAATCAAACCCTCTTGGCTTTTTAATGCCAGAGAGAGTTCAAAAACGTTGCACACAAGGTGGATATGGATTTTTTTAAAGAGTGCCATAAAACACTCAATTATGAATGATCCTTCCGCAGGTTCACCTACGGAAACCTTGTTACGACTTTTACTTCCTCTAAATGACCAAGTACTCTCTTGC
+
CCFGGGGGGGEGGGGGGGFG,,EFGGG7CFGGGG,EF@8@FFGFGGGGGGDAFGGGGGGGGGGGGGGGGGGGGGFGFEGGEGGGFFFGGGGGFGAFEFGGGG9EFCGGGGGFFGG9EFF9FGEFGGGFGGGGFDFEDE8EFGD=FGFGGGGGGGGGGGECEEFFGGGGFGGGCDCEFGGGG8,@FFGA;DCDDCGGFFDFF,EGGGF,EDAFFGGGFGAGFGGG9C7AFFFAEF6*9CEFAFCFGFGGGF4>C5)6AEFF<?C;?9(,67AEE<?<9<E@E5?5EE?F?BFFF9).))###
@M06045:235:000000000-JCY5N:1:1101:9782:6366 2:N:0:CTCAGA
TTAGGCGCTGCGTTCTTCATCGATGCCAGAACCAAGAGATCCGTTGTTGAAAGTTTTGACTTATTGTATAAGTTACTCAGAGAGGCCAGTGATGACGAAGAGTTTTGGTCCTCTGACGGGTTGCCAGCACGGGGGCCGGCGCGGCCCTGGTGGGGGCCACCCGCCGAAGCAACGGTGAGGTAGGTTCACAATGGTTGGGAGTTTTGCAACTCTGTAATGATCCCTCCGCTGGTTCACCAACGGAGACCTTGTTACGACTTTTACTTCCTCTAAATGACCAAGTACTCTTCAAGATCGGACA
+
CCGGGGGCFGGGGDGGGGGGGGGGGGGGGGGGGGGGGGGGGGGGGGGGGGGFGFC<FCGFEGGGGGGGGGGGGGGGGGGGFGGGGGGGGDGGGGGGGGGDEGFGGGEGGGFGGGGGG7CFGGDGGGGFGFGGEGGGGGGGGGGGGGGGGGGFGGGGGGGGGGGGGGGGGGGGGGGEFEF>89EGGGFG9<CCCGGCCGGGGEGGFCFG?FC7CGGGBFF*7CFGFGGFFEBB?FFFF7=5:BGGG>FFCFFFG@?<>0)8<<<>><)8?BFBA>F2A<>:404AA<AF<944>724:3###
@M06045:235:000000000-JCY5N:1:1101:6522:6368 2:N:0:CTCAGA
TTAGGCGCTGCGTTCTTCATCGATGCCAGAGCCAAGAGATCCGTTGCTGAAAGTTTTGATTGCTTATTCGTATACTCAGAGTATCCAAAATGAAACAAGAGTTTGGGTCCCCCGGCGGGTTCCCCAGGGCGCCGGGGCGTCCTGGGGCGGGTGTCCCCGCCGAAGCAACGATGGTATGTTCACAAAGGTTTGGGAGTTCTGTAACTCGATAATGATCCCTCCGCTGGTTCACCAACGGAGACCTTGTTACGACTTTTACTTCCTCTAAATGACCAAGTACTCTATGAGATTGGAAGAGAAG
+
CCGGGGGGGGGGGGGGGGGGGGGGGGGGGGGGGGGGGGGGGGGGGGGGGGCGGGGGGGGGGGGGGGFGGGGGGGGGGGGGGGGGGGGGGGGGGGGGGGGGGGGGGGGFGFGGGG>FGDGGGGGGGGGGGGGGGGGGGEGEGGGGGFEEGGGEEGGGGGGGGGDGDGGGGGDFGGGGGGGGGGFFE5ECFCFGGE>EEGG7CGGGG?FC*9CDGGGGFG;69DDGCCCF??FAFFF@@GF:5@FGGFGC77>FC@3:F<B?AAFF6:AFFFF9<??((.:A>A24<D99AD2,8268:,###
@M06045:235:000000000-JCY5N:1:1101:24870:6374 2:N:0:CTCAGA
TTAGGCGCTGCGTTCTTCATCGATGCCAGAACCAAGAGATCCGTTGTTGAAAGTTTTGATTCATTTTGTAATGATTCCACTCAGACATGCTAAAATAAAAATCTAGAGTTTGGGTCCCCCGGCGGGCCGCCTGGTTCCGGGGTGTAAAGCCCGGGGCGAGAACCCGCCGAAGCAACGGTTGTAAATGGTATAAGTTCACATGGGGTTTGGGAGTTGAAAACTCGGTAATGATCCCTCCGCTGGTTCACCAACGGAGACCTTGTTCCGACTTTTACTTCCTCTAAATGACCAAGTACTCATG
+
CCGGGGGGGGGGGGGGGGGGGGGGGGGGGGGGGGGGGGGGGGGGGGGGGGGGFGGGGGGGGGGGGGGGGGGGGGGGGGGGGGGGGGGGGGGGGGGGGGFGGGGGGGGGGGGGGGGGGGGGGGGGGGGGGGGGGGGGGGGGGGGGGGDGFFGGGGDGGGEGGGGGGGEGGDGDGFGDCGGGGGGEGGGFAF7FGFFGFCDGGGGGGGGGGGGFGD5CF*9:CFGGGGDBFF4:<?FFFG>B5>CG*=>>7955>BB93:))26AB).-4>>>DFAAA44>AFF>DA><AF??:?<4A<)###
@M06045:235:000000000-JCY5N:1:1101:12009:6392 2:N:0:CTCAGA
TTAGGCGCTGCGTTCTTCATCGATGCGAGAGCCAAGAGATCCGTTGTTGAAAGTTGTATTCGAGTTTTGATTACTCTGAATGTTAGACTTGCAATTGAAGACGTGTGAGAAAATGAAGCCCAATCTTCCAAAGTTGAAAGGGCCTTTACAATGCACACAAGGTGGGTATGGATTTGAAAGTGCCATAAACACTTATTGTGAATGATCCTTCCGCAGGTTCACCTACGGAAACCTTGTTACGACTTTTACTTCCTCTAAATGACCAAGTACTCTCGCAGATCAGAAGAGCGTCGTGTAGGTA
+
CCGGGGGGGGGGGGGGGGGGGGGGGGGEGGGGGGGGGGGGGGGFGGGGGGGFGGGFGGGFGGGGFGGG<FGGGGFFFGCGFGGGGGGGGGGGGGFGGGGGGGGGEFFGGGGFGGFFGGGGGGGGFGGFCGGGGGFGGGGGEEGGGGGGGGGGGGGGFGEGGGG8DEGFGGGACAAFGGGG=ECDGGGGGGGGGGGGCDDCGGFFGFGGGGGFGGCDBCCFGGGGGGGEFBFBBFBFFGFFFFGGGCGGF6FACA:8F;AF3>AEFF1>FA:C<;??FFB3(377)4;;;>>:9>0.,6###
@M06045:235:000000000-JCY5N:1:1101:18260:6400 2:N:0:CTCAGA
TTAGGCGCTGCGTTCTTCATCGATGCCAGAACCAAGAGATCCGTTGTTGAAAGTTTTGACTTATTCAGTACAGAAGACTCAGAGAGGCCATACAATGCAATAGTTTGGTTTTCCTCCGGCGGGCGCCCGCGAGGGCCGAGGGGCGCCGGGAAGGACCCGGGCCGCCCGCCGAAGCAACGGTTTAGGTAACGTTCACAATGGTTTGGGAGTTTTGCAACTCTGTAATGATCCCTCCGCTGGTTCACCAACGGAGACCTTGTTACGACTTTTACTTCCTCTAAATGACCAAGTACTCTGGGCG
+
CCGGGGGGGGGGGGGGGGGGGGGGGGGGGGGGGGGGGGGGGGGGGGGGGGGGGGGGGGGGGGGGGGGGGGGGGGGGGGGGGGGGGGGGGGGGGGGGGGGGGFGGGGGGGGGGGGGGGGGGGGGGGGGGGGGGGGGGGGGGGDGGGGGGGGGCGGGGGGGGGGGGGGGGGGGGGGGGCGGG?EGGGGGGFGGCGGGGF??CGF:EEDGFGGCFGFCFFF4:CFGGFGGFFF@BBF@EFGEEFFGGGFFDCEEFGEFBFA6F<9>:024?FFFFFFFAAF2<>ABF<2:>3:A>FAB2),###
@M06045:235:000000000-JCY5N:1:1101:11353:6401 2:N:0:CTCAGA
TTAGGCGCTGCGTTCTTCATCGATGCCAGAGCCAAGAGATCCGTTGTTGAAAGTTTTAATTTATTTGCTTGTTTACTCAGAAAAACATTATAAAAACAGAGTTAGGGGTCCTCTGGCGGGGGCGGCCCGTTGTTACAGGGCCGTCTGTTCCCGCCGAAGCAACGTTTTAGGTATGTTCACAGGGTTGATGAGTTGTATAACTCGGTAATGATCCCTCCGCTGGTTCACCAACGGAGACCTTGTTACGACTTTTACTTCCTCTAAATGACCAAGTACTCTGCCAGATCGGAAGAGCGTCCGG
+
CCGGGGGGGGGGGGGGGGGGGGGGGGGGGGGGGGGGGGGGGGGGGGGGGGGGGGGGGGGGGGGGGGGGGGGGGGGGGGGGGGGGGGGGGGGGGGGGGGGGGGGGGGGGGGGGGGGGGGGGGGDGGGGGGGGGGGGGGGGGGEEGGGGGGGGGGGEGGGEGFGGGGFFEGGGGFFGBFCFGFFGGGGGGGGGGFGGGGGGGGGGGGGGGGGGGGFFGFGFG5CGGGGGFFFFFFFDFEGFFFFCGFFGGDEEFGFFDFFF?<AFA>>>AFFF?FB<A<<45>?B7028<1?B>7::211###
@M06045:235:000000000-JCY5N:1:1101:17145:6409 2:N:0:CTCAGA
TTAGGCGCTGCGTTCTTCATCGATGCCGGAACCAAGAGATCCGTTGTTGAAAGTTTTGACTTATTCAGTACAGAAGACTCAGAGAGGCCATAAATTATCAAGAGTTTGGTGACCTCCGGCGGGCGCCCGCGGTGGGGCCCAGGGGCGCCCGGGGGGTAAACCCCGGGGCCGCCCGCCGAAGCAACGGTTTAGGTAACGTTCACAATGGTTTAGGGAGTTTTGCAACTCTGTAATGATCCCTCCGCTGGTTCACCAACGGAGACCTTGTTCCGACTTTTACTTCCTCTACATTCCCTAATAA
+
CCGGGGGGGGGGGGGGEFGGGFFGGGGGGCGGGGGGFGGGGGGGGEGGFCGEGD@CEFEFGGGGGFFFGGGGGFGG8EAFFFGE8FGGGFGGFFFGGGF<<FFFE,EFGG=EGFGGGGGGGCCFEGGGGEEFEEGGGEEGGFFCEC:EEEGDGGEC*88:C68EEGGGGGCEGGGE?EG8EGFFGCC2888CCGGG?EG68?9E6CCGGGGFGGDF:DF7>44>7*2?*@F9>FF??GF@?@D53)7CF?BFDFF?D?F@79??7<>DF*71(-44<BF>A>24<).4)45))-,))(###
@M06045:235:000000000-JCY5N:1:1101:11298:6419 2:N:0:CTCAGA
TTAGGCGCTGCGTTCTTCATCGATGCCAGAACCAAGAGATCCGTTGTTGAAAGTTTTGACTTATTGTATAAGTTACTCAGAGAGGCCACTGATGACGAAGAGTTTTGGTCTTCTGACGGGCTGCCGGCACGGGGGCCGGCGCGGCCCCGGTGGGAGCCACCCGCCGAAGCAACGGTGAGGTAGGTTCACAATGGTTGGGAGTTTTGCAACTCTGTAATGATCCCTCCGCTGGTTCACCAACGGAGACCTTTTTACGACTTTTACTTCCTCTAAATGACCAAGTACTCTTCAAGATCGGCGG
+
CCGGGGGGGGGGGGGGGGGGGGGGGGGGGGGGGGGGGGGGGGGGGGGGGGGGGFGGGGGGGGGGGGGGGGGGGGGGGGGGGGGGGGGGGGGGGGGGGGGGCGGGGGGGGGGGGGGGGGGGGGGGGGGGGGGCGGGGGGGGGGGGGCEGGGGGGGGGGGGGG>CGGGG8>ECFGGGEGGGGC?FGCEGGFEG+<CFFGGGGEEEFGGGFFFCD>F>FFGFGC7CFFGG:DB>>?FF46:?FFFGCDEGDCF*/CFF6>93>9<9AF<>ABF=<ABBFF>7:664A<))6<4<)6.)-(-###
@M06045:235:000000000-JCY5N:1:1101:18507:6447 2:N:0:CTCAGA
TTAGGCGCTGCGTTCTTCATCGATGCCAGAACCAAGAGATCCGTTGTTGAAAGTTTTGACTTATTCAGTACAGAAGACTCAGAGAGGCCATTAATGCAATAGTTTGGTTTACCTCCGGCGGGCGCCCGCGAGGGCCGGGGGGCGCCGGGAAGGACCCGGGCCGCCCGCCGAAGCAACGGTTTAGGTAACGTTCACAATGGTTTAGGGAGTTTTGCAACTCTGTAATGATCCCTCCGCTGGTTCACCAACGGAGACCTTGTTACGACTTTTACTTCCTCTAAATGACCAAGTACTCTGGGCC
+
CCGGGGGGGGGGGGGGGGGGGGGGGGGGGGGGGGGGGGGGGGGGGGGGGGGGGGGGGGGGGGGGGGGGGGGGGGGGGGGGGGGGGGGGGGFGGGGGGFGGGGGGGGGGGGGGGGGGGGGGGGGGGGGGGGGGGGGGGGGGGGGGGEGGGGGGGGGFGGGGGGGGGGGGGGGGGGGGGGGG5EDGGGFGGGGGGGGFGGGGGGGGGCGGGGGGDFGGFGFGGGGCFGGFFFFFFFEFFGFFFFDFGFFCC@E:5>F:4<FFA><B:>6BFFF<<AFA<9<7A>AAFFFF::>AAA<992###
@M06045:235:000000000-JCY5N:1:1101:8374:6466 2:N:0:CTCAGA
TTAGGCGCTGCGTTCTTCATCGATGCCAGAACCAAGAGATCCGTTGTTGAAAGTTTTAACTTATTTGTGTTTTACTCAGAGATGCCACTGTAATACAATAGAGTTTGTGACCTCCGGCGGGCGGCCCCCCGGGGGGAGCCGGCTCCGCCGAAGCAACTGGGACGGGTTCGCGATGGTTTGAAGTAGCCTTTCGGCTTCTTGTAATGATCCCTCCGCTGGTTCACCAACGGAGACCTTGTTACGACTTTTACTTCCTCTAAATGACCAAGTACTCTTTCAGATCGGAAGAGCGTCGTGGGGC
+
CCGGGGGGGGGGGGGGGGGGGGGGGGGGGGGGGGGGGGGGGGGGGGGGGGFGGGGGGGGGGGGGGGGGGGGGGGGGGGGGGGGGGGGGGGGGGGGGGGGGGGGGGGGGGGGGGGGGGGGGGGGGGGGGGGGGGGGGGGGGGGGGGGGGGGGGGGGGGGGGGGGGGGGEGGGGEGEG9FFCFGGGGGGGGGGGGDGEGGFGGGGGGGG7C:FFGGDG@DECDGGGGGGFFFFB;FFFFGFFFFGGGDGGFFFFF6F<=29=294AAFFFFFBBFFFB<BBB>A?BF0:B?BF(-29B<(###
@M06045:235:000000000-JCY5N:1:1101:16931:6467 2:N:0:CTCAGA
TTAGGCGCTGCGTTCTTCATCGATGCCAGAACCAAGAGATCCGTTGTTGAAAGTTGTAACTATTAAAGTTTTTCAGACGCTGATTGCAACTGCAATGGGTTTAAATTGTCCAATCGGCGGGCGAACCCGCCGAGGAAACGTAAGTACTCAAAAAACATGGGTAAGAGACAGCAGGACAAAGCCTACAATACTCTAGGTAATGATCCTTCCGCAGGTTCACCTACGGAAACCTTGTTACGACTTTTACTTCCTCTAAATGACCAAGTACTCTATCAGATCGGAAGAGCGTCGTGTAGGGTGA
+
CCGGGGGGGGGGGGGGGGGGGGGGGGGGGGGGGGGGGGGGGGGGGGGGGGGGGGGGGGGGFGGFGGCGGGGGGGGFGGGG7CGFGGGGGGEF<C:<FGGGGCFDEG,<FFFGEFGGGGGGGEGGGGGEGGGGGGGGGGFG@FGFEFGGGGGGGGGGG7EFDFGGGGEGFGFGFGGD>FC6AFGGGCCFFCGGG<BCFGGGGGGF+<E=:DEGGDDCF7*:DFGCDGGE>FF?<?FF?F@35>3CFB7::FF@77FFFF?4<>F0?AF9=FFD<>45<4:B(,4>?:(29?>,4<:<AB###
@M06045:235:000000000-JCY5N:1:1101:16589:6468 2:N:0:CTCAGA
TTAGGCGCTGCGTTCTTCATCGATGCCAGAACCAAGAGATCCGTTGTTGAAAGTTTTGACTTATTCAGTACAGAAGACTCAGAGAGGCCATACAATGCAATAGTTTGGTTTTCCTCCGGCGGGCGCCCGCGAGGGCCGAGGGGCGCCGGGAAGGACCCGGGCCGCCCGCCGAAGCAACGGCTTAGGTAACGTTCACAATGGTTTGGGAGTTTTGCAACTCTGTAATGATCCCTCCGCTGGTTCACCAACGGAGACCTTGTTACGACTTTTACTTCCTCTAAATGACCAAGTACTCTACGTC
+
CCGGGGGGGGGGGGGGGGGGGGGGGGGGGGGGGGGGGGGGGGGGGFGGGGGGGGGGGGGGGGGGGGGGGGGGGGGGGGGGGGFGFGGGGGGGGGGGGGGGGGGGGGGGGGGGGGGGGGGGGGGGEGGGGGGGGGGGGGGGGGGGGGGGGGGGGGGGGGGGGGGGGGGGGGGGDGEGGGGG*:?FFCCGGFGFGGGG9FEGCCFFDGGGGGGGGGGGFG:GGGGGGGFFFFFB:>:EFGFFFFF=7BGGGDE@C35:F)67<AFFBBFFFFFF9A<AAFFFFFAAFF040,<)64-)).###
@M06045:235:000000000-JCY5N:1:1101:17977:6471 2:N:0:CTCAGA
TTAGGCGCTGCGTTCTTCATCGATGCGAGAGCCAAGAGATCCGTTGTTGAAAGTTGTATTTTTGAATTATGTTTATTCAGAAATAGATATTCAGACAAACTGCTTTAAAGGTGTTAAGTTAATCAAACCCTCTTGGCTTTTTAATGCCAGAGAGTTCAAAAACGTTGCACACAAGGTGGATATGGATTTTTTTAAAGAGTGCCGTAAAACACTCAATTATGAATGATCCTTCCGCAGGTTCACCTACGGAAACCTTGTTACGACTTTTACTTCCTCTAAATGACCAAGTACTCTCAGAAAG
+
CCGGGGGGGGGGGGGGGGGGGGGGGGGDGGGGGGGGGGGGGGGGGGGGGGGGGGGGGGGGGGGGGGGGGGGGGGGGGGGGGGGFCGGGGGGGGGGGGGGGGGGGGGGGGGGGGGGGGGGGGGGGGGGGGGGGGGGGGGGGGGGGGGGGGGGGGGGGGGGGGGGGGGGGGGGGGGGGGGGGGGGGGGGGGGGGGGFGGFDFGGGGGGGGGGGFFGGGFGFGGGGFGGGFFFFFFEFFECFFFFGGGFGGCEEFGFFFFFFFF<3;??EEFFFFFFFFFF3?C5;A0>:6B<AA<)2<45###
@M06045:235:000000000-JCY5N:1:1101:8075:6484 2:N:0:CTCAGA
TTAGGCGCTGCGTTCTTCATCGATGCGAGAGCCAAGAGATCCGTTGTTGAAAGTTGTATTTTTGAATTATGTTTATTCAGAAATAGATATTCAGACAAACTGCTTTAAAGGTGTTAAGTTAATCAAACCCTCTTAAGGTTTTCCTTCCCCTAAAGTCCTATCGGACCCAAAGGGATATCAACGTACAGAGAGTCCAAAAACATTGCACACAAGGTGGATATGGATTTTTTTAAAGAGTGCCATAAAACACTCAATTATGAATGATCCTTCCGCAGGTTCACCTACGGAAACCTTGTTTTGC
+
CCGGGGGGGGGGGGGGGGGGGGGGGGGGGGGGGGGGGGGGGGGGGGGGGGGGGGGGGGGGGGGGGGFGGGGGGGGGGGGGGGGGGGGGGGGGGGGGGGGGGGGGGGGGGGGGGGGGGGGGGGGGGGGGGGGGGGGGGGGGGGGGGGGGFDGGGGGGGGGGGGGGGGGGGGGG?EFCFGGGGGGGGGGGGGGGGGFGGGGGGGGGGGFGGGG5>FDGFGFGFGGGGGGFFFFF=FFFFGFFFFGGGFGGGFFFGFFEFCFFFEFFC?EFFFF@@>FFDFFFFEF@EFF0B(87<AFBD(###
@M06045:235:000000000-JCY5N:1:1101:18570:6506 2:N:0:CTCAGA
TTAGGCGCTGCGTTCTTCATCGATGCCAGAACCAAGAGATCCGTTGTTGAAAGTTTTGACTTATTCAGTACAGAAGACTCAGAGAGGCCATAATAATCAAGAGTTGGGTTTCCTCCGGCGGGCGCCCCGCTAGGGGGCCAGGGGGCACCGGGCGGACCCGGGCCGCCCGCCGAAGCAACGGTTTGAAGGTAACGTTCACAATGGTTTAGGGAGTTTTGCAACTCTGTAATGATCCCTCCGCTGGTTCACCAACGGAGACCTTGTTACGACTTTTACTTCCTCTAAATGACCAAGTACTTGG
+
CCGGGGGGGGGGGGGGGGGGGGGGGGGGGGGGGGGGGGGGGGGGGGEGGGGGGGGGGGGGGGGGGGGGGGGGGGGGGGGGGGGGGGGGGGGGGGGGGGFGGGGGGFFGGGCGGGGGGGGGGGGGGFGGGGGGGGGGGGGGGGGGGGGGGGGDDEGGGGGGGGGGGGGGGGGGGGGGFGGGGGGGGGGGGGGGGGGFFGGGEFFC+<CFGFGGG55>FGFGGGGGGG>66@=<4BFF?FBF@3CGGFG**=4>GED?.6FFBBFD<<2,5>EFBA22:<92)643><4>AA?FFFFF2)###
@M06045:235:000000000-JCY5N:1:1101:10168:6548 2:N:0:CTCAGA
TTAGGCGCTGCGTTCTTCATCGATGCCAGAACCAAGAGATCCGTTGTTGAAAGTTTTGATTTATTTATGGTTTTACTCAGAAGTTACATATAGAAACAGAGTTTAGGGGTCCTCTGGCGGGCCGTCCCGTTTTACCGGGAGCGGGCTGATCCGCCGAGGCAACAAGTGGTATGTTCACAGGGGTTTGGGAGTTGTAAACTCGGTAATGATCCCTCCGCTGGTTCACCAACGGAGACCTTGTTACGACTTTTACTTCCTCTAAATGACCAAGTACTCTCTAAGATCGGAAGAGCGTCGGTCG
+
CCGGGGGGGGGGGGGGGGGGGGGGGGGGGGGGGGGGGGGGGGGGGGGGGGGGGGGGGGGGFGGGGGGGGGGFGGGGGGGGGGGGGGGGGGGGGGGGGGGGGFGGGGFGGGGGGGGFFGGGGGGEGGFGGGGGGGGGGGGGGGGGGGGGGGGFGGGGGGGGGGFFGGGGGGFGGFGGGGGGGGGGGGGGGGGGGFGGCEGGFGGGGDGGG7FCFGFDDGEGGFGF=CGFFED9?>DFFG=49FG7D3C5*0=BFBFAF2@FFFFBF>ABFFFFFA)5).,49)5)-2:16><??94<(,###
@M06045:235:000000000-JCY5N:1:1101:5806:6553 2:N:0:CTCAGA
TTAGGCGCTGCGTTCTTCATCGATGCCAGAACCAAGAGATCCGTTGTTGAAAGTTTTGACTTATTATATAAGTTACTCAGAGAGGTCAGTGATGACGAAGAGTTTTGGTCCTCTGACGGGTTGCCGGCACGGGGGCCGGCGCGGCCCTGGTGGGGGCCACCCGCCGAAGCAACGGTGAGGTAGGTTCACAATGGTTAGGAGTTTTACAACTCTGTAATGATCCCTCCGCTGGTTCACCAACGGAGACCTTTTTACGACTTTTACTTCCTCTAAATTACCAAGTACTCTCCGAGATCGGGAT
+
CCGGGGEGGCGFFGGCFGFGGGGGGGCFFACFGFCFDFGGGGGGGCFGGGC@FEFEFDEG<FGFFGFEFEGGGGF<CFDGFFFDGGGGGGGGGGGACDEEEEGEGG,>FEFEGGGAFCFEFGE<CCGGDGGGGGD@FDGGGG+BEGGGDFB?>>>CEGGGGGEEGGCEEGGCFGCEG>FGFGFFFFGFG+CCF8@CCGFGGGGGGGGGGG<DFGG>@>*:::DGGGG35@B>:==@F79FEFD*/7DFG**/7)*(09)79<)84AA)*1*)6)66<AABF0924))))21(,(4??(###
@M06045:235:000000000-JCY5N:1:1101:6188:6606 2:N:0:CTCAGA
TTAGGCGCTGCGTTCTTCATCGATGCGAGAGCCAAGAGATCCGTTGTTGAAAGTTGTATTTTTGAATTATGTTTATTCAGAAATAGATATTCAGACAAACTGCTTTAAAGGTGTTAAGTTAATCAAACCCTCTTGGCTTTTTAATGCCAGAGAGTTCAAAAACGTTGCACACAAGGTGGATATGGATTTTTTTAAAGAGTGCCATAAAACACTCAATTATGAATGATCCTTCCGCAGGTTCACCTACGGAAACCTTGTTACGACTTTTACTTCCTCTAAATGACCAAGTACTCTGATACAC
+
CCGGGGGGGGGGGGGGGGGGGGGGGGGGGGGGGGGGGGGGGGGGGGGGGGGGGGGGGGGGGGFGGGGGGGGGFGGGGGGGGGGGGGGGGGGGGGGGGGGGGGGGGGGGGGGGGGGGGGGGGGGGGGGG@FGGGGGGGGG:FGGGGGFGGGGGGGGGGGGGGGGGGGGGGGGGEGGGGGGFEGGGGGGGGGGGGGGGGGGFGGGGGGGGGGGGGGGGFGCFGGGGGGFFFFFEFEDFEGAFFFGGGFGGGFFFGFFEFFFFFFFFFFFFFFFFE<EF<4>CEFFE;;D(44<<BABAA4###
@M06045:235:000000000-JCY5N:1:1101:19434:6607 2:N:0:CTCAGA
TTAGGCGCTGCGTTCTTCATCGATGCATGAGCCAAGAGATCCACCGTTAAAAGTTGTATTTTATTATTTTAATCTTTGAACCGCGGAAGGTCACAAAGAAGTTGTTCAACAGGTAATGTTTATGAAAGGTGTTTGAAATTGTTTGGGTGGCAAAGGACGTATTGCTACATCCAGTGTCACCCAAGGACAATAACAGTTCACAGTTGTTTGTAAAGGTGGATTGGTAATGATCCTTCCGCAGGTTCACCTACGGAAACCTTGTTACGACTTTTACTTCCTCTAAATGACCAAGTACTCTTAG
+
CCGGGGGGGGGGGEGGGGGGGGGGGGGGGAFFFGFGAEFGGG9F,CEEGFC<FGGGFEGGGGGGGFGGFFFGGGGGFGGGGFFGFGFCEEGGGGGGFGGFCGGGGGGAGCFGGGFGGGGFGGGGGFGGGGFEFEGGGGGDGFFGGGGEGCFFGGGGGGGEGGGAFGFF?DDFGGGGGGGG?==FGGGGG6B3;DFGCEFGGFGGGGGGFGGGGGGGFGFG4DGCDFGF6>FEEFFFFGF>4?FGGFGG*?FFGEEFF8F6>CFEEF@@EDFFE3???ECDFFAFD)-.2236<262:)###
@M06045:235:000000000-JCY5N:1:1101:9279:6633 2:N:0:CTCAGA
TTAGGCGCTGCGTTCTTCATCGATGCCAGAACCAAGAGATCCGTTGTTGAAAGTTTTGACTTATTCAGTACAGAAGACTCAGAGAGGCCATAAATTATCAAGAGTTTGGTGACCTCCGGCGGGCGCCCGCGGTGGGGCCCAGGGGCGCCCGGGGGGTAAACCCCGGGGCCGCCCGCCGAAGCAACGGTGTAGGTAACGTTCACAATGGTTTAGGGAGTTTTGCAACTCTGTAATGATCCCTCCGCTGGTTCACCAACGGAGACCTTGTTACGACTTTTACTTCCTCTAAATGACCAAGGAG
+
CCGGGGGGGGGGGGGGGGGGGGGGGGGGGGGGGGGGEGGGGGGGGGGGGGGFGGGGGGGGGGGGGGGGGCFFEGGGGGGGFGGGDEGEGGGFEGGGGGGFGGGGGDGGGG7EFGGGFGGG@FGGGGEGGGGGFGGEGGFGGGG7EE:EGDGGEGGGGGFCEC*;EGDGGGEDE5CEEDECEECG=CEGGGGGGGGGGGFCEDFFGGFF<:6<DG:77/0>7CGDDF*9@@BA9FF?FDB:FF35D:DDDFFFGFF1@?FFFFFB:3ABFFF:BFB(64<<A9934)-3666A4<70((###
@M06045:235:000000000-JCY5N:1:1101:22447:6654 2:N:0:CTCAGA
TTAGGCGCTGCGTTCTTCATCGATGCCAGAACCAAGAGATCCATTGTTGAAAGTTTTGATTATTATGTTTGTTTTCAGACAAATACTGCAAACTGCAAAAAGTTTTTTGGGGGTCCTCGCTGGCAGGCGTCCCTGCCGAGGAAACATGAAGGTGCTCAAAATCAAGGGTGGTGAGAACGCGTGTGGCCGCCCTAACCCCCCAGCAATTGGAGAAGGGGGGATCACGGGGCGACCGCGTTATGGTAATGATCCTTCCGAAGGTTCACCTACGGAAACCTTGTTACGACTTTTACTTCCCGGA
+
CCGGGGGGGGGGGGGGGGGGGGGGGGGGGGGGGGGGGGGGGGGGGGGGGGGGGFFGGGGGFGGGGGGGGGGFGGGGFGGGGFGGGGGGGGGGGGGGGGGGGGGGGGGGGGGGGGGGGGGGGGGGGGGGGGGGGGGGGGGGGGGGGGGGEGGGGGGGGGGGGGGGGGGGGGGGGFGGGGGGGGDGGGGFGGGGGGCDFGGGGGD=FGGGGGFGGGGFFGFDGGGFGDDFFFBBFFFFF>5@>FGGGFGG**99:*9252@EB?D><A7>F67:BF92:()5<AA:(4;F0<A<>AFFA(###
@M06045:235:000000000-JCY5N:1:1101:12915:6655 2:N:0:CTCAGA
TTAGGCGCTGCGTTCTTCATCAATGCGAGAGCCAAGAGATCCGTTGTTGAAAGTTGTATTTGAATTGTTTATTCATAATAGTTTTCAGACAGACAGTTAAAAAATAAGTTGATGTTTGGCCGCTTTCATAAAGAAAACGGCTGACATTGCACACAAGGTGGATATGGATTTAAGAAGTGCCATAAACACTTATTATGAATGATCCTTCCGCAGGTTCACCTACGGAAACCTTGTTACGACTTTTACTTCCTCTAAATGACCAAGTACTCTGCGAGATCGGAAGAGCGTCGTGTAGGGACCG
+
CCGGGGGGGGGGGGGGGGGGGGGGGGGGGGGGGGGGGGGGGGGGGGGGGGGGGGGGGGGGGGGGGGGGGGGGGGGGGGGGGGGGGGGGGGGGGGGGGGGGGGGGGGGGGGGGGGGGGGGGGGGGGGGGGGGGGGGGGGGGDGGGGGGGFGGGGGGGGGGGGGGGGGGGGGGGGGGGGGGGGGGGGGGGGGGGGGGGGGGGGGGGGGGGGGGGGGGGFGFFGGGGDCDEFFFFFFFFFGFFFFGGGFGGGFFFGFFCF<F=@E6;E?E?@;876@FBD<?6<?07:BFFF91<?:<B6(###
@M06045:235:000000000-JCY5N:1:1101:24958:6678 2:N:0:CTCAGA
TTAGGCGCTGCGTTCTTCATCGATGCGAGAGCCAAGAGATCCGTTGTTGAAAGTTGTATTCGAGTTTTGATTACTCTGAATGTTAGACTTGCAATTGAAGACGTGTGAGAAAATGAAGCCCAATCTTCCAAAGTTGAAAGGGCCTTTACAATGCACACAAGGTGGGTATGGATTTGAAAGTGCCATAAACACTTATTGTGAATGATCCTTCCGCAGGTTCACCTACGGAAACCTTGTTACGACTTTTACTTCCTCTAAATGACCAAGTACTCTGATAGATCGGAAGAGCGTCTGGTAGTAC
+
CCGGGGGGGGGGGGGGGGGGGCGGGGGGEGGGGGGGGGGGGGGCGGGGGGGGGGGGGGGGGGAEEFFGGGFGGFGGGGGGGFGGGGGEEGGGGGGGFGGGGFFFGGGGG<FGGGGGGGFFFGEFGGGGGGGAEFFEGGGGGGGGGGGGGG9=EFFGGGGGGG@,+CCFGGGFE9==DFGFGFGGGGGGFAFEGGGFFGGCCFGGGEFEGGGGGGGD9;CGGGGGGFG4?*:@DFFFAFF+66)/:8CFGFFFGFBEFFFFEFF;@FFFCFF37?EC3)95??63@F183;F:(:()64###
@M06045:235:000000000-JCY5N:1:1101:22667:6704 2:N:0:CTCAGA
TTAGGCGCTGCGTTCTTCATCGATGCCAGAACCAAGAGATCCGTTGTTGAAAGTTTTAACTTGTTTGTTTTGTAAATCAGAAGGTACGCTATAAATTGAAGAGTTGGGTCCTCTGGCGCGCTGCGGGACGGGCCGAAGCCGCGGCCCGCGGTGCGCCGAGCAACAAAAAGGTAAGGTTCACAAAGGGTTTGGAGTAATAACTCGGTAATGATCCCTCCGCTGGTTCACCAACGGAGACCTTGTTACGACTTTTACTTCCTCTAAATGACCAAGTACTCTGCGAGATCGGAAGAGCGTCCAC
+
CCGGGGGGGGGGGGGGGGGGGGGGGGGGGGGGGGGGGGGGGGGGGGGGGGGFGGGGGGGGGGGGGGGGGGGGGGGGGGGGGGGGGGGGGGGGGGGGGGGGGGGGGGGGGGGGGGGGGGGGGGGGGGGGGGGDGGGGGGGGGGGGGEGGGGGGCGGGGGGGGGGGGGGFGGGGFGGGGGGGGGGGGGGGGGGGEGFGGGGGGFFGGGGGF7?FFFGFFGEG55<DFCGFFFFFFFEEF3>?FFDGGFDGGFFFG==<@AF6A<B>AFFAFFFB6<4ABFF>2,39B0)-6??F(8?9B1###
@M06045:235:000000000-JCY5N:1:1101:18044:6710 2:N:0:CTCAGA
TTAGGCGCTGCGTTCTTCATCGATGCCAGAACCAAGAGATCCGTTGTTGAAAGTTTTGACTTATTCAGTACAGAAGACTCAGAGAGGCCTTAAATTATCAAGAGTTAGGTGACCTCCGGCGGGCGCCCCGCTAGGGGGCCCAGGGGCCCCGGGAGTGGTCCCGGGGCCGCCCGCCGAAGCAACGGTTAAAGGTTCACATAGGGTTATGAGGTTGGAAAAAACACTCAGTAATGATCCCTCCGCTTGTTCACCAACGGAGACCTTGTTACGACTTTTACTTCCTCTATATGACCAAGTATTT
+
CCFGDG@F@@CG@CEGDFEFC<DEAEFFDCEFEF<EGGGGGGGC<FGFG9FGFEEGGGDGGDFFGAEFEGGGGFGFGGFFGCFFAFEEDFGG9EFFGGCA,<?EEEFFGFGCCFECFGGGGBGGGGFGEEG@EGECFGGGGG@F**::BCGE87BEGFGGGGE>EGGDGGEGEEG>EGDCCFFE=8*C7@EF0:<<?:<CGGGFCFEC3C6F5CDC=C:4CD<D*9467BFF</966CFF357**85CCFFFGFB6>:B)-4))-6>AFE>>FF<)526A<FF<2)).-64<():(.-###
@M06045:235:000000000-JCY5N:1:1101:27883:6713 2:N:0:CTCAGA
TTAGGCGCTGCGTTCTTCATCGATGCCAGAACCAAGAGATCCGTTGTTGAAAGTTTTGATTTATTTATGGTTTTACTCAGAAGTTTCATATAGAAACAGAGTTTAGGGGTCCTCTGGCGGGCCGTCCCGTTTTACCGGGAGCGGGCTGATCCGCCGAGGCAACAAGTGGTATGTTCACAGGGGTTTGGGAGTTGTAAACTCGGTAATGATCCCTCCGCTGGTTCACCAACGGAGACCTTGTTACGACTTTTACTTCCTCTAAATGACCAAGTACTCTACCAGATCGGAAGCGCGTCGGCAG
+
CCGGGGGGGGGGGGGGGGGGGGGGGGGGGGGGGGGGDGGGGGGGCCGGGFGGFECGGGGCFGGGGGGGGGFGGGGGGGGGGAFFFGGGGGGGGGGGGGGGGGGFGGGGGGGGGGGGGGEEGGGGGG@FFEFFGGGGGGGGGGGGEEGGGGGGGGEGGGGGDGGGGGGGGGGGGGGGGGGGGGGGGGGGGFGGGGGFCFGGGGGGFGGGGFEGGGGGEGFGGGGG7:CF>EBB:>5>FFFF4=*:CFCDGFFFFFFAF246)6<ADFF>@@FF94<AA9>A2)(,42((,4(4391(2(###
@M06045:235:000000000-JCY5N:1:1101:12985:6721 2:N:0:CTCAGA
TTAGGCGCTGCGTTCTTCATCGATGCGAGAACCAAGAGATCCGTTGTTGAAAGTTTTAACGTTTAATATAAACAATTCAGACAGACTTCAATTGTAACAAAGAGTTTTGTTTTCCTCCCATGGGCGCTCACCAGCCATAAGGCCGACGTGGCAGAGCCATGTCCCATGGAAGCAACAGTAAAAAGGTACACAGTGTGGGTTGATAAAGAATATAAAATTCAATATACATTAATGATCCTTTCGCAGGTTCACCTACGGAAACCTTGTTACGACTTTTACTTCCTCTAAATGACCAAGTAGC
+
CCGGGGGGGGGGGGGGGGGGGGGGGGGGGGGGGGGGGGGGGGGGGGGGGGGGGGGGGGGGGGGGGGGGFGGGGGGGGGGGGGGGGGGGGGGGGGGGGGGGGGGGGFGGGGGGGGGGGGGGGGGGGGGGGGGGGGGGGGGGGGGGGGGGGGGGGGGGGGGGGGG9DGGGGGFGGFGGGGGGGGFFEGGGGGGGGCGGGGGGGGGGGFFGGGGGFGFGFFFFGGDGGGGFFFFFCFFFFGFFFFGGGFGGGFFFGFFFE?>>1;18EFFEFFF@>BF9:<AAFFAABFFFFA2<A0).4.###
@M06045:235:000000000-JCY5N:1:1101:17137:6749 2:N:0:CTCAGA
TTAGGCGCTGCGTTCTTCATCGATGCCAGAACCAAGAGATCCGTTGTTGAAAGTTTTGATTCATTTTTTTTTTTTAACCACTCAGAAGATACTTATTAAAAAATTCAGAAGGTTTGGGTCCCCGGCGGGCGCGAAGTCCCGCCGAAGCAACAATTAAAGGTATAATTCACAGGGGTTGGGAGTTGGATAACTCGGTAATGATCCCTCCGCTGGTTCACCAACGGAGACCTTGTTACGACTTTTACTTCCTCTAAATGACCAAGTACTCTGGCCAATCGGAAGAGGGTCGTGTAGGGAACCA
+
CCGGGGGGGGGGGGGGGGGGGGGGGGGGGGGGGGGGGGGGGGGGGGGGGGGGGGGGGGGGGGGGGGGGGGGGGGGGGGGGGFGGGGGGGGGGGGFDGGGGGGGGGGGGGGGGGGGCGGGGGGGGG7FCFFGGGGGGGBFGGGGGGGGGGGFFCCGGGGGGEFGGGCC?CGGGFEEEEDGG=/C@+A?9CE++:;58ECGGD9<9EGGDCCA)99DGFG4=4<DCC)9<34*:.9=@BG>38@C:C?FFF4=@0*84*)6?:1:4-6))08),((,((-46<9((((,4;6(.342?:6###
@M06045:235:000000000-JCY5N:1:1101:7322:6753 2:N:0:CTCAGA
TTAGGCGCTGCGTTCTTCATCGATGCTGGAACCAAGAGATCCGTTGTTGAGAGTTTTAACAGTTCGCTTAGAACACTCAGAAGTAACGTCGGTTCTTGACTGAGAGACTGGATATCGCCGGCGGGCACGCCCCCCGCGGGGGGGGAAACGCGCCGCCGAAGCAACGTGGGATAAAGGTTCACATAGGGTTATGAGGTTGGAAAAAACACTCAGTAATGATCCCTCCGCTGGTTCACCAACGGATACCTTGTTACGACTTTTACTTCCTCTAAATGACCAAGTACTCTACAAGATCGGAGGT
+
CCGGGGGGGGGGEEFFGGGGGCFCFGGGGGGGGGGGGGGGGGGGFGFFEGGGFFGGGFFFGGGGGGEEFGDGGGGGFEFFGAFGGFGEGGGGGGGGG9FFGGGGGGFGGGGGGDFFEEGGGGCCFGEGGGGGGGGGGEEGCEGDGGCGGGGEECGEEGEEGG6CFG:@G5*<6CCGF9CGFG7+:@FGGAF7CGDF<8;:CFGGE5CGG:FF4CDCFGF7DC5>F3C)5>B:2@BFBFFFEFD*CFF7CBFFFFB::0:6<>AFDD>AFF?A<>4<BF7:06<AF244995<0896,,###
@M06045:235:000000000-JCY5N:1:1101:7498:6768 2:N:0:CTCAGA
TTAGGCGCTGCGTTCTTCATCGATGCGAGAGCCAAGAGATCCGTTGTTGAAAGTTGTATTCGAGTTTTGATTACTCTGAATGTTAGACTTGCAATTGAAGACGTGTGAGAAAATGAAGCCCAATCTTCCAAAGTTGAAAGGGCCTTTACAATGCACACAAGGTGGGTATGGATTTGAAAGTGCCATAAACACTTATTGTGAATGATCCTTCCGCAGGTTCACCTACGGAAACCTTGTTACGACTTTTACTTCCTCTAAATGACCAAGTACTCTTGTAGATCGGAAGAGCGTCGTGTAGATG
+
CCGGGGGGGGGGGGGGGGGGGGGGGGGGGGGGGGGGGGGGGGGGGGGGGGGGGGGGGGGGGGGGGGGGGGGGGGGGGGGGGGGGGGGGGGGGGGGFGGGGGGGFFGGGGGGGGGGGGGGGGGGGGGGGGGGGGGGGGGGGGGGGGGGGGGGFFGGGGGGGGGGGGGGGGGGGAFCFFGGGGGGFGGGGGGGGGGGGFCEFGGGGGGGGGGGGGGGGFGFGGGGGGGGFFF>BFFFFFGFFE>DDGFGGGFFFGFFEFFFF?FFFE@1>=CFEECFFFFF?CFDD?F;@FBFFFF?6:9###
@M06045:235:000000000-JCY5N:1:1101:21545:6881 2:N:0:CTCAGA
TTAGGCGCTGCGTTCTTCATCGATGCCGGAACCAAGAGATCCGTTGTTGAAAGTTTTAACTGATTTAGCTAATCGCTCAGACTGCAATCTTCAGACAGCGTTCAGGGGGGGCTTCGGCGGGCGCGGGCCCGGGGGCGGGTGCCCCCCGGCGGCCATGACGGCGGGCCCGCCGAAGCAACTAGGTATGATAAACACGGGTGGGAGGTTGGACCCAGAGGGCCCTCACTCGGTAATGATCCTTCCGCAGGTTCACCTACGGAAACCTTGTTACGCCTTTTACTTCCTCGAAATGACCAAACGT
+
CCGGGGGGGGGGGGGGGGGGGGGGGGGGGGGGGGGCGGGGGGGGGGFEGFGGGFGGGGGGGGGGGGGGGGGGGGGGGGGGGGGGGGGGGGGGGGFGGGGGGGGGFFGGGGGGG7FGEGGGGGGEGGGGGGG:EGGGGGGGGGGGGGGGGGGEDGDGFGGGGGGCGGEGEGGGGGGGGGG6@@CFGGGGG7FGGFGGGGGG=E5CEEGGGFGGGCFGFGFD/9>FCGFF>@E6(=FFBDFFFFG3D>C37=46>=*,??DF((.:1)-699@:(43,35AABBF<A>(40?B2)4()(,###
@M06045:235:000000000-JCY5N:1:1101:23794:6904 2:N:0:CTCAGA
TTAGGCGCTGCGTTCTTCATCGATGCCAGAACCAAGAGATCCGTTGTTGAAAGTTTTAACTTGTTTGTTTTGTAAATCAGAAGGTACGCTATAAATTGAAGAGTTGGGTCCTCTGGCGCGCTGCGGGACGGGCCGAAGCCGCGGCCCGCGGTGCGCCGAGCAACAAAAAGGTAAGGTTCACAAAGGGTTTGGAGTAATAACTCGGTAATGATCCCTCCGCTGGTTCACCAACGGAGACCTTGTTACGACTTTTACTTCCTCTAAATGACCAAGTACTCTTGCAGATCGGAAGAGCGTCGCC
+
CCGGGGGGGGGGFGGGGGGGGGGGGGGGGGGGGGGGGGGGGGGGGGGGGGGGGGGGGFGGGGGGGGGGGG@@EFGGGGGGGGGGGGGGGGGCGFGGGGGFGGGGGGEEGGGGGGGFGGGGGGGGGGGGGGDGGGGGGGGGGGGGGGGGGGGGGGDCEGGGGGGFFG>GGGGGGGGG?C@EEG6CFGGGGGGGFGCFCEFGGGGGEGGGGGGFGGF<>DFGDGGF=>:@?F>B673>:3>FFFGGGFGGG3:BF?7<F<F=>AFA)6<BFFFF046<AAB44A>29).4?:BF((.14(###
@M06045:235:000000000-JCY5N:1:1101:20008:6905 2:N:0:CTCAGA
TTAGGCGCTGCGTTCTTCATCGATGCGAGAGCCAAGAGATCCGTTGTTGAAAGTTGTATTCGAGTTTTGATTACTCTGAATGTTAGACTTGCAATTGAAGACGTGTGAGAAAATGAAGCCCAATCTTCCAAAGTTGAAAGGGCCTTTACAATGCACACAAGGTGGGTATGGATTTGAAAGTGCCATAAACACTTATTGTGAATGATCCTTCCGCAGGTTCACCTACGGAAACCTTGTTACAACTTTTACTTCCTCTAAATGACCAAGTACTCTGAGAGATCGGAAGAGCGTCGTGTAGCCC
+
CCGGGGGGEEGEFGGGGGGGGFGGGGG>CFGGGFCFCFGGGGGGFGGFG<C@FFAFGDGGGGEGGGGGGGGGGGGGFFC<FFGGGGGGGGGGGGFFE,<EFGGGGGGGGGGGGGGFFGGGFBG8FGGGGGFGGGGGDFFDDGGGDGGGGGGFGGGGGGEGDDFFGDGCFGFGGGEFGGGGGGGGGGGGGGGGFGGGFGGGGGGGGDGFGGCDGGGGFGA77CFGGGCDEFFFBFFFFFCFFFGG;FGGGFFFGFFFFFFFE;BEFFDFFFFFFEFFF;;37;;<69(:@1;@F((835###
@M06045:235:000000000-JCY5N:1:1101:15644:6921 2:N:0:CTCAGA
TTAGGCGCTGCGTTCTTCATCGATGCCAGAACCAAGAGATCCGTTGTTGAAAGTTTTAACTTGTTTGTTTTGTAAATCAGAAGGTACGCTATAAATTGAAGAGTTGGGTCCTCTGGCGCGCTGCGGGACGGGCCGAAGCCGCGGCCCGCGGTGCGCCGAGCAACAAAAAGGTAAGGCTCACAAAGGGTTTGGAGTAATAACTCGGTAATGATCCCTCCGCTGGTTCACCAACGGAGACCTTGTTACGACTTTTACTTCCTCTAAATGACCAAGTACTCTTTGAGATCGGAAGAGCGTCGGG
+
CCGGGGGGGGGGGGGGGGGGGGGGFGGGGGGGGGGGGGGFGGGGGGEGGFFGGFGGGGGGGGGGGGGFFGGGGGGGGGGGFGGGGGGGGFCGGGGGGGGGGGGFG9FGGEGGGGGGGGGGGGGGGGC:FGFGGEGGGGGGGGGGGDGGGGEGEEGGGGEEGGGGG5CECGGGFDGGG6EGF6@FCGGFGEGGCGCCFFGFGC98EEFDC>C>FG4C>DF:DDD9FFFFF4>BBFD>DG@FFF7D>@GGGBEFGFF<FDFF:AA)6))6?FFBFF>>><A):>214420(-(18?(491###
@M06045:235:000000000-JCY5N:1:1101:12482:6950 2:N:0:CTCAGA
TTAGGCGCTGCGTTCTTCATCGATGCGAGAGCCAAGAGATCCGTTGTCAAAAGTTGTATTTAAATTCAATCTGTGAAGATCAAACAATTTCAGTCAATAAAAAAAACATGAGTTATTTCAAAATGGCGGCAGCCCAACCGCGGCAAACCCGGAGGTAAGCCTGGGTAGGTACCTGAGGCAGTTACGCAAACTCAGGACGCTCGAGCTGCCAAAAACAGATATGGTGCACACAAATGTTTAGGTGTTCCCCTTCGCCTTTGTGGGGCAGCAGGGGGCCTAAAATTCTTTGTTAATGATCCAG
+
CCGGGGGGGGGGFGGGGGGGGGGGGGGGGGGGGGGGGGGGGGGGGGGGGGGGGGGGGGGGGGGGGGGGGGGGGGGGGGGGGGGGGGGGGGGGGGGGGGGGGGGGGGGGGGGGGGGFGGGGGGGGGGGGGGGGGGGGGGGGGEEGGGGGGGGGGGGGGGGGGGGGGGFGGGGFFFGGGGFEGGGGGGGGGDGCGGGGGGGGC=GGGGGGGGGGGGFGFGFGC7CG:CD?FFF:?F*@=FFFFFG4FDGF=F>FFF>?FFFF>0:BFF0<>FFFBBBFFFF:<7A?)-5<<<?AA4))6-###
@M06045:235:000000000-JCY5N:1:1101:5512:6956 2:N:0:CTCAGA
TTAGGCGCTGCGTTCTTCATCGATGCCAGAACCAAGAGATCCGTTGTTGAAAGTTTTGATTCATTGTGTAATCACTCAGAGAGGCCAAAAATTCAAGAGTTTAGTGGTCCTCCGGCGGGCTACCCCCTGAAGGGCTCCCCGCCGAGGCAACTGACTAGTTCGTTCACAAAGGGTTGGGAGTTTTGCAACTCTGTAATGATCCCTCCGCTGGTTCACCAACGGAGACCTTGTTACGACTTTTACTTCCTCTAAATGACCAAGTACTCTTACAGATCGGAAGAGCGTCGTGTAGGGAAAGCGC
+
CCGGGGGGGFGFGGGGFGGGGDGGGGGGFGGGGGGGGGGGEFGGGGGGGGGGGGGGGGGGGGGGGGEEGGGGGGGGGGFFGFGGGGGGGGFFFCCFGGGGGGGFG<FFGFGGCGGGEGGGGGGG?DDGGFF<DGG<FFGGDECEEGGGECFCCFGGGGFGFEGFG?FFFDGGCFGGCG5ECGGGGFGGGE9<CC2@GCF;CC@FFGG5*8EFFG77=*.C5CDC3CCF4*9A>@)8@CBFFFGGGFFGGBB?7B=<44?5:<2)45-:BFFF<).3:119:((244;(1.(.43(:?(###
@M06045:235:000000000-JCY5N:1:1101:8217:6961 2:N:0:CTCAGA
TTAGGCGCTGCGTTCTTCATCGATGCCAGAACCAAGAGATCCGTTGTTGAAAGTTTTAACTTGTTTGTTTTGTAAATCAGAAGGTACGCTATAAATTGAAGAGTTGGGTCCTCTGGCGCGCTGCGGGACGGGCCGAAGCCGCGGCCCGCGGTGCGCCGAGCAACAAAAAGGTAAGGTTCACAAAGGGTTTGGAGTAATAACTCGGTAATGATCCCTCCGCTGGTTCACCAACGGAGACCTTGTTACGACTTTTACTTCCTCTAAATGACCAAGTACTCTCCCAGATCGGAAGATCGTCTCG
+
CCFGGGGGGGGGGGGGGGGGGGGGGGGGGGGGGGGGGGGGGGGGGGGGGGGGGGGGGGGGGGGFFGGGGGGGGGGGGGGGGFGGGGGGGGGGGGGGGGGGGGGGGGGGGGGGGGG@FGGGGGDGGGGGGGGDGGGGGGGGGG7EGGGGGGGGGGGGGGGGGGGGGGGGGGGGGGGGGGGDGGFCFGG<CGE>:FGGFGGGGGGGEEGE?FFCGF4DFGFGGGGDGGGFFFFFFF>7@G3?==:DGFDGGFFFG?FFFAFFDFFABFFFFFF?:AAB>BA:?:(.8)512:29().87,###
@M06045:235:000000000-JCY5N:1:1101:18616:6965 2:N:0:CTCAGA
TTAGGCGCTGCGTTCTTCATCGATGCCAGAACCAAGAGATCCGTTGTTGAAAGTTTTGATTTATTTATGGTTTTACTCAGAAGTTACATATAGAAACAGAGTTTAGGGGTCCTCTGGCGGGCCGTCCCGTTTTACCGGGAGCGGGCTGATCCGCCGAGGCAACAAGTGGTATGTTCACAGGGGTTTGGGAGTTGTAAACTCGGTAATGATCCCTCCGCTGGTTCACCAACGGAGACCTTGTTAGGACTTTTACTTCCTCTAAATGACCAAGTACTCTGGCAGATCGGAAGAGCGGCGGGGA
+
CCGGGGGGGGGGGDGGGGGGGGGGGGGGGGGGGG?<FGGGGGGCFGGGGGCFGGGGGG7FGGGGGGGFFGEFGGGGGGGGGGGGGFGGGGGGGGGGGGGFFFGGGGGFGGGGGGGGGGGGDGGGGGGGGGGDEFGGGGGGGGGG@CGGGDCGCCGGD>GGGGGGGGBFCFGFGCFGGGFFGGGGGGCEGFGGGGGGCC?EGGGGGGGGGFGGGGGGED>GGGGGGGGFFFFFF35>FGFF*87*09G4FFFFG6?AF9?4AF<><420655A>9)6>)028<6<B<:0?B<0,(((7(###
@M06045:235:000000000-JCY5N:1:1101:24400:6971 2:N:0:CTCAGA
TTAGGCGCTGCGTTCTTCATCGATGCGAGAGCCAAGAGATCCGTTGTTGAAAGTTGTATTTTTGAATTATGTTTATTCAGAAATAGATATTCAGACAAACTGCTTTAAAGGTGTTAAGTTAATCAAACCCTCTTGGCTTTTTAATGCCAGAGAGTTCAAAAACGTTGCACACAAGGTGGATATGGATTTTTTTAAAGAGTGCCATAAAACACTCAATTATGAATGATCCTTCCGCAGGTTCACCTACGGAAACCCTGTTACGACTTTTACTTCCTCTAAATGACCAAGTACTCTCAAACAA
+
CCGGGGGGGGGGGGGGGGGGGGGGGGGGGGGGGGGGGGGGGGGGGGGGGGGGGFGGGGGGGGGGGGFGGGGGGGGGGGGGGGGGGGGGGGGGGGGGGGGGGGGGGGGGGGGGGGGFGGGGGGFGGFGGGGGGGGGGGGCGGGGCGGG8FGEDFGGGGGCFGGGGGGFGGGGGCGFFFGGFFGGGGGFFGGGGGGEFAAFFGFDFGGGGGGGGGGGGFFFGFGGGCGGFFFFF@FEFFDFFFFGGGFGGGFF5CF>@FEF=C@F62?ECCFFFFFFFFEECF)63;@(:>22A><7ADB###
@M06045:235:000000000-JCY5N:1:1101:5864:6980 2:N:0:CTCAGA
TTAGGCGCTGCGTTCTTCATCGATGCGAGAGCCAAGGGATCCGTTGTTGAAAGTTGTATTTTGAATTGTTTATTCATAATATTTTTCAGACAAAGAGTTAAAAAATAAAGGTTGATGTTTGGTCGATCTCCATGAAGAAGATCGACTAACATTGCACACAAGGTGGATATGGATTTAAAAAGTGCCATAAAACACTTATTATGAATGATCCTTCCGCAGGTTCACCTACGGAAACCTTGTTACGACTTTTACTTCCTCTAAATGACCAAGTACTCTCCTAGATCGGAAGAGCGTCGTGGAT
+
CCGGGGGGGGGGGGGGGGGGGGGGGGGGGGGGGGGGGGGGGGGGGGGGGGGGGGGGGGGGGGGFGGGGGGGGGGGGGGGGGGGGGGGGGGGGGGFFFGGGGGGGGGGGGGGEGGGGGGGGGGGGGGGGGGGGGGFGGGGGGGGGGGGGGGGGGGFGGFGGDFFGGGGGGGGGFGGGGGGGGGGGGGGGGGGFGGGGGGGGGG7DGGGGGGGGGGGGEGFGFGGGGGGFFFFFFFFFFGFFFFGGGEGGFFFFGFFFF9CFFECCFFEFFFFFFFFFFFFF3)9C@@?DF::<9><BF0###
@M06045:235:000000000-JCY5N:1:1101:25140:6993 2:N:0:CTCAGA
TTAGGCGCTGCGTTCTTCATCGATGCGAGAGCCAAGAGATCCGTTGTTGAAAGTTGTATTTTGAATTAAGTATTCATAATATGTTTCAGACAAAATCACTAAAGTTCTGAGTAGATATAAATCCCAAAGGTGACCAACGGATTTTTACAGCCGTTGACCTCCAGTGAGATGACATTGCACACAAGGTGGATATGGATTTTTGAAAGTGCCATAAAAACACTTGATTATGAATGATCCTTCCGCAGGTTCACCTACGGAAACCTTGTTACGACTTTTACTTCCTCTAAATGACCAAGTACAG
+
CCGGGGGGGGGGGGGGGGGGFGGGGGGGGGGGGGGGGGDFGGFGGGGGGGGGGGGGGGGGGGGGGGGFGGGGDFGGGGGGGGGGGGGGGGGGGFGGGGGGGGGGGGGFFGCGGGGFGGGGGGGGFFFGGFGFGGGGGGGGGGGGFGGGGGGFGGGGGGGGGGGGFGGGGGGFECFGGGG9FC>FGG9>D?,3=EGFCGGGGCCGGGGFGGGGGGGGFG69DFDGGGGFFFFEFFFFFGFFFFDDGFGGGFFFGFFF>=EDF@DFFEEFFFF><<EFFEFFEEFEF@C3?7>3;)=BF)###
@M06045:235:000000000-JCY5N:1:1101:22493:6993 2:N:0:CTCAGA
TTAGGCGCTGCGTTCTTCATCGATGCCAGAACCAAGAGATCCGTTGTTGAAAGTTGTAACTATTAAAGTTTTTCAGACGCTGATTGCAACTGCAATGGGTTTAAATTGTCCAATCGGCGGGCGAACCCGCCGAGGAAACGTAAGTACTCAAAAAACATGGGTAAGAGACAGCAGGACAAAGCCTACAATACTCTAGGTAATGATCCTTCCGCAGGTTCACCTACGGAAACCTTGTTACGACTTTTACTTCCTCTAAATGACCAAGTACTCTGCCAGATCGGAAGAGCGTCGTGGAGGGATA
+
CCGGGGGGGGGGGGGGGGGGGGGGGGGGGGGGGGGGGGGGGGGGGGGGGGGGGGGGGGGGGGGGGFGGGGGGGGGGGGGGGGGGGGGGGGFGGCCCCFGGGGGGGGGFGGGDFGGGGGGGGGGGGDGGGGGGGGG>FGGGFGGGFGGGG9FGGGDGGGGGGGFFF?EGGGGGGGFGGGGGGFGGGGGGGGGGF>;;FGCGGGGFEGGG?FEDDDGF?F?FGGGGGGGEE?F?FFFF=D57@@DGGFGFG6?8FFFAFD=F2???<D<A66/)4<0?:4?(4?030:?690(((((.14###
@M06045:235:000000000-JCY5N:1:1101:23443:7017 2:N:0:CTCAGA
TTAGGCGCTGCGTTCTTCATCGATGCCAGAACCAAGAGGTCCGTTGTTGAAAGTTTTAACTTGTTTGTTTTGTAAATCAGAAGGTACGCTATAAATTGAAGAGTTGGGTCCTCTGGCGCGCTGCGGGACGGGCCGAAGCCGCGGCCCGCGGTGCGCCGAGCAACAAAAAGGTAAGGTTCACAAAGGGTTTGGAGTAATAACTCGGTAATGATCCCTCCGCTGGTTCACCAACGGAGACCTTGTTACGACTTTTACTTCCTCTAAATGACCAAGTACTCTGGTAGATCGGAAGAGCGTCACT
+
CCGGGGGGGCFGGGGGGGGGGGGGGGGGGGGGGGGGGGGGGGGGGGGGGGDFFFGGGGFFEGGGFGGG?FGFGGGGFDFG@FFGGGGGG:FGGFCFFGGGGGGGGFGGGGGGGGGGGGGGGGGGGGGGGGGGCCBEBGGGGGGGGGGGGGGGGGGGGG8CEGGF6C8BCEGGGGGG9EGFGGGFFGGGGGGGCF8C<EDFFFCEGGGGGGDFFGFGFGFD3CDGCC>BFF4<BF>35D)9?FGG7?DGGF>FFFFB7>?=6<<F9<>9?4<16AAB<:))54429<A:11-1(4<6>:###
@M06045:235:000000000-JCY5N:1:1101:17296:7017 2:N:0:CTCAGA
TTAGGCGCTGCGTTCTTCATCGATGCCAGAACCAAGAGATCCGTTGTTGAAAGTTTTGATTTATTTATGGTTTTACTCAGAAGTTACATATAGAAACAGAGTTTAGGGGTCCTCTGGCGGGCCGTCCCGTTTTACCGGGAGCGGGCTGATCCGCCGAGGCAACAAGTGGTATGTTCACAGGGGTTTGGGAGTTGTAAACTCGGTAATGATCCCTCCGCTGGTTCACCAACGGAGACCTTGTTACGACTTTTACTTCCTCTAAATGACCAAGTACTCTTAGAGATCGGAAGAGCGTCGTGCG
+
CCGGGGGGGGGGGGGGGGGGGGGGGGGGGGGGGGGGGGGGGGGGGGGGGGGGGGGGGGGGGFGGGGGGGGGGFGGGGGGGGGGGGGGGGGGGGGGGGGGGGGGGGGGGGGGGGGGGGGGGGGGGGGGGGGGGGGGGGGG>FGGGGGGGGGGGGGGCE5EGEGGGGGGGGGGGGFGGGGGGGGGGGGGGGGGGGGGGGGGGGGGGGGFFGGGGGGGGFGFGGGGGFGGFFFFFBBEFFGFFFFGGGFGGGFFFGFFFFABB79<9467?FFFFFFF94<A46359??<043.3?9>B9,###
@M06045:235:000000000-JCY5N:1:1101:26140:7036 2:N:0:CTCAGA
TTAGGCGCTGCGTTCTTCATCGATGCCAGAACCAAGAGATCCGTTGTTGAAAGTTTTGACTTATTCAGTACAGAAGACTCAGAGAGGCCATTAATGCAATAGTTTGGTTTACCTCCGGCGGGCGCCCGCGAGGGCCGGGGGGCGCCGGGAAGGACCCGGGCCGCCCGCCGAAGCAACGGTTTAGGTAACGTTCACAATGGTTTAGGGAGTTTTGCAACTCTGTAATGATCCCTCCGCTGGTTCACCAACGGAGACCTTGTTACGACTTTTACTTCCTCTAAATGACCAAGTACTCTAAATG
+
CCGGGGGGGGGGGGGGGGGGGGGGGGGGGGGGGGGGGGGGFGGGGGGGGGGGGGGGGGGGGGGGGGGGGGGGGGGGGGGGGGGGGGGGGGGGGGGGGG9FGFFGGGGGGGGGGGGGGGGGGGGGGGGGGEFGGFGGGGGGGGGCEGGGGGGGGGGGGGGGGGGGGGGGGEGGGGGGGGG;=ECFGGGFFG>EFGGFC7<C@FGGGGFGEGGDC4CCFG:CGGGGGC74=FFB0>DEFG5B?FGFFF=FDEEBDEF:?<4@<A42676?FF4>F94594<<B9>A4)4::<B>AFF<<)###
@M06045:235:000000000-JCY5N:1:1101:15063:7040 2:N:0:CTCAGA
TTAGGCGCTGCGTTCTTCATCGATGCGAGAGCCAAGAGATCCGTTGTTGAAAGTTGTATTTTGAATTGTTTATTCATAATATTTTTCAGACAAAGAGTTAAAAGATAAAGGTTGATGTTTGGTCGATCCCCAAGAAGAAGATCGACCGACATTGCACACAAGGTGGATATGGATTTAAAAAGTGCCATAAAACACTTATTATGAATGATCCTTCCGCAGGTTCACCTACGGAAACCTTGTTACGACTTTTACTTCCTCTAAATGACCAAGTACTCTGATAGATCGGCAGAGCGTCGTTCCA
+
CCGGGGGGGGGGGDGGGGGGGGGGGGCGGGGGFFFGGFFGGGGGGGGGGGGFGGGGGCFEFGGG,E<CEFFFC9<FEFCFF<AFGBFFGAFGGFEFFFGGA,CD7<AF<FAFGGCFGGCF8,9A>++EFFGFDEFE8FCD8E4DCEB6BEEEGFGGFFFCFGC98D>3,6D9BFCEF;E=AEDCDFGACFGGGGFGGFFGF:CGEGFF79CC9CGGB>>DD4C:8C7FF4525;AAAC=AA:F28>DDGF=FGA=AA4+A)1).9A1@:AFCE695?<?3)69<:?(,2(2:19:07(###
@M06045:235:000000000-JCY5N:1:1101:7720:7059 2:N:0:CTCAGA
TTAGGCGCTGCGTTCTTCATCGATGCCAGAACCAAGAGATCCGTTGTTGAAAGTTTTGATTATTTACTTGTGTTTACTCAGAAGATACTGCGGAAACAATAGAGTTTGTGGATCCTCTGGCTGGCCGTCCCGTTTTACGGGGAGCGGGCACCGCCGAGGCAACATAAGGTATGTTCACAGGGGTTTGGGAGTTGTAAACTCGGTAATGATCCCTCCGCTGGTTCACCAACGGAGACCTTGTTACGACTTTTACTTCCTCTAAATGACCAAGTACTCTCCGAGATCGGAAGAGCGTCGTTTG
+
CCGGGGGGGGGGGGEGGGGGGGGGGGGGGGGGGGFGGGGGGGGGGGGGGGGFGFGGGGGGFGGGGGGGGGGGGGGGGGGGGGGGGGGGFGGGGGGGGGGGFGGGGGGGGGGGGGGGGGGGGGGDGGGGGGGGGGGGDGGGGGGGGGGGGGGFGG>CEG>E:FFFGGFFGFFGGFGGGGGGGGDEEEGGGGGGGGGGGGGGGGEGGE7@FFFD<7DDBGEGGFGGC>7?FFFFBD37FD?FFFFDGFGDGFFFGF?A4>FF<<AA>DB?F>FFFAAA2,2;;1,42:??FF??BB(41-###
@M06045:235:000000000-JCY5N:1:1101:26618:7075 2:N:0:CTCAGA
TTAGGCGCTGCGTTCTTCATCGATGCGAGAACCAAGAGATCCGTTGTTGAAAGTTTTAACGTTTAAAAATGAACAATTCAGACAGACGTCAATTGTAACAAAGAGTTTTGTTTTCCTCCCATGGGCGCTCACCAGCCCTGAGGCCGACGTGGCAGAGCCAAGTCCCATGGAAGCAACAGTAAAAAGATACACAGTGTGGGCTGATAAAGAATATGAAATTCAATATACATTAATGATCCTTCCGCAGGTTCACCTACGGAAACCGTGTTACGACTTTTACTTCCTCTAAATGACCAAACCG
+
CCGGGGGGGGGGGGGGGGGGGGGGGGGGGGGGGGGGGGGGGGGGGGGGGGFFGFGGGFGDG@FGFGFGGGGGFAFGFGGGGGGGGFGGGGGCGGFGGGGGGFGGAFGGGGGGGGGGGG<FGCFGGGGGDGGGGGGGFDGGGDFGGGGGGGDDGGGGC@FCDEGFAFFFGGGG8?FEFGF,EFF79EFCGGGGGGCC;DEEGFGGFGGGGF>CFC+8BFF+:DGFGCDFFFFFFA+4+;AFFFGGGFGG4/==>B=8A6AFF6:0(48::9@88964<>4<F<><29AAA<AABFF06(###
@M06045:235:000000000-JCY5N:1:1101:6047:7113 2:N:0:CTCAGA
TTAGGCGCTGCGTTCTTCATCGATGCCAGAACCAAGAGATCCGTTGTTGAAAGTTTTGATTTATTTATGGTTTTACTCAGAAGTTACATATAGAAACAGAGTTTAGGGGTCCTCTGGCGGGCCGTCCCGTTTTACCGGGAGCGGGCTGATCCGCCGAGGCAACAAGTGGTATGTTCACAGGGGTTTGGGAGTTGTAAACTCGGTAATGATCCCTCCGCTGGTTCACCAACGGAGACCTTGTTACGACTTTTACTTCCTCTAAATGACCAAGTACTTCAAGAGATCGGAAGATCGGCGGACC
+
CCFGGGGGGGGGGGGGGGGGGGFGGGGGFFGFGGGG@FFGGGFGDFFGGGGGGFGGGGGGFGFFFFGGGG<9CDGGFGGGGGGGGGGGFGGGGGGGGFFFFF@EEFGFDECGGGGGGGGGGD7FCGEGFEFFEAFEGGGGGGGGGGDC:3>EF7BEGGGGGGGFGFGGGEFGFC,;CFGGGEGGGC*CE8EEFF?9+>FECEGEF5AFF>9DDCG3>D@DD5*:>C7=F@59:B>FFC7@FFC:D>C*CF67*@75*)**.:<9<B<:F5>>2<)5).)).4:9>F<:?;(-)(((-(###
@M06045:235:000000000-JCY5N:1:1101:18506:7115 2:N:0:CTCAGA
TTAGGCGCTGCGTTCTTCATCGATGCTAGAACCAAGAGATCCGTTGTTAAAAGTTTTTATAGTTCGCTAAGAACACTCAGATGTATCGTCGGGTACAAACAGAGATACTGAAACGCCGGCGGGCTCCCGAAGAAGCCGCCGAAGCAACAAGTTATAATGTTCACAAAGGGGTATGAGTGTAAACTCGGTAATGATCCCTCCGCTGGTTCACCAACGGAGACCTTGTTACGACTTTTACTTCCTCTAAATGACCAAGTACTCTCCCAGAACGGAAGAGCGTCGTGGAGGGGAAGAGGGTGCG
+
ACGGGGGGEGGGGGGFGGFF@FFFFDCGFFFGGGGC<EEGFEFFFG:EGEFCFGGC<GDFEFFDEGFG@FGGDEGG9@DFGFGGF9FECF+>=CCEFGGGGF<<FFDFFGA<FE7=FC7B@FCFC:FGGGFGGGCGCBCCECEEEFGGGF>D;CGC@F?FFBFCF9FCCE*6BEGGGGGF9F;9@+=:ECECFECFDCE:?5EG*/:CCCCCCDCDD*)9C54:>>C=B@@9?;B7FGFFF?7>F6:*:9=*7?FB6AF4)..(.4,()0)431>03(37:9((((.42(((-,410(###
@M06045:235:000000000-JCY5N:1:1101:14320:7117 2:N:0:CTCAGA
TTAGGCGCTGCGTTCTTCATCGATGCCAGAACCAAGAGATCCGTTGTTGAAAGTTTTTACTTTATTTAGTTTGGTACTCAGACGACATAGTTCTTCAAGAGTTTTAAGAGGTTGGCCATCGACGGGCACTGTCCAGCGGGGTTTTAAGGCCCGCCGGCAGCCGACAGATCCTGTCGACAGGCCCGCCGAAGCAACGTGGTAAGGTAGACACAGGGTTGGTGGTCGGGCCAGAAGACCCTAACTCAGTAATGATCCTTCCGCAGGTTCACCTGAGATCACAAGTTAGCGAACTGTCACCCGA
+
CCGGGGGGGGGG,CFGGGGGGGGGGGGCFGGGGGGGGGGGGGGFGFGGGGGG9CFFGGGGGGGGGGFCFFEEGGGGGGGGGGGGGGGGCFGFGGGGCFG<EFFFGGFGGGGGGGGGGGGGGGGGGGGGGGGGFGGEEF7C@EGDFGCDEFFEEGGG5@BCEGGGGGDCEFF9,?CGCGCCCCCE8EGGEEGD6EGGBCE5<EGGG79FGGGFGG<547B959D6)>35@EF7<F4?FG7<?FC7>@>F7BFF*/9<BBFE?FF9?FA4@F@?:BA4<7:AB:964<>>;((4<>A2))###
@M06045:235:000000000-JCY5N:1:1101:19584:7126 2:N:0:CTCAGA
TTAGGCGCTGCGTTCTTCATCGATGCGAGAATCGAGATATCCATTGTTAACAGTCGTTTAGTTATAACCCAATAGCTTTCACTAGAGGGGAACATGGGGTTTGACGTAACAGCGGGAGCAGAGCTCACTGACCCGGTCGCCGGCCGTGTCGGCCTCCAGCGATCGTTTACTGCGCCACCCTTGCAAACCAAACGCACACTGACAGAACGTTTGATTCCAGTCAATGAACACTGACAGCTCATTGAACACTGGTCTTGAGGGTACCAGGTCACTTGCCTTACCTACACCAACTACGCTCTAC
+
CCGGGGGGGGGGGGF@FGGFGFFFGGD7FCEGGGDF8F@FG9,CFGGGGGG9EFFGC6DDCFFGGDCCFGDFEFGGFFGGFGGDCFGFFCCGGGGGGGGEFF:FFGGGGGGGGDEGDFGGGGFGGGGDFGGGGGGCFEGGGGGDGGGDFG>EGGCGFFFCEG5>EGCFF9CGF8?GDGG5*A6E?FFGGGGGFGGGGDGGGGFG660CEF=757::@:FF*>C7CGFFFBF).7?F=F@6F?>7>47:<7?F>46264@@6<?09>D?77)34<A22).).5))(((4((-(()--((###
@M06045:235:000000000-JCY5N:1:1101:12770:7135 2:N:0:CTCAGA
TTAGGCGCTGCGTTCTTCATCGATGCCAGAACCAAGAGATCCGTTGTTGAAAGTTTTGACTTATTCAGTACAGAATACTCAGAGAGGCCATACAATGCAAGAGTTTGGTGTACCTCCGGCGGGCGCCCACAGGGGGGCCTGGGGGCGCCGCGGGCGGTGAGGCCCGGGCGCCGCCCGCCGAAGCAACGGTTAAGGTAACGTTCACAATGGTTTACGGAGTATTGCGACTCTGTAATGATCCCTCCGCTGGTTCACCAACGGAGACCTTGTTACGACTTTTACTTCCTCTAAATGACCCCCA
+
CCGGGGGGGGGGGGGGGGGGGGGGGGGGGGGGGGGGGGGGGGGGGGGGGGGGGGGGGGGGGGGGGGGGGGGGGGGGGGGGGGGGGGGGGGGGGGGGGGGGGGGGGGGGGGGGGGGGGDGGGGGGGGGGGGGGGGGGGGGGGGGGGGGGGGGGGGGGGGGGGGGGGGGGGEDGGGGGGGGGDGGGGFFGG;EGGGGFGCGGGGGGGGGGGFCGGGGGFDF7DG7>CGGF5>FB2*7@FGF4=@G<C>DDDE?FGFFAFFDDB60(4:?2==@)6?0>B?-6)2:ABF<>AAA<<>BF2,###
@M06045:235:000000000-JCY5N:1:1101:12816:7154 2:N:0:CTCAGA
TTAGGCGCTGCGTTCTTCATCGATGCCAGAGCCTAGAGATCCATCGCTGCAAGTTGTATTGACATTAGTTTATAATGACAAATTGCGCATAAATCACCGTTATTACTAACAGTTCAAAATACTACAACATGCTTAACTGCATTAGACTTTTATATATTTTAAACAGAGTTTGTAATGATGACATATAGACATTCACACGGCATCATAATCATCCGTCAAGACAATAGACACCATATGAACATCCGTACAACAAAACAGTTCACAAGAAGGTATAATAATTTTTGGAACTATTGATGATTGT
+
CCGGGGGGGGGGGGGGGGGGGGGGGGGGGGGGGGGGGGGGGGGGGGGGGGGGGGGGGGGGGGGGGGGGGGGGGGGFGGGGGGGGGGGGGGGGDGGCFGGFGGGGGGGGGGGGGGGGGGGGGGGGGGGGGGGGGGGGGGGGGGGGGGGGGGGGGGGGGGGGGGGGGGGGGGGGGGGGGGGGGGGGGGGGGGGGGGGGGGGGGGGGGGGGGGGGGGGGFGDGGGGGGGGFFFFDFFFFFGFFFFGGG>FGGFFFGFFFFBAFFEEEFFFFFFFFEFEFFFEFF?E@;@CEFFFC<C?CC)###
@M06045:235:000000000-JCY5N:1:1101:23670:7160 2:N:0:CTCAGA
TTAGGCGCTGCGTTCTTCATCGATGCCGGAACCAAGAGATCCGTTGTTGAAAGTTTTAACGATTTAGCTTTTCGCTCAGACTGCAATCTTCATACAGCGTTCACAGGTGTCTTCGGCGGGCGCGGACCCGGGGACGGAAGCCCCCCGGCGGCCTTGCGGCGGGCCCGCCGAAGCAACAAGGTACGATAAACACGGGTGGGAGGTTGGACCCAGAGGGCCCTCACTCGGTAATGATCCTTCCGCAGGTTCACCTACGGAAACCTTGTTACGACTTTTACTTCCTCTAAATGACCAAGTACGA
+
CCGGGGGGGGGGGGGGGGGGGGGGGGGGGGGGGGGGGGGGGGGGGGGGGGGGGGGGGGGGGGGGGGGGGGFGGGGEGGGGGGGGGGGGGGGGGGGGGGGGGGGGGGGGGGGGGGGGGGGGGGGFGGGGGGGGGGGGGGGGGGGGGGGGGGGGGGGGGGGGGGEEGGGGGGDGGGGGGGGGGGGGGGGGGGGFFGGGEGGGGGGEGFGCCCEFGGGGEDDG5F5C7DFDEFFFFFFBFGFFFEDDDFCGGFFFFFFFFFBE<?:<<<A4=B>>?BFF9A<A>FFF9ABBF42)4::04.###
@M06045:235:000000000-JCY5N:1:1101:28241:7188 2:N:0:CTCAGA
TTAGGCGCTGCGTTCTTCATCGATGCCAGAACCAAGAGATCCGTTGTTGAAAGTTGTAACTATTAAAGTTTTTCAGACGCTGATTGCAACTGCAATGGGTTTAAATTGTCCAATCGGCGGGCGAACCCGCCGAGGAAACGTAAGTACTCAAAAAACATGGGTAAGAGACAGCAGGACAAAGCCTACAATACTCTAGGTAATGATCCTTCCGCAGGTTCACCTACGGAAACCTTGTTACGACTTTTACTTCCTCTAAATGACCAAGTACTCTCCGAGATCGGAAGAGCGTTGTGTAGGGGTT
+
CCGGGGGGGGGGGGGGGGGGGGGGGGGGGGGGGGFGFGFGGGGGGGGGGGGGGGFFGGGGGGGGGGGGGGGGGGGGGGGGGGGGGGGFGFGGGCCCCFFFGGGGGGGGGGFFEGGGGGGGDGGGGE:FGGFGGGFFGGGGGGGGFFGGGGGCGGGGFGDFGGFGGFCFFGCFGGGGDGGGGGGFGGGG9EEFC?<CGFC?7>F>:?9FFCGDGGD*9*/:C=CFDGGDEF><FFFF4:@FFF3CFFFGGF44?/74@A?F22:??A4<***).4((((.31:F9(.1-,(-,(.4)44###
@M06045:235:000000000-JCY5N:1:1101:20510:7189 2:N:0:CTCAGA
TTAGGCGCTGCGTTCTTCATCGATGCCAGAACCAAGAGATCCGTTGTTGAAAGTTTTGATTCATTGTGTAATCACTCAGAGAGGCCAAAAATTCAAGAGTTTAGTGGTCCTCCGGCGGGCTACCCCCTGAAGGGCTCCCCGCCGAGGCAACTGACTAGTTCGTTCACAAAGGGTTGGGAGTTTTGCAACTCTGTAATGATCCCTCCGCTGGTTCACCAACGGAGACCTTGTTACGACTTTTACTTCCTCTAAATGACCAAGTACTCTCTTAGATCGGAAGCGCGTCGTGTAGGGAAAGGCC
+
CCGGGGGGGGGGGGGGGGGGGGGGGGGGGGGGGGGGFGFFGGGGGGGGGGGGGGGGGGGGGGGGGGGGGGGGGGGGGGGGGFGGGGGGGGGGGFGGGFFAFGFFGFFGGGGGGGGGGGGDGFGGGGGGGGGGGGG8DEGGGGGGGGGGGGGGCGGFGGGGGGGGGGGGCCCFDGFEGGGGGGFGGGGGGGGD9CFGGGGCG7CCFGGGGGGGGGGGF=5DGD<DCCFFFFFA47)7>CEFBFGGGFGGGFFFCFFFF?FFFFFF9<487644)446<?FF(4394(-3::158<??6(###
@M06045:235:000000000-JCY5N:1:1101:19343:7210 2:N:0:CTCAGA
TTAGGCGCTGCGTTCTTCATCGATGCCAGAACCAAGAGATCCGTTGTTGAAAGTTTTGACTTATTCAGTACAGAAGACTCAGAGAGGCCATAAAGTTCAAGAGTTTGGTAGACCTCCGGCGGGCCCCCGAGGGGCCGAGGGCAGGGCCGAAGCCCGCCATCCGCCGAAGCAACGATATAGGTAACGTTCACGATGGTTTGGGAGGTTTGCAACTCTCTAATGATCCCTCCGCTGGTTCATCCACCGAGGACTTGTTACGACTGTTACTTCCTCTAAATGACCAAGCACTCTCCAAGACAGA
+
,AF@E<FD:BCC@@F,CFFFC<F<ECGDD,E<FC8EFGEC,;C9EF:FFGEDFGGGFG:FFGCE@6EFE9FFDGFFF@F@EFC,ECF,B6C<,,EFDCGA9EF??,,=EF9FGFGDE@FFC7F+>7+@C7+3@=FGGGFEFE7BEG*>>E5::2;ED8BE,513*1B*38+?9E5*;*+<+0<?+;*;A8<F***13+2*;C5C*::?EC+0900*)*1:0?D0*:06>><02@)0=F**/*27*0/)).))2/84F4.)4<(5)).49F=<2.)6))6-)58??((().).(:221(###
@M06045:235:000000000-JCY5N:1:1101:4463:7219 2:N:0:CTCAGA
TTAGGCGCTGCGTTCTTCATCGATGCCAGAACCAAGAGATCCGTTGTTGAAAGTTTTAACTTGTTTGTTTTGTAAATCAGAAGGTACGCTATAAATTGAAGAGTTGGGTCCTCTGGCGCGCTGCGGGACGGGCCGAAGCCGCGGCCCGCGGTGCGCCGAGCAACAAAAAGGTAAGGTTCACAAAGGGCTTGGAGTAATAACTCGGTAATGATCCCTCCGCTGGTTCACCAACGGAGACCTTGTTACGACTTTTACTTCCTCTAAATGACCAAGTACTCTCTTAGATCGGAAGAGCGTCGAG
+
CCGGGGGGGGGGGGGGGGGGGGGGGGGGGGGGGGGGGGGGGGGGGGGGGGGGGGGFGGGGGEFGGGGGGGFGGGGGGGGGGGGGGGGGGGGGFGFGGGGGGGGEGFGGGGGGGGFGFGGGGGGGGGGGGCGGGGGGGGGGGGDGGGDGGGGGEEGGEEGGGGGGG5CFCGGGGFGCCF7CEFFGFFEE6EGD6:C6FGFGGFFCEGGGGGGGF>D4@GFGDDGGGF>@6?FBFE>>D37??=GFGFCFDB>FGFFFFAFFF>BFF>).9@FF<A294965?:4A><A6:?6;1(8(-,###
@M06045:235:000000000-JCY5N:1:1101:22345:7234 2:N:0:CTCAGA
TTAGGCGCTGCGTTCTTCATCGATGCCAGAACCAAGAGATCCGTTGTTGAAAGTTTTGACTTATTTAAGTACAGTACTCAGAGAGGCCTTTTAGTTAAACAAGAGTTTTGGGTACCTCCGGCGGGCGGTCTAGCGGGGCGCCCTTCCCTGGGGAGGGGCGCCACCCGCCGAAGCAACTGTTTAGTGGTAGGTTCACAATGGTTTAGGGGAGTTTTTCAACTCTGTAATGATCCCTCCGCTGGTTCACCAACGGAGACCTTGTTACGACTTTTACTTCCTCTAAATTACCAAGTACTCCGCC
+
CCGGGGGGGGGGGGGGGGGGGGGGGGGGGGGGGGGGGGGGGGGGGGGGGGGGGGGGGGGGGGGGGGGGGGGGGGGGGGGGGGGDGGGGGGGGGGGGGFGGGGGGGGGGGGGGGGGGGGGGGGGGGGGGGGGGGGGGGGGGGGGGGGGGGGGGGGGGGGGGGGGGFGGGGGGGGGGGGGGGGGFGGGGGGGGGGGGGGGCFGFCFGGGGGGGGGGFGFGFGGGDCFC7F?FFA<FFFFGFBEFCGGFFGFFFFG337@?@FFADB<48BFFFFF><AD26<FFBFB)59>F0?>2.:A(###
@M06045:235:000000000-JCY5N:1:1101:13205:7241 2:N:0:CTCAGA
TTAGGCGCTGCGTTCTTCATTGATGCCAGAACCAAGAGATCCGTTGTTGAAAGTTTTGACTTATTCAGTACAGAAGACTCAGAGAGGCCATTAATGCAATAGTTTGGTGTACCTCCGGCGGGCGCCCGCGAGGGCCGGGGGGCGCCGGGAAGGACCCGGGCCGCCCGCCGAAGCAACGGTTTAGGTAACGTTCACAATGGTTTAGGGAGTTTTGCAACTCTGTAATGATCCCTCCGCTGGTTCACCAACGGAGACCTTGTTACGACTTTTACTTCCTCTAAATGACCAAGTACTCTGCATC
+
CCGGGGGGGGGGGGGGGGGGGGGGGGGGGGGGGFGGGGGGGGGGGGGGGGGGGGGGGGGGGGGGGGGGGGGGGGGGGGGGFGDGFGGGGGGGGGGGGGGGGGGGGGGG7FFGGGGGGGGGGGGGGGGGGGGGGDGGGGGGGGGGGDCEGGDGGGGGGGEGGGGGGGGGGGEEGGG?GGGEGGFGGGGGGGGFGGGGGGDFGGGFGDFGGGGGC<=FFFFF>C>DDDFFFFF()..5>7BDFFGCFFFCDFFFD:FFFAFFBFF0:>BF=B6AADAFDFFFA)6:4)87<<4)6)6AF<###
@M06045:235:000000000-JCY5N:1:1101:21267:7243 2:N:0:CTCAGA
TTAGGCGCTGCGTTCTTCATCGATGCCAGAACCAAGAGATCCGTTGTTGAAAGTTTTAACTTGTTTTTTTTTGTAAATCAGAACATACAGTCCGCTGTGCAAATAGAGTTTTGGCGCTGCCGGCGGGGACGGCGAGGAGGGCGCCTCCGCGTGAGCGGCGGCGGTCCCCCCCGACGCCTCCCGCCGAGGCAACGCGGCCAGAGGTAACGTTCACAAAGGGTTTTGAAGGGTAACTTCGGTAATGATCCCTCCGCTGGTTCCCCAACGGGGACCTTGTTACGACTTTTACTTCCTCTAAAGT
+
CCGGGGGGGGGGGGGGGGGGGGGGGGGGGGGGGGGGGGGGGGGGGGGGGGGFGEFGGGGGGGFFGGGGGGGGGGGGGGG<FGGGGGGGGGGGFGGGGGGGFGGGGGGGGGGGCEFGGGGGGGGGGGGGGGGGGGGGDECGGDCEGGEFGGGGEEGDGGGGGGGGGGGGGCEGD558:E*;FECEGGECEG*;5/8EGD*:8;FCCCFFCGGGCFG455>DDFDCC*>=;5<??FFFFGEE@:D7D?DDF4573))478B?()((4?1955.23:)5:4).469<6<BA><B92:>A2)###
@M06045:235:000000000-JCY5N:1:1101:13971:7248 2:N:0:CTCAGA
TTAGGCGCTGCGTTCTTCATCGATGCCAGAACCAAGAGATCCGTTGTTGAAAGTTTTGATTTATTTATGGTTTTACTCAGAAGTTACATATAGAAACAGAGTTTAGGGGTCCTCTGGCGGGCCGTCCCGTTTTACCGGGAGCGGGCTGATCCGCCGAGGCAACAAGTGGTATGTTCACAGGGGTTTGGGAGTTGTAAACTCGGTAATGATCCCTCCGCTGGTTCACCAACGGAGACCTTGTTACGACTTTTACTTCCTCTAAATGACCAAGTACTCTTGCAGATCGGAAGAGCGTCGGACG
+
CCGGGGGGGGGGGGGGGGGGGGGGGGGGGGGGGGGGGGGGGGGGGGGGGGGGGGGGGGGGGGGGGGGGGGGGGGGGGGGGGGGGGGGGGGGGGGGGGGGGGGGGGGGGGGGGGGGGGGGGGGGGGGGGGGGGGGGGGGGGGGGGGGGGGGGGGGGGGGGGGGGFGGGGGGGGGGGGGGGGGGGDGGCGGGGGGGGGFGGGGGDGGGFGGGGGGFFDFGFDDGGGGGGFFDB66@EFFGFFFFGGGFGGGFFBFBFAF<FFAAFFFFF?F>FA>F944934<2>?B?0:B9(4<F9?B(###
@M06045:235:000000000-JCY5N:1:1101:6618:7257 2:N:0:CTCAGA
TTAGGCGCTGCGTTCTTCATCGATGCCAGAACCAAGAGATCCGTTGTTGAAAGTTTTGATTTATTTATGGTTTTACTCAGAAGTTACATATAGAAACAGAGTTTAGGGGTCCTCTGGCGGGCCGTCCCGTTTTACCGGGAGCGGGCTGATCCGCCGAGGCAACAAGTGGTATGTTCACAGGGGTTTGGGAGTTGTAAACTCGGTAATGATCCCTCCGCTGGTTCACCAACGGAGACCTTGTTACGACTTTTACTTCCTCTAAATGACCAAGTACTCTGGGAGATCGGAAGAGCGTCGGATA
+
CCGGGGGGGGGGGGGGGGGGGGGGGGGGGGGGGGGGGGGGGGGGGGGGGGGGGEFGGGGGGGGGGGGGGGGGGGGGGGGGGGGGGGGFGGGGGGGGGGGGGFGGGGGGGGGGGGGGGGGGGGGDFGGGGGGGGGGGGGGGGGGGGGGGGGGGGGGGG5CGGGGCGFFGGGFGGGGGGGFDFGGGGGDGG5CECFGGFGGGGGGGGGGGCF?FD6FC@G3CD0>GCGG?>EFF6DBFFFFFFFGFDFDD<@?6C?FFB6@6<ABBB<<7?FFF<244))4(840:2?:6<0(.(3-2((###
@M06045:235:000000000-JCY5N:1:1101:11194:7267 2:N:0:CTCAGA
TTAGGCGCTGCGTTCTTCATCGATGCGAGAGCCAAGAGATCCGTTGTTGAAAGTTGTATTTTGAATTATGTTATTCAGAAATAGATATTCAGACAAACTTGCTTTAATGGAGTTAAGTTAATCAAACTCTTGGTTTTCCTTCTCTAAAGTCCTAGAGGACCAGAGAGATATCAACGCCAGAGAGTCCAAAAACGTTGCACACAAGGTGGATATGGATTTTTTAAAGAGTGCCATAAAACACTCAATTATGAATGATCCTTCCGCAGGTTCACCTACGGAAACCTTGTTACGACTTTTTCTC
+
CCGGGGGGGGGGGGGGGGGGGGGGGGGGGGGGGGGGGGGGGGGGGGGGGGGGGGGGGFGFGGGGGFFGGGGGGGGGGGGGGGGGGGGFGGGGGGGGGGGGGGGFFGGGGGGGGGGGGFGFGGGFGGGGGGGGGFDGGGGGGGGGGGGFGGGEGGGGGGGFGGGGGGGGGGGGGGGGGGGGGGGGGGGGGFGGGGGFGDGFGFGGGG?FGGFGGGGGFFFFFDGFFGGFFFCBEAFFFGFFFFGGGFFGFFFFGFA/=CFFBFFFFFF?FFF38;;;?FFFF@F;EF<>CFBF1::AF)###
@M06045:235:000000000-JCY5N:1:1101:19827:7300 2:N:0:CTCAGA
TTAGGCGCTGCGTTCTTCATCGATGCCAGAACCAAGAGATCCGTTGTTGAAAGTTTTGACTTATTCAGTACAGAAGACTCAGAGAGGCCATAAATTATCAAGAGTTTGGTGACCTCCGGCGGGCGCCCGCGGTGGGGCCCAGGGGCGCCCGGGGGGTAAACCCCGGGGCCGCCCGCCGAAGCAACGGTTTAGGTAACGTTCACAATGGTTTAGGGAGTTTTGCAACTCTGTAATGATCCCTCCGCTGGTTCACCAACGGAGACCTTGTTACGACTTTTACTTCCTCTAAATGACCAAAGCG
+
CCGGGGGGGGGGGGGGGGGGGGGGGGGGGFFGGGGGGGGGGGGGGGGGGGFGGGGGGGGGGGGGGGGGGGGGGGGGGGGGFFGGGGGGGGGGGGGGGGGGGGGGGGGGGGGGGGGGGGGGGGGGGGGGGGGGGGGGGGGG7EGGGGGGGGGGGGGGGGGFGGGGGGGGGGGGGGCEGDCEE=EGGGG8ACCEFFFFFGEFGCGFGGGGEGCFFFGCEC57CGGGGC<=FFFB4BFFFG??FFGCGEG37==FCBFFEFFE>FF?FAABFFFF3;?BAA47AD2865))-4:)<AFFF.###
@M06045:235:000000000-JCY5N:1:1101:9311:7306 2:N:0:CTCAGA
TTAGGCGCTGCGTTCTTCATCGATGCGAGAGCCAAGAGATCCGTTGTTGAAAGTTGTATTCGAGTTTTGATTACTCTGAATGTTAGACTTGCAATTGAAGACGTGTGAGAAAATGAAGCCCAATCTTCCAAAGTTGAAAGGGCCTTTACAATGCACACAAGGTGGGTATGGATTTGAAAGTGCCATAAACACTTATTGTGAATGATCCTTCCGCAGGTTCACCTACGGAAACCTTGTTACGACTTTTACTTCCTCTAAATGACCAAGTACTCTTCTAGATCGGAAGAGCTTCGTGTAGTGC
+
CCGGGGGGGGGGGGGGGGGGGGGGGGGGGGGGGGGGGGGGGGGGGGGGGGGGGGGGGGGGGGGGGGGGGGGGGGGGGGGGGGGGGGGGGGGGFGGGFGGGGGGGGGGGGGGGGGGGGGGGGGGGGGGGGGGGGGGGGGGGGGGGGGGGGGGGGGGGGGEGGGGGGGGGGGGGGGG9EDGFGGGGGGGGGGGGGGFGGFGFFFGGGGGGGGGGDGGGFGFGGGFFGGGAFFFFFFFFFFAFEFGCDFGGGFFFFAFFFFFFFEFFFDDEAF;4CEC)666?EFFFD6@@;)/7;((.(-###
@M06045:235:000000000-JCY5N:1:1101:9595:7325 2:N:0:CTCAGA
TTAGGCGCTGCGTTCTTCATCGATGCTGGAACCAAGAGATCCGTTGTTGAAAGTTTTAACAGTTCGCTTAGAACACTCAGAAGTAACGTCGGTTCTTGACTGAGAGACTGGATATCGCCGGCGGGCACGCCCCCCACGGGGGAAACGCGCCGCCGAAGCAACGTGGTATAAAGGTTCACGTAGGGTTATGAGGTTGGAAAAACACTCAGTAATGATCCCTCCGCTGGTTCACCAACGGAGACCTTGTTACGACTTTTACTTCCTCTAAATGACCAAGTACTCTACGAGATCGGAAGAGGGA
+
@CFGGGCEGGGG@FGGGGFGG@@E@FGGCFGGGFCFFGFGG9FFFGGGGGGGGGGGGGGGGFGGGGGGGGGGFDCGGGGGGFGGGCFGFFEGGGGGGGFGGGFGFGFFGG?GC<FGGDGGBFCEGEGGGGGFFGFGGGGGDECEGGGGGGEGGDGGCCECFGGCFEGG7CC:CEEFFFGGGCFG8CG>FGD@FG6EGGGGGGEGGCG?6:9DFGGGFGFFGDDD<CD5BFFFFF>B)C)0<F*9*9CC77::C>>.@2*/4425<9>AFFF<BB0:()44))4A9((2,28::1:0<2###
@M06045:235:000000000-JCY5N:1:1101:18858:7330 2:N:0:CTCAGA
TTAGGCGCTGCGTTCTTCATCGATGCTAGAACCAAGAGATCCGTTGTTGAAAGTTTTAACTTGTTTGTTTTGTAAATCAGAAGGTACGCTATAAATTGAAGAGTTGGGTCCTCTGGCGCGCTGCGGGACGGGCCGAAGCCGCGGCCCGCGGTGCGCCGAGCAACAAAAAGGTAAGGTTCACAAAGGGTTTGGAGTAATAACTCGGTAATGATCCCTCCGCTGGTTCACCAACGGAGACCTTGTTACGACTTTTACTTCCTCTAAATGACCAAGTACTCTCGGAGATCGGAAGAGCGTCGAT
+
CCGGGGGGGGGGGGGGGGGGGGGGGGGGGGGGGGGGGGGGGGGGGGGGGGGGGGGGGGGGGGGGGGGGGGGGGGGGGGGGGGGGGGGGGGGDGGGGGGGGGGGGGGGGGGGGGGGGGEGGGGGGGEEFEDEGGGGGGGGFGGGGGGGGGGGGCGGGGGGGGGGGGGGGGGGGFGGGGGGGGGFGGGGGGGGGFGGGGGGGGCGGD=CCFFGFGGGCFGDGGGGGGGCFFFFFFFEEFGF6B/:CFFD:)<5=FF?<B<FBFF<AFABFFFFF64)526<DFBF>>0.8:?6(.2271,###
@M06045:235:000000000-JCY5N:1:1101:16145:7332 2:N:0:CTCAGA
TTAGGCGCTGCGTTCTTCATCGATGCCAGAACCAAGAGATCCGTTGTTGAAAGTTTTAACTTGTTTGTTTTGTAAATCAGAAGGTACGCTATAAATTGAAGAGTTGGGTCCTCTGGCGCGCTGCGGGACGGGCCGAAGCCGCGGCCCGCGGTGCGCCGAGCAACAAAAAGGTAAGGTCCACAAAGGGTTTGGAGTAATAACTCGGTAATGATCCCTCCGCTGGTTCACCAACGGAGACCTTGTTACGACTTTTACTTCCTCTAAATGACCAAGTACTCTCTAAGATCGGAAGAGCGTCCGT
+
CCGGGGGGGGGGGGGGGGGGGGGGGGGGGGGGGGGGGGGGGGGGGGGGGGGGGFGGGGGGGGGGGGGGGGGGGGGGGGGGGGGGGGGGGGEGGGGGGGGGGGGGGGGGGGGGGGGGGFGGGGGGGGGGGGGGGGGGGGGGGGGGGGGGGGGGDGGGGGGGGGGGGGGGGGGGGGGGGGFGGGGGGGGGGEGGGGGFFGGGGFFGGGGGGGGGGGGC@GFGGGGGGFGFFFFFFFFEFGFFFFGGGFGFGEEFG?FFFFF?A<DFAFFFFFFB?A):>AA72<<4)44:(31((4162,###
@M06045:235:000000000-JCY5N:1:1101:22585:7339 2:N:0:CTCAGA
TTAGGCGCTGCGTTCTTCATCGATGCTAGAGCCAAGAGACCCGTTGTTGAAAGTTTTAACAGTTCGCTTAGAACACTCAGAGGTAACGTCGGGTTCGAACAGAGATTCTGAGGTTACCGGCGGGCGCGGCGAACACCTGGAGAGGCGTTTCCGCGCCGCCGAAGCAACAATAGTTTTGGTTCACAAAGGGTTGTCGAGATGGAACTCGGTAATGATCCCTCCGCTGGTTCACCAACGGAGACCTTGTTACGACTTTTACTTCCTCCAAATGACCAAGTACTCTAGCAGATCGGAAGAGAAC
+
CCGGGGGGGGGGGGGGGGGGGGGGGGGGGGGGGGGGGGGGGGGGGGGGGGGGGGGGGGGGGGGGGGGGGGGGGGGGGGGGGGGGGGGGGGGGGGGGGGGGGGGGGGAFGGGGGFGGFGGGGGGEGGGGGGGGGGGGG7EGGFFGGEGEGGFGGGGEGGGGGGGGGFGFDFFGGGGGGGGGGGCEGGGGGGGGGGGGFEGGGGGGG?EEGGFDD7FCFGFGGGGGGGGFFFFFBFFEEDF::FGGFFGG7@@FGED<FBFFF<>6)(.49?=A<:7?BF>)665>2:>2:?FFB?8((,###
@M06045:235:000000000-JCY5N:1:1101:24537:7339 2:N:0:CTCAGA
TTAGGCGCTGCGTTCTTCATCGATGCGAGAGCCAAGAGATCCGTTGTTGAAAGTTGTATTCGAGTTTTGATTACTCTGAATGTTAGACTTGCAATTGAAGACGTGTGAGAAAATGAAGCCCAATCTTCCAAAGTTGAAAGGGCCTTTACAATGCACACAAGGTGGGTATGGATTTGAAAGTGCCATAAACACTTATTGTGAATGATCCTTCCGCAGGTTCACCTACGGAAACCTTGTTACGACTTTTACTTCCTCTAAATGACCAAGTACTCTGTTAGATCGGAAGAGCGTCGTGTAGAAG
+
CCGGGGGGGGGGGGGGGGGGGGGGGGGGGGGGGGGGGGGGGGGGGGGGGGGGGGGGGGGGGGGGGGGGGGGGGGGGGGGGGGGGGGGGGGGGGGGGGGGGGGGGGGGGGGGGGGGGGGGFGGGGGGGGGGGGCGGFGGGGGGGGGGGGGGGGGGGGGGGGGGGGGGGGGGGGGGGGGGGGGGGGGGGGGGGGGGFGGGGGGGGGGGGGGGGGGGGGFFFGGGGGGGGFEFFDDF>ACGFFFFGGGFGGGFFFCFFFFFFFEFFEFFFFFFFFCEF?EFC3?;1;D>@FFFFFFF6??:###
@M06045:235:000000000-JCY5N:1:1101:8879:7342 2:N:0:CTCAGA
TTAGGCGCTGCGTTCTTCATCGATGCGAGAACCAAGAGATCCGTTGTTGAAAGTTTTAACGTTTAATATAAACAATTCAGACAGACTTCAATTGTAACAAAGAGTTTTGTTTTCCTCCCATGGGCGCTCACCAGCCATAAGGCCGACGTGGCAGAGCCATGTCCCATGGAAGCAACAGTAAAAAGGTACACAGTGTGGGTTGATAAAGAATATAAAATTCAATATACATTAATGATCCTTCCGCAGGTTCACCTACGGAAACCTTGTTACGACTTTTACTTCCTCTAAATGACCAAGTCGC
+
CCGGGGGGGGGGGGGGGGGGGGGGFGGDGDGGGGGGGGGGGGGGGGGGGGFEGFGGGGGGGFEFGGGGGGGGGGG?FGGGGGGGGGGGGGFFFGGFGGGGGGGGGGGD=FFGGGFGGGGGGGDFGEGGGGGGGGGGGGGDFFGGEEGGGEGGCGGGGGGGGG=FGFGGGCFGGGGGGGGGFGGGGEFCFGGF8EDEEGGCGGG7CFGGGGFGGGFFFGFGGGGF7@CFFFF??FFFFFFFFAD5DAD4*;=6DFFFFFFFFFF@8CEEFFDF66?>9ABAA>><>:3<.6)24:7:16###
@M06045:235:000000000-JCY5N:1:1101:20477:7345 2:N:0:CTCAGA
TTAGGCGCTGCGTTCTTCATCGATGCCAGAACCAAGAGATCCGTTGTTGAAAGTTGTAACTATTAAGTTTTTTCAGACGCTGATTGCAACTGCAAATGGTTTAAATTGTCCAATCGGCGGGCGGACCCGCCGAGGAAACGAAGGTACTCAAAAGACATGGGTAAGAGATAGCAGGCAAAGCCTACAACTCTAGGTAATGATCCTTCCGCAGGTTCACCTACGGAAACCTTGTTACGACTTTTACTTCCTCTAAATGACCAAGTACTCTAACAGATCGGAAGAGCGTCGTGTAGGGAAAAAG
+
CCGGGGGGGGGGGGGGGGGGGGGGGGGGGGGGGGGGGGGGGGGGGGGGGGGGGGGGGGGGGGGGGGGGGGGGGGGGGGGGGGEGGGGGGGGGGGGGGGGGGGGGGGGGGGGGGGGGGGGGGGGGGGGGGGGG7BFGGGGGGGGGGGGGFGGGGGGGGGGGGGGGFFFFFF?FCGFGGGGGGGGFFCFGFFFFCFGFFFGGGFGFGGGGGGGGFGGGFGFGGGGGGGGFFFFFFFFFFGFFFFDGGFCFDFFFGFFFFAFFFBFFABFA7BFF782:3:B:>((346(3;?F:A<?0<:###
@M06045:235:000000000-JCY5N:1:1101:20855:7361 2:N:0:CTCAGA
TTAGGCGCTGCGTTCTTCATCGATGCTAGAGCCAAGAGATCCGTTGTTGAAAGTTTTAACAGTTCGCTTAGAACACTCAGAAGTATCGTCGGGTCCGAAACGAGAGGCTGATACTGCCGGCGGGCGCGCCCACGGGGGGCAGCGCCGCCGAAGCAACGTTATAAGTTCACAAAGGGTTGCGAGATAAACTCTGGTAATGATCCCTCCGCTGGTTCACCAACGGAGACCTTGTTACGACTTTTACTTCCTCTAAATGACCAAGTACTCTGTCAGATCGGAAGAGCGTCGTGTAGGGAAAGAG
+
CCGGGGGGGGGGGGGGGGGGGGGGGGGGGGGGGGGGGGGGGGGGGGGGGGGGGGGCGGGGGGGGGGGGGGGGGGGGFGGGGGGGGGGGGGGGGGGGGGGGGGGGGGGGGGGGGGGGGGGGGGGGGGGGGGGGGGGGDGGGGGGGGEGEGGGGGGGGGGGGGGGGGFEFE799EFGGGGGGGDGE5@E?F7CFFGGGGFFGFGCGGGGGGGEGGGGFFFF4DDGGCGGFFFF<BFFDFD>>BFGCF?GG>?FFGFF<6<F?:?FFFB56=FF<<B<7??BB>0<BF2417?1(<AFB62###
@M06045:235:000000000-JCY5N:1:1101:19202:7365 2:N:0:CTCAGA
TTAGGCGCTGCGTTCTTCATCGATGCCAGAACCAAGAGATCCGTTGTTGAAAGTTTTGATTCGTTTGTTTTTGTTATTCAGAAGTAGTTTCGCTATAAATTCAAGAGTTTGGTGCTGCCGGCGGGGGCTGGTCGGGCGGCCCCGCGAGGGGGTGCCCTCCCGGCCGTCCGCCGAGGCAACAGCAGTAATAGGTAAGGTTCACAAAGGGTTTGGAGTAATAACTCGGTAATGATCCCTCCGCTGGTTCACCAACGGAGACCTTGTTACGACTTTTACTTCCTCTAAATGACCAAGTACCCCT
+
CCGGGGGGGGGGGGGGGGGGGGGGGGGGGGGGGGGGGGGGGGGGGGGGGGGGGGGGGGDGGGGGGGGGGGGGGGGGGGGGGGGGGGFFGGGGGGGGFGGGFGGGGAFFGGGGGGGGGGGGGGGGGGGGGGGGGGDGGGGGGGGEGGGGGGGGGGGGGGGGGGGGGGGGGGGGGGGGGGGGGGGFGFCGGGGGFFGGGGGGGGGGFFEEGGGGGGGGFGFGGC>FGGGFFFFDAFFFFGEBB>GDGFGFGFFFGFBFF>FF:<ABAFFFFE526A>FFFFF)49<)<<427:BF?DDF2###
@M06045:235:000000000-JCY5N:1:1101:22118:7366 2:N:0:CTCAGA
TTAGGCGCTGCGTTCTTCATCGATGCCAGAGCCAAGAGATCCATTGTTGAAAGTTTTGATTTATTTTGTTTTGTACTGACATGACTTCTAATGCAAAGGGTTTTGTGGTTGTCCCGTCCGGCGGGTTGCCCCGCCGGGGGGAGTATAAAAGGTGCTCAAAGTGCAGGGTATACGCATCACGCCGGGGCGCGAATTGTTAATGATCCTTCCGCAGGTTCACCTACGGAAACCTTGTTACGACTTTTACTTCCTCTAAATGACCAAGTACTCTTGGAGATCGGAAGAGCGTCGTGTAGGGTAG
+
CCGGGGGGGGGGGGGGGGGGGGGGGGGGGGGGGGGGGGGGGGGGGGGGGGGGEFGGGGEGGGGGGGGGGGGGFGGGGGGGGGGGGDGGGGGGGGGGGGGGGGGGGGGGGGGGGGGGGGGGGGGGGGGGGCGGGGGGGGGGGGGEFFEFFFFGGFGFGGGGFGGGGGGGGGGGGGGGEGGFGGGGGGGGGGEE5CFFCGGGGFFFGFF+?FCDGCDFFFFGG**>CDG:5FF:<FFFFFE)8BDGGFGGGF?8777<F2@?AFF??F247@@5A?:0:1<B68:((411189>?FBA<?###
@M06045:235:000000000-JCY5N:1:1101:14162:7401 2:N:0:CTCAGA
TTAGGCGCTGCGTTCTTCATCGATGCCAGAGTCAAGAGATCCGTTGTTAAAAGTTTTAATTGATTTTTTGCGTTTGCCACTCAGAGGAAAATACTGGTGCTGAAAATACAGAAGAGTTTGTGGTCTCCGGCGGGCGCCTGGTTCCGGGCTCAGGGCGCCGGGGCGTTCCGCCGAAGCAACGATAGGTATGTTCACAGAAGGGTTGGGAGTTGTAAACTCGGTGATGATCCCTCCGCTGGTTCACCAACGGAGACCTTGTTACGACTTTTACTTCCTCTAAATGACCAAGTACTCTGGGTTG
+
CCGGGGGGGGGGGGGGGGGGGGGGGGGGGGGGGGFGGGGGGGGGGGGGGGGGGGGGGGGGGGGGGGGGGGGGGGGGGGGGGGGGGGGGGGGGGGGGGGEEGGGFFGGGGGGGGGGGGGGGGGGGGGGGGGGGGGGGGGGGGGGGGGGGGGGGGGGGGGGGGGGGGGGGGGGGGGGGGGGGGGGGGGGGGGGGGFGFGCFGGGGGGGG5EDGGGGFFFGFGGCGGGGGFFFFFFBEFFGF@BFGGGFGGGFFFGFFFF9=FBB:B;0?>F=FBFAB<AFFFAB<230):BDAFBFAD>:###
@M06045:235:000000000-JCY5N:1:1101:15568:7407 2:N:0:CTCAGA
TTAGGCGCTGCGTTCTTCATCGATGCCAGAACCAAGAGATCCGTTGTTGAAAGTTTTGATTCGTTTGTTTTTGTTATTCAGAAGTAGTTTCGCTATAAATTCAAGAGTTTGGTGCTGCCGGCGGGGGCTGGTCGGGCGGCCCCGCGAGGGGGTGCCCTCCCGGCCGTCCGCCGAGGCAACAGCAGTAATAGGTAAGGTTCACAAAGGGTTTGGAGTAATAACTCGGTAATGATCCCTCCGCTGGTTCACCAACGGAGACCTTGTTACGACTTTTACTTCCTCTAAATGACCAAGTACTAGC
+
CCGGGGGGGGGGGGGGGGGGGGGGGGGGGGGGGGGGGGGGGGGGGGGGGGGGGGGGGGGGGGGGGGGGGGGGGGGGGGGGGGGGGFGGFGGGGGGGGGGGGGGGGGGGGGGGGGGGGGGGGGGG>FGGGGGGGGGGGGGGGGGGGGGGGGGGGGGGGGGGCGGGGGGGGGGGGEGGG5EGCGGGGGGGGFFGGGGGGGGGCFGGGGGD7DGGGCFCFGFGGGGGGGGFFFFF2=FFFGEFFDCGGFGCCFF:95>:@>FFF2><A2>:FB@FFFFFF924:46<>4><928::(6:9)###
@M06045:235:000000000-JCY5N:1:1101:23487:7428 2:N:0:CTCAGA
TTAGGCGCTGCGTTCTTCATCGATGCCAGAACCAAGAGATCCGTTGTTGAAAGTTTTGATTCGTTTGTTTTTGTTATTCAGAAGTAGTTTCGCTATAAATTCAAGAGTTTGGTGCTGCCGGCGGGGGCTGGTCGGGCGGCCCCGCGAGGGGGTGCCCTCCCGGCCGTCCGCCGAGGCAACAGCAGTAATAGGTAAGGTTCACAAAGGGTTTGGAGTAATAACTCGGTAATGATCCCTCCGCTGGTTCACCAACGGAGACCTTGTTACGACTTTTACTTCCTCTAAATGACCAAGTACCTCA
+
CCGGGGGGGGGGGGGGGGGGGGGGGGGGGGGGGGGGGGGGGGGGGGGGGGGGGGGGGGGGGGGGGGGGGGGGGGGGGGGGGGFGGGGGGGGGGGGGGDGGGGGGGGGGGGGGGFGGGGGGGGGGGGGGGGGGGGGDGGGGGGGGGGGGGGGGGGGGGCFGGGGGGGEGGGGGGGGGGDEGGGGGGFGF?FGGGGGGGGGGGGGGGGGGGGGGGGGGFGFGGGGGGGGFFFBFBFFFFGFFFFGGGFGGGFFFGFFFFBFFDABA<<AFF>>B9ABBFFBFFFFFA><ADFFF??BAF)###
@M06045:235:000000000-JCY5N:1:1101:23648:7435 2:N:0:CTCAGA
TTAGGCGCTGCGTTCTTCATCGATGCCAGAACCAAGAGATCCGTTGTTGAAAGTTTTGATTTATTTATGGTTTTACTCAGAAGTTACATATAGAAACAGAGTTTAGGGGTCCTCTGGCGGGCCGTCCCGTTTTACCGGGAGCGGGCTGATCCGCCGAGGCAACAAGTGGTATGTTCACAGGGGTTTGGGAGTTGTAAACTCGGTAATGATCCCTCCGCTGGTTCACCAACGGAGACCTTGTTACGACTTTTACTTCCTCTAAATGACCAAGTACTCTCCGAGATCGGAAGAGCGTCGTCAC
+
CCGGGGGGGGGGGGGGGGGGGGGGGGGGGGGGGGGGGGGGGFFFCGGGGGFGGGGGGGGGAFGGGGGGGGGGGGGGGGGGGGGGGGGGGGGGFGGGGFGGGGGGGGGGGGGGGGGGFFGGGGGGGGDGGFGGGFGGGGGGDGGGGGGGGGGGGGGGGGGGDBEF>FGGGGGGGGGFFFGGGG5::CEGGGDGGG<C+CGFFEEGGGGGGGGGGGGGFDFGDGGGGFFFFEFF?D>FFCB4/=FCDF:DD?FFFFFAFA8BAFF<4<BFFFFF>BFA-:?9>>>:?<660(:<0926;(###
@M06045:235:000000000-JCY5N:1:1101:7243:7437 2:N:0:CTCAGA
TTAGGCGCTGCGTTCTTCATCGATGCCAGAACCAAGAGATCCGTTGTTGAAAGTTTTGACTTATTAAAATAAGCAACTCAGACATTCACTGAATTAAGAGTTTACTGCCTTCGGCTTGCAACGACAGAGCGCTGCTCGCCTGGGCAGAAAGGTTCGTTCACAATGGTTGGGAGTTTTGCAACTCTTTAATGATCCCTCCGCTGGTTCACCAACGGAGACCTTGTTACGACTTTTACTTCCTCTAAATGACCAAGTACCCTGCTAGATCGGAAGAGCGTCGTGTAGGGAAAGAGTGTAACGA
+
CCGGGGDEGGEFGGGGGGGGGFGGFGGGGGGGGCFFDGGFGGGGGGGGGEEGGFGGGFEGFGGGGFGGGGGGGGFFGFEFGFG8EFF9ECGFGFF<EF9FGFGGGE9FFGFCFGGGGGG<FCC<7>=<AEFGGDEAF@EFEFCGFFGGGGGGGFGGGFDFC=DDGEFFEGGGGEGGG89;FFCCCFGAEFEA3DFG8:E>C5:CFGGGGGGGCDGD>55D4CGGG+=?;5)6?F=BFF=F=@+:@AC+:AA6F48?6)1/3;44.7)-)0741<?:3(3911,,6)4.301(:44-))###
@M06045:235:000000000-JCY5N:1:1101:5855:7443 2:N:0:CTCAGA
TTAGGCGCTGCGTTCTTCATCGATGCCAGAACCAAGAGATCCGTTGTTGAAAGTTTTGATTCATTGTGTAATCACTCAGAGAGGCCAAAAATTCAAGAGTTTAGTGGTCCTCCGGCGGGCTACCCCCTGAAGGGCTCCCCGCCGAGGCAACTGACTAGTTCGTTCACAAAGGGTTGGGAGTTTTGCAACTCTGTAATGATCCCTCCGCTGGTTCACCAACGGAGACCTTGTTACGACTTTTACTTCCTCTAAATGACCAAGTACTCTGGTAGATCGGAAGAGCGTCGTGTAGGGAAAGACG
+
CCGGGGGGGGGGGGGGGGGGGGGGGGGGGGGGGGGGGGGGGGGGGG:FGGGFGGGGGGGGGGGGGGGGGGGGGGGGGGGGGGGGGGGGGGGGGGGGGGGGGGGGGGGGGGGGGGGGGGGGGGGGGGGGGGGGGDGCGGGGGGGGCGGGEGGGGGGGGGGFGGGGFCFGGGGGGCFEGGFGGGGGGFGGGGGGGGFFGGGGFEGFGGGGCCGGGGGGFGFGDDCCDGF6BFFFFFF>EGFFFFGGGFGFCBFFF??268FFBF2625<AFFF<AAA:?:?F??7>BFF><:(6<<:08(###
@M06045:235:000000000-JCY5N:1:1101:6406:7468 2:N:0:CTCAGA
TTAGGCGCTGCGTTCTTCATCGATGCCAGAACCAAGAGATCCGTTGTTGAAAGTTTTGATTCGTTTGTTTTTGTTATTCAGAAGTAGTTTCGCTATAAATTCAAGAGTTTGGTGCTGCCGGCGGGGGCTGGTCGGGCGGCCCCGCGAGGGGGTGCCCTCCCGGCCGTCCGCCGAGGCAACAGCAGTAATAGGTAAGGTTCACAAAGGGTTTGGAGTAATAACTCGGTAATGATCCCTCCGCTGGTTCACCAACGGAGACCTTGTTACGACTTTTACTTCCTCTAAATGACCAAGTACCGAA
+
CCGGGGGGGGGGGGGGGGGGGGGGGGGGGGGGGGGGGGGGGGGGFGGGGGGAFEGGGGGGGGGGGGGGGGGGGGGGGGGGGCBEFGGGGGGGGGGGGGGGGGGGGGGFFGFDE<EGGGGGGGGGGGDGGEGCGGGGGGGGGGGGGGGGGGGGEEGGGGGGEGGEED*?EGGGGGGGGEGGCGGGGG?C?9CFGC?GGGGGGGGGGFGGGGGGGGGG:FFDGGFDDGGF>FFBBF?@FGFE:BDDFFG*7??557@:51>F?F<<<)4:@5>69ADFF<BA6<9A>)))).,)4:>)4-###
@M06045:235:000000000-JCY5N:1:1101:12578:7479 2:N:0:CTCAGA
TTAGGCGCTGCGTTCTTCATCGATGCGAGAGCCAAGAGATCCGTTGTTGAAAGTTTTATTAGGTTATAATAAGACTACGTTTGTTACATTAATTGTTTGTTAAAAATGGGCAGACGATGACTTGGCCAAAGACCTCATCATACGTCTTACAGTTCACAGGTGTTAGGATGTGATTTAAGCAAGGGCCTTGCCGAAGCGAAGACACCAAGCATGTTTAATTCACTAATGATCCTTCCGCAGGTTCACCTACGGAAACCTTGTTACGACTTTTACTTCCTCTAAATGACCAAGTACTCTCATG
+
CCGGGGGGGGGGGEGGGGGGGGGGGGGGEGGGGGDGGGGGGGGGGGGGGGFFFFFAGGGGGGGFGGGDEGGGGGGGGGGFGGGGGFGFFFGFFGGGGGGGGGGFGGGGFGGGGFGGGGGGGGGGGGGGGGGEGGGGGGGGGGGGGGGGEFGGGGGGGGGGDFFEGGGGGGGGGGGGGGGGFGGGGGGGGGCFGGGGGGGGGGGGFGGGGGGGFFGFFGFGCFFDG4DFFFF=CAFFEGEFFFGGGFGGGFBDDEEFF@*:CFCFFFFFFFFEFFF?<6))5><A2)2:?6:B2<44))###
@M06045:235:000000000-JCY5N:1:1101:24515:7485 2:N:0:CTCAGA
TTAGGCGCTGCGTTCTTCATCGATGCCAGAACCAAGAGATCCGTTGTTGAAAGTTTTAACTTGTTTGTTTTGTAAATCAGAAGGTACGCTATAAATTGAAGAGTTGGGTCCTCTGGCGCGCTGCGGGACGGGCCGAAGCCGCGGCCCGCGGTGCGCCGAGCAACAAAAAGGTAAGGTTCACAAAGGGTTTGGAGTAATAACTCGGTAATGATCCCTCCGCTGGTTCACCAACGGAGACCTTGTTACGACTTTTACTTCCTCTAAATGACCAAGTACTCTGCTAGATCGGAAGAGCGTCCCG
+
CCGGGGGGGGGGGGGGGGGGGFGGGGGGGGGGGGGGGGGGGGFFGGGGGGFGDGGGGGGGGGGGGGGGGGGGGGGGGGGG?FGGGFGGGGGGG9CFGGGFGGGGGCFEGGGGGGDDGGEFFGGDGGGEEGGGGGGGGGGGGGGGGEGGGDGGEGGGGGGGGGGGGGGFGGGGGGGDGGGGGGEGFGGGGGGDFGGGGGGGGGFGGCGEFGGGGGGGFD>DGGGGGGGFF@FFFF@D:FF?FFCCFFGGGED?GF4<FFB7>)8B4>2AB:?<6AA<AA>A?><5)6AB<:1>F1(4>0###
@M06045:235:000000000-JCY5N:1:1101:12580:7496 2:N:0:CTCAGA
TTAGGCGCTGCGTTCTTCATCGATGCGAGAACCAAGAGATCCGTTGCCAAAAGTTGTTTGTATATTTAAACAATTTAAAATGTCAGACAAAAATAAAGAAAACGTTTGAAAACATGTGGTGGCTTGTCCACGGCCTGGACCTTGCGGCCCACGCTGACAGATGAGACATGGCGTACTGCCATGCCCACCCCACCACCAAAGACGGTACAGTTCACAAGATGTGAGCCGAAGCTCCCCGAGGTTTCCTGGCTTATCCCATCCCCCGCACAATGGCGGAAGTGGGGGCCACCCACAGGAAGGG
+
CCGGGGGGGGGGGGGGGGGGGGGGGGGGGGGGGGGGGGGGGGGGGGGGGGGGGGGGGGGGGGGGGGGFGGGGGGGGGGGDGGGGGGGGGCFGCFGFGGGGGGGGGGGGGGGGGGGGFDGFGGGGGGGGGGGG7EGEGC<EGFFGGGGGGGGGEGGEGGGGGGGGGGGGGGGGGEGGGGGGGGGGGGCGGGGGGGGGGFDE=CGGD=FCCFGGFCDC**2?+;7FFDF35B39);6:BD)057C*:@C7FFF>4*9:F?BFF(019>6>D)98403(9>27>2?>BFF:<??(3:1?((###
@M06045:235:000000000-JCY5N:1:1101:26190:7514 2:N:0:CTCAGA
TTAGGCGCTGCGTTCTTCATCGATGCCAGAACCAAGAGATCCGTTGTTGAAAGTTTTGATTCGTTTGTTTTTGTTATTCAGAAGTAGTTTCGCTATAAATTCAAGAGTTTGGTGCTGCCGGCGGGGGCTGGTCGGGCGGCCCCGCGAGGGGGTGCCCTCCCGGCCGTCCGCCGAGGCAACAGCAGTAATAGGTAAGGTTCACAAAGGGTTTGGAGTAATAACTCGGTAATGATCCCTCCGCTGGTTCACCAACGGAGACCTTGTTACGACTTTTACTTTCCCTAAATGACCAAGTACCGAC
+
CCGGGGGGGGGGGGGGGGGGGGGGGGGGGGGGGGGGGGGGGGGGGGGGGGCFGGFGGGGGGGGGGGGFGGFGGGGGGGGGGGGGGGGGGGGGGGGGGGGGFGFGGGGGGGGGGGGGGGGGGGGGGGGGGGGFGGGCFGGGGGGGGGGGGGGGGGGGGGGGGGGGGGGGGGGGGDGGGEGGGFGGGCG79FGGGGGGGGGGGGFGGGGGFFGGGCF<?7@CCF*:<DGFD?444@FFF5BBF5CD5=FCFF?FGFEB@3FFFBAFFBA()).4<9><2:)6).62:<A<4<2)..-)))###
@M06045:235:000000000-JCY5N:1:1101:21266:7519 2:N:0:CTCAGA
TTAGGCGCTGCGTTCTTCATCGATGCGAGAGCCAAGAGATCCGTTGTTGAAAGTTGTATTCGAGTTTTGATTACTCTGAATGTTAGACTTGCAATTGAAGACGTGTGAGAAAATGAAGCCCAATCTTCCGAAGTTGAAAGGGCCTTTACAATGCACACAAGGTGGGTATGGATTTGAAAGTGCCATAAACACTTATTGTGAATGATCCTTCCGCAGGTTCACCTACGGAAACCTTGTTACGACTTTTACTTCCTCTAAATGACCAAGTACTCTTCCAGATCGGAAGAGCGTCGTGTAGTGG
+
CCGGGGGGGGGGGGGGGGGGGGGGGGGGGCFGGGGGGGGGGGGGGGGGGGGCFEGGGGGGGGFGGGGGGGGGGGGGGGGGGGGGGGGGGGGFFAEFCFFGGGGGGFFGGGGGGGGGGGGGGGGGGGGGGGGEGGGGGGGGGEGEGDGGGGGGGGGGGGGGGGGGGGGGGGGGGGGGGGGGGGGGGGFGGGGGGGGGGGGFGCGGG,EACGGGGGGGDFFGGGGGGGDEDDFFFFFFFGFFFFGDGFGC:FFFG6+7BC=F?<<;@3?A+:@;7?EFEF))/1;03(((3348>B?:<:###
@M06045:235:000000000-JCY5N:1:1101:14859:7521 2:N:0:CTCAGA
TTAGGCGCTGCGTTCTTCATCGATGCCAGAGCCAAGAGATCCGTTGTTGAAAGTTTTAATTTATTTGCTTGTTTACTCAGAAAAACATTATAAAAACAGAGTTAGGGGTCCTCTGGCGGGGGCGGCCCGTTGTTACAGGGCCGTCTGTTCCCGCCGAAGCAACGTTTTAGGTATGTTCACAGGGTTGATGAGTTGTATAACTCGGTAATGATCCCTCCGCTGGTTCACCAACGGAGACCTTGTTACGACTTTTACTTCCTCTAAATGACCAAGTACTCTGGAAGATCGGATGAGCGTCGCG
+
CCGGGGGGGGGGGGGGGGCEFGGGGGGGGGGGGGGGGGGGGGGGGGGGGGGGFGFFGGGGGGGGGGGGGGGFGGGGGGGFCA,EEFGGGGGCFFEGGFGGGGGGGGGGGGGGGGGFGGGGGGGGGGFFGGGGGGGGGGGGGGGGGGGGGGFGGGGGGG>?CFFGFFGGFGGGGGGGGGGGFGFEGGGFGGGGGFGGGGFFGFGGGGGGCGCGGFGGF3;C5DDFDGGFFFFF6DB@BFFFFFGDCBDFDE3=F*9<FBFFBFB<BFBFF?:?(62>A2:<>)(.1)6<1:(42:BF63###
@M06045:235:000000000-JCY5N:1:1101:28424:7534 2:N:0:CTCAGA
TTAGGCGCTGCGTTCTTCATCGATGCCAGAACCAAGAGATCCGTTGTTGAAAGTTTTAACTTGTTTGTTTTGTAAATCAGAAGGTACGCTATAAATTGAAGAGTTGGGTCCTCTGGCGCGCTGCGGGACGGGCCGAAGCCGCGGCCCGCGGTGCGCCGAGCAACAAAAAGGTAAGGTTCGCAAAGGGTTTGGAGTAATAACTCGGTAATGATCCCTCCGCTGGTTCACCAACGGAGACCTTGTTACGACTTTTACTTCCTCTAAATGACCAAGTACTCTAGTAGATCGGAAGAGCGTCCAC
+
CCGGGGGGGGGGGGGGGGGGGGGGGGGGGGGGGGGGGGGGGGGGGGGGGGGGGGGGGGGGGGGEGGGGGGGGGGGGGGGGGGGGGGGGGGGGGGGGGGGGGGGDGFGGGGGGFGGGGGGGGGGGGGGGGGGGGGGGGGGGGGGEGEGGGGGGGGGGGGGGGGFFGGDFFEGGGGGFGGGGGGGGFGGF6AEGFFCGGGGGGGGGEGGCDGF>DGGGFGF:DDGGGFGFFFF:?@EFFGFFBFFGGFDF557=>=FFFAFFFFAFFF<2*9FB?9A>4:4>BFFFF2<3:0:9??0(--###
@M06045:235:000000000-JCY5N:1:1101:25116:7540 2:N:0:CTCAGA
TTAGGCGCTGCGTTCTTCATCGATGCCAGAACCAAGAGATCCGTTGTTGAAAGTTTTGACTTATTAAATAAGTTACTCAGAGATACACTATAGCAAGAGTTTGCATACTACAGCGGGTGGTTATAGTGAACCACCCGCTGTAGTGTTGCGGGTCTGTTCACAATGGTTGGGAGTTTTACAACTCTGTGATGATCCCTCCGCTGGTTCACCAACGGAGACCTTGTTACGACTTTTACTTCCTCTAAATGACCAAGTACTCTTTGATATCGGAAGAGCGTCGTGTAGGGAAAGAGTGTAGCGT
+
CCGGGGGGGGGGGGGGGGGGGGGGGGGGGGGGGGGGGGGGGGGGGGGGGGGGGGGGGGGGGGGGGGGGGGGGGGGGGGGGGGGGGGGGGGGGGGGFGGGGGGGGGGGGGGGGGGGGGGGGGGGGGGGGGGGGGGGGGGGGGGGGGGGGGGGGGGGGGGGGGFGGGGGGGGGGGGGGGGGGGGGGDFGGGFFFGGGGGGGDCCG>FGGGGGGFGGGGFGFGGGGGGGGFFFFFFFFFFGFFFFGGGFGGGFFFGFA<FE=8CEF>)6<<EFFF>?:<>B?BBF27<A??(26:8-:>A)###
@M06045:235:000000000-JCY5N:1:1101:14506:7553 2:N:0:CTCAGA
TTAGGCGCTGCGTTCTTCATCGATGCCAGAACCAAGAGATCCGTTGTTGAAAGTTGTAACTATTAAAGTTTTTCAGACGCTGATTGCAACTGCAATGGGTTTAAATTGTCCAATCGGCGGGCGAACCCGCCGAGGAAACGTAAGTACTCAAAAAACATGGGTAAGAGACAGCAGGACAAAGCCTACAATACTCTAGGTAATGATCCTTCCGCAGGTTCACCTACGGAAACCTTGTTACGACTTTTACTTCCTCTAAATGACCAAGTACTCTAGGAGATCGGAAGAGCGTCGGTGAGGGTGA
+
CCGGGGGGGGGGGGGGGGGGGGGGGGGGGGGGGGGGGGGGGGGGGGGGGGGGGGGGGFGGGGGGGGGGGGGGGGGGGGGGGGGGGGGGGGGGGC:CEEFGGGGGGGGGGGGGFGGGGGGGGGGGGGGGGGGGGGGGGGGGGGGGGGGGGGGGGGGGGGGGGGGGGGGGGGGGGGGGGGGGGGGGGGGGGGG<:EFFGFGGGDG9FGGGGGGGGGGGFGFGGGGGGGGFEFFF<*9BFD7FFEGGCFDFFFFFD?FA6)*14:?:6<AA477>AD?(4()2<66212:(4:;((((.12###
@M06045:235:000000000-JCY5N:1:1101:14945:7557 2:N:0:CTCAGA
TTAGGCGCTGCGTTCTTCATCGATGCGAGAGCCAAGAGATCCGTTGTTGAAAGTTGTATTCGAGTTTTTTATACTCAAAAAGTTAGACAACAAGAGAAGATTGGTATGTATAATGAAAGAGGGGTTGTGACAACCCCTCCTCCTTACATTGCACACAAGGTGGATATGGATTTTTTTAAAGAGTGCCATAAAACACTCAATTATGAATGATCCTTCCGCAGGTTCACCTACGGAAACCTTGTTACGACTTTTACTTCCTCTAAATGACCAAGTACTCTTACAGATCGGAAGAGCGTCGACG
+
CCGGGGGGGGGGGGGGGGGGGGGGGGGGGGGGGGGGGGGGGGGGGGGGGGGGGGGGGGGGGGGGGGGGGGGGGGGGGGGGGGGGGGGGGGGGGFFGGCGGGGGGGGGGGGGGGGEGGGGGGGGGGGGGGGGGGGGGGGGGGGGGGGGGGGGGGGGGGGGGDFGGGGGFGGGGFGGGGGGDGGGGGGGGGGGGGGGGFFGGGGGGGGGGGGGGGGGGFGFGGGGGGGGFFFFFFFDFFGABFFFFGFGGGFFFGFFFF36FC@E?C?EFFFFFADAABFF<9A2<A?B<??9((442((###
@M06045:235:000000000-JCY5N:1:1101:17853:7558 2:N:0:CTCAGA
TTAGGCGCTGCGTTCTTCATCGATGCCAGAACCAAGAGATCCGTTGTTGAAAGTTTTAACTTATTTGTTTTTCTCGAGATGCCAACGCAAAGAAACAGAATTTTGTAGGCTGCCGGCGGGCTGACGCGCCGCGGGAACGAATCCCCGGGGCGCACCCGCCGAAGCAACGTTCGTATAGTAGGTTCACAGGGTTGTAGGAGTCTTGCGAGTCCTGTAATGATCCCTCCGCTGGTTCACCAACGGAGACCTTGTTACGACTTTTACTTCCTCTAAATGACCAAGTACTCTCGCAGATCGGCCA
+
CCGGGGGGGGGGGGGGGGGGGGGGGGGGGGGGGGGGGGGGGGGGGGGGGGGGGGGGGGGGGGGGGGGGGGGGGGGGGGGGGGGGGGGGGGGGGGGGGGGGGFGGFGGGGGGGGGGGGGGGGGGGGGGGGGGGGGGGGGGGGGGGGGGGGGGGGGGDEGGGGGGGGGGGGGGGG8CFGGGGGGGGGGGGGGGFFGGGGGGGGGGGGGGGGGGGGDFGFGFGG7?GGGGFBBEB?FFFFF@F>>GGCEFC<=FFGFFFF>BFFF9>BA4AFFFFB<<9A<>>?B<AAAAABBFF<03:?<###
@M06045:235:000000000-JCY5N:1:1101:7577:7565 2:N:0:CTCAGA
TTAGGCGCTGCGTTCTTCATCGATGCTGGAGCCAAGAGATCCGTTGTTAAAAGTTTTGACAGTTCGCTAAGAACACTCAGAAGTATCGTCGGGTTCGAAAACAGAGATTCTGATGAGACCGGCGGGCACCCTTGCGGGCGCCGCCGAAGCAACAGGTATAATAGTTCACAAAGGGTAGAGAGTGTAGTACTCAGTAATGATCCCCCCGCTGGTTCACCAACGGAGACCTTGTTACGACTTTTACTTCATCTAAATGACCAAGTACTTTTAGAGATCGGAAGAGCGTCGGGTAGGGAAATAA
+
CCGGGGGGGGGGGGGGGGGGGGGGGGGGGGGGGGGGGGGGGGGGGGGGGGGGGGGGGGGGGGGGGGGGGGGGGGGGGGGGGGGGGGGGGGGGGGGGGGGGGGGGGGGGGGGGGGGGGGGGGGGGGGGGDFGDFFDFGGGGGGGDGGDGGGGGGGGGEFGGGFGGFGGGGGGGGGG*2BFGCECFGGFFGGGGG8@FCG7<@C?CGGGGGDGG4CGGFGFFGGGGGGFFFFFFFFFEFGFFFFGGGFGFCF??FFF<FFFFF?BF>-)-=B??7A<??FF:212,0,4>9(89:?F013###
@M06045:235:000000000-JCY5N:1:1101:12728:7577 2:N:0:CTCAGA
TTAGGCGCTGCGTTCTTCATCGATGCGAGAGCCAAGAGATCCGTTGTTGAAAGTTGTATTTTTGAATTATGTTTATTCAGAAATAGATATTCAGACAAACTGCTTTAAAGGTGTTAAGTTAATCAAACCCTCTTGGCTTTTTAATGCCAGAGAGTTCAAAAACGTTGCACACAAGGTGGATATGGATTTTTTTAAAGAGTGCCATAAAACACTCAATTATGAATGATCCTTCCGCAGGTTCACCTACGGAAACCTTGTTACGACTTTTACTTCCTCTAAATGACCAAGTACTCTGGGGCCC
+
CCGGGGGGGGGGGGGGGGGGGGGGGGGGGGGGGGGGGGGGGGGFGGGGGGFFGGGFFECEEGGGEGGGFGGEGDGGAF,@FGCFFGGGGGGFFGGGGGGGGGGGGGGGGGGGGGGGGGGGGGGGGGGGFGGGGGGGGGGGGGGDGFGGGGGGGGFGGG9AEGGGGDG6DDFGEGGGDEGGGGGGAEFGGCFCGGGGDFG@A7@7E9EGEGC>*;A96BFGGF9@DF99A9FBBFFBDDFFFFCFGFGGGDFFDFFFF4;+6;;9??EFFFFECEEEFACEFE9;(;;:6446-:<??0###
@M06045:235:000000000-JCY5N:1:1101:15086:7583 2:N:0:CTCAGA
TTAGGCGCTGCGTTCTTCATCGATGCCAGAACCAAGAGATCCGTTGTTGAAAGTTTTAACTTATTAAATAATATCTCAGAAGTTACTTGTAAACAAGAGTTTATAAGCTGTCGGCGGCGAGCTGAAAACTCGAACCGCCGAAGCAACAGAACTAGTTTCGTTCACAATGGTTGGGAGTTAGAGTAACTCTGTAATGATCCCTCCGCTGGTTCACCAACGGAGACCTTGTTACGACTTTTACTTCCTCTAAATGACCAAGTACTCTACTAGATCGGAAGAGCGTCGTGTAGGGAAAGAGCAA
+
CCGGGGGGGGGGGGGGGGGGGGGGGGGGGGGGGGFGFGGGGGGGGGGGGGGGGGGGGFGGGGGGGGGGGGGGGGGAFGGGGGGGGGGGGGGFGGGGGGGGGGGGGGGGGGGGDGGGGGGGGGGGGGGFFGGGGGGGGGGGGGGGGGGGGGGGGGGGGGGGGGGGGGGFGGGGGGGFEEGGG?GGGGGFF;FGF@FGGGGDGGGGGGGEC;?FGGGFFGFGGGDGGGGFFFFFFFFFFGFFFFGGD6>*>FFFD??::?FFAB4<9:ADF986<:66<4:78(48696:()5?F12(,,###
@M06045:235:000000000-JCY5N:1:1101:26203:7597 2:N:0:CTCAGA
TTAGGCGCTGCGTTCTTCATCGATGCCGGAACCAAGAGATCCGTTGTTGAAAGTTTTAACTGATTTGATCGATCCACTCAGACAGCAGTCCTTCCGACAGTGTTCGTGTGGGGGTCTCCGGCGGGCACACGCCCGGGGGCAGATGCCCCCCGACGGCCCCCCCCCTTGCTGAGGGGGGCGGGCCCCCCGAAGCAACGTGGTACGGTAGACACGGGTGGGAGGGTGGCACCCCGGAGCGTGCCGCCCTCGGTAATTATCCTTCCGCAGGTTCCTCTACGGAACCCTTGTTACGACTTTTCCA
+
CCFGGGGGGGGGGGGGGGGGGGGGGGGGGGGGGGCFGGGGGGGGGGGGFGGGGFGGGGGFGGGGGGGGFFFGGGGGGGGGGGGGGGGGGCFGGGGGGGGGFGFGGGDFGFDGGGGGGGGGEGGEGEEGCGGGGG:FCEEFEGGFGGC::EGGEGEDGGEE>EGD>*22A9E+AC85:8**:E5:/*/:5:C55888EACEF+<;CF**3:<<DGG<BG@5<C)97/9)*80-13)0)))005)1))//5<557@*.*67@A2(,114()19())..:<?:2,44:(464)-8(.((..###
@M06045:235:000000000-JCY5N:1:1101:3563:7600 2:N:0:CTCAGA
TTAGGCGCTGCGGTCTTCATCGATGCCGGAACCAAGAGATCCGTTGTTGAAAGGTTTAAATAATTTATAGTTTCACTCAGACTACAATCTTCAGACAGAGTTCTAGGTGTCTTAGGCGGGCACGGGCCCGGGGGCAGAAGCCCCCCGGCGGCCATACGGCGGGCCCACCGAAGCAACAAGGGATAATAAACACGGGTGGGAGGTGGGAGCCAGAGGGCCGGCACGGGGTAATGAACCGTCCGCAGGTTCACATACGGAAACCGTGTTAGGACTTTGACGTCCTCTAAAGGACCAAGTAAGA
+
,-C<F<FFGGCF+BBFGGGGGGE8FCFGE@E:DFFGFGC<CFGF8F6,C@FFG8FEFFFF@FCE96F<CF,,,C@E9,CFFF8@AEA,BC9EEFFFCFEFFFA,AFF<E,A,9,C=,=CEEE+FECGGGC:FFD:BFGAED>D**4>B5ECG*8+?FFGEGEG*/:EEG>5::?@CFFGFF*2*2<+9AEFEF>EE:CGGGDE*:CEG*5CCC95C>15))/55*)9))07)69*9))0757C5C>97**7*297<>45<<0((((4:*.=)(.4)))(--(-).5A9)4<:0243<)###
@M06045:235:000000000-JCY5N:1:1101:26814:7609 2:N:0:CTCAGA
TTAGGCGCTGCGTTCTTCATCGATGCCAGAACCAAGAGATCCGTTGTTGAAAGTTTTTACTTTATTTAGTTTGGTACTCAGACGACATGGTTCTTCAAGAGTTTTAAGAGGTTGGCCATCGACGGGCACTGTCCAGCGGGGTTTTAAGGCCCGCCGGCAGCCGACAGATCCTGTCGACAGGCCCGCCGAAGCAACGTGGTAAGGTAGACACAGGGTTGGAGGTCGGGCCAGAAGACCCTAACTCAGTAATGATCCTTCCGCAGGTTCACCTGAGATCACAAGTTAGCGAAATGTCACAGCG
+
CCGGGGGGGGGGGGGGGGGGGGGGGGGGGGGGGGGFFGGFGGGGFGGGFFGGGFFFGGGGGGGGGGGGFFFGGGGGGGGGGDGGGGGGGGGGGGGGGGD?FFGGGGGGGGGGFFEGFGGG>FGGGGGGGGFGGGGGGGGGG8EGGGCFGGGDCDEE:CGGGGGEGGGGGGFGGGGGGGCECCGEEGGGG5EGGGFEFGDCEGFGGFGGGDGGGGG7>GFGGGGFGGGDDB@??:FF@G4FFFGGGF*:>FF?7@F<FFFFF09>BFFAFFFFFFFFFFBF<0:<DA299112<<<2>)###
@M06045:235:000000000-JCY5N:1:1101:5724:7619 2:N:0:CTCAGA
TTAGGCGCTGCGTTCTTCATCGATGCCAGAACCAAGAGATCCGTTGTTGAAAGTTTTGATTTATTTGTTTGTTTTACTCAGAAGTTCCACTAAAAACAGAGTTTAGGGGTCCTCGGGCGGGCCGTCCCTTTTTACGGGGCGCGGGCTGATCCGCCGAGGCAACGTATAGGTATGTTCACAGGGGTTTGGGAGTTGTAAACTCGGTAATGATCCCTCCGCTGGTTCACCAACGGAGACCTTGTTACGACTTTTACTTCCTCTAAATGACCAAGTACTCTCCCAGATCGGAAGAGCGTCCTGT
+
CCGGGGGGGGGGGGGGGGGGGGGGGGGGGGGGGGGGGGGGGGGGGGGGGGGGGGFGGGGGGGGGGGGGGGGGGGGGGGGGGGGGGGGGGGGGGGGGGGGGGGGGGGGGGGGGGGGEGGGGGGGGGGGGGGFGGGGGGGGGGGGGGGGGGGGGGGGGGGGGGGGDGGCGFGGGGGGGGGGGGGGGGGGGGGEG?EGGFCFGGGGGGGGGGGGGFGGF@CEGGGFGFFGFF7513@E>@GF4@@CCF@D5*<FFGFFDFAFF9--<BBFBFF@0<BDFFBFFFFF?<?FFFFF030;3:(###
@M06045:235:000000000-JCY5N:1:1101:6159:7620 2:N:0:CTCAGA
TTAGGCGCTGCGTTCTTCATCGATGCGAGAGCCAAGAGATCCGTTGTTGAAAGTTGTATTTTTGAATTATGTTTATTCAGAAATAGATATTCAGACAAACTGCTTTAAAGGTGTTAAGTTAATCAAACCCTCTTGGCTTTTTAATGCCAGAGAGAGTTCAAAAACGTTGCACACAAGGTGGATATGGATTTTTTTAAAGAGTGCCATAAAACACTCAATTATGAATGATCCTTCCGCAGGTTCACCTACGGAAACCTTGTTACGACTTTTACTTCCTCTAAATGACCAAGTACTCTCCCAA
+
CCGGGGGGGGGGGGGGGGGGGGGGGGGGGGGGGGGGGGGGGGGGGGGGGGGGGGGGGGGGGGGGGGGGGGGGGGGGGGGFGGFFCGGGGGGGGGGGGGGGGGGGGGGGGGGGGGGGGGGGGGGGGGGGGGGGGGGGGGGGGGGGGGGGGFDGGGGGGGGGGGGGGGGGGGGGGGGGGGGGGGGGGGGFGGGGGGGGGGGGGGGGGGGGGFGGGGDGFGFFGGGGGGGFFFFFFFFFFDBEFAFFGFGGGEFFGFFFFFFFFFFFDFFD6AAAEFE<76>AEEFFCA?FFFFFFA>2)(###
@M06045:235:000000000-JCY5N:1:1101:6298:7625 2:N:0:CTCAGA
TTAGGCGCTGCGTTCTTCATCGATGCCAGAACCAAGAGATCCGTTGTTGAAAGTTGTAACTATTAAAGTTTTTCAGACGCTGATTGCAACTGCAAGCGGTTTTAAAGTGTCCTGACGGCGGGCGGACCCGCCGAGGAAACGAAGGTGCTCAAAAGACATGGGTAAGAGATGGCAGGCAAAGCCCGCAACTCTAGGTAATGATCCTTCCGCAGGTTCACCTACGGAAACCTTGTTACGACTTTTACTTCCTCTAAATGACCAAGTACTCTGTCAGATCGGAAGAGCGTCGTGTAGGGAAAGC
+
CCGGGGGGGGGGGGGGGGGGGGGGGGGGGGGGGGGGGGGGGGGGGGGGGGGGGGGGGGGGGGGGGGGGGFGGGGGGGGGGGGGGGGGGGGGGGGGGGGGGGGGGGGGGGGGGGGGGGGGGGGGGGGGGGEGGGGGGGGGGGGGGGGGGGGGGGGGGGGFGGGGFGGGGGGFGGGEGGGGFGGGDGGGGGCEFGGFGGGGGGFEFGFGGGGEGGDFGFG?FGGDGGGGFFF?>BFB=@GFBEFGFGFGGFFBFC=FFFBFF>?FFABAD?6FBA>D9??6:BFF<216<>>BF?AF<33###
@M06045:235:000000000-JCY5N:1:1101:8730:7629 2:N:0:CTCAGA
TTAGGCGCTGCGTTCTTCATCGATGCGAGAGCCAAGAGATCCGTTGTTGAAAGTTGTATTTTTGAATTATGTTTATTCAGAAATAGATATTCAGACAAACTGCTTTAAAGGTGTTAAGTTAATCAAACCCTCTTAAGGTTTTCCTTCCCCTAAAGTCCTATCGGACCCAAAGGGATATCAACGTACAGAGAGTCCAAAAACATTGCACACAAGGTGGATATGGATTTTTTTAAAGAGTGCCATAAAACACTCAATTATGAATGATCCTTCCGCAGGTTCACCTACGGAAACCTTGTTTCAA
+
CCGGGGGGGGGGGGGGGGGGGGGGGGGGGGGGGGGGGGGGGGGGGGGGGGGGGGGGGGGGGGGGGGGGGGGGFGGGGGGFGGGGGGGGGGGGGGGGGGGGGGGGGGGGGGGGGGGGGGGGGGGGGGGGGGGGGGGGGGGGGGGGGGGDGGGGGGGGGGGGGGGGGGGGGGGGGGGGGGGFGGGGGGGGDGGEFGGGGGGGGGGGGGGGGGGGGGGGFGFGGGGF7CGFFEFDFFFFFGFFAACGGFD*;AA8FFFEFFFFEFFFFEE<FFFFDFBF?E3AFFEFFFBB?9?B?2.69(###
@M06045:235:000000000-JCY5N:1:1101:4417:7631 2:N:0:CTCAGA
TTAGGCGCTGCGTTCTTCATCGATGCGTGAGCCAAGAGATCCGTTGTTGAAAGTTGTATTTTGAATTATTTATTCATAATATTTTTCAGACAAAGAGTTAAAAAATAAAGGTTGATGTTTGGTCGATCTCCATGAAGAAGATCGACTGACATTGCACACAAGGTGGATATGGATTTAAAAAGTGCCATAAAACACTTATTATGAATGATCCTTCCGCAGGTTCACCTACGGAAACCTTGTTACGACTTTTACTTCCTCTAAATGACCAAGTACTCTGAGAGAGCGGAAGAGCGTCGTGCGC
+
CCGGGFGGGGGGGGGGGCGGGFGFGGGGEFGGGGGGGGGFGDGG@FGGGFEFGCFFGGGGGGGEEGGGGGGGGGGGFGGGGGGGGGGGGGGFFAFEFGGG<FFGGGFEF9FFFEFGGGGGGGGGGGGGGGGGG9EDGGGGGGGGEGGGGGDFF>;EFGFEGG?FGGFFDGGGGGGGGGGGGGGFGGGGGGGGGDGGGGGGGGFFGFCCFGGGCFGDFGFDFGGGGGGFFFFAFDFFFFFFFFGGGFD<CFFFFCF9FEFFCEFEC<@@;:FC7<4C34CCF;(/:990(8?BF2:F>1###
@M06045:235:000000000-JCY5N:1:1101:8244:7687 2:N:0:CTCAGA
TTAGGCGCTGCGTTCTTCATCGATGCCAGAACCAAGAGATCCGTTGTTGAAAGTTTTGATTTATTTATGGTTTTACTCAGAAGTTACATATAGAAACAGAGTTTAGGGGTCCTCTGGCGGGCCGTCCCGTTTTACCGGGAGCGGGCTGATCCGCCGAGGCAACAAGTGGTATGTTCACAGGGGTTTGGGGGTTGTAAACTCGGTAATGATCCCTCCGCTGGTTCACCAACGGAGACCTTGTTACGACTTTTACTTCCTCTAAATGACCAAGTACCCTGGTAGATCGGAAGAGCGTCGGGGG
+
CCGGGGGGGGGGGGGGGGGGGGGGGGGGGGGGGGGGGGGGGGGGFGGGGGFGGFGGGGGGGGGFCGGGGGFGGGGGGGGGGFGGGGGGGGGGGGFGGGGGGGGGGGGGGGGGGGGGGGGGGGGGGGGGGGGGGGGGGGGGGGGGGGGGFGGGGGGGDGGGGFFGGCBFGGGGFGCC@FGFGGGG=CCGGGEG8EGGFGFFGE=8CEGGF>FGGGGG>GFGG5D>CF7=@EFF:EE586?48@CCC3DD3@@?GFFAFAB?):<92>BFF>>A<<),,.((64-44:?:04::034:0(###
@M06045:235:000000000-JCY5N:1:1101:15919:7692 2:N:0:CTCAGA
TTAGGCGCTGCGTTCTTATCGATGCCAGAACCAAGAGATCCATTGTTAAAAGTTTTAAATTTTTGTTTTTTAGATGTTTACTGCTATTACAAAAGGTTTTATTATAGTCCCTATTGGCAGGCAGACCTGCCAAGGAAACGTATAGTACTTAAAAGGCAAGGGTTCTATCTCGCTAAGGGATGGTTAGTCCCCAACGTTAATGATCCTTCTACAGGTTCACCTATAGAAACCTTGTTACAACTTTTACTTCCTCTAAATGACTAAGTACTCTCTCAGATCGGAAGAGCGTCGTGTAGGGTGT
+
CCGGGGGGGGGGGGGGGGGGGGGGGGGGGGGGGGGGGGGGGGGGGGGGGGGGGGGGGGGGGGGFGGGGGGGGGGGGGGGGGGFGGGGGGGGFGGGGGGGGGGGGGGGGGGGGGGGGGGGGGGGGGGGGGGGGGGGGGGGFFGGGGGGGGGGGGGG>FGGGGGGGGGGGGGGGGGGGGGGGGGGFFGGGGGGGGGGGEFFFGGGGGGGGGGGGGGCFFDFGF>CCDGFFFFFBEFFFFGFFFFGGGFGGGF4BFFFEAE8ABEFFFFCCFFC=E@FEE?EFDFF;3;@B>F@FF<:AF?###
@M06045:235:000000000-JCY5N:1:1101:21491:7699 2:N:0:CTCAGA
TTAGGCGCTGCGTTCTTCATCGATGCCAGAACCAAGAGATCCGTTGTTGAAAGTTTTGATTATTTGTTTAATCCACTCAGAAATTCTCAATAATACAAGAGTTTCGGTCCTCTGGCGGGCGCCTGACTCCGGGGCGCAACTGAATGGCACCCGGGGCGATCCCGCCGAAGCAACAAAAGGTATGTTCACATGGGTTTGGGAGTTGTTTAGAACTCGATAATGATCCCTCCGCCGGTTCACCAACGGAGACCTTGTTACGACTTTTACTTCCTCTAAATGACCAAGTACTCTGAGAGAAGCG
+
CCGGGGGGGGGGGGGGGGGGGGGGGGGGGGGGGGGGGGGGGGGGGGGGGGFGGGGGGGGGGGGGGGGGGGGGGGGGGGGGGGGGGGGGGGGGGGGGGGGGGGGGGGGGGGGGGGGGGGGGGGGGFGGGGGEGGGGGGGGG?GGGGGFGGGGGGGGGGGEGGGGGGGGGCEGGGGGGCGGGGGGGGGGGGFGGGGGGDDGGGGGGGFGFGC?CGFGDFGFGGGGFGFGFFFFFFBDFFG4FFF<GGFGGGFF:FFFFBDE@BFBFBFFFFFFFFFFF<A<AF(80?AA24<>A<4:)2(###
@M06045:235:000000000-JCY5N:1:1101:10616:7716 2:N:0:CTCAGA
TTAGGCGCTGCGTTCTTCATCGATGCAAGAGCCTAGAGATCCGTTGTTGAAAGTTTTATTTTATTAAAAAATAAGTATGTCAGACGAGTTTTTCTAAAGACAAGTTTAAATTCTTTCCACCAGCACTCCCCAGCCTCACCTTGCGGTGTGCCAGAGGACCGAAGTCTGTCCAGTGGAAGCAACAATGGTATAGTTGACAAAAGGGTGTAATAGTTGACTAGAAAATAGATTTTCTATATCACTAATGATCCTTCCGCAGGTTCACCTACGGAAACCTTGTTACGACTTTTACTTCCTCCGA
+
CCGGGGGGGGGGGGGGGGGGGGGGGGGGGGGGGGGGGGGGGGGGGGGGGGGGGFGGGGGGGGGGGGGGGGGGGGFGGGGGGGGGGGGGGGGGGGGGGGGGGGGGFGGFGGGGGGGGGGFGGGGGGGGGEGGGGGGGGGGGGGGGGGGEGEGGGGGGGGGGGDDGGGGGGGGGGFGGFGGGGGCFGGGGGGGFGGGGGFGGDGGGGC5CGGGGGGGGFFFGFGGGGGGFFFFFCFFFFG6>FFFDFFFGGFFFGAFD3>FFF3;3>A<EF:5?FFFD@39>EFABFBBFF<>F<A<AA4###
@M06045:235:000000000-JCY5N:1:1101:26050:7724 2:N:0:CTCAGA
TTAGGCGCTGCGTTCTTCATCGATGCGAGAGCCAAGAGATCCGTTGTTGAAAGTTGTATTTTGAGTTAAGTATTCATAATATGTTTCAGACAAAATCACTAAAGTTCTGAGTAGATATAAATCCCAAAGGTGACCACACGGCTTTTGACAGCCGGCAGCCCCCAGAGAGATGACATTGCACACAAGGTGGATATGGATTTTTGAAAGTGCCATAAAAACACTTGATTATGAATGATCCTTCCGCAGGTTCACCTACGGAAACCTTGTTACGACTTTTACTTCCTCTAACTGACCAAGTGCC
+
CCGGGGGGGGGGGGGGGGGGGGGGGGGGGGGGGGGGGGGGGGGGGGGGGGGGGGGGGGGGGGGGGGGGGGGGGGGGGGGGGFGGGGGGGGGGGGGGGGGGGGGGGGGGGGGGGGGGGGGGGGGFGFGGGGGGGGGGGGGGGGGEGGGGGGGGGGDGGGGDGGGGGFDGGGGGGGGGGGGGGGGGGGGFGGGGGGGDFFGGGGDGGGGF<FFGGGGCFFFGGGGCCDFFFFFF<FFFCFFA+ADGGEGFGFFFDAFFFF:>;@FF3;6>6F319??4AAD94>B<).4<):4<B0:0:.###
@M06045:235:000000000-JCY5N:1:1101:18377:7737 2:N:0:CTCAGA
TTAGGCGCTGCGTTCTTCATCGATGCGAGAGCCAAGAGATCCGTTGTTGAAAGTTGTATTCGAGTTTTGATTACTCTGAATGTTAGACTTGCAATTGAAGACGTGTGAGAAAATGAAGCCCAATCTTCCAAAGTTGAAAGGGCCTTTACAATGCACACAAGGTGGGTATGGATTTGAAAGTGCCATAAACACTTATTGTGAATGATCCTTCCGCAGGTTCACCTACGGAAACCTTGTTACGACTTTTACTTCCTCTAAATGACCAAGTACTCTCATAGATCGGAAGAGCGTCGTGTAGACC
+
CCGGGGGGGGGGGGGGGGGGGGGGGGGGGGGGGGGGGGGGGGGGGGGGGGGGGGGGGGGGGGGGGGGGGGGGGGGGGGGGGGGGGGGGGGGGGGGGGGGGGGGGGGGGGFGGGGGGGGGGGGGGGFGGGGEGGGGFFGGGGGGGGGGGGGGGGGGGGGGFGGFGGDEGGGGGGGGGGGGGGGGGGGGGGGGGFGGGGGG7:FGGGGGGGGG?DGGGF>CCFGGGGFGEFFFFFFFFFGFFFFGGGFGGDAFFC8FCFFFFFF8@FDDEFFFE?;<CC5CEE@D;;08@D@FB>6((,.###
@M06045:235:000000000-JCY5N:1:1101:21190:7739 2:N:0:CTCAGA
TTAGGCGCTGCGTTCTTCATCGATGCGAGAGCCAAGAGATCCGTTGTTGAAAGTTGTATTTTTGAATTATGTTTATTCAGAAATAGATATTCAGACAAACTGCTTTAAAGGTGTTAAGTTAATCAAACCCTCTTAAGGTTTTCCTTCCCCTAAAGTCCTATCGGACCCAAAGGGATATCAACGTACAGAGAGTCCAAAAACATTGCACACAAGGTGGATATGGATTTTTTTAAAGAGTGCCATAAAACACTCAATTATGAATGATCCTTCCGCAGGTTCACCTACGGAAACCTTGTTTCAC
+
CCGGGGGGGGGGGGGGGGGGGGGGGGGGGGGGGGGGGGGGGGGGGGGGGGGGGGGGGGGGGGGGGGGGGGGGGGGGGGGGGGGGFGGGGGGGGGGGGGGGGGGGGGGGGGGGGGGGGGGGGGGGGGGGGGGGGGGGGGGGGGGGGGGGGGGGGGGGGGGGGGGGGGGGGGGGGGGGGGGGGGGGGGGGGGGGGGGGFDGGGGFGGGGGGGGGGGFGFGFGFGFGGGGFFFFFFFFFADFFFFFDFFGGG688FFFFFFFFFFFE?CFFFFFFFFFFFFFFFFFFFF<B09B?FA)6>(###
@M06045:235:000000000-JCY5N:1:1101:27640:7747 2:N:0:CTCAGA
TTAGGCGCTGCGTTCTTCATCGATGCGAGAGCCAAGAGATCCGTTGTTGAAAGTTGTATTCGAGTTTTGATTACTCTGAATGTTAGACTTGCAATTGAAGACGTGTGAGAAAATGAAGCCCAATCTTCCGAAGTTGAAAGGGCCTTTACAATGCACACAAGGTGGGTATGGATTTGAAAGTGCCATAAACACTTATTGTGAATGATCCTTCCGCAGGTTCACCTACGGAAACCTTGTTACGACTTTTACTTCCTCTAAATGACCAAGTACTCTGCTAGATCGGAAGAGCGTCGTGTAGGTG
+
CCGGGGGGGGGGGGGGGGGGGGGGDGGFGGGGGGGGGGGGGGGG@CEGGGCFFGGGGGGGGGGGGGGGCFFGGGGDGGGGGGGGGGGGDFFFGGGGFGGGGGGGDCGGGGGGGGGGGGGDGGGGGGGGGGGGG@FGGGGEFEGEEFFFFGFFFGGGGGGGGFFFGDEGFGGGCEFGGGGGFGGGGGGGGGGGGGGGGGC,@:DFCCFFGGGGGGGGFFFC>FGFCCDFFFFFF4FFFGF=;6DC*8@CGFFFCFFCF<F85>E@E;@FFFFFFFFFCC<?)61<3(((49>F>><?0.###
@M06045:235:000000000-JCY5N:1:1101:6081:7748 2:N:0:CTCAGA
TTAGGCGCTGCGTTCTTCATCGATGCGAGAGCCAAGAGATCCGTTGTTGAAAGTTTTATTATGTTATAATAAGACTACATTTGTTACAGGATTGTTTAGTGTAAATTAGATGGACAACTTCACCACTAGGGCTCTGTTATACCATCCAACAAGTGCACAGGTGTTATGGATATGATTGAAATCCCGTGAGCAAGCTCGACAGGAATCTGCATTCATTAATGATCCTTCCGCAGGTTCACCTACGGAAACCTTGTTACGACTTTTACTTCCTCTAAATGACCAAGTACTCTCCGAGATCCAC
+
CCFGGGGGGGGGGGGFFGFGGGGGGGGGGGGGGGGGGGGGGGGGGGGGGGGGGGGGGGGGGGGFGFCFGFGGGGGCFGFGFGGGGGGGGGFFEGGGGGGGGFD,AE<FGGGGGGGFFGCFG<AFDEGGDECEFGGGGGFFEEEFCFF=DFGGGGGC=ECF@>D,CDGGGGDF9EGGGGGDGGGGGEGGFEGGGGGF?ECGE>FFGEGGGFCFCGFGFGF<FFCCFCGFF*5>@D3;9F+9AF4?CEGDFA68CFFFFFFFFFECE35CFFFCC=73<CF3;E?0.))7663;;9(48.###
@M06045:235:000000000-JCY5N:1:1101:6222:7759 2:N:0:CTCAGA
TTAGGCGCTGCGTTCTTCATCGATGCCAGAACCAAGAGATCCGTTGTTGAAAGTTTTGACTTATTAAAATAAGCAACTCAGACATTCACTGAATTAAGAGTTTACTGCCTTCGGCTTGCAACGACAGAGCGCTGCTCGCCTGGGCAGAAAGGTTCGTTCACAATGGTTGGGAGTTTTGCAACTCTTTAATGATCCCTCCGCTGGTTCACCAACGGAGACCTTGTTACGACTTTTACTTCCTCTAAATGACCAAGTACTCTTAGAGATCGGAAGAGCGTCGTGTAGGGAAAGAGTGTAGGAA
+
CCGGGGGGGGGGGGGGGGGGGGGGGGGGGGGGGGGGGGGGGGGGGGGGGGGGGGGGGGGGGGGGGGGGGGGFGGGGGGGGGGGGGGGGGGGGGGGFGCGFGGGGGGCGGGGGGGGGGGGGGGGGGGGGGGGGGGGFGGGGGGGGGGGGFGGGGGGGGGGGGGGGGGGGGGGGDCGGGGGGGGGGGGGGFFCFGGGGGGGGGGGGGGGGGGGGGGGGFDFGGFFGGGGBFFFFFFFFFGFFFFGG7FFCGFFFFAFEFCAACFEF37CEFFFB;<?7>>FF;B6?A>?(.4?:?BFF9.###
@M06045:235:000000000-JCY5N:1:1101:12348:7776 2:N:0:CTCAGA
TTAGGCGCTGCGTTCTTCATCGATGCGAGAACCAAGAGATCCGTTGTTGAAAGTTTTAACGTTTAATATAAACAATTCAGACAGACGTCAATTGTAACAAAGAGTTTTGTTTTCCTCCCATGGGCACTCACCAGCCATAAGGCCGACGTGGCAGAGCCAAGTCCCATGGAAGCAACAGTAAAAAGGTACACAGTGTGGGTTGATAAAGAATATAAAATTCAATATACATTAATGATCCTTCCGCAGGTTCACCTACGGAAACCTTGTTACGACTTTTACTTCCTCTAAATGACCAAGTGCA
+
CCGGGGGGGGGGGGGGGGGGGFGGGGGEGGGGGCFGGGGGGGGGGGEGFGGGGGGGGGGGGGFFGGGGGFFFGGGGGGGGGGGGGGGGGCFGGGGFGGGGGGGGGGGGCGGGGGGGGCFGGGGGGGGGGGGGGGGGGGGGGFGGGGGDGGD8FGFDFGGCDGGGGFGGGC?GGG,DEG,;DFFGGGGDAFCGGFGGGGGGGGGGCFGGF4CFFGGGFG>FGG@C+4BAFFFE<>CCFGFFFFG<7=328*0176AEB?DB98@DFFFFFFEDFB:DABAF<D<<AFA<A2)6>B0.4.###
@M06045:235:000000000-JCY5N:1:1101:4859:7786 2:N:0:CTCAGA
TTAGGCGCTGCGTTCTTCATCGATGCGAGAGCCAAGAGATCCGTTGTTGAAAGTTGTATTTTGAATTAAGTATTCATAATATGTTTCAGACAAAATCACTAAAGTTCTGAGTAGATATAAATCCCAAAGGTGACCACACGGCTTTTGACAGCCGGCAGCCCCCAGAGAGATGACATTGCACACAAGGTGGATATGGATTTTTGAAAGTGCCATAAAAACACTTGATTATGAATGATCCTTCCGCAGGTTCACCTACGGAAACCTTGTTACGACTTTTACTTCCTCTAAATGACCAAATTCG
+
CCGGGGGGGGGGFGGGGGGGGGGGGDEDEDFGGGFGDFGDGGGCFFFFGFGGGGGGGFGGGGF7FGGGGFGFGGGGGGGGGGGGGGGGGGGGF=EGGGFFAAFEFF<FDFFGGGGFGGGGGFFGGGGGGGGFGGFFGFEFFGGGGG9BDD9FFGDGGGGCCEEGGGGGGGF999=D=FGGFGFEFGGFGGFE9D,@7@9ECCEEFGGGGFGFGGGC+9@FGGGG:CFA=+=5<6A8BGAF4):DC55;7FFF>A943;::@;D@<EFFF637622:4<79A6A26)3<)6.:A??<0-###
@M06045:235:000000000-JCY5N:1:1101:23511:7790 2:N:0:CTCAGA
TTAGGCGCTGCGTTCTTCATCGATTCCAGAACCAAGAGATCCGTTGTTGAAAGTTTTGTTTTTGATTGTACTTATCACAAACGTGTTTTCAGACGACACTGGTTTCGGGGTCAAGAAGTTTTTGGAGTTGGGCCATCGGCGGACGCGCTCCAGGGGCGACAGGGCCCCCGGCGGTCGAAACCAGTTGGTCAGCAACCGGTCCGCCGAAGCAACGACAAGGTACAGTAGACACAGGGTTGGGAGGTCGGGCGACGGAGCACCCTCCCTCGGTAATGAACATTCCGCAGGTTCACCTACGGAC
+
CCGGGGGGGGGGGGGGGGGGGGGGGGGGGGGGGGGGGGGGGGGGGGGGGGGGGGGGGGFFEGGGGGGGGGGGGGGGGGGGGGGFGGGGGGGGGGGGGGGGGGGGGGGGGGGGFGGGGGGGGGGGGGDGGGGCFFGGGGF7FGGGGC6EGCCCFFGGGGGECEFGGEECCGGGGGCGGCFEGGDGGGGGGGDGGGGCFDCEGEGG*:EEGGGDGGGGDGFFCFGGG7C??6*((8:777>3@4CD9>CDDEE>GFE?>B>>(,,,((((0<04<>24).).664>:09(())-))).21###
@M06045:235:000000000-JCY5N:1:1101:23999:7810 2:N:0:CTCAGA
TTAGGCGCTGCGTTCTTCATCGATGCCAGAACCAAGAAATCCGTTGTTGAAAGTTTTGACTTATTTAAGTACAGTACTCAGAGAGGCCTTTTAGTTAAACAAGAGTTTTGGGTACCTCCGGCGGGCGGTCTAGCGGGGCGCCTTTCCCTGGGGAAGGGCGCCCACCCGCCGAAGCAACTGTTTAGTGGTAGGTTCACAATGGTTTAGGGGAGTTTTTCAACTCTGTAATGATCCCTCCGCTGGTTCACCAACGGAGACCTTGTTACGACTTTTCCTTCCTCTAACTGCACAAGTACTCCTA
+
CCFEFGEGGGGGGGGGGGFGGFFGFFFEFGFGGGFFGGGGGFGFGGGGGGGGGGGGGGGGGGGGGGEEAGGGGGGGGGGFGGGGGGGGGGGGGGFGGFGGGGGGGGFGG8BFGGFEGGGGGGGGGGGGGGGGGF7FGEGEGGGEGGGGGGGGGGGEGEGEGGGEGGD>CEEG5EGGGGFGACGGGGGGFFGGGGFGGGFFGGGGG?CFDC:<CCFF@FF7:CD:::>6@6=B</59FD)<BEDGFF*:7?@@D3505(5?2).4))(-.55<B)4)).(-6:72)64))5).(6.<))###
@M06045:235:000000000-JCY5N:1:1101:19292:7814 2:N:0:CTCAGA
TTAGGCGCTGCGTTCTTCATCGATGCCAGAACCAAGAGATCCGTTGTTGAAAGTTTTGATTTATTTGTTTGTTTTACTCAGAAGTTCCACTAAAAACAGAGTTTAGGGGTCCTCGGGCGGGCCGTCCCTTTTTACGGGGCGCGGGCTGATCCGCCGAGGCAACGTATAGGTATGTTCACAGGGGTTTGGGAGTTGTAAACTCGGTAATGATCCCTCCGCTGGTTCACCAACGGAGACCTTGTTACGACTTTTACTTCCTCTAAATGACCAAGTACTCTGCGAGATCGGAAGCGCGTCCAAC
+
CCGGGGGGGGGGGGGGGGGGGGGGGGGGGGGGGGGGGGGGGGGGGGGGGGGGFGGGGGGGGGGGGGGGGGGGGGGGGGGGGGGGGGGGGGGGGGGGGGGGGGGGGGGGGGGGGGGGGGGGGGGGGGGGGGGGGGGGGGGGGGGGGGGGGGGGGGGGDGGGGGGGGFCCF9>F?FGGGGGGCGGDGGGGGEGGGGG7FFGGGGGGGGGGGGGGGGGCBGFGGGGGGGGF@FF?BFEBFGFFFFGCD3CGGFF?GFFFFBFFFFF><2<<FFF<DAA<<)).7999?F:6?F>(-6;>>(###
@M06045:235:000000000-JCY5N:1:1101:17611:7849 2:N:0:CTCAGA
TTAGGCGCTGCGTTCTTCATCGATGCCAGAACCAAGAGATCCGTTGTTGAAAGTTTTGACTTATTTAAGTACAGTACTCAGAGAGGCCTTTTAGTTAAACAAGAGTTTTGGGTACCTCCGGCGGGCGGTCTAGCGGGGCGCCCTTCCCTGAGGAGGGGCGCCCACCCGCCGAAGCAACTGTTTAGTGGTAGGTTCACAATGGTTTAGGGGAGTTTTTCAACTCTGTAATGATCCCTCCGCTGGTTCACCAACGGAGACCTTGTTACGACTTTTACTTCCTCTAAATGACCAAGTACTCTGG
+
CCGGGGGGGGGGGGGGGGGGGGGGGGGGGGGGGGFGGGGGGGGGFGGGGGGGGGGFGGGGGGGGGGGGGGGFGGFGGGGGGGGGGGGGGFGGGGGGGFAFCEFCFGGFGGGGFGGA<FGGGGGCCFGGGEGC@DEDGGEC<EECFGFBEGFECCEEEC>EGEGCEE>EGGGGDEGGFFCE?+<ECFGCGGGG:F7FFFCFG?<<7CCCGD=CGGCD744>C7C7:CCFFFFFFF@F4CBE55CCCFGGGFFEDBDFF:3?)4<<AAF?5@B><AAAFFDAFFA))64574:B?6-)64###
@M06045:235:000000000-JCY5N:1:1101:19831:7861 2:N:0:CTCAGA
TTAGGCGCTGCGTTCTTCATCGATGCCAGAACCAAGAGATCCGTTGTTGAAAGTTTTGACTTATTCAGTACAGAAGACTCAGAGAGGCCATAATAATCAAGAGTTGGGTTTCCTCCGGCGGGCGCCCCGCTAGGGGGCCAGGGGGCACCGGGCGGACCCGGGCCGCCCGCCGAAGCAACGGTTTGAAGGTAACGTTCACAATGGTTTAGGGAGTTTTGCAACTCTGTAATGATCCCTCCGCTGGTTCACCAACGGAGACCTTGTTACGACTTTTACTTCCTCTAAATGACCAAGTACCGGC
+
CCGGGGGGGGGGGGGGGGGGFGGGGGGGGGGGGDFGGGGGGGGD@FFFGG9FGGGGGFEFFGGGGGGGGFGGGGGGEFEGGFFGGGGGGGGFGGGGGGGFGGGCFGDFCFGFGGGGGGGGGGGGGGGFCEGGGGGGCCEEGGC8EEGGFEECGGGGEGGGGGGGGGGGGGGGGGGGGGGGG==GGG7FGGDGFEFGGGGGC<CGFCGGCFF4DD0:@*?*:C7F7>DFFFBAAF?F@FEBE>DC0?>>*76>55.,)4@F7<<6<241<>E04<FFAFF<4668A)6):A?7<(.:4)###
@M06045:235:000000000-JCY5N:1:1101:23570:7862 2:N:0:CTCAGA
TTAGGCGCTTCGTTCTTCATCGATGCCAGAACCAAGAGATCCGTTGTTGAAAGTTTTAACTTGTTTGTTTTGTAAATCAGAAGGTACGCTATAAATTGAAGAGTTGGGTCCTCTGGCGCGCTGCGGGACGGGCCGAAGCCGCGGCCCGCGGTGCGCCGAGCAACAAAAAGGTAAGGTTCACAAAGGGTTTGGAGTAATAACTCGGTAATGATCCCTCCGCTGGTTCACCAACGGAGACCTTGTTACGACTTTTACTTCCTCTAAATGACCAAGTACTCTCTGAGATCGGAAGAGCGTCCGG
+
CCGGGGGGGGGGGGGGGGGGGGGGGGGGGGGGGGGGGGGGGGGGGGGGGGGGGGGGGGGGGGGGGGGGGGGGGGGGGGGGGGGGGGGGGGGGGFGGGGGGGGGGGGGGGGGGGGGGGGGGGGGGGGGGGGGGGGGGGGGGGGGGGCGGGGGGGGEGGE>EGGGGGGGGGGGGGGGG>FFEF9CEGGGGGGGGCFFFGFCFGGCEGGGDGGGCGGFGFDDGCCGFGFG?FFFFFF>>55@F44*:0@DFD3<4CFFAF4BFAAFA<B>B?:FFBFFFF<288>A)6<?FBFBF:?<BB1###
@M06045:235:000000000-JCY5N:1:1101:17220:7867 2:N:0:CTCAGA
TTAGGCGCTGCGTTCTTCATCGATGCCAGAGCCAAGAGATCCGTTGTTGAAAGTTTTGACTTATTTGTATGTTTTACTCAGAGAATGCCACTATAACAATCAAGAGTTTGATGTCCCCGGCGGGCGCCTGGTTCCGGGGCACCGCGAAGGCGCCCGGGGCGGTCCCGCCGAAGCAACAGTAGGTATGTTCACAGGGGTTTGGGAGTTTGTTAGACTCAGTAATGATCCCTCCGCTGGTTCACCAACGGAGACCTTGTTACGACTTTTACTTCCTCTAAATGACCAAGTACTCTGCTAGAGT
+
CCGGGGGGGGGGGGGGGGGGGFGGGGGGGGGGGGGGGGCGGGGDFEGGFAECFEFFGFGGGGGGGGGGGFFFEFGGGGGGGGGGEGFGGGGGDGGGGGCGG@F9EEGGGGGGGGGGGGC@FGEEGGGGGGFFADFGEDFFGGGGGGGGEEGGGGGGCD>EEGGGEFCEGGGGGGCCFFGFGFGFFFGGGGGGCFFGG;E5CDGGGEE7CFGGFGC7FFFGGFGGGDFFF@FFBDDFF09?FFGGGEGD:3>:5)*406=F?:>?BBFFFFF9AAAA)64A2<<2)4492)-:<4?A))###
@M06045:235:000000000-JCY5N:1:1101:18014:7878 2:N:0:CTCAGA
TTAGGCGCTGCGTTCTTCATCGATGCGAGAGCCAAGAGATCCGTTGTTGAAAGTTGTATTCGAGTTTTGATTACTCTGAATGTTAGACTTGCAATTGAAGACGTGTGAGGAAATGAAGCCCAATCTTCCGAAGTTGAAAGGGCCTTTACAATGCACACAAGGTGGGTATGGATTTGAAAGTGCCATAAACACTTATTGTAAATGATCCTTCCGCAGGTTCACCTACGGAAACCTTGTTACGACTTTTACTTCCTCTAAATGACCAAGTACTTTTCAAGATCGGAAGGGCGTCGTGTAGCTG
+
CCGGGGGGGGGGGGGGGGGGGGGGGGGGGGGGGGFGGGGGGGGGGGGGGGFFGFGGGGGGGGGGGGGGGGAFGGGGGGFGGGFFFGGGGGGGGGGGGGGGGGGGGGGGFE<DGGGGGGGGGGGCFDFGFGGGGGGGFGGGGGGGGFGGGGGGGGGGGGEFGGGGGGCCEFGGCFFEGGGGGGGGGGGGGGDCFFGCGGGGGFFA<CCAFGGGGGGCECFG++;;FCDBEFFFFFFF@GFF?FGDGFGGFCFFGA@9BEFF?;A;@D?E++3)1?C?E787@<<FF9(-(,4(-((34)###
@M06045:235:000000000-JCY5N:1:1101:14513:7883 2:N:0:CTCAGA
TTAGGCGCTGCGTTCTTCATCGATGCTGGAACCAAGAGATCCGTTGTTGAAAGTTTTAACAGTTCGCTTAGAACACTCAGAAGTAACGTCGGTTCTTGACTGAGAGACTGGATATCGCCGGCGGGCACGCCCCCCGCGGGGGGGGAAACGCGCCGCCGAAGCAGCGTGGTATAAAGGTTCACATAGGGTTATGAGGTTGGAAAAAACACTCAGTAATGATCCCTCCGCTGGTCCACCAACGGAGACCTTGTTACGACTTTTACTTCCTCTAAATGACCAAGTACTCTTAAAGATCGGAAAA
+
CCGGGGGGGGGGGGGGGGGGGGGGGGGGGGGGGGGGGGFGGGGGGGGGGGGGGGGGGGGGGGGGGGGGGGGGGGGGGGGGGGGGGGGGGGGGGGGGGGCGGGGGGGGGGGGGFGFGGGGGGGGGGGGGGGGGGGGGGGGGGGEGGGGCFFGEGGGGGG5EEGFGGEGEGGFCFG7FFFFGGGGGFFGFG8CGFFGG?FGGFGGGEGGGGCGGGGGGFFBCGGGFFGGD75@?AFFFFF:DFFGCGFGGGFFFGFEFEF@?AFFA>A<49BBA2<25)03<<D24:>FFA<46))-41,###
@M06045:235:000000000-JCY5N:1:1101:14625:7886 2:N:0:CTCAGA
TTAGGCGCTGCGTTCTTCATCGATGCTGGAACCAAGAGATCCGTTGTTGAAAGTTTTAACAGTTCGCTTAGAACACTCAGAAGTAACGTCGGTTCTTGACTGAGAGACTGGATATCGCCGGCGGGCACGCCCCCCGCGGGGGGGGGAAACGCGCCGCCGAAGCAACGTGGTATAAAGGTTCACATAGGGTTATGAGGTTGGAAAAAACACTCAGTAATGATCCCTCCGCTGGTTCACCAACGGAGACCTTGTTACGACTTTTACTTCCTCTAAATGACCAAGTACTCTCGTAGATCGGTTG
+
CCGGGGGGGGGGGGGGGGGGGGGGFGGGGGGGGGGGGGGGGGGGGGGGGGGGGGGGGGGGGGGGGGGGGGGGGGGGGGGGGGGGGGGGFGGGGGGGGGGGGGGGGGGGGGGGGGFGGGDGGGGGGGGGGGGGGGGGGGEFGGGGGGGGGGGGGGGGGGDDCGGCGFG5CEGGGGGGGGGGGGGGGFEFGGGGG7EGGGGGGFGGGGGGGGGFGFGGFGFGGGGC09CBEEFBBBFFFC@>DDGG7BFGGFFFGBFBFFFEAAAABFFA==B>ABBBFB>DFFFBBAB4:<BF6()-44###
@M06045:235:000000000-JCY5N:1:1101:3775:7891 2:N:0:CTCAGA
TTAGGCGCTGCGTTCTTCATCGATGCCAGAACCAAGAGATCCGTTGTTGAAAGTTTTTACTTTATTTAGTTTGGTACTCAGACGACATAGTTCTTCAAGAGTTTTAAGAGGTTGGCCATCGACGGGCACTGTCCAGCGGGGTTTTAAGGCCCGCCGGCAGCCGACAGATCCTGTCGACAGGCCCGCCGAAGCAACGTGGTAAGGTAGACACAGGGTTGGAGGTCGGGCCAGAAGACCCTAACTCAGTAATGAGCCTTCCGCAGGTTCACCTGAAATCACAAGTTAGCGAAATGTCACCGGG
+
CC8EFFCGGEGGGGGGGGGGGCFGGGGGF@DFGGFGFGGGGGGG<FGGGGFGF@FGG@EFGGGCGFDEFFCFGGGGGGGCFGGGFGG:FGGGGGFGCFFCFGGDGFGGGGGGGGGGGGGGEGGGGGGGGGGGCFGDGCGGCEGGGG,E9?ECEGE>*@E:CFGCGDCFG6FGFEC5CC=EFGG5EE>E5EEGGGGEEGDF7CFFEGGGGGGF4CDGFGBCFGGGC59BDF71:?::@D@?FFFDGFFGFFFF**0(=?F3?>B9(8<2FFFB:).662(476).6<A>;6(()6<24)###
@M06045:235:000000000-JCY5N:1:1101:3856:7895 2:N:0:CTCAGA
TTAGGCGCTGCGTTCTTCATCGATGCCAGAACCAAGAGATCCGTTGTTGAAAGTTGTAACTATTAAAGTTTTTCAGACGCTGATTGCAACTGCAATGGGTTTAAATTGTCCAATCGGCGGGCGAACCCGCCGAGGAAACGTAAGTACTCAAAAAACATGGGTAAGAGGCAGCAGGACAAAGCCTACAATACTCTAGGTAATGATCCTTCCGCAGGTTCACCTACGGAAACCTTGTTACGACTTTTACTTCCTCTAAATGACCAAGTACTCTGCGAGATCCGGAAGAGCGTCGTGTAGGTTC
+
CCFDGGGGGGGG;FFGGFGGGGGGCCFFFAFGFG@FGGGG<CFGGGGGGGGGGFGGGGGGFACFGFGGEFFGGGGGGGGGGGGGGGFEFFGGGECCCFGG:CGGFFGGGGGGGGGGGGGGGGEEGGGGECFFGGGGGGGGCGGGGGGGC,:@BDCEFEGE>FGFFCEFG5EGGGFGGFG6CCGGGGGGGGFGCCG?EGGGFC@;?CGGG*1CGGGCF>*:C009DGGEFF>03=*9@FEFF>CFGFGFFFFFGFFBFBBBA0:0().66F@4>>9(4:?<?9:6((,4>23276(1))###
@M06045:235:000000000-JCY5N:1:1101:16926:7968 2:N:0:CTCAGA
TTAGGCGCTGCGTTCTTCATCGATGCCAGAACCAAGAGATCCGTTGTTGAAAGTTTTGACTTATTCAGTACAGAAGACTCAGAGAGGCCATACAATGCAATAGTTTGGTTTTCCTCCGGCGGGCGCCCGCGAGGGCCGAGGGGCGCCGGGAAGGACCCGGGCCGCCCGCCGAAGCAACGGTTTAGGTAACGTTCACAATGGTTTGGGAGTTTTGCAACTCTGTAATGATCCCTCCGCTGGTTCACCAACGGAGCCCTTGTTACGACTTTTACTTCCTCTAAATGACCAAGTACTCTCTACG
+
CCGGGGGGGGGGGGGGGGGGGGGGGGGGGGGGGGGGEGGGGGGGGGGGGGGDGFGGGGGGGGGGGGGGGGGGGGGGGGGGGGGGGGGGGGGGGGGGGGGFGGGGGGGGGGGGGFGGGGGGGGGGGGGGGGGDGGGGGGGGGDGGEGEGDEEEEEGGGGGEGDEEGEE/:CEGDD??FGGGGG*AFGGGD?EFFF?FGC<EGGGG5EGGGG6CC4>FFGFGGGGGFGG?4FFB?FEFEDEDFFGDGFCFGFFDD)52):F?9)-4:><FFF43<A48<BBAA<>4)4?B?F>A<64.4)###
@M06045:235:000000000-JCY5N:1:1101:25685:7981 2:N:0:CTCAGA
TTAGGCGCTGCGTTCTTCATCGATGCCAGAACCAAGAGATCCGTTGTTGAAAGTTTTGCCTATTGTCTTTTAGGCTCAGAGTGTTACTAAAACATCAAGAGTTTGAGATGTTTCCTCCGGCGGGCGCCGCGCCGAAGCGCAGGCGTCGGCCCCGCCCTGGGGCCGCCCGCCGAAGCAAACGTTTTTTTCCGTATAGGCAGACAGTTGGGTGTGGGAGTTTTCCAACTCGGTAATGATCCCTCCGCTGGTTCACCAACGGAGACCGTGTTACGACTTTTACTTCCTCTAAATGACCAAACCG
+
CCGGGGGGGEFGGDGGGGGGGDGGGGGGGGFGGGGEDFF9EGFGGGGFGGGFEFGFGG,EFGGGFFGGGGGCGGGFFGGGACFGGGGGGGGFGGGGC9?EFF9FFGFFGGFFGGGGFGG>F=@:FCCGGGGFDF+>BEEGECCCEGGG*>EEGCECEDC=FCE>*CEGGGECGEEC<?+/AC*2;AEEGFGC;FFFF+<*;8ACG7CCE5>C5CCC>CFCF*:7>F*9>D@(2@?F?CF:)771CD739419:F@BFF)02(4((-4(.**469::629<B2)8).)-5<9).8(3?(###
@M06045:235:000000000-JCY5N:1:1101:4654:7984 2:N:0:CTCAGA
TTAGGCGCTGCGTTCTTCATCGATGCCAGAACCAAGAGATCCGTTGTTGAAAGTTTTGACTTATTCAGTACAGAAGACTCAGAGAGGCCTTAAATTATCAAGAGTTAGGTGACCTCCGGCGGGCGCCCCGCTAGGGGGCCCAGGGGCCCCGGGAGTGGTCCCGGGGCCGCCCGCCGAAGCAACGGTTACAGGTAACGTTCACAATGTTTTGGGAGTTTTGCAACTCTGTAATGATCCCTCCGCTGGTTCACCAACGGAGACCTTGTTACGACTTTTACTTCCTCTAAATGACCAAGTTTCC
+
CCGGGGGGGG7FCFEFGGGDGDGGGGGGGCCGGF<FF<ECEFCCFFEGFGF9FGGFG<FEGGGGGGGGG<EFGAEEGGAFGGCE8C:C<CCEFGGGCFGEG9AFGFEBFFFFGGGGGGEGGDEGGG7>++C7F7FGGGGGDCCDC**BEGG>E@>:FFCCGGGGDCGCEGGCEGGCCEEE+CF8CCED+<C6:9:CGG8CEFC+<C02<C*)95DC5C?CC7:>4>D4@FF><B?BFGFF33</9@7C*7@FC>>15(>@?627).92*7>;??2-5<5).5>AA>AA>A28(),(.)###
@M06045:235:000000000-JCY5N:1:1101:13103:7987 2:N:0:CTCAGA
TTAGGCGCTGCGTTCTTCATCGATGCCAGAACCAAGAGATCCGTTGTTGAAAGTTTTGACTTATTTAAAAATCATACTCAGAGAGGCCAATGACTGCAATAGTTTGGTAGCGTCCCCCCGGCGGGCGAGCCCGCCGAAGCAACGACGTCCAGGTAACGTTCGCGATGGTTTAAGGGAGTTTTTACACTCTTTAATGATCCCTCCGCTGGTTCACCAACGGAGACCTTGTTACGACTTTTACTTCCTCTAAATGACCAAGTACTCTTCGAGATCGGAAGAGCGTCGTGTAGGGAAAGAGGGC
+
CCGGGGGGGGGGGGGGGGGGGGGGGGGGGGGGGGGGGGGGGGGCFGGGGGGGGGGGGGGGGGGGGGGGGGGGGGGGGGGGGGGGGGGGGGGGGGGGGGGGGGGGGGGGGGGGGGGGGGGGGGGGGGGGGGGGGGGGGEGGGGGGGGGDGGEGGGGGGGGGGGGGGGGGFFGGGGGGGGGGGGGGGGFCCFGGFGGGGDFFFGGGGGEEGFFFFGGGFGEDCCCFGFGFFFFA?FEFFGF*=FGFFFGGG===CFF?FBFFFFFFAAF6)7F67:?BFFFFFF9:;318:<>?:62?B1###
@M06045:235:000000000-JCY5N:1:1101:27876:8012 2:N:0:CTCAGA
TTAGGCGCTGCGTTCTTCATCGATGCGAGAGCCAAGAGATCCGTTGTTGAAAGTTGTATTTGTTATGGTTTTTTACATTCTGGACTGCTTGTTGCATGTGAAAGGCGGAGGCGGCCTGTTAAGACCGCGACCGAGGTTGTGCACAATGTGTGTGAGGTTTATACGGCGTGCAGCCGGAGCGCACAGCCGTGAATCTTTAATGATCCTTTCGCAGGTTCACCTACGGAAACCTTGTTACGACTTTTACTTCCTCTAAATGACCAAGTACTCTTCCAGATCGGAAGAGCGTCGTGTAGGGTCC
+
CCGGGGGGGGGGGGGGGGGGGGGGGGGGGGGGGGGGGGGGGGGGGEGGGGGGFFFFFGGGGGEFFGGGGGGGGGGGGGGGGGGGGGGGGGGGGGGFGGGGCFG9FGGGGGGGGGGGGGGGGFFGGGGGGGGGFGFGGGGEGGGGGGGFFFFGDGGGGGGFFGGGGEGGGGGFGGGGECCEEDGGGGGGGEEGDFG?FGGGGGGC7FGGGGGDGDGGFGFGGGGGGGC@;FF?BFFF=:<FEEDGG?CFFBFFF=F<FAFFABBB?FFA49BAFFF2A<>B:B?B??<9(39>??0<A:###
@M06045:235:000000000-JCY5N:1:1101:21154:8014 2:N:0:CTCAGA
TTAGGCGCTGCGTTCTTCATCGATGCCAGAGCCAAGAGATCCGTTGTTGAAAGTTTTAATTTATTTGCTTGTTTACTCAGAAAAACATTATAAAAACAGAGTTAGGGGTCCTCTGGCGGGGGCGGCCCGTTGTTACAGGGCCGTCTGTTCCCGCCGAAGCAACGTTTTAGGTATGTTCACAGGGTTGATGAGTTGTATAACTCGGTAATGATCCCTCCGCTGGTTCACCAACGGAGACCTTGTTACGACTTTTACTTCCTCTAAATGACCAAGTACTCTTCTAGATCGGAAGAGCGTCACG
+
CCGGGGGGGGGGGGGGGGGGGGGGGGGGGGGGGGGGGGGGGGGGGGGGGGGGGGGGGGGGGGGGGGGGGGGGGGGGGGGGGGGGGGGGGGGGGGGGGGGGGGGGGGGGGGGGGGGGGGGEGGGGGGGGGGGEGGGGGGGGGGGGGGGGGGGGGGGGGGGGFGGGGGGGFFGGGDFGGGGGGGFGGGGGGGGGGGGGGGGGGCGGGGGGGGGGGGGGFGFGGGGGGGGFFFFFFFFFFGFFFFGGGFGGGEFFGFFFFFFFB>FFFFFF?FF??AAAA44AFA<AFBAFFFFF?FBFB1###
@M06045:235:000000000-JCY5N:1:1101:7986:8037 2:N:0:CTCAGA
TTAGGCGCTGCGTTCTTCATCGATGCCAGAACCAAGAGATCCGTTGTTGAAAGTTTTAACTTGTTTGTTTTGTAAATCAGAAGGTACGCTATAAATTGAAGAGTTGGGTCCTCTGGCGCGCTGCGGGACGGGCCGAAGCCGCGGCCCGCGGTGCGCCGAGCAACAAAAAGGTAAGGTTCACAAAGGGTTTGGGGTAATAACTCGGTAATGATCCCTCCGCTGGTTCACCAACGGAGACCTTGTTACGACTTTTACTTCCTCTAAATGACCAAGTACTCTAAGAGATCGGAAGAGCGTCCGT
+
CCGGGGGGGGGGGGGGGGGGGGGGGGGGGGGGGGGGGGGGGGGGGGGGGGGGGGGGGGGGGGGGGGGGGGGGGGGGGGGGGGGGGGGGGGGGGGGGGGGGGGGGGGGGGGGGGGFFGCCGGGGGGGGGGGGGGGGGGGGGGGGGGDEEGGGGGGGGGGGGGGGGGGGGGGGGGGGGGGGGGGGGGGG*:CEGGGEGGGGGF<FGDGDGCGFDFGGGFD:GDGG4::7B?FFFFB@F>GF:?FGGGFGGGFFFGFFBFAFF<<ABFFB9?FFBB<AFFF>><24<<<DB?F:00:7;-(###
@M06045:235:000000000-JCY5N:1:1101:7458:8038 2:N:0:CTCAGA
TTAGGCGCTGCGTTCTTCATCGATGCGAGAGCCAAGAGATCCGTTGTTGAAAGTTGTATTCGAGTTTTTTATACTCAAAAGGTTAGACAACAAGAGAAGATTGGTATGTATAATGAAAGAGGGGTTGTGACAACCCCTCCTCCTTACATTGCACACAAGGTGGGTAATGGATTTTAAAGTGCCATTGAACACTCATTGTGAATGATCCTTCCGCAGGTTCACCTACGGAAACCTTGTTACGACTTTTACTTCCTCTAAATGACCAAGTACTCTGGGAGATCGGAAGAGCGTCGTGTAGGAG
+
CCGGGGGGGGGGGGGGGGGGGEGGGGGGGDGGGGGGGGGGGGGFGGGGGGGGGGGGGGGGGGGGFGGGGGGGGGGGGGGGGGGGGGGGGGGGGGFGFEGGGGGGGGGGGGGGGGGGGGGGGGDGGGGGGGGGGG7FFFGGGGGGDGGEGGAFGGGDEGGGGGGGGGGGGGGDGGGGFFFFGGGGGCEFG?CF>EFGED;DFC7EF7CGGGGGGGG>AFFGGGGGGGGF>?BDB)*8B88683<DGFG7DFFFF=8>FF6C))7@;0?<C6;3?CEF?B?:<BFF2;(489>:>1012)###
@M06045:235:000000000-JCY5N:1:1101:24540:8041 2:N:0:CTCAGA
TTAGGCGCTGCGTTCTTCATCGATGCCAGAACCAAGAGATCCGTTGTTGAAAGTTTTGACTTATTGTATAAGTTACTCAGAGAGGCCACTGATGACGAAGAGTTTTGGTCTTCTGACGGGCTGCCGGCACGGGGGCCGGCGCGGCCCCGGTGGGAGCCACCCGCCGAAGCAACGGTGAGGTAGGTTCACAATGGTTGGGAGTTTTGCAACTCTGTAATGATCCCTCCGCTGGTTCACCAACGGAGACCTTGTTACGACTTTTACTTCCTCTAAATGACCAAGTACTCTCTGAGATCGGGGT
+
CCGGGGGGGGGGGGGGGGGGGGGGGGGGGGGGGGFGFGGGGGGGGGGGGGGFGGCFGGGGGFGGGGGGGGGGGGGGGGGGDFGGGGGGGGGGGGGGDDGGGFFGGGGGGGGGGGGGGGGCFEGGGGGGGGGGGGGGGDEEGGGGGGGGGGGGGGFEGGGGGGGGGDEGGGFGFEGCGGGGCFGGGGGGG9FFFGCCGGGGGGEEGFGGGG6FFGG*=FFF7CGGGFGFFDB>FFF@FC=FE@GGGDCGGFFFGFB<F>:)64)3<BFB4@BDB2A<AAFFF(6<4))).5<6)597<1###
@M06045:235:000000000-JCY5N:1:1101:10761:8053 2:N:0:CTCAGA
TTAGGCGCTGCGTTCTTCATCGATGCGAGAGCCAAGAGATCCGTTGTTGAAAGTTGTATTTTTGAATTATGTTTATTCAGAAATAGATATTCAGACAAACTGCTTTAAAGGTGTTAAGTTAATCAAACCCTCTTGGCTTTTTAATGCCAGAGAGTTCAAAAACGTTGCACACAAGGTGGATATGGATTTTTTTAAAGAGTGCCATAAAACACTCGATTATGAATGATCCTTCCGCAGGTTCACCTACGGAAACCTTGTTACGACTTTTACTTCCTCTAAATGACCAAGTACTCTCGCCGTC
+
CCGGGGGGGGGGGGGGGGGGGGGGGGGGGGGGGGGGGGGGGGGGGGGGGGGGGGGGGFGGGGGGGGGGGGGFGGGGGGGGGGGGGGGGGGGGGGGGGGGGGGGGGGGGGGGGGGGGGGGGGGGGGGGGGGGGGGGGGGGGFFGGGGGGGGGFGGGGGGGFFGGGGGGGGGGGGGGGGGGGGGGGGGGGGGGGGGGGGGGGGGGGGGFGGGGGGGGGFGFGGGGG7CFFFFFFF4BDFGFFFBGGGFGGGFFFGFF@@6BFFFFFFFFFFFFFFEFFFEFFCCEF@FBBFAA2AADB0(###
@M06045:235:000000000-JCY5N:1:1101:13329:8069 2:N:0:CTCAGA
TTAGGCGCTGCGTTCTTCATCGATGCCAGAACCAAGAGATCCGTTGTTGAAAGTTTTGATTCGTTTGTTTTTGTTATTCAGAAGTAGTTTCGCTATAAATTCAAGAGTTTGGTGCTGCCGGCGGGGGCTGGTCGGGCGGCCCCGCGAGGGGGTGCCCTCCCGGCCGTCCGCCGAGGCAACAGCAGTAATAGGTAAGGTTCACAAAGGGTTTGGAGTAATAACTCGGTAATGATCCCTCCGCTGGTTCACCAACGGAGACCTTGTTACGACTTTTACTTCCTCTAAATGACCAAGTACTGAA
+
CCGGGGGGGGGGGGGGGGGGGFFGGGGGGGFGGGGGGGGGGGFDFEEGGGDGGGGGGGGGFGGGGGGGGGGGGFGGGGGGGGGGGGGFAFGDEEEGGGGGGGDGGGGGGGGGGDGGGGGGDGGGGGGFGGDGEFGGGGGGDGEGGGGGGGGG>>EFCGG*CDGGGGGGEGGDC5:EECGGGGGFFFFFEG<FFEEFGGGGF7E6E?EE6DECCGGCFC=GGF7CDG5>D4=24=?F?GBDD537CFD7:7@>5>EFDBF@)<<<2:>07>@:AA24<4A>A2)).)64:2???(6<4)###
@M06045:235:000000000-JCY5N:1:1101:25137:8076 2:N:0:CTCAGA
TTAGGCGCTGCGTTCTTCATCGATGCTGGAGCCAAGAGATCCGTTGTTAAAAGTTTTGACAGTTCGCTAAGAACACTCAGAAGTATCGTCGGGTTCGAAAACAGAGATTCTGATGAGACCGGCGGGCACCCTTGCGGGCGCCGCCGAAGCAACAGGTATAATAGTTCACAAAGGGTAGAGAGTGTAGTACTCAGTAATGATCCCTCCGCTGGTTCACCAACGGAGACCTTGTTACGACTTTTACTTCCTCTAAATGACCAAGTACTCTGTGAGATCGGAAGAGCGTCGTGTAGGGAAATCT
+
CCGGGGGGGGGGGGGGGGGGGFGGGGGGGGGGGGGGGGGGGGGGGGGGGGGGGGGGGGGGGGGGGGGGGGGGGGGGGGGGGGGGGGGGGGGGGGGGGGGGGGGGGGGGGGGGGGGGGGGGGGGGGGGGGGGGGDFGCDGGGGGGGGGGGGGGGGGGGGGGGGGEGGGGGGDFGGGGGGGGGGGGGGFFFFGGGG77EGGGGGGGFCGGGCEDFGGGFGFGGGGDDDGFFFFFFFFFFGEFFFGG7FFGC?FFGFF2BB@FFF<A<AF2/=FFFF9<<(1:1:??BFF;12?:<<?(,.###
@M06045:235:000000000-JCY5N:1:1101:12640:8084 2:N:0:CTCAGA
TTAGGCGCTGCGTTCTTCATCGATGCCAGAACCAAGAGATCCGTTGTTGAAAGTTTTGATTTATTTGTTTGTTTTACTCAGAAGTTCCACTAGAAACAGAGTTTAGGGGTCCTCGGGCGGGCCGTCCCTTTTTACGGGGCGCGGGCTGATCCGCCGAGGCAACGTATAGGTATGTTCACAGGGGTTTGGGAGTTGTAAACTCGGTAATGATCCCTCCGCTGGTTCACCAACGGAGACCTTGTTACGACTTTTACTTCCTCTAAATGACCAAGTACTCTAGTAGATCGGAAGAGCGTCGACA
+
CCGGGGGGGGGGGGGGGGGGGGGGGGGGGGGGGGGFGGGGGGGGGGGGGGGGGGGGGGGGGGGGGGGGGGGGGGGGGGGGGGGGGGGGGGGGGGGFGGGGGGGGGGGGGGGGGGGDGGGEEGGGGGGGGGGGGGGGGGGGGGGGGDGGGGGGGGGGGGEGGGGGGGGFGGFGGGGGFCGGGGGGGGGGGGGGGGGGGGGGFGGGGGGGFGGGGGGGEDE35<DGGGGFFFFFFBFFFF??FFG>FEGGGEFFGFFFFB?B>DF96)67)<:?BAAAFFF)64-:-::<6((.41(3<(###
@M06045:235:000000000-JCY5N:1:1101:9204:8095 2:N:0:CTCAGA
TTAGGCGCTGCGTTCTTCATCGATGCGAGAATTGAGATATCCATTGTTAACAGTCGTTTAGTTATAGCCCAATAGCTTTCACTAATTGGGAAATCTTGTAAGTAGTAACAGTGGGAGCAGAGCTCGCTGACCCAGTCGCCGGCCGTGTCGGCCTCCAGCGATCGTTTACTGCGCCACCCTTGCAAATCAAACGCACACTGACAGAACGTTTGATTCCAGTCAATGAACACTGACAGATCATTGAACACTGGTCTTGAGGGTACCGGGTCACTTGCCTTACCAACCGCGACCACCCAAAATC
+
CCGGGGGGCGGGGGGGFGGGGGGGGGGGGFGGGGGGFGGGGEDFGFGGGGGGGGGGFCFGCEEGFGCDFGGGGGGGGGDGGGGGFGGFGGCFGGGGGGGGEGGGGGGGGGGGGDGGGDFFGGGGGDGGGGGGCGGGGEGGDGGGGGGDGEEEGGGGFCFEGGGGGGGGGGFGGGGGGFGGGGGGGGAFGGGFGGGGCGGGFCFGGGGEGF?<:FGGFGFGF>:FFGGFC;BEFF6AADAFAF7FFF+*:6FAD@:>=B43322910045<;)-)::><)5:4:B:>FFB>02:<,48.###
@M06045:235:000000000-JCY5N:1:1101:7337:8127 2:N:0:CTCAGA
TTAGGCGCTGCGTTCTTCATCGATGCCAGAACCAAGAGATCCGTTGTTGAAAGTTGTATTCGAGTTTTGATTACTCTGAATGTTAGACTTGCAATTGAAGACGTGTGAGAAAATGAAGCCCAATCTTCCGAAGTTGAAAGGGCCTTTACAATGCACACAAGGTGGGTATGGATTTGAAAGTGCCATAAACACTTATTGTGAATGATCCTTCCGCAGGTTCACCTACGGAAACCTTGTTACGACTTTTACTTCCTCTAAATTACCAAGTACTCTTCAAGATCGGAAGAGCGTCGTGTAGGCG
+
CCGGGGGGGGGGGGGGGGGGGGGGGGGGGGGGGGGGGGGGGGGGGGGGGGGGGGGGGGGGGGGGGGGGGGGGGGGGGGFGGGGGGGGGGGGGFGGGGGGGGGGGGGGGGGGGGGGGGGGGGGGGGGGGGGGGGGGCFFAGFCEGGGGGGGGFGGGGGGGGGGGGGEGGGGGGGGFFGGGGGGGGGGGGGGGGGGGGGGGGGGGGGFGGGGGGGGGGFGFGGGGGGGGDDFFFFFFFFGFFBFGGGFGGGFFFGFFCA9FA)7CEEE6@FFFFFEE56CA;A@@@D>(@119<B91(45###
@M06045:235:000000000-JCY5N:1:1101:26347:8128 2:N:0:CTCAGA
TTAGGCGCTGCGTTCTTCATCGATGCCGGAACCAAGAGATCCGTTGTTGAAAGTTTTAACTGATTTGATCAATCCACTCAGACAGCAGTCCTTCAGACAGTGTTCGTGTGGGGGTCTCCGGCGGGCACACGCCCGGGGGCAGATGCCCCCCGACGGCCCCCCCGCTGAGGGGGGGCGGGCCCGCCGAAGCAACGTGGTACGGTAGACACGGGTGGGAGGTTGGCACCCCGGAGGGTGCCGCACTCGGTAATGATCCTTCCGCAGGGTCACCTACGGAAACCTTGTTACGACTTTTACTTAG
+
CCGGGGGGGGGGGGGGGGGGGGGGGGGGDGGGGGGGGGGGGGGGGGGFGFGGGFGGGGGGGGGGGGFGFFGGGGGGGGGGGGGGGGGGGGGGGGGGGGGGGGGGGGGGGGGGGGGGGGGGGGGGGGGGGGGGGGGEGGGGGGGGFGBEGGGGGGGGGGGGGGGGGGG5FFEGCCEGGGCCEEGGGGGEGGFGGGCFGGGGGGFGGGFFGGGGDGGGFDF>GDGG=FFFFBE99EFBFGF:B3C9CFDG<BFFDFB<@BFF1:99908:46=?0:6:?:B:?:2<:BAFF0;0(6<5<4###
@M06045:235:000000000-JCY5N:1:1101:19792:8146 2:N:0:CTCAGA
TTAGGCGCTGCGTTCTTCATCGATGCCAGAACCAAGAGATCCGTTGTTGAAAGTTTTGATTTATTTATGGTTTTACTCAGAAGTTACATATAGAAACAGAGTTTAGGGGTCCTCTGGCGGGCCGTCCCGTTTTACCGGGAGCGGGCTGATCCGCCGAGGCAACAAGTGGTATGTTCACAGGGGTTTGGGAGTTGTAAACTCGGTAATGATCCCTCCACTGGTTCACCAACGGAGACCTTGTTACGACTTTTACTTCCTCTAAATGACCAAGTACTCTCCAAGATCGGAAGAGCGTCGGCCG
+
CCGGGGGGGGGGGGGGGGGGGGGGGGGGGGGGGGGGGGGGGGGGGGGGGGGGGGGGGGGGGGGGGGGGGGGGGGGGGGGGGGGGGGGGGGGGGGGGGGGGGGGGGGGGGGGGGGGGGGGGGGGGGGGGGGGGGGGGGGGGGGGGGGGGGGGGGGGGGGGGGGGGGGGGGGGGGGGFGGGGGGGGGGGGGGGGGGGGGGGCGGGGGGG77:FFGGGGFGFFGFGCDFGF@FF>FEFFFFFFFFGGGFGGGFF4CFFFFA=BAAAFAFA?FF>BFFBA24<AF>:24:?B?0(.439B9(###
@M06045:235:000000000-JCY5N:1:1101:4697:8170 2:N:0:CTCAGA
TTAGGCGCTGCGTTCTTCATCGATGCCAGAACCAAGAGATCCGTTGTTGAAAGTTTTGATTTATTTATGGTTTTACTCAGAAGTTACATATAGAAACAGAGTTTAGGGGTCCTCTGGCGGGCCGTCCCGTTTTACCGGGAGCGGGCTGATCCGCCGAGGCAACAAGTGGTATGTTCACAGGGGTTTGGGAGTTGTAAACTCGGTAATGATCCCTCCGCTGGTTCACCAACGGAGACCTTGTTACGACTTTTACTTCCTCTAAATGACCAAGTACTCTCTGAGATCGGAAGAGCGTCGGCAA
+
CCGGGGGGGGGGGGGGGGGGGGGGGGGGGGGGGGGGGGGGGGGGGGEFGGGCFFGFGFEGGGGGGGGGGGFGGGGGGGGGGGGGGGGGGGGGGGGGGGGGGGGGGGGGGGGGFGGFFDEGFEGGEC@FGGDGGGGGGGGGGGGGGGCEGGGFFGGGGGC88FCFFGECGGEFGGGGGGFGFCEGGGDGGEGEFFGGFFFGGCEGGGGGGGGGGGGGFGFDGGGGGG7F>ED>FFFF>G6/9B0*9@GGDFFB7@6>FA71.)69>A<>?F4<B4.-)55<A>9<BF0:37?B?(--4(###
@M06045:235:000000000-JCY5N:1:1101:14996:8177 2:N:0:CTCAGA
TTAGGCGCTGCGTTCTTCATCGATGCCAGAACCAAGAGATCCGTTGTTGAAAGTTTTGATTTATTTATGGTTTTACTCAGAAGTTACATATAGAAACAGAGTTTAGGGGTCCTCTGGCGGGCCGTCCCGTTTTACCGGGAGCGGGCTGATCCGCCGAGGCAACAAGTGGTATGTTCACAGGGGTTTGGGAGTTGTAAACTCGGTAATGATCCCTCCGCTGGTTCACCAACGGAGACCTTGTTACGACTTTTACTTCCTCTAAATGACCAAGTACTCTCTCAGATCGGAAGAGCGCCGGGCC
+
CCGGGGGGGGGGGGGGGGGGGGGGGGGGGGGGGGGGGGGGGGGGGGGFGGGGGGGGGGGGGGGGGGGGGGGGGGGGFGGGGGGGGGGGGGGGGGGGGGGGGFGGGGFGDFGGGGGGGGGGGGGGGGGGGGGGGGGGGGGGGGGGGGGGGGGGGGGGGGGGGGGEFGEFCEFGGGGGGGFGGGGEGGDEGGGGGGGGFGF<?EEG=EFGGCEFGG*9BGFGG4CCDGFFFFF0(755@C?FF=FGGFDDCFBFGFFBF>4*8AADBAB?FFFB2>AA<?)37))6(3<:BF10:6(46(###
@M06045:235:000000000-JCY5N:1:1101:19355:8178 2:N:0:CTCAGA
TTAGGCGCTGCGTTCTTCATCGATGCCAGAACCAAGAGATCCGTTGTTGAAAGTTTTGACTTATTGTATAAGTTACTCAGAGAGGCCAATGATAACTAAGAGTTTCGGTCCTCTGACGGGTTGCCGGCCCGGGGGCCGGCGCGGCCCCGGTGGGGGCCACCCGCCGAAGCAACGGTGAGGTAGGTTCACAATGGTTGGGAGTTTTGCAACTCTGTAATGATCCCTCCGCTGGTTCACCAACGGAGACCTTGTTACGACTTTTACTTCCTCTAAATGACCAAGTACTCTCTCAGATCGGTAC
+
CCGGGGGGGGGGGGGGGGGGGGGGGGGGGGGGGGGGGGGGGGGGGGGGGGGGGGGGGGGGGGGGGGGGGGGGGGGGGGGGGGGGGGGGGGGGGGGGGGGGGGGGGGGGGGGGGGGGGGGGGGGGGGGGGGGDCGFGGGGGGGGGGGGGGGGGGGGGGGGGGGGGGGGGEGGGGGG>FGGGGGGGGGGFGF?FGGGGGGGGGGGGGGGGGGFGFFFGFGFGGGGGGGGF@EFFBBFFFFFFFFGGGDGFGFFFGFFFFFFDDFBFFFAA@6@<AAAFFFFFB?>2:996?))5<>BF04###
@M06045:235:000000000-JCY5N:1:1101:25454:8196 2:N:0:CTCAGA
TTAGGCGCTGCGTTCTTCATCGATGCCAGAGCCAAGAGATCCGTTGTTGAAAGTTTTAATTTATTTGCTTGTTTACTCAGAAAAACATTATAAAAACAGAGTTAGGGGTCCTCTGGCGGGGGCGGCCCGTTGTTACAGGGCCGTCTGTTCCCGCCGAAGCAACGTTTTAGGTATGTTCACAGGGTTGATGAGTTGTATAACTCGGTAATGATCCCTCCGCTGGTTCACCAACGGAGACCTTGTTACGACTTTTACTTCCTCTAAATGACCAATTACTCTCCTAGATCGGAAGAGCGTCTAG
+
CCGGGGDGGGGEEGEGFGFGG8FDFDGGGCAEFGGGGGGGFGGGGGGGGFFGDGGGFFGFGGGGFGGGGGGFG?FFGGGGG9EFGGFGGFGFGFGFGGGGGGDGGGGGFGGGGGGFGED+@FEEGGEFEGGEGGGGGCFGGGGGGGGGGG?CEEGGGC*CCFGGF6EC;FEGGGCCGGGGCCFG=FGGGGGGGFCCCE?9E+<8CE5CFGGCFGGDFDEGDGG5>FFFF?>3?30<7F@?FFFCC?DFG@FFF=FD?A=*64<B2>B>FFF0).2)))))4)..4).((--((48;>8###
@M06045:235:000000000-JCY5N:1:1101:14824:8228 2:N:0:CTCAGA
TTAGGCGCTGCGTTCTTCATCGATGCCGGAACCAAGAGATCCGTTGTTGAAAGTTTTAATAAATTTAGCTTTTCGCTCAGACTGCAATCTTCATACAGCGTTCACAGGTGTCTTCGGCGGGCACGGACCCGGGGACGGAAGCCCCCCGGCGGCCTTGCGGCGGGCCCGCCGAAGCAACAAGGTACGATAAACACGGGTGGGAGGTTGGACCCAGAGGGCCCTCACTCGGTAATGATCCTTCCGCAGGTTCCCCTACGGAAACCTTGTTACGACTTTTACTTCCTCTAAATGACCAAATTGT
+
CCGGGGGGGGGGGGGGGGGGGGGGGGGGGGGGGGGGGGGGGGGGGGGGGGGGGGGGGGGGGGGGGGGGGGGGGGGGGGGGGGGGGGGGGGGGGGGGGGGGGGGGGGGGGGGGGGGGDGGGGGEGGGGGGGGGGGCGGGGGGGGFGGGGGGEGGGGGGGDGGCEEGGGEGGGDGCEDFGG8:@EGGEDDEEGCCGGGEGGGGFEGGDFG69EGCC**8CDDG3>4C0:.5<)8<**08C4@F@<59BGCDF)*957(54)823?0346<*05-2(89B)-44)5444)62)-).471(.###
@M06045:235:000000000-JCY5N:1:1101:27038:8237 2:N:0:CTCAGA
TTAGGCGCTGCGTTCTTCATCGATGCGAGAGCCAAGAGATCCGTTGTTGAAAGTTGTATTTTTGAATTATGTTTATTCAGAAATAGATATTCAGACAAACTGCTTTAAAGGTGTTAAGTTAATCAAACCCTCTTAAGGTTTTCCTTCCCCTAAAGTCCTATCGGACCCAAAGGGATATCAACGTACAGAGAGTCCAAAAACATTGCACACAAGGTGGATATGGATTTTTTTAAAGAGTGCCATAAAACACACAATTATGAATGATCCTTCCGCAGGTTCACCTACGGAAACCTTGTTACCC
+
CCGEFGGGCFGEEEEF9@EFGFCFGFECFEDFGGGFFEGFGGGFGGGGGAA9FGFGG9FGFF<@FGGGDEF@FFFECGFGGGFFFFGGAEGFDGFGFFGGGGGGFCEGCFFCGGGGDEGGFFFDGGEGGEEDB<EFFCFDG7ED;@FGFF?FFGGFFGFGGGGGCEGGGF8@EEGGGGGGGGGGCGGGGGGGFDFGCFGGGGGGFDDGC99FGG*AFFFCGFFGFGG>C45<BFFFAC6BBFDDFC>6FF)/>FB<@EFFF<<;5<EFFFF70;9F3;8493@BF?FF?(.:<)6>D)###
@M06045:235:000000000-JCY5N:1:1101:17887:8269 2:N:0:CTCAGA
TTAGGCGCTGCGTTCTTCATCGATGCCAGAACCAAGAGATCCGTTGTTGAAAGTTTTGACTTATTGTATAAGTTACTCAGAGAGGCCAGTGATGACGAAGAGTTTTGGTCCTCTGACGGGTTGCCAGCACGGGGGCCGGCGCGGCCCTGGTGGGGGCCACCCGCCGAAGCAACGGTGAGGTAGGTTCACAATGGTTGGGAGTTTTGCAACTCTGTAATGATCCCTCCGCTGGTTCACCAACGGAGACCTTGTTACGACTTTTACTTCCTCTAAATGACCAAGTACTCTACGAGATCGGAGG
+
CCGGGGGGGGGGGGGGGGGGGGGGGGGGGGGGGGGGGGGGGGGGGGGGGGCGGGGGGGGGGGGGGGGGGGGGGGGGGGGGFGGGGGGGGGGGGGGGGGGGGGGGGGGGGGGGGGGGGGGGGGGGGGGGGGGGGGGGGGGGDDGGGGGGGGGGGGGGGGGGGGGGGGGGGGGGGGGEGGGGFGGGGGGGGGGCGG<CGGGGG8EGGGGGGGGFFGFFF=@CFGFGFGGFFFFF?FFFFGFF>EGGCDGGGFFFGFFFFF>@BDBFFAFFF=B8<AD)6<?BFFBA44<BAFFF?>??<:###
@M06045:235:000000000-JCY5N:1:1101:13259:8287 2:N:0:CTCAGA
TTAGGCGCTGCGTTCTTCATCGATGCCAGAACCAAGAGATCCGTTGTTGAAAGTTTTGCTTTTATTTAACAAATAATACTTAGACTGAGGCACGTTTGGTTAAGATTTTAAAAGTTTGGCCACCGACGAGCGCTGACCAGAGGGCCGATCAAGGTACCCCCCGGCGGTCCATTACAGACGGGCTCGCCGAAGCAACAGTGGTTAAGTAGACAAAGGGCTGGGAGGTCGGGCCACGAGGAACCCTAACTCGTTAATGATCCTTCCGCAGGTTCACCTACGGAAACCTTGTTACGACTTTCTG
+
CCGGGGGGGGGGGGGGGGGGGGGGGGGGGGGGGGGGGGGGGGGGGGGFFG9FFGGGGGGGGGGGGGGGGGGGGGGGGGGGGGGGGGGGGGGDGGGGGGEFGGEG9FGFFGGGFFFGGGGGGGGGDGGGGDGGGGFCGGGDFGDGGEGGEGGGGDGGGGGGGGECGGGGGGGG@FGGGDGGGGGGGGGGG>5BCCFC8EBEFGF?CFFGGGGGGD5F:*77DGGGGGGEDBF9<FD5>GEF4>DFF@FDFB5>GFF2/4BFFFF02<99)56<FFF<?BFFF66:7<ABA)).3(7<26###
@M06045:235:000000000-JCY5N:1:1101:3833:8299 2:N:0:CTCAGA
TTAGGCGCTGCGTTCTTCATCGATGCCGGAACCAAGAGATCCGTTGTTGAAAGTTTTAATGATTTGATCATAGACTCAGACTCACTATTCAGACAGGGTTCCAGGGTGCGTCGGCGGGCGCGGACCCGGGGGCAGAAGCCCCCCGGCGACCGGGGCCAGGCCCCAGTGGGCCCGCCGAGGCAACGCGGTCATGGTAAACACGGGTGGGAGGTTGGGCTCGTTGGAACCCGCACTCGGTAATGAACCTTCCTCAGGGTCACCTACGGAAACCTTTTTACTCACTTTACTTCCGCTCAATACT
+
CCGGGGGGG>EGE7FDCFEGGEGF9FGGGE:FGFDG88FGGGGGGDFGGC9FGEEFFFFCFGGGGF9<<<FGGGFGGFGGGCGFG<CGGFFGGGGD<FGGGGGGGFGGGGFGGCCBFCFFGEGGGCCC<>B@EFFF7<CGGGGGD@C*:BE>CE*2:;:=*?EGGGF??@F>:**:/8:8E*CG*:CE5:8@CG?+0+<<**:*:5E*19:5<99)5955D3F9*0>FB5>9;)7).94>4@**2<<*4)***07()()04)(.(-(45501))))..4))(.-5)..)).(,,(-))###
@M06045:235:000000000-JCY5N:1:1101:12668:8302 2:N:0:CTCAGA
TTAGGCGCTGCGTTCTTCATCGATGCCAGAACCAAGAGATCCGTTGTTGAAAGTTTTGATTCGTTTGTTTTTGTTATTCAGAAGTAGTTTCGCTATAAATTCAAGAGTTTGGTGCTGCCGGCGGGGGCTGGTCGGGCGGCCCCGCGAGGGGGTGCCCTCCCGGCCGTCCGCCGAGGCAACAGCAGTAATAGGTAAGGTTCACAAAGGGTTTGGAGTAATAACTCGGTAATGATCCCTCCGCTGGTTCACCAACGGAGACCTTGTTACGACTTTTACTTCCTCTAAATGACCAAGTACTCCA
+
CCGGGGGGGGGGGGGGGGGGGGGGGGGGGGGGGGGGGGGGGGGGFFGGGGGGGGGGGGGGGGGGGGGFFGGGGGGGGGGGGGGGGGGGGGGGGGGGGGGGGGGGGGGGGGGGGGGGGGGGGGGGGGGGGDGGGGGGGGGGFGGGGGGCGGEE?EGFGGGGEGGGGGGGGGGGGGGGGEFGGGGGGGCGGCFGGGGGGGGGGGC<EFGGCGGGGFGDFGFGG=7FGGGFFFFF9@B?<C>>BDGGGFGCGFF4*7<?F>FF7>26<4>F>>EFFA).6:63)--54)4242>?6())))###
@M06045:235:000000000-JCY5N:1:1101:7014:8313 2:N:0:CTCAGA
TTAGGCGCTGCGTTCTTCATCGATGCCAGAACCAAGAGATCCGTTGTTGAAAGTTTTAACTTGTTTGTTTTGTAAATCAGAAGGTACGCTATAAATTGAAGAGTTGGGTCCTCTGGCGCGCTGCGGGACGGGCCGAAGCCGCGGCCCGCGGTGCGCCGAGCAACAAAAAGGTAAGGTTCACAAAGGGTTTGGAGTAATAACTCGGTAATGATCCCTCCGCTGGTTCACCAACGGAGACCTTGTTACGACTTTTACTTCCTCTAAATGACCAAGTACTCTACTAGACTGGAAGAGCGCCGTC
+
CCGGGGGGGCCGGGGGGGFGGGGGGGGGGGGGGGG<<FGGGFGGGGGFFGDFGFFFFGGGGGGGFGGFFGGGGCFGFFGGGADGFGGGG7FGFFFFGGGGGGGGGDCCFGGGGGG,E:FEFGGGGDGGGGGGGGGGGGGGGGCEEGEEGGGG7CECGGEEEEGFGGE8BEEG?FGGGGGGG7+*<CEGGEEGGGGG7:CCE:<EEEG5FFG*:CCCFD>D5CCFFGGF=653:BEFDGFFFFGGG?CGGFFFGFFFFBF?A9).>:<<FF?1..:<>AF2AF>A2))531:(87?((-###
@M06045:235:000000000-JCY5N:1:1101:23591:8317 2:N:0:CTCAGA
TTAGGCGCTGCGTTCTTCATCGATGCCAGAACCAAGAGATCCGTTGTTGAAAGTTTTAACTTGTTTGTTTTGTAAATCAGAAGGTACGCTATAAATTGAAGAGTTGGGTCCTCTGGCGCGCTGCGGGACGGGCCGAAGCCGCGGCCCGCGGTGCGCCGAGCAACAAAAAGGTAAGGTTCACAAAGGGTTTGGAGTAATAACTCGGTAATGATCCCTCCGCTGGTTCACCAACGGAGACCTTGTTACGACTTTTACTTCCTCTAAATGACCAAGTACTCTCAGAGATCGGAAGAGCGTCCCC
+
CCGGGGGGGGGGGGGGGGGGGGGGGGGGGGGGGGGGGGGGGGGGGGGGGGGGGGGGGGGGGGGGGGGGEFGGGGGGGGGGGGGGGGGGGGGGGGGGGGGGGGGGGGGGGGGGGGGGGGGGGGGGGGGGGGGGGGGGGGGGGGGGGGGGGGGGGGGGGGG=CEGGGGGGGG8BFFFGGGGGG7FGGGGGGGGGCG08CGGGGCFGGGGDGGGGGGGFF3>GDD:FCFGF=6F?BFE@>F@:FFFF7FD5CEFFFFBBFAFF<<<<<F<AFFFF:>A<A6)3343><2<680611471;2###
@M06045:235:000000000-JCY5N:1:1101:20101:8344 2:N:0:CTCAGA
TTAGGCGCTGCGTTCTTCATCGATGCCAGAACCAAGAGATCCGTTGTTGAAAGTTGTAACTATTAAAGTTTTTCAGACGCTGATTGCAACTGCAATGGGTTTAAATTGTCCAATCGGCGGGCGAACCCGCCGAGGAAACGTAAGTACTCAAAAAACATGGGTAAGAGACAGCAGGACAAAGCCTACAATACTCTAGGTAATGATCCTTCCGCAGGTTCACCTACGGAAACCTTGTTACGACTTTTACTTCCTCTAAATGACCAAGTACTCTTCAAGATCGGAAGAGCGTCGTGTAGGGCGT
+
CCGGGGGGGGGGGGGGGGGGGGGGGGGGGGGGGGGGGGGGGGGGGGGGGGGGGGGGGGGGGGGGGGGGGGGGGGGGGGGGGGGGGGGGGGGGGC:C:FGFGEGGGGGGGFGGGDFGGGGGGGGGGGGGGGGGGGGGGGGGDCFFFGGGGGGGGGGGGGGGGGGGGGGGGFEGGGGGGGGGGGGCFGGGGGFFGFF7FGGGGGG7?ECEGCCGGGGGFGFFGGGF5CD@@FF?>FFFFCEF>5DFGF>7D??FFFFFFFFFF???FBFA?F?A<<AFA7>6??<;48?9(-(41439<?###
@M06045:235:000000000-JCY5N:1:1101:13957:8348 2:N:0:CTCAGA
TTAGGCGCTGCGTTCTTCATCGATGCCAGAGCCAAGAGATCCGTTGCTGAAAGTTTTGATTGCTTATTTATAAAGACTCAGAAGATTCCGCTAGAAAACAAGAGTTTGGCCTCCGGCGGGCGGCGCGGGGGCGCTGGTCCACCCGGCATCCCGCCGAAGCAACATGATATGTTCACAATGGTTTGGAGTTCAGAAGACTCTGTAATGATCCCTCCGCTGGTTCACCAACGGAGACCTTGTTACGACTTTTACTTCCTCTAAATGACCAAGTACTCTGCTAGATCGGAAGAGCGTCGTGCGG
+
CCGGGGGGGGGGGGGGGGGGGGGGGGGGGGGGGGGGGGFGGGGGGGGFGGGGGGGGGGGGGGGGGGGGGGGGGGGFGGGGGGFGGGGGGCGGGGGGGGGGGGGGGGGGEGGGGGGGGGGGGGGGGDGGGGGGGGFGDGGGGGGGGDGGGGGFGGGGG8EGGCGF?FFGGGGGGGGGGGGGGGGGGGGGCCCGGFGGGGGGGGGGGGGGGGFGGGGGB5BGCDFFGCFFFBF?FFFF@GFFFFGGGFGGGFBBDFFF?BFF)6529A:>F@@DAAA9AFAAFFABF??6((.2(4<BF1###
@M06045:235:000000000-JCY5N:1:1101:3564:8357 2:N:0:CTCAGA
TTAGGCGCTGCGTTCTTCATCGATGCCAGAACCAAGAGATCCGTTGTTGAAAGTTTTGATTTATTTATGGTTTTACTCAGAAGTTACATATAGAAACAGAGTTTAGGGGTCCTCTGGCGGGCCGTCCCGTTTTACCGGGAGCGGGCTGATCCGCCGAGGCAACAAGTGGTATGTTCACAGGGGTTTGGGAGTTGTAAACTCGGTAATGATCCCTCCGCTGGTTCACCAACGGAGACCTTGTTACGACTTTTACTTCCTCTAAATGACCAAGTACTCTGTTAGATCGGAAGAGCGTCGGCAC
+
88EFFFGGGGGGGEGDGGFGGGGEGGGGGGFF@FDFFGGECFGCECFFGGGGGFGFGGGFFFE@,6CCFF<<FGGGCFEGGGGFFEFFEFCGGGGGGGGGGF9,CFFGGGGGFGGFGGGGCEGFFCCC@AA=FFGGGGGGFEGGGGGGGADCFGDGGECEEFGFGG;FG,B9FBFGGCCFGGG:EGEGE8E8:EGGGCGCCGGGG7FFGCG*9<45@DBGG40:>FGF>>>BBEFFFF*=FFCFGF3*77F?>B*4?<B94>4446)8?>F>24))64)5<2<)6:138103124121###
@M06045:235:000000000-JCY5N:1:1101:18825:8363 2:N:0:CTCAGA
TTAGGCGCTGCGTTCTTCATCGATGCGAGAGCCAAGAGATCCGTTGTTGAAAGTTGTATTTTTGAATTATGTTTATTCAGAAATAGATATTCAGACAAACTGCTTTAAAGGTGTTAAGTTAATCAAACCCTCTTAAGGTTTTCCTCCCCCTAAAGTCCTATCGGACCCAAAGGGATATCAACGTACAGAGAGTCCAAAAACATTGCACACAAGGTGGATATGGATTTTTTTAAAGAGTGCCATAAAACACTCAATTATGAATGATCCTTCCGCAGGTTCACCTACGGAAACCTTGTTTTTG
+
CCGGGGGGGGGGGGGGGGGGGGGGGGGGGGGGGGGGGGGGGGGGGGGGGGGGGGGGGGGGGGGGGGGGGGGGGGGGGGGGGGGGGGGGGGGGGGGGGGGGGGGGGGGGGGGGGGGGGGGGGGGGGGGGGGGGGGGGGGGGGGGGGGGBEGGGGGGGGGGGGGGGGGGGGGGGGGGGFDGFGGGGGGGGGGGGGGGGGGGGGGGGGGGGFGGGGF;FFGFFDGGGGGGFFFFFEBFFF>FFFFGFFFFGFFFFFFFFFFFFFCFF?EFFFFFFDFF@?FFFFFFFFFF6?9??B2>AF(###
@M06045:235:000000000-JCY5N:1:1101:6599:8366 2:N:0:CTCAGA
TTAGGCGCTGCGTTCTTCATCGATGCCAGAACCAAGAGATCCGTTGTTGAAAGTTTTGACTTATTCAGTACAGAAGACTCAGAGAGGCCATACAATGCAATAGTTTGGTTTACCTCCGGCGGGCGCCCGCGAGGGCCGAGGGGCGCCGGGCAGGACCCGGGCCGCCCGCCGAAGCAACGGTAAAGGTAACGGTCACAATGGTTTGGGAGTTTTGCAACTCTGTAATGATCCCTCCGCTGGTTCACCAACGGAAACCTTGTTACGACTTTTACTTCCTCTAAATGACCAAGTACCCTTTCCT
+
CCEFGEGGCC@FGGGGGGGGGG8FEGGGGGGGGGDEEFCEDFGFCFGGGGGFFGCFGGEG,E<FFFADFGGCFGGGGGGGGGGGDGGGGGGGGGGGFGGGFGGGGG<:EF8FGGCGFGGGEDFGCE@FGECCEGGG:@7<FD88:7EEGGGDCEEGD*=CCCEG>E*2*?8C8EGGG*:C*;C:FEFCE:C*;CEF+AF7C2<6*:C=CGGGG5=C**/0:>F::?FFFF4,.555>CD>.9DCFFG*><3)*0)4)440<2<(4;1:@BFFBF27)692<<<)))(.429A<).).)###
@M06045:235:000000000-JCY5N:1:1101:11435:8367 2:N:0:CTCAGA
TTAGGCGCTGCGTTCTTCATCGATGCCAGAACCAAGAGATCCGTTGTTGAAAGTTTTGACTTATTCAGTACAGAAGACTCAGAGAGGCCATAAAGTTCAAGAGTTTGGTAGACCTCCGGCGGGCCCCCGAGGGGCCGAGGGCAGGGCCGAAGCCCGCCACCCGCCGAAGCAACGATATAGGTAACGTTCACGATGGTCTGGGAGTTTTGCAACTCTGTAATGATCCCTCCGCTGGTTCACCAACGGAGACCTTGTTACGACTTTTACTTCCTCTAAATGACCAATTACTCTACGAGATGGT
+
CCGGGGGGGGGGGGGGGGGGGEGGGGGGGFGGGGGGGGGGGGGGGGGFFGFGGGGGGGGGGGGGGGGGGGGGGGGGGGGGGGGGGGGGGGGGGGGGGGGGGGGGGGGGGGGGGGGGGGGGGGGGCFGGGGGGGGGGGGGGGEGGGGGGGGGGGFGGGGDGFGGGGGGDGGG6BE8B>EFGGGG?FGCFFFFGCEGGGGGFGGDGGGGGGGGGGGGGFGFGFGGGFGG))>BF:B>FFG?F?=CDGBCC<:FFDFFDFBF>316A645>FF=-)6)<4>BBB?7:))6):A299:0(2,###
@M06045:235:000000000-JCY5N:1:1101:11417:8376 2:N:0:CTCAGA
TTAGGCGCTGCGTTCTTCATCGATGCCAGAACCAAGAGATCCGTTGTTGAAAGTTTTGATTTATTTATGGTTTTACTCAGAAGTTACATATAGAAACAGAGTTTAGGGGTCCTCTGGCGAGCCGTCCCGTTTTACCGGGAGCGGGCTGATCCGCCGAGGCAACAAGTGGTATGTTCACAGGGGTTTGGGAGTTGTAAACTCGGTAATGATCCCTCCGCTGGTTCACCAACGGAGACCTTGTTACGACTTTTACTTCCTCTAAATGACCAAGTACTCTGACAGATCGGAAGAGCGTCGGTTG
+
CCGGGGGGGGGGGGGGGGGGGGGGGGGGGGGGGGGGGGGGGGGGGGGGGGGFGEGGGGGFGGGGGFFCGGFGGGFGGGGGGGGGGGGGGGFGGGGFGGGGGGDFGFGG7=FGGGGCFGGGGGGGGGGGGGGGGGGGGGGGGGGGGGGGGGGGGGGGGGEDEGGFDEGGGGGCGGFFFGGGGGG>GEGGGFGCCCFGGAC,>8EEGGGGGGG7>CDDFG>GGFGGGGDFFFFFFFFF@GFF6=CGGFGGDFFFGF?>FFFFFA9<AAF>FF:<<AA24<AF2??)248?:BFB:(386(###
@M06045:235:000000000-JCY5N:1:1101:17582:8378 2:N:0:CTCAGA
TTAGGCGCTGCGTTCTTCATCGATGCTAGAACCAAGAGATCCGTTGTTAAAAGTTTTTATAGTTCGCTAAGAACACTCAGATGTATCGTCGGGTACAAACAGAGATACTGAAACGCCGGCGGGCTCCCGAAGAAGCCGCCGAAGCAACAAGTTATAATGTTCACAAAGGGTTATGAGTGTAAACTCGGTAATGATCCCTCCGCTGGTTCACCAACGGAGACCTTGTTACGACTTTTACTTCCTCTAAATGACCAAGTACTCTCAAAGATCGGAAGAGCGTCGGGTAGGGAAAGAGGGTCTA
+
CCGGGGGGGGGGGGGGGGGGGGGGGGGGGGGGGGGGGGGGGGGGGGGGGGGGGGGGGGGGGGGGGGGGGGGGGGGGGGGGGGGGGGGGGGGGGGGGGGGGGGG?FGGGGGGGGGGGGGGGGGGGGGGGGGGGGGGGGGDGGGGGGGGGFGGFGGGGGGGGGGGGGGGGGGGGGGGGGGGGGGGGGGGGGGEG9ECFCCCFEGGGGGGGGGGFGGGGFGFGGFGGGGGFFDFF6E?FFGFFFFFGDFGGG46FFFFFFBFBA)2<ABD?4=@B?:08::;>B601<;:?B7B8((.((,###
@M06045:235:000000000-JCY5N:1:1101:20572:8415 2:N:0:CTCAGA
TTAGGCGCTGCGTTCTTCATCGATGCTAGAACCAAGAGATCCGTTGTTAAAAGTTTTTATAGTTCGCTAAGAACACTCGGATGTATCGTCGGGTACAAACAGAGATACTGAAACGCCGGCGGGCTCCCGAAGAAGCCGCCGAAGCAACAAGTTATAATGTTCACAAAGGGTTATGAGTGTAAACTCGGTAATGATCCCTCCGCTGGTTTACCAACGGAGACCTTGTTACGGCTTTTACTTCCTCTAAATGACCAAGTACTCTGCGAGATCGGAAGAGCGTCGTGTAGGGAAAGAGTGGCTA
+
CCGGGGGGGGGGGGGGGGGGGGGGGGGGGGGGGGGGGGGGGGGGGGGGGGGGGGGGGGGGGGGGGGGGGGGGGGGGGGGGGGGGGGGGGGGGGGGGGGGGGGGGGGGGGGGGGGGGGGGGGGGGGGGGGGGGGGGGGGGGGGGGGGGGGGGFFGGGGGGGGGGGGGGGGGGGGGGGGGGGGGGGGGGGGGGGGGFFGGGGGGGGGG6CFFGGGGGGED3CGGGGGGGFFF@BBFFF=F?FFFGGGFGGGFFFGFFFFFFF<9>?FFF;56>B?FFF:<>1:96:37>DB:?FF:144(###
@M06045:235:000000000-JCY5N:1:1101:20906:8431 2:N:0:CTCAGA
TTAGGCGCTGCGTTCTTCATCGATGCCAGAACCAAGAGATCTGTTGTTGAAAGTTTTGACTTATTCAGTACAGAAGACTCAGAGAGGCCATAAAGTATCAATGGTTTGGGGTACCTCCGGCGGGCGCCCCGCGAGGGGGCCTGGGGGGCGCTGGGCGCCGCCCGCCGAAGCAACGGTTTGGGTAACGTTCACAATGGTTTAGGGAGTTTTTCAACTCTGTAATGATCCCTCCGCTGGTTCACCAACGGAGACCTTGTTACGACTTTTACTTCCTCTAAATGACCAAGTACTCTGAAAGCGT
+
CCGGGGGGGGGGFGGGGGGGGDGGGGGGGGGGGGDFDE@FGFGGGGGGGCFGFFGFGGCGGGGGGGGGGGGGGGGGGGDGGGGFGGGGGGGGFGCGEFG,,EFGGGGGGGGGGGGGGGEDGGEGCFGGGGGGGGFB>FGGCEFCG@EGGCEEG>EGGGGCE:EGGGEEEGCDFGGC/;CED=C:ACGE@C?FCFFGCCFFGGGGG=AE?F*>FDG7FFFGGGC:C7C6F6FB3>).75=6@FGGFEGDC@>>FFF5BD==?6><?A>9?FFDA:<)8)6A992(5:6ADA<A)5A)<)###
@M06045:235:000000000-JCY5N:1:1101:8259:8442 2:N:0:CTCAGA
TTAGGCGCTGCGTTCTTCATCGATGCGAGAGCCAAGAGATCCGTTGTTGAAAGTTTTATTAGGTTATAATAAGACTACGTTTGTTACATTAATTGTTTGTTAAAAATGGGCAGACGATGACTTGGCCAAAGACCTCATCATACGTCTTACAGTTCACAGGTGTTAGGATGTGATTTAAGCAAGGGCCTTGCCGAAGCGAAGACACCAAGCATGTTTAATTCACTAATGATCCTTCCGCAGGTTCACCTACGGAAACCTTGTTACGACTTTTACTTCCTCTAAATGACCAAGTACTCTTCCA
+
CCGGGGGGGGGGGGGGGGGGGGGGGGGGGGGGGGGGGGGGGGGGGGGGGGGGGGGGGGGGGGGGGFGGGGGFGGGGGGGGGGGGGGGGGGGGGGGGGGGGGGGGGGGGGGGGGGGGGGGGGGGGGGGGGGG8FGFGGGFGGGGGGGGFGGGGGGGGGGGGGGFGGGGGGDGGGGGGGGGGGGGGCEGG8EGGGGGGGGGGGCCFGGGGGGGGGGGGFGFGGGGGGDGFFFFFFFFFBGFFEFCCGFFFFFFFGFF@5;AAEEEFFDF?EFFCFFEFB<AFBFDB9AFFFF?FA9AFB-###
@M06045:235:000000000-JCY5N:1:1101:14720:8451 2:N:0:CTCAGA
TTAGGCGCTGCGTTCTTCATCGATGCCAGAACCAAGAGATCCGTTGTTGAAAGTTGTAACTATTAAAGTTTTTCAGACGCTGATTGCAACTGCAATGGGTTTAAATTGTCCAATCGGCGGGCGAACCCGCCGAGGAAACGTAAGTACTCAAAAAACATGGGTAAGAGACAGCAGGACAAAGCCTACAATACTCTAGGTAATGATCCTTCCGCAGGTTCACCTACGGAAACCTTGTTACGACTTTTACTTCCTCTAAATGACCAAGTACTCTGGTCGATCGGAAGAGCGTCGTGTAGGGCCG
+
CCGGGGGGGGGGGGGGGGGGGGGGGGGGGGGGGGGGGGGGGGGGGGGGGGGGGGGGGGGGGGGGGGGGGGGGGGGGFGGGGGGGGGGGGGGGGC:CCFGGGEGGGGGGGGGGFGGGGGGGGGGGGGGGGGGGDFGGCFFFDFDGFGGGGGGGGGGGGGGGGGGGGGFGGGGGGGGD52CFGGGFGGGGGGGG?;FCGGFGGGG+<EGGGGGGGGGGFFFFGGGFCDD3>:F1<FF?FCEFD37DFF7FGFFFF*9>=6672::??A<9/744)))(4(39?F0,,(((-43,,40:<2###
@M06045:235:000000000-JCY5N:1:1101:14531:8462 2:N:0:CTCAGA
TTAGGCGCTGCGTTCTTCATCGATGCCAGAACCAAGAGATCCGTTGTTGAAAGTTGTAACTATTAAAGTTTTTCAGACGCTGATTGCAACTGCAATGGGTTTAAATTGTCCAATCGGCGGGCGAACCCGCCGAGGAAACGTAAGTACTCAAAAAACATGGGTAAGAGACAGCAGGACAAAGCCTACAATACTCTAGGTAATGATCCTTCCGCAGGTTCACCTACGGAAACCTTGTTACGACTTTTACTTCCTCTAAATGACCAAGTACTCTTGTAGATCGGAAGAGCGTCGTGTAGGGCAA
+
CCGGGGGGGGGGGGGGGGGGGGGGGGGGGGGGGGGGGGGGGGGGGGGGGGGFGGGGGGGGGGGGGGGGGGGGGGGGGGGGGGGGGGGGGGGGGC:CEFGGGGGGGGGGGGGGGGGGGGGGGGGGGGGGGGGGGGGGGGGGGGGGGGGGGGGGGGGGGFGGGGGGGGGGGGGGGGGGGGGGGGGGGFFGGGFFGFFFGGG7CFGCFFGGGGGGGGGDFFFGCFGGGGGF@FFFFFFFFGFF>DGGGFCCGFFF76?A*6FF<?FFFFFB=@?<<<<>DF<BBB:;1<?13:9>?F?BAB###
@M06045:235:000000000-JCY5N:1:1101:10038:8467 2:N:0:CTCAGA
TTAGGCGCTGCGTTCTTCATCGATGCGAGAGCCAAGAGATCCGTTGTTGAAAGTTGTATTCGAGTTTTGATTACTCTGAATGTTAGACTTGCAATTGAAGACGTGTGAGAAAATGAAGCCCAATCTTCCGAAGTTGAAAGGGCCTTTACAATGCACACAAGGTGGGTATGGATTTGAAAGTGCCATAAACACTTATTGTGAATGATCCTTCCGCAGGTTCACCTACGGAAACCTTGTTGCGACTTTTACTTCCTCTAAATGACCAAGTACTCTTCCAGATCGGAAGAGCGTCGTGTAGACG
+
CCGGGGGGGGGGEGGGGGGGGGGGGGGGGGGGGGGGGGGGGGGGGGGGGGGGGGGGGGGGGGGGGGGGGGGGGGGGGGGGGGGGGGGGGGGGGGGGGGGGGGGGGGGGGGGGGGGGGGGGGGGGGGGGGGGGGGGGGGGGGGGGGGGGGGFFGGGGGGGGGGGGGGGGGGGGDFGFGGGGGGGGGGGGGGGGGGGFGGGGGGFGGFGGGGGGGGGGFGFGGGGGGGGFFFFFFFFFFGAFFFGGGFC>>AFFGCFFFEFFFFFFFF@<FFFEFFFCEF<3@F6<BFF?FFFF>B?6:<###
@M06045:235:000000000-JCY5N:1:1101:24591:8492 2:N:0:CTCAGA
TTAGGCGCTGCGTTCTTCATCGATGCCAGAACCAAGAGATCCGTTGTTGAAAGTTTTGATTTATTTATGGTTTTACTCAGAAGTTACATATAGAAACAGAGTTTAGGGGTCCTCTGGCGGGCCGTCCCGTTTTACCGGGAGCGGGCTGATCCGCCGAGGCAACAAGTGGTATGTTCACAGGGGTTTGGGAGTTGTAAACTCGGTAATGATCCCTCCGCTGGTTCACCAACGGAGACCTTGTTACGACTTTTACTTCCTTTAAATGACCAAGTACTCTCCTAGATCGGAATAGCGTCGTCCA
+
CCGGGGGGGGGGGGGGGGGGGGGGGGGGGGGGGGGGGGGGGGGGGGGGGGGGGGGGGGGGGGGGGGGGGGFGGGGGGGGGGGGGGGGGGGGGGGGGGGGGGGGGGGGGGGGGGGGGGGGGGGGGGGGGGFGGGGGGGGGGGGGGDGGGGGGGGGGGGGGGGGGGGGGGGCFGGGGGGGGGGGGEGGGGGGGGGGGGFGGGGGGGGGGGFFGGGGGGFGFGGGGGGGGFFFFFBEFFFFFFFFGGGFCGDFFFGFFFFF=FFFAAAA7?F@FF<BFA2::>?67)5(6:?()-69B?7(###
@M06045:235:000000000-JCY5N:1:1101:22829:8541 2:N:0:CTCAGA
TTAGGCGCTGCGTTCTTCATCGATGCCAGAACCAAGAGATCCGTTGTTGAAAGTTTTGACTTATTGTATAAGTTACTCAGAGAGGCCAGTGATGACGAAGAGTTTTGGTCCTCTGACGGGTTGCCAGCACGGGGGCCGGCGCGGCCCTGGTGGGGGCCACCCGCCGAAGCAACGGTGAGGTAGGTTCACAATGGTTGGGAGTTTTGCAACTCTGTAATGATCCCTCCGCTGGTTCACCAACGGAGACCTTGTTACGACTTTTACTTCCTCTAAATGACCAAGTACTCTGGCAGATCGGTAC
+
CCGGGGGGGGGGGGGGGGGGGGGGGGGGGGGGGGGGGGGGGGGGGGGGGGGGGGGGGGGGGGGGGGGGGGGGGGGGGGGGGGGGGGGGGGGGGGGGGGDGGGGGGGGGGGGGGGGGGGGGGGGGGGGGGGDGGGGGGGGGGGGGGGGGGGGGGGGGGGGGGGGGGGGGGGGGGGGGGGGGGGGGGGGGGCFGGGCGEGGGGCFFGGGGGGGGGGFDFGFGGGGGFGGFF3>>FFFFFGFFFEGDDBGGD6@4:4@BF9:DAFFFF><<@@FFF2:-:<??0(9444)4:?7((,,444###
@M06045:235:000000000-JCY5N:1:1101:7106:8559 2:N:0:CTCAGA
TTAGGCGCTGCGTTCTTCATCGATGCCAGAACCAAGAGATCCGTTGTTGAAAGTTTTGACTTATTGTATAAGTTACTCAGAGAGGCCAGTGATGACGAAGAGTTTTGGTCCTCTGACGGGTTGCCGGCACGGGGGCCGGCGCGGCCCTGGTGGGGGCCACCCGCCGAAGCAACGGTGAGGTAGGTTCACAATGGTTGGGAGTTTTGCAACTCTGTAATGATCCCTCCGCTGGTTCACCAACGGAGACCTTGTTACGACTTTTCCTTCCTCTAAATGACCAAGTACTCTGTTAGATCGGAGC
+
CCGGGGGGGGGGGGGGGGGGGGGGGGGGGGGGGGGGGGGGGGGGGGGGGGFGGFGGGGGGGGGGGGGGGGGGGGGFFGGGGG8FGGGGGGGGGGGGGGGGGGGGGGGGDFGGGGCFGGGGFGGGGGDEEEGGGGGC:>FEGGEEEEGGFGF?EDEGGGCFFGGGGGEGGGGGGGGEFFGGGCCEGGGGGGCFFGFGDGG=ECFGGGGGGGC7*?DCFGF=7FFGCFC>>BEFFFF?@FF4>:CDCDGDFFFFG?BBF>BE>B)5<DA0/9*)-695>B:B?BF>A)6A4:AA<))6:4###
@M06045:235:000000000-JCY5N:1:1101:27067:8567 2:N:0:CTCAGA
TTAGGCGCTGCGTTCTTCATCGATGCGAGAGCCAAGAGATCCGTTGTTGAAAGTTGTATTCGAGTTTTGATTACTCTGAATGTTAGACTTGCAATTGAAGACGTGTGAGAAAATGAAGCCCAGTCTGCCTTCTTCCCCTCCCTCCCAAGGGAGAGAGGGAGAGCGAGAGTTGAAAGGGCCCTTACAATGCACACAAGGTGGGTATGGATTTGAAAGTGCCATAAACACTTATTGTGAATGATCCTTCCGCAGGTTCACCTACGGAAACCCTGTTACGACTTTTACTTCCTCTAAATGAGCC
+
CCGGGGGGGGGGGGGGGGGGGGGGGGGGGGGGGGGGGGGGGGGGGGGGGGGGGGGGGGGGGGGGGGGGGGGGGGGGGGCGGGGGGGGGGGGGGGGGGGGGGGGGGGGGGGGGGGGGGGGFGCFFGGGGGGGGGGGGGGGGGGGGGGFCEFGFCEEGDGGGGGGGGGGGGGGFFFGGGGG>CGGGGGGGGGGGCGGGGGFGGGGGGGG,=C<DGC>;CDFFCCGGGFGFAFFFCFFFFGCFB>@CGFGGGFEDDFAA=CFA;EF;<@0=FFF?79AA6(4?:DA434>A>45>AB242-###
@M06045:235:000000000-JCY5N:1:1101:17571:8570 2:N:0:CTCAGA
TTAGGCGGCTGCGTTCTTCATCGATGCCAGAGCCAAGAGATCCGTTGTTGAAAGTTTTAATTTATTTGCTTGTTTGCTCAGAAAAACATTATAAAAACAGAGTTAGGGGTCCTCTGGCGGGGGCGGCCCGTTGTTACAGGGCCGTCTGTTCCCGCCGAAGCAACGTTTTAGGTATGTTCACAGGGTTGATGAGTTGTATAACTCGGTAATGATCCCTCCGCTGGGTCACCAACGGAGACCTTGTTACGACTTTTACTTCCTCTAAATGACCAAGTACTCTTTCAGATCGGAAGAGCGTGCG
+
CCGGGGGGGGGGGGGGGGGGGGGGGGGGGGGGGGGGGGGGGGGGGGGGGGGGGGGGGGGGGGFGGGGGGGGGGGGGGGGGGGGGGGGGGGGGGGGGGGGGGGGGGGGGGGGGGGGGGGGGGGGGGGGGGGGGGGGGGGGGGGGGGGGGGGGGGGGGGEGGGFGGGFGGGGGGGGGFGGGCGGGGGGGGGGGEGGGC<CGGGGGGGGGGGGGGGGC7?CDGGGGD*9CFFFFFFFFFFGFFF=FG=FDD<@5BFBFBFFFFFFFFFA)-8?FD12<2>BA<FFFFF943(2082::?9,###
@M06045:235:000000000-JCY5N:1:1101:17430:8578 2:N:0:CTCAGA
TTAGGCGCTGCGTTCTTCATCGATGCCAGAACCAAGAGATCCGTTGTTGAAAGTTTTGATTTATTTGTTTGTTTTACTCAGAAGTTCCACTAAAAACAGAGTTTAGGGGTCCTCGGGCGGGCCGTCCCTTTTTACGGGGCGCGGGCTGATCCGCCGAGGCAACGTATAGGTATGTTCACAGGGGTTTGGGAGTTGTAAACTCGGTAATGATCCCTCCGCTGGTTCACCAACGGAGACCTTGTTACGACTTTTACTTCCTCTAAATGACCAAGTACTCTATTAACTCGGAAGAGCGTCGAAT
+
CCGGGGGGGGGGGGGGGGGGGGGGGGGGGGGGGGGGGGGGGGGGGGGGGGGGFGGGGGGGGGGGGGGGGGGGGGGGGGGGGGGGGGGGGGGGGGGGGGGGGGGGGFGGGGGGGGGGGGGGGGGCGGGGGGGGGGGGGGGGGGGGGGGGGGGGGGGGGGGGGGGGGGGGFGGCEGGGGGGFCFGGGGGGGGGGGGGGGGGGF6CGGGDFFGC>FDGFBDFGGGGGGGGF?FFB>FFBFGFFFFGCFECD/>B777?DFD7*:4A):B9>??F:A2<AA<9)))))))4<>F>?7?69B(###
@M06045:235:000000000-JCY5N:1:1101:26928:8605 2:N:0:CTCAGA
TTAGGCGCTGCGTTCTTCATCGATGCGAGAGCCAAGAGATCCGTTGTTGAAAGTTGTATTTTGAATTAAGTATTCATAATATGTTTCAGACAAAATCACTAAAGTTCTGAGTAGATATAAATCCCAAAGGTGACCACACGGCTTTTGACAGCCGGCAGCCCCCAGAGAGATGACATTGCACACAAGGTGGATATGGATTTTTGAAAGTGCCATAAAAACACTTGATTATGAATGATCCTTCCGCAGGTTCACCTACGGAAACCTTGTTACGACTTTTACTTCCTCTAAATGACCAAGTTCC
+
CCGGGGGGGGGGGGGGGGGGGGGGGGGGGGGGGGGGGGGGGGGGGGGGGGGGGGGGGGGFGGGGGGGGGGGGGGGGGGGGGGGGGGGGGGGGGGGGGGGGGGGGGGGGGGGGGGGGGGGGGGGGGFGGGGGGGGGGGGGGGGGGGGGGGGGGGGGEGGGCEEEGGGCCEGGGGGGGGGGGGGGGGGGFFGGGGGFGGGGGGG>EGFFGFGGGGFGGFGFGGGGGFGGFFFFCF=FFFGFFFFGGGFGGGFFFGAFEFFDB@@D@<3)7AFFFFFFFA9><4489<<2<4:A4AFFF0-###
@M06045:235:000000000-JCY5N:1:1101:24497:8636 2:N:0:CTCAGA
TTAGGCGCTGCGTTCTTCATCGATGCCAGAACCAAGAGATCCGTTGTTGAAAGTTTTGATTCATTTTGAATTTTTGCTCAGAGCTGTAAGAAATAACGTCCGCGAGGGGACTACAGAAAAGAGTTTGGTTGGTCCCTCCGGCGGGCGCCTGGTTCCGGGGCTGCGACGCACCCGGGGCGTGACCCCGCCGAGGCAACAGTTTGGTATGGTTCACATTGGGTTTGGGAGTTGTAAACTCGGTAATGATCCCTCCGCTGGTTCACCAACGGAGACCTTGTTACGACTTTTACTTCCTCTAGGA
+
CCGGGGGGGGGGGGGGGGGGGGGGGGGGGGGGGGGGGGGGGGGGGGGGGGGDFFFFGGGGGGGGGGGGCGGGGGGGGGGGGGGGGGGGGGGGGFGGGGGGGGGGGGGGGGGGGGGGGGGGGGGGGGGGGGGGGFFFGGGGGGGGDGGDGGGGGGGGGGGGGGGGGGGGGDEGGGGGGGGGGGGGGGGGGGGGGGEEGFGFGGGGGGGGGFGGGGGGFGFGGGGGGGGFF:FAFBBFFGFBEFGGGFGGFFFFGFE:EFFFDFFFFB:3)579:1:7<AA<:66>6?4>DF9A92:>B)###
@M06045:235:000000000-JCY5N:1:1101:17163:8643 2:N:0:CTCAGA
TTAGGCGCTGCGTTCTTCATCGATGCCAGAACCAAGAGATCCGTTGTTGAAAGTTTTGATTTATTTATGGTTTTACTCAGAAGTTACATATAGAAACAGAGTTTAGGGGTCCTCTGGCGGGCCGTCCCGTTTTACCGGGAGCGGGCTGATCCGCCGAGGCAACAAGTGGTATGTTCACAGGGGTTTGGGAGTTGTAAACTCGGTAATGATCCCTCCGCTGGTTCACCAACGGAGACCTTGTTACGACTTTTACTTCCTCTAAATGACCAAGTACTCTGTGAGATCGGAAGAGCGTCGGGGA
+
CCGGGGGGGGGGGGGGGGGGGGGGGGGGGGGGGGGGGGGGGGGGGGGGGGGGGGGGGGGGGGGGGGGGGGGGGGGGGGGGGGGGGGGGGGGGGGGGGGGGGGGGGGGGGGGGGGGGGGGGGGGGGGGGGGGGGGGGGGGGGGGGGGGGGGGGGGGGGGGGGGGGGGGGFGFGGGGGGGGGGGGGGGGGGGGGFGGGGGG7EGGGGEFGGGGFFGGGFGFGGGC:>FGFFEFFFFF>FFFFFFFGGFDGGFFFGFFFFFFFFFFFFFFFFFFB9<BFFFB2<FFA??<??>FF?>>FF(###
@M06045:235:000000000-JCY5N:1:1101:9360:8650 2:N:0:CTCAGA
TTAGGCGCTGCGTTCTTCATCGATGCCAGAACCAAGAGATCCGTTGTTGAAAGTTTTGACTTATTGTATAAGTTACTCAGAGAGGCCACTGATGACGGAGAGTTTCGGTCTTCTGACGGGTTTGCCGAGCCCCGGGAGCGGGGCCGGCGCGGCTCCGGGTTGCCCCGGGGCCACCCGCCGAAGCAACGGTGAGGTAGGTTCACAATGGTTGGGAGTTTTGCAACTCTGTAATGATCCCTCCGCTGGTTCACCAACGGAGACCTTGTTACGACTTTTACTTCCTCTAAATGACCAAGTACCC
+
CCGGGGGGGGGGGGGGGGGGGGGGGGGGGGGGGGGGGGGGGGGFFEGGGGGGFGGGGGGGGGGGGGGGGGGGGGGGGGGGGGGGGGGGGGGGGGGGGGGGGGGGGGGGGGGGGGGGGGGGGGCEGGGGGGGGGEGGGGGGGGGGGGGGCGGGEEEEGGGGGGGFFGGGGGGGGGGGGGGEE5EG8FFCG8FCCG?CFGCFGGGGGGGGGGDDC<DD4CFGGGGGCGGFFFF4:?=?FGFFF3557>GGGF?FD:><3()8<FFFB-94@BFB<BF4<A9AAA9AA2)544:7::<?A)###
@M06045:235:000000000-JCY5N:1:1101:5778:8682 2:N:0:CTCAGA
TTAGGCGCTGCGTTCTTCATCGATGCCAGAACCAAGAGATCCGTTGTTGAAAGTTTTAACTTGTTTGTTTTGTAAATCAGAAGGTACGCTATAAATCGAAGAGTTGGGTCCTCTGGCGCGCTGCGGGACGGGCCGAAGCCGCGGCCCGCGGTGCGCCGAGCAACAAAAAGGTAAGGTTCACAAAGGGTTTGGAGTAATAACTCGGTAATGATCCCTCCGCTGGTTCAACAACGGAGACCTTGTTACGACGTTTACTTGCTCTAAATGACCAAGTACTCTCGCAGACCGGACGAGCGCCACA
+
@CGCFGGGGGGGCGGFGGFGG@FGFGGGFDFDGGGGGGCFFDFGEEGGGGCEGFCGE9EFGGFGGGGFCEDFFGGGGGGGGCEGGEGGGGGGGGCDFGGCFFGGGGGGC4EGGGG@E7FEGGGGGGGGGDGCFGGEGDGGGGCEG8BEGG5>>:CGGGEGGGGGF>C5CCEF+?6B9BFFGFCF6882CCEC:8CCF9EGFCC5=GFECCE7>*9*>7@D<5CC*:**16)21D>>>GF@FFCF>FD*))0)2)*.*)1*64))569>FF?01A2>BF9?:B>?9((490(-(,(((,###
@M06045:235:000000000-JCY5N:1:1101:18585:8687 2:N:0:CTCAGA
TTAGGCGCTGCGTTCTTCATCGATGCGAGAGCCAAGAGATCCGTTGTTGAAAGTTGTATTTTTGAATTATGTTTATTCAGAAATAGATATTCAGACAAACTGCTTTAAAGGTGTTAAGTTAATCAAACCCTCTTGGCTTTTTAATGCCAGAGAGTTCAAAAACGTTGCACACAAGGTGGATATGGATTTTTTTAAGGAGTGCCATAAAACACTCAATTATGAATGATCCTTCCGCAGGTTCACCTACGGAAACCTTGTTACGACTTTTACTTCCTCTAAATGACCAAGTACTCTAGCAATC
+
CCGGGGGGGGGGGGGGGGGGGGGGGGGGGGGGGGGGGGGGGGGGGGGGGGGGGGGGGGGGGGGGGGGGGGGGGGGGGGGGGGFGGGGGGGGGGGGGGGGGGGGGGGGGGGGGGGGGGGGGGGGGGGGGGGGGGGGGGGGGFGGGGGGFGGGGGGGFFGGGGGGGGGGGFGGGGGGGGGGGGGGGGGGGGFGGGGFGGGGGGGGGFGGGGGGGGGGGFGFGGGGGGGGFFFFEBDFFFG6FFFGGCFGGGFFFGFFFFFFFFF@BFDFFFFFFFEEFFFFEFFFF@E:1<DA<<AA24.###
@M06045:235:000000000-JCY5N:1:1101:11762:8711 2:N:0:CTCAGA
TTAGGCGCTGCGTTCTTCATCGATGCCAGAACCAAGAGATCCGTTGTTGAAAGTTGTAATTATTGTTTGTTTTCTGACGCTGATTGCAACTACAAAAAGGTTTGATAATGTCCAACCGGCAGGCAAGCCCGCCGAGGAAACATACGGTACGCAAAAGACAAGGGTGCAGCAAGGACCGAAGTCCGCTGTTTTGATAATGATCCTTCCACAGGTTCACCTACGGAAACCTTGTTACGACTTTTACTTCCTCTAAATGACCAAGTACTCTCCGAGATCGGAAGAGCGTCGTGTAGGGCAACGG
+
CCGFGCGGGGGGGGGGGGGGGGGGGGGGGGGGGGGGGGGGGGGFFGGGGGGGC6EFFGGFF@EAEFGGGGGGGGGGGGGGGGDGGGGGCF8EFGEFGGGGGGGDFFGGGGGGGGGGGCCGGGGGCGFGGFDGGGGGGGF=EGGGGFCGGGDEEDEGFDF6EGCECEEG9FFGGF>FFGEE>D7>CECG8B;CFCCFGFGFA9=9=0*9<CGG7*CGFD6798>DGGGFA48CEF=>FDEF4@>DCFGF:7BFG=F>BFFF::<9A)))?FF6290<6?FFF<:7>F6(4:(,)40(4-###
@M06045:235:000000000-JCY5N:1:1101:12257:8721 2:N:0:CTCAGA
TTAGGCGCTGCGTTCTTCATCGATGCCAGAACCAAGAGATCCGTTGTTGAAAGTTTTGACTTATTCAGTACAGAAGACTCAGAGAGGCCATACAATTCAAGGGTTCGGTTAACCTCCGGCGGGCGCCCGCGAGGGGCCGGGGGGGCTTTTGGGGCCCGCCCGCCGAAGCAACGGTTGAGGTAAGGTTCACAATGGTTTTGAGTGGTTAAACTCTGTAATGATCCCTCCGCTGGTTCACCAACGGAGACCTTGTTACGACTTTTACTTCCTCTAAATGACCAAGTACTCTACAAGATCCGGA
+
CCGGGGGGGGGGGGGGGGGGGGGGGGGGGGGGGGGGGGGGGGGGGGGGGGGGGGGGGGGGGGGGGGGGGGGGGGGGGGGGGGGGGGGGGGGGGGGGGGGDGGGGGGGGGGGGGGGGGGGGGGGGGGGGGGGGGGGGGGGGGGGGGGEGGGGGGGGGGGGEGGGGGC5CEGGF8E8EGGGGGCFGGGGFGGFFGGGGGGGGGGGGGEFGFGGCGFFFFGFGGGDGGCFEFFFFBFFFFGFFFFD:7>GGG4?FGF4<>?BDFFBBFF<2?@697A<><4<0:<:BFFFA49<A<?(.6)###
@M06045:235:000000000-JCY5N:1:1101:5776:8722 2:N:0:CTCAGA
TTAGGCGCTGCGTTCTTCATCGATGCATGAGCCAAGAGATCCACCGTTAAAAGTTGTATTCATTATTTTAATCTTTGAACCGTGGAAGGTCACAAAGACGTTGTTCAACAGGTAATGTTTATGAAAGGTGTTTGAAATTGTTTGGGTGGCAAAGGACGTATTGCTACATCCAGATGTCACCCAAGGACAATAACAGTTCACAGTTGTTTATAAAAGGTGGATTGGTAATGATCCTTCCGCAGGTTCACCTACGGAAACCTTGTTACGACTTTTACTTCCTCTAAATGACCAAGTACTCCTC
+
CCGG@FGGG@FCGFFGAGFFG@FGGGGGGCCGGGCACFA<F@DEEE@BFDG,FFFFFFGAE9CEFGFGGGFFFGDGFCFGGGGGDEFGGGDFEFFF8<,BDFGEFEEGGFFFEFFGGGGGGGFFFGGDGDFGEGGFFGGFGGGG@CB=>DFDFGGGG@EGGCFCFGGGC;F=B9EFFGGFFGGGGDDFFGFFGGEGFGGCE,@DFGGC,C:@CF>FDFFFFFFGGCGFF6+>EFFAF>B>EBD/CADC7;84?B45)6A;37)/.678B5B)<CFEE)4;C4).9<ECF=EFBF<):5###
@M06045:235:000000000-JCY5N:1:1101:21259:8727 2:N:0:CTCAGA
TTAGGCGCTGCGTTCTTCATCGATGCCAGAGCCAAGAGATCCGTTGTTGAAAGTTTTAATTTATTTGCTTGTTTACTCAGAAAAACATTATAAAAACAGAGTTAGGGGTCCTCTGGCGGGGGCGGCCCGTTGTTACAGGGCCGTCTGTTCCCGCCGAAGCAACGTTTTAGGTATGTTCACAGGGTTGATGAGTTGTATAACTCGGTAATGATCCCTCCGCTGGTTCACCAACGGAGACCTTGTTACGACTTTTACTTCCTCTAAATGACCAAGTACTCTTGTAGATCGGAAGAGCGTCGAG
+
CCGGGGGGGGGGGGGGGGGGGGGGGGGGGGGGGGGGGGGGGGGFGGGGGGGGGGGGGG8DFGGGGGGGGGGGGGGGGGGGFGGFGGGGGGGGGGGGGGGGGGGGGGGGGGGFGGGGGDGGGGGGGGGGGGGGGGGGGGGGGGGCGFGGGGGGGGGGGGGGGGGGFGGGGGGBFFEGGFFGGGGGGGGGGFGGFGGGFGGFFC7=EEGGGGGGFCFG>DDGGD7CCCDFF?FFFFDDBF3<FFGGFFGGG>BFGFFAFBFBDFFFFB<ABFF<69<264<AA9>2).6::(:67??F2(###
@M06045:235:000000000-JCY5N:1:1101:22896:8730 2:N:0:CTCAGA
TTAGGCGCTGCGTTCTTCATCGATGCCGGAACCAAGAGATCCGTTGTTGAAAGTTTTAACTGATTTGATCAATCCACTCAGACAGCAGTCCTTCCGACAGTGTTCGTGTGGGGGTCTCCGGCGGGCACACGCCCGGGGGCAGATGCCCCCCGACGGCCCCCCCCCTTGCTGAGGGGGGCGGGCCCGCCGAAGCAACGTGGTACGGTAGACACGGGTGGGAGGTTGGCACCCCGGAGGGTGCCGCACTCGGTAATGAACCTTCCGCAGGTTCACCTACGGAAACCTTGTTACGACTTTTCAG
+
CCGGGGGGGGGGGGGGGGGGGGGGGGGGGGGGGGGGGGGGGGGGGGGGGGGGGGGGGGGGGGGGGGGGGGGGGGGGGGGGGGGGGGGGGGGGGGGGGGGGGGGGGGGGFGGGEGGGGGGGGGGGGGGGGGGGGGGGGGGGGGGGGGGGGGGGGGGGGGGGGGGGGGGGGGGGGFDGGGGDGDEG58EECGD>C?CF58@EGG7CE0CEGFCGGDD5>GE*>D<<FGGF@FFFBF>B@35<BFGG)>7<9>BFG4*6*4<)54(((361)19<AA<223::09?722549262(24,6>###
@M06045:235:000000000-JCY5N:1:1101:8170:8738 2:N:0:CTCAGA
TTAGGCGCTGCGTTCTTCATCGATGCCAGAACCAAGAGATCCGTTGTTGAAAGTTTTGACTTATTGTATAAGTTACTCAGAGAGGCCACTGATGACGAAGAGTTTCGGTCCTCTGACGGGTTGCCAGCACGGGGGCCGGCGCGGCCCTGGTGGGGGCCACCCGCCGAAGCAACGGTGAGGTAGGTTCACAATGGTTGGGAGTTTTGCAACTCTGTAATGATCCCTCCGCTGGTTCACCAACGGGGACCTTGTTACGACTTTTACTTCCTCTAAATGACCAAGTACTCTGGCAGATCGGGTA
+
CCGGGGGGGGGGFGGGGGGGGGGGGGGGGGGGGGGGGGGGGGGGGGGGGGFGGGGGGGGGGGGGGGFGGGGGGGGGGGGGGGFGGGGGGGGGGGGGGGGGGGGGGGGGGDGFGGGGGGGGGGGGGGGGGGG@FGGGGGGGGGEGGDGGGGGGGGGGGGGGGGGGGGGGGGGGGGGEGGGGGGGGGGGGGGFGFGGFGDGGGCFGGGGGGGE=FGGFFFBFGGGGFFG@@EFFB?4*=FFFFFGGGDDD44@FFFFFFF)8<BAFFAA>?FF<A4<2282>6?DF:)64<F:((3.5:8###
@M06045:235:000000000-JCY5N:1:1101:21077:8754 2:N:0:CTCAGA
TTAGGCGCTGCGTTCTTCATCGATGCGAGAGCCAAGAGATCCGTTGTTGAAAGTTGTATTTTTGAATTATGTTTATTCAGAAATAGATATTCAGACAAACTGCTTTAAAGGTGTTAAGTTAATCAAACCCTCTTAAGGTTTTCCTTCCCCTAAAGTCCTATCGGACCCAAAGGGATATCAACGTACAGAGAGTCCAAAAACATTGCACACAAGGTGGATATGGATTTTTTTAAAGAGTGCCATAAAACACTCAATTATGAATGATCCTTCCGCAGGTTCACCTACGGAAACCTTGTTTTCG
+
CCGGGGGGGGGGGGGGGGGGGGGGGGGGGGGGGGGGGGGGGGGGGGGGGGGGGGGGGGGGGGGGGGGGGGGGGGGGGGGGGGGGGGGGGGGGGGGGGGGGGGGGGGGGGGGGGGGGGGGGGGGGGGGGGGGGGGGGGGGGGGGGGGGGGGGGGGGGGGGGGGGGGGGGGGGGFGGGGFGGGGGGGGGGGGGGGGGGGGGGGGGGGGGGGGGGGGCFFFFGGGGGGGGFFFFFFFFFFGB=BFCDFFGGGFAFGFFEFFFFEEFF?ECFFF43?@>0=<8EEFF@:?FFBFFFBFFFF(###
@M06045:235:000000000-JCY5N:1:1101:24301:8767 2:N:0:CTCAGA
TTAGGCGCTGCGTTCTTCATCGATGCGAGAGCCAAGAGATCCGTTGTTGAAAGTTGTATTTGAATTGTTTATTCATAATAGTTTTCAGACAGACAGTTAAAAAATAAGTTGATGTTTGGCCGCTTTCGTAAAGAAAACGGCTGACATTGCACACAAGGTGGATATGGATTTAAGAAGTGCCATAAACACTTATTATGAATGATCCTTCCGCAGGTTCACCTACGGAAACCTTGTTACGACTTTTACTTCCTCTAAATGACCAAGTACTCTAGTAGATCGGAAGAGCGTCGTGTAGGGGAGC
+
CCGGGGGGGGGGGGGGGGGGGGGGGGGGGGGGGGGGGGGGGGGGGGGGGGGGGGGGFGGGGGGGGGGGGGGGGGGGGGGGGDGFGGGGGGGGGGGGGGGGGGGGGGGGGGGGGGGGGGGGGGGGGGGGGGGGGGGGGGGGGGGGGGGGGGGGGGGGGGGGGGGGGCFEGGGGGGGFGGGGGGFGGGGCFGGGGGGGGGGGGGF7CGFGGGGDGGFGFGFGFGGGDG4?FFFFFAAFFDFEAEGF8FGGFA6;CFF?F?66=EF;EEEFA+8;CEE?CCDD@D613:BFFF9?FFFFF(###
@M06045:235:000000000-JCY5N:1:1101:5270:8783 2:N:0:CTCAGA
TTAGGCGCTGCGTTCTTCATCGATGCGAGAGCCAAGAGATCCGTTGTTGAAAGTTGTATTTTTGAATTATGTTTATTCAGAAATAGATATTCAGACAAACTGCTTTAAAGGTGTTAAGTTAATCAAACCCTCTTGGCTTTTTAATGCCAGAGAGTTCAAAAACGTTGCACACAAGGTGGATATGGATTTTTTTAAAGAGTGCCATAAAACACTCAATTATGAATGATCCTTCCGCAGGTTCACCTACGGAAACCTTGTTACGACTTTTACTTCCTCTAAATGACCAAGTACTCTGAAAATG
+
CCGGGGGGGGGGFGGGGGFGGFGCFECCFE@FGF8C@FGGFGGCFGGGGGGC<FDAF9FFGGGEGGGGGGFGCFGFEGGGGGCFEFFGFFGGFGFGFDDFGFGGGGGGGGCFGGFFGGGFGGGGGGGGFEGF89<FGFGGDFGGGGGGGDGFFEDDGGAFFFCEGGGGGGGFEEGGGCFD=FGADDADFFGGGFGCCG,3E,@,<EFGGGGGFGF58;B9FGF+<8CFFF9B)55/5CF=4ADGGAFGDDFFD4.7AC68??6@DF?CCFFFFEFEC8<?3)97/)6:AA2).49<))###
@M06045:235:000000000-JCY5N:1:1101:16283:8803 2:N:0:CTCAGA
TTAGGCGCTGCGTTCTTCATCGATGCCAGAACCAAGAGATCCGTTGTTGAAAGTTTTAAATTTTTGTTTTTTAGACGTTTACTGCTATTACAAAAGGTTTTGTTGTGGTCCCCATTGGCAGGCGGACCTGCCGAGGAAACGTGTGGTACTTGAAAGGCAAGGGTTCTATCTCGCTGAGGGATGGTTAGTCCCCAACGTTAATGATCCTTCCGCAGGTTCACCTACGGAAACCTTGTTACGACTTTTACTTCCTCTAAATGACCAAGTACTCTCGGAGATCGGAAGAGCGTCGTGTAGGGGA
+
CCGGGGGGGGGGGGGGGGGGGGGGGGGGGGGGGGGGGGGGGGGGGGGGGGGGGGGGGGGGGGGGGGGGGGGGGGGGGGGGGGGGGGGGGGGGGGGGGGGGGGGGEGGGGGGGGGGGGGGGGGGGGGGGGGGGGGGGGGGGGGGGGGGGGGGGGGGGGGGGGGGGGGGGGGGGGGGGGFGCEGGGGGGFGGGGGGGGGGGGGGGGGGGEFGGGGGGGFGFGFGGFGGDDE>FFFFFFFGFFFFGGGFFGGFFFGFFFFFFFA7>B?<A>FF4-:??9(7<BFFF?11:BFFFF;B::6<###
@M06045:235:000000000-JCY5N:1:1101:9399:8809 2:N:0:CTCAGA
TTAGGCGCTGCGTTCTTCATCGATGCCAGAACCAAGAGATCCGTTGTTGAAAGTTTTGACTTATTCAGTACAGAAGACTCAGAGAGGCCATTAATGCAATAGTTTGGTTTACCTCCGGCGGGCGCCCGCGAGGGCCGGGGGGCGCCGGGAAGGACCCGGGCCGCCTGCCGAAGCAACGGTTTAGGTAACGTTCACAATGGTTTAGGGAGTTTTGCAACTCTGTAATGACCCCTCCGCTGGTTCACCAACGGAGACCTTGTTACGACTTTTACTTCCTCTAAATGACCAAGTACTCTTCCCA
+
CCGGGGGGGGGGGGGGGGGGGGGGGGGGGGGGGGGGGGGGGGGGGGGGGGGGGGGGGGGGGGGGGGGGGGGGGGGGGGGGGGGGGGGGGGGGGGGGGGDGGGGGGGGGGGGGGGGGGGGGDEDGGGGGGGGGGGGGGGGGDGGGGGGGGGGGGGGGGGGGGGGGGGGGGGGEEGGGGGGGDGGGGGGGGGCFGGGFGGGGGGGGGGGGGGGGGGGFFGFGGGGGGGFFFFFFFFFE>D@>@B>7DFGGGEBEGFFFF>FFFAA?FFFFFFFFFFFF>AFF<<<2AA>:??BFFAFFF2###
@M06045:235:000000000-JCY5N:1:1101:19628:8823 2:N:0:CTCAGA
TTAGGCGCTGCGTTCTTCATCGATGCCAGAACCAAGAGATCCGTTGTTGAAAGTTTTGACTTATTGTATAAGTTACTCAGAGAGGCCAGTGATGACGAAGAGTTTTGGTCCTCTGACGGGTTGCCAGCACGGGGGCCGGCGCGGCCCTGGTGGGGGCCACCCGCCGAAGCAACGGTGAGGTAGGTTCACAATGGTTGGGAGTTTTGCAACTCTGTAATGATCCCTCCGCTGGTTCACCAACGGAGACCTTGTTACGACTTTTACTTCCTCTAAATGACCAAGTACTCTCCCAGATCGGCAT
+
CCGGGGGGGGGGGGGGGGGGGGGGGGGGGGGGGGGGGGGGGGGGGGGGGGGGGGGGGGGGGGGGGGGGGGGGGGGGGGGGGGGGGGGGGGGGGGGGGGGGGGGGGGFGGGGGGGGGGGGGGGGGGGGGGGGGGGGGGGGGGGGEGEEFGGGGGGGDGGDGGGGGGGGGGGGGGGGGGGGGGGGGFCGGGGGGGGGFGGGGGCFGGGGGGGFGGGGGFGFGFGGGGGGFEFFFFFFFFGFFFFGGGFGGGFB7C?=:FFFEFFBFFFFFFFBA<<<9<D08<?AA<-42:<?:>:23:4###
@M06045:235:000000000-JCY5N:1:1101:24219:8831 2:N:0:CTCAGA
TTAGGCGCTGCGTTCTTCATCGATGCCAGAACCAAGAGATCCGTTGTTGAAAGTTTTGATTCGTTTGTTTTTGTTATTCAGAAGTAGTTTCGCTATAAATTCAAGAGTTTGGTGCTGCCGGCGGGGGCTGGTCGGGCGGCCCCGCGAGGGGGTGCCCTCCCGGCCGTCCGCCGAGGCAACAGCAGTAATAGGTAAGGTTCACAAAGGGTTTGGAGTAATAACTCGGTAATGATCCCTCCGCTGGTTCACCAACGGAGACCTTGTTACGACTTTTACTTCCTCTAAATGACCAAGTACTTGG
+
CCGGGGGGGGGGGGGGGGGGGGGGGGGGGGGGGGGGGGGGGGGGGGGGGG<CFEGGGGGGGGGGGGFFFGGGGGGGGGGGGGGGGGGGGGGGGGGGGG9EEFCGGGGGGGGGGFGGGGGGGGGGGGGGGGGGGGGGGGGGGGGGGGGDCDGGGGGFGGGGGGGGGGGGGGGGGGGGGGGGGGGGGGGGFGGGGGGGGGGGGGFGCFGGGGGGGGGDFF=FGGFCGGGFFFFFBFFFFGFBF3CGGFGFGFFFGEF1:;FF)<4)6462:DBBABFFFB<BFFA>9>A2AAFFF?A)))###
@M06045:235:000000000-JCY5N:1:1101:23541:8836 2:N:0:CTCAGA
TTAGGCGCTGCGTTCTTCATCGATGCCAGAACCAAGAGATCCGTTGTTGAAAGTTTTGATTCATTGTGTAATCACTCAGAGAGGCCAAAAATTCAAGAGTTTAGTGGTCCTCCGGCGGGCTACCCCCTGAAGGGCTCCCCGCCGAGGCAACTGACTAGTTCGTTCACAAAGGGTTGGGAGTTTTGCAACTCTGTAATGATCCCTCCGCTGGTTCACCAACGGAGACCTTGTTACGACTTTTACTTCCTCTAAATGACCAAGTACTCTTGAAGATCGGAAGAGCGTCGTGTAGGGAAAGCCT
+
CCGGGGGGGGGGGGGGGGGGGGGGGGGGGGGGGGGGGGGGGGGGGGGGGGGGGGGGGGGGGGGGGGGGGGGGGGGGGGGGGGGGGGGGGGGGGGGGGGGGGGGGGGEGGGGGGGGGGGGGGGGGGGGGGGGGGGGFGGGGGGGGGGDGGGGGGGGGGGGGGGGGGGGGGGGGGGGGGGGGGGGGGGGGGGGGFGGGGGGFCFFEGEGGGGGGGGFGFGFDGDDGGGGFFFFFFFDFFGEFFFFFGFG7:@FFCFFFF:@FFFFFAAAFFFFFFBFFF?BF::?>(177?2(6<?1:?1###
@M06045:235:000000000-JCY5N:1:1101:16473:8841 2:N:0:CTCAGA
TTAGGCGCTGCGTTCTTCATCGATGCCAGAACCAAGAGATCCGTTGTTGAAAGTTTTAACTTGTTTGTTTTGTAAATCAGAAGGTACGCTATAAATTGAAGAGTTGGGTCCTCTGGCGCGCTGCGGGACGGGCCGAAGCCGCGGCCCGCGGTGCGCCGAGCAACAAAAAGGTAAGGTTCACAAAGGGTTTGGAGTAATAACTCGGTAATGATCCCTCCGCTGGTTCACCAACGGAGACCTTGTTACGACTTTTACTTCCTCTAAATGACCAAGTACTCTCCAAGATCGGAAGAGCGTCCCA
+
CCGGGGGGGGGGGGGGGGGGGGGGGGGGGGGGGGGGGGGGG9FGGGGGGGGGGGGGGGGGGGGGGGGGGGGGFGGGGGGGGGGGGGGGGGGGAGGGGGGGGGGGGGGGGGGGGGGGGGGFGGGGGGGGGGGGGGGGGGGGGGGGGGGGGGGGEGGGGGGGGGGGGGGGGGGGGGGGGGGFCCGGGGGEGGGGGGGGGGGGGEGEDGGGGGGGGGGGFGFGGGGGGFGFFFFB?FE>BGF)/8>F7@GGDDD?FFFB@9?79>>ABFF27?FBFF<AFF27?AFDF?FB:?B101:>>1###
@M06045:235:000000000-JCY5N:1:1101:14069:8845 2:N:0:CTCAGA
TTAGGCGCTGCGTTCTTCATCGATGCCAGAACCAAGAGATCCGTTGTTGAAAGTTGTAATTATTGTTTGTTTTCTGACGCTGATTGCAACTACAAAAAGGTTTGATAATGTCCAACCGGCAGGCAAGCCCGCCGAGGAAACATACGGTACGCAAAAGACAAGGGTGCAGCAAGGACCGAAGTCCGCTGTTTTGATAATGATCCTTCCGCAGGTTCACCTACGGAAACCTTGTTACGACTTTTACTTCCTCTAAATGACCAAGTACTCTCTAAGATCGGAAGAGCGTCGTGTAGGGAAACGC
+
CCGGGGGGGGGGGGGGGGGGGGGGGGGGGGGGGGGGGGGGGGGGGGGGGGGGGFGGGGGGGGGGGGGGGGGGGGGGGGGGGGGGGGGGGGGGGGGGGGGGGGGGGGGGGGGGGGGGGGGGGGGGGGGGGGGGGGGGGGGGGGGGGGGGGGGGGGGGGGGGGGGGGDGGGGGGGGGGGGGGEFGGGGGGEGGGGGGGCGGGGGGGGGGGGGDGCGGGFGFGGGDCDGGAABFFFFFFFGFFFFGGGFGGFFFFGFFFFB@F<09B95<4?7@A<AADFFFFF?FFFFB>(((,.4<:?:###
@M06045:235:000000000-JCY5N:1:1101:28895:8846 2:N:0:CTCAGA
TTAGGCGCTGCGTTCTTCATCGATGCCAGAACCAAGAGATCCGTTGTTGAAAGTTTTTACTTTATTTAGTTTGGTACTCAGACGACATAGTTCTTCAAGCGTTTTAAGAGGTTGGCCATCGACGGGCACTGTCCAGCGGGGTTTTAAGGCCCGCCGGCAGCCGACAGATCCTGTCGACAGGCCCGCCGAAGCAACGTGGTAAGGTCGACACAGGGTTGGAGGTCGGGCCAGAAGACCCAAACTCAGTAATGATCCTTCCGCCGGCTCACCTGAGATATCAAGTTTGCGAAATGTCCCAACG
+
CCGGGFCFCFDCFCFGGGCF9DDEFGDCE,CEC,,;6@E<F9FF<@CF<C;,;C,;CC<C9@6F,C6@EE,@EFGCGDGGGGGG@FF76FFEFGGGC<E,4BFGGEBF9<F<EFG?FGGGG8=F@:EFFFGFE=B,ACC:388+@@DDFG,3>C5@CE>5E,>CEEGF98CGGE8::4CG5EC88?88BEGE+BF5;;;;09@80+2*:*CG*C:57756*/10)1))8)...97)89.)8>*7C::::47=7=?A*4)5129>((4)8<?(.444))))).46)).-(-,.).))))###
@M06045:235:000000000-JCY5N:1:1101:9375:8855 2:N:0:CTCAGA
TTAGGCGCTGCGTTCTTCATCGATGCCGGAACCAAGAGATCCGTTGTTGAAAGTTTTAACTGATTTAGCTAATCGCTCAGACTGCAATCTTCAGACAGCGTTCAGGGGGGGCTTCGGCGGGCGCGGGCCCGGGGGCGGGTGCCCCCCGGCGGCCATGACGGCGGGCCCGCCGAAGCAACTAGGTATGATAAACACGGGTGGGAGGTTGGACCCAGAGGGCCCTCACTCGGTAATGATCCTTCCGCAGGTTCACCTACGGAAACCTTGTTACGACTTTTACTTCCTCTAAATGACCAAATAG
+
CCGGGGGGGGGGGGGGGGGGGGGGGGGGGDGGGGGGGGGGGGGGGGFGGGGGGFGGGFGGGGGGGGGGGFFGAFGGFGGGGGGGGGGGGGGGGGGGGGGGGGGGGFFGGGDGGFFGGGGGGGCCCCEGGGGGGGGGGDEEEEGFGGGGC>CE>E*CG?FEED>8:CEGEGGG58EEC?8+<+8<9FGEFGCFFGGGEGCGEEEGGGG6=DGGGCDGFGFGGD<F<FGFFFE?07/*0:@FF?FGD><<79=*?F=BFFE>01?FFFFFF4@:0;::A4)5-<4)-..-66<4))44:.###
@M06045:235:000000000-JCY5N:1:1101:13147:8856 2:N:0:CTCAGA
TTAGGCGCTGCGTTCTTCATCGATGCCAGAACCAAGAGATCCGTTGTTGAAAGTTTTGATTTATTTGTTTGTTTTACTCAGAAGTTCCACTAAAAACAGAGTTTAGGGTCCTCGGGCGGGCCGTCCCTTTTTACAGGGCGCGGGCTGATCCGCCGAGGCAACGTATAGGTATGTTCACAGGGGTTTGGGAGTTGTAAACTCGGTAATGATCCCTCCGCTGGTTCACCAACGGAGACCTTGTTACGACTTTTACTTCCTCTAAATGACCAAGTACTCTGCTAGATCGGAAGAGCGTCGTGCA
+
CCGGFFGGGGGGFGGGGGGGGGGGGGGGGGGGGGGFGGDGGGGCFGGFGFC<FFGGGFGGFGGGFGGFFGGFFAFGGFGGGFGGGGGGGGGGGGGGGGGFGGGGGGGFFGGGGGEGGGGGGGGGGGGGGGGGGGGGCCFEGGDGGGEDFGGGGGE>CEGGGGGGGGGGFGFGGGCC?FCFGEDGGGGGC:ECFGGGGGGFGEGGGDGFD0AFGGFG3D>CDGGG7FF?FBF96@@FFGFB@FCFC>GGGF@BC@@DFDF6<BA>AFFFFFF4ABAA>24AB)4<>FB?60(:29>?>(###
@M06045:235:000000000-JCY5N:1:1101:22401:8870 2:N:0:CTCAGA
TTAGGCGCTGCGTTCTTCATCGATGCCAGAACCAAGAGATCCGTTGTTGAAAGTTTTAATTGATTGTGTTTTTACTCAGAAGATACTGAAAATAACAGAGTTTGTTGGGTCCTCTGGCGGGCCGCTCCCGTTTTACGGGGAAGCGGGGAGCCGCCGAGGCAACGTTGTAGGTATGTTCACAGGGGTTTGGGAGTTGTAAACTCGGTAATGATCCCTCCGCTGGTTCACCAACGGAGACCTTGTTACGACTTTTACTTCCTCTAAATGACCAAGTACTCTACAAGCTCGGAAGAGCGTCATA
+
CCGGGGGGGGGGGGGGGGGGGGGGGGGGGGGGGGGGGGGGGGGGGGGGGGGGFFFFGGGGGGGGGGGGGGGGGGGGGGGGGGGFCGGGGGGGGGGGGGGGGGGGGGFGGGGFGGGFFGGGGGGGGE@GGGGGGGGGGGGGGGGGGGGG>GGGGGGDEGGGDGGGG8EEG?FCGGGFFGGGGDGGGGGGEEGGGGGGGGFGGGGGGGGGGGG>C:CFFD3CGG<DF>*97?FBFFEEDGFF=@F>FFCCDF:FFFFFF<FF<>B<2:--//)38449AB>A9),5(.)49>01((((-,###
@M06045:235:000000000-JCY5N:1:1101:23398:8901 2:N:0:CTCAGA
TTAGGCGCTGCGTTCTTCATCGATGCTGGAGCCAAGAGATCCGTTGTTAAAAGTTTTGACAGTTCGCTAAGAACACTCAGAAGTATCGTCGGGTTCGAAAACAGAGATTCTGATGAGACCGGCGGGCACCCTTGCGGGCGCCGCCGAAGCAACAGGTATAATAGTTCACAAAGGGTAGAGAGCGTAGTACTCAGTAATGATCCCTCCGCTGGTTCACCAACGGAGACCTTGTTACGACTTTTACTTCCTCTAAATGACCAAGTACTCTGCCAGATCGGAAGAGCGGCGTGGGGAAAGGGCG
+
CCGGGGGGGGGGGGGGGGGGGGGGGGGGGGGGGGGGGGGGGGGGFFGGGGGGGGGGGGGGGGFGGGGGGGGGGGGGGGGGGGGGGGGGGGGGGGGGGGGGFGGGGGGGGGGGGGGGGGGFGGGGGGGGGGGGGFGGGGGGGGG7CGEDGGGGGFGFCGGGGGGGGFGGGGGGGGCCC5+?CCCEEEEGFCCGEGGCCG7F9FFGGFGGGGGGGGCC?F?GCDDCDD3>FBF>DFFFFC)7/=CFFFGG=FFFG?4<=<FF:?ABFB9<F==44()3<:::90(((((379;9>?(88(###
@M06045:235:000000000-JCY5N:1:1101:22746:8909 2:N:0:CTCAGA
TTAGGCGCTGCGTTCTTCATCGATGCCGGAACCAAGAGATCCGTTGTTGAAAGTTTTAAATAATTTTTGCTTATCGCTCAGACTGCAATCTTCAGACAGCGTTCAGAGGGGGCTTCGGCGGGCGCGGGCCCGGGGGCAGATGCCCCCCGGCGGCCGTGAGGCGGGCTCGCCGAAGCAACATGGTACAAGAGACACGGGTGGGAGGTTGGACCCAGAGGGCCCTCACTCAGTAATGATCCTTCCGCAGGTTCACCTACGGAAACCTTGTTACGACTTTTACTTCCTCTAATTGACCAAAACA
+
CCGGGGGGGGGGFCGGGGGGGGGGGGGGGGGGGFFGGGGGFGGDFEGGGCEGFFDFGGGGGGGGFCCFGGFGGGGGGGGGEGGGGGGCGGGGG9CGGFGGGCBFGGGGGGDGGCEFGDG@7:CBEGCFFGGGDGGGGGGGF9+CFGGGGGG58>ECGGFEGGGCEE*;>EEEE*2:@C6CCFC+<<@C9;@@*0;8*:8CEG5CEEGEG*0CDDF*7<>GCDCG47*=??=>>@B4*:/*9FGGD:DD*=497?*(44>D?2:?3<4<@*76<9?6<<BFAA9ADF224).-):5)4(###
@M06045:235:000000000-JCY5N:1:1101:10433:8921 2:N:0:CTCAGA
TTAGGCGCTGCGTTCTTCATCGATGCCAGAACCAAGAGATCCGTTGTTGAAAGTTTTGATTCGTTTGTTTTTGTTATTCAGAAGTAGTTTCGCTATAAATTCAAGAGTTTGGTGCTGCCGGCGGGGGCTGGTCGGGCGGCCCCGCGAGGGGGTGCCCTCCCGGCCGTCCGCCGGGGCAACAGCAGTAATAGGTAAGGTTCACAAAGGGTTTGGAGTAATAACTCGGTAATGATCCCTCCGCTGGTTCACCAACGGAGACCTTGTTACGACTTTTACTTCCTCTAAATGACCAAGTACCAGA
+
CCGGGGGGGGGGGGGGGGGGGGGGGGGGGGGGGGGGGGGGGGGGGGGGGGGGGGGGGGGGGGGGGGGGGGGGGGGGGGGGGGGGGGGFGGGGGGGGGGGGGGGGGGGGGGGGGGGGGGGGGGGGGGGGGGGGGCGGGGGGGGGGGGGGGGGGGGGGFGGGGGGGGGGGGGGGGGGGGDGGGGGEFEFGGGGGEGGGFGGGFFGGGGGGCFGDGDFFFC4:CCCGGGGFFFFF2@FFFGFFF>GDFFGCCFF>*.>:5>@F>)).66>?35:?BFB<9))5)).8B<D2238)(,694)###
@M06045:235:000000000-JCY5N:1:1101:4677:8934 2:N:0:CTCAGA
TTAGGCGCTGCGTTCTTCATCGATGCCAGAACCAAGAGATCCGTTGTTGAAAGTTTTGACTTATTTAAGTACAGTACTCAGAGAGGCCTTTTAGTTAAACAAGAGTTTTGGGTACCTCCGGCGGGCGGTCTAGCGGGGCGCCCTTCCCTGGGGAGGGGCGCCCACCCGCCGAAGCAACTGTTTAGTGGTAGGTTCACAATGGTTTAGGGGAGTTTTTCAACTCTGTAATGATCCCTCCGCTGGTTCACCAACGGAGACCTTGTTACGACTTTTACTTCCTCTAAATGACCAAGTACTCCCG
+
CCGGGGGGGGEGFGGGGGGGGGGGGGGGGGGGGGGGGGGGGGGGGGGGGGAFGGGGGGGGGGGGGGAGFGGGDGGGGGGGGGGCGGGGGGGGGGGGFGGGG8E8FGGGG8FGFGGGGFFGGGEEGCGGGGGG9FDGG7FGGGGGGGGGGGFCEEGGGEGGDGGGGEEGGGGG5EGGGGGFGGGFFGGF<@FGGGGGGGF9A+2AECGFFDEDDG=FFGFGFCCFGGCB4=4>DF87;DF>8>CGF?DCF?))>E36DFFFFFFFFFF?B3><B4<>AFAFFFADFF<><?BF096<B9###
@M06045:235:000000000-JCY5N:1:1101:20141:8951 2:N:0:CTCAGA
TTAGGCGCTGCGTTCTTCATCGATGCCGGAACCAAGAGATCCGTTGTTGAAAGTTTTAATTGATTGATTGTATACTCAGACGGCAACCTTCCAGGCAGCGTTCCAGGGGTCTTCGGCGGGCGCGGGCCCGGGGGCGTGAACCCCCCGGCGGCCGGGGCGTGAACCACGGCGGGCCCGCCGAAGCAACAGGTGTCAGGACAACACGGATGGGAGGTTGGGCCCCGAGGGACCCTCACTCGGTAATGATCCTTCCGCAGGGTCACCTACGGAAACCTTGTTACGACTTTTACTTCCTCTTTCG
+
CCGGGGGGGGGGGGGGGGGGGGGGGGGGGGGGGGGGGGGGGGGGGGGGGGGGGGGGGGGGGGGGGGGGGGGGGGGGGGGGGGGGGGGGGGGGGGGGGGGGGGGGGGGGGGGGGGGGGGGGGGGGGGGGGGGGGGGGGGGGGGGGGGGGGGGGGGGGGGDCGGGGGFGGGGGGG5EGGGGGG5EGGGG*;F<F9EFGGCGGGGGG5C5C5CFDGG<DFDFGGGGGDDGEBFDB?FFFFFFFF4C:C@*:FFFFGDEB>F)<?:?BFF??F>DB0:(86)66>11>1?<BBAAAADA-5)###
@M06045:235:000000000-JCY5N:1:1101:20465:8970 2:N:0:CTCAGA
TTAGGCGCTGCGTTCTTCATCGATGCCAGAACCAAGAGATCCGTTGTTGAAAGTTTTGATTCATTTGTTTTGCTTATGCACTCAGAGAAAAAAATTCCCGCCGTTGGGCGTAATGCAAAAGAGTTTTGGGTCCCTGCGGCGGGCGCCTTGGAGTCCGGCGCCGCTTGCGCGGCGGCCGGGGCGGTCCCGCCGAGGCAACTGAGGTAAGGTTCACAGTGGGTTTGGGAGTTGTATAACTCGGTAATGATCCCTCCGCCGGTTCACCAACGGAGACCTTGTTACGACTTTTACTTCCTCCAAA
+
CCGGGGGGGGGGGGGGGGGFFGGGGGGGGGGGGGGGGGGGGGGGGGGGGGGGGGGGGGEGDGFGGGGGGGGGGGGGGGFGGGGGGGFFGGGGGGGGGGGGGGGGGGGGGGGGGGGGFFGGGDFEFGGDF7FFFGGGGGDFGGEGEGGGGGGFCGCFGGGDEDGGEEFGGCCEC>EGGGGGGGGGEGGGGGGG>EGGGDGGG+C=<F9EFCECGDFG4>FGD3CDDD4@5FF2>F4@?G?BD>4CG4F>>F57<<)()4<D9:-<<<?6)0)((440-))664((((4)6).:<6<)-(###
@M06045:235:000000000-JCY5N:1:1101:20660:8984 2:N:0:CTCAGA
TTAGGCGCTGCGTTCTTCATCGATGCTGGAACCAAGAGATCCGTTGTTGAAAGTTTTAACAGTTCGCTTAGAACACTCAGAAGTAACGTCGGTTCTTGACTGAGAGACTGGATATCGCCGGCGGGCACGCCCCCCGCGGGGGGGGAAACGCGCCGCCGAAGCAACGTGGTATAAAGGTTCACATAGGGTTATGAGGTTGGAAAAAACACTCAGTAATGATCCCTCCGCTGGTTCACCAACGGAGACCTTGTTACGACTTTTACTTCCTCTAAATGACCAAGTACTCTCGCAGATCGGAGCA
+
CCGGGGGGGGGGGGGGGGGGGGGGGGGGGGGGGGGGGGGGGGGGGGGGGEFFGGGGGGGGGGGGGGGGGGGGGGGGGGGGGGGGGFGGGGGGGGGGGGGGGGGGGGGGGGGGGGGGGGGGGGGGGGGGGGGEGGGGGGGDEEEGGGGGGGGGGGGGGGGGGGGFGGFGGGGGGGGGGFF?9CFGGGGGGGGGGFGGCCFGGGGGGEGGGCF<<DGGFFFCDGGGGGGFFFFBFFFFFG>BEFGGGFGGGFFFGFEFFFEFFFBFAFA9=@F4A<ABF?FF:BFFBF>??:;:>7260(###
@M06045:235:000000000-JCY5N:1:1101:9129:8993 2:N:0:CTCAGA
TTAGGCGCTGCGTTCTTCATCGATGCCAGAACCAAGAGATCCGTTGTTGAAAGTTTTGATTTATTTGTGGTTTTACTCAGAAGTTACATATAGAAACAGAGTTTAGGGGTCCTCTGGCGGGCCGTCCCGTTTTACCGGGAGCGGGCTGATCCGCCGAGGCAACAAGTGGTATGTTCACAGGGGTTTGGGAGTTGTAAACTCGGTAATGATCCCTCCGCTGGTTCACCAACGGAGACCTTGTTACGACTTTTACTTTCTTTAAATGACCAAGTACTCTGGAAGATCGGAAGAGCGTCACTAA
+
CCD<EGGGGGGGGGGGGGGGGGGGGGGGGGGGGGGGGGGGGGGGGGGGGGGGGGGAFGGGGFGGFGGGGGGGFGGGGFFFDAGGGGGGGGGGGGGGGGGGGG9FE,=<FGGGGGE8EFGGGGGGCFGGGCDD7FDAE:F7FCGGGDECEAEFF75:CCEDD>CCE>;CFF,?EFCFFF?C5:EG=CE8EGDB*BED9;CE6CGEGGGGGGGG4CF*7>@)9<DGFFCF)856?B@F>G?*0@FFG>GDD*9*:@8)94*/)6<<B)346@).)5<9A<:A,,7-6:0:00(,1,-(((###
@M06045:235:000000000-JCY5N:1:1101:19671:8996 2:N:0:CTCAGA
TTAGGCGCTGCGTTCTTCATCGATGCCAGAACCAAGAGATCCGTTGTTGAAAGTTTTGATTTATTTATGGTTTTACTCAGAAGTTACATATAGAAACAGAGTTTAGGGGTCCTCTGGCGGGCCGTCCCGTTTTACCGGGAGCGGGCTGATCCGCCGAGGCAACAAGTGGTATGTTCACAGGGGTTTGGGAGTTGTAAACTCGGTAATGATCCCTCCGCTGGTTCACCAACGGAGACCTTGTTACGACTTTTACTTCCTCTAAATGACCAAGTACTCTCGGAGATCGGAAGAGCGTCGTTAG
+
CCGGGGGGGGGGGGGGGGGGGGGGGGGGGGGGGGGGGGGGGGGGGGGGGFFCFGGGGGGGCGGGGGGGGGGGGGGGGGGGGGGGGGGGFGGGGGGGGGGGGGFGGGGFEGGGGGGGGGGGGGDGGGGGGFGGGGGGGDGEGGGDGGGGGFGGGGGGGGGGGGGGGGGGGGGGGGGGGFFGGDGGGGGGGGGGGGCCFGGGEEGGGDGGFFFFGGGDFGFGGFGFDGFFFEF0:B>><6=FFFCFGFGGD=BFGFF<F<@FFFA9>DBFFFFFFF<49BF?F92<2(4:06?2766BF(###
@M06045:235:000000000-JCY5N:1:1101:8028:8999 2:N:0:CTCAGA
TTAGGCGCTGCGTTCTTCATCGATGCCAGAACCAAGAGATCCGTTGTTGAAAGTTGTAACTATTAAAGTTTTTCAGACGCTGATTGCAACTGCAAGTGGTTTTAAAGTGTCCTGACGGCGGGCGGACCCGCCGAGGAAACGAAGGTGCTCAAAAGACATGGGTAAGAGATGGCAGGCAAAGCCCGCAACTCTAGGTAATGATCCTTCCGCAGGTTCACCTACGGAAACCTTGTTACGACTTTTACTTCCTCTAAATGACCAAGTACTCTGGGAGATCGGAAGAGCGTCGTGTAGGGAACAA
+
CCGGGGGGGGGGGGGGGGGGGGGGGGGGGGGGGGGGGGGGGGGGGGGGGGGGGGGGGGGGGGGGGGGGGGGGGGGGGGGGGGGGGGGGGGGGGGGGGGGGGGGGGGGGGGGDFGGGGGGGGGGGGGGGGGGGGGGGGGGGGGGGGGGGGGGGGGGGGGGGGGGGGGGGGGGGGGGGGGGGGGGFGGGGGGGFGGGGGGFGGFGGGCGGGGGGG7FGFFFGGGGGGGGFFFFFFFFFFGFFDBGGGFGGG=FFGFFFFFFFFFFDF<AFF?F:<:<FDFFFF6(1:>>?;9018<B??3###
@M06045:235:000000000-JCY5N:1:1101:14658:9006 2:N:0:CTCAGA
TTAGGCGCTGCGTTCTTCATCGATGCCAGAACCAAGAGATCCGTTGTTGAAAGTTTTGACTTATTGTATAAGTTACTCAGAGAGGCCAGTGATGACGAAGAGTTTTGGTCCTCTGACGGGTTGCCAGCACGGGGGCCGGCGCGGCCCTGGTGGGGGCCACCCGCCGAAGCAACGGTGAGGTAGGTTCACAATGGTTGGGAGTTTTGCAACTCTGTAATGATCCCTCCGCTGGTTCACCAACGGAGACCTTGTTACGACTTTTACTTCCTCTAAATGACCAAGTACTCTGTGAGATCGGTGC
+
CCGGGGGGGGGGGGGGGGGGGFGGGGGGGGGGGGGGGGGGGGGGGGGGGGGGGGGGGGGGGGGGGGGGGGGGGGGGGGGGGGFGGGGGGGGGGGGFGFGGGGGGGGDFGGGGGGFGGGGGGGGGGGGGGGGFGGGGGGGFGGGGGGEGGFGFGDGGDGGGGGGGGGGGGGGGGGGGGGGGGGGGGGGGGGGGGGGGGGGGGGGGF*9CFGGGGGGGFGFFFGD477CDEFF>:FFFFGFFFFGGGFGGG44@FFFFFFFF>AFF9AD8*9FD2<ABFF7?B0<BAB<2).:>ADBBB?###
@M06045:235:000000000-JCY5N:1:1101:6957:9014 2:N:0:CTCAGA
TTAGGCGCTGCGTTCTTCATCGATGCCAGAACCAAGAGATCCGTTGTTGAAAGTTTTGACTTATTGTATAAGTTACTCAGAGAGGCCAGTGATGACGAAGAGTTTTGGTCCTCTGACGGGTTGCCAGCACGGGGGCCGGCGCGGCCCTGGTGGGGGCCACCCGCCGAAGCAACGGTGAGGTAGGCTCACAATGGTTGGGAGTTTTGCAACTCTGTAATTATCCCTCCGCTGGTTCACCAACGGAGACCTTGTTACGACTTTTACTTCCTCTAAATGACCAAGTACTCTCGGAGATCGGCGC
+
CCGGGGGGGGGGGGGGGGGGGGGGGGGGGGGGGGGFGGGGGGGGGGGGGGGAEGGGGFGGGGGGGGGGGGGGGGGGGGGGGFCGGGGGGFGGGGGGGGGGGGGGGGEGFFGGGGGGGGGGGGGGGGGGGGGEFGGGGGGGGGEEEGGGGGGGGGGGGGGGGGGDGGDGCEGGGGGGGGGGGGFGGCFGGFFGGGGGGGGGGGGFGFGFGGFFGGFFFG4C>F:FFCCDFFBBFFBFFGFFFFGDD3CGFFF=FBFFFF>DFFFF>F>A9=@A2:>)5<BBB())62..5??B>6(3:4###
@M06045:235:000000000-JCY5N:1:1101:24180:9039 2:N:0:CTCAGA
TTAGGCGCTGCGTTCTTCATCGATGCGAGAGCCAAGAGATCCGTTGTTGAAAGTTGTATTTTTGAATTATGTTTATTCAGAAATAGATATTCAGACAAACTGCTTTAAAGGTGTTAAGTTAATCAAACCCTCTTAAGGTTTTCCTTCCCCTAAAGTCCTATCGGACCCAAAGGGATATCAACGTACAGAGAGTCCAAAAACATTGCACACAAGGTGGATATGGATTTTTTTAAAGAGTGCCATAAAACACTCAATTATGAATGATCCTTCCGCAGGTTCACCTACGGAAACCTTGTTTGAG
+
CCGGGGGGGGGGGGGGGGGGGGGGGGGGGEGGGGGGGGGGGGGFGGGGGGGGFFFGGGGGGGGGFGGGGGGGGGGGGGGGGGGGFGGGGGGGGGGGGGGGGGGGGGGGGGGFEGGFGGGGGGGGGGGGGGGGGGGFGGGGGGGGGGGEGGGGGGGGGGGFGGGGGG=EGEGDGGGGFGGGGGDEGGGGGGGGGGGGFCFGGGGGFGDGGGGFFGFG>FFGCFGGGFGFFDFFFFFFFGFAFFGGGFCFFF46;A=EFCFFEFFEFFCEFFFF099B;@<E38<@;:??6671(5)66(###
@M06045:235:000000000-JCY5N:1:1101:26416:9045 2:N:0:CTCAGA
TTAGGCGCTGCGTTCTTCATCGATGCGAGAGCCAAGAGATCCGTTGTTGAAAGTTGTATTTGAATTGTTTATTCATAATAGTTTTCAGACAGACAGTTAAAAAATAAGTTGATGTTTGGCCGCTTTCATAAAGAAAACGGCTGACATTGCACACAAGGTGGATATGGATTTAAGAAGTGCCATAAACACTTATTATGAATGATCCTTCCGCAGGTTCACCTACGGAAACCTTGTTACGACTTTTACTTCCTCTAAATGACCAAGTACTCTGCCAGATCGGAAGAGCGTCGTGTAGGGAGTT
+
CCGGGGGGGGGGGGGGGGGGGGGGGGGGGGGGGFDGGGGGGGGGGGGGGFFGGGGGGGGGGGGGGGGGGGGGGGGGGGGGGGGGGGGGGGGGGGGGGGGGGGGGGGGGGGGGGDEGGFGGGGGGGGGGGGGGGGGFGGDGGGGGGGGGFGGGGGGDFGFGGGGGGGGGGGGGGGGGGGGGGGGGCGGGGGGGGGGGGGAFGGGGCFFGGGGGGGGFFGFGGFGGGGGFFFFFFFFFFC>DFFGGGFFGGFFFGFF3CEAF;E0=E?EFFA+=EE81<;DFFFF??8(3:;608042<(###
@M06045:235:000000000-JCY5N:1:1101:15748:9045 2:N:0:CTCAGA
TTAGGCGCTGCGTTCTTCATCGATGCTGGAGCCAAGAGATCCGTTGTTGAAAGTTTTAACAGTTCGCTTAGAACACTCAGAAATATCGTCGGGTTCGAACAGAGATTCTGATGATACCGGCGGGCACGCCCCGGGAGGCGCGCCGCCGAAGCAACAGGTATAAAGGTTCACAAAGGGTTATGAGTTATAGTACTCGGTAATGATCCCTCCGCTGGTTCACCAACGGAGACCTTGTTACGACTTTTACTTCCTCTAAATGACCAAGTACTCTTTGAGATCGGAAGAGCGTCGTGTAGGGTAC
+
CCGGGGGGGGGGGGGGGGGGGGGGGGGGGGGGGGGGGGGGGGGFGGGGGGGGGGGGGGGGGGGGGGGGGGGGGGGGGGGGGGGGGGGGGGGGGGGGGGGGGGGGGGGGGGGGGGGGGGGGGGGGGGGGGGGGGGGGGGGDGGGGGGGGEGGGGGFGGGGGDGGGGGGGGGGGCGGGGFGFCFCFGGF@FGGGFF7AEGGGGGG9<FGC:CED<DGFFGFGG4FGGGGF33>?<FFFFDE@@F3>CFFGGFFF7*9AFBFFBB>B?><BBFFAAAAB?27<FFBB0:0>>?,(4:?BFB###
@M06045:235:000000000-JCY5N:1:1101:19499:9046 2:N:0:CTCAGA
TTAGGCGCTGCGTTCTTCATCGATGCCAGAACCAAGAGATCCGTTGTTGAAAGTTTTGATTCATTGTGTAATCACTCAGAGAGGCCAAAAATTCAAGAGTTTAGTGGTCCTCCGGCGGGCTACCCCCTGAAGGGCTCCCCGCCGAGGCAACTGACTAGTTCGTTCACAAAGGGTTGGGAGTTTTGCAACTCTGTAATGATCCCTCCGCTGGTTCACCAACGGAGACCTTGTTACGACTTTTACTTCCTCTAAATGACCAAGTACTCTTCCAGATCGGAAGAGCGTCGTGTAGGGAAAGACC
+
CCGGGGGGGGGGGGGFGGGGGGGGGGGGGGGGGGGGGGGGGGGGGGGGGGGGGGGGGGGGGGGGGGGGGGGGGGGGGGGGGGDGGGGGGGGGGGGGGGGGGGGGGGGGGGGGFGGGGGGGGGGGGGGGGGGGGGG8BEGGGGGGGGGGDGGGGFGGGGGGGGEGGGGGF5CFEFFGGGGDCFGGGGGGGGGFFCGGCCG9FGGGGGGGCDEGGGGG=F@GGGGDDGGFFFFFBFB3@G>@FFGGGFGGGFFFCB*6F?FFBFF<2>ABFFFA>?F<:143::?B>0,4<::D>?04:(###
@M06045:235:000000000-JCY5N:1:1101:27775:9047 2:N:0:CTCAGA
TTAGGCGCTGCGTTCTTCATCGATGCCAGAACCAAGAGATCCGTTGTTGAAAGTTTTGATTGATTCATCAAGTACTCCGACGCATAGAAACAGCATTAAAGTCGTCCGCCGGGGGCCGGCGCGGAGGCCGGGTTGCCCCCGAGGCAACTGGTGTTGGTCAACAAAGGGATGGAGGTCGGGCCGAGGGCCCTCACTCGGTAATGATCCTTCCGCAGGTTCACCTACGGAAACCTTGTTACGACTTTTACTTCCTCTAAATGACCAAGTACTCTATTAGATCGGAAGAGCGTCGTGTAGGTGT
+
CCGGGGGGGGGGGGGGGGGGGGGGGGGGGGGGGGGGGGGGGGGGGGGGFGGGGGGGGFEGGGGGGGGGGGGGGGGGGGGGGGGEGEGGGGGGGGGGGGGGGGGGGGGGGGGGGGEDGGGGFGGGFFGGGGEG@:FFGFEGGGGGGGGGGGGGGGGGGGGGGGGGFGGDFGDGG6EEGGDGGGGGGGGGGE58CEFEFGGGGGGFF:EFGGGGGG3D@FFFFGD4FDG>>)7:1==?F7BFF>C3C@FGGF?FGFF>F2F?D>::<6<<**1-6A>>A<4>FB:6(41<;90(4(((68###
@M06045:235:000000000-JCY5N:1:1101:12998:9047 2:N:0:CTCAGA
TTAGGCGCTGCGTTCTTCATCGATGCCAGAACCAAGAGATCCGTTGTTGGAAGTTTTGATTTATTTATGGTTTTACTCAGAAGTTACATATAGAAACAGAGTTTAGGGGTCCTCTGGCGGGCCGTCCCGTTTTACCGGGAGCGGGCTGATCCGCCGAGGCAACAAGTGGTATGTTCACAGGGGTTTGGGAGTTGTAAACTCGGTAATGATCCCTCCGCTGGTTCACCAACGGAGACCTTGTTACGACTTTTACTTCCTCTAAATGACCAAGTACTCTTGTAGATCGGAAGAGCGTCGGAGT
+
CCGGGGGGGGGGGGGGGGGGGGGGGGGGGGGGGGGGGGGGGGG@FGGGGGGFGGGGGGGGGGGGGGGGGGGGGGGGGGGGGGGGGGGGFGGGGGGGGGCFGGGGGGGGGGGGGGGGGGGGGGGGGGGGGGGGGGGGGGGD7@GGGGGGGGGGGGGGDGGGGGGGGGGGGGGGGGGGGGGGGGGGDGGGGGECFGFGGFGGGGGGCEGGGGGGGGGDFDEGGGGGCGGFFFBB<E>F3CFB/@FC55DDGFFFG?FDF498AFFAAFABF404:AFA9AFFF<-4-:??B>B<FF>:B(###
@M06045:235:000000000-JCY5N:1:1101:13264:9057 2:N:0:CTCAGA
TTAGGCGCTGCGTTCTTCATCGATGCCAGAACCAAGAGATCCGTTGTTGAAAGTTTTGACTTATTCAGTACAGAAGACTCAGAGAGGCCATACAATGCAATAGTTTGGTTTTCCTCCGGCGGGCGCCCGCGAGGGCCGAGGGGCGCCGGGAAGGACCCGGGCCGCCCGCCGAAGCAACGGTTTAGGTAACGTTCACAATGGTTTGGGAGTTTTGCAACTCTGTAATGATCCCTCCGCTGGTTCACCAACGGAGACCTTGTTACGACTTTTACTTCCTCTAAATGACCAAGTACTCTGCCTC
+
CCGGGGGGGGGGGGGGGGGGGGGGGGGFGGGGGGGGGGGGGGGGGGGGGGGFGGGGGGGGGGGGGGGGGGGGGGGGGGGGEGGGGGGGGFGGGDFGGGGGGGGGGGGGGGGGGGGGGGGGGGGGGGGGGGGGGGGGGGGGGGGGGGGGGGGGDDGGGGGGGGGGGGGGGGG5*:EFFGGGEEGGGGFFFGGFC>CGFFGGGGGGGGGGD3EFD*7CFG677DFCDCCFFFF?07B:@DFFFFG:>FFGGF:3).)46>@F<AF(:>6:FF*5A>D<2<<A2665>BFF?09<A>DF2)###
@M06045:235:000000000-JCY5N:1:1101:17191:9068 2:N:0:CTCAGA
TTAGGCGCTGCGTTCTTCATCGATGCGAGAACCAAGATATCCGTTGCTAAGAATTGTTTTTACGTTTCGTAAATACAAATATGATTACCCGAAGGCATTCACATTCTTAGGTTTAGTACAATATGGTTACAAGTGGTTTATAAGGTTGAATAAGGTACAAAAGTTCATGCTTCATCTCTCTCCGAAGAGGTCAATTCCACACTCGCTTTCTTCGTTATTACAAACAAGTTCACGGTTTGGTATATAATACGTATGGATACGTGTTAATGATCCTTCCGCAGGTTCACCTACGGAAACCTCG
+
CCGGGGGGGGGGGGGGGGGGGGGGGGGGGGGGGGGGGGGGGGGGGGGGGGGGGGGGGGGGGGGGGGGGGGGGGGGGGGGGGGGGGGGGGGGGGGGGGGGGGGGGGGGGGGGGGFFGGGGGGGGGGGGGGGGGGGGGEFGFGGGGGGGGGGGGGGGGGGGGGGGGGGGGGGGGGGGGGGGGGGGGGGGGGGGGGGGGGGGGGGGGGGGGGGGGGGGGFGFGGGGGGGGFFFFEFFFFEGFFFFGGGFGGGFFFGFFFF4FFDF8@@CECCFFEFFEF@DFFF>=@EEFE@EF?(-:9F?###
@M06045:235:000000000-JCY5N:1:1101:21832:9070 2:N:0:CTCAGA
TTAGGCGCTGCGTTCTTCATCGATGCCAGAACCAAGAGATCCGTTGTTGAAAGTTTTAATTGATTGTGTTTTTACTCAGAAGATACTGAAAATAACAGAGTTTGTTGGGTCCTCTGGCGGGCCGCTCCCGTTTTACGGGGAAGCGGGGAGCCGCCGAGGCAACGTTGTAGGTATGTTCACAGGGGTTTGGGAGTTGTAAACTCGGTAATGATCCCTCCGCTGGCTCACCAACGGAGACCTTGTTACGACTTTTACTTCCTCTAAATTACCAAGTACTCTGAGAGATCGGAAGAGCGTCAAC
+
CCGGGGGGGGGGGGGGGGGGGGGGGGGGGGGGGGGGGGGGGGGGGGGGGGGGGGGGGGGGGGGGGGGGFGGGGGGGGGGGGGGGGGGGGGGGGGGGGGGGGGGGGGGGGGGGGGGGGGGGGGGGGGGGGDFGGGGGGDGGGGGGGGGGGGGGGGGGGGGGGGGGGGGGGGGGGGGGGGGGGGGGGEEGGGGGGGGGGGGFGGGGGGGGGGGGGGGFFGFGDGGGFFGFFFFFFFB35CFFFFFGGFDGG>:FCFFFFFFFAADB<<))9BFB?AA><AABFF2::AFFFF:;::B041###
@M06045:235:000000000-JCY5N:1:1101:25757:9071 2:N:0:CTCAGA
TTAGGCGCTGCGTTCTTCATCGATGCCAGAACCAAGAGATCCGTTGTTGAAAGTTTTGATTCATTTTGAATTTTTGCTCAGAGCTGTAAGAAATACGTCCGCGAGGGGACTACAGAAAGAGTTTGGTTGGTTCCTCCGGCGGGCGCCTGGTTCCGGGGCTTTTACGCACCCGGGGCGTGACCCCGCCGAGGCAACAGTTTGGTAACGTTCACATTGGGTTTGGGAGTTGTAAACTCGGTAATGATCCCTCCGCTGGTTCACCAACGGAGGCCTTGTTACGACTTTTACTTCCTCTAAAGCG
+
CCGGGGGGGGGGGGGGGGGGGFGGGGGGGGGGGGGGGGGGGGGGGGGGGGGGGGGGGGGGGGGGGGGGGGGGGGGGGGGGGGGGGGGGGGGGGGGGGGGGGGGGGGGGGGGGGGGGGEGGGGGGDFGGGGGGGGGGGGGGGGEGGGGGGGGGGGGGGGGGGGGGGGGGGGGGGGEGGDCEGGGGGGGG5CGGGGGGGGGGGGGGGGGGGGGGGFGGFGDC7<DGCD7<F6746@@6BG:>BBFFCFGG*7@BD:B9F<=/6<24<:>2)))4:??-946,4(,4<A<><B><)).<A2###
@M06045:235:000000000-JCY5N:1:1101:11680:9072 2:N:0:CTCAGA
TTAGGCGCTGCGTTCTTCATCGATGCCAGAACCAAGAGATCCGTTGTTGAAAGTTTTGACTTATTCAGTACAGAAGACTCAGAGAGGCCATAAATTATCAAGAGTTTGGTGACCTCCGGCGGGCGCCCGCGGTGGGGCCCAGGGGCGCCCGGGGGGTAAACCCCGGGGCCGCCCGCCGAAGCAACGGTTTAGGTAACCTTCACAATGGTTTAGGGAGTTTTGCAACTCTGTAATGATCCCTCCGCTGGTTCACCAACGGAGACCTTGTTACGACTTTTACTTCCTCTAAATGACCAAGGCG
+
CCGGGGGGGGGGGGGGGGFGGGGFGGGGGGGGGGGGGGGGGGGFGGGGGGGGGGGGGCGGGGGGGGGGGGGGGGGGGGGGGGFGFGGGGGGGGGGGGGGFCGGGGGGGGGGGGGGGGGGGEGGGGGGGGGGGGGEBGDEFGGEGGEGGDGGCEGGGGGGGGGGGGGCEGGGGGGGGGGGEEEGGGGGCCEGGGGGGGGCEGFG7CFC?0?6CGGGGFCFGGGGF7DGFFFFFFFFFFGFFF>DGG3DDFFFFFF6?@(>59>B6?7AD?4=?<FBB<A>AAFA>4:4AFAFF)50):(###
@M06045:235:000000000-JCY5N:1:1101:28278:9077 2:N:0:CTCAGA
TTAGGCGCTGCGTTCTTCATCGATGCCAGAACCAAGAGATCCGTTGTTGAAAGTTTTGACTTATTCAGTACAGAAGACTCAGAGAGGCCATAAAGTATCAATGGTTTGGGGTACCTCCGGCGGGCGCCCCGCGAGGGGGCCTGGGGGGCGCTGGGCGCCGCCCGCCGAAGCAACGGTTTGGGTAACGTTCACAATGGTTTAGGGAGTTTTGCAACTCTGTAATGATCCCTCCGCTGGTTCACCAACGGAGACCTTGTTACGACTTTTACTTCCTCTAAATGACCCAGTACTCTGTTAGCCC
+
CCGGGGGGGGGGGGGGGGGGGGFGGGGGGGGGGGGGGGGGGGGFFEFGGGGGGGGGGGGGGGGGGGGGGGGGGGGGGGGGGGFGGGGGGGGGGGGGGGGGFGGGGAGGGGGGGGGGGGGGGGGGGGGGGGGGGGGGGGGGGGFFCCGGGGGGGGGGGGEEGEGGGGDGCEGG6;8ECE*;EGGFGGGGGGGGFC?FGCGCFGFGCEGGCF6DG>FGFGFGGGGGGGGFFFF69:7BBGF?FFGG:;CD*8>FGF4>FABF?(,31AFF?=BA>4>226:A<9A0(40:46-4>4<B9)###
@M06045:235:000000000-JCY5N:1:1101:10956:9089 2:N:0:CTCAGA
TTAGGCGCTGCGTTCTTCATCGATGCCAGAACCAAGAGATCCGTTGTTGAAAGTTTTGTTTTTGATTGTACTTATCACAAACGTGTTTTCAGACGACACTGGTTTCGGGGTCAAGAAGTTTTTGGAGTTGGGCCATCGGCGGACGCGCTCCAGGGGCGACAGGGCCCCCGGCGGTCGAAACCAGTTGGTCAGCAACCGGTCCGCCGAAGCAACGACAAGGTACAGTAGACACAGGGTTGGGAGGTCGGGCGACGGAGCACCCTCACTCGGTAATGATCCTTCCGCAGGTTCACCTACGTTG
+
CCGGGGGGGGGGGGGGGGGGGGGGGGGGGGGGGGGGGGGGGGGGGGGGGGGFFFGGGGFGGDGFEGGGGGGGGCFGGGGGGGGGGGGFEGGC?FFEGGGGFGGGGA7FEEGGGGGGGGGGGFGGGDGGGGGGGGGGGGGECEGGGE6E8CGGFGGGD*>CEGGECGGGEGGGGG8CCGG5EGGCE@FFGGGFGGGGGGG?EGCCGGGGGGFFFGCD>CFGFGC*::C@BFF71@:>>F@:@4<D37>CC:5><@)4>63)366?0(6AF>52:<A225AAAFFBB>90(5>)6<)2((###
@M06045:235:000000000-JCY5N:1:1101:25123:9097 2:N:0:CTCAGA
TTAGGCGCTGCGTTCTTCATCGATGCCAGAACCAAGAGATCCGTTGTTGAAAGTTTTGACTTATTCAGTACAGAAGACTCAGAGAGGCCATGTTAATCAAGAGTTGGGTTTCCTCCGGCGGGCGCCCCCGCGAGGGGGGGCCGAGGGGCAACGGGCGGACCCGGAGCCGCCCGCCGAAGCAACGGTTTGTAGGTAACGTTCACAATGGTTTAGGGAGTTTTGCAACTCTGTAATGATCCCTCCGCTGGTTCACCAACGGAGACCTTGTTACGACTTTTCCTTCCTCTAAATGACCAAAGCG
+
CCGGGGGGGGGGGGGGGGGGGGGGGGGGGGGGGGGGGGGGGGGGGGGGGGGGGGGGGGGGGGGGGGGGGGGGGGGGGGGGGGGGGGGGGGGGGGGGGGGGGGGGGGGGGGFGGGGGGGGGGGGGGGGGGGGGGGGGGGGGGGGGGGGGCEFGGDGGGGGGGGGGCCGGGGGGGGGGGGGGGFGGG8ECEGGGGG?CGGFF88<<F+AE<DGGGG:485):CGDFGGFFFF6<A?4@FGFFFFDGGB5CFBFBC6*1>:3<;6?FF<96@@9(8661<<))-467<AA7<<A2))5:?(###
@M06045:235:000000000-JCY5N:1:1101:5279:9100 2:N:0:CTCAGA
TTAGGCGCTGCGTTCTTCATCGATGCCAGAACCAAGAGATCCGTTGTTGAAAGTTTTGACTTATTGTATAAGTTACTCAGAGAGGCCACTGATGACGAAGAGTTTTGGTCTTCTGACGGGCTGCCGGCACGGGGGCCGGCGCGGCCCCGGTGGGAGCCACCCGCCGAAGCAACGGTGAGGTAGGTTCACAATGGTTGGGAGTTTTGCAACTCTGTAATGATCCCTCCGCTGGTTCACCAACGGAGACCTTGTTACGACCTTTACTTCCTCTAAATTACCAAGTACTCTCGTAGCTCGGCAG
+
CCGGGGGGGGGGGGGGFGFGGGGGGGGGGGGGGGGGGGGGGGGGGGGGGGGGGGGGFFFGGGGGGGGGGGGGGGGGGGGGGGGGGGGGGGGGGGGGGGGGGGGGGGGGGGGGGGGGGGDGGGGGGGGGGGGGGGGGGGGGGGGGGGGEGGGDGGGGGEFGGGEGGGGGGGGGGGGGGDGGGCGGFFGFGGGFCGGGGGGGGEGGGGGGFG?CFGGC?FFGFGGGGGGE>>@F?F44=DFFFFGG3>5CCF?=C?B?>6B>2<2:AA9<9@FAA<:)-<9AF1)).6AD?B?:3()-34###
@M06045:235:000000000-JCY5N:1:1101:3140:9100 2:N:0:CTCAGA
TTAGGCGCTGCGTTCTTCATCGATGCCAGAACCAAGAGATCCGTTGTTGAAAGTTTTAACTTGTTTGTTTTTTAAATCAGAAGGTACGCTATAAATTGAAGAGTTGGGTCATCTGGCGCGCTGCGGGACGGGCCGAAGCCGCGGCCCGCGGTGCGCCGAGCAACAAAAAGGTAAGGTTCACAAAGGGTTTGGAGTAATAACTCGGTAATGATCTCTCCGCTGGTTCACCAACGGAGACCTTGTTACGACTTTTACTTCCTCTAAATGACCAAGTACTCTGGTAGATCGGAAGAGCGTCAAC
+
CCGGGGEEGGGGGGGGGGFGGGGGGGGGGGGGGGGGGFGGGGGGGGGGFGGGGGGGGGGGGGGGGGGGGGG,@CFFGGCEGGGGGGGGGGGGFGGGGGGGCFGGGFGGG8<EFFECDGGEDGGGGGGGE=F+FFEGGGGGGGDDGGGGGGEEEGGGGGGGGGGGGGG>EC5EFFFGGGGGGGF5EG58EEGGCCFGGFGGFCFGGGGGGGCFGGGGF95CGGGDCF:*9FFF<D38B<F:**?CDFD*9BFFG4?BFBFFAFADAA<9BF:?:<<A::>B0<:<A<AFFF:F:11>>0###
@M06045:235:000000000-JCY5N:1:1101:17311:9124 2:N:0:CTCAGA
TTAGGCGCTGCGTTCTTCATCGATGCGAGAGCCAAGAGATCCGTTGTTGAAAGTTGTATTTTTGAATTATGTTTATTCAGAAATAGATATTCAGACAAACTGCTTTAAAGGTGTTAAGTTAATCAAACCCTCTTAAGGTTTTCCTTCCCCTAAAGTCCTATCGGACCCAAAGGGATATCAACGTACAGAGAGTCCAAAAACATTGCACACAAGGTGGATATGGATTTTTTTAAAGAGTGCCATAAAACACTCAATTATGAATGATCCTTCCGCAGGTTCACCTACGGAAACCTTGTTTCAG
+
CCGGGGGGGGGGGGGGGGGGGGGGGGGGGGGGGGGGGGGGGGGGGGGGGGGGGGGGGGGGGGGGGGGGGGGGGGGGGGGGGGGGFGGGGGGGGGGGGGGGGGGGGGGGGGFGGGGGFGGGGGGGGGGGGGFFGGGGGGGGGGGGGGGGGGGGGGGGFGGGGGGGGGGGGGGGGGGGGGGGGGGGGGGGGGGGFGGGGGGGGGGGFGGGGFGFFGCFFF5FGGGF+?FFFFFFEFFFFGAF=FGGGFGFFFFFFFFCFEFFFFEEEEF<FFAD@BFFFF<EE88;@?FFBFFF1<99>(###
@M06045:235:000000000-JCY5N:1:1101:7703:9140 2:N:0:CTCAGA
TTAGGCGCTGCGTTCTTCATCGATGCTGGAGCCAAGAGATCCGTTGTTGAAAGTTTTAACAGTTCGCTTAGAACACTCAGATGTATCGTCGGGTTCAAACAGAGATTCTGATGATACCGGCGGGCACGCCCCGGAGGGCGCGCCGCCGAAGCAACAGGTATAAAGGTTCACAAAGGGTTATGAGTTATAGTACTCGGTAATGATCCCTCCGCTGGTTCACCAACGGAGACCTTGTTACGACTTTTACTTCCTCTAAATGACCAAGTACTCTGGTAGATCGGAAGAGCGTCGTGTAGGGCTC
+
CCGGGGGGGGGGGGEGGGFFGFGGGGGGGGGGGGGGGGGGGGFGGGGGGGGGGGGGGGGGGGGGGGGGGGGGGGGGGGGGGGGGGFGGGGGGGGGGGGGGGGGGGFFFGGGGGGGGGG7BFGGGGDGGEFGCFG7CFDECGGGEEGGGEGGGGFFGGG99CGFF?FFFGGGGGGFFEEFFGGC><E9FGGGGGGGG>C>EFGG9CEFGGGGGGGGGFD47CFG<GGD57:5?FFFFFGF>EECGFFGGFFF47@FBF<B=AFFFFF45@=*)264>>968<6:671397:B>(.892:###
@M06045:235:000000000-JCY5N:1:1101:9126:9144 2:N:0:CTCAGA
TTAGGCGCTGCGTTCTTCATCGATGCCAGAACCAAGAGATCCGTTGTTGAAAGTTTTAACTTGTTTGTTTTGTAAATCAGAAGGTACGCTATAAATTGAAGAGTTGGGTCCTCTGGCGCGCTGCGGGACGGGCCGAAGCCGCGGCCCGCGGTGCGCCGAGCAACAAAAAGGTAAGGTTCACAAAGGGTTTGGAGTAATAACTCGGTAATGATCCCTCCGCTGGTTCACCAACGGAGACCTTGTTACGACTTTTACTTCCTCTAAATGACCAAGTACTCTAAGAGATCGGAAGAGCGTCCTT
+
CCGGGGGGGGGGGGGGGGGGGGGGGGGGGGGGGGGGGGGGGGGGGGGGGGGGGGGGGGGGGDGFGGGGGGGGGGGGGGGGGGGGGGGGGGGGGGGGGGGGGGGGGGGGGGGGGGGGGGGGGGEEFGGGGGGGGGGGGGGGGGGGGGGGGGGGDGGGGGGGGEGGFGGGGGGGGGGGGGGGDC9FFGGGGGGGFF+<CFFGFFGGGGGGGGGG7CGGFGFGGDGFGGG4=FFFFFE@DGFF44>FGFDFGFFFGFFF?AFFFF<<>BFFFF?B?DB9.<>BA<7)8A>02:<,(,:>91###
@M06045:235:000000000-JCY5N:1:1101:13207:9161 2:N:0:CTCAGA
TTAGGCGCTGCGTTCTTCATCGATGCCGGAACCAAGAGATCCGTTGTTGAAAGTTTTAACGATTTAGCTTTTCGCTCAGACTGCAATCTTCATACAGCGTTCACAGGTGTCTTCGGCGGGCGCGGACCCGGGGACGGAAGCCCCCCGGCGGCCTTGCGGCGGGCCCGCCGAAGCAACAAGGTACGATAAACACGGGTGGGAGGTTGGACCCAGAGGGCCCTCACTCGGTAATGATCCTTCCGCAGGTTCACCTACGGAAACCTTGTTACGACTTTTACTTCCTCTAAATGACCAAGTACCA
+
CCGGGGGGGGGGGGGGGGGGGGGGGGGGGGGGGGGGGGGGGGGGGGGGGGGGGGGGGGGGGGGGGGGGGGGGGGGGGGGGGGGGGGGGGGGGGGGGGGGGGGGGGGGGGGGGGGGGGGGFGDGGGGGGGGGGGGGGGGEGGGFEGGGGGGGGGGGGGGEGG>EEEEGEGGCCEDF@FFFGGGGCEGEEGF7CGGGGGGGGGGGGGGGF6DG<F4<FBG@GF:<<7:5>BFEA<=BFFGFFFB<5>B/9F=BBD;F?52:BBF?AB<A<FDF6(1<4)4<><25<A<A2::92408?<)###
@M06045:235:000000000-JCY5N:1:1101:18523:9182 2:N:0:CTCAGA
TTAGGCGCTGCGTTCTTCATCGATGCGAGAACCAAGAGATCCGTTGTTGAAAGTTTTAACGTTTAATATAAACAATTCAGACAGACGTCAATTGTAACAAAGAGTTTTGTTTTCCTCCCATGGGCACTCACCAGCCATAAGGCCGACGTGGCAGAGCCAAGTCCCATGGAAGCAACAGTAAAAAGGTACACAGTGTGGGTTGATAAAGAATATAAAATTCAATATACATTAATGATCCTTCCGCAGGTTCACCTACGGAAACCTTGTTACGACTTTTACTTCCTCTAAATGACCAAGTAAG
+
CCGGGGGGGGGGGGGGGGGGGGGGGGGGGGGGGGGGGGGGGGGGGGGGGGGFGGGGGGGGG@FGGGGGGGGGGGGGGGGGGGGGGGGFGGGGFGFFFGGGGGGGGGGGGGGGGGGGGGGGGGGGGGGGGGGGGGGGGGGGGFGGGGGGGGGGGGGGGGGGFDDCFGGGGGFGGGFGGGECFFGGGDFGGGGGGCFFGGGGGGGGGGGGGGGG@CFFFGAFGGDFCGGFFFAEF>CFFGFFFFGGGFGGGFFFGFFFF@BBBFFFFEEEFFBFFFBFBBFFF2<<<>ADFFF<AF?:6)###
@M06045:235:000000000-JCY5N:1:1101:15883:9194 2:N:0:CTCAGA
TTAGGCGCTGCGTTCTTCATCGATGCCAGAACCAAGAGATCCGTTGTTGAAAGTTTTGACTTATTCAGTACAGAAGACTCAGAGAGGCCATAATAATCAAGAGTTGGGTTTCCTCCGGTGGGCGCCCCGCTAGGGGGCCAGGGGGCACCGGGCGGACCCGGGCCGCCCGCCGAAGCAACGGTTTGAAGGTAACGTTCACAATGGTTTAGGGAGTTTTGCAACTCTGTAATGATCCCTCCGCTGGTTCACCAACGGAGACCTTGTTACGACTTTTACTTCCTCTAAATGACCAAGTACTGGG
+
CCGGGGGGGGGGGGGGGGGGGGGGGGGGGGGGGGGGGGGGGGGGGGGGGGGGGGGGGGGGGGGGGGFGGGGGGGGGGGGGGGGFGGGGGGGGGGGGGGGGGGGGGGGGGGEGGGGGGGGFEGGGGGGGGGGGGGFGGFDGGGGGGGGGGGGGGGGGGGGGGEGEEGGGGGGGECCE8FGGGGGGGGGGGGGGGGGGGCGGG?FFFGGGGGGFGC<C=76:CFGFGGGF?FFBAFFFFGBFF:DGG?>>FFFFGB>?@()832<295<:5>FFAD>FAAAFFF<255:<BFFF?:9)6)###
@M06045:235:000000000-JCY5N:1:1101:28176:9211 2:N:0:CTCAGA
TTAGGCGCTGCGTTCTTCATCGATGCCAGAACCAAGAGATCCGTTGTTGAAAGTTTTGACTTATTGTATAAGTTACTCAGAGAGGCCAGTGATGACGAAGAGTTTTGGTCCTCTGACGGGTTGCCAGCACGGGGGCCGGCGCGGCCCTGGTGGGGGCCACCCGCCGAAGCAACGGTGAGGTAGGTTCACAATGGTTGGGAGTTTTGCAACTCTGTAATGATCCCTCCGCTGGTTCACCAACGGAGACCTTGTTACGACTTTTACTTCCTCTAAATGACCAAGTACTCTTTTAGATCGGTGC
+
CCGGGGGGGGGGGGGGGGGGGGGGGGGGGGGGGGGGGGGGGGGGGGGGGGGGGGGGGGGGGGGGGGGGGGGGGGGGGGGGGGGGGGGGGGGGGGGGGDEGGG<FGG<FFGGGGGGGGGGGGGGFGGGGGGGGGGGGGGGGGGGGGEGCFFFGEGDGGGGGFGGGGGGGGGF?FGG8FCGG?FGFFGGFFCGGGGGGGGGGGCFGFGGGGGCFGGGGF>FGGFGG*9CBF>:B179@BFFFEF:7)>GGCFFFGFF?F6:DDB9AF4<A6=47<AA>)20833A<>2<9A)6:1?251(###
@M06045:235:000000000-JCY5N:1:1101:28318:9218 2:N:0:CTCAGA
TTAGGCGCTGCGTTCTTCATCGATGCGAGAACCAAGATATCCATTGCTAAGAGTTGTGCTTAGTTTGAATAACTTGCCTATGCCAGATTTCTCTTACATAAGTACATCAGTCAAGATGAGTTTTAAGTGAAAATGGTTTGTTTGACAGTGATGGAAGGTATTGCCTAACAATGACAGCACTGGGCTCGAAACCCTAGTTAATACAGTTGCGTACAGTTTTTTAGGCTGCACACCCACCACTAACCATATTAACAGCTAATCAAAGTCAGGGAGATTAAGTTCACAGAGTGTTGATACGGTG
+
CCGGGGGGGGGGGGGGGGGGGGGGGGGGGGGGGGGGGGGGGGGGGGGGGGGGGGGGGGGGGGGGGGGGGGGGGGGGGGGGGGGGGGGGGGGGGGGFGGGGGGGGGGGGGGGFFGGGGGFGGGGGGGGGFGGGGGGFFFDGGGGFGGGGGGGGGGGGGDFGFGGEGGGGGFGGGGGGGGGGGGDGGGGGGGGGGGGGGFGGGGGGGGGGFGGCDDGGC@FDGGGGGGGFFFFFDF4?EGFFFFG6CFFDCFAFGFFFFBF==EBEFE3CFFFFDFFFEFFFFFFEEE(6?C?63CEEF(###
@M06045:235:000000000-JCY5N:1:1101:27716:9227 2:N:0:CTCAGA
TTAGGCGCTGCGTTCTTCATCGATGCCAGAACCAAGAGATCCGTTGTTGAAAGTTTTGACTTATTCAGTACAGAAGACTCAGAGAGGCCTTAAATTATCAAGAGTTAGGTGACCTCCGGCGGGCGCCCCGCTAGGGGGCCCAGGGGCCCCGGGAGTGGTCCCGGGGCCGCCCGCCGAAGCAACGGTTAAAGGTAACGTTCACAATGGTTTGGGAGTTTTGCAACTCTGTAATGATCCCTCCGCTGGTTCACCAACGGAGACCTTGTTACGACTTTTACTTCCTCTAAATGACCAAGTATGG
+
CCGGGGGGGGGGGGGGGGGGGGGGGGGGGGGGGGGGGGGGGGGGGGGGGGGGGGGGGGGGGGGGGGGGGGGGGGGGGGGGGGGGGGGGGGGGGGGGGGGGGGGGGGGGFGGFGGGGGGGGGGGFGGGGGGGGGGGFGGGGGGGFC7C>CGGGECEGGGGGGGGGGGGGGGGGGGGGGGEGGGGEGCGCCFCFGFGGGGGGGGDFDF63A557CGD5?>@<FFGGGGGFFBFFFFFFFGFFFFGCGF<FF?BFD57?FFFFB:?FF<AAF)5;66:A9AAFF<44>FA264:ABB:?D2###
@M06045:235:000000000-JCY5N:1:1101:15023:9263 2:N:0:CTCAGA
TTAGGCGCTGCGTTCTTCATCGATGCCAGAACCAAGAGATCCGTTGTTGAAAGTTTTGATTTATTTATGGTTTTACTCAGAAGTTACATATAGAAACAGAGTTTAGGGGTCCTCTGGCGGGCCGTCCCGTTTTACCGGGAGCGGGCTGATCCGCCGAGGCAACAAGTGGTATGTTCACAGGGGTTTGGGAGTTGTAAACTCGGTAATGATCCCTCCGCTGGTTCACCAACGGAGACCTTGTTACGACTTTTACTTCCTCTAAATGACCAAGTACTCTGTCAGATCGTAAGAGCGTGCTGTC
+
CCGGGGGGGGGGGGGGGGGGGGGGGGGGGGGGGGGGGGGGGGGFGGGGGFGGGGGGGGGGGGGGGGGGGGGGGGGGGGGGGGGGGGGGGGGGGGGGGGGGGGFGGGGGGGGGGGGGGGGCEGGGGGGGGGGGGGGGGGGGGEGEGGGGCEGGGGGGCGGGCCGGGGFGGGGGGGGGGGGGGGGGGGGGGGGGGGGEGFGGGGGGFGGGFFGFF4*9<D@GGCGD>FGFFFFF:>EFFC*19?*09>DDGFF6*9?96.9?<A>FA4<BF:4<A<<2:2:4<<)),3,(.,531-,(((###
@M06045:235:000000000-JCY5N:1:1101:20721:9276 2:N:0:CTCAGA
TTAGGCGCTGCGTTCTTCATCGATGCCGGAACCAAGAGATCCATTGTTGAAAGTTTTGACAAATTTTCACAGTACTCAGACAGCCCATCTTCATCAGGGTTCACAGAGCGCTTCGGCGGGCGCGGGCCCGGAGACGTGCGTCCCCCGGCGACCAGGTGGCCCCGGTGGGCCCGCCAAAGCAACAGGTGTATAAAGACAAGGGTGGGAGGTTGGGCCGCGAGGGCCCGCACTCGGTAATGATCCTTCCGCAGGTTCACCTACGGAAACCTTGTTACGACTTTTACTTCCTCTAAATGACAAG
+
CCGGGGGGGGGCCGGGGGGGGGGGGGGGGEGGGGGGGGGGGG,EFFGGGFGGGGGGGGGGGGGGEFGGGGGGGGGGGGGGGGGGGGGGGFGGGFGGGGGGGGGGGGGGGGGGGGGGGGGGGCB>FGFFCFGGEEFCE7DGFCCEGEGGGECEGEFGGGGGGGGGGGGEGGGGGGGG?CGFGGGGGGGG+9<CGGGGGGGGFDGGEDFCEDGGGGGGFDDDGD3DCDDFD35:?FF5>FFBBFGGGFGDD>DFG4?AF<FFF?F6:((47*/<D<A<BB??)497A9)4)-:7:9B<B)###
@M06045:235:000000000-JCY5N:1:1101:15575:9299 2:N:0:CTCAGA
TTAGGCGCTGCGTTCTTCATCGATGCCAGAACCAAGAGATCCGTTGTTGAAAGTTTTGATTTATTTATGGTTTTACTCAGAAGTTACATATAGAAACAGAGTTTAGGGGTCCTCTGGCGGGCCGTCCCGTTTTACCGGGAGCGGGCTGATCCGCCGAGGCAACAAGTGGTATGTTCACAGGGGTTTGGGAGTTGTAAACTCGGTAATGATCCCTCCGCTGGTTCACCAACGGAGACCTTGTTACGACTTTTACTTCCTCTAAATGACCAAGTACTCTGTTAGATCGGAAGAGCGTCGTTGA
+
CCGGGGGGGGGGGGGGGGGGGGGGGGGGGGGGGGFGGGGGGGGGGGGGGGGGGGGGGGGGGGGGGGGGGGFGGGGGFGGGGGGGGGGGFFGGGGGGGGGGGGGGGGGGGGGGGGGGGGGGGGGGGGGGGEEFGGGGGGGGGGGGGGGGGFGGGFGGEEGGGGGGGGFGGGGGGGGFGGGGGGGGGGGGEGGEGGGGGFGCCEEGGDFFCFGGGC<<3C@GDFFF>GFFFFEFBEBFFGF??FGGGFDGCFFFGFFAFAF?AF<ADF7:F4;ABAA4<AF2454<9<6:F>?BBF>F;(###
@M06045:235:000000000-JCY5N:1:1101:25478:9320 2:N:0:CTCAGA
TTAGGCGCTGCGTTCTTCATCGATGCGAGAGCCAAGAGATCCGTTGTTGAAAGTTGTATTTTGAATTGTTTATTCATAATATTTTTCAGACAAAGAGTTAAAAAATAAAGGTTGATGTTTGGTCGATCTCCATGAAGAAGATCGACTGACATTGCACACAAGGTGGATATGGATTTAAAAAGTGCCATAAAACACTTATTATGAATGATCCTTCCGCAGGTTCACCTACGGAAACCTTGTTACGACTTTTACTTCCTCTAAATGACCAAGTACTCTGGTAGATCGGAAGAGCGTCGTGTCT
+
CCGGGGGGGGGGGGGGGFFGGGGGGGGGGGGGGGGGGGGGGGGGGGGGGGGGGGGGGGGGGGGCGGGFGGGGGGGGGGGGGGGGGGGGGGGGGGGEFGGGGGGGGGGGGGGGGGGGGGGGFEFFGGGGGGGGGGFGGGGGGGGFGGGGGGGGGGGGGGGGGGGGGGFFGGGGGGGGGGGGGGGGGGGFGGGGGGGGGGGGGGGG:@EGFGGGGGDDBGFGGGGGGGGFFFFFFFFFFGFFFFGGFFGGCFFFFFFFFFFFFCFCFEFFFFFFEEC<)4;EFE??;D;63;1?9>FB70###
@M06045:235:000000000-JCY5N:1:1101:9582:9329 2:N:0:CTCAGA
TTAGGCGCTGCGTTCTTCATCGATGCCAGAACCAAGAGATCCGTTGTTGAAAGTTTTAACTTGTTTGTTTTGTAAATCAGAAGGTACGCTGTAAATTGAAGAGTTGGGTCCTCTGGCGCGCTGCGGGACGGGCCGAAGCCGCGGCCCGCGGTGCGCCGAGCAACAAAAAGGTAAGGTTCACAAAGGGTTTGGAGTAATAACTCGGTAATGATCCCTCCGCTGGTTCACCAACGGAGACCTTGTTACGACTTTTACTTCCTCTAAATGACCAAGTACTCTTGGAGATCGGAAGAGCCTCGCA
+
CCGGGGGGGGGGGGGGGGGGGGGGGGGGGGGGGF@FGGGGGGGGGGGGGGAEFFGGGGGGGGGGGGGFGGFFGGGGGGGGGGGGGFGGGGGGGGGGGGGGGGGGGFGGGGGGGGGFGEGGGGGGGGGGGGDGGGGGGGGGGGEGGCEGGGEGGGGGGGGDEGGGGGGF58EGGFF6CFGGGGGCGGGFGEGGEG:89FGGG77CEGGGGGGGFGGGF37CCGC<FGC=FFFB?D>)5<FFF607DBD3<5@BCBFFFFF6<>7<9AFBBFFF09AA944<<?FB?0<BF?BF:??((,###
@M06045:235:000000000-JCY5N:1:1101:9536:9350 2:N:0:CTCAGA
TTAGGCGCTGCGTTCTTCATCGATGCCAGAACCAAGAGATCCGTTGTTGAAAGTTTTTATTTATTTGTAAAAACTACTCAGAAGATTCCAAAATAAAACAAGAGTTAAGTTTCCTAGGCGGGCGCCTGATCCGGGGCACACGAGGCGCCCGGGGCAATCCCGCCGAAGCAACAGTAGGTATGTTCACATGGGTTTGGGAGTTGTAAACTCGGTAATGATCCCTCCGCTGGTTCACCAACGGAGACCTTGTTACGACTTTTACTTCCTCTAAATGACCAAGTACTCTTCCAGTTCGGAAGCG
+
CCGGGGGGGGGGGGGGGGGGGGGGGGGGGGGGGGGGGGGGGGGGGGGGGGGGGGGGGGGGGGGGGGGGGGGGGGGGGGGGGGGGGGGGGGGGGGGGGGGGGGGGGGGGEGGGGGGGG@FDEGGECGGGABFGGDGGGGGGG>7@EGEE6EEGGGGGGGGGCGGGGGEDGGGGFCCFGGG?F?CGGGGCCEGGGGEGGGGG?C+ACGGGFGGDDGGGBGFGG*9C<<D)7.7AA@4?=FFFFED39>G:C49=FBFF>FFF2<6AFF929?F2<<B<:>B:B)-)6<4<2-))).:468###
@M06045:235:000000000-JCY5N:1:1101:5433:9370 2:N:0:CTCAGA
TTAGGCGCTGCGTTCTTCATCGATGCCGGAACCAAGAGATCCGTTGTTGAAAGTTTTAACGATTAAATAAATCGACTCAGACTGCAACCTTCAGACAGTGTTCGTGTTGGTGTCTCCGGCGGGCGCGGGCCCGGGGGCGAGATGCCCCCCGGCGGCCACGAATGGCGGGCCCGCCGAAGCAACAAGGTACGATAGACACGGGTGGGAGGTTGGACCGGTTAGGTCCTCACTCGGTAATGATCCTTCCGCAGGTTCACCTACGGAAACCTTGTTACGACTTTTACTTCCTCTAAATGACACC
+
CCGGGGGGGGGGGGGGGGGGGGGGGGGGGGGGGGGGGGGGGGGGGGGGGGGGGEGGGGGGGGGGGGGGGGGGGGGGGGGGGGGGGGGGGGGGGGGGGGGGGGGGGGGGGGGGGGGGGGGGGGGGGGGGGGGDGGGFGGGGEGGGGCFGGGGGGGGGGGGGGGGGGFGGGGGGGGGGGGGGGGGCGGGGGGGDFEGGGGGDEGGEC5:ED<FGGGGGFGFDGGGDGG7FB@?<?FDF:FFFBFG>FFD595BF<?FAFFFFFF6,8>F<FFFAFFFFFBB:AF2244)8444<AAA)62###
@M06045:235:000000000-JCY5N:1:1101:14500:9373 2:N:0:CTCAGA
TTAGGCGCTGCGTTCTTCATCGATGCGAGAGCCAAGAGATCCGTTGTTGAAAGTTGTATTTTGAATTAAGTATTCATAATATGTTTCAGACAAAATCACTAAAGTTCTGAGTAGATATAAATCCCAAAGGTGACCACACGGCTTTTGACAGCCGGCAGCCCCCAGAGAGATGACATTGCACACAAGGTGGATATGGATTTTTGAAAGTGCCATAAAAACACTTGATTATGAATGATCCTTCCGCAGGTTCACCTACGGAAACCTTGTTACGACTTTTACTTCCTCTAAATGACCAAGTAAT
+
CCGGGGGGGGGGGGGGGGGGGGGGGGGGGGGGGGGGGGGGGGGGGGGGGGGGGGGGGGGGGGGGGGGGGGGGGGGGGGGGGGGGGGGGGGGGGGGFGGGGGGGGGGGGGGGGGGGGGGGGGGGGGFGGGGGFGGGGGGGGGGGGGGGGGGGFGGGGGGGGGGGGGGFGGGGGGGGGGGGGGGGGGGGFGFGGGGEFEEFGGGDGGGGGFGGGC4FFFGFGGGGGGGGFFFFFEFFFFGFFFFDGGFDDFAFFGFFFFFFFFFFF3CFAACEFBFFBFF<>FFFB<AFFFFFFABFF:)###
@M06045:235:000000000-JCY5N:1:1101:19401:9391 2:N:0:CTCAGA
TTAGGCGCTGCGTTCTTCATCGATGCCAGAACCAAGAGATCCGTTGTTGAAAGTTTTGATTTTATTTGCTTGTGTCACTCAGAAGATACTTCAGGAAAACAAGAGTTTAGGTCCTCCGGCGGGCGCCTGGGTCCGGGCCCGGGGGCGCCGGGGCGATCCCGCCGAAGCAACAATTGGTATGTTCACAGGGGTTTGGGAGTTGTAAACTCGGTAATGATCCCTCCGCTGGTTCACCAACGGAGGCCTTGTTACGACTTTTACTTCCTCTAAATGACCAAGTACTCTTGAAGATCGGAAGTCT
+
CCGGGGGGGGGGGGGGGGGGGGGGGGGGGGGGGGGGGGGGGGGGGGGGGGGGGFGGGGGGGGGGGGGGGGGGGGGGGGGGGGGGGGGGGGGGGGGGGGGGGGGGGGGGGGGGGGGGGGGGGGGGGGGGGGGGGGGGGGGGGGGGGGGGGGGGGECGGGGFGGGEGEGGGGGGFGGGGGGGGGGGDGGGGGGGGGGGG=CECCCEFGF:EDCCGDDGF>6CFFFGCDDEBFFA9FF=>DEF3@GGG@F60=?FD>EFEFFF2>A9<2-6?F=A4>BB?F<9AA4.6A)).)4)4:241(###
@M06045:235:000000000-JCY5N:1:1101:21084:9423 2:N:0:CTCAGA
TTAGGCGCTGCGTTCTTCATCGATGCCAGAACCAAGAGATCCGTTGTTGAAAGTTTTAACTTGTTTGTTTTGTAAATCAGAAGGTACGCTATAAATTGAAGAGTTGGGTCCTCTGGCGCGCTGCGGGACGGGCCGAAGCCGCGGCCCGCGGTGCGCCGAGCAACAAAAAGGTAAGGTACACAAAGGGTTTGGAGTAATAACTCGGTAATGATCCCTCCGCTGGTTCACCAACGGAGACCTTGTTACGACTTTTACTTCCTCTAAATGACCAAGTACTCTGCTAGATCGGAAGAGCGTCGAT
+
CCGGGGGGGGGGGGGGGGGGGGGGGGGGGGGGGGGGGGGGGGGGGGGGGGGGGGGGGGGGGGGGGGGGGGGGGGGGGGGGGGGGGGGGGGGGGGGGGGGGGGGGGGFGGGGGGGGGGGGGGGGGGGGGGGGGGGGGGGGGGGGGGGGGGGGGEGGGGG>EGGGGGGGGGGGGGGGGGGGGGGGFFGGGGGGGFC8<CEFGG7:EGGFGGGGCFFGFFG>DDGGFGGFFFFFFFFFFFGFFFFGGFFGF<>>FG?FFFFFFFFAFFF447?@B<6<A<<A47>AFFFA660-34:091(###
@M06045:235:000000000-JCY5N:1:1101:10037:9453 2:N:0:CTCAGA
TTAGGCGCTGCGTTCTTCATCGATGCCAGAACCAAGAGATCCGTTGTTGAAAGTTTTGACTTATTCAGTACAGAAGACTCAGAGAGGCCATACAATGCAATAGTTTGGTTTACCTCCGGCGGGCGCCCGCGAGGGCCGAGGGGCGCCGGGCAGGACCCGGGCCGCCCGCCGAAGCAACGGTAAAGCTAACGTTCACAATGGGTTGGGAGTTTTGCAACTCTGTAAGGATCCCTCCGCTGGATCACCAACGGAGACCTTGTTACGACTTTTACTTCCTCTAACTGACCAAGTTCTCTCCCAT
+
CCF@FC@FFDGGGC;FGDFGGGGGF@@<<ECFFF@F<<CFDCFDGCF?F<F9@FFFDCCFCFGCDDCFGF@F<CECFE@EE,,E8C:,:EF<@E<FCEFGFGGGGGGG47AFGGD?FGFGC7:CF+F7:C7FFG+CE7@>CE8**=C::5854:ECFC1*:*/::?*?EDGGGDE8CF85?8?9E+30<C>2A8<E99CEF6<2*5=5*90?**7*8F)02:7*2*2=*944)7<)8*8))/7*9:FCDE))1))-0)**)).8(4??F=6<2:925:-)6))6<?3)(,.))..).(###
@M06045:235:000000000-JCY5N:1:1101:28905:9472 2:N:0:CTCAGA
TTAGGCGCTGCGTTCTTCATCGATGCCAGAACCAAGAGATCCGTTGTTGAAAGTTTTGACTTATTGTATAAGTTACTCAGAGAGGCCACTGATGACGAAGAGTTTTGGTCTTCTGACGGGCTGCCGGCACGGGGGCCGGCGCGGCCCCGGTGGGAGCCACCCGCCGAAGCAACGGTGAGGTAGGTTCACAATGGTTGGGAGTTTTGCAACTCTGTAATGATCCCTCCGCTGGTTCACCAACGGAGACCTTGTTACGACTTTTACTTCCTCTAAATGACCAAGTACTCTCTGACATCGGAAC
+
CCGGGGGGGGGGGGGGGGGGGGGGGGGGGGGGGG?FFGGGGGGDEGGGGFGGGGGGGGGGGGGGG9FGGGGGGGGG<AFF9EFGGGGGGGGGGGGGEDFGGGGGGGGGGGGGGGGGGGGGGGGGGGDGCGDGCFEGGGEGGGGEGEGGGGGG>CGDGGGGGGGG>5:8CGGGGDDGGGGGGFGGGCFGGGGFFG@EEGGGGGGGGGGGGGGGGFGGBC?F>D>DDFGFDDFF?F=FFFFFDBGC5BFG69FBC4=?@BEFFFBF2<AFFF?AA<B2<<056:FDDBFFFFAB))<3:0###
@M06045:235:000000000-JCY5N:1:1101:10315:9526 2:N:0:CTCAGA
TTAGGCGCTGCGTTCTTCATCGATGCCAGAACCAAGAGATCCGTTGTTGAAAGTTTTTACTTTATTTAGTTTGGTACTCAGACGACATAGTTCTTCAAGAGTTTTAAGAGGTTGGCCATCGACGGGCACTGTCCAGCGGGGTTTTAAGGCCCGCCGGCAGCCGACAGATCCTGTCGACAGGCCCGCCGAAGCAACGTGGTAAGGTAGACACAGGGTTGGAGGTCGGGCCAGAAGACCCTAACTCAGTAATGATCCTTCCGCAGGTTCACCTGAGATCACAAGTTAGCGAAATGTCACCAAC
+
CCGGGGGGGGGGGGGGGGGGGGGGGGGGGGGGGGGGGGGGGGGGGGGGGGGGGGGGGGGGGGGGGGGGGGGGGGGGGGGGGGGGCGGGGGGGGGGGGGGGGGGFGGGGDGGGGGGGGGGGCGGGGGGGGGGGGGGGGGGGGGGGGGGGGGFGGGGGGGGGGGGGGGGGGGGGGGFGGGGGGGGGGGGGGCCEGFGG*8CCCFFGGGC7<:C7FFGC>D<DGDDFGGGFFBFFFFFF>F?@@FDF7@FFGFFFGFF<FB4;?BFFF?FFFFFFF?<>834<8:AAAAFFFF6(.:B<:)###
@M06045:235:000000000-JCY5N:1:1101:7621:9529 2:N:0:CTCAGA
TTAGGCGCTGCGTTCTTCATCGATGCTGGAGCCAAGAGATCCGTTGTTAAAAGTTTTGACAGTTCGCTAAGAACACTCAGAAGTATCGTCGGGTTCGAAAACAGAGATTCTGATGAGACCGGCGGGCACCCTTGCGGGCGCCGCCGAAGCAACAGGTATAATAGTTCACAATGGGTAGAGAGTGTAGTACTCAGTAATGATCCCTCCGCTGGTTCACCAACGGAGACCTTGTTACGACTTTTACTTCCTCTAAATGACCAAGTACTCTGCCAGATCGGAAGAGCGTCGTGTAGGGAAAGAC
+
CCGGGGGGGGGGGGGGGGGGGGGGGGGGGGGGGGGGGGGGGGGGGGGGGGFGGGGGGGGGGGGGGGGGGGGGGGGGGGGGGGGGGGGGGGGGGGGGGGGGGGGGGGGGGGGGGGGGGGFFGGGGGGGGGGGGG8D7EGGFGGGGGGGGGGGGGGGGFGGGGFGGGGGGGGG9FFGGGGGGGGGGGGGFGGGGGGGGGFGGF?FGGGGGGGGGGGFGFGFGGDGGGGGFFFFDA?BEFGFF?FFFGFGGCFBFG?FAFF?F?FFADAFAF?=0:B7:BF6:42?B66(461:04AF:?:###
@M06045:235:000000000-JCY5N:1:1101:26217:9538 2:N:0:CTCAGA
TTAGGCGCTGCGTTCTTCATCGATGCTGGAACCAAGAGATCCGTTGTTGAAAGTTTTAACAGTTCGCTTAGAACACTCAGAAGTAACGTCGGTTCTTGACTGAGAGACTGGATATCGCCGGCGGGCACGCCCCCCGCGGGGGGGGAAACGCGCCGCCGAAGCAACGTGGTATAAAGGTTCACATAGGGTTATGAGGTTGGAAAAAACACTCAGTAATGATCCCTCCGCTGGTTCACCAACGGAGACCTTGTTACGACTTTTACTTCCTCTAAATGACCAAGTACTCTTCTAGATCGGGGAT
+
CCGGGGGGGGGGGGGGGGGGGGGGFGGGGGGGGFFGGGGGGGGGGGGGGGGGGGGGGGGGGGGGGGGGGGGGGGGGGGGGGFGGGGGGFGGGGGGFGGGGGGGGGGGGGGGGGGGDEGGGGDGGDGGGGGGGGDEGGEGGGGGGGGGGGFGGDCEEEECEGGFCGGFGGGGGGGGGGGGGGGGF9<CFGDGGFCFGGGGGGGGGGGGGGGGGCGG=B>F>?CFFCCDD35<?FFFFFGFB379)9>F6:79@FBEF5?FFFFAA<4AAF*7)65)<2:?F?<4)66):2<44)-),((###
@M06045:235:000000000-JCY5N:1:1101:7176:9554 2:N:0:CTCAGA
TTAGGCGCTGCGTTCTTCATCGATGCCAAAACCAAGAGATCCGTTGTTGAAAGTTTTAACTTGTTTGTTTTGTAAATCAGAAGGTACGCTATAAATTGAAGAGTTGGGTCCTCTGGCGCGCTGCGGGACGGGCCGAAGCCGCGGCCCGCGGTGCGCCGAGCAACAAAAAGGTAAGGTTCACAAAGGGTTTGGAGTAATAACTCGGTAATGATCCCTCCGCTGGTTCACCAACGGAGACCTTGTTACGACTTTTACTTCCTCTAAATGACCAAGTACTCTATCAGATCGGAAGAGCGTCTAG
+
CCGGGGGGGGGGGGGGGGGGGGGGGGGGGGGGGGCGGGGGGGGGGGGGGGGGGGGGGGGGGGGGGGGGGGGFGGGGGGGGGGGGGGGGGGDGGGGGGGGGFGGGGDFFGFGGGGGGGGGGGGGGGGGGGGDGGGGGGFGGGGGGGGGGGGGGDDGGGGEGGGGGGGGGGGGGGFGGGGGGGGGFFGGGGGCGF6AF@FFFF7FGDGFGC>GFFFGGFGFDDGGFGGGFFFFFFFFF3C>FFFCFC49CD5;F7=F27<B*-)3<>FFF4@F?49<A>DA92644<>B?<B60(.17>(###
@M06045:235:000000000-JCY5N:1:1101:5684:9561 2:N:0:CTCAGA
TTAGGCGCTGCGTTCTTCATCGATGCGAGAGCCAAGAGATCCGTTGTTGAAAGTTGTATTCGAGTTTTGATTACTCTGAATGTTAGACTTGCAATTGAAGACGTGTGAGAAAATGAAGCCCAATCTTCCAAAGTTGAAAGGGCCCTTACAATGCACACAAGGTGGGTATGGATTTGAAAGTGCCATAAACACTTATTGTGAATGATCCTTCCGCAGGTTCACCTACGGAAACCTTGCTACGACTTTTACTTCCTCTAAATGACCAAGTACTCTACCAGATCGGAAGAGCGTCGGGTAGTCG
+
CCFGGGGCFGDEG@FFGGGGGFGGGGGG7@FGGGGGGGGGGGGGGGGGGGGCGEGFGGGGEE@FF:FGGGGGGA<FFGGGGGGGGFGGGGGGGGGAFGFFGGCGEGGGGGGGGGGGGGGDGFFGGFFGFGGG?FFGFEEFFGGDGGGGGGFFGGGGFGEGGGEEDEEDCFG9,>E,>DFGDGGGFAFG9BDFFFDFCFGGGFGCFFGGCGGFGGGGFGFFC8CFGFGFF>DFBFFCFGCFFFD*CAFFFFF:CCFFFFFFCCFF@<;4:@+)19C333<3;7;;@FFFFBFFB(4<>:###
@M06045:235:000000000-JCY5N:1:1101:26967:9596 2:N:0:CTCAGA
TTAGGCGCTGCGTTCTTCATCGATGCCAGAGCCAAGAGATCCGTTGCTGAAAGTTTTGATTGCTTATTTGTATAATACTCAGAGTATCCAAAATGAAACAAGAGTTTGGGTCCCCCGGCGGGTTCCCCAGGGCGCCGGGGCGTCCTGGGGCGGGTGTCCCCGCCGAAGCAACGATGGTATGTTCACAAAGGTTTGGGAGTTCTGTAACTCGATAATGATCCCTCCGCTGGTTCACCAACGGAGACCTTGTTACGACTTTTACTTCCTCTAAATGACCAAGTACTCTACAAGATCGGAACGC
+
CCGGGGGGGGGGGGGGGGGGGGGGGGGGGFGGGGGGGGGGFGGGGGGGGGGGGGGGGGGGGGGGGGGGGGGGGGGGGGGGGGGGFFGGGGGGGGGGGGGGGGGGGGGGGGGFGFGGGGGGGGFGGGGGGGGGGGGGGGGGGGECEC?FFCEEDGEEEGGCGGGGGGGGGGFGGGGFE7CFGGFGGGGGGGGG7CEGGGGEGDGGCCGG?GGGGCCCFGFGGGGGGGGFE:?>BFF?=4@>BFGDF>GCDFF=DEF>FFFFFA9AAF4976952):<>:::BFDA><A>97),4AF?F?###
@M06045:235:000000000-JCY5N:1:1101:27170:9600 2:N:0:CTCAGA
TTAGGCGCTGCGTTCTTCATCGATGCGGGAACCAAGAGACCCGTTGTTGAAAGTTTTAATGATTAGATCATTTGCTCAGACGTATCCGTTAGAGAAGTTTGGGGTGTCTCCGGCGGGCACGCGCCCGGGGACCCAGTCCCCCGGCAGCGAGCGAGGCCCGCAGGCCCGCCGAAGCAACAGGTACAAGTAAACACGGGTGGCACAATGGGACCCCGAAGGGCCCCCGGTACGGTAATGATCCTTCCGCAGGTTCACCTACGGAAACCTTGTTACGACTTTTACTTCCTCTAAATGACCACTG
+
CCGGGGGGGGGGGGGGGGGGGGGGGGGGGGGGGGGGGGGGGGGGGGGGGGGGGGGGGGGGGGGGGGGGGGGGGGGGGGGGGGGGGGGGFGGGGGGFGGGGGGGGGGGGGGGGGGGGGGGGGGGGGGGEGGGG<FGGGGGGGGGCEGGGGDGGGGGGG5EEEG>EGGGDGG5EEEEGGFFGEFCGGGGGG?FF?GGGGGGGGGGGG?CCDFGDGDD3BDBGDCDGG<D>DF:B:FEFF:*9@=CGGFDGGF<FG?BB9:FFF:61:18>FFFA<:89?B2<9244.84<<D<ADB><B:###
@M06045:235:000000000-JCY5N:1:1101:21471:9612 2:N:0:CTCAGA
TTAGGCGCTGCGTTCTTCATCGATGCCAGAACCAAGAGATCCGTTGTTGAAAGTTTTTACTTTATTTAGTTTGGTACTCAGACGACATGGTTCTTCAAGAGTTTTAAGAGGTTGGCCATCGACGGGCACTGTCCAGCGGGGTTTTAAGGCCCGCCGGCAGCCGACAGATCCTGTCGACAGGCCCGCCGAAGCAACGTGGTAAGGTAGACACAGGGTTGGAGGTCGGGCCAGAAGACCCTAACCCAGTAATGATCCTTCCGCAGGTTCACCTGAGATCACAAGTTAGCGAAATGTCACAAGC
+
CCGGGGGGGGGGGGGGGGGGGGGGGGGGGGGGGGGGGGGGGGGGGGGGGGGGGGGGGGGGGGGGGGGGGGGGGGGGGGGGGGGGGGGGGGGGGGGDFGGGGGGGGGGGGGGGGGGGGGGGGGGGGGGGGGGGGGGGGGGGGGGGGGGGGGFGGGGGEEGGGGGGGGGGGGGGGGGGGGGGGGEGGGGGGGGGGGGGGFGGGFGGEGFFGGGGGGGGFGFGGGGGGGGFFFF?FFFFFG:FFFGFD@FGGFFFGFFFFFFFFFF>FFFFFF*4:1<<?:?F?FFAFFF>BF9?FFF<>)###
@M06045:235:000000000-JCY5N:1:1101:20698:9616 2:N:0:CTCAGA
TTAGGCGCTGCGTTCTTCATCGATGCCAGAACCAAGAGATCCGTTGTTGAAAGTTTTGATTTATTTATGGTTTTACTCAGAAGTTACATATAGAAACAGAGTTTAGGGGTCCTCTGGCGGGCCGTCCCGTTTTACCGGGAGCGGGCTGATCCGCCGAGGCAACAAGTGGTATGTTCACAGGGGTTTGGGAGTTGTAAACTCGGTAATGATCCCTCCGCTGGTTCACCAACGGAGACCTTGTTACGACTTTTACTTCCTCTAAATGACCAAGTACTCTAAGAGATCGGAAGAGCGTCGGCGC
+
CCGGGGGGGGGGGGGGGGGGGGGGGGGGGGGGGGGGGGGGGGGGGGGGGGGGGGGGGGGGGGGGGGGGGGGGGGGGGGGGGGGGGGGGGGGGGGGGGGGGGGGGGGGGGGGGGGGGGGGGGGGGGGGGGGGGGGGGGGGGGGGGGGGGGGGGGGGGGGGGGGGGGGGGGGGGGGGGGGGGGGGGGGGGGGGGGGGGFGGGGGGGGGGGGCCCFFFGFGFDGGGFGGFFFEFFFFDFFGFFFFFGGFGDGFFFGFFFFFFFFFFFFFFB@:@D<9<<:BFF2<BFB<BFFFFF?97B>1###
@M06045:235:000000000-JCY5N:1:1101:17204:9625 2:N:0:CTCAGA
TTAGGCGCTGCGTTCTTCATCGATGCGAGAGCCAAGAGATCCGTTGTTGAAAGTTGTATTTTGAATTAAGTATTCATAATATGTTTCAGACAAAATCACTAAAGTTCTGAGTAGATATAAATCCCAAAGGTGACCACACGGCTTTTGACAGCCGGCAGCCCCCAGAGAGATGACATTGCACACAAGGTGGATATGGATTTTTGAAAGTGCCATAAAAACACTTGATTATGAATGATCCTTCCGCAGGTTCACCTACGGAAACCTTGTTAAGACTTTTACTTCCTCTAAATGACCAAGTAGT
+
CCGGGGGGGGGGGGGGGGGGGGGGGGGGGGGGGGGGGGGGGGGGGGGGGGGFGGGGGGGGGGGGGGGGGGGGGGGGGGGGGGGGGGGGGGGGGFGGGGGGGGFGGGGGGGGGGGGGGGGGGGGGGGGGGGGFGGGGGGGGGGGGGGGGGGGGFEGGGGGGGGGGGDECEGGGF9DGGGGGGGGGGGDFGGGGGFGGFCFCGGGGGGGEFGGGGGGGFF4DGGGGGDFAACFFFFAAFFFFFFGDGAGGGFFFGFF@B@FFFF@DFFEEFFCEFEFFEE3<>ABFFAF><4:9<??BF)###
@M06045:235:000000000-JCY5N:1:1101:3769:9629 2:N:0:CTCAGA
TTAGGCGCTGCGTTCTTCATCGATGCCAGAACCAAGAGATCCGTTGTTGAAAGTTGTAACTATTAAAGTTTTTCAGACGCTGATTGCAACTGCAATGGGTTTAAATTGTCCAATCGGCGGGCGAACCCGCCGAGGAAACGTAAGTACTCAAAGAACATGGGTAAGAGACAGCAGGACAAAGCCTACAATACTCTAGGTAATGATCCTTCCGCAGGTTCACCTACGGAAACCTTGTTACGACTTTTACTTCCTCTAAATGACCAAGTACTCCCGTAGATCGGAAGAGCGTCGTGTAGGGACC
+
CCGGGGGGGGGGEGGCGGGGGGGGGGGGG8EFFCFGGGGGGGGGGGGGGGGGGGGGGGGGGGGGGGGGGFC9FFGGGGGGGGGGGGGFGGGGGFEDFGGFGEGGGGGGGGGGGGGGGGGGGGGEGGEGGGGGG@FGGFGGGGDGFAGFGGGGGGGGGGGGGGGGGGGGGG?EFFGG5FGGGGGGGGGGGGFFF9EGFFGGGFEF7CFFGGEGGGGGFGFCGGGGGGDFFFFF<?FFFDFFFF3DGFFFGFF4>8FAFF?4A?:BFFFF=9)(72(((.),4(173:?>F?6((.4-3:###
@M06045:235:000000000-JCY5N:1:1101:26231:9652 2:N:0:CTCAGA
TTAGGCGCTGCGTTCTTCATCGATGCGAGAGCCAAGAGATCCGTTGTTGAAAGTTGTATTTGAATTGTCTATTCATAATAGTTTTCAGACAGACAGTTAAAAAATAAGTTGATGTTTGGCCGCTTTCATAAAGAAAACGGCTGACATTGCACACAAGGTGGATATGGATTTAAGAAGTGCCATAAACACTTATTATGAATGATCCTTCCGCAGGTTCACCTACGGAAACCTTGTTACGACTTTTACTTCCTCTAAATGACCAAGTACTCTGGGAGATCGGAAGAGCGTCGTGTAGGGGCAC
+
CCFGGGGGGGGGGGGGGGGGGGGGGGGGGGGGGGGGGGGGGGGGGGGGGGGGGGGGGGGGGGGGGGGGGGGGGGGFGGGGGGGGGGGGGGGGGGGGGGGGGGGGGGGGFGGGGGGGGGGGGDGGGGGGGGGGGGGGGGGGGGGGGGFCGGGGGGGGGGGGGGGGGGGGGGGGGGGGGFFGGGFGFGGGGGGGGGGGGGGGGGCGCFGGGGGGDD?FFGFGGGGGGGGFFFFFFFFFFGFFFEGGGFGGGFFFGFFFFFFFFFFDFEECFFFF8@FD1=DFF;17?FFFFFFFBFFF?(###
@M06045:235:000000000-JCY5N:1:1101:2300:9668 2:N:0:CTCAGA
TTAGGCGCTGCGTTCTTCATCGATGCTGGAGCCAAGAGATCCGTTGTTGAAAGTTTTAACAGTTCGCTTAGAACACTCAGAAATATCGTCGGGTTCGAACAGAGATTCTGATGATACCGGCGGGCACGCCCCGGGAGGCGCGCCGCCGAAGCAACAGGTATAAAGGTTCACAAAGGGTTATGAGTTATAGTACTCGGTAAGGATCCCTCCGCTGGTTCACCAACGGAGACCTTGTTACGACTTTTACTTCCTCTAAATGACCAAGTACTCTGGCAGATCGGAAGCGCGTCGGGTAGGGACT
+
CCGGGGGGGGGGGGGFGFFGGGGGGGGGGGGGGGGGGGGGFFGFFFGGGFGGGFGGGGFFFGFCFGGGGGGGG9CCFGGFGFGGFEGGGGGGGGDFGGG<FGFFGGGFFGGGGGGG9?FCGGGGCFGCG@C@F@EFDGFGGGGCCGDCCGG>BCGGGF9@CEC<BF?<CFFGCFEFE*=*>CEG<CF?FGFG9E+8CGGG+0<+<EFGGDED3>DG=CF7>F5DGG5:35>22=FFFD>3.)9:DFGGGFFF7@FAF2?F)2::BBBF?F4<?::<B2(48(39(,421;B((,-:<?###
@M06045:235:000000000-JCY5N:1:1101:4523:9680 2:N:0:CTCAGA
TTAGGCGCTGCGTTCTTCATCGATGCCAGAACCAAGACATCCGTTGTTGAAAGTTGTAAAGATTCAAGTGCCCTCGATCAGAGGTATACTGCTACTGCAAAGGGGTTTGGATGGGCCCAGCGACGGGCGCGAGCCCGCCGAGGGAACAAAAGGTACTCATAGTCAAGGGTTACTTCGCCTCGTCCGCATTTCTGGCCACTTTCGTGGGGTCCTGCGGCGAGTTGAAGACGCGGTCTCGAAGACCGGAAGGTTAATGATCCTTCCGCCGGTTCACCTACGGAAACCTTGTTACGACTTTCGA
+
?CGGC<FFG7CCFGG<<<CDEFCF9CFFDEFFC8CEE,6C,EFGFF:CAEDC,CFGDAF9FAFGAFGFFCFFG,CC@DFGG,@@@<EAFEAFEFEFGGF,,,B,6BCF,,9EE?AC<>CGGCFG7@7FGEECGG+@+:C:EBBC*,@3,@,@:4>EFG,<;;;,9,D:BC:BF>=D5C58CEFGGCG5EE9CF;FDF6:>CG+*1=5>59:7**7)8)))719*2***7)011:87BC/75)9FD57))<)1:=*:65*9:>6<(-3()0.8<43)(5(-(,(,(,54:A)-1(4:-)###
@M06045:235:000000000-JCY5N:1:1101:11636:9692 2:N:0:CTCAGA
TTAGGCGCTGCGTTCTTCATCGATGCGAGAGCCAAGAGATCCGTTGTCAAAAGTTGTATTTAAAATTCAATCTGTGAAGATCAAACAATTTCAGGCATTAATATGAAACAAAAGTTAGTTCAAAGTGGGCGGCAGCCCAACCTTAGCACCCGAAGGTTTGCGTAGGTAGGTACCTGAGTCTGTTGTTTAAACTCAGGACACTCGAACTGCCAAAAACAGATATGGTGCACACAAATGTTTAGGTTTTCCCCATCGCCTTTGAAGGGCAGCCGGGGGCCTAAATTTATTTGTTAATGATCCA
+
CCGGGGGGGGGGGGGGGGGGGGGGGGGGGGGGGGGGGGGGGGGGGGGGGGGGGGGGGGGGGGGGGGGGGGGGGGGGGGGGGGGGGGGGGGGGGGGGGGGGGGGGGGGGGGGGGGGGGGGGGGGGGGGGGGGGDGDGGGGGGGGGGGGGGGGDGGGGGGGGGGGGGGGGGGGGGGGGGGGGGGGGGGGGGGGGGGGGGGGGGFGGGGGGGGGGGFGGFGFGGGFFFFFFFFFFFFFFFGFFFFGDFFGGGAFFGFFFFFFFEFFFFFB?BDF>FBFFFFF:??AA2<DF<<BFA624<)###
@M06045:235:000000000-JCY5N:1:1101:28336:9701 2:N:0:CTCAGA
TTAGGCGCTGCGTTCTTCATCGATGCGAGAGCCAAGAGATCCGCTGTTGAAAGTTGTATTTTTGAATTATGTTTATTCAGAAATAGATATTCAGACAAACTGCCTTAAAGGTGTTAAGTTAATCAAACCCTCTTGGCTTTTAATGCCAGAGAGAGTTCAAAAACGTTGCACACAAGGTGGATATGGATTTTTTTAAAGAGTGCCATAAAACACTCAATTATGAATGATCCTTCCGCAGGTTCACCTACGGAAACCTTGTTACGACTTTTACTTCCTCTAAATGACCAAGTACTCTCGGCGA
+
CCGGGGGGGGGGGGGGGGGGGGGGGGGGGGGGGGGGGGGGGGGGGGGGGGGGGGGGGGGGAGGGGGGGGGGGGGGGGGGFGFGGGGGGGGGFGGGGGGGGGGGGGGGGGGGFFGFGGGGGGGGGGDGGGGGGGGGGGGGGGGGGGGGGGCFGGGGDCDGFGFGGCEFFGGGGGEGGGEGGGGGGFGGCGGGGGGGGGGGGFCFGGFFGGGGGGFDGFGAFFGGGFGGFFFFF=FFFDC>FFFGGGFGFGEBDGF;844AFECDDFFDCFFFFFEECEEEFEFE378>2(6)-))6:?2###
@M06045:235:000000000-JCY5N:1:1101:21458:9702 2:N:0:CTCAGA
TTAGGCGCTGCGTTCTTCATCGATGCGAGAGCCAAGAGATCCGTTGTTGAAAGTTGTATTCGAGTTTTGATTACTCTGAATGTTAGACTTGCAATTGAAGACGTGTGAGAAAATGAAGCCCAATCTTCCGAAGTTGAAAGGGCCTTTACAATGCACACAAGGTGGGTATGGATTTGAAAGTGCCATAAACACTTATTGTGAATGATCCTTCCGCAGGTTCACCTACGGAAACCTTGTTACGACTTTTACTTCCTCTAAATGACCAAGTACTCTCCCAGATCGGAAGAGCGTCGTGTAGGGG
+
CCGGGGGGGGGGGGGGGGGGGGGGGGGGGGGGGGGGGGGGGGGGGGGGGGGGGGGGGGGGGGFGFGGGGGGGGGGGGGFGGGGGGGGGGGGGGGGGGGGGGGGGGGGGGGGGGGGGGGGGGGFGGGGEGGDEGGGGGGGGGGDGGGGGGGGGGGGGGGGGGGFGGGGGGGGGFGFFGGGGGGGGGGGGGGGGGGGGGGGGGGGGGFGGGFGGGGGGFGFGGGGGGGGFF>>@BFFFFGFFFFGDDFGGGFFFGFFFFEFFCFFFFDFFFFFFC@D@;;?3E@<;;>BBBFFFFFFFBA###
@M06045:235:000000000-JCY5N:1:1101:22068:9713 2:N:0:CTCAGA
TTAGGCGCTGCGTTCTTCATCGATGCCAGAACCAAGAGATCCGTTGTTGAAAGTTTTGATTCGTTTGTTTTTGTTATTCAGAAGTAGTTTCGCTATAAATTCAAGAGTTTGGTGCTGCCGGCGGGGGCTGGTCGGGCGGCCCCGCGAGGGGGTGCCCTCCCGGCCGTCCGCCGAGGCAACAGCAGTAATCGGTAGGGTTCACAAAGGGTTTGGAGTAATAACCCGGTAATGATCCCTCCGCTGGTTCACCAACGGAGACCTTGTTAAGACTTTTACTTCCTCTAAATGACCAAGTACCGTG
+
CCFGGGGGGGGGFCFFGGGGGGGGGGGGGDGGGGGGGGGFGGGFFGGGEFFFFFCGGGCGGGGEGGGEDFGGGGGGGGFGGGGGGFGGFFGGGDGGGBFGGGGGGGGGGGGGG@FGGGEGGGGGGGGGDGEFFGGGGGCFGGGCC*=8ECBEEGEFEFGGGGGGGGEGGGGGE*2:?CCGDDG*C9@C++;C8>CFE:CG7EG9CF6C69=3DCF<6FF7C4**19C>;?*:666<;F@>DFGD097*:495755()-7:))6)94))16*).49))6<254-4459))).5019)).###
@M06045:235:000000000-JCY5N:1:1101:7317:9758 2:N:0:CTCAGA
TTAGGCGCTGCGTTCTTCATCGATGCCAGAACCAAGAGATCCGTTGTTGAAAGTTTTAACTTGTTTGTTTTGTAAATCAGAAGGTACGCTATAAATTGAAGAGTTGGGTCCTCTGGCGCGCTGCGGGACGGGCCGAAGCCGCGGCCCGCGGTTCGCCGAGCAACAAAAAGGTAAGGTTCACAAAGGGTTTGGAGTAATAACTCGGTAATGATCCCTCCGCTGGTTCACCAACGGAGACCTTGTTACGACTTTTACTTCCTCTAAATGACCAAGTACTCTTTTAGATCGGAAGAACGGCCCT
+
@CCEG@FGGGGGGGGGGGGGGGGGGGGGGGGGGGGGGGGGGGGGGGGGGGGGGGGGGGDCGGGGFFFGGGFG@FDD<FFGG9EG6@,@B:@=?FEFFCFG9EFCGGGGGF?F<AE,?7CFGGGGFECEEG@FEEE7>FF@F7BEEEC>CEG>*4*=***=**5<F>F88BCEDGGF?F+?9;A899E*2;*;8EC@FFFC6<CC5:=597?7::*>;D3C*9DGGGFFFFFB6B7)0/.9==:C*=DGG3:=>FFA=AB7>A)44:4)*/9:0499))6<454:))6::604((,((,###
@M06045:235:000000000-JCY5N:1:1101:17120:9765 2:N:0:CTCAGA
TTAGGCGCTGCGTTCTTCATCGATGCCAGAACCAAGAGATCCGTTGTTGAAAGTTTTAACTATTGTATAGTACTCAGACGACACTAACATTCAGAGTTTGAAGGCCTCTGGCGGGCGCGCGCCAGCCGGAGCCGGCGGCCGAGCTGGGCCCGGCGGCCCGCCAAAGCAACGACAGTAACAATAACAGTGGGTGGGAGATCTACCCGCTAGGGCATGAACTCTGTAATGATCCCTCCGCAGGTTCACCTACGGAGACCTTGTTACGACTTTTACTTCCTCTAAATGACCAAGTACTCTGCTA
+
CCGGGGGGGGGGGGGGGGGGGGGGGGGGGGGGGGGGGGGGGGGGGGGGGGGGGGGGGGGGGGGGGEGGGGGGGGFGGGGGGGGGGGGGGGGGGGGGGGGGGGGGGGGGGFFFGDGGGGGGGGGGDGGGGGGGGGGGGGGDGGGGGGGEDFEGGGGGGGGGGGGCCFGGGGGGGGGGGGGDFGGGGFF@9CFCEDG8>EGGGGGGGGGCEGGD:<FGFGFCFFGFGGG??F6A2?@FFGDFDFCFFFCDG?@EDFB?F?6=BFFAFBB?54@2)6<B>2<5<AF)56A:0:?B22).))###
@M06045:235:000000000-JCY5N:1:1101:9079:9789 2:N:0:CTCAGA
TTAGGCGCTGCGTTCTTCATCGATGCCAGAACCAAGAGATCCGTTGTTGAAAGTTTTGATTTATTTATGGTTTTACTCAGAAGTTACATATAGAAACAGAGTTTAGGGGTCCTCTGGCGGGCCGTCCCGTTTTACCGGGAGCGGGCTGATCCGCCGAGGCAACAAGTGGTATGTTCACAGGGGTTTGGGAGTTGTAAACTCGGTAATGATCCCTCCGCTGGTTCACCAACGGAGACCTTGTTACGACTTTTACTTCCTCTAAATGACCAAGTACTCTGACAGATCGGAAGAGCGTCGGCCA
+
CCGGGGGGGGGGGGGGGGGGGGGGGGGGGGGGGGGGGGGGGGGGGGGGGGGGGGGGGGGGGGGGGGGGGGGGGGGGGGGGGGGGGGGGGGGGGGGGGGGGGGGGGGGGGGGGGGGGGGGGGGGGGGGGGGGGGGGGGGGGGGGGGGGGGGGGGGGGGGGGGGGGGGGGGGGGGGGGGGGGGGGGDEEGGGGGGGGGGGGGGGGGGGG7CFGGGGGGFGFGGGGGGGGFFED0:EFFFG4@47CFGFGDGFFFGFFFF9=FFA><<<B0@FFFFFFFFFBF<)498::::9?BF>;BF(###
@M06045:235:000000000-JCY5N:1:1101:28714:9797 2:N:0:CTCAGA
TTAGGCGCTGCGTTCTTCATCGATGCCAGAACCAAGAGATCCGTTGTTGAAAGTTTTTATTTATTTGTAAAAACTACTCAGAAGATTCCAAAATAAAACAAGAGTTAAGTTTCCTAGGCGGGCGCCTGATCCGGGGCACACGAGGCGCCCGGGGCAATCCCGCCGAAGCAACAGTAGGTATGTTCACATGGGTTTGGGAGTTGTAAACTCGGTAATGATCCCTCCGCTGGTTCACCAACGGAGACCTTGTTACGACTTTTACTTCCTCTAAATGACCAAGTACTCTATAAGATCGGAAGAC
+
CCGGGGGGGGGGGGGGGGGGGGGGGGGGGGGGGGGGGGGGGGGGGGGGGGGGGGGGGGGGGGGGGGGGGGGGGGGGGGGGGGFGGGGGGGGGGGGGGGGFGCFGGGGGGGGGFFGGGGGGGGGGGGGGGGGGGGGGGGGGGGGGGGGDGDGCBEGGGGGDFGEGGGGGGGGGGGGGGGG?FGGGGGGGGGGGGG5?EGGGGFFGGGGGGGGDGGGFFG?GGFGGGGGFFBFFFFFFFGFFDFGGGFGF7799CEF6>?BFBFFFFF9ABFF):<BFF?10<<AAFADAAFF>AA??B<###
@M06045:235:000000000-JCY5N:1:1101:9350:9821 2:N:0:CTCAGA
TTAGGCGCTGCGTTCTTCATCGATGCCAGAACCAAGAGATCCGTTGTTGAAAGTTGTAATTATTGTTTGTTTTCTGACGCTGATTGCAACTACAAAAAGGTTTGATAATGTCCAACCGGCAGGCAAGCCCGCCGAGGAAACATACGGTACGCAAAAGACAAGGGTGCAGCAAGGACCGAAGTCCGCTGTTTTGATAATGATCCTTCCGCAGGTTCACCTACGGAAACCTTGTTACGACTTTTACTTCCTCTAAATGACCAAGTACTCTTTAAGATCGGAAGAGCGTCGTGTAGGGAAACGG
+
CCGGGGGGGGGGGGGGGGGGGGGGGGGGGGGGGGGGGGGGGGGGGGGGGGGGGGGGGGGGGGGGGGGGGGGGGGGGGGGGGGGGGGGGGGGGGGGGGGGGGGGGGGGGGGGGGGGGGGGGGGGGGGGGGGGGGGGGGGGGGGGGGGGGGGGGGGGGGGGGGGGGGGGGFGGFFGGGGGGGGDGGGGGGEGGGGGGGFC?FECFFFGGGGGGDCFGGFGFGGGGGGGGFFFFFFFFFFGDFF=7>FFGGFFFFGFFFFF?FFF<4A>DFFFF<):AFFBFB9(4:>0<9B?:7<),.2.###
@M06045:235:000000000-JCY5N:1:1101:10009:9831 2:N:0:CTCAGA
TTAGGCGCTGCGTTCTTCATCGATGCGAGAGCCAAGAGATCCGTCGCTGAAAGTTGTATTCGAGTTTTGATTACTCTGAATGTTAGACTTGCAATTGAAGACGTGTGAGAAAATGAAGCCCAATCTTCCAAAGTTGAAAGGGCCTTTACAATGCACACAAGGTGGGTATGGATTTGAGAGTGCCATAAACACTTATTGTGAATGATCCTTCCGCAGGTTCACCTACGGAAACCTTGTTACGACTTTTACTTCCTCTAAATGACCAAGTACTCTCTTAGATCGGAAGAGCGTCGTGTAGCTA
+
CCGGGGGGGGGGGGGGGGGGGGGGGGGGGGGGGGGGGGGGGGGGGGGGGGGGGGGGGGGGGGGGGGGGGGGGGGGGGGGGGGGGGGGGGGGGGGGGGGGFGGGGGGGGGGGGGGGGGGGGGGGGGGGGGGGGGGGGGGGGGGGGGGGGGGGGGGGGGGGGGDFFGGGGGGGGGGGGGGGGGGGGGGGGGGGGGGGGGGGGGGGGGGGGGGGGGGDGFGF>7CGCFGDFFFFFFFFFFGFFFFGGGFGFGFFFGFFFFCFFEFFFEDFFFFFF?@EEFE395<D;FF?017>BB;-.3<###
@M06045:235:000000000-JCY5N:1:1101:27958:9832 2:N:0:CTCAGA
TTAGGCGCTGCGTTCTTCATCGATGCCAGAACCAAGAGATCCGTTGTTGAAAGTTTTGACTTATTGTATAAGTTACTCAGAGAGGCCAGTGATGACGAAGAGATTTGGTCCTCTGACGGGTTGCCGGCACGGGGGCCGGCGCGGCCCTGGTGGGGGCCACCCGCCGAAGCAACGGTGAGGTAGGTTCACAATGGTTGGGAGTTTTGCAACTCTGTAATGATCCCTCCGCTGGTTCACCAACGGAGACCTTGTTACGACTTTTACTTCCTCTAAATGACCAAGTACTCTTTTAGATCGGCAC
+
CCDF9EGD@@:@@CCGG<CFG8FAEFGFGFFAF8FC<E8CEFCDFEBE<6FCF,EFGF@FGGGGGF@FAE,6CFFCEEDG,@,@@FDFDG9,CF<<=@@7CB,?EE?E?AFGGGGFEF:=:FCFECG>FEE+7+>+@::6+@8C8E>EFFG,11>::E5*,CCE8CEGGGGGG58:F/8;8+C500<EC9C+<E<<>*:CCEGGGGGFFCF>DGF7@C?CCC*>6CD:B)778BFB*098>@DGD)*109@7>/9<:955444>><2A*99<.)<<92256144A<<AA4<28:4:04###
@M06045:235:000000000-JCY5N:1:1101:28663:9834 2:N:0:CTCAGA
TTAGGCGCTGCGTTCTTCATCGATGCCGGAACCAAGAGATCCATTGTTGAAAGTTTTGACAAATTTTCACAGTACTCAGACAGCCCATCTTCATCAGGGTTCACAGAGCGCTTCGGCGGGCGCGGGCCCGGAGACGTGCGTCCCCCGGCGACCAGGTGGCCCCGGTGGGCCCGCCAAAGCAACAGGTGTATAGAGACAAGGGTGGGAGGTTGGGCCGCGAGGGCACGCACTCGGTAATGATCCTTCCGCAGGTTCACCTACGGAAACCTTGTTACGACTTTTACTTCCTCTAAATGACCCC
+
CCGGGGGGGGGGGGGGGGGGGFGGGGGGGGFGGFGGGFGGGGFFEFGGFGGGGGGGGFGGGGGFGGGGGGGGGGGGGGGGGGGGFGGGGGFGGGFGFFFGGGGGGGFCGGGEGGGCGFEGGGDEGGEF7:FDCFGGGGG@FECE7EEEGG8EGEEGGFGGFGGG>EECE5EEG>CEC*8;CGGGGG+<CGGF7CCFFFG8CECGG52:=DEDD<FC3>7)197C*5CB77>5:355>>@FF=F7CFC777;><FF<F<F)(23:FFF?4=*62248018:24<DFFABAA<2)-).65###
@M06045:235:000000000-JCY5N:1:1101:21299:9848 2:N:0:CTCAGA
TTAGGCGCTGCGTTCTTCATCGATGCCAGAACCAAGAGATCCGTTGTTGAAAGTTTTGATTTATTTATGGTTTTACTCAGAAGTTACATATAGAAACAGAGTTTAGGGGTCCTCTGGCGGGCCGTCCCGTTTTACCGGGAGCGGGCTGATCCGCCGAGGCAACAAGTGGTATGTTCACAGGGGTTTGGGAGTTGTAAACTCGGTAATGATCCCTCCGCTGGTTCACCAACGGAGACCTTGTTACGACTTTTACTTCCTCTAAATGACCAAGTACTCTCTGAGATCGGAAGAGCGTCGGAAC
+
CCGGGGGGGGGGGGGGGGGGGGGGGGGGGGGGGGGGGGGGGGGGGGGGGGGGGGGGGFEGGGGGGGGGGGFGGGGGGGGGGGGGGGGGGGGGGGGGGGGGGGGGGGGGGGGGGGGGGGGGGGGGGGGGGGGGGGGGGGGGGGGGGGGGGGGGGGGGGGGEGGGGGGGGGCBFFGGGGGGGDGGGGGGGGGGGGGGGGGGCFGGGGGGGFDEFGGFGBDFGGGGGGGGFF@F6BD@FFFFFFFGGGFGGGFFFGFFFFF=FA>9AFFFBFFFFFFB9)5<>A6<AFFFF?6<?F>6:9(###
@M06045:235:000000000-JCY5N:1:1101:5653:9865 2:N:0:CTCAGA
TTAGGCGCTGCGTTCTTCATCGATGCGAGAGCCAAGAGATCCGTTGTTGAAAGTTGTATTTGAATTGTTTATTCATAATAGTTTTCAGACAGACAGTTAAAAAATAAGTTGATGTTTGGCCGCTTTCATAAAGAAAACGGCTGACATTGCACACAAGGTGGATATGGATTTAAGAAGTGCCATAAACACTTATTATGAATGATCCTTCCGCAGGTTCACCTACGGAAACCTTGTTACGACTTTTACTTCCTCTAAATGACCAAGTACTCTTGTAGATCGGAAGAGCGTCGTGTAGGGACAG
+
CCGGGGGGGGGGGGGGGGGGGGGGGGGGGGGGGGGGGGGGGGGGGGGGGGGGGFGGGGGGGGGGGGGGGGGGGGGGFGGGGGGGGGGGGGGGGGGGGGGGGGGGGGGGGGGGGGGGGGGGGGGGGGGGGGGGGGGGGGGDGGGGGGGGGGGGGGGGGGGGGGGGGGFFGGGGGGGGGGGFGFGFGGGGGFFGGGGGGGGGGGGGGGGGGDGGGGGGFGFFGGGGGGGEFFFEEFFFFGFFFFGGFFFFFBFF7FA6C<FF@FF<@C?CFFA=CE5<?EFFFF08@F0(14618?97?(###
@M06045:235:000000000-JCY5N:1:1101:26400:9866 2:N:0:CTCAGA
TTAGGCGCTGCGTTCTTCATCGATGCCAGAACCAAGAGATCCGTTGTTGAAAGTTTTGACTTATTGTATAAGTTACTCAGAGAGGCCAGTGATGACGAAGAGTTTTGGTCCTCTGACGGGTTGCCAGCACGGGGGCCGGCGCGGCCCTGGTGGGGGCCACCCGCCGAAGCAACGGTGAGGTAGGTTCACAATGGTTGGGAGTTTTGCAACTCTGTAATGATCCCTCCGCTGGTTCACCAACGGAGACCTTGTTACGACTTTTACTTCCTCTAAATGACCAAGTACTCTCAGAGATCGGAGC
+
CCGGGGGGGGGGGGGGGGGGGGGGGGGGGGGGGGGGGGGGGGGGGGGGGGGGGGGGGGGGGGGGGGGFGGGGGGGGGGFGGGGGGGGGGGGGGGGGGGGGGGGGGGF@FGGFGGGGGEGGGGGGGGGGGGGGGGGGGGGGGGGGGGGGFGG8EGGGGGGGGGGGGGGGGGGGGGGGGGGGGGGGGGGGGDGGFDEGGGGGGEFCFFGGGGGFGGFGFGFDFF7DFGGDFFFBF?=FFGFFFFGD3@FGFFFFG?BB59FFFFFFFF<B=?F>A<ABADFFF:<<>BF<BFAD>4:BF:###
@M06045:235:000000000-JCY5N:1:1101:4761:9877 2:N:0:CTCAGA
TTAGGCGCTGCGTTCTTCATCGATGCGAGAGCCAAGAGATCCGTTGTTGAAAGTTGTATTCGAGTTTTGATTACTCTGAATGTTAGACTTGCAATTGAAGACGTGTGAGAAAATGAAGCCCAATCTTCCAAAGTTGAAAGGGCCTTTACAATGCACACAAGGTGGGTATGGATTTGAAAGTGCCATAAACACTTATTGTGAATGATCCTTCCGCAGGTTCACCTACGGAAACCTTGTTACGACGTTTCCTTCCTCTAAATGACCAAGTACTCTCATAGAACGGAAGAGCGTCGTGTAGCGG
+
CCE<FFEGGGGGFEEGEGGGGCFFGEGGGCFGGGGGGGGFCFGFGGEGFGGFFGGGGFGGGGFGGGGGGGCFFGFGGFCFGGGGAFFGGGGGFEFG?EGGGGGGGGGGFFFEGGGGGGGGGGGGCFCAFEG,EEGFGFGG8CEEGGCFGDGGGGCFGFG6EFGFGCCF8D8;@EC9EAD9FGG8DA?F,>38EGGGGCCA7CA:9;CEFGGFGGD5@F6DGGC;>FGFDD*0:AFFCGFFB>C):?8*:BFFFFACFFA7C3<EF;1.1AA<)4=EE64.)38<?>07:,4?>9:1<:###
@M06045:235:000000000-JCY5N:1:1101:12881:9886 2:N:0:CTCAGA
TTAGGCGCTGCGTTCTTCATCGATGCCAGAACCAAGAGATCCGTTGTTGAAAGTTGTAATTATTGTTTGTTTTCTGACGCTGATTGCAACTACAAAAAGGTTTGATAATGTCCAACCGGCAGGCAAGCCCGCCGAGGAAACATACGGTACGCAAAAGACAAGGGTGCAGCAAGGACCGAAGTCCGCTGTTTTGATAATGATCCTTCCGCAGGTTCACCTACGGAAACCTTGTTACGACTTTTACTACCTCTAAATGACCAAGTACTCTTTGAGATCGGAAGAGCGTCGTGTAGGGAAAGAG
+
CCGGGGGGGGGGGGGGGGGGGGGGGGGGGGGGGGGFFGGGGGGGGEGGGGGGGGGGGGGGGGGGGFGGGGGGGGGGGGGGGGGGGGGGGGGGGGGGGGGGGGGGGGGGGGGGGGGGGGGGGGGGGGGGGGGGGGGGGGGGGGGGGGGGGGGGGGGGGGGGGGGGGGGGGGGGGGGGGGGGGGGGGGGGGGGGGGGFGCFGCGGGGGGGGGGGFGGGFGFGGGGGGGGFFFFEFFFFFGFFFF=DFFGGFFFFGFFFFBFFBBFFFFFBFFFFF:ADFFF<;:?BBFFF;0,(<A?:??###
@M06045:235:000000000-JCY5N:1:1101:13019:9891 2:N:0:CTCAGA
TTAGGCGCTGCGTTCTTCATCGATGCCAGAACCAAGAGATCCGTTGTTAAAAGTTTTGACTTGTTTTTTGTTTTGAATCAGAACGTGCAGTACGCTTTTTCAAATTTAGAGTTTGGCGCGGCCGGCGGGGACGGGGACGGGGACGGCGGCCCGGTGAGGGGCGCGCCGACCCAGACCCCGCCTCCCCGCCGAGGCAACGCGCGGCAAGAGGTAAGGTTCACAATGGGTTTTGAAGAGTAACCTCGGTAATGATCCCGCCGCTGGTTCACCAACGGAGACCTTGTTACGACTTTTACTTGTG
+
CCGGGGGGGGGGGGGGGGFGGGGGGGGGGGGGGG8FGGGGGGGGGGGGGGGGGGGGGFFFGGGGGGGGGGGGGG?FGGGGGGGGGGGGGGGGGGGGGGGGGGGGGGGGGGGGGGGEF7FFGGGGGGGGGGGDGGGGGGGGGGGEDGGGGGGGGGGGGFCEGGGGCCGGEEGDCEE>GG?EGE;EGGGCEGGEGGGDFG>8:CCEGEGFGFGGGGGFFFFGGGC7>7<655F?:664<:@=F*:FGFDGG4=?>FF,),8;;01>:<B9BF@6011839??><BDF9A:0(4:2<)-:4###
@M06045:235:000000000-JCY5N:1:1101:16688:9892 2:N:0:CTCAGA
TTAGGCGCTGCGTTCTTCATCGATGCGAGAATCGAGATATCCATTGTTAACAGTCGTTTAGTTATAGCCCAATAGCTTTCACTAATTGGGAAATCTTGTAAGTAGTAACAGTGGGAGCAGAGCTCGCTGACCCAGTCGCCGGCCGTGTCGGCCTCCAGCGATCGTTTACTGCGCCACCCTTGCAAATCAAACGCACACTGACAGAACGTTTGATTCCAGTCAATGAACACTGACAGACCATTGAACACTGGTCTTGAGGGTACCGGGTCACTTGCCTTACCAACCGCGACCGCCCAAGCAC
+
CCGGGGGGGGGGGGGGGGGGGGGGGGGGGGGGGGGGGGGGGGGGGGGGGGGGGGGGGGGGGGGGGGGGGGGGGGGGGGGGGGFGGGGGGGGGGGGGGGGGGGGGGGGGGGGGGGGGCGGGGGGGGGGGGGGGGGGGFGGGGGGGGGGDGDGGGGGGGGGGGGGGGGGGGGGGGGGGGGGGG8@FGGFEFGGGGGGGGGGGGGGGGGGGGGFGGGGFFGFGGGGGGGCBFFFFEFFFFGFFFFFGFACDCAAFD?FFFFFFFBFDBFF-).?>BF>FFFF>BF:(83>22;4((,4:?(###
@M06045:235:000000000-JCY5N:1:1101:5318:9901 2:N:0:CTCAGA
TTAGGCGCTGCGTTCTTCATCGATGCCAGAACCAAGAGATCCGTTGTTGAAAGTTTTGTTTTTGATTGTACTTATCACAAACGTGTTTTCAGACGACACTGGTTTCGGGGTCAAGAAGTTTTTGGAGTTGGGCCATCGGCGGACGCGCTCCAGGGGCGACAGGGCCCCCGGCGGTCGAAACCAGTTGGTCAGCAACCGGTCCGCCGAAGCAACGACAAGGTACAGTAGACACAGGGTTGGGAGGTCGGGCGACGGAGCACCCTCACTCGGTAATGATCCTTCCGCAGGTTCACCTACCTCG
+
CCGGGGGGGGGGGGGGGGGGGGGGGGGGGGGGGGGGGGGGGGGGGGGGGFGGGGGFFGFFGGGGGGGGGGGGGGGGGGGGGFGGGGGGGGGGGGGGGGGGGGGCGGGGGGGGGGGCFGGGGGGGGGGGGGGDGD7FGGDGGGGGGGGGGGGGGGEGGGCECGGGGGGGGCGGGG*CEGG5:AEFGFGFGGGGGGGGEC88?5ECEGGG5CCGGGGD:D>49CF77:F?FFFBFFFFFGBBEFCGDFCDGEE>3BBFB>3)4(4::B9AFF>(14))656)66:??>FF?<345<2>?(###
@M06045:235:000000000-JCY5N:1:1101:4679:9907 2:N:0:CTCAGA
TTAGGCGCTGCGTTCTTCATCGATGCTGGAACCAAGAGATCCGTTGTTGAAAGTTTTGACTATTGATCAAAGACTCAGAATTGTCACTAATCAGCAAAGAGTTTCAACTAATCCTCCGGCAGGCGCTGCCCTGAGCGGCGGTTAAGCCTGGGCCTCAGGCGTGCCACCCCCTCGCGGGGGCGGCCCGGCCTGCCGACGCAACAGTGGTTAAGGTACACAAGGGTGGTCAGTCGCGGGCGACCCGGAGTCCGCCTTGCCCACACTGTAATGACCCTTCCCCAGGTTCACCTCCGCAACCTAC
+
CC9EFG7FCG77@FB<FFF9FEE<@FGFF,EFGG8FG,FEDDEFFFFEFGFFAGGGG<BCECFGGGGFFGEF<F,EEF9EFFFFF,CFFFCFFDFGGGFCFEFGGGGFF?E9FF,?9=FFGC>F@CC+>ABFGFGGEGGGCEGGC,@EFD+>EFEG?88DEECEEFGGEDE*>CEE5CE>?*888*:8EGCC8@EC**::CED*0+::CG+>*?**1*99CGC*///947@)8)707D5>D>DD3))129777<536:))((4(,645?6*.23778.(,((42)4)).)(4,(--(,###
@M06045:235:000000000-JCY5N:1:1101:22934:9916 2:N:0:CTCAGA
TTAGGCGCTGCGTTCTTCATCGATGCCAGAACCAAGAGATCCGTTGTTGAAAGTTTTGACTTATTCGCATAAATCGTACTCAGAGAGGCCAGCAAATACAAGAGTATATGGCTGCGTTCCTCCGGCGGGCGCCCGCGAGGGCCGAGGGGCGCCGGGCAGGACCCGGGCCGCCCGCCGAAGCAACGGTAAAGGTAACGTTCACAATGGTTTGGGAGTTTTGCAACTCTGTAATGATCCCTCCGCTGGTTCACCAACGGAGACCTTGTTACGACTTTTACTTCCTCTAAATGACCAAGTATCG
+
CCGGGGGGGGGGGGGGGGGGGGGGGGGGGGGGGGGGGGGGGGGGGGGGGGGGGGGGGFGGGGGGGGGGGGGGGGGGGGGGGGGGGGGGGGGGGGGGGGGGGGGGGGGGFFFGGDGGGGEGGGGGGGGGGGGGGGGGEGGGEGGGGGGGGGEGGGGGGGGGGGGGGGGGGDCEGGGGGGGGGGGGGGGGGFFFFGGGGGGGGGFF:FG7FGGGDGGCFGFGFFCDFGGFB??BAFFFBC7FFFGCGFGGDFFFFF>?F?>):??AFDFB4)596:BFABFDABFFF29A9462871(6.###
@M06045:235:000000000-JCY5N:1:1101:23929:9927 2:N:0:CTCAGA
TTAGGCGCTGCGTTCTTCATCGATGCGAGAGCCAAGAGATCCGTTGTTGAAAGTTGTATTCGAGTTTTGATTACTCTGAATGTTAGACTTGCAATTGAAGACGTGTGAGAAAATGAAGCCCAATCTTCCAAAGTTGAAAGGGCCTTTACAATGCACACAAGGTGGGTATGGATTTGAAAGTGCCATAAACACTTATTGTGAATGATCCTTCCGCAGGTTCACCTACGGAAACCTTGTTACGACTTTTACTTCCTCTAAATGACCAAGTACTCTGCAAGATCGGAAGAGCGTCGTGTAGTCG
+
CCGGGGGGGGGGGGGGGGGGGGGGGGGGGGGGGGGGGGGGGGGGGGGGGFFGGGGGGGGGGGGFGGGGGGGGGGGGGGGGGGGGGGGGGGGGGGGGGGGGGGGGGGFGGGGGGGFGGGGGGGFGGGGGGGGGGGGGGGGGGGGGGGGGGGGGGGGGGGGGGGGGGGGGGGGGGGGCFGGGGGGGGGGGGGGGGGGGGCFCFGGGGGGGGGGGGGGDFGFGGGGGGGGFBFFFFFFCFGFFFFGGGFGGFFFFGFFFFFFFFEF;3=@F=FCCC73?@E8<EDFDDBDFFFFFF6:<B:###
@M06045:235:000000000-JCY5N:1:1101:23148:9940 2:N:0:CTCAGA
TTAGGCGCTGCGTTCTTCATCGATGCTGGAACCAAGAGATCCGTTGTTGAAAGTTTTAACAGTTCGCTTAGAACACTCAGAAGTAACGTCGGTTCTTGACTGAGAGACTGGATATCGCCGGCGGGCACGCCCCCCGCGGGGGGGGAAACGCGCCGCCGAAGCAACGTGGTATAAAGGTTCACATAGGGTTATGAGGTTGGAAAAAACACTCAGTAATGATCCCTCCGCTGGTTCACCAACGGAGACCTTGTTACGACTTTTACTTCCTCTAAATGACCAAGTACTCTCCCAGATCGGGTGC
+
CCGGGGGGGGGGGGGGGGGGGGGGGGFEGGGGGGGGGGGGGGGFGGGGGGGGGGGGGGGGGGFGGGGGGGGGGGGDFFGGGCFGGGGGGGGGGGGGGGGGGGFFGGFGGGGGFGGGGGGGGGEG=FGGGGCFGGGGGGGCFEGGGGCFGGGGGEEGGGGGGGGGGGEGGGGFGGGGGGGF+<<FGGGGFGGGGGFGCFGGGGGGGGGGG7FF6FGGB=?*;DCFGG3DEBEFFFFFFGFFFEDDGFGGCFFFGFB?D?;FBFBFFFFAFF?A2<<<<??:(6>F>A<)((().5:?0(###
@M06045:235:000000000-JCY5N:1:1101:27385:9953 2:N:0:CTCAGA
TTAGGCGCTGCGTTCTTCATCGATGCCAGAACCAAGAGATCCGTTGTTGAAAGTTTTAACTTATTAAATAATATCTCAGAAGTTACTTGTAAACAAGAGTTTATAAGCTGTCGGCGGCGAGCTGAAAACTCGAACCGCCGAAGCAACAGAACTAGTTTCGTTCACAATGGTTGGGAGTTAGAGTAACTCTGTAATGATCCCTCCGCTGGTTCACCAACGGAGACCTTGTTACGACTTTTACTTCCTCTAAATGACCAAGTACTCTACGAGATCGGAAGAGCGTCGTGTAGGGAAAGAGTCC
+
CCGGGGGGGGGGGGGGGGGGGGGGGGGGGGGGGGGGGGGGGGGGGGGGGGGGGGGGGGGGGGGGGGGGGGGGGGGDGGGGGGGGGGGGGGGGGGFGGGGGGGGGGGGGGGGGFEEGGGGGGGGGGGGGGGGGGGGGGGGGGGGGGGGGGGGGGGGGGGFGGGGGGGGGGGGGGGGGGGGGGGGGGGGGGGGGGGGGGGGGGGGGGGGGGFGGGGGDFGFDDGGDFGGFFFFFFFFFFGFFFFGGG?:CGFFFGFFFFFFF45<>2<BF:354<:<01(3:?>B?9,44:AA??02?F1###
@M06045:235:000000000-JCY5N:1:1101:21988:9965 2:N:0:CTCAGA
TTAGGCGCTGCGTTCTTCATCGATGCACGAGCCAAGAGATCCACCGTTAAAAGTTGTCATTTATTAAAATTAATAAAAGATATTCCAACAAAAGATCAAAGTTGTTCAATTAATATGGGGGGAAAACACAGGGCCTTCCCCCCAAAGACAGACAATACAAGTTCACAGGGGTTGTTTTTGGATTTGGTAATGATCCTTCCGCAGGTTCACCTACGGAAACCTTGTTACGACTTTTACTTCCTCTAAATGACCAAGTACTCTTTAAGATCGGAAGAGCGTCGTGTAGGGAAAGAGTTTACGA
+
CCGGGGGGGGGGGGGGGGGGGGGGGGGGGGGGGGGGGGGGGGGGGGGGGGGGGGGGGGGGGGGGGGGGGGGGGGGGGGGGGGGGGGGGGGGGGGGGGGGGGGGGGGGGGGGGGGGGGGGGGGGGGGGGGGGGGGGGGGGGGGGGGGGGGGGGGGGGGGGGGGGFGGGGGGGGGGGGGGGGGGGGGGDGGFGGGFGGGGGGGGGGGGFGGGGGFGGGFGFGGGGGGGGFFFFFBF?FFGFFFFGFCFGGFFFFGFFFFFFFDFFABAA<?FDFFFFFFFFFB1((4AA:8?::11-)))###
@M06045:235:000000000-JCY5N:1:1101:17991:9967 2:N:0:CTCAGA
TTAGGCGCTGCGTTCTTCATCGATGCCAGAACCAAGAGATCCGTTGTTGAAAGTTTTGATTCATTTAAAATGATGTGACTCAGAGTAATACTGCCGTGTAACGGGTACACATTCAGGGTTTTGGGTGTTACACCGGCGGGGGCTGGCCCCCTGTCTCCAGGGAGTAGAACCCGCCGAGGCAACGAATAAACAAATGGTATATGTTCACAGTGGGTTTGGGAGTTGAAAACTCGGTAATGATCCCTCCGCTGGTTCACCAACGGAGACCTTGTTACGACTTTTACTTCCTCGAAATGACTCA
+
CCGGGFGGGEGGCEGGGFGGGFGGGDGGFFEGFGGGGGGGGFGGDFFGGGFDEFEEFFGGGGFFGG9FFG@FGGGGGFGGGFGFGGGEGFGFGCFGGGGGGGGGBGGGGGFFFGGDG8:FBF8EGFFFCGGGF<FCDGDEGGGGGGGGGGGGGG8,2>DGGC5CBCGEFEGGEEGG>CCEEFGGFEF8CF:CEFGGG9EC7AGGGGGEFG+:*9DC53>DCCCC>CCFF)74(<>.7DFF==DGGFG:3BBFFBF<BAFF<:9<>;(,/9*)6443061(64><>BF7)-(17?:A>)###
@M06045:235:000000000-JCY5N:1:1101:3832:9998 2:N:0:CTCAGA
TTAGGCGCTGCGTTCTTCATCGATGCCAGAACCAAGAGATCCGTTGTTGAAAGTTTTGACTTATTTAAAAATCATACTCAGAGAGGCCAATGACTGCAATAGTTTGGTAGCGTCCCCCCGGCGGGCGAGCCCGCCGAAGCAACGACGTCCAGGTAACGTTCGCGATGGTTTAAGGGAGTTTTTACACTCTTTAATGATCCCTCCGCTGGTTCACCAACGGAGGCCTTGTTACGACTTTTACTTCCTCTAAATGACCAAGTACTCTCCAAGATCGGAAGAGCGTCGTGCAGGGAAAGAGCCG
+
CCGGGGGGGGGGGGGGGGGGGGGGGGGGDFGGGGGGGGGGGGGGGGGGGGGGGGGGGGGGDFGGGGGGGGGGGGGGGGGGGGGGGGGGGGGGGGGGGGCFGFFGGGDGGGGGGGEFGGFCFGGGGGGGGGGGGGGGGGGGFGGGGGGGGGGFGGGGGGGGGGGGGGGGFGGGFGEC8EEGFFGGGGGGGGGGGGGFFGGFGF8EGGGGEGGGGGGGFGFGD:DGG4CFFFFF<FEBFD4BFFGGG?C>777BFFF?FF499AFF2:?>FFFFFFF1((.8:,38931-4>?;?0:<F1###
@M06045:235:000000000-JCY5N:1:1101:22965:10026 2:N:0:CTCAGA
TTAGGCGCTGCGTCCTTCATCGATGCTGGAGCCAAGAGATCCGTTGTTGAAAGTTTTAACAGTTCGCTTAGAACACTCAGAAGTAACGTCGGTTCTTGACTGAGAGACTGGATATCGCCGGCGGGCACGCCCCCCGCGGGGGGGGAAACGCGCCGCCGAAGCAACGGGGTATAAAGGTTCACATAGGGTTATGAGGTTGGAAAAAACACTCAGTAATGATCCCTCCGCTGGGTCACCAACGGAGACCTTGTTACGACTTTTACTTCCTCTAAATGACCAAGTACTCTCCGCTATCGGAGGC
+
<CEFFGDCE+78F+8F9C@CF<<<CFFDGGFGDG@@F<<CFEFGGDGFFGG9CFGGGG@<CEGDF@GGGGGG9EEC<CEEFGGGCFFGF@FFEGCDFFGGGA8F<AF<?5=F?E?E=FCGGDGD7CFGEGGGDEEGBFGG:8EE5**1C8C>?EGGG5CEEEC+;?*;EGA@CC??G+2AEFCF9:CF?F;9++C6<8;CECFDGG5C5***2C*?/*9:C:<04C5>775(.7FFF=<55)7)/5CFF4@?*/5:DB@B<<AD<)-)1*/-)-).-,:B?A<AA-)),3(((-4<>(###
@M06045:235:000000000-JCY5N:1:1101:23732:10031 2:N:0:CTCAGA
TTAGGCGCTGCGTTCTTCATCGATGCCAGAACCAAGAGATCCGTTGTTGAAAGTTTTGACTTATTCAGTACAGAAGACTCAGAGAGGCCATAATAATCAAGAGTTGGGTTTCCTCCGGCGGGCGCCCCGCTAGGGGGCCAGGGGGCACCGGGCGGACCCGGGCCGCCCGCCGAAGCAACGGTTTGAAGGTAACGTTCACAATGGTTTAGGGAGTTTTGCAACTCTGTAATGATCCCTCCGCTGGTTCACCAACGGAGACCTTGTTACGACTTTTACTTCCTCTTAATGACCAAGTACCCGG
+
CCGGGGGGGGGGGGGGGGGGGGGGGGGGGGGGGGGGGGGGGGGGGGGGGGGGGFGGGGGGGFGGFGFGGGGGGGGGCGFGGGFGGGGGGGGGGGGGGGGGGGGEGGGGGGCFFGGGGGGEEGGGGGGEEGGFGFGGDGDGFGGGGGGGCCGGGEGGGE5CGGGGGEGGEDGGG>EG6EGGC*;CE79?EFC7<C868FC96+<?<F6CFGGGDDCFF4?GFFGGCCF7BFFB>FF?6CEF>)>D5FFFFFFF<>>1)()7:AA4<54::><64AA2><>72-)).-4:<AFFF:45<-###
@M06045:235:000000000-JCY5N:1:1101:7440:10054 2:N:0:CTCAGA
TTAGGCGCTGCGTTCTTCATCGATGCCAGAACCAAGAGATCCGTTGTTGAAAGTTTTGATTTATTTATGGTTTTACTCAGAAGTTACATATAGAAACAGAGTTTAGGGGTCCTCTGGCGGGCCGTCCCGTTTTACCGGGAGCGGGCTGATCCGCCGAGGCAACAAGTGGTATGTTCACAGGGGTTTGGGAGTTGTAAACTCGGTAATGATCCCTCCGCTGGTTCACCAACGGAGACCTTGTTACGACTTTTACTTCCTCTAAATGACCAAGTACTCTGATAGATCGGAAGAGCGTCGGGCC
+
CCGGGGGGGGGGGGGGGGGGGGGGGGGGGGGGGGGGGGGGGGGFGGGGGGGGGGGGGGGGGGGGGGGGGGGGGGGGGGGGGGGGGGGGGGGGGGGGGGGGGGGGGGGGGGGGGGGGGGGGGGGGGGGGGGGGGGGGGGGGGGGGGGGGGGGGGGGGGGGGGGGGGGFGGGGGGGGGGGGGGGGGGGGGGGGCGGFGGGGGGGEGG=GGGGGGGGGGFGFGGGGGGGGFFFFFFBBFFGFFFFGGGFGGGFFFGFFF=)*9<:>AFFF7F@FFBA>BDBBA9A<BFFFF<FB<B>>?B(###
@M06045:235:000000000-JCY5N:1:1101:3658:10078 2:N:0:CTCAGA
TTAGGCGCTGCGTTCTTCATCGATGCCAGAACCAAGAGATCCGTTGTTGAAAGTTTTGACTTATTCAGTACAGAAGACTCAGAGAGGCCATACAATGCAATAGTTTGGTTTTCCTCCGGCGGGCGCCCGCGAGGGCCGAGGGGCGCCGGGAAGGACCCGGGCCGCCCGCCGAAGCAACGGTTTAGGTAACGTTCACAATGGTTTGGGAGTTTTGCAACTCTGTAATGATCCCTCCGCTGGTTCACCAACGGAGACCTTGTTACGACTTTTACTTCCTTTAAATGACCAAGTACTCTATGCC
+
CCGGGGGGGEGGGGGGGGGGGGGGGGGGGGFGGGGG<FGGGCFEEFFGEDG9FEFGGGDGGGGGGGGGGGGGGFFEFGGGGGFFDEEGGGGGGGGGGGFGGFFFGGGGGGEFGGGF<7:FGGGGGGCFE>CEGGGGGFECEGE84C>CCC>:EGGGGGGGDE5CEECEGCE8//?EFFEGEG5CF6@CCFGCFC899<FGFEGG5=ECEGGG**6:@D?CCC>>>FGFFFB02>>EE<DEF4:>CFCG33>7D>5?FF?FB4<?:93:FF*59<<76)).644))4>?(2<2<)69A)###
@M06045:235:000000000-JCY5N:1:1101:3915:10080 2:N:0:CTCAGA
TTAGGCGCTGCGTTCTTCATCGATGCCAGAACCAAGAGATCCGTTGTTGAAAGTTTTGACTTATTCAGTACAGAAGACTCAGAGAGGCCTTAAATTATCAAGAGTTAGGTGACCTCCGGCGGGCGCCCCGCTAGGGGGCCCAGGGGCCCCGGGAGTGGTCCCGGGGCCGCCCGCCGAAGCAACGGTTAAAGGTAACGTTCACAATGGTTTGGGAGTTTTGCAACTCTGTAATGATCCCTCCGCTGGTTCACCAACGGAGACCTTGTTACGACTTTTACTTCCTCTAAATTACCAAGTAAGA
+
CCGGGGGGGGGGGGGGGGGGGGGGGGGGGGGGGGGGGGGGGGGGFFGGGGGFGGGGGGGGGGGGGGGGGGGGGGGGGGGGGGGGGFGGGGGGGGGGGGGGGGGGGGGGGGFFGGGGFGGGCFCFGGCFGGGGGGGGGGGEFGGFEGGGGGGGGGGGGGGFFGGCGGGGGGGGGGGGDCEEGGGGGGGC9FEEGGGGGGGGGG7FGFGGGFGGDFCCFGFGGGGFC>DFFFFFBFFFFGFFFFGGGEGGGFFF=)<6BFEFFFFFA4<9BF>BFF94<BABFFFFFF2<2)5A<A:(6-###
@M06045:235:000000000-JCY5N:1:1101:22050:10104 2:N:0:CTCAGA
TTAGGCGCTGCGTTCTTCATCGATGCGAGAGCCAAGAGATCCGTTGTTGAAAGTTGTATTTTGAATTGTTTATTCATAATATTTTTCAGACAAAGAGTTAAAAAATAAAGGTTGATGTTTGGTCGATCTCCATGAAGAAGATCGACTGACATTGCACACAAGGTGGATATGGATTTAAAAAGTGCCATAAAACACTTATTATGAATGATCCTTCCGCAGGCTCACCTACGGAAACCTTGTTACGACTTTTACTTCCTCTAAATGACCAAGTACTCTAGCAGATCGGAAGAGCGTCGTGGCA
+
CCGGGGGGGGGGGGGGGGGGGGGGGGGGGGGGGGGGGGGGGGGGGGGGGGGGGGGGGGGGGGGGGGGGGGGGGGGGGGGGGGGGGGGGGGGGGGGGGGGGGGGGGGGGGFFGGGGGGGGGGGGGGGGGGGGGGGGGGGGGGGGGGGGGGGGGGGGGGGGGGGGGGGGGGGGGGFD?FGGGGGGGGGGGGGGGGGGGGGGGGGGGGGGGGGGGGGGGBCDGGGFGGGGFFFBDFFFFF=FFFFGDGFGGGFFFGFFFFCFFFFEC64EFFFFCEFFFFFFEED3@??FD>F0?BF?60-###
@M06045:235:000000000-JCY5N:1:1101:5695:10108 2:N:0:CTCAGA
TTAGGCGCTGCGTTCTTCATCGATGCGAGAACCGAGTGATCCATTGCTGGCAGTTTTCGATTGTTTAAGCTGCTCACAAGTGAATGAGAGCAGAAAAAGGTTCAGAAGTAGAGATAATGATGAGTTTTAAAAACAGAAGAGTGAGTTGAGAGATGTGCGCACATGAACACCACCCCTAGAAAGAGAGAGGTTCAGAAAAAGTGCGCACACTCCACACACACACACAACACTTGACATAACACAAGGATGGCATACTTGCTCGTCATTCCCCCCACACAGTTCGCACCGGAGGAGGAGGCCG
+
CCEGGGGGGGGGGGGFFGGGGGGGGGDGG>FFGEGGGFGGFGFGGGGGGGGGGGGGGFFGAEGGGFFGEAEDF,EFGFDF<FFDFECGGGGGGFG?FAF7EF9<@:,AFFFGGGGGGCGCGGGG?FGGGGF<FFGGGGGGGGGGGGGECEFFGGGG>FGGEGGGGGGGGGCFGGDE?FGEFG88D,C+@BBFGAEFGFFGGGG7C@E5EF7CD9CFEDD9?*:DGGGDFE*8;8AFFG6)*)9985CF<5)8:/*98)@;;?2?017CFF4;;>>?1638))((,7(43,3312(144###
@M06045:235:000000000-JCY5N:1:1101:7480:10134 2:N:0:CTCAGA
TTAGGCGCTGCGTTCTTCATCGATGCCGGAACCAAGAGATCCATTGTTGAAAGTTTTGACAATTTTCACAGTACTCAGACAGCCCATCTTCATCAGGGTTCACAGAGCGCTTCGGCGGGCGCGGGCCCGGGGACGTGCGTCCCCCGGCGACCAGGTGGCCCCGGTGGGCCCGCCAAAGCAACGGGTGTATAGAGACAAGGGTGGGAGGATGGGCCGCGAGGGCCCGCACTCGGTAATGGTCCTTCCGCAGGTTCACCTACGGAAACCTTGTTACGACTGTTACTTCCTCTAAATGACCGTT
+
CCF@CFEGGGG@FEGGGGGGGGGGFGGEG>FGGGDG<CFFGGGGG9FDEGCFFEG@FGGGGGGGFGFFGAFFFFGFDFGGGGGGGFEGGGGGGF9CCFFFGGGGG8FFFGEFGEGGGCEGGGCGDGGGGGGGGGGGDGEFGEGGGGCEE5CCEFEFGGGCFGGCCE?EGGGEGCC5CCF+<@E*/?ECEGGGCG+C888EEFGCE5=5*7<C<F<539)7773C37<3>76??>)8*:?F?:7>GFGG9>E@46*66<)6::(,(42(9*9<4<3(43(54)64A><<4)52)5)-44###
@M06045:235:000000000-JCY5N:1:1101:19929:10147 2:N:0:CTCAGA
TTAGGCGCTGCGTTCTTCATCGATGCCAGAGCCAAGAGATCCGTTGCTGAAAGTTTTGATTGCTTATTTATAAAGACTCAGAAGATTCCGCTAGAAAACAAGAGTTTGGCCTCCGGCGGGCGGCGCGGGGGCGCTGGTCCACCCGGCATCCCGCCGAAGCAACATGATATGTTCACAATGGTTTGGAGTTCAGAAGACTCTGTAATGATCCCTCCGCTGGTTCACCAACGGAGACCTTGTTACGACTTTTACTTCCTCTAAATGACCAAGTACTCTGTGAGATCGGAAGAGCGTCGTGACG
+
CCGGGGGGGGGGGGGGGGGGGGGGGGGGGGGGGGGGGGGGGGGGGGGGGGGGGGGGGGGGGGGGGGGGGGGGGGGGGGGGGGGGGGGGGGGGGGGGGGGGGGGGGGGGGGGGGGGGGGGGGGGGGGGGGGGGGGGGGGGGGGGGGGDGGGGGGGGGGGGGGGGGGGGGGGGGGGGGGGGGGGGGGGGGGGGGGGGGGGGGGGGGGG?FGFGGGGGGFGFGGGGGGGGFFFFFFFFFFFFFFFFDFFGGFFFFGFFFFFFFF<BF<F>B>FFAAA<AA<ADF22.8??FB:?F0-4>B:###
@M06045:235:000000000-JCY5N:1:1101:9437:10201 2:N:0:CTCAGA
TTAGGCGCTGCGTTCTTCATCGATGCCAGAACCAAGAGATCCGTTGTTGAAAGTTTTGATTCATTTTCGAAACGCCCGCTAGGGGCGCCGAGAAAGTCTCAGAAGTAAAAAACCCGCGAGGGGGTATACATAAAGAGTTTTGGGTTGGTCCTCCGGCGGGCGCCTTGGTCCGGGGCTGCGACGCGCCCGGGGCAGAGATCCCGCCGAGGCAACAGTGTTAGGTATTCACGGGTGGGAGGTTGGGCGCCCGGAGGCAGCCCGCACTCAGTAATGATCCTTCCGCAGGGTCACCTACGGGCGT
+
CCGGGGGGGGGGGGGGGGGGGGGGGGGGGGGGGGGGGGGGGGGGGGGGGGGGGGGGGGGGGGGGGGGGGGGGGGGGGGGGGGGGGGGGGGGGDGGGGGGGGGGGGGGGGGGGGGGGGGGGGGGGFGGGGGGGGGGGGGGGGGGGGGGGGGGGGGGGGEGGGGGGGGGGGGGGGGGGGGGGGGGGGGGGGGGCG>EFGGGGGGGGGGDE=DGGGGGGFGFGGGG7C>F4@FFF9EEFFGFFFFGG4@GDGFFFGEEBEFFFFFF1;27BFFBBB>>AF9AF<:B>>0(..(:4<??BF(###
@M06045:235:000000000-JCY5N:1:1101:27247:10205 2:N:0:CTCAGA
TTAGGCGCTGCGTTCTTCATCGATGCCGGAACCAAGAGATCCATTGTTGAAAGTTTTGACAAATTTTCACAGTACTCAGACAGCCCATCTTCATCAGGGTTCACAGAGCGCTTCGGCGGGCGCGGGCCCGGAGACGTGCGTCCCCCGGCGACCAGGTGGCCCCGGTGGGCCCGCCAAAGCAACAGGTGGATAGAGACAAGGGTGGGAGGTTGGGCCGCGAGGGCCCGCACTCGGTAATGAGCCTTCCGCAGGTTGACCTACGGAAACCTTGTTACGACTGTTACTTCCTCTAAATTACGGG
+
CCGGGGGGGGGGGGGGGAFGGGGGGGGGGGCFGGGFGGGGGGGGFEGGGGGGGEEFGGGFGGGGFGGGGGG9FFGFGGGFGGGGGGGFDFDFFGGFGGGGGGGGGGGCFFEGGGGDGECFFCFGGCEEEGGG@@FGG>EGGGGGGGD5EEDCEC81?8CFFF>EG>EEGCFDEGG*:6;8+<C;FC+A*;++<C<@68C6CEFE5C5A7/:47C<CED>3CCDGGGG>)5)527>FBCB4*1>*0609*8>>9*).*,*/5(4-31:?4=6<2).(((-(5<25>942))).)-)).)###
@M06045:235:000000000-JCY5N:1:1101:17233:10207 2:N:0:CTCAGA
TTAGGCGCTGCGTTCTTCATCGATGCCAGAGCCAAGAGATCCGTTGTTGAAAGTTTTGATTTATTTTGCTTTACGCCACTCAGACAATGCCACTAAATAACACAATGGTTTGGAGGTCCCCCGGCGGGGGCTGGTCGGGCGGCCCCGCGAGGGGGTGCCCTCCCGGCCGTCCGCCGAGGCAACAGCAGTAATAGGTAAGGTTCACAAAGGGTTTGGAGTAATAACTCGGTAATGATCCCTCCGCTGGTTCACCAACGGAGACCTTGTTACGACTTTTACTTCCTCTAAATGACCAAGTGAC
+
CCGGGGGGGGGGGGGGGGGGGGGGGGGGGGGGGGGG<FGGGGGGGGGGGGGGGGGGGGGGGGGGGGGGGGGGGGGGGGGGGGGGGGFGGGGGGGGGGGGGGGGGGGGGGGGGGGGGGFGGGGGGGGGGGGGGGGGGGGGGGGGEGGGGCCEGGEGGGGGGGGEGGGGGGGGGGGGGGGDGGDGGG68CAFGGGGGGGGGGGGFFGGGFECEDDDGC?4?FGGGGGG7BDE>:2=F4@C56>EDD*>D5C==4CFFBBB33703479<A4@D?9??BFAA9A)85:AA9<>):A?04.)###
@M06045:235:000000000-JCY5N:1:1101:9180:10214 2:N:0:CTCAGA
TTAGGCGCTGCGTTCTTCATCGATGCCAGAACCAAGAGATCCGTTGTTGAAAGTTTTGACTTATTGTATAAGTTACTCAGAGAGGCCACTGATGACGAAGAGTTTTGGTCTTCTGGCGGGCTGCCGGCACGGGGGCCGGCGCGGCCCCGGTGGGAGCCACCCGCCGAAGCAACGGTGAGGTAGGTTCACAATGGTTGGGAGTTTTGCAACTCTGTAATGATCCCTCCGCTGGTTCACCAACGGAGACCTTGTTACGACTTTTACTTCCTCTAAATTACCAAGTACTCTACTAGATCGGCCA
+
CCGGGGGGGGGGGGGGGGGGFGGGGGGGGGGGGGGGGGGGGGGGGGGGGGGGGGGGGCFGGGGGGGGGGGGGGGGGGGGGCCEFGGGGGGGGGGGGGGGEGGGGGGFGGGGGGGEFGGGDEGGGGGDGGGGGGGGGFGGGGGGGGGGGEGGGGGGGGGGGEGCEC>CEGGGGGGDEGGC>F6FGGGGGGGGGFGFFGGGGGGFGDFGGGGGGGGDFFGFGGG7FGGGFFFBBBFFFFC@@DBDCDFGGG?FFGFFFF9>E266<DFFAF=48<F2)5A4:?FFF<6>A42A<AAAF:(###
@M06045:235:000000000-JCY5N:1:1101:2960:10220 2:N:0:CTCAGA
TTAGGCGCTGCGTTCTTCATCGATGCGAGAACCAAGAGATCCGTTGTTGAAAGTTTTAACGTTTAATATAAACAATTCAGACAGACTTCAATTGTAACAAAGAGTTTTGTTTTCCTCCCATGGGCGCTCACCAGCCATAAGGCCGACGTGGCAGAGCCATGTCCCATGGAAGCAACAGTAAAAAGGTACACAGTGTGGGTTGATAAAGAATATAAAATTCAATATACATTAATGATCCTTCCGCAGGTTCACCTACGGAAACCTTGTTACGACTTTTACTTCCTCTAAATTACCAAGTCGT
+
CCGFGGGGGEGFCGGGGGGGGGGGGGGGGFEFGGGCFGGGFGGGGGGGGCGGGGGGGGCCFGGGGGGD<FFGGGGGGGGGGGGGFFGGGFFGFFFGGGGGFGFFGG9FGFGGGFEFCFGGFGGGGGGGGGGFGGGGGGGGGFFF@EGDGGGGGDFFGFGFGGGGF9FE?E?D=8DBFGGFFEFGEGGC,,,3DAFCCC*@EGGDGGGFB9CF7CFFF@?7CDFC=CGAA8BE48AB+:CFFFDDDBD<CFA=CFFFFF>B63(,;<CEFFFF;:<<A4<BA)46AFF::A)8>243(-###
@M06045:235:000000000-JCY5N:1:1101:7935:10223 2:N:0:CTCAGA
TTAGGCGCTGCGTTCTTCATCGATGCCAGAGCCAAGAGATCCGTTGTTGAAAGTTTTAATTTATTTGCTTGTTTACTCAGAAGATACATATAGCAACAGAATTAGGGGGTCCTCTGGCGGGGGCGGCCCGTTTCACGGGGCCGTCTGTTCCCGCCGAAGCAACGTTTTAGGTATGTTCACAGGGTTGATGAGTTGTTTAGACTCGGTAATGATCCCTCCGCTGGTTCACCAACGGAGACCTTGTTACGACTTTTACTTCCTCTAAATGACCAAGTACTCTAGCAGATCGGAAGAGCGTCTG
+
CCGGGGGGGGGGGGGGGGGGGGGGGGGGGGGGGGGGGGGFGFGGGGGGGGCFFGGGGGGGGGGGGGGGGGGCGGGGGGGGGGFCFFFFGGGGGGGFGGGGDGGGGGGGEGGGGGGFGGGCFGGGGGDEGGGFGGGGGGEGGGGGGGGGGGGGGGGGGGCC8CCGGGCEGFGGGGGDFGG70+CEGGDGGFCFFCFC8:AFFFFCFEEFECGGGGCF?<>GGGGGGGC?FFF?FFFEED>::?GGGFGGGEFFGFF74<FF<<:-44><FFF:B:AFF<26><><>17::06(2(4(2(###
@M06045:235:000000000-JCY5N:1:1101:10968:10229 2:N:0:CTCAGA
TTAGGCGCTGCGTTCTTCATCGATGCCAGAACCAAGAGATCCGTTGTTGAAAGTTTTGACTTATTGTATAAGTTACTCAGAGAGGCCAGTGATGACGAAGAGTTTTGGTCCTCTGACGGGTTGCCGGCACGGGGGCCGGCGCGGCCCTGGTGGGGGCCACCCGCCGAAGCAACGGTGAGGTAGGTTCACAATGGTTGGGAGTTTTGCAACTCTGTAATGATCCCTCCGCTGGTTCACCAACGGAGACCTTGTTACGACTTTTACTTCCCCTAAATGACCAAGTACTCTCGCAGATCGGAAG
+
CCGGGGGGGGGGGGGGGGGGGGGGGGGGGGGGGGGGGGGGGGGGGGGGGGGGGGGGGGGGGGGGGGGGGGGGGGGGGGGGGGGGGGGGGGGGGGGGGGGGGGGGGGFGGGGGGGGGGGGGGGGGGGGGGGGGGGGGGGGGGGEGGGGGGGGGGGGGDGGGGGGGGGGGGGGGGDGGGGGGGFFG@FGGGECCFGGGGGGCGCFGGFFGFC7DDGGFFGFG=FFGFGGFFDEF??FBFG=;EFDGGFGGCFFFGFFBF0>EFFFFFAAA)5583<AFBFF?2<>A<):-8?FBB9>??6###
@M06045:235:000000000-JCY5N:1:1101:10329:10254 2:N:0:CTCAGA
TTAGGCGCTGCGTTCTTCATCGATGCCAGAACCAAGAGATCCGTTGTTGAAAGTTTTAACTTGTTTGTTTTGTAAATCAGAAGGTACGCTATAAATTGAAGAGTTGGGTCCTCTGGCGCGCTGCGGGACGGGCCGAAGCCGCGGCCCGCGGTGCGCCGAGCAACAAAAAGGTAAGGTTCACAAAGGGTTTGGAGTAATAACTCGGTAATGATCCCTCCGCTGGTTCACCAACGGAGACCTTGTTACGACTTTTACTTCCTCTAAATGACCAAGTACTCTGCGAGATCGGAAGAGCGTCGTA
+
CCGGGGEGGGGGGGGGGGGGGGGGGGGGGGGGGGGGGGGGGGGGGGGGGGGGGGGGGGGGGGFFGGGGGCFGGGGGGGGGGFGGGGGGGEFGFFGGGGGGGGGGGGGGGGGGGGGGGGGGGGGGGGGGGGGGGGGGGGGGEGGGGGGGGGGGGGGGGG5EGGGGGGGFF>EFGGGG+CFFGGGGGGGGGGGGGGFGGGGGGF<;EEFGGFF7CGFGFGDD3C5*:C:@?FFF?B35>FF:6@>DDB<C<<DFFBBFF<F*5AFBFDB<?FFBF2>9).)6?>;0>2<::039((8BF6###
@M06045:235:000000000-JCY5N:1:1101:7631:10308 2:N:0:CTCAGA
TTAGGCGCTGCGTTCTTCATCGATGCCAGAGCCAAGAGATCCGTTGTTGAAAGTTTTGATTGTATTTGTGCTTTCGCCACTCAGATAATCCACATGGTTACAAAGGTTTTGGTTTCTTCCCCCGGCGGTCGCCTGGTTCCGGTCGCGAGAGCGCCGGGGCGGGTCCGCCGAAGCAACGATAGGTAAGGTTCACAGTGGTTTGGGAGTTTTGCAACTCGGTAATGATCCCTCCGCTGGTTCACCAACGGAGACCTTGTTACGACTTTTACTTCCTCTAAATGTCCAAGTACTCTCACAAATC
+
CCGGGGGGGGGGGGGGGGGGGGGGGGGGGGGGGGGGGGGGGGGGGGGGGGEGGGGGGGGGGGFGGGGGGGGGGGGGGGGGGGGGGGGGGGGGGGGGGGGGGGFCGGFGGGGGGGGGGGGGGGGDGGGGGGGGGGGCGFGGGGGGGGGGGEGGGGGDGEGGGGGGGGGGGGGGGGGGGGGGGGGGGGGFGGGGFCC+3@:FFCEGC=CFCGGGGGG:FGFGGGGGGGGFFFF?FFDFFGFF?BFGC:CDDEFFGF44@AFFF09:?AADFFFFFFFFFB<A))6)69<>2<4<AFDA?)###
@M06045:235:000000000-JCY5N:1:1101:20112:10309 2:N:0:CTCAGA
TTAGGCGCTGCGTTCTTCATCGATGCGAGAACCAAGAGATCCGTTGTTGAAAGTTTTAACGTTTAATATAAACAATTCAGACAGACGTCAATTGTAACAAAGAGTTTTGTTTTCCTCCCATGGGCACTCACCAGCCATAAGGCCGACGTGGCAGAGCCAAGTCCCATGGAAGCAACAGTAAAAAGGTACACAGTGTGGGTTGATAAAGAATATAAAATTCAATATACATTAATGATCCTTCCGCAGGTTCACCTACGGAAACCTTGTTACGACTTTTACTTCCTCTAAATGACCAAGTATG
+
CCGGGGGGGGGGGGGGFGGGGGGGGGGGGGGGGGGGGGGGGGGGGGGGGGGGGGGGGGGGGFCEFFGGGGGGGGGGGGGGGGGGGGGGGGGGGGGGGGGGGGGGFGFGGGGGGGGGGGGGGGGGGGGGGGGGGGGGGGGGGGGGGGGGGEGGGGGGGFGGGGGGGGGGGGGGGGGGGGEGGCCGGGGGGGGGGFGGGGGGGGFGGGGGGGGGGGGCFGFGGGGGGGGFFFFFFFFFFCFFFFGGGFGFGFFFF6;EEFFFFFFF8EFFFFFFFFFBFA<ADFFFFFFADF>AFFFF:4###
@M06045:235:000000000-JCY5N:1:1101:4376:10315 2:N:0:CTCAGA
TTAGGCGCTGCGTTCTTCATCGATGCCAGAACCAAGAGATCCGTTGTTGAAAGTTTTAACTTGTTTGTTTTGTAAATCAGAAGGTACGCTATAAATTGAAGAGTTGGGTCCTCTGGCGCGCTGCGGGACGGGCCGAAGCCGCGGCCCGCGGTGCGCCGAGCAACAAAAAGGTAAGGTTCACAAAGGGTTTGGAGTAATAACTCGGTAATGATCCCTCCGCTGGTTCACCAACGGAGACCTTGTTACGACTTTTACTTCCTCTAAATGACCAAGTACTCTCGGAGATCGGAAGAGCGTCCTC
+
CCGGGGGGGGGGGGGGGGGGGGGGGGGGGGGGGGGGFGGGGGGGGGGGGGGGGGGGGGGGGGGGGGGGDGGGGGGGGGGGGGGGGGGGGGGGGFGGGGGGGGGGGGGGGGGGGGGGGGGGGGGGGGGGGFGGGGGGGGGGGGGGGGGGGGGGGGGGGGEGGGGGG8CGGGGGFFFGGFGGGG?CCGGEFGGGGCF?CECCFGGGGGGECGGCFGGC55:D<DGCD>09??F61BBDBF@FB?DFCFGDDDFFGFFFFA47:AFFFF))/;6::A<)6:-44:(((,5:B?<>(.4022###
@M06045:235:000000000-JCY5N:1:1101:12448:10318 2:N:0:CTCAGA
TTAGGCGCTGCGTTCTTCATCGATGCCAGAACCAAGAGATCCGTTGTTGAAAGTTTTAACTTGTTTGTTTTGTAAATCAGAAGGTACGCTATAAATTGAAGAGTTGGGTCCTCTGGCGCGCTGCGGGACGGGCCGAAGCCGCGGCCCGCGGTGCGCCGAGCAACAAAAAGGTAAGGTTCACAAAGGGTTTGGAGTAATAACTCGGTAATGATCCCTCCGCTGGTTCACCAACGGAGACCTTGTTACGACTTTTACTTCCTCTAAATGACCAAGTACTCTGAGAGATCGGAAGGGCGTCGAT
+
CCGGGGGGGGGGGGGGGGGGGGGGGGGGGGGGGGGGGGGGGGGGGGGGGGGGGGGGGGGGGGGGGGGGGGGGGGGGGGGGGGGGGGGGGGGGGGGGGGGGGGGGGGGGGGGGGGGFGGGGGGGGGGGGGGGGGGGGGGGGGGGGGEGDGGGGGGGGGGGGGGGGGGGGGGGGGGGGGGGGGFGGGGGGGGGGGGGGFGGGGGGGGGGGFGGGGGGGFGFGGGGGGGDFFFFFFFFEEGF??FGGGFGGGFBFGFFFF>FF<AAFFA4AFFF??BFBA<>FABF::>>6?FF0(4:B2(###
@M06045:235:000000000-JCY5N:1:1101:17235:10329 2:N:0:CTCAGA
TTAGGCGCTGCGTTCTTCATCGATGCCAGAACCAAGAGATCCGTTGTTGAAAGTTGTAACTATTAAAGTTTTTCAGACGCTGATTGCAACTGCAATGGGTTTAAATTGTCCAATCGGCGGGCGAACCCGCCGAGGAAACGTAAGTACTCAAAAAACATGGGTAAGAGACAGCAGGACAAAGCCTACAATACTCTAGGTAATGATCCTTCCGCAGGTTCACCTACGGAAACCTTGTTACGACTTTTACTTCCTCTAAATGACCAAGTACTTTGCGAGATCGGAAGAGCGTCGTGTAGGGACG
+
CCGGGGDEFEGGGEEGGFGGGGGGGGGGGGGGGGGGGGFGFFGGGGGGGGGCCCEEFGGF9AFFGGGGGGDCFGGFGGGG@F@FEGGGGCEG?C6CC?FEF7<FFGGGGCCFGGCFGGDCGGGGGGGGE+FG7CBFF<FGGGGGGGG9DCFGGFEGG?FGFF9DGGGGGG6>GGGG>F=:?FGDGFFC+<?9B?B<BFCFCGC+=CFGGFGGGCDF6C**29<<>DD57F>:A?7FF>::@>DCFBFGGFF4>46<*:9*5:76:B<A4**))-12(()((40,,(,(((44:32:-4###
@M06045:235:000000000-JCY5N:1:1101:23952:10330 2:N:0:CTCAGA
TTAGGCGCTGCGTTCTTCATCGATGCGAGAACCAAGAGATCCGTTGTTGAAAGTTTTAACGTTTAATATAAACAATTCAGACAGACTTCAATTGTAACAAAGAGTTTTGTTTTCCTCCCATGGGCGCTCACCAGCCATAAGGCCGACGTGGCAGAGCCATGTCCCATGGAAGCAACAGTAAAAAGGTACACAGTGTGGGTTGATAAAGAATATAAAATTCAATATACATTAATGATCCTTCCGCAGGTTCACCTACGGAAACCTTGTTACGACTTTTACTTCCTCTAAATGACCAAGTCAA
+
CCGGGGGGGGGGGGGGGGGGGGGGGGGGGGGGGGGGGGGGGGGGGGGGGGGGGGGGGGGGGGGGGGGGGGGGGGGGGGGGGGGGGGGGGGGGGGGEGGGFFGGGGGGGGGGGGGGGGGGGGGGGGGGGGGGGGGGGGGGFGGFGGGGGGGGGGGFGGGGGGGGGGGGGGGGGGFGGGGGCGCFDEGGFGGGGGGGGGGCGGGGGGGFGGFGGGFGGFFFGGGGGDFGFFFFEFFFFFGFFFFGGGFGFFBBFFFFFF@FFFFFFFFFEFFF?FFFFF4AA2<<:AAB>>946<70414###
@M06045:235:000000000-JCY5N:1:1101:18439:10333 2:N:0:CTCAGA
TTAGGCGCTGCGTTCTTCATCGATGCCAGAACCAAGAGATCCGTTGTTGAAAGTTTTGACTTATTCAGTACAGAAGACTCAGAGAGGCCATTAATGCAATAGTTTGGTTTACCTCCGGCGGGCGCCCGCGAGGGCCGGGGGGCGCCGGGAAGGACCCGGGCCGCCCGCCGAAGCAACGGTTTAGGTAACGTTCACAATGGTTTAGGGAGTTTTGCAACTCTGTAATGATCCCTCCGCTGGTTCACCAACGGAGACCTTGTTACGACTTTTACTTCCTCTAAATGACCAAGTACTCTTTGTT
+
CCGGFGGGGGGGGGGGGGGGGGGGGGGGGGGGGGGGGGGGGGGGGGGGGGGGGGGGGGGGGGGGGGGGGGGGGGGGGGGGGGGGCGGGGGGGGGGGGGGGGGGGGGGGGGGGGGGGGGGGGGGEG@FFGDEFCFGGDDGGGGGGGGGGGGGGGGGFGEGDGCGGGEEDGGGGEGD8AEGCCCGGGGFGGGGGFFGG??C?CCCGCFFFECCFGGGGFGFCFFGGGGDFFFFF?F@EFD@DFFGGGFFGGFB)17@:@AFFF<BFB>FFFFF>>A><6<AAF25)))5:?FD)6<9)<<###
@M06045:235:000000000-JCY5N:1:1101:10101:10340 2:N:0:CTCAGA
TTAGGCGCTGCGTTCTTCATCGATGCCAGAACCAAGAGATCCGTTGTTGAAAGTTTTGACTTATTCAGTACAGAAGACTCAGAGAGGCCATTAATGCAATAGTTTGGTTTACCTCCGGCGGGCGCCCGCGAGGGCCGGGGGGCGCCGGGAAGGACCCGGGCCGCCCGCCGAAGCAACGGTTTAGGTAACGTTCACAATGGTTTAGGGAGTTTTGCAACTCTGTAATGATCCCTCCGCTGGTTCACCAACGGAGACCTTGTTACGACTTTTACTTCCTCTAACTGACCAAGTACTCTTTTCC
+
CCGGGGGGGGGGGGGGGGGGGGGGGGGGGGGGGGGGGGGGGGGGGGGGGGGGGGGGGGGGGGGGGGGGGGGGGGGGGGGGGGGFGGGGGFGGGGGGGGGGFGGGGGGGGGGGGGGGGGGGGGGGGGGGGGGFCFGCCCGCGGECEGGGGEGEGGGGGGEGGGGGGGGGGCE>CEEGGGGCCEGFGCECGGGECEGF9CFG<CFGF6FGEDG7DCGGFG?FFCD7CG7@BFFF:FFFED:@:BF7DF*CGDFEDEFFF>48<2<<(7:2B=4ABA<><B<AF)64)8().492<6)6))###
@M06045:235:000000000-JCY5N:1:1101:27889:10343 2:N:0:CTCAGA
TTAGGCGCTGCGTTCTTCATCGATGCCAGAACCAAGAGATCCGTTGTTGAAAGTTGTAACTATTATGTTTTTTCAGACGCTGATTGCAACTGCAAAGGGTTTGAATGTTGTCCAATCGGCGGGCGGACCCGCCGAGGAAACGAAGGTACTCAAAAGACATGGGTAAGAGGTAGCAGACCGAAGTCTACAAACTCTAGGTAATGATCCTTCCGCAGGTTCACCTACGGAAACCTTGTTACGACTTTTACTTCCTCTAAATGACCAAGGCATCTCGAAGATCGGAATAGCGTCGTGTAGGCAT
+
CCGGGGGGGGGGGGGGGGGGGGGGGGGGGGGGGGGGGGGGGGGGGGGGGGGGGEGGGGGGGGGGGGGGGGGGGGGGGGGGGGGGGGGGGGGGGGFGGGGG?FGFGGGGGGGGGGGGGGGGGDGGEEGGGGEGGGGDGGGGGGEGEDFGGDEGGGGFCCCCGGFGGGGGGFGGCGGFC*=EGGEGFGCFGGGC9C9@+CECFCGGCCEGGGGGD35>@GFF*:=<09C:>>F:?F=6?**)0)*9DF*:CFFF*9=AB<F6<2>31((())05<:4:1:460843())-.,2((,(,44###
@M06045:235:000000000-JCY5N:1:1101:13410:10358 2:N:0:CTCAGA
TTAGGCGCTGCGTTCTTCATCGATGCCAGAACCAAGAGATCCGTTGTTGAAAGTTTTGACTTATTGTATAAGTTACTCAGAGAGGCCACTGATGACGAAGAGTTTTGGTCTTCTGACGGGCTGCCGGCACGGGGGCCGGCGCGGCCCCGGTGGGAGCCACCCGCCGAAGCAACGGTGAGGTAGGTTCACAATGGTTGGGAGTTTTGCAACTCTGTAATGATCCCTCCGCTGGTTCACCAACGGAGACCTTGTTACGACTTTTACTTCCTCTAAATGACCAAGTACTCTGTCAGATCGGCAC
+
CCGGGGGGGGGGGGGGGGGGGGGGGGGGGGGGGGGGGGGGGGGGGGGGGGGGGGGGG@GGGGGGGGGGGGGGGGGGGGGGGGGGGGGGGGGGGGGGGGGGGGGGGGEGGGGGGGGGGGGGGGGGGGGGGGGGGGGGGGGDFGCEGGGGGGGGGGGGDCGGGGGGGGGGGGDGGGGGGGGGGGGGGGGGGGGGGGCFGGGFECGCFFFCFFFGGGGGFGFGG=FFDGGFFFFF3?FFFGFFFFGDGFGGGFFFGFFB>>BFFA<AFFFF?FFBFAA9AAFFFFFA92<ABAD4<4)3:<###
@M06045:235:000000000-JCY5N:1:1101:7441:10361 2:N:0:CTCAGA
TTAGGCGCTGCGTTCTTCATCGATGCTGGAGCCAAGAGATCCGTTGTTGAAAGTTTTAACAGTTCGCTTAGAACACTCAGAAGTATCGTCGGGTTCGAAAACAGAGATTCTGATGAGACCGGCGGGCACCCTTGCGGGCGCCGCCGAAGCAACAGGTATAATAGTTCACAAAGGGTAGAGAGTGTAGTACTCAGTAATGATCCCTCCGCTGGTTCACCAACGGAGACCTTGTTACGACTTTTACTTCCTCTAAATGACCAAGTACTCTGTAAGATCGGAAGAGCGTCGTGTAGGGAAAGTT
+
CCGGGGGGGGGGGGGGGGGGGGGGGGGGGGGGGGGGGGGGGGDGGGGGGGGGGGGGGGGGGGGGGGGGGGGGGGGGGGGGGGGGGGGGGGGGGGGGGGEGGGGGGGGGGGGGGGGGGGGGGGGGGGFGCFFGC8DFDGGGGDGGGEGGGGGGGGGFFGGGFFFGFGFGGGFB*BCCFEGGGGCFGFFGGG?CFFGFGGEGFGFGGGEGGD5<>DFG4CFGDDD97C3>?FFFFFFEFGFFFFFFGFGGFB@FGFF9FBFF0:ADF9-)/=FFBDA>::<?037?91:3(4:?AFF<?:###
@M06045:235:000000000-JCY5N:1:1101:20751:10362 2:N:0:CTCAGA
TTAGGCGCTGCGTTCTTCATCGATGCCAGAACCAAGAGATCCGTTGTTGAAAGTTTTAACTTGTTTGTTTTGTAAATCAGAAGGTACGCTATAAATTGAAGAGTTGGGTCCTCTGGCGCGCTGCGGGACGGGCCGAAGCCGCGGCCCGCGGTGCGCCGAGCAACAAAAAGGTAAGGTTCACAAAGGGTTTGGAGTAATAACTCGGTAATGATCCCTCCGCTGGTTCACCAACGGAGACCTTGTTACGACTTTTACTTCCTCTAAATGACCAAGTACTCTCCCAGTTCGGAAGAGCGTCCCC
+
[truncated: 44,665,551 more chars]
