# Supplementary material for: Effect of marigold (Tagetes erecta L.) on soil microbial communities in continuously cropped tobacco fields
Source: Sci Rep. 2022 Nov 16;12:19632. doi: 10.1038/s41598-022-23517-x (PMC9668846; doi:10.1038/s41598-022-23517-x)
Supplement: Supplementary file 17 — Supplementary Information 17. [file 41598_2022_23517_MOESM17_ESM.fq]

@M06045:235:000000000-JCY5N:1:1101:19493:1121 1:N:0:TACAGC
CGCGGTACTCCTACGGGAGGCAGCAGTGGGGAATATTGCACAATGGGGGAAACCCTGATGCAGCAACGCCGCGTGAGTGATGACGGCCTTCGGGTTGTAAAGCTCTGTCTTTAGGGACGATAATGACGGTACCTAAGGAGGAAGCCACGGCTAACTACGTGCCAGCAGCCGCGGTAATACGTAGGTGGCAAGCGTTGTCCGGATTTACTGGGCGTAAAGGGAGCGTCGGTGGTTATTTAAGTGGGATGTGAAATACCCGGGCTTAACCTGGGTGCTGCATTCCAAACTGGATATCTCGGGT
+
GGGGGGGGGGGGGGCGGEGGDGE@FG9EGGGGGGGGGDGGGGGGGGGEEGGCGGGGGGFGGG9EFGGGGGGGGGGGGGGGGGFGGGGEFGGGGGGGGGGGGGGFGGGGGGGGGGGGGGGGGGGGGGGGGGGCFFGFGFDGGGGFGGGGGGEGDECECCEGCFFGGGFGGFGGGGEE:GGGEGGF*?<@FFGGG78CEEDF8:8?ECF7<:8E*:8C5A@CEFGGGE=*:EGG*/+:CFCFCGGGCD6D7*<>C>:*<9DD)))9C:FF*)9>CDBF767/=FF4FF39@?)48<A4#####
@M06045:235:000000000-JCY5N:1:1101:11150:1372 1:N:0:TACAGC
CGCGGTACTCCTACGGGAGGCAGCAGTGGGGAATCTTGCGCAATGGTCGAGAGACTGACGCAGCGACGCCGCGTGTGGGAGGACGCCCTTCGGGGTGTAAACCACTGTTGCCCGGGACGAATCGGCTTATTCGTAGGCCTTGACGGTACCGGGTGAGGAAGCACCGGCTAACTCCGTGCCAGCAGCCGCGGTAATACGGAGGGTGCGAGCGTTGTCCGGAATCATTGGGCGTAAAGGGCGCGTAGGCGGCCACTTCAAGCGTGCGGTGAAAGTCGGGGGCTCAACCCCTGATCGGCAGGGA
+
GGGGGGGGGGGGGGGGGGGGGGGGGGGGFGGGGGGGGGGGGGGGGGGGGGGGGGGGGGGGGGGGGGGGGGGGGGGGFDGGGGDGGGGGGFGGGGGGGEGGGFCFG<FGGGGGGGGGGGGGGCGGGGFGGGFFGGDFGGGGFGGGGGGGGGGGGEFFGFFGGGGGGGGGECG?<CGGGGGFGGGGGGCEEEC8CGDGGGEE8EEEECECGGG8:EG?FEEEEEFGGGGGGGGGE5CGGGGGG3>C*7FGGGEGGG7C<:7959DGGGFFGFFF7=DEGFBE59?FFFEFFFFFBBF0#####
@M06045:235:000000000-JCY5N:1:1101:10235:1421 1:N:0:TACAGC
CGCGGTACTCCTACGGGAGGCAGCAGTGGGGAATATTGGACAATGGGCGCAAGCCTGATCCAGCCATGCCGCGTGGGTGAAGAAGGCCTTCGGGTTGTAAAGCACTTTTGTTGGGGAAGAAAAGCCGCGGGGTAATACCCTGTGGTTCTGACGGTACCCAAAGAATAAGCACAGGCTAACTTCGTGCCAGCAGCCGCTGTAATACGAAGGGTGCAAGCGTTACTCGGAATTACTGGGCGTAAAGCGTGCGGAGGTGGTTCGTGAAGTCTGCCGTGAAAGCGCCGGGCGCAACCTGGACTCG
+
@FD@CFCGEFFFFGGE@@CFCC-BCF@EFGGGGGFC<FFG8FEFGCFF:7FCFCFE8EFG9EFF76,:CEC:@EG++84<,<FFGGGEGFFGGGGGGFFF?,<E=F,,,,:<<8C:CFD@FGGGG@FC:CC*>CBFG>:FC<DGFFFGEFC@*CFFGFCFGGGGGGCFCGG7+=:7<FCAC9FEGFG*5C7887@58*2/<<+AF>FCE5EFGDD<3;EC*;EC9CGGGG?CFEGGFFDE5>7CCDGDD<*9C5C*7*9:5C*9C71=FF7F<@>)**10))..)).)08@9@(,2#####
@M06045:235:000000000-JCY5N:1:1101:13655:1426 1:N:0:TACAGC
CGCGGTACTCCTACGGGAGGCAGCAGTGGGGAATCTTGCACAATGGGGGAAACCCTGATGCAGCGACGCCGCGTGAGTGATGAAGCCCCTCGGGGTGTAAAGCTCTTTCGGCAGGGACGATAATGACGGTACCTGAAGAAGAAGCTGCGGCTAACTACGTGCCAGCAGCCGCGGTAATACGTAGGCAGCGAGCGTTGTTCGGAGTTACTGGGCGTAAAGAGTGCGTAGGCGGGTGTCTAAGTTTGGTGTGAAATCTCCCGGCTTAACTGGGAGGGGGCGCCGAAGACTGGAAGGCTGGGCC
+
GGGGGGGGGGGGGGGGGGGGGGGGGGFFGGGGGGGGGGGGGGGGGGGGGGGGGGGGGGGGGGGGGGGGGGGGGGGGGGGGGGGGGGGGGFFFGGGFGGGGGGGDGGGGCGGGGGGGGGGGCGGGGGGGGGGGGGGGGG@CFGGFGGGGGGGGGGFGGGGGGGGGFFGGGGGGGG@FGFE?FGFFG+9E>EEGDE88C>EGGGDG8CCCFFFGCGEECCFCC<F:E1A8E9EE*:*:<FF?+*:9CDFC757>9:*::7CDGD)9<>F=FFF5DBD>3:>D:9:;5)0*074:??((#####
@M06045:235:000000000-JCY5N:1:1101:15044:1450 1:N:0:TACAGC
CGCGGTACTCCTACGGGAGGCAGCAGTGGGGAATATTGGACAATGGGCGAAAGCCTGATCCAGCAACGCCGCGTGAGGGATGACTGCCTTCGGGTTGTAAACCTCTTTCAGCGGGGACGAAGCGCAAGTGACGGTACCCGCAGAAGAAGCACCGGCCAACTACGTGCCAGCAGCCGCGGTAATACGTAGGGTGCGAGCGTTGTCCGGAATTATTGGGCGTAAAGGGCTCGTAGGCGGTTTGTCACGTCGGGAGTGAAAACTCAGGGCTCAACCCTGAGCCTGCTTCCGATCCGGGCGAGTC
+
GGGGGGGGGGGGGGGGGGGGGGGGFGFGGGGGGGGGGGGGGGGGGGGGGGGGGGGGGGGGGGGGGFGGGGGGGGGGGGGEGGGDFGFGGGGGGGFGGGGGGGGGGGGGGGGGGGGGGGGGGGGGGGGGGGGGGGGGGGFEEGGGGGGGGGGGGGGGGGGGGGGGGGGGGGGGGGGGGGGGGGGCEGCGGGDFGGGGGGGGGGGGFGGCEGFGGGFGGGGDGGF7CGGGGGGGGC?5<ECEDGCFG3CGGGGGGDDF?FF4CCFGDFE>CFGFGEFF*5?FFF>6F4:B@>)()4;(#####
@M06045:235:000000000-JCY5N:1:1101:22383:1461 1:N:0:TACAGC
CGCGGTACTCCTACGGGAGGCAGCAGTGGGGAATATTGCACAATGGGCGAAAGCCTGATGCAGCAACGCCGCGTGAGTGATGAAGGCCTTCGGGTCGTAAAACTCTGTCCTCAAGGAAGATAATGACGGTACTTGAGGAGGAAGCCCCGGCTAACTACGTGCCAGCAGCCGCGGTAATACGTAGGGGGCTAGCGTTATCCGGATTTACTGGGCGTAAAGGGTGCGTAGGTGGTCTCTTAAGTCAGGAGTGAAAGGCTACGGCTTAACCGTAGTAAGCTCTTGAAACTGGGAGACTTGTCAC
+
GGGGGGGGGGGGGGGGGGGGGGGGGGFGGGGFFCFGGGGGGGGGGGGGGGGGEGGGGFFGGGGGGGGGGGGGGGGGGGFGFGGGGGGGGDGGGGGGGGFGGGFDFGGGGGGGGGGGGGGGGCFGGGGGGGGGGGGGGGGGGGGGGGGGGGGEEFGGGCFGGGGGFFGGGGGGGGEGGGGGGG,=EGGGGGGGFGGCEGGGGGEG>CFGGGGF8CEGDGGEGGGGGGDGGGG5E6FFGG7?CFGFGFFDCFFCCCGCCCCD3CCDFFFFGFG>DF?FDFFF?7@@FFF4?4)4;<<9#####
@M06045:235:000000000-JCY5N:1:1101:16540:1465 1:N:0:TACAGC
CGCGGTACTCCTACGGGAGGCAGCAGTGGGGAATATTGGACAATGGGCGGAAGCCTGATCCAGCAACGCCGCGTGAGGGATGACGGCCTTCGGGTTGTAAACCTCTTTCAGTACCGACGAAGCGAGAGTGACGGTAGGTACAGAAGAAGCACCGGCCAACTACGTGCCAGCAGCCGCGGTAATACGTAGGGTGCGAGCGTTGTCAGGCATTATTGGGCGTAAAGGGCCCGTAGGCGGTTTGTCGCGTCGGGAGTGAAAACACCGTGCTTAACTCGGCGCTTGCTTTCGATACGGGCGCTGA
+
<FFGDGGGGGCCFGGGFGEGGGEGD@CFAGD,@FGGGCCDGGFGGCGGFGG>GFFFEFFGDGGGGGGGGCFGEF:FCGCFFFCFEEEGEFGGDFF7CGFFGF@=8FDAGGGGFGCBFF@+CFEE7FFG3>AFE@3>FF;CCFFCG7D7FFFFGGGGG7<F+FFGCFCFFFGFCG:CFCE8:8C9@/<@F>CF8CC?CEG:**2<+<A*;<<F9FCG88C:>GF9C=**/**:**2CDE5E5C7EFGGD3DG)27C*<7CC4**919:>>7:***.)*)))0/)96=*.7@>3)(-(#####
@M06045:235:000000000-JCY5N:1:1101:18435:1467 1:N:0:TACAGC
CGCGGTACTCCTACGGGAGGCAGCAGTGGGGAATTGTTCGCAATGGGCGCAAGCCTGACGACGCAACGCCGCGTGGAGGATGAAGGTCTTCGGATTGTAAACTCCTGTTGCCCGGGACGAAATGCTTCGACCTAACACGTCGAAGTTTGACGGTACCGGGTGAGGAAGCCCCGGCTAACTCTGTGCCAGCAGCCGCGGTAATACAGAGGGGGCAAGCGTTGTTCGGAATTACTGGGCGTAAAGGGCGCGTAGGCGGCCTTCTAAGTCGAACGTGAAATCCCCGGGCTCAACCCGGGTCATC
+
GGGGGGGGGGGGGGGGGGGGGGGGGGGGGGGGGGGGGGGGGGGGGGGGGGGGGGGGGGGGGGGGGGGGGGGGGGGGGGGGGGGGGGGGGGGGGGGGGGGGGGGGGGGGGGGGGGGGGGGGDGGGGGGGGGGGGGGGGGGGGGGGGGGGGGGGGGGGGGGGGGGGGGGGGGGGGGGDEFGGGGGGGGFGGGGGGGGGGGGGDGGGGGGGFEGGGGGGGGGEGEGGGGEC=FGGGGGGGGGGGGGFCGGDGGEGGFDD=<7CFFGGGGFFGF:DGFFFFFFF@GE@EBB366?<@9B>#####
@M06045:235:000000000-JCY5N:1:1101:14190:1488 1:N:0:TACAGC
CGCGGTACTCCTACGGGAGGCAGCAGTGGGGAATCTTGCGCAAATGCGGGAAACCGTGACGCAGCGACGCCGCGTGGGGGAAGAAGGCCTTCGGGTTGTAAACCTCTTTCAGGAGGGACGAAGCTACTCGGGTTAATAGCCCAGAGGGTGACGGTACCTCCAGAAGAAGCCCCGGCTAACTACGTGCCAGCAGCCGCGGTAATACGTAGGGGGCAAGCGTTGTCCGGATTTACTGGGCGTAAAGGGAGCGTAGGTGGATATTTAAGTGGGATGTGAAATACCCGGGCTTAACCTGGCCTCT
+
GGGGGGGGGGGGGGGGGGGGGGGGGGGGGGGGGGFGGGGDGGGGGGGGGGGGFGGGGGCFGGGGGGGGGGGGGGFGCGGGGGGGFGGGGGFGGGGGGGGGGGGGGFGGGGGGGGGGGGGGGGGGGGGGGGGGG@FEGGGDFGGGGGGGGGGGGG:FCFFFFGGGGFF7CFFFGGDGGGGGGGGGGGGGGGGGGGFGDGGCEGGGGFGGC>CGGGEFECGGEEEC9CGEGG?9EFFGGFD*/*79CGCDGG5<EDCCGFG7?*:F7:@BGFG6DFFF7@*9*09@B>DD@;=4/)34#####
@M06045:235:000000000-JCY5N:1:1101:21235:1512 1:N:0:TACAGC
CGCGGTACTCCTACGGGAGGCAGCAGTGGGGAATCTTGCGCAATGGCCGAAAGGCTGACGCAGCGACGCCGCGTGTGGGAGGAAGCTCTTTGGGGTGTAAACCACTGTTGCCCGGGACGAACACACCTATTCGTAGGTGCTGACGGTACCGGGTGAGGAAGCACCGGCTAACTCTGTGCCAGCAGCCGCGGTAATACAGAGGGTGCGAGCGTTGTCCGGAATCACTGGGCGTAAAGGGCGCGTAGGTGGTGGCTTAAGCGTGCGGTGAAAGCTCGGGGCTCAACTCCGAGTCGGCCTTGAT
+
GGGGGGGGFGGGGGGDGGGGGGGGGGCFGGGGGGFGDDGGGGGGGGGGGDEGGGGGGGGGGGGGGGGGGDGGGGGGGGGGEF@DFGEGGG9FFGGFGGGGGGDCFFGGGGGGGGGGGGGGGGGGCGGGGGGGFGGGGFBGGGGGGGGGGGGGGGGGGGGGFGFEFGECCFGGFGFFFGFFGFG?6>5?EDEGGDFFFGGGGGCEGDG5>EEECGGGGGEGGGD?FCFFCCGGDECE7CD7CD5EED0*9775F4C6+>CDC3DGD*.)**:)7?@DC357)7759*)73)8:@B02#####
@M06045:235:000000000-JCY5N:1:1101:17633:1563 1:N:0:TACAGC
CGCGGTACTCCTACGGGAGGCAGCAGTAGGGAATTTTCCACAATGGGGGCAACCCTGATGGAGCAACGCCGCGTGCAGGATGAAGGCCTTCGGGTTGTAAACTGCTTTTGTCTGTGACGAATATGACGGTAGCAGACGAATAAGGATCGGCTAACTACGTGCCAGCAGCCGCGGTCATACGTAGGATCCAAGCGTTATCCGGATTTACTGGGCGTAAAGAGTTGCGTAGGTGGCAGAGCAAGTTAGTAGTGAAATCGTATGGCTCAACCATATTCACATTGCTAAAACTGCTCAGCAAATG
+
GGGGGGGGGGGGGGGGGGGGGGGGGGGGGGGGGGGGGGGGGGGGGGGGGGGGGGGGGGGGGGGGGGGGGGGGGGGGGGGGGGGGGGGGGGGGGGGGGGGGGGGGGGGGGGFFGGFGGGGGGGGGGGGGGGGGGGGGGGGGGGGGGG9FGGGFGGGGGGGGGGGGGGGFGFGGGGGGGGGGGGGGGGFGGGGGGGGGGGGGGG7CGGGGGGG58ECGEGGFG<CGGGGGGGGGGFDGF54<FGF?:>DFGGGGFF=FEFCCGFGGFGFFFDGFG=6?CFBFFFFFFFFFFBFA?27.#####
@M06045:235:000000000-JCY5N:1:1101:15644:1628 1:N:0:TACAGC
CGCGGTACTCCTACGGGAGGCAGCAGTGGGGAATCTTGCACAATGGAGGCAACTCTGATGCAGCGACGCCGCGTGAGCGATGAAGCCCCTCGGGGTGTAAAGCTCTTTCGGCAGGGACGATTATGACGGTACCTGAAGAAGAAGCTGCGGCTAACTACGTGCCAGCAGCCGCGGTAATACGTAGGCAGCGAGCGTTGTTCGGAATTACTGGGCGTAAAGAGTGTGTAGGTGGTGCTCTAAGTTCGGTGTGAAATCTCCCGGCTTAACTGGGAGGGTGCGCCGAAAACTGGAGTGCTGATGG
+
GGGGGGGGGGGGGGGGGGGGGGGGDGFGGGGGGGGGGGGGGGGGGGGGGGGGGGGGGGGGGGGGGGGGGGGGGGGGGGGGGGGGGGGFGGGGGGGGGGGGGGGFGGGGGGCGGGGGGGGGGGGGGGGGGGGDGGGGGGGG@FGGGGGGGGGGGGGGGGGGGGGGGGGGGFGGGGCEGGGGGGGGGGGGGGGGGGGGGGGGGGGC:FFFFGGFFEGEGGGGGGGGGGGGGGFFGGFFGGGFFFDCCCCDDGGGFFGGGFFCDGGDGGFFDFG@GDBDGFFFEGBE))8696.3@?<4#####
@M06045:235:000000000-JCY5N:1:1101:19876:1634 1:N:0:TACAGC
CGCGGTACTCCTACGGGAGGCAGCAGTGGGGAATATTGCACAATGGGCGAAAGCCTGATGCAGCAACGCCGCGTGAGCGATGAAGGCCTTCGGGTCGTAAAGCTCTGTCCTCAAGGAAGATAATGACGGTACTTGAGGAGGAAGCCCCGGCTAACTACGTGCCAGCAGCCGCGGTAATACGTAGGGGGCTAGCGTTATCCGGATTTACTGGGCGTAAAGGGTGCGTAGGTGGTTTCTTAAGTCAGGAGTGAAAGGCTACGGCTTAACCGTAGTAAGCTCTTGAAACTGGGAAACTTAGTCG
+
GGGGGGGGCEGGGEG7FCB@CEF>FCFG8FGGGGGGGGGGGGFFGGGGCDFGGGFGFGAFGCEEFCEEF=@FGCEG>FEGD@FGFGGFC?FFCFEFFGCGGFFGFDFFFGCDFDF83AFFGGGGGCGG+BFGD<FCCFFGGGGGG,:>CCFGGFGGGFGGGGGGGGGGGGGDEGGEGGGGD99F7@8:B5FCFGGGG@F788CEGGGGGGCFCE=88C?<CFCEGEEC*<EG:7:9F<CF?:*A<<D*9DC:EC5CF6FCC)99F797<758DB=4*8??BGF@BFFF))).<4).#####
@M06045:235:000000000-JCY5N:1:1101:19219:1659 1:N:0:TACAGC
CGCGGTACTCCTACGGGAGGCAGCAGTGGGGAATATTGCACAATGGGGGAAACCCTGATGCAGCAACGCCGCGTGAGTGATGACGGCCTTCGGGTTGTAAAGCTCTGTCTTCAGGGACGATAATGACGGTACCTGAGGAGGAAGCCACGGCTAACTACGTGCCAGCAGCCGCGGTAATACGTAGGTGGCGAGCGTTGTCCGGATTTACTGGGCGTAAAGGGAGCGTAGGCGGATTTTTAAGTGAGATGTGAAATACTCGGGCTTAACCTGAGTGCTTCATTTCAAACTGGAAGTCTCTGTT
+
GGGGGGGGGGGGGGGGGGGGGGGGGGGGGGGGGGGGGFGGGGGGGGGGEGGGGGGGGGGGGGGGGGGGGGGGGGGGGGGGGGGGGGGGGGGGGGGGGGGGGDGGCFGGGGGGGGGGGGGGDGGGGFFEGGGGGGGGGGGGGGGGGGGGGGGGGGGGGGGGGFGGGGGGGGGGGG@FGGGEGCCECFCGGGGGGGGGGGGGGG5*:C7<<EFEFGEGCC?F5FGGG8255?CE:==CFGCE9?C:C?DFFF:CCFG7<DD33<<CCFFFFFCFGFFF*867F:F6@4=F?FFFF:<2#####
@M06045:235:000000000-JCY5N:1:1101:19008:1660 1:N:0:TACAGC
CGCGGTACTCCTACGGGAGGCAGCAGTGGGGAATCTTGCGCAATGCGCGAAAGCGTGACGCAGCAACGCCGCGTGGGGGAAGACGGCCTTCGGGTTGTAAAGCCCTTTTCTGGGGGAAGATGATGACGGTACCCCAGGAAGAAGCACCGGCTAACTACGTGCCAGCAGCCGCGGTAATACGTAGGGTGCGAGCGTTGTCCGGAATTATTGGGCGTAAAGAGCTTGTAGGTGGTTTGTCGCGTCTGCTGTGAAAATCCGAGGCTCAACCTCGGACTTGCAGTGGGTACGGGCAGACTGTACA
+
GGGGGGGGGGGGGGGGGGGGGGGGGGFGGGGGGGGGGDGGGGGGGGGGGGGGGGGGGGGGGGGGGGGGGGGGGGGGGGGEGGGGGGGGGGGGGGGEGGGGGGGGGFGGGGFGGGGGGGGGFGGGGGGGGCFCGGGGGGGGGGGGGGGGGGGGGGFGGGDG7CFGGGGGGGGGGGGGGCGGGGGGGEGGGGEGGGEGGGGGGG5CGFG?CGGGGGCEE=ECFFEFFCEGF<FG=:CCFGGGGDDGGGGGGG7*<CGD6<<C<D4DDCFFGFGFCDBFGF6=F6?).9FFFFFFF??4#####
@M06045:235:000000000-JCY5N:1:1101:18255:1830 1:N:0:TACAGC
CGCGGTACTCCTACGGGAGGCAGCAGTGGGGAATATTGCACAATGGGCGAAAGCCTGATGCAGCAACGCCGCGTGAGCGATGAAGGCCTTCGGGTCGTAAAGCTCTGTCCTCAAGGAAGATAATGACGGTACTTGAGGAGGAAGCCCCGGCTAACTACGTGCCAGCAGCCGCGGTAATACGTAGGGGGCTAGCGTTATCCGGATTTACTGGGCGTAAAGGGTGCGTAGGTGGTTTCTTAAGTCAGGAGTGAAAGGCTACGGCTTAACCGTAGTAAGCTCTTGAAACTGGGAAACTTCTTCA
+
GGGGGGGGGGGGGGGGGGGGGGGGGGGGGGGGGGGGGGGGGGGGGGGGGGGGGGGGGGGGGGGGGGGGGGGGGGGGGGGGGGGGGGGGGGGGGGGGGGGGGGGDGGGGGGGGGGGGGGGGGGGGGGGGGGFEFGGGGGFGGGGGGGGGGEGGGFGGGGGGGGGGGGGGGGGGGGGGDECFGGGGGGGGGGGGGGGGGGGGGGEGGFDFGGGGGGGGGGGGGFGGGGGGGGGGEGGGGGGGGDF9C<4DFCFGEGGGGGF<CDGDFDFFGEFFG??FGF@FF78/9FFF?FFFFFBA#####
@M06045:235:000000000-JCY5N:1:1101:19056:1886 1:N:0:TACAGC
CGCGGTACTCCTACGGGAGGCAGCAGTGGGGAATATTGCACAATGGGCGCAAGCCTGATGCAGCGACGCCGCGTGGGGGATGACGGCCTTCGGGTTGTAAACCTCTTTCAGTATCGGCGAAGCTCCGTGGTTTTCTGCGGGGTGACGGTAGGTACAGAAGAAGCACCGGCCAACTACGTGCCAGCAGCCGCGGTAATACGTAGGGTGCGAGCGTTGTCCGGAATTACTGGGCGTAAAGAGCTCGTAGGTGGTTTGTCGCGTTGTCCGTGAAAACTCACAGCTCAACTGTGGGCGGGGCTTG
+
GGGGGGGGGGGGGGGGGGGGGGGGGGGGGGGGGGGGGGGGGGGGGGGGGGGGGGGGGGGGGGGGGGGGGDGEGGGGGGGGGGGGGGGDGGGGGGGGGGGGGGGGGFGCGGGFFCFGGGGGGGG8FFGGGGGGGGFGGGGGGGGGFGGGGGCGGGGFGGGGGGGGGGGGGGGGFGGGGGGGGGGGGGFGFEGGGCEG??GD@EGGGCEEGGGGGEEGGGGGGEGCGGGGFFGGGGGGFGGGGGGGGGGDGGGGC439+/*9>DCC::@>F>FFF:F4:@FFFGFFFFF?FFFFFF((#####
@M06045:235:000000000-JCY5N:1:1101:11252:1972 1:N:0:TACAGC
CGCGGTACTCCTACGGGAGGCAGCAGTGGGGAATATTGGACAATGGGCGGAAGCCTGATCCAGCAACGCCGCGTGAGGGATGACGGCCTTCGGGTTGTAAACCTCTTTCAGTACCGACGAAGCGCAAGTGACGGTAGGTACAGAAGAAGCACCGGCCAACTACGTGCCAGCAGCCGCGGTAATACGTAGGGTGCGAGCGTTGTCCGGAATTATTGGGCGTAAAGGGCTCGTAGGCGGTTTGTCGCGTCGGGAGTGAAAACCATGTGCTTAACTCATGGCTTGCTTCCGATACGGGCTCTCG
+
GGGGGGGGGGGGGGGGGGGGGGGGGGFGGGGGEG?FGGGGGGGGGGGGGGGGGGGGGGGGGCGGGGCFG>CGGGGGGGGGFGGGGGGGGGGGGGFGGGGGFGGGGGGGGGGFEFFGGDGGGGGGGGGGGGGGFGCGGFGGGGGFFGFGGGG@FGGGGGGGCGGGFFGGGGGGGGGGGGGGGGGGGG:@CEEGDGGGDGCEGGGFGGGCEC6CC@FGGGGGG=@CCG=65==CGGGGDCD7=DGG*>7/>CEDC577<?>*>FGG*217CFF9>F?FG4FFFDFFFF45)7:9509(#####
@M06045:235:000000000-JCY5N:1:1101:22770:2006 1:N:0:TACAGC
CGCGGTACTCCTACGGGAGGCAGCAGCAAGGAATCTTCCGCAATGGGCGCAAGCCTGACGGAGCGACGCCGCGTGGGGGAGGACGCCTTTCGGGGTGTAAACCCCTTTTCTCGGGGAAGATGGTGACGGTACCCGAGGAATCAGGCCCGGCAAACTACGTGCCAGCAGCCGCGGTAATACGTAGGGGCCGAGCGTTGTCCGGAGTTACTGGGCGTAAAGCGCGCGCAGGCGGCCACGCGCGCCCGGCGTGAAAGCCCCCGGCTCAAACGGGGAGGGTCGTCGGGGACGGCGTGGCTGATGG
+
GGGGGGGGGGGGGGGGGGGGGGGGGGGGGGGGGGGGGGGGGGGGGGGGGGGGGGGGGGGGGG@GGGGDGGGGGGGGGGGG7FGGGGGGGGGGGGGFCFGGGGGGGGGGGG9FFGGGGGGGGGGGGGGGGGGGFGGGGGGGGGGGGFGDDEEGGFGFGGGGFFGG6FG8FDEEGGEEGGGCGGCCEGGGGGGGGGGG5A@FGGD5;;+<<CGFGGGEG5<FGG?7EC75ECEC==CGC*/:7DCEEGGC7C5<FF4*:CC)9))94D*915>>/5>>7?:BF3::D>>..50()4,(#####
@M06045:235:000000000-JCY5N:1:1101:22441:2009 1:N:0:TACAGC
CGCGGTACTCCTACGGGAGGCAGCAGTGGGGAATATTGCACAATGGGCGAAAGCCTGATGCAGCAACGCCGCGTGAGCGATGAAGGCCTTCGGGTCGTAAAGCTCTGTCCTCAAGGAAGATAATGACGGTACTTGAGGAGGAAGCCCCGGCTAACTACGTGCCAGCAGCCGCGGTAATACGTAGGGGGCTAGCGTTATCCGGAATTACTGGGCGTAAAGGGTGCGGAGGTGGTTTCTTAAGTCATCGGTGAAAGGCTCCGGCTCAACCGTAGTTAGCCTTTGAAACTGGGAAACTTTCGCG
+
7@7@:FD@@<F<CE;CFCGF;FGCD@EFF8C@:EFFFFF9CFE<@FF8FFC@@@F8@<6F?FGDFFE+644+4CFGGDFCCCFGF8FF<=BFE=BF@+:DF<D9=BA5<>CF?5A8,><C>3>BC@,8CBCGF<FAB@F7CE:@DFG7@<F71>>FGGG>>FGFCFGGGE7F<@FG*22,=+CBBGGGE8FG?C/:C@G+;:>E>AFFGC?FG8:8*/<+78:EE*:5=:*/A:C+?C>+<>F9+*957*:4+01C+*1CD3)7>C.)9)>B**/9:97/0:*8*===)).,5(66#####
@M06045:235:000000000-JCY5N:1:1101:15970:2040 1:N:0:TACAGC
CGCGGTACTCCTACGGGAGGCAGCAGTAAGGAATATTGGTCAATGGACGCAAGTCTGAACCAGCCATGCCGCGTGGAGGATGAAGGTCCTCTGGATTGTAAACTTCTTTTATTTGGGACGAAAAAAGGCCTTTCTAGGTCGTCTGACGGTACCAGATGAATAAGCACCGGCTAACTTCGTGCCAGCAGCCGCGGTAATACGAAGGGTGCAAGCGTTACTCGGAATTACTGGGCGTAAAGCGTGCGTAGGTGGTTTGTTAAGTCTGATGTGAAAGCCCTGGGCTCAACCTGGGAACTTGGCT
+
GGGGGGGGGGFGGGGGEGGGGGGGCFGDCF?FGGGGGCGGGGGGGGGGGGGEGGGGGGGGGGGGGGGGG@FGEFEGGGGECFCFGGGGGGGGGGFFGGGGGGGGGGGGGGCFGGGGGGGGG:F7FCEEGGGGGFGGGGGGGGFEGGGGGGGGGFF?FGGGGGGGGFGFGFGGGGGGGGGGGGFFEFGGGCEEGGGGGEGGFCFEDEGGGGGFGGGGGC7<:E*:@FCFGGGG*>ECDE79ECDD59DCD:?<:FGDGGGFDDGFGGFFFFC4C@FF<FFF@:0)767<@FF07>:4#####
@M06045:235:000000000-JCY5N:1:1101:23036:2088 1:N:0:TACAGC
CGCGGTACTCCTACGGGAGGCAGCAGTGGGGAATTGTTCGCAATGGACGCAAGTCTGACGACGCAACGCCGCGTGAAGGATGAAGGTCTTCGGATTGTAAACTTCTGTTGGGTGGGAAGAACTGCCTCCGGGTTAATACCCTGGAGGTTTGACGGTACCACCTGAGGAAGCCCCGGCTAACTCTGTGCCAGCAGCCGCGGTAATACAGAGGGGGCAAGCGTTGTTCGGAATTACTGGGCGTAAAGGGCGCGTAGGCGGCCTGCTAAGTCGGACGTGAAATCCCTCGGCTCAACCGGATGCA
+
GGGGGGGGGGGGGGGGGGGGGGGGGFCFGGGGGGGGGGGGGFEFGGGFGG@FGFFFGGGGFGCGCGGGGEGGGGGCGGGGFGGGG?FGGGFGGCGFGGGGDGGGGFFEFGGG==FFGGDFFFGGFF<DCCGGGGFFGGAFFCFGFFGGGGGGFDGGGGFGGCCFGFGGGGGFGG>FGGGGGC:FFEEFGFGGGGFFGGGCEGGF7:+A9FGEGGGGF=CEGGGGFGG==EGGCC9965CCEC<=FGGDGGE1:DGGGGGGGGGFFFFF*7>>558>7.9BFGF4>5:;57=7F:9;#####
@M06045:235:000000000-JCY5N:1:1101:13745:2108 1:N:0:TACAGC
CGCGGTACTCCTACGGGAGGCAGCAGTGGGGAATATTGCACAATGGGCGAAAGCCTGATGCAGCAACGCCGCGTGAGCGATGAAGGCCTTCGGGTCGTAAAGCTCTGTCCTCAAGGAAGATAATGACGGTACTTGAGGAGGAAGCCCCGGCTAACTACGTGCCAGCAGCCGCGGTAATACGTAGGGGGCTAGCGTTATCCGGATGTACTGGGCGTAAAGGGTGCGTAGGTGGTTGCTTAAGGCAGGAGTGAAAGGCGACGGCTCAACTTGAGTAAGCCCTTGAAACTGGGAAACTTTTACA
+
EEGDEGGGFGGGGGGGEGGGGGGGGGGGGFEEGGGFGFGGGFGFGGGGGGGGGGGGGGGGCFEGGGGGGGGGFGGGCDDGGGGGGGGGGGGGGGGGCBFFFGAFGGGGGGGGGGGGGGGGCGGGGGGGGGGEGDFADGGEGGGGGFGFGGGEGGG9FGEFFFGBFGFFGGGGGECFFCCBFFGGGGGGCCGGFGGGGGFGGGGE*AFEEGGGGEEEGCCEDCEEG;:*=EFFGF5*:EC??*9FCD37FGCC?C<C*1)7DG3>*07*0*29:8**6))7547?F??6?@F7@B2)#####
@M06045:235:000000000-JCY5N:1:1101:22637:2121 1:N:0:TACAGC
CGCGGTACTCCTACGGGAGGCAGCAGTGGGGAATATTGGACAATGGGCGAAAGCCTGATCCAGCAATGCCGCGTGAGTGATGAAGGCCTTAGGGTTGTAAAGCTCTTTTACCAGGGATGATAATGACAGTACCTGGAGAATAAGCTCCGGCTAACTCCGTGCCAGCAGCCGCGGTAATACGGAGGGAGCTAGCGTTGTTCGGAATTACTGGGCGTAAAGCGCACGTAGGCGGCGAAGCAAGTCAGGGGTGAAATCCCGGGGCTCAACCCCGGAACTGCCCTTGAAACTGCTTTGCTAGGAG
+
GGGGGGGGGGGGGGGGGGGGGGGGGGGGGGGGGGGGGGGGGGGGGGGGGGGGGGGGGGGGFFGGGFGGFGGGGGGGGGGFGGGGGGGGGGGGGGGGGGGGGGGGGGGGGGGFGGGGGFGGGGGGGGGGGGGGGGGGGGGGGGGGFFFGGGGGGGGAFGGGGDGGGGGGGFGGGGGEGGGGGGGEGGEEGGFGGGGGGECFGGCBFGGGGFG=>CEGGFGFG==EEC?EEGGGDD*:<EFGGGFFGGGGGGG=C>D4CDCCCGCGGGFFC3C7D@:FFFFFFCF?F6FFFFBFFFB6#####
@M06045:235:000000000-JCY5N:1:1101:8943:2161 1:N:0:TACAGC
CGCGGTACTCCTACGGGAGGCAGCAGTGGGGAATATTGGACAATGGGCGCAAGCCTGATCCAGCCATGCCGCGTGAGTGATGACGGCCTTAGGGTTGTAAAGCTCTTTCGTCCGGGACGATAATGACGGTACCGGAAGAAGAAGCCCCGGCTAACTTCGTGCCAGCAGCCGCGGTAATACGAAGGGGGCTAGCGTTGTTCGGAATCACTGGGCGTAAAGGGCGCGTAGGCGGCTTTGTAAGTCGGGGGTGAAAGCCTGTGGCTCAACCACAGAATTGCCTTCGATACTGCATGGCTCTGAC
+
GGGGGGGGGGGGGGGGGGGGGCGGFGFFGGGGGGFFGFGFGGGGGGCFEGDEGGGGGGGGGGGGGGGGGGGGG>CEGFEEGGGGGGGGEGGGGGGFFEGGGGGGGGGGGGGCCGGGGGGDFGGGGGCFGGGGGGGEEGGGGGGGGGGGGGGGGGGGGGCGGGGDGGGGGGGDGGGGGGGGGGFEDEGGDGFGGGDGECFGGD5E5?FGGGFGGGGGGGGGGEG5C=C8=CGGDG5CFGGGGGCGGGGGCDF=EDDFFGGC<CFGGG?@DFDFGFFFFFFFFFFFF>@F?F?>FFB<#####
@M06045:235:000000000-JCY5N:1:1101:16624:2208 1:N:0:TACAGC
CGCGGTACTCCTACGGGAGGCAGCAGTGGGGAATATTGGACAATGGGCGGAAGCCTGATCCAGCAACGCCGCGTGAGGGATGACGGCCTTCGGGTTGTAAACCTCTTTCACCACCGACGAAGCGCAAGTGACGGTAGGTGGGGAAGAAGCACCGGCCAACTACGTGCCAGCAGCCGCGGTAATACGTAGGGTGCGAGCGTTGTCCGGAATTATTGGGCGTAAAGGGCTCGTAGGCGGTTTGTCGCGTCGGGAGTGAAAACCTCGGGCTTAACTCGGGGCTTGCTTTCGATACGGGCCGTCA
+
GGGGGGGGGGGGGGGGGGGGGGGGGGFGGGGGGGGGGGGGGGGGGGGGEGGGGGGGGGGGGGGGGGGGGGGGGGGGGGGGGGGGGGGGGGGGGGGGGGGGGGGGGGGGGGGGGGDEDGGGGGGGGGGGFGGGGGFFGGFGGGGEGGFFGGGGGGGGGGGGGGGGGGGGGGGGGGGGGGGEEGGGGGFGFEGGGGGEGGGGGGGGGGG>CFGCGFGCCGGGG;FFFGEFGGGGGD6:CEDC79:EGGGGGGGGGDFFFFFFDCD55):>D6C=F=DDGFFBFGFF=FFEFBF>F<92#####
@M06045:235:000000000-JCY5N:1:1101:12495:2226 1:N:0:TACAGC
CGCGGTACTCCTACGGGAGGCAGCAGTGGGGAATTTTGGACAATGGGCGCAAGCCTGATCCAGCCATGCCGCGTGCGGGAAGAAGGCCTTCGGGTTGTAAACCGCTTTTGTCAGGGAAGAAACGCTCCGGGCTAATACCTCGGAATAATGACGGTACCTGAAGAATAAGCACCGGCTAACTACGTGCCAGCAGCCGCGGTAATACGTAGGGTGCAAGCGTTAATCGGAATTACTGGGCGTAAAGCGTGCGCAGGCGGCTTTGCAAGACAGATGTGAAATCCCCGGGCTTAACCTGGGTCAA
+
GGGGGGGGGGGGGGGGGGGGGGGGGGGGGGGGGGGGGGGGGGGGGGGGGGGGGGGGGGGGGGGGGGGGGGGGGGGGGGGGGDGGGGGFGGGGGGGGGGGGGGGGGGGFGGGGGGGGGGGGGGGGGGGGGGGGGFGGGFGGGGGGGGGGGGGGGGGGGGGGGFGGGGGGGFEGGGGGGGGGGGFEFGFGGGGGGGGGGGGGGGGGFGFGGEGGGGGGGCCE=EGFGGGGEGGCFGFGCGGEE:FA+9DD77:)>5DDCCDDCF:C7:))27<4*7=BGF?=7CFFDFF:>6@<F48:#####
@M06045:235:000000000-JCY5N:1:1101:24034:2292 1:N:0:TACAGC
CGCGGTACTCCTACGGGAGGCAGCAGTGGGGAATATTGCACAATGGGCGAAAGCCTGATGCAGCAACGCCGCGTGAGCGATGAAGGCCTTCGGGTCGTAAAGCTCTGTCCTCAAGGAAGATAATGACGGTACCCACGGAATAAGCACCGGCTAACTCCGTGCCAGCAGCCGCGGTAATACGGGGGGTGCGAGCGTTGTCCGGATTCACTGGGCGTAAAGGGCGCGTAGGCGGCCGGGTCAGTCGGGCCTGTAAGGGGGGGGCTCAACCCCGTGATGGGCTCGGGACGGCCCGGCGGCTTTT
+
GGGGGGGGGGGGFFGGGGGGGGCGGG@FGF:FCEEDD<FGGGDEGGGGGGGGGDECEFFEDFFFGGG>EFGGGGGDGGGGCFFGAFFGGGFGGDEEFGG8FDFGGGGGGGGGCGGFEFFGF?FGFGFEEGGGFGGGGGD<FGGFGGGGGGGGGGGFFFGGFG@;DCGFFGGGGGGGGGC@CE7FBEGGGGGGGE:8CC7@EE5CEFC9EFC:>E?ECC??CEGEEEC*:C8E:=GGGGGGGGGG5>C<CD?*9:***19CD>)96D?)<;C@GF?==>:)8DBE3::DDB>BF0(,#####
@M06045:235:000000000-JCY5N:1:1101:11890:2297 1:N:0:TACAGC
CGCGGTACTCCTACGGGAGGCAGCAGTGGGGAATATTGGACAATGGGCGCAAGCCTGATCCAGCCATGCCGCGTGAGTGATGAAGGCCTTAGGGTTGTAAAGCTCTTTCGGCGGGGACGATAATGACGGTACCCGCAGAAGAAGCCCCGGCTAACTTCGTGCCAGCAGCCGCGGTAATACGAAGGGGGCTAGCGTTGTTCGGAATCACTGGGCGTAAAGGGCGCGTAGGCGGCTTTGTAAGTCGGGGGTGAAAGCCTGTGGCTCAACCACAGAATTGCCTTCGATACTGCATGGCTCCGGT
+
GGGGGGGGGGGGGGGGGGGGGGGGGGFGGGGGGGGGGGGGGGGGGGGGGGGGGGGGGGGGGGGGGGGGGGGGGGGGGGGGGGGGGGGGGGGGGGGGEGGGGGGGGGGGGGGGGGGGGGGGGGGGGGGGGGGGGFGGGGGGGGGGGGGGGGGGGGGGGGGGGGGGGGGGGGGGGGGGGGGGGGDGGGGCGCGGGGGGGGGGGGCGGGGGGGGGGGGGGGGGGGGGECEGGGGGGEC6CFCFGGGEGGGGGGDFGGFGFGGFCFCGFGFF<3D>CF?FG@F?FFF37<BFFF?<*:B(#####
@M06045:235:000000000-JCY5N:1:1101:8464:2303 1:N:0:TACAGC
CGCGGTACTCCTACGGGAGGCAGCAGTAAGGAATATTGGTCAATGGACGCAAGTCTGAACCAGCCATGCCGCGTGGAGGATGAAGGTCCTCTTGATTGTAAACTTCTTTTATCTGGGAAGAAACCCATATTTTCTAGTGTGGTTGACGGTACCAGATGAATAAGCACCGGCTAACTCCGTGCCAGCAGCCGCGGTAATCCGGAGGGTGCAAGCGTTATCCGGATTCACTGGGTTTGAAGGGTGCGTAGGCGGGTTGGTAAGTCCGTGGTGAAATCTGCGATCTTAACTCGGAAACTGGCAG
+
GCCG:CCFGCFGFGCCFFCCDECGEGCG9E8,,;@<FCDFAFFG,,C@+@@7+::@<CCC,,CF@FAF,F>CGG7+=,?:E@<ECFGF@E,?,,CABEFFEFFFE?@D<E?5B?9?F<E?F<FDFC7<BBAAFAFGGFE@FCFFGGG7FGF@GF=F<9@D,@CA9F@FC:BFFF@3DF>F@8FG7D7EF51>GGGGG9,,:C;**11*3220;ACEGF<+=55::??7+20;;7E*2+23:C3CCDDG:=*)/9C):>FGGGFF<*0>/>767@F/*1.))1)688FB65>>)9()#####
@M06045:235:000000000-JCY5N:1:1101:10345:2333 1:N:0:TACAGC
CGCGGTACTCCTACGGGAGGCAGCAGTGGGGAATATTGCGCAATGGGCGAAAGCCTGACGCAGCGACGCCGCGTGAGGGACGACGGCCTTCGGGTTGTAAACCTCTTTCAGCAGGGAAGAAGCGAAAGTGACGGTACCTGCAGAAGAAGCACCGGCTAACTACGTGCCAGCAGCCGCGGTAATACGTAGGGTGCAAGCGTTGTCCGGAATTATTGGGCGTAAAGAGCTCGTAGGCGGTCTGTCGCGTCGGATGTGAAAATCCAGGGCTCAACCCTGGACCTGCATTCGATACGGGCGCTGA
+
GGGGGGGGGGGGGGGGGGGGGGGGEAFFGGGGGGGGGGGGGGGGGGGGGGGGGGGGFGGGGDFGGGGGGGGGGGGGGGGGGGGGGGGGGGGGGGGGGGGGGGGGGGGGGGGFGGGGFGGGGGG7FFFGGGFGGGGGGGGGGFGGGGGGGGGFGGGGGGGGGGGGGGGGGGGGGGGGGGGGGGG7CF<EGGGGGGGFFFC*?EGGGGG5:CFFCGGGGGGGGE;?7CFEFGG5EC9CG=5>CCFGFGCDDG5<C7D7FDFGGGGGGD549=*.>BFFFF:@FC4)@BFFBFF9>?0-#####
@M06045:235:000000000-JCY5N:1:1101:12681:2362 1:N:0:TACAGC
CGCGGTACTCCTACGGGAGGCAGCAGTGGGGAATATTGCACAATGGGCGAAAGCCTGATGCAGCAACGCCGCGTGAGCGATGAAGGCCTTCGGGTCGTAAAGCTCTGTCCTCAAGGAAGATAATGACGGTACTTGAGGAGGAAGCCCCGGCTAACTACGTGCCAGCAGCCGCGGTAATACGTAGGGGGCTAGCGTTATCCGGAATCACTGGGTTTAAAGGGTGCGTAGGCGGTTATGTAAGTCAGAGGTGAAAGGTCACAGCTCAACTGTGAGATGGCCTTTGAAACTGTGTAACTCTGTA
+
GG7FGGGGGGGGGGGGEFGGGGGGGGFGGGGDGGGGGGGGGGGGGGGGGGGC:EFGGGFGGGGGGGGGGGGGGGDGGGGGGGGGGGG8FGGGGGFGGGGGGGGGGGGFFGGGGGGGGGFGGGGGGGGGGFGGGFGCFG8EGDGGGCDFGGGGCEFGFGGGGGGGFGGGGGGGGGGGDFGGGGGGGGGEDEGGGGGG5>FGGGE>CFGFFFGGFCC?9<F?E@EEEEEGGGGD*C/9CFC7ACFG?>FFCFC=EDC4?D<CDC6CFGFBFFG*CFFFF)7*9;F6=*9FF?FA=6>6#####
@M06045:235:000000000-JCY5N:1:1101:11969:2381 1:N:0:TACAGC
CGCGGTACTCCTACGGGAGGCAGCAGTGGGGAATATTGGACAATGGGCGCAAGCCTGATCCAGCCATGCCGCGTGAGTGATGAAGGCCCTAGGGTTGTAAAGCTCTTTCGACGGGGACGATAATGACGGTACCCGTAGAAGAAGCCCCGGCTAACTTCGTGCCAGCAGCCGCGGTAATACGAAGGGGGCTAGCGTTGTTCGGAATCACTGGGCGTAAAGCGCACGTAGGCGGATTGTTAAGTCAGGGGTGAAATCCCGAGGCTCAACCTCGGAACTGCCTTTGATACTGGCAATCTTTGGG
+
GGGGGGGGGGGGGGGGGGGGGGGGGGGGGGGGGGGGGGGGGGGGGGGGGGGGGGGGGGGGGGGGGGGGGGGGGGGGGGGGGGGCGGGGGGGGGGFGGGGGGGGGGGGGGGGGGGGGGGGGDGGGGGGGGGGGGGGGDGGGGGGGGGGGGGGGGGGGGGGGGGGGGGGGGGGGGGGGGGGGGGGGGEEGGGGGGGGGGEGGGGGDGGGGGGFGGGGGGGGGGGCEEFFFEGGGEDEGGGGGGG>FDGGGGGGGGGGGEDGDGDFFDFFFGFGFCEFFF?F=FFFFFFFFFFFFFFF9#####
@M06045:235:000000000-JCY5N:1:1101:21726:2410 1:N:0:TACAGC
CGCGGTACTCCTACGGGAGGCAGCAGTGGGGAATTGTTCGCAATGGGCGCAAGCCTGACGACGCAACGCCGCGTGGAGGATGAAGATCTTCGGGTCGTAAACTCCTTTCGATCGAGACGAATTCCCCTGGGGTTAACAGCCTCGGGGGTTGACGGTACCGAGAGAAGAAGCCCCGGCTAACTCCGTGCCAGCAGCCGCGGTAACACGTAGGGGGCAAGCGTTGTCCGGATTTATTGGGCGTAAAGAGCTCGTAGGCGGTTCGCTAAGTCGGGTGTGAAACCTCCAGGCTCAACCTGGAGTA
+
GGGGGGGGGGGGGGGGGGGGGGGGGGGGGGGGGGGGGGGGGGGGGGGGGGGGGGGGGGGGGGGGGGGGGGGGGGGGEGGGGGGGGGGGGGGGGGGGGGGGGGGGGGGGGGGFGGGGGGGGECFGFGGGGGGGGGGGGGGGGGGGGGGGGGGGGGGGGEGGGGGDFGGGFGGCFGGGGGGGGGGGGG*8*:EGGGGGGGDEECCGGGECFGGC8EGGGGGGGD5:FFGGD5=CGGGFGG47CD5CCG4*:CCDE5CGCCGGGGGDGG@FCE:@FDF>FBFFFF)>F4))5>FDFF>7#####
@M06045:235:000000000-JCY5N:1:1101:17072:2486 1:N:0:TACAGC
CGCGGTACTCCTACGGGAGGCAGCAGTGGGGAATATTGCACAATGGGCGAAAGCCTGATGCAGCAACGCCGCGTGAGCGATGAAGGCCTTCGGGTCGTAAAGCTCTGTCCTCAAGGAAGATAATGACGGTACTTGAGGAGGAAGCCCCGGCTAACTACGTGCCAGCAGCCGCGGTAATACGTAGGGGGCTAGCGTTATCCGGATTTACTGGGCGTAAAGGGTGCGTAGGTGGTTTCTTAAGTCAGGAGTGAAAGGCTACGGCTTAACCGTAGTAAGCTCTTGAAACTGGGAAACTTATCGA
+
GGGGGGGGGGGGGGGGGGGGGGGGGGEFGGGGDFGFGFGGGGGGGGGGGGGGGGGGGGGGGGGGGGGGGGGGGGGGGGGG8FFGGFDFGGGGGGGGGGGGGGGFCFGGGGGGGGGGGGGGGGGGGGGGGGGGGGGGGGGGGDGGGGGGGGGGGGGGGGGGGGGGGGGGGGGGGGGGGGGGFGFGGGGGGGGGGGGGGGGGGGGGGGGGGGGGDGGGGGGGGGGGGEEGGGGG*:ECFGGGGGGCCC<C<5CFC7FGGF<DDDDCCG@FGBG@5FF@FBFFFGFFFFFFFF:?@746#####
@M06045:235:000000000-JCY5N:1:1101:8754:2556 1:N:0:TACAGC
CGCGGTACTCCTACGGGAGGCAGCAGTGGGGAATATTGGACAATGGGCGCAAGCCTGATCCAGCCATGCCGCGTGAGTGATGAAGGCCCTAGGGTTGTAAAGCTCTTTCGGCGGGGACGATAATGACGGTACCCGCAGAAGAAGCCCCGGCTAACTTCGTGCCAGCAGCCGCGGTAATACGAAGGGGGCTAGCGTTGTTCGGAATCACTGGGCGTAAAGGGCGCGTAGGCGGCTTTATAAGTCGGGGGTGAAAGCCTGTGGCTCAACCACAGAATTGCCTTCGATACTGTATGGCTCATAG
+
GGGGGGGGGGGGGGGGGGGGGGGGGGFGGGGGGGGGGGGGGGGGGGGGGGGGGGGGGGGGGGGGGGGGGGGGGGGGGGGGGGGGGGGGDGGGGGGGGGGGGFFGGGGGGGGGGGGGGDGGDGGFGGGGGGGGGGGGGGGGGGGGFGGDGGGGGGGGGGGGGGGGGFDFGFGGGGEGGGGGGGGGGDGDGGGGGGGGGGDGEEGGGGGGFGGGFGGEGFFGGGEGECGGGGGEEGGGFEFFFFFGGGDDDGGCFGGGGGGGGGFCD=F@CFGFF?B=F?FFFGFFBFDB???AFBB(#####
@M06045:235:000000000-JCY5N:1:1101:23158:2562 1:N:0:TACAGC
CGCGGTACTCCTACGGGAGGCAGCAGTGGGGAATATTGCACAATGGGCGAAAGCCTGATGCAGCAACGCCGCGTGAGCGATGAAGGCCTTCGGGTCGTAAAGCTCTGACCTCAAGGAAGATAATGACGGTACTTGAGGAGGAAGCCCCGGCTAACTACGTGCCAGCAGCCGCGGTAATACGTAGGGGGCTAGCGTTATCCGGATTTACTGGGCGTAAAGGGTGCGTAGGTGGTTTCTTAAGTCAGGAGTGAAAGGCTACGGCTCAACCGTAGTAAGGTCTTGAAACTGGGAAAATTGGCTA
+
GGGGGGGGGGGGGGGGGGGGGGGGGGAFGGGGGGGGGDEGGGGCGGGGGGGGEGGFCGGAFGFFGCGGGGGGGGGGGGGGGGGGGGGFGGGGEEG=FFFGGGGGGG9,A=FG8DFGGFCFCFGFGGGGGGGGF99FGCFGGGGGGGGGGGGGGGGGGGGGGGFGGGGGGGGGGGGGGGGGGFFFEEGGG5CGFEGGGFCGGGGEGGDGGFEGFGEEGGGGGGG=ECCEGGGG:=CFFG7EGG7<F44DDGFGGGGGEC5CDGGDGGFFG>7@7F46*/19@*/?FF*/7>)()(),#####
@M06045:235:000000000-JCY5N:1:1101:23211:2583 1:N:0:TACAGC
CGCGGTACTCCTACGGGAGGCAGCAGTCGAGGATTTTTCTCAATGGGGGCAACCCTGAAGGAGCGACGCCGCGTGGAGGATGAAGGCTTTCGGGTTGTAAACTCCTGTCATCGGGGAACAAGGCCCCCGGCTTTAAAAAGGCCGGGGGGCGTGCGAGTACCCGAAGAGGAAGAGACGGCTAACTCTGTGCCAGCAGCCGCGGTAATACAGAGGGGGCTAGCGTTGTTCGGAATTACTGGGCGTAAAGCGCACGTAGGCGGCTTTGTAAGTTAGAGGGGAAAGCGCGGGGCGCAACTGTTAT
+
GGGGGGGGGGGGGGGGGGGGGGGGGGGGGGGGBFGGGGGGGGGGGGGGGGGGGGGGGGGGGGGGGGGGGGGGGGGGGGGGGGGGGGGGGGGGGGGGGGGGGGGGGGGGGGGGGGGDGGGGGGGGGGGGGGGGGCFGGGGGGGGGGGGGGGGG>CEGGGGGGGGGGGGGGGGGGGGGGCEGGFGGGGGGGGGGGGGGGGGGGGGGGGFGGGGFGGDGEGGGGGGDGGG7CGGEFG7EGGGGGGGG5>FGGDEGGGGFGGGGGG3>GF*9CFF=D4F4*55>>DF)8BEFDB)4>91.#####
@M06045:235:000000000-JCY5N:1:1101:19994:2674 1:N:0:TACAGC
CGCGGTACTCCTACGGGAGGCAGCAGCAAGGAATTTTCCGCAATGGGCGCAAGCCTGACGGAGCAACGCCGCGTGCGGGAGGACGCCTTTCGGGGTGTAAACCGCTGTTCGTGGGGACGAAGCACTGACGGTACCCACGGAGGAAGGCCCGGCTAACTACGTGCCAGCAGCCGCGGTAATACGTAGGGGCCGAGCGGTGTCCGGAGTTACTGGGCGTAAAGCGTGCGCAGGCGGCGCGTTCTGCCAGGCGTGAAAGCCCCCGGCTCAACCGGGGAGGGTCGTCCGGGACGGGCGCGGATTA
+
FEG@EGGGGG,CFFFGECFGGGDCEFFFEFGGGGGGGGGGGD:,E8CFGGGGGGGGGGDGCCGGGGGGGGEDFGC@FGECGGDFG@EGCFGGCFEFGGGGGDF@>FFCFAFFGGDG*CFFGGDGGFFBCFGGG@FFFC:::CFCFFGG*:F7<1<FGFGGGGCC8CFCEFGGE5CEGC5<C+/3::ECCEEGGGGG*AE;+2/:?EEC+:CE?8588E*:CF8AE85*:EDGC=*CGG5=7F><<*9**1:C:<>C?F**5CD5)1*9>>5@D@079)7?)))))87)08>>396-#####
@M06045:235:000000000-JCY5N:1:1101:19299:2689 1:N:0:TACAGC
CGCGGTACTCCTACGGGAGGCAGCAGTGGGGAATTGTTCGCAATGGGCGCAAGCCTGACGACGCAACGCCGCGTGGAGGACGAAGATCTTCGGGTCGTAAACTCCTGTCGAGCGGGAAGAACGCTTCCCGGGTGAATACCCTGGGGAGGTGACGGTACCGCTAAAGGAAGCCCCGGCTAACTCCGTGCCAGCAGCCGCGGTAATACGGGGGGGGCAAGCGTTGTTCGGAATTACTGGGCGTAAAGGGCTCGTAGGCGGCCAAATAAGTCGGATGTGAAATCACCAGGCTCAACTTGCCCTG
+
CCGGGGGGGGGGGGGGEGGEGG@FGGFGFFG>:FGGGGFGGGGGGGGDFGEFGGCFGGEFEGGGGGGGGGCFEGGCC@FC7FGC?FGGGGGF>+,@FGG?>FD,FECDFGGDGGGGGGGGFGGGEECEGGGDFGFGGC93FFGGGDCGCFGGFF:FCCFFG*<:FGGGGFGGGEE58CEGGGGGGGC*AFGFEFFGDGGGC5?+<7CCC8858E58FGGECE8:CFEDEEC8+<9?4=7C:<5=9:5**9C7:CDFCCD31**0:C6/?DD3*)/*:@F4B7656))>FF67)66:#####
@M06045:235:000000000-JCY5N:1:1101:16345:2717 1:N:0:TACAGC
CGCGGTACTCCTACGGGAGGCAGCAGTAGGGAATATTGGACAATGGGCGCAAGCCTGATCCAGCCATGCCGCGTGAGTGAAGAAGGCCCTCGGGTTGTAAAGCTCTTTTGTCCGGAAAGAAAAGCGCCGGGTTAATACCCTGGTGTCCTGACGGTACCGGAAGAATAAGCACCGGCTAACTTCGTGCCAGCAGCCGCGGTAATACGAAGGGTGCAAGCGTTACTAGGAATTACTGGGCGGAAAGCGTGCGTAGGTGGTTCGTTAAGTCCGATGTGAAATTCCTGGGCTCAACCGGGGTCAG
+
E::C@FFGGGG9FGGEGGGGGGGDGCCEGGG8CFFGCFCFGGEFFGG8FEEE>DGGGGG,CFGG,E<FGGEGEGGGG<5CF,EFE?F@GFDFC>?BFGFGGA<5AE,C<BFGC@C+>+BE<DFE>FC@:FG@+>>,@9,><:<3DFDGDGB>:3**>FCG*5<FC,DF@F2>2C7**<CG9E9C+***<8*:+988B:5CEC+2:*;*:5?C>*+<:8C87CC++268+0<++<+75=C*/177:9>D*>EDE*20:*/7CDG*C7/**53)1)9@****1:*1/<@:)*9<5(-0#####
@M06045:235:000000000-JCY5N:1:1101:7172:2760 1:N:0:TACAGC
CGCGGTACTCCTACTGGAGGCAGCAGTGGGGAATATTGCACAATGGGGGAAACCCTGATGCAGCAACGCCGCGTGAGTGATGACGGCCTTCGGGTTGTAAAGCTCTGTCTTCAGGGACGATAATGACGGTACCTGAGGAGGAAGCCACGGCTAACTACGTGCCAGCAGCCGCGGTAATACGTAGGTGGCGAGCGTTGTCCGGATTTACTGGGCGTAAAGGGAGCGTAGGCGGATTTTTAAGTGAGATGTGAAATACTCGGGCTTAACCTGAGTGCTGCATTTCAAACTGGAAGTCTTCTTA
+
FGGGGGGGGGGGGGGGGGGGGGGGGGGGGGGGGGDFGGGGGGGGGGGDGGDFGGGGGGGGGGGGGGGGGGGGGGDEGFGGGGGGGGDGGGGGGGGGGGGGGGGGGGGGGGGGGGGGGFGGCGGGGGGGEGGGGGGGGGGGGGGFG<FEE@FFCGFGGGGGGGCGGGGFFEGGGGGGGGGFFCCFGFFGF5BCEE>EGEFEGC*;AEC?FFF5CEGDEEGFEEC=887:5EEGGE5CC+92<:CFGC:CFCCFEFCFEF3<7DDCGGFF*70<:?6**69FFFF797=B?4<???99#####
@M06045:235:000000000-JCY5N:1:1101:13596:2768 1:N:0:TACAGC
CGCGGTACTCCTACGGGAGGCAGCAGTGGGGAATATTGGACAATGGGCGAAAGCCTGATCCAGCAATGCCGCGTGAGTGATGAAGGCCTTAGGGTTGTAAAGCTCTTTTACCCGGGATGATAATGACAGTACCGGGAGAATAAGCCCCGGCTAACTCCGTGCCAGCAGCCGCGGTAATACGGAGGGGGCTAGCGTTGTTCGGAATTACTGGGCGTAAAGCGCACGTAGGCGGCTTTGCAAGTTAGAGGTGAAAGCCCGGGGCTCAACTCCGGAATTGCCTTTAAAACTGCATCGCTCAAAG
+
GGGGGGGGGGGGGGGGGGGGEGGGGGGGGGGGBFGGGGGGGGGGGGGGGGGGGGGGGGGGGGGGGGGGGGGGGGGGGGGGGGFFGGGGGGGGGGGFGGGGGGGGGGGGGFEFFGDGGCFFGGGGGGGGGGGGGGGGGGGGGGGFCGGGGEEGECGCFGGGGGGGGGGGGGGGGDGGGFGGGGFGGGGGGGGGGGGGGGGGGGGGGGGGGGGGGGGGGFGCGGGGGGG5EGGGGEGGFC>?C>F+A7FDC5EFCCFGGGGGGG3CGGFFFFD>C3)9**74@FFFFFF?=F=<=::(#####
@M06045:235:000000000-JCY5N:1:1101:15844:2830 1:N:0:TACAGC
CGCGGTACTCCTACGGGAGGCAGCAGTGGGGAATATTGCACAATGGGGGAAACCCTGATGCAGCAACGCCGCGTGAGTGAAGAAGTATTTCGGTATGTAAAGCTCTATCAGCAGGGAAGATAATGACGGTACCTGACTAAGAAGCCCCGGCTAACTACGTGCCAGCAGCCGCGGTAATACGTAGGGGGCAAGCGTTATCCGGATTTACTGGGTGTAAAGGGAGCGTAGGCGGCTTGGCAAGTCTGATGTGAAAGCCCAGGGCTCAACCCTGGGACTGCATTGGAAACTGTCAGGCTCGAGT
+
GGGGGGGGGGGGGGGGGGGGGGGGGGDFGGGGEGGGGGGGGGGGGGGGGGGGGGGGGGGGGGGGGGGGGGGGGGGGGGGFGGGGGGCFDGGGGGGGGGFGGGFGGGGGFGGGGGGGGGGGGGGGGAFDGGGEGFFGGCGGGGGGGG7FGGGGEFGGGCGGGGGGFGGGGFGDGGFGGGGGGGGGCEGGGGDGGGGGEEFGGGGGGFFGGGGG8E8<9EGFGCCGGGGGCCE58=*/9FFGGGGGGGFFFD9*::F4/>DCGDD*CC?:DFGFG@44C)/@BC4*=FFFF6@9F0((#####
@M06045:235:000000000-JCY5N:1:1101:22573:2860 1:N:0:TACAGC
CGCGGTACTCCTACGGGAGGCAGCAGTGGGGAATATTGGACAATGGGGGCAACCCTGATCCAGCGACGCCGCGTGTGTGAAGAAGGCCTGCGGGTTGTAAAGCACTTTTAGTGGGGATGAAATGTGCAGGGTTAATACCTCTGCATTTTGACCTAACCCACAGAAAAAGCACCGGCTAACTCTGTGCCAGCAGCCGCGGTAATACAGAGGGTGCAAGCGTTAATCGGAATTACTGGGCGTAAAGCGTGCGCAGACGGTTGCGTAAGTCAGATGTGAAAGCCCCGGGCTCAACCTGGCGCAG
+
GGGGGGGGGGGGGGGGGGGGGGGGFGFGGGGGGGGGGGGGGGGGGFGFGGGGGGGGGGGGGGGGGGGGGGGGGGGGGGGGGGGFGGGGGGGGGGGGGGGGGGGGGGGGFGGGFGGGGCGGGGGGGGGGGGGGGGGGGGGGGGGFGFGGGGGGGGGGGGGGGGGGGGGGGGGGFGGGGGFGGGGGGGGGGGGGGGGGGGG8EGFFGGGFGGGGGGGGGGGCEEFGGF=ECCGFGGDGGGGEEDGGGGGGGDGGGGGGGGGGGDGGGGFFGFGFGBFFGFFF@DD57@B@F7F?FB:?#####
@M06045:235:000000000-JCY5N:1:1101:18269:2861 1:N:0:TACAGC
CGCGGTACTCCTACGGGAGGCAGCAGTGGGGAATATTGCGCAATGGGCGAAAGCCTGACGCAGCCACGCCGCGTGAGCGATGAAGGCCTTCGGGTCGTAAAGCTCTGTGGGGAGAGACGAAGAAAGCCTGTGAAGAGCAGGCCTTGACGGTATCTCCTTAGCAAGCACCGGCTAACTCCATGCCAGCAGCCGCGGTAATACGGAGGGTGCGAACGTTGCTCGGAATCATTGGGCGTAAAGCGCACGTAGGCGGCGGCGTAAGCGGGATGTGAAAGCCCAGGGCTCAACCCTGGAAGGACGA
+
GGGGGGGGGGGGGGGGGGGGGGGGGGEGGGGGGGGGGGGGGGGGGFGGGGGGGGGGGGGGGGGGGGGGGGGGGGGGGGGGGGGGGGGGGGGGGGGGGGGGGGGGGGGGGGGGDGEGGGGGGGDGGGGGGGGGGGGGGGGGGCCDFGGFGGGGGGGGGGGGGGGGGGGGGGGGGGGGGGG,FFGGFGGGGGGEGGGGECGGFGGGGCGGGGG5EGGGGGG9CEEGCCGGGG7EGGGCCGGF?3C5=>9*CCCGDDCGGGG3DGGDCDB3<):@C*754>>FFC)5>4FFFFF:>?F1#####
@M06045:235:000000000-JCY5N:1:1101:10447:2897 1:N:0:TACAGC
CGCGGTACTCCTACGGGAGGCAGCAGTGGGGAATATTGCGCAATGGACGAAAGTCTGACGCAGCAACGCCGCGTGAGGGATGACGGCCTTCGGGTTGTAAACCTCTTTCAGCAGGGACGAAGCGAGAGTGACGGTACCTGCAGAAGAAGGACCGGCCAACTACGTGCCAGCAGCCGCGGTAATACGTAGGGTCCGAGCGTTGTCCGGAATTATTGGGCGTAAAGGGCTCGTAGGCGGTTCGTCACGTCGGGAGTGAAAACTCGGGGCTTAACCCCGAGCCTGCTTCCGATACGGGGTAGGT
+
GGGGGGGGGGGGGGGGGGGGGGGGGGGGGGGGGGGGGGGGGGGGGGGGGGGGGGGGGGGGGGGGGGGGGGGGGGGGGGGGGGGGGGGGGGGGGGGGGGGGGGGGGGGGGGGGDGGGGGGGGGGGGGGGGGGGGGGGGGGGGGGGGGGGGGGGGGGGGGGFGGGGGFGGGGGGGGGGEFGGGGGGFF<:CEGGGGGGGDEEGGGGGGG5CFGGGG?FGGGG===79=EFFEGECEGGGGGGGGCFGGGG7DD<E>7>7:CFGGGG<DE>FFGFGFFFG@7BFGF)9*<>75>15:9(#####
@M06045:235:000000000-JCY5N:1:1101:14170:2914 1:N:0:TACAGC
CGCGGTACTCCTACGGGAGGCAGCAGTGGGGAATATTGGACAATGGGGGCAACCCTGATCCAGCCATGCCGCGTGTGTGAAGAAGGCTTTCGGGTTGTAAAGCACTTTCAGTGGGGAGGAAGGCCTTGAGGCGAATAGTCTTGAGGATTGACGTTACCCACAGAAGAAGCACCGGCTAACTCCGTGCCAGCAGCCGCGGTAATACGGAGGGTGCAAGCGTTAATCGGAATTACTGGGCGTAAAGCGCGCGTAGGCGGTTTATTAAGTCGGATGTGAAAGCCCCGGGCTCAACCTGGAGAGC
+
GGGGGGGGGGGGGGGEEGGGGGGGGGGGGGGEGGGGGFGGGGFGGGGGGGGGGGGGGGGGGGGGGGGGGGGGGGGGGGGGGGGGGGGGGGGGEGGGGGGGGGGGGGGGGGGFGGGGFGGGGFGGGGGGGGGGGGCCFGGGGCFGGGGGGGGGGFGGGGGGGGGGEGGGGGGGGGGGGGGGGGGGGGGGGGGGGGGGGGGGGGGGGGGGGCEEEGFGGGGGGDFFGGGEGGGGGGFCFGGGEGCFGGGGDG7DGGGGGG3<DGGGGGF49>D@GFFF77@F:C>:>5>5>=F?F>7<#####
@M06045:235:000000000-JCY5N:1:1101:6238:2919 1:N:0:TACAGC
CGCGGTACTCCTACGGGAGGCAGCAGTGGGGAATATTGCACAATGGGCGCAAGCCTGATGCAGCAACGCCGCGTGAGGGATGACGGCCTTCGGGTTGTAAACCTCTTTTAGCAAGGAGGAAGCGAAAGTGACGGTACTTGCAGAAAAAGCGCCGGCTAACTACGTGCCAGCAGCCGCGGTAATACGTAGGGCGCAAGCGTTATCCGGAATTATTGGGCGTAAAGAGCTCGTAGGCGGTTTGTCGCGTCTGCTGTGAAAACCCGAGGCTCAACCTCGGGCCTGCAGTGGGTACGGGGACCCG
+
GGGGGGGGGFGGGGGGGDFGGGGGGGDGGFGGGGGGGGGGGGGGGGE8FGDEGCFGGGGGGFGGGGGGGGGGGG7FEGGGGG?CGGGGGFDGGGGGDFFGFDDFGGGGGFCFGCGGCGGEFFFF7FCE>FGGGGGGGFGGGGGGGGCFGCFGG7FCEGGGGGGGGGGCFGGGGGGGGGDGGGGGGGFGFCEGE>5:EFDCEECC9CGGG5CFDGF?FFE*:E*:ACG+CEG=:CFGG*<CCFCC*>DGDGGGGGGDFFDFGGDDGGD4**28F?5;DBEDFGF?F7?)57*:DBF(#####
@M06045:235:000000000-JCY5N:1:1101:20187:2976 1:N:0:TACAGC
CGCGGTACTCCTACGGGAGGCAGCAGTGGGGAATATTGGACAATGGGCGCAAGCCTGATCCAGCCATGCCGCGTGGGTGATGAAGGCCCTAGGGTTGTAAAGCCCTTTCGGCGGGGAAGATAATGACGGTACCCGCAGAAGAAGCCCCGGCTAACTTCGTGCCAGCAGCCGCGGTAATACGAAGGGGGCTAGCGTTGCTCGGAATCACTGGGCGTAAAGCGCACGTAGGCGGATTGCTAAGTCAGGGGTGAAATCCTGGAGCTCAACTCCAGAACTGCCTTTGATACTGGCGATCTCGCGG
+
GGGGGGGGGGGGGGGGGGGGGGGGGGGGGGGGGGGGGGGGGGGGGGGGGGGDGGGGGGGGGGGGGGGGGGGDGGGGGGGGGGGGGGGGGGCGGGGGGGGGGGGGGGGGGGGGGGGGCFGG@FGGGGGGGGGGGFGGGGGGGGGGGGGGGCCFEGGGFCFGGGGGGGGGGGGGDGGCEFGFGGGDEGGGGGGGGGGGGGGGEGEGGGGGGGFFGGGG5@9CEECEECFGDGGC2>=*:EF?EGFFGGGGD<EDCF7CCCDGFFFGGGFFGFFF=)7FFFFFFG4FFFFFFFF9)4::#####
@M06045:235:000000000-JCY5N:1:1101:9963:2981 1:N:0:TACAGC
CGCGGTACTCCTACGGGAGGCAGCAGTGGGGAATATTGCACAATGGGCGGAAGCCTGATGCAGCGACGCCGCGTGAGGGATGACGGCCTTCGGGTTGTAAACCTCTTTCAGCAGGGACGAAGCGTGAGTGACGGTACCTGCAGAAGAAGCGCCGGCCAACTACGTGCCAGCAGCCGCGGTAAGACGTAGGGCGCGAGCGTTGTCCGGATTTATTGGGCGTAAAGAGCTCGTAGGCGGCTTGTTGCGTCGACCGTGAAAACCCGGGGCTCAACTTCGGGCTTGCGGTCGATACGGGGAGAGC
+
GGGGGGGGGGGGGGGGGGGEGGGGFGFFGGGEGGGGGGGGGGGGGCFGGDFFGGGGGGGGGGGGGGGGGGGGGGGGGGEGGGGGGGGEGGGGGGGGGGGGGGGGGGGGGGGGGGGGGGGEGGGGCFGGGGGFEC<FCGFFGGG@FFGGGCCE7C@FGGGGFEF@FGGGGFF7CCCC8EGGGGGCDC:EEE5;8:EECEC2;8EFCEG*;*0:@?FGCDE:CE5<@EFGGG=EGGF5D5<7E*:CGD7DD<EDEDC35>7C<C3CDC)0*/67:@F>DB>EFD>B>DE)5@F9F6>(#####
@M06045:235:000000000-JCY5N:1:1101:14977:2987 1:N:0:TACAGC
CGCGGTACTCCTACGGGAGGCAGCAGTGAGGAATCTTCCGCAATGGGCGCAAGCCTGACGGAGCGACGCCGCGTGTGGGATGAAGTCTTTCGGGATGTAAACCACTGTCGGAGGGGAAGAGAACGGACGGTACCCTCCAAGAAAGCCCCGGCTAACTTCGTGCCAGCAGCCGCGGTAATACGAAGGGGGCTAGCGTTGTTCGGAATCACTGGGCGTAAAGCGCACGTAGGCGGCTTTGTAAGTTAGAGGTGAAAGCCCGGGGCTCAACTCCGGAATTGCCTTTAAGACTGCATCGCTCGGC
+
GGGGGGGGGGGGGGGGGGGGGGGGGGGGGGGGGGGGGGGGGGGGGGGGGGGGGGGGGGGGGGGGGGGGGGGGGGGGGGGGGGGGGGGGGGGGGGGGGGGGGGGGGGGFGGGGGGGGGGGGGGGGGGGGGGGGGGGGGGGGGGGGGG8BFGGGGDGGGGGGGGGGGGGGGGGGGGGCEGGGGGGGGGCEGGGGGGEG>EGGGGGGGGGGFGGGGGGGEEGGGGC=EGFGGGGGEG:CCGCFFDDCFFFFFFGGGDDCFDGGDGG39CF4CFFDGFDFGFFFFGFFF?4=77@BFA:0#####
@M06045:235:000000000-JCY5N:1:1101:23545:2992 1:N:0:TACAGC
CGCGGTACTCCTACGGGAGGCAGCAGTGGGGAATATTGGACAATGGGCGCAAGCCTGATCCAGCAATGCCGCGTGAGTGATGAAGGCCTTAGGGTTGTAAAGCTCTTTCGCCCGCGACGATGATGACGGTAGCGGGAGAAGAAGCCCCGGCTAACTTCGTGCCAGCAGCCGCGGTAATACGGAGGGGGCGAGCGTTGTTCGGATTTACTGGGCGTAAAGGGCGCGTAGGCGGCCCTCTTTGTCGCGTGTGAAAGCCCCGGGCTCAACCTGGGAATGGATCGGGAAAGGGGGGGGCGAGTGG
+
GEGGCGDFFGFFEEGGGGGGGGGGGGDFFGGGGGGADCGGGGGGGGC@GEGGEGGGGFFDEGFGGGGGGGGGGGEFGFGGFGG<FGGFFFFGGGGF+CBGGGEAEFEEDEEEGGGGGGGG7FFGGGGGCGGGGGGGGGECGGEBFFGGGEDGGGGDFCCECFG?ACFGGGGDDEGFGGCFGD*18C8EGG*:EC8>>/;FEGGGGFFGGGG5CCGGGGFGGECC*:CCCGGGGG*/*:CC<DFEGGGD5*<>779D5*757)/997)7*09@5<F@4**07*85>@)))07;:0,(#####
@M06045:235:000000000-JCY5N:1:1101:9250:2994 1:N:0:TACAGC
CGCGGTACTCCTACGGGAGGCAGCAGTAGGGAATCTTCGGCAATGGGCGAAAGCCTGACCGAGCAACGCCGCGTGAATGATGAAGGCCTTCGGGTTGTAAAATTCTGTTATAAGGGAAGAACGACTTTAGTAGGAAATGGCTAGAGTGTGACGGTACCTTATGAGAAAGCCACGGCTAACTACGTGCCAGCAGCCGCGGTAATACGTAGGTGGCGAGCGTTAGCCGGAATTATTGGGCGTAAAGAGCGCGCAGGTGGTTGATTAAGTCTGATGTGAAAGCCCACGGCTTAACCGTGAAGTA
+
GGGGGGGGGGGGGGGGGGGGGGGGGGGGGGGGGGGGGGGGGGGGGGGGGGGGGGGGGGGGGGGGGGGGGGGGGGGEGFGGGGGGGGGGGGFGGGFFFGGFGGGGGGGGGGGGGGGGGGGGGFGCFDGGGGBEFGGGGGGGFGGGCGGGGGGGGGGGGGGGGFGGGGGGGGGGGGGGGGGGGGGGGGGGGGGGGGGGGGGEGDGGGGC@EGGGGGGGGGGGGG*<FGG87C@CGGGGGGGCEGGG7*9C<DG<EDFGGDCGGGGGGGFFD4*9FFFFGFFFFGFFEBD>B@FFB><?#####
@M06045:235:000000000-JCY5N:1:1101:17519:3009 1:N:0:TACAGC
CGCGGTACTCCTACGGGAGGCAGCAGTGGGGAATATTGGACAATGGGCGAAAGCCTGATCCAGCAACGCCGCGTGAGGGATGACGGCCTTCGGGTTGTAAACCTCTTTCAGCACAGACGAAGCTTGTTCCACGTGTGGGGTGGGTGACGGTATGTGCAGAAGAAGCACCGGCCAACTACGTGCCAGCAGCCGCGGTAATACGTAGGGTGCGAGCGTTGTCCGGAATTATTGGGCGTAAAGGGCTCGTAGGCGGTTTGTCGCGGCGGGAGTGAAATCCACTGGCTTAACTGGGGGCTCTCCC
+
GGGGGGGGGGGGGGGGGGGGGGGGFGFGGGGGGGGGGGGGGGGGGGGGGGGGGGGGGGGGGGGGGGGGGGGGG7FFGGGGGGGGGGGGGGGGGGGGGGGGGGGFGGGGGGGGGGGGGGGGGGGGGGGGGGGGGGGGGGGGGGGGCGGGGGGGGGGGFCGFFGGGGGFFGGGGGGGGGGGGGGGFGGGGGGGGGGGGGGEGGGGGGGGGGGGEGDE:EDGGGGGGDGGEFGGCFFGGGGGE+77=*99DGGGGCCCDGGGGDC)97CE3C;C4:66=F=@FFG@)76F@**/(.90(#####
@M06045:235:000000000-JCY5N:1:1101:15203:3026 1:N:0:TACAGC
CGCGGTACTCCTACGGGAGGCAGCAGTGGGGAATTTTGGACAATGGGGGCAACCCTGATCCAGCCATTCCGCGTGAGTGAAGAAGGCCTTCGGGTTGTAAAGCTCTTTTGTCCGGAACGAAACGGTTACGGTGAATACCCGTGACTACTGACGGTACCGGAAGAATAAGCACCGGCTAACTACGTGCCAGCAGCCGCGGTAATACGTAGGGTGCGAGCGTTAATCGGAATTACTGGGCGTAAAGCGTGCGCAGGCGGTTTTGTAAGCCAGATGTGAAATCCCCGGGCTTAACCTGGCTATT
+
GGGGGGGGGGGGGGGGGGGGGGGGGGGGGGGGGGGGGGGGGGGGGGGGGGGGGGGGGGGGGGGGGGGFGGGGGGGGGGGGGGFGGGGGGGGGGGG7FGGGGGGGGGGGGGGFGGGGGGGGGGGGGGGGGGGGGGFGGGFFGGGGGGGGGFAFGGGGGGGGEG>DCFGGGGGGGGGGDFGGGGGGGGFGGGGGFGGGG@C:CCCFDGGGCEGGCEGEEEE?GEDGGGDECFFGGGGGGGGGEGFFGGGG33C7EGGGGDD<DC<FDCFFDF*=7/**2=FFFCF>5>B>FF?)/63<#####
@M06045:235:000000000-JCY5N:1:1101:9829:3028 1:N:0:TACAGC
CGCGGTACTCCTACGGGAGGCAGCAGTGGGGAATTTTGGACAATGGGCGCAAGCCTGATCCAGCAATGCCGCGTGAGTGAAGAAGGCCTTCGGGTTGTAAAGCTCTTTTGTCAGGGAAGAAACGGCCAGAGCTAATATCTTTGGCTAATGACGGTACCTGAAGAATAAGCACCGGCTAACTACGTGCGAGCAGCCGCGGTAATACGTAGGGTGCAAGCGTTAATCGGAATTACTGCGCGTAAAGCGTGCGTAGGCGGTTTGGTAAGTCTGACGTGAAATCCCCGGGCTCAACCTGGCGTTA
+
GGGE7FFGGCFA,<FCFGGFF@FCFA<CFGGGGGGDFGGC<FEFCFGG+@FGGG,E@FGGEGG8C=C,<CFEEG7:=E,,EC,=4,,9<FGGGG,?CEGAF<CGFFEFCE??,<,E7FEDCG8>+@=:FFFAFG99FFFG9DCFFGCAF9,,@FFF7,=FFDG;F,E;FGGGG**5>CEGF9FEFG7**=:*,,BEGC>E*8BC9F99*1*=B/0+3/**:8EFD8*/7AFG9<C+9CDG555<+9DCCD**1*9<C99C*/>CFG?FGFGFDFDF36@*927>0)7)5??183<?#####
@M06045:235:000000000-JCY5N:1:1101:19996:3032 1:N:0:TACAGC
CGCGGTACTCCTACGGGAGGCAGCAGTGGGGAATATTGCACAATGGGGGAAACCCTGATGCAGCAACGCCGCGTGAGTGATGACGGCCTTCGGGTTGTAAAGCTCTGTCTTCAGGGACGATAATGACGGTACCTGAGGAGGAAGCCACGGCTAACTACGTGCCAGCAGCCGCGGTAATACGTAGGTGGCGAGCGTTGTCCGGATTTACTGGGCGTAAAGGGAGCGTAGGCGGACTTTTAAGTGAGTGGTGAAATACCCGGGCTCAACTTGGGTGCTGGATTTCAAACTGGAAGTCTTCACT
+
GFGGCCEG<CFDFEF>FF@CGGEEGG-EFGEF@FFFFGGGGGCCFGGGDGGFCE@A<D<<CDDFCFGGGGGGGC@:F?9B@FA?FE7@FGCFFGGGDBCF9FGG8AC9AEFFGFFGGDGGGGCGDFGGCGG7FBFCFGFEEDFF<<FFEGCFGGFFFGC7,C@F:D<FGGGGDDFGGGGCCBC<@5<1=EGG8CEG58<:?>5C5:+:CECCFGC=EGGGGG8C=CEEE6=E8:59CCFFG;:+C***09:7?>>FG*9DGGCCGCFB747>*5)/:))97=6*09**17)5F44)#####
@M06045:235:000000000-JCY5N:1:1101:23192:3034 1:N:0:TACAGC
CGCGGTACTCCTACGGGAGGCAGCAGAGGGGAATATTGGACAATGGGCGAAAGCCTGATCCAGCAACGCCGCGTGAGGGATGACGGCCTTCGGGTTGTAAACCTCTTTCAGCAGGGACGAAGCGCAAGTGACGGTACCTGCAGAAGAAGCACCGGCCAACTACGTGCCAGCAGCCGCGGTAATACGTAGGGTGCGAGCGTTGTCCGGAATTATTGGGCGTAAAGGGCTCGTAGGCGGTGTGTCGCGTCGGGAGTGAAAACCCAGGGCTTAACCCTGGGCCTGCTTCCGATACGGGCACCGG
+
GBFGDGDFFGG<FGGGGGGGGGGGGG-CFFGGDGGGAFFGGGF@FGAEGE+@FGGGGFCF<FFGGGGGG@FCFFEGGFGGGGFGGC@ECDGGCFFCGGGGGGDDGGGGFAE<FDFGGDFGEFGECF:FFFCFGGEGCGGFGGGFFGFCGGFGGEE7CFFFC,FFFGG@:<EECGGDCFEEEC+0AF<CFE>FEGGDGGGGE8C?EEE8::C7<CGF=5C5*2@:9EEGGEE5*:CEGG):7*:C53793C/):/97<?>F*9C<F:)776:@>)))75).)100=?6:><<0<6(-#####
@M06045:235:000000000-JCY5N:1:1101:8770:3067 1:N:0:TACAGC
CGCGGTACTCCTACGGGAGGCAGCAGTGGGGAATATTGCACAATGGGCGCAAGCCTGATGCAGCGACGCCGCGTGGGGGATGACGGCCTTCGGGTTGTAAACCTCTTTCAGTATCGGCGAAGCTCCGTGGTTTTCTGCGGGGTGACGGTAGGTACAGAAGAAGCACCGGCCAACTACGTGCCAGCAGCCGCGGTAATACGTAGGGTGCGAGCGTTTTCCGGAATTACTGGGCGTAAAGAGCTCGTAGGTGGTTTGTCGCGTTGTCCGTGAAAACTCACAGCTCAACTGTGGGCGTTGTAAT
+
GGGGGGGGGGGGGGGGGGGGGGGGGGGGCFFEGGGGFGGGFGGGFGGGDFGECGGGGGGGGGGGGGGGGGGGCFGGGGGGG7EGGGGGGGFGGGGDFGFGDFFGGGGGGDEFGGGCEEGEFGGFGGGGGGGGGGGGGGGGCGGEGGGG<F:FF9BCDFGGGGGGGDGGGGGGGGGGG>C8FFG6:88CGEGEGDEEGC9C3<*8A*;CGGGGGEG**2<CCCECF?E@FFFF5:E51+:6AFDEG<>*?FGD:>CF<D5C9C3<:CF>D><=FFFFG?FB)296F)*)*0<0FB>(#####
@M06045:235:000000000-JCY5N:1:1101:7585:3075 1:N:0:TACAGC
CGCGGTACTCCTACGGGAGGCAGCAGTGGGGAATATTGCACAATGGGCGCAAGCCTGATGCAGCGACGCCGCGTGAGGGATGACGGCCTTCGGGTTGTAAACCTCTTTCAGTAGGGAAGAAGCGAAAGTGACGGTACCTGCAGAAGAAGCGCCGGCTAACTACGTGCCAGCAGCCGCGGTAATACGTAGGGCGCAAGCGTTATCCGGAATTATTGGGCGTAAAGAGCTCGTAGGCGGTTGGGCGCGTCTGCCGGGAAAGTCCGGGGCTCAACTCCGGATCTGCGGTGGGTACGGGGAATGT
+
GGGGGGGGGGGGGGGGGGGGGGGGGG<FFGGEGGGGGGGGGGGGGFGGGGGGGGGGGFGGGGGGGGGGGGGGGGGGGGGGGGGGGGGGGGGGGGGDGGGGGGFGGGGGGGGFDFGGGGGGGGGGGGGGGGGGGFGGGGGGGGGGGGGGGFGGGGDG7=CAFGGGGFGGGGGGGGGGGGGGCE:FFGFCFGGGGGGGCFG>CEFFGEG>CCGFGGFGGGGGGDFC7=CCFGCEGEGGG25*2)9=CDDD53CFE3DD=<F*2C7>CGFEFF65*9:3C73>FC@>B@:)7B40@>>(#####
@M06045:235:000000000-JCY5N:1:1101:17836:3121 1:N:0:TACAGC
CGCGGTACTCCTACGGGAGGCAGCAGTCGGGAATTTTGCGCAATGGACGAAAGTCTGACGCAGCAACGCCGCGTGAGGGATGACGGCCTTCGGGTTGTAAACCCCTTTCAGTTGGGACGAAGCTTCGCCGGTGAATAGCCGGCTGGAGTGACGGTACCTTCACAAGAAGCCCCGGCTAACTCCGTGCCAGCAGCCGCGGTAATACGGAGGGGGATAGCGTTGTTCGGAATTACTGGGCGTAAAGCGCACGTAGGCGGCTTTGTAAGTTAGAGGGGAAAGCCCAGAGCTCAACTCTGTTACC
+
F6CCDGGGDGEGGGEGGGEGGGCBFGGGGGDEGGGGGGGGGEDGGGGGGGGGGFGEGGGGGGEGCGGGGGGEECEEGG:7EE<FCGGGEFGGGGFGECF,FF8BFGGGFDFFGGGC8BFF7FEFCFED7C<FEDAFFFGE*1C<FG,=FBFFGDGGGGGGDFCFGFDFGG+FFFFCGG68<FGCFFGFGG508@FGGGEGGGC70AC*2/1:/*/2A?82/:?F+;>G*:8CC7+67FDG*/1<?CD3C757*577C)/9CFG=*:9*0***7)0</).)0*775)<*9@47*5).#####
@M06045:235:000000000-JCY5N:1:1101:7625:3126 1:N:0:TACAGC
CGCGGTACTCCTACGGGAGGCAGCAGTGGGGAATATTGGACAATGGGCGAAAGCCTGATCCAGCCATGCCGCGTGTGTGAAGAAGGTCTTCGGATTGTAAAGCACTTTAAGTTGGGAGGAAGGGTTGTAGATTAATACTCTGCAATTTTGACGTTACCGACAGAATAAGCCCCGGCTAACTTCGTGCCAGCAGCCGCGGTAAGACGAAGGGGGCTAGCGTTGTTCGGAATTACTGGGCGTAAAGCGCGCGTAGGCGGTTGTCCAAGTCGGGTGTGAAAGCCTTGAGCTCAACTCAATCGCA
+
EGGGGGGGGGGGGGGGGGGGGGGGGGGGGGGGEGGGGFGGGGGGGGGGGGGEGGGGGGFFGGGGGGGGGGGGGGGGGFGGGG?AFGGGGGGGGGGGGGGGGGGFGFFGGGGBFGGGGGGGGGGGGGGGGGGGFFFDGGGGGGGGGGFGGGGGGGFGGGGGGGGFGGGGFFFGGGGGGDGGGGGGGGGGGGGGGFFGGDGGGGGGGGDGGGGGDGE5CFDEE=EGFGGEGCFGG7CFFEDEGGGGGDDGGGEGDDGC=DGGDFGFF4FFGFGFGEFF=7=FFF=FFFFFFFFF4>7>#####
@M06045:235:000000000-JCY5N:1:1101:24752:3132 1:N:0:TACAGC
CGCGGTACTCCTACGGGAGGCAGCAGTGGGGAATATTGGACAATGGGCGAAAGCCTGATCCAGCAATGCCGCGTGAGTGATGAAGGCCTTAGGGTTGTAAAGCTCTTTTACCCGGGATGATAATGACAGTACCGGGAGAATAAGCCCCGGCTAACTCCGTGCCAGCAGCCGCGGTAATACGGAGGGGGCTAGCGTTGTTCGGAATTACTGGGCGTAAAGCGCACGTAGGCGGCTTTGCAAGTTAGAGGTGAAAGCCCGGGGCTCAACTCCGGAATTGCCTTTAAAACTGCATCGCTCCATC
+
GGGGGGGGGGGGFGGGGEGGGGGGAFCFGGGCFGEFGGFFDFFGGCECFFDCFFFCFGCFGGGGGFGGFGGGGGGGGCFEEFEGGGGGFFGCFGGFGGGGGGCGGGFGGE<??FFFG+8<BEFGFDDFGGGCFGGGGGGGGGGGGGGGGGGGGGGGGFGGCGGGGGGGGGGGDF<CFCECGEC@EGGE7CGFGGGGGGGGGGEGGGGGGGGGGDCEEGGGDEEGGCFGGGGGCCCFGGFGG:F7EC7FGGGGGF*>E<DGGGGGF47=CFDDC:FFCFFFFGF?FF4)6/=AFB6(#####
@M06045:235:000000000-JCY5N:1:1101:11869:3132 1:N:0:TACAGC
CGCGGTACTCCTACGGGAGGCAGCAGTGGGGAATATTGGACAATGGGCGCAAGCCTGATCCAGCCATGCCGCGTGAGTGATGAAGGCCTTAGGGTTGTAAAGCTCTTTTGTCCGGGAAGATAATGACTGTACCGGAAGAATAAGCCCCGGCTAACTTCGTGCCAGCAGCCGCGGTAATACGAAGGGGGCTAGCGTTGCTCGGAATCACTGGGCGTAAAGGGCGCGTAGGCGGACTCTTAAGTCGGGGGTGAAAGCCCAGGGCTCAACCCTGGAATTTCCTTCGATACTGAGAGTCTGGTCA
+
GGGGGGGGGGGGGGGDGGGGGGGGGGGGGGGGGGFGGFGGGGGGGGGGGGGGGGGGGGGGGGGGGGGGGGGGGGGGGFGGGGGGGGGGGGGGGGFGGFGGGGGGGGGGGGFFGGGGGGGGGGGGGGGGGGGFFGGEGGGGGGGGGGGGGGGGGFGGGGGFGGGGGGFFGGFCFDGGDGFGGGGDGEEGDG>GGGG8=BEGGGGGCGGGGFF5FG:EG5EGDGGGGGGCEGGGGGGGGGFEFGGGDGGDDDE7CFFFGCCF<DFGGF?>C><FF@=):/**/:>5@:5@FF?>FFF<#####
@M06045:235:000000000-JCY5N:1:1101:13541:3149 1:N:0:TACAGC
CGCGGTACTCCTACGGGAGGCAGCAGTGGGGAATTTTGGACAATGGGGGCAACCCTGATCCAGCCATGCCGCGTGCGGGAAGAAGGCCTTCGGGTTGTAAACCGCTTTTAGCCGGGACGAAAGCTGTACGGATAACACCCGTGCAGGTTGACGGTACCGGCGGAATAAGCACCGGCTAACTACGTGCCAGCAGCCGCGGTAATACGTAGGGTGCGAGCGTTAATCGGAATTACTGGGCGTAAAGCGTGCGCAGGCGGTTCGTTGTGTCGGCGGTGAAAGCCCCGGGCTCAACCCGGTTGCG
+
GGGGGGGGGGGGGGGGGGGGGFGGEFFFFGG>FGGGGGGGGGGGGFFGGGGGGGGGGGGGGGGGGGGGFGGGGGGGGGGGGGGGGGGGGGGGGGGGGCGGGGGGGGGGGGGGGGGGGGGGGGGCEFFFFGGGGGGGGGGGGGGGGGGGGGFGGGGGGFFDEGGDGGGGGGGGGGEGGGGGGGGGGGGGFGGG>GFEGGGGGGGEFG@FGDGFGCE*:E=8CECGGGGGGGGEGGFGGGGGGGFGGGGGDD7CEGGGGDDCG5CFDGFFC>C>DF:>DFFF:FE@DDF3@448F((-#####
@M06045:235:000000000-JCY5N:1:1101:11071:3160 1:N:0:TACAGC
CGCGGTACTCCTACGGGAGGCAGCAGTGGGGAATATTGCACAATGGGCGAAAGCCTGATGCAGCAACGCCGCGTGAGCGATGAAGGCCTTCGGGTCGTAAAGCTCTGTCCTCAAGGAAGATAATGACAGTACCGGGAGAATAAGCCCCGGCTAACTCCGTGCCAGCAGCCGCGGTAATACGGAGGGGGCTAGCGTTGTTCGGAATTACTGGGCGTAAAGCGCACGTAGGCGGCTTTGTAAGTTAGAGGTGAAAGCCCAGGGCTCAACCCTGGAATTTCCTTTAAGACTGCATCGCTCCCGA
+
GGGGGGGGGGGGGGGGGGGGGGGGGGGGGGGGGGEGGGGGGGGGGGGGGGGGGGGGGGFGGGGGGGGGGGGGGGGEGGGGGGGGGGGGGGGGGGGGGGGGGGGGGGGGGGGGGGGGGGGGFGGGGGDGGGGGGGGGGGGGGGGGGGGGGGGGGGGEGGGGFGGGGGGGGGGGGGGGGFGGGGGGG8ECE8CEFEEGGGGGGEEEGGGEFGGGGGGDGDGECCEEGFF5C?GDE7>6:FF7:*:<FFFFGGGFCCFCGGGGGD*76=;>DFC>5@F4*9=@FGFFF49FF?FA?<F4#####
@M06045:235:000000000-JCY5N:1:1101:17110:3169 1:N:0:TACAGC
CGCGGTACTCCTACGGGAGGCAGCAGTGGGGAATATTGCGCAATGGGCGAAAGCCTGACGCAGCGACGCCGCGTGTGGGATGACGGCCTTCGGGTTGTAAACCACTGTCGGGAGGGACGAATGCCCCGCAAGGGGAGTGACGGTACCTCCAAAGGAAGCACCGGCTAACTCCGTGCCAGCAGCCGCGGTAATACGGAGGGTGCAAGCGTTGTCCGGAATCACGGGGCGTAAAGGGCGCGGAGGCGGCCTGGTAAGTAGGGGGTGAAATCCTGCGGCTTAACCGCAGGGCTGCGTTTTCAAC
+
<@FCCFE@;@E<FFGCB@F7B;FE<FCE,E:,@CEEDC9F7:+8C66C+@67@@FC<EFED7FFFCFGECGGC>>FGCCB==FFC=74+B=FC@,8CFFC<B=F7<D3CEGCFGGDFC@@G7F;>,>EG@>:F::**8CFGGC<BF:,,=<B,CCCE:<<F<F<F8>::C@8**1//CF@8EEGD8C>/:;7<@CE8:E>EEG:<CE>/C88@:CE8CE9?@*::E=8EC?*<C**/>C*1>D5E<7)7979?*20+0C53)9>FC@@>FFFG:3)>)//*:)))7:53>5<)-((#####
@M06045:235:000000000-JCY5N:1:1101:9461:3170 1:N:0:TACAGC
CGCGGTACTCCTACGGGAGGCAGCAGTGGGGAATATTGCGCAATGGGCGAAAGCCTGACGCAGCGACGCCGCGTGTGGGATGACGGCCTTCGGGTTGTAAACCACTGTCGGGAGGGACGAATGCCCCGCAAGGGGAGTGACGGTACCTCCAAAGGAAGCACCGGCTAACTCCGTGCCAGCAGCCGCGGTAATACGGAGGGTGCGAGCGTTGTCCGGAATCACTGTGCGTAAAGGGCGCGTAGGCGGCCTGATAAGTAGGGGGTGAAATCCTGCGGCTTAACCGCAGGGCTGCCGCCAGATC
+
GG@FGGCFGFGEAEGGGGGGFFEGFFEFFFGG7FCEGEGGGGGGGGGGGGC@:CFDC@@FGF7:FFFFGGGGGEGFFGCGFEFFDG7:FFEGGG8FCGGACGGGCFCBF7FGEGGG+@<::FGGFGGGGGDGF*1<FGFFFGGGGFDECFGGGGGFGFGGGGDGGD5E8::CECFD*<CGGGGFEGGCECEGECCC>CG8;EEC8?*//;?ECFC?*1A@FFGF0<+;:*;8?FDGG*/11><FEDG9*1A*02020::5DG9C7*1=D)??6@@E))9*7*7@3<3<35>:F(((#####
@M06045:235:000000000-JCY5N:1:1101:6851:3175 1:N:0:TACAGC
CGCGGTACTCCTACGGGAGGCAGCAGTGGGGAATATTGGACAATGGGCGAAAGCCTGATCCAGCCATGCCGCGTGTGTGAAGAAGGCCTTAGGGTTGTAAAGCACTTTCAGTGGGGAGAAAGGCTGTTTACTTAATACGTAAGCAGATTGATGTTACCCACAGAAGAAGCACCGGCTAACTCCGTGCCAGCAGCCGCGGTAATACGGAGGGTGCAAGCGTTAATCGGAATTACTGGGCGTAAAGCGCACGTAGGTGGTTTGGTAAGCTAGCCGTGAAATCCCCGGGCTCAACCTGGCACGT
+
GDGGGGGGGGGGGGGGFEEGGGGG9E@FGGGGGGFFFGGGGGCFGGGGGGGGGGGGGGGGGGGGGGGGGGGGGGGGGGGGFGGGGFGGGFGGGGGGDFFGFG9EGGGGGGGFGGGGGGFGGGGFGFFGEFDDC?DGGFDDFGGGGFDFDFGGGFGGCGB>CGFGF@>@FGFEBFGGGDGGGGFEBFGDFGFFFFC@58CEEGFGGDC8EEGGDEFGGFG?E=EG:@CE5C+<EGGGDGGECD3C75)95DA<CD>F5*9<C:DGGFFFFFDF<B>FF===?FFF>>>DF???FFB?#####
@M06045:235:000000000-JCY5N:1:1101:13238:3217 1:N:0:TACAGC
CGCGGTACTCCTACGGGAGGCAGCAGTGGGGAATATTGCACAATGGGGGAAACCCTGATGCAGCAACGCCGCGTGAGTGATGACGGTCTTCGGATTGTAAAGCTCTGTCTTTAGGGACGATAATGACGGTACCTAAGGAGGAAGCCACGGCTAACTACGTGCCAGCAGCCGCGGTAATACGTAGGTGGCAAGCGTTGTCCGGCTTTACTGGGCGTAACGGGAGCGTAGGTGGATATTTAAGTGGGATGTGAAATACCCGGGCTTAACCTGGGTGCTGCATTCCAAACTGGATATCTGAGGG
+
GEGGGGGGGFFGGGGGGGDGCGGGGGGGGGGGECFFG9EFFGCFFGGCGGGFGGGGGGDCFDEGGGFCFBBEFGCGGGGDFGF<=FGGGGCGGGGG8B,BFEGGDFG?FFFGFDFE8D@EGEGFCF9:@F<FGG<<CCDCFCFGGFCFGGGEEFG9?FE<FFGFFGGGGGECCFGEGGCGGFFGE;982BCC77C88B?C@8*2:EEGC+<8CC*:E*;?EE:***285:CF@6+<7C>9::7?**2*0:?D9CFG+9>D5C)7D7@=CFF@9@@FF6<FB7*18B)*19747)6)#####
@M06045:235:000000000-JCY5N:1:1101:11407:3230 1:N:0:TACAGC
CGCGGTACTCCTACGGGAGGCAGCAGTGGGGAATCTTGCGCAATGGCCGAAAGGCTGACGCAGCGACGCCGCGTGCGGGAGGACGCCCTTCGGGGTGTAAACCGCTGTCAGGGGGGACGAACCATCCGGGGAGGCAATGCCCCGGGTCTGACGGTACCCCCAGAGGAAGCACCGGCTAACTCCGTGCCAGCAGCCGCGGTAATACGGAGGGTGCGAGCGTTGTTCGGAATTACTGGGCGTAAAGGGCGCGTAGGCGGCACTTTAAGTCGCACTGTGAAAGACCGGGGCTCAACCCCGCAGG
+
GGGGGGGGGGGGGGGGGFGGGGGGGGGGGGGGGGGGGDGGGGGGGGGGGGEEGGGGGGGGGGGGGGGGGGGGGGFGGGGGGGGGGFGGGGGGGGGDGEGGGGGGGGGGGGGGGGEGGGGGGGGGGGGGGGGGGGGGGGGGGGGGDGGGGGFGGGGGGGGFCEGGGFGGGGGGGGGGGGGFCFGGGFCF@FGGGGGEECE8EGFGGGGECE>EEGGEEEG:CCG5<5>EE=@FF++<5EC5/7CGGGGG)329=<FG5CC)*0:CGGF4/)/8C:@FF?BFFGFD@:3375?<????#####
@M06045:235:000000000-JCY5N:1:1101:9046:3236 1:N:0:TACAGC
CGCGGTACTCCTACGGGAGGCAGCAGTGGGGAATATTGCACAATGGGCGAAAGCCTGATGCAGCAACGCCGCGTGAGTGATGAAGGCCTTCGGGTCGTAAAACTCTGTCCTCAAGGAAGATAATGACGGTACTTGAGGAGGAAGCCCCGGCTAACTACGTGCCAGCAGCCGCGGTAATACGTAGGGGGCTAGCGTTATCCGGATTTACTGGGCGTAAAGGGTGCGTAGGTGGTCTCTTAAGTCAGGAGTGAAAGGCTACGGCTTAACCGTAGTAAGCTCTTGAAACTGGGAGACTTGAGAT
+
GGGGGGGGGGGGGGGGGFGEGGGGAFFGGGGCEGGGGGGGFGGGGGGGGGGGGGGGGGGGGGGGGGGGGGGGGFGGGGGGGGGGGGGGGGGGGGGCEEGGGGGGGGGGGGGGGGGGGGGGFGGGGGGGGGGGGEFFGGGGGGGGGGGGGGGGGGGGGGGGGGGGGGGGGGGGGGGGGGGGGGGGGGGGGGGGGGGGGGGGGGGGGGGGGGGGGGE5EGFCEFGDGEGGGFFGEGGG7FGFFFGEC<6DFFGGGGG477DGGGDGFGFBDBF:DFFFC@)@?7=?FFFFF4>:DBFA#####
@M06045:235:000000000-JCY5N:1:1101:8322:3246 1:N:0:TACAGC
CGCGGTACTCCTACGGGAGGCAGCAGTGGGGAATATTGGACAATGGGCGAAAGCCTGATCCAGCAATGCCGCGTGAGTGATGAAGGCCTTAGGGTTGTAAAGCTCTTTTACCCGGGATGATAATGACAGTACCGGGAGAATAAGCCCCGGCTAACTCCGTGCCAGCAGCCGCGGTAATACGGAGGGGGCTAGCGTTGTTCGGAATTACTGGGCGTAAAGCGCGCGTAGGCGGCTTTGCAAGTCAGAGGTGAAAGCCCGGGGCTCAACCCCGGAATTGCCTTTGAGACTGCATCGCTGGTGG
+
GGGGGGGGGGGGGGGGGGGGGGGGGGGGGGGDGGGGGGGEGGGGGGGGGGGGGGGGGGGGGGGGGGGGGGGGGGGCGGGGGGGGGGGGGGGGGGGGGGGGGGGGGGGGGGGGGGGGFGGGGGGGGGGGGGGGGGGGGGGGGGGGGGGGGGGGGGGGGGGGGGGGGGGGGGGGGGGGGGGGGGGEGGGGGGCFGGGEGGGGGGCGGGGGGGGGGGGGCFGGGGGGGCGGGGGGG=E6CCGEFGG79*9<<<CFDFFGCDGGGDDC7F?@C>7B7>>?7=474C*9>F66;?FFFBB(#####
@M06045:235:000000000-JCY5N:1:1101:17909:3254 1:N:0:TACAGC
CGCGGTACTCCTACGGGAGGCAGCAGTGGGGAATATTGGACAATGGGCGCAAGCCTGATCCAGCAATGCCGCGTGTGTGAAGAAGGCCTGCGGGTTGTAAAGCACTTTCAGTGGGGAGGAAGGCCTCAGTATTAATACTGCTGAGGATTGACGTTACCCACAGAAGAAGCACCGGCTAACTCTGTGCCAGCAGCCGCGGTAATACAGAGGGTGCAAGCGTTAATCGGAATTACTGGGCGTAAAGGGTGCGTAGGTGGGTTTTTAAGTCAGATGTGAAATCCCTGGGCTCAACCTAGGATAC
+
GECF@CCGFGGGGF@FFGGGE7CEFGGGGGG7CFFAFGFGGGGGFGD@FEC7FGGGGFAEFGGGGGFGGGGDGGE,CEFCCFC<FF=FCFGGGGE?F:BFGGGGGGGGCFFCFFGG@FGEDFEGGFGGGGGGGGFGGGFGGGFFFGGEGFFCGGGGDCFFGGCEGFGFFGFFDEGGGEGGGGGGFF@EEEGFGGGDCC5*:EGCG?F9CF>AEGGCFGGC=8@FFGEE=7<+<<?6<=D/:CDFCDCDDD**:D>CD)>3>FFG*:@?>676CF=9**=77C4)>5>7FF??:,(,#####
@M06045:235:000000000-JCY5N:1:1101:6371:3280 1:N:0:TACAGC
CGCGGTACTCCTACGGGAGGCAGCAGTGGGGAATCTTGCGCAATGGCCGCAAGGCTGACGCAGCGACGCCGCGTGGGGGAGGAAGGCCTTCGGGTTGTAAACCCCTGTTGCCCGGGACGAACGAGTGGTTTCGACCACTGTGACGGTACCGGGTGAGGAAGCACCGGCTAACTCCGTGCCAGCAGCCGCGGTAATACGGAGGGTGCGAGCGTTGTCCGGAATCACGGGGCGGAAAGGGCGCGTAGGCGGCCTGGTGAGCGTGCGGTGAAAGCCCGGGGCGCAACCCCGGGTCGGCCAAGCG
+
FGGGD:FFGGGGGGGGGFFFGGGDFGGFGGGGGGGGGGGGCFGGGGDGGGGGGFGGGGFGGGGGEGGGGGGGGGGGGGGDGGGCFG8DFGFGGGGGGGGGF9<BFGGGGGCFCFGG>>FFECFGGCCD<FFDGD7<BE:,<:F@<CGFE,:<F**;8@EFDGGG5?ED8CC+<:3AGFDCFGFCGCFEEGCC*8<0CEG85?E8?*:C8:EGEC5<+;C;=EC+C*A5=:*****:C5***912:C4CC7//AFC*+10>DD37D*5)0*:4*08:335.77)0.)0)8:50)44(#####
@M06045:235:000000000-JCY5N:1:1101:11556:3281 1:N:0:TACAGC
CGCGGTACTCCTACGGGAGGCAGCAGTGGGGAATATTGCACAATGGGGGAAACCCTGATGCAGCAACGCCGCGTGAGTGATGACGGCCTTCGGGTTGTAAAGCTCTGTCTTCAGGGACGATAATGACGGTACCTGAGGAGGAAGCCACGGCTAACTACGTGCCAGCAGCCGCGGTAATACGTAGGTGGCGAGCGTTGTCCGGATTTACTGGGCGTAAAGGGAGCGTAGGCGGATTTTTAAGTGAGATGTGAAATACTCGGGCTTAACCTGAGGGCTGCAGTTCAAACTGGAAGTCTGAACC
+
GGGGGGGGGGGGGGGG>FEGGGGGGGGGCGGGGGGGGGGGGGGGGGGGGGGGGGGGGGGFGGGGGFFGEGGGGFFGGGGGGGGGEGGC=FGGGGGGCFF9?FDFGGGGGGGCDFFFGGGG:FGG<DGGG@F@FFCECFDFF<FFFFCC<F7CFGGF@EFF7CE<FF7CCGGDEGCCFF;FGBBEG;9*+:C7C:CE8:+<?E**8+:CFCFGGE::?FGGGFEGEE5:CFGG*=E?CGDFGGGFFFGF0>97CCGF+9*1CC374C49CF4?*7@FC>?)/*/*9FFFFF:07::.#####
@M06045:235:000000000-JCY5N:1:1101:13705:3292 1:N:0:TACAGC
CGCGGTACTCCTACGGGAGGCAGCAGTGGGGAATATTGGACAATGGGCGAAAGCCTGATCCAGCCATGCCGCGTGAGTGATGAAGGCCTTAGGGTTGTAAAGCTCTTTCAGTGGGGAAGATAATGACGGTACCCACAGAAGAAGCCCCGGCTAACTTCGTGCCAGCAGCCGCGGTAATACGAAGGGGGCTAGCGTTGTTCGGATTTACTGGGCGTAAAGCGCACGTAGGCGGATCGTTAAGTCGGGGGTGAAATCCTGGAGCTCAACTCCAGAACTGCCTTCGATACTGGCGATCTCCTAC
+
GGGGGGGGGGGGGGGGGGGGGGGGGGGGGGGGGGGGGGGGGGGGGGGGGGGGGGGGGGGGGGGGGGGGGGGGGBGGGGGGGGGGGGGFDGGGGGFFGGGGGGGGGGGGGGGDFGGGDFGGFGGGGGGGGGGGGGGGGGGGGGGGGFGGGGGGGGGCFGGGGGGGGGGGGGGGGGGGGGGGGGGGGGGGC>FGGGGGEEGGEGEGDGGGGGGGGGGGGFCFGGGGGGFGGGDEGCCECDGGGGGGGGGGDGGGG7><?FFGGG*9CCFFFFGFFFFFC4:FF6>)9>EFFF4;<>6<#####
@M06045:235:000000000-JCY5N:1:1101:20036:3312 1:N:0:TACAGC
CGCGGTACTCCTACGGGAGGCAGCAGTGGGGAATCTTGCGCAATGGCCGAAAGGCTGACGCAGCGACGCCGCGTGTGGGAGGAAGCTCTTCGGGGTGTAAACCACTGTTGCCCGGGACGAACGAGCGATTTGGATCGCTGTGACGGTACCGGGTGAGGAAGCACCGGCTAACTCTGTGCCAGCAGCCGCGGTAATACAGAGGGTGCGAGCGTTGTCCGGAATCACTGGGCGTAAAGGGCGCGTAGGCGGCTTGATAAGCGTGCGGTGAAAGCCCGGGGCTCAACCCCGGGTCGGCCAGTGT
+
GGGGGGGGGGGGGGGGGGGGGGGGFGFGGGGGGGGGGGGGGGGGGGGGGGGDGGGGGGGGGGGGGGGGGGGGGGGGGGGGGGGGGGGGGGGGGGGGGGGGGGGGGGGGGGGGGGGGGGGGGGGGGGGGGGGGGGGGGGGGGGGGGGGGGGGGGGGGGGGGGGGGGGGGGGGGGGGGGGGGGGGGGGGGGGGGGGCFGGGGGGGGGGGEGDGGGEEGGEECGGGGGGGGGGGEGGFGGGGGEGGGCDGGGGGGGGG>CFGDD:DGGGFFFFGFGFF@GEF5>FFFFEFBBD>>D>B:#####
@M06045:235:000000000-JCY5N:1:1101:12742:3326 1:N:0:TACAGC
CGCGGTACTCCTACGGGAGGCAGCAGTGGGGAATATTGCACAATGGGCGAAAGCCTGATGCAGCGACGCCGCGTGAGGGATGACGGCCTTCGGGTTGTAAACCTCTTTCAGCAGGGAAGAAGCGAAAGTGACGGTACCTGCAGAAGAAGCGCCGGCTAACTACGTGCCAGCAGCCGCGGTAATACGTAGGGCGCAAGCGTTGTCCGGAATTATTGGGCGTAAAGAGCTCGTAGGCGGCTTGTCACGTCGGTTGTGAAAGCCCGGGGCTTAACCCCGGGTCTGCAGTCGATACGGGCTCGGG
+
GGGGGGGGGGGGGGGGGGGGGGGGGGGGGGGGEGFGGFGGGGGGGGGGGGGGGGGGGGGGGGGGGGGGGGGGGGGGGGGGGGGGGGGGGGGGGGGGGGGGGGGGGGGGGGGGGGGGGGGGGGGGGGGGGGGGGGGGGFDFGGGGGGGGGGGGGGGGGGGGGGGGGGGGGGGGGGGGGGGGGGGGGGGGFGGGGGGGEFGEEDEGGEEGEGGGGGGGFGEGGGGGGGGGGGGGGGGGGGGGGGGGCDGFDGE*:9DFG=FGFGGGGGFEG@GFFFFFGF)8>C@FFFFFBEFBFFF2#####
@M06045:235:000000000-JCY5N:1:1101:12510:3380 1:N:0:TACAGC
CGCGGTACTCCTACGGGAGGCAGCAGTGGGGAATATTGCACAATGGGCGAAAGCCTGATGCAGCGACGCCGCGTGAGGGATGACGGCCTTCGGGTTGTAAACCTCTTTCAGCAGGGAAGAAGCGCAAGTGACGGTACCTGCAGAAGAAGCGCCGGCTAACTACGTGCCAGCAGCCGCGGTAATACGTAGGGCGCAAGCGTTGTCCGGAATTATTGGGCGTAAAGAGCTCGTAGGCGGCTTGTCACGTCGATTGTGAAAGCTCGGGGCTTAACCCCGAGTCTGCAGTCGATACGGGGTACAC
+
GGGGGGGGGGGGGGGGGGGGGGGGGGGGGGGGGGGGGGGGGGGGGGGGGGGGGGGGGGGGGGGGGGGGGGGGGGGGGGGGGGGGGGGGGGGGGGFEGGGGGGGGGGGGGGGGGGGGGGGGGGGGGGGGGGGGGGGGGGGDGGGGGGGGGGGGGGGGGGGGGFGGGGGGGGGGGGGGGGGGGGGGGGGGGGGGGGGGGGGGGGDGGEGGGGGGGFFGGGG*:EGGGGGGGGCCFGFEGGGG=DGGGGGFDGEGGC>FFFCGCFGGGGFFGFGFGFFEGFFFFGFFFFFFFFFFFFB(#####
@M06045:235:000000000-JCY5N:1:1101:18672:3398 1:N:0:TACAGC
CGCGGTACTCCTACGGGAGGCAGCAGTGGGGAATATTGGACAATGGGCGAAAGCCTGATCCAGCAATGCCGCGTGAGTGATGAAGGCCTTAGGGTTGTAAAGCTCTTTTACCCGGGATGATAATGACAGTACCGGGAGAATAAGCTCCGGCTAACTCCGTGCCAGCAGCCGCGGTAATACGGAGGGAGCTAGCGTTGTTCGGAATTACTGGGCGTAAAGCGCACGTAGGCGGCTTTGTAAGTTAGAGGTGAAAGCCCGGGGCTCAACCCCGGAATTGCCTTTAAGACTGCATCGCTTCGGG
+
GGGDCFGGGGGGGGGGGGGGGGGGGGGGGGGGGGCGGC9EFGGGGFGGGGGGGGGGGGFFFGGGGGGGGGGGGGGGGGGGGGFGGG?8FFAFGGE<FFGGGGGGGGGGGG<BEEDGG7CGFBCFGGGDGGFF=FFDCCFGCFGGF9<F::CF@F3F=BEC>CDFGGGCFDCECE<FFGG:FGDGGGEGGEFGGG*=C=C@C8EEGFCC<CF5CEG5E8FCG=EGG*AF59ED5EG6C?C7C709FGGCC*+9CG<47>DGDGGCGC:@DED@G:59767=8>?*=@?*)0?9F:?(#####
@M06045:235:000000000-JCY5N:1:1101:16251:3405 1:N:0:TACAGC
CGCGGTACTCCTACGGGAGGCAGCAGTAGGGAATCTTCCGCAATGGACGCAAGTCTGACGGAGCAACGCCGCGTGAGCGATGAAGGCCTTCGGGTCGTAAAGCTCTGTTGTCAGGGAAGAACAAGTACCGGAGTAACTGCCGGTACCTTGACGGTACCTGACCAGAAAGCCACGGCTAACTACGTGCCAGCAGCCGCGGTAATACGTAGGTGGCAAGCGTTGTCCGGAATTATTGGGCGTAAAGCGCGCGCAGGCGGTCCCTTAAGTCTGATGTGAAAGCCCCCGGCTTAACCGGGGATAC
+
GGGGGGGGGGGGGGGGGGGGGGGGGGGGGGGGGGGGGGGGGGGGGGGGGGEEGGGGGGGGGGGGGGGGGGGGGGGGGGGGGGGGGGGGGGGGGGGGGGGGGGGGGGGGGGGGGGGGGGGGGGGGGGGGGGGGGGGGGGGGGGGGGGGGGGFGGGGGGGGEGGGGGGGGGGFFFGGGGGGGGGGGGGGFGGGGFFGGGGGGGGGGGGGGGGGGGGGFGFCCC*10<EEECEFGGGGGGGDEGGGGGGGGDGCDGGGGGGGGGGGGGGFF>=:6C=FFGFBFFCBED:@>B:FFB>99#####
@M06045:235:000000000-JCY5N:1:1101:14925:3408 1:N:0:TACAGC
CGCGGTACTCCTACGGGAGGCAGCAGTGGGGAATATTGCGCAATGGGCGAAAGCCTGACGCAGCAACGCCGCGTGAGGGATGACGGCCTTCGGGTTGTAAACCTCTTTCAGCAGGGACGAAGCGAGAGTGACGGTACCTGCAGAAGAAGGACCGGCCAACTACGTGCCAGCAGCCGCGGTAATACGTAGGGTCCGAGCGTTGTCCGGAATTATTGGGCGTAAAGGGCTCGTAGGCGGTTCGTCACGTCGGGAGTGAAAACTCGGAGCTTAACTCCGAGCCTGCTTCCGATACGGGGGTAAA
+
GGGGCGCGFGGGGG@FEEGGGGGGGGFFGGDCFFGGGFGGGCEGGGGGGGGGFEFFFGGFGGCFGGGGGGGGGGGGGGGGFEFGGGGGGGGGGDF7FGFFGGGGGDGGGGGGGGGGGGGGGD7FEFGGFEGGGGGGGGFGGGGFGGF@@F7>B<FFGGGGGGGFGGFGGGGGGGFGGGGGGGCEF5<FFEGGC@E>CEGGGGEFCCG8*;CCFGGGGGEGGGGGC5=FGGGDC5E5<EC5EDDF5CGGD3ED79C>7C:<F=DGG))7CFGFGF@E3BDEFD@46F@FF:@BFF;(#####
@M06045:235:000000000-JCY5N:1:1101:8561:3420 1:N:0:TACAGC
CGCGGTACTCCTACGGGAGGCAGCAGTAGGGAATATTGGACAATGGGCGCAAGCCTGATCCAGCCATGCCGCGTGAGTGAAGAAGGCCCTCGGGTTGTAAAGCTCTTTTGTCCGGAAAGAAAAGCTTCGGGTTAATACCCCGGGGTTCTGACGGTACCGGAAGAATAAGCACCGGCTAACTTCGTGCCAGCAGCCGCGGTAATACGAAGGGTGCAAGCGTTACTCGGAATTACTGGGCGTAAAGCGTGCGTAGGTGGTTCGTTAAGTCTGATGTGAAAGCCCTGGGCTCAACCTGGGTCGG
+
GGGGGGGGGGGGGGGFEGGGGGEGGGFGFGGGFGGGGGGGGGGFFFGGGGGGGGGGGGFFDFGGFGGFGGGGGEGGGGFGGGGGGGFFFGGFGGGGGGGGGGGGGGGGGGFFGGGGGGGGGGGGGGGCFEGFGGGGGF8FGGGGGEEGGGFGCFGG@FFGGGGGG:CCFFFFFGGGGGFF<CCG@FEFGFGGGGGGGGG8CEDGGGGGGGGFGGGFGFG=EEE?@CEGEFGFFEEFGGGEGGGGGGDGGCEDGD:=FC5CC7FF3F9=*=7=F=FFF4*57<F4>3:@FFFBFB?B#####
@M06045:235:000000000-JCY5N:1:1101:23653:3452 1:N:0:TACAGC
CGCGGTACTCCTACGGGAGGCAGCAGTGGGGAATATTGGACAATGGGCGCAAGCCTGATCCAGCCATGCCGCGTGAGTGATGAAGGCCTTAGGGTTGTAAAGCTCTTTCACCGGTGAAGATAATGACGGTAACCGGAGAAGAAGCCCCGGCTAACTTCGTGCCAGCAGCCGCGGTAATACGAAGGGGGCTAGCGTTGTTCGGAATTACTGGGCGTAAAGCGCACGTAGGCTGACATTTAAGTCAGGGGTGAAATCCCAGAGCTCAACTCTGGAACTGCCTTTGATACTGGGTGTCTTGGCG
+
EGGGGGGGGGGFGGGGGDFGGGGGGGCGGGGGCG9F<<EFGCC<FGFGGGGCE@<EFGGCGGGGGGGGGGGEGFGCEGGGGGCEFFFFE8EDGFFFGGGGGGGGGGGGGGFAFGBFGGGGGGGGGGGGFGFGGGGGGDGGFFGGGFFGGEEEFGGCCGGGGDGGGGGGGG@<FCEGGGGGF8FF>8*BCECCGEEEGGCFGEG>FGFFFGGGGGGECC@7CEG==;C=:68C8E?9F?CGGGCC?F<CD<7F+2:CFG<<FGFF=D:=C9FFF?6?FFFFFF?=B97@FF::@(,)#####
@M06045:235:000000000-JCY5N:1:1101:10995:3473 1:N:0:TACAGC
CGCGGTACTCCTACGGGAGGCAGCAGTGGGGAATATTGCACAATGGGGGAAACCCTGATGCAGCAACGCCGCGTGAGTGATGACGGCCTTCGGGTTGTAAAGCTCTGTCTTCAGGGACGATAATGACGGTACCTGAGGAGGAAGCCACGGCTAACTTCGTGCCAGCAGCCGCGGTAATACGAAGGGGGCTAGCGTTGCTCGGAATTACTGGGCGTAAAGGGAGCGTAGGCGGACATTTAAGTCAGGGGTGAAATCCCGGAGCTCAACTCCGGAACTGCCCTTGATACGGGGTGTCTTCTAC
+
GGGGGGGGGGFGGGGGGGGGGGGGGGGGFGGCFFFEGGGGGGGGGGGGGGGGGGGGGGGGGGGGGGGGGGGGDF@FGGGFFFGGGGGGGGGGGGFECFGGGGFGGGGGGGGGGGGGFGCCGGGGGGGGGGF=FGGGGGGGGGGFG?GGGGGGGGG@GGGFGGGCFGGFFGGGGGFGDGGGCCCFEGGGG8EGGGEEEG7EGGGGGCFGFGGDGG?CE8CEA8C5?8CEGGDGGECCFFGFCFGG7C<5CGG=ECC<ECDDDDCCFFF?G:DECB>?=4;F6<?*=46))0)(),.5#####
@M06045:235:000000000-JCY5N:1:1101:21973:3494 1:N:0:TACAGC
CGCGGTACTCCTACGGGAGGCAGCAGTGGGGAATATTGGACAATGGGCGAAAGCCTGATCCAGCCATGCCGCGTGAGTGATGACGGCCCTAGGGTTGTAAAGCTCTTTCGCAGGTGAAGATAATGACGGTAACCTGAGAAGAAGCACCGGCAAACTCTGTGCCAGCAGCCGCGGTAATACAGAGGGTGCGAGCGTTAATCGGATTTACTGGGCGTAAAGGGTGCGTAGGCGGCTCTATGAGTGTGATGTGAAAGCCCTGGGCTCAACCTAGGAAGTGCATCGCAAACGATAGAGCTCTGGG
+
GGGGGGGGGGGGGGGGGGGGGGGGGGEFGGGGGGGGGGGGGGGGGGGGGGGGGGGGGGGGGGGGGGGGGGGGGGGGGGGGGGGGGGGGGGGGGGGGGDGGGGGGGGGGGGGGGGFFGGGGGGGGGGGGGGGFCDBGGGGGGGGGGGGGGGGGGFGFGGGGGGGGGGGGGGGGGGGGGGGGFGFGGGGGGGCEGGEGGGGFGGGGDGGGCGGGFGECCC?GCGEGGGEGGGGGGCEFGDFGGGG9C:FGFFGGFFCF7<FGGDFGG=FFC@FF4=><FFF6BD@:B>5>E:DBFBB)#####
@M06045:235:000000000-JCY5N:1:1101:14075:3507 1:N:0:TACAGC
CGCGGTACTCCTACGGGAGGCAGCAGTGGGGAATATTGCACAATGGGCGAAAGCCTGATGCAGCAACGCCGCGTGAGCGATGAAGGCCTTCGGGTCGTAAAGCTCTGTCCTCAAGGAAGATAATGACGGTACTTGAGGAGGAAGCCCCGGCTAACTACGTGCCAGCAGCCGCGGTAATACGTAGGGGGCTAGCGTTATCCGGATTTACTGGGCGTAAAGGGTGCGTAGGTGGTTTCTTAAGTCAGGAGTGAAAGGCTACGGCTCAACCGTAGTAAGCTCTTGAAACTGGGAAACTTCTGTG
+
GGGGGGGGGGGGGGGGGGGGGGGGGGGGGGGGGGGGGGGGGGGGGGGGGGGGGGGGGGGGGGGGGGGGGGGGGGGGGGGGGGGGGGGGGGGGGGGGGGGGGGGGGGGGGGGGGGGGGGGGGGGGGGGGGGGGGGGGGGGGGGGGGGGGGGGGGGGGGGGGGGGGGGGGGGGGGGGGGGGDGEGGGGGGGGGGGGGGCGGGGGECEFDGGGGGGGCGGGGGGGGGGCE85CGGGFGGFCDCGFFGGG<DFGGGGGGG6DGGDGDCDD:FC>CDGFFFF*?FFGFFFF?FFFF?F?F>#####
@M06045:235:000000000-JCY5N:1:1101:8219:3536 1:N:0:TACAGC
CGCGGTACTCCTACGGGAGGCAGCAGTGAGGAATATTGGACAATGGTCGCAAGACTGATCCAGCCATGCCGCGTGCAGGAAGACTGCCCTATGGGTTGTAAACTGCTTTTATATGGGAAGAATAAGGGCTACGTGTAGCTTGATGACGGTACCATATGAATAAGCATCGGCTAACTCCGTGCCAGCAGCCGCGGTAATACGGAGGATGCAAGCGTTATCCGGAATCATTGGGTTTAAAGGGTCCGTAGGCGGGCCAATAAGTCAGGGGTGAAAGTCTGCGGCTCAACCGTAGAATTCAACA
+
GGGGGGGGGGGGGGGGGGGGGGGGGGFGGGGFGGGGGGGGGGGGGGGGGGGGGGGGGGGGGGGGGGGGGGGGGGGGGGGGGGGGGGGGGGGGGGGGGGGGGGGGGGGGGGGGGGGGG?FGGFGGGGGCFGGGGGGGGGGGGGGGGFGGGGGGGGGGGGGGGGGGGGGGGGGFGGGFGGGG@EGGGGGGGGGGGGGCEGGGGGGGGGGGGGGGFGGGEFGGGG5CGGGGGGGGEG5FGGGDGGGGGG4DDFGGEDDDGGGGGGGFGGFDDDC?FF?FGFFFDD@FFFFFFFFBDFBA#####
@M06045:235:000000000-JCY5N:1:1101:6295:3549 1:N:0:TACAGC
CGCGGTACTCCTACGGGAGGCAGCAGTGGGGAATTTTGCGCAATGGGGGAAACCCTGACGCAGCAACGCCGCGTGGAGGATGAAGGTCTTTGGATTGTAAACTCCTTTCGATCGGGACGATGATGACGGTACCGGAAGAAGAAGCACCGGCTAACTCTGTGCCAGCAGCCGCGGTAATACAGAGGGTGCAAGCGTTGTTCGGAATTATTGGGCGTAAAGGGCGCGTAGGCGGTTCGGCAAGTCTCTAGTGAAATCTCTGGGCTCAACTCAGAGTCTGCTGGGGAAACTGCCGTGCTGGATC
+
GGGGGGGGGGGGGGGGGGGGGGGGGGFGGGGGEGGFGCEGGGGGCGDGGGGFGGGGFGGGGGEGFFGGGGGGGGGGGFF=FFCAECEFGGGFGCFGCEGFEGC=EFGGGCGFFGGGCGCEFFGGGGFCGCGGGEDFGDEGGDFGGFFDGGGGGGG?FFFG;FGGFFFF>FGGDGGGGDGE9CFGGGEDCF@FFEEGGEGGGG5>>FGF@@C=EEECC=CCG5C7C:7EGGGGGGG*7CDC=FGGGFFFFG7*2:FGDGG64>FFF=F?FFF4*87@CBFFFC:>E5@F?4)4)4?(#####
@M06045:235:000000000-JCY5N:1:1101:11912:3551 1:N:0:TACAGC
CGCGGTACTCCTACGGGAGGCAGCAGTGGGGAATCTTGCGCAATGGGCGAAAGCCTGACGCAGCGACGCCGCGTGGGGGAAGAAGGCCTTAGGGTTGTAAACCTCTTTCAGCAGGGACGAAGCCACTCGGGTTAATAGCCCAGAGGGTGACGGTACCTGCAGAAGAAGCCCCGGCTAACTACGTGCAAGCAGCCGCGGTAATACGTAGGGGGCAAGCGTTGTCCGGATTTATTGGGCGTAAAGAGCGTGTAGGCGGCCGCACAGGTCCGTTGGGAAAACTGGAGGCTCAACCTTCCTACTT
+
GGGGGGGGFGCGGGGGGGGGGGGEGFFFFGCGGFFGCGGGDEGGGCFGGGGGGGGGGGGGGGGGGGGGGGGGGGGGGGGDEEFFGGGDFDGGGGGGGGGGGGCEFGGGGGFDGGGGGGGGGGGGGGGGCGGGGGGGGFC,:<<<CFGGGG?FECFCEGDDGFGGGGGFG@BFFGDGGGFFGFDGGG*<C8CFGGGGGGGC5CFFGGCGGGGGGEGGGGE875<ACE=*:6C7CGFGGGGG5CF9FGG)99FGGGGG=DGGC<55F76*5>CB*7>FGF?;FF:@ED7>FFFFF<:(#####
@M06045:235:000000000-JCY5N:1:1101:10446:3554 1:N:0:TACAGC
CGCGGTACTCCTACGGGAGGCAGCAGTAGGGAATCTTCGGCAATGGGCGAAAGCCTGACCGAGCAACGCCGCGTGAATGATGAAGGCCTTCGGGTTGTAAAATTCTGTTATAAGGGAAGAACGACTTTAGTAGGAAATGGCTAGAGTGTGACGGTACCTTATGAGAAAGCCACGGCTAACTACGTGCCAGCAGCCGCGGTAATACGTAGGTGGCGAGCGTTATCCGGAATTATTGGGCGTAAAGAGCGCGCAGGTGGTTGATTAAGTCTGATGTGAAAGCCCACGGCTTAACCGTGGTTGT
+
GGGGGGGGGGGGGGCEEGGGGGGGGGFGGGGGGGGGGGGGGGEGGGGGGGGGDGGGFGGGGGGGEGGGGGGGG@:CGGGGGGFGGGGGGGGGGGEE7BFFFGGGGDA,EFGGGGFGFFBEGGGGG3=F,C,EDGFFGGGGFGAFFGGGCFGGGCFGGGDFGFDG9;BCFGGGGDGGGGGGFGGGGGFGGGGGGGF@EC5CEGFGGGGFFGGGGGGGC?EEEE=CCGG=7*0<CFCEFFGC=GG7?FG<<75):D*9CDF:67CCC>@B:B:8*8@B7BFF@G>DEBF@E?F<=>48#####
@M06045:235:000000000-JCY5N:1:1101:13214:3595 1:N:0:TACAGC
CGCGGTACTCCTACGGGAGGCAGCAGTGGGGAATCTTGCGCAATGCGCGAAAGCGTGACGCAGCAACGCCGCGTGGGGGAAGACGGCCTTCGGGTTGTAAACCCCTTTCAGGAGGGACGAAGGTTCGCCGGTGAATAGCCGTGCGGATTGACGGTACCTCCACAAGAAGCTCCGGCTAACTACGTGCCAGCAGCCGCGGTAATACGTAGGGGGCAAGCGTTGTCCGGAATCATTGGGCGTAAAGCGCGCGTAGGTGGCTATGTAAGTCCGTTGTGAAAGTCAACGGCTCAACCTTTTTGTC
+
GGGGGGGGFGFFFGGGGGGEGGGGFGGGGGGGGGGGG9FGGGGGGGGGGGGGGGGGGGGGGGGGGGGGGGGGGGGGGGGGGGGGGGGGGGGGGGFGGGGGGGBFGGGGGFGGGGGGGGGGGGGGGGGGGGGGCF@FGGGFGFEDGG7FGGGGGEGGGGFGGGGG58CCCGFFGG>EGGGGGGFEFGGGGFGGGGFE5EGGDEF7?5+<C>GGEGGFFDC;CEGGFE58=59CFGEFFFDCC3<?9<DDGCC<EGGGCF4:7CFCCF8*2>D@3))97@=*=C@*573<>?FFF0AB#####
@M06045:235:000000000-JCY5N:1:1101:7634:3603 1:N:0:TACAGC
CGCGGTACTCCTACGGGAGGCAGCAGTGGGGAATATTGGACAATGGGCGCAAGCCTGATCCAGCCATGCCGCGTGGGTGAAGAAGGCCTTCGGGTTGTAAAGCCCTTTTGTTGGGGAAGAAATCGTACGGGTGAATATCCCGTGCGGATGACGGTACCCAAAGAATAAGCACCGGCTAACTTCGTGCCAGCAGCCGCGGTAATACGAAGGGTGCAAGCGTTACTCGGAATTACTGGGCGTAAAGCGTGCGTAGGCGGTTTGTTAAGTCCGTTGTGAAAGCCCTGGGCTCAACCTGGTGTCA
+
GGGGGGGGGGGGGG;FFGGGGGGGGGEGGGDEGFGGG9FFGGGFGG8FGGGGGGGGGGGGGGEGFGGGGGGGFCCDCFCGCFFGGGGGGGGGGGEFGGGGGGFGGGGGGG<,?EFGGGGFFGGGGGGGGGCF>GGG9:<AFFGGGGGEGGGGGGEGGGGDFGFGGGFGGGF@@FCFCG8F,?FFC@CGGFFGFEGGDGCCECFCFE85/:/CA=<FGG;CEE=97CEC=GGG@CFCGGGCE>FCCDCGGGCDEDCDECCDC5<FFCF?>>5;D@>FG?4?FFF@F>:FFF/15>FF#####
@M06045:235:000000000-JCY5N:1:1101:11142:3664 1:N:0:TACAGC
CGCGGTACTCCTACGGGAGGCAGCAGTGGGGAATTGTTCGCAATGGGCGCAAGCCTGACGACGCAACGCCGCGTGGAGGACGAAGATCTTCGGGTCGTAAACTCCTGTCGAGCGGGAAGAACGCTTCCCGGGTGAATACCCTGGGGAGGTGACGGTACCGCTAAAGGAAGCCCCGGCTAACTCCGTGCCAGCAGCCGCGGTAATACGGGGGGGGCAAGCGTTGTTCGGAATTACTGGGCGTAAAGGGCTCGTAGGCGGCCAACTAAGTCGGATGGGAAATCCCCAGGCTCAACTTGCCGAC
+
GGGGEGGGEGGAFGGGGGGGEGGGGGGGGGGGGGFGGGFGEGFGGGGGGGGFEGGGCECFGGGGEGGGGGGGGGGGGGGGFCGGGGGGGFGFGGGGGEFGGGGGGCFGGGGGGGGGGGGGGFGGDGFCGFGGGGGGGGFFAAFFGG:FGFFGGGGGGGFFC<BEGGGFGGG;CGGGGGGC@FGGCFGGFGGGGGG>EGGGCEGFG7EGGGGDGGGGGGFGGGGCC9EEECFGGD7CFGFEEDGFGCDG575)*9C=CDDGGG79CC?FD5D>*)).C@5@6*95<>F54:=?F24:#####
@M06045:235:000000000-JCY5N:1:1101:7965:3667 1:N:0:TACAGC
CGCGGTACTCCTACGGGAGGCAGCAGCAAGGAATTTTCGTCAATGGGCGCAAGCCTGAACGAGCAACGCCGCGTGGAGGATGACGGCCTTCGGGTTGTAAACTCCTTTTTCGGGGGACGATGATGACGGTACCCCGGGAATAAGGCTCGGCTAACTCTGTGCCAGCAGCCGCGGTAATACAGAGGAGCCAAGCGTTGTCCGGATTGACTGGGCGTAAAGCGCACGCGGGCGGTTGCGCGCGTGGGGTGTGAAATCTGGCCGCTTACGGGCCAGGCGCCATCCCATACGGCGCGCCTTCTGC
+
GGGGGGGGGGGEGGGGDGGGGGGGGGGGGGCCEFFGGGGGEGGGGFGGGGGEGGGGGGGGGGEGGGGGGGGGGEGDEGGGGFFGGEG7FGGGGGFGGGFGGGGGFGGGFGGGGGGGDFEGGGGFGGGGGGGGFFGGGGCGGGGGFGGGCFGGEGGGGGGGGGGGGGGGGGGEDEEEGFGGGGGGGGGFEF8EFEEGGGGGGGCGEFFGGGGGGGE=*2<CCC*:*/**/:?*::*7/27>ECDGD<7715C7+20*<DF*)/9/7*)75:5)*.))107)77))9).;).0,5(-(#####
@M06045:235:000000000-JCY5N:1:1101:8168:3691 1:N:0:TACAGC
CGCGGTACTCCTACGGGAGGCAGCAGTGGGGAATCTTGCGCAATGGGCGAAAGCCTGACGCAGCGACGCCGCGTGGGGGAAGAAGGCTTTCGGGTTGTAAACCCCTTTCAGGAGAGACGAAGCTACTCGGGTGAATAGCCCAGAGGGTGACGGTATCTCCAGAAGAAGCCCCGGCTAACTACGTGCCAGCAGCCGCGGTAATACGTAGGGGGCAAGCGTTGTCCGGATTTACTGGGCGTAAAGGTCGCGCAGGTGGCCTCGTCAGTCCGTCGTGAAAGCCCTGGGCTCAACTCGGGATAGA
+
G@EGEFGGFGG9@F7FGDCFGEGE@F<EGGEFCGGGGGGGGGGGFEFE@FGGE8FDDGC:FECFGGDCFGGCG>CGGGEGGGGGGFGG8FFGGG88FFFDFGGGGGFFFGGGGGGGGGECEGGGGGG@FGDEEFGEGFGFGGGGGGDG>FGGG7FGGEGF9CAFEFCGGAFGGGFCEGGGGC8FGFFFDFECFGEGG5*?CE7CF@9FCCGDGE5;**1:=C:CC/AE=C99:+<:<EC=*909+:<<75775*01=*29/9*9CF46*.777>))29F5)9><3;)7*1).14(7#####
@M06045:235:000000000-JCY5N:1:1101:12531:3725 1:N:0:TACAGC
CGCGGTACTCCTACGGGAGGCAGCAGTTAGGAATTTTGGGCAATGGGCGGAAGCCTGACCCAGCAACGCCGCGTGGGTGACGAAGGCCCTCGGGTCGTAAAGCCCTTTTCTCGGGGACGATGATGACGGTACCCGGGGAAGAAGCACCGGCTAACTACGTGCCAGCAGCCGCGGTAATACGTAGGGTGCGAGCGTTGCCCGGATTCATTGGGCGTACAGCGCGCGCAGGCGGATTGTCGCATCATCGGTGAAAGCCCCCCGCCCAACGGGGGAGGGTCCGGTGCGATGGGCAGTCTCTGGG
+
GGGGGGGGGGGGGGGGGGGGGGGGGGGGGGGGGGGGGGGGGGGGGGGGGGGGGGGGGGGGGGGGGGGGGGGGGGGGGGGGGGGGGGGGGGGGGGGGGGGGGGGGGGGGGGGGGGGGGGGGGGGGGGGGGGGGGGGGGGGGGGGGGGGGGGGGGGGGGGGGGGGGGGGFGGGGGGEGGGGGGGGGGGGGGGGGGGEGGGGGGGDGEGGGGGGGGGGGGGGGEGGGGGDEEGGGEGCGGGDFGGGFGGG<>757FGG:FCCDGD3CDGFFGFGFGFEE/7>EE9>@B585>))4>12)#####
@M06045:235:000000000-JCY5N:1:1101:7167:3741 1:N:0:TACAGC
CGCGGTACTCCTACGGGAGGCAGCAGTGGGGAATATTGCACAATGGGCGCAAGCCTGATGCAGCGACGCCGCGTGAGGGATGACGGCCTTCGGGTTGTAAACCTCTTTCAGCAGGGAAGAAGCGAAAGTGACGGTACCTGCAGAAGAAGCGCCGGCTAACTACGTGCCAGCAGCCGCGGTAATACGTAGGGCGCAAGCGTTGTCCGGAATTATTGGGCGTAAAGAGCTCGTAGGCGGCTTGTCGCGTCGGTTGTGAAAGCCCGGGGCTTAACCCCGGGTCTGCAGTCGATACGGGCCGTGA
+
GGGGGGGGGGGGGGGGGDGGGGEGCFEFGGGGGGGGGDGGGGGGGGGGGGGCFGGGGGGCFGFEFCGGGGGDEGGEGGGGGGGGGGGGGGGGGGGGGGGGGGGGGGGGGGGGGGGGGGGGGGGGGECGGGGGGGGGGGGFGFFGGGGGGGEEGGGGGGGGGGGGGGGGGGGGGGGGGGGGGGGGGGGFGGGGGGGGGGGGEEEGGEGCEGGGFGGGGGGGECFGGGGFGGGGGGGGGGDGGGGGGDCGGGCGGG:CFCFGGDD<CGFBGFGFFFDFGE@BFDFBFF?D3;70>BB2#####
@M06045:235:000000000-JCY5N:1:1101:17684:3756 1:N:0:TACAGC
CGCGGTACTCCTACGGGAGGCAGCAGTGGGGAATATTGCACAATGGGGGAAACCCTGATGCAGCAACGCCGCGTGAGTGATGACGGCCTTCGGGTTGTAAAGCTCTGTCTTCAGGGACGATAATGACGGTACCTGAGGAGGAAGCCACGGCTAACTACGTGCCAGCAGCCGCGGTAATACGTAGGTGGCGAGCGTTGTCCGGATTTACTGGGCGTAAAGGGAGCGTAGGCGGATTTTTAAGTGAGATGTGAAATACTCGGGTTTAACCTGAGGGCTGCCTTTCAAACTGGAAGTCTGATGA
+
GGGGGEGGGGGGGGGGGGEEGGGGGGGGGGGGGGGFGFGGGGGGFGGGDGEFGGGGGGGGGGGGGD<CG7@7FCGGGGGGGGDFGCFGGGGGGGGEFGGGDA?FEFFGGGFGGFGEFFGGFGEFFFEFGGGGGCFGGGGGEGFGGFACFGDGGGGFF:EGGGGGG>FFGFC:FG@FFGG:FCFFEFGECC8**:CCGCF:EE;CEG7E+<FG5**:E8FGG**/:*/:CFGG=:EGC79+<D>3C*7C>00::CC::*7DG**197@**.*.*.5><))9@767B=?B@4)()524#####
@M06045:235:000000000-JCY5N:1:1101:11516:3765 1:N:0:TACAGC
CGCGGTACTCCTACGGGAGGCAGCAGCAAGGAATCTTCCGCAATGGGCGAAAGCCTGACGGAGCAACGCCGCGTGTGGGATGACGCCTTTCGGGGTGTAAACCACTTTTCTCAGGGAAGAAGCACTGACGGTACCTGAGGAAGAAGGACCGGCTAACTACGTGCCAGCAGCCGCGGTAATACGTAGGGTCCGAGCGTTGTCCGGAGTTACTGGGCGTAAAGCGCGCGCAGGCGGCGGTGTAAGCATGGCGTGAAAGCCCCTGGCTTAACCAGGGAGGGTCGTCGGGGACTGCACCGGGCGG
+
GGGGGGGGGGGGGGGGGGGGGGGGGGGGGGGGGGGGGGGGGGGGGGGGGGGGGGGGGGGGGGGGGGGGGGGGGGGGGGGGGGGGGGGGGGGGGGGGGGGGGGGGGGFGGF>FGGGGGGGGGGGGGGGGGGDGGGGGGGGGGFGGGGGGGGGGGGGGGGGGGGGGFGGGGDGGGGDGEGGGGGGEGFGGF8EEGGCEEGGGFGGGEG8E9:9FGGGGGGGGGGGECEEECCGGGDCCDEDGGGGC?FGDFD/5*7>GGG*7DC<*9*9BDFC>DE>B53<)5173))8<@:FB??2,#####
@M06045:235:000000000-JCY5N:1:1101:24189:3790 1:N:0:TACAGC
CGCGGTACTCCTACGGGAGGCAGCAGTGGGGAATATTGCACAATGGGCGAAAGCCTGATGCAGCAACGCCGCGTGAGCGATGAAGGCCTTCGGGTCGTAAAGCTCTGTCCTCAAGGAAGATAATGACGGTACTTGAGGAGGAAGCCCCGGCTAACTACGTGCCAGCAGCCGCGGTAATACGTAGGGGGCTAGCGTTATCCGGAATTACTGGGCGTAAAGGGTGCGTAGGTGGTTTCTTAAGTCAGAGGTGAAAGGCTACGGCTCAACCGTAGTAAGCCTTTGAAACTGGGAAACTTTTGTT
+
EGGGGGGGGGGGGGGGGGDGGGGGGGGGGGGGGGGGGGGGGGGGGGGGGGGGGGGGGGGGGGFGGGGGFFGGGGGGGGGGGGGGGGGGGGGGGGGGGGGGGGGGGFGGGGGGGGGGGGGGGGGGGGGGGGGGFGGGGGFGGGGGGGGGFGGGGGGGGGGGGGGGGGGGGFGGGGGGGGGGFCFGGGGG>EGFGGGGGGGGGGGGGGGGGGGGGGGGGGGGGFGGG;C?EFGGGGGGGGGFCG>C?7CFGGGCCFGFDGFGGGC9CF@@D7DDC78BFFFF?CFF?7BF?4)352<:#####
@M06045:235:000000000-JCY5N:1:1101:23133:3816 1:N:0:TACAGC
CGCGGTACTCCTACGGGAGGCAGCAGTGGGGAATTGTTCGCAATGGGCGCAAGCCTGACGACGCAACGCCGCGTGGAGGATGAAGACCTTCGGGTCGTAAACTCCTTTCGATCGAGACGAACGGTCTCTGGGTGAACAATCCGGAGAAGTGACGGTACCGAGAGAAGAAGCCCCGGCTAACTCCGTGCCAGCAGCCGCGGTAATACGGAGGGTGCAAGCGTTATCCGGATTCACTGGGTTTAAAGGGTGCGTAGGGGGGTTGGTAAGTCAGTGGTGAAATCTCCGAGCTTAACTCGGTTGT
+
GEGGGGGGGGGGFGGDFFEGGDGGGFEFGGGGGGCFGGGGGEGGGFGE@FGGGFGGGGGGEGGGEGGGGGGGGG>CFFGGGGEFGFGGGGGGGGGDD:FFGGGGGGGDGGGFFGGGGGGEGDFGGGGGFFGGGDFF9FGGG8FFF:7FFG@CFGGGGGGGC<CGGGCCFCFGC7:CCFEE:<FGGDGGGGGFGGGGGGGGGGGCFFGG>:8?;ECDCFGDGEGGF958:=8<+++<<575=CG+<*7<CCEGEDG5*57CD)9CC**/:=C*:?FFG?47FCF*7))07;?9426(#####
@M06045:235:000000000-JCY5N:1:1101:11656:3823 1:N:0:TACAGC
CGCGGTACTCCTACGGGAGGCAGCAGTGGGGAATATTGCACAATGGGCGAAAGCCTGATGCAGCAACGCCGCGTGAGCGATGAAGGCCTTCGGGTCGTGAAGCTCTGTCCTCAAGGAAGATAATGACGGTACTTGAGGAGGAAGCCCCGGCTAACTACGTGCCAGCAGCCGCGGTAATACGTAGGGGGCTAGCGTTATCCGGATTTACTGGGCGTAAAGGGTGCGTAGGTGGTTTCTTAAGTCAGGTGTGAAAGGCTACGGCTCAACCGTAGTAAGCTCTTGAAACTGGGAGCCTTAGGGC
+
GGGGGGGGGGGGGGGGGGGGGGGGGGGGGGGGGGGGGGGGGGGGGFDGGGGGGGGGGGGGGGGGGGGGGGGGGGGGGCEGGGGDCFGGGGGGGGFGGGGGGGGGGGGGGGGFFGGGGGGGGCGGGGGGGGGGGDFDGGGGCGGF:F<FGGGGGGGGGGGGGDFGGGGFGGFGGGGGDGFA7?2<*BCEE5CFGGGG>F9FGEEECFC7<CCFEG=CEFG?EECG8ACCGG9@8FG?GFD9:CC<:<*9CGGGGGGGGGFD<C)9=CFFD>D:C*87=*/9979@?6=@9>4-)-15#####
@M06045:235:000000000-JCY5N:1:1101:21153:3839 1:N:0:TACAGC
CGCGGTACTCCTACGGGAGGCAGCAGTGGGGAATTTTGGACAATGGGGGCAACCCTGATCCAGCCATGCCGCGTGCGGGAAGAAGGCCTTCGGGTTGTAAACCGCTTTTAGCCGGGACGAAAGCGCCACGGATAACACCCGTGGCGGTTGACGGTACCGGCGGAATAAGCACCGGCTAACTACGTGCCAGCAGCCGCGGTAATACGTAGGGTGCGAGCGTTAATCGGAATTACTGGGCGTAAAGCGTGCGCAGGCGGTTCGTTGTGGCGGCGGTGAAAGGCCCGGGCCCAACCTGGCGACT
+
GGGGGGGGGGGGGGGGGGGGGGGGGGFGGGGGGGGGGGGGGGGGGGGGGGGGGGGGGGGGGGGGGGGGGGGGGGFGGGGGGGGGGGGGGGGGGGGGGGGGGGGGGGGGGFGCGGGGGGGGGGGGGGGEEGGDGGGFGGGGGFGGGGGGGGGGGEGGGGGGGGGGGGGGGF7FFGGGGGGGGGGGGGGGGGGGGGGGGGGEEEFFGGACCGGFEEEEGGG8EEGFFFCEGDFGFGGGGCDEGGF9FD<*7CEDCGGDGCDGG55F9*).CBC>D35)987).>>DD>5)))73D:BF#####
@M06045:235:000000000-JCY5N:1:1101:7254:3861 1:N:0:TACAGC
CGCGGTACTCCTACGGGAGGCAGCAGTGGGGAATATTGGACAATGGGCGGAAGCCTGATCCAGCAACGCCGCGTGAGGGATGACGGCCTTCGGGTTGTAAACCTCTTTCAGTACCGACGAAGCGAAAGTGACGGTAGGTACAGAAGAAGGACCGGCCAACTACGTGCCAGCATCCGCGGTAATACGTAGGGTCCGAGCGTTGTCCGGAAGTATTGGGCGTAAAGGGCTCGTAGGCGGTTTGTCGCGTCGGGAGTGAAAACAGCGGGCTTAACTCGTTGCTTGCTTCCGATACCGGCGAAGT
+
GGGGDGGGGGGGFGGEGGGGGGGGGGFGGGG7CFGGGGGGGGFGGGCGDGCGGGGGGGFGFCFGGGGGDGGGGGGGGF@C@FEGCEGECFGFGD?FGGGGGGGGGGGGGGGGGGGGEGGGGFC<FFGC,BFGGGECFFGFGG@FEGCGGGGF7FGCECFGFGGGGGGGFGGG,?CFFGGGGEGGGGCF5:ECFF8EEEGGECC@:>EEEE<FGGGFFGGGD?CCCEGGF5EEE7?5D*95CC:ECDDG))*57DC*<*?D:FC)95B><4:@7?>:7)096*08F?:55>30)49(#####
@M06045:235:000000000-JCY5N:1:1101:24825:3875 1:N:0:TACAGC
CGCGGTACTCCTACGGGAGGCAGCAGTGGGGAATATTGCACAATGGGCGCAAGCCTGATGCAGCGACGCCGCGTGAGGGATGACGGCCTTCGGGTTGTAAACCTCTTTCAGTAGGGAAGAAGCGAAAGTGACGGTACCTGCAGAAGAAGCGCCGGCTAACTACGTGCCAGCAGCCGCGGTAATACGTAGGGCGCAAGCGTTATCCGGAATTATTGGGCGGAAAGAGATCGTAGGAGGTTTGTCGCGTCTGCCGTGAAAGTCCGGGGCTCAACTCCGGATCTGCGGGGGGTACGGGGGGAAA
+
FGFGGGGFGGCGGFGGCEG@EGGGGECEFGCCFFFFGAFGGG8FFFEFGGEGCFGGGFGGAFGGCDFGGECFGG7=FGGGGGDGGFGFEFGGGGGGGGGGGFEFGGFGGFFCCDFGGGGGGGGGCEEEFGDGGGGGEGCGFGFFCGCCFGFCBFGGCFFFGGGGGGGGGGGG:7<FCFEF*BCFE;<A8ECFGEGECEGGGGG9<CE***0<C79C:1:*:?*:CF*22:;*C50:<*2<CGFEGDDC3<<CC7<5*:C*:2*935>BFFGF>7?37).0**9>8>3>3.30799(#####
@M06045:235:000000000-JCY5N:1:1101:17680:3950 1:N:0:TACAGC
CGCGGTACTCCTACGGGAGGCAGCAGTGGGGAATATTGCACAATGGGCGAAAGCCTGATGCAGCAACGCCGCGTGAGCGATGAAGGCCTTCGGGTCGTAAAGCTCTGTCCTCAAGGAAGATAATGACGGTACTTGAGGAGGAAGCCCCGGCTAACTACGTGCCAGCAGCCGCGGTAATACGTAGGGGGCTAGCGTTATCCGGATTTACTGGGCGTAAAGGGTGCGTAGGTGGTTTCTTAAGTCAGGAGTGAAAGGCTACGGCACAACCGTAGTAAGCTCTTGAAACTGGGAAAACTTCCGT
+
GGGGGGGGGFGGGGGGGGGGGGGGGGEFGFGGGGGGGGGGGGGFGGGGGGGGGGGGGGGGGGGGGGGGGGGGGGGGGGGGGGGGGGGGGFCFGGFGGFGGGFGFFGGGGGGGGGGGGGFG<E9FGGGGGGGG99FGGG@FGGG8CBFGGGGGGGGG,DFGFFGGGGCFGGGGGGEFCFCAFGACEEGGGGGGGD8CCFGGGGC;CCF+@EFE8C8EEFGGDCEEEG5:C++AC56EGGGG?::CFFDD*9<C?7CGG6FDCG)95C)87)/)9@BFG@F7?FFFF4*96<F?>3(5#####
@M06045:235:000000000-JCY5N:1:1101:10225:3993 1:N:0:TACAGC
CGCGGTACTCCTACGGGAGGCAGCAGTGGGGAATATTGGACAATGGGCGAAAGCCTGATCCAGCAATGCCGCGTGAGTGATGAAGGCCTTAGGGTTGTAAAGCTCTTTTACCCGGGATGATAATGACAGTACCGGGAGAATAAGCTCCGGCTAACTCCGTGCCAGCAGCCGCGGTAATACGGAGGGAGCTAGCGTTGTTCGGAATTACTGGGCGTAAAGCGCGCGTAGGCGGTTTTTTAAGTCAGAGGTGAAAGCCCGGGGCTCAACCCCGGAATTGCCTTTGAAACTGGAAAACTCGGTA
+
GGGGGGGGGGGGGGGGGGGGGGGGFGGGGGGGGGGGGGGGGGGGGGGGGGGGGGGGGGGGGGGGGGGGGGGGGGGGGGGGGGGGGGGGGGGGGGGGGGGGGGGGGFGGGGGGGGGGGGGGGGGGGGGGGGGGGGGEGGGGGGGGGGGGGGGGGGGGGGGGGGGGGGGGGGGGGGGGGGGGGGGGGGGGGGGGGGGGGGGGGGGGGGGGGGGGGGGGGGGGGGGGGE5EGGGG:EGFFGF<FG7?FCFGGGGFGGGGGGGCDGDGFDFFG>DE3B:?FFBFFGF*7*?FFFFFF<<2#####
@M06045:235:000000000-JCY5N:1:1101:20314:3994 1:N:0:TACAGC
CGCGGTACTCCTACGGGAGGCAGCAGTGGGGAATATTGCACAATGGGGGAAACCCTGATGCAGCAACGCCGCGTGAGTGATGACGGTCTTCGGATTGTAAAGCTCTGTCTTTAGGGACGATAATGACGGTACCTAAGGAGGAAGCCACGGCTAACTACGTGCCAGCAGCCGCGGTAATACGTAGGTGGCAAGCGTTGTCCGGATTTACTGGGCGTAAAGGGAGCGTAGGTGGATATTTAAGTGGGATGTGAAATACCCGGGCTTAACCTGGGTGCTGCATTCCAAACTGGATATCTGTGCG
+
GGGGGGGGGGGGGGGGGGGGGGGGGGGGGGGGGGGGGGGGGGGGGGGGGGGGGGGGGGGGGGGGGGGGGGGGGGGGGGGGGGGGGGGGGGGGGGGEGGGGGGGGGGGGGGGGGGGGGGGGGGGGGGGGGGGGGGGGGGGGGGGGGGGGGGGGGCGGGGGGCEFGGGC7FGGGGGGGGGGGGGGGG<EGGCGDGGEGGGGGGGE8C99EFFCFFE?GE8@EEEGGGEEGGGGF8<CFGGGGGF:FGFGGFFGGFGGG?7<9<DDDFGFFGFGFGB@FGFFFFFF=FFF*6644?>A4#####
@M06045:235:000000000-JCY5N:1:1101:19659:4020 1:N:0:TACAGC
CGCGGTACTCCTACGGGAGGCAGCAGTGGGGAATCTTGCGCAATGGGCGAAAGCCTGACGCAGCGACGCCGCGTGGGGGAAGAAGGCTTTCGGGTTGTAAACCCCTTTCAGGAAGGACGAAGCCACTCGGGTGAATAGCCCAGAGGGTGACGGTACTTCCAGAAGAAGCCCCGGCTAACTACGTGCCAGCAGCCGCGGTAATACGTAGGGGGCAAGCGTTGTCCGGATTTATTGGGCGTAAAGAGCGTGTAGGCGGCTTGGTAGGTCCGCTGTGAAAACTCGAGGCTCAACCTCGATCCGT
+
GEGGGGGGGGGGGGGGGGGGGGGGGGGGGGGGGGGGGGGGGGGGGGGGGGGGGGGGGGGGGGGGGGGGGGGGGGGGGGGGGGGGGGGGGGCGGGGGGGGGGGGGGGFGGGGGGGGGGGGGGGEFGCBEGGGFFGFGGGG8CFFFGGGGGGGGGGGGGGGGGGGGGGGGGGGGGGGGGGCGGGGFCGGGGGGGG8CGGGGCEGGGGGGGGGGGGD5ECECEGCCGDEG8CCEGCF65CC57EFF7CCDCGDGCF=<DG<CDD:D>9C@FGF*79?6=C=F?*9>DBB)866??FFF(#####
@M06045:235:000000000-JCY5N:1:1101:11721:4030 1:N:0:TACAGC
CGCGGTACTCCTACGGGAGGCAGCAGTGGGGAATCTTGCGCAATGGCCGAGAGGCTGACGCAGCGACGCCGCGTGTGGGAGGACGCCTTTCGGGGTGTAAACCACTGTTGCCCGGGACGAACAGGGAGTTTCGACTCCCCTGACGGTACCGGGTGAGGAAGCACCGGCTAACTCCGTGCCAGCAGCCGCGGTAATACGGAGGGTGCGAGCGTTGTCCGGAATCATTGGGCGTAAAGGGCGCGTAGGTGGCCACTTCAAGCGTGCGGTGAAAGTCGGGGGCTCAACCCCTGATCGGCACTGC
+
GGGGGGGGGGGGGGGGGGGGGGGGGGAFGGGGGGGGGGGGGGGGGGGGGGGDGGGGGGGGGGGGGGGGGGGGGGGGGGGGGGGGGGGGEFGGGGGGGGGGFDFGGGGGGGGGGGGGGGGGGGGGCFGGFFGGEFGEFGGGGGGGGGGGGGGGGGGGGG,=FGFF8CGEGGGFC?GGF5*8EGGGGFCEGGGGGDGFGGGEEEGG>5ECEEG=EC8EFCEEGGGFGGFGFGGGEDGGF=DEGGGE>C*2*5:67FFGG*:9>CGDC77:C=*=F=@FG>)8)1?FFFBB3@@AFF1,#####
@M06045:235:000000000-JCY5N:1:1101:16456:4053 1:N:0:TACAGC
CGCGGTACTCCTACGGGAGGCAGCAGTGGGGAATATTGCACAATGGGCGCAAGCCTGATGCAGCGACGCCGCGTGAGGGATGAAGGCCTTCGGGTTGTAAACCTCTTTCAGCAGGGAAGAAGCGCAAGTGACGGTACCTGCAGAAGAAGCGCCGGCTAACTACGTGCCAGCAGCCGCGGTAATACGTAGGGCGCAAGCGTTGTCCGGAATTATTGGGCGTAAAGAGCTCGTAGGCGGTTTGTCGCGTCTGGTGTGAAAACTCGAGGCTCAACCTCGAGCTTGCATCGGGTACGGGCTCAAA
+
GGGGGGGGGGGGGGGGGGGGGGGGGGGGGGGGGGGGGFGGGGGGGGGGGGGGGGGGGGGGGGGGGGGGGGGGGGGGGGGGGGGGGGGGGGGGGGGGGGGGGGGGGGGGGGGGGGGGGGGGGGGGGGGGGGGGGGGGGGGGGGGGGGGGGGGGGGGGGGGGGGGGGGGGGGGGGGGGGGGGGGGGGGGGGGDGGGGGGGGGEGEGGGGEEFGFGGGGGFGEGGGGGGGGDGGGGGGGG>CC=CGGGGGGGGGGGGGCCGC5DGGC3CE>9*7?D<?E3>@EFGFFF?E:>FDFFFF1#####
@M06045:235:000000000-JCY5N:1:1101:8120:4076 1:N:0:TACAGC
CGCGGTACTCCTACGGGAGGCAGCAGTAGGGAATCTTCCGCAATGGACGAAAGTCTGACGGAGCAACGCCGCGTGAGCGATGAAGGTCTTCGGATCGTAAAGCTCTGTTGTTAGGGAAGAACAAGTGCGAGAGTAACTGCTCGCACCTTGACGGTACCTAACCAGAAAGCCACGGCTAACTACGTGCCAGCAGCCGCGGTAATACGTAGGTGGCAAGCGTTGTCCGGAATTATTGGGCGTAAAGGGCTCGCAGGCGGTCTTCTAAGTCTGATGTGAAATCTTGCGGCTTAACCGTAAAGGG
+
GGGGGGGGGGGGGGGGGGGGGGGGGGGGGGGGGGGGGGGGGGFGGGGGGGGGGGGGGGGGGGGGGGGGGGGGGGGGGGGGGGGGGGGGFGGGGGGGGGFFGGGGGGGGGFGGGCAFGGGGGGGGGGGGGGGCGGGFGGGGGGGGGGGGGGGGGGGGGGGGGGFGF>CFGGDGGGGGDGGGGGGEGCFFGFGGGGGGGGG*:EGGGGCFGGGGGGFGGGGGGDGGGDDDE58<<CFGGGGEGCFG+/CFGG=37DD35>5D*7:CFGFFGFD?GFFFC=@??CFFB>>DFFFF?96,#####
@M06045:235:000000000-JCY5N:1:1101:6257:4089 1:N:0:TACAGC
CGCGGTACTCCTACGGGAGGCAGCAGTGGGGAATATTGGACAATGGGCGGAAGCCTGATCCAGCAACGCCGCGTGAGGGATGACGGCCTTCGGGTTGTAAACCTCTTTCAGTACCGACGAAGCGCAAGTGACGGTAGGTACAGAAGAAGCACCGGCCAACTACGTGCCAGCAGCCGCGGTAATACGTAGGGTGCGAGCGTTGTCCGGAATTATTGGGCGTAAAGGGCTCGTAGGCGGTTTGTCGCGTCGGTAGTGAAAACCAGGTGCTTAACACCTGGCTTGCTTTCGATACGGGCAGAGT
+
GGDEG:FFFGGFGGGGDEG@EEECFGFFGGGD@FFGDFGGCFFFGFFGDGG:FGGGGA,EDFFGGFGGGGGGGGDEFFC@FEEGEGGCFEFFGG@FGEFGGGDBDFCGGGFFGGGGGD=:F:FEG7FED;FGGCFGC>FFFGGFGD@FFGCFFE*CGDFC72:FCF@FCFG7+2<B@<5?EGGDGGGG>EGGGGG>CEE>E*20<8ECECFD+<96CGEGGCCFFGG*/=EG5C?ED7DGGGGEGDGGGG**:C7:+*29CCDDCC6FC6C*C;80*07>>DFF@F?7>*>4519(#####
@M06045:235:000000000-JCY5N:1:1101:23127:4095 1:N:0:TACAGC
CGCGGTACTCCTACGGGAGGCAGCAGTGGGGAATTTTGGACAATGGGGGCAACCCTGATCCAGCCATCCCGCGTGTGCGATGAAGGCCTTCGGGTTGTAAAGCACTTTTGGCAGGGAAGAAACGGCGCCGGTTAATACCTGGCGCAACTGACGGTACCTGCAGAATAAGCACCGGCTAACTACGTGCCAGCAGCCGCGGTAATACGTAGGGTGCAAGCGTTAATCGGAATTACTGGGCGTAAAGCGTGCGCAGGCGGTTCGGAAAGAAAGATGTGAAATCCCAGAGCTTAACTTTGCCTCG
+
GGGGGGGGGGGGGGGGGGGGGGGGGGGGGGGGGGGGGGGGGGGGGGGGGGGGGGGGGGGGGGGGGGGGGGGGGGGGFGGGGGGGGGFGGGGGGGGGGGGGGGGGGGGGGGGGGGGGGGGGGGGGGGGGGGGDGGGGGGGGGGGGGGGGGGGGGGGGGGGGGGGGGFGGGGGGGGGGDEGGGGGGGGGGGGGGGGGGGGGGDGFGGGGFGGEGGGGFGGGGEGGGFFEGCCCFGGGGGGGEGDGGCDCDGDEGEDDGGDGGGCDGGGFFGF<?F?FFC=BFFFFFFFFF?FFBFFF9#####
@M06045:235:000000000-JCY5N:1:1101:22300:4105 1:N:0:TACAGC
CGCGGTACTCCTACGGGAGGCAGCAGTGGGGAATATTGCACAATGGGCGAAAGCCTGATGCAGCAACGCCGCGTGAGCGATGAAGGCCTTCGGGTCGTAAAGCTCTGTCCTCAAGGAAGATAATGACGGTACTTGAGGAGGAAGCCCCGGCTAACTACGTGCCAGCAGCCGCGGTAATACGTAGGGGGCTAGCGTTATCCGGATTTACTGGGCGTAAAGGGTGCGGAGGTGGTTTCTTAAGTCAGGAGTGAAAGGCTACGGCTCAACCGTAGTAAGCTCTTTAAACTGGGAAACTTTGCAC
+
FGCFGGGGGGGGGGGGDEGDGGGGGG<FGGGFGGGFF9CF@EFEEE,CFGGGGGGGFGAEG9CFGGGGGGGGGFGGDFG@EFEEFFCFGFFF+FFGCGFGFCF<FFGEEDFG9DD,,FF<?CFGFFGGDFCCDFGGGGGGGGC>FFFEFCCCGGGGG?EFFFG9DEFEG,<<*=1FCF+2=+?FC@CCGEFGFEECEFFGGDGGGG++<<C5*:E8*2<<=8;EE*:8CECFCFGGG7>?C>7<CFG3>5CFF*7C+9*19<D*>65>C555C?@?=*0*7***149*9:43@?>4#####
@M06045:235:000000000-JCY5N:1:1101:10984:4156 1:N:0:TACAGC
CGCGGTACTCCTACGGGAGGCAGCAGTTAGGAATTTTGGGCAATGGGCGCAAGCCTGACCCAGCAACGCCGCGTGGGTGACGAAGGCCTTCGGGTTGTAAAGCCCTTTTCTCAGGGAAGATGATGACGGTACCTGAGGAAGAAGCACCGGCTAACTACGTGCCAGCAGCCGCGGTAATACGTAGGTGGCAAGCGTTGTCCGGATTTATTGGGCGTAAAGGGCGCGCAGGTGGTGTGCTAAGTCTGCCGTGAAATCTCCCGGCTCAACTGGGAGGCTGCGGTGGAGACTGGTGCGCGGGTCC
+
GGGGGGGGGGGGGGGGDGGGG>GGGGFGGGGGGGFGGGGGGGGGGGGGGGGGGGGGGGGGGGGGGGGGGGGGGFEGGGGGGGGGGGGFGGGGGGGEEFGGGGGGGGGGGGGGGGGGGGGGGGGGGGGGGGGGGFGGGGGGGGGGGGFGFGECGDG?FGGGGGGGGGFGGGGGGGFGEGGGGGGGGGGFFGGGGGGGGCFGGGGEC+<EGGG5CEEGDGGFEEGGEEGCE=FGG=7CCFGCFGGGGGCD*)CGF**:C:CDGD57CC?FGFG>G@@455775>B>:?F?FFF:9;B(#####
@M06045:235:000000000-JCY5N:1:1101:24148:4162 1:N:0:TACAGC
CGCGGTACTCCTACGGGAGGCAGCAGTGGGGAATATTGCACAATGGGCGGAAGCCTGATGCAGCGACGCCGCGTGAGGGATGACGGCCTTCGGGTTGTAAACCTCTTTCAGCAGGGAAGAAGCGAAAGTGACGGTACCTGCAGAAGAAGCGCCGGCTAACTACGTGCCAGCAGCCGCGGTAATACGTAGGGCGCGAGCGTTGTCCGGAATTATTGGGCGTAAAGAGCTCGTAGGCGGCTCGTCGCGTCGACCGTGAAAACCCGCAGCTTAACTGCGGCTTGCGGTTGATACGGGCGGGTCC
+
GGGGGGGGGGGGGGGGGGGGGGGGGGAFGGGGGGGGGGGGGGGGGGGGGGGGGGGGGGGGGGGGGGGGGGGGGGGGGGGGGGGGGGGGGGGGGGGGGGGGGGGGGGGGGGGGGGGGGGGGGGGGGGGGGGGGGGGGGGGGGGGGGGGFFGGGGGGGGGGGGGGGGGGGGGGGGGGGGGGGGGGGGGGGGGGGGGGGGGGGGGGFGGGEC*ACGGGGGGGEEE8CFGGGGEGGGGGDGGDGG)9EEGDGGGGGGDDFCFCGDDDG)9@4FFGFGFFFGF37<FEFFF)6B=6(.417#####
@M06045:235:000000000-JCY5N:1:1101:17588:4196 1:N:0:TACAGC
CGCGGTACTCCTACGGGAGGCAGCAGTGAGGAATTTTCCGCAATGGGCGAAAGCCTGACGGAGCGACGCCGCGTGCACGAGGAAGGTCTTCGGATCGTAAAGTGCTGTCGAGGGGGACGATTATGACGGTACCCCTGGAGGAAGCCCCGGCTAACTACGTGCCAGCAGCCGCGGTAAGACGGAGGGGGCGAGCGTTGTTCGGAATTACTGGGCGTAAAGCGTGCGTAGGCGGATTCGTAAGTCGAGGTTGAAATATCCGGGCTCAACTCGGGGCACGGCCTTGATACTGCGAACCTCAGGT
+
GDEGGGGGGGFFFGGGGGGEGEGGGGGGGGGGGG?FGFGGGGGFFGGGGD@FFCCFFGGGDEGGEGGGGGGGGGGGGGGDEGEFFGGGFGFGGEC:FFFFGGGGGGFGGGGGGGGGGGFF@FGGGC9FGEGGGGDFGFFGGDGGG@CEGGGGCCFGGGGGGGGDGGGGGFEGGGGGGFFEG*;:CEGEGGCECEEGD>CFGGEGG6E9FGFCCEEEEFGGEGCEEGD5EEGCCEGGD<CGGG7EEC<*9DFG7DCGCFD3CG5/79;=C>D><B5.9>DB>F?==4966?@1<9><#####
@M06045:235:000000000-JCY5N:1:1101:16766:4208 1:N:0:TACAGC
CGCGGTACTCCTACGGGAGGCAGCAGTGGGGAATATTGGACAATGGGCGAAAGCCTGATCCAGCCATGCCGCGTGAGTGATGAAGGCCCTAGGGTTGTAAAGCTCTTTCAACGGTGAAGATAATGACGGTAACCGTAGAAGAAGCCCCGGCTAACTTCGTGCCAGCAGCCGCGGTAATACGAAGGGGGCTAGCGTTGTTCGGAATTACTGGGCGTAAAGCGCACGTAGGCGGATTGTTAAGTGAGGGGTGAAATCCCAGGGCTCAACCCTGGAACTGCCTTTCATACTGGCAATCTACGTT
+
GGGGGGGGGGGGGGGGGGGGGGGGGGGGGGGGGGGGGGGGGGGGGGGGGGGGGGGGGGFGGGGGGGGGGGGGGGGGGGGGGGGGGGGGGGGGGGGGGGGGGGGGGGGGGGFGGGGGGGGGGGGGGGGGGGGGCGGGGGGGGFGGGGGGGGGEGGGGGGGGGGGGGGGGGGGGGGGGGGGGFGGGGGGGGGGGGGGGGGGGGGGGGGGGGFGFGGGGGGGGGGGGGGFCEGGGEEDFFGC?E>DEC5CGDGGGFFFGGGGGGGFGCDFFG@GFFFF4F@FFF*66FFFFFFF??7:)#####
@M06045:235:000000000-JCY5N:1:1101:10541:4224 1:N:0:TACAGC
CGCGGTACTCCTACGGGAGGCAGCAGTAGGGAATCTTGCGCAATGGGCGAAAGCCTGACGCAGCCATGCCGCGTGAATGATGAAGGTCTTAGGATTGTAAAATTCTTTCACCGGGGAAGATAATGACGGTACCCGGAGAAGAAGCCCCGGCTAACTTCGTGCCAGCAGCCGCGGTAATACGAAGGGGGCTAGCGTTGCTCGGAATTACTGGGCGTAAAGGGCGCGTAGGCGGACATTTAAGTCAGAGGTGAAAGCCCAGGGCTCAACCTTGGAATTGCCTTTGATACTGGATGTCTGAATT
+
GGGGGGGGGGGGGGGDGGGGGGGGFGGGGGCCGGGGGGGGGGGGGGGGDGGCGGGGGGGGGGDGGGGCGGGGGG7CFGFAEF9<EGFAFGGGGGGCF?FFFFGFGGGGGGGFGEGGGGGFGGCDGFGGGEFDECFEECGFFGGEC<<FEGGGEGEGGDCDC7FGGGGGGDGEEEFGE@EFFFGGEEEGGGGGGD88CECEE5*;EFGGGGDG5=*1;CEEGDCEEEGGGGGGGCEG7<CCCFF?FDCFDFG4CGGGGGGGGGGGGFFFFFFFGFF?GBF@F*9/@?F?*7@AF().#####
@M06045:235:000000000-JCY5N:1:1101:19789:4236 1:N:0:TACAGC
CGCGGTACTCCTACGGGAGGCAGCAGCAAGGAATTTTCCGCAATGGGCGCAAGCCTGACGGAGCAACGCCGCGTGTGGGATGACGCGTTTCGGCGTGTAAACCACTGTTCATGGGGACGAAGCACTGACGGTACCCATGGAGGAAGGCCCGGCTAACTACGTGCCAGCAGCCGCGGTAATACGTAGGGGTCGAGCGTTGTCCGGAGTTACTGGGCGTAAAGCGCGCGCAGGTGGCTCATTACGCCCGGCGTGAAAGCCCCCGGCTTAACCGGGGAAGGTCGTCGGGTACGGGTGAGGCGCT
+
GGGGGGGGGGGGGGGGGGGGGGGGGGGGGGGFGGGGGGGGGGGGGGGGGGGGGGGGGGGGGGGGGGGGGGGGGGGGGGGGGGGGGGGGGGGGGGGGGGGGGFGGGGGGGGGGGGGGGGGGGGGGGGGGGGGGFGFGGGGGGGGGGGGGFGGGGGGGGGGGGCFGGGGGGGGFGGGGGGEFGGGFGGGGGGGGGG>E:C>?EC8C?EGGGGGFGGGGGGG8<CGGGGGGGGG@FGGCFGG+?7752>D5CD5)7>>D*9559CDD<56@CFGEGF)7D>96>)7B@)8>FFF>51(.#####
@M06045:235:000000000-JCY5N:1:1101:23519:4240 1:N:0:TACAGC
CGCGGTACTCCTACGGGAGGCAGCAGTGGGGAATATTGCACAATGGGCGAAAGCCTGATGCAGCAACGCCGCGTGAGTGATGAAGGCCTTCGGGTCGTAAAACTCTGTCCTCAAGGAAGATAATGACGGTACTTGAGGAGGAAGCCCCGGCTAACTACGTGCCAGCAGCCGCGGTAATACGTAGGGGGCTAGCGTTATCCGGATTTACTGGGCGTAAAGGGTGCGTAGGTGGTCTCTTAAGTCAGGAGTGAAAGGCTACGGCTTAACTGTAGTAAGCTCTTGAAACTGGGAGACTTGTCCA
+
GGGGGGGGGGGGGGGGGGGGGGGGGGGGGGGDGGGGGGGGGGGGGGGGGEFCGGGGGGGGGGGFGGGGGGGGGGGGGFGGGGGGGGGGGGGGGGGGGGGGGGGFFGGGG8EGCEFFFGGGGGGGGGGGGGFGGGGGGGGGGGGGGGGGGGDC@AFGGGGGGGGGGGGGGGGGGGGGGGGGGGGGGGGGDGGGGGDGGGGGGGGGGGG9CGGGGGGGGGGGGDGEGG5EGGGGC60<:FGGDCCFF4>D<DG7+*>FFGFGGGGDGGF=FF>FGFFFGFFFFG?)196BF458)4<6#####
@M06045:235:000000000-JCY5N:1:1101:16786:4248 1:N:0:TACAGC
CGCGGTACTCCTACGGGAGGCAGCAGTAGGGAATTTTGCGCAATGGGGGAAACCCTGACGCAGCAACGCCATGTGTGGGATGAAGCATTTCGGTGTGTAAACCACTGTCGGCAGGGAATAAAGCCCACATTTATGTGGGGGTGAATGTACCTGCAAAGGAAGCCCCGGCTAACTTCGTGCCAGCAGCCGCGGTAATACGAGGGGGGCAAGTGTTGTTCGGAATCACTGGGCGTAAAGGGAGCGTAGGCGGATGTTTAAGTTGGATGTTTAAGACCGGGGCCCAACCTCGGAGCGGCTTCGA
+
GGGGGGCFGGGG,FFDCGGEGFGEF@<FFCFFCFGGF<9@FEEGG@CF@FCEDFCFCFFGGGGGGGFGGGGGGEGGGECE=FFGFGGFBFEGGGCFCEFFGA=EGFF?FF7FCCFEGGFEAEGGGGGEB<F,3=<@@F7<>>:FGGFF;FCFG7F,FC7735@<*5:C7<CCG@FFFBCEFGGGGDC*:8188?EFCF5E*?C*CEE>880<<+2;*9;8CEFFFG+<6CFG8C55:<CF5CD==37DDDG3:9*?F7>>CFFG7D?@7=C@*=5<)755>D@F>B007)),039(#####
@M06045:235:000000000-JCY5N:1:1101:22190:4258 1:N:0:TACAGC
CGCGGTACTCCTACGGGAGGCAGCAGTGGGGAATATTGGACAATGGGCGGAAGCCTGATCCAGCAACGCCGCGTGAGGGATGACGGCCTTCGGGTTGTAAACCTCTTTCAGTACCGACGAAGCGCAAGTGACGGTAGGTACAGAAGAAGGACCGGCCAACTACGTGCCAGCAGCCACGGTAATACGTAGGGTCCGAGCGTTGTCCGGAATTATTGGGCGTAAAGGGCTCGTAGGCGGTTTGTCGCGTCGGGAGTGAAAACACCGGGCTTAACTCGGTGCTTGCTTTCGATACGGGGGTGAG
+
GGGGGGGGGGGGGGGGGGGGGGGGFGFGGGGGGGGGGGGGGGGGGGGGGGGGGGGGGGGGGGGGGGGGGGGGGGGGGGGGGGGGGGGDGGGGGGGGGGGGGGGGGGGGGGGGGGGGGGGGGGGGGGGGGGGGGGGGGGGGGGGGGGGFFGGGGGGGGGGGGGGGGGGGGGGGGGGGGG7FFGGGGG<FGGGGGGGGGEGEGGGGGGGCEFFDD?9CFFGGEGGGGGGGGGGGGEFGG:C5ACGDGGGD7DGDG<F7<:DFGGDCGGFFGFDFFFFDGFFFFGFF*=FE>FFFF?F(#####
@M06045:235:000000000-JCY5N:1:1101:18753:4266 1:N:0:TACAGC
CGCGGTACTCCTACGGGAGGCAGCAGTGGGGAATCTTAGACAATGGGGGCAACCCTGATCTAGCCATGCCGCGTGAGTGATGAAGGCCTTAGGGTTGTAAAGCTCTTTCAGCTGTGAAGATAATGACGGTAGCAGCAGAAGAAGTCCCGGCTAACTCCGTGCCAGCAGCCGCGGTAAGACGAAGGGGGCTAGCGTTGTTCGGAATTACTGGGCGTAAAGCGCGTGTAGGCGGTTATCCAAGTCGGGTGTGAAAGCCTTGAGCTCAACTCAAGAAATGCACTCGGTACTGGGTGACTGGATG
+
GGGGGGGGGGGGGGGGGGGGGGGGGGGGGGGGGGGGGGGGGGGGGGGGGGGGGGGGGGGGGGGGGGGGGGGGGGGGGGGGGGGGGGGGGGGGGGFGGGGGGGGGGGGGGGGGGGGGGGGGGGGGGGGGGGGGGGGGGGGGGGGGGGGGGGGGGGGGGGGGGGGGGGGGGGGGGGGGGGGGGGGGGGGGGGGGGGECGGGGGGGGGGGGGGGGGGGGEGGGGGGCEGGGGGGGGGDGGGGGGGGGGGGDDDFFGGGGGGGGGG7FDGFFGFFFGFFBGFFF?G@FFFFFFF>?D??<#####
@M06045:235:000000000-JCY5N:1:1101:26303:4269 1:N:0:TACAGC
CGCGGTACTCCTACGGGAGGCAGCAGTGGGGAATATTGGACAATGGGCGCAAGCCTGATCCAGCAATGCCGCGTGAGTGATGAAGGCCTTAGGGTTGTAAAGCTCTTTTACCCGGGATGATAATGACAGTACCGGGAGAATAAGCCCCGGCTAACTCCGTGCCAGCAGCCGCGGTAATACGGAGGGGGCTAGCGTTGTTCGGAATTACTGGGCGTAAAGCGCACGTAGGCGGCTTTGTAAGTTAGAGGTGAAAGCCCGGGGCTCAACTCCGGAATTGCCTTTAAGACTGCATCGCTCGCGG
+
GGGGGGGGGGGGGGGGGGGGGGGGGGGGGGGGGGGGGGGGGGGGGGGGGGGGGGGGGGGGGGGGGGGGGGGGGGGGGGGFGGGGGGGGGGGGGGGGGGGGFGGGFGGGGGGGGGGGGGGGGGGGGGGGGGGGGGGGGDGGGGGGGCFGGGGGGGGGGGGGGGGGGGGGGGGGGGGGGGGGGGDGGGGGGGGGGGGGGGGGEGGGGGGGGGGGGGGGGFFGGDEGGGGGGGEEGG5CGGGGGGGGG7CDFCFFCFGCCGGDDGCFDGFFGFGFGF@FGFFFFGFF?F=?FFF>=?B,#####
@M06045:235:000000000-JCY5N:1:1101:17130:4270 1:N:0:TACAGC
CGCGGTACTCCTACGGGAGGCAGCAGTGGGGAATATTGCACAATGGGCGAAAGCCTGATGCAGCAACGCCGCGTGAGCGATGAAGGCCTTCGGGTCGTAAAGCTCTGTCCTCAAGGAAGATAATGACGGTACTTGAGGAGGAAGCCCCGGCTAACTACGTGCCAGCAGCCGCGGTAATACGTAGGGGGCTAGCGTTATCCGGATTTACTGGGCGTAAAGGGTGCGTAGGTGGTTTCTTAAGTCAGGAGTGAAAGGCTACGGCTCAACCGTAGTAAGCTCTTGAAACTGGGGAACTTACAGA
+
GGGGGGGGGGGGGGGGGGGGGGGGGGGGGGGGGGGGGGGGGGGGGGGGGGGGGGGGGGGGGGGGGGGGGGGGGGGGGGGGGGGGGGGGGGGGGGGGGEFGGGGGGGGGGGGGGGGGGGGGGGGGGGGGGGFGFGFGGGGGGGGGGGGGGGGDFGGGGGGGGGGGGGGGGGGGGGGGGGGGGGGGGGGGGGGGGGEGGGGGGGGG5CCEFGGGGGGGGGGGGGGGGGGGG:CFEGFGGGGGGGGGGGGGF5CFCDFGFGGGGG)>=DFFD.>DGF4=F=@4?D?FFF?FFFF?D::>#####
@M06045:235:000000000-JCY5N:1:1101:10015:4313 1:N:0:TACAGC
CGCGGTACTCCTACGGGAGGCAGCAGTGGGGAATATTGCACAATGGGCGCAAGCCTGATGCAGCGACGCCGCGTGAGGGATGACGGCCTTCGGGTTGTAAACCTCTTTCAGTAGGGAAGAAGCGTAAGTGACGGTACCTGCAGAAGAAGCGCCGGCTAACTACGTGCCAGCAGCCGCGGTAATACGTAGGGCGCAAGCGTTATCCGGAATTATTGGGCGTAAAGAGCTCGTAGTCGGTTTGTCGCGTCTGCCGTGAAAGTCCGGGGCTCAACTCCGGATCTGCGGTGGGTACGGGGCTGGG
+
GGGGGGGGGGGGGGDCEGGFCFFFGFFGGGGGGGGGGGGGGGGGGGEGGGGGGGGGCFGGGGGGCFEGGGGGGGGGGGCGGGGGGGGEGGGGGGDGGGFGGGGGCFCGGFCFGGGGGGGGGGFECFGGFFFGGEGGGG9CFEGFGGGGGGGGEGGGGGGGFGFGGGGGGGFGGGFGDGGF7CCFGGGCFEG6CGGEEGGEGDCGGGG5CCCF7<<F5ECECCFGFFGGGG5CF*<CGGG*:CDDFDCGC<FCCC3DGFCCF>DDGGFB<?CFGF@5))85626:>B>.)7/8>96(#####
@M06045:235:000000000-JCY5N:1:1101:20438:4319 1:N:0:TACAGC
CGCGGTACTCCTACGGGAGGCAGCAGTGGGGAATTTTGGACAATGGGGGCAACCCTGATCCAGCCATGCCGCGTGTGTGAAGAAGGCCTTCGGGTTGTAAAGCACTTTCGGACGGAACGAAATCGCGCGATCTAACAAGTCGCGTGGATGACGGTACCGTAAGAAGAAGCACCGGCTAACTACGTGCCAGCAGCCGCGGTAATACGTAGGGTGCGAGCGTTGTCCGGCATTATTGGGCGTAAAGGGCTCGTAGGCGGTTTGTCGCGTCGGGAGTGAAAACCTCGGGCTTAACTCGGCATAG
+
GGGGGGGGGGGGGGGGGGGGGGGGGGFGGGFCEFFGGGGGGG8CFGFGGGDGGGGGGGFGGGGGGGGGGGGGGFGCFEFFGGC<EFGGGGGGGEFDCFGGFGGGFFFEGEGGGGGEGGGGGGCFDFFGGGEFGGFGGGGGFGGGGG7FFEGGGGGGGGGGGGGCFGCFGGFFGGGGGGGFFFEEGGGEGFGGGGGGGGDCE>F?CE<FFGDGGCEGGG=:CCEGGGG*>EFGGFGGFDD55>FGGGG4><CC*<CDG7C<D7>DFC5>57D)97>9F4@FE477BBD3)9@A/.2:#####
@M06045:235:000000000-JCY5N:1:1101:9628:4339 1:N:0:TACAGC
CGCGGTACTCCTACGGGAGGCAGCAGTGGGGAATATTGGACAATGGGCGAAAGCCTGATCCAGCAATGCCGCGTGAGTGATGAAGGCCTTAGGGTTGTAAAGCTCTTTTACCCGGGATGATAATGACAGTACCGGGAGAATAAGCCCCGGCTAACTCCGTGCCAGCAGCCGCGGTAATACGGAGGGGGCTAGCGTTGTTCGGAATTACTGGGCGTAAAGCGCACGTAGGCGGCTTTGTAAGTTAGAGGTGAAAGCCCGGCGCTCAACTCCGGAATTGCCTTTAAGACTGCATCGCTTGATT
+
GGGGGGGGGGGGGGGGGGGGGGGGGGGFGGGGGGGGGGGGGGGGGGGGGGGGGGGGGGGGCGGGGGG@8DFEGGGGGAEGGFGGGGGGGGGGGGGGGGGGGCGFGGGEAFGGGGGGCGGEGGGGGGGGGGGCGGGGGGDFFGGGGGFFEGGGGFGGGGGGGGGFGGGGGGGGGGGEG9CCFGGCGGGGGGEFCEEGGEEFCECEGF:FF+CFCEGG58<EEGGDE=EFG6EGCE=EFGG79*?<:CCFGGGFGCC5ED<)7<7C5=FFG4DFCD@@46?FF>?6@FFFF:*6=(((#####
@M06045:235:000000000-JCY5N:1:1101:25732:4375 1:N:0:TACAGC
CGCGGTACTCCTACGGGAGGCAGCAGTGGGGAATCTTGCACAATGTGCGAAAGCGTGATGCAGCAACGCCGCGTGGGGGAAGAAGGCCTTCGGGTTGTAAACCCCTTTCAGTTGGGACGAAGCTTCGCCGGTTAACAGCCGGCCGGAGTGACGGTACCTTCAGAAGAAGCCCCGGCTAACTACGTGCCAGCAGCCGCGGTAATACGTAGGGGGCAAGCGTTGTCCGGAATCATTGGGCGTAAAGCGCGTGTAGGCGGGTCGGTAAGTCTGCTGTGAAAGTCCAGGGCTCAACCCTGTCTAG
+
GGGGGGGGGGGGGGGGGGGGGGGGGGGGGGDGGGGGGFGGGGGGGGGGGGGGGGGGGGGGGGGGGGGGGGGGGGGGGG>GGGGFGGGGGGGGGGGGGFFFGGGGEFGFGGGEGGGGGCFGGGGGGGGGGGGGGEGGGFGGGGGGGGGGGGGGGGGGDGGGFGGGGGGGGGF@FCFFGGGGGGFGD>CFGGGGFGGGGCG:EGGGGG@FGGGGGGGGGGG5=5CFGGG57CFGGC+AFEDEGDGG+99CCDGCDF6CC)1>DGGGDDFF:@0=F64*7**96CF)75308?F:;0:0#####
@M06045:235:000000000-JCY5N:1:1101:9508:4457 1:N:0:TACAGC
CGCGGTACTCCTACGGGAGGCAGCAGTGGGGAATATTGCACAATGGGCGGAAGCCTGATGCAGCGACGCCGCGTGAGGGATGACGGCCTTCGGGTTGTAAACCTCTTTCAGCAGGGAAGAAGCCTTTAAAAGTGACGGTACCTGCAGAAGAAGCACCGGCTAACTACGTGCCAGCAGCCGCGGTAATACGAAGGGGGCTAGCGTTGTTCGGAATTACTGGGCGTAAAGCGCACGTAGGCGGAGTCGTCAGTTAGGGGTGAAATCCTGGGGCCCAACCCCGGCACAGCCTTAAACACCAAAG
+
GGCFCFGGGGGGFFGGGGGGGGGGGGA@FGECFFFFG-CEFGGGFGCGGGGGGGGGGGFG<FFG@GGGGGGGGGGGG8FD@FGFGGGGGGGGGGG7FGGGGGGFGG9FF==BFF?F7FEGGB,@,@FF,FCA,9D;3:FCEG@CFFG9CCGDGD7F@1:*4<,3<C:EF2C@<<:+2<7<:*4*1*2+:C*:C8/8*/**2<CE*:;>FG5/288E+0@+*:C*/*12+2*?8:*29*7*/))/+1**19<:+*91CC)***2:6**95><)).<>*))0)).7)07.)/*)*)).#####
@M06045:235:000000000-JCY5N:1:1101:12389:4483 1:N:0:TACAGC
CGCGGTACTCCTACGGGAGGCAGCAGTAAGGAATATTGGTCAATGGAGGCAACTCTGAACCAGCCATGCCGCGTGCAGGAAGACGGCCCTATGGGTTGTAAACTGCTTTTATACGGGAATAAACCCCGGTTCGTGAACCGGGTTGAATGTACTGTAAGAATAAGGATCGGCTAACTCCGTGCCAGCAGCCGCGGTAATACGGAGGATCCAAGCGTTATCCGGATTTATTGGGTTTAAAGGGTGCGTAGGCGGCCTATTAAGTCAGGGGTGGAAGACGGTGGCTCAACCATCGCAGTAACCG
+
GGGGGGGGGGGGFFGGDFGGEGCEFFFGGGGGGGGFGFGGCFGGFGFGGGGGGGGGGGGGFGGGGGFGGGGGGGGGGGGGGFDFGGGGGGFGGGGGGGGGGGGGGGGG9FFFFFG7CFFFGGGG8FEGEEGGGDEGGGCFFGECEFGGGFGGGGGGGGFGGGGGGGGGGGGGGGFFFEGF*8CGGGGGGGGGGGGGCGGGGGGCEGC7BFFF8ECGGF?FGG**8+++2<FGEG5E>FGGGG*:EGDGGGGGGG<DFCGC7:F7CFFBD>GFGF>?DEFFB45<6FFF3??6>FF1#####
@M06045:235:000000000-JCY5N:1:1101:6434:4504 1:N:0:TACAGC
CGCGGTACTCCTACGGGAGGCAGCAGTGGGGAATCTTGCACAATGGGGGAAACCCTGATGCAGCGACGCCGCGTGAGTGATGAAGCCCTTCGGGGTGTAAAGCTCTTTCGGCAGGGACGATAATGACGGTACCTGAAGAAGAAGCTGCGGCTAACTACGTGCCAGCAGCCGCGGTAATACGTAGGCAGCGAGCGTTGTTCGGAGTTACTGGGCGTAAAGAGTGCGTAGGCGGTTTTCTAAGTTTGGTGTGAAATCTCCCGGCTTAACTGGGAGGGTGCGCCGAAAACTGGAAGGCTCCAAG
+
GGGGGGGGGGGGGGGGGGGGG7CFGFGGGGGGGGGGGGGGGGGFGGGGGGGGFGGGGGGGGGGGGGGGGFGG@@F7FGGGGGGGGGGGGGGGGGGGGGGGGFFFGFGGGDFGGGGGGGGGGGGGGGGGGGGCGGFCFGGGFCC?CFCCGGGGGGGDFGEGGFGGGFCGGFFGGGGGGGGGGGGFGCE5C>CEGG5C5EFGEGGGGC+<C:CFGGGGGGF@6FDFEEEGEFE=:C5=FCDF?FGF7<FFFGGFFGGGEGG3C3)17DF?F455C@E>5>555DEEEFFF?F?3)-45#####
@M06045:235:000000000-JCY5N:1:1101:22700:4529 1:N:0:TACAGC
CGCGGTACTCCTACGGGAGGCAGCAGTGGGGAATCTTGCGCAATGGGCGAAAGCCTGACGCAGCAACGCCGCGTGCGGGAAGAAGGCCTTCGGGTTGTAAACCGCTTTCAGCGGGGAAGAAGGCGAGCGGGTTAATAGCCCGTCAGCTGACGGTACCCGCAGAAGAAGGTCCGGCTAACTACGTGCCAGCAGCCGCGGTAATACGTAGGGACCGAGCGTTGTCCGGAATCATTGGGCGTAAAGAGCGTGTAGGCGGCCACTTAAGTCCTGCGTGAAATCTTGCGGCTCAACCGCAAATCCC
+
GGGGGGGGGGGGGGGGGGGGGGGGGGFGGGGGGGGGGFGGGGGGGGGGGGGGGGGGGGGGGGGGGGGGGGGGGGGGGGGGGGGFFGCFGFGGEG<=FGF<FGGGGGGGGFFGGGGGEGGGGGGGC7FGGGGGGGGGDFGGGGCGGGGGFGGGGGGGGGGGGGGGGGGGGGGGGGGCEFGGGGG@@FGGGGFGGGDGGDCGEGGGG:C>CCGGGD=CGGGEECEGGG5C*<FCFF?EGGGGEC*+2CCGGGFCCCCDCCCDGCGDC>FFGFG>7.>3CBFFFGBFFFFFFFFB@BF;#####
@M06045:235:000000000-JCY5N:1:1101:5482:4557 1:N:0:TACAGC
CGCGGTACTCCTACGGGAGGCAGCAGTGGGGAATATTGGACAATGGGCGGAAGCCTGATCCAGCAACGCCGCGTGAGGGATGACGGCCTTCGGGTTGTAAACCTCTTTCAGCACAGGCGAAGCTCATCTCACGTGTGGGGTGGGTGACGGTATGTGCAGAAGAAGCACCGGCCAACTACGTGCCAGCAGCCGCGGTAATACGTAGGGTGCGAGCGTTATCCGGATTTATTGGGTTTAAAGGGTCCGTAGGTGGGATTGTAAGTCAGTGGTGAAATCTTTCGGCTTAACCGGAAAACGTCCG
+
GGGGGGGGGGGGGGGGGGGGGGGGGGGGGGGGGGGGGGGGGGGGGGGGGGGGGGGGGGGGGGGGGGGGGGGGGGGGGGGGGGGGGGGGGGGGDGFFGGGGGGGGGGGGGGGGGGDGGCCCFGDCGGGG=FGGGFGGGGGGCFEGGGGGGG<FGGGDCGGGGGGF7BFF@:FCFFGGGGGFGGFGGG@CFGFEEGGEGGFGCF:CFGG8?*:CCGEC=ECF9CECCEEC?C?FFCECGFF9CDF67C9CGG<>GG5*:F77:FDFCFFFG@FF4@*0:B97>D)5;97@=>E9D9?(#####
@M06045:235:000000000-JCY5N:1:1101:17700:4603 1:N:0:TACAGC
CGCGGTACTCCTACGGGAGGCAGCAGTAGGGAATATTGGTCAATGGGTGAGAGCCTGAACCAGCCATGCCGCGTGCAGGAAGACGGCCTTCTGGGTTGTAAACTGCTTTTATCAGGGGATAAAATTTCCATGCGTGGAGAATTGAAGGTACCTGATGAATAAGCCACGGCTAACTACGTGCCAGCAGCCGCGGTAATACGTAGGTGGCGAGCGTTGTCCGGATTTACTGGGCGTAAAGGGAGCGTAGGCGGATTTTTAAGTGAGATGTGAAATACTCGGGCTTAACCTGAGTGCTGGGGGT
+
GGGGGGGGGGGGGGGDGGGGGGGGGGFGFGGGGGGGGGG<FDFGGGGGGGGGG?EGGGGGGGGGGGGGGGGGGGDFGGFFFGGGGGGGGFGBDFGGGGGGGFGCFGGGGGCE<AEFGGGEFGGGGGGGGGGFFB+CCBFGFEFGFGGGGGGGGGGGGGAFGFGDFFGGGGGGGGGGGGGDGGGGGDFGDEGGGGEGGGGGGGG59C87>*=CEEGEEFFE=CGEGF?<?<=FG:77CCGGFGGDEG<DGGGGG3CFGGFGF7:9*2*/:@C77FF4FB@5:DFFFFB*0)7:7A9-#####
@M06045:235:000000000-JCY5N:1:1101:12357:4625 1:N:0:TACAGC
CGCGGTACTCCTACGGGAGGCAGCAGTGGGGAATATTGCGCAATGGGCGGAAGCCTGACGCAGCGACGCCGCGTGGGGGATGACGGCCTTCGGGTTGTAAACCTCTTTCGACCTCGACGAAGCCTTTGGGTGACGGTAGGGGTGGAAGAAGCACCGGCCAACTACGTGCCAGCAGCCGCGGTAACACGTAGGGTGCGAGCGTTGTCCGGAATTATTGGGCGTAAAGAGCTCGTAGGCGGTGTGTCGCGTCGGCCGTGAAAACCTGCAGCTTAACTGTGGGCGTGCGGTCGATACGGTAGTC
+
GGGGGGGGGGGGGGGGGGGGGGGGGGFGGGGGGGGGGFGGGGGGGGGGGGGGGGGGGGFGGGGGGGGGGGGGGGGGGGGGGGGGGGGGDGGGGGGGGGGGGGGGGGGGGGGGGGFCFGGGGEGGFGGGGGGGGFGGGGGGGGGGGGGGGGGGGGGGGGGGGGGGGGGGGGGGGGGGGGGCGEGGGGGGGG8CEGGGGDGGGGGEGGGGGEEGCGGG?GGGG:EE*A7@CCFEGGGGGGGCEDGFEGGCDD>DGD7CE3*:>57DDDF6C5DFFB??*/7)7>5)<BFFEB@FF((-#####
@M06045:235:000000000-JCY5N:1:1101:14950:4640 1:N:0:TACAGC
CGCGGTACTCCTACGGGAGGCAGCAGTGGGGAATATTGCACAATGGGCGAAAGCCTGATGCAGCGACGCCGCGTGAGGGATGACGGCCTTCGGGTTGTAAACCTCTTTCAGCAGGGAAGAAGCGCAAGTGACGGTACCTGCAGAAGAAGCACCGGCTAACTACGTGCCAGCAGCCGCGGTAATACGTAGGGTGCGAGCGTTGTCCGGAATTATTGGGCGTAAAGAGCTTGTAGGCGGTTTGTCGCGTCTGCCGTGAAAATTCGAGGCTCAACCTCGAACTTGCGGTGGGTACGGGCGTTGG
+
GGGGGGGGGGGGGGGGGGGGGGGGGGGGGGGGGGGGGGGGGGGGGGGGGGGGGGGGGGGGGGGGGGGGGGGGGGGGGGGGGGGGGGGGGGGGGGGGGGGGGGGGGGGGGGGGGGGGGGGGGGGGGGGGGGGGGGGGGGGGGGGGGGGGGGGGGGGGGGGGGGGGGGGGGGGGGGGGGGGGGGGGGGEGGGGGGGGGGEEEEGGGGGGGGG6CFFGFGGGGCECFFGGGGGGGGGGGGG37E9CGGGGDDGFCGDDFGGGGGGGGGGFFCFGFGF:DGFFFF:=DFFF>>DF>EF9,#####
@M06045:235:000000000-JCY5N:1:1101:19851:4644 1:N:0:TACAGC
CGCGGTACTCCTACGGGAGGCAGCAGTGGGGAATATTGCGCAATGGGCGGAAGCCTGACGCAGCGACGCCGCGTGGGGGATGACGGCCTTCGGGTTGTAAACCTCTTTCAGCAGGGACGAAGCGAAAGTGACGGTACCTGCAGAAGAAGCACCGGCCAACTACGTGCCAGCAGCCGCGGTAATACGTAGGGTGCAAGCGTTGTCCGGAATTATTGGGCGTAAAGAGCTCGTAGGCGGTTTGTTGCGTCGGCTGTGAAATCCCGAGGCTCAACCTCGGGTCTGCAGTCGATACGAGCGGGTC
+
GGGGGGGGGGGGGGGGGGGGGGGGGGFGGGGGGGGGGFFGGGGGGGGGGGGGGGGGGGGGGGGGGGGGGGGGGEGGGGGGGGGGGGGGGGGGGGGGGGGGGGGGGGGGGGGGGGGGGGGGGGGGGGGGGGGGGGFGGGGGGGGGGGGGGGGGFFGDGGGGFGGGGGGFFGGGGGGGGGG:EGGGGGGGGGGGEGFFGGGEE>EFGGGE>F?@FGGFGGEC52;CEGGEGEG5CCFGDC5CCGGGGGGGDGGDEGGGG=CCDFDGGGFFG4FFG?F>DDFF>CFFFFF5>DFF>:6(#####
@M06045:235:000000000-JCY5N:1:1101:13423:4655 1:N:0:TACAGC
CGCGGTACTCCTACGGGAGGCAGCAGTGGGGAATATTGGACAATGGGCGGAAGCCTGATCCAGCAACGCCGCGTGAGGGATGACGGCCTTCGGGTTGTAAACCTCTTTCAGTACCGACGAAGCGAGAGTGACGGTAGGTACAGAAGAAGCACCGGCCAACTACGTGCCAGCAGCCGCGGTAATACGTAGGGTGCGAGCGTTGTCCGGAATTATTGGGCGTAAAGGGCTCGTAGGCGGTTTGTCGCGTCGGGAGTGAAAATCCAGGGCTTAACTCTGGACTGGCTTCCGATACGGGCCAGAC
+
GGGGGGGGFGGGGGGGGGGGGDGGGGGGGGGGGGFGGGGGGGGGGGGGGGGGGGGGGGGGGGGGGGGGGGGGGGEGGGGGGGGGGGGGGGGGGGGGGGGGGGGGGGGGGGGGGGGGGGGGGGGGGGGGGGGGGGGGGGGGGGGFFGFGGGGFGGGGDGGGGGGGGGGGGGGGGGGGGGGGGGGGGGGGGGGGGGGGEGGGEGGGGGG5EFCGGGGGGFGGDEEFFGGCFEGGGGGGGEDEGGFEFDDCCDGGGGGFFGGGCF=CCGFF44C?FF46F?FFFCFFFFF@BBB>:<0,#####
@M06045:235:000000000-JCY5N:1:1101:21589:4662 1:N:0:TACAGC
CGCGGTACTCCTACGGGAGGCAGCAGTAGGGAATCTTCCGCAATGGACGAAAGTCTGACGGAGCAACGCCGCGTGAGCGAAGAAGGCCTTCGGGTCGTAAAGCTCTGTTGTCAGGGAAGAACAAGTGCCATTCGAATAGGTTGGCACCTTGACGGTACCTGACCAGAAAGCCACGGCTAACTACGTGCCAGCAGCCGCGGTAATACGTAGGTGGCAAGCGTTGTCCGGAATTATTGGGCGTAAAGCGCGCGCAGGCGGTCCTTTAAGTCTGATGTGAAAGCCCACGGCTCAACCGTTCAAT
+
GGGGGGGGGGGGGGGGGGGGGGGGGGGGGGGGGGGGGGGGGGGGGGGGGGGGGGGGGGGGGGGGGGGGGGGGGGGGGGGGGGGGGGGGGGGGGGGGGGGGGGGGGGGGGGFGFGGGGGGGGGGGGGGGGGGGGGGGGGGGGGGGGGGGGGGGGGGGGGGGGGGGGFGGGGGDFGGGGGGGGGGGGGGGGGGGGGGGGGGGGGEGGGFFFGGGGGGGGGGGGGGGGGGGGEFFGGGFGGGGEDGC9DGGCD=3:DGGGGGGGGCC>DFFF?>FGFFFFFFFFGFFDF>E>B@BF?F-#####
@M06045:235:000000000-JCY5N:1:1101:19065:4666 1:N:0:TACAGC
CGCGGTACTCCTACGGGAGGCAGCAGTGGGGAATATTGCGCAATGGGCGAAAGCCTGACGCAGCGACGCCGCGTGTGGGATGACGGCCTTCGGGTTGTAAACCACTGTCGGGAGGGACGAATGCCCCGCAAGGGGAGTGACGGTACCTCCAAAGGAAGCACCGGCTAACTCCGTGCCAGCAGCCGCGGTAATACGGAGGGTGCGAGCGTTGTCCGGAATCACTGGGCGTAAAGGGCGCGTAGGCGGCCGGATAAGTAGGGGGTGAAATCCTGCGGCTTAACCGCAGGGCTGCCTTCGGAAG
+
GGGGGGGGGGGGGGGGGGGGGGGGFGFGGGEDGGGGGFFGDGGGGGGGFGGGGFGGGGGGGGGGEFGGGGGGGCGFFGEGGGGGGGGGGGGGGG,FEGGGGGGGGGGGGGGGGGGGGGGECFFGGGGGGDCGFDGGGGGGGGGGGGG:CFGFFGFGGGGGFGGGGEGGG@EDEGFCFCGGFGGGGGGGG5EGFDGGEDEDGGGGGGGDEGECFGGG5CFGGGFGFFGEG58CF9=5C:9=*9C6E:<C)1*9*2:7+?FDDG9CF4??FFGFG>E:)7@FF7>;>@BDB452524,#####
@M06045:235:000000000-JCY5N:1:1101:22130:4695 1:N:0:TACAGC
CGCGGTACTCCTACGGGAGGCAGCAGTGGGGAATATTGGACAATGGGCGCAAGCCTGATCCAGCCATGCCGCGTGAGTGAAGAAGGCCCTCGGGTTGTAAAGCTCTTTTGTCCGGAAAGAAAAGCTTTCGGTTAATACCCGGAAGTCCTGACGGTACCGGAAGAATAAGCACCGGCTAACTTCGTGCCAGCAGCCGCGGTAATACGAAGGGTGCAAGCGTTACTCGGAATTACTGGGCGTAAAGCGTGCGTAGGTGGTTCGTTAAGTCTGATGTGAAAGCCCTGGGCTCAACCTGGCTCCG
+
GGGGGGGGGGGGGGGGGDGGGGGGGGFGGGGGGGGFGFGGGGGGGGGGGGGCGGGGGGFGFGGGGGGGGGGGGGGGGGFGGGGGGGGGGGGGGGGGGGGGGGGGGGEFGGGGGGGGGGGGGGGGGGGFGGEGGGGGGGFCEGDEECFFGGGG@FGGFFGDFFGGGGFGFGGGGGGGGGGGGGFGFGGGGGGGGGCGGGGGGGGGGGGFEEEFEGGGGGGGDG=FGGGDE=CGGGGFGDDEGG97EGGDDG15CD:FG<CGGGGGGF/@>BGFFF74CFFFFC;>5)<FFFFFFFFF#####
@M06045:235:000000000-JCY5N:1:1101:16646:4739 1:N:0:TACAGC
CGCGGTACTCCTACGGGAGGCAGCAGTGGGGAATATTGGACAATGGGGGCAACCCTGATCCAGCCATGCCGCGTGAGTGATGAAGGCCTTCGGGTTGTAAAGCTCTTTTGGCGGGGACGATGATGACGGTACCCGCAGAATAAGCCCCGGCTAACTTCGTGCCAGCAGCCGCGGTAAGACGAAGGGGGCTAGCGTTGTCCGGAATCAGTGGGCGTAAAGCGCGCGTAGGCGGCCCGGTAAGTCCGCTCTGAAAGTCCAGGGCTCAACCCTGGAAAGCGGGTGGATACTGCCGGGCTCACGC
+
DFGGEGGGGFGGGGGGGGGGGGGGFGGGGG7@EGFGGFGGGFGFFFFDFCCFEGGGGGDFGGDEFFEFGFE@FGEGGGGGGG9<FGCFDFGGGGGGGEA<FFCADFGDC<FFGGGGGCEGGGG99=:>CBC7DFGGGCEGGGGFGFFGEGGEEFGCFGEFGBFGGGDFGGGGCCEEGGGFGGCGGDGGCE@FFECEC*ACEG5CECC+<@FCCECEGGG?EGECG85CEFGGGCC5D=C7C:C?ED3>*:?F9FC:<>FDGGFF=C7@C5D>5?*8455@>DB>F49FFF)25;>(#####
@M06045:235:000000000-JCY5N:1:1101:23905:4752 1:N:0:TACAGC
CGCGGTACTCCTACGGGAGGCAGCAGTGGGGAATATTGGACAATGGGCGCAAGCCTGATCCAGCCATGCCGCGTGAGTGATGAAGGCCTTAGGGTTGTAAAGCTCTTTCACCGGTGAAGATAATGACGGTAACCGGAGAAGAAGCCCCGGCTAACTTCGTGCCAGCAGCCGCGGTAATACGAAGGGGGCTAGCGTTGTTCGGAATTACTGGGCGTAAAGCGCACGTAGGCTGACATTTAAGTCAGGGGTGAAATCCCAGAGCTCAACTCTGGAACTGCCTTTGATACTGGGTGTCTTAGAT
+
GGGGGGGGGGGGGGGGGGGGGGGGGGGGGGGGGGGGGGGGGGGGGGGGGGGGGGGGGGGGGGGGGGGGGGGGGGGGGGGGGGGGGGGGGGGGGGGGGGGGGGGGGGGGGGGGGGGGGGGGGGGGGGGGGGGGGGGGGGGGGGGGGGGGGGGGGGGGGGGGGGGGGGGGGGGGGGGG>FGGGGGGGGGGGGGGGGGGGGGGGGGGGGGGGGGGGGGGDGGGGGGGGGFGGGGGGGGGGGGCFGGFFGGGGGGFGGGGGGGGGGGGGD@FGFGFGF:?FFFFFFFFFFFFFFFFFFF>#####
@M06045:235:000000000-JCY5N:1:1101:20523:4776 1:N:0:TACAGC
CGCGGTACTCCTACGGGAGGCAGCAGTGGGGAATATTGGACAATGGGCGCAAGCCTGATCCAGCCATGCCGCGTGAGTGATGAAGGCCCTAGGGTTGTAAAGCTCTTTCGACGGGGACGATAATGACGGTACCCGTAGAAGAAGCCCCGGCTAACTTCGTGCCAGCAGCCGCGGTAATACGAAGGGGGCTAGCGTTGTTCGGAATCACTGGGCGTAAAGCGCACGTAGGCGGATTGTTAAGTCAGGGGTGAAATCCCGAGGCTCAACCTCGGAACTGCCTTTGATACTGGCAATCTAGTGG
+
GGGGGGGGGGGGGGGGGGGGGGGGGGFGGGGGGGGGGGGGGGGGGGGGGGGGGGGGGGGGGGGGGGGGGGGGGGGGGGGGGGGGGGGGGGGGGGGGGGGGGGGGGGGGGGGGGGGGGGGGEGGGGGGGGGGGGGGGGGGGGGGGGGGFDGGGGGGGGGGGGGGGGGGGGGGGGGGGGGGGGGGGGGGDGGGGGGGDEGGGGGG>FGGGGGGGGGGGGGGGGGGGGGGGGGGGGG7=DFGGGCCGGGGGGGGGCF>7?DGGGGFGGGFFGFGFGEFFGFFFFGF=BFFFFFFBF?F:#####
@M06045:235:000000000-JCY5N:1:1101:14107:4777 1:N:0:TACAGC
CGCGGTACTCCTACGGGAGGCAGCAGTAAGGAATATTGGTCAATGGAGGCAACTCTGAACCAGCCATGCCGCGTGCAGGAAGACAGCCCTATGGGTCGTAAACTGCTTTTGTACGGGAATAAACCCCGGTTCGTGAACCGGGCTGAACGTACCGTAAGAATAAGGATCGGCTAACTCCGTGCCAGCAGCCGCGGTAATACGGAGGATCCGAGCGTTATCCGGATTTATTGGGTTTAAAGGGAGCGTAGGCGGCCCGTTAAGTCAGGGGTGAAAGACGGTGGCTCAACCATCGCAGTCTTCT
+
GGGGGGGGGGGGGGGGGGGGGGGGGGGGGGGGGGGGGGGGGGGGGGGGGGGGGGGGGGGGGGGGGGGGGGGGGGGGGGGGGGGGGGGGGGGGGGGGGGGGGGGGGGGGGGGGGGGGGGGGGGGGGGGGGGGGGGGGGGGGGGGGGGGGGGGGGGGGGGGGGGGGGGGGGGGGGGGFGGGGGGGGGGGGGGGGGGGGGFGFGGGGGGFGGGGGGGEE5FFGGGGG=CGGGGGGGGGGGGGGGGGGGGGGDG75CGDDGGGGG>777CFEC@3=CF:?GF>FF74??=FFFFFFEFF-#####
@M06045:235:000000000-JCY5N:1:1101:22530:4778 1:N:0:TACAGC
CGCGGTACTCCTACGGGAGGCAGCAGTGGGGAATTTTGGACAATGGGGGCAACCCTGATCCAGCCATGCCGCGTGCGGGAAGAAGGCCTTCGGGTTGTAAACCGCTTTTAGCCGGGACGAAAGCGCCACGGATAACACCCGTGGCGGTTGACGGTACCGGCGGAATAAGCACCGGCTAACTACGTGCCAGCAGCCGCGGTAATACGTAGGGTGCGAGCGTTAATCGGAATTACTGGGCGTAAAGCGTGCGCAGGCGGTTCGTTGTGTCGGCGGTGAAAGCCCCGGGCTCAACCTGGGCGTC
+
GGGGGGGGGGGGGGGGGGGGGGGGGGGGGGGGGGGGGGGGGGGGGGGGGGGGGGGGGGGGGGGGGGGGGGGGGGGGGGGGGGGGGGGGGGGGGGGGGGGGGGGGGGGGGGGGGGGGGGGGGGGGGGGGGGEGGGGGGGEDGGGGGGGGGGGGGGGGGGDGGGGGDGGGGGGGGGGGGGGGGGGGGGGGGGGGGGGEGGGGGGGGFCE?EEGCGDGC=*?8C;8FCFGGGGGGGGGGGGGEGDFFGGCGGDC5*CGGGGGGG59**1<FC:DDGF>FGFFFFGE>>B>)<9?BF?7?#####
@M06045:235:000000000-JCY5N:1:1101:18978:4798 1:N:0:TACAGC
CGCGGTACTCCTACGGGAGGCAGCAGTGGGGAATATTGCACAATGGGCGCAAGCCTGATGCAGCGACGCCGCGTGGGGGATGACGGCCTTCGGGTTGTAAACCTCTTTCAGTATCGGCGAAGCTCCGTGGTTTTCTGCGGGGTGACGGTAGGTACAGAAGAAGCACCGGCCAACTACGTGCCAGCAGCCGCGGTAATACGTAGGGTGCGAGCGTTGTCCGGAATTACTGGGCGTAAAGAGCTCGTAGGTGGTTTGTCGCGTTGTCCGTGAAAACTCACAGCTCAACTGTGGGCGTGGAGTC
+
GGGGGGGGGGGGGGGGGGGGGGGGGGFGGGGGGGGGGGGGGGGGGGGGGGGGGGGGGGGGGGGGGGGGGGGGGFGGGGGGGGGGGGGGGGGGGGGGGGGGGGGGGGGGGGGGGGGGGGGGGGGGGGGGGGEGGGGGGGGGGGEFGGGGFGGGGGGGGGGGGGGGGGGGGGGGGGGGGGGGGGGGGGGGGGGGGEGEGGGG@6@EG6CEGGGGGEEDEGGGGGGGFGGGGGGFGEGGGGGGGGGGG<9DGGG<EGGGGDDDGGGGGFBFGFG@FF?9CFFF42?FFFBFFFF:<9;2#####
@M06045:235:000000000-JCY5N:1:1101:16473:4811 1:N:0:TACAGC
CGCGGTACTCCTACGGGAGGCAGCAGTGGGGAATATTGCACAATGGGCGAAAGCCTGATGCAGCGACGCCGCGTGAGGGATGACGGCCTTCGGGTTGTAAACCTCTTTCAGCAGGGAAGAAGCGAAAGTGACGGTACCTGCAGAAGAAGCGCCGGCTAACTACGTGCCAGCAGCCGCGGTAATACGTAGGGCGCAAGCGTTGTCCGGAATTATTGGGCGTAAAGAGCCCGTAAGCGGTTTGTCACGTCGGGTGTGAAAGCCCGGGGCTTAACTCCGGAACTGCCTTTGATACTGGGGAGCC
+
GGGDEFEEGCFGFDGGGGGFGGGGDDCFG8F7:FCFGAFGGGFFF8EAE+@FFDFDC,<FFCGFFFFFCFCCFCEGGFFFFFCFCG7>?FGGEDE@BFE?FGGGGGGFGGFC=FFC<FF?FGGCGGGEGGAFGGFCFF;>FGGGC?CF<FEEGCFGE*,CGFFFCGFGAFCDCFFF<FEGEE?CFF6<FG888?C888C8E58C+AG5CFGFFF:+/*2?E5C?98**2CE=**<ED=C5AFDC2*9CCCE*29C0A?F**19C7DE@/):6*1?595)0)277?F*977@A6>72#####
@M06045:235:000000000-JCY5N:1:1101:22704:4853 1:N:0:TACAGC
CGCGGTACTCCTACGGGAGGCAGCAGTGGGGAATATTGGACAATGGGCGGAAGCCTGATCCAGCAACGCCGCGTGAGGGATGACGGCCTTCGGGTTGTAAACCTCTTTCGGTGGGGACGAAGCGCAAGTGACGGTACCCACTAAAGAAGCACCGGCCAACTACGTGCCAGCAGCCGCGGTAATACGTAGGGTGCGAGCGTTGTCCGGAATTATTGGGCGTAAAGGGCTCGTAGGCGGTTTGTCGCGTCGGGAGTGAAAACACCGGGCTTAACTCGGTGCTTTCTTTCGATTCGGGGGGAGG
+
GGGGGGGGEFGFGFGCGGGGGGGGGGFAFFGFGGFGGGGGGGGFGEFGGGEGGGGGGGGFGGGGGGGGGGGGGFGGGGEGGGGGGGCFDFFGDEFCGGDDFGGGGGDFDFG>FFFGGGGGGGGGDGGGGGGGGGGGCFGGGGGGFFFGGGGGFCBFGGGG?FGGFFFGGGGGG7FGGGGGECGGFF@EGGGFGGG5EGG8CECFGGG8CG6<C:CFGGGEG5CFGGD*1::?FGFEG=CGCF>G=CCDCGC7EGG*0:CCFG>CDD>35)2*275>*77***98=F/084*6>07(#####
@M06045:235:000000000-JCY5N:1:1101:7133:4865 1:N:0:TACAGC
CGCGGTACTCCTACGGGAGGCAGCAGTGGGGAATATTGGACAATGGGCGAAAGCCTGATCCAGCCATGCCGCGTGAGTGATGAAGGCCTTAGGGTTGTAAAGCTCTTTCAGTAGGGAAGATAATGACGGTACCTACAGAAGAAGCCCCGGCTAACTTCGTGCCAGCAGCCGCGGTAATACGAAGGGGGCTAGCGTTGTTCGGATTTACTGGGCGTAAAGCGCACGTAGGCGGATCGTTAAGTCGGGGGTGAAATCCTGGAGCTCAACTCCAGAACTGCCTTCGATACTGGCGATCTCCTTG
+
GGGGGGGGGGGGGGGGGGGGFGGGGGGGGGGGGGGGGGGGGGGGGGGGGGGGGGGGGGGGGGGGGGGGGGGGGGGGDGGGGGGGGGGGGGGGGGGGGGGGGGGGGGGGGGGGGGGGGGGGGGGGGGGGGGGGGGGGGGGGGGGGGGGGGGGGGGGGGGGGGGGGGGGGGGGGGGGGGGGGGGGGGGGGGGGGGGGGGGFGGEGGGGGGGGGGGGGGGGGGGGGGGGG:EGGGEGGGGGGGGGGGGCDGDGGGGGGGGFFGGGCCGGFFGFG@CFFFGFFFFGFFFFFFFFFFF>BB#####
@M06045:235:000000000-JCY5N:1:1101:17425:4893 1:N:0:TACAGC
CGCGGTACTCCTACGGGAGGCAGCAGTGGGGAATATTGGACAATGGGCGAAAGCCTGATCCAGCAACGCCGCGTGAGGGATGACGGCCTTCGGGTTGTAAACCTCTTTCAGCAGGGACGAAGCGAAAGTGACGGTACCTGCAGAAGAAGCACCGGCCAACTACGTGCAAGCAGCCGCGGTAATACGTAGGGTGCGAGCGTTGTCCGGAATTATTGGGCGTAAAGGGCTAGTAGGCGGTCCAACACGTCGGGAGTGAAAAGCTGGGGCTTAACCCGAGTCCTGCTTCCGATACGGGGCTTCT
+
F;F@F+@FGGGGGGGGGGGGGGGGGGGGGGGGGG<EFFGGGGGGGGGDG+FFCGGGGGGGGGGGDGGGGGGGGGGEG,FFCFGBFGGGGGGGGGGGGGGGGFG8FGFGGFGCCGGGGGGGGCCCCCF33>,>@:3@*,,@B@C,3@DFF,>F:F7:F7:C,F,*3@7*2?*<?F*1**4<*=,74B+5*=80AE8**1?EC*A+<EEG5/03:+<0;EGG5=FF+;5**/<C?++1>217E*9/:9953C/9E75*+2*2>C70*13)19*9*))0)..@@DF4*9<>3)<>F:;(#####
@M06045:235:000000000-JCY5N:1:1101:14827:4894 1:N:0:TACAGC
CGCGGTACTCCTACGGGAGGCAGCAGTGGGGAATATTGGACAATGGGCGCAAGCCTGATCCAGCCATGCCGCGTGTGTGATGAAGGCCTTAGGGTTGTAAAGCACTTTCGCCGATGAAGATAATGACTGTAGTCGGAGAAGAAGCCCCGGCTAACTTCGTGCCAGCAGCCGCGGTAATACGAAGGGGGCTAGCGTTGTTCGGAATTACTGGGCGTAAAGCGTACGTAGGCGGATTGTTAAGTGAGGGGTGAAATCCCGAGGCTCAACCTCGGAACTGCCTTTCATACTGGCAATCTTTGTA
+
GGGGGGGGGGGGGGGGGGGGGGGGGGGGGGGGGGGGGDGGGGGGGGGGGGGGGGGGGGGGGGGGGGGGGGGGGGGGGGGGGGGGGGGGGGGGGGGGGGGGGGGGGGGGGGGGGGGGGGGGGGGGGGGGGGGGGGGGGGGGGGGGGGGGGGGGGGGGGGGGGGGGGGGGGGGGGGGGGGGGGGGDGGGGGGGGGGGGGGGGGGGGGGGGGGGGGGGG=FGGGGGGGGGGGGGGG7ED7EFGGGGGGGGGDGGGGGGGGGDGGGG:DFFFFFGFDEFFGFFFFGFFFFFF4FF:FFF>#####
@M06045:235:000000000-JCY5N:1:1101:7955:4929 1:N:0:TACAGC
CGCGGTACTCCTACGGGAGGCAGCAGTGGGGAATATTGGACAATGGGCGAAAGCCTGATCCAGCCATGCCGCGTGAGTGATGAAGGCCCTAGGGTTGTAAAGCTCTTTCACCGGGGAAGATAATGACGGTACCCGGAAAAGAAGCCCCGGCTAACTTCGTTCCAGCAGCCGCGGTAATACGAAGGGGGCTAGCGTTGTTCGGAATTACTGGGCGTAAAGCGCACGTAGGCGGATCGGTCAGTTAGGGGTGAAAGCCCAGGGCTCAACCCTGGAACTGCCTTTAATACTGCCGGTCTGCTTA
+
GGGGGGGGGGGGGGGGGGGGGGGGGGFFFFGDEG@FE<EEFGFFFGEGGGGGGGGEGFEFGFFGGGGGGGGGG7CCF<<EGFCEAFAFFGGFEGFFCFFGGGGGCFFGFFC9CFGEEGDGCFGGFFGGGGDFD9FEG+@FCFGGG@FFGGGGGGG;A9FE:D,@9FF>><@7CEGGEGGFGGGCB7*BEEC>CECEE8C7>EGDGGFGGGGFGGGGGGGG=E=CC8FFGGGG?ECEGGGGGC7<CGC>9)*2<*2*:99<35FFF4<@<573769)*95*90*19?F6*9)4)-,-#####
@M06045:235:000000000-JCY5N:1:1101:24721:5025 1:N:0:TACAGC
CGCGGTACTCCTACGGGAGGCAGCAGTGGGGAATATTGCACAATGGGCGAAAGCCTGATGCAGCGACGCCGCGTGAGGGATGACGGCCTTCGGGTTGTAAACCTCTTTCAGCAGGGACGAAGCGTGAGTGACGGTACCTGCAGAAGAAGCACCGGCTAACTACGTGCCAGCAGCCGCGGTAATACGTAGGGTGCGAGCGTTGTCCGGAATTATTGGGCGTAAAGAGCTCGTAGGCGGTTTGTTGCGTCGGCTGTGAAAACTTCACGCTTAACGTGGAGCCTGCAGTCGATACGGGGGAATG
+
GGGGGGGGGGGGGGGGGGGGGGGGGGGGGGGEEGFFGGGGGGGGGGGGGGGGGGGGGGGGGGGGDGGGGGGGGGGGGGGGGGFFGGFEGGGGGGGGEGGGGGGGGGGGGGGGGGGGGGGGGGGGGGGGGGFFGGGFGGFGGCGGGGGGFGGGGGGGCCCGGGGGGGGGGGGGGGDEGGGGGGG9CFCGGGGGGGGDGDG88**0<EG>>CFFG?79EGG:CDFFGGGGGEGEFEC5CCC*79FGGGGGDDG3=99><CC<CF>DFF4;C5C?*)8@7>:@FFFFF?F:)77,8?F0#####
@M06045:235:000000000-JCY5N:1:1101:18632:5030 1:N:0:TACAGC
CGCGGTACTCCTACGGGAGGCAGCAGTGGGGAATCTTGCACAATGGGGGAAACCCTGATGCAGCGACGCCGCGTGAGCGATGAAGCCCTTCGGGGTGTAAAGCTCTTTCGACGGGAACGATAATGACGGTACCCGGAGAAGAAGCTGCGGCTAACTACGTGCCAGCAGCCGCGGTAATACGTAGGCAGCAAGCGTTGTTCGGAATTACTGGGCGTAAAGAGTGTGTAGGCGGTGCTCTAAGTTCGGTGTGAAATCTCCCGGCTCAACTGGGAGGGTGCGCCGGAAACTGGAGTGCTAACGA
+
GGGGGGGGGGGGGGGGGGGGGGGGGGGGGGGGGGGGGGGGGGGGGGGGGGGGGGGGGGGGGGGGGGGGGGGGGGGGGGGGGGGGGGGGGGGGGGGEGGGGGGGFGGGGGGGGGGGGGGGGGGGGGGGGGGGGGGGGFGGGGGGGGGGGGGGGGGGGGGGGGGGGGGGGGGGGGGGGGGGGGGGGGGGGGGGGGGGEGGGGGGGGGGGG7EGGGGGGGGGCEFGGGGGFGGGGGGDCCGGGGGGGGGGD<DGGFGGGGGGGGGGGFGFFDFF@GFF:5BFFFGEB@DFFFFFFF?))#####
@M06045:235:000000000-JCY5N:1:1101:12817:5033 1:N:0:TACAGC
CGCGGTACTCCCACGGGAGGCAGCAGTGGGGAATCTTGCGCAATGGGGGAAACCCTGACGCAGCAACGCCGCGTGAGCGATGAAGGTTTTCGGATCGTAAAGCTCTGTCATTTGGGACGATAATGACGGTACCAAATGAGGAAGCCACGGCTAACTACGTGCCAGCAGCCGCGGTAATACGTAGGTGGCGAGCGTTGTCCGGATTTACTGGGTGTAAAGGGTGCGTAGGCGGATGTTTAAGTCAGATGTGAAATACCCGGGCTCAACTTGGGTGCTGCATTTGAAACTGGATATCTATCCC
+
GGGGGGGGGGGGGGGGGGGGGGGGGGGGGGGGGGGGGGGGGGGGGGGGGGGGGGGGGGGGGGGGGGGGGGGGGGGGGGGGGGGGGGGGGGGGGGGGGGGGGGGGGGGGGGGGGGGGGGGGGGGGGGGGGGGGGGGGGGGGGGGFGGGGGGGGGGGGGGGGGGGGGGGGGGGGGGGGGGGGGGGGGGGFGGDEGGGGGGGGGGGGGGGGGGGGFGCFGGGGGGCGGEGGGGGGGGGGGGGGGGGGGFGGGGGGGGDGEFGGG:GGGGFFFFFFGFFFGFFFFG=4@?FFFFFFFAB6#####
@M06045:235:000000000-JCY5N:1:1101:18468:5086 1:N:0:TACAGC
CGCGGTACTCCTACGGGAGGCAGCAGTGGGGAATATTGGACAATGGGCGCAAGCCTGATCCAGCCATACCGCGTGAGTGAAGAAGGCCTTCGGGTTGTAAAGCTCTTTTGTTGGGAAAGAAATCCTGCCGGTTAATACCCGGTAGGGATGACGGTACCTGCAGAATAAGCACCGGCTAACTACGTGCCAGCAGCCGCGGTAATACGTAGGGTGCAAGCGTTAATCGGAATTACTGGGCGTAAAGCGTGCGCAGGCGGTTCGGAAAGAAAGATGTGAAATCCCAGAGCTTAACTTTGTTGCG
+
GGGGGGGGGGGGGGGGGGGGGGGGGGGGGGGGGGGGGGGGGGGGGGGGGGGGGGGGGGGGGGGGGGGGGGGGGGGCFGGGGGGGGGGGGGGGGGGGGGGGGGGGGGGGGGGGGGGGGGGGGGGGGGGGGGGGGGGGGGGGGGGGGGGGGGGGGGGGGGGGGGGGGGGGGGGGGGGGGGGGA@FGGGGGGGGGGGGGGGGGGGGGGGGGGD5;EGGGGGEGGD=FGGGDC=EGGGGGGGGCEGFGGGDDDDGGGDGGGGGGGGDD<FF>CF:*:9BFGFFF6DFF)07BFFF>FA2-#####
@M06045:235:000000000-JCY5N:1:1101:13706:5149 1:N:0:TACAGC
CGCGGTACTCCTACGGGAGGCAGCAGTGGGGAATCTTGCACAATGCGCGAAAGCGTGATGCAGCAACGCCGCGTGGGGGAAGAAGGCCTTCGGGTTGTAAACCCCTTTCAGTTGGGACGAAGCTTCGCCGGTTAACAGCCGGCCGGAGTGACGGTACCTTCAGAAGAAGCACCGGCTAACTCCGTGCCAGCAGCCGCGGTAATACGGAGGGTGCAAGCGTTAATCGGAATTACTGGGCGTAAAGCGCACGTAGGCGGGGAGTTTAGCCAGCTGTGAAATCCCCGGGCTCAACCTGGTCCGG
+
GGGGGGGGGGGGGGGGGGGGGGGGGGGGGGGGGGGGGGGGGGGGGGGGGGGGGGGGGGGGGGGGGGGGGGGGGFGGGGGGGGGGGGGGGGGGGGGGGGGGGGGGGGGGGGGFGGGGGGGGGGGGGGGGGGGGGGGGGGGGGGGGGGCEFFFGGGGGGGGGGFGGGFGFGGGGGGGGCEGCCCCGCFGGGGGGGGFEGGGGDGCFEFC8EGGEEDGGGFGG55EGGEEGGGFG?0<EGGGGGGCF97795959FGGGG3C5DGFFGGFF6@CFC@FFGFFF47:>EFFDFFFBFFFF#####
@M06045:235:000000000-JCY5N:1:1101:26323:5149 1:N:0:TACAGC
CGCGGTACTCCTACGGGAGGCAGCAGTGAGGAATATTCCACAATGGGCGAAAGCCTGATGGAGCGACGCCGCGTGAAGGATGAAGCCCTTTGGGGTGTAAACTTCTTTTAGGAGGGATGATACGCCGGAGCAATCCGGCTAAGACAGTACCTCGTGAATAAGCATCGGCTAACTACGTGCCAGCAGCCGCGGTAATACGTAGGATGCAAGCGTTGTCCGGATTTACTGGGCGTAAAGCGCGCGCAGGCGGCACTCTAAGTACGTCGTGAAATCTCTCGGCTCAACCGGGCGGGTGGGCTTC
+
FCEGDEGGFGGGGGGCCFEFEFGGGGEFGFGGFGGCDCFGGGGGEEFFCFFGEGGGGGGGCCFFGGGGGGGGGGGGGGGDFBEAEGGGCFGGFECFFGGGFCGGGFGGGFGGGGGGFGGGCFEGGEFEFFDFFF<CC:CEGFGGGGF<BF9@DEGGFFDFFCFGGGGGGGGGEBGGGCFGGGGGGGGGGGGGGG>FEECGGEG9CFCFGGF8A**;EC=E5*CCCCGGFD=E?EG*0CGGGGG=C9<5CC5)2*9F9:**::GGGGFDC>*9FFF497F38CFFFFFFF576D19(#####
@M06045:235:000000000-JCY5N:1:1101:17862:5157 1:N:0:TACAGC
CGCGGTACTCCTACGGGAGGCAGCAGTGGGGAATATTGCACAATGGGGGAAACCCTGATGCAGCAACGCCGCGTGAGTGATGACGGCCTTCGGGTTGTAAAGCTCTGTCTTCAGGGACGATAATGACGGTACCTGAGGAGGAAGCCACGGCTAACTACGTGCCAGCAGCCGCGGTAATACGTAGGTGGCGAGCGTTGTCCGGATTTACTGGGCGTAAAGGGAGCGTAGGCGGACTTTTAAGTGAGATGTGAAATACCCGGGCTTAACTTGGGTGCTGCATTTCAAACTGGAAGTCTTCCCA
+
GGGGGGGGGGGGGGGGGGGGGGGGGGGGGGGCGGGGGGGGGGGGGGGGGGGGGGGGGGGGGGGGGGGGGGGGGGGGGGGGGGGGGGGGGGGGGGGGGGGGGGFAFGFGGGGGGGGGGGGGGGGGGGGGGGGGGGGGFGGGGGGGGGGGGGGGGGGGGGGGGGGGGGGFGEGGGGGDGFGGGFFFEFGGGGGGGGGGDGGGGGEEDGGGGGGG>C:8EGGGGEGGGEGGGGGG8EEDFGGGFGGGGD7**:+:+?G7AFGGG<C70:@BGFDFG3@FGFFFFGF?*9FF7F?:?:>6#####
@M06045:235:000000000-JCY5N:1:1101:19024:5159 1:N:0:TACAGC
CGCGGTACTCCTACGGGAGGCAGCAGTGGGGAATATTGGACAATGGGCGAAAGCCTGATCCAGCAACGCCGCGTGGGGGACGAAGGCCTTCGGGTTGTAAACCCCTGTCAGATGGGGCGAACGGACGGCGGCAAATAGTCGCCGGCCTTGACGGTACCATCAGAGGAAGCCCCGGCTAACTCCGTGCCAGCAGCCGCGGTAATACGGAGGGGGCAAGCGTTATTCGGAATCATTGGGCGTAAAGGGCGCGTAGGCGGCTCCATAAGTCTCGGGTGAAAGCCCTCGGCTCAACCGAGTGAGG
+
GGGGGGGGGGGGGGGGGGGGGGGGGGGGGGGGGGGGGGGGGGGGGGGGGGGGGGGGGGGGGGGGGGGGGGGGGGGGGGGGGGGGGGGGGGGGGGGGGGGGGGGGGGGGGGGGGGGGGGGGGGGGGGGGGGGGGGGGGGGGGGGGGGGGGGGGGGGGGGGGGGGGGGGGGGGGGDGGGGFGGGGGGGGGGGGGGGGGGGGGGGGGGGGDEGGGGGCGGGGEG5E?FGGGGGGGGG?FGGGCEDGGFDGGGGGGGGGGGGCDGFGFGGFB7BGFGFFFGFB@FC5@DDFFEFFFF996#####
@M06045:235:000000000-JCY5N:1:1101:7963:5178 1:N:0:TACAGC
CGCGGTACTCCTACGGGAGGCAGCAGTGGGGAATATTGGACAATGGGCGCAAGCCTGATCCAGCCATGCCGCGTGAGTGAAGAAGGCCCTCGGGTTGTAAAGCTCTTTTGTCCGGAAAGAAAAGCTTTCGGTTAATACCCGGAAGTCATGACGGTACCGGAAGAATAAGCACCGGCTAACTTCGTGCCAGCAGCCGCGGTAATACGAAGGGTGCAAGCGTTACTCGGAATTACTGGGCGTAAAGCGTGCGTAGGTGGTTCGTTAAGTCTGATGTGAAAGCCCTGGGCTCAACCTGGGCGGG
+
GGGGGGGGFGGGGGGGGGGGGGGGGGGGGGGGGGGGGGGGFGGGGGGGGDG7FGGGGGGGGGGGGGGCGGGGGGEEGEEFGGGGFGGGGGFCFGGG7=FEFGGEGGGFGGGAB@FCFFGGGGGGGGGGGGGGGGGGGGCFGGGGGGGG9FFFEFFFGGGGGFGGGGGGGGGGGGGGGDEFGGGGGCEFFFGGGFGGGGGG8EGGGFFGGGGGGGG7:CGEGGGF:8EGGEEFGGFGGGGE5739:CDGGGGGGGFF5>CDGGFGFGFFG?DFFFF?C=FF:FFFF>FF:=FF>???#####
@M06045:235:000000000-JCY5N:1:1101:25324:5223 1:N:0:TACAGC
CGCGGTACTCCTACGGGAGGCAGCAGTGGGGAATATTGCACAATGGGGGAAACCCTGATGCAGCAACGCCGCGTGAGTGATGACGGTCTTCGGATTGTAAAGCTCTGTCTTCAGGGACGATAATGACGGTACCTGAGGAGGAAGCCACGGCTAACTACGTGCCAGCAGCCGCGGTAATACGTAGGTGGCAAGCGTTGTCCGGATTTACTGGGCGTAAAGGGAGCGTAGGCGGATTTTTAAGTGGGATGTGAAATACCCGGGCTTAACCTGTGTGCTGCATTCCAAACTGGAAGTCTTGGCC
+
GGGGGGGGGGGGGGGGGGGGGGGGGGGGGGGGGGGFGGGGFGEGGGGGGGGGGGGGGGGGGGGGGFGGGGGGGFGGGGGGGGGGGGGGEGGGGGGGGGGGGFGGGGGGGGGGGGGGGGGGGGEGGGGGGGGGGGFGGGGGGEGGGGGGGGGGGGGGGGGGGGGGGGCFFDGEGG<FFDFFGFGGGFGGGGGFGGGGGEGGGGG5?CC?EGGGEEGEEGGGGGGEG/7EEFEGEE597F<CGF><F<CDGGGGGF7:<CC3)>5<CFFFGFGF7>FFFFFFB>F=BF:*94??@2>4#####
@M06045:235:000000000-JCY5N:1:1101:11104:5246 1:N:0:TACAGC
CGCGGTACTCCTACGGGAGGCAGCAGTGGGGAATATTGGACAATGGGCGAAAGCCTGATCCAGCCATGCCGCGTGAGTGAAGAAGGCCCTCGGGTTGTAAAGCTCTTTTGTTGGGAAAGAAAAGCAGCCGGTTAATACCCGGTTGTTCTGACGGTACCAAAAGAATAAGCACCGGCTAACTTCGTGCCGTCAGCCGCGGTAATACGAAGGGGGAAAGCGTTACCCGGAATTACTGGGCGGAAAGCGACGGTAGGTGGCTCGTTAAGTCTGATGTGAAAGCCCTGGGCTCAACCTGGCCTGA
+
EFEE:FCFGGGCEGDEFGEFGGGEFF-CAFGGGFFGFDCG8<FEFGGGGE@:C8CFFE9CEFFF?AFFFGGDEFG>BCFAFGAFGGFGGGGDGF,8=FFEGGFGFF9BFGF<F@FFGGGGGFFF<FB8<FGFGCFGG<,:@FCCEG,=F99<>>FGCG9DF7DFG,<,<,7>F@***=:FF@9*,*=F*3*1422=B8EEE7;29;**2:**/*/;2*2;CEG+<C:?>FD::C+<FC)*:C)/2)*))1:55C>DF*9271977C*=7776*79F>F47)*.7<5@F)**,7(4:#####
@M06045:235:000000000-JCY5N:1:1101:13368:5258 1:N:0:TACAGC
CGCGGTACTCCTACGGGAGGCAGCAGTGGGGAATATTGCGCAATGGGCGAAAGCCTGACGCAGCGACGCCGCGTGTGGGATGACGGCCTTCGGGTTGTAAACCACTGTCGGGAGGGACGAATGCGCCGCAAGGCGAGTGACGGTACCTCCAAAGGAAGCACCGGCTAACTCCGTGCCAGCAGCCGCGGTAATACGGAGGGTGCGAGCGTTGTCCGGAATCACTGGTCGTAAAGGGCGCGTAGGCGGCCTGATAAGTAGGGGGTGAAATCCTGCGGCTTAACCGCAGGGCTGCCTTCGCAAC
+
GGGGGGGGGGGGGGGGGBFGGGGGGGGGGGGGGFGGGGGGGGGEGCGGGGGDGGGGGFGGGGGGG>FGGGGGGFGGGGGGGGGGGGGGGGGGGGGGDGFGGGGGGGGGGGGGDGGGDGGECGGGGGGGDDCDFGGGGGGGGCGGGGGGGGGGGGGGGGGGCGGGDEDGGGFGGGGGCGGGGGGGGDEGGDGDFDCEC>EGGDGGCGCEEG8C?EEEGGG?FDGFG+<EEGFGGGGGGGGEG<DG5<>DC3**3>F7<CC5CD<C7FF?GFGF7>DBG@F@@GEFE@EFFFF<FD2,#####
@M06045:235:000000000-JCY5N:1:1101:19038:5293 1:N:0:TACAGC
CGCGGTACTCCTACGGGAGGCAGCAGTGGGGAATATTGCACAATGGGCGCAAGCCTGGTGCAGCGACGCCGCGTGGGGGATGACGGCCTTCGGGTTGTAAACCTCTTTCAGTATCGGCGAAGCTCCGTGGTTTTCTGCGGGGTGACGGTAGGTACAGAAGAAGCACCGGCCAACTACGTGCCAGCAGCCGCGGTAATACGTAGGGTGCGAGCGTTGTCCGGAATTACTGGGCGTAAAGAGCTCGTAGGTGGTTTGTCGCGTTGTCCGTGAAAACTCACAGCTCAACTGTGGGCGTGCTCGG
+
GGGGGGGGGGGGGGGGGGGGGGGGGGFGGGGGGGGGGGGGGGGGGGGGGGGGGGGGGGGGGGGGGGGGGGGGGGGGGGGGGGGGGGGGGGFGGGGGGGGGGGGGGGGGGGGGGGGGGGGGGGGGGGGGGGGGGGGGGGGGGGGGGGGGFGGGGGGGGGGGGGGGGGGGGGGGGGFGGGGGGGGGGGGGGGGGGEDEGGGGGGFGGGGGGGGGGGGGGGGGGGGGGFGGGGGGGGGGGGGGGGGCEGGDGGGDCGGGGGGGG55CFFFFG:CFFFFFG??F>*9?4?FFFFF?@>>(#####
@M06045:235:000000000-JCY5N:1:1101:6156:5326 1:N:0:TACAGC
CGCGGTACTCCTACGGGAGGCAGCAGTGGGGAATATTGGACAATGGGCGAAAGCCTGATCCAGCCATGCCGCGTGTGTGAAGAAGGTCTTCGGATTGTAAAGCACTTTAAGTTGGGAGGAAGGGTTGTAGATTAATACTCTGCAATTTTGACGTTACCAACAGAATAAGCACCGGCTAACTTCGTGCCAGCAGCCGCGGTAATACGAAGGGTGCAAGCGTTAATCGGAATTACTGGGCGTAAAGCGCGCGTAGGTGGTTTGTCAAGTTGGAAGTGAAAGCCCCGGGCTCAACCTGGTAAAC
+
GGGGGGGGGFFGGGGGGGEGGGGGEFFFGGC,BFFFFGFEEFGGGGGGD@C7FDGGCFFGGCFGGFGGGGGGGGGGGGGGFG<EFFGCFGGG@FFEFGFGFGDDCEGGGGFCFFGEGG@:FGGGFFEFFFA9DFGDFFEGGGGGGGGGGFCGGGGGGGGGGGGGFGGGGAFE:C@7FGGGDFCFGGEG9,:@FGGGGEGGEDG?EC=8CEGC**<+<8E8EC8FGGG57FFCFFGF*:>5E330<CDCDG5CEGGGFDF75DGCFF@FG44=CFF?CFF4:3<B::7:>6??F?<:#####
@M06045:235:000000000-JCY5N:1:1101:16038:5369 1:N:0:TACAGC
CGCGGTACTCCTACGGGAGGCAGCAGTGGGGAATATTGGACAATGGGCGGAAGCCTGATCCAGCAACGCCGCGTGAGGGATGACGGCCTTCGGGTTGTAAACCTCTTTCAGCACAGGCGAAGCTGCTACTACGTGTGGTGGTGGTGACGGTATGTGCAGAAGAAGCACCGGCCAACTACGTGCCAGCAGCCGCGGTAATACGTAGGGTGCGAGCGTTGTCCGGAATTATTGGGCGTAAAGGGCTCGTAGGCGGTTTGTCGCGTCGGGAGTGAAATCCACTGGCTTAACTGGTGGCTTAGGA
+
GGGGGGGGGGGGGGGGGGGGGGGGGGFGGGGGGGGGGFGGGGGGGGGGGGGGGGGGGGGGGGGGGGGGGGGGGGGGGGGGGGGGGGGGGGGGGGGGGGGGGGGGGGGGGGGGGGGGGGGGGGGGGGGGGGGGGFGGGGG@FGGGGGGGGGEGGGGGGGGGGGGGGGGGGGGGGGGGGGGGGGGGGGGFGGGGGGGGGGGGGG@CGGGGGGGDEGGGGGGGGGGCGF6FFGFGGGGGGGGGGCCGGGGGGDGGGGG:EFFD3<9CGGF@C<FBGFFFG6FFFGFFFFFFFFFAF?((#####
@M06045:235:000000000-JCY5N:1:1101:12193:5383 1:N:0:TACAGC
CGCGGTACTCCTACGGGAGGCAGCAGTGGGGAATATTGGACAATGGGCGCAAGCCTGATCCAGCCATGCCGCGTGAGTGAAGAAGGCCTTCGGGTTGTAAAGCTCTTTTGTCCGGAAAGAAAAGCCTTCGGTTAATACCCGGGGGTGATGACGGTACCGGAAGAATAAGCACCGGCTAACTTCGTGCCAGCAGCCGCGGTAATACGAAGGGTGCAAGCGTTACTCGGAATTACTGGGCGTAAAGCGTGCGTAGGTGGTTCGTTAAGTCTGATGTGAAAGCCCTGGGCTCAACCTGGTCCGC
+
GGGGGGGGGGGGGGGGGGGGGGGGGGGGGGGGGGFGGGGGGGGGGGGGGGGGGGGGGGGGGGGGGGGGGGGGGGGGGGGGGGGGGGGGGGGGGGGGGGGGGGGGGGGGGGGGGGGGGGGGGGGGGGGGGGGGGGGGGGGFGGGGGGGGGGGGGGGGGGGGGGGGGGGGGGGGGGGGGDGGGGGGGGGGGGGGGGGGGGGGGGGGGGGFDECFGGGGGGGGGGGGGGGE5CGGGGFGGGGGGGGGGGDGGGGGGGCCF<CFG5FFCFFFGFGFGF?=7?=?>GFFFFFFF=??FFF?#####
@M06045:235:000000000-JCY5N:1:1101:16761:5387 1:N:0:TACAGC
CGCGGTACTCCTACGGGAGGCAGCAGTCGGGAATTTTGGGCAATGGGCGAAAGCCTGACCCAGCAACGCCGCGTGAAGGATGAAGTATTTCGGTATGTAAACTTCGAAAGAATGGGAAGAATAAATTGACGGTACCATTTATAAGGTCCGGCTAACTACGTGCCAGCAGCCGCGGTAATACGTAGGGACCAAGCGTTGTTCGGATTTACTGGGCGTAAAGGGCGCGTAGGCGGCAAATTAAGTCATCTGTGAAATCTCCGAGCTTAACTCGGAACGGTCAGGTGATACTGATCTGCGTTGT
+
GGGGGG>FGGGGGGGGGGGGGGGGGGGFGGGGGGGGGGGGGGGGGGGGGGGGGGEGGGGGGGGGFFGGGGGGGGGDGGGGGGDFGGGGGGGFGGGGGGGGGGGGGGFGGGGGGGGGGGGGGGGGGGGGGGGGGGGGGGGGGGGGGGGGGGGGGGFCFGGGGGGGGGGFGFFEGGGEEEFFGGFGGGGGGGGGFCEC;CCFGGGGGGGGGGGFCFGEEEFGGGDGDEGGCEFGGGCE5FGFGGGGGGFCGFGGGGCFCCFGGDC<FF=FC=DEGFFFG)5>FDB?99F?*/9./64)#####
@M06045:235:000000000-JCY5N:1:1101:6475:5415 1:N:0:TACAGC
CGCGGTACTCCTACGGGAGGCAGCAGTGGGGAATATTGGACAATGGGCGAAAGCCTGATCCAGCAATGCCGCGTGAGTGATGAAGGCCTTAGGGTTGTAAAGCTCTTTTACCCGGGATGATAATGACAGTACCGGGAGAATAAGCCCCGGCTAACTCCGTGCCAGCAGCCGCGGTAATACGGAGGGGGCTAGCGTTGTTCGGAATTACTGGGCGTAAAGCGCACGTAGGCGGCTTTGTAAGTTAGAGGTGAAAGCCCGGGGCTCAACTCCGGAATTGCCTTTAAGACTGCATCGCTCTCGG
+
GGGGGGDGGGGGGGGGGGCEGCGGCFFFCF:@CFFGGGGGAFFGGGGFGGDEEGGGGGAFEGGGG8FGGGGGGCF>FFFFFGGGFGGBEF<FGGFBFCFFF9<FFFGGF<?FCCFCFGGGGGGGGGGGGGGGGGGGGGGFGFFGFGGGGGGGGGGGGGGGGGGGGGGGGGGGGGGGGGGGGD<FCGGEGGGGGGGGGEFGGGGGGG7CCCCFGGGGGGG:CC=EG8CFGGGG5:C0*<C7FGC+<*>FFGGDECGCCGGDGGG*7CFFG?CBC@>FCFFFFDBBFFF?FF*4@<B2#####
@M06045:235:000000000-JCY5N:1:1101:11212:5452 1:N:0:TACAGC
CGCGGTACTCCTACGGGAGGCAGCAGCGAGGAATTTTGCGCAATGGGCGAAAGCCTGACGCAGCAACGCCGCGTGGGTGATGAAGGCCTTCGGGTCGTAAAGCCCTTTTGTCGGGGACGAAGTTTGACGGTACCCGACGAAGAAGCCACGGCTAACTACGTGCCAGCAGCCGCGGTAATACGTAGGGGGCAAGCGTTGTCCGGATTTATTGGGCGTAAAGGGCGCGCAGGTGGTGCGCTAAGTCTGCCGTGAAATCTCCCGGCCCAACTGGGAGGGTGCGGTGGAGACTGGCGTGCGGATT
+
GGGGGGGGFGGGGGGGGGGGGGGGGGGGGGGGGGGGGGGGGGGGGGGGGGGGGGGGGGGGGGGGGFGGGDGGGCFEGEGGGGGGGGGGGGGGGGEEGEGGGGGGFGGGGGGGGGGGGGGGGG<CFGGGGGGGCFFGGGGGGGGGGG8CFGGGGGGGGGGGGGGGGGGGGGGCCEG8EEGFGGGGFE**::ECGGG?8EG?FGGGG59+<<C9@AE*:CFFGDGGGGC=EE8FGE*<D75:CD>F7D7>D557*>D7::CCD<))195>>?GF*7BEGE35>55@>F)7?FF<D?>(#####
@M06045:235:000000000-JCY5N:1:1101:4565:5464 1:N:0:TACAGC
CGCGGTACTCCTACGGGAGGCAGCAGTAGGGAATTTTCCACAATGGGCGAAAGCCTGATGGAGCAACGCCGCGTGCAGGATGAATGCCTTCGGGTTGTAAACTGCTTTTATATGTGACGATAATGACGGTAGCATATGAATAAGGATCGGCTAACTCCGTGCCAGCAGCCGCGGTCATACGGAGGATCCAAGCGTTATCCGGAATTACTGGGCGTAAAGAGTTGCGTAGGTGGCATAGTAAGTAGATAGTGAAAGCGTTCGGCTCAACCGGATATCCATTATCTAAACTGCTAAGCTCGTT
+
GGGGGGGGGGGGGGGGGGGGGGGGGGGGGGGGGGGGGGGGGGCGGGGGGGGGGGGGGGGGGGGGGFGGGGGGGGGDGDFGGGGGGGGGGGGGGGGGGGGGGGGGGGGGGGGGGGGGFFGGGGGGGGGGEGGGGGGGDFCFGFFDGGFGGGGGGGGCGGGGFGGGGGGFGGG7FGGGGGGGGGGGDGGGGFGGFGGEDGFGCEGGGGGGGGGF>=EGG5FGGGGGGGGGGGGGFC6EGGGGFGFFGCGGGGGGG7CFEDGCCCC1>C9F4>CDGFFFGFFFFGFFFB??BFFFFFF:#####
@M06045:235:000000000-JCY5N:1:1101:11415:5558 1:N:0:TACAGC
CGCGGTACTCCTACGGGAGGCATCAGTGGGGAATATTGGACAATGGGCGAAAGCCTGATCCAGCAATGCCGCGTGAGTGATGAAGGCCTTAGGGTTGTAAAGCTCTTTTACCCGGGATGATAATGACAGTACCGGGAGAATAAGCCCCGGCTAACTCCGTGCCAGCAGCCGCGGTAATACGGAGGGGGCTAGCGTTGTTCGGAATTACTGGGCGTAAAGCGCACGTAGGCGGCTTTGTAAGTTAGAGGTGAAAGCCCAGGGCTCAACCCTGGAATTGCCTTTAAGACTGCATCGCTGTGAC
+
GGGCEEGGEFGGGGGCGFGEGGGGGGGGGGGEGGDFFFGGGGGGGFGGGGGEGDGGGGGGGGGGFFGGGGEDGGGEEFGGGGFFGGDGGFFGGGGGGGGGFGGEFGGGGGGGGGGGGGEGFDFGGGGGGGGGGGGGGG>FFGGGGGGGGGGGGGGGGGGGGGGGGGGGGGGGGGGGGGGGGGGGGGGGGGGGGGGGGGFGGGGGFGGGFGGGGGGGG5FGGGGEEGG5EGGGGD5EGFDGGGGGG>FGGGGGGGCDGFGFDDGDGGFFGFGFG)7@DF==BGFF=FFFFFFFFFF6#####
@M06045:235:000000000-JCY5N:1:1101:13738:5588 1:N:0:TACAGC
CGCGGTACTCCTACGGGAGGCAGCAGTGGGGAATATTGGACAATGGGCGAAAGCCTGATCCAGCAACGCCGCGTGAGGGATGACGGCCTTCGGGTTGTAAACCTCTTTCAGCAGGGACGAAGCGCAAGTGACGGTACCTGCAGAAGAAGCACCGGCCAACTACGTGCCAGCAGCCGCGGTAATACGTAGGGTGCAAGCGTTGTCCGGAATTATTGGGCGTAAAGGGCTCGTAGGCGGTCCATCGCGTCGGGAGTGAAAAGCTGGGGCTTAACCCCAGTCCTGCTTCCGATACGGGGCAAGC
+
GGGGGGGGGGGGGGGGGGGGGGGGGGGGGGGGGGGGGGGGGGGGGGGGGGGGGGGCGGFGGGGGGGGGGGGGGGGGGFGGGGGGGGGCGGGFGGGGGGGGGGGGGGGGGGGGGGGGGGGGGDGGGGGGGGGGGEGGGGGGGGGDGFCFFFGGGGGGGFGGGGFGGGGGGGGGGFGGGGGGEGGCFGCFGGGFGGGGGGEG>EGFGGGEEFGGFCFGGGGGGDGGGGGGGEGCEEEGG=DEGGFECGDGGGGDE5FCCFFFFGGGCDBFG):=>>B>7069?>?:F7?DFDE>FFB(#####
@M06045:235:000000000-JCY5N:1:1101:17884:5603 1:N:0:TACAGC
CGCGGTACTCCTACGGGAGGCAGCAGTGGGGAATATTGCACAATGGGCGAAAGCCTGATGCAGCAACGCCGCGTGGGGGATGACGGCCTTCGGGTTGTAAACCTCTTTTGTCAAGGAAGAAGCCCCTTGGGGTGACGGTACTTGGAGAAAAAGCACCGGCTAACTACGTGCCAGCAGCCGCGGTAATACGTAGGGTGCGAGCGTTGTCCGGAATTATTGGGCGTAAAGAGCTCGTAGGCGGTTTGTCGCGTCTGCTGTGAAATCCCGAGGCTCAACCTCGGGCCTGCAGTGGGTACTAAGG
+
@@FGGGGGGGGGGEGGGGGGGGGG9ECEFGGDCGGGGGGGGGG9FGFFGGE>FFGGGGGGGGGCGGGEEGGDGC7:C++>C7<FGGGGGGGGGCFEG7FFCF8FGGGGGFBFGFGGFGGEGFFFFGGFGGGEGGGGGEFCCGGGGGGGGGGGGGGGGGGDGGGFGGGGEEFGGGFGFCGFGGGCGGGFG>0CGGGGGD>*:CG:EGGGFEE??@8<<C7CCGECECECGCG78E7=7CGG5)95CGFC*9*9*9776CD7>CF><DEB5>D5C@6<D@?537>7>3>FFF)8>>43#####
@M06045:235:000000000-JCY5N:1:1101:9131:5614 1:N:0:TACAGC
CGCGGTACTCCTACGGGAGGCAGCAGTGGGGAATATTGGTCAATGGGCGCAAGCCTGAACCAGCCACGCCGCGTGAGTGATGAAGGCCTTCGGGTTGTAAAGCTCTGTGGGGAGGGAAGAAAACGTACGGTAAGAAACGACCGTGCCTTGACGGTACCTCCTTAGCAAGCACCGGCTAACTCTGTGCCAGCAGCCGCGGTAATACAGAGGGTGCGAACGTTGCTCGGAATTACTGGGCGTAAAGCGCGTGTAGGCGGGACCGCAAGTCAGATGTGCAAGCCCCGGGCTCAACGCGGGAGGC
+
CFDGGGGGGGGGGGGGEFFEGGGGGGFGGGGDEFFGGGDCFGGGFCDFGGGGGGGGGGGGGGGGGGGGGGGGGEG7CFFFFGGGGGG@DFCGGGG+CCFFFF9?<?FGGC7C=FGGGGGGGGGFEGCFGG<FF<FGGGGGGGCB:B<FGGGCFEGGCF?FGGCFFGGCFGG7CFGGCEFGGG9CF?@FF?F7FGFGGGGDEG9FFC?+<E*2*;E58EEFGGEFFGD8*CG:<FGGGGG*>DF?FGGGCG5<772>EGDG3)9C3>08*/:9C9F*:=F>57>>>5>>:==()4,1#####
@M06045:235:000000000-JCY5N:1:1101:18369:5631 1:N:0:TACAGC
CGCGGTACTCCTACGGGAGGCAGCAGTGGGGAATATTGGACAATGGGCGGAAGCCTGATCCAGCAACGCCGCGTGAGGGATGACGGCCTTCGGGTTGTAAACCTCTTTCAGTACCGACGAAGCGCAAGTGACGGTAGGTACAGAAGAAGCACCGGCCAACTACGTGCCAGCAGCCGCGGTAATACGTAGGGTGCGAGCGTTGTCCGGAATTATTGGGCGTAAAGGGCTCGTAGGCGGTTTGTCGCGTCGGGAGTGAAAACACCGGGCTTAACTCGGTGCTTGCTTTCGATACGGGGAAAGT
+
GGGGGGGGGGGGGGGGGGGGGGGGGGGGGGGGGGGGGGGGGGGGGGGGGGGGGGGGGGGGGGGGGGGG>FGGGGGGGGGGGGGGGGGGGGGGGGGGGGGGGGGGGGGGGGGGGGGGGGGGGGGGGGGGFGGGGGGGGGGGGGGGGGGGGGGGGGGGGGGGGGGGFGGGGGGGFGFFGGGGGGGGGGGGGGGGGEEEGGG8CEGFGGGCEFGFDGGGGGEECGGGGGGFGGGEFGGGD5C5:>GGFD<DDDGCGDGCE7CFDCGGDDFFGFFFGF>>5@E=F*)//=BD3*)4316(#####
@M06045:235:000000000-JCY5N:1:1101:4603:5635 1:N:0:TACAGC
CGCGGTACTCCTACGGGAGGCAGCAGTAGGGAATCTTCCGCAATGGACGAAAGTCTGACGGAGCAACGCCGCGTGAGCGAAGAAGGCCTTCGGGTCGTAAAGCTCTGTTGTAAGGGAAGAACAAGCGCCGGTTAACTGCCGGCGCCCTGACGGTACCTTACCAGAAAGCCACGGCTAACTACGTGCCAGCAGCCGCGGTAATACGTAGGTGGCAAGCGTTGTCCGGAATCATTTGGCGTAAAGCGCGCGCAGGCGGTTTCTTAAGTCTGATGTGAAAGCCCACGGCTCAACCGTGGCCCTG
+
GGGGGGGGGGGGGGGGGEGGGGGGGGAEGGGGGGGGGGGGGGGEGFGGGGGGGGGGGGGGGGGGGFGGGGGGGGDGGGGGEGGGGGGFGGGGGGGGGGGGGGFGGGGGFGFGGGGGGGGGGGGGGGGGGGCGGGGGGGGFGGGGGGGGGGGGGGGGGGGGGGFGGGGFGGFGGGGGGGGGGGGGGGFFEGGGGGGGGGGEGGFGCGEGGGGFGCFGGGGGGEFFGGECFGGGG99?FEGCD>FGDGGD57CCCCDDED3>FF7F>0**260*06=FG4F4:<B:@3BFF??BEB?;#####
@M06045:235:000000000-JCY5N:1:1101:7421:5640 1:N:0:TACAGC
CGCGGTACTCCTACGGGAGGCAGCAGTGGGGAATATTGCACAATGGGCGAAAGCCTGATGCAGCAACGCCGCGTGAGCGATGAAGGCCTTCGGGTCGTAAAGCTCTGTCCTCAAGGAAGATAATGACGGTACTTGAGGAGGAAGCCCCGGCTAACTACGTGCCAGCAGCCGCGGTAATACGTAGGGGGCTAGCGTTATCCGGATTTACTGGGCGTAAAGGGTGCGTAGGTGGTTTCTTAAGTCAGGAGTGAAAGGCTACGGCGCAACCGTAGTAAGCTCTTGAAACTGGGAAACTTTTCTA
+
GGGGGGGGGGGGGGGGGGGGGGGGGGGGGGGGGGGGGFGGGGGGGGGGGGGGGGGGGGGGGGGGGGGGGGGGGGGGGGGGGGGGGGGGGGGGGGGGGGGGGGGGGGGGGGGGGFGGGGGGGGGGGGGGGGGGGGGGGGGGGGGGGGGGGGGGGGGGGGGGGGGGGGGGGGGGGGGGGGGGGGGCGGGEDEGGGGGGGGFFGGGGGDFGCCFGGGGGGGGGGGGGGEGGGGGGCFGG7EGFG>CCFFFGGGFDFFFGGGGGGD)9DG@FGFGEGFFFGBFFFGFFFFFFFFFBFFA6#####
@M06045:235:000000000-JCY5N:1:1101:9723:5656 1:N:0:TACAGC
CGCGGTACTCCTACGGGAGGCAGCAGTGGGGAATCTTGCGCAATGCGCGAAAGCGTGACGCAGCAACGCCGCGTGGAGGAAGACGGTCTTCGGATTGTAAACTCCTTTCAGTTGGGACGAAGCTCAACGGGTTAATAGCCCGATGGAGTGACGGTACCTTCAGAAGAAGCCCCGGCTAACTACGTGCCAGCAGCCGCGGTAATACGTAGGGGGCTAGCGTTGTCCGGAATCATTGGGCGTAAAGAGCGTGTAGGCGGCCCGGTAAGTCCGCTGTGAAAGTCGGGGGCTCAACCCTCAGAGT
+
GGGGGGGGGGGGGGGGGGGGGGGGFGFGGGGGGGGGGFGGGGGGGGGGGGGGGGGGEGGGGGGGGGGGGGGGGGGGGGGGGGGGGGGGGGGGGGGGGGGGGGGGGGGGGGGGGGGGGGGGGGGFGGGGGGGGGGGGGGGFGGGGGGGGGGGGGGGGGGGGGGGGGGGGGGGGGGGGGGGGGGGGGGGGGGGGGGGGGGGGGGGGGG+AEGEDGGGGGGGGGGG??EGEGGGGFGGGGGGEEDCE<FFGDDGGGGGGGGGGGGDGDGFFGEGFG@??CFF667BFDEF:@FFBFF??#####
@M06045:235:000000000-JCY5N:1:1101:19140:5657 1:N:0:TACAGC
CGCGGTACTCCTACGGGAGGCAGCAGTGGGGAATATTGCACAATGGGCGAAAGCCTGATGCAGCAACGCCGCGTGAGCGATGAAGGCCTTCGGGTCGTAAAGCTCTGTCCTCAAGGAAGATAATGACGGTACTTGAGGAGGAAGCCCCGGCTAACTACGTGCCAGCAGCCGCGGTAATACGTAGGGGGCTAGCGTTATCCGGATTTACTGGGCGTAAAGGGTGCGTAGGTGGTTTCTTAAGTCAGGAGTGAAAGGCTACGGCTCAACCGTAGTAAGCTCTTGAAACTGGGAAACTTCCCCC
+
GGGGGGGGGGGGGGGGGDGCFEGGGGEFEGGGGGGGGGGGGGGGGGGGGGGGGGGGGGGGGGGGGGGGGGGGGGGGGGEGGGGCFGGFGGGGGGGEGEFFGGFCGGGGGGFGGGGGGGGGGGGGGGGGGGFGCFFGGGGGGGGGGDFGGGGGGGGGGGGGGGGGGGGGGGGGGGGEGGGGGGFGGGGGGGGGFC8EEGFGGG>AECGGGGGGGECEDFFGGGGEG;7CEFGGEFGFGGGFGFGGGGCCFGD7CFGG6CFGG55DCG)7D@5BD9BFC6@?FF4@=B@FFFFFFF<:#####
@M06045:235:000000000-JCY5N:1:1101:23445:5662 1:N:0:TACAGC
CGCGGTACTCCTACGGGAGGCAGCAGTAAGGAATATTGGTCAATGGACGCAAGTCTGAACCAGCCATGCCGCGTGGAGGATGAAGGTCCTCTGGATTGTAAACTTCTTTTATCTGGGAAGAAATCACTTTTTTCTAAAGGTGTTGACGGTACCAGATGAATAAGCACCGGCTAACTCCGTGCCAGCAGCCGCGGTAATACGGAGGGTGCAAGCGTTATCCGGATTCACTGGGTTTAAAGGGTGCGTAGGCGGAATGGTAAGTCCGTGGTGAAATCTCCGAGCTTAACTCGGAAACTAGGGG
+
GGGGGGGGGGGGGGGGGGGGGGGGGGFFGGGGGGGGGGGGGGGGGGGGGGGGGGGGGGGGGGGGGGGGGGGGGGGGGGGGGGGFGGGGGGGGGGGGGGGGGGGGGGGGGGGFGGGGGGGGGGGGGGGGGGGGGGGGGGGGGGGGGGGGGGGGGGGGGGGGGGGGGGGGGDGGGGGGGGDGGGGGGGGGGGGGGGGGGGGGGGDGGDCEGGGGGGGGGGGGGGGGGGGGGGGGFG5CGGFGGGDGGDGGGGGGGDGGGGGGGGGGGGFFGFGFGFFFGFFFFGEFFFFFFFEFEFF<#####
@M06045:235:000000000-JCY5N:1:1101:23330:5666 1:N:0:TACAGC
CGCGGTACTCCTACGGGAGGCAGCAGTAGGGAATCTTGCGCAATGGGCGAAAGCCTGACGCAGCCATGCCGCGTGAATGATGAAGGTCTTAGGATTGTAAAATTCTTTCACCGGGGAAGATAATGACGGTACCCGGAGAAGAAGCCCCGGCTAACTTCGTGCCAGCAGCCGCGGTAATACGAAGGGGGCTAGCGTTGCTCGGAATTACTGGGCGTAAAGGGCGCGTAGGCGGACAGCTTAGTCAGAGGTGAAAGCCCAGGGCTCAACCTTGGAATTGCCTTTGATACTGGTTGTCTACTAA
+
GGGGGGGGGGGGGGGGGGGGGGGGGGGGGGGGGGGGGGGGGGGGGGGGGGGGGGGGGGGGGGGGGGGGGGGGGGGGGGGGGGGGGGGGGGFGGGGGGGFGGGGGGGGGGGFFGGGGGGGGGGGGGGGGGGGGGGGGDDGGGGGGGCFGGGGGGGCFGGGGFDGGGGGDGGGDGGEGGGGGGGGGGGDGGGCC@E8CC5+<CECCFGFC:EFGGGGDEGGGGDEEGGEEGGGGEGCG:EFGGGGCF:4769<CCDD7FGGGDC5DFGFFG**9FFFFG=FF4:B?B7BFFFFAB?9<#####
@M06045:235:000000000-JCY5N:1:1101:4909:5671 1:N:0:TACAGC
CGCGGTACTCCTACGGGAGGCAGCAGTCGGGAATTTTGGGCAATGGGCGAAAGCCTGACCCAGCAACGCCGCGTGAAGGATGAAGTTTTTCGGAATGTAAACTTCGAAAGAATGGGAAGAATAAATGACGGTACCATTTATAAGGTCCGGCTAACTACGTGCCAGCAGCCGCGGTAATACGTAGGGACCAAGCGTTGTTCGGATTTACTGGGCGTAAAGGGCGCGTAGGCGGCAATTCAAGTCAGCTGTGAAATCTCCGGGCTTAACTCGGAACGGTCAGCTGATACTGCTTTGCTGATCT
+
GGGGGGGGGGGGGGGGG@FGEGGGGGGGDGGGGGDFGFGDGGDGFFFGGGGGEFGGGGGGGGGGGGFGGGGGFCFGGGGGGGGFGGGCFGFGECFFFGGGGGGDFG7FEFAFFGGGGGGGGGGGGGGGGGGGFGGGGGGGGGGGGGGGGGGCFFFGGGGGGGGGGGGGGGGDGG7FGFCC<?@FEGFFEFGGCEBEE8BEEGC8EGDGGGGGGG=CCCCFC*:CE8=E5CEECEGFGGGGG7DGFGGGFF?C<CCFGFDDDD3CF76*:>DFGFE5D@5F<F?644BFB?*<*.54#####
@M06045:235:000000000-JCY5N:1:1101:20435:5675 1:N:0:TACAGC
CGCGGTACTCCTACGGGAGGCAGCAGTGGGGAATATTGGACAATGGGCGGAAGCCTGATCCAGCAACGCCGCGTGAGGGATGACGGCCTTCGGGTTGTAAACCTCTTTCGGTAGGGATGAAGCTGCTCCTTTTTGGGGGTGGTGACAGTACCTACAAAAGAAGGACCGGCCAACTACGTGCCAGCAGCCGCGGTAATACGTAGGGTCCGAGCGTTGTCCGGAATTATTGGGCGTAAAGGGCTCGTAGGCGGTTTGTCGCGTCGGAAGTGAAAACTTACAGCTTAACTGTGGGCGTGGCGCG
+
GGGGGGGGGGGGGGGGGGGGGGGGGGDFGGGGGGGGGGGGGGGGGGGGGGGGGGGGGGGGGGGGGGGGGGGGGGGGGGGGGGGGGGGGGGGGGGAFCFGGFGFGGFGGGGGGGGGGGGGGGGGGGGFGGGGGGGDGGGGGDGEGGGGGGGGGFGGGGGGAFFGGGGGGGGGGGGGGGGGFGGGGGGGGGGGEEEGE?FGGGGFECCFGGECEECECC7FCE5CFCFFG+A8=EGCC<FC5A*9>:77C4<ECG3C7+1*9/9)939>69/:6:5:F*/**/97*9@*0*9<:36((#####
@M06045:235:000000000-JCY5N:1:1101:10790:5685 1:N:0:TACAGC
CGCGGTACTCCTACGGGAGGCAGCAGTGGGGAATCTTGCGCAATGGGCGAAAGCCTGACGCAGCGACGCCGCGTGAGGGATGACGGCCTTCGGGTTGTAAACCTCTTTCAGCCCTGACGAAGCGAGAGTGACGGTAGGGGCAGAAGAAGCACCGGCCAACTACGTGCCAGCAGCCGCGGTAATACGTAGGGTGCAAGCGTTGTCCGGAATTATTGGGCGTAAAGAGCTCGTAGGCGGTCTGTCGCGTCGGCTGTGAAAACTCGGGGCTCAACTCCGAGCTTGCAGTCGATACGGGCCCGGC
+
GGGGGGGGGGGGGGGGGGGDGGGGGGGGGGGGGGGGGFGGGGGGGGGGGGGGGGGGGGGGGGGGGGGGGGGGGGGEGGGGGGGGGGGGGGGGGGFDGGGGGGGGGGGGGGEFGGGGGGGGGGGGGGGGGGGCEGGGGGGGEGGGGGGGGGGGGGEGGGGGCGGGG7CFGGGGGGGGGGGGGECGGGGGGGGGGDFFGGEGGG5CGEGCE*A99FFGFGGGGGGCFGGGCEE=EEGEG=DDFGCFCDCGGGG3EFGGGFFG4*95)9BDF@FF*097/.55?FFF=*/8::>>FFF6#####
@M06045:235:000000000-JCY5N:1:1101:16294:5686 1:N:0:TACAGC
CGCGGTACTCCTACGGGAGGCAGCAGTGGGGAATTTTGGACAATGGGGGCAACCCTGATCCAGCCATCCCGCGTGTGCGATGAAGGCCTTCGGGTTGTAAAGCACTTTTGGCAGGGAAGAAACGGCGCCGGCCAATACCTGGCGTCACTGACGGTACCTGCAGAATAAGCACCGGCTAACTACGTGCCAGCAGCCGCGGTAATACGTAGGGTGCAAGCGTTAATCGGAATTACTGGGCGTAAAGCGTGCGCAGGCGGTTCGGAAAGAAAGATGTGAAATCCCAGAGCTTAACTTTGCAACA
+
GGGGGGGGGGGGGGGGGGGGGGGGGGGGGGGGGGGGGGGGGGGGGGGGGGGGGGGGGGGGGGGGGGGGGGGGGGGGGGGGGGGGGGGGGGGGGGGGGGGGGGGGGGGGGGGGGGGGGGGGGGGGGGGGGGGGGGGGGGGGGGGGGGGGGGFGGGGGGGGGGGGGGGGGGGGGGGGGGGGGGGGGGGGGGGGGGGGGGGGGGGGGGGGGGGGFGGGGGGGGGGGGGGGGGGGGGGGGGFGEED*<EGDGGGGGGGGGGDDCGGG3DG?@CFGFGFFFGFFF?FFFF>4FFF?AFBB4#####
@M06045:235:000000000-JCY5N:1:1101:20369:5691 1:N:0:TACAGC
CGCGGTACTCCTACGGGAGGCAGCAGTGGGGAATATTGCACAATGGGCGCAAGCCTGATGCAGCGACGCCGCGTGAGGGATGACGGCCTTCGGGTTGTAAACCTCTTTCAGCAGGGAAGAAGCGCAAGTGACGGTACCTGCAGAAGAAGCACCGGCTAACTACGTGCCAGCAGCCGCGGTAATACGTAGGGTGCGAGCGTTGTCCGGAATTATTGGGCGTAAAGAGCTCGTAGGCGGTTTGTCGCGTCTGCCGTGAAAGTCCGGGGCTCAACTCCGGATCTGCGGTGGGTACGGGCTGTCT
+
GGGGGGGGGGGGGGGGGGGGGGGGGGCFGGGGGGGGGGGGGGGGGGGGGGGGGGGGGGGGGGGGGGGGGGGGGGGGGGGGGGGGGGGGGGGGGGGGGGGGGGGGGGGGGGGGGGGGGGGGGGGGGGGGGGGGGGGGGGGGGGGGGGGGGGGGGGGDEEGGGGGGGGGGGGGGGGGGGGGCFGGGGGGGGGGGGGGDGGGGGGGGGGGCGGGGGGGGGGGGGGGGCEFGGGGEGGGGG>D5CGGGGGGGGF?FGC<CDGGFGGDGGGFFGFGFGFFF:5;BFGFFFFEFDD=>B9>(#####
@M06045:235:000000000-JCY5N:1:1101:22863:5697 1:N:0:TACAGC
CGCGGTACTCCTACGGGAGGCAGCAGTTGGGAATTTTGCGCAATGGACGAAAGTCTGACGCAGCGACGCCGCGTGAGGGATGAAGGCCTTCGGGTTGTAAACCTCTTTTGCGAGGGAGTAATTTGTGAACGTACCTCGCGAATAAGCACCGGCTAACTCCGTGCCAGCAGCCGCGGTAATACGGAGGGTGCAAACGTTGTCCGGAATCACTGGGCGTAAAGCGCATGTAGGTGGTTTGGTAAGTGGATGATTAAAGACCGACGCTCAACGTCGGGCCGGTTGTCCATACTGCCTTAACTTT
+
GGGGGGGGGGGGGGGGGGGGGGGGGGGGGGGGGGGGGGGGGGGGGGGGGGGGGGGGGGGGGGGGGGGGGGGGGGGGGGGGGGGGGGGGGGGGGGGGGGGGGGGGGGGGGGGGGGGGGGGFGGGGGGGGGGGGGGGGGGGGGGGGGGGGGGGGGGGGGGGGGGGGGGGGGGGGGGGGGGGGGGGGGGGGGGGGGGGGGGGGGGGGGGGGGGGGGFGGGGGFGGGGGGGGGFGEGGGGGGGGG=DFGGFGFFGGGCFGGGFGGGGG>DBFGEFFGF@EGFFFFD>F?FFFFFFFFFF)#####
@M06045:235:000000000-JCY5N:1:1101:7894:5734 1:N:0:TACAGC
CGCGGTACTCCTACGGGAGGCAGCAGTGGGGAATTTTGGACAATGGGGGCAACCCTGATCCAGCCATGCCGCGTGCGGGAAGAAGGCCTTCGGGTTGTAAACCGCTTTTGGTCGGGAAGAAAAGACGCCGGATAACACCCGGTGTTCTTGACGGTACCGGCAGAATAAGCACCGGCTAACTACGTGCCAGCAGCCGCGGTAATACGTAGGGTGCGAGCGTTAATCGGAATTACTGGGCGTAAAGCGTGCGCAGGCGGTTCGTTGTGTCCGATGTGAAAGCCCCGAGCTCAACTTGGCAATT
+
GGGGGGGGGGGGGGGGGGGGGGGGGGGGGGGGGGGGGGGGGGGGGGGGGGGGGGGGGGGGGGGGGGGGGGGGGGFGGGGGGGGGGGGGGGGGGGGGGGGGGGGGGGGGFGGGGGGGCFGGGGGGGGGGGGGGGGGGGGFDFGGGGGGGGGGGGGGGGGGGGGGGGGGGGGGGGGGGGGGGGGGGGGGDGGGGGGGGGGGGGGGGGGGGGGGGGGGGGGGGGGGGGGGGDGCFGGGGGGGGGDGGG:<DGGD<EGG:EGGGGGGGGGFFGFDFG@?FFFBF5*7>>EE3?F??FFFF#####
@M06045:235:000000000-JCY5N:1:1101:19104:5757 1:N:0:TACAGC
CGCGGTACTCCTACGGGAGGCAGCAGTGGGGAATTTTCCGCAATGGGCGAAAGCCTGACGGAGCAACGCCGCGTGGGTGATGAAGTTTTTCGGAACGTAAAACCCTTTCAGCAGGGACGAACACAATGACGGTACCTGCAGAAGAAGCATCGGCTAACTACGTGCCAGCAGCCGCGGTAATACGTAGGATGCGAGCGTTGTCCGGATTTATTGGGCGTAAAGCGAACGTAGGTGGTTTCTTAAGTTTGGTCTTAAAGACTGGGGCTCAACCCCAGGAGTGGACTGAATACTGGGAGGCCAC
+
GGGGGGGGFFFGGGGGGGGGGEGGGGGGGGGGGGGGGGGGEGGGGGGGGGG@EFFGGGGGGGGGGGGGGGGGGGGGGEGGGGGGGFGGGGGGGGCGGFGGGGGGEGGGGGGFGGGGGGGGGGGGGGGGGGGGCFGGGGGFGGGGGGEGGGGGGEGGGGGGGGGGFFFFGGGGGGGGGGGCECEGGGGGGGGGGGGGGGGGGCFGGCCEGFGFGGG=EGG5FGGEE?CE=6CC+AEEDCCGD>*<<CFFGGCGGGGG7FFCDFFGD<@FFFF@DFF>5@7FFCF?>)7947@AFFF?#####
@M06045:235:000000000-JCY5N:1:1101:20659:5798 1:N:0:TACAGC
CGCGGTACTCCTACGGGAGGCAGCAGTGGGGAATATTGGACAATGGGCGAAAGCCTGATCCAGCAATGCCGCGTGAGTGAGGAAGGCCTTAGGGTTGTAAAGCTCTTTCGGCGGGGACGATGATGACGGTACCCGCAGAAGAAGCCCCGGCTAACTTCGTGCCAGCAGCCGCGGTAATACGAAGGGGGCGAGCGTTGTTCGGATTTACTGGGCGTAAAGGGCGCGCAGGCGGTTCTGTTTGTCGAGTGTGAAAGCCCCGGGCTCAACCTGGGAACTGCGCTCGAAACGGCGGAACTCGAGC
+
GGGGGGGGGGGGGGGGGGGGGGGGGGFGGGGGGGGGGGGGGGGGGGGGGGGGGGGGGGGGGGGGGGGGGGGGGGGGGGGGGGGGGGGGGGGGGGGGGGGGGGGGGGGGGGGGGGGGGGGGGGGGGGGGGGGGGGGGGGGGGGGGG>FGGGGGGGGGFGGGGGGGGGGGGGGGGGGGGGGGGGGGGGEGGGGGGGEGGGGGGGGGGGGGGGGGGGGGGGGGGGGGGGGGGGGGGGGGGGGGGGGGGGGGFFGGGGGFGGGGGD)>4CFF4;FFC?>@GFF@DG>DFFFFFFD9E>F0#####
@M06045:235:000000000-JCY5N:1:1101:6859:5800 1:N:0:TACAGC
CGCGGTACTCCTACGGGAGGCAGCAGTGGGGAATCTTGCGCAATGGGCGAAAGCCTGACGCAGCGACGCCGCGTGCGGGAAGAAGGCCTTCGGGTTGTAAACCGCTTTCAGGAGGGACGAAGCCACTCGGGTTAATAGCCCAGAGGGTGACGGTACCTCCAGAAGAAGCACCGGCTAACTCCGTGCCAGCAGCCGCGGTAATACGGAGGGTCCAAGCGTTAGTCGGAATTACTGGGCGTAAAGCGCGCGTAGGCGGTTACATAAGTTGGAAGTGAAAGCCCCGGGCTTAACCTGGGGGGAC
+
FFEG7@:CAF8C@FGGEFCCGC7@;C@FFGD,@CFEEEF7+:7CFCFFCGC7FEF8AFFEFCEEE:F=:FFCGCED@FCC:CDF<FFAFBEFGCFGCFD,=8>:FGDD9<CGFGG7<F*5@FDFCCGFDCE:FF:FGGF8<F7A:CF<FFFEDCG77:F:+?<FFDFGG,2=:FD8?68+0+;8@EC+<C0;6*8CECGG:E++@EEEGGGC*0A<:C1;C*+<EG5:=E+A<CGCD7)**/:75CGGD9/)=49/*97<:7>**;@BF:FFGFFF=@@.77>75).8/@*-01:<#####
@M06045:235:000000000-JCY5N:1:1101:6748:5898 1:N:0:TACAGC
CGCGGTACTCCTACGGGAGGCAGCAGCAAGGAATTTTCCGCAATGGGCGCAAGCCTGACGGAGCAACGCCGCGTGCGGGAGGACGCCCTTCGGGGTGTAAACCGCTGTTCGTGGGGACGAAGCACTGACGGTACCCACGGAGGAAGGCCCGGCTAACTACGTGCCAGCAGCCGCGCTAATACGTAGGGGTCGAGCGTTGTCCGGAGTTACTGGGCGTAAAGCGCGCGCAGGTGGCTCGTTGCGCCCGGCGTGAAAGCCCCCGGCTTAACCGGGGCAGGTCGTCGGGGCCGGGCGAGTACGC
+
GGGGGGGGGGGGGGGGGGGGGGGGGGGGGGGGGGGGGGGGGGGGGGGGGGGGGGGGGGGGGGGGGGGGGGGGGGGGGGGGGGGGGGGGGGGGGGGGGGGGGGGGGGGGGGGFGGGGGGGGGGGGGGGGGGGGGGGGGGGGGGGGGGGGGGGGGGGGGGGGGGGGGGGGGGGGGGG/2:::FFF@+:?EG>EC*:EEEE>EGGDD5C?*9<@7<;FGE=5@EEEGCGEE5CEF8:E:CEDCGGCEGG<CD5/5*1::CCFDDC5D)166DF3@<B))1)0?;)<>DDE)8)>2@0(,#####
@M06045:235:000000000-JCY5N:1:1101:12048:5907 1:N:0:TACAGC
CGCGGTACTCCTACGGGAGGCAGCAGTGGGGAATATTGCACAATGGGGGAAACCCTGATGCAGCAACGCCGCGTGAGTGATGACGGCCTTCGGGTTGTAAAGCTCTGTCTTCAGGGACGATAATGACGGTACCTGAGGAGGAAGCCACGGCTAACTACGTGCCAGCAGCCGCGGTAATACGTAGGTGGCGAGCGTTGTCCGGATTTACTGGGCGGAAAGGGAGCGTAGGTGGATTTTTAAGTGAGATGTGAAATACTCGGGCTTAACCTGAGTGCTGCATTTCAAACTGGAAGTCTGTCGG
+
GDGGGGGGGGGFFFGGGGGGGGGGGGGGGGGGGGGGGGGGGGGGGGGGGGGGGGGGCFFGGGGFGFFGGGGGGGGGGGGGGGGGGGGGGGGGGGFGGGGGFAFGFG9FFEFGCFFE7FGGGEDDEFGGGGFFGGGGGFG7FFGGGGGGGGGGGGGG9BCGC7CFGGGGG7*<FC:C:FC,C+CFG9:7CG7CCECGCEFGGGE8AFC+<<:EC=*:?EGGG5CEE:=EGCGFE299>FDF<DC:+0:DF7?FCG77<C7<DCDDF:@=D:7?FFFFGF6FFF?FBFFFFFF7).64#####
@M06045:235:000000000-JCY5N:1:1101:17161:5913 1:N:0:TACAGC
CGCGGTACTCCTACGGGAGGCAGCAGTGGGGAATCTTGCGCAATGGGCGAAAGCCTGACGCAGCGACGCCGCGTGCGGGAAGAAGGCCTTCGGGTTGTAAACCGCTTTCAGGAGGGACGAAGCCACTCGGGTTAATAGCCCAGAGGGTGACGGTACCTCCAGAAGAAGCCCCGGCTAACTACGTGCCAGCAGCCGCGGTAATACGTAGGGGGCTAGCGTTGTCCGGATTTATTGGGCGTAAAGCGCGTGTAGGCGGCCAGGTAGGTCCGCTGTGAAAACTCGAGGCTCAACCTCGATTCGT
+
GGCGGGGGGGGGGGGDGGGGEGGGGDFGGGGGEGGGGGGGGGDEGGGGGDFCFGGGGGGGGGGGGGGGGGGDGGGDFGGGGCFGGGGGGFGGCFGGEFFGGGGGGGGGGGGGFGGGCFGGGGGGGGGGGCF>FGGGGGFGGGGFFGGGGGGGGGGGG:CFGCFGGGGGGGGGGGGGGGGCCEGGGGGGGGGGFFGGGGGGDGGGGEFGGDGGG?FFCGECECGGGGC8A?FFGFGGFGDEGGG7CGGDDDFGGGGGG:5CFCFFG:@6D>5BDFFBGFF:FGFBDF5F?FFF@?:(#####
@M06045:235:000000000-JCY5N:1:1101:10698:5927 1:N:0:TACAGC
CGCGGTACTCCTACGGGAGGCAGCAGTTAGGAATTTTGGGCAATGGGCGGAAGCCTGACCCAGCAACGCCGCGTGGGTGATGAAGGCCCTCGGGTCGTAAAGCCCTTTTCCCAGGGACGATGGTGACGGTACCTGGGGAATCAGCCCCGGCTAACTACGTGCCAGCAGCCGCGGTAATACGTAGGGGGCAAGCGTTGTCCGGATTTATTGGGCGTAAAGCGCTCGCAGGTGGTCCGTCGCGTCGTGCGTGAAAGACCCCGGCTCAACCGGGGGGCGTCGTGCGAAACGGGCGGACCCATTG
+
FEFEDGEGGGGGFDFGGGGEEFGE@EFCGGGEGGGGFFECFGGGG,,CF7@@@<FFFFFFGGGGGFFGGGG@FFEGG:FFGCF9EEGGGCGGGGGGDFGGGGAFGCFFCGGGGG=FFFCF@FEFGFGGEF7*,@,DFGGGGGGGG?F7<7FGGGGGGGEBFGGGGGGGGGDGG>CEFG?CCCGGGCDEEGGGFECGGGF+1?85*<@CFFCGCE8EEFC+7CCE8EDEEFC8C9<1>ED5*9DEGGDGGC5/<7CG6FDDGC3CCCF:<>C<<>3)108:7>>3)))5>>>;>BF(#####
@M06045:235:000000000-JCY5N:1:1101:12923:5930 1:N:0:TACAGC
CGCGGTACTCCTACGGGAGGCAGCAGTGGGGAATATTGGACAATGGGCGCAAGCCTGATCCAGCCATGCCGCGTGAGTGAAGAAGGCCCTCGGGTTGTAAAGCTCTTTTGTCCGGAAAGAAAAGCTTTCGGTTAATACCCGGAAGTCATGACGGTACCGGAAGAATAAGCACCGGCTAACTTCGTGCCAGCAGCCGCGGTAATACGAAGGGTGCAAGCGTTACTCGGATTTACTGGGCGTAAAGGGTGCGTAGGTGGTCTCTTAAGTCAGGAGTGAAAGGCTACGGCTTAACCGTGTACGT
+
GGGGGGGGGGGGGGGGGGGGGGGGGGGGGGGGGGCFGGGGGGGGCGGGGGGGGGGGGGGGGGGGGGGGGGGGGGGGDGFGGGGGGFGGGEFEGGGGGGGGFGGAFGGGGGFE<:CFC+DFGGGGGGGGGGGGGGGFGGGGGGEFGGGGGGGGG7CFEGGGGGGGGFGFGGGGGGGG7FGGGFFGGGGGGGGGGGFEGDG:EGGGGGGGGGGFGGGGGGGGGGG97AG5ECCGFGFGFGG>EGGGFGGG3DC5=3075>FF*?>7CFFF*8C<DF>?FFF5:C@FFFEF@F?2=91(#####
@M06045:235:000000000-JCY5N:1:1101:24905:5940 1:N:0:TACAGC
CGCGGTACTCCTACGGGAGGCAGCAGTGGGGAATATTGCACAATGGGGGAAACCCTGATGCAGCAACGCCGCGTGAGTGATGACGGCCTTCGGGTTGTAAAGCTCTGTCTTCAGGGACGATAATGACGGTACCTGAGGAGGAAGCCACGGCTAACTACGTGCCAGCAGCCGCGGTAATACGTAGGTGGCGAGCGTTGTCCGGATTTACTGGGCGTAAAGGGAGCGTAGGCGGATTTTTAAGTGAGATGTGAAATACTCGGGCTTAACCTGAGTGCTGCATTTCAAACTGGAAGTCTGATTT
+
GFGGGGGGGGGCGGGGEGGGGGGGGGGGGGGEGGGGGGGGGGGGGFFGGGGGGGGGGGGGGGGGGGGGGGGGGGGGGGGGGGGGGEGGGGGGGGF>CFFGGGGCFGGF9FGG9EGGGGGGECFGFFGGGGGGGCF8@FFGGGGGGGGGGGGGGGGGGGGGGGFFFFGGGGG7CECGFFGGGCFGGCFGG5*:EGDGGGGCEGDGDCGGGGGGGGGGECFGGGCEG:EGGGGGEE76DFGFGGGE?CFGGG?FGCFFDGGGGG3FGG?FFFG?FFFFGF?@?DFFF**9=9)457<6#####
@M06045:235:000000000-JCY5N:1:1101:24311:5943 1:N:0:TACAGC
CGCGGTACTCCTACGGGAGGCAGCAGTAGGGAATCTTCCGCAATGGACGAAAGTCTGACGGAGCAACGCCGCGTGAACGAAGAAGGCCTTCGGGTCGTAAAGTTCTGTTGTTAGGGAAGAACAAGTGTGGGAGTAACTGCCCGCACCTTGACGGTACCTAACCAGAAAGCCACGGCTAACTACGTGCCAGCAGCCGCGGTAATACGTAGGTGGCAAGCGTTGTCCGGATTTATTGGGCGTAAAGCGCGCGCAGGCGGTCTTTTAAGTCTGATGTGAAAGCACACGGCTCAACCGTGCTAGC
+
GGGGGGGGGGGGGGGGGGGGGGGGGGGGGGGGGGGGGGGGGGGGGFGGGGGGGGGGGGGGEGGGGGGGGGGGGGGGGGGGGGDFGGGFFGGGGGGEGCFGGGGGEFGGGGGGGGGGGGGGCGGFCFGGGGGGGGGGGFGGGGGGGGGGGGGGGGGGGGGGGGGGGGGGGGGGGGGGGGGGGGGGC8CFFGGGGGGGGDEEGGCFGG:@CEGG@FGGGFGCEGGGGGGCEEGFFGGGGFCGEDFFFG<GDGGCG3CGGD)*::DFFGFFFFFFGFFFG=7@)7:>5:B)8*9:F>2:#####
@M06045:235:000000000-JCY5N:1:1101:17725:5944 1:N:0:TACAGC
CGCGGTACTCCTACGGGAGGCAGCAGTGGGGAATATTGCACAATGGGCGAAAGCCTGATGCAGCGACGCCGCGTGAGGGATGACGGCCTTCGGGTTGTAAACCTCTTTCAGCAGGGAAGAAGCGAAAGTGACGGTACCTGCAGAAGAAGCGCCGGCTAACTACGTGCCAGCAGCCGCGGTAATACGTAGGGCGCAAGCGTTGTCCGGAATTATTGGGCGTAAAGAGCTCGTAGGCGGTTTGTCACGTCGGGTGTGAAAGCCCGGGGCTTAACCCCGGGTCTGCATTCGATACGGGCCAATA
+
GGGGGGGGGGGGGGGGGGGGGGGGGGFGGGGGGGGGGGGGGGGGGGGGGGGGGGGGGGGGGGGGGGGGGGGGGGGGGGGGGGGGGGDGGGGGGGGGGGGGGGGGGGGGGGGGGGGGGGGGGGGGGGGGGGGGGGGGGGGGGGGGGGGGGGEGEGGGGGGGGGGGFEFGGGGGGGGGGGGGGGGGGGGFFGGGGGGGGGGEGGGGGGGCGGCFGGGGGGG=CEGFEGGGGGGGGGGGGGGDCDGGGDGFGGGFGGGGGGGGGGGGGG5@FF7?CFE:DB>EFGFFF?@@BFFBF?F(#####
@M06045:235:000000000-JCY5N:1:1101:16115:5963 1:N:0:TACAGC
CGCGGTACTCCTACGGGAGGCAGCAGTCGAGGATCTTCGGCAATGGGCGCAAGCCTGACCGAGCGACACCGCGTGTGCGATGAAGGCCTTCGGGTTGTAAAGCACTGTCGAGGGGGAGGAAAGCCCGCAAGGGCCTGACCTACCCCTGGAGGAAGCACGGGCTAAGTTCGTGCCAGCAGCCGCGGTAAGACGAACCGTGCGAACGTTGTTCGGATTCACTGGGCTTAAAGGGCGCGTAGGCGGGCGGTCAAGTCAGGGGTGAAATCTTTCGGCTCAACCGGAAAAGGGCCTTTGATTTGCT
+
GGGGGGGGGGGGGGGGGGGGGGGGGGGGGGGGGGGGGGGGGGGGGGGGGGGGGGGGGGGGGGGGGGGGGGGGGGGGGGGGGGGGGGGGGGGGGGGGGGGGGGGGGGGGGGGGGGGGGGGGGGGGGGGGGGGGGGGGGGGGGGGGGFGGFGGGGGGGGGGGGGGFGGGGGGGGGGGGGGGGGGGGGGGGGGGGGGGGGGGGGGGGGGGF;FGGGGGGGGGGGFGGGGCF9CGEGGGGGGDGGGGD*1C7<D9FFDDFGGG75CDFGGFFGFGFGF3=DF4>5C3>@;@DEFBB4)).#####
@M06045:235:000000000-JCY5N:1:1101:7290:5973 1:N:0:TACAGC
CGCGGTACTCCTACGGGAGGCAGCAGTGGGGAATATTGGACAATGGGCGCAAGCCTGATCCAGCCATGCCGCGTGAGTGATGAAGGCCCTAGGGTTGTAAAGCTCTTTTGTGCGGGAAGATAATGACGGTACCGCAAGAATAAGCCCCGGCTAACTTCGTGCCAGCAGCCGCGGTAATACGAAGGGGGCTAGCGTTGCTCGGAATCACTGGGCGTAAAGGGTGCGTAGGCGGGTTTTTAAGTCGGGGGTGAAATCCTGGAGCTCAACTCCAGAACTGCCTTTGATACTGAAGATCTGCACT
+
GFGGGGGGGGE<EFGGFFGFGGGGDFEFGGGCEF<EG9EFAFFGGCCFCFECGGGGFGGGGGGGGGGGGGGEGGGGG<EE9EFGFGG8FFAFGGA<C?AFADFFFFFGGGFGGGGGEFGGEGGFGG9FCG@CFGGGGGGGGGCFG7<FGEGDEFGGFCFGGGG?CFGGFGGCEGGGECCFGFGGDEGGGEFFGG8E8>9EEGECCFFGCGGFFEGEGFGGGGGEGCEEGCEDGGCCC*7C97***9><>CEGCG77:DF<4FC>C74@*9C?28@FFFFFFGF=FFFFF4=>B2A>#####
@M06045:235:000000000-JCY5N:1:1101:26779:5994 1:N:0:TACAGC
CGCGGTACTCCTACGGGAGGCAGCAGTGGGGAATATTGCGCAATGGGCGAAAGCCTGACGCAGCGACGCCGCGTGAGGGATGAAGGCCTTCGGGTTGTAAACCTCTTTCAGCGCCGAAGAAGCGAAAGTGACGGTAGGCGCAGAAGAAGCACCGGCTAACTACGTGCCAGCAGCCGCGGTAATACGTAGGGTGCAAGCGTTGTCCGGAATTATTGGGCGTAAAGAGCTCGTAGGCGGTTTGTCGCGTCTGCTGTGAAAATCCAGGGCTTAACCCTGGACCTGCAGTGGGTACGGGGGCAGA
+
GGGGGGGGGGGGGGGGGDGGGGGGGGGGGGGGGGGFG<FGGGGGGGGGGGGGGGGFGGGGGGGGGGGGGGGGGFEGGGGFFGGFGF8?FGGGGGCFEEGGGGGGGGGGGGGGGCEGGGGGGGGGGGGGFFFGGG>FGGGGGGGGCCFGFCFGGGGGGGF,FEGGG7FF<FFGGGGGGGGGEG:CGGFDGGGFEEFFGGGEEGG?CEGEGFGGCCFGFCEGGCE?FG?CFGE8;5CEG/)1:9C=*/)1*9<:F7D><F>C9>==FD>>FFG*:)07DF4:FFF4:*95:>=?D>F0#####
@M06045:235:000000000-JCY5N:1:1101:23128:5997 1:N:0:TACAGC
CGCGGTACTCCTACGGGAGGCAGCAGTGGGGAATATTGGACAATGGGCGCAAGCCTGATCCAGCCATGCCGCGTGGATGATGAAGGCCCTAGGGTTGTAAAGTCCTTTCGACGGGGAAGATAATGACGGTACCCGTAGAAGAAGCCCCGGCTAACTTCGTGCCAGCAGCCGCGGTAATACGAAGGGGGCTAGCGTTGCTCGGAATCACTGGGCGTAAAGCGCACGTAGGCGGCTCGTTAAGTCGGGGGTGAAATCCTGGAGCTCAACTCCAGAACTGCCCTCGATACTGATGAGCCTCAAG
+
GGGGGGGGGGGGGGGGGFFGGGGGGGFGGGGGGGGGGGGGGGGGGGGGGGGGGGGGGGGFGGGGGGGGGGGGGGGGGGGGGGGGGGGGGGGGGGFGFGGGGGGGGGGFGGGGGGGGGGGGGGGGGGGGGGGGGGGGDGGGGGGGGGGGGGGGGGGGGGGGGGGGGGGFGGGGGGGGGGGGGGFFGGGGGGGGGGGGGGGGGGGGGGGGGGGGGGGGGGGGGGGGGGFGGGGGGGGGGGCEGGGGGCDGDGFGGGGGCCGFG4C4DGFFG6FF7:@BFFFFFG@DFFFFBFFD?:2(#####
@M06045:235:000000000-JCY5N:1:1101:22884:5997 1:N:0:TACAGC
CGCGGTACTCCTACGGGAGGCAGCAGTGAGGAATCTTCCGCAATGGGCGAAAGCCTGACGGAGCGACGCCGCGTGTGGGATGAAGTCCTTCGGGATGTAAACCACTGTTGGAGGGGAAGACATCGACGGTACCCTCCGAGAAAGCCCCGGCTAACTACGTGCCAGCAGCCGCGGTAATACGTAGGGGGCTAGCGTTATCCAGATTTACTGGGCGTAAAGCGCGTGTAGGCGGCTGGTTAGGTGTGATGTGAAATCCTCGGGCTCAACCCGAGAACTGCATTGCAAACCGGCCTGGCTTGTC
+
GGGGGGGGGGGGGGGGGGGGGGGGGGGGGGGGGGGGGGGGGGGGGGGGGGGGGGGGGGGGGGGGGGGGGGGGGGGGGGGGGGGGGGGGGGGGGGGGGGGGGGGGGGGFGGGGGGGGGGGGGGGGGGGGGGGGGGGGGGGGGGGGGGGGGGGGGGGGGGGGGFGGGGGGGGGGGGGGGGGGGFGGGGGGGGGGGGGGGGGGGGFFCGGGGGGGGGGGGGGGGGGGGGGGGGGGGGGGGGFFGGGGGGGGGFGGGGGFGGDDGGCFGGF>DEGFDFF?DFFFFGFFFFFFFFFFFFF(#####
@M06045:235:000000000-JCY5N:1:1101:24132:6032 1:N:0:TACAGC
CGCGGTACTCCTACGGGAGGCAGCAGTGGGGAATATTGGACAATGGGCGCAAGCCTGATCCAGCCATGCCGCGTGGGTGAAGAAGGCCTTCGGGTTGTAAAGCCCTTTTGTCCGGAAAGAAAAGCTTCGGGTTAATACCCCGGGGTCCTGACGGTACCGGAAGAATAAGCACCGGCTAACTTCGTGCCAGCAGCCGCGGTAATACGAAGGGTGCAAGCGTTACTCGGAATTACTGGGCGTAAAGCGTGCGTAGGTGGTCTGTTAAGTCTGATGTGAAAGCCCTGGGCTCAACCTGGAGCAA
+
GGGGGGGGGGGGGGGGGGEGGGGGGCFGGGGGGGGFGFGGGGGGGGGGGGGGGGGGGGGGGGGGGGGGGGGGGGGGGGGGGGGGGGGGGGGGGGGGGGGGGGGGGGGGGGGGGGGGGGGGGGGGFGGGGEFFGGGGGFCFFGGGGGGGGGGGGGGGGGGGGGGGGGGGGGGGGGGGEGGGGGGGGGGGGGGGGGGGGGGGGGGGGGGFEGGGEGGGGGGECEGFGGGEGGGGFGFFGGD*:DGGGGGGG<CDG37CFDGCFGGDDGFF:B>BGFFFF?FFFC?>F>F>F@F?FFFF#####
@M06045:235:000000000-JCY5N:1:1101:13140:6035 1:N:0:TACAGC
CGCGGTACTCCTACGGGAGGCAGCAGTGGGGAATATTGGACAATGGGCGCAAGCCTGATCCAGCCATGCCGCGTGAGTGAAGAAGGCCCTCGGGTTGTAAAGCTCTTTTGTCCGGAAAGAAAAGCTTTCGGTTAATACCCGGAAGTCATGACGGTACCGGAAGAATAAGCACCGGCTAACTTCGTGCCAGCAGCCGCGGTAATACGAAGGGTGCAAGCGTTACTCGGAATTACTGGGCGTAAAGCGTGCGTAGGTGGTTCGTTAAGTCTGATGTGAAAGCCCTGGGCTCAACCTGGGGCCC
+
GGGGGGGGGGGGGGGGGGGGGGGGFGGGGGGGGGFGGGGGGGGGGGGGGGGGGGGGGGGGGGGFGGGGGGGGGGGGGGGGGGGGGGGGGEGGGGGGGGGGGGGFFGGGGGGEGGGGGGGGGGGGGGGGGGGGGGFGGGFGGGGGGGGGGGGGGGGGGGGGGGGGGGGGGFGGGGDGGGGGGFGGGGGGGGGFGGGGGGGGGGGGGGGGEGGGGGGFGGGCGCEGGEEE=FGGFGFGGGGGGDGGGGDGGDE<>D:FGGGGG/9DGGFFD=7BGF7FGF6FF3?4)>F:>FFFFFFF#####
@M06045:235:000000000-JCY5N:1:1101:19011:6044 1:N:0:TACAGC
CGCGGTACTCCTACGGGAGGCAGCAGTGGGGAATATTGGACAATGGGCGAAAGCCTGATCCAGCAACGCCGCGTGAGGGATGACGGCCTTCGGGTTGTAAACCTCTTTCAGCAGGGACGAAGCGCAAGTGACGGTACCTGCAGAAGAAGCACCGGCCAACTACGTGCCAGCAGCCGCGGTAATACGTAGGGTGCGAGCGTTGTCCGGAATTATTGGGCGTAAAGGGCTCGTAGGCGGTCTGTCACGTCGGGAGTGAAAACTCGGGGCTTAACCCCGAGCCTGCTTCCGATACGGGCTGTAA
+
GGGGGGGGGGGGGGGGGGGGGGGGGGFFGGGGGGGGGGGGGGGGGGGGGGGGGGGGGGGGGGGGGGGGGGGGGGGGGGGGGGGGGGGGGGGGGGGGGGGGGGGGGGGGGGGGGGGGGGGGGGGGGGGGGGGGGGGGGGGGGGGGGGGGGGGGGGGGGGGGGGGGGGGFGGGGFGFGDGGEGGFFGGEGGGGGGGGGGGGGGGGGGGGGGG?FGGGGGGGEGGFGGGGFGGGGGGGGDEGEFFGFGGGGGGGGGDGGGGGGGFGGGGFFGFGFGFDFGEFFFGFFFFFFFFFFFFF(#####
@M06045:235:000000000-JCY5N:1:1101:4572:6055 1:N:0:TACAGC
CGCGGTACTCCTACGGGAGGCAGCAGTGGGGAATATTGCACAATGGGGGAAACCCTGATGCAGCAACGCCGCGTGAGTGATGACGGCCTTCGGGTTGTAAAGCTCTGTCTTCAGGGACGATAATGACGGTACCTGAGGAGGAAGCCACGGCTAACTACGTGCCAGCAGCCGCGGTAATACGTAGGTGGCGAGCGTTGTCCGGATTTACTGGGCGTAAAGGGAGCGTAGGCGGATTTTTAAGTGAGATGTGAAATACTCGGGCTTAACCTGAGTGCTGCATTTCAAACTGGAAGTCTTAATC
+
GGGGGGGGGGGGGGGGGGGGGGGGGGFGGGGGGGGGG<FGGGEGGGGGGGGGGGGGGGGGGGGGGGGGGGGGGGGGGGGGGGGGGGGGGGGGGGGGGGGGGGGGGGGGGGGGGGGGFGGGGGGGGGGGGGGGGGGGGGGGGGGGGGGGGGGGGGGGFFGGFGGGGGGGFGGGGGGGGGGGGGGGGCFGFEGGGGGGGGGGGGGGGGGGGGGCCGG5?FGGGFDEGGGECGGGEGGGGFG?CFGDEFGGGGGFGGGGGGGGG3DGDF??F>CFGFFF=FFFFGFFFFFFFFFBF?F6#####
@M06045:235:000000000-JCY5N:1:1101:27482:6087 1:N:0:TACAGC
CGCGGTACTCCTACGGGAGGCAGCAGTGGGGAATCTTGCGCAATGGGCGAAAGCCTGACGCAGCGACGCCGCGTGAGGGAAGAAGGCCTTCGGGTTGTAAACCTCTTTCAGGAGGGACGAAGCCACTCGGGTTAATAGCCCAGAGGGTGACGGTACCTCCAGAAGAAGCCCCGGCTAACTACGTGCCAGCAGCCGCGGTAATACGTAGGGGGCTAGCGTTGTCCGGATTTATTGGGCGTAAGGAGCGTGTAGGCGGCCAGGTGGGTCTGCTGTGAAAACTCGAGGCTCAACCTCGATGTGC
+
FGGGGGGGGGGGGGGGGFEGGGGGGFGGGGGGGGGGGEGGGDGGGGGGGGGGGGGFGGFGEGGGGGGGGGGGGEEEGGGEGGGGDGG8EFGGGGGGGGGGFGGGGGGGGGGGGDGGGGGGGGGCFGB:FEGFFGGGGGG>FFFGGGGEEFGGGGGGFFFFGGGGGFGGG:*=BECFGGGFGGC:E5:<8@EEGCCEGGG*;E7AC99CEGDGC5A5CEEGGGFAEGEA:67FCCC*>E5CC*><CDG37DFGGGGDGDGDC6*9>945CF>?7?B?0=FF6C>>:)7>F=?84<B(#####
@M06045:235:000000000-JCY5N:1:1101:22003:6100 1:N:0:TACAGC
CGCGGTACTCCTACGGGAGGCAGCAGTGGGGAATATTGCACAATGGGCGAAAGCCTGATGCAGCAACGCCGCGTGAGCGATGAAGGCCTTCGGGTCGTAAAGCTCTGTCCTCAAGGAAGATAATGACGGTACTTGAGGAGGAAGCCCCGGCTAACTACGTGCCAGCAGCCGCGGTAATACGTAGGGGGCTAGCGTTATCCGGATTTACTGGGCGTAAAGGGTGCGTAGGTGGTCTCTTAAGTCAGGAGTGAAAGGCTACGGCTTAACCGTAGTAAGCTCTTGAAACTGGGAGACTTGATCG
+
GGGGGGGGGGGGGGGGGGGGGGGGGGGGGGGGGGDFGFGGGGGFFGGGGGGGGGGGGGGGGGGGGEGGGGGGGGGGGGGGGGGGGGGGGGGGGGGGGGGGFGGGGGGGGGGGGGGGGGGGGGGGGGGGGGGGGGGGGGGGGGGGGGGGGGGGGGGGGGGGGFGGGGGGGGGGGGGGGGGFF?FFEGGGGGGGGGEGGGGGGGGGGGFGGGGGGGGCGGGGGFGGGECCEFGGGGFGGGFGGGGGGDFGGGC7?GCCFCFGGDC<CFFFG@C@D?9@C*0@BC=FFF?=FFF?@?A<#####
@M06045:235:000000000-JCY5N:1:1101:14812:6141 1:N:0:TACAGC
CGCGGTACTCCTACGGGAGGCAGCAGTGGGGAATATTGGACAATGGGCGCAAGCCTGATCCAGCCATGCCGCGTGAGTGATGAAGGCCCTAGGGTTGTAAAGCTCTTTCACCGGTGAAGATAATGACGGTAACCGGAGAAGAAGCCCCGGCTAACTTCGTGCCAGCAGCCGCGGTAATACGAAGGGGGCTAGCGTTGTTCGGAATTACTGGGCGTAAAGCGCACGTAGGCGGGTATTTAAGTCAGGGGTGAAATCCCGGAGCTCAACTCCGGAACTGCCTTTGATACTGGGTACCTATGAG
+
GGGGGGGGGFGGGGGGFGGGGGGGFGGDGGGGGGDFGGGGGGFGFGGGGGGGGGGGGGGGGGGGGGGGGGGGGGGEGGGEGGDFGGGGGGFGGGGGGGGGGGGGGGGGGGGGGGGGGFGGGGGGGGGGGGGGGGGGGCFGGG?DFG@FEGGGGGFGGGGGFGGGGGGFGGGGEGGEFGGGGGGGGGGGGGGGGGGGGGGGGGDGFGGGGGGGGDGGD8FGGGCEGGCGEGGGEGC6CFGEFGGC7<CDD<FG7CFGFDDG<DC<*>@6C?C)97>)9?FFFGFFF78/@45:B:>)#####
@M06045:235:000000000-JCY5N:1:1101:20105:6153 1:N:0:TACAGC
CGCGGTACTCCTACGGGAGGCAGCAGTGGGGAATTGTTCGCAATGGGCGCAAGCCTGACGACGCAACGCCGCGTGGAGGACGAAGATCTTCGGGTCGTAAACTCCTGTCGAGCGGGAAGAACGCTTCCCGGGTGAATATCCTGGGAAATTGACGGTACCGCTAAAGGAAGCCCCGGCTAACTCCGTGCCAGCAGCCGCGGTAATACGGGGGGGGCAAGCGTTGTTCGGAATTACTGGGCGTAAAGGGCTCGTAGGCGGCCAACTAAGTCGGATGTGAAATCCCTCGGCTCAACCGGATCAT
+
GGGGGGGGGGGGGGGGGGGGGGGGGGGGGGGGGGGGGGGGGGGGGGGGGGGGGGGGGGGGGGGGGGGGGGGGGGGGGGGCGGGGGGGGGGGGGGGGGGGGGGGGGGGGGGGGGGGGGGGGGGGGGGGGGGGGGGGGGGGGFGGGGCFFFGGFGGGGGGGGGGDEGGGGFGFGGGGGGGGGGGGDGGGEGGGGCFGFEECEEGGGGGGGGGGGGGGGGGGGEEDECGGGG5EF7?+<DCFG*C**<DD3D<:9*>DGGD<D:DGC<C4@DDD:*)0**9@49CFF>>37)0*)782(#####
@M06045:235:000000000-JCY5N:1:1101:22192:6155 1:N:0:TACAGC
CGCGGTACTCCTACGGGAGGCAGCAGTGGGGAATTTTGGACAATGGGCGCAAGCCTGATCCAGCAATGCCGCGTGAGTGATGAAGGCCTTCGGGTTGTAAAGCTCTTTTGGCGGGGACGATGATGACGGTACCCGCAGAATAAGCCCCGGCTAACTTCGTGCCAGCAGCCGCGGTAATACGAAGGGGGCTAGCGTTGTTCGGAATTACTGGGCGTAAAGGGCGCGTAGGCGGTCCTGATCGTCGGATGGGAAAGGCCTGGGCTCAACCTGGGAACTGCATCCGATACGGCGGGACTCCCCC
+
GGGGGGGGGGGGGGGGGGGGGGGGGGGGGGGGGGGGGGGGGGEFFGGGGGGGGGGGGGGGGGGGGGGGGGGGGGGDGGGGGGGGGGGGGGGGGGGGGGFGGGGGGGGGGGGGGGGGGGGGGGGGGFGGCFGGGGGGGGGFGGGGGGGGCGGGDGGGGGGGGGGGGGGGGGGGGGGDGGGGGFFGGGGGGGGCCEGG8EFGGG5>FFGGGGFGGGGGEEGGGGGGGGGDGGGGGGG7*<C:>FG5E<D35*09CGGGGFCFGG75*>FFGFGF<).)*9??@*))0)8@>5>9D9>.#####
@M06045:235:000000000-JCY5N:1:1101:24589:6173 1:N:0:TACAGC
CGCGGTACTCCTACGGGAGGCAGCAGTGGGGAATATTGGACAATGGGCGCAAGCCTGATCCAGCCATGCCGCGTGAGTGATGAAGGCCTTAGGGTTGTAAAGCTCTTTCAGTGGGGAAGAAAAGCAGTCGGTTAATACCTGATTGTTCTGACGGTACCCAAAGAATAAGCACCGGCTAACTTCGTGCCAGCAGCCGCGGTAATACGACTGGGGCTAGCGTTGCTCGGAATCACTGGGCGTAAAGGGTGCGTAGGCGGGTCTTTATGTCAGGTGTGAAATCCTGGAGCTCCACTCCATGTTG
+
EFCGCFCEFEGFFGGGDGGGDC@FEFGGF<FC,C,CF@9EDCDFE,@F@::+@DFDEEECFGGEDCCFFFG7C:CCG5EFFG9EDCCFGFBAEFFG:FGGFFGGDGGGG,F@@FGGEFGCGGAFGEF9DCGEGEGGGGFGC8CF=D=FGDGF:>FCG,,@+<DFFCFGFEBAFGGCGD8FFEGGF*=E96C,=@CEG8B8:C9EF>E**=*38*3:FCCEEDEGGGCC5AC7<CGCD=5EG<CD?DCDGGCCC/*9737<FFC7*294*6C/9007**9@FD?4))0)))9:6((.#####
@M06045:235:000000000-JCY5N:1:1101:16068:6186 1:N:0:TACAGC
CGCGGTACTCCTACGGGAGGCAGCAGTTAGGAATTTTGGGCAATGGGCGAAAGCCTGACGCAGCAACGCCGCGTGGAGGATGACGGCCTTCGGGTTGTAAACTCCTTTGGACGGGGACGAGCAAGGACGGTACCCGTCAAACAAGTCACGGCTAACTACGTGCCAGCAGCCGCGGTAAAACGTAGGTGGCAAGCGTTATCCGGATTTACTGGGCGTAAAGCGTGTGCAGACGGGGCTTCAAGTGGTGTATGAAATCGCTCGGCTCAACCGGGCGGGGTTATGCCAGACTGGAGTTTGAACC
+
GGGGGGGGGGGGGGGGGGGGGGGGGGGGGGGGGGGGGGGGGGGGGGGGGGGGGGGGFGGGGGGGGGGGGGGGGGGGGGGGGGGGGGGGGGGGGGGGGGGGGGGGGGGGGGGGGGGGGGGGGGGGGGGGGGGGGGGGGGEGGGGGGGGGGGGGGGGGGGGGGGGF?FFGGGGGGGGDGDGGGGFGGGGGGGGGGGGEGGGGGGDGGCF?FFGGCGGEGDCFFG=58FFGGFFGGGGGG*>CFGGGGCGGCGGFFCGGGG<>DGGGGFFFGFDFGFFFG555?GFFF6>FF6>,8:0)#####
@M06045:235:000000000-JCY5N:1:1101:4061:6214 1:N:0:TACAGC
CGCGGTACTCCTACGGGAGGCAGCAGTGGGGAATCTTGCGCAATGGGCGAAAGCCTGACGCAGCAACGCCGCGTGGGGGAAGAAGGCCTTCGGGTTGTAAACCCCTTTCAGTTGGGACGAAGCTTCCAGCGTTAATAGCGTTGAGGAGTGACGGTACCTTCAGAAGAAGCCCCGGCTAACTACGTGCCAGCAGCCGCGGTAATACGTAGGGGGCTAGCGTTTTCCGGAATCATTGGGCGTAAAGCGCGTGTAGGCGGTCCGGTAAGTCCGCTGTGAAAGTCGGGGGCTCAACCCTCGGCTC
+
GGGGGGGGGGGGGGGGGGEEGGFCGFGGGGGGGDGGG9FBEEGGGGGGGGGDFGGGGGGEGGEGGGGGGDGGGGGDDC:C:CFGF@FEGGFGGGGGGGGF9FFGGFG<FDGFGAFEFFGGG7FGGGGFGGGGGGGGFFGGGGGGGGGCGFGGGGF7FFBFGFGGGGGGGGFEGGGG@FFDFFGDCCFFGGCCGGGEE>CCCGFGFF9958>CGGE=FCG/:/??FEE5EGGCFE++7C<>EGGEF7731>*7<74C55CGGGGG5*9*:3CDDDFF7@FF8*.5:)))07@?F?:6#####
@M06045:235:000000000-JCY5N:1:1101:19227:6220 1:N:0:TACAGC
CGCGGTACTCCTACGGGAGGCAGCAGTGGGGAATCTTGCGCAATGGGCGAAAGCCTGACGCAGCCATGCCGCGTGAATGATGAAGGTCTTAGGATTGTAAAATTCTTTCACCGGGGAAGATAATGACGGTACCCGGAGAAGAAGCCCCGGCTAACTTCGTGCCAGCAGCCGCGGTAATACGAAGGGGGCTAGCGTTGCTCGGAATTACTGGGCGTAAAGGGCGCGTAGGCGGACAGTTTAGTCAGAGGTAAAAGCCCAGGGCTCAACCTTGGAACTGCCTTTGATACTGGCTGTCTAATCG
+
GGGGGGGGGGGFFGGGE@F7FEGGFGGGGGDGCGGGGGGGGGGG<FFCGB:CEDFGFGGGGGGGG<EFGGGGGGEGGGGGCFC<FGG9AFEGGDGDDFGGGCFGGGGGGFDFFGGGGCGGFFGGGGGGGGGGFGGGGCGGGGGGGC7FEGGGGGGGGGGGFGFGGGCFGGGGGFGGGGGFGGFGGGGDGGGGGGGGGGGGGGGDGGF7FGGCCEEDEF@EEGE=EGEGGGGGEG=FCFGCFGF<C>CCC9<C?7<FCFF37D7CCD?5CF7<69@F49<6FCFBF=?FF<FFDF<B#####
@M06045:235:000000000-JCY5N:1:1101:18592:6248 1:N:0:TACAGC
CGCGGTACTCCTACGGGAGGCAGCAGTGGGGAATATTGCACAATGGGCGAAAGCCTGATGCAGCGACGCCGCGTGAGGGATGACGGCCTTCGGGTTGTAAACCTCTTTCAGCAGGGAAGAAGCGCAAGTGACGGTACCTGCAGAAGAAGCACCGGCTAACTACGTGCCAGCAGCCGCGGTAATACGTAGGGTGCGAGCGTTGTCCGGTATTATTTGGCGTAAAGAGCTCGTAGGCGGCTTGTCGCGTCGGATGTGAAAGCCCGGGGCTTAACTCCGGGTCTGCATTCGATACGGGCTGGCT
+
GCEGGGGGFFGGGFCGGG@GGGFEGGGFGG@F7CFGFDCAGGAG<FGGGGG+@<6@F@EE@@,C+FEFEEEEFF@BFEBB<FFEGGGF@EE7?CF:E+ACEGGFCE9B@?C<DFD:+<FB=F8>FCEC,@FCCEB:B=FBFGEG@7<<3<>:>51C7FFGGFCEGE::FFCG7F*1<<C4CG9FGGGC@?8;*:C8E*12;5E<:C>*/;97+<+3A88/>EE:CF6+<A:*CC+2)*1*:02:557)9CE75*::70>**9)5153><?7=:9/))7>EFG=7*967==>9),-(#####
@M06045:235:000000000-JCY5N:1:1101:18042:6268 1:N:0:TACAGC
CGCGGTACTCCTACGGGAGGCAGCAGTGGGGAATATTGGACAATGGGGGCAACCCTGATCCAGCAATGCCGCGTGTGTGAAGAAGGCCTTCGGGTTGTAACGCACTTTTATCGGGAACGAAACATTGTCGGCCAATACCCGGCAAGACTGACGGTACCCGAGGAATAAGCACCGGCTAACTCCGTGCCAGCAGCCGCGGTAATACGGAGGGGGCTAGCGTTAATCGGAATTACTGGGCGTAAAGCGTGCGCAGGCGGTTTGTTAAGTCTGCTGTGAAATCCCCGAGCTCACCTTGGCATAA
+
EGGGD@FGGGGFFGGGCGGGG7CGFEFGGGD@FF,CCEE,,C@DF8FCCG+C,@FG<CFGFGFFF,EFFGGGGGGC7FCAECE<E8EF8DGGGGE7CFFD,8FEEGFFFFF?B+CFGFC7:BC3D<CBDCE7:+:F,8>FFEGC:>,DCCCGCGG**7>FFF7C:F:CF?CC7<<@@<8<FFGC87:8+?@8CF8:EGE*8:<@+AE;:8:58**2;<C?C*;<9C5C7CF?E+++1/9:/*/33/193)*/>>DG*C)9CG**>79*>47@4=<4:4@109)5@D>)06*(/)),#####
@M06045:235:000000000-JCY5N:1:1101:18596:6287 1:N:0:TACAGC
CGCGGTACTCCTACGGGAGGCAGCAGTTAGGAATCTTCCACAATGGGCGAAAGCCTGATGGAGCGACACCGCGTGAAGGATGAAGGCCCTAGGGTCGTAAACTTCTAAAAGAGGGACGATAATGACGGTACCTCTTGAGAAGCACCGGCTAACTCCGTGCCAGCAGCCGCGGTAATACGGAGGGTGCAAGCGTTATCCGGAATCACTGGGCGTAAAGGGCGCGTAGGTGGTCTGTTAAGTCTGGCGTTAAAGCCTGGGGCTCAACCCCAGATCAGCGTTGGATACTGGCAGGCTAGTGCGG
+
FE@CFGGGGGGFEGGGGGDCF@FGGFEFGGGGEF@ADEGGGFG,FFF@EE+@@FFF8<,6CEEG76@@FGGEG>@CFDGF=FD<BFGGGF,,=FEFC:?ABFGGAFFGC9F<FGC@FGGEG7CA<DFGG7:FFFGDFFFCCGGCGGFFGG@CGFFGGG<FGDGGFGFFGGGDGGGGGFGDCEGG8CEC9FFEEGCFCGGE5:CGFF:+8;FGCEEF0CCGGDG58EGGFGCCGGGGGFFF77CGCGDGGCAFGFFGFGDD<CF49C)5*<<=<6FF>>F::<?*6@6475B9B8)(#####
@M06045:235:000000000-JCY5N:1:1101:15325:6306 1:N:0:TACAGC
CGCGGTACTCCTACGGGAGGCAGCAGTGGGGAATTTTGGACAATGGAGGCAACTCTGATGCAGCGACGCCGCGTGAGCGATGAAGCCCCTCGGGGTGTAAAGCTCTTTCGGCAGGGACGATTATGACGGTACCTGAAGAAGAAGCTGCGGCTAACTACGTGCCAGCAGCCGCGGTAATACGTAGGCAGCGAGCGTTGTTCGGAATTACTGGGCGTAAAGAGTGTGTAGGTGGTGCTCTAAGTTCGGTGTGAAATCTCCCGGCTTAACTGGGAGGGTGCGCCGAAAACTGGAGTGCTGCGGT
+
GGGGGGGGGGGGGGGGGGGGGGGGFGGGGGGGGGGGGGGGGGGGGGGGGGGGGGGGGGGGGGGGCGGGGGGGGGGGGGGGGGGGGGGGGGGGGGGGGGGGGGGGGGGGGGGGGGGGGGGGGGGGGGGGGGGGGGGGGGGGGGGGGGGGGGGGGGGGGGGGGGGGGGGGGGGGGGGGGGGFGGGGGGGGGGGGGGEGGGGGGGGGGGGGGGGGGGGGGGGGGGGGGGGGGGCFEFFCCFGFFFGFEDDDGGGGEGGGGFFGGGDGFFF?>@C4CEEFGFFFFG:B35FFFF52FFF2#####
@M06045:235:000000000-JCY5N:1:1101:6167:6307 1:N:0:TACAGC
CGCGGTACTCCTACGGGAGGCAGCAGTAGGGAATCTTCCGCAATGGACGAAAGTCTGACGGAGCAACGCCGCGTGAACGAAGAAGGTTTTCGGATCGTAAAGTTCTGTTGTTAGGGAAGAACAAGTACCGTTCGAAGAGGGCGGTACCTTGACGGTACCTATCGAGGAAGCCCCGGCTAACTACGTGCCAGCAGCCGCGGTAATACGTAGGGGGCAAGCGTTGTCCGGAATTATTGGGCGTAAAGCGCGCGTAGGCGGTTTCTTAAGTCTGATGTGAAATCTTGCGGCTCAACCGCCAGGG
+
EGGGGGGGGGGGGGGGGGGGGGGGGGGCFGGGGGGGGGGGGGDEGGCFGEGGG<FFFGGGDFGGCFGGGGGGGGGGFCFCCGGCFGFGGGGGGFGCFBEFGGGGGGCFFG<BFFFGGFGGGGGGFGGFFFGGGECC+@FDGGGGGGGCGGGGGGGGGGGGFFFB@F><BFGGGGGGDGGCFGFGGGGGGGGGGFGFGGEGECGG9<>C6ACE*:?5*;CGEEGECCC*/*2A0:CG4F7E=CDCGDDDDGECDD*9EDD<C:DCC>?@:*:BCF7@FF=??*66*757>F62)433#####
@M06045:235:000000000-JCY5N:1:1101:14363:6309 1:N:0:TACAGC
CGCGGTACTCCTACGGGAGGCAGCAGTGGGGAATATTGCACAATGGGCGAAAGCCTGATGCAGCGACGCCGCGTGAGGGATGACGGCCTTCGGGTTGTAAACCTCTTTCAGCAGGGACGAAGCGAAAGTGACGGTACCTGCAGAAGAAGCACCGGCCAACTACGTGCCAGCAGCCGCGGTAATACGTAGGGTGCAAGCGTTGTCCGGAATTATTGGGCGTAAAGAGCTCGTAGGCGGCTTGTCGCGTCGGCTGTGAAAACCTGGGGCTCAACCCCGGGCCTGCAGCCGATACGGGGCACCA
+
GGGGGGGGGGGGGGGGGGGGGGGGGGFGGGGFEGGGGFGGGGFGGDGGGGGEGGGGGGGGGGGGGGGGGGGGGGGGGGGGGGGGGGGGGGGGGGGGGGGGGGGGGGGGGGGGGGGGGGFGGGGGCEGGGFAFGGCFGGGGGFGGGGGGGGGGGGGGGGGGGGGGGGGGGGGGGGGGGGGGF5CGFFEFCEGGGGFGG>EEGGGGGEGCEG@CGFG+C=E:CCFGGGGGFEGCGEGEGG3CGFD=CGDGGGGGGGFCCFFGGFCFGDD>FFF4CDFEGFF@B3<???FF307;):>(#####
@M06045:235:000000000-JCY5N:1:1101:12512:6316 1:N:0:TACAGC
CGCGGTACTCCTACGGGAGGCAGCAGTGGGGAATATTGCGCAATGGGCGGAAGCCTGACGCAGCGACGCCGCGTGGGGGATGACGGCCTTCGGGTTGTAAACCTCTTTCAGCAGGGACGAAGCGAGAGTGACGGTACCTGCAGAAGAAGCACCGGCCAACTACGTGCCAGCAGCCGCGGTAATACGTAGGGTGCAAGCGTTATCCGGAATTATTGGGCGTAAAGAGCTCGTAGGCGGTTTGTTGCGTCGGCTGTGAAATCCCGAGGCTCAACCTCGGGTCTGCAGTCGATACGAGCACAAG
+
GGGGGGGGGGGGGGGGGGGGGGGGGGFFGGGGGGGFFFFGGGGGGGGGGGGGGGGGGGGGGGGGGDGGGGGGGGGGGGGGGGGGGGGDGGGGGGGGGGGGGGCFFGGGGGGGGGGDGGGGGGGGGGCGGGFGGGGGGGGGGGGDGGGGGGGGGGGGGGGGGGGGG8FGGGGGGGGGCEE**;EFGGFFGGCCEEFGGGDEGGGGGGGAGGGFGGFGGGG8CCFGGFCF6E/*8CC=C:D7=996?5757<CFGFGDGFGDCGGCDCD7<FFF56?><EFFFGBFF?:>:>F>F04(#####
@M06045:235:000000000-JCY5N:1:1101:13759:6325 1:N:0:TACAGC
CGCGGTACTCCTACGGGAGGCAGCAGTGGGGAATATTGCGCAATGGGGGAAACCCTGACGCAGCAACGCCGCGTGAAGGATGAAGGCTTTCGGGTTGTAAACTTCTTTGATCGGGGACGAAAACTGACGGTACCCGAGGAACAAGCCACGGCTAACTACGTGCCAGCAGCCGCGGTAATACGTAGGTGGCGAGCGTTGTCCGGAATTACTGGGTGTAAAGGGCGTGGAGGCGGGATGTCAAGTCAGATGGGAAATACCGAGGCTTAACTTCGGGGGTGCATCTGAAACTGATATTTTGGAT
+
GGGGGGGGGGGGGGGGGGGGGGGGEFFGGGGGGGGGGGGGGGGGGGGGGGGGGGGFGGGGGGGGGGGGGGGGGGGGGGGGGGGGGGGGGGGGGGGGGGGGGGGGGGGGGGGGGGGGGGGGGGGGGGGGGGGGGGGGGGGGGGGGGGGGGGGGGGGGGFGGGGGGGGGFGGGEGGGGGGGGGF3CFGGGEGGCGCCECEGGGGCEGGF??EFFF*;E?FFFFGEG?E*;CE8EEGCCC<D?EGDEFCF***27FG>CFCC3CGDCDFF?F4:)<:BFGDF:4>F?4=?F8@=)9<96#####
@M06045:235:000000000-JCY5N:1:1101:5228:6341 1:N:0:TACAGC
CGCGGTACTCCTACGGGAGGCAGCAGTGGGGAATATTGCGCAATGGGCGAAAGCCTGACGCAGCGACGCCGCGTGTGGGATGACGGCCTTCGGGTTGTAAACCACTGTCGGGAGGGACGAATGCCCCGCAAGGGGAGTGACGGTACCTCCAAAGGAAGCACCGGCTAACTCCGTGCCAGCAGCCGCGGTAATACGGAGGGTGCGAGCGTTGTCCGGAGTCACTGGGCGTAAAGGGCGCGTAGGCGGCCTGATAAGTAGGGGGTGCAATCCTGCGGCTTAACCGCAGGTCTGGCTTTATCAC
+
FGGGEGGDG<AGGGGGGE@FF7FDEFFFEGGGCFGGGFGGGGGGFACCBFE7@EFEGFGGE+CFEGGGFGGEEGDGG>GCGGEGGGDGGFAFGGFEFFEG<><><<FDFBCEFDGG7+F:C:FGC,D*>>FF7<C:FEG9,<<<CCA9,==FFGCAGGGGGFECEB*<F9:8CFG8CFGGEF6C*::8EE89<<CE:?8E;*88*?>CGGE8?CED8*22<+9CFGFCC=A;FCE=DGG75DDCEG37DG:*+:>*+:C<CGDG39B407:=4>:BD)/9?CDE>BE))1)()43(#####
@M06045:235:000000000-JCY5N:1:1101:14139:6349 1:N:0:TACAGC
CGCGGTACTCCTACGGGAGGCAGCAGTAGGGAATCTTCCACAATGGACGGAAGTCTGATGGAGCAACGCCGCGTGAGCGAAGAAGGTCTTCGGATCGTAAAGCTCTGTTGTAAGGGAAGAATAAGTACAGTAGTAACTGGCTGTACCTTGACGGTACCTTACGAGAAAGCCACGGCCAACTCTGTGCCAGCAGCCGCGGTAAGACAGAGGGGGCAAGCGTTGCTCGGAATCACTGGGCGTAAAGGGCGCGTAGGCGGGATGGCAAGTCGGTCGTGAAATCCTTCGGCCCAACCGAAGCGAC
+
GGGGGGGGGGGGGGGGGGGGGFGG9FFGGGGGGGGGGGGGGGEGGGDGGGGGGGGGGGGGFCGFFFGGGGGGCGGGGGDGGGGGGGGGGGGGGGCGGGGGGGGDFGGGGGGCFGGGGGGGGGGGGGAFGGGGGGGGGGGGGGGGGGGGGCFGGGGGGGGGGGFGC@FFGGGGG@EEG:FGGGGGGGGGGGG@CGGEGGGG@CGFG?F7EGCEG=5558EGGEC0ACC8CFC96:CEGGGGGD*AFDD7DC>CCGGC*7)7*>FC*/*19@GFGE3<GFF?F>@B)755>)<<@9B7#####
@M06045:235:000000000-JCY5N:1:1101:25935:6350 1:N:0:TACAGC
CGCGGTACTCCTACGGGAGGCAGCAGTAGGGAATCTTCCGCAATGGACGCAAGTCTGACGGAGCAACGCCGCGTGAGTGATGAAGGTTTTCGGATCGTAAAGCTCTGTTGCCCTAGACGAACAGCAAGAGGAGTAACTGCCTTTTGTGTGACGGTATAGGAGAAGAAAGCCCCGGCTAACTACGTGCCAGCAGCCGCGGTAATACGTAGGGGGCAAGCGTTGTCCGGAATTATTGGGCGTAAAGCGCGCGCAGGCGGTTCATTAAGTTGGGTGTTTAAGCCCGGGGCTCAACCCCGCAATT
+
GGGGGGGGGGGGGGGGGGGGGGGGGGGGGGGGGGGGGGGGGGGGGGGGGGGGGGGGGGGGGGGGGGGGGGGGGGGCGFFFGGGGGGGGGGGGGGGGGGGGGGGGGGGGGGGGGGGGGGGGGGGGGDGGGGGGGGGGGGGGGGGGGGGGGGGFGGGFGGGGFGGGGGGGGGGCGGGGGGGGGGGGGGGGGGGGGGGGGGGGGGGGGGEFCEGGGEGGGGGEGGG97EG5:EFCC99EFFGGDGGFGGGGDGE5CDGGGDDGGGGGDG?@FFGF57BFCBF4@3<@>EFEF?F?F??1#####
@M06045:235:000000000-JCY5N:1:1101:15754:6352 1:N:0:TACAGC
CGCGGTACTCCTACGGGAGGCAGCAGTGGGGAATCTTGCGCTAATGCGGGAAACCGTGACGCAGCGACGCCGCGTGAGGGAAGAAGGCCTTCGGGTTGTAAACCTCTTTCAGGAGGGACGAAGCCACTCGGGTGAATAGCCCAGAGGGTGACGGTACCTCCAGAAGAAGCCCCGGCTAACTACGTGCCAGCAGCCGCGGTAATACGTAGGGGGCAAGCGTTGTTCGGATTTACTGGGCGTACAGGGAGCGTAGGCGGTTGGATAAGCCCTCCGTGAAATCTCCAGGCTTAACCTGGCTGTC
+
GGGGGGGGGGGGGGGGGGGGGGGGGGGGGGGEGGGGGGGGGGGGGGGGGGDGGGGGGGGGGGEGGGGGGGGGGGGGGGGGGGGGGGGGGGGGGGGGGGGGGGGGGGGGGGGGGGGGGGFGGGGGGGGGGGGGGGGGGGGGGGGGGGGGGGGGGGGGGGGGGGGGGGGGGGGGGGGGGGGGGGGGGGDE7@FGGGGGGGGGGGGGGGCC@EGGGGGGGGGGEEGGGGGEGEF7CCFFFFDGEGDG?CC3CDEGGGGGGGGGGGGG7FFFGFCEGFF5FFF?6DF=?:7FFFFFFFF?#####
@M06045:235:000000000-JCY5N:1:1101:16196:6357 1:N:0:TACAGC
CGCGGTACTCCTACGGGAGGCAGCAGTGGGGAATATTGGACAATGGGGGCAACCCTGATCCAGCCATGCCGCGTGAGTGATGAAGGCCTTCGGGTTGTAAAGCTCTTTTGGCGGGGACGATGATGACGGTACCCGCAGAATAAGCCCCGGCTAACTTCGTGCCAGCAGCCGCGGTAAGACGAAGGGGGCTAGCGTTGTTCGGAATTACTGGGCGTAAAGGGCTCGTAGGCGGCCAACTAAGTCATACGTGAAATCCCTCGGCTTAACCGGGGAACTGCGTCTGATACTGGATGGCTACATG
+
GGGGGGGGGGGFGGGGGGGGGGGGGGGGGGGG>FFGGGGGGGGGGGGGGGGGGGGGGGFGGGGGGGGGGGGGGGGGGGGGGGFGGGGGGGFGGGGGGGGGGGGGGGGGGGGGGGGGGGGGGGCGGGGGGGGGGGGGGGGGGGGGGGFFGGGGGGGGGGGGGGGGGGGGGGGGGGGGGGGGGGGGGGGGGGCGGGGCGEGGGGD>FGGGGGGGGGGGGGGGGGFGGGGGGGGGGGGGGGFGGFGGGGGGGGFGGGGGGGGDGGFGFGBBG>7@DB@FGF@E:DF6B46?B@F<FBF(#####
@M06045:235:000000000-JCY5N:1:1101:13629:6358 1:N:0:TACAGC
CGCGGTACTCCTACGGGAGGCAGCAGTCGGGAATTTTGCGCAATGGACGAAAGTCTGACGCAGCAACGCCGCGTGAGGGATGACGGCCTTCGGGTTGTAAACCTCTTTTGTCAGGGACGATGATGACGGTACCTGACGAATAAGCCACGGCTAACTACGTGCCAGCAGCCGCGGTAATACGTAGGTGGCAAGCGTTGTCCGGATTTACTGGGCGTAAAGAGCGCGCAGGCGGTCGTTCAAGTCGCGTGTGAAAGCCCCCGGCTCAACTGGGGAGGGTCACGCGATACTGATCGACTGCACT
+
GGGGGGGGGGGGGGGGGGGGGGGGGGGGGGGGGGGGGGGGGGGGGGGGGGGGGGGGGGGGGGGGGGGGGGGGGGGGGGGGGGGGGGGGGGGGGGGGGGGGGGGGGGGGGFFFGGGGGGGGGGGGGGGGGGGGGGGGGGGGGGGGGFGGGGGGGGGGGGGGGGGGGGGGGGGGGGGFEGGGGGGGGFEGGGGGGGCGDGEFGGGGCFGGGGGGC:EEG=FFCGEGGGGEGEDECEG=DGGCCFFGGDGGGGFG?DG<FGGGGG:D4C@FGFGFC>>@5:>?7C>@DDF??489>:9,#####
@M06045:235:000000000-JCY5N:1:1101:7182:6413 1:N:0:TACAGC
CGCGGTACTCCTACGGGAGGCAGCAGTGGGGAATATTGGACAATGGGCGCAAGCCTGATCCAGCCATGCCGCGTGAGTGATGAAGGCCCTAGGGTTGTAAAGCTCTTTCACCGATGAAGATAATGACGGTAGTCGGAGAAGAAGCCCCGGCTAACTTCGTGCCAGCAGCCGCGGTAATACGAAGGGGGCTAGCGTTGTTCGGAATTACTGGGCGTAAAGCGCACGTAGGCGGGTATTTAAGTCAGGGGTGAAATCCCGGAGCTCAACTCCGGAACTGCCTTTGATACTGGGTACCTGCATG
+
GGGGGGGGGGGGGGGGGGGGGGGGGGGGGGGGGGGGGGGGGGFFGGGGEGCEGGGGGGGGGGGGGGGGGGGGGGGGGGFFFGGFGGGGGGGGGGGEGGGGEGGGGGGGGGGGGGGGGFCFGGGGGGGGGGCFGGGGGGGGGGGGGGGGGGGGGGGGGGGGGGGGGGGGGGGGGGGGGGFCGCFFGGCEGGDFFEG8EGGGDGGC>FGGGGGGGGGGCCFFGGGGG@EGGGGGDGGGFFG??FFGFGGGGD=CCFDC?CD)CDFGCCFF>@G3>BFFFFFFFCFF9=BFF?FFFFA6#####
@M06045:235:000000000-JCY5N:1:1101:15462:6432 1:N:0:TACAGC
CGCGGTACTCCTACGGGAGGCAGCAGTAAGGAATATTGGTCAATGGAGGGAACTCTGAACCAGCCATGCCGCGTGCAGGAAGACGGCCCTACGGGTTGTAAACTGCTTTTATACGGGAATAAACCCCGGTATGTATACCGGGCTGAATGTACTGTAAGAATAAGGATCGGCTAACTCCGTGCCAGCAGCCGCGGTAATACGGAGGATCCGAGCGTTATCCGGATTTATTGGGTTTAAAGGGTGCGTAGGCGGCCTGTTAAGTCAGGGGTGAAAGACGGTGGCTCAACCATCGCAGGCGCTC
+
GGGGGGGGGGGGGGGGGGGGGGGGFFGGGGGGGGGGGGGGGGGGGGGGGGDGGGGGFGGGGGGGGGGGGGGGGGGGGGGGGGGGGGGGGGFGGGGGGGGGGGGGGGGGGGGGGGGGGGGGGGGGGGGGGGGGGGGGGGGGGGGGGGGGGGGGGGGGGGGGGGGGGGFGGDGFGGGGGGGGGGGGGGGGGGGGGGGGGGFGGGDGGGFGGGEGGGGG=FGGGGC5?CFGGGGGGGEFDGGGGGGGGDDDDGGGG<D7FFCCFFFG:FFFGFCFGFFFG3DFFGFFFFF@EFF?FB6(#####
@M06045:235:000000000-JCY5N:1:1101:4660:6432 1:N:0:TACAGC
CGCGGTACTCCTACGGGAGGCAGCAGTGGGGAATATTGCACAATGGGGGAAACCCTGATGCAGCAACGCCGCGTGAGTGATGACGGCCTTCGGGTTGTAAAGCTCTGTCTTCAGGGACGATAATGACGGTACCTGAGGAGGAAGCCACGGCTAACTACGTGCCAGCAGCCGCGGTAATACGTAGGTGGCGAGCGTTGTCCGGATTTACTGGGCGTAAAGGGAGCGTAGGCGGATTTTTAGGTGAGATGTGAAATCCTCGGGCTTAACCTGAGTGCTGCATTTCAAACTGGAAGTCTCGAAT
+
GFGCC:BFGGGFGGG7FGGFGGGGGGGEFGCGGG<DG<FFGGGGGEF>+@FG<FCGGGGFGGGGFGGDFG:FGGECF?EFEF9<FCF@@EFAF7F@FGGGGFGGFGFGGFGFCBAEF+FFBFDG,@F+>FFCGG,33+3>+@BEE<DFGGGDGFFCFGG<,>FGCCF@CGC@FG1F*7CGCFDF7<+;8CC8EGG5/13@58CC5EG99@<F>=ECEGGF**/C8*/87CE=8C*<0<C*AC=3:77:>F9F?>**<:<CDGD5FGFFGF<?CFFFF6)89**94*/96:@:479)#####
@M06045:235:000000000-JCY5N:1:1101:26413:6455 1:N:0:TACAGC
CGCGGTACTCCTACGGGAGGCAGCAGTAGGGAATATTGGACAATGGGCGAAAGCCTGATCCAGCCATGCCGCGTGAGTGATGAAGGCCTTCGGGTTGTAAAGCTCTTTTGGCGGGGACGATAATGACGGTACCCGCAGAATAAGCCCCGGCTAACTTCGTGCCAGCAGCCGCGGTAATACGAAGGGGGCTAGCGTTGTTCGGAATCACTGGTCGTAAAGCGCTCGTAGGCGGACTTTCAAGTCAGGGGTGAAATCCCGGGGCTCAACCTCGGAATTGCCCTTGATGCTGTAGGTCTATATT
+
GGGDEG:FGGGGFFEGG>FGGGGGCFFDFFCG,CCFF-CFEFGEFGFGC:::6CFFFCEEFFCFFDDGGFGCGGGGGFGFGGCC?,EFFGFGGGGCBFC,@@BFGGFE9FGGGGDGGDGGGGGEGDFGCEDCCFCECFGAF;<FGFCF@C7<FFFFGB:<<FGGGG:7FCFFGEGG*<CFG:*AEEGGD88;ECCC*/*0;5;AE:<<9+;+<C8;*1<7***/://AE9CG*:EFGGF?F*;C7CG<C<*9+?FC+><35<5C*6.0*./0))7<*1*)007*8*1*9@7<?AA)#####
@M06045:235:000000000-JCY5N:1:1101:18001:6479 1:N:0:TACAGC
CGCGGTACTCCTACGGGAGGCAGCAGTGGGGAATATTGCACAATGGGCGAAAGCCTGATGCAGCAACGCCGCGTGAGGGATGACGGCCTTCGGGTTGTAAACCTCTTTCAGCAGGGACGAAGCGCAAGTGACGGTACCTGCAGAAGAAGGACCGGCCAACTACGTGCCAGCAGCCGCGGTAATACGTAGGGTCCGAGCGTTGTCCGGAATTATTGGGCGTAAAGGGCTCGTAGGCGGTTAGTCACGTCGGGAGTGAAAACTCAGGGCTCAACCCTGAGCGTGCTTCCGATACGGGCATGCT
+
GGGGGGGGGGGGGGGGGGGGGGGGGGGGGGGGGGGGGGGGGGGGGGGGGGGGGGGGGGGGFGGGGGGGGFGGGGGDGGGGGGGGGGGGGGGGGG<FFGFGGGGGGGGGGFGGGGGGGGGGGGGGGGDGFCGGGGGGGGGGGGGCFGGGGGGGGGGGGGFGGGGGGGGGGGGGGGFGDEEFFGFGGGFCFGGGGGG>ECECEEGGGGCC8CGGGFFFFGGGEEGGGD=CFE?ECGGGGGDGGGDGGG>CGGDGG7DDCCFG:6FFGG3)7?=:DDFFG?@DFCDFFF?)0<53>?;(#####
@M06045:235:000000000-JCY5N:1:1101:3728:6481 1:N:0:TACAGC
CGCGGTACTCCTACGGGAGGCAGCAGTGGGGAATATTGGACAATGGGCGAAAGCCTGATCCAGCAACGCCGCGTGAGGGATGACGGCCTTCGGGTTGTAAACCTCTTTCAGTAGGGACGAAGCGAAAGTGACGGTACCTGCATAAGAAGCACCGGCCAACTACGTGCCAGCAGCCGCGGGAATCCGTAGGGTGCGAGCGTTGTCCGGAATTATTGGGCGTAAAGGGCTCGTAGGCGGTTTGTCGCGTCGGGAATGAAAACTCAGGGCTTAACCCTGAGCCTGCTGCCGATACCGGCCCCCT
+
FDGC@@BFGFFCG@,,@@@FCGGC<CC6CFFCFGFFGC@<FEFGFCGG+6@@FFGFGG,C,@CFA8CCF=7FFFFFFF7?F+EECCFG:FFGGEFGGGFFGEGFCFFFEGA,,C<:<@BFGGD:++@7E3<@C:+88EB=F8,@>AC,73,,>FGGGCC:FFCE7F7FGGG7<<FGGF>*:8E+3:F>5**2*;8*:CE188*<:C>;8@+0+<2<*A/*/;=:C5/0/5CE*A2:7E372>0:*/1CDD=1****3**99*205>DF4?C*;))7C@4?FD@F)/.5<)8(),(,#####
@M06045:235:000000000-JCY5N:1:1101:17193:6496 1:N:0:TACAGC
CGCGGTACTCCTACGGGAGGCAGCAGTGGGGAATCTTGCGCTAATGCGGGAAACCGTGACGCAGCGACGCCGCGTGAGGGAAGAAGGCCTTCGGGTTGTAAACCTCTTTCAGGAGGGACGAAGCCACTCGGGTGAATAGCCCAGAGGGTGACGGTACCTCCAGAAGAAGCCCCGGCTAACTACGTGCCAGCAGCCGCGGTAATACGTAGGGGGCGAGCGTTACCCGGATTTACTGGGCGTAAAGCGCGTGTAGGCGGCTGGCCAAGCGTGGTGTGAAATCTTCGGGCTTAACCCGACAATT
+
FFCC7FFGFFF9;FEGC;CBF;@CFECFFCF,BEE@DA9CCF7F,CFF+@+@C@ECFGGCFEEFGECFGGGGGGGGGECFB@EECF,FF8E?FFGF>F:AFEGGFFFFFGGGGGGGDECG77F7@3@F,@7F><FGGC<F?FFCGFGGGGGFFGGGCCCFFFFCCCDGFCF*=CEE*<FGGBFGCFG>FCFC:FGGDC8E?8<<FFC?CE/:CCEEECE:C*;C@C5CEEGGG+<7CDD759*CCDGGDG:C?C45E3)1CD<6<4)7177:C5>F:8@B?>=:)<7BF)0)=:;(#####
@M06045:235:000000000-JCY5N:1:1101:6686:6503 1:N:0:TACAGC
CGCGGTACTCCTACGGGAGGCAGCAGTGGGGAATCTTGCGCAATGGGCGAAAGCCTGACGCAGCAACGCCGCGTGCGGGATGAAGGCCTTCGGGTTGTAAACCGCTTTCAGCAGGGACGAAATTGACGGTACCTGCAGAAGAAGCCCCGGCCAACTACGTGCCAGCAGCCGCGGTAACACGTAGGGGGCGAGCGTTGTCCGGATTTATTGGGCGTAAAGAGCTCGTATGCGGCTCGGTAAGTCGGGTGTGAAACCTCCAGGCTCAACCTGGAGACGCCACCTGATACTTCTGTGGCACAGG
+
GGGGGGGGGGGGGGGGGGGGGGGGGGGGGGGGGGGGGGGCGFFGGGGGGGGGGGGGGGGGGGGGGGGGGGGGGGGGEGGGG:<FF8AGGGGDG7>FECDGGGFGGEEGGFFFGFGDF<FC>FGGGFGGE>FEBFGGGGFFGGGGGCFGGGGEE7FGGGGGGGGGGGGGGGGGGG8CGGCFGFFCEGGGGG5EGEGGGGGGGGGGDECF7FFGGGGGGFGCC??EEGG6:CE5=5:CDE4E6CFDEDGGGDGFGGGG697CFG<DFG:FCFG4DF@EC>5BF*/7B69**1*6/)4,#####
@M06045:235:000000000-JCY5N:1:1101:6610:6541 1:N:0:TACAGC
CGCGGTACTCCTACGGGAGGCAGCAGTGGGGAATCTTGCGCAATGGGCGAAAGCCTGACGCAGCAACGCCGCGTGGGGGATGAAGGCTCTCGGGTTGTAAACCCCTTTCAGCAGGGACGATAGTGACGGTACCTGCAGAAGAAGCCCCGGCCAACTACGTGCCAGCAGCCGCGGTAACACGTAGGGGGCAAGCGTTGTCCGGATTTATTGGGCGTAAAGAGCTCGTAGGCGGCTCAGTAAGTCAGGTGTGAAACCTCCAGGCTCAACCTCGGGCCTGCAGTGGGTACGGGCAGACTTATGC
+
GGGGGGGGGGGGGGGGGGGGGGGGGGGGGGGGGGGGGGGGGGGGGGGGGGGGGGGGGGGGGGGGGGGGGGGGGFGGGGGGGGFGGGGGGGGGGGGGGGGGGGGGGGGGGGGGGGGGGGGGGGGGGGGGDGFGGGGGGGGFFGGGGFGGGGGGGFGGGGGGGGGGGGGGGGGGGGGGGGGGGGGFEGGGDEEFFGGGGGGGGGGGD+:CFGGGGE:EGFGFGCCGGGEFGGGGGGEGGGGFCFFCGGDGCCEGGGG<*9DG495CDFF:*8<@<EFFGF5FFFF>>4?BF::9:::4#####
@M06045:235:000000000-JCY5N:1:1101:7838:6551 1:N:0:TACAGC
CGCGGTACTCCTACGGGAGGCAGCAGTGGGGAATATTGCACAATGGGCGCAAGCCTGACGCAGCGACGCCGCGTGGGGGATGAAGGTCTTCGGATTGTAAACCCCTTTCGGGAGGGAAGATGGGATGGGGTAACCCATTCGGACGGTACCTCCAGAAGCAGCCACGGCTAACTTCGTGCCAGCAGCCGCGGTAATACGAAGGTGGCAAGCGTTGTTCGGATTTACTGGGCGTACAGGGAGCGTAGGCGGTTGGATAAGCCCTCCGTGAAATCTCCAGGCTTAACCTGGAAAGTTCAGCAGA
+
GGGGGGGGGGGGGGGGGGGGGGGGGGGGGGGGGGGGGGGGGGGGGGGGGGGGGGFGGGGGGGGGDFGGGGGGGGGGGGGGGGFFGGGGGGGGGCEEGABFFGGGGGGGGGGGCFGGGFEGGGGGGGGGGGGDGAFGGGGGGGGGGGGFGGGGG7CCFFGGGGGGGGGGGGGGGGGGGGGFGGGGFDGGG5EG>E9CCGF@8EFFFC6<FGGEEE?EGGG8EEFFFGFGFGGGE5AEGGGD=DC55C=DGGGGGC>7?FC<FDGDD5>FG*CFCF?@G4@@FF7@?9FF4?*30)-.#####
@M06045:235:000000000-JCY5N:1:1101:11549:6570 1:N:0:TACAGC
CGCGGTACTCCTACGGGAGGCAGCAGTGGGGAATTTTGCGCAATGGGCGAAAGCCTGACGCAGCAACGCCGCGTGCGGGAAGAAGGCCCTCGGGTTGTAAACCGCTTTCAGCAGGAACGAAACTGACGGTACCTGCAGAAGAAGCCCCGGCCAACTACGTGCCAGCAGCCGCGGTGATACGTAGGGGGCGAGCGTTGTCCGGATTCATTGGGCGTAAAGAGCTCGTAGGCGGTTCGGTAAGTCAGATGTCAAAACTCCAGGCTCAACTTGGAGCGGCCATCTGATACTGCCATGACCCCGC
+
FEGGGGGGGGGGGGGGGGGGGGGGGGGGGGGGGGGGGGGGGGGGGGGGGGGGGGGGGGGGGGGGGGGGGGGGGGGGGGGGGGGGGGGGGGGGGGGGGGGGGGGGGGGGGGGGGGGGGGGGGGGGGGGGGGGGGGGGGGGGGGGGGGGGGGGGGGGGGGGGGGGGGGGGGGGGGGGGGGGGGGGGGGGGGGGGGGGGGGGGGGGGDGGDGCGGGGEEGGFFGFCEGGGGGGGGGGGGGGGGFFGFGGGGGGGGGGGGGGGGGGGCFGFF7?GFGFFDG>>FF7F4FFFFFFFFFFF2#####
@M06045:235:000000000-JCY5N:1:1101:20189:6570 1:N:0:TACAGC
CGCGGTACTCCTACGGGAGGCAGCAGTGGGGAATATTGCACAATGGGCGGAAGCCTGATGCAGCGACGCCGCGTGAGGGATGACGGCCTTCGGGTTGTAAACCTCTTTCAGCAGGGACGAAGCGCAAGTGACGGTACCTGCAGAAGAAGCGCCGGCCAACTACGTGCCAGCAGCCGCGGTAAGACGTAGGGCGCGAGCGTTGTCCGGATTTATTGGGCGTAAAGAGCTCGTAGGCGGCTTGTCGCGTCGACTGTGAAAACCCGCGGCTCAACCGCGGGCCTGCAGCCGATACGGGCTTCCT
+
GGGGGGGGGGGGGGGGGGGGGGGGGGGGGGGGGGGGGGGGGGGGGGGGGGGGGGGGGGGGGGGGGGGGGGGGGGGGGGGGGGGGGGGGGGGGGGGGGGGGGGGGGGGGGGGGGGGGGGGGGGGGGGGGGGGGGGGGGGGGGGGGGGGGGGGGGGGGGGGGGGGGGGGGGGGGGGGGDGGGGGGGGGGGGGGGGGGGGGGGGGGGGGGGEGGFGGGGGGGCEEGGGGGGGGGGGGGGGGGCCGGGGDGGDGGGG7CCGGDGGGGGDD:59FFFG>)<CEFF:74<@@:>BE:9>?>(#####
@M06045:235:000000000-JCY5N:1:1101:6534:6571 1:N:0:TACAGC
CGCGGTACTCCTACGGGAGGCAGCAGTGGGGAATTGTTCACAATGGGCGCAAGCCTGATGACGCAACGCCGCGTGGGGGATGAAGGTCTTCGGATTGTAAACCCCTGTCGAACGGGACGAAAGACTCGGGAGCTAATCATCTCGAGAGTGACGGTACCGTTAAAGGAAGCCACGGCTAACTCTGTGCCAGCAGCCGCGGTAATACAGAGGTGGCAAGCGTTGTTCGGAATTACTGGGCGTAAAGGGCGCGTAGGCGGCCCACTAAGTCAGACGTGAAATCCCCCGGCTTAACCTGGGTAAG
+
GGGGGGGGGCGFFGEGGGGGGGGGGGFFGGGGFEFF<<EFFDFFFGG@FGCEFCFGFGFGGGGGGGGGGEEEGGGGGDGCFGDB,?B,CBFCG7?7A,BFFG8CEFF><EDDDCFCCB@CGGE@FGGF*CFGGGFC9AFGF9?F7C,17<@@CCFGFGG:FGGFFGFEGF7<CFG77B+<,?FGFGGGFGGDFD*1::8CC*<CFCC7CE@EF60+;CC8C=E57CC?*:C92?EGGF7CC5/:9D*993*1:>*)/>))7*07<CFF7?>FDF3)9**00*7)053.5?4<44(4#####
@M06045:235:000000000-JCY5N:1:1101:21923:6594 1:N:0:TACAGC
CGCGGTACTCCTACGGGAGGCAGCAGTGGGGAATATTGCACAATGGGGGAAACCCTGATGCAGCAACGCCGCGTGAGTGATGACGGCCTTCGGGTTGTAAAGCTCTGTCTTCAGGGACGATAATGACGGTACCTGAGGAGGAAGCCACGGCTAACTACGTGCCAGCAGCCGCGGTAATACGTAGGTGGCGAGCGTTGTCCGGATTTACTGGGCGTAAAGGGAGCGTAGGCGGATTTTTAAGTGAGATGTGAAATACTCGGGCTTAACCTGAGTGCTGCATTTCAAACTGGAAGTCTTCCAG
+
GGGGGGGGGGGGGGGGGGGGGGGGGGFGGGGEGGGGGGGGGGEFFGGGGGGGGGGGGGGGGGGGGGGGGGGGGGGGGGGGGGGGGGGGGEGGGGGGGGGGGGGFGGGGGGGGGGGGEGGGGGGGGGGGGGGGGFFGGGDGGGGGGGFGGGGGGGGGGGDGFGGGGG:FGGGGGGGGGGGGGFFGGGGGGGGGGGGEEGGGGGEDE6FGGGGGGGEGGFCGD88CGEEEGGGGCGGGGGG+<F70<>FGGGGGGGDC96CC7CDDCFFFGFFFGFFFGFFFFGFFFFFFFF?BFFF6#####
@M06045:235:000000000-JCY5N:1:1101:25853:6619 1:N:0:TACAGC
CGCGGTACTCCTACGGGAGGCAGCAGTGGGGAATATTGCGCAATGGGCGGAAGCCTGACGCAGCGACGCCGCGTGAGGGATGACGGCCTTCGGGTTGTAAACCTCTTTCAGCAGGGACGAAGCTAACGTGACGGTACCTGCAGAAGAAGCGCCGGCTAACTACGTGCCAGCAGCCGCGGTAATACGTAGGGCGCAAGCGTTGTCCGGAATTATTGGGCGTAAAGAGCTCGTAGGCGGTTTGTCGCGTCTGTCGTGAAAGCCCACGGCTTAACCGTGGGTCTGCGGTGGATACGGGGAGACC
+
GGGGGGGGGGGGGGGGGGGGGGGGGGFFGGGGGGGGGGGGGGGGGGGGGGGGGGGGGGGGGGGGGGGGGGGGGGGGGGGGGGGGGGGGGGGGGGGGGGGGGGGFGGGGGGGGGGGGGGGGGGGGGGGGFFGGGGGGGGGGGGGGGGGGGGGGGGGGGGGGGGGGGFGGGGGGGGGGGGGGDGGFGGCFFCEGGGGGGGGECEEGGGE5CFGGGGGGGGGGGGGG7FGGGGEEFGGGGEGC:7:75CG59C<>FFDG=>>*9DDGGGF:D?>?FFFFDDF:>F?BE:>E>FF:FFF0#####
@M06045:235:000000000-JCY5N:1:1101:19513:6622 1:N:0:TACAGC
CGCGGTACTCCTACGGGAGGCAGCAGTGAGGAATCTTCCGCAATGGGCGCAAGCCTGACGGAGCGACGCCGCGTGTGGGATGAAGTCCTTCGGGATGTAAACCACTGTCGGAGGGGAAGACATCGACGGTACCCTCCAAGAAAGCCCCGGCTAACTACGTGCCAGCAGCCGCGGTAATACGTAGGGGGCTAGCGTTACTCGGATTCACTGGGCGTAAAGCGCGTGTAGGCGGCTGGTCAAGCGTGATGTGAAATCTCCGGGCTCAACCCGGAAACTGCATCGCGAACTGGCCTGGCCCGAA
+
GGGGGEFGFGGGGGGGGGCEGGGGCGGGGFGGFGGGGGGGGDGDFFAGEFECFGGGEFGE@EGGCEGGGCFEGGGGGGGFCFEEFGAFFFFGDEGEGAFDFFGGGGGGGGGGGGGGGGGGGGGGGGGGGFGEFGGDGGGGGDFFG@FGGG@CCC:FGGEGGFGGGECGG@FGGG?EGFCFFCCFGEEGGGGFGGGGGD?FGEGGEF@FDFGGGGGGG*<FGEC:EGGEGGGDGGGG5E>9EDDEGCFGGGFFGGG*CCD:DDDC=FF>DBGFGFFFGFF*6*073<DFFF@BFBF(#####
@M06045:235:000000000-JCY5N:1:1101:14064:6658 1:N:0:TACAGC
CGCGGTACTCCTACGGGAGGCAGCAGTGGGGAATATTGGACAATGGGCGCAAGCCTGATCCAGCCATGCCGCGTGGATGATGAAGGCCTTAGGGTTGTAAAGCTCTTTTACCCGGGAAGATAATGACTGTACCGGGAGAATAAGCCCCGGCTAACTCCGTGCCAGCAGCCGCGGTAATACGGAGGGGGCTAGCGTTGTTCGGAATTACTGGGCGTAAAGCGCGCGTAGGCGGCTTGCCAAGTTGGGGGTGAAATCCCGGGGCTTAACCCCGGAATTGCCCTCAAAACTGGCAGGCTCGCTC
+
GGGGGGGGGGGGGGGGGGGGGGGGGGFGGGGGGGFGGGGGGGGGGGGGGGGGGGGGGGGGGGGGGGGGGGGGGGGGGFGGGGGGGGGGGGGGGGGGGGGGGGGGGGGGGGGGGGGGGGGGGGGGGGGGGGGGGGGGGGGGGGGGGGGGGGGGGGGGGGGGGGGGGGGGGGGGGGGGGGGGGGCFGGGGGGGGGGGGGECFGGGEEGGGGGGGGGGGDGGGGGGGGGGGGGGGGGGGGGGGGGGGGGGGGGGGGGGGGGGGGGGDGGFFFFGFGE>FGFFFFGFFFFFFF?FFFFF2#####
@M06045:235:000000000-JCY5N:1:1101:9176:6660 1:N:0:TACAGC
CGCGGTACTCCTACGGGAGGCAGCAGTGGGGAATATTGCACAATGGGGGAAACCCTGATGCAGCAACGCCGCGTGAGTGATGACGGCCTTCGGGTTGTAAAGCTCTGTCTTCAGGGACGATAATGACGGTACCTGAGGAGGAAGCCACGGCTAACTACGTGCCAGCAGCCGCGGTAATACGTAGGTGGCGAGCGTTGTCCGGATTTACTGGGCTTAAAGGGAGCGTAGGCGGATTTTTAAGTGAGATGTGAAATACTCGGGCTTAACCTGGGTGCTGCATTTCAAACTGGAAGTCTAGCCG
+
G7FCEGGDGGGGFFEGGGGGGGGGGFFGGGF@FFGGDFFGFGDFGFFGGCGGDGGGGFGGGGGGGFGEGEGGGGGG:FEFFFGGGGDGEG@FE:EGGGGFFFFGGGEFFF9?DGFGGGE@FCFGAEDF@FGG<FAFFGGGDEB::F@>**>>FGGGGGGGGG@FGGGGG<CEFGGGC,<CFFGGG@FCGCEEDC?GCEGGEDEDEEGGGG6:;**0<:@?5;CEE::?EFEG555?CFF69770<FGG>CFGGG7FGGDGGGGGGC=7*8<3>@B=GFF@BFF=486?747?4:A9#####
@M06045:235:000000000-JCY5N:1:1101:5176:6685 1:N:0:TACAGC
CGCGGTACTCCTACGGGAGGCAGCAGTGGGGAATTTTGGACAATGGGCGAAAGCCTGATCCAGCCATGCCGCGTGAGTGAAGAAGGCCTTCGGGTTGTAAAGCTCTTTCGTCTGGGACGAAAAGGTCCGTGTTAACACCACGGATCCATGACGGTACCAGCAGAAGAAGCACCGGCTAACTACGTGCCAGCAGCCGCGGTAATACGTAGGGTTCAGGCGTTAATCGGAATTACTGGGCGTAAAGCGTGCGCAGGCGGTTTGCTAAGACAGGTTTGAAATCCCCGGGCTTAACCTGGTCACT
+
FGGGGG:FEEFC@E;;CGGGGGGGGCEEGC@6,CCEFFGC<F@CEF88FC@:@@FGGGDFCGGFGGGFG<:7F>FGGG,5CFGG=,EEEEFFC@F:4BAFGAF<?<EEFE,B,+4?FGDD>:@FC=,C+F@DCCEBFGGCD:CE:@FCAAFGGGCFEGGG:AFCCCCGGGFFGBEGD*<,?;F<<,;4=+;FF78BBEG:8C;ED8?C:8?;*;<<+;E*:=CF@/5E5FEFG?FF4=C**11<:7C<3DEG=D<<=<CDG77**9FFFF*0*00*>*/7)07@FEF))9*.9.4?#####
@M06045:235:000000000-JCY5N:1:1101:13905:6727 1:N:0:TACAGC
CGCGGTACTCCTACGGGAGGCAGCAGTGGGGAATATTGCACAATGGGCGAAAGCCTGATGCAGCAACGCCGCGTGAGCGATGAAGGCCTTCGGGTCGTAAAGCTCTGTCCTCAAGGAAGATAATGACGGTACTTGAGGAGGAAGCCCCGGCTAACTACGTGCCAGCAGCCGCGGTAATACGTAGGGGGCTAGCGTTATCCGGATTTACTGGGCGTAAAGGGTGCGTAGGTGGTTTCTTAAGTCAGGAGTGAAAGGCTACGGCTCAACCGTAGTAAGCTTTTGAAACTGGGAAACTTAGGCG
+
GGGGGGGGGGGGGGGGGGGGGGGGGGFCGGGGGGGGGFGGGGGGGGGGGGGGGGGGGGGGGGGGGGGGGGGGGGGGGGGGGGGGGGGGGGGGGGGGGGGGGGGGGGGGGGGGGGGGGGGGGGGGGGGGGGGGGGGGGGGGGGGGGGGGGGGGGGGGGGGGGGGGGGGGGGGGGGGGGGGGGGGGGGGGGGFGGGGGCGGGGGCE>CGGGGGGGGGGGGGGGGGGGAEGGGGGGFGGDCFCFGGGGGGGGGGGFFGGGGGGGD5DGGFFGFGFGFFFGF=FFF>FFFFF@@FFFFFA#####
@M06045:235:000000000-JCY5N:1:1101:27130:6729 1:N:0:TACAGC
CGCGGTACTCCTACGGGAGGCAGCAGTGGGGAATTTTGGACAATGGGGGCAACCCTGATCCAGCCATGCCGCGTGTGTGAAGAAGGCCTTCGGGTTGTAAAGCACTTTCGGCCGGAACGAAATCGCGCGATCTAACAAGTCGCGTGGATGACGGTACCGGAAGAAGAAGCACCGGCTAACTACGTGCCAGCAGCCGCGGTAATACGTAGGGTGCGAGCGTTAATCGGAATTACTGGGCGTAAAGTGTGCGCAGGCGGCTGAGCAAGTCGAGTGTGAAAGCCCCGGGCTTAACTTGGATTCG
+
GGGGGGGGGGGGGGGGGGGGGGGGGGGGGGEGEGGGGFGGGGGGGGGGGGGGGGGGGGGGGGGGGGGGGGGGGEGGGGGGGGGGFGGGGGGGGGGGGGGGGGGGGGGGGGGGGGCGGGGGGGCGGGGGG>EGGGGGGGFEDEGGGGGGFGGGFGGGGFEFGGGGGGGGGGGGFGGGGGGGGGGGGGGFFGFGGGGGGGG:C>EGGGGGF8EGEEGGGGGGG5CGGGCE*:CGGFGGGGG:C5CGFGFFGGGGGGGDGDCDFGGDGFFBG>3?D?F*:4@F<FBFFBE3>FFA464?#####
@M06045:235:000000000-JCY5N:1:1101:11490:6761 1:N:0:TACAGC
CGCGGTACTCCTACGGGAGGCAGCAGTGGGGAATCTTGCGCAATGGGCGAAAGCCTGACGCAGCGACGCCGCGTGGGGGAAGAAGGCTTTCGGGTTGTAAACCCCTTTCAGGAAGGACGAAGCCACTCGGGTGAATAGCCCAGCGGGTGACGGTACTTCCAGAAGAAGCCCCGGCTAACTACGTGCCAGCAGCCGCGGTAATACGTAGGGGGCAAGCGTTGTCCGGATTTATTGGGCGTAAAGAGCGTGTAGGCGGTCAGGTAGGGCCGTTGTGAAAACTCTAGGCTCAACCTCGATCGGT
+
EFGGGGGGGGGGGGGGGGGGGEGGGGGGGGGGGGGGG9FGGGGGGGGGGEGEFGGGGGGGGGGGDEGGGGGGGGGGGGGGGGFGGGGGGGGGGGF:FGGGGFGGGGGGGFGDB<EGGGGGGCFDGFGGGEGEFGGGGGGGGGF,<C@EGGGGGGCCGFGGGGGGGFGFG=EDEGGGGGGGGGG@CGGGGGCEGGGDCGEEGGFGFCCFGGGGGDGGGCCE*;EFDG5A*<+C7+3:C=/2AF>?=G7CG7:?E67C5)7>7CFFG*78D>/)>BFFGF:F@*/=@?4:4?@?67<(#####
@M06045:235:000000000-JCY5N:1:1101:24931:6792 1:N:0:TACAGC
CGCGGTACTCCTACGGGAGGCAGCAGTGGGGAATATTGCACAATGGGCGAAAGCCTGATGCAGCGACGCCGCGTGAGGGATGACGGCCTTCGGGTTGTAAACCTCTTTCAGCAGGGACGAAGCGCAAGTGACGGTACCTGCAGAAGAAGCACCGGCTAACTACGTGCCAGCAGCCGCGGTAATACGTAGGGTGCAAGCGTTGTCCGGAATTACTGGGCGTAAAGAGTTCGTAGGCGGTTTGTCGCGTCGTTTGTGAAAACCAGCAGCTCAACTGCTGGCTTGCAGGCGATACGGGCCGAGT
+
GGGGGGGGGGGGGGGGGDGGGGGGFGGGGGGGGGGGGFGGGGGGGGGGGGGGGGGGGGGGGGGGDEFGGGGGGGGGGGGGGGGGGGGGGGGGGGGGGGGGGGGGGGGGGGGGGGGGGGGGGGGGGGGGGGGGGGFGGGGGGGGGFGGGGGGGGGGGGGGGGGGGFFGGGGGGGGFGGGGFGEGGGGGGGGGGGGG9FFGGGGGGGGG5EGGGGGGGGGGEEEGGFGGGGDEC8EGGDGDEGFGGGDGDGGG:CCC=FF*4<DGGGG@?FFC?7;=6DFFFF3@FFF>E3BD;::B(#####
@M06045:235:000000000-JCY5N:1:1101:27399:6796 1:N:0:TACAGC
CGCGGTACTCCTACGGGAGGCAGCAGTGGGGAATATTGGGCAATGGGCGAAAGCCTGACCCAGCGACGCCGCGTGGGTGATGAAGGCCTTCGGGTCGTAAAGCCCTGTCGGGAGGAAAGAACGGTCTTGTGATAAATATTCACGAGATGTGACGGTACCTGCAGAATAAGCACCGGCTAACTACGTGCCAGCAGCCGCGGTAATACGTAGGGTGCAAGCGTTAATCGGAATTACTGGGCGTAAAGCGTGCGCAGGCGGGTCGGAAAGAAAGATGTGAAATCCCAGAGCTTAACTTTATGAA
+
CFGGGGGGFGGGGGGGGGGGGGGGGGGGGGGGGGGGC<FEGGFFGGGGGGFCEGGGGGGGGGGGGGGGGGEEGGGCGFGGGGCGGG@EFGGGGGEFCFGGGGGGGGGDFGGGGGGEGGGGGGGGGGGGGGGGGGGGGFGGGGGGGGGGGGGGGGGGFFFFGGFGGFGFBFGGGGFFGEGGGGGGG=BF7CFGGGGGGGCCEGGGFDC<CC?C;?EFGGGGGGE=CGGDDGFEE?FGGGGC/C>*0:CDGD*)*)7CE<)>)9D<3CFFC@DFGFFFG48F460?)070=66<F42)#####
@M06045:235:000000000-JCY5N:1:1101:27811:6806 1:N:0:TACAGC
CGCGGTACTCCTACGGGAGGCAGCAGTGGGGAATTTTGGACAATGGGGGCAACCCTGATCCAGCCATTCCGCGTGAGTGAAGAAGGCCTTCGGGTTGTAAAGCTCTTTTGTCCGGAACGAAACGGATACGTCTAATACGCGTGTCTACTGACGGTACCGGAAGAATAAGCACCGGCTAACTACGTGCCAGCAGCCGCGGTAATACGTAGGGTGCGAGCGTTAATCGGAATTACTGGTCGTAAAGCGTGCGCAGGCGGTTTTGTAAGCCAGATGTGAAATCCCCGGGCTTAACCTGGTGCGG
+
GGGGGGGGGGGGGGGGGGGDGGGGGGGGGGGGGGGGGGGGGGGGGGGGGFFGGFGGGGGFGGGGGGGGGGGGGGGGEEGGGGGGFEGGFGGGGDFGGGGGDGGGGFGGFGGEGGGGGGGDGGGGGGGGGFGGGGGGGGGGGGGGGGGGFEFGGCFGGGG@GGGGFGGGGGGGGGGGGGGGGGFCGGGGGFGG@FGGGGD1:EFGGFFCF>EGGGG8*8CGGGGGGGGGGCGGGGGG*ADCF9<FGGD*17=D=DDGGGGDGFGGF=FFCF**:9*7C/9@?C>BF);B>)@AF<?:#####
@M06045:235:000000000-JCY5N:1:1101:6247:6809 1:N:0:TACAGC
CGCGGTACTCCTACGGGAGGCAGCAGTAGGGAATATTGGACAATGGGCGCAAGCCTGATCCAGCCATGCCGCGTGAGTGAAGAAGGCCCTCGGGTTGTAAAGCTCTTTTGTCCGGAAAGAAAAGCGTCGGGTTAATACCCTGATGTCCTGACGGTACCGGAAGAATAAGCACCGGCTAACTTCGTGCCAGCAGCCGCGGTAATACGAAGGGTGCAAGCGTTACTCGGAATTACTGGGCGTAAAGCGTGCGTAGGTGGTTCGTTAAGTCCGATGTGAAAGCCCTGGGCTCAACCTGGCTGCT
+
GGGGGGGGGGGGGGGGGGG@FCFGFGFGGGGGFGGDCGFFFC8FFGFFCGGGGGGGGFGFGGGGGGGFC8FDGEG>CFGGGFFFGGGEEDFFGGGGDFFFGFGDDGGGGGGGGGGG@FGGGGGGGGGGCEGGEFGGGGCGGFFGGFEGGGFGGGGGGGGGGGDFGFFGGGGGGDF>FEFGF9FGEGDC;BCFCFFEGC8=CEF9FC8*;?CFEGGGGGGGGGGGGGGEGFFFFGGGCFGCEG<GGG<DGDECGGFGFCFFGGGDCCB=FE<BGFFFGFFF>F:7:57FF6??>0:?#####
@M06045:235:000000000-JCY5N:1:1101:7422:6826 1:N:0:TACAGC
CGCGGTACTCCTACGGGAGGCAGCAGTGGGGAATATTGCACAATGGGGGAAACCCTGATGCAGCAACGCCGCGTGAGTGATGACGGCCTTCGGGTTGTAAAGCTCTGTCTTCAGGGACGATAATGACGGTACCTGAGGAGGAAGCCACGGCTAACTACGTGCCAGCAGCCGCGGTAATACGTAGGTGGCGAGCGTTGTCCGGATTTACTGGGCGTAAAGGGAGCGTAGGCGGATTTTTAAGTGAGATGTGAAATACTCGGGCTTAACCTGAGTGCTGCATTTCAAACTGGAAGTCTACCAT
+
GGGGGGGGGGGGGGGGGGGGGGGGGGGGGGGGGGGGGFGGGGGGGGGGGGDGGGGGGGGGGGGGGGGGGGGGGGGGGGGGGGGGGGGGGGGGGGGGGGGGGGGGGGGGGGGGGGGCGGEGGGGGGGGGGGFGGGGGGGGGGGGGGGGGGGGGGGGGGGGGGGGGGGGGGGGGGGGGGGGGGGGGGGGGGGEGGGGGGGGGGGEGGGGGGGGGGGGGGGFGGGGGGG5*:CGGEG5FGFG?F7CFGCFGD*CFDDCFF6DG<DGGCFFF7>55FFFF7?:@FGF?FFFFF@4:F?A5#####
@M06045:235:000000000-JCY5N:1:1101:22155:6844 1:N:0:TACAGC
CGCGGTACTCCTACGGGAGGCAGCAGTGGGGAATATTGCACAATGGGCGCAAGCCTGATGCAGCAACGCCGCGTGCGGGATGACGGCCTTCGGGTTGTAAACCGCTTTTAGTAAGGAAGAAGGGGCTTCGGCCTTGACGGTACTTGCAGAAAAAGGACCGGCTAACTACGTGCCAGCAGCCGCGGTAATACGTAGGGTCCGAGCGTTGTCCGGAATTATTGGGCGTAAAGAGCTCGTAGGCGGTTTGTCGCGTCTGCTGTGAAATCCCGAGGCTCAACCTCGGGCCTGCAGTGGGTATCCG
+
GGGGGGGGGGGGGGGGGGGGGGGGGGGGGGGGGGGGGFGGGGEFFGGGGGGGGGGGGGGGGGGGGGGGGGGGGGEGGGGGGGGGGGGGGGGGGGGGGGGGGGGGGGGGDGGGGGGGGGGGGGGGGGGGGGGGGGGGGGGGGFGGGGGGGGGGGGGGGGGGGGGGGGGGFGF<CGGFFGGGGGGGGGGDFFFG99FDGGGGGGGCGGG>ECGGGCGGGGGGGGGGGG5*AFFGGFGGG=FGGGGCCDGGGDGDCDDG777:FC>FC2??D3)7C55?FFFF?1<57B@)5)/.68<2#####
@M06045:235:000000000-JCY5N:1:1101:9274:6853 1:N:0:TACAGC
CGCGGTACTCCTACGGGAGGCAGCAGTGGGGAATCTTGCGCAATGGCCGAAAGGCTGACGCAGCGACGCCGCGTGAGGGATGACGGCCTTCGGGTTGTAAACCTCTTTCAGCTCCGACGAAGCGCAAGTGACGGTAGGAGCAGAAGAAGCGCCGGCCAACTACGTGCCAGCAGCCGCGGTAAGACGTAGGGCGCGAGCGTTGTCCGGATTTATTGGGCGTAAAGAGCTCGTAGGCGGCTTGTCGCGTCGACCGTGAAAACTTGGGGCTCAACCCCAAGCCTGCGGTCGATACGGGGCCAGG
+
GGGGGGGGGGGGGGGGGGGGGGGGGGFGGGGGGFGGGGGGGGGGGGGGGDFGGGGGGGGGGGGGGGGGGGGGGGGGGGGGGGGGGGGGGGGGGGGEGGGGGGGGGGGGGGGGGGGGDFGGGGCGGGGGGG9<FGGGGGCFGGGGGGGGGGGGGGGGGDGGGGGGGGGGGGGGGGGGGGGGEGGGFGGGGGGGGGGGGGGCGGCFGGG5CGCFFGGGFGGG=EGGGFGGGGGGGGGGGGGE=C7=FDGG3<EDCDG5C*CFGFGGGGE><?F?CBD:5<5><CF3:DE><>F>F:>(#####
@M06045:235:000000000-JCY5N:1:1101:26940:6882 1:N:0:TACAGC
CGCGGTACTCCTACGGGAGGCAGCAGTGAGGAATATTGGGCAATGGGCGGAAGCCTGACCCAGCCACGCCGTGTGAGTGATGAAGGCCTTCGGGTTGTAAAGCTCTGTAAGAGAGGGACGAAAATCCCCGTTCGAATAGGGCGGGGGATTGACGGTACCTTTTTAGAAAGCACCGGCTAACTCTGTGCCAGCAGCCGCGGTAAGACAGAGGGTGCGAACGTTGCTCGGAATCACTGGGCGTAAAGCGCGCGTAGGCGGACAGGCAAGTCGGTTGTGAAATCCCTGGGCTCAACCTACCAAT
+
GGGGGGGGGGGGGFGGGGGGGEGGGGDGGGGGGGFGE<FFFGGFGGGGFFF+@FGGDFGGGGGGGGGGGGGFGGGGGFGGGGGGGGGGGGGGGGFGGGGGGGGGGGGGGGGGGGGGGGGEGGGGGGGGGGGGGGGG?FGGGFGGGGGGGGGGGGCCGGGGGFGGFGGGGGGFFGGEDGEDFGFGGFGGGGGGGGGFGDEGGGGDFGGGGGGGGGGGGGEGGGGGGGGE55AFCGGGG5>ECCGCGFGGGDGDEGGGEDGGGGGGGG>FGFGFGFFE7B?FFFFFF>FF4>FFFFF7#####
@M06045:235:000000000-JCY5N:1:1101:13051:6892 1:N:0:TACAGC
CGCGGTACTCCTACGGGAGGCAGCAGTGGGGAATATTGCACAATGGGGGAAACCCTGATGCAGCAACGCCGCGTGAGTGATGACGGCCTTCGGGTTGTAAAGCTCTGTCTTCAGGGACGATAATGACGGTACCTGAGGAGGAAGCCACGGCTAACTACGTGCCAGCAGCCGCGGTAATACGTAGGTGGCGAGCGTTGTCCGGATTTACTGGGCGTAAAGGGAGCGTAGGCGGATTTTTAAGTGAGATGTGAAATACTCGGGCTTAACCTGAGTGCTGCATTTCAAACTGGAAGTCTTTCCC
+
GGGGGGGGGGGGGGGGDGGGGGGGGGGGGGGEGFEFGFGGGGGGGGGGGGCGGGGGGGGGGGGGGGGGGGGGGFGGGGGGGGGGGGGEFFGGDGGGGGGGGGGGGFGGGFFFFGCFGGGFDFGGFGGGDGGGFFFGGGGEEGGGGGEFEGGGGGFGGGEGGGG9<CCFGGGGGGGGDGG?FGGGDFGFGGGGGGGGGGGGGGEEGGGFFDGGGG:5;CEG=CEG=CEGGGGG55=CF?4<CGFFFCCFGGGC?FGGGGGCDG)7C74?7>GFDF?FGFFFFF687F@FF??27:D4#####
@M06045:235:000000000-JCY5N:1:1101:27451:6913 1:N:0:TACAGC
CGCGGTACTCCTACGGTAGGCAGCAGTGGGGAATATTGGACAATGGGCGCAAGCCTGATCCAGCAATGCCGCGTGTGTGAAGAAGGCCTTCGGGTTGTAAAGCACTTTTATCAGGAACGAAACACTGTCGGCTAATACCCGGCGGGACTGACGGTACCTGAGGAATAAGCACCGGCTAACTACGGGCCAGCAGCCGCGGTAATACGTAGGGTGCAAGCGTTAATCGGAATTACTGGGCGTAAAGCGTGCGCAGGCGGTGGTGCAAGACCGATGTGAACTCCCCGGGCTTAACCTGGGTTTG
+
GGGGGGGGGFFGGFGD6FFFGGEEFGFFFGGCFCGGDC<FEFFGGD8CFGFCEGFGGFGGGFGGGGGFGGGD7=FCGGGG<FGGGGGGFGGGGDG7CFFGCFCFFFEEGGEGGGGGG<FEGEGGGGEFFFEFGGGGFG8=F7FGG7<CGGGFDGGE*CFGG:CFFFFGGF:C7<7F:FFFGEGE**:7;CCFGGFEDEGEEGG?CC<CFD>EEGFG7CEGGGG7@C=GGEFCF7+<<CG*C<D?7C15>DGDGGGC59)119*7**8707C:D)16?*1@6F5<)5B@>)96B2:B#####
@M06045:235:000000000-JCY5N:1:1101:22441:6926 1:N:0:TACAGC
CGCGGTACTCCTACGGGAGGCAGCAGTGAGGAATTTTCGGCAATGGGCGCAAGCCTGACCGAGCAACGCCGCGTGCTGGAAGACGGCCTTCGGGTTGTAAACAGCTTTTCTTGAGGAAGAGAAGTCGGACGGTACTCAAGGAAGAAGCCCCGGCTAACTACGTGCCAGCAGCCGCGGTAAGACGTAGGGGGCAAGCGTTGTCCGGAGTTACTGGGCGTAAAGGGCACGCAGGCGGCTGCGCGCGTTTCCGGTGCCAGCCTCACGCTTCACGTGAGGAGTGCCGGGAAGACGGCGTGACGTG
+
GGGGGGGGGGGGGGGGGGGGGGGGFGGGGGGGGGGGGGDGGGCCFCFGGGGGGGGGGGGGGGGGGGGGGGGGGGGGGGGGGGGGGGGGGGGGGGGGGGGGGGGGGGGGGGGGGGGGGGGGGGGGGGGGGGGGGGGGGGGGGGGGGGGGGGGGGGGGGGGGGGGGGGGGGGGGGGGGGCCEFFGFCFGGGGGGGGGGGGGGGFGGGDGEGCFGGGFGG:=5::EECCGEECGGDEGDDGGGGGGGGDGGFCEGGGFFGFF<<6FGGG@@FFGFGF>><;@F?G>E>>B>FFEFFFF>#####
@M06045:235:000000000-JCY5N:1:1101:10301:6926 1:N:0:TACAGC
CGCGGTACTCCTACGGGAGGCAGCAGTGGGGAATTGTTCGCAATGGGCGCAAGCCTGACGACGCAACGCCGCGTGGAGGATGAAGACCTTCGGGTCGTAAACTCCTTTCGATCGAGACGAACGGCCTCCGGGTGAACAGCCCGGGGGAGTGACGGTACCGAGAGAAGAAGCCCCGGCTAACTCCGTGCCAGCAGCCGCGGTAATACGGGGGGGGCAAGCGTTGTTCGGAATTACTGGGCGTAAAGGGCTCGTAGGCGGCCAACTAAGTCAGACGTGAAATCCCTCGGCTTAACCGGTTCAC
+
GGGGGGGGGGGGGGGGGGGGGGGGGGGGGGGGGGGGGGGGGGGGGGGGGGGGGGGGGGGGGGGGGGGGGGGGGGGGGGGGGGGGGGGGGGGGGGGGGGGGGGGGGGGGGGGGGGGGGGGGGGGGGGGGGGGGGGGGGGGGGGGGGGDDGGGGGGGGGGGGGGGGGGGGGGGFGGGGGGGGGGGGGGGGFGGFGGGGGGGGGDEGFGGGGGGDEGGGGGGGEGGGGGGGCEGGFGGGGGGGCDD=FGGGGGGDGGGDGGGD3CGGGDFFG?C@FFFF:>=FFGFF@EFFFEF<@AFF#####
@M06045:235:000000000-JCY5N:1:1101:23039:6940 1:N:0:TACAGC
CGCGGTACTCCTACGGGAGGCAGCAGTGGGGAATATTGGACAATGGGGGCAACCCTGATCCAGCCATGCCGCGTGTGTGAAGAAGGCCTTCGGGTTGTAAAGCACTTTCAGCAGGGAGGAAAGGGCGCTGGCTAATATCCAGCGCAGTTGACGTTACCTGCAGAAGAAGCACCGGCTAACTCCGTGCCAGCAGCCGCGGTAATACGGAGGGTGCAAGCGTTAATCGGAATTACTGGGCGTAAAGCGCGCGTAGGTGGCTTGTTAAGTCAGATGTGAAAGCCCCGGGCTCAACCTGGACAGG
+
GGGGGGGGGGGGGGGGG;FEGCGGEFFGGGGGGGGGGGGGGGEFFGGFGGGGGGGGGGGGGGGGGEFGGGGGGGGGFGGGGGGGGGGGGGGGGGGGGEFGGGGGGGGGGGGGFDGGGGGGGGGG7FGGGGGG?FGGGGGGAFGGGGGGGGGGGGGGGGGGCCGFFCF7FFFGGGGGGGGGGGFGGGGGGGGGGGGDC7CEEGGCGFEGGEGGGGG?+;8ECEFGGGGDCFFGGGGGFGD77DGDFD)>DDGDEDF4CFGDDCF77*/9CF*8FFBFG?FF4CD5:557>6=:<?:2#####
@M06045:235:000000000-JCY5N:1:1101:14729:6945 1:N:0:TACAGC
CGCGGTACTCCTACGGGAGGCAGCAGTGGGGAATATTGGACAATGGGCGAAAGCCTGATCCAGCAATGCCGCGTGAGTGATGAAGGCCTTAGGGTTGTAAAGCTCTTTTACCCGGGATGATAATGACAGTACCGGGAGAATAAGCCCCGGCTAACTCCGTGCCAGCAGCCGCGGTAATACGGAGGGGGCTAGCGTTGTTCGGAATTACTGGGCGTAAAGCGCACGTAGGCGGCTTTGTAAGTTAGAGGTGAAAGCCCGGGGCCCAACTACGGAATTGCCTTTAAGACTGCATCGCTACATA
+
GGGGGGGGGGGGGGGGGGGGGGGDGGFEGGGCCFGGGCFGGGGGGGGGGGGEGGGGGGGGGGFGGGGGGGGGGGGEEFGGGGGGGGGFGGGGGGGGGGFGGGGGGGGGGGGGGGGGGGGGGGGGGGGGGGGGFCEGGGGGGGGGGGEEEDGFGGGGGGGCGGGAFGGGGGGGGGGEGCFGGGGGGGGGGGCGGGGGGGFCEGDGGGCGGGGGGGGGGCFGDGGGGG?*>CCEGCEFDAFDEGGGG7:FFFGDGD*>EGGGC3)9CCD:*9CB3<36*9BFFG6=FFFF641<F<B.#####
@M06045:235:000000000-JCY5N:1:1101:19755:6947 1:N:0:TACAGC
CGCGGTACTCCTACGGGAGGCAGCAGTGGGGAATTTTGCGCAATGGGGGAAACCCTGACGCAGCAACGCCGCGTGGAGGATGAAGTCCTTTGGGACGTAAACTCCTTTCGACCCGGAAGATACTGACGGTACGGGTGGAAGAAGCACCGGCTAACTCTGTGCCAGCAGCCGCGGTAATACAGAGGGTGCGAGCGTTGTTCGGAATTATTGGGCGTAAAGGGCGCGTAGGCGGTCGCGTAAGTCACCTGGGAAATCTCCTGGCTCAACTGGGAGCTTGCAGGCGAAACTGCGTGGCCCTTTT
+
GGGGGGGGGGGGGGGGGGGGGGGGGGGGGGGGGGGGGEGGGGGGGGGGGGGGGGGGGGGGGGGGGGGGGGGGGGGDFGGGGGGGGGGGGGGGGGGGGGGGGGGGGGGGGGGGDGGGGGGGGGGGGGGGGGGGGGGGGGGGGGGGGGGGGGGCCFCFGGFGGGGFFGGFGGGGGGCGEFGGFFGGGGEEGGEGDGGDE8CFGGGGGGFFFFGGGGEGGGFCCEGGGGGGGGEE8=CEGGDEG?FGGG*>**7>CFC7CFGG477CGGF47@G>DDF?43?@:DF>BDE4@@)4776(#####
@M06045:235:000000000-JCY5N:1:1101:26648:6998 1:N:0:TACAGC
CGCGGTACTCCTACGGGAGGCAGCAGCAAGGAATTTTCCGCAATCGACGCAAGTCGGACGGAGCAACGCCGCGTGCGGGAAGACGGCCCTCGGGTTGTAAACCGCTTTTGTGAGGGAAGAAGATCTGACGGTACCTCACGAATAAGTCACGGCTAACTACGTGCCAGCAGCCGCGGTAATACGTAGGTGGCGAACGTTGTCCGGATTCACTGGGCGTAAAGCGCGCGCAGGCGGGTTGGTAAGTCTGATGTGAAAGCTCCCGGCTCAACTGGGAGAAGCCATTGGATACTGCTAGCCATCC
+
GGGGGGGGGGGGGGGGGGGGGGGGGGGGGGGGGGGGGGGGGGGFGFGGGGGGGGGGGGGGGGGGGGGGGGGGGGGGGGGGGGGGGGGGGGGGGGGGGGGGGGGGGGGGGGFGGGGGGGGGGGGGGGGGGGGGGGGCFGGGGGGGGGGGGGGGGGGGGGGGGGGGGGGGGGGGGGGGGGGGGGGEGGGFGGGGGGGGGGGGGGGGGGGGGGGGGGGGGGGGGGGGGGGGGGGDGGGEGGGGDGGGGGFFGGGGGGGGGGGFGGCD<C=FGFGFG>EF:FFFFGFFFFFFFFFFFFF>#####
@M06045:235:000000000-JCY5N:1:1101:6296:7013 1:N:0:TACAGC
CGCGGTACTCCTACGGGAGGCAGCAGTGGGGAATATTGGACAATGGGGGCAACCCTGATCCAGCCATGCCGCGTGAGTGATGAAGGCCCTAGGGTTGTAAAGCTCTTTTGTGCGGGAAGATAATGACGGTACCGCAAGAATAAGCCCCGGCTAACTTCGTGCCAGCAGCCGCGGTAATACGAAGGGGGCTAGCGTTGCTCGGAATCACTGGGCGTAAAGGGTGCGTAGGCGGGTCTTTAAGTCAGGGGTGAAATCCTGGAGCTCAACTCCAGAACTGCCTTTGATACTGAGGATCTGGGGT
+
GGGGGGGGGGGGGGGGGEGGGGGDGG6CFGC7FFEFFGGGGG@@FGGGDGGGGGGGGFFFEGGGGCGGGGGGGCFEGCEGGG9?FFG8CGFFFFFEEGGAFGGGEGGDGGGGGCFGCFGGADGGGGGGGCFGFGG>FGGFGGFFGFGGGGGGGGGGGGGGCFGGGGGGGGGGGGGGGGGGGGGGGGGGGGFGFGGEEG+:CEEEF6CCFFEF5=E858AFGGGGGGEEGFGGGEGCDGFCGGGGFGGGGG5C+:?FFGG*579FGG?FG@FF>FF67F?=*CF?FFF444?6)(,4#####
@M06045:235:000000000-JCY5N:1:1101:22504:7026 1:N:0:TACAGC
CGCGGTACTCCTACGGGAGGCAGCAGTAGGGAATCTTGCGCAATGGGCGAAAGCCTGATGCAGCGACGCCGCGTGGGGGATGACGGCCTTCGGGTTGTAAACCTCTTTCAGCAGGGAAGAAGCCTCGTTTTGTGTGCGGGGTGACGGTACGTGCAGAAGAAGCACCGGCTAACTACGTGCCAGCAGCCGCGGTAATACGTAGGGTGCGAGCGTTGTCCGGAATTATTGGGCGTAAAGAGCTCGTAGGCGGCGGGTCGCGTCGGATGTGAAAGCCCGGGGCTTAACCCAGGGTTGGGGACGG
+
GGGGGGGGGGGGGGGGG;FGG7FGGGGGGGEGGGGGGFGGGGCFFGGGGGCGGGGGGGGGGGGGGGGGGCGGGGGGGGGGGGGGGGGGGGGGGGGGGGGGGGGGGGFGGGGGGGGGGGGDFGFGGGGFFGGGGGCFGGGGGCGGEFGGGGGGGGGGFGG7CFFFFGGGGEEFGCFFEC*;FGGDFGGGGGGG8CE++<FFDCEG2?5C55*:/;ECCFGGEEF?999C6CFGGGGCDCF7<6>==FGGDG5<*7<)7)9<DGG3*9)1267=<)8BD>7>5C)6==7)8>B(519(#####
@M06045:235:000000000-JCY5N:1:1101:22142:7032 1:N:0:TACAGC
CGCGGTACTCCTACGGGAGGCAGCAGTGGGGAATATTGCACAATGGGCGAAAGCCTGATGCAGCAACGCCGCGTGAGCGATGAAGGCCTTCGGGTCGTAAAGCTCTGTCCTCAAGGAAGATAATGACGGTACTTGAGGAGGAAGCCCCGGCTAACTACGTGCCAGCAGCCGCGGTAATACGTAGGGGGCTAGCGTTATCCGGATTTACTGGGCGTAAAGGGTGCGTAGGTGGTTTCTTAAGTCAGGAGTGAAAGGCTACGGCTCAACCGTAGTAAGCTCTTGACACTGGGAAACTTCCGGT
+
FEDCFGGGFAEGGFEGGGCFGGGGGGGFGGEGFGGGG9EFGF<E@FGGGGGDC<FEGFACFF6C,EFGGC=CEFC@+BF@A??FCF,A?EED7CG:C+4AF9D?,<AB@,CFGGGGGGGD9CF9<F9C:F7CFFC9C88C<FC8<FF<B@CFGCCFF<*><*5>AFG>C<FCCFGEGFGGFCGG@@EDEE5*8C?CGGFC//2C*<:0<@85C8//AFF7*;EEE;EE7EGGG5EGGGF:ECF9<CCDG59DCG4DFCCDDD)/007>5><>CF?B**9**2*)00)9F)5(.26<#####
@M06045:235:000000000-JCY5N:1:1101:6754:7042 1:N:0:TACAGC
CGCGGTACTCCTACGGGAGGCAGCAGTGGGGAATATTGGACAATGGGCGAAAGCCTGATCCAGCCATGCCGCGTGAGTGATGAAGGCCTTAGGGTTGTAAAGCTCTTTCAGTGGGGACGATAATGACGGTACCCACAGAAGAAGCCCCGGCTAACTTCGTGCCAGCAGCCGCGGTAATACGAAGGGGGCTAGCGTTGTTCGGATTTACTGGGCGTAAAGCGCACGTAGGCGGATCGTTAAGTCGGGGGTGAAATCCCGGGGCTCAACCCCGGAACTGCCTTCGATACTGGCGATCTGTCAG
+
GGGGGGEFFFGFFCCDGGGGGGGGGGEGGGGGCGGFFFGFFFFFGGGGGCGFGGGGGGDAFGGGGGGGGGGDFGGGGGDFGGGFGGGGGGFGGGGGGGGGGGGGFGGGGGFGGGFGGGGGDFFGGGGGGGFGGGGGEFGGFGGG7<DFGFGFG<DF9FCFGGGGGGGGGGGGGGC:FFFGGFGEEGGGGC8CFGEDGECCECEEGGFGGGGGGE8C8:CFGC*:CGGGDG*85>CDGE<5<;>CGGGGDD=*<7>F?DD7DDCCFGF@5.CECBD6CFFFFGF>FF>4@9>BE;((#####
@M06045:235:000000000-JCY5N:1:1101:25104:7043 1:N:0:TACAGC
CGCGGTACTCCTACGGGAGGCAGCAGTGGGGAATATTGCACAATGGGGGAAACCCTGATGCAGCAACGCCGCGTGAGTGATGACGGTCTTCGGATTGTAAAGCTCTGTCTTCAGGGACGATAATGACGGTACCTGAGGAGGAAGCCACGGCTAACTACGTGCCAGCAGCCGCGGTAATACGTAGGGTGCAAGCGTTGTCCGGAATTATTGGGCGTAAAGAGCTCGTAGGCGGCGTGTCGCGTCGGATGTGAAAGCCCGGGGCTTAACCCCGGGTTGGCATTCGATACGGGCAGGCTCCGAT
+
GGGGGGGGGGGGGGGGDGGGGGGGGGGGGGGGGGGGGGGGGGGGGGGGGGGGGGGGGGGGGGGGGGGGGGGGGGGGGGGGGGGGGGGGGGGGGGGGGGGGGGGGGGGGGGGGGGGGGGGGGGGGGGGGGGGGGGGGGGGGGGGGGGGGGGGGGGGGGGGGGGGGGGGGGGGGGGGGGGGGGGGGGGGGGGGGGGEGGGGGGGCEFGGGGDGGGG=:EGGGGGGFECGGGGGGEGGGDFGFGGGGGCDD*:FGGGFFGGGDGGGFGFFFGFGFGBD@D:@F?:9?FF:5>FD6DFB,#####
@M06045:235:000000000-JCY5N:1:1101:21159:7050 1:N:0:TACAGC
CGCGGTACTCCTACGGGAGGCAGCAGTTAGGAATTTTGGGCAATGGGCGCAAGCCTGACCCAGCAACGCCGCGTGGGTGACGAAGGCCTTCGGGTTGTAAAGCCCTTTTCTGGGGGAAGATGATGACGGTACCCCAGGAAGAAGCACCGGCTAACTACGTGCCAGCAGCCGCGGTAATACGTAGGGTGCAAGCGTTGCCCGGATTTATTGGGCGTAAAGGGCGCGTAGGCGGCCGCGCACGTCCGTTGTGAAATCGCCCGGCTCAACTGGGCGGGGTCAGCGGATACGGCGTGGCTCTCTT
+
GGGGGGGGGGGGGGGGGGGGGGGGGGGGGGGGGGGGGGGGGGGGGGGGGGGGGGGGGGGGGGGGGGGGGGGGGGGGGGGGGGGGGGGGGGGGGGGGGGGGGGGGGGGGGGGGGGGGGGGGGGGGGGGGGGGGGGGGGGGGGGGGGGGGGGGGGGGGGGGGGGGGGGGGGGGGGGGGGGGGGGGGGGFGGGGGGGGGGGGGGGDEGGGGGGGGGGGGGGGGGGGGGCEGGGGGGGGGCCGEGGGGGGFGGGFGCGGGGGGGGGDGFGFFGFGFGFFFGB@FFGFFFBFFFFFFF>B(#####
@M06045:235:000000000-JCY5N:1:1101:28302:7064 1:N:0:TACAGC
CGCGGTACTCCTACGGGAGGCAGCAGTGGGGAATATTGGACAATGGGGGCAACCCTGATCCAGCCATGCCGCGTGAGTGATGAAGGCCTTAGGGTTGTAAAGCTCTTTTAGCAGGGAAGATAATGACGGTACCTGCAGAAAAAGCCCCGGCTAACTTCGTGCCAGCAGCCGCGGTAATACGAAGGGGGCTAGCGTTGCTCGGAATCACTGGGCGTAAAGCGCACTTAGGCGGCTTCTTAAGTCAGGGGTGAAATCCTGGAGCTCAACTCCAGAACTGCCTTTGATACGGAGAAGCTTCGTT
+
FGEGGGGEEGFEFEFFG7@@FGGG@FCFGFGB:F<FFGCFFFG<FGGGGECCCFFGGGFGGFCFFFFGGGGGGGGGEGGAGFGD<DFGGGGFGGEFEEEBFAFEFGGGCGFCFEFGCCC=FGG<FDFG7FGGGGGGEGFGGGFCGGGGGGG@FDEGGGGGGCFGCFFCCCGDCGGCFFCBFGGG>EGGGGGFFGGG8CGGGGGDGGCGGGGGGG=:CFFGGGGG*+3<6<E5CE5:FGF77:C++95DCDGFCCFDCFGFGG57DGF=CFGF77:F7=@@F**=?BF))87387>4#####
@M06045:235:000000000-JCY5N:1:1101:16838:7096 1:N:0:TACAGC
CGCGGTACTCCTACGGGAGGCAGCAGTGGGGAATTTTGCGCAATGGGGGAAACCCTGACGCAGCAACGCCGCGTGGAGGATGAAGGTCTTTGGATTGTAAACTCCTTTCGATCGGGACGATGATGACGGTACCGGAAGAAGAAGCACCGGCTAACTCTGTGCCAGCAGCCGCGGTAATACAGAGGGTGCAAGCGTTGTTCGGAATTATTGGGCGTAAAGGGCGCGTAGGCGGTTCGGCAAGTCTCTAGTGAAATCTCTGGGCTCAACTCAGAGTCTGCTGGGGAAACTGCCGGGCTGTAGA
+
GGGGGGGGGGGGGGGGGGGGGGGGGGFGGGGFGCFGGGGGGGGGGGGGGGGGGGGGGGGGGGGGGGGGGGGGGGGGGGGGGGGGGGGGGGGGG8EGGGGGGGGGGGGGGGGGGGGGGGGDGGFGGGGGG7BFGGGGGGGGGGGCGGGGGGGDGGGGGGGGFGGGGGGGGGGGEGEGGGGGGGGFGGEEEGGGGG>EGEGG8CCCF?C7@EGGGGEEECFGG=EGGGGGE?EEEECGGD3=FGGCFFFGFFGGGGFDGGGGG459D=FB*9FFCFFFGFFFFG35B7@?4??;FF9(#####
@M06045:235:000000000-JCY5N:1:1101:8508:7102 1:N:0:TACAGC
CGCGGTACTCCTACGGGAGGCAGCAGTGGGGAATCTTGCGCAATGGGCGAAAGCCTGACGCAGCGACGCCGCGTGAGGGAAGAAGGCCTTCGGGTTGTAAACCTCTTTCAGGAGGGACGAAGCCACTCGGGTTAATAGCCCAGAGGGTGACGGTACCTCCAGAAGAAGCCCCGGCTAACTACGTGCCAGCAGCCGCGGTAATACGTAGGGGGCTAGCGTTGTCCGGATTTATTGGGCGTAAAGAGCGTGTAGGCGGCCAGGTAGGTCTGCTGTGAAAACTCGAGGCTCAACCTCGATCTCA
+
GGGGGGGGGGGGGGGGGGGGGGGGGGGGGGGGGGGGGGGGGGGGGGGGGGGGGGGGGGGGGGGGGGGGGGGGGGGGGGGGGGGGGGGGGGGGGGGGGGGGGGGGGGGGGGGGGGGGGGGGGGGGGGGGGGGGGGGGGGGGFGGGGGDGGGGGGGGGGGGGGGGGGGGGGGGGGGDGGGGGGGGGGGGGGGGGGGGGGGGGGGGGG:FGGGGGGGGGGGEGEEFGGGGGCEGGG7<EGGGGGGGGGGGDCDGGFDGGGGGGGGGGGFFFGFFFGFFFGFFFFGFFFFFFFFFB?:<-#####
@M06045:235:000000000-JCY5N:1:1101:17160:7104 1:N:0:TACAGC
CGCGGTACTCCTACGGGAGGCAGCAGTGGGGAATATTGGACAATGGGGGCAACCCTGATCCAGCCATGCCGCGTGTGTGAAGAAGGCCTTCGGGTTGTAAAGCACTTTCAGCAGGGAGGAAAGGGCGCTGGCTAATATCCAGCGCAGTTGACGTTACCTGCAGATGAAGCACCGGCTAACTCCGTGCCAGCAGCCGCGGTAATACGGAGGGTGCAAGCGTTAATCGGAATTACTGGGCGTAAAGCGCGCGTAGGTGGCTTGTTAAGTCAGATGTGAAAGCCCCGGGCTCAACCTGGGAAGG
+
GGGGGGGGGGGGGGGGGGGGGFGGGGGGGGGGGGGGGGFGGGGGGGGGGGGGGGGGGGGGGGGGGGGGGGGGGGGGGGGGGGGGGGFGGGGGGGGGGGGGGGGGGGGGGGGGGGGGGGGDFGGGGGGGGGGGGFGGFFGGFGGGDDGGGGGGGGGGGGGGGGGGFGCFGGGGGGGGGGGGGGGGGGGGGGGGGGGGGGGGGEGGDGGCEGGEGGGGGGGGG5=EGGGGDDGGGGGGGGGGG:CGGDGGGGG<EGGGGGFFGGGGDCFFCFGFGFF7D9?@FFDF>DFFF@=?F???#####
@M06045:235:000000000-JCY5N:1:1101:21393:7105 1:N:0:TACAGC
CGCGGTACTCCTACGGGAGGCAGCAGTAGGGAATATTGCACAATGGGGGAAACCCTGATGCAGCAACGCCGCGTGAGTGATGAAGGCCTTCGGGTTGTAAAGCTCTGTCGCAGGGGAATAAAAAAATGAATGTACTCTGTAAGAAAGGGACGGCTAACTTCGTGCCAGCAGCCGCGGTAAGACGAGGGTCCCTAGCCTTGTTCGGAATCATTGGGCGTAAAGGGTGCGTAGGCGGCTTCGAAAGTCAGATGTGAAAGCCCCGGGCTTAACCTGGGAAGTGCATTTGATACTACGGGGCAAG
+
GGCG+@:CCFAF@EFGDGEGGGEG@E6CCFFDDF,CF9F9<F8,CFEGCB@EFFCF<,E9C9@EF8EFGGGEDFC,BFG9?FF?EDFGGDFGGCE7CFFF@FEBFEEFFF7FFGGDG@AFG<?<FG8=F9@EDDFFGGGAF3FFACFECFGGEGGGFGGGEEA@FGGGGGGGGGDFDGGCFGGD7B8:8BC8C9=B*<B800<C>8*1<7:<CCFGG888:@CE0;CC5:E59CCCDC7:7**230:7?>EF?::CFGGDCGGGD<F)09C?C@5)*)0*4*97@B*@66=4F:B(#####
@M06045:235:000000000-JCY5N:1:1101:27430:7119 1:N:0:TACAGC
CGCGGTACTCCTACGGGAGGCAGCAGTGGGGAATATTGGACAATGGGCGAAAGCCTGATCCAGCCATGCCGCGTGAGTGATGAAGGCCTTAGGGTTGTAAAGCTCTTTCAGTAGGGAAGATAATGACGGTACCTACAGAAGAAGCCCCGGCTAACTTCGTGCCAGCAGCCGCGGTAATACGAAGGGGGCTAGCGTTGTTCGGATTTACTGGGCGTAAAGCGCACGTAGGCGGATCGTTAAGTCGGGGGTGAAATCCTGGAGCTCAACTCCAGAACTGCCTTCGATACTGGCGATCTATCAT
+
GGGGGGGGGGGGGGGGGGGGGGGGGGGGGGGGGGGGGGGGGGGGGGGGGGGGGGGGGGGGGGGGGGGGGGGGGFGGGGGGGGGFGGGGGGEGGGGGGGGGGGGDFGGGGGGEFFGGGGGGGGGGGCFGGGGGGGGGGGGGGGGGGGGGGGGGGGGGGGGGGGGGGFGGGGGGGGEDGGGGGF7FGGGGGGFDGGEGGGGGGGGEGGGGGGGGGGGGEGFFGGGGEFFGGGGGCEDGGFGFF77CEGGGCDGFFGGGGGFCGGGGGGFFGFGFF?FFF?FFF6F@?FE4=FFBDBF?#####
@M06045:235:000000000-JCY5N:1:1101:13907:7145 1:N:0:TACAGC
CGCGGTACTCCTACGGGAGGCAGCAGTGGGGAATCTTGCACAATGGGGGCAACCCTGATGCAGCGACGCCGCGTGAGCGATGAAGCCTTTCGGGGTGTAAAGCCCTTTCGGCCGGGAAGATGATGACGGTACCTGCAGAAGCAGCTGCGGCTAACTACGTGCCAGCAGCCGCGGTAATACGTAGGCAGCAAGCGTTGTTCGGCGTTACTGGGCGTAAAGGGGGCGTAGGCGGTTCGTTAAGTCTGATGTGAAAGCCCTGGGCTCAACCTGGGGATTGCATTGGATACTGGCGGGCGTCTCT
+
FCGGGGGGGGFEFGGE:C:CCCGGGG@;CFEECFEGGCCFEF?EFFF7F+@FEGGGGG<FEEGGCEFGGEEEGGE+F,@C,4?,CD@,,C?FC7B@FGG<FD?,BFGF9@7++8@F7CGGCFG<9@FEFGD::;=FC3>DF:AF@:F<:<@EGBCFGF<6CFBC@FGGGCGGGG@:<9CFGCFFGC6C>C8@CE5;?EGGGG5::5**<9:E8C?5:;<9C*C/:/*:C+:E::1:DGF*<CF+A*::;C::2**0/5C*3*75*95@*)17).))9?=F?FF=?8?*9?53DF>(#####
@M06045:235:000000000-JCY5N:1:1101:26223:7147 1:N:0:TACAGC
CGCGGTACTCCTACGGGAGGCAGCAGTTAGGAATCTTGCGCAATGGGGGAAACCCTGACGCAGCGACGCCGCGTGTGGGATGAAGGCCTTCGGGTTGTAAACCACTTTCAGGAGGGACGAAATTGACGGTACCTCCAGAAGAAGGCCCGGCCAACTACGTGCCAGCAGCCGCGGTAATACGTAGGGGCCTAGCGTTGTCCGGATTTATTGGGCGTAAAGAGCTCGTAGGCGGTTCGGCAAGTCGGATGTGAAATCTCCACGCTCAACGTGGAGGGGCCATTCGAAACTGCCGTGACGTTTA
+
GGGGGGGGGGGGGGGGGGGGGGGGGGGGGGGGGGGGGFGGGGGGGGGGGGGGGGGGGGGGGGGGGGGGGGGGGGGGGGGGGGGGGFFGGGGGGGGGGGGGGGGGGGGGGGGGGGGGGGGGGGGGFGGGDGGGGGGGGGFGGFGGGGGGGGGGGGGGGGGGGFGGGGGGGGGGGGGGEGFGGGGGGGGGGGGGGGGGGGGGGG5*;+<CGGGGGGGGGGGGFFGFGGGGGGGGGGGGDE<CGCFGGDDGFGGFCGFFGGFFG3//9FF@5>DBFF35D@BFFGFFFFFF64?1DB6-#####
@M06045:235:000000000-JCY5N:1:1101:13900:7156 1:N:0:TACAGC
CGCGGTACTCCTACGGGAGGCAGCAGCAAGGAATTTTCCGCAATGGGCGCAAGCCTGACGGAGCGACGCCGCGTGGGGGAAGACGCATTTCGGTGTGTAAACCCCTTTTCTGGGGGAAGAAGAGAGTGACGGTACCCCAGGAAGAAGGACCGGCTAACTACGTGCCAGCAGCCGCGGTAAGACGTAGGGTCCGAGCGTTGTCCGGAGTTACTGGGCGTAAAGGGCGCGTAGGCGGTTTCTTACGTTCCACGTGAAAGCCCCTGGCTCAACCAGGGAGGGTCGTGGGAAACGGGGAAAGAGA
+
GGGGGGGGGGGGGGGGGGGGGGGGGGGGGGGGGGGGGGGGGGGGGGGGGGGGEGGGGGGGGGGGGGGGGGGGGGGGGEGGDFFGGGGGGGGGGFGGGGFGGEFBFGGGGGGGGGGGGGGGGGGGGGGGGGGGGGGGGGGGGEFGGGGGFFGGGGECFFGGGGFGGGGGGGGGFGGDDGGGGFGGGFFGGGFGGECGG8CGEGGGGCECF?EGGGGFC::8CFGGGG5E*7CGFGG5CE>9<FFGGFFFFCEGGGGCCFFGD<CGG<66F5C39D>:DEFFFGFFFB@:5)7?B>>0#####
@M06045:235:000000000-JCY5N:1:1101:14389:7161 1:N:0:TACAGC
CGCGGTACTCCTACGGGAGGCAGCAGTGGGGAATATTGCACAATGGGGGAAACCCTGATGCAGCAACGCCGCGTGAGTGATGACGGCCTTCGGGTTGTAAAGCTCTGTCTTCAGTGACGATAATGACGGTACCTGAGGAGGAAGCCACGGCTAACTACGTGCCAGCAGCCGCGGTAATACGTAGGTGGCGAGCGTTGTCCGGATTTACTGGGCGTAAAGGGAGCGGAGGCGGATTTTTAAGTGAGATGTGAAATACTCGGGCTTAACCCGAGTGCTGCATTTCAAACTGGAAGTCTAGGCC
+
GGGGGGGGGGGGGGGGGGGGGGGGGGGGGGGGGGGGGGGGGGGGGGGGGCGGGGGGGGGGGGGGGGGGGGGGGGGGGGGGGGGGGGGGGGGGGGGGGGGGGGGGGGGGGGGGGGGGGGGGGGGGGGGGGGGGGGGGGGGGGGGGGGGGGGGGFGGGGGGGGGGGGGGGGGGGGGGGGGGGGCGGDFGGGGDGGEGGGGGGGGGGGGGGGGGGGGEGGGGGGGGGG5CEGGGGEG5?DGCF7:DFGFGFCGGGGGGGDGGG3DGGGGFF<DGBGFFFGF@BF0@FBFFFFF5:5>F6#####
@M06045:235:000000000-JCY5N:1:1101:13374:7176 1:N:0:TACAGC
CGCGGTACTCCTACGGGAGGCAGCAGTGGGGAATATTGCACAATGGGCGAAAGCCTGATGCAGCGACGCCGCGTGAGGGATGACGGCCTTCGGGTTGTAAACCTCTTTCAGCAGGGAAGAAGCGAAAGTGACGGTACCTGCAGAAGAAGCGCCGGCTAACTACGTGCCAGCAGCCGCGGTAATACGTAGGGCGCAAGCGTTGTCCGGAATTATTGGGCGTAAAGAGCTCGTAGGCGGCTTGTCACGTCGGGTGTGAAAGCCCGGGGCTTAACCCCGGGTCTGCATTCGATACGGGGTCGAA
+
GGGGGGGGGGGGGGGGGGGGGGGGGGGGGGGGGGGGGFGGGGGGGGGGGGGCFFGGGGGGGGGGGGGGGGGGGGGGGGGGGGGGGGGGGGGGGGFGGGGGGGGGGGGGGGGGGGGGGGGGGGGGGGGGGGGGGGGGGGGGGGGGGGGGGGGGGGGGGGGGGGGGFGFGGGGGGGGGGGGG7EGGGGGGGGGGGGGCGFGGGGGGGGG8CFGGGGGGG=8:=EGFCFGFGGGGGGGGGDGGGGFFFGGGGGGDEDGC97DGGGGGG:B3CFGF*7;DCEDFFGFF=BFFFF>>3<>(#####
@M06045:235:000000000-JCY5N:1:1101:12454:7240 1:N:0:TACAGC
CGCGGTACTCCTACGGGAGGCAGCAGTGGGGAATATTGCACAATGGGGGAAACCCTGATGCAGCAACGCCGCGTGAGTGATGACGGCCTTCGGGTTGTAAAGCTCTGTCTTCAGGGACGATAATGACGGTACCTGAGGAGGAAGCCACGGCTAACTACGTGCCAGCAGCCGCGGTAATACGTAGGTGGCGAGCGTTGTCCGGATTTACTGGGCGTAAAGGGAGCGTAGGCGGATTTTTAAGTGAGATGTGAAATACTCGGGCTTAACCTGAGTGCTGCATTTCAAACTGGAAGTCTGGGTG
+
GGGGGGGGGGGGGGGGGGGGGGGGGGGGGGGGGGGGGGGGGGGGGGGGGGGGGGGGGGGGGGGGGGGGGGGGGGGGGGGGGGGGGGGGGGGGGGGGGGGGGGGGGGGGGGGGGGGGGGGGGGGGGGGGGGGGGGGGGGGGGGGGGGGGGGGGGGGGGGGGGGGGGGGGGGGGGGGGGGGGGCFGGGGGGGGGGGGGGGGGGGEEGGGGGGGGGGEGGGGGG5CEGEGGGGGG8E=FFFDFFGFCCF>FGGGGFGGFEFGGGGD5DGFFC>GFFFFFGFFFFFFFFFFFF4@BFFF<#####
@M06045:235:000000000-JCY5N:1:1101:6498:7246 1:N:0:TACAGC
CGCGGTACTCCTACGGGAGGCAGCAGTGGGGAATATTGGACAATGGGCGCAAGCCTGATCCAGCAATGCCGCGTGAGTGAGGAAGGCCTTAGGGTTGTAAAGCTCTTTCGGCGGGGACGATGATGACGGTACCCGCAGAAGAAGCCCCGGCTAACTTCGTGCCAGCAGCCGCGGTAATACGAAGGGGGCGAGCGTTGTTCGGATTTACTGGGCGTAAAGGGCGCGTAGGCGGCCATTTTTGTCAGGCGTGAAAGCCCTGGGCTCAACCTGGGAACGGCGCTTGGGACGGGATGGCGCTGGC
+
GGGGGGGGGGGGGGGGGGGGGGGGGGGGGGGFGGGGGGGGGGGGGGGGGDGCFGFGGGFGGGGGGGGGGGGGGGGGGGGGGGGGGGGGGGGGGGGGGGGGGGGGGGEGGGGGGGGGGGGGGGGGGGGGGEGGGGGGGGGGGGGGGGGGGGGGGGGG9FGGGGGGGGGGGGGGGGGGGGGGGGGGEGEGGGGGGGGC8AEGGGGGGGGGGGGGGGGGEFFGGGGGGGGGGGGGGGGGGGGGGDCCFGDGGGGFGFGGGCDFGGGGGGFFGFGFGFFFGFBFF35>F>F>37@>DBF(#####
@M06045:235:000000000-JCY5N:1:1101:8792:7255 1:N:0:TACAGC
CGCGGTACTCCTACGGGAGGCAGCAGTGAGGAATCTTCCGCAATGGGCGAAAGCCTGACGGAGCGACGCCGCGTGTGGGATGAAGTCTTTCGGGATGTAAACCACTGTCGGAGGGGAAGAGAACGGACGGTACCCTCCAAGAAAGCCCCGGCTAACTACGTGCCAGCAGCCGCGGTAATACGTAGGGGGCAAGCGTTACCCGGATTTACTGGGCGTAAAGCGCGTGTAGGCGGCAGGTCAAGCGGGGTGTGAAATCTCCGGGCTCAACCCGGAAACTGCATTGCGAACTGGCCGGGCCATT
+
GGGGGGGGGGGGGGGG7FGGGDGEGGFGGGGGGFGGGGFGGG>CFEFFGGGGGGGGAFFGGGGGCEGGGGGGFGEGGGF44CFGGGCAFFGGGGGGGGEGGGDFGGGGGGGCFGGDCCCGGFGCEFEGGEFGGGFGGG>CGC7:FGGGGGEGCFFGGGGGGGGGGGGGGGGGGGGGDEGFGGCGGGGGEGGFFCEEECGCEEC5EEF9CFGGDGEC88;ECEEDCGGCFCDEEGGGD*9EGGFE*9CGGDGFGFFFCFCCCCDDFGFFC3CEGFFF7667@:6FB>EFFFFFF>B(#####
@M06045:235:000000000-JCY5N:1:1101:16006:7326 1:N:0:TACAGC
CGCGGTACTCCTACGGGAGGCAGCAGTAAGGAATATTGCGCAATGGGCGACAGCCTGACGCAGCGACGCCGCGTGGGGGATGAAGGTCTTCGGATTGTAAACCCCTTTCGGGAGGGAAGATGGAACGGGTAACCGTTCGGACGGTACCTCCAGAAGCAGCCACGGCTAACTTCGTGCCAGCAGCCGCGGTAATACGAAGGTGGCAAGCGTTGTTCGGATTTACTGGGCGTACAGGGAGCGTAGGCGGGTGGGTAAGCCCTCCGTGAAATCTCCGGGCCTAACCCGGAAAGTGCGGGGGGCA
+
GGGGGGGGGFFGGGGGGGGGGGGGGGGGGGGGCFGGGGGGGGGGGGGGGGGEGGGFGGGGGGGGGGGGGGGGGGGGGGGGGGGGGGGGGGGGGFGGGGGFGGFGGGGGGGGGEGGGEGGGGGGGGEGGGGGGGGDGGGGGGGGEGGGGGGGGGDCGGGGGGGGGGGGGGGGGGGGGDGGGGGGGGGGEGGGDFGGFFFGGGFGGDFFFGGEGGGGGGGGGGDGGGGGGGGGGGG?EGGDGEGDGGGC)9CCDGGGGGGGGGGGCF9>*?F7BGB>)>>3??FFF>>)>)8FAF>9-#####
@M06045:235:000000000-JCY5N:1:1101:25361:7331 1:N:0:TACAGC
CGCGGTACTCCTACGGGAGGCAGCAGTGGGGAATTGTTCGCAATGGGCGCAAGCCTGACGACGCAACGCCGCGTGGAGGATGAAGATCTTCGGGTCGTAAACTCCTTTCGATCGAGACGAATTCCCCTGGGGTTAACAGCCTCGGGGGTTGACGGTACCTGAGGAGGAAGCCCCGGCTAACTACGTGCCAGCAGCCGCGGTAATACGTAGGGGGCGAGCGTTGTCCGGCATTATTGGGCGTAAAGGGTGCGTAGGCGGCCTTTTAAGTCAGGTGTGAAAGACCACAGCTTAACTGTTTAAG
+
GGGGDGGGGGGGGGGGGGGGGGGGGGGFGGGGGGGGGGGGGGGGFGGGGGGGFGGGGGGGGGGGGGGGGGGGFFFGFGGGFGGGGGGGGGFGE==FEGFFDFFFGGGGFFDGGGGCFGGGGGCA>FFGGGGGFEFEFCFGGGGG7FGGGGGGGGGGGGCFGCFCFEGGFEGCGGGDC>CFCECFE8CFFFFG6CFGCGD:?8CFGGFA+8CDECEEC=CECG5:<ACG**?C99CFFC45E55:F7D<D7CDGDGG=C5)59CD:<*/:?7:7<75*9=@4C..7>>59=FAFFA-#####
@M06045:235:000000000-JCY5N:1:1101:14082:7334 1:N:0:TACAGC
CGCGGTACTCCTACGGGAGGCAGCAGTGGGGAATCTTGCGCAATGCGCGAAAGCGTGACGCAGCAACGCCGCGTGGGGGAAGAAGGCCTTCGGGTTGTAAACCCCTTTCAGTTGGGACGAAGCTCCGTCGGTGAATAGCCGGCTGGAGTGACGGTACCTTCAGAAGAAGCCCCGGCTAACTACGTGCCAGCAGCCGCGGTAATACGTAGGGGGCAAGCGTTGTCCGGAATCATTGGGCGTAAAGAGCGTGTAGGCGGCTCGGTAAGTCCGCTGTGAAAGTCCAGGGCTCAACCCTGGTTGC
+
GGGGGGGGGGGGGGGGGGGGGDGGGGGGGGGGGGGGGGGGGGGGGGGGGGGDGGGGGGGGGGGGGGGGGGGGGGGGGGGGGGGGGGGGGGGGGGGGGGGGGGGGGGGGGGGGGGGGGGGGGGGFGGGGGGGGGGGGGGGGGGGGGGGGGGGGGGGGGGGGGGGFFGGGGGGFGGGGGGGGFGGGGGGGGGGGGGGGGEGGGGGGFGFFFGGGGGGGGGGGGGGGGGGGGGGDGGGGGGGGGGFGGFFG)>EGGGGGGGDDDGGGGFFFGFGED>FFGF?FFGFFFF@:>FFBFFF7#####
@M06045:235:000000000-JCY5N:1:1101:17900:7366 1:N:0:TACAGC
CGCGGTACTCCTACGGGAGGCAGCAGTGGGGAATATTGGACAATGGGCGCAAGCCTGATCCAGCCATGCCGCGTGAGTGATGAAGGCCCTAGGGTTGTAAAGCTCTTTCACCGGTGAAGATAATGACGGTAACCGGAGAAGAAGCCCCGGCTAACTTCGTGCCAGCAGCCGCGGTAATACGAAGGGGGCTAGCGTTGTTCGGATTTACTGGGCGTAAAGCGCACGTAGGCGGATCGATCAGTCAGGGGTGAAATCCCAGAGCTCAACTCTGGAACTGCCTTTGATACTGTCGATCTGTGGT
+
GGGGGGGGGGGGGGGGGGGGGGGGGGGGGGGGGGGGGGGGGGGGGGGGGGGEGGGGGGGGGGGGGGGGGGGFGGGGGGGGGGGGGGFEFGGFGGGGGGGGGGGGGGGGGGGGGGFFGGGGGGGGGGGGGGGGFGGGGGGGGGGGFGFFGGGGGGGFGGGGGGGGGGGGGGGGGGGGGGGGGGGGGGGGGGGGFEGGG>>CGGGGGGGGGDFFCE=EGGFGGGGCECF5CCGGEGGGGGGGG:7EGGGGGGCGDD?CF4**192>4CF?C*:?FFF?F4@*9:@??==*=@F?:1:8#####
@M06045:235:000000000-JCY5N:1:1101:6319:7368 1:N:0:TACAGC
CGCGGTACTCCTACGGGAGGCAGCAGTGGGGAATCTTGCGCAATGGCCGAAAGGCTGACGCAGCGACGCCGCGTGTGGGAGGAAGCTCTTCGGGGTGTAAACCACTGTTGCCCGGGACGAACAGCCTCTTTCGAGGGGCCTGACGGTACCGGGTGAGGAAGCACCGGCTAACTCTGTGCCAGCAGCCGCGGTAATACAGAGGGTGCGAGCGTTGTCCGGAATCACTGGGCGTAAAGGGCGCGTAGGGGGTGGCTTAAGCGTGCGGTGAAAGCTCGGGGCTCAACTCCGAGTCGGCCCGGCC
+
GGGGGGGGGGGGGGGGGGGGGDGGEFEGGGGGGGGGGGGGGGGGGGGGGGGEGGGGDGGGGGGGDGGGDGGGGGG?FGGGFGGCGGGGGFGGGGGFGGGGGFEFGGGGGGFGGGGGGGGGGGGGGGGGGGGGGGGGGGGEGGGGGGGGGGGGGGCFFGGGGCGGGGGGGGGGFFGGGCFCGGGFGGGGGGGGDEGFFGFGGFGCE5E8E5C:E8?CFEGGGGGGGF9EGGGEEC=EFDDDC<7::C*7C<GGFC*>9DGGD3CDGD55C4C?CFDDCDB3>G=@F??>:B5?F>61#####
@M06045:235:000000000-JCY5N:1:1101:22366:7385 1:N:0:TACAGC
CGCGGTACTCCTACGGGAGGCAGCAGTGGGGAATATTGCACAATGGGGGAAACCCTGATGCAGCAACGCCGCGTGAGTGATGACGGTCTTCGGATTGTAAAGCTCTGTCTTTAGGGACGATAATGACGGTACCTAAGGAGGAAGCCACGGCTAACTACGTGCCAGCAGCCGCGGTAATACGTAGGTGGCAAGCGTTGTCCGGATTTACTGGGCGTAAAGGGAGCGTAGGTGGATATTTAAGTGGGATGTGAAATACCCGGGCTTAACCTGGGTGCTGCATTCCAAACTGGATATCTGAAAT
+
GGGGGGGGGGGFGGGGGGGGGGGGGGGGGGGGGGGGGFGGGGECFFGGGGGGGGGGGGGGGGGGGGGGGGGGGGGGGGGGGGGGGGGGGGGGGGGGGGGGGGGGGGGGGGGGGGGGGGGGGGGGGGGGGGGGGGFGGFFGGGGGGGGGGGGGGGGGGGGGGGGGGGGGGGGGGGGGGGGGGGGGGGGGGGGGFGGGGGGGGG7EGGFGGGGGGGECGCEFG8C5E==EGGGGDFGGGGGGGGCFFGCDGGGG?FFFGGGDDG5CFGFFCFFFGFFFGFFFFG?F6@FFFF?564<-#####
@M06045:235:000000000-JCY5N:1:1101:7489:7394 1:N:0:TACAGC
CGCGGTACTCCTACGGGAGGCAGCAGTGGGGAATATTGGACAATGGGCGAAAGCCTGATCCAGCAATGCCGCGTGAGTGATGAAGGCCTTAGGGTTGTAAAGCTCTTTTACCCGGGATGATAATGACAGTACCGGGAGAATAAGCCCCGGCTAACTCCGTGCCAGCAGCCGCGGTAATACGGAGGGGGCTAGCGTTGTTCGGAATTACTGGGCGTAAAGCGCACGTAGGCGGCTTTGTAAGTTAGAGGTGAAAGCCCGGGGCTCAACCCCGGAATTGCCTTTAAGACTGCATCGCTTAGGT
+
GGGGGGGGGGGGGDGGGCGGGGGGGGGGGGGCGGGGFGGGGGGGGGGGGGGDFGG<FFGGGGGGGGFGGGGGGGGDGCFFFFFFGGGGGFGGGGGGGGGFFEFGGGGGGGGGGGGGGGFGGGDGGGGGGF<?FCGGGCCFCDGGGGGGGDGGGAFFGGGGGGGFFGGGGFFCGGGGGGFCGGFGGGEGDGGGGEGCEGGFGGGDGGGDGGGGGGGG8CECGGGGGGGDDFGGDGD6CCFGFGCFFGGGGF7C9CFGGDG<DGGGFCF>D><BC:>FGFF=6FF*96?B:?*54:?4#####
@M06045:235:000000000-JCY5N:1:1101:13562:7416 1:N:0:TACAGC
CGCGGTACTCCTACGGGAGGCAGCAGTGGGGAATATTGCACAATGGGGGAAACCCTGATGCAGCGATGCCGCGTGGAGGAAGAAGGTTTTCGGATTGTAAACTCCTTTTATCAGGGACGATAATGACGGTACCTGAAGAAAAAGCTCCGGCTAACTACGTGCCAGCAGCCGCGGTAATACGTAGGGAGCGAGCGTTGTCCGGAATTACTGGGTGTAAAGGGAGCGTAGGCGGGACGGTAAGTCAGATGTGAAATATACGTGCTCAACATGTAGACTGCATTTGAAACTGCTGTTCTGATTG
+
GGGGGGGGGGGGGGGGGGGGGGEGGGGGGGGGGGGGGGGGGGGGGGGGGGGGGGGGGGGGGGGGGGGGGGGGGGGGGGGGGGGGGGGGGGGGGGGGGGGGGGGGGGGFGGGGGGGGGGGGGGGGGGGGGGGDGGGGGGGGGGGGGGGFGGGGGDGGGGGGGGGGGGGGGGGGGGGGGGGGGFGGGGGGGGEGGGGGEEGGGGGGGGGGGGGGGGGGGDGGGGEGGGGGGDEGGGGGGGGGGDGGGDFGGGGGGGGGGGGGGGFGGGFFFFG?F???6F=*@C??F=FF4?@3879<#####
@M06045:235:000000000-JCY5N:1:1101:21179:7425 1:N:0:TACAGC
CGCGGTACTCCTACGGGAGGCAGCAGTAAGGAATATTGGTCAATGGAGGCAACTCTGAACCAGCCATGCCGCGTGCAGGAAGACGGCCCTCTGGGTTGTAAACTGCTTTTGCCGGGGAATAAACCCCTCTACGTGTAGAGGGCTGAATGTACCCGGCGAATAAGGATCGGCTAACTCCGTGCCAGCAGCCGCGGTAATACGGAGGATCCGAGCGTTATCCGGAATTATTGGGTTTAAAGGGTGCGTAGGCGGCCTGATAAGTCAGGGGTGAAAGACGGTGGCTCAACCATCGCAGTGTCCG
+
GGGGGGGG<FFFEGGGEEGCFEGGFGGGGFFGFGGGGGGFAFGGGGGGGEGGGGFA@EFG@FFGGEFFFF@EFGGEGGGGFFGCFGGEGGGFFFGGGGGG?EFECDFGGGFFFGGG7CFGGGGFGGBFGGCGGFGB=DGFGGGDF,<=FFFGEFFDGGEEEEGGFGFGGGGCFGGFEGGGFC:BFGCFGGGGGGGGGG99EDGGGG8CCC8CEGGEC5:<:E:EDCF+<?FGEGCFC?CFDFGGGG<DDFED=DDGCD7:*?F7*C:5<>5?GF4)93<5:477?FF@BF6:::12#####
@M06045:235:000000000-JCY5N:1:1101:18112:7457 1:N:0:TACAGC
CGCGGTACTCCTACGGGAGGCAGCAGTGGGGAATATTGCACAATGGGGGAAACCCTGATGCAGCAACGCCGCGTGAGTGATGACGGCCTTCGGGTTGTAAAGCTCTGTCTTTAGGGACGATAATGACGGTACCTAAGGAGGAAGCCACGGCTAACTACGTGCCAGCAGCCGCGGTAATACGTAGGTGGCAAGCGTTGTCCGGATTTACTGGGCGTAAAGGGAGCGTAGGCGGACTCTTAAGTGGGATGTGAAATACCCGGGCTCAACCTGGGTGCTGCATTCCAAACTGGGAGTCTAGTAC
+
GGGGGGGGGGGGGGGGGGGGGGGGGGGGGGGCGGGGGGGGGGGGGGGGGGGGGGGGGGGGGGGGGGGGGGGGGGGGGGGGGGGGGGGGGGGGGGFCFGGGGGGGGGGGGGGGGGGGGGGGDGGGGGGGGGGGGGGCGGGGGGGGGGGGGGGGGGGGGGGGGGFFGGGGGGGGGG@GGGGGGGGGGFGGGGGGGGGCCEGFGGDE5ECGGGGGGGGE8CFGGGGGGEGGGGGG=C*:CFGGGGGGGDGG*:FGGGGFFCGGGDDFGGFFGFGFD)<=>?6=FFF?FFF4*9@<E<7.#####
@M06045:235:000000000-JCY5N:1:1101:4983:7473 1:N:0:TACAGC
CGCGGTACTCCTACGGGAGGCAGCAGTGGGGAATATTGGACAATGGGCGGAAGCCTGATCCAGCAACGCCGCGTGAGGGATGACGGCCTTCGGGTTGTAAACCTCTTTCAGTACCGACGAAGCGAGAGTGACGTTAGGTACAGAAGAAGCACCGGCCAACTACGTGCCAGCAGCCGCGGTAATACGTAGGGTGCGAGCGTTGTCCGGAAGTATTGGGCGTAAAGGGCTCGTAGGCGGTTTGTCGCCGCGGGAGTGAAAATCCTGGGCTTAACTCTGGTCTGGCTTCCGATACGTGGCACGC
+
F@@FFEE;@C@@FEDC7@C@FGFECG<FFGGDGGGACE6EFGCFFCGF7CC:FFGGGFGGGFFF=88CFFGGGCCGCE>FFG8FGCFCCGGGGG<FEFFGGGGABFFAFGFDDBF3CC+CEFFEFEEGGGCC@1@AG8FBC;D,<<><<CFGGGGDGGG7+2FFGFFGGGGGGC<:F<8:CGC??FF65*?@E5C*:C5:?5:<78**:*0<+2<+88EE5=8<:*1**:**2:E*CCG*A5>:5*))/57):*20<:?CC402**7;>:C7:9*9*/*9@*6).)).).)(7.3(#####
@M06045:235:000000000-JCY5N:1:1101:6673:7500 1:N:0:TACAGC
CGCGGTACTCCTACGGGAGGCAGCAGTGGGGAATATTGCACAATGGGGGAAACCCTGATGCAGCAACGCCGCGTGAGTGATGACGGCCTTCGGGTTGTAAAGCTCTGTCTGCAGGGACGATAATGACGGTACCTGAGGAGGAAGCCACGGCTAACTACGTGCCAGCAGCCGCGGTAATACGTAGGTGGCGAGCGTTGTCCGGATTTACTGGGCGGAAAGGGAGCGTAGGCGGGTTTTTAAGTGAGATGTGAAATACTCGGGCTTAACCTGAGTGCTGCATTTCAAACTGGAAGTCTCTCTC
+
EEE@:8:@@F<6CDFE:FGGGEE>-C;CEF7,@<<<C<<A,;CCE,CBF+@<FEG8,EA<,CCE<<FCCEF7F>EGGGD<?F,E=:F==B,4C+9+68?5,85EEEE@<@,5CFG+FDFCC7F<BEEFGC=+DBF>F+<C@@FFCAFG7F7>CC,<D:C>:<FFGGF<FGGD:FF7CFF9:2:2;+?CFECED8*:>1+<>E*28@+0<+<C8***:88FEFE5://*50:C*::CDE<CF>F<C**:*:+:<*:CGGGGCC5>>F4?CF5<C==6**/9?778=66?F4527).6#####
@M06045:235:000000000-JCY5N:1:1101:14585:7517 1:N:0:TACAGC
CGCGGTACTCCTACGGGAGGCAGCAGTGGGGAATCTTGCGCAATGGGCGAAAGCCTGACGCAGCGATGCCGCGTGAGCGATGAAGGCCTTCGGGTTGTAAAGCTCTGTGGATGGAGACGAATAAGTATGGGTTAATAACCCATGCGGTGACGGTATCCATTTAGCAAGCACCGGCTAACTCTGTGCCAGCAGCCGCGGTAAGACAGAGGGTGCAAACGTTGTTCGGAATTACTGGGCGTAAAGCGCGTGTAGGCGGCTTTGTAAGTCGGATGTGAAATCCCGCGGCTCAACCGTGGCACCG
+
GGGGGGGGGGGGGGGGGEGGGGGGGGGGGGGGGGGGGGGGGGCFGGGGGGGGGGGGGGGGGCGGDEFFEGGGGGGFGGGGGGGGGGG?GGGFGGFFGGGGGGFGCFGGGGGBFGGGGGGGGDGGGGGCGGGFCCFCGGEFFGGGGGGGGGGGGGFGGGGGGGGGGGGGGGGGGGGGGGGGFGGGGGGGGGGGGGGGGGGGGGGGFGGGGGEGG8CFGGGFGCFGGGE57FFCFGFGGGGGGGG?CDGCD>FGGGDGGG3>GDGGC:@DGE5>GFF4>FFFFG>EF)55=FF05349#####
@M06045:235:000000000-JCY5N:1:1101:20136:7526 1:N:0:TACAGC
CGCGGTACTCCTACGGGAGGCAGCAGTGGGGAATTGTTCGCAATGGACGCAAGTCTGACGACGCAACGCCGCGTGAAGGATGAAGGTCTTCGGATTGTAAACTTCTGTTGGGTGGGAAGAACTGCCTCCGGGTTAATACCCTGGAGGTTTGACGGTACCACCTGAGGAAGCCCCGGCTAACTCTGTGCCAGCAGCCGCGGTAATACAGAGGGGGCAAGCGTTGTTCGGAATTACTGGGCGTAAAGGGCGCGTAGGCGGTTATTTAAGCTAGATGTGAAAGCCCAGGGCTTAACCTTGTAGG
+
GGGGGGGGGGGGGGGGGGGGGGGGGGEFGGGDGGGGGGGGGGGGGGGGGGGGGGGGGGGGGGGGGGGGGGGGGGGGGGGGGGGGGGGFGCFGGGGDGGGGGGGGGGGGGGGGGGGGGGGGGGGGGG,@FGGGGGGGFGGGDGGGDGGGGGGGGGGGGGGGGGGGGGEGGGGFFGEGGGGGGGGGGGGGGGGGFGGGGGGGGGGGG7CGGGGGGGGDCECE=CEC8CEGGGGGGFGGGGGGGGGG7CD<DCEGDDGGGGDGG7CG>F?BGFGFGFFFG46=?9>>FFF:FF:AFABB#####
@M06045:235:000000000-JCY5N:1:1101:25507:7540 1:N:0:TACAGC
CGCGGTACTCCTACGGGAGGCAGCAGTGGGGAATATTGCACAATGGGGGAAACCCTGATGCAGCAACGCCGCGTGAGTGATGACGGCCTTCGGGTTGTAAAGCTCTGTCTTCAGGGACGATAATGACGGTACCTGAGGAGGAAGCCACGGCTAACTACGTGCCAGCAGCCGCGGTAATACGTAGGTGGCGAGCGTTGTCCGGATTTACTGGGCGTAAAGGGAGCGTAGGCGGTGCTCTAAGTTCGGTGTGAAATCTCCCGGCTTAACTGGGAGGGTGCGCCGGAAACTGGAGTGCTAGAGT
+
GGGGGGGGGGGGGGGGGGGGGGGGGGFGGGGGGGGGGFGGGGGGGGGGGGGGGGGGGGGGGGGGGGGGGGGGGGGGGGGGGGGGGGGGGGGGGGFGGGGGGGGGGGGGGGGGFGFGFGGGGGGGGGGGGGGCGDFCGGFGGGGGGGGGGGGGGGGGGGGGGGGGGGGGGGGGGGEDGGGGGCGFGEGGGGGGGGGGGGGGGGCGGGGGGGFEFGGGGCEGG58:CEGC=FGGGGGGGGGGGCGGGCDD7DGFGFGFGFGDDDDCFGFFFFGFGEEFG>>>>GBDED@FFFFFFBF5#####
@M06045:235:000000000-JCY5N:1:1101:8745:7568 1:N:0:TACAGC
CGCGGTACTCCTACGGGAGGCAGCAGTGGGGAATCTTGCGCAATGGGCGAAAGCCTGACGCAGCAACGCCGCGTGCGGGATGAAGGCCTTCGTGGTTGTAAACCGCTTTCAGCAGGGACGAAAATGACGGTACCTGCAGAAGAAGCCCCGGCTAACTACGTGCCAGCAGCCGCGGTAATACGTAGGGGGCGAGCGTTGTCCGGATTCATTGGGCGTAAAGAGCTCGTAGGCGGTTCAGTAAGTCAGGTGTGAAAGCTCCGAGCTCAACTCGGAGAGGCCACTTGATACTGCTGTGGGTCCC
+
GGGGGGGGGGGGGGGGGGGGGGGGFGGGGGGGGGGGGFGGGGGGGGGGGGGGGGGGGGGGGGGGGGGGGGGGGGGGGGGGGGGGGGGGGGGGGGGGGGGGGGGGGGGGGGGGGGGGGGGGGGGGGGGGGGGGGGGGGGGGGGGGGFFGGGFGCGGGGGGGGGDFGFGGFGGGGGG>EGGGGGFGGGEGGGGCGDEGGGCFGGGDGGF?@CGG>FDE5=@FFGGGGG75CGFEGGGGGFCF7CGGGGFGGFGFGDFGAFDGDDG)*795C?DEDE:>GEFF)9/*6=?FFFFFFFF(#####
@M06045:235:000000000-JCY5N:1:1101:25389:7588 1:N:0:TACAGC
CGCGGTACTCCTACGGGAGGCAGCAGTGGGGAATATTGCACAATGGGCGAAAGCCTGATGCAGCGACGCCGCGTGAGGGATGACGGCCTTCGGGTTGTAAACCTCTTTCAGCAGGGAAGAAGCGCAAGTGACGGTACCTGCAGAAGAAGCACCGGCTAACTACGTGCCAGCAGCCGCGGTAATACGTAGGGTGCGAGCGTTGTCCGGAATTATTGGGCGTAAAGGGCTCGTAGGCGGTTCGTCACGTCGGGAGTGAAAACTCGGAGCTTAACTCCGAGCCTGCTTCCGATACGGGGGGCTT
+
GGGGGGGGGGGGGGGGGGGGGGGGGGFGGGGGGGCFGEGGGGGGGGGGGGEGGGGGGGGGGGGGGGGGGGGGGGGGGGGGGGGGGGGGGGGGGGGGGGEFGGGGGGGGGGGGGGGGGGGGGGGGGGGGFGGGGGCGGGGGGGGGGGGGGGGGGGGGGGGGGGGGFCGCFGGFGGDGDFEGGGGGFGCGGGGGGGGGGGGG>EGGGGGCCF@GFGGGGGGEE5CGGEGGGGCEFCFGGGGEGGG5EGGGDG=DEGGGGGFFFCGGGGBFC42=CB4>GF>E?GFFFFFF:)<6@:6(#####
@M06045:235:000000000-JCY5N:1:1101:10567:7594 1:N:0:TACAGC
CGCGGTACTCCTACGGGAGGCAGCAGTTTCGAATCATTCACAATGGGCGAAAGCCTGATGGTGCGACGCCGCGTGAGGGATGAAGGCCTTCGGGTTGTAAACCTCTGTCACCGGGGAAGAAACGCTATTCATAAACAGTGGATAGCCTGACTTAACCCGGAGAGGAAGCAGTGGCTAACTCTGTGCCAGCAGCCGCGGTAATACAGAGACTGCAAGCGTTATTCGGATTCACTGGGCGTAAAGGGTGCGCAGGCGGCCATGTGTGTCAGGTGTGAAAGCCCGGAGCTTAACTCCGGCGTGC
+
GGGGGGGGGGGGGGGGGGGGGGGGGGGGGGGGGGGGGGGGGGGGGGGGGGGGGGGGGGGGGGGGGGGGGGGGGGGGGGGGGGGGGGGGGGGGGGGGGGGGGGGGGGGGGGGGGGGGGGGGGGGGGGGGCDFGGGGGGFFGGGGGGGGGGFGGGGGGGGGGGGGGGGGGGGGGGGGGGFFFGGGGGGGFGGFGGGGGGGGGGGGGGGGGGGGGGGGGGGACEGGGGGGGGGGG?CFGGGDGGFGGGGGGGGEDEDDGGCDGGGGFGGFFGFDFGF4=C?FFFGFFFFFFF?FFFFFB#####
@M06045:235:000000000-JCY5N:1:1101:28367:7595 1:N:0:TACAGC
CGCGGTACTCCTACGGGAGGCAGCAGTGGGGAATTGTTCGCAATGGGCGCAAGCCTGACGACGCAACGCCGCGTGGAGGATGAAGATCTTCGGGTCGTAAACTCCTTTCGATCGAGACGAACGGCCTCCGGGTGAACAATCCGGAGGAGTGACGGTACCGAGAGAAGAAGCCCCGGCTAACTCCGTGCCAGCAGCCGCGGTAATACGGGGGGGGCAAGCGTTGTTCGGAATTACTGGGCGTAAAGGGCTCGTAGGCGGCCAACTAAGTCGGACGTGAAATCCCTCGGCTTAACCGGTATGG
+
GGGGGGGGGGGGGGGGGGGGGGGGGGGGGGGGGGGGGGGGGGGGGGFGGGGGGGGGGGGGGGGGGGGGGGGGGGGEGGGGGGGGGGGGGGGGGGGGGGGGGGGGGGGGGGGFGGGGGGGGGGGGGGGGGGGGGGGGGGFGGGGGGGGGGGFGGGGGGGGGGGGGGGGGGGGGGGGGGGGGGGFGGFFGCGGGFGGGGGGGGGGCGGGGGGGGGGGGFFGGEGDGGGGGGEGGGFGGGFGEEDDEFGGGDDEG=CGGGGGGDGGGGFFFGED>DD>DGFFFFGFFFFFDF:@BFB>>#####
@M06045:235:000000000-JCY5N:1:1101:13347:7609 1:N:0:TACAGC
CGCGGTACTCCTACGGGAGGCAGCAGTGGGGAATATTGCACAATGGGCGCAAGCCTGATGCAGCGACGCCGCGTGAGGGATGACGGCCTTCGGGTTGTAAACCTCTTTCAGTAGGGAAGAAGCGTAAGTGACGGTACCTGCAGAAGAAGCGCCGGCTAACTACGTGCCAGCAGCCGCGGTAATACGTAGGGCGCAAGCGTTATCCGGAATTATTGGGCGTAAAGGGCTCGTAGGCGGTTTGTCGCGTCGGGAGTGAAAACATCGGGCTTAACTCGATGCTTGCTTTCGATTCGGGCCGCTC
+
GGGGGGGGGGGGGGGGGGGGGGGGDFGGGGGGGGGGGFGGGGGGGGGGGGGDGGGGGGGGGGGGCFGGGGGGGGGGGGGGGGGGGGGGGGGGGGGGGGGGGGGGGGGGGGGGGGGGGFGGGGGGGDGGGGGFGGGGGGGGFFGGFGGGGGGGGGGGGGGGGGGGGGGGGGGGGGCGGGGGGGGGGGGGGGGGGGGGGGGEC>EGGGG>>CGGFGFGGGGGDGGGGGGFDD?5CCFGGED5EGGGF:7>DDD55CD*<>CFDGGGGGEF7?>?>F35*/5@=FFFFFFE)6*.71;(#####
@M06045:235:000000000-JCY5N:1:1101:23379:7638 1:N:0:TACAGC
CGCGGTACTCCTACGGGAGGCAGCAGCGGGGAATATTCCGCAATGGGCGCAAGCCTGACGGAGCGACGCCGCGTGTGGGATGAAGTCTTTCGGGATGTAAACCACTGTCGGAGGGGAAGAGAACGGACGGTACCCTCCAAGAAAGCCCCGGCTAACTACGTGCCAGCAGCCGCGGTAATACGTAGGGGGCGAGCGTTACCCGGATTTACTGGGCGTAAAGCGCGTGTAGGCGGCTGGTCAAGCGTGGTGTGAAATCTCCGGGCTCAACCCGGAAACTGCACTGCGAACTGGCCTGGGAGTA
+
C7:@FFEGGGGGGGGGGGDGEGGD<EFE:FE7@FCFFGDGGDCBEEEFEGGCCGGGGFGEGF@FCBEGGGCEFFGFFGGGFGFFGGFFFGDGDFCFGFDFFFDF+DFB9<FCFEGGGEGFGFCFE:CFGEFGE,?3=<FFGGGGGGGCFGEDDGFGFGFECFGCFGCFGG*2CCEEGGGF?C+0;>EEE>EGG5?CGGD7@EDECGGGGGGGFGGC8EFGFCEC?E5CG?6=EGDEGCDG?DGGCCDF*1:CF>FD+*:9)1979CFFFEGBDDB?GFF*976@>:)>FFFF@8<:#####
@M06045:235:000000000-JCY5N:1:1101:17693:7645 1:N:0:TACAGC
CGCGGTACTCCTACGGGAGGCAGCAGTGGGGAATATTGGACAATGGGCGGAAGCCTGATCCAGCCATGCCGCGTGTGTGAAGAAGGCCCTAGGGTTGTAAAGCACTTTCAGAGGGGAGGAAAGGTTTTCGGTTAATACCCGCGAACTGTGACGTTACCCTCAGAAGAAGGACCGGCTAACTCCGTGCCAGCAGCCGCGGTAATACGGAGGGTCCAAGCGTTAATCGGAATTACTGGGCGTAAAGCGCGCGTAGGCGGTTACATAAGTTGGAAGTGAAAGCCCCGGGCTTAACCTGGACGAC
+
GGGGGGGGGGGGGGGGGGGGGGGGGGEGGGGGGGGGGGGGGGGGGGGGGGGGGGGGGGGGGGGGGGGGGGGGGGGGGGGGGGGGGGGFGGGGGGGGGGGGGGGGGGGGGGGGGGGGGGGGGGGGFGGGGGGGGGGGGGGGGGGGGGGGGGGGGFGGGGFGGGGGGGGGGGGGGDGGGGGGGGGGGGGGGGGGGGGGGGGGGGGGGGGGGGGGCCFGFGGGGGGGGGGGGGGGGGGGGGGEGGGGGGGGGGGGGGGGGGGGGGFCFGFFGFGFGFFFG?=F>DEFFFFB>?FAF2:?#####
@M06045:235:000000000-JCY5N:1:1101:7624:7650 1:N:0:TACAGC
CGCGGTACTCCTACGGGAGGCAGCAGTGGGGAATATTGGACAATGGGCGGAAGCCTGATCCAGCAACGCCGCGTGAGGGATGACGGCCTTCGGGTTGTAAACCTCTTTCAGTACCGACGAAGCGCAAGTGACGGTAGGTACGGAAGAAGGACCGGCCAACTACGTGCCAGCAGCCGCGGTAATACGTAGGGTCCGAGCGTTGTCCGGAATTATTGGGCGTAAAGGGCTCGTAGGCGGTTTGTCGCGTCGGGAGTGAAAACACCGGGCTTAACTCGGTGCTTGCTTCCGATACGGGGAGATC
+
GGGGGGGGGGGGGGGGGGGGGGGGGGGGGGGDGGGGGGGGGGGGGGGGGGGGGGGGGGGGGGGGGGGGGGGGGGGGGGGGGGGGGGGGDGGGGGGGGGGGGGGGGGGGGGGGGGGGGGGGGGGGGGGGGGDGGGGGGGGGGGGGGGGGGGGFGGGDCEGGGGGGGGFGGFGGGGGGGGGEEGGGGGEGFGGGGGGGGGGGGGGGGGGEEGGGFEG?FGGE5=ECGGGGGGGEGG6CDCD5E<CE5CCDC5=)7*9>FC>4C*9<C5<@C6FFCF@)17)=?C)9=4<573>9>?9(#####
@M06045:235:000000000-JCY5N:1:1101:28423:7683 1:N:0:TACAGC
CGCGGTACTCCTACGGGAGGCAGCAGTGGGGAATATTGCACAATGGGCGAAAGCCTGATGCAGCAACGCCGCGTGAGCGATGAAGGCCTTCGGGTCGTAAAGCTCTGTCCTCAAGGAAGATAATGACGGTACTTGAGGAGGAAGCCCCGGCTAACTACGTGCCAGCAGCCGCGGTAATACGTAGGGGGCTAGCGTTATCCGGATTTACTGGGCGTAAAGGGTGCGTAGGTGGTTTCTTAAGTCAGGAGTGAAAGGCTACGGCTCAACCGTAGTAAGCTCTTGAAACTGGGAAACTTACTGC
+
GGGGGGGGGGGGGGGGGGGGGGGGGGGGGGGGGGGGGFGGGGGFGGGGGGGGGGGGGGGGGGGGGGGGGGGGGGGDGGGGGGGGGGGGGGGGGGGGGGGGGGGFFGFGGGGGGGGGGGGGGGGGGGGGGGGGGCGGGGGGGGGGGGGGGGGGGFGGGGGFGGGGGGGGGGGGGGGGGGGGGGGGGGGGGGGGGGGGGGFGGGGGEGGGGGGGGGGGGGGGGGGGGEGGGGGGCFGGGGGGGGGGGGGGGGGFFG45FGFGGGGGFF77DEFFGFFF49@FFGFFFFFF45>?F?26#####
@M06045:235:000000000-JCY5N:1:1101:3868:7694 1:N:0:TACAGC
CGCGGTACTCCTACGGGAGGCAGCAGTTAGGAATCTTCCACAATGGGCGAAAGCCTGATGGAGCGACACCGCGTGAAGGATGAAGGCCCTAGGGTCGTAAACTTCTAAAAGAGGGACGATAATGACGGTACCTCTTGAGAAGCACCGGCTAACTCCGTGCCAGCAGCCGCGGTAATACGGAGGGTGCAAGCGTTATCCGGAATCACTGGGCGTAAAGGGCGCGTAGGTGGTCTGTTAAGTCTGGCGTTAAAGCCTGGGGCTCAACCCCAGATCAGCGTTGGATACTGGCAGGCTAGCTTGG
+
GGGGGGGGGGGGGGGGGFGGGGGDCGGGGGGGGGGGGGGFGGGGGF8EFGGGGGGGGGGGGGGGGCGGGGDGGGGGFGGGGGGGGGGGGGGGGGGGEGGGGGGGGGGGGEFGGCEEGGGGEGFGGGGGGGGG9EFFGGBC<>DFCFEGGGGGFFGGGEGGGGGGGFGGGCGGGGDGCFGGG7FFGGCFGGGGGG>=9BE>EEFGGGFFGGGG8CEGG?C=EGGGGG5<?EGDGG+ACFGGGGGGGGGGGF?FGCFDFGGG5*22CFEE37CFG)*)/5>)54/@F==FFFB>FF?1#####
@M06045:235:000000000-JCY5N:1:1101:8832:7705 1:N:0:TACAGC
CGCGGTACTCCTACGGGAGGCAGCAGTGGGGAATATTGGACAATGGGCGAAAGCCTGATCCAGCAATGCCGCGTGAGTGATGAAGGCCTTAGGGTTGTAAAGCTCTTTTACCCGGGATGATAATGACAGTACCGGGAGAATAAGCCCCGGCTAACTCCGTGCCAGCAGCCGCGGTAATACGGAGGGGGCTAGCGTTGTTCGGAATTACTGGGCGTAAAGCGCACGTAGGCGGCTTTGTAAGTTAGAGGTGAAAGCCCGGGGCTCAACTCCGGAATTGCCTTTAAGACTGCATCGCTAGAGG
+
GGGGGGGGGGGGGGGGGGGGGGGGGGFGGGGGGGGGGGGGGGGGGGGGGGGGGGGGGGGGGGGGGGGGGGGGGGGGGGGGGGGGGGGGGGGGGGGGGGGGGGGGGGGGGGGGGGGGGGGGGGGGGGGGGGGGGGGGGGGGGGGGGGGGGGGGGGGGGGGGGGGGGGGGGGGGGGGGGGGGGGEGGGGGGGGGGGGGGGGGGGGGGGGGGGGGGGGGDGGGGGGGGGGFGGGGGCEGGFGGGGGGGDGGGGGGGGFGFGGGGGDGCFFFGFGFGFFFD?FF?GF?F?FF?FFBFFB2#####
@M06045:235:000000000-JCY5N:1:1101:27627:7740 1:N:0:TACAGC
CGCGGTACTCCTACGGGAGGCAGCAGTGGGGAATATTGCGCAATGGGCGAAAGCCTGACGCAGCGACGCCGCGTGGGGGATGACGGCCTTCGGGTTGTAAACCTCTTTCAGCAGGGACGAAGCGAAAGTGACGGTACCTGCAGAAGAAGCACCGGCCAACTACGTGCCAGCAGCCGCGGTAATACGTAGGGTGCAAGCGTTGTCCGGCATTATTGGGCGTAAAGAGCTCGTAGGCGGTCTGTCGCGTCGGCTGTGAAATCCCGAGGCGCAACCTCGGGTCTGCAGTCGATACGGGGCGGGA
+
GGGGGGGGGGGGGGGGGGGGGGGGGGGGGGGGGGGFGGGGGGEFGGGGGGGGGGGGGGGGGGGGGGDGDGGGGGGGGGGGGGDGGGFGGGGGGGFGGGGGGGGGGGGGGGGGGGGGGFGGGGGGGGGGGGGGGG<FGGGGGGGGGGGGGGGGGGGGGGGGGGGGFGGGGGGGGGGGGGGGGGCGGGEFGEGGGGGGG58;ECGFGEG5?CFEFGFFEGGEEGGGGCF9?EGEGGGGGGGGGGFGGGGDDG59CCFGFG=**09<<D5))<3BG47>D>FDFGF?;69:>EFBFF>(#####
@M06045:235:000000000-JCY5N:1:1101:21971:7770 1:N:0:TACAGC
CGCGGTACTCCTACGGGAGGCAGCAGTGGGGAATATTGCACAATGGAGGAAACTCTGATGCAGCGACGCCGCGTGAACGATGAAGGTTTTCGGATCGTAAAGTTCTGTCCTATGGGACGATAATGACGGTACCATAGGAGGAAGCCCCGGCTAACTACGTGCCAGCAGCCGCGGTAATACGTAGGGGGCGAGCGTTGTCCGGATTTATTGGGCGTAAAGGGTACGCAGGCGGCCATGTAAGTCAGATGTGAAAGATCACGGCTCAACCGTGGTAAGCATTTGAAACTGTGTGGCTTCGCTC
+
GGGGGGGGGGGGGGGGGGGGGGGGGGGGGGGGGGGGGGGGGGEEFGGGGGGGGGGGGGGGGGGGGGGGGGGGGGGGGGGGGGGGGGGGGGGGGGGGGGGFGGGGGGGGGGGGGGGGGGGGGGGGGGGGGGGGGGGGGGFFGGGGGGGGGGGGGGGGGGGGGGGGGGGGGGGGGGGGGGGGGGGGGGGGGGGGGGGGGGGGGGGEG6@FGGGGGG*CEGGGGGGGGGGGGGGGGGGGGGGGGFFGGGGGGGGGGGGGGGGGGGGGGGFFGFGFGFFFGFFFFFFFFFFFFFFFF<?6#####
@M06045:235:000000000-JCY5N:1:1101:22277:7775 1:N:0:TACAGC
CGCGGTACTCCTACGGGAGGCAGCAGTGGGGAATATTGGACAATGGGCGAAAGCCTGATCCAGCCATGCCGCGTGAGTGATGAAGGCCTTAGGGTTGTAAAGCTCTTTCAGTGGGGAAGATAATGACGGTACCCACAGAAGAAGCCCCGGCTAACTTCGTGCCAGCAGCCGCGGTAATACGAAGGGGGCTAGCGTTGTTCGGATTTACTGGGCGTAAAGCGCACGTAGGCGGATCGTTAAGTCGGGGGTGAAATCCTGGAGCTCAACTCCAGAACTGCCTTCGATACTGGCGATCTGCCCA
+
GGGGGGGGGGGGGGGGGGGGGGGGGGGGGGGFGGGGGGGGGGCCFGGGGGGGGGGGGGGGGGGGGGGGGGGGGGGGGGGGGGGGGGGGGGGGGGGGGGGGGGGGGGGGGGGGGGGGGGGGGGGGGGGGGGGGGGGGGGGGGGGGGDGGGGGGGGGGGGGGGGGGGGGGGGGGGGGGGGGGGGGGGGGGGGGGGGGGGGGGGGGGGGGGGGGGGGCGGGGGGGGGGCEGGGGGEEDGFGGGGGGGGGGGGGGGGGGGGGGGGGGGGGFFGFCFG4>FGFFFFGFFFFFFFFF>B6<1#####
@M06045:235:000000000-JCY5N:1:1101:7258:7792 1:N:0:TACAGC
CGCGGTACTCCTACGGGAGGCAGCAGTGGGGAATCTTGCGCAATGGGCGAAAGCCTGACGCAGCGACGCCGCGTGAGTGATGAAGGCCTTCGGGTTGTAAAGCTCTGTGGAGGGGGACGAATAAGGGTTGGCTAACATCCAGCTCGATGACGGTACCCCTTTAGCAAGCACCGGCTAACTCTGTGCCAGCAGCCGCGGTAAGACAGAGGGTGCAAACGTTGTTCGGAATTACTGGGCGTAAAGCGCATGTAGGCGGTTCGTAAAGTCAGATGTGAAAGCCCTGGGCTTAACCCAGGCGCAT
+
GGGGGGGGGGGGGGGGGGGGGEGGGGGGGGGGGGGGGGGGGGGGGGGGGGGGGGGGGGGGGFGGGGGGGGGGGGGGGGGGGGGGGGGGGGGGGGGGGEGGGGGFGGGGGGFGGGGGGGGGGGGGGGGGGGGGGGGGGGGGGGGGGGGGGGGGGGGGGGGGGGGGGGGGGGGGGGGGGGGGGGGGGGGGGGGGGGGGGGGGCGFGEGGGGGGGGGGGGGGGGGGGGGGDGGGGGGGGGGGGGGGEEGGGGGGGGDGGGGGGGGGGGGFFGFGFGBFFGFF@FGFFFFFFFFFFFFFF#####
@M06045:235:000000000-JCY5N:1:1101:4402:7817 1:N:0:TACAGC
CGCGGTACTCCTACGGGAGGCAGCAGTGGGGAATATTGGACAATGGGCGAAAGCCTGATCCAGCAATGCCGCGTGAGTGATGAAGGCCTTAGGGTTGTAAAGCTCTTTTACCAGGGATGATAATGACAGTACCTGGAGAATAAGCTCCGGCTAACTCCGTGCCAGCAGCCGCGGTAATACGGAGGGAGCTAGCGTTGTTCGGAAATACTGGGCGTAAAGCGCGCGTAGGCGGCGTCGTAAGTCAGGGGTGAAATCCCGGGGCTCAACCCCGGAACTGCCCTTGAAACTGCAGCGCTCACCG
+
GGGGGGGGGGGDFCFGGE@CCGGGGGGGGGGGGGGGGGFGGGGGGFFGGGGGGGGGGGGGGGGGGFGGGGGGGGGGGFGGGFGFEGCGFFFFGGFGCFGGGGCFGGGFFFFGGGGGGGGGGGGGGGGGGGGGGGGGGGGGGGGGGGDFGGGEGGGGGGGGCEFGGGGFG:ECCFGGDGGFGGDFEECEGGCFGGG7EGGGGGG5CCFFFGGGGGECGGGGGGGGGC5C5?EGGGGDGGGCFGGGFCFGGGFG?7DF6CGGGD3FFGFFGFGFG3;6=6087CFFF6?B==FFF9B:#####
@M06045:235:000000000-JCY5N:1:1101:18612:7822 1:N:0:TACAGC
CGCGGTACTCCTACGGGAGGCAGCAGTGGGGAATATTGCACAATGGGCGCAAGCCTGATGCAGCGACGCCGCGTGAGGGATGACGGCCTTCGGGTTGTAAACCTCTTTCAGTAGGGAAGAAGCGAAAGTGACGGTACCTGCAGAAGAAGCGCCGGCTAACTACGTGCCAGCAGCCGCGGTAATACGTAGGGCGCAAGCGTTATCCGGAATTATTGGGCGTAAAGAGCTCGTAGGCGGTTTGTCGCGTCTGCCGTGAAAGTCCGGGGCTCCACTCCGGGTCTGCGGTGGGTACGGGCCGGTG
+
EGEF@FEFGGGGGGGGGGGGGGGDGG@FGGGGEGGGGGGFGGGGGGGGGGGGGGGGGGFCFGGGDGEGGFFGG>CCFFDGGGFEC@+F@B9DEB?F@FFCFFG<DF,,CCAFGFFGFFDGGGG==>++EFGGG><>F:=DFFFFGGGGFGCEECFC<=FFGGFFGCFFGGGGGCCGEDC**1F7<;<<CGDF:EEGGC88CE5<9>**:8+<7CACCGGEEGGGCC67CEEGGGFEGGGC57::7CCDDGGGG3)/A*02:DCDCD@:5)>>>:4</)0))9B>:57337@7:991#####
@M06045:235:000000000-JCY5N:1:1101:10515:7836 1:N:0:TACAGC
CGCGGTACTCCTACGGGAGGCAGCAGTGGGGAATCTTGCGCAATGGGCGAAAGCCTGACGCAGCGACGCCGCGTGGGGGAAGAAGGCTTTCGGGTTGTAAACCCCTTTCAGGAAGGACGAAGCCACTCGGGTGAATAGCCCAGAGGGTGACGGTACTTCCAGAAGAAGCCCCGGCTAACTACGTGCCAGCAGCCGCGGTAATACGTAGGGGGCAAGCGTTGTCCGGATTTATTGGGCGTAACGAGCGTGTAGGCGGCTTGGTAGGTCCGCTGTGAAAACTCGAGGCTCCACCTCGAGATCC
+
GGGEEGGGGFGGGFEGG7@FGGGGGGCFDCC,BFGGGFGGGE7:CFEE:FE+@FFFEFFGGG7FGEGGGGDGE>>FFGGGGGFFGGGG@DGGGGGGGCFCFGFCFGEGFGGDBFGGGGGGDCFGGG:FFGGDFGFGGGGC<<FFGFGEGGFB@FFGCAFGGGGGCFFF:CFGG@GCEFGGFGGEGFGGGF?CGGGEEGEDEGCFE+<CCGGEEC/CCG?*/;+0:EEG5+<CGGGGCEGG73CEGGG5>D6CFDG5CD<DDGFCCF4*/7C:56@9C8?F?C)75375)9@0)31-#####
@M06045:235:000000000-JCY5N:1:1101:25717:7844 1:N:0:TACAGC
CGCGGTACTCCTACGGGAGGCAGCAGTGGGGAATATTGCACAATGGGCGGAAGCCTGATGCAGCGACGCCGCGTGAGGGATGACGGCCTTCGGGTTGTAAACCTCTTTCAGCAGGGAAGAAGCCTTTAAAAGTGACGGTACCTGCAGAAGAAGCACCGGCTAACTACGTGCCAGCAGCCGCGGTAATACGTAGGGTGCGAGCGTTGTCCGGAATTATTGGGCGTAAAGAGCTCGTAGGCGGCCTGTCGCGTCGGATGTGAAAGCCCGGGGCTTAACCCTGGGTCTGCATTCGATACTGCCC
+
GGGGGGGGGGGGGGGGGGGGGGGGGGGGGGGGGGGGGGGGGGGGGGGGGGGGGGGGGGGGGGGGGGGGGGGGGGGGGGGGGGGGGGGGGGGGGGGGGGGGGGGGGGGGGGGGGGGGGGGGGGGGGGGGGGGGGGGGGGGGGGGGGGGGGGGGGGGGGGGGGGGGGGGGFGGGGGGGGGGGGGGGGGGGGGGGGGGGGGGGGGGGGD;<CEGDEFGGGGFGGGECEEGGFE6A@ECCFGFGGGGGGGDDGGGGGGDGGGFGFFFGGGFFDEG3CFFFGFF5>FFFF?FFFFFB84?1#####
@M06045:235:000000000-JCY5N:1:1101:19306:7848 1:N:0:TACAGC
CGCGGTACTCCTACGGGAGGCAGCAGTGGGGAATATTGCACAATGGGGGAAACCCTGATGCAGCAACGCCGCGTGAGTGATGACGGCCTTCGGGTTGTAAAGCTCTGTCTTCAGGGACGATAATGACGGTACCTGAGGAGGAAGCCACGGCTAACTACGTGCCAGCAGCCGCGGTAATACGTAGGTGGCGAGCGTTGTCCGGATTTACTGGGCGTAAAGGGAGCGTAGGCGGATTTTTAAGTGAGATGTGAAATACTCGGGCTTAACCTGAGTGCTGCATTTCAAACTGGAAGTCTTAGTC
+
GGGGGGGGGGGGGGGGGGGGGGGGGGFFGGGGGGGGGGGGGGGGGGGGGGGGGGGGGGGGGGGGGGGGGGGGGGGGGGGGGGGGGGGGGGGGGGGGGGGFGGGFGGGGGGGGGGGGGGGGGGGGGGGGGGFGCGGGGGGGGGGGGGGGGGGGGGGGGGGGFGGGGFGGGGGGGGGGGGGGGGGGGGGGGGGGGGGGGGGGGGCEGGFGGGGGGGGGGGGGGGGGGCGGGGGG5CGGGFDGFGGFGFFGFGDD:FGGGGGGGGGGGGFFGFGFGFFFGFFFFFFFF4=4=FF7F?F6#####
@M06045:235:000000000-JCY5N:1:1101:24927:7861 1:N:0:TACAGC
CGCGGTACTCCTACGGGAGGCAGCAGTGGGGAATATTGCACAATGGGGGAAACCCTGATGCAGCAACGCCGCGTGAGTGATGACGGCCTTCGGGTTGTAAAGCTCTGTCTTCAGGGACGATAATGACGGTACCTGAGGAAGAAGCCACGGCTAACTACGTGCCAGCAGCCGCGGTAATACGTAGGTGGCAAGCGTTGTCCGGATTTACTGGGCGTAAAGAGCGCGCAGGCGGTCGTGCAAGTCGCGTGTGAAAGCCCCCGGCTCAACTGGGGAGGGTCACGCGATACTGCTCGACTTTGAC
+
GGGGGGGGGGGGGGGGGGGGGGGGGGFEGGGCEFEGGFGGGAFFGGCFGGGGGGGGGGFFFGGGGGGGGGGEGFGGGGFFGGGGEGGC:FGGEEFGGGGGGGGFDGGGGGGGGGGFGCFEEGGGGGGGGGGGDCFFFGGGGDGGGGGGCGGGGGGGGGGGGDGFGC@FGGGDGG*CEGGCGFGGGGGGGGGFCEBEGGG9EE8E5@@F7+ACFEGGGCCCCFGDEEGGGDGGE=5:3:<+CCCEGDGG77F=FFFCGCDGDGDDFFFFGFGBDEBFD:@6@GFD@5@7FFFDF;>:#####
@M06045:235:000000000-JCY5N:1:1101:23390:7872 1:N:0:TACAGC
CGCGGTACTCCTACGGGAGGCAGCAGTGGGGAATATTGGACAATGGGCGAAAGCCTGATCCAGCAATGCCGCGTGAGTGATGAAGGCCTTAGGGTTGTAAAGCTCTTTTACCAGGGATGATAATGACAGTACCTGGAGAATAAGCTCCGGCTAACTCCGTGCCAGCAGCCGCGGTAATACGGAGGGAGCTAGCGTTGTTCGGAATTACTGGGCGTAAAGCGCGCGTAGGCGGCTACTCAAGTCGGGGGTGAAAGCCCGGGGCTCAACCCCGGAACTGCCCTCGAAACTAGGTAGCTCCTTG
+
GGGGGGGGGGGGGGGGGGGGGGGGGGGGGGGGGGFGGGGGGGDCFFGGGGGGGGGGGGGGGGGGGGGGGGGGGGGDGFFGGGGGGGGGGGFFGGGGGGGGGGGGGGGGGGGGGGGGGGEGGGGGGGGGGGGGGGGGGGGGGGGGGFGGEGGGGGGGGGGGGGGGGGGGGGGGGGGGGGFBFGEGGGEGGCCFGGGEGGDGGGGGGGGGGGGGGGGGGGGGGGGGGGGDGGGGGGGGGGGGGGGGGGGG3CGFFCFFFDGDGGDGGGFFG@DDD>BFGF7FFGFFFFFF*?@BF27)#####
@M06045:235:000000000-JCY5N:1:1101:27244:7882 1:N:0:TACAGC
CGCGGTACTCCTACGGGAGGCAGCAGTGGGGAATATTGGACAATGGGCGCAAGCCTGACGCAGCCATGCCGCGTGTATGATGAAGGTCTTAGGATTGTAAAATACTTTCACCGGGGAAGATAATGACGGTACCCGGAGAAGAAGCCCCGGCTAACTCCGTGCCAGCAGCCGCGGTAATACGGAGGGGGCTAGCGTTGTTCGGAATTACTGGGCGTAAAGCGCACGTAGGCGGCTTTGTAAGTTAGAGGTGAAAGCCCGGAGCTCAACTCCGGAATTGCCTTTAAGACTGCATCGCTTGCAA
+
GGGGGGGGGGGGGGGGGGGGGGGGGGEGGGGGGGGGGGGGGGGGGGGGGGGGGGGGGGGGGGGGGGGGGGGGGFGGGGGGGGFEGGGGGGFGGGGFGGGGGGGGGGGGGGGGGGGGGGGGGGGGGGGGGGGGGGGGGGGGGGGGGGFFGGGGGGGGGGGGGGFGGGGGGGGGGGGGGGGGGGGGGGGGGGGGGGGGGGFGGGGGGGGGGGGGGGGGCGGGGGGGGGGGGGGGGG5?CGGFFFGGGGGFGDCGGGGG=CDGGGGGGGFFFFGFGFFFGFFFFDBFFFFFFFFFF??(#####
@M06045:235:000000000-JCY5N:1:1101:6754:7926 1:N:0:TACAGC
CGCGGTACTCCTACGGGAGGCAGCAGTGGGGAATATTGGACAATGGGCGCAAGCCTGATCCAGCCATGCCGCGTGAGTGATGACGGCTCTAGGGTTGTAAAGCACTTTCACCGGTGAAGATAATTACGTTAACCGGAGAAGAAGCCCCGGCTAACTTCGTGCCAGCAGCCGCGGTAATACGAAGGGGGCTAGCGTTGTTCGGAATTACTGGGCGTAAAGCGCACGTAGGCGGATCGGTCAGGTAGGGGTGAAATCCCCGGGCTCAACCCCGGAACTGCCTCTAATCCTGCCGATCTGCTGA
+
FEGGGGGGGGFGG@7CC@CFDGGGEE;FDCEEGFE,CFFF<,,;EEC<FG@@FGGGGGFFGFGGGFF8CFEFEGCCCFC,CE?,BFE+BE,,C<E,@FA<@59,BEFG,CEFCCFCFGGDE9BF,58F3AB<?FGG7FF<FF,>,@FC7CFG:BCFFFFFFE:,DFGGGGCE7C*<<EC:F*FCG8BE8EBBEEE*:*;9*:*;FFGCE+85C*/*/*<7=CEEE8FF5CC5*:*/7CD5:*039*97CGG=7CCGC*1937)79=:@:DDD3BEF**5*6*=*6*9FF:)-76;2#####
@M06045:235:000000000-JCY5N:1:1101:17115:7929 1:N:0:TACAGC
CGCGGTACTCCTACGGGAGGCAGCAGTGGGGAATATTGCGCAATGGGCGAAAGCCTGACGCAGCGACGCCGCGTGTGGGATGACGGCCTTCGGGTTGTAAACCACTGTCGGGAGGGACGAATGCCCCGCAAGGGGAGTGACGGTACCTCCAAAGGAAGCACCGGCTAACTCCGTGCCAGCAGCCGCGGTAATACAGAGGGTGCGAGCGTTTTCCGGAATCACTGGGAGTAAAGGGCGCGTAGGCGGCTTGATAAGAGTGCGGTGAAAGCCCGGGGCTCAACCCCGGGTCGGCCGTGTTCCA
+
GGEGGGGGGFFGFGGGGGGD@-BCEFCFCEGE:CCEC<<B:FEB<@<FFEE@EF@AFDEFG=FCG@CFEGE7CCF:FCFEEFCFC:CGGGDFCFBF7F<?DB<FDBFGC@B7FCC:<<C@*@>F>@FGE:>CFG::<F:ABFGF:B<,?FC7<CG7FFFFEFFGE8>:@9<:CGG>;F?G8C8FGEG51:C+3<+:3CCEEC5:**/::***2<8:EGCFC00<*1*212<C99=E35D2*>9CCDG5<)*23*7*<7:CD)/C746*9)75/083))99;0...>5.7)7(79>0#####
@M06045:235:000000000-JCY5N:1:1101:19628:7931 1:N:0:TACAGC
CGCGGTACTCCTACGGGAGGCAGCAGTGGGGAATATTGCACAATGGGGGAAACCCTGATGCAGCAACGCCGCGTGAGGGATGACGGCCTTCGGGTTGTAAACCTCTTTCAGCAGGGAAGAAGCGAAAGTGACGGTACCTGCAGAAGAAGCGCCGGCTAACTACGTGCCAGCAGCCGCGGTAATACGTAGGGCGCGAGCGTTGTCCGGAATTATTGGGCGTAAAGAGCTCGTAGGCGGCTTGTCGCGTCGGTTGTGAAAGCCCGGGGCTTAACCCCGGGTCTGCAGTCGATACGGGGGTGGG
+
GGGGGGGGGGGGGGGGGGGGGGGGGGGGGGGGGGGGG<FFGGGGGGGGGGGGGGGGGGGGGGGGGGGGGGGGGGDGGGGGGGGGGGGGGGGGGGGGDEGGGGGGGGGGGGGGGGGGGGGGGGGGGGGGGGGGGGGGGGGGGGGGGGGGGGGGGGGGGGGGGGGGGGGCFFGGGGGGGGGGGEGFGGFGGGGGGGGGGGGEGGGGGGGGG8FF7EGCFGGCEGFGFGDGGGGEFGFGGGD>EGGGGGDCDGGGG3C7:7CFGGDGGGF><FGFGFFDGFFFFC?@FFFE)851:09(#####
@M06045:235:000000000-JCY5N:1:1101:13922:7972 1:N:0:TACAGC
CGCGGTACTCCTACGGGAGGCAGCAGTGGGGAATCTTGCGCAATGCGCGAAAGCGTGACGCAGCAACGCCGCGTGGGGGAAGAAGGCCTTCGGGTTGTAAACCTCTTTCAGTTGGGACGAAGTGTGGGCGGTGAATAGCCGTTCCGCATGACGGTACCTTCACAAGAAGCCCCGGCTAACTACGTGCCAGCAGCCGCGGTAATACGTAGGGGGCAAGCGTTGTCCGGAATCATTGGGCGTAAAGAGCGCGTAGGCGGCCCTGTAAGTCCGCTGTGAAAGTCAAGGGCTCAACCCTTCGGGA
+
GGGGGGGGGGGGGGGGGGGGGGGGGGGGGGGGGGGGGGGGGGGGGGGGGGDGGGGGGGGGGGGGGGGGGGGGGGGGGGGGGGGGGGGGGGGGGGGGGGGGGGGGGGGGGGGGGGGGGGGGGGGGGGGGGGGGGGGGGGGGGGGGGGGGGGGGGGGGGGGGGEGGFFGGGGGGGGGGGGGGGGGGGGGGGFGFGGGGGGGGGGGGGGGFGCEGEGGGFGGEGGGGFEEEEGGFGGGGCCCGGGCFFCFCCD=DEGCDGGGDCF7CCGFF7:78C)0=7749FDFFF:)))96(7831#####
@M06045:235:000000000-JCY5N:1:1101:22131:7981 1:N:0:TACAGC
CGCGGTACTCCTACGGGAGGCAGCAGTGGGGAATATTGCACAATGGGCGAAAGCCTGATGCAGCAACGCCGCGTGAGCGATGAAGGCCTTCGGGTCGTAAAGCTCTGTCCTCAAGGAAGATAATGACGGTACTTGAGGAGGAAGCCCCGGCTAACTACGTGCCAGCAGCCGCGGTAATACGTAGGGGGCTAGCGTTATCCGGATTTACTGGGCGTAAAGGGTGCGTAGGTGGTTTCTTAAGTCAGGAGTGAAAGGCTACGGCTCAACCGTAGTAAGCTCTTGAAACTGGGAAACTTGGGCT
+
GGGGGGGGGGGGGGGGGGGGGGGGGGGGGGGGGGGFG@FGGGEFGFGGGGGGGGGGGGGGGGGGGGGGGGGGGGGGGGGGGGGGGGGGGGGGGGGGGGGGGGGGGGGGGGGGGGGGGGGGGGGGGGGGGGGGGGGGFGGGGGGGGGGGGGGDGFGGGGGGGGGGGGGGGGGGGGGGGGGGGFGGGGGGGGGGGGEGGDFGGG>EGGGGGGGGGD?8EFGGGDCEEEGGGGGGGGGGGGGGGC7?EGFGGGCF<>FDFGGGGD)>>C:>CEDB>FFFF/)9=7=@FFF??>47@BFA#####
@M06045:235:000000000-JCY5N:1:1101:27659:7993 1:N:0:TACAGC
CGCGGTACTCCTACGGGAGGCAGCAGTGAGGAATATTGGTCAATGGGCGCAAGCCTGAACCAGCCATGCCGCGTGAAGGACGAAGGCGTTCTGCGTTGTAAACTTCTTTTATCTGGGAAGAAACCTACGATTTCTATTGTAGCCGACGGTACCAGATGAATAAGCACCGGCTAACTCCGTGCCAGCAGCCGCGGTAATACGGAGGGTGCAAGCGTTATCCGGATTTACTGGGTTTAAAGGGTGTGTAGGCGGGCTTGTACGTCAGGGGTGAAATCCTACAGCTTAACTGTAGAACTACAGG
+
GGGGGGGGGGGGGGGGGGGGGGGGGGFGGGGGGGGGGGGGGGGGGGGGGGGGGGGGGGGGGGGGGGGGGGGGGGGGGGGGGGGGGGGGGGGGGGGGGGGGGGGGGGGFFGGFGGGGGGGGGGGGGGGGGGGGGGGGGGGFGGGGGGGGGGGGGGGGGGGGGGGGGGGGGGGFGGGGGGGFGGGGGGGGFGGGGGGGGGGGGGGGGGGGGGGGGGGGE5CGGGC7CFEGGGGGGGGGGCFGGGGGGGGGGGGGGGDFEGGGGFGGDGFFGEGFFB=?7FFFFGFFFFFFFFFBBFF>#####
@M06045:235:000000000-JCY5N:1:1101:15490:7995 1:N:0:TACAGC
CGCGGTACTCCTACGGGAGGCAGCAGCAAGGAATTTTCCGCAATGGGCGCAAGCCTGACGGAGCAACGCCGCGTGCGGGATGACGCCCTTCGGGGTGTAAACCGCTTTTCGGGGGGACGAAGGCAGTGACGGTACCCCCGGAAGAAGGCCCGGCTAACTACGTGCCAGCAGCCGCGGTAAGACGTAGGGGCCGAGCGTTGTCCGGAGTTACTGGGCGTAAAGGGCGCGCAGGCGGCCGGTCGCATCGGCGGTGAAAGCCCCCCGCCCAACGGGGGAGGGTCCGTCGAGATGGATCGGCACG
+
GGGGGGGGGGGGGGGGGGGGGGGGGGGGGGGGGGGGGGGGGGGGGGGGGGGGGGGGGGGGGGGGGGGGGGGGGGGGGGGGGGGGGGGGGGGGGGGGGGGGGGGGGGGGGGGGGGGGGGGGEGGGGGGGGGGGGGGGGGGGGGDGGGGGGGGGGGGGGGGGGGGGGGGGGGGGGGGDGGGGGGGGGGGGGGGGGGGGGGG5EGGGG>E:EFGGGGGGG:CEGGGGGG7EECGECEGGGGGGGGDGGGDDDDGCE7*:?C<CDDDDC)7.*7CEGFF8DFFFFGF4>><B;3??):23#####
@M06045:235:000000000-JCY5N:1:1101:12521:8028 1:N:0:TACAGC
CGCGGTACTCCTACGGGAGGCAGCAGTGGGGAATTTTGGACAATGGGGGCAACCCTGATCCAGCCATCCCGCGTGTGCGATGAAGGCCTTCGGGTTGTAAAGCACTTTTGGCAGGGAAGAAACGGCGCGGGCTAATATCCTGCGTCACTGACGGTACCTGCAGAATAAGCACCGGCTAACTACGTGCCAGCAGCCGCGGTAATACGTAGGGTGCAAGCGTTAATCGGAATTACTGGGCGTAAAGCGTGCGCAGGCGGTTCGGAAAGAAAGATGTGAAATCCCAGAGCTTAACTTTGTCGAA
+
GGGGGGGGGGGGGGGGGGGGGGGGGFFGGGGGCFGGGGGGGGGGGGGGGGGGGGGGGGGGGGGGGGGGGGGGGGGGGGGGGGGGGGGFGGGGGGGGGGGGGEGGGGGGGGGGGGGGGGGGGGGGGGGGGGGGGGGGGGGGGGGGGGGGGGGGGGGFGGGGGGGGGGGGGGGGGGGGGGGGGCFGGGGGGGGGGGGGGGGGDGGGGGGGGDEGGGGFGGGEGGGFGGGGGGGGGGGGGGG5CD<FGDDGDGDGGGDDGDGDGGGGGGFF<FGFF=@FFF?=<*9FFF?7FFF<?AA2#####
@M06045:235:000000000-JCY5N:1:1101:17402:8029 1:N:0:TACAGC
CGCGGTACTCCTACGGGAGGCAGCAGTGGGGAATATTGCACAATGGGGGAAACCCTGATGCAGCAACGCCGCGTGAGTGATGACGGCCTTCGGGTTGTAAAGCTCTGTCTTCAGGGACGATAATGACGGTACCTGAGGAGGAAGCCACGGCTAACTACGTGCCAGCAGCCGCGGTAATACGTAGGTGGCGAGCGTTGTCCGGATTTACTGGGCGTAAAGGGAGCGTAGGCGGATTTTTAAGTGAGATGTGAAATACTCGGGCTTAACCTGAGTGCTGCATTTCAAACTGGAAGTCTAGCGA
+
GGGGGGGGGGGGGGGGGGGGGGGGGGGGGGGGGGGGGGGGGGGGGGGGGGGGGGGGGGGGGGGGGGGGGGGGGGGGGGGGGGGGGGGGGGGGGGGGGGGGGGGGFGGGGGGGGGGGGGGGGGGGGGGGGGGGGGGGGGGGGGGGGGGGGGGGGGGGGGGGGGGGGGGGGGGGGGGGGGGGGGGGGGGCGGGGDGGGGGGGGGGGGFGGCFECFGGGGGGGGGGGGEGGGGGGECEEFGGGGGFFGG=F>CFGGGG7CCGGGDGGGGFF>FFFGFFFFF6@FGFFFFFFFF43:>A5#####
@M06045:235:000000000-JCY5N:1:1101:12297:8036 1:N:0:TACAGC
CGCGGTACTCCTACGGGAGGCAGCAGTGGGGAATCTTGCGCAATGGGCGAAAGCCTGACGCAGCGACGCCGCGTGAGGGAAGAAGGCCTTCGGGTTGTAAACCTCTTTCAGGAGGGACGAAGCCACTCGGGTGAATAGCCCAGAGGGTGACGGTACCTCCAGAAGAAGCCCCGGCTAACTACGTGCCAGCAGCCGCGGTAATACGTAGGGGGCAAGCGTTGTCCGGATTTATTGGGCGTAAAGAGCGTGTAGGCGGCTTCACAGGTCCGCTGTGAAAACTCGAGGCTCAACCTCGAGCCGT
+
GGGGGGGGGGGGGGGGGGGGGGGGGGGGGGGGGGGGGGGGGGGGGGGGGGGGGGGGGGGGGGGGGEGGGGGGGGGGGGGFFGGGGGGGGGGGGGGGGGGGGGGGGGGGGGGGGGGGGGGGGGGGGGGGGGGFGGGGGGGGGGGGGGGGGGGGGGGGGGGGGGGGGGGGGGGGGGGGGGGGGGGGFGGGGGGGGGGGGGGGEFGGGCCFGGGGGGGGGGGCGGGGGGGGGGGGGGGGGGDGGFGFGGGGGGGGGFCDEGGGGGGGGGFFGFGEGFFFGFFFFGFFFE8FFFF?F<B,#####
@M06045:235:000000000-JCY5N:1:1101:27478:8052 1:N:0:TACAGC
CGCGGTACTCCTACGGGAGGCAGCAGTGGGGAATATTGGACAATGGGCGAAAGCCTGATCCAGCCATGCCGCGTGTGTGAAGAAGGCCTTCGGGTTGTAAACCTCTTTCAGGAGGGACGAAGCCACTCGGGTGAATAGCCCAGAGGGTGACGGTACCTCCAGAAGAAGCCCCGGCTAACTACGTGCCAGCAGCCGCGGTAATACGTAGGGGGCAAGCGTTGTCCGGATTTATTGGGCGTAAAGAGCGTGTAGGCGGCTCGGTAAGTCGGGTGTGAAACCTCCAGGCTCAACCTGGACCGTA
+
GGGGGGGGGGGGGGGGEGGGGGGGGGGGGFGGGGGFGGFGGGGFGDFFGGGGGGGGGGGGGGGGGGGGGGGGGGGGGGGGGGGGGGGGFGGGGGGGFGGGGGGGGGGGGGGGGGGGGGGGGGGGGGGGGGGGGGGGGGGGGGGGGGGEGGGGEGGGGGGGGGGGGGGFGGGGGGGGGGGGGGGFDFGGGGGGGGGGGEBCEGFGGFFGGGGGGGGGGGGGD*+<EGGGCCFGGDD=4EGGGGGCGGGGGGG7EGG9ECGGGGGGGGFDGFFE5>BFGFFF:5@FFF)5=?F?@BF.#####
@M06045:235:000000000-JCY5N:1:1101:12703:8053 1:N:0:TACAGC
CGCGGTACTCCTACGGGAGGCAGCAGTGAGGAATCTTCCGCAATGGGCGCAAGCCTGACGGAGCGACGCCGCGTGTGGGATGAAGTCCTTCGGGATGTAAACCACTGTCGGAGGGGAAGACATCGACGGTACCCTCCAAGAAAGCCCCGGCTAACTACGTGCCAGCAGCCGCGGTAATACGTAGGGGGCTAGCGTTACTCGGATTCACTGGGCGTAAAGCGCGTGTAGGCGGCTGGTCAAGCGTGATGTGAAATCTCCGGGCTCAACCCGGAAACTGCATCGCGAACTGGCCTGGCCGGTC
+
GGGGGGGGGGGGGGGGGEGGGGGGGGGGGGGGGGGGGGGGGGGGGGGGGFCCFGGGGGGGGGGGGGGGGGGGGGGGGGGGGGGGGGGGGGGGGGGGGGGGGGGGGGGGGGGGGGGGGGGGGGGGCEGGGGGGFGGGGGGFFGFGGFGGGGGGGGGGGGEGFGGGFGGGGGGGGGGGGGGGGACFGGGGGGGGGGGGGGFGGDEGDGFGGGGGGGGD8FFFGGGECEFGGGGGGGG5FGGGGGGGGGGGGGGGCGCGFGG3<CGGGGFFGDC><>FFGFF=FDEFFEFFFFF??11(#####
@M06045:235:000000000-JCY5N:1:1101:22997:8085 1:N:0:TACAGC
CGCGGTACTCCTACGGGAGGCAGCAGTGGGGAATATTGCGCAATGGGCGAAAGCCTGACGCAGCGACGCCGCGTGTGGGATGACGGCCTTCGGGTTGTAAACCACTGTCGGGAGGGACGAATGCCCCGCAAGGGGAGTGACGGTACCTCCAAAGGAAGCACCGGCTAACTCCGTGCCAGCAGCCGCGGTAATACGGAGGGTGCGAGCGTTGTCCGGAATCACTGGGCGTAAAGGGCGCGTAGGCGGCCTGATAAGTAGGGGGTGAAATCCTGCGGCTTAACCGCAGGGCTGCCTTTGAGAT
+
GGGGEGGGGGGGGGGGGGGGGGGGEGGGGGGGGGGGGGGGGGCBFFGGGGGGGGGGGGGGGGGGDGGGGGGGGGGGGGGGGGGGGGGGGG?EGGGGGDGGGFGGGGGGGGGGGGGGGGEGDGGGCFGGGGGGGGGDGGGFGGGGGGGGGDFGGGGFDFGGGGGGG7FGGGGGGGGGGEGGEFGGGGEEGGGGGGFGDCGEE5>E>ED8EEGEGGGGGGFGGGCFGGGGG=CGGCE5CGDG*)5CCDDDCCF7?FC:<DFDGG79CGFFCF794)8:CEFFFG>7>@)<5<70729)#####
@M06045:235:000000000-JCY5N:1:1101:22833:8087 1:N:0:TACAGC
CGCGGTACTCCTACGGGAGGCAGCAGTGGGGAATCTTGCGCAATGGGCGAAAGCCTGACGCAGCGACGCCGCGTGAGTGATGAAGGCCTTCGGGTTGTAAAGCTCTGTGGGGCGAGACGAATAAGTGCAGCCTAATACGTTGCATGATGACGGTATCGCCTTAGCAAGCACCGGCTAACTCTGTGCCAGCAGCCGCGGTAAGACAGAGGGTGCAAACGTTGTTCGGAATTACTGGGCGTAAAGCGAGTGTAGGCGGTCTGATAAGTCGGGTGTGAAAGCCCCGGGCTCAACCCGGGCATTT
+
GGGGGGGGGGGGGGGGGGGGGGGGGGGGGGGGGGGGGGGGGGEFFGGGGGGGGGGGGGGGGGGGGGGGGGGGGGGGGGGGGGGGGGGGGGGGGGFGGGGGGGGGGGGGGGGGGGGGGGGGGGGGGGGGGGGGGGGGGGGGGGGGGGGGGGGGGGGGGGGGGGGGGGGGGGGGGGGGGGGGGGGGGGGGGGGGGGGGGGGGGGGGGGGGGGGGGGGGGGG?FEGGGGGDFGGDGGGGGGGGGGGGGGGGGGGGGGGGGGDGDFGGGGFFGFF@97FFGFFFFGFFFF5@FFFFFFFF#####
@M06045:235:000000000-JCY5N:1:1101:7888:8100 1:N:0:TACAGC
CGCGGTACTCCTACGGGAGGCAGCAGTGGGGAATATTGCACAATGGGCGAAAGCCTGATGCAGCAACGCCGCGTGAGCGATGAAGGCCTTCGGGTCGTAAAGCTCTGTCCTCAAGGAAGATAATGACGGTACTTGAGGAGGAAGCCCCGGCTAACTACGTGCCAGCAGCCGCGGTAATACGTAGGGGGCTAGCGTTATCCGGATTTACTGGGCGTAAAGGGTGCGTAGGTGGGTTCTTAAGTCAGGAGTGAAAGGCTACGGCTCAACCGTAGTAAGCGCTTGAAACTGGGAAAATTATTTG
+
GGGGGGGGGGGGGGGGGGFGGGGGGGGFGGGGGGGGGGGGGGGGGGGGGGGGGGGGGGGGGGGGGGGGGGGGGGGGGGGGGGFGGGGGGGGGGGGGGGGGGGGGGGGGGGGGGGGGGGGGGGGGGGGGGGGGGGGGGGGGGGGGGGGGGGGGGGGGGGGGCGGGGGGGGGGGGGGGGGGGGGGGGGGGEGGGGGGGGCCGGGGGDGGGGGGGCCEEGCFGGGGDG8EEEGG**:EFGCCCGGGGGD*>FGCGGGGGGGGGGDGGGGFFGFGBDFFF4)7@FGFFFFFFFF:?F(),#####
@M06045:235:000000000-JCY5N:1:1101:25830:8103 1:N:0:TACAGC
CGCGGTACTCCTACGGGAGGCAGCAGTGGGGAATTGTTCGCAATGGGCGCAAGCCTGACGACGCAACGCCGCGTGGAGGATGAAGATCTTCGGGTCGTAAACTCCTTTCGATCGGAAAGAACAGTTTCCGGGTGAATAGCCTGGAGATTTGACGGTACCGAGAGAAGAAGCCCCGGCTAACTCCGTGCCAGCAGCCGCGGTAATACGGGGGGGGCAAGCGTTGTTCGGAATTACTGGGCGTAAAGGGCTCGTAGGCGGCCAACTAAGTCGGATGTGAAATCCCCAAGCTTAACTTGTCTGG
+
GGGGGGGGGGGGGGGGGGGGGGGGGGGGGGGGGGGGGGGGGGGGGGGGGGGGGGGGGGGGGGGGGGGGGGGGGGGGGGGGGGGGGGGGGGGGGGGGGGGGGGGGGGGGGGGGGGGGGGGGGGGGGGGGGGGGGGGGGGGGGGGGGGGGGGGGGGGGGGGGGGGGGGGGGGGGGGGGGGGGGGGGGGGGGGGGGGGEEGEGEG>7CGGGGGGGGGGGGGGGGGGGGGGD5CFGFGGGGGGG5CGC?DDDGGGDEGGGGGGGGGG4CCFFGFG:D@?=FF*9FGFF57<FFFFFFFF)#####
@M06045:235:000000000-JCY5N:1:1101:9567:8110 1:N:0:TACAGC
CGCGGTACTCCTACGGGAGGCAGCAGTGGGGAATATTGGACAATGGGGGCAACCCTGATCCAGCCATGCCGCGTGAGTGATGAAGGCCTTCGGATTGTAAAGCCCTTTCGGCGGGGACGATGATGACGGTACCCGCAGAAGAAGCCCCGGCTAACTTCGTGCCAGCAGCCGCGGTAATATGAAGGGGGCTAGCGTTGCTCGGAATCACTGGGCGTAAAGGGCGCGTAGGCGGCCAGATTAGTCAGGCGTGAAAGCCCTGGGCTCAACCTGGGGACTGCGCTTGAGACGGTTTGGCTGGCAG
+
GGGGGGGGGGGGGGGGGGGGGGGGGGGGGGGGGGGGGGGGFGGGGGGGGGGGGGGGGGGGGGGGGGGGGGGGGGGGGGGGGGGGGGGGGGGGGCGGGGGGGGGGGGGGGGGGGGGGGGGGGGGGGGGGGGGGGGGGDEGGGGGGFGGGGGGGGGGGGGGGGEGGGGGGGGGGGGDEGGCGGGFFGGGGGGGGFG?GGDFFGGGGGGGGGGGGFEGECCEGGDGGGGGGGFGDGGDGGGDCGGGGGFFGGGGGGGFFGGGGGGGFFFFFGFGFGFFFGFFFFGFFFFFFDFFFFFF7#####
@M06045:235:000000000-JCY5N:1:1101:15078:8113 1:N:0:TACAGC
CGCGGTACTCCTACGGGAGGCAGCAGTGGGGAATCTTGCGCAATGGTCGAGAGACTGACGCAGCGACGCCGCGTGTGGGAGGACGCCTTTCGGGGTGTAAACCACTGTTGCCCGGGACGAATCGGCGTATTCGTACGCCTTGACGGTACCGGGTGAGGAAGCACCGGCTAACTCCGTGCCAGCAGCCGCGGTAATACGGAGGGTGCGAGCGTTGTCCGGAATCATTGGGCGTAAAGGGCGCGTAGGCGGCCACTTCAAGCGTGCGGTGAAAGTCGGGGGCTCAACCCCTGATCGGCCAGCG
+
GGGGGGGGGGGGGGGGGGGGGGGGGFFGGGGGGGGGGGGGGGGGFGFFGGEFGGGGGGGGGGGGGEGGGGGGGGGEGGGGGGGGGGGGGGGGGGGGGGGGGGGCFGGGFGGGGGGGGGGGGGGGGGGGGGGGGGFGGGGFFGFGGGGGGGGGGFEGGGCFGGGGFGGGEGCEGGGGGGGGFGGGGGDGGGGGGCGGGGGGGGGGDDGDEGGEEGEFGGGG5@FFGF7CFGGGGGFFFGGGGGGGGGGGGDECGGFFF>FGGGGGGD57<?G?F=EBC8@E339*8<:>@FF27084#####
@M06045:235:000000000-JCY5N:1:1101:17571:8122 1:N:0:TACAGC
CGCGGTACTCCTACGGGAGGCAGCAGTGGGGAATATTGCACAATGGGGGAAACCCTGATGCAGCAACGCCGCGTGAGTGATGAGGGCCTTCGGGTTGTAAAGCTCTGTCTTCAGGGACGATAATGACGGTACCTGAGGAGGAATCCACGGCCAACTACGTGCCAGCAGCCGCGGTCATACGTAGGTGGCGAGCGGTGTCCGGAGTTTCTGGGCGATAGGGGAGAGTTGGCGGATTCTTAAGGGGGTTGCGAGATACTCGGGCGTAACCTGAGTGCTGCCTTTCAAACTGTAGGTCTTGGTG
+
CCECEGGGFGCFFFCFGCFCFECFGGFFFFE7FD,EFGGFFE<EF<EEEGGFFGGGG8<FFGGGGEFDCCFGE:C@@FGGA5E,BF+++BFFFGF@+B9,,8C,,5,<,@?E<?AF+B++B++D<,88F3+8CB9F8<8<C+,,7>BFC*:*5@33@D13,>FG7F,,:F*=4***4?+72+?:8<4*<8:*=**A*A8<:C**;*+30C?@*?****+*1*2*;+++20//*:E+2+:<+*2*2/)/*)2/*/**0>D39))9/*)/27>5*9@*:6)//2/6@*9*9*/)/.))#####
@M06045:235:000000000-JCY5N:1:1101:21471:8130 1:N:0:TACAGC
CGCGGTACTCCTACGGGAGGCAGCAGTGGGGAATATTGCACAATGGGCGGAAGCCTGATGCAGCGACGCCGCGTGAGGGATGACGGCCTTCGGGTTGTAAACCTCTTTCAGCAGGGAAGAAGCCTTAAACAGTGACGGTACCTGCAGAAGAAGCACCGGCTAACTACGTGCCAGCAGCCGCGGTAATACGTAGGGTGCGAGCGTTGTCCGGAATTATTGGGCGTAAAGAGCTCGTAGGCGGCCTGTCGCGTCGGATGTGAAAGCCCGGGGCTTAACCCTGGGTCTGCATTCGATACGGCTT
+
GGGGGGGGGGGGGGGGGGGGGGGGFGFFGGGGCFFEGFGGGGGGGGGGGGGGGGGGGFGGGGGGGGGGGGGGGFGDGGGGGGGGGGGGGGGGGGGCGFGGFGFFFGGGGFGGGGGGGGGGGGGGGGGGGGGGGGGGGGGGGGGGGFGGGGGGGGGGGGGGGGGGFGGGGGGGGGGGGGGGGGGGGGGGGGGFGGGGGGGGGGGEGGGGGGGEEGFF?FDGGGGGGD5<9CFGGGEGFGGGGGGGGGGCGDEDGDCDGCCGG>FGGC>BDEGFGFB?DFFFF3745?79BB?97>:(#####
@M06045:235:000000000-JCY5N:1:1101:10151:8137 1:N:0:TACAGC
CGCGGTACTCCTACGGGAGGCAGCAGTGGGGAATATTGCACAATGGGCGCAAGCCTGATGCAGCGACGCCGCGTGGGGGATGACGGCCTTCGGGTTGTAAACCCCTTTCGCCAGGGACGAAGCGTGAGTGACGGTACCTGGAGAAGAAGCACCGGCCAACTACGTGCCAGCAGCCGCGGTAATACGTAGGGTGCAAGCGTTGTCCGGAATTATTGGGCGTAAAGAGCTCGTAGGCGGTGTGTCACGTCTGCCGTGAAAACCTGCGGCTTAACCGTGGGCGTGCGGTGGATACGGGGTCGGG
+
GGGGGGGGGGGGGGGGGGGGGGGGGGGGGGGGGGGGGGGGGGGGGGGGGGGGGGGGGGGGGGGGGGGGGGGGGGGGGGGGGGGGGGGGGGGGGGGGGGGGGGGGGGGGGGGGGGGGGGGGGGGGGGGGGGGGGGEGGGGGGGGGGGGGGGGGGGGGGGGGGGGGGGFGGGGGGGGGGGGGGGGGGGFGGGDFEGGGGGGGGGGGGGG5EGGGGGGFGGG?EGGGGGGGGGC88EGGGECGD4CFGGGGGGGGGGGGCCFFD:CGGGFBDFGFFD>FDDFFF3>BEFFBF48?F:>(#####
@M06045:235:000000000-JCY5N:1:1101:17826:8138 1:N:0:TACAGC
CGCGGTACTCCTACGGGAGGCAGCAGTGGGGAATATTGCACAATGGGCGAAAGCCTGATGCAGCAACGCCGCGTGAGGGACGACGGCCTTCGGGTTGTAAACCTCTTTTAGTAGGGAAGAAGCGAAAGTGACGGTACCTGCAGAAAAAGCACCGGCTAACTACGTGCCAGCAGCCGCGGTAATACGTAGGGTGCAAGCGTTATCCGGAATTATTGGGCGTAAAGAGCTCGTAGGCGGTTTGTCGCGTCTGCTGTGAAAACCCGAGGCTCAACCTCGGGCCTGCAGTGGGTACGGGCTCTAG
+
GGGGGGGGGGGGGGGGGGGGGGGGGGGDGGGGGGGGGGGGGGGGGGGGGGGGGGGGGGGGGGGGGGGGGGGGGGGGGGGGGGGGGGGGGGGGGGGGGGGGGGGGGGGGAFFFGGGGGGGGGGGGGGGGGGGGGGGGGGGGGGGGGGGGGGGGGGGGGGGGGGGGGFGGGGGGGGGGGGGGGGGGGGGGGGGGGGGGGGGGGCFGGGGCGGGGGGGGGGGEGGGGGGGGGGEGGGGGG:CCE7CGGGGGGGGGGGGFFGGGGGGGGGF@GFGFGFFBGEFEFGFFF*)?FBFFFFF(#####
@M06045:235:000000000-JCY5N:1:1101:13451:8163 1:N:0:TACAGC
CGCGGTACTCCTACGGGAGGCAGCAGCAAGGAATCTTCCGCAATGGGCGAAAGCCTGACGGAGCAACGCCGCGTGTGGGATGACGCCTTTCGGGGTGTAAACCACTTTTCTCAGGGAAGAAGCACTGACGGTACCTGAGGAAGAAGGACCGGCTAACTACGTGCCAGCAGCCGCGGTAATACGTAGGGTCCGAGCGTTGTCCGGAGTTACTGGGCGTAAAGCGCGCGCAGGCGGCGGTGTAAGCATGGCGTGAAAGCCCCTGGCTTAACCAGGGAGGGTCGTCGTGGACTGCACCGCCTGG
+
GGGGGGGGGGGGGGGGGGGGGGGGGGGGGGGGGGGGGGGGGGGGGGGGGGGGGGGGGGGGGGGGGGGGGGGGGGGGGGGGGGGGGGGGGGGGGGGGGGGGGGGGGGGGGGGGGGGGGGGGGGGGGGGGGGGGGGGGGGGGGGGGGGGGGGGGGGGGGGGGGGGGGGGGGGGGGGGGGGGGGGGGGGGGGGGGGGGGGGGGGGGGGGCGGGGGGGGGGGGGGGGGGGGGGGGGGGGGGEGGGGGGFGGGGGGGGCFGGCGDGFGFGGFFGFGFGFFFGFFFFGFFFFFB6=FBFFB(#####
@M06045:235:000000000-JCY5N:1:1101:21782:8170 1:N:0:TACAGC
CGCGGTACTCCTACGGGAGGCAGCAGTGGGGAATATTGCGCAATGGGCGGAAGCCTGACGCAGCGACGCCGCGTGGGGGATGACGGCCTTCGGGTTGTAAACCTCTTTCAGCAGGGACGAAGCGAGAGTGACGGTACCTGCAGAAGAAGCACCGGCCAACTTCGTGCCAGCAGCCGCGGTAATACGAAGGGGGCTAGCGTTGTTCGGAATTACTGGGCGTAAAGCGCACGTAGGCTGACATTTAAGTCAGGGGTGAAATCCCAGAGCTCAACTCTGGAACTGCCTTTGATACTGGGGGGCA
+
GGGGGGGGGGGGGGGGGGGGGGGGGGFGGGGGGGGGGGGGGG@BEFGGGGGGGGGGGGGGGGGGGGGGGGGGGGGGGGGGGGGGGGGGGGGGGGFDG7FGGGGGGGGGGGGGGGGGGGGGGGGGGGGGGGGGGGGGGGGGGGGGGGGGGGGGGGGGGGGGGFGGGGGGGGGGGGFGGGGGGDGGGGG>EEEGGGDGGGGGGGGGGGGDGGGGGGGGGGGGGGGGGDGGGGGGGGGGGGGGGGGGFGGGGGGGGGDGGGG*9CC*9FFFFFGFF?@FGFFFFDFFFFFFFFFFFFFB#####
@M06045:235:000000000-JCY5N:1:1101:13973:8172 1:N:0:TACAGC
CGCGGTACTCCTACGGGAGGCAGCAGTGGGGAATATTGGACAATGGGCGAAAGCCTGATCCAGCAACGCCGCGTGAGGGATGACTGCCTTCGGGTTGTAAACCTCTTTCAGTAGGGACGAAGCGCAAGTGACGGTACCTACAGAAGAAGCACCGGCCAACTACGTGCCAGCAGCCGCGGTAATACGTAGGGTGCGAGCGTTGTCCGGAATTATTGGGCGTAAAGGGCTCGTAGGCGGTTTGTCGCGTCGGGAGTGAAAACTCAGGGCTTAACTCTGAGCTTGCTTCCGATACGGGCGCGGA
+
GGGGGGGGGGGGGGGGGGGGGGGGGGCFGGGFGGGGGGGGGGGGGGGGGGGGGGGGGGGGGGGGGGGGGGGGGGGGGGGGGGFGGGGGGGGGGGGGGGGGGGGGGGGGGGGGGGGGGGGGGDGGGGGGGGGGGGGGGGGFFGGGFGGGGGGGGGGGGGGGGGGGGGGGGGGGGGGGGGEFEGGGGGCFGGGFGGGGEGGGGGGGGGG>EEEEFFFCGFGCEGGFGGGFGGG8=CCEDE3CEDGGGGGGGGGGGGG7E>CCGDGGGGDF*/*9:@?F**<@@DFFFF7<BDBBF?F(#####
@M06045:235:000000000-JCY5N:1:1101:14852:8175 1:N:0:TACAGC
CGCGGTACTCCTACGGGAGGCAGCAGTGGGGAATATTGGACAATGGGCGCAAGCCTGATCCAGCCATACCGCGTGAGTGAAGAAGGCCTTCGGGTTGTAAAGCTCTTTTGTTGGGAAAGAAATCCTGCCGGTTAATACCCGGTAGGGATGACGGTACCCAAAGAATAAGCACCGGCTAACTTCGTGCCAGCAGCCGCGGTAATACGTAGGGGGCTAGCGTTATCCGGATTTACTGGGCGTAAAGAGCGTGTAGGCGGCCATGTAGGTCCGTTGTGAAAACTCGAGGCTCAACCTCGTGTGG
+
GGGGGGGGGGGGGGGGGGGGGGGGGGGFGGEGFFDGGGGGGGGGGGGGGGGCGGGGGGGGGGGGGFGGGGGGGGGGGGGGGGGGGGGGGGGGGGGDEGCFFGGGGGGGGGEGGGGGGGFGGGGGGGGGGGGGGGGGGGGGGGGGGGGFGGGGGDGFGFGGGFGGGGGGGGGGGGGE>FGGGGGGGGGGGGGGGGGGGGGGGDFFGGF9EGGGGGEFGGGGG5@GGGGGDGG?FGGGGGGGGGGGG5FGDGCFGGDGGGCDFFGGGGFFFE>FC:EFGFF?@GFF>BFFFFFF;?:(#####
@M06045:235:000000000-JCY5N:1:1101:16445:8178 1:N:0:TACAGC
CGCGGTACTCCTACGGGAGGCAGCAGTGGGGAATATTGGACAATGGGCGAAAGCCTGATCCAGCCATGCCGCGTGTGTGAAGAAGGCCTTCGGGTTGTAAAGCACTTTCAGTGGGGAGAAAGGTGGCTTACCTAATACGTGAGTCAATTGATGTTACCCACAGAAGAAGCACCGGCTAACTCCGTGCCAGCAGCCGCGGTAATACGGAGGGTGCAAGCGTTAATCGGAATTACTGGGCGTAAAGCGCACGTAGGCGGTTTGGTAAGCTAGCCGTGAAAGCCCCGGGCTTAACCTGGGAGGT
+
GGGGGGGGGGGGGGGGGGGGGGGGGGGGGGGDGGDGGGGGGGGGGGGGGGGGGGGGGGGGGGGGGGGGGGGGGGGGGGGGGGGGGGGGGGGGGGGGGGGGGGGGGGGGGGGFGGGGGGGGGGFGGGGGGGGGGGGGGGGGGGGDGGGGGGGGGGGGGGGGGGGGGGGGGGGGGGGGGGGGGGGGGGCFFGGGGGGGGGGGCEGGGGG>>EGGGGGGGGGEGEGGGGGGGFFGGGGGGGGGG3<EGGGGGGGFFGGGGGGGGGGCFGFFFFGFGFF>FFFFFGFFFEFFF?FABDFF#####
@M06045:235:000000000-JCY5N:1:1101:5237:8211 1:N:0:TACAGC
CGCGGTACTCCTACGGGAGGCAGCAGTGGGGAATATTGGACAATGGGCGCAAGCCTGATCCAGCAATGCCGCGTGTGTGAAGAAGGCCTTCGGGTTGTAAAGCACTTTTATCAGGAGCGAAATCTGCATGCTTAATACGTGTGCAGTCTGACGGTACCTGAGGAATAAGCACCGGCTAACTTCGTGCCAGCAGCCGCGGTAATACGAAGGGTGCAAGCGTTAATCGGAATTACTGGGCGTAAAGGGTGCGTAGGCGGTTAGTTAAGTCTGTTGTGAAATCCCCGTGCTCAACCTGGGCATT
+
GGGGGGEGGGGFGCFG7FGGGE7FGGEGGGGEGGFFFFGCEGGFGGGGGGEFGCDFCGGGGGGGGCFE<<FEGGGDGGGFFFGDFFGGGGGGGGGGGGGFGGGGGGGGGF9EFFFFGFGDGGGFDGGGGGGGGGGGGFDEGGGFGCFEGDGGGGGGGGGGCCC,FCGGGGGGCFEGGCGGGFGGGG*>?FCCCFGGGGGGEGGGFGEGGGGGGCC?FGGGGC=FEFEE==F?FFGGGDGE=35FDCGGGGGGGGGGGGGGFF7:7F=6:@GFGFEFG?BFF6>E)8;FFF?<@:?:#####
@M06045:235:000000000-JCY5N:1:1101:10067:8242 1:N:0:TACAGC
CGCGGTACTCCTACGGGAGGCAGCAGTGGGGAATATTGCACAATGGGCGAAAGCCTGATGCAGCAACGCCGCGTGAGCGATGAAGGCCTTCGGGTCGTAAAGCTCTGTCCTCAAGGAAGATAATGACGGTACTTGAGGAGGAAGCCCCGGCTAACTACGTGCCAGCAGCCGCGGTAATACGTAGGGGGCTAGCGTTATCCGGATTTACTGGGCGTAAAGGGTGCGTAGGTGGTTTCTTAAGTCAGGAGTGAAAGGCTACGGCTCAACCGTAGTAAGCTCTTGAAACTGGGAAACTTGCGAA
+
GGGGGGGGGGGGGGGGGGGGGGGGGGDEGGGGGGGGGGGGGGGGGFFGGGGGGGGGGGGGGGGGGGGGGGGGGGGGGGGGGGGGGGGGGGGGGGGGGGGGGGGGGGGGGGGGGGGGFGGGGGGGGGGGGGGGGGGGGFGGGGGGGGGGGGGGGGGGGGGGGGGGFGGGGGGGGGGGGGGGGCFGDGGDGGGGFEGGGFGGGGCGGFFGGGGGGGCCC5CFGGGGGGGGGGGGGFGGGGGGGF79CFDD<FCFGCDFGCCDGDGDFC@FC)9BGFFFGF?6?7@FFFFFF:>BFF>4#####
@M06045:235:000000000-JCY5N:1:1101:5708:8294 1:N:0:TACAGC
CGCGGTACTCCTACGGGAGGCAGCAGTGGGGAATATTGGACAATGGGGGGAACCCTGATCCAGCAATGCCGCGTGTGTGAAGAAGGCCTGAGGGTTGTAAAGCACTTTCAGTGGGGAGGAGGTTATGTCAGGTTAAGAGCTAGACATAAGGACGTTACCCAGAGAAGAAGCACCGGCTAACTCCGTGCCAGCAGCCGCGGTAATACGGAGGGTGCGAGCGTTAATCGGAATTACTGGGCGTAAAGGGTGCGTAGGTGGGGAGATAAGTTAGCTGTGAAATTCCTGGGCTCAACCTGGTCCT
+
GGGGGGGGGGGGGGDGGCGGGCGGGGGGGGGGGGGGGDFGGGGGGGGGGDGGGGGGGGGGGGGGGGGGGGGGGGGGGGGGGGGGFGGGGGGGGGGGGGGGGGGGGGGGGGGGGGGGGGGGGGGGGGGGGGGGGGGGGGGGGGGGGGGGGGGGGGGGGGGGGGGGGGGGGGGGGGGGGGGGGGGGGGGGFGGGGGGGGGEEGGGGGGGGGGGD?EGGAEEGGGGGGGGGGEGGGGFGGGGGEDGGGGGGGCEDEGG7CC)59CDFG77@GFF4FFFFCFFFF7FF4FFFFFF?F1:?#####
@M06045:235:000000000-JCY5N:1:1101:4598:8324 1:N:0:TACAGC
CGCGGTACTCCTACGGGAGGCAGCAGTGGGGAATATTGGACAATGGGCGAAAGCCTGATCCAGCAACGCCGCGTGAGGGATGACGGCCTTCGGGTTGTAAACCTCTTTCAGCAGGGACGAAGCGCAAGTGACGGTACCTGCAGAAGAAGCACCGGCCAACTACGTGCCAGCAGCCGCGGTAATACGTAGGGTGCAAGCGTTGTCCGGAATTATTGGGCGTAAAGAGCGTGTAGGCGGCTTGGTAGGTCCGCTGTGAAAACTCGAGGCTCAACCTCGAGACGCCGGTGGAAACCATCTCGAA
+
CGGGCFGGGGGGGGGGGDFGGEFGEGGGGGG7FFEFFGGGGGGGGEGGGGGGGGGGGGGCFGGGGGGGGGGGGGGGGGDFGGGGGGGGGFFGGGBGGGGGGGGGGGGFGGGGGGGGGGGGGGGGGGGGGGGGGGGGGGGGF8FFGFFFGDGGGGGCFGFDGFFDFGGGGGGGGGGGGGGGGGGGGGFFCEGGGGGGGGG8ECEGGGGEGDGGGGGFGGGGDGFGGGFGGGGGGGGGCC7EGGGCGGGDFGGGEDGGCDD59=DFGGF:CFGFFFFE7>FF:5>>EF>>)=BFFFB0#####
@M06045:235:000000000-JCY5N:1:1101:28689:8354 1:N:0:TACAGC
CGCGGTACTCCTACGGGAGGCAGCAGTAGGGAATCTTCCACAATGGGCGCAAGCCTGATGGAGCAACGCCGCGTGAATGATGAAGGCCTTCGGGTTGTAAAATTCTGTCTTCTGTGAAGAACAAGTGTGAGAAGAGAATGCTCACACCCTGACGGTAACAGAGGAGGAAGCCCCGGCTAACTACGTGCCAGCAGCCGCGGTAATACGTAGGGGGCAAGCGTTGTCCGGAATCACTGGGCGTAAAGCGCGCGCAGGCGGCCATTTGCGTCCGGGGTGAAAGCCCAAGGCTCAACCTTCCCCT
+
GGGGGGGGGGGGGGGGGGGGGGGGGGGGGGGGGGGGGGGGGGGGGFGGGGGGGGGGGFGGGGGGGGGGGGGGGGGGGGGGGGFGGGGGGFGGGGGBFEGFGDGGGGGGGGGGGGGGGGGGGGGGGGGGGGGGGGFGGGGGGGGGGGGGGGGGGGGGGGGGGDGGGGGGFGFFFGGGGGGGGGFGGEGGGGGGGGGGGGEGBEGGGGG?9FEGGGGGFGFGGGGEGGGGGGGGGFGGGGGGGGGCFFDDGGGGGGDDGGG3)9F77D@EG3CEGD>BFFFFFDFFFFFF45=?FFF>#####
@M06045:235:000000000-JCY5N:1:1101:3028:8360 1:N:0:TACAGC
CGCGGTACTCCTACGGGAGGCAGCAGTGGGGAATATTGGACAATGGGCGAAAGCCTGATCCAGCCATGCCGCGTGTGTGAAGAAGGTCTTCGGATTGTAAAGCACTTTAAGTTGGGAGGAAGGGGTTGAAGCTAATACCTTCAATCTTTGACGTTACCAACAGAATAAGCACCGGCTAACTCTGTGCCAGCAGCCGCGGTAATACAGAGGGTGCAAGCGTTAATCGGAATTACTGGGCGTAAAGCGCGCGTAGGTGGTTCAGTAAGATGGAAGTGAAATCCCCGGGCTTAACCTGGAGCAG
+
GGGGGGGGGGGGGGCEEGGGGGEFFEFGGGDGDFGGGF9FFGGGGDGGGGGEGGGGGGGGGGFGGGF,EFGDEGCGFFGGGGGGFFGGGGGGGGGG,CFFFEGGGGGGGGGFFFGGGGGGGGGGGFCFGGFGGGGGGGFGGGGGGGGGGGGGDBFGGFGGGGGGGFGG:FA@F@GGGGGGGGGGGGGGGFCGGGGDGGGGGGFGGG9EGCEEEGGGGGGGGGFGGGEGGFFFFCFCGF3/>DC9CC3DGGGGGDD*C><FCDGGD7FFG)9*7@FFGFFF?F@@E>>@:9B97><3#####
@M06045:235:000000000-JCY5N:1:1101:12726:8397 1:N:0:TACAGC
CGCGGTACTCCTACGGGAGGCAGCAGTAGGGAATATTGGACAATGGGCGCAAGCCTGATCCAGCCATGCCGCGTGAGTGAAGAAGGCCCTCGGGTTGTAAAGCTCTTTTGTCCGGAAAGAAAAGCATTCGGTTAATACCCGGGTGTTCTGACGGTACCGGAAGAATAAGCACCGGCTAACTTCGTGCCAGCAGCCGCGGTAATACGAAGGGTGCAAGCGTTACTCGGAATTACTGGGCGTAAAGCGTGCGTAGGTGGTTTGTTAAGTCTGATGTGAAAGCCCTGGGCTCAACCTGGGGGGG
+
GGGGCCCGDCFAFGGFGEFEG@FGGGGGGGCC,EED<FAFFFFGGFGGGGGDGGGGGFFFEGGGGGFEGFGGGGGGGGGGGFGGFCG<FCG@FGFGECFEDEFDEFGFE<FFFGEE>FFGDGGGGDCFGGGGGFG<EB<CFGEGGGD=CGFFGGFGGGGFCCCCFGFCCFGGGGGGEG8:FCFCEGGGGFGFGGFGGGDGGDG?CFG5EECFGEGGGFEGGEECEEG5EFFFGGFGCCDCGDFGGGGGGDCCEDCGGGGGDF7CCFFFCB***977:@*.<CF>55:FF@=(03:?#####
@M06045:235:000000000-JCY5N:1:1101:6910:8413 1:N:0:TACAGC
CGCGGTACTCCTACGGGAGGCAGCAGTGGGGAATATTGCACAATGAGGGAAACCCTGATGCAGCAACGCCGCGTGAGTGATGACGGCCTTCGGGTTGTAAAGCTCTGTCTTCAGGGACGATAATGACGGTACCTGAGGAGGAAGCCACGGCTAACTACGTGCCAGCAGCCGCGGTAATACGTAGGTGGCGAGCGTTGTCCGGATTTACTGGGCGTAAAGGGAGCGTAGGCGGATTTTTAAGTGAGATGTGAAATACTCGGGCTTAACCTGAGTGCTGCATTTCAAACTGGAAGTCTTACCG
+
GGGGGGGGGGGDGFGGGGGGGGGGGGFGGGGFGGCFG<EGCFGGGGGGGGGFGGGGGGGGGGGGGGGGGGGGGGEGGGGGGGFGGGGDEFFGGGGECGGGGGGGGGGGGGEGGGGGGGGGGGGGGGGGGGGGFGGCGGGGGGGGGGGCFDDEFGGGGGGGGFGGGGGGGGGGGGEEGGGGGFGGEFFGGGGGGGGGGEFEEGGGGGGGGGGGCE:CE=FGGG=CGEGGGFEG=EECDGCCFGGE?*:CFG9C:DFGCGGGGDGGG7=FGFC?CFF=>FFFF?FFFFFF=:@B:)56#####
@M06045:235:000000000-JCY5N:1:1101:11414:8420 1:N:0:TACAGC
CGCGGTACTCCTACGGGAGGCAGCAGTGGGGAATATTGCACAATGGGCGGAAGCCTGATGCAGCGACGCCGCGTGAGGGATGACGGCCTTCGGGTTGTAAACCTCTTTCAGCAGGGACGAAGCGAGAGTGACGGTACCTGCAGAAGAAGCGCCGGCCAACTACGTGCCAGCAGCCGCGGTAAGACGTAGGGCGCGAGCGTTGTCCGGATTTATTGGGCGTAAAGAGCTCGTAGGCGGCTTGTCGCGTCGGCTGTGAAAACCCGTGGCTCAACTGCGGGCTTGCAGCCGATTCGGGGCTGGG
+
FDGCFFCGFGGEGGGGGDGGGGDEFGGGGGGGGGGGGGGGGGGGGGGGGGGCFGGGGGGGGGFFDFGGGGGCEFGGGCFGGGGGEGDFCFAFGGGGGGGGGGGGGGDFGGGGGGGGGGGGGEGGGGEGEGGGGGGGDGGGFCEFFGFFFFDGECEFEFCF?FGGGGGGGGGGGG>8EGGGGGDFGGGGFGECCEEGEGGCGD8<??EG8CF+@CF6@8C8788EGE?@CE=EC5CE<D::70CCC<<<5C=3:7CCCCFGGG75CDE>G?GF7F?>DFEF>3:@FF@57<)65?6,#####
@M06045:235:000000000-JCY5N:1:1101:2740:8429 1:N:0:TACAGC
CGCGGTACTCCTACGGGAGGCAGCAGTGGGGAATTGTTCGCAATGGGCGCAAGCCTGACGACGCAACGCCGCGTGGAGGATGAAGATCTTCGGGTCGTAAACTCCTTTCGATCGAGACGAATGGCCCTTGGGTTAACAGCCCGAGGGAGTGACGGTACCGAGAGAAGAAGCCCCGGCTAACTCCGTGCCAGCAGCCGCGGTAATACGGGGGGGGCAAGCGTTGTTCGGAATTACTGGGCGTAAAGGGCTCGTAGGCGGCCAACTAAGTCAGAGGTGAAATCCCTCGGCTTAACCGGACGTG
+
GG7+FGCEGGGGGGEGGGGGGGGGGGDFFFGEGCEDEFFFG>7BFG?DGGEEEFEEEFFFF:FDGCFG7+@BCFGGC=FB=ADC,EF9FFGFE+E::FGF@FDFEGEGGF+3BC:FC+>F7FGGFCGCFGGCGEGCF9>>:>C*>7CBFF<C9*<1<F<:FF@EGCGEFF,=FFGGGG*08+9+:;5*:C6CGFG5C*:>C*2+0<8EDE>5:*:*/;5CC8=:EC55//AEFFF+>*7CEGGD?7*9CCG)*7<DEGG<7FFG**/10/:**)07*967/*)).)7:5)/-/423#####
@M06045:235:000000000-JCY5N:1:1101:20303:8452 1:N:0:TACAGC
CGCGGTACTCCTACGGGAGGCAGCAGTGGGGAATATTGGACAATGGGGGCAACCCTGATCCAGCCATGCCGCGTGTGTGAAGAAGGCCTTCGGGTTGTAAAGCACTTTAAGTAGGGAAAAAGGCTCGCTGGCTAATATCCAGCGGGATTGATACTACCTACAGAATAAGCACCGGCTAACTCTGTGCCAGCAGCCGCGGTAATACAGAGGGTGCAAGCGTTAATCGGAATTACTGGGCGTAAAGCGCGCGTAGGCGGCTGCTTAAGTCGGATGTGAAAGCCCCGGGCTCAACCTGGACCGT
+
GGGGGGGGGGGGGGGGGGGGGGGGGGFGGGGDGGGGGGGGGGGGGGGGGGGGGGGGGGGGGGGGGGGGGGGGGGGGGGGGGGGGGGGGGGGGGGGGGGGGGGGGGGGGGGGGGGGGGGGGGGGGGGGGGGGGGGGGGGGGGGGGGGGGDFGGGGGGGGGGGGGGGGGGDFFFGGGGGGGGGGGGGFFGGGGGGGGGGGGGGGGGGGGGGFEEGDGFGGGGGGGGGGGGGGGGGGGGGGGGGGGGGGGGGGEC=9DGGGGGGFFGGGFFGF:DGFFFGFFFFGFFFFFFFF=7F?BB#####
@M06045:235:000000000-JCY5N:1:1101:17858:8472 1:N:0:TACAGC
CGCGGTACTCCTACGGGAGGCAGCAGTGGGGAATATTGGACAATGGGCGAAAGCCTGATCCAGCCATGCCGCGTGAGTGATGAAGGCCTTAGGGTTGTAAAGCTCTTTCAGTAGGGAAGATAATGACGGTACCTACAGAAGAAGCCCAGGCTAACTTCGTGCCAGCAGCCGCGGTAATACGAAGGGGGCTAGCGTTGTTCGGATTTACTGGGCGTAAAGCGCACGTAGGCGGATCGTTAAGTCGGGGGTGAAATCCTGGAGCTCAACTCCAGAACTGCCTTCGATACTGGCGAGCTTCTGG
+
9@BBGGCGGGDDFGGGE@:CEGEGGGFEFF7C@DECCFFCF8ECCFGGGEG7@C<EFE6@E9FGGGGGGGGECF::,FEFCGA9EFFGEFGGGG?FF:F<CF<EEE9FEFC<EFFEGCFFDCFGFGGGEG@FGGGGFGAFAFG,@3D,@FCCF8DFFAF<F7+@DFFCD,@FGGGGGGCG@EFEEEGC7CCCCE3*:C>9B87CEFGFGGD5BCGGGGDCC8CGDFD=CFGG8EGDGG<CFG75=DDDGGE6EF7DFFGGGG4*CFF7*9C):5>*9=?=6FF>=>@FBF>45(30#####
@M06045:235:000000000-JCY5N:1:1101:18898:8499 1:N:0:TACAGC
CGCGGTACTCCTACGGGAGGCAGCAGTGGGGAATATTGCACAATGGGCGAAAGCCTGATGCAGCAACGCCGCGTGAGCGATGAAGGCCTTCGGGTCGTAAAGCTCTGTCCTCAAGGAAGATAATGACGGTACTTGAGGAGGAAGCCCCGGCTAACTACGTGCCAGCAGCCGCGGTAATACGTAGGGGGCTAGCGTTATCCGGATTTACTGGGCGTAAAGGGTGCGTAGGTGGTTTCTTAAGTCAGGAGTGAAAGGCTACGGCTCAACCGTAGTAAGCTCTTGAAACTGGGAAACTTTTGGG
+
GGGGGGGGGGGGGGGGGEGGGGGGGGFEGGG>FF?FGGGFGGGGGGGGFDCGGGGGGGGGFGGGGFGGGGGGGGGGGGGGGGDGGGGGGGGGGGGGGGGGGGGGGGGGFGFGGGGGGGGGGGAGGGGGGGGGGGGGGG<FG>CGGGGGGGGGGGGGGGGFFGGFGGGGGGGGEGEGGGGGGFC@EGGGEGFGGGGGG@CGCE>8CFGGGGGDFGCCEEGGG8CEG:7:A:CC1:=FFCFFGFGFCFFGCFFCCFGCC64CCGCCFDFFGEGFG4?6CFFFFG?4@F=497;3>:><#####
@M06045:235:000000000-JCY5N:1:1101:12594:8504 1:N:0:TACAGC
CGCGGTACTCCTACGGGAGGCAGCAGTGGGGAATATTGCACAATGGGCGGAAGCCTGATGCAGCGACGCCGCGTGAGGGATGACGGCCTTCGGGTTGTAAACCTCTTTCAGCACAGACGAAGCGCAAGTGACGGTATGTGCAGAAGAAGGACCGGCCAACTACGTGCCAGCAGCCGCGGTAATACGTAGGGTCCGAGCGTTGTCCGGAATTACTGGGCGTAAAGAGCTCGTAGGTGGTTTGTCGCGTTGTCCGTGAAAACTCACAGCTTAACTGTGGGCGTGCGGGCGATACGGGGATCTC
+
GGGGGGGGGGGGGGGGGGGGGGGGGGGFGGGGGGGGGFGGGGGGGGGGGGGGGGGGGGGGGGGGGGGGGGGGGGGGGGGGGGGGGGGGGGGGGGGGGGGGGGGGGGGGGGGGGGGGGGGGGGGGGGGGGGGGGGFGGGGGGGGGGGGGGGGGGGGGGGGGGGGGGGGGGGGGGGGGGGGEGGGGGGGGGGGGGGGGGGGEGGGGGGGGDGGGGFGGGGGGGGGFGGGGGGGGGGGGGGGGGGGGGG9DDGGGGD<GGGGGGGGGGGFFGBFFGF@BF5<<>)7>D@BE:BE>FF>(#####
@M06045:235:000000000-JCY5N:1:1101:9291:8505 1:N:0:TACAGC
CGCGGTACTCCTACGGGAGGCAGCAGTGGGGAATATTGGACAATGGGCGCAAGCCTGATCCAGCCATGCCGCGTGAGTGAAGAAGGCCCTCGGGTTGTAAAGCTCTTTTGTCCGGAAAGAAAAGCTTTCGGTTAATACCCGGAAGTCATGACGGTACCGGAAGAATAAGCACCGGCTAACTTCGTGCCAGCAGCCGCGGTAATGCGAAGGGTGCAAGCGTTACTCGGAATTACTGGGCGTAAAGCGTGCGTAGGTGGTTCGTTAAGTCTGATGTGAAAGCCCTGGGCTCACCCTGGGCCTT
+
CEEGGGGGD<FGGGEGD@@@@CFFDDCFDFGC@FEEF@@EGG?@F8EFCFCBFFGG@FCEGG<FGGGGGGDGGF+BFFGCFGDEECF,8AA:FFDCFC?FFFGGGG?EEFEGGGG7FGGGGGGGFG9?<FGGGCFC<FGGDGFGGCGGGGFGGG>FGGGGECFCFG9FGGGGGGGDB<C<EBCCEGDGFCGGGFGGG7CE@CF9?8C88EGFG*A9FGEGE8EF?EEG5:@+<CC6>CDCC5DC+>1<3D>95CF9CCD79GGGFG9=C?GFG4==787F><@F)55FFF*(71<?#####
@M06045:235:000000000-JCY5N:1:1101:25611:8524 1:N:0:TACAGC
CGCGGTACTCCTACGGGAGGCAGCAGTGGGGAATTGTTCGCAATGGGCGCAAGCCTGACGACGCAACGCCGCGTGGAGGACGAAGATCTTCGGGTCGTAAACTCCTGTCGAGCGGGAAGAACGCTTCCCGGGTGAATATCCTGGGAAATTGACGGTACCGCTAAAGGAAGCCCCGGCTAACTCCGTGCCAGCAGCCGCGGTAATACGGGGGGGGCAAGCGTTGTTCGGAATTACTGGGCGTAAAGGGCTCGTAGGCGGCCAACTAAGTCGGATGTGAAATCCCCAGGCTCAACTTGCGCCC
+
GGGGGGGGGGGGGGGGDGGGGGGGGFGEFGGGGGGGGGGGGGGGGFGGGGGGGGGGGGGGGGEGGGGGGGGGGGGGGGGGGFGGGGGGGGGGGGGGGGGGGGGGGFFGGGGGGGGGGGGGGGGGGGGGGCFGEGGGGGFGGGGG>EGGGGGGGGGGGGGGGCGGGGGGGGGGCGCEGGGGGGGGGFFECFGGGGGGEEEGGE5CFFFGGGGGGGGGGGGG*ACE=FEEEEGCGCFGGCGCC5CCEGDDGGGGDFGGGGGGGG<FCGFFFF::DDF?CF4?@997@:FFFF?2F<4)#####
@M06045:235:000000000-JCY5N:1:1101:3018:8541 1:N:0:TACAGC
CGCGGTACTCCTACGGGAGGCAGCAGTAGGGAATATTGGTCAATGGATGCAAGTCTGAACCAGCCATGCCGCGTGCAGGAAGAAGGCCTTCTGGGTTGTAAACTGCTTTTGCCGGGGGATAAAAAGTCCATGCGTGGACAATTGAAGGTACCCGGTGAATAAGCCACGGCTAACTACGTGCCAGCAGCCGCGGTAATACGTAGGTGGCAAGCGTTGTCCGGATTTATGGGGTTTAAAGGGTGCGTAGGCGGCCTATGAAGTCAGTTCTGAAATATCCCGGCTTAACCGGGAGGGTGTACTT
+
GGD6@CBGFGD<C<;FGGE7FFGGFFCAFF7<,C@F,6<FF9<AFFGD@E,<F<,FFGGGCFFGC@<FF@FEEEGCFGGGG<8=C<FCCACFGFFC7FGAE,?FF,EE9FF<,::FFGGGGGG<==BFC<FGGE:FCF@F,3:3C<><DFG9,@:55*,3@EDFGGGGGEGEFFF,7FCFB@;CFGGGFG78BC*1++3;E228C+B7:+=*11**2+:;=8**+3+++2CEG5E<7<7*:C*>:/<<6CGC*7C7<*C70::>:76=FF7777@8*07>DDB@B=6)7B393>2(#####
@M06045:235:000000000-JCY5N:1:1101:19701:8548 1:N:0:TACAGC
CGCGGTACTCCTACGGGAGGCAGCAGTGGGGAATATTGCACAATGGGGGAAACCCTGATGCAGCAACGCCGCGTGAGTGATGACGGCCTTCGGGTTGTAAAGCTCTGTCTTCAGGGACGATAATGACGGTACCTGAGGAGGAAGCCACGGCTAACTACGTGCCAGCAGCCGCGGTAATACGTAGGTGGCGAGCGTTGTTCGGAATTACTGGGCGTAAAGCGCACGTAGGCGGCTTTGTAAGTTAGAGGTGAAAGCCCAGAGCTCAACTCTGGAACTGCCTTCAAGACTGCATCGCTTCAGT
+
GGGGGEGG@FFGGGGGGCC:FEGGDGGCFGGEGGGFGDFFGGGGFFFGGGGGGFGGFDEFGGGGGGGGGGGGGGGEGGFFGGGGGG7FFGGGGGG>FGGGGGGGAFDE9FGGGGFGGGGGDGGGGGGGGEGDCDCFB<@BF7FGGGGFEDFGGGFGDGCCFCG9FGCG>C:=FFBE@FGGG2?FGFFC8E8CCE>8EE>7C85;C0<FFEGGGEECEGGF558>EG6FGGGGD*:CDFFCF:03<>>FGF?CCCD954599CCF66??77>;F::<6@@FB*0/7=<@FFF)1133#####
@M06045:235:000000000-JCY5N:1:1101:8338:8559 1:N:0:TACAGC
CGCGGTACTCCTACGGGAGGCAGCAGTGGGGAATATTGCACAATGGGGGAAACCCTGATGCAGCAACGCCGCGTGAGTGATGACGGCCTTCGGGTTGTAAAGCTCTGTCTTCAGGGACGATAATGACGGTACCTGAGGAGGAAGCCACGGCTAACTACGTGCCAGCAGCCGCGGTAATACGTAGGTGGCGAGCGTTGTCCGGAATTATTGGGCGTAAAGAGCTCGTACGCGGGGTGTCGCGTCTGCCGTGAAAACCGTCGGCTTAACCGCGGGCGTGCGGTGGATACGGGCACACTGGAGC
+
GGGDEGGGGFGGGFGGGGGGGGGGGGGCGGGGGGGGGEGGGGGGGGGGGGGDGGGGFGFGGGGGFGGEDFGGGGGGEGGGGFCFDGGE7FGGGGGGGGGDFFGGFGGGCFAFFGFGGGGECGEFGGGGGGGGGGA8ACGFGGG:FFGGGGGGGGF,FCFFCFGGFFGGFFEFGDEE:BEC<BFGGGGFGC78ECC*1AFGEEEG5C+<@7C8FCEE8=GFCF+AE*/*:****5:CC+**/97:EGGG/5=DCFCD19/CDDGG*?97))1;:@<>DF3>))0)9@)08))(72<(#####
@M06045:235:000000000-JCY5N:1:1101:12138:8601 1:N:0:TACAGC
CGCGGTACTCCTACGGGAGGCAGCAGTGGGGAATATTGGACAATGGGCGCAAGCCTGATCCAGCCATGCCGCGTGAGTGAAGAAGGCCCTCGGGTTGTAAAGCTCTTTTGTCCGGAAAGAAAAGCTTTCGGTTAATACCCGGAAGTCATGACGGTACCGGAAGAATAAGCACCGGCTAACTTCGTGCCAGCAGCCGCGGTAATACGAAGGGTGCAAGCGTTACTCGGAATTACTGGGCGTAAAGCGTGCGTAGGTGGTTCGTTAAGTCTGATGTGAAAGCCCTGGGCTCAACCCCGGTGAG
+
GGGGGGGGGGGGGGGGGGGGGFGGGGGGGGGGGGFGGGGGGGGGGGGGGGGGGGGGGGGGGGGGGGGGGGGGGGGGGGGGGGGGGGGGGGGGGGGGGGGCFFGGGGGGGGGGGGGGGGGGGGGGGGGGGGGGGGGGGGGGGGGGGGGGGGGGGGGGGGGGDEGGGGGGGGGGGGGGDGGGGGGGGGGGGGGGGGGGGGGGDEGGGGGDEGGGGDFGGGGEG8EFFGGGGGGCF<AFGGCEGGGGGDGGGGCDGGGGGGGGGGGG:DFFFFFBGFBF7*94>CFFFFFFFF?:FB?(#####
@M06045:235:000000000-JCY5N:1:1101:14502:8612 1:N:0:TACAGC
CGCGGTACTCCTACGGGAGGCAGCAGTGGGGAATATTGGACAATGGGCGAAAGCCTGATCCAGCAATGCCGCGTGAGTGATGAAGGCCTTAGGGTTGTAAAGCTCTTTTACCAGGGATGATAATGACAGTACCTGGAGAATAAGCTCCGGCTAACTCCGTGCCAGCAGCCGCGGTAATACGGAGGGAGCTAGCGTTGTTCGGAATTACTGGGCGTAAAGCGCGCGTAGGCGGCTTGGCAAGTCGGATGTGAAATCCCTCGGCTCAACCAAGGAAGTGCCTCCGAAACTGCTGAGCCGGGTG
+
GGGGGGGGGGGGGGGGGGGGGGGGGGGGGGGGGGFGGGGGGGGGGGGGGGGGGGGGGGFGGGGGGFGGGGGGGGGGGFFGGGGGGGGGGGGGGGGGGGGGGGGGGGGGGGGGGGGGGGGGGGGGGGGGGGGGGGGGGGGGGGGGGGDGGFGGGGGGGGGGGGGGGFGGG:FGGGGGGGGGGGGGGGGGGGGGGGGGGGGGGGGGGGGGGFGGGGGGGCFGGGDGGGGGGFGGGGGGGGFFFFGGGGDGGFC>FFGFDCGGGGFGGGFFGFDFGF@FD?*19DDDBEEFFFFF430(#####
@M06045:235:000000000-JCY5N:1:1101:7982:8624 1:N:0:TACAGC
CGCGGTACTCCTACGGGAGGCAGCAGTGGGGAATATTGCACAATGGGCGAAAGCCTGATGCAGCGACGCCGCGTGAGGGATGACGGCCTTCGGGTTGTAAACCTCTTTCAGCAGGGAAGAAGCGAAAGTGACGGTACCTGCAGAAGAAGCGCCGGCTAACTACGTGCCAGCAGCCGCGGTAATACGTAGGGCGCAAGCGTTGTCCGGAATTATTGGGCGTAAAGAGCTCGTAGGCGGTTTGTCACGTCGGGTGTGAAAGCCCGGGGCTTAACCCCGGGTCTGCATTCGATACGGGCTTCAC
+
GGGGGGGGGGGGGGGGGGGGGGGGGGGGGGGGGGGGGGGGGGGGGGGGGGGGGGGGGGGGGGGGGGGGGGGGGGGGGGGGGGGGGGGGGGGGGGGGGGGGGGGGGGGGGGGGGGGGGGGGGGGGGGGGGGGGGGGGGGGGGGGGGGGGGGGGGGGGEGGGGFGGGGGGGGGGGGGGGGGGGGGGGGGGGGGGGG>EGGGGGEGGGGGCEGGGGGGGGGGGGGGGGGGG6CCEGGFEGGDGGGGGGGGGGCEFGGGGF>CFGGGGGC>>FFFFFFFFGFFFFFF@FB?FFF:1@?F(#####
@M06045:235:000000000-JCY5N:1:1101:16903:8627 1:N:0:TACAGC
CGCGGTACTCCTACGGGAGGCAGCAGTGGGGAATCTTGCACAATGGGGGAAACCCTGATGCAGCGACGCCGCGTGAGCGATGAAGCCCTTCGGGGTGTAAAGCTCTTTCGGCAGGGACGATAATGACGGTACCTGAAGAAGAAGCTGCGGCTAACTACGTGCCAGCAGCCGCGGTAATACGTAGGCAGCGAGCGTTGTTCGGAGTTACTGGGCGTAAAGAGTGCGTAGGCGGTTTTCTAAGTTTGGCGTGAAATCTCCCGGCTTAACCGGGAGGGTGCGTCGAAAACTGGAAGGCTGGCCC
+
GGGGGGGGGGGGGGGGGGGGGGGGGGGGGGGGGGGGGGGGGGGGGFGGGGDGGGGGGGGGGGGGGGGGGGGGGGGGGGDGGGGGGGGGGGGGGGGGGGGGGGGGGGGGGGEEGGGGGGGGGGGGGGGGGGGGGGGGGGGGGGGGGGGGGGGGGGGGGGGGGGGGGGGGGGGGGGGGGGGGGGFGGGEGGGEGGGCEGEGGG8CEGGGGGGGGGGGGGGGGGGGGGEGGGGGGGGGCFDGGG:DCF:CCCCGGCGGGGGFD<G<DFGF=GEGEGFFFDFFBBGDF>DFFFFF0?06(#####
@M06045:235:000000000-JCY5N:1:1101:26726:8638 1:N:0:TACAGC
CGCGGTACTCCTACGGGAGGCAGCAGTGGGGAATATTGCACAATGGGCGAAAGCCTGATGCAGCGACGCCGCGTGAGGGATGACGGCCTTCGGGTTGTAAACCTCTTTCAGTAGGGAAGAAGCGAAAGTGACGGTACCTGCAGAAGAAGCGCCGGCTAACTACGTGCCAGCAGCCGCGGTAATACGTAGGGCGCAAGCGTTATCCGGAATTATTGGGCGTAAAGAGCTCGTAGGCGGTTTGTCGCGTCTGCCGTGAAAGTCCGGGGCTCAACTCCGGATCTGCGGTGGGTACGGGCCTGCA
+
GGGGGGGGGGGGGGGGGGGGGGGGGGGFGGGGGGGGG@FGGGGCFGGGGGGGGGGGGGGGGGGGGGGGGGGGGGGGGGGGGGGGGGGGGGGGGGGGGGGGGGGGDGGGGGGFGGGGGGGGGGGGGGEGGFFGGGGGGGGGGGGGGGGGGGGGGGGGGGGGGGGGGGGGGGGGGCFEGGGF@BGGFF96CEGGGGGGGGGGEGGGGGGEGGGGGGGFFGGGDEEFGGFGFEGGGGGGDGCEEFGGFGGC7CCGGGGGFC>FG=DG3<B37=CFFFFFGD3>FFF@EFB)>B6?F0>(#####
@M06045:235:000000000-JCY5N:1:1101:28828:8639 1:N:0:TACAGC
CGCGGTACTCCTACGGGAGGCAGCAGTGGGGAATATTGGACAATGGGCGCAAGCCTGATCCAGCCACGCCGCGTGAGTGATGAAGGCCTTCGGGTCGTAAAGCTCTGTGGGGAGGGACGAACCGCTGCAGGTTCATAGCCTGCAGCATGACGGTACCTCCTTAGCAAGCACCGGCTAACTTCGTGCCAGCAGCCGCGGTAATACGAAGGGTGCAAGCGTTAATCGGAATTACTGGGCGTAAAGGGTGCGTAGGCGGTTAGTTAAGTCTGTTGTGAAATCCCCGGGCTCAACCTGGGTCGCC
+
EGGGGGGGGGGGGGGGGGGGGGGGGGGGGGGGGGGGGEFFGGGGGGGGGGGGGGGGGGCFDFGGGGGGGGGGGGGGGGGGGGGGGGGCFGGGGGGGCFGGGCF<FGFFGGCGGGGGGGGGGGGC7CEG8DGF>FGCC;DEFB>BFGFGGGGEEEDFGGGGGG9BCFGGGGGGGGGGGGGGGGGCE8F@CFGGGGGGEEGGGFFF5;8>EGGGGGGGGGDEGGGGFE5CFGGGF+AFFEGEEGG?=FCDDGCG5*)92>D5:CCCC****0;?F57=CFF@FF3>3:)5=FFF47(:#####
@M06045:235:000000000-JCY5N:1:1101:11424:8640 1:N:0:TACAGC
CGCGGTACTCCTACGGGAGGCAGCAGTGGGGAATATTGCACAATGGAGGAAACTCTGATGCAGCGATGCCGCGTGGAGGAAGAAGGTTTTCGGATTGTAAACTCCTGTCTTAAAGGACGATAATGACGGTACTTTAGGAGGAAGCTCCGGCTAACTACGTGCCAGCAGCCGCGGTAATACGTAGGGAGCAAGCGTTGTCCGGAATTACTGGGTGTAAAGGGAGTGTAGGCGGGACGGCAAGTCAGATGTGAAATGTAGGGGCTCAACCCCTGAACTGCATTTGGAACTGCTGTTCTCCTTG
+
GGGGGGGGGGGGGGGGGGGGGGGGGGGGGGGGGGGFGFGGGGGGGGGGGGGGGFGGGGGGGGGGGGGGGGGGGGGGGGGGGGGGGGGGGGGGGGGGGGGGGGGGGDGGGGGGGGGGGGGGGGGGGGGGGGGGGGGGGGGGGGGGGGGGEGGGGGGGGGGGGGGGGGGGGGGGGGEGGGGGGGGGGGGGGGGGGGGGGGGGGGDGGGGFGGGFCECFGGGGGGEEGGGGGGGGGCCEDEDGFGGGG>CFCFEGFFGGGGGCDGGGFG?FGFGFGFFFG@*8@GF*<BFFFFF?97>4#####
@M06045:235:000000000-JCY5N:1:1101:12348:8642 1:N:0:TACAGC
CGCGGTACTCCTACGGGAGGCAGCAGTGGGGAATTGTTCGCAATGGGGGAAACCCTGACGCAGCAACGCCGCGTGGAGGATGAAGTCCCTTGGGACGTAAACTCCTTTCGACCGGGAAGATTATGACGGTACCGGTGGAAGAAGCCCCGGCTAACTTCGTGCCAGCAGCCGCGGTAATACGAGGGGGGCAAGCGTTGTTCGGAATTATTGGGCGTAAAGGGCGCGTAGGCGGTGCGGTAAGTCACCTGTGAAAACTCTGGGCTCAACTCAGAGCCTGCAGGCGAAACTGCCGTGCTCGTTA
+
GGGGGGGGGGGGGGGGGGGGGGGGGGGGGGGGGFGGGGGGGGFGGGGGGGGDGGGGGGGGGGEGGGGGGGGGGGGGGGGGGGGGGGGGGGGGGGGGGGGGGGGGGGGGGGGGGGDGGDGFFGGGGGGGGGGGGGGGGGGGGGGGGFGGGGDCGGFGFGGGGGFGGGGGGGGGGGGGGGGGGGGGGGGGGGGGGGGGGGGG?E>CCFFFFGGGGGGEGGGGGGGGGGGGGGGGGEDGGGCGGGGGGGFDGGCCGGG6EGFGGGGGFFFFGF<4FFFFGF4:FGEFFFDFFFFBDBF6#####
@M06045:235:000000000-JCY5N:1:1101:22708:8652 1:N:0:TACAGC
CGCGGTACTCCTACGGGAGGCAGCAGTGGGGAATATTGGACAATGGGCGAAAGCCTGATCCAGCTATGCCGCGTGAGTGATGAAGGCCTTAGGGTTGTAAAGCTCTTTTACCAGGGACGATGATGACGGTACCTGGAGAATAAGCCCCGGCAAACTTCGTGCCAGCAGCCGCGGTAATACGAAGGGGGCTAGCGTTGCTCGGAATCACTGGGCGTAAAGGGTGCGTAGGCGGGTCTTTAAGTCAGGGGTGAAATCCTGGAGCTCAACTCCAGAACTGCCTTTGATACTGAAGATCTCCCAA
+
GGGGGGGGGGGGGGGGGGGGGGGGGGGGGGGGGGGGGGGGGGEFGGGGGGGGGGGGGGGGGGGGGGGGGGGGGGGGGGGGGGGGGGGGGGGGGGGGGGGGGGGGGGGGGGGGGGGGGGGGGGGGGGGGGGGGGGGGGGGGGGGGGGGGGGGGGGGGGGGGGGGGGGGGGGGGGGGGGGGGGGGGGGGGGGGGGGGGGGGGGGGGGGGGGGGGGGEGDGGFGGGGGGGGGGGGGGGGGGGGFFGGGGGGDGGGGGGGGGGFGGGGGGFFGFGFCFFFGFFFF>BFFFFFFFFBFFB>#####
@M06045:235:000000000-JCY5N:1:1101:17476:8689 1:N:0:TACAGC
CGCGGTACTCCTACGGGAGGCAGCAGTGGGGAATATTGCACAATGGGGGAAACCCTGATGCAGCAACGCCGCGTGAGTGAAGAAGGCCTTCGGGTTGTAAAGCTCTTTTGTTGGGAAAGAAATCCTGCCGGTTAATACCCGGTAGGGATGACGGTACCCAAAGAATAAGCACCGGCTAACTTCGTGCCAGCAGCCGCGGTAATACGAAGGGTGCAAGCGTTACTCGGAATTACTGGGCGTAAAGCGTGCGTAGGTGGTTTGTTAAGTCTGATGTGAAAGCCCCGGGCTCAACCTGGAGGGC
+
GGGGGGGGGGGGGGGGGGGGGGGGFGGGGGGGGGGGGGGGGGGGGGGGGGGGGGGGGGGGGGGGGGGGGGGGGGGGGGGGGGGGGGGGGGGGGGGGGGGGGGGGGGGGGGGGGGGGGGGGGGGGGGGGGGGGGGGGGGGGGGGGGGGGGGGGGGGGGGGGGGGGGGGGGGGGGGGGGGGGGGGGGGGGGGGGGGGGGGGGDGGGGGFCEGGGGGGGGGGGGGGGGGGGGGGGFGFGGGGGGGFGGG<DDDCDCGFGGGGGGGG>FGFFGFGFGF44C@FFFGFFFFBDFFFFF0:B#####
@M06045:235:000000000-JCY5N:1:1101:8310:8693 1:N:0:TACAGC
CGCGGTACTCCTACGGGAGGCAGCAGTGGGGAATATTGGACAATGGGCGAAAGCCTGATCCAGCCATGCCGCGTGAGTGATGAAGGCCCTAGGGTTGTAAAGCTCTTTTGTGCGGGAAGATAATGACGGTACCGCAAGAATAAGCCCCGGCTAACTTCGTGCCAGCAGCCGCGGTAATACGAAGGGGGCTAGCGTTGCTCGGAATCACTGGGCGTAAAGGGTGCGTAGGCGGGTTTCTAAGTCAGAGGTGAAAGCCTGGAGCTCAACTCCAGAACTGCCTTTGATACTGGAAGTCTTGGGG
+
GGGGGGGGGGGGGGGGGGGGGGGGGGGGGGGGGGGGGGGGGGGGGGGGGGGGGGGGGGGGGGGGGGGGGGGGGGGGGFGGGGGGGGGGGGGGGGGGGGGGGGGGGGGGGGGGGGGGGGGGGGGGGGGGGGGGGGGGGGGGGGGGGGGGGGGGGGGGGGGGGGGGGGGGGGGGGGGGGGGGGGFGGGGGGGGGGGGGGGGGGGGGGGGGGGGGGGGGGGGGGGGGGEGGGGGGGGEGGGGGGGFFGFFFFGGGCFGGGGGGFGGGGGFFGFFFF?FFFFF@FG?BBFFFFFF?F?FA#####
@M06045:235:000000000-JCY5N:1:1101:10593:8693 1:N:0:TACAGC
CGCGGTACTCCTACGGGAGGCAGCAGTGGGGAATATTGCACAATGGGCGAAAGCCTGATGCAGCGACGCCGCGTGAGGGATGACGGCCTTCGGGTTGTAAACCTCTTTCGACCAGGACGAAGCGAGAGTGACGGTACTGGTAGAAGAAGCACCGGCTGACTACGTGCCAGCAGCCGCGGTAATACGTAGGGTGCGAGCGTTGTCCGGAATTATTGGGCGTAAAGAGCTCGTAGGCGGTTTGTCGCGTCGACTGTGAAAACCTGGGGCTTAACTCTGGGCCTGCAGTCGATACGGGGAACAC
+
GGGGGGGGGGGGGGGGGGGGGGGGGGGGGGGGGGGGGGGGGGGGGGGGGGGGGGGGGGGGGGGGGGGGGGGGGGGGGGGGGGGGGGGGGGGGGGGGGGGGGGGGGGGGGGGGGGGGGGGGGGGGGGGGGGFGGGGGGGGFGGGGGGGGGGGGGGGGGGGGGGGGGGGGGGGGGGGGGGGGGGGGGGCGGGGGGGGEEGGEGGGGFCGCEGCFFGGGGGG=EG8FCFGGFGGEGGFGGGGDGGGGG39CD3:CE>CCCF79DC0CFGFDGFC=79BFGFF57<::?FFE>D>>><((#####
@M06045:235:000000000-JCY5N:1:1101:2966:8696 1:N:0:TACAGC
CGCGGTACTCCTACGGGAGGCAGCAGTCGGGAATTTTGCACAATGGCCGCAAGGCTGATGCAGCAACGCCGCGTGAGCGAAGAAGGCCTTCGGGTTGTAAAGCTCTGTTGTCCGGGAAGAACGGCCACATCAGGAAATGGGTGTGGTTTGACGGTACCGGATGAGGAAGCCCCGGCTAACTACGTGCCAGCAGCCGCGGTAATACGTAGGGGGCAAGCGTTGTCCGGATTTATTGGGCGTAAAGCGCACGTAGGCGGATTTGCCAGTCAGGGGTGAAATCCCGGGGCTCAACCTCGAGCGG
+
GGGGGGGGGGGGGGGGGGGGGEGGGGGGEGGGGGGGGGGGGGGGGGGGGGGGGGCGGGGGGGGGGGGGGCFGGGGGGGGGGGDGGGGCGGGGGGGFGGGGGGGGGGGGGGGFGGEGGGGGGGGGFGGGGGGFFGFFG9CDCFFFGGGGGGGGGGGGGFGGDGGGGGGGFGCC@FGGGGGFGGGGGCEFGGG?FFCEGGGGGGGFGGGGGGGGGGGGGGGGGDEG7CG5EC6FGGGGGGGGGGGGGDG3CDCFFGGGGGGDGGGGGF?=DFF@<5>@GFFFFGFDFF:7>=F<7(41#####
@M06045:235:000000000-JCY5N:1:1101:15016:8698 1:N:0:TACAGC
CGCGGTACTCCTACGGGAGGCAGCAGTGGGGAATATTGGACAATGGGGGCAACCCTGATCCAGCCATGCCGCGTGAGTGATGAAGGCCTTCGGGTTGTAAAGCTCTTTTGGCGGGGACGATGATGACGGTACCCGCAGAATAAGCCCCGGCTAACTTCGTGCCAGCAGCCGCGGTAAGACGAAGGGGGCTAGCGTTGTTCGGAATTACGGGGCGTAAAGCGAGTGTAGGCGGTTGCCCAAGTCAGGTGTGAAGGCCTTGAGCTCAACTCAAGAAATGCACTTGGTACTGGGTGGCTGGGCC
+
GDFECCFGDGEFAFFGFFGCE7;BEFFFGGDF7C<FECEDEFCFGD<FECE@DG7EECFFDFGFGD,CFAFFGGF+B,9F9FGFGGGFG==FEFA@@BFGGDGAFEFG<<+<:CFCGECECFFFGFFGEGGGEFEGGGEFCGGGFGCCF7FGC:FGGGG<<CFGGFGGGGGGGGCCGDCC:*/8C8?CC>FGGE8888A9C>C*;CFF**:?EE5:8CE7E8:280<:?CC8ECGFFCCF7:7:CFGGCDDG+*/9FD4:<677*9@@*?GF::@@>8*=BCFF=4===)).71:(#####
@M06045:235:000000000-JCY5N:1:1101:6438:8711 1:N:0:TACAGC
CGCGGTACTCCTACGGGAGGCAGCAGTAGGGAATATTGCACAATGGAGGAAACTCTGATGCAGCGACGCCGCGTGCGTGATGAAGGCCTTCGGGTCGTAAAGCTCTGTCGCCAGGGAATAAAAAAATGAAGGTACCTTGCAAGAAAGGATCGGCTAACTTCGTGCCAGCAGCCGCGGTAAGACGAGGGATCCTAGCGGTGGTCGGAATTATTGGGCGTAAAGCGGGTGTAGGTGGCTTTGTAAGTCAGATGTGAAAGCCTAGGGCTCAACCCTAGAAGTGCATTTGATACTGCGAAGGTTT
+
GGGEGFGDFGGG9CFGGCCFGFGC-CC-ECG@FG,CFGFCFEC@F@9CC7,CFFCFF,@FD9<F>@CFGEGGGC77CF,B<F9F9FFG?FEFEEGC7+BB+C??FEFFGD4+4>FB+B=,??D,F7FGF<FFFGF<F@FGFGFGF,8,@>EGGGFG7FCFFGCFEEGGGFFGGFFGCGGBE9>CCBE@7F7:;9?+=*=8*2<:8C58:+<<<EFFG::8:EE:?CEECEGGGGC*9*9?EC:<9C:D*CFGG>:C9C<FC*>*9C)*7505C)5*****7:@FF7678@F9=02-#####
@M06045:235:000000000-JCY5N:1:1101:22911:8715 1:N:0:TACAGC
CGCGGTACTCCTACGGGAGGCAGCAGTGGGGAATATTGGACAATGGGCGCAAGCCTGATCCAGCTACGCCGCGTGAGTGATGAAGGCCTTCGGGTTGTAAAGCTCTGTGGGGAGGGACGAAAAAGGTGGGGACTAATAAGCCTCGCCCTTGACGGTACCTCCTTAGCAAGCACCGGCTAACTCTGTGCCAGCAGCCGCGGTAATACAGAGGGTGCGAACGTTGCTCGGAATCACTGGGCGTAAAGCGCGTGTAGGCGGACGATCAAGTCAGGCGTGAAATCCCCGGGCTCAACCCGAAAGG
+
GGEGCGGGFFGGGGDDGGGGGGGCGG@FGGGGDEGGGGGDFFEC@FF@FGGGCGGGFGCEFFEFGGGEECFGFFGGGGGGGGFGGGGG8EFGGGGGG7FGFGGDFDFFGGGGEGCCGGGEGGEFGDFGFGGGGFGGGGGGGFCFCGGGGGDFFG@CFFC@FCF9FGGFGGGGGGGGGGGFGGGFGFFGGGGGGGGCGGGEEC8FCFGFC:CC?CEE5CGE5CFGFGEECGGGGG709:CEGDDFGFGDG9EDG7FGCDGGG<<CDFF=F*277.).>F@?4C?F3>DD:36?53:(#####
@M06045:235:000000000-JCY5N:1:1101:21109:8723 1:N:0:TACAGC
CGCGGTACTCCTACGGGAGGCAGCAGTGGGGAATATTGGACAATGGGCGGAAGCCTGATCCAGCAACGCCGCGTGAGGGATGACGGCCTTCGGGTTGTAAACCTCTTTCAGTACCGACGAAGCGAGAGTGACGGTAGGTACAGAAGAAGCACCGGCCAACTACGTGCCAGCAGCCGCGGTAATACGTAGGGTGCGAGCGTTGTCCGGAATTATTGGGCGTAAAGGGCTCGTAGGCGGTTTGTCGCGTCGGGAGTGAAAACACCGGGCTTAACTCGGTGCTTGCTTTCGATACGGGGGATGT
+
GGGGGGGGGGGGGGGFGGGGGDGGGG@CGGGGGGGGGGGGGGGGGGGGGGGGGGGGGGGGGGGGGGGGGGGGGGGGGGGGGGGGGGGGGGFGGGGGGGGGGGGGGGGGGGGGGGG7FGGGGGGGGGGGGG99FGGGEGGDGGGGGF?FGGFGGGGGGECFFFGGGGGGGGDFGGGGGGG:EEFEGG6CFEGGGCGEGDDC8**<<EGE*C<EFG7CCFD:CCGGGGGGFGEGGGGGG57EGGFGE79/9CE<CDGGF*:><F35DD5BC?GFFFDED3;FFFFFFFFB7FF()40(#####
@M06045:235:000000000-JCY5N:1:1101:23084:8730 1:N:0:TACAGC
CGCGGTACTCCTACGGGAGGCAGCAGTAAGGAATATTGGTCAATGGACGCAAGTCTGAACCAGCCATGCCGCGTGGAGGATGAAGGTCCTCTGGATTGTAAACTTCTTTTATCTGGGACGAAACACTCCTATTCTTAGGGGCCTGACGGTACCAGATGAATAAGCACCGGCTAACTCCGTGCCAGCAGCCGCGGTAATACGGAGGGTGCAAGCGTTATCCGGATTCACTGGGTTTAAAGGGTGCGTAGGTGGGTATGTAAGTCAGTGGTGAAATCCCCGAGCTTAACTTGGGAACTGGAGT
+
GGGGGGGGGGGGGGGGGGGGGGGGGGGGGGGGGGGGGGGGGGEFGGGGGGGEGGGGGGGGGGGGGGGGGGGGGGGGDGGGGGGGGGGGCGFGGGGGGGGGGGGGGGGGFGGGGFGGFGGGGGGGGGGGGGGGGGGGGFGGGGGGGGGGGGGGGGGGGFGGGGGGGGGGCEFGGFF9FDGGGDGGGGGCGGGGEDECEGGGFGGGGGEGGGGGGGC5CC?FGGEGGGFF9<EFE5C7FEDCGFGGGGGGGGGFG7C6EGGGGGGGGGFFGFGFFFF@D7>7;3>?FFFFF=F?43:.#####
@M06045:235:000000000-JCY5N:1:1101:9607:8760 1:N:0:TACAGC
CGCGGTACTCCTACGGGAGGCAGCAGTGGGGAATATTGCACAATGGGGGAAACCCTGATGCAGCAACGCCGCGTGAGTGATGACGGCCTTCGGGTTGTAAAGCTCTGTCTTCAGGGACGATAATGACGGTACCTGAGGAGGAAGCCACGGCTAACTACGTGCCAGCAGCCGCGGTAATACGTAGGTGGCGAGCGTTGTCCGGATTTACTGGGCGTAAAGGGAGCGTAGGCGGATTTTTAAGTCGGGGGTGAAATCCTGGAGCTCAACTCCAGAACTGCCTTCGATACTGGAAAGCTTGTAT
+
GGGGGGGGGGGGGGGGGGGGGGGGGGFGGGGGGGGGGGGGGGGGGGGGGGGGGGGGGGGGGGGGFGGGGGGGGGGGGGGGGGGGGGGGGGGGGGGGGGGGFGGGGGGGGGGGGGGGGGGGGGGGGGGGGGGGGGGGGGGGGGGFGGGGGGGGGGGGGGGGGCGGGGGGGGGGGGGGGGGGGGGGGGGGGGGGGGGGGGGGGGGGGGGFGGGGGGECGGGGGEDDGCEGGGGG5CECCGCEG0>CECGGGGFGGGGGGDCDGGGGGGFFGFGFGFFFFFFFFGFFFFF?F::?F?7)#####
@M06045:235:000000000-JCY5N:1:1101:22129:8812 1:N:0:TACAGC
CGCGGTACTCCTACGGGAGGCAGCAGTGGGGAATATTGCACAATGGGCGGAAGCCTGATGCAGCAACGCCGCGTGAGGGATGACGGCCTTCGGGTTGTAAACCTCTTTTAGCAAGGAAGAAGCGAAAGTGACGGTACTTGCAGAAAAAGCGCCGGCTAACTACGTGCCAGCAGCCGCGGTAATACGTAGGGCGCAAGCGTTATCCGGAATTATTGGGCGTAAAGAGCTCGTAGGCGGTTTGTCGCGTCTGCTGTGAAATCCCGAGGCTCAACCTCGGGCCTGCAGTGGGTACGGGGGCGTA
+
GGGGGGGGFGGGGGGGGGGGGGGGGGGGGGGGGGGGGGGGGGEFFGGGGGGGGGGGGGGGGGGGGGGGGGGGGGGGGGGGGGGGGGGGGGGGGGGGGGGGGGGGGGGGGGGGGGGGGGGGGGGGGGGGGGFGGGGGGGGGGGGGGGGGGGGGGGGGGGGGGGGGG>FGGGGGGGGGGGGGGGGGGGGGGGGGGGGGGGGGGGGGGGGEGGGGFGGGGGGGGGGGGGGGGGGGGGGGGECEEGG5EGGC5DGFGGCCDCGFFGDCDGF@CFGFG4?DDFFEDGF4?B:?>EF>>>F(#####
@M06045:235:000000000-JCY5N:1:1101:6775:8814 1:N:0:TACAGC
CGCGGTACTCCTACGGGAGGCAGCAGTGAGGAATTTTCCGCAATGGACGCAAGTCTGACGGAGCAACGCCGCGTGCAGGATGACGGTCTTCGGATCGTAAACTGCTTTTCCCAGGGAAGAGCATGGACGGTACCTGGGGAAGAAGCCCCGGCTAACTACGTGCCAGCAGCCGCGGTAATACGTAGGGTCCGAGCGTTGTCCGGAATTATTGGGCGTAAAGGGCTCGTAGGCGGTTTGTCGCGTCGGGAGTGAAATCTTACAGCTTAACTGTGAACTTGCTTTCGATACGGGCAGACGAACA
+
GGGGGGGGGGGGGGGGGGGGGGGGGGGGGGGGGGGGGGGGGGDGGGGGGGGGGGGGGGGGGGGGGGGGGGGGGGGGGGGGGGGGGGGGGGGGGGGGGGGGGGGGGGGGGGGGGGGGGGGDGGGGGGGGGGGGGGGGGGGGGGGGGGFGGGGGGGGGGGGGGGGGGFGGGGGGGGGGGGGGGG:FGGGGGGGGGGGGGGGGGGGDGGGGCFGGGGGGDEGGGGGGGGGGGGGGDGGGDGGGGDGGGGGGGGGGFGGGGGFGDGGGGGFFDB77:BFFCFFF4CFFFFFFFFFFBB(3#####
@M06045:235:000000000-JCY5N:1:1101:8937:8824 1:N:0:TACAGC
CGCGGTACTCCTACGGGAGGCAGCAGTGGGGAATATTGGACAATGGGCGAAAGCCTGATCCAGCAATGCCGCGTGAGTGATGAAGGCCTTAGGGTTGTAAAGCTCTTTTACCCGGGATGATAATGACAGTACCGGGAGAATAAGCCCCGGCTAACTCCGTGCCAGCAGCCGCGGTAATACGGAGGGGGCTAGCGTTGTTCGGAATTACTGGGCGTAAAGCGCACGTAGGCGGCCCTTCAAGTCAGATGTGAAAGCCCCGGGCTTAACCCGGGAATTGCATTTGATACTGTTGGGCTGCGAT
+
GGGGGGGGGGGGGGGGGGGGGGGGGGGGGGGFGGCFGGGGGGGGGGGGFGE7FFGGGGGGGGGGGGGGGGGGGGGGGGGGGGGGGGGGGGGGGGGGGGGGGGGGGGGGGGGGGGGGGGGGGGGGGFGGDGGGGGGGGGGGGGGGGGGGCDEGGFGGFGGGCGFGFGGGGGGGGGGGGGGGGC>FEGGGGGGFGGGGGGGGGGGCFGGGGGGGGGGGDCFGGGEEGCCFEGGGGG7FGGGFFGGGFGGFGGCFFGCGFGGGGGDGGFFFDFGF:B@F=B=FFFF?@=FFFFFF46:2#####
@M06045:235:000000000-JCY5N:1:1101:8405:8825 1:N:0:TACAGC
CGCGGTACTCCTACGGGAGGCAGCAGTGGGGAATATTGGACAATGGGCGCAAGCCTGATCCAGCCATGCCGCGTGTGTGAAGAAGGCCTTCGGGTTGTAAAGCACTTTTGTCCGGAAAGAAAAGCGCTCGATTAATACTCGGGTGTTATGACGGTACCGGAAGAATAAGCACCGGCTAACTTCGTGCCAGCAGCCGCGGTAATACGAAGGGTGCAAGCGTTACTCGGAATTACTGGGCGTAAAGCGTGCGTAGGTGGTTTGTTAAGTCTGATGTGAAAGCCCTGGGCTCAACCTGGTTCAT
+
GGGGGGGGGGGGGGGGGGGGGGGGGGFDGGGGGGGGGGGGGGGGGGGGGGGGGGGGGGGGGGGGGGGGGGGGGGGGGGGGGGGGGGGGGGGGGGGGGGGGGGGGGGGGGGGGGGGGGGGGGGGGGGGEGGGGGGGGGGGGGGGGGGGGGGGGGGGGGGGGGGGGGGGGGGGGGGGGGGGGGGGGGGGGGGGGGGGGGGGGGGGGGGEGGGEGGGGGGGGGGGGGGGGGGGGGGGGGGGGGGCGGGGDCDDGGGGGGGGGGGGGGGGFFGFGFGFFFGFFFFF?FFFF@FFFFFB:?#####
@M06045:235:000000000-JCY5N:1:1101:3612:8830 1:N:0:TACAGC
CGCGGTACTCCTACGGGAGGCAGCAGTGGGGAATATTGGACAATGGGCGCAAGCCTGATCCAGCCATGCCGCGTGAGTGATGAAGGCCTTAGGGTTGTAAAGCTCTTTCAGTGGGGACGATAATGACGGTACCCACAGAAGAAGCCCCGGCTAACTTCGTGCCAGCAGCCGCGGTAATACGAAGGGGGCTAGCGTTGTTCGGATTTACTGGGCGTAAAGCGCACGTAGGCGGATCGTTAAGTCGGGGGTGAAATCCTGGAGCTCAACTCCAGAACTGCCTTCGATACTGGCGATCTCCTGT
+
GGGGGGGGGGGGGGGGGGGGGGGG?F<FGGG>FGFGGDGGGGGGGGGGGGGCGFGGFGFGGGGGGGGGFGGGGGGEGGGGGGGFFGFFGGGGGGEFEGFFGGGGFGFFGGGAFGGGGGGGGEEGGGGCFGGGGFGGGGGGFFGGGDFEGGGGGGGGGGGGGGGCFGGGGGGGEDGGGGDFGGCFGGGGGGFGGGGGE;;FGGGGEFFGDFCCGGGEECFGGGGGD8CFGCEGD:EDGGGC+::CEGG:5>FFFGGD7D<F47CFCF@?G4C:FFF?C=?6FGFF44<FFF4(<1:2#####
@M06045:235:000000000-JCY5N:1:1101:16713:8835 1:N:0:TACAGC
CGCGGTACTCCTACGGGAGGCAGCAGTAGGGAATCTTGCGCAATGGGCGAAAGCCTGACGCAGCAACGCCGCGTGGGGGATGAAGGCTCTCGGGTCGTAAACCCCTTTCAGTGGGAACGAAATGTGACGGTACCCACAGAAGAAGGACCGGCCAACTACGTGCCAGCAGCCGCGGTAACACGTAGGGTCCGAGCGTTGTCCGGATTTATTGGGCGTAAAGGGCCCGTAGGCGGCTTGGTAAGTCGGGTGTGAAAACCCCAGGCTCAACCTGGGGACGCCACCCGATACTGCTATGGAGGGG
+
GGGGGGGGGGGGGGGGGGGGGGGGGGGGGGGGGGGGGFGGGGGGGGGGGGGGGGGGGGGGGGGGGGGGGGGGGGGGGGGGGGGGGGGGGGGGGGGEGGGGGGGGGGGGGGGGGGGGGGGGGGFGGGGGGGGGGGGGDGGFFGGGGGGGGGGGGGFGGGGGGGGGGGGGGGGGGGGGGGGGFGACFGGGGGGGGGGGGGGGGGG5;C+<EGGGGGG=EEGFEGGEGGEGGGFEGGCEGG:FGF>97CG>D)::FFGGCGGGGGG4C4?FG@GFF>7@DDDB>GBDDF>BFFFF?BA?#####
@M06045:235:000000000-JCY5N:1:1101:28912:8836 1:N:0:TACAGC
CGCGGTACTCCTACGGGAGGCAGCAGTGGGGAATATTGGACAATGGGCGCAAGCCTGATCCAGCCATGCCGCGTGAGTGATGAAGGCCCTAGGGTTGTAAAGCTCTTTCACCGGTGAAGATAATGACGGTAACCGGAGAAGAAGCCCCGGCTAACTTCGTGCCAGCAGCCGCGGTAATACGAAGGGGGCTAGCGTTGTTCGGAATTACTGGGCGTAAAGCGCACGTAGGCGGACATTTAAGTCAGGGGTGAAATCCCGGGGCTCAACCCCGGAACTGCCTTTGATACTGGGTGTCTCTTAC
+
GGGGGGGGGGGGGGGGDGGGGGGGGGFGGGGGGGGGGGGGGGGGGGGGGGGGGGGGGGGGGGGGGGGGGGGGGGGGGGGFGGGGGGG8FGGGGGGGGGGGGGGGGGGFFGFGGGGGGGGGGGGGGGGGGGGGGGDGDFGGGGGFGG?BFGGGGGGGGGGGGGGGGGGGGGDEGGGGGGGGGGFGGGCEGDCGGGE>EGGGGGGDGGGGGGGGFEEDEFFFEGGGGGFGGGGGGGGGGGGFCFDFCDCDGCCCFFGGGGGGGGCFGGFFDDDDGEEFGFFFFGFFFFFF6F:::12.#####
@M06045:235:000000000-JCY5N:1:1101:7077:8842 1:N:0:TACAGC
CGCGGTACTCCTACGGGAGGCAGCAGTAGGGAATCTTCCACAATGGACGAAAGTCTGATGGAGCAACGCCGCGTGAGCGAAGAAGGTTTTCGGATCGTAAAGCTCTGTTGCGAGGGAAGAACAAGTACGGGAGTAACTGCCCGTACCTTGACGGTACCTCGTCAGAAAGCCACGGCTAACTACGTGCCAGCAGCCGCGGTAATACGTAGGTGGCAAGCGTTGTCCGGAATTATTGGGCGTAAAGCGCGCGCAGGCGGTCCTTTAAGTCTGCTGTGAAAGCCCACGGCTCAACCGTGAATGA
+
FEC7F+CFAFCF,,BC+-@+BB-@E9FCFGCFEEFGEEECFFDGGGGGGDGE:C<<EAEC<66CFCDGGG7>CCFBCF@@++44B?EFGGGGG:FF+9B<<F<CBFFC?FFEECC+8,8ADGFFDDFG7@+>BFG>DEGG@CC>7<@CCF=FGDF:CCBF*>>1C:BFGGG@CCEGD@74,BFEFGFGCEGGGG8CECEGC*<:CECE@E?E5@*+:@C*/81:FEC**:@0<9FF45/1/*>ECGC)1>E7ECGGE7<DFGC***96C=*69B?6>*95FF)7<>D@E@4349(.#####
@M06045:235:000000000-JCY5N:1:1101:7788:8858 1:N:0:TACAGC
CGCGGTACTCCTACGGGAGGCAGCAGTAGGGAATCTTCCGCAATGGACGAAAGTCTGACGGAGCAACGCCGCGTGAGTGATGAAGGTCTTCGGATCGTAAAACTCTGTTATCAGGGAAGAACAAGTATCGGAGTAACTGCCGGTACCTTGACGGTACCTGACCAGAAAGCCACGGCTAACTACGTGCCAGCAGCCGCGGTAATACGTAGGTGGCAAGCGTTGTCCGGAATTATTGGGCGTAAAGCGCGCGCAGGCGGTCTCTTAAGTCTGATGTGAAATCTCGTGGCTCAACCACGTAAGA
+
GGGGGGGGGGGGGGGGGGGGGGGGGGGGGGGGGGGGGGGGGGGGGGGGGGGEGGGGGGGGGGGGGGGGGGGGGGGDGGGGGGGGGGGGGGGGGGGGGGGGGGGGGGGGGGGGGGGGGGGGGGGGGGGGFGGGGGGGGGGGFEGGGGGGGGGGGDGGGGGGGGGGGGFGGGGGGGGGGGGGGGGGGGGGGGGGGGGGGGGGGGGGGGGGGGGGGGGGGGGGGGGGGGGE5F@GCGGGGCDEE3FGGGGGDGGGGGGGEGGGGGFF:DFFGFGFGFFFGFFFFGFFFFFFFFFBFFF(#####
@M06045:235:000000000-JCY5N:1:1101:10919:8870 1:N:0:TACAGC
CGCGGTACTCCTACGGGAGGCAGCAGTGGGGAATATTGGACAATGGGCGCAAGCCTGATCCAGCCATGCCGCGTGAGTGATGAAGGCCTTCGGGTTGTAAAGCTCTTTTGGCGGGGACGATGATGACGGTACCCGCAGAATAAGCCCCGGCAAACTTCGTGCCAGCAGCCGCGGTAAGACGAAGGGGGCAAGCGTTGTTCGGAATTACTGGGCGTAAAGGGCGCGTAGGCGGCTCTTTTAGTCAGGTGTGAAAGCCCTGGGCTCAACCTGGGAGTGGCACTTGATACTGGAGGGCTGTCTG
+
GGGGGGGGGGGGGGGGGGGGGGGGGGGGGGGGGGFGGGGGGGGGGGGGGGDEGGGGGGGGGGGGGCFGGGGGGGGDGGGGGGGGGGGGGGGGGGGGGGGGGGGGGGGGGGGGGGGGGGGGGGGGGGGGGGGGGGGGGGGGGGGGGGGGGGGGGGGGGGGGGGGGGGGGGGGGGGGGGGGGGDCGGGGGGGGGGGCGGGGGGGEGFFGGGGGFGGEG8EGGGGGGGCGGGGGGG=EGC<DDGFGGFGCFCDGGGGGFCGG:FFGGGGFFGFGFGE>FGE>FFGFFFFFFFFF?FFF2#####
@M06045:235:000000000-JCY5N:1:1101:17410:8882 1:N:0:TACAGC
CGCGGTACTCCTACGGGAGGCAGCAGTCGAGAATCTTCGGCAATGGGCGCAAGCCTGACCGAGCGACGCCGCGTGGAGGACGAAGGCCCTCGGGTTGTAAACTCCTGTCGAGGGGGAGGAAGGGGAAACCTTGACCGATCCCTGGAGGAAGCGCGGGCTAAGTTCGTGCCAGCAGCCGCGGTAAGACGAACCGCGCGAACGTTATTCGGAATCACTGGGCTTAAAGCGCGTGTAGGCGGATCGGAACGTCGGATCCTGAAAGCCCCCGGCTCAACCGGGGAAGCGGGGCCGAAACGAGAAT
+
GGGGGGGGGGGGGGGGGGGGGGGGGGGGGGGGGGGGGGGGGGGGGGGGGGGGGGGGGGGGGGGGGGGGGGGGGGGGGGGGGGGGGGGGGGGGGGCGGGGGGGGGGGGGGGFGGGGGGGGGGGGGGGGGGGGGGGGGGGGD@FGGGGGGGGGGGGGGGGGGGGGGGGGGGGGGGGGGGGGGGGGGGGGGEEGEGGGDEGGGGDGGG9:;EEGGGGGGGGGGGGGGGGGGGGCEEGGGGGGGCDDEGDGGFGEC57CGFD7CCFFGGGFFGFD;=FFFGFFB3<>F>BEF>EF9>>>0#####
@M06045:235:000000000-JCY5N:1:1101:11087:8889 1:N:0:TACAGC
CGCGGTACTCCTACGGGAGGCAGCAGTGGGGAATCTTGCGCAATGGGCGAAAGCCTGACGCAGCAACGCCGCGTGCGGGATGACGGCCTTCGTGGTTATAAACCGCTTTCAGCAGGGACGAAAATGACGGTACCTGCAGAAGAAGCTCCGGCTAACTACGTGCCAGCAGCCGCGGTAATACGTAGGGGGCGAGCGTTGTCCGGATTCATTGGGCGTAAAGCGCATGCAGGCGGCTCATTACGCATGGCGTGAAAGCCCCCGGCTCAACCGGGGAGGGTCGTCGTGAACGGGTGAGGTCTAT
+
GGGGGGGGGGGGGGGGGGGGGGDGGGGGGGGGGGGGGCFGDGGGGFFGGGGGGGFGGDEFGGGGGGGGGGGGGGEGGGGGGGGGGGGDEGGGGGGGFGDFGFGGEDEGGGGEGGGGGGCFGGGGGGGGGGGGGGGGGGGGGGGGFGFFGGGGGGGGGGGGFGGGGGGGGGGGGGGCEGGGGGG?CCEEGGGGGGG?GC8CFED5C5C<@G?F*8C2:ECFGGDC**<F:68CEE:5*AFGFFG*//><777<FFFFFGGG:DG3C7=FC37D75>>C77BBD507FFFFDD65(8(#####
@M06045:235:000000000-JCY5N:1:1101:6670:8908 1:N:0:TACAGC
CGCGGTACTCCTACGGGAGGCAGCAGTGGGGAATATTGGACAATGGGGGCAACCCTGATCCAGCAATGCCGCGTGTGTGAAGAAGGCCTTCGGGTTGTAAAGCACTTTTATCGGGAACGAAACATTGTCGGCCAATACCCGGCAAGACTGACGGTACCCGAGGAATAAGCACCGGCTAACTCCGTGCCAGCAGCCGCGGTAATACGGAGGGTGCAAGCGTTAATCGGAATTACTGGGCGTAAAGCGTGCGCAGGCGGTTTGTTAAGTCTGCTGTGAAATCCCCGAGCTCAACTTGGGGATA
+
GGGGGGGGGGGGGGGGGGGGGGGGGGGGGGGGGGGGGGGFC@CFFGGGGGGGGGGGGGGGGGGGG=FGGGGGGGGGGGGGGGGFGGGGGGGGGGGGGGGGGGGGGGGGGGGGGGGDFGGGFGGGGGGGDEGGGEGGGGDFEGGGGGGGGGGGGGGGGGGFDEGGGGGCGGGGGGGGGGFFGGGGGGGGGGGGGGGGGGDGGEFFGGGGGGGGGGGGGGGEGEFGGGGGDFGGGGGFGGGGED7FGGGDGGGGGGGGGDDGDFGFFGFFDF>BFFF=FFFF7DFDF:3)<?6?@B44#####
@M06045:235:000000000-JCY5N:1:1101:9563:8915 1:N:0:TACAGC
CGCGGTACTCCTACGGGAGGCAGCAGCAAGGAATCTTCCGCAATGGGCGAAAGCCTGACGGAGCAACGCCGCGTGCGGGATGACGCCTTTCGGGGTGTAAACCGCTTTTCTGGGGGAAGAAGGCTGGGGCAACCCGGCTTGACGGTACCGCAGGAAGAAGGACCGGCTAACTACGTGCCAGCAGCCGCGGTAATACGTAGGGTCCGAGCGTTGTCCGGAGTTACTGGGCGTAAAGCGCGCGCAGGCGGCGGCATTGGCCCGGCGTGAAAGCCCCCGGCTCAACCGGGGAGGGTCGTTTGGT
+
GGGGGGGGGGGGGGGGGGGGGGGGGGGGGGGGGGGGGGGGGGGGGGGGGGGGGGGGGGGGGGGGGGGGGGGGGGGGGGGGGGGGGGGGGGGGGGGGGGGGGGGGGGGGGGGGGFGGGGGGGGGGGGGGGGGGGGGGGGGGGGGGGGGGGGGGGGGGGGGGGGGGGGGGDGGGGGGGGGGGGGGGGGGGGGGGDGGGGGCCEGGGGGDGGGGDEEGFGGCEGGGGGGGGGGGDGGGGGGGGGGGGGGGDDGDG=DGGGGGGGGGGDDDFD=4>FFEDD>)7?DFFFFFF3>E9BFF(#####
@M06045:235:000000000-JCY5N:1:1101:3211:8927 1:N:0:TACAGC
CGCGGTACTCCTACGGGAGGCAGCAGTGGGGAATATTGCGCAATGGGCGGAAGCCTGACGCAGCGACGCCGCGTGGGGGATGACGGCCTTCGGGTTGTAAACCTCTTTCAGTAGGGACGAAGCGGAAGTGACGGTACCTACAGAAGAAGCACCGGCCAACTACGTGCCAGCAGCCGCGGTAATACGTAGGGTGCAAGCGTTGTCCGGAATTATTGGGCGTAAAGAGCTCGTAGGCGGTCTGTCGCGTCGGCTGTGAAATCCCGGAGCTCAACTCCGGGTCTGCAGTCGATACGGGCAATGA
+
GGGGGGGGGGGGGGGGCFGGGGGGGFGGGGGDGFEFGEFGGGGGGGGGCFDGGGGGGGGGGGGGG>FGGGGGGGDGGGGDGGD9FGDGGGGFFECFGGGGGGGGGGGGGGGGGGAFFEGGGGDEGGGGGCDGGDGGGGGGGGDF?,,?FGGGEGGCGECFFFGGGGGGGGGFGGGGGGGG8EGGGGGGG5CFGGFGFGGGG5EFGG*:8E+C7E?FFGGGD*AFFGG@EEGG;EFGGEDGGGGGGDGGGGGGGGGGGFFCG45C37>F4?F?:*<7CEFFFDF*6BFD5DFF>?0(#####
@M06045:235:000000000-JCY5N:1:1101:21044:8933 1:N:0:TACAGC
CGCGGTACTCCTACGGGAGGCAGCAGTGGGGAATCTTGCGCAATGCGCGAAAGCGTGACGCAGCAACGCCGCGTGGGGGAAGAAGGCCTTCGGGTTGTAAACCCCTTTCAGTTGGGACGAAGCTTCGCCGGTGAATAGCCGGCCGGAGTGACGGTACCTTCAGAAGAAGCCCCGGCTAACTACGTGCCAGCAGCCGCGGTAATACGTAGGGGGCTAGCGTTGTCCGGAATCATTGGGCGTAAAGAGCGGGTAGGCGGTTCGGTAAGTCCGCTGTGAAAGTCCAGGGCTCAACCCTGGAATA
+
GGGGGGGGGGGGGGGGGGGGGGGGGGGGGGGGEGGGGCGGGGGGGGEGGGGGGGGGGGGGGGGGGGGGGGGGGGGGGGGGGGFGGGGG@FGGGGFGGGFGGGGGDGGGGGGGGGGGFGGGGGGGGGGGGGGGGGGGGGGFGGGGGGGGGGGGGGGGGGGGGGGGGGGGGGGGGGGGGGGGFFGGFGGGGFGGGFGGGGGGGGGGGG+<;EEGGGGGGGGGCCGGC5ECC=FGGGCGGGDGEG3A0>FD)9:9=GDGGGGGDGG5DGFF?>CEG>F@>?BB?GFFF3:5:*92:BB(#####
@M06045:235:000000000-JCY5N:1:1101:3896:8962 1:N:0:TACAGC
CGCGGTACTCCTACGGGAGGCAGCAGCAAGGAATTTTCCGCAATGGGCGCAAGCCTGACGGAGCAACGCCGCGTGCTGGAGGACGCCTTTCGGGGTGTAAACCGCTGTTCGGGGGGACGAAGCACTGACGGTACCCACGGAGGAAGGCCCGGCTAACTACGTGCCAGCAGCCGCGGTAATACGTAGGGGCCGAGCGTTGTCCGGAGTTACTGGGCGTAAAGCGTGCGCAGGCGGCGCGTTCTGCCCGGCGTGAAAGCCCCCGGCTCAACCGGGGAGGGTCGGCGGGGACGGGCGCGGTAAA
+
GGGGEFGGEGF9CFFGGGCEC-BF@FGCFFFFGGGGGFGFCFCCFFGGFFC:CEDFAFGDGEGG?FGG=CFEGGGGCFGGGGGFEFGGDGGGEFFE@FGCFGG=BFFFFGG7FGG58EDEE8:CFGCEG5EGFEGGGGCC*:CEGCEG8EGG5?ACGC9CE@CFGGGGGCGGGGGE?*8:CFF0<CEEEG*8EE>8EC8EFFEGCEEGG?CFGGGG88CCFGG=EGGD=EEGGG5*175EGCGDGFCDDD7C/*:C?DGD55C))7/?FFDFGF>D<5>7>)0)<>;3>3@BB>F>#####
@M06045:235:000000000-JCY5N:1:1101:8356:8965 1:N:0:TACAGC
CGCGGTACTCCTACGGGAGGCAGCAGTGGGGAATTTTGGACAATGGGGGCAACCCTGATCCAGCCATGCCGCGTGCGGGAAGAAGGCCTTCGGGTTGTAAACCGCTTTTAGCCGGGACGAAAGCTGCACGGATAACACCCGTGCAGGTTGACGGTACCGGCGGAATAAGCACCGGCTAACTACGTGCCAGCAGCCGCGGTAATACGTAGGGTGCGAGCGTTAATCGGAATTACTGGGCGTAAAGCGTGCGCAGGCGGTTCGTTGTGTCGGCGGTGAAAGCCCCGGGCTTAACCTGGCCGAG
+
GGGGGGGGGGGGGGGGGGGGGGGGGGGGGGGGGGGGGGGGGGEGGGGGGGGGGGGGGGGGGGGGGGGGGGGGGGGGGGGGGGGGGGGGGGGGGGGGGGGGGGGGGGEGGGGGGGGGGGGGGGGGGGGGGGGGGGGGGGGGGGGGGGGGGGGGEGGGGGGGGGGDGGGGGGGGGGGGGGGGGGGGGGDGGGGGGGGGGGGGGGGGGGGGGGGGGGGCEGGGGGGFGGGGGGGGGGGGG5>EEDFGGGDDGCEDGDGGGG<DG5*57D>FDFD:DB5F=FF4FCBEFEBE:?F<F2(4#####
@M06045:235:000000000-JCY5N:1:1101:25218:8970 1:N:0:TACAGC
CGCGGTACTCCTACGGGAGGCAGCAGTGGGGAATATTGCACAATGGGCGAAAGCCTGATGCAGCGACGCCGCGTGAGGGATGACGGCCTTCGGGTTGTAAACCTCTTTCAGCAGGGAAGAAGCGAAAGTGACGGTACCTGCAGAAGAAGCGCCGGCTAACTACGTGCCAGCAGCCGCGGTAATACGTAGGGCGCAAGCGTTGTCCGGAATTATTGGGCGTAAAGAGCTCGTAGGCGGCTTGTCACGTCGGTTGTGAAAGCCTGGGGCTTAACCCCGGGTCTGCAGTCGATACGGGGAAAAA
+
GGGGGGGGGGGGGGGGEFGGGGGGGGGGGGGGGGGGGFGGGGGGGGGGGGGGGGGGGGGGGGGGGGGGGGGGGGGGGGGGGGGGGGGGGGGGGGGGGGGGGGGGGGGGGGGGGGGGGGGGGGGGGGGGGGGGGGGGGGGGGGGGGGGGGGGGGGGGGGGGGGGGGGGGGGGGGGFGGGGGGGGGGGGGGGGGGGGEEGGGGGGGGGGCEFGGGDFFGFGEGCFGGGGGGGEEGGGGGGGGGGGGG3DGGGGGGDGGGGGGG*>FGGFFGFGFGFFFGEFEFGFFFFFEBE>9:<2(#####
@M06045:235:000000000-JCY5N:1:1101:13980:8983 1:N:0:TACAGC
CGCGGTACTCCTACGGGAGGCAGCAGTGGGGAATATTGGACAATGGGCGCAAGCCTGATCCAGCCATGCCGCGTGAGTGATGAAGGCCCTAGGGTTGTAAAGCTCTTTCACCGGTGAAGATAATGACGGTAACCGGAGAAGAAGCCCCGGCTAACTTCGTGCCAGCAGCCGCGGTAATACGAAGGGGGCTAGCGTTGTTCGGAATTACTGGGCGTAAAGCGCGCGCAGGCGGCCTCGCGCGCCCGACGTGAAAGCCCCCGGCTTAACCGGGGAGAGTCGTTGGGGACGGCGGGGCTCCCCG
+
GGGGGGGGGGGGGGGGGGGGGGGGGGGGGGGGGGFGGGGGGGGGGGGGGGGGGGGGGGGGGGGGGGGGGGGGGFGGGGGGGGGGGGGGGGGGGGGGGGGGGGGGGGGGGGGFFGGGGGGGGGGGGGGGGGGGGGGGGGGGGGGGGFEFGGGGGGGGGGDGGGGGGGGGGGGGGGGGGGGGGDGGGGGGGGGGGGEGGCFGGGEGGGGDGGGGGGGGGFGEEGGGGGCGGCGE5C==35CEGDDGG3999CF3?FFGGGGDGGCD4FF?DEGFCD>3>6<5>FFFF357:DEFD>>(#####
@M06045:235:000000000-JCY5N:1:1101:7900:8998 1:N:0:TACAGC
CGCGGTACTCCTACGGGAGGCAGCAGTCGGGAATTTTGCGCAATGGGCGAAAGCCTGACGCAGCAACGCCGCGTGAGGGATGACGGCCTTCGGGTTGTAAACCTCTTTTCTCAGGGACGATGATGACGGTACCTGAGGAAGAAGCCACGGCTAACTACGTGCCAGCAGCCGCGGTAATACGTAGGTGGCGAGCGTTGTCCGGATTTACTGGGCGTAAAGAGCGCGCAGGCGGTCGTTCAAGTCGCGTGTGAAAGCCCCCGGCTCAACTGGGGAGGGTCACGCGATACTGATCGACTTTCAG
+
GGGGGGGGGGGGGGGGGGGGGGGGGGGGGGGGGGGGGGGGGGGGGGGGGGGGGGGGGGGGGGGGGGGGGGGGGGGGGGGGGGGGGGGGGGGGGGGGGGGGGGGGGGGGGGGGGGGGGGGGGGGGGGGGGGGGGGGGGGGGGGGGGGGGGGGGGGGGGGGGGGGGGFGGGGGGGGGGGGGGGGGGGGGGGGDGGG:EGGGGGGDGGGGGGGGGGGGGDGGFGGGGGGGGGGGGGEEGDGDGDDGDGGGGGGGGGGGFCGGDC<)C*>5=FFGE*8DEDFFF><B75BD6B6@6F:>,#####
@M06045:235:000000000-JCY5N:1:1101:9796:9026 1:N:0:TACAGC
CGCGGTACTCCTACGGGAGGCAGCAGTGGGGAATCTTGCGCAATGGGCGAAAGCCTGACGCAGCAACGCCGCGTGCGGGACGAAGGCCTTCGGGTTGTAAACCGCTTTCAGCAGGGACGAACATGACGGTACCTGCAGAAGAAGCACCGGCCAACTACGTGCCAGCAGCCGCGGTAATACGTAGGGTGCGAGCGTTGTCCGGAATTATTGGGCGTAAAGGGCTCGTAGGCGGTTTGTCGCGTCGGGAGTGAAAACCAGGTGCTTAACACCTGGCTTGCTTTCGATACGGGCAGACTTCATT
+
GGGGGGGGGGGGGGGGGGGGGGGGGGGGGGGGGGGGGGGGGGGGGGGGGGGGGGGGGGGGGGGGGGGGGGGGGGGGGGGGGGGGGGGGGGGGGGGGGGGGGGGGGGGGGGGGGGGGGGGGGGGGGGGGGGGGGGGGGGGGGGGGGGGGGGGGGGGGGGGGGGGGGGGGGGGGGGGGGGGGGGGGGGGGGGGGGGGGGGGGGGGGGGGGGGGFGGGEGGGGGGGGGEECEGGGGGGDFGGGEGGGGG3CDFGGGGGGGGGGGGGGGGFFG>GFGFFFGFF?FFD;BFEFE>>9E:?4#####
@M06045:235:000000000-JCY5N:1:1101:13730:9042 1:N:0:TACAGC
CGCGGTACTCCTACGGGAGGCAGCAGTGGGGAATTGTTCGCAATGGGCGCAAGCCTGACGACGCAACGCCGCGTGGAGGATGAAGATCTTCGGGTCGTAAACTCCTTTCGATCGAGACGAACGGCCCTCGGGCTAACATCCTGAGGGAGTGACGGTACCGAGAGAAGAAGCCCCGGCTAACTCCGTGCCAGCAGCCGCGGTAATACGGGGGGGGCAAGCGTTGTTCGGAATTACTGGGCGTAAAGGGCTCGTAGGCGGCCAACTAAGTCGGATGTGAAATCCCCAGGCTCAACTTGTAGCC
+
GGGGGGGGGGGGGGGGGGGGGGGGGGGGGGGDGGGGGGGGGGGGGGGGGGGGGGGGGGGGGGGGGGGGGGGGGGGGGGGGGGGGGGGGGGGGGGGGGGGGGGGGGGGGGGGGGGGGGGGGGGGGGGGGGGGGFDGGGGGGFGGCFGGEGGGGGGGGGGGGGGGGGGGGGGGGDGGGGGCCGGGGGGGGGGGGGGGGGGGGGGDFCGGGC8EGGGGEGGGGGGEEGGGGGEGCFGGG4EFGECDEGGGGGGG<5FD=EGGGGGGGFFFFGFGFGFFFGFFFFGFF4:FFFFF?FFF4#####
@M06045:235:000000000-JCY5N:1:1101:19903:9054 1:N:0:TACAGC
CGCGGTACTCCTACGGGAGGCAGCAGCAAGGAATTTTCCGCAATGGGCGCAAGCCTGACGGAGCAACGCCGCGTGCGGGATGACGCCCTTCGGGGTGTAAACCGCTTTTCGGGGGGACGAAGGCAGTGACGGTACCCCCGGAAGAAGGCCCGGCTAACTACGTGCCAGCAGCCGCGGTAAGACGTAGGGGCCGAGCGTTGTCCGGAGTTACTGGGCGTAAAGGGCGCGCAGGCGGCCGGTCGCATCGGCGGTGAAAGCCCCCCGCTCAACGGGGGAGGGTCCGTCGAGATGGAGCGGCAAC
+
GGGGGGGGGGGGGGGGGGGGGGGGGGGGGGGGGGGGGGGGGGGGGGGGGGGGGGGGGGGGGGGGGGGGGGGGGGGGGGGGGGGGGGGGGGGGGGGGGGGGGGGGGGGGFGGGGGGGGGGGGGGGGGGGGGGGGGGGGGGGGGGGGGGGGGGGGGGGGGGGGGGGGGGGGGGGGGGGGGGGFGGGCFFGGGGGGGGGGEE>EFGGGEE>FEFGGCF5ECG8EGGGGEGGGCEE=EG*<EDECCDEDDGGGG5CG39CCFGCCDDDG75;F@G:DFF>CBF5?<B)0)7>5>FB0((,#####
@M06045:235:000000000-JCY5N:1:1101:18067:9061 1:N:0:TACAGC
CGCGGTACTCCTACGGGAGGCAGCAGTAAGGAATCTTCCGCAATGGGGGCAACCCTGACGGAGCGACGCCGCGTGGACGAAGAAGCCTTTCGGGGTGTAAAGTCCTTTTCTGGGAGATGAGATGGACAGTATCCCAGGAATAAGCCTCGGCTAACTACGTGCCAGCAGCCGCGGTAATACGTAGGAGGCAAGCGTTGTCCGGAATTACTGGGTGTAAAGCGCGTGTAGGTGGGAGGCCAAGTCTGTGGTGAAATCGCCCGGCTCAACTGGGCGCAGTCCATGGAAACTGGTCACCTGGGGT
+
GGGGGGGGGGGGGGGGGGGGGGGGGGGGGGGGGGGGGGGGGGGGGGGGGGGGGGGGGGGGGGGGGGGGGGGGGGGGGGGGGGGGGGGGGGGGGGGGGGGGGGGGGGGGGGGGGGGGGGGGGGGGGGGGGGGGGGGGGGGGGGGGGGGGGGGGGGGGGGGGGGGGGGGGGGGGDGGGGGGGGGGGGGGGGGGGGGGGGGGGGGGGGGGGGGGGFGGGGGGGGGGGGGGGGGGGGFEGGG<CFFFGGGGGFGGGGGGGGGDGDDCDFGFFGFGFGFEFD??=*2<FF?@BFFFFF??)#####
@M06045:235:000000000-JCY5N:1:1101:12280:9066 1:N:0:TACAGC
CGCGGTACTCCTACGGGAGGCAGCAGTGGGGAATATTGCACAATGGGCGAAAGCCTGATGCAGCGACGCCGCGTGAGGGATGACGGCCTTCGGGTTGTAAACCTCTTTCAGCAGGGAAGAAGCGAAAGTGACGGTACCTGCAGAAGAAGCGCCGGCTAACTACGTGCCAGCAGCCGCGGTAATACGTAGGGCGCAAGCGTTGTCCGGAATTATTGGGCGTAAAGAGCTCGTAGGCGGCTTGTCACGTCGGTTGTGAAAGCCCGGGGCTTAACCCCGGGTCTGCAGTCGATACGGGCCACGG
+
GGGGGGGGGGGGGGGGGGGGGGGGGGGGGGGGGGGGGGGGGGGGGGGGGGGGGGGGGGGGGGGGGGGGGGGGGGGGGGGGGGGGGGGGGGFGGGGGDCCGGGGGGGGGGGGGGGGGGGGGFGGGGGGGGGGGGGGGGGGFGGGGGGGGFGGGGGGGGGGGGGGGGGGGGGGGGGGGGGGGGGGGFGGGGGGGGGCEGGGEGGCCFGGGEFGGGGGGGGGGDGGGGGGGGGGGGGFEDDG=CDFFGDCFCG=DGGGGGCCF5<DGGGE379FFFFFEG>>E>549F?@FB>@>FFF1#####
@M06045:235:000000000-JCY5N:1:1101:6092:9068 1:N:0:TACAGC
CGCGGTACTCCTACGGGAGGCAGCAGGGGGGAATATTGGACAATGGGCGAAAGCCTGATCCAGCGACGCCGCGTGGGTGAAGAAGGCCTGCGGGTTGTAAAGCCCTTTCGGTAGGGAAGAAAAGCCTCGACCTAACACGTCGGGGTATTGACGTAACCTACTAAAGAAGCACCGGCTAACTCTGTGCCAGCAGCCGCGGTAATACAGAGGGTGCGGGCGTTAATCGGAAGTACTGGGCGTAAAGCGCGCGGAGGCGGCTTTGCAAGTCGGGGGTGAAATCCCCAGGCGTAACCTGGATAAT
+
FEDECCEGF,EF9FFGGF@C@CEFFF-FCE@CEFG9@FGG,E@9FGG?::FGG,,8AF,CFA>FEFFGF+C7F5FEG3CFCGA>FGGGFC7CGGC<7:@FGC93:,<,<CC:<:FGG@7<FGFGC:>CBF>8EFCCG0;8AECEEG56C9@9C8@:5:0<:+<EG9CDFGG:CEEC?/@++3<<CFC@?F5@CGGGGGE*8E+<+<@+<FEA?*8***:1>5/<+ACE5*<+++C?FFDG579C7C:D)/*17DD):5)/*>FFCGFFD:>)9083>7==)0)7;F>)0)886-4<#####
@M06045:235:000000000-JCY5N:1:1101:10864:9073 1:N:0:TACAGC
CGCGGTACTCCTACGGGAGGCAGCAGTGGGGAATATTGCACAATGGGGGAAACCCTGATGCAGCAACGCCGCGTGAGTGATGACGGCCTTCGGGTTGTAAAGCTCTGTCTTCAGGGACGATAATGACGGTACCTGAGGAGGAAGCCACGGCTAACTACGTGCCAGCAGCCGCGGTAATACGTAGGTGGCGAGCGTTGTCCGGATTTACTGGGCGTAAAGGGAGCGTAGGCGGATTTTTAAGTGAGATGTGAAATACTCGGGCTTAACCTGAGTGCTGCATTTCAAACTGGAAGTCTCGCGC
+
GGGGGGGGGGGGGGGGGGGGGGGGGGGGGGGGGGGGGGGGGGGGGGGGGGGGGGGGGGGGGGGGGGGGGGGGGGGGGGGGGGGGGGGGGGGGGGGGGGGGGGGGGGGGGGGGGGGGGGGGGGGGFGFGGGGGGGFGGGGGGGGGGGGGGGGGGGGGGFGGGGGGGGFGGGGEEGGGGGGGGEGGGGGGGGGGGGCEGGGGGGGGGGFGGGGGGGEEGGGGGCCEGEEGGGGGE5:FG?CGGGGFGGFGFF<>?FFGGFGGGGDGDCFFFFFFGFFFGFFFFDFF?FF=FF4>4)))#####
@M06045:235:000000000-JCY5N:1:1101:11327:9082 1:N:0:TACAGC
CGCGGTACTCCTACGGGAGGCAGCAGTGGGGAATTGTTCGCAATGGGCGCAAGCCTGACGACGCAACGCCGCGTGGAGGACGAAGATCTTCGGGTCGTAAACTCCTTTCGATCGGGAAGAACGCCTCTGGTGTGAATATCACCGGAGGGTGACGGTACCGAGAGAAGAAGCCCCGGCTAACTCTGTGCCAGCAGCCGCGGTAATACAGGGGGGGCAAGCGTTGTTCGGAATTACTGGGCGTAAAGGGCTCGTAGGCGGCCAACTAAGTCGGATGTGAAATCCCCAAGCTTAACTTGAAGGT
+
GGGGGGGGGGGGGGGGGGGGGGGGGGGGGGGGGGGGGGGGGGGGGGGGGGGGGGGGGGGGGGGGGGGGGGGGGGGGGGGGGGGGGGGGGGGGGGGGGGGGGGGGGGGGGGGGGGGGGGGGGGGGGGGGGGGGGGGGGGGGGGGGGDGGGGGGGGGGGGGGDGGGGGGGGGG@FGGGGGGGGGGGGGGGGGGGGGGGGGGGEGGGGGGGGGGGGGGGGGGGGGGGGGGGGEGGGGGGGGFGGGDGGGGGGGGGGGGGGGGGGGGGCGFFGFG:DEFFCBFFFF@FFFFFFFFFFFF4#####
@M06045:235:000000000-JCY5N:1:1101:5756:9101 1:N:0:TACAGC
CGCGGTACTCCTACGGGAGGCAGCAGTGGGGAATATTGCACAATGGGCGCAAGCCTGATGCAGCGACGCCGCGTGAGGGATGACGGCCTTCGGGTTGTAAACCTCTTTCACTAGGGACGAAGCGTGAATGACGGTACCTAGAGAAGAAGCACCGGCCAACTACGTGCCAGCAGCCGCGGTAATACGTAGGGTGCGAGCGTTGTCCGGAATTACTGGGCGTAAAGAGCTCGTAGGTGGTTTGTCGCGTTGTCCGTGAAAACTCACAACTCAATTGTGGGCGTGCGGGCGATACGGGCAACAC
+
GGGGGGGGGGGGGGGGDGGGGGGGCGFGFGGGGGGFCFGGGGGGGGGGGF7FFGFGGFFGGGAFCCGGGGGGGGGGGDGG@FGGGGGGDGFGDEF7CFGGGGFCFGGGGGGGGGGGGGCCE@FCFFG7,,@FFCFGGGFFGDFC<FGGGGGGGGCFGGGFG7F7<CFFEFGFFFFGGGGCCEGGCF6@CCEFGGECGGE:CE;CFGGGGFFGCFCFFFGE=8*<0AFDCCGGF5<ACECGC7C5*CC<7CFFGDCFC7FG:CF4<C>?:4C?7==?DFFFBD>BF3>E53)7>:9(#####
@M06045:235:000000000-JCY5N:1:1101:5983:9129 1:N:0:TACAGC
CGCGGTACTCCTACGGGAGGCAGCAGTGGGGAATATTGCACAATGGGGGAAACCCTGATGCAGCAACGCCGCGTGAGTGATGACGGCCTTCGGGTTGTAAAGCTCTGTCTTCAGGGACGATAATGACGGTACCTGAGGAGGAAGCCACGGCTAACTACGTGCCAGCAGCCGCGGTAATACGTAGGTGGCGAGCGTTGTCCGGATTTACTGGGCGTAAAGGGAGCGTAGGCGGATTTTTAAGTGAGATGTGAAATACTCGGGCTTAACCTGAGTGCTGCATTTCAAACTGGAAGTCTCGCCC
+
GGGGGGGGGGGGGGGGGGGGGGGGGGEFGGGGGFGGGGFGGGGGGGGGGGGGGGGFGGGGGGGGGGGGGGGGGFGGGGGGGGGGGGGGFGGGGGEFGGGGGGBFGGGFGGGGGGGGGGGEFEGCFGGGGGG:CGGGGGGGGGGGFGEGDGGGEGGGGGGGGGGGGGGGGGGGGG<CF9FEGFAFGGGGGGEEGGECECFGEGGG>FGGGGGGGGGE58CGGGGGGEEGGCEGE5C9CEFGGCFFGFCFFGGCFGGFCGGGGGG:FG@=FFFFFFFFG4:6@F4FF@?FFFFBF7A4#####
@M06045:235:000000000-JCY5N:1:1101:14507:9138 1:N:0:TACAGC
CGCGGTACTCCTACGGGAGGCAGCAGTGGGGAATATTGGACAATGGGCGAAAGCCTGATCCAGCAACGCCGCGTGAGGGATGACGGCCTTCGGGTTGTAAACCTCTTTCAGCAGGGACGAAGCGCAAGTGACGGTAGGCGCAGAAGAAGCACCGGCTAACTACGTGCCAGCAGCCGCGGTAATACGTAGGGTGCAAGCGTTGTCCGGAATTATTGGGCGTAAAGAGCTCGTAGGCGGTTTGTCGCGTCTGCTGTGAAAATCCAGGGCTTAACCCTGGACCTGCAGTGGGTACGGGCCGAGT
+
GGGGGGGGGGGGGGGGGGGGGGGGFGFGGGGGGGFGGGGGGGGGGGGGGGGGGGGGGGGGGGGGGGGGGGGGGGGGGGGGGGGGGGGGGGGGGGGGGGGGGGGGGGGGGGGGGGGGGGGGGGGGGGGGGGGGGGEGGGGGGGGGGGGGGGGGGGGGGGGGGGGGGGGGGGGGGGGGGGGGGGGGGGGCGGGGGGGGGGGGGDGGDEGEEGGGGGGGGGGGGGGGGGGGGGGEGGGGGEG55<FGGDCDDGGCC7FGGGGFGGGFGGFFGFGF7FFFGFFFFGF:FFFFFFFBE>F(#####
@M06045:235:000000000-JCY5N:1:1101:20772:9149 1:N:0:TACAGC
CGCGGTACTCCTACGGGAGGCAGCAGTGGGGAATATTGCGCAATGGGCGAAAGCCTGACGCAGCGACGCCGCGTGGGGGATGACGGCCTTCGGGTTGTAAACCTCTTTCAGCAGGGACGAAGCGGAAGTGACGGTACCTGCAGAAGAAGCACCGGCCAACTACGTGCCAGCAGCCGCGGTAATACGTAGGGTGCAAGCGTTGTCCGGAATTATTGGGCGTAAAGAGCTCGTAGGCGGTCTGTCGCGTCGGCTGTGAAAACCCGGAGCTCAACTCCGGGCCTGCAGTCGATACGGGCCCGGT
+
GGGGGGGGGGGGGGGGGGGGGGGGGGGGGGGGGGGGGGGGGGGGGGGGGGGGGGGGGGGGGGGGGGGGGGGGGGGGGGGGGGGGGGGGGGGGGGGGGGGGGGGGGGGGGGGGGGGGGGGGGGGGGGGGGGGGGGGGGGGGGGGGGGGGGGGGGGGGGGGGGGGGGGGGGGGGGGGGGGGGGGGGGGFGGGGGGGGGGGGGGGGGGGGECFFGGGGGGGGGGGGGGGGGGGGGGGGGGGGDGGGGGGGGGGGGGGGGGGGGGGGG<DE47?GF>FFFGFFFEGFF?BF53>595891#####
@M06045:235:000000000-JCY5N:1:1101:22885:9157 1:N:0:TACAGC
CGCGGTACTCCTACGGGAGGCAGCAGTGGGGAATCTTGGACAATGGGCGCAAGCCTGATCCAGCCATGCCGCGTGGGTGATGAAGGCCCTAGGGTTGTAAAGCCCTTTCGGCGGGGAAGATAATGACGGTACCCGCAGAAGAAGCCCCGGCTAACTTCGTGCCAGCAGCCGCGGTAATACGAAGGGGGCTAGCGTTGCTCGGAATCACTGGGCGTAAAGCGCACGTAGGCGGACTCTTAAGTCAGGGGTGAAATCCTGGAGCTCAACTCCAGAACTGCCTTTGATACTGAGAGCCTAACTA
+
GGGGGGGGGGGGGGGGGGGGGGGGGGGGGGGGGGGGGGGGGGEFFGGGGGGGGGGGGGGGGGGGGGGGGGGGGGGGGFGGGGGGGGGGGGGGGGGGGGGGGGGGGGGGGGGGGGGGGGGGGGGGGGGGGGGGGGGGGGGGGGGGGGGGGGGGGGGGGGGGGGFGGGGGGGGGGGGGGGGGGGGGGGGGGGGGGGGGGGGGGGGGGGFGGGGGGGGEGGGGGGGGGGGGGGGGGE5?FGGGGGFGGGGGGGGGGGGGGGGGGFFFGGFFFFGFGFFFGFF@?*=FFFFFFFFA@:?:#####
@M06045:235:000000000-JCY5N:1:1101:11725:9169 1:N:0:TACAGC
CGCGGTACTCCTACGGGAGGCAGCAGTGGGGAATATTGGACAATGGGCGAAAGCCTGATCCAGCAATGCCGCGTGAGTGATGAAGGCCCTAGGGTTGTAAAGCTCTTTTACCCGGGATGATAATGACAGTACCGGGAGAATAAGCCCCGGCTAACTTCGTGCCAGCAGCCGCGGTAATACGAAGGGGGCTAGCGTTGCTCGGAATCACTGGGCGTAAAGGGTGCGTAGGCGGGTCTTTAAGTCAGGGGTGAAATCCTGGAGCTCAACTCCAGAACTGCCTTTGATACTGAAGATCTGATGT
+
GGGGGGGGGGGGGGGGGGGGGGGGGGGGGGGGGGFGGGGGGGGGGGGGGGGGGGGGGGGGGGGGGGGGGGGGGGGGGGGGGGGGGGGGGGGGGGGGGGGGGGGFGGGGGGGGGGGGGGGGGGGGGGGGGGGGGGGGGGGGGGGGGGGGGGGGGGGGDFGGGGGGGGGGGGGDFFGGGFGGGGGGGGGGGGGGGGGGGGFGCEGGGGGGGGGGFEEGGGGGGGGGGGGGEGGGGGGGGGGFGF=?FFGGGGGGFFFFGGGFFFGFGGF?FFGFG?FFGFFFFGF?4?FFFFFB?BAA#####
@M06045:235:000000000-JCY5N:1:1101:15136:9172 1:N:0:TACAGC
CGCGGTACTCCTACGGGAGGCAGCAGTGGGGAATATTGGACAATGGGCGCAAGCCTGATCCAGCCATACCGCGTGGGTGAAGAAGGCCTTCGGGTTGTAAAGCCCTTTTGTTGGGAAAGAAAAGCAGTCGGTTAATACCCGATTGTTCTGACGGTACCCAAAGAATAAGCACCGGCTAACTTCGTGCCAGCAGCCGCGGTAATACGAAGGGTGCAAGCGTTACTCGGAATTACTGGGCGTAAAGCGTGCGTAGGTGGTTGATTAAGTCTGTCGTGAAAGCCCTGGGCTCAACCTGGGCAGC
+
GGGGGGGGGGGGGGGGGGGGGGGGGGEGGGGGGGEFGGGGGGGGGGFGGGGGGGGGGGGGGGGGGGGGGGGGGGGGGGGGGGGGGGGGGGGGGGGGGGGGGGGGGGGGGGGGFGGGGGGGGGGGGGGGGGGGGGGGGGGGGGGGGGGGGGGGGGGGGGGGGDGFGGGDFGFFEGGGGGGGGFFGGGGGGGGGGGGGGGGGGGGGGGG7CGGGGGFGFFEEGGCCFGGCCFGGGGGGFGGGGG<EGDG3DGCD57C4EDGD*2::FGFFGFGFFFFFGFF?FDFFF3F:FFFBFFF?#####
@M06045:235:000000000-JCY5N:1:1101:27316:9179 1:N:0:TACAGC
CGCGGTACTCCTACGGGAGGCAGCAGTGGGGAATCTTGCGCAATGGGCGAAAGCCTGACGCAGCGACGCCGCGTGAGGGAAGAAGGCCTTCGGGTTGTAAACCTCTTTCAGGAGGGACGAAGCCACTCGGGTGAATAGCCCAGAGGGTGACGGTACCTCCAGAAGAAGCCCCGGCTAACTACGTGCCAGCAGCCGCGGTAATACGTAGGGGGCAAGCGTTGTCCGGATTGATTGGGCGTAAAGAGCGTGTAGGCGGCTTCACAGGTCCGCTGTGAAAACTCGAGGCTCAACCTCGACACTA
+
FGGGGGGGGGGGFFGGGGGGG;F@@E<EFFGEFGGGFCCGGGGEGGFGGGGGGGGGGGFGGGGDGGFGGGGGGC+FFGGGCFGGGGGGGGGGGGF+FBFFCGGGGGGGGGFGGGC=@+CFGGCCFA,FGGGGGFGFGGGGGFGFGGGGGC<FDFC@F;FGGF:FCGGGG7FGGGGGGGGCGGEC6FFGGF?FFGDGEGGDC9?FG+CCEDED8EFFCEEGGG7C=C75C*<C9+:5D7D=CCF?FGD37>CG74/57CC*00>FGFFFCEDFCFFFCFFFFGFB:>F>?FF?:7:(#####
@M06045:235:000000000-JCY5N:1:1101:4398:9185 1:N:0:TACAGC
CGCGGTACTCCTACGGGAGGCAGCAGTAGGGAATCTTGCGCAATGGGCGAAAGCCTGACGCAGCGACGCCGCGTGAGGGAAGAAGGCCTTCGGGTTGTAAACCTCTTTCAGGAGGGACGAAGCCACTCGGGTTAATAGCCCAGAGGGTGACGGTACCTCCAGAAGAAGCCCCGGCTAACTACGTGCCAGCAGCCGCGGTAATACGTAGGGGGCAAGCGTTGTCCGGATTTATTGGGCGTAAAGAGCGTGTAGGCGGCCATACAGGTCAGCTGTGAAAACTCGAGGCTCAACCGCGATAAGG
+
F7@FEF+CEGGGCFEGDG>7@FGG?@AECF>FAFGGFFFC7FFEGFFCGG7:F8FFCFGFCGGGGG:FEDEGGGGDGGDGGD8=FGGGFFGGGGGGCFDCFDFGGFGGAFGGDCFEGGGGGE@FGGFFGGGFGGGGGGGCGGGGGGCGGGGGGGGG<FDAFFFC@FGGGGGGGGGGGFGDFGGGGFGGFGFGGGGGGGGG*CFFFGGGGGGGGECFFGCGGCFFE=58=9+<CFGGGDGEGD:9:599D<FGCCCDGDGFC<*:4CFFF@GFGF=40*7)7*)77@>>47?:)4(-#####
@M06045:235:000000000-JCY5N:1:1101:6152:9225 1:N:0:TACAGC
CGCGGTACTCCTACGGGAGGCAGCAGTAAGGAATATTCCACAATGGGCGAAAGCCTGATGGAGCGACGCCGCGTGAGGGAAGAAGGCCTTTGGGTCGTAAACCTCTTTTGTGGGGGATGATAATGACAGTACCCCACGAATAAGCCTCGGCTAACTACGTGCCAGCAGCCGCGGTAATACGTAGGAGGCGAGCGTTGTCCGGATTTACTGGGCGTAAAGCGCGCGCAGGCGGCATGGCAAGTAAGGTGTGAAATCTCCCTGCCTAACGGGGAGGGTGCACGTTAGACTGCCAAGCTTAGAC
+
GGGGGGGGGGGGGGGGGGGGGGGGGFGGGGGGGGGGGGGGGGGGGGGGGGGGGGGGGGGGGGGGEEGGGGGGGGGGGGGGGGGGGGGGGGGGGGGGGGGGGGFGGGGGGGGGGGGGGGGGGGGGFGGGGGGGGGGGGGGGGGGGGFGGGGGGGGGGGGGGGGGGGGGGGGGGGGGGGGGGGFGGGGGGGGGGGGGGGGGGGGGGGGGGGGGFGGGGGGGGGGGGGGGGGGGG5=EGGGGGGGGGGFGGGGGGGFGGGGGGFGFGGGFEDFDDDFFFGFFF)9)8)*9FFFF0?<:)#####
@M06045:235:000000000-JCY5N:1:1101:7189:9226 1:N:0:TACAGC
CGCGGTACTCCTACGGGAGGCAGCAGTGGGGAATATTGCACAATGGGGGAAACCCTGATGCAGCAACGCCGCGTGAGTGATGACGGTCTTCGGATTGTAAAGCTCTGTCTTTAGGGACGATAATGACGGTACCTAAGGAGGAAGCCACGGCTAACTACGTGCCAGCAGCCGCGGTAATACGTAGGTGGCAAGCGTTGTCCGGATTTACTGGGCGTAAAGGGAGCGTAGGTGGATATTTAAGTGGGATGTGAAATACCCGGGCTTAACCTGGGTGCTGCATTCCAAACTGGATATCTCGAAA
+
GGGGGGGGGGGGGGGGGGGGGGGGGGGGGGGGGGGGGGGGGGGGGGGGGGGGGGGGGGGGGGGGGGGGGGGGGGGGGGGGGGGGGGGGGGGGGGGGGGGGGGGGGGGGGGGGGGGGGGGGGGGGCFGGGGGGGGGGGCFFGGFGGGGGGGGGGGGGGGGGGGGGGGGGGGGGGGGGGGGGGGGGGFGGFGGGGGGGGGGGGGEEEG7CGGGGGGGGC8FGGGGGGEEEEGGGFGDGGGDCGFFGGGFCCGGGGGGGF*9DD39CFGFFGFGFF>DFGFFFFGFFFF>6=@F>B>5-#####
@M06045:235:000000000-JCY5N:1:1101:21059:9227 1:N:0:TACAGC
CGCGGTACTCCTACGGGAGGCAGCAGTGGGGAATTTTGGACAATGGGCGCAAGCCTGATCCAGCCATGCCGCGTGAGTGAAGAAGGCCTTCGGGTTGTAAAGCTCTTTCGGCGGGGACGAAAAGGTCCGTGTTAACACCACGGACCCATGACGGTACCCGCAGAAGAAGCACCGGCTAACTACGTGCCAGCAGCCGCGGTAATACGTAGGGTGCAGGCGTTAATCGGAATTACTGGGCGTAAAGCGTGCGCAGGCGGTTTTTTAAGACAGATGTGAAATCCCCGGGCTTAACCTGGTCGAT
+
GGGGGGGGGGGGGGGGGGGGGEFGGGDFGGGGGGGGFGGGGGGGGGDGGFGGEGGCFFGGGGGGFGGFF8C@FGGGGGGGGFFCFGGGGGGGGGGGGGGGGGCFGGGGGGG>FGDGDGGGGGGGGGGGGGGGFGGGGGGDCF*C<@CFGDGFGGEF:CEGG>:CGGGGGGGGGGGDCG6<<CFGG68@FGFGGFFG5EGEC>CFEGGGGCAFE5@FF:CGGECGGGGGGFFCG7EF/*9/:D*AFDC3DGG5CCDDD5D3*19FC>4?CFC4CFF4:*16)2)7;).85)9<F)4:#####
@M06045:235:000000000-JCY5N:1:1101:7484:9243 1:N:0:TACAGC
CGCGGTACTCCTACGGGAGGCAGCAGTGGGGAATATTGGACAATGGGCGAAAGCCTGATCCAGCAATGCCGCGTGAGTGATGAAGGCCTTAGGGTTGTAAAGCTCTTTTACCCGGGATGATAATGACAGTACCGGGAGAATAAGCCCCGGCTAACTCCGTGCCAGCAGCCGCGGTAATACGGAGGGGGCTAGCGTTGTTCGGAATTACTGGGCGTAAAGCGCGCGTAGGCGGCTTTGTAAGTTAGAGGTGAAAGCCCGGAGCTCAACTCCGGAACTGCCTTTAAGACTGCATCGCTAGTAC
+
GGGGGGGGGGGGGGGGGGGGGGGGGGGGGGGGGGGGGGGGGGGGGGGGGGGGGGGGGFGGGGGGGGGGGGGGGGGGGGGGGGGGFGGGGGGGGGGGGGGGGGGGGGGGGGGGGGGGGGGGGGGGGGGGGGGGGGGGGGGGGGGGGGGGGGGGGGGGGGGGGGGGGGGGGGGGGGGGGGGGGGGGGGGGGGGFGGGGDGGFEGGGGGGGGGGGGGGEGGGGGGGGGGGGGGGGGGG67EGGGGGGGGGCDGGGGGGGGDGDCGGGGGFBFFCBDBEFGFFFFGFFFFFFFFFFFBF6#####
@M06045:235:000000000-JCY5N:1:1101:22397:9247 1:N:0:TACAGC
CGCGGTACTCCTACGGGAGGCAGCAGTGGGGAATATTGCACAATGGGCGAAAGCCTGATGCAGCAACGCCGCGTGAGCGATGAAGGCCTTCGGGTCGTAAAGCTCTGTCCTCAAGGAAGATAATGACGGTACTTGAGGAGGAAGCCCCGGCTAACTACGTGCCAGCAGCCGCGGTAATACGTAGGGGGCTAGCGTTATCCGGATTTACTGGGCGTAAAGGGTGCGTAGGTGGTTTCTTAAGTCAGGAGTGAAAGGCTACGGCTCAACCGTAGTAAGCTCTTGAAACTGGGAAACTTTTCCT
+
GGGGGGGGGGGGGGGGGGGGGGGGGGGGGGGGGGGGGFGGGGFFGGFGGGGGGGGGGGGGGGGGGGGGGGGGGGGGGGGDGGGGGGGFGGGGGGGGGGFGGGGGGGGGGGGGGGGGGGGGGGGGGGGGGGGGGGGGGGGGGGGGGGGGGGGGGGGGFGGGGGGGGGGGGGGGGGGGGGGGGFDGGGGGGGGGGGGGGGGGGGDEGGGGGGGGGGGG5CGGGGGGGGGGGGGGEGF7CFFGGGGGGGFCCGGGGGGGGGFGGGGGGGFFGFGEGFFFG@FFFF?:BFFFFFF?FBFD#####
@M06045:235:000000000-JCY5N:1:1101:27783:9252 1:N:0:TACAGC
CGCGGTACTCCTACGGGAGGCAGCAGTGGGGAATTTTGCGCAATGGGGGAAACCCTGACGCAGCAACGCCGCGTGGAGGATGAAGTCCCTTGGGACGTAAACTCCTTTCGACCGGGAAGATAATGACGGTACCGGTGGAAGAAGCACCGGCTAACTCCGTGCCAGCAGCCGCGGTAATACGGAGGGTGCAAGCGTTATCCGGAATCACTGGGCGTAAAGGGCGCGTAGGTGGTCTGTTAAGTCTGGCGTTAAAGCCTGGGGCTCAACCCCAGATCAGCGTTGGATACTGGCAGGCTGGGAA
+
GGGGGGGGGGGGGGGGGGGGGGDGCFFGGGGGGGGGGFGGGGGGGGGGEFEGGGGGGFGGGGGGGGGGGGGGGGGGDGGEGGGGGGGGGFGFGGGGGGGGGGGGGGGGGGGGGGFGGGGGGGGGGGGGGGGC:FGGGGGGGGGGGGGGGGGGGGGGGGGGCGGGGGGGGFGGGGGGDGGGGGGGGGGGDGGGGGGDEGGGGGGGGGFGGGGGGGGGDECFGGGGGGEGEGGGGGFGGGGFGGGGGC<DDGGGGCGGGGGFDD53CGFFDFCEGFFFGFFB3)5??FFFFF><EB>7#####
@M06045:235:000000000-JCY5N:1:1101:12303:9255 1:N:0:TACAGC
CGCGGTACTCCTACGGGAGGCAGCAGTGGGGAATATTGGACAATGGGGGCAACCCTGATCCAGCCATGCCGCGTGAGTGATGAAGGCCTTCGGGGTGTAAAGCTCTTTTGCCAGGGACGATAATGACGGTACCTGGAGAATAAGCCCCGGCAAACTTCGTGCCAGCAGCCGCGGTAATACGAAGGGGGCTAGCGTTGTTCGGATTTACTGGGCGTAAAGCGCACGTAGTCGGGTCGTTAAGTCAGGGGTGAAATCCCGGAGCTCAACTCCGGAACTGCCTTTGATACTGGCGACCTCGGCA
+
77FGECCF@CC<,CF@FC@@FCFCEF@FG8@:CF,CAF<F@E@EF8F:+6@6DEF<<FGGA<,=FD<=EFGCGCF@FCCA@<<,<E,,=5=FG7+@48A,A<FGCGG9F9E<AED>3+@F7CGFGGFGDC<F<@FAFFCGGC,F9>+:FCCFG7B:<;F<>FEDCCFCGGGDGGBBFGFAF**18E71CE>FFGGGGGDF:*CCEGG::FDFGGCEE/<?C5*:E:FG*<CC5AC7CEGGF:7+<7FDGGGC:0:C0CD3CD>*6*<@G?D>D@DF6=?F6*66?87?97F056(2#####
@M06045:235:000000000-JCY5N:1:1101:18593:9291 1:N:0:TACAGC
CGCGGTACTCCTACGGGAGGCAGCAGCAAGGAATTTTCGTCAATGGGCGCAAGCCTGAACGAGCAACGCCGCGTGGAGGATGACGGCCTTCGGGTTGTAAACTCCTTTTTCGGGGGACGATGATGACGGTACCCCGGGAATAAGGCCCGGCTAACTCTGTGCCAGCAGCCGCGGTAATACAGAGGAGCCAAGCGTTGTCCGGATTGACTGGGCGTAAGGCGCACCGGGGCGGTCGTGCACGTGGGGTGTGAAGTCTGGCCGCTTAACGGCCAGCCGCCATCCCATGCGGCGCGGCGATCTA
+
EGGGD@@@EGCA@EFDD@B@FEEEFGFGGG8DEFGGFCFE:DEFF<FGFGEFFGFGGEDFG@EEGFGGGGGEGFGGCGCFGGGFECEEFFDFFCBFECF<<9<F,BFDFGGFGDGG>F@EGCDEGFCFGGGG<D>F@*=7<C<<B7<*CDFEEC:27,?C9C?FB:7<CC@<C82**029+0<+1*1;58CF*:CE5ECFEE*/A;++0:@EFEE5C*@8EGG******>5=/2:E*2*<**1AECCDGGF7+:>FF*0*9>C9D*9;C>GF3)00)85)94))9)9<)).(7(((#####
@M06045:235:000000000-JCY5N:1:1101:19885:9299 1:N:0:TACAGC
CGCGGTACTCCTACGGGAGGCAGCAGTGGGGAATATTGGACAATGGGCGAAAGCCTGATCCAGCAATGCCGCGTGAGTGATGAAGGCCTTAGGGTTGTAAAGCTCTTTTACCCGGGATGATAATGACAGTACCGGGAGAATAAGCCCCGGCTAACTCCGTGCCAGCAGCCGCGGTAATACGGAGGGGGCTAGCGTTGTTCGGAATTACTGGGCGTAAAGCGCGCGTAGGCGGCTTTGTAAGTTAGAGGTGAAAGCCCGGAGCTCAACTCCGGAACTGCCTTTAAGACTGCATCGCTTTCTC
+
GGGGGGGGGGGGGGGGGGGGGGGGGGGGGGGGGGGGGGGGGGGGGGGGGGGGGGGGGGGGGGGGGGGGGGGGGGGGGGGGCDGGGGFGGGGGGGGGGGGGGGFGGGGGGGGGGGGGGGGGGGGGGGGGGGGGGGGGGGGGGGGGGGGGGGGGGGGGGGGGGGGGGGGGGGGGGGGGGGGGGGGGGGGGGEGGGGGGGGGGGGGGGGGFGGDFDGGGGGGGGGGGGGGGGGGGGGGCGGGDFGGGGFGGGGGGGGCDFGDDGG4CCGFFF?GFGFFFGFFFBGFFFF??FFFFF01(#####
@M06045:235:000000000-JCY5N:1:1101:25103:9338 1:N:0:TACAGC
CGCGGTACTCCTACGGGAGGCAGCAGTGGGGAATATTGCACAATGGGCGAAAGCCTGATGCAGCGACGCCGCGTGAGGGATGACGGCCTTCGGGTTGTAAACCTCTTTCAGCAGGGAAGAAGCGAAAGTGACGGTACCTGCAGAAGAAGCGCCGGCTAACTACGTGCCAGCAGCCGCGGTAATACGTAGGGCGCAAGCGTTGTCCGGAATTATTGGGCGTAAAGAGCTCGTAGGCGGCTTGTCACGTCGGGGGTGAAAGCCCGGGGCTTAACCCCGGGTCTGCATTCGATACGGGCAACTG
+
GGGGGGGGGGGGGGGGGGGGGGGGGGGGGGGGGGGGGGGGGGGGGGGGGGGGGGGGGGGGGGGGGGGGGGGGGGGGGGGGGGGGGGGGGGGGGGGGGGGGGGGGGGGGGGGGGGGGGGGGGGGGGGGGGGGGGGGGGGGGGGGGGGGGGGGGGGGGGGGGGGGGGGGGGGGGGGGGGGGGGGGGGGGGGGGGGGGGGGGGGGGGGGGGGGGGGGGG=FGCEGGGGGGGFGGGGGGGGGGGGGGGGGGGGGG):7DGGCCCFFDGGGFFFFGFGFFEGFFFFGFFFFFF?FFFFFB0#####
@M06045:235:000000000-JCY5N:1:1101:3352:9342 1:N:0:TACAGC
CGCGGTACTCCTACGGGAGGCAGCAGTAAGGAATATTGGTCAATGGGCGCAAGCCTGAACCAGCCATGCCGCGTGCAGGAAGACTGCCCTATGGGTTGTAAACTGCTTTTGTACCAGAATAAACCTTCTTACGTGTAAGAAGCTGAATGTATGGTAAGAATAAGGATCGGCTAACTCCGTGCCAGCAGCCGCGGTAATACGGAGGATCCAAGCGTTATCCGGATTTATTGGGTTTAAAGGGTGCGTAGGCGGCCTGTTAAGTCAGAGGTGAAAACTTGCAGCTCAACTGTAAGCTTGCTCA
+
GGGGGGGGGGGGGGGGGEFGGGGGGGGGGGFGGGGGGGFGAFGGFG?EGGGGGGGGGGGGGGGGG@FFGGGGGGGGGGGGGGGGGGGGGGCGFGGDGGGGDGGGGGGGGGGGGGFFGGGGFGGGGGGGFGGGGFGGFGGGGGFGGFFGFFFGGGGAFFFFGFFFGGCFGCFCGGGGGGGGGGGGGGFGGGGGGGGGGGGGGGC5EGGGGGGGGGGGGGFGGG5E8FCCCFGGGGE6CCG?5FDGGGGGGGCDE5DGFFFGGGFGGGF@C@CFGFFFGFFFFGFFFFFFFFFAFFFA#####
@M06045:235:000000000-JCY5N:1:1101:28845:9345 1:N:0:TACAGC
CGCGGTACTCCTACGGGAGGCAGCAGTGGGGAATATTGCGCAATGGGCGAAAGCCTGACGCAGCGACGCCGCGTGTGGGATGACGGCCTTCGGGTTGTAAACCACTGTCGGGAGGGACGAATGCGCCGCAAGGCGAGTGACGGTACCTCCAAAGGAAGCACCGGCTAACTCCGTGCCAGCAGCCGCGGTAATACGGAGGGTGCGAGCGTTGTCCGGAATTATTGGGCGTAAAGGGCTCGTAGGCGGTTTGTCGCGTCGGGAGTGAAAACCTCGGGCTTAACTCGGGGCTTGCTTTTGTTCG
+
GGGGGGGGGGGGGGGGGGGGGGGGGGGGGGGGGGGGGGGGGGGGGGGGGGGGGGGGGGGGGGGGGGGGGGGGGGGGGGGGGGGGGGGGGGGGGGGGGGGGGGGGGGGGGGGGGGGGGGGGGGGGGGGGGGGGGGGGGGGGGGGGFFGGGGGGGGCFFGGGGGGGGGGGGCGGGGGGGGGGGGGGGGGGGGEGFGGGDEDGGGDGEGGGGGEGGGGGCEC87+<CG*:ECGGC+?5=FGGEGGDGGG5<DGGCGGGGEGGGDGCCFF=95@5?C@E@GF4@F>=3@DE>)8>0@)6)#####
@M06045:235:000000000-JCY5N:1:1101:24057:9356 1:N:0:TACAGC
CGCGGTACTCCTACGGGAGGCAGCAGTAGGGAATCTTCCACAATGGACGAAAGTCTGATGGAGCAACGCCGCGTGAGCGAAGAAGGTTTTCGGATCGTAAAGCTCTGTTGTGAGGGAAGAACAAGTACAGGAGTAACTGTCTGTACCTTGACGGTACCTCATTAGAAAGCCACGGCTAACTACGTGCCAGCAGCCGCGGTAATACGTAGGTGGCAAGCGTTGTCCGGAATTATTGGGCGTAAAGCGCGCGCAGGCGGCCTGCTAAGTCGGACGTGAAATCCCTCGGCTCAACCGGGTGGCG
+
GGGGGGGGGGGGGGGGGGGGGGGGGGGGGGGGGGGGGGGGGGGGGGGGGGGGGGGGGGGGGGGGGGGGGGGGGGGGGGGGGGGGGGGGGGCFGDGGGGGFGGGGGGGGGGGGGGGGGGGGGGGGGGGGGGGGGGGFGGGGGGGGGGGGGGGGGGGGGGGGGGGGGGGGGGGGGGGDGGGGGGGGGGGGGGGGGGGGGGGGGGGGGGCFGGGGGGGGGGGEEGGCGGGDCFFGCF9E*5C>CCFGGGGGGDGGGGGGGDGGGGGDGGFFDBG@GFF>DFFFFC:>>DF:DF@?:>>>#####
@M06045:235:000000000-JCY5N:1:1101:17431:9358 1:N:0:TACAGC
CGCGGTACTCCTACGGGAGGCAGCAGTGGGGAATATTGGACAATGGGCGGAAGCCTGATCCAGCAACGCCGCGTGAGGGATGACGGCCTTCGGGTTGTAAACCTCTTTCAGTACCGACGAAGCGCAAGTGACGGTAGGTACAGAAGAAGCACCGGCCAACTACGTGCCAGCAGCCGCGGTAATACGTAGGGTGCGAGCGTTGTCCGGAATTATTGGGCGTAAAGGGCTCGTAGGTGGTTTGTCGCGTCGGGAGTGAAAACCAGGTGCTTAACACCTGGCTTGCGTTCGATACGGGCGTCAC
+
GGGGGGGGCFGGGGGG>EDFGGGGDGGGGGGGGGGGGFGGGGGGGGGGGGGGEGGGGGGFGGGGGGGGGGGGGGGGGGGGGFDFEEGGGGGGGGGGGGGFEGGGGFFFGGGGGGFGGGDEGGGGGGGGGGGGGG@DFGGGGGGGGGGFGGGGGGGGGGGGFFGGGGGGGGGCGGGGGGGCGGF?7ECGGGGGGGGD8?E?>EGCEEG?EGGGGF7CG5EGE5CFGCECEGGCFE+<<A*AEG7CGGGG7DD<CDFC7CCCCCC:2*)9D4>*:;B4*:@)8CF)<BBB)8:9><2,#####
@M06045:235:000000000-JCY5N:1:1101:6779:9371 1:N:0:TACAGC
CGCGGTACTCCTACGGGAGGCAGCAGTGGGGAATATTGCACAATGGGGGAAACCCTGATGCAGCAACGCCGCGTGAGTGATGACGGCCTTCGGGTTGTAAAGCTCTGTCTTCAGGGACGATAATGACGGTACCTGAGGAGGAAGCCACGGCTAACTACGTGCCAGCAGCCGCGGTAATACGTAGGTGGCGAGCGTTGTCCGGATTTACTGGGCGTAAAGGGAGCGTAGGCGGATTTTTAAGTGAGATGTGAAATACTCGGGCTTAACCTGAGTGCTGCATTTCAAACTGGAAGTTTTCGAC
+
GGGGGGGGGGGGGGGGGGGGGGGGGGFGGGGGGGGGGGGGGGGGGGGGGGGGGGGGGGGGGGGGGGGGGGGGGGGGGGGGGGGGGGGGGGGGGGGGGGGGGGGGGGGGGGGGGGGGGGGGGGGGGGGGGEGEGGGGGGGEGGGGGFFGGGGGGGGGGGGGGGGGGGGGGGGGGGDFGGGFFFGGGGGGFEGGGGEGGGGGGGGGGGGGGGGGGGGDEGGGGGDGG:CGEFGGGGGG>FCGG>7<EFGGGGGFGGGGEFGGGGGGGFFFGFGFDFFFCF)86>BF*6?F=F4:F)).#####
@M06045:235:000000000-JCY5N:1:1101:6179:9380 1:N:0:TACAGC
CGCGGTACTCCTACGGGAGGCAGCAGTGGGGAATATTGCACAATGGGCGGAAGCCTGATGCAGCGACGCCGCGTGAGGGATGACGGCCTTCGGGTTGTAAACCTCTTTCAGCAGGGACGAAGCGTAAGTGACGGTACCTGCAGAAGAAGCGCCGGCCAACTACGTGCCAGCAGCCGCGGTAAGACGTAGGGCGCGAGCGTTGTCCGGATTTATTGGGCGTAAAGAGCTCGTAGGCGGCTTGTCGCGTGGACCGTGAAAACTTGGGGCTCAACCCCAAGCCTGCGGTCGATACGGGGCCCGG
+
GGGGGGGGDFGGGGGGGGGGGGEG@FCFGGGGGGGGFEGFGGADFGGGGDGCFFFGGGF9FFFFGGGGGGGGGGDGGGGGFEGGGGGGGGGGGGDGGGGGGGGGGGGGGGGGGGGFGGGGGEGGGGGGGGGFGGGGGGGGGGGGGGFEGFFFFGGGGGFFGFGGGGGGGFFFGEGGEEEGGGGGGGGGFGGFGGGGGGGGEDGFGGEGDE6CCGGGGGDEEGC7@CGGGGGGFGGGG*>:ECFE=<C))/<DGDFC5:CFFC7<CD>>DFGFFE@3DF37FC>F3.7)0<:6509(#####
@M06045:235:000000000-JCY5N:1:1101:7295:9406 1:N:0:TACAGC
CGCGGTACTCCTACGGGAGGCAGCAGTGGGGAATATTGCACAATGGGCGAAAGCCTGATGCAGCGACGCCGCGTGAGGGATGACGGCCTTCGGGTTGTAAACCTCTTTCAGCAGGGAAGAAGCGAAAGTGACGGTACCTGCAGAAGAAGCGCCGGCTAACTACGTGCCAGCAGCCGCGGTAATACGTAGGGCGCAAGCGTTGTCCGGAATTATTGGGCGTAGAGAGCTCGTAGGCGGCTTGTCACGTCGGGTGTGAAAGCCCGGGGCTTAACCCCGGGTCTGCATTCGATACGGGCGGGTC
+
CGGGGGGGGGGGGGEGCEGGGGGEFGCEDGGE:DEEFECGGGFGFFFGGGGGGGGGGFGGGFGGDEGGGGGEFFGGGGGEGGCGGGGFGGGGEEFGCFFDFGFFGGGGGGAFGCF>@FGGGG8FFECFFF,DEEGGCGGFFGGFAFGFFCECCGGCBFGGFG@F<7:<FFGGCEGEGDGGCE9FCC0+;8;EE>GCE8CC>:C9CEE5>8+3CCC9EGGGE**9+;C<CCGEFCFGD*9**02++9FD)9C*:5<7<*?C4C3>GC@>DF7?GFFFG3>)57@=6?**/@>B@02(#####
@M06045:235:000000000-JCY5N:1:1101:8938:9441 1:N:0:TACAGC
CGCGGTACTCCTACGGGAGGCAGCAGTCGGGAATTTTGCCCAATGAGCGAAAGCTTGAGGCAGCAACTCCGCGTGAGGGATGAAGGCTCTAGGGTCGTAAACCTCTTTTCTCAGGGAAGATACAAGACGGTACCTGAGGAATAAGCGACGGCTAACTACGTGCCAGCAGCCGCGGTAATACGTAGGTCGCAAGCGTTGTCCGGATTTACTGGGCGTAAAGAGCGCGCAGGCGGCTGGCCAAGTCCGATGTGAAAGCTTCCGGCTTAACTGGAAAATTGCATCGGAAACTGGTCGGCGATCT
+
GGGGGGGGGGGGGGGGGGGGGGGGGGGGGGGGGGGGGGGGGGGGGGGGGGGGGGGGGGGGGGGGGGGGGGGGGGGGGGGGGGGGGGGFGGGGGGGGGGGGGGGGGGGGGGGGGGGGGGGGGGGGGGGGGGGGGGGGGGGGGGGGGGGGGGGGGGGGGGGGGGGGGGGGGGGGGGGGGGGGGGGGGGGGGGGDGGGGGGGGGGGGGDFGGGGGGGGGGGGDGGGGGGGGGGGGGGGEGGFGGFGGGGDGGGGG?DFGGGGCDGGGGGFFGFGFGF:FGFFFFGFFFFBFF?FFFFF(#####
@M06045:235:000000000-JCY5N:1:1101:6205:9455 1:N:0:TACAGC
CGCGGTACTCCTACGGGAGGCAGCAGTGGGGAATATTGCGCAATGGGCGGAAGCCTGACGCAGCGACGCCGCGTGGGGGATGACGGCCTTCGGGTTGTAAACCTCTTTCAGCAGGGACGAAGCGGAAGTGACGGTACCTGCAGAAGAAGCACCGGCCAACTACGTGCCAGCAGCCGCGGTAATACGTAGGGTGCAAGCGTTGTCCGGAATTATTGGGCGTAAAGAGCTCGTAGGCGGTTCGTCGCGTCGGCTGTGAAAACCCGGAGCTCAACTCCGGGCCTGCAGTCGATACGGGCCGCGC
+
GGGGGGGGGGGGGGGGGGGGGGGGGGGGGGGGGGGGGGGGGGGGGGGGGGGGGGGGGGGGGGGGGGGGGGGGGGGGGGGGGGGGGGGGGGGGGGGGGGGGGGGGGGGGGGGGGGGGGGGGGGGGGGGGGGGGGGGGGGGGGGGDGGGGGGGGGGGGGGGGGGGGGGGGGGGGGGGGGGGGGGFGGG9@CEGGGGGGGGGGGGGGGGGGDGFGGGGGGGGGGGEGGGGGGGEGGGGGGEDEGGGGGGGGGGGFGGGGGGGFGGGGGGBFGFGFGFFFDBDFFGFFF?FDEFFFFFF(#####
@M06045:235:000000000-JCY5N:1:1101:20986:9478 1:N:0:TACAGC
CGCGGTACTCCTACGGGAGGCAGCAGTGGGGAATATTGCACAATGGGCGAAAGCCTGATGCAGCGACGCCGCGTGAGGGATGACGGCCTTCGGGTTGTAAACCTCTTTCAGCAGGGACGAAGCGCAAGTGACGGTACCTGCAGAAGAAGCACCGGCTAACTACGTGCCAGCAGCCGCGGTAATACGTAGGGTGCAAGCGTTGTCCGGAATTACTGGGCGTAAAGAGTTCGTAGGCGGTTTGTCGCGTCGTTTGTGAAAACCAGCAGCTCAACTGCTGGCTTGCAGGCGATACGGGCACATC
+
GGGGGGGGGGGGGGGGGGGGGGGGGFFFGGGEGGGGGGGGGGGGGGGGGGGGGGGGGGGGGGGGGGGGGGGGGGGGGGGGGGGGGGGGGGGGGGGGDGGGGGGGGGGGGDFGGGGGGCFGGGGGGGGGGGGGEFEGCGGGGGGGGGGGGGGGGGGGGCGEFGGC<FFGGGGGGGGGGGGBC@GCGGFGGDCFGGGGDFGGGGGGGGGGEGGGGFFGGGGGGGGGFFFEGGGGFGGGG=CEEGGGGGDGGD53CGGG:::DD:FGGGFFGFDFGFFFGFFF>)5/=4>7;EB>FF>,#####
@M06045:235:000000000-JCY5N:1:1101:26843:9485 1:N:0:TACAGC
CGCGGTACTCCTACGGGAGGCAGCAGTGGGGAATATTGGACAATGGGGGAAACCCTGATCCAGCCATGCCGCGTGTGTGAAGAAGGCCTTAGGGTTGTAAAGCACTTTCAGTGGGGAGAAAGGTGGTTCACCTAATACGTGAATCAATTGATGTTACCCACAGAAGAAGCACCGGCTAACTCCGTGCCAGCAGCCGCGGTAATACGGAGGGTGCAAGCGTTAATCGGAATTACTGGGCGTAAAGCGCACGTAGGCGGTGAGTTTAGCCAGCTGTGAAATCCCCGGGCTCAACCTGGGAATG
+
GGGGGGGGGGGGGGGGGGGEFFGGGGFGGGGGGGGGGGGGGGGEFGGGGGGGGGGGGGGGGFFGGGGGGGGGGGGFGGGGGGGGGGGGGGGGGGEGGGGGGGGGFGGGGGGBFGGGGGGGGGGGGGGGFDGFGGGGGGGFFGGGGGGGGFGGGGGGGGGGGGGGGGGGGGGGGGGGGGGGGGFGGGGGGGGGGGGGDGGGGGFC9EE:BEEEGGGFGGE8*C@GGGGGDGGGGGGGGGD*:CFGGGGGDGGFFCFGGCDFF?FGFGFFGFGFFFFFC??BFG@BBFF3;FFFF7?F#####
@M06045:235:000000000-JCY5N:1:1101:13666:9493 1:N:0:TACAGC
CGCGGTACTCCTACGGGAGGCAGCAGTGGGGAATATTGCACAATGGGCGGAAGCCTGATGCAGCGACGCCGCGTGAGGGATGACGGCCTTCGGGTTGTAAACCTCTTTCAGCAGGGACGAAGCGCAAGTGACGGTACCTGCAGAAGAAGCGCCGGCCAACTACGTGCCAGCAGCCGCGGTAAGACGTAGGGCGCGAGCGTTGTCCGGATTTATTGGGCGTAAAGAGCTCGTAGGCGGCTTGTCGCGTCGTCTGTGAAATCCCGCGGCTCAACTGCGGGTCTGCAGGCGATACGGGCTGTAA
+
GGGGGGGGGGGGGGGGGGGGGGGGGGGGGGGGGGGGGFGGGGGGGGGGGGGGGGGGGGGGGGGGGGGGGGGGGGGGGGGGGGGGGGGGGGGGGGGGGGGGGGGGGGGGGGGGGGGGGGGGGGGGGGGGGGGGGGGGGGGGGGGGGGGGGGGGGGGGGGGGGGGGGGGGGGGGGGGGGGGGGGGGGGGGGGGGGGGGGGGGEGGGGGGGEEFFGGGGGGGGEEGGGGGGFGGGGGGGGGGEGGGGGGGGGGGGGGFCG=CGGDGGGGFEGFD@G?FEGBDFFGFFFFDEBDFBFFF0#####
@M06045:235:000000000-JCY5N:1:1101:18270:9509 1:N:0:TACAGC
CGCGGTACTCCTACGGGAGGCAGCAGTGGGGAATATTGCGCAATGGGCGGAAGCCTGACGCAGCGACGCCGCGTGGGGGATGACGGCCTTCGGGTTGTAAACCTCTTTCAGCAGGGACGAAGCGCAAGTGACGGTACCTGCAGAAGAAGCACCGGCCAACTACGTGCCAGCAGCCGCGGTAATACGTAGGGTGCAAGCGTTGTCCGGAATTATTGGGCGTAAAGAGCTCGTAGGCGGTTCGTCGCGTCGGCTGTGAAAACCCGGAGCTCAACTCCGGGCCTGCAGTCGATACGGGCAGACC
+
GGGGGGGGGGGGGGGGGGGGGGGGFGGGGGGGGGGGGGGGGGGGGGGGGGGGGGGGGGGGGGGGGGGGGGGGGGGGGGGGGGGGGGGGGGGGGGGGGGGGGGGGGGGGGGGGGGGGGGGGGGGGGGGGFFGGGGGGGGGGGGGGGGGGGGGGGGGGGGGGGGGGGFGGGGGGGGGGGGEEGE9?FGGGGGGGGGGGGGGGGGEGGEGCGGGGGG:FFGGGGGGGFGGGGGDEFEGGGGGGGGG55CD<CDGFEGGDFGCGDCGGDD>FF?DFDFF>D>:BBD><@?6::BF,08>(#####
@M06045:235:000000000-JCY5N:1:1101:8291:9511 1:N:0:TACAGC
CGCGGTACTCCTACGGGAGGCAGCAGTGGGGAATATTGGACAATGGGCGCAAGCCTGATCCAGCCATGCCGCGTGAGTGATGAAGGCCCTAGGGTTGTAAAGCTCTTTCAACGGGGAAGATAATGACGGTACCCGTAGAAGAAGCCCCGGCTAACTTCGTGCCAGCAGCCGCGGTAATACGAAGGGGGCTAGCGTTGTTCGGAATTACTGGGCGTAAAGCGCACGTAGGCGGATCGATCAGTCAGGGGTGAAATCCCAGGGCTTAACCCTGGAACTGCCTTTGATACTGTCGATCTTCAGT
+
GGGGGGGGGGGGGGGGGGGGGGGGGGGGGGGGGGGGGGGGGGGGGGGGGGGDGGGGGGGGGGGGGGGGGGGGGGGGGFGGGGGGGGGGGGGGGGGGGGGGGGGGGGGGGGGGGGGGGGGGGGGGGGGGGGGFGFGGGGGGGGGGGGGGGGGGGGGGGGGGGGGGGGGGGGGGGGGGGGGGGGGGGGGGGGGGGGEGGGGGGGDGGGFGGGGGGGGGGGGGECEGGCGGGFGGEEEGGFGEGGFGFGGG>DFGGFGGFGGGGGGGGGFFG>GFGFFFGFFFBDFF?=F@FFFBF:?4#####
@M06045:235:000000000-JCY5N:1:1101:16155:9512 1:N:0:TACAGC
CGCGGTACTCCTACGGGAGGCAGCAGTGGGGAATATTGCACAATGGGCGAAAGCCTGATGCAGCAACGCCGCGTGAGCGATGAAGGCCTTCGGGTCGTAAAGCTCTGTCCTCAAGGAAGATAATGACGGTACTTGAGGAGGAAGCCCCGGCTAACTACGTGCCAGCAGCCGCGGTAATACGTAGGGGGCTAGCGTTATCCGGATTTACTGGGCGTAAAGGGTGCGTAGGTGGTTTCTTAAGTCAGGAGTGAAAGGCTACGGCTCAACCGTAGTAAGCTCTTGAAACTGGGAAACTTCTACT
+
GGGGGGGGGGGGGGGGGGGGGGGGGGFGGGGGGGGGGGGGGGGGGGGGGGGGGGGGGGGGGGGGGGGGGGGGGGGGGGGGGGGGGGGGGGGGGGGGGGGGGGGGGGGGGGGGGGGGGGGGGGGGGGGGGGGGGGGGGGGGGGGGGGGGGGGGGGGGGGGGGGGGGGGGGGGGGGGGGGGGGCFGGGGGGGGGGGGGGGGGGGGGGGGGGGGGFG:=EFFGGGGGGGGGGGGGGFGF>EGGGGGGGGGGFGFFFGGFGGGGGD)>CGFFG5CEGFFFGF@F?FFFFFFFFFFFFF4:#####
@M06045:235:000000000-JCY5N:1:1101:7230:9517 1:N:0:TACAGC
CGCGGTACTCCTACGGGAGGCAGCAGTAGGGAATCTTGCGCAATGGGCGAAAGCCTGACGCAGCGACGCCGCGTGAGGGAAGAAGGCCTTCGGGTTGTAAACCTCTTTCAGGAGGGACGAAGCCACTCGGGTTAATAGCCTAGAGGGTGACGGTACCTCCAGAAGAAGCCCCGGCTAACTACGTGCCAGCAGCCGCGGTAATACGTAGGGGGCAAGCGTTGTCCGGATTTATTGGGCGTAAAGAGCGTGTAGGCGGCCATACAGGTCAGCTGTGAAAACTCGAGGCTCAACCTCGAGGCGC
+
GGGGGGGGGGGGGGGGGGGGGGGGGGGGGGGGGGGGGGGGGGEEGGGGGGGGGGGGGGGGGGGGGGGGGGGGGGGGGGGGGGGGGGGGGGGGGGGGGGGGGGGGGGGGGGGGGGGGGGGGGGGGGGGGGGGGGGGGGGGGGGGGGGGGGGGGGGGDFGFGGGGGGGGGGGGGGGGGGGGGGGGGGFGCGGGGGGGGGGEGGGGGGFFGGGGGGGGGGGGGGGGGGGGCG?FGGGGGGGGGGGGGGGGGGDGGGGGGGGDFGFFGGGFFGFGFGF=6D?FFFDFFFF@>@FFFFFF-#####
@M06045:235:000000000-JCY5N:1:1101:26294:9532 1:N:0:TACAGC
CGCGGTACTCCTACGGGAGGCAGCAGTGGGGAATATTGCACAATGGGCGAAAGCCTGATGCAGCAACGCCGCGTGAGCGATGAAGGCCTTCGGGTCGTAAAGCTCTGTCCTCAAGGAAGATAATGACGGTACTTGAGGAGGAAGCCCCGGCTAACTACGTGCCAGCAGCCGCGGTAATACGTAGGGGGCTAGCGTTATCCGGATTTACTGGGCGTAAAGGGTGCGTAGGTGGTTTCTTAAGTCAGGAGTGAAAGGCTACGGCTCAACCGTAGTAAGCTCTTGAAACTGGGAAACTTGTGGC
+
GGGGGGGGGGGGGGGGGGGGGGGGGGGGGGGGGGGGGGGGGGGGGGGGGGGGGGGGGGGGGGGGGGGGGGGGGGGGGGGGGGGGGGGGGGGGGGGGGGGGGGGGGGGGGGGGGGGGGGGGGGGGGGGGGGGGGGGGGGGGGGGGGGGGGGGGGGGGGGGGGGGGGGGGGFGGGGGGGGGGGGGGGGGGGGGGGGGGGGGGGGGGGGGGGGGGGGEGGGGGGGGGGEGGGGGGGGGFFGGGGGGGGGFDCFGFGGGGGFGGGGDDFGFFGFGEGFFFD?F=FGFFFFFFFFFFFBF2#####
@M06045:235:000000000-JCY5N:1:1101:18363:9544 1:N:0:TACAGC
CGCGGTACTCCTACGGGAGGCAGCAGTGGGGAATATTGCACAATGGGCGGAAGCCTGATCCAGCAACGCCGCGTGAGGGATGACGGCCTTCGGGTTGTAAACCTCTTTCGGTGGGGACGAAGCGCAAGTGACGGTACCCACTAAAGAAGCACCGGCCAACTACGTGCCAGCAGCCGCGGTAATACGTAGGGTGCGAGCGTTGTCCGGAATTATTGGGCGTAAAGGGCTCGTAGGCGGTTTGTCGCGTCGGGAGTGAAAACCAGGTGCTTAACACCTGGCTTGCTTTCGATACGGGCAGTAC
+
GGGGGGGGGGGGGGGGGGGGGGGGGGGGGGGGGGGGGGGGGGGGGGGGGGGGGGGGGGGGGGGGGGGGGGGGGGGGGGGGGGGGGGGGGGGGGGFGGGGGGGGGGGGGGGGGGGGGGGGGGGGGGGGGGGGGGGGGGGGGGGGGGGGGGGGGGGGGGGGGGGGGGGGGGGGGGGGGGGGGGGGGGGGGGGGFGGGEGGGCGCGGFGGEEGGFGGGGGGGCEEGGGGEF:EEGGGGGGEGGE7>EFGGGGGGDGDFFGGGGDGGGFG:=7=D4>FEFGFF>FGFFFF?D>F@>@?>(#####
@M06045:235:000000000-JCY5N:1:1101:17492:9548 1:N:0:TACAGC
CGCGGTACTCCTACGGGAGGCAGCAGTGGGGAATATTGCGCAATGGGCGGAAGCCTGACGCAGCGACGCCGCGTGGGGGATGACGGCCTTCGGGTTGTAAACCTCTTTCAGCAGGGACGAAGCGGAAGTGACGGTACCTGCAGAAGAAGCACCGGCCAACTACGTGCCAGCAGCCGCGGTAATACGTAGGGTGCAAGCGTTGTCCGGAATTATTGGGCGTAAAGAGCTCGTAGGCGGTTTGTTGCGTCGGCTGTGAAATCCCGAGGCTCAACCTCGGGTCTGCAGTCGATACGAGGGACAG
+
DGGGGEGGGGF<FFGGG@FEFDGGGGGGGGGGE?DFEGGGDGEGGFGGD:FFGGGFGFFGDG:BFGGGGCFGEGGGGGGC:CDFGGGFGGGGGGGGGGGGGGF8CFGGECFAAFGGGDBCF7EEEGFGGGGFGGFFEFEGFGFFFGEACCCCCCFGGDFC@:F8;*8FFGGGGFCEDGGEG>70CFCFF>EAECF7EFEG5CC9FC*888+:9E7E8CC:7;;FC=E97C8AF5E=DG5*:59:EDC5C<C5=FGGG7>7CC*573>F**9826)09>F3)7=B?B65>@>(7?F1#####
@M06045:235:000000000-JCY5N:1:1101:6666:9572 1:N:0:TACAGC
CGCGGTACTCCTACGGGAGGCAGCAGTGGGGAATCTTGCGCAATGGCCGAAAGGCTGACGCAGCGACGCCGCGTGTGGGAGGACGCCTTTCGGGGTGTAAACCACTGTTGCCCGGGACGAACACTGAGTTTCGACTCAGCTGACGGTACCGGGTGAGGAAGCACCGGCTAACTCCGTGCCAGCAGCCGCGGTAATACGGAGGGTGCGAGCGTTGTCCGGAATCATTGGGCGTAAAGGGCGCGTAGGTGGCCTGTGCAAGCGTGCGGTGAAAGCTCGGGGCTCAACCCCGAGTCGGCTGTTC
+
GGGGGGGGGGGGGGGGGGGGGGGGGGGGGGGGGGGGGGGGGGGGGGGGGGGGGGGGGGGGGGGGGGGGGGGGGGGGGGGGGGGGGGGGGGGGGGGGGGGGGGGGGGGGGGGGGGGGGGGGGGGGGGGGGGGGGGGGGGGGGGGGGGGGGGGGGFGGGGGGGGGGGGGGGGGGGGGGGGGGGGGGGGGGGGGGGGGGGGGDGGEEGGGDGGGGEGGGGGGE=FGGEGFGGGGGGEFGGGGDGGCEGGGDGGGGGFGGDGGGGGGGGGFFCF76D?FFDBFFBGFFF>EFFDF?FBF1#####
@M06045:235:000000000-JCY5N:1:1101:22947:9602 1:N:0:TACAGC
CGCGGTACTCCTACGGGAGGCAGCAGTGGGGAATATTGGACAATGGGCGCAAGCCTGATCCAGCAATGCCGCGTGTGTGAAGAAGGCCTTCGGGTTGTAAAGCACTTTTATCGGGAACGAAACATTGTCGGCCAATACCCGGCAAGACTGACGGTACCCGAGGAATAAGCACCGGCTAACTCCGTGCCAGCAGCCGCGGTAATACGGAGGGTGCAAGCGTTAATCGGAATTACTGGGCGTAAAGCGTGCGCAGGCGGTTTGTTAAGTCTGCTGTGAAATCCCCGAGCTCAACTTGGGTTAG
+
GGGGGDEGFGFFGGGGGGGGGGGGGGGGGGGGGGGGGGGGGFFEEFGGEGGGGGGGGGGGGGGGGGGGGGGGGGGGGGGGGGGGGGGFGGGGGGGGGGGGGGGFFGGGGGGGGGGGGGGGGGGGGGGGGGGGGGGGGGCGGGGGGGGGGGGGGGGGGGGCG@DGGFGFGGGGGGGGCCFF9CFG@FGGGGGGGGGEG*888EFGGGDECEGGGGGGFFC85CGFGGGECGGFFGGGGGG5=DGGGG*97>E):5DCGCC7CFGGG70*:=DF<*9?7*=*<F5@>DDDFFFFF99?#####
@M06045:235:000000000-JCY5N:1:1101:7687:9617 1:N:0:TACAGC
CGCGGTACTCCTACGGGAGGCAGCAGTGGGGAATATTGGACAATGGGCGGAAGCCTGATCCAGCAACGCCGCGTGAGGGATGACGGCCTTCGGGTTGTAAACCTCTTTCAGCACAGACGAAGCTGACTCCACGTGTGGGGTGGGTGACGGTATGTGCAGAAGAAGCACCGGCCAACTACGTGCCAGCAGCCGCGGTAATACGTAGGGTGCGAGCGTTGTCCGGAGTTATTTGGCGTAAAGGGCTCGTAGGCGGTTTGTCGCTTCGGGGGTGAGATCCACTGGCGTAACTGGTGGGTTAATA
+
FGGGCGFFE<@CA@CCGGEGGGGGGGDFGD@@CFE99CFGFD<AFGGGGGDEEGGGDEFEFFFC<FF=CFGDFFEEGF:@??FEF:7F:E<C7:EFDGGGFDFGFGGGGDF9ADFFFGCG@CFFG9,@=><<CD@,@FGGFFGG<C7,6<*<CGA9CFG9<CCFC@@FGGCBF7CFFGFGBEFCCCEF@FF?EGEC8?FF9FF+8:ECECC/**?E*?E:<E=>*;70+<+2A6ECD=F9+9C6=C>CC/<5=>DDCC*>5***)7;)9)9)*/*/29?*<FF).057==6)70(,#####
@M06045:235:000000000-JCY5N:1:1101:12483:9629 1:N:0:TACAGC
CGCGGTACTCCTACGGGAGGCAGCAGTGGGGAATATTGGACAATGGGCGAAAGCCTGACCCAGCAACGCCGCGTGAAGGATGAAATCCTTCGGGATGTAAACTTCGCAAGAACAGGAAGAATAAGCCGGTGTAAATACCATCGGTGATGACGGTACTGTTTGTAAGCTCCGGCTAACTCCGTGCCAGCAGCCGCGGTAATACGGGGGGAGCAAGCGTTGTTCGGATTTACTGGGCGTAAAGGGCGGGTAGGCGGCCACCGCAAGTCGACTGTGAAATCTCCGGGCTTAACCCGGAAACTTT
+
GGGGGGGGGGGGGGGGGGGGGGGGGGGGGGGGGGGGGGGGGGGGGGGGGGGGGGGGGGGGGGGGGGGGGGGGGGGGGGGGGGGGGGGGGGGGGGGGGGGGGGGGGGGGGGGGGGGGGGGGGGGGGGGGGGGGGGGGGGGGGGGGGGGGGGGGGGGGGGGGGGGGGGGGGGGGGGGGGGGGGGGGGGGGGFF7EDGGGGGCGGGGGGGGGGGGFFGGEEGGGGGGGGGGGGGGGGGGGGDGGGGGGGGGGGGGGGGGGGFGGDDGGGFEDDGFGFFFGFFFFGFFFBFFFF=0@;6;#####
@M06045:235:000000000-JCY5N:1:1101:28402:9658 1:N:0:TACAGC
CGCGGTACTCCTACGGGAGGCAGCAGTGGGGAATTTTGGACAATGGGGGCAACCCTGATCCAGCCATTCCGCGTGAGTGAAGAAGGCCTTCGGGTTGTAAAGCTCTTTTGTCCGGAACGAAACGGTTAGGTCTAATAAGCCTGACTACTGACGGTACCGGAAGAATAAGCACCGGCTAACTACGTGCCAGCAGCCGCGGTAATACGTAGGGTGCGAGCGTTAATCGGAATTACTGGGCGTAAAGCGTGCGCAGGCGGTTTTGTAAGCCAGATGTGAAATCCCCGGGCTCAACCTGGTTCAA
+
GGGGGGGGGGGGGGGGGGGGGGGGGGGGGGGGGGGGGGGGGGGFGGGGGGGGGGGGGGGGGGGGGGGGGGGGGGGGGGGGGGGGGGGGGGGGGGGGGGGGGGGGGGGGGGGGGGGGGGGGGGGGGGGGGGFGGGGGGGGGGGGGGGGGGGGGGGGGGGGGGGGGGGGGGGGGGGGGGGGGGGGGGGGGFGGGGGGGGGGGGGGGGGGFGGGGGGGDGGGEGGGGGGEE=FGGGGGFGGGGGDGGGGGGGGGDCDGGGDD<FGGGGGFFGFF?FFFFCB=FF>>)7BEEFFFFFBB<#####
@M06045:235:000000000-JCY5N:1:1101:9133:9658 1:N:0:TACAGC
CGCGGTACTCCTACGGGAGGCAGCAGTGGGGAATATTGCACAATGGGCGAAAGCCTGATGCAGCAACGCCGCGTGAGCGATGAAGGCCTTCGGGTCGTAAAGCTCTGTCCTCAAGGAAGATAATGACGGTACTTGAGGAGGAAGCCCCGGCTAACTACGTGCCAGCAGCCGCGGTAATACGTAGGGGGCTAGCGTTATCCGGATTTACTGGGCGTAAAGGGTGCGTAGGTGGTTTCTTAAGTCAGGAGTGAAAGGCTACGGCTTAACCGTAGTAAGCTCTTGAAACTGGGAAACTTGGTCT
+
GGGGGGGGGGGGGGGGGGGGGGGGGGFGGGGGGGGGGGGGGGGFGGGGGGGGGGGGGGGGGGGGGGGGGGGGGGFGGGGGGGGGGGGGGGGGGGGGGGGGGGGGGGGGGGGGGGGGGGGGGGGGGGGGGFGGGGGGGGGGGGGGGGGGGGGGGGGGGGGGGGGGGGGGGGGGGGGGGGGGGGGGGGGGGGGGGGGGGGGGGGGGGFFGGGGGGGGGGGGGGGGGGGGGGGGG8EGGCGGGGGFGFGFGFGGGGGGFGFCGGGDG<FFFG.9@GFFFF?:=?CBFFF?FFF>?FB29#####
@M06045:235:000000000-JCY5N:1:1101:19866:9682 1:N:0:TACAGC
CGCGGTACTCCTACGGGAGGCAGCAGTGGGGAATATTGCACAATGGGGGAAACCCTGATGCAGCAACGCCGCGTGAGTGATGACGGCCTTCGGGTTGTAAAGCTCTGTCTTCAGGGACGATAATGACGGTACCTGAGGAGGAAGCCACGGCTAACTACGTGCCAGCAGCCGCGGTAATACGTAGGTGGCGAGCGTTGTCCGGATTTACTGGGCGTAAAGGGAGCGTAGGCGGATTTTTAAGTGAGATGTGAAATACTCGGGCTTAACCTGAGTGCTGCATTTCAAACTGGAAGTCTGGCGA
+
GGGGGGGGGGGGGGGGGGGGGGGGGGFFGGGGGGDGGGGGGGGGGGGGGGGGGGGGGGGGGGGGGGGGGGGGGGGGGGGGFGGGGGGGGGGGGGGGGGGGGGGGGGGGGGGGGGGGGGGGDGGDGGGGGEFECFFCGGGGGGFGGCGGGECFEG7FGGGGGGGGGGGG>CGGGG<<FFGGFCGGGGGGGGC8>EEGGE7CEC8:>ECE7<FFFGD8E=?:EFGGE:CGCCGG5*CFFF5+A?C??>:77C:CF:DC267CC<7C<DFFCFF::BFFGFFFFGFFFFFBFF???:46#####
@M06045:235:000000000-JCY5N:1:1101:27848:9692 1:N:0:TACAGC
CGCGGTACTCCTACGGGAGGCAGCAGTGGGGAATATTGCACAATGGGGGAAACCCTGATGCAGCCACGCGGCGTGGGGGATGACGGCCTTCGGGTTGTACACCGCTTTCAGCAGGGAAGAAGCGGAAGTGACGGTACCAGCAGGAGAAGTACCACCTAACTACGTGCCAGCAGCCGCGGTAATACGTAGGGGGCGAGCGTGGTCCGGAATCACTGGGCGCAAAGGGTGCGTAGGCGGCCTAGCAAGTCCTGTGTGAAAGGTCTCGGCTTAACCGAGGAACGTCATGGGAAACTTTTGCCAT
+
<;@7@:@F<@EFGAFEGG:BCFE@@EFGGG@C:F<C<DDGGGEGFGGEDFGDFF@FGDAEG,@<,CCCF+>=FCD7F@EDGDB:BFGEEGCFCCFGGGG,@DGFEGDG99D9FGGGCEGGC,<C*55F8,;C:CFC*,,,>FF**1,,,7;33,,1@::F9FGGCCFFFC:FC:*:**14*;7:9E0<*8;?:C8*:CE**:CC:CG*:8?+0:C:8::***/<@8::5:**8CC5C*)2*09:+>:*:*::+:<C+0>49*;F43<>9?:=F3))9)05)*.07**)00)(*).-#####
@M06045:235:000000000-JCY5N:1:1101:10673:9704 1:N:0:TACAGC
CGCGGTACTCCTACGGGAGGCAGCAGTGGGGAATATTGCACAATGGGCGAAAGCCTGATGCAGCGACGCCGCGTGAGGGATGACGGCCTTCGGGTTGTAAACCTCTTTCAGTAGGGAAGAAGCGAAAGTGACGGTACCTGCAGAAGAAGCGCCGGCTAACTACGTGCCAGCAGCCGCGGTAATACGTAGGGCGCAAGCGTTATCCGGAATTATTGGGCGTAAAGAGCTCGTAGGCGGTTTGTCGCGTCTGCTGTGAAAGACCGGGGCTCAACTCCGGTTCTGCAGTGGGTACGGGCAGGTC
+
GGGGGGGGGGGGGGGGGGGGGGGGGGFGGGGGGGGGGGGGGGGGGGGGGGGGGGGGGGGGGGGGGGGGGGGGGGGGGGGGGGGGGGGGGGGGGGGGGGGGGGGGGGGGGGGFGGGGGGGGGGGGGGGGGGGGGGGGGGGGGGGGGGGGGGGGGGGGDGGGGGGGGGGGGGGGGGGGGGGGGGGGGGGGGGGGGGGDGGGGGGGGGGGGGGGGGGGGGGGEGGGGGGGGGDEEGGGGGCG=EFGGGGGGGGG>FFDCFFGFGFGGG3>BGFGFGFFFGF>BB7FFFFF@4<?:EB>(#####
@M06045:235:000000000-JCY5N:1:1101:24988:9709 1:N:0:TACAGC
CGCGGTACTCCTACGGGAGGCAGCAGCGAGGAATTTTGCGCAATGGGCGAAAGCCTGACGCAGCAACGCCGCGTGGGTGATGAAGGCCCTCGGGTTGTAAAGCTCTTTTGTCCGGAAAGAAAAGCTTTCGGTTAATACCCGGAAGTCATGACGGTACCTAACGAGGAAGCCACGGCTAACTACGTGCCAGCAGCCGCGGTAATACGTAGGTGGCAAGCGTTGTCCGGATTTATTGGGCGTAAAGCGCGCGCAGGCGGTTTACCTAAGTCTGATGTGAAATCTTGTGGCTCAACCACATCTT
+
GGGGGGGGGGGGGGGGGGGGGGGGGGGGGGGGGGGGGGGGGGGGGGGGGGGGGGGGGGGGGGGGGGGGGGGGGGGGGGGGGGGGGGGGGGGGGGGDGGGGGGGGGGGGGGGGGGGGGGGGGGGGGGGGGGGGGGGGGGGGGGGGGGGGGGGGGGGGGGFGGGGGGGGGGCFGGGGGGGGFFCFDGGGGGFFFCFFGGCGGGGGGGGFGFECCGGGGGGGGGGGGGDG=CECFGGGGGGGGDGFGGGDGGGCGEGGGGGGGDFGGGGFFGFGFFFFFGFFFFGF6=FFF>FFFFFF?#####
@M06045:235:000000000-JCY5N:1:1101:23374:9718 1:N:0:TACAGC
CGCGGTACTCCTACGGGAGGCAGCAGTGGGGAATCTTGCGCAATGGTCGGAAGACTGACGCAGCGACGCCGCGTGTGGGAGGACGCCTTTCGGGGTGTAAACCACTGTTGCCCGGGACGAACTGGCGGTTTCGACCGCCCTGACGGTACCGGGTGAGGAAGCACCGGCTAACTCCGTGCCAGCAGCCGCGGTAATACGGAGGGTGCGAGCGTTGTCCGGAATCATTGGGCGGAAAGGGCGCGTAGGTGGCCCGGTCAGTCTTTGGTGAAAGCGCGGGGCTCAACCCTGCGTCGGCCTCGAT
+
GGGGGGGGGGGGGGGGGGGGGGGGGGGGGGGGGGGGGGGGGGGGGGFGGGGGGGGGGGGGGGGGGGGGGGGDGGGGGGGGGGGGGGGGGGGGGGGGGGGGGGGGGGGGGGGGGGGGGGGGGGGGGGGGGGGGGGGGGGGGGGGGGGGGGGGGGGGGGGGGGGGGGGGGGGGGGGGGGGGGGGGGGGGGGEE8EGGGGGGGGGGGGGGEEEECECCCGGG?E=<:CGGGGGD*:CGGGGGGED7CEGGFG4FGGGGG59>CDFC:FCFFGFG?CDFEGFF)56=FFFFFFDEFFFF?#####
@M06045:235:000000000-JCY5N:1:1101:21079:9729 1:N:0:TACAGC
CGCGGTACTCCTACGGGAGGCAGCAGTGGGGAATATTGGACAATGGGCGCAAGCCTGATCCAGCAATGCCGCGTGAGTGAGGAAGGCCTTAGGGTTGTAAAGCTCTTTCACCCACGACGATGATGACGGTAGTGGGAGAAGAAGCCCCGGCTAACTTCGTGCCAGCAGCCGCGGTAATACGGAGGGTGCGAGCGTTGTCCGGAATCATTGGGCGTAAAGGGCGCGTAGGTGGCCCCTCAAGCGGGCGGTGAAAGTCGGGGGCTCAACCCCCGATCGGCCGTGCGAACTGGGGGGCGATCTC
+
GGGGGGGGGGGGGGGGGGGGGGGGGGGGGGGGGGFGGGGGGGGGGGGGGGGGGGGGGGGGGGGGGGGGGGGGGGGGGGGGGGGGGGGGGGGGGGGGGGGGGGGGGGGGGGGGGGGGGGGGFGGGGGGGGEGGGGGGGGGGGGGGGGGGGGGGGGGGGGGGGGGGGGGGGGGGGGGGGGGGGGGGGGGGGGGGGGGEGGGGGGDEGDGGGGGGGGEGGGGGGGGGGEGGGGGGFGFEFGGGGGGGGGGGGGGGGCGGGGGGGGGGGCFFGFGFG5BFGFFFFGF@))7@FFFF:>>(#####
@M06045:235:000000000-JCY5N:1:1101:28938:9732 1:N:0:TACAGC
CGCGGTACTCCTACGGGAGGCAGCAGTGGGGAATATTGCACAATGGGCGAAAGCCTGATGCAGCGACGCCGCGTGAGGGATGACGGCCTTCGGGTTGTAAACCTCTTTCAGCAGGGAAGAAGCGAAAGTGACGGTACCTGCAGAAGAAGCACCGGCTAACTACGTGCCAGCAGCCGCGGTAATACGTAGGGTGCGAGCGTTGTCCGGAATTATTGGGCGTAAAGAGCTTGTAGGCGGTTTGTCGCGTCTGCTGTGAAATTTCGGGGCTCAACCCCGAACTTGCAGTGGGTACGGGGAATGT
+
E<FEFF@FFGFFGGGGGCCFECCDCF@FFGEFGGGGFGGGCGFGGGGGCFCFCF@FGGGGGFAEGGGGGGGGGGGDGGD?CFFDFGGGGGFGGGGGGGGFFFDGGGFGFFGGGGGGGGEGGGGGGG>FFC3@FFGGGGGGEGGGFGGGFGGGGGGG7CBFFGGGCCGFGGGGGG:C7<EGGGGGGECFFGGGGEGGE5?8E5ECGEEA?E+03<EC5FEC/*;ECFFCCFE@EFG=D:C*CCFGFGG55<FFGG47FD77:FFGGGD@F@=F*7@EC7>F=FFFF74:FB87:9B(#####
@M06045:235:000000000-JCY5N:1:1101:28712:9767 1:N:0:TACAGC
CGCGGTACTCCTACGGGAGGCAGCAGTGGGGAATATTGCACAATGGGCGCAAGCCTGATGCAGCGACGCCGCGTGAGGGATGACGGCCTTCGGGTTGTAAACCTCTTTCAATAGGGACGAAGCGCAAGTGACGGTACCTATAGAAGAAGGACCGGCCAACTACGTGCCAGCAGCCGCGGTAATACGTAGGGTCCGAGCGTTGTCCGGAATTACTGGGCGTAAAGAGCTCGTAGGTGGTTTGTCGCGTTGTTCGTGAAAACTCACAGCTTAACTGTGGGCGTGCGGGCGATACGGGCCAATT
+
GGGGGGGGGGGGGGGGGGEEGGEGGGGGGGGGGGGGGEFGGGGGGGGGGGGGDGGFFGFGGGFGDGGGGGGGGG@EGFGGGGGGGGGGGGGGEGGGGGGGGGFGCGGGGGGAFGGFFGGGGGGEGGGGFGCFFGGGGFGGGGGGGGGCF7CFGGGG7FCFFGGGGGGGGGGGCFFFGCEGCEFFFGGGFEGFGFGGEDE:C>;+<EGGDGGG7FGFF=E5=:@CFFGGFGGDEEGGG5<6*0075CD<3>CFE5/>FCDFGFGCCGFFC7C?***0*)857DFFEE>>>5>6>B>(#####
@M06045:235:000000000-JCY5N:1:1101:12133:9812 1:N:0:TACAGC
CGCGGTACTCCTACGGGAGGCAGCAGTGGGGAATTTTGGACAATGGGGGCAACCCTGATCCAGCCATGCCGCGTGCGGGAAGAAGGCCTTCGGGTTGTAAACCGCTTTTAGCCGGGACGAAAGCTGTACGGATAACACCCGTGCAGGTTGACGGTACCGGCGGAATAAGCTCCGGCTAACTACGTGCCAGCAGCCGCGGTAATACGTAGGGAGCGAGCGTTATCCGGATTTACTGGGTGTAAAGGGTGCGTAGGCGGCATGGTAAGTCAGAAGTGAAATTTTGGGGCTCAACCCCATAACC
+
GGGGGGGGGGGGGGGGGGGGGGGGGGFGGGGGGGGGGGGGGGGGGGGGGGGGGGGGGGGGGGGGGGGGGGGGGGDGGGGGGGGGGGGGGGGGGGGGGGGGGGGGGGGGGGGGGGGGGGGGGGGGGGGGGGGGGGGGGGFGGGGGGGGGGGGGGGGGGGGGGGGGEGGGGGGGGGGGGGGGGGGGGDGGGGGGGGGGGGGGGGGGGFAE>EGGGGGDGGGCCGGGGGGGGGGFGFGGGGGDGGFGGGGGDGGGGGGGGGGGGGGGFDFFGFFFDFFFGF?FF7?E>>>BFFF:F:?0#####
@M06045:235:000000000-JCY5N:1:1101:18673:9824 1:N:0:TACAGC
CGCGGTACTCCTACGGGAGGCAGCAGTGGGGAATATTGCACAATGGGGGAAACCCTGATGCAGCGACGCCGCGTGCGGGATGACGGCCTTCGGGTTGTAAACCGCTTTCAGCAGGGACGAAAACAGACGGTACCTGCAGAAGAAGCGCCGGCTAACTACGTGCCAGCAGCCGCGGTAATACGTAGGGCGCAAGCGTTGTCCGGAATTATTGGGCGTAAAGAGCTCGTAGGCGGTCTGTCGCGTCGGATGTGAAAGCTCGAGGCTTAACCTCGGGTCTGCATCCGATACGGGCAGACATTAA
+
GGGGGGGGGGGGGGGGGGGGGGGGGGGGGGGGGGGGGGGGGGGGGGGGGGGGGGGGGGGGGGGGGGGGGGGGGGGGGGGGGGGGGGGGGGGGGGGGGGGGGGGGGGGGGGGGGGGGGGGGGGGGGGGGGGGGGGGGGGGGGGGGGGGGGGGGGGGGGGGGGGGGGGGGGGGGGGGGGGGGGGCGGGGGGGGGGGGGGGGGGGGCGGGGGGGGGGGEGGGGGGGGGEGGGGGGGGGGGGGGGGGGEGDDGFGDGFGFFGG:DDC4CGFFGFGFGEFEGFFFFGFFEFEFFFBFFFF0#####
@M06045:235:000000000-JCY5N:1:1101:13509:9831 1:N:0:TACAGC
CGCGGTACTCCTACGGGAGGCAGCAGTGGGGAATATTGGACAATGGGCGAAAGCCTGATCCAGCCATGCCGCGTGAGTGATGACGGCCCTAGGGTTGTAAAGCTCTTTCGCAGGTGAAGATAATGACGGTAACCTGAGAAGAAGCCCCGGCTAACTTCGTGCCAGCAGCCGCGGTAATACGAAGGGGGCTAGCGTTGTTCGGAATTACTGGGCGTAAAGCGCACGTAGGCGGACTATTAAGTCAGGGGTGAAATCCCGGGGCTCAACCCCGGAACTGCCTTTGATACTGGTGGTCTTAGGG
+
GGGGGGGGGGGGGGGGGGGGGGGGGGFGGGGGGGGGGGGGGGGGGGGGGGGGGGGGGGGGGGGGGGGGGGGGGGGGGGGGGGGGGGGGGGGGGGGGGGGGGGGGGGGGGGGGGGGGGGGGGGGGGGGGGGGGFGGGGGGGGGGGGFGGGGGGGGGGGGGGGGGGGGGGGGGGGGGGGGGGGGGGGGGGGGGGGGGGGGGGGGEGGGGGGGGGGGGGGDGCEGGGGGGCEGGGCGGCDGGGGFGGGGGGGDGGGFGGGGGDGGGGFGFFGFDDDEBFGFFFFGFBF=FF=FF7B<?:#####
@M06045:235:000000000-JCY5N:1:1101:6746:9868 1:N:0:TACAGC
CGCGGTACTCCTACGGGAGGCAGCAGTGGGGAATATTGCACAATGGGCGCAAGCCTGATGCAGCGACGCCGCGTGAGGGATGACGGCCTTCGGGTTGTAAACCTCTTTCAGCAGGGAAGAAGCGAGAGTGACGGTACCTGCAGAAGAAGCGCCGGCTAACTACGTGCCAGCAGCCGCGGTAATACGTAGGGCGCAAGCGTTGTCCGGAATTATTGGGCGTAAAGAGCTCGTAGGCGGCTTGTCGCGTCGGATGTGAAAGCCCGGGGCTTAACCCCGGGTCTGCATTCGATACGGGCCAGGT
+
GGGGGGGGGGGFFGGGGGCGGGGGGGGGGGGCGGFGGGGGGGGGG<FGGGGCGGGGGGGGGGGGEEGEGGGGGGGGGGGGGGGGGFGGGGGGGGGGGGGGGGGGGGGGGGGGGGGGGGGGGGGGDGGGGGGGGEGGGGGGGGGGGGGGGGGGGGGGGGGGGGGGGGGGGGGGGGGGGGGGGGFGGGFGGGGGGGGDCEGEGEGCGGG>EFFGGFFCFGG=CEFFFDFGGGGGGGGGGGGGGGGGFGDGGG=GEGGGEFCFGFGGDDFECFGFGF>DDDEEFGB@FFFFFBFFFFF(#####
@M06045:235:000000000-JCY5N:1:1101:26613:9871 1:N:0:TACAGC
CGCGGTACTCCTACGGGAGGCAGCAGTGGGGAATCTTGCGCAATGGGCGAAAGCCTGACGCAGCGACGCCGCGTGGGGGAAGAAGGCTTTCGGGTTGTAAACCCCTTTCAGGAAGGACGAAGCCACTCGGGTGAATAGCCCAGAGGGTGACGGTACTTCCAGAAGAAGCCCCGGCTAACTACGTGCCAGCAGCCGCGGTAATACGTAGGGGGCAAGCGTTGTCCGGATTTATTGGGCGTAAAGAGCGTGTAGGCGGTCAGGTAGGTCCGTTGTGAAAACTCGAGGCTCAACCTCGACCGAT
+
GGGGGGGGGGGGGGGGGGGGGGGGGGGGGGGGGGGGGGGGGGGGGGGGGGGDGGGGGGGGGGGGGGGGGGGGGEGGGGGGGGGGGGGGGGGGGGGGGGGGGGGGGGGGGGGGGGGGGGGGGGGGGGGGGGGFGGGGGGGGGGGGGGGGGGCFFEGGGGGGGGFGGGCGGGGGGGGGGDFGGGGFGGGGGGGGGGGGGGGEGGGGGEGGGGGECEGGGEG5CEGGGG=AECGGGGGGGGGGGGGGGFGGGGGGGGGGE:DGG:FFFGF?D5*7CFFF79@FFDF>BEFFFFFBFF?,#####
@M06045:235:000000000-JCY5N:1:1101:24283:9914 1:N:0:TACAGC
CGCGGTACTCCTACGGGAGGCAGCAGTGGGGAATATTGGACAATGGGCGAAAGCCTGATCCAGCAATGCCGCGTGAGTGATGAAGGCCTTAGGGTTGTAAAGCTCTTTTACCCGGGATGATAATGACAGTACCGGGAGAATAAGCCCCGGCTAACTCCGTGCCAGCAGCCGCGGTAATACGGAGGGGGCTAGCGTTGTTCGGAATTACTGGGCGTAAAGCGCACGTAGGCGGCTTTGTAAGTTAGAGGTGAAAGCCCGGGGCTCAACTCCGGAATTGCCTTTAAGACTGCATCGCTGAACC
+
GGGGGGGGGGGGGGGGGGGGGGGGGGGGGGGGGGGGGGGGGGGGGGGGGGGGGGGGGGGGGGGGGGGGGGGGGGGGGGGGGGGGGGGGGGGGGGGGGGGGGGGGGGGGGGGGGGGGGGGGGGGGGGGGGGGGGGGGGGGGGGGGGGGGGGGGGGGGGGGFGGGGGGGGGGGGGGGGGGGGGGEEGGGGGDGGGGGGGGGGGGGGGGGGGGGGGGEGEGGGGDEGGCEGGGGGGGGGGGGGGGDGGGFFDCGGGGGGGGGGGGGGGGFFGFGFGFFFFFFFFGFFFFFFFFF<FFF1#####
@M06045:235:000000000-JCY5N:1:1101:18859:9918 1:N:0:TACAGC
CGCGGTACTCCTACGGGAGGCAGCAGTAGGGAATCTTCCGCAATGGACGAAAGTCTGACGGAGCAACGCCGCGTGAGTGATGAAGGTTTTCGGATCGTAAAACTCTGTTGTTAGGGAAGAACAAGTATCGTTCGAATAGGTCGGTACCTTGACGGTACCTAACCAGAAAGCCCCGGCTAACTACGTGCCAGCAGCCGCGGTAATACGTAGGGGGCAAGCGTTGTCCGGAATTATTGGGCGTAAAGCGCACGCAGGCGGTCCTTAAAGTCTGATGTGAAATCTCGCGGCTTAACCGGTTAAG
+
GGGGGGGGGGGGGGGGGGGGGGGGGGGGGGGGGGGGGGGGGGGGGGGGGGGGGGGGGGGGGGGGGGGGGGGGGGGGGGGGGGGGGGGGGGGGGGGGGGGGGGGGGGGGGGFGGGGGGGGGGGGGGGGGGGGGGGGGGGGGGGGGGGGGGGGGGGGGGGGGGGGGGGGGGGGGGGGGGGGGGGGGGGGGGGGGGGFGGGGGGGGGGGGGGGGGGGGGGGGGGGGGGGGGEGFGGGGGGGGGGGGGGGGGGGGGGGGGGGGGGGGFGGFFGFGFF=BFGFFFFGBFEFEFFFFAFA>(#####
@M06045:235:000000000-JCY5N:1:1101:18489:9932 1:N:0:TACAGC
CGCGGTACTCCTACGGGAGGCAGCAGTGGGGAATTTTGCGCAATGGGGGAAACCCTGACGCAGCAACGCCGCGTGGAGGATGAAGCCCTTTGGGGCGTAAACTCCTTTCGACCAAGACGATAATGACGGTACTGGTGGAAGAAGCACCGGCTAACTCTGTGCCAGCAGCCGCGGTAATACAGAGGAGCCAAGCGTTGTCCGGATTGACTGGGCGTAAAGCGCACGCAGGCGGTCGCGCGCGTGGGGTGTGAAATCTGGCCGCTTAACGGCCAGGCGCCATCCCATACGGCGCGGCGTATCG
+
GGGGGGGGGGCGGGGGDGGGGDFGGGFEFCGGEGGGF@ECF@FEGFFGGGGFFEBFF8FFGDGGFFGEGGFEGGGFCEGGGGGFGGGFGFCEFGGGCCFDFFFFGGGGGGGGEGFFGGGDFGDGGFEDGGGGDGFGFGGFGGGGFG@EGGGGGGGGFGGGGGCGGGGFGGGEGGGGDGFFGGFGGG5CEGGGCECG5EGGGGE>>@EGGCCE58CGGGGGDEG58CEE578/8:*25/7C*17CCDC7DD+:E7:*0*9FC577D*97C>G:C>F73B3>?FF?=)?FD3),)42(#####
@M06045:235:000000000-JCY5N:1:1101:4689:9952 1:N:0:TACAGC
CGCGGTACTCCTACGGGAGGCAGCAGTGGGGAATATTGCACAATGGGCGAAAGCCTGATGCAGCGACGCCGCGTGAGGGATGACGGCCTTCGGGTTGTAAACCTCTTTCAGCAGGGAAGAAGCGAAAGTGACGGTACCTGCAGAAGAAGCGCCGGCTAACTACGTGCCAGCAGCCGCGGTAATACGTAGGGCGCGAGCGTTGTCCGGAATTATTGGGCGTAAAGAGCTCGTAGGCGGCTTGTCGCGTCGGTTGTGAAAGCCCGGGGCTTAACCCCGGGTCTGCAGTCGATACGGGGGGGTT
+
GGGGGGGGGGGGGGGGGGGGGGGGCFGGGGDF>FFFGCFGGGGGGGGGGGGGCCFGFFGGGGGGGEFGGGGGGGGGGGGGGGGGGGGGGGGGGGGEC:@?DGFGGGFFGGGGGGGGGGGGGGGGGGCGGFGGGGGGDF;FG?FFEGFFGGGGGGGGGGFGGGGGGFGGFGGGGGGGGEGGGGGGFFFCEEGGGGEEG>EEC*:CF>E;C@FG?FE6EFECCECFGGGGGGGGFG6>D57CECFGFGDDGG5CEDC7FCF*77C53537FF>FD>D3DEBEFGFF:FF:)37(809(#####
@M06045:235:000000000-JCY5N:1:1101:27008:9953 1:N:0:TACAGC
CGCGGTACTCCTACGGGAGGCAGCAGTAGGGAATCTTGCGCAATGGAGGGAACTCTGACGCAGCGACGCCGCGTGAACGATGAAGGTCTTCGGATCGTAAAGTTCTGTCCTCAGGGAAGAAGGTCACTTAACGTGACTTGACGGTACCTGTGGAGGAAGCCCCGGCTAACTACGTGCCAGCAGCCGCGGTAATACGTAGGGGGCAAGCGTTGTCCGGAATTATTGGGCGTAAAGGGTGCGTAGGCGGCCTTTTAAGTCAGATGTGAAAGACCACGGCTTAACTGTGGGGCTGCATTCTCTC
+
GGGGGGGGGGGGGGGGGGGGGGGGGGGGGGGGGGGGGGGGGGGGGGGGGGGGGGGGGGGGGGGGGEGGGGGGGGGGGGGGGGGGGGGGGGGGGGGDGGGGGGGGGGGGGGGGGGGGGGGGGGGGGGGGGGGGGGGGGGGGGGGGGGGGGGGGGGGGGGGGGGGGGGGGGGGGGGGGGGGGGGGGGGGGGGGDGGGFCFGGGGGGGGGGGGGGGGGEGEEGGGGGGFFFEGGGGGGGF=DGGGGGDGGGGGGGGGGGGGGGGFGGGGF?FFG@GFFBGEBFFGFF??FFFFFFFFFD#####
@M06045:235:000000000-JCY5N:1:1101:20281:9956 1:N:0:TACAGC
CGCGGTACTCCTACGGGAGGCAGCAGTGGGGAATATTGGACAATGGGCGAAAGCCTGATCCAGCCATGCCGCGTGTGTGAAGAAGGTCTTCGGATTGTAAAGCACTTTAAGTTGGGAGGAAGGGGTTGAAGCTAATACCTTCAATCTTTGACGTTACCAACAGAATAAGCACCGGCTAACTCTGTGCCAGCAGCCGCGGTAATACAGAGGGTGCAAGCGTTAATCGGAATTACTGGGCGTAAAGCGCGCGTAGGTGGTTCAGTAAGATGGAAGTGAAATCCCCGGGCTTAACCTGGCTGGG
+
GGGGGGGGGGGGGGGGGGGGGGGGGGGGGGGGGGGGGGGGGGGGGGGGGGGGGGGGGGGGGGGGGGGGGGGGGGGGGGGGGGGGGGGFGGGGGGGGGGGGGGGGGGGGGGGFFGGDGGGGGGGGGFGGGGGGGGGGGGGGGGGGGGGGGGGGGGGGGGFGGGGGGGGGGGGGGGGGGGGGGFGGGGGGGGGGGGGGGDECEGGGGGGFGGGGGGGGGGGGGEGFGFGGDGFFFGGGGGGGGGGGGGGDDDGGEGDGG5CFC7FGGGF?FF<FGFF?FFF=@G3)>DEEFFFB?<0?#####
@M06045:235:000000000-JCY5N:1:1101:8453:9956 1:N:0:TACAGC
CGCGGTACTCCTACGGGAGGCAGCAGTGGGGAATATTGCACAATGGGGGAAACCCTGATGCAGCAACGCCGCGTGAGTGATGACGGCCTTCGGGTTGTAAAGCTCTGTCTTCAGAGACGATAATGACGGTACCTGAGGAGGAAGCCACGGCTAACTACGTGCCAGCAGCCGCGGTAATACGTAGGTGGCGAGCGTTGTCCGGATTTACTGGGCGTAAAGGGAGCGTAGGCGGATTTTTAAGTGAGATGTGAAATACTCGGGCTTAACCTGAGTGCTGCATTTCAAACTGGAAGTCTGTCAG
+
GGGGGGGGGGGGGGGGGGGGGGGGGGGGGGGGGGGGGGGGGGGGGGGGGGGGGGGGGGGGGGGGGGGGGGGGGGGGGGGGGGGGGGGGGGGGGGGGGDGGGGGGGGGGGGGGGGGFGGGGGGCFFGGGGGGGFGGGGGGGGGGGGGFGGGGGGGGGGGGGGGGGGGGGGGGGGGGGGGGGGGGGGGGGGDEEEGCGGGGGGGCCEGGGGGGGGGEGGGGGGGG*:*:EGGGGCC5CFGGGGFF:CDFGD>?FGCCFFGGGD5DFFCFFC)*4:?FFGF?F?C*=B?=?FFF?:456#####
@M06045:235:000000000-JCY5N:1:1101:7291:9988 1:N:0:TACAGC
CGCGGTACTCCTACGGGAGGCAGCAGCAAGGAATTTTCCGCAATGGGCGCAAGCCTGACGGAGCAACGCCGCGTGTGGGATGACGCTTTTCGGAGTGTAAACCACTGTTCATGGGGACGAAGCACTGACGGTACCCATGGAGGAAGGCCCGGCTAACTACGTGCCAGCAGCCGCGGTAATACGTAGGGGTCGATCGTTGTCCGGAGTTACTGGGCGTAAAGCGCATGCAGGCGGCCCATTACGCATGGCGTGAAAGCCCCCGGCTCAACCGGGGAGGGTCGTCGTTAACGGGTGAGTGTGA
+
FGGG@FCFCEFFFC;FFGGGGGGGGEEGGGG8<FECEFFFDG7CCFGDEEBBCFGECFGGGGGGFGDGG>:FEEFFGGGCFG<<CF+B<FGDGCGGFEFBFGE,BD,CF9,,<F@:7F3@CFEFFFD9FC>B@BFGGFFG::F@:FEFFFEGGG1>EEFGEG,*4>AF<FA@CFFCBC:FCGD,58**:;CGC*8CGGGGGDEG:C:C7@FC@/**:8CCGGE:?8=CFG*8/:7*/*2A3>9=**9475:)*9CFF43C1/73)/*9*8<:)7)7D>>@B/)0))..9.>?)-44#####
@M06045:235:000000000-JCY5N:1:1101:28353:9994 1:N:0:TACAGC
CGCGGTACTCCTACGGGAGGCAGCAGTGGGGAATTTTGGACAATGGGGGCAACCCTGATCCAGCCATCCCGCGTGTGCGATGAAGGCCTTCGGGTTGTAAAGCACTTTTGGCAGGGAAGAAAAGGCTCTGGCTAATATCCAGAGCTGCTGACGGTACCTGCAGAATAAGCACCGGCTAACTACGTGCCAGCAGCCGCGGTAATACGTAGGGTGCAAGCGTTAATCGGAATTACTGGGCGTAAAGCGTGCGCAGGCGGTTTGGCAAGAAGGATGTGAAATCCCGGGGCTTAACCTCGCGCCG
+
GGGGGGGGGGGGGGGGGGGGGGGGGGGGGGGGGGGGGGGGGGGGGGGGGGGGGGGGGGGGGGGGGGGGGGGGGGGGCGGGGGGGGGGGGGGGGGGGGGGGGGGGGGGGGGGGGGGGGGGGGGGGGGBFGGGGGGGGGGGGGGGGGGGGGGGGGGGGGGGGGGGGGGGGGGGGGGGGGGGGGGGGGGGGGGGGGGGGGGGGGDGGGGFGGGGGGGGGGGGGGGGGGGGDCFGGGGFFGFGGGCFGGGGGGGGGGGGGECGDDGGGCFFFGFGFGFFFFBFFFG@BEBFEFFFFFF::#####
@M06045:235:000000000-JCY5N:1:1101:28036:10016 1:N:0:TACAGC
CGCGGTACTCCTACGGGAGGCAGCAGCAAGGAATTTTCCCCAATGGGCGCAAGCCTGAGGGAGCAACGCCGCGTGCGGGACGACGGCCTTCGGGTTGTAAACCGCTTTTCGTGGGGACGATTGTGACGGTACCCGCGGAATAAGCCCCGGCTAACTCTGTGCCAGCAGCCGCGGTAAGACAGAGGGGGCAAGCGTTGTCCGGACTGACTGGGCGTAAAGCGCGCGCAGGCGGTTTCGGGCGTCGGTGCTGAAAGTCCACCGCTTAACGGTGGGAAGCGTGCCGATACGCCGAAACTTACGA
+
GGGGGGGGGGGGGGGGGGGGGGGGGGGGGGGGGGGGGGGGGGGGGGGGGGGGGGGGGGGGGGGGGGGGGGGGGGGGGGGGGGGGGGGGGGGGGGGGGGGGGGGGGGGGFGGGGGGGGGGGGDGGGGGGGGGGGGGGGGDGGGGGGGGGGGGGGGGGGGGGGGGGGGGGGGGGGGGGGGGGGGGGGGGGGGGGGGGGGGGGGGGGGGGGGGGGGGGGGGGGGGGGGGGGGGGGEEEGGEGGGGGGGGGGFGFFGGGGGGFGGGGGGGFEGEGFGFFFGFFF>FBDEF@53>B2D1>)#####
@M06045:235:000000000-JCY5N:1:1101:6789:10047 1:N:0:TACAGC
CGCGGTACTCCTACGGGAGGCAGCAGTGGGGAATATTGCGCAATGGGCGAAAGCCTGACGCAGCGACGCCGCGTGAGGGATGAATGCCTTCGGGTTGTAAACCTCTTTCAGCAGGAACGAAGCGCAAGTGACGGTACCTGCAGAAGAAGCACCGGCCAACTACGTGCCAGCAGCCGCGGTAATACGTAGGGTGCAAGCGTTGTCCGGAATTATTGGGCGTAAAGAGCTCGTAGGCGGTTTGTCGCGTCGACTGTGAAAACCCGAGGCTTAACCTCGGGCCTGCAGTCGATACGGGCTCCTC
+
GGGGDGEFGGGGGGGGDGGGGGGGFFFCFFGGGGGGGGFEGGGGGFGGGGGFGFGGGGGGGGGGGEGGGGGGGGGGGFEDGGGFFEFCGGGGGDFGGGGGGGGGGGGGGGGGGGGGGGEGDGGGDEFGGGGFGGGGGGGGFFFGCFGGGGGGCFGGGGGGFGGG:FGFGGGGGGFGGEEGDEGFGGG6FEGEEEFG9FEGGGC?:CGECD?FGGGGG=CEEEGGG6EGGGGGGGGEG5D=57>55DGGGDE<EF>>:7>C3<5>CDB@CFG=:@F><DF>55>7FFFDE350;06(#####
@M06045:235:000000000-JCY5N:1:1101:3339:10050 1:N:0:TACAGC
CGCGGTACTCCTACGGGAGGCAGCAGTGAGGGATCTTCGGCAATGGGGGCAACCCTGACCGAGCAACGCCGCGTGCGGGACGACGCCTTTCGGGGTGTAAACCGCTTTTCTGGGGGACGAGGGAGTACGGACGGTACCCCAGGAAGAAGTCTCGGCTAACTACGTGCCAGCAGCCGCGGTAATACGTAGGAGACGAGCGTTGTCCGGAGTTACTGGGCGTAAAGGGTGCGCAGGTGGCCGCGCGCGTGGGGGGTGAAATCGCCCGGCTTAACTGGGCGGGGGCCTTCCAGACGGCGACGAA
+
GGGGGGGGGGGDDFGGGGEGGGGGFGFGGGGGGGGGGGGGGGGGGGFEGGGGGGGGGGGGGGGECGGGGEEGDGCCEDGGCFCGGGGGEGGFGFFGGGFGGGGGGGCFGGGGGFGGGGGGGG:<FGGF@7FGC@FGGFEFEFGCC7CFGFGGGGGDGGFF?FGGGGGGGGFFGFEGGDGG>ECGGG<@8CFGGGG5*:EEEECFFEE2*2;EGGGGGFE5:C/CEEG55CCCEGGFGGGGGGD55C79CDE3C)95E*C7CDDCDG@3D4DFGFFFGE@DFGFFFFF@FF42BF9(#####
@M06045:235:000000000-JCY5N:1:1101:26905:10052 1:N:0:TACAGC
CGCGGTACTCCTACGGGAGGCAGCAGTGGGGAATATTGCACAATGGGGGAAACCCTGATGCAGCAACGCCGCGTGAGTGATGACGGCCTTCGGGTTGTAAAGCTCTGTCTTCAGGGACGATAATGACGGTACCTGAGGAGGAAGCCACGGCTAACTACGTGCCAGCAGCCGCGGTAATACGTAGGTGGCGAGCGTTGTCCGGATTTACTGGGCGTAAAGGGAGCGTAGGCGGATTTTTAAGTGAGATGTGAAATACTCGGGCTTAACCTGAGTGCTGCATTTCAAACTGGAAGTCTTGCTG
+
GGGGGGGGGGGGGGGGGGGGGGGGGGGGGGGGGGGGGGGGGGGGGGGGGGGGGGGGGGGGGGGGGGGGGGGGGGGGGGGGGGGGGGGGGGGGGGGGGGGGGGGGGGGGGGGGGGGGGGGGGGGGGGGGGGGGGGGGGGFGGGGGGGGGGGGGGGGGGGGGGGGGGGGGGGGGGGGGGGGGGFGGGGGGGGGGGGGGGGGGGGGCGGGGGGGGGG8EGGGGGGGCGGGGGGGGEEEGGCFFGGGGFCCFGGGGG>CDEGDDGDCFCCFF75FFFFFFDFFFFGFF??FFFFF:F:95#####
@M06045:235:000000000-JCY5N:1:1101:13445:10070 1:N:0:TACAGC
CGCGGTACTCCTACGGGAGGCAGCAGTTAGGAATTTTGGGCAATGGGCGAAAGCCTGACCCAGCAACGCCGCGTGGGTGATGAAGGCCTTCGGGTCGTAAAGCCCTTTTTCAGGGGAAGATGATGACGGTACCCTGAGAATAAGCCCCGGCTAACTACGTGCCAGCAGCCGCGGTAATACGTAGGGGGCAAGCGTTGTCCGGATTTATTGGGCGTAAAGCGCGCGTAGGCGGCGCGGTATGTCGTGCGTGAAATCTCCCGGCTTAACTGGGAGGGGCCGTGCGAAACTGCCGGGGTACGCG
+
GGGDGGGGFGGGGGGGGGGGGGGGGGGCAFFGGGGGGGGDGGGEGGGGGGGDEGGGGGGGGFGGGGGGG7FGGGGGGGGGGGGGGGGFEFGGGGEFGGGGGGGGGGGFGGGFGGGGDGGGGGFDAFDGEGGFGFGGDGGGGGGGGCGCFEG7FFGGGGGGGGGGGGGGGFGGFEEEEGGFFCEGGCEGDCFGCECEE890ACECGFGGG7+:CDGGGGGDD5CGGG5:C?E:?EGGG*CDFF>5CGGG*9*9:7>CE7CDGDGGG>F6C@C)9;:D:5>>5DEEFBD????9D0((#####
@M06045:235:000000000-JCY5N:1:1101:12105:10077 1:N:0:TACAGC
CGCGGTACTCCTACGGGAGGCAGCAGTGGGGAATATTGGACAATGGGCGCAAGCCTGATCCAGCCATGCCGCGTGAGTGATGAAGGCCTTAGGGTTGTAAAGCTCTTTTGTCCGGGAAGATAATGACTGTACCGGAAGAATAAGCCCCGGCTAACTTCGTGCCAGCAGCCGCGGTAATACGAAGGGGGCTAGCGTTGCTCGGAATCACTGGGCGTAAAGGGCGCGTAGGCGGACTCTTAAGTCGGGGGTGAAAGCCCAGGGCTCAACCCTGGAATTGCCTTCGATACTGGGAGTCTCAAGT
+
GGGGGGGGGGGGGGGGGDGGGGGDFGGGGGGGGGFFGGGGGGGGGGGGGGGEGGGFGGDFGGGGGCGGGGGGGGEGFGGGGGGCCGGGGGGGGGGGGGGGGGGGGGGGGGEDEGGGGGCEFCEFGGGGGGGGGGGGDCFGFGGGC>EGDFGGGGGGGGEGGGGGGGGGGGGGGGGGGGGGGFFGEGDGGGGFGGGGGGCFEGGEGFGCGGGFDGEGEFGGEEECGGGGGGGGGGEGGFGCC*:EGGDGGG*CGG*9:>CFGGG3CGFFGFGFGFFFC?FFFC>>F:DFFFFF3<:A#####
@M06045:235:000000000-JCY5N:1:1101:18315:10097 1:N:0:TACAGC
CGCGGTACTCCTACGGGAGGCAGCAGTGGGGAATATTGCACAATGGGGGAAACCCTGATGCAGCAACGCCGCGTGAGTGATGACGGCCTTCGGGTTGTAAAGCTCTGTCTTCAGGGACGATAATGACGGTACCTGAGGAGGAAGCCACGGCTAACTACGTGCCAGCAGCCGCGGTAATACGTAGGTGGCGAGCGTTGTCCGGATTTACTGGGCGTAAAGGGAGCGTAGGCGGATTTTTAAGTGAGATGTGAAATACTCGGGCTTAACCTGAGTGCTGCATTTCAAACTGGAAGTCTTATTG
+
GGGGGGGGGGGGGGGGGGGGGGGGGGGGGGGGGGGGGGGGGGGGGGGGGGGGGGGGGGGGGGGGGGGGGGGGGGGGGGGGGGGGGGGGGGGGGGGGGGGGGGGGGGGGGGGGGGGGGGGGGGGGGGGGGGGGGGGGGGGGGGGGGGGGGGGGGGGGGGGGGGGGGGGGGGGGGGGGGGGGGGGGGGGGGGEEGGGGGGGGGGGG>E@EGGGGGGGGGGGGEFGGEEEEGFGG5CEC=EGGFDGGGFGC>F?FFFGGGFGGGGGG4FBFGFFFGFF?C@6FFFF=FF@?F?7??2:6#####
@M06045:235:000000000-JCY5N:1:1101:15036:10103 1:N:0:TACAGC
CGCGGTACTCCTACGGGAGGCAGCAGTAGGGAATCTTCCGCAATGGGCGCAAGCCTGACGGAGCGATGCCGCGTGAGCGAGGAAGGCCTTCGGGTCGTAAAGCTCTGTTGTCAGGGAAGAACAGCTTGCGTGTGAACAATGCGCAAGTATGACGGTACCTGACGAGGAAGCCCCGGCTAACTACGTGCCAGCAGCCGCGGTAATACGTAGGGGGCGAGCGTCGTCCGGAATCACTGGGCGGACAGGGCGCGTAGGCGGTCAGCTAAGTCTGGGGTCAAAGCCCACGGCTTAACCGTCAGAA
+
F:B:FBFGGGGCGFGGGGCFGGGG9AFFFGGFGGGGDFGGGDFGGFG8@FG:F<FFEFF,@FFFGGG7FCCFEGEG@FEC@GCEFFGCGGFGGEGC7FAFFFG,FA<FGGFBFGCG@F@FFGG@8FG<D:@FGGGGGGC<FC@FFDGFEGGGDCCFGGGFDGGGGGGGGCC<C:FCEEEFCFGGGGGFGGGGFGGEGC*:/:8+<<C@CFGCGGC5?5EC>*8>ECCEC5FGFFFGFGGG*C5CC7DCGDE1:75FGG<3CD0?:7?@:@>4*08BD=FF55@FD>8>B@F<?<9(#####
@M06045:235:000000000-JCY5N:1:1101:23820:10118 1:N:0:TACAGC
CGCGGTACTCCTACGGGAGGCAGCAGTGGGGAATATTGCACAATGGGGGAAACCCTGATGCAGCAACGCCGCGTGAGCGATGACGGTCTTCGGATTGTAAAGCTCTGTCTTCAGGGACGATAATGACGGTACCTGAGGAGGAAGCCACGGCTAACTACGTGCCAGCAGCCGCGGTAATACGTAGGTGGCGAGCGTTGTCCGGATTTACTGGGCGTAAAGGGAGCGTAGGCGGACTTTTAAGTGAGATGTGAAATACTCGGGCTTAACCTGAGGGCTGCATTTCAAACTGGAAGTCTTCAGA
+
GGGGGGGGGGGGGGGGGGGGGGGGGGGGGGGGGGGGGGGGGGGGGGGGGGGGGGGGGGGGGGGGGGGGGGGGGGGGGGGGGGGGGGGGGGGGGCCCGGGGGGGGGGGGGGGGGGGGGGGGGGGGGGGGGGGGGGGGGGGGGGGGGGGGGGGGGGGGGGGGGGGGFGGGGGGGGGGGGGGGGGGGGGGGGGGGGGGGGGGGGGGEEFGGCFGGGGGGGGGGGCGEGECEEGGG?5CGGGGGGGGFGDGFGGFGGGGGDGGG<DCDFGFFGFF4*07FGFFFF7?FFFFFFFF:FD<.#####
@M06045:235:000000000-JCY5N:1:1101:14879:10129 1:N:0:TACAGC
CGCGGTACTCCTACGGGAGGCAGCAGCAAGGAATTTTCCGCAATGGGGGCAACCCTGACGGAGCAACGCCGCGTGCGGGATGACGCTTTTCGGAGTGTAAACCGCTTTTCTCGGGGAGGATGGAGGACAGTACCCGAGGAATCAGGCCCGGCTAACTACGTGCCAGCAGCCGCGGTAATACGTAGGGGCCGAGCGTTGTCCGGAGTTATTGGGCGTAAAGCGCGCGCAGGCGGCTTCGCGCGCCCGACGTGAAAGCCCCCGGCTTAACCGGGGAGAGTCGTTGGGGACGGCGGGGCCTTCG
+
GGGGGGGGGGGGGGGGGGGGGGGGGGGGGGGGGGGGGGGGGGGGGGGGGGGGGGGGGGGGEGGGGGGGGGGGGGGGGGGGCCEGGGGGGGGGGGGGGGGGGGGGGGGGGFDFFGGGGGGGGGGGGEFFGGFGGGFFGGGGGGGCFGGGGGGGGGGGGGGGGGGGCFGGGGGGGGGGGGGFGG?CFGGGGGGEEDEG>?EFGGE8EECFGCGGGGGGGGGGGGGGGGGDGGEGG=7=*>3>CCD=C<DGG5CCFGG:CGGDGD<C5<BFFDGFGB>)9<77055FFBBEFEFFFF>(#####
@M06045:235:000000000-JCY5N:1:1101:9068:10152 1:N:0:TACAGC
CGCGGTACTCCTACGGGAGGCAGCAGTGAGGAATCTTCCGCAATGGGCGCAAGCCTGACGGAGCGACGCCGCGTGTGGGATGAAGTCCTTCGGGATGTAAACCACTGTCGGAGGGGAAGACATCGACGGTACCCTCCAAGAAAGCCCCGGCTAACTACGTGCCAGCAGCCGCGGTAATACGTAGGGGGCTAGCGTTGCTCGGAATCACTGGGCGTAAAGCGCACGTAGGCGGCTTCTTAAGTCAGGGGTGAAATCCTGGAGCTCAACTCCAGAACTGCCCTTGATACTGAGGAGCTACGTA
+
GGGGGGGGGGGGGGGGGGGGGGGGGGGGGGGGGGGGGGGGGGGGGGGGGGGGGGGGGGGGGGGGGGGGGGGGGGGGGGGGGGGGGGGGGGGGGGGGGGGGGGGGGGGGGGGGGGGGGGGGGGGGGGGGGGGGGGGGGGGGGGGGGFGGGGGGGGGGGGGGGGGGGGGGGGGGGGGGGGGGGFGGGGGGGGGGGGGGGGGGGGGGGGGGGGGGGGGGGGGGGGGGGGGGGGGGGGGGGGGGGGGGGGGGGGGGFGGGGGGGGFFGGGFFFFGFCFFFGFFFFGFFFFFFFFFFFFF3#####
@M06045:235:000000000-JCY5N:1:1101:20054:10168 1:N:0:TACAGC
CGCGGTACTCCTACGGGAGGCAGCAGTGGGGAATATTGCACAATGGGCGAAAGCCTGATGCAGCGACGCCGCGTGAGGGAAGACGGCCTTCGGGTTGTAAACCTCTTTCAGCAGGGACGAAGCCGCACAGTGTGTGTGGTGACGGTAGGTGGGGAAGAAGCACCGGCCAACTACGTGCCAGCAGCCGCGGTAATACGTAGGGTGCGAGCGTTGTCCGGAATTATTGGGCGTAAAGGGCTCGTAGGCGGTTTGTCGCGTCGGGAGTGAAAACACGGGGCTTAACTCTGTGCTTGCTTATCAA
+
GGGGGGGGGGGGGGGGGGGDGGGGGGEFGGGGGGGGGGGFGGGGGGGGGGGGGGGGFGGGGGGGGGGGGGGGGGGGGGGGGDGGGGGGGGGGGGGGGGGFGGGGGGGGGGGGGGGGGFGGGGGGGGGEEGGGBEGGGGGGGGGGGGGGGF:CGGEGDFGGGGGGGGGGGGGGGGGGGGGCFGFFGGGGGGGGGGGGGCFGGGGGEECEEGGEGEGGGGEEGDFGGFGGGG8CEGGG:5C5577=ECDGDCEGCFDGGDGG:G5DGCFFGFF5FFFFGFFF4:@=7879BF?A4:AD#####
@M06045:235:000000000-JCY5N:1:1101:17444:10201 1:N:0:TACAGC
CGCGGTACTCCTACGGGAGGCAGCAGTGGGGAATATTGCACAATGGGCGAAAGCCTGATGCAGCGACGCCGCGTGAGGGATGACGGCCTTCGGGTTGTAAACCTCTTTCAGCAGGGAAGAAGCGAAAGTGACGGTACCTGCAGAAGAAGCGCCGGCTAACTACGTGCCAGCAGCCGCGGTAATACGTAGGGCGCAAGCGTTGTCCGGAATTATTTGGCGTAAAGAGCTCGTAGGCGGTTTTTCACGTCGGGTGTGAAAGCCCGGGGCTTAACCCCGGGTCCGCATTCGATACGGGCACGGC
+
GGGGGGDGGGGGGGGGGGGGGGGGGGFGGGGGGGGGGFGGGGGGGGGGGGGGGGGGGFGGGGGGGGGGGGEGGEGGGGGDGGGGGGGGEGGGGGGGGGGGGGFFGFGGGGGGGGGGFFGGGGGGFEGGGGGFGGGGGGGGGGGGGGGGGGGGGGGGGGGGGGGGFGGCEFGFGG@GBFEGDGGFFF@FEGGFED>EECECEGEFGGG?:C?GGC+<CDGGGGGG:CGFGEG:CEFCDED***0<9>59)>C7CCDG+:?CCFCDD)))9:FFGF3BDB55))755>?7*976<6>(#####
@M06045:235:000000000-JCY5N:1:1101:21095:10233 1:N:0:TACAGC
CGCGGTACTCCTACGGGAGGCAGCAGCAAGGAATTTTGCGCAATGGGCGAAAGCCTGACGCAGCAACGCCGCGTGGGGGATGAAGGCCTTCGGGTTGTAAACCCCTTTTGCGAGGGAAGAAGATCTGACGGTACCTCGCGAATAAGCCACGGCTAACTACGTGCCAGCAGCCGCGGTAATACGTAGGTGGCAAGCGTTGTCCGGATTTACTGGGCGTAAAGCGCGCGCAGTCGGACTGATCAGTCTGGGGTGAAATCTGCAGGCTCAACCGGGAGCGGCCCATGGATACTGTCAGTTCAAC
+
GGGC7F+CFCFG?CEGGCFEGGGGFGFGG@D<<EF<<<@@@6@CEF@F7F77CA8CF6CCFFFEF<EFGEFEEEGGGDGG7FC,?,EFFFBACFFEGCEFGGCF:F88DFCC=C:FGGEFFGF9F=EFGG@FGGG,?FCCCGG>FCFCCCFEGGGGG,>:CACF7FCFCCGFD@>>*2;<<:;2<5C?CCF;91*;A:E;++;?EEC?<FCGG*;=:EE@EFGCC55:C:/+2:5:75CCC*><EFGCFCEGGG**0**:*2557C?@7)9BDB>>C3)5)*)8?6@4@BFF4)6-#####
@M06045:235:000000000-JCY5N:1:1101:7787:10263 1:N:0:TACAGC
CGCGGTACTCCTACGGGAGGCAGCAGTGGGGAATATTGCACAATGGGCGAAAGCCTGATGCAGCGACGCCGCGTGAGGGATGACGGCCTTCGGGTTGTAAACCTCTTTCAGCAGGGAAGAAGCGCAAGTGACGGTACCTGCAGAAGAAGCACCGGCTAACTACGTGCCAGCAGCCGCGGTAATACGTAGGGTGCGAGCGTTGTCCGGAATTATTGGGCGTAAAGAGCTCGTAGGCGGCTTGTCGCGTCGGATGTGAAAGCCCGGGGCTTAACTCCGGGTCTGCATTCGATACGGGCGTGTT
+
GGGGGGGGGGGGGGGGGGGGGGGGGGEFGGGGGGGGGGGGGGGGGGGGGGGGGGGGGGGGGGGGGGGGGGGGGGGGGGGGGGGGGGGGGGGGGGGGGGGGGGGGGGGGGGGGGGGGGGGGGGGGGGGGGGGGGGGGGGGGGGGGEFGGGGGGFGGGGGGGGGGGGGGGGGGGGGGGGGGGGGGGGGGGGGGGGGGGGGGGGDGGGGGEEGGGGGG9FGGGGDGGGGGFFGGGGGGCGGDGGGGGF3<DGGDGEGGGGCFGF5C3CDFEG?FFGFFFGF5@FFFFFF?FBFFBFB>(#####
@M06045:235:000000000-JCY5N:1:1101:11029:10294 1:N:0:TACAGC
CGCGGTACTCCTACGGGAGGCAGCAGTGGGGAATATTGGACAATGGGCGAAAGCCTGATCCAGCCATGCCGCGTGAGTGATGAAGGCCTTAGGGTTGTAAAGCTCTTTTGTCAGGGAAGATGATGACGGTACCTGAAGAATAAGCACCGGCTAACTCCGTGCCAGCAGCCGCGGTAATACGGAGGGTGCGAGCGTTGTCCGGAATCACTGGGCGTAAAGGGCGCGTAGGTGGCCGAGCAAGGTCGCGGTGAAAGCCCGGGGCCCAACCCCGTGTCGGCCGTGGCAACTACTCGGCTGAAGC
+
GGGCCFGGGGGGGGGGGGGGGGGGGCADFFDCFDGCC<FGGFGCFGGFGGGGGGGFFCDFFGGGFFGFFGGGGFGGGGAFFDF9FGG85B,B?FGGGGFGGCFGGFAFGGGGGGDG@GEFGGGGGCCGFEDCFFFF>FFFFFCGGGGGD@FGEFGGFGGFCGFGGGGGD:FEGGCFCAFGGGGGGDE7EGDGGGEE54B@EEGGCCGG97*;>EEGE:CDED*:ECEE5?CC6CECCDGGFFC?=DGDGGGF925C5CDDGG)19C5>DDGED7:3C@:DFGDDFFF:F?FF5:(-#####
@M06045:235:000000000-JCY5N:1:1101:24222:10302 1:N:0:TACAGC
CGCGGTACTCCTACGGGAGGCAGCAGTGGGGAATATTGCACAATGGGCGAAAGCCTGATGCAGCAACGCCGCGTGAGCGATGAAGGCCTTCGGGTCGTAAAGCTCTGTCCTCAAGGAAGATAATGACGGTACTTGAGGAGGAAGCCCCGGCTAACTACGTGCCAGCAGCCGCGGTAATACGTAGGGGGCTAGCGTTATCCGGATTTACTGGGCGTAAAGGGTGCGTAGGTGGTTTCTTAAGTCAGGAGTGAAAGGCTACGGCTTAACCGTAGTAAGCTCTTGAAACTGGGAAACTTGACCC
+
GGGGGGGGGGGGGGGGGGGGGGGGGGGGGGGGGGGGGFGGGGGGGGGGGGGGGGGGGGGGGGGGGGGGGGGDGGGGGGGGGGGGGGGGGGGGGGGGGGGGGGGGGGGGGGGGGGGGGGGGGGGGGGGGGGFGFGGGGGGGGGGGGGGGGGGGGGGGGGGGFGGGGGGGGGGGGGGGGFGGGGGGGGGGGGGGGGGEGGGGGGGGGGGGGGGGGGGGGGGFDAEGGGGGGGGGG=FGCFGGGGGFFGGD9FGFGFFFGGGDGD<DGGFFG:C7CB=?F9@FFD?FFFFFFFFF>?D9#####
@M06045:235:000000000-JCY5N:1:1101:26515:10335 1:N:0:TACAGC
CGCGGTACTCCTACGGGAGGCAGCAGTGGGGAATATTGGACAATGGGCGCAAGCCTGATCCAGCAATGCCGCGTGAGTGATGAAGGCCTTAGGGTTGTAAAGCTCTTTTACCAGGGATGATAATGACAGTACCTGGAGAATAAGCTCCGGCTAACTCCGTGCCAGCAGCCGCGGTAATACGGAGGGAGCTAGCGTTGTTCGGAATTACTGGGCGTAAAGCGCGCGTAGGCGGCTACTCAAGTCGGGGGTGAAAGCCCGGGGCTCAACCCCGGAACTGCCCTCGAAACTAGGTAGCTACCGC
+
GGGGGGGGGGGGGGGGGGGGGGGGGGFGGGGGGGCGGEGGGGGGGGCFGGGDGGGGGGGGGGGGGGGGGGGGGGGGGGGGGGGGGGGGGGGGGGGGGGGGGGGGGGGGGGGGGGGGGGGGGGGGGGGGGGGGGGGGGGGGGGGGGGGGGGGGGGGGGGGGGGGGGGGGGGGGGGGGGGGGGGEGGGGGGGGGGGEGGGGCEGGEGGCGGGG5FGGGD8EGGGGGGGGGGGGGGGEGFGGC?CGGEDDGGGGGGGGGFGC5DGGD6CFFGFGEGDFFGFFFFGEFFEFFFFFBFB?5#####
@M06045:235:000000000-JCY5N:1:1101:13836:10342 1:N:0:TACAGC
CGCGGTACTCCTACGGGAGGCAGCAGTAGGGAATCTTGCGCAATGGAGGGAACTCTGACGCAGCGACGCCGCGTGAACGATGAAGGTCTTCGGATCGTAAAGTTCTGTCCTCAGGGAAGAAGGTCACTTAACGTGACTTGACGGTACCTGTGGAGGAAGCCCCGGCTAACTACGTGCCAGCAGCCGCGGTAATACGTAGGGGGCAAGCGTTGTCCGGAATTATTGGGCGTAAAGGGTGCGTAGGCGGCCTTTTAAGTCAGATGTGAAAGACCACGGCTTAACTGTGGGGCTGCATTCAGGC
+
GGGGGGGGGGGGGGGGGGGGGGGGGFGGGGGGGGGGGGGGGGGGGGGGGGGGGGGGGGGGGGGGGGGGGGGGGGGGFGGGGGGGGGGGGGGGGGGGGGFGGGGGGGGGGGGFGGGGGGDGGGGGGGGGGGGGGGGGFGGGGGGDEGGGGGGGGGGGGGGGGGGGGGGGFGGFCGGGGGGGFGGGGGGGGGGGGGGGFGGGGCEGGGG>EG5?EGGGG;EFGGGF<CC=GGGC8EGGGGGGEGGGGGGG3DGGGF<7CFFGDFGF>7?4DFD:FFBDC>EF?GFFFFFFFFFFE2><#####
@M06045:235:000000000-JCY5N:1:1101:2473:10345 1:N:0:TACAGC
CGCGGTACTCCTACGGGAGGCAGCAGCAAGGAATCTTCCGCAATGGGCGAAAGCCTGACGGAGCAACGCCGCGTGTGGGATGACGCCTTTCGGGGTGTAAACCACTTTTCTCAGGGAAGAAGCACTGACGGTACCTGAGGAAGAAGGACCGGCTAACTACGTGCCAGCAGCCGCGGTAATACGTAGGGTCCGAGCGTTGTCCGGAGTTACGGGGCGTAAAGCGCGCGCAGGCGGCGGGGTAAGCATGGCGAGAAAGCCCCTGGCTTAACCAGGGAGGGTCGTCGTGGACAGCGCCGGCGCA
+
7FGGCFCGGGGFFGGGGGGDGGGGGGGGFGGGFFFCE9FGGGGGGGF@FGDFCFGGDGGDGGEGFGGCFECGGGGBFGGG8FGGG+@,B<?=+>FGGGGGD9>F7DFF9A<<FGGGGGGGGGGG8FF=ACF<F:@FC8B<7FEB,<FFCFFFDFGDEGGGG:<*=F7:FGGFGGG:*4BA9BGF9CEGG85CGCDE:>EGGCCD>EG*<:*:>5EE:E5CGGC>5:C55:*:EG=53*1>EFG690:*9D*5*9CFFCFG3335CD@6CF9>D35)).05))0<B)7>:)08)41-#####
@M06045:235:000000000-JCY5N:1:1101:27218:10351 1:N:0:TACAGC
CGCGGTACTCCTACGGGAGGCAGCAGTGGGGAATATTGCACAATGGGCGAAAGCCTGATGCAGCAACGCCGCGTGAGCGATGAAGGCCTTCGGGTCGTAAAGCTCTGTCCTCAAGGAAGATAATGACGGTACTTGAGGAGGAAGCCCCGGCTAACTACGTGCCAGCAGCCGCGGTAATACGTAGGGGGCTAGCGTTATCCGGATTTACTGGGCGTAAAGGGTGCGTAGGTGGTTTCTTAAGTCAGGAGTGAAAGGCTACGGCTCAACCGTAGTAAGCTCTTGAAACTGGGAAACTTGTGCG
+
GGGGGGGGGGGGGGGGGGGGGGGGGGGGGGGGGGGGGGGGGGGGGGGGGGGGGGGGGGGGGGGGGGGGGGGGGGGGEGGGGGGGGGGGGGGGGGGGGGGGGGGGFGGGGGGGGGGGGGGGGGGGGGGGGGGGGGGGGGGGGGGFGGGGGGGGGGGGGGGGGGGGGGGGGGGGGGGGGGGGG<FFGGGGGGGGGGGDGFGGGGGGGGGFGGGGGGCGCGGGG=C=E=EEGGGGEGCCDFDGGFDFGGFGC4?GGGGFGGFGDGCDGGFFG>3@547?D66=?GFFFB4@F>)8@?B2#####
@M06045:235:000000000-JCY5N:1:1101:15475:10364 1:N:0:TACAGC
CGCGGTACTCCTACGGGAGGCAGCAGTTAGGAATCTTCCACAATGGGCGAAAGCCTGATGGAGCGACGCCGCGTGAGGGATGAAGGTTCTCGGATCGTAAACCTCTGAATCAGGGACGAAAGACGCGTAAGCGGGATGACGGTACCTGAGTAATAGCACCGGCTAACTCCGTGCCAGCAGCCGCGGTAATACGGAGGGTGCAAGCGTTACCCGGAATCACTGGGCGTAAAGGGCGTGTAGGCGGTTATTTAAGTCTGGTTTTAAAGACCGGGGCTCAACCCCGGGAGTGGACTGGGCTATT
+
GGGG@FGECGG<FFGEGGGG@FGDGDC@<C@E<C<FEA@9EF@EFF8CF7C+66FF,C6CFGGFGGG:==F>7>FFGFEDF?FGE<FEG,,B=+8C4EFB=B<B<E@E?F9FE<BB<=BF+>=FGC3C>>73CF:CGGC,CFG7<<,F7>D@>@FGF@@<C=C@BFC:FF:F@<=FFFG:<;FEE?E580C9@EGEE>E5CFG?*8;E8*+<>=5*CFF8008*1:5:57:CEEC532*CFGD5:79D**A0+0:>97::*/2>C*1?*7D>GFF:FF?>5>B<>)8B:562*1:(#####
@M06045:235:000000000-JCY5N:1:1101:17766:10370 1:N:0:TACAGC
CGCGGTACTCCTACGGGAGGCAGCAGTGGGGAATCTTGCGCAATGGCCGAAAGGCTGACGCAGCGACGCCGCGTGTGGGAGGAAGCTCTTCGGGGTGTAAACCACTGTTGCCCGGGACGAATGATGAGCATTTGCTCATTTGACGGTACCGGGTGAGGAAGCACCGGCTAACTCTGTGCCAGCAGCCGCGGTAATACAGAGGGTGCGAGCGTTGTCCGGAATCACTGGGCGTAAAGGGCGCGTAGGCGGCTTGATAAGCGTGCGGTGAAAGCCCGGGGCTCAACCCCGGGTCGGCCCTAGA
+
GGGGGGGGGGGGGGGGGGGGGGGGGGGGGGGGGGGGGGGGGGGGGGGGGGGGFGGGGGGGGGGGGGGGGGGGGGGGGGGGGGGGGGGGGGGGGGGGGGGGFGGFGGGGGFGGGGGGGGGGGGGGGGGGGGGGGGGGGGCFGGGGGGGGGGGGGGGGGGGGGGGGGGGGGGFGGGGGGGGGGFGGGGGGGGGEEDGGGGGGGGGGGGGGGGGGGGGG@EEEGFGFFGGGGGGEGGFF=EGGGGGGGGFGGDDCCGGGD>CGGGGGGDD:FFGFC>>DGFF57C?F@DFDD>>BD9B2#####
@M06045:235:000000000-JCY5N:1:1101:21182:10382 1:N:0:TACAGC
CGCGGTACTCCTACGGGAGGCAGCAGTGAGGAATATTGGACAATGGTCGCAAGACTGATCCAGCCATGCCGCGTGCAGGAAGACTGCCCTATGGGTTGTAAACTGCTTTTATATGGGAAGAATAAGGGCTACGTGTAGCTTGATGACGGTACCATATGAATAAGCATCGGCTAACTCCGTGCCAGCAGCCGCGGTAATACGGAGGATGCAAGCGTTATCCGGAATCATTGGGTTTAAAGGGTCCGTAGGCGGGCCAATAAGTCAGGGGTGAAAGTCTGCGGCTCAACCGTAGAATTCTGGC
+
GGGGGGGGGGGGGGGGGGEGGGGGGGGGGGGGGGGGGGGGFGGGGGGGGGGGGGGGGGGGGGGGGGGGGGGGGGGGGGGGGGGGGGGGGGFGGGGGGGGGGGGGGGGGGGGGGGGGGGGGGGGGGGGGGGGGGGGGGGGGGGGGGGGGGGGGGGGGGGGGGGGGGGGGGGGGGGGGGGGGGGGGGGGGGGGGGGGGGGGGGGGGGEGGGGGGGGGGGGGGGGEGGGGGGGGGGGGGGGGFGGGGGGGGGGEGGGGGGGGGGGGGGGFFGFGFGFBFGFFFEDB>?FFFFFF?BFAA#####
@M06045:235:000000000-JCY5N:1:1101:23801:10393 1:N:0:TACAGC
CGCGGTACTCCTACGGGAGGCAGCAGTGGGGAATATTGCACAATGGGGGAAACCCTGATGCAGCAACGCCGCGTGAGTGATGACGGCCTTCGGGTTGTAAAACTCTGTCTTTAGGGACGATAATGACGGTACCTAAGGAGGAAGCCACGGCTAACTACGTGCCAGCAGCCGCGGTAATACGTAGGTGGCAAGCGTTGTCCGGATTTACTGGGCGTAAAGGGAGCGTAGGTGGATATTTAAGTGGGATGTGAAATACCCGGGCTTAACCTGGGTGCTGCATTCCAAACTGGATATCTGTCTA
+
GGGGGGGGGGGGGGGGGGGGGGGGGGGGGGGGGGGGGGGGGGGEFGGGGGGGGGGGGGGGGGGGGGGGGGGGGGGGGGGGGGGGGGGGGGGGGGGGGGGGGGGGGGGGGGGGGGGGGGGGGGGGGGGGGGGGGGGGGFGGGGGGGGGGGGGGGGGGGGGGGGFGGGGGGGGGGGFGGGGGGGGGGGGGGGGGGGGGGGGGGGGGGGGGGGGGGGGGGGGGGGGEEEGGGGGGFFGGGGGGGGGFFFGGFCFGGGGGGGGGGGGGGG=?CFFFF:@FFFFF?F46@FFFFF@475<.#####
@M06045:235:000000000-JCY5N:1:1101:19229:10396 1:N:0:TACAGC
CGCGGTACTCCTACGGGAGGCAGCAGTGGGGAATATTGGACAATGGGGGCAACCCTGATCCAGCCATGCCGCGTGAGTGATGAAGGCCTTCGGGTTGTAAAGCTCTTTTGGCGGGGACGATGATGACGGTACCCGCAGAATAAGCCCCGGCTAACTTCGTGCCAGCAGCCGCGGTAAGACGAAGGGGGCTAGCGTTATCCGGATTTACTGGGCGTAAAGGGTGCGTAGGTGGTTTCTTAAGTCAGGAGTGAAAGGCTACGGCTCAACCGTAGTAAGCTCTTGAAACTGGGAAACTTCGAAG
+
GGGGGGGGGGGGGGGGGGGGGGGGGGGGGGGGGGGGGGGGGGFGGGGGGGDGGGGGGGGGGGGGGGGGGGGGGGGGGGGGGGGGGGGGGGGGGGGGGGGGGGGGGGGGGGGGGGGGGGGGEGGGGGGGGGGGGGGGGGGGGGGGGFGGGGGGGGGGGGGGGGGGGGGGGGGGGGGGGGGGGGDGGGGGGGGGGGGGGGGGGGGGGFGGGGGGGGGEGGGGGGGGGEGEGGGGDFG?FGGFGFGGGGGGGFFGCFGGGC<CD:336CF4C@FE9FFFGFFF*:??F=FFFF4?FFFA#####
@M06045:235:000000000-JCY5N:1:1101:15833:10398 1:N:0:TACAGC
CGCGGTACTCCTACGGGAGGCAGCAGTGGGGAATATTGGACAATGGGGGCAACCCTGATCCAGCAATGCCGCGTGAGTGATGAAGGCCTTCGGGTTGTAAAGCTCTTTCGCCCACGACGATGGTGACGGTAGTGGGAGAAGAAGCCCCGGCTAACTTCGTGCCAGCAGCCGCGGTAATACGAAGGGGGCTAGCGTTGTTCGGAGTTACTGGGCGTAAAGGGCGCGTAGGCGGCTCTTCTAGTCGGGTGTGAAAGCCCACGGCTCAACCGTGGAATTGCACTCGATACTGGAGGGCTGCATG
+
GGGGGGGGGGGGGGGGGGGGGGGGGGGGGGGGGGGGGGGGGGGGGGGGGGGGGGGGGGGGGGGGGGGGGGGGGGGGGGGGGGGGGGGGGGGGGGGGGGGGGGGGGGGGGGGGGGGGGGGGGGGGGGGGGGGGEGGGGGGGGGGGGGGEGGGGGGGGCGGGGGGGGGGGGGGGGGGGGGGGGGGGGGGGGGGGGGEGGGFGEGGGGGGGGGGGGGGGGGGGGGGGGEGGGGGGGGGFGGGGGGGGGGGGDDFC9FGGFGGGG:DCCFFFGFGFD@FFGFFFF:F@FFEFFFF?BFB(#####
@M06045:235:000000000-JCY5N:1:1101:14097:10403 1:N:0:TACAGC
CGCGGTACTCCTACGGGAGGCAGCAGTGGGGAATCTTGCGCAATGGGCGAAAGCCTGACGCAGCGACGCCGCGTGAGGGAAGAAGGCCTTCGGGTTGTAAACCTCTTTCAGGAGGGACGAAGCCACTCGGGTGAATAGCCCAGAGGGTGACGGTACCTCCAGAAGAAGCCCCGGCTAACTACGTGCCAGCAGCCGCGGTAATACGTAGGGGGCAAGCGTTGTCCGGATTTATTGGGCGTAAAGAGCGTGTAGGCGGCCTGGAAGGTCAGCTGTGAAAACTCGAGGCTCAACCTCGGGCAGA
+
GGGGGGGGGGGGGGGGGGGGGGGGGGGGGGGGGGGGGGGGGGGGGGGGGGGGGGGGGGFGGGGGGGGGGGGGGGGGGGGGGGGGGGGGGGGGGGGGGGGGGGGGGGGGGGGGGGGGGGGGGGGGGGGGGGGGGGGGGGGFEFGGGGGGGGGDGGGGGGGGGGGGGGGGGGGGGGDGGGGGGGGGGGGGGGGGGGGGGGGGGGFGGFFGGGGGGGGGGGEGGGGGGGEEGGFGGGGGGEDEGGFFGGGGG5FGGGGGGGGGFFFGG679>;FF:;BFGFFFFD:BB>47*9??FB:(#####
@M06045:235:000000000-JCY5N:1:1101:9698:10408 1:N:0:TACAGC
CGCGGTACTCCTACGGGAGGCAGCAGTGGGGAATTTTGGACAATGGGGGCAACCCTGATCCAGCCATCCCGCGTGTGCGATGAAGGCCTTCGGGTTGTAAAGCACTTTTGGCAGGGAAGAAACGGCGCTGAATAATACTTGGCGCAACTGACGGTACCTGCAGAATAAGCACCGGCTAACTACGTGCCAGCAGCCGCGGTAATACGTAGGGTGCAAGCGTTAATCGGAATTACTGGGCGTAAAGCGCGCGTAGGCGGCTTTGCAAGTCGGGTGTGAAATCCCCAGGCTTAACCTGGCGGTG
+
GGGGGGGGGGGGGGGGGGGGGGGGGGGGGGGGGGGGGGGGGGGGGGGGGGGGGGGGGGGGGGGGGGGGGGGGGGGGGGGGGGGGGGGGGGGGGGGGGGGGGGGGGGGGGGGGGGGGGGGGGGGGGGGGGGGGGGGGGGGGGGGGGGGGGGGGGGGGGGGGGGGGGGGGGGGGGGGGGGGGGGGGGGGGGGGGGGGGGGGGGGGGGGCGGGGGGGGGGGGGGGGGGGGDEFGGGGD6CGGGGGGGGGGGGGGGGGGGGGGGGGC>C>FFC@DFGFFFGFFFFGFFFFFFFFFFFFF?#####
@M06045:235:000000000-JCY5N:1:1101:22340:10412 1:N:0:TACAGC
CGCGGTACTCCTACGGGAGGCAGCAGCAAGGAATCTTCCGCAATGGGCGACAGCCTGACGGAGCAACGCCGCGTGTGGGATGACGCCTTTCGGGGTGTAAACCACTTTTCTCGGGGAAGAAGCACTGACGGTACCTGAGGAAGAAGGACCGGCTAACTACGTGCCAGCAGCCGCGGTAATACGTAGGGTCCGAGCGTTGTCCGGAGTTACTGGGCGTAAAGCGCGCGCAGGCGGCGGTGTAAGCATGGCGTGAAAGCCCCTGGCTTAACCAGGGAGAGTCGTCGTGGACTGCACCGTCGGG
+
GGGGGGGGGGGGGGGGGGGGGGGGGGGGGGGGGGGGGGGGGGCCFGFGGGGGGGGGGGGGGGGGGGGGGGGGGGGGGGGGGGGGGGGGGGGGGGGGGGGGGGGGGGGGGGGGGGGGGGGGGGGGGGGFGGGGGGGGGGGGGGGGGGGGGGGGGGGGGGGGGGGGGGGGGGGGGGGGGGGGGGGFGGGGGGGGGGGGGEGGGGGGGGEGGGGGGGGGGGGGEGGGGDGGGGGGGGGGGGGGGGGGGGGGGD5DGGFGG4DGGGGGGGFFGFGFGEFEGFFFFGF>>BFFFFFFFB?(#####
@M06045:235:000000000-JCY5N:1:1101:7090:10461 1:N:0:TACAGC
CGCGGTACTCCTACGGGAGGCAGCAGTAAGGAATATTGGTCAATGGACGCAAGTCTGAACCAGCCATGCCGCGTGGAGGATGAAGGTCCTCTGGATTGTAAACTTCTTTTATCGGAGAAGAAACCTGGCTTTTCTTGGCCAGCTGACGGTACCCGATGAATAAGCACCGGCTAACTCCGTGCCAGCAGCCGCGGTAATACGGAGGGTGCAAGCGTTATCCGGATTCACTGGGTTTAAAGGGTGCGTAGGTGGGACAGTAAGTCAGTGGTGAAATCCCCGAGCTTAACTTGGGAACTCTCCG
+
GGGGGGGGGGGGGGGGGGGGGGGGGGFCFGGGGFFGGGFGGGGGGGGGGGGDGGGGGGGGGGGGGGGGGGGGGGGGFGGEGGGGGGGGGGGGGGGGGGGGGGGGGGGGGGGGGGGGGEGGFGGGGGGGGGGGGGGGGGGGGGGGGGFFGGGGGGGGGGGGGGGGGGGGGGGGDFGGGDEGFGGGGGGGGGGGGCCEEGGGGGGGGGGGGFFDGGGEGGGGGGGGEGGGGGGGGG5EGGGGG7DGEGDGD>EFEFFFF>>CGGGGGGFFGFG@FFFFGFFFFGFF4=@FFFFFF?<4#####
@M06045:235:000000000-JCY5N:1:1101:25044:10462 1:N:0:TACAGC
CGCGGTACTCCTACGGGAGGCAGCAGTGGGGAATATTGCGCAATGGGCGAAAGCCTGACGCAGCGACGCCGCGTGTGGGATGACGGCCTTCGGGTTGTAAACCACTGTCGGGAGGGACGAATGCCCCGCAAGGGGAGTGACGGTACCTCCAAAGGAAGCACCGGCTAACTCCGTGCCAGCAGCCGCGGTAATACGGAGGGTGCGAGCGTTGTCCGGAATCACTGGGCGTAAAGGGCGCGTAGGCGGCCTGATAAGTAGGGGGTGAAATCCTGCGGCTTAACCGCAGGGCTGCCTTCTCACA
+
GGGGGGGGGGGGGGGGGGGGGGGGGGFGGGGGGGGGGGGGGGGGGGGGGGGGGGGGGGGGGGGGGGGGGGGGGGGGGGGGGGGGGGGGGGGGGGGGGGGGGGGGGGGGGGGGGGGGGGGGGGGGGGGGGGGGGGGGGGGGGGGGGGGGGGGGGGGFGFGGGGGGGGGGGGGGGGGGGGGGGGGGGGEEEGGGGGGGGGGGGGGGGGGGGGGGGGGGGGGGGGGGGGFEEEGGFGDEDGG:CDGFGGGGGGFGGDFGGGGGGDDGGGFFGFFFCEDFGFFFFD>BEFFFFFFFF?F)#####
@M06045:235:000000000-JCY5N:1:1101:23270:10515 1:N:0:TACAGC
CGCGGTACTCCTACGGGAGGCAGCAGCTAGGAATCATGGGAATGGGCGAAAGCCTGACCCAGCAACGCCGCGTGGGCGATGAAGGCCTTCGGGTCGTAAAGCCCTTTTGCAAGGGACGATGATGACGGTACCTTGCGAATAAGCCACGGCTAACTACGTGCCAGCAGCCGCGGTAATACGTAGGTGGCAAGCGTTGTCCGGATTTACTGGGCGTAAAGGGCGTGCAGGCGGTTTGTTAAGTGCAGGGTGAAAGCTCCCGGCCCAACTGGGAGAGGTCCTTGCATACTGGCGAACTCTCGAG
+
GGGGCFFGFGGGGGGGGGEEGEGGGGGGGGGGCFGGFGGGGGFFGGGGGGGGGFGGGGFGGGGGDFGGGGGGGGGGGGGGGEGGGGFFFGGGGGEGEGFDGGGGGGGFGAFGEGGGGG7FFGGGFGGGGGG9FEC<FCFGGGGC5DC>@FDGGGGFGGGGGGFGGCEFFCFGECGGGG9BFEFE<EFGGGGGEEEGGF9C>?EDCCCFFGGGG5::EGGGDGGGDFGFGEG:CCGCCFGFFFGGGGGGCCC>FDF6EFDGG)99CC7?G@5>CB3/7?F?FG=/*0*1<F56)(,.#####
@M06045:235:000000000-JCY5N:1:1101:18922:10528 1:N:0:TACAGC
CGCGGTACTCCTACGGGAGGCAGCAGTAGGGAATATTGGACAATGGGCGAAAGCCTGATCCAGCAATGCCGCGTGAGTGATGAAGGCCTTAGGGTTGTAAAGCTCTTTTACCCGGGAAGATAATGACTGTACCGGGAGAATAAGCTCCGGCTAACTCCGTGCCAGCAGCCGCGGTAATACGAGGGAGCTAGCGCTGTTCGGAATTACTGGGCGTAAAGCGCACGTAGGCGGCGAAGCAAGTCAGGGGTGAAATCCCGGGGCTCAACCCCGGAACTGCCCTTGACACTGCTTTGCTACGCTC
+
EG;:BFGEGGFGGF@FCBFGEECEGGFA<EF8FF9EFGFFFC,<FF@FGGGGEGGGGFECGGFGGF@EFEC7FFCE?DFGGGF9FGFGFE=BFEFGGE<?@AA?FGCFBF55BFFFCECA<EFFE@BF?FEGDCEGGGGGC<F>FG@FG@7F<B>FFFGD:<FF<@FBFF7FBFCF@@BFCGG:4=:CCGCFE*BCGGF@C*;EGF990CF5CE8C8CC8CEGE=8=*<:EGE**7566:<CF??47115CG+2*0*95/5)97>DFBGE:)9>?6FF@:;7*)1/<6679494<)#####
@M06045:235:000000000-JCY5N:1:1101:5915:10536 1:N:0:TACAGC
CGCGGTACTCCTACGGGAGGCAGCAGTGGGGAATCTTGCGCAATGCGCGAAAGCGTGACGCAGCAACGCCGCGTGGGGGAAGAAGGCCTTCGGGTTGTAAACCTCTTTCAGTTGGGACGAAGTGTGGGCGGTGAATAGCCGTTCCGCATGACGGTACCTTCACAAGAAGCCCCGGCTAACTACGTGCCAGCAGCCGCGGTAATACGTAGGGGGCAAGCGTTGTCCGGAATCATTGGGCGTAAAGAGCGCGTAGGCGGCCCTGTAAGTCCGCTGTGAAAGTCAAGGGCTCAACCCTTCGGCA
+
GGGGGGGGGGGGGGGGGGGGGGGGGGGGGGGGGGGGGCGGGGGGGGGGGGGGGGGGGGGGGGGGGGGGGGGGGGGGGGGGGGGGGGGGGGGGGGGGGGGGGGGGGGGGGGGGGGGGGGGGGGGGGGGGGGGGGGGGGGGGGGGGGGGGGGGGGGGGGGGGGGGGGGGGGGFGGGGGGGGGGGGGGGGGGGGGGGGGGGGGEGGGGGGFDGGGGDGGGGGEGGGGGGGGDGGGGGGGGFDEGGDFFGGGDGGGCCFGEGGGGGGGGGFFGFGFG>FFC?F=876?4DFF@FF0>BFF#####
@M06045:235:000000000-JCY5N:1:1101:6407:10554 1:N:0:TACAGC
CGCGGTACTCCTACGGGAGGCAGCAGTGGGGAATATTGCACAATGGGGGAAACCCTGATGCAGCAACGCCGCGTGAGTGATGACGGCCTTCGGGTTGTAAAGCTCTGTCTTCAGGGACGATAATGACGGTACCTGAGGAGGAAGCCACGGCTAACTACGTGCCAGCAGCCGCGGTAATACGTAGGTGGCGAGCGTTGTCCGGATTTACTGGGCGTAAAGGGAGCGTAGGCGGATTTTTAAGTGAGATGTGAAATACTCGGGCTTAACCTGAGTGCTGCATTTCAAACTGGAAGTCTCAAAA
+
GGGGGGGGGGGGGGGGGGGGGGGGGGGGGGGGGGGGGGGGGGGGGGGGGGGGGGGGGGGGGGGGGGGGGGGGGGGGGGGGGGGGGGGGGGGGGGGGGGGGGGGGGGGGGGGGGGGGGGGGGGGGGGGGGGGGGGGGGGGGDGGGGGGGGGGGGGGGGFGGFGGGGGGGGGGGGGGGGGGGGGGGGGGGGGGGGGGGGGGGGGGGGGGGGGGGGGCEDCFGGGGGGGGGDGEGCEEGGGGGGGGGGFGGFGCGGGFGFGGGGDGGGGFFGFGFCFFFFFFFFGFFFFFFFFFFF296#####
@M06045:235:000000000-JCY5N:1:1101:8855:10563 1:N:0:TACAGC
CGCGGTACTCCTACGGGAGGCAGCAGTGGGGAATATTGGACAATGGGCGCAAGCCTGATCCAGCCATGCCGCGTGAGTGAAGAAGGCCCTCGGGTTGTAAAGCTCTTTTGTCCGGAAAGAAAAGCTTTCGGTTAATACCCGGAAGTCCTGACGGTACCGGAAGAATAAGCACCGGCTAACTTCGTGCCAGCAGCCGCGGTAATACGAAGGGTGCAAGCGTTACTCGGAATTACTGGGCGTAAAGCGTGCGTAGGTGGTTCGTTAAGTCTGATGTGAAAGCCCTGGGCTCAACCTGGTGAGT
+
GGGGGGGGGGGGGGGGGGGGGGGGGGGGGGGGGGGGGGGGGGGGGGGGGGGGGGGGGGGGGGGGGGGGGGGGGGGGGGGGGGGGGGGGGGGGGGGGGGGGGGGGGGGGGGGGGGGGGGGGGGGGGGGGGGGEGGGGGGGGGGGGGGGGGGGGGGGGGGGGGGGGGGGGGGGGGGGGGGGGGGGGGGGGGGGGGGGGGGGGGGGGGGGGGGGGGGGGGGGGGGGGGGGGGGGGGGGGGGGGGGGGGGGGGGGDEGGGGGGGGGGGGGFFGFGFGFFFGFFFFGFFFFFFFFFFFFFF#####
@M06045:235:000000000-JCY5N:1:1101:7251:10569 1:N:0:TACAGC
CGCGGTACTCCTACGGGAGGCAGCAGTGGGGAATATTGGACAATGGGCGAAAGCCTGATCCAGCAACGCCGCGTGAGGGATGACGGCCTTCGGGTTGTAAACCTCTTTCAGCAGGGACGAAGCGCAAGTGACGGTACCTGCAGAAGAAGCACCGGCCAACTACGTGCCAGCAGCCGCGGTAATACGTAGGGTGCGAGCGTTGTCCGGAATTATTGGGCGTAAAGAGCTCGTAGGCGGTTTGTCGCGTCTGCTGTGAAATCCCGAGGCTCAACCTCGGGCCTGCAGTGGGTACGGGGTTCCA
+
GGGGGGGGGGGGGGGGGGGGGGGGGGGFGGGGGGFGGGGGGGGGGGGGGGGGGGGGGGGGGGGGGGGGGGGGGGGGGGGGGGGGGGGGGGGGGGGGGGGGGGGGGGGGGGGGGGGGGGGGGGGGGGGGGGGGGGGGGGGGGGGGGGGGGGGGGGGGGGGGGGGGGGGGGGGGGGGGGGGGGGGGGGEFFGGGGGGGGGGGGGGGGGGGGGGGGGGGGGGGGGGGGGGGGGGGGGGGGEGGEDGGFDGGDGFGGGGDGFGGGGGCCCB>FFGFGFFBDDFFFFF7F@?FFFFDFFF(#####
@M06045:235:000000000-JCY5N:1:1101:16441:10574 1:N:0:TACAGC
CGCGGTACTCCTACGGGAGGCAGCAGTAGGGAATATTGGTCAATGGATGCAAGTCTGAACCAGCCATGCCGCGTGCAGGAAGAAGGCCTTCTGGGTTGTAAACTGCTTTTGCCGGGGGATAAAATTCCCATGCGTGGGAAATTGAAGGTACCCGGTGAATAAGCCACAGCTAACTACGTGCCAGCAGCCGCGGTAATACGTAGGTGGCAAGCGTTGTCCGGATTTATTGGGTTTAAAGGGTGCGTAGGCGGCCTATTAAGTCAGTTCTGAAATATCCCGGCTTAACCGGGAGGGTGCCCGG
+
GGGGGGGGGGGGGGGGGGGGGGGGGGGGGGGGGGGGGGGGGGGGGGGGGGGGGGGGGGGGGGGGGGGGGGGGGGGGGGGGGGGGGGGGGGGGGGGGGGGGGGGGGGGGGGGGGGGGGGGGGGGGGGGGGGGGGGGGGGGGGGGGGGGGGGGGGGGGGGGGGGGGGGGGGGGGGGGGGGGGGGGGGGGGGGGGGGGGGGGGFGGGGGGGGGGGGGGGGGGGGEEGGGFGGGGEGEGGGGGGGDGGGGGGGGGGGGGGGCDFFGGG>FFFFFGFGFFFGFFFFGFFFFFFFF>>FFFF#####
@M06045:235:000000000-JCY5N:1:1101:9337:10580 1:N:0:TACAGC
CGCGGTACTCCTACGGGAGGCAGCAGTAGGGAATCTTCCGCAATGGACGAAAGTCTGACGGAGCAACGCCGCGTGAGCGATGAAGGTCTTCGGATCGTAAAGCTCTGTTGTTAGGGAAGAACAAGTGCGAGAGTAACTGCTCGCGCCTTGACGGTACCTAACCAGAAAGCCACGGCTAACTACGTGCCAGCAGCCGCGGTAATACGGAGGGGGCTAGCGTTGTTCGGAATTACTGGGCGTAAAGCGCACGTAGGCGGCTTTGCAAGTTAGAGGTGAAAGCCCGGGGCTCAACTCCGCTTGG
+
GGGGGGGGGGGGGGGGGGGGGGGGGGGGGGGGGGGGGGGGGGGGGGGGGGGGGGGGGGGGGGGGGGGGGGGGGGGGGGGGGGGGGGGGGGGGGGGGGGGGGGGGGGGGGGGGGGGGGGGGGGGGGGGGGGGGGGGGGGGGGGGGGGGGGGGGGGGGGGGGGGGGGGGGGGGGGGGGGGGGGGGGGGGGGGGGGGGGGGGGGGGGGGGEGGGGGGEGGGGGGGGGGDGEGGGGGGGGGGGGGGGGGGGDGGCDGGFDGGDDFGFGGG9@CFFFGFFFGFFFFGFFFDE>FFFFFFF:#####
@M06045:235:000000000-JCY5N:1:1101:9107:10630 1:N:0:TACAGC
CGCGGTACTCCTACGGGAGGCAGCAGTGGGGAATTGTTCGCAATGGGCGCAAGCCTGACGACGCAACGCCGCGTGGAGGATGAAGGTCTTCGGATTGTAAACTCCTGTTGATCGGGACGAATAGCTTCGACCTAACACGTCGAAGAATGACGGTACCGGTTGAGGAAGCCACGGCTAACTCTGTGCCAGCAGCCGCGGTAATACAGAGGTGGCAAGCGTTGTTCGGAATTACTGGGCGTAAAGGGCGCGTAGGCGGCCTTCTAAGTCGGATGTGAAAGCCCCAGGCTTAACCTGGGGAGCG
+
GGGGGGGGGGGGGGGGGGGGGGGGGGGGGGGGGGGGGGGGGGGGGGGGGGGGGGGGGGGGGGGGGGGGGGGGGGGGGGGGGGGGGGGGGGGGGGGGGGGGGGGGGGGGGGGGGGGGGGGGGGGGGGGGGGGGGGGGGGGGGGGGGGGGGGGGGGGGGGGDGGGGGGGGGGGGDGGGGGGGGGGGGGGGGGGGGGGGGGGGGGGGGGGGGGGGGGGGGGGGGGGGGGGDGGGGGGGGGGGGEGFFEGGGGGGGGGGGGGGGGGG?FGFFG:CBFFFFGFFFFDBF@FFFFFFBFFFF#####
@M06045:235:000000000-JCY5N:1:1101:25081:10645 1:N:0:TACAGC
CGCGGTACTCCTACGGGAGGCAGCAGTGGGGAATATTGCACAATGGGGGAAACCCTGATGCAGCAACGCCGCGTGAGTGATGACGGCCTTCGGGTTGTAAAGCTCTGTCTTCAGGGACGATAATGACGGTACCTGAGGAGGAAGCCACGGCTAACTACGTGCCAGCAGCCGCGGTAATACGTAGGTGGCGAGCGTTGTCCGGATTTACTGGGCGTAAAGGGAGCGTAGGCGGATTTTTAAGTGAGATGTGAAATACTCGGGCTTAACCTGGGTGCTGCATTTCAAACTGGAAGTCTCGATT
+
GGGGGGGGGGGGGGGGGGGGGGGGGGGGGGGGGGGFGGGGGGGGGGGEEEGGGGGGGGGGGGFGGGGGGGGGEGGGGGGGGGGFGGGGGGGGGGGGGGGGGGGCGGGGGGGGGGGGGGGGGGGGGGGGGGGGGGGGGGGGGGGG7DFGGGGGGGGGGGDGGGGGGGGGGGGGGGFEFGGGGGGGGGFFGGGGGGGGGGG?EGGGGGGGGFGGGGGGGGFGG=EGGGGGCFGGEGE9FGGGGGGG?>FFFG?CFGDD79DGGG3CFFFFGFGFGFEFGF?7BFFFFBFFFFFB??D4#####
@M06045:235:000000000-JCY5N:1:1101:21659:10648 1:N:0:TACAGC
CGCGGTACTCCTACGGGAGGCAGCAGTGGGGAATATTGCACAATGGGCGAAAGCCTGATGCAGCAACGCCGCGTGAGGGACGACGGCCTTCGGGTTGTAAACCTCTTTTAGTAGGGAAGAAGCGAAAGTGACGGTACCTGCAGAAAAAGCACCGGCTAACTACGTGCCAGCAGCCGCGGTAATACGTAGGGTGCAAGCGTTATCCGGAATTATTGGGCGTAAAGAGCTCGTAGGCGGTTTGTCGCGTCTGCTGTGAAAACCCGAGGCTCAACCTCGGGCCTGCAGTGGGTACGGGCCGTAC
+
GGGGGGGGGGGGGGGGGGGGGGGGGGFGGGGGGGGGGGGGGGAFFFGGGGGGGGGGGGGGGGGGGGGGGGGGGGGGGGGGGGGGGGGGGGGGGGGGGGGGGGGGGGGGFGGFGGGGGGGGGGGGGGGGGGGGGGGGGGGGGGGGGGGGGGGGGGGGGGGGGGGGGGGGGGGGFGGGGGGEGGGGGGGGGGGGGGGFFGGGGGGGGGGDGFGGGFFFGFEG5CCGGGGGGGGEGGGGGGDGGGGGGGC<DGF7E>FFGFDGGGDDDD:>FFG?FF@DCBDFFGFF496?FFFDFFB0#####
@M06045:235:000000000-JCY5N:1:1101:10373:10651 1:N:0:TACAGC
CGCGGTACTCCTACGGGAGGCAGCAGTGGGGAATCTTGCGCAATGGCCGAAAGGCTGACGCAGCGACGCCGCGTGTGGGAGGAAGCTCTTCGGGGTGTAAACCACTGTTGCCCGGGACGAACAGCCTCTTTCGAGGGGCCTGACGGTACCGGGTGAGGAAGCACCGGCTAACTCTGTGCCAGCAGCCGCGGTAATACAGAGGGTGCGAGCGTTGTCCGGAATCACTGGGCGTAAAGGGCGCGTAGGTGGTGGCTTAAGCGTGCGGTGAAAGCCCGGGGCTCCACTCCGAGTCGGCCGACAC
+
FGG:C@@FFFFGFFE>GGGGGGGGCFGGFGGGGGGGGGGGGGGGGGFEGGDEGGGGFFGGGFGGEFGGGGGDGFFFGEG@@F@=FGGGGGGGGGGFGGGGGGGGGGF@FFGGGEGEEGFGGGGGGGFGFFGGGCFEGEGGDFGGGDFGGFGC@FEGGGGGFGGGGEGG*AFFCGGGGGG?CFGFGFGGGGD885C9FGDFGCE8CEE*:EGGG8CCFEE*:CF<89:=CFGEEGG?D53C5D<EED?DFD:CCFFGG**199*>793766C4*.73)8>))*/.9?F3)57<770(#####
@M06045:235:000000000-JCY5N:1:1101:3948:10653 1:N:0:TACAGC
CGCGGTACTCCTACGGGAGGCAGCAGTGGGGAATATTGCACAATGGGCGAAAGCCTGATGCAGCAACGCCGCGTGAACGATGAAGGCCTTCGGGTCGTAAAGTTCTGTCCTCAAGGAAGATAATGACGGTACTTGAGGAGGAAGCCCCGGCTAACTACGTGCCAGCAGCCGCGGTAATACGTAGGGGGCTAGCGTTATCCGGATTTACTGGGCGTAAAGGGTGCGTAGGTGGTTTCTTAAGTCAGGAGTGAAAGGCTACGGCTCAACCGTAGTAAGCTCTTGAAACTGGTGAACTTCTGGC
+
GGGGDFGGGGGDCFEGGDGGGGCFF<FFGGGEGGGGGCFGGGGAFGGGGGGGGGGGGGFCFGGGGDGG7CFEGGGEGGGGG7E<FFEE<BFGGCF7FGGFGG<FGGGGGGGGGGGGGGGGFGGGGGGGGGFGGGGGFFGGGGGGGGGGGGGGGGGGGGGGFGGGGFEGGGGGGGGGGFFFGGGGGGGG7>FFGGGGGGFGGGCGEEG?CGGGGGGGGGGEGGGGGGEGGGGGEFGFGGGGGGGFGG6<7>7>CFFGGGGGGGCGGGFFGBGFGFFFC9?FF*/)1*6=?*)6@2.6#####
@M06045:235:000000000-JCY5N:1:1101:13285:10659 1:N:0:TACAGC
CGCGGTACTCCTACGGGAGGCAGCAGTGGGGAATATTGCACAATGGGCGAAAGCCTGATGCAGCGACGCCGCGTGAGGGATGACGGCCTTCGGGTTGTAAACCTCTTTCAGCAGGGAAGAAGCGAAAGTGACGGTGCCTGCAGAAGAAGCGCCGGCTAACTACGTGCCAGCAGCCGCGGTAATACGTAGGGCGCAAGCGTTGTCCGGAATTATTGGGCGTAAAGAGCTCGTAGGCGGTCTGTCGCGTCGGATGTGAAAGCCCGGGGCTTAACCCCGGGTCTGCATTCGATACGGGCATCGT
+
GGGGGGGGGGGGGGGGGGGGGGGGGGGGGGGGGGFGGFGGGGGGGGGGGGGGGGGGGGGGGGGGGGGGGGGGGGGGGGGGGGGGGGGGGGGGGGGGGGGGGGGGGGGGGGGGGGGGGGGGGGGGGGGGGGGGGGG*CFFGGGGGGGGGGGGGGGGGGGGGGGGGGGGGGGGGGGGGGGGGGGGGGGFFGGGGGGGGGFEGGGGFFGGEGFDEGGGGGFGEDGGGGGG7FGGGGGGGGGGGGG7AFGGGGGC<CCCGGFCDGGGGGGEBGFFFGFFFGFFFFGFFFFFFFFF;@BB(#####
@M06045:235:000000000-JCY5N:1:1101:20116:10665 1:N:0:TACAGC
CGCGGTACTCCTACGGGAGGCAGCAGTGGGGAATATTGCGCAATGGGCGGAAGCCTGACGCAGCGACGCCGCGTGAGGGATGACGGCCTTCGGGTTGTAAACCTCTTTCAGCAGGGACGAAGCTAACGTGACGGTACCTGCAGAAGAAGCGCCGGCTAACTACGTGCCAGCAGCCGCGGTAATACGTAGGGCGCAAGCGTTGTCCGGAATTATTGGGCGTAAAGAGCTCGTAGGCGGTTTGTCGCGTCTGTCGTGAAAGCCCACGGCTTAACCGTGGGTCTGCGGTGGATACGGGGTGAAA
+
GGGGGGGGGGGGGGGGGGGGGGGGFGFFGGGGGGFGGFGGGGGGGGGGGGGGGGGGGGGGGGGGGGGGGGGGGGGGGGGGGGGGGGGGGGGGGGGGGGGGFFGGGGGGGGGGGGGGGGGGGGGGGGGGGGGGGGGGGGGGGGGCDFGGGGGGGGGGGGGGGGGGGGGGGGGGGGGGGGGGGGGGGGGGGGGGGGGGGGGGGGGGGGGEEGGGGGCGGGGGCEGGGGGGGGEGGGG5DEGGG<DGCCGGGGF7FFDGGDGFGFGDGGFFGFG=F>5)9>B@4FFBEFEE3?BBFF>(#####
@M06045:235:000000000-JCY5N:1:1101:28123:10673 1:N:0:TACAGC
CGCGGTACTCCTACGGGAGGCAGCAGTGGGGAATTTTGCACAATGGGGGAAACCCTGATGCAGCAACGCCGCGTGAGTGAAGAAGGCCTTCGGGTCGTAAACCTCTGTCAGAAGGGAAGAACCCTCAGGATTCTAACAGGGTCCTGGGCTGACGGTACCCTCAAAGGAAGCACCGGCTAACTCCGTGCCAGCAGCCGCGGTAATACGGAGGGTGCAAGCGTTGTTCGGATTTACTGGGCGTAAAGCGCGCGCAGGTGGGCGTGCAAGTCGGAAGTGAAATCCTGGGGCTCAACCCTGATTC
+
GGGGGGGGGGGGGGGEGGGGGGGGGGGFGGGGGGGGGFGGGGGGGGGGGGGGGFEFGGGGGGGGGGGGGGGGGGGGGGGGGGGGGGGGGGGGGGGGGGGGGGGGGGGFGGGGGGGGGGGGGG@FGGGGGGGGGGGGGGGGGGGGGGGGGGGGGGGFGGGGGGCGGGGGFFGGGGGGGFGGGGGGGCGGGFGFGFGGGGDGG>EDCFGGGGEGEGEGGGGGGGGGGCEGGGGGDGFFFGGGGCCCGGGGGGDCGGGCCFGGGCCCC*79CBGFDD?FFB7BFGFFFFFF5897:?:.#####
@M06045:235:000000000-JCY5N:1:1101:26420:10682 1:N:0:TACAGC
CGCGGTACTCCTACGGGAGGCAGCAGTGGGGAATATTGGACAATGGGCGCAAGCCTGATCCAGCCATGCCGCGTGTGTGAAGAAGGCCTTCGGGTTGTAAAGCACTTTTGTCCGGAAAGAAATCCTTCGAATTAATACTTCGGAGGGATGACGGTACCGGAAGAATAAGCACCGGCTAACTTCGTGCCAGCAGCCGCGGTAATACGAAGGGTGCAAGCGTTACTCGGAATTACTGGGCGTAAAGCGTGCGTAGGTGGTTCGTTAAGTCTGATGTGAAAGCCCTGGGCTCAACCTGGTTGGC
+
GGGGGGGGGGGGGGGGGGGGGFGGGGGGGGGGGGGGGCGGGGGGGGGGGGDGGGGGGGGGGGGGGGGGGGGGGGGGGGGGGGGFGGGGGFGGGGGGGGGGGGGGGGGGGGGGGGGGGGGGGGGGGGGGGGGGGGGGGGGGGGGGGGGGGGGGGGGGGGGGGGGGGGGGGGGGGGGGGGGGGGGGGFGGGGGGGGGGGGGGGGGGGGG@EGGGGGGGGGGGGGGGGGGGGFFGGGGGGGGCGDGGGGGGGGGGGGGFGGGGGGGGFGFFFFGFFFFFGFFFFGFFFFFFFFF<F:BF#####
@M06045:235:000000000-JCY5N:1:1101:18499:10690 1:N:0:TACAGC
CGCGGTACTCCTACGGGAGGCAGCAGTAGGGAATCTTCCGCAATGGACGAAAGTCTGACGGAGCAACGCCGCGTGAGCGATGAAGGTCTTCGGATCGTAAAGCTCTGTTGTTAGGGAAGAACAAGTGCGAGAGTAACTGCTCGCACCTTGACGGTACCTAACCAGAAAGCCACGGCTAACTACGTGCCAGCAGCCGCGGTAATACGAAGGGGGCTAGCGTTGTTCGGAATTACTGGGCGTAAAGCGCACGTAGGCGGGTTGTTAAGTCAGGGGTGAAATCCTGGAGCTCAACTCCAAGTTC
+
GGGGGGGGGGGGGGGGGGGGGGGGGGGGGGGGGGGGGGGGGGGGGGGGGGGGGGGGGGGGGGGGGGGGGGGGGGGGGGGGGGGGGGGGGGGGGGGGGGGGGGGGGGGGGGFGFGGGGGGGGGGGGGGGGGGGGGGGGGGGGGGGGGGGGGGGGEGGGGGGGGGGGGGGGGGGGGGGGGGGGGDFGGGGGGGGGGGGGGGGGGGGGGGGGGGGEGGGGGGGGGG=FGGGGGGFGF9CGGGGGGGGGGCGGGGGGGGGGGDDGGGGGGFFGF4>CEDFGFF=?GFFFFFFFFFBFA?2#####
@M06045:235:000000000-JCY5N:1:1101:26169:10697 1:N:0:TACAGC
CGCGGTACTCCTACGGGAGGCAGCAGTGGGGAATATTGCACAATGGGGGAAACCCTGATGCAGCAACGCCGCGTGAGTGATGACGGCCTTCGGGTTGTAAAGCTCTGTCTTCAGGGACGATAATGACGGTACCTGAGGAGGAAGCCACGGCTAACTACGTGCCAGCAGCCGCGGTAATACGTAGGTGGCGAGCGTTGTCCGGATTTACTGGGCGTAAAGGGAGCGTAGGCGGCTTGGCAAGTCTGATGTGAAAGCCCAGGGCTCAACCCTGGGACTGCATTGGAAACTGTCAGGCTGCACT
+
GGGGGGGGGGGGGGGGGFGGG7CGCFFFFFGDEGFGGDFGGG,CFGGGGGGGGGGGGGGGGGGGGGGEGGGGGEFGGGGGGF<EGGGDEGGGGGGGGGFFGGGDGBFGGGGGGGGGGGGGEGGGGFECGGG:FGFFGCFEGGG8<FGGCGGDGGCFGGGGGFGDGGGGGGGGGGGDEGBFGGFGGGFFFGCGGGEEEG9C>E*8CCCCFGGGGGEC*;CGGFECGGGGCGGGGGGGC<6+*::7<7FG>>+CEF*CGGFGDG*>F7?FC>F53)7)*.*/*769FFFF=7*48::(#####
@M06045:235:000000000-JCY5N:1:1101:24197:10709 1:N:0:TACAGC
CGCGGTACTCCTACGGGAGGCAGCAGCAAGGAATTTTGCGCAATGGGCGAAAGCCTGACGCAGCAACGCCGCGTGGGGGAAGAAGGCCTTCGGGTTGTAAACCCCTTTTGCGAGGGAAGAAGATCTGACGGTACCTCGCGAATAAGCCACGGCTAACTACGTGCCAGCAGCCGCGGTAATACGTAGGTGGCGAGCGTTGTCCGGATTTACTGGGCGTAAAGCGCGCGTAGGCGGATTGGTTAGTCCGGGGTGAAATCTCACGGCTCAACTGTGAGCGGTCCCCGGATACTGCCAGTGCCTA
+
GGGGGGGGGGGGGGGGGGGGGGGGGGGGGGGGGGGGGGGGGGGGGGGGGGGGGGGGGGGGGGGGGGGGGGGGGGGDGGGGGGGFGGGGGGGGGGGGGGGGGGGGGGGGGGGGEEGGGGGGGGGGGGGGGGGGGGGFGGGGGGGGGGGGGGGCGGEGGGGGGGGGGGGGGGGGGGGGGGGGGGGGFGG@?FGGDEGGGGGGGGGGGGGGGGDGGGGGGGGGGGGGGGGGGGGGGGGGGGGGGGGGGDCCDDCDGGG>F>FGGGGG7DFFGFCB?4=45>FD@FFDFDEFFFFD@>:)#####
@M06045:235:000000000-JCY5N:1:1101:15745:10718 1:N:0:TACAGC
CGCGGTACTCCTACGGGAGGCAGCAGTGGGGAATATTGGACAATGGGCGAAAGCCTGATCCAGCGACGCCGCGTGGGTGAAGAAGGCCTGCGGGTTGTAAAGCCCTTTCGGTGGGGAAGAAAAGCCTCGAGTTAACACCTCGGGGTCTTGACGTAACCCATAGAAGAAGCACCGGCTAACTCTGTGCCAGCAGCCGCGGTAATACAGAGGGTGCGAGCGTTAATCGGAATTACTGGGCGTAAAGCGCGCGTAGGCGGCTTTGCAAGTCGGGTGTGAAATCCCCAGGCTTAACCTGGTAGGT
+
GGGGGGGGGGGGGGGGGGGGGGGGGGFGGGGGGGGGGGGGGGGGGGGGGGGGGGGGGGGGGGGGGGGGGGGGGGGGGGGGGGGGGGGGGGGGGGGGGGGGGGGGGGGGGGGGGGGGGGGGGGGGGGGGGGGGGFGGGGGCGGDGGGGGGFGGGGGGGGGGGGGGGGGGGGGGGGGGGGGGGGGGGGGGGGGGGGGGGGGEGGGEFGGFGGGGGGGGGGGGGGGGGGGEEGGG?FGGFFDGGDFGGGGGGGGGGGGGGGGDGGGGFGBFDFD7<>EFGFFFFGFFEFFFF?FFFF7<#####
@M06045:235:000000000-JCY5N:1:1101:15531:10728 1:N:0:TACAGC
CGCGGTACTCCTACGGGAGGCAGCAGTGGGGAATATTGCACAATGGGGGAAACCCTGATGCAGCAACGCCGCGTGAGTGATGACGGCCTTCGGGTTGTAAAGCTCTGTCTTCAGGGACGATAATGACGGTACCTGAGGAGGAAGCCACGGCTAACTACGTGCCAGCAGCCGCGGTAATACGTAGGTGGCGAGCGTTGTCCGGATTTACTGGGCGTAAAGGGAGCGTAGGCGGATTTTTAAGTGAGATGTGAAATACTCGGGCTTAACCTGAGTGCTGCATTTCAAACTGGAAGTCTTCGCC
+
GGGGGGGGGGGGGGGGGGGGGGGGGGGGGGGGGGGGGGGGGGGGGGGGGGGGGGGGGGGGGGGGGGGGGGGGGGGGGGGGGGGGGGGGGGGGGGGGGGGGGGGGGGGGGGGGGGGGGGGGGGGGGGGGGGGGGGGGGGGGGGGGGGGGGGGGGGGGGGGGGGGGFFGGGGGGGGGGGGGGGGGGGGGG7ECGGGGGGGGGGGEEGGGGGGGGGG/:E=E9CC5CEECEGGGGC5EF7EFGGFDCFC:FDGGGC7*CFGD*CC5CGFFFFFFFFFFFG?FFFF=FFFFFFFF?F:A6#####
@M06045:235:000000000-JCY5N:1:1101:11337:10730 1:N:0:TACAGC
CGCGGTACTCCTACGGGAGGCAGCAGTGGGGAATATTGCACAATGGGCGAAAGCCTGATGCAGCGACGCCGCGTGAGGGATGACGGCCTTCGGGTTGTAAACCTCTTTCACCAGGGACGAAGCGCAAGTGACGGTACCTGGAGAAGAAGCACCGGCCAACTACGTGCCAGCAGCCGCGGTAATACGTAGGGTGCGAGCGTTGTCCGGAATTACTGGGCGTAAAGAGCTCGTAGGCGGTTTGTCGCGTCGTCTGTGAAATCCCGCAGCTCAACTGCGGGCTTGCAGGCGATACGGGCCTGGG
+
GGGGGGGGGGGGGGGGGGGGGGGGGGGGGGGGGGGGGFGGGGGFGGGGGGGGGGGGGGGGGGGGGGGGGGGGGGGGGGGGGGGGGGGGGGGGGGGGGGGGGGGGGGGGFGGGGGGGGGGGGGGGGGGGGGGGGGGGGGGGGGGGGGGGGGGGGGGGGGGGGGGGFGGGGGGGGGGGGGGGGGGGGGCGGGGGGGGGGDGEEGGGGGGEGGGGFGGGGGGGDGGGGGFGGGGEFCCEGE5EGGGGGDGDGDE45:CCGCFFFGGGGGF4FFGFGFFDGFFF47FFF>)<5379519,#####
@M06045:235:000000000-JCY5N:1:1101:23932:10731 1:N:0:TACAGC
CGCGGTACTCCTACGGGAGGCAGCAGTGGGGAATATTGGACAATGGGCGGAAGCCTGATCCAGCAACGCCGCGTGAGGGATGACGGCCTTCGGGTTGTAAACCTCTTTCAGTACCGACGAAGCGCAAGTGACGGTAGGTACAGAAGAAGCACCGGCCAACTACGTGCCAGCAGCCGCGGTAATACGTAGGGTGCGAGCGTTGTCCGGAATTATTGGGCGTAAAGAGCTTGTAGGTGGTTTGTCGCGTCTGCTGTGAAAATCCGAGGCTCAACCTCGGACTTGCAGTGGGTACGGGGTGCAC
+
GGG+@FFGGGGGGGGGGDGGGGGGGGGGGGGGGG<FGCEFFGFGGGGGGDFGGGGGGGGGGGGGGGGGGGGGGGGGGGGGGGGGGGGGGGGGGGGGGGGGGGGGGGGGGGGGGGGGGEGGGGGGGGGGGFGFGDFGGGGGGGGGGGGFGCGGGGGECF:BF:FCEFGGGGGGAFEGDFDEGDC@FEEF@ECEEGGC8CEGG5CFGGGECFGCF9CFGGGGEG;<+8:C6FGGGGGGFE37/7DEGGGDGCF>FDC79>:CFFC<DG>)9=D4C?53<DFF@79*9F?F>D48@9>(#####
@M06045:235:000000000-JCY5N:1:1101:2274:10757 1:N:0:TACAGC
CGCGGTACTCCTACGGGAGGCAGCAGTGGGGAATATTGGACAATGGGCGAAAGCCTGATCCAGCAATGCCGCGTGTGTGAAGAAGGCCTTCGGGTTGTAAAGCACTTTTATCAGGAGCGAAATACCACGGGTTAATACCCTATGGGGCTGACGGTACCTGAGGAATAAGCACCGGCTAACTTCGTGCCAGCAGCCGCGGTAATACGAAGGGTGCAAGCGTTAATCGGAATTACTGGGCGTAAAGGGTGCGTAGGCGGTTATTTAAGTCTGCCGTGAAATCCCCGGGCTCAACCTGGCGGCA
+
GGGGEGGGGGFGGG@GGGGGGGGGGFEGGGGGGFFGGGGGGGFGGDFGGGGDFGGGGGFEFFGGGGGEGGGGGEGGGGCFFGDFGGGGFFGGGGGGGGGGGCGGCGGGFGGFGFFFCFFEGG8EF@FFEGGGCFGGGGFGG=FFC7>CFF7FE7FFFCGCBFGGGGCGFFFGGGCFE7FFGG?FGGE7C8@F7BFGGDCEEEGFFC*8CCC=*;@CF55*:ECFC8*27CE9FGF7*7<EGC3+<>FGGCAC=D6<ECD*:CDGCDF?D?CFGFFFGB?F?C>>7)7;FF=<>?BF#####
@M06045:235:000000000-JCY5N:1:1101:23658:10766 1:N:0:TACAGC
CGCGGTACTCCTACGGGAGGCAGCAGTGAGGAATATTGCGCAATGGGCGAAAGCCTGACGCAGCGACGCCGCGTGGGGGATGAAGGTCTTCGGATTGTAAACCCCTTTCGGGAGGGAAGACGGCCTTAGACAACTAAGGCGGACGGTACCTCCAGAAGCAGCCACGGCTAACTTCGTGCCAGCAGCCGCGGTAATACGAAGGTGGCAAGCGTTGTTCGGATTTACTGGGCGTAAAGGGAGCGTAGGTGGTTAGGTAAGCCCTCCGGGAAATCTTCAGGCTTAACCTGAAAAGGTCGTCTGC
+
GGGGGGGGGGGGGGGGGGGGGGGGGGGGGGGGGGGGGGGGGGEFGGGGGGGGGGGGGGGGGGGGGGGGGGGGGGGGGGGGGGGGGGGGGGGGGGEGGGGGGGGGGGGGGGGGGGGGGGGGGGDGGGGGGGGGGGGGGGGGGGGGGGGGGGGGGGGGGGGGGGGGGGGGGGGGGGGGGGGGGGGGGGGGGGGGGGGGGGGGGDFFGGGGGGGEEGGGGGGCGGGGGFGGGGGGGEFFFEFEGGGGGGGGGDFGGGGGGGGGGGGGGDFF5FCFGFFFGFFFFGFFFFFFF?FBFDF;#####
@M06045:235:000000000-JCY5N:1:1101:5435:10770 1:N:0:TACAGC
CGCGGTACTCCTACGGGAGGCAGCAGTGGGGAATATTGGACAATGGGCGAAAGCCTGATCCAGCAACGCCGCGTGAGGGATGACGGCCTTCGGGTTGTAAACCTCTTTCAGTACCGACGAAGCGCCGATGATGGTGGTGACGGTAGGTACAGAAGAAGCACCGGCTAACTCTGTGCCAGCAGCCGCGGTAATACAGAGGGTGCAAGCGTTAATCGGAATTACTGGGCGTAAAGCGCGCGTAGGTGGTTCAGTAAGATGGAAGTGAAATCCCCGGGCTTAACCTGGGAACTGCTTTCCGAGC
+
GGGGGGGGGGGGGGGGGDGGGGGGGGGGGGGGDFFGGGGGGGGGGGGGGGGGGGGGGGGGGGGGGGGGGGGGGGGGGGGGGGGGGGGGGGGGGGGGGGGGGGGGGGGGGGGGGGGGGGGGGGGGGGGGFGGGGGGGGGGGGGGGGGGGGGGGGGGGGGGGGGGGGGGGG@FGFGGGGGGGGGGGGGGGGGGGGGGGGGGGEGGFGGGGEGGGCGGGGGFGFGGGEFGGGGGDFDGGGGGGGGGGGGGGGGGGGFGGGFG<9CFGGC??FF4>DD:DC@FFFFFFFFFFFFF<FAA4#####
@M06045:235:000000000-JCY5N:1:1101:22370:10777 1:N:0:TACAGC
CGCGGTACTCCTACGGGAGGCAGCAGTAAGGAATCTTCCACAATGGGCGCAAGCCTGATGGAGCGACGCCGCGTGCGCGAAGAAGCCCTTCGGGGTGTAAAGCGCTTTTCCCAGGGATGAAGTTCTGACAGTACCTGGGGAAGAAGCCTCGGCTAACTACGTGCCAGCAGCCGCGGTAATACGTAGGAGGCAAGCGTTGTCCGGAATTACTGGGCGTAAAGCGCGTGTAGGTGGTGGGACAAGTCTGCTGTGAAAGCGCCTGGCTTAACCGGGCGAGGTCGGCGGAAACTGCCTCAGAGTC
+
GGGGGGGGGGGGGGGGGGGGGGGGGGGGGGGGGGGGGGGGGGFFFFGFGGGGGGGGGGGGFFGGGGGGGGGGGGGGGGGGGGGGGGFGGFGGGGGGGGGGGGGGGGGGGGGGGGGGGGGGGGFGGGGGGGGGGFGGGGGGGGGGGGGGGGDEGGGGGGGGGGGGGGGGGGGGGGGGGGDGGGGGGFGCCEGGGGGGGGGGFGGGGGGGGGGGGGGGGGGGFGGGGGGGGGGEGGGGGGGGGFGGGGGF>FF4<C>>C<DCDFFGFGFFGFGDGE@5CEFFF3BB3><DF?@?FFF0#####
@M06045:235:000000000-JCY5N:1:1101:18025:10782 1:N:0:TACAGC
CGCGGTACTCCTACGGGAGGCAGCAGTGGGGAATATTGGACAATGGGGGCAACCCTGATCCAGCCATGCCGCGTGAGTGATGAAGGCCTTCGGGTTGTAAAGCTCTTTTGGCGGGGACGATGATGACGGTACCCGCAGAATAAGCCCCGGCTAACTTCGTGCCAGCAGCCGCGGTAAGACGAAGGGGGCTAGCGTTGTTCGGAATTACTGGGCGTAAAGCGAGTGTAGGCGGTTGCCCAAGTCAGGTGTGAAAGCCTTGAGCTCAACTCAAGAAATGCACTTGGTACTGGGTGGCTCCCAA
+
GGGGGGGGGGGGGGGGGGGGGGGGGGGGGGGGGGGGGGGGGGGGGGGGGGGGGEGGGGGGGGGGGGGGGGGGGGGGGGGGGGGGGGGGFGGGGGGGGGGGGGGFGGGGGGGGGGGGGGGGGGGGGGGGGGGGGGGGGGGGGGGGGGGGGGGGGGGGGGGGGGGGGGGGGGGGGGGGGGGGGGGGGGGGGGGGGGEGGGGGGGGGGGGGGGGGGGGGGF9EGCGEGGGGGFGGGGGFGCDFG>FGGGGGGDFGGGGGGGGGGGGGGGFFGFGFGFFFGFFFFGFFFFFF4F@?>>:(#####
@M06045:235:000000000-JCY5N:1:1101:2609:10786 1:N:0:TACAGC
CGCGGTACTCCTACGGGAGGCAGCAGTGGGGAATATTGGACAATGGGCGAAAGCCTGATCCAGCAACGCCGCGTGAGGGATGACGGCCTTCGGGTTGTAAACCTCTTTCAGCAGGGACGAAGCGCAAGTGACGGTAGGTACAGAAGAAGCACCGGCCAACTACGTGCCAGCAGCCGCGGTAATACGTAGGGTGCGAGCGTTGTCCGGAATTATTGGGCGTAAAGGGCTCGTAGGCGGTTTGTCGCGTCGGGAGTGAAAACCAGGTGCTTAACACCTGGCTTGCTTTCGATACGGGCGGTCA
+
GGGGGGEGFGGGGGGGGGGGEGGGGGGGGGGG>FEFGFGGGGCFGGGGGGGGGGGGGGGGGF?FGGGGDFGGGGGGEGGGGDFGGGGDGGGG7FEFCFGGFGFGFGGFGGGGGGGGGGGGGGGEDGEGDFFFGGFFGGFFFFGGGGGGGGGFGGGGGGFGGGGGFC*<FCFFGGGGGGGEGGGGGGGG@CE??EGGGCC:CGEGGCGC888FFFFGGCG8=C*+ACE67CEEGGGGGGGGGGGGGDDDDDG3EGGFGCCG3CDDFFF4C4C?C9<?GFFFFGFFFF*7.=:;FF9(#####
@M06045:235:000000000-JCY5N:1:1101:26769:10815 1:N:0:TACAGC
CGCGGTACTCCTACGGGAGGCAGCAGTGGGGAATCTTGCGCAATGGGCGAAAGCCTGACGCAGCGACGCCGCGTGAGTGATGAAGGTCTTCGGATCGTAAAGCTCTTTCGTCCGGGAAGAACGGCCCCATGGCTAATACCCATGGGGATTGACGGTACCGGAAGAAGAAGCACCGGCTAACTCTGTGCCAGCAGCCGCGGTAATACAGAGGGTGCAAGCGTTGTTCGGAATTACTGGGCGTAAAGCGCGCGCAGGCGGGATGGCAAGTCGGATGTGAAAGCCCTCGGCTCAACCGGGTTAC
+
GGGGGGGGGGGGGGGGGGGGGGGGGGGGGGGGGGGGGGGGGGGGGGGGGGGGGGGGGGGGGGGGGGGGGGGGGGGGGGGGGGGGGGGGGGGGGGGGGGGGGGGGFGGGGGGGGGGGGGGGGGGGGFGGGGGGGGGGGGGGGGGGGGGGGGGGGGGGGGGGG@FGGGGGGGGGGGGGGGDGGGGGGGGGGFGGGGGGGGGG?EGGGGGGGGGGEGGGDGGGGGGGGGGGGGGGGGGCFGFEEGDFFGGDG<EGEGGGGGG5DGGGG=:9FDGD*7)9*@FF?C@578@D)<=?FBB(#####
@M06045:235:000000000-JCY5N:1:1101:3378:10847 1:N:0:TACAGC
CGCGGTACTCCTACGGGAGGCAGCAGTGGGGAATCTTGCGCAATGCGCGAAAGCGTGACGCAGCAACACCGCGTGAGGGAAGACGGCCTTCGGGTTGTAAACCTCTTTCAGGAGGGACGAAGGGCGACCGGTGAATAGCCGTGTTTCTTGACGGTACCTTCAGAAGAAGGTCCGGCTAACTACGTGCCAGCCGCCGCGGTAATACGTAGGGACCAAGCGGTGTCCGGAATCATTTGTCGTAAAGCGCGTGTAGGCGGCCTGATAAGTCCGCTGTAAAAGTCAACGGCTCCACTGTTACCCG
+
>EFEGGGGGFFAFFGGGGFGCCF>EEGGGFGC:FFFF@<FCC@FG@CFGGGEEFFC:E@FEE@BGGACF++FFGEGGGGG@FG@FEGCFG:BECF:+BDDFFG<:FDFAF,<FFCG@F@F<3+C:<@F@:FGFCCCC:C:<=<FF,C;CFFG>CGG@FC,>FBFGFFC<FF:,=B*C8CC?FFE@>:;E65*2:CE1C*::E99<8A6:5C@*/8C*:C*:EGFEE****0:CF+<*29C***<<5)9)1/*<**1*)/*19CCF=FF*<C>D)88>*=?F>FF)7587)/,97AD#####
@M06045:235:000000000-JCY5N:1:1101:12248:10855 1:N:0:TACAGC
CGCGGTACTCCTACGGGAGGCAGCAGTAGGGAATCTTGCGCAATGGGCGAAAGCCTGACGCAGCAACGCCGCGTGCGGGATGAAGGCCTTCGGGTTGTAAACCGCTTTCAGCAGGGACGAAACTGACGGTACCTGCAGAAGAAGCGCCGGCTAACTACGTGCCAGCAGCCGCGGTAATACGTAGGGCGCGAGCGTTGTCCGGAATTATTGGGCGTAAAGAGCTCGTAGGCGGCTTGGCGCGTCGGGTGGGGAAGCCCGGGGCTTAACCCCGGGTCTGCAGTCGATACGGGCAGGCCTAATC
+
GGGGGGGGGGGGGGGGGGGGGGGGGGGGGGGGGGGGGCGGGGGGGGGGGGGGGGGGGGGGGGGGGFGGGGGGGGGGGGGCGGGGGGGGGGFGGGGGGGGGGGGGEGGGGGGGGGGGGFFGGGDGGGGGGGGGGGGGGGGGGGGGGGGGDGDGGFGGGGGGGCFGGDFFGGGGGGGGGGGGGCFGGGGGGECCGGEEGGGFGGEGGGGGGGGGGGGGGFCFGGFFEECFGGGDCGDG*7CGGGGGG<C3))*1CD*>/95DGGD4CCFF4:DBD>@5D*@?FFBDE)7::)59BF>(#####
@M06045:235:000000000-JCY5N:1:1101:17404:10872 1:N:0:TACAGC
CGCGGTACTCCTACGGGAGGCAGCAGTGGGGAATATTGCGCAATGGGCGGAAGCCTGACGCAGCGACGCCGCGTGGGGGATGACGGCCTTCGGGTTGTAAACCTCTTTCAGCAGGGACGAAGCGGAAGTGACGGTACCTGCAGAAGAAGCACCGGCCAACTACGTGCCAGCAGCCGCGGTAATACGTAGGGTGCAAGCGTTGTCCGGAATTATTGGGCGTAAAGAGCTCGTAGGCGGTTTGTTGCGTCGGCTGTGAAATCCCGAGGCTCAACCTCGGGTCTGCAGTCGATACGAGCGGCGC
+
GGGGGGGGGGGGGGGGGGGGGGGGGGFGGGGGGGGGGGGGGGGGGGGGGGGGGGGGGGGGGGGGGGGGGGGGGGGGGGGGGGGGGGGGGGGGGGGGGGGGGGGGGGGGGGGGGGGGGGGGGGGGGGGGGGGGGGGGGGGGGGGGGGGGGGGGGGGGGGGGGGGGGGGGGGGGGGGGGGGGGGGGGGEFGGGGGGGGGGGGDEGGGGG5?CGGGGGGGGG5CEFGGGGGGGGGGGGE3:C5EGGCDD)>DGGF57<FGGFCFGGCDGFFD?FFG6?>DFFF@0966FFE:@4(04:2#####
@M06045:235:000000000-JCY5N:1:1101:18279:10872 1:N:0:TACAGC
CGCGGTACTCCTACGGGAGGCAGCAGTGGGGAATATTGCACAATGGGGGAAACCCTGATGCAGCAACGCCGCGTGAGTGATGACGGCCTTCGGGTTGTAAAGCTCTGTCTTCAGGGACGATAATGACGGTACCTGAGGAGGAAGCCACGGCTAACTACGTGCCAGCAGCCGCGGTAATACGTAGGTGGCGAGCGTTGTCCGGATTTACTGGGCGTAAAGGGAGCGTAGGCGGATTTTTAAGTGAGATGTGAAATACTCGGGCTTAACCTGAGTGCTGCATTTCAAACTGGAAGTCTCCCCT
+
GGGGGGGGGGGGGGGGGGGGGGGGGGGGGGGGGGGGGGGGGGGGGGGGGGGGGGGGGGGGGGGGGGGGGGGGGGGGGGGGGGGGGGGGGGGGGGGGGGGGGGGCFGGGGGGGGGGGGGGGGGGGGGGGGGGGGGGGGGFEGCGGGGGGGGGGGGGGGGGGGGGGFFGGGGGGGGGGGGGGGGFGGGGGGGGGGGGGGGGGGG5CEGGGGGGGGGGEEDGFGF5EGEGDGGGGEEECGGGGGGGGGGGGGGGGGGGFC*>DGGGFGGF4*7*5CFF?>=:@?>*9@?6B=950424.#####
@M06045:235:000000000-JCY5N:1:1101:3579:10892 1:N:0:TACAGC
CGCGGTACTCCTACGGGAGGCAGCAGTGGGGAATATTGGACAATGGGCGAAAGCCTGATCCAGCAATGCCGCGTGAGTGATGAAGGCCTTAGGGTTGTAAAGCTCTTTTACCCGGGATGATAATGACAGTACCGGGAGAATAAGCCCCGGCTAACTCCGTGCCAGCAGCCGCGGTAATACGGAGGGGGCTAGCGTTGTTCGGAATTACTGGGCGTAAAGCGCACGTAGGCGGCTTGGTAAGTTAGAGGTGAAAGCCCAGGGCTCAACCCTGGAATTGCCTTTAAGACTGCATCGCTCAGGA
+
FGGGGGGGDGGGGGCGGFFGGFGGGGGGFFGFF<FFCFGFFGGGFGGGGCFGCECFGGGGGGFGGGGGGGGGGGGGFFGFFFEBFCEEFFEEGGF<FCFDFGGEFGGFGGGFFGGGFBFG9FFCFFFGGGGGCFGGCFGGGGGGFCCFCFGGGGG9FFFFGFGFGCFGGFFCCGFGGF@FFGFGGGGGGGFGGGEEEECFCGCEEFGGGFGGFGGGG8FFEGCEGCEGGGGGGDG77ACECDG7F7FGGGCCCFDCF5CFDC<CFCFFCFC>*9??C97B6DFF@?@=@FFA???(#####
@M06045:235:000000000-JCY5N:1:1101:7960:10896 1:N:0:TACAGC
CGCGGTACTCCTACGGGAGGCAGCAGTGGGGAATCTTGCGCAATGGGCGAAAGCCTGACGCAGCGACGCCGCGTGAGGGAAGAAGGCCTTCGGGTTGTAAACCTCTTTCAGGAGGGACGAAGCCACTCGGGTGAATAGCCCAGAGGGTGACGGTACCTCCAGAAGAAGCCCCGGCTAACTACGTGCCAGCAGCCGCGGTAATACGTAGGGGGCAAGCGTTGTCCGGATTTATTGGGCGTAAAGAGCGTGTAGGCGGCCAGATAGGTCGGTTGTGAAAACTGGAGGCTTAACCTCCCGGATC
+
FGGGGGGGGGGGGGGGGGGGGGGGGGGGGGGGGGGGGGGGGGGGGGGGGGGGGGGGGGGGGGGGGGGGGGGGGGGGGGGGGGFGGGGGGGGGGGGGGGGGGFGGGGGGGGGGGGGGGGGGGGGGGGFGGGGGGGGGGGGFGFGGGGGGGGGGGGGGGGGGGGDGGGFGGFGEGGGGGGGGGGGGGGFFGGGFDGGGGCCCEFCCE6AFGDGGGGFFDCCGGGGGGGGG=9CGGGGGGGC=5CFC=5DDCDFFGGGGGGGG4CGGFGF>3>GFGEFFFFFFFGFFFFF@@FFF??6(#####
@M06045:235:000000000-JCY5N:1:1101:7667:10907 1:N:0:TACAGC
CGCGGTACTCCTACGGGAGGCAGCAGTAAGGAATATTGGTCAATGGACGCAAGTCTGAACCAGCCATGCCGCGTGGAGGATTAAGGCCCTCTGGGTTGTAAACTCCTTTTATCTGGGAAGAAATGTACTTTTTCTTGAGTACTTGACGGTACCAGAGGAATAAGCACCGGCTAACTCCGTGCCAGCAGCCGCGGTAATACGGAGGGTGCAAGCGTTATCCGGATTCACTGGGTTTAAAGGGTGCGTAGGCGGGCAGGTAAGTCAGTGGTGAAATCTCCGAGCTTAACTCGGAAACTAAGGG
+
GGGGGGGGGGGGGGGGGGGGGGGGGGGGGGGGGGGGGFGGGGGGGGGGGGGGGGGGGGGGGGGGGGGGGGGGGGGGGGGGGGGGGGGGGGGGGGGGGGGGGGGGGGGGGGGGGGGGGGGGGGGGGGGGGGGGGGGGGGGGGGGGGGGGGGGGGGGGGGGGGGGGGGGGGGGGGGGGGGGGGGGGGGGGGGGGGGGGGGGGGGGGGGGGEGGGFGGGGGGGGC5EGGGGCGGGGGGGGGGGGGGGGGGGGGGGGGGGDGGGGFFGGGFFG>GFGFFFGFEEEC>FFFFFFFB>:;?6#####
@M06045:235:000000000-JCY5N:1:1101:8790:10913 1:N:0:TACAGC
CGCGGTACTCCTACGGGAGGCAGCAGTGGGGAATATTGGACAATGGGCGAAAGCCTGATCCAGCCATGCCGCGTGGGTGAAGAAGGCCTTCGGGTTGTAAAGCCCTTTTGTTGGGAAAGAAATCCTGTCGATTAATACTCGGCGGGGATGACGGTACCCAAAGAATAAGCACCGGCTAACTTCGTGCCAGCAGCCGCGGTAATACGAAGGGTGCAAGCGTTACTCGGAATTACTGGGCGTAAAGCGTGCGTAGGTGGTTCGTTAAGTCTGATGTGAAAGCCCCGGGCTCAACCTGGCTAAT
+
GGGGGGGGGGGGGGGGGGGGGGGGGGGGGGGGGGGGGGGGGGGGGGGGGGGGGGGGGGGGGGGGGGGGGGGGGGGGGGGGGGGGGGGGGGGGGGGGGGGGGGGGGGGGGGGGGGGGGGGGGGGGGGGGGGGDGGGGGGGGGGGGGGGGGGGGGGGGGGGGGGGGGGGGGGGGGGGGGGGGGGGGGGGGGGGGGGGGGGGGGGGGGGGC?CEGGGGFGFGGGGGGGGGGGGGGGGFFGGGEGGGGGGDDDGEGGG>FFGFGGGFFGGFFGFGF==FFGFFF;FEBBD37>FFFFFB?#####
@M06045:235:000000000-JCY5N:1:1101:5659:10914 1:N:0:TACAGC
CGCGGTACTCCTACGGGAGGCAGCAGTGGGGAATATTGGACAATGGGCGCAAGCCTGATCCAGCCATGCCGCGTGAGTGAAGAAGGCCCTCGGGTTGTAAATCTCTTTTGTCCGGAAAGAAAAGCTTTCGGTTAATACCCGGAAGTCCTGACGGTACCGGAAGAATAAGCACCGGCTAACTTCGTGCCAGCAGCCGCGGTAATAGGAAGGGTGCAAGCGTTACTCGGAATTACTGGGCGTAAAGCGTGCTTAGGTGGTTCGTTAAGTCTGATGTGAAAGCCCTGGGCTCAACCTGGTAGTC
+
FGGGFEEFCFFGGGGGG7EFEGDGFGFGGGG>FFCF@F9EFFD<FFEGCGGGG@FFGG,FFGFGGF,EDCFFGGE7F,FEFGFFGFC8=FEFEGFF@FGGG9BEEGD9?EB,EC:BFE8FGGDGFGGFFF@BFFGGGFFGGEEEGCGGGGAFGEF:FFGGFFGGGFC9DGGGFE@7<FCFCG@FGGGCCFC@@CFGGEGGGEG?+<?<CEEF5*<CEGGGGCE7FE=C=EFGFGGEGGGEEC5F?D<CC*+:C6*9F<D:DG<97CFF>BFBC87?C/@F4*)7@>5FFFF:@::?#####
@M06045:235:000000000-JCY5N:1:1101:7606:10932 1:N:0:TACAGC
CGCGGTACTCCTACGGGAGGCAGCAGTGGGGAATTTTGGGCAATGGCCGCAAGGCTGACCCAGCGACGCCGCGTGTGGGATGACGCCTCTCGGGGTGTAAACCACTGTCAGAGGGGAAGAATGACGTCTGTGTGAATAATGCAGGCGTGTGACGGTACCCTCAAAGGAAGCACCGGCTAACTCCGTGCCAGCAGCCGCGGTAATACGGAGGGTGCAAGCGTTGTTCGGATTTACTGGGCGTAAAGCGCGCGCAGGTGGGCGTGCAAGTCGGAAGTGAAATCCTGGGGCTCAACCCTAGTCA
+
GGGGGGGGGGGGGGGGGGGGGGGGGGGGGGGGGGGGGGGGGGGGGGGGGGGGGGGGGGGGGGGGGGGGGGGGGGGGGGGGGGGGGGGGGGGGGGGGGGGGGGGGGGGGGGGGGGGGGGGGGGGGGGGGGGFGGGGGGGGGGGGGGGGGGGGGGGGGGGGGGGGGGGGGGGGGGGEGGGGGGGGGGGGGGGGGGGGGGGGGGGGGGFGGEEGGGGGFGGGGGGGGGGGGGGEGGGGFG=FGDGDF?CDGGGGGGGDCGGGGGGG3CFFFGFGEGEFFGFFFFFFFF>BF)5=>F?B(#####
@M06045:235:000000000-JCY5N:1:1101:9008:10958 1:N:0:TACAGC
CGCGGTACTCCTACGGGAGGCAGCAGTGGGGAATATTGGACAATGGGCGAAAGCCTGATCCAGCAACGCCGCGTGAGGGATGACGGCCTTCGGGTTGTAAACCTCTTTCAGCAGGGACGAAGCGCAAGTGACGGTACCTGCAGAAGAAGCACCGGCCAACTACGTGCCAGCAGCCGCGGTAATACGTAGGGTGCGAGCGTTGTCCGGAATTATTGGGCGTAAAGGGCTCGTAGGCGGTTTGTCGCGTCGGGAGTGAAAACTCAGGGCTTAACCCTGAGCCTGCTTCCGATACGGGCACACG
+
GGGGGGGGGGGGGGGGDCFGGGGGGGFGGGGEGGGGGGGGGGGCGGGGGGGGGGGGGGGGGGGGGGGGGGGGGGGGGGGGGGGGGGGGGGGGGDGGGEGGGGGGGGGGGGGGGGGGGGGGGGEGGGGGGGGGGGGGDGGCFGGGGGGGGGGGGGGGGGGGGGGGCFGGGGGGGGGGGGG@CGGGGGFFCAC8EEGGDGGGGGGGGGGEGGGGGGGGGGGGGDGGGGDCFEGGCGGGG>DGGGGGCDDGGGGDE5CGGGGDFGGGCFEFGFGFFFF@GFFFFGF6BFFFEB<>5?>(#####
@M06045:235:000000000-JCY5N:1:1101:17456:10969 1:N:0:TACAGC
CGCGGTACTCCTACGGGAGGCAGCAGTGAGGAATCTTCCGCAATGGGCGAAAGCCTGACGGAGCGACGCCGCGTGTGGGATGAAGTCCTTCGGGATGTAAACCACTGTTGGAGGGGAAGACTTCGACGGTACCCTCCGAGAAAGCCCCGGCTAACTACGTGCCAGCAGCCGCGGTAATACGTAGGGGGCAAGCGTTATCCAGATTTACTGGGCGTAAAGCGCGTGTAGGCGGCTGGTTAAGTGTGATGTGAAATCTTCGGGCTCAACCCGAAAATTGCATTGCAAACTTGCCTGGCTAGCC
+
GGGGGGGGGGGGGGGGGGGGGGGGGGGGGGGGGGGGGGGGGGGGGGGGGGGGGGGGGGGGGGGGGGGGGGGGGGGGGGGGGGGGGGGGGGGGGGGGGGGGGGGGGGGFFGGGGGGGGGGGGGGGGGGGGGGGGGGGGGGGDGGGGFFGGGGGGGGGGGGGGGGGGFGGGGGGGGEGGGGGGGGGGGGGGGGGGGGGGGGGGGCCCFGGGGGGGEGGGGGGGGGEEGGGGGGGGDEEFGFGGGGGGFGGGGGGFGGGGGGDDDGCCGFFGFGEDEFFFFFFFGF?=BF=*9=?FD?(#####
@M06045:235:000000000-JCY5N:1:1101:14421:10969 1:N:0:TACAGC
CGCGGTACTCCTACGGGAGGCAGCAGTGGGGAATATTGCACAATGGGCGGAAGCCTGATGCAGCGACGCCGCGTGAGGGATGACGGCCTTCGGGTTGTAAACCTCTTTCGACCCTGACGAAGCGCAAGTGACGGTAGGGGTAGAAGAAGCGCCGGCCAACTACGTGCCAGCAGCCGCGGTAAGACGTAGGGCGCAAGCGTTGTCCGGATTTATTGGGCGTAAAGAGCTCGTAGGCGGCTTGTTGCGTCGACCGTGAAAACCCACAGCTCAACTGTGGGCTTGCGGTTGATAGGGGGATGAC
+
GGGGGGGGGGGGGGGGDCFGGGGGGGFGGGGGGGFGFFCFGGGGGGGGEGGGGGGGGGGGGGGGGGGGGCDFGGGGGGGGGGGGGGGGGGGGGGFGGGGGFGGGGGGFGGFG:CC<CDF@EGEGDGEGGGGFGG>DFCGGGGGFGC@CGGGFGGGEEEFGF7CFCGGGGGGGGGGGCGDGGGGFGGEFGEGGGGEGGDE5AEEGGEECE*9CCFFGGGE8>A5<?FFCFEC8CEDGGD35CGGGFGDDG<EDED57=*:CDDC<DGF9*?FFF@=FGFFF))87BF@F4=4)/(73#####
@M06045:235:000000000-JCY5N:1:1101:11487:10972 1:N:0:TACAGC
CGCGGTACTCCTACGGGAGGCAGCAGTGAGGAATTTTCCGCAATGGGCGAAAGCCTGACGGAGCAATGCCGCGTGAAGGATGAAGGCCTGTGGGTTGTAAACTTCTTTTCTCAGAGAAGAATCTTTGACGGTATCTGAGGAATAAGCATCGGCTAACTCTGTGCCAGCAGCCGCGGTAAGACAGAGGATGCAAGCGTTACTCGGAATTACTGGGCGTAAAGCGTGCGTAGGTGGTTTGTTAAGTCTGATGTGAAAGCCCTGGGCTCAACCAGGGAACTGCATTGGAAACTGGCTTAGTCAT
+
FFGGGGGGGGGGGDFEGGGGGGGGGGD@FGFFGGFGGGGGGGGGGFGGGGGGGGGG@FDFGGGGDEFFGGGEGGGGFGFGDGGCFGGGFFFFGGGDGEFGFGGGGGGGFGFGDFEEGGCFGEGGGGGGGGGGGGFAGGGGC@FGGGGGGGEDGGGGGCFGGFCGGGGGGGGFG@CFEEGGGGCFEDGFFGGGF95EGGGGGGGGG8CFDEGFCG5EGGDFGGGEGDE=ECE?FGGGG:7EGF73<CFFGGGF:::FFG394DFGCFFFGF*0785@G?6FFF4*9FFFFF4:F?64#####
@M06045:235:000000000-JCY5N:1:1101:16908:10988 1:N:0:TACAGC
CGCGGTACTCCTACGGGAGGCAGCAGTGGGGAATATTGGACAATGGGCGAAAGCCTGATCCAGCCATGCCGCGTGAGTGATGAAGGCCTTAGGGTTGTAAAGCTCTTTCAGTGGGGACGATAATGACGGTACCCACAGAAGAAGCCCCGGCTAACTTCGTGCCAGCAGCCGCGGTAATACGAAGGGGGCTAGCGTTGTTCGGATTTACTGGGCGTAAAGCGCACGTAGGCGGGTCGTTAAGTCAGGGGTGAAATCCCGGCGCCCAACTCCGGAACTGCCTTTGATACTGGCCCCCCGTGCG
+
GGGGGGGGGGGGGGGGGGGGGGGGFGFFGGGGGGGGGGGGGGGGGGGGGGGGGGGGGGGGGGGGGGGGGGGGGGGGGGGGGGGGGGGGGGGGGGGGGGGGGGGGGGGGGGGFGGGGGGGGGGGGGGGGGGGGGGGGGGGGGGGGGGGGGGGGGGGGGGGGGGGGGGGGGGGGGGGGGGGGGGGGGGGGGGGGGGGGGCFGGGGCGGGGGCFGGGGGGFFFEGGGGGGGGFGGGGGEG5>5EFG?GFCD>):*:CFGGDG)1C)7**8.:?CBD)8)96@6=:7***9684<1)792#####
@M06045:235:000000000-JCY5N:1:1101:16762:10991 1:N:0:TACAGC
CGCGGTACTCCTACGGGAGGCAGCAGTGGGGAATATTGCACAATGGGCGAAAGCCTGATGCAGCGACGCCGCGTGAGGGATGACGGCCTTCGGGTTGTAAACCTCTTTCAGCAGGGAAGAAGCGAAAGTGACGGTACCTGCAGAAGAAGCGCCGGCTAACTACGTGCCAGCAGCCGCGGTAATACGTAGGGCGCGAGCGTTGTCCGGAATTATTGGGCGTAACGAGCTCGTAGGCGGCTTGTCGCGTCGGTTGTGAAAGCCCGGGGCTGAACCTGGGTGCTGCATGCCAAACTGGGTGGCT
+
GGGGG@FEGFGFGFDEGC@+CFCFAC@E<F@@@@DE<-FCDGG9@F<DF@EE@FGCEFFCFDDGGDEGGGGGGG:CEFF7FEGFGG7FGGFGGGGGGGGGCABA=AG9FGGGFED:D<FGFGGB++<FBFCGE:>C:FFGGGGCCCCEGGDGGGDGEEFGGGGGG>FGGGGGEGEFD:BFC89@CC<@@5EECGGCEEGG8*;C7*8288++++031AC87*/:/*>C6*:8@EF=5C<EEDGG7<GGG3:5:75>9:>G<FDGDD>@*0*09>0)*)859FFFF*))//.-*63<#####
@M06045:235:000000000-JCY5N:1:1101:16989:11008 1:N:0:TACAGC
CGCGGTACTCCTACGGGAGGCAGCAGTGGGGAATATTGCGCAATGGGCGAAAGCCTGACGCAGCGACGCCGCGTGGGGGATGACGGCCTTCGGGTTGTAAACCTCTTTCAGCAGGGACGAAGCGAAAGTGACGGTACCTGCAGAAGAAGCACCGGCCAACTACGTGCCAGCAGCCGCGGTAATACGTAGGGTGCAAGCGTTGTCCGGAATTATTGGGCGTAAAGAGCTCGTAGGCGGTTCGTCGCGTCGGCTGTGAAAACCCGGAGCTCAACTCCGGGCCTGCAGTCGATACGGGGTCTGT
+
GGGGGGGGGGGGGGGGGGGGGGGGGGFGGGGGGGGGGGGGGGGGGGGGGGGGGGGGGGGGGGGGGGGGGGGGGGGGGGGGGGGGGGGGGGGGGGGGGEGGGGGGGGGGGGGGGGGGGGGGGDFGEGGGCEFGGGBFGGGGGGGGGGGGCFGGGGGGGGGGGGGGGFDFGGGGGGGGGDGGGGGGGGFDFGGGGDGGGGGGGEGGFGGCGGGFGGGGGFGCEGGGGGGGGGGGGGGGDGGGGGGGGGGGGGGFGCFCGGFFDDD<9CD)769?:?@>DDFFBC@FF7FEEDF176>(#####
@M06045:235:000000000-JCY5N:1:1101:27299:11025 1:N:0:TACAGC
CGCGGTACTCCTACGGGAGGCAGCAGTGGGGAATATTGCACAATGGGCGCAAGCCTGATGCAGCGACGCCGCGTGAGGGATGACGGCCTTCGGGTTGTAAACCTCTTTCAGTAGGGAAGAAGCCGCAAGGTGACGGTACCTGCAGAAGAAGCGCCGGCTAACTACGTGCCAGCAGCCGCGGTAATACGTAGGGCGCAAGCGTTATCCGGAATTATTGGGCGTAAAGAGCTCGTAGGCGGTTTGGCGCGTCTGCCGTGAAAGTCCGGGGCGCAACTCCGGATCTGCGGTGGGTCCGGTTTAA
+
AFGGGGGGGFFD@FFEGFFGGGEFFG9EFFCGEC9FDCFG@ECEGGGGDEGEEDFGGGFFCF,CFFGGDGGGGBFBFGDEEDC<FGDEEGFGGGCGGGGGFGGGCGGGCCE5BFFEDFEFFGFGGGEEFGGGGGGGGGGGFGF8FGGGGF@DCCFC7<FFFEG;F7<CFGGGGGGF@CGGFECEFCGGEGCEDGGGE8?FEGC>*<9EG*:CFG79A@F5C:*/2<CE?9+:ECC==ED=EG3*+>*9C555?FD7**90?:C7D5)7/)1)/.9B*757)/*11<55>@EB)49B#####
@M06045:235:000000000-JCY5N:1:1101:20404:11097 1:N:0:TACAGC
CGCGGTACTCCTACGGGAGGCAGCAGTGGGGAATATTGCACAATGGGCGAAAGCCTGATGCAGCAACGCCGCGTGAGGGACGACGGCCTTCGGGTTGTAAACCTCTTTTAGTAGGGAAGAAGCGAAAGTGACGGTACCTGCAGAAAAAGCACCGGCTAACTACGTGCCAGCAGCCGCGGTAATACGTAGGGTGCAAGCGTTATCCGGAATTATTGGGCGTAAAGAGCTCGTAGGCGGTTTGTCGCGTCTGCTGTGAAAACCCGAGGCTCAACCTCGGGCCTGCAGTGGGTACGGGCCTTTT
+
GGGGGGGGGGGGGGGGGGGGGGGGGGFGGGGGGGGGGGGGGGGGGGGGGGGGGGGGGGGGGGGGGGGGGGGGGGGGGGGGGGGGGGGGGGGGGGGGGGGGGGGGGGGGGGGGGGGGGGGGGGGGGGGGGGGGGGGGGGGGGGGGGGGGGGGGGGGGGGGGGGGGGGGGGGGGGGGGDGGGGGGGGG<FFEGGGGGGGGGEGGGGGGGGGGCGGGGGGGGGGEEFGGGGGGGGFGGGG:DEGFGGGGDGDFGGGGGFGGGGDGGGDCEFGFGFG?FFGFFEEGF?F*)<4@?BFFF(#####
@M06045:235:000000000-JCY5N:1:1101:28271:11100 1:N:0:TACAGC
CGCGGTACTCCTACGGGAGGCAGCAGTGGGGAATATTGGACAATGGGCGAAAGCCTGATCCAGCAATGCCGCGTGAGTGATGAAGGCCTTAGGGTTGTAAAGCTCTTTTACCCGGGATGATAATGACAGTACCGGGAGAATAAGCCCCGGCTAACTCCGTGCCAGCAGCCGCGGTAATACGGAGGGGGCTAGCGTTATTCGGAATTACTGGGCGTAAAGCGCACGTAGGCGGCTTTGTAAGTAAGAGGTGAAAGCCCGGAGCTCAACTCCGGAACTGCCTTTTAGACTGCATCGCTAGAAT
+
GGGGGGGGGGGGGGGGGGGGGGGGGGGGGGGGGGGGGGGGGGGFGGGGGGGGGGGGGGGGGGGGGGGGGGGGGGGGGGGGGGGGGGGGGGGGGGGGGGGGGGGGGGGGGGGGGGGGGGGGGGGGGGGGGGGGGGGGGGGGGGGGGGGGGGGGGGGGGGGGGGGGGGGGGGGGGGGGGGGGGGCEGDGGGGGGGGGGGGGGGGGGGGGGGGGGGGGGGGGGGGGGGGGGGGGGGGGGGGGGGGGCFCFGCFGGGGGFCCGGGDFFGGFFGFGFGDFFGFFFFGFFFFFFFFFFFFB:#####
@M06045:235:000000000-JCY5N:1:1101:17879:11113 1:N:0:TACAGC
CGCGGTACTCCTACGGGAGGCAGCAGTGGGGAATATTGGACAATGGGCGGAAGCCTGATCCAGCAACGCCGCGTGAGGGATGACGGCCTTCGGGTTGTAAACCTCTTTCACCACCGACGAAGCGCAAGTGACGGTAGGTGGGGAAGAAGCACCGGCCAACTACGTGCCAGCAGCCGCGGTAATACGTAGGGTGCGAGCGTTGTCCGGAATTATTGGGCGTAAAGGGCTCGTAGGCGGTTTGTCGCGTCGGGAGTGAAAACCTCGGGCTTAACTCGGGGCTTGCTTTCGATACGGGGCCATT
+
GGGGGGGGGGGGGGGGGGGGGGGGGGFFGGGGGGGGGGGGGGGGGGGGGGGGGGGGGGGGGGGGGGGGGGGGGGGGGGGGGGGGGGGGGGGGGGGGGGGGGGGGGGGGGGGFFGGGGGGGGGGGGGDGGGGGGGGGGGGGGGGGGGGGGGGGGCEDGGGGGGGGFCGGGGGGGGGGGGGGGGGGGGFCGGGGGGGEGGD8CGGGGEGEEFCE?FFGGGGGGCGGGGGG7EGCGDGGGEDEGFGDCCDGGGG<EDFFF7:FD4CCDGDFFFFFFB@DGFF>5DFFFBFF>?@BF?B(#####
@M06045:235:000000000-JCY5N:1:1101:22767:11114 1:N:0:TACAGC
CGCGGTACTCCTACGGGAGGCAGCAGTGGGGAATCTTGCGCAATGGGCGAAAGCCTGACGCAGCGACGCCGCGTGAGGGATGACGGCCTTCGGGTTGTAAACCTCTTTCAGCCCTGACGAAGCGAAAGTGACGGTAGGGGCAGAAGAAGCACCGGCCAACTACGTGCCAGCAGCCGCGGTAATACGTAGGGTCCGAGCGTTGTCCGGAATTATTGGGCGTAAAGGGCTCGTAGGCGGTTTGTCGCGTCGGGAGTGAAAACATCTGGCTTAACTGGGTGCTTGCTTTCGATACGGGGGGCTG
+
GGGGGGGGGGGGGGGGGGGGGGGGGGGGGGGGGGGGGGGGGGCBFGGGGGGGGGGGGGGGGGGGGGGGGGGGGGGGGGGGGGGGGGGGGGGGGGFGGGGGGGGGGGGGGGGGGGGGGGGGGGGGGGGGGGGGGGGGGGGGGGGGGGGGGGGGGDEDGGGGGGGGGGGGGGCGGGGGG>EGGGFFGGFF:EGGGGGGGGGCGGGGGGGEGFGGGGGGGFG8::@FCE==51:;FEFGGGGGGGGGGG5DDGGGGGGCG>CGFGGGGGFFFFCFFFFFCD>F6C@FFFFF3F@95?F,#####
@M06045:235:000000000-JCY5N:1:1101:18521:11132 1:N:0:TACAGC
CGCGGTACTCCTACGGGAGGCAGCAGTGGGGAATATTGCACAATGGGGGAAACCCTGATGCAGCAACGCCGCGTGAGTGATGACGGCCTTCGGGTTGTAAAGCTCTGTCTTCAGGGACGATAATGACGGTACCTGAGGAGGAAGCCACGGCTAACTACGTGCCAGCAGCCGCGGTAATACGTAGGTGGCGAGCGTTGTCCGGATTTACTGGGCGTAAAGGGAGCGTAGGCGGATTTTTAAGTGAGATGTGAAATACTCGGGCTTAACCTGAGTGCTGCATTTCAAACTGGAAGTCTATGCC
+
GGGGGGGGGGGGGGGGGGGGGGGGGGGGGGGGGGGGGGGGGGGGGGGGGGGGGGGGGGGGGGGGGGGGGGGGGGGGGGGGGGGGGGGGGGGGGGGGGGGGGGGGGGGGGGGGGGGGGGGGGGGGGGGGGGGGGGGGGGGGGGGGGGGGGGGGGGGGGGGGGGGGGGGGGGGGGGGGGGGGGGGGGGGGGGGGGGGGGGGGGGGGGGGGGGGGGGGGGFFGGGGDGGGGGGGGEGGGFGGGG:7CF>GGGGFDCFGGGGGGGD5D4D?6*7757*7?DF@FFG466BF=FF@?FFF4#####
@M06045:235:000000000-JCY5N:1:1101:20296:11140 1:N:0:TACAGC
CGCGGTACTCCTACGGGAGGCAGCAGTAGGGAATATTGGTCAATGGATGCAAGTCTGAACCAGCCATGCCGCGTGCAGGAAGAAGGCCTTCTGGGTTGTAAACTGCTTTTGCCGGGGGATAAAAAGTCCATGCGTGGACAATTGAAGGTACCCGGTGAATAAGCCACGGCTAACTACGTGCCAGCAGCCGCGGTAATACGTAGGTGGCAAGCGTTGTCCGGATTTATTGGGTTTAAAGGGTGCGTAGGCGGCCTATTAAGTCAGTTCTGAAATATCCCGGCTTAACCGGGAGGGTGCTCAC
+
F@FGDEFGGGGGGGGGGGGGGGGGGGFGGGGGGGEGGGGFFGGGGGGFGGGGGGGGGGGGGGGGGGFGGGGGGGGDGGGGGGGGGGCFGFFGGGGC:FEGGGGGGGAFGEEFFGGGGGGGGGGGGGGGGGGDGGGGGGGGGGGGGFGGFAFG<FCBFFFFGGG,>FCCFGGGGGGGGGECCCCGDGGGGGEGGGGGGGGGGGGGFFGGCFGGGC8E?FCEE8EE+CFGCGC*A=C?FGC5:*9E:C7<FGG)5/5*AFFFG*:>7:==DBG=C??*:6@EDD54@=4<7)02>98?#####
@M06045:235:000000000-JCY5N:1:1101:5846:11142 1:N:0:TACAGC
CGCGGTACTCCTACGGGAGGCAGCAGTGGGGAATATTGGACAATGGGCGGAAGCCTGATCCAGCAACGCCGCGTGAGGGATGACGGCCTTCGGGTTGTAAACCTCTTTCAGCACAGGCGAAGCTCATCTCACGTGTGGGGTGGGTGACGGTATGTGCAGAAGAAGCACCGGCCAACTACGTGCCAGCAGCCGCGGTAATACGTAGGGTGCGAGCGTTGTCCGGCATTATTGGGCGTAAAGGGCTCGTAGGCGGTTTGTCGCGTCGGGAGTGAAATCCCCTGGCTTAACTGGTGGCTCTTTC
+
GGGGGGGGGGGGGGGGGGGGGGGGGGGGGGGGGGGGGGGGGGGGGGGGG@FGGGGGGGGGFGGGGGGGGGGGGFGGGGGGGGGGFGGGGGFGGGGGGGFFGFGGGGGG<FDGC@FFFGGGG>7CFGDA=FFGGFF8:FE7@BCE>C*?FGCFCFAFGGG9CFEFFGGGG7@FEEGF+,:F:CCCBFFGCFGGDGCE>CEC9FCF>5*;:5?*/::=88A<9*:*/C9+<EGFGF=CDEFFGD3*//)19C?CC55<52:CGGC7)1))1.91:6?7C/7F>GF))6796B@)01?(#####
@M06045:235:000000000-JCY5N:1:1101:5580:11144 1:N:0:TACAGC
CGCGGTACTCCTACGGGAGGCAGCAGCAAGGAATTTTCGGCAATGGGGGCAACCCTGACCGAGCAACGCCGCGTGCAGGATGACGGCCTTCGGGTTGTAAACTGCTTTTCAGGGGGATGACATCGACCGTACCCCTGGAATAAGGCTCGGCTAACTCTGTGCCAGCAGCCGCGGTAAGACAGAGGAGCCAAGCGTTGTCCGGAGTAACTGGGCGTAAAGCGCACGCAGGTGGTCGTGCACGTGGGGTGTGAAAGCGGCAGGCTTAACTTGCCGAGGCCACCTCATACGGCACGGCCGGTAC
+
GGGGGGGGGGGGGGGGGGGGGCFGGGGGGGGDGGGGGGGGGGGGGGGGGGGGGGGGGGGGGDGGGGGGGGGGGGGGGGGGGGGGEGGGGGGGGGGGGGGGGGGGGGGGGGGFGGGGGGGGGGFGGGGGGGGGGFGGGGGGGGGGGGGGGGGGGGGGGGGGGGGGGGGGGGGGGGGEDGGGGGGGGGEFGGGGGGGDGGGGGGGGGGDFGGEGGGGGGGGGGGGGGGDECGGFGGGGGGGGGGDECD9DGGGGGGCGDGG:DGF*7:@FGFFFGBE@DF@F:<>?F4@>>DDBDB90#####
@M06045:235:000000000-JCY5N:1:1101:28897:11183 1:N:0:TACAGC
CGCGGTACTCCTACGGGAGGCAGCAGTAGGGAATATTGGACAATGGGCGAAAGCCTGATCCAGCAATGCCGCGTGAGCGATGAAGGCCTTAGGGTTGTAAAGCTCTTTTACCCGGGACGATAATGACGGTACCTGAGGAGGAAGCCACGGCTAACTACGTGCCAGCAGCCGCGGTAATACGTAGGTGGCGAGCGTTGTCCGGATTTACTGGGCGTAAAGGGAGCGTAGGCGGATTTTTAAGTGAGATGTGAAATACTCGGGCTTAACCTGAGTGCTGCATTTCAAACTGGAAGTCTTCGGA
+
GGGGGGGGGGGGGGGGGGGGGGGGGGGGGGGGGGGGGCGGGGGGGGGGGGGDGGGGGGGGGCEFFFGGGGGGGGGGGGGGGGGGGGGGGGGGGCFGEFGFGFGGGGGGGGGGGGGGDGEGGGDGGFGGGFGGGGGGGGGGGGGGFGGGGGGGGGGGGGGGGGGGGFGGGFGGGGGGGGGGGGDFGGFGG5EGEEGGGGGFGGGGGGFGGGGGGGGGG5@FGGGGGECEGGGG*CCGGGF6FGGCFCFGGGGF+:FGGGGGGGGGFFFF:F*7F*7@CFFFFGF?F4=F=F?073<4#####
@M06045:235:000000000-JCY5N:1:1101:16294:11195 1:N:0:TACAGC
CGCGGTACTCCTACGGGAGGCAGCAGTGGGGAATATTGGACAATGGGCGCAAGCCTGATCCAGCCATGCCGCGTGTGTGAAGAAGGCCTTCGGGTTGTAAAGCACTTTTGTCCGGAAAGAAATCCTTCGAATTAATACTTCGGAGGGATGACGGTACCGGAAGAATAAGCACCGGCTAACTTCGTGCCAGCAGCCGCGGTAATACGAAGGGTGCAAGCGTTACTCGGAATTACTGGGCGTAAAGCGTGCGTAGGTGGTTCGTTAAGTCTGATGTGAAAGCCCTGGGCTCAACCTGGGCCAA
+
<FGGGGEFGCGGGCFFDFCEGGGGGFEEGCFE,C,FFF@@FGGGCFEGGEGDEGFGGGCGGGGGGGEGGGGEG@FFGEGAFFACFGFFCFFFG@EF7=FGGFGCFF<EEFFAFECGGGCDGGFGGDCFGCBDCEGGGFG9FGGCECEGGGGGGGGFGG::FCFCFAFFGGGFFEGGGGGGGGGGF78:BB@CGGGGDEGGDGGGCFFGEGGCCEFGFGGECGGC?CC**:E7<ECFFGGECD<9ED<357EC5D:F*9**99FGCG6FC?7=F?*02=?FFG4537)..?F0>(42#####
@M06045:235:000000000-JCY5N:1:1101:25078:11196 1:N:0:TACAGC
CGCGGTACTCCTACGGGAGGCAGCAGTGGGGAATATTGCACAATGGGCGAAAGCCTGATGCAGCAACGCCGCGTGAGCGATGAAGGCCTTCGGGTCGTAAAGCTCTGTCCTCAAGGAAGATAATGACGGTACTTGAGGAGGAAGCCCCGGCTAACTACGTGCCAGCAGCCGCGGTAATACGTAGGGGGCTAGCGTTATCCGGAATTACTGGGCGTAAAGGGTGCGTAGGTGGTTTCTTAAGTCAGAGGTGAAAGGCTACGGCTCAACCGTAGTAAGCCTTTGAAACTGGGAAACTTTTTGA
+
GGGGGGGGGGGGGGGGGGGGGGGGFGGGGGGGGGGGGGGGGGGGGGGGGGGGGGGGGGGGGGGGGGGGGGGGGGGGGGGGGGGGGGGGGGGGGGGGGGGGGFGGGGGGGGGGGGGGGGGGGGGGGGGGGGGGGGGGGGGGGGGGGGFGGGGGGGGGGGGGGGGGGGGGGGGGGGGGGGGGGGGGGGGGGEGGGGEEGGGGGGGGGGGGGGGGGGGGGGGGGCGGGGGGGGGGGGGGFGGFGGGGG=FGGGGGGGGGGFGGGGDGGGFFGFGFGFFFGFFFFGFFFFFFFF@BFBFB#####
@M06045:235:000000000-JCY5N:1:1101:7729:11197 1:N:0:TACAGC
CGCGGTACTCCTACGGGAGGCAGCAGTGAGGAATTTTCGGCAATGGGCGAAAGCCTGACCGAGCAACGCCGCGTGCAGGAGGAAGGCCTTCGGGTTGTAAACTGCTTTTCCCAGGGAAGAGTAAGGACGGTACCTGGGGAATAAGCCCCGGCTAACTACGTGCCAGCAGCCGCGGTAAGACGTAGGGGGCGAGCGTTGTCCGGAATTATTGGGCGTAAAGCGCGTGTAGGCGGCCATTTAAGTGGAGGGTTAAAGCTCCTGGCTTAACCAGGAAAATGCTTTCCAAACTGGATGCCTATGG
+
GGGGGGGGGGGGGGGGGGGGGGGGGGCFFGGGGGGGGGGGGGGFGGGGGGGGGGGGGGGGGGGGGGGGGGGGGGGGGGGGGGGFGGGGGGGGGGGGGDFGFGGGFGGGGGGGGGGGFGGGGGGGGDGGGGGGCGFGGGGGGGGGGGCGGGGGGGGGGGGGGFFGGGGGGGGG7FGGGGGGGGF:8EDGGGGGGGGGCCEFFGG>8*A?E7:CCFGEGGGGGGGGCEEGGGF*?EECFCFGG7*AFGGDGG6<+0::9FCGC6<FFFFFGFGFGFFFCFFFFGF?FBBFFFF074()#####
@M06045:235:000000000-JCY5N:1:1101:12548:11200 1:N:0:TACAGC
CGCGGTACTCCTACGGGAGGCAGCAGTGGGGAATATTGGACAATGGGCGAAAGCCTGATCCAGCAATGCCGCGTGTGTGAAGAAGGCCCTCGGGTTGTAAAGCACTTTTATCAGGAACGAAATACCACGGGCTAATACCTTGTGGGGCTGACGGTACCTGAGGAATAAGCACCGGCTAACTTCGTGCCAGCAGCCGCGGTAATACGAAGGGTGCAAGCGTTAATCGGAATTACTGGGCGTAAAGGGTGCGTAGGCGGTTGTTTAAGTCTGTCGTGAAATCCCCGGGCTCAACCTGGATGCC
+
GGD@7FFFEFFA@@FFGE::CCC@CF@FGFC7FG9F@AEFEFF,FFGG7FEBCECC<<CCFEEAECEFCFG7F:FGGFC<FD<<AEF<7B=FGGEEB?F?<FGBEFGAEDC?<FEGF<?FGFGGGD<<>>C:FGGFGF,,=F,FF<FECFGGGGGB3@,@<CFGGGGGGGGCACCCB<8FC92<CFG:FGG@@@CEGGGEGGGGCEC8CGC0;8CGGGGEG=8CEFGG75CCFGC655>E>33CGG<<9C**:<CDG777>D472*8=*7:*98@6<@8*/0))7)..8=?7>:(:#####
@M06045:235:000000000-JCY5N:1:1101:14281:11206 1:N:0:TACAGC
CGCGGTACTCCTACGGGAGGCAGCAGTGGGGAATATTGCGCAATGGGCGAAAGCCTGACGCAGCCACGCCGCGTGAGCGATGAAGGCCTTCGGGTCGTAAAGCTCTGTGGGGAGAGACGAAGAAAGCCTGTGAAGAGCAGGCCTTGACGGTATCTCCTTAGCAAGCACCGGCTAACTCCGTGCCAGCAGCCGCGGTAATACGGAGGGTGCGAACGTTGCTCGGAATCATTGGGCGTAAAGCGCACGTAGGCGGCGGCGTAAGCGGGATGTGAAAGCCCAGGGCTCAACCCTGGAAGGGTGT
+
GGGGGGGGGGGGGGGGGGGGGGGGGGGGGGGGGGGGGGGGGGGGGGGGGGGGGGGGGGGGGGGGGGGGGGGGGGGGGGGGGGGGGGGGGGGGGGFGGGGGGGGGGGGFGGGGFGGGGGGGGGCGGGGGGGGGGGGGGGGGGDGGGGGGGGGGGGGGGGGGGGGGGGGGGDGGGGGGGGGGGGDGGGGGGGGGGGGCEEGGFGGGGGGGGGGGGGG:FFG7CEECGCFFFGEGGGGCGGGGGGGGGGGGFGCCGGGCGGGGGGGGDG@EGFGFGF=?5FFF>DBFFFFF:5::@:B3#####
@M06045:235:000000000-JCY5N:1:1101:7943:11236 1:N:0:TACAGC
CGCGGTACTCCTACGGGAGGCAGCAGTGGGGAATATTGGACAATGGGCGCAAGCCTGATCCAGCCATGCCGCGTGAGTGATGAAGGCCTTAGGGTTGTAAAGCTCTTTCACCGGTGAAGATAATGACGGTAACCGGAGAAGAAGCCCCGGCTAACTTCGTGCCAGCAGCCGCGGTAATACGAAGGGGGCTAGCGTTGTTCGGAATTACTGGGCGTAAAGCGCACGTAGGCTGACATTTAAGTCAGGGGTGAAATCCCAGAGCTCAACTCTGGAACTGCCTTTGATACTGGGTGTCTCACAA
+
GGGGGGGGGGGGGGGGGGGGGDGGDFEGGGGGGGFGGGGGGGEFGGGGGGGGGGGGGGGFFGGGGGGGGGGGGGGGGGGGGGGGGGGGGGGGGGGGGGGGGGGGGGGGGGGGGGGGGGGGGGGGGGGGGGGGGGGGGGGGGGGGGGGGGEGGGGGGGGGGGGGGGGGGGGGGGGGGGGGGGGGGGGGGGGGGGGGGGGGGGGGGGGGGGGGGGGGGGGGGGGGGGGFGGG6CGGFGGGGGGGGGGGGGGGGGGGGCCFGGGGGGGGFFGFGFGFFFGFFFFDFFFFFFFFF?3-:A#####
@M06045:235:000000000-JCY5N:1:1101:17185:11244 1:N:0:TACAGC
CGCGGTACTCCTACGGGAGGCAGCAGTGGGGAATATTGCACAATGGGCGCAAGCCTGATGCAGCGACGCCGCGTGAGGGATGACGGCCTTCGGGTTGTAAACCTCTTTCAGCAGGGAAGAAGCGAAAGTGACGGTACCTGCAGAAGAAGCGCCGGCTAACTACGTGCCAGCAGCCGCGGTAATACGTAGGGCGCAAGCGTTGTCCGGAATTATTGGGCGTAAAGAGCTCGTAGGCGGCTTGTCACGTCGGGGGTGAAAGCCCGGGGCTTAACCCCGGGTCTGCATTCGATACGGGCAGCCA
+
GGGGGGGGGGGGGGGGGGGGGGGGGGGGGGGGGGGGGGGGGGGGGGGGGGGGGGGGGGGGGGGGGGGGGGGGGGGGGGGGGGGGGGGGGGGGGGGGGGGGGGGGGGGGGGGGGGGGGGGGGGGGGGGGGGGGGGGGGGGGGGGGGGGGGGGGGGGGGGGGGGGGGGGGGGGGGGGGGGGGGGGGGGGGGGGGGGGGGGGGGGEGGGGGDGGCGGGGGGGGEGGGGGGFFEGGFGGGGGGEDGGGGGGGGG=):DGGGGGGGGGGGC@@GFFFG>BEGFFDFGFFFFFFFFFBFF;(#####
@M06045:235:000000000-JCY5N:1:1101:11931:11253 1:N:0:TACAGC
CGCGGTACTCCTACGGGAGGCAGCAGTGGGGAATATTGCACAATGGGCGAAAGCCTGATGCAGCAACGCCGCGTGAGCGATGAAGGCCTTCGGGTCGTAAAGCTCTGTCCTCAAGGAAGATAATGACGGTACTTGAGGAGGAAGCCCCGGCTAACTACGTGCCAGCAGCCGCGGTAATACGTAGGGGGCTAGCGTTATCCGGATTTACTGGGCGTAAAGGGTGCGTAGGTGGTTTCTTAAGTCAGGAGTGAAAGGCTACGGCTCAACCGTAGTAAGCTCTTGAAACTGGGAAACTTCCAGA
+
GGGGGGGGGGGGGGGGGGGGGGGGGGGGGGGGGGGGGGGGGGGGGGGGGGGGGGGGGGGGGGGGGGGGGGGGGGGGGGGGGGGGGGGGGGGGGGGGGGGGGGGGGGGGGGGGGGGGGGGGGGGGGGGGGGGGGGGGGGGGGGGGGGGGGGGGGGGGGGGGGGGGGGGGGGGGGGGGGGGGGGGGGGGGGGGGGGGGGGGGGGGGGGGGGGGGGGGGGGGGGGGGGGDGGGGGEGGCFGGCGGGGGGFGGGFGFFGGEFGGGGGCGGFFGFGFG?FFG8647CF@FFFFFFFFFFFB#####
@M06045:235:000000000-JCY5N:1:1101:8854:11255 1:N:0:TACAGC
CGCGGTACTCCTACGGGAGGCAGCAGTGAGGAATATTGGTCAATGGACGCAAGTCTGAACCAGCCATGCCGCGTGCAGGAAGAAGGTTCTATGGATTGTAAACTGCTTTTGTACAGGAAGAAATTATCCCTCGTGAGGGAGCTTGACGGTACTGTAAGAATAAGGATCGGCTAACTCCGTGCCAGCAGCCGCGGTAATACGGAGGATCCGAGCGTTATCCGGAATCATTGGGTTTAAAGGGTTCGTAGGCGGTTTTGTAAGTCAGTGGTGAAAGTTTTCGGCTTAACCGGAAAATTTGGGA
+
GGGGGGGGGGGGGGGGGGGGGGGGGGGGGGGGGGGGGFFGGGGGGGGGGGGGGGGGGGGGGGGGGGGGGGGGGGGGGGGGGGGGGGGGGGGGGGGGGGGGGGGGGGGGGGGGGGGGGGGGGGGGGGGGGGGGGGGGGGGGGGGGGDGGGGFGGGGGGGGFFGGCGGGGGGGGGGGGGGGGGGGGGGGGGGGDGGGGGGGGGGGGGGGGGGGGGGGGGGGGGGGG=GGGCFGGEGGGGGFGGCFGGDFGGGGGCGGFFGGD7CDFGGFFGF76CFFFGFFFDG@E@=??BFFFFFF?#####
@M06045:235:000000000-JCY5N:1:1101:10558:11275 1:N:0:TACAGC
CGCGGTACTCCTACGGGAGGCAGCAGTGGGGAATATTGCGCAATGGGCGGAAGCCTGACGCAGCGACGCCGCGTGGGGGATGACGGCCTTCGGGTTGTAAACCTCTTTCAGCAGGGACGAAGCGGAAGTGACGGTACCTGCAGAAGAAGCACCGGCCAACTACGTGCCAGCAGCCGCGGTAATACGTAGGGTGCAAGCGTTGTCCGGAATTATTGGGCGTAAAGAGCTCGTAGGCGGTTTGTTGCGTCGGCTGTGAAATCCCGAGGCTCAACCTCGGGTCTGCAGTCGATACGAGCCTGGG
+
GGGGGGGGGGGGGGGGGGGGGGGGGGFGGGGGGGGGGGGGGGGGGGGGGGGGGGGGGGGGGGGGGGGGGGGGGGGGGGGGGGGGGGGGGGGGGGGGGGGGGGGGGGGGGGGGGGGGGGGGGGGGGGGGGGGGGGGGGGGGGGGGGGGGGGGGGGGGGGGGGGGGGGGGGGGGGGGGGGGGGGGGGGGGGGGGGGGGGGGGGGGGGGGGGG?FFGGGGGGEGGGGGGGGGGGGGGGGGGGGGGGCGGGGGD=DGGGGGGGGGGGGGGFFGFGFGFFEGFFFFGFF@=FFFFFFFFB0#####
@M06045:235:000000000-JCY5N:1:1101:16524:11279 1:N:0:TACAGC
CGCGGTACTCCTACGGGAGGCAGCAGTGGGGAATATTGGACAATGGGCGCAAGCCTGATCCAGCCATGCCGCGTGAGTGAAGAAGGCCCTCGGGTTGTAAAGCTCTTTTGTCCGGAAAGAAAAGCTTTCGGTTAATACCCGGAAGTCATGACGGTACCGGAAGAATAAGCACCGGCTAACTTCGTGCCAGCAGCCGCGGTAATACGAAGGGTGCAAGCGTTACTCGGAATTACTGGGCGTAAAGCGTGCGTAGGTGGTTCGTTAAGTCTGATGTGAAAGCCCTGGGCTCAACCTGGTCAAA
+
FGGEDGGGGGGGFFGGGDGGGGCFDGGGG@F7CF,CFGGFGFF<FA,FGDGFDFGGGGGGGGGGGDEFGDFGCCFEEFFGGFGFGGGGGFGCBFFGDGGGGGGFFFFFGCFEGGGFGEGGGGFGGFGGGGGEEFGGGGGGCDGCFGGGG=FGFCFG7DCFGDGG7FFCFGGGGGDGEFCFFCFF6=EGFGG?F>FC>BC:CCFFGG>5CE5A>C6CFGG858C<FEE**:C?FEC695CEECFGGGGGDGGDED>*/9<?DD4C*:8=GFC@**/9>6=57>FF3;F55?6?:.38#####
@M06045:235:000000000-JCY5N:1:1101:18809:11312 1:N:0:TACAGC
CGCGGTACTCCTACGGGAGGCAGCAGTGGGGAATCTTGCGCAATGGGCGAAAGCCTGACGCAGCGACGCCGCGTGGGGGAAGAAGGCTCTCGGGTTGTAAACCCCTTTCAGGAGAGACGAAGCTACTCGGGTGAATAGCCCAGAGGGTGACGGTATCTCCAGAAGAAGCCCCGGCTAACTACGTGCCAGCAGCCGCGGTAATACGTAGGGGGCAAGCGTTGTCCGGATTTATTGGGCGTAAAGAGCGTGTAGGCGGCCATGTAGGTCCGTTGGGAAAACTCGAGGCTCAACCTCGATCAGG
+
GGGGGGGGGGGGGGGGGGGGGGGGGGGGGGGGGGGGGGGGGGGGGGGGGGGGGGGGGGGGGGGGGGGGGGGGGGGGGGGGGGGGGGGGGGGGGGGGGGGGGGGGGGGGGGGGGGGGGGGGGGGGGGGGGGGGGGGGGGGGGFGGGGGGGGGGGGGGGFGFGGGGGGGGGGGGGGGEEFGGGGGFGCFGGGGGGGGGGGCGGGGGG<@EGGGGEGFGGGGGGGGGGGGGGGFGF7AFGGGGGGGGGCGDGDCFGCDGGC<FFC7FGGF=D<6>*)5?FFFFFG@FFF>>F?F?FBF(#####
@M06045:235:000000000-JCY5N:1:1101:7997:11352 1:N:0:TACAGC
CGCGGTACTCCTACGGGAGGCAGCAGTGGGGAATTGTTCGCAATGGGCGCAAGCCTGACGACGCAACGCCGCGTGGAGGACGAAGATCTTCGGGTCGTAAACTCCTGTCGAGCGGGAAGAACGGCCCGCGGGTGAATAACCCGCGGGAGTGACGGTACCGCTAAAGGAAGCCCCGGCTAACTCCGTGCCAGCAGCCGCGGTAATACGGGGGGGGCAAGCGTTGTTCGGAATTACTGGGCGTAAAGGGCTCGTAGGCGGCCAACTAAGTCGGATGTGAAATCCCCAGGCTCAACCTGCAGGC
+
GGGGGGGGGGGGGGGGGGGGGGGGGGGGGGGGGGGGGGGGGGFFGGGGGGGGGGGGGGGGGGGGDGGGGGGGGGGGGGGGGGDGGGGGGGGGGGGGGGGGGGGGGGGGGGGGGGGGGGGGGGGGGGGGGGGGGGGGGGGGGGGGGGGGGGGGGGGGGGGGGEGGGGGGGGGGGGGGGGGGGGGGGGGGGGGGGGGGEE>EGGGFGGGGGGGGGGGGFGGGGGGGFFGGGEGGGGGGGCGG5C5=FFGGGFECGGGGGGGG3CD4CFFFC<D3C>77:6BFF*67>EF@@F@?FFF0#####
@M06045:235:000000000-JCY5N:1:1101:10848:11383 1:N:0:TACAGC
CGCGGTACTCCTACGGGAGGCAGCAGTGGGGAATATTGCACAATGGGGGAAACCCTGATGCAGCAACGCCGCGTGAGTGATGACGGCCTTCGGGTTGTAAAGCTCTGTCTTCAGGGACGATAATGACGGTACCTGAGGAGGAAGCCACGGCTAACTACGTGCCAGCAGCCGCGGTAATACGTAGGTGGCGAGCGTTGTCCGGATTTATTGGGCGTAAAGAGCTCGTAGGCGGTTCGGTAAGTCAGCTGTGAAATCTCCGCGCTCAACGCGGAGGGGTCAGCTGATACTGCCGTGACCCTTT
+
GGGGGGGGGGGGGGGGGGGGGGGGGGGGGGGGGGGGGGGGGGGGGGGGGGGGGGGGGGGGGGGGGGGGGGGGGGGGGGGGGGGGGGGGGGGGGGGGGGGGGGGGGGGGGGGGGGGGGGGGGGGGGGGGGGGGGGGGGGGGGGGGGGGGGGGGGGGGGGGGGGGGGGGGGGGGGGGGGGGGGFGGGGGGGGGGGGGEGGGGGGGEDCEGGGGGGGGGGGGGGGGGGGGGGGGGGGGGGGFCGFGGGGGG7CFGGGGGFGGGGGGGGGFFGEDE<BFFGF4<F>FFFFF=FFFFFF14#####
@M06045:235:000000000-JCY5N:1:1101:22695:11398 1:N:0:TACAGC
CGCGGTACTCCTACGGGAGGCAGCAGTGGGGAATCTTGCGCAATGGGCGAAAGCCTGACGCAGCAACGCCGCGTGCGGGATGAAGGCCCTCGGGTTGTAAACCGCTTTCAGCAGGGACGAAAATGACGGTACCTGCAGAAGAAGCCCCGGCCAACTACGTGCCAGCAGCCGCGGTAACACGTAGGGGGCAAGCGTTGTCCGGATTTATTGGGCGTAAAGAGCTCGTAGGCGGTTCCGTCAGTCGGGTGTGAAAACTCTGGGCTCAACCCAGAGACGCCCCCCGATACTGCGGTGACGTAGC
+
EFGGGGGGGGGGGGGGGGGGGGGGGGGGGGGGDGGGGGGGGG@BFFFGGGGCGGGGGGGGGGGGGGGGGGGGDGGGGGFECEFEEGGGGGFGGGGGGGGGGGGGGGGGGGGGGGGGFGGGGGGGG9CFGEGGFGGGGGGGGGGGG@FGGGGGGGFEFGGGGGGGGGGGGGGGGGGGGFFFGCEFDCEGGGEFGGEEGGGGEC*;??9CCC?C*/2CEGG@FCE+A?EFG6CEGGEFGEFEGGFGGGFGGGF7<DFFF7DG4D:FFDFFDBD)>>>>:8)7;DDEE>5*6=BBF6(,#####
@M06045:235:000000000-JCY5N:1:1101:4284:11401 1:N:0:TACAGC
CGCGGTACTCCTACGGGAGGCAGCAGCAAGGAATTTTCCGCAATGGGCGAAAGCCTGACGGAGCAACGCCGCGTGCGGGATGACGCTTTTCGGAGTGTAAACCACTGTCGGAGGGGAAGAGAACGGACGGTACCCTCCAAGAAAGCCCCGGCTAACTACGTGCCAGCAGCCGCGGTAATACGTAGGGGGCGAGCGTTACCCGGATTTACTGGGCGTAAAGCGCGTGTAGGCGGCTGGTCAAGCGTGGTGTGAAATCTCCGGGCTCAACCCGGAAACTGCACTGCGAACTGGCCCGGCAATA
+
[truncated: 38,839,603 more chars]
