# Supplementary material for: Effect of marigold (Tagetes erecta L.) on soil microbial communities in continuously cropped tobacco fields
Source: Sci Rep. 2022 Nov 16;12:19632. doi: 10.1038/s41598-022-23517-x (PMC9668846; doi:10.1038/s41598-022-23517-x)
Supplement: Supplementary file 18 — Supplementary Information 18. [file 41598_2022_23517_MOESM18_ESM.fq]

@M06045:235:000000000-JCY5N:1:1101:14903:1145 1:N:0:CTCAGA
GGAAGACTTGGTCATTTAGAGGAAGTAAAAGTCGTAACAAGGTCTCCGTTGGTGAACCAGCGGAGGGATCATTACCGAGTTATTACTCCAAACCCTTTGTGAACCTTACCTTTTTGTTGCTCGGCGCACCGCGGGCCGCGGCTTCGGCCCGTCCCGCAGCGCGCCAGAGGACCCAACTCTTCAATTTATAGCGTACCTTCTGATTTACAAAACAAACAAGTTAAAACTTTCAACAACGGATCTCTTGGTTCTGGCATCGATGAAGAACGCAGCTCTGAGGTAGATCGGAAGAGCACACGCA
+
CCCFGGGGGFGGGFGGGGGGGGGGGGGGGGGFGGGFFGGGGDGDFFGGFFEGGFDFCFGGFGGGDFGGFGCEFEFGGDGGGGGFGGCFF8FGGFCFGF<FGGFGFFF9FDEGFCFGF,=9EFEEEFFECFCGCGCG:F7@@E*@FFGECEGGGGEGG*=CBFG7FEG>FG>FF7CF:CF9FF99EDCECFGGEE5:EGFGF?EGGGC?FG?CGGGGGFEGA999CGGDGGGG+<EGGCC<CDFEFGFDGGGGGEGGCFGED77CCGGGDF>/.9<C?FFFF469DFFF:>B57?3),((##
@M06045:235:000000000-JCY5N:1:1101:12620:1151 1:N:0:CTCAGA
GGAAGACTTGGTCATTTAGAGGAAGTAAAAGTCGTAACAAGGTCTCCGTTGGTGAACCAGCGGAGGGATCATTATCGAGTTCTAAACAACTCCCAAACCCATGTGAACATACCTTTTGTTGCTTCGGCGGGATCGCCCCGGGTGCCATTCAGTTGCGCCCCGGAGTCAGGCGCCCGCCAGAGGACCGAAACTCTTGTATTATTGAGAATTTCTGAGTGGATTAAACAAATAATCAAAACTTTCAACAACGGATCTCTTGGTTCTGGCATCGATGAAGAACGCAGCTCTGAGCTAGATCGCC
+
CCCGGGGGGGGGGGGGGGGGGGGGGGGGGGGGGGGGGGGGGGGGGGGGGGGGGGGGGGGGGGGGGGGGGGGGGGGGGGGGGGGGGGGGGGGGGGGGGGGGGGGGGGGGGGGGGGGGGGGGGGGGGFGGGGGGGGGGGGGGGGGGGGGGGGGGGG9FGGGGGGGGGGGGGGGGGGGGGGGEGGGGGGGGGGGFGGGGGGGGGGGGGGGGGGGGGFEFFGGGGGGGGGGGGGGGGCGGFGGGGGGGGGGGGDGGDC:?GGGGGFGGGFGGGFFFF:FGFFF4>EFDGFF?6=8@8??F9A(##
@M06045:235:000000000-JCY5N:1:1101:22674:1263 1:N:0:CTCAGA
GGAAGACTTGGTCATTTAGAGGAAGTAAAAGTCGTAACAAGGTTTCCGTAGGTGAACCTGCGGAAGGATCATTATTGAAACTATGTCGCTCTCGGTCGGGGTTGTAGCTGGCTCTCGCAGCATGTGCACGCTCCCCGAGGCTTCATTTTCATCCACCTGTGCACCTTTTGTAGACTCTGAGAAACGCAGTCAGTGAAAACCTGGATGTGAGGGATTGCGGGTGCGCGAGCATCTGCTCTCCTCTGTGTCTCTGAGCCTATGTTCTTGTATATACCCCATAGTATGTGAACGAATGTCTTAA
+
CCCGGGGGGGGGGGGGGGGGGGGGGGGGGGGGGGGGGGGGGGGGGGGEGGGGGGGGGGGGGGDGGGGGFGGGGGGGGGGGGGGGGGGGGGGGGGGGGGGGGGGGGGGGGGGGGGGGGGGGGGGGF9FGGGGGGGGGGGGGGGGGGGGGGGGGGGGGGGGGGGGF@GGGGGGGGGGGGGFGDGGGGGGGGGGGGGGGGGGGGFFCGGFGGGFGGGGGGGGGGGGGGGGGGGGGGGGGGGGGG>694F??CFFGGGGGGGGFGFFFFFCFFFFG=>=GFFFGFFFFDFFFFFFF>F:@AAF##
@M06045:235:000000000-JCY5N:1:1101:12293:1272 1:N:0:CTCAGA
GGAAGACTTGGTCATTTAGAGGAAGTAAAAGTTGTAACAAGGTCTCCGTTGGTGAACCAGCGGAGGGATCATTACCGAGTTATTACTCCAAACCCTTTGTGAACCTTACCTTTTTGTTGCTCGGCGCACCGCGGGCCGCGGCTTCGGCCCGTCCCGCAGCGCGCCAGAGGACCCAACTCTTCAATTTATAGCGTACCTTCTGATTTACAAAACAAACAAGTTAAAACTTTCAACAACGGATCTCTTGGTTCTGGCATCGATGAAGAACGCAGCTCTGAGTCAGATCGGAAGAGCACACCCA
+
CCCGGGGGGGGGGGGGGGGGGGGGGGGGGGGG,FGGEGGGGGGGGGGGGGGGGGFGGGGGGGGGGGGGGGGGGGGGGGGGGGGGGGGGGGGGGGGGGGGGGGGGGGGGGGGGGGGGGGAFGGGGGGGGGGGGGGGGGGGGGGGGGDGGGGGDFEGEGGGGGGGGGGGGFGGGGGGGGGGG,?FGFGGGGG+AEECGGF@FGGGGEGGGGG?8CFFCCGGGGGFFFGGGGGGFGCFGGECDEGGGGGG6:9CFGCC*>C9?DF:7*29>))713>?G?4*CFFFF*0.7775<F:4:??,##
@M06045:235:000000000-JCY5N:1:1101:20801:1319 1:N:0:CTCAGA
GGAAGACTTGGTCATTTAGAGGAAGTAAAAGTCGTAACAAGGTTTCCGTAGGTGAACCTGCGGAAGGATCATTCATAATTGAGTGTTTTATGGCACTCTTTAAAAAAATCCATATCCACCTTGTGTGCAACGTTTTTGAACTCTCTGGCATTAAAAAGCCAAGAGGGTTTGATTAACTTAACACCTTTAAAGCAGTTTGTCTGAATATCTATTTCTGAATAAACATAATTCAAAAATACAACTTTCAACAACGGATCTCTTGGCTCTCGCATCGATGAAGAACGCAGCTCTGAGCAAGACG
+
CCCGGGGGGGGGGGGGGGGGGGGGGGGGGGGGGGGGGGGGGGGGGGGGGGFGFGGGGGGFGGGGGDGGGGGGGGGGGGGGGGGGGGGGGGGGGGGGGGGGGGGGGGGGGGGGGGGGGGGGGGGGGGGGGGGGGGGGGGGGGGGGGGGGGGGGGGGGGGGGGGGGGGGGGGGGGGGGFDFGGGGGGGGGGGGGGGGGGFGGGGGGGGGGGGGGGGGGGGGGGGGGGGGFGGGG:;FFGGGGGGGGGGGGGGGGGGGEGGGGGCCG66FGGEFGFGFGAFFGFFFFGFEE5FFFFF7FB14##
@M06045:235:000000000-JCY5N:1:1101:20228:1323 1:N:0:CTCAGA
GGAAGACTTGGTCATTTAGAGGAAGTAAAAGTCGTAACAAGGTCTCCGTTGGTGAACCAGCGGAGGGATCATTACCGAGTTATTACTCCAAACCCTTTGTGAACCTTACCTATTACTGCTGTTGCCTCGGCGGACGGCCGGGAGGGCACCCCCTCGCGGGGCCGCCCGACCAGCCCCCGCCGGCAGCACCAAACTCTTGAATTTATAGCGAAACTACTTCTGAATAACAAAAACAAACGAATCAAAACTTTCAACAACGGATCTCTTGGTTCTGGCATCGATGAAGAACGCAGCTCTGAGA
+
CCCGGGGGGGGGGGGGGGGGGGGGGGGGGGGGGGGGGGGGGCGGGGGGGGGGGGGGGGGGGGGGGDFGGGGGGGGGGGGGGFGGGGGGGGGGGGGGGGGGGGGGGGGGGGGGGGGGG9FGGGFFGGGGGCGGGDGGGDEFGGG:CCFGEFFGGGGGGFGGGGGEGGGGGGGGDGFEGGGGEEDGEEGGGGG8FGFFGGGGGGGGFFGGGDC8CGGGGGFGFG:CCEFGC?FGCEGGGGGGGG=FGFFF7FGGFFGGGG5:C*9FDG7C*9@C7*9F>*07?)4=>9*)0)08770?A<)##
@M06045:235:000000000-JCY5N:1:1101:10618:1326 1:N:0:CTCAGA
GGAAGACTTGGTCATTTAGAGGAAGTAAAAGTCGTAACAAGGTTTCCGTAGGTGAACCTGCGGAAGGATCATTACAAATCTCGTGGTGGTGGTGTAGTGGGAGGGGGGAGAGCAATCTCTCTCCCCCTACGCACACATCATACATGTTAGCACGGGGGCCGAGAGGCCCTCGATGTTCACGCTTGTTTGTTTGACAGATTTAGTATGATGCAAAAAAATGACAACTTTTAACAATGGATCTCCTGGCTCTTGCATCGATGAAGAACGCAGCTCTGAGGGAGATCGGAAGAGCACACGTCAC
+
CCCGGGGGGGGGGGGGGGGGGGGGGGFGGGGGGGGGGGGGGGGGGGGGGGGGGGGGGGGGGGGGGGGGGGGGGGGGGGGGGGGGGGGGGGGGGGGGGGGGGGGGGGGGGGGGGGGGGGGFGGGGGGGGGGGGGGGGGGGGGGGGGGGGGGGGGGGGGGGGGGGGGGGGGGGGGGGGGGGGGGEGGGGGGGGGGFFGGFFGGGGGGGGGGGGGGGGGGGGGGGGGGGGGFGGGGGGGGGGGGGGGGGGFGGFFGG=CDGGGGGGGGGGGGFFDFDBF47:C>:?FGFE554>F@53F;?(##
@M06045:235:000000000-JCY5N:1:1101:9493:1334 1:N:0:CTCAGA
GGAAGACTTGGTCATTTAGAGGAAGTAAAAGTCGTAACAAGGTTTCCGTAGGTGAACCTGCGGAAGGATCATTACCTAGAGTATTGTAGGCTTTGTCCTGCTGTCTCTTACCCATGTTTTTTGAGTACTTACGTTTCCTCGGCGGGTTCGCCCGCCGATTGGACAATTTAAACCCATTGCAGTTGCAATCAGCGTCTGAAAAACTTTAATAGTTACAACTTTCAACAACGGATCTCTTGGTTCTGGCATCGATGAAGAACGCAGCTCTGAGCCAGATCGGAAGAGCACACGTCTGAACCAC
+
CCCGGGGGGGGGGGGGGGGGGGGGGGGGDGGGGGGGGGGGGGGGGGGGGGGGGGGGGGGGGGGGGGGGGGGGGGGGGGGEFFFGGGGGGGGGGGGGFGGGGGGGGGGGGGGGGGGGFGGGGGGGGGGGGGGGGGGGFFGGGGGGGGGGGGGGGGGGG:CGDGGGGCGGGGGGGGGGGGGGGGGGCGGFGGFGGGEGGGGFFFGGGGGGGGCFGGGGGFGGGG7@FGGGGGGECGF?FFFFGGFGGGGGFGGCCFGGGGGGGGGGGFGGGFFGFFFF=F@GFEDFFFFF@F55>FFF>:(##
@M06045:235:000000000-JCY5N:1:1101:20020:1354 1:N:0:CTCAGA
GGAAGACTTGGTCATTTAGAGGAAGTAAAAGTCGTAGCAAGGTTTCCGTAGGTGAACCTGCGGAAGGATCATTACAAATCCACGTCTCTTCGAGACCACGTTGAACTGTTCCCAGAGGGGCTCGCCTCTCTGGTTGTTAAACTAGTGATTCTGTTGCTCAAATGTATGCCTTTGACCATTTGGTTAAAGAAAAAACTTGTACAACTTATAACAATGGATCTCTAGGCTCTTGCATCGATGAAGAACGCAGCTCTGAGGCAGATCGGAAGAGCACACGTCTGAACTCCAGTCACCTCAGACA
+
CCCGGGGGGGGGGGGGGGGGGGGGGGGGGGGGGGGGGGCGGGGGGGGGGGEFGFGFFGGGGGGGGGGGGGFGGGGGGGGGGGGGGGGGGGGGGGGGGGGGFGGGGGGFFGFFGGGGGGDCDEGGEGDGFFGGGGGGGGGGGGGGGGGGGGGFGGGFGFGGGF9FFGFAAFGGGCFFFGGCF9FGFGF9AFGGGFGGGGGGGFFGGGGGGGGGGGFGFF;DFFFGGFCCFGGCF6FG5FFGGGCGFGGGGGG<<C*CDGGEGFFFGGDGC5AFFGFDEFFFFFFFCFFF@@F?FFB>?F3##
@M06045:235:000000000-JCY5N:1:1101:13807:1355 1:N:0:CTCAGA
GGAAGACTTGGTCATTTAGAGGAAGTAAAAGTCGTAACAAGGTTTCCGTAGGCGAACCTGCGGAAGGATCATTACCGTGCCGGGGGCCCTCCGGGGTCCCATTGTGCCACCCGTGTTTACTTGTACCTGTTGCTTCGGCGGGCCTGCGGGCCTCGCTCGCTGCCGGGGGACCTGGTCCCCGGGCTCGTGCCCGCCGGAGACACACCCAACCCCTCTAACGTATACGTCTGAGCAATGATTTAATCATTAAAACTTTCAACAACGGATCTCTTGGTTCCCGCATCGATGAAGAACGCAGCGG
+
CCCGGGGGGGGGGGGGGGGGGGGGGGGGGGGGGGGGGGGFGGGGGGCFFFFGGGGGGGGGGGGGGGGGFGGGGGGGGGGGGGGGGGGGGGGGGCGGDFGFGGGGGCCFGGGGGFEG8FEGGEGGGGGGGGGFFFGGGGGF7FGGFGGGDFCGGGEEC*<F@EGGCCDEGG5;;FGGE+;EGGEE?CEEFEGGEGD?C5C5:EGGEEGGGGE*;*;*+A??A6@CC808*/<?FDFCCCFC+:C+:7+3:77*20*027:<44*))/77**9CFG?FB?FC78:B/5@6=?4=6)45(1(##
@M06045:235:000000000-JCY5N:1:1101:22340:1394 1:N:0:CTCAGA
GGAAGACTTGGTCATTTAGAGGAAGTAAAAGTCGTAACAAGGTTTCCGTAGGTGAACCTGCGGAAGGATCATTACTGAGTGAGGGCCCTCTGGGTCCAACCTCCCACCCGTGTCTCTTGTACCATGTTGCTTCGGCGAGCCCGCCTCACGGCCGCCGGGGGGCATCTGCCCCCGGGCCCGCGCCCGCCGAAGCCCCCTCTGAACGCTGTCTGAAGATTGCAGTCTGAGCGATAAGCAAAAATTATTTAAAACTTTCAACAACGGATCTCTTGGTTCCGGCATCGATGAAGAACGCAGCCTC
+
CCCGGGGGGGGGGGGGGGGGGGGG?FGGGGGGGGGGGGGGGGGGGGGGGGGGGGGGGGGFGGGGGGGGFFFGGGGGFGGGGGGGGGGGGGGGGGGGGGGGGFGGGGGGGGGEGGFGGGGGGGGGGGGGCFFGGFGGCGGGGGGGGGGGGGDEGGGGGG@FGGEGDFF0:F8FGGGEGGGGGGGGG8EGGGEGGGGGGEGGGGGGFGDGDCEDFGFGFGGFGGG6+<<CFECGG=@CCFFGGCF7C7?CDGGGCEFFGGGCGG:CD5D*?FF:FGFFF:3CBEFD45*9@B=FFBFF66(##
@M06045:235:000000000-JCY5N:1:1101:15061:1397 1:N:0:CTCAGA
GGAAGACTTGGTCATTTAGAGGAAGTAAAAGTCGTAACAAGGTTTCCGTAGGTGAACCTGCGGAAGGATCATTACCGAGTCGAGATGGCTCCCGGGCGAGGTCCTTCGGGGCACGAACCGGGGGGTCATGCTCCTCACCACCCGTGTTTACCATACCTGTTGCTTTGGCGGGCCCGCCGCTTGTCGGCCGCCGGGGGACGTCCGTCCCCGGGCCCGTGCCCGCCGAAGACCCCTCGAACACTGCCTGAAGGTTGCTGTCTGAGTGATTAATTAAACAAAACAAAATTTTCAACAACGGACC
+
CCCGGGGGGGGGGGGGGGGGGGGGGGGGGGGGGGGGGGGGGGGGGGGGGGGGGGGGGGGGGGGGGGGGGGGGGGGGGGGGGGGGGGGGGGGGGGGGGGGGGGGGGGGGEGGGGGGGGGGGGGGGGGGGGGGGFGGGGGGGGGGGGGGGGGGGGGGGGGGGGGGGGGGGGEGGGGGGGGGGDGGGGGGGGGGGGGGGGGEGGEGGGGGGGGGGGGGGE58@EGGGEC5CGGGGEGGG5?FGGFGGGCGFGGFFGGG?>:9<DCD*C7FFF?BFF787=FFGFFFFCFF8F?FFFFFFFB(##
@M06045:235:000000000-JCY5N:1:1101:14832:1402 1:N:0:CTCAGA
GGAAGACTTGGTCATTTAGAGGAAGTAAAAGTCGTAACAAGGTTTCCGTAGGTGAACCTGCGGAAGGATCATTCATAATTGAGTGTTTTATGGCACTCTTTAAAAAAATCCATATCCACCTTGTGTGCAACGTTTTTGAACTCTCTGGCATTAAAAAGCCAAGAGGGTTTGATTAACTTAACACCTTTAAAGCAGTTTGTCTGAATATCTATTTCTGAATAAACATAATTCAAAAATACAACTTTCAACAACGGATCTCTTGGCTCTCGCATCGATGAAGAACGCAGCTCTGAGTAAGACT
+
CCCGGGGGGGGGGGGGGGGGGGFGGGFGGGGGGGFFGGGGGGGGGGGGGGGGGGGGGGGGGGGGGGGGGGGGGGGGGFGGCGGGGGGGGFGGGGGGGGGGGGGGFCEGGGGGFGGGDFGGGGGGGGGGFGGGFFFGGGGGGGGGGGGGGGGGGGGGGGGFGGGGGGGGGGGFGGGGGGGGGGGGGGGGGDFFGGGGGGGGGGGGGGGGGGGGGGGGG7EFGGGGGGGFGGGGGGGGGGGGFGGGGFGFFGFGGGGEDGFGGG=FFGCFGBFDDGAFF=FGCFFEGFFE;FFF=B>FFF>##
@M06045:235:000000000-JCY5N:1:1101:22796:1424 1:N:0:CTCAGA
GGAAGACTTGGTCATTTAGAGGAAGTAAAAGTCGTAACAAGGTCTCCGTTGGTGAACCAGCGGAGGGATCATTACCGAGTTTACAAACTCCCAAACCCTTTGTGAACCTTACCTATCGTTGCTTCGGCGGGACCGCCCCGGCGCCCTCGGGCCCGGAACCAGGCGCCCGCCGGAGGCCCCAAACTCTTATGTCTTTAGTGGTTTTCTCCTCTGAGTGACACATAAACAAATAAATAAAAACTTTCAACAACGGATCCCTTGGTTCTGGCATCGATGAAGAACGCAGCTCTGAAACAGATAC
+
CCCEGGGGGCFFGGFGGGGGGGCFFE<CFAGGCGDEFEAFFGGFGDGFDFBECEEFGGFGDGEEG@@GCFGGFGGEDECCFGGGGGGGGGGGFGGFGGGCAFG8<99DFAFGGGG,EFFFGGGGFCCCFGGGGG7BBFGC:CFEGGEGDDG*=C7BCCGGFC@FFGE:4*=F5?CGGGGG>58C7FFG+0<@@@E:CGG75:CEEGFD9AFFCEFC?CFFF*+00+<@5CFFGGFGGFFCEFGFFDFC7FFG5555*097><:C>7*:45?CDDF>F66>?;5057>)99*8**5).()##
@M06045:235:000000000-JCY5N:1:1101:10308:1431 1:N:0:CTCAGA
GGAAGACTTGGTCATTTAGAGGAAGTAAAAGTCGTAACAAGGTCTCCGTAGGTGAACCTGCGGAGGGATCATTACAAGTGACCCCGGTCTAACCACCGGGATGTTCATAACCCTTTGTTGTCCGACTCTGTTGCCTCCGGGGCGACCCTGCCTTCGGGCGGGGGCTCCGGGTGGACACTTCAAACTCTTGCGTAACTTTGCAGTCTGAGTAAACTTAATTAATAAATTAAAACTTTTAACAACGGATCTCTTGTGTCTGGCATCGATGAAGAACGCAGCTCTGAGACAGATCGGAAGAGAA
+
CCCGGGGGGGGGGGGGGGGGGGGGGGGGGGGFFGFGGGGGGGGGGGGGGGGGGFGGGGGGGEGGGGGGF@FGGGGGFGGGGGGGGGGGGGADFGGGGFGGDGGGGGGGGG@FEFFDGGGFGGGEEG+CFCF<EFDGGGCCEBCFGGGGG8FFGGGG7C*C<7F@@CFDCDDCGGFFGCGGFFGGF<EFGFF*?EGEF99+:C@CGCGCECCFGG?CC?FGGGGDGGGGGGFGFGGGGFGGGFEEDGCECFGGF+*2?FCFG*:C/7C7*89:695DBE>49@FFCF@FF:F?F>:)(,(##
@M06045:235:000000000-JCY5N:1:1101:20313:1435 1:N:0:CTCAGA
GGAAGACTTGGTCATTTAGAGGAAGTAAAAGTCGTAACAAGGTCTCCGTAGGTGAACCTGCGGAGGGATCATTACAAGTGACCCCGGTCTAACCACCGGGATGTCCATAACCCTTTGTTGTCCGACTCTGTTGCCTCCGGGGCGACCCTGCCTTCGGGCGGGGGCTCCGGGTGGACACTTCAAACTCTTGCGTAACTTTGCAGTCTGAGTAAACTTAATTAATAAATTAAAACTTTTAACAACGGATCTCTTGGTTCTGGCATCGATGAAGAACGCAGCTCTGAGGGAAATCGGAAGAGCC
+
CCCGGGGGGGGGGGGGGGGGGGGGGGGGGGGGGGGGGGGGGGGGGGGGGGGGGGGGGGGGGGGGGGGGGGGGGGGGFGGGGGGGGGGGGGGGGGGGGGGGGGGGGGGGGGGGGGGGGGGGGGGGGGGGGGGGGGGGGGGGGGGGGGGGGGGGGGGGGGGGGGGGGGGGGGGGGGGGGGGGGGGGGGGGGGGGGGGGGGGGGGGGGGGGGGGGGGGGGEGGGGGGGGGGGGGGGGGGGGGGGGGGDDGGGGGGGGGGGGGGGGGGGGGGGFFGFGFDEFFC<FFFGFBFFFFFFFFFF?3##
@M06045:235:000000000-JCY5N:1:1101:12194:1437 1:N:0:CTCAGA
GGAAGACTTGGTCATTTAGAGGAAGTAAAAGTCGTAACAAGGTTTCCGTAGGTGAACCTGCGGAAGGATCATTCATAATAAGTGTTTATGGCACTTCTTAAATCCATATCCACCTTGTGTGCAATGTCAGCCGTTTTCTTTATGAAAGCGGCCAAACATCAACTTATTTTTTAACTGTCTGTCTGAAAACTATTATGAATAAACAATTCAAATACAACTTTCAACAACGGATCTCTTGGCTCTCGCATCGATGAAGAACGCAGCTCTGAGTCAGATCGGAAGAGCACACGTCTGAACTCGT
+
CCCGGGGGGGGGGGGGGGGGGGGGGGGGGGGGGGGGGGGGGGFGGGGGFGGGGGGGGGGGGGGGGGGGGGCGGGGGFGFGGGGGGGGGGGGGDGGGGGGGFGGGGDFGGGGGGGGGGGFFGGGGGGGGGGGGGEGGGGGGGGGGGGGGGGGGGGGGGGGGGGGGGGGGGGGGGGGGFFFGGGGGGGGGCFFGGGGGGGGGGGGGGGGGGGEFGFGGCGGGGGGGGGGGGGDEEFGGGGGGGFGGGG=CGGGGGDGGGGGGDGDC77FDCFFGFGFCAFDCB3;F;65AFFFFFFFF?F9##
@M06045:235:000000000-JCY5N:1:1101:22269:1478 1:N:0:CTCAGA
GGAAGACTTGGTCATTTAGAGGAAGTAAAAGTCGTAACAAGGTTTCCGTAGGTGAACCTGCGGAAGGATCATTACCTAGAGTTGCGGGCTTTGCCTGCCATCTCTTACCCATGTCTTTTGAGCACCTTCGTTTCCTCGGCGGGTCCGCCCGCCGTCAGGACACTTTAAAACCACTTGCAGTTGCAATCAGCGTCTGAAAAACTTTAATAGTTACAACTTTCAACAACGGATCTCTTGGTTCTGGCATCGATGAAGAACGCAGCCCTGAGAGAGATCGGAAGAGCACACGTCTGAACTCCAA
+
CCCGGGGGGGGGFGGFGGGGGGGGFGGGGGGGGGGGGGGFGFFEGFGGGGFEFFGGGGGGGGGGGGGGGGGGGGGGGGGGGGGGGGGGGGGGGGGGGGFGFGEGGGFGGGDFGFGCEFGGGGGGGGGGGGGGGGGGGGGGGGGGCFGGGGGEGGFGGGGGGGGGGGGGGFGGFFGGFGGGGGFGGGDFGF<EEGGGGGGGGGCGGGGGG9?CFFGGGGGDGGEGGFFDEECEGGGGGGGFFG?FFCGGGG5>>FGGGFCGDGG**9FGF*<F39=4>35<5>F@C57FFFFFFFFFF<?##
@M06045:235:000000000-JCY5N:1:1101:19521:1550 1:N:0:CTCAGA
GGAAGACTTGGTCATTTAGAGGAAGTAAAAGTCGTAACAAGGTCTCCGTTGGTGAACCAGCGGAGGGATCATTACCGAGTTTACAACTCCCAAACCCCTGTGAACATACCACTTGTTGCCTCGGCGGATCAGCCCGCTCCCGGTAAAACGGGACGGCCCGCCAGAGGACCCCTAAACTCTGTTTCTATATGTAACTTCTGAGTAAAACCAAAAATAAATCAAAACTTTCAACAACGGATCTCTTGGTTCTGGCATCGATGAAGAACGCAGCTCTGAGAAAGATCGGAAGAGCACACGTCCC
+
CCCGGGGGGGGGGGGGGGGGGGGGGGGGGGGFGGGGGGGGGGGGGGGGEFGGGGGGGGGGGGGGGGGGGGGGGGGGGGGGGGGGGGGGGGGGGGGGGGGGGGGGGGGGFFGGGGGFFGGGGGGDCFGGCGGGGGGGGGGGGGG:CEGGGGGGGGGEGGGGDGDEGGGDGGEFFFGGGDGFGGGC;@;@CECCEGGGFFBBECFE;EFGGGGGGGGFGGFCG?FDGGGGFGG7CFGDGG7C77?EFGCEGGGCDFDFGFGFFG7CFFG5)757@GFGFFF6:?4=5>>B3;:FFFFF12-##
@M06045:235:000000000-JCY5N:1:1101:23363:1585 1:N:0:CTCAGA
GGAAGACTTGGTCATTTAGAGGAAGTAAAAGTCGTAACAAGGTTTCCGTAGGTGAACCTGCGGAAGGATCATTACTGAGTGAGGGCCCCTCGGGGTCCAACCTCCCACCCGTGTTTAACGAACCTTGTTGCTTCGGCGGGCCCGCCTCACGGCCGCCGGGGGGCATCCGCCCCCGGGCCCGCGCCCGCCGAAGCCACCTGTGAACGCTGTCTGAAGTATGCAGTTTGAGACAATTATTCAATTAATTAAAACTTTCAACAAACGATCTCTTGTTTTCGGCATCGATGAACAACGCAGCCGT
+
CCCG<FFGCEGGGFFGGGGGGGFG@GGGGGFGGGGGGGFFFCGGGCGGGGCEGGCGCFGGGGGCF@FEGGGGFGFGF,CCFGF8CGGFGFGGGGGEEFGGGGEGFFEGGGGGGFGGGGFGGGGGGGGGGGGGGGEFGGGG7CEGGG7*DFF7:F>B7=7<FC8*:;<CD*;:/??CC5EGDG5CEG82:>*8CE>GEF8C<++20*8;EC?:7?FF@CC+:AC0+++0/*+**0<+<++0+*<+::?CGG7*9EG+:C*+99*17****10:*2<*/0<3)767C>6@41/?)075((,##
@M06045:235:000000000-JCY5N:1:1101:12507:1642 1:N:0:CTCAGA
GGAAGACTTGGTCATTTAGAGGAAGTAAAAGTCGTAACAAGGTTTCCGTAAGTGAACCTGCGGAAGGATCATTACTGAGTGAGGGCCCTCTGGGTCCAACCTCCCACCCGTGTCTCTTGTACCATGTTGCTTCGGCGAGCCCGCCTCACGGCCGCCCGGGGGCATCTGCCCCCGGGCCCGCGCCCGCCGAAGCCCCCTCTGAACGCTGTCTGAAGATTGCAGTCTGAGCGATAAGCAAAAATTATTTAAAACTTTAAACAACGGATCTCTTGGCTCCGGCATCGATGAAGAACGCAGCCGA
+
CCCE9@FGGFGGGGGFGG9EFFGGFFFFGGGGGFGGGGGGGGGGGCFGCF,@<<AFGGGGG7FBE@@FFFCAFGGGGGFGAEEFEGGGDFGGDGCGCFGCF,6=,,CB?C:FEF<FFFG<FGFFC,EDFFFFF+?:+@FG7=@FFE:,AAFGGFGE+>3+5>C75,<BA,FFFF<F71<*=*=FEGF*:*:?8G5EECE60+<C*888C6<<9C?++A+:+0+<<C:9F:?:**3<C+7C:9FGC7C+0**>6EC+*2:CDCC<<3C****2=*07>).>))0.75*6**/?0;:31-(##
@M06045:235:000000000-JCY5N:1:1101:10768:1651 1:N:0:CTCAGA
GGAAGACTTGGTCATTTAGAGGAAGTAAAAGTCGTAACAAGGTTTCCGTAGGTGAACCTGCGGAAGGATCATTACCTAGAGTATTGTATGCTTTGTCCTGCTGTCTCTTACCCATGTTTTTTGAGTACTTACGTTTCCTCGGCGGGTTCGCCCGCCGATTGGACAATTTAAACCCATTGCAGTTGCAATCAGCGTCTGAAAAACTTTAATAGTTACAACTTTCAACAACGGATCTCTTGGTTCTGGCATCGATGAAGAGAGCAGCTCTCAGGGAGATCGGAAGAGCACACGGCTGAACCGA
+
CCCGGGGFED8FFDE@DFEGGGFGGGGCFEFFFGFD<F9EGCGFFD@FGFGFGGGGGFF<FFCGCCEFGFFGFECC,E9,E<CCC<E@,CFFGGGF,9,CCCFFGGGGG9CEFGCF?,9C4>=F@FAAFDEEEFGGDFFGEGGD@F=FF:3@F:FF++@@FFCF7FCFGGGGGGEGGGFFFF:2>CD9@>,,DC:8C8FG@FF::6?;;C@=?CCC@E8+9@E+13<F8ECEGGGD+=:6</<+;CEF79**/<>:CF0*9DCC*2***9**71.9F6)*8@)094?)>@3)739F?:3##
@M06045:235:000000000-JCY5N:1:1101:18460:1704 1:N:0:CTCAGA
GGAAGACTTGGTCATTTAGAGGAAGTAAAAGTCGTAACAAGGTTTCCGTAGGTGAACCTGCGGAAGGATCATTACTGAGTGAGGGCCCCTCGGGGTCCAACCTCCCACCCGTGTTTAACGAACCGTGTTGCTTCGGCGGGCCCGCCTCACGGCCGCCGGGGGGCATCCGCCCCCGGGCCCGCGCCCGCCGAAGCCCCCTGTGAACGCTGTCTGAAGTATGCAGTCTGAGACAATTATTCAATTAATTAAAACTTTCAACAACGGATCTCTTGGTTCCGGCATCGATGAAGAACGCAGCCGG
+
CCCGGGGGGGGGGGGGGGGGGGGGGGGGGGGGGGGGGGGGGGGGGGGGGGGGGGGGGGGGGGGGGGGGGGGGGGGGGGGGGGGGGGGGGGGGGGGGGGGFGGGGGGGGGGGGGGGGGGGGGGGGGGGGGGGGGGGGGGGGGGGGGGEGGGGGGGGGGGGGGGGGGGGGEGGGGGGGDEGGEGGGGGCEGGGGGGGGGGGGGGCFGGGGGGGFG7@<CGGGGGG+CFFGGFGGCFACG?CF:FGG>>9?CCGGFGGGG*:CCFGDDDGGGFFFFGFF@::D>D@BF5/@FF76>E?:01.##
@M06045:235:000000000-JCY5N:1:1101:18770:1880 1:N:0:CTCAGA
GGAAGACTTGGTCATTTAGAGGAAGTAAAAGTCGTAACAAGGTCTCCGTTGGTGAACCAGCGGAGGGATCATTACCGAGTCTAAACAACTCATCAACCCTGTGAACATACCTAAAACGTTGCTTCGGCGGGAACAGACGGCCCCGTGAAACGGGCCGCCCCCGCCAGAGGACCCCCTAACTCTGTTGCTATATGTATCTTCTGAGTAAACAAGCAAATAAATTAAAACTTTCAACAACGGATCTCTTGGCTCTGGCATCGATGAAGAACGCAGCTCTGAGATAGATCGGAAGAGCACACGA
+
CCCGGGGGGGGGGGGGGGGGGGGGGGGGGGGGGGGGGGGGGGGGGGGGGGGGGGGGGGGGGGGGGGGGGGGGGGGGGGGGGGGGGGGGGGGGGGGGGGGGGGGGGGGGGGGGGGGGGGGGGGGGGGGDGGGGGGGGGGGGGGGGGGGGGGGGGGGGGGGGGGEGGDGGGGGGGGGGGGGFFFGGGGGFGFFGGGGGGGGGGGGGGGGFFDGGGGGGF@CGGGGGGDGGGGGGGGGGGGG3CCECGGGGGG7FGGFDGGGGGGGGGGGGGFFG3C?FFFFC=FF?FBFFEF>EFF?F?F2##
@M06045:235:000000000-JCY5N:1:1101:14079:1887 1:N:0:CTCAGA
GGAAGACTTGGTCATTTAGAGGAAGTAAAAGTCGTAACAAGGTTTCCGTAGGTGAACCTGCGGAAGGATCATTCATAATTGAGTGTTTTATGGCACTCTTTAAAAAAATCCATATCCACCTTGTGTGCAACGTTTTTGAACTCTCTCTGGCATTAAAAAGCCAAGAGGGTTTGATTAACTTAACACCTTTAAAGCAGTTTGTCTGAATATCTATTTCTGAATAAACATAATTCAAAAATACAACTTTCAACAACGGATCTCTTGGCTCTCGCATCGATGAAGAACGCAGCCCTGAGCTAAC
+
CCCGGGCEDF<CCDGFGGGFEF<@EFFGFA@FCFECFFFD-CFFFE9@CF,FC<@FEFGGGGGFECBF9F@EEFAFGFFGCEFGGGGGG9EFGFGEGEG9EFGD,C+4CFEDGGGD<FFDCEFFGFGCFFGGGG<F=FECEFGGFFFGG8FCFFGGFG@FGGF8AAGGGEEGGGEABFFGGGFFGGGGGGGGGGGGGGFGGGGGGGGGGGFGGGGGGGGFGGGGGGGF7EGGGGDFFDGGGGGGFFFF7@@?GGD7DDD9>FFGFGGGF=BG37A88A=7@B:68>>BBB)7?>1??9-##
@M06045:235:000000000-JCY5N:1:1101:15268:1909 1:N:0:CTCAGA
GGAAGACTTGGTCATTTAGAGGAAGTAAAAGTCGTAACAAGGTCTCCGTTGGTGAACCAGCGGAGGCATCGTTACCGAGTTATACAACTCCCAAACCCACTGTGAACCTTACCTCAGTTGCATCGGCGGGACCGCCCCGGCGGCCGCGCTAGCGGCGTCGGACCCCAAGGCGCCCGCCGCAGGGACCCAACACTCTTTGGCGTTACGCCCAGCGGCGGGAATTTTTTTGGCTTAGTGCGTCAGCAAAGCAAATGAAGCAAACATTTCAACAACGGATATCTTGGCTCTGGCATCCATGAGA
+
CC@FFGDE@,<FECG9E9EDFGGGGGFF-@6CCFGGCG9EC,;E<,@C9<,E8,EFGGC@,@B::F,B6F,C<C7686@6BCFFFFGF,C,,CE,66B:CG@CF9FFDG,5:,9,9?F9,C,,<BCGGGGE73+3+++8+8*5CF:**:*=4?*:1<1**2:**;E**;;8?EE**/2/*:/**8C5**/*;*3;9:+++2*;*AE***:C*/*1//?E5*20A7:****3<:+3<++*1*1:6>F++*029*003:CD+***00?D::*9C:D./))/:*0**9:66=4))*),0.-)##
@M06045:235:000000000-JCY5N:1:1101:12109:2052 1:N:0:CTCAGA
GGAAGACTTGGTCATTTAGAGGAAGTAAAAGTCGTAACAAGGTTTCCGTAGGTGTACCTGCGGAAGGATCATTACCTAGAGTATTGTAGGCTTTGTCCTGCTGTCTCTTACCCATGTTTTTTGAGTACTTACGTTTCCTCGGCGGGTTCGCCCGCCGATTGGACAATTTAAACCCATTGCAGTTGCAATCAGCGTCTGAAAAACTTTAATAGTTACAACTTTCAACAACGGATCTCTTGGTTCTGGCATCGATGAAGAACGCAGCTCTGAGTAAGATCGGAAGAGCACACGTCTGAACCCC
+
CCCGGGGGGGGGFGGGGGFFGGGGGGGGGGGGGGGGGGGGGGGGGGGGGGGGGGGGGGGGGGGGGGGGGGGGGGGGGGGGGGGGGGGGGGGGGGGGGGGFGGGGGGGGGGGGGGGGFGCFGGGGGGGGGGGGGGGGFGGCFGGGGGGGGDGGGGGGGGGGGGGGGGGGGGDGGGGEGGGGGGGGGGGGGGGGGGGGGGGGGGGGGGGGGGFF=FFGGGGGGGGGGGGFFGGGCC?CCGFGGGGGCFFFFDGFGGGCFFFGDGGCGGGF>=@GFGFGF@@35>EFCFFF:>BFFFFBA7(##
@M06045:235:000000000-JCY5N:1:1101:9707:2058 1:N:0:CTCAGA
GGAAGACTTGGTCATTTAGAGGAAGTAAAAGTCGTAACAAGGTCTCCGTTGGTGAACCAGCGGAGGGATCATTACAGAGTTGCAAAACTCCCTAAGCCATTGTGAACGTTACCTTCAAACCGTTGCTTCGGCGGGCGGCCCGGGTCCGCCCGGTGCCCCCTGGCCCCCTAGCGGGGCGCCCGCCGGAGGAAACCCAACTCTTGATTATTATGGCCTCTCTGAGTCTTCTGTACTGAATAAGTCAAAACTTTCAACAACGGATCTCTTGGTTCTGGCATCGATGAAGAACGCAGCTCTGGCA
+
CCCGGGGGGGGGGGGFGGGGGGGFGGGGFGGGGGGGGGGFGGGGGGFGFFGGGGGGGGGGGGGDGGGGGGGGGGGGGGGGGGGGGGGFGGFGGFGGGGGCGGGGGGGGFGGGGGGGGGGGGG=EFEGGGGDE@FEGGGGGGGGGGGCGGGGGGGGGF?CGGGGGGGECFGGGGGGGGGGGEC8EGG>EGCEGGGGGGGGGFGGGGGFGGGGF?CFGGGDGGGGGGGGGF<<9C?F+0<?DGGFGGDGGCFFGGFGG*95/5C5FGCGGFBFC?FFG5?FGFFFF=@F@FFF@>B??AF2##
@M06045:235:000000000-JCY5N:1:1101:12128:2093 1:N:0:CTCAGA
GGAAGACTTGGTCATTTAGAGGAAGTAAAAGTCGTAACAAGGTCTCCGTTGGTGAACCAGCGGAGGGATCATTACCGAGTTATTACTCCAAACCCTTTGTGAACCTTACCTTTTTGTTGCTCGGCGCACCGCGGGCCGCGGCTTCGGCCCGTCCCGCAGCGCGCCAGAGGACCCAACTCTTCAATTTATAGCGTACCTTCTGATTTACAAAACAAACAAGTTAAAACTTTCAACAACGGATCTCTTGGTTCTGGCATCGATGAAGAACGCAGCTCTGAGCCAGATCGGAAGAGCACACGCT
+
CCCGGGGGGGGGGGGGGGGGGGGGGGGGGGGGGGGGGGGGGGGGGGGDGGGGGGGGGGGGGGGGGGGGGGGGGGGGGGGGGGGGGGGGGGGGGGGGGGGGGGGGGGGGGGGFGGGGGG@FGGGGGGGGGGGGGGDGGGGGGGGDGGGGGGFFGGGGGDGGGGGGGGGGGGGGGGGCGGGGGFFGG?EFGGFGGGEGGGGGFGGGGGGGGGGGFGGCFFGFGGF7EGGFGCCFGGFCGECD59EGGGGGGGGGFGG6FFGGC7DFCFDCDFFDFC@=FFFFF?4F=FF@3@5>FFFFF?(##
@M06045:235:000000000-JCY5N:1:1101:7525:2111 1:N:0:CTCAGA
GGAAGACTTGGTCATTTAGAGGAAGTAAAAGTCGTAACAAGGTCTCCGTTGGTGAACCAGCGGAGGGATCATTACAGAGTTGCAAAACTCCCTAAACCATTGTGAACGTTACCTAAACCGTTGCTTCGGCGGGCGGCCCGGGTCCTTCCCGGCGCCCCCCGGCCCTCGCGGGCGCCCGCCGGAGGTAAACCAAACAATTGCATTAATGGCCTCTCTGAGTCTTCTGTACTGAATAACTCAAAACTTTCAACAACGTATCTCTTGGTTCTGGCATCGATGAAGAACACAGCTCTGAGCTAAG
+
CCCGGGGGGGGGGGGGGGGGGGGGGGGGGFGGGEGGGGGGGGGGGGGGGGEDGFGFGGGGGGGGGGGGGGGGGGGGGGGGGGGGGGGFGGGGGGGFFGGGGFGGFGGGGFFEG9EFFFGEFEGGFEGFEFGGGGGE@CGG7CFGFGGGGGEEGEEFCCFGGFGGGGG>>CE8CGGCCEGGG5>EEGG?7EE>FFGCFFGGC7@CGGG++*<<8+*02++<@CFFG+<:FGGGFE@F++2;<C<EFCGG7:76DFD/0:7C>7>29C7C>FFGFGF57F9CF?B?F)0<:509@B940..##
@M06045:235:000000000-JCY5N:1:1101:20531:2113 1:N:0:CTCAGA
GGAAGACTTGGTCATTTAGAGGAAGTAAAAGTCGTAACAAGGTCTCCGTTGGTGAACCAGCGGAGGGATCATTACTGAGTGTTTTTTCCAACCTCATAACCCTATGTGAACCTTTATACCACGTTGCTTCGGCGGCGCGTTTCCCCCCCCGAGGGGGGCGTGCCCGCCGGCGATATCCAGTCTCTCAGTCAAGAACCGACGTTACTTCTGAGTGTTCTAAGCGAACTGTTAAAACTTTCAACAACGGATCTCTTGGTTCCAGCATCGATGAAGAACGCACCTCTGAGGCAGATAGGAAGAC
+
C?CGGGGGGGFFGFFGGGGEGGCGGE@FCFGAEEDFGGGGGGGGGFEGGFGGFGFGFGFGGGG@BFGGEFGFGFGGGGGGGF<FFGEFD,CFGFGFGGGA<FFFGGGG9?FGGAFGGGFCFGGGGFGGGGGFD@=F@EFCE:FE3@FFFGCFGGGGDGCEE8EGFCGGEEGGGG5ECFC6EF+:AC+<@FG?F?FGGGGCGC>FG?CF7C<FG7:0<EF@EFGGDECFGG7CD?CFCFCCGFGGFGC59DFF777CFGG6CD4>*2*<FFFD4*?CDBF)>FFFF*/)5>EFF*)/4>0##
@M06045:235:000000000-JCY5N:1:1101:18026:2116 1:N:0:CTCAGA
GGAAGACTTGGTCATTTAGAGGAAGTAAAAGTCGTAACAAGGTCTCCGTAGGTGAACCTGCGGAGGGATCATTACCGAGTGAGGGCCCTCGGCCCGACCTCCATCCCTTTGTTGACCAACACCAGTTGCCTCGGGGGCAACCCGGCCTCCGCGCCGGCCCCCGGCGGACCACTTTAATGCTGTTTCTATGCGTCGGAGTACTTGATGAATCAATCAAAACTTTCAACAACGGATCTCTTGGTTCTGGCATCGATGAAGAACGCAGCTCTGAGCTAGATCGGAAGAGCACACGTCTGAAAGA
+
CCCGGGGGGGGGGGGGGGGGGGFGGGGGGGGGGGGGGGGGGGGGGGGFFGGGGGGGGGGGGGGGGGGGGGGGGGGGGGGGGGGGGGGGGGGGGGGGGGGGGGGGGGGGGGGGGGGGGGGGGGGGGGGGGGGGGGGGGGGGGGGGGGGGGGGGGGGGGGGGGGGGGGGGGGGGGGGGGGGFGGGGGGGGGGGGGGGGEGGGGGGGGFGFFGGGGGGGGGGGGGGGGGGGGGDEGEDCFGGGGGGCFFFGGGGDGGGG7CFGGGGGGGFGF*6DFC4FFBFGFDEFGFFFFFFF>>:FFF)##
@M06045:235:000000000-JCY5N:1:1101:10194:2149 1:N:0:CTCAGA
GGAAGACTTGGTCATTTAGAGGAAGTAAAAGTCGTAACAAGGTCTCCGTTGGTGAACCAGCGGAGGGATCATTACCGAGTTATTACTCCAAACCCTTTGTGAACCTTACCTATTACTGCTGTTGCCTCGGCGGACGGCCGGGAGGGCACCCCCTCGCGGGGCCGCCCGACCTGCCCCCGCCGGCAGCACCAAACTCTTGAATTTATAGCGAAACTACTTCTGAATAACAAAAACAAACGAATCAAAACTTTCAACAACGGATCTCTTGGTTCTGGCATCGATGAAGAACGCAGCTCTGAGT
+
CCCGGGGGGGGGGGGGGGGGGGGGGGGGGGGGGGGGGGGGGGGGFGGGGGGGGGGGGGGGGGGGGGGGGGGGGGGGGGGGGGFGGGGGGFFFFFGGGGGEGFCFGGGFGGFGGGGGGCGGGGGGGGGGGGGGGGGGGGGGGGGEGGEGGGGGGGGEG7CDGGGGGGGGGGGEDDGFCGDGGGGGEEDCFFCFGF:CEC+<@9FFFFGGGDGDGGGCF?FGGC?:EFGEFFF5CEGD=C:CGGG?C*::6CF=7FGF<F<EG<DCDGGD6*7:FFFFFF455<47F4=F@F>5>E?:A>)##
@M06045:235:000000000-JCY5N:1:1101:17731:2188 1:N:0:CTCAGA
GGAAGACTTGGTCATTTAGAGGAAGTAAAAGTCGTAACAAGGTCTCCGTTGGTGAACCAGCGGAGGGATCATTACCGAGTTATTACTCCAAACCCTTTGTGAACCTTACCTATTACTGCTGTTGCCTCGGCGGACGGCTGGGAGGTCAACCCCCCCGCGGGGTCGCCCGACCGCCCCCGCCGGCAGCACCAAACTCTTGAATTTATAGCGAATCTACTTCTGAATAACAAAAACAAACGAATCAAAACTTTCAACAACGGATCTCTTGGTTCTGGCATCGATGAAGAACGCAGCTCTGAAC
+
CCCGGGGGGGGGGGGGGGGGGGGGGGGGGGGGGGGGGGGGGGGGGGGGGGGGGGGGGGGGGGGGGGGGGGGGGGGGGGGGGGGGGGGGGGGGGGGGGGGGGGGGGGGGGGGGGGGGGGGGGGGGGGGGGGGGGGGGGGGGGGGGGGGGGGGGGGGGGGGGGGGGGGGGGEGGGGGGGGGGGGGGGGGCFGGGGGFFFGGGGGGGGGGGGGGGEEFGGCFGGGGGGGGGGGDFGGGFGFEGGGG<FF76FFGGGGGGGGDEDDG7FGGCFFFGFGFFFFFGFFFFGFFF>>:BBFBF9<6##
@M06045:235:000000000-JCY5N:1:1101:20153:2193 1:N:0:CTCAGA
GGAAGACTTGGTCATTTAGAGGAAGTAAAAGTCGTAACAAGGTTTCCGTAGGTGAACCTGCGGAAGGATCATTACTGAGTGAGGGCCCCTCGGGGTCCAACCTCCCACCCGTGTTTAACGAACCGTGTTGCTTCGGCGGGCCCGCCTCACGGCCGCCGGGGGGCATCCGCCCCCGGGCCCGCGCCCGCCGAAGCCCCCTGTGAACGCTGTCTGAAGTATGCAGTCTGAGACAATTATTCAATTAATTAAAACTTTCAACAACGGATCTCTTGGTTCCGGCATCGATGAAGAACGCAGCCAC
+
CCCGGGGGGGGGGGGGGGGGGGGGGGGGGGGGGGGGGGGGGGGGGGGGGGGGGGGGGGGGGGGGGGGGGGGGGGGGGGGGGGGGGGGGGGGGGGGGGGGGGGGGGGGGGGGGGGGGGGGGGGGGGGGGGGGGGGGGGGGGGGGGGGGGGGGGGGGGGGGGGGGGGGGGEGGGGGGGGGGGGGGGGGGGGGEEGGGCGGGGGGGG9AGGGGGGGFGGGFGGGGGGEFGGGGGGFCFFFFG7CDCGFGCGGFGGGGGGGGDFFGDDC95:CFFGFFFGFF:D3BFFF>BFF=F@5>BFFF1##
@M06045:235:000000000-JCY5N:1:1101:20966:2204 1:N:0:CTCAGA
GGAAGACTTGGTCATTTAGAGGAAGTAAAAGTCGTAACAAGGTCTCCGTTGGTGAACCAGCGGAGGGATCATTACCGAGTTTACAACTCCCAAACCATTGTGAACCTTACCTTTTCGTTGCTTCGGCGGGATCGCCCCGGGCGCCATCGCGTGCCCCGGAACCAGGCGCCCGCCGGGGGACCTAGACTCTGTCGTTTAGTGGTATTTCTGAGTGGATTATCAAATAATCAAAACTTTCAACAACGGATCTCTTGGTTCTGGCATCGATGAAGAACGCAGCTCTGAGTCAGATCGGAAGAGA
+
CCCGGGGGGFGGGGGGFGGGFGGGGGGGGGGGGGGGGGGGGGGGGEFFFGGGGGGGGGGGGGGGCGGGEGEGGGGGGGGCCFGFGFFGFGGGGGGGFGGGGFGGGGGGGGFGGGGGGFFCGFGGGGGGGGGGFGGDEE=CGGGGGGGGGGGGGGFFFGGGGGGGGGDGEGGGEFGGGGGGEEGGGGGCFFGGGGF>F570AEGFFGGC?FGGGGGFFFCCFFGFGGGCFGGGGGGGGGFGGGGGGGGGGGGGCFD:FGGG7C<:<D4CC=FGFGFDD>BD)9@=F?FF6?==?FB@21,##
@M06045:235:000000000-JCY5N:1:1101:7091:2212 1:N:0:CTCAGA
GGAAGACTTGGTCATTTAGAGGAAGTAAAAGTCGTAACAAGGTTTCCGTAGGTGAACCTGCGGAAGGATCATTCATAATTGAGTGTTTTATGGCACTCTTTAAAAAAATCCATATCCACCTTGTGTGCAACGTTTTTGAACTCTCTGGCATTAAAAAGCCAAGAGGGTTTGATTAACTTAACACCTTTAAAGCAGTTTGTCTGAATATCTATTTCTGAATACACATAATTCAAAAATACAACTTTCAACAACGGATCTCTTGGCTCTCGCATCGATGAAGAACGCAGCTCTGAGTCAGATG
+
CCCFC@CECF<CEFEEGGAFG@GCDFGFGGFFG;FECEGGGGGGAFGGAE;6CEEFFFGEGGGE7E:E<FGGGGGGGFGGFGGGGGGGCEGFGFF<CFA,ECE9FF+@FF,EEGDFGGFGCFEF8FDEFFGDF8<CF@FGGGGGGGAEG<FEFFGDGGFCCF8<AF76DCFFG;FEBEAFFGGGCFF9EFAFGDDGGEGGF;ECFGGCGGDGGGCGGCE7E,4AF8A77@7=23,1AFEDFGFGFG?FCFGCD5?CD78::0;<8DFF5BEGBGFC8FFCCA4>DFE));A6*8.*6<6##
@M06045:235:000000000-JCY5N:1:1101:19351:2238 1:N:0:CTCAGA
GGAAGACTTGGTCATTTAGAGGAAGTAAAAGTCGTAACAAGGTCTCCGTCGGTGAACCAGCGGAGGGATCATTACTGAGTCTAGCACTCTCCAACCCATGTGAACATACCTACGTTGCTTCGGCGGGACTCCCCCCCGGGGGTCGACCCCCGAGCCGCCCTCCGGGGCGCGCCCGGGTGCCCGCCGGAGGCCCAAACCATGAATCTTACAGTGGATCTTCTGAGTACTACAAGCAAAAATCAAAACTTTCAGCAACGGATCTCTTGGCTCTGGCATCGATGAAGAACGCAGCTCCGAGGCG
+
CCCGGGGGGGGGGGGGGGGGGGGGGGGGGGGGGGGGGGGGGGGGGGGGGGGGGGGGGGGGGGGGGGGGGGGGGGGGGGGGGGGGGGGGGGGGGGGGGGGGGGGGGGGFGGGGGGGGGGGGGGGGGGGGGGGGGGGGGGGEGCGGGGGGGGGGGGGGGGGGGGGGGGGGGGGGGGGGGGEGFGGGGGGGGGGFEGGGGGGGGFGGGFGGGFGGGG6EFGGGGGCFFFEGDGGGGGGGGGGGFFGGCFFE7CGGGGGF5757DFFGGFD<CFFC?F>GFDFGFFFFGFFDDEBD5)()-4(##
@M06045:235:000000000-JCY5N:1:1101:19762:2265 1:N:0:CTCAGA
GGAAGACTTGGTCATTTAGAGGAAGTAAAAGTCGTAACAAGGTCTCCGTTGGTGAACCAGCGGAGGGATCATTACAGAGTTGAAAAACTCCCTAAACCATTGTGAACGTTACCCAAACCGTTGCTTCGGCGGGCGGCGCCCAGCGCCCCCCAGGCCCCCTCGCGGGGCGCCCGCCGGAGGTACCCCAAACCATTGATACTTTATGGCCTCTCTGAGTCTTCTGTACTGAATAAGTCAAAACTTTCAACAACGGATCTCTTGGTTCTGGCATCGATGAAGAACGCAGCTCTGAGCAAGAAAA
+
CCCGGGGGGGGGGGGGGGGGGGGGGGGGGGGGGGGGGGGGGGGGGGGGGGGGGGGGGGGGGGGGGGGGGGGGGGGGGGGGGGGGGGGGGGGGGGGGGGGGGGGGGGGGGGGGGGGGGGGGGGGGGGGGGGGGGGGGGGGGGGGGGGGGGGGGGGGGGGGGGGGGGGGGEGGGGGGGGGGGGGGGGGGGGG>FGGGGGGGGGGGGGGGGGGFFGGGGGGGGGGGGFGGGDDFFGGF+0CFFGGGGGGGGGGGGGGGGGGGGGGGGGGGGGFFF35>GF==GFFFFGFE5@=?466>?:1(##
@M06045:235:000000000-JCY5N:1:1101:11072:2269 1:N:0:CTCAGA
GGAAGACTTGGTCATTTAGAGGAAGTAAAAGTCGTAACAAGGTTTCCGTAGGTGAACCTGCGGAAGGATCATTCATAATTGAGTGTTTTATGGCACTCTTTAAAAAAATCCATATCCACCTTGTGTGCAACGTTTTTGAACTCTCTCTGGCATCAAAAAGCCAAGAGGGTTTGATTAACTTAACACCTTTAAAGCAGTTTGTCTGAATATCTATTTCTGAATAAACATAATTCAAAAATACAACTTTCAACAACGGATCTCTTGGCTCTCGCATCGATGAAGAACGCAGCTCTGAGGCAGC
+
CCCGGGGGGGGGGFGGGGGGGGGGGGGGGGGGGGGGGGGGGGGGGGGGGGGGGGGGGGGGGGGGGGGGFDFGGGGGGGGFFGGGGGGGGGGGGGGGGGGGGGGGGGGGGGGGGGDGGGGGGGGGGGGGGGGG?BFDCGGFGGGGGGGGGGGGGGGGGGGGGGGGGGGGGFGGGGFFGGGGGGGGGGGGGGGGFGGGGGGGGGGGGGFGGGGGGGGGCGGGGGGGGGGGGGGGGGGGGGGGGFFGGGFGFGGGGGGGDDDFGFFGGGGGCFFGEGFGFFFGFFF;>>:BDFFFF?DB<B1##
@M06045:235:000000000-JCY5N:1:1101:20373:2298 1:N:0:CTCAGA
GGAAGACTTGGTCATTTAGAGGAAGTAAAAGTCGTAACAAGGTCTCCGTTGGTGAACCAGCGGAGGGATCATTACAGCGTATTTACTCGCTACCCTTTGTGAACCTTACACTGTTGCTTCGGCGGCCCGCCCCCCGTGGGCGCGCCCGCCGGCATTACCAGTCTCTCGTTTCGGACCCGACGATACTTCTGAGTGTTCTAAGCGAACTGTTAAAGCTTTCAACAACGGATCTCTTGGCTCTAGCATCGATGAAGAACGCAGCCCTGAGCGAGATCGGAAGAGCACACGTCTGAACTCCAGC
+
CCCGGGGGGGGGGGGGGGGGGGGGGGGGGGGGGGGGGGFFFFGFGFGFFEGGGGFGGGGGGGGGGGGEGGGGGGGGGGGGGGGGGGGGGGGGGGGGGEGGGGGGGGGFFGGGGGGGGGGGDEGGGGGGGGGGGGGGFGGGGGDGGGGCCEEGGEG:CFGDGGGGGGGGGGGGGG:FGFG@FGEGEGGGGG7CGGGFGGFGFFC?EGEGGFGGGGGGGGGGGGGGEGEG8*CFFFFC?FFGDFGGGGGDFGG*CFGGGDD=CD*17CDGG>3)<C@GF3B55:?FG4577>;F=F?@42)##
@M06045:235:000000000-JCY5N:1:1101:15275:2328 1:N:0:CTCAGA
GGAAGACTTGGTCATTTAGAGGAAGTAAAAGTCGTAACAAGGTCTCCGTTGGTGAACCAGCGGAGGGATCATTACCGAGTTATTACTCCAAACCCTTTGTGAACCTTACCTATTACTGCTGTTGCCTCGGCGGACGGCCGGGAGGGCACCCCCTCGCGGGGCCGCCCGACCAGCCCCCGCCGGCAGCACCAAACTCTTGAATTTATAGCGAAACTACTTCTGAATAACAAAAACAAACGAATCAAAACTTTCAACAACGGATCTCTTGGTTCTGGCATCGATGAAGAACGCAGCTCTGAAG
+
CCCGGGGGGGGGGGGGGGGGGGGGGGGGGGGGGGGGGGGGGGGGGGGGGGGGGGGGGGGGGGGGGGGGGGGGGGGGGGGGGGGGGGGGGGGGGGGGGGGGGGGGGGGGGGGGGGFGGGGGGGGGGGGGEGGGGGGGGGGGGGGGGGGGGGGGGGGGGGGGGGGGGGGGGGGGGGGGGGGGGGGGGGGGGGGGGGGGGGGGGGGGGGGGGGDGGGGGGGGGGGGGGGGGGGGGGGGGGGGGGDEGGGGGGGGGGGGGGGGGDDDGGGGGGFFGFGFGFFFGFFFFFFFFFDEFBE?FFF)##
@M06045:235:000000000-JCY5N:1:1101:16522:2332 1:N:0:CTCAGA
GGAAGACTTGGTCATTTAGAGGAAGTAAAAGTCGTAACAAGGTCTCCGTTGGTGAACCAGCGGAGGGATCATTACCGAGTTATTACTCCACACCCTTTGTGAGCCTTACCTTTTTGTTGCTCGGCGCACCGCGGGCCGCGGCTTCGGCCCGTCCCGCAGCGCGCCAGAGGACCCAACCCTTCCATTTATAGCGTACCTGCTGATTTACAAAACAAACAAGTTAAAACTTTCAACAACGGATCTCTTGGTTCTGGCATCGATGAAGAACTCAGCTCTGAGCTAGTTCGGAAGAGCACACCGT
+
CCCF<@EFFGGGFGGGGGGFG<ECFEGGGDE@<,CF8FG<F,E,,E9@:;@8BFFDGFGFFGGGGGCD8C8E<CFAECFCFDAFGG<,EE,6?FE=CFDFGC<C@F,,:,?FFGDEAFFG,E?7B@@>FEEGGE7C@CC:FF<>8FE:>F<1>@:FE*=F74F**C72FCEGFF7CG**8;C*<CF++3:<C:;CCCC7;<6+9<@F++3+;*:=C5CFGGGGG7CAG7<+A7<9@5CCC51+0:>+C:C>:><C**>*?4CG7DGF<*9*9)*6C**/2*/**21)007))0),.(((##
@M06045:235:000000000-JCY5N:1:1101:19818:2388 1:N:0:CTCAGA
GGAAGACTTGGTCATTTAGAGGAAGTAAAAGTCGTGACAAGGTTTCCGTAGGTGAACCTGCGGAAGGATCATTACCTAGAGTATTGTAGGCTTTGTCCTGCTGCCTCTTACCCATGTTTTTTGAGTACGTACGTTTCCTCGGCGGGTTCGCCCGCCGATTGGACAATTTAAACCCATTGCAGTTGCAATCAGCGTCTGAAAAACTTTAATAGTTACAACTTTCAACAACGGATCTCTTGGTTCTGGCATCGATGAAGAACGCAGCTCTGAGACAGATCGGAAGAGCACACGTCTGAACCTC
+
CCCGGGGGGGGGGGGGGGGGGGGGGGGGGGGGGGGGGGGGGGGGGGGGGGGGGGGGGGGGGGGGGGGGGGGGGGGGGGGGGFGGGGGGGGGGGGGGGGGGGGGGGGGGGGGGGGGGGGGGGGGGGGGGGGGGGGGGGGGGGGGGGGGGGGGGGGGGGGGGGGGGGGGGGGGGGGGGGGGGGGGGGGGGGGGGGGGGGGGGGGGGGGGGGGGGGGGGGGGGGGGGGGGGGGGGGGFGGGGGGGGGGGGGGGDGGGGGFFFFGGGGGGGGGFFGFFFGFFFGFFFFG??FFF@FFF?BBF0##
@M06045:235:000000000-JCY5N:1:1101:8651:2392 1:N:0:CTCAGA
GGAAGACTTGGTCATTTAGAGGAAGTAAAAGTCGTAACAAGGTCTCCGTTGGTGAACCAGCGGAGGGATCATTACCGAGCTATTACTCCAAACCCTTTGTGAACCTTACCTATTACTGCTGTTGCCTCGGCGGACGGCCGGGAGGGCACCCCCTCGCGGGGCCGCCCGACCAGCCCCCGCCGGCAGCACCAAACTCTTGAATTTATAGCGAAACTACTTCTGAATAACAAAAACAAACGAATCAAAACTTTCAACAACGGATCTCTTGGTTCTGGCATCGATGAAGAACGCAGCTCTGACA
+
CCCGGGGGGGGGGGGGGGGGGGGGGGGGGGGGGGGGGGGGGGGGGGGGGGGGGGGGGGGGGGGGGGGGGGGGGGGGGGGGGGGGGGGGGAEFGGGGGGGGGGGGGGFEGGGGGGGGGGGGGGGGGGGGGGGGGGGGGGGGGGGGGGGGEFDGGGGGGGGGGGGGDGGGGGGGGGFGEGGGGGGGGGGGGGGGGGGGGGGGGGGGGGGGGGGCCGGGGGGGFGFGGGFGGGGGGGGGGGGGGGCGGGGGGGFCFGGGGGGGD<3:CFFGGFFGFGFGFFFC?>FFGF?@@FFFEF:?9<)##
@M06045:235:000000000-JCY5N:1:1101:10783:2405 1:N:0:CTCAGA
GGAAGACTTGGTCATTTAGAGGAAGTAAAAGTCGTAACAAGGTTTCCGTAGGTGAACCTGCGGAAGGATCATTAATGTATATTGAATTTTATATTCTTTATCAACCCACACTGTGTACCTTTTTACTGTTGCTTCCATGGGACATGGCTCTGCCACGTCGGCCTTATGGCTGGTGAGCGCCCATGGGAGGAAAACAAAACTCTTTGTTACAATTGAAGTCTGTCTGAATTGTTTATATTAAACGTTAAAACTTTCAACAACGGATCTCTTGGCTCCCGCATCGATGAAGAACGCAGCTCCC
+
CCCGGGGGGGGGGGGGGGGGGGGGGGFGGFGGGGGGGGGGGGGGGGGGGGGGGFGGGGGGGGGGGGGGGGGGGGGGGFGGGGCFGGGGGGFGGGGGGGGGGGFGGGGGGGGGGGGGGGGGGGGGGGGGFGGGGGGGGGCEFGGGGGGGGGGGGGGFGFGGGGGGGGGGGGGGGGFFF@@:>BFFDFGGGGDCGGGGGF@FFGGGGGGGGGGGGGGGGGGFFEFFGGGFCFGGGGGGGGGGCFFEGGGGGGGG7FGGGGGGGDGG35>DGFFGFFFD>BEGFFFF4*=*7F)8>:;59:4##
@M06045:235:000000000-JCY5N:1:1101:20740:2408 1:N:0:CTCAGA
GGAAGACTTGGTCATTTAGAGGAAGTAAAAGTCGTAACAAGGTTTCCGTAGGTGAACCTGCGGAAGGATCATTACAAAAAAGTAAGAGAAATTTTATTTCTCTTTGCTCGACCGTGTTTTTGCAAAAAAACCGACTGAGAAAATCTTTTGTGCATTGTAAAAACAAACAATTCGCGTTTAATTAGTCAGACTGATGTACTTTTTGAGTTTTCGTAAGGCAAAATAAACCTTGCAAGTAAGAAAACATAAAAATAACTTTTAACAATGGATCTCTTGGCTCTCGCATCGATGAAGAACGCCC
+
CCCGGGGFGGGGGGGGGGGGGGGGGGGGGGGGGGGGGGGGGGGGGGGGGEEGGGGGGGGGGGGEEGGGGGGGGGGGGGFGGGFGGGGGGFCGGGGGGGGGGGGGGFGFGGGGGGGGEFGFGGGGGFGFGGGGGGGCFFDGGGGFGGGFGGGFEGGGGGGGGFGGGGGGGGGGADGGGEGGGGGGGFCGGGGFGGGGGGGGGG9DEGCGGCGGGGG6F6?CGGC9CFCFGGGGGGGGFGGGDFGGGGGF7@FGGGGGGGGGGGGGFGDCCFFG?FFGF4@DFF3>CDEEFFFF4BFF?08##
@M06045:235:000000000-JCY5N:1:1101:12992:2458 1:N:0:CTCAGA
GGAAGACTTGGTCATTTAGAGGAAGTAAGAGTCGTAACAAGGTCTCCGTTGGTGAACCAGCGGAGGGATCATTACAGAGTTGCAAAACTCCCTAAACCATTGTGAACGTTACCTACACCGTTGCTTCGGCGGGCGGCCCCGGGGTTTACCCCCCGGGCGCCCCTGGGCCCCACCGCGGGCGCCCGCCGGAGGTCACCAAACTCTTGATAATTTATGGCCTCTCTGAGTCTTCTGTACTGAATAAGGCAAAACTTTCAACAACGGATCTCTTGGTTCTGGCATCGATGAATAACGCAGCCGT
+
CCCGGGGGGFGFGGGGGCFFFGGGGGEGFGGEFGDCFGGGFGGFFFGGFGGGGC<FFGGGC@FCFGEFF<CFGGGFGC@@FFFGGGFGGGFEGDGGGCEGC<<EFEFGFGEGGGFGFD,C,FEGGFGGGCF@DGGGGGGC>CFD7FCFFGCFF@@@*<7714:<<CCD:>C5EC8:8>EGGDE>CE8?5/*2ACFDFECFFFF9<++<CGF799CFECGGGG8+<9+<+++<?7A7AE77?C+CF*:C<DDCF+:?>C7?DF3)*1)*;78C=*7F=*19.?4.05*=7**96>>F;0(##
@M06045:235:000000000-JCY5N:1:1101:14127:2524 1:N:0:CTCAGA
GGAAGACTTGGTCATTTAGAGGAAGTAAAAGTCGTAACAAGGTCTCCGTTGGTGAACCAGCGGAGGGATCATTACCGAGTTTACAACTCCCAAACCCCTGTGAACATACCACTTGTTGCCTCGGCGGATCAGCCCGCTCCCGGTAAAACGGGACGGCCCGCCAGAGGACCCCTAAACTCTGTTTCTATATGTAACTTCTGAGTAAAACCATAAATAAATCAAAACCTTCAACAACGGATCTCTTGGTTCTGGCATCGATGAAGAACGCAGCTCTGAGTCAGATCGGAAGAGCACACGTCTC
+
CCCGGGGGGGGGGGGGGGGGGGGGGGGGGGGGGGGGGGGGGGGGGGGGGGGGGGGGGGGGGGGGGGGGDGGGGGGGGGGGGGGGGGGGGGGGGGGGGGGGGGGGGGGGGGGGGGGGGGGGGGGGGGGGGGGGGGGGGEGGGGGGGGGGGGGGGGGGGGGGGGGGGGGGGGGGGGGGGGGGGGGGGGGGGGEGGGGGGFGGGGGGGGGGGGGGGGGGGGGGGGGGGGGFGGGGGGGGEECGGGGGGGGGFGGGGGGGGGGGGGGGGGGGGEFCFGFGFFFGFBFFGBDFE4>FFF?F>?1##
@M06045:235:000000000-JCY5N:1:1101:22686:2525 1:N:0:CTCAGA
GGAAGACTTGGTCATTTAGAGGAAGTAAAAGTCGTAACAAGGTTTCCGTAGGTGAACCTGCGGAAGGATCATTACCTAGAGTATTGTAGGCTTTGTCCTGCTGTCTCTTACCCATGTTTTTTGAGTACTTACGTTTCCTCGGCGGGTTCGCCCGCCGATTGGACAATTTAAACCCATTGCAGTTGCAATCAGCGTCTGAAAAACTTTAATAGTTACAACTTTCAACAACGGATCTCTTGGTTCTGGCATCGATGAAGAACGCAGCTCTGAGGGAGATCGGAAGAGCACACGTCTGAACTGT
+
CCCGGGGGGGGGGGGGGGGGGGGGGGGGGGGGGGGGGGGGGGGGGGGGGGGGGGGGGGGGGGGGGGGGGGGGGGGGGGGGGFGGGGGGGGGGGGGGGGGGGGGGGGGGGGGGGGGGGGGGGGGGGGGGGGGGGGGGGFGGGGGGGG=FFGGGGGGGGGGGGGGGGGGGGGGGGGGGGGGGGGGGGGGGGGGGGGGGGGGGGFGGGGGFGGGGGGGGGGGGGGGGGGGGGGCEECFGGGGFCFGGGCGGGFDGGGGGGGGGGGGGGGGGGFFGDDEGFFFGFFF@CF@@FFFFFFFFFB)##
@M06045:235:000000000-JCY5N:1:1101:24484:2609 1:N:0:CTCAGA
GGAAGACTTGGTCATTTAGAGGAAGTAAAAGTCGTAACAAGGTTTCCGTAGGTGAACCTGCGGAAGGATCATTACAAATCTCGTGGTGGTGGTGTAGTGGGAGGGGGGAGAGCAATCTCTCTCCCCCTACGCACACATCATACATGTTAGCACGGGGGCCGAGAGGCCCTCGATGTTCACGCTTGTTTGTTTGACAGATTTAGTATGATGCAAAAAAATGACAACTTTTAACAATGGATCTCTTGGCTCTTGCATCGATGAAGAACGCAGCTCTGAGTAAGATCGGAAGAGCACACGTCCT
+
CCCGGGGGGGGGGGGGGGGGGGGGGGGGGGGGGGGGGGGGGGGGGGGGGGGGGGGGGGGGGGGGGGGGGGGGGGGGGGGGGGGGGGGGGGGGGGGGGGGGGGGGGGGGGGGGGGGGGGGGGGGGGGGGGGGGGGGGGGGGGGGGGGGGGFGGGGGGGGGGGGGGGGGGGGGGGGGGGGGGGGGGGGGGGGGGGGGGGGGGGGGGGGGGGFGGGGGGGGGGGGGGGGGGFCFGGFGGGGFG?DGGGDF?FDF>FGCFCFGGGFFGFGGGGFFGFGFGFFFFFF=?C>DFF:406>?F>?(##
@M06045:235:000000000-JCY5N:1:1101:21362:2611 1:N:0:CTCAGA
GGAAGACTTGGTCATTTAGAGGAAGTAAAAGTCGTAACAAGGTTTCCGTAGGTGAACCTGCGGAAGGATCATTACAAAAAAGTAAGAGAAATTTTATTTCTCTTTGCTCGACCGTGTTTTTGCAAAAAAACCGACTGAGAAAATCTTTTGTGCATTGTAAAAACAAACAATTCGCGTTTAATTAGTCAGACTGATGTACTTTTTGAGTTTTCGTAAGGCAAAATAAACCTTGCAAGTAAGAAAACATAAAAATAACTTTTAACAATGGATCTCTTGGCTCTCGCATCGATGAAGAACGCCA
+
CCCGGGGGGGGFFGGEGGGGGGGGGFGCDFGGGGGGFEGGGGGGGGGGGGGGGGGGGGGGGGEGGGG<FFFGGGGGGGGGGGGGFGGG?<@FFGGFFGGECGFGGGGGGGGGGEGGGFGGGGGGGGGGGGGGEGGGGGGGFFGGGGGGG9FGGGGGGGGGGG@FGFGGGGGGGGGGGG:BFGGFGFGFFCGF?FGC@>FGFGGFGGGGGG@FEGGGGFGG5CCFFCEF8EGGGGGGGGFCCGGFFGGGGGGCFGGGGGGGGF77CDFGG=677CFFFFFGF@3;C5>:?@B?4@A4<B1##
@M06045:235:000000000-JCY5N:1:1101:10613:2619 1:N:0:CTCAGA
GGAAGACTTGGTCATTTAGAGGAAGTAAAAGTCGTAACAAGGTCTCCGTTTGTGAACCAGCGGAGGGATCATTACCGAGTTATTACTCCAAACCCTTTGTGAACCTTACCTTTTTGTTGCTCGGCGCACCGCGGGCCGCGGCTTCGGCCCGTCCCGCAGCGCGCCAGAGGACCCAACTCTTCAATTTATAGCGTACCTTCTGATTTACAAAACAAACAAGTTAAAACTTTCAACAACGGATCTCTTGGTTCTGGCATCGATGAAGAACGCAGCTCTGAGGCAGATCGGAAGAGCACACGTC
+
CCCGGGGGGGGGGGGGGGGGGGGGGGGGGGGGGGGGGGGGGGGGGGGGFGGGGGGGGGGGGGGGGGGGGGGGGGGGGGGGGGGGGGGGGGGGGGGGGGGGGGGGGGGGGGGGGGGGGGGGGGGGGGGGGGGGGGGGGGGGGGGGGGGGGGGGGGGGGGGDGGGGGGGFGGGGGGGGGGGGGGGGGGGGGGGGGGGGGGGGGGGGGGGGFGGGGGGGGGGGGGFGGF?FFCFGGGGEFGGDCD<CDGGGGGGGGGGGGGGGGFGGGGGGGFFGF7@DFFFGFBFFCFFFFFFFF4)04<(##
@M06045:235:000000000-JCY5N:1:1101:6642:2627 1:N:0:CTCAGA
GGAAGACTTGGTCATTTAGAGGAAGTAAAAGTCGTAACAAGGTTTCCGTAGGTGAACCTGCGGAAGGATCATTACCGAGTGAGGGCCCTCTGGGTCCAACCTCCCACCCGTGTTTATCGTACCTTGTTGCTTCGGCGGGCCCGCCGCAAGGCCGCCGGGGGGCTTCCGTCCCCGGGTCCGCGCCCGCCGAAGACACCTGTGAACGCTGTATGAAGATTGCAGTCTGAGCGAAAAGCTAAATCGTTAAAACTTTCAACAACGGATCTCTTGGTTCCGGCATCGATGAAGAACGCAGCTCTCC
+
CCCGGGGGGGGGGGFFDFGGGGGGGGGGGGGGGGGGGGGGGGGGGGGGGG7BEFFFGGGGGGGCECFGGGGGCEFGGGGGGGGFGGGGGGGGGGGGGGGCCFGGGGGE:FGGGGGGFGGFGFGFGDFFFGGGGGGGCFC7CFGGGGGDFGFGGDGFDCEGGCE58@CEEGGGGGGGGG>CGGGGGEGGGGGGCFCFGCG9?@C?C>CCECEE7?F?7CF7CC+<CF7CC=CEEEGCFGGGGGG*>FFG76D*>CCGGG4CDD*/9>FGGFFF>FFGEEFGFDFFGFFFF@473)35,:-##
@M06045:235:000000000-JCY5N:1:1101:14656:2636 1:N:0:CTCAGA
GGAAGACTTGGTCATTTAGAGGAAGTAAAAGTCGTAACAAGGTCTCCGTTGGTGAACCAGCGGAGGGATCATTACCGAGTTTACAACTCCCAAACCCCTGTGAACATACCACTTGTTGCCTCGGCGGATCAGCCCGCTCCCGGTAAAACGGGACGGCCCGCCAGAGGACCCCTAAACTCTGTTTCTATATGTAACTTCTGAGTAAAACCATAAATAAATCAAAACTTTCAACAACGGATCTCTTGGTTCTGGCATCGATGAAGAACGCAGCTCTGAGCTAGATCGGAAGAGCACACGTCCT
+
CCCGGGGGGGGGGGFGGGGFFGGFGGGGGGGGGGGFEFGGGGGFGGGGFFEFEGGGGGGGFGDEGGGGGGFEFFFFBCBCFECECGGGGFFDFEFGGGGGEFEFGGGDGFFGGCGGF<FGFGEFGDGDG=E<EEFFGGGEFGD:FGGGGGGGD73<F*@FGCCCFFF<<BCGGFFFFFFFG@CCEBC;EEEGFGGCFGF?9FFF9CCCGGGGFGGGG?CFCG7:CFCGGGGG6EGEGD=D?CCEFFEF>FF76CFGCFF9>D7*C4DDGFDCFGFCBFFG4667>>@@)0074>BF61(##
@M06045:235:000000000-JCY5N:1:1101:18643:2665 1:N:0:CTCAGA
GGAAGACTTGGTCATTTAGAGGAAGTAAGAGTCGTAACAAGGTCTCCGTTGGTGAACCAGCGGAGGGATCATTACCGAGTTTACAACTCCCAAACCCCTGTGAACATACCTTTATGTTGCCTCGGCGGATCAGCCCGTTCCTCGGAACGGCCCGCCGCAGGACCCTAAACTCTGTTTTTAGTGGAACTTCTGAGTAAAAAAACAAATAAATCAAAACTTTCGACAACGGATCTCTTGGTTCTGGCATCGATGAAGAACGCAGCTCTGAGAAAGATCGGAAGAGCACACGTCTGAACTCCCG
+
CCCGGGGGGGGGGGGGGGGGGGGGGGGGGGGGGGGGGGGGGGGGGGGGGGGGGGGGGGGGGGGGGGGGGGGGGGGGGGGGGGGGGGGGGGGGGGGGGGGGGGGGGGGGGGGGGGGGGGGGGGGGGGGGGGGGGGGGGGGGGGGGGGGGGGGGGGGGGGCFGGGGGGGGGGGFGGGGGGGGGFGGGGAFFGCFGFGGGGGGGGGGGGGGGGFGGGGGGGGGGGGG5EFGGG=EFG?GEFEG7FGGGCFC9CFGGGGGGGGGGG<5DGGCFFFGF4?:FEEGDFFFGFFFEFFFFFBFFF?##
@M06045:235:000000000-JCY5N:1:1101:18044:2673 1:N:0:CTCAGA
GGAAGACTTGGTCATTTAGAGGAAGTAAAAGTCGTAACAAGGTTTCCGTAGGTGAACCTGCGGAAGGATCATTACAAAAAAGTAAGAGAAATTTTATTTCTCTTTGCTCGACCGTGTTTTTGCAAAAAAACCGACTGAGAAAATCCTTTGTGCATTGTAAAAACAAACAATTCGCGTTTAATTAGTCAGACTGATGTACTTTTTGAGTTTTCGTAAGGCAAAATAAACCTTGCAAGTAAGAAAACATAAAAATAACTTTTAACAATGGATCTCTTGGCTCTCGCATCGATGAAGAACGCCA
+
CCCGGGGGGGGGGGGGGGGGGGGGGGGGGGGGGGGGGGGGGGGGGGGGGGGGGGGGGGGGGGGGGGGGGGGGGGGGGGGGGGGGGGGGGGGGGGGGGGGGGGGGGGGGGGGGGGGGGGGGGGGGGGGGGGGGGGGGGGGGGGGGGGGGGGGGGGGGGGGGGGGGGGGGGGGGGGGGGGGGGGGGGGGGGGGGGGGGGGGGGGGGGGGGGGGGGGGGGGGGGDFFGGGGGGGGGGGGGGGGGGGGGGGGGGGGGGGFGGGGGGGGGGGGFFFGFGFGFFFGFFFFCEFFFFFFFFFFFF:##
@M06045:235:000000000-JCY5N:1:1101:7580:2689 1:N:0:CTCAGA
GGAAGACTTGGTCATTTAGAGGAAGTAAAAGTCGTAACAAGGTCTCCGTTGGTGAACCAGCGGAGGGATCATTACCGAGTTATTACTCCAAACCCTTTGTGAACCTTACCTTTTTGTTGCTCGGCGCACCGCGGGCCGCGGCTTCGGCCCGTCCCGCAGCGCGCCAGAGGACCCAACTCTTCAATTTATAGCGTACCTTCTGATTTACAAAACAAACAAGTTAAAACTTTCAACAACGGATCTCTTGGCTCTGGCATCGATGAAGAACGCAGCTCTGAGGCAGATCGGAAGAGCACACCGA
+
CCCGGGGGGGGGGGGGGGGGGGGGGGGGGGGGGGGGGGGGGGGGGGFGGGGGGGGGGGGGGGGGGGGGGGGGGGGGGGGGGGGGGGGGGGGGGGGGGGGGGGGGGGGGGGGGGGGGGGGGGGDGEFGGGGGGDGGGGGGGGGGGGGGGGDGGGGGGGGGGGGGGGGGFDFFGGGGGDEGFFGFGGGGGGGCGCGGGGGGGGGGGGGGGFFEFGGGGGGFF<@EEGGGGGGCFCEGGGGGGGGGGGGC?<09CFGGGFG<FGFGD777DGFFGECFCB68C7BE56:5>@E35>FDFB((##
@M06045:235:000000000-JCY5N:1:1101:12742:2696 1:N:0:CTCAGA
GGAAGACTTGGTCATTTAGAGGAAGTAAAAGTCGTAACAAGGTCTCCGTTGGTGAACCAGCGGAGGGATCATTACCGAGTTATTACTCCAAACCCTTTGTGAACCTTACCTATTACTGCTGTTGCCTCGGCGGACGGCCGGGAGGGCACCCCCTCGCGGGGCCGCCCGACCAGCCCCCGCCGGCAGCACCAAACTCTTGAATTTATAGCGAAACTACTTCTGAATAACAAAAACAAACGAATCAAAACTTTCAACAACGGACCTCTTGGTTCTGGCATCGATGAAGAACGCAGCCCTGATG
+
CCCFDGGGAFF<CFFGGFGCGDGGEGFGGF@@EFDG8FFEF<CEEGFDFEGGG@ECF<FFGGGGEGD@F<8FFFCCEGGDFFF9,CFFGCGDF=CGGGGFFE,C@FGGFGFD?EEFFCFFFFF?FFGGE:F+C7CE7>FCG+@EC7:<CCGFC@<*3::C@7BC@FEG:FFGFF;8*:E5/88CEEGFGC*@CEGF+<F7+<E9CC@C??*8:?FGG?+<EGGG7E?FC?*7CE58CC=5E*/2C>CCFG7FFEGGC*7><)1*9CCC=FFG?7?D:?FDFFFFG47777>>B>,0(,(##
@M06045:235:000000000-JCY5N:1:1101:9108:2718 1:N:0:CTCAGA
GGAAGACTTGGTCATTTAGAGGAAGTAAAAGTCGTAACAAGGTTTCCGTAGGTGAACCTGCGGAAGGATCATTCATAATCAAGTGTTTTTATGGCACTTTCAAAAATCCATATCCACCTTGTGTGCAATGTCATCTCTCTGGGGGCTGCCGGCTGTCAAAAGCCGTGTGGTCACCTTTGGGATTTATATCTACTCAGAACTTTAGTGATTTTGTCTGAAACATATTATGAATACTTAATTCAAAAATACAACTTTCAACAACGGATCTCTTGGCTCTCGCATCGATGAAGAACGCAGCTAA
+
CCCGGGGGGGGGGGGGGGGGGGGFGGGGGGGGGGGGGGGGGGGGGGGGGGGGGGGGGGGGGGGGGGGGGGGGGGGGGGGGGGGGGGGGGGGGGGGGGGGGGGGGGGGGGGGGGGGGGGGGGGGGGGGGGGGGGGGGGGGGGFGCGGGGGGGGGGGGGGGGGGGGGGGGGGGGGGGGGGGGGGGGGGGGGGGGGGGGGGGGGGGGGGGGGGGGGGGGGGGGGGGGGGFGGCCGGGGGGFGGGGGGGGGGGGGGGGGGGGGGGGGGDGGGCFFGFDFGFFFGDADFGFCCFFFFFFFFFF.##
@M06045:235:000000000-JCY5N:1:1101:24668:2729 1:N:0:CTCAGA
GGAAGACTTGGTCATTTAGAGGAAGTAAAAGTCGTAACAAGGTTTCCGTAGGTGAACCTGCGGAAGGATCATTCATAATAAGTGTTTTATGGCACTTTTTAAATCCATATCCACCTTGTGTGCAATGTCAGTCGATCTTCTTCATGGAGATCGACCAAACATCAACCTTTATTTTTTGACTCTTTGTCTGAAAAATATTATGAATAAACAATTCAAAATACAACTTTCAACAACGGATCTCTTGGCTCTCGCATCGATGAAGAACGCAGCTCTGAGAAAGATCGGAAGAGCACACGTCTTG
+
CCCGGGGGGGGGGGGGGGGGGGGGGGGGGGGGGGGGGGGGGGGGGGGGGGGGGGGGGGGGGGGGGGGGGGGGGGGGGGGGGGGGGGGGGGGGGGGGGGGGGGGGGGGGGGGGGGGGGGGGGGGGGGGGGGGGGGGGGGGGGGGGGGGGGGGGFGGGGGGGGGGGGGGGGGGGGGGGGGGGGGGGGGGGGGGGGGGGGGGGGGGGGGGGGGGGGGGGGGGGGGGGGGGGGGGGGGGGGGGGGGGGGGGGGGGGGGDCGGGGFFGGGGGGGFFGFGFCFFFGFFFFGFFFFFF@FFFFFF?##
@M06045:235:000000000-JCY5N:1:1101:16151:2753 1:N:0:CTCAGA
GGAAGACTTGGTCATTTAGAGGAAGTAAAAGTCGTAACAAGGTTTCCGTAGGTGAACCTGCGGAAGGATCATTACCGAGTGCGGGCCCCTCGCGGCCCAACCTCCCACCCTTGTCTCTACACACCTGTTGCTTTGGCGGGCCCACCGGGGCCACCCGGTCGCCGGGGGACGGTTTCGTCCCCGGGCCCGCGCCCGCCGAAGCGCCCTGTGAACCCTGATGAAGATGGGCTGTCTGAGTACTATGAAAATTGTCAAAACTTTCAACAATGGATCTCTTGGTTCCGGCATCGATGAAGAACAC
+
CCCGGGGGGGGGGGGGGGGGGGGGGGGGGGGGGGGGGGGGGGGGGGGGGGGGGGGGGGGGGGGGGGGGGGGGGGGGGGGGGGGGGGGGGGGGGGGGGGGGGGGGGGGGGGGGGGGGGGGFGGGGGGGGGGGGGGGGGGGGGGGGGGGGGGGGGGGGGGGGGGGGGGGGGGGGGGGGGGGGGGGGGGGGGGGGGGGGGGGGGGEEGGGGGGDGGGGFGFGGGGGGGGGGGGGGGGGGGFGGGGGGGGGGGGGGGGGGGGGGGGGGGFDFGFFGFGFGFF@GFFFEGF:@FFFFFFFFA>(##
@M06045:235:000000000-JCY5N:1:1101:22321:2807 1:N:0:CTCAGA
GGAAGACTTGGTCATTTAGAGGAAGTAAAAGTCGTAACAAGGTCTCCGTTGGTGAACCAGCGGAGGGATCATTACCGAGTTTACAACTCCCAAACCCCTGTGAACATACCACTTGTTGCCTCGGCGGATCAGCCCGCTCCCGGTAAAACGGGACGGCCCGCCAGAGGACCCCTAAACTCTGTTTCTATATGTAACTTCTGAGTAAAACCATAAATAAATCAAAACTTTCAACAACGGATCTCTTGGTTCTGGCATCGATGAAGAACGCAGCTCTGAGCAAGATCGGAAGAGCACACGTCGG
+
CCCGGGGGGGGGGGGGGGGGGGGGGGGGGGGGGGGGGGGGGGGGGGGGGGGGGGGGGGGGGGGGGGGGGGGGGGGGGGGGGGGGGGGGGGGGGGGGGGGGFGGGGGGFGGGGGGGGGGGGGGGDGGGGGGGFGGGGGGGGGGGGGGFGGGGGGGGGGGGGGGGGGGGGGGGGGGGGGGGGGGFGGGGGGGGFEGFGGGGGGGFDGGGGGGCFEGFEGGGFGGGGGGGGGGGGGGFGGG=)<CGGGGGGGGGFGFCFC4>FFFFFFGCCDEFC@>?GFFFGFFFFFFF@35@:@F?FF?,##
@M06045:235:000000000-JCY5N:1:1101:19547:2818 1:N:0:CTCAGA
GGAAGACTTGGTCATTTAGAGGAAGTAAAAGTCGTAACAAGGTTTCCGTAGGTGAACCTGCGGAAGGATCATTACCTAGAGTTTGTAGACTTCGGTCTGCTACCTCTTACCCATGTCTTTTGAGTACCTTCGTTTCCTCGGCGGGTCCGCCCGCCGATTGGACAACATTCAAACCCTTTGCAGTTGCAATCAGCGTCTGAAAAAACATAATAGTTACAACTTTCAACAACGGATCTCTTGGTTCTGGCATCGATGAAGAACGCAGCTCTGAGGCAGATCGGAAGAGCACACGTCTGAACCC
+
CCCGGGGGGGGGGGGGGGGGGGGGGGGGGGGGGGGGGGGGGGGGGGGGGGGGGGGGGGGGGGGGGGGGGGGGGGGGGGGGGGGGGGGGGGGGGGGGGGGGGGGGGGGGGGGGGGGGGGGGGGGGGGGGGGGGGGGGGGGGGGGGGGGGGGGGGGGGDCFGGGGGGGGGGGGGGGGGGGGGGGGGGGGGGGGGGGGGGGGGGGGGGGGGGGGGGGGGCFGGGGGGGGGGGGGGDCGGGGGGGFGGGGGGGGGGFGGGGGGGGGGGGGFGGFFGFF>DFFFGFDFFFFFFF5@EFFFFB2,##
@M06045:235:000000000-JCY5N:1:1101:18315:2846 1:N:0:CTCAGA
GGAAGACTTGGTCATTTAGAGGAAGTAAAAGTCGTAACAAGGTCTCCGTAGGTGAACCTGCGGAGGGATCATTACAGAGTTCGTGCCCTCACGGGTAGATCTCCCCACCCTTGTGTATCTCCGTATTCTTGTTGCTTTGGCAGGCCGCTGGGCTTCGGCCTGGCCACCGGCTCTGGGGCTGGTGCGCGCCTGCCAGAGGACCTCTCAAACTCGGTTTGTTACTGTCGTCTGAGTACTATAACAATCGTTAAAACTTTCAACAACGGATCTCTTGGTTCTGGCATCGATGAAGAACGCAGAG
+
CCCGGGGGGGGGGGGGGGGGGGGGGGGGGGGGGGGGGGGGGGGGGGGGGGGGGGGGGGGGGGGGGGGGGGGGGGGGGGGGGGGGGGGGGGGGGGGGGGGGGGGGGGGGGGGGGGGGGGGFGGGFGGGGGGGGGGGGGGGGGGGGGGGGGGGGGGGGGGGGGGGGGGGGGGGGGGGGGGGGGGGGGGGGGGGGGGGGGGGFGGGGFGGGGGFFGGGGGGGGGGGGGGGGGGGFFFGGGCFGGGGGGGGGGGGGGGGGGGGGGFGFGGGCDBFGFF4DFFFGFF462>:FF@BFFFBFFF(##
@M06045:235:000000000-JCY5N:1:1101:23846:2862 1:N:0:CTCAGA
GGAAGACTTGGTCATTTAGAGGAAGTAAAAGTCGTAACAAGGTTTCCGTAGGTGAACCTGCGGAAGGATCATTATCAAAAGTCAAGTCGGGGGCTGTAAAGCTCTCGTCTACACCCATGTCTTTTGCGTACTCTTGTTTCCTCGGTGGCGCAAGCTGCCGATTGGACAAACCAAAACCTTTTTTGTAATTGCAATCAGCGTCTGAAAATAATCTAATTATTTACAACTTTCAACAACGGATCTCTTGGTTCTGGCATCGATGAAGAACGCAGCTCTGAGAGAGATCGGAAGAGCACACGAA
+
CCCGGGGGGGGGGGGGGGGGGGGGGGGGGGGGGGGGGGGGGGGGGGGGFGGGGGGGGGGGGGGGGGGGGGGGGGGGGGGGGGGGGGGGGGGGGGGGGGGGGGGGGGGGGGGGGGGGGGGGGGGGGGGGGGGGGGGGGGGGFGGGCFGCGEGGGGGGGGGGGGGGGGGGGGGGGGGGGGGGGGGGGG@FGGGGGGGGGGGGGGGGGGGGGGGFGGGGGGFGGGGGGGGGGGEGFGGGGGDGGGGGGGGGGGGGGGGGGGG69DFGGFGGGFFGDDFGFFFF@FFFGFFEFEFFFFFFBB0##
@M06045:235:000000000-JCY5N:1:1101:21733:2872 1:N:0:CTCAGA
GGAAGACTTGGTCATTTAGAGGAAGTAAAAGTCGTAACAAGGTCTCCGTTGGTGAACCAGCGGAGGGATCATTACCGAGTTATACAACTCATCAACCCTGTGAACATACCTAAAACGTTGCTTCGGCGGGAACAGACGGCCCTGTAACAACGGGCCGCCCCCGCCAGAGGACCCCTAACTCTGTTTTTATAATGTTTTTCTGAGTAAACAAGCAAATAAATTAAAACTTTCAACAACGGATCTCTTGGCTCTGGCATCGATGAAGAACGCAGCTCTGAGGAAGATCGGAAGAGCACACGGG
+
CCCGGGGGGGGGGGGGGGGGGGGGGGGGGGGGGGGGGGGGGGGGGGGGFGGGGGGGGGGGGGGFGGGGGGFGGGGGGGGGGGGGGGGGGGGGGGGGGGGGGGGGGFGGGGGGGGGGGGGGGGGGGGGGGGGGGGFGFEGGGGGGGFGGGGFEEGGGGCGGEGGGGGGGGGGGFGGCGGGFGBFFGGGFFCFGGGGEGFGCCGCFFGGGGC58CFGE79CGGGGGFGFFGCGFGGD@FEGD5D:CFG?FG<FG7FFFGGGGGFGGFGGGGDFDE:;?6BBFFFFFDBFFFBFFF?3>?<(##
@M06045:235:000000000-JCY5N:1:1101:19843:2891 1:N:0:CTCAGA
GGAAGACTTGGTCATTTAGAGGAAGTAAAAGTCGTAACAAGGTCTCCGTTGGTGAACCAGCGGAGGGATCATTACAGAGTTGCAAAACTCCCTAAACCATTGTGAACGTTACCTTCAAACCGTTGCTTCGGCGGGCGGCCCGGGTCCGCCCGGTGCCCCCTGGCCCCCTAGCGGGGCGCCCGCCGGAGGAAACCCAACTCTTGATTATTATGGCCTCTCTGAGTCTTCTGTACTGAATAAGTCAAAACTTTCAACAACGGATCTCTTGGTTCTGGCATCGATGAAGAACGCAGCTCTGACA
+
CCCGFFFGGGGFFGGGGGGGGEGFD<FGGFGGG@DFDCGFG@FGFG9CFDG8BDFGGGGGDGECGGFCGF<FFGGCFFCFCFGGGGFGGGGFGGGGGCFGGEFFGGGDGGGGGF9==FDFFGCGFGDEFGGCFGGGGGGGGGGD@FFGGGGGGGGGGGGGDFFGGGGGEFFGGGGGGGGGGEC*88CCDEGGGFGGGECFEC9@ECGGCF?F6CCGGGGGGCF9C@EGGGG97@?G?F9:FFGGGGF66DGG7CC<C4)/*19*:7C*7?FCF>FD46?CFF4@FFF@47B3>BF)6<-##
@M06045:235:000000000-JCY5N:1:1101:10174:2914 1:N:0:CTCAGA
GGAAGACTTGGTCATTTAGAGGAAGTAAAAGTCGTAACAAGGTTTCCGTAGGTGAACCTGCGGAAGGATCATTAGAGAAACGAGGCAAAGGGCGGCCCAACCGCCGCCCGGAGCCGACCCTCTCCACCCTGCCTTTTTGAAAACCTCACCTCCTCCCCGGCCTCCGCGCCGGGCTGGCTTACTTGAAAAAACCTTGCAGTTATAGTCTATTCAGTTATTTTAAACAAAATTACAACTTTCAACAATGGATCTCTTGGCTCTGGCATCGATGAAGAACGCAGCTCTGAGTTAGATCGGAAAC
+
CCCGGGGGGGGGGGGGGGGGGGGGGGGGGGGGGGGGGGGGGGGGGGGGGGGGGGGGGGGGGGGGGGGGGGGGGGGGGGGGGGGGGGGGGGGGGGGGGGGGGGGGGGGGGGGGGGGGGGGGGGGGGGGGGGGGGGGGGGGGGGGGGGGGGGGGGGGGGGGGGGGGGGGGGGGGGGEGGGGGGGGGGGGGGGGGGGGGGGGFGGGGGGGGGGGGGGGGGGGGGGGGGGGGGGGGGGGGGGGGGGGGGGG?CFFDFGGGGGGGGGGGGGGGGFFDFGFGFFFDFFFFGFFFFFFFFFF>BF:##
@M06045:235:000000000-JCY5N:1:1101:6522:2915 1:N:0:CTCAGA
GGAAGACTTGGTCATTTAGAGGAAGTAAAAGTCGTAACAAGGTCTCCGTTGGTGAACCAGCGGAGGGATCATTACCGAGTTATACAACTCCCAAACCCACTGTGAACCTTACCTCAGTTGCCTCGGCGGGACCGCCCCGGCCGCCGCGCAAGCGGCGCCGGACTCCAAGGCGCCCGCCGCAGGGACCCAAAACTCTTTTGCATTACGCCCAACGGCGGGAATTTTTTTCTCTGAGTGCATAAGCAAAACAAATGAATCAAAACTTTCAACAACGGATCTCTTGGTTCTGGCATCGATGAGT
+
CCCGGGGGGGGGGGGGGGGGGGGGGGGGGGGGGGGGGGGGGGGGGGGGGGGGGGGGGGGGGGGGGGGGGGGGGGGGGGGGGGGGGGGGGGGGGGGGGGGGGGGGGGGGGGGGGGGGGGGGGGGGGGGGGGGGGGGGGGGDG>FGEGGGGGDFGGGGGGGGGGGGGFGFFGFGGGGGDEEGCGEEFGGGGFFCFGGGGGGGGGGGGGGGGGGGGGGGGGGGGGGGGGGGF0<<E?9EFF?:<CFFGDFGDCDC>F7C>FGGGGFFGGF7CF4C>C:5))1**17=:>*00?65B?65,))##
@M06045:235:000000000-JCY5N:1:1101:14992:2923 1:N:0:CTCAGA
GGAAGACTTGGTCATTTAGAGGAAGTAAAAGTCGTAACAAGGTTTCCGTAGGTGAACCTGCGGAAGGATCATTACCAATCCACCTTTACAAACAACTGTGAACTGTTATTGTCCTTGGGTGACACTGGATGTAGCAATACGTCCTTTGCCACCCAAACAATTTCAAACACCTTTCATAAACATTACCTGTTGAACAACTTCTTTGTGACCTTCCGCGGTTCAAAGATTAAAATAACAAAATACAACTTTTAACGGTGGATCTCTTGGCTCATGCATCGATGAAGAACGCAGCTCTGAGTGC
+
CCCDGFGGGGGGGG@EGGGGGGGGFFFGGGGGGDGFFGEFFGGGGFFGEGGGFGGEFGGGGGGGGEGGGGGFFGGGGGGGGGGGGGGGGGGGGGGGGGGGGGGGGGGFGGGGGFGGGGGGGGGGGGGGGGGGGGGGGGGGGAFGGGGGGGGGFGGGGGGGGGCCGGGGGGGGGGGGGGGGGAFFGGGGGFGGGGGGGGGGGGGGEGGCFGGGGG>EEGEGCE77EFFFGG79FGGGFGGGGGGGGGGCFFGGGGGGGGDCF>FGGGFFGFFGF=FFF3AGAFFFFFFDFDEFFF<?<A)##
@M06045:235:000000000-JCY5N:1:1101:14092:2936 1:N:0:CTCAGA
GGAAGACTTGGTCATTTAGAGGAAGTAAAAGTCGTAACAAGGTTTCCGTAGGTGAACCTGCGGAAGGATCATTAAAGAATTGAGGCGAAGGGGCCCCAAAGGCCCCGGGACCGACACGTTCTACCCTGTCCTTTAGATACCTCTACCTCCTCCCCGGCCAAGCGCCGGGCTGGCTACTTGAAAAAACCTTGCAGTTTACAGTCAATTCAGTACAAAAACAAAACAAAATTACAACTTTCAACAATGGATCTCTTGGCTCTGGCATCGATGAAGAACGCAGCTCTGAGACAGATCGGAAGGG
+
CCCGGGGFGGGGGGGGGGGGGGGGGGGGFGGGGGGGGGGGGGGGFFGGGGGGGGGGGGGGGGGGGGGGGGGGGGGGGGGGGFGGGGGGGDGGGGGGGGGGFFGCEFGGGGGDGDGGGGFCGGGGGGGGGGFGFGGGGGGGFFFGGGGFGGGGGGGGGGGGGGGGGG@7FFGGGGGGGGGGGGGCFEFGGGGGGDFFFEFG:?EGGGGCFGFEGGGFC5C=CG56@FGGGF?EGGGGGGFGGGGGGGG9:C77>7*0>FGGGFFCFGGC7@FG?GFGFD:DE?FFG?*==:F?*9::?F0##
@M06045:235:000000000-JCY5N:1:1101:13011:2938 1:N:0:CTCAGA
GGAAGACTTGGTCATTTAGAGGAAGTAAAAGTCGTAACAAGGTCTCCGTTGGTGAACCAGCGGAGGGATCATTACAGAGTTGCAAAACTCCCTAAACCATTGTGAACGTTACCTAAACCGTTGCTTCGGCGGGCGGCCCGGGTCCTTCCCGGCGCCCCCCGGCCCTCGCGGGCGCCCGCCGGAGGTAAACCAAACTATTGCATTAATGGCCTCTCTGAGTCTTCTGTACTGAATAAGTCAAAACTTTCAACAACGGATCTCTTGGTTCTGGCATCGATGAAGAACGCAGCTCTGAGGTAGG
+
CCCGGGGGGGGGGGGGGGGGGGGGGGGGGGGGGGGGGGGGGGGGGGGGGGGGGGGGGGGGGGGGGGGGFGGGGGGGGGGGGGGGGGGGGGGGGGGGGGGGGGGGGCGGGGGGGGGGGGGGGGGDGGGGGGGGGGGGGGGGGGGGGGGGGGGGGGGFGGGGGGGGGCFGGGGGGGGGGGGGGG8EG>C7CGGGGCCFFFGCEGGGG?CGGEGGGGEFGFG9CGGGGGGFGGGG9CGCFGC>FGGFGGGC70**9:<E55CFC*::FGGGGB4>FGFC<>FC=6FFGFF@>DFFF44=:?)##
@M06045:235:000000000-JCY5N:1:1101:8618:2977 1:N:0:CTCAGA
GGAAGACTTGGTCATTTAGAGGAAGTAAAAGTCGTAACAAGGTTTCCGTAGGTGAACCTGCGGAAGGATCATTACAGTGTCTTGGAGGCCGAGCCGCGCCGCTCCCCACGGGGGGTGACGGGGCCTGTGCCCCCTCCACACGTGTCTACCACACTCTGTTGCCTTGGCGGGTCTGCCCCTGTGGCTGCTGGGGATCACCGCTGGTGTCCCGGGTCCGTACCCGCCGATGGAACCTCTGAACCCTCTGTGAATCTAGCGTGTCTGAGTGTTTGACAAATCAAACAAAACTTTCAACAATGCA
+
CCCGGGGGGGGGGGGGGGGGGGGGGGGGGGGGGGGGGGGGGGFGGGGGGGGGGGGGGGGGGGGGGGGGGGGGGGGGGGGGGGGGGGGGG@FEGGGGGGDDGGGGGGGGGGGGGGGGGGGGGGDGGEGGGGGGGGCGGGGGGGGGGGGGGGGGGGFGGGGGGGGGGCFGGGGEGGGGGGGGGCFGGGGGGGGGGGGGFDFEGGGGGGDGGGGGGGGGEFGGGGGGGGEGGGDCEGGFGGGGGGGGGFF:CC>>FCGD*9CGGG=CCF>FFFFG?DFGFF=DFB4>FFFFFFF4@FB@FB2##
@M06045:235:000000000-JCY5N:1:1101:15530:3045 1:N:0:CTCAGA
GGAAGACTTGGTCATTTAGAGGAAGTAAAAGTCGTAACAAGGTTTCCGTAGGTGAACCTGCGGAAGGATCATTCATAATAAGTGTTCTATGGCACTTTTTAAATCCATATCCACCTTGTGTGCAATGTCAGTCGATCTTCTTCATGGAGATCGACTAAACATCAACCTTATCTTTTAACTCTTTGTCTGAAAAATATTATGAATAAACAATTCAAAATACAACTTTCAACAACGGATCTCTTGGCTCTCGCATCGATGAAGAACGCAGCTCTGAGGAAGATCGGAAGAGCACACGTCTGGC
+
CCCGGGGGGGGGGGGGGGGGGGGGGGGGGGGGGGGGGGGGGGGGGGGGGGGGGGGGGGGGGGGGGGGGGGGGGGGGGGGGGGGGGEGGGGGGGGGGGGGGGGGGGGGGGGGGGGGGGGGGGGGGGGGGGGGGGGGGGGGGGGGGGGFGGGGGGGGGGGGGGGGGGGGGGGGGGGGGGGGGGGGGGGGGGGGGGGGGGGGGGGFGGGGGGFFGGGGGGGFGGFGGGGGGGGGFGGGGGGGGGGGGGGGGGGGGGGGGGGCFGGDGGGGGGFFGFGFGAFFGFFFFGFFFFFFFFFBFF?(##
@M06045:235:000000000-JCY5N:1:1101:6587:3064 1:N:0:CTCAGA
GGAAGACTTGGTCATTTAGAGGAAGTAAAAGTCGTAACAAGGTTTCCGTAGGTGAACCTGCGGAAGGATCATTACCTAGAGTTGCGGGCTTTGCCTGCCATCTCTTACCCATGTCTTTTGAGCACCTTCGTTTCCTCGGCGGGTCCGCCCGCCGTCAGGACACTTTAAAACCACTTGCAGTTGCAATCAGCGTCTGAAAAACTTTAATAGTTACAACTTTCAACAACGGATCTCTTGGTTCTGGCATCGATGAAGAACGCAGCTCTGAGCTAGATCGGAAGAGCACACGTCTGAACTCCCG
+
CCCGGGGGGGGG<FGGGGGGGGGGGGGGGGGGGGGGGGFGGGGGGGGGGGGGGGGGGGGGGGGGGEEGFGGGGGGGGGGGGGGGGGGGGGGGGGGGGGGEGFFGGGDGGGDGGGGFGGGGCCFGGGGGGGGGGGGGDFGGDECFFFGGGGGGGGGGGGGFG>FG:FFGGGGDFCGGFGGGGGFGGFGGFGFGGEEG9;CF8EGGGGCGGGGFEGFGGGGGGGGGGGGGGGEE9FGGCFAFFG+<**0<9FGFGG*<CGDG<5<5CFCDC?FGFGFGFEFC>F4?FFF4DFF5)8AFB)8##
@M06045:235:000000000-JCY5N:1:1101:8655:3065 1:N:0:CTCAGA
GGAAGACTTGGTCATTTAGAGGAAGTAAAAGTCGTAACAAGGTCTCCGTTGGTGAACCAGCGGAGGGATCATTACCGAGTTTACAACTCCCAAACCCCTGTGAACATACCACTTGTTGCCTCGGCGGATCAGCCCGCTCCCGGTAAAACGGGACGGCCCGCCAGAGGACCCCTAAACTCTGTTTCTATATGTAACTTCTGAGTAAAACCATAAATAAATCAAAACTTTCAACAACGGATCTCTTGGTTCTGGCATCGATGAAGAACGCAGCTCTGAGAAAGATCGGAAGAGCACACGTCAC
+
CCCGGGGGGGGGGGGGGGGGGGGGGGGGGGGGGGGGGGGGGGGGGGGGGGGGGGGGGGGGGGGGGGGGGGGGGGGGGGGGGGGGGGGGGGGGGFFCFGGGGGGGGGGFFGGGGFGGGGGGGGGGGGFG@FGGFDFGGGGGGGGGGGGGGGGGGGGGGGGGGGGGGGGGGGGGGGGGGGGGGGGGGGGGGGGFFGGGFG9FGGFGGGEGEF9EGGGGGGGGFGFGGGFFGGGFGGFGGG>DEGGGGGGGGGGGDFGFDCFCGCFGG4D3<:>4;>6D@?FCF:BFGEDDEF>5FFBFF?,##
@M06045:235:000000000-JCY5N:1:1101:11689:3073 1:N:0:CTCAGA
GGAAGACTTGGTCATTTAGAGGAAGTAAAAGTCGTAACAAGGTTTCCGTAGGTGAACCTGCGGAAGGATCATTACAGAGGAGCCCGCGCGTCCGCGCACGGGCTCCACGAGATAGAACCCCTGTCTTTGTTTACCACCGTTTCCTCGGCGGGTCTGCCCGCCAGCGAGGACAACCCAAAACCCTCTGTAGTTAGAAGTAACCGTCTGAAAACAAATCGTTTAAAACTTTCAACAACGGATCTCTTGGTTCTGGCATCGATGAAGAACGCAGCTCTGAGGGAGATCGGAAGAGCACACGTTT
+
CCCGGGGGGGGGGGGGGGGGGGGGGGGGGGGGGGGGGGGGGGGGGGGGGGGGGGGGGGGGGGGGGGGGGGGGGGGGGGGGGGGGGGGGGGGGGGGGGGGGGGGGGGGGGGGGGGGGGGGGGGGGGGGGGGGGGGGGGGGGGGGGGGGGGGGGGGGGGGGGGGGGGGGGGEGGGGGGGGGGGGGFGGGGGFGGGGGGGGGGGGGGGGGGGGCF8FG@GGCEFGGGGCGG@?@FGGGGEDGDGGGGGGGGGFFGGGF79DGFFFFDGGGGG@DG@FFGFFFGD>>FGFEEFFFF)9<F:6.##
@M06045:235:000000000-JCY5N:1:1101:12683:3084 1:N:0:CTCAGA
GGAAGACTTGGTCATTTAGAGGAAGTAAAAGTCGTAACAAGGTTTCCGTAGGTGAACCTGCGGAAGGATCATTATCAAAAGTCAAGTCGGGGGCTGTAAAGCTCTCGTCTACACCCATGTCTTTTGCGTACTCTTGTTTCCTCGGTGGCGCAAGCTGCCGATTGGACAAACCAAAACCTTTTTTGTAATTGCAATCAGCGTCTGAAAATAATCTAATTATTTACAACTTTCAACAACGGATCTCTTGGTCCTGGCATCGATGAAGAACGCAGCTCTGAGTGAGATCGGAAGAGCACACGCC
+
CCCGGGGGGGGGGGGGGGGGGGGGGGGGGGGGGGGGGGGGGGGGGGGGGGGGGGGGGGGGGGGGGGGGGGGGGGGGGGGGGGGGGGGGGGGGGGGGGGGGGGGGGGGGGGGGGGGGGGGGGGGGGGGGGGGGGGGGGGGGGGGGGGGGGGGGGGGGGGGGGGGGGGGGGGGGGGGGGGGGFGGGGGGGGGGGGGGGGGGGGGGGGGGGGGGGGGGGGGGGGGGGGGGGGGGGGGGGGGGGCD9FGGGGGGGGGGGGGGGGGGFGGGGGGFFGFGFFF4=>FFFFCFFEFFFFFFFFFF6##
@M06045:235:000000000-JCY5N:1:1101:24301:3130 1:N:0:CTCAGA
GGAAGACTTGGTCATTTAGAGGAAGTAAAAGTCGTAACAAGGTCTCCGTTGGTGAACCAGCGGAGGGATCATTACCGAGTTATCCAACTCCCAACCCCTGTGAATTATACCTTTAATTGTTGCTTCGGCGGGACTTCGCGCCCGCCGGGGACCCAAACCTTCTGAATTTTTTAATAAGTATCTTCTGAGTGGTTAAAAAAAAAAATGAATCAAAACTTTCAACAACGGATCTCTTGGTTCTGGCATCGATGAAAAACGCAGCCCTGAGCTAGATCGGAATAGCACAAGTCTGAACTCCATG
+
CCCGGGGGGGGFGGGGGGGGGGGGGGGGGGGGGGGGGGGGGGGGGGGGGGGGGGGGGGGGGGEGGGGDGGGFGGGGGGGGGGGGGGGFGGGGGGGGGGGGGEFCGGGGGGGGGGGGFGFGGCFFGGG7CECFGGGFFGGGGGGGGGGGGGGGGGGFGFGCFGGAFGGGCGEGGGGFF:FGCDFGGGGGGGGGEFGFFGEGECGDGC+ACE<<FGGFGFAC@:CC8;*/://0<FGGFGGFF::6C:?C*7*:F+25>)):7C*/29C<416**20/5>3**1*1:))096==6=00.5)##
@M06045:235:000000000-JCY5N:1:1101:9132:3231 1:N:0:CTCAGA
GGAAGACTTGGTCATTTGGAGGAAGTAAAAGTCGTAACAAGGTCTCCGTTGGTGAACCAGCGGAGGGATCATTACAGAGTGTTTTTCCAACCTCATAACCCTATGTGAACCTATATACCACGTTGCTTCGGCGGCGCGTCCCCCCGGGGTCGTGCCCGCCGGCGTTAACCAGTCTCTCAGTCATGAACCGACGTTACTTCTGAGTGTTCTAAGCGAACTGTTAAAACTTTCAACAACGGATCTCTTGGTTCCAGCATCGATGAAGAACGCAGCTCTGAGCGAGATCGGAAGAGCACACGCA
+
CCCGGGGGGGGGFGECFEFFEFCECFGGGGGGGEFFFFEDEFGFGDEGFFCFFFDGFGGGGGGGE@CFEGFAEEFGGGGGGGFGGFGGFCGGFA=E?EEF@E@FFFE,C?FFGFFFFGFGGGGGCGDFFGGGEGCGDGGGGCFEGGGGGFGGGGDGGGGGDGGGGGGGGF:C<F<FFGCFFGFGFFGGFGGGE?GGGGGGGGGC@90<@F79?FG*?CFFCGGGEEFFFGFGGFC=FE5CCDGECGFF>GFFFGC6FFG?DDGGGGGF3BEGF<F7BFFD>7;DD4FDFF@:>F>FFB1##
@M06045:235:000000000-JCY5N:1:1101:14227:3243 1:N:0:CTCAGA
GGAAGACTTGGTCATTTAGAGGAAGTAAAAGTCGTAACAAGGTCTCCGTTGGTGAACCAGCGGAGGGATCATTACCGAGTTTACAACTCCCAAACCCCTGTGAACATACCTACAACGTTGCCTCGGCGGCTCCCCGCTTCCCCGTAAAACGGGAGCGGCCCGCCAGAGGACCCAACAAACTCTGTTATTTTCAGTATCTTCTGAGTAAAAACACAATCAATTAAAACTTTCAACAACGGATCTCTTGGTTCTGGCATCGATGAAGAACGCAGCTCTGAGGTAGATCGGAAGAGCACACGAG
+
CCCGGGGGGGGGGGGGGGGGGGGGGGGGGGGGGGGGGGGGGGGGGGGGGGGGGGGGGGGGGGGGGGGGGGGGGGGGGGGGGGGGGGGGGGGGGGGGGGGGGGGGGGGGGGGGGGGGGGGGGGGGGGGGGGGGGGGGGGGGGGGGGGGGGGGGGGGGGGGGGGGGGGGGGGGGGGGGGGGGGGGGGGGGGGGGGGGGGGGGGGGGGGGGGGGGGGGGGGCFGGGGGGGGGGGGGGGGGGGGGGGFFGGGGGGGGGGGGGGFGGGGGGGGGEFGFDFGFFFGFFFFGFFFFFFFFFBFFF0##
@M06045:235:000000000-JCY5N:1:1101:21967:3245 1:N:0:CTCAGA
GGAAGACTTGGTCATTTAGAGGAAGTAAAAGTCGTAACAAGGTCTCCGTTGGTGAACCAGCGGAGGGATCATTACCGAGTTATCCAACTCCCAACCCCTGTGAATTATACCTTTAATTGTTGCTTCGGCGGGACTTCGCGCCCGCCGGGGACCCAAACCTTCTGAATTTTTTAATAAGTATCTTCTGAGTGGTTAAAAAAAAAATGAATCAAAACTTTCAACAACGGATCTCTTGGTTCTGGCATCGATGAAGAACGCAGCTCTGAGGTAGATCGGAAGAGCACACGTCTGAACTCCAGTC
+
CCCGGGGGGGGGGGGGGGGGGGGGGGGGGGGGGGGGGGGGGGGGGGGGGGGGGGGGGGGGGGGGGGGGGGGGGGGGGGGGGGGGGGGGGGGGGGGGGGGGGGGGGGGGGGGGGGGGGGGGGGGGGGGGGGGGGGGGGGGGGGGGGGGGGGGGGGGGGGGGGGGGGGGGGGGGGGGGGGGGGGGGGGGGGGGGGGGGGGGGGGGGGGGGGGGFGGGGGGFGGGGGGGGG=ECCFGGFGGGGGGGFGGEGFDCGDC77DGGEGFGGGGFGGFFGFFFGFF:F@@FFFFFFFFFFFFFF:7.##
@M06045:235:000000000-JCY5N:1:1101:13633:3303 1:N:0:CTCAGA
GGAAGACTTGGTCATTTAGAGGAAGTAAAAGTCGTAACAAGGTTTCCGTAGGTGAACCTGCGGAAGGATCATTCATAATTGAGTGTTTTATGGCACTCTTTAAAAAAATCCATATCCACCTTGTGTGCAACGTTTTTGAACTCTCTCTGGCATTAAAAAGCCAAGAGGGTTTGATTAACTTAACACCTTTAAAGCAGTTTGTCTGAATATCTATTTCTGAATAAACATAATTCAAAAATACAACTTTCAACAACGGATCTCTTGGCTCTCGCATCGATGAAGAACGCAGCTCTGAGGAAGT
+
CCCFGGGGGGGGGGGGEFFAFGGGGGGGGGGFFGGGFEGGGGFGEFFEGGGG<FEEEFFGGEGGCGEGDGGGFCEFGGGFGGGGGEFFGGGGGGGFFGG9FFFGGC@FDFGGGGDGGGGGGFGEFGGFGGGGGFGGG=CFGGGGGEFGGGGGG9EEGGGCG8FGGGGGGFFCEA@FGGGGFGGGGGGGGGGGGGGGGGGGGGGGGGGGGGGGGGGGGGGGCGGGDGFGGG7FAEFCFGGGFGGECFFEFGG4CFDEGCC7CFFGFGGDDFFGFDEDFFFGFFFFGFFFEF)796AF6?8##
@M06045:235:000000000-JCY5N:1:1101:12421:3358 1:N:0:CTCAGA
GGAAGACTTGGTCATTTAGAGGAAGTAAAAGTCGTAACAAGGTCTCCGTTGGTGAACCAGCGGAGGGATCATTACCGAGTTATACAACTCCCAAACCCACTGTGAACCTTACCTCAGTTGCCTCGGCGGGACCGCCCCGGCCGCCGCGCAAGCGGCGCCGGACTCCAAGGCGCCCGCCGCAGGGACCCAAAACTCTTTTGCATTACGCCCAACGGCGGGAATTTTTTTCTCTGAGTGCATAAGCAAAACAAATGAATCAAAACTTTCAACAACGGATCTCTTGGTTCTGGCATCGATGACC
+
CCCGGGGGGGGGGGGGGGGGGGGGGGGGGGGGGGGGGGGGGGGGGGGGGGGGGGGGGGGGGGGGGGGGGGGGGGGGGGGGGGGGGGGGGGGGGGGGGGGGGGGGGGGGGGGGGGGGFGGGGGGGGGGGGGGGGGGGGGGGGGGGGGGGGGGGGGGGGGGGGGGGGGGGGGGGGGGGGGGGEGGGFGEEGGGGGGGGGGCCGDGGGGGGGGGGGGGGGGGGGGFGGFG5E?EGGCF9<ECGCCFG7C+:<FG<*AFGCD>EGGGGGGGDGFFG:DBCBFFFFFFF:FFFFFF>BF::?F5##
@M06045:235:000000000-JCY5N:1:1101:21548:3379 1:N:0:CTCAGA
GGAAGACTTGGTCATTTAGAGGAAGTAAAAGTCGTAACAAGGTTTCCGTAGGTGAACCTGCGGAAGGATCATTACCTAGAGTTGCGGGCTTTGCCTGCCATCTCTTACCCATGTCTTTTGAGCACCTTCGTTTCCTCGGCGGGTCCGCCCGCCGTCAGGACACTTTAAAACCACTTGCAGTTGCAATCAGCGTCTGAAAAACTTTAATAGTTACAACTTTCAACAACGGATCTCTTGGTTCTGGCATCGATGAAGAACGCAGCTCTGAGGTAGATCGGAAGAGCACACGTCTGAACTCCTG
+
CCCGGGGGGGGGGGGGGGGGGGGGGGDGGGGGGGGGGGGGGGGGGGGGGGGGGGGGGGGGGGGGGGGGGGGGGGGGGGGGGGGGGGGGGGGGGGGGGGGGGGGGGGFGGGFGGFFGGGGGGGGGGGGGGGGGGDGGGGGGGGGGGGGGGGGGGFGGEGGFFGGFGGGGGGGGGGGFGGCFGGGGGGGFGGGGGGGGGGGGGD?CEGGGCFFGFFGGGGGGGGGGGDFGGGEEGGGGGGGFGGGGGFGGGGGGG7>FFGDEGGGGGFGGFFFGF>@GFFEDD@FF<>FFDFFFFFFFA>?##
@M06045:235:000000000-JCY5N:1:1101:11742:3396 1:N:0:CTCAGA
GGAAGACTTGGTCATTTAGAGGAAGTAAAAGTCGTAACAAGGTCTCCGTTGGTGAACCAGCGGAGGGATCATTACCGAGTTATTACTCCAAACCCTTTGTGAACCTTACCTATTACTGCTGTTGCCTCGGCGGACGGCCGGGAGGGCACCCCCTCGCGGGGCCGCCCGACCAGCCCCCGCCGGCAGCACCAAACTCTTGAATTTATAGCGAAACTACTTCTGAATAACAAAAACAAACGAATCAAAACTTTCAACAACGGATCTCTTGGTTCTGGCATCGATGAAGAACGCAGCTCTGACC
+
CCCGGGGGGGGGGGGGGGGFGGGGGGGGGGGGGGGGGGGGGGGGGGGGGGGGGGGGGGGGGGGGGGGGFGGGGGGGGGGGGGGGGGGGGGGGGGGGGGGGGGGGGGGCGGGGGGGGGGGGGFFFGGGGGGGGGGGGGG>FGGGGGGGGGGGDGGGGGCFFFGGDFFGGCGGGGGGGGGGGGGEGDCGGGGCGFGGGGGGDGGGGGGGGGGDDEEECGCFG<FFGFCGGGGGCGGGGGGD3=C=CFGGGGC7CGFDEGGGCD*)::DDFFBFGFGFGFFFDF>=B*9=FF55>@5(9>F4##
@M06045:235:000000000-JCY5N:1:1101:14618:3439 1:N:0:CTCAGA
GGAAGACTTGGTCATTTAGAGGAAGTAAAAGTCGTAACAAGGTCTCCGTTGGTGAACCAGCGGAGGGATCATTACAGAGTCTTCTGAACTCCAAACCATTGTGAACATATCATGTTGCTTCGGCGGGATGCCGGGTGGACCAGCGCCCCCGCGCCGCCCGCCGGAGGCCAAACTCTTGTTTTCTAGCGGAATCTTCTGAGTCTTTATAAATAAGCAATCAAAACTTTCAGCAACGGATCTCTTGGCTCTGGCATCGATGAAGAACGCAGCTCTGAGACAGATCGGAAGAGCACACGTCTAT
+
CCCGGGGFFGGGGGGGGGGGGGGGGGGGGGGGGGGGGEFEGDGGGGGGDFGGGGCFGGGGGGGGGGGGFFGFGGGGGGGGGGGGGGGGGGGGGGGGGGFFFGGGFGCGGFGGGFFFGGFGGGGGGGGGDGGGGGGGGGGFFGGGDGEFGGGGGGGGGGGGGGGGGGGGGGGGGGDGGGGGGGGGGGGGGEGFGFGFFGGG<FFGGGGGGGFGGFGFGEEGCGGGGGGGGGGGGGGDGGGGGGGGGGGF4CFD4CCE:FFFGGGGGGDDGFFGFD?FFFFG?4:>GBEFFFFFFF?EB?2##
@M06045:235:000000000-JCY5N:1:1101:9420:3471 1:N:0:CTCAGA
GGAAGACTTGGTCATTTAGAGGAAGTAAAAGTCGTAACAAGGTTTCCGTAGGTGAACCTGCGGAAGGATCATTCATAATTGAGTGTTTTATGGCACTCTTTAAAAAAATCCATATCCACCTTGTGTGCAACGTTTTTGAACTCTCTCTGGCATTAAAAAGCCAAGAGGGTTTGATTAACTTAACACCTTTAAAGCAGTTTGTCTGAATATCTATTTCTGAATAAACATAATTCAAAAATACAACTTTCAACAACGGATCTCTTGGCTCTCGCATCGATGAAGAACGCAGCTCTGAGCCACT
+
CCCGGGGGGGGGGGGGGGGGGGGGGGGFGGGGGGGGGGGGGGGGGGGGGGGGGGGGGGGGGGGGGGGGGGGGGGGGGGGGGGGGGGGGGGGGGGGGGGGGGGGGGGGGGGGGGGGGGGGGGGGGGGGGGGGGFCGGGGGGGGGFFFGGGGGGGGGGGFGGGGGGGGGGGGFGGGGGGGGGGGGGGGGGGGGGGGGGGGGGGGGGGGGGGGGGGGGGGGGGGGGGGGGGGGGGGGGGGGGGGGGFGGFFGFDGGGGEGGDFGGGFFGGGGFADFGFG;FFGFFFFGBFFFFF@FFFFFB(##
@M06045:235:000000000-JCY5N:1:1101:24206:3537 1:N:0:CTCAGA
GGAAGACTTGGTCATTTAGAGGAAGTAAAAGTCGTAACAAGGTCTCCGTTGGTGAACCAGCGGAGGGATCATTACCGAGTTTACAACTCCCAAACCCCTGTGAACATACCACTTGTTGCCTCGGCGGATCAGCCCGCTCCCGGTAAAACGGGACGGCCCGCCAGAGGACCCCTAAACTCTGTTTCTATATGTAACTTCTGAGTAAAACCATAAATAAATCAAAACTTTCAACAACGGATCTCTTGGTTCTGGCATCGATGAAGAACGCAGCTCTGAGACAGATCGGAAGAGCACACGTCGG
+
CCCGGGGGGGGGGGGGGGGGGGGGGGGGGGGGGGGGGGGGGGGGGGGGGGGGGGGGGGGGGGGGGGGGGGGGGGGGGGGGGGGGGGGGGGGGGGGGGGGGGGGGGGGFGGGGGGGGGGGGGGGGGGGGCGGGGGGGGGGGGGGGGGGGGGGGGGGGGGGGGGGGGGGGGGGGGGGGGGGGGGFGGGGGGGGGGGGGGGGGGGFGGGGGGGCCGGGGCGFEGGGGGGGGGFGGGGGGGGG:FGGGGGGGGGGGGGGGGFGGGGFFGGDGGFFFFC?GFFFGFFFFCEFDEFFFFFFFFF:##
@M06045:235:000000000-JCY5N:1:1101:24161:3557 1:N:0:CTCAGA
GGAAGACTTGGTCATTTAGAGGAAGTAAAAGTCGTAACAAGGTTTCCGTAGGTGAACCTGCGGAAGGATCATTACCTAGAGTATTGTAGGCTTTGTCCTGCTGTCTCTTACCCATGTTTTTTGAGTACTTACGTTTCCTCGGCGGGTTCGCCCGCCGATTGGACAATTTAAACCCATTGCAGTTGCAATCAGCGTCTGAAAAACTTTAATAGTTACAACTTTCAACAACGGATCTCTTGGTTCTGGCATCGATGAAGAACGCAGCTCTGAGGTAGATCGGAAGAGCACACGTCTGAACTCG
+
CCCGGGGGGGGGGGGGGGGGGGGGGGGGGGGGGGGGGGGGGGGGGGGGGGGGGGGGGGGGGGGGGGGGGGGGGGGGGGGGGGGGGGGGGGGGGGGGGGGGGGGGGGGGGGGGGGGGGGGGGGGGGGGGGGGGGGGGGGGGGDGGGGGGGGGGGGGGGGGGGGGGGGFGGGGGGGDGGGGGGGGGFGGFGGGGGGGGGGGGGGGGGGGGGGGGGGGGGGGGGGGGGGGGGGEGGGFFGGGFGGGGGGGFGGGGGGGGGGGGGGG3DGGGG=FGFGFGFFFGFFFFFFFFFFFFFFBFBF2##
@M06045:235:000000000-JCY5N:1:1101:9347:3565 1:N:0:CTCAGA
GGAAGACTTGGTCATTTAGAGGAAGTAAAAGTCGTAACAAGGTCTCCGTTGGTGAACCAGCGGAGGGATCATTACTGAGTACTACACTCTCTACCCTTTGTGAACTATTATACCTGTTGCTTCGGCGGCGCCCGCAAGGGTGCCCGCCGGTCTCATCAGAATCTCTGTTTTCGAACCCGACGATACTTCTGAGTGTTCTTAGCGAACTGTCAAGACTTTTAACAACGGATCTCTTGGCTCCAGCATCGATGAAGAACGCAGCTCTGAGGAAGATCGGAAGAGCACACGTCTGAACTCCACT
+
CCCGGGGGGGGGGGGGGGGGGGGGGGGGGGGGGGGGGGGGGGGGGGGGGGGGGGGGGGGGGGGGGGGGGGGGGGGGGGGGGGGGGGGGGGGGGGGGGGGGGGFGGGGGGGGGGGGGGGGGGFGGGGGGGGGGGGGGGGGGGGDGGGGGGGGGGGGGGGGGGGGGGGFGFGGGGGGGGGGGGGDCEGGGGGGGGGGFGGGGGGGGGGGGGGGGGGGGF??FGFGGGGGG=5EFGGGGGGGGEGFFGGGGGGGGGFCFFCDEDG4FDGGGGFFGFGFGFFFGFFFFFFFFFFFFFFB4<:)##
@M06045:235:000000000-JCY5N:1:1101:9816:3583 1:N:0:CTCAGA
GGAAGACTTGGTCATTTAGAGGAAGTAAAAGTCGTAACAAGGTTTCCGTAGGTGAACCTGCGGAAGGATCATTACTGAGTGAGGGCCCTCTGGGTCCAACCTCCCACCCGTGTTTAACGAACCTTGTTGCTTCGGCGGGCCCGCCTCACGGCCGCCGGGGGGCATCCGCCCCCGGGCCCGCGCCCGCCGAAGACACCTGTGAACTCTGTCTGAAGTTGCAGTCTGCGAAACTATTTAAATTAGTTAAAACTTTCAACAACGGATCTCTTGGGTCCGGCATCGATGAAGAACGCAGCCCTCC
+
CCCGGFFFGGGGGGFFGGGGGGGGGGGGEFGGGGGGGGAFFFFGGCEGGGFCGGFGGGGGGGGGGGGGGGGGGGGGGGGGFGGEGGGGGGGGGGGGGFFCFFFGGDE@FGGGFFAFFFGGG>FGGGGGFEGGG@F:FECFFEE>F:CBCFCGDGGGE:FGGGGGDFGEGGEGGGGGGDEGGDE>E58E:CEGGGCFGFGFGCEGEFCFGG?FCEFCCFFC9FC79+2*:5:CFCGGF?FFGGGGDCFFGFF:7<*<FC<CDG3*9:?F7*6*8*7C:B>DF55>FFF??F4.5>0;(-.##
@M06045:235:000000000-JCY5N:1:1101:19057:3587 1:N:0:CTCAGA
GGAAGACTTGGTCATTTAGAGGAAGTAAAAGTCGTAACAAGGTCTCCGTTGGTGAACCAGCGGAGGGATCATTACAGAGTTGCAAAACTCCCAAACCATTGTGAACGTTACCTAAACCGTTGCTTCGGCGGGCGGCCCGGGTCCTTCCCGGCGCCCCCCGGCCCTCGCGGGCGCCCGCCGGAGGAAAACCAAACTATTGCATTGTATGGCCTCTCTGAGTCTTCTGTACTGAATAAGTCAAAACTTTCAACAACGGATCTCTTGGTTCTGGCATCGATGAGAAACGCAGCTCTGAGGCGAC
+
CCCGGGGFGCGFFFDGGFFGGGCGGEAFGGGGGEF@FGFGGGEFF<FE6FBFC8FFFGGCGGGGDGGFCDDGFDFFFCEFGCFGEGGGGGGGGGGGGGGGGGGGGGFGGFGFGFCGFEF4==FAEFGGGGG7C:FG@FGG@FBFFFFGC<FEGGGCF*CFGGGGGGDGDCEE5888?E5:8?CG56:@8ECCFF@:AF?FFCC9<ACCCFCFGF6EFG+AF?<9?9C<+03<<+<9C0:CG7C7F7A:*2:945<*9DDFC0?CCFG>:7?G@769..9*)*1907;>7>))6*6616(##
@M06045:235:000000000-JCY5N:1:1101:21666:3616 1:N:0:CTCAGA
GGAAGACTTGGTCATTTAGAGGAAGTAAAAGTCGTAACAAGGTTTCCGTAGGTGAACCTGCGGAAGGATCATTCATAATTGAGTGTTTTATGGCACTCTTTAAAAAAATCCATATCCACCTTGTGCGCAACGTTTTTGAACTCTCTGGCATTAAAAAGCCAAGAGGGTTTGATTAACTTAACACCTTTAAAGCAGTTTGTCTGAATATCTATTTCTGAATAAACATAATTCAAAAATACAACTTTCAACAACGGATCTCTTGGCTCTCGCATCGATGAAGAACGCAGCTCTGAGTAAGATA
+
CCCGGGGGGGGGGGGGGGGGGGFCEFFGGGGGGGGGGGGGGGGGGGGGGGGGGGCFGGGFGGGGFGGCCEDFGGGGGGGGGGGGGGGGGGGGGGGGGGGGGGGGGGGGGGGGGFGGGGGGGGGGFGGGGGGGGGGGGGGGGGFGGGGGGGGGGGGDFGGGGGGGGGGGGGEGFAFGGFGGGGGGGGGGGGGGGGGGGGGGGGGGGGGGGGGGGGGGGGGFFGFGGFGGGGGDFFGGGFGGGGGGGGGGFFGGDEGGGGGGGGGF6CGGGFFG>DAGFFFGFFFF:>>B:@F?=?A46A4##
@M06045:235:000000000-JCY5N:1:1101:7543:3674 1:N:0:CTCAGA
GGAAGACTTGGTCATTTAGAGGAAGTAAAAGTCGTAACAAGGTCTCCGTTGGTGAACCAGCGGAGGGATCATTACGAGAGTGTCACCACTCCCAACCCACTGTTTACCTACCCGTCCACCGTGCTTCGGCAGGCAGTCCTGTGGGACAGGGCCTCGCCCCCGCGATGGGGTGCCTGCCGCTGGCCAACCAAAAATTCTAGCTGTTTTTGTACCATCTTAGTCTTCCACAAATAAACAAAACTTTCAACAACATATCTCTTGGTTCTGGCATCGTTGAAGAACGCAGCTCTTAGGCAGATGC
+
CCCGGGGGGGGGGGGGGGGGGGGGGGGGGGGGGGGGGEGGGGGFGGGGGFGGGGGGGGGGGGGDGGFGEFGGFGFFGCCGGGGFFFGGGGGFGGGEEEGGFFFGG9EEGFGGFCCF:FFF=EF7FFG+BFFE+@DC=FDCFFFGGGGGG@EFGGCEGGGGECG7@*>*>E*>FFFCCFGC@E<@FFGGG78*=8B7E;F;FFEFGGGGGG9EFEFCG+5;FGFG+<?FGG=?F?FEFFGGGG<C7:FGGG<D*<:+**:9**:>DGGD45?9>*.9>**0<5@:755:6=*0*/.*2:2##
@M06045:235:000000000-JCY5N:1:1101:18583:3682 1:N:0:CTCAGA
GGAAGACTTGGTCATTTAGAGGAAGTAAAAGTCGTAACAAGGTCTCCGTTGGTGAACCAGCGGAGGGATCATTACCGAGTACTATAACTCATAACCCTTTGTGAACCTTTATACCTGTTGCTTCGGCGGCGCGCCTCCCGGGGCGTGCCCGCCGGTATCATCAGAATCTCTGTTCGAACCCGACGATATTTCTGAGTGTTCTAAGCGAACTGTTAAAACTTTCAACAACGGATCTCTTGGCTCCAGCATCGATGAAGAACGCAGCTCTGAGTAAGATCGGAAGAGCACACGTCTGAACTGC
+
CCCGGGGGGGGGGGGGGGGGGGGGGGGGGGGGGGGGGGGGGGGGGGGGGGGGGGGGGGGGGGGGGGGGGGGGGGGGGGGGGGGGGGGGGGGGGGGGGGGGGGGGGGGGGGGGGGGGGGGGGGGGGGGGGGGGGGGGGGGGGGGGGGGGGGGGGGGGGGGGGGGGGGFGFGGGGGGGGGGGGGGGGGGGGGGGGGGGGGGGGGGGGGGGGGGGGGGGGGGGGGGGGGGGGGGGCGGGGGGGGGGGGGGFFFDGGGGGGGGGGGGGGGGGCFFGFGFGB?FCBFFFGFFFFFFFFFFFFF2##
@M06045:235:000000000-JCY5N:1:1101:21469:3697 1:N:0:CTCAGA
GGAAGACTTGGTCATTTAGAGGAAGTAAAAGTCGTAACAAGGTCTCCGTTGGTGAACCAGCGGAGGGATCATTACCGAGTTTACAACTCCCAAACCCCTGTGAACATACCTATACGTTGCCTCGGCGGATCAGCCCGCGCCCCGTAAAAAGGGACGGCCCGCCCGAGGACCCCTAAACTCTGTTTTTAGTGGAACTTCTGAGTAAAACAAACAAATAAATCAAAACTTTCAACAACGGATCTCTTGGTTCTGGCATCGATGAAGAACGCAGCTCTGAGGTAGATCGGAAAGAGCACACGAC
+
CCCGGGGGGGGGGGGGDFGGGGGFGGGGGGGGGGGGGGFEGGGGGGGGFFEGGGGGGGGGGGGGEGGGGGFGGGGGGGGGGCFFGGGFGGGGFGGGEFGGGGGGGFGG@FGGGFGFFEFGGGGEGGGGGFGGDFGGGGGGCGGGFGCCGGGGGFFGDGGGGGECCDEGEGGGGGFGFFFGGGFCEFGFGBFG9FGFGCFC9FFGCFGFGG5FCF5ECEGGFCFDGGGGGFGFGGGGGGGDGGGGGFFCFCDGGGGGGDGFFDCGFGGDGEEGFGFGFFFG?F?FGFFFFFFFFFFF?F2##
@M06045:235:000000000-JCY5N:1:1101:15511:3709 1:N:0:CTCAGA
GGAAGACTTGGTCATTTAGAGGAAGTAAAAGTCGTAACAAGGTCTCCGTTGGTGAACCAGCGGAGGGATCATTACAGAGTTGCAAAACTCCCTAAACCATTGTGAACGTTACCTAAACCGTTGCTTCGGCGGGCGGCCCGGGTCCTTCCCGGCGCCCCCCGGCCCTCGCGGGCGCCCGCCGGAGGTAAACCAAACTATTGCATTAATGGCCTCTCTGAGTCTTCTGTACTGAATAAGTCAAAACTTTCAACAACGGATCTCTTGGTTCTGGCATCGATGAAGAACGCAGCTCTGAGGGGAC
+
CCCGGGGGGGGGGGGGGGGGGGGGGGGGGGGGGGGGGGGGGGGGGGGGFGGGGGGGGGGGGGGGGGGGGGGGGGGGGGGGGGGGGGGGGGGGGGGGGGGGGGGGGGGGGGGGGGGGGGGGGGGGGGGGDGGGGGGGGGGGGGGGGGGGGGGGGGGGGGGGGGGGGGGGGGGGGGGGGGGGGGGGGGGGGGGGGGGGGGGGGGGGG?F?FGGGGFFGGGGGGGGGGGGGGGGGGGGGGGGDGGGGGGGGGGGGGGG5><DCFGGFGFGDGFFG>C?9:F*:=*9957>E@F?F?F2=:?(##
@M06045:235:000000000-JCY5N:1:1101:12899:3724 1:N:0:CTCAGA
GGAAGACTTGGTCATTTAGAGGAAGTAAAAGTCGTAACAAGGTCTCCGTTGGTGAACCAGCGGAGGGATCATTACCGAAGTTACTCTTCATACCCTATTGTGAACCTATACCCTATTTGCAGCGTTGCCTCGGCGGCGAGGTCCGGGGGGGTCGGGCGGGGGGGCTCCGCGCCTCCCCTCCCTCCCCCGGGCCCCCCGCCGGCATCGCCCAACTCTTCATTTGCAAAGCGGACTGTACGTTTCTGATTATATCTTGAAAAACAAGTCAAAACTTTCAACAACGGATCTCTTGGTTCTGGCT
+
CCCGGGGGGGGGGGGGGGGGGGGGGGGGGGGGGGGGGGGGGGGGGGGGGGGGGGGGGGGGGGGGGGGGGGGGGGGGGGGGGGGGGGGGGGGGGGGGGGGGGGGGGGGGGGGGGGGGGGGGGGGGGGGGGGGGGGGGGGGGGGGGGDGGGGGGGGGGGGGGGDGGGGGGGGGEGGGGGGC>?GFGGGGGGGGGEGGGGGGGGGGGGFGGGGG8C6@FGGFGGGCFG7E?FDGGGGGCFGGGGGGFFCFGFFGCGG=+:6>FC7DFGFGGGFFGFGFGFFFGFFFFGF3*@FBFFFFFDF<##
@M06045:235:000000000-JCY5N:1:1101:17697:3725 1:N:0:CTCAGA
GGAAGACTTGGTCATTTAGAGGAAGTAAAAGTCGTAACAAGGTCTCCGTTGGTGAACCAGCGGAGGGATCATTACCGAGTTTACAACTCCCAAACCCCATGTGAACCTTACCTCAACGTTGCTTCGGCGGTCACGCCCCGGCGCCCCAGTGGCCCGGACCCAGGCGCCCGCCGGAGGACCTCCAAACCATTGTGTTATGTAGTGGCATTGTCTGAGTGGCGTAAAGCAAAATAAATCAAAACTTTCAACAACGGATCTCTTGGCTCTGGCATCGATGAAGAACGCAGCTCTGAGCGAGATA
+
CCCGGGGGGGGGGGGGGGGGGGGGGGGGGGGGGGGGGGGGGGGGGGGGGGGGGGGGGGGGGGGGGGGGGGGGGGGGGGGGGGGGGGGGGGGGGGGGGGGGGGGGGGGGGGGGGGGGGGGGGGGGGGGGGGGGGGGGGGGGGGGGGGGGGGGGGGGGGGGGGGGGGGGGGGGGGGGGGGGGGGGGGGGGGGFGFGFFGG+CGGGGGGFGGGGGGGGGGGGG8*?CGGGGGGGG7?EGGGGGGGGGGGGGGGGGGGGEGCFGGGGGFGGGG@FCF7@CFFFGFFFEGFBD5FFFFF?B>F6##
@M06045:235:000000000-JCY5N:1:1101:26027:3727 1:N:0:CTCAGA
GGAAGACTTGGTCATTTAGAGGAAGTAAAAGTCGTAACAAGGTTTCCGTAGGTGAACCTGCGGAAGGATCATTAACTAGTATTGAAGTCCACGGGGATCAGGCTTTCCGAAAGGAGGGCGGGGGGATGTTTGGTTCCCCCTGCTTGGGCAGACTGGAGAGCATGGTGTAGCTATCGTAATGGTAGTTAGATTATGTTTGGCCTCTGCTGATCGAGCTTGTCACCTGAATGCTACTACCCTTGCTTTTTGCGCACCCATTGTTTCCTCGGCAGGCTTGCCTGCCAGTAGGCCCCTTGAAAGG
+
CCCGGFGGGCFGGCGFFFGGGGGGFGDGGGGGCFFFCCFFFGGFFFFGGGEGGFG9EGGG8FEGGGGFCFFGGACFG9FEFFGCCGFGFGGGGGGGGGF?FFC8FFDGGGEGGGGGGGEGEGGCFFGGFGGGGGGFGCCG*;C:CFGGGFGGGGGGGG??CCCGG7C@EFGGG?EEGGFGGF9:C@CGFF??7@CF?C?C?CF8FDFGGGGGDCFEGGFFGGGFGGGCC+<CFEGGGGECCGGGGGG95D<35C<CF5??FGC*:>:DD@B5)1)207029>566?=??*6>EF::A?A##
@M06045:235:000000000-JCY5N:1:1101:25479:3777 1:N:0:CTCAGA
GGAAGACTTGGTCATTTAGAGGAAGTAAAAGTCGTAACAAGGTCTCCGTTGGTGAACCAGCGGAGGGATCATTACCGAGTTATTACTCCAAACCCTTTGTGAACCTTACCTTTTTGTTGCTCGGCGCACCGCGGGCCGCGGCTTCGGCCCGTCCCGCAGCGCGCCAGAGGACCCAACTCTTCAATTTATAGCGTACCTTCTGATTTACAAAACAAACAAGTTAAAACTTTCAACAACGGATCTCTTGGTTCTGGCATCGATGAAGAACGCAGCCCTGAGGGAGATCGGAAGAGCACACGCT
+
CCCGGGGGGGGGGGGGGGGGGGGGGGGGGGGGGGGGGGGGGGGGGGGGGGGGGGGGGGGGGGGGGGGGGGGGGGGGGGGFGGGGGGGGGGGGGGGGGGGGGGGGGGGGGGGGGGGGGGGGGGGGGGGGGGGGGGGGGGGGGGGGGGGGGGGGGGGGGGGGGGGGGCFFFFFGCDGGFGGGGGFGGGGGGGGGGGGGGGGGGGGGGGGGGGGGGGGGGCGGFFFGGGGGGGFGGGGGFGGGD)+0:FFGFGFGGG4*>DGFFGCCCGGDCD3CE*87>7?GE>D.7?FE>>DFFFFF<(1##
@M06045:235:000000000-JCY5N:1:1101:11502:3789 1:N:0:CTCAGA
GGAAGACTTGGTCATTTAGAGGAAGTAAAAGTCGTAACAAGGTCTCCGTTGGTGAACCAGCGGAGGGATCATTACCAGAGTTTATCTCGCAACCCTTTGTGAACTTATAACGTTGCTTCGGCGGCGCTGCCCCCCGTGGGCGCGCCCGCCGGCAGTATCAGCCTCTCGTTTCGGACCCGACGATACTTCTGAGTGTTCTAAGCGAACTGTTAAAACTTTCAACAACGGATCTCTTGGCTCTAGCATCGATGAAGAACGCAGCTCTGAGGGAGATCGGAAGAGCACACGTCTGAACTCCCCC
+
CCCGGGGGGGGGGGGGGGGGGGGGGGGGGGGGGGGGGGGGGGGGGGGGGGGGGGGGGGGGGGGGGGGGGGGGGGGGGGGGGGGGFGGGGGGGGGGGGGGGGGGGGGGGGGGGGGGGGGGEGGGGGGGGGGGGGGGGGGGGGGGGGGGGGGGGGGGGFGGGGGGGGGGGGGGGCCGGGEGFGGGGGGGGGGGGGGGGGFGGGFGGDGGGGGGGCEGGGFCFFGGGF*:*;=EGGG:CGG?FFGFGG76**>7CGC>?4CDDDGFG>F7>C3>D:C?FD>D3).?@4@FFFFFFB726<)(##
@M06045:235:000000000-JCY5N:1:1101:17848:3825 1:N:0:CTCAGA
GGAAGACTTGGTCATTTAGAGGAAGTAAAAGTCGTAACAAGGTCTCCGTTGGTGAACCAGCGGAGGGATCATTACCGAGTTTACAACTCCCAAACCCCTGTGAACATACCACTTGTTGCCTCGGCGGATCAGCCCGCTCCCGGTAAAACGGGACGGCCCGCCAGAGGACCCCTAAACTCTGTTTCTATATGTAACTTCTGAGTAAAACCATAAATAAATCAAAACTTTCAACAACGGATCTCTTGGTTCTGGCATCGATGAAGAACGCAGCTCTGAGGCAGATCGGAAGAGCACACGTCAG
+
CCCGGGGGGGGGGGGGGGGGGGGGGGGGGGGGGGGGGGGGGGGGGGGGGGGGGGGGGGGGGGGGGGGGGGGGGGGGGGGGGGGGGGGGGGGGGGGGGGGGGGGGGGGGGGGGGGGGGGGGGGGGGGGGGGGGGGGGGGGGGGGGGGGGGGGGGGGGGGGGGGGGGGGGGGGGGGGGGGGGGGGGCFGGGGGGGGGGGGGGGGGGGGGGGGGGGGGGGGGGGGGGGGGGGGGGGGGGGGGGGGGGGGGGGGGGGGGGGGGGGDFGGGGGGBECFGFGFFFDEFFFGFFFFFFFF@BFB?1##
@M06045:235:000000000-JCY5N:1:1101:19394:3827 1:N:0:CTCAGA
GGAAGACTTGGTCATTTAGAGGAAGTAAAAGTCGTAACAAGGTCTCCGTTGGTGAACCAGCGGAGGGATCATTACAGAGTTGCAAAACTCCCTAAACCATTGTGAACGTTACCTAAACCGTTGCTTCGGCGGGCGGCCCGGGTCCTTCCCGGCGCCCCCCGGCCCTCGCGGGCGCCCGCCGGAGGTAAACCAAACTATTGCATTAATGGCCTCTCTGAGTCTTCTGTCCTGAATAAGTCAAAACTTTCAACAACGGATCTCTTGGTTCTGGCATCGATGAAGAACGCAGCTCTTAGCGGCC
+
CCCGGGGGGGGGGGGFGGGGGGFDGGGGGGFGGGGGGGGGGGGGGFGGFEEGGGGEGGGGFGGDCGECFFFFGGGGGGGGGGFGFEEFGGGGGFGGGGGGGGGGFFCGGGGGGGGGGGCFFFGGGGGGGG:EDEGGGEGGGEGGGGGFGFGGGGGGEFEEGDGF>7CCECGDCGGEGGGGGGGDG5CFFFGG**C:FGG?7F7E7CFFGFG6CCCFFEF7<CECFGF+A?E7<F<CCEC7CDGFFGC+*CFCCF<E<>)<:*::FGD7:7B7FFFDFFFF4==6*7B>DF5?=*4=)4(##
@M06045:235:000000000-JCY5N:1:1101:15722:3831 1:N:0:CTCAGA
GGAAGACTTGGTCATTTAGAGGAAGTAAAAGTCGTAACAAGGTTTCCGTAGGTGAACCTGCGGAAGGATCATTACCGTGCCGGGGGCCCTCCGGGGTCCCATTGTGCCACCCGTGTTTACTTGTACCTGTTGCTTCGGCGGGCCTGCGGGCCTCGCTCGCTGCCGGGGGACCTGGTCCCCGGGCTCGTGCCCGCCGGAGACACACCCAACCTCTCTAACGTATACGTCTGAGCAATGATTTAATCATTAAAACTTTCAACAACGGATCTCTTGGTTCCCGCATCGATGAAGAACGCAGCAT
+
CCCGGGGGGGGGGGGGGGGGGGGGGGGGGGGGGGGGGGGGGGGGGGGGGGGGGGGGGGGGGGGGGGGGGGGGGGGGGGGGGGGGGGGGGGGGGGGGGGGGGGGGGGGGGGGGGGGGGGGGGGGGGGGGGGGGGGGGGGGGGGGGGGGGGGGGGGGGGGGGGGGGGGGGGGGGGGGGGGGGGGGGGGGGGGGGGGGGGEGGGGFFGGGFGDGFGFGFFEGGGGGGGGGGGGGGGGGGGFGGGGGGGGGGGGGGGGGGGGGGGFFGGGGGFFFGFGFGFFFGFFFFDFFFFFFFFFFF>14##
@M06045:235:000000000-JCY5N:1:1101:9848:3836 1:N:0:CTCAGA
GGAAGACTTGGTCATTTAGAGGAAGTAAAAGTCGTAACAAGGTCTCCGTTGGTGAACCAGCGGAGGGATCATTACCGAGTTATTACTCCAAACTCTTTGTGAACCTTACCTTTTTGTTGCTCGGCGCACCGCGGGCCGCGGCTTCGGCCCGTCCCGCAGCGCGCCAGAGGACCCAACTCTTCAATTTATAGCGTACCTTCTGATTTACAAAACAAACAAGTTAAAACTTTCAACAACGGATCTCTTGGTTCTGGCATCGATGAAGAACGCAGCTCTGAGCGAGATCGGAAGAGCACACGGA
+
CCCGGGGGGGGGGGGGGGGGGGGGGGGGGGGGGGGGGGGGGGGGGGGGGGGGGGGGGGGGGGGGGGGGGGGGGGGGGGGGGGGGGGGGGGGGGGGGGGGGGGGGGGGGGGGGGGGGGGGGGGGGGGGGGGGGGGGGGGGGGGGGGGGGGDGGGGGGGCFGGGGGGEGGGGGGGGGGGGGGGGGGGGGGGGGGGGDEGGGGGGGGGGGGGGGGFGGFFGGGGGGGFFFGFFFFGGGGGEGDCDGGGGGGGGGGG7FGGGDFGGGGGGGGGFEGFGFGFFFGDEF@FF@BEFDFFFFFBF,##
@M06045:235:000000000-JCY5N:1:1101:6626:3870 1:N:0:CTCAGA
GGAAGACTTGGTCATTTAGAGGAAGTAAAAGTCGTAACAAGGTTTCCGTAGGTGAACCTGCGGAAGGATCATTACCGAGTGAGGGTGCTCCGTCGCCCGACCTCCCAACCCTGTGTCTACTGTACCTTGTCGTTGCTTCGGCGGACCGGTTGCTGACCAACTGGTTTCGACCGCCGGGGGCCCTGTCGCCCCTGGAGCGCGTCCGCCGATGGCCCAACTCCAAAAACTTCTTGACCCCGAAACCAGTGTCGTCTGAAAACACGTTTGTGATAAGTACAATCAAAAACAAAACTTTCAAACC
+
CCCGGGGGGFGGGGGGGFFGGGGGGGFCFGGFGGFGGGGGGGGGGGGGGGDFCEFFFGGGFGGGGCFGFFGGGGFGFCFGCFGGGGEGGGGGGG7FGG7FEEGGGGGFGGGGGGGFGGGGGGGGGGGGGGGGGGGGFFGFEGCCFGGGGGGGGGGGGGGGGGG7FFGGGFCGGGGEGGCCFEGGGGGGGDGGGGGFFCCEGGGEGGGGGGGD6<EEGGGGGGGGGGGGGGGGG?FFFGGGGGGGGGGCFGC73:9+:DDGGGCFFGC9<@FGFG?7BFFCFFFFGFFFFFFF:FD=AD)##
@M06045:235:000000000-JCY5N:1:1101:8817:3877 1:N:0:CTCAGA
GGAAGACTTGGTCATTTAGAGGAAGTAAAAGTCGTAACAAGGTTTCCGTAGGTGAACCTGCGGAAGGATCATTACCTAGAGTTGCGGGCTTTGCCTGCCATCTCTTACCCATGTCTTTTGAGCACCTTCGTTTCCTCGGCGGGTCCGCCCGCCGTCAGGACACTTTAAAACCACTTGCGGTTGCAATCAGCGCCTGAAAAACTTTAATAGTTACAACTTTCAACAACGGATCTCTTGGTTCTGGCATCGATGAAGAACGCAGCTCTGAGACAGATCGGAAGAGCACACGTCTGAACTCCGC
+
CCCGGGGGGGGGGGGGGGGGGGGGGGGGGGGGGGGGGGGGGGGGGGGGGGGGGGGGGGGGGGGGGGGGGGGGGGGGGGGGGGGGGGGGGGGGGGGGGGGGGGGGGGGGGGGGGGGGGGGDGGGGGGGGGGGGGGGGGGGGGGGGGGGGGGGGGGGGGGGGGGGGCFGFGGFGGGFGGG*<FGGGGGGGGG7EGGGGGGGGGGFGGGGFGGGFGGGGGGGGGGGGGGGEGGEC?FFGFGGGGGGGGGGGGGGGGGGGGGGGGGGCFGGGD=?7757>FEBGFFFFGFFFD>F:3BAF--5##
@M06045:235:000000000-JCY5N:1:1101:11018:3878 1:N:0:CTCAGA
GGAAGACTTGGTCATTTAGAGGAAGTAAAAGTCGTAACAAGGTCTCCGTTGGTGAACCAGCGGAGGGATCATTACCGAGTGTAAAAACTCCCAAACCATTGTGAACCTACCACTGTTGCTTCGGCGGCCTCGCCCCGGGCGCGTTCGCGCGGCCCGGACCCAGGCGTCCGCCGGAGGCTCCAAACTCTTGTCTTTTAGTGTATTTCTGAGTGGCATAAGCAAATAAATCAAAACTTTCAGCAACGGATCTCTTGGTTCTGGCATCGATGAAGAACGCAGCTCTGAGCCAGATCGGAAGATC
+
CCCGGGGGGGGGGGGGGGGGGGGGGGGGGGGGGGGGGGGGGGGGGGGGGGGGGGGGGGGGGGGGGGGGGGGGGGGGGGGGGGGGGGGGGGGGGGGGGGGGGGGGGGGGGGGGGGGGGGGGGGGGGGGGGGGGGGGGGGGGGGGGGGGGGGGGGGGGGGGGGGGGGGGGGGGGGGCGGGGGGGFGGGGGGGGGGGGGGGGGGGGGGGGGGGGGGGGGGGGGGGGGGDGGGGGGGGGGGGGGGGGGGGEEGFFGGFGGGGGFCFFGGGGGG?FGFGFGFFFGFFF=C?:@FFF@FFFFFF(##
@M06045:235:000000000-JCY5N:1:1101:21035:3934 1:N:0:CTCAGA
GGAAGACTTGGTCATTTAGAGGAAGTAAAAGTCGTAACAAGGTTTCCGTAGGTGAACCTGCGGAAGGATCATTACAAAAAAGTAAGAGAAATTTTATTTCTCTTTGCTCGACCGTGTTTTTGCAAAAAAACCGACTGAGAAAATCTTTTGTGCATTGTAAAAACAAACAATTCGCGTTTAATTAGTCAGACTGATGTACTTTTTGAGTTTTCGTAAGGCAAAATAAACCTTGCAAGTAAGAAAACATAAAAATAACTTTTAACAATGGATCTCTTGGCTCTCGCATCGATGAAGAACGCAG
+
CCCGGGGGGGGGGGGGGGGGGGGGGGGGGGGGGGGGGGGGGGGGGGGGGGGGGGGGGGGGGGGGGGGGGGFGGGGGDFGGGGFFGGGGG8FGGGGGGGGGGGGGGGGCFDGGGGGGGFGGGGGGGGGGGGGGG@GGGGGGGGGEGGGGGGGFGDFFDGGGGGGGGGGGGGFGGGEGBEFFGGGFGGGGGGGGGGGGGGGGGGGGGGGEFFGDGGGFGGGG8EGGGGGGG?FDF6FGG7FGGGGGGFGGGGGCFGGGGGGCGGGGFGGFC1=:=C?F=@6DFF:@<5B>@F@FFF9F:64##
@M06045:235:000000000-JCY5N:1:1101:18727:3938 1:N:0:CTCAGA
GGAAGACTTGGTCATTTAGAGGAAGTAAAAGTCGTAACAAGGTTTCCGTAGGTGAACCTGCGGAAGGATCATTAGTGAATTAAACATGCTTGGTGTCTTCGCTTCGGCAAGGCCCTTGCTTAAATCACATCCTAACACCTGTGAACTGTAAGACGTATGATGAGGTCTTTGGCCAAGTCATCGTCTGCCCATTTTTAACAAACAATTAATGTAACAAACGTAGTCTTATTATAACCTAATAAAACTTTCAACAACGGATCTCTTGGCTCTCGCATCGATGAAGAACGCAGCTCTGAGTAAA
+
CCCGGGGGGGGGGGGGGGGGGGGGGGGGGGGGGGGGGGGGGGGGGGGGGGGGGGGGGGGGGGGGGGGGGGGGGGGGGGGGGGGGGGGGGGGGGGGGGGGGGGGGGGGGGGGGGGGGGGGGGGGGGGGGGGGGGGGGGGGGGGGGGGGGGGGGGGGGGGGGGGGGGGGGGGGGGGGGGGGGGGGGGGGGGGGGGGGGGGGGGGGGGGGGGGGGGGGGGGGGGGGGGGGGGGGGGGGGGGGGGGGGGGGGGGGGGGGGGGDGGGGGGGGGGFFGFGEGFFFGFFFFFFFFFFF:FFFFFF4##
@M06045:235:000000000-JCY5N:1:1101:10062:3946 1:N:0:CTCAGA
GGAAGACTTGGTCATTTAGAGGAAGTAAAAGTCGTAACAAGGTTTCCGTAGGTGAACCTGCGGAAAGATCATTATCGAGTTGAGGGTCGCCCTCGCGCGCCCGAACCTCCCAACCCTGTGTCTACCACACCTTGTCGTTGCTTCGGCGGACCGGCCGCGCGTTTCGTGACCAACTGGTCGCACGCCGGCCGCCGGGGGCCCTTCGTGCCCCTGGAGAGCGTCCGCCGATGGCCCAACCACACAAACTCTTGTACCGAAAAGTGTCGTCTGAACGAAAACAAGTGATTGTATACTCAAACTC
+
CCCGGGGGGGGE<FEFGGF,CEEEGGEGGGGCFGGGFGFFFG6@F9,F@CB7FEFGGEFGFGGGGGGGGFFFGGGGGFFFCCFGGGGFGFGCGFGCFEGGGGGDFEGGEFGGGGGGGGGGGFDEGGGGGGGGGGGGGG7B:FGFFGGGGGGFEEGGDCFFF<FEGD:FFF:FFDGGFGGGGDGGGGGGGGDDEGEGGGDEGCGGGGG5*C8C*ACCCEA?CE2>EEEEGEDC7FC@E5/5*CE5CFGGGGGG:<:EC)/*02*?7*/CDF8:@C;D37?GF:=FGF4?@F?F4*.92>3##
@M06045:235:000000000-JCY5N:1:1101:14205:3954 1:N:0:CTCAGA
GGAAGACTTGGTCATTTAGAGGAAGTAAAAGTCGTAACAAGGTCTCCGTTGGTGAACCAGCGGAGGGATCATTACCGAGTACTATAACTCATAACCCTTTGTGAACCTTTATACCTGTTGCTTCGGCGGCGCGCCTCCCGGGGCGTGCCCGCCGGTATCATCAGAATCTCTGTTCGAACCCGACGATACTCCTGAGTGTTCTAAGCGAACTGTTAAAACTTTCAACAACGGATCTCTTGGCTCCAGCATCGATGAAGAACGCAGCTCTGAGCCAGATCGGAAGAGCACACGTCTGAACTTT
+
CCCGGGGFGCGFFGGGGGGGGGGFGGGGGGGGGEGGGGGG<EFGFFEEGG@FGGGGGGGGGGGEGGGCFCGGGFGGGGGGGGGGGFEDFEFGGGGFGGGGGGGFGGFGGGGGGGFGFGGGGGGGGGGGGGGGGDGG@GEEC@EFGGGGFGGGGGGGGGGGGGGGFGGGGGGGGGGGGGGGGEEGGCFEGG<EGEFFGGGFGGGGGGGGGGGGFGGGGGGGFEEGFFGFGCEEEEFCFGE=GGGGFFCFGGGDCFG7FGGGGDGGD7FDGFFG@FFGFFFGBF3)07?FFFFFFFBFFF)##
@M06045:235:000000000-JCY5N:1:1101:17457:3967 1:N:0:CTCAGA
GGAAGACTTGGTCATTTAGAGGAAGTAAAAGTCGTAACAAGGTTTCCGTAGGTGAACCTGCGGAAGGATCATTCATAATCAAGTGTTTTTATGGCACTTTCAAAAATCCATATCCACCTTGTGTGCAATGTCATCTCTCTGGGGGCTGCCGGCTGTCAAAAGCCGTGTGGTCACCTTTGGGATTTATATCTACTCAGAACTTTAGTGATTTTGTCTGAAGCATATTATGAATACTTAATTCAAAATACAACTTTCAACAACGGATCTCTTGGCTCTCGCATCGATGAAGAACGCAGCTCCC
+
CCCGGGGFCFGFGGGGGGGGGGGGGGGGGFGGGGGDFGFFEGGGGGFGGGGGGGCGGGGGGGGGGGGGGGGGGGGGGGGGGGGGGFFGGGGGGGGGGGGGGGGGGGGDFFGGFFGGGGGGGGGGGGGFGGGFFGFGEDFGGGFGGGGGGFGGGFGGGGGGGGGGGGGFGGGGGGGGGGGGGC7FFGDGDFAFGGGFG9EGGGGFGGGGGGGGFGGGGGGGGCGFGGGGFG@FGGGCFFGFFGGGGGGGD=FGFCGFFGGGGGGGGGGGGFFFFFFGFFFGAFDFGFFFFFFFFFFEFB:##
@M06045:235:000000000-JCY5N:1:1101:6091:3974 1:N:0:CTCAGA
GGAAGACTTGGTCATTTAGAGGAAGTAAAAGTCGTAACAAGGTCTCCGTTGGTGAACCAGCGGAGGGATCATTACAGAGTTGCAAAACTCCCAACCCTTTGTGAACGAACTAGTCAGTTGCCCCGGCGGGGAGCCCTTCAGGGGGTAGCCCGCCGGAGGACCACTAAACTCTTGAATTTTTGGCCTCTCTGAGTGATTACACAATGAATCAAAACTTTCAACAACGGATCTCTTGGTTCTGGCATCGATGAAGAACGCAGCTCTGAGGAAGATCGGAAGAGCACACGTCTGAACTCCAGCC
+
CCCGGGGGGGGGGGGEGGFGGGFGGGGGGG-CFGGGGGGGGGGGGGGFFFGGGGGGGGGGGGDGGGGFEGGGGGGGGGGGGGGGGGGGGGGGFGGGGGFGGGGGGGGGGGGGGGGGGFEGGCGGGGGGGGCGGGCCEGGGGGGGGEGGGFGFDGGGGGGGGGGGFFGGGGGGGGGGGGGGFGGCEFD88FGGGGGGF+<?CFGGGGGGGC@CFGGGFGGGGGGGGGGDCEGGGGGGGFGGGGFGGGGGGGGDGGGGGGDGGGFGGGGGGFFC?FFGF>@5>?6>CF@83<@FFFF=3:3##
@M06045:235:000000000-JCY5N:1:1101:18531:3974 1:N:0:CTCAGA
GGAAGACTTGGTCATTTAGAGGAAGTAAAAGTCGTAACAAGGTCTCCGTTGGTGAACCAGCGGAGGGATCATTACCGAGTTTACAACTCCCAAACCCCTGTGAACATACCTATACGTTGCCTCGGCGGATCAGCCCGCGCCCTGTAAAAAGGGATGGCCCGCCCGAGGACCCTAAACTCTGTTTTTAGTGGAACTTCTGAGTAAAACAAACAAATAAATCAAAACTTTCAACAACGGATCTCTTGGTTCTGGCATCGATGAAGAACGCAGCTCTGAGGGAGATCGGAAGAGCACACGTCTG
+
CCCGGGGGGGGGGGGGGGGGGGGGGGGGGGGGGGGGGGGGGGGGGGGGGGGGGGGGGGGGGGGGGGGGGGGGGGGGGGGGGGGGGGGGGGGGGGGGGGGGGGGGGGGGGGGGGGGGGGGGGGGGGGGGGGGGGGGGGGGGGGGGGGGGGGGGGGGGFGGGGGGGGGGGGGGGGGGGGGGGGGGGGGFGGGGGGGGFGGGGGGGGGGFGGGGGGCFGGGGGGGGGGGGGGGGGGGGGGGGGCFGFFGGGGGGFGGGGGCCFFGDGDGGGGBD<FFFGFFFGEFFFGFFFFFFFFFBFFF0##
@M06045:235:000000000-JCY5N:1:1101:23999:3995 1:N:0:CTCAGA
GGAAGACTTGGTCATTTAGAGGAAGTAAAAGTCGTAACAAGGTCTCCGTTGGTGAACCAGCGGAGGGATCATTACCGAGTTTACAACTCCCAAACCCCTGTGAACATACCACTTGTTGCCTCGGCGGATCAGCCCGCTCCCGGTAAAACGGGACGGCCCGCCAGAGGACCCCTAAACTCTGTTTCTATATGTAACTTCTGAGTAAAACCATAAATAAATCAAAACTTTCAACAACGGATCTCTTGGTTCTGGCATCGATGAAGAACGCAGCTCTGAGGCAGATCGGAAGAGCACACGTCGG
+
CCCGGGGGGGGGGGGGGGGGGGGGGGGGGGGGGGGGGGGGGGGGGGGGGGGGGGGGGGGGGGGGGGGGGGGGGGGGGGGGGGGGGGGGGGGGGGGGGGGGGGGGGGGGGGGGGGGGGCGFGGGGGEGGGGGDFGGGGCGGGGGGGGGGGGFGGGGGGGGGGGGGFGGGGGGGGGG?GGGGGGGFGGCGGFGF9FGGGGGFDFGGGGGGGFFGFGGG7EFFGDFFGFG9++<FDFFGGGDGF=GGDFFCGGFGFGGGC<5::F7CF57CGBDFFFFG45>/)77?F:5777;?65:>9F:##
@M06045:235:000000000-JCY5N:1:1101:16300:4028 1:N:0:CTCAGA
GGAAGACTTGGTCATTTAGAGGAAGTAAAAGTCGTAACAAGGTTTCCGTAGGTGAACCTGCGGAAGGATCATTCATAATTGGGTGTTTTATGGCACTCTTTAAAAAAATCCATATCCACCTTGTGTGCAACGTTTTTGAACTCTCTCTGGCATTAAAAAGCCAAGAGGGTTTGATTAACTTAACACCTTTAAAGCAGTTTGTCTGAATATCTATTTCTGAATAAACATAATTCAAAAATACAACTTTCAACAACGGATCTCTTGGCTCTCGCATCGATGAAGAACGCAGCTCTGAGAGATG
+
CCCGGGGGFGFGGGGGFFGFGGGGGGGGGGGGGGGGGGFEGGGGGGGGGGGGFFGFGGGGGGGGGEGDEFFGAFFGGGGGGFGGGGGGGDFFGGFGGGGGGGGGGGG+CEFFGGGGGGGGGGGGGGGGGGGGFFFD?FGGGGGGGFGGGGGGGFDDFFGGGFGGGGGGGFCFEF9FFGGFGGGGGGGGGGGGGGAFCGGGGGGGGGGGGFGGGFGFGFGCEFFE<FFGFFGGGGGFDCFGGGGF4CEFGGGGGGG5D?4CFGGGFFFFGFFGFGFCA4676AAFG)5>>EFFFFFF<?1##
@M06045:235:000000000-JCY5N:1:1101:19514:4031 1:N:0:CTCAGA
GGAAGACTTGGTCATTTAGAGGAAGTAAAAGTCGTAACAAGGTTTCCGTAGGTGAACCTGCGGAAGGATCATTACCTAGAGTATTGTAGGCTTTGTCCTGCTGTCTCTTACCCATGTTTTTTGAGTACTTACGTTTCCTCGGCGGGTTCGCCCGCCGATTGGACAATTTAAACCCATTGCAGTTGCAATCAGCGTCTGAAAAACTTTAATAGTTACAACTTTCAACAACGGATCTCTTGGTTCTGGCATCGATGAAGAACGCAGCTCTGAGACAGATCGGAAGAGCACACGTCTGAACCCA
+
CCCGGGGGGGGGGGGGGGGGGGGGGGGGGGGGGGGGGGGGGGGGGGGGGGGGGGGGGGGGGGGGGGGGGGGGGGGGGGGGGGGGGGGGGGGGGGGGGGGGGGGGGGGGGGGGGGGGGGGGGGGGGGGGGGGGGGGGGGGGGGGGGGGGGGGGGGGGGGGGGGGGGGGGGGGGGGGGGGGGGGGGGGGGGGGGGGGGGGGGGGGGGGGGGGGGGGGGGGGGGGGGGGGGGGGGGGGGGGGGGGGGGGGGGGGGGGGEGGGGGGGGG9<FGFFGFGFGFFFGFFFFGFFFFFFFFFFFFF(##
@M06045:235:000000000-JCY5N:1:1101:18865:4037 1:N:0:CTCAGA
GGAAGACTTGGTCATTTAGAGGAAGTAAAAGTCGTAACAAGGTCTCCGTTGGTGAACCAGCGGAGGGATCATTACCGAGTTTACAACTCCCAAACCCCTGTGAACATACCTATACGTTGCCTCGGCGGATCAGCCCGCGCCCCGTAAAAAGGGACGGCCCGCCCGAGGACCCCTAAACTCTGTTTTTAGTGGAACTTCTGAGTAAAACAAACAAATAAATCAAAACTTTCAACAACGGATCTCTTGGTTCTGGCATCGATGAAGAACGCAGCTCTGAGTCAGATCGGAAGAGCACACGTGA
+
CCCGGGGGGGGGGGGGGGGGGGGGGGGGGGGGGGGGGGGGGGGGGGGGGGGGGGGGGGGGGGGGGGGGGGGGGGGGGGGGGGGGGGGGGGGGGGGGGGGGGGGGGGGFGGGGGGGGGGGGGGGGGGGGGGGGGGGGGGGGGGGGFGGGGGGGGGGGGGGGGGGGGGGGGGGGGGGGGGGGGGGGGGGGGGGGGGGGGGGGGGGGGGGGGGGGGGGGGGGGGGGGGGGGGGGGGGGGGGGGGFGGGGGGGFFFGGGGGDGGGGGFGGGDG:@GFGB>FFFG?B?FGFFFEFF@FFFFFF4##
@M06045:235:000000000-JCY5N:1:1101:6057:4054 1:N:0:CTCAGA
GGAAGACTTGGTCATTTAGAGGAAGTAAAAGTCGTAACAAGGTAACCGTAGGTGAACCTGCGGTTGGATCATTAACAAATTATTTAGGCCCCTGGGTGCGCCAAAAGGGCGAAGGGGGGGAAACCTAAACATTTGTGTGCACTATATCTATCCTTGGCAGTTCGAGTGTCCTGGGTTGCGTAACTGCCTCAGGTACCTACCGATGCTTTACCCTTGGGTATTGCTGAAGTTGGGCTGCCGCCTTTTGAACAAACCTTCTGGATCTTTATTTGGCTGAATTTGTTTGATCTTTATGATTTCC
+
CCCGGCFGCEFFDFFE<@@,CEAFAFGGFCF,,B,CC,C9FFFFGGAF@@FG9;C@FGGGCCF@:@@F,,,9CCF9C9FAFEGGGGGG<<:FF?FGFG7+78FG==CB:,@FCE>GFGG5>*A8;CF8CF9,:,3AEF8<7,<8<C0<C,<+8:CCCFFGF+<;;:<C?F<+7AA0*:8EGGEDFEGCF60CCCC?9F96*/C*;:C?FG++++2:FGEF60@C@E9CC:2AEC*AEEE553:*:*<>>4C75:**:679*:7**7D7:=FF4*0*569760=F*77/**9**=<F44)##
@M06045:235:000000000-JCY5N:1:1101:21451:4124 1:N:0:CTCAGA
GGAAGACTTGGTCATTTAGAGGAAGTAAAAGTCGTAACAAGGTTTCCGTAGGTGAACCTGCGGAAGGATCATTCATAATAAGTGTTTTATGGCACTTTTTAAATCCATATCCACCTTGTGTGCAATGTCAGTCGATCTTCTTCATGGAGATCGACCAAACATCAACCTTTATTTTTTAACTCTTTGTCTGAAAAATATTATGAATAAACAATTCAAAATACAACTTTCAACAACGGATCTCTTGGCTCTCGCATCGATGAAGAACGCAGCTCTGAGCCAGATCGGAAGAGCACACGTCTGG
+
CCCGGGGGGGGGGGGGGGGGGGGGGGGGGGGGGGGGGGGGGGGGGGGGGGGGGGGGGGGGGGGGGGGGGGGGGGGGFGGGGGGGGGGGGGGGGGGGGGGGGGGGGGGGGGGGGGGGGGGGGGGGGGGGGGGGGGGGGGGGGGGGGGGGGGGGGGGGGFFFGGGGGGGGGGGGGGGGGGGGGGGGGGGGGGGGGGFFFGGGGGGGGGFGGGGGGGGGGGGGGGGGGGFFG7CC>FECEGGGGGGG4CEGGGGGGGGECFGGFF+CGGGGGFFGFFFGFFFGAFFFGFBEFFFFFFFFFF:##
@M06045:235:000000000-JCY5N:1:1101:9663:4146 1:N:0:CTCAGA
GGAAGACTTGGTCATTTAGAGGAAGTAAAAGTCGTAACAAGGTCTCCGTTGGTGAACCAGCGGAGGGATCATTACCGAGTTATTACTCCAAACCCTTTGTGAACCTTACCTTTTTGTTGCTCGGCGCACCGCGGGCCGCGGCTTCGGCCCGTCCCGCAGCGCGCCAGAGGACCCAACTCTTCAATTTATAGCGTACCTTCTGATTTACAAAACAAACAAGTTAAAACTTTCAACAACGGATCTCTTGGTTCTGGCATCGATGAAGAACGCAGCTCTGAGTGAGATCGGAAGAGCACACGGT
+
CCCGGGGGGGGGGGGGGGGGGGGGGGGGGGGGGGGGGGGGGGGGGGGGGGGGGGGGGGGGGGGGGGGGGGGGGGGGGGGGGGGGGGGGGGDGGGGGGGGGGGGGGGGGGGGGGGGGGGGGGGGGGDGGGGGGGGGGGGGEGDGEGGGGGGGGGFGGGGEGGGGGGGGGGGGGGGGGGGGGGGGGGGGGGGGGGGGGGGGGGGGFG?EGECGGGGGGGGGFFGGGGGGDGGGGGGGGGGEGE<7CFGG+CC:7CGGGGGG6<FGGC:CFGDFGECFGF4FFFFFBC?>5@DD@4?:FFB(##
@M06045:235:000000000-JCY5N:1:1101:11417:4169 1:N:0:CTCAGA
GGAAGACTTGGTCATTTAGAGGAAGTAAAAGTCGTAACAAGGTTTCCGTAGGTGAACCTGCGGAAGGATCATTACCTAGAGTATTGTAGGCTTTGTCCTGCTGTCTCTTACCCATGTTTTTTGAGTACTTACGTTTCCTCGGCGGGTTCGCCCGCCGATTGGACAATTTAAACCCATTGCAGTTGCAATCAGCGTCTGAAAAACTTTAATAGTTACAACTTTCAACAACGGATCTCTTGGTTCTGGCATCGATGAAGAACGCAGCTCTGAGCCAGATCGGAAGAGCACACGTCTGAACCGT
+
CCCGGGGGGGGGGGGGGGGGGGGGGGGGGGGGGGGGGGGGGGGGGGGGGGGGGGGGGGGGGGGGGGGGGGGGGGGGGGGGGGGGGGGGGGGGGGGGGGGGGGGGGGGGGGGGGGGGFGGGGGGGGGGGGGGGGGGGGGGGGGGGGGGGGGGGGGGGGGGGGGGGGGGGGGGGGGGGGGGGGGGGGGGGGGGGGGEGGGGGGGGGCGGGGGGGGGGGGGGGGGGGGGGGGGGGGGFFGGGGGGGGGGGGDCD<FGGGGGGGGGGGGGGFGFFGFGFGFFFGFFFFGFFFFFFFFFF=<:(##
@M06045:235:000000000-JCY5N:1:1101:24428:4200 1:N:0:CTCAGA
GGAAGACTTGGTCATTTAGAGGAAGTAAAAGTCGTAACAAGGTTTCCGTAGGTGAACCTGCGGAAGGATCATTCATAATTGAGTGTTTTATGGCACTCTTTAAAAAAATCCATATCCACCTTGTGTGCAACGTTTTTGAACTCTCTGGCATTAAAAAGCCAAGAGGGTTTGATTAACTTAACACCTTTAAAGCAGTTTGTCTGAATATCTATTTCTGAATAAACATAATTCAAAAATACAACTTTCAACAACGGATCTCTTGGCTCTCGCATCGATGAAGAACGCAGCTCTGAGAGAGAAA
+
CCCGGGGGGGGGGGGGGGGGGGGGGGGGGGGGGGGGGGGGGGGGGGGGGGGGGGGGGGGGGGGGGGGGGGGGGGGGGGGGGGGGGGGGGGGGGGGGGGGGGGGGGGGGGGGGGGGGGGGGGGGGGGGGGGGGGGGGGGGGGGGGGGGGGGGGGGGGGGGGGGGGGGGGGGGGFGGGGGGGGGGGGGGGGGGGGGGGGGGGGGFGGGGGGGGGFGGGGGGGGGGGGGGGGGGGGGGGGGGGGGGGGGGGGGGGDGGGGGGGGGGFCGGFGFFC:DFGFFFGFFFFGFFFAFFFFFA::82##
@M06045:235:000000000-JCY5N:1:1101:14799:4201 1:N:0:CTCAGA
GGAAGACTTGGTCATTTAGAGGAAGTAAAAGTCGTAACAAGGTCTCCGTTGGTGAACCAGCGGAGGGATCATTACCGAGTTTACAACTCCCAAACCCCTGTGAACATACCTTTATGTTGCCTCGGCGGATCAGCCCGTTCCTCGGAACGGCCCGCCGCAGGACCCTAAACTCTGTTTTTAGTGGAACTTCTGAGTAAAAAAACAAATAAATCAAAACTTTCAACAACGGATCTCTTGGTTCTGGCATCGATGAAGAACGCAGCTCTGAGACAGATCGGAAGAGCACACGTCTGAACTCCTA
+
CCCGGGGGGGGGGGGGGGGGGGGGGGGGGGGGGGGGGGGGGGGGGGGGFGGGGGGGGGGGGGGGGGGGGGGGGGGGGGGGGGGGGGGGGGGGGGGGGGGGGGGGGGGGGGGGGGGGGGGGGGGEGGGGGGGGGGGGGGFGGGGGGGGGGGGGGGGGGGGGGEGGGGGGGGGGGGGGGGGGGGGGGGGGGGGGGGGGGGGGGGGGGGGGGGGGGGFGGGGGGGGGGGGGGGEGGGGGGGGGGGGGFFFGGGGGGGGGFGGGGGGFGGGGFFFFFGFGFFDG:FF?DFFFFFFF3=>FFFB##
@M06045:235:000000000-JCY5N:1:1101:25401:4207 1:N:0:CTCAGA
GGAAGACTTGGTCATTTAGAGGAAGTAAAAGTCGTAACAAGGTCTCCGTTGGTGAACCAGCGGAGGGATCATTACAGAGTTGCAAAACTCCCAAACCATTGTGAACGTTACCTTTACCGTTGCTTCGGCGGGCGGCCCGGGTCCTGCCCGGCGCCCCTCGGCCCTCGCGGGCGCCCGCCGGAGGTAAACCAAACTATTGCATTGTATGGCCTCTCTGAGTCTTCTGTACTGAATAAGTCAAAACTTTCAACAACGGATCTCTGGGTTCTGGCATCGATGAAGAACGCAGCTCTGAGTGAAG
+
CCCGGGGGGGGGGGGGGGGGGGGGFFGGGGGGGGGGGGGGGFFFGGGGGFCCFGGGGGGGGGGGGGGGGGGGGGGGGGGGGFGGGGGGGGGFGGGFGGGCFGAFCGGFGGGGGGFFGGGGGGGGGGFFEFF@FGDC@FEFFGGGGGGGGGGGGGGGGGG:FG7<7:FEG7?EEEGGCEGGDEGGG6@CFCEGGGGGFGFFFFGGGGFFG5AFF+;<93<@ECECGGG++<9FGGFFC:C?FFF=CFGGCGGGGGGGGGG?:C**007<FF=FFGFGFFFF6BF:<BEFFD59FF<F42)##
@M06045:235:000000000-JCY5N:1:1101:9983:4213 1:N:0:CTCAGA
GGAAGACTTGGTCATTTAGAGGAAGTAAAAGTCGTAACAAGGTCTCCGTTGGTGAACCAGCGGAGGGATCATTACCGAGTTATTACTCCAAACCCTTTGTGAACCTTACCTTTTTGTTGCTCGGCGCACCGCGGGCCGCGGCTTCGGCCCGTCCCGCAGCGCGCCAGAGGACCCAACTCTTCAATTTATAGCGTACCTTCTGATTTACAAAACAAACAAGTTAAAACTTTCAACAACGGATCTCTTGGTTCTGGCATCGATGAAGAACGCAGCTCTGAGATAGATCGGAAGAGCACACGCA
+
CCCGGGGGGGGGGGGGGGGGGGGGGGGGGGGGGGGGGGGGGGGGGGGGFGGGGFGGGGGGGDGGGGGGGGGGGGGGGGGGGGGGGGGGGGEGGGGGGGGGGGGGGGGGGGGGGGGGGGGGGGGGGGGGGGGGGGGGGGGGCEGGGGGGGGGGGGGGGCFGGGGGGGGFGGGGGGGGGGGGGGCFGGGGGGGGGGGGGGGGGGGGGGGGGGGGFGGGGGG=EEGGGGGE@:<CEFEGFGGDCGCFFGC6>FGGGGGG7*/:FDCCF7DFGDDGF<F>6BF74@FFGFFE3BBFFFFFFF(##
@M06045:235:000000000-JCY5N:1:1101:10715:4227 1:N:0:CTCAGA
GGAAGACTTGGTCATTTAGAGGAAGTAAAAGTCGTAACAAGGTCTCCGTTGGTGAACCAGCGGAGGGATCATTACCGAGTTTACAACTCCCAAACCCCTGTGAACATACCTACAACGTTGCCTCGGCGGCTCCCCGCTTCCCCGTAAAACGGGAGCGGCCCGCCAGAGGACCCAACAAACTCTGTTATTTTCAGTATCTTCTGAGTAAAAACACAATCAATTAAAACTTTCAACAACGGATCTCTTGGTTCTGGCATCGATGAAGAACGCAGCTCTGAGCTAGATCGGAAGAGCACACCTC
+
CCCGGGGGGGFGGGGGGGGGGGGGGGGGGGFGGGGGGGGGGGGGGGGGGGEGGGGGGGGGGGGGGGEGGGGGGGGGGGGGGGGGGGGGGGGGGGGGGGGGGGGGGGGGGGGGGGGGGGGGGGGGGGGGGGEGGGGGGDGGGGGGGGGGGGGGGGGGGGGEGGGGGGFGGGGDGGGGGGGEBGCGGGFGGGGGFCCFGFGGGGGGGCFGGFFC5CFF9FGGGGGGGFCCCF7:9CEFGEDD5C<FFG<?2>DGGGG6CCDFG>CG7DDCD>BGF5?C?FFG=FFF>6@FFEE:>FDF?0(##
@M06045:235:000000000-JCY5N:1:1101:14452:4236 1:N:0:CTCAGA
GGAAGACTTGGTCATTTAGAGGAAGTAAAAGTCGTAACAAGGTCTCCGTTGGTGAACCAGCGGAGGGATCATTATCGAGTTACAGAACTCCCAAACCTTTGTGAACATACCATCGTTGCTTCGGCGGGGACACCCGCCCCAGGACGCCCCGGCGCCCTGGGGAACCCGCCGGGGGACCCAAACTCTTGTTTCATTTTGGATACTCTGAGTATTATACAAATAAGCAATCAAAACTTTCAGCAACGGATCTCTTGGCTCTGGCATCGATGAAGAACGCAGCTCTGAGGGAGATCGGAAGAGC
+
CCCGGGGGGGGGGGGGGGGGGGGGGGGGGGGGGGGGGGGGGGGGGGGGGGGGGGGGGGGGGGGGGGGGGGGGGGGGGGGGGGGGGGGGGGGGGGGGGGGGGGGGGGGGGGGGGGGGGGGGGGGGGGGGGGGGGGGGGGGGGGGGGGGGGGGGGGGGGGGGGGGGGGGGGGGGGGGGGGGGGGGGGGGGGGGGGGGGGGGFGGGGGGGGGGGGGGGGGGCFGGGGGGGGGGGGGGGGGGGGGGGGGGGGGGGGGGGGFGGCGGGGGGGGGFFGFFFGFFFG@F6/CFFF@BB?@FFFFF1##
@M06045:235:000000000-JCY5N:1:1101:21764:4244 1:N:0:CTCAGA
GGAAGACTTGGTCATTTAGAGGAAGTAAAAGTCGTAACAAGGTCTCCGTTGGTGAACCAGCGGAGGGATCATTACCGAGTTATTACTCCAAACCCTTTGTGAACCTTACCTTTTTGTTGCTCGGCGCACCGCGGGCCGCGGCTTCGGCCCGTCCCGCAGCGCGCCAGAGGACCCAACTCTTCAATTTATAGCGTACCTTCTGATTTACAAAACAAACAAGTTAAAACTTTCAACAACGGATCTCTTGGTTCTGGCATCGATGAAGAACGCAGCTCTGAGACAGATCGGAAGAGCACACGAG
+
CCCGGGGGGGGGGGGGGGGGGGGGGGGGGGGGGGGGGGGGGGGGGGGGGGGGGGGGGGGGGGGGGGGGGGGGGGGGGGGGGGGGGGGGGGGGGGGGGGGGGGGGGGGGGGGGGGGGGGGGGGGGGGGGGGGGGGGGGGGGGGGGGGGGGGGGGGGGGGGGGGGGGGGGGGGGGGGGGGGGGGGGGGGGGGGGGGGGGGGGDGGGGGGGGGGGFGGGGGGGGGGGGGGGGGGDGGGGGDGGCD9FGGGC:CGGGGGGGGGGG**:?FGGGFFGFFFGFFFGFFFFGFFFE354>57FFF(##
@M06045:235:000000000-JCY5N:1:1101:11450:4257 1:N:0:CTCAGA
GGAAGACTTGGTCATTTAGAGGAAGTAAAAGTCGTAACAAGGTCTCCGTTGGTGAACCAGCGGAGGGATCATTACCGAGTACTATAACTCATAACCCTTTGTGAACCTTTATACCTGTTGCTTCGGCGGCGCGCCTCCCGGGGCGTGCCCGCCGGTATCATCAGAATCTCTGTTCGAACCCGACGATATTTCTGAGTGTTCTAAGCGAACTGTTAAAACTTTCAACAACGGATCTCTTGGCTCCAGCATCGATGAAGAACGCAGCTCTGAGTCAGATCGGAAGAGCATACGTCTGAACCCG
+
CCCGGGGGGGGGGGGGGGGGGGGGGGGGGGGGGGGGGGGGGGGGGGGGGGGGGGGGGGGGGGGGGGGGGGGGGGGGGGGGGGGGGGGGGGGGGGGGGGGGGGGGGGGGGGGGGGGGGGGGGGGGGGGGGGGGGGGGGGGGGGGGGGGGGGGGGGGGGGGGGGGGGGGGGGGGGGGGGGGGGGGGGGGGGGGGGGGGGGGGGGGGFGGCEGGGGGGGGGGGGGGFGGGFGGGD5CFGGC+>F<?EGGG?FGGGGGGGGGGGGGGGGCFGGBFGFGFGFFFGFFFFDFFFFFFFFF:?A?(##
@M06045:235:000000000-JCY5N:1:1101:24185:4270 1:N:0:CTCAGA
GGAAGACTTGGTCATTTAGAGGAAGTAAAAGTCGTAACAAGGTCTCCGTTGGTGAACCAGCGGAGGGATCATTACTGAGTGTTTTTTCCAACCTCATAACCCTATGTGAACCTTTATACCACGTTGCTTCGGCGGCGCGTTTCCCCCCCCGCGGGGGGCGTGCCCGCCGGCGATATCCAGTCTCTCAGTCAAGAACCGACGTTACTTCTGAGTGTTCTAAGCGAACTGTTAAAACTTTCAACAACGGATCTCTTGGTTCCAGCATCGATGAAGAACGCAGCTCTGAGTGAGATCGGAAGCT
+
CCCGGGGGGGGGGGGGGGGGGGGGGGGGGGGGGGGGGGGGGGGGGGGGGGGGGGGGGGGGGGGGGGGGGGGGGGGGGGGGGFGGGGGGGGGGGGGGGGGGGGGGGGGGGGGGGGGFFGGGGGGGGGGGGGGGGGGGGGGGGGGGGGGGGGGGGGGGGGGGGGGGGEGGGGGGGGGGGGGGGGCF9FGGGGGGGGGGGGGGGEGCGFFGGGGGCCCFFGCFGGGGGDFGGGGGGGGGGGGGGGGGGGGECGFFGFGFFFGGGGGGGGGGGFFF=FFGFFFGF?4?FF=*9=?7?FBF6:,##
@M06045:235:000000000-JCY5N:1:1101:19890:4281 1:N:0:CTCAGA
GGAAGACTTGGTCATTTAGAGGAAGTAAAAGTCGTAACAAGGTTTCCGTAGGTGAACCTACGGAAGGATCATTACAAATCTCGTGGTGGTGGTGTAGTGGGAGGGGGGAGAGCAATCTCTCTCCCCCTACGCACACATCATACATGTTAGCACGGGGGCCGAGAGGCCCTCGATGTTCACGCTTGTTTGTTTGACAGATTTAGTATGATGCAAAAAATGACAACTTTTAACAATGGATCTCTTGGCTCTTGCATCGATGAAGAACGCAGCTCTGAGCAAGATCGGAAGAGCACACGTCTGG
+
CCCGGGGGGGGGGGGGGGGGGGGGGGGGGGGGGGGGGGGGGGGGGGGGGGGGFGGGGGGGGGGGGGGGGGGGGGGGGGGGGGGGGGGGGGGGGGGGGGGGGGGGGGGGGGGGGGGGGGGGGGGGGGGGGGGGGGGGGGGGGGGGGGGGFGGGGGGGGGGGGGGGGGGGGGGGGGGGGGGGGGEGGGGGGGGGGGGGGEGGGGGGGGGGGGGGFFGGGGGGGGGGGGGGGGFGGGGGGGGGGGGGFGEGGGGGGGGGFGFGGGGGDDGGGFFFFGFGFB;FFF4>GDEFF@?FF>BF7:4##
@M06045:235:000000000-JCY5N:1:1101:21747:4293 1:N:0:CTCAGA
GGAAGACTTGGTCATTTAGAGGAAGTAAAAGTCGTAACAAGGTTTCCGTAGGTGAACCTGCGGAAGGATCATTCATGATTGAGTATTTTATGGCACTCTTTAAAAAAATCCATATCCACCTTGTGTGCAATGTTTTTGGACTCTCTGTACGTTGATATCCCTTTGGGTCCGATAGGACTTTAGGGGAAGGAAAACCTTAAGAGGGTTTGATTAACTTAACACCTTTAAAGCAGTTTGTCTGAATATCTATTTCTGAATAAACATAATTCAAAAATACAACTTTCAACAACGGATCTCTTTC
+
CCCGGGGGGGGGGGGGGGGGGGGGGGGGGGGGGGGGGGGGGGGGGGGGGGGGGGGGGGGGGGGGGGGGGGGGGGGGAFGGGGGGGGGGGGGGGGGGGGGGGGGGGGGGGGGGGGGGGGGGGGGGGGGGGGGGGGGGGGGGGGGGGGGGGGGGGGGGGGGGGGGGGGGGGGGGGGGGGGGDFGGGGGGGGGGGEGGGFFGGGGGGGGGGGGFGGEFGGGGGGGGGGGGGGGGGGGGGGGGGGGGGGGGGGGGGGGGGGGGGGGGGGGGGGFFGFGFGFFFGFFFFGFFFFFFFFFFFFFD##
@M06045:235:000000000-JCY5N:1:1101:16188:4301 1:N:0:CTCAGA
GGAAGACTTGGTCATTTAGAGGAAGTAAAAGTCGTAACAAGGTTTCCGTAGGTGAACCTGCGGAAGGATCATCCATAATTGAGTGTTTTATGGCACTCTTTAAAAAAATCCATATCCACCTTGTGTGCAATGTTTTTGGACTCTCTGTACGTTGATATCTCTTTGGGTCCGATAGGACTTTAGGGGAAGGAAAACCTTAAGAGGGTTTGATTAACTTAACACCTTTAAAGCAGTTTGTCTGAATATCTATTTCTGAATAAACATAATTCAAAAATACAACTTTCAACAACGGATCTCTTCC
+
CCCGGGGGGFG@FFEFGFGGGGGGGEEFGGGGGEFGGG<GGGGFEGGGFGGGFCFGGGGGGDEGCG:EDGCGFGGGGFGFDGGFGFGGGFGFFFCFEGGEFGGCFCFEGGGFGDCFGGGFGGGGGGGGGGFGA?FAFDEGGFGGGGGGCAFFGGFFCFGGGGGGGGGFFFF@BFFCGG8CFFGGGE7CEGFCGGGGGGGGGGGGGGGEGGFEEEGF@<CFGGGFF?CCCCFFE>B=CGGGFGGFGGFGGGGFGGGF:DFG:CF>DGGFFFFGFGAFFFFGFAC@71;AFFFFFEFFBFF##
@M06045:235:000000000-JCY5N:1:1101:17430:4306 1:N:0:CTCAGA
GGAAGACTTGGTCATTTAGAGGAAGTAAAAGTCGTAACAAGGTCTCCGTTGGTGAACCAGCGGAGGGATCATTACAGAGTCTTCTGAACTCCAAACCATTGTGAACATATCATGTTGCTTCGGCGGGATGCCGGGTGGACCAGCGCCCCCGCGCCGCCCGCCGGAGGCCAAACTCTTGTTTTCTAGCGGAATCTTCTGAGTCTTTATAAATAAGCAATCAAAACTTTCAGCAACGGATCTCTTGGCTCTGGCATCGATGAAGAACGCAGCTCTGAGTCAGATCGGAAGAGCACACGTCTGA
+
CCCGGGGGGGGGGGGGGGGGGGGGGGGGGGGGGGGGGGGGGGGGGGGGGGGGGGGGGGGGGGGGGGGGGGGGGGGGGGGGGGGGGGGGGGGGGGGGGGGGGGGGGGGGGGGGGGGGGGGGGGGGGGGGGGGGGGGGGGGGGGGGGGGGGGGGGGGGGGGGGGGGGGGGGGGGGGGGGGGGGGGGGGGGGDGGGGGGGGGGGGGGGGGGGGGGGGGGGGGGGGGGGGGGGGGGGGGGGGGGGGGGGGGGGGGGGGGGGGGGGGGGGGGGGE?GFGFFFFFGFFFFGFFFFFFFFFFEBF0##
@M06045:235:000000000-JCY5N:1:1101:23259:4339 1:N:0:CTCAGA
GGAAGACTTGGTCATTTAGAGGAAGTAAAAGTCGTAACAAGGTCTCCGTTGGTGAACCTGCGGAAGGATCATTACAGTGTCGGCACGGCGGCCTCCGGGTCGCCCGCTACTGACCACCCTTGTCTACCTTAACCACTGTTGCTTCGGCAGGCCGGGCCGCCCCCGCGAGGGGGTGGCACGCCTGAGGCCCAGGCTTAACCGCCGCTCAGGGCAGCGCCTGCCGGAGGATTAGTTGAAACTCTTTGCTGATTAGTGACAATTCTGAGTCTTTGATCAATAGTCAAAACTTTCAACAACGGTG
+
CCCGGGGGGGGGGGGGGGGGGGGGGGGGGGGGGGGGGGGGGGGGGGGGGGGGGGGGGGGFGGGGGGGGFGGGGGGGGGGGGGGGGGGGGGGGGGGGGGGGGGGGGGGGGGGGGGGGGGGGGGGGGGGGGGGGGGGGGGGGGGGGGGGGGGGGGGGGGGGGGGGGGGGGGGGGGGGGGGGGGGGGGGFGGGGGGGGGGGGGGGGGG5EDGGFEFGGGGGEGFGGGGGGGCFGGGGD+<9FFF=FGGGGGGGFGG7:EDGGEGGGGGGGFGF=>@FF79?FFFFFF7BFF8FFFFF?FFFB##
@M06045:235:000000000-JCY5N:1:1101:13958:4361 1:N:0:CTCAGA
GGAAGACTTGGTCATTTAGAGGAAGTAAAAGTCGTAACAAGGTCTCCGTTGGTGAACCAGCGGAGGGATCATTACCGAGTACTATAACTCATAACCCTTTGTGAACCTTTATACCTGTTGCTTCGGCGGCGCGCCTCCCGGGGCGTGCCCGCCGGTATCATCAGAATCTCTGTTCGAACCCGACGATATTTCTGAGTGTTCTAAGCGAACTGTTAAAACTTTCAACAACGGATCTCTTGGCTCCAGCATCGATGAAGAACGCAGCTCTGAGTGAGATCGGAAGAGCACACGTCTGAACTGC
+
CCCGGGGGGGGGGGGGGGGGGGGGGGGGGGGGGGGGGGGGGGGGGGGGGGGGGGGGGGGGGGGGGGGGGGGGGGGGGGGGGGGGGGGGGGGGGGGGGGGGGGGGGGGGGGGGGGGGGGGGGGGGGGGGGGGGGGGGGGGGGGGGGGGGGGGGGGGGGGGGGGGGGGGGGGGGGGGGGGGGGGGGGGGGGGGGGGGGGGGGGGGGGGGGGGGGGGGGGGGGGGGGGGGGGGGGGGGGGGGGGGGGGGGGGGGGGGGGGGGGGGGGGFGGGFFGFGFGFFFG:DEFGFF@FFFFFFFFBF)##
@M06045:235:000000000-JCY5N:1:1101:24798:4387 1:N:0:CTCAGA
GGAAGACTTGGTCATTTAGAGGAAGTAAAAGTCGTAACAAGGTTTCCGTAGGTGAACCTGCGGAAGGATCATTACAGAGGAGCCCGCGCGTCCGCGCACGGGCTCCACGAGATAGAACCCCTGTCTTTGTTTACCACCGTTTCCTCGGCGGGTCCGCCCGCCAGCGAGGACAACCCAAAACCTTTTGTAGTTAGAAGTAACCGTCTGAAAACAAATCGTTTAAAACTTTCAACAACGGATCTCTTGGTTCTGGCATCGATGAAGAACGCAGCTCTGAGCCAGATCGGAAGAGCACACGTAG
+
CCCGGGGGGGGGGGGGGGGGGGGGGGGGGGGGGGGGGGGGGGGGGGGGGGGGGGGGGGGGGGGGGGGGGGGGGGGGGGGGGGGGGGGGGGGGGGGGGGGGGGGGGGGGGFGGGGGGGGGGGGGGGGGGGGGGGGGGGGGGGGGGGGGGGGGGGGGGGGGGGGGGGGGGGGGGGGGGGGGGGGGGGGGGGGGGGGGGGGGGGGGGGGGGGFGGFGGGGGGGGGGGGGGGGGGGGGGGGGGGGFGGGGGGGGGFGGGGGGGGGGGGGGGGGFFG?FFC??FGFFFFGFFFEEFFFFFFFB3##
@M06045:235:000000000-JCY5N:1:1101:14199:4389 1:N:0:CTCAGA
GGAAGACTTGGTCATTTAGAGGAAGTAAAAGTCGTAACAAGGTCTCCGTTGGTGAACCAGCGGAGGGATCATTACAGAGTTGCAAAACTCCCAAACCATTGTGAACGTTACCTTTACCGTTGCTTCGGCGGGCGGCCCGGGTCCTGCCCGGCGCCCCTCGGCCCTCGCGGGCGCCCGCCGGAGGTAAACCAAACTATTGCATTGTATGGCCTCTCTGAGTCTTCTGTACTGAATAAGTCAAAACTTTCAACAACGGATCTCTTGGTTCTGGCATCGATGAAGAACGCAGCTCTGAGCCCAA
+
CCCGGGGGGGGGGGGGGGGGGGGGGGGGGGGGGGGGGGGGGGGGGGGGGGGGGGGGGGGGGGGGGGGGGGGGGGGGGGGGGGGGGGGGGGGGGGGGGGGGGGGGGGGGGGGGGGGGGGGGGGGGGGGGGGGGGGGGGGGGGGGGGGGGGGGGGGGGGGGGGGGGGGGGGGGGGGGGDGGGGGGGGGGGGGGGGGGGGGGGFGGFGGGGGGGGGGGGFFGGGEGGGFGGGGGGGFFGGGGGGGFEGGGF7:FCGGGGGCGFGGGGGGGGG?FGFGFGFFFGFFFFGFF@DFFFFFFFBF(##
@M06045:235:000000000-JCY5N:1:1101:19918:4408 1:N:0:CTCAGA
GGAAGACTTGGTCATTTAGAGGAAGTAAAAGTCGTAACAAGGTCTCCGTTGGTGAACCAGCGGAGGGATCATTATCGAGTTCTAAACAACTCCCAAACCCATGTGAACATACCTTTTGTTGCTTCGGCGGGATCGCCCCGGGTGCCATTCAGTTGCGCCCCGGAGTCAGGCGCCCGCCAGAGGACCGAAACTCTTGTATTATTGAGAATTTCTGAGTGGATTAAACAAATAATCAAAACTTTCAACAACGGATCTCTTGGTTCTGGCATCGATGAAGAACGCAGCTCTGAGCCAGATCGCC
+
CCCGGGGGGGGGGGGGGGGGGGGGGGGGGGGGGGGGGGGGGGGGGGGGGGGGGGGGGGGGGGGGGGGGGGGGGGGGGGGGGGGGGGGGGGGGGGGGGGGGGGGGGGGGGGGGGGGGGGGGGGGGGGGGGGGGGGGGGGGGGGGGGGGGGGGGGGFGGGGGGGGGGGGGGGGGGGGGGGGGGGGGGGGGGGGGGGGGGGGGGGGCGGGGGGGGGGGGGGFGGGGGGGGGGGGGGGGGCFGGGGGGGGGGGGGGCEFGGGGDGGFFGGGGGFFDFGFGFFFGFFFEGFFFFFFFFFFFBF0##
@M06045:235:000000000-JCY5N:1:1101:9496:4433 1:N:0:CTCAGA
GGAAGACTTGGTCATTTAGAGGAAGTAAAAGTCGTAACAAGGTCTCCGTTGGTGAACCAGCGGAGGGATCATTACAGAGTTGCAAAACTCCCAAACCATTGTGAACGTTACCTAAACCGTTGCTTCGGCGGGCGGCCCGGGTCCTTCCCGGCGCCCCTCGGCCCTCGCGGGCGCCCGCCGGAGGAAAACCAAACTATTGCATTGTATGGCCTCTCTGAGTCTTCTGTACTGAATAAGTCAAAACTTTCAACAACGGATCTCTTGGTTCTGGCATCGATGAAGAACGCAGCTCTGAGCCACC
+
CCCGGGGGGGGGGGGGGGGGGGGGGGGGGGGGGGGGGGGFGGGGGGGGGGGGGGGGGGGGGGGGGGGGGGGGGGGGGGGGGGGGGGGGGGGGGGGGGGGGGGGGGGGGGGGGGGGGGGGGDGGGGGGGGEGGGGGGGGGGGGGGGGGGGGGGFGGGGGGGGGGGGGGCGGGGGGGGGGGGEGGGGCFGFGGFGGGGGGGGGGGGGFGGGG?CFGGGG7EGGGGGGGGFCGGGGGFGG?CFGFFFGGGGGGFFGGGGD3C+2::>6FGGGFFDFGFD4;@7@?B@5;BEEF)6@FF???(##
@M06045:235:000000000-JCY5N:1:1101:5623:4438 1:N:0:CTCAGA
GGAAGACTTGGTCATTTAGAGGAAGTAAAAGTCGTAACAAGGTCTCCGTTGGTGAACCAGCGGAGGGATCATTACCGAGTTTACAACTCCCAAACCCCTGTGAACATACCTTTATGTTGCCTCGGCGGATCAGCCCGTTCCTCGGAACGGCCCGCCGCAGGACCCTAAACTCTGTTTTTAGTGGAACTTCTGAGTAAAAAAACAAATAAATCAAAACTTTCAACAACGGATCTCTTGGTTCTGGCATCGATGAAGAACGCAGCTCTGAGAGAGATCGGAAGAGCACACGTCTGAACTCCGA
+
CCCGGGGGGGGGGGGGGGGGGGGGGGGGGGGGGGFFGGGFGGGGGGGGGGGGGGGGGGGGGGGGGGGGGGGFGGGFGGGGGGGGGGGGGGGGFGGGGGGGGGGGGGGFFFGGGGGGGGGGGGFGGGCDDGGGGFGGGGGGGGGGGGGGGGGGGGGGGGDGGGGGDFCGG7DGGFFCFGGGGFGGGGGGFGGGGFFGGGGGGGGFCG?9CGF9?FGGDGGCFGGGGGGG5EEGFGGGG6EFDGGCFGGGGGGGFF7FFFG5DDCCFFCG=@FGFGFF@DE:@>FFFFFFFFFFFFFFFFF##
@M06045:235:000000000-JCY5N:1:1101:14068:4445 1:N:0:CTCAGA
GGAAGACTTGGTCATTTAGAGGAAGTAAAAGTCGTAACAAGGTTTCCGTAGGTGAACCTGCGGAAGGATCATTACCGAGTGAGGGTGCTCCGTCGCCCGACCTCCCAACCCTGTGTCTACTGTACCTTGTCGTTGCTTCGGCGGACCGGTTGCTGACCAACTGGTTTCGACCGCCGGGGGCCCTGTCGCCCCTGGAGCGCGTCCGCCGATGGCCCAACTCCAAAAACTTCTTGACCCCGAAACCAGTGTCGTCTGAAAACACGTTTGTGATAAGTACAATCAAAAACAAAACTTTCAAATG
+
CCCGGGGGGGGGGGGGGFGGGGGGGGGGGGGGGGGGGGGGGGGGGGGGGGGGGGGGGGGGGGGGGGGGGGGGGGFGGGGGGGGGGGGGGGGGGGGGGGGDGGGGGE?FGGGGGGGGGGGFGGGGGGGGGFGGGGGGGGGGGGGCGEGGGGGGGGGFGFFAFGGGGGGGGGGGGGGGECGEGGGGGGGCDGGGGGFGCF>C>>ECEGGGEEGGG:EEGCFFGGGCGGGGGGFGFGDFEDCGGDGGGGGFGGCFGGGGFG7FD5*07297*/8:?*9:7=FD?FF?FF::F@456FF=A<)##
@M06045:235:000000000-JCY5N:1:1101:8544:4472 1:N:0:CTCAGA
GGAAGACTTGGTCATTTAGAGGAAGTAAAAGTCGTAACAAGGTTTCCGTAGGTGAACCTGCGGAAGGATCATTATCGTAGGGCTTCTGTCCTGTCGAGATAGCGTCCTTGCCTATTTTTTGGAGTACCTTTCGTTTCCTCAGCAGGCTTGCCTGCTACTGGGGACCCTCTAAACTCTTTGTAAATACAGCATCTGTCTGAATAAACAAACAAAAAATCAAAACTTTCAACAATGGATCTCTTGGTTCTGGCATCGATGAAGAACGCAGCTCTGAGGGAGATCGGAAGAGCACACGTCTGCT
+
CCCGGGGGGGGGGGGGGFGGGGGGGGGGGGGGGGGGGGGGGGGGGGGGFGGGGGGGGGGGGGGGGGGGGGGGGGGGGFFGGGGGGGGGGEGGGGGGGGGDFGGGFGEGFGGGGGGDGGGGGGGGGGGGGGGGGGGGGGGGGGGGGGGGGGGGGGGGGGGGGGGGGGGFGGGFGGGGGGGGGGGGGGGGGGGFGGGGGFGGGGGGGGGGGGGGGGGGGGFGGGGGGGGGGGGGGGGGGGGGGGGGGGGGGGFGGGGGGGGGGGGGGDDDDAA7/CFGFFFG4?FFGFFFFFF::F9>?B?##
@M06045:235:000000000-JCY5N:1:1101:15939:4479 1:N:0:CTCAGA
GGAAGACTTGGTCATTTAGAGGAAGTAAAAGTCGTAACAAGGTCTCCGTTGGTGAACCAGCGGAGGGATCATTACCGAGTTATTACTCCAAACCCTTTGTGAACCTTACCTATTACTGCTGTTGCCTCGGCGGACGGCCGGGAGGGCACCCCCTCGCGGGGCCGCCCGACCAGCCCCCGCCGGCAGCACCAAACTCTTGAATTTATAGCGAAACTACTTCTGAATAACAAAAACAAACAAATCAAAACTTTCAACAACGGATCTCTTGGTTCTGGCATCGATGAAGAACGCAGCTCTGACC
+
CCCGGGGGGGGGGGGGGGGGGGGGGGGGGGGGGGGGGGGGGGGGGGGGGGGGGGGGGGGGGGGGGGGGGGGGGGGGGGGGGGGGGGGGGGGGGGDGGGGGGGGGGGGGGGGGGGGGGGGGGGGGGGGGGGGGGGGGGGGGGGGGGGGGGGGGGGGGGGGGGGGGGGGGGGGGGGGGGGGGGGGGGGGGGGGGGGGGGGGGGGGGGGGGGGGGGGGGGGGGGGFGFGFFGGGCCGGFGGGGGGGGGDGGGGGGGGGGGGGED3C:*:CFFFFGFGFGFFFGFFFFC@FFF@@FFE?FFF6##
@M06045:235:000000000-JCY5N:1:1101:20909:4492 1:N:0:CTCAGA
GGAAGACTTGGTCATTTAGAGGAAGTAAAAGTCGTAACAAGGTCTCCGTTGGTGAACCAGCGGAGGGATCATTACCGAGTTATCCAACTCCCAACCCCTGTGAATTATACCTTTAATTGTTGCTTCGGCGGGACTTCGCGCCCGCCGGGGACCCAAACCTTCTGAATTTTTTAATAAGTATCTTCTGAGTGGTTAAAAAAAAAAATGAATTAAAACTTTCAACAACGGATCTCTTGGTTCTGGCATCGATGAAGAACGCAGCTCTGAGGGAGATCGGAAGAGCACACGTCTGAACTCCCAG
+
CCCGGGGGGGGGGGGGGGGGGGGGGGGGGGGGGGGGGGGGGGGGGGGGGGGGGGGGGGGGGGGGGGGGGGGFGGGGGGGGGGGGGGGGGGGGGGGGGGGGGGGGGGGGGGGGGGGGGGGGGGGGGGGGGGGGGGGGGGGGGGGGGGGGGGGGGGGGGGGGGGGGFGGGGGGGGGGGGGGGGGGGGGGGGGGGGGGGGGGGGGGGE6CGGG7CGGGGGGGFGGGGGGGGCCGGGGGGGGFGFFGGFGGGCC7DGGFGFGGGDG<F*7CFFEFDB<**5>>GFFFF4)0>>5@54B?4A?(##
@M06045:235:000000000-JCY5N:1:1101:24690:4505 1:N:0:CTCAGA
GGAAGACTTGGTCATTTAGAGGAAGTAAAAGTCGTAACAAGGTTTCCGTAGGTGAACCTGCGGAAGGATCATTGCAAAGTGAGGAGGATGGGGAGGAGAGGTGAGTGGTGTGTGGGTGGTTGGATTGGGGAGGTGTGGGTTAGTGGATAGCTGTTGATATGATATGTACAAATGTATTGGCAGTGTCTCTGATTGCCTGCCCTCACCAACCACGTGCCACACCCAATGCTCGAGTCCCCGTCTCGCAACATTTACGCTTGGACTGTTTGACAGATTGATAATTATTATTTAAAGAAAGAGA
+
CCCGGGGGGGGGGGGGGGGGGGGGGGGGGGGGGGGGGGGGGGGGGGGGGGGGGGGGGGGGGGGGGGGGGGGGGGGGFGGGGGGGGGGGGGGGGEGGGGEFGFFGFGGGGGGGGGGGGGGFGGGGGGGGFGGGGGGGGGGGGGGGGGGGGGGGFFFGGGGGFFGGGGGGGGGGGGGGGGGGGGGGGGGGGGGCEGGG9FFGGDCBFGGGGGGGGGGCGD?FGGGCFCCEGFFGGGGGFGGGEC5C<DGGGGGFGFFGDGG=DC*9DFGGGF=>=7FF??FG?F??DFFFFFBF?FFF?F<##
@M06045:235:000000000-JCY5N:1:1101:19057:4525 1:N:0:CTCAGA
GGAAGACTTGGTCATTTAGAGGAAGTAAAAGTCGTAACAAGGTTTCCGTAGGTGAACCTGCGGAAGGATCATTACCGTGCCGGGGGCCCTCCGGGGTCCCATTGTGCCACCCGTGTTTACTTGTACCTGTTGCTTCGGCGGGTAGCCCGCCCCCTCGGGGGCCGGGCGCGGCTGGCCTCGGCCGCCGCCCGCCGGAGGTACGAAACTCTTTATAATGCTAGAATCTCTGAGTATACAAGCAAATAAGTCAAAACTTTCAACAACGGATCTCTTGGTTCTGGCATCGATGAAGAACGCAGCA
+
CCCGGGGGGGGGGGGGGGGGGGGGGGGGGGGGGGGGGGGGGGGGGGGGGGGGGGGGGGGGGGGGGGGGGGGGGGGGGGGGFGGGGGGGGGGGGGGGGFGGGGGGGGGGGGGGGEBFGGGGGGGGGGGGGGGGGGFGGGGGGGGGGGGGGGGGGGEGGDGGGGGGGGGGGGGGGGGGGFGGECGGGGEEGGGGGGG:CG;ECEECE>9?GFFDGGGGGGGGGG?CCEGGGGGGD?FGFC95EFGFGGG?FGFCDCDFFCFGGGGGGCC5C??DFF@FFFFG?FFFGFFFFFF=?FFF?6(##
@M06045:235:000000000-JCY5N:1:1101:22884:4540 1:N:0:CTCAGA
GGAAGACTTGGTCATTTAGAGGAAGTAAAAGTCGTAACAAGGTCTCCGTTGGTGAACCAGCGGAGGGATCATTACCGAGTTATTACTCCAAACCCTTTGTGAACCTTACCTTTTTGTTGCTCGGCGCACCGCGGGCCGCGGCTTCGGCCCGTCCCGCAGCGCGCCAGAGGACCCAACTCTTCAATTTATAGCGTACCTTCTGATTTACAAAACAAACAAGTTAAAACTTTCAACAACGGATCTCTTGGTTCTGGCATCGATGAAGAACGCAGCTCTGAGACAGATCGGAAGAGCAACACCA
+
CCCGGGGGGGGGGGGGGGGGGGGGGGGGGGGGGGGGGGGGGGGGGGGGGGGGGGGGGGGGGGGGGGGGGGGGGGGGGGGGGGGGGGGGGGGGGGGGGGGGGGGGGGGGGGGGGGGGGGGGGGGGGGGGGGGGGGGGGGGGGGGGGGGGGGGGDGGEGEGGGGGGGGGGGGGGGGGGGGGGGGGGGGGGGGGGGGGGGGGGGGGGGGGGGGGGGGGGGGGGGGGGGGGGGGCFGGGGGGGGGGFGGDCEGGGCDGGGGGGCDCCGGGFGGFFDFGFGFFFGF?5FFFFFEED>:FFFBF(##
@M06045:235:000000000-JCY5N:1:1101:14617:4558 1:N:0:CTCAGA
GGAAGACTTGGTCATTTAGAGGAAGTAAAAGTCGTAACAAGGTTTCCGTAGGTGAACCTGCGGAAGGATCATTCATAATTGAGTGTTTTATGGCACTCTTTAAAAAAATCCATATCCACCTTGTGTGCAACGTTTTTGAACTCTCTCTGGCATTAAAAAGCCAAGAGGGTTTGATTAACTTAACACCTTTAAAGCAGTTTGTCTGAATATCTATTTCTGAATAAACATAATTCAAAAATACAACTTTCAACAACGGATCTCTTGGCTCTCGCATCGATGAAGAACGCAGCTCTGAGCCACA
+
CCCGGGGGEFGEGGGGGGGGGGGGGGFFGGGGGGGGGGGFGGGGGGGGGGGGGGGGGGGGGGGGGGGGGGGFGGGGGGFGGGFGGGGGGGGGGGGGGGGGGGGGDEFGGE@FCGGGCFGGGGGGGGGGGGGGFFGGGGGGGGGFGGGGGGGGGGGGGGGGGGGGGGGGGFFGGFFGGBFGCGFFGGGFGFGGGGGGGGGCFGCFFGGGGGGGGGGFFFFGFGECFFGGGGGGGEFA:9FDGGFGG>CGGFGGGGGEGGGFGGFDGFDD**5<5DDGFFFFFBFFC:385A;:6?<?:?0##
@M06045:235:000000000-JCY5N:1:1101:10577:4584 1:N:0:CTCAGA
GGAAGACTTGGTCATTTAGAGGAAGTAAAAGTCGTAACAAGGTTTCCGTAGGTGAACCTGCGGAAGGATCATTAGTGATTGCCTTTATAGGCTTATAACTATATCCACTTACACCTGTGAACTGTTCTACTACTTGACGCAAGTCGAGTATTTTTACAAACAATGTGTAATGAACGTCGTTTTATTATAACAAAATAAAACTTTCAACAACGGATCTCTTGGCTCTCGCATCGATGAAGAACGCAGCTCTGAGTGAGATCGGAAGAGCACACGTCTGAACTCCAGTCACCTCAGAATCTTG
+
CCCGGGGGGGGGGGGGGGGGGGGGGGGGGGGGGGGGGGGGGGGGGGGGGGGGGGGGGGGGGGGGGGGGGGGGGGGGGFGGGGGGGGGGGGGGGGGGGGGGGGGGGGGGGGGGGGGGGGGGGGGGGGGGGGGGGGGGGGGGGGGGGGGGGGGGGGGGGGGGGGGGGGGGGGGGGGGGGGGGGGGGGGGGGGFGGGGGGGGGGGGGGGGGGGGGGG>EGGGGGGGGGGGGGGGGGGGGGGGGGGGGCCGGGGFGGGGGGGGGGGGGGGGGGFFGFGFGFFFGA=FFFFFFFFFF:?A*6))##
@M06045:235:000000000-JCY5N:1:1101:24736:4593 1:N:0:CTCAGA
GGAAGACTTGGTCATTTAGAGGAAGTAAAAGTCGTAACAAGGTCTCCGTTGGTGAACCAGCGGAGGGATCATTACCGAGTTATTACTCCAAACCCTTTGTGAACCTTACCTTTTTGTTGCTCGGCGCACCGCGGGCCGCGGCTTCGGCCCGTCCCGCAGCGCGCCAGAGGACCCAACTCTTCAATTTATAGCGTACCTTCTGATTTACAAAACAAACAAGTTAAAACTTTCAACAACGGATCTCTTGGTTCTGGCATCGATGAAGAACGCAGCTCTGAGTCAGATCGGAAGAGCACACGAA
+
CCCGGGGGGGGGGGGGGGGGGGGGGGGGGGGGGGGGGGGGGGGGGGGGGGGGGGGGGGGGGGGGGGGGGGGGGGGGGGGGGGGGGGGGGGGGGGGGGGGGGGGGGGGGGGGGGGGGGGGGGGGGGGGGGGGGGGGGGGGGGGGGGGGGGGEGGGGGGGGGGGGGGGGGGGGGGGGGGFGGGGGGGGGGGGGGGGGGGGGGGGGGGGGGGGGGGGGGGGGFCGGGGGGGCFFGGGGGGGGGDDGGGGG6CFDFGCFGGGGGFGGG7CFFGDFGFC?FFFFGFFFFGFFFFFFFF:?F?1(##
@M06045:235:000000000-JCY5N:1:1101:12025:4632 1:N:0:CTCAGA
GGAAGACTTGGTCATTTAGAGGAAGTAAAAGTCGTAGCAAGGTTTCCGTAGGTGAACCTGCGGAAGGATCATTACAAATCCACGTCTCTTCGAGACCACGTTGAACTGTTCCCAGAGGGGCTCGCCTCTCTGGTTGTTAAACTAGTGATTCTGTTGCTCAAATGTATGCCTTTGACCATTTGGTTAAAGAAGAAACTTGTACAACTTATAACAATGGATCTCTAGGCTCTTGCATCGATGAAGAACGCAGCTCTGAGGAAGATCGGAAGAGCACACGTCTGAACTCCAGTCACCTCAGACC
+
CCCGGGFGGGGGGGGFGGGGGGGGGGGGGGGGGGGGGGGGGGGFGGGGGGGGGGGFGGGGGGGGBFGGGGGGGGGFGGGGGFDGCGF,CECFGGGCGGGGGGGFEGGCFGGGGGFEGGGGGEFC:CCF,EFF???CFFGGGGGGDFGCEFFGAFFGGGGFC,,D@FDDGAFCGGAFDGFGGFGAFGCFFCCFG8CCGFGF9EFGGCG9;EGFGGGGGG,3EFGDECFGGFDCF<=@>C>DEGF7;FEE5C)2CFD9DG76FFFFFDDGDF44;FFC>=5;;FFF>8@FF694@?2>>?5##
@M06045:235:000000000-JCY5N:1:1101:14080:4637 1:N:0:CTCAGA
GGAAGACTTGGTCATTTAGAGGAAGTAAAAGTCGTAACAAGGTTTCCGTAGGTGAACCTGCGGAAGGATCATTACCTAGAGTATTGTAGGCTTTGTCCTGCTGTCTCTTACCCATGTTTTTTGAGTACTTACGTTTCCTCGGCGGGTTCGCCCGCCGATTGGACAATTTAAACCCATTGCAGTTGCAATCAGCGTCTGAAAAACTTTAATAGTTACAACTTTCAACAACGGATCTCTTGGTTCTGGCATCGATGAAGAACGCAGCTCTGAGACAGATCGGAAGAGCACACGTCTGAACCAC
+
CCCGFGGGFFGFGGGFGGGGGGGGGGGGGGGGGGGGGGGFGGGGGGGGGGFGCEFGGGGFGEFGGGGG?FEFFGGGGGGGGGGGGGFGFFCFFDGGGFGGGGGGGFGGGGFEGFGGFGFFGGGG7FGGGFGGGGFFDEFGGGGDGGFEGGGGCFDGGG7F+C>FGGGGGFGFGGGGCFFGGGGGGGFFGGGGGG:CGGGGGGGGGGGGGGFC>B;FGGGGGFFGGGGGEE===EGGGFFCCFGGGGGC>FCFFG:FCF6:DGCGD4CCCFF769756/.73.<><F655FD>5F?FAB(##
@M06045:235:000000000-JCY5N:1:1101:18604:4678 1:N:0:CTCAGA
GGAAGACTTGGTCATTTAGAGGAAGTAAAAGTCGTAACAAGGTCTCCGTTGGTGAACCAGCGGAGGGATCATTACAGCGTATTTACTCGCTACCCTTTGTGAACCTTACACTGTTGCTTCGGCGGCCCGCCCCCCGTGGGCGCGCCCGCCGGCATTACCAGTCTCTCGTTTCGGACCCGACGATACTTCTGAGTGTTCTAAGCGAACTGTTAAAACTTTCAACAACGGATCTCTTGGCTCTAGCATCGATGAAGAACGCAGCTCTGAGGGAGATCGGAAGAGCACACGTCTGAACTCCAGC
+
CCCGGGGGGGGGGGGGGGGGGGGGGGGGGGGGGGGGGGGGGGGGGGGGGGGGGGGGGGGGGGGGGGGGGGGGGGGGGGGGGDGGGGGGGGGGGGGGGGGGGGGGGGGGGGGGGGGGGGGGGGGFFGGGGGGGGGGGGGGGGGGGGGGGGGGGGGGDGGGGGGGGGGGGGGGGGGGGGGGGGGGGGGGGGFGGGGGGGGGGGGGGGGGGGGGGGGGGGGGGGGGGGGGGGGDGGFGGGGGGGGGGGGG55CD>FFGGGGDCCC76CGGGF@>DDCFGFF3CF@F@F4:>FFFFFFF4AF)##
@M06045:235:000000000-JCY5N:1:1101:20965:4681 1:N:0:CTCAGA
GGAAGACTTGGTCATTTAGAGGAAGTAAAAGTCGTAACAAGGTTTCCGTAGGTGAACCTGCGGAAGGATCATTAGTGAACGCCCTCACGGGCTTATAACTATTCCAAACCTCTGTGAACCGTGCCCTTCGGGGCTATTTTACAAACATGGTGTAATGAACGTCATATATCATAACAAAACAAAACTTTCAACAACGGATCTCTTGGCTCTCGCATCGATGAAGAACGCAGCTCTGAGGCAGATCGGAAGAGCACACGTCTGAACTCCAGTCACCTCAGAATCTCGTATGCCGTCTTCTTGT
+
CCCGGGGGGGGGGGGGGGGGGGGGGGGGGGGGGGGGGGGGGGGGGGGGGGGGGGGGGGGGGGGGGGGGGGGGGGGGGGGGGGGGGGGGGGGGGGGGGGGGGGGGGGGGGGGFGGFGGGGGGGGGGGGGGGGGGGGGGGGGGGGGGGGGGGGGGGGGFGGGGD7FGGGGAFGGFFDGGGGGGGGGGGGGGGGGGGGGGDCGFFCFGGGC6:ECEG*>>GGGGGGGGGGGGGGCFFDCFFGGGGFC<CEEG5<<F=*:7DFFGFCC7>FGFFFFFF47@?FG/==F<<B:?BFD)).792)##
@M06045:235:000000000-JCY5N:1:1101:15769:4719 1:N:0:CTCAGA
GGAAGACTTGGTCATTTAGAGGAAGTAAAAGTCGTAACAAGGTTTCCGTAGGTGAACCTGCGGAAGGATCATTCATAATAAGTGTTTTATGGCACTTTTTAAATCCATATCCACCTTGTGTGCAATGTCAGTCGATCTTCTTCATGGAGATCGACCAAACACCAACCTTTATTTTTTAACTCTTTGTCTGAAAAATATTATGAATAAACAATTCAAAATACAACTTTCAACAACGGATCTCTTGGCTCTCGCATCGATGAAGAACGCAGCTCTGAGAGAGATCGGAAGAGCACACGTCTCG
+
CCCGGGGGGGGGGGGGGGGGGGGGGGGGGGGGGGGGGGGGGGGGGGGGGGGGGGGGGGGGGGGGGGGGGGGGGGGGGGGGGGGGGGGGGGGGGGGGGGGGGGGGGGGGGGGGGGGGGGGGGGGGGGGGGGGGGGGGGGGGGGGGGGGGGGGGGGGGGGGGGGGGGGGGGGGGGGGGGGGGGGGGGGGGGGGGGGGGGGGGGGGGGGGGGGGGGGGGGGGGGGGGGGGGGGGGGGGGGGGGGGGGGGGGGGGGGEGGGGGGGGGGGGGGGFFGFGFGFFFGFFFFGFFFFFFFFFFE?F4##
@M06045:235:000000000-JCY5N:1:1101:22567:4722 1:N:0:CTCAGA
GGAAGACTTGGTCATTTAGAGGAAGTAAAAGTCGTAACAAGGTTTCCGTAGGTGAACCTGCGGAAGGATCATTAACGAGTCCAGGCGGACGACGCTTAAAACGTCGCCCGTCCACCTCTCCACCCGTGTCTATGTTACCACGTTGCTTCGGCGGTCCCGCGGTATCGCGGCCGCCGAAGACCCCTAGAACTCTGCCTGGAAGGTTGCAGTCTGAGCGACATAATAAATCAGCAAAACTTTCAACAACGGATCTCTTGGTTCCGGCATCGATGAAGAACGCAGCTCTGAGTCAGATCGGACC
+
CCCGGGGGGGGGGGGGGGGGGGGGGGGGGGGGGGGGGGGGGGGGGGGGGGGGGGGGGGGGGGGGGGGGGGGGGGGGGGGGGGGGGGGGGGGGGGGGGGGGGGGGGGGGGGGGGGGGGGGGGGGGGGGGGGGGGGGGGGGGGGGGGGGGGGGGGGGGGGGGGGGGGGGGGGGGGGGGGGGGGGGGGGGGGGGGGGGGGGGGGGGGGGGGGGGGGGGGGGGGGGGGGGGGGGGGGGGGGFFGGGGGGGGGGG<DFGGGGGGGGDCDGGGGGFFGFGFGFFFGFEFFGFFFFFFF?BAFB?2##
@M06045:235:000000000-JCY5N:1:1101:13275:4729 1:N:0:CTCAGA
GGAAGACTTGGTCATTTAGAGGAAGTAAAAGTCGTAACAAGGTTTCCGTAGGTGAACCTGCGGAAGGATCATCAATAGTTCCAAAAATTATTATACCTTCTTGTGAACTGTTTTGTTGTACGGATGTTCATATGGTGTCTATTGTCTTGACGGATGATTATGATGCCGTGTGAATGTCTATATGTCATCATTACAAACTCTGTTTAAAATATATAAAAGTCTAATGCAGTTAAGCATGTTGTAGTATTTTGAACTGTTAGTAATAACGGTGATTTATACGCAATTTGTCATTATAAACTGC
+
CCCGGGGGGGGGGGGGGGGGGGGGGGGGGGGGGGGGGGGGGGGGGGGGGGGGGGGGGGGGGGGGGGGGGGGGGGGGGGGGGGGGGGGGGGGGGGGGGGGGGGGGGFGGGGGGGGGGGGGGGGGGGGGGGGGGGGGGGGGGGGGGGGGGGGGGGGGGGGGGGGGGGGGGGFFGGGGGGGGGGGGGGGGGCGGGGGGGGGGGGGGGGFGGGGGGGGGGGGGGGGGGGGGGGGGEGAGGGGFFGFCGFGGGGGGGGGGGGGFGGGGGGG>DGE>GFGFGFFFGFFFFGFCFAFFFFFFFCE3##
@M06045:235:000000000-JCY5N:1:1101:15065:4752 1:N:0:CTCAGA
GGAAGACTTGGTCATTTAGAGGAAGTAAAAGTCGTAACAAGGTTTCCGTAGGTGAACCTGCGGAAGGATCATTCATAATTGAGTGTTTTATGGCACTCTTTAAAAAAATCCATATCCACCTTGTGTGCAACGTTTTTGAACTCTCTCTGGCACTAAAAAGCCAAGAGGGTTTGATTAACTTAACACCTTTAAAGCAGTTTGTCTGAATATCTATTTCTGAATAAACATAATTCAAAAATACGACTTTCAACAACGGATCTCTTGGCTCTCGCATCGATGAAGAACGCAGCTCTGAGTCACT
+
CCCGGGGGGGFGGGGGFGGGGGGGGGGGGGG@EGGGGGGGGGEGGGEGEGGGCFFGGGGGGGGGGGGGGGGGFGGGGGGGGGGGGFFGGGGGGGGGGGGGGGGGGFFCFGCFFGDGGGGGGGGGGGGGGGGGFFGGGDGGGGGGGG@DF@FGGGGFGGGGFGFGFGGGGGGGGGGFFFGGGGFFGFEFGGGFFGFGGGGGGGGGGFFGGGGGGGGGGGGGGGACGGGGGGGGGGGGGGGGGGFCDDGGGGGGGGDGDDDE@FFGGGGGGFFGFGFGFFFGFAFAGFDFBFFFF=<F<A)##
@M06045:235:000000000-JCY5N:1:1101:26552:4759 1:N:0:CTCAGA
GGAAGACTTGGTCATTTAGAGGAAGTAAAAGCCGTAACAAGGTAACCGTAGGTGAACCTGCGGTTGGATCATTAAAAAGATCTTAGCCTGCACCCTTCTTGTGGACTGCTTGCGGGCCGCAACCAGGGACGATGCTGAATTCCCCGAAATGGGAATAACATCATGTGAACTGTTCTGTCTCTGGCGGTGGGATGGCTAAAAACCATCCGTCAGCATCCGAGATTTCTCTCAGTGTGCCGTGGACAAGCCGCCAACGGTGTATGTTTCATACAAACTTTTTGTTTCATTAAAATTGTCTTAC
+
CCCFECGGGGGGGGGGGFGGGGF9FGGGGGGG@FCGCCEFDFGGFFGGGGGGFFGCGGGGGGGGGG7FFFFCFFD<9C:DGFGDGFGGGGGFFFCCFGGFDGGDGGGFCFGCDFGGGGGGGEGGGFCGGGG7+BFFFGGGDFABCFGGGFGGFGFFEEECCCFGGGGCFGGGFGG9FEFFGGGGGGG*CCGFGGGG@FCGCEE8CCCGEGFEGGGGFFGGGEFGGGCFGG?FGG;9C?CDC:C?CF6539DD<EGEDDF7C7CGFFCC7=FCF4>CBF?7;>:FFB?@F7@?BF9@46)##
@M06045:235:000000000-JCY5N:1:1101:20246:4777 1:N:0:CTCAGA
GGAAGACTTGGTCATTTAGAGGAAGTAAAAGTCGTAACAAGGTCTCCGTTGGTGAACCAGCGGAGGGATCATTACAGAGTTGCAAAACTCCCTAAACCATTGTGAACGTTACCTAAACCGTTGCTTCGGCGGGCGGCCCCGGGGTTTACCCCCCGGGCGCCCCTGGGCCCCACCGCGGGCGCCCGCCGGAGGTCACCAAACTCTTGATAATTTATGGCCTCTCTGAGTCTTCTGTACTGAATAAGTCAAAACTTTCAACAACGGATCTCTTGGTTCTGGCATCGATGAAGAACGCAGCCGG
+
CCCGGGGGGGGGGGGGGGGGGGGGGGGGGGGGGGGGGGGGGGGGGGGGGGGGGGGGGGGGGGGGGGGGGGGGGGGGGGGGGGGGGGGGGGGGGGGGGGGGGGGGGGGGGGGGGGGGGGGGGGGGGGGDGGGGGGGGGGGGGGGGGGGGGGGGGGGGGGGGGGGGGGGGGGGGGGGGEGGGGGGGGGGGGCCGGGGGG6ACG9FG7FGGGGGGGGGGGGGGGGGGGFFGGFGGGGGFGG?F?C?FGGFCCFFGGGF7DGGGGGGGDDG>F9B:FG>CFFFG>FFEGFFFFFFFFFFFFF(##
@M06045:235:000000000-JCY5N:1:1101:12917:4781 1:N:0:CTCAGA
GGAAGACTTGGTCATTTAGAGGAAGTAAAAGTCGTAACAAGGTTTCCGTAGGTGAACCTGCGGAAGGATCATTACAAAAAAGTAAGAGAAATTTTATTTCTCTTTGCTCGACCGTGTTTTTGCAAAAAAACCGACTGAGAAAATCTTTTGTGCATTGTAAAAACAAACAATTCGCGTTTAATTAGTCAGACTGATGTACTTTTTGAGTTTTCGTAAGGCAAAATAAACCTTGCAAGTAAGAAAACATAAAAATAACTTTTAACAATGGATCTCTTGGCTCTCGCATCGATGAAGAACGCGG
+
CCCGGGGGGGGGGGGGGGGGFGGGGGGGGGGGGGGGGGGGGGGGGGGGGGGGGGGGGGGGGGGGGGGGGGGGGGGGGGGGGGGFGGGGGFGGGGGGGGGGGGGGGGDGGDGGGGGGFGGGGGGGGGGFGGGGGGGGGFGFGGGGGGGGGGGGGGFGGGGGGGGGGGGGGGGGGGGGFCFGGGGGGGGGGGGGGGGCGGGGFGGGGGGGGGGGGGFFCGGDFGGGGGGGGGGGFGGGFCFGGGGGGGGCCFGGGGCFGGGGGGGDGGGCFFFGFGFFFF?FF?BFGBF:FFFFFF2?F94##
@M06045:235:000000000-JCY5N:1:1101:23479:4829 1:N:0:CTCAGA
GGAAGACTTGGTCATCTAGAGGAAGTAAAAGTCGTAACAAGGTTTCCGTAGGTGAACCTGCGGAAGGATCATTCATAATAAGTGTTTATGGCACTTCTTAAATCCATATCCACCTTGTGTGCAATGTCAGCCGTTTTCTTTATGAAAGCGGCCAAACATCAACTTATTTTTTAACTGTCTGTCTGAAAACTATTATGAATAAACAATTCAAATACAACTTTCAACAACGGATCTCTTGGCTCTCGCATCGATGAAGAACGCAGCTCTGAGACAGATCGGAAGAGCACACGTCTGAACTCCC
+
CCCGGGGGGGGGGGGGGGGGGGGGGGGGGGGGGGGGGGGGGGGGGGGGGGGGGGGGGGGGGGGGGGGGGGGGGGGGGGGGGGGGGGGGGGGGGGGGGGGGGGGGGGGGGGGGGGGGGFGGGGGGGGGGGGGGGGGGGGGGGGGGGGGGGGGGGGGGGGGGGGGGGGGGGGFGGGFGGGGGGGGGGGGGGGGGGGGGGGGGGGGGGGGGGFGGFGGGGGGGGGGGGGGGGGGGGGGGGGGGGGGGGGGGGGGFGGGGGFGDGGGGGGGGD=FFFGFGFFFGFFFFGFFFFDF@FFFFBA9##
@M06045:235:000000000-JCY5N:1:1101:11202:4836 1:N:0:CTCAGA
GGAAGACTTGGTCATTTAGAGGAAGTAAAAGTCGTAACAAGGTTTCCGTAGGTGAACCTGCGGAAGGATCATTACCTAGAGTATTGTAGGCTTTGTCCTGCTGTCTCTTACCCATGTTTTTTGAGTACTTACGTTTCCTCGGCGGGTTCGCCCGCCGATTGGACAATTTAAACCCATTGCAGTTGCGATCAGCGTCTGAAAAACTTTAATAGTTACAACTTTCAACAACGGATCTCTTGGTTCTGGCATCGATGAAGAACGCAGCTCTGAGGCAGATCGGAAGAGCACACGTCTGAACTAG
+
CCCGGGGGGGGGGGGGGGGGGGGGGGGGGGGGGGGGGGGGGGGGGGGGGGGGGGGGGGGGGGGGGGGGGGGGGGGGGGGGGGGGGGGGGGGGGGGGGGGGGGGGGGGGGGGGGGGGCFFFGGGGGGGGGGGGGGGGGGGGGGGGGGGGGGGGGGGGGGCGGGGGGGGGGGGGGGGGGGGGGGFGGGGGEFGGGGGGGGGGGGGGGGGGGGGGBGGGGGGGGGGGGGGGGGGGGGGGGGGGEGGGGG?FGGGGGGGFF>FFGGGGGDGGFFFGFGFFFFFGFFEFGFFFFFDFFFF?DF)##
@M06045:235:000000000-JCY5N:1:1101:24501:4850 1:N:0:CTCAGA
GGAAGACTTGGTCATTTAGAGGAAGTAAAAGTCGTAACAAGGTTTCCGTAGGTGAACCTGCGGAAGGATCATTATCAAAACAGCGGACTTCGGTCCTTGCTGCACCCTTGTCTTTTGCGTACCGTATGTTTCCTCGGCGGGCTTGCCTGCCGGTTGGACAATATCAAACCTTTTTGTAGTTGCAATCAGCGTCAGAAAACAAATAATAATTACAACTTTCAACAACGGATCTCTTGGTTCTGGCATCGATGAAGAACGCAGCTCTGAGGCAGATCGGAAGAGCACACGTCTGAACTCCATC
+
CCCGGGGGGGGGGGGGGGGGGGGGGGGGGGGGGGGGGGGGGGGGGGGGFGGGGGGGGGGGGGGGGGGGGGGGGGGGGGGGGGGGGDGGGGGGGGGGGGGGGGGFGGGGGGGGGGGGGGGGGGGGGGGGGGGGGGGGEGGGGGGGGGGGGGGGGGGGGGGGGGGGGGGGGGGGGGGGGGGGGGGGGGGGGGGGGGGFGGGGGGGGGGGGGFGGGGGGGGGGGGGGGGGGGGGFFGGGGGGGGGGGGGGGFGFF>CGCGGGGDD5FGGGGGFFGFG@GE@FDFFFFGFFEFF5>4@?BDF0##
@M06045:235:000000000-JCY5N:1:1101:12767:4853 1:N:0:CTCAGA
GGAAGACTTGGTCATTTAGAGGAAGTAAAAGTCGTAACAAGGTCTCCGTTGGTGAACCAGCGGAGGGATCATTACCGAGTTTACAACTCCCAAACCCCTGTGAACATACCACTTGTTGCCTCGGCGGATCAGCCCGCTCCCGGTAAAACGGGACGGCCCGCCAGAGGACCCCTAAACTCTGTTTCTATATGTAACTTCTGAGTAAAACCATAAATAAATCAAAACTTTCAACAACGGATCTCTTGGTTCTGGCATCGATGAAGAACGCAGCTCTGAGACAGATCGGAAGAGCACACGTCGT
+
CCCGGGGGGGGGGGGGGGGGGGGGGGGGGGGGGGGGGGGGGGGGGGGGGGGGGGGGGGGGGGGGGGGGGGGGGGGGGGGGGGGGGGGGGGGGGGGGGGGGGGGGGGGGGGGGGGGGGGGGGGGGGGGGEGGGGGGGG@FGGGGGGGGGGGGGGGGDGGGGGGGGGGGGGGGGGGFGGGGGGGGGGGGGGGGGGGGGGGGGGGGGGGGGGGGGGGGGGGGGGGGGGGGGCGGGGGGDEC7DGFGGDFFFGGGGGGGGGGGGG7*:DDGGDBEFFFFGFFFGFFFFGFFF::FFFFF>6B4##
@M06045:235:000000000-JCY5N:1:1101:24698:4894 1:N:0:CTCAGA
GGAAGACTTGGTCATTTAGAGGAAGTAAAAGTCGTAACAAGGTCTCCGTTGGTGAACCAGCGGAGGGATCATTACCGAGTTTACAACTCCCAAACCCCTGTGAACATACCTACAACGTTGCCTCGGCGGCTCCCCGCTTCCCCGTAAAACGGGAGCGGCCCGCCAGAGGACCCAACAAACTCTGTTATTTTCAGTATCTTCTGAGTAAAAACACAATCAATTAAAACTTTCAACAACGGATCTCTTGGTTCTGGCATCGATGAAGAACGCAGCTCTGAGTCAGATCGGAAGAGCACACGAA
+
CCCGGGGGGGGGGGGGGGGGGGGGGGGGGGGGGGGGGGGGGGGGGGGGGGGGGGGGGGGGGGGGGGGGGGGGGGGGGGGGGGGGGGGGGGGGGGGGGGGGGGGGGGGGGGGGGGGGGGGGGGGGGGGGEGGGGGGGGGGGGGGGGGGGGGGGGGGGGGGGEEGGGGFGGGGGGGFGGGGGGGFGGGGGGGGGGGGGGGGGFGGFGGGGGGGGGGGGGGG9CFGGGGGGGDGGGGGGGGD<CDEGGGGGGGGGGGGCFF37>FGGGGGGDBDC@5;FFFFDFFFFFFFFFFFFF4?FFF1##
@M06045:235:000000000-JCY5N:1:1101:13717:4898 1:N:0:CTCAGA
GGAAGACTTGGTCATTTAGAGGAAGTAAAAGTCGTAACAAGGTTTCCGTAGGTGAACCTGCGGAAGGATCATTACAAAAAAGTAAGAGAAATTTTATTTCTCTTTGCTCGACCGTGTTTTTGCAAAAAAACCGACTGAGAAAATCTTTTGTGCATTATAAAAACAAACAATTCGCGTTTAATTAGTCAGACTGATGTACTTTTTGAGTTTTCGTAAGGCAAAATAAACCTTGCAAGTAAGAAAACATAAAAATAACTTTTAACAATGGATCTCTTGGCTCTCGCATCGATGAAGAACGCCT
+
CCCGGGGGGGGGGGGGGGGGGGGGGGGGGGGGGGGGGGGGGGGGGGGGGGGGGGGGGGGGGGGGGGGGGGGGGGGGGGGGGGGGGGGGGGGGGGGGGGGGGGGGGGGGGGGGGGGGFGGGGGGGGGGGGGGGGGGGGGGGGGGGGGGGGGGGGGGGGGGGGGGGGGGGGGGGGGGGGGGGGGGGGGGGGGGGGGGGGGGGGGGGGGGGGGGGGGGGGGGGGGGGGGGGGGGGGGGGGGGGFGGGGGGGGGGGFGGGGGFFGGGGGGGGGFFGFGFGFFFGFFFFGFFFFFFFFFFFFF6##
@M06045:235:000000000-JCY5N:1:1101:11991:4916 1:N:0:CTCAGA
GGAAGACTTGGTCATTTAGAGGAAGTAAAAGTCGTAACAAGGTTTCCGTAGGTGAACCTGCGGAAGGATCATTACCGAGTGAGGGCCCCCTGGGTCCAACCTCCCACCCGTGTTTAACGAACCTTGTTGCTTCGGCGGGCCCGCCTCACGGCCGCCGGGGGGCATCCGCCCCCGGGCCCGCGCCCGCCGAAGACACCTGTGAACACTGTCTGAAGTTGCAGTCTGAGAAACTAGCTAAATTAGTTAAAACTTTCAACAACGGATCTCTTGGTTCCGGCATCGATGAAGAACGCAGCTCTAT
+
CCCGGGGGGGGGGGGGGGGGGGGGGGGGGGGGGGGGGGGGGGGGGGGGGGGGGGGGGGGGGGGGGGGGGGGGGGGGGGGGGGGGGGGGGGGGGGGGGGGGGGGGGGGGGGGGGGGGGGGGGGGGGGGGGGGGGGGGGGGGGGGGGGGGGGGGGGGGGDFGGGGGGGGGGGGGGGGGGGGDGGGGGGGGGGGEGG?FGGGGCFGGGGFGGF7EG?9CGGGGGGGGGGGGGGGCEFG?FGFGGGGGGGGGGGGFGGGGGGFFGDGGDD7DGFFGFGFGFFFDF>?@D?=FFFFFE3251?)##
@M06045:235:000000000-JCY5N:1:1101:21064:4933 1:N:0:CTCAGA
GGAAGACTTGGTCATTTAGAGGAAGTAAAAGTCGTAACAAGGTTTCCGTAGGTGAACCTGCGGAAGGATCATTACAAATCTCGTGGTGGTGGTGTAGTGGGAGGGGGGAGAGCAATCTCTCTCCCCCTACGCACACATCATACATGTTAGCACGGGGGCCGAGAGGCCCTCGATGTTCACGCTTGTTTGTTTGACAGATTTAGTATGATGCAAAAAAATGACAACTTTTAACAATGGATCTCTTGGCTCTTGCATCGATGAAGAACGCAGCTCTGAGGTAGATCGGAAGAGCACACGTCCG
+
CCCGGGGGGGGGGGGGGGGGGGGGGGGGGGGGGGGGGGGGGGGGGGGGGGGGFGGGGGGGGGGGGGGGGGGGGGGGGGGGGGGFGGGGGGGGGGGGGGGGGGGGGGGGGGGGGGGGGGGFGF9DGGGGGGGGGGGGGGGGGGGGGGGGGGGGGGGGGGGGGGGGDGGGGGFGGGGGGGGGGGEGGGGGGCFEFFFFGFGFFGGGGGGGGGGGGGGGEGGGGGFGGGGGGGGFGGGGGGGGGGGG7CGFDDGGGGGGGGGGGGGGGFDGGEFGFGF>BFFFFFFFG3BEB:;FFFFFFF8##
@M06045:235:000000000-JCY5N:1:1101:20540:5005 1:N:0:CTCAGA
GGAAGACTTGGTCATTTAGAGGAAGTAAAAGTCGTAACAAGGTTTCCGTAGGTGAACCTGCGGAAGGATCATTACCTAGAGTATTGTAGGCTTTGTCCTGCTGTCTCTTACCCATGTTTTTTGAGTACTTACGTTTCCTCGGCGGGTTCGCCCGCCGATTGGACAATTTAAACCCATTGCAGTTGCAATCAGCGTCTGAAAAACTTTAATAGTTACAACTTTCAACAACGGATCTCTTGGTTCTGGCATCGATGAAGAACGCAGCTCTGAGTGAGATCGGAAGAGCACACGTCTGAACCGG
+
CCCGGGGGGGGGGGGGGGGGGGGGGGGGGGGGGGGGGGGGGGGGGGGGGGGGGGGGGGGGGGGGGGGGGGGGGGFGGGGGGGGGGGGGGGGGGGGGGGGGGFGGGGGGGGGGGGGGGGGGGGGGGGGGGGGGGFGGGGGGGGGEGGFGGGFGDGGEGDGGGGGGGGGGGGGGGGGEGGGGG9D@C9FFF7DFFGGGGGGDFFGGGGC;CFGGFGEGFFCGGGD@F;9@CGGE2:?FCFFFF<<<>FGG>*75CC7FCDGGG<<<)*9C>@@GFGF7=?FG>DEFGFFFFFEFF)(*65(##
@M06045:235:000000000-JCY5N:1:1101:9357:5013 1:N:0:CTCAGA
GGAAGACTTGGTCATTTAGAGGAAGTAAAAGTCGTAACAAGGTCTCCGTTGGTGAACCAGCGGAGGGATCATTACCGAGTTATTACTCCAAACCCTTTGTGAACCTTACCTTTTTGTTGCTCGGCGCACCGCGGGCCGCGGCTTCGGCCCGTCCCGCAGCGCGCCAGAGGACCCAACTCTTCAATTTATAGCGTACCTTCTGATTTACAAAACAAACAAGTTAAAACTTTCAACAACGGATCTCTTGGTTCTGGCATCGATGAAGAACGCAGCTCTGAGATAGATCGGAAGAGCACACGTG
+
CCCGGGGGGGGGGGGGGGGGGGGGGGGGGGGGGGGGGGGGGGGGGGGGGGGGGGGGGGGGGGGGGGGGGGGGGGGGGGGGGGGGGGGGGGGGGGGGGGGGGGGGGGGGGGGGGGGGGGGGGGGGGGGGGGGGGGGGGGGGGGGGGGGGGGGGGGGGGGGGGGGGGGGGGGGGGGGGGGGGGGGFGGGGGGGGGGGGGGGGGGFGGGFGGGFGGGGGGGGGGGFFGGGGGGDGGGGGFGGGEGFFGGGFCFGGG?FFFGGFFF=CDGGGGFBDB*<D6?BFFFFFFFF@EFFF>4?FFB(##
@M06045:235:000000000-JCY5N:1:1101:9703:5039 1:N:0:CTCAGA
GGAAGACTTGGTCATTTAGAGGAAGTAAAAGTCGTAACAAGGTTTCCGTAGGTGAACCTGCGGAAGGATCATTACCTAGAGTATTGTAGGCTTTGTCCTGCTGTCTCTTACCCATGTTTTTTGAGTACTTACGTTTCCTCGGCGGGTTCGCCCGCCGATTGGACAATTTAAACCCATTGCAGTTGCAATCAGCGTCTGAAAAACTTTAATAGTTACAACTTTCAACAACGGATCTCTTGGTTCTGGCATCGATGAAGAACGCAGCTCTGAGCTAGATCGGAAGAGCACACGTCTGAACTCC
+
CCCGGGGGGGGGGGGGGGGGGGGGGGGGGGGGGGGGGGGGGGGGGGGGGGGGGGGGGGGGGGGGGGGGGGGGGGGGGGGGGGGGGGGGGGGGGGGGGGGGGGGGGGGGGGGGGGGGGGGGGGGGGGGGGGGGGGGGGGGGGGGGGGGGGGGGGGGGGGGGGGGGGGGGGGGGGGGGGGGGGGGGGGGGGGGGGGGGGGGGGGGGGGGGGGGGGGGGGGGGGGGGGGGGGGGGDGCCFGGGGGGGGGGGFGGGGGGGGGGGGGGGGFGGGFFGFGFGFFFGFFFFCFFFFFBFF><FFF)##
@M06045:235:000000000-JCY5N:1:1101:18871:5047 1:N:0:CTCAGA
GGAAGACTTGGTCATTTAGAGGAAGTAAAAGTCGTAACAAGGTCTCCGTTGGTGAACCAGCGGAGGGATCATTACCGAGTTTACAACTCCCAAACCCCTGTGAACATACCTATACGTTGCCTCGGCGGATCAGCCCGCGCCCCGTAAAAAGGGACGGCCCGCCCGAGGACCCCTAAACTCTGTTTTTAGTGGAACTTCTGAGTAAAACAAACAAATAAATCAAAACTTTCAACAACGGATCTCTTGGTTCTGGCATCGATGAAGAACGCAGCTCTGAGAGAGATCGGAAGAGCACACGTGA
+
CCCFEGGGGEFEFE@CEFF8CFFGGGFFACFEEEGGE;FED8F9CEFGC<@FC<<CF@EF8F7FC@F:,CEAGCEFGGGGDC<EC?FG<FFE@FDCC@7C=CACE9E,94?FF<AFFGGG9?ECECGE:6FBGC<F77FGFBFE>FEFCFFCGFGE<7@FEG:FGE*:<F@EFECGD<FCF9<<<FE8C25BBEFF9;F;FGB222B:*2CC@@@C<:9<+<?C?FGGFFFGC98CE=**:C?+07C9*:CFGGG7D<*:>CFFF6D3CD>G)**2/9*2)059C5>D554F5?:>:>.##
@M06045:235:000000000-JCY5N:1:1101:9151:5052 1:N:0:CTCAGA
GGAAGACTTGGTCATTTAGAGGAAGTAAAAGTCGTAACAAGGTCTCCGTTGGTGAACCAGCGGAGGGATCATTACAGAGTCTTCTGAACTCCAAACCATTGTGAACATATCATGTTGCTTCGGCGGGATGCCGGGTGGACCAGCGCCCCCGCGCCGCCCGCCGGAGGCCAAACTCTTGTTTTCTAGCGGAATCTTCTGAGTCTTTATAAATAAGCAATCAAAACTTTCAGCAACGGATCTCTTGGCTCTGGCATCGATGAAGAACGCAGCTCTGAGCCAGATCGGAAGAGCACACGTCTAA
+
CCCGGGGGGGGGGGGGGGGGGGGGGGGGGGGGGGGGGGGGGGGGGGGGGGGGGGGGGGGGGGGGGGGGGGGGGGGGGGGGGGGGGGGGGGGGGGGGGGGGGGGGGGGGGGGGGGGGGGGGGGGGGGGGGGGGGGGGGGGGGGGGGGGGGGGGGGGGGGGGGGGGEGGGGGFEFGGGGGGGGGGGGGGGGGGGGGGGGGGGGGGGGGGGGGGGGGGGGGGGGGFGGGGGGGGGGGGGGGGGCGGGFGGGGGGGGGGGGGGFFFGCFGGGCB4C?FFFFFFGFFFFGFEFFFFFFFFFFF1##
@M06045:235:000000000-JCY5N:1:1101:19277:5080 1:N:0:CTCAGA
GGAAGACTTGGTCATTTAGAGGAAGTAAAAGTTGTAACAAGGTTTCCGTAGGTGAACCTGCGGAAGGATCATTACCAATCCACCTTTACAAACAACTGTGAACTGTTATTGTCCTTGGGTGACACTGGATGTAGCAATACGTCCTTTGCCACCCAAACAATTTCAAACACCTTTCATAAACATTACCTGTTGAACAACTTCTTTGTGACCTTCCGCGGTTCAAAGATTAAAATAATAAAATACAACTTTTAACGGTGGATCTCTTGGCTCATGCATCGATGAAGAACGCAGCTCTGAGCTC
+
CCCGGGGGGGGGGGGGGGGGGGGGGGGGGGGGGGGGGGGGGGFGGGGGFGGGGGGGGGGGGGGGGGEGFGGGGGGGGGGGGGGGGGGFEAFFGGGGGGGGGGGGGGGGGGGGGGGGGGGGGGGGGGGGGGGGGGGGGGGGGGGGGGGGGGGGGGGGGGGGGGCFGGGGGGGGGGGGGGGGGGGGGGGGGGGGGGGGGGGGGGGGGGGGFGGGGG>EGGEGGGGGGGGGGFFGFGGGGGGFGGGGGGGFF7CFFGGGGGGGGGGFFFDGF;FFFGFGFFFG6FFFGFFFFFAF4/;A<E(##
@M06045:235:000000000-JCY5N:1:1101:23150:5136 1:N:0:CTCAGA
GGAAGACTTGGTCATTTAGAGGAAGTAAAAGTCGTAACAAGGTCTCCGTTGGTGAACCAGCGGAGGGATCATTACCGAGTTTACAACTCCCAAACCCCTGTGAACATACCTATACGTTGCCTCGGCGGATCAGCCCGCGCCCCGTAAAAAGGGACGGCCCGCCCGAGGACCCCTAAACTCTGTTTTTAGTGGAACTTCTGAGTAAAACAAACAAATAAATCAAAACTTTCAACAACGGATCTCTTGGTTCTGGCATCGATGAAGAACGCAGCTCTGAGGCAGATCGGAAGAGCACACGTGT
+
CCCGGGGGGGGGGGGGGGGGGGGGGGGGGGGGGGGGGGGGGGGGGGGGGGGGGGGGGGGGGGGGGGGGGGGGGGGGGGGGGGGGGGGGGGGGGGGGGGGGGGGGGGGGGGGGGGGGGGGGGGGGGGGGGGGGGGGGGGGGGGGGGGGGGGGGGGGGGGGGGGGGGGGGGGGGGGGGGGGGGGGGGGGGGGGGFGGGGGGGGGFGGGGGGGGGGGGGFGGGGGGFGGGGGGGGGGGGGC5CCDFGGGFCFGGFGGGGGGGGGGGGGGGGGFFGFGFG?FFGFFFFDFDFD8>:FFFFFF.##
@M06045:235:000000000-JCY5N:1:1101:4335:5146 1:N:0:CTCAGA
GGAAGACTTGGTCATTTAGAGGAAGTAAAAGTCGTAACAAGGTTTCCGTAGGTGAACCTGCGGAAGGATCATTCATAATTGAGTGTTTTATGGCACTCTTTAAAAAAATCCATATCCACCTTGTGTGCAATGTTTTTGGACTCTCTGTACGTTGATATCCCTTTGGGTCCGATAGGACTTTAGGGGAAGGAAAACCTTAAGAGGGTTTGATTAACTTAACACCTTTAAAGCAGTTTGTCTGAATATCTATTTCTGAATAAACATAATTCAAAAATACAACTTTCAACAACGGATCTCTTTG
+
CCCGGGGGGGGGGGGGGGGGGGGGGGGGGGGGGGGGGGGGGGGGGGGGGGDGGGGGGGGGGGGGGGGGGGGGGGGGGGGGGGGGGGGGGGGGGGGGGGGGGGGGGGGGGGGGGGGGGGGGGGGGGGGGGCFGGGGGGGGGGGGGGGGGGGGGGGGGGGGFGGGGGGGGGGGGFGGGGGFGGGGGGGCEGGGGGGGGGGGGGGFCGEGGGFGGGGGGFGGGGGGGGGGGGGGGGGGFGGGGGGGGGGGGGGGFFGGGGGGFFGGGGGFGGFFGFGFGFFFGFFFFFFFFFFEDFE;=BDB##
@M06045:235:000000000-JCY5N:1:1101:24486:5174 1:N:0:CTCAGA
GGAAGACTTGGTCATTTAGAGGAAGTAAAAGTCGTAACAAGGTCTCCGTTGGTGAACCAGCGGAGGGATCATTACCGAGTTTATAACTCCCAAACCCAATGTGAACCATACCTAGACGTTGCTTCGGCGATACCGCCCCGGCGCCCTCGGGCCCGGAACCAGGCGCCCGCCGGGGGACCAACCAAACCCTTTCAGTGAATCCCGGGCGACCCCCGGCGGCATTATCTGAGTACAGCGAAATAAAAAACGCATCAAAACTTTCAACAACGGAGCTCTTGGTTCTGGCATCGATGAAGAACAC
+
CCCGGGGGGGGGGGGGGGGGGGGGGGGGGGGGGGGGGGGGGGGGGGGGGGGGGGGGGGGGGGGGGGGGGGGGGGGGGGGGGGGGGGGGGGGGGGGGGGGGGGGGGGGGGGGGGGGGGGGGGGGGGGGGGGGGGGGGGGGGEGGGGGGGGEEGGGGGGGGGGGGGGGGGGGGGGGGGGGGFDGGGGGGGGGFGGGGGGGGFGGGGGGGGGGGGGGGGGGGGGG7FFGFGGGGGG?FGGGGGGGGGGGGGGGGGGGGFGGGF>FGGGGGGGFF)59?FFFFGFFFFGFFFF@FFFFFFFF(##
@M06045:235:000000000-JCY5N:1:1101:8603:5174 1:N:0:CTCAGA
GGAAGACTTGGTCATTTAGAGGAAGTAAAAGTCGTAACAAGGTCTCCGTTGGTGAACCAGCGGAGGGATCATTACCGAGTTATTACTCCAAACCCTTTGTGAACCTTACCTTTTTGTTGCTCGGCGCACCGCGGGCCGCGGCTTCGGCCCGTCCCGCAGCGCGCCAGAGGACCCAACTCTTCAATTTATAGCGTACCTTCTGATTTACAAAACAAACAAGTTAAAACTTTCAACAACGGATCTCTTGGTTCTGGCATCGATGAAGAACGCAGCTCTGAGTTAGATCGGAAGAGCACACGGG
+
CCCGGGGGGGGGGGGGGGGGGGGGGGGGGGGGGGGGGGGGGGGGGGGGFGGGGGGGGGGGGGGGGGGGGGGGGGGGGGGGGFFGGGGGGDFGEFCGGGGGGGGGGGGFGGGGGGGGGGGGGGGGGGGGGGGGGGGGGGGGGGGGGGGGGGGFGGGGGGGGGGGGGGGGGGGFGGGGGGGGGGG7FGGFFGGFDCEGGGGGGGGGGD?FGGGGFGGGGGGGCCCFGGFGCG9CCCGGGGGDCGAEGGGGFGDGGGGFGGGGGGGG7FGC7BFDBCFGFFB:=?F?:=>EFE>:FFF4:?0##
@M06045:235:000000000-JCY5N:1:1101:19673:5212 1:N:0:CTCAGA
GGAAGACTTGGTCATTTAGAGGAAGTAAAAGTCGTAACAAGGTTTCCGTAGGTGAACCTGCGGAAGGATCATTCATAATTGAGTGTTTTATGGCACTCTTTAAAAAAATCCATATCCACCTTGTGTGCAACGTTTTTGAACTCTCTCTGGCATTAAAAAGCCAAGAGGGTTTGATTAACTTAACACCTTTAAAGCAGTTTGTCTGAATATCTATTTCTGAATAAACATAATTCAAAAATACAACTTTCAACAACGGATCTCTTGGCTCTCGCATCGATGAAGAACGCAGCTCTGAGTCAAA
+
CCCGGGGGGGGGGGGGGGGGGGGGGGGGGGGGGGGGGGGGGGGGGGGGGGGGGGGGGGGGGGGGGGGGGGGGGGGGGGGGGGGGGGGGGGGGGGGGGGGGGGGGGGGGGGGGGGGGGGGGGGGGGGGGGGGGGGGGGGGGGGGGGGGGGFGGGGGGGGGGGGGGGGGGGGGGGGGGGGGGGGGGGGGGGGGGGGGGGGGGGGGGGGGGGGGGGGGGGGGGGGGGGGGGGGGGGGGGGGGGGGGGGGGGGGGGGGGGGGGGGGGGFFFGGFFGFDDDFFF+AFFFGFFE>EAFFFFFFF4##
@M06045:235:000000000-JCY5N:1:1101:19231:5213 1:N:0:CTCAGA
GGAAGACTTGGTCATTTAGAGGAAGTAAAAGTCGTAACAAGGTTTCCGTAGGTGAACCTGCGGAAGGATCATTACCTAGAGTATTGTAGGCTTTGTCCTGCTGTCTCTTACCCATGTTTTTTGAGTACTTACGTTTCCTCGGCGGGTTCGCCCGCCGATTGGACAATTTAAACCCATTGCAGTTGCAATCAGCGTCTGAAAAACTTTAATAGTTACAACTTTCAACAACGGATCTCTTGGTTCTGGCATCGATGAAGAACGCAGCTCTGAGGCAGATCGGAAGAGCACACGTCTGAACTAC
+
CCCGGGGGGGGGGGGGGGGGGGGGGGGGGGGGGGGGGGGGGGGGGGGGGGGGGGGGGGGGGGGDFGGGGGGGGGGGGGGGGGGGGGGGGGGGGGGGGGGGGGGGGGGGGGGGGGGGGGGGGGGGGGGGGGGGGGGGGGGGGGGGGGGGGGGGGGGGGGGGGGGGGGGGGGGGGGGGGGGGGGGGGGGGGGGGGGGGGGGGGGGGGGGGGGGGGGGGGGGGGGGGGGFGGGGGGGGGGGGGGGGGGGGGGGGGGGFGGGGGGGGGGDGGGFFGFGFGFFFGEFF@FFFFFFFFFF?FFF)##
@M06045:235:000000000-JCY5N:1:1101:18024:5232 1:N:0:CTCAGA
GGAAGACTTGGTCATTTAGAGGAAGTAAAAGTCGTAACAAGGTCTCCGTTGGTGAACCAGCGGAGGGATCATTACAGAGTTGCAAAACTCCCAAACCATTGTGAACGTTACCTTTACCGTTGCTTCGGCGGGCGGCCCGGGTCCTGCCCGGCGCCCCTCGGCCCTCGCGGGCGCCCGCCGGAGGTAAACCAAACTATTGCATTGTATGGCCTCTCTGAGTCTTCTGTACTGAATAAGTCAAAACTTTCAACAACGGATCTCTTGGTTCTGGCATCGATGAAGAACGCAGCTCTGAGATATG
+
CCCGGGGGGGGGGGGGGGGGGGGGGGGGGGGGGGGGGGGGGGGGGGGGGGGGGGGGGGGGGGGGGGGGGGGGGGGGGGGGGGGGGGGGGGGGGGGGGGGGGGGGGGGGGGGGGGGGGGGGGGGGGGGGDGGGGGGGGGGGGGGGGGGGGGGGGGGGGGGGGGGGGGGGGGGGGGGGGGGGGEGGCFGFGGGGGGGFFCCGGGGGGGGFFGGGF6CCE?EF?EGEC9:0ACCFFFGGGG?DEFGCDFGGCGGGGGGGD*70**?7DGG7:?44>FF957/*@=?FGF>5).)97FDF4A)##
@M06045:235:000000000-JCY5N:1:1101:7765:5245 1:N:0:CTCAGA
GGAAGACTTGGTCATTTAGAGGAAGTAAAAGTCGTAACAAGGTTTCCGTAGGTGAACCTGCGGAAGGATCATTCATAATTGAGTGTTTTATGGCACTCTTTAGGAAAATCCATATCCACCTTGTGTGCAACGTTTTTGAACTCTCTGGCATTAAAAAGCCAAGAGGGTTTGATTAACTTAACACCTTTAAAGCAGTTAGTCTGAATATCTATTTCTGAATAAACATAATTCAAAAATACAACTTGCAACAACGGATCTCTTGGCTCTCGCATCGATGAAGAACGCAGCTCTGAGACAGAAC
+
CCCGGGGGGGGGGGGGGGGGGGGGGGGGGGGGGGGGGGGGGGGGGGGGGGGGGGGGGGGGGGGGGGGGGGGGGGGGGGGGEGGGGGGGGGGGGGGGGGGGGGGGGGGGGGGGGGGGGGGGGGGGGGGGGGGGGGGGGGGGGGGGGGGGGGGGGGGGGGGGGGGGGGGGGGGGGGGGGGGGGGGGGGGGGGGGGGGGGGGGGGGGGGGGGGGGGGGGGGGGGGGGGGGGGGGGGGGGGGGGGGGGGGGGGGGGGGGGGGGGGGGGGGGGDEECEGFGFFFGFFFFGFFFAFFFFAEFFF@##
@M06045:235:000000000-JCY5N:1:1101:21911:5347 1:N:0:CTCAGA
GGAAGACTTGGTCATTTAGAGGAAGTAAAAGTCGTAACAAGGTTTCCGTAGGTGAACCTGCGGAAGGATCATTACCGTGCCGGGGGCCCTCCGGGGTCCCATTGTGCCACCCGTGTTTACTTGTACCTGTTGCTTCGGCGGGCCTGCGGGCCTCGCTCGCTGCCGGGGGACCTGGTCCCCGGGCTCGTGCCCGCCGGAGACACACCCAACCTCTCTAACGTATACGTCTGAGCAATGATTTAATCATTAAAACTTTCAACAACGGATCTCTTGGTTCCCGCATCGATGAAGAACGCAACAT
+
CCCGGGGGGGGGGGGGGGGGGGGGGGGGGGGGGGGGGGGGGGGGGGGGGGGGGGGGGGGGGGGGGGGGGGGGGGGGGGGGGGGGGGGGGGGGGGGGGGGGGGGGGGGGFGGGGFGGFGGGGGGGGGGGGGGGGGGGEGGGGGGGGGGGGGGGGGEE@CGGDEGGGGGGGGGGGGGGFGGFGEGGCGGEGGGGGCCEEEEE5*A8C>EECCE<C+;9<CF=**3<FG?EGCCGGF8?97CFGFG9F*<CFGGGGGGGFGGCFCFDGG5127@G?F?FF66*8:787?FFFFFFFF03((-##
@M06045:235:000000000-JCY5N:1:1101:20210:5352 1:N:0:CTCAGA
GGAAGACTTGGTCATTTAGAGGAAGTAAAAGTCGTAGCAAGGTTTCCGTAGGTGAACCTGCGGAAGGATCATTACAAATCCACGTCTCTTCGAGACCACGTTGAACTGTTCCCAGAGGGGCTCGCCTCTCTGGTTGTTAAACTAGTGATTCTGTTGCTCAAATGTATGCCTTTGACCATTTGGTTAAAGAAAAAACTTGTACAACTTATAACAATGGATCTCTAGGCTCTTGCATCGATGAAGAACGCAGCTCTGAGCTAGATCGGAAGAGCACACGTCTGAACTCCAGTCACCTCAGATC
+
CCCGGGGGGGGGGGGGGGGGGGGGGGGGGGGGGGGGGGGGGGGGGGGGGGGGGGGGGGGGGGGGGGGGGGGGGGGGGGGGGGGGGGGGGGGGGGGGGGGGGGGGGGGGGGGGGGGGGGGGGGGGGGGGGGGGGGGGGGGGGGGGGGGGGGGGGGGGGGGGGGGGGGGGGGGGGGGGGGGGGGGGGGGGGGGGGGGGGGGGGGGGGGGGGGGGGGGGGGGGGGGGGGGGGGGGGGGGGGGGGGGGGGGGGGGFGGGGGGGGGGGGGGGGGFFGFGFGFFFGFFFFGFFFFFFFFFFFFF>##
@M06045:235:000000000-JCY5N:1:1101:16973:5389 1:N:0:CTCAGA
GGAAGACTTGGTCATTTAGAGGAAGTAAAAGTCGTAACAAGGTTTCCGTAGGTGAACCTGCGGAAGGATCATTACAACAAGGTTCCCTGGCCCTCGAAGCTTCGGCGGAGGGGTGCTACAGCCTGACTTTATACCCACCCTTTGCCTATGTGTACCCCTATTGCTTCCCTCGGCGGGTTCGCCCGCCGACAGGAACCAACTAAACCCTTTGCATTATACATTTAACACTTCCGATACAAAACTAAATTATTACAACTTTTAACAATGGATCTCTTGGTTCTGGCATCGATGAAGAACGCAC
+
CCCGGGGGGGGGGGGGGGGGGGGGGGGGGGGGGGGGGGGGGGGGGGGGGGGGGGGGGGGGGGGGGGGGGGGGGGGGGGGGGGGGGGGGGGGGGGGGGGGGGGGGGGGGGGGGGGGGGGGGGGGGGGGGGGGGGGGGGGGGGGGGGGGGGGGGGGGGGGGGGGGGGGGGGGGGGGGGGGGGGGGGGGGGGGGGGGGGGGGGGGGGGGGGGGGGGGGGGGGGGGGGGGGGGGGGGGGGGGGGGGGGGGGGGGGGGGGGGGGGGGGGGGGGGFFFFGFGFFFDBFFFFFFFFFFFFBAFFF:##
@M06045:235:000000000-JCY5N:1:1101:9756:5419 1:N:0:CTCAGA
GGAAGACTTGGTCATTTAGAGGAAGTAAAAGTCGTAACAAGGTCTCCGTTGGTGAACCAGCGGAGGGATCATTACCGAGTACTATAACTCATAACCCTTTGTGAACCTTTATACCTGTTGCTTCGGCGGCGCGCCTCCCGGGGCGTGCCCGCCGGTATCATCAGAATCTCTGTTCGAACCCGACGATATTTCTGAGTGTTCTAAGCGAACTGTTAAAACTTTCAACAACGGATCTCTTGGCTCCAGCATCGATGAAGAACGCAGCTCTGAGGCAGATCGGAAGAGCACACGTCTGAACCGA
+
CCCGGGGGGGGGGGGGGGGGGGGGGGGGGGGGGGGGGGGGGGGGGGFGGGGGGGGGGGGGGGGGGGGGGGGGGGGGGGGGGGGGGGGGGGFGGGGGFGGGGGGGGGGGGGGGGGGGGGFGGGFGGGGGGGGDEGGGGGGGGGGGGGGGGGGGGGGGGGGGGFGFGFGGCECGGFGGGGFFGGGGGCFGGGGGGGGGGGCFGGGGGGGGGGGGGGGGFFGGGGGGGGGGGGGGDEGGGFGGG6CGGGGGGGDGGFGGGGGGDGGGG4C*:*95FD@FFFFG55>:CFF>FFFFF@FFFF(##
@M06045:235:000000000-JCY5N:1:1101:16486:5435 1:N:0:CTCAGA
GGAAGACTTGGTCATTTAGAGGAAGTAAAAGTCGTAACAAGGTCTCCGTTGGTGAACCAGCGGAGGGATCATTACCGAGTTATTACTCCAAACCCTTTGTGAACCTTACCTTTTTGTTGCTCGGCGCACCGCGGGCCGCGGCTTCGGCCCGTCCCGCAGCGCGCCAGAGGACCCAACTCTTCAATTTATAGCGTACCTTCTGATTTACAAAACAAACAAGTTAAAACTTTCAACAACGGATCTCTTGGTTCTGGCATCGATGAAGAACGCAGCTCTGAGCAAGATCGGAAGAGCACACGGC
+
CCCGGGGGGGGGGGGGGGGGGGGGGGGGGGGGGGGGGGGGGGGGGGGGGGGGGGGGGGGGGGGGGGGGGGGGGGGGGGGGGGGGGGGGGGGGGGGGGGGGGGGGGGGGGGGGGGGGGGGGGGGGGGGGGGGGGGGGGGGGGGGGGGGGGGGGGGGEGCFGGGGGGGGGGGGGGGGGGGGGGGGGGGGGGGGGGGGGGGGGGGGGGGGGGGGGGGGGGGGGGGGGGGGGGGGGGGGGGGGGGGFGGGGGGGGGGGGGGGGGGGGGGGGFGFFGE4;FFFFGFFFFGFFFFFFFFFFFFF(##
@M06045:235:000000000-JCY5N:1:1101:13222:5457 1:N:0:CTCAGA
GGAAGACTTGGTCATTTAGAGGAAGTAAAAGTCGTAACAAGGTTTCCGTAGGTGAACCTGCGGAAGGATCATTACTGAGTGAGGGCCCCTCGGGGTCCAACCTCCCACCCGTGTTTAACGAACCGTGTTGCTTCGGCGGGCCCGCCTCACGGCCGCCGGGGGGCATCCGCCCCCGGGCCCGCGCCCGCCGAAGCCCCCTGTGAACGCTGTCTGAAGTATGCAGTCTGAGACAATTATTCAATTAATTAAAACTTTCAACAACGGATCTCTTGGTTCCGGCATCGATGAAGAACGCAGCCCT
+
CCCGGGGGGGGGGGGGGGGGGGGGGGGGGGGGGGGGGGGGGGGGGGGGGGGGGGGGGGGGGGGGGGGGGGFGGGGGGGFGGGGGGGGGGGGGGGGGGGGGGGFGGGGGGGGGGGFGGGGGGGGGGGGFGFGGGGFEGGGGGDFGGGGGGGFGGGGGGCCGGGGGGGGFCFGGGGGGGGGGGGGGDGGGGDGGGCCGGG>CF6EFGFGGGGG7EG?E97E7CFF?CFGF9?FGGFFGGGGFGGFFFCECFFGGGGGGFFFGGGG33*<*?8=D=C@DF>DG@EFDGFFFF=BF@3:EBF1##
@M06045:235:000000000-JCY5N:1:1101:18126:5502 1:N:0:CTCAGA
GGAAGACTTGGTCATTTAGAGGAAGTAAAAGTCGTAACAAGGTCTCCGTTGGTGAACCAGCGGAGGGATCATTACCGAGTTATTACTCCAAACCCTTTGTGAACCTTACTTATAACTGCTGTTGCCCCGCCGGCCGGCGGGGAGGGCACCCCCTCCCGGGGCCCCCCGACCAGCCCCCCCCGCCACCACCAACCTCTTGAATTTATACCGAAACTACTTCTGAATAACAAAAACAACCAAATCAAAACTTCCACCAACGGATCCCTTGGTTCTGTTTTCCATAAAGAACCAGCCCTTGGCT
+
CCCGGGGG9CEFGGGGGGGFGGGGGGGGGGGGGGGGGGGFGGGGGGGGGGGGGGFGGGFFCGFFGGGGGGGGGGGGGEECCCFGGGGGGGGGGGGGGE9,,C,F,4C,C,,,C,99<?=9?F9,C5,4@++@:+8C>F+CC<:FG*<*>FCG7:1**<CCBFB1<<*2*:*2*;CGD8*:*:*/**/*;8CC/;02<+2A+<90+39++128*1<++<++++<+<@++<C85=*8C*:*950<C4F+:>:**:+0:/977*/19597CFF:**:00*0**9**02*9))))).)-)(((##
@M06045:235:000000000-JCY5N:1:1101:8537:5515 1:N:0:CTCAGA
GGAAGACTTGGTCATTTAGAGGAAGTAAAAGTCGTAACAAGGTCTCCGTTGGTGAACCAGCGGAGGGATCATTACCGAGTTATTACTCCAAACCCTTTGTGAACCTTACCTATTACTGCTGTTGCCTCGGCGGACGGCCGGGAGGGCACCCCCTCGCGGGGCCGCCCGACCAGCCCCCGCCGGCAGCACCAAACTCTTGAATTTATAGCGAAACTACTTCTGAATAACAAAAACAAACGAATCAAAACTTTCAACAACGGATCTCTTGGTTCTGGCATCGAAGAAGAACGCAGCTCTGAGT
+
CCCGGGGFFGFGGGGCCEGGGGGGFGGGGFGFFGGGGEFGGGFGGAFF@FGGGGGGGGGGGGGGGGGGGGGGGGGGGGGFCGFGGGGGG=FFGGGGGGGCFGGGGGGGGGGGGGGGEGGGGFEFGFGGGGGEGGGGGGCGGGGGGGGGGCFGGDGDEGGDEGGGDGCFGGGCCFCCGGGGGGGGGGGCGGGGFG<9C7A+AF+<EECFGE>CGGGGGGFG7CC99FGC?CC:C?FFGCEDECECGFE=<FC7DEGGG49EGDGF>77CFFFGBGFGFFFDF).<GFFFF:BDB),9<A2##
@M06045:235:000000000-JCY5N:1:1101:18744:5516 1:N:0:CTCAGA
GGAAGACTTGGTCATTTAGAGGAAGTAAAAGTCGTAACAAGGTCTCCGTTGGTGAACCAGCGGAGGGATCATTACCGAAGTTACCCTTCAAAACCCATTGTGAACCTTACCTCTTGCCGCGCGTTGCCTCGGCGGGGAGGCGGGGCTCGGGTTCGGCGCGCCCCTCACCGGGCCGCCGTCCCCGTCCCCGTCCCCGCCGGCCGCGCCAAACTCTAAATTTGAAAAAGCGTACTGCACGTTCTGATTCAAAACAAAAAACAAGTCAGAACTTTTAACAACGGATCTCTTGGTTCTGGCATTC
+
CCCGGGGGGGGGGGGGGGGGGGGGGGGGGGGGGGGGGGGGGGGGGGGGGGGGGGGGGGGGGGGGGGGGGGGGGGGGGGGGGGGGGGGGGGFGGGGGGGGGGGGGGGGGGGGGGGGGGGGGGGGGGGGGGGGGGGGGGGGGGGGGGGGGGGG<FGDGGGGGEGGGDGGGGGGCCGGGGGGGGGG5CEGGGGEGGGGGGGEGGGGGGGG5EFGGGFGCFGGG9:CFGGGGDGEGC@FGFF5CCFG77CG9>FGGGGFFGDDCGGFFF>FF<6B?=7?7BFFD35;>:@6?*==7@?AF?:)##
@M06045:235:000000000-JCY5N:1:1101:8655:5533 1:N:0:CTCAGA
GGAAGACTTGGTCATTTAGAGGAAGTAAAAGTCGTAACAAGGTCTCCGTTGGTGAACCAGCGGAGGGATCATTACCGAGTTTACAACTCCCAAACCCCTGTGAACATACCTATACGTTGCCTCGGCGGATCAGCCCGCGCCCTGTAAAAAGGGACGGCCCGCCCGAGGACCCTAAACTCTGTTTTTAGTGGAACTTCTGAGTAAAACAAACAAATAAATCAAAACTTTCAACAACGGATCTCTTGGTTCTGGCATCGATGAAGAACGCAGCTCTGAGTAAGATCGGAAGAGCACACGTCAC
+
CCCGGGGGGGGGGGGGGGGGGGGGGGGGGGGGGGGGGGGGGGGGFGGGGGGGGGGGGGGGGGGGGGGGGGGGGGGGGGGGGGFFGGGDGGGFGGGFDDGGEFGG<EFGGGGGGGGGGGGGGGGGGGGGGDCFGGGGGGGGGGGFFGGGGGEGGGGGGEGGGDGGGGGGGFFFGGGGGGGGGFGGGGGGFFGCFGGGFGGGG9EEFGFGGGGGGGGGGGFFGGFGGCGDGGFGGGCEGGDGGGGGGG<FGGGGFGFFDGGGGGGGGGGDGDE9?FFGFFFGFFFFGEFE>:FFF>?461(##
@M06045:235:000000000-JCY5N:1:1101:17012:5582 1:N:0:CTCAGA
GGAAGACTTGGTCATTTAGAGGAAGTAAAAGTCGTAACAAGGTTTCCGTAGGTGAACCTGCGGAAGGATCATTACCGTGCCGGGGGCCCTCCGGGGTCCCATTGTGCCACCCGTGTTTACTTGTACCTGTTGCTTCGGCGGGCCTGCGGGCCTCGCTCGCTGCCGGGGGACCTGGTCCCCGGGCTCGTGCCCGCCGGAGACACACCCAACCTCTCTAACGTATACGTCTGAGCAATGATTTAATCATTAAAACTTTCAACAACGGATCTCTTGGTTCCCGCATCGATGAAGAACGCAGCCC
+
CCCGGGGGGGGGGGGGGGGGGGGGGGGGGGGGGGGGGGGGGGGGGGGGGGGGGFGGGGGGGGGGGGGGGGGGGGGGGGGGGGGGGGGGGGGGGGGGGGGGGGGGGGGGGGGGGGGGGGGGGGGGGGGGGGGGGGGGGGGGGGGGGGGGGGGGGGGGEGGGGGGGGGGGGGGGGGGGGGGGGGGGDGGC>EGGGGGGGCEEGFGFEGC>FDGCG9E?FGGGGGGGGGFGCFFGGGGG?DFGGGGD7CFGGGGGCEFEFGG?FGGGGGGC7@FGFGFFFFFDD>:D<?4*9?*9?>BEFB9##
@M06045:235:000000000-JCY5N:1:1101:12002:5586 1:N:0:CTCAGA
GGAAGACTTGGTCATTTAGAGGAAGTAAAAGTCGTAACAAGGTCTCCGTTGGTGAACCAGCGGAGGGATCATTACCGAGTTATTACTCCAAACCCTTTGTGAACCTTACCTTTTTGTTGCTCGGCGCACCGCGGGCCGCGGCTTCGGCCCGTCCCGCAGCGCGCCAGAGGACCCAACTCTTCAACTTATAGCGTACCTTCTGATTTACAAAACAAACAAGTTAAAACTTTCAACAACGGATCTCTTGGTTCTGGCATCGATGAAGAACGCAGCTCTGAGATAGATCGGAAGAGCACACGAC
+
CC@FFGGGGDGFGGGGGGGGGGGGCFDFGGGGGGGGGG<FFGGGFGGGFGGGGFEFFFEEGCGGGGGD?D8AFGGGEECGGGGFGGGGGGGGGFGGG8FFDFGGGGGGGGGGGGEEFF8F<F:CEGGGEGGGGFGGEDGEGGG7D>@F7FG>>FGGGGCE@BEGGGCFGGGGGGGGGGGG,A:FGEGGGGFFCAGGGGGGGGCGGCFGFGGGGF@FF5F@9+CFC79EFGGFCCF8=EEDGC0<C>CCCCC7>7C6>FG657>F>DC553:)89?D=FFG=**/:@F>B>B:5?:4:((##
@M06045:235:000000000-JCY5N:1:1101:18418:5589 1:N:0:CTCAGA
GGAAGACTTGGTCATTTAGAGGAAGTAAAAGTCGTAACAAGGTCTCCGTTGGTGAACCAGCGGAGGGATCATTACCGAGTTATACAACTCATCAACCCTGTGAACATACCTAAAACGTTGCTTCGGCGGGAACAGACGGCCCTGTAACAACGGGCCGCCCCCGCCAGAGGACCCCTAACTCTGTTTTTATAATGTTTTTCTGAGTAAACAAGCAAATAAATTAAAACTTTCAACAACGGATCTCTTGGCTCTGGCATCGATGAAGAACGCAGCCCTGAGGCAGATCGGAAGAGCACACGAG
+
CCCGGGGGGGGGGGGGGGGGGGGGGGGGGGGGGGGGGGGGGGGGGGGGGGGGGGGGGGGGGGGGGGGGGGGGGGGGGGGGGGGGGGGGGGGGGGGGGGGGGGGGGGGGGGGGGGGGGGGGGGGGGGGGGGGGGGGGGGGGGGGGGGGGGGGGGGGGGGGGGGGGGGGGGGGGGGGGGGGGGGGGGGGGGGGGGGGGGGGGGGGGGGGGGGGGGGGGGGGGGGGGGGFGGG?FGGGGGGGGEG9?FGGGF*>FCGGCFGGGGGGGFGGGGFFDE*.>FFFGFFEFGFFFFD58>??F?F0##
@M06045:235:000000000-JCY5N:1:1101:15756:5594 1:N:0:CTCAGA
GGAAGACTTGGTCATTTAGAGGAAGTAAAAGTCGTAACAAGGTTTCCGTAGGTGAACCTGCGGAAGGATCATTACTGAGTGAGGGCCCTCTGGGTCCAACCTCCCACCCGTGTCTCTTGTACCATGTTGCTTCGGCGAGCCCGCCTCACGGCCGCCGGGGGGCATCTGCCCCCGGGCCCGCGCCCGCCGAAGCCCCCTCTGAACGCTGTCTGAAGATTGCAGTCTGAGCGATAAGCAAAAATTATTTAAAACTTTCAACAACGGATCTCTTGGTTCCGGCATCGATGAAGAACGCAGCCAC
+
CCCGGGGGGFGGGGGDFGGGGGGGGGGGGGGGGGGGGGGGGGGGGGGGGGGGGGGGGGGGGGGGGGGGGGGGGGGGGGGGGGGGGGGGGGGGGGGGGGGGGGGGGGGGGGGGGGEGGGGGGGGGGGGGGGGGGGGGGGGGGGGGGDGGGGGGGGGGGGGGGGGGGGGFGGGGGGEGGGGEGGGGGGGGGGGGGGGGGDGF?FFGGGGGGGGGGFDFGGGGGGGGGG+CFG5==;E?9F?DGGFGGGGGGGGGGGGGDGGGGGGGGGGGGFFGFGFCF@>CDFFFFFFFFFFFF7?F>>(##
@M06045:235:000000000-JCY5N:1:1101:13637:5611 1:N:0:CTCAGA
GGAAGACTTGGTCATTTAGAGGAAGTAAAAGTCGTAACAAGGTTTCCGTAGGTGAACCTGCGGAAGGATCATTACCTAGAGTATTGTAGGCTTTGTCCTGCTGTCTCTTACCCATGTTTTTTGAGTACTTACGTTTCCTCGGCGGGTTCGCCCGCCGATTGGACAATTTAAACCCATTGCAGTTGCAATCAGCGTCTGAAAAACTTTAATAGTTACAACTTTCAACAACGGATCTCTTGGTTCTGGCATCGATGAAGAACGCAGCTCTGAGCTAGATCGGAAGAGCACACGTCTGAACTTG
+
CCCGGGGGGGGGGGGGGGGGGGGGGGGGGGGGGGGGGGGGGGGGGGGGGGGGGGGGGGGGGGGGGGGGGGGGGGGGGGGGGGGGGGGGGGGGGGGGGGGGGGGGGGGGGGGGGGGGGGGGGGGGGGGGGGGGGGGGGGGGGGGGGGGGGGGGGGGGGGGGGGGGGGGGGGGGGGGGGGGGGGGGGGGGGGGGGGGGGGGGGGGGGGGGGGGGGGGGGGGGGGGGGGGGGGGGGGGGGGGGGGGGGG?GCFGFCGGFFFGGGGGGGGGGGFFGFGFGFFFGFFFFG??FFFB;FFFF>?)##
@M06045:235:000000000-JCY5N:1:1101:13976:5662 1:N:0:CTCAGA
GGAAGACTTGGTCATTTAGAGGAAGTAAAAGTCGTAACAAGGTCTCCGTAGGTGAACCTGCGGAGGGATCATTACACAAATATGAAGGCGGGCTGGCACCTCTCGGGGTGGCTAGCCTTGCTGAATTATTCCACCCGTGTCTTTTGCGTACTTCTCGTTTCCTTGGTGGGCTCGCCCACCACAAGGACCAACCCATAAACCTTTTTGTAATGGCAATCAGCGTCTGAAAATAATCTAATTATTTACAACTTTCAACAACGGATCTCTTGGTTCTGGCATCGATGAAGAACGCAGCTCTGGG
+
CCCGGGGGGGGGGGGGGGGGGGGFGGGGGGGGGGGGGGGGGGGGGGGGGGGGGGGGGGGGGGGGGGGGGGGGGGGGGGGGGGGGGGGGGGGGGGGGGGGGGGFGGGGDGGGGGDGGGGGGGGGGGGGGGGGGGGGGGGGFGGGGGFGGGGGGGGGGGGGGGGGGGGFFGCGFFGGGGGGGGGGGGGGGGGGGGGGGGGGGGGGGGGGEFGGGGGDGFGGGGGGGGGGG?FGGGGFGGGEGGGGGGGGGGGFFGGCEFGGD:CDD>DCGFFFGFGFCFFFGEFFFGF?FFFEB:DBFB<)##
@M06045:235:000000000-JCY5N:1:1101:15008:5664 1:N:0:CTCAGA
GGAAGACTTGGTCATTTAGAGGAAGTAAAAGTCGTAACAAGGTTTCCGTAGGTGAACCTGCGGAAGGATCATTCATAATTGAGTGTTTTATGGCACTCTTTAAAAAAATCCATATCCACCTTGTGTGCAACGTTTTTGAATTCTCTGGCATTAAAAAGCCAAGAGGGTTTGATTAACTTAACACCTTTAAAGCAGTTTGTCTGAATATCTATTTCTGAATAAACATAATTCAAAAATACAACTTTCAACAACGGATCTCTTGGCTCTCGCATCGATGAAGAACGCAGCTCTGAGCAAGACC
+
CCCGGGGGGGGGGGEEFGGGGGGGDGGGGFGGGGGGGEFFEDGGGGFGGGGCGGGGGGGDGGGEC@GGGGFFGGGGGGGGFGGGGFFEGGGGGGGGGGGGGGGGGGDEGGEDGGGGFGFGGGGGGGGGGGGGGFFGCFGGGGGEGGGGGGGGGGGAFFGFGGGGGGGGGGGGFGGGGFGGGGGGGGGGFFFGGGGGGGGGGFGGGFGGGGGGGGGGGGGGACGGDGGGGFGGG7C>CCCFGGGGGGGGGGGGGGGDGGGGGGGGGDGGCAFDEDFGAFCGCFFBDF:DFF?F?7:B?F:##
@M06045:235:000000000-JCY5N:1:1101:25331:5669 1:N:0:CTCAGA
GGAAGACTTGGTCATTTAGAGGAAGTAAAAGTCGTAACAAGGTCTCCGTTGGTGAACCAGCGGAGGGATCATTACCGAGTTATTACTCCAAACCCTTTGTGAACCTTACCTTTTTGTTGCTCGGCGCACCGCGGGCCGCGGCTTCGGCCCGTCCCGCAGCGCGCCAGAGGACCCAACTCTTCAATTTATAGCGTACCTTCTGATTTACAAAACAAACAAGTTAAAACTTTCAACAACGGATCTCTTGGTTCTGGCATCGATGAAGAACGCAGCTCTGATTGAGATCGGAAGAGCACACGGA
+
CCCGGGGGGGGGGGGGGGGGGGCFGGGGGEGGGGGGGGGGGGGGGGGGGGGEFFFGGGGGGGGGGGGGGGGGGGGGGGGGGGFGGGGGGGFFGGGGGGGGGGGGGGGGGGGGGGGDGGFGGGGGGGGCGGCFFECGGGGDE:FGDF@FGFCCFGGGGEGGGGGGGGDGFFFGGDGFDEEFGGGGFFGGGGCF//CGDE?F99@CFGGGGGGGGCCC==C;<CFGGGGGGGGGGFGGGEED5599DGGFFFGGCFG=FG7?C7FDGGGG3BB<>7@F??**96?FFF>>BEFF4)473:,##
@M06045:235:000000000-JCY5N:1:1101:11186:5671 1:N:0:CTCAGA
GGAAGACTTGGTCATTTAGAGGAAGTAAAAGTCGTAACAAGGTCTCCGTTGGTGAACCAGCGGAGGGATCATTACCGAGTTATACAACTCATCAACCCTGTGAACATACCTAAAACGTTGCTTCGGCGGGAACAGACGGCCCTGTAACAACGGGCCGCCCCCGCCAGAGGACCCCTAACTCTGTTTTTATAATGTTTTTCTGAGTAAACAAGCAAATAAATTAAAACTTTCAACAACGGATCTCTTGGCTCTGGCATCGATGAAGAACGCAGCTCTGAGCCAGATCGGAAGAGCACACGAA
+
CCCGGGGGGGGGGGGGGGGGGGGGGGGGGGGGGGGGGGGGGGGGGGGGGGGGGGGGGGGGGGGGGGGGGGGGGGGGGGGGGGGGGGGGGGGGGGGGGGGGGGGGGGGGGGGGGGGGGGGGGGGGGGGGGGGGGGGGGGGGGGGGGGGGGGGGGGGGGGGGGGGGGGGGGGGGGGGGGGGGGGGGGGGGGGGGGGGGGFGGGGGGGGGGGGGGGGGGGFFGGGGGGGGGGGGGGGGGGGGGCGGGGGGGGGGGGGGGGGGGGGGGGGGGGFFGF9?77FFFFFFF4@FBEF@FFFFFB:(##
@M06045:235:000000000-JCY5N:1:1101:13813:5718 1:N:0:CTCAGA
GGAAGACTTGGTCATTTAGAGGAAGTAAAAGTCGTAACAAGGTTTCCGTAGGTGAACCTGCGGAAGGATCATTATTGAATAAATCTGACGCGGTTGTCGCTGGTTCCTCCGGGAGCATGTGCACGCCCGTCACCTTTATTTCTCCACCTGTGCACACACTGTAGGCCTGGATACCTCTCGTCGCAAGGCGGATGCGTGGCTTGCTGTCGCTTTCGAAAGAAGGCCGGCTTGCCACGAATTTCCAGGTCTATGATTTCTTACACACCCCAAACTGAATGTTATGGAATGTCATCTCAAGGTA
+
CCCGGGGGGGGGGGGGGGGGGGGGGGGGGGGGGGGGGGGGGGGGGGGGGGGGGGGGGGGGGGGGGGGGGGGGGGGGGGGGGGGGGGGGGGGGGGGGGGGGGGGGGGGGGGGGGGGGGGGGGGGGGGGGGGGGGGGGGGGGGGGGGGGGGGGGGGGGGGGGGGGGGGGGGGFGGGGGGGGGGGGGGGGGGGGGGGGGGGGGGGGGGGGGGGGGGGGGGGGGGGGGGGGGGGGGGFFEC=FCFGGGGGGGGGGGGGGDGGGGGGGGGGGGGFFGFGFGF?FGFFFFGFFFFFF?47<FFF?##
@M06045:235:000000000-JCY5N:1:1101:21187:5756 1:N:0:CTCAGA
GGAAGACTTGGTCATTTAGAGGAAGTAAAAGTCGTAACAAGGTCTCCGTTGGTGAACCAGCGGAGGGATCATTACCGAGTACTATAACTCATAACCCTTTGTGAACCTTTATACCAGTTGCTTCGGCGGCGCGCCTCCCGGGGCGTGCCCGCCGGTATCATCAGAATCTCTGTTCGAACCCGACGATATTTCTGAGTGTTCTAAGCGAACTGTTAAAACTTTCAACAACGGATCTCTTGGCTCCAGCATCGATGAAGAACGCAGCTCTGAGGGAGATCGGAAGAGCACACGTCTGAACTTT
+
CCCGGGGGGGGGGGGGGGGGGGGGGGGGGGGGGGGGGGGGGGGGGGGGGGGGGGGGGGGGGGGGGGGGGGGGGGGGGGGGGGGGGGGGGGGGGGGGGGGGGGGGGGGGGGGGGGGGGGGGGGGGGGGGGGGGGGGGGGGGGGGGGGGGGGGGGGGGGGGGGGGGGGGGGGGGGGGGGGGGGGGGGGGGGGGGGGGGGGGGGFGGGGGGGGGGGGGGGGGGGGGGGGGGGGGGGGGGGGGGGGGGGGGGGGGGGGGGGGGGGGGGGFGGGFFGFGFGFFFGFEFFGFFFFFFFFFFFFB)##
@M06045:235:000000000-JCY5N:1:1101:14788:5758 1:N:0:CTCAGA
GGAAGACTTGGTCATTTAGAGGAAGTAAAAGTCGTAACAAGGTCTCCGTTGGTGAACCAGCGGAGGGATCATTACCGAGTTTACAACTCCCAAACCCCTGTGAACATACCACTTGTTGCCTCGGCGGATCAGCCCGCTCCCGGTAAAACGGGACGGCCCGCCAGAGGACCCCTAAACTCTGTTTCTATATGTAACTTCTGAGTAAAACCATAAATAAATCAAAACTTTCAACAACGGATCTCTTGGTTCTGGCATCGATGAAGAACGCAGCTCTGAGCGAGATCGGAAGAGCACACGTCTT
+
CCCGGGGGGGGGGGGGGGGGGGGGGGGGGGGGGGGGGGGGGGGGGGGGGGGGGGGGGGGGGGGGGGGGGGGGGGGGGGGGGGGGGGGGGGGGGGGGGGGGGGGGGGGGGGGGGGGGGGGGGGEGGGGGGGGGGGGGGGGGGGGGGGGGGGGGGGGGGGGGGGGGFGGGGGGGGGGGGGGGGGDGGFGGGGGGGGGGGGGGGGGGGGGGGGGGGGGGGGGGGGGGGGGGGGGGGGGGGGGGFGGGGGGGGGGGGGGGGGFFGGCFGGGGDEFFF>FGFFFGFF3?FEDFB4FFFFFFFF2##
@M06045:235:000000000-JCY5N:1:1101:4312:5780 1:N:0:CTCAGA
GGAAGACTTGGTCATTTAGAGGAAGTAAAAGTCGTAACAAGGTTTCCGTAGGTGAACCTGCGGAAGGATCATTCATAATTGAGTGTTTTATGGCACTCTTTAAAAAAATCCATATCCACCTTGTGTGCAATGTTTTTGGACTCTCTGTACGTTGATATCCCTTTGGGTCCGATAGGACTTTAGGGGAAGGAAAACCTTAAGAGGGTTTGATTAACTTAACACCTTTAAAGCGGTTTGTCTGAATATCTATTTCTGAATAAACATAATTCAAAAATACAACTTTCAACAACGGATCTCTTTC
+
CCCGGGGGGGGGGGGGGGGGGGGGGGGGGGGGGGGGGGGGGGGGGGGGGGGGGGGGGGGGGGGGGGGGGGGGGGGGGGGGGGGGGGGGGGGGGFGFGGGGGGGGGGGGEGGGGGGGGGGGGGGGGGGGGGGGGFGGGGGGGFFFFGGGGGGGDFFGGDGGGGGGGGGGGGGGGGGGGGGGGGGGFGGGGGGGGGGGGGGGGGGGGGGGG9BFGFGGGGGGGGDGGGFGGGGGGGG=EG7:EGFGGGGGFGG>FFGF@FGGGGFFGCFFDFFGFGFF=6FFFF6AG==AFFFEDEFFAFD##
@M06045:235:000000000-JCY5N:1:1101:17731:5823 1:N:0:CTCAGA
GGAAGACTTGGTCATTTAGAGGAAGTAAAAGTCGTAACAAGGTCTCCGTTGGTGAACCAGCGGAGGGATCATTACCGAGTTATACAACTCCCAAACCCACTGTGAACCTTACCTCAGTTGCCTCGGCGGGACCGCCCCGGCCGCCGCGCAAGCGGCGCCGGACTCCAAGGCGCCCGCCGCAGGGACCCAAAACTCTTTTGCATTACGCCCAACGGCGGGAATTTTTTTCCCTGAGTGCATAAGCAAAACAAATGAATCAAAACTTTCGACAACGGATCTCTTGGTTCTGGCATCGATGACC
+
CCCGGGGGGGGEFFGGGGGGGGGGGGGGGGGGGGGGGGGGGGGGGGGGGGGGGGGGGGGGGGGGGGGDGGGGGGGGGG@GGGGGGGGGGGGGGGFGGEGGGGGGGGGGGGGGGFFGGFGGGGGGGGGGGGGGGFGGGGGGGGGGGGGEGGGGGGFGGGGGGGGGFG?FF8FEGGGEGGDC>EC:C>EGGGGGGGGGG9FGGGF@EGEDGG55AEGGGGGC8@FGFGGC6+2:E8;+2:7>+20?>FCC<FGGGFFC*:CFDFFGFGGCF>:C:5>C5:*2@B4*:5=F4=;FFF?@1).##
@M06045:235:000000000-JCY5N:1:1101:5940:5845 1:N:0:CTCAGA
GGAAGACTTGGTCATTTAGAGGAAGTAAAAGTCGTAACAAGGTCTCCGTTGGTGAACCAGCGGAGGGATCATTACCGAGTTTACAACTCCCAAACCCCTGTGAGCATACCACTTGTTGCCTCGGCGGATCAGCCCGCTCCCGGTAAAACGGGACGGCCCGCCAGAGGACCCCTAAACTCTGTTTCTATATGTAACTTCTGAGTAAAACCATAAATAAATCAAAACTTTCAACAACGGATCTCTTGGTTCTGGCATCGATGAAGAACGCAGCTCTGAGTCAGATCGGAAGAGCACACGTCAC
+
CCCGGGGGGDFGGEFGGGGGGGGGGGGGGGGGGGGGGGGGGGGGGGFGGGGGGGGGGGGGGGGGGGGGGGFGGGGGGGGGGGGGGGGGGGGEFGGDFGGGGGGGGFGGGGGGGGFGGGGGGGGGGGGGGGGGGGGGGGGGGGGGGGGGGGGGGGGGG@FGGCG7BGGGGGGGGGGGGGGGGGGGGGGGGGGGGGGGGGGGGGGGGG9EGGGGGCEEGGGGGGGGFGGFFGGGGFCCGGGGGGGGGG?CDGGGGFGGGGFC7CFGFGGGGEFCFGFFFFFGF4=:573>D@5?FFFF03(##
@M06045:235:000000000-JCY5N:1:1101:16853:5871 1:N:0:CTCAGA
GGAAGACTTGGTCATTTAGAGGAAGTAAAAGTCGTAACAAGGTCTCCGTTGGTGAACCAGCGGAGGGATCATTACCGAGTTTACAACTCCCAAACCCCTGTGAACATACCTATCGTTGCTTCGGCGGACCACCCCGACCCCTACGGGGCGAGGGGCCCGCCAGAGGACACCCAAAATTCAAATGCATTTTGCCTTGTAATTTTATTCTGAGTGGAATTTTTAAATAAATCAAAACTTTCAACAACGGATCTCTTGGCTCTGGCATCGATGAAGAACGCAGCTCTGAGATAGATCGGAAGCC
+
CCCGGGGGGGGGGGGGGGGGGGGGGGGGGGGGGGGGGGGGGGGGGGGGGGGGGGGGGGGGGGGGGGGGGGGGGGGGGGGGGGGGGGGGGGGGGGGGGGGGGGGGGGGGGGGGGGGGGGGGGGGGGGGGGGGGGGGGGGGGGGGGGGGGGGGGGGGGGGGGGGGGGGGGGGGGGGGGGGGGGGGGGGGGGGGGGGGGGGCFGGGGGGGGGGGGGGGGGGGGGGGGGGGGGGGGGGGGGGGGGGGGGGGEDDDGGGGGGFGGG4DGGGGGGFFGFGFGFFFGFFFFG??F?8@FFFFE?B(##
@M06045:235:000000000-JCY5N:1:1101:15758:5875 1:N:0:CTCAGA
GGAAGACTTGGTCATTTAGAGGAAGTAAAAGTCGTAACAAGGTTTCCGTAGGTGAACCTGCGGAAGGATCATTACCGAGTGCGGGCCCTCGCGGCCCAACCTCCCACCCTTGTCTCTATACACCTGTTGCTTTGGCGGGCCCACCGGGGCCACCTGGTCGCCGGGGGACGCACGTCTCCGGGCCCGCGCCCGCCGAAGCGCTCTGTGAACCCTGATGAAGATGGGCTGTCTGAGTACTGTGAAAATTTGTCAAAACTTTCAACAATGGATCTCTTGGTTCCGGCATCGATGAAGAACGCAG
+
CCCGGGGGGGGGGGGGGGGGGGGGGGGGGGGGGGGGGGGGGGGGGGGGGGGGGGGGGGGGGGGGGGGGGGGGGGGGGGGGGGGGGGGGGGGGGGGGGGGGGGGGGGGGGGGGGGGGGGGGGGGGGGGGGGGGGGGGGGGGGGGGGGGGGGGGGGGGGGGGGGGGGGGGGGGGGGGGGGGGGGGGGGGGGGGGGGGGGGGGGEEGGGGFGGGGGGGGGGGGFGGGGGGGGGGGGGGGGGGGGGGGGGGGGFFGGGGGGGGGGGGFGGGGGFFGFGFGFFFGFFFFC>F>FFFFFFD??B?##
@M06045:235:000000000-JCY5N:1:1101:9045:5876 1:N:0:CTCAGA
GGAAGACTTGGTCATTTAGAGGAAGTAAAAGTCGTAACAAGGTTTCCGTAGGTGAACCTGCGGAAGGATCATTCATAATTGAGTGTTTTATGGCACTCTTTAAAAAAATCCATATCCACCTTGTGTGCAATGTTTTTGGACTCTCTGTACGTTGATATCCCTTTGGGTCCGATAGGACTTTAGGGGAAGGAAAACCTTAAGAGGGTTTGATTAACTTAACACCTTTAAAGCAGTTTGTCTGAATATCTATTTCTGAATAAACATAATTCAAAAATACAACTTTCAACAACGGATCTCTTCC
+
CCCGGGGGGGGGGGGGGGGGGGGGGGGGGGGGGGGGGGGGGGGGGGGGGGGGGGGGGGGGGGGGGGGGGGGGGGGGGGGGGGGGGFGGGGGGGGGGGGGGGGGGGGGGGGGGGGGGGGGGGGGGGGGGGGGGGGGGGGGGGGGGGGGGGGGGGGGGGGGGGGGGGGGGGGGGGGGGGGGGGGGGGGGGGGGGGGGGGGGGGGGGGGGDGGGGGGGGGGGGGGGGGGGGGGGGGGGGGGGGGGFGGGGGGGGGGGGGGGGGGGGGGGGGGFFGFGFGFFFGFFFFGFFFFFF3BD>FFFF##
@M06045:235:000000000-JCY5N:1:1101:22286:5890 1:N:0:CTCAGA
GGAAGACTTGGTCATTTAGAGGAAGTAAAAGTCGTAACAAGGTCTCCGTTGGTGAACCAGCGGAGGGATCATTAAAGAGTTGCAAAACTCCCAACCATTGCTAAACAACCACTGTTTCTTCGGCGGGTGGCCGCATGGCCGCGCGCACCCCTCTCGGGGGTGACGCACCCCGCCGGAGCACACCAAACTCTTGTCATTATTGATGCTCTGAGTAAAAAACAAAATTATTACAACTTTCAACAATGGATCTCTTGGCTCTGGCATCGATGAAGAACGCAGCTCTGAGGAAGATCGGAAGACC
+
CCCGGGGGGGGGGGGGGGGGGGGGGGGGGGGGGGGGGGGGGGGGGGGGFGGGGGGGGGGGGGGGGGGGGGGGGGGGGGGGGGGGGGGGGGGGGGGGGGGGGGGGGGGGGGGGGGGGGGGGGGGGGGGGGGGGGGGGGGGGGGGGGGGGGGGGGGGGGGGGGGGGGGGGGGGGGGGGGGGGGGGGGGGGGGGGGGGGGGGGGGGGGGGGGGGGGGGGGGGGGGGGGGGGGGGGGGGGGGGGGGGGGGGGGGGGGGGGGGGGGGGGGCCFGFFGFGFGFFFGFFFFGFFFFFFFFFBEF>2##
@M06045:235:000000000-JCY5N:1:1101:12611:5931 1:N:0:CTCAGA
GGAAGACTTGGTCATTTAGAGGAAGTAAAAGTCGTAACAAGGTTTCCGTAGGTGAACCTGCGGAAGGATCATTAAAGAAATGCGGCGGAGGGGCCCAAAAGGCCCCCGAGCCAACACTTTCTACCCTGTCTTTTCGATACCTCTACCTCCTCCCCGGCCCCCGGGCCGGGATGGCTACTTCAAAAAAACCTTGCAGTTTACAGTCAATTCAGTACTTTGTAACAAAATTACAACTTTCAACAATGGATCTCTTGGCTCTGGCATCGATGAAGAACGCAGCTCTGAGGCAGATCGGAAGACA
+
CCCGGGGGGGGGGGGGGGGGGGGGGGGGGGGGGGGGGGGGGGGGGGGGGGGGGGGGGGGGGGGGGGGGGGGGGGGGGGGGGGGGGGGGGGGGGGGGGGGGGGGGGGGGGGGGGGGGGGGGGGGGGGGGGGGGGGGGGGGGGGGGGGGGGGGGGGGGGGGGGGGGGGGGGGGGGGGGGGGGGGGGGGGGGGGGGGGGDGGGGGGGGGGGGGGGGGGGGGGGGGGGGGGGGGGGGGGGGGGGGGGGGGGGGGGGGGGGGGGGGGGGGGGGGFFGF<FGFFFGFFFFGFF)>E>?FFBBF>0##
@M06045:235:000000000-JCY5N:1:1101:7201:5939 1:N:0:CTCAGA
GGAAGACTTGGTCATTTAGAGGAAGTAAAAGTCGTAACAAGGTTTCCGTAGGTGAACCTGCGGAAGGATCATTCATAATAAGTGTTTATGGCACTTCTTAAATCCATATCCACCTTGTGTGCAATGTCAGCCGTTTTCTTTATGAAAGCGGCCAAACATCAACTTATTTTTTAACTGTCTGTCTGAAAACTATTATGAATAAACAATTCAAATACAACTTTCAACAACGGATCTCTTGGCTCTCGCATCGATGAAGAACGCAGCTCTGAGGGAGATCGGAAGAGCACACGTCTGAACTCTG
+
CCCGGGGGGGGGGGGGGGGGGGGGGGGGGGGGGGGGGGGGGGGGGGGGGGGGGGGGGGGGGGGGGGGGGGGGGGGGGGGGGGGGGGGGGGGGGGGGGGGGGGGGGGGGGGGGGGGGGGGGGGGGGGGGGGGGGGGGGGGGGGGGGGGGGGGGGGGGGGGGGGGGGGGGGGGGGGGGGGGGGGGGGGGGGGGGGGGGGGGGGGGGGGGGGGGGGGGGGGGGGGGGGGGGGGGGGFGGGGGFFGGGGGGGGGGGGGGGGGGGGGGGFGGGFFFGFGFGFFFGFFFFGFFFFFFFFFFFFFA##
@M06045:235:000000000-JCY5N:1:1101:10146:5964 1:N:0:CTCAGA
GGAAGACTTGGTCATTTAGAGGAAGTAAAAGTCGTAACAAGGTCTCCGTTGGTGAACCAGCGGAGGGATCATTACCGAGTTATTACTCCAAACCCTTTGTGAACCTTACCTTTTTGTTGCTCGGCGCACCGCGGGCCGCGGCTTCGGCCCGTCCCGCAGCGCGCCAGAGGACCCAACTCTTCAATTTATAGCGTACCTTCTGATTTACAAAACAAACAAGTTAAAACTTTCAACAACGGATCTCTTGGTTCTGGCATCGATGAAGAACGCAGCTCTGAGCTAGATCGGAAGAGCACACGCC
+
CCCGGGGGGGGGGGGGGGGGGGGGGGGGGGGGGGGGGGGGGGGGGGGGGGGGGGGGGGGGGGGGGGGGGGGGGGGGGGGGGGGGGGGGGGGGGGGGGGGGGGGGGGGGGGGGGGGGGGGGGGGGGGGGGGGGGGGGGGGGGGGGGGGGGGGGGGGGGGGGGGGGGGGGGGGGGGGGGGGGGGFFFGGGGGGFGGGGGGGGGGGGGGGGGGGGGGGGGGGGGGGGGGGGFGGGGGGGGGGGGGFGGGGGGGGGGGGGGGGGGGGGGGGGGDFGFCFGFFFGFFFFGFFFBFD@FFBFBF2##
@M06045:235:000000000-JCY5N:1:1101:17251:5980 1:N:0:CTCAGA
GGAAGACTTGGTCATTTAGAGGAAGTAAAAGTCGTAACAAGGTTTCCGTAGGTGAACCTGCGGAAGGATCATTACCGTGCCGGGGGCCCTCCGGGGTCCCATTGTGCCACCCGTGTTTACTTGTACCTGTTGCTTCGGCGGGCCTGCGGGCCTCGCTCGCTGCCGGGGGACCTGGTCCCCGGGCTCGTGCCCGCCGGAGACACACCCAACCTCTCTAACGTATACGTCTGAGCAATGATTTAATCATTAAAACTTTCAACAACGGATCTCTTGGTTCCCGCATCGATGAAGAACGCAGCCT
+
CCCGGGGGGGGGGGGGGGGGGGGGGGGGGGGGGGGGGGGGGGGGGGGGGGGGGGGGGGGGGGGGGGGGGGGGGGGGGGGGGGGGGGGGGGGGGGGGGGGGGGGGGGGGGGGGGGGGGGGGGGGGGGGGGGGGGGGGGGGGGGGGGFGGGGGGGGGGGGGGGGGGGGGGGGGGGGGGGGGGGGGGGGGGGGGGGEGGGEGGGGGGGGGFGGG6C6CFCFGDFFCFGG9@679CG?F?FFEGGFF?DFFGGGGGGGGF77FDDFFGDC>5*/7C?FFF4;FGF30<CFF4BF7?:79EFF9##
@M06045:235:000000000-JCY5N:1:1101:16309:5994 1:N:0:CTCAGA
GGAAGACTTGGTCATTTAGAGGAAGTAAAAGTCGTAACAAGGTTTCCGTAGGTGAACCTGCGGAAGGATCATTACCTAGAGTATTGTAGGCTTTGTCCTGCTGTCTCTTACCCATGTTTTTTGAGTACTTACGTTTCCTCGGCGGGTTCGCCCGCCGATTGGACAATTTAAACCCATTGCAGTTGCAATCAGCGTCTGAAAAACTTTAATAGTTACAACTTTCAACAACGGATCTCTTGGTTCTGGCATCGATGAAGAACGCAGCTCTGAGCCAGATCGGAAGAGCACACGTCTGAACTAG
+
CCCGGGGGGGGGGGGGGGGGGGGGGGGGGGGGGGGGGGGGGGGGGGGGGGGGGGGGGGGGGGGGGGGGGGGGGGGGGGGFGGGGGGGGGGGGGGGGGGGGGGGGGGGGGGGGGGGGGGGGGGGGGGGGGGGGGGGGGGGGGGGGGGGGGGGGGGGGGGGGGGGGGGGGGGGGGGGGGGGGGGGGGGGGGGGGGGGGGGGGGGGGGGGGGGGGGGGGGGGGGGGGGGGGGGGGGGGGGGGGGGGGGGGGGGGGFFGGGGGGGGGGGGGGGFFGFGFGFFFGBFE4DFFFFFFFFFFFBF)##
@M06045:235:000000000-JCY5N:1:1101:22658:6005 1:N:0:CTCAGA
GGAAGACTTGGTCATTTAGAGGAAGTAAAAGTCGTAACAAGGTTTCCGTAGGTGAACCTGCGGAAGGATCATTACCGAGTGAGGGCCCTCTGGGTCCAACCTCCCACCCGTGTTTATCATACCTAGTTGCTTCGGCGGGCCCACTGGGGCCTGGCCCCGGTCGCCGGGGGGCTTCTGCCCCCGGGCCCGCGCCCGCCGAAGCACCCTAGAACCCTCCCTGAATAGTGAGTCTGAGTGAGATATTAAATCATTAAAACTTTCAACAACGGATCTCTTGGTTCCGGCATCGATGAAGAACGGC
+
CCCGGGGGGGGGGGGGGFFEGGGGGGGGGGGGGGGGGGGGGGGGGGGGGGGGGGGGGGGGGGGGGGGGGGGGGGGGGGGGGGGGGGGGGGGGGGGGGGGGGGGGGGGGGGGGGGGGGGGGGAFAFFGGGGGGGGGGGGGGGGGGFGGGGGGGGGGGGGGGGGGGGGGGGGGGECFGGGFEFEEGGEEGGGGGGGCGGGGGGGFGGGGGGCCFGGG5CGCGGGFGF<:7CEC9FCCFCEDGFG+C:FFCFGGFFFGGGGGGGGGFDFDDGB59*:=FFFFGFFFEGB>?<?>=B=)6>7(##
@M06045:235:000000000-JCY5N:1:1101:6004:6025 1:N:0:CTCAGA
GGAAGACTTGGTCATTTAGAGGAAGTAAAAGTCGTAACAAGGTCTCCGTTGGTGAACCAGCGGAGGGATCATTACCGAGTTTACAACTCCCAAACCCCTGTGAACATACCACTTGTTGCCTCGGCGGATCAGCCCGCTCCCGGTAAAACGGGACGGCCCGCCAGAGGACCCCTAAACTCTGTTTCTATATGTAACTTCTGAGTAAAACCATAAATAAATCAAAACTTTCAACAACGGATCTCTTGGTTCTGGCATCGATGAAGAACGCAGCTCTGAGCCAGATCGGAAGAGCACACGTCGT
+
CCCGGGGGGGGFGGAFFFGGGGGGGGGGGGGGCFGGGGGGGGGGCFGF@EFGFGGFGGGGFGGGEGGGCFG<FFGEGGGGGGFFFFGGGGFFFGGCFEGG@FGGGGGGGGGFCCFGGGGGGGGGGGGEFGGGGGGEGFE:DFGFGGGGGGGGGGGDGDGFGGGGGFGGGGGGGGGGGFGGGG,CFFFFG@FGGCFCGGGGFF?CFGGGGGGGFGFEFG7CFGCFFGGCFGFCFGGGCE*>FGFECGGGGFGFFFGGGGCFGDGFGGGGGFFCFGFGFF7<FFF)9BBBEFFFFFF7>?2##
@M06045:235:000000000-JCY5N:1:1101:16728:6031 1:N:0:CTCAGA
GGAAGACTTGGTCATTTAGAGGAAGTAAAAGTCGTAACAAGGTCTCCGTTGGTGAACCAGCGGAGGGATCATTACCGAGTTATTACTCCAAACCCTTTGTGAACCTTACCTTTTTGTTGCTCGGCGCACCGCGGGCCGCGGCTTCGGCCCGTCCCGCAGCGCGCCAGAGGACCCAACTCTTCAATTTATAGCGTACCTTCTGATTTACAAAACAAACAAGTTAAAACTTTCAACAACGGATCTCTTGGTTCTGGCATCGATGAAGAACGCAGCTCTGAGAGAGATCGGAAGAGCACACGTA
+
CCCGGGGGGGGGGGGGGGGGGGGGGGGGGGGGGGGGGGGGGGGGGGGGGGGGGGGGGGGGGGGGGGGGGGGGGGGGGGGCFFGGGGGGGGCFGGGGGGGGGGGGGGGGGGGGGGGGGGGGGGGGGGGGGGGGGGGGGGGEGGGGGEEGEGGCCEGCGGGGGDGGGGGGGGCGGGGGGFGG@GGGFCFGGGGGGGGGGGGGGGGGGGGGGGGGGGGCFGGGGGGGGGGGGFGGGGFFG=EGEGDE>FFGC<DFGGGGD<D*9:>7*:67CE>CE4<FFF@G@FF<77>DFE:FFF0)8<,##
@M06045:235:000000000-JCY5N:1:1101:22977:6083 1:N:0:CTCAGA
GGAAGACTTGGTCATTTAGAGGAAGTAAAAGTCGTAACAAGGTCTCCGTAGGTGAACCTGCGGAGGGATCATTAACGAGTTAGGGTCTCACCGGCCCGACCTCCCAACCCTTTGTCTACTTGACCATCGTTGCTTCGGCGAGCCCGTCCTCACGGACCGCCGGGGGGTTCACTGAACCCTCTGGTCCGCGCTCGTCGACAGCCCCCAATTCCAAAATCTTAACTAAACGTGTCTTGAATCTAAGTACTATTGTTAAATAAAAACAAAACTTTCAACAACGGATCTCTTGGTTCTGGCATAG
+
CCCGGGGGGGGGGGGGGGGGGGGGGGGGGGGGGGGGGGGGGGGGGGGGGGFGGGGGGGGGGGGGGGGGGGGGGGGGGGGGGGGGGGGGGGGGGGGGGGGGGGGGGGGGGGGGGGGGGGGGGGGGGGGGGGGGGGGGGGGGGGGGGGGGGGGGGGGFGGGGGGGGGGGGGGGGGGGGGGGGGGGGGGGGGGGEEEGGGGGGGGGGGGG>CFGGGGGGGGGGGGGGGGGGGGGGGGGGGFEFGFGGGGGGGGFGGDGGGGGGGC=DFGGGGFFGFFFGF>>5:B:@GFFFF?FFFFF???-##
@M06045:235:000000000-JCY5N:1:1101:5602:6094 1:N:0:CTCAGA
GGAAGACTTGGTCATTTAGAGGAAGTAAAAGTCGTAACAAGGTCTCCGTTGGTGAACCAGCGGAGGGATCATTACCGAGTTATTACTCCAAACCCTTTGTGAACCTTACCTTTTTGTTGCTCGGCGCACCGCGGGCCGCGGCTTCGGCCCGTCCCGCAGCGCGCCAGAGGACCCAACTCTTCAATTTATAGCGTACCTTCTGATTTACAAAACAAACAAGTTAAAACTTTCAACAACGGATCTCTTGGTTCTGGCATCGATGAAGAACGCAGCTCTGAGCGAGATCGGAAGAGCACCCCGC
+
CCCEEGGGGGDGGGGGGGGFGGGGGGGGGGGGGGGFFGGFGFGGFGFGGGG?FFFFGGGGGGGGGGGGGGGGGGGGGGGGGGGFGGGFF8FFGCEFGGEFFGGG7FGCFGGGGGGFGGGGGA?CCCGG7FFEFGGGGG7FEGCFGCC@EEGGGGGDGC<C<CCFGGGGGFGGFGG7CEGGGFFGCGGFFGGGGGGGGF76+<:CEFF+<<9CFCF>CGGFEGC+AFFGGGGGFGGFF==CDDFEGGFDGCCFFCF67DDCDF7**2CG7))555?:*=?F>:55*67>>@>F@FFF1((##
@M06045:235:000000000-JCY5N:1:1101:11249:6129 1:N:0:CTCAGA
GGAAGACTTGGTCATTTAGAGGAAGTAAAAGTCGTAACAAGGTCTCCGTAGGTGAACCTGCGGAGGGATCATTACTGAGTTTTTAACTCTCCAAACCATGTGAACTTACCACTGTTGCCTCGGTGGTTGGTCTTCGGACTGACCACCGGTGGACTACTAACTCTTGTTAATTTTTGGCATTCTGAATCATAACTAAGAAATAAGTTAAAACTTTCAACAACGGATCTCTTGGTTCTGGCATCGATGAAGAACGCAGCTCTGAGGTAGATCGGAAGAGCACACGTCTGAACTCCAGTCACAA
+
CCCGGGGGGGGGGGGGGGGGGGGGGGGGGGGGGGGGGGGGGGGGGGGGGGGGGGGGGGGGGGGGGGGGGGGGGGGGGGGGGGGGGGGGGGGGGGGGGGGGGGFGGGGGGGGGGGGGGGGGGGGGGGGGGGGGGGGGFGGGGGGGFGGGGGGGGGGGGGGGGGGGFFGGDGGGGGGGGGGGGGGGGGGGGGCFGGGGGGFEGFGGGGGGGCGFFGGGFGGGGGGGGGGGGGGGGGGGGGGGGGGGGGGDF86>DGGGGFGGGGGGGFGGGFFDAD>GFFFGFFFFFFF?BFFFFFFFFFA##
@M06045:235:000000000-JCY5N:1:1101:22596:6130 1:N:0:CTCAGA
GGAAGACTTGGTCATTTAGAGGAAGTAAAAGTCGTAGCAAGGTTTCCGTAGGTGAACCTGCGGAAGGATCATTACAAATCCACGTCTCTTCGAGACCACGTTGAACTGTTCCCAGAGGGGCTCGCCTCTCTGGTTGTTAAACTAGTGATTCTGTTGCTCAAATGTATGCCTTTGACCATTTGGTTAAAGAAAAAACTTGTACAACTTATAACAATGGATCTCTAGGCTCTTGCATCGATGAAGAACGCAGCTCTGAGCAAGATCGGAAGAGCACACGTCTGAACTCCAGTCACCTCAGAGA
+
CCCGGGGGGGGGGGGGGGGGGGGFGGGGGGGGGGGGGGGGGGGGGGGGGGGGGFGGGGGFGGGGGGGGFGGGGGGGGGGGGGGGGGGGGGGGGGGGGGGGGGGGGGGGGGDEGGGGGGGGGGGGGGGG@GGGFGGGGGGGGGGFGGGGGGFG<FGDGGGGGGGGGGGGGGGGGGGFFGFFGFGGGCFAFGFGF@@EGGGGDGGGGGGGGGCFGFGGFCGGGFGGGGFGDEGGGFGGGGE8:FGCGGGGGGG6DGGC:DF?CFGGFGDDGFFFFGFGFFFFFFFFFFF:?F=6F@?FF:)##
@M06045:235:000000000-JCY5N:1:1101:6473:6140 1:N:0:CTCAGA
GGAAGACTTGGTCATTTAGAGGAAGTAAAAGTCGTAACAAGGTTTCCGTAGGTGAACCTGCGGAAGGATCATTACCTAGAGTATTGTAGGCTTTGTCCTGCTGTCTCTTACCCATGTTTTTTGAGTACTTACGTTTCCTCGGCGGGTTCGCCCGCCGATTGGACAATTTAAACCCATTGCAGTTGCAATCAGCGTCTGAAAAACTTTAATAGTTACAACTTTCAACAACGGATCTCTTGGTTCTGGCATCGATGAAGAACGCAGCTCTGAGACCGATCGGAAGAGCACACGTCTGAACTAA
+
CCCGGGGGGGGGGGGGGGGGGGGGGGGGGGGGGGGGGGGGGGGGGFGGGGGGGGGGGGGGGGGGGGGGGGGGGGGGGGGGGGGGGGGGGGDFGGGGGGGFGGGGGGGGGEFGG9FGGGGGGGGGCGGGGGGGGGGGFFGGGEGGGCFFGGGGGGGG7@FCGGGGGGGGGGGFGGGGGGFGGGGGGGDGGGGGFEGGGFG?GG7EGGF?FGCEGGGGGGGGGFF9FFCGG5CCCEDGFGGGGGGGGGGGGGGDFGF+:CFGGDCDGGGGGFFGF335>5@D@FFFGFFFFFFFFF:FFF)##
@M06045:235:000000000-JCY5N:1:1101:15175:6148 1:N:0:CTCAGA
GGAAGACTTGGTCATTTAGAGGAAGTAAAAGTCGTAACAAGGTTTCCGTAGGTGAACCTGCGGAAGGATCATTAGTGATTGCCTTTATAGGCTTATAACTATATCCACTTACACCTGTGAACTGTTCTACTACTTGACGCAAGTCGAGTATTTTTACAAACAATGTGTAATGAACGTCGTTTTATTATAACAAAATAAAACTTTCAACAACGGATCTCTTGGCTCTCGCATCGATGAAGAACGCAGCTCTGAGGCAGATCGGAAGAGCACACGTCTGAACTCCAGTCACCTCAGAATCTTC
+
CCCGGGGGGGGGGGGGGGGGGGGGGGGGGGGGGGGGGGGGGGGGGGGGGGGGGGGGGGGGGGGGGGGGGGGGGGGGGGFGGGGGGGGGGGGGGGGGGGGGGGGGGGGGGGFGGGGGGGGGGGGGGGGGGGGGGGGFGGGGGGGGGGGGGGGGGGGFGGGGGGGGGGGGGGGGGGGGGGGGGGGGGGGGGGGGGGGGGGGGGGGGGGGGGGGGGGGGGGGGCFGGGGGGGEGGGGGGFGGGGGGGGGGGGGGGGGFCGGGGGGGCGFGGGFFDFGFGFAFFFFFAGFFFFFFF@F2=<2)##
@M06045:235:000000000-JCY5N:1:1101:8286:6155 1:N:0:CTCAGA
GGAAGACTTGGTCATTTAGAGGAAGTAAAAGTCGTAACAAGGTCTCCGTTGGTGAACCAGCGGAGGGATCATTACCGAGTTATCCAACTCCCAACCCCTGTGAATTATACCTTTAATTGTTGCTTCGGCGGGACTTCGCGCCCGCCGGGGACCCAAACCTTCTGAATTTTTTAATAAGTATCTTCTGAGTGGTTAAAAAAAAAATGAATCAAAACTTTCACCAACGGATCTCTTGGCTCTGGCATCGATGAAGACCGCAGCTCTCAGTTAGATCGGAAGAGCACACGTCTGAACTCCAGAT
+
CCCGGGGGGCEGFGGEF9CFFGGFGGFFFGCFFGGFEGGGGCDEF@EF@FEGDF9EGGGGGGGFGDCG<FFFFGGFG,CDFGGGFGGGFEAEEGGGGECC=FGCFFFE<FEG<FACFFCFFFGGGGG+@=C::FFGGGGG@>=FGGGGCEFF>FF*6>BAFGFG9BFFGGCGGGG<CCGFGGFFGFGGC2CCF@F+<E9:CE5CFC+<CFGCECGGFGCE+++**1*2;CF?:<++0+CDFFFF>CCFGGC22:*:5CD*>56>*>>DFF4:=:55)<BF>?4)*0)7>0787))/))(##
@M06045:235:000000000-JCY5N:1:1101:25031:6158 1:N:0:CTCAGA
GGAAGACTTGGTCATTTAGAGGAAGTAAAAGTCGTAACAAGGTTTCCGTAGGTGAACCTGCGGAAGGATCATTACAAAAAAGTAAGAGAAATTTTATTTCTCTTTGCTCGACCGTGTTTTTGCAAAAAAACCGACTGAGAAAATCTTTTGTGCATTGTAAAAACAAACAATTCGCGTTTAATTAGTCAGACTGATGTACTTTTTGAGTTTTCGTAAGGCAAAATAAACCTTGCAAGTAAGAAAACATAAAAATAACTTTTAACAATGGATCTCTTGGCTCTCGCATCGATGAAGAACGCAG
+
CCCGGGGGGGGGGGGGGGGGGGGGGGGGGGGGGGGGGGGGGGGGGGGGGGGGGGGGGGGFGGGGGGGGGGGGGGGGGGGGGGGGGGGGGGDGGGGGGGGGGGGGGGGGGGGGGGGGGGGGGGGGGGGFGGGGGGGGGGGGGGFGGGGGGFGGGGGGFFGGGGGGGGGGGGGGGGGGGGGGGGGGGGGGGGGGGGGGGGGGGGGGGDGGGGGGGGGGGGGGGFGGGGGGGGGGGGGGGGGGGGGGGGGFGFGGGGGGGGGGGFGGGFGCFFFGFGFGFFFGFFFDG@FF?FFFBFFFFB:##
@M06045:235:000000000-JCY5N:1:1101:13558:6183 1:N:0:CTCAGA
GGAAGACTTGGTCATTTAGAGGAAGTAAAAGTCGTAACAAGGTCTCCGTTGGTGAACCAGCGGAGGGATCATTACAGAGTTGCAAAACTCCCAACCCTTTGTGAACGAACTAGTCAGTTGCCTCGGCGGGGAGCCCTTCAGGGGGTAGCCCGCCGGAGGACCACTAAACTCTTGAATTTTTGGCCTCTCTGAGTGATTACACAATGAATCAAAACTTTCAACAACGGATCTCTTGGTTCTGGCATCGATGAAGAACGCAGCTCTGAGGGAGATCGGAAGAGCACACGTCTGAACTCCAGAC
+
CCCGGGGGGGGGGGGGGGGGGGGGGGGGGGGGGGGGGGGGGGGGGGGGGGGGGGGGGGGGGGGGGGGGGGGGGGGGGFGGGGGGGGGGGGGGGGGGGGGGGGGGGGGGGGGGGGGGGGGGGGGGGGGGGGGGGGGGGGGGGGGGGGGGGGGGGGGGGGGGGGGGGGGGGGGGGGGGGGGGGGGGGGGGGGGFGGGGGGGGGGGGGGGGGGGGFGGGGGGGGGFFGGGGGGGGGGGGGGGGGGGGGGGGGGGGGGGGGGGGGGGGGGGGGBEGFGFGFBEGF@FFGFFFFFFFFFFF?F4##
@M06045:235:000000000-JCY5N:1:1101:8897:6186 1:N:0:CTCAGA
GGAAGACTTGGTCATTTAGAGGAAGTAAAAGTCGTAACAAGGTCTCCGTTGGTGAACCAGCGGAGGGATCATTACCGAGTTTACAACTCCCAAACCCCTGTGAACATACCTATACGTTGCCTCGGCGGATCAGCCCGCGCCCCGTAAAAAGGGACGGCCCGCCCGAGGACCCCTAAACTCTGTTTTTAGTGGAACTTCTGAGTAAAACAAACAAATAAATCAAAACTTTCAACAACGGATCTCTTGGTTCTGGCATCGATGAAGAACGCAGCTCTGAGGAAGATCGGAAGAGCACACGTCT
+
CCCGGGGGGGGGGGGGGGGGGGGGGGGGGGGGGGGGGGGGGGGGGGGGGGGGGGGGGGGGGGGGGGGGGGGGGGGGGGGGGGGGGGGGGGGGGGGGGGGGGGGGGGGGGGGGGGGGGGGGGGGGGGGGGGGGGGGGGGGGGGGGGGGGGGGGGGGGGGGGGGGGGGGGGGGGGGGGGGGGGGGGGGGGGGGGFGGGGGGGGGGGGGGGGGGGGGGGGGGGGGGGGGGGGGGGGGGGGGGGEFCFGGGGFFGGCGGGGGGGGGGGGGGGGFFGFGFGFFFGFFFFGFFFFFFFFFFFFF4##
@M06045:235:000000000-JCY5N:1:1101:9032:6226 1:N:0:CTCAGA
GGAAGACTTGGTCATTTAGAGGAAGTAAAAGTCGTAACAAGGTCTCCGTTGGTGAACCAGCGGAGGGATCATTACAGAGTTGCAAAACTCCCAAACCATTGTGAACGTTACCTAAACTGTTGCTTCGGCGGGCGGCCCGGGTCCTTCCCGGCGCCCCTCGGCCCTCGCGGGCGCCCGCCGGAGGAAAACCAAACTATTGCATTGTATGGCCTCTCTGAGTCTTCTGTACTGAATAAGTCAAAACTTTCAACAACGGATCTCTTGGTTCTGGCATCGATGAAGAACGCAGCTCTGAGGCCCC
+
CCCGGGGGGGGGGGGGGGGGGGGGGGGGGGGGGGGGGGGGGGGGGGGGGGGGGFGGGGGGGGGGGGGGGGGGGGGGGGGGGGGGGGGGGGGGGGGGGGGGGGGGGGGGGGGGGGGGGGGGGGGGGGGGGGGGGGGGGGGGGGGGGGGGGGGGGGECGCFGGGGGGGGGGGGGGGGGGGGGGGGGGGGGGGGFGGGFGGGGGGGD9FGGGGGGGGGGC7FFGGGGGGGGFCFFGGGGGGGGGGGGGGGGGGGGGGGGDCGGFGGFGGFGG?B6@GFGFFFCFFF?CDFFFFFFF46F??(##
@M06045:235:000000000-JCY5N:1:1101:14450:6236 1:N:0:CTCAGA
GGAAGACTTGGTCATTTAGAGGAAGTAAAAGTCGTAACAAGGTTTCCGTAGGTGAACCTGCGGAAGGATCATTACCGAGTGCGGGTCCCCTTCGTGGGACCCAACCTCCCACCCGTGATTATTGTACCTCCTGTTGCTTCGGCGCGGCCCCCCGGGGCCCGCCGGAGACATCTTCTCGAACGCTGTCTTTGAAAAGGATTGCTGTCTGAGTAAACATACCAAATCGGTTAAAACTTTCAACAACGGATCTCTTGGTTCCGGCATCGATGAAGAACGCAGCTCTGAGGGAGATCGGAAGAAC
+
CCCGGGGGGGGGGGGGGGGGGGGGGGGGGGGGGGGGGGGGGGGGGGGGGGGGGGGGGGGGGGGGGGGGGGGGGGGGGGGGGGGGGGGGGGGGGGGGGGGGGGGGGGGGGGGGGGGFGGGGGGGGGGGGGGGGGGGGGGGGGGGGGGGGGGGGGGGGGGGGGGGGGGGGGGGGGGGGGGGGGGGGGGGGGGGGGGGGGGGGGGGGGGGGGGGGGGGGGGGGGGGGGGGGGGGGGGGGGGGGGGGGGGC5DCGGGGGGGGGGGGGGGG<CFFFG?DFGFFEGFFFFCFFFDFFFF3<EFF3##
@M06045:235:000000000-JCY5N:1:1101:17011:6238 1:N:0:CTCAGA
GGAAGACTTGGTCATTTAGAGGAAGTAAAAGTCGTAACAAGGTTTCCGTAGGTGAACCTGCGGAAGGATCATTCATAATTGAGTGTTCCATGGCACTCTTTAAAAAAATCCATATCCACCTTGTGTGCAACGTTTTTGAACTCTCTCTGGCATTAAAAAGCCAAGAGGGTTTGATTAACTTAACACCTTTAAAGCAGTTTGTCTGAATATCTATTTCTGAATAAACATAATTCAAAAATACAACTTTCAACAACGGATCTCTTGGCTCTCGCATCGATGAAGAACGCAGCTCTGAGGTAGC
+
CCCGGGGGGGGGGGGGGGGGGGGGGGGGGGGGGGGGGGGGGGGGGGGGGGGGGGGGGGGGGGGGGGGGGGGGGGGGGGGGGGGGGGGGGGGGGGGGGGGGGGGGGGGGGGGGGGGGFFGGGGGGGGGGGFGGGGGGGGGGGGGGGFGGGGGGGGGGGGGGGGGGGGGGGGFGGGFFGGGGGGGGGGGGGGGGGGGGGGGGGGGGGGGGGGGGGGGGGGGGGGGGGGGFFGGGGGGGGGGGGGGGGGGGGGGGGGGGDDGGGGGGGGFFGFFGEGFGFFFGFFFFGEFFFF@?F=<FB:,##
@M06045:235:000000000-JCY5N:1:1101:18806:6248 1:N:0:CTCAGA
GGAAGACTTGGTCATTTAGAGGAAGTAAAAGTCGTAACAAGGTTTCCGTAGGTGAACCTGCGGAAGGATCATTAGTGAACGCCCTCACGGGCTTATAACTATTCCAAACCTCTGTGAACCGTGCCCTTCGGGGCTATTTTACAAACATGGTGTAATGAACGTCATATATCATAACAAAACAAAACTTTCAACAACGGATCTCTTGGTTCTGGCATCGATGAAGAACGCAGCTCTGAGACAGATCGGAAGAGCACACGTCTGAACTCCAGTCACCTCAGAATCTCGTATGCCGTCTTCTGAG
+
CCCGGGGGGGGGGGGGGGGGGGGGGGGGGGGGGGGGGGFGGGGGGGGGGGGGGGGGGGGGGGGGGGGGGGGGGGGGGGGGGGGGGGGGGGGGGGGGGGGGGGGGGGGFGGGGGGGGGGGGGGGGGGGGGGGGGGGGGGGGGGGGGGGGGGGGGGGGGGGGGFGEFGGGGGGGGGGGGGGGGGGGGGGGGGGGGGGGGGGGEGGGGGGGGGGGGGGGGGGGGGGGGGGGGGGFGGGCEGGGGGGGGGGCGGGGGGGGGGDEFGGGCCDGGFFCFG?FFF?FFF7FGFEFFFFFFB?F<4)##
@M06045:235:000000000-JCY5N:1:1101:6334:6251 1:N:0:CTCAGA
GGAAGACTTGGTCATTTAGAGGAAGTAAAAGTCGTAACAAGGTTTCCGTAGGTGAACCTGCGGAAGGATCATTCATAATCAAGTGTTTTTATGGCACTTTCAAAAATCCATATCCACCTTGTGTGCAATGTCATCTCACTGGAGGTCAACGGCTGTAAAAATCCGTTGGTCACCTTTGGGATTTATATCTACTCAGAACTTTAGTGATTTTGTCTGAAACATATTATGAATACTTAATTCAAAATACAACTTTCAACAACGGATCTCTTGGCTCTCGCATCGATGAAGAACGCAGCTCTTC
+
CCCGGGGGGGGGGGGGGGGGGGGGGGGGGGGGGGGGGGGGGGGGGGGGGGGGGGGGGGGGGGGGGGGGGGGGGGGGGGGGGGGGGGGGGGGGGGGGGGGGGGGGGGGGGGGGGGGGGGGGGGGGGGGGGGGGGGGGGGGGGFGGGGGGGGGGGGGFGGGGGGGFGGGGGGGGGGGGGGGGGGGGGGGGGGGGGGGGGGGGGGGGGGGGGGGGGGGGGGGGGGGGGGGGGGGGGGGGGGGGGGGGGGFFGGGGGGGGGGGGGGGDGGGGGFFGFGFG>BFGFFFFGFFFFFFFFFFF@F?##
@M06045:235:000000000-JCY5N:1:1101:9429:6253 1:N:0:CTCAGA
GGAAGACTTGGTCATTTAGAGGAAGTAAAAGTCGTAACAAGGTCTCCGTTGGTGAACCAGCGGAGGGATCATTACCGAGTTTACAACTCCCAAACCCCTGTGAACATACCTAACGTTGCCTCGGCGGGAAAGCCCCGGGCGCTGGCGCAAGCCTCGCACCGGTACCAGGCGCCCGCCGGAGGACCCAAACCAAACTCTTGTATTCTAAAGAATCTTCTGAGTAACCATAAGCAATAAATTAAAACTTTCAACAACGGATCTCTTGGTTCTGGCATCGATGAAGAACGCAGCTCTGAGACCC
+
CCCGGGGGGGGGGGGGGGGGGGGGGGGGGGGGGGGGGGGGGGGGGGGGGGGGGGGGGGGGGGGGGGGGGGGGGGGGGGGGGGGGGGGGGGGGGGGGGGGGGGGGGGGGGGGGGGGGGGGGGGGGGGGGGGGGGGGGGGGGGGGGGGGGGGGGGGGGGGGGGGGGGGGGGGGGGGGGGGGGGGGGGGGGGGGGGGGGGGGGGGGGGGGGGGGGGGGGGGGGGGGGGGGGGGGGGFGGGGGGGGGGGGGGGGGGGGGGGGDGFGGGGGGGGFFGFGFGFFFGFFFFGFFFFFF?FFFFFF2##
@M06045:235:000000000-JCY5N:1:1101:21761:6263 1:N:0:CTCAGA
GGAAGACTTGGTCATTTAGAGGAAGTAAAAGTCGTAACAAGGTTTCCGTAGGTGAACCTGCGGAAGGATCATTACCGAGTAAGGGTGCCCTCCAAGGCGCCCGACCTCCAACCCTTTGTCTACCTGACCAGATGTTGCTTCGGCAGGCCCGTCTCGCGAGCTTCGTGCTCAAGAGGCCGCCGGGGGCCCTTACCGGCCCCGGGTCCGTGCCTGTCGATGGCCCTTCTTAAAACTCTTGCTATAAACGTGTCGTCTGAGTTTAAAATAAAAAATAAAACAAAACTTTCAACAACGGATCTAG
+
CCCGGGGGGGGGGGGGGGGGGGGGGGGGGGGGGGGGGGGGGGGGGGGGGGGGGGGGGGGGGGGGGGGGGGGGGGGGGGGGGGGGGGGGGGGGGGGGGGGGGGGGGGGGGGGGGGGGFGGGGGGGGGGGGGGGGGGGGGGGGGGGGGGGGGGGGGGGGGGGEGGGGGGG@FGGGGFGGGGGGGGGGGGGGGGGGGGGGGGGGGGGGGE>@EFFFGGGCEEGGGFGFF9FECFEG?CC9CEGGGFGGGGGGGGDCF4C>FGGGGGGGGF>>FFC):@F??FGFF>FGF6F46FFFD2>1>)##
@M06045:235:000000000-JCY5N:1:1101:12779:6273 1:N:0:CTCAGA
GGAAGACTTGGTCATTTAGAGGAAGTAAAAGTCGTAACAAGGTCTCCGTTGGTGAACCAGCGGAGGGATCATTACCGAGTTATTACTCCAAACCCTTTGTGAACCTTACCTTTTTGTTGCTCGGCGCACCGCGGGCCGCGGCTTCGGCCCGTCCCGCAGCGCGCCAGAGGACCCAACTCTTCAATTTATAGCGTACCTTCTGATTTACAAAACAAACAAGTTAAAACTTTCAACAACGGATCTCTTGGTTCTGGCATCGATGAAGAACGCAGCTCTGAGCCAGATCGGAAGAGCACACGAA
+
CCCGGGGGGGGGGGGGGGGGGGGGGGGGGGGGGGGGGGGGGGGGGGGGGGGGGGGGGGGGGGGGGGGGGGGGGGGGGGGGGGGGGGGGGGGGGGGGGGGGGGGGGGGGGGGGGGGGGGGGGGGGGGGEGGGGGGGGGGGGGGGGGGGGGGGGGGGGGGGGGGGGGGGGGGGGGGGGGGGGGGGGFGGGGGGGGGGGGGFGGGGGGGGGFGFGGGGGGGGG@EFGGGGGGGGGGGGGGGGGGGGFGDGCFFGGGGGCGGGGGGGGGGGGGFEGF<?GFBFGFFFF4FFDEEFFFFFF7:,##
@M06045:235:000000000-JCY5N:1:1101:5292:6289 1:N:0:CTCAGA
GGAAGACTTGGTCATTTAGAGGAAGTAAAAGTCGTAACAAGGTCTCCGTTGGTGAACCAGCGGAGGGATCATTATCGAGTTCTAAACAACTCCCAAACCCATGTGAACATACCTTTTGTTGCTTCGGCGGGATCGCCCCGGGTGCCATTCAGTTGCGCCCCGGAGTCAGGCGCCCGCCAGAGGACCGAAACTCTTGTATTATTGAGAATTTCTGAGTGGATTAAACAAATAATCAAAACTTTCAACAACGGATCTCTTGGTTCTGGCATCGATGAAGAACGCAGCTCTGAGTGAGATCGGC
+
CCCGGGGGGFGGGGGFGGGGGGFFFGGGGGEFGGGGGGGGG<F<FC<CCDGCGGCFGGGFGGGFGGGGGGGGGGGGEFGGGGFEGFGGFGGGGGGGG?FGGGGGGGGGGGGGFGGGGFGGGGGGGGDEGG7F3FGGGGFGGEFGGGGGGGFGGGGGGGGGGGG7FGGGGGGGGGCGGGECCCFFEGEC7EGGGGGGGGG?C?FFD@FFFGGCGFGCGGE6CCGFC7?C8FGGFGGGGFGGFGGFGGGFGGG**::<FDFFGGGGGGFFF:55>FFCF?FFDBEBD?467?=8=??BA?:##
@M06045:235:000000000-JCY5N:1:1101:26322:6330 1:N:0:CTCAGA
GGAAGACTTGGTCATTTAGAGGAAGTAAAAGTCGTAACAAGGTTTCCGTAGGTGAACCTGCGGAAGGATCATTACAAAAAAGTAAGAGAAATTTTATTTCTCTTTGCTCGACCGTGTTTTTGCAAAAAAACCGACTGAGAAAATCTTTTGTGCATTGTAAAAACAAACAATTCGCGTTTAATTAGTCAGACTGATGTACTTTTTGAGTTTTCGTAAGGCAAAATAAACCTTGCAAGTAAGAAAACATAAAAATAACTTTTAACAATGGATCTCTTGGCTCTCGCATCGATGAAGAACGCGA
+
CCCGGGGGGGGGGGGGFGGGGGGGGGGGGGGGGGGGGGFGGGGGGAFGGGGGGGGGGGGGGGGGGGGGGGGGGGGGGGGGGGGGGGGGGE@FGGGGGGGGGGGGGGGGGGGGGGGGGFGGGGGGGGGGGGGGGGGGGGGGGGFFGGGGGGGGGGGGGFGFGGGGGGGGGGGGGGGGEGGGGGGGGGGGGGGGGGGGGGGGGGGGGGGGGGGGGGGFFFGGGGGGGGGGGFGGGGGGGGGGGGGGGGGGGGGGGGGGGGGFGGGGGGGGGFFGFGFGFFFGFFFFDFFFFFFFFFAFFF1##
@M06045:235:000000000-JCY5N:1:1101:13702:6347 1:N:0:CTCAGA
GGAAGACTTGGTCATTTAGAGGAAGTAAAAGTCGTAACAAGGTTTCCGTAGGTGAACCTGCGGAAGGATCATTCATAATTGAGTGTTTTATGGCACTCTTTAAAAAAATCCATATCCACCTTGTGTGCAACGTTTTTGAACTCTCTGGCATTAAAAAGCCAAGAGGGTTTGATTAACTTAACACCTTTAAAGCAGTTTGTCTGAATATCTATTTCTGAATAAACATAATTCAAAAATACAACTTTCAACAACGGATCTCTCGGCTCTCGCATCGATGAAGAACGCAGCTCTGAGGCAGAAT
+
CCCGGGGGGGGGGGGGGGGGGGGGGGGGGGGGGGGGGGGGGGGGGGGGGGGGGGGGGGGGGGGGGGGGGGGGGGGGGGGGGGGGGGGGGGGGGGGGGGGGGGGGGGGGGGGGGGGGGGGGGGGGGGGGGGGGGGGGGGGGGGGGGGGGGGGGGGGGGGGGGGGGGGGGGGGGGGGGGGGGGGGGGGGGGGGGGGGGGGGGGGGGGGGGGGGGGGGGGGGGGGGGGGGGGGGGGGGGGGGGGGGGGGGGGGGGGGGEGGGGGGGGDDGGGFFGFCFGFFFCFFFEGFFEFFFFFF<F??:##
@M06045:235:000000000-JCY5N:1:1101:21960:6356 1:N:0:CTCAGA
GGAAGACTTGGTCATTTAGAGGAAGTAAAAGTCGTAACAAGGTTTCCGTAGGTGAACCTGCGGAAGGATCATTCATAATTGAGTGTTTTATGGCACTCTTTAAAAAAATCCATATCCACCTTGTGTGCAACGTTTTTGAACTCTCTGGAATTAAAAAGCCAAGAGGGTTTGATTAACTTAACACCTTTAAAGCAGTTTGTCTGAATATCTATTTCTGAATAAACATAATTCAAAAATACAACTTTCAACAACGGATCTCTTGGCTCTCGCATCGATGAAGAACGCAGCTCTGAGATAGAGT
+
CCCGGGGGGGGGGGGGGGGGGGGGGGGGGGGGGGGGGGGGGGGGGGGGGGGGGGGGGGGGGGGGGGGGGGGGGGGGGGGGGGGGGGGGGCGGGGGGGGGGGGGGGGGGGGGGGGGGGGGGGGGGGGGGGGGGGGGGGGGGGGGGGGGGGGGGGGGGGGGGGGGGGGGFGGGGGGGGGGGGGGGGGGGGGGGGGGGGGGGGGGGGGGGGGGGGGGGGGGGGGGFFGGGGGGGGGGGGGGDGGGGGGGGGGGGGGGGGGGGGGGGF6;?DGBAGECFGFFFGFAFFGBEFFFFBBFAFFF9##
@M06045:235:000000000-JCY5N:1:1101:7830:6361 1:N:0:CTCAGA
GGAAGACTTGGTCATTTAGAGGAAGTAAAAGTCGTAACAAGGTTTCCGTAGGTGAACCTGCGGAAGGATCATTAACGTTGGGGACTAACCATCCCTCAGCGAGATAGAACCCTTGCCTCTCAAGTACCACACGTTTCCTCGGCAGGTCCGCCTGCCAATGGGGACCACAACAAAACCTTTTGTAATAGCAGTAAACGTCTAAAAAACAAAAATTTAAAACTTTCAACAACGGATCTCTTGGTTCTGGCATCGATGAAGAACGCAGCTCTGAGGTAGATCGGAAGAGCACACGTCTGAACAG
+
CCCGGGGGGGGGGGGGGGGGGGGGGGGGGGGGGGGGGGGGGGGGGGGGGGGEGGGGGGGGGGGGGGGGGGGGGGGGGGGGGGGGGGGGGGGGGGGGGGGGGGGGGGGGGGGGGGGGGGGGGGGGGGGGGGGGGGGGGGGGGGGGGGGGGGGGGGGGGGGGGGGGGGGGGGGGGGFGGGGGGGGGGGGGGGGGGGGGGEGGGGGGGGGGGGGGGGGGGGGGGGGGGGGGGGGG53CFGGGGCFGGGFGGGGGGGGGGGGG6CGGGDGGGD=FGFGFGFFFGFFFFGFFFFFFFFFBFFF0##
@M06045:235:000000000-JCY5N:1:1101:23052:6364 1:N:0:CTCAGA
GGAAGACTTGGTCATTTAGAGGAAGTAAAAGTCGTAACAAGGTTTCCGTAGGTGAACCTGCGGAAGGATCATTAGTGATTGCCTTTATAGGCTTATAACTATATCCACTTACACCTGTGAACTGTTCTACTACTTGACGCAAGTCGAGTATTTTTACAAACAATGTGTAATGAACGTCGTTTTATTATAACAAAATAAAACTTTCAACAACGGATCTCTTGGCTCTCGCATCGATGAAGAACGCAGCTCTGAGACAGATCGGAAGAGCACACGTCTGAACTCCAGTCACCTCAGAATCTCT
+
CCCGGGGGGGGGGGGGGGGGGGGGGGGGGGGGGGGGGGGGGGGGGGGGGGGGGGGGGGGGGGGGGGGGGGGGGGGGGGGGGGGGGGGGGGGGGGGGGGGGGGGGGGGGGGGGGGGGGGGGGGGGGGGGGGGGGGGGGGGGGGGGGGGGGGGGGGGGGGGGGGGGGGGGGGGGGGGGGGGGGGGGGGGGGGGGGGGGGGGGGGGGGGGDGGGGGGEGGGGGGGGG?F?EEEDECGGGGGGGGGGGGGGCFGGGGGGGGGGGGGDGGGGGGFFGFGFGFFFGFFFFGFFFFFFFF@A4)))##
@M06045:235:000000000-JCY5N:1:1101:27788:6377 1:N:0:CTCAGA
GGAAGACTTGGTCATTTAGAGGAAGTAAAAGTCGTAACAAGGTCTCCGTTGGTGAACCAGCGGAGGGATCATTACAGAGTTGCAAAACTCCCAAACCATTGTGAACGTTACCTAAACCGTTGCTTCGGCGGGCGGCCCGGGTCCTTCCCGGCGCCCCTCGGCCCTCGCGGGCGCCCGCCGGAGGAAAACCAAACTATTGCATTGTATGGCCTCTCTGAGTCTTCTGTACTGAATAAGTCAAAACTTTCAACAACGGATCTCTTGGTTCTGGCATCGATGAAGAACGCAGCTCTGAGTTTTG
+
CCCGGGGGGGGGGGGGGGGGGGGGGGGGGGGGGGGGGGGGGGGGGGGGGGGGGGGGGGGGGGGGGGGGGGGGGGGGGGGGGGGGGGGGGGGGGGGGGGGGGGGGGGGGGGGGGGGGGGGGGGGGGGGGGGGGGGGGGGGGGGGGGGGGGGGGGGGGGFGGGGGGGFEGGGGGGGGGGGGGG5EGGGGGGGGGGGGGGGGGC?FEGGGGGGGFGGGGCFGGGGGGFEGGGGCFEFC<EGGGFGFFGFFGGFGF<FGEDCGCF>CDCGFCFFFGFGFDFF@CFFFFGFFD<>)7@F9F<<)##
@M06045:235:000000000-JCY5N:1:1101:8556:6412 1:N:0:CTCAGA
GGAAGACTTGGTCATTTAGAGGAAGTAAAAGTCGTAGCAAGGTTTCCGTAGGTGAACCTGCGGAAGGATCATTACAAATCCACGTCTCTTCGAGACCACGTTGAACTGTTCCCAGAGGGGCTCGCCTCTCTGGTTGTTAAACTAGTGATTCTGTTGCTCAAATGTATGCCTTTGACCATTTGGTTAAAGAAAAAACTTGTACAACTTATAACAATGGATCTCTAGGCTCTTGCATCGATGAAGAACGCAGCTCTGAGACAGATCGGAAGAGCACACGTCTGAACTCCAGTCACCTCAGACT
+
CCCGGGGGGGGGGGGGGGGGGGGGGGGGGGGGGGGGGGGGGGGGGGGGGGGGGGGGGGGGGGGGGGGGGGGGGGGGGGGGGGGGGGGGGGGGGGGGGGGGGGGGGGGGGGGGGGGGGGGGGGGGGGGGFGGGGGGGGGGGGGGGGGGGGGGGGGGGGGGGGGGGGGGGGGGGGGGGGGGGGGGGGGGGGGGGGGGGGFGGGGGGGGGGGGGGGGGGGGGGGGGGGGGGGFFGGGGGGGGGGGGGGGGGGGGGFGGGGGGGGFGGGGGGGFFGFGFGFF:FFFFFGFFFFFFFFFFFFF<##
@M06045:235:000000000-JCY5N:1:1101:25142:6438 1:N:0:CTCAGA
GGAAGACTTGGTCATTTAGAGGAAGTAAAAGTCGTAACAAGGTCTCCGTTGGTGAACCAGCGGAGGGATCATTACCGAGTTATACAACTCATCAACCCTGTGAACATACCTAAACGTTGCTTCGGCGGGAACAGACGGCCCCGTAACACGGGCCGCCCCCGCCAGAGGACCCCCTAACTCTGTTTTTATAATGTTTTTTCTGAGTAAACAAGCAAATAAATTAAAACTTTCAACAACGGATCTCTTGGCTCTGGCATCGATGAAGAACGCAGCTCTGAGCCAGATCGGAAGAGCACACCGT
+
CCCGGGGGGGGGGGGGGGGGGGGGGGGGGGGGGGGGGGGGGFGGGGGGGGGGGGGGGGGGGGGGGGGGGGGGGGGGGGGGGGGGGGGGGGGGGGGGGGGGGGGGGGGGGGGGGGGGGGGGGGGGGGGGGGGGGG<FBGGGGGGGGGGGGGGGGGGGGGGGGGGCFCFGGGGGGGGGGGGGGGGGG?FGGG9FGFGGGGGGFEGGGGGGGGGGGGGGGGGGGGGGGGGGGGGGGGG57CCGGGGGGGFFGFDGGGGGGGGGGGGGGGFGGFFDEGFGFFFG::@FC9@E:@E@FFDF??(##
@M06045:235:000000000-JCY5N:1:1101:14712:6441 1:N:0:CTCAGA
GGAAGACTTGGTCATTTAGAGGAAGTAAAAGTCGTAACAAGGTCTCCGTTGGTGAACCAGCGGAGGGATCATTATCGAGTTCTAAACAACTCCCAAACCCATGTGAACATACCTTTTGTTGCTTCGGCGGGATCGCCCCGGGTGCCATTCAGTTGCGCCCCGGAGTCAGGCGCCCGCCAGAGGACCGAAACTCTTGTATTATTGAGAATTTCTGAGTGGATTAAACAAACAATCAAAACTTTCAACAACGGATCTCTTGGTTCTGGCCTCGATGAAGAACGCAGCTCTGAGACAGATCGCC
+
CCCGGGGGGGGGGGGGGGGGGGGGGGGGGGGGGGGGGGGGGGGGGGGGGGGGGGGGGGGGGGGGGGGGGGGGGGGGGGGGGGGGGGGGGGGGGGGGGGGGGGGGGGGGGGGGGGGGGGGGGGGGGGGGGGGGGGGGGGGGGGGGGGGGGGGGGGFGGGGGGGGGGGGGGGGGGGGGGGGGGGGGGGGGGGGGGGGFFGGGGFGCGGGGGGGGGGGC9FGGGGGGGG?FGGGGGGGGGGGGGGGGGGGGGGGGGGFGGGGFGGGGGGG*9>>CFFBGFFFGFFFFGFFFFFFFFFBF>B:##
@M06045:235:000000000-JCY5N:1:1101:24881:6491 1:N:0:CTCAGA
GGAAGACTTGGTCATTTAGAGGAAGTAAAAGTCGTAACAAGGTTTCCGTAGGTGAACCTGCGGAAGGATCATTATCGAGTTAGGGTCCCCGTGGCCCGACCTCCAACCCTCTGTTTAAACACCACGTTGCTTTGGCGGGCCCGTCTCGCGGCCGCCGGAGGTCCTCGGGCCTCTGGCCAGCGCCCGCCAACGGCCACACCTCCAAACTCTGGATATCGCCGTGACGTTCTTAGTTGATTTATAATGACCTAAAAACTTTCAACAACGGATCTCTTGGTTCTGGCATCGATGAAGAACGCCA
+
CCCGGGGGGGGGGGGGGGGGGGGGGGGGGGGGGGGGGGGGGGGGGGGGGGGGGGGGGGGGGGGGGGGGGGGGGGGGGGGGGGGGGGGGGGGGGGGGGGGGGGGGGGGGGGGGGFGGGGGGGGGGGGGGGGGGGGGGGGGGGGGCFGGGGGGGGGGGGGGGGGGGGGGGGGGGGGGGGGGGGGGGGGGGCGGGGGGGGGGGFGGGGGGGGGGGFGGFGEGGGGEGGGEGGGGGGGGCCCFGGGFFGGGGGGGGGGGGGGGGGFGDFGGGDE3:@GFGFFFGFFFFGFFFFFFFFFFFFF:##
@M06045:235:000000000-JCY5N:1:1101:26676:6507 1:N:0:CTCAGA
GGAAGACTTGGTCATTTAGAGGAAGTAAAAGTCGTAACAAGGTCTCCGTTGGTGAACCAGCGGAGGGATCATTACAGAGTCTTCTGAACTCCAAACCATTGTGAACATATCATGTTGCTTCGGCGGGATGCCGGGTGGACCAGCGCCCCCGCGCCGCCCGCCGGAGGCCAAACTCTTGTTTTCTAGCGGAATCTTCTGAGTCTTTATAAATAAGCAATCAAAACTTTCAGCAACGGATCTCTTGGCTCTGGCATCGATGAAGAACGCAGCTCTGAGCCAGATCGGAAGAGCACACGTCTGA
+
CCCGGGGGGGGGGGGGGGGGGGGGGGGGGGGGGGGGGGGGGGGGGGGGGGGGGGGGGGGGGGGGGGGGGGGGGGGGGGGGGGGGGGGGGGGGGGGGGGGGGGGGGGGGGGGGGGGGGGGGGGGGGGGGGGGGGGGGGGGGGGGGGGGGGGGGGGGGGGGGGGGGGGGGGGGGGFGGGGGGGGGGGGGGGGGGGGGGGGGGGGGFGGGGGGGGFGGGGGGGGGFGGGGGGGGGGGGGGGGGGGGGGGGGGGGGGGGGGGGGGDFGGGGGGF?FFGFGFF45@FFFDEFEFFFFFF:DFF1##
@M06045:235:000000000-JCY5N:1:1101:5048:6515 1:N:0:CTCAGA
GGAAGACTTGGTCATTTAGAGGAAGTAAAAGTCGTAACAAGGTTTCCGTAGGTGAACCTGCGGAAGGATCATTACTGAGTGAGGGCCCCTCGGGGTCCAACCTCCCACCCGTGTTTAACGAACCGTGTTGCTTCGGCGGGCCCGCCTCACGGCCGCCGGGGGGCATCCGCCCCCGGGCCCGCGCCCGCCGAAGCCCCCTGTGAACGCTGTCTGAAGTATGCAGTCTGAGACAATTATTCAATTAATTAAAACTTTCAACAACGGATCTCTTGGTTCCGGCATCGATGAAGAACGCAGCCAC
+
CCCDGGGGGGGGGCFGGGGGGGGGGGGGGGGFGGGGGGGGGGGGEFGGFGGGGGGGGGGFGGGGGGGGFGDGGGGGGGGGGGGGGGEGGGGEEGGGGGGGGGGGGGGGGGGGGGGGGGFGGEDCFGGGGFEFFF:@=>CFGGG7FE@@AFGDGC@ECCD7@FEE58FCEGGCE5?*?CEGCECEEGGGGCC8EGGGGGDCFGG7C>CEGGGGFCGGGGC7::CF+<C7CFGDEGGCFGC7FGGFG7E97C>DDFCFFGGEFCDDGDDGGFFCFGFF@:BGEFF)2)**007?FFF)(,(##
@M06045:235:000000000-JCY5N:1:1101:26931:6521 1:N:0:CTCAGA
GGAAGACTTGGTCATTTAGAGGAAGTAAAAGTCGTAACAAGGTTTCCGTAGGTGAACCTGCGGAAGGATCATTACTGCTTGCTTATGGCCGCTTAGGTGGGGAGACCCCCTTTGCGGTACGGCAACACACCCTTGTCTATGTATACCATTTGTTATTTCCCTCGGCGGGGCAACCCGCCGCTGGGGCCAATAAAACCTCTTGTATTAAGCATTAAAACTTCTGAACCAAACCTAAATTATTACAACTTTCAACAATGGATCTCTTGGTTCTGCCATCGATGAAGAACGAAACCCTGAGCCA
+
CCCGGGGGGGGGGGGFGGGGGGGGGGGGGGGGGGGGGGGGGGGGGGGGGGGGFGGGFGGGGGGGGGGGGFFDGGGGGGGGGGGGGGGFFFEDGECGGGGGEGGGGGGGGFBF,5,@@F@=FDCC=?F:<BFBF8E?B,:<BCA9,C?>FF,7F=,5A,CFD9<F+65@F:CG*<CC4<<1=11<CC*:C*+?9FCF>:8EG+<CF??F??0<CF?FC<89:03AF+/C=ECF7FGFG+AC?F9C7<?C7CF*00*0>**+2*::DG6F*1*:**)29))9*94*0)8))7)7)03.((.##
@M06045:235:000000000-JCY5N:1:1101:25118:6564 1:N:0:CTCAGA
GGAAGACTTGGTCATTTAGAGGAAGTAAAAGTCGTAACAAGGTTTCCGTAGGTGAACCTGCGGAAGGATCATTCATAATTGAGTGTTTTATGGCACTCTTTAAAAAAATCCATATCCACCTTGTGTGCAACGTTTTTGAACTCTCTCTGGCATTAAAAAGCCAAGAGGGTTTGATTAACTTAACACCTTTAAAGCAGTTTGTCTGAATATCTATTTCTGAATAAACATAATTCAAAAATACAACTTTCAACAACGGATCTCTTGGCTCTCGCATCGATGAAGAACGCAGCTCTGAGGGATG
+
CCCGGGGGGGGGGGGGGGGGGGGGGGGGGGGGGGGGGGGGGGGGGGGGGGGGGGGGGGGFGGGGGGGGFGGFFFGGGGGGGGGGGGGGGGGGGGCGGGGGGGGGGGEEDGGGFGEFGGGFFGGGGGGGGGGGFFGGGGGGGGGGGGGGGGGGGGGGGGGGGGGGGGGGGGGGGFGGGGGGGGGGGGGGGGGGGGGGGGGGDGGGGGGGGGGGGGGGGGGGGGGGGGGGFGGGGGGGGGFGGGGGGGGGGGGGGGGGGDGEGGGGGGFGGFFGFGFGFFFGFFFFGFFFF>FFFFFFBF(##
@M06045:235:000000000-JCY5N:1:1101:21801:6580 1:N:0:CTCAGA
GGAAGACTTGGTCATTTAGAGGAAGTAAAAGTCGTAACAAGGTCTCCGTTGGTGAACCAGCGGAGGGATCATTACCGAGTTATTACTCCAAACCCTTTGTGAACCTTACCTTTTTGTTGCTCGGCGCACCGCGGGCCGCGGCTTCGGCCCGTCCCGCAGCGCGCCAGAGGACCCAACTCTTCAATTTATAGCGTACCTTCTGATTTACAAAACAAACAAGTTAAAACTTTCAACAACGGATCTCTTGGTTCTGGCATCGATGAAGAACGCAGCTCTGAGACAGATCGGAAGAGCACACGGG
+
CCCGGGGGGGGGGGGGGGGGGGGGGGGGGGGGGGGGGGGGGGGGGGGGGGGGGGGGGGGGGGGGGGGGGGGGGGGGGGGGGGGGGGGGGGGGGGGGGGGGGGGGGGGGGGGGGGGGGGGGGGGGGGGGGGGGGGGGGGGGGGGGGGGGGGGGGGGGGGGGGGGGGGGGGGGGGGGGGGGGGGGGGGGGGGGGGGGGGGGGGGGGGGGGGGGGGGGGGGGGGGGGGGGGGGGGGGGGGGGG:DFFFGGGGGGGGGGGGGGFGGGGGGGGGFBDFGFGFFFGFFFFGFFFF>3>FF:@BF0##
@M06045:235:000000000-JCY5N:1:1101:27844:6583 1:N:0:CTCAGA
GGAAGACTTGGTCATTTAGAGGAAGTAAAAGTCGTAACAAGGTTTCCGTAGGTGAACCTGCGGAAGGATCATTACAAAAGTTAAACACTTGGGGAACGGACTCGCCTTTCGGGGCTCGAGGCCTGACTCCATTTGTAACAAACTTTCAACCACTTGTGAATTTGTAACAAATTTTCTCACCAATTGACTGTTAACGAAGTCTGATTCAAATTGTATTGGTGTTTATAGACACTAGTAAAATATGAAACAACTTTTGGCAACGGATCTCTTGGCTCTCGCATCGATGAAGAACGCAGCTCCC
+
CCCGGGGGGGGGGGGGGGGGGGGGGGGGGGGGGGGGGGGGGGGGGGGGGGGGGGGGGGGGGGGGGGGGGGGGGGGGGGGGGGGGGGGGGGGGGGGGGGGGGGGGGGGGGGGGGGGGGGGGGGGGGGGGGGGGGGGGGGGGGGGGGGGGGGGGGGGGGGGGGGGGGGGGGGGGGGGGGGGGGGGGGGGGGGGGGGGGGGGGGGGGGGGGGFGGGGGGGGGGGGGGGGGGGGGGGGGGGGGGGGGGGGGGGGGGGGGGGGGGGGGGDC7@CFFGFGFGFFFGFFDFGFFFFFFFFFFFF<:##
@M06045:235:000000000-JCY5N:1:1101:7350:6586 1:N:0:CTCAGA
GGAAGACTTGGTCATTTAGAGGAAGTAAAAGTCGTAACAAGGTCTCCGTTGGTGAACCAGCGGAGGGATCATTACCGAGTTATTACTCCAAACCCTTTGTGAACCTTACCTTTTTGTTGCTCGGCGCACCGCGGGCCGCGGCTTCGGCCCGTCCCGCAGCGCGCCAGAGGACCCAACTCTTCAATTTATAGCGTACCTTCTGATTTACAAAACAAACAAGTTAAAACTTTCAACAACGGATCTCTTGGTTCTGGCATCGATGAAGAACGCAGCTCTGAGGTAGATCGGAAGCGCACACCCG
+
CCCGGGGGGGGGGGGGGFGFFGGCGGGGFGFGGGGCFCGGGGFGG<FGFFGDGGCFGGGGGGGEGGGGGGGGGGFDF@FFGGGGFFG<EEGCGGCEFFGGEFEGFGGGGGGGGGGGFF<EF<F:FCFEGDGGCFFFGGG7CGDGGG7F*>>FGGGCBFEG*<C@FGGGGG>CFC<FC+<<CF7<2<<@C+3A?ECEGGG?E9<CA<@?FFGDGDGGGGGFCC+<9C9<C9@+0CGCCEE*>D+9C::9C9DDFDG**67:7:7CCFGG5)7)5*?7=*9D)79@C65>3B>)0<9BB0,##
@M06045:235:000000000-JCY5N:1:1101:18069:6590 1:N:0:CTCAGA
GGAAGACTTGGTCATTTAGAGGAAGTAAAAGTCGTAACAAGGTTTCCGTAGGTGAACCTGCGGAAGGATCATTATCACGTATCCACGTATAAACTTTATGAACTGTTCCCTTTGGAACAATGGGGATGGGGACCGTTGCTGTGTGCCTTCATTCTCAATTAACTTGTTCCACTGCGGTAAATCTCACAGCTTATTATTAACGCTTTTGTTCGTCGAACTGAACTGTTGGGTGTTGGCTCACGCCGCATCCAAGCGTTTTTAACAAACTTAAAACAATTCTTAACAACGGATATCTTGGTGT
+
CCCGGGGGGGGGGGGGGGGGGGGGGGGGGGGGGGGGGGGGGGGGGGGGGGGGGGGGGGGGGGGGGGGGGGGGGGGGGGGGGGGGGGGGGGGGGGGGGGGGGGGGGGGGGGGGGGGGGGGGGGGGGGGGGGGEGGGGGGGGGGGGGGGGGGGGGGGGGGGGGGGGGGGGGGGGGGGGGGGGGGGGGGGGGGGGGGGGGGGGGGGGGGGGGGGGGGGDGGGGGGGGGGGGGGGGGGGGFFGGGGGFGGGEDFGGGGGGGGGGGCGGGGGGFFFGFGFGFFFGFFFFGFFFF:5>FFFFFFA##
@M06045:235:000000000-JCY5N:1:1101:7094:6596 1:N:0:CTCAGA
GGAAGACTTGGTCATTTAGAGGAAGTAAAAGTCGTAACAAGGTCTCCGTAGGTGAACCTGCGGAGGGATCATTACACAAATATGAAGGCGGGCTGGAACCTCTCGGGGTTACAGCCTTGCTGAATTATTCACCCTTGTCTTTTGCGTACTTCTTGTTTCCTTGGTGGGTTCGCCCACCACTAGGACAAACATAAACCTTTTGTAATTGCAATCAGCGTCAGTAACAAATTAATAATTACAACTTTCAACAACGGATCTCTTGGTTCTGGCATCGATGAAGAACGCAGCTCTGAGCAAGAGT
+
CCCGGGGGGGGGGGGGGGGGGGGGGGGGGGGGGGGGFGGGGGGGGGGGGGGGGGGGGGGGGGGGGGGGGGGGGGGGGGGGGGGGGGGGGGGGGGGGGGGG8FFGGGGGGGGGGGGGGGGGGGGGGGGGGGGGGGGGGGGGGGGGGGGGGGGGGGGGGGGGGGGGGFGGGGGGGGGEGGGGGGGGGGFGGGGGGFGGGGGGGGGGGGGGFGFGGGGGGGGGGGGGFFFGGGGGGCGGGCGGGGGGGGGFGGC4DGGGGFGGGGGGGGGFGFFGFG@FFFFGFFFFCEEFFFF?FFBF??7##
@M06045:235:000000000-JCY5N:1:1101:27822:6618 1:N:0:CTCAGA
GGAAGACTTGGTCATTTAGAGGAAGTAAAAGTCGTAACAAGGTCTCCGTTGGTGAACCAGCGGAGGGATCATTACCGAGTTATTACTCCAAACCCTTTGTGAACCTTACCTTTTTGTTGCTCGGCGCACCGCGGGCCGCGGCTTCGGCCCGTCCCGCAGCGCGCCAGAGGACCCAACTCTTCAATTTATAGCGTACCTTCTGATTTACAAAACAAACAAGTTAAAACTTTCAACAACGGATCTCTTGGTTCTGGCATCGATGAAGAACGCAGCTCTGAGTTAGATCGGAAGAGCACACGAT
+
CCCGGGGGGGGGGGGGGGGGGGGGGGGGGGGGGGGGGGGGGGGGGGGGGGGGGGGGGGGGGGGGGGGGGGGGGGGGGGGGGGGGGGGGGGGGGGGGGGGGGGGGGGGGGGGGGGGGGGGGGGGGGGGGGGGGGGGGGGGGGGGGGGGGGGGGGGGDGDFGGGGGGGGCFGGGGGGGGGGGGGEFGGGGGGGGGGGGGGGGGGGGGGGGGGGGGGGGGGGGGGGGGGGGGGGFGGGFGGGDGGDGCGGGGGGGFGGGGGGFFFGGCGGGGFFGF5?F?F4**19FFFFF>:37>FDFF?,##
@M06045:235:000000000-JCY5N:1:1101:4385:6639 1:N:0:CTCAGA
GGAAGACTTGGTCATTTAGAGGAAGTAAAAGTCGTAACAAGGTCTCCGTTGGTGAACCAGCGGAGGGATCATTACCGAGTTATTACTCCAAACCCTTTGTGAACCTTACCTATTACTGCTGTTGCCTCGGCGGACGGCCGGGAGGGCACCCCCTCGCGGGGCCGCCCGACCAGCCCCCGCCGGCAGCACCAAACTCTTGAATTTATAGCGAAACTACTTCTGAATAACAAAAACAAACGAATCAAAACTTTCAACAACGGATCTCTTGGTTCTGGCATCGATGAAGAACGCAGCTCTGAAA
+
CCCGGGGGGGGGGGGGGGGGGGGGGGGGGGGGGGGGGGGGGGGGGGGGFGGGGGGGGGGGGGGGGGGGGGGGGGGGGGGGGGGGGGGGGGGGGGGGGGGGGGGGGGGGGGGGGGGGGGGGGGGGGGGGGGGGGGGGGGGGGGGGGGGGGGGGGGGGGGGGGGGGGGGGGGEGGGGGGGGGGGGGGGGFGG8FDGGGGGGGFGGGGGGGGGGGGGGGGFGGGGFGG7EGGGGGGGGGGGGGGGGGGFGGGGGGGGGGGGGGGGGGFGGGGFFGFGFGFFFGFFFFGFFFFFEFFFFFAF)##
@M06045:235:000000000-JCY5N:1:1101:26669:6649 1:N:0:CTCAGA
GGAAGACTTGGTCATTTAGAGGAAGTAAAAGTCGTAACAAGGTTTCCGTAGGTGAACCTGCGGAAGGATCATTCATAATTGAGTGTTTTATGGCACTCTTTAAAAAAATCCATATCCACCTTGTGTGCAATGTTTTTGGACTCTCTGTACGTTGATATCCCTTTGGGTCCGATAGGACTTTAGGGGAAGGAAAACCTTAAGAGGGTTTGATTAACTTAACACCTTTAAAGCAGTTTGTCTGAATATCTATTTCTGAATAAACATAATTCAAAAATACAACTTTCAACAACGGATCTCTTCC
+
CCCGGGGGGGGGGGGGGGGGGGGGGGGGGGGGGGGGGGGGGGGGGGGGGGGGGGGGGGGGGGGGGGGGGGGGGGGGGGGGGGGGGFGGGGGGGGGGGGGGGGGGGGGGGGGGGGGGGGGGGGGGGGGGGGGGGGGGGGGGGGGGGGGGGGGGGGGGGGGEGGGGGGGGGGGGGGGGGGGGGGGGGGGGGGGGGGGGGGGGGGGGGGGGGGGGGGGGGGGGGGGGGGGGFGGGGGGGGGGGGGGGGGGGGGGGGGGGGGGGGGGGGGGGGFFGFGFGFFFGFFFFGFFFAFFFEEFFFFF##
@M06045:235:000000000-JCY5N:1:1101:28077:6662 1:N:0:CTCAGA
GGAAGACTTGGTCATTTAGAGGAAGTAAAAGTCGTAACAAGGTTTCCGTAGGTGAACCTGCGGAAGGATCATTCATAATAAGTGTTTATGGCACTTCTTAAATCCATATCCACCTTGTGTGCAATGTCAGCCGTTTTCTTTATGAAAGCGGCCAAACATCAACTTATTTTTTAACTGTCTGTCTGAAAACTATTATGAATAAACAATTCAAATACAACTTTCAACAACGGATCTCTTGGCTCTCGCATCGATGAAGAACGCAGCTCTGAGTCAGATCGGAAGAGCACACGTCTGAACTCAA
+
CCCGGGGGGEGGGGF9DFFGGGGEGGGGGGGGGGGFGGGGGFFGFGGGGGGDGGFGFGGGGGGGGGGGFFGEFGGGFGGGFGFGGGGDFEFGCGGGGGGGGGGGGGG9FGGGGG<FGFGFGGGGGGFGGFGGG?FCFGFGFFGGGGGDGCGGGGFG7FEFGGGGGGGGGAEFGGGGGGGGGDCFGGGGGGGGGGGGGGDCFGGGGGFGGGGGFFGGGGFGGGGFGGGGGEGGGGGGGGCDGGGGGGG7<?FFGGGGGGGDGGGG5<>D7@;C=FFDA:>75>A8FF;5A5@F>F9=:<:##
@M06045:235:000000000-JCY5N:1:1101:15505:6677 1:N:0:CTCAGA
GGAAGACTTGGTCATTTAGAGGAAGTAAAAGTCGTAACAAGGTCTCCGTTGGTGAACCAGCGGAGGGATCATTACAGAGTTGCAAAACTCCCTAAACCATTGTGAACGTTACCTAAACCGTTGCTTCGGCGGGCGGCCCGGGTCCTTCCCGGCGCCCCCCGGCCCTCGCGGGCGCCCGCCGGAGGTAAACCAAACTATTGCATTAATGGCCTCTCTGAGTCTTCTGTACTGAATAAGTCAAAACTTTCAACAACGGATCTCTTGGTTCTGGCATCGATGAAGAACGCAGCTCTGAGCCCAC
+
CCCGGGGGGGGGGGGGGGGGGGGGGGGGGGGGGGGGGGGGGGGGGGGGGGGGGGGGGGGGGGGGGGGGGGGGGGGGGGGGGGGGGGGGGGGGGGGGGGGGGGGGGGGGGGGGGGGGGGGGGGGGGGGGGGGGGGGGGGGGGGGGGGGGGGGGGGGGGGGGGGGGGGGGGGGGGGGGGGGGGGGGGGGGGGGGGGGGGGGGGGGGGGGFGGGGGGGGGGGGGGGCFGGGGGGGGFFGGGGGGGGGGGGGGGGGGGGGGDG?CGGGGGGDFFFGFFFDF>FFFFFF<@DF:E4:FF<F?F(##
@M06045:235:000000000-JCY5N:1:1101:5732:6695 1:N:0:CTCAGA
GGAAGACTTGGTCATTTAGAGGAAGTAAAAGTCGTAACAAGGTTTCCGTAGGTGAACCTGCGGAAGGATCATTCACAATAAGTGTTTATGGCACTTTCAAATCCATACCCACCTTGTGTGCATTGTAAAGGCCCTTTCAACTTTGGAAGATTGGGCTTCATTTTCTCACACGTCTTCAATTGCAAGTCTAACATTCAGAGTAATCAAAACTCGAATACAACTTTCAACAACGGATCTCTTGGCTCTCGCATCGATGAAGAACGCAGCTCTGAGGCAGATCGGAAGAGCACACGTCTGAAGA
+
CCCFGGGGGGGGGGGGGGGGGGGGGGGGGGGGGGGGGGGGGGGCGGGGGGGGGGGGGGGGGGGGGGEFEFGGFFFGFFEE9CFGGGGGGFGGCGGGGGGGGGGGGGCFAFGGFGGGGGGFFFGFGGGCGGGGGGGGGGCFGCGGAFCFF8FBD8FGGGGEFGGGGGFGF,EFEGFGGGGFGFFDGFFGGGGGGGGGGEGGEEEGFDEF9BDDEBFGGGGGGGGGGGGCC9FEGD>EFGCFG9?CFG?CDGDCDGFG7+??CFCGG:CF4CF:ADF38AFGA:58);AFFAAF5FFF(-6##
@M06045:235:000000000-JCY5N:1:1101:20817:6708 1:N:0:CTCAGA
GGAAGACTTGGTCATTTAGAGGAAGTAAAAGTCGTAACAAGGTCTCCGTTGGTGAACCAGCGGAGGGATCATTACCGAGTTATTACTCCAAACCCTTTGTGAACCTTACCTATTACTGCTGTTGCCTCGGCGGACGGCCGGGAGGGCACCCCCTCGCGGGGCCGCCCGACCAGCCCCCGCCGGCAGCACCAAACTCTTGAATTTATAGCGAAACTACTTCTGAATAACAAAAACAAACGAATCAAAACTTTCAACAACGGATCTCTTGGTTCTGGCATCGATGAAGAACGCAGCTCTGACC
+
CCCGGGGGGGGGGGGGGGGGGGGGGGGGGGGGGGGGGGGGGGGGGGGGGGGGGGGGGGGGGGGGGGGGGGGGGGGGGGGGGGGGGGGGGGGGGGGGGGGGGGGGGGGGGGGGGGGGGGGGGGGGGGGGGGGGGGGGGGGGGGGGGGGGGGGGGGGGGGGGGGGGGGGGGGGGGGGGGGGGGGGGGGGGGGGFGGGGGGGGFGGGGGGGGGGGGGGGGGGGFGCGGDGGGGFGGEGGF57CGFECGGFFGGGFGGGFGGGGGGGFGGGGCFFFFGFG@FFG@FFFGF?FFDDDDD?FFF4##
@M06045:235:000000000-JCY5N:1:1101:9024:6714 1:N:0:CTCAGA
GGAAGACTTGGTCATTTAGAGGAAGTAAAAGTCGTAACAAGGTCTCCGTTGGTGAACCAGCGGAGGGATCATTACCGAGTTATTACTCCAAACCCTTTGTGAACCTTACCTTTTTGTTGCTCGGCGCACCGCGGGCCGCGGCTTCGGCCCGTCCCGCAGCGCGCCAGAGGACCCAACTCTTCAATTTATAGCGTACCTTCTGATTTACAAAACAAACAAGTTAAAACTTTCAACAACGGATCTCTTGGTTCTGGCATCGATGAAGAACGCAGCTCTGAGACAGATCGGAAGAGCACACGTA
+
CCCGGGGGGGGGGGGGGGGGGGGGGGGGGGGGGGGGGGGGGGGGGGGGFFGGGGGGGGGGGGGGGGGGGGGGGGGGGGGGGGGGGGGGGGGGGGGGGGGGGGGGGGGGGGGGGGGGGGGGGGGGGGGGGGGGGGGGGGGGGGGGGGGGGGGGGGGGGGGGGGGGGGGGGGGGGGGGGGGGGGGCGGGGGGGGGGGGG7FF@GGGGFGGGGGGGGGGGGGGGGGGGGGGGGGGGGGGGGGG5CCGGGFDGGGGG?FGGGGGGGGGGGGGGFFDFGFGFFFGF?FF>?FE>BEF4F?F16,##
@M06045:235:000000000-JCY5N:1:1101:12251:6714 1:N:0:CTCAGA
GGAAGACTTGGTCATTTAGAGGAAGTAAAAGTCGTAACAAGGTCTCCGTTGGTGAACCAGCGGAGGGATCATTACCGAGTTATCCAACTCCCAACCCCTGTGAATTATACCTTTAATTGTTGCTTCGGCGGGACTTCGCGCCCGCCGGGGACCCAAACCTTCTGAATTTTTTAATAAGTATCTTCTGAGTGGTTAAAAAAAAAAATGAATCAAAACTTTCAACAACGGATCTCTTGGTTCTGGCATCGGTAACGAACGCAGCTCCGAGTCAAATCGGACAGGCACCCTTCTGAACTCCCTC
+
CC9FEGGGGGDGGCGGGGGGGGGGGGGGGGAFGBGG<FFGG8FGGGGGF?EEFFGGGFFGGEGGGGC,6CFGFFF<FFGEEGFFGGGF@FGGGFFF:CFGGGGGGGCGGGFGGFGGGAEEC,FDEEGFGEG73CFD9FC@ECFEGGGGE7:BEEFG:CFG::CDG@FEFBCFGG9FEGGFFGG@<,?FGB<CFGG9CGGGGEE>C;7@FCFGGGGGGFGGG7+A=8:*2*:++<+<<?C7<7EF7*0:*/*/**17)9D*)9****1//)****0*))0)).)09)))))19**(14)(##
@M06045:235:000000000-JCY5N:1:1101:19119:6726 1:N:0:CTCAGA
GGAAGACTTGGTCATTTAGAGGAAGTAAAAGTCGTAACAAGGTTTCCGTAGGTGAACCTGCGGAAGGATCATTACAAAAAAGTAAGAGAAATTTTATTTCTCTTTGCTCGACCGTGTTTTTGCAAAAAAACCGACTGAGAAAATCTTTTGTGCATTGTAAAAACAAACAATTCGCGTTTAATTAGTCAGACTGATGTACTTTTTGAGTTTTCGTAAGGCAAAATAAACCTTGCAAGTAAGAAAACATAAAAATAACTTTTAACAATGGATCTCTTGGCTCTCGCATCGATGAAGAACGCGG
+
CCCGGGGGGGGGGGGGGGGGGGGGGGGGGGGGGGGGGGGGGGGGGGGGGGGGGGCGGGGGGGGGGGGGGGGGGGGGGGGGGGGGGGGGGGGGGGGGGGGGGGGGGGFGGGGGGGGGGGGGGGGGGGGGGGGGGGGGGGGGGGGGGGGGGGGGGGGGGGGGGGGGGGGGGGGGGGGGGGGGGGGGGGGGGGGGGFGGGGGGGGGGGGGGGGGGGGGFGGFGGGGGGGGGGGGGGGGGGGGGGF?FFGGGCFGGGFGGGGF9CFGDGFGGGAF>*?BGFF)*9?BFGFFBFFFFFFFF:92##
@M06045:235:000000000-JCY5N:1:1101:14708:6737 1:N:0:CTCAGA
GGAAGACTTGGTCATTTAGAGGAAGTAAAAGTCGTAACAAGGTCTCCGTTGGTGAACCAGCGGAGGGATCATTACAGAGTCTTCTGAACTCCAAACCATTGTGAACATATCATGTTGCTTCGGCGGGATGCCGGGTGGACCAGCGCCCCCGCGCCGCCCGCCGGAGGCCAAACTCTTGTTTTCTAGCGGAATCTTCTGAGTCTTTATAAATAAGCAATCAAAACTTTCAGCAACGGATCTCTTGGCTCTGGCATCGATGAAGAACGCAGCTCTGAGGCAGATCGGAAGAGCACACGTCTGC
+
CCCGGGGGGGGGGGGGGGGGGGGGGGGGGGGGGGGGGGGGGGGGGGGGGGGGGGGGGGGGGGGGGGGGGGGGGGGGGGGGGGGGGGGGGGGGGGGGGGGGGGGGGGGGGGGGGGGGGGGGGGGGGGGGGGGGGGGGGGGGGGGGGGGGGGGGGGGGGGGGGGGGGGGGGGGGGGGGGGGGGGGGGGGGGGEFGGGGGGGGGGGGGGGGGGGGGGGFGGFGGGGGGGGGGGGGGGGGGGGCEGGGGGFGGGGGGGGGGGFGGGGGGGGGGFFGF74D>FDC>@FFGFFFFFFF:>BFFF0##
@M06045:235:000000000-JCY5N:1:1101:7867:6744 1:N:0:CTCAGA
GGAAGACTTGGTCATTTAGAGGAAGTAAAAGTCGTAACAAGGTTTCCGTAGGTGAACCTGCGGAAGGATCATTAACGAGTTAGGGTCTCCCAGGCCCGACCTCCCCACCCTGTGCTTACTGGACCTCTGTTGCTTCGGCGGACCCGTCTCACGACCGCCGGAGGACCGCCGAGAGGCGTTTCTCTGGCCAGCGTCCGCCGGTAGCCAACCACACAAACCCTGAATAAATACCGTGACGTGTCTAAGTCTCTGATCGGATTAAAAAGTAAAACTTTCAACAACGGATCTCTTGGTTCTGGTC
+
CCCGGGGGGGGGGGGGGGGGGGGGGGGGGGGGGGGGGGGGGGGGGGGGGGGGGGGGGGGGGGGGGGGGGGGGGGGGGGGGGGGGGGGGGGGGGGGGGGGGGGGGGGGGGGGGGGGFFGGGGGGGGGGGFGGGGGGGGGGGGGGGGGGGGGGGGGGGGGGGGGGGGGGGGGGGGGGDGGGGGGGGGGFGGGGGGGGEGGGGGGGGGGGG>EEGGGGGGGGGGGFFFGGGGGGFGGGGGGGDGFGGGGGGGGGGGGGGGGGGGGCGGGGGGFBFFGFGFFFGFFFEGBFFFFFFFFF?AA>##
@M06045:235:000000000-JCY5N:1:1101:20900:6749 1:N:0:CTCAGA
GGAAGACTTGGTCATTTAGAGGAAGTAAAAGTCGTAACAAGGTTTCCGTAGGTGAACCTGCGGAAGGATCATTCATAATCAAGTGTTTTTATGGCACTTTCAAAAATCCATATCCACCTTGTGTGCAATGTCATCTCACTGGAGGTCAACGGCTGTAAAAATCCGTTGGTCACCTTTGGGATTTATATCTACTCAGAACTTTAGTGATTTTGTCTGAAACATATTATGAATACTTAATTCAAAATACAACTTTCAACAACGGATCTCTTGGCTCTCGCATCGATGAAGAACGCAGCTCTGC
+
CCCGGGGGGGGGGGGGGGGGGGFGGGGGGGGGGGGGGGGGGGGGGGGGGGGGGFGGGGGGGGGGGGGGGGGGGGGGGGGGGGGGGGGGGGGGGGGGGGGGGGGGGGGGGGGGGGGGGGGGGFGGGGGGGGGGGGGGGGGGGFGGGGGGGGGGGGGGGGGGGGGGGGGGGGGGGGGGGGGGGDFGGGGEGGGGGGGGGGGGGGGGGGGGGGGGGGGGGFGGGGGGGFFGGGGGGGGGFGGGGGGGGGGGGGGGGFGGG>FGGGGGGGGGGAFGFGFGDEED>DFFGFFFFFFFFFBF@D5##
@M06045:235:000000000-JCY5N:1:1101:19399:6755 1:N:0:CTCAGA
GGAAGACTTGGTCATTTAGAGGAAGTAAAAGTCGTAACAAGGTTTCCGTAGGTGAACCTGCGGAAGGATCATTCATAATCAAGTGTTTTTATGGCACTTTCAAAAATCCATATCCACCTTGTGTGCAATGTCATCTCTCTGGGGGCTGCCGGCTGTCAAAAGCCGTGTGGTCACCTTTGGGATTTATATCTACTCAGAACTTTAGTGATTTTGTCTGAAACATATTATGAATACTTAATTCAAAATACAACTTTCAACAACGGATCTCTTGGCTCTCGCATCGATGAAGAACGCAGCTCTG
+
CCCGGGGGGGGGGGGGGGGGGGGGGGGGGGGFGGGGGGGGGGGGGGGGGGGGGGGGGGGGGGGGGGGGGGGGGGGGGGGGGGGGGGGGGGGGGGGGGGGGGGGGGGGGGGGGGGGGGGGGGGGGGGGGGGGGGGGGGGGGGGGGGGGGGGGGGGGGGGGGGGGGGGGGGGGGGGGGGGGGGGGGGGGGEGGGGGGGGFGGGGGGGGGGGGGGGGGGGGGGGGGGGGGGGGGGGGGGGGGGGGGGGGGGGGGGGGGGGGGGGGGGGGGGGFFGFGFGFFFGDFEFGFFFFF?FFFFE><7##
@M06045:235:000000000-JCY5N:1:1101:13967:6796 1:N:0:CTCAGA
GGAAGACTTGGTCATTTAGAGGAAGTAAAAGTCGTAACAAGGTCTCCGTTGGTGAACCAGCGGAGGGATCATTACAGAGTTGCAAAACTCCCTAAACCATTGTGAACGTTACCTTCAAACCGTTGCTTCGGCGGGCGGCCCGGGTCCGCCCGGTGCCCCCTGGCCCCCTAGCGGGGCGCCCGCCGGAGGAAACCCAACTCTTGATTATTATGGCCTCTCTGAGTCTTCTGTACTGAATAAGTCAAAACTTTCAACAACGGATCTCTTGGTTCTGGCATCGATGAAGAACGCAGCTCTGACA
+
CCCGGGGGGGGGGGGGGGGGGGGGGGGGGGGGGGGGGGGGGGGGGGGGGGGGGGGGGGGGGGGGGGGGGGGGGGGGGGGGGGGGGGGGGGGGGGGGGGGGGGGGGGGGGGGGGGGGGGGGGGGGGGGGGGGGGGGGGGGGGGGGGGGGGGGGGGGGGGGGGGGGGGGGGGGGGGGGGGGGGGGGGGGGGGGGGGGGGGGGGGGGGGGGGGGGGGGGGGGGGGGGGGGGGGGFGGG7?FFGGCGGGGGGGGGGGGGGG57EDCGFGGGFGFFGFFFGFFFGFF64:FFFFEEBBE<FFF)##
@M06045:235:000000000-JCY5N:1:1101:17970:6869 1:N:0:CTCAGA
GGAAGACTTGGTCATTTAGAGGAAGTAAAAGTCGTAACAAGGTTTCCGTAGGTGAACCTGCGGAAGGATCATTCATAATAAGTGTTTTATGGCACTTTTTAAATCCATATCCACCTTGTGTGCAATGTCAGTCGATCTTCTTCATGGAGATCGACCAAACATCAACCTTTATTTTTTAACTCTTTGTCTGAAAAATATTATGAATAAACAATTCAAAATACAACTTTCAACAACGGATCTCTTGGCTCTCGCATCGATGAAGAACGCAGCTCTGAGTGAGATCGGAAGAGCACACGTCTCA
+
CCCGGGGGGGGGGGGGGGGGGGGGGGGGGGGGGGGGGGGGGGGGGGGGGGGGGGGGGGGGGGGGGGGGGGGGGGGGGGGGGGGGGGGGGGGGGGGGGGGGGGGGGGGGGGGGGGGGGGGGGGGGGGGGGGGGGGGGGGGGGGGGGGGGGGGGGGGGGGGGGGGGGGGGGGGGGGGGGGGGGGGGGGGGGGGGGGGGGGGGGGGGGGGGGGGGGGGGGGGGGGGGGGGGGGGGGGGGGGGGGGGGGGEFGGGGGGGGGGGGGFGCDGGGGFAGFGFGFFFGFFFFGFFFFFFFFFFFFF1##
@M06045:235:000000000-JCY5N:1:1101:25865:6879 1:N:0:CTCAGA
GGAAGACTTGGTCATTTAGAGGAAGTAAAAGTCGTAACAAGGTCTCCGTTGGTGAACCAGCGGAGGGATCATTACCGAGTTTACAAACTCCCAAACCCTTTGTGAACCTTACCATATTGTTGCTTCGGCGGGACCGCCCCGGCGCCTTCGGGCCCGGAACCAGGCGCCCGCCGGAGGCCCCAAACTCTTATGTCTTTAGTGGTTTTCTCCTCTGAGTGACACATAAACAAATAAATAAAAACTTTCAACAACGGATCTCTTGGTTCTGGCATCGATGAAGAACGCAGCTCTGAGCCAGACC
+
CCCGGGGGGGGGGGGGGGGGGGGGGGGGGGGGGGGGGGGGGGGGGGGGGGGGGGGGGGGGGGGGGGGGGGGGGGGGGGGGGGGGGGGGGGGGGGGGGGGGGGGGGGGGGGGGGGGGGGGGGGGGGGGGGGGGGGGGGGGGGGGGGGGGGGGGGGGGGGGGGGGGGGGGGGGGGGGGGGGGGGGGGCGGGGGGGGGGGGGGFGGGGGGGGGCGGGGGGGDG9E?FGFFGGGCFFCGGGGGGGGGFGG7FGGGGGGG5DFFGGFGGGGGGGF5DFGFGFF?GFFFFDFD@4??BF??FBF3##
@M06045:235:000000000-JCY5N:1:1101:21840:6884 1:N:0:CTCAGA
GGAAGACTTGGTCATTTAGAGGAAGTAAAAGTCGTAACAAGGTTTCCGTAGGTGAACCTGCGGAAGGATCATTACCTAGAGTATTGTAGGCTTTGTCCTGCTGTCTCTTACCCATGTTTTTTGAGTACTTACGTTTCCTCGGCGGGTTCGCCCGCCGATTGGACAATTTAAACCCATTGCAGTTGCAATCAGCGTCTGAAAAACTTTAATAGTTACAACTTTCAACAACGGATCTCTTGGTTCTGGCATCGATGAAGAACGCAGCTCTGAGCCAGATCGGAAGAGCACACGTCTGAACTTA
+
CCCGGGGGGGGGGGGGGGGGGGGGGGGGGGGGGGGGGGGGGGGGGGGGGGGGGGGGGGGGGGGGGGGGGGGGGGGGGGGGGGGGGGGGGGGGGGGGGGGGGGGGGGGGGGGGGGGGGGGGGGGGGGGGGGGGGGGGGGGGGGGGGGGGGGGGGGGGGGGGGGGGGGGGGGGGGGGGGGGGGGGGGGGGGGGGGGGGGGGGGGGGGGGGGGGGGGGGGGGGGGGGGGGGGGGDEGGGGGGGGGGGGFGGGGGGGGGGGGGGGGGGGGGGFFFGFGFGFFFGFFFFGFFFFFFFFFFFFF2##
@M06045:235:000000000-JCY5N:1:1101:16636:6893 1:N:0:CTCAGA
GGAAGACTTGGTCATTTAGAGGAAGTAAAAGTCGTAACAAGGTCTCCGTTGGTGAACCAGCGGAGGGATCATTACCGAGTTATTACTCCAAACCCTTTGTGAACCTTACCTTTTTGTTGCTCGGCGCACCGCGGGCCGCGGCTTCGGCCCGTCCCGCAGCGCGCCAGAGGACCCAACTCTTCAATTTATAGCGTACCTTCTGATTTACAAAACAAACAAGTTAAAACTTTCAACAACGGATCTCTTGGTTCTGGCATCGATGAAGAACGCAACTCTGAGTCAGATCGGAAGAGCACACCAG
+
CCCGGGGGGGGGGGGGGGGGGGGGGGGGGGGGGGGGGGGGGGGGGGGGGGGGGGGGGGGGGGGGGGGGGGGGGGGGGGGGGGGGGGGGGGGGGGGGGGGGGGGGGGGGGGGGGGGGGGGGGGGGGGGGGGGGGGGGGGGGGGGGGGGGGGGEGGGGGGGGGGGGGGGGGGGGGGGGGGGGGGGGGGGGGGGGGGGGGGGGFFGGGGGGGGGGGGGGGGGGGGGGGGGGGGGGGGGGGGGGGGGGGGGGGGGGGGGGGGGGGGGGGGGGGFFGBFBGFFFGFFFFGFF>>>>>FFBFFF(##
@M06045:235:000000000-JCY5N:1:1101:10590:6895 1:N:0:CTCAGA
GGAAGACTTGGTTATTTAGAGGAAGTAAAAGTCGTAACAAGGTTTCCGTAGGTGAACCTGCGGAAGGATCATTCATAATTGAGTGTTTTATGGCACTCTTTAAAAAAATCCATATCCACCTTGTGTGCAATGTTTTTGGACTCTCTGTACGTTGATATCCCTTTGGGTCCGATAGGACTTTAGGGGAAGGAAAACCTTAAGAGGGTTTGATTAACTTAACACCTTTAAAGCAGTTTGTCTGAATATCTATTTCTGAATAAACATAATTCAAAAATACAACTTTCAACAACGGATCTCTTCC
+
CCCGGGGGGGGGGGGGGGGGGGGGGGGGGGGGGGGGGGGFGGGGGGGGGGGGGGGGGGGGGGGGGGGGGGGGGGGGGGGGGGGGGGGGGGGGGGGGGGGGGGGGGGGGGGGGGGGGGGGGGGGGGGGGGGGGGGGGGGGGGGGGGGGGGGGGGGGGGGGGGGGGGGGGGGGGGGGGGGGGGGGGGGGGGGGGGDGGGGGGGGGGGGGGGGGGGGGGGGGGGGGGGGGGGGGGGGGGGGGGGGGGGGGGGGGGGGGGCGGGCGFFGGGGGFF7BFF7AFFFFFFFGFFFFFD>EFFFFFF##
@M06045:235:000000000-JCY5N:1:1101:25930:6908 1:N:0:CTCAGA
GGAAGACTTGGTCATTTAGAGGAAGTAAAAGTCGTAACAAGGTCTCCGTTGGTGAACCAGCGGAGGGATCATTACAGAGTTGCAAAACTCCCAAACCATTGTGAACGTTACCTAAACCGTTGCTTCGGCGGGCGGCCCGGGTCCTTCCCGGCGCCCCTCGGCCCTCGCGGGCGCCCGCCGGAGGAAAACCAAACTATTGCATTGTATGGCCTCTCTGAGTCTTCTGTACTGAATAAGTCAAAACTTTCAACAACGGATCTCTTGGTTCTGGCATCGATGAAGAACGCAGCTCTGAGTGAAT
+
CCCGGGGGGGGGGGGGGGGGGGGGGGGGGGGGGGGGGGGGGGGGGGGFFGGGGGGGGGGGGGGGGGGGGGGGGGGGGGGGGGGGGGGGGGGGGGGGGGGGGGGGGGGGGGGGGGGGGGGGGGGGGGGGGGGGGGGGGGGGGGGGGGGGGGGGGGGGGGGGGGGGGGGGGGGGGGGGGGGGGGGGDGGGGGGGFGGGGGGGGGGGGGFGGGGGGFEGFFGGFGGGGGGGGFFEGFGGGGGGGGGGGGGFGGGGGGGGGD<CDGFGGGGDGF=FFGF3?>6FFBFFGEFFFF5FFFA?AB)##
@M06045:235:000000000-JCY5N:1:1101:23299:6924 1:N:0:CTCAGA
GGAAGACTTGGTCATTTAGAGGAAGTAAAAGTCGTAACAAGGTCTCCGTTGGTGAACCAGCGGAGGGATCATTACCGAGTTTACAACTCCCAAACCCCTGTGAACATACCTATACGTTGCCTCGGCGGATCAGCCCGCGCCCCGTAAAAAGGGACGGCCCGCCCGAGGACCCCTAAACTCTGTTTTTAGTGGAACTTCTGAGTAAAACAAACAAATAAATCAAAACTTTCAACAACGGATCTCTTGGTTCTGGCATCGATGAAGAACGCAGCTCTGAGAGAGATCGGAAGAGCACACGTAT
+
CCCGGGGGGGGGGGGGGGGGGGGGGGGGGGGGGGGGGGGGGGGGGGGGGGGGGGGGGGGGGGGGGGGGGGGGGGGGGGGGGGGGGGGGGGGGGGGGGGGGGGGGGGGGGGGGGGGGGFGGGGGGGGGGGGGGGGGGGGGGGGGGFGGGGGGGGGGGGGGGGGGGGGGGFGGGGGGFGGGGGGFGGGGGGGFFGGGGGGGGGGGGFFGGGGGGGGGGGGGGGGGGGGGGGGGGGFGGGGGGGFFFGGGGGGGGGGGGGGGGGGGGGFGGGFFG59BCFFFGFFFFGFFB>>:FFF?>09.##
@M06045:235:000000000-JCY5N:1:1101:16707:6929 1:N:0:CTCAGA
GGAAGACTTGGTCATTTAGAGGAAGTAAAAGTCGTAACAAGGTTTCCGTAGGTGAACCTGCGGAAGGATCATTCATAATCAAGTGTTTTTATGGCACTTTCAAAAATCCATATCCACCTTGTGTGCAATGTCATCTCTCTGGGGGCTGCCGGCTGTCAAAAGCCGTGTGGTCACCTTTGGGATTTATATCTACTCAGAACTTTAGTGATTTTGTCTGAAACATATTATGAATACTTAATTCAAAATACAACTTTCAACAACGGATCTCTTGGCTCTCGCATCGATGAAGAACGCAGCTCCA
+
CCCGGGGGGGGGGGGGGGGGGGGGGGGGGGGGGGGGGGGGGGGGGGGGGGGGGGGGGGGGGGGGGGGGGGGGGGGGGGGGGGGGGFGGGGGGGGGGGGGGGGGGGGGGGGGGGGGGGGGGGGGGGGGGGGGGGGGGGGGGGGGGGGGGGGGGGGGGGGGGGGGGGGGGGGGGGGGGGGGGGGGGGGGGGGGGGGGGGGGGGGGGGGGGGGGGGGGGGGGGGGGGGGGGGGGGGGGGGGGGGGGGGGGGGGGGGGGFGGGGGGDGGGGGGFFGFGFGFFEG>DBFGFFFFFFFFFFFF?:##
@M06045:235:000000000-JCY5N:1:1101:24569:6943 1:N:0:CTCAGA
GGAAGACTTGGTCATTTAGAGGAAGTAAAAGTCGTAACAAGGTTTCCGTAGGTGAACCTGCGGAAGGATCATTCATAATTGAGTGTTTTATGGCACTCTTTAAAAAAATCCATATCCACCTTGTGTGCAACGTTTTTGAACTCTCTGGCATTAAAAAGCCAAGAGGGTTTGATTAACTTAACACCTTTAAAGCAGTTTGTCTGAATATCTATTTCTGAATAAACATAATTCAAAAATACAACTTTCAACAACGGATCTCTTGGCTCTCGCATCGATGAAGAACGCAGCTCTGAGATAGATG
+
CCCGGGGGGGGGGGGGGGGGGGGGGGGGGGGGGGGGGGGGGGGGGGGGGGGGGGGGGGGGGGGGGGGGGGGGGGGGGGGGGGGGGGGGGGGGGGGGGGGGGGGGGGGGGGGGGGGGGGGGGGGGGGGGGGGGGGGGGGGGGGGGGGGGGGGGGGGGGGFGGGGGGGGGGGGGGGGGGGGGGGGGGGGGGGGGGGGGGGGGGGGGGGGGGGGGGGGGGGGGGGGGGGGGGFGGGGGGGGGGGGGGGGGGGGGGGGGGGGGGGGGFFGGGGFFGFGFGFFFGFFFEGFFFFFFFFFFFFF<##
@M06045:235:000000000-JCY5N:1:1101:24306:6961 1:N:0:CTCAGA
GGAAGACTTGGTCATTTAGAGGAAGTAAAAGTCGTAACAAGGTCTCCGTTGGTGAACCAGCGGAGGGATCATTACCGAAGTTACTCTTCAAAACCCATTGTGAACCTTACCTCTTGCCGCGCGTTGCCTCGGCGGGGAGGCGGGGTCTGGGTCGGCGCGCCCCTCACCGGGCCGCCGTCCCCGTCCCCGTCCCCGCCGGCCGCGCCAAACTCTAAATTTGAAAAAGCGTACTGCACGTTCTGATTCAAAACAAAAAACAAGTCAAAACTTTTAACAACGGATCTCTTGGTTCTGGCATCCT
+
CCCGGGGGGGGGGGGGGGGGGGGGGGGGGGGGGGGGGGGGGGGGGGGGGGGGGGGGGGGGGGGGGGGGGGGGGGGGGGGGGGGGGGGGGFCFGGGGGGGGGGGGGGGGGGGGGGGGGGGGGGGGGGGGGGGGGGGGGGGGGGGGGEGGGGGGGGGGGGGGGGGGGGGGGGGGGGGGGGGGGGGGGGGGGGGGGGGGGGGGG>EEGGG*AGGGFGFGGGGGGGGGGGGGGGEFGGGGGGGGGGGGFGGFGGGGGGFFGGGFCGGGGGDCGFFGFGFFFFFGFFE?CFFFFFFFFFFFFF3##
@M06045:235:000000000-JCY5N:1:1101:25702:6985 1:N:0:CTCAGA
GGAAGACTTGGTCATTTAGAGGAAGTAAAAGTCGTAACAAGGTCTCCGTAGGTGAACCTGCGGAGGGATCATTCACATGATAATACCTTTCAACAAACTGTGAACTTTACATTTTACCATTCGTGTGTGTATAATATCCATTCGTGGATTTTTATTACATCACACTGTCATTCGATGAACATTAGATAGCTGGCTTGACCTTCGTGTCTTTCTCAGCTGATTTGCTTGTATTGAGTAACATCTTACAACAATCACCATATAAACATAGAAACAACTCTATGCCCTGGATATCTTGGTTCAA
+
CCCGGGGGGGGGGGGGDFFGGGGGGGGGFGGGGGGFGGGGGGGFFGGFGGGDFGGGGGGGGGGGGGDGGFGGGGFGDGGCGGGGGGGGGGFGCFFGFEGGECGGGGGGCFGGGGGGGFFGEFFGGGGGGGGGGGGGGGEFGGGGGGGGGGFGGGGGGGGC@FGGGFGGGGFGGFGGGGGGGGGGGFGGGGFGGGGGG,@DGGGGFGGFGGGGGGGGGGGFGGGGGGGGGGGGGGGGFG:BE5FGGGGFDFFF76DGGGGGG7CGCF>DFFAFFFFGF6BFFFF;DFAFA7AFFFFFFF)##
@M06045:235:000000000-JCY5N:1:1101:9713:6985 1:N:0:CTCAGA
GGAAGACTTGGTCATTTAGAGGAAGTAAAAGTCGTAACAAGGTTTCCGTAGGTGAACCTGCGGAAGGATCATTCATAATAAGTGTTTATGGCACTTCTTAAATCCATATCCACCTTGTGTGCAATGTCAGCCGTTTTCTTTATGAAAGCGGCCAAACATCAACTTATTTTTTAACTGTCTGTCTGAAAACTATTATGAATAAACAATTCAAATACAACTTTCAACAACGGATCTCTTGGCTCTCGCATCGATGAAGAACGCAGCTCTGAGTCAGATCGGAAGAGCACACGTCTGAACTCCC
+
CCCGGGGGGGGGGGGGGGGGGGGGGGGGGGGGGGGGGGGGGGGGGGGGGGGGGGGGGGGGGGGGGGGGGGGGGGFGGFGGGGGGGGGGGGGGGGGGGGGGGGGGGFGGGGGGGGGGGGGGGGGGFGGGGGGGGF:FGGGGGGGGGGGGGGGGGGGGGGGGGGGGGGGGFGGGGGFGGGGGGGGGGGGGGGGGGGGGGGGGGGGGGGGGGGFFGGGGGGGGGGGGGGGGGGEGGGGGGGFFGGGGGGGGGGGGGGGGGGGGGGGGFGGFCFFGFGFGFFEGBEAFGFFFFFFFFF>FFA>##
@M06045:235:000000000-JCY5N:1:1101:4836:6993 1:N:0:CTCAGA
GGAAGACTTGGTCATTTAGAGGAAGTAAAAGTCGTAACAAGGTTTCCGTAGGTGAACCTGCGGAAGGATCATTAAAGATTCGACCTTCGGGTCTATCTTCTCTTCAGCTGTGCGCTTCGGCTGCACGCTGTTGAATCTCACACACCTGTGCACACTTCGGTTGCAGTTGGTTAATTCTGACTGCTTCCGCTTTTACATTTAACTACCAAGTCTAGAATGTCTAATACTATAAAAATAACAACTTTCAACAACGGATCTCTTGGCTCTCGCATCGATGAAGAACGCAGCTCTGAGCGAGAAC
+
CCCGGGGGGGGGGGGFGGFGGGGGGGGGGGGGGGGDFEFGGGGGGGGGGGGGGGDFFGGGGDGBFEGFFFGFGG9FGGGGGGGGGGGGGGGGGGGGGGFGGGGGGGGGGGGFFGGGGEGGGGGGGGGG7BC?AAFGGGGGGGGGGGG8FGGGGGGGGGGCFEGGGGGGGGGGGGGGGFGDFGFGFGFGEDGGGGGGGG;FGGGGGGGFFCFFGFCGGGGFFEC<CFGGGFGGGGGGGGDGGGGGGGCFGFGGDGGCGF=FGG*>47<GCBFGED;FFFAF6?FFGFFD?F?7FFFEFF2##
@M06045:235:000000000-JCY5N:1:1101:7934:7021 1:N:0:CTCAGA
GGAAGACTTGGTCATTTAGAGGAAGTAAAAGTCGTAACAAGGTCTCCGTAGGTGAACCTGCGGAGGGATCATTACAAGTGACCCCGGTCTAACCACCGGGATGTTCATAACCCTTTGTTGTCCGACTCTGTTGCCTCCGGGGCGACCCTGCCTTCGGGCGGGGGCTCCGGGTGGACACTTCAAACTCTTGCGTAACTTTGCAGTCTGAGTAAACTTAATTAATAAATTAAAACTTTTAACAACGGATCTCTTGGTTCTGGCATCGATGAAGAACGCAGCTCTGAGTGAGATCGGAAGAGAA
+
CCCGGGGGGGGGGGFGGGGGGGGGGGGGGGGGGGGGGGGGGGGGGGGGGGGGGGGGGGGGGGGGGGGGGGGGGGGGGGGGGGGGGGGGGGGGGGGGGGGGGGGGGGGGGGGGGGGGGGGGGGGGGGGGGGGGGGGGGGGGGGGGGGGGGGGGGGGGGGGGGGGGGGGGGGGGGGGGGGGGGGGGGGGGGGGGGGGGGGGGGGGGGGGFGGGDGGGGGGGGGGGCFGGGGGGGGGGGGGGGGGGGGGEGGGGGGGGGGGGGGGGGGGGGGFFGFDEGEFFCFFFFFFFFFFFFFFFFFF:##
@M06045:235:000000000-JCY5N:1:1101:12823:7028 1:N:0:CTCAGA
GGAAGACTTGGTCATTTAGAGGAAGTAAAAGTCGTAACAAGGTCTCCGTTGGTGAACCAGCGGAGGGATCATTACCGAGTTATTACTCCAAACCCTTTGTGAACCTTACCTTTTTGTTGCTCGGCGCACCGCGGGCCGCGGCTTCGGCCCGTCCCGCAGCGCGCCAGAGGACCCAACTCTTCAATTTATAGCGTACCTTCTGATTTACAAAACAAACAAGTTAAAACTTTCAACAACGGATCTCTTGGTTCTGGCATCGATGAAGAACGCAGCTCTGAGTTAGATCGGAAGAGCACACGTG
+
CCCGGGGGGGGGGGGGGGGGGGGGGGGGGGGGGGGGGGGGGGGGGGGGGGGGGGGGGGGGGGGGGGGGGGGGGGGGGGGGGGGGGGGGGGGGGGGGGGGGGGGGGGGGGGGGGGGGGGGGGGGGGGGGGGGGGGGGGGGGGGGGGGGGGGGFGGGGGGGGGGGGGGGGGGGGGGGGGGGGGGG?GGGGGGGGGGGGGGGGGGGGGGGGGGGGGGGGGGGGGGGGGGGGGGGFGGGGGGGDEGGGGGGGGGGGGGGGGGGFGGGGGGGGGDFCDDFGF=FGFFFFGFFFBEFFFFB>7?0##
@M06045:235:000000000-JCY5N:1:1101:27559:7029 1:N:0:CTCAGA
GGAAGACTTGGTCATTTAGAGGAAGTAAAAGTCGTAACAAGGTCTCCGTTGGTGAACCAGCGGAGGGATCATTACAGAGTTGCGAAACTCCCTAAACCATTGTGAACGTTACCTAAACCGTTGCTTCGGCGGGCGGCCCCGGGGTTTACCCCCCGGGCGCCCCTGGGCCCCACCGCGGGCGCCCGCCGGAGGTCACCAAACTCTTGATAATTTATGGCCTCTCTGAGTCTTCTGTACTGAATAAGTCAAAACTTTCAACAACGGATCTCTTGGTTCTGGCATCGATGAAGAACGCAGCCCC
+
CCCGGGGGGGGGGGGGGGGFGGGGGGGGGGGGGGGGGGGGGGGGGGGGGGGGGGGGGGGGGGGGGGGGGGGGGGGGGGGGGGGGGGGGGGGGGGFFGGGGGGGGGGGGGGGGGGGGGGGGGGGGGGGGGGGGGGGGGGGGGGGGGGGGGGGGGGGGGGGGGGGGGGGGGGGEGGGGGGGGGGGGEGGGGEGGGGDFGF8FFGGGGGGGFGGGGFGGEFDCFGGDEFGGGEGGGGGFGCC>CCCFGCGGGGGGGGG7CF>C5CDC55D*2@FGFGFGF6FG@?9>FF**9*844):@>F(##
@M06045:235:000000000-JCY5N:1:1101:22053:7033 1:N:0:CTCAGA
GGAAGACTTGGTCATTTAGAGGAAGTAAAAGTCGTAACAAGGTCTCCGTTGGTGAACCAGCGGAGGGATCATTACAGAGTTATTTCAAAACTCCCAAACCCATGTGAACTTACCTTTTGTTGCCTCGGCAGGGCCTATCGGGGTCGTCACGGCTCCGGTGGTGGCCTGCCGGTGGTCCACTAAACTCTTGTTATTATTATGGCACTCTGAGTTATATCAAACTAAATAAGTTAAAACTTTCAACAACGGATCTCTTGGTTCTGGCATCGATGAAGAACGCAGCTCTGAGTTAGATCGGACG
+
CCCGGGGGGGGGGGGGGGGGGGGGGGGGGGGGGGGGGGGGGGGGGDGGGGGGGGGGGGGGGGGGGGGGGGGGGGGGGGGGGGGGGGGGGGGGGGGGGGGGGGGGGGFGGGGGGGGGGGGGGGGGGGGGGGGGGGGGGGGGGGGGGGGGGGGGGGGGGGGGGGGGGGGGGGGGGGGGFGGGGGGGGGGGFGGGGGGGGGGFF?GCFGGGGGGGGFGGGGGGGGGGGFFGGGFGGGGGGGGGGGGGGGGGGGDGGGGGGFFGGGFFGGGGDFFGFCFGFFFGFFFFFFFFFFFFFFFF??,##
@M06045:235:000000000-JCY5N:1:1101:7346:7046 1:N:0:CTCAGA
GGAAGACTTGGTCATTTAGAGGAAGTAAAAGTCGTAACAAGGTCTCCGTTGGTGAACCAGCGGAGGGATCATTACCGAGTTATTACTCCAAACCCTTTGTGAACCTTACCTTTTTGTTGCTCGGCGCACCGCGGGCCGCGGCTTCGGCCCGTCCCGCAGCGCGCCAGAGGACCCAACTCTTCAATTTATAGCGTACCTTCTGATTTACAAAACAAACAAGTTAAAACTTTCAACAACGGATCTCTTGGTTCCGGCATCGATGAAGAACGCAGCTCTGAGCCAGATCGGAAGAGCACACGGA
+
CCCGGGGGGGGGGGGGGGGGGGGGGGGGGGGGGGGGGGGGGGGGGGGGGGGGGGGGGGGGGGGGGGGGGGGGGGGGGGGGGGGGGGGGGFGGGGGGGGGGGGGGGGGGGGGGGGGGGGGGGGGGGGGGGGGGGGGGGGGGEGGGDGDGGGGGGGGGG>FGGGGGGGGGGGGGGGGGGGGGGGFGFGFGGGGGGGGEGGGGGGGGGGGGGGFCFGGGGGGEEFFGGGGGCGC7FCFGFEED5>C7DGGGGGGGDGGGGGGFGGGGDGGFGEBC>*0C?FFG:4;:CFFB@D3.852>??(##
@M06045:235:000000000-JCY5N:1:1101:17382:7050 1:N:0:CTCAGA
GGAAGACTTGGTCATTTAGAGGAAGTAAAAGTCGTAACAAGGTCTCCGTTGGTGAACCAGCGGAGGGATCATTACCGAGTTATTACTCCAAACCCTTTGTGAACCTTACCTATTACTGCTGTTGCCTCGGCGGACGGCCGGGAGGGCACCCCCTCGCGGGGCCGCCCGACCAGCCCCCGCCGGCAGCACCAAACTCTTGAATTTATAGCGAAACTACTTCTGAATAACAAAAACAAACGAATCAAAACTTTCAACAACGGATCTCTTGGTTCTGGCATCGATGAAGAACGCAGCTCTGAAG
+
CCCGGGGGGGGGGGGGGGGGGGGGGGGGGGGGGGGGGGGGGGGGGGGGGGGGGGGGGGGGGGGGGGGGGGGGGEGGGGGGGGGGGGGGGFGGGGGGGGGGGGGGGGGGGGGGGGGGGGGGGGGGGGGGGGGGGGGGGGGGGGGGGGGGGGGGGGGGGGGGGGGGGGGGGGGGGGGGGGGGGGGGGGGGGGGGGGGGGGGGFGGGGGGGGGGDGGGGGGGGGFGFGGGGGGGGGGGGGGGGGFEGGGGGGGGGGGGFFGGECDGFGGGGGF:FFGFGFFFGFFFFGFFFFDD>EF?FAB)##
@M06045:235:000000000-JCY5N:1:1101:16418:7051 1:N:0:CTCAGA
GGAAGACTTGGTCATTTAGAGGAAGTAAAAGTCGTAACAAGGTCTCCGTTGGTGAACCAGCGGAGGGATCATTACCGAGTTTACAACTCCCAAACCCAATGTGAACCATACCTAGACGTTGCTTCGGCGGTACCGCCCCGGCGCCCTCGGGCCCGGAACCAGGCGCCCGCCGGGGGACCAACCAAACCCTTCTCAGTGAATCCCGGGCGACCCCCGGCGGCATTATCTGAGTACAGCGAAATAAAAAACGCATCAAAACTTTCAACAACGGATCTCTTGGTTCTGGCATCGATGAAGAACG
+
CCCGGGGGGGGGGGGGGGGGGGGGGGGGGGGGGGGGGGGGGGGGGGGGGGGGGGGGGGGGGGGGGGGGGGGGGGGGGGGGGGGGGGGGGGGGGGGGGGGGGGGGGGGGGGGGGGGGGGGGGGGGGGGGGGGGGGGGGGGGGGGGGGGGGFGGGGGGGGGGGGGGGGGGGGGGGGGGGGEGGGGGGGGGGGGGGGGGGGGGGGGGGGGGGGGGGGGEGGGGGGDGFFGGFGGDGGGGGGDGGGGGGGGEGGGGGGCFFGGGGFC7C77FGBBD@GFFFFFGF>FFGFF4FF3FFF<FA2>##
@M06045:235:000000000-JCY5N:1:1101:18563:7115 1:N:0:CTCAGA
GGAAGACTTGGTCATTTAGAGGAAGTAAAAGTCGTAACAAGGTTTCCGTAGGTGAACCTGCGGAAGGATCATTACAGTGTCGGCACGGTGGCCCCTCGGGTCGCCCGCTACTGACCACACTTGTTTACAACACCAACGTTGCTTCGGCAGGACGGACAGCCCCAGCTCAGGGGCCGTTCGCCTGGGGCCTGGCTTAGCAGCCGCCCGGGAGAGCGCCTGCCGGAGGATTAGTTGAAACTCTTTGCTGATCAGTGACAACTCTGAGTCTTTGACAAATAGCTAAAACTTTCAACAACGGACT
+
CCCGGGGGGGGGGGGGGGGGGGGGGGGGGGGGGGGGGGGGGGGGGGGGGGGGGGGGGGGGGGGGGGGGFGGGGGGGGGGGGGGGGGGGGGGGGGGGGGGGGGGGGGGGGGGGGGGGGGGGGGGGGGGGGGGGGGGGGGFGGGGGGGGGGGGGGGGGGGGGGGGGGGGG@FGGGGGGGGGGGGGGGGGGGDGGGGGGGGGGGFGCEGGGGGGDGGGDGGGGGGGDGGGGFGG9CFGCCGGGGGC9CFCG7DFGGGGDF7FGGGGFCFFFFF=DFGFFF=F*9BFFDFFFFFB74?057B1##
@M06045:235:000000000-JCY5N:1:1101:4820:7144 1:N:0:CTCAGA
GGAAGACTTGGTCATTTAGAGGAAGTAAAAGTCGTAACAAGGTTTCCGTAGGTGAACCTGCGGAAGGATCATTACCTAGAGTATTGTAGGCTTTGTCCTGCTGTCTCTTACCCATGTTTTTTGAGTACTTACGTTTCCTCGGCGGGTTCGCCCGCCGATTGGACAATTTAAACCCATTGCAGTTGCAATCAGCGTCTGAAAAACTTTAATAGTTACAACTTTCAACAACGGATCTCTTGGTTCTGGCATCGATGAAGAACGCAGCTCTGAGAGAGATCGGAAGAGCACACGTCTGAACCCG
+
CCCGGGGFGGGGGGGGGGGGGGFGGGGGGGGGGGGGGGGGGGGGGGGGGGGGGGGGGGGGFGGGGGGGGGGGGGGGGGGGGGGGGGGGGGCGGGGGGGGGGGGGGGGGGGGGGGGGGGGGGGGGGGGGGGGGGGGGFGGGGGCEGGCFGGGGGGDEGGFGGGGGGGGGGGGGGGGGGGGGGGGGG?FGEGFGGGGGGGGFGGGGGGGGGFCFFGFGGGFGGGGFGGGGGE=GGCFFFGFGG:FGGGC6CFCC4<:FG>FFGG39554;:*7:?GFG?FFG>:@FFFFFFFFFFFFFFF(##
@M06045:235:000000000-JCY5N:1:1101:21482:7161 1:N:0:CTCAGA
GGAAGACTTGGTCATTTAGAGGAAGTAAAAGTCGTAACAAGGTTTCCGTAGGTGAACCTGCGGAAGGATCATTCATAATTGAGTGTTTTATGGCACTCTTTAAAAAAATCCATATCCACCTTGTGTGCAATGTTTTTGGACTCTCTGTACGTTGATATCCCTTTGGGTCCGATAGGACTTTGGGGGAAGGAAAACCTTAAGAGGGTTTGATTAACTTAACACCTTTAAAGCAGTTTGTCTGAATATCTATTTCTGAATAAACATAATTCAAAAATACAACTTTCAACAACGGATCTCTCGG
+
CCCGGGGGGGGGGGGGGGGGGGGGGGGGGGGGGGGGGGGGGGGGGGGGGGGGGGGGGGGGGGGGGGGGGGGGGGGGGGGGGGGGGGGGGGGGGGGGGFGGGGGGGGGGGGGGGGGGGGGGGGGGGGGGGGGGGGGGGGGGGGGGGFGGGGGGGGGGGGGGGGGGGGGGGGGFGGGGGGGGGGGGGGGGGGGGGGGGGGGGGGGGGGGGGGGGGGGGFGGGGGGGGGGGGGGGGGGGGGGFGGFFGGGGGGGGGGGGGGGFFGGFGGGGGFCFFGFGFFFGFFFFGFFFF4>BBEFFAF<##
@M06045:235:000000000-JCY5N:1:1101:7516:7195 1:N:0:CTCAGA
GGAAGACTTGGTCATTTAGAGGAAGTAAAAGTCGTAACAAGGTTTCCGTAGGTGAACCTGCGGAAGGATCATTACCGAGTTCATGCCCTATAAACGGGTAGATCTCCCACCCTTTGTATACCTTTACCTTTGTTGCTTTGGCGGGCCGCCTAGCTACTGGCTTCGGCTGGTAAGTGCCCGCCAGAGAACCCAAAACCCTGAATTATTAGTGTCGTCTGAGTAAAATATTTAATATTTAAAACTTTCAACAACGGATCTCTTGGCTCTGGCATCGATGAAGAACGCAGCTCTGAGCCAGATC
+
CCCGGGGGGGGGGGGGGGGGGGGGGGGGGGGGGGGGGGFGGGGGGGGGGGGGGGGGGGGGGGGGGGGGGGGGGGGGGGGGGGGGGGGGG@FFGGGGGGGGGGCGGGGGGGGGGGGGGGGFGGGGGGGGGGGGGGGFFGGFGGGGGGGGGGGGGGGGGGGFGGGGGGDG@FGFGGGGGGFGGGDGGGGFGFGGGGGFEE<CFGGGGGGFCF9E9EGGGGEGGGGGGGFGGGFFFFCFFGGGGGGGGGFFFGGGGGGDC:FFGCGGFFFGG@5>@DFF=?FGFFFFGBEF49**/9>FFB0##
@M06045:235:000000000-JCY5N:1:1101:4791:7205 1:N:0:CTCAGA
GGAAGACTTGGTCATTTAGAGGAAGTAAAAGTCGTAACAAGGTCTCCGTTGGTGAACCAGCGGAGGGATCATTACCGAGTTATACAACTCCCAAACCCACTGTGAACCTTACCTCAGTTGCCTCGGCGGGACCGCCCCGGCCGCCGCGCAAGCGGCGCCGGACTCCAAGGCGCCCGCCGCAGGGACCCAAAACTCTTTTGCATTACGCCCAACGGCGGGAATTTTTTTCTCTGAGTGCATAAGCAAAACAAATGAATCAAAACTTTCAACAACGGATCTCTTTGTTCTGGCATCGATGAAC
+
CC<CGGGGGFGFGGG9FFAFFGGGGGGGFGGFEGGFDCGGCAEFFFFGEDG8CEFFGGGFGEGEGGFGGGGAEGFFCFEFEGGGGGGGGFAFGGDF7F7FAFGGCAEGGCFG,C<B=<AEFGFCECFBF7FGCFF>:BGGGGGGG@FCE@FFFGG:<CFG:@FGG+<:9EFGEC8ECECGE8E8EGGGGGG503AFG7EECCG:EG8:>?EED>88?5:8*AGGGGEDCFFG7CFGC7EFG:9?FFFG4C49:+:EGGGG7CFG*?C7C7*1<C>55<F74=*/*7@F=FF:6?6F?D4##
@M06045:235:000000000-JCY5N:1:1101:8572:7212 1:N:0:CTCAGA
GGAAGACTTGGTCATTTAGAGGAAGTAAAAGTCGTAACAAGGTCTCCGTTGGTGAACCAGCGGAGGGATCATTACCGAGTTTACAACTCCCAAACCCCTGTGAACATACCACTTGTTGCCTCGGCGGATCAGCCCGCTCCCGGTAAAACGGGACGGCCCGCCAGAGGACCCCTAAACTCTGTTTCTATATGTAACTTCTGAGTAAAACCATAAATAAATCAAAACTTTCAACAACGGATCTCTTGGTTCTGGCATCGATGAAGAACGCAGCTCTGAGGCAGATCGGAAGAGCACACGTCGA
+
CCCGGGGGGGGGGGGGGFGGGGGGGGGGGFEGGGGGGDGGGGGCFGGGFDGGGGGEFGAFFGGGDGGGGGGGGGCFGEGGC@FE?<FGFGGFGGGE@F=F=E<ECFGGGDGGGGGG9F9EEG@FFGEG:CEFF8BFG:CGGGGGGGDFGGDGGGEEEGGGGCFGCCB:FGDG7@FF:FFGG;;F;FF@EFGGGGGGGGGGGF9CEEFFGE9B9EC;ECC9FE?CCEFFG7CFFG88E=*9+*0<>F9=7CF77F7+9CGG:*2?F4C*9>E490*0@FFG:F?@DE<>>FF:@:?),((##
@M06045:235:000000000-JCY5N:1:1101:22161:7233 1:N:0:CTCAGA
GGAAGACTTGGTCATTTAGAGGAAGTAAAAGTCGTAACAAGGTCTCCGTTGGTGAACCAGCGGAGGGATCATTACCGAGTTATTACTCCAAACCCTTTGTGAACCTTACCTATTACTGCTGTTGCCTCGGCGGACGGCCGGGAGGGCACCCCCTCGCGGGGCCGCCCGTCCAGCCCCCGCCGGCAGCACCAAACTCTTGAATTTATAGCGAAACTACTTCTGAATAACAAAAACAAACGAATCAAAACTTTCAACAACGGATCTCTTGGTTCTGGCATCGATGAAGAACGCAGCTCTGAAA
+
CCCGGGGGGGGGGGGGGGGGGGGGGGGGGGGGGGGGGGGGGGGGGGGGGGGGGGGGGGGGGGGGGGGGGGGGGGGGGGGGGGGGGGGGGGGGGGGGGGGGGGGGGGGGGGGGGGGGGGGGGGGGGGGGFGGGGGGGGGGGGGGGGGGGGGGGGGGGGGGGGGGGGGGGGGGGGGGGGG>EGGEGGGGGGGGGGGGGGGGGFGGGGGGGGGGGGGGGGGGGGGGGGGGGGGGGGGG=FGGGGGDGGGCGFCFFGGGGGGGEGGGGGGGGGB>FFGFGFFFG?FFFGFFFFFFFFF<FFB)##
@M06045:235:000000000-JCY5N:1:1101:24760:7244 1:N:0:CTCAGA
GGAAGACTTGGTCATTTAGAGGAAGTAAAAGTCGTAACAAGGTTTCCGTAGGTGAACCTGCGGAAGGATCATTCATAATTGAGTGTTTTATGGCACTCTTTAAAAAAATCCATATCCACCTTGTGTGCAATGTTTTTGGACTCTCTGTACGTTGATATCCCTTTGGGTCCGATAGGACTTTAGGGGAAGGAAAACCTTAAGAGGGTTTGATTAACTTAACACCTTTAAAGCAGTTTGTCTGAATATCTATTTCTGAATAAACATAATTCAAAAATACAACTTTCAACAACGGATCTCTTCA
+
CCCGGGGGGGGGGGGGGGGGGGGGGGGGGGGFGGGGGGGGGGGGGGGGGGGGGGGGGGGFGGGGGGGGGGGGGGGGGGGGGGGGGGGGGGGGGGGGGGGGGGGGGGGGGGGGGGGGGGGGGGGGGGGGFGGGGGGGGGGGGGGGGGGGGGGGGGFGGFGGGGGGGGGGGGGGEEEFFGGGGGGGGGGEEGGGGGGGGGFGGGGGEEFGGGGFFGFGGGGGGGGGGGGGGGGGGGGGGGGGGGFFGGGGGGGGCGGGGGGGGFFGCFGD7AF7BFFFBFFDFAA=FCFFFFFF>A9*):B##
@M06045:235:000000000-JCY5N:1:1101:23074:7261 1:N:0:CTCAGA
GGAAGACTTGGTCATTTAGAGGAAGTAAAAGTCGTAACAAGGTCTCCGTTGGTGAACCAGCGGAGGGATCATTACCGAGTTTACAACTCCCAAACCCCTGTGAACATACCACTTGTTGCCTCGGCGGATCAGCCCGCTCCCGGTAAAACGGGACGGCCCGCCAGAGGACCCCTAAACTCTGTTTCTATATGTAACTTCTGAGTAAAACCATAAATAAATCAAAACTTTCAACAACGGATCTCTTGGTTCTGGCATCGATGAAGAACGCAGCTCTGAGGGAGATCGGAAGAGCACACGTCTG
+
CCCGGGGGGGGGGGGGGGGGGGGGGGGGGGGGGGGGGGGGGGGGGGGGGGGGGGGGGGGGGGGGGGGGGGGGGGGGGGGGGGGGGGGGGGGGGGGGGGGGGGGGGGGGGGGGGGGGGGGGGGGGGGGGGGGGGGGGGGGGGGGGGGGGGGGGGGGGGGGGGGGGGGGGGGGGGGGGGGGGGGGGGGGGGGGGGGGGGGGGGGGGGGGGGGGGGFGGGGGGGGGGGGGGGGGGGGGGGGGGCFGGGGGGGGGGGGGGGGGGGGGGDCCGGFFDFGFGFFEGFFFFGFFDD>@FFFFFFF(##
@M06045:235:000000000-JCY5N:1:1101:7634:7285 1:N:0:CTCAGA
GGAAGACTTGGTCATTTAGAGGAAGTAAAAGTCGTAACAAGGTCTCCGTTGGTGAACCAGCGGAGGGATCATTACCGAGTTATTACTCCAAACCCTTTGTGAACCTTACCTCTTTGTTGCTCGGCGCACCGCGGGCCGCGGCTTCGGCCCGTCCCGCAGCGCGCCAGAGGACCCAACTCTTCAATTTATAGCGTACCTTCTGATTTACAAAACAAACAAGTTAAAACTTTCAACAACGGATCTCTTGGTTCTTGCATCGATGAAGAACGCAGCTCTGAGTAAGATCGGAAGAGCACACCGT
+
CCCGGGGGGGGGGGGGGGGGGGGGGGGGGGGGGDFGDGGFGGGA<FGGFGGGGGGGGGGGGGGGGGGGDFGGFFGGGEGGGGGGGGGE<CDFFEGGGGDFCFGGGGG9FGGGGGGFFF8AFD7BF7F@CECCGGEDEFGGGGGGGGC*FCFFGGGGG7FGEGGGGGD>:<B1FFGGGFGC:C9<;C@ECFCEGCEGGCCC+A0C+ACEFG68EGGCGCFGFGF+9C6CGF+<CC@FGGGG=<<CGF?FGCGG*3>C7>309FF*:C65>5)9<5?:==?DB4=?C@@B>7348?2711(##
@M06045:235:000000000-JCY5N:1:1101:14285:7302 1:N:0:CTCAGA
GGAAGACTTGGTCATTTAGAGGAAGTAAAAGTCGTAACAAGGTCTCCGTTGGTGAACCAGCGGAGGGATCATTACAGAGTTGCAAAACTCCCAACCCTTTGTGAACGAACCAGTCAGTTGCCTCGGCGGGGAGCCCTTCAGAGGGCAGCCCGCCGGAGGACCACTAAACTCTTGTATTTTTGGCCTCTCTGAGTGATTACACAATGAATCAAAACTTTCAACAACGGATCTCTTGGTTCTGGCATCGATGAAGAACGCAGCTCTGAGCGAGATCGGAAGAGCACACGTCTGAACTCCAGCA
+
CCCGGGGGGGGGGGGGGGGGGGGGGGGGGGGGGGGGGGGGGGGGGGGGGGGGGGGGGGGGGGGGGGGGGGGGGGGGGGGGGGGGGGGGGGGGFGGGGGGGGGGGGGGGGGGGGGGGGGGGGGGGGDGGGGGGGGGGGGGGGGGGGGGGGGGGGGGGGGGGGGGGGGGGGGGGGGGGGGGGGGGGGGGGGGGGGGGGGGGGGGFGGGGGGFGGGGGGGGGGGGGGGGGGGGGGGGGGGGGGGGGGGGEGGFGGGGGGDGGGGGGGGGFGGDFGFGFGFD34<F@F:FBFFFFFFF9=??5##
@M06045:235:000000000-JCY5N:1:1101:20245:7306 1:N:0:CTCAGA
GGAAGACTTGGTCATTTAGAGGAAGTAAAAGTCGTAACAAGGTTTCCGTAGGTGAACCTGCGGAAGGATCATTACCTAGAGTTGTAGGCTTTGCCTGCTATCTCTTACCCATGTCTTTTGAGTACCTTCGTTTCCTCGGCGGGTCCGCCCGCCGATTGGACAATTTAAACCATTGCAGTTGCAATCAGCGTCTGAAAAAACTTAATAGTTACAACTTTCAACAACGGATCTCTTGGTTCTGGCATCGATGAAGAACGCAGCTCTGAGTAAGATCGGAAGAGCACACGTCTGAACTCCAGCA
+
CCCGGGGGGGGGGGGGGGGGGGGGGGGGGGGGGGGGGGGGGGGGGGGGGGGGGGGGGGGGGGGGGGGGGGGGGGGGGGGGGGGGGGGGGGGGGGGGGGGGGGGGGGGGGGGGGGGGGGGGGGGGGGGGGGGGGGGGGGGGEGGGGGGGGGGGGGGGGGGGGGGGGGGGGGGGGGGGGGGGGGGGGGGGGGBEGGGGGCFGGGGGGGGGGGGGGFGGGGGGGGGGGGGGEGGGGGGGGGFGFGGGGGGGGGGGGGGGGGGGGCFFGGGGGFFGFGFGFFFGFFFFFFEFFFFFFFFFF?4##
@M06045:235:000000000-JCY5N:1:1101:14704:7307 1:N:0:CTCAGA
GGAAGACTTGGTCATTTAGAGGAAGTAAAAGTCGTAGCAAGGTTTCCGTAGGTGAACCTGCGGAAGGATCATTACAAATCCACGTCTCTTCGAGACCACGTTGAACTGTTCCCAGAGGGGCTCGCCTCTCTGGTTGTTAAACTAGTGATTCTGTTGCTCAAATGTATGCCTTTGACCATTTGGTTAAAGAAAAAACTTGTACAACTTATAACAATGGATCTCTAGGCTCTTGCATCGATGAAGAACGCAGCTCTGAGCGAGATCGGAAGAGCACACGTCTGAACTCCAGTCACCTCAGAGT
+
CCCGGGGGGGGGGGGGGGGGGGGGGGGGGGGGGGGGGGGGGGGGGGGGGGGGGGGGGGGGGGGGGGGGGGGGGGGGGGGGGGGGGGGGGGGGGGGGGGGGGGGGGGGGGGGGGGGGGGGGGGGGGGGGGGGGGGGGGGGGGGGGGGGGGGGGGGGGGGGGGGGGGGGGGGGGGGGGGGGGGGGGGGGGGGGGGGGGGGGGGGGGGGGGGGGGFGGGGGFFGGGGGGGGGGGGGGGGGGGGGGGGGGGGGGGGGGGGGGGEGGGGGGGGGFFGFDFG>FFGFBFFGFF:FFFFFFFFFF2##
@M06045:235:000000000-JCY5N:1:1101:26390:7316 1:N:0:CTCAGA
GGAAGACTTGGTCATTTAGAGGAAGTAAAAGTCGTAACAAGGTCTCCGTTGGTGAACCAGCGGAGGGATCATTACCGAGTTTACAACTCCCAAACCCCTGTGAACATACCTATCGTTGCTTCGGCGGGATGCCCCAGTTTGACGCAAGCTGGACCCAGGCGCCCGCCGGAGGACCCAAACTCTTGTTTTATTTATGTATCTTCTGAGTAAACAAGCAAATAAATTAAAACTTTCAACAACGGATCTCTTGGTTCTGGCATCGATGAAGAACGCAGCTCTGAGACAGATCGGAAGAGCACAA
+
CCCGGGGGGGGGGGGGGGGGGGGGGGGGGGGGGGGGGGGGGGGGGGGGGGGGGGGGGGGGGGGGGGGGGGGGGGGGGGGGGGGGGGGGGGGGGGGGGGGGGGGGGGGGGGGGGGGGGGGGGGGGGGGGDGGGGGGGGGGGGGGGGGGGGGGGGGGGGGGGGGGGGGGGGGGGGGGGGGGGGGGGGGGGGGGGGGGGGGFGGGGGGGGGGCFGGGGGGGGGFEGFFGGGFGGGGGGGGGGGGGGGGGGGGGFGGGGGGGGGGGGGGFFDGFFGFGFGFFFGFFFFGFFFFFFEE3:F<B:##
@M06045:235:000000000-JCY5N:1:1101:10660:7383 1:N:0:CTCAGA
GGAAGACTTGGTCATTTAGAGGAAGTAAAAGTCGTAACAAGGTTTCCGTAGGTGAACCTGCGGAAGGATCATTCATAATTGAGTGTTTTATGGCACTCTTTAAAAAAATCCATATCCGCCTTGTGTGCAACGTTTTTGAACTCTCTGGCATTAAAAAGCCAAGAGGGTTTGATTAACTTAACACCTTTAAAGCAGTTTGTCTGAATATCTATTTCTGAATAAACATAATTCAAAAATACAACTTTCAACAACGGATCTCTTGGCTCTCGCATCGATGAAGAACGCAGCTCTGAGCTAGATC
+
CCCGGGGGGGGGGGGGGGGGGGGGGGGGGGGGGGGGGGGGGGGGGGGGGGGGGGGGGGGGGGGGGGGGGGGGGGGGGGGGFFGFGGGGGGGGGGGGGGGDGGGGGGCFGGGGGFGGGGGGGGFGGGGGGGGGGGGGGGGGGGGGGGGFGGGGGGGGGDGGGGGGGGGEGGGGGGGGGGGGGGGGGGGGGGGGGGGGGGGGGGGGGGGGGGGFGGGGGFDGGGGGGGFGGGGGFGGGGGGGGGFGFGGGGGDFDGGECCFGGGGFGGGGGFFGFGFGFFFFFFFFGFFFFFFFFB>?<B<##
@M06045:235:000000000-JCY5N:1:1101:19265:7440 1:N:0:CTCAGA
GGAAGACTTGGTCATTTAGAGGAAGTAAAAGTCGTAACAAGGTTTCCGTAGGTGAACCTGCGGAAGGATCATTACTGAGTTTATAAGGGGGTCTTTTTGTTGGTTGTTTTTTTGACGATCAATTAAAAATTCCTTCTTTCTTCTCTTCACCCTTTGTTATTATTTGTACAAGTTGCTTTGGCAGTTGATTTTGTTATCTTCTGCCAAACGGCTTTTTCAAACACTTTGTTATCCAGCAATTAAGATATCTTTTGTCTAATTCTTACGACTTGAATAAGTATGTAAAACTTTCAACAACGGA
+
CCCGGFGGFEFGFGGGFGGGGGGGFGFFGGGGG;FGFGGGGGGGGGDGFGGEEEFGGGGGGGGGEEEEEFFGFGGGGGGFGGGGGGFGGGGFFGGGGGGDFDFGGGGGGGGGGGGFGGCGGGGGFGGGFEFDEGGGFGGGGGGGGGGGGGGGGGGGGGGGFGGGGGGFGGGGGGGCFGGDFFFGFGGGGGGFEGFFGGGGGGGGGGGGGGGGGGGFGGGFFGCFGGGGGGGGGCEGGGFGGGGGGGGGFFFGGGGFGCCGGCFGGGCCGBFGFGFGFFFGFFFFGFF=FFFF?FAFFB2##
@M06045:235:000000000-JCY5N:1:1101:15268:7477 1:N:0:CTCAGA
GGAAGACTTGGTCATTTAGAGGAAGTAAAAGTCGTAACAAGGTCTCCGTTGGTGAACCAGCGGAGGGATCATTACAGAGTTGCAAAACTCCCAAACCATTGTGAACGTTACCTTTACCGTTGCTTCGGCGGGCGGCCCGGGTCCTGCCCGGCGCCCCTCGGCCCTCGCGGGCGCCCGCCGGAGGTAAGCCAAACTATTGCATTGTATGGCCTCTCTGAGTCTTCTGTACTGAATAAGTCAAAACTTTCAACAACGGATCTCTTGGTTCTGGCATCGATGAAGAACGCAGCTCTGAGGCCGC
+
CCCGGGGGGGGGGGGGGGGGGGGGGGGGGGGGGGGGGGGGGGGGGGGGGGGGGGGGGGGGGGGGGGGGGGGGGGGGGGGGGGGGGGGGGGGGGGGGGGGGGGGGGGGGGGGGGGGGGGGGGGGGGGGGGGGGGGGGGGGGGGGGGGGGGGGGGGGGGGGGGGGGDGEGEEGGGGGGGGGEGCEGEGFFGGFGGGGGGGGGGGGGGGGGGFFFE@CFG:F@9@GG?EG79CC7CFCFGGGGGGGGGGGG7CC6DEGGG<C+:CDCGCFFD@4>FFF7FFB7FFFFGEEDBE5696<F?B(##
@M06045:235:000000000-JCY5N:1:1101:8450:7491 1:N:0:CTCAGA
GGAAGACTTGGTCATTTAGAGGAAGTAAAAGTCGTAACAAGGTCTCCGTTGGTGAACCAGCGGAGGGATCATTACCGAGTTATTACTCCAAACCCTTTGTGAACCTTACCTTTTTGTTGCTCGGCGCGCCGCGGGCCGCGGCTTCGGCCCGTCCCGCAGCGCGCCAGAGGACCCAACTCTTCAATTTATAGCGTACCTTCTGATTTACAAAACAAACAAGTTAAAACTTTCAACAACGGATCTCTTGGTTCTGGCATCGATGAAGAACGCAGCTCTGAGAGGGATCGGAAGAGCACACGTG
+
CCCGGGGGGGGGGGGGGGGGGGGGGFGGGGGGGGGGGGEGGGGGGGGGGGGGGGGGGGGGGGGGGGGGGGGGGGGGGEGGGGGGGGGGGGGGGGGGGGGGGGGGGGGGGGGGGGGGGGGGGGGGGGGGGGGGGGGGGGGGEGGGGGGEFGGGDGGGGEEGFGGGGGGFFG+FFGCFC8CFGG99FGGGG7FFGGGGGGGG?EFGGGGGGGGFFDGCF5FG<<GGGGCCFG?FFGGGGEDC5CCFDFFGFGGGDGG=FGGFDFFFGGF<DFEGFD@>66@CFFFE47>E3>DFF43:??(##
@M06045:235:000000000-JCY5N:1:1101:28439:7504 1:N:0:CTCAGA
GGAAGACTTGGTCATTTAGAGGAAGTAAAAGTCGTAACAAGGTCTCCGTTGGTGAACCAGCGGAGGGATCATTACTGAGTGTTTTTTCCAACCTCATAACCCTATGTGAACCTTTATACCACGTTGCTTCGGCGGCGCGTTTCCCCCCCCGCGGGGGGCGTGCCCGCCGGCGATATCCAGTCTCTCAGTCAAGAACCGACGTTACTTCTGAGTGTTCTAAGCGAACTGTTAAAACTTTCAACAACGGATCTCTTGGTTCCAGCATCGATGAAGAACGCAGCTCTGAGCCAGATCGGAAGAG
+
CCCGGGGGGGGGGGGGGGGGGGGGGGGGGGGGGGGGGGGGGGGGGGGGGGGGGGGGGGGGGGGGGGGGGGGGGGGGGGGGGGGGGGGGGGGGGGGGGGGGGGGGGGGGGGGGGGGGGGGGGGGGGGGGGGGEGGGGGGGGGGGGGGGGGGGGGGGGGGGGGGGGGGGGGDGGEGGGGGGGGGGGCGCGGGGGGGGGGGGGGGGGGGGGGGGGGGGGGGGGGGGGGGGGGGGGGGGGGGGGGGGGGGGEDGGGGGDGFDGCGGGGFGGFFFFF4FFGBEFDF?FFF@=FFF>:FFBEF6(##
@M06045:235:000000000-JCY5N:1:1101:19718:7540 1:N:0:CTCAGA
GGAAGACTTGGTCATTTAGAGGAAGTAAAAGTCGTAACAAGGTTTCCGTAGGTGAACCTGCGGAAGGATCATTACCGAGTGAGGGCCCTTTGGGTCCAACCTCCCACCCATGTTTATTTTACCTTGTTGCTTCGGCGGGCCCGCCTTAACTGGCCGCCGGGGGGCTTACGCCCCCGGGCCCGCGCCCGCCGAAGACACCCTCGAACTCTGTCTGAAGATTGTAGGCTGAGTGAAAATATAAATTATTTAAAACTTTCAACAACGGATCTCTTGGTTCCGGCATCGATGAAGAACGCAGCCG
+
CCCGGFGGGGGGFGGGGGGGGFGGFGFFGFGEGGGGFEGDFDGFDGGGGGGGGFC<FFGGGGGCF@GFCFGGG9FGGDGDFGGGGGGCG<CEFGEEGGGGGCFGG8FGG@=FFFCGGGFFGGGGFEGFGGGGGGGDGDEFEDCFGDGGGCCF7>BFFCF<FF78:/;<CGDECEGGGGGCE88/::CEGGDEGGGFFEFC*;*/*;;F+++++3A<C<2<<90+++2*/7+++<<EGGFFG7CF>DG?>FFC4?CE>FF74CGCD57C*79CFGFG4:>GBDFFG?:6@7?8))3>9>4##
@M06045:235:000000000-JCY5N:1:1101:10565:7550 1:N:0:CTCAGA
GGAAGACTTGGTCATTTAGAGGAAGTAAAAGTCGTAACAGGGTCTCCGTTGGTGAACCAGCGGAGGGATCATTACCGAGTTATCCAACTCCCAACCCCTGTGAATTATACCTTTAATTGTTGCTTCGGCGGCGCGCCCTCCGGGGCGTGCCCGCCGGTATCATCAGAATCTCTGTTTGAACCCGACGATACATCTGAGTGTTCTAAGCGAACTGTTAAAACTTTCAACAACGGATCTCTTGGCTCCAGCATCGATGAAGAACGCAGCTCTGAGGCAGATCGGAAGAGCACACGTCTGAAGC
+
CCCGGGGGGGGGGGGGGGGGGGCGFGGGGGGGGGGGGGG9EFGGGGGGGGGGGGGGGGGGGGGGGGGGGGGGGGGGGGGGGGGGGGGGGGFGFGGGGGFGGGGGGGFFGGGGGGGGGGAGGGGGGGGGGGGG>GGGGGGGGGGGGGGGGGGGGDGGDGGGGGGGFGGFGG9FFGGFGGGGGGDGGGGDGGGGGGGGDFGGFFGGGGGGGGGDGGGGGGGGGGGGGGGFGGGGGGE?A9<CGGD<FGFGF<DF<FGGGGGGGGGGGDDCFFFFFCFGF>@GFDD>CFFFFF@F)0,<:<<##
@M06045:235:000000000-JCY5N:1:1101:25411:7558 1:N:0:CTCAGA
GGAAGACTTGGTCATTTAGAGGAAGTAAAAGTCGTAACAAGGTAACCGTAGGTGAACCTGCGGTTGGATCATTAGAAAATTTGAAGCTCTGCTTCAGAAACACTGTGTGCACCGTTATCTGTCTCTGGCAGGATCAGGGAAGCAGCAATGCTACCCCCCTGCCAAAGGAGTGGGGACTCCCCTCGTGGGAGACCTCGCTCCTGTTGATGAACACTTTGTCTGTTTTTATTCTGTCTGAAACTTTTCTTCACCTTGTGTGAGAAATTGAAAACAACTTTTGGCAACGGATCTCTTGGCTCGA
+
CCCGGGGGGFGGGGGGGGGGGGGGGGFFGGGGGGGGGGGGGGGGGGGGGGGGGGGGGGGGGGGGGGGFFGGGDFGCFFGGGGGGGGGGGGGGGGGGGGGGGGGGGGGGGGGGGGFEGGGGGGGGFGGFGGGGGGGGGGGGGGGGGGGGGGGGGGGGGGGGGGGGGGGGGGGGGGGGGGFGGGGGGGG7CFGGFGGGGGGGGFGGCFEGGGGGGGGGGGGFGGFCGFDFGGGGGGGGGGGGGGFGGGGGGCGGGG7FFGGEG7CDG=FGGBBGFGFGFFFGFFFFGB:@DFFFFFFF??8##
@M06045:235:000000000-JCY5N:1:1101:28088:7582 1:N:0:CTCAGA
GGAAGACTTGGTCATTTAGAGGAAGTAAAAGTCGTAACAAGGTCTCCGTTGGTGAACCAGCGGAGGGATCATTACAGAGTTGCAAAACTCCCAAACCATTGTGAACGTTACCTAAACCGTTGCTTCGGCGGGCGGCCCGGGTCCTTCCCGGCGCCCCTCGGCCCTCGCGGGCGCCCGCCGGAGGAAAACCAAACTATTGCATTGTATGGCCTCTCTGAGTCTTCTGTACTGAATAAGTCAAAACTTTCAACAACGGATCTCTTGGTTCTGGCATCGATGAAGAACGCAGCTCTGAGTTACC
+
CCCGGGGGGGGGGGGGGGGGGGGGGGGGGGGGGGGGGGGGGGGGGGGGGGGGGGGGGGGGGGGGGGGGGGGGGGGGGGGGGGGGGGGGGGGGGGGGGGGGGGGFGGGGGGGGGGGGGGGGGGGGGGGGGGGGGGGGGGGGGGGGGGGGGGGGGGGGGGGGGGGGGGGGGGGGGGGGGGGGGGGGGGGGGGGGGGGGGGEFGGGFGGGGGGGGGDGGGGGGGGGGGGGF??FFFFCFGGGGGGGGGGGGGGGGGGGG<39CFFGFGFFGGFFGFGFGFFFGF?@FGFBEBF@?=?FFF>)##
@M06045:235:000000000-JCY5N:1:1101:20026:7593 1:N:0:CTCAGA
GGAAGACTTGGTCATTTAGAGGAAGTAAAAGTCGTAACAAGGTCTCCGTTGGTGAACCAGCGGAGGGATCATTACCGAGTTTACAACTCCCAAACCCCTGTGAACATACCACTTGTTGCCTCGGCGGATCAGCCCGCTCCCGGTAAAACGGGACGGCCCGCCAGAGGACCCCTAAACTCTGTTTCTATATGTAACTTCTGAGTAAAACCATAAATAAATCAAAACTTTCAACAACGGATCTCTTGGTTCTGGCATCGATGAAGAACGCAGCTCTGAGTAAGATCGGAAGAGCACACGTCAT
+
CCCGGGGGGGGGGGGGGGGGGGGGGGGGGGGGGGGGGGGGGGGGGGGGGGGGGGGGGGGGGGGGGGGGGGGGGGGGGGGGGGGGGGGGGGGGGGGGGGGGGGGGGGGGGGGGGGGGGGGGGGGGGGGGGGGGGGGGGGGGGGGGGGGGGGGGGGGGGGGGGGGGGGGDGGGGGGGGGGGGGGGGGGGGGGGGGGGGGFGGGGGGGGGGGGGGGGGGGGGGGGGGGGGGGGGGGGGGGGCDC><CGGGGFFFGGDGGGGGGGFFGGGGGGFFFFGFGFFFFBFFFGFFFFFFFFFFFFF2##
@M06045:235:000000000-JCY5N:1:1101:5163:7615 1:N:0:CTCAGA
GGAAGACTTGGTCATTTAGAGGAAGTAAAAGTCGTAACAAGGTTTCCGTAGGTGAACCTGCGGAAGGATCATTAACGAGTCCAGGCGGACGACGCTTAAAACGTCGCCCGTCCACCTCTCCACCCGTGTCTATGTTACCACGTTGCTTCGGCGGTCCCGCGGTATCGCGGCCGCCGAAGACCCCTAGAACTCTGCCTGGAAGGTTGCAGTCTGAGCGATATAATAAATCAGCAAAACTTTCAACAACGGATCTCTTGGTTCCGGCATCGATGAAGAACGCAGCTCTGAGGTAGATCGGAGT
+
CCCGGGGGEEFFGFF9FFFFFGGFGGGGGGFGGGGGGEFFCFGGGFGGFGFGGGDDGGFFGGGGGGGFFFF9FEGGGGGGGDGGGGGGGGGGECGCFGGGGGGGEFDGGFFGGGGGGGGF8FGGGGGGGGFGGGGGGFFGGGGGFCFGGGGGGGGCGGEFGGGEGGFGGEGGGGGGFGGGGGGGGGGFFFFGGGGGGGCC6@EC?EGGFGGGGCFGG=FEDGFGGGGCG0CFC8@CFGGGGGEGD5FGGGGGGGGGDGFEG<CGGDCF7F4?6>@GFFFG>57?*19@=FFFFFAFB?(##
@M06045:235:000000000-JCY5N:1:1101:17560:7638 1:N:0:CTCAGA
GGAAGACTTGGTCATTTAGAGGAAGTAAAAGTCGTAACAAGGTCTCCGTTGGTGAACCAGCGGAGGGATCATTATCGAGTTACAGAACTCCCAAACCTTTGTGAACATGCCATCGTTGCTTCGGCGGGGACACCCGCCCCAGGACGCCCCGGCGCCCTGGGGAACCCGCCGGGGGACCCAAACTCTTGTTTCATTTTGGATACTCTGAGTATTATACAAATAAGCAATCAAAACTTTCAGCAACGGATCTCTTGGCTCTGGCATCGATGAAGAACGCAGCTCTGAGAGAGATCGGAAGAAA
+
CCCGGGGGGGGGGGGGGGGGGGGGGGGGGGGGGGGGGGGGGGGGGGGGGGGGGGGGGGGGGGGGGGGGGGGGGGGGGGGGGGGGGGGGGGGGGGGGGGGGGGGGGGGGGGGGGGGGGGGGGGGGGGGGGGGGGGGGGGGGGGGGGGGGGGGGGGGGGGGGGGGGGGGGGGGGGGGGGGGGGGGGGGGGGGGGGGGGGGGGGGGGGGGGGGGGGGGGGGGGGGGGGFGGGGGDFGGGGGGGGGGGGGGGGGGGGGGGCDGGGGGGGGGGGFFGFGFGF@BGFFFFGFFFFEFFFF:>BF(##
@M06045:235:000000000-JCY5N:1:1101:26425:7655 1:N:0:CTCAGA
GGAAGACTTGGTCATTTAGAGGAAGTAAAAGTCGTAACAAGGTTTCCGTAGGTGAACCTGCGGAAGGATCATTCATAATTGAGTGTTTTATGGCACTCTTTAAAAAAATCCATATCCACCTTGTGTGCAATGTTTTTGGACTCTCTGTACGTTGATATCCCTTTGGGTCCGATAGGACTTTAGGGGAAGGAAAACCTTAAGAGGGTTTGATTAACTTAACACCTTTAAAGCAGTTTGTCTGAATATCTATTTCTGAATAAACATAATTCAAAAATACAACTTTCAACAACGGATCTCTTCG
+
CCCGGGGGGGGGGGGGGGGGGGGGGGFFGGGGGGGGFGGGGGGGGGGGGGGGGGGGGGGGGGGGGGGGGGGGGGGGGGGGGFGGGGGGGGGGGGCGGGGGGGGFGFGGGGGGGGGGGGGGGGGGGGGGGGGGGGGGGGGGGGGGGGGGGGGGGGGGGGGGGGGGGGDGGGG7FFGGGGGGGGGGGGGDGEDGCCFGGGGFFGGGGGGGGGGGGFGGGGGGGGGGGGGGGFGGGGGGGGGGGGDGGGGGGGGGGGGGFGGFFGFGGGGGGFFFFGFFFF4CFFFFGFF=FFFBF>BFFFF##
@M06045:235:000000000-JCY5N:1:1101:25430:7667 1:N:0:CTCAGA
GGAAGACTTGGTCATTTAGAGGAAGTAAAAGTCGTAACAAGGTTTCCGTAGGCGAACCTGCGGAAGGATCATTACCTAGAGTATTGTAGGCTTTGTCCTGCTGTCTCTTACCCATGTTTTTTGAGTACTTACGTTTCCTCGGCGGGTTCGCCCGCCGATTGGACAATTTAAACCCATTGCAGTTGCAATCAGCGTCTGAAAAACTTTAATAGTTACAACTTTCAACAACGGATCTCTTGGTTCTGGCATCGATGAAGAACGCAGCTCTGAGACAGATCGGAAGAGCACACGTCTGAACTAA
+
CCCGFFGGGFEGGFECAF@FFFGFFGGFGGGGGGGGGGGGG?FFFGDFDFGGGGCGCGGGGDGGGGGEEFEGGGGGGGGFFCFEECFACGGFGGGGGCFGGGGGGFGGGGGGGGGFFFGFFEEGGGFGFGGGGDFFFEGCCDEFCF@FGGGGEEDGGFEEFGCGGGFCFFGEGG>GGACFG9FFF;F,2<?9EGGGGGGGG9CCCCF?;<CCCE?CEC<<CC@F?9EFGGDC=E7@FECF<<CGCDF6>FD4CFC?*:DFGGGGGCC7:??CFFFC6?<DD<BFGFFFFFB>FF:8>F)##
@M06045:235:000000000-JCY5N:1:1101:4923:7669 1:N:0:CTCAGA
GGAAGACTTGGTCATTTAGAGGAAGTAAAAGTCGTAACAAGGTTTCCGTAGGTGAACCTGCGGAAGGATCATTACAGTGATAGCGGCCACCTCCGGGTGGCAACCGCTAGTCATCTCTGTGCTGTGTCAAGTGTTGTATGGGTACTCTGCTCACGCGGGGTACCCCTGCTTTTTCACCACATTTTTCACTTTTATTCTTACTTTTACTGCGTGTAATGCGCAAAAACAACCGAAAACTGCCAGCAATGGATCACTCGGTTCTCGCATCGATGAAGAACGCAGCTCTGAGAGAGATCGGAGC
+
CCCGGGGGGFFGGGGGGGGGGGGGGGGGGGGGGGGGGGGGGGGGGGGGGGFGFGGGGGGFGGGGGGGGGGGGGGGGGGGGGGFFGEGGGGGGGGGGGGGGGGGGGGGGGGGGGGGGGGGGGGGGGGGGGGGGGGGGGGGGGGGGGGGGGGFGGGGGGGGGGGGGGGGGGGGGGFFGGGGGGGGGG@FGGGFFGGGGGGGGGGGGGGGGGCEGGGDGGGGGGGGGFFGGGGDGGGGGGGGFGG?FFF?AF4CFFGGGGGDEGGGGGDDGDFFGFFFGFFFGEE>469?FFF@>BFF@?B:##
@M06045:235:000000000-JCY5N:1:1101:5725:7713 1:N:0:CTCAGA
GGAAGACTTGGTCATTTAGAGGAAGTAAAAGTCGTAACAAGGTCTCCGTAGGTGAACCTGCGGAGGGATCATTACCAGAAGCCGCGTCGGCCGCAAGGCCGGCGCCTTCGCCCAACCCTTTGTGAATCGAACGCGATTTCCCCGGGGGACCCCGCCTCTCCGGGCGGGCCCCCGGCGGACCCCCCTCTCAACTCATGTTGTACCTGCCGTCTGAGTCGCAAACGAAATGAAACAAAACTTTCAACAACGGATCTCTTGGTTCTGGCATCGATGAAGAACGCAGCTCTGAGGAAGATCGGCA
+
CCCGGGGGGGGGGGGGGGGGGGGGGGGGGGGGGGGGGGGGGGGGGGGGGGGGGGGGGGGGGGGGGGGGGGGGGGGGGGGGGGGGGGGGGGGGGGGGGGGGGGGGGGGGGGGGGGGGGGGGGGGGGGGGGGGGGGGGGGGGGGGGGGGGGGGGGGGGGGGGGGGGGGGGGGEGGGGGGGGEGGGGGGGFFGGGGGGGGGGGGGGGGGGGGGGGFDFGGEEEEGGGGGGGGGGGGGGGEGGGGGGGGGFFGGDDGGGGGGGGGGGGGGGGGFFF=7=F??:<DD:DC?FBFFFFFF7BDFB##
@M06045:235:000000000-JCY5N:1:1101:6381:7721 1:N:0:CTCAGA
GGAAGACTTGGTCATTTAGAGGAAGTAAAAGTCGTAACAAGGTTTCCGTAGGTGAACCTGCGGAAGGATCATTAACGAGTTAGGGTCCCTCGTGGCCCGACCTCCCAACCCTTTGTCTACTTAACCACTGTTGCTTCGGCGAGCCCGTCTGTAATGGACCGCCGGGGGGTACCTTGATCGGCCCTCTGGTCAGCGCTCGTCGGTGGCCAAACTTTTAAAATCTTAACCAAACGTGTCTCAATCTAAGTATTATTTGTTAAATAAAAGCAAAACTTTCAACAACGGATCTCTTGGTTCTGGC
+
CCCGGGGGGGGGGGGGGGGGGGGGGGGGGGGGGGGGFGGGGFGGGGGGGGGGGGGGGGGGGGGGGGGGGGGGGGGGGGGGGGGGGGGGFCGGGDGGFDGGGGDGGDGGGGGGGGGGGGGFDGGGGGGGGGGGGGGGGGGGGEGGGGGGGGGGGGGGDFGGGDGEDEFGGGGGGGGFFGGG5EEGGGGGG:CFEGGGGEGCGGGGGGGGGGFGEF9CAFGDFEGGCGFGGF=FGGCEC:CGCDGFFG9AFGGGGDGGFFGGGFFGG7D4C??C>GFGFFFGF>FDC75B=6=FB@BFFF<##
@M06045:235:000000000-JCY5N:1:1101:20317:7763 1:N:0:CTCAGA
GGAAGACTTGGTCATTTAGAGGAAGTAAAAGTCGTAACAAGGTTTCCGTAGGTGAACCTGCGGAAGGATCATTCATAATTGAGTGTTTTATGGCACTCTTTAAAAAAATCCATATCCACCTTGTGTGCAACGTTTTTGAACTCTCTGGCATTAAAAAGCCAAGAGGGTTTGATTAACTTAACACCTTTAAAGCAGTCTGTCTGAATATCTATTTCTGAATAAACATAATTCAAAAATACAACTTTCAACAACGGATCTCTTGGCTCTCGCATCGATGAAGAACGCAGCTCTGAGGGAGAAA
+
CCCGGGGGGGGGGGGGGGGGGGGGGGGGGGGGGGGGGGGGGGGGGGGGGGGGGGGGGGGGGGGGGGGGGGGGGGGGGGGGGGGGGGGGGGGGGGGGGGGGGGGGGGGGGGGGGGGGGGGGGGGGGGGGGGGGGGGGGGGGGGGGGGGGGGGGGGGGGGGGGGGGGGGGGGGGGGGGGGGGGGGGGGGGGGGGGGGGGGGGGGGGGGGGGGGGGGGGGGGGGGGGGGGGGGGGGGGGGGGGGGGGGGGGGGGGGGGGGGGGGGGG;8FGGEFGFGFGFFFG=AFACBAEAFFFFF?DFF2##
@M06045:235:000000000-JCY5N:1:1101:18966:7790 1:N:0:CTCAGA
GGAAGACTTGGTCATTTAGAGGAAGTAAAAGTCGTAACAAGGTTTCCGTAGGTGAACCTGCGGAAGTATCATTCATAATCAAGTGTTTTTATGGCACTTTCAAAAATCCATATCCACCTTGTGTGCAATGTCATCTCTCTGGGGGCTGCCGGCTGTCAAAAGCCGTGTGGTCACCTTTGGGATTTATATCTACTCAGAACTTTAGTGATTTTGTCTGAAACATATTATGAATACTTAATTCAAAATACAACTTTCAACAACGGATCTCTTGGCTCTCGCATCGATGAAGAACGCAGCTCTC
+
CCCGG@C@C,<CFAFCFGGFGEFDFGGGF@@EFGD@FGFGC,FEDF<FFF@FFEAAEFFGGEFGG@,6666C6,CFFEEGFD9ED6@EEECFF,@EFFCFFEFGGGFGGFGFGFFGGGGGGGGABFCCGGGGEF,B,EBFEABFFFGGCF:@FGGFGGGCB=B=CC+8+@DAAD@,=9,@=DFFGCDF,EEFGGFG?,EFGEGFGGGFBCEFFCGGCDGGGFE7;DGFFG@:CGGEFGGGGGGGGGFGGDDDDEFGGDGGFD:DGC>FGF*6AF46A>F<))2;CF+;6A6F7>9<><)##
@M06045:235:000000000-JCY5N:1:1101:7242:7819 1:N:0:CTCAGA
GGAAGACTTGGTCATTTAGAGGAAGTAAAAGTCGTAACAAGGTTTCCGTAGGTGAACCTGCGGAAGGATCATTACCGTGCCGGGGGCCCTCCGGGGTCCCATTGTGCCACCCGTGTTTACTTGTACCTGTTGCTTCGGCGGGCCTGCGGGCCTCGCTCGCTGCCGGGGGACCTGGTCCCCGGGCTCGTGCCCGCCGGAGACACACCCAACCTCTCTAACGTATACGTCTGAGCAATGATTTAATCATTAAAACTTTCAACAACGGATCTCTTGGTTCCCGCATCGATGAAGAACGCAGCCG
+
CCCEGGGGGDGGGGDEGGGGGGGGGGGGGGGGGGGGGGGGGGGGCFGGGGGGGGFDEGGGGGGGGGGGGGGGGGGGGGGGGGGGGGGFGGGGGEGGGDCFFFGGGGGDGGGGGEGGGGGGGGGGGGGGGGGGGGGGGGGGCGGDFFGGGEFCCFGFEGGGGGGGGGDFEEEGGFGEGDGGGGCE8CGE*?FEEDEECED85:FFECE58?EGC6FGFGGDF6<?FF<FEGF?FC8CGCFGGG9A::CCDGCFGGGGGFGGGCGGGG/9*9@FFGFGFF@DE>DEDFF4*=FF:<37661##
@M06045:235:000000000-JCY5N:1:1101:18258:7820 1:N:0:CTCAGA
GGAAGACTTGGTCATTTAGAGGAAGTAAAAGTCGTAACAAGGTCTCCGTTGGTGAACCAGCGGAGGGATCATTACTGAGTACTACACTCTCTACCCTTTGTGAACTATTATACCTGTTGCTTCGGCGGCGCCCGCAAGGGTGCCCGCCGGTCTCATCAGAATCTCTGTTTTCGAACCCGACGATACTTCTGAGTGTTCTTAGCGAACTGTCAAAACTTTTAACAACGGATCTCTTGGCTCCAGCATCGATGAAGAACGCAGCTCTGAGATAGATCGGAAGAGCACACGTCTGAACTCCACC
+
CCCGGGGGGGGGGGGGGGGGGGGGGGGGGGGGGGGGGGGGGGGGGGGGGGGGGGGGGGGGGGGGGGGGGGGGGGGGGGGGGGGGGGGGGGGGGGGGGGGGGGGGGGFGGGGGGGGGGGGGGGGGGGGGGGGGGGGGGGGEGEEGGGGGGGGGCFCGGGGCFGGGGGGEFFGGGGGGGGGGGGGGGGGGGGGGGGGGGGGGFGGGGGGGGGGGGGGGGGGGGGGGGGGGGGGGFGGFGGGFGGGGGGGGFGGFCF7CFGGGGDDGGGGGGFFGFGFGFFFGFFFFGFFBFF>FFFF6<?:##
@M06045:235:000000000-JCY5N:1:1101:17357:7827 1:N:0:CTCAGA
GGAAGACTTGGTCATTTAGAGGAAGTAAAAGTCGTAACAAGGTCTCCGTTGGTGAACCAGCGGAGGGATCATTACCGAGTTTACAACTCCCAAACCCCTGTGAACATACCTTTATGTTGCCTCGGCGGATCAGCCCGTTCCTCGGAACGGCCCGCCGCAGGACCCTAAACTCTGTTTTTAGTGGAACTTCTGAGTAAAAAAACAAATAAATCAAAACTTTCAACAACGGATCTCTTGGTTCTGGCATCGATGAAGAACGCAGCTCTGAGTAAGATCGGAAGAGCACACGTCTGAACTCCTG
+
CCCGGGGGGGGGGGGGGGGGGGGGGGGGGGGGGGGGGGGGGGGGGGGGGGGGGGGGGGGGGGGGGGGGGGGGGGGGGGGGGGGGGGGGGGGGGGGGGGGGGGGGGGGGGGGGGGGGGGGGGGGGGGGGGGGGGGGGGGGGGGGGGGDGGGGGGGGGGGGGGGGGGGGGGGGGGGGGGGGGGGGGGGGGGGGGGGFGGGFGCEECFFGGGGGGGGGGGGGGGGGGGDCGGGCGGGGGGGGFGGGGFGGGGGGGGGGGGGGGGGGFCG>CFBFGFFFGFFFGFFFFFFFFFFFFFFFFFFB##
@M06045:235:000000000-JCY5N:1:1101:27854:7832 1:N:0:CTCAGA
GGAAGACTTGGTCATTTAGAGGAAGTAAAAGTCGTAACAAGGTCTCCGTTGGTGAACCAGCGGAGGGATCATTACAGAGTCTTCTGAACTCCAAACCATTGTGAACATATCATGTTGCTTCGGCGGGATGCCGGGTGGACCAGCGCCCCCGCGCCGCCCGCCGGAGGCCAAACTCTTGTTTTCTAGCGGAATCTTCTGAGTCTTTATAAATAAGCAATCAAAACTTTCAGCAACGGATCTCTTGGCTCTGGCATCGATGAAGAACGCAGCTCTGAGAGAGATCGGAAGAGCACACGTCTAC
+
CCCGGGGGGGGGGGGGGGGGGGGGGGGGGGGGGGGGGGGGGGGGGGGGGGGGGGGGGGGGGGGGGGGGGGGGGGGGGGGGGGGGGGGGGGGGGGGGGGGGGGGGGGGFGGGGGGGGGGGGGGGGGGGGGGGGGGGGGGGGGGGGGGGGGGGGGGGGGGGGGGGGGGGGGGGFGGGGGGGGGGGGGGGGGGGGGGGGGGFGFGGGGGGGGFGGGGGFGGGGGGFGGGGGGGGGGGGGGGGGGGGGGGFGGGGGGGGGGGGFFGGGGDDGGFFGFGFGFFFGFFFFGFFFFFFFF@BFF<8##
@M06045:235:000000000-JCY5N:1:1101:10263:7835 1:N:0:CTCAGA
GGAAGACTTGGTCATTTAGAGGAAGTAAAAGTCGTAACAAGGTTTCCGTAGGTGAACCTGCGGAAGGATCATTCATAATCAAGTGTTTTTATGGCACTTTCAAAAATCCATATCCACCTTGTGTGCAATGTCATCTCTCTGGGGGCTGCCGGCTGTCAAAAGCCGTGTGGTCACCTTTGGGATTTATATCTACTCAGAACTTTAGTGATTTTGTCTGAAACATATTATGAATACTTAATTCAAAATACAACTTTCAACAACGGATCTCTTGGCTCTCGCATCGATGAAGAACGCAGCTCCT
+
CCCGGGGGGGGGGGGGGGGGGGGGGGGGGGGGGGGGGGGGGGGGGGGGGGGGGGGGGGGGGGGGGGGGGGGGGGGGGGGGGGGGGGGGGGGGGGGGGGGGGGGGGGGGGGGGGGGGGGGGGGGGGGGGGGGGGGGGGGGGGGGGGGGGGGGGGGGGGGGGGGGGGGGGGGGGGGGGGGGGGGGGGGGGGGGGGGGGGGGGGGGGGGGGGGGGGGGGGGGGGGGGGGGGGGGFGGGGGGGGGGGGGGGGGGGGGGGGGGGGGGGGGGGGGFFGFGFGFFFGEFFFGFFFFFFF@EBEFF7##
@M06045:235:000000000-JCY5N:1:1101:27360:7848 1:N:0:CTCAGA
GGAAGACTTGGTCATTTAGAGGAAGTAAAAGTCGTAACAAGGTCTCCGTTGGTGAACCAGCGGAGGGATCATTACAGAGTTGCAAAACTCCCTAAACCATTGTGAACGTTACCTTCAAACCGTTGCTTCGGCGGGCGGCCCGGGTCCGCCCGGTGCCCCCTGGCCCCCTAGCGGGGCGCCCGCCGGAGGAAACCCAACTCTTGATTATTATGGCCTCTCTGAGTCTTCTGTACTGAATAAGTCAAAACTTTCAACAACGGATCTCTTGGTTCTGGCATCGATGAAGAACGCAGCTCTGAAC
+
CCCGGGGGGGGGGGGGGGGGGGGGGGGGGGGGGGGGGGGGGGGGGGGGGGGGGGGGGGGGGGGGGGGGGGGGGGGGGGGGGGGGGGGGGGGGGGGGGGGGGGGGGGGGGGGGGGGGGGGGGGGGGGGGGGGGGGGGGGGGGGGGGGGGGGGGGGGGGGGGGGGGGGGGGGGGGGGGGGGGGGGGGGGGGGGGGGGGGGGGGGGGGGGGGGGGGGGGGGEGFGFGGCFGFGGGGGGGGEGGGGGGGGGGGGDGGGGGGGGGGGG:CCGFGFFFF>6DFFFG:@?FGFFFF>:>BF0@>2)##
@M06045:235:000000000-JCY5N:1:1101:5635:7878 1:N:0:CTCAGA
GGAAGACTTGGTCATTTAGAGGAAGTAAAAGTCGTAACAAGGTCTCCGTTGGTGAACCAGCGGAGGGATCATTACCGAGTTATTACTCCAAACCCTTTGTGAACCTTACCTTTTTGTTGCTCGGCGCACCGCGGGCCGCGGCTTCGGCCCGTCCCGCAGCGCGCCAGAGGACCCAACTCTTCAATTTATAGCGTACCTTCTGATTTACAAAACAAACAAGTTAAAACTTTCAACAACGGATCTCTTGGTTCTGGCATCGATGAAGAACGCAGCTCTGAGCCCGATCGGAAGAGCACACGAC
+
CCCGGGGGGGGGGGGGGGGFFEGGGGGGGGGGGGGGGGGGGGGGGGGGFFCCFEFDFFGGGEGGGGGGGG?FGGGGGEGGGGGGFGGFGGGGGGGGGGFGGGGGGGGGGGGCGGGGGGGGGGFGGCF7FGGGEDGGGGCFEECEFGEGGEGGGFGGG*CFGGGGGGG>FGGGCFGGGGGGGFCFGCEGGGFGGGGEGGFGGGGGGG?FGGDFGGGFGGGDGGFGGGGGFFGFGGGGGGCGED+CFFCFFFGGGGGGGF5CFFGFGGGCCB><EFFCFFFFF)0;DF.7557>>5271((##
@M06045:235:000000000-JCY5N:1:1101:16429:7880 1:N:0:CTCAGA
GGAAGACTTGGTCATTTAGAGGAAGTAAAAGTCGTAACAAGGTTTCCGTAGGTGAACCTGCGGAAGGATCATTAAAAAAAAATACGCCTGGTGCAGTGCTAACACACTAATCCAGGTTGTATATAACCACCTGTTTACCTTTACCTGTTGCTTCCGTGGAATACGGGTGCTCTTCCTGTTCGCAGGCTTGAGTTACCTTCCACGGGTGTATTCAAAAACTCGTTTTGTAATTTTGTCTGATTTAAAATTTTAATTAAAGTTAAAACTTTCAACAACGGATCTCTAGGTTCTCGCATCGACC
+
CCCGGGGGGGGGGGGGGGGGGGGGGGGGGGGGGGGGGGGGGGGGGGGGGGGGGGGGGGGGGGGGGGGGGG8FGGGGGGGGGGGGGGGGGGGGGGGGGDGGGGGGGGEGGGGGGFGGGGGGGGGGGGGGGGGGGGGGGGGGGGGFGGGGGGGGGGGGGGGGGGGGGGDFECBFGFGGGGGGGGGGGGGGGGGFGGGGFGGGGGGGGGGGGFFFFGGGGGGGGGFGGGGGCGGGGGGGGGGGGCGFGGGGGGGDGGGGFFFGGGGGGGGGGFFGFGFGFD@DEFFFGFFFFFFFFFFFFF4##
@M06045:235:000000000-JCY5N:1:1101:9339:7889 1:N:0:CTCAGA
GGAAGACTTGGTCATTTAGAGGAAGTAAAAGTCGTAACAAGGTCTCCGTTGGTGAACCAGCGGAGGGATCATTACAGAGTTGCAAAACTCCCAAACCATTGTGAACGTTACCTAAACCGTTGCTTCGGCGGGCGGCCCGGGTCCTTCCCGGCGCCCCTCGGCCCTCGCGGGCGCCCGCCGGAGGAAAACCAACTATTGCATTGTATGGCCTCTCTGAGTCCTCTGTTCTGAATAAGTCAAAACTTTCAACAACCGATCTCTTGGTTCTGGCATCGATGGAGAACGCAGCTCTGAGCCAGAG
+
CCCGGGGGGGGGGGGGGGGGGGGGGGGGGGGGGGGGGGGGGGGGGGGGGGGGGGGGGGGGGGGGGGGGGGGGGGGGGGGGGGGGGGGGGGGGGGGGGGGGGGGGGGGGGGGGGGGGGGGGGGGGGGGGGGGGGGGGGGGGGGGGGGGGGGGGGGGGGGGGGGGGGGGGGGGGGGGGGGGGGGGGGGGGGGGG5*<:C99+3C9<9@:F8F9C:;+0000+<99:+3+<902A00<+33+:FG*+;F90::0>5*95//*3*C*92>7:*9?*0*)2)9)9./>?C5))))08**4;8((##
@M06045:235:000000000-JCY5N:1:1101:17546:7907 1:N:0:CTCAGA
GGAAGACTTGGTCATTTAGAGGAAGTAAAAGTCGTAACAAGGTCTCCGTTGGTGAACCAGCGGAGGGATCATTACCGAGTTATCCAACTCCCAACCCCTGTGAATTATACCTTTAATTGTTGCTTCGGCGGGACTTCGCGCCCGCCGGGGACCCAAACCTTCTGAATTTTTTAATAAGTATCTTCTGAGTGGTTAAAAAAATGAATCAAAACTTTCAACAACGGATCTCTTGGTTCTGGCATCGATGAAGAACGCAGCTCTGAGGCAGATCGGAAGAGCACACGTCTGAACTCCAGTCACC
+
CCCGGGGGGGGGGGGGGGGGGGGGGGGGGGGGGGGGGGGGGGGGGGGGGGGGGGGGGGGGGGGGGGGGGGGGGGGGGGGGGGGGGGGGGGGGGGGGGGGGGGGGGGGGGGGGGGGGGGGGGGGGGGGGGGGGGGGGGGGGGGGGGGGGGGGGGGGGGGGGGGGGGGGGGGGGGGGGGGGGGGGGGGGGGGGGGGGGGGGGGGFCGGGGGGGGGGGGGGGGGGGGGGGCCFGGFGGGGGGGGGGGGGGGGGGGGGGGGGGGGGGGGGGGGFFGFGEGFFFGFFFFGFFFFFFFFFBFFF4##
@M06045:235:000000000-JCY5N:1:1101:15885:7920 1:N:0:CTCAGA
GGAAGACTTGGTCATTTAGAGGAAGTAAAAGTCGTAACAAGGTTTCCGTAGGTGAACCTGCGGAAGGATCATTCATAATTGAGTGTTTTATGGCACTCTTTAAAAAAATCCATATCCACCTTGTGTGCAACGTTTTTGAACTCTCTGGCATTAAAAAGCCAAGAGGGTTTGATTAACTTAACACCTTTAAAGCAGTTTGTCTGAATATCTATTTCTGAATAAACATAATTCAAAAATACAACTTTCAACAACGGATCTCTTGGCTCTCGCATCGATGAAGAACGCAGCTCTGAGCCAGATC
+
CCCGGGGGGGGGGGGGGGGGGGGGGGGGGGGGGGGGGGGGGGGGGGGGGGGGGGGGGGGGGGGGGGGGGGGGGGGGGGGGFGGGGGGGGGGGGGGGGGGGGGGGGGGGGGGGGGGGGGGGGGGGGGGGGGGGGGGGGGGGGGGGGGGGGGGGGGGGGGGGGGGGGGGEGGGGGGGGGGGGGGGGGGGGGGGGGGGGGGGGGGGGGGGGGGGGGGGGGGGGGGGGGGGGGGGGGGGGGGGGGGGGGGGGGGGGGGGGGGGGGGGGGGGGGFFGFDFGFFFCF4AEGFFFFFFFFFFFFF8##
@M06045:235:000000000-JCY5N:1:1101:4308:7942 1:N:0:CTCAGA
GGAAGACTTGGTCATTTAGAGGAAGTAAAAGTCGTAACAAGGTTTCCGTAGGTGAACCTGCGGAAGGATCATTCATAATTGAGTGTTTTATGGCACTCTTTAAAAAAATCCATATCCACCTTGTGTGTAATGTTTTTGGACTCTCTGTACGTTGATATCCCTTTGGGTCCGATAGGACTTTAGGGGAAGGAAAACCTTAAGAGGGTTTGATTAACTTAACACCTTTAAAGCAGTTTGTCTGAATATCTATTTCTGAATAAACATAATTCAAAAATACAACTTTCAACAACGGATCTCTTTG
+
CCCGGGGGGGGGGGGGGGGGGGGGGGGGGGGGGGGGGGGGGGGGGGGGGGGGGGGGGGGGGGGGGGGGGGGGGGGGGGGGGGGGGGGGGGGGGGGGGGGGGGGGGGGGGGGGGGGGGGGGGGGGGGGGGGGGGGGGGGGGGGGGGGGGGGGGGGGGGGGGGGGGFGGGGGGGGGGGGGGGGGGGGGEGGGGGGGGGGGGGGGGGGGGGGGGGGGGGFGGGGGGGGGGGGGGGGGGGGGGGGGGGGGGGGGGGGGGGGGGGGGGGGGGGGFFGFCFGFFFGFFFFGFFFFFFFFDFFFFF##
@M06045:235:000000000-JCY5N:1:1101:25415:7949 1:N:0:CTCAGA
GGAAGACTTGGTCATTTAGAGGAAGTAAAAGTCGTAACAAGGTTTCCGTAGGTGAACCTGCGGAAGGATCATTACTGAGTTTATAAGGGGGTCTTTTTGTTGGTTGTTTTTTTGACGATCAATTAAAAATTCCTTCTTTCTTCTCTTCACCCTTTGTTATTATTTGTACAAGTTGCTTTGGCAGTTGATTTTGTTATCTTCTGCCAAACGGCTTTTTCAAACACTTTGTTATCCAACAATTAAGATATCTTTTGTCTAATTCTTACGACTTGAATAAGTATGTAAAACTTTCAACAACGCG
+
CCCGGGGGGGGGGGGGGGGGGGGGGGGGGGGGGGGGGGGGGGGGGGGGGGGGGGGGGGGGGGGGGGGGGGGGGGGGGGGGGGGGGGGGGGGGGGGGGGGG8FGGGGGGGGGGGGGGGGGGGGGGGGGGGGGGGGGGGGGGGGGGGGGGGGGGGGGGGGGGGGGGGGGGGGGGGGFGGGGGDGGGGGGGGGGGGGGGGGGGGGGGGGGGGGGGGGGGGGGGGGGGGGFGGGGGFFGGGGFCFGGGGGGGFGGGGGGGGGGGGGGGGGGGGFFGFGFGFFFGFFFFGFFFFFFFF=AFFF6##
@M06045:235:000000000-JCY5N:1:1101:27684:7974 1:N:0:CTCAGA
GGAAGACTTGGTCATTTAGAGGAAGTAAAAGTCGTAACAAGGTCTCCGTTGGTGAACCAGCGGAGGGATCATTACCGAGTTATTACTCCAAACCCTTTGTGAACCTTACCTTTTTGTTGCTCGGCGCACCGCGGGCCGCGGCTTCGGCCCGTCCCGCAGCGCGCCAGAGGACCCAACTCTTCAATTTATAGCGTACCTTCTGATTTACAAAACAAACAAGTTAAAACTTTCAACAACGGATCTCTTGGTTCTGGCATCGATGAAGAACGCAGCTCTGAGCGAGATCGGAAGAGCACACGCG
+
CCCGGGGGGGGGGGGGGGGGGGGGGGGGGGGGGGGGGGGGGGGGGGGGGGGGGGGGGGGGGGGGGGGGGGGGGGGGGGGGGGGGGGGGGGGGGGGGGGGGGGGGGGGGGGGGGGGGGGGGGGGGGGGGGGGGGGGGGGGGGGGGGGGGGGGGGGGGGEGGGGGGGGGGGGGGGGGGGGGGGGGGGGGGGGGGGGGGGGGGGGGGGGGGGGGGGGGGGGGGFGGGGGGGGGGGGGGGGEED5D:CFGGGGGGGGGGGGGGGGGGGCGGGGFFGFCFG?BFGFF@EG?FFFEFFF@?FF6,##
@M06045:235:000000000-JCY5N:1:1101:15769:7983 1:N:0:CTCAGA
GGAAGACTTGGTCATTTAGAGGAAGTAAAAGTCGTAACAAGGTTTCCGTAGGTGAACCTGCGGAAGGATCATTACCTAGAGTATTGTAGGCTTTGTCCTGCTGTCTCTTACCCATGTTTTTTGAGTACTTACGTTTCCTCGGCGGGTTCGCCCGCCGATTGGACAATTTAAACCCATTGCAGTTGCAATCAGCGTCTGAAAAACTTTAATAGTTACAACTTTCAACAACGGATCTCTTGGTTCTGGCATCGATGAAGAACGTAGCTCTGAGGTAGATCGGAAGAGCACACGTCTGAACTTG
+
CCCGGGGGGGGGGGGGGGGGGGGGGGGGGGGGGGGGGGGGGGGGGGGGGGGGGGGGGGGGGGGGGGGGGGGGGGGGGGGGGFGGGGGGGGGGGGGGGGGGGGGGGGGGGGGGGGGGGGGFGGGGGGGGGGGGGGGGGGGGGGGGGGGGGGGEGGGGGGGGGGGGGGGGGGGGGGGGGGGGGGGGGGGGGGGGGGGGGGGGGGGGGGGGGGGGGGGGGGGGGGGGGGGGGGGGGGGGGGGGGGGGGGGGGGGGGGGGGGGGGGGGGGGGGFFGFGFGFFFGFEDFGFFFFFFFFFBFA:)##
@M06045:235:000000000-JCY5N:1:1101:17234:8017 1:N:0:CTCAGA
GGAAGACTTGGTCATTTAGAGGAAGTAAAAGTCGTAACAAGGTTTCCGTAGGTGAACCTGCGGAAGGATCATTACAAAATTTCGAGTGCTGAGCAGCGGCGACATGGCGCATTCGTGTGCTGTGGCGTCAGCTGCCGACACCACTTTACGCTTGTTGTGTTTGACAGAGTTATTGTTGCTTTAAATATAGACAACTTTTAACAATGGATCTCTTGGCTCTTGCATCGATGAAGAACGCAGCTCTGAGTGAGATCGGAAGAGCACACGTCTGAACTCCAGTCACCTCAGAATCTCGTATGTC
+
CCCGGGGGGGGGGGGGGGGGGGGGGGGGGGGGGGGGGGGGGGGGGGGGGGGGGGGGGGGGGGGGGGGGGGGGGGGGGGGGGGGGGGGGGGGGGGGGGGGGGGGGGGGGGGGGGGGGGGGGGGGGGGGGGGGGGGGGGGGGGGGGGGGGGGGGGGGGGGGGGGGGGGGGGGGGGGGGGGGGGGGGGGGGGGGGGGGGGGGGGGGGGGGGGGGGGGGGGGGGGGGGGGGGGGGGGGGGGGGGGGGGGGGGGGGGGGGGGGGGGGGGGGGGGFFGFGFGFFFGFFFFGFFF=F47@FBFBF1##
@M06045:235:000000000-JCY5N:1:1101:11790:8021 1:N:0:CTCAGA
GGAAGACTTGGTCATTTAGAGGAAGTAAAAGTCGTAACAAGGTCTCCGTTGGTGAACCAGCGGAGGGATCATTACCGAGTTTACAAACTCCCAAACCCTTTGTGAACCTTACCATATTGTTGCTTCGGCGGGACCGCCCCGGCGCCTTCGGGCCCGGAACCAGGCGCCCGCCGGAGGCCCCAAACTCTTATGTCTTTAGTGGTTTTCTCCTCTGAGTGACACATAAACAAATAAACAAAAACTTTCAACAACGGATCTCTTGGTTCTGGCATCGATGAAGAACGCAGCTCTGAGGCAGATC
+
CCCGGGGGGGGGGGGGGGGGGGGGGGGGGGGGGGGGGGGGGGGGGGGGGGGGGGGGGGGGGGGGGGGGGGGGGGGGGGGGGGGGGGGGGGGGGGGGGGGGGGGGGGGGGGGGGGGGGGGGGGGGGGGGGGGGGGGGGGGGGGGGGGGGGFGGGGGGGGGGGGGGGGGGGGGGGGGGGGGGGGGGGGGGGGGGGGGGGGGGGGGGGGGGGGGGGGGGGGGGGGGGCFEFEGGGGGGGGGGGGGGGGGFFGGGGGGGEDFGGGGGGGGGGGFFGFGFGFFFGFFFEDE>@@?FFFFFFBF1##
@M06045:235:000000000-JCY5N:1:1101:26682:8050 1:N:0:CTCAGA
GGAAGACTTGGTCATTTAGAGGAAGTAAAAGTCGTAACAAGGTTTCCGTAGGTGAACCTGCGGAAGGATCATTCATAATTGAGTGTTTTATGGCACTCTTTAAAAAAATCCATATCCACCTTGTGTGCAATGTTTTTGGACTCTCTGTACGTTGATATCCCTTTGGGTCCGATAGGACTTTAGGGGAAGGAAAACCTTAAGAGGGTTTGATTAACTTAACACCTTTAAAGCAGTTTGTCTGAATATCTATTTCTGAATAAACATAATTCAAAAATACAACTTTCAACAACGGATCTCTTGA
+
CCCGGGGGGGGGGGGGGGGGGGGGGGGGGGGGGGGGGGGGGGGGGFGGGGGGGGGGGGGFGGGGGGGGGGGGGGGGGGGGGGGGGGGGGGGGGGGGGGGGGGGGGGGGGGGGGGGGGGGGGGGGGGGGGGGGGGGGGGGGGGGGGGGGGGGGGGGGGGGGGGGGGGGGGGGEGGGGGGGGGGGGGGGGGEGGGGGGGGGGGGGGGGGGGGGGGGGGGGGGGGGGGGGFGGFGGGGGGGGGGGGGGGGGGGGGGGGGFGGGFGGGGGGGGFFGFGFDAAFFFFFFGFFAFABFDDF?>BA##
@M06045:235:000000000-JCY5N:1:1101:11042:8055 1:N:0:CTCAGA
GGAAGACTTGGTCATTTAGAGGAAGTAAAAGTCGTAACAAGGTTTCCGTAGGTGAACCTGCGGAAGGATCATTACCTAGAGTATTGTAGGCTTTGTCCTGCTGTCTCTTACCCATGTTTTTTGAGTACTTACGTTTCCTCGGCGGGTTCGCCCGCCGATTGGACAATTTAAACCCATTGCAGTTGCAATCAGCGTCTGAAAAACTTTAATAGTTACAACTTTCAACAACGGATCTCTTGGTTCTGGCATCGATGAAGAACGCAGCTCTGAGGGAGATCGGAAGAGCACACGTCTGAACTAG
+
CCCGGGGGGGGGGGGGGGGGGGGGGGGGGGGGGGGGGGGGGGGGGGGGGGGGGGGGGGGGGGGGGGGGGGGGGGGGGGGGGGGGGGGGGGGGGGGGGGGGGGGGGGGGGGGGGGGGGGGGGGGGGGGGGGGGGGGGGGGGGGGGGGGGGGGGGGGGGGGGGGGGGGGGGGGGGGGGGGGGGGGGGGGGGGGGGGGGGGGGGGGGGGGGGGGGGGGGGGGGGGGGGGGGGGGGGGGGGGGGGGGGGGGGGGGGGGGGGGGGGGGGGGGGGFFGFGFGFFFGFFFFGFFFFFFFFFFFFF2##
@M06045:235:000000000-JCY5N:1:1101:25343:8067 1:N:0:CTCAGA
GGAAGACTTGGTCATTTAGAGGAAGTAAAAGTCGTAACAAGGTCTCCGTTGGTGAACCAGCGGAGGGATCATTACAGAGTCTTCTGAACTCCAAACCATTGTGAACATATCATGTTGCTTCGGCGGGATGCCGGGTGGACCAGCGCCCCCGCGCCGCCCGCCGGAGGCCAAACTCTTGTTTTCTAGCGGAATCTTCTGAGTCTTTATAAATAAGCAATCAAAACTTTCAGCAACGGATCTCTTGGCTCTGGCATCGATGAAGAACGCAGCTCTGAGTGAGATCGGAAGAGCACACGTCTGG
+
CCCGGGGGFGGGGGGGGGGGGGGGGGGGGGGGGGGGGGGGGGGGGGGGGEGGGGGGGGGGGGGGGGGGGGGGGGGGGGGGFGGGGGDEDFG@F?DFFGGFGFGGFGFGFFFGGGGGGGGGGG7=@=FEGEGGGGCF>:@FFGGGGGGEGGGGGGE@FCFFEGGEEGGGGGCFBFGGGGEGCGGGFFFGGDGGGG7CCCEGGGGGGDFDFFFDF?FGCC6EFCFEGC:CC+<EGGGGGGG>FDEGFF6EFFDC<C<EGF7?FFGGGGGGD>5C@CBG@F4F==FF*55577FFFF?D30.##
@M06045:235:000000000-JCY5N:1:1101:7161:8121 1:N:0:CTCAGA
GGAAGACTTGGTCATTTAGAGGAAGTAAAAGTCGTAACAAGGTCTCCGTTGGTGAACCAGCGGAGGGATCATTACCGAGTTTACAACTCCCAAACCCCTGTGAACATACCTACAACGTTGCCTCGGCGGCTCCCCGCTTCCCCGTAAAACGGGAGCGGCCCGCCAGAGGACCCAACAAACTCTGTTATTTTCAGTATCTTCTGAGTAAAAACACAATCAATTAAAACTTTCAACAACGGATCTCTTGGTTCTGGCATCGATGAAGAACGCAGCTCTGAGGAAGATCGGAAGAGCACACGTG
+
CCCGGGGGGGGGGGGGGGGGGGGGGGGGGGGGGGGGGGGGGGGGGGGGGGGGGGGGGGGGGGGGGGGGGGGGGGGGGGGGGGGGGGGGGGGGGGGGGGGGGGGGGFGGGGGGGGGGGGGFGGGGGGGGGGGGGGGGGGGGGGGGGGGGGGGGGGFGGGGGGGGGGGFGGGGGGGGGGCGGGGGGGGGGGGGGGGGFFGGGGGFFGGGGGG9EGGGGGGGGGGGGGGGGGGGGGGGGGGGDEDGGGGGGGGGG7EGGGGGGG>CFGGGFDBFGFC@GFFBG?5>FGFFFFFF@4?BFB?,##
@M06045:235:000000000-JCY5N:1:1101:17105:8147 1:N:0:CTCAGA
GGAAGACTTGGTCATTTAGAGGAAGTAAAAGTCGTAACAAGGTCTCCGTTGGTGAACCAGCGGAGGGATCATTACAGAGTTGCAAAACTCCCTAAACCATTGTGAACGTTACCTTCAAACCGTTGCTTCGGCGGGCGGCCCGGGTCCGCCCGGTGCCCCCTGGCCCCCTAGCGGGGCGCCCGCCGGAGGAAACCCAACTCTTGATTATTATGGCCTCTCTGAGTCTTCTGTACTGAATAAGTCAAAACTTTCAACAACGGATCTCTTGGTTCTGGCATCGATGAAGAACGCAGCTCTGAGC
+
CCCGGGGGGGGGGGGGGGGGGGGGGGGGGGGGGGGGGGGGGGGGGGGGGGGGGGGGGGGGGGGGGGGGGGGGGGGGGGGGGGGGGGGGGGGGGGGGGGGGGGGGGGGGGGGGGGGGGGGGGGGGGGGGGGGGGGGGGGGGGGGGGGGGGGGGGGGGGGGGGGGGGGGGGGGGGGGGGGGGGGGGGGGGGGGGGGGGGGGGGGGGGGGGGGGGGGFGGGGGGFGGGGGGGGGGGGGFGGGGGGGGGGGGGGGFFGGFGGGDGDGGGGGGGFFGFGFGFFFGFFFFGFFFFFFFFE:FA>)##
@M06045:235:000000000-JCY5N:1:1101:13217:8157 1:N:0:CTCAGA
GGAAGACTTGGTCATTTAGAGGAAGTAAAAGTCGTAACAAGGTCTCCGTTGGTGAACCAGCGGAGGGATCATTACCGAGTTATTACTCCAAACCCTTTGTGAACCTTACCTTTTTGTTGCTCGGCGCACCGCGGGCCGCGGCTTCGGCCCGTCCCGCAGCGCGCCAGAGGACCCAACTCTTCAATTTATAGCGTACCTTCTGATTTACAAAACAAACAAGTTAAAACTTTCAACAACGGATCTCTTGGTTCTGGCATCGATGAAGAACGCAGCTCTGAGGGAGATCGGAAGAGCACACGGA
+
CCCGGGGGGGGGGGGGGGGGGGGGGGGGGGGGGGGGFGGGGGGGGGGGGGGGGGGGGGGGGGGGGGGGGGGGGGGGGGGGGGGGGGGGGGGGGGGGGGGGGGGGGGGGGGGGGGGGGGGGFGGGEEGGGGGGGGGGGGGGGGGGGGGGGGGGGGGGGCGGGGGGGGGGGGGGGGGGGGGGGGGGGGGFGGGGGGGGGGGGGGGGGGGGGFGGGGGDGGGGGGGFGGGGGGFGGGGGFCECCDEEGGGGFGFFFGGGDCGGGGGGGGGG3>>DD<FG?*6CD:>BGFFF:@FFFFB>?F(##
@M06045:235:000000000-JCY5N:1:1101:27950:8185 1:N:0:CTCAGA
GGAAGACTTGGTCATTTAGAGGAAGTAAAAGTCGTAACAAGGTCTCCGTTGGTGAACCAGCGGAGGGATCATTACCGAGTTATACAACTCATCAACCCTGTGAACATACCTAAACGTTGCTTCGGCGGGAACAGACGGCCCCGTAACACGGGCCGCCCCCGCCAGAGGACCCCCTAACTCTGTTTTTATAATGTTTTTTCTGAGTAAACAAGCAAATAAATTAAAACTTTCAACAACGGATCTCTTGGCTCTGGCATCGATGAAGAACGCAGCTCTGAGGAAGATCGGAAGAGCACACGCA
+
CCCGGGGGGGGGGGGGGGGGGGGGGGGGGGGGGGGGGGGGGGGGGGGGGGGGGGGGGGGGGGGGGGGGGGGGGGGGGGGGGGGGGGGGGGGGGGGGGGGGGGGGGGGGGGGGGGGGGGGGGGGGGGGGGGGGGGGGGGGGGGGGGGGGGGGGGGGGGGGGGGGGGGGGGGGGGGGGGGGFGGGGGGGGGGGGGGGGGFEGGGGGGGGGGCFGGGGGGGGGGGGGGGGGGGGGGGGGGGGGEGGGGGGGF<FFGGGGGGDGGGGGCFFGD:EGFDFGF?FGFFFFGFFFFFFFF@7FF<(##
@M06045:235:000000000-JCY5N:1:1101:20677:8195 1:N:0:CTCAGA
GGAAGACTTGGTCATTTAGAGGAAGTAAAAGTCGTAACAAGGTTTCCGTAGGTGAACCTGCGGAAGGATCATTCATAATTGAGTGTTTTATGGCACTCTTTAAAAAAACCCATATCCACCTTGTGTGCAACGTTTTTGAACTCTCTCTGGCATTAAAAAGCCAAGAGGGTTTGATTAACTTAACACCTTTAAAGCAGTTTGTCTGAATATCTATTTCTGAATAAACATAATTCAAAAATACAACTTTCAACAACGGATCTCTTGGCTCTCGCATCGATGAAGAACGCAGCTCTGAGCGGGG
+
CCCGGGGGGGGGGGGGGGGGGGFGGGGGGGGGGGGGGGGGGGGGGGGGGGGGGGGGGGGGGGGGGGGGGGGGGGGGGGGGGGGGGGGGGGGGGGGGGGGGGGGGGGGGGGGGGGGGGGGGGGGGGGGGGGGGGGGGGGGGGFGGGGGGEGGGGGGGGGGGGGGGGGGGGCGEFGGGGGGGGGGGGGGGGGGGGGGGGGGFDFGGGGGGGGGGGGGGGGGGFGGDGGGGGGGGGGGGGGGGGGGGGGGGGGGGFGDGGCDCGGGGF4779A>DFGFGFFFDFAFFGEEEEF?@F?AB:0(##
@M06045:235:000000000-JCY5N:1:1101:11924:8203 1:N:0:CTCAGA
GGAAGACTTGGTCATTTAGAGGAAGTAAAAGTCGTAACAAGGTCTCCGTTGGTGAACCAGCGGAGGGATCATTACCGAGTTATTACTCCAAACCCTTTGTGAACCTTACCTTTTTGTTGCTCGGCGCACCGCGGGCCGCGGCTTCAGCCCGTCCCGCAGCGCGCCAGAGGACCCAACTCTTCAATTTATAGCGTACCTTCTGATTTACAAAACAAACAAGTTAAAACTTTCAACAACGGATCTCTTGGTTCTGGCATCGATGAAGAACGCAGCTCTGAGTTAGATCGGAAGAGCACACGGA
+
CCCGGGGGGGGGGGGGGGGGGGGGGGGGGGGGGGGGGGGGGGGGGGGGGGGGGGGGGGGGGGGGGGGGGGGGGGGGGGGGGGGGGGGGGGGGGGGGGGGGGGGGGGGGGGGGGGGGGGFGGGGGGGGGGGGGGGGGGGGGGGGGGGGGGGGGGGGGGGGGGGGGGGGGCGGGGGGGGGGGGGFGGGGGGGGGGGGGGGGGGGGGGGGGGGGGGGGGGGGFFFGGGGGGGGGGGGFFGGGGGG7CCD:EFGGGFFGGGGCAFGGGGGGGGFDDF56F?46CF=6@GFFFF>E:5F?F:3(##
@M06045:235:000000000-JCY5N:1:1101:27180:8222 1:N:0:CTCAGA
GGAAGACTTGGTCATTTAGAGGAAGTAAAAGTCGTAACAAGGTTTCCGTAGGTGAACCTGCGGAAGGATCATTACCGAGTGAGGGCCCTCTGGGTCCAACCTCCCACCCGTGTTTATTATACCTTGTTGCTTCGGTGGGCCCGCCGTATGGCCGCCGGGGGGCTTCTGCCCCCGGGCCCGTGCCCGCCGAAGACACCTAGAACTCTGTCTGAAGATTGTAGTCTGAGTGAAAATATAAATTATTTAAAACTTTCAACAACGGATCTCTTGGTTCCGGCATCGATGAAGAACGCAGCTCTCC
+
CCCGGGGGGGGGGGGGGGGGGGGGGGGGGGGGGGGGGGGGGGGGGGGGGGGGGGGGGGGGGGGGGGGGGGGGGGGGGGGGGGGGGGGGGGGGGGGGGGGGGFGGGGGGGGFGGGFGGGGGGGGGGGGGGGGGGGGGGGGGGEFGGG:FFGGGGGGGGGDFEGDGGGGFGGGGEEGGGGGGGGGGGEGGGGCGGGGGGGFGGGGGGFDFGGGGGF?FEGGGG:EGGGGGGGF7EGGGG?GGGGGGFGGGGGGGGGGGGGGGGGGGCFGDGFFGF*<DEF:3@EF@DFFFFFFF:@BE174##
@M06045:235:000000000-JCY5N:1:1101:9175:8259 1:N:0:CTCAGA
GGAAGACTTGGTCATTTAGAGGAAGTAAAAGTCGTAACAAGGTCTCCGTTGGTGAACCAGCGGAGGGATCATTACCGAGTTATTACTCCAAACCCTTTGTGAACCTTACCTTTTTGTTGCTCGGCGCACCGCGGGCCGCGGCTTCGGCCCGTCCCGCAGCGCGCCAGAGGACCCAACTCTTCAATTTATAGCGTACCTTCTGATTTACAAAACAAACAAGTTAAAACTTTCAACAACGGATCTCTTGGTTCTGGCATCGATGAAGAACGCAGCTCTGAGCCAGATCGGAAGAGCACACGGA
+
CCCGGGGGGGGGGGGGGGGGGGGGGGGGGGGGGGGGGGGGGGGGGGGGGGGGGGGGGGGGGGGGGGGGGGGGGGGGGGGGGGGGGGGGGGGGGGGGGGGGGGGGGGGGGGGGGGGGGGGGGGGGGGGGGGGGGGGGGGGEGGGGGGGGGGGGGGGGGDGGGGGGGGGGGGGGGGGGGGGGGGGCGGGGGGGGGGGGGGGGGGGGGGGGGGGGGGGGGGFFGGGGGGGGGGGGGGGGFGGGGGGFFG7CFFFGGGGCGCDGGFGFFGGFGFFGFGFGFFFGFFFFGF>DDFFFFFF:7:(##
@M06045:235:000000000-JCY5N:1:1101:4469:8280 1:N:0:CTCAGA
GGAAGACTTGGTCATTTAGAGGAAGTAAAAGTCGTAACAAGGTTTCCGTAGGTGAACCTGCGGAAGGATCATTATCAAAAGTCAAGTCGGGGGCTGTAAAGCTCTCGTCTACACCCATGTCTTTTGCGTACTCTTGTTTCCTCGGTGGCGCAAGCTGCCGATTGGACAAACCAAAACCTTTTTTGTAATTGCAATCAGCGTCTGAAAATAATCTAATTATTTACAACTTTCAACAACGGATCTCTTGGTTCTGGCATCGATGAAGAACGCAGCTCTGAGCCAGATCGGAAGAGCACACGAA
+
CCCGGGGGGGGGGGAFFGFGGGGGGFGGGGGGGGGGFGFFFGGGGGGGGGGGGGGFGGGGGGGGGGGGDFFGGGGGGGGGGGGGGGGGGGGGGGGGGGGGGGGGGGGGEGGGGGGGGGGGGGGGGGGGGGGGGGGGGGGGGGGGGG7@FEGGGCGGGDFGGGGGGGGDFGGGGGGGGGGGGGGGGGCFGGGGFGGGGGGGGGGGFGGGGGGGGFFGGGFFFGFGGGGGGGFGGGGGGGCCEGFGGGGGGGGGGGGGFFG6CGGGGGFGDFFGFFFDFFFFF4>4CFFBE>BFFFFF06,##
@M06045:235:000000000-JCY5N:1:1101:28049:8282 1:N:0:CTCAGA
GGAAGACTTGGTCATTTAGAGGAAGTAAAAGTCGTAACAAGGTCTCCGTTGGTGAACCAGCGGAGGGATCATTACCGAGTTATTACTCCAAACCCTTTGTGAACCTTACCTTTTTGTTGCTCGGCGCACCGCGGGCCGCGGCTTCGGCCCGTCCCGCAGCGCGCCAGAGGACCCAACTCTTCAATTTATAGCGTACCTTCTGATTTACAAAACAAACAAGTTAAAACTTTCAACAACGGATCTCTTGGTTCTGGCATCGATGAAGAACGCAGCTCTGAGGTAGATCGGAAGAGCACACCTC
+
CCCGGGGFGGGGGGGGGGGGGGGGGGGGGGGGGGGGGGGGGGGGFGGGGGGGGGEFFGGGGGGGGGGGGGGGGGGGGGGGGGGGGGGGGGDGGGGGGGGGGGGGGGGGGGGGGGGGGGGGGGEEEGGGGGGGGGEGGGGGGGGGGGGGGGGGGGGGG*=FFDGGGGGGGGCFGGFGGGGGGG79FFGGGGGGGGGGGCFGGGGGGGGGGGGGGGGGGGGFFGCGGGGGGGGGGGGDGGGDC3CFFGGGGGGGGGDFFGGF7:CDCFDGCEEDB76>9FFG:@?F773:BF3<;F?FB6(##
@M06045:235:000000000-JCY5N:1:1101:22188:8298 1:N:0:CTCAGA
GGAAGACTTGGTCATTTAGAGGAAGTAAAAGTCGTAACAAGGTCTCCGTTGGTGAACCAGCGGAGGGATCATTACAGAGTTATTTCAAAACTCCCAAACCCATGTGAACTTACCTTTTGTTGCCTCGGCAGGGCCTATCGGGGTCGTCACGGCTCCGGTGGTGGCCTGCCGGTGGTCCACTAAACTCTTGTTATTATTATGGCACTCTGAGTTATATCAAACTAAATAAGTTAAAACTTTCAACAACGGATCTCTTGGTTCTGGCATCGATGAAGAACGCAGCTCTGAGGCAGATCGGAAA
+
CCCGGGGGGGGGGGGGGGGGGGGGGGGGGGGGGGGGGGGGGGGGGGGGGGGGGGGGGGGGGGGGGGGGGGGGGGGGGGGGGGGGGGGGGGGGGGGGGGGGGGGGGGGGGGGGGGGGGGGGGGGGGGGGGGGGGGGGGGGGGGGGGGGGGGGGGGGGGGGGGGGGGGGGGGGGGGGGGGGGGGCGGGGGGGGGGGGGGG@GGFGGGGGGGGGGGGGGGGGGGGGGGFGGGGGGGGGGGGGGGGGFGGGGGGGGGGGGGGGCGGGFGGGGGFFGFGFGFFFGFFFFGFFFFFFE>FDFFB1##
@M06045:235:000000000-JCY5N:1:1101:27251:8300 1:N:0:CTCAGA
GGAAGACTTGGTCATTTAGAGGAAGTAAAAGTCGTAACAAGGTCTCCGTTGGTGAACCAGCGGAGGGATCATTACCGAGTTATTACTCCAAACCCTTTGTGAACCTTACCTTTTTGTTGCTCGGCGCACCGCGGGCCGCGGCTTCGGCCCGTCCCGCAGCGCGCCAGAGGACCCAACTCTTCAATTTATAGCGTACCTTCTGATTTACAAAACAAACAAGTTAAAACTTTCAACAACGGATCTCTTGGTTCTGGCATCGATGAAGAACGCAGCTCTGAGGCAGATCGGAAGAGCACACGAG
+
CCCGGGGGGGGGGGGGGGGGGGGGGGGGGGGGGGGGGGGGGGGGGGGGGGGGGGGGGGGGGGGGGGGGGGGGGGGGGGGGGGGGGGGGGGGFGGGGGGGFGGGGGGGGGGGGGGGGGGGGGGGGGGGGGGGGGGGGGGGGGGGGGGGGGGGGGGGGGGGGGGGGGGGGGGGGGGGGGGGGGGFGGGGGGGGGGGGGGGGGGGGGGGGGGGGGGGGGGGGGGGGGGGGGGGGGGGGGGGGGGGCEFDCGGGGGGGGGGGGGFDFGGGGGGFF<BCFGF=FGFFFFGFFFFFFFFFFFFF(##
@M06045:235:000000000-JCY5N:1:1101:20469:8356 1:N:0:CTCAGA
GGAAGACTTGGTCATTTAGAGGAAGTAAAAGTCGTAACAAGGTCTCCGTTGGTGAACCAGCGGAGGGATCATTACAGAGTTGCAAAACTCCCTAAACCATTGTGAACGTTACCTAAACCGTTGCTTCGGCGGGCGGCCCGGGTCCTTCCCGGCGCCCCCCGGCCCTCGCGGGCGCCCGCCGGAGGTAAACCAAACTATTGCATTAATGGCCTCTCTGAGTCTTCTGTACTGAATAAGTCAAAACTTTCAACAACGGATCTCTTGGTTCTGGCATCGATGAAGAACGCAGTTCTGAGCGGTC
+
CCCGGGGGGGGGGGGGGGGGGGGGGGGGGGGGGGGGGGGGGGGGGGGGGGGGGGGGGGGGGGGGGGGGGGGGGGGGGGGGGGGGGGGGGGGGGGGGGGGGGGGGGGGGGGGGGGGGGGGGGGGGGGGGGGGGGGGGGGGGGGGGGGGGGGGGGGGGGGGGGGGGGGGGGGGGGGGGGGGGGGGGG?FGGGGGGGGGGGGGGGGGGGGGGGGGGGGGGGGGGGGGGGGGGGGGGGFGGGFGGGGGGGGGCFGGGGGEGDDEFGGGGGGGGFFGFGFGFFFGFFFFFE@EF@FFFBDFB>(##
@M06045:235:000000000-JCY5N:1:1101:16439:8388 1:N:0:CTCAGA
GGAAGACTTGGTCATTTAGAGGAAGTAAAAGTCGTAACAAGGTTTCCGTAGGTGAACCTGCGGAAGGATCATTACCGAGTGCGGGCCCTCGCGGCCCAACCTCCCACCCTTGTCTCTATACACCTGTTGCTTTGGCGGGCCCACCGGGGCCACCTGGTCGCCGGGGGACGCACGTCTCCGGGCCCGCGCCCGCCGAAGCGCTCTGTGAACCCTGATGAAGATGGGCTGTCTGAGTACTGTGGAAATTGTCAAAACTTTCAACAATGGATCTCTTGGTTCCGGCATCGATGAAGAACGCAAC
+
CCCGGGGGGGGGGGGGGGGGGGGGGGGGGGGGGGGGGGGGGGGGGGGGGGGGGGGGGGGGGGGGGGGGGGGGGGGGGGGGGGGGGGGGGGGGGGGGGGGGGGGGGGGGGGGGGGGGGGGGGGGGGGGGGGGGGGGGGGGGGGGGGGGGGGGGGGGGGGGGGGGGGGGGGGGGGGGGGGGGGGGGGGGGGGGGGGGGGGGGGEGGGGGGGGGGGGGGGGGGGGGGGGGGGGGGGGGGGGGGGGFGDCGG7FFGGGGGGGGFGGGGGCFFF?7C@FFGFFFGFFD:DFD?F?=FFFFF;01##
@M06045:235:000000000-JCY5N:1:1101:10538:8393 1:N:0:CTCAGA
GGAAGACTTGGTCATTTAGAGGAAGTAAAAGTCGTAACAAGGTTTCCGTAGGTGAACCTGCGGAAGGATCATTCATAATTGAGTGTTTTATGGCACTCTTTAAAAAAATCCATATCCACCTTGTGTGCAACGTTTTTGAACTCTCTCTGGCATTAAAAAGCCAAGAGGGTTTGATTAACTTAACACCTTTAAAGCAGTTTGTCTGAATATCTATTTCTGAATAAACATAATTCAAAAATACAACTTTCAACAACGGATCTCTTGGCTCTCGCATCGATGAAGAACGCAGCTCTGAGCGAGA
+
CCCGGCFGGGGGGGGGGGGGGGGGGGGGGGGGGGGGGGGGGGGGGGGGGGGGGGGGGGGGGGGGGGGGGGGGGGFGFGEGGGGFGGGFFF9EFG8DGFDFGGGE?<CGGGGEFCFGGGGGGGGGFFEGGGGGFFGGGGGGGGG<FFGGGGGGGGGGEGGEFCGFGFGF7=FFFGDGGGGGAEFCDGGFDFFGG;BF8DEDFGFFG,>CFEEEGGFFGGFFCE:ADFFFC9EEGGGGGGGF,;EGGGGFFFCGFCGE44C,+4=C4C6FFF5D>CE5AFFC6FFFGBDDE356FF447>(##
@M06045:235:000000000-JCY5N:1:1101:17184:8393 1:N:0:CTCAGA
GGAAGACTTGGTCATTTAGAGGAAGTAAAAGTCGTAACAAGGTCTCCGTTGGTGAACCAGCGGAGGGATCATTACCGAGTTTACAACTCCCAAACCCCTGTGAACATACCTATACGTTGCCTCGGCGGATCAGCCCGCGCCCCGTAAAAAGGGACGGCCCGCCCGAGGACCCCTAAACTCTGTTTTTAGTGGAACTTCTGAGTAAAACAAACAAATAAATCAAAACTTTCAACAACGGATCTCTTGGTTCTGGCATCGATGAAGAACGCAGCTCTGAGTAAGATCGGAAGAGCACACGTCG
+
CCCGGGGGGGGGGGGGGGGGGGGGGGGGGGGGGGGGGGGGGGGGGGGGGGGGGGGGGGGGGGGGGGGGGGGGGGGGGGGGGGGGGGGGGGGGGGGGGGGGGGGGGGGGGGGGGGGGGGGGGGGGGGGGGGGGGGGGGGGGGGGGGGGGGGGGGGGGGGGGGGGGGGGGGGGGGGGGGGGGGGFGGGGGGGGGGGGGGGGGGGGGGGGGGGGGGGGGGCGGGGGGGGGGGGGGGGGGGGGDGGGGGGGGGCFFFFGGGGGGGGGGGGGGGFFGFGFD?FFGFFFFGFFDEFFFFFBFFF4##
@M06045:235:000000000-JCY5N:1:1101:3085:8421 1:N:0:CTCAGA
GGAAGACTTGGTCATTTAGAGGAAGTAAAAGTCGTAACAAGGTCTCCGTTGGTGAACCAGCGGAGGGATCATTATTGAGTTCTAAACAACTCCCAAACCCATGTGAACATACCTTTTGTTGCTTCGGCGGGATCGCCCCGGGTGCCGGTTCGTCCGCGCCCCGGAGTCAGGCGCCCGCCAGAGGACCTAAACTCTGTCGTTTAGTGGTATTTCTGAGTGGATTATCAAATAATCAAAACTTTCAACAACGGATCTCTTGGTTCTGGCATCGATGAAGAACGCAGCTCTGAGTGAGATCGTA
+
CCCGGGGGGGFGGFGGGGGGGGGCGGGGGGGGGGGGGGGGGGGGGGGGFGGGGGFGGGGGGGGGGGEEGGGGGGFGAFGFGGGGGGGGGGGDGGGGGGGGEGGGGDGGGGGGGGGGGGGC8FFGGGGGGGGGGGGGC>FGGGGGGGGGGDGGGGGGGGGDGGGECGEEEG7CFGEGGGGGGGGGGGGGGDFFGGGGGGG;CFGFGGGGGGGGGFGGGGGGFGGFGCFGGFG7EFGGFGGGGGC?FFDGGGGGGGGGDGFGGGFGGGGGGFFGFFFGFFFGFFFFGFFFFFFFFF?B<?2##
@M06045:235:000000000-JCY5N:1:1101:20369:8450 1:N:0:CTCAGA
GGAAGACTTGGTCATTTAGAGGAAGTAAAAGTCGTAACAAGGTCTCCGTTGGTGAACCAGCGGAGGGATCATTACCGAGTTATACAACTCCCAAACCCACTGTGAACCTTACCTCAGTTGCCTCGGCGGGACCGCCCCGGCCGCCGCGCAAGCGGCGCCGGACTCCAAGGCGCCCGCCGCAGGGACCCAAAACTCTTTTGCATTACGCCCAACGGCGGGAATTTTTTTCTCTGAGTGCATAAGCAAAACAAATGAATCAAAACTTTCAACAACGGATCTCTTGGTTCTGGCATCGATGATC
+
CCCGGGGGGGGGGGGGGGGGGGGGGGGGGGGGGGGGGGGGGGGGGGGGGGGGGGGGGGGGGGGDGGGGGGGGGGGGGGGGGGGGGGGGGFDFGGGGGGGGGGGGGGGGGGGGGGGGGGGGGGGGGGGGGGGGGGGGGGGGGGGGGGGGGGGGGGGGGGGGGGGGGGGGGGGGGGGGGGGGGGGGGGGGGGGGGGGGGGGGGGFGGGGGGGGGGGGGGGGCCFEGGGGGGCGGFFFFGG7CCFGGGGGFFGGGGGGGCC7FCGGGGFGGGFFD@D3C5B?CFFF@FFFFFFFFFFF44A<##
@M06045:235:000000000-JCY5N:1:1101:17348:8452 1:N:0:CTCAGA
GGAAGACTTGGTCATTTAGAGGAAGTAAAAGTCGTAACAAGGTCTCCGTTGGTGAACCAGCGGAGGGATCATTACCGAGTTTACAACTCCCAAACCCCTGTGAACATACCTATACGTTGCCTCGGCGGATCAGCCCGCGCCCCGTAAAAAGGGACGGCCCGCCCGAGGACCCCTAAACTCTGTTTTTAGTGGAACTTCTGAGTAAAACAAACAAATAAATCAAAACTTTCAACAACGGATCTCTTGGTCCTGGCATCGATGAAGAACGCAGCTCTGAGGGAGATCGGAAGAGCACACGGAC
+
CCCGGGGGGGGGGGGGGGGGGGGGGGGGGGGGGGGGGGGGGGGGGGGGGGGGGGGGGGGGGGGGGGGGGGGGGGGGGGGGGGGGGGGGGGGGGGGGGGGGGGGGGGGGGGGGGGGGGGGGGGGGGGGGGGGGGGGGGGGGGGGGEGGGGGGGGGGGGGGGGGGGGGGGGGGGGGGGGGGGGGGGGGGGGGGGGGGGGGGGFGGGGGGGGGGGFFGGGGGGGGGGGGGGGGGGGGGGGGGDGFFFGFGGGGGGGGGGGGGGGGGGGGGGGFFGFG=CFFFDEE>FDFFEFDFF@F?FFF(##
@M06045:235:000000000-JCY5N:1:1101:24750:8454 1:N:0:CTCAGA
GGAAGACTTGGTCATTTAGAGGAAGTAAAAGTCGTAACAAGGTTTCCGTAGGTGAACCTGCGGAAGGATCATTCATAATTGAGTGTTTTATGGCACTCTTTAAAAAAATCCATATCCACCTTGTGTGCAATGTTTTTGGACTCTCTGTACGTTGATATCCCTTTGGGTCCGATAGGACTTTAGGGGAAGGAAAACCTTAAGAGGGTTTGATTAACTTAACACCTTTAAAGCAGTTTGTCTGAATATCTATTTCTGAATAAACATAATTCAAAAATACAACTTTCAACAACGGATCTCTTAC
+
CCCGGGGGGGGGGGGGGGGGGGGGGGGGGGGGGGGGGGGGGGGGGGGGGGGGGGGGGGGGGGGGGGGGGGGGGGGGGGGGGGGGGGGGGGGGGGGGGGGGGGGGGGGGGGGGGGGGGGGGGGGGGGGGGGGGGGGGGGGGGGGGGGGGGGGGGGGGGGGGGGGGGGGGGGGGGGGGGGGGGGGGGGGGGGGGGGGGGGGGGGGGGGGGGGGGGGGGGGGGGGGGGGGGGGGGFGGGGGGGGGGGGGGGGGGFGGGGGGGGGGGGGGGGGFFDFGFCFFFGFFFFGFFFFFFFE>BFFFF##
@M06045:235:000000000-JCY5N:1:1101:14974:8460 1:N:0:CTCAGA
GGAAGACTTGGTCATTTAGAGGAAGTAAAAGTCGTAACAAGGTCTCCGTTGGTGAACCAGCGGAGGGATCATTACAGAGTTGCAAAACTCCCAAACCATTGTGAACGTTACCTAAACCGTTGCTTCGGCGGGCGGCCCGGGTCCTTCCCGGCGCCCCTCGGCCCTCGCGGGCGCCCGCCGGAGGAAAACCAAACTATTGCATTGTATGGCCTCTCTGAGTCTTCTGTACTGAATAAGTCAAAACTTTCAACAACGGATCTCTTGGTTCTGGCATCAATGAAGAACGCCAGCTCTGAGGGCC
+
CCCGGGGGGGGGGGGGGGGGGGGGGGGGGGGGGGGGGGGGGGGGGGGGGGGGGGGGGGGGGGGGGGGGGGGGGGGGGGGGGGGGGGGGGGGGGGGGGGGGGGGGGGGGGGGGGGGGGGGGGGGGGGGGGGGGGGGGGGGGGGGGGGGGGGGGGGGGGGGGGGGGGGGGGGGGGGGGGGGGGGGGGGGGGGGGGGGGGGGGGGGGGGGGGGGGGFGGGGGGGGGGGGGGGG:FGGGGGGGGGGGGGGGGGGGGGGCGD3DCGGGGG7FGGFFGFGFGFFFFFFFFCBBEFFFFFFBFABF##
@M06045:235:000000000-JCY5N:1:1101:13966:8463 1:N:0:CTCAGA
GGAAGACTTGGTCATTTAGAGGAAGTAAAAGTCGTAACAAGGTTTCCGTAGGTGAACCTGCGGAAGGATCATTACCTAGAGTATTGTAGGCTTTGTCCTGCTGTCTCTTACCCATGTTTTTTGAGTACTTACGTTTCCTCGGCGGGTTCGCCCGCCGATTGGACAATTTAAACCCATTGCAGTTGCAATCAGCGTCTGAAAAACTTTAATAGTTACAACTTTCAACAACGGATCTCTTGGTTCTGGCATCGATGAAGAACGCAGCTCTGAGTGAGATCGGAAGAGCACACGTCTGAACTCC
+
CCCGGGGGGGGGGFGGGGGGGGGGGGGGGGGGGGGGGGGGGGGGGGGGGGGGGGGGGGGGGFGGGGGGGGGGGGGGGGGGGGGGGFGGGGGGGGGGGGGGGGGGGGGGGGGGGGFGGGGGGGGGGGGGGGGGGGGGGGGGGGGGGGFGGGGEGGGGGFGGGGGGGFDFGGGGGGGGGGGGGGGGGGGGGGGEGGEGDGGGGGGGGGGGGGGGGGGGGGGGGGGGGGGGGGGDGGGFGGGGGGGGGGGGGGGGGGGGGGGGGGGGGGGFGFFFFGFCFFFGFFFFGFFFFFFFFFFFAF)##
@M06045:235:000000000-JCY5N:1:1101:26776:8468 1:N:0:CTCAGA
GGAAGACTTGGTCATTTAGAGGAAGTAAAAGTCGTAACAAGGTTTCCGTAGGTGAACCTGCGGAAGGATCATTATCAAAACAGCGGACTTCGGTCCTTGCTGCACCCTTGTCTTTTGCGTACCGTATGTTTCCTCGGCGGGCTTGCCTGCCGGTTGGACAATATCAAACCTTTTTGTAGTTGCAATCAGCGTCAGAAAACAAATAATAATTACAACTTTCAACAACGGATCTCTTGGTTCTGGCATCGATGAAGAACGCAGCTCTGAGGTAGATCGGAAGAGCACACGTCTGAACTCCAAC
+
CCCGGGGFE<FFGGFGGGGGGFFGFFFFGGGDFGGFEFGF?<FFGGGGFE@FGGFGG@FFGGGEGGGGGFEFFGGGFFGGGGFCGDGGGGGGGGGGGGAFGGGFGGGGGGEFGGGFGGGGGGGGGGGFFGGGGGGGCFGGCGGG7BEGFGFGDFEGCCFCGGGCGCFGEDECGGFGGGGGGGGCCCFGDGGEGGGFGGG?FGGGFGGGFGCFFGGGGC;9CFFGGGG=8EGF9CGCEFCGFG77FCG5>7DFGGGGGCD7>D4CF*:>D??FFGFCEFECFF:FC5;@5>:FBFFFA?0##
@M06045:235:000000000-JCY5N:1:1101:14653:8480 1:N:0:CTCAGA
GGAAGACTTGGTCATTTAGAGGAAGTAAAAGTCGTAACAAGGTCTCCGTTGGTGAACCAGCGGAGGGATCATTACCGAGTTATTACTCCAAACCCTTTGTGAACCTTACCTTTTTGTTGCTCGGCGCACCGCGGGCCGCGGCTTCGGCCCGTCCCGCAGCGCGCCAGAGGACCCAACTCTTCAATTTATAGCGTACCTTCTGATTTACAAAACAAATAAGTTAAAACTTTCAACAACGGATCTCTTGGTTCTGGCATCGATGAAGAACGCAGCTCTGAGCTAGATCGGAAGGAGCACACAC
+
CCCGGGGGGGGGGGGGGGGGGGGGGGGGGGGGGGGGGGGGGGGGGGGGGGGGGGGGGGGGGGGGGGGGGGGGGGGGGGGGGGGGGGGGGGGGGGGGGGGGGGGGGGGGGGGGGGGGGGGGGGGGGGGGGGGGGGGGGGGGGGGGGGGGGGGGGGGGGGGGGGGGGGGGGGGGGGGGGGGGGGGGGGGGGGGGGGGGGGGGGGGGGGGGGGGGGGGGGFGGGGGGGGGGGGGGGGGGGGGGGGGGGGGGGGGGGGGGGGGGGGGGGGGGGFDGFFFGB4@FFFFFFFFF:BFFFFFF?F6##
@M06045:235:000000000-JCY5N:1:1101:11898:8485 1:N:0:CTCAGA
GGAAGACTTGGTCATTTAGAGGAAGTAAAAGTCGTAACAAGGTCTCCGTTGGTGAACCAGCGGAGGGATCATTACTGAGTGTTTTTTCCAACCTCATAACCCTATGTGAACCTTTATACCACGTTGCTTCGGCGGCGCGTTTCCCCCCCCGCGGGGGGCGTGCCCGCCGGCGATATCCAGTCTCTCAGTCAAGAACCGACGTTACTTCTGAGTGTTCTAAGCGAACTGTTAAAACTTTCAACAACGGATCTCTTGGTTCCAGCATCGATGAAGAACGCAGCTCTGAGTCAGATCGGAAGGC
+
CCCGGGGGGGGGGGGGGGGGGGGGGGGGGGGGGGGGGGGGGGGGGGGGGGGGGGGGGGGGGGGGGGGGGGGGGGGGGGGGGGGGGGGGGGGGGGGGGGGGGGGGGGGGGGGGGGGGGGGGGGGGGGGGGGGGGGGGGGGGGGGGGGGGGGGGGGGDGGGGGGGGGGGGGGGGGGGGGGGGGGFGCGGGGGGGGGGGGGGGGGGGGGGGGGGGGGGGGGGGGGGGGGGGGGGGGGGGGGGGFFGGGGDEDGGCGGGFGGGGGGGGGGGGG?4DFGFGEB:CD5<FG4BFF???F??FFF(##
@M06045:235:000000000-JCY5N:1:1101:23204:8511 1:N:0:CTCAGA
GGAAGACTTGGTCATTTAGAGGAAGTAAAAGTCGTAACAAGGTCTCCGTTGGTGAACCAGCGGAGGGATCATTACCGAGTTTACAACTCCCAAACCATTGTGAACCTTACCTTTTCGTTGCTTCGGCGGGATCGCCCCGGGCGCCATCGCGTGCCCCGGAACCAGGCGCCCGCCGGGGGACCTAGACTCTGTCGTATAGTGGTATTTCTGAGTGGATTATCAAATAATCAAAACTTTCAACAACGGATCTCTTGGTTCTGGCATCGATGAAGAACGCAGCTCTGAGTAAGATCGGAAGAGC
+
CCCGGGGGGGGGGGGGGGGGGGGGGGGGGGGGGGGGGGGGGGGGGGGGGGGGGGGGGGGGGGGGGGGGGGGGGGGGGGGGGGGGGGGGGGGGGGGGGGGGGGGGGGGGGGGGGGGGGGGGGGGGGGGGGGGGGGGGGGGGGGGGGGGGGGGGGGGGGGGGGGGGGGGGGGGGGGGGGGGGGGGGGGGFGGGGGGEG6@FGGGGGGGGGGGCFGGGFGGGGGGGGFFGCCFGG78FFGGGGGGGGGGGGGGGGGGGFC>FFGGGGGGGGGFFGFG@GFFFD?FFFGFFFFBFFFFFFFF1##
@M06045:235:000000000-JCY5N:1:1101:11636:8527 1:N:0:CTCAGA
GGAAGACTTGGTCATTTAGAGGAAGTAAAAGTCGTAACAAGGTTTCCGTAGGTGAACCTGCGGAAGGATCATTAGTGATTGCCTTTATAGGCTTATAACTATATCCACTTACACCTGTGAACTGTTCTACTACTTGACGCAAGTCGAGTATTTTTACAAACAATGTGTAATGAACGTCGTTTTATTATAACAAAATAAAACTTTCAACAACGGATCTCTTGGCTCTCGCATCGATGAAGAACGCAGCTCTGAGTGAGATCGGAAGAGCACACGTCTGAACTCCAGTCACCTCAGAATCTAT
+
CCCGGGGGGGGGGGGGGGGGGGGGGGGGGGGGGGGGGGGGGGGGGGGGGGGGGGGGGGGGGGGGGGGGGGGGGGGGGGGFGGGGGGGGGGGGGGGGGGGGGGGGGGGGGGGGGGGGGGGGGGGGGGGGGGGGGGGGGGGGGGGGGGGGGGGGGGGGGGGGGGGGGGGGGGGGGGGGGGGGGGGGGGGGGGGGGGGGGGGGGGGGGGGGGGGGGGGGGGGGGGFGGGGGGGEGEGGGGGGGGGGGGGGGGGG=C@FGFGGGGGDDDGGFFFFGFGFGFCFFCFAFGFFFFAFFFF>4<4-##
@M06045:235:000000000-JCY5N:1:1101:6266:8547 1:N:0:CTCAGA
GGAAGACTTGGTCATTTAGAGGAAGTAAAAGTCGTAACAAGGTTTCCGTAGGTGAACCTGCGGAAGGATCATTCATAATTGAGTGTTTTATGGCACTCTTTAAAAAAATCCATATCCACCTTGTGTGCAACGTTTTTGAACTCTCTGGCATTAAAAAGCCAAGAGGGTTTGATTAACTTAACACCTTTAAAGCAGTTTGTCTGAATATCTATTTCTGAATAAACATAATTCAAAAATACAACTTTCAACAACGGATCTCTTGGCTCTCGCATCGATGAAGAACGCAGCTCTGAGTTAGATG
+
CCCGGGGGGGGGGGGGGGGFGGGGGGGGGGGGGGGGGGGGGGGGGGGGGGGEGGGGGGGGGGGGGGGGGGGGGGGGGGGGGGGGGGGGGFGGGGGGGGGGGGGGGGGGGGGGGGGGGGGGGGGGGGGGGGGGGGGGGGGGGGGGGGGGGGGGGGGGGGGGGGGGGGGGGGGGGGGGGGGGGGGGGGGGGGGGFGGGGGGGGGGGGGGGGGGGGGGGGGGGGGGFGGGGGGGGGGGGGGGGGGGGGGGGGGGGGGGGGGGGGGGGFGGGGFFGFGFGFFFFFFFFDFFEFFFFFFFFFF2##
@M06045:235:000000000-JCY5N:1:1101:18136:8574 1:N:0:CTCAGA
GGAAGACTTGGTCATTTAGAGGAAGTAAAAGTCGTAACAAGGTTTCCGTAGGTGAACCTGCGGAAGGATCATTCATAATAAGTGTTTTATGGCACTTTTTAAATCCATATCCACCTTGTGTGCAATGTCAGTCGATCTTCTTCATGGAGATCGACCAAACATCAACCTTTATTTTTTAACTCTTTGTCTGAAAAATATTATGAATAAACAATTCAAAATACAACTTTCAACAACGGATCTCTTGGCTCTCGCATCGATGAAGAACGCAGCTCTGAGAGAGATCGGAAGAGCACACGTCTAC
+
CCCGGGGGGGGGGGGGGGGGGGGGGGGGGGGGGGGGGGGGGGGGGGGGGGGGGGGGGGGGGGGGGGGGGGGGGGGGGGGGGGGGGGGGGGGGGGGGGGGGGGGGGGGGGGGGGGGGGGGGGGGGGGGGGGGGGGGGGGGGGGGGGGGGGGGGGGGGGFGGGGGGGGGGGGGGGGGGGGGGGGGGGGGGGGGGGGGGGGGGGGGGGGGGGGGGGGGGFGGGGGGGGGGGGGGGGGGGGGGGGGGGGGGGGGGGGCGGGGGGGGGGFGGGGFFGFGFGFFFGFFFFGFFFFFFFFFFFBB8##
@M06045:235:000000000-JCY5N:1:1101:28099:8574 1:N:0:CTCAGA
GGAAGACTTGGTCATTTAGAGGAAGTAAAAGTCGTAACAAGGTCTCCGTTGGTGAACCAGCGGAGGGATCATTACAGAGTTGCAAAACTCCCTAAACCATTGTGAACGTTACCTTCAAACCGTTGCTTCGGCGGGCGGCCCGGGTCCGCCCGGTGCCCCCTGGCCCCCTAGCGGGGCGCCCGCCGGAGGAAACCCAACTCTTGATTATTATGGCCTCTCTGAGTCTTCTGTACTGAATAAGTCAAAACTTTCAACAACGGATCTCTTGGTTCTGGCATCGATGAAGAACGCAGCTCTGACT
+
CCCGGGGGGGGGGGGGGGGGGGGGGGGGGGGGGGGGGGGGGGGGGGGGGGGGGGGGGGGGGGGGGGGGGGGGGGGGGGGGGGGGGGGGGGGGGGGGGGGGGGGGGGGGGGGGGGGGGGGGGGGGGGGGGGGGGGGGGGGGGGGGGGGGGGGGGGGGGGGGGGGGGGGGG7FGGGGGGGGGGGGGGGGGGGGGGGGGGGGGGGGFGGGGGGGGGGGGGGGGGFGGGGGGGGGGGGGFGFGFGGGGGGGGGGGGGGGGGGGGG:DCGGGGGFFFFFFGFFFGFFFFFFFFFEEE@D<FFA5##
@M06045:235:000000000-JCY5N:1:1101:20561:8575 1:N:0:CTCAGA
GGAAGACTTGGTCATTTAGAGGAAGTAAAAGTCGTAACAAGGTTTCCGTAGGTGAACCTGCGGAAGGATCATTACCGTAGGGGGGCTAACCCCCCCCCTTCGAGATAGCACCCTTGATTTTCGAGTACCTTCTGTTTCTTCGGCGGGCCCGCCCGCCGGTGGACAAACTCAAACCCTTTATTGCAATAGCAGTACTCTGATAAACAAAACAAAAAGTCAAAACTTTCAACAACGGATCTCTTGGTTCTGGCATCGATGAAGAACGCAGCTCTGAGCCAGATCGGAAGAGCACACGTCTGGT
+
CCCGGGGGGGGEFGGGGGGFFGFGGGGGGGGG<FGGGEGGGGGGFFGGGGCGFFFFGGGGFGGGGGGFCGEEFGGGGGGBGEGGGG@FF8FCFGGECECCGB:F@FCFFGGGGF8FG@FGFFCCEGCFCGGGCFBFGGGGFFFGFE:CEGGGEGGGGG51:CGGCECG+<<FGGGCEC<<<FF@FEGC?9C9CCCEFF@CFCGFFFGCFGC85*CE0A@<0CE6FFGFFGGGGEGEE*+0A>+?CFFFGCFGGGDFFGGC*7977DGCG:6DFF?*89F*=FF>G::>FF?)076@??0##
@M06045:235:000000000-JCY5N:1:1101:20096:8582 1:N:0:CTCAGA
GGAAGACTTGGTCATTTAGAGGAAGTAAAAGTCGTAACAAGGTCTCCGTTGGTGAACCAGCGGAGGGATCATTACTGAGTACTACACTCTCTACCCTTTGTGAACTATTATACCTGTTGCTTCGGCGGCGCCCGCAAGGGTGCCCGCCGGTCTCATCAGAATCTCTGTTTTCGAACCCGACGATACTTCTGAGTGTTCTTAGCGAACTGTCAAAACTTTTAACAACGGATCTCTTGGCCCCAGCATCGATGAAGAACGCAGCTCTGAGTCAGATCGGAAGAGCACACGTCTGAACTCCAGG
+
CCCGGGGGGGGGGGGGGGGGGGGGGGGGGGGGGGGGGGGGGGGGGGGGGGGGGGGGGGGGGGGGGGGGGGGGGGGGGGGGGGGGGGGGGGGGGGGGGGGGGGGGGGGGGGGGGGGGGGGGGGGGGGGGGGGGGGGGGGGGGGGGGGGGGGGGGGGGGGGGGGGGGGGGGGGGGGGGGGGGGGGGGGGGGGGGGGGGGGGGGGGGGGGGGGGGGGGGGGGGGGGGGGGGGGGGGGGGGGFFGGGGGGGGGGGGGGGGGGGGGGGGGGGGGFFGFF@FFFFGFFFFFFFDFFFFB4?FFF)##
@M06045:235:000000000-JCY5N:1:1101:10096:8586 1:N:0:CTCAGA
GGAAGACTTGGTCATTTAGAGGAAGTAAAAGTCGTAACAAGGTCTCCGTTGGTGAACCAGCGGAGGGATCATTACCGAGTTATACAACTCATCAACCCTGTGAACATACCTAAAACGTTGCTTCGGCGGGAACAGACGGCCCTGTAACAACGGGCCGCCCCCGCCAGAGGACCCCTAACTCTGTTTTTATAATGTTTTTCTGAGTAAACAAGCAAATAAATTAAAACTTTCAACAATGGATCTCTTGGCTCTGGCATCGATGAAGAACGCAGCTCTGAGCTAGATCGGAAGAGCACACGGC
+
CCCGGGGGGGGGGGGGGGGGGGGGGGGGGGGGGGGGGGGGGGGGGGGGFGGGGGGGGGGGGGGGGGGGGGGGGGGGGGGGGGGGGGGGGGGGGGGGGGGGGGGGGGGGGFGGGGGGGGGFFGGGDGGGGGGGGGGGGCDCGGGFGGGGGGGGF7FGFGGGGGGGGGGGGGGGGGGGGFGGGGGFGFGGGGGGGGGGFEGGFCFGGD?FGGGGGGGFFGGGFGGGGGGGGGGGGGGGGGCCGGGGGGGFFDGFG6CG><DGGGGGCCFFDBFCB5@GFF?C*=FFGF@>DD:>F::F?1(##
@M06045:235:000000000-JCY5N:1:1101:11779:8602 1:N:0:CTCAGA
GGAAGACTTGGTCATTTAGAGGAAGTAAAAGTCGTAACAAGGTCTCCGTTGGTGAACCAGCGGAGGGATCATTACAGAGTTGCAAAACTCCCAAACCATTGTGAACGTTACCTTTAACCGTTGCTTCGGCGGGCGGCCCCGGGACCACTCCCGGGGCCCCTGGGCCCCCTAGCGGGGCGCCCGCCGGAGGTCACCTAACTCTTGATAATTTAAGGCCTCTCTGAGTCTTCTGTACTGAATAAGTCAAAACTTTCAACAACGGATCTCTTGGTTCTGGCATCGATGAAGAACGCAGCTCTCT
+
CCCGGGGGGGGGGGGGGGGGGGGGGGGGGGGGGGGGGGGGGGGGGGGGGGGGGGGGGGGGGGGGGGGGGGGGGGGGGGGGGGGGGGGGGGGGGGGGGGGGGGGGGGGGGGGGGGGGGGGGGGGGGGGGGGGGGGGGGGGGGGGGGGGGGGGGGGGGGGGGGGGGGGGGGGGGGGGGGGGGGGGGGGGGGGGGGGGGGGGGGGGGGGGGGGGGFGGGGGGGGGGGGGGGGGGGGGGGGGGGFGGFFGGFGFGGGGGGGGGGGGGDDGGGGFFGFFFCFFFGFFFFGFFFF?FFFFFF0?A##
@M06045:235:000000000-JCY5N:1:1101:9222:8613 1:N:0:CTCAGA
GGAAGACTTGGTCATTTAGAGGAAGTAAAAGTCGTAACAAGGTCTCCGTTGGTGAACCAGCGGAGGGATCATTACTGAGTGTTTTTTCCAACCTCGTAACCCTATGTGAACCTTTATACCACGTTGCTTCGGCGGCGCGTTTCCCCCCCCGCGGGGGGCGTGCCCGCCGGCGATATCCAGTCTCTCAGTCAAGAACCGACGTTACTTCTGAGTGTTCTAAGCGAACTGTTAAAACTTCCAACAACGGATCTCTTGGTTCCAGCATCGATGAAGAACGCAGCTCTGAGCCAGATCGGAAGAG
+
CCCGGGGGGGGGGGGGGGGGGGGGGGGGGGGGGGGGGGGGGGGGGGGGGGGGGGGGGGGGGGGGGGGGGGGGGGGGGGGGGGGGGGGG<FGGGGGGGGGGGGGGGGGGGGGGGGGGGGGGGGGGGGGGGGGGGGGGGGGGGGGGGGGGGGGGGGGGGGGGGGGGGGGGGGGGGGGGGGGGGGGGGGGGGGGGGGGGGGGGGGGGGGGGGGGGGGGGGGGGGGGGGGGGGGGGGGGGGGGGGGGGGGGGGGGGGGGGGGGGGGGGGGGGGFFFFG@FEBBGFFFFGFFFFFFFFFFFFF(##
@M06045:235:000000000-JCY5N:1:1101:18677:8659 1:N:0:CTCAGA
GGAAGACTTGGTCATTTAGAGGAAGTAAAAGTCGTAACAAGGTTTCCGTAGGTGAACCTGCGGAAGGATCATTACCTAGAGTATTGTAGGCTTTGTCCTGCTGTCTCTTACCCATGTTTTTTGAGTACTTACGTTTCCTCGGCGGGTTCGCCCGCCGATTGGACAATTTAAACCCATTGCAGTTGCAATCAGCGTCTGAAAAACTTTAATAGTTACAACTTTCAACAACGGATCTCTTGGTTCTGGCATCGATGAAGAACGCAGCTCTGAGTCAGATCGGAAGAGCACACGTCTGAACTCG
+
CCCGGGGGGGGGGGGGGGGGGGGGGGGGGGGGGGGGGGGFGGGGGGGGGGGGGGGGGGGGGGGGGGGGGGGGGGGGGGGGGGGGGGGGGGGGGGGGGGGGGGGGGGGGGGGGGGGGFGDGGGGGGGGGGGGGGGGGGGGGGGGGGGGGGGGGGGGGGGGGGGGGGGGGGGGGGGGGGGGGGGGGGGGGGGGGGGGGGGGGGGGGGGGGGGGGGGGGGGGGGGGGGGGGGGGGGGGGGGGGGGGGGFGGGGGGGGDGGGGGGGGGGGGGG==CFGFGFFFGDDEFGFFFFFFFFFFFFF)##
@M06045:235:000000000-JCY5N:1:1101:24230:8664 1:N:0:CTCAGA
GGAAGACTTGGTCATTTAGAGGAAGTAAAAGTCGTAACAAGGTTTCCGTAGGTGAACCTGCGGAAGGATCATTCATAATTGAGTGTTTTATGGCACTCTTTAAAAAAATCCATACCCACCTTGTGTGCAATGTTTTTGGACTCTCTGTACGTTGATATCCCTTTGGGTCCGATAGGACTTTAGGGGAAGGAAAACCTTAAGAGGGTTTGATTAACTTAACACCTTTAAAGCAGCTTGTCTGAATATCTATTTCTGAATAAACATAATTCAAAAATACAACTTTCAACAACGGATCTCTTGC
+
CCCGGGGGGGGGGGGGGGGGGGGGGGGGGGGGGGGGGGGGGGGGGGGGGGGGGGGGGGGGGGGGGGGGGGGGGGGGGGGGGGGGGGGGGGGGGGGGGGGGGGGGGGGGGGGGGGGGGGGGGGGGGGGGGGGGGGGGGGGGGGGGGGGGGGGGGGGGGGGGGGGGGGGGGGGGGGGGGGGGGGGGGGDGGGGGGGGGGGGGGGGGGGGGGFGGGGGGGGGGGGGGGGGGGGGGGGGGGFFG9DGFGGGGGGGGGGGGFGGGGGGGGGGGGFFFFGFGFFFGFFFFGFFFFFDFE>B?2<A##
@M06045:235:000000000-JCY5N:1:1101:11232:8677 1:N:0:CTCAGA
GGAAGACTTGGTCATTTAGAGGAAGTAAAAGTCGTAACAAGGTCTCCGTTGGTGAACCAGCGGAGGGATCATTACAGAGTTGAAAAACTCCCTAAACCATTGTGAACGTTACCCAAACCGTTGCTTCGGCGGGCGGCGCCCAGCGCCCCCCAGGCCCCCTCGCGGGGCGCCCGCCGGAGGTACCCCAAACCATTGATACTTTATGGCCTCTCTGAGTCTTCTGTACTGAATAAGTCAAAACTTTCAACAACGGATCTCTTGGTTCTGGCATCGATGAAGAACGCAGCTCTGAGTGAGATTA
+
CCCFGGGGGGGGGGGGGGGGGGGGGGGGGGGGGGGGGGGGGGGGGGGGFFGGGGGGGGGGGGGGGGGGGGGGGGGGGGGGGGGGGGGGGGGGGGGGGGGGGGGGGGGGGGGGGGGGGGGGGGGGGGGGGGGGGGGGGGGGGGGGGGGGGGGGGGGGGGGGGGGGGGGGGGGGGGGGGGGGGGGGGGGGGGGFGGCFGGGGGGGGGGGGG>@EFGGGGGGGGDCF9FGFFGGGGGFFGGGD6CGGGGGFFGGGGEGC*7>FGGGGGGGGGFFGEC:CFFFGFFE>DF35@696B7<FB2)##
@M06045:235:000000000-JCY5N:1:1101:6355:8695 1:N:0:CTCAGA
GGAAGACTTGGTCATTTAGAGGAAGTAAAAGTCGTAACAAGGTTTCCGTAGGTGAACCTGCGGAAGGATCATTACTGAGTGCGGGCTGCCTCCGGGCGCCCAACCTCCCACCCGTGAATACCTAACACTGTTGCTTCGGCGGGGAGCTCCCTCGGGGGCGAGCCGCCGGGGACTACTGAACTTCATGCCTGAGAGTGATGCAGTCTGAGTCTGAATATAAAATCAGTCAAAACTTTCAACAATGGATCTCTTGGTTCCGGCATCGATGAAGAACGCAGCTCTGAGAGAGATCGGAAGAGGG
+
CCCGGGGGGGGGGGGGGGGGGGGGGGGGGGGGGGGGGGGGGGGGGGGGGGGGGGGGGGGGGGGGGGGGGGGGGGGGGGGGGGGGGGGGGGGGGGGGGGGGGGGGGGGGGGGGGGGGGGGGGGGGGGGGGGGGGGGGGGGGGGGGGGGGGGGGGGGGGGGGGGGGGGGGGGGGGGGGGGGGGGGGGGGGGGGGGGGGGGGGGGGGGGGGGGGGGGGGGGGGGGGGGGGGGGGGGGGGGGGGGGGGGGFGGGGGGGGGGGGGGGGGGGGGGFFGFGFGDFFGFFFBCFFFEFFFF@<EBF7##
@M06045:235:000000000-JCY5N:1:1101:9382:8698 1:N:0:CTCAGA
GGAAGACTTGGTCATTTAGAGGAAGTAAAAGTCGTAACAAGGTCTCCGTTGGTGAACCAGCGGAGGGATCATTACCGAGTTATTACTCCAAACCCTTTGTGAACCTTACCTTTTTGTTGCTCGGCGCACCGCGGGCCGCGGCTTCGGCCCGTCCCGCAGCGCGCCAGAGGACCCAACTCTTCAATTTATAGCGTACCTTCTGATTTACAAAACAAACAAGTTAAAACTTTCAACAACGGATCTCTTGGTTCTGGCATCGATGAAGAACGCAGCTCTGAGCCAGATCGGAAGAGCACACGAG
+
CCCGGGGGGGGGGGGGGGGGGGGGGGGGGGGGGGGGGGGGGGGGGGGGGGGGGGFGGGGGGGGGGGGGGGFGGGGGGGGGGGGGGGGGGGGFGGGGGGGGGGGGGGGGGFGGGGGGGGGGGGGEGGGGGGGGGGGGGGGGGGGGGGGGGGGGGGGGGDGGGGGGGGGFGGGGGGGGGGGGGGGFFFGGGGGGGGGGGGGGGGGGGGGFGGGGGGGGFFGGGGGGCFGGGGGGGGGFG=EGDCFGFGFGFDFGGGGGFGGGFGFGGFGGGFFGFFFFFFFGF?FFFFFDEEF:FFF@(,(##
@M06045:235:000000000-JCY5N:1:1101:25180:8703 1:N:0:CTCAGA
GGAAGACTTGGTCATTTAGAGGAAGTAAAAGTCGTAACAAGGTTTCCGTAGGTGAACCTGCGGAAGGATCATTACAAATCTCGTGGTGGTGGTGTAGTGGGAGGGGGGAGAGCAATCTCTCTCCCCCTACGCACACATCATACATGTTAGCACGGGGGCCGAGAGGCCCTCGATGTTCACGCTTGTTTGTTTGACAGATTTAGTATGATGCAAAAAAATGACAACTTTTAACAATGGATCTCTTGGCTCTTGCATCGATGAAGAACGCAGCTCTGAGCGAGATCGGAAGAGCACACGTCAG
+
CCCGGGGGGGGGGGGGGGGGGGGGGGGGGGGGGGGGGGGGGGGGGGGGGGGGGGGGGGGGGGGGGGGGGGGGGGGGGGGGGGGGGGGGGGGGGGGGGGGGGGGGGGGGGGGGGGGGGGGGGGGGGGGGGGGGGGGGGGGGGGGGGGGGGGGGGGGGGGGGGGGGGGGGGGGGGGGGGGGGGGGGGGGGGGGGGGGGGGFGGGGGGGGGGGGGGGGGGGGGGGGGGGGGGGGGGGGGGGGGGGGGGGGGGGGGGGGGGGGGGGGGGGGGGFFGFGFGFFFGFFFFGFFEEF@FFFFFFF6##
@M06045:235:000000000-JCY5N:1:1101:26050:8728 1:N:0:CTCAGA
GGAAGACTTGGTCATTTAGAGGAAGTAAAAGTCGTAACAAGGTCTCCGTTGGTGAACCAGCGGAGGGATCATTACTGAGTCTAGCACTCTCCAACCCATGTGAACATACCTACGTTGCTTCGGCGGGACTCCCCCCCGGGGGTCGACCCCCGAGCCGCCCTCCGGGGCGCGCCCGGGTGCCCGCCGGAGGCCCAAACCATGAATCTTACAGTGGATCTTCTGAGTACTACAAGCAAAAATCAAAACTTTCAGCAACGGATCTCTTGGCTCTGGCATCGATGAAGAACGCAGCTCTGAGGTG
+
CCCGGGGGGGGGGGGGGGGGGGGGGGGGGGGGGGGGGGGGGGGGGGGGGGGGGGGGGGGGGGGGGGGGGGGGGGGGGGGGGGGGGGGGGGGGGGGGGGGGGGGGGGGGGGGGGGGGGGGGGGGGGGGGGGGGGGGGGGGGGGGGGGGGGGGGGGGGGGGGGGGGGGGGGGGGGGGGGGGGGGGGGGGGGGGGGGFGGGGGGDFGGGGGGGGGGGGFGGGGGGGGGGGGGGGGGGGGGGGGGGGGGGGGGGGGGFDFGGGGGGGGGCFGFFFFFGFGFFFGFFFFGFFEFFFFFFFFFFF##
@M06045:235:000000000-JCY5N:1:1101:4064:8761 1:N:0:CTCAGA
GGAAGACTTGGTCATTTAGAGGAAGTAAAAGTCGTAACAAGGTCTCCGTTGGTGAACCAGCGGAGGGATCATTACCGAGTTATACAACTCATCAACCCTGTGAACATACCTAAAACGTTGCTTCGGCGGGAACAGACGGCCCTGTAACAACGGGCCGCCCCCGCCAGAGGACCCCTAACTCTGTTTTTATAATGTTTTTCTGAGTAAACAAGCAAATAAATTAAAACTTTCAACAACGGATCTCTTGGCTCTGGCATCGATGAAGAACGCAGCTCTGAGCTAGATCGGAAGAGCACACGCC
+
CCCGGGGGGGGGGGGGGGGGGGGGGGGGGGGGGGGGGGGGGGGGGGGGGGGGGGGGGGGGGGGGGGGGGGGGGGGGGGGGGGGGGGGGGGFGGGGGGGGGGGGGGGGGGGGGGGGGGGGGGGGGGGGGGGGGGGGGGFGGGGGGGGGGGGGGGGGGGGGGGGGGGGGGGGGGGGGGGGGGGGGGGGGGGGGGGGGGGGGGGFGFGGGGGGGGGGGGGGGGGGGGGGGGGGGGGGGGGDEDGGFCGGGGGGGGGFGGGGGGGGGGGFCFGFFGFGFGFF?GFFFFFFFEEFFFFFFFFF1##
@M06045:235:000000000-JCY5N:1:1101:14510:8763 1:N:0:CTCAGA
GGAAGACTTGGTCATTTAGAGGAAGTAAAAGTCGTAACAAGGTTTCCGTAGGTGAACCTGCGGAAGGATCATTACTGAGTGAGGGCCCCTCGGGGTCCAACCTCCCACCCGTGTTTAACGAACCGTGTTGCTTCGGCGGGCCCGCCTCACGGCCGCCGGGGGGCATCCGCCCCCGGGCCCGCGCCCGCCGAAGCCCCCTGTGAACGCTGTCTGAAGTATGCAGTCTGAGACAATTATTCAATTAATTAAAACTTTCAACAACGGATCTCTTGGTTCCGGCATCGATGAAGAACGCAGCCCG
+
CCCGGGGGGGGGGGGGGGGGGGGGGGGGGGGGGGGGGGGGGGGGGGGGGGGGGGGGGGGGGGGGGGGGGGGGGGGGGGGGGGGGGGGGGGGGGGGGGGGGGGGGGGGGGGGGGGGGGGGGGGGGGGGGGGGGGGGGGGGGGGGGGGGGGGGGGGGGGGGGGGGGGGGGGGGGGGGGGGGGGGGGGGGGGGGGGGGGGGGGGFGGGGGEE>CFGFGGGDFCEDFFGFGGGGGGGGGGGGGGGGGGGGGGGGGGGGGGGGGCGFCCDDGGGFFGFGF:@E>DEEF>FFFFFFFFFFFF>F(##
@M06045:235:000000000-JCY5N:1:1101:24575:8769 1:N:0:CTCAGA
GGAAGACTTGGTCATTTAGAGGAAGTAAAAGTCGTAACAAGGTTTCCGTAGGTGAACCTGCGGAAGGATCACTATCGAGTTAGGGTCCCCGTGGCCCGACCTCCAACCCTCTGTTTAAACACCACGTTGCTTTGGCGGGCCCGTCTCGCGGCCGCCGGAGGTCCTCGGGCCTCTGGCCAGCGCCCGCCAACGGCCACACCTCCAAACTCTGGATATCGCCGTGACGTTCTTAGTTGATTTATAATGACCTAAAAACTTTCAACAACGGATCTCTTGGTTCTGGCATCGATGAAGAACGCCG
+
CCCGGGGGGGGGGGGGGGGGGGGGGGGGGGGGGGGGGGGGGGGGGGGGGGGGGGGGGGGGGGGGGGGGGGGGGGGGGGGGGGGGGGGGGGGGGGGGGGGGGGGGGGGGGGGGGGFGGGGGGGGGGGGGGGGGGGGGGGGGGGGGGGGGGGGGGGGGGGGGGGGGGGGGGGGGGGGGGGGGGGGGGGGGGGGGGGGGGGGGGGGGGGGGGGGGGGGGGGGGGGEDFGEGGGGDGGGGGGGGGGGGGGFGGGGGGGGGGGGGGGGDFGGGGE309DFGFFFGFFFFFFFFFFFFFFFFFF6##
@M06045:235:000000000-JCY5N:1:1101:17945:8769 1:N:0:CTCAGA
GGAAGACTTGGTCATTTAGAGGAAGTAGAAGTCGTAACAAGGTCTCCGTTGGTGAACCAGCGGAGGGATCATTACAGGGCTCGCAAGACTCCTACAACCCTGTGAACCTACTATACGAACGTTGCTTCGGCGGGTGCGCCCCGGGGATTCGTTCCCGCGGCGCGTCAGCCCGCCGGCAGCCTACAAATTCTGTTTCTTTGCGTTGGCATCTCGAGAAAAACAAATAAGTTAAAACTTTCAACAACGGATCTCTTGGTTCTGGCATCGATGAAGAACGCAGCTCTGAGGAAGATCGGAAGCT
+
CCCGGGGGGGGGGGGGGGGGGGGGGGG9FGGGGGGGGGGGGGGGGGGGGGGGGGGGGGGGGGGGGGGGGGGGGGGGGGGGGGGGGGGGGGGGGGGGGGGGGGGGGGGGGGGGGGGGGGGGGGGGGGGGGGGGGGGDGGGGGGGGGGGGGGGGGGGGGGGGGGGGGGGGGGGGGGGGGGGGGGGGGGGGGGGGGGGGGGGFDGGG>EGCFGFGGCECEGGGGGGGGGGGEGGGGGGGGGGGGGGGGGGE3CFGGGGGGGGGGGGGGGGGGFFGFGFGFFDC@;FF76F@FFF@=@?FFF1##
@M06045:235:000000000-JCY5N:1:1101:13083:8777 1:N:0:CTCAGA
GGAAGACTTGGTCATTTAGAGGAAGTAAAAGTCGTAACAAGGTTTCCGTAGGTGAACCTGCGGAAGGATCATTCATAATTGAGTGTTTTATGGCACTCTTTAAAAAAATCCATATCCACCTTGTGTGCAACGTTTTTGAACTCTCTGGCATTAAAAAGCCAAGAGGGTTTGATTAACTTAACACCTTTAAAGCAGTTTGTCTGAATATCTATTTCTGAATAAACATAATTCAAAAATACAACTTTCAACAACGGATCTCTTGGCTCTCGCATCGATGAAGAACGCAGCTCTGAGGGAGACA
+
CCCGGGGGGGGGGGGGGGGGGGGGGGGGGGGGGGGGGGGGGGGGGGGGGGGGGGGGGGGGGGGGGGGGGGGGGGGGGGGGGGGGGGGGGGGGGGGGGGGGGGGGGCFGGGGGGGGGGGGGGGGGGGGGGGGGFGGGGGGGGGGGGGGGGGGGGGGGGGGGGGGGGGGEGEGGGGGGGGGGGGGGGGGGGGGGGGGGGGGGGGGGGGGGGGGGGGGGGGGGGGGGGGGGGGDGGGGGGGGGGGGGGGGGGGGGGGGGGGGGGGFGFGGGDFBDEGFGFFFGFFFDDEFF;FF?FF?32:(##
@M06045:235:000000000-JCY5N:1:1101:20469:8804 1:N:0:CTCAGA
GGAAGACTTGGTCATTTAGAGGAAGTAAAAGTCGTAACAAGGTCTCCGTTGGTGAACCAGCGGAGGGATCATTACCGAGTTTACAACTCCCAAACCCCTGTGAACATACCACTTGTTGCCTCGGCGGATCAGCCCGCTCCCGGTAAAACGGGACGGCCCGCCAGAGGACCCCTAAACTCTGTTTCTATATGTAACTTCTGAGTAAAACCATAAATAAATCAAAACTTTCAACAACGGATCTCTTGGTTCTGGCATCGATGAAGAACGCAGCTCTGAGTGAGATCGGAAGAGCACACGTCGG
+
CCCGGGGGGGGGGGGGGGGFGGGGGGGGGGGGFEGGFGGGGGGGGGGGFFFGGGGGGGGGGGGGGGGGGGFGGGGGGGGGGFGGGGGGGGGGGGGGGGGGGGGGGGGDFFGFGGGGGGGGGGGGGGGGGGGGGGGEGEGEGGGGGFGGGGGGGGGGGGGEDGGGGCFGGGGGFGFEGFEFGGFAEGGGGGGGGGGGFGGGGGG@FGGGGG9CFE?EGGGGGGGGGFGFGGGGGFGGGGEGGGGGGFFCFDFGGGGGGGGG*:7CCGGGGBF49C?>FBFGFFF@FF;@:F4:94809:1##
@M06045:235:000000000-JCY5N:1:1101:13545:8808 1:N:0:CTCAGA
GGAAGACTTGGTCATTTAGAGGAAGTAAAAGTCGTAACAAGGTTTCCGTAGGTGAACCTGCGGAAGGATCATTACCTAGAGTATTGTAGGCTTTGTCCTGCTGTCTCTTACCCATGTTTTTTGAGTACTTACGTTTCCTCGGCGGGTTCGCCCGCCGATTGGACAATTTAAACCCATTGCAGTTGCAATCAGCGTCTGAAAAACTTTAATAGTTACAACTTTCAACAACGGATCTCTTGGCTCTGGCATCGATGAAGAACGTAGCTCTGAGTCAGATCGGAAGAGCACACGTCTGAACTCT
+
CCCGGGGGGGGGGGGGGGGGGGGGGGGGGGGGGGGGGGGGGGGGGGGGGGGGGGGGGGGGGGGGGGGGGGGGGGGGGGGGGGGGGGGGGGGGGGGGGGGGGGGGGGGGGGGGGGGGGGGGGGGGGGGGGGGGGGGGGGGGGGGGGGGGGGGGGGGGGGGGGGGGGGGGGGGGGGGGGGGGGGGGGGGGGGGGGGGGGGGGGGGGGGGGGGGGGGGGGGGGGGGGGGGGGGGGGGGGGGGGGGGGGGGGGGDGGGGGGGGGGGGGGGGGG?FGFGFGFFFGFF@FGFFFFFFFFFFBAF)##
@M06045:235:000000000-JCY5N:1:1101:28615:8815 1:N:0:CTCAGA
GGAAGACTTGGTCATTTAGAGGAAGTAAAAGTCGTAACAAGGTCTCCGTTGGTGAACCAGCGGAGGGATCATTACCGAGTTTACAAACTCCCAAACCCTTTGTGAACCTTACCATATTGTTGCCTCGGCGGGACCGCCCCGGCCGCCGCGCAAGCGGCGCCGGACTCCAAGGCGCCCGCCGCAGGGACCCAAAACTCTTTTGCATTACGCCCAACGGCGGGAATTTTTTTCTCTGAGTGCATAAGCAAAACAAATGAATCAAAACTTTCAACAACGGATCTCTTGGTTCTGGCATCGATCC
+
CCCGGGGGGGGGGGGGGGGGGGGGGGGGGGGGGGGFGGGGGGGGGGGGGGGGGGGGGGGGGGGGGGGGGGGGGGGGGGGGGGGGGGGGGGGGGGGGGGGGGGGGGGGGGGGGGGGGGGGGGGGGGGGGGGGGGGGGGGGGGGGGGGGGGGGGGGGGGGGGGGGGGGGGGGGGGGGGGGGGCCEEGEGGGGFGGGGGGGGFGGGGGGFGGGGGEGGGGGGGGECGGGGGGGGFGG7:CGGGGGGGGGGGGGCFGGGGGG>FGGGGGGGGGFFG?FFGBDDC=6FFD6B>?FFFF42?:?:##
@M06045:235:000000000-JCY5N:1:1101:17967:8843 1:N:0:CTCAGA
GGAAGACTTGGTCATTTAGAGGAAGTAAAAGTCGTAACAAGGTCTCCGTTGGTGAACCAGCGGAGGGATCATTACCGAGTTATCCAACTCCCAACCCCTGTGAATTATACCTTTAATTGTTGCTTCGGCGGGACTTCGCGCCCGCCGGGGACCCAAACCTTCTGAATTTTTTAATAAGTATCTTCTGAGTGGTTAAAAAGATGAATCAAAACTTTCAACAACGGATCTCTTGGTTCTGGCATCGATGAAGAACGCAGCTCTGAGGCAGATCGGAAGAGCACACGTCTGAACTCCAGTCAGG
+
CCCGGGGGGGGGGGGGGGGGGGGGGGGGGGGGGGGGGGGGGGGGGGGGGGGGGGGGGGGGGGGGGGGGGGGGGGGGGGGGGGGGGGGGGGGGGGGGGGGGGGGGGGGGGGGGGGGGGGGGGGGGGGGGGGGGGGGGGGGGGGGGGGGGGGGGEGGGGGGGGGGGGGGGGGGGGGGGGGGGGGGGGGGGGGGGFGGGGGGGGGGGGGGGGGGGGGGGGGGGGGGGGGGDFGGGGGGGGGGGGGGGGGGGGGGGGGGGGGGGGGGGGGCDGFFGFGEGFFFGFFFFGFFF?FFFFFFF<<)##
@M06045:235:000000000-JCY5N:1:1101:4226:8846 1:N:0:CTCAGA
GGAAGACTTGGTCATTTAGAGGAAGTAAAAGTCGTAACAAGGTTTCCGTAGGTGAACCTGCGGAAGGATCATTACAAAAAAGTAAGAGAAATTTTATTTCTCTTTGCTCGACCGTGTTTTTGCAAAAAAACCGACTGAGAAAATCTTTTGTGCATTGTAAAAACAAACAATTCGCGTTTAATTAGTCAGACTGATGTACTTTTTGAGTTTTCGTAAGGCAAAATAAACCTTGCAAGTAAGAAAACATAAAAATAACTTTTAACAATGGATCTCTTGGCTCTCGCATCGATGAAGAACGCAT
+
CCCGGGGGGGGGGGGGGFGGGGGGGGGGGGGGGGGGGGGGGGGGGGGGGGGGGGGFGGGGGGGGGGGGGGGGGGGGFGGFGGGGGGGGD@EFGGGCGGGGGGGGGGCCFGGGGGGGGGGGGGGGGGGGGGGGGGGGGGGGGGGGGGFGGGGGGGGGGGGFGGGGGGGGGGGGGGCFGGGGGGGGGGGGGFGGGGGGGGGGGGGGGGGGGGGGGGGGGGFGGCGGGFGGGGGGGGGGFFGG9FFGGFGGGCGFFGGGGGFGGGGGGGGGGFFDFGFFF@FGFFFFGFFFFFFFFFFFFF<##
@M06045:235:000000000-JCY5N:1:1101:15423:8854 1:N:0:CTCAGA
GGAAGACTTGGTCATTTAGAGGAAGTAAAAGTCGTAACAAGGTCTCCGCTGGTGAACCAGCGGAGGGATCATTACAGAGTTGCAAAACTCCCAACCATTGTGAACCTACCTCACCGTTGCTTCGGCGGGTGGCCCCCACCAGGGCCGCGCCGGCCCCCGTGCTGGCAACCCGTCAGAGGACCAAAACTCTTCGTCATCACTGGCCTCTCTGAGTAACTTATACAATAAGTCAAAACTTTCAACAACGGATCTCTTGGTTCTGGCATCGATGAAGAACGCAGCTCTGAGGTAGATCGGAAGC
+
CCCGGGGGGGGGGGGGGGGGGGGGGGGGGGGGGGGGGGGGGGGGGGGGGGGGGGGGGGGGGGGGGGGGGGGGGGGGGGGGGGGGGGGGGGGGGGGGGGGGGGGGGGGGGGGGGGGGFGGGGGGGGGGGGGGGGGGGGGGGGGGGGGGGGGGGGGGGGGGGGGGGGGGGGGGGFGGGGGGGGGGGGGGGGGGGGGGGGGGGGGGGGGG6FGGGGGGGGGGGGGGGFGGGGEFFGGGGGGGGGGGGGGGGGGDCCFCFGGF9CG7DFGGGGFFF?CFGFDEC7@5?C?9@FFFFBFFF?B6##
@M06045:235:000000000-JCY5N:1:1101:23619:8874 1:N:0:CTCAGA
GGAAGACTTGGTCATTTAGAGGAAGTAAAAGTCGTAACAAGGTCTCCGTTGGTGAACCAGCGGAGGGATCATTACCAGAGTGCCCTAGGCTCTCCAACCCATTGTGAACATACCTATCGTTCCCTCGGCGGGCTCAGCGCGCGGTGCCTCCGGGCTCCGGGCGTCCGCCGGGGACAACCAAACTCTGATTTTATTGTGAATCTCTGAGGGGCGAAAGCCCGAAAACAAAATGAATCAAAACTTTCAACAACGGATCTCTTGGCTCTGGCATCGATGAAGAACGCAGCTCTGAGAAAGAAGG
+
CCCGGGGGGGGGGGGGGGGGGGGGGGGGGGGGGGGGGGGGGGGGGGGGGGGGGGGGGGGGGGGGGGGGGGGGGGGGGGGGGGGGGGGGGGGGGGGGGGGGGGGGGGFGGGGGGGGGGGGGGGGGGGGGGGGGGGGGGGGGGGGGGGGGGFGGGGGGGGGGGGGGGGGGGGGGGGGGGGGGGGGGGGGGGGGFGGFGFFEFGGGGGGGGGGGGGGGGGGGGGGGGGGGGGGGGGGFGGGGGCFGGGGGGGGGGDCCGGGGGGGGFGGGGGFFGFGFGFF=D?FEFGFB46BFFFFB404(##
@M06045:235:000000000-JCY5N:1:1101:9805:8878 1:N:0:CTCAGA
GGAAGACTTGGTCATTTAGAGGAAGTAAAAGTCGTAACAAGGTCTCCGTTGGTGAACCAGCGGAGGGATCATTACCGAGTTATTACTCCAAACCCTTTGTGAACCTTACCTTTTTGTTGCTCGGCGCACCGCGGGCCGCGGCTTCGGCCCGTCCCGCAGCGCGCCAGAGGACCCAACTCTTCAATTTATAGCGTACCTTCTGATTTACAAAACAAACAAGTTAAAACTTTCAACAACGGATCTCTTGGTTCTGGCATCGATGAAGAACGCAGCTCTGAGCCAGATCGGAAGAGCACACCGA
+
CCCGGGGGGGGGGGGGGGGGGGGGGGGGGGGGGGGGGGGGGGGGGGGGGGGGGGGGGGGGGGGGGGGGGGGGGGGGGGGGGGGGGGGGGGGGGGGGGGGGGGGGGGGGGGGGGGGGGGGGFGGGGGGGGGGGGGGGGGGGGGGGGGGGGGGGGGGGG@EEEGGGGGGGGGGDGGGGEFGGGG?FGGGGGGGGGGGGGGGGFDDGGGCCEGGGGGDGGGGG?GGGGGGGEGGGGGDFGGGGEDCFGGCGGGGFGCD6CCDGGGGFC>DFCBEDFFFGFF=9<?FF6?;>>>>5))4F??(##
@M06045:235:000000000-JCY5N:1:1101:22678:8912 1:N:0:CTCAGA
GGAAGACTTGGTCATTTAGAGGAAGTAAAAGTCGTAACAAGGTTTCCGTAGGTGAACCTGCGGAAGGATCATTACTGAGTGAGGGCCCCTCGGGGTCCAACCTCCCACCCGTGTTTAACGAACCGTGTTGCTTCGGCGGGCCCGCCTCACGGCCGCCGGGGGGCATCCGCCCCCGGGCCCGCGCCCGCCGAAGCCCCCTGTGAACGCTGTCTGAAGTATGCAGTCTGAGACAATTATTCAATTAATTAAAACTTTCAACAACGGATCTCTTGGTTCCGGCATCGATGAAGAACGCAGCCAA
+
CCCGGGGGGGGGGGGGGGGGGGGGGGGGGGGGGGGGGGGGGGGGGGGGGGGGGGGGGGGGGGGGGGGGGGGGGGGGGGGGGGGGGGGGGGGGGGGGGGGGGGGGGGGGGGEGGGGGGGGGGGGGGGGGGGGGGGGGGDDDGGGDEFCGGGFGGGGGGGGGGGGGGGGGGGGGGGGGGGGGGGGGGGCGGDEGGGGGGGGGGGDFGGGEGGGGGGGGGGGGGGEEF7:7C7CGGGF7EFGCGFC9CFGGG=FGGCF?7CFFGGDGG*72:=FFFGFFFD5<@BFD55FFFF4783(.(-,##
@M06045:235:000000000-JCY5N:1:1101:11857:8938 1:N:0:CTCAGA
GGAAGACTTGGTCATTTAGAGGAAGTAAAAGTCGTAACAAGGTCTCCGTTGGTGAACCAGCGGAGGGATCATTACTGAGTACTACACTCTCTACCCTTTGTGAACTATTATACCTGTTGCTTCGGCGGCGCCCGCAAGGGTGCCCGCCGGTCTCATCAGAATCTCTGTTTTCGAACCCGACGATACTTCTGAGTGTTCTTAGCGAACTGTCAAAACTTTTAACAACGGATCTCTTGGCTCCAGCATCGATGAAGAACGCAGCTCTGAGATAGATCGGAAGAGCACACGTCTGAACTCCACC
+
CCCGGGGGGGGGGGGGGGGGGGGGGGGGGGGGGGGGGGGGGGGGGGGGGFGGGGGGGGGGGGGGGGGGGGGGGGGGGGGGGGGGGGGGGGGGGGGGGGGGGGGGGGGGGGGGGGGGGGGGGGGEGGEGGGGGGGGGGGGGGGGGGGGGGGGGGGGGGGGCCGGFFGGFGGGGDFGGGGGDGGGGGGGGGGGDGGGGGGGG9CFECEGGGGGGGFFGGDFGGGGGGGEECEEGGGGCGFGGGGGGGCGEGCDGGGGGGGGGGG47:7FGFF429D=FFFF35FFFGFFFFFFFFFBFFF0##
@M06045:235:000000000-JCY5N:1:1101:13402:8948 1:N:0:CTCAGA
GGAAGACTTGGTCATTTAGAGGAAGTAAAAGTCGTAACAAGGTTTCCGTAGGTGAACCTGCGGAAGGATCATTACCGAGTGAGGGCCCTCTGGGTCCAACCTCCCACCCGTGTTTATTATACCTTGTTGCTTCGGTGGGCCCGCCGTATGGCCGCCGGGGGGCCTCTGCCCCCGGGCCCGTGCCCGCCGAAGACACCTAGAACTCTGTCTGAAGATTGTAGTCTGAGTGAGAATATAAATTATTTAAAACTTTCAACAACGGATCTCTTGGTTCCGGCATCGATGAAGAACGCAGCTCTCC
+
CC9FC<E@<@,CCC@6<E6FGCF@DCC@FEEGF7F86@;FF@CC@FF@FFF;CC@FGFECF@FGCF:C,C6F<CEFFG7C9CFGEGC==F8F<<C6,EGGGCGCEDGECFBF9,:59?FFFGGFEGD??AF,?=FFG:+B===CEEF:=><=BF7@3+5+@EGC>>:+AF>://::?E8E8;CFDE5:88E>*0<C5*<F:+C+A+2A@FC++<FFG6:+<C9?9<<<EG+02+020+<7::+0:F?9*29C7CD::9C:5DG<5CGDGF40>F6<3).595F4C@=49)8557()4,)##
@M06045:235:000000000-JCY5N:1:1101:13324:8951 1:N:0:CTCAGA
GGAAGACTTGGTCATTTAGAGGAAGTAAAAGTCGTAACAAGGTCTCCGTTGGTGAACCAGCGGAGGGATCATTACCGAGTTTACAACTCCCAAACCCCTGTGAACATACCACTTGTTGCCTCGGCGGATCAGCCCGCTCCCGGTAAAACGGGACGGCCCGCCAGAGGACCCCTAAACTCTGTTTCTATATGTAACTTCTGAGTAAAACCATAAATAAATCAAAACTTTCAACAACGGATCTCTTGGTTCTGGCATCGATGAAGAACGCAGCTCTGAGCGAGATCGGAAGAGCACACGTCCG
+
CCCGEFFGC6CEFEECEFGGGG9FGCGFFAFCFCF<FDEFGADE@ACFC@FGECGFF@EAEC@FGCEFDC<C<FE<FGGDFFFEF9=<EGDE<EEC:CFGFFG<FCFEGF<FF9FGGGFGF<FGEBEGGG,EEFCECCCEEGGGGDGA<F7:>C>FGG@B@EFGFFE7F:CFGGFFC<FEFB@<B;;C@CEF9BFGFCFGFFGGFF9:C89C99AFGFGGFF?GFFGGFFGCECGCDE57<CEF>FGGGGFGGGGFGDFG7:CDFGDCC5@74>=FFF3CE@FFCBE>:>FF@F?>(43##
@M06045:235:000000000-JCY5N:1:1101:18403:8991 1:N:0:CTCAGA
GGAAGACTTGGTCATTTAGAGGAAGTAAAAGTCGTAACAAGGTCTCCGTTGGTGAACCAGCGGAGGGATCATTATTGAGTTCTAAACAACTCCCAAACCCATGTGAACATACCTTTTGTTGCTTCGGCGGGATCGCCCCGGGTGCCGGTTCGTCCGCGCCCCGGAGTCAGGCGCCCGCCAGAGGACCTAAACTCTTGTATTATTGAGAATATCTGAGTGGATTACACAAATAATCAAAACTTTCAACAACGGATCTCTTGGTTCTGGCATCGATGAAGAACGCAGCTCTGAGCCAGATCTA
+
CCCGGGGGGGGGGGGGGGGGGGGGGGGGGGGGGGGGGGGGGGGGGGGGGGGGGGGGGGGGGGGGGGGGGGGGGGGGGGGGGGGGGGGGGGGGGGGGGGGGGGGGGGGGGGGGGGGGGGGGGGGGGGGGGGGGGGGGGGGGGGGGGGGGGGGGGGGGGGGGGGGGGGGGGGGGGGGGGGGGGGGGGGGGGGGGGGGGGGGGGGGGFDGGGGGGGGGGGGGGGCFGGGGGGGGFFGGGGGGGGGGGGGGGGGGGGGGFFGG9FGGGGGGGGFFGFGFGFFFGFEFFDF:FF466FFFFF>.##
@M06045:235:000000000-JCY5N:1:1101:16740:9004 1:N:0:CTCAGA
GGAAGACTTGGTCATTTAGAGGAAGTAAAAGTCGTAACAAGGTCTCCGTTGGTGAACCAGCGGAGGGATCATTACAGAGTTGCAAAACTCCCAACCATTGTGAACCTACCTCACCGTTGCTTCGGCGGGTGGCCCCCACCGGGGCCGCGCCGGCCCCCGGGCCGGCAACCCGTCAGAGGACCGAAACTCTTAGTTATCATTGGCCTCTCTGAGTAACTTATACAATAAGTCAAAACTTTCAACAACGGATCTCTTGGTTCTGGCATCGATGAAGAACGCAGCTCTGAGCGAGATTGGAACC
+
CCCGGGGGGGGGGGGGGGGGGGGGGGGGGGGGGGGGGGGGGGGGGGGGGGGGGGGGGGGGGGGGGGGGGGGGGGGGGGGGGGGGGGGGGGGGGGGGGGGGGGGGGGGGGGGGGGGGGGGGGGGGGGGGGGGGGGGGGGGGGGGGGGGGGGGGGGGGGGGGGGGGGGGGGGGGGGGGGGGGGGGGGGGGGGGGGGGGGGGGGGGGGGGGGGGGGGGGGGGGGGGGGGGGGGGFGGGGGGGGGGGGGGGGGCGFGGFGGGGGGGGGGGGGGFFGFGFGFFFGFFFFGFFFFFFFFFFFFF>##
@M06045:235:000000000-JCY5N:1:1101:23161:9010 1:N:0:CTCAGA
GGAAGACTTGGTCATTTAGAGGAAGTAAAAGTCGTAACAAGGTCTCCGTTGGTGAACCAGCGGAGGGATCATTACCGAGTTTACAACTCCCAAACCCCTGTGAACATACCACTTGTTGCCTCGGCGGATCAGCCCGCTCCCGGTAAAACGGGACGGCCCGCCAGAGGACCCCTAAACTCTGTTTCTATATGTAACTTCTGAGTAAAACCATAAATAAATCAAAACTTTCAACAACGGATCTCTTGGTTCTAGCATCGATGAAGAACGCAGCTCTGAGACAGATCGGAAGAGCACACGTCAC
+
CCCGGGFGGGGGGDGGGGGGGGGGGGGGGGGGGGGGFGGGGGGGG9FFFGGGGGGGGGGGGCC@@FEGGGFFGGGFGGGGGGGGGGGGGGGGGGGGGEGGGGGGGGGGFGGGGGGGGGGGGFEGGGGGEGGGGGGGGGDGGGGGGGFGGGDGCGGEGGGGGGGGFFGGGGGGGGGGGGFFGFGGGGGFGGGGGGGGDFGGGGGGGGGGGGGGDD79CFGGGGCGGGGGGGGFGGGGEGGDGGGGGGCCFFCFGGGGGGGGCGGGGGGGDBEDFGFG44=CFFFFGFF>EFFFFF<FFF(##
@M06045:235:000000000-JCY5N:1:1101:7963:9018 1:N:0:CTCAGA
GGAAGACTTGGTCATTTAGAGGAAGTAAAAGTCGTAACAAGGTTTCCGTAGGTGAACCTGCGGAAGGATCATTACCGAGTGAGGGTGCTCCGTCGCCCGACCTCCCAACCCTGTGTCTACTGTACCTTGTCGTTGCTTCGGCGGACCGGTTGCTGACCAACTGGTTTCGACCGCCGGGGGCCCTGTCGCCCCTGGAGCGCGTCCGCCGATGGCCCAACTCCAAAAACTTCTTGACCCCGAAACCAGTGTCGTCTGAAAACACGTTCGTGATAAGTACAATCAAAAACAAAACTTTCAAAGA
+
CCCFFGGGGGGGGGGG9FFGGEFFCEGGGGFFGGGGGGGGG?GGGGGGGGGGEGGGGGGGFGGGGG@FGFGCAFEFGGGGGGGGGCEGGGGGGGGEGEGGGGCE@FFFDGGFG<EFF9FFG?FF???EEFGCFGGGGG9>FGGGGGGGGGDCFGGGGGFBFFGGGGFGC@GEGGD:FEEGEECGFCFFGCEEFGG6CGGGDGG8?ECECEGE6+;:CEGFGGGGCFGGC7<<C?F+:5*3/>EC<CCFG7DFGFFGFFF*/5D5CDGDFF4CFGFGFB4:?FF4FFEFFFFF44AFFF2##
@M06045:235:000000000-JCY5N:1:1101:11571:9019 1:N:0:CTCAGA
GGAAGACTTGGTCATTTAGAGGAAGTAAAAGTCGTAACAAGGTTTCCGTAGGTGAACCTGCGGAAGGATCATTACAAAAAAGTAAGAGAAATTTTATTTCTCTTTGCTCGACCGTGTTTTTGCAAAAAAACCGACTGAGAAAATCTTTTGTGCATTGTAAAAACAAACAATTCGCGTTTAATTAGTCAGACTGATGTACTTTTTGAGTTTTCGTAAGGCAAAATAAACCTTACAAGTAAGAAAACATAAAAATAACTTTTAACAATGGATCTCTTGGCTCTCGCATCGATGAAGAACGCAC
+
CCCGGGGGGGGGGGGGGGGGGGGGGGGGGGGGGGGGGGGGGGGGGGGGGGGGGGGGGGGGGGGGGGGGGGGGGGGGGGGGGGGGGGGGGGGGGGGGGGGGGGGGGGGGGGGGGGGGGGGGGGGGGGGGGGGGGGGGGGGGGGGGGGGGGGGGGGGGGGGGGGGGGGGGGGGFGGGGGGGGGGGGGGGGGGGGGGGGGGGGGGGGGGGGGGGGGGGGGGGGGFGGGGGGGGGGGGGGGGGGGFGGGGGGGGGGGGGGGGGGGGGGGGGGGFFGFGFGFFFGFFFFGFFFFFFFFFAFFF6##
@M06045:235:000000000-JCY5N:1:1101:4247:9022 1:N:0:CTCAGA
GGAAGACTTGGTCATTTAGAGGAAGTAAAAGTCGTAACAAGGTTTCCGTAGGTGAACCTGCGGAAGGATCATTACCGAGTGAGCGTGCTCCGTCGCCCGACCTCCCAACCCTGTGTCTACTGTACCTTGTCGTTGCTTCGGCGGACCGGTTGCTGACCAACTGGTTTCGACCGCCGGGGGCCCTGTCGCCCCTGGAGCGCGTCCGCCGATGGCCCAACTCCAAAAACTTCTTGACCCCGAAACCAGTGTCGTCTGAAAACACGTTTGTGATAAGTACAATCAAAAACAAAACTTTCAACCT
+
CCCCGEFGGGGGGGFFGGFGGGGGGGGGGGGGGGGGGGGGGGGGG9FGGGGGGGGGGGGGFGGGGGGGGGGGGGGGGGGGGGGGGGGGGGGGGGGGGGGGGGGGGGGGGGGGGGGEFFGGFGGGGDGGGGGGGGGGGGGGCGGGGGGGGGGGGGGGGGGGGGGGGGGGGGGGGGGGGGEGGGGGGGGGGGGEE8E6FGGGGGGGGGGGDEEG>FGCFGGGGGCFF=EGGGGGGGGGGGGGGGGGFDGG:79FGGGC>FCGGGGGFGGGGFFFFGFGF==7??FFFFEFF>FFFFA=A2)##
@M06045:235:000000000-JCY5N:1:1101:14898:9024 1:N:0:CTCAGA
GGAAGACTTGGTCATTTAGAGGAAGTAAAAGTCGTAACAAGGTTTCCGTAGGTGAACCTGCGGAAGGATCATTAACAACATATCCTAACTTAAAAACCCTGTGAACTTTCAACCCCAAACGGACGACCCCCTTCGCTTCAGCAATCTCTGGTAAATCATAGTGAACAGCTTTTGATTCAGAGACCTCCGAAGAGATGCTTGGGCAGGCAGCCGTTGGTAAGGCAAGTGACCCGGTACCCTCAAGACCAGTGTTCAATGATCCGTCAGTGTTCATTGACTGGAATCAAACGTTCTGTCAGCT
+
CCCGGGGGGGGGGGGGGGGGGGGGGGGGGGGGGGGGGGGGGGGGGGGGGGGGGGGGGGGGGGGGGGGGGGGGGGGGGGGGGGGGGGGGGGGGGGGGGGGGGGGGGGGGGGGGGGGGGGGGGGGGGGGGGGGGGGGGGGGGGGGGGGGGGGGGGGGGGGGGGGGGGGGGGGGGGGGGGGGGGGGGGGGGGGGGGGGGGGGGGGGGGGGDGGGGGGGGFEGGGGGGGGGGFFEGGEEEGGGGGGFGCGGCGGGGGFGGGGGGGGCFC357DFFGFF@:FFFFFFFFFF4??DFFFFFFFF5##
@M06045:235:000000000-JCY5N:1:1101:7200:9039 1:N:0:CTCAGA
GGAAGACTTGGTCATTTAGAGGAAGTAAAAGTCGTAACAAGGTCTCCGTTGGTGAACCAGCGGAGGGATCATTACCGAGTTTACAACTCCCAAACCCCTGTGAACATACCTATACGTTGCCTCGGCGGATCAGCCCGCGCCCTGTAAAAAGGGACGGCCCGCCCGAGGACCCTAAACTCTGTTTTTAGTGGAACTTCTGAGTAAAACAAACAAATAAATCAAAACTTTCAACAACGGATCTCTTGGTTCTGGCATCGATGAAGAACGCAGCTCTGAGATAGATCGGAAGAGCACACGTCAC
+
CCCGGGGGFGGGGGGGGGGGGGGGGGGGGGGGGGGGGGGGGGGGGGGGGEFGGFFDFGGGGGGGEGGEGGGGGGGGGGEGGGGGGGGGGGGGGGGGGGGGGGGGGCEFGGGGGGGGGGGGGGGGGGGGGGGGGG?FFCGEEFCGGG9FGFFCBF<>FCGGGGGGGGGGGGGGGFCGGGGGFFFFGGGFGGGGCGGCGFGGCEGEFGGEGFG5C5<;FCGGGGCGFGGEGGGGGGGGGEEGG>FGG=FGFFGFFGGGGFGFFGGGGGGDGFFGFGFGFFFGFF=?DEDFF>>F?F?F;?(##
@M06045:235:000000000-JCY5N:1:1101:15307:9044 1:N:0:CTCAGA
GGAAGACTTGGTCATTTAGAGGAAGTAAAAGTCGTAACAAGGTCTCCGTTGGTGAACCAGCGGAGGGATCATTACCGAGTTATCACTCCAAACCCTTTGTGAACCTTACCCTTTTGTTGCTCGGCGCACCGCGGGCCGCGGCTCCGGCCCGTCCCGCAGCGCGCCAGAGGACCCAACTCTTCAATTTATAGCGTACCTTCTGATTTACAAAACAAACAAGTTAAAACTTTCAACAACGGAGCTCTTGGTTCTGGCATCGATGAAGAACGCAGCTCTGAGCTAGACCGGAAGAGCACACGGG
+
CCCGGGGGGGGGGGGGGGGGGGGGGGGGGGGGGGGGGGGGGGGGGGGGGGGGGGGGGGGGGGGGGGGGGGGGGGGGGGGGGDFGGGGGGGFGGGGGGGGGGGGGGGGGGGGGGGGFGGGGCGGDFEG7CGGGGGGGGGGGGC@FGEEGGGDCGGGGGCGGDGDFGGEFFF7CFGGGGGGGFCCFGGFGGGFFEGG5CFFGG9<EGD?FGGGGGCFGFCFGGG9C7EFFGGGGFGFGFC5C*966>FGCCFFDDFGGGGG6C*::F7FFC>3/><FGFF7>@BF=*/.5<5B45??>??(##
@M06045:235:000000000-JCY5N:1:1101:3785:9046 1:N:0:CTCAGA
GGAAGACTTGGTCATTTAGAGGAAGTAAAAGTCGTAACAAGGTCTCCGTTGGTGAACCAGCGGAGGGATCATTACCGAGTTTACAACTCCCAAACCCCATGTGAACCTTACCTCAACGTTGCTTCGGCGGTCACGCCCCGGCGCCCCAGTGGCCCGGACCCAGGCGCCCGCCGGAGGACCTCCAAACCATTGTGTTATTTAGTGGCATTGTCTGAGTGGCGTAAAGCAAAATAAATCAAAACTTTCAACAACGGATCTCTTGGCTCTGGCATCGATGAAGAACGCAGCTCTGAGGGAGAAC
+
CCCGGGGGGGGGGGGGGGGGGGGGGGGGGGGGGGGGGGGGGGGGGGGGGGGGGGGGGGGGGGGGGGGGGGGDGGGGGGGGGGGGGGGGGGGGGGGGGGGGGGGGGGGGGFGGGGGGGGGGGGFGGGGGGGGGGGGGGGGGGGGGGGGGGGGGGGGGGGGGGGGGGGGGGGGGGGGGGGGGGGGGFGGGGGGGGGFGGGGGGGGGGGGGGGGGGGGGGGGGGGEEFFGGGGGGGGGGGGGGGGGGGGGGGGGGGGCED7CGGGGGFGGGGFFGFDFGFBFGF)<DGEEFFFFFFB?>F?,##
@M06045:235:000000000-JCY5N:1:1101:23634:9049 1:N:0:CTCAGA
GGAAGACTTGGTCATTTAGAGGAAGTAAAAGTCGTAACAAGGTCTCCGTTGGTGAACCAGCGGAGGGATCATTACCGAGTTATTACTCCAAACCCTTTGTGAACCTTACCTTTTTGTTGCTCGGCGCACCGCGGGCCGCGGCTTCGGCCCGTCCCGCAGCGCGCCAGAGGACCCAACTCTTCAATTTATAGCGTACCTTCTGATTTACAAAACAAACAAGTTAAAACTTTCAACAACGGATCTCTTGGTTCTGGCATCGATGAAGAACGCAGCTCTGAGTCAGATCGGAAGAGCACACCTG
+
CCCGGGGGGGGGGGGGGGGGGGGGGGGGGGGGGGGGGGGGGGGGGGGGGGGGGGGGGGGGGGGGGGGGGGGGGGGGGGGGGGGGGGGGGGGGGGGGGGGGGGGGGGGGGGGGGGGGGGGGGGGGGGGGGGGGGGGGGGGGGGGGGGGGGGGGGGGGG@CEGGGGGGGGGGGGGGGGGGGGGGGGGGGGGGGGGGDGGGGGGGGGGGGGGGGGFGGGGGGGGGGGGFFGGGGGFGFGGDGGGDGFGGFFGGGGGGGGGGGGGGGGFGFGDF3DF<FG=FFGFFFFGFF@:5)77?:FFF(##
@M06045:235:000000000-JCY5N:1:1101:12881:9055 1:N:0:CTCAGA
GGAAGACTTGGTCATTTAGAGGAAGTAAAAGTCGTAACAAGGTCTCCGTTGGTGAACCAGCGGAGGGATCATTACCGAGTTTACAACTCCCAAACCCCATGTGAACCTTACCTCAACGTTGCTTCGGCGGTCACGCCCCGGCGCCCCAGTGGCCCGGACCCAGGCGCCCGCCGGAGGACCTCCAAACCATTGTGTTATTTAGTGGCATTGTCTGAGTGGCGTAAAGCAAAATAAATCAAAACTTTCAACAACGGATCTCTTGGCTCTGGCATCGATGAAGAACGCAGCTCTGAGACAGAAC
+
CCCGGGGGGGGGGGGGGGGGGGGGGGGGGGGGGGGGGGGGGGGGGGGGGGGGGGGGGGGGGGGGGGGGGGGGGGGGGGGGGGGGGGGGGGGGGGGGGGGGGGGGGGGGGGGGGGGGGGGGGGGGGGGGGGGGGGGGGGGGGGGGGGGGGGGGGGGGGGGGGGGGGGGGGGGGGGGGGGGGGGGGGGGGGGGGGGGGGGGGGGGGGGGGFGGGGGGGGGGGGGGGDGGGFGGGGGGGGGGGGGGGGGGGGGFGGGGGGGGGGGGGFGGGGFFGFGFGFFFF?6>DGFFF?FFFFFFFFF?##
@M06045:235:000000000-JCY5N:1:1101:9688:9071 1:N:0:CTCAGA
GGAAGACTTGGTCATTTAGAGGAAGTAAAAGTCGTAACAAGGTTTCCGTAGGTGAACCTGCGGAAGGATCATTACCTAGAGTATTGTAGGCTTTGTCCTGCTGTCTCTTACCCATGTTTTTTGAGTACTTACGTTTCCTCGGCGGGTTCGCCCGCCGATTGGACAATTTAAACCCATTGCAGTTGCAATCAGCGTCTGAAAAACTTTAATAGTTACAACTTTCAACAACGGATCTCTTGGTTCTGGCATCGATGAAGAACGCAGCTCTGAGTAAGATCGAAGAGCACACGTCTGAACTCAC
+
CCCGGGGGGGGGGGGGGGGGGGGGGGGGGGGGGGGGGGGGGGGGGGGGGGGGGGGGGGGGGGGGGGGGGGGGGGGGGGGGGGGGGGGGGGGGGGGGGGGGGGGGGGGGGGGGGGGGGGGGGGGGGGGGGGGGGGGGGGGGGGGGGGGGGGGGGGGGGGGGGGGGGGGGGGGGGGGGGGGGGGGGGGGGGGGGGGGGGGGGGGGGGGGGGGFGGGGGGGGGGGGGGGGGGDGGGGGGGGGGGFGGGGGGGGGGGGGGGGGGGGGGGGGGGFFGFGFGFFFCF>B@GFFFFFFFFFFFFA9##
@M06045:235:000000000-JCY5N:1:1101:21921:9073 1:N:0:CTCAGA
GGAAGACTTGGTCATTTAGAGGAAGTAAAAGTCGTAACAAGGTTTCCGTAGGTGAACCTGCGGAAGGATCATTCATAATTGAGTGTTTTATGGCACTCTTTAAAAAAATCCATATCCACCTTGTGTGCAACGTTTTTGAACTCTCTGGCATTAAAAAGCCAAGAGGGTTTGATTAACTTAACACCTTTAAAGCAGTTTGTCTGAATATCTATTTCTGAATAAACATAATTCAAAAATACAACTTTCAACAACGGATCTCTTGGCTCTCGCATCGATGAAGAACGCAGCTCTGAGGCAGACG
+
CCCGGGGGGGGGGGGGGGGGGGGGGGGGGGGGGGGGGGGGGGGGGGGGGGGGGGGGGGGGGGGGGGGGGGGGGGGGGGGGGGGGGGGGGFGGGGGGGGGGGGGGGGGGGGGGGGGGGGGGGGGFGGGGGGGGGGGGGGGGGGGGGGGGGGGGGGGGGGGGGGGGGGGGG=CFGDFGGGGGGGGGDGGGGGGFCFFGGGGGGGGGGGGGGGGGGGGGGGFGGGEGGGGGGFFGGGGGGGGGDGGGGFGGGGGGGGDGGFFGGGGGFFGGGBB3>DFCCFFGFAFFC>855FFFFF?FFF3##
@M06045:235:000000000-JCY5N:1:1101:12321:9109 1:N:0:CTCAGA
GGAAGACTTGGTCATTTAGAGGAAGTAAAAGTCGTAACAAGGTCTCCGTTGGTGAACCAGCGGAGGGATCATTATCGAGTTCTAAACAACTCCCAAACCCATGTGAACATACCTTTTGTTGCTTCGGCGGGATCGCCCCGGGTGCCATTCAGTTGCGCCCCGGAGTCAGGCGCCCGCCAGAGGACCGAAACTCTTGTATTATTGAGAATTTCTGAGTGGATTAAACAAATAATCAAAACTTTCAACAACGGATCTCTTGGTTCTGGCATCGATGAAGAACGCAGCTCTGAGGCAGATCGAA
+
CCCGGGGGGGGGGGGGGGGGGGGGGGGGGGGGGGGGGGGGGGGGGGGGGGGGGGGGGGGGGGGGGGGGGGGGGGGGGGGGGGGGGGGGGGGGGGGGGGGGGGGGGGGGGGGGGGGGGGGGGGGGGGGGGGGGGGGGGFGGGGGGGGGGGGGGGGGGGGGGGGGGGGGGGGGGGGGGGGGGGGGGGGGGGGGGGGGGGGGGGGGFGGGGGGGGGGGGGGGGGGGGGGGGGGGGGGGGGGGGGGGGGGGGGGGGCGFFGFDGGGGGGGGGGF>FFFFGFFFGFFFBG@FFFFFFFFBF?B:##
@M06045:235:000000000-JCY5N:1:1101:21331:9122 1:N:0:CTCAGA
GGAAGACTTGGTCATTTAGAGGAAGTAAAAGTCGTAACAAGGTTTCCGTAGGTGAACCTGCGGAAGGATCATTACAAGGAAATCCGTCGGCCGCCTTCGGGCGGAACCCCCGGCGGATCCCTCACCACTGTGAACACAAACTTCGTTGCCTCGGCGGACTGGCCTACCCGGCCGCCGCCGACGGACATACCAAACCAATTCGTTTACGAGCGTCTTATGAAAACATAAATTGAATACAACTTTCAACAATGGATCTCTTGGCTCTGGCATCGATGAAGAACGCAGCTCTGAGGGAGATCCC
+
CCCGGGGGGGGGGGGGGGGGGGGGGGGGGGGGGGGGGGGGGGGGGGGGGGGGGGGGGGGGGGGGGGGGGGGGGGGGGGGGGGGGGGGGGGGGGGGGGGGGGGGGGGGGGGGGGGGGGEGGGGGGGGGGGGGGGGGGGGGGGGFGGGGGGGGGGGGGGGGGGFGGGGGGGGGGGGGGGGGGGGGGCGGGGGGGFGGGGEFFGGGGGDGGFEGDGGGEFFGGGGGGGGFGEFGGGGGGGGFGFFFGDGGFFGGGGCG?FFC9*<7CFFGGGFFD4>?GFFF4>;>DD@FFFFFFFFFDBB<##
@M06045:235:000000000-JCY5N:1:1101:26792:9122 1:N:0:CTCAGA
GGAAGACTTGGTCATTTAGAGGAAGTAAAAGTCGTAACAAGGTCTCCGTTGGTGAACCAGCGGAGGGATCATTACAGAGTTGCAAAACTCCCTAAACCATTGTGAACGTTACCTAAACCGTTGCTTCGGCGGGCGGCCCGGGTCCTTCCCGGCGCCCCCCGGCCCTCGCGGGCGCCCGCCGGAGGTAAACCAAACTATTGCATTAATGGCCTCTCTGAGTCTTCTGTACTGAATAAGTCAAAACTTTCAACAACGGATCTCTTGGTTCTGGCATCGATGAAGAACGCAGCTCTGAGGCAGA
+
CCCGGGGGGGGGGGGGGGGGGGGGGGGGGGGGGGGGGGGGGGGGGGGGGGGGGGGGGGGGGGGGGGGGGGGGGGGGGGGGGGGGGGGGGGGGGGGGGGGGGGGGGGGGGGGGGGGGGGGGGGGGGGGGGGGGGGGGGGGGGGGGGGGGGGGGGGGGGGGGGGGGGGGGGGGGGGGGGGGGGGGGGG9CGGGGGGGGGGGGGGGGGGGGGFGGGGGGGGGGGGGGGGFFGGGGGFFCGGGGGGGGGGGGGGGGGGGGG3<<CFGGGGGGGFFFFGFGFFFGFFFFFFF:3D799FFFF?(##
@M06045:235:000000000-JCY5N:1:1101:17050:9126 1:N:0:CTCAGA
GGAAGACTTGGTCATTTAGAGGAAGTAAAAGTCGTAACAAGGTTTCCGTAGGTGAACCTGCGGAAGGATCATTACCCTTCCGGTCTTCGAGACCGCGTCTTCAACTCGCCGCAGGACCCCACGAAAGTGGCCAGAAATGCGGACGAGGCGAAGTAACCCTTGACTATGAGTACCTTTTGTTCCCTCGGCGGGCTCGCGCCCGTCGCTGGGCCCATCCAAACCCCTTTGCAGTAGCAGTATACCTCTGATCGTGGGCACTTGAATCTTTACAACTTTCAACAACGGATCTCTTGGTTCTGCA
+
CCCGGGGGFEFFFFACEEGGFGGGGGDFGGGFGGGFFEF9CEGFFFFGGG@FFEEEEGFFGGEGGGGD@CCFGA@DEF@FECB++8EFD,FFFF:+88>8=FCFD<?F@F:FCGGGG@CFECGG:FGF<FGDFF=FFB?F+@CCFGGFCC:7*<;FCABF:CFFCEGC;D@@>93@F<BFF@FF9<<:CCGGG8;*::8EGGECGD8?E***:88EGC@CGE=7CGGFGCGC7<++<2A*<?FFG4+<CC<577557C5+0C977**:*/9>477?F?BCFFFEG3).09@FF?2.53-##
@M06045:235:000000000-JCY5N:1:1101:27854:9127 1:N:0:CTCAGA
GGAAGACTTGGTCATTTAGAGGAAGTAAAAGTCGTAACAAGGTCTCCGTTGGTGAACCAGCGGAGGGATCATTACCGAGTTATTACTCCAAACCCTTTGTGAACCTTACCTTTTTGTTGCTCGACGCACCGCGGGCCGCGGCTTCGGCCCGTCCCGCAGCGCGCCAGAGGACCCAACTCTTCAATTTATAGCGTACCTTCTGATTTACAAAACAAACAAGTTAAAACTTTCAACAACGGATCTCTTGGTTCTGGCATCGATGAAGAACGCAGCTCTGAGTAAGATCGGAAGAGCACACGAC
+
CCCGGGGGGGGGGGGGGGGGGGGGGGGGGGGGGGGGGGGGGGGGGGGGGGGGGGGGGGGGGGGGGGGGGGGGGGGGGGGGGGGGGGGGGGGGGGGGGGGGGGGGGGGGGGGGGGGGGGGGGGGGGEGGGGGGGGGGGGGGGGGGGGGGGGGGGGGGGGGGGGGGGGGGGGGGGGGGGGGGGGGGGGGDGGGGGGGGGGGGFGFGGGGGGGFFGGGGGFGGGGGGGGGGFGGGGGGGGGGDGDE?FGGGGCFFFFGGGGGGGGGFFGGGDEFD@5?FFFFFFFFFGFFFEFFFFF>F?:(##
@M06045:235:000000000-JCY5N:1:1101:29021:9129 1:N:0:CTCAGA
GGAAGACTTGGTAATTTAGAGGAAGTAAAAGTCGTAACAAGGTTTCCGTAGGTGAACCTGCGGAAGGATCATTACAGTGTCGGCAAGGTGGCCCCTCGGGTCGCCCGCTACTGACCACACTTGTTTACAACACCAACGTTGCTTCGGCAGGACGGACAGCCCCAGCTCAGGGGCTGTTCGCCTGGGGTCTGGCTTAGCAGCCGCCCGGGAGAGCGCCTGCCGGAGGATTAGTTGAAACTCTTTGCTGATCAGTGACAACTCTGAGTCTTTGACAAATAGTTAAAACCTTCAACAACGGACG
+
<C97@FFGGGCF<,CFFGGGGGGGGGGGGGGGGGGGGGGGGGGGGGGGGGGGGFGGGGGGGGGEGGGGGGGGGGGGGGGGGGGGGGGGGGGGGGGGGGGGGGGGGGGGGDGGGGGGGGFGGGG?FGGGGGGGGGGGGGGGGGGGGGGGGGGGGGGGGGGGGGGGGGGGGFFGGGGGGGGDGGGGGGGGGGGGGGFFGGGGGGGGGGEGG7ECEGGGGGGGGGGDGEGGGCFFGGG7CCFFGDFGGGGGGGGGGGFGCFGFGGGGGGGGGBFD?CFGFFBFFFFFGFFFFFFFFFFFF9-##
@M06045:235:000000000-JCY5N:1:1101:22994:9136 1:N:0:CTCAGA
GGAAGACTTGGTCATTTAGAGGAAGTAAAAGTCGTAGCAAGGTCTCCGTTGGTGAACCAGCGGAGGGATCATTACCGAGTTATTACTCCAAACCCTTTGTGAACCTTACCTTTTTGTTGCTCGGCGCACCGCGGGCCGCGGCTTCGGCCCGTCCCGCAGCGCGCCAGAGGACCCAACTCTTCAATTTATAGCGTACCTTCTGATTTACAAAACAAACAAGTTAAAACTTTCAACAACGGATCTCTTGGTTCTGGCATCGATGAAGAACGCAGCTCTGAGTAAGATCGGAAGAGCACACGCC
+
CCCGGGGGGGFFGGFGGGGFEFEGFGFGGGGGGGDFFGGGGGGGCCEF@FEFGGGGGGGGGGGDFEGCFG?ACEGFGFF<BDGGGGGGGGGGGFEGGGGG8FGGGGGGGGGGGGGGGGGGGFFEFG>FGGGGGGGGCFGDGGG:FGGGCEFBCCFGG71<C<<CF@<C<FAFFGGGGFGG7ECCFC+:??@ECEGDGFGGGGF9EGGGF@@GGFGGFGFGEEGGGGGGGGGFDC+;:CC<*7<7:CGFCFFF79CCFF*6CFGCFGC4DDEGBGFG?*9FBFFBF=:57555:F?FB<6##
@M06045:235:000000000-JCY5N:1:1101:11644:9165 1:N:0:CTCAGA
GGAAGACTTGGTCATTTAGAGGAAGTAAAAGTCGTAACAAGGTCTCCGTTGGTGAACCAGCGGAGGGATCATTACAGAGTTGCAAAACTCCCTAAACCATTGTGAACGTTACCTAAACCGTTGCTTCGGCGGGCGGCCCCGGGGTTTACCCCCCGGGCGCCCCTGGGCCCCACCGCGGGCGCCCGCCGGAGGTCACCAAACTCTTGATAATTTATGGCCTCTCTGAGTCTTCTGTACTGAATAAGTCAAAACTTTCAACAACGGATCTCTTGGTTCTGGCATCGATGAAGAACGCAGCCGC
+
CCCGGGGGGGGGGGGGGGGGGGGGGGGGGGGGGGGGGGGGGGGGGGGGGGGGGGGGGGGGGGGGGGGGGGGGGGGGGGGGGGGGGGGGGGGGGGGGGGGGGGGGGGGFGGGGGGGGGGGGGGGGGGGGGGGGCEGGGGGGGGGGGGGGGGGGGGGGDGGGGGGGGGGGGGG*?EGGGGGGGGGGGGDEGEGDEFFGGGGFGCGG7@??FFGCEFGGGGGFGC8FGGFCEFCFFFG?FDGGGGGGF7FFFGGGGGGFGFGG*19<D*77:==C=C>GFFBF)76)*<?=66@4:@6B>B0##
@M06045:235:000000000-JCY5N:1:1101:14977:9182 1:N:0:CTCAGA
GGAAGACTTGGTCATTTAGAGGAAGTAAAAGTCGTAACAAGGTCTCCGTTGGTGAACCAGCGGAGGGATCATTATCGAGTGTAAAAAATCCCAACCCTTTGTGAACCTTACCAAAGTTGCTTCGGCGGTGCCGCCCCGGGCGCTGACTCGCTCAGTGCCCCGGAACCAGGCGCCCGCCGGGGGACCGAAACTCTTGTATTACCTATGGTATTCTCTGAGTGGATTTAAACAAATCAAATTAAAACTTTCAACAACGGATCTCTTGGCTCTGGCATCGATGAAGAACGCAGCTCTGAGCGGA
+
CCCGGGGGGGGGGGGGGGGGGGGGGGGGGGGGGGGGGGGGGGGGGGGGGGGGGFGGGGGGGGGGGGGGGGGGGGGGGGGGGGGGGGGGFGGGGGGGGGGGGGGGGGGGGGGGGGGGGGGGGGGGGGGGGGGGGGGGGGDGGGGGGGGGGGGGGGGGGGGGGGGGGGGGGGGGGGGGGGGGGGGGGGGEEGGGGCFGGGGGGGGGGGGGGGGGGFFGGFGGGGDGGFGGGGGGGGGGGGGGGGGGGGGGGGGGGGGGGGGGGGGGGGGDGFFFFGFDFFFGFFFFGFFFFFF4;F<4::4##
@M06045:235:000000000-JCY5N:1:1101:13516:9205 1:N:0:CTCAGA
GGAAGACTTGGTCATTTAGAGGAAGTAAAAGTCGTAACAAGGTTTCCGTAGGTGAACCTGCGGAAGGATCATTACCGAGTGAGGGCCCTCTGGGTCCAACCTCCCACCCGTGTTTATCATACCTAGTTGCTTCGGCGGGCCCGCCGTCATGGCCGCCGGGGGGCACCCGCCCCCGGGCCCGCGCCCGCCGAAGCCCCCCTGAACGCTGTCTGAAGATTGCAGTCTGAGCGATTAGCTAAATCAGTTAAAACTTTCAACAACGGATCTCTTGGTTCCGGCATCGATGAAGAACGCAGCTCAC
+
CCCGGGGGGGGGGGGGGGGGGGGGGGGGGGGGGGGGGGGGGGGGGGGGGGGGGGGGGGGGGGGGGGGGGGGGGGGGGGGGGGGGGGGGGGGGGGGGGGGGGGGGGGGGGGGGGGGGGGGGGGGGGGGGGGGGGGGGGGGGGGGGGGGGGGGGGGGGGGGGGGGGGGGGGGGGGGGGGGGGGGGGGGGGGGGGGGGGGGGGGGGGGGGGGGGGGFGGGGGGGGGGGGGGGGGGGGGGFGGGGGGGGGCFGGGGGGGGGGGGGGGDDDFGGFFGFFFFE3>DFFFFG?FFFFFFBB;EF?3##
@M06045:235:000000000-JCY5N:1:1101:15379:9209 1:N:0:CTCAGA
GGAAGACTTGGTCATTTAGAGGAAGTAAAAGTCGTAACAAGGTCTCCGTTGGTGAACCAGCGGAGGGATCATTACCGAGTTATTACTCCAAACCCTTTGTGAACCTTACCTTTTTGTTGCTCGGCGCACCGCGGGCCGCGGCTTCGGCCCGTCCCGCAGCGCGCCAGAGGACCCAACTCTTCAATTTATAGCGTACCTTCTGATTTACAAAACAAACAAGTTAAAACTTTCAACAACGGATCTCTTGGTTCTGGCATCGATGAAGAACGCAGCTCTGAGGCAGATCGGAAGAGCACACCGA
+
CCCGGGGGGGGGGGGGGGGGGGGGGGGGGGGGGGGGGGGGGGGGGGGGGGGGGGGGGGGGGGGGGGGGGGGGGGGGGGGGGGGGGGGGGGGGGGGGGGGGGGGGGGGGGGGGGGGGGGGGGGEGGGGGGGGGGGGGGGGGGGGGGGGGGGGGGGGEGGGGGGGGGGGGGGGGGGGGGGGGGGFFGGGGGGGGGGGGGGFGFGGGGGGGG9FGGGGGGGGGGGGGGGGGGGGGGFDFGGGGGGFFGGGGGGGCGGGGGGGGGGGGGFFGGFBGFF:FF4FGFEF@CFFFFE:5<4:5??(##
@M06045:235:000000000-JCY5N:1:1101:18787:9214 1:N:0:CTCAGA
GGAAGACTTGGTCATTTAGAGGAAGTAAAAGTCGTAACAAGGTTTCCGTAGGTGAACCTGCGGAAGGATCATTACCTAGAGTTTGTAGACTTCGGTCTGCTACCTCTTACCCATGTCTTTTGAGTACCTTCGTTTCCTCGGCGGGTCCGCCTGCCGATTGGACAACATTCAAACCCTTTGCAGTTGCAATCAGCGTCTGAAAAAACATAATAGTTACAACTTTCAACAACGGATCTCTTGGTTCTGGCATCGATGAAGAACGCAGCTCTGAGAGAGATCGGAAGAGCACACGTCTGAACAA
+
CCCGGGGGGGGGGGGGGGGGGGGGGGGGGGGGGGGGGGGGGGGGGGGGGGGGGGGGGGGGGGGGGGGGGGGGGGGGGGGGGGGGGGGGGGGGGGGGGGGGGGGGGGGGGGGGGGGGGGGGGGGGGGGGGGGGGGGGGGGGGGGGGGGGGGGGGGGGGGGGGGGGGGGGGGGGGGGGGGGGGGGGGGGGGFGGGGGGGGGGGGGGGGGGGGGGGGGGGGGGGGGGGGGGGGGGGGGGGGGGGGGGGGGGGGGGGGGGGGGGGGGGGGCFGFFGFGFGFFFGFFFFGFFFFF43>F:FBF4##
@M06045:235:000000000-JCY5N:1:1101:13464:9244 1:N:0:CTCAGA
GGAAGACTTGGTCATTTAGAGGAAGTAAAAGTCGTAACAAGGTTTCCGTAGGCGAACCTGCGGAAGGATCATTACCCTTCCGGTCTTCGAGACCGCGTCTTCAACTCGCCGCAGGACCCCACGAAAGTGGCCAGAAATGCGGACGAGGCGAAGTAACCCTTGACTATGAGTACCTTTTGTTCCCTCGGCGGGCTCGCGCCCGTCGCTGGGCCCATCCAAACCCCTTTGCAGTAGCAGTATACCTCTGATCGTGGGCACTTGAATCTTTACAACTTTCAACAACGGATCTCTTGGTTCTGCG
+
CCCGGGGGGGGGGGGGGGGGGGGGGGGGGGGGGGGGGGGGGGGGGGGGGGGGGGGGGGGGGGGGGGGGGGGGGGGGGGGGGGGGGGGGGGGGGGGGGGGGGGGGGGGGGGGGGGGGGGGGGGGGGGGGGGGGGGGGGGGGGGGGGGGGGGGGGGGGGGGGGGGGGGGGGGGGGGGGGGGGGGGGGGGGGGGGGGGGGGGGGGGGGGGGGGGGGGGGGGGGGGGGGGGGGGGGGGGGGGFGGGGCGGGFGGGGGGDGGDGGGGFFGGGFGFFGFGFGFFFGF@FEGFB:BFFFFFFF>F2##
@M06045:235:000000000-JCY5N:1:1101:24758:9283 1:N:0:CTCAGA
GGAAGACTTGGTCATTTAGAGGAAGTAAAAGTCGTAACAAGGTCTCCGTTGGTGAACCAGCGGAGGGATCATTACCGAGTTTACAACTCCCAAACCCCTGTGAACATACCACTTGTTGCCTCGGCGGATCAGCCCGCTCCCGGTAAAACGGGACGGCCCGCCAGAGGACCCCTAAACTCTGTTTCTATATGTAACTTCTGAGTAAAACCATAAATAAATCAAAACTTTCAACAACGGATCTCTTGGTTCTGGCATCGATGAAGAACGCAGCCCTGAGGAAGATCGGAAGAGCACACGTCTG
+
CCCGGGGGGGGGGGGGGGGGGGGGGGGGGGGGGGGGFGGGGGGGGGGGFGGGGGGGGGGGGGGGGGGGGGGGGGGGGGGGGGGFGGGGGGGGFGGGGGGGGGGGGFGCGGGGGGGGGGGGGGGGGGGD7FF<FEGGGEGGGGGGGGGGGEGGDCF<FCFGGGGG@FGGGGFGGGGGGGGGGGGGGGGGGGGCCFGGGGGGGGGGGGGGGGGGGGGGGFCEFGGGGGGGFGGFFGGGGGE5EFGFFGGGGGGGGGGGGGGGGGCGGGGDGF>*7C@GFFFGFFFFGFFFFFFFFFFFF:4##
@M06045:235:000000000-JCY5N:1:1101:22603:9298 1:N:0:CTCAGA
GGAAGACTTGGTCATTTAGAGGAAGTAAAAGTCGTAACAAGGTTTCCGTAGGTGAACCTGCGGAAGGATCATTCATAATTGAGTGTTTTATGGCACTCTTTAAAAAAATCCATATCCACCTTGTGTGCAACGTTTTTGAACTCTCTCTGGCATTAAAAAGCCAAGAGGGTTTGATTAACTTAACACCTTTAAAGCAGTTTGTCTGAATATCTATTTCTGAATAAACATAATTCAAAAATACAACTTTCAACAACGGATCTCTTGGCTCTCGCATCGATGAAGAACGCAGCTCTGAGGGAAC
+
CCCGGGGGGGGGGGGGGGGGGGGGGGGGGGGGGGGGGGGGGGGGGGGGGGGGGGGGGGGGGGGGGGGGGGGGGGGGGGGGGGGGGGGGGGGGGGGGGGGGGGGGGGGGGGGGGGGGGGGGGGGGGGGGGGGGGGGGGGGGGGGGGGGGGGGGGGGGGGGGGGGGGGGGGGGGGGFGGGGGGGGGGGGGGGGGGGGGGGGGGGGGGGGGGGGGGGGGGGGGGGGGGGGGGGGGGGGGGGGGGGGGGGGGGGGGGGG5<DGFFGGG;DGGGFEGE<BD;AFFFFFADEBFFFFFFFBFFB(##
@M06045:235:000000000-JCY5N:1:1101:23675:9312 1:N:0:CTCAGA
GGAAGACTTGGTCATTTAGAGGAAGTAAAAGTCGTAACAAGGTTTCCGTAGGTGAACCTGCGGAAGGATCATTCATAATAAGTGTTTATGGCACTTCTTAAATCCATATCCACCTTGTGTGCAATGTCAGCCGTTTTCTTTATGAAAGCGGCCAAACATCAACTTATTTTTTAACTGTCTGTCTGAAAACTATTATGAATAAACAATTCAAATACAACTTTCAACAACGGATCTCTTGGCTCTCGCATCGATGAAGAACGCAGCTCTGAGCTAGATCGGAAGAGCACACGTCTGAACTCAG
+
CCCGGGGGGGGGGGGGGGGGGGGGGGGGGGGGGGGGGGGGGGGGGGGGGGGGGGGGGGGGGGGGGGGGGGGGGGGGGGGGGGGGGGGGGGGGGGGGGGGGGGGGGGGGGGGGGGGGGGGGGGGGGGGGGGGGGGGGGGGGGGGGGGGGGGGGGGGGGGGGGGGGGGGGGGGGGGGGGGGGGGGGGGGGGGGGGGGGGGGGGGGGGGGGGGGGGGGGGGGGGGGGGGGGGGGGGGGGGGGGGGFGGGGGGGGGGGGGGGGGGGGGFGGGFFFFFGFGFFEGFFFFGFFFFFFFFFFF?A4##
@M06045:235:000000000-JCY5N:1:1101:4482:9324 1:N:0:CTCAGA
GGAAGACTTGGTCATTTAGAGGAAGTAAAAGTCGTAACAAGGTCTCCGTTGGTGAACCAGCGGAGGGATCATTACAGAGTTGCAAAACTCCCTAAACCATTGTGAACGTTACCTAAACCGTTGCTTCGGCGGGCGGCTCCGGGGTTTACCCCCCGGGCGCCCCTGGGCCCCACCGCGGGCGCCCGCCGGAGGTCACCAAACTCTTGATAATTTATGGCCTCTCTGAGTCTTCTGTACTGAATAAGTCAAAACTTTCAACAACGGATCTCTTGGTTCTGGCATCGATGAAGAACGCAGCCGC
+
CCCGGGGGGFGGGGGGGGGGGGGGGGGGGGGGGGGGGGGGGGGGGGGGGGGGGGGGGGGGGGGGGGGGGGGGGGGGGGGGGGGGGGGGGGGGGGGGGGGGGGGGGGGGGGGGGGGGGGGGGGGGGGGGGGGGGGGDGGGGGGGGGGGGGGGGGGGGGDGGGCGGEGGGGGGDEGEGGGGGGGGGGGGGGEEEGGGGGGCCGGGGGGFDGGGGGGGGF=FGGGGGGFGCCCGFGFGFGGGGGGCC7FGGGGFGGGGGGG=?DF3DDGGGGFF7@F>FF4=F:?F3CF4B@4@?FD?>F9(##
@M06045:235:000000000-JCY5N:1:1101:6644:9333 1:N:0:CTCAGA
GGAAGACTTGGTCATTTAGAGGAAGTAAAAGTCGTAACAAGGTCTCCGTTGGTGAACCAGCGGAGGGATCATTACCGAGTTTACAACTCCCAAACCCCTGTGAACATACCTATACGTTGCCTCGGCGGATCAGCCCGCGCCCCGTAAAAAGGGACGGCCCGCCCGAGGACCCCTAAACTCTGTTTTTAGTGGAACTTCTGAGTAAAACAAACAAATAAATCAAAACTTTCAACAACGGATCTCTTGGTTCTGGCATCGATGAAGAACGCAGCTCTGAGGGAGATCGGAAGAGCACACGTAC
+
CCCGGGGGGGGGGGGGGGGGGGGGGGGGGGGGGGGGGGGGGGGGGGGGGGGGGGGGGGGGGGGGGGGGGGGGGGGGGGGGGGGGGGGGGGGGGGGGGGGGGGGGGGGGGGGGGGGGGGGGGGGGGGGGGGGGGGGGGGGGGGGGGGGGGGGGGGGGGGGGGGGGGGGGGGGGGGGGGGGGGGGGGGGGGGGGGGGGGGGGGGGGGGGGGGGGGGGGGGGGGGGGGGGGGGGGGGGGGGGGGGGGGGGGGGGGGGGGGGGGGCFFGGGGGFFGFGFGFFFGFFFFGFFFFFFFFFFFFF4##
@M06045:235:000000000-JCY5N:1:1101:28465:9352 1:N:0:CTCAGA
GGAAGACTTGGTCATTTAGAGGAAGTAAAAGTCGTAACAAGGTCTCCGTTGGTGAACCAGCGGAGGGATCATTACCGAGTACTATAACTCATAACCCTTTGTGAACCTTCATACCTGTTGCTTCGGCGGCGCGCCTCCCGGGGCGTGCCCGCCGGCATTATCAGAATCTCTGTTCGAACCCGACGATACTTCTGAGTGTTCTAAGCGAACTGTTAAAACTTTCAACAACGGATCTCTTGGCTCCAGCATCGATGAAGAACGCAGCTCTGAGGCAGATCGGAAGAGCACACGTCTGAACTGG
+
CCCGGGGGGGGGGGGGGGGGGGGGGGGGGGGGGGGGGGGGGGGGGGGGGGGGGGGGGGGGGGGGGGGGGGGGGGGGGGGGGGGGGGGGGGGGGGGGGGGGGGGGGGGGGGGGGGGGGGGGGGGGGGGGGGGGGGGGGGGGGGGGGGGGGGGGGGGGGGGGGGGGGGGGGGGGGGGGGGGGGGGGGGGGGGGGGGGGGGGGGGGGGGGGGGGGGGGGGGGGGGGGGGGGGGGGGGGGGGGGGGGGGGGGGGGGGGFGGGGGGGGGGGGGGFFGFGFGFFFGFE>FGF?>;>DFFFFFFF-##
@M06045:235:000000000-JCY5N:1:1101:21532:9364 1:N:0:CTCAGA
GGAAGACTTGGTCATTTAGAGGAAGTAAAAGTCGTAACAAGGTCTCCGTAGGTGAACCTGCGGAGGGATCATTACACAAATATGAAGGCGGGCTGGAACCTCTCGGGGTTACAGCCTTGCTGAATTATTCACCCTTGTCTTTTGCGTACTTCTTGTTTCCTTGGTGGGTTCGCCCACCACTAGGACAAACATAAACCTTTTGTAATTGCAATCAGCGTCAGTAACAAATTAATAATTACAACTTTCAACAACGGATCTCTTGGTTCTGGCATCGATGAAGAACGCAGCTCTGAGAGAGAAC
+
CCCGGGGGGGGGGGGGGGGGGGGGGGGGGGGGGGGGGGGGGGGGGGGGGGGGGGGGGGGGGGGGGGGGGGGGGGGGGGGGGGGGGGGGGGGGGGGGGGGGGGGGGGGGGGGGGGGGGGGGGGGGGGGGGGGGGGGGGGGGGGGGGGGGGGGGGGGGGGGDGGGGGGGGGGGGGGGGGGGGGGGGGGGGGGGGGGGGGGGGGGGGGGGGGGGGGGGGGGGGGGGGGGGGGGGGGGGGGGGGGGGGGGGGGGGGGGGGGGGGGGGGGGGGGFFGFGFGFFFGFFFFGFFFFFFFFFFFFF6##
@M06045:235:000000000-JCY5N:1:1101:17046:9376 1:N:0:CTCAGA
GGAAGACTTGGTCATTTAGAGGAAGTAAAAGTCGTAACAAGGTTTCCGTAGGTGAACCTGCGGAAGGATCATTAAAGAAATGCGGCGGAGGGGCCCAAAAGGCCCCCGAGCCAACACTTTCTACCCTGTCTTTTCGATACCTCTACCTCCTCCCCGGCCCCCGGGCCGGGATGGCTACTTCAAAAAAACCTTGCAGTTTACAGTCAATTCAGTACTTTGTAACAAAATTACAACTTTCAACAATGGATCTCTTGGCTCTGGCATCGATGAAGAACGCAGCTCTGAGCAAGATCGGAAGACA
+
CCCGGGGGGGGGGGGGGGGGGGGGGGGGGGGGGGGGGGGGGGGGGGGGGGGGGGGGGGGGGGGGGGGGGGGGGGGGGGGGGGGGGGGGGGGGFGGGGGGGGGGGGGGGGGGGGGGGGGGGGGGGGGGGGGGGGGGGGGGGGGGGGGGGGGGGGGGGGGGGGGGGGGGGGGGGGGGGGGGGGGGGGGGGGGGGGGGGGGGGGGGGGGGGGGGGGGGGGGGGGGGGGGGGGGGGGGGGGGGGGGGGGGGGGFFGGFGGGGGGGGGGGGGGGFFGFGFGFFFGFFFFGFFFFFFFFFFFFF7##
@M06045:235:000000000-JCY5N:1:1101:15634:9395 1:N:0:CTCAGA
GGAAGACTTGGTCATTTAGAGGAAGTAAAAGTCGTAACAAGGTTTCCGTAGGTGAACCTGCGGAAGGATCATTACCGAGTGCGGGCCCTCTGGGTCCAACCTCCCACCCGTGTTTATTGTACCTTGTTGCTTCGGTGGGCGTACGCCCGCCGAAGACACCCTCGAACCCTGCCTGAAGATTGTAGTCTGAGTGGAATGATAAATTAGTTAAAACTTTCAACAACGGATCTCTTGGTTCCGGCATCGATGAAGAACGCAGCTCTGAGCGAGATCGGAAGAGCACACGTCTGAACTCCAGTGA
+
CCCGGGGGGGGGGGGGGGGGGGGGGGGGGGGGGGGGGGGGGGGGGGGGGGGGGGGGGGGGGGGGGGGGGGGGGGGGGGGGGGGGGGGGGGGGGGGGGGGGGGGGGGGGGGFGGGGGGGGGGGGGGGGGGGGGGGGGGGGGGGGGGGGGGGGGGGGGGGGGGGGGGGGGGGGGGGGGFGGGGGGGGGGGGFGGFGGGGGGGGGGGGGGFGGGGGGGGGGGFGGGGGGEEDFEGGGGGGGGGGGGCDGGGGGGGGGGGGGGGDGGGGGGGGFFGFGFGEB@GFFFFGBFFFFFFFFFFFF-##
@M06045:235:000000000-JCY5N:1:1101:16132:9398 1:N:0:CTCAGA
GGAAGACTTGGTCATTTAGAGGAAGTAAAAGTCGTAACAAGGTCTCCGTTGGTGAACCAGCGGAGGGATCATTACCGAGTTATTACTCCAAACCCTTTGTGAACCTACCACTGTTGCTTCGGCGGCCTCGCCCCGGGCGCGTTCGCGCGGCCCGGACCCAGGCGTCCGCCGGAGGCTCCAAACTCTTGTCTTTTAGTGTATTTCTGAGTGGCATAAGCAAATAAATCAAAACTTTCAGCAACGGATCTCTTGGTTCTGGCATCGATGAAGAACGCAGCTCTGAGGCAGATCGGAAGAGCAC
+
CCCGGGGGGGGGGGGGGGGGGGGGGGGGGGGGGGGGGGGGGGGGGGGGGGGGGGGGGGGGGGGGGGGGGGGGGGGGGGGGGGGGGGGGGGGGGGGGGGGGGGGGGGFGGGGGGGGGGGGGGGGGGGGGGGGGGGGGGGGGGGGGGGGGGGGGGGGGGGGGGGGGGGGGGGGGGGGGFGGGGGGGGGGGGGGGGGGGGGGGGGGGGGGGGGGGGGGGGGGGGGGGGGGGGGGGGGGGGGGGGGGGGGGGGGGGGGGFGGGGGGGGFGGGGFFGFGFGFFFGFFFFGFEFFFFFFFFEBF:##
@M06045:235:000000000-JCY5N:1:1101:17953:9401 1:N:0:CTCAGA
GGAAGACTTGGTCATTTAGAGGAAGTAAAAGTCGTAACAAGGTCTCCGTTGGTGAACCAGCGGAGGGATCATTACTGAGTCTAGCACTCTCCAACCCATGTGAACATACCTACGTTGCTTCGGCGGGACTCCCCCCCGGGGGTCGACCCCCGAGCCGCCCTCCGGGGCGCGCCCGGGTGCCCGCCGGAGGCCCAAACCATGAATCTTACAGTGGATCTTCTGAGTACTACAAGCAAAAATCAAAACTTTCAGCAACGGATCTCTTGGCTCTGGCATCGATGAAGAACGCAGCTCTGAGCCT
+
CCCGGGGGGGGGGGGGGGGGGGGGGGGGGGGGGGGGGGGGGGGGGGGGGGGGGGGGGGGGGGGGGGGGGGGGGGGGGGGGGGGGGGGGGGGGGGGGGGGGGGGGGGGGGGGGGGGGGGGGGGGGGGGGGGGGGGGGGGGGGGGGGGGGGGGGGGGGGGGGGGGGGGGGGGGGGGGGGGGGGGGGGGGGGGGGGGFGGGGGGGGGGGGGGGGGGGGGGGGGGGGGGGGGCEGGGGGGFGG<FGGGGGGGGGGGGGGGGGGGGFGGGFGGFFFGFGFGFEFGFFFFGFFFFFFF?FFFFF0##
@M06045:235:000000000-JCY5N:1:1101:4779:9424 1:N:0:CTCAGA
GGAAGACTTGGTCATTTAGAGGAAGTAAAAGTCGTGACAAGGTTTCCGTAGGTGAACCTGCGGAAGGATCATTCATAATCAAGTGTTTTTATGGCACTTTCAAAAATCCATATCCACCTTGTGTGCAATGTCATCTCTCTGGGGGCTGCCGGCTGTCAAAAGCCGTGTGGTCACCTTTGGGATTTATATCTACTCAGAACTTTAGTGATTTTGTCTGAAACATATTATGAATACTTAATTCAAAATACAACTTTCAACAACGGATCTCTTGGCTCTCGCATCGATGAAGAACGCAGCTCAG
+
CCCGGGGGGGGGGGGGGGGGGGGGGGGGGGGGGGGGGGGGGGGGGGGGGGGGGGGGGGGGGGGGGGGGGGGGGGGGGGGGGGGGGGGGGGCGGGGGGGGGGGGGGGGFGGGGGGGGGGGGGGGGGGGFGGGGGGGGGGGGDCGGGGGGGGGGGGGGGGGFGGGGGGGGG7DGGGGGGGGGGGGGGGGGGGGGGGGGGFGGGGGGGGGGGGGGGGGGGGGGGGFFGGGGGGGGGGGGGGGGGFCFGGFEGGGGGGGGGGGGGGGGDGGFCFFGFFFGF>EGFFFFGFFFFFFFEE>FF?2##
@M06045:235:000000000-JCY5N:1:1101:18052:9437 1:N:0:CTCAGA
GGAAGACTTGGTCATTTAGAGGAAGTAAAAGTCGTAACAAGGTCTCCGTTGGTGAACCAGCGGAGGGATCATTACAGAGTGTAAAAACTCCCAACCCACTGTGAACCTACCTAAACGTTGCCTCGGCGCGGTCCCTAGGGCTGCGCCGGGGACCCTTAACTCCTGTATCATTGGAATCTCTGAGTGGCTGAAAAGCAAAAATAAGTTAAAACTTTCAACAACGGATCTCTTGGCTCTGGCATCGATGAAGAACGCAGCTCTGAGATAGATCGGAAGAGCACACGTCTGAACTCCAGTCAAA
+
CCCGGGGGGGGGGGGGGGGGGGGGGGGGGGGGGGGGGGGGGGGGGGGGGGGGGGGGGGGGGGGGGGGGGGGGGGGGGGGGGGGGGGGGGGGGGGGGGGGGGGGGGGGGGGGGGGGGGGGGGGGGGGGGGGGGGGGGGGGGGGGGGGGGGGGGGGGGGGGGGGGGGGGGGGGGGGGGGGEFGGGGGGGGGGGGGGGGGGGGGFGGGGGGGGGGGGGGGGGGGGGGGGGGGGGGGGGGGGGGGGGGGGGGGGGGGGGGGGGGGGGGGGGGGFFGFGFGF@FGFFFFGFFFFFFFFFFFFF)##
@M06045:235:000000000-JCY5N:1:1101:3728:9457 1:N:0:CTCAGA
GGAAGACTTGGTCATTTAGAGGAAGTAAAAGTCGTAACAAGGTCTCCGTTGGTGAACCAGCGGAGGGATCATTACCGAGTTTACAACTCCCAAACCCCTGTGAACATACCTATACGTTGCCTCGGCGGATCAGCCCGCGCCCTGTAAAAAGGGACGGCCCGCCCGAGGACCCTAAACTCTGTTTTTAGTGGAACTTCTGAGTAAAACAAACAAATAAATCAAAACTTTCAACAACGGATCTCTTGGTTCTGGCATCGATGAAGAACGCAGCTCTGAGCCAGATCGGAAGAGCACACGTCGC
+
CCCGGGGGGGGGGGGGGGGGGGGGGGGGGGGGGGGGGGGGGGGGGGGGGGGGGGGGGGGGGGGGGGGGGGGGGGGGGGGFGGGGGGGGGGGGGGGGGGGGGGGGGGGGGGGGGGGGGGGGGGGGGGGGGGGGGGGGGGGGGGGGGGGGGGGGGGGGGG@FGGGGGGGGGGGGGGGGGGGGGGGGGGGGGGGGGGGGGGGGGGGGGGGGGGGGGGGGGGGGGGGGGGGGGGGGGGGGGGE:+:CGGGGFCGGGGFDFGFGGGGGGGFG:C>EG@GFGFFFGFFFFGDDE>@FFFFF@>B3##
@M06045:235:000000000-JCY5N:1:1101:10054:9462 1:N:0:CTCAGA
GGAAGACTTGGTCATTTAGAGGAAGTAAAAGTCGTAACAAGGTTTCCGTAGGTGAACCTGCGGAAGGATCATTCACAATAAGTGTTTATGGCACTTTCAAATCCATACCCACCTTGTGTGCATTGTAAAGGCCCTTTCAACTTTGGAAGATTGGGCTTCATTTTCTCACACGTCTTCAATTGCAAGTCTAACATTCAGAGTAATCAAAACTCGAATACAACTTTCAACAACGGATCTCTTGGCTCTCGCATCGATGAAGAACGCAGCTCTGAGTAAGATCGGAAGAGCACACGTCTGAAGT
+
CCCGGGGGGGGGGGGGGGGGGGGGGGGGGGGGGGGGGGGGGGGGGGGGGGGGGGGGGGGGGEGGGGGGGGGGGGGGGGGGGGGGGGGGGGGGGGGGGGGGGGGGGGGGFGGGGGGGGGFGGGGGGGGGGGGGGGGGGGGGGFGFGGFFGGGGGGGGGGGGGGGGGGGGGGGGGGGGGGGGGGGFGGGGGGGGGGGGGFFFGGGGGGGGGGGFGGGGGGGGGGGGGGGGGGGGGEDGFGGGGGGFGGGGGDDGGFGGGGGGGG<4CGGGGFFGFGFGFFFGFFEFGFFAF;AABA(;146##
@M06045:235:000000000-JCY5N:1:1101:21859:9462 1:N:0:CTCAGA
GGAAGACTTGGTCATTTAGAGGAAGTAAAAGTCGTAACAAGGTTTCCGTAGGTGAACCTGCGGAAGGATCATTACACGATTTCGGTTAACACCGTTTTCACCCTTTGTTTATACGTACCACATGTTTCCTCGGGGGGCTTGCCCCTCGTTAGGACACCCCATAAACCTTTTTGTAATAGCAGTTAGCGTCTGAAAACTAAGTTAATTATTAAAACTTTCAACAATGGATCTCTTGGTTCTGGCATCGATGAAGAACGCAGCTCTGAGCCAGATCGGAAGAGCACACGTCTGAACTCCAGAA
+
CCCGGGGGGGGGGGGGGGGGGGGGGGGGGGGGGGGGGGGGGGGGGGGGGGGGGGGGGGGGGGGGGGGGGGGGGGGGGGGGGGGGGGGGGGGGGGGGGGGGGGGGGGGGGGGGGGGGGGGGGGGGGGGGGGGGGGGGGGGGGGGGGGGGGGGGGGGGGGGGGGGGGGGGGGGGGGGGGGGGGGGGGGGGGGGGGGGGGGGGGGGGGGGGGGGGGGGGGGGGGGGGGGGGFGGGGGGCFGGGGCGGGGGGGGGGGGGGGGGGGFGGGGGGGFFGFGFGFFEFF@FFGFFFFFFFFFAFBF4##
@M06045:235:000000000-JCY5N:1:1101:26039:9480 1:N:0:CTCAGA
GGAAGACTTGGTCATTTAGAGGAAGTAAAAGTCGTAACAAGGTCTCCGTTGGTGAACCAGCGGAGGGATCATTACAGAGTGTAAAAACTCCCAACCCACTGTGAACCTACCTAAACGTTGCCTCGGCGCGGTCCCTAGGGCTGCGCCGGGGACCCTTAACTCCTGTATCATTGGAATCTCTGAGTGGCTGAAAAGCAAAAATAAGTTAAAACTTTCAACAACGGATCTCTTGGCTCTGGCATCGATGAAGAACGCAGCTCTGAGATAGATCGGAAGAGCACACGTCTGAACTCCAGTCAAC
+
CCCGGGGGGGGGGGGGGFGGFFGGGGGGGGGGGGGGEEGEG@FGFGGGCEFGGGGGGGGGGGEGGGGECFGGGGGGGGGGGFGGGGGEGGEFGFGGEFGGGGGGFFFGGGGGGGGGGGGFEGGFFGGCFGEGECFGGGGGGGGGGGGGGGGGGGGGGGGGGFCFGFG;FGGGGGDCGGGGFGGGGFGGFGFG9CE7CFGGGGGGG;@EEEGFFFF99<CFFGCCGEEGGGEGGGGFGGGFEFFEFFGGGFGGC=DGDGCFDFC7*2;CG?F3BGFDFF@G55)7*8>F?FF@?@B@),-##
@M06045:235:000000000-JCY5N:1:1101:21936:9484 1:N:0:CTCAGA
GGAAGACTTGGTCATTTAGAGGAAGTAAAAGTCGTAACAAGGTTTCCGTAGGTATGTTAAGCATCGAATTCCTCTCCTATTGTGACATATCGCTAACTTGTGATCTCAGGTGAACCTGCGGAAGGATCATTACTGAGTTAGGGTCTTCTGGCCCGACCTCCAACCCTGTGTCTACCTTACCACGTTGCTTCGGCGGGCCTGTCGACAGGATCTGTCGGCTGCCGGCGGGCCTTAAAACCCCGCTGGACAGTGCCCGTCGATGGCCAACCTCTTAAAACTCTTGAAGAACTATGTCGTCTCA
+
CCCGGGGGGGGGGGGGGGGGGGGGGGGGGGGGGGGGGGGGGGGGGGGGGGGGGGGGGGGGGGGGGGGGGGGGGGGGGGGGGGGGGGGGGGGGGGGGGGGGGGGGGGGGGGGGGGGGGGGGGGGGGGGGGGGGGGGGGGGGGGGGGGGGGGGGGGGGGGGGGGGGGGGGGGGGGGGGGGGGGGGGGGGGGGGGGGGGGGGGGGGCFGEEGGFGGGGGGGGGGGGGGGEGGGGGGGGGGGGGGGGEDGFGGGGGGGGGGGD7C7C<DDGCG?FFFGFGFF6=FF?FCFFFF=9B7BAF:,3##
@M06045:235:000000000-JCY5N:1:1101:20463:9486 1:N:0:CTCAGA
GGAAGACTTGGTCATTTAGAGGAAGTAAAAGTCGTAACAAGGTCTCCGTTGGTGAACCAGCGGAGGGATCATTACAGAGTTGCAAAACTCCCAAACCATTGTGAACGTTACCTTTAACCGTTGCTTCGGCGGGCGGCCCCGGGACCACTCCCGGGGCCCCTGGGCCCCCTAGCGGGGCGCCCGCCGGAGGTCACCTAACTCTTGATAATTTTAAGGCCTCTCTGAGTCTTCTGTACTGAATAAGTCAAAACTTTCAACAACGGATCTCTTGGTTCTGGCATCGATGAAGAACGCAGCTCCC
+
CCCGGGGGGGGGGGGGGGGGGGGGGGGGGGGGGGGGGGGGGGGGGGGGGGGGGGGGGGGGGGGGGGGGGGGGGGGGGGGGGGGGGGGGGGGGGGGGGGGGGGGGGGGGGGGGGGGGGGGGGGGGGGGGGGGGGGGGGGGGGGGGGGGGGGGGGGGGGGGGGGGGGGGGGGGGGGGGGGGGGGGGGGGGGGGGGGGGGGGGGGGGGGGGGGGGGGGGGFGGFGGGFFGGGGGGGGGGGGGGGGGGGGGGGGGGGGGGGGFGGGGGGGCGGFFGFGFGFFFGFFDFFFFFFF?FFDBFF?3##
@M06045:235:000000000-JCY5N:1:1101:5965:9498 1:N:0:CTCAGA
GGAAGACTTGGTCATTTAGAGGAAGTAAAAGTCGTAACAAGGTTTCCGTAGGTGAACCTGCGGAAGGATCATTACAAAAAAGTAAGAGAAATTTTATTTCTCTTTGCTCGACCGTGTTCTTGCAAAAAAACCGACTGAGAAAATCTTTTGTGCATTGTAAAAACAAACAGTTCGCGTTTAATTAGTCAGACTGATGTACTTTTTGAGTTTTCGTAAGGCAAAATAAACCTTGCAAGTAAGAAAACATAAAAATAACTTTTAACAATGGATCTCTTGGCTCTCGCATCGATGAAGAACGCAC
+
CCCGGGGGGGGGGGGFGGGGGGGGGGGGGGGGGGGGGGGGGGGGGGGGGGGGGGGGGGGGGGGGGGGGFGGGFGGGGGGGGGGGGGGGGGGGGGGGGGDGGGGGGGGFGGGGEFGGFFFFGGGGGGGGGGGGGGGGGGGGGGGGGGGGGGGGGGGGGGGGGGGGGGGGGGGFGFDF>@CFFGGGGFFGGGGDGGGGGFGGFGGGGGGGDGGGGGGGGGFFGGGGGGGGGGFFGGGGGGGGGGGG4FFEFGGGGGFCFFG7DGGGGGGGCA;>FCFGF??GFFB3DDEEFFFFFFFFFF0##
@M06045:235:000000000-JCY5N:1:1101:21916:9524 1:N:0:CTCAGA
GGAAGACTTGGTCATTTAGAGGAAGTAAAAGTCGTAACAAGGTTTCCGTAGGTGAACCTGCGGAAGGATCATTAATGTATATTGAATTTTATATTCTTTATCAACCCACACTGTGTACCTTTTTACTGTTGCTTCCATGGGACATGGCTCTGCCACGTCGGCCTTATGGCTGGTGAGCGCCCATGGGAGGAAAACAAAACTCTTTGTTACAATTGAAGTCTGTCTGAATTGTTTATATTAAACGTTAAAACTTTCAACAACGGATCTCTTGGTTCTCGCATCGATGAAGAACGCAGCTCCG
+
CCCGGGGGGGGGGGGGGGGGGGGGGGGGGGGGGGGGGGGGGGGGGGGGGGGGGGGGGGGGGGGGGGGGGGGGGGGGGGGGGGGGGGGGGGGGGGGGGGGGGGGGGGGGGGGGGGGGGGGGGGGGGGGGGGGGGGGGGGGGGGGGGGGGGGGGGGGGGGGGGGGGGGGGGGEGGFGGGGGFGGGGGGGGGGGGGGGGGGGGGGGGGGGGGGGGGGGGGGGGGGGGGGFGGGGGGGGGGGGGGGGGGGGGGGGGFGGGGGGGGCDDDDGGGFFGFGFGF3AD5>BFGCFF6FFFBEBBF:4##
@M06045:235:000000000-JCY5N:1:1101:20617:9524 1:N:0:CTCAGA
GGAAGACTTGGTCATTTAGAGGAAGTAAAAGTCGTAACAAGGTTTCCGTAGGTGAACCTGCGGAAGGATCATTAGTGAACGCCCTCACGGGCTTATAACTATTCCAAACCTCTGTGAACCGTGCCCTTCGGGGCTATTTTACAAACATGGTGTAATGAACGTCATATATCATAACAAAACAAAACTTTCAACAACGGATCTCTTGGCTCTCGCATCGATGAAGAACGCAGCTCTGAGCTAGATCGGAAGAGCACACGTCTGAACTCCAGTCACCTCAGAATCTCGTATGCCGTCTTCTGAG
+
CCCGGGGGGGGGGGGGGGGGGGGGGGGGGGGGGGGGGGGGGGGGGGGGGGGGGGGGGGGGGGGGGGGGGGGGGGGGGGGGGGGGGGGGGGGGGGGGGGGGGGGGGGGGGGGGGGGGGGGGGGGGGGGGGGGGGGGGGGGGGGGGGGGGGGGGGGGGGGGGGGGGGGGGGGGGGGGGGGGGGGGGGGGGGGGGGGGGGGGGGGGGGGGGGGGGGGGGGGGGGGGGGGGGGGGGGGF7FGGGGFGGGGGGGGGGGGGGGGGGGGGGGGGGGFFGFGFGFF?C@B?FFFFFFFFFDB:FFF)##
@M06045:235:000000000-JCY5N:1:1101:9039:9524 1:N:0:CTCAGA
GGAAGACTTGGTCATTTAGAGGAAGTAAAAGTCGTAACAAGGTTTCCGTAGGTGAACCTGCGGAAGGATCATTCATAATTGAGTGTTTTATGGCACTCTTTAAAAAAATCCATATCCACCTTGTGTGCAACGTTTTTGAACTCTCTGGCATTAAAAAGCCAAGAGGGTTTGATTAACTTAACACCTTTAAAGCAGTTTGTCTGAATATCTATTTCTGAATAAACATAATTCAAAAATACAACTTTCAACAACGGATCTCTTGGCTCTCGCATCGATGAAGAACGCAGCTCTGAGGGAGACG
+
CCCGGGGGGGGGGGGGGGGGGGGGGGGGGGGGGGGGGGGGGGGGGGGGGGGGGGGGGGGGGGGGGGGGGGGGGGGGGGGGGGGGGGGGGGGGGGGGGGGGGGGGGGGGGGGGGGGGGGGGGGGGGGGGGGGGGGGGGGGGGGGGGGGGGGGGGGGGGGGGGGGGGGGGGGGGGGGGGGGGGGGGGGGGGGGGGGGGGGGGGGGGGGGGGGGGGGGGGGGGGGGGGGGGGGGGGGGGGGGGGGGGGGGGGGGGGGGGGGGGGGGGGGGGGFFGFGFGFFFGFFFFGFFFFFFFFFFFFF0##
@M06045:235:000000000-JCY5N:1:1101:8530:9531 1:N:0:CTCAGA
GGAAGACTTGGTCATTTAGAGGAAGTAAAAGTCGTAACAAGGTTTCCGTAGGTGAACCTGCGGAAGGATCATTATCAAAACAGCGGACTTCGGTCCTTGCTGCACCCTTGTCTTTTGCGTACCGTATGTTTCCTCGGCGGGCTTGCCTGCCGGTTGGACAATATCAAACCTTTTTGTAGTTGCAATCAGCGTCAGAAAACAAATAATAATTACAACTTTCAACAACGGATCTCTTGGTTCTGGCATCGATGAAGAACGCAGCTCTGAGACAGATCGGAAGAGCACACGTCTGAACTCCATC
+
CCCGGGGGGGGGGGGGGGGGGGGGGGGGGGGGGGGGGGGGGGGGGGGGGGGGGGGGGGGGGGGGGGGGGGGGGGGGGGGGGGGGGGGGGGGGGGGGGGGGGGGGGGGGGGGGGGGGGGGGGGGGGGGGGGGGGGGGGGGGGGGGGGGGGGGGGGGGGGGGGGGGGGGGGGGGGGGGGGGGGGGGGGGGGGGGGGGGGGGGGGGGGGGGGGGGGGGGGGGGGGGGGGGGGGGGFGGGGGGGGGGGGGGGFFGGGGGGGGGGGGGGGGGD>FFGFGFGFFFGFFFFGFFEFFFFFFFF>?8##
@M06045:235:000000000-JCY5N:1:1101:12352:9550 1:N:0:CTCAGA
GGAAGACTTGGTCATTTAGAGGAAGTAAAAGTCGTAACAAGGTCTCCGTTGGTGAACCAGCGGAGGGATCATTACAGAGTTGCAAAACTCCCAACCATTGTGAACCTACCTCACCGTTGCTTCGGCGGGTGGCCCCCACCGGGGCCGCGCCGGCCCCCGGGCCGGCAACCCGTCAGAGGACCGAAACTCTTAGTTATCATTGGCCTCTCTGAGTAACTTATACAATAAGTCAAAACTTTCAACAACGGATCTCTTGGTTCTGGCATCGATGAAGAACGCAGCTCTGAGGCAGATCGGAAAA
+
CCCGGGGGGGGGGGGGGGGGGGGGGGGGGGGGGGGGGGGGGGGGGGGGGGGGGGGGGGGGGGGGGGGGGGGGGGGGGGGGGGGGGGGGGGGGGGGGGGGGGGGGGGGGGGGGGGGGGGGGGGGGGGGGGGGGGGGGGGGGGGGGGGGGGGGGGGGGGGGGGGGGGGGGGGGGGGGGGGGGGGGGGGGGGGGGGGGGGGGGGGGGGGGGGGGGGGGGGGGGGGGGGGGGGGGGGFGGGGGGGGGGGGGGDGGGGGGGGGGGGGGGGGGGGFFGFGFGFFFGFFFFGFFFFFFFFFFFFF?##
@M06045:235:000000000-JCY5N:1:1101:26433:9559 1:N:0:CTCAGA
GGAAGACTTGGTCATTTAGAGGAAGTAAAAGTCGTAACAAGGTTTCCGTAGGTGAACCTGCGGAAGGATCATTATTGAAACTATGTCGCTCTCGGTCGGGGTTGTAGCTGGCTCTCGCAGCATGTGCACGCTCCCCGAGGCTTCATTTTCATCCACCTGTGCACCTTTTGTAGACTCTGAGAAATGCAGTCAGTGAAAACCTGGATGTGAGGGATTGCGGGTGCGCGAGCATCTGCTCTCTTCTGTGTCTCTGAGCCTATGTTCTCGTATATACCCCATAGTATGTGAACGAATGTCTTAT
+
CCCGGGGGGGGGGGGGGGGGGGGGGFFFFFGGGGGGGGGGGGGGGGGGGGGGGGGGGGGEGGGGGGGGGGGGGGGGGGGGGGGGGGGGGGGGGGGGGGGGGGGGGGGGGGGGGGGGGGGGGGGGGEGGGGGGGGGGGGGGGGGGGGGGGGGGGGGGGGGGGGGGGGGGGGGGGGGGGGGGGGGGGGGGGGGGGGGGGEFGGGGGGGGGGGGGGGGGGGGGGGGGGGGGGGGGGGGGGGGG?DGGGGGGGGGGGFFGGGGGGGGGGGGGGFFGFGFGFFFGFFFFGFFBFBFE@@BFFFF##
@M06045:235:000000000-JCY5N:1:1101:18388:9577 1:N:0:CTCAGA
GGAAGACTTGGTCATTTAGAGGAAGTAAAAGTCGTAACAAGGTCTCCGTTGGTGAACCAGCGGAGGGATCATTACCGAGTTATTACTCCAAACCCTTTGTGAACCTTACCTTTTTGTTGCTCGGCGCACCGCGGGCCGCGGCTTCGGCCCGTCCCGCAGCGCGCCAGAGGACCCAACTCTTCAATTTATAGCGTACCTTCTGATTTACAAAACAAACAAGTTAAAACTTTCAACAACGGATCTCTTGGTTCTGGCATCGATGAAGAACGCAGCTCTGAGTCAGATCGGAAGAGCACACGCC
+
CCCGGGGGGGGGGGGGGGGGGGGGGGGGGGGGGGGGGGGGGGGGGGGGGGGGGGGGGGGGGGGGGGGGGGGGGGGGGGGGGGGGGGGGGGGGGGGGGGGGGGGGGGGGGGGGGGGGGGGGGGGGGGGGGGGGGGGGGGGGGGGGGGGGDGGGGGGGGGGGGGGGGGGGGGGGGGFGGGGGGGGGGGGGGGGGGGGGGGGGGGGGGGGGGGGGGGGGGGGGFGGGGGGGGGGGGGGGGGGGGGFFFGGGGGGGGGGGGGGCGCFGFGGFCDBDFGFG?FFF=FFFGFFFFFFFFFB>?F(##
@M06045:235:000000000-JCY5N:1:1101:28610:9579 1:N:0:CTCAGA
GGAAGACTTGGTCATTTAGAGGAAGTAAAAGTCGTAACAAGGTTTCCGTAGGTGAACCTGCGGAAGGATCATTAGAGAAACGAGGCAAAGGGCGGCCCAACCGCCGCCCGGAGCCGACCCTCTCCACCCTGCCTTTTTGAAAACCTCACCTCCTCCCCGGCCTCCGCGCCGGGCTGGCTTACTTGAAAAAACCTTGCAGTTATAGTCTATTCAGTTATTTTAAACAAAATTACAACTTTCAACAATGGATCTCTTGGCTCTGGCATCGATGAAGAACGCAGCTCTGAGCCAGATCGGAAAG
+
CCCGGGGGGGGGGGGGGGGGGGGGGGGGGGGGGGGGGGGGGGGGGGGGGGGGGGGGGGGGGGGGGGGGGGGGGGGGGGGGGGGGGGGGGGGGGGGGGGGGGGGGGGGGGGGGGGGGGGGGGGGGGGGGGGGGGGGGGGGGGGGGGFGGGGGGGGGGGGGGGGGGGGGGGGGGGGGGGGGGGGGGGGGGGGGGGGGGGGGGGGGGGGGGGGGGGGGGGGGGGGGGGGGGGGGGGGGGGGGGGGGFGGGGGGGGGGGFGGGGGGGGGGGGGFFGFGFGFEDG>EFFGFFFF@FFFFBFBF?##
@M06045:235:000000000-JCY5N:1:1101:9051:9588 1:N:0:CTCAGA
GGAAGACTTGGTCATTTAGAGGAAGTAAAAGTCGTAACAAGGTTTCCGTAGGTGAACCTGCGGAAGGATCATTCATAATTGAGTGTTTTATGGCACTCTTTAAAAAAATCCATATCCACCTTGTGTGCAACGTTTTTGAACTCTCTGGCATTAAAAAGCCAAGAGGGTTTGATTAACTTAACACCTTTAAAGCAGTTTGTCTGAATATCTATTTCTGAATAAACATAATTCAAAAATACAACTTTCAACAACGGAACTCTTGGCTCTCGCATCGATGAAGAACGCAGCTCTGAGGGAGAAA
+
CCCGGGGGGGGGGGGGGGGGGGGGGGGGGGGGGGGGGGGGGGGGGGGGGGGGGGGGGGGGGGGGGGGGGGGGGGGGGGGGGGGGGGGGGGGGGGGGGGGGGGGGGGGGGGGGGGGGGGGGGGGGGGGGGGGGGGGGGGGGGGGGGGGGGGGGGGGGGGGGGGGGGGGGGEGGGGGGGGGGGGGGGGGGGGGGGGGGGGGGGGGGGGGGGGGGGGGGGGGGGGGGGGGGGGGGGGGGGGGGGGGGGGGGGGGGGGGGGGGGFGGGGGGGGFFGFGFGFFFGFFFFGFFFFFFFFFFFFF6##
@M06045:235:000000000-JCY5N:1:1101:4058:9589 1:N:0:CTCAGA
GGAAGACTTGGTCATTTAGAGGAAGTAAAAGTCGTAACAAGGTCTCCGTTGGTGAACCAGCGGAGGGATCATTACCGAGTTATTACTCCAAACCCTTTGTGAACCTTACCTTTTTGTTGCTCGGCGCACCGCGGGCCGCGGCTTCGGCCCGTCCCGCAGCGCGCCAGAGGACCCAACTCTTCAATTTATAGCGTACCTTCTGATTTACAAAACAAACAAGTTAAAACTTTCAACAACGGATCTCTTGGTTCTGGCATCGATGAAGAACGCAGCTCTGAGCGAGATCGGAAGAGCAACACCT
+
CCCGGGGGGGGGGGGGGGGGGGGGGGGGGGGGGGGGGGGGGGGGGGGGGGGGGGGGGGGGGGGGGGGGGGGGGGGGGGGGGGGGGGGGGGGGGGGGGGGGGGGGGGGGGGGGGGGGGGGGDGGGGGGGGGGGGGGGGGGGGGGGGGGGGGGGGGGGGGGGGGGGGGGGGGGGGGGGGGGGGGECFGGCGGGGGGGGGGFGGGGGGGGGGGGGGGGGGGGGGGGGGGGGGGGGGGGGGGGGGGDGGGGGGGGGGGGGGGGGGGF*:FGGGFFGFDFGFFFGFFFFGFFFDDEFFFFFF?2##
@M06045:235:000000000-JCY5N:1:1101:17955:9613 1:N:0:CTCAGA
GGAAGACTTGGTCATTTAGAGGAAGTAAAAGTCGTAACAAGGTTTCCGTAGGTGAACCTGCGGAAGGATCATTACCGAGTGCGGGTCCCCTTCGTGGGACCCAACCTCCCACCCGTGATTATTGTACCTCCTGTTGCTTCGGCGCGGCCCCCCGGGGCCCGCCGGAGACATCTTCTCGAACGCTGTCTTTGAAAAGGATTGCTGTCTGAGTAAACATACCAAATCGGTTAAAACTTTCAACAACGGATCTCTTGGTTCCGGCATCGATGAAGAACGCAGCTCTGAGGGAGATCGGAAGACG
+
CCCGGGGGGGGGGGGGGGGGGGGGGGGGGGGGGGGGGGGGGGGGGGGGGGGGGFGGGGGGGGGGGGGGGGGGGGGGGGGGGGGGGGGGGGGGFGGGGGGGGGGGGGGGGGGGGGGGGGGGGGGGGGGFGGGGGGGGGGGGGGGEFCGGGGGGGGGGGGGGGGGGGGEEGGGGGGGGGGGFGGGGGFG9FGGGGGCGGGGGGGGGGGGGGGGGGGGGGGGGGDGFFEGGGGGGGGGGGGGGGGGGGGGGCFFGGGGGCFCEDGGGGDGGFFFGFGFCDFFG:FFFGFFE>385@F?B?F2##
@M06045:235:000000000-JCY5N:1:1101:11477:9618 1:N:0:CTCAGA
GGAAGACTTGGTCATTTAGAGGAAGTAAAAGTCGTAACAAGGTCTCCGTTGGTGAACCAGCGGAGGGATCATTATCGAGTTCTAAACAACTCCCAAACCCATGTGAACATACCTTTTGTTGCTTCGGCGGGATCGCCCCGGGTGCCATTCAGTTGCGCCCCGGAGTCAGGCGCCCGCCAGAGGACCGAAACTCTTGTATTATTGAGAATTTCTGAGTGGATTAAACAAATAATCAAAACTTTCAACAACGGATCTCTTGGTCCTGGCATCGATGAAGAACGCAGCTCTGAGATAGATCGAC
+
CCCGGGGGGGGGGGGGGGGGGGGGGGGGGGGGGGGGGGGGGGGGGGGGGGGGGGGGGGGGGGGGGGGGGGGGGGGGGGGGGGGGGGGGGGGGGGGGGGGGGGGGGGGGGGGGGGGGGGGGGGGGGGGGGGGGGGGGGGGGGGGGGGGGGGGGGGFGGGGGGGGGGGGGGGGGGGGGGGGGGGGGGGGGGGGGGGGGGGGGGGGGGGGGGGGGGGGGGGGGGGGGGGGGGFGGGGGGGGGGGGGGGGGGGGGG>E>FGGGGGGGGGGGGGFFGFGFGFFFGFFFFG5?FFFFFFFFF><3##
@M06045:235:000000000-JCY5N:1:1101:8573:9624 1:N:0:CTCAGA
GGAAGACTTGGTCATTTAGAGGAAGTAAAAGTCGTAACAAGGTTTCCGTAGGTGAACCTGCGGAAGGATCATTCACAATAAGTGTTTATGGCACTTTCAAATCCATACCCACCTTGTGTGCATTGTAAAGGCCCTTTCAACTTTGGAAGATTGGGCTTCATTTTCTCACACGTCTTCAATTGCAAGTCTAACATTCAGAGTAATCAAAACTCGAATACAACTTTCAACAACGGATCTCTTGGCTCTCGCATCGATGAAGAACGCAGCTCTGAGCGAGATCGGAAGAGCACACGTCTGAAGC
+
CCCGGGGGGGGGGGGGGGGGGGGGGGGGGGGGGGGGGGGGGGGGGGGGGGGGGGGGGGGGGGGGGGGGGGGGGGGGGGGGGGGGGGGGGGGGGFGGGGGGGGGGGGGGGGGGGGGGGGFGGGCEFGGGGGGFGGGGGGGGGGGGGGGGGGFGGGGGGGGGGEFGGGGGGGGGGGGGGGGGGGGGGGFGGGFFDDFGGGEFFGFGGGGGGFFGGGGGGGGGGGGGEGFGGGGGGG:EGGGGFGGGGGGGGGGGGGGGGGGGGGGGG<DCFFFGFGFGFF>FFFFFGFFFFFFFEFF>:4A##
@M06045:235:000000000-JCY5N:1:1101:2789:9639 1:N:0:CTCAGA
GGAAGACTTGGTCATTTAGAGGAAGTAAAAGTCGTAACGAGGTCTCCGTTGGCGAACCAGCGGAGGGATCATTACCGAGTTATTACTCCAAACCCTTTGTGAACCTTACCTATTACTGCTGTTGCCTCGGCGGACGGCCGGGAGGGCACCCCCTCGCGGGGCCGCCCGACCAGCCCCCGCCGGCAGCACCAAACTCTTGAATTTATAGCGAAACTACTTCTGAATAACAAAAACAAACGAATCAAAACTTTCAACAACGGATCTCTTGGTTCTGGCATCGATGAAGAACGCAGCTCTGACC
+
CCCGGGGGGGGFGGGGGGGGGGGGGGGGGGFGGGGFGGGE7CFGGGGGFFGGGCFFGGGGGGGGGGGDGGFFGFGGEFEGGGGGGGGGFGFFGGEGGGGGGGGGGGGGGGGGFFGGGGGGGFFGGGGG7CFFCFGGGGGGGGGGCEFGDGGGGGGFGGGGGGGGGGGGGGGDGFCEEGGGGGGGGGGGFG68CGGGGCFCFFEFGGGGGG:EDCDFDCGGGGGGG99FFGCFFGGGG=CDGGGGGGGGGGGGGGGG<DGD5CGFCGGGG=>DFG=GF=4CFFFFDF?FFBDFBD?F><.##
@M06045:235:000000000-JCY5N:1:1101:13018:9657 1:N:0:CTCAGA
GGAAGACTTGGTCATTTAGAGGAAGTAAAAGTCGTAACAAGGTTTCCGTAGGTGAACCTGCGGAAGGATCATTCATAATTGAGTGTTTTATGGCACTCTTTAAAAAAATCCATATCCACCTTGTGTGCAACGTTTTTGAACTCTCTGGCATTAAAAAGCCAAGAGGGTTTGATTAACTTAACACCTTTAAAGCAGTTTGTCTGAATATCTATTTCTGAATAAACATAATTCAAAAATACAACTTTCAACAACGGATCTCTTGGCTCTCGCATCGATGAAGAACGCAGCTCTGAGACAGACT
+
CCCGGGGGGGGGGGGFGGGGGGGGGGGFGGGGGGGGGGGGGGGGGGGGGGGGGGGGGGGGGGGGGGGGGGGGGGGGGGGGGGGGGGGGGGGGGGGGGGGGGGGGGGGGGGGGGGGGGGGGGGGGGGGGGGGGGFGGGGGGGGGGGGGGGGGGGGGGGGGGGGGGGGGGGGGGFGGGGGGGGGGGGGGGGGGGGGGGGGGGGGGGGGGGGGGGGGGGGGGGGGGGGGGGGGGGGGGGGGGGGGGGGGGGGGGGGGGGGGGGGGGGGGGGGFFGFGFGFFFGFFFFGFFFFFFFFFAFFF:##
@M06045:235:000000000-JCY5N:1:1101:16423:9719 1:N:0:CTCAGA
GGAAGACTTGGTCATTTAGAGGAAGTAAAAGTCGTAACAAGGTTTCCGTAGGTGAACCTGCGGAAGGATCATTCATAATCAAGTGTTTTTATGGCACTTTCAAAAATCCATATCCACCTTGTGTGCAATGTCATCTCACTGGAGGTCAACGGCTGTAAAAATCCGTTGGTCACCTTTGGGATTTATATCTACTCAGAACTTTAGTGATTTTGTCTGAAACATATTATGAATACTTAATTCAAAATACAACTTTCAACAACGGATCTCTTGGCTCTCGCATCGATGAAGAACGCAGCTCTAC
+
CCCGGGGGGGGGGGGGGGGGGGGGGGGGGGGGGGGGGGGGGGGGGGGGGGGGGGGGGGGGGGGGGGGGGGGGGGGGGGGGGGGGGGGGGGGGGGGGGGGGGGGGGGGGGGGGGGGGGGGGGGGGGGGGGGGGGGGGGGGGGGGGGGGGGGGGGGGGGGGGGGGGGGGGGGGGGGGGGGGGGGGGGGGGGGGGGGGGGGGGGGGGGGGGGGGGGGGGGGGGGGGGGGGGGGGGGGGGGGGGGGGGGGGGGGGGGGGGGGGGGGGGGGGGGFFGFGFFFFFGFFFFGFFFFFFFFFFFFE4##
@M06045:235:000000000-JCY5N:1:1101:5294:9747 1:N:0:CTCAGA
GGAAGACTTGGTCATTTAGAGGAAGTAAAAGTCGTAACAAGGTTTCCGTAGGTGAACCTGCGGAAGGATCATTCATAATTGAGTGTTTTATGGCACTCTTTAAAAAAATCCATATCCACCTTGTGTGCAACGTTTTTGAACTCTCTGGCATTAAAAAGCCAAGAGGGTTTGATTAACTTAACACCTTTAAAGCAGTTTGTCTGAATATCTATTTCTGAATAAACATAATTCAAAAATACAACTTTCAACAACGGATCTCTTGGCTCTCGCATCGATGAAGAACGCAGCTCTGAGGCAGACC
+
CCCGGGGGGGGGGGGGGGGGGGGGGGGGGGGGGGGGGGGGGGGGGGGGGGGGGGGGGGGGGGGGGGGGGGGGGGGGGGGGGGGGGGGGGGGGGGGGGGGGGGGGGGGGGGGGGGGGGGGGGGGGGGGGGGGGGGGGGGGGGGGGGGGGGGGGGGGGGGGGGGGGGGGGGGGGGGGGGGGGGGGGGGGGGGGGGGGGGGGGGGGGGGGGGGGGGGGGGGGGGGGGGGGGGGGGGFFFGGGGGGGGGGGGGGGGGGGGGGGGGGGGGGGGGFFDFGFGFFFGF;FEGFAFFFFFFFFFFF6##
@M06045:235:000000000-JCY5N:1:1101:23358:9778 1:N:0:CTCAGA
GGAAGACTTGGTCATTTAGAGGAAGTAAAAGTCGTAACAAGGTCTCCGTTGGTGAACCAGCGGAGGGATCATTACCGAGTTTACAACTCCCAAACCCCTGTGAACATACCTATCGTTGCTTCGGCGGGATGCCCCAGTTTGACGCAAGCTGGACCCAGGCGCCCGCCGGAGGACCCAAACTCTTGTTTTATTTATGTATCTTCTGAGTAAACAAGCAAATAAATCAAAACTTTCAACAACGGATCTCTTGGCTCTGGCATCGATGAAGAACGCAGCTCTGAGCAAGATCGGAAGAGCACGC
+
CCCGGGGGGGGGGGGGGGGGGGGGGGGGGGGGGGGGGGGGGGGGGGGFGGGGGGGGGGGGGGGGGGGGGGGGGGGGGGGGGGGGGGGGGGGGGGGGGGGGGFGGGGGGGGGGGGGGGGGGGGGEGGGEGGGGGGGGGGGGGGGGGGGGGGGGGGGGGGGGGGGGGGGGGGEGGGFEGGGGGFGGGGGGGGGGGGGGGGGGGGGGGGGGGGGGFGGGGGGGGGGGGGGGGGGGGGGGGEGFGGGGGGGGGFGGFGGGGGGGGGGGGGFCCFFGFGFGFFFGFFFFGFFFFFFFFF<FF?(##
@M06045:235:000000000-JCY5N:1:1101:16168:9801 1:N:0:CTCAGA
GGAAGACTTGGTCATTTAGAGGAAGTAAAAGTCGTAACAAGGTCTCCGTTGGTGAACCAGCGGAGGGATCATTATCGAGTTCTAAACAACTCCCAAACCCATGTGAACATACCTTTTGTTGCTTCGGCGGGATCGCCCCGGGTGCCATTCAGTTGCGCCCCGGAGTCAGGCGCCCGCCAGAGGACCGAAACTCTTGTATATTGAGAATTTCTGAGTGGATTAAACAAATAATCAAAACTTTCAACAACGGATCTCTTGGTTCTGGCATCGATGAAGAACGCAGCCCTGAGGAAGATCGGGT
+
CCCGGGGGGGGGGGGGGGGGGGGGGGGGGGGGGGGGGGGGGGGGGGGGGGGGGGGGGGGGGGGGGGGGGGGGGGGGGGGGGGGGGGGGGGGGGGGGGGGGGGGGGGGGGGGGGGGGGGGGGGGGGGGGGGGGGGGGGGGGGGGGGGGGGGGGGGCGGGGGGGGGGGGGGGGGGGGGGGCGGGGGGGGGGGGGGGFFGGGGGGGGGGGGGGGGGGGGGGGGFGGGGGGGGGGGGGGGGGGGGGGGGGGGGGGGGDGGGGFFGGGGGGGGGDFDFGFGFFFGE35@*.)7<FFFFF:BABF##
@M06045:235:000000000-JCY5N:1:1101:24745:9815 1:N:0:CTCAGA
GGAAGACTTGGTCATTTAGAGGAAGTAAAAGTCGTAACAAGGTCTCCGTTGGTGAACCAGCGGGGGGATCATTACCGAGTTATTACTCCAAACCCTTTGTGAACCTTACCTTTTTGTTGCTCGGCGCACCGCGGGCCGCGGCTTCGGCCCGTCCCGCAGCGCGCCAGAGGACCCAACTCTTCAATTTATAGCGTACCTTCTGATTTACAAAACAAACAAGTTAAAACTTTCAACAACGGATCTCTTGGTTCTGGCATCGATGAAGAACGCAGCTCTGAGTAAGATCGGAAGAGCACACCAG
+
CCCGGGGGGGGGGGGGGGGGGGGGGGGGGGGGGGGGGGGGGGGGGGGGGGGGGGGGGGGGGGGGGGGGGGGGGGGGGGGGGGGGGGGGGDDGGGGGGGGFGGGGGGGGGGGGGGGEGGGGGGGGGGCGGGGGGGGGGGGGGGGGGGDEEGGGGGGEGGEGEGGGGCGGGGGGGGFGGGFGGGGGFGFC?FGGGGGGGGGGGGGGGGFGGGGDCGGGGFFFGGGGGGGGGGGFGGFGGGDDCGFGGGFEFDFGGFG7CGDGC7FFFFFFGFFD@4<F=?=FFFFFCFFE3577@?:),1(##
@M06045:235:000000000-JCY5N:1:1101:19994:9816 1:N:0:CTCAGA
GGAAGACTTGGTCATTTAGAGGAAGTAAAAGTCGTAACAAGGTTTCCGTAGGTGAACCTGCGGAAGGATCATTACCTAGAGTATTGTAGGCTTTGTCCTGCTGTCTCTTACCCATGTTTTTTGAGTACTTACGTTTCCTCGGCGGGTTCGCCCGCCGATTGGACAATACTTAAACCCTTTGTAATTGAAATCAGCGTCTGAAAAACTTTAATAGTTACAACTTTCAACAACGGATCTCTTGGTTCTGGCATCGATGAAGAACGCAGCTCTGAGTGAGATCGGAAGAGCACACGTCTGAACG
+
CCCGGGGGGGGGGGGGGGGGGGGGGGGGGGGGGGGGGGGGGGGGGGGGGGGGGGGGGGGGGGGGGGGGGGGGGGGGGGGGGGGGGGGGGGGGGGGGGGGGGGGGGGGGGGGGGGGGFGGGGGGGGGGGGGGGGGGGGGGGGGGGGGGGGGGGGGGGGGGGGGGGGGGGGGGFGGGGGGGGGGGGGGGGGFGGGGGGGGGGGGGGGGGGGGGGGGGGGGGGGGGGGGGGGGGGGGGGGGGGGGGGGGGGGGGGGGGGGGGGGGGGGGGFGF=>@GFGF4=FFE>BGFFFFFFF>><FBFF##
@M06045:235:000000000-JCY5N:1:1101:7748:9821 1:N:0:CTCAGA
GGAAGACTTGGTCATTTAGAGGAAGTAAAAGTCGTAACAAGGTCTCCGTTGGTGAACCAGCGGAGGGATCATTACCGAGTTATTACTCAAAACCCATTGTGAACCTTACCTTTTTGTTGCTCGGCGCACCGCGGGCCGCGGCTTCGGCCCGTCCCGCAGCGCGCCAGAGGACCCAACTCTTCAATTTATAGCGTACCTTCTGATTTACAAAACAAACAAGTTAAAACTTTCAACAACGGATCTCTTGGTTCTGGCATCGATGAAGAACGCAGCTCTGAGTTAGATCGGAAGAGCACACGAG
+
CCCGGGGGGGGGFGGGGGGGGGGGGGGGGGGGGGGGGGGGGGGGGGGFGGGGGGGGGGGGGGGGGGGGGGGGGGGGGGGGGGGGGGGGGGGGGGGGGGGGGGGGGGGGGGGGGGGGGGGGGGGGGGGGGGGGGGGGGGGGGGGGGGGGGGGGGGGGGDGGGDGGGGGGGFGFGGFFGEGFGGFGGGGGGFGGGGEGGFGGEFGGGGGGGCGGGGGGGGGGCGGFGGGGGGGGGGGGGGGGGGFC7>EGFGCGGGCGGGG6CFFGGGGFGF@:DFFGFBFFFFFFFFFFFFFFFFFFFF6##
@M06045:235:000000000-JCY5N:1:1101:9498:9850 1:N:0:CTCAGA
GGAAGACTTGGTCATTTAGAGGAAGTAAAAGTCGTAACAAGGTCTCCGTTGGTGAACCAGCGGAGGGATCATTACCGAGTTTACAACTCCCAAACCCCTGTGAACATACCACTTGTTGCCTCGGCGGATCAGCCCGCCCCCGGTAAAACGGGACGGCCCGCCAGAGGACCCCTAAACTCTGTTTCTATATGTAACTTCTGAGTAAAACCATAAATAAATCAAAACTTTCAACAACGGATCTCTTGGTTCTGGCATCGATGAAGAACGCAGCTCTGAGGCAGATCGGAAGAGCACACGTCGA
+
CCCGFDFFAFGEFGFGFEFFGGGGGGGGGAEFGEGGEFA@EEGGEGGGGGGGG@EFGGGFFGGDGE:CFFCEGEFEEEFDGGGGGD@FGGGDGGGGGGGFFFGGGFFAAGFGGGGGGGGGGGGGGEEEGGGAFGGGGGG@FGGEDGGGGEDFEGEEGFFEGGFGFCF:C:CCFGFGGFGFGECFGFCFDFGGC9EEGCGG?FC9CFGGGGGGFFCECGGC;CGGGGGFCGGFGGC=E==DFFGGGGGGGGFCF=FECGFFCF7CFGGG:5>FFGFGFFFCEF@@F@B@DF>5@:()48(##
@M06045:235:000000000-JCY5N:1:1101:7520:9857 1:N:0:CTCAGA
GGAAGACTTGGTCATTTAGAGGAAGTAAAAGTCGTAACAAGGTCTCCGTTGGTGAACCAGCGGAGGGATCATTACAGAGTTGCAAAACTCCCAACCATTGTGAACCTACCTCACCGTTGCTTCGGCGGGTGGCCCCCACCAGGGCCGCGCCGGCCCCCGTGCTGGCAACCCGTCAGAGGACCAAAACTCTTCGTCATCACTGGCCTCTCTGAGTAACTTATACAATAAGTCAAAACTTTCAACAACGGATCTCTTGGTTCTGGCATCGATGAAGAACGCAGCTCTGAGAGAGATCGGAACA
+
C@CGCGGGGAAFFDGFFFGDFGFEEGGGGFGGFGGGGGGFFGFGFFGGEFCFFFEDFGGGCFEGEGGD@FFFF@FDGFFGFGGGFFGGGGFDCFEEGGGGGDFGGGF,CAFGGCCFF@F7EEF7FGG>FFGGGGGFCFGGGGG7<:FCFCGGGGCFGDFFEFDFGGGDGGGGEF7CGG7FGGFGF*F8<@:@8;;88:9C9F;E*<A<ECFCCFG9C9CGFGGGGCFFCFCCFGG=CFGGGGGGCCCDCDD*C?7FC:CFGCD<9DDCC;4:=CFGFFFDED7:*74*99)78*<>?B<##
@M06045:235:000000000-JCY5N:1:1101:7351:9876 1:N:0:CTCAGA
GGAAGACTTGGTCATTTAGAGGAAGTAAAAGTCGTAACAAGGTCTCCGTTGGTGAACCAGCGGAGGGATCATTACCGAGTTTACAACTCCCAAACCCCTGTGAACATACCACTTGTTGCCTCGGCGGATCAGCCCGCTCCCGGTAAAACGGGACGGCCCGCCAGAGGACCCCTAAACTCTGTTTCTATATGTAACTTCTGAGTAAAACCATAAATAAATCAAAACTTTCAACAACGGATCTCTTGGTTCTGGCATCGATGAAGAACGCAGCTCTGAGGGAGATCGGAAGAGCACACGTCCA
+
CCCGGGGGGGGGGGGGGGGGGGGGGGGGGGGGGGGGGGGGGGGGGGGGGGGGGGGGGGGGGGGGGGGGGGGGGGGGGGGGGGGGGGGGGGGGGGGGGGGGGGGGGGGGGGGGGGGGGGGGGGGGGGGGGGGGGGGGGGGGGGGGGGGGGGGGGGGGGGGGGGGGGGGGGGGGGGGGGGGGGGGGGGGGGGGGGGGGGGGGGGGGGGGGGGGGGGGGGGGGGFGGGGGGGGGGGGGGGGCDGGGGGFGGGGG7FGGGCGGGG>>DGGDGGEBDFGFGFFDDFFFFGFEF:>FFF:?FFF<##
@M06045:235:000000000-JCY5N:1:1101:6144:9889 1:N:0:CTCAGA
GGAAGACTTGGTCATTTAGAGGAAGTAAAAGTCGTAACAAGGTTTCCGTAGGTGAACCTGCGGAAGGATCATTACCGAGTGAGGGTGCTCCGTCGCCCGACCTCCCAACCCTGTGTCTACTGTACCTTGTCGTTGCTTCGGCGGACCGGTTGCTGACCAACTGGTTTCGACCGCCGGGGGCCCTGTCGCCCCTGGAGCGCGTCCGCCGATGGCCCAACTCCAAAAACTTCTTGACCCCGAAACCAGTGTCGTCTGAAAACACGTTTGTGATAAGTACAATCAAAAACAAAACTTTCAACAT
+
CCCGGGGGGFGGGGFGGGGGGGFFGGGGGGGGGGGGGGGGGGGGFGGGGGGGGGFFGGGGGGGGGGGGGGGGGGGGGGEGGGGGGGGGGGGGGGGGGGGGGGGGGGGGGGGGGGGFFGFGGGGFFGGGGGGGGGGGGGGGGGGGGGGGGGGGGGGGGGGFGGGGGGGGGGGGGGGGGGGGGGGGGGGGGGDG5;E8CCEGGGGGGGGGDGEG6@E*@CFGGGGCFGGGCGGGGGGGGGGDEDGGGGGGGGGGGGFE7CC?4CCGGFDC>FFGFGFGFFFGF@FFGFFFFFFFFFBFFF)##
@M06045:235:000000000-JCY5N:1:1101:18385:9893 1:N:0:CTCAGA
GGAAGACTTGGTCATTTAGAGGAAGTAAAAGTCGTAACAAGGTCTCCGTTGGTGAACCAGCGGAGGGATCATTACCGAGTTATTACTCCAAACCCTTTGTGAACCTTACCTTTTTGTTGCTCGGCGCACCGCGGGCCGCGGCTTCGGCCCGTCCCGCAGCGCGCCAGAGGACCCAACTCTTCAATTTATAGCGTACCTTCTGATTTACAAAACAAACAAGTTAAAACTTTCAACAACGGATCTCTTGGTTCTGGCATCGATGAAGAACGCAGCTCTGAGCGAGATCGGAAGAGCACACGCG
+
CCCGGGGGGGGGGGGGGGGGGGGFGFGGGGGGGGGGGGGGGGGGGGGGFGGFGGGGGGGGGGGDGCFGGGGGGGGGGGGFGGGGGGGGGGFGGGGGGGGFGFGGGGGFFGGGGGGGGGGGGGEGGGGGGGGGCFEGEGGGGGGEGGFGGGGGGGGGGGGGGGGGGGEGGG7<FGGGGGGGGGFGGGGGGGGGGGEGGEFGFGFGGGFGGGGG6FGFFFGG+<EGGGGFGGGGC7CFGGGDCGGGGGEFGGDGG7977DDGGGCF7CFGDEF3>*9DFBBFBFFB9FF>@775>4:>(,,##
@M06045:235:000000000-JCY5N:1:1101:26663:9902 1:N:0:CTCAGA
GGAAGACTTGGTCATTTAGAGGAAGTAAAAGTCGAAACAAGGTCTCCGTTGGTGAACCAGCGGAGGGATCATTTTGGGGTTCTAAACAACTCCCAAACCATGGTGGCCTTACCTTTTGTTCCTTCGCCGGGATCGCCCCGGGTGCCGGTTCGTCCGCGCCCCGGAGTCAGGCCCCGGCCAGGGGACGGAAACTCTGGATTTATTGGAAATTTCTGAGTGGATTAAACAAATAATAAAACTTTTAAACAACGAATCTCTTGGTTTGGGCATCGATGAAGAACGCACCCCTAGGCCGGTTTCT
+
CCCGGGGGGGGGGGGGFGGGGGGGGGGGG9;6,8,C@6C,C8;@6E,8F8C8B,EFG<,,,@:+@F:,,:,C,,C,+,+86,,CFC=FE=,CFFGGEGG,,,,,C4,9,5,B4?FG,9E,,,<,5B++@C+4++4BFG:FE7@+C3C+C<335C++**@FG*C1**4,,?,<*=F*<C:1**=:1C*4BE7*+3<++++32+<:+++<+<F<++++20<*+<+<E7<CE/+<0+0<CF+*<FF+CD7EC*C*1**+*27C*>***7**0.)177*2//74))).))))))).)/()(((##
@M06045:235:000000000-JCY5N:1:1101:16911:9912 1:N:0:CTCAGA
GGAAGACTTGGTCATTTAGAGGAAGTAAAAGTCGTAACAAGGTCTCCGTTGGTGAACCAGCGGAGGGATCATTACCGAGTTATTACTCCAAACCCTTTGTGAACCTTACCTTTTTGTTGCTCGGCGCACCGCGGGCCGCGGCTTCGGCCCGTCCCGCAGCGCGCCAGAGGACCCAACTCTTCAATTTATAGCGTACCTTCTGATTTACAAAACAAACAAGTTAAAACTTTCAACAACGGATCTCTTGGTTCTGGCATCGATGAAGAACGCAGCTCTGAGTCAGATCGGAAGAGCACACGCA
+
CCCGGGGGGGGGGGGGGGGGGGGGGGGGGGGGGGGGGGGGGGGGGGGGGGGGGGGGGGGGGGGGGGGGGGGGGGGGGGGGGGGGGGGGGGGGGGGGGGGGGGGGGGGGGGGGGGGGGGGGGGGGGGGGGGGGGGGGGGGGGGGGGGGGGGGGGGGGGGGGGGGGGGGGGGGGGGGGGGGGGGFGGGGGGGGGGGGGGGGGGGGGGGGGGGGGGGGGGGGGGGGGGGGGGGGGGGGGGGGGDGFEGGEFGGGGFGGGGCDFCFGGFGGGGFFGEC@FFFFGFFFFG@FFED@@@:?>:((##
@M06045:235:000000000-JCY5N:1:1101:19753:9922 1:N:0:CTCAGA
GGAAGACTTGGTCATTTAGAGGAAGTAAAAGTCGTAACAAGGTCTCCGTCGGTGAACCAGCGGAGGGATCATTACCGAGTTTACAACTCCCAAACCCCTGTGAACATACCTATACGTTGCCTCGGCGGATCAGCCCGCGCCCCGTAAAAAGGGACGGCCCGCCCGAGGACCCCTAAACTCTGTTTTTAGTGGAACTTCTGAGTAAAACAAACAAATAAATCAAAACTTTCAACAACGGATCTCTTGGTTCTGGCATCGATGAAGAACGCAGCTCTGAGGCAGATCGGAAGAGCACACGTGG
+
CCCGGGGGFGFGGGGGGGGGGGGGGGGGGGGGGGFFGGFGGCGGGGGGDFGGGGGGGGGFGGGGGDDCAFGGGGGGGGGGGGGGGGGGGGFFGGGGCEDGGDFFGGGGGGGGGGGGGGGDGGFEGGGGGEGGGGGGGGGGFGDGGGGGFFEEDEGGD>FGGGGGGGDEEGGGGGGGGGGDGGCFCFGGGCFGCGGGFGGGFGGGGGGGGGFFGGGGGG9CFGGGGGGGGGGGGGFCGGGDGCFGGGFFGGGGGGGGGGGFGGGGCDG3*)<D54@CFFFGEF39CF@5B>FFFF0.:;.##
@M06045:235:000000000-JCY5N:1:1101:28473:9926 1:N:0:CTCAGA
GGAAGACTTGGTCATTTAGAGGAAGTAAAAGTCGTAACAAGGTTTCCGTAGGTGAACCTGCGGAAGGATCATTCACAATAAGTGTTTATGGCACTTTCAAATCCATACCCACCTTGTGTGCATTGTAAAGGCCCTTTCAACTTTGGAAGATTGGGCTTCATTTTCTCACACGTCTTCAATTGCAAGTCTAACATTCAGAGTAATCAAAACTCGAATACAACTTTCAACAACGGATCTCTTGGCTCTCGCATCGATGAAGAACGCAGCTCTGAGATAGATCGGAAGAGCACACGTCTGAACG
+
CCCGGGGGGGGGGGGGGGGGGGGGGGGGGGGGGGGGGGGGGGGGGGGGGGGGGGGGGGGGGGGGGGGGGGGGGGGGGGGGGGGGGGGGGGGGGGGGGGGGGGGGGGGGGGGGGGGGGGGGGGGEFGGGGGGGGFGGGGGGGGGGGGGGGGGGGGGGGGGGGGGGGGGGGGGGGGGGGGGGGGGGGGGGGGGGGGGGGGGGGGGGGGGGGGGGGGGGGGGGGGGGGFGGGGGGCEGGGGGGGGGGGGGGGGGGGGFCFGGGGGGGGGGFFFFGFGFGFFFGFFFFDAAFFAFFEFDFFFA##
@M06045:235:000000000-JCY5N:1:1101:11915:9982 1:N:0:CTCAGA
GGAAGACTTGGTCATTTAGAGGAAGTAAAAGTCGTAACAAGGTTTCCGTAGGTGAACCTGCGGAAGGATCATTACCTAGAGTATTGTAGGCTTTGTCCTGCTGTCTCTTACCCATGTTTTTTGAGTACTTACGTTTCCTCGGCGGGTTCGCCCGCCGATTGGACAATTTAAACCCATTGCAGTTGCAATCAGCGTCTGAAAAACCTTAATAGTTACAACTTTCAACAACGGATCTCTTGGTTCTGGCATCGATGAAGAACGCAGCTCTGAGGAAGATCGGAAGAGCACACGTCTGAACTCT
+
CCCGGGGGGGGGGGGGGGGGGGGGGGGGGGGGGGGGGGGGGGGGGGGGGGGGGGGGGGGGGGGGGGGGGGGGGGGGGGGGGGGGGGGGGGGGGGGGGGGGGGGGGGGGGGGGGGGGGGGGGGGGGGGGGGGGGGGGGGGGGGGGGGGGGGGGGGGGGGGGGGGGGGGGGGGGGGGGGGGGGGGGGGGGGGGGGGGGGGGGGGGGGGGGGGGGGGGGGGGGGGGGGGGGGGGGGGGGGGGGGGGGGGGGGGGGGGGGGGGGGGGGGFGGGFFGFGFC?FFGFDD@FFFFFFFFFFB?A?)##
@M06045:235:000000000-JCY5N:1:1101:18175:9983 1:N:0:CTCAGA
GGAAGACTTGGTCATTTAGAGGAAGTAAAAGTCGTAACAAGGTCTCCGTTGGTGAACCAGCGGAGGGATCATTACAGAGTTGCAAAACTCCCTAAACCATTGTGAACGTTACCTTCAAACCGTTGCTACGGCGGGCGGCCCGGGTCCGCCCGGTGCCCCCTGGCCCCCTAGCGGGGCGCCCGCCGGAGGAAACCCAACTCTTGATTATTATGGCCTCTCTGAGTCTTCTGTACTGAATAAGTCAAAACTTTCAACAACGGATCTCTTGGTTCTGGCATCGATGAAGAACGCAGCTCTGACA
+
CCCGGFGGGGGGGGGGGGGGGGGGGGGGGGGGGGGGGGGGGGGGGGGGGGGGGGGGGGGGGGGGGGGGGGGGGGGGGGGGGGGGGGGGGGGGFGGGGGGGGGGGGFGGGGGGGGGGGGGGGGGGGGGGGGGGGGGGGGGGGGGGGGGGGGGGGGGGGGGGGGGGGGGGGGGFGGGGGGGGGGGGGGGGGGGGGGGGGGFCFGGGGGGGFEEGGGGGG?FGFFEGGFFG9FGGGGGGGGGGGGGGGGGGGGGGCFGGFFGDGDDCGGGGGFFGFGFGFFFGFFFFG46?FFEBFB?FB>6##
@M06045:235:000000000-JCY5N:1:1101:26899:9987 1:N:0:CTCAGA
GGAAGACTTGGTCATTTAGAGGAAGTAAAAGTCGTAACAAGGTTTCCGTAGGTGAACCTGCGGAAGGATCATTACAAAAGTTAAACACTTGGGGAACGGACTCGCCTTTCGGGGCTCGAGGCCTGACTCCATTTGTAACAAACTTTCAACCACTTGTGAATTTGTAACAAATTTTCTCACCAATTGACTGTTAACGAAGTCTGATTCAAATTGTATTGGTGTTTATAGACACTAGTAAAATATGAAACAACTTTTGGCAACGGATCTCTTGGCTCTCGCATCGATGAAGAACGCAGCTCCC
+
CCCGGGGGGGGGGGGGGGGGGGGGGGGGGGGGGGGGGGGGGGGGGGGGGGGGGGGGGGGGGGGGGGGGGGGGGGGGGGGGGGGGGGGGGGGGGGGGGGGGGGGGGGGGGGGGGGGGGGGGGGGGGGGGGGGGGGGGGGGGGGGGGGGGGGGGGGGGGGGGGGGGGGGGGGGGGGGGGGGGGGGGGGGGGGGGGGGGGGGGGGGGGGGGGGGGGGGGGGGGGGGGGGGGGGGGGGGGGGGGGGGGGGGGGGGGGGGGGGGGGGGGGGGGGFFGFGFGFFFGFFFFGFFFFFFFFFFFF<3##
@M06045:235:000000000-JCY5N:1:1101:16000:9993 1:N:0:CTCAGA
GGAAGACTTGGTCATTTAGAGGAAGTAAAAGTCGTAACAAGGTCTCCGTTGGTGAACCAGCGGAGGGATCATTACCGAGTTATTACTCCAAACCCTTTGTGAACCTTACCTATTACTGCTGTTGCCTCGGCGGACGGCCGGGAGGGCACCCCCTCGCGGGGCCGCCCGACCAGCCCCCGCCGGCAGCACCAAACTCTTGAATTTATAGCGAAACTACTTCTGAATAACAAAAACAAACGAATCAAAACTTTCAACAACGGATCTCTTGGTTCTGGCATCGATGAAGAACGCAGCTCTGAAG
+
CCCGGGGGGGGGGGGGGGGGGGGGGGGGGGGGGGGGGGGGGGGGGGGGFFGGGGGGGGGGGGGGGGGGGGGGGGGGGGGGGGGGGGGGGGGGGGGGGGGGGGGGGGGGGGGGGGGGGGGGGGGGGGGGGGGGGGGGGGGGGGGGGGGGGGGGGGGGGGGGGGGGGGGGGGGGGGFGGGGGGGGGGGGFGGGGGGGGGGGGGGGGGGGGGGEGGGGGGGGGGGGGGGGGGGGGGDGGGGGGGD=?FGGGGGGGGGFFFF>EGDDFGGGGGFFGFGFGFFFD?>FFGFFFFB::@D?@AA)##
@M06045:235:000000000-JCY5N:1:1101:5496:9999 1:N:0:CTCAGA
GGAAGACTTGGTCATTTAGAGGAAGTAAAAGTCGTAACAAGGTTTCCGTAGGTGAACCTGCGGAAGGATCATTACAAATCTCGTGGTGGTGGTGTAGTGGGAGGGGGGAGAGCAATCTCTCTCCCCCTACGCACACATCATACATGTTAGCACGGGGGCCGAGAGGCCCTCGATGTTCACGCTTGTTTGTTCGACAGATTTAGTATGATGCAAAAAAATGACAACTTTTAACAATGGATCTCTTGGCTCTTGCATCGATGAAGAACGCAGCTCTGAGGTAGATCGGAAGAGCACACGTCAC
+
CCCGGGGGGGGGGGGGGGGGGGGGGGGGGGGGGGGGGGGGGGGGGGGGGGGGGGGGGGGGGGGGGGGGGGGGGGGGGGGGGGGGGGGGGGGGGGGGGGGGGGGGGGGGGGGGGGGGGGGGGGGGGGGGGGGGGGGGGGGGGGGGGGGGGGGGGGGGGGGGGGGGGGGFGGGGGGGGGGGGGGGGGGGGGGGGGGGGGGFGGGGGGGGGGGGGFGGGGGGGGGGGGGGGGGGGGGGGGGGGGGGGGGGEGGGGGFGGGGGGGGG7FGGGGFFGFGFFFFFGFFFFG@>@EFFFFFFFFF:##
@M06045:235:000000000-JCY5N:1:1101:10717:9999 1:N:0:CTCAGA
GGAAGACTTGGTCATTTAGAGGAAGTAAAAGTCGTAACAAGGTTTCCGTAGGTGAACCTGCGGAAGGATCATTCATAATTGAGTGTTTTATGGCACTCTTTAAAAAAATCCATATCCACCTTGTGTGCAACGTTTTTGAACTCTCTCTGGCATTAAAAAGCCAAGAGGGTTTGATTAACTTAACACCTTTAAAGCAGTTTGTCTGAATATCTATTTCTGAATAAACATAATTCAAAAATACAACTTTCAACAACGGATCTCTTGGCTCTCGCATCGATGAAGAACGCAGCTCTGAGCCATC
+
CCCGGGGGGGGGGGGGGGGGGGGGGGGGGGGGGGGGGGGGGGGGGGGGGGGGGGGGGGGGGGGGGGGGGGGGGGGGGGGGGGGGGGGGGGGGGGGGGGGGGGGGGGGGGGGGGGGGGGGGGGGGGGGGGGGGGGGGGGGGGGGGGGGGGGGGGGGGGGGGGGGGGGGGGGGGGGGGGGGGGGGGGGGGGGGGGGGGGGGGGGGGGGGGGGGGGGGGGGGGGGGGGGGGGGGGGGGGGGGGGGGGGGGGGGGGGGGGGGGGGGGGGGGGGFFGFGFGFFFG=FFAGFFFFFFFFFFFFF3##
@M06045:235:000000000-JCY5N:1:1101:25668:10052 1:N:0:CTCAGA
GGAAGACTTGGTCATTTAGAGGAAGTAAAAGTCGTAACAAGGTCTCCGTTGGTGAACCAGCGGAGGGATCATTATCGAGTTCTAAACAACTCCCAAACCCACGTGAACATACCTTTTGTTGCTTCGGCGGGATCGCCCCGGGTGCCATTCAGTTGCGCCCCGGAGTCAGGCGCCCGCCAGAGGACCGAAACTCTTGTATTATTGAGAATTTCTGAGTGGATTAAACAAATAATCAAAACTTTCAACAACGGATCTCTTGGTTCTGGCATCGATGAAGAACGCAGCTCTGAGGTAGATCGCT
+
CCCGGGGGGGGGGGGGGGGGGGGGGGGGGGGGGGGGGGGGGFGGGGGGGGGGGGGGGGGGGGGGGGGGGGGGGGGGGGGGGGGGGGGGGGGGGGGGGGGGGGGGGGGGGGGGGGGGGGGGGGGGGGGGGGGGDGGGGGGGGGGGGGGGGGGGGGGGGGGGGGGGGGGGGGGGGGGFGGGGGGGGGGGGGGGGGGGGGGGGGGGGGGGGGGGGGGGGGGGGGGGGGGGGGGGFGGGGGGGGGGGGGGFGGGGDGGFGGGGGGGGGGGGGGFFGFGFGFFFCDB>BG?FFF?FFFFFFFF?##
@M06045:235:000000000-JCY5N:1:1101:11410:10107 1:N:0:CTCAGA
GGAAGACTTGGTCATTTAGAGGAAGTAAAAGTCGTAACAAGGTTTCCGTAAGTGAACCTGCGGAAGGATCATTACCTAGAGTATTGTAGGCTTTGTCCTGCTGTCTCTTACCCATGTTTTTTGAGTACTTACGTTTCCTCGGCGGGTTCGCCCGCCGATTGGACAATTTAAACCCATTGCAGTTGCAATCAGCGTCTGAAAAACTTTAATAGTTACAACTTTCAACAACGGATCTCTTGGTTCTGGCATCGATGAAGAACGCAGCTCTGAGCCAGATCGGAAGAGCACACGTCTGAACTGG
+
CCCGGGGGGGGGGGGGGGGGGGGGGGGGGGGGGGGGGGGGGGGGGGGGGGGGGGGGGGGGGGGGGGGGGGGGGGGGGGGGGFGGGGGGGGGGGGGGGGGGGGGGGFFGGGGGGGGGGGGGGGGGGGGGGGGGGGGGGGGGGGGGGGGGGGGGGGGGGGGGGGGGGGGGGGGGGGGGGGGGGGGGGGGGFGGGGGGGECCCFFECFFGGGF9EGGGGGGGGGGFGCC?FGGGGGGFFGGECFGGG;DGGGGGGGGGGGFG6DDGDGFGGFFFFFGFGFFFGDFF@<FFFFFFFFFF?A?)##
@M06045:235:000000000-JCY5N:1:1101:27848:10118 1:N:0:CTCAGA
GGAAGACTTGGTCATTTAGAGGAAGTAAAAGTCGTAACAAGGTTTCCGTAGGTGAACCTGCGGAAGGATCATTAATGAATTTTGGAGTTCTACTGTGCCTGCCGTTCATTCGGATGTGTGCACGTAGTCTCTATAAATCCTTATCAACACCTGTGCACCTTTAAAAAGGGGGGGAGTTTTGATTGAGCATATTTTATTATGCTTATGACGAATAACCTCTTTTTTTCTTATACAAACTCTTTAATGTCTATTAGAATGTTCTCTGGCCGCAAGGCTATAAAATATAAACAACTTTTAAAGC
+
CCCGGGGGGGGGGGGGGGGGGGGGGGGGGGGGGGGGGGGGGGGGGGGGGGGGGGGGGGGGGGGGDGGGGGGGGGGGGGGGGGGGGGGGGGGGGGGGGGGGGGGGGGGGGGGGGGGGGGGGGGGGGGGGGGGGGGGGGGGGGGGGGGGGGGGGGGGGGGGGGGGGGGGGGGGGGGGGGGFGGGGGGGGGGGGGGGGGGGGGGGFGGGGFGGEGGGGGGGGGGGGGGGGGGGGGGGGFGGGGGGGCGGGEGGGGGGGEGGGGGGFGGGGGGFFGFG:9?FFGFFFFGFFFFFFFFF)9>7)##
@M06045:235:000000000-JCY5N:1:1101:2674:10156 1:N:0:CTCAGA
GGAAGACTTGGTCATTTAGAGGAAGTAAAAGTCGTAACAAGGTTTCCGTAGGTGAACCTGCGGAAGGATCATTCATAATTGAGTGTTTTATGGCACTCTTTAAAAAAATCCATATCCACCTTGTGTGCAACGTTTTTGGACTCTCTGTACGTTGATATCCCTTTGGGTCCGATAGGACTTTAGGGGAAGGAAAACCTTAAGAGGGTTTGATTAACTTAACACCTTTAAAGCAGTTTGTCTGAATATCTATTTCTGAATAAACATAATTCAAAAATACAACTTTCAACAACGGATCTCTTGG
+
CCCGGGGGGGGGGGGGGGGGGGGGGFGGGGGGGGGFGGGGGGGGGGGGGGGGGGGGGGGGGGGGGGGGFGGGGGGGGGGGAFEGGGGGGFDFGGGGGGGGGGGGGGGGDGGGGGGGGGGGGGGGGGGGGFGGGGGDGGDDGGGGGGFGGGGGGGGGGGGGGGGGGG:FFGCEEEGDGGGGGGG?FGEE7EGGGGGGFGGGGGGGGGGDEGCFGFE,=DFGGGCFGGFGFGGGGGGFCFFFGGGFFF7C@DCFCFGGFGGGGGGGGGFCGFFGFGFGFFF<AFACGFFFFFEFFF>FFAA##
@M06045:235:000000000-JCY5N:1:1101:14911:10182 1:N:0:CTCAGA
GGAAGACTTGGTCATTTAGAGGAAGTAAAAGTCGTAACAAGGTCTCCGTTGGTGAACCAGCGGAGGGATCATTACCAGAGTGCCCTAGGCTCTCCAACCCATTGTGAACATACCTATCGTTCCCTCGGCGGGCTCAGCGCGCGGTGCCTCCGGGCTCCGGGCGTCCGCCGGGGACAACCAAACTCTGATTTTATTGTGAATCTCTGAGGGGCGAAAGCCCGAAAACAAAATGAATCAAAACTTTCAACAACGGATCTCTTGGCTCTGGCATCGATGAAGAACGCAGCTCTGAGGCAGATGA
+
CCCGGGGGGGGGGGGGGGGGGGGGGGGGGGGGGGGGGGGGGGGGGGGGGGGGGGGGGGGGGGGGGGGGGGGGGGGGGGGGGGGGGGGGGGGGGGGGGGGGGGGGGGDGGGGGGGGGGGGGGGGGGGGGGGGGGDGGGGGGGGGGGGGGGGGGGGGGGGGGGGGGGGGGGGGGGF:FGGGGGGGGGGGGDGGGGGGDGGGGGGGGGGGGGGGGGGGGGGGGGDGEGGGGGGGGGGGGGGGGFGGGGGGGGGGGGGDGGGGG:DFFGGGGGFFGEGFGFFFGFFFFGEFF?FFFFFFFFF,##
@M06045:235:000000000-JCY5N:1:1101:26929:10184 1:N:0:CTCAGA
GGAAGACTTGGTCATTTAGAGGAAGTAAAAGTCGTAACAAGGTTTCCGTAGGTGAACCTGCGGAAGGATCATTAAAGAGTATTAAGGTTATTGTCCATTCTCTCTTGAATAGATTAATGCCTTTTTCCTTCTCTACCCCTTATATATTTCTATTTCCAGTTGCTTTGGTGATGGTCATTCTGATCATTGCCAAGGGAAATTTATAAACCCTTTTTGTTATCCAATAATTGGTTACTTATTGTCTGATTTTTAATGCTGAAATAGTATTTAAAACTTTCAACAATGGATCTCTTGGTTCTTG
+
CCCGGGGGGGGGGGGGGGGGGGGGGGGGGGGGGGGGGGGGGGGGGGGGGGGGGGGGGGGGGGGGGGGGGGGGGGGGGGGGGGGGGGGGGGGGGGGGGGGGGGGGGGGGGGGGGGGGGGGGGGGGGGGGGGGGGGGGGGGGGGGGGGGGGGGGGGGGGGGGGGGGGGGGGGGGGGGGGGGGGGGGGGGGGGGGGGGEEGFGGGGGGGGGGGGGGGGEGGGGGGGFGGGGGGGGGGGGGGGGGGGGGDGGGGGGFGGGGGFFDGGGGGGGFFFGFGFGFFFGFFFFGFA8AFFFFFFFFFE##
@M06045:235:000000000-JCY5N:1:1101:24751:10187 1:N:0:CTCAGA
GGAAGACTTGGTCATTTAGAGGAAGTAAAAGTCGTAACAAGGTTTCCGTAGGTGAACCTGCGGAAGGATCATTATCAAAACAGCGGACTTCGGTCCTTGCTGCACCCTTGTCTTTTGCGTACCGTATGTTTCCTCGGCGGGCTTGCCTGCCGGTTGGACATTATCAAACCTTTTTGTAGTTGCAATCAGCGTCAGAAAACAAACAATAATTACAACTTTCAACAACGGATCTCTTGGTTCTGGCATCGATGAAGAACGCAGCTCTGAGCTAGATCGGAAGAGCACACGTCTGAACTCCAAT
+
CCCGGGGGGGGGGGGGGGGGGGGGGGGGGGGGGGGGGGGGGGGGGGGGGGGGGGGGGGGGGGGGGGGGGGGGGGGGGGGGGGGGGGGGGGGGGGGGGGGGGGGGGGGGGGGGGGGGGGGGGGGGGGGGGGGGGGGGGGGGGGGGGGGGGGGGGGGGGGGGGGGGGGGGGGGGGGGGGGGGGFGGGGFGGGGGGGGFGGGGGGGGGGGGGGGGGGGGGGGGGGGGGGGGEEGGGGGGGGGGGGGGGGGGGGGGGGGGGGGDDGFGGGGGGFFGFFFGFFFG@FFFGFFFFFFFFFFFFF)##
@M06045:235:000000000-JCY5N:1:1101:10258:10188 1:N:0:CTCAGA
GGAAGACTTGGTCATTTAGAGGAAGTAAAAGTCGTAACAAGGTCTCCGTTGGTGAACCAGCGGAGGGATCATTACCGAGTTTACAACTCCCAAACCCCTGTGAACATACCACTTGTTGCCTCGGCGGATCAGCCCGCTCCCGGTAAAACGGGACGGCCCGCCAGAGGACCCCTAAACTCTGTTTCTATATGTAACTTCTGAGTAAAACCATAAATAAATCAAAACTTTCAACAACGGATCTCTTGGTTCTGGCATCGATGAAGAACGCAGCTCTGAGCAAGATCGGAAGAGCACACGTCGC
+
CCCEDCGGGGGGGGGGGGGGGGGGGGGGFGGGGGGGGGGGGGGGGGGGDGGGGGGGGGGFGGEGGGGGGGGGGFGFGGGFGGGGGGGGGGGGGGGGGGGGGGGGGFGEFGCFGGGGGGFFGGGGGGDGGGGGGFGGGEGGGGGGGGFGGGGGGGGGGEGGGGDGCFG:FFGGGGFGGGGGG;@FGGGGCGFEFFGGGGGFFEFGGGGGGFGG9<FGGGCGGGFCEFGGGFGGGCCEGGGGGGGGGGGGGGCFFEFGD4CFGCG72CDCDEBCFGFGFFF4FFFFG>>EDFFFFFFF>B1##
@M06045:235:000000000-JCY5N:1:1101:18433:10204 1:N:0:CTCAGA
GGAAGACTTGGTCATTTAGAGGAAGTAAAAGTCGTAACAAGGTTTCCGTAGGTGAACCTGCGGAAGGATCATTACCTAGAGTATTGTAGGCTTTGTCCTGCTGTCTCTTACACATGTTTTTTGAGTACTTACGTTTCCTCGGCGGGTTCGCCCGCCGATTGGAAAATTTAAACCCATTGCAGTTGCAATCAGCGTCTGAAAAACTTTAATAGTTACAACTTTCAACAACGGATCTCTTGGTTCTGGCATCGATGAAGAACGCAGCTCGGAGGGAGATCGGAAGAGCACACGTCTGAACTCC
+
CC@FGEE6EDD6C<@A@6CFGGGG9CFFEGFGG>FF,B,CECCF9F9B;CFEC,CCE@C<CFCGGGCFFFDGGGE<FFF<F9C@F@F<FFCFGDGG<6EFFF8FDGFFGCC,,C,C<,CCFC=CGGGA<EEC=BADB5EG4::=@CF3<@>>>>7:FB<<<3E,=@>@FC,@EG:FBC9<,?FCFGGD@8>;DGBCCGGG9CECG;;B4@2<;BCFFGD?E7F?+9A8@C=*:C@F?FGGFFFCD>C::6D77C7<:CF6539C)9**1;B3@GEG@*0*7>B)0<FF;>B5:@:@AB.##
@M06045:235:000000000-JCY5N:1:1101:28827:10215 1:N:0:CTCAGA
GGAAGACTTGGTCATTTAGAGGAAGTAAAAGTCGTAACAAGGTCTCCGTTGGTGAACCAGCGGAGGGATCATTACCGAGTTATACAACTCATCAACCCTGTGAACATACCTAAAACGTTGCTTCGGCGGGAACAGACGGCCCTGTAACAACGGGCCGCCCCCGCCAGAGGACCCCTAACTCTGTTTTTATAATGTTTTTCTGAGTAAACAAGCAAATAAATTAAAACTTTCAACAACGGATCTCTTGGCTCTGGCATCGATGAAGAACGCAGCTCTGAGTGAGATCGGAAGAGCACACGGG
+
CCCGGGGGGGGGGGGGGGGGGGGGGGGGGGGGGGGGGGGGGGGGGGGGGGGGGGGGGGGGGGGGGGGGGGGGGGGGGGGGGGGGGGGGGGGGGGGGGGGGGGGGGGGGGGGGGGGGGGGGGGGGGGGGGGGGGGGGGFGGGGGGGGGGGGGGGGGGGGGGGGGGGGGGGGGGGGGGGGGGGGGGGGGFGGGGGGGGGGGGGGGGCGGGGGFGGGGGFGGGGGGGGGGGGGGFGGGGGGGGGGFFGGGGGGGGGGGDFGGGGGGGGGGGG>>D@7@G?FFFFFFFGFFFEFFFFF?FB?1##
@M06045:235:000000000-JCY5N:1:1101:25003:10226 1:N:0:CTCAGA
GGAAGACTTGGTCATTTAGAGGAAGTAAAAGTCGTAACAAGGTCTCCGTTGGTGAACCAGCGGAGGGATCATTACCGAGTTATTACTCCAAACCCTTTGTGAACCTTACCTTTTTGTTGCTCGGCGCACCGCGGGCCGCGGCTTCGGCCCGTCCCGCAGCGCGCCAGAGGACCCAACTCTTCAATTTATAGCGTACCTTCTGATTTACAAAACAAACAAGTTAAAACTTTCAACAACGGACCTCTTGGTTCTGGCATCGATGAAGAACGCAGCTCTGAGTCAGATCGGAAGAGCACACGCT
+
CCCGGGGGGGGGGGGGGGGGGGGGGGGGGGGGGGGGGGGGGGGGGGGGGGGGGGGGGGGGGGGGGGGGGGGGGGGGGGGGGGGGGGGGGFFGGGGGGGGGGGGGGGGGGGGGGGGGGGGGGGGGEGGGGGGGGGGGGGGGGGGGGGGGGGGGGGGGGGGGGGGGGGGGGGGGGGGGGGGGGGGGGGGGGGGGGGGGGGGGGGFGGGGGGGGGGGGGGGGGGGGGGGGGGGGGGGGGGGGGGGGFFFGCGGGGGGGGGGGGGGGGGGGGGFFGFFFGFFFGFFFFGFFFFFDFFFFFFF1##
@M06045:235:000000000-JCY5N:1:1101:17311:10268 1:N:0:CTCAGA
GGAAGACTTGGTCATTTAGAGGAAGTAAAAGTCGTAACAAGGTCTCCGTTGGTGAACCAGCGGAGGGATCATTACCGAGTTATCCAACTCCCAACCCCTGTGAATTATACCTTTAATTGTTGCTTCGGCGGGACTTCGCGCCCGCCGGGGACCCAAACCTTCTGAATTTTTTAATAAGTATCTTCTGAGTGGTTAAAAAAATGAATCAAAACTTTCAACAACGGATCTCTTGGTTCTGGCATCGATGAAGAACGCAGCTCTGAGGCAGATCGGAAGAGCACACGTCTGAACTCCAGTCATG
+
CCCGGGGGGGGGGGGGGGGGGGGGGGGGGGGGGGGGGGGGGGGGGGGGGGGGGFGGGGGGGGGGGGGGGGGGGGGGGGGGGGGGGGGGGGGGGGGGGGGGGGGGGGGGGGGGGGGGGGGGGGGGGGGGGGGGGGGGGGGGGGGGGGGGGGGGGGGFGGGGGGGGGGGGGGGGGGGGGGGGGGGGGGGGGGGGGGGGGGGGGGGGGGGGGGGGGGGGGGGGGGGGGDGGEFGGGGCGGGGGGGGGFCCGGGGFGGDGGGGGGGFGFCC57?FFBGFGFFFGFFFFGFF3F@FFFFFF<?)##
@M06045:235:000000000-JCY5N:1:1101:8623:10269 1:N:0:CTCAGA
GGAAGACTTGGTCATTTAGAGGAAGTAAAAGTCGTAACAAGGTCTCCGTTGGTGAACCAGCGGAGGGATCATTACTGAGTACTACACTCTCTACCCTTTGTGAACTATTATACCTGTTGCTTCGGCGGCGCCCGCAAGGGTGCCCGCCGGTCTCATCAGAATCTCTGTTTTCGAACCCGACGATACTTCTGAGTGTTCTTAGCGAACTGTCAAAACTTTTAACAACGGATCTCTTGGCTCCAGCATCGATGAAGAACGCAGCTCTGAGCCAGATCGGAAGAGCACACGTCTGAACTCCAAC
+
CCCGGGGGGGGGGGGGGGGGGGGGGGGGGGGGGGGGGGGGGGGGGGGGGGGGGGGGGGGGGGGGGGGGGGGGGGGGGGGGGGGGGGGFGGGGGGGGGGGGGGGGGGGGGGGGGGGGGGGGGGGGGGGGGGGGGGGGGGGGGGGGGGGGGGGGGGGGGGGGGGGGGGGGGGGGGGGGGGGGGGGGGGGGGGGGGGGGGGGGGGGGGGGGGGGGGGGGGGGGGGGGGGGGGGGGGGGGGGGGGGGGGGGGGGGGGGGGGGGGGGFGGGGGGFFGFGFGFFFGFFFFGFFFFF>FFFBFFB0##
@M06045:235:000000000-JCY5N:1:1101:21608:10274 1:N:0:CTCAGA
GGAAGACTTGGTCATTTAGAGGAAGTAAAAGTCGTAACAAGGTCTCCGTTGGTGAACCAGCGGAGGGATCATTACCGAGTTATTACTCCAAACCCTTTGTGAACCTTACCTTTTTGTTGCTCGGCGCACCGCGGGCCGCGGCTTCGGCCCGTCCCGCAGCGCGCCAGAGGACCCAACTCTTCAATTTATAGCGTACCTTCTGATTTACAAAACAAACAAGTTAAAACTTTCAACAACGGATCTCTTGGTTCTGGCATCGATGAAGAACGCAGCTCTGAGCCAGATCGGAAGAGCACACGCT
+
CCCGGGGGGGGGGGGGGGGGGGGGGGGGGGGGGGGGGGGGGGGGGGGGGGGGGGGGGGGGGGGGGGGGGGGGGGGGGGGGGGGGGGGGGGGGGGGGGGGGGGGGGGGGGGGGGGGGGGGGGGGGGGGGGGGGGGGGGGGGGGGGGGGGGGGGGGGGGGGGGGGGGGGGGGGGGGGGGGGGGGGGGGGGGGGGGGGGGGGGGGGGGGGGGGGGGGGGGGGGGGGFDGEGGGGGGGGGGGGGDGGGGGGGGGGGGGGGGGGGGGGGGGGGGFFGFGFGFFFGFFFFDFFFBE:FFFFFFF(##
@M06045:235:000000000-JCY5N:1:1101:21779:10301 1:N:0:CTCAGA
GGAAGACTTGGTCATTTAGAGGAAGTAAAAGTCGTAACAAGGTTTCCGTAGGTGAACCTGCGGAAGGATCATTCATAATTGAGTGTTTTATGGCACTCTTTAAAAAAATCCATATCCACCTTGTGTGCAACGTTTTTGAACTCTCTGGCATTAAAAAGCCAAGAGGGTTTGATTAACTTAACACCTTTAAAGCAGTTTGTCTGAATATCTATTTCTGAATAAACATAATTCAAAAATACAACTTTCAACAACGGATCTCTTGGCTCTCGCATCGATGAAGAACGCAGCTCTGAGAGAGACT
+
CCCGGGGGGG@GGFDCFGF8EFFCEFEGGFFGGGGGGGFEEGEFF9CFEFCGGF<FFGGGCCGGGGCF<F@CDGFFFCGGFACEFEFGG@EFFFEF<@FFGGGGFEFCFGGFFFCF9FD,BFGFGEDFEGFG=F<FBFGFGGGGGGGGG?FGCFGGFCFFGDFGGGG@=CFGF,EFGGFFGFGGEFFFAFFGGFDBG9FGGFFFFGG9@EGFGGGGGGFGGGGG7;9EEFFGGGG>FCGGFFC97BCEFGGGDGG=DGGGG>=GGGGGGFE5>DFGFFFGF6FEGEFFFFFBFF<F:<-##
@M06045:235:000000000-JCY5N:1:1101:19961:10319 1:N:0:CTCAGA
GGAAGACTTGGTCATTTAGAGGAAGTAAAAGTCGTAACAAGGTTTCCGTAGGTGAACCTGCGGAAGGATCATTCATAATTGAGTGTTTTATGGCACTCTTCAAAAAAATCCATATCCACCTTGTGTGCAACGTTTTTGAACTCTCTCTGGCATTAAAAAGCCAAGAGGGTTTGATTAACTTAACACCTTTAAAGCAGTTTGTCTGAATATCTATTTCTGAATAAACATAATTCAAAAATACAACTTTCAACAACGGATCTCTTGGCTCTCGCATCGATGAAGAACGCAGCTCTGAGACACC
+
CCCGGGGGGGGGGDFFFGGGGGGGGGGGGGGGGGGGGGGGGGGGGGGGGGGGGGGGGGGGGGGGGGGGGGGGGGGGGGGGGGGGGFFGGFGGGGFGGGGGGGGGGGGGGGGGGGGFFFGGGGGGGGGGGGGGGEGGGGGGGGGGGGGGGGGGGGGGGGGGGGGGGGGGGFFGGGGGGGGGGGGGGGGGGGGGGGFGGGGGGGGGGGGGGGGGGGGGGGGGGGGGGGGGGGGGGGGGGGGGGGGGGGGGGGGGGGGGGGGGGGGGGGGGGF>GD<DGFFFGFFFFFDFFFFFFBF244<2##
@M06045:235:000000000-JCY5N:1:1101:21006:10332 1:N:0:CTCAGA
GGAAGACTTGGTCATTTAGAGGAAGTAAAAGTCGTAACAAGGTCTCCGTTGGTGAACCAGCGGAGGGATCATTACAGAGTTGCAAAACTCCCTAAACCATTGTGAACGTTACCTAAACCGTTGCTTCGGCGGGCGGCCCCGGGGTTTACCCCCCGGGCGCCCCTGGGCCCCACCGCGGGCGCCCGCCGGAGGTCACCAAACTCTTGATAATTTATGGCCTCTCTGAGTCTTCTGTACTGAATAAGTCAAAACTTTCAACAACGGATCTCTCGGTTCTGGCATCGATGAAGAACGCAGCCCA
+
CCCGGGGGGGGGGGGGGGGGGGGGGGGGGGGGGGGGGGGGGGGGGGGGGGGGGGGGGGGGGGGGGGGGCDGGGGGGGGGGGGGGGGGGGGGGGGGGGGGGGGGGGGGGGGGGGGGGGGGGGGGGGGGGGGGGGGGGGGGGGGGGGGGGGGGGGGGGGGGGGGGGGGGGGGGGGGGGGGGGGGGGGGGGGEGEEGGGGGGGGGGGFGFGGGGGGGGGGGGGGGGGFGGGGGGGGGGGGGGGGGFGG7CGGGGGGGGGGGGDGGDGGDGCDFFGFGFGFFFGFFFFGFF=FFFFFEFFFF(##
@M06045:235:000000000-JCY5N:1:1101:13528:10338 1:N:0:CTCAGA
GGAAGACTTGGTCATTTAGAGGAAGTAAAAGTCGTAGCAAGGTTTCCGTAGGTGAACCTGCGGAAGGATCATTACAAATCCACGTCTCTTCGAGACCACGTTGAACTGTTCCCAGAGGGGCTCGCCTCTCTGGTTGTTAAACTAGTGATTCTGTTGCTCAAATGTATGCCTTTGACCATTTGGTTAAAGAAAAAACTTGTACAACTTATAACAATGGATCTCTAGGCTCTTGCATCGATGAAGAACGCAGCTCTGAGGAAGATCGGAAGAGCACACGTCTGAACTCCAGTCACCTCAGAAA
+
CCCGGGGGGGGGGGGGGGGGGGGGGGGGGGGGGGGGGGGGGGGGGGGGGGGGGGGGGGGGGGGGGGGGGGGGGGGGGGGGGGGGGGGGGGGGGGGGGGGGGGGGGGGGGGGGGGGGGGGGGGGGGGGGGGGGGGGGGGGGGGGGGGGGGGGGGGGGGGGGGGGGGGGGGGGGGGGGGGGGGGGGGGGGGGGGGGGGGGGGGGGGGGGGGGGGGGGGGGGGGFGFGGGGGGGGGGGGGGGGGGFFGGGGGGGFDFFGGGGGGGGGGGGGGFFGFGFGFFFGFFFFGFFFFFFFFFFFFF5##
@M06045:235:000000000-JCY5N:1:1101:27334:10339 1:N:0:CTCAGA
GGAAGACTTGGTCATTTAGAGGAAGTAAAAGTCGTAACAAGGTTTCCGTAGGTGAACCTGCGGAAGGATCATTCATAATTGAGTGTTTTATGGCACTCTTTAAAAAAATCCATATCCACCTTGCGTGCAACGTTTTTGAACTCTCTCTGGCATTAAAAGCCAAGAGGGTTTGATTAACTTAACACCTTTAAAGCAATTTGTCTGAATATCTATTTCTGAATAAACATAATTCAAAAATACAACTTTCAACAACGGATCTCTTGGCTCTCGCATCGATGAAGAACGCAGCTCTGAGCGAGGC
+
CCCGGGGGGGGGGGGGGGGGGGGGGGGGGGGGGGGGGGGGGGGGGGGGGGGGGFGGGGGGGGGGGGGGGGGGGGGGGGGGFGGGGGGGGGGGGGGGGGGGGGGGGGGGGGGGGGGGGGGGGGGGGGGGGGGGFGGGGGGGGGGGGGGGGGGGGGGGGGGGGGGGGGGGGGGGGGGGGGGGGGGGGGGGGGGGGGGGGGGGGGGGGGGGGGGGGGGGGGGGGGGGGGGGGGFGGGGGGGGGGGGGFGGGFGGGGGDEDDGGFGFGGGGGGFFGEGDGFFFGFFFFGFFFF)9BFFFFFF9##
@M06045:235:000000000-JCY5N:1:1101:17966:10350 1:N:0:CTCAGA
GGAAGACTTGGTCATTTAGAGGAAGTAAAAGTCGTAACAAGGTCTCCGTTGGTGAACCAGCGGAGGGATCATTACCGAGTTATTACTCCAAACCCTTTGTGAACCTTACCTTTTTGTTGCTCGGCGCACCGCGGGCCGCGGCTTCGGCCCGTCCCGCAGCGCGCCAGAGGACCCAACTCTTCAATTTATAGCGTACCTTCTGATTTACAAAACAAACAAGTTAAAACTTTCAACAACGGATCTCTTGGTTCTGGCATCGATGAAGAACGCAGCTCTGAGGCAGATCGGAAGAGCACACGCG
+
CCCGGGGGGGGGGGGGGGGGGGGGGGGGGGGGGGGGGGGGGGGGGGGGGGGGGGGGGGGGGGGGGGGGGGGGGGGGGGGGGGGGGGGGGFGGGGGGGGGGGGGGGGGGGGGGGGGGGGGGGGGGGGGGGGGGGGGGGGGGGGGGGGGGGGGGGGGGGGGGGGGGGGGGGGGGGGGGGGGGGGGGGGGGGGGGGGGGGGGGGGGGGGGGGGGGGGGGGGGGGGGGGGGGGGGGGGGGGGGGGGGGGGGGGGGGGGGFGGGGGGGGGGGGGFFGFGFGFFFGF)7FGFFE@>BFFFFFFF(##
@M06045:235:000000000-JCY5N:1:1101:14008:10353 1:N:0:CTCAGA
GGAAGACTTGGTCATTTAGAGGAAGTAAAAGTCGTAACAAGGTTTCCGTAGGTGAACCTGCGGAAGGATCATTCATAATAAAGTGTTTTATGGCACTTTTTTAAAAAATCCATATCCACCTTGTGTGCAATGTTTTTTAGATCTAGCCAAAATGATATTTTGGTTAGGTGTTATTATATTACATCAACTCTTATTTAACTTGATTTGTCTGAAAAATATTATGAATTTTTTAACTTAATTCAAAATACAACTTTCAACAACGGATCTCTTGGCTCTCGCATCGATGAAGAACGCAGCTCCC
+
CCCGGGGGGGGGGGGGGGGGGGGGGGGGGGGGGGGGGGGGGGGGGGGGGGGGGGGGGGGGGGGGGGGGGGCFGGGGGGGGGGGGGFFGGGGGGGFGGGGGGGFGFGGGGGGGGGGGGGGGGFGGGGGGGGGGGGGGGGGGGGGGGGGGGGGGGGDGGGGGGGGGGGGGGGGGGGGGGEFGGGGGGGGGGFGGGGGGGGDDGGGGGGFGGGGGGFC?FGGGGGGGGGGGGGGGGGGGGCFGFGGDCGGGGGGGGEFGGGGGGGGGGGGGGFFGFGFDFFFGDEEFGFFFFCFFEFFF>B>##
@M06045:235:000000000-JCY5N:1:1101:7113:10357 1:N:0:CTCAGA
GGAAGACTTGGTCATTTAGAGGAAGTAAAAGTCGTAACAAGGTTTCCGTAGGTGAACCTGCGGAAGGATCATTACCTAGAGTATTGTAGGCTTTGTCCTGCTGTCTCTTACCCATGTTTTTTGAGTACTTACGTTTCCTCGGCGGGTTCGCCCGCCGATTGGACAATTTAAACCCATTGCAGTTGCAATCAGCGTCTGAAAAACTTTAATAGTTACAACTTTCAACAACGGATCTCTTGGTTCTGGCATCGATGAAGAACGCAGCTCTGAGCTAGATCGGAAGAGCACACGTCTGAACCGC
+
CCCGGGGGGGGGGGGGGGGGGGGGGGGGGGGGGGGGGGFGGGGGGGGGGGGGGGGGGGGGGGGGGGGGGGDGGGGGGGGGGGGGGGGGGGGGGGGGGGGCFGGGGDFGGGGGFGGGEGGGGGGGGGGGGGGGGGGGGGGGGGGGGGGGGGGGGGGGGGEEGGGGGGGGGGGGGGGGGGGGGFGGGGGGGFGGGGGGGGGGGGGGFGGGGGFGFGDFGGGGGGG?EDGGGEEDDGFGGGFGGGGGGGGGGGGGGGGGGGGGGGGGGFGGFF?GFGFG?FFGEEEFFFF>FFFF@FFF>0(##
@M06045:235:000000000-JCY5N:1:1101:23764:10369 1:N:0:CTCAGA
GGAAGACTTGGTCATTTAGAGGAAGTAAAAGTCGTAACAAGGTTTCCGTAGGTGAACCTGCGGAAGGATCATTAGAGAAACGAGGCAAAGGGCGGCCCAACCGCCGCCCGGAGCCGACCCTCTCCACCCTGCCTTTTTGAAAACCTCACCTCCTCCCCGGCCTCCGCGCCGGGCTGGCTTACTTGAAAAAACCTTGCAGTTATAGTCTATTCAGTTATTTTAAACAAAATTACAACTTTCAACAATGGATCTCTTGGCTCTGGCATTGATGAAGAACGCAGCTCTGAGGAAGATCGGAACG
+
CCCGGGGGGGGGGGGGGGGGGGGGGGGGGGGGGGGGGGGGGGGGGGGGGGGGGGGGGGGGGGGGGGGGGGGGGGGGGGGGGGGGGGGGGGGGGGGGGGGGGGGGGGGGGGGGGGGGGGGGGGFGGGGGGGGGGGGGGGGGGGGGGGGGGGGGGGGGGGGGGGGGGGGGGGGGGGGGGGGGGGGGGGGGGGGGGGGGGGGGGGGGGGGGGGGGGGGGGGGGGGGGGGGGGGGGGGGGGGGGGGGGGGFGGGGGGGGG=CFGGGFGGFGGGFFGFGFFFFFGFF4?FFFFFFFFF?DFFF?##
@M06045:235:000000000-JCY5N:1:1101:4949:10375 1:N:0:CTCAGA
GGAAGACTTGGTCATTTAGAGGAAGTAAAAGTCGTAACAAGGTCTCCGTTGGTGAACCAGCGGAGGGATCATTATCGAAGTTACTCTTCATACCCATTTGTGAACACTACCCCATTGCCGCGCGTTGCCTCGGCGGTGAGGTCCGCGGGGGGGTGGGCTGCGCTCCGGCGCCGCTCCCCCCTCCCGGGCCCCCGCCGGCCGCGCCTTACTCTTAATTTGCAAAGCGGACTGTACGATCTGATTAATCTTGATAAACAAGTCAAAACTTTCAACAACGGATCTCTTGGTTCTGGCATCGACC
+
CCCGGGGGGGGGGGGGGGGGGGGGGGGGGGGGGGGGGGGGGGGGGGGGGGGGGGGGGGGGGGGGGGGGGGGGGGGGGGGGGGGGGGGGGGGGGGGGGGGGGGGGGGGGGGGGGGGGGGGGGGGGGGGGGGGGGGGGGGGGGGGGGGGGGGGGGGGGGGGGGGGGGGGGGGGGGGGGGGGGGGGGGGGGGGGGGGGGGGGGGGGGGGGGGGGGGGGGGGGGGGGGGGGGGGGGGGGDGGGGGGGGGGFFGGGGGGGGGGGGGGGGGGGGGFFGFGFGFEEDFFFFGFFFFFFFFFFFFB8##
@M06045:235:000000000-JCY5N:1:1101:25180:10376 1:N:0:CTCAGA
GGAAGACTTGGTCATTTAGAGGAAGTAAAAGTCGTAACAAGGTTTCCGTAGGTGAACCTGCGGAAGGATCATTACCGAGTGCGGGCCCTCGCGGCCCAACCTCCCACCCTTGTCTCTATACACCTGTTGCTTTGGCGGGCCCACCGGGGCCACCTGGTCGCCGGGGGACGCACGTCTCCGGGCCCGCGCCCGCCGAAGCGCTCTGTGAACCCTGATGAAGATGGGCTGTCTGAGTACTGTGAAAATTTGTCAAAACTTTCAACAATGGATCTCTTGGTTCCGGCATCGATGAAGAACGCGA
+
CCCGGGGGGGGGGGGGGGGGGGGGGGGGGGGGGGGGGGGGGGGGGGGGGGGGGGGGGGGGGGGGGGGGGGGGGGGGGGGGGGGGGGGGGGGGGGGGGGGGGGGGGGGGGGGGGGFGGGGGGGGGGGGGGGGGG9FGGGGGGGGGGGGGGGGGGGGGGGGGGGGGGGGGGGGGGGGGDGGGGGGGEGG8CGGGGGEGGDECE8;8::@FGGGGGGGGGGGGFGGGGGFGGGGG7CFGGGGGCCGGFGGGGGGGGGGGGGGECCDFGGFGD=?FFGFFFFFGFFEFGDFDFFFFF?BFB;(##
@M06045:235:000000000-JCY5N:1:1101:16472:10397 1:N:0:CTCAGA
GGAAGACTTGGTCATTTAGAGGAAGTAAAAGTCGTAACAAGGTCTCCGTTGGTGAACCAGCGGAGGGATCATTACCGAGTTTACAACTCCCAAACCCCTGCGAACATACCACTTGTTGCCTCGGCGGATCAGCCCGCTCCCGGTAAAACGGGACGGCCCGCCAGAGGACCCCTAAACTCTGTTTCTATATGTAACTTCTGAGTAAAACCATAAATAAATCAAAACTTTCAACAACGGATCTCTTGGTTCTGGCATCGATGAAGAACGCAGCTCTGAGACAGATCGGAAGAGCACACGTCAC
+
CCCGFFGGGEEEGGGDFGEGGGGGGG9FGGGGGGGGGGDFFGGGGGGGEFGGGGGGGGFGGGGGGGDGDFFGGGGGGGGFGGDEFFGGGFGGEFGFGGGGGGGGGCGFFFGGFF?FFFEEFGC?CEGGGGGGDFFFDGGEFGGGGGCEF@FGGGEGGGGF7FGGGGF>FFCEGGGFGGFGGBFFGGGGGGG@CFGGDEGGGGFGGGGDGGGFGGFGCGF9<FGGGGFGGGGGGGCGGEDDFGGGGGGGGGGGGGFGDFGG7:?F<>DGGF@9?FFG=7?*)59?CE>DB:@4?>05;?(##
@M06045:235:000000000-JCY5N:1:1101:23210:10441 1:N:0:CTCAGA
GGAAGACTTGGTCATTTAGAGGAAGTAAAAGTCGTAACAAGGTCTCCGTTGGTGAACCAGCGGAGGGATCATTACCGAGTTATTACTCCAAACCCTTTGTGAACCTTACCTTTTTGTTGCTCGGCGCACCGCGGGCCGCGGCTTCGGCCCGTCCCGCAGCGCGCCAGAGGACCCAACTCTTCAATTTATAGCGTACCTTCTGATTTACAAAACAAACAAGTTAAAACTTTCAACAACGGATCTCTTGGTTCTGGCATCGATGAAGAACGCAGCTCTGAGTTAGATCGGAAGAGCACACGGC
+
CCCGGGGGGGGGGGGGGGGGGGGGGGGGGGGGGGGGGGGGGGGGGGGGFGGGGGGGGGGGGGGGGGGGGGGGGGGGGGGGGGGGGGGGF8FGGGGGGGGGGGGGGGGGGGGGGGGGGGGGGGGGGGGGGGGGEGGGGGGGGGGGGGCGGGGGGEGGGGGGGGGGGDFFGGGGGGGGG@FGGGGGGGGGGGGGDECGGGGGFDGCGGGGGFGGGGGGGGGGFGGGGGFFGGCFGGGGGGGGCGGGGGCGGGGGGGGGGCGGFF7FCDDCDBBGFGFGFFFGFFFFGFFF>:>>FFFFFF,##
@M06045:235:000000000-JCY5N:1:1101:27962:10443 1:N:0:CTCAGA
GGAAGACTTGGTCATTTAGAGGAAGTAAAAGTCGTAACAAGGTCTCCGTTGGTGAACCAGCGGAGGGATCATTACCGAGTTTACAACTCCCAAACCCCTGTGAACATACCACTTGTTGCCTCGGCGGATCAGCCCGCTCCCGGTAAAACGGGACGGCCCGCCAGAGGACCCCTAAACTCTGTTTCTATATGTAACTTCTGAGTAAAACCATAAATAAATCAAAACTTTCAACAACGGATCTCTTGGTTCTGGCATCGATGAAGAACGCAGCTCTGAGTGAGATCGGAAGAGCACACGTCGT
+
CCCGGGGGGGGGGGGGGGGGGGGGGGGGGGGGGGGGGGGGGGGGGGGGGGGGGGGGGGGGGGGGGGGGGGGGGGGGGGGGGGGGGGGGGGGGGGGGGGGGGGGGGGGGGGGGGGGGGGGGGGGGGGGGGGGGGGGGGGGGGGGGGGGGGGGGGGGGGGGGGGGGGGGGGGGGGGGGGGGGGFGGGGGGGGGGGGGGGGGGGGGGGGGGGGGGGGGGGGGGGGGGFGGGGGGGGGGGGGEGCCGGGGGGGGGGGGGGGGGGGGGGGGGGGFFFFGFGFFFGFFFFGFFFFFFFFF?FFF1##
@M06045:235:000000000-JCY5N:1:1101:10720:10465 1:N:0:CTCAGA
GGAAGACTTGGTCATTTAGAGGAAGTAAAAGTCGTAACAAGGTCTCCGTTGGTGAACCAGCGGAGGGATCATTACAGAGTTGCAAAACTCCCAAACCATTGTGAACGTTACCTAAACCGTTGCTTCGGCGGGCGGCCCGGGTCCTTCCCGGCGCCCCTCGGCCCTCGCGGGCGCCCGCCGGAGGAAAACCAAACTATTGCATTGTATGGCCTCTCTGAGTCTTCTGTACTGAATAAGTCAAAACTTTCAACAACGGATCTCTTGGTTCTGGCATCGATGAAGAACGCAGCTCTGAGCCACG
+
CCCGGGGGGGGGGGGFGGGGGFFFEGGGGGGDEDFFCGG9FFFGGGGGFGCCFGFFGGCECGCFE@CEGGGFFEFGGGFCF9FEEFFG@FFGGF<FGGGGCFF<FGGFGFGGGGGGGGGGECCCFDEEF=FCFFGEEEG7<CFFGGGGFE@@:FFCGGEFDG7CBFFGGGGGGGGGDDGGG5:5ECF8;E@*;C999<+<0AC9CCF+*@CCGFGF9+AEG??C:<A9:C+<CC+<7<?>+:CFGFGC>FGG:=DDGGG9DFGGGGGGCFFGFGFCFFF7=??FD:>@55?4=9)67,(##
@M06045:235:000000000-JCY5N:1:1101:29055:10467 1:N:0:CTCAGA
GGAAGACTTGGTAATTTAGAGGAAGTAAAAGTCGTAACAAGGTTTCCGTAGGTGAACCTGCGGAAGGATCATTACCTAGAGTATTGTAGGCTTTGTCCTGCTGTCTCTTACCCATGTTTTTTGAGTACTTACGTTTCCTCGGCGGGTTCGCCCGCCGATTGGACAATTTAAACCCATTGCAGTTGCAATCAGCGTCTGAAAAACTCTAATAGTTACAACTTTCAACAACGGATCTCTTGGTTCTGGCATCGATGAAGAACGCAGCTCTGAGCCAGATCGGAAGAGCACACGTCTGAACTAA
+
8<996CFGGGFG6,CFGGGGGGGGGFFFGGGFGGGGGGGFGGGGGGGGGGGFGGGGGGGGGGGGGGGGGGGGGGGGGGGGGGGGGEFFGEGGGGGGGGGFGGGGGGGGGGGGGGGGGGGGGG@GFGGGGGGGGGGGGGGGGGGGG@CFGFGGGGGGGCFGCGGGGFGGGGGGGGGGGG9CGGGGGGGGGGGGGDGGGGGGGGGGGGGGGFEFGGFGGGGGGGGFGGGGGGCEGGGGGGGGGCF?@DGGGFDFGGGFGFGGGGGGGCGGFFFGF47D??@DEFFFF??FFFFFFFFFFF)##
@M06045:235:000000000-JCY5N:1:1101:15997:10473 1:N:0:CTCAGA
GGAAGACTTGGTCATTTAGAGGAAGTAAAAGTCGTAACAAGGTTTCCGTAGGTGAACCTGCGGAAGGATCATTACCTAGAGTTTGTAGACTTCGGTCTGCTACCTCTTACCCATGTCTTTTGAGTACCTTCGTTTCCTCGGCGGGTCCGCCCGCCGATTGGACAACATTCAAACCCTTTGCAGTTGCAATCAGCGTCTGAAAAAACATAATAGTTACAACTTTCAACAACGGATCTCTTGGTTCTGGCATCGATGAAGAACGCAGCTCTGAGCAAGATCGGAAGAGCACACGTCTGAACTG
+
CCCGGGGGGGGGGGGGGGGGGGGGGGGGGGGGGGGGGGGGGGGGGGGGGGGGGGGGGGGGGGGGGGGGGGGGGGGGGGGGGGGGGGGGGGGGGGGGGGGGGGGGGGGGGGGGGGGGGGGGGGGGGGGGGGGGGGGGGGGGGGGGGGGGGGGGGGGGGGGGGGGGGGGGGGGGGGGGGGGGGGGGGGGGGGGGGGGGGGGGGGGGGGGGGGGGGGGGGGGGGGGGGGGGGGGGGGGGGGGGFGGGGGGFGGGGGGGGGGGGGGGGDCDGGFFGFGFGFFFGEFFFGFFFFFFFFFFFFF7##
@M06045:235:000000000-JCY5N:1:1101:7660:10505 1:N:0:CTCAGA
GGAAGACTTGGTCATTTAGAGGAAGTAAAAGTCGTAACAAGGTTTCCGTAGGTGAACCTGCGGAAGGATCATTACCTAGAGTTGCGGGCTTTGCCTGCCATCTCTTACCCATGTCTTTTGAGCACCTTCGTTTCCTCGGCGGGTCCGCCCGCCGTCAGGACACTTTAAAACCACTTGCAGTTGCAATCAGCGTCTGAAAAACTTTAATAGTTACAACTTTCAACAACGGATCTCTTGGTTCTGGCATCGATGAAGAACGCAGCTCTGAGGAAGATCGGAAGAGCACACGTCTGAACTCCTC
+
CCCGGGGGGGGGGGGGGGGGGGGGGGGGGGGGGGGGGGGGGGGGGGGGGGGGGGGGGGGGGGGGGGGGGGGGGGGGGGGGGGGGGGGGGGGGGGGGGGGGGGGGGGGGGGGGGGGGGGGGGGGGGGGGGGGGGFGGGGGGDGGGGGGGGGGGGGGGGGGGGGGGGGGGGGGGGGGGGGGGGGGGGGGGGGGGGGGFFGGGGGGGGGGGGGGGGGGGGGGGGGGGGGGGGGGGFGGGGGGGGGFGGGGGGGGGGGGGGGGGGGGFGGGGC7;D>CFGFFFGFFFFGFFFFFFFFFF?AFB##
@M06045:235:000000000-JCY5N:1:1101:6308:10517 1:N:0:CTCAGA
GGAAGACTTGGTCATTTAGAGGAAGTAAAAGTCGTAACAAGGTTTCCGTAGGTGAACCTGCGGAAGGATCATTCATAATTGAGTGTTTTATGGCACTCTTTAAAAAAATCCATATCCACCTTGTGTGCAATGTTTTTGGACTCTCTGTACGTTGATATCCCTTTGGGTCCGATAGGACTTTAGGGGAAGGAAAACCTTAAGAGGGTTTGATTAACTTAACACCTTTAAAGCAGTTTGTCTGAATATCTATTTCTGAATAAACATAATTCAAAAATACAACTTTCAACAACGGATCTCTTGT
+
CCCGGFGGFGGGGGGCGGFGGGGGGGGGFGGFAFGGGGFFGGGGGGGGFGEFGGGGGGGGGGGGGGGGGGGGFGGGGGGGGGGFFFEEFGFGGGGGGFFFGGGFGGECFGGGFFFGFFGGGGGGGGFGFFGGGGGFDGGGGGGDEEFF?FGEFFGFGGGGGGGGGGGEGGGFECFGGGGGGGGGGDBEGGGGG7EEGGGGGFGGGGEEGDGCDFGGGGFFGGGGGGFG7CGGGGGGGGGGGGGGGGGGCDGGGGGGFFCCDGGGGGGGGFFFAGFGFFFGFFFF7AFFFFEDFBBB2>F##
@M06045:235:000000000-JCY5N:1:1101:23551:10605 1:N:0:CTCAGA
GGAAGACTTGGTCATTTAGAGGAAGTAAAAGTCGTAACAAGGTTTCCGTAGGTGAACCTGCGGAAGGATCATTCATAATTGAGTGTTTTATGGCACTCTTTAAAAAAATCCATATCCACCTTGTGTGCAACGTTTTTGAACTCTCTCTGGCATTAAAAAGCCAAGAGGGTTTGATCAACTTAACACTTTTAAAGCAGTTTGTCTGAATATCTATTTCTGAATCAACATAATTCAAAAATACAACTTTCAACAACGGATCTCTTGGCTCTCGCATCGATGAAGAACGCAGCTCTGAGATATC
+
<@@-@FGGGGGGGGGGGGGGGFGGGGGGGGFGGGGGFGGGGGGGGGGGGFGGGGGGGGGGFGGG:FGFGGGGGF<FFEFGFDDEEE6EC,9E6E,FEE<AE,CE,:>>EECFF9ECEA8CEF,EF4EE95E:=,<FBFC9FGG<FFFFGGC8FAG9,C=CD<<==8A<FGG+@DF,,,@C,3DDFG,C,3EDGFFF7;EFDFGCEF,EDGGDGFECAE<<E,,@<EC:C9:BG:;:,;F8AFCGCF7,=@:?F?5/<4D7:8CC=D66;A5D>DDD5A+;A819F358;:?:4*6/645##
@M06045:235:000000000-JCY5N:1:1101:21667:10610 1:N:0:CTCAGA
GGAAGACTTGGTCATTTAGAGGAAGTAAAAGTCGTAACAAGGTTTCCGTAGGTGAACCTGCGGAAGGATCATTCATAATCAAGTGTTTTTATGGCACTTTCAAAAATCCATATCCACCTTGTGTGCAATGTCATCTCTCTGGGGGCTGCCGGCTGTCAAAAGCCGTGTGGTCACCTTTGGGATTTATATCTACTCAGAACTTTAGTGATTTTGTCTGAAACATATTATGAATACTTAATTCAAAATACAACTTTCAACAACGGATCTCTTGGTTCTGGCATCGATGAAGAACGCAGCTCCC
+
CCCGGGGGGGGGGGGGGGGGGGGGGGGGGGGGGGGGGGGGGGGGGGGGGGGGGGGGGGGGGGGGGGGGGGGGGGGGGGGGGGGGGGGGGGGGGGGGGGGGGGGGGGGGGGGGGGGGGGGGGGGGGGGGGGGGGGGGGGGGGGGGGGGGGGGEGGGGGGGGGGGGGGGGGGGGGGGGGGGGGGGGGGGGGGGGGGGGGGGGGGGGGGGGGGGGGGGGGGGGGFGGGGGGGGGGGGGGGGGGGGGGDGGGGDFFGGGGGGGGGGDG<DFFFFFGFGFGFFFGFFFAGFFFFFFFFD>EF:2##
@M06045:235:000000000-JCY5N:1:1101:21999:10629 1:N:0:CTCAGA
GGAAGACTTGGTCATTTAGAGGAAGTAAAAGTCGTAACAAGGTCTCCGTTGGTGAACCAGCGGAGGGATCATTACCGAGTTATTACTCCAAACCCTTTGTGAACCTTACCTTTTTGTTGCTCGGCGCACCGCGGGCCGCGGCTTCGGCCCGTCCCGCAGCGCGCCAGAGGACCCAACTCTTCAATTTATAGCGTACCTTCTGATTTACAAAACAAACAAGTTAAAACTTTCAACAACGGATCTCTTGGTTCTGGCATCGATGAAGAACGCAGCTCTGAGGTAGATCGGAAGAGCACACGTT
+
CCCGGGGGGGGGGGGGGGGGGGGGGGGGGGGGGGGGGGGGGGGGGGGGGGGGGGGGGGGGGGGGGGGGGGGGGGGGGGGGGGGGGGGGGGGGGGGGGGGGGGGGGGGGGGGGGGGGGGDGEFGGGGGGGGGGGGGGGGGGGGGGGGGGGGGGGGGGGGGGGGGGGGGGGGGGGGGGGGGGGGGGGGGGGGGGGGGGGGGGGGGGGGGGGGGGGGGGGGGGGFGGGGCGGGGGGGGGGGGGDDCFGGGGGGGFFGGGGFGGGCGGGGGFG>>DEFFCFFFGFFFFFFFFFD:48FFFBF1##
@M06045:235:000000000-JCY5N:1:1101:9065:10664 1:N:0:CTCAGA
GGAAGACTTGGTCATTTAGAGGAAGTAAAAGTCGTAACAAGGTTTCCGTAGGTGAACCTGCGGAAGGATCATTATCAAAAGTCAAGTCGGGGGCTGTAAAGCTCTCGTCTACACCCATGTCTTTTGCGTACTCTTGTTTCCTCGGTGGCGCAAGCTGCCGATTGGACAAACCAAAACCTTTTTTGTAATTGCAATCAGCGTCTGAAAATAATCTAATTATTTACAACTTTCAACAACGGATCTCTTGGTTCTGGCATCGATGAAGAACGCAGCTCTGAGAGAGATCGGAAGAGCACACGCC
+
CCCGGGGGGGGGGGGGGGGGGGGGGGGGGGGGGGGGGGGGGGGGGGGGGGGGGGGGGGGGGGGGGGGGGGGGGGGGGGGGGGGGGGGGGGGGGGGGGGGGGGGGGGGGGGGGGGGGGGGGGGGGGGGGGGGGGGGGGGGGGGGGGGGGFGGGGGGGGGGGGGFGGGGGGGGGGGGGGGGGGGGGGGGGGGGGGGGGGGGGGGGGGGGGGGGGGGGGGGGGGGGGGGGGGGGGGGGGGGGGCGFGGGGGGGGGFGGGGGGGGGGGGGGGGFFGFGFGFFFCFFFFGFFFFFFFFFFFFF6##
@M06045:235:000000000-JCY5N:1:1101:7139:10667 1:N:0:CTCAGA
GGAAGACTTGGTCATTTAGAGGAAGTAAAAGTCGTAACAAGGTCTCCGTTGGTGAACCAGCGGAGGGATCATTACCGAGTTTACAACTCCCAAACCCCTGTGAACATACCTATACGTTGCCTCGGCGGATCAGCCCGCGCCCTGTAAAAAGGGACGGCCCGCCCGAGGACCCTAAACTCTGTTTTTAGTGGAACTTCTGAGTAAAACAAACAAATAAATCAAAACTTTCAACAACGGATCTCTTGGTTCTGGCATCGATGAAGAACGCAGCTCTGAGGAAGATCGGAAGAGCACACGTCTA
+
CCCGGGGGGGGGGGGGGGGGGGGGGGGGGGGGGGGGGGGGGGGGGGGGGGGGGGGGGGGGGGGGGGGGGGGGGGGGGGGGGGGGGGGGGGGGGGGGGGGGGGGGGGGGGGGGGGGGGGGGGGGGGGGGGGGGGGGGGGGGGGGGGGGGGGGGGGGGGGGGGGGGGGGGGGGGGGGGGGGGGGGGGGGGGGGGGGFGGGGGGGGGGGGGGGGGGGGGGGGGGGGGGGGGGGGGGGGGGGGGFGGGGGFGGGGGGDGGGGGEGGGGGGGDDFFFFFFFFF@GFFFFGFFFFFFFFFFFFF6##
@M06045:235:000000000-JCY5N:1:1101:2808:10685 1:N:0:CTCAGA
GGAAGACTTGGTCATTTAGAGGAAGTAAAAGTCGTAACAAGGTTTCCGTAGGTGAACCTGCGGAAGGATCATTACAAAAGTTAAACACTTGGGGAACGGACTCGCCTTTCGGGGCTCGACGCCTGACTCCATTTGTAACAAACTTTCAACCACTTGTGAATTTGTAACAAATTTTCTCACCAATTGACTGTTAACGAAGTCTGATTCAAATTGTATTGGTGTTTATAGACACTAGTAAAATATGAAACAACTTTTGGCAACGGATCTCTTTGCTCTCGCATCGATGAAGAACGCAGCTCCT
+
9BCGFGGGGGGGGGGGGGGGGGGGGGGGGGGGGGGGGGGGGGGGGGGGGGGGGGGGGGGGGGGGGGGGGGGGGGGGGGFCGGGGGGFGGGEDGGGGG7?EFGFFFGEGGGGGGG7=?CEEGGGGGGGGFGGGGGGGGFGGFGGGGGGGGGFGGGGGGGGFGGGGC@FGGDGGCFCGGGGGGGGGFBDGFGGFGGGCEBEGF>DDCEFGGFGGGGC@:<9FGGDGGGFFFGCCCGGFFGGGGGGGFF,ACFG<>FFCDGGGGG<DCCFGGF7CAC=FF<@C)7BFCFFFBF:@>B>>>23##
@M06045:235:000000000-JCY5N:1:1101:24958:10720 1:N:0:CTCAGA
GGAAGACTTGGTCATTTAGAGGAAGTAAAAGTCGTAACAAGGTCTCCGTTGGTGAACCAGCGGAGGGATCATTACTGAGTACTACACTCTCTACCCTTTGTGAACTATTATACCTGTTGCTTCGGCGGCGCCCGCAAGGGTGCCCGCCGGTCTCATCAGAATCTCTGTTTTCGAACCCGACGATACTTCTGAGTGTTCTTAGCGAACTGTCAAAACTTTTAACAACGGATCTCTTGGCTCCAGCATCGATGAAGAACGCAGCTCTGAGAGAGATCGGAAGAGCACACGTCTGAACTCCACA
+
CCCGGGGGGGGGGGGGGGGGGGGGGGGGGGGGGGGGGGGGGGGGGGGGGGGGGGGGGGGGGGGGGGGGGGGGGGGGGGGGGGGGGGGGGGGGGGGGGGGGGGGGGGGGGGGGGGGGGGGGGGGGGGGGGGGGGGGGGGGGGGGGGGGGGGGGGGGGGGGGGGGGGGGGGGGGGGGGGGGGGGGGGGGGGGGGGGGGGGGGGGGGGGGGGGGGGGGGGGGGGGGGGGGGGGGGGGGGGGGGGGGGGGGGGFGGGGGGGGGGGD*CGGGGDFFGFFFGFFFG)7F:<>FFFFFFFFBFBB,##
@M06045:235:000000000-JCY5N:1:1101:23027:10727 1:N:0:CTCAGA
GGAAGACTTGGTCATTTAGAGGAAGTAAAAGTCGTAACAAGGTTTCCGTAGGTGAACCTGCGGAAGGATCATTCATAATTGAGTGTTTTATGGCACTCTTTAAAAAAATCCATATCCACCTTGTGTGCAATGTTTTTGGACTCTCTGTACGTTGATATCCCTTTGGGTCCGATAGGACTTTAGGGGAAGGAAAACCTTAAGAGGGGTTGATTAACTTAACACCTTTAAAGCAGTTTGTCTGAATATCTATTTCTGAATAAACATAATTCAAAAATACAACTTTCAACAACGGATCTCTTCG
+
CCCGGGGGGGGGGGGGGGGGGGGGGGGGGGGGGGGGGGGGGGGGGGGGGGGGGGGGGGGGGGGGGGGGGGGGGGGGGGGGGGGGGGGGGFGGGGGGGGGGGGGGGGGGG@FG9?5CFF,FEGFE8FC<AFEC<FFGGGGGFFFEFDFGGGGGGGGFD?9FGEEGFGGBDFG+:C7FDA3FFFEFGGBEEGFGGGGGGGGGGCBFD*@CE8;DBDCFGGGF:8EEFGGGGFFC?CGGG6@4<@F98211+2=FFE++;:+=FD7*+:+@:FFGFG):+9A7AFFC@@A=AA>EF33/.-<##
@M06045:235:000000000-JCY5N:1:1101:9308:10759 1:N:0:CTCAGA
GGAAGACTTGGTCATTTAGAGGAAGTAAAAGTCGTAACAAGGTCTCCGTTGGTGAACCAGCGGAGGGATCATTACCGAGTTATTACTCCAAACCCTTTGTGAACCTTACCTTTTTGTTGCTCGGCGCACCGCGGGCCGCGGCTTCGGCCCGTCCCGCAGCGCGCCAGAGGACCCAACTCTTCAATTTATAGCGTACCTTCTGATTTACAAAACAAACAAGTTAAAACTTTCAACAACGGATCTCTTGGTTCTGGCCTCGATGAAGAACGCAGCCCTGAGTCAGATCGGAAGAGCACACGGA
+
CCCGGGGGGGGGGGGGGGGGGGGGGGGGGGGGGGGGGGGGGGGGGGGGGGGGGGGGGGGGGGGGGGGGGGGGGGGGGEGGGGGGGGGGGFGFGGGGGGDFGGGGGGGGGGGGGGGGGGGGFGGFGDFGGEGGGGGGGGGGEGGEGGGGGEGGFGGGG@EGGGGGGGGGGGCGGGFFGGGCFFCFFGFGFEGGGGGGECFGGGGGGEC7AFF>FGFC*;CEGFGGG?FGFCFFGGGGGGGGEG?CFFFGGGGGG7<*079:5CFG*:F<95DDB*09))):**/97<>>5>)575,),((##
@M06045:235:000000000-JCY5N:1:1101:9558:10772 1:N:0:CTCAGA
GGAAGACTTGGTCATTTAGAGGAAGTAAAAGTCGTAACAAGGTCTCCGTTGGTGAACCAGCGGAGGGATCATTACCGAGTACTATAACTCATAACCCTTTGTGAACCTTTATACCTGTTGCTTCGGCGGCGCGCCTCCCGGGGCGTGCCCGCCGGTATCATCAGAATCTCTGTTCGAACCCGACGATATTTCTGAGTGTTCTAAGCGAACTGTTAAAACTTTCAACAACGGATCTCTTGGCTCCAGCATCGATGAAGAACGCAGCTCTGAGATAGATCGGAAGAGCACACGTCTGAACTAG
+
CCCGGGGGGGGGGGGGGGGGGGGGGGGGGGGGGGGGGGGGGGGGGGGGGGGGGGGGGGGGGGGGGGGGGGGGGGGGGGGGGGGGGGGGGGGGGGGGGGGGGGGGGGGGGGGGGGGGGGGGGGGGGGGGGGGGGGGGGGGGGDFGGGGGGGGGGGGGGGGGGGGGGGGFFGGGGFEGGGGGGGGGGGGGGGGGGGGGGGGGGGGGGGGGGGGGGGGGFGGGGGGGGGGGGGGDGGGGGGGGGGGGGGGGGGGGGGGGGGGGGGGGGGGGGFFGFGFGFFFGEBEFGF?FFFFFFFFFFF2##
@M06045:235:000000000-JCY5N:1:1101:23857:10775 1:N:0:CTCAGA
GGAAGACTTGGTCATTTAGAGGAAGTAAAAGTCGTAACAAGGTTTCCGTAGGTGAACCTGCGGAAGGATCATTACCGAGTGAGGGCCCTCTGGGTCCAACCTCCCACCCGTGTTTATCGTACCTTGTTGCTTCGGCGGGCCCGCCGCAAGGCCGCCGGGGGGCTTCCGCCCCCGGGTCCGCGCCCGCCGAAGACACCTGTGAACGCTGTATGAAGATTGCAGTCTGAGCGAAAAGCTAAATCGTTAAAACTTTCAACAACGGATCTCTTGGTTCCGGCATCGATGAAGAACGCAGCTCTAG
+
CCCGGGGGGGGGGGGGGGGGGGGGGGGGGGGGGGGGGGGGGGGGGGGGGGGGGGGGGGGGGGGGGGGGGGGGGGGGGGGGGGGGGGGGGGGGGGGGGGGGGGGGGGGGGGEGGGGGGGGGGGGGGGGGGGGGGGGGGGGGGGGGGGGGGGGGGGGGGGGGGGGGGGGGGGGGGGGGGGGGGGGGGGGGGGEGGGGGGGGGFGEGGGGGGGGGGGGGGGGGGGGGGGGGGGGGGGFGGGGGGGGGGGGGGGGGGGGGGGFDGGGDGGFGGFFGFGFGFFFG?@:FFBFFF@FFFD>E:F2##
@M06045:235:000000000-JCY5N:1:1101:18573:10803 1:N:0:CTCAGA
GGAAGACTTGGTCATTTAGAGGAAGTAAAAGTCGTAACAAGGTCTCCGTTGGTGAACCAGCGGAGGGATCATTACAGAGTTGCAAAACTCCCAAACCATTGTGAACGTTACCTAAACCGTTGCTTCGGCGGGCGGCCCGGGTCCTTCCCGGCGCCCCTCGGCCCTCGCGGGCGCCCGCCGGAGGAAAACCAAACTATTGCATTGTATGGCCTCTCTGAGTCTTCTGTACTGAATAAGTCAAAACTTTCAACAACGGATCTCTTGGTTCTGGCATCGATGAAGAACGCAGCTCTGAGTTAGG
+
CCCGGGGGGGGGGGGGGGGGGGGGGGGGGGGGGGGGGGGGGGGGGGGGGGGGGGGGGGGGGGGGGGGGGGGGGGGGGGGGGGGGGGGGGGGGGGGGGGGGGGGGGGGGGGGGGGGGGGGGGGGGGGGGGGGGGGGGGGGGGGGGGGGGGGGGEGGGGEGEEEGGFGGGGGGGCEGGGGGGGGEGGGGGGGGFFF7FGG+AEGG?9CFFF*AC>@CEGGFGGEFGCF?+CE7?FGGCECFFCGE6CDGCD>FGGGGGD7<:FGGGFGGGGF?<5:7DF>FFF@?FGFFFFB4@FFAFA<)##
@M06045:235:000000000-JCY5N:1:1101:13767:10804 1:N:0:CTCAGA
GGAAGACTTGGTCATTTAGAGGAAGTAAAAGTCGTAACAAGGTTTCCGTAGGTGAACCTGCGGAAGGATCATTACAAATCTCGTGGTGGTGGTGTAGTGGGAGGGGGGAGAGCAATCTCTCTCCCCCTACGCACACATCATACATGTTAGCACGGGGGCCGAGAGGCCCTCGATGTTCACGCTTGTTTGTTTGACAGATTTAGTATGATGCAAAAAAATGACAACTTTTAACAATGGATCTCTTGGCTCTTGCATCGATGAAGAACGCAGCTCTGAGCCAGATCGGAAGAGCACACGTCGT
+
CCCGGGGGGGGGGGGGGGGGGGGGGGGGGGGGGGGGGGGGGGGGGGGGGGGGGGGGGGGGGGGGGGGGGGGGGGGGGGGGGGGFGGGGGGGGGGGGGGGGGGGGGGGGGGGGGGGGGGGGGGGGGGGGGGGGGGGGGGGGGGGGGGGGGGGGGGGGGGGGGGGGGGGGGGGGGGGGGGGGGGGGGGGGGGGGGGGGGEFCFGGGGGGGGGGGGGGGGGGGGGGGGGGGGGGGGGGGGGGGFGFFCGGGGGGGGGGGGFFFGGGGGGGGGFFFFFFGBFFGFFFFGFFFF@>FFFFFFF6##
@M06045:235:000000000-JCY5N:1:1101:7839:10811 1:N:0:CTCAGA
GGAAGACTTGGTCATTTAGAGGAAGTAAAAGTCGTAACAAGGTTTCCGTAGGTGAACCTGCGGAAGGTTCATTACCGTGCCGGGGGCCCTCCGGGGTCCCATTGTGCCACCCGTGTTTACTTGTACCTGTTGCTTCGGCGGGCCTGCGGGCCTCGCTCGCTGCCGGGGGACCTGGTCCCCGGGCTCGTGCCCGCCGGAGACACACCCAACCTCTCTAACGTATACGTCTGAGCAATGATTTAATCATTAAAACTTTCAACAACGGATCTCTTGGTTCCCGCATCGATGAAGAACGCAGCAG
+
CCCGGGGGGGGGGGGGGGGGGGGGGGGGGGGGGGGGGGGGGGGGGGGGGGGGGGGGGGGGGGGGGGGGGGGGGGGGGGGGGGGGGGGGGGGGGGGGGGGGGGGGGGGGGGGGGGGGGGGGGGGGGGGGGGGGGGGGGGGGGGGGGGGGGGGGGGGGDGGGGGGGGGGGGGGGGGGGGGGGDGGGGGGGGGGGGGGGGEGDFGGGGGGFGGGGGCGFDFGEGGGGGGGGDFGGGGGGGGGGGGGGGGGGCGGGGGGF7DGGGGGDDDCCD6BG?F=CFFFGFDDB>?>=BBFFFFBFFF>##
@M06045:235:000000000-JCY5N:1:1101:28050:10814 1:N:0:CTCAGA
GGAAGACTTGGTCATTTAGAGGAAGTAAAAGTCGTAACAAGGTTTCCGTAGGTGAACCTGCGGAAGGATCATTACCTAGAGTATTGTAGGCTTTGTCCTGCTGTCTCTTACCCATGTTTTTTGAGTACTTACGTTTCCTCGGCGGGTTCGCCCGCCGATTGGACAATTTAAACCCATTGCAGTTGCAATCAGCGTCTGAAAAACTTTAATAGTTACAACTTTCAACAACGGATCTCTTGGTTCTGGCATCGATGAAGAACGCAGCTCTGAGACAGATCGGAAGAGCACACGTCTGAACTAC
+
CCCGGGGGGGGGGGGGGGGGGGGGGGGGGGGGGGGGGGGGGGGGGGGGGGGGGGGGGGGGGGGGGGGGGGGGGGGGGGGGGGGGGGGGGGGGGGGGGGGGGGGGGGGGGGGGGGGGGGGGGGGGGGGGGGGGGGGGGGGGGGGGGGGGGGGGGGGGGFGGGGGGGGGGGGGGGGGGGGGGGGGGGGGGGGGGGGGGGGGGGGGGGGGGGGGGGGGGGGGGGGGGGGGGGGGGEGGGGGGGGGGGGGGGGGDGGGGGGGGGGGGGGGGGGFFGFGFGFFFGFFFFGFFFFFFFFFFFFF)##
@M06045:235:000000000-JCY5N:1:1101:11882:10815 1:N:0:CTCAGA
GGAAGACTTGGTCATTTAGAGGAAGTAAAAGTCGTAACAAGGTCTCCGTTGGTGAACCAGCGGAGGGATCATTACCGAGTTATTACTCCAAACCCTTTGTGAACCTTACCTTTTTGTTGCTCGGCGCACCGCGGGCCGCGGCTTCGGCCCGTCCCGCAGCGCGCCAGAGGACCCAACTCTTCAATTTATAGCGTACCTTCTGATTTACAAAACAAACAAGTTAAAACTTTCAACAACGGATCTCTTGGTTCTGGCATCGATGAAGAACGCAGCTCTGAGCCAGATCGGAAGAGCACACGCA
+
CCCGGGGGGGGGGGGGGGGGGGGGGGGGGGGGGGGGGGGGGGGGGGGGGGGGGGGGGGGGGGGGGGGGGGGGGGGGGGGGGGGGGGGGGGGGGGGGGGGGGGGGGGGGGGGGGGGGGGGGGGGGGGGGGGGGGGGGGGGGGGGGGGGGGGGGGGGGGGGGGGGGGGGGGGGGGGGGGGGGGGECFGGGGGGGGGGGGGGGGGGGGGGGGGGGGGGGGGGGGGGGGGGGGGGFGGGGGGGGEGEGGGGGGGFGGGGGGGDGGGGGGGGFDBEDFCFGFFFFFFFF=FFFFFFFFFBFFF(##
@M06045:235:000000000-JCY5N:1:1101:9990:10849 1:N:0:CTCAGA
GGAAGACTTGGTCATTTAGAGGAAGTAAAAGTCGTAACAAGGTCTCCGTTGGTGAACCAGCGGAGGGATCATTACCGAGTTTACAACTCCCAAACCCCTGTGAACATACCTATACGTTGCCTCGGCGGATCAGCCCGCGCCCCGTAAAAAGGGACGGCCCGCCCGAGGACCCCTAAACTCTGTTTTTAGTGGAACTTCTGAGTAAAACAAACAAATAAATCAAAACTTTCAACAACGGATCTCTTGGTTCTGGCATCGATGAAGAACGCAGCTCTGAGCGAGATCGGAAGAGCACACGTCC
+
CCCGGGGGGGGGGGGGGGGGGGGGGGGGGGGGGGGGGGGGGGGGGGGGGGGGGGGGGGGGGGGGGGGGGGGGGGGGGGGGGGGGGGGGGGGGGGGGGGGGGGGGGGGGGGGGGGGGGGGGGGGGGGGGGGGGGGGGGGGGGGGGGGGGGGGGGGGGGGGGGGGGGGGGGGGGGGGGGGGGGGFGGGGGGGGGGGGGGGGGGGGGGGGGGGGGFGGGGGGGGGGGFFFGGGGGGGGGGGGDGFGGCGGGGGGGGGGGGD4A:CGGFDCDGFFGFGFGFFFGFFF>GFFFFEFFFFFFFF.##
@M06045:235:000000000-JCY5N:1:1101:17814:10852 1:N:0:CTCAGA
GGAAGACTTGGTCATTTAGAGGAAGTAAAAGTCGTAACAAGGTCTCCGTTGGTGAACCAGCGGAGGGATCATTACCGAGTTATTACTCCAAACCCTTTGTGAACCTTACCTTTTTGTTGCTCGGCGCACCGCGGGCCGCGGCTTCGGCCCGTCCCGCAGCGCGCCAGAGGACCCAACTCTTCAATTTATAGCGTACCTTCTGATTTACAAAACAAACAAGTTAAAACTTTCAACAACGAATCTCTTGGTTCTGGCATCGATGAAGAACGCAGCTCTGAGCTAGATCGGAAGAGCACACGAG
+
CCCGGGGGGGGGGGGGGGGGGGGGGGGGGGGGGGGGGGGGGGGGGGGGGGGGGGGGGGGGGGGGGGGGGGGGGGGGGGGGGGGGGGGGGGGGGGGGGGGGGGGGGGGGGGGGGGGGGGGGGGGGGGGGGGGGGGGGGGGGGGGGGGGGGGGGGGGGGCGGGGGGGDGGGGGGFGGGGGGGGGFGGGGGGGGGGGGGGGGGGGGGGGGGGGGGGGGGGGGGCFCGGGGGGGGGGGGGGGGGGGFGFGGFDGFGGGGGGGGGGGGGGGGGGFFGF5FGFFFCBFFFD?FBBFB>>FFF:<(##
@M06045:235:000000000-JCY5N:1:1101:21488:10859 1:N:0:CTCAGA
GGAAGACTTGGTCATTTAGAGGAAGTAAAAGTCGTAACAAGGTCTCCGTTGGTGAACCAGCGGAGGGATCATTACCGAGTACTATAACTCATAACCCTTTGTGAACCTTTATACCTGTTGCTTCGGCGGCGCGCCTCCCGGGGCGTGCCCGCCGGTATCATCAGAATCTCTGTTCGAACCCGACGATATTTCTGAGTGTTCTAAGCGAACTGTTAAAACTTTCAACAACGGATCTCTTGGCTCCAGCATCGATGAAGAACGCAGCTCTGAGTGAGATCGGAAGAGCACACGTCTGAACTGC
+
CCCGGGGGGGGGGGGGGGGGGGGGGGGGGGGGGGGGFGGGGGGGGGGGGGGGEFFGFGFGGGGGGGGGGGGGGGGGGGGGGGGGGGGGGGGGGGGGGGGGGGGCFGGGGGGGGGGGGGGGGGGGGGGGGGGGGGGGGGGGGGGGGGGGGGGGGGGGGGGGGGGGGGGGFGGGGGGGGGGGGGGGGGGGGGGGGGGGGGGGGGGCDFGGGGGGGGGGGGGGGEGGGGGGGCGECGGGGGGGGGFGGCGGGGGGGGGGGGGGGGGGGGGGFF?FFGFGF6F5:DEFGFFFF4))8>??2:)##
@M06045:235:000000000-JCY5N:1:1101:4735:10906 1:N:0:CTCAGA
GGAAGACTTGGTCATTTAGAGGAAGTAAAAGTCGTAACAAGGTTTCCGTAGGTGAACCTGCGGAAGGATCATTACCTAGAGTATTGTAGGCTTTGTCCTGCTGTCTCTTACCCATGTTTTTTGAGTACTTACGTTTCCTCGGCGGGTTCGCCTGCCGATTGGACAATTTAAACCCATTGCAGTTGCAATCAGCGTCTGAAAAACTTTAATAGTTACAACTTTCAACAACGGATCTCTTGGTTCTGGCATCGATGAAGAACGCAGCTCTGAGTGAGATCGGAAGAGCACACGTCTGAACTGT
+
CCCGGCFGGGGGGFGGGEGGGGGGGGGGGGGGGGGDFGFGGAFGGGGGGGEEGGFCFGGGGGGGGGGGGGGGGGGGG9FGGGGGGGGGGGGGGGFFGFGFGGCGGGGGGGGGGGFGGFG8FFEEGGAFGGGGGGGGGGFGGEFGGGEGGGGGGDGFGEGDGEFFDG9DCCFFGGGGGGGGGFCGGGGGFBGGGGGGGGFG,DFCFGFFFG@FGGGFGGGGGGGDGFGGFGDCGGGEGGFGGGGGGGG6;FGGGGDC7FGGDGCDDGGGGFFGFG4?=FFD@EB@GF@FF>BF@::B9?)##
@M06045:235:000000000-JCY5N:1:1101:4638:10911 1:N:0:CTCAGA
GGAAGACTTGGTCATTTAGAGGAAGTAAAAGTCGTAACAAGGTTTCCGTAGGTGAACCTGCGGAAGGGTCATTATCAAAACAGCGGACTTCGGTCCTTGCTGCACCCTTGTCTTTTGCGTACCGTATGTTTCCTCGGCGGGCTTGCCTGCCGGTTGGACAATATCAAACCTTTTTGTAGTTGCAATCAGCGTCAGAAAACAAATAATAATTACAACTTTCAACAACGGATCTCTTGGTTCTGGCATCGATGAAGAACGCAGCTCTGAGTTAGATCGGAAGAGCACACGTCTGAACTCCAGG
+
CCCGGGGGGGGGGGGGGGGGGGGGGGGGGGGGGGGGGGGGGGGGGGGGGGGGGFGGGGGGGGGGGGGGGGGGGGGGGGGGGGGGGGGGGGGGGGGGGGGGGGGGGGGGGGGGGGGGGGGGGGGGGGGGGGGGGGGGGGGGGGGGGGGGGGGGGGGGGGGGGGGGGGGGGGGGGGGGGGGGGGDGGGGGGGGGGGGGGGGGGGGGGGGGGGGGGGGGGGGGGFGGGGGGCEGGGGGGGGGGGGGGGGGGGGGGGGGGGCDGDD>GGGGGGFFGFGFGFFBDFFFFFFFFFFFFFFFF9?)##
@M06045:235:000000000-JCY5N:1:1101:12428:10912 1:N:0:CTCAGA
GGAAGACTTGGTCATTTAGAGGAAGTAAAAGTCGTAACAAGGTCTCCGTTGGTGAACCAGCGGAGGGATCATTACTGAGTTACAAACTCCAAACCATTGTGAACCTATACCATGTTGCTTCGGCGTGCCGTCCCGGGCGCGGCTCCGGCCGTGACCCGGACCCAGGCGGCCGCCGGGGACCCAAACCTCTGTTTTTATAGTGGACTTCTGAGTGGCATAAACAAATAATCAAAACTTTCAGCAACGGATCTCTTGGCTCTGGCATCGATGAAGAACGCAGCTCTGAGCCAGATCGGAAGGT
+
CCCGGGGGGGGGGGGGGGGGGGGGGGGGGGGGGGGGGGGGGGGGGGGGGGGGGGGGGGGGGGGGGGGGGGGGGGGGGGGGGGGGGGGGGGGGGGGGGGGGGGGGGGGGGGGGGGGGGGGGGEGGGGGGGGGGGGGGGGGGGGGEGGGGGGGGGGGGGGGGGGGGGGGGGGGGGGGGGGGGGGGGGGGGGGGCGGFGGFEGFGGFGEGGGGGGGGGGGFGGGGGGGGGGGGGFFGGGGGGFGGGGFDE55CFGGGGGGGGGGGGFGDDDGF=C=F?*7@D55)9FGF=4??>FFFFE:?(##
@M06045:235:000000000-JCY5N:1:1101:9509:10920 1:N:0:CTCAGA
GGAAGACTTGGTCATTTAGAGGAAGTAAAAGTCGTAACAAGGTTTCCGTAGGTGAACCTGCGGAAGGATCATTCATAATTGAGTGTTTTATGGCACTCTTTAAAAAAATCCATATCCACCTTGTGTGCAACGTTTTTGAACTCTCTGGCATTAAAAAGCCAAGAGGGTTTGATTAACTTAACACCTTTAAAGCAGTTTGTCTGAATATCTATTTCTGAATAAACATAATTCAAAAATACAACTTTCAACAACGGATCTCTTGGCTCTCGCATCGATGAAGAACGCAGCTCTGAGTCAGAAT
+
CCCGGGGGGGGGGGGGGGGGGGGGGGGGGGGGGGGGGGGGGGGGGGGGGGGGGGGGGGGGGGGGGGGGGGGGGGGGGGGGGGGGGGGGGGGGGGGGGGGGGGGGGGGGGGGGGGGGGGGGGGFGGGGGGGGGFGGGGGGGGGGGGGGGGGGGGGGGGGGGGGGGGGGGGGGGGGGGGGGGGGGGGGGGGGGGGGGGGGGGGGGGGGGGGGGGGGFGGGGGGGGGGGGGGGGGGGGGGGGGGGGGGGGGGGGGGGDEGGGGGGGGCDCFDBEDEGFGFFFCFFFFGFFFFFFFFFFFFF<##
@M06045:235:000000000-JCY5N:1:1101:20414:10927 1:N:0:CTCAGA
GGAAGACTTGGTCATTTAGAGGAAGTAAAAGTCGTAACAAGGTCTCCGTTGGTGAACCAGCGGAGGGATCATTACCGAAGTTACTCTTCAAAACCCATTGTGAACCTTACCTCTTGCCGCGCGTTGCCTCGGCGGGGAGGCGGGGTCTGGGTCGGCGCGCCCCTCACCGGGCCGCCGTCCCCGTCCCCGTCCCCGCCGGCCGCGCTAAACTCTAAATTTGAAAAAGCGTACTGCACGTTCTGATTCAAAACAAAAAACAAGTCAAAACTTTTAACAACGGATCTCTTGGTTCTGGCATCCT
+
CCCGGGGGGGGGGGGGGGGGGGGGGGGGGGGGGGGGGGGGGGGGGGGGGGGGGGGGGGGGGGGGGGGGGGGGGGGGGGGGGGGGGGGGGGGFFGGGGGGGGGGGGGGGGGGGGGGGGGGGGGGGGGGGGGGGGGGGGGGGGGGGGGGGGGGGGGGGGGGGGGGGEGGGGGGGGGGGGEGEEGGGGGGGE>EGGGGGGGGGGGGEE>EGGGGGGGGCFGGGGFCGGEGGGGGGGGGGG:FGFGGGGGGGGGGGGGGGGGGGGGGGGGGGGFFGFF?GFFBGF:@BD??FFFFFF?7FFA4##
@M06045:235:000000000-JCY5N:1:1101:23138:10956 1:N:0:CTCAGA
GGAAGACTTGGTCATTTAGAGGAAGTAAAAGTCGTAACAAGGTTTCCGTAGGTGAACCTGCGGAAGGATCATTCATAATCAAGTGTTTTTATGGCACTTTCAAAAATCCATATCCACCTTGTGTGCAATGTCATCTCTCTGGGGGCTGCCGGCTGTTAAAAGCCGTGTGGTCACCTTTGGGATTTATATCTACTCAGAACTTTAGTGATTTTGTCTGAAACATATTATGAATACTTAATTCAAAATACAACTTTCAACAACGGATCTCTTGGCTCTCGCATCGATGAAGAACGCAGCTCCG
+
CCCGGGGGGGGGGGGGGGGGGGGGGGGGGGGGGGGGGGGGGGGGGGGGGGGGGGGGGGGGGGGGGGGGGGGGGGGGGGGGGGGGGGGGGGGGGGGGGGGGGGGGGGGGGGGGGGGGGGGGGGGGGGGGGGGGGGGGGGGGGGGGGGGGGGGGGGGGGGGGGGGGGGGGGGGGGGGGGGGGGGGGGGGGGGGGGGGGGGGGGGGGGGGGGGGGGGGGGGGGGGGGGGGGGGGGGGGGGGGGGGGGGGGGGGGGGGGGGGGGGGGGDDGGGFFFFGFGFFFGEFFFFFFFFFFFFFFFFB7##
@M06045:235:000000000-JCY5N:1:1101:21029:10969 1:N:0:CTCAGA
GGAAGACTTGGTCATTTAGAGGAAGTAAAAGTCGTAACAAGGTCTCCGTTGGTGAACCAGCGGAGGGATCATTACCGAGTTTACAACTCCCAAACCCCTGTGAACATACCACTTGTTGCCTCGGCGGATCAGCCCGCTCCCGGTAAAACGGGACGGCCCGCCAGAGGACCCCTAAACTCTGTTTCTATATGTAACTTCTGAGTAAAACCATAAATAAATCAAAACTTTCAACAACGGATCTCTTGGTTCTGGCATCGATGAAGAACGCAGCTCTGAGTCAGATCGGAAGAGCACACGTCGG
+
CCCGGGGGGGGGGGGGGCGGGGGGGGGGGGGGGGGGGGGGGGGGGGGGFGGGGGGGGGGGGGGGGDGGDGGGGGGGGGEFGFGGGGGGGGGGGGGGEGGGGFGGGGGGGGGGGGGGFGGGGGGGGGGGGGGGGGGGGGGGGGGG>FGGGGGGGGEFGFGGGGGGGFGGGGGGGGFFGFGGGFGGGGGGGGGGGGGGGGGGGGGGGGGGGGGGDFGFGGGGGGGGGGGGGGFGGGGGGGGGGDGGGGGGGGGFGGGGGFGGGGFGGGGGGEE<:DFGF=7:B?B?GDBDFFFFF><FFF2##
@M06045:235:000000000-JCY5N:1:1101:13081:10980 1:N:0:CTCAGA
GGAAGACTTGGTCATTTAGAGGAAGTAAAAGTCGTAACAAGGTTTCCGTAGGTGAACCTGCGGAAGGATCATTACCTAGAGTATTGTAGGCTTTGTCCTGCTGTCTCTTACCCATGTTTTTTGAGTACTTACGTTTCCTCGGCGGGTTCGCCCGCCGATTGGACAATTTAAACCCATTGCAGTTGCAATCAGCGTCTGAAAAACTTTAATAGTTACAACTTTCAACAACGGATCTCTTGGTTCTGGCATCGATGAAGAACGCAGCTCTGAGGTAGATCGGAAGAGCACACGTCTGAACTAC
+
CCCGGGGGGGGGGGGGGGGGGGGGGGGGGGGGGGGGGGGGGGGFGGGGGGGGGGGGGGGGGGGGGGGGGGGGGGGGGGGGGGGGGGGGGGGGGGGGGGGGGGGGGGGGGGGGGGGGFGCGGGGGGGGGGGGGGGGGGGGGGGGGGGGGGGGGGGGGGGGGGGGGGGGGGGGGGGGGGGGGFGGGGGGGGGGGGGGGGGGGGGGGGGGGGGGGGGGGGGGGGGGGGGGGGGGGDGGGGGGGGGGGGGGGGGGGGGGFGGGGGGGGGGGGG?B<FC?C6BFDFFFFGFFFFFFFFFFFFF)##
@M06045:235:000000000-JCY5N:1:1101:27143:10999 1:N:0:CTCAGA
GGAAGACTTGGTCATTTAGAGGAAGTAAAAGTCGTAACAAGGTTTGCGTAGGTGAACCTGCGGAAGGATCATTCATAATTGAGTGTTTTATGGCACTCTTTAAAAAAATCCATATCCACCTTGTGTGCAACGTTTTTGAACTCTCTCAGGCATTAAAAAGCCAAGAGGGTTTGATTAACTTAACACCTTTAAAGCAGTTTGTCTGAATATCTATTTCTGAATAAACATAATTCAAAAATACAACTTTCAACAACGGATCTCTTGGCTCTCGCATCGATGAAGAACGCAGCTCTGAGCTACA
+
CCCGGGGGGGGGGGGGGGGGGGGGGGGGGGGGGGGGGGGGGGGGG@GGGGGGGGGGGGGGGGGGGGGGGGGGGGGGGGGGGGGGGGGGGGGGGGGGGGGGGGGGGGGGGGGGGGGGGGGGGGGGGGGGGGGGFGGGGGGGGGGGGGGGGGGGGGGGGGGGGGGGGGGGGFGGGGGGGGGGGGGGGGGGGGGGGGGGGGGGGGGGGGGGGGGGGGGGGGGGGGGGGGGGGGGGGGGGGGGGGGGGGGGGGGGGGGGDDGGGGGGGGGGGGFFGFGFGFFFGFFFFGFFFFFFFFFFFFF2##
@M06045:235:000000000-JCY5N:1:1101:20822:11004 1:N:0:CTCAGA
GGAAGACTTGGTCATTTAGAGGAAGTAAAAGTCGTAACAAGGTCTCCGTTGGTGAACCAGCGGAGGGATCATTACCGAGTTATTACTCCAAACCCTTTGTGAACCTTACCTTTTTGTTGCTCGGCGCACCGCGGGCCGCGGCTTCGGCCCGTCCCGCAGCGCGCCAGAGGACCCAACTCTTCAATTTATAGCGTACCTTCTGATTTACAAAACAAACAAGTTAAAACTTTCAACAACGGATCTCTTGGTTCTGGCATCGATGAAGAACGCAGCTCTGAGTTAGATCGGAAGAGCACACGCA
+
CCCGGGGGGGGGGGGGGGGGGGGGGGGGGGGGGGGGGGGGGGGGGGGGFGGGGGGGGGGGGGGGGGGGGGGGGGGGGGGGEGGGGGGGGGGGGGGGGGGGGGGGGGGGGGGGGGGGGGGGGGGGGGGGGGGGGGGGGGGGGGGGGGGGGGGEGGGGGGGGGGGGGGGGFGCGGDFGGGGGGGGGGGGGGGGGGGGGGGGGGGGGGGGGGGGGGGGGGGGGGGGGGGGGGGGGGGGGGGGGGGGGGGGGGGGGGCFGGGGGGGGGGGGGGFFGFFFFFFFGFFFFGFFFFED@FFFFF0-##
@M06045:235:000000000-JCY5N:1:1101:8922:11045 1:N:0:CTCAGA
GGAAGACTTGGTCATTTAGAGGAAGTAAAAGTCGTAACAAGGTTTCCGTAGGTGAACCTGCGGAAGGATCATTACTGAGTGAGGGCCCCTCGGGGTCCAACCTCCCACCCGTGTTTAACGAACCGTGTTGCTTCGGCGGGCCCGCCTCACGGCCGCCGGGGGGCATCCGCCCCCGGGCCCGCGCCCGCCGAAGCCCCCTGTGAACGCTGTCTGAAGTATGCAGTCTGAGACAATTATTCAATTAATTAAAACTTTCAACAACGGATCTCTTGGTTCCGGCATCGATGAAGAACGCAGCCCA
+
CCCGGGGGGGGGGGGGGGGGGGGGGGGGGGGGGGGGGGGGGGGGGGGGGGGGGGGGGGGGGGGGGGGGGGGGGGGGGGGGGGGGGGGGGGGGGGGGGGGGGGGGGGGGGGGGGGGGGGGGGGGGGGGGGGGGGGGGGGGGGGGGGGGGGFGGGGGGGCFGGGGGGGGGGGGGGGGGGGGGGGGGGGGGGEEGEEGCEGGG?FGGGGGGGGGGGGGGGGGGGFFAFFDFGGDCGAFEGGGGG=EF7DFGGGGGGGGGGGGGGC7CCDDGGFFGFGFGFEFGFFFFGFFFFFFFFFBF9>.##
@M06045:235:000000000-JCY5N:1:1101:3686:11051 1:N:0:CTCAGA
GGAAGACTTGGTCATTTAGAGGAAGTAAAAGTCGTAACAAGGTCTCCGTAGGTGAACCTGCGGAGGGATCATTACCAAAGATGGCGGGCCTCCGCGCCCCCGTCCCCAACCCATTGTTGACCAAAACCCTTTTGCCTCGGGGGCAGAGCGTCCGCCGCCGCCCCCGGAGGACCATTTAACGCTGTCTCTTTGCGTCGGAGTATTGATTAAATGAATGAAAACTTTCAACAACGGATCTCTTGGTTCTGGCATCGATGAAGAACGCAGCTCTGAGTTAGATCGGAAGAGCACACGTCTGAGA
+
CCCFFGGGGGGGGG9CFFGFGGGGGGGGGGGGGGGGDGGGGGGGGGGGGGFGGFGGGGGGGGGGGGGGGGGFGGGGGGGEDECGGGGEGGGGGGGGGGGGGGGGGCF<FEGGGF9FFGGGFGGGGGFEFGGGGGGGA<EEDGGGGGGGGGGGGGGGGGGGGGGCGFGDGGGEGCC@?CEGGGGGCFFFCCFGFG?ECE5CEF?FGFCEEFGGDGGFGGFGGGGGGGGGGGFGGE=?CFFGGFGFFCEGGGGGGGGGFGG7CD4CDGDD>FFG4CBF@BFGFFEEGF@FFFF@FFFFFF<##
@M06045:235:000000000-JCY5N:1:1101:19354:11068 1:N:0:CTCAGA
GGAAGACTTGGTCATTTAGAGGAAGTAAAAGTCGTAACAAGGTCTCCGTTGGTGAACCAGCGGAGGGATCATTACCGAGTTTACAACTCCCAAACCCCTGTGAACATACCTACAATGTTGCCTCGGCGGCTCCCCGCTTCCCCGTAAAACGGGAGCGGCCCGCCAGAGGACCCAACAAACTCTGTTATTTTCAGTATCTTCTGAGTAAAAACACAATCAATTAAAACTTTCAACAACGGATCTCTTGGTTCTGGCATCGATGAAGAACGCAGCTCTGAGCCAGATCGGAAGAGCACACGTG
+
CCCGGGGGGGGGGGGGGGGGGGGGGGGGGGGGGGGGGGGGGGGGGGGGGGGGGGGGGGGGGGGGGGGGGGGGGGGGGGGGGGGGGGGGGGGGGGGGGGGGGGGGGGGGGGGGGGGGGGGGGGGGGGGGGGGGGGGGGGGGGGGGGGGGGGGGGGGGGGGGGGGGGGGGGGGGGGGGGGGGGGGGGGGGGGGGGGGGGGGGGGGFGGGFGGGGGGGGGFGGGGGGGGGFGGGGGFGGGGGGGGGGGGGGGGGFCGGGGGGGGGGGGGGGGFFDFDFGFFFGFFFFGFFFFFFFFFFF<F2##
@M06045:235:000000000-JCY5N:1:1101:16088:11071 1:N:0:CTCAGA
GGAAGACTTGGTCATTTAGAGGAAGTAAAAGTCGTAACAAGGTTTCCGTAGGTGAACCTGCGGAAGGATCATTCATAATTGAGTGTTTTATGGCACTCTTTAAAAAAATCCATATCCACCTTGTGTGCAACGTTTTTGAACTCTCTGGCATTAAAAAGCCAAGAGGGTTTGATTAACTTAACACCTTTAAAGCAGTTTGTCTGAATATCTATTTCTGAATAAACATAATTCAAAAATACAACTTTCAACAACGGATCTCTTGGCTCTCGCATCGATGAAGAACGCAGCTCTGAGCCAGAAC
+
CCCGGGGGGGGGGGGGGGGGGGGGGGFGGGGGGGGGGGGGGGGGGGGGGGGGGGGGGGGGGGGGGGGGGGGGGGGGGGGGGGGGGGGGGGGGGGGGGGGGGGGGGGGGGGGGGGGGGGGGGGGGGGGGGGGGGGGGGGGGGGGGGGGGGGGGGGGGGGGGGGGGGGGGGGGGGGGGGFGGGGGGGGGGGGGGGGGGGGGGGGGGGGGGGGGGGGGGGGGGGGGGGGGGGGGGGGGGGGGGGGGGGGGGGGGGGGGGGGGGGGGGGGGGGFFGFGFGFFFGFFFFGF:BAFFFFFFFFF1##
@M06045:235:000000000-JCY5N:1:1101:10192:11085 1:N:0:CTCAGA
GGAAGACTTGGTCATTTAGAGGAAGTAAAAGTCGTAACAAGGTTTCCGTAGGTGAACCTGCGGAAGGATCATTCATAATTGAGTGTTTTATGGCACTCTTTAAAAAAATCCATATCCACCTTGTGTGCAACGTTTTTGAACTCTCTGGCATTAAAAAGCCACGAGGGTTTGATTAACTTAACACCTTTAAAGCAGTTTGTCTGAATATCTATTTCTGAATAAACATAATTCAAAAATACAACTTTCAACAACGGATCTCTTGGCTCTCGCATCGATGAAGAACGCAGCTCTGAGATAGAAG
+
CCCGGGGGGGGGGGGGGGGGGGGGGGGGGGGGGGGGGGGGGGGGGGGGGGGGGGGGGGGGGGGGGGGGGGGGGGGGGGGGGGGGGGGGGGGGGGGGGGGGGGGGGGGGGGGGGGGGGGGGGGGGGGGGGGGGGGGGGGGGGGGGGGGGGGGGGGGGGGGGGGGGGGGGGGGGGGGGGGGGGGGGGGGGGGGGGGGGGGGGGGGGGGGGGGGGGGGGGGGGGGGGGGGGGGGGGGGGGGGGGGGGGGGGGGGGGGDEGGGGGGGGGGGGGFFGFGFGFFFGFFFFGFFFFFFFFFFFFFA##
@M06045:235:000000000-JCY5N:1:1101:9668:11101 1:N:0:CTCAGA
GGAAGACTTGGTCATTTAGAGGAAGTAAAAGTCGTAACAAGGTTTCCGTAGGTGAACCTGCGGAAGGATCATTACAGTGATAGCGGCCACCTCCGGGTGGCAACCGCTAGTCATCTCTGTGCTGTGTCAAGTGTTGTATGGGTGCTCTGCTCACGCGGGGTACCCCTGCTTTTTCACCACATTTTTCACTTTTATTCTTACTTTTACTGCGTGTAATGCGCAAAAACAACCGAAAACTGCCAGCAATGGATCACTCGGTTCTCGCATCGATGAAGAACGCAGCTCTGAGGGAGATCGGAGA
+
CCCGGGGGGGGGGGGGGGGGGGGFFGFGGGGEGGGGGGFGGGGGGFFGGGGGGGGGGGGGGGGGGGGGFGGGGGGGGGGGGG<FGEGGGGGGGGGGGGGGGGGGGEGCFFGGAFGFGGGFGGGGGGGGGGGGGGGFFGGFGGGGGGFFADEGGDFGGGGGGGGGGGGGGGDFGGGGGFGGGGGGGGGGGGGGGGGGGGGFGGGGGGFGFGGGGGFGGGGGGGGGFGGGGGGGG*?EFFGGFDFFGFGGG4FFGGGGFD>EGGG3DG575?FC?FFFFFFG:5BFGFFFFF:>@EB?21-##
@M06045:235:000000000-JCY5N:1:1101:23249:11117 1:N:0:CTCAGA
GGAAGACTTGGTCATTTAGAGGAAGTAAAAGTCGTAACAAGGTTTCCGTAGGTGAACCTGCGGAAGGATCATTACCTAGAGTATTGTAGGCTTTGTCCTGCTGTCTCTTACCCATGTTTTTTGAGTTCTTACGTTTCCTCGGCGGGTTCGCCCGCCGATTGGACAATTTAAACCCATTGCAGTTGCAATCAGCGTCTGAAAAACTTTAATAGTTACAACTTTCAACAACGGATCTCTTGGTTCTGGCATCGATGAAGAACGCAGCTCTGAGGGAGATCGGAAGAGCACACGTCTGAACTAA
+
CCCGGGGGGGGGGGGGGGGGGGGGGGGGGGGGGGGGGGGGGGGGGGGGGGGGGGGGGGGGGGGGGGGGGGGGGGGGGGGGGGGGGGGGGGGGGGGGGGGGGGGGGGGGGGGGGGGGGGGGGGGGGGGGGGGGGGGGGGGGGGGGGGGGGGGGGGGGGGGGGGGGGGGGGGGGGGGGGGGGGGGGGGGGGGGGGGGGGGGGGGGGGGGGGGGGGGGGGGGGGGGGGGGGGGGGGGGGGGGGGGGG7FGGGGGGGGGGGGGGGGGGGGGGGFFGFGFGFFFGFFFFFFFFFFFFFFFFFF)##
@M06045:235:000000000-JCY5N:1:1101:16197:11134 1:N:0:CTCAGA
GGAAGACTTGGTCATTTAGAGGAAGTAAAAGTCGTAACAAGGTTTCCGTAGGTGAACCTGCGGAAGGATCATTACAAAAAAGTAAGAGAAATTTTATTTCTCTTTGCTCGACCGTGTTTTTGCAAAAAAACCGACTGAGAAAATCTTTTGTGCATTGTAAAAACAAACAATTCGCGTTTAATTAGTCAGACTGATGTACTTTTTGAGTTTTCGTAAGGCAAAATAAACCTTGCAAGTAAGAAAACATAAAAATAACTTTTAACAATGGATCTCTTGGCTCTCGCATCGATGAAGAACGCCC
+
CCCGGGGGGGGGGGGGGGGGGGGGGGGGGGGGGGGGGGGGGGGGGGGGGGGGGGGGGGGGGGGGGGGGGGGGGGGGGGGGGGGGGGGGGGGGGGGGGGGGGGGGGGGGGGGGGGGGGGGGGGGGGGGGGGGGGGGGGGGGGGGGGGGGGGGGGGGGGGGGGGGGGGGGGGGGGGGGGFGGGGGGGGGGGGGGGGGGGGGGGGGGGGGGGGGGGGGGGGGGGGGGGGGGGGGGGGGGGGGGGGGGGGGGGGGGGGGGGGGGGGGGGGGGGFFGFGFGFFFGFFFFGDFFFFFFFFFFFF:##
@M06045:235:000000000-JCY5N:1:1101:1877:11150 1:N:0:CTCAGA
GGAAGACTTGGTCATTTAGAGGAAGTAAAAGTCGTAACAAGGTCTCCGTTGGTGAACCAGCGGAGGGATCATTACTGAGTTACAAACTCCAAACCATTGTGAACCTATACCATGTTGCTTCGGCGTGCCGTCCCGGGCGCGGCTCCGGCCGTGACCCGGACCCAGGCGGCCGCCGGGGACCCAAACCTCTGTTTTTATAGTGGACTTCTGAGTGGCATAAACAAATAATCAAAACTTTCAGCAACGGATCTCTTGGCTCTGGCATCGATGAAGAACGCAGCTCTGAGGGAGATCGGAAGTG
+
CCCGGGGGGGGGGFFGGGGGGFFGGGGGGFFFGGGGGGGGGFGGGGGGFFGGGGGGGGGGGGGGGGGGGGFFFGGGGGGGGGGGGGGGGGGGGGGGGGGGGGGGGGGGGGGGGGFFGGGGGGGDEE4:FGGGGGGGGGFGGFDGDGGGGGGGGGGFGGGGGGGGGGFFGGGGGGGGGEGGGGG5C5FCFGGGCFFGGGFD@FFDGCCFGFGGGGGGFDGGGGGGGGGGE7FGGGGGGFGGGGFGGDEECD7DFFDGG:CFFFGGGGGGF?FGF7:CEBEGF@FFCBFFEFE>?FFFFF(##
@M06045:235:000000000-JCY5N:1:1101:20500:11160 1:N:0:CTCAGA
GGAAGACTTGGTCATTTAGAGGAAGTAAAAGTCGTAACAAGGTCTCCGTTGGTGAACCAGCGGAGGGATCATTACCGAGTTATTACTCCAAACCCTTTGTGAACCTTACCTTTTTGTTGCTCGGCGCACCGCGGGCCGCGGCTTCGGCCCGTCCCGCAGCGCGCCAGAGGACCCAACTCTTCAATTTATAGCGTACCTTCTGATTTACAAAACAAACAAGTTAAAACTTTCAACAACGGATCTCTTGGTTCTGGCATCGATGAAGAACGCAGCTCTGAGATAGATCGGAAGAGCACACGCC
+
CCCGGGGFECECEGAEFGGGGEGFFGFCFFGGGCFG@FFCEFF@FCEFCC@CCFCCFEFCGFCFCEFEFFEECEEFFGGFEGFEFFFGGDEG<DCFFFECEFGGGGGGFGFGFEEGBEEF?FC:FFEGG7ECCCGGGGGCCE<BBFFEGGG<1>F@FE7FFG@FC**=F:FBGE*=<+<:CECGGGGGCFECEC>:8@F@CFEFFGG7ECG8FGFFCFGGC?FGGGGF?FGCCF@CEEEGCCCFCFCCGGDGGG:*>DGD4DFCDGGGGFDD:7):?4@*@?FFD=@BF:>F4?:F?0,##
@M06045:235:000000000-JCY5N:1:1101:27886:11171 1:N:0:CTCAGA
GGAAGACTTGGTCATTTAGAGGAAGTAAAAGTCGTAACAAGGTTTCCGTAGGTGAACCTGCGGAAGGATCATTCATAATTGAGTGTTTTATGGCACTTTTTAAATCCATATCCACCTTGTGTGCAATGTCAGTCGATCTTCTTCATGGAGATCGACTAAACATCAACCTTATCTTTTAACTCTTTGTCTGAAAAATATTATGAATAAACAATTCAAAATACAACTTTCAACAACGGATCTCTTGGCTCTCGCATCGATGAAGAACGCAGCTCTGAGCAAGATCGGAAGAGCACACGTCTAC
+
CCCGGGGGGGGGGGGGGGGGGGGGGGGGGGGGGGGGGGGGGGGGGGGGGGGGGGGGGGGGGGGGGGGGGGGGGGGGGGGGGGGGGFGGGGGGGGGGGGGGGGGGGGGGGGGGGGGGGGGGGGGGGGGGGGGGGGGGGGGGGGGGGGGGGGGGGGGGGGGGGGGGGGGGGGGGGGGGGGGGGGGGGGGGGGGGGGGGGGGGGGGGGGGGGGGGGGGGFGGGGGGGGGGGGGGGGGGDGGGGGGF:FGGGGGGGDGGGGGGGGGGFGGGDGFFGFGFGFFFGA=FFDFFFFFFFFFFEDF7##
@M06045:235:000000000-JCY5N:1:1101:2251:11172 1:N:0:CTCAGA
GGAAGACTTGGTCATTTAGAGGAAGTAAAAGTCGTAACAAGGTCTCCGTTGGTGAACCAGCGGAGGGATCATTACCGAGTTATTACTCCAAACCCTTTGTGAACCTTACCTATTACTGCTGTTGCCTCGGCGGACGGCCGGGAGGGCACCCCCTCGCGGGGCCGCCCGACCAGCCCCCGCCGGCAGCACCAAACTCTTGAATTTATAGCGAAACTACTTCTGAATAACAAAAACAAACGAATCAAAACTTTCAACAACGGATCTCTTGGTTCTGGCATCGATGAAGAACGCAGCTCTGAAC
+
CCCGGGGGGGGGGGGGGGGGGGGGGGGGGGGGGGGGGGGGGGGGGGGGFGGGGGGGGGGGGGGGGGGGGGGGGGGGGGGGGGGGGGGGGGGGGGGGGGGGGGGGGGGGGGGGGGGGGFGGGGGGGGGGEGGGGGGGGGGGGGFEGGDGGGGGGGGGGGGGGGGGGGGGGGGGFGGGGGGGGGGGGGGGGGGGGGGGGGGGGGEGGGGGGGGGGGGGGFGFGGFGGGFGGGGGGGGGGGGGGDGGGGFGGFGGGGGFFFCEGGGGGGGGGFFGFFFGFFFGFFFF7=FFFFFF:D3FBF4##
@M06045:235:000000000-JCY5N:1:1101:13905:11175 1:N:0:CTCAGA
GGAAGACTTGGTCATTTAGAGGAAGTAAAAGTCGTAACAAGGTTTCCGTAGGTGAACCTGCGGAAGGATCATTACCGAGTCGAGATGGCTCCCGGGCGAGGTCCTTCGGGGCACGAACCGGGGGGTCATGCTCCTCACCACCCGTGTTTACCATACCTGTTGCTTTGGCGGGCCCGCCGCTTGTCGGCCGCCGGGGGACGTCCGTCCCCGGGCCCGTGCCCGCCGAAGACCCCTCGAACACTGCCTGAAGGTTGCTGTCTGAGTGATTAATTAAACAAAACAAAACTTTCAACAACGGACT
+
CCCGGGGGGGGGGGGGGGGGGGGGGGGGGGGGGGGGGGGGGGGGGGGGGGGGGGGGGGGGGGGGGGGGGGGGGGGGGGGGGGGGGGGGGGGGGGGGGGGGGGGGGGGGGGGGGGGGGGGGGGGGGGGGGGGGGGGGGGGGGGGGGGGGGGGGGGGGGGGGGGGGGGGGGGGGGGGGGGGGGGGGGGGGGGGGGGGGGGGGGGGGGGGGGGGGGGCEEEEGGGGGGGEGGGGGGFGGCFGGGGGGGGF=CCFDGGGFGFGFG7:DGGGGFFFGFGFGFFFGFFFFGFFFF?4=BFB:>B(##
@M06045:235:000000000-JCY5N:1:1101:20940:11185 1:N:0:CTCAGA
GGAAGACTTGGTCATTTAGAGGAAGTAAAAGTCGTAACAAGGTCTCCGTTGGTGAACCAGCGGAGGGATCATTACCGAGTTTACAACTCCCAAACCCCTGTGAACATACCACTTGTTGCCTCGGCGGATCAGCCCGCTCCCGGTAAAACGGGACGGCCCGCCAGAGGACCCCTAAACTCTGTTTCTATATGTAACTTCTGAGTAAAACCATAAATAAATCAAAACTTTCAACAACGGATCTCTTGGTTCTGGCATCGATGAAGAACGCAGCTCTGAGCCAGATCGGAAGAGCACACGTCAG
+
CCCGGGGGGGGGGGGGGGGGGGGGGGGGGGGGGGGGGGGGGGGGGGGGGGGGGGGGGGGGGGGGGGDGGGGGGGGGGGGGGGGGGGGGGGGGGGGGGGGGGGGGGGGGGGGGGGGGGGGGGGGGGGGGGGGGGGGGGGGGGGGGGGGGGGGGGGGGGGGGGGGGGGGGGGGGGGGGGGGGGGGGGGGGGGGGGGGGGGGGGGGGGGGGGGFGGGGGGGGGGGGGGGGGGGGGGGGGGGGGGGGGGGGGGGFGGGGGGGGGGGGGGGGGGFFGFGFGFFFGFFFFGFFFFFFFFFFFFF:##
@M06045:235:000000000-JCY5N:1:1101:23662:11204 1:N:0:CTCAGA
GGAAGACTTGGTCATTTAGAGGAAGTAAAAGTCGTAACAAGGTCTCCGTTGGTGAACCAGCGGAGGGATCATTACAGAGTTTAACCACTCAAAACCATTGTGAACCTTACCTCCACCGTTGCTTCGGCGGGCGGGCCCCAAAAGCCCCCCCGGCCCCTCGCGGGCGCCCGCCGGAGGTTAACCGAACCCTTGAATTGTATGGCCTCTCTGAGTCTTCTGTACTGAATAAGTCAAAACTTTCAACAACGGATCTCTTGGTTCTGGCATCGATGAAGAACGCAGCTCTGAGTCAGATCGGAGG
+
CCCGGGGGGGGGGGGGGGGGGGGGGGGGGGGGGGGGGGGGGGGGGGGGGGGGGGGGGGGGGGGGGGGGGGGGGGGGGGGGGGGGGGGGGGGGGGGGGGGGGGGGGGGGGGGGGGGGGGGGGGGGGGGGGGGGGGGGGGGGGGGGGGGGGGGGGGGGGGGGGGGGGGGGGGGGGGGGGGGGGGGGGGGGGGGGGGGGGFGGGGGGGGEEFGGGGGGGGCEFGGGGDGGGGGGFGGGGGGGGGGGGGGCCDCDG>FGGFGGGGGGGGGGGGFFGFGFGFFEGFEF76B?=@FFFF?<FFF2##
@M06045:235:000000000-JCY5N:1:1101:17624:11208 1:N:0:CTCAGA
GGAAGACTTGGTCATTTAGAGGAAGTAAAAGTCGTAACAAGGTCTCCGTTGGTGAACCAGCGGAGGGATCATTACCGAGTTATTACTCCAAACCCTTTGTGAACCTTACCTTTTTGTTGCTCGGCGCACCGCGGGTCGCGGCTTCGGCCCGTCCCGCAGCGCGCCAGAGGACCCAACTCTTCAATTTATAGCGTACCTTCTGATTTACAAAACAAACAAGTTAAAACTTTCAACAACGGATCTCTTGGTTCTGGCATCGATGAAGAACGCAGCTCTGAGACAGATCGGAAGAGCACACGGA
+
CCCGGGGGGFGGGGGGGGGGGGGGGGGGGGGGGGGGGGGGGGGGGGGGGGGGGGGGGGGGGGGGGGGGGGFEGGGGGGGGGGGGGGGGGFGGGGGGGGGGGGGGGGGGGFGGGGGGGGGGGGDFGGG>EEGGGGGGGEGGGGDGGGGGGGGGGGGEGGGGF7CCGCGFGGGGGGGGGGEFGGGGFGGGGGGGGGGDGGGGFGFGFGGGGGGGGGGGDGF8:@FFFGGGGGGGGFGGGDGDEGAFFGGGGGGGGGGGGGGGFGD>FGGCCDFGD:FFFF*:?FFFC6F;>@:5F?B>2<(##
@M06045:235:000000000-JCY5N:1:1101:24182:11212 1:N:0:CTCAGA
GGAAGACTTGGTCATTTAGAGGAAGTAAAAGTCGTAACAAGGTCTCCGTTGGTGAACCAGCGGAGGGATCATTACAGAGTTGCAAAACTCCCTAAACCATTGTGAACGTTACCTAAACCGTTGCTTCGGCGGGCGGCCCGGGTCCTTCCCGGCGCCCCCCGGCCCTCGCGGGCGCCCGCCGGAGGTAAACCAAACTATTGCATTAATGGCCTCTCTGAGTCTTCTGTACTGAATAAGTCAAAACTTTCAACAACGGATCTCTTGGTTCTGGCATCGAAGAAGAACGCAGCTCTGAGCCAAG
+
CCCGGGGGGGGGGGGGGGGGGGGGGGGGGGGGGGGGGGGGGGGGGGGGGGGGGGGGGGGGGGGGGGGGGGGGGGGGGGGGGGGGGGGGGGGGGGGGGGGGGGGGGGGGGGGGGGGGGGGGGGGGGGGGGGGGGGGGGGGGGGGGGGGGGGGGGGGGGGGGGGGGGGGGGGGGGGGGGGGGGGGGGEGGGGGGGGGGGGGGGGGGGGGGGGGGGGFFGGGFEFGGGGGGGFGG?FGGGGFGGGGGGGGGGGGGGFGGGGGFCGGFDGFGG?FGFGFGFFEGFFFFGFFF@EFFFFFF?<(##
@M06045:235:000000000-JCY5N:1:1101:17312:11228 1:N:0:CTCAGA
GGAAGACTTGGTCATTTAGAGGAAGTAAAAGTCGTAACAAGGTCTCCGTTGGTGAACCAGCGGAGGGATCATTACCGAGTTATTACTCCAAACCCTTTGTGAACCTTACCTTTTTGTTGCTCGGCGCACCGCGGGCCGCGGCTTCGGCCCGTCCCGCAGCGCGCCAGAGGACCCAACTCTTCAATTTATAGCGTACCTTCTGATTTACAAAACAAACAAGTTAAAACTTTCAACAACGGATCTCTTGGTTCTGGCATCGATGAAGAACGCAGCTCTGAGGCAGATCGGAAGAGCACACGCT
+
CCCGGGGGGGGGGGGGGGGGGGGGGGGGGGGGGGGGGGGGGGGGGGGGGGGGGGGGGGGGGGGGGGGGGGGGGGGGGGGGGGGGGGGGGGGGGGGGGGGGGGGGGGGGGGGGGGGGGGGGGGGGGGGGGGGGGGGGGGGGGGGGGGGGGGGGGGGGGGGGGGGGGGGGGGGGGGGGGGGGGGGGGGGGGGGGGGGGGGGGGGGGGGGGGFEGGGGGGGGGGFFGGGGGGGGGGGGGFGGGGGGGGGGFGGGGGGGGGGDGGGGGGGGGGFFGFCFGFFFGFFFFGFF537>FF@BF?F1##
@M06045:235:000000000-JCY5N:1:1101:26420:11229 1:N:0:CTCAGA
GGAAGACTTGGTCATTTAGAGGAAGTAAAAGTCGTAACAAGGTTTCCGTAGGTGAACCTGCGGAAGGATCATTAAAGAAATGCGGCGGAGGGGCCCCAAAAGGCCCCCGAGCCAACACGTTCTACCCTGTCTTTTCGATACCTCTACCTCCTCCCCGGCCCCCGGGCCGGGATGGCTACTTCGAAAAAACCTTTGCAGTTTACAGTCAATTCAGTATTTTGTAACAAAATTACAACTTTCAACAATGGATCTCTTGGCTCTGGCATTGATGAAGAACGCAGCTCTGAGCCAGATCGGAATC
+
CCCGGGGGGFCFG@FGGGGGGGGGGGEGGFGGGGGGGGGGGGGGGGGGGGGGGGGGGGGGGGGGGGGGGGGGGGGGGGGGGGGGGGGGGGGGGGGGGGGGGGGGGGGGGGGGGGGGGGGGGGGGGGGGGGGGGGGGGGGGGGGGGGGGGGGGGGGGGDGGGGGGGGGGGGGDGGGGGGGGGGGGFGGGGGGGGGGGGGGGGGGGGGGFFGGGGGGFGGGGGGCGGCFFFGGGGGGGGGGGGGGGGGGGCFGGGGGF4DCGGGGGGGGGFFFG?GFCFFFGDEFFGFF?FF4@4?BFFF:##
@M06045:235:000000000-JCY5N:1:1101:9895:11250 1:N:0:CTCAGA
GGAAGACTTGGTCATTTAGAGGAAGTAAAAGTCGTAACAAGGTTTCCGTAGGTGAACCTGCGGAAGGATCATTACAAATCTCGTGGTGGTGGTGTAGTGGGAGGGGGGAGAGCAATCTCTCTCCCCCTACGCACACATCATACATGTTAGCACGGGGGCCGAGAGGCCCTCGATGTTCACGCTTGTTTGTTTGACAGATTTAGTATGATGCAAAAAAATGACAACTTTTAACAATGGATCTCTTGGCTCTTGCATCGATGAAGAACGCAGCTCTGAGTTAGATCGGAAGAGCACACGTCTG
+
CCCGGGGGGGGGGGGGGGGGGGGGGGGGGGGGGGGGGGGGGGGGGGGGGGGGGGGGGGGGGGGGGGGGGGGGGGGGGGGGGGGGGGGGGGGGGGGGGGGGGGGGGGGGGGGGGGGGGGGGGGGGGGGGGGGGGGGGGGGGGGGGGGGGGGGGGGGGGGGGGGGGGGGGGGGGGGGGGGGGGGGGGGGGGGGGGGGGGGGGGGGGGGGGGGGGGGGGGGGGGGGGGGGGGGGGGGGGGGGGGGGGGGGGGGGGGGGGGGGGGGGGGGGGGFFGFGFGFFFGFFFFGFBBF>@FFFFF>F1##
@M06045:235:000000000-JCY5N:1:1101:9871:11269 1:N:0:CTCAGA
GGAAGACTTGGTCATTTAGAGGAAGTAAAAGTCGTAACAAGGTTTCCGTAGGTGAACCTGCGGAAGGATCATTCATAATTGAGTGTTTTATGGCACTCTTTAAAAAAATCCATATCCACCTTGTGTGCAACGTTTTTGAACTCTCTCTGGCATTAAAAAGCCAAGAGGGTTTGATTAACTTAACACCTTTAAAGCAGTTTGTCTGAATATCTATTTCTGAATAAACATAATTCAAAAATACAACTTTCAACAACGGATCTCTTGGCTCTCGCATCGATGAAGAACGCAGCTCTGAGTCAGC
+
CCCGGGGGGGGGGGGGGGGGGGGGGGGGGGGGGGGGGGGGGGGGGGGGGGGGGCFGGFGFGGGGGGGGFGFGGGGFGGGGGGGGFFFGG<EFGGGGGGGGGGGGGGGEFFGGGGCFGGGGGGGGGGGGGGGGGCGGGGGGGGGGGGFFGFGGGGGGFGGGGGGGGD?FG>DEFDFGGGGGGGGGGGGGGFGGFGGGGGGGGGGGGGGGGGGGGGGFGGGFFFDAFFCGGGGGGGGGFGGGGGGGGGFGGGGGGGGCDD4:>FFGGG48DABDFDDCFFFGFBFAF55AAF47=FFFA<-##
@M06045:235:000000000-JCY5N:1:1101:11939:11287 1:N:0:CTCAGA
GGAAGACTTGGTCATTTAGAGGAAGTAAAAGTCGTAACAAGGTCTCCGTAGGTGAACCTGCGGAGGGATCATTACACAAATATGAAGGCGGGCTGGCACCTCTCGGGGTGGCTAGCCTTGCTGAATTATTCCACCCGTGTCTTTTGCGTACTTCTTGTTTCCTTGGTGGGCTCGCCCACCACAAGGACCAACCCATAAACCTTTTTGTAATGGCAATCAGCGTCAGTAACAATGTAATAATTACAACTTTCAACAACGGATCTCTTGGTTCTGGCATCGATGAAGAACGCAGCTCTGAGTC
+
CCCGGGGGGGGGGGGGGGGGGGGGGGGGGGGGGGGGGGGGGGGGGGGGGGGGGGGGGGGGGGGGGGGGGGGGGGGGGGGGGGGGGGGGGGGGGGGGGGGGGGGGGGGGGGGGGGGGGGGGGGGGGGGGGGGGGGGGGGGGGGGGGGGGGGGGGGGGGGGGGGGGGGGGGGGGGGGGGGGGGGGGGGGGGGGGGGGGGGGGGGGGGGGGGGGFGGFGGGGGGGGGGGGGGGGGGGEFFGGGGGGGGFGGGGGGGGGGFGGGGGCFGGGGGFFGFGFGFFFGFFFFGFF>BDEFFF?FF>6##
@M06045:235:000000000-JCY5N:1:1101:12675:11297 1:N:0:CTCAGA
GGAAGACTTGGTCATTTAGAGGAAGTAAAAGTCGTAACAAGGTCTCCGTTGGTGAACCAGCGGAGGGATCATTACAGAGTTGCAAAACTCCCTAAACCATTGTGAACGTTACCTTCAAACCGTTGCTTCGGCGGGCGGCCCGGGTCCGCCCGGTGCCCCCTGGCCCCCTAGCGGGGCGCCCGCCGGAGGAAACCCAACTCTTGATTATTATGGCCTCTCTGAGTCTTCTGTACTGAATAAGTCAAAACTTTCAACAACGGATCTCTTGGTTCTGGCATCGATGAAGAACGCAGCTCTGAGG
+
CCCGGGGGGGGGGGGGGGGGGGGGGGGGGGGGGGGGGGGGGGGGGGGGFGGGGGGGGGGGGGGGGGGGGGGGGGGGGGGGGGGGGGGGGGGGGGGGGGGGGGGGGGGGGGGGGGGGGGGGGGGGGGGGGGGGGGGGGGGGGGGDGGGGGGGGGGGGGGGGGGGGGGGGGFGGGGGGGGGGGGGGGGGGGGGGGGGGGEGGGGGGGGGGGGGGGGGGF?FGG+<FGGFGGGGFC7CFGGFGGGGGGGGGGGGFFGGGGGDECDDG>>FGFFFGFGFGF=?GFFFF0*9?FEEEEF:@AA)##
@M06045:235:000000000-JCY5N:1:1101:28973:11322 1:N:0:CTCAGA
GGAAGACTTGGTCATTTAGAGGAAGTAAAAGTCGTAACAAGGTCTCCGTTGGTGAACCAGCGGAGGGATCATTATAGAGTGTAAACTCCCTAACCTTTGTGAACATACCTGTTGCTTCGGCGGTCCTCACCGGCCGCCGAAGGCCTATATTCTTGAATTTACATGAATCTCTGAGTATCAAACAAAAATAAATAAAAACTTTCAGCAACGGATCTCTTGGCTCTGGCATCGATGAAGAACGCAGCTCTGAGCAAGATCGGAAGAGCACACGTCTGAACTCCAGTCACCTCAGAATCTCGCG
+
CCCGGGGGGGGGGGGGGGGGGGGGGGGGGGGGGGGGGGGGGGGGGGGGGGGGGGGGGGGGGGGGGGGGGGGGGGGGGGGGGGGGGGGGGGGGGGGGGGGGGGGGGGGGGGGGGGGGGGGGGGGGGGGGGGGGGGGGGGGGGGGGGGGGGGGGGGGGGGGGGGGGGGGGGFGGGGGGGGGGGGGGGGGGGGGGGGGGGGGGGGGGGGGGGGGGGGGGGGGGGGGGGGGGGGGGGGGGGGGGGGGGGDEGGGGGGGGGGGGGGGGGGGGGGFFGFGFFFFFGFFFFGFFFFFFFF?4@>D0##
@M06045:235:000000000-JCY5N:1:1101:18453:11328 1:N:0:CTCAGA
GGAAGACTTGGTCATTTAGAGGAAGTAAAAGTCGTAACAAGGTTTCCGTAGGTGAACCTGCGGAAGGATCATTCATAATCAAGTGTTTTTATGGCACTTTCAAAAATCCATATCCACCTTGTGTGCAATGTCATCTCTCTGGGGGCTGCCGGCTGTCAAAAGCCGTGTGGTCACCTTTGGGATTTATATCTACTCAGAACTTTAGTGATTTTGTCTGAAACATATTATGAATACTTAATTCAAAATACAACTTTCAACAACGGATCTCTTGGCTCTCGCATCGATGAAGAACGCAGCTCAG
+
CCCGGGGGGGGGGGGGGGGGGGGGGGGGGGGGGGGGGGGGGGGGGGGGGGGGGGGGGGGGGGGGGGGGGGGGGGGGGGGGGGGGGGGGGGGGGGGGGGGGGGGGGGGGGGGGGGGGGGGGGGGGGGGGGGGGGGGGGGGGGGGGGGGGGGGGGGGGGGGGGGGGGGGGGGGGGGGGGGGGGGGGGGGGGGGGGGGGGGGGGGGGGGGGGGGGGGGGGGGGGGGFGGGGGGGGGGGFGGFCFFGGGGGGGGGGGGGGGGGGGGGGGGGGGFFGFGFFFEFDEFFFGF6AFFFFFF>59:4##
@M06045:235:000000000-JCY5N:1:1101:25973:11349 1:N:0:CTCAGA
GGAAGACTTGGTCATTTAGAGGAAGTAAAAGTCGTAACAAGGTCTCCGTTGGTGAACCAGCGGAGGGATCATTATCGAGTTCTAAACAACTCCCAAACCCATGTGAACATACCTTTTGTTGCTTCGGCGGGATCGCCCCGGGTGCCATTCAGTTGCGCCCCGGAGTCAGGCGCCCGCCAGAGGACCGAAACTCTTGTATTATTGAGAATTTCTGAGTGGATTAAACAAATAATCAAAACTTTCAACAACGGATCTCTTGGTTCTGGCATCGATGAAGAACGCAGCTCTGAGCAAGATCGGC
+
CCCGGGGGGGGGGGGGGGGGGGGGGGGGGGGGGGGGGGGGGGGGGGGGGGGGGGGGGGGGGGGGGGGGGGGGGGGGGGGGGGGGGGGGGGGGGGGGGGGGGGGGGGGGGGGGGGGGGGGGGGGGGGGGGGGGGGGGGGGGGGGGGGGGGGGGGGFGEGGGGGGGGGGGGGGGGGGGGGGGGGGGGGGGEGGGGGGGGGGGGGGFFGGGGGGGGGGGGGGGGGGGGGGGGGGGGGGGGGGGGGGGGGGGGGGGGGGGGGGGGGGGGGCGGFFGFGFGFFFGFFFFGFFFFFFFFFFFFA:##
@M06045:235:000000000-JCY5N:1:1101:14681:11350 1:N:0:CTCAGA
GGAAGACTTGGTCATTTAGAGGAAGTAAAAGTCGTAACAAGGTCTCCGTTGGTGAACCAGCGGAGGGATCATTACAGAGTTGAAAAACTCCCTAAACCATTGTGAACGTTACCCAAACCGTTGCTTCGGCGGGCGGCGCCCAGCGCCCCCCAGGCCCCCTCGCGGGGCGCCCGCCGGAGGTACCCCAAACCATTGATACTTTATGGCCTCTCTGAGTCTTCTGTACTGAATAAGTCAAAACTTTCAACAACGGATCTCTTGGTTCTGGCATCGATGAAGAACGCAGCTCTGAGGCAGATTA
+
CCCGGGGGGGGGGGGGGGGGGGGGGGGGGGGGGGGGGGGGGGGGGGGGGGGGGGGGGGGGGGGGGGGGGGGGGGGGGGGGGGGGGGGGGGGGGGGGGGGGGGGGGGGGGGGGGGGGGGGGGGGGGGGGGGGGGGGGGGGGGGGGGGGGGGGGGGGGGGGGGGGGGGGGGGGGGGGGGGGGGGGGGGGGGGGGGGGGGGGGGGGGGGGGGGFGGGEGGGGGGGGGGGGGGGGGGGGGGGGGGGGGGGGGGGGGGGGGCFGGGG>FFGGGGFFFEFFCFFBGFF@DDBE4??FFFFFFFB2##
@M06045:235:000000000-JCY5N:1:1101:11089:11393 1:N:0:CTCAGA
GGAAGACTTGGTCATTTAGAGGAAGTAAAAGTCGTAACAAGGTTTCCGTAGGTGAACCTGCGGAAGGATCATTAGAGAAATGCGGCGGAGGGGCCCCAAAGGCCCCCGAGCCAACACGTTCTACCCTGTCTTTTCGATACCTCTACCTCCTCCCCGGCCTCCGGGCTGGGATGGCTACTTCAAAAAAACCTTGCAGTTTACAGTCAATTCAGTACTTTGTAACAAAATTACAACTTTCAACAATGGATCTCTTGGCTCTGGCATCGATGAAGAACGCAGCTCTGAGATAGATCGGAAGACC
+
CCCGGGGGGGGGGGGGGGGGGGGGGGGGGGGGGGGGGGGGGGGGGGGGGGGGGGGGGGGGGGGGGGGGGGGGGGGGGGGGGGGGGGGGGGGGGGGGGGGGGGGGGGGGGGGGGGGGGGFGGGGGGGGGGGGGGGGGGGGGGGGGGGGGGGGGGGGGGGGGGGGGGGGGGGGGGGGGGGGGGGGGGGGGGGGGGGGGGGGGGGGGGGGGGGGGGGGGGGGGGGGGGGGGGGGGGGGGGGGGGGGGGGGGGGGGGGGGGGGGGGGGGGGGGFFGFGFGFFFGFFFFGFFFFFFFFFFFFF7##
@M06045:235:000000000-JCY5N:1:1101:21842:11404 1:N:0:CTCAGA
GGAAGACTTGGTCATTTAGAGGAAGTAAAAGTCGTAACAAGGTTTCCGTAGGTGAACCTGCGGAAGGATCATTACACATTCGGGGCGCTCCGGCGCCCCTTATACACCCACCCTCTGCCTACGTGTACCTTCATAGCTTCCTCGGCGGGCTCGCCCGCCGCCAGGAACCCACGAAACCCCTTGCATTATACACGAAAACTTCTGATAACCAACCTAAATTATTACAACTTTCAACAATGGATCTCTTGGTTCTGGCATCGATGAAGAACGCAGCTCTGAGTAAGATCGGAAGAGCACACCA
+
CCCGGGGGGGFGGGGGGGGGGGGGGGGGGGGGGGGGGGFFGGEFG,FFGGGGGGGGGGGGGGGDGGEGGGGGGGGGGGGGGGGGGGGGGGGGGGGGEFGGGGGGGGGGGGGGGGGGGGDFGGGGGGGGGGGGGGFGGGGGGGGG>FGDGGEGGGGGCGGGGGEGGFFGGGGGGGGGGGGGGGFGGGCGGGGGFG5C5CCFGGGGEGGGFE?>EEGGDFGGGGGGGFFGGGGGFFFFG??CF:6C>F?FGGGGGGGFFGG=FFGFCFGGGBEG:D57@B@GFF6@CFFFDF@:>>7???6##
@M06045:235:000000000-JCY5N:1:1101:6185:11441 1:N:0:CTCAGA
GGAAGACTTGGTCATTTAGAGGAAGTAAAAGTCGTAACAAGGTTTCCGTAGGTGAACCTGCGGAAGGATCATTCATAATAAGTGTTTATGGCACTTCTTAAATCCATATCCACCTTGTGTGCAATGTCAGCCGTTTTCTTTATGAAAGCGGCCAAACATCAACTTATTTTTTAACTGTCTGTCTGAAAACTATTATGAATAAACAATTCAAATACAACTTTCAACAACGGATCTCTTGGCTCTCGCATCGATGAAGAACGCAGCTCTGAGTCAGATCGGAAGAGCACACGTCTGAACTCCG
+
CCCGGGGGGGGGGGGGGGGGGGGGGGGGGGGGGGGGGGGGGGGGGGGGGGGGGGGGGGGGGGGGGGGGGGGGGGGGGGGGGGGGGGGGGGFGGGGGGGGGGGGGGGGGGGFFGGGGGGGGGGGGGGGGGGGGGGGGGGGGGGGGGFGFFECFDGGGGFGGGFGGGGFGEGGGGGGGGGGGGGGGGGGGGGGGGGGGGGGGGDCGFGGGGGFGGGGGGGGGGGFFGGGGGGCEGFGGGGGFGGGGGGG=DGFGGGGGGGGGDDGGCFGFGFF76@4FFFDDBDFFCAFFFEF30<>?FFA##
@M06045:235:000000000-JCY5N:1:1101:18290:11454 1:N:0:CTCAGA
GGAAGACTTGGTCATTTAGAGGAAGTAAAAGTCGTAACAAGGTTTCCGTAGGTGAACCTGCGGAAGGATCATTATCAAAACAGCGGACTTCGGTCCTTGCTGCACCCTTGTCTTTTGCGTACCGTATGTTTCCTCGGCGGGCTTGCCTGCCGGTTGGACATTATCAAACCTTTTTGTAGTTGCAATCAGCGTCAGAAAACAAACAATAATTACAACTTTCAACAACGGATCTCTTGGTTCTGGCATCGATGAAGAACGCAGCTCTGAGTTAGATCGGAAGAGCACACGTCTGAACTCCATG
+
CCCGGGGGGGGGGGGGGGGGGGGGGGGGGGGGGGGGGGGGGGGGGGGGGGGGGGGGGGGGGGGGGGGGGGGGGGGGGGGGGGGGGGGGGGGGGGGGGGGGGGGGGGGGGGGGGGGGGGGGGGGGGGGGGGGGGGGGGGGGGGGGGGGGGGGGGGGGGGGGGGGGGGGGGGGGGGGGGGGGGGGGGGGGGGGGGGGGGGGGGGGGGGGGGGGGGGGGGGGGGGGGGGGGGGGGGGGGGGGGGGGGGGGGGGGGGGGGGGGGGGGGGGGGGFFGFGFGFFFGFFFFGFFFFFFFFFFFFF7##
@M06045:235:000000000-JCY5N:1:1101:22222:11458 1:N:0:CTCAGA
GGAAGACTTGGTCATTTAGAGGAAGTAAAAGTCGTAACAAGGTCTCCGTTGGTGAACCAGCGGAGGGATCATTACCGAGTTATTACTCCAAACCCTTTGTGAACCTTACCTTTTTGTTGCTCGGCGCACCGCGGGCCGCGGCTTCGGCCCGTCCCGCAGCGCGCCAGAGGACCCAACTCTTCAATTTATAGCGTACCTTCTGATTTACAAAACAAACAAGTTAAAACTTTCAACAACGGATCTCTTGGTTCTGGCATCGATGAAGAACGCAGCTCTGAGACAGATCGGAAGAGCACACGTG
+
CCCGGGGGGGGGGGGGGGGGGGGGGGGGGGGGGGGGGGGGGGGGGGGGFGGGGGGGGGGGGGGGGGGGGGGGGGGGGGGGGGGGGGGGGGFGGGGGGGGGGGGGGGGGGGGGGGGGGGGGGGGGGGGGGGGGGGGGGGGGGGGGGGGGGGGGGGGGGGGGGGGGGGGGGGGGGGGGGGGGGGGGGGGGGGGGGGGGGGGGGGGGGGGGGGGGGGFGGGGGGGGGFGGGGGGCGGGGGGGDEDCGFGGGGGGGGGGGGGGGFFGFGCFFDBFDFGFFFFFGF?FFFFFEEFFFFFFFFF0##
@M06045:235:000000000-JCY5N:1:1101:22042:11473 1:N:0:CTCAGA
GGAAGACTTGGTCATTTAGAGGAAGTAAAAGTCGTAACAAGGTTTCCGTAGGTGAACCTGCGGAAGGATCATTCATAATTGAGTGTTTTATGGCACTCTTTAAAAAAATCCATATCCACCTTGTGTGCAACGTTTTTGAACTCTCTGGCATTAAAAAGCCAAGAGGGTTTGATTAACTTAACACCTTTAAAGCAGTTTGTCTGAATATCTATTTCTGAATAAACATAATTCAAAAATACAACTTTCAACAACGGATCTCTTGGCTCTCGCATCGATGAAGAACGCAGCTCTGAGGGAGAGC
+
CCCGGGGGGGGGGGGGGGGGGGGGGGGGGGGGGGGGGGGGGGGGGGGGGGGGGGGGGGGGGGGGGGGGGGGGGGGGGGGGGGGGGGGGGGGGGGGGGGGGGGGGGGGGGGGGGGGGGGGGGGGGGGGGGGGGGGGGGGGGGGGGGGGGGGGGGGGGGGGGGGGGGGGGGGGGGGGGGGGGGGGGGGGGGGGGGGGGGGGGGGGGGGGGGGGGGGGGGGGGGGGGGGGGGGGGGGGGGGGGGGGGGGGGGGGGGGGGGGGGGGGGGGGGGFFGBGFGFFFGFFFFGFFFFFFFFFFF::1##
@M06045:235:000000000-JCY5N:1:1101:18405:11479 1:N:0:CTCAGA
GGAAGACTTGGTCATTTAGAGGAAGTAAAAGTCGTAACAAGGTCTCCGTTGGTGAACCAGCGGAGGGATCATTACCGAGTTTACAACTCCCAAACCCAATGTGAACCATACCAAACTGTTGCCTCGGCGGGGTCACGCCCCGGGTGCGTCGCAGCCCCGGAACCAGGCGCCCGCCGGAGGGACCAACCAAACTCTTTTCTGTAGTCCCCTCGCGGACGTTATTTCTTACAGCTCTGAGCAAAAATTCAAAATGAATCAAAACTTTCAACAACGGATCTCTTGGTTCTGGCATCGATGAATC
+
CCCGGGGGGGGGGGGGGGGGGGGGGGGGGGGGGGGGGGGGGGGGGGGGGGGGGGGGGGGGGGGGGGGGGGGGGGGGGGGGGGGGGGGGGGGGGGGGGGGGGGGGGGGGGGGGGGGGGGGGGGGGGGGGGGGGGGGGGGGGGGGGGGGGGGGGGGGGGGGGGGGGGGGGGGGGGGGGGGGGGGGGGGGGGGGGGGGGGGGGGGGGGGGGGGGGGGGGGGGGGGGGGGGGGGGGGGGGFGGGFGGGGGGFGGGGGGGGGFFGGFGGGGGGGFFGEGE<DFFGFFFFGFFFFFFFFFFFFFF##
@M06045:235:000000000-JCY5N:1:1101:18089:11485 1:N:0:CTCAGA
GGAAGACTTGGTCATTTAGAGGAAGTAAAAGTCGTAACAAGGTAACCGTAGGTGAACCTGCGGTTGGATCATTAACAAAAAATTGGAAGGCTTTCACTCTTTTGGGGTGGAAGCCTTTTAAAAACACCAATTGTGAACTTGTATTATTGTTTCTTTTCTGTGGTTTTATCATGAGCTTAGTTTTTACGCTGGTTTATGATAGCCCAGAAAAAACCTTTATTAAACAAAGAATTATACCATTTTGACCATTAAATAAAAGTTTGAACTTTTTTAAACATTAAATAAATTAAAAAAACAACTT
+
CCCGGGGGGGGGGGGGGGGGGGGGGGGGGGGGGGGGGGGGGGGGGGGGFGGGGGGGGGGGGGGFGGGGGGGGGGCFGGCGGGGGGG<FFFFGGFGFADGFGFGGGGGGGGGGGGGGGGGGGGGGGGGGGGGGGGGGGGGGGGGGGDFFGGGGGGGGGGGGGGGGGGGGGGGGFDGGGGGGGGGGGGGGGDGGGGGGGCGGGFGGGGGFFFGGGGGGGGGGFFGGGGGGGGGGGGGFGGGGGGGFGGGGFGGGGGGFGGGGGGGGGGGFGFFDFGFGFFFGFFFAFFFFFFFFFBFEB?(##
@M06045:235:000000000-JCY5N:1:1101:4949:11500 1:N:0:CTCAGA
GGAAGACTTGGTCATTTAGAGGAAGTAAAAGTCGTAACAAGGTTTCCGTAGGTGAACCTGCGGAAGGATCATTCATAATTGAGTGTTTTATGGCACTCTTTAAAAAAATCCATATCCACCTTGTGTGCAATGTTTTTGGACTCTCTGTACGTTGATATCCCTTTGGGTCCGATAGGACTTTAGGGGAAGGAAAACCTTAAGAGGGTTTGATTAACTTAACACCTTTAAAGCAGTTTGTCTGAATATCTATTTCTGAATAAACATAATTCAAAAATACAACTTTCAACAACGGATCTCTTCT
+
CCCGGGGGGGGGGGGGGGGGGGGGGGGGGGGGGGGGGGGGGGGGGGGGGGGGGGGGGGGGGGGGGGGGGFGGGGGGFGGGGGGGGGGGGFGGGGGGGGGGGGGGGGGGGGGGGGGGGGGGGGGGGGGGGGGGGGGGGGGGGGGGGGGGGGGGGDFGGGGGGGGGGGGGGGGGGGGGGGGGGGGGGGGGGGCGGFGGGGGGGGGGGGGGGFGGGGGGGGGGGGEGGGGGGGGGGGGGGGGGGGFGGGGGGGGFGGG7=FGFGGGGGGGGGFFGFGFGFFAGFFFFFFFFFFFFFBF6<AD##
@M06045:235:000000000-JCY5N:1:1101:14167:11515 1:N:0:CTCAGA
GGAAGACTTGGTCATTTAGAGGAAGTAAAAGTCGTAACAAGGTTTCCGTAGGTGAACATGCGGAAGGATCATTAATGTGCCGGGGGCCCTCCGGGGTCCCATTGTGCCACCCGTGTTTACTTGTACCTGTTGCTTCGGCGGGCCTGCGGGCCTCGCTCGCTGCCGGGGGACCTGGTCCCCGGGCGCGTGCCCGCCGGAGACACACCCAACCTCTCTAACGGATACGTCTGAGCAATGATTTAATCATTAAAACTTTCAACAACGGATCTCTTGGTTCCCGCATCGATGAAGAACGCAGCTA
+
CCCGGGGGGGGGGGGGGGGGGGGGGGGGGGGGGGGGGGGGGGGGGGGGGGGGGGGGGGGGGGGGGGGGGGGGGGGGGGGGGGGGGGGGGGGGGGGGGGGGGGGGGGGGGGGGGGGGFFGGGGGGGGGGGGGGGGGGGGGGGGGGGGGEGGGGGGGGEGGGGGGGGGGGGGGGGGGEGGGGGGGGGGGGGGGGGGGGGEEGGGGGGGGCGGGGGFGGFGFCEEEEGCCGGGGFGGGGGGFGGFGGGGGGGGGGGGGGCFGGGGGGGG5D7FFGFGFGFFFGFBBBD)7?@F?@?F>FFF9##
@M06045:235:000000000-JCY5N:1:1101:21585:11522 1:N:0:CTCAGA
GGAAGACTTGGTCATTTAGAGGAAGTAAAAGTCGTAACAAGGTCTCCGTTGGTGAACCAGCGGAGGGATCATTACCGAGTTATTACTCCAAACCCTTTGTGAACCTTACCTTTTTGTTGCTCGGCGCACCGCGGGCCGCGGCTTCGGCCCGTCCCGCAGCGCGCCAGAGGACCCAACTCTTCAATTTATAGCGTACCTTCTGATTTACAAAACAAACAAGTTAAAACTTTCAACAACGGATCTCTTGGTTCTGGCATCGATGAAGAACGCAGCTCTGAGCCAGATCGGAAGAGCACACGTA
+
CCCGGGGGGGGGGGGGGGGGGGGGGGGGGGGGGGGGGGGGGGGGGGGGFGGGGGGGGGGGGGGGGGGGGGGGGGGGGGGGGGGGGGGGGGFGGGGGGGGGGGGGGGGGGGGGGGGGGGGGGGGGGGGGGGGGGGGGGGGGGGGGGGGGGGGGGGGGGGGGGGGGGGGGGGGGGGGGGGGGGGGGGGGGGGGGGGGGGGGGGGGGGGGGGGGGGGGGGGGGGGGGGGGGGGGGGGGGGGGDEGFGGGEGGGGGGGGFGGGGGGGGGGGGDEEGFFFGFFFGFFFFGFFFEF:8@FFFBF(##
@M06045:235:000000000-JCY5N:1:1101:28871:11529 1:N:0:CTCAGA
GGAAGACTTGGTCATTTAGAGGAAGTAAAAGTCGTAACAAGGTTTCCGTAGGTGAACCTGCGGAAGGATCATTAGAGAAACGAGGCAAAGGGCGGCCCAACCGCCGCCCGGAGCCGACCCTCTCCACCCTGCCTTTTTGAAAACCTCACCTCCTCCCCGGCCTCCGCGCCGGGCTGGCTTACTTGAAAAAACCTTGCAGTTATAGTCTATTCAGTTATTTTAAACAAAATTACAACTTTCAACAATGGATCTCTTGGCTCTGGCATCGATGAAGAACGCAGCTCTGAGCTAGATCGGAACA
+
CCCGGGGGGGGGGGGGGGGGGGGGGGGGGGGGGGGGGGGGGGGGGGGGGGGGGGGGGGGGGGGGGGGGGGGGGGGGGGGGGGGGGGGGGGGGGGGGGGGGGGGGGGGGGGGGGGGGGGGGGGGGGGGGGGGGGGGGGGGGGGGGGGGGGGGGGGGGGGGGGGGGGGGGGGGGGGGGGGGGGGGGGGGGGGGGGGGGGGGGGGGGGGGGGGGGGGGGGGGGGGGGFGGGGGGGGGGGGGGGGGGGGGGGGGGGGGGGGGGGGGGGGGGGGFFFFGFGFFFGFFFFFFFFFFFFFFFFF:3##
@M06045:235:000000000-JCY5N:1:1101:10018:11557 1:N:0:CTCAGA
GGAAGACTTGGTCATTTAGAGGAAGTAAAAGTCGTAACAAGGTCTCCGTTGGTGAACCAGCGGAGGGATCATTACCGAGTTATTACTCCAAACCCTTTGTGAACCTTACCTTTTTGTTGCTCGGCGCACCGCGGGCCGCGGCTTCGGCCCGTCCCGCAGCGCGCCAGAGGACCCAACTCTTCAATTTATAGCGTACCTTCTGATTTACAAAACAAACAAGTTAAAACTTTCAACAACGGATCTCTTGGTTCTGGCATCGATGAAGAACGCAGCTCTGAGGCAGATCGGAAGAGCACACGTA
+
CCCGGGGGGGGGGGGGGGGGGGGGGGGGGGGGGGGGGGGGGGGGGGGGGGGGGGGGGGGGGGGGGGGGGGGGGGGGGGGGGGGGGGGGGGGGGGGGGGGGGGGGGGGFEDGGGGGGGGGGFGGGGGGEGGGGGGGGGGGGGGGDGGGGGGGGGGGGGDGGDCFGGGGGGGGGGFGFGGGGGGGGGFGGGGGGGGGGGGGGGGFGGGGGGGFDFGGGGGGGEGGGGGGGGGG7F:EGGGDDCD9C>>FGDCCF7CGGGFGCFC7CFGGGGFFGF>FGF6FGFFFFGFFFF>BFF?BFFF2##
@M06045:235:000000000-JCY5N:1:1101:14534:11591 1:N:0:CTCAGA
GGAAGACTTGGTCATTTAGAGGAAGTAAAAGTCGTAACAAGGTCTCCGTTGGTGAACCAGCGGAGGGATCATTAAAGAGTTGCAAAACTCCCAACCATTGCTAAACAACCACTGTTTCTTCGGCGGGTGGCCGCATGGCCGCGCGCACCCCTCTCGGGGGTGACGCACCCCGCCGGAGCACACCAAACTCTTGTCATTATTGATGCTCTGAGTAAAAAACAAAATTATTGCAACTTTCAACAATGGATCTCTTGGCTCTGGCATCGATGAAGAACGCAGCTCTGAGCCAGATCGGAAGAGG
+
CCCGGGGGGGGGGGGGGGGGGGGGGGGGGGGFGGGGGGGGGGGGGGGGGGGGGFFGGGGGGGGGGGGGGGGGGGGGGGGGGFGGGGGGGGGGGGGGGGGGGGGGGGGFFGGGGGGGGGGGGGGGGGGGGGGGGGGGDFGGGGGGGGGGGGGFGGGGGGGGGGGGGGGGGGGGGGEGCEGGGGGGGGGGGGGG7FGFGGGGGFGGGGFGGGGC0AEFFGGCGGGGGFGGFCFGGGGGGGGCGFEF7DGCFFFGGFGGGGGGGGGGGGGGGFFGFFFDEFFG:FFFGFFFFFF@FFFFFB4##
@M06045:235:000000000-JCY5N:1:1101:13219:11605 1:N:0:CTCAGA
GGAAGACTTGGTCATTTAGAGGAAGTAAAAGTCGTAACAAGGTCTCCGTTGGTGAACCAGCGGAGGGATCATTACCGAGTTATTACTCCAAACCCTTTGTGAACCTTACCTTTTTGTTGCTCGGCGCACCGCGGGCCGCGGCTTCGGCCCGTCCCGCAGCGCGCCAGAGGACCCAACTCTTCAATTTATAGCGTACCTTCTGATTTACAAAACAAACAAGTTAAAACTTTCAACAACGGATCTCTTGGTTTTGGCATCGATGAAGAACGCAGCTCTGAGATAGATCGGAAGAGCACACGGC
+
CCCGGGGGGGGGGGGGGGGGGGGGGGGGGGGGGGGGGGGGGGGGGGGGGGGGGGGGGGGGGGGGGGGGGGGGGGGGGGGGGGGGGGGGGGEFGGGGGGGGGGGGGGGGGGGGGGGGGGGGGGGGGGGGGGGGDGGGGGGGGGGGGGGGGGGFEGGGGGGGGGGGGGGGGGFGGGGGGGGGGGFGGGGGGFFGGEGGGGGGGFCFGGGGGGGGGGGGGGGGFGGGGGFGGGFGGGFGGGGDGGGGGGGFCDFDCEGCGGCCF**:CD<5DFDGD*9FFFFGFFFFGFFEFFFFF??FBB0##
@M06045:235:000000000-JCY5N:1:1101:20320:11621 1:N:0:CTCAGA
GGAAGACTTGGTCATTTAGAGGAAGTAAAAGTCGTAACAAGGTCTCCGTTGGTGAACCAGCGGAGGGATCATTACCGAGTTATTACTCCAAACCCTTTGTGAACCTTACCTTTTTGTTGCTCGGCGCACCGCGGGCCGCGGCTTCGGCCCGTCCCGCAGCGCGCCAGAGGACCCAACTCTTCAATTTATAGCGTACCTTCTGATTTACAAAACAAACAAGTTAAAACTTTCAACAACGGATCTCTTGGTTCTGGCATCGATGAAGAACGCAGCTCTGAGCCAGATCGGAAGAGCACACGAT
+
CCCGGGGGGGGGGGGGGGGGGGGGGGGGGGGGGGGGGGGGGGGGGGGGGGGGGGGGGGGGGGGGGGGGGGGGGGGGGGGGGGGGGGGGGGFGGGGGGGGGGGGGGGGGGGGGGGGGGGGGGGGGGGGGGGGGGGGGGGGGGGGGGGGGGGGGGGGGGGGGGGGGGGGGGGGGGGGGGGGGGGGGGGGGGGGGGGGGGGGGGGGGGGGGGGCGGGGGGGGGGGGGGGGGGGGGGGGGFGGGGGGGGGGGGGGGGGGCGGGGGFFGGGGGGFFDFDFGFFFGFFFFGFFFF::>>??FFF(##
@M06045:235:000000000-JCY5N:1:1101:21826:11632 1:N:0:CTCAGA
GGAAGACTTGGTCATTTAGAGGAAGTAAAAGTCGTAACAAGGTCTCCGTTGGTGAACCAGCGGAGGGATCATTAAAGAGTTCTGTAACTCTCCAAACCATTTGTTTATCTACCTGTTTCGTTGCTTCGGCAGGCGGCCCCTCGGGGCCTTCGCCTCCTGTAGGTGCCTGCCGGAGTATCCAAAACTCTTGTTAATTATTGTTCTGTCTGAGTAAACTTTTAATAAGTTAAAACTTTCAACAACGGATCTCTTGGTTCTGGCATCGATGAAGAACGCAGCTCTGAGCCAGATCGGAAGAGGG
+
CCCGGGGGGGGGGGGGGGGGGGGGGGGGGGGGGGGGGGGGGGGGGGGGGGGGGGGGGGGGGGGGGGGGGGGGGGGGGGGGGGGGGGGGGGGGGGGGGGGGGGGGGGGGGGGGGGGFGGGGGGGGGGGGGGGGGGGGGGGGGGGGGGGGGGGGGGGGGGGGGGGGGGGGGGGGGGGGGGGGGGGGGGGGGGGGGGGGGGGGGGGGGGGGGGGFCFGGGGGGGGGGFGGGGGGGGGGGGGGGGGGGGGDGGGGGGGGGGGGGGGGCDGGGGFFGFGFGFFFGFFFFGFFFFFFFFFFF>F:##
@M06045:235:000000000-JCY5N:1:1101:28580:11644 1:N:0:CTCAGA
GGAAGACTTGGTCATTTAGAGGAAGTAAAAGTCGTAACAAGGTCTCCGTTGGTGAACCAGCGGAGGGATCATTACCGAGTTATACAACTCCCAAACCCACTGTGAACCTTACCTCAGTTGCCTCGGCGGGAACGCCCCGGCCGCCTGCCCCCGCGCCGGCGCCGGACCCAGGCGCCCGCCGCAGGGACCCCAAACTCTCTTGCATTACGCCCAGCGGGCGGAATTTCTTCTCTGAGTTGCACAAGCAAAAACAAATGAATCAAAACTTTCAACAACGGATCTCTTGGTTCTGGCATCGACT
+
[truncated: 40,046,119 more chars]
