# Supplementary material for: Effect of marigold (Tagetes erecta L.) on soil microbial communities in continuously cropped tobacco fields
Source: Sci Rep. 2022 Nov 16;12:19632. doi: 10.1038/s41598-022-23517-x (PMC9668846; doi:10.1038/s41598-022-23517-x)
Supplement: Supplementary file 19 — Supplementary Information 19. [file 41598_2022_23517_MOESM19_ESM.fq]

@M06045:235:000000000-JCY5N:1:1101:19493:1121 2:N:0:TACAGC
GAGTGGGGACTACAAGGGTTTCTAATCCTGTATGCTCCCCACGCTTTCNAGCCTCAGTGTCAGTTACAGTCCAGAAAGGCGCCTTCGCCACTGGTATTCTTCCTAATCTCTACGCATTTCACCGCTACACTAGGAATTCTCCTTTCCTCCCCTGCACTCTAGATATCCAGTTTGGAATGCAGCACCCAGGTTAAGCCCGGGTATTTCACATCACACTTAAATCTCCACCTACGCTCCCTTTCCGCCCAGTAAATCCGGACAAAGCTTGTCACACACGTATTACCGCGGCTGCTGCCNTCTC
+
FGFGGGGGGGGGFFFGGGFFFGEFGFGGEFGDGGGGCFGGCFGGFFGE#:9DFFFDGFFFFGGGCFG9EFGGFGGGGGGGG7CEEFGGGG7EGGGFE?EGGGGGGFBFEFFGCFGGCGDGGGFGE7CGGGGGC=<,EFFGGE9>@FGFF,@>C+D8FADGF,EFC;FDG9@DFFGC,6DA,,@8D@CFC8DFAFFF6CCC*@;CC:,9C;+;+3?7>C@8FF++2*=*@B;8)5?D>6;8C+027:)8))2++976A)/61;838<F?)--6.(-4((,)5))4((,,(49??)22#####
@M06045:235:000000000-JCY5N:1:1101:11150:1372 2:N:0:TACAGC
GAGTGGGGACTACCCGGGTTTCTAATCCTGTTTGCTCCCCACGCTGTCGCGCCTCAGCGTCAGCTAACTGCCCAGCAGGCCGCCTTCGCCACCGGTGTTCTTCCGGATCTCTACGCATTCCACCGCTACACCCGGAATTCCGCCTGCCTCTACAGTGCTCCAGCCCCCCAGTTCGCACGGCCGATCAGGGGTTGAGCCCCCGACTTTCACCGCACGCTTGAAGTGGCCGCCTACGCGCCCTTTACGCCCAAGGATTCCGGCCAACGCTCGCACCCTCCGTATTACGGCGGCTGCTGCGCCA
+
GGGGGGGGGGGGGGGGGG@FGGGGGGGGGGGGGGGGGFCCGGGGGGGGGGEGG,@FGGGEFGGGGGGGGGGGGGGGGGGGGGGGGGGFDEGGGGGGGGGGEFGGGDGCGCGFGFFCCGGGGDGGGGCGGGGGGG:FECEFFGGEGGFFGGGGGGGGFF9DF?DFGGCGGEEB?FGGEDEGGGGGGECFGGG;8?FEG@CEEGGG5ECFGG*19D)159***9FCFF>F:BFFDFFDBBB><4C*27<);>753:FFFFFF0((4(8BB>B6(32((-32(40244(,,1(--242.#####
@M06045:235:000000000-JCY5N:1:1101:10235:1421 2:N:0:TACAGC
GAGTGGGGACTACTGGGGTATCTAATCCTGTTTGCTCCCCACGCTTTCGTTCCTCAGTGTCAGTGCTGGTCCAGGTGGCCGCCTTCGCCACAGATGTTCCTCCCGATCTCTACGCATTTCACTGCTACACCCGGAATTCCACCACCCTCTACCGCACTCTAGTCAGCCAGTATCCACCGCAATTCCCAGGTTGAGCCCGGGGCTTTCACGGCGGACTTAACGAACCACCTACGCACCCTTTACGCCCATTAATCCCGAGTAACGATTGCACCCCTCGTATTAACGCGTCTGCTGGCCGCAG
+
E7,CCCEEG@FGFA9FFGEFGGGGGFGEEGEFGCFAFFGGEEFGGGGCG6,CFFGGG<C<,@@F9F9,6,:,6C,C<FGG>CFE:FFGCEG<E8EFFFCFC?F:+4@CGGGC,A=:FFFGG<E;F,AE9E4+66@:D8FCDECFD+>DEG93@+C@CEGDB>,@,>BBC6DFCC9@?6EGEEGGGG9,43DEC86D,=**=5**4,,2C5*))))17>**:5<*9B4:)(500))))))7CFGDCC)))/:**)1.77(22-5((-08=4<:((-42:???2.6(--(--4>2),2#####
@M06045:235:000000000-JCY5N:1:1101:13655:1426 2:N:0:TACAGC
GAGTGGGGACTACCAGGGTATCTAATCCTGTTTGCTACCCACGCTTTCGTGCCTCAGCGTCAGTGATGGTCCAGTAAGCCGTCTACACCGCAGGTGTTCCTCCTGATATCTACGCATTTCACCGCTACACCAGGAATTCCGCTTACCTCTCCCATACTCAAGCCTTCCAGTCTTCGGCGCACCCTCCCAGTTAAGCCGGGAGATTTCACACCAAACTTAGAAAACCGCCTACGCACTCTTTACGCCCAGTAACTCCGAACAACGCTCGCTGCCTACGTATTACCGCGGCTGCTGGCCGCAT
+
GGGGGGGGGGGGGGGGGGGGGGGGGGGGGGGGGGGGGGGGGGGGGGGGGGGGGGGGGGGGGGGGGGGGGGGGGGGGGGGGGGGGGGGGGGGEGGGGGGGGGGGGGGGGGGGGGGGGGGGGGGGGGGGGGGFGGGGGGGGGGGGGGGGGGGGGGGGFGGGG?FDEGGGGGGGGGGGGGEGGGGGGCGGGGGBFGCFGGGGGGGGGGGGGGGGGGGFF=FFCGFFGGEFFB@@FFFFGBFF?>7:>DGC5FFGF4)84BF:B>FB61(<55((4:?AB1:>40).9611(31(47B::#####
@M06045:235:000000000-JCY5N:1:1101:15044:1450 2:N:0:TACAGC
GAGTGGGGACTACTCGGGTATCTAATCCTGTTCGCTCCCCACACTTTCGCTCCTCAGCGTCAGGTAATGCCCAGAGAACCGCCTTCGCCACCGGTGTTCCTCCTGATATCTGCGCATTTCACCGCTACACCAGGAATTCCGTTCTCCCCTGCATACCTCTAGTCTGCCCGTATCGGAAGCAGGCTCAGGGTTGAGCCCTGAGTTTTCACTCCCGACGTGACAAACCGCCTACGAGCCCTTTACGCCCAATAATTCCGGACAACGCTCGCACCCAACGTATTACCGCGGCTGCTTGCTACTC
+
GGGGGGGGGGGGGGGGGGGGGGGGGGGGGGGGGGGGGGGGGGGGGGGGGGGGGGGGGGGGGGDGGGGGGGGGGGGGGGGGGGGGGGGGGGGGGGGGGGGGFGGGGGGGGGGGGGGGGGGGGGGGGCFGGGGGFFEGGGGGGGGGGGGGGGGGGGFGGGGGGFGGGGGGGGGGGGGGEEEGGGGG2:CEECFGDGF?CGGGGGFFF7,4,:CFGG:7>9*1*:DFFFBFFFFFFBBG@3<FGG7)*97@F56BFAF<F@((,4:(((7.89991(426((.7<BBF0,3((-3)))-#####
@M06045:235:000000000-JCY5N:1:1101:22383:1461 2:N:0:TACAGC
GAGTGGGGACTACAGGGGTTTCTAATCCTGTTTGCTCCCCACGCTTTCGTGCCTCAGTGTCAGTTACAGTCCAGAAAGCCGCCTTCGCTACTGGTGTTCCTCCTAATATCTACGCATTTCACCGCTACACTAGGAATTCCACTTTCCTCTCCTGCACTCAAGTCTCCCAGTTTCAAGAGCTTACTACGGTTAAGCCGTACCCTTTCACTCCTGACTTAAGAGACCACCTACGCACCCTTTACGCCCAGTAAATCCGGACAACGCTAGCCCCCTACGTATTACCCCGGCTGCTGGCCCTGTC
+
FG@FGGGGGGGGGGGGGGFFGGGGGGFGGGGFGGGGGGFEGGGGGG8<FFGDFGGGGGGGFGGEFGGGGFGGGGGGEGGGGGGGGGGGGCEGGGGGFGGGGGGGFCFDGFGGGGEEEDGGDGFGGGGGGFFCEFGGGGGGGGGEGGGGGGDGEEGGG8@CFDDGGG9BEDFDFGAEGGG8DFEFGFGGGGGGGGFGG48*@CCC7FFGFGGGDCFCF>CCFGGFGFFFFBEFEFFGFFF);FGFDGG:AFGFFFF055(.,149BF>FFBB9>?F:(46,5A.(4(((-2(337((#####
@M06045:235:000000000-JCY5N:1:1101:16540:1465 2:N:0:TACAGC
GAGTGGGGACTACAAGGGTCTCTAATCCTGTTCGCTCCCCACACTTTCGCTCCTCAGCGTCAGGACATGCCCAGAGCACCGCCTTCGCCACCGGTGTTCCTCCTGATATCTGCGCATTTCACCGCTACACCAGGAATTCCGTTCTCCCCTGCCTGCCTCTAGTCTGCCCGTATCGAAAGCAAGCACCGAGTTAAGCCCGGTGTTTTCACTCCCGACGCGCCAAACCGCCTACGAGCCCTTTACGCCCAATAATTCCGGACAACTCTCGCACCCTACGTATTACCGCGGCTGCTGTCTTTCG
+
CC@F9F<FCEGFG?AF87F,E@FGACEFC@FFEFGDF7CF<F@CGGGFDGEG7FFFGFEGCGEEFCFGGGD<8FED,C<?=FFGGGFCE?=EEEE++BEGGGGFGGGGGGCCFFGEB=EFGG9FFE7:EFE+=F<F@FFGG8=D+7>==F8B,@EC8<D@E,@DCAFF8:BECC*DD>C@F<6CCF5>BEFGF9CC?FGE=EGE*=<79+2>5<)/))1)/))7>@3>FF?FB3)5<F)777FDD7C>F>***.9A4.4>><1)))007919?F012.,68B2<6;>9(402)5),#####
@M06045:235:000000000-JCY5N:1:1101:18435:1467 2:N:0:TACAGC
GAGTGGGGACTACCAGGGTATCTAATCCCGTTTGCTCCCCTGGCTTTCGCGCCTCAGCGTCAATGCCGGTCCAGGATGCCGCCTTCGCCACCGGTGTTCCTCCAGATATCTACGCATTTCACCGCTACACCTGGAATTCCGCATCCCTCTCCCGGATTCAAGCCTTCCAGTATCGGACGCAGTTCCCGGGTTGAGCCCGGGGATTTCACGTTCGACTTAGAAGGCCGCCTACGCGCCCTTTACGCCCAGTAATTCCGAACAACGCTTGCCCCCTCTGTATTACCCCGGCTGCTGGCAGTTG
+
GGGGGGGGGGGGGGGGGGGGGGGGGGGGGGGGGGGGGGGGGGGGGGEGGGGGGCGGGGGGGGCGGGGGGGGGGGGGGCGGGGEGGGGGGGGGGGEDGGGGFGGGGGGGGGGGGGGGGGGGGGCFGGGGGFGGGGFGGGGGGGGGDGGGGCEDDGGEDCFGFGGEGGGGGGGG7EGGGGGGGGGFGFGGGDG>ECFGGGGGGGGGDGGGGGFF4DFGFGGGGGGGDFFFF:BFFF>DB:@)7>>EGD3>><CF?BFAFE<>9BFFFFB3@???>F:()6:>AFB<(((1(-904?7(#####
@M06045:235:000000000-JCY5N:1:1101:14190:1488 2:N:0:TACAGC
GAGTGGGGACTACTAGGGTATCTAATCCTGTTTGCTCCCCACGCTTTCGAGCCTCAGTGTCAGTTACAGTCCAGAAAGGCGCCTTCGCCACTGGTATTCTTCCTAATCTCTACGCATTTCACCGCTACACTAGGAATTCTCCTTTCCTCTCCTGCACTCTAGATATCCAGTTTGGAATGCAGCACCCAGGTTAAGCCCGGGTATTTCACATCCCACTTAAATATCCACCTACGCTCCCTTTACGCCCAGTAAATCCGGACAACGCTTGCCCCCTACGTATTACCGCGGCTGCTGGCCTCCC
+
GGGGGGGGGGGGGGGGGGGGGGGGGGGGGGGGGFGEGGGCGGGGGGGGGGGGGGGGGGGFGGGFFGGGGGGGGGGGGGGGGGDGGGGGGDGGGGGGCGGGGGGGFGGGGGGGGGGGGGGGCFGEC=FGGGGGGFFGGFFGGGGGFGGGG;EFGFGGGGGGGGDGGGGGGGGGGDEFFGGGGGGGGG>6BFGBFFFGG?6CEEGDEFGDFGGC?C>C6>FGGGCGGFFFFBEFFB55BA48FFGFGG<>FFGAF6FEF3129?=;14>@@BF00(:BF174:9A<:>BB(321)372#####
@M06045:235:000000000-JCY5N:1:1101:21235:1512 2:N:0:TACAGC
GAGTGGGGACTACCCGGGTTTCTAATCCTGTTTGCTCCCCACGCTGTCGCGCCTCAGTGTCAGCCATAGCCCAGCAGGCCGCCTTCGCCACCGGTGTTCTTCCGGATCTCTACGCATTCCACCGCTACACCCGGAATTCCACCTGCCTCTACCATGCTCCAGTGAGCCCAGTTCGCACGGCCGACCCGGATTTTAGCCCCGAGCTTTCACCGCCCGCTTAAGCCACCACCTACGCCCCCTTTCCGCCCAGTGCTTCCGGACTACGCTCGCACCTCCTGTACTCACCTCGCCGCTTGGGGTC
+
BFCEGGFGGGGCGGCFDGCFDGCGGGGGGGGGGGEGGGGGGGDGGGGFDGGGC:FFFGGGE<FAFCFG?FE<FGGFC7@FFGGEGGGEEBFFEEE7FEGGFGGG+@+4EEFDGGGGGGGGGGGFGGGGGGFD+CCCF@FGCGCF6DD9D?,=,,@;8;,@44E939D:8FFF;>EC:>=/8CG=B*=CC**=++50B>C8*:CCC<+>9:>*9)0175CDG77CCFF)708)?5>).7>5*9*9**1<@@*964=-9)((-(,((-))),397,.33?2))6).5(.(,(((((-(#####
@M06045:235:000000000-JCY5N:1:1101:17633:1563 2:N:0:TACAGC
GAGTGGGGACTACAAGGGTATCTAATCCCGTTTGCTCCCCACGCTTTCGTGCCTTAGTGTCAAGAATGAGCCAGTCACCTGCCTACGCCATCGGTGTTCCTCCTTATATCTACGGATTTCACTCCTACACAAGGAATTCCAGTGACCTCTCTCATCTTCAAGCTGAGCAGTTTTAGCAATGTGAATATGGTTGAGCCATACGATTTCACTACTAACTTGCTCTGCCACCTACGCAACTCTTTACGCCCAGTAAATCCGGATAACGCTTGTATCCTACGTAGGACCGCGGCTGCTGGGGCGC
+
GGGGDFGGGGGGGGGGGGGGGGGGGGGGGGGGGGGGGGGFGGGGDGGGGGFGGAEFGFGGGGFFGGFGGGGGGGGFFGGGGGGGGGGGGGGGGGGGGGGG,FFGFGGGGGGGFFDDFEFFGGGGGGGGCCFFGGDGGGGGGGGGG9EFGGGEE9DFFGGGFFGGG9BEFG;EFFFGCFGGGGGGGCA;FGGGGGCF8FCGCFGCFCCFGGFFGG>GC728+++4;AFFFFFFFED7BFFF++:BCDCEEACFFEFFFD1?DFF@248>F3C)<5:<>?<),(.),3,(6((4(4?(#####
@M06045:235:000000000-JCY5N:1:1101:15644:1628 2:N:0:TACAGC
GAGTGGGGACTACTAGGGTATCTAATCCTGTTTGCTACCCACGCTTTCGTGTCTCAGCGTCAGCAATGGTCCAGAAAGCCGTCTACACCGCTGGTGTTCCTCCTGATATCTACGCATTTCACCGCTACACCAGGAATTCCGCTTTCCTCTCCCACGCTCGAGCACTCCAGTTTTCGGCGCACCCTCCCAGTTAAGCCGGGAGATTTCACACCGAACGTAGAGCACCACCTACACACTCTTTACGCCCAGTAATTCCGAACAACGCTCGCTGCCTACGTATTACCGCGGCTGCGGCCTAAAA
+
GGGGGGGGGGGGGGGGGGGGGGGGGGGGGGGGGGGGGGGGGGGGGGGGGGGGGGGGGGGGGGGGGGGGGGGGGGGGGGGGGGGGFFGGGGGGGGGGGGGGGGGFFGGGGGGGGGGGGGGGFGGGGEGGE@F@FGGGGGGGGGGGGGGGGGGGFGGGGEGGCEEEGGGGGGGCFGGGD>CGGGGG::CEFGGGGGGGGEGGGGGGGGFGFCFDD3>D)19;3:@7F;5FBBFFFFFG5:FFGCC)/>DFFF7*9<FFFE09>?036(0.>2:;68<??F>AF)44,4390(-8(((,#####
@M06045:235:000000000-JCY5N:1:1101:19876:1634 2:N:0:TACAGC
GAGTGGGGACTACTGGGGTATCTAATCCTGTTTGCTCCCCACGCTTTCGTGCCTCAGTGTCAGTTACAGTCCAGAAAGCCGCCTTCGCTACTGGTGTTCCTCCTAATATATACGCATTTCACCGCTACACTAGGAATTCCACTTTCCTCTCCTGCACTCAAGTTTCCCAGTTTCAAGAGCTTACTACGGTTAAGCCGTAGCCTTTCACTCCTGACTTAAGAAACCAACTACGCACCCTTTACGCCCAGTAAATCCGGATAACGCTAGCCCTCTACGGATTACCGCGGCTGCTGACCCCCCC
+
FDGDCFDECGGF<E9FEEGGFCF@FCECEFEC9FCFGGFGGEE76CF9FF,:FGE8FF9FF<FEDDFD<FFD9<<CF<CF7+>=C@D:C:C<FFFDEFGGEGF,FACEF,,C,<?FGGGCFC5?:@:CFCDA@FEEFGFF9E9B9D=FA;,8B3DDCD@?8,7;;FGGG?8,@EFEFF@?8@=FEFG66@>B9,,,@EDEGG797<EC,;7CCDACF78C7CDFGFFEF2E)//?)):;4@F85>C3)8@+11<;6)5(677;(-,76.4(,,).,((4:))440(2(,3().)((#####
@M06045:235:000000000-JCY5N:1:1101:19219:1659 2:N:0:TACAGC
GAGTGGGGACTACCAGGGTATCTAATCCTGTTTGCTCCCCACGCTTTCGAGCCTCAGCGTCAGTTACAGTCCAGAGAAGCGCCTTCGCCACTGGTGTTCTTCCTAATCTCTACGCATTTCACCGCTACACTAGGAATTCCCTTCTCCTCTCCTGCACTCTAGACTTCCAGTTTGAAATGCAGCACTCAGGTTAAGCCCGAGTATTTCACATCTCACTTAAAAATCCGCCTACGCTCCCTTTACGCCCAGTAAATCCGGACAACGCTCGCCACCTACGTATTACCGCCGCTGCTGGCGGTCC
+
EGCGGGGGGGGGGFGGGGGFGFGFGGGGGGGGGFFGGGGGGGGGCGEGGFFGGGGGFGGGGGGGDGGCFGGFCEGGGGGF@CFGDGDGGECCFFGG,B@FEGGFCFFGFGGGGGGDFEFFDFEGGEGGGGGG?FDEGEGEFGFEFGGGGFFGG8FCGFDAB,EDCEAF9AFGFFFDFGGGFF6DFCFC6DF9;<BFFGGD>GGGGCE7BCC4CFF7::C8CGFFGAB462/??B6?>FFFG7@>CDDF4);7@EF4)8(6(4((-2<);631((.884<>B)5<:>(,12363)(2#####
@M06045:235:000000000-JCY5N:1:1101:19008:1660 2:N:0:TACAGC
GAGTGGGGACTACTCGGGTTTCTAATCCTGTTCGCTCCCCATGCTTTCGCTTCTCAGTGTCAGTAATGGCCCAGAGACCTGCCTTCGCCATCGGTGTTCCTCCTGATATCTGCGCATTCCACCGCTACACCAGGAATTCCAGTCTCCCCTACCACACTCTAGTCTGCCCGTACCCACTGCAAGTCCGAGGTTGAGCCTCGGATTTTCACAGCAGACGCGACAAACCACCTACAAGCCCTTTACGCCCAATAATTCCGGACAACGCTCGCACCCTACGTACTACCGCCGCTGCTGGCGATCT
+
GGGGGGGGGGGGGGGGGGGGGGGGGGGGGGGGGGGGGGGGGGGGGGGGGGGGGGGGGGGGGGGGGGGGGGGFFGGGGGGGGGGGGGGGGEEFG>FGGDGGGGGGGFGGFFGGGGGGGGGFGGGDGGGGGGGGGGGGGGGGGFFGGGGFGGGGGGGFGGGF;@EGGGGCF=>CGGGGGGGGGGGGFFGEEEEFGGDDF:6:EEGDGCCGGFCGGGFGFGGGGG34>8AFFFFAFFFG)=;FCC7BDGDBFFF*=AFBF::>>B((-,85>6;>:33<<8>(4)41-9(294(2)),-#####
@M06045:235:000000000-JCY5N:1:1101:18255:1830 2:N:0:TACAGC
GAGTGGGGACTACCGGGGTTTCTAATCCTGTTTGCTCCCCACGCTTTCGTGCCTCAGTGTCAGTTACAGTCCAGAAAGCCGCCTTCGCTACTGGTGTTCCTCCTAATATCTACGCATTTCACCGCTACACTAGGAATTCCACTTTCCTCTCCTGCACTCAAGTTTCCCAGTTTCAAGAGCTTACTACGGTTAAGCCGTAGCCTTTCACTCCTGACTTAAGAAACCACCTACGCACCCTTTACGCCCAGTAAATCCGGATAACGCTAGCCCCCTACGTATTACCGCGGCTGCTGGCCTCCGA
+
GGGGGGGGGGGGGGGGGGCGGGGGGGGGGGGGGGGGGGGDGGGGGGGGGFGGGGGGGGFGGCGGGGGGGGGGGGGGGGGGGGGGGGFGGDGGGGFGGEGG<FGGGGGGGFGGGGGGGGGGGGGGGGCGCGGGGFGG8DDDDAFFEFGGEFGFGFGGGFFGGGGG9AFGGGGFGGCCG9DFGGGGGGGGGCBEFCFFGGGGGGGGGGFGFGGGGGFFFGFFGGGD*68?F=EBBDFGAFFFGFC>DCCF6:+:1?A;EB:1AF2(413?F0:>>?F::2<?<B>?F9;019?F?2(.#####
@M06045:235:000000000-JCY5N:1:1101:19056:1886 2:N:0:TACAGC
GAGTGGGGACTACCGGGGTATCTAATCCTGTTCGCTCCCCACGCTTTCGCTCCTCAGCGTCAGTTACTGCCCAGAGACCCGCCTTCGCCACCGGTGTTCCTCCTGATATCTGCGCATTCCACCGCTACACCAGGAATTCCAGTCTCCCCTACAGTACTCCAGTCTGCCCGTATCGCCCGCACGCCCACAGTTGAGCTGTGAGTTTTCACGGACAACGCGACAAACCACCTACGAGCTCTTTACGCCCAGGAATTCCGGACAACGCTCGCACCCTACGTATTACCGCGGCTGCGGGCAGCCA
+
GFGGGGGGGGGGGGGGGGGGGGGGGGGGGGGGGGGEGGGGGGGGGGGGGGGGGGGGGGGGGGGGGGGGGGGGGGGGGGGGGGGGGGGGGGGGGGGCGGGGCFFGGGGGGGGGGGGGG@DGGGGGGGGGGGGGDGGGGGGGGGGGFFGGGFGGGD3:CFGFGFDFGGGGFGGGGCBCEEEGGGCGC55;EFGGFGGGGG7<FFFGGGGGGG57));<DGDDGGCFG@>@B??FBEBD79*97:>7CCDD4)9)04?:?DBB9?(2;4735,3368:?6.)-().)-(,((47((,30#####
@M06045:235:000000000-JCY5N:1:1101:11252:1972 2:N:0:TACAGC
GAGTGGGGACTACCGGGGTTTCTAATCCTGTTCGCTCCCCACACTTTCGCTCCTCAGCGTCAGGTAATGCCCAGAGAACCGCCTTCGCCACCGGTGTTCCTCCTGATATCTGCGCATTTCACCGCTACACCAGGAATTCCGTTCTCCCCTGCATACCTCTAGTCTGCCCGTATCGGAAGCAAGCCATGAGTTAAGCCCATGGTTTTCACTCCCGACGCGACAAACCGCCTACGCGCCCTTTACGCCCAATAATTCCGGACAACGCTCGCCCCCTACTGATCACCGCGGCTGATGGCACGAA
+
EGGGGGGGGGFFEGGGGGEFGGGGGGGGGGGGGGGGGGGGGGDGGFGGGGGGGFGGGGGGGGGGGGGGGG<EFGGGGGGFGGGEGGGGGGGGGGDFGGGGFGGGGGFFCGGGGGGGGG<FFGFGGGGDFGGGGGGGGGGGGDGGGEGFGGGGGFGG?AFGG;EGFGGGGGGGFCEGGGGC@FFFGGCF?BC9CCFGF8@CFGFGGGGGF7:<DGEDDDCGGDDDF35>DB(.8)85BE)5*2?>D19>@:077<8AF>?>(10(4-75@(,14((3),).).82(36(30(()-)(#####
@M06045:235:000000000-JCY5N:1:1101:22770:2006 2:N:0:TACAGC
GAGTGGGGACTACTAGGGTTTCTAATCCCGTTCGCTCCCCACGCCTTCGCGCCTCAGCGTCAGGGTCGGCCCAGCCGGCCGCCTTCGCCACGGGTGTTCCCCCTGATCTCTACGCATTTCACCACTACACCAGGGCTTCCACCGGCCCCTACCGCCCTCAAGCCACGCCGTCCCCGACGACCCTCCCCGGTTGAGCCGGGGGCTTTCACGCCGGGCGCGCGTGGCCGCCTGCCCGCGCTTTCCGCCCCGCACCTCCGGACAACGCCCGGCCCCTACGCATTACCGCGGCCGCTGCCATATA
+
FGGGGGGGGGGGGFGGGGGGGGGGAFGGFGGFGGGGGGGGGG:CGGGGGG>CFGGGGGGGEFGGGGGEBFGGGGGGGGGGGGGGGGGGGGGEGDFGGGGGGGGGF@FFCFAFCDG>FECFAAFGGFFGF?FFCFE+>FGFGGGGDGEEGGCFFCCGGDF,8,?CGF1=EE:C=EFGEG8CEEGFGGGG*:/?EC6<;CCEEEC5CCC:E<FFC<>G:3)>DD<DDF5<B?<))))1.0)<7*:57C))0)/))(8:5)(((.8(((7<)(-42(48?(,(-)-641(-,((4,3(,#####
@M06045:235:000000000-JCY5N:1:1101:22441:2009 2:N:0:TACAGC
GAGTGGGGACTACACGGGTATCTACTCCTGTTTGCTCCCCACGCTTTCGTGCCTCAGTGTCATTTACAGTCCAGAGAGCCGCCTTCGCAACTGGTGTTCCTCCTAATATCCACGCATTTCACCGCTACACTAGGAATTCCACCCTCCTCTCCTGCACTCAAGCTTCCCAGGTTCAAAGGCTTACTACGGTTGATCAGTAGCCTTTCACCTCTGACTTAAGAAACCACCTACGCACCCTTTACGCCCAGTAATTCCGAATAACGCCAGCCCCCTACGTATTACCGCCGCGTCTGGCCGGAGA
+
,9B;E@,:,6C<FE,,:+6+66;;,<C8CCC<<EFAFEGGC:6+FG8C@@CF,C,,69CE,<,C,,,<<CC,E@,,CFD,@++,6:,?FFC=FECFE7E5@,A85,,,C<,AA44++@?<B,,+44:=<,5:A=,4A,C;,C=CBF33@>BF9,6@F8=?8,,6EGGFG?369EA3<BCC8:3<CADC8FGD?,@,45<,9EFFCF,:C**;77B+=@G:+=*26AA>F:3))/?5>:FF+;*)27C5;FD@+)+..),3>)-4,()0)-249:?,(5)5<29(((-(--2:B02(#####
@M06045:235:000000000-JCY5N:1:1101:15970:2040 2:N:0:TACAGC
GAGTGGGGACTACTAGGGTTTCTAATCCTGTTTGCTCCCCACGCTTTCGTGCCTCAGTGTCAGTGCTGGTCCAGGGTGTCGCCTTCGCCACAGATGTTCCTCCCGATATCTACGCATTTCACTGCTACACCGGGAATTCCACACCCCTCTACCGCACTCTAGTAAGCCAGTTTCCAATGCAGTTCCCAGGTTGAGCCCAGGGCTTTCACATCAGACTTAACAAACCACCTACGCACGCTTTACGCCCAGTAATTCCGAGTAACGCTTGCACCCTTCGTATTACCTCGGCTGGTGGCTCCTG
+
GGGGGGGGGDFGGGGGGGFGGGGFGGGGGGGGGGGGGGGGGGGGGEGGGGGGGFGGGGGGGGGFGGGGGGGDGGGGGGGGGGGGGGGGGEFFG,CEGGGG<EEEGCCEGGGDAFGD7BFFGGGGGGGFFGGGGDEDGGGGGGGGEGCFDFGGGGGGCEFFEDFGFGGFGGGGA;FFAEFFGGGDF9B>D5B9DFCEFFCFFGGG5<7=,7CDC4ACAFFCFGG4C>)8DB=FFFFGEFE5*;DFG<D>FFFF*:9:<5>6(:<:0:D53)32(328:3.:()-6).,0::(((.-(#####
@M06045:235:000000000-JCY5N:1:1101:23036:2088 2:N:0:TACAGC
GAGTGGGGACTACTAGGGTATCTAATCCCGTTTGCTCCCCTGGCTTTCGCGCCTCAGCGTCAGTGTCGGTCCAGAATGCCGCCTTCGCCACCGGTGTTCCTCCAGATATCTACGCATTTCACCGCTACACCTGGAATTCCACATTCCTCTCCCGAACTCAAGCCCACCAGTATCGGACGCAGTTCCCCGGTTGAGCCGAGGGATTTCACGTCCGACTTAGCAGGCCGCCTACGCGCCCTTTACGCCCAGTAATTCCGAACAACGCTTGCCCCCTCTGTATTACCGCGGCTGCTGGCATTTT
+
FEGGG@AEGGGGGCEGFGGGGGGGGGFEEGFCFFGFG<FGG8<EFECFFGGGGGGFCGGGGECGG@FCEFGCEFECGGGGEEGGGGFGGGGGG7FC?FGGD<E@FFGGCFA<F@FEFEFGAFGDG:FFEFG@FFDGGGGGGGDGFFGGGABGGGG+CFG,DCFGGGGCFCE9EGCD@CEC*1;>CG98C::*8C?FCECC=?=*:<17@<DFDGFG:DFC77>FCE:DFFB@@DDDD@DFC7C>D))859*779*4)5464:1741)0;(4699:(464).469?9(4>6,,))(,#####
@M06045:235:000000000-JCY5N:1:1101:13745:2108 2:N:0:TACAGC
GAGTGGGGACTACTCGGGTATCTAATCCTGTTTGCTCCCCACGCTTTCGTGCCTCAGTGTCAGTTACAGTCCAGAAAGCCGCCTTCGCTACTGGTGTTCCTCCTAATATCTACGCATTTCACCGCTACACTAGGAATTCCACTTTCCTCTCCTGCACTCAAGTTTCCCAGTTTCAAGAGCTTACTACAGTTGAGCCGTAGCCTTTCACTCCTGACTTAAGAAACCACCTACGCACCCTTTACGCCCAGTAACTCCGGATAACGCTAGCCCCTTACGTATAACCGCGCTTGCTGGCCCTGCA
+
EEGGGGGGDEGGGGGGGGGGGGGGGGGGGGGGGGGCGGGGCFFFCGGG>FFGGCGFGDFFFGGFGGGGGGGFGFGGFFGGEGGEGGG7B:FGGGGGGGGFBECEFFFGGF,EFBC7FG9FFFG77+@F=FECFGFGGG9ED9EGCGGGG9@EFFDFGGGGG,@DCF,@D8EGCFGGF9DFGGFFGGGDFF,,><D<6AEEGFGGGGD>AD7FF89FFG@@F>FGGFF>*)<5>>AC5?F)8B7?CGDF6+;++7)::36<@<1031);5<?145>0,).).6.32(((-,(.4,1(#####
@M06045:235:000000000-JCY5N:1:1101:22637:2121 2:N:0:TACAGC
GAGTGGGGACTACAAGGGTTTCTAATCCTGTTTGCTCCCCACGCTTTCGTGCCTCAGTGTCAGTTACAGTCCAGAAAGCCGCCTTCGCTACTGGTGTTCCTCCTAATATCTACGAATTTCACCTCTACACTCGGAATTCCACTCGCCTCTCCAAGATTCTAGCAAAGCAGTTTCAAGGGCAGTTCCGGGGTTGAGCCCCGGGATTTCACCCCTTACTTGCTTCGCCGCCTACGTGCGCTTTACGCCCAGTAATTCCGAAAAACGCTACCTCCCTCCGTATTACCGCGGCTGCTTGCCCACT
+
FCFGGGGGGGGGFDGGGGFFGGGGGGGGGGGGGGGGGGGGGGGGGGGGGGGGGGGFGGGGGGGGGGGGGGGGGGGGGGGGGGGGGDGGGGGGGGGFGGGGFGGGGGGGGGGGFGGGGGGGGGGGCECFFGCFFGGGGGFFGGFGGGDEEGGCCGGGGGG,E3@DDGGGGGGGGC=DEG68DAFGGDC8@E8EC6BCFGGEEEC599BFGGGGF*9;BDGGFC>CC;B>EF?ABFAF3:BBF*>B3CD:FFF4*4@B4<<(((,(,(7)72<4<0:?9?:1>>BB16(3;13?3)41#####
@M06045:235:000000000-JCY5N:1:1101:8943:2161 2:N:0:TACAGC
GAGTGGGGACTACTCGGGTTTCTAATCCTGTTTGCTCCCCACGCTTTCGCGCCTCAGCGTCAGATCCGGACCAGTCAGCCGCCTTCGCCACTGGTGTTCTTGCGAATATCTACGAATTTCACCTCTACACTCGCAGTTCCACCGACCTCTTCCGGTCTCAAGCCATGCAGTATCGAAGGCAATTCTGTGGTTGAGCCACAGGCTTTCACCCCCGACTTACAAAGCCGCCTACGCGCCCTTTCCGCCCAGTGATTCCGAACAAACATAGCCCCCTTCGTACTCCCGCCGCCTGTGGCGTTCA
+
GGFGGGGGGGGEFGCFGGGGDGGGGGGGFGGGGFGFFEEEGGGGGGGFEFCGGD@DDGGEEGDGGGGGGGGGDEEGGFGGGGGGGGGGE7@<FFGGGEGFGFGGDFC?FF,CFGGFGGGCFGGGFFFGFGFFGCGGFFFGFA,6@EC@8@BCAGGGCECGFFGGFGGGDGGGGGDC68:DFGGGGGF>FFG>EFGGGD,4:57:6,,:C8>CCDBC=7CD+365<FFBB??F:78CEF:?D**.9D3756*/*6=2)8040((((-*192:63(4:(21(4)(.(,(-1,((.)(,#####
@M06045:235:000000000-JCY5N:1:1101:16624:2208 2:N:0:TACAGC
GAGTGGGGACTACTAGGGTTTCTAATCCTGTTCGCTCCCCACACTTTCGCTCCTCAGCGTCAGGTCATGCCCAGAGAACCGCCTTCGCCACCGGTGTTCCTCCTGATATCTGCGCATTTCACCGCTACACCAGGAATTCCGTTCTCCCCTGCATACCTCCAGTCTGCCCGTATCGAAAGCAAGCCCCGAGTTAAGCCCGAGGTTTTCACTCCCGACGCCACCAACCGCCTACGAGCCCTTTACGCCCAATAATTCCGGACAACGCCCGCACCCTACGTATTACCGCGGCCTCTGGCCACCG
+
FGGGGGGGGGGGGGGGGGFGGGGGGGFGGGGGGGGGGGGGCGGGGGGGGGGGGGGGGGGGGGGFFFGGGGGGGGGGGGGGGGGGGGGGGDGGGGGGGGGGGGGGFFGGFEFGGGDGGGGGGGGGGEGEGGCCFEGGGGGGGEGG?FGF>FFEFCGGG9DFGFE?CGGGGGGGGGG>6@EGC8FGFGGC**4=B9EFGGDE5CEGFGG=F:C87C))0>):5*9CGFE>D<25.7.537)8C**.9DCBF449=A626)(4(4?9((8)7(-41(,.(.)).)).-49>;022(80)#####
@M06045:235:000000000-JCY5N:1:1101:12495:2226 2:N:0:TACAGC
GAGTGGGGACTACTAGGGTTTCTAATCCTGTTTGCTCCCCACGCTTTCGTGCATGAGCGTCAGTGCAGGCCCAGGGGATTGCCTTCGCCATCGGTGTTCCTCCGCATATCTACGCATTTCACTGCTACACGCGGAATTCCATCCCCCTCTGCCGCACTCCAGCCATGCAGTCACAAATGCAGTTCCCAGGTTAAGCCCGGGGATTTCACATCTGGCTTGCAAAGCCGCCTGCGCACGCTTTACGCCCAGTACTTCCGATTAACGCTTGCACCCTACGTCTTACCGCGGCTGCTGCCACAGC
+
GGGGGGGGGGGGGGGGGGGGGGGGGGGGGGGGGGGGGGGGGGGGGGFGGGFEGGGGGGGGGGCEFDGGGGGGGGGGGGGGDGGGGGGGGGGGGGGGGGGGBE?BFEGG,EAFFGGEGGGGGGGFFA?FFG7CGGGEGGGGF9EFFGEGGG7BE8E6CEEBFFCF>ECGFCGF,DFG,>>,D<DGGFF,DC:C,<4A?CGCEG*AFGGGD:32C7+*0;7C8:+8>;5>D(05>D3D).08<:C:DGGE:6:*9>FA>5:?02-,(,)05<?78,,:<2(462):270(,((4)))(#####
@M06045:235:000000000-JCY5N:1:1101:24034:2292 2:N:0:TACAGC
GAGTGGGGACTACTAGGGTATCTAATCCGGTTCGCTCCCCACGCTCTCGCGCATCAGCGTCGGCCCTCGGCCCAGGAGACCGTCTTCACCACCGGTGTTCCGCCGGATCTCTACGCCTTTCACCACTACACCCGGCATTCCGTCTCCCTCGACCGCGCCCCAGCCGGGCCGTCCCGAGCCCATCACGGGGTTGAGCCCCGCACTTACAGGCCCGACTGCCCCGGCCGCCTACGCGCCCTTTACGCCCCTCTACTCCGGACAACGCTCCCACCCCCCGTAATCACGCGGCTGCTGGCTCTAA
+
<C9EFGG7@FGFGF9EGEFFGGAFGGGG@CFGEEGEG@FG<@CEEFCFGGEE7B@EFGEFEGDGGEFG@CF:FFGGGGFGGCFFGCFEF<FFGG+C7FGGGGGD:@7FFFA<,,=:+=+CDFG9,@DFC<F,CC@>*@,EF,>DGFGFDGGGGGGGBCCEC*;85*1BC51:E>EGCEEGFC8C?FGGG*/2*0+<0/?CE*::CCF73793C3)5@G**9C37/<55708?)>357>)?67:)5)1)))2**)0,08(((.1(3(.)0(.8:19>9:(((-),,(,,4(,(,5((#####
@M06045:235:000000000-JCY5N:1:1101:11890:2297 2:N:0:TACAGC
GAGTGGGGACTACTAGGGTTTCTAATCCTGTTTGCTCCCCACGCTTTCGCGCCTCAGCGTCAGATCCGGACCAGTAAGCCGCCTTCGCCACTGGTGTTCTTGCGAATATCTACGAATTTCACCTCTACACTCGCAGTTCCACTTACCTCTTCCGGTCTCAAGCCATGCAGTATCGAAGGCAATTCTGTGGTTGAGCCACAGGCTTTCACCCCCGACTTACAAAGCCGCCTACGCGCCCTTTACGCCCAGTGATTCCGAACAACGCTAGCCCCCTTCGTATTACCGCGGCTGCTGGCATAAT
+
GGGGGGGGGGGGGGGGGGFGGGGGGGGFGGGGGGGGGGGGGGGGGGGGGGGGGEGGGFGFDGGFFDFGGGGGGGGGGFGFGGGGGGFGFGGGGGGGGGGGGGGGDDGFGGGGGGG8EDFGGGGAFGGGGGFGGGGGGGGGGGGGGGGGGGGGGGEGGGGGGFGGGGGFFFFGFG8FFGGFGEFFAFGGGEGGDGDGGGGFFGGCFGGGGGFGD5BGDGGG7>FFGF:>A@FFFFFG3>>FDFGBDGGF>6C??2*6FE?6>?FB0(85;(389>7?:1?B:>>)(-(36>><42((#####
@M06045:235:000000000-JCY5N:1:1101:8464:2303 2:N:0:TACAGC
GAGTGGGGACTACCCGGGTTTCTAATCCTGTTTGCTCCCCACGCTTTCGTGCCTCAGCGTCAATGATCGTGTAGTAAGCTGCCTACGCAATTGGTGTTCTATGTCATATCTAAGCATTTCACCGCCACATGACATATTCCGCTTACCTCCACGATATTCAAGATTTATAGTATCCACGTCAGTTTCCGAGTTAAGCTTGTAGACTTCACCACGGACTTACCAACCCGCCTACGCATCCGTTAAACCCAGCGAATCCGGATAACGCTTGCACCCTACGTATTACCTCGGCTGCTGCCGCTTC
+
GGGGCC8F7FFGCCFC@F@:B<@D9F@F<@FCFGGF6,9B6@@C@7DF,CCFGGGGFG+BC@,<<@,CC<FEC,CEFFGF,9FFC<C@F@7C,4E==:55BDAFFEGA,<E<D<EFFCCFC<DEG+@?,,,,A,5:9FFDGG@EEFF;,>@DE>88+@ECF;,E3,,3=DDFGFFE8>+;?EC,,;;>68D*@,@9,,5,,@A7@,@;2**9?4?DE7:>*4**286?4((28))*)/28*:37>53);))0)-8))0((,-540:)).587,24:2.)-(6.)))-(-((-.3),#####
@M06045:235:000000000-JCY5N:1:1101:10345:2333 2:N:0:TACAGC
GAGTGGGGACTACTAGGGTATCTAATCCTGTTCGCTCCCCACGCTTTCGCTCCTCAGCGCCAGTATCGGCCCAGAGACCCGCCTTCGCCACCGGTGTTCCTCCTGATATCTGCGCATTTCACCGCTACACCAGGAATTCCAGTCTCCCCTGCCGAACTCTAGTCTGCCCGTATCGAATGCAGGTCCAGGGTTGAGCCCTGGATTTTCACATCCGACGCGACAGACCGCCTACGAGCTCTTTACGCCCAATAATTCCGGACAACGCTTGCACCCTACGTATTACCGCGGCTGGTGGCTGGTT
+
GGGGGGGGGGGGGGGGGGGGGGGGGGGGGGGGFGGGGGGGGGGGGGGGGGEGGGGGGGGGGGGGGFGGGGGGGGGGGGGGGGGGGGGGGGGGGGGGGGGG9EGGGGGGFACFGGGGGGGGGGGGGGGGGGGGGGGGGGDGGGGGGGGGGGGGGGGDGGDGGGGF9,DECGGCFC>DFCFGGGGFFGGGGGFFEGFFGG6,;:CFGFC:@+@FFGDC>DDDG5C4CFFFF<BF::>D>FFFG=D@DD<5FF49*5=4F5?BF?619:>FF38?BB8(42467494,3(4999(,(((#####
@M06045:235:000000000-JCY5N:1:1101:12681:2362 2:N:0:TACAGC
GAGTGGGGACTACAGGGGTTTCTAATCCTGTTCGCTCCCCACGCTTTCGTGCCTCAGCGTCAATCAAGACCCAGTTAGCTGCCTTCGCAATCGGTATTCCACGACATATCTATGCATTTCACCGCTACATGTCGCATTCCACTAACCTCTATCTGATTCAAGTTACACAGTTTCAAAGGCCATCTCACAGTTGAGCTGTGACCTTTCACCTCTGACTTACATAACCGCCTACGCACCCTTTAAACCCAGTGATTCCGGATAACGCCAGCCCCCTACGTATTCCCGCCGCCGCTGGCACCTG
+
GGGGGFGGGGGGGGGGGG@FGCFDEGGGGGGGGGGCFDGGGGGGGGGGEF@CCEGGGGGGGGGGGGGGFGGGGGGGAFGGGGGFCGGGDGCGGGGGGGGGGGGCFGEG,AFEFFGFGGGGGGGGGGGGGDAFFGGGGGGGFGG8EGGGGGDFGGGCFGGGCFDDFG=E9EEGGGGGGGDGGCGG@;EEFGGGGE?GGFG67@EFGGG7FGFCFFFFFGGFDC9DGA4B>D=F5?>D;A>5C:F=*>DAAF*+;<F6ABD00))/(-7.<:<6((-(-8,4?)-532(,7(-4,371#####
@M06045:235:000000000-JCY5N:1:1101:11969:2381 2:N:0:TACAGC
GAGTGGGGACTACTAGGGTTTCTAATCCTGTTTGCTCCCCACGCTTTCGCACCTCAGCGTCAGTACCGGGCCAGTGAGCCGCCTTCGCCACTGGTGTTCTTCCGAATATCTACGAATTTCACCTCTACACTCGGAGTTCCACTCACCTCTCCCGGACTCGAAGATTGCCAGTATCAAAGGCAGTTCCGAGGTTGAGCCTCGGGATTTCACCCCTGACTTAACAATCCGCCTACGTGCGCTTTACGCCCAGTGATTCCGAACAACGCTAGCCCCCTTCGTATTACCGCGGCTGCTTGCCCCT
+
GGGGGGGGGGGGGGGGGGGGGGGGGGGGGGGGGGGGGGGGGGGGGGGGGGGGGGGGGGGGGDGGGGGGEGGGGGGGGGGGGGGGGGGGGGGGGDGGGGGGGGGGGDDCFGGGGDF8EGGGGGGFGEFGGGFGGGEGGE=EFCFGGGGGG?BFGGE6+3>F8D>8FGGGGGGFGFGG79A@>CCGGCFEGGG*>D,4?CFCCEGGG,CD,4:C57FFF=:>CGGG6453AD;BAAA4;55.7DC=33D5>@7??47:FF03>6:?>>3>B?2<:0(:B(((,(6>4:;>BFF96)))#####
@M06045:235:000000000-JCY5N:1:1101:21726:2410 2:N:0:TACAGC
GAGTGGGGACTACTAGGGTTTCTAATCCTGTTTGCTACCCACGCTTTCGCTCCTCAGCGTCAGTTCCGGCCCAGAGCGCCGCCTTCGCCGCTGGTGTTCCTCCTGATATCTGCGCATTTCACCGCTACACCAGGAATTCCACGCTCCCCTACCGGACTCGAGTCACACCAGTATCAGGTGGCGTCTCCAGGTTGAGCCTGGAGGTTTCACACCCGACTTAGCGAACCGCCTACGAGCTCTTTACGCCCAATAAATCCGGACAACGTTTGCCCCCTACGCTTTACCGCGGCTGCTGGTTAGA
+
GGGGGGGGGGGGGGGGGGGGGGGGGGGGGGGGGGGGGGGGGGGGGGGGGGGGGGGGGGGGGGGFGGGGGGGGGGGGGGGGGGGGGGGGGGGGGDGGGGGGGGGGGGGGGFGDFGGGGGGGGGEGGGGGGGGGFG+FFGCFFGEGGGGGGGGGGGEGGGGFGGGGGGFGCCFGGG9;:8F<FG=:B*=9FGGGGGFFGFGFGG6CCFCFGGGGGD:3553:+>DCDFFFFF?35:DGF>FFC:CF*9/5))9FF<@<?@>(,923(()7<2246(42<?(((34<762(2991?:?(#####
@M06045:235:000000000-JCY5N:1:1101:17072:2486 2:N:0:TACAGC
GAGTGGGGACTACTAGGGTATCTAATCCTGTTTGCTCCCCACGCTTTCGTGCCTCAGTGTCAGTTACAGTCCAGAAAGCCGCCTTCGCTACTGGTGTTCCTCCTAATATCTACGCATTTCACCGCTACACTAGGAATTCCACTTTCCTCTCCTGCACTCAAGTTTCCCAGTTTCAAGAGCTTACTACGGTTAAGCCGTAGCCTTTCACTCCTGACTTAAGAAACCACCTACGCACCCTTTACGCCCAGTAAATCCGGATAACGCTAGCCCCCTACGTATTACCGCGGCTGCTGGCCTGAAA
+
GGGGGGGGEGGGGGGGGGGGFGGGFFGGDGGGGGDDFFGGCGGGGGGGEG@EGFFGGGCAGFFFGCGGGGGFEE<DEFG@FGGGGFGEGGGGGDEFGGGGFFGGGGGGGGGGFFCGGGGGGGGGEEEECFDFFFGGGGFGDGGFGGGGGGG8DF?FCGGGGEGGFFGGGFGGGFGGG3,@EFGGGGGGDGGGGGGGDECEFGGC7EFGGGGGGGFFFG7CGF>FCAFFFEEFFB>CBFF8CG4AC75AFFF=6C4:AD@?E@,4875;F:(790:BF?<())4863;039?7?B6.#####
@M06045:235:000000000-JCY5N:1:1101:8754:2556 2:N:0:TACAGC
GAGTGGGGACTACCCGGGTATCTAATCCTGTTTGCTCCCCACGCTTTCGCGCCTCAGCGTCAGAACCGGACCAGTAAGCCGCCTTCGCCACTGGTGTTCTTGCGAATATCTACGAATTTCACCTCTACACTCGCAGTTCCACTTACCTCTTCCGGTCTCAAGCCATACAGTATCGAAGGCAATTCTGTGGTTGAGCCACAGGCTTTCACCCCCGACTTATAAAGCCGCCTACGCCCCCTTTACGCCCAGTGATTCCGAACAACGCCAGCCCCCTTCGTACTACCGCGGCTGCTGGCGCACG
+
GGGGGGGGGGGGGGGGGGGGGGGGGGGGGGGGGGGGGGGGGGGGGEGGGGGGGEGGGGGGGGGGGGGGGGGGFGGGGGGGGGGGGGGGGGGGGGGGGGGGFFGGGGGGGGDGGGGFFGGGGGGECGGGGGGGFGGGGGGGGGGGGGGGGGCEGGGGGGGGGEGGDFDGGFCGGFGG6CGGEGG?EGGC9FGGGGGGC8C858E6EGFGGGD<DDBD;CCFFFF7FFBFFF0755)9B5)7>CG57D3)7/*/0-16?)((,863((8)<4,89;BF6::(44)4(4229(,3)5:1#####
@M06045:235:000000000-JCY5N:1:1101:23158:2562 2:N:0:TACAGC
GAGTGGGGACTACAAGGGTATCTAATCCTGTTTGCTCCCCACGCTTTCGTGCCTCAGTGTCAGTTACAGTCCAGAAAGCCGCCTTCGCTACTGGTGTTCCTCCTAATATCTACGCATTTCACCGCTACACTAGGAATTCCACTTTCCTCTCCTGCACTCAAGTTTCCCAGTTTCAAGAGCTTACTACGGTTGAGCCGTAGCCTTTCACTCCTGACTTAAGAAACCACCTACGCACCCTTTACGCCCAGTAAATCCGGATAACGCTAGCCCCCTACGTATTACCGCGGCTGCTGGCCTTACT
+
<EGFFGGGGDFGGFGGGGGFGGGGFGGFDFGGGGGGGGGGGGGGGGFGGGGDGGGGGFFGFEGGDEF<FGGFFFGGGGGGEGGGGGGGCBFCFGG@GGG9FGGGGGGFGGGGGGGEGGEGCFF@@FGG@DFFGGGGGGGGGGGGFGFGE;EFBF?FGGDEF9FFFGDF9EGFGGEFE==@EGDGC;AB>EC+8DGEEE>C:EGGGGFC::FGC+?FFFGFC8**3*9AFBE4?AAGEFFFFGCDGD*)2:@FA5A;FF(848<97(26<<B>F((4().8<A41602(2(().56(#####
@M06045:235:000000000-JCY5N:1:1101:23211:2583 2:N:0:TACAGC
GAGTGGGGACTACTAGGGTATCTAATCCTGTTTGCTCCCCACGCTTTCGCACCTCAGCGTCAATATGTGTCCAGTAAGTCGCCTTCGCCACTGGTGTTCTTCCGAATATCTACGAATTTCACCTCTACACTCGGAATTCCACTTACCTCTCCACAATTCTAGCGATGCAGTCTTAAAGGCAATTCCGGAGTTGAGCCCCGGGCTTTCACCTCTAACTTACAAAGCCGCCTACGTGCGCTTTACGCCCAGTAATTCCGAACAACGCTAGCCCCCTCTGTATTACCGCGGCTGCTGGCCAACT
+
GGGGGGGGGGGGGGGGGGGGGGGGGGGGGGGGGGGGGGGGGGGGGGGGGGGGGGGGGGGGGGGGGGGGGGGGGGGGGGGGGGGGGGGGGGGGGGGGGGGGGGGGGGGGGGGGGGGGGGGGGGGGGGGGGGFGGGGGGGGGGGGGGGGGGGGGGGGGGGGGGGGGCFGGGGGGGGGG8B8DGGGGGGGGDECCCFDFGGGGGDGGGGGGGGFGGGFGFGGGGGGCG6>EF?<FFFAF::B>GGGEGDGFFFGFFAFBF@?96:?BB<FBFFFF((,8?<DFA).66(((4,(42721#####
@M06045:235:000000000-JCY5N:1:1101:19994:2674 2:N:0:TACAGC
GAGTGGGGACTACTAGGGTATCTAATCCCGTTCGCTCCCCACGCCTTCGTGCCTCAGCGTCAGGTGTATCCCAGCTGGCCGCCTTCGCCACAGGTGTTCCTCCCGATCTCTACGCATTTCACCACTACACCGGGAATTCCACCCGCCCCTGATACCCTCAAGCGCGCCCGTCCCCGACGACCCTCCCCGTTTGAGCCGGGGGCTTTCACGCCCGACAGAACGCGCCGCCTGCCCCCGCTCTCCGCCCACTAACTCCGGACAACGCCCGGCACCTCTCTATTACCCCGTCCTCTGGCGGTCG
+
G7EFE8FEGGGFEGDEF8FFFFFGGGGFEFEFGGG>FGGGGGGGGGGG?GCGG9@<FFGGGGGGFFFFGFFCFFGGGFGFEFE@FGGGGGGGC@<<?FGFF,?++++6EFG9F@FCGDEE,CEEG8,4,:ABFEDEFG;,;=@++6+>BC88EC;FF?*>,9D8EEEEG5>ECEG**:***?C**;;8B39F5CCFGE5://:=5+0*</4*))))))*973*/17>>5((0)0)))0>)**2)95D5))0)<)/)))(-((,(,(.))-(-4(482)6)-.6)(-3(4(()).),#####
@M06045:235:000000000-JCY5N:1:1101:19299:2689 2:N:0:TACAGC
GAGTGGGGACTACACGGGTATCTAATCCCGTTTGCTCCCCTAGCTTTCGCTCATCAGCGTCAATGTCGGTCCAGGATGCCGCCTTCGCCACCGGTATTCCTCCAGATATCTACGCATTTCACCGCTACACCTGGAATTCTGCATCCCTCTCCCGAATTCAATCCATCCAGTATCGGATGCAGTTCCCAGGTTGAGCCTGGGGATTACACATCCGACTCATTGGGCCGCCTACTACCTCTTTACGCCCAGTATTCCCGAACAACGCTTGCCACCTCCGTATTACTGCGCCTGCTCGCCTCTC
+
E@FGGGFCCFGGFGGEGCCFGFEGFFF9FEGGG:FFGD8C@8FAF9@DGC:,@FFGCFFGE@CF,F9,@FF@A88FCFFCGG:CFF@7,,?<F7+>FCEB5CEF8A=EFAEEFGGDC::FFGGGGG7C<F@CCD,8FDGFFG;E9D,>FDBDD6CCC8BCD,@CD;B683@@ECC>**48,@F9,@D>,*4:,:C@CFCD::7E6,00,;4CG4)18*0+3+***)).210)*3+7*;*+:0:.*9)089**/)1.0047(4(33:>F5565((,43,(3()6)))((((3(()(,#####
@M06045:235:000000000-JCY5N:1:1101:16345:2717 2:N:0:TACAGC
GAGTGGGGACTACAAGGGTTTCTAATCCTGTTTGCTCCCCACGCTTTCGAGCCTCAGTGTCAGTGCTGGTCCAGGTAGTCGCCTTCGCCACGGATGTTCCCCCCGATTTCTACGCATTGCACTGCTACACCGGGAATTCCACTACCCTCTACCGCACTCTAGCCCGCCAGTATCCAATGCCATTCATGGGTTTAGCCCATGGCTTTCACATCGGACTTAACGAACCGCCTACGCACCCTTGACGCCCATGAATTCCGGGATACCCTTTCACCCTTCGTATTACCTCGGCTTCTGGCCAAAG
+
FC,,C,EFECCFFFFGCFE@FG@FCEFECAFEFGGG9<FCF:FEGGGA:,CFEGGGG9FCEFFGAC9<C,CF@C8<E@E@76BFGG<=:7B+:C,4AAFF,A>F@:++4CEFEGE=4?,,9E,,55EA,F<FGGCGFBFCC9,3,@E,D?,E9B6EG+:5,3,,D:8EGC,5,,3@A,,1,5>;D,,,2>EC*<FGE?F,CE5,=,=BF+B43*.757+1;*/*8=)25(4)0<D3)8>F47>)9)/85)*9*-/::)(((.3)(,00*6)5(,,(,.48().6)4(-(,(..)))#####
@M06045:235:000000000-JCY5N:1:1101:7172:2760 2:N:0:TACAGC
GAGTGGGGACTACCGGGGTTTCTAATCCTGTTTGCTCCCCACGCTTTCGAGCCTCAGCGTCAGTTACAGTCCAGAGAAGCGCCTTCGCCACTGGTGTTCTTCCTAATCTCTACGCATTTCACCGCTACACTAGGAATTCCCTTCTCCTCCCCTGCACTCTAGACTGCCAGTTTGAAATGCAGCACCCAGGTTAAGCCCGATTATTTCACATCACACTTAAAAATCCGCCTACGCTCCCTTTACTCCCAGTAAATCCGGACAACGCTCGCCACCTACGGATTACCTCGGCTGCTTGCCCGGC
+
CE:FGG?@FGGGGGGGGGGGGDGG<FGFEGGGGGGGGGGGGGFGGGGFF<FCF:EDFGGCFDEGGGGG,CE,CFGG<8CC::CEGDGEFFGB=EGFGEFFGGGG<FGFFGGGGGGDFGGFFCEGGGGGGC,A<EFFCFGGGGF8FGGGG,@BDDCGGGG,BCGGF,>FG?GGCEDDCE,@D9DF,,66>8EGF,;DEF:**4:,B@FCGCGG+9A<A>7CCFGGGA:F311ADFDD3A419>7**01.69F**54:D>6((2:>>B5BE>BF:?7(((,(-<>4).,(3:;?))),#####
@M06045:235:000000000-JCY5N:1:1101:13596:2768 2:N:0:TACAGC
GAGTGGGGACTACCCGGGTTTCTAATCCTGTTTGCTCCCCACGCTTTCGCACCTCAGCGTCAATATGTGTCCAGTAAGTCGCCTTCGCCACTGGTGTTCTTCCGAATATCTACGAATTTCACCTCTACACTCGGAATTCCACTTACCTCTCCACAATTCTAGCGATGCAGTTTTAAAGGCAATTCCGGCGTTGACCCCCGGGCTTTCACCTCTAACTTGCAAAGCCGCCTACGTGCCCTTTACCCCCAGTAATTCCGAACAACGCTAGCCCCCCCCGCATTACCGCGGCTGCCGGCTGTCG
+
@:CFGGGDGGGGGGGGECFGDFGGGGGGGGGFGGGGGGGCGFGEGGGFCCCFEGGFCFGG:CGGGDFGAEGFADGGGCEFGDFFGGGGGFDDFGGGGCEEFFGG7=FGGGGGG@F8FDGGGGGGGGAFAF,AFC+BFGGG9EDFGGBEBEFCGGGFC9EG,,,@+=CEC,,,@;FGG9AFGGFCCFE5*4>CGG,DDE*:CE7E?CGD7C6*0:++17+:DCF*;55)570;);09)8?4C*0*297)767/9:@>F)(7>F?1905./(4011(,4((,4))6:0162(((((--#####
@M06045:235:000000000-JCY5N:1:1101:15844:2830 2:N:0:TACAGC
GAGTGGGGACTACCGGGGTTTCTAATCCTGTTTGCTCCCCACGCTTTCGAGCCTCAGCGTCAGTTACAGTCCAGTAAGCCGCCTTCGCCACTGGTGTTCCTCCTAATATCTACGCATTTCACCGCTACACTAGGAATTCCACTTACCTCTCCTGCACTCTAGCCTGACAGTTTCCAATGCAGTCCCAGGGTTGAGCCCTGGGCTTTCACATCAGACTTGCCAAGCCGCCTACGCTCCCTTTACACCCAGTAAATCCGGATAACGCTTGCCCCCTACGTATTACCGCGGAGGCTTGCGATTT
+
9EGGGGGGGGGGCFGGGGC@EGFGGGGGGGGGGGGGGGGGGGGGGGGGGGGGGGGGGFGGGGGFGGGGGGGGGGGGGGGGGGGGFGGGGGGGGGG8FFGGGGGGGGCCFGGGFGGGGG9FFEGGGGGGGGFGGGFGGGGGGGGGGGFGGECDFGGGGFGGGCGGGGGGGGGGD,CFFGGGGEF6:F9B8BDCEFGDEEDFGGG6?A?7FDC7DFFGFGCCFDCCDFBFE0?4AFBDFFFFGFG7*9C3;FD67?7:D@01(.),3:5))84(443(-4))5)6-804((((4((,-#####
@M06045:235:000000000-JCY5N:1:1101:22573:2860 2:N:0:TACAGC
GAGTGGGGACTACCCGGGTATCTAATCCTGTTTGCTCCCCACGCTTTCGTGCCTGAACGTCGGTGCTGGACCAGGAAGCCGCTTTCGCCACTGGTGTTCCTTCCGATATCTACGCATTTCACCGCTACACCGGAAATTCCGCTTCCCTCTTCCGCACCCTAGCTACGCAGTCTCAAATGCAATTCCCAGGTTGAGCCCGGGGCTTTCACATCTGACTTACGCAACCGTCTGCGCACGCTTTCCGCCCAGTAATTCCGATTAACTCTTGCACCCTCTGTATTACCGCGGCTACCGGCAATTT
+
GGGGGGGGGGGGGGGGGGGGGGGGGGGFGGGGGGGGGGGGGGGGGGGGGGGGGGGFGGGGGGGCFGGGGGGGGGDG8FGGGGCCGGGDGGGGGGGGGEFFGFGGGCFCEFFGGGGGGGGGGGGEDEGDGGGGGE>FFGGGGGGGGGGGFFFGGGGGGGDFFFGFGGGGGEEG?FFG,DEGFGGGGGGGGGEFCGB:FGGGEGGGG6=7@F77:7+;8:@FFDDDCFF@E:BF@)797;.5C**8D79>>?FF=29A?B:::>))))99B228:037><<9>2)44((,-((,((--#####
@M06045:235:000000000-JCY5N:1:1101:18269:2861 2:N:0:TACAGC
GAGTGGGGACTACTGGGGTATCTAATCCTGTTTGCTCCCCACGCTTTCGCACCTCAGCGTCAATCTTCGTCCAGGACAGCGCCTTCGCCACTGGTATTCCTCCCGATATCTACGAATTTCACCTCTACACCGGGAATTCTCTGTCCCCCTCCGAGATTCAAGCGACACAGTTCGGGATGCACTTCCAGGGTTGAGCCCTTGGCTTTCACATCCCGCTTACGCCGCCGCCTACGTGCGCTTTACGCCCAATGATTCCGAGCAACGTTCGCACCCTCCGTCTTACCGCCGCTGCTGGCTCCGA
+
GGGGGGGGGGGGGGGGGGGGGGGFFGGGGGGGGGGGGGGGCGGGGGGGGGGGGFGGGGGGG@GGGFGGGGGGGGGGGFGGFGGGGGGGGCGGGFGCGGGGFGGGG@C:FFGFFGGGGGGGGGGCFEGGGGFFGGG7FGGGGGGGGFGGDGGGGGE>EGGGGGGGGGGGGFDFFEEGGG>F7EGFGGGD?>CFGDCGC=4,=CCFG6CCCCGGGGFGFCDGGDGDGFFEF?BFBF)5)87@CFFECGGF>)6/9:?677(3(4:04:F37:9643(232((4A<>(((-4229>:,(#####
@M06045:235:000000000-JCY5N:1:1101:10447:2897 2:N:0:TACAGC
GAGTGGGGACTACCCGGGTATCTAATCCTGTTCGCTACCCACGCTTTCGCTCCTCAGCGTCAGGTAAGGCCCAGAGAGCCGCCTTCGCCACCGGTGTTCTTCCTGATATCTGCGCATTCCACCGCTACACCAGGAGTTCCGCTCTCCCCTGCCTACCTCTAGTCTGCCCGTATCGGAAGCAGGCCCGGGGTTAAGCCCCGAGTTTTCACTCCCGACGTGACGAACCGCCTACGAGCCCTTTACGCCCAATAATTCAGGACAACGCCCGGCCCCTACCTCTTACCGCGGATGCTGGCCTCTA
+
GGGGGGGGGGGGGGGGGGFGGGGGF9FFE9FGGDGGCGGAEGCCFGGGGGCFGDCFEGGEGGGGGGGGGGGGGGG8,BFGEGGDEG7F7,B=F@FDGGGGGGGGGGCFFGG<C>:FGGGFCF@:>FGG9FD7F=D7=@FC+@=B+DGGGG7@:DGGG99D9,,;;>AEECC*3@>5C5*;8?;8**1:ECGE5?CFGGC5?E>EGGGGG7:CF8>9)9C59<C5CBDDF:15>@BD@F:)**:.99DF37C*9)7.9=((((46((850((490:?())).).:((((,((.).43#####
@M06045:235:000000000-JCY5N:1:1101:14170:2914 2:N:0:TACAGC
GAGTGGGGACTACTAGGGTTTCTAATCCTGTTTGCTCCCCACGCTTTCGCACCTCAGCGTCAGTGTCAGTCCAGGGTGCCGCCTTCGCCACTGATGTTCCTCCCGATATCTACGCATTTCACCGCTACACCGGGAATTCCACACCCCTCTACTGCACTCTAGCCTACCAGTCTCGGATGCAATTCCCAGGTTGAGCCCGGGGCTTTCACATCCGACTTAATAAACCGCCTACGCGCGCTTTACGCCCAGTAAGTCCGATTAACGCTTGCACCCTCCGTATTACCGCGGCTGCTGGCCACTT
+
FGGGGGGGGGGGGGGGGGFGGGGGGGGGGGGGGGGGFGGGGGGGGGGGGGGGGGGGGGGGGDGGGGGGGGGGGGGGGGGGGGGGGGGGGGGGGGGGGGGGGGGGGGGGCCGGGGGGGGGGGGGGGGDGGGGGGGGEGGGGGGCEEGGG>F9DEFGGGCFCFFFFGGGFGCFFAE>CECEFAGGGGGGGFGG?2>FFG5?ECEGGFFGGG>7<5DDGEG7FGGGCCABBEBFF>@FGEF>ECGF5DC37>67**./5>5630<>?9<>)5)3:?:11(,,8(6A91631907())(,#####
@M06045:235:000000000-JCY5N:1:1101:6238:2919 2:N:0:TACAGC
GAGTGGGGACTACCAGGGTATCTAAGCCTGTTTGCTCCCCACCCTTTCGCTCCTCAGCGTCAGTTACGGCCCAGAGATCTGCCTTCGCCATCGGTGTTCCTCCTGATATCTGCGCATTCCACCGCTACACCAGGAATTCCAATCTCCCCTACCGCACTCTAGTCTGCCCGTACCCACTCCAGGCCCGAGGTTGACCCTCGGGTTTTCACAGCATACGTGACAAACCGCCTACTAGCCCGTGACGCCCAACAATTCCGGAGAACGATCTCGCCCTACGTATTAACTCGGCTGGTGGCCCTTC
+
GGFFFCFGGGGGGGGGGGGGFGGGGGGGDFFFGGGGGFGCEEGGGGFFGG7FG@FGGGGGGGGGFGFFGGGDGG?<FCFFFG?DFCFGDF7=CFFGGDF9AEGGDG<FFCEEFGGDGGGFFGFCGEDECGDFGGG884CDCA9FFEFG+,+@DGGCE=F9;,33@;AC:CGGGGFFE6,3,@DEEEEC>CE6,1,>,0;*;E7=/C,=CFGG*+2C)*0*12+*1:BFD?DA*690)007**189)157)1)/.9::)((-()((-))*(,4(-(.3<?24-)6))(((,,(.((,#####
@M06045:235:000000000-JCY5N:1:1101:20187:2976 2:N:0:TACAGC
GAGTGGGGACTACCCGGGTTTCTAATCCTGTTTGCTCCCCACGCTTTCGCACCTCAGCGTCAGTACCGGGCCAGTGAGCCGCCTTCGCCACTGGTGTTCTTGCGAATATCTACGAATTTCACCTCTACACTCGCAGTTCCACTCACCTCTCCCGGACTCAAGATCGCCAGTATCAAAGGCAGTTCTGGAGTTGAGCTCCAGGATTTCACCCCTGACTTAGCAATCCGCCTACGTGCGCTTTACGCCCAGTGATTCCGAGACACGCCAGCCCCCTTCGTATTACCGCGGCTGCTGTCAAACT
+
GGGGGGGGGGGGFGGGGDFEEFGGGGGGGGGGGGGGGGGGGGGGGGGGGGGEGGGGGGGGGGGGGGGGGGGGCGGGFGGGGGGGGGGGGGGGGGFFGGGGGGGGDEE?FGFGGGGFF7FGGGGGGGFGGGDDDGCEGFGDFGGGGGFGGGGGGGGGGGGG?9E9D8>:8CEGGGGGC9:FGGGG9;D29>:C;98>EAFGGGC6FGF7F78DG3ADADF:DGG>4AD>EFDF>F5*8>DBFFGE>CDFF6***-94?)1(,4:1((73<B1(9042((((,6<2<;(960(4),))#####
@M06045:235:000000000-JCY5N:1:1101:9963:2981 2:N:0:TACAGC
GAGTGGGGACTACTAGGGTTTCTAATCCTGTTCGCTCCCCACGCTTTCGCTCCTCAGCGTCAGTATCGGCCCAGAGACCCGCCTTCGCCACCGGTGTTCCTCCTGATATCTGCGCATTTCACCGCCACACCAGGAATTCCAGTCTCCCCTACCGAACTCTAGCCCGCCCGTATCGACCGCAAGCCCGAAGTTGAGCCCCGGGTTTTCACGGTCGAAGCAACAAGCCGCCTACGAGCTCTTTACGCCCAATAAATCCGGCCAACGCCCCCCCCATACGTCCTACCCCGGCCGCTGGCTCGGT
+
GGGGGGGGGGGFGGGGGGGFGFGFGGGGGGGGGGGGGGGGGGGGGDGGGDEGGEGGGGGGGGGFGGGGGGGGGGGGGGFGEGGEGGGGGDFFGCFEEEGGDGGGCFGGGG9FE7FEGGFGDFGGG+CGGGGGGGGGDGFGAFDFGGGGGC@EEE+CC8EFGBFGDE>EEE>E66*>CC8CCCGGGGGC5B8+??<AFGGGGC7CE*0*?>GFD3B55<F6FG<CF>555:17)055)9*97**09>5;@:**0-93.50(,(-(,(0)0(491((((.4(()44(((-((-0(,-(#####
@M06045:235:000000000-JCY5N:1:1101:14977:2987 2:N:0:TACAGC
GAGTGGGGACTACCCGGGTTTCTAATCCTGTTTGCTCCCCACGCTTTCGCACCTCAGCGTCAACAGTCGTCCAGTATGTCGCCTTCGCCACTGGTGTTCTTCCGAATATCTACGAATTTCACCTCTACACTCGGAATTCCACATACCTCTCCGACGTTCAAGCGATGCAGTCTTAAAGGCAATTCCGGAGTTGAGCCCCGGGCTTTCACCTCTAACTTACAAAGCCGCCTACGTGCGCTTTACGCCCTGTGATTCCGAACAACGCTAGCCCCCTTCGTATTACCGCGGCGGCGGCCTTCGC
+
GGGGGGGGGGGGGFGGGGGGGGGGGGGGGGGGGGGGGGGGGGGGGGGGDGGGGDGGGGGFGGGGGGGGGGGGGGGGGFGGDGGGGGGGGGGGGGG8EGGGGGGGGGGFGGGGCFGFGGGGGGGGEFGGGGGGGGGGFGGAEGGGGGG;9>FFEGGGEFGGCFGDCFGCFGGGFFGGF9DFCFFFFF8E*11?;DFFGFEGGGD5CGG7<F6**:8FFGDFFC*;FFDBEF?FBF@G@B3><7FEDDD)79CFF<F>@D?6613(423)08<:61:?0((4326ABB090((4(-(,#####
@M06045:235:000000000-JCY5N:1:1101:23545:2992 2:N:0:TACAGC
GAGTGGGGACTACTCGGGTTTCTAATCCTGTTTGCTCCCCACGCTTTCGCGCCTCAGCGTCAGTCTCGGTCCAGAGCGCCGCCTTCGCCACCGGTGTTCTTCCCAATATCTACGAATTTCACCTCTACACTGGGAATTCCTCGCTCCTCTCCCGAACTCCAGCCCCCCCGTTTCGCGCGCCATTGCCAGGTTGAGCCCGGGGCTTTCACACGCGACAACTAGGGCCGCCTACGCGTCCTTTACGCCCAGTCAACCCGAACAACGCTCGCCCCCTCCTTTTTACCACGCCGCCTGGCAGCTA
+
CECAF<@FCEGEGG<@;CEC;CA,FDGGGGF@<DC<F;FG<@+6@CFGEGGDG@C@<FFGGGDFA,EF?@:@D@AE,>CFEG@F7EECEGEG:+4>BFFFGE?,?=EFAAE9?<C4A+,@FFGF@E,,A8?,A@FF,>,@,86>CGGF8,@>D+@>EGGG,,>@*>*@*>:,46***=?*=C5C+?9?B*+23><63=EGC**2:CF7<**)9C37><5*070/075)7,24)77).)0/*:>)*9)))0*96))-)801((466:B>31<97312()).)(57)5-((((-:80(#####
@M06045:235:000000000-JCY5N:1:1101:9250:2994 2:N:0:TACAGC
GAGTGGGGACTACCAGGGTATCTAATCCTGTTTGCTCCCCACGCTTTCGCGCCTCAGTGTCAGTTACAGACCAGGAAGCCGCCTTCGCCACTGGTGTTCCTCCATATCTCTACGCATTTCACCGCTACACATGGAATTCCACTTCCCTCTTCTGCACTCAAGTCGACCAGTTTCCAATGACCCTCCACGGTTAAGCCGTGGGCTTTCACATCAGACTTAATCAACCACCTGCGCGCTCTTTACGCCCAATAATTCCGGATAACGCCCGCCACCTACGTATTACCCCGGCGGCTGGCACGAC
+
GGGGGGFGGGGGGGGGGGGGGGGGGGGGGGGGGGGFGGGGFEGGGGGGGGGGGGGGGGGGGFGGGGGGGGGGGGGGGGGGGGGGGDEGGGGGGGGGGGGGGGGGGGGGGGGGGGGGGGGGGGGGGGGGGGGGGGGGGGGGGGGGGGGGGGGGGF=:D33DFFFGGEEGGGG9EGGGGGGGGGGFGD8CGGGEGGGDF:;C5EGGGGG:FFF<CFFC98@FFGGFGFEFFF8A)5;C5>FFGFGFG:D3>FG49:FA@36(,430(40)8;>?<2(5(,.65)))(--(,((41(21#####
@M06045:235:000000000-JCY5N:1:1101:17519:3009 2:N:0:TACAGC
GAGTGGGGACTACCAGGGTATCTAATCCTGTTCGCTCCCCACACTTTCGCTCCTCAGCGTCAGGACATGCCCAGAGAACCGCCTTCGCCACCGGTGTTCCTCCTGATATCTGCGCATTTCACCGCTACACCAGGAATTCCGTTCTCCCCTGCATACCTCCAGTCTGCCCGTATCGAAAGCAAGCCACCAGTTAAGCCAGTGGATTTCACTCCCGACGCGACAAACCGCCTACGAGCCCTTTACGTCCAATAATTCCGGACAACGCTCGCACCCTACGTATTACCGCGGCTGCTCGCCCGAC
+
GGGGGGGGGGGGGGGGGGGGGGGGGGGGGGGGGGGGGGGGGGGGGGGGEGGGCFGGGGGGGGGGGGGGGGEFGGGGGGGGGGGGGGGDGGGGGGEGGGGGGGGGGGFFGGGGGGGEGGCFFGGGGGGGGGG@FDFGGGGGGGGGGGGGGGGGGGGGGGGGGGGGFGGGGGGGDD>5<::FGGGGG>FG>GGGC@FGFCGC?CGFFCF7CC>FGD:<;C)<5C547@::5(45)7;CDFFFGGG:**9)=8747)*.)7261(,,,(8)799;:8:<6??>0<<90(((4,4())-,#####
@M06045:235:000000000-JCY5N:1:1101:15203:3026 2:N:0:TACAGC
GAGTGGGGACTACCGGGGTTTCTAATCCTGTTTGCTCCCCACGCTTTCGTGCATGAGCGTCAGTTTCAGCCCAGAGACCTGCCTTCGCCATCGGTATTCCTCCTGATATCTACGCATTTCACTGCTACACCAGGAATTCCAGTCTCCTCTGCCAAACTCAAGCCTTGCAGTCCCAAATGCCATTCCCAGGTTAAGCCCGGGGATTTCACATCTGGCTTACAAAACCGCCTGCGCACGCTTTACGCCCAGTAATTCCGATTAACGCCCCCACCCTACGTATTACCGCGGCTTCTGGCTTGCC
+
GGGGGGGGGGGGGGGGDGFGGGGGGGGGGGGGGGGGGGCGGGGGGGGGGGGGGGGGFGGGGGGFFFGGGGGGGG8EEGGGGG?9FGGGGCEGGGGGGGFGFFGGGGGGGGGGGGGGGGGFAEFCGGFGCFGGGGGGGGGGGGGGGGGGGGGGGGFGGGGGGCFCGF??BEG6DFGGCA7DGGGFGG?9D5@DG7,3DFD8EDGGG677@G:<CDFFA<*88BDFF>)3ADDFB>575;57<7:599D>;FF4*:FF4)3<?AF?0()).214:0?((.)-5)-910,4;1(16)4)#####
@M06045:235:000000000-JCY5N:1:1101:9829:3028 2:N:0:TACAGC
GAGTGGGGACTACCCGGGTATCTAATCCTGTTTGCTCCCCACGCTTTCGTGCATGAGCGTCAATCTTGACCCAGGGGGCTGCCTTCGCCATCGGTGTTCCTCCACATCTCTACGCATTTCACTGCTACACGTGGAATTCTACCCCCCTCTGCCAGATTCTAGCCTTGCAGTCTCCAACGCAATTCCCAGGTTGAGCCCGGGGATTTCACGTCAGACTTACAAAACCGCCTGCGCACGCTTTACGCCCAGTAATTCCGTTCAACTCTTGCACCCTACGTATTACCGCGGCTGCTGCCCCGAA
+
CCFE<D<F>76E@F@@@FF@FGAFFDGGF<F@FGGGGGC@FGDCFCGGGG,,,EE,F9@FCFFGFGGGGC<E,,,,8:CFGG8<?C,,BC+E@C=FEGC<,B8F,4AAEGGGGGEGGEGGFGGEGFFGE8@A,CFDE:=CBFG,DE8EED,EF?C,@;@>E,3DF6@39BAF9,>;<C*:4*:<>D,DF5E?8F,>:8EGE/>7CFE>+/>DG*0CAC7F7:8D5A>EE,(.7B>3:B3)>::5*7))0/**14*6)).(,)6)5)1*0<8:::?B(..-5<>)1(4(43(-4:)1#####
@M06045:235:000000000-JCY5N:1:1101:19996:3032 2:N:0:TACAGC
GAGTGGGGACTACCAGGGTTTCTAATCCTGTTTGCTCCCCACGCTTTCGAGCCTCAGCGTCAGTTACAGTCCAGAGAATCGCCTTCGCCACTGGTGTTCTTCCTAATCTCTACGCATTTCACCGCTACACTAGGAATTCCATTCTCCTCTCCTGCACTCTAGACTTCCAGTTTGAAATGCAGCACCCAAGTTGAGCCCGGGTATTTCACATCCCACTTAAAAGTCCGCCTACGCTCCCTTTACGCCCAGTAAATCGGGACAACGCCCGCCACCTCCGTATTACCGCAGCTGCTGGCATCGT
+
,FFFGGGEEGGGGGGGGGGGGGFGGGGGGF<<EGGDFG@FCE7@FC@FG8EEG,C<ACCF7C:CEGE9CC@FGF<CGFCF,B@:FF<CC7=CEGGC?CDEEFFGF<DEGGGFA77C7@FFGGGDD@C=F=9F@EGFFGDFG,CFC9DFCDFFD,>DFD8DF,DEFFDDFGG9E9A=DFG8@3,@,DE6+,7@,E,,3@C:*@C7,5@2@+BC*9A*3+=F>DC:CFE5)(>FFF)8??A467D)9D55)/+@+7;/.5:(2067>(8)5493:0(((,(44))646(,90(4)).(#####
@M06045:235:000000000-JCY5N:1:1101:23192:3034 2:N:0:TACAGC
GAGTGGGGACTACCGGGGTATCTAATCCTGTTCGCTCCCCACACTTTCGCTCCTCAGCGTCAGGTAATGCCCAGAGAACCGCCTTCGCCACCGGTGTTCCTCCTGATATCTGCGCATTTCACCGCTACACCAGGAATTCCGTTCTCCCCTGCATACCTCTAGTCTGCCCGTATCGGAAGCAGGCCCAGGGTTAAGCCCTGGGTTTTCACTGCCGACGCGACAGACCGCCTACGAGCCCTTTACCCCCAATAATTCCGGACAACGCTCTCACCCTCACTATCACACCTGCTGCTCGCCGGAG
+
@C;@CD@@@EEFE@FFCD@F,CE9C<6CC,;EFFGG8@FEF7:CFE<C:,,,CCFGGGGGEE7@FEE,<F,EFF<F<==9>F>?FFFG=FEGDECFCEFDFGGGGG99FFGGGGGGGGGFG9CBEFCFFG,+A=>D,DFGFDFGEGFCCCBDCFFFEFGGGCE9@FGGGGEC8F8E58*DFCEEEEG8**6CECGGF88,==F5*=9+13+*;52C>D3)C>D**0).)(-?7B3))0)0C>C**9>DEF9B*61<)0(((.,,41:)9-<1:0(.(-).))6.(((.2()..)31#####
@M06045:235:000000000-JCY5N:1:1101:8770:3067 2:N:0:TACAGC
GAGTGGGGACTACTAGGGTTTCTAATCCTGTTCGCTACCCACGCTTTCGCTCCTCAGCGTCAGTTACGGCCCAGAGACCCGCCTTCGCCACCGGTGTTCCTCCTGATATCTGCGCATTCCACCGCTACACCAGGAATTCCAGTCTCCCCTACAGTACTCCAGTCTGCCCGTATCGCCCGCACGCCCACAGTTGATCTGCGAGTTTTCACGGACAACGCGACAAACCCCCTACGAGCTCTTTACCCCCAGTAATTTCGGACAACGCCCGCACCCTACGTATTACCCCGCCTGCTGGCACTCG
+
EEGGGGGGGDF@EGFGGDFFGGGGGGGGGGGGGGGGGGFFGCGGGEGGCDCGDFGGGGGGGGGGGGGDGEEECGGGGGGG>7@FGGFGEDFFGE>FCGFGFGGGDFGGGCF@FCFGEFGGGFGDGGEGGGGGGDCFGGFFGCGFDF,@EF@D6:EFGGGGGFDFE,DFCBEC>CEGCGGD?ECEFECEC=CC?9,9BC,*3C*:+=<>F*9):D:*2:3)9)9*9@>)<048>@35)6*=C>0*01)08F>//5*.80(4,4:(-()).4;>41(.,,,:()-.,,9(-8123)5(#####
@M06045:235:000000000-JCY5N:1:1101:7585:3075 2:N:0:TACAGC
GAGTGGGGACTACTCGGGTATCTAATCCTGTTCGCTCCCCATGCTTTCGCTCCTCAGCGTCAGTTAATGCCCAGAGACCTGCCTTCGCCATCGGTGTTCCTCCTGATATCTGCGCATTTCACCGCTACACCAGGAATTCCAGTCTCCCCTACATCACTCTAGTCTGCCCGTACCCACCGCAGATCCGGAGTTGAGCCCCGGACTTTCACGGCAGACGCGACAAACCGCCTACGAGCTCTTTACGCCCAATAATTCCGGAAAACGCTTGCGCCCTACGTATTACCGCGGCCGCCTGCTAGTC
+
GGGGGGGEGGGGGGGGGGGGGGGGGGGGGGGGGGGDGGGGGGGGGGFGCFGGGGFGGGGEFGGDGGFGFGGGGGGGGGGGGGGGGGGGGGGGGGGGGGGG9FGGGEEGFFGFCGGGGGGGGGGGGGGGGG=+EEGCFFGGGGCFFGGGGGGGGGGGFGGECGFFD=E?FGC8CGGGGC>ECGGFFFF88CCEGG,DEGG::=CGG7ECFGDD)>FFFGDDDDGGF;@;D:?F@@>D5?94CF>>7DG>F)96*6F>7:((4:B>9(.7>(441630,48)(4>4044(-((-((-(#####
@M06045:235:000000000-JCY5N:1:1101:17836:3121 2:N:0:TACAGC
GAGTGGGGACTACCGGGGTTTCTAATCCTGTTTGCTCCCCACGCTTTCGCACCTCAGCGTCAATATGTGTCCAGTAAGTCGCCTTCGCCACTGGTGTTCTTCCGAATATCTACGAATTTCACCTCTACACACGGAATTCCACTTACCCCTCCACAATTCAAGCGATGCAGTCTTAAAGGCAGTTCCAGAGTTGAGCTCTGGGCTTTCACCTCTAACTTACAAACCCGCCTACGCTCGCTTTACGCCAAGTAATTCCGAACAACGCTAGCCCCCTCCGTATTACCGCGGCTGCTGACGCAGG
+
C<BFGCF@;FGDFE7:+:FF7FE9F,EFDGEAA<F@FFFG@+@C7,CFGGGDC8<,,6@F@,6C9<FG,<E9<ECEFACF,>BFC<,,B7,<CE?9FCF,5?EFB7@FFFFF9+?,AF9AFEDAEFF??=,CFGG7@FFE9E9E9E8,6+@@BFF8D9EECCG66:34;BBF,;CF,;,,3A<9@>;3@@F33EF66,5D?F,AF7?>FGGG8:8C8::+;B8*/6)8.(6AE))2)0>>*++29)))./*/*.9<)7?310((-())/.4(4((4(-,(.6246;196134:?).#####
@M06045:235:000000000-JCY5N:1:1101:7625:3126 2:N:0:TACAGC
GAGTGGGGACTACCAGGGTTTCTAATCCTGTTTGCTCCCCACGCTTTCGCGTCTTAGCGTCAGAAACCGTCCAGATAGCCGCCTTCGCCACTGGTGTTCTTCCCAATCTCTACGTATTTCACCACTACACTGGGAATTCCACTATCCTCCCCGGTCCTCTAGTCACCCAGTACCGAGTGCATTTCTTGAGTTGAGCTCAAGGCTTTCACACCCGACTTGGACAACCGCCTACGCCCTCTTTACGCCCAGTAATTCCGAACAACGCTATCCCCCTTCGTCTTACCGCGCCTGCTGGCCACAT
+
EGFFFCGD@FGGGGGGDCEFGGGGGGGGGGGGFGGGGGGCGG>FGGGG7BCFGGGGGG>FGDEFCFGGGF7F7CEFGGGG@FCCCGFGGGGGGGGDGFGGEFF<<FGGGGGGGGGFF@FGEF9EGGGGEFDFFFGGGFGGCCFG;EGGF,3@>BEG>FFFGGEAAAECGCCEFGGGGB*,@FF:FFGA9:3@>;8DDGG?,5?CEF?E?F*9D4?D?DDCCFG4<:B>BDF;):))0;=FFGG5*55)./:6?AFFF)4;6?F;;:B)94::9><7033:<2).49((4308>)4(#####
@M06045:235:000000000-JCY5N:1:1101:24752:3132 2:N:0:TACAGC
GAGTGGGGACTACAAGGGTATCTAATCCTGTTTGCTCCCCACGCTTTCGCACCTCAGCGTCAATATGTGTCCAGTAAGTCGCCTTCGCCACTGGTGTTCTTCCGAATATCTACGAATTTCACCTCTACACTCGTAATTCCACTTACCTCTCCACAATTCTAGCGATGCAGTTTTAAAGGCAATTCCGGAGTTGAGCCCCGGGCTTTCACCTCTAACTTGCAAAGCCGCCTACGTTCGCTTTACGCCCAGTAATTCCGAACAACGCTAGCCCCCTCCGTATTACCGCGGCTGCTGGCTAGCA
+
GGGGGFGGGEFFE<FDEGGGGGGGECEGGGGGGGGGGGCGGGGGD@FGCFEGG866EFEGGGG<FFGGGGGEFDAFGGF<@F7FGGFGGGEAFGFDFDFGFGGGGGGGGFGGGGGDFFGFGGFEFGGGFF<EGAEFFGFGGGGGDFGBE,EFGFFGGCGGGFFGGGC6FD=DDFCFEFGGGGFFCCFEDECGA::FFGGDGGG7?E7:@:7CFCFGFGF=*2=;C4/8;61F:).;>A5>3CFDGG354;77@<FF?>?B>?BBF3BDFFFFFFFF6,2(,6<60;9;91,(4:(,#####
@M06045:235:000000000-JCY5N:1:1101:11869:3132 2:N:0:TACAGC
GAGTGGGGACTACAAGGGTATCTAATCCTGTTTGCTCCCCACGCTTTCGCGCCTCAGCGTCAGTATCGGACCAGTTGGCCGCCTTCGCCACTGGTGTTCTTGCGAATATCTACGAATTTCACCTCTACACTCGCAGTTCCACCAACCTCTTCCGAACTCAAGACTCTCAGTATCGAAGGCAATTCCAGGGTTGAGCCCTGGGCTTTCACCCCCGACTTAAGAGTCCGCCTACGCGCCCTTTACGCACAGTGATTCCGAGCAACGCTAGCCCCCTTCGTATTACCGCGGCTGCTGGCTCTCG
+
GGGGGGGGGGGGGGGGGGGGGGGGGGGGGGGGGGGGGDGFGGGGGGGGGGGGGGGGGGGGGEGGGGGEGCEGGGGGGGGGGGGGGGFGGGGFGGGGGGGGGGG@FGF@FGGGGGGGGGGGGGGGGGGGGGCGFGDGGGGGGGGGGGGGGGGFGGGGGGGGCD;8,@;DF;DFGGG8DEC:FGGGGFFGG>FGGGF6F*<CFFGGGGF7BDFGGGEGFD7:;+8:CFFFFD653>>DFEFF:CFEG/9>4=*96)*.9)17>?B9>0)7?:??;91::2310)-4423(46(,),:(#####
@M06045:235:000000000-JCY5N:1:1101:13541:3149 2:N:0:TACAGC
GAGTGGGGACTACCCGGGTATCTAATCCTGTTTGCTCCCCACGCTTTCGCGTCTCAGCGTCAGTTACGTCCCAGCGAGCTGCCTTCGCAATTGGTGTTCCTCCTGATATCTGCGCATTTCACCGCTACACCAGGAATTCCACTCGCCTCTTCCGCACTCCAGTTCGCTAGTTTCAACGGCCATTCCCAGGTTGAGCCCGGGGCTTTCACCGCCGACACAACGAACCGCCTGCGCACGCTTTCCGCCCATGAATTCCGATTAACGCTCGCACCCCACGCATTACCGCCGCTGCCTGCCGGTC
+
GCGGEGGEEGF8FDFG@FEEGGCEGCFGG9EFG8FFFGGGGEEEGGGGGGEGGGGF,EGFECEGGCGGGGGCD8FDEGGCFFGCGGG77FFFFBFGGDFC<FFDCGGGGGGGGGGGGFFGGGGEGC7F9FGGGGEGCFFGDGFGFC@EGCCFF>EGG@EEFCF>>BC*>:,?DGGGE5*;C5:ECECCFCG?,@8<CGE=E85CF6+2<**/2/05<5**9339D))05(,755.C335>5*07CCC)5):*/.757<:F(:<074>0)9;;322>0(((--)632((-,,3()-(#####
@M06045:235:000000000-JCY5N:1:1101:11071:3160 2:N:0:TACAGC
GAGTGGGGACTACTAGGGTTTCTAATCCTGTTTGCTCCCCACGCTTTCGCACCTCAGCGTCAATATGTGTCCAGTAAGTCGCCTTCGCCACTGGTGTTCTTCCGAATATCTACGAATTTCACCTCTACACTCGGAATTCCACTTACCTCTCCACAATTCTAGCGATGCAGTCTTAAAGGCAATTCCAGGGTTGAGCCCTGGGCTTTCACCTCTAACTTACAAAGCCGCCTACGTGCGCTTTACGCCCAGTAATTCCGAACAACGCCAGCCCCCTCCGTATTACCGCCGCTGCCGGCCCTCC
+
GGGGGGGGGGGGGGGGGGGGGGGGGGGGGGGGGGGGGGGGGGGGGGGGGGGGGGGGGGGGGGDGGGGGGGGGFGGGGGGGGGGGGFFGGFGGGGGGGGGGGGGGEGGGCFGGGGGGCFDCFGGGDGDGEFFFDEGGGGDGGGGGGGGGGGGGGGGG9AEFGDGECEEGGGG8@FGGGGGGGGGGGGFGGGFGE6>EFCFGCGGGGGFCGGFGGGCD@FFGDFGGGFFFFFFFFFFG>DEBGC75CGGBFFG67CC?A>?>2:<90(..5:B<9(3(((,,5-)614(-1(42(-1(#####
@M06045:235:000000000-JCY5N:1:1101:17110:3169 2:N:0:TACAGC
GAGTGGGGACTACCCGGGTTTCTAATCCTGTTTGCTCCCCACGCTGTCGCGCCTCAGCGTCAGCACCGGCCCAGCAGACCGCCTTCGCCACTGCTGTTCTTCCCGATCTCTACGCATTCCACCGCTACACCGGGAATTCCATCTGCCTCTACCGTGCTCAAGCCTGACAGTTTAGAAGGCAGCCCTTCGGTTAAGCCGCAGGATTTCACCCCCTACTTACCAGGCCGCCTACGCGCCCGTTACGCCCAGTGGTTCCGGCCAACCCTTGCACCCACCGCATTACCGCCGCCGCCGGCTTCCC
+
FGGD@,C@FFC,C6C@+@86@F9EEF9@@@ECCCF@FCFC<@+@@CBF8F7@F,B8,9CFG7FFF,C>EC:::,C<,9497>C?BFB4?8?BF,C<F,BF,CE=+84@,?AA?BFG7:?FABFCFGDC9<=++3+8@FG,3,@,,>9,7DFFC*@3:*2,,,6*44DC,44>2,2?F,,=,C;,BBBE581;:;E<<=*3/*:6++A++*;85)77?0>:DC675)57;:0)))09)8).2*1<C))0)/*)/-975B099<?(-(.)/58:((((,(-(-).9((,(,((-,(--#####
@M06045:235:000000000-JCY5N:1:1101:9461:3170 2:N:0:TACAGC
GAGTGGGGACTACCAGGGTTTCTAATCCTGTTTGCTCCCCACGCTGTCGCGCCTCAGCGTCAGCAACAGCCCAGCAGGCCGCCTTCGCCACTGATGTTCTTCCCGATCTCTACGCATTCCACCGCTACACCGGAAATTCCACCTGCCTCTACTGTGACCTAGCCCGACAGTTTAGTAGGCACCCGTGCGGTTAAGCCGCAGGATCTCACCCCCTACTTATCAGGCCGCCTACGCCCCCTTTACGCCCAGTCATCCCGGACAACGCTTGCACCCGCTGTCTCACCGCTGCAGCTCGCGGATT
+
@EFGGC8+F@<F<@<C;@;C@FEFFFD<FG;EF,C@F,D:C@FCGGG96<CFBFGF@F:F7CGGG8EEE8,,,CE8EFDEE++BCFC@FEEEFGF?F,C9FFG@??++4,,5?AFC7B?,?FF:FEECGF@C7+8=C,ED9=@83DFDDCC;,@@,,,8@D,8,DGGGG>F;<>F,,?<9>8DA****=*1:*,6>CCEEE**++3<::C47:)21/1;:C*0*95)77(()0.))))))**2)79)076*7*)*(0)-4>6290()))).4,(((-())--61((1(2(,.4),,#####
@M06045:235:000000000-JCY5N:1:1101:6851:3175 2:N:0:TACAGC
GAGTGGGGACTACAGGGGTTTCTAATCCTGTTTGCTCCCCACGCTTTCGCACCTCAGTGTCAGTATGAGTCCAGGGTGTCGCCTTCGCCACTGATGTTCCTCCAGATATCTACGCATTTCACCGCTACACCTGGAATTCCACACCCCTCTACCCTACTCTAGCTTGGCAGTTCTAACCGCAATTCCCAGGTTGAGCCCGGGGATTTCACGGCTAGCTTACCAAACCACCTACGTGCGCTTTACGCCCAGTAATTCCGATTAACGCTTGCACCCTCCGTATTACCGCGGCTGCTGGCGACGA
+
EGGFGGGGGDFGGGGGGGGGGGGGGGGGGGGGGGGGGGGDFFFGGGGGGGGGGDFGGGEFFGGFFGGGGGGCFFGGGGEG@FDGGFGGDEGGGGG9FDFF<FGDG9FGCEGGDDE:FGGGFGGGEGGGAGFDG=FFG8FFC9ECEGGGGFFF@>D8FGFDGDFGGFCGGG?CFFGGG,@EGEGGEFGGGGGCDCFGG:EGEGGC?FGGGD481*;CC=D<FGF4C>FFF;EFE;)::8>DF7CEGDGFFF:4*66)/)-3:<:6;<BFFFFF2(4:6::17AFF0(-29>6??2((#####
@M06045:235:000000000-JCY5N:1:1101:13238:3217 2:N:0:TACAGC
GAGTGGGGACTACACGGGTTTCTAATCCTGTTTGCTCCCCACGCTTTCGAGCCTCAGTGTCAGTTACAGTCCAGAAAGGCGCCTTCGCCACTGGTATTCTTCCTAATCTCTACGCATTTCACCGCTACACTAGGAATTATCCTTTCCTCTCCTGCACTCTAGATATCCAGTTTGGAATGCAGCACCCAGGTTAAGCCCGGGTATTTCACATCCCACTTAAATATCCACCTACGCTCCCTTTACGCCCAGTAAATCCGGACAACGCTTGCCACCTCCGTATTACCTCGGCTGCTGGCAGGGT
+
@CDFGEGGEGGFGGFFGEFEEGGCFFGGGFEAFDFGFE@,CCCECEGDC,E:CGEC@FFEFAFGGGFGDE9@FFFFDAG@CFCFEGGGDFGGGFFGGCFAGCEBFEGGFFGGEDEF=+9EBFA+FFG7FB??AFG9E=,46C@44@DCF;>@9@,=DGBEG9DFFGFGGDD>@D+>=D8DFECF,DEGC+DE;F,9D+@**5CE:E:+=CCFG*3;F+25:D7::9C6F-3A568*?>F4CCF35DC>)0;+35+()):@2;?1(25)57A??0(.((4:7A24)52:1130407-#####
@M06045:235:000000000-JCY5N:1:1101:11407:3230 2:N:0:TACAGC
GAGTGGGGACTACTAGGGTATCTAATCCTGTTCGCTCCCCACGCTTTCGCGCCTCAGCGTCAGACCCGGCCCAGCCAGCCGCCTTCGCCTCCGGTGTTCTTTCGGATCTCTACGCATTCCACCGCTACACCCGAAATTCCGCTGGCCTCTACCGGTCTCCAGCCCTCCAGTATCCCCTGCTCGCTCGGGGTTGAGCCCCGGTCTTTCACAGTTAGACTTAAAGTGCCGCCTACGCGCCCTTTCCCCCCAGTAATTCCGACAAACGCTCCGCCCCTCCGGATTATGCCGGCCGCTGGTCCCC
+
FDGGGGGGGGGGGGGGGGGGGGGGGCGGGGGGGGGGGGGEGGGGGDGFEFCGGEGGFGGGEFGFGGGGGGGGGFGGGGFDCGGGGGGGGCFGCE@FEGGF,?FCCFFEFFEFGFFG:FGFFGGCGCGGFGGE=C@FGFGFFGEGEGGGG,@AEEC141>DGCGCECFGGD,?9B?ECBCFFGGG5FCE>:CE>E+0CGE8?CE5:CG7E7C7*2@09CFFGFGDCFFB>6:5:B>9>;@>*7*7*21>B3>**5=A4)4((4(((,.7)((-4(44(((((-)))-)(,(((4-,(#####
@M06045:235:000000000-JCY5N:1:1101:9046:3236 2:N:0:TACAGC
GAGTGGGGACTACCAGGGTTTCTAATCCTGTTTGCTCCCCACGCTTTCGTGCCTCAGTGTCAGTTACAGTCCAGAAAGCCGCCTTCGCTACTGGTGTTCCTCCTAATATCTACGCATTTCACCGCTACACTAGGAATTCCACTTTCCTCTCCTGCACTCAAGTCTCCCAGTTTCAAGAGCTTACTACGGTTAAGCCGTAGCCTTTCACTCCTGACTTAAGAGACCACCTACGCACCCTTTACGCCCAGTAAATCCGGATAACGCTAGCCCCCTACGCATTACCGCGGCTGCTGGCCCACTA
+
GGGGGGGGEGGGGGGGGGGGGGGGFGGGGGGGGGGFGGGEGGGGGGGGDFGGGGFGGGGGGGGGGGGGGGGGGGGGGGGGGGGGGGGGGGGGGGGCGGGFFFGGGFGGGGCEFGGGGGGF<FFGGGDGGGGGGGGGGGFFGGGGGGGGGGFDGGGGGGGGG9EFFGGFGCFFGGGGGG?DGFCGGGGGGGGGGGFGECEEGGGGGGGGGFGGG7AGFDGGDCGFFFFDFFEEDADG5?46DG4:CD<5=FGFFEA@>E;74=D>((7F::BF;(41(,:(.66:>3(,33:??4?:#####
@M06045:235:000000000-JCY5N:1:1101:8322:3246 2:N:0:TACAGC
GAGTGGGGACTACTCGGGTATCTAATCCTGTTTGCTCCCCACGCTTTCGCACCTCAGCGTCAACAATCGTCCAGTAAGTCGCCTTCGCCACTGGTGTTCTTCCGAATATCTACGAATTTCACCTCTACACTCGGAATTCCACTTACCTCTCCGATGTTCAAGCGATGCAGTCTCAAAGGCAATTCCGGGGTTGAGCCCCGGGCTTTCACCTCTGACTTGCAAAGCCGCCTACGCGCGCTTTACGCCCAGTAATTCCGAACAACGCTAGCCCCCTCCGTATTACCGCTGCTTCTGGCGCTCG
+
GGGGGGGGGGGGGGGGGGGEGGGGGGGGGGGGFFGGGGGGGGGGGGGGGGGGG8FFGGGGGGGGGGGGGGGGGGGGGGGGGDEGDGFGGGGGGGGGGGGGGGGGGGGGGGGGGGGFGFFGGGGGGGGGGG,,D@FEGFDGGGGGGG8,,@FGCECCDDFGFEG6EFCEGGGGGGGGGDEEGCCGGGFGGC>BEGGGGGCEGGGGGGGGFGFFCFC7BG>FF:DFFF>>A((;55735@)777:>D9DB>6:=F2*6?>1777?F9(70/2:BF0:<>?F<29<411-1;>).)-5)#####
@M06045:235:000000000-JCY5N:1:1101:17909:3254 2:N:0:TACAGC
GAGTGGGGACTACACGGGTATCTAATCCTGTTCGCTCCCCACGCTTTCGTGCCTCAGTGTCAGTAGTGGTCCAGGAAGTCGCCTTCGCCACTGATGTTCCTTCCGATATCTACGCATTTCACCGCTACACCGGAAATTCCACTTCCCTCTACCACACTCAAGTTATTCAGTATCAAATGCAATTCCTAGGGTGAGCCCAGGGATTTCACATCTGACTTAAAAAACCACCTACGCACCCTTTACGCCCAGTAATTCCGATTAACGCTTGCACCCTCCGTATTACCGGCGCGTCTTGCGTACT
+
9FEFFGGGGGGGGGGGGCFDFGGGGFGGGGGGCFGGGGGGFEGGEGGFGFFEFEF@,@CFGGGGGGGGGCGGGGG@EEFFGGGGGGCEGGCFG?FGFGGG9<CBCE@CF9BEEEGGDECAFFGCEFGGCFFGGGCEFFFGFDDFGGCF?BEEDFGGGDD?FFEFEGDGGC;EFFGGA9EGGGGGGFEFFE,@ECFFGGDFE;FGGFE7FFFF8CFF4CGGGFFGC;AF)74AF3)7>A=A<>7>C<C:F)+::?A<67((46>?FFBFF)22--((-((.8ABB?((((-(,(-..#####
@M06045:235:000000000-JCY5N:1:1101:6371:3280 2:N:0:TACAGC
GAGTGGGGACTACCCGGGTATCTAATCCTGTTTGCTCCCCACGCTGTCGCGCCTCAGCGTCAGCCACTGCCCAGCGGGCCGCCTTCGCCACCGGTGTTCTTCCGGATCTCTACGCATTCCACCGCTACACCCGGAATTCCACCCGCCTCTACAGTGCTCCAGCCTCGCAGTTCGCACGGCCGACCCGGGGTTGAGCCCCGGGCTTTCACCGCACGCTTACCAGGCCGCCTGCGCGCCCTTTACGCCCAGTGAGTCCGGACAACGCTCGCCCCCTCCGTATTACCGCGGCTGCTGGCCATGT
+
GFGGAFGGGGGGGGGGGGGGGGGGFGGGGGGGGGGGGGGGGGDGG@FGGGEGGGGGGGGFGCGF6CF<FGGGGGGGDEFGGGGGGGGGG7FEEGGGGGGGGGGGGGGDGGGGGFGGGG<FFFGGGGGGGGGGGGG@DFFGGGD7CGGGGG9DFG>2DDGFEFGDFC*B:CBC<EE>8CGGD88CEG5C8CEGEFCGFCC8E8EEGGGFGC3<3)5C>DD9FF93CFEFFB(7BB55)8)<DF>@DGCBFFCF*68>EF:>6?B99,)0)((4(7<6142772:)((,(41(82?:(#####
@M06045:235:000000000-JCY5N:1:1101:11556:3281 2:N:0:TACAGC
GAGTGGGGACTACACGGGTATCTAATCCTGTTTGCTCCCCACGCTTTCGAGCCTCAGCGTCAGTTACAGTCCAGAGAAGCGCCTTCGCCACTGGTGTTCTTCCTAATCTCTACGCATTTCACCGCTACACTAGGAATTCCCTTCTCCTCTCCTGCACTCTAGACTTCCAGTTTGAAATGCAGCACTCAGGTTAAGCCCGAGTATTTCACATCTCACTTAAAAATCCGCCTACGCTCCCTTTACGCCCAGTAAATCCGGACACTGCTCGCCACCTACGTACTACCGTCGCCGCTGGCGTGCC
+
GGGGGGDCFGGGGFGGGGGGGGGGGGFFGGGFGFG9ECFFG:7C@GGGGFCFGFFGGGGGDEGGGGGGGGGFFFGFFGFD7FFCGFGFGGGDDFEGGGDGCAFDEFGF<FEGG7:BFGFFGFE7+6CC<FFFFCFCFGGFDFGGCGDGFFFFGDGFFADDFDFGGGFGFF,@E,3,,@@FFFFFGFGCGC;EF7,;DF*:CFGD=,,+2D97C=C@B8CC7FFG<)6?85>?;3:D)85=C+C:DG3>56+1+9C35)((3())5)*08(4047?F(4>(4-)(,(((,(-4((4,#####
@M06045:235:000000000-JCY5N:1:1101:13705:3292 2:N:0:TACAGC
GAGTGGGGACTACCGGGGTTTCTAATCCTGTTTGCTCCCCACGCTTTCGCACCTCAGCGTCAGTACCGGACCAGTGAGCCGCCTTCGCCACTGGTGTTCTTCCTAATATCTACGAATTCCACCTCTACACTAGGAGTTCCACTCACCTCTTCCGGACTCAAGATCGCCAGTATCGAAGGCAGTTCTGGAGTTGAGCTCCAGGATTTCACCCCCGACTTAACGATCCGCCTACGTGCGCTTTACGCCCAGTAAATCCGAACAACGCTAGCCCCCTTCGTATTACCGCGGCTGCTGGCGAGCA
+
GGGGGGGGGGGGGGGGGGGGGGGGGGGGGGGGGGGGGGGGGGGGEGGFGGGGGEFGGGGGGGGGGGGGGGGGGGGGGGGGGGGGDFGGGGGGGGGGGDGGGGGGGGGGGGGGGGGFGGFGGGGGGGFFGG9BFFFFGGGGGGGGFGGFGGGGFGBEEGG8CCFFGGGCGGGGGDCE8CGFFEFFGGGGGCG6ECFCBFDFGCFFFGGGGCCGDGFGD3+:2CC3CBFFF?6A:>5C>D3>CFFEDCD>FFGF=5@457:;;??39:EDF?0:>B?11,3<:<A)8>69;613:?:,#####
@M06045:235:000000000-JCY5N:1:1101:20036:3312 2:N:0:TACAGC
GAGTGGGGACTACAGGGGTTTCTAATCCTGTTTGCTCCCCACGCTGTCGCGCCTCAGCGTCAGCCACTGCCCAGCAGGCCGCCTTCGCCACCGGTGTTCTTCCGGATCTCTACGCATTCCACCGCTACACCCGGAATTCCACCTGCCTCTACAGTGCTCCAGCCCGACAGTTCGCACGGCCGACCCGGGGTTGAGCCCCGGGCTTTCACCGCACGCCTATCAACCCGCCTACGCGCCCTTTACGCCCAGTGATTCCGGACAACGCCCGCACCCTCTGTATTACCCCGGCCGCTGGCGAGTA
+
FGGGGGGGGGGGGGGGGGGGGGGGGGGGGGGGGGGGGGGGGGGGGGGGGGFGGGGGGGGGGGGGGGGGGGGGGGGGGFFGGGGGGGGGGGGG:@CCFGGGGGGGGGEGFFGGGGGGGEFGGGGGD@FGGGGGGGEGGGGGFGCFGGGGGF9DFGGGGGGGGEF*@E5EGGG9EGG>8CEEGG8EGG5:>EEEGGGFFGGECDEC=CFGGGDGGGFG357*2*2*9B@BF?BF:B:CE>5;F7:)7CDB>/**/)1647(4,8?03(0).(19?1<B>).)4-<>(,-(-((4>1(,#####
@M06045:235:000000000-JCY5N:1:1101:12742:3326 2:N:0:TACAGC
GAGTGGGGACTACTCGGGTATCTAATCCTGTTCGCTCCCCACGCTTTCGCTCCTCAGCGTCAGTATCGGCCCAGAGATCCGCCTTCGCCACCGGTGTTCCTCCTGATATCTGCGCATTTCACCGCTACACCAGGAATTCCGATCTCCCCTACCGAACTCTAGCCTGCCCGTATCGACTGCAGACCCGGGGTTAAGCCCCGGGCTTTCACAACCGACGTGACAAGCCGCCTACGAGCTCTTTACGCCCAATAATTCCGGACAACGCTTGCGCCCTACGTAGTACCGCCGCTGCTGGCCACCG
+
GGGGGGGGGGGGGGGGGGGGGGGGGGGGGGGGGGGGGGGGGGGGGGGGGGGGDGGGGGGGGGGGFCFFGGGGGGGGGGGGGGGGGGGGGGGGEGGGGGGGFGGGGGGGGGGGGGG7FGGGGGGGGGGGFFGGGGGGGGGGGGGGGGGGGGGGGGEGGGGGGEGGGGGGGGGGDGEGGGGGGDGGGGGGGGBEFFGCGGGDECE:FFG7:C4CGGFDFDDFFGC*7>DFEF<FFEEG8<BFF775<DD)8)76=AFFFD(31811305;54(0497((3<(-26900(,91;(.)((#####
@M06045:235:000000000-JCY5N:1:1101:12510:3380 2:N:0:TACAGC
GAGTGGGGACTACAAGGGTTTCTAATCCTGTTCGCTCCCCACGCTTTCGCTCCTCAGCGTCAGTAATGGCCCAGAGATCCGCCTTCGCCACCGGTGTTCCTCCTGATATCTGCGCATTTCACCGCTACACCAGGAATTCCGATCTCCCCTACCACACTCTAGCTAGCCCGTATCGACTGCAGACTCGGGGTTAAGCCCCGAGCTTTCACAATCGACGTGACAAGCCGCCTACGAGCTCTTTACGCCCAATAATTCCGGACAACGCTTGCGCCCTACGTATTACCGCGGCTGCTGGCACTCT
+
GGGGGGGGGGGGGGGGGGGGGGGGGGGGGGGGGGGGGGGGGGGGGGGGGGGGGGGGGGGGGGGGGGGGGGFGGGGGGGGGGGGGGGGGGGGGGGGGGGGGCGGGGGGGGGGGGGG7CGGGGGGGGGGGGGGGGGGGGGGGFDEGGGGGGGGGGGGGGDGGGCGGGGGGGGGGGG>EEGGGGGGG?FFGEGCEGGGGGGGGGDEGGFGGGGGGGD5:8DG<CDDGGABFF03@EEFG@FF4?*>>DDD>:4C?FAF9FE:69??FB?@>@(4:9>?6((46:4<.(3(3279:?FF<#####
@M06045:235:000000000-JCY5N:1:1101:18672:3398 2:N:0:TACAGC
GAGTGGGGACTACAAGGGTATCTAATCCTGTTTGCTCCCCACGCTTTCGCACCTCAGCGTCAATACCAGTCCAGTGAGCCGCCTTCGCCACTGGTGTTCTTCCGAATATCTACGAATTTCACCTCTACACTCGGAATTCCACTCACCTCTCCTGGATTCAAGCGATGCAGTCTTAAAGGCAATTCCGGGGTTGAGCCCCGGGCTTCCACCTCTAACTTACAAAGCCGCCTACTTCCGCTTTACGCCCAGTAATTCCGAACACCGCTAGCCCCCTCCTAATGACCGCGGCTGCTGGCGCCTT
+
FDGACCEGGGGGGFGGGGG<EFGGGGGGEEGGCGGGGGGGFGGGGGGGGGGDGFFGFFCFFD@A<EEDFFGGGG<<EFGGGDF@FFGGGGGGGGGGGGGFCFGGGGGGGEFFGGEFFGGGGGF98=FGGGEBFGGGFGGG,EFDFFGGG?FGGG8=,=EGGGGGCDCGGGE89=EFGCC6,4D9C>D8B8*B*3,5D>**4*=?F6<>FG4?*;+4BCC>DF6C45.;33;;*A+;))8D*+08DGCE4):7@<F<;B((30((((70<(((49<1().))).(-2;((,(-))(,#####
@M06045:235:000000000-JCY5N:1:1101:16251:3405 2:N:0:TACAGC
GAGTGGGGACTACCCGGGTTTCTAATCCTGTTTGCTCCCCACGCTTTCGCGCCTCAGCGTCAGTTACAGACCAAAGAGCCGCCTTCGCCACTGGTGTTCCTCCACATCTCTACGCATTTCACCGCTACACGTGGAATTCCGCTCTTCTCTTCTGCACTCAAGTCCCCCAGTTTCCAATGACCCTCCCCGGTTAAGCCGGGGGCTTTCACATCAGACTTAAGGGACCGCCTGCGCGCGCTTTACGCCCAATAATTCCGGACAACGCTTGCCACCTACGTATTACCCCGGCTGCTGGCAGGGC
+
GGGGGGGGGGGGGGGGGGGGGGGFFGGGGGGGGGGGGGGGGGGGGGGGGGGGGCGGGGGGGGGGGGGGGGGGGGGGGGGFGGGGGEFGGGGGGGGGGGGGGGGGGGGGGGGGFDFCDGGGGGGGDGGGFGGFGGGGGGGGGGGGGGGGGGGGGGGGGFDDG?FGFGGGGGGGGGGGGGGGGGGGGGGGGGGEEGFGGGGGEEGGGGFGFGF6>CFGFGGFGGCCC:>E>((.7B@))777FGF;D5C>3>G?@<F>@DBF03:990@))5<<:13?13).4)4-(((36((-43?6#####
@M06045:235:000000000-JCY5N:1:1101:14925:3408 2:N:0:TACAGC
GAGTGGGGACTACAAGGGTTTCTAATCCTGTTCGCTCCCCACACTTTCGCTCCTCAGCGTCAGGTAATGCCCAGAGAACCGCCTTCGCCACCGGTGTTCTTCCTGATATCTGCGCATTCCACCGCTACACCAGGAGTTCCGCTCTCCCCTGCCTACCTCTAGTCTGCCCGTATCGGAAGCAGGCTCGGAGTTAAGCTCCGAGTTTTCACTCCCGACGTGCCGAACCGCCTACGAGCCCTTTACGCCCAATACTTCCGGACGACGCTCGACCCTCACGTATTCCCGCGGCGGCTGGCGAACT
+
GGGGGGDGGGGGGGCFCFGGEGGGGDFFFGGGGGGDGGGGGGGGGGGG:FEDCCFCGGGGGGGGGGGGGGGFGGGFGFGGGGGGGGGGD7FFGGEEFFFGFFGGGDGFGFGGFGGGGGG9FFGGG+@FFGFBDEG@==A,>CEGBFGGGCGGCG9EFFGGCAEFGG9EFGGGGGG*:CEFGG5CFFEE5B82,,?9CECEEDG=:=FCCFG5;5;CEDD**7/C755:53<5>E)98F::4*27C)7).>C//56)7)4>((((-(05)((((((4,.(),))449(29(((-,((#####
@M06045:235:000000000-JCY5N:1:1101:8561:3420 2:N:0:TACAGC
GAGTGGGGACTACTAGGGTATCTAATCCTGTTTGCTCCCCACGCTTTCGTGCCTCAGTGTCAGTGCTGGTCCAGACAGTCGCCTTCGCCACGGATGTTCCTCCTGATCTCTACGCATTTCACTGCTACACCAGGAATTCCACTATCCTCTACCGCACTCTAGCCCGCCAGTATCCAATGCAATTCCCAGGTTGAGCCCAGGGCTTTCACATCAGACTTAACGAACCACCTACGCACGCTTTACGCCCAGTAATTCCGAGTAACGCTTGCACCCTTCGTATTACCGCGGCTGCTGGCCTGAC
+
GGGFGGGGGGFFGGEGGGGGGGFGGGGGGGGGGGGGGGGGFGGGGGGGGGGGGAFGGFGGGGGGGGCFFFGGFGGGGGGGGGGGGGGGGGGFGEGGGGGG<FGFGFGEGGEFGGGGGGAAFFGGGGGGGGBEGGGGGGGGGGGGFGDGGGGGGGDGEEFFGGGGBCEGGGFGGGAFGGGGGGGGGGEGGFGGGGGGGDEGGGG>FGGGG95;?FFG>CDGGGGGGFFFD=@AEAEGFEA:FGGEG55;F6CF:5@<F>B??AABFFFFFBFF:?BBFFFBFA46((-4619BFFF2#####
@M06045:235:000000000-JCY5N:1:1101:23653:3452 2:N:0:TACAGC
GAGTGGGGACTACACGGGTTTCTAATCCTGTTTGCTCCCCACGCTTTCGCACCTCAGCGTCAGTTGTGGACCAGTAAGCCGCCTTCGCCACTGGTGTTCCTGCGAATATCTACGAATTTCACCTCTACACTCGCAATTCCACTTACTTCTTCCACACTCAAGACACCCAGTCTCAAAGGCAGTTCCAGAGTTGAGTCCCGGGATTTCACCCCTTACTTAAATGTCCGCCGACGTGAGCATTACGCCCAGTAATTCCGAACAACGCTCTCCCCCTTCTTATTACCGCGGCTTCTTGCTCCTC
+
FE;FFDF+@FGGGFDGGGGGEGGFGGGGG9;EFCF@F<,@F@FGE,6<FCBB:,E<,CFFFEGG9FGEGGDEFGCDFEGC=C@ECGFGD,CFGGGCGGFGCGF7F7C+,A,9?BCF@FGCFDFFGF9ECG,E@C7=CGGFGGFBDF9=ECA,EFE8+,6@8BEFGGD4>,7,@>@;E,@,58D;DF9,,@E;7E3,,5,44;*=69E:FG<5C*)98:D@=B:1:+)55(,.)20*)/*0:7C)55C>)007*-@26><BB7?9263)*.,8>6:?))65<)6)(-1((((,-).)#####
@M06045:235:000000000-JCY5N:1:1101:10995:3473 2:N:0:TACAGC
GAGTGGGGACTACACGGGTTTCTAATCCTGTTTGCTCCCCACGCTTTCGAGCCTCAGCGTCAGTAATGAGCCAGTATGTCGCCTTCGCCACTGGTGTTCTTCCGAATATCTACGAATTTCACCTCTACACTCGGAGTTCCACATACCTCTCTCACACTCAAGACACCCAGTATCAAGGTCAGTTCCGGAGTTGAGCCCCGGGATTTCACCCCTGACTTAAACGTCCGCCTACGCTCCCTTTACCCCCAGTAATTCCGAGCAACGCTAGCCCCCTTCCTATTACCCCGGCTGCTGGCACTGG
+
GGDGGGGGGGGGGGGGGDFGDGGGGGGGFCFFGGGEGFEEGGGGGDFGGGDEGGGGGGGGFEEGGGGFGGGGFGGGFGGGFGGDGGCGEGGGFGGGGGGAEFGGGGGGFFFF9?@FFFF99FA,AEE9EFDGFEGGGFFGEGFG9EGFGGGGFFE8F=D8EEGGGG?EG8DF@;;9AC3@@8AFFFCEEEGF,7D,,4AE5C>C6<E8=>C4F*/288+B7**2:>AEF;@FAB)*)85F*2+*2*>5>FGFF<=9?3903:799(.)0,(4>(,3())-)...(413>B(())(-#####
@M06045:235:000000000-JCY5N:1:1101:21973:3494 2:N:0:TACAGC
GAGTGGGGACTACCGGGGTTTCTAATCCTGTTTGATCCCCACGCTTTCGTGCCTCAGCGTCAGTATTGTGCCAGGTGGCTGCCTTCGCCATCGACGTTCCTTCCGATATCTACGCATTTCACCGCTACACCGGAAATTCCGCCACCCTCTCACATACTCCAGCTCTATCGTTTGCGATGCACTTCCTAGGTTGAGCCCAGGGCTTTCACATCACACTCATAGAGCCGCCTACGCACCCTTTACGCCCAGTAAATCCGATTAACGCTCGCACCCTCTGTATTACCGCGCCTGCTGGCGAGCG
+
GGGGGGGGGGGGGGGGGGFFGGGGGGGGGGGGGGGGGGFGGGGGGGGGGGGGGGFGGGGGGGGGGGGGGFGGGGGGGGGGGGGGGGGGGGGGGGGGGFGGGGGGDGGEGGGGGGGCFEGGGGGGGGGGGGGGGGGGGGGGFGDCGGGFGFGGGGGGG7EGGGGCCFGCAEGGGCGGGGDGGGGFGGGFFGGGGGGDGF5CG==:CFGGGGGGC=AFFGF>DFGFDF3>3(3;3>>GEBFFFFF57>DB>FGFF<=?D:63?BFFF0555,-9??B3)5<<AA9A060(48?F?222#####
@M06045:235:000000000-JCY5N:1:1101:14075:3507 2:N:0:TACAGC
GAGTGGGGACTACCGGGGTTTCTAATCCTGTTCGCTCCCCACGCTTTCGCGTCTCAGCGTCAGTACCGTACTAGAGAGCCGCCTTCGCTACTGGTGTTCCTCCTAATATCTACGCATTTCACCGCTACACTAGGAATTCCACTTTCCTCTCCTGCACTCAAGTTTCCCAGTTTCAAGAGCTTACTACGGTTGAGCCGTAGCCTTTCACTCCTGACTTAAGAAACCACCTACGCACCCTTTACGCCCAGTAAATCCGGATAACGCTAGCCCCCTACGTATTACCGCGGCTGCTGGCCCGTAC
+
GGGGGGGGGGGGGGGG@FGGGGGGGGGGGGGGGGGGGGGGGGDGGGGGGGGGGGGGGGGGGGGGGGGGGGGGGGGGGGGGGGGGGGGGGDGGGGGGGGGGGGGGGGGGEGGGGGGGGGGGGGGGGCCGGGGFFGFGGGGGGGGGGGGGGGGGGFFGGGGGGGGGGG9EGGGGGGGFFG>FGGGGGGFGGGEEGGGGGGGGGGGGGGGGD:FF48FFFFFFGG<FGFF35=@BEFFGBAFFGGDFDGGFFFF4@4?B>@1:)811(45FFF?91(:0(.42AD61942(-3:)5:63#####
@M06045:235:000000000-JCY5N:1:1101:8219:3536 2:N:0:TACAGC
GAGTGGGGACTACACGGGTTTCTAATCCTGTTCGCTCCCCACGCTTTCGTCCATCAGCGTCAATGATGTAGTAGTGACCTGCCTTCGCAATTGGTGTTCTGAGTAATATCTATGCATTTCACCGCTACACTACTCATTCCAGCCACTTCCTACACATTCAAGACCAACAGTATCAAAGGCAATTCTACGGTTGAGCCGCAGACTTTCACCCCTGACTTATTGGCCCGCCTACGGACCCTTTAAACCCAATGATTCCGGATAACGCTTGCATCCTCCGTATTACCGCGGCCGCTGGCTAGTT
+
GGGGGGGGDGGGGGGGGGFFGGGGGGGGGGGGGGGGCGGGGGGGGGGGGECGGGGGGGGGGGGGGGGGGGAGGCGGGGGGGFDGGGGDFC@FGGGGGGGGGGFGFGFDDGFGGGGGGGGGFDFGGGGGFGGFG<FFGGGGGGG78FFGGGGDFGGGGGGGGGDF@FCEGGGFGGCFGGGDGFGGGGGGGGGGEFCCFGGGG5EGFFG>FGGGGG47?F>FGGGGGABFE==FB>BDDFFF;D7AFCCAF4;6C?AEAE0((9?,(357<2440,402(8BF2:A(,((4(-766;:#####
@M06045:235:000000000-JCY5N:1:1101:6295:3549 2:N:0:TACAGC
GAGTGGGGACTACCAGGGTATCTAATCCTGTTTGCTCCCCTATCTTTCGCGCCTCAGCGTCAGTTGTGGTCCAGAGAGCCGCTTTCGCCTCAGGTGTTCCTCCCGATATCTACGCATTTCACCGCTACACCGGGAATTCCACTCTCCTCTCCCACACTCAAGCCCGGCAGTTTCCCCAGCAGACTCTGATTTGAGCCCAGAGATTTCACTAGAGACTTTCCGAACCGCCTACGCGCCCTTTACGCCCAATAATTCCGAACAACCCTTGCCCCCGCTGTATTCCCGCCGCTGCTGGCTAATG
+
GGGGGGCFGGGGGDGG7;CE@FGGFGGGGGGGGGGGGGGGGG,EGGGGEGDGEGE@FF@,BC@,CCFCEFGGGGFCFECFG7==FFEGC7CGGGGGAFEFFFC:CCFGGGGFGGD7FGFGDEFGGGEGGFGGGGDGFFGGGGGGDGGGGFGFGFGDG:D683,>BEEGEGFGGFGGGGGGG:CE,?D;,5;?,28C65:/ACF?FGG71:84:6=FA:1;CDGDDABFFFD5.).55;)06?::DGD>5@G?FA4)9>(9>74(41<46(,4((-((,6)).-80-(-(,79,)46#####
@M06045:235:000000000-JCY5N:1:1101:11912:3551 2:N:0:TACAGC
GAGTGGGGACTACCAGGGTTTCTAATCCTGTTCGCTCCCCACGCTTTCGCGTCTCAGCGTCAGTACCGTCCCAGAGAGCCGCCTTCGCCACGGGTGTTCTTCCTGATATCTGCGCATTTCACCGCTACACCAGGAATTCCACTCTCCTCTTCCGGACTCTAGCCGCCCGGCTTCCATCGACCTCTGAAGGTTGAGCCTCCAGTTTTCACAACGGACCTGTGCGGCCGCCTACACGCTCTTTACGCCCAATAAATACGGACAACGGTTGCACCCTACGGATCACCGCGGCTGTTTGCTGCCC
+
EEFFCF?CCF<@CFGGDGFGCGFGGEGG<EFE9FFGGEDGGGGGCFGGGCGGE>E9<EGCEE@FCCFCGE:?FEF=<?DE7>FED@<B=C:FC:F>CBFGCFFFDGFDCFFEF+8+4?<FGDDCEFFDD<F=<@7DF,,;DDFG9,>>DFC;EC6+*3:,@3,@*@:C*C**:?CCFGCFE*41,2?;+?+329+3*:A8CC1A7CGG++293)2))902*2>)/<@)8(47)8)7..0/*:*)*)7.;496*)*-)829B::0(4757))48((8(((-(.3::1120((())(.#####
@M06045:235:000000000-JCY5N:1:1101:10446:3554 2:N:0:TACAGC
GAGTGGGGACTACAGGGGTTTCTAATCCTGTTTGCTCCCCACGCTTTCGCGCCTCAGTGTCAGTTACAGACCAGGAAGCCGCCTTCGCCACTGGTGTTCCTCCATATCTCTACGCATTTCACCGCTACACATGGAATTCCACTTCCCTCTTCTGCACTCAAGTCGACCAGTTTCCAATGACCCTCCACGGTTAAGCCGTGGGCTTTCACATCAGACTTAATCAACCACCTGCGCGCTCTTTACGCCCAATAATTCCGGATAACGCCCTCCACCTACGTATTACCGCGGCTTCTGGCGCTTG
+
GEFGGCFGE7FGGGGGGGCEEGGGGGGGGGGGGGGGGFGEFFGCGCFFGGGGGGGGGGGGGGGCFEGGGGGFFCEGGGGGGDGGGGGGEEGGGGGGGGGG9FFGFGFGEFGGGCGCFGCGGGGGGCFGGGGG9FGGGDGFGGF9EEFGFDDGGGGGGGGGE@DEE6CCG6@EFFGGDGDGGGGGFE8FGGDEEGBCGCECC:C,==CDGFFC>;66A8=+=B88FF>F564F)8)>==F=7:C>G5CBF59=@96A?)4(8AD<B1))0(328:231?>24)5)4;97>9(,9-80#####
@M06045:235:000000000-JCY5N:1:1101:13214:3595 2:N:0:TACAGC
GAGTGGGGACTACCAGGGTATCTAATCCTGTTCGCTCCCCACGCTTTCGCGCCTCAGTGTCAGTAACGTCCCAGCGAGCTGCCTTCGCTATTGGTGTTCCTCCTGATATCTGCGCATTCCACCGCTACACCAGGAATTCCACTCGCCTCTTCCGTACTCTAGCTATGCAGTATCCATCGGCTTTCAAAGGTTGAGCCTTTGACTTTCCCAACGGACTTACATAGCCACCTACCCGCGCTTTACGCCCAATGATTCCGGACAACGCTTGCCCCCTACGTATTACCGCGGCTGCTGGCCCTCC
+
GGGGCGGGGGGGGGGGGGGGGGGGGGGGGGGGGGDEGGGGGGECGGGFEGGGGCFFGGGGGGGGGGGGGGGGGGGGGCFGFDFGFGDGF@EGFGGFGGGGCFGGFFFFDFFGGGGGGGGF9FGGGGCEGGGGGGGGGGGGGGGGGDGGGGGGCEFGEFDGGGGGFGCFFGGD:FFGGGGGGGGGGGFB;>GG8FGECEGGG,=?9CC+,*04C)/9?7C>F>DDCAFFF@@4);58:>:DFF>.9)CB))*/6)8>F>:2;03,4:E3<>043>211,8:():6(,40>>9??0>:#####
@M06045:235:000000000-JCY5N:1:1101:7634:3603 2:N:0:TACAGC
GAGTGGGGACTACCGGGGTTTCTAATCCTGTTTGCTCCCCACGCTTTCGTGCCTCAGCGTCAGTACTGGTCCAGATGGCCGCCTTCGCCACGGGTGTTCCTCCCGATCTCTACGCATTTCACCGCTACACCGGGAATTCCACCATCCTCTACCGTACTCTAGCTTGCCAGTATCCACTGCAATTCCCAGGTTGAGCCCAGGGCTTTCACCACGGACTTAACAAACCGACTACGCACGCTTTACGCCCAGCAATTCCGATTAACGCTTGCACCCTTCGTCTCTCCGCGACTGCTACCCGGGA
+
CGFGGCFGGGGGGGGDBFC+BEECC<FFAEGGGECFCFFDGGEGFCFG6F<FF<FGCFFFCCEDF<CD@CEFCCEGGGFB7++=FFFGGGGEGG+@FBFF?A<B7F>@E<EFGCDFEEGGFFFG=CFE@EGGGC@:CGEGGGGGGF8EDF9=EBD:65D9D,EAE,DDFF8FFGGGG9D69A=CGGGDCCC96,>AEF5:@55*:0<+4*07*)))8*1C7+2*;A@)84,<>E>5)85B<*0<C)))0)2792/697((-5>02<<><>?B6(.4<7<(()).((---((,.)).#####
@M06045:235:000000000-JCY5N:1:1101:11142:3664 2:N:0:TACAGC
GAGTGGGGACTACTGGGGTTTCTAATCCCGTTTGCTCCCCTAGCTTTCGCTCATCAGCGTCAATGTCGGTCCAGGATGCCGCCTTCGCCACCGGTATTCCTCCAGATATCTACGCATTTCACCGCTACACCTGGAATTCTGCATCCCTCTCCCGAATTCAAGCCATCAAGTATCGGATGCAGTTCCCAAGTAGAGCCTGGGGATTTCACATCCGACTTAGTTGGCCGCCTACGAGCCCTTTACGCCCAGTAATTCCGAACAACGCTTGCCCCCCTCGTATTCCCGCGGCCGCTGGCACCCA
+
GGGEGGGDGGGGGCGGGGFGGGGGGGF<FGGGEGGGGGGDDFFFGG9CFGC@FCEFFGGFCC@EFFGGG:F7,CCFGGGGGGGGGGFGGGEFGGGGGFGG<EFGGGGG,C@AAFD@FGGGGGGGGFGG?G48E4FGGDFEGGGGGF@,@,@,@CE6+@;EFGFGC,D,@EGGFCECGGDGGFGGGG?9D>9,@E;C88E:CGEGE,5:CFF8448<5C8=@+296AA))/6AA>;CDFFFF7>DG)175/:9F49)07:BFFFB6?)534>:04(493(:8)6866160((((-(3#####
@M06045:235:000000000-JCY5N:1:1101:7965:3667 2:N:0:TACAGC
GAGTGGGGACTACAAGGGTATCTAATCCGGTTCGCTCCCCACGCTCTCGCACATCAGCGTCAGCAGATGCCCAGTCGGCTGGTTTCCCCCTGGGTGTTCCTGCCGATCTCTACGCATTTCACCACTACACCGGCAATTCCACCGACCTCTGCATCGCTCCAGTCCCGCCCTATGGGATGGCGCCTGGCCGTTACGCGGCCAGCTCTCACACCCCACGCGCGCACCCGCCTGCGTTCTCTTTACGCCCAGTCAACCCGGACCACGCTTGGCTCCTCTGTATTACCGCGCCTGCTGGCGCACC
+
EDGGFGGCEGGFGGGG?FGFGGFD@FECFDGGGGGFGGFGGEGGCFFF6B@F@EFGDCCFEE@EGG@FFGGDFEFGGGGGE@A,B<?FFEG?77:=F>FGEFGDCCFGFG,<FGGGEEFGGGG,<F@F8DC=CC+3,CFGFGEB+@CEC,;E9EGGGGGC66,7,@*>>*>,>,?6,:CC:/=C5***=8:*:**33?885;*3++<*<*7>DGFG5CGG))))1)<BF(,750)9)1*/**2)19D@)9=?4)03:512(-3:9?:5).:?::7<:9))-)6)((4(-41(()(,#####
@M06045:235:000000000-JCY5N:1:1101:8168:3691 2:N:0:TACAGC
GAGTGGGGACTACAGGGGTTTCTAATCCGGTTCGCTCCCCACGCTTTCGCGCCTCAGCGTCAGGCCCGGCCCAGAGCACCGCCTTCGCCACTGGTGTTCCTCCCGATCCCTACGCCTTTCACCACTACACCGGGAATTCCGTGCTCCTCTACCCGCCTCCAAATCCCCGCCGTCCCCGCCGACCACCCCGAGTTGAGCCCCGGGCTTTCACGCCGGCATGACGATGCCACCTGCGCGCCCTTTACGCCCTGTACGTCCGGACAACGCCTTCACCCTACCTAATACCGCGGCTGCTGGCCGG
+
7FDEGGGG;FGGGFD8@CC:BEGFEDFEDGB@CCGCCEGG8@8@F@FCCE7FE:BFFC:BCFCEFBF++:=:,B,,BFGG+@+48E=BFB+,B=E8<CFEFD8F=+3C+AB?DE@+<+EFGDFFGG?8FFD>+C7F7,@EFC*@DAF8D9@9;,>CGDCG,,?,>8<CEGGEG8B>G58CE=*81C8885/*A57<+@;E*1CGCE:*<7C/*70>)))220>**)866<37)733.75>C9<FGGGFE3*/6)).07((-((32(.)0()).5,3:6())..)-.2(4114((5)#####
@M06045:235:000000000-JCY5N:1:1101:12531:3725 2:N:0:TACAGC
GAGTGGGGACTACAGGGGTTTCTAATCCCGTTCGCTCCCCACGCCTTCGCGCCTCAGCGTCAGGTCAGGTCCAGCGAGCCGCCTTCGCCACTGGTGTTCCTCCGGATCTCTACGCATTTCACCACTACACCCGGAATTCCACTCGCCTCTCCCTGCCTCCAGACTGCCCATCGCACCGGACCCTCCCCCGTTGAGCGGGGGGCTTTCACCGATGATGCGACCATCCGCCTGCGCGCGCTGTACGCCCAATGAATCCGGGCAACGCTCGCACCCTACGTATTACCGCGGCTGCTTGCCCATA
+
EFGGGGGGGGGGGGGGGGFGGGGGGGGGGGGGGGGGGGGGGGGGFGGGGGGGGEGGGGGGGCGGGGGGDGGGFGFGGEGGGGGGGGGGGEGCGFGEFEGG?FFGCEGGGGGGGGGGGGFGGGGGGGDGGGG7CFDGFGGGCGGGFEEGG8>FGG6CF?FEFGGGG?6CGG:FCEGGGEC:=CGGGECEGG;<8*?CEGEDEEE::+<CG:7)998D?7)9C))70<5).,(585)5)07>77:>GCDB:.>4@>FFEE0;;(-4>05<E109<?FB?03:3)).4>6(-(-4)))-#####
@M06045:235:000000000-JCY5N:1:1101:7167:3741 2:N:0:TACAGC
GAGTGGGGACTACTAGGGTATCTAATCCTGTTCGCTCCCCACGCTTTCGCTCCTCAGCGTCAGTATCGGCCCAGAGATCCGCCTTCGCCACCGGTGTTCCTCCTGATATCTGCGCATTTCACCGCTACACCAGGAATTCCGATCTCCCCTACCGAACTCTAGCCTGCCCGTATCGACTGCAGACCCGGGGTTAAGCCCCGGGCTTTCACAACCGACGCGACAAGCCGCCTACGAGCCCTTTACGCCCAATAATTCCGGACAACGCTTGCGGCCTCCGTATTACCCCGGCTGCTGGCTGGCC
+
G>FGGGGGGGGGGGGGGGGGGGFGGGGGGGGGGGGGGGGGGGGGGGGFGGGGGGGGGGGGGCFGGGFEGGGGGGGGGGGGGGGGGGDF7B@F@EGGGGGGAFEFFDEGGGCGGGGGGGGGGGGGGGGGDGFFGGFFFFCEFGGGCADGGGFCFG>C:CDEGEFGGG>8FGCE>E>F>>CFEFGGGG>*8:EBC?CFCGGDDGGEG6CFGC*799@DBD5<DDG4>FE>E:255).<)77?G7771)1758*/*-76F:(((.29>?B)5((-,8(47(.(,)-.((((-,46:).(#####
@M06045:235:000000000-JCY5N:1:1101:17684:3756 2:N:0:TACAGC
GAGTGGGGACTACCGGGGTTTCTAATCCTGTTTGCTCCCCACGCTTTCGAGCCTCAGCGTCAGTTACAGTCCAGAGAAGCGCCTTCGCCACTGGTGTTCTTCCTAATCTCTACGCATTTCACCGCTACACTAGGAATTCCCTTCTCCTCCCCTGCACTCTAGACTTCCAGTTTGAAATGCAGCACTCAGGTTAAGCCCGAGTATTTCACATCTCACTTAAAAATCCGCCTACGCTCCCTTTACCCCCAGTAAATCCGGACAACCCTCGCCACCCACCTATTACCGCGGCTGCCGGCGGCTC
+
GGDCFFGGGGGGGFGGGGGGGGGGFFGGGGGFGCGCGGGGGGGGFEGGG@FEGEFDGGGEGGGGGEGGG9<FA,FECFGGCCGCG9DEGEGGFGGDFEGE9C<EFGGGGGAFGGGCFG<?EFGEGCCFGGEDAFGGGGGGGGFGGGGGG,6@,@EDFF?BC;9@DC;FFGGCFFFCFGGGG,8,>BFGC63:EG;FFFEC*:,=C@@8BDCFFFB7=:FFFGCCC?)=:87A5>:D>FFF47;*27C5)00*=<67>>:01:B(3(.079(((((,(,.6>5<A(4((((-4(-(-#####
@M06045:235:000000000-JCY5N:1:1101:11516:3765 2:N:0:TACAGC
GAGTGGGGACTACCCGGGTTTCTAATCCCGTTCGCTCCCCACGCCTTCGCGCCTCAGCGTCAGGGACGGCCCAGCTGGCCGCCTTCGCCACGGGTGTTCCGCCTGATCTCTACGCATTTCACCACTACACCAGGCATTCCACCAGCCCCTACCGCCCTCAAGCGGTGCAGTCCACGACGACCCTCCCTGGTTAAGCCAGGGGCTTTCACGCCATGCTTACACCGCCGCCTGCGCGCGCTTTACGCCCCGTAACTCCGGACAACGCTCGGACCCTACCGATTACCTCGGCCCCGGGCTAGCC
+
GGGGGGGGGGGGGGGGGGGGGGGGGGGGGGGGGGGGGFFEGGGGGGGGGGGDG7FFGGGGGGGFFFFFGGGGGGGGGGGGGGGDGGGGGFGFGGGGGGGGGGGGGGGGGFGGGGGGGGGGGGGGGGGGGGGGGGGGGCGGAGGFGFGGGG7CCEGEGGG5ECGGC1:EBFCC?9E85E8EECE<CCGCGCCCDGEC8@88CGGCGGGGF4C<7DFGFGCGFFC)>D575:?F>>;>.7>D3:73DG).5)/)))/.)0(32:?(6<;5)(3;0.(.,((4?FA9.43(4((-(((-#####
@M06045:235:000000000-JCY5N:1:1101:24189:3790 2:N:0:TACAGC
GAGTGGGGACTACTAGGGTTTCTAATCCTGTTTGCTCCCCACGCTTTCGCACCTCAGCGTCAGTATCGAGCCAGAGAGCCGCCTTCGCAACTGGTGTTCCTCCTAATATCTACGCATTTCACCGCTACACTAGGAATTCCACTCTCCTCTCCTGCACTCAAGTTTCCCAGTTTCAAAGGCTTACTACGGTTGAGCCGTAGCCTTTCACCTCTGACTTAAGAAACCACCTACGCACCCTTTACGCCCAGTAATTCCGGATAACGCTAGCCCCCTACGTATTAACGCGGCTGCTGGCCGTCCC
+
GGGGGGGGGGGGGGGGGGGGGGGGGGGGGGGGGGGGFGGGGGGGGGGGGGGGGCGGGGGGGGGGGGGGGGGGEGGGGGGGGGGGGGGGGGGGFGGGGGFF<AFFGFFGGGCFGFDC=@FGGFGGGGGGGGGCFGFGGGGFFGGGGDGGGDFFGGGGGGGGGGGFFFFCFGFGAFFGGGGGGGGGGGGGGGGGGFGG5?:>CFFEGGG@CFG=<76CFG7+CCGGGFF??@E;:3=DFAFFGGDBG<556++;85B?E310<41112)/83829B:382<?4).(,4099>B>::B4#####
@M06045:235:000000000-JCY5N:1:1101:23133:3816 2:N:0:TACAGC
GAGTGGGGACTACCAGGGTTTCTAATCCTGTTTGATCCCCACGCTTTCGTGCCTGAGTGTCAATATTCGCGTAGTCAGCTGCCTTCGCAATAGGTGTTCTATGTCATATCTAAGCATTTCACCGCTACATGACATATTCCGCTGACCTCCACGATATTCAAGATTGATAGTATCAAAGGCAGTTTCCGAGTTAAGCCCGGAGATTTCACCACTGACTTACCAACCCACCTACGCACCCTTTAACCCCAGTGAATCCGGATAACGCTTGCACCCTCCGTATTACCCCGGCTGCTGGCTTCCC
+
GGGFGCGGEGGGGGGGGGGGGGGGGGGEGGGGGGGGGGGGGGGGGGGGGGGGGGGFGGGGGFGGGGGGGGGGGGGGGGGGGGGGFGGGGFEFGGFFGGGGG9FGGGGGGGGGGGCAFFGGGGFGGEGGGGAGGGGFGFEFGGGGGCDF,DBFGEF>6EAAF=EFGGGGF9ECFGFFG;DFFDFGGGG6EEFEFGGA,4@5?EGC,BCGGGFC77AFFFF7CFCD<;?BEDFA:)):3));FGF6*9D:5F6FF);@)52:?9?30(<:><?:6?FF0<??(6))((-1912::073#####
@M06045:235:000000000-JCY5N:1:1101:11656:3823 2:N:0:TACAGC
GAGTGGGGACTACCCGGGTTTCTAATCCTGTTTGCTCCCCACGCTTTCGTGCCTCAGTGTCAGTTACAGTCCAGAAAGCCGCCTTCGCTACTGGTGTTCCTCCTAATATCTACGCATTTCACCGCTACACTAGGAATTCCACTTTCCTCTCCTGCACTCAAGTCTCCCAGTTTCAAGAGCTTACTACGGTTTAGCCGTAGCCTTTCACTCCTGACTTAAGAAACCACCTACGCACCCTTTACGCCCAGTAAATCCGGATAACGCTCGCCCCCTACGTATTACCGCGGCTGCTGGCCCACAG
+
FFGGGGGGGGGGECFGDGEGGGGGGGGGGEGFFCEDFFGCFEFGGGGGGGDFGGGGGG,CCCEFGAFGCG<E9,9EGGFGGGGGGGG7??FFE<CBA,5B<EFFGGFGFG,5AFGFGG,EFFGGG7BF,BE<FEEFGGGGDG;EFGDFGFGGGDFGGFEGFE=EGGCF88FGGC3DD@FGGGFF;CFG@FC+@FFGGGDE>FGGGGCF@F4*4:AG6CFFFFCFGFF?4;;BEB;DA>FF7DGFGGD4AFC+:?=25>6;)7396(.5)(39;((48)4.-<A<6>(((-4)).:4#####
@M06045:235:000000000-JCY5N:1:1101:21153:3839 2:N:0:TACAGC
GAGTGGGGACTACTGGGGTTTCTAATCCTGTTTGCTCCCCACGCTTTCGTGCCTGAGCGTCAGTGTCAGCCCAGGGGGCTGCCTTCGCCATCGGTGTTCCTCCGCATCTCTACGCATTTCACTGCTACACGCGGAATTCCACCCCCCTCTGCCACACTCCAGTTCGCCAGTTTCAACGGCCATTCCCAGGTTGAGCCCGGGGCTTTCACCGCCGACACAACGAACCGCCTGCGCACGCTTTACGCCCAGTAATTCCGATTAACGCTCGCACCCTACGTATTACCGAGGCTGCTGGCAGGAG
+
GGGGGGGGGGGGGGGGGGGGGGGGGGGGGGGGGGGGGGGGGGGGGGGGGGGGGGGGGGGGGGGGGGGGGGGGGGGGDGGGGGGGGGGGGGGGGGGGGGGGGGGGGGEGFFFGGGGGGGAEGGGGGFFGFGGGGGGGGGGGGGGG6BEEGGGGCFGGG?GD,>DFFCGEC>DGGGGGGGGGGGGFGGGGGFF?*08CFFCCECGGGGFGGGCGD<D75DC3DDGGG:DFF?FFE)7D>5>>FCDBCGD34/:68<F>?>0<6<<89(85>1;;::2??:?)5<AB1(((((.4373(#####
@M06045:235:000000000-JCY5N:1:1101:7254:3861 2:N:0:TACAGC
GAGTGGGGACTACTCGGGTTTCTAATCCTGTTCGCTCCCCACACTTTCGCTCCTCAGCGTCAGGTAATGCCCAGAGAACCGCCTTCGCCACCGGTGTTCCTCCTGATATCTGCGCATTTCACCGCTACACCAGGAATTCCATTCTCCCCTGCATACCTCTAGTCTGCCCGTATCGGAAGCAAGCAACGAGTTAAGCCCGCTGTTTTCACTCCCGACGCGACAAACCGCCTACGAGCCCTTCACGCCCAATAATTCCGGACAACGCTCCGACCCTACGTTTTTCCGCTGCTGCTGGCGTGCG
+
CEGFFFFGGGGFGFFGGGGFFGGGGGGGFGGGGDGGGGGGGGGGG<FGGG@FGF<CGGFGGGGGGGGGFG@@F@,EFGCF>FECFG7CECEF7@C@G+FFEGGG?FGGGG9?FGDDFGEFGGGCCCGGGFGGGGGGGGDGGFGG9,@FGGCF8ADFFDF99;>FDFGC68BECEG*3>@DF?FGF68>DEE*BC9CFF/?:/:CF?C79:FGGG)9BGG55))55;DEF?653>517:F?*7C:4*7.7.26=A46954((3:(4<))0((4(.(,(((((,,5((((()).4),(#####
@M06045:235:000000000-JCY5N:1:1101:24825:3875 2:N:0:TACAGC
GAGTGGGGACTACCGGGGTTTCTAATCCTGTTCGCTCCCCATGCTTTCGCTCCTCAGCGTCAGTTAATGCCCAGAGACCTGCCTTCGCCATCGGTGTTCCTCCTGATATCTGCGCATTTCACCGCTACACCAGGCATTCCAGTCTCCCCTACATCACTCTAGTCTGCCCGTACCCACCGCAGATCCGGAGTTGAGCCCCGGACTTTCACGGCAGACGCGACCAACCGCCTACGCGCTCATTACGCCCAATAATTCCGGATCACGCTTGCGACCAACGTATCACCGCGGCTGCTGCCGACTC
+
FFGGCDF7BCFGC<CCEG:+BFA@FGA@<AF<@FFEFFFGFGFFGGGAFGECFFGFFEEGEGFGFEFGGG,EF8CFADD?,E@FEGGGEEGFFCG=BFG,EAFGGGFGGGGGGGGG7C9EGFGGGFEGGCF+AF+A=FFGFDDF9;,DEF7D,@=EFGFDCFGCFGF9FGEC8BFF588>::C,,?8C*>ECFGC,?C?/C=C*9C+:@43>)));557/>))*9BFFF6(8@)7C@B)0*::5D5D@FFF664*6?)-((.4(31)07;(47((,3,.6(.)((((4;>(4)5.(#####
@M06045:235:000000000-JCY5N:1:1101:17680:3950 2:N:0:TACAGC
GAGTGGGGACTACAGGGGTATCTAATCCTGTTTGCTCCCCACGCTTTCGTGCCTCAGTGTCAGTTACAGTCCAGAAAGCCGCCTTCGCTACTGGTGTTCCTCCTAATATCTACGCATTTCACCGCTACACTAGGAATTCCACTTTCCTCTCCTGCACTCAAGTTTCCCAGTTTCAAGAGCTTACTACGGTTGAGCCGTAGCCTTTCACTCCTGACTTAAGAAACCACCTACGCACCCTTTACGCCCAGTAAATCCGGTAAACGCTAGCCCCCTCCGGATTACCGGCGCTGCTGGCCACACG
+
FDCEGCFGFGGEGFGGGGEEFGFEFFGFEFGGGCFGGGGGGGGGFGGGGGGDCGDEGGAD<FFGDFGGGFG8F,9<FCFFGGGGD=FEGGGGGGGGFEF9EGFGFFFGGGGGCCFBF:FF<F?C:@C=EFGFG<,=<DFGGGCCFA>EFD>CF?,DDECGEDDAGGG?E,6EDGGDADGCFFE8@EECEFEECFFF5?>E89ECGGGF,;7FG:9:=88:7+;*966/).8?B:DGB58;7@>:G57)2AG+@C).8.((99((,,095,839(,421-,))6(((4((49:)((,#####
@M06045:235:000000000-JCY5N:1:1101:10225:3993 2:N:0:TACAGC
GAGTGGGGACTACCAGGGTATCTAATCCTGTTTGCTCCCCACGCTTTCGCGCCTCAGCGTCGGATCCGGCCCAGCTGGCCGCCTTCGCCACGGGTGTTCTTCCCGATATCTACGCATTCCACCGCTACACCGGGAATTCCACCAGCCTCTACCTCTCCAAGATTCAAGTTTTCCAGTTTCAAAGGCAATTCCGGGGTTGAGCCCCGGGCTTTCACCTCTGACTTAAAAAACCGCCTACGCGCGCTTTACGCCCAGTAATTCCGAACAACGCTAGCTCCCTCCGTATTACCGCGGACATTCT
+
GGFGGGGGGGGGGGGGGGGGGGGGGGGGGGGGGGGGGGGGGGGDGGGGGGGGGGGGGGGGGGGGGGGGGGGGGGGGGGGGGGGGGGGGGGGGGGGGGGGGGGGGGGGGGGGGGGGDGGGGGGGGGGGGGGGGGG7BFGGGGGGGGGGGGDCGGGFFGFGGGGG9FGGFG9EDGGGGGGDGGGGGGFFCFGCGFEEG5=EGGG?FGCGGGGGGGFFF?<=C>FGCGFFFF>BBDB@<>FB393CEGGF?F>G>:6F>FFAF9<8:(23<FBF<((8))54?F:7,11?9<>?F90((#####
@M06045:235:000000000-JCY5N:1:1101:20314:3994 2:N:0:TACAGC
GAGTGGGGACTACAGGGGTATCTAATCCTGTTTGCTCCCCACGCTTTCGAGCCTCAGTGTCAGTTACAGTCCAGAAAGGCGCCTTCGCCACTGGTATTCTTCCTAATCTCTACGCATTTCACCGCTACACTAGGAATTCTCCTTTCCTCTCCTGCACTCTAGATATCCAGTTTGGAATGCAGCACCCAGGTTAAGCCCGGGTATTTCACATCCCACTTAAATATCCACCTACGCTCCCTTTACGCCCAGTAAATCCGGACAACGCTTGCCACCTACGTAGTACCGCCGCTGCTGGCGATCA
+
GGFGGGGGGGGGGGGGGGGGGGGGGGGGGGGGGGGGGGGGGGGGGGGGGGGGGGGGGGGGGGGFEFGGGGGGGGGGGGGGGGGGGGGGGGGGGGGGGFFFGFGGGGGGGGGFDFGGGGGFGGGGGGGGGGGFGGGGGGGGGGGGGGGGGGGGGGGGGGGGGGGGGGGGGFGGGGGGGGGFGGGGGGEGGGGGGGGGGGGG5CEGGGFGGDC5FGFGFCC8CFFFGFFFFB5ABF5D4?AFGFGFGGGFFA>AF6A8DE666131>?F:38<44<00<?<(4).640(-21(-,3:0#####
@M06045:235:000000000-JCY5N:1:1101:19659:4020 2:N:0:TACAGC
GAGTGGGGACTACTGGGGTTTCTAATCCTGTTCGCTCCCCACGCTTTCGCGTCTCAGCGTCAGTACCGTACTAGAGAGCCGCCTTAGCCACGGGTGTTCTTCCTGATATCTGCGCATTTCACCGCTACACCAGGAATTCCACTCTCCTCTTCCGGACTCTAGCCTGATGGTTTCCACCGGCGTCTCGAGGTTGAGCCTCGAGTTTTCACAGCGGACCTACCAAGCCGCCTACACGCTCTTTACGCCCAATAAATCCGGACAACGCTTGCCCCCTACGTATTACCGCGGCTGCTGGCATGTC
+
GDEGFCFGGGGGG9CFGGGFGGGGGGGGGGGGGGGGGGGGGGGGGGGGGGGFFBFGGGGGGGGGGGGGGGEGGGCGEGGGGGGGG9FFFGGFEFGGGGGGGGGGGGGGGGGAFCG=CFAFFGGCFCGGGGF7C@F?<FGGGGGGGGGGGGFGGGGGGGGGGGGGGGGFGGGFGGGGG@C>EGGG>EC<BCE,CCC?C8<C==FEG?CFGGGCGCAD)9*9966<FFFFF<FF4<>D<D5BFDFE3CCB@FGFFBF05)8>FF:69<7;>28<>F08<:B2(5ADF>99B018,)41#####
@M06045:235:000000000-JCY5N:1:1101:11721:4030 2:N:0:TACAGC
GAGTGGGGACTACCAGGGTATCTAATCCTGTTTGCTCCCCACGCTGTCGCGCCTCAGTGTCAGCTTTGAGAGGGTTGCCCCTCACTGCCCAGCAGGCCGCCTTCGCCACCGGTGTTCTTCCGGATCTCTACGCATTCCACCGCTACACCCGGAATTCCGCCTGCCTCTACAGTGCTCCCGCCCCCCAGTTCGCACGGCCGATCAGGGGTTGAGCCCCCGACTTTCACCGCACGCTTGAAGTGGCCACCTACGCGCCCTTTACCCCCAATGACTCCGGACACTCGTCGCACCCCCCCATTGC
+
DE7@DFGGGGGGGFGGCCFGGGFGGGGGGGGGCGGGGFGGGGGDGGGGGGGGGCFGGFGAEEFG<FFGFGCG7CGGDFGGGGGGED,CFCGCCFGCCFFEGG@ECGGGGFGG=>BE<FDGFGEE7FFFGGGGGEGEAFGB>CE@EG9BFEEG+@8FFCCEE5CGFC88CFCGECFEFC*;88EGGGGGG+?3:EC8BEECE5**0<:DG)9**9)CBDC)>5C7>=F?:0(>::)7>F)90905**/>5FC)<6)4)034<2).(()557<2>A((-3302),((41(((4((-(,#####
@M06045:235:000000000-JCY5N:1:1101:16456:4053 2:N:0:TACAGC
GAGTGGGGACTACCAGGGTTTCTAATCCTGTTCGCTCCCCATGCTTTCGCTCCTCAGCGTCAGTTGCGGCCCAGAGACCTGCCTTCGCCATCGGTGTTCCTCCTGATATCTGCGCATTCCACCGCTACACCAGGAATTCCAGTCTCCCCTACCGCACTCTAGTCTGCCCGTACCCGATGCAAGCTCGAGGTTGAGCCTCGAGTTTTCACACCAGACGCGACAAACCGCCTACGAGCCCTTTACGCCCCATAATTCCGGACAACGCTTGCGCCCCTCGCATTACCTGCGCTGCCTGCGAGTA
+
GGGGGGGGGGGGGGGGGGFGGGGGGGGGGGGGGGGDGGGGGGGGGGGGGGGGGDFGGGGGGGGGGGGGGGGEGGFGGGGGFGGGGGGGGGGGGGGGGGGGCGGGGGGGGGGGGGGGGGGGGGGGGCGGFGGGGGGGGGGGGGGGDGFGGG8FGGGGGGGGFDFEGGGFGGGGDGG8EGGC?FFC,?B5:CCGGGFGG?C;CEF5C7,:CGGGGG4DBD3DD)>CGF35><6:)75<)75<62>>GD))0.29*46905099BF(-,)).-7?>((,4(--824<))(44(,(.)).#####
@M06045:235:000000000-JCY5N:1:1101:8120:4076 2:N:0:TACAGC
GAGTGGGGACTACAAGGGTTTCTAATCCTGTTTGCTCCCCACGCTTTCGCTCCTCAGCGTCAGTTACAGACCAGAGAGTCGCCTTCGCCACTGGTGTTCCTCCACATCTCTACGCATTTCACCGCTACACGTGGAATTCCACTCTCCTCTTCTGTACTCAAGTCCTCCAGTTTCCAATGACCGCTTACGGTTAAGCCGCAAGATTTCACATCAGACTTAGAAGACCGCCTGCGAGCCCTTTACGCCCAATAATTCCGGACAACGCTTGCCACCTACGTATTACCCGCGCTGCCGGCATATC
+
GGGGGGGGGGGGGGGGGGFGGFGGGGGGGGGGGGGGGFGGGGGGEGGGDGGGGGGGGGGGGGGGFGGGGGGGGGFGGGGGGGGGGGFDGDGFFEAFGGGFGGGGGGGGGGGGGGDGGGGGGGGGGGCGGEGCCF?AEFEGFD=DFFGGGGGGGGFAFGGGCFGFADFGGGGGGGFFGD,@AFGGGGGGGGFGGGGGGDE:C@7CFC:+=@B7CFFGFGGGGCCFG;;>DD@FBF35>FFFF7D)9D<BF496=49<9>01>?<(4<EFF:>261,,(.)4:))9(((4((--(((-#####
@M06045:235:000000000-JCY5N:1:1101:6257:4089 2:N:0:TACAGC
GAGTGGGGACTACACGGGTTTCTAATCCTGTTCGCTCCCCACACTTTCGCTCCTCAGCGGCAGGTCATGCCCAGAGAACCGCCTTCGCCACCGGTGTTCCTCCTGATACCTGCGCATTTCACCGCTACACCAGGAATTCCGTTCTCCCCTTCATACCTCTATTCTGCCCGTATCGAAAGCAAGCCAGGTTTTAAGCACCTGGTTTTCCCTCCCGACGCCACAAACCGCCTACGAGCCCTTTACGCCCAACAATCCCGGACAACGCCCCCCCCCTACGTATTCCCCCGTCAGCTTGCACGCG
+
CC@FDFEF7FFFFGFGGGGGC<FGGAC<<FEG<@:,FFGGGG7FFGGF,:@FEEGFCF++8=@:FFGGGGGGGFDFFFGGFFEC@F+:CEFF7+@FECGF<FC8BDDE,77AEFGCCGCFCEGD@+CFFGGDCC77><CCG;,435@D4:,@DE,@C7>,>,35@;BC>C*4=EEEGG=@CC,/=C==:,?:B6BFGC59E*0CF5+0++0:*/:559)/7*9CFFDFD6(0))09:F?F0*:)79CE5)*7?(55))1606?296))7(-466(.((.-:)6)((,-(,(.)).3#####
@M06045:235:000000000-JCY5N:1:1101:23127:4095 2:N:0:TACAGC
GAGTGGGGACTACACGGGTTTCTAATCCTGTTTGCTCCCCACGCTTTCGTGCATGAGCGTCAGTATTATCCCAGGGGGCTGCCTTCGCCATCGGTATTCCTCCACATCTCTACGCATTTCACTGCTACACGTGGAATTCTACCCCCCTCTGACATACTCTAGTTCGAGAGTTAAAAATGCAGTTCCAAAGTTAAGCTCTGGGATTTCACATCTTTCTTTCCGAACCGCCTGCGCACGCTTTACGCCCAGTAATTCCGATTAACGCTTGCACCCTACGTATTACCGCGGCTGCTGGCCTATA
+
GGGGGGGGGGGGGGGGGGGGGGGGGGGGGGGGGGGGGGGGGGGGGGGGGGGGGGGGGGGGGGGFGGGGGGGGGGGGGGGGGGGGGGGGGGGGGGGDGGGGGGGGGGGGDGGGGGGGGGFFGGGGGGGFGGGGGGGGGGGGGGGFGGGGGGGGGGGGGGGGGGGGGGGGGGGGGGGGGGGGGGFGGGFGGGGGGGGF,:<CFCGFGGGFGGGGGGFGFGGDGGGDGFFFFFFFFFFGFFFFGGG3DDGFF?FFFFFAF5(8:BAFF?E@FBF:?<:BF:2>74>>(3929>>B0)4(#####
@M06045:235:000000000-JCY5N:1:1101:22300:4105 2:N:0:TACAGC
GAGTGGGGACTACTGGGGTTTCTAATCCTGTTTGCTCCCCACGCTTTCGTGCCTCAGTGTCAGTTACAGTCCAGAAAGCCGCGTTAGCTACTGGTGTTCCACCTAATATCTACGCATTTCACCGCTACACGAGGAATTCCAATTTCCTCTCCTGCACTCAAGTTTCCCACTTTCAAGACCTTACTACGTTTGAGCCGTAGCCTTTCACGCCTGACTTAAGAAAACACTTACGCACCCTTTACGTCCAGTAAATCCGGAAAACTCCACCCCCCTACGATTTACCCCGTCTGCTGCCCGCCCG
+
:@68CCFG@CFFEFCA8:+8BEEAAAEGFAFFFEC@<EECFFGGB:,E:6C@,<CCFE,EAC@,CC9@<CF8,6C@F@EA@++8@,,,5,5,C<<FFD9<,54BAFG,:95E,AC7:6AF<9F7CF+@5B+8@4@,AFFAD8C;CAF;;988EF,,6,8,36,>@EFGD,67,5EE,4,55DEC9>F5,:,>,*3,5@?*DDC,4=:9,3*;*0;0BFCG+:**;6;*08.)8=)C>FFACG5)878/AFCC=36:)5(4(825),)8)4;(11((((.--6)((,((.82),),(#####
@M06045:235:000000000-JCY5N:1:1101:10984:4156 2:N:0:TACAGC
GAGTGGGGACTACTCGGGTTTCTAATCCGGTTCGCTCCCCACGCTTTCGCGCCTCAGCGTCAGGTCACCCCCAGCCGGCCGCCTTCGCCACTGGTGTTCCTCCCGATCTCTACGCATTTCACCACTACACCGGGAATTCCACCGACCTCTAGGTACCTCAAGCGCACCAGTCTCCACCGCAGCCTCCCAGTTGAGCCGGGAGATTTCACGGCAGACTTAGCACACTACCTGCGCGCCCTTTACGCCCACTAAATCCGGACAACGCTTGCCACCTACGTATTACCGCGCCTGCTGGCGCGGC
+
GGGGGGGGGGGGGGGGGGFGGGGGGGGGGGGGGGGGGGGGGEGGGGGGEGDGGGGGGGEFGGGGFGGGGGGGGGGGGGGGGGGGGG=FGGGGEFFGF7FGGGGGGGFCGGGGGGGGGGGGGGGGGGGGGGGDGEE>FGGGGGGGGGGGGGGFC,2><EFGGGGCEGGGGFFC+BFCF6CEEGGG9CFGD6CFGGGGGGGGDCC6A?FFGG3DDGFC?DG:*:><C)0<F?2)05<C@577CD>>C)9;55C@))9>B3(490361())804)(.(.(,..3-5>(19(,2(.(52(#####
@M06045:235:000000000-JCY5N:1:1101:24148:4162 2:N:0:TACAGC
GAGTGGGGACTACAGGGGTATCTAATCCTGTTCGCTCCCCACGCTTTCGCTCCTCAGCGTCAGTATCGGCCCAGAGACCCGCCTTCGCCACCGGTGTTCCTCCTGATATCTGCGCATTTCACCGCTACACCAGGAATTCCAGTCTCCCCTACCGAACTCTAGCCCGCCCGTATCAACCGCAAGCCGCAGTTAAGCTGCGGGTTTTCACGGTCGACGCGACGAGCCGCCTACGAGCTCTTTACGCCCAATAATTCCGGACAACGCTCGCGCCCTACTTATTACCCCTGCGTCTTGCCTGAGG
+
GGGGGGGGGGGGGGGGGGGGGGGGGGGGGGGGGGGGGGGGGGGGGGGGGGGGGGGGGGGGGGGGGGGGDGGGGGGGGGGGGGGGEGGGGGGGGGGGGGGGGGGGGGGGGGGGGDCFGGFGGGGGGGGGGGGGGGDGGGGGGFEGGGGGEGGGGGGGGC9,ECGGGGGGGGGGGGGGG>EGCEEGGGGCECCFCGGFGGGEG:5EGGGGFDCCCDFDE37D)5/7DBB>3<FE>>D)98?6C>*75CCFFFGFFBFFF3>;<<;;<BBB@FF690())--)6:6(8(,,(,,(-6A?#####
@M06045:235:000000000-JCY5N:1:1101:17588:4196 2:N:0:TACAGC
GAGTGGGGACTACAAGGGTATCTAATCCCGTTTGCTCCCCCAGCTTTTGTGCCTCAGCGTCAGAACGAGTCCAGGTAACCGCCTTCGCCACTGGTGTTCCTCCCGATATCTACGCATTTCACCGCTACACCGGGAATTCCATTACCCTCTACTCGCCTCAAGGTTCGCAGTATCAAGGCCGTTCCCCGAGTTGAGCCCGGATATTTCAACCTCGACTTACGAATCCGCCTACGCACGCTTTACGCCCAGTAATTCCGAACCACGCCCGCCCCCCACGTCTTACCTCCGCCGCCTGCCCTTT
+
GGGGFGCFGGGGGGGGGGGGGGGGGGFFGGGGGEGFGGGDG7FGGGGGGGGGGEFGGGGGGGGGGGGDDFGGFGGGDGGFGDGGGGGGDGGFEF5EFEF9:?FEG7=CGFFGGGGGCBCFGGGGDDGEGGGGG73>FDFFFGCFFGGGGCFC,333CEG6DGF9;F6+*@@E7,>BDFGG5**5DGCE58:BE,,>CC8C***4C9C7<FG6C*)):<CFFGGD*0538,275)05.;:5DF*79>)))0>*99@4?D691328>(755(4((((,71316)47)5(41((4(::,#####
@M06045:235:000000000-JCY5N:1:1101:16766:4208 2:N:0:TACAGC
GAGTGGGGACTACAAGGGTTTCTAATCCTGTTTGCTCCCCACGCTTTCGCACCTCAGCGTCAGTACCGGACCAGTGAGCCGCCTTCGCCACTGGTGTTCCTCCGAATATCTACGAATTTCACCTCTACACTCGGAATTCCACTCACCTCTTCCGGACTCGAGATTGCCAGTATGAAAGGCAGTTCCAGGGTTGAGCCCTGGGATTTCACCCCTCACTTAACAATCCGCCTACGTGCGCTTTACGCCCAGTAATTCCGAACAACGCTAGCCCCCTTCGTATTACCGCGGCTGCTGGCGGTCG
+
GGGGGGGGGGGGGGGGGGFGGGGGGGGGGGGGGGGGGGGGGGGGGGGGGGGGG@FGGGGFGGGGGGGGGGGGGGGGGGGGGGGGGGGGGGGGGGGGGGGGAFGGGGGGGGGGGGGGGGGGGGGGGGGGGGFFGGG:FGGGGGGGGGGGGGGGGGGGGGGGGGGGGFCGGGGAAFGFFCGGGGGGGGGGGGGGGDGGGFGGGGGFG?F77CFDGGFGFGG=FGGFGFFFEFDA38)953=@GFFFGGG>FFGFFFF<F>6>F??BB:>@FB0?>>??-4:144)681;9939?7:03#####
@M06045:235:000000000-JCY5N:1:1101:10541:4224 2:N:0:TACAGC
GAGTGGGGACTACCAGGGTTTCTAATCCTGTTTGCTCCCCACGCTTTCGCGCCTCAGCGTCAGTATCGGGCCAGTGAGTCGCCTTCGCCACTGGTGTTCCGCCGAATATCTACGAATTTCACCTCTACACTCGGCATTCCACTCACCTCTCCCGAACTCAAGACATCCAGTATCAAAGGCAATTCCAAGGTTGAGCCCTGGGCTTTCACCTCTGACTTAAATGTCCGCCTACGCGCCCTTTACGCCCAGTAATTCCGAGCAACGCTAGCCCCCTTCGGATTACCGCGGCTGCTTGCTCCAT
+
EC@E<FGDGGGGGGGGEEG8FGGGGCGGGGGGFGGGGGGGGEFGGGGGGGGGGGGGGGEGGGGGGEE:BEGEBFGGGFGFCC:FEGGGGEGGGGGGGGG<CCEDGEEF9E??F7=FEDEF<FFGGGDFFCDFGDGGGG9EAE83DF@B>>=D?GEEGGGGG9AF83:,@CGCECCFFFCEGFGGGGGEFFF9DG?EFGFGGGC,A8?+1:CFC*888CDCC+;F7AD>B?FFE>A)8@>)9:C>C<D>>):=?2=495(708?991)00,8<99?((,,(3,8<(-(,4(2:0)4,#####
@M06045:235:000000000-JCY5N:1:1101:19789:4236 2:N:0:TACAGC
GAGTGGGGACTACACGGGTATCTAATCCCGTTCGCTCCCCACGCCTTCGCGCCTCAGTGTCAGGTGTATCCCAGCTGGCCGCCTTCGCCACGGGTGTTCCTCCCGATATCTACGCATTTCACCACTACACCGGGAATTCCACCAGCCCCTGATACCCTCAAGCTCACCCGTACCCGACGACCTTCCCCGGTTAAGCCGGGGGCTTTCACGCCGGGCGTAATGAGCCACCTGCGCGCGCTTTACGCCCAGTAACCCCGGACAACGCCCGACCCCTACGTATTACCGCGGCTCCCGGCAACCC
+
GGGGGGGGGGGGGGGGGGGGGGGGGGGGGGGGGGGGGGGGGGGGGGGGGGGGGGGGGGGGGGGGGGFGGGGGGGGGGGGGGGGGGGGGGGGGGGGGGGGGEDFGGGGGGGGGGFGGGGGGG<DFGCFGFFEGGGGGGGGGCFGGGGCEGGGGGGGGGDGG,DGDEFFGGGGGGGGGGGGGGGGGGGCGGDEED?FGGGGEGEGCGF7>FFGFD5BCD7DGGGGGF?F:4(47>3@<>BE3CC7)*197>6779)73<:2;00((((07;6>FB3,(34<48A4<((-49((((-7(#####
@M06045:235:000000000-JCY5N:1:1101:23519:4240 2:N:0:TACAGC
GAGTGGGGACTACTCGGGTATCTAATCCTGTTTGCTCCCCACGCTTTCGTGCCTCAGTGTCAGTTACAGTCCAGAAAGCCGCCTTCGCTACTGGTGTTCCTCCTAATATCTACGCATTTCACCGCTACACTAGGAATTCCACTTTCCTCTCCTGCACTCAAGTCTCCCAGTTTCAAGAGCTTACTACAGTTAAGCCGTAGCCTTTCACTCCTGACTTAAGAGACCACCTACGCACCCTTTACGCCCAGTAAATCCGGATAACGCTAGCCCCCTACGTATTACCCCGGCTGCTGGCCAGCAA
+
GGGGGGGGGGGGGGGGGGGGGGGGGGGGGGGGGGGFGGGGGGGGGGGGGGFGGFGGGGGGDAFFFFGGFCFGGGFFGGGGGGG7FEDFFEFFGGGGGGGGFGGGFFGGGGGGGGGDCEFGGGGGGGGGGFFFGGGGDGGGGGGEDGGGGGGFGCGGGECEGCEFFGGGGGGG8DEGGEGFGGFGG,;DCFFGG9E?>EE6DCCFGGGGEFFC58@AACF7:?4FDAFFFEF>E?EDEF8A>DC6599F;C78:7)6:D6<AFFFF@>)7<BFFFFF:2<06>4(4>2(,42))(2,#####
@M06045:235:000000000-JCY5N:1:1101:16786:4248 2:N:0:TACAGC
GAGTGGGGACTACCCGGGTTTCTAATCCTGTTTGCTACCCACGCTTTCGAGCCTCAGCGTCAATGTGAACCCAGCTAGCTGCCTTCGCAATTGGTGTTCTTGGGGATATCTACGCATTCCACCGCTACACTTCCAATTCCGCTAGCCTCTGTCCCATTCAAGATTCCCAGTTTTGGATGCCTCCCCGAGGTTGGGCCCCGGTCTTAAACTTCCAACTTAAACATCCGCCTACGCGCCCTTTACGCCCAGTGATTCCGAACAAAACTTCACCCCCTCGTATTACCTGGTCTGCTGGCACAAC
+
FGGGGGGC;@F8@<F:+@8C7<CCED<<CFE9FDF9FG@<CFGDG:F@CF@C@FG<,<@F::,C<<,9C@@BFEGGFGGG,E?FAFDFBFE,C,EEFF<EE<58@7F,CE?@?FGGG+E5@FC:>:>+AA,,,8EGGC;,@BCEEGGCGD,3D@9FA99EGC,E,@3,6,,7EFFEGF6,<,5,@85@B*6>,11=FCEGCEE*=9=+=+++2210.>>FFGGGDF>F>61A5>)9>D5<FFDEDDD379***6@AF53((((,()9**.2,((((,41(.)..)).()).))).,#####
@M06045:235:000000000-JCY5N:1:1101:22190:4258 2:N:0:TACAGC
GAGTGGGGACTACACGGGTTTCTAATCCTGTTCGCTCCCCACACTTTCGCTCCTCAGCGTCAGGTAATGCCCAGAGAACCGCCTTCGCCACCGGTGTTCCTCCTGATATCTGCGCATTTCACCGCTACACCAGGAATTCCATTCTCCCCTGCATACCTCTAGTCTGCCCGTATCGAAAGCAAGCACCGAGTTAAGCCCGGTGTTTTCACTCCCGACGCGACAAACCGCCTACGAGCCCTTTACGCCCAATAATTCCGGAAAACGCTCGGACCCTACGTATTCACGTTGCTGCTGGCGAGAC
+
GGGGGGGGGGGGGGGGGGGGGGGGGGGGGGGGGGGGGGGGGGGGGGGGGGGGGGGGGGGGGGGGGGGGGGGGGGGGGFGGGGGGGGGGGGGGGGFGGGGFGGGGGGGGGGGGGGGGGGGGGGGGGGGGGGGGGGGGGGGGGGGGGGGGEGGFFFGGGGGGGGGGGGGGGGGGGGCF8>CGGGGGC6EEGGGGGGGGGGGGEGGGGGGFGGGFFGFG>DGGGGGGGF>DDF<FFE:D@F:@GGGFGGGFF:CFBA?AFD:2(4:;B(;<D(39?1<0(.42()-638(36<28)),(#####
@M06045:235:000000000-JCY5N:1:1101:18753:4266 2:N:0:TACAGC
GAGTGGGGACTACTCGGGTATCTAATCCTGTTTGCTCCCCACGCTTTCGCGTCTTAGCGTCAGAAACCGTCCAGATAGCCGCCTTCGCCACTGGTGTTCTTCCCAATCTCTACGTATTTCACCACTACACTGGGAATTCCACTATCCTCTCCGGTCCTCTAGTCACCCAGTACCGAGTGCATTTCTTGAGTTGAGCTCAAGGCTTTCACACCCGACTTGGATAACCGCCTACACGCGCTTTACGCCCAGTAATTCCGAACAACGCTAGCCCCCTTCGTCTTACCGCGGCTTCTGGCGCTTG
+
GGGGGGGGGGGGGGGGGGGGGGGGGGGGGGGGGGGGGGGGGGGGGGGGGGGGGGGGGGGGGGGGGGGGGGGGGGGGGGGGDFGFGGGGGGGGGGGGGGGGGGGGGGGGGGGGGGGGGGGGGGGGGGGGGGGFFFFFGGGFGGGGGGGGGDGGGGGGBGGGGGGGCFFF?DFDGGGGEFGGGGDCFGGGGFGGGGFGFD?FGGGGGGC7@DGGDDFGFGGGG8CDDF;DDF?FFF;DFFBA5CFFDD3>>FC=4)9:F>?>B((39,7>@B1?B>2:6::?2<A22(,20((.66))#####
@M06045:235:000000000-JCY5N:1:1101:26303:4269 2:N:0:TACAGC
GAGTGGGGACTACTAGGGTATCTAATCCTGTTTGCTCCCCACGCTTTCGCACCTCAGCGTCAATATGTGTCCAGTAAGTCGCCTTCGCCACTGGTGTTCTTCCGAATATCTACGAATTTCACCTCTACACTCGGAATTCCACTTACCTCTCCACAATTCTAGCGATGCAGTCTTAAAGGCAATTCCGGAGTTGAGCCCCGGGCTTTCACCTCTAACTTACAAAGCCGCCTACGTGCGCTTTACGCCCAGTAATTCCGAACAACGCTAGCCCCCTCCGTATTACCGCGGCCGCTGGCCTGCA
+
GGGGGGGGGGGGGGGGGGGGGGGGGGGGGGGGGGGGGFGGGGGGGGGGGGGGGGGGGGGGGGGGGGGGGGGGGGGGGGGGGGGGGGGGGGGGGGGGGGGGGGGGGGGGGGGGGGGGGGGFGGGGGGGGGGFGGGGDGGGGGGGGGGGGGGGGGGGGGFGGGGGGGGGGGGGGGGGGFFFGGGGGFGGGGGGGFFCFECEGGGGCE7FGGGFGGGFGFG7CDFGCFFFFFFFFEF)C;EFFGGGEGGGAF6>*@>FFF>:91::(4(056<?BB2:17(414:994;00((-12(,-#####
@M06045:235:000000000-JCY5N:1:1101:17130:4270 2:N:0:TACAGC
GAGTGGGGACTACCCGGGTATCTAATCCTGTTTGCTCCCCACGCTTTCGTGCCTCAGTGTCAGTTACAGTCCAGAAAGCCGCCTTCGCTACTGGTGTTCCTCCTAATATCTACGCATTTCACCGCTACACTAGGAATTCCACTTTCCTCTCCTGCACTCAAGTTCCCCAGTTTCAAGAGCTTACTACGGTTGAGCCGTAGCCTTTCACTCCTGACTTAAGAAACCACCTACGCACCCTTTACGCCCAGTAAATCCGGATAACGCTAGCCCCCTACGTATTACCGCGGCTGCTGGCCCCGCC
+
GGGGGGGGGGGGGGGGGGEGGGGGGGGGGGGGGGGGGGGGGGGGGGGGGGGGGFGGGGGGGGGGGGGGGGGGGGGGGGGGGGGGGGGGGGGGGGGGGGGGFFGGGG9FEGGGGGGGGGGGGGGGGGGGGGGCGGGGGGGGGGGGGGGGGGGGGGGGGGGGFGGGGGGGGGGGGGGGGGGGGGGGGGGGGGGGGGGGGGGGGGGGGGGGFGGGGGAFFGGGGGFGGFFEFFFFDFFDDFFFGGGFGGGFFFGFFEABFE10<B?FF:>FFFFFF:?F:DFFAA<09B60((45???:#####
@M06045:235:000000000-JCY5N:1:1101:10015:4313 2:N:0:TACAGC
GAGTGGGGACTACCGGGGTTTCTAATCCTGTTCGCTCCCCATGCTTTCGCTCCTCAGCGTCAGTTAATGCCCAGAGACCTGCCTTCGCCATCGGTGTTCCTCCTGATATCTGCGCATTTCACCGCTACACCAGGAATTCCAGTCTCCCCTACATCACTCTAGTCTGCCCGTACCCACCGCAGCTCCGGAGTTGAGCCCCGGACTTTCACGGCAGACGCGACAAACCGCCTACGAGCTCTCTACGCACACACATTCCGGATAACGCTTGCGACCTACGTATTACCCCGCGCGCTGGCCTCTT
+
GGFGGDFGGGGGFGGGGG@FGGGGGGGGGFGGGDDEGGGCGGFGFGGGGGEFCGGGGGGCFGGGGGFGGGGGGGGGGFGFGF@<FFGG,4FFCGFG,CFGFGC<?FFD9BEABF+>CF<?,CFEE7:BB,A7E++AFFGCD=ED9@F,>8DGFG7=9=DEF9ECCEFCDC>EGGGFEB>EGG*:D:BE5CED;26:?588*:EECFGCG9<CC3AF)>3C9<DFG@;BFB:?>.>7)0**0*:@3/95))*006*-<:22()4((-0556(432<01:,426<9(34(((,((4(,#####
@M06045:235:000000000-JCY5N:1:1101:20438:4319 2:N:0:TACAGC
GAGTGGGGACTACAAGGGTTTCTAATCCTGTTCGCTCCCCACACTTTCGCTCCTCAGCGTCAGATCATGCCCAGAGAACCGCCTTCGCCACCGGTGTTCCTCCTGATATCTGCGCATTTCACCGCTACACCAGGAATTCCGTTCTCCCCTGCATACCTCTAGTCTGCCCGTATCAAAAGCAAGCCCCGAGTTAAGCCCGAGGTTTTCACTCCCGACGCGACAAACCGCCTACGAGCCCTTTCCCCCCACTAATTCCCGCCAACCCTCCCCCCCCACGCATTACCGCGGCTGTCGGCCAAAC
+
FFG@G8FGGEGGGDCFACEEFFGGGFFFAEFFGGDEFGGGGGDFGGF9,CEFFEFFDCFGGG7FGGG9CFGFDFFE8EE<FFCECG<FE,FEG:@:F+,E9<F?FGFAAEFFGGG7FGGF9FFCF@:F<F@<<@<=FGGGFFFEFFGCEBEDCF=DB,D9E3>EC,;DFE4@@EF;;E,3DE@FGCE5>E11>DFF6;8:*4CCG*+:7:;D*25:)2))1))79705)41?))><)7)79*;**17@))0)*)/)*)-((4116()))(-3((,(4(((,)).-(1((((,.(-(#####
@M06045:235:000000000-JCY5N:1:1101:9628:4339 2:N:0:TACAGC
GAGTGGGGACTACCCGGGTATCTAATCCTGTTTGCTCCCCACGCTTTCGCACCTCAGCGTCAATACATGTCCAGTGAGTCGCCTTCGCCACTGGTGTTCTTCCGAATATCTACGAATTTCACCTCTACACTCGGAATTCCACTCACCTCTCCATGATTCAATCGATGCAGTCTTAAAGGCAATTCCGGAGTTGAGCTCCGGGCTTTCACCTCTAACTTACAAAGCCGCCTACGTGCGCTTTACGCCCAGCAATTCCGAACCACGCTACTCCCCTCCGTATTACCGCGGCCGCTGGCCCACA
+
@FGCFGFEEEFFEFGGDFFEGCFGFGDFFEFGFGFGGGGGGGGGEGGFCFCG:FCFCF:BFECEFDCAFFEEFFGGGGEC@DEFEF7FGGGGG@F8EF9DEFGGG+@DEFFEBFFGGC<E<EFGGGGG9?,AFG@:FGGFFG,8,>@>E,@DFFGF;FDFE,,3=DC>,,@D8EFFFC3DD?@9EA?6:E4DFCDFCF6:>:CGFGG7,8;C9FFGFC:CCGGCFF;5BD().;;FEA>>5+1>DCC@4)9?FA7>?DB0(88,(-))).5?<0(,((4((-6<:9((-(((((--#####
@M06045:235:000000000-JCY5N:1:1101:25732:4375 2:N:0:TACAGC
GAGTGGGGACTACAAGGGTATCTAATCCTGTTTGCTCCCCACGCTTTCGCGTCTCAGCGTCAGTGACGTCCCAGCGAGCTGCCTTCGCAATTGGTGTTCCTCCCGATATCTGCGCATTTCACCGCTACACCGGGAATTCCACTCGCCTCTTCCGTACTCTAGTCCGACAGTATCCACCGGCATCCCAGGGTTGAGCCCTGGACTTTCACAGCAGACTTACCGAACCGCCCACACGCGCTTTACGCCCAACGATTCCGGACAACGCTCGCCCCCTACGTATTACCGCGGCTGCTGGCGAAAA
+
FFGFGGGGGGGGGDGGGGGGGGGGGGGGGGGFFCFGGGGGGGGGGC@FGGCEGCFFGGGECGCCGGGGGGGEGGGGGEEGCFG??FGGGFGFEGGCFFGG,<EE7@FDGFFGG>FGGGGGGFGC>CGGGGGDEGGGFG9FGGGG?EGGGGE9E8DFGGA9A9>BEEEEC>EGFF>CGGEGC*:FFF?FGCGC8>8CGG6@CF0<CFGFCFC>CCFFAG7;CD*>DEEBE(,775>G>E@>*:D<DD5).)/8)3*-/.24>10(4:))79:161(4,8<<(<>B(70-4040).23#####
@M06045:235:000000000-JCY5N:1:1101:9508:4457 2:N:0:TACAGC
GAGTGGGGACTACCCGGGTTTCTAATCCTGTTTGCTCCCCACGCTTTCGCACCTCAGCGTCAGTACCGAGCCAGTGAGCCGCCTTCGCCACTGGTGTTCCTCCTAATATCTACGAATTTCACCTCTACACTCGGAATTCCACTCACCTCTCCCGGCCTCTAGATTGCCAGTATTAAAGGCAGTTCCGGGGTTGAGCCCCGGGATTTCACCCCTAACTTACCAATCCGCCTACGTGCGCTTTATGCCCATTAATTCCGAACCACGCTTGCCCTCTCACTATTATCGCGTCCGTGTGCAACTA
+
C@6<;C@FFFGFG,6@@@78@EE<,C<,CCCFEG9A,;CCEEEGGGGF@7BFEGGGFFGFFE7E,C,@:+@:EGFG9F<F:FGEGGBBFC7AFC??BF?<FDD<,CE?A<@,AB:,A+<EFFFFE<EF9EFCF:C?D>A>DG;F,@BBD=8,63>+@6D8F9E9EF9E,@DAC,;E3;AFF5FAF,**3>>*:DB,,/444:5*2?<+4*;)99)0++*+0+*;C8553//A.>FF)>@5***1*2*))/**16=<?.3(((-,7()05323:?(2)-)6.)).3(((,,,(-.,.#####
@M06045:235:000000000-JCY5N:1:1101:12389:4483 2:N:0:TACAGC
GAGTGGGGACTACACGGGTTTCTAATCCTGTTTGATCCCCACGCTTTCGTGCCTCAGCGTCAATTGCACCTTAGTAAGCTGCCTTCGCAATTGGTGTTCTGTGACATATCTATGCATTTCACCGCTACTTGTCACATTCCGCCTACCTCAAGTGTATTCAAGCCCATCAGTATCAAGGGCACTGCGATGGTTGAGCCACCGTCTTCCACCCCTGACTTAATAGGCCGCCTACGCACCCTTTAAACCAATTAAATCCGGATAACGCTTGGATCCTCCGTCTTACCGCGGCTGCTGGCACGTA
+
<,CFCCFEGEDCCCEFGG7FFCGGDFFFGGGGGFCEFGG@FGG7FGFGEGFFFDFGGG+B:,@E9<EDEFFEF<EE,E,CEEGGGGFFGEGCGCE,FEAFE@<FFF,,AE<FGDG?FGDFFFA=++CCEEAFGCGGCDG=88CEGGEFA=,4>,,@DC,,3,=@?8DEF,@3DFDE=?+A8=83>8C8BC;E6@D:DC<@CCGGGGCBECGD4;6CFF:@FCC7FA?5)06AA54>DBFF4+:A>F*));7@76A4=A01045,3(.)0.)5:BF073(3,-)544,(((414)(-#####
@M06045:235:000000000-JCY5N:1:1101:6434:4504 2:N:0:TACAGC
GAGTGGGGACTACAAGGGTATCTAATCCTGTTTGCTACCCACGCTTTCGTGCCTCAGCGTCAGTTATGGTCCAGTAAGCCGTCTACACCGCAGGTGTTCCTCCTGATATCTACGCATTTCACCGCTACACCAGGAATTCCGCTTACCTCTCCCATACTCAATCCTTCCAGTTTTCGGCGCACCCTCCCATTTAAGCCGGGAGATTTCACACCAAACTTAGAAAACCGCCTACGCACTCTTTACGCCCAGTAACTCCGAACAACGCTCGCTGCCTACGTATTCACGCGGCTGCTGGCTTTCA
+
GGGGCGGGEEGFFGGGGGGGGGGGGGGGGGGGGGGGGG8CFGFCEGGGGGFFGAFGFGDBCFGGGGGG8CCFGGGGGCGFGGGGGGGGGCFGGGGGGGGGGGGGGEFGGGDGGDFGGGGGGGFECFCGFFGDDDCDGGGGGGGGGGGFDFFGGGG?FF9EC,@DGGFC9BEGGGG+=E6C8E5CECEC:3,DEGGFGGGG5EGFGDFG9+*2CFFGFGGD7@FGGD38>0;FFFBC:FFFGGGBGGGEFFFFF2/87@(790((4(05>((4379?283A())-(.,(4-(4))5-#####
@M06045:235:000000000-JCY5N:1:1101:22700:4529 2:N:0:TACAGC
GAGTGGGGACTACTAGGGTTTCTAATCCTGTTTGCTCCCCACGCTTTCGCGTCTCAGCGTCAGTTGCGTTCCAGAGAGCCGCCTTCGCCACGGGTGTTCTTCCTGATATCTGCGCATTCCACCGCTACACCAGGAATTCCACTCTCCTCTCCCGCACTCTAGCCACCCAGTTTCCCACGACCGCTTGCGGTTGAGCCGCAAGATTTCACGCAGGACTTAAGTGCCCGCCTACACGCTCTTTACGCCCAATGACTCCGGACAACGCTCGGTCCCTACGTATTACCTCTGCTGCTGGCTAGCG
+
DDGF9FEEGGFFGAFGGGFGGGGG<FFGFGGGGGGGGDGGGGGGCEDGGGGEGCFGAFGEGGGGGGGGGGGGGGDAFEFGGDECFGF7E@FGGGGEGGCFGGGGGGGC,C<ECGGGGGFCGGGGGGEGGGGGCEGCGGGFCG,>DEFEGAFCFGGCEGGCFBFFEFGGG,?,=>;FEG5ECE?EE>:CCC*==9+9BE=5:C69CGGGDCG3<D>FF67>F7F*058B>11FFFD:7<:F>FG>DGGFF40**-157>069<?0>25::((4<A22:())(6<-)))),).22)43#####
@M06045:235:000000000-JCY5N:1:1101:5482:4557 2:N:0:TACAGC
GAGTGGGGACTACAGGGGTTTCTAATCCTGTTCGCTCCCCACGCTTTCGTCCCTCAGTGTCAGTTATGCGCTTGTAAGCTGCCTTCGCTATCGGTGTTCTATGTCATATCTATGCATTTCACCGCTACATGACATATTCCGCCTACATCGAGCATACTCAAGAACTGCAGTTTCAATGGCAGTTTTCCGGTTAAGCCGAAAGATTTCACCACTGACTTACAATCCCACCTACGGACCCTTTAAACCCAATAAATCCGGATAACGCTCGCACCCTACGTATTACCGCGGCTGCTGGCATATG
+
GGGFFFGGGGGGGGGGGGGGGGGGGGGGGGGGGGGGGGGEGGGGGGGFGGGDGGGEGGGFGGGGGGGGGGGGGGGGGFGGGGGGGGGGGGGGGGGGGGGGGGGGGGGGFGGGGGGFGGGGGGFGGGGDFGGGGGGGCGGGGGGGGDGGFCFGGGGGGGGGGGGGGGGGGGGGFFGGGGGFGGGGGGGGDEGGGGGGC54CEGGFDFCGGGGG7;A>FGGGGGGCF)9?5>=FF:DG>>AAGG7CG4*838FFC<7;352269<:6:BE>6(9?601::?A><A4((,,3>(37:?1#####
@M06045:235:000000000-JCY5N:1:1101:17700:4603 2:N:0:TACAGC
GAGTGGGGACTACAAGGGTATCTAATCCTGTTTGCTCCCCACGCTTTCGAGCCTCAGCGTCAGTTACAGTCCAGAGAAGCGCCTTCGCCACTGGTGTTCTTCCTAATCTCTACGCATTTCACCGCTACACTAGGAATTCCCTTCTCCTCTCCTGCACTCTAGACTTCCAGTTTGAAATGCAGCACTCAGGTTAAGCCCGAGTATTTCACATCTCACTTAAAAATCCGCCTACGCTCCTTTTACGCCCAGTAAATCCGGACAACGCTCGCCACCTACGTATAACCGCGGCTGCTGTCGCCGC
+
GCGCCFCEFFGGEEFCCFFCDFG9FDEGFGFGDG9FFGFE,C@CEGGECGGGEGF<E<CCF@:FFGGAEGGFFGGCDCE@=CC:C9D=FGDCFED@FGFFFFGAFCEDFGGFFFFFEGCFGGGD@ECFFGGCFGEGGGFFGC@89BFC>>FGGGEFGGGGDG9>EGDFFGGFGCGGCC7E9CC?CCCC6FGGGGGGG@CEEGFF@FFC<CCG++1=B=+=FGFC4?>F429A>B35=)2;C+:AD))0=A+;+5@45)327??(((7>D6:???0>4?7<)-5:0,-31(((.4).#####
@M06045:235:000000000-JCY5N:1:1101:12357:4625 2:N:0:TACAGC
GAGTGGGGACTACTAGGGTTTCTAATCCTGTTCGCTCCCCACGCTTTCGCTCCTCAGCGTCAGTATCGGCCCAGAGACCCGCCTTCGCCACCGGTGTTCCTCCTGATATCTGCGCATTTCACCGCTACACCAGGAATTCCAGTCTCCCCTGCCGCACTCCAGTGATGCCCGTATCGACCGCACGCCCACAGTTAAGCTGCAGGCTTTCACGGCCGACGCGACACACCGCCTACGAGCCCTTTACGCACAATAATTCCGGCCAACGCCCGCCCCCTACGCGTTACTGCTGCTGCTGGCTGCT
+
GGGGGFGGGGGGGGGGGGGGGGGGGGGGGGGGGGGGGGGGGGGGGGGGGGDGGGGGGGGGGGGGGGGGGGGGGGGGGGGGGGGGGGGGGGGGDFGGGGGG9FGFGGDGGGGGGGGGGGGGGGGGGGGGGGGGGGCFGGGGGGGFFGGGEGFGGG+@E>FFGGFGGF9;FFCEG>F8DEGEEDGCEGE*CE52;CC<CFFFDCE*=7C>@CFDDGECBDGGCG:D*)855((7?@>C5)7FDF:B3C*7)):*9575F4(((4.23;).;>03(79(((((-4:?-).).8,2<770#####
@M06045:235:000000000-JCY5N:1:1101:14950:4640 2:N:0:TACAGC
GAGTGGGGACTACTAGGGTTTCTAATCCTGTTCGCTCCCCATGCTTTCGCTTCTCAGCGTCAGTAGTGGCCCAGAGACCTGCCTTCGCCATCGGTGTTCCTCCTGATATCTGCGCATTTCACCGCTACACCAGGAATTCCAGTCTCCCCTACCACACTCTAGTCTGCCCGTACCCACCGCAAGTTCGAGGTTGAGCCTCGAATTTTCACGGCAGACGCGACAAACCGCCTACAAGCTCTTTACGCCCAATAATTCCGGACAACGCTCGCCCCCTACGTATTACCGCCGCTGCTGGCACCAA
+
GGGGGGGGGGGGGGGGGGFFGGGGGGGGGGGGGFGGGGGGGGGGGGGGGGGGGFGFGGGGEGGGGGGGGGGGGGGGGGGGGGGGGGGGGGGFCGGGGGGG,FGGGGGGGGGGGGGGGGGGGGGGGGGGFGGDGGCEFFFFGGFFDFGGGGGGGFGFGGGGGEDEFDGGGGGGGGGGGGCGGDGGFGDGFGGGGGGGGDFDEGGGGGGFGGCC5DFG>D3/:DD<CFA>5,4?FF/<6FFFGFGDD:D@FFGFB>FFFF:((((46(00)-(3(92::?3<(6<<(((-42(32)((#####
@M06045:235:000000000-JCY5N:1:1101:19851:4644 2:N:0:TACAGC
GAGTGGGGACTACAAGGGTTTCTAATCCTGTTCGCTCCCCACGCTTTCGCTCCTCAGCGTCAGTTGTTGCCCAGAGACCCGCCTTCGCCACCGGTGTTCCTCCTGATATCTGCGCATTTCACCGCTACACCAGGAATTCCAGTCTCCCCTGCAACACTCTAGTTTGCTCGTATCGACTGCAGACCCGAGGTTGAGCCTCGGGATTTCACAGCCGACGCAACAAACCGCCTACGAGCTCTTTACGCCCAATAATTCCGGACAACGCTTGCACCCTACGTATTACCGCGGCTGCTTGCTCATC
+
GGDFGGGGGGGGGFGGGGFFEGGGGGGGGGGGGGGGGGGGGGGGGGGGGGGGDFGGGGEFGDGGGGGGGGGGGGGGGGGGGGGGDGGGGGGGGGGGGGGGDGGGGGGGGGGGGGGGC@AEFGGGGDFGGGGGGGFGGGGGGGGGGGEGGGGGGFF?EFGAGFGGFGGGFGGGGGGGDCEGGGGGGGEGGDEFGFFGGGGGGGGDGGGGGGCFGGDGBG<<DFGG4>D)8<FFFDFGEF*7*:D>DGD@>FFFFDFFFFB9>B699?D))5<B??76:02<()).49(,(-(4.).(#####
@M06045:235:000000000-JCY5N:1:1101:13423:4655 2:N:0:TACAGC
GAGTGGGGACTACCGGGGTATCTAATCCTGTTTGATCCCCACACTTTCGCTCCTCAGCGTCAGGTAATGCCCAGAGAACCGCCTTCGCCACCGGTGTTCCTCCTGATATCTGCGCATTTCACCGCTACACCAGGAATTCCGTTCTCCCCTGCATACCTCTAGTCTGCCCGTATCGGAAGCCAGTCCAGAGTTAAGCCCTGGATTTTCACTCCCGACGCGACAAACCGCCTACGAGCCCTTTACGCCCAATAATTCCGGACAACGCTCGCACCCTACGTATTACCGCGGCTGCTGGCTTGAG
+
GGGGGGGGGGGGGGGGGGGGGGGGGGGGGGGGGGGGGGGGGGGGGGGGGGGGGGGGGGGGGGGGGGGGGFFGGGGGGGGGGGGGGGGGGGGGGGGGGGGGGGGGGGGGGGGGGGGGGGGGGGGGGGGGGGGGGGGGGGGGGGGGGGGCEGFGGGGGGGGFGGGGGGGGGGGGGGGDEG5DGGFGFGGGGGGFFGGGFFFGGCGFCFGFC+4CDDEGFGDGGCDFGFFFFF?FD>5GFF4FFGF)<950>FGFFAF<@E?>B:?BF6373-(448(48?FB():600(-399?0,82#####
@M06045:235:000000000-JCY5N:1:1101:21589:4662 2:N:0:TACAGC
GAGTGGGGACTACTAGGGTATCTAATCCTGTTTGCTCCCCACGCTTTCGCGCCTCAGCGTCAGTTACAGACCAAAGAGTCGCCTTCGCCACTGGTGTTCCTCCACATCTCTACGCATTTCACCGCTACACGTGGAATTCCACTCTTCTCTTCTGCACTCAAGTCCTCCAGTTTCCAATGACCCTCCACGGTTGAGCCGTGGGCTTTCACATCAGACTTAAAGGACCGCCTGCGCGCCCTTTACGCCCAATAATTCCGGACAACGCTTTCCACCTACGTATTCCCGCGGCTGCTGGCCTGCA
+
GGGGGGGGGGGGGGGGGGFCFGGGGGGGGGGGGGGGGFGGGGGEGGGGGGGGGGGGGGGGGCGGGFGGGGGGGGGGGGGGGGGGGGGGGGGGGGGGGGGG9FGGGGDFEGGGGGGGGGGGGGGGGGGGGGGGFGF=FFGGGFFGGGGGGGGGGGGFGGGGGF>BE;E88EEFGGGGGGGGG,@DG8:DCCFEGGDDGGGGECFFGFFGGGFGGFACAFGC77:F446>ED?ADFFG3)0=<7FDGC9BF;F?F)46/>092(((-255*))6(,571.5.:)..(((-2-,3),(-#####
@M06045:235:000000000-JCY5N:1:1101:19065:4666 2:N:0:TACAGC
GAGTGGGGACTACTGGGGTATCTAATCCTGTTTGCTCCCCACGCTGTCGCGCCTCAGCGTCAGCAACGGCCCAGCAGACCGCCTTCGCCACTGATGTTCTTCCCGATCTCTACGCATTCCACCGCTACACCGGGAATTCCATCTGCCTCTACCGTTCTCTAGCCCGACAGTTTAGAAGGCAGCCCTGCGGTTAAGCCGCAGGATTTCACCCCCTACTTATCAGGCCGCCTACGCGCCCTTTACGCCCAGTCATTCCGGACAACGCTCGCACCCTCCGGTTTACCGCGGCTTCTGGCTACCA
+
CFGGGGG@GGGGGGGGGGGEGFEGGACFGFGGGGGEFGDGFGGGGGEE@FCFF7FGGGGFGGGGGGGGGGGGGGGGGFFGGCGFFGDGGGGGGAFFFGGFGGGGEGGGGDCGGFEEGGGGGGGGGGGGGGGGGDDGG8FFFFGCFADFGFGGGGG*DFGGGEE4DCGGE5>;DD;,>?CFG8EFGF:FGGGGDFGGGEGGC=EGFGG>CFFGGGFG47CCCF>4CDBBF??FFF:D3@3?7:DED5))094*/)96?519B??B6-7)5,41:20:B((-((652(,(31(49)2)#####
@M06045:235:000000000-JCY5N:1:1101:22130:4695 2:N:0:TACAGC
GAGTGGGGACTACCAGGGTATCTAATCCTGTTTGCTCCCCACGCTTTCGTGCCTCAGTGTCAGTGCTGGTCCAGATGGCCGCCTTCGCCACGGATGTTCCTCCCGATCTCTACGCATTTCACTGCTACACCGGGAATTCCGCCATCCTCTACCGCCCTCCAGCCCGCCAGTATCCAGTGCAATTCCCAGGTTGAGCCCAGGGCTTTCACATCAGACTTAACGAACCACCTCCGCACGCTTTACGCCCAGTAAGTCCGAGTAACGCTTGCACCCTTCGTATTACCGCGGCTGGTCGCGCTGG
+
EGGGG@FCGGGGG8CFGGGGFGGCEEFFGGFFEFGAFGGGGGGGGGGGDF,FFFFCFGFFFAEFGGGGCFFCFECCEGGGCGGC@ECGCCFEDFFEAGGGGD8=:=>FGFF,E=CFC:AFBFGFGGFEGGF@EFDCFGF=EEGEEGGGFGGG9>6+3@@>8>>D6BEGG>FG:>DE<BCGFCAFGCFC,>D,2861CCF5C*AC/CCFGG7676A<61+;C7C5/=F>E;(.8>5>3>E3/:?5C7<B:7*/16=)5@6:B><(,(<)<<418::?(::14>443>-3>;B(.)-(#####
@M06045:235:000000000-JCY5N:1:1101:16646:4739 2:N:0:TACAGC
GAGTGGGGACTACCGGGGTTTCTAATCCTGTTTGCTCCCCACGCTTTCGCGCCTCAGCGTCAATACCGTCCCAGCGAGCTGCCTTCGCTATTGGTGTTCCTCCTGATATCTGCGCATTCCACCGCTACACCAGGAATTCCACTCGCCTCTTCCGGATTCTAGCCCGGCAGTATCCACCCGCTTTCCAGGGTTGACCCCTGGACTTTCAGAGCGTACTTACCGGGCCTCCGCCGCGCGCTTGACGCCCAATCACTCCGGACAACTCCAGCCCCCTCCGTCTCACCGCTGCTGCGGGCTGACT
+
GFGEFFCEGGGGGGGGGGCFFGGCFGCEGCFGGDGFG?FFFB@FFGFG7FEFG7FEFFC@7FCE<CFCCF:FEFG7BFF+,BFFCGF@EFEGGCGFGGGGGGGGFD<FCFAFCC:CCFGGGG,4>C=FGDGGG+@F<DFDD9=EFGDDEFA>CC8+BCF,5@;8BE5***,5,?;;CFC5*/::CF,288:,*+2>C8*38*0<9+1+1+*2:)):377C71/9C5))8(())0)15))0/*2)9<)8))*0).*,))(3-,.,))/)04(479(,(-(34460((((,4))(-((#####
@M06045:235:000000000-JCY5N:1:1101:23905:4752 2:N:0:TACAGC
GAGTGGGGACTACTCGGGTATCTAATCCTGTTTGCTCCCCACGCTTTCGCACCTCAGCGTCAGTTGTGGACCAGTAAGCCGCCTTCGCCACTGGTGTTCCTGCGAATATCTACGAATTTCACCTCTACACTCGCAATTCCACTTACCTCTTCCACACTCAAGACACCCAGTATCAAAGGCAGTTCCAGAGTTGAGCTCTGGGATTTCACCCCTGACTTAAATGTCAGCCTACGTTCGCTTTACGCCCAGTAATTCCGAACAACGCTAGCCCCCTTCGTATTACCGCTGCTGCTGGCGGTTG
+
GGGGGGGGGGGGGGGGGGGGGGGGGGGGGGGGGGGGGGGGGGGGGGGGGGGGGFGGGGGGGGGGGGGGGGGGGGGGGGGGGGGGGGGGGGGGGGGFGGGGGGGGGGGGGGGGGGCCGGGGGGGFGGGGGGGGGD+CFGGGGGGGGGGFGGFGGGGGGGGGGGFGFGGGDCDCEGFFFCGGGGGGGGGGFCGDECCFADFGFGFE6EEFGGGDD<AFFGGGGGGFF+=AFF=FF6)9>D3>DDFFGGG>:;>F6?ACF5<>>??>BFF:9<4:913?BBFFFFAF?>(((.))5:B0#####
@M06045:235:000000000-JCY5N:1:1101:20523:4776 2:N:0:TACAGC
GAGTGGGGACTACCCGGGTTTCTAATCCTGTTTGCTCCCCACGCTTTCGCACCTCAGCGTCAGTACCGGGCCAGTGAGCCGCCTTCGCCACTGGTGTTCTTCCGAATATCTACGAATTTCACCTCTACACTCGGAGTTCCACTCACCTCTCCCGGACTCGAAGATTGCCAGTATCAAAGGCAGTTCCGAGGTTGAGCCTCGGGATTTCACCCCTGACTTAACAATCCGCCTACGTGCGCTTTACGCCCAGTGATTCCGAACAACGCTAGCCCCCTTCGTATTACCGCGGCTGCTGGGCCTG
+
GGGGGGGGGGGGGGGGGGGGGGGGGGGGGGGGGGGGGGGGGGGGGGGGGGGGGFGGGGGGGGGGGGGGGGGGGGGGGGGFGGGGGGGGGGGGFGGGGGGGGGGGGGGGGGGGGGDFGGGGGGGGGGGGGGGGGGGDGGGGGGFFGGGGGF8FGGEGGGGGGGG5FGGFGCEFCBFAFCCFGCEGFDGGD>BEGGGCFFFGCGGGGGGG7;;CGGFGA>:7:DGGFFFDFD1AFBF*8:DBCD?BDGGDEFFFFB96=?1:;(4?793)7::B6>F:?6?07?AF>-4022(((48(#####
@M06045:235:000000000-JCY5N:1:1101:14107:4777 2:N:0:TACAGC
GAGTGGGGACTACTCGGGTTTCTAATCCTGTTTGATCCCCACGCTTTCGAGCCTCAGCGTCAATCGTAGCTTGGTGAGCTGCCTCCGCAATCGGTGTTCTGTGACATATCTATGCATTTCACCGCTACTTGTCACATTCCGCCCACCTCAACTACATTCAAGCCCGTCAGTATCAAGGGCACTGCGATGGTTGAGCCACCGTCTTTCACCCCTGACTTAACGGGCCGCCTACGCTCCCTTTAAACCCAATAAATCCGGATAACGCTCGGATCCTCCGTATTACCGCGGCTGCTGGCCATAG
+
GGGGGGGGGGGGGGGGGGGGGGGGGGGGGGGGGGGGGGGGGGGGGGGGGGGGGGGGGGGGGGGGGGGFGGFGGGGGGGGGGGGFGGGGGGGGGGGGGGGGFGGGGGGGGGFGGGGGGGGGGGGGGGGGGGGFGGGGGGGCFGGGGGGGGGGGGGGGGGGGGFFGFGEGEGGGFGFGGGGEGEFGGGGGGGGGGGGGGGGGGGGGFGG>?CFDC*6DFFGGGG49DAEFE02;EFBGFFF46*?7FFG><FFF4)*5::(269<?6,8.5((7:AD102:0,:AA:>>09>6127(1#####
@M06045:235:000000000-JCY5N:1:1101:22530:4778 2:N:0:TACAGC
GAGTGGGGACTACCGGGGTATCTAATCCTGTTTGCTCCCCACGCTTTCGTGCCTGAGCGTCAGTGTCAGCCCAGGGGGCTGCCTTCGCCATCGGTGTTCCTCCGCATCTCTACGCATTTCACTGCTACACGCGGAATTCCACCCCCCTCTGCCACACTCCAGTTCGCCAGTTTCAACGGCCATTCCCAGGTTGAGCCCGGGGCTTTCACCGCCGACACAACGAACCGCCTGCGCACGCTTTACGCCCCGTAATTCCGATTAACGCCCGCACCCTACGTATTCCCGCCGCTGCTGGCGCCAG
+
GGGGFGGGGGGGGGGGGGGGGGGGGGGGGGGGGGGGGGGGGGGGGGGGGGGGGGGGGGGGGGGGGGGGGGGGGGCFGGGGGGGFFGGGGGGGGGGGGGGGGGGGGDGD?FFGGFGCGBFGFGGGGCGGGGGGCGGGGGGGGGGDGGGEGG7ECDGFG68FFGGGGGGGDGGCGFFGGCCEGEG?EFD9BG:BFFCFEGGG=EGEGFGFGGGGGD))5CDFGDG5DD5@D?:@@E3705).9*::CDD)77D>7AFBF>(2(5<69()))(,4<((.((.43)),(((-1((40243#####
@M06045:235:000000000-JCY5N:1:1101:18978:4798 2:N:0:TACAGC
GAGTGGGGACTACTCGGGTATCTAATCCTGTTCGCTCCCCACGCTTTCGCTCCTCAGCGTCAGTTACTGCCCAGAGACCCGCCTTCGCCACCGGTGTTCCTCCTGATATCTGCGCATTCCACCGCTACACCAGGAATTCCAGTCTCCCCTACAGTACTCCAGTCTGCCCGTATCGCCCGCACGCCCACAGTTGAGCTGTGAGTTTTCACGGACAACGCGACAAACCACCTACGAGCTCTTTACGCCCAGTAATTCCGGACAACCCTCGCACCCTACGTATTACCGCCGCCGCTGGCGTTCT
+
GGGGGGGGGGGGGGGGGGGGGGGGGGGGGGGGGGGGGGGGGGGGGGGGGGGGGGGGGGGGGGGGGGGGGGGGGGGGGGGGGGGGGGGGGGGGGGGGGGGGGGGGGGGGGGGGGGGGGGGGGGFGGGGGGGGGGGGGGGGGGGGGGGGGGGGGGGGGGGGGGGFGGGGGGGGGGGGGGGGGDEEGGGGGGGG?;E?A<1<CFGGGG7:CGFGGDCFGFGD<D3CC4>FFF7?FFF5D)/6=>>GFGGGFF6>6=46:@@?9080,31:<32,9<1:1(4>A06<<(((40(-(,,(-#####
@M06045:235:000000000-JCY5N:1:1101:16473:4811 2:N:0:TACAGC
GAGTGGGGACTACAAGGGTTTCTAATCCTGTTTGCTCCCCACGCTTTCGAGCCTCAGCGTCAGTTACAGTCAAAAGAAGCGCCTTCGCCCCTGGTGTTCTTCCTAATCTCTACGCATTTCCCCGCTACACTCGGAATTCCACCCACCTCTTCCACACACTAGACACCCAGTATCAAAGGCAGTTCCGGGTCTAAGCCCCGGGCTTTCACACCCGCCGTGATACACCGCCTACGACCTCTTTACGCCCAATAATTCCGGACAATGCTCGCGCCTTCCGTATTACCCCGGCAGTGGGCCTCAC
+
EFE6F,E:,6,CE@FED7EG@E@<C6FEFFFA9<E9@CCF<FGEG:CCGGCB:EF8CC:CB,@FGFFF<6E,C,,6,:,,@+:==A,CG,@FGGC@=,E?5BF,,,EDFFD<F7:+@=FF,9E7=+8@9F,AF+3:<:FFFG,@D>E8,,,C7,,6@+>3@:,53D+>F,43=EFEDE65:*DDB,*5***,652=,DCE8=*:6,47@7CG>3))2:D**12@FA))0(,.7>)9<66@C7CDGG<>)529@AFB6)(47()..)/))(,7,().,)(4,)64(,-71(-((((,#####
@M06045:235:000000000-JCY5N:1:1101:22704:4853 2:N:0:TACAGC
GAGTGGGGACTACAAGGGTATCTAATCCTGTTCGCTCCCCACACTTTCGCTCCTCAGCGTCAGGACATGCCCAGAGAACCGCCTTCGCCACCGGTGTTCCTCCTGATATCTGCGCATTTCACCGCTACACCAGGAATTCCGTTCTCCCCTGCATGCCTCTAGTCTGCCCGTATCGAAAGCAAGCACCGAGTTAAGCCCGGTGATTTCACTCCCGACGCGACAACCCGCCTACGAGCCCTTTACGCACACTAATGCCGGACAACGCCCGCACCCTCCGTATTACCGCGGCTGCTGGCCGTTG
+
FGGGFGGDEGGGFGGGDG@FGGFFFGGCGGGGGGGGGGFGGGGGGGGGDGGGGFGEFGGGGGGGFGGFGGGGGGGGGGEEF7FGEGFF@CEGGGED?CE5CFFFGD99,F?FF:FGGGGGGGGGGG>FFF@7C:>DFGGFG3DDFGFDGGEFCFFD8FGGGDFCGGFFFEC6DE5CC5;DF6<*@BFEGG>1>:;<B@ECEC*==CGFF7CD5DEGFD5DD)949@>BB?FF53>)>::)0*?BD*9>)5*96.84B)91((4(4(87D6>>?(((-,(.3-.)(-2(411154(,#####
@M06045:235:000000000-JCY5N:1:1101:7133:4865 2:N:0:TACAGC
GAGTGGGGACTACAAGGGTTTCTAATCCTGTTTGCTCCCCACGCTTTCGCACCTCAGCGTCAATATGTGTCCAGTAAGTCGCCTTCGCCACTGGTGTTCTTCCGAATATCTACGAATTCCACCTCTACACTAGGAGTTCCACTCACCTCTTCCGGACTCAAGATCGCCAGTATCGAAGGCAGTTCTGGAGTTGAGCTCCAGGATTTCACCCCCGACTTAACGATCCGCCTACGTGCGCTTTACGCCCAGTAAATCCGAACAACGCTACCCCCCTTCGTATTACCGCGTCTGCTTGCGGGTT
+
GGGGGGGGGGGGGGGGGGGGGGGGGGGGGGGGGGGFGFGGGGDGGGGGGGGGGGGGGGDFGGGGGGGGFGGGFGGGGDGGGGGGGGGGGGGGGGGGGGGGGGGGGGGGGGGGGGGGGGGGGGGGGGGGGGGGGFGGGGGGGGGGGFGGGGGGGGGGGGGCFGAFGGGGGGFGGGDGGC8FGGGFGGGGDFGGGCEG9:FGGGGGGGGGGF7DGGBDADF+;*?5FFFFFFFFFF5C=ABDFGG3D3D>>FC=F28>@>6>601(76>)<?FF001:<1(244A<(-4(-26A5)4-#####
@M06045:235:000000000-JCY5N:1:1101:17425:4893 2:N:0:TACAGC
GAGTGGGGACTACCAGGGTTTCTAATCCTGTTTGCTCCCCATGCTTTCGCTCCTCAGCGTCAGGTACTGCCCAGAGAACCGCCTTCGCCACCGGTGTTCCTCCTGATATCTGCGCATTTCACCGCTACACCAGGAATTCCATTCTCCCCTGCATACCTCTAGTCCACCCGTATCGGAAGCAGGACTGGGGTTAAGCCCCAGCTTTTCACTCCCGACGTGATGGACCGCCTACGAGCCCTTTACGCCCAATAATTCCGGACAACGCTCGCACCCTACGTATTACCTCGCCTGCTGGCCGTTA
+
G9F<@FGGEGGGG,CFGGFGGGGGGGGGGGGGGGGGGGGGG8<FFGGGG>,C@8FF<FGGGGG8FF,<EEEGFGGG86C@CGGGGGFGGGG,FCCFFFDEFGG8,CEEFFG9FFGGGGGGCFGGG7FEGG8+AEFDGGDFDA=3EFG8EGGG8F,,3=F=EG>=6,>E6EG:@B>+++@>8,:*@3:,,@C8:FGGGF>CCF60B<=CEC:27??DFGCCF>*00;>DDD(=A35C)75@6CFFDG355>GF4<@465(,-3<9>05)5;(4031:6.<A742<)-4(4((.(4:(#####
@M06045:235:000000000-JCY5N:1:1101:14827:4894 2:N:0:TACAGC
GAGTGGGGACTACCGGGGTTTCTAATCCTGTTTGCTCCCCACGCTTTCGTACCTCAGCGTCAGTTCCGGGCCAGTGAGCCGCCTTCGCCACTGGTGTTCTTCCTAATATCTACGAATTTCACCTCTACACTAGGAGTTCCACTCACCTCTCCCGGACTCAAGATTGCCAGTATGAAAGGCAGTTCCGAGGTTGAGCCTCGGGATTTCACCCCCCACTTAACAATCCGCCTACGTACGCTTTACGCCCAGTAATTCCGAACAACGCTAGCCCCCTTCGTATTACCGCGGCTTCTGGCGAGGA
+
GGGGGGGGGGGGGGGGGGGGGGGFGGGGGGGGGGGGGGGGGGGGGGGGGGGGGCEGGGGGGGGGGGGGGGGGGGGG<FGGGGGGGGGGGGGGGGGGGGGGGGGGGFGGGGGGGGGGGFGGGGGGGGGGGGFGGGFGGGGGGGGGGGGGGGFGGGGGGGGGGCFFFGGGGGGGGGGGGGGEGEFGGGGGGDEGGGGGGGGGGGGGGGGGGFGC)):CFGGGGGFFG4)5:7:FFFFGEB>E3:FDCDD556FFFA?A?B?F;?F>><@76:017BFF?((30<><(,3(9B(.4422#####
@M06045:235:000000000-JCY5N:1:1101:7955:4929 2:N:0:TACAGC
GAGTGGGGACTACAGGGGTTTCTAATCCTGTTTGCTCCCCACGCTTTCGCACCTCAGCGTCAGTATCGAGCCAGTGAGCCGCCCTCGCCACTGGTGTTCCTCCGAATATCTACGAATTTCACCTCTACACTCGGAATTCCACTCACCGCTCTCTAACTCTAGACCGGCAGTATTAAAGGCAGTTCCAGGGTTGAGCCCTGGGATTTCACCCCTAACTGACCGATCCGCCTACGTTCGCTTTACCACCCGTAATTCCGACCACCGCTACCCACCTTCGTATTACCCCGTCGTCTGGCCGTAC
+
+@B8CCF@CC@FGGFFEE;BFGGC9@EDEFFGGGFFAE,B<FFGGEFFGGEEGFGGFF:,BFGAF<E,:D:@EAFC?=CEFGC+8EFE@FG8EEB,BB,A<?,CEE7FFFGG9B@8?DFGE@FAEFGCC=?FF@CFGFFEE9,@EEF6++38>,,@5,DCFFCAC>3@C:6E,@@>,?C,::D=EF9D65>21>:4,4=,=*=CCFGG7*;:*:)*112*;)))18.8761?B50*)08>GC7**2*).093))9-))((-((44(0)8()-04),(4((.)..(,-((((((-(,#####
@M06045:235:000000000-JCY5N:1:1101:24721:5025 2:N:0:TACAGC
GAGTGGGGACTACCCGGGTATCTAATCCTGTTCGCTCCCCACGCTTTCGCTCCTGAGCGTCAGTATCGGCCCAGAGACCCGCCTTCGCCACCGGTGTTCCTCCTGATATCTGCGCATTTCACCGCTACACCAGGAATTCCAGTCTCCCCTGCCGAACTCAAGTCTGCCCGTATCGACTGCAGGCTCCACGTTAAGCGTGAAGTTTTCACAGCCGACGCAACAAACCGCCTACGAGCTCTTTACGCCCAATAATTCCCGACAACGCTCGCACCCTACGTAGTACCGCGGCCGCTGGCCATAT
+
GEFEGGFEGGGGGGGGGGFGEFEFGFEFGGGGGGGGGGGGGGGGGDDFEF@AFGGGGGGFGGGGG<FFEFFCECFGGF<FGGGGGGGGGGGGGGFG@FGGDGGGGFGDFFAGGGCFGGFGGGEFECCFCFGGGGGGFCA=CF=,@D,6>:DGGGE68:CFGEDGCAFGGDGG>C8CCC8CCFGGCF>,=C*:,*>7**3**>CFFC<+4@;FD<BG5CD))95DF>E@F(88>>:<5?@BG7D5*1)757C??5B<*5(((443337)511(4:70,()(-)4:410(4(4>0(((#####
@M06045:235:000000000-JCY5N:1:1101:18632:5030 2:N:0:TACAGC
GAGTGGGGACTACCAGGGTTTCTAATCCTGTTTGCTACCCACGCTTTCGTGTCTCAGCGTCAGCTACGGTCCAGAAAGCCGTCTACACCGCCGGTGTTCCTCCTGATATCTACGCATTTCACCGCTACACCAGGAATTCCGCTTTCCTCTCCCGCGCTCCAACACTCCAGTTTCCGGCGCACCCTCCCAGTTGAGCCGGGAGATTTCACACCGAACTTAGAGCACCGCCTACACACTCTTTACGCCCAGTAATTCCGAACAACGCTTGCTGCCTACGTATTACCGCGGCTGCTGGCCGACC
+
GGGGGGGGGGGGGGGGGGGGGGGGGGGGGGGGGGGGGGGGGGGGGGGGGGGGGGGGGGGGGGGGGGGGGGGGGGGGGGGGGGGGGGGGGGGGGGGGGGGGFGGGGGGGGGFGGGGGGGGGGGGGGFGGGGGGGGGGGGGGGGGGGGGGGGGGGGGGGGGGD,DEGFGGGGGGGGCEGGGGEGGGFGGGGGGGGGGGGGGGDGGGC?FGGGGGGD:DFGGGFGDFGF:BEFF??FFGFFFFGGGFGGDDF60@FBFFFE?>61:9>6D)<5AB:?A22:?A?)6<?9;>999???F?#####
@M06045:235:000000000-JCY5N:1:1101:12817:5033 2:N:0:TACAGC
GAGTGGGGACTACTCGGGTTTCTAATCCTGTTTGCTCCCCACGCTTTCGCTCCTCAGCGTCAGTACTGGCCCAGAACACTGCCTTCGCCATCGGTGTTCCTCCTGATATCTGCGCATTTCACCGCTACACCAGGAATTCCGCTTTCCTCTCCTGCACTCTAGATATCCAGTTTCAAATGCAGCACCCAAGTTGAGCCCGGGTATTTCACATCTGACTTAAACATCCGCCTACGCACCCTTTACACCCAGTAAATCCGGACAACGCTCGCCACCTACGTATTACCGCGGCTGCTGGCAACCA
+
GGGGGGGGGGGGGGGGGGFGGGGGGGGGGGGGGGGGGGGGGGGGGGGGGGGGGGGGGGGGGGGGGGGGGGGGGGGGGFGGGGGGFGGGGGGGGGGGGGGGGGGGGGGGGGGGGGGGGGGGGGGGGGGGGGGGGGGGGGGGGGGGGGGGGGGGGGGGGGGCGGGGGGGGGGGGGGGGGFGGGGGGGGGGGGGGFGCCGGGGGGGGGGG@FGGGGGFGFGGGGGGGGFFFFFFFFFFGFFFFGGGFGGDFAFGFF?6@BF?FBFF;B07DFFFBF<7>F87<>99ABF999>2???71#####
@M06045:235:000000000-JCY5N:1:1101:18468:5086 2:N:0:TACAGC
GAGTGGGGACTACCCGGGTTTCTAATCCTGTTTGCTCCCCACGCTTTCGTGCATGAGCGTCAGTGTTATCCCAGGAGGCTGCCTTCGCCATCGGTGTTCCTCCGCATATCTACGCATTTCACTGCTACACGCGGAATTCCACCTCCCTCTGACACACTCTAGCTCGGTAGTTAAAAATGCAGTTCCAAAGTTAAGCTCTGGGATTTCACATCTTTCTTTCCGAACCGCCTGCGCACGCTTTACGCCCAGTAATTCCGATTAACGCTTGCACCCTACGTATTACCGCGGCTGCTGGCGCCGC
+
GGGGGGGGCGGGGGGGGGGGGGGGGGGGGGGGGGGGGGGGGGGGGGGGGG@FGGGGGGEGGGGFFGGGGGGGGGGGGGGGGGGGGGGGGGGGGGGGGGGGGCFGGCFGGGFGGGGDGGFGGGGGGGGGGGGGGGGGGGGGGGGGGGGGGGGGGGGGGGGGGAFFGGGG>CFFGGEGGGGECEEFGDFC9?FGGCGG?8E?ECGG6FGFGG7<D@AGFGDGGCCDDB3>BDFFDE3573).<CG@GDDF4@F?FBBDF>6<F<<0>BEFFFBB?F01:B<DF<>A6BB011;6?:0(#####
@M06045:235:000000000-JCY5N:1:1101:13706:5149 2:N:0:TACAGC
GAGTGGGGACTACACGGGTTTCTAATCCTGTTTGCTCCCCACGCTTTCGCACCTCAGCGTCAGTATTGATCCAGGGTGTCGCCTTCGCCACTGATGTTCCTTCAGATATCTACGCATTTCACCGCTACACCTGAAATTCCACACCCCTCTACCATACTCTAGCGAGCCAGTTCCAACTGCAATTCCCAGGTTGAGCCCGGGGATTTCACAGCTGGCTAAACTCACCGCCTACGTGCGCTTTACGCCCAGTAATTCCGATTAACGCTTGCACCCTCCGTATTACCGCGGCTGCTGGCTCTCC
+
GGGGGGGGGGGGGGGGGGGGGGGGGGGGGGGGGGGGGGGGGGGGGGGGGGGGGFGGGGGGGGGGGGGGGGGCFGGGGGGGGGGGGGGGGGGGGGGGGGGGGGGGGGGGFGGFGGGGDGGGGGGGE:>FGGGGGG?GGGGGGGGGGCGGGFGGGGGGGGGFFADECEEGGFGGGGGGGGGGGGGCCGGGGCG9DF6EGGCEEGGGGGGGGGGGFGFGFGFGG74*6ADFFFFFAF4::DEFFFF><<D>46:@?46<9314:<4696><F?BF:1:<9:072429:>F>>2913)(,#####
@M06045:235:000000000-JCY5N:1:1101:26323:5149 2:N:0:TACAGC
GAGTGGGGACTACAGGGGTTTCTAATCCCGTTCGCTCCCCTAGCCTTCGCGCCTCAGCGTCAGGTACGGCCCAGGGGGCCGCCTTCGCCACGGGTGTTCCTGCTGATCTCTACGCATTTCACCGCTACAACAGCAATTCCACCCCCCTCTACCGACCTCTAGCTCCCTAGTCTACTTCGCACCCTCCCGGTTGAGCCGAGAGAGTTCACGACGTACTTAGAGTGCCGCCTGCGCGCGCTTTACGCCCATTAAATCCGGCCAACGCTGGCATCCTACGTATTACCGCGGGTGCTGGCTGGCC
+
ECGGFGGGGGGGGGGGGGFEGGGGGGFCGDFFGGGGFGGGGDEGGGGGGGFDGBFCACEGGGGGGGGGGDEFGGGGGEEFCFF@CDEEGGGGGDFC@CGGGGGG8D,CFFDFGGFGGGFGGGGGGGGG,,3>FFDGGFGACGCGCEGEC8EFF>CC>8FFFGFCFGGF9:3>>FGCFF8C5CCG*3;CCCC**+<8E=EG==5*3+<>FGD3<D5<FC7::7C7F*77DF6F)77)5>D3<**77<DE4*C?FA?07>(79<?:91))84)82))86.3<:<AA:((((,,42)43#####
@M06045:235:000000000-JCY5N:1:1101:17862:5157 2:N:0:TACAGC
GAGTGGGGACTACACGGGTTTCTAATCCTGTTTGCTCCCCACGCTTTCGAGCCTCAGCGTCAGTTACAGTCCAGAGAATCGCCTTCGCCACTGGTGTTCTTCCTAATCTCTACGCATTTCACCGCTACACTAGGAATTCCATTCTCCTCTCCTGCACTCTAGACTTCCAGTTTGAAATGCAGCACCCAAGTTAAGCCCGGGTATTTCACATCTCACTTAAAAGTCCGCCTACGCTCCCTTTACGCCCAGTAAATCCGGACAACGCGCGCCACCTACGTATTACCGCGGCTGCTGGCGTTGG
+
GGGGGGGGGGGGGGGGGGFGGGGGGGGGGGGGGGGGFGGGGGGGGGGGGFFGGGGGGGGGGGGFGFGGGGGGGGFGGGGGGGEFGGGDGDGGGGGGGDEGGFGGGGGGGGGGGGGGGGGGGGGGGEEGGGFGFGFFGEGFFGGGGFGGGFGGFGGGGGGGGGCFGGGGGGGGCFGGFAFGF7DGGDGGCFGGFGGGC@GDE8>CFG@+CFCFDDFGFGCFF7FCDCEFFD?ABD;DDFFFFGFDGDCBF;FAFEFEFEFB>::(4-8)<1>:??08:8<B?FF9?FB9>66?:?04#####
@M06045:235:000000000-JCY5N:1:1101:19024:5159 2:N:0:TACAGC
GAGTGGGGACTACCAGGGTTTCTAATCCTGTTTGCTCCCCACGCTTTCGCGCCTCAGCGTCAGAACTGGCCCAGGCAGCCGCCTTCGCCACTGGTGTTCCTCCCGATATCTACGCATTTCACCGCTACACCGGGAATTCCACTGCCCTCTTCCAGCCTCGAGCTCCACAGTATCCAGGGCAATTCCTCGGTTGAGCCGAGGGCTTTCACCCGAGACTTATGGAGCCGCCTACGCGCCCTTTACGCCCAATGATTCCGAATAACGCTTGCCCCCTCCTGATTACCGCGGCTTCTGCCCACCC
+
GGGGGGGGGGGGGGGGGGGGGGGGGGGGGGGGGGGGGGGGGGGGEGGGGGGGGEGGGGGGGGGGGGGGGGGGGGGGGGGGGGGGGGGGGGGGCGGGGDFGAFGGGGECEGDGGGGGGGGGGGGGGGGGDFGGGGD@FGGGGG;>EFGGGGCFFGGGGGGGGEGEFGGGGGGFEGGGGGEECGDFGGFGGGG5CG6EF=ECEEGFFE7FCFGGG8=C?FF77>CFGB>EFF?F@E))7>:FFDDEGGGF@5FF6.=AFD??(:?131)8FFFFF03(().)5).641((33(,6<))#####
@M06045:235:000000000-JCY5N:1:1101:7963:5178 2:N:0:TACAGC
GAGTGGGGACTACCAGGGTATCTAATCCTGTTTGCTCCCCACGCTTTCGTGCCTCAGTGTCAGTTACAGTCCAGAGAGCCGCCTTCGCAACTGGTGTTCCTCCTAATATCTACGCATTTCACTGCTACACCGGGAATTCCGCCATCCTCTACCGCACTCTAGCCCGCCAGTATCCAGTGCAATTCCCAGGTTGAGCCCAGGGCTTTCACATCAGACTTAACGAACCACCTACGCACCCTTTCCTCCCAGTAATTCCGAGTAACGCTTGCACCCTTCGTATTACCGACGGTTGTGGCCGCGG
+
CEFGGGGCCGGGGGGGGGGGGGGGGGGGDFCGAFFDGGFGGGGGGGGGGG,CGGF@FCFGGGGFGGCF@FGEGGGGGGGGCGDGGGGGGGGGGFFFGGGGA?=F@FCFFGGGGGGGGGFGFGFGFGGGFGFGGGGGGGGG8B8@EFFFGFGGGGGGG>CFFAGEGGC@@EEF,@,@C@:5DCC9FC>>EGFFCFFACC==C8EFF?F7=F7FF**7):@C:3C*5.5>A@84).5))0.76*2***95097*0-*.7;(((.5(385>3)2841?:688(,)).((,-(((((-((#####
@M06045:235:000000000-JCY5N:1:1101:25324:5223 2:N:0:TACAGC
GAGTGGGGACTACCGGGGTTTCTAATCCTGTTCGCTCCCCACGCTTTCGAGCCTCAGCGTCAGTTACAGTCCAGAAAGCCGCCTTCGCCACTGGTGTTCTTCCTAATCTCTACGCATTTCACCGCTACACTAGGAATTCCGCTTTCCCCTCCTGTACTCTAGACTTCCAGTTTGGAATGCAGCACACAGGTTAAGCCCGGGTATTTCACATCCCACTTAAAAATCCGCCTACGCTCCCTTTACGCCCAGTAAATCCGGACAACGCTTGCCACCTACGTATTACCGCGGCCGCTGGCATCGT
+
GGGGFGGGGGGGEFFGGGEGGGGGGGGFGGGGGGGGGGGGGGGGGGDGGGGGCFFFGGGFFGGGGGGGGGGFFFCFGGGGGDFEGGGGGGGFFGEFGGGGGGGGFGGGFGFFGGFEGGGGGFFEGGGGGGG@FGGGGGGGGGGGFGG,DBCEFGGG>CGGFGGGFFGGGGFG7A>?AFGGGGGGGGFEFG,?EGGGGGGGE55EEC7CE++;CDA668C7CFGCGF5:;?FA>B5<A)AF<@FFC>C>)9CF?4F?EEB;1::>0(85>?A2<7:53:>68).4(,(49119((,-#####
@M06045:235:000000000-JCY5N:1:1101:11104:5246 2:N:0:TACAGC
GAGTGGGGACTACCAGGGTATCTAATCCTGTTTGCTCCCCACGCTTTCGTGCCTCAGGGTCAGTACTGGTCCAGGTGGCCGCCTTCGCCACGGATGTTCCTCCGGATATCTACGCATTTCACTGCTACACCAGGAATTCCGCCACCATCTACCGTACTCTAGCCCGCCAGTATCAAATGCAATTCCCCGGTGGAGCCCAGGGCTTTCACATCAGACTTAACGAACCACCTACGCACGCTTTACGCTCAGTAATTCCGAGTAACGCTTGCAACCTTCGTATTACCGCGGCTGCTAGCCCAAT
+
CFG<FFGGEGGFG<CC@;FE,,<@EA@F,CE<E,FCFF@@@FF>:6C<,C,F8@FDF,69C8C9EAFF@,:,@CC6,CFFC7@CEDE7FC,7C+84B?FGFGG++F:CFFEEF7CFECAE<B9E@FFFF@=BF>FGEGD;FCECEF,@8,@=@++@8+C>>,DD?+@3C83E,E,;@,739,@,,7,,3>>*4*28>*=E5*:,:,01B+1*;***;B7C+17*:385)3;F33))257:DF759**)59FF?)1)953-84<:9<)57))5(.).2,8.(694?BF00630))).#####
@M06045:235:000000000-JCY5N:1:1101:13368:5258 2:N:0:TACAGC
GAGTGGGGACTACTCGGGTTTCTAATCCTGTTTGCTCCCCACGCTGTCGCGCCTCAGCGTCAGCAACAGCCCAGCAGGCCGCCTTCGCCACTGATGTTCTTCCCGATCTCTACGCATTCCACCGCTACACCGGGAATTCCACCTGCCTCTACTGTGCTCTAGCCTGACAGTTTAGAAGGCAGCCCTGCGGTTAAGCCGCAGGATTTCACCCCCTACTTATCAGGCCGCCTACGCGCCCTTTACGCCCAGTGATTCCGGACAACGCTCGCACCCTCCGTATTACCGCGGCTGTTGGCATCCA
+
GGGGGGGEGGGGGGGGGGGGGGGGGGGGGGGGGGGGGGGGGGEDGGGGGG@FGGGGGGGFGGGGGGGGFGEEFGGGGFC7F@FF,FGGG=FFGCGGGGGFFGGGGGDGGGD?FGC7FGGGGGFEG:=CFGGEC@FGGGFFGGGG?FGGGEFFFFFDGCFGGFFG,>CFGGFGFEEGFG58ECEDEGGGECCEDF9A6CEGDCCFCGGGGFF))1=<ACGFGFGF<555><BF)5<GF3;.70>@:CDBFFGF4)9AF3((4:?00(8;>>B112<14<114)6)(-(,((((,)(,#####
@M06045:235:000000000-JCY5N:1:1101:19038:5293 2:N:0:TACAGC
GAGTGGGGACTACCCGGGTATCTAATCCTGTTCGCTCCCCACGCTTTCGCTCCTCAGCGTCAGTTACTGCCCAGAGACCCGCCTTCGCCACCGGTGTTCCTCCTGATATCTGCGCATTCCACCGCTACACCAGGAATTCCAGTCTCCCCTACAGTACTCCAGTCTGCCCGTATCGCCCGCACGCCCACAGTTGAGCTGTGAGTTTTCACGGACAACGCGACAAACCACCTACGAGCCCTTTACGCCCAGTAATTCCGGACAACGCCCGCACCCTACGGATTACCGCCGCTGCCGGCACGGG
+
GGGGGGGGGGGGGGGGGGGGGGGGGGGGGGGGGGGGFFGGGGGGGGGGGGGGGGGGGGGGGGGFGGGGGGGGGGGGGGGGGGGGGGGGGDGGGGGDFBGGFGGGFGGGFGFFFGGGGGGGFGGGGGGGGGCCFCGGFGGGFFGGEFG6BFBCFFGGGGGGFFCF;EGCFEGG6D*>CGGGGGGGFGGGCGBFGGFCFGED9;=?FFG77CDCCCAFE<37DDD4C@FFFB065B>G3))<D7:5*9)8:?FFF>F)083>BB2((-)5:(,7??:01(8(24224>(49(,7((-4#####
@M06045:235:000000000-JCY5N:1:1101:6156:5326 2:N:0:TACAGC
GAGTGGGGACTACTAGGGTTTCTAATCCTGTTTGCTCCCCACGCTTTCACACCTCAGTGTCAGTATTAGCCCAGGTGGTCGCCTTCGCCACTGATGTTCCTTCCTATATCTACGCATTTCACCGCTACACAGGAAATTCCACCACCCTCTGCCATACTCTAGCTTGCCAGTTTTGAAAGCAGTTCCCAGGTTGAGCCCGGGGCTTTCACTTCCAACTTGACAAACCACCTACGCTCGCTTTACGCACAGTAATTCCGATTAAGGCTTGCACCCTTCGTATTACCGCGTCTGCTGGCTCTAG
+
@FGGGFGGGGGDFGGGGGGFFGGGGG9CF<FGGGGGGGGGGGGGGGGGCGGCGDG<E<EFGECEFGGGGGGFE@EGGGGGGGGDGFGGGGGGGGGGGFGFEGGGFFFB9FEGF,CFGGG9FAFGDCECC4=8,AFDGGGGGGDGDGGGGGGGGGGFFFFCDEFGGGG8EGFFGGFGGADGCEGGGF9DF?8EDFFGGG8C>:5>>?EFGGGGC>E7>?+*31=4;6;;?3():)):B:8AGC::<*:5;8+78<73/./8:-))(.;53,)4(1444(((..44((-,(-(.63(-#####
@M06045:235:000000000-JCY5N:1:1101:16038:5369 2:N:0:TACAGC
GAGTGGGGACTACCAGGGTTTCTAATCCTGTTCGCTCCCCACACTTTCGCTCCTCAGCGTCAGGACATGCCCAGAGAACCGCCTTCGCCACCGGTGTTCCTCCTGATATCTGCGCATTTCACCGCTACACCAGGAATTCCGTTCTCCCCTGCATACCTCCAGTCTGCCCGTATCGAAAGCAAGCCACCAGTTAAGCCAGTGGATTTCACTCCCGACGCGACAAACCGCCTACGAGCCCTTTACGCCCAATAATTCCGGACAACGCTCGCACCCTACGTATTACCGCGGCCGCTGGCAAACT
+
GGGGGGGGGGGGGGGGGGGGGGGGGGGGGGGGGGGGGGGGGGGGGGGGGGGGGGGGGGGGGGGGGGGGGGGGGGGGGGGGGGGGGGGGGGGGGGGGGGGGAFGGGGGGGGFFGGGGGGGGGGGGGFGGGGFGGGGGGGGGG@EGGGGGGGGGGGGGGGGGGGGGGGGGGGGEGGCGG5CFGGGGGGGGGGGGGGFGGGGFFCFGGCFFGGGGCDBDDDGGD<DGG:>B:1:FFEEGFFFFGDFFCCC5FFGFF<4>FDBFFF?91,..831><(8:6<?>826A(,412,479((-#####
@M06045:235:000000000-JCY5N:1:1101:12193:5383 2:N:0:TACAGC
GAGTGGGGACTACACGGGTATCTAATCCTGTTTGCTCCCCACGCTTTCGTGCCTCAGTGTCAGTGCTGGTCCAGGTAGTCGCCTTCGCCACGGATGTTCCTCCCGATCTCTACGCATTTCACTGCTACACCGGGAATTCCACTACCCTCTACCGCACTCTAGGTCGCCAGTTTCCAATGCCATTCCCAGGTTGAGCCCAGGGCTTTCACATCAGACTTAACGAACCACCTACGCACGCTTTACGCCCAGTAATTCCGAGTAACGCTTGCACCCTTCGTATTACCGCGGCCCCGTGCCCTCC
+
GGGGGGGGGGFGGGGGGGGGGGFGGGGGGGGGGGGGGGGGGGFGGGFGGGFGGGGFGGGGGGFGGGDGGGGGGGFEGGGGCGECGGFGGEGGDCGGGGGG9EFGEEGGFFFGG@FEGGFGGGGDGEFFFGFEGGGGGGGGGGGFGGG?FFCFF>EEGGGFFFGFG6CC+B8;EFFGADCFGFGGGFGG?FFGG@CGGFGFCEE:?,04CF7?+26FFC>:FDGD:BAFB8;F>B3DBEDFG*?53DD:)9>7@4B967(4,6<67:3337>?:(.(-((.44A<(4,(-((-(,-(#####
@M06045:235:000000000-JCY5N:1:1101:16761:5387 2:N:0:TACAGC
GAGTGGGGACTACTCGGGTTTCTAATCCCGTTTGCTCCCCTGGCTTTCGCGCTGTCAGCGTCAGTGTCGGCCCAGCAACCCGTCTTCACCTCAGGTGTTCCTCTTGATATCTACGCATTTCACCGCTACACCAAGAATTCCGATTGCCCCTTCCGCACTCTAGCAGATCAGTATCACCTGACCGTTCCGAGTTAAGCCCGGAGATTTCACAGATGACTTAATTTTCCTCCTACGCGCCCTTTACGCCCAGTAAAACCGAACAACGCTTGGTCCCTACGTATTACCGCGTCTGGTGGACCCA
+
GGGGGGGGGGGGGGGGGGGGGGGGGGGFGGEGGEGGGGEGGGFGGGGGGGGGGDGGGGGGGGGGGEFGGGGFEGEGFGGGGG@FEFGGGGGGCFGGGEGGG9BFGGGG<A<<FGG7FFE9FGGGGGGEGGGGGG8FFFGGGDEGGGGGCGGGFCCEEGEGGGGGGG?DGGGFGCF9:DF?FG?E8ECE>C:>EFFCF8*4CC5569,+1+4;;7AGA>FFDC71+10++33AF3>):553>C*9DDGB37D*9)*5;)17B1:0(935)445308)8:04)(.)4(9(((-(().(#####
@M06045:235:000000000-JCY5N:1:1101:6475:5415 2:N:0:TACAGC
GAGTGGGGACTACTCGGGTTTCTAATCCTGTTTGCTCCCCACGCTTTCGCACCTCAGCGTCAATATGTGTCCAGTAAGTCGCCTTCGCCACTGGTGTTCTTCCGAATATCTACGAATTTCACCTCTACACTCGGAATTCCACTTACCTCTCCACAATTCTAGCGATGCAGTCTTAAAGGCAATTCCGGAGTTGAGCCCCTGGCTTTCACCTCTAACTTACAAAGCCGCCTACGTTCGCTTTCCGCCCAGTAATTCCGAACAACGCTAGCCCCTTCCGTATTACCTCGGCTGCTGGCCCGGA
+
E7FFGCFCEGG<FGG@@EF:FGFFGG<FDCFGFCFEFFGGCCC@@@FGGGGDG8CCE8FGFC@<,C,CFFGFECFDFGFGEGGGGGGGCCCF<<FGG@EFCFGG:FFFGGF9ABCCE+?FCGGGFEFGGG<A<FFDG:FGFGFCFEG9E>FGGGGGGGGGGDEEEGE6DA@FGC;FFG,8,@DAECCCEGG?EFG6EC**5*;9:C?@CG>DGCBDFC?FCG*0;ABFFF;FDF49.30>*+2:D35>)6+;=)*:)5170<:9((0)9(42(,(.,4(.3469)3(4666?)2(-#####
@M06045:235:000000000-JCY5N:1:1101:11212:5452 2:N:0:TACAGC
GAGTGGGGACTACTCGGGTTTCTAATCCGGTTCGCTCCCCACGCTTTCGCGCCTCAGCGTCAGGTCACCCCCAGCCGGCCGCCTTCGCCACTGGTGTTCCTCCCGATCTCTACGCATTTCACCACTACACCGGGAATTCCACCGACCTCTAGGTACCTCAAGCACGCCAGTCTCCACCGCACCCTCCCAGTTGAGCCGGGAGATTTCACGGCAGACTTAGCGCACCACCTGCGCGCCCTTTACGCCCAATAAATCCGGACAACGCTTGCCACCTACGTATTACCGCGGCTGCTGGCATCCA
+
CGGEFDGGDCGGGGGGGGGGGGGGGGFGGGGGGGGEGGGEGGGFGGCGGGGGGGGGGCFFEGGG?FFGFFGGGEGGCGGGGGGEGG7FFEGFGGCGGGGGCFGGGGCGFCDFGGGG7=FFFFGGGGEFGGF:FGGGGFGGFGFGDEGGFCFGD;EDEFDFGGGGG8EFEB8?CGGGGFEGGGGDEFGGFGE?CEC6CEE*8:EFG9FGGGGG3>>FF77CCDGDGEFFF?2>@BEGBB30<FF@>57@F56*9663.5:>26?094@:>.9>0,4333<45><4(,(,(240)48,#####
@M06045:235:000000000-JCY5N:1:1101:4565:5464 2:N:0:TACAGC
GAGTGGGGACTACAAGGGTATCTAATCCCGTTTGCTCCCCACGCTTTCGTGCCTTAGTGTCAGGAATGAGCCAGTTATCTGCCTACGCCATCGGTGTTCCTCCCAATATCTACGGATTTCACTCCTACACTGGGAATTCCAATAACCTCTCTCATCCTCTAGCTTAGCAGTTTAGATAATGGATATCCGGTTGAGCCGAACGCTTTCACTATCTACTTACTATGCCACCTACGCAACTCTTTACGCCCAGTAATTCCGGATAACGCTTGGATCCTCCGTATGACCGCGGCTGCTGGCGTCG
+
GGGGGGGGDGGGFDFGGGGGFGGGGGFFGGGGGGGGGGGGGGGEGGGGGGGEFGGGCEFFGFDGGGGGFFGGCF8FGGGGGFGGGGEFG>FFEFFGEEFECE8?8FFGFGFGGGGG7FGGGGFGGGCG8EECGGGGFGGGGGGGCGG9DECFFAFFGFFFGFGGFGGGFGGGGFBECGGGGGFGGGGDEE8CEG,@@CE55E>>CFGGGGCCC+=F+=CFGFF>C8AFFFFFA>DCAFF=FFFF3D)8>FGA7<1/;60((4>7(47:>6?A0:<A79?07?>>40604;F9:::0#####
@M06045:235:000000000-JCY5N:1:1101:11415:5558 2:N:0:TACAGC
GAGTGGGGACTACTAGGGTTTCTAATCCTGTTTGCTCCCCACGCTTTCGCACCTCAGCGTCAATATGTGTCCAGTAAGTCGCCTTCGCCACTGGTGTTCTTCCGAATATCTACGAATTTCACCTCTACACTCGGAATTCCACTTACCTCTCCACAATTCTAGCGATGCAGTCTTAAAGGCAATTCCAGGGTTGAGCCCTGGGCTTTCACCTCTAACTTACAAAGCCGCCTACGTGCGCTTTACGCCCAGTAATTCCGAACAACGCTAGCCCCCTCCGTATTACCGCGGCTGCTGGCGGGAC
+
GGGGGGGGGGGGGGGGGGGGGGGGGGGGGGGGGGGGGGGGGGGGGGGGGGGGGGGEFFGGGGGGGGGGGGGGGGGGGGGGGGGGGFGGGGGGGGGGGGGGGFGGGGGGGGGFAFEGDFEFGGGGGGGGGGCGGGGGGGGGGGGGGGGGGGGGGGGGFGGGGFAEGGGGGGGGGGGGGCGGGGGGGGGGGGGGDDGFFGGGGGDEEGGGGG7C?FFGFGFDGGGGGFBFFFDFFF;D>B>:FGGFGGGDFFGFFEFF?53>BF?0>?@FFB?B>>::940(,6<9((-1((4<7?:1#####
@M06045:235:000000000-JCY5N:1:1101:13738:5588 2:N:0:TACAGC
GAGTGGGGACTACTGGGGTATCTAATCCTGTTTGCTCCCCATGCTTTCGCTCCTCAGCGTCAGGTAAGGCCCAGAGATCCGCCTTCGCCACCGGTGTTCCTCCTGATATCTGCGCATTTCACCGCTACACCAGGAATTCCGATCTCCCCTACCTACCTCTAGTCCACCCGTATCGGAAGCAGGACTGGGGTTAAGCCCCAGCTTTTCACTCCCGACGCGATGGACCGCCTACGAGCCCTTTACGCCCAATAATTCCGGACAACGCTTGCACCCTACGTATTACCGCGGCTGCTGGCCGAAG
+
GGGGGGGGGGGGGGGGGGGGGGGGGGGGGFGGGGGGGGGGGGGGGGGGGGGGGGGGGGGGGGGGFFCGGGGGGGGGGGFGGGGGGGGGGGGGGGGGGGGF?FFGGGGGGGCDFGGGGGGGGGGGGGGGGGFGGGCFGGGGGGGEGGFGEGGGGGGGGGGCFADFGGGGGDEEFF>ECEEEF,@CFGGDFCEEGFGGGGGGDEEEG6CGFBFGFDADBDDGGGGGGFEFFFFF>55C5@:FC7C)>59>>)<FFAFFFFBFFFF>F?55>?B<:BBFB2390<<9((4-272()341#####
@M06045:235:000000000-JCY5N:1:1101:17884:5603 2:N:0:TACAGC
GAGTGGGGACTACACGGGTATCTAAGCCTGTTTGCTCCCCACCCTTTCGCTCCTCAGCGTCAGTTACGGCCCAGAGATCTGCCTTCGCCATCGGTGTTCCTCCTGAAATCTGCGCATTCCACCGCTCCACCAGGAATTCCAATCTCCCCTACCGCCCTCTAGTCTGCCCGTTCCCACTGCAGGCCCGAGGTTGAGCCCCGGGATTTCACAGCAGACGCGACAAACCGCATACGCGCTCTTTACGCCCAATAATTCCGAACACAGCGCGCACCCTACGTATTACGGCGGCGCCTCGCACAAC
+
6<:CCF8BFGGG<CECF>FDAFGCCEFDFDFFGGGGD8CF,@:FGGGGGG7C@EE9FDGFFGGFFEABE@:>FGGE8EGFFF<<EF<FGFGFGC4CFDGGA,:FE<,,CACEFG7BEGG9EFCG+8+8<<BFDFFFEF9FGCFF>,@E>=3=,+@++54,6,7@F9FGFE@,4@EE6869,8,=CG5:1:*:=,,48:*:C5E=*CE:?+2;CC;855))/)55CFF@)-0*8)7C)0./?7*)1995@)**1)*66)(4(,,(3(7>>912:0046()),-6((-,(,((,((4(#####
@M06045:235:000000000-JCY5N:1:1101:9131:5614 2:N:0:TACAGC
GAGTGGGGACTACTAGGGTATCTAATCCTGTTTGCTCCCCACGCTTTCGCGTCTCAGCGTCAGTGACTGTCCAGGCGGCCGCCTTCGCCACCGGTGTTCCTCCTGATATCTACGAATTTCACCTCTACACCAGGAATTCCGCCGCCCTCTCCAGTACTCAAGGTCCGCAGTTTCAGATTCAGTTCCCGGGTTGAGCCCGGGGCTTTCACTTCTGACTTGCGGTCCCGCCTCCACGCGCTTTACGCCCACTAATTCCGACCAACGTTCGCACCCTCGGTATTACCGCGGCTGCTGGCCCTGC
+
66@+-CE7FGFGF<CFGFFEGGEGGGFGGFGGGGGGGGCEGGEGGCGGDGC:CF<<@FDEE:FFFC99F<FEC,C7F==CGGGGGEDFGGGGGE:FFGGFFFFG,?FD@?7:E@:BEEGGFGDFGGDFFGD7>B3>FDFG=E8+:B6EGEC8DF;9B:;;:9,?DFCCC>*2>E9FC?,5;CC<CF9C8C*85CEFG*/*33>::CE79**7**7>FF7*))17).77<4(0.<@G5>>>F*:>5CDD))*0/4@4))(4(48(42>5B:>(4::(,321<2<9(4(066>0,)(3#####
@M06045:235:000000000-JCY5N:1:1101:18369:5631 2:N:0:TACAGC
GAGTGGGGACTACCAGGGTATCTAATCCTGTTCGCTCCCCACACTTTCGCTCCTCAGCGTCAGAACATGCCCAGAGAACCGCCTTCGCCACCGGTGTTCCTCCTGATATCTGCGCATTTCACCGCTACACCAGGAATTCCGTTCTCCCCTGCATGCCTCAAGTCTGCCCGTATCGAAAGCAAGCACCGAGTTAAGCCCGGTGTTTTCACTCCCGACGCGACAAACCGCCTACGAGCCCTTTACGCCCAATAATTCCGGACAACGCCCGCACCCTACGTATTACCGCGGCTGCTGGCCAGTC
+
GGGGGGGGGGGGGGGGGGGGGGGGGGGGGGGGGGGGGGGGGGGGGGGGGGGGGGGGGGGFGGGGGGGGGGFFGGGGGGGGGGGGGGGGGGGGGGGGGGGGGGGGGGGGGGGGGGGGGGGGGG9FFFEGGGGGGGGGGGGGGGCFGGGGGEEGGGGGGGF6FGGFGGGFGGGG>FEFGGGGGGGGEFCCG>ECEFF?BFGGC*:?F69:C7CGGGFG3:7<D<CCFFEFF?BF:DEGD>5?G>CBC7CBFFG?FAFFFF?>F<F;>())07692:(2:??<:92<2;;(41(48042#####
@M06045:235:000000000-JCY5N:1:1101:4603:5635 2:N:0:TACAGC
GAGTGGGGACTACAGGGGTTTCTAATCCTGTTTGCTCCCCACGCTTTCGCGCCTCAGCGTCAGTTACAGACCAGAAAGCCGCCTTCGCCACTGGTGTTCCTCCACATCTCTACGCATTTCACCGCTACACGTGGAATTCCGCTTTCCTCTTCTGCACTCAAGTCTCCCAGTTTCCAATGACCCTCCACGGTTTAGCCGTTGGCTTTCACATCAGACTTAAGAAACCGCCTGCGCGCGCTTTACGCCCAATGATTCCGGACAACGCTTGCCACCTACGTATTACCTCGGCTGCTGGCCTACG
+
GGGGGGGGGGFGGGGGGGGGGGGGGGGGGGGGGGGGGGGEGCFCGGGGGGGGDDFG?@GGGDGGGGGGGGFGGFGGGGGGGC7FFGEGF>FGGFG<FGGGDGGGGG8AAEDFGDECCGFGDG,:BF7CEFCAD>CEGG9EGGGGGGGGGGGFGCFGFGGFGFGGD9>,8D:DFGC9FGG7<DD88CGCCEGC*>>9DE:*4@8EF?FGFGGFFFFGFGDFC:@CFFFFFFFFB>>7)73BGGC>7717))2916@2/.112::;6:>)5:AD6:3:2?3<(.5))-(1(40()..-#####
@M06045:235:000000000-JCY5N:1:1101:7421:5640 2:N:0:TACAGC
GAGTGGGGACTACTAGGGTATCTAATCCTGTTTGCTCCCCACGCTTTCGTGCCTCAGTGTCAGTTACAGTCCAGAAAGCCGCCTTCGCTACTGGTGTTCCTCCTAATATCTACGCATTTCACCGCTACACTAGGAATTCCACTTTCCTCTCCTGCACTCAAGTTTCCCAGTTTCAAGAGCTTACTACGGTTGAGCCGTAGCCTTTCACTCCTGACTTAAGAAACCACCTACGCACCCTTTACGCCCAGTAAATCCGGATAACGCTAGCCCCCTACGTATTACCGCGGCTGCTGGCCACCAT
+
FGGGGGGGGGGGGGGGGGFGGGGGGGGGGGGGGDGGGGGEGGGGGGGGGGGGGGGGGFGGGGGGGGGGGGGGGGGGGGGGGGGGGGGGGGGGGGGGGGGGGGGGGGGGFGGGGGGGGGGFGGGGGGFGCGGGGGGGGGGGGGGGGGGGGGGGGGGGGGFGGFGGDFGGGGGGFGGGAEGFGGGGGFGEDGGGGDGGGDGCGGGGFGGGFGFFGGFGFGGGGGGGGFFFFEFBBFFGEF)6DGDFGGGFFC>7+7A2A3/2><;03;2;FBB1166(.4:?AAB420263(,::4(,#####
@M06045:235:000000000-JCY5N:1:1101:9723:5656 2:N:0:TACAGC
GAGTGGGGACTACCCGGGTATCTAATCCTGTTTGCTCCCCACGCTTTCGCGTCTCAGCGTCAGTTACGTCCCAGCGAGCTGCCTTCGCAATCGGTGTTCCTCCTGATATCTGCGCATTTCACCGCTACACCAGGAATTCCACTCGCCTCTTCCGCACTCTAGCCCGACAGTATCCACCGGCATTCGAGGGTTGAGCCCCCGACTTTCACAGCGGACTTACCGGGCCGCCTACACGCTCTTTACGCCCAATGATTCCGGACAACGCTAGCCCCCTACGTCTTACCGCGGCTTCTGGCGTTAC
+
GGGGGGGGGGGGGGGGGGGGGDGGGGGGGGGGGFGGGGGGGGDGGEFFGGCFGEFGGGGBFEGGGGGEFGGGGGGGCFFFFFGGGGGGDGGGFGGDGEGGAFGGGAFG9FCGFGGGGGGGFFFFGGGECGFGFEFCFGGGGGCGGEECEGD;C>E>++,;@>CFGGDGGGGGFGGGGDGGD5:AFF9:CCEGD6BCFF=E5/:7ECFCGGFDGDBD54CGG3<3>:)8DFF@F:BC)8)/:*:)1)9>>>4BFFFA4>26(3:191).93:2>6411.(34:>?(4406((44-22#####
@M06045:235:000000000-JCY5N:1:1101:19140:5657 2:N:0:TACAGC
GAGTGGGGACTACTAGGGTATCTAATCCTGTTTGCTCCCCACGCTTTCGTGCCTCAGTGTCAGTTACAGTCCAGAAAGCCGCCTTCGCTACTGGTGTTCCTCCTAATATCTACGCATTTCACCGCTACACTAGGAATTCCACTTTCCTCTCCTGCACTCAAGTTTCCCAGTTTCAAGAGCTTACTACGGTTGAGCCGTAGCCTTTCACTCCTGACTTAAGAAACCACCTACGCACCCTTTACGCCCAGTAAATCCGGATAACGCTAGCCCCCTACGTATTACCGCGGCTGCTGTCCCCCAC
+
GGGGFGGGGGGGGGGGGGGGGGGGGGGCGEGGGGGGGGGGFGGEFCGGGCFGGGGGGGGGGGGDEGC9EEFFGGGGFFGGCFFGGGGGEFGGGGFGGC<D,CFGFGGFFF@@EFGGGGFFFGGGGGGGGGFFG<CFFGGGGGGGGGGGGCGGGGGGFAEGGGDFB;B9FGGFGGGFGAFDFGGGFGGG>DDE6DFEEGGD5FFAEC:FGGGCCGFGCC>8@DGGGF>E43;>B6BDFFFFCDD>GDC4AFFA8.):3:,:4=@B0(>F?1:>>,(4<)6.<<DFFF;>99B))),.#####
@M06045:235:000000000-JCY5N:1:1101:23445:5662 2:N:0:TACAGC
GAGTGGGGACTACTCGGGTTTCTAATCCTGTTTGATCCCCACGCTTTCGTGCCTCAGCGTCAATATTTGTGTAGCCTGCTGCCTTCGCAATCGGTGTTCTATGTCATATCTAAGCATTTCACCGCTACATGACATATTCCGCAAACCTCCACAACATTCAAGATTGATAGTATCCACGGCAGTTTCCGAGTTAAGCTCGGAGATTTCACCACGGACTTACCATTCCGCCTACGCACCCTTTAAACCCAGTGAATCCGGATAACGCTTGCACCCTCCGTATTACCGCGGCTGCTGGCCCCGA
+
GGGGGGGGGGGGGGGGGGGGGGGGGGGGGGGGGGGGGGGGGGGGGGGGGGGGGFGGGGGGGGGGGGGGGGGGGGGGGGGGGGGGGGGGGGGGGGGGGGGGGGGGGGGGGGGGGGGGGFGGGGGGGGGGGGGGGFGGGGGGGGGGDGGGGGGGGGGGGGGGGGGGGGGGGGFGGGGGGCEGGGGGGGGGGGGGGGFFFGGGGGGGGGGGGGGGGGEGFGGGGGGGGFF>DFDFFF>DE>FFGGGFGGG>:6*+;?FBFFFB<AFB>6>FFFFFFFFFFF0(542>?99;;09?FF2,#####
@M06045:235:000000000-JCY5N:1:1101:23330:5666 2:N:0:TACAGC
GAGTGGGGACTACTAGGGTTTCTAATCCTGTTTGCTCCCCACGCTTTCGCGCCTCAGCGTCAGTATCGGGCCAGTGAGTCGCCTTCGCCACTGGTGTTCCGCCGAATATCTACGAATTTCACCTCTACACCCGGCATTCCACTCACCTCTCCCGAACTCAAGACAACCAGAATCAAAGGCAATTCCAAGGTTGAGCCCTGGGCTTTCACCCCTGACTAAGCTGTCCGCCTACGCGCCCTTTACGCCCAGTAATTCCGACCAACGCTAGCCCCCTTCGTATTCCCGTGGCTGCTGGCGGTCC
+
GGGGGGGGGEFGGGGGGGGGGGGGGGGGGGGGGGGGGGFGFGGGGGGGGDGGGCGGGGGGDEGCCCFE:FGGGGGGGGFGGGD7FFGGGFE8=FEGGGGACCEB=C@EFFDGGF7E8DGA<<FEFFGGGG,CC:CCGFFFGA,>D=,4D,,@FGGGGEFFGFA,B,D5C:,22>DF?FGGGG6D,>FCCFGF6CFFGECCGGGF*++3CC*:CCAGFF*25CFGCAD5>;;F>33>@B:59*:3CCD3>7CF/-9AFD(49(,-7(55@:?303(8:8((5))54(4(2(--.47,#####
@M06045:235:000000000-JCY5N:1:1101:4909:5671 2:N:0:TACAGC
GAGTGGGGACTACCAGGGTATCTAATCCCGTTTGCTACCCTGGCTTTCGCGCCTCAGCGTCAGTGTCGGCCCAGCAACCCGTCTTCACCTCAGGTGTTCCTCTCGATATCTACGCATTTCACCGCTACACCGAGAATTCCGATTGCCCCTTCCGCACTCTAGCAAAGCAGTATCATCTGACCGTTCCGAGTTAAGCCCGGAGATTTCACAGCTGACGTGAATTGCCGCCTACGCGCCCGTTACGCCCAGTAAATCCGAACAAAGCGTGGTCCCTACGTATTACCGGAGCTGCCGGCTCTAA
+
<E<FGDGCEGGFC<<FGGGGGGGGGGGGGGGGGGGGFFFGGGGGGGGGGGGGGGGGGGEFECGGGFGGGGGGCFG<FCGC:FFGGCFGG<F=FFGGGGGFAFEFEGDCFGDE9<FFD@FFEGGGGGCFEFGDGC7FFFGFGDECGGEFGGGGG>EEGGGFD9DFFCGGCGEECAF,EFFFGGCC8E8>B>*>;:FE6DGG*8=EFGGFCFC*;CFF3><DGFFGGB.):<(85B:C)))0>**)9)))))2999F:>>3118,,.(0).,4:6)..3?<B().4(((((,.5(,-(#####
@M06045:235:000000000-JCY5N:1:1101:20435:5675 2:N:0:TACAGC
GAGTGGGGACTACTCGGGTTTCTAATCCTGTTTGCTCCCCACGCTTTCGTGCCTCAGTGTCAGTGCTGGTCCAGGCAGTCGCCTTCGCCACAGATGTTCCTCCCGATCTCTACGCATTTCACCGCTACACCAGGAATTCCGTTCTCCCCTGCATACCTCAAGTCTGCCCGTATCGAAAGCACGCCCACAGTTAAGCTGTAAGTTTTCACTTCCGACGCGACAAACCGCCTACGAGCCCTTTACGCCCAATAATTCCGGACAACGCTCGGACCATACGTATTACCGCGGCTTCTGGCGCCAC
+
GGGGGGGGGGGGGGGGGGGECGGGGGGGGGGGGGGFFGGGGGGGGGGGGGGEGGFGGFGGGGGGGFFGCFGFGFGGGGGGGGGGGDGGGGGFFFGGGGGGGGGGGGGGGGGGGGGGGGGGGGGGGEGGGGFGGGGGGGGGGFGFGGGGGGGGGGGGGGGGGGFGGFGGG>>8DFEEFGEFFFGGGGGGGGBEC7>DGEGFCECEGEGGCDCCGGFDAGDCGGDGGFDEED:4755D575;7CDEGGGE@FCBB4@B?D:6>6((((8>:217().1(..:?<AA03(09((,6).4#####
@M06045:235:000000000-JCY5N:1:1101:10790:5685 2:N:0:TACAGC
GAGTGGGGACTACACGGGTATCTAATCCTGTTTGCTCCCCACGCTTTCGCTCCTCAGCGTCAGTATCGGCCCAGAGACCCGCCTTCGCCACCGGTGTTCCTCCTGATATCTGCGCATTTCACCGCTACACCAGGAATTCCAGTCTCCCCTGCCGCACTCTAGCCTGCCCGTATCGACCGCAAGCCCGGAGTTGAGCCCCGAGTTTTCACAGCCGACGCGACAGACCGCCTACGAGCCCTTTACGCCCAATAATTCCGGACAACGCTTTCACCCTACGTATCACCGCGGCTGCTGGCGAACC
+
FG@FGGGDGCCFE<EGGGGD<FGGGFC@F<FFGGGGFCGEFEGDGDEFFFFCG@FFGGGFFEFGGGGD+CFGCFCGFFFFEE@FGGFFG:?FEGE@+=CF,CFF<FE<EFC<CFG7FEE9<EBFGEGGGGGGFGGFGGFGGGEGFFGGGGDGGDE>E5E9D9EEECCCCBE8,>*>C**??5CG*B8C8EGEF?6@6CEGEGF5C@F7<D>5C5:57DD<3C55DFFFD:BFB385)557**:)7>).<5>=648:)0-7(8:7>B8)*.4<BBFF(42<09<B?>>((1(,4)(-#####
@M06045:235:000000000-JCY5N:1:1101:16294:5686 2:N:0:TACAGC
GAGTGGGGACTACACGGGTATCTAATCCTGTTTGCTCCCCACGCTTTCGTGCATGAGCGTCAGTATTATCCCAGGGGGCTGCCTTCGCCATCGGTATTCCTCCACATCTCTACGCATTTCACTGCTACACGTGGAATTCTACCCCCCTCTGACATACTCTAGCCCGGCAGTTAAAAATGCAGTTCCAAAGTTAAGCTCTGGGATTTCACATCTTTCTTTCCGAACCGCCTGCGCACGCTTTACGCCCAGTAATTCCGATTAACGCTTCCACCCTACGTATTACCGCGGCTGCTTGCCGTCC
+
GGGGGGGGGGGGGGGGGGGGGGGGGGGGGGGGGGGGGGGGGGGGGGGGGGGGGGGGGGGGGGGGGGGGGGGGGGGGDGGGGGGGGGGGGGGGGGGGGGGGFGGFGGGGGFFGGGGGGGGGGGGGGGGGGGEGGGGGGGGGGGGGGGGGGCFGGGGGGGFGGGGFGGGGGGGGGGGGFGGGGGGGGGGGGGGGGGGGFGDGGFCFGCGGGGDGGGFFAFCGG35CD=>EB;;F>EFGDFEF:FGDGGC<.9CFFFFAFE<BFF<20,)))).8(-1:?FFB0-6A12,,31,45)3,#####
@M06045:235:000000000-JCY5N:1:1101:20369:5691 2:N:0:TACAGC
GAGTGGGGACTACAAGGGTTTCTAATCCTGTTCGCTCCCCATGCTTTCGCTCCTCAGCGTCAGTTAATGCCCAGAGACCTGCCTTCGCCATCGGTGTTCCTCCTGATATCTGCGCATTTCACCGCTACACCAGGAATTCCAGTCTCCCCTACATCACTCTAGTCTGCCCGTACCCACCGCAGATCCGGAGTTGAGCCCCGGACTTTCACGGCAGACGCGACAAACCGCCTACGAGCTCTTTACGCCCAATAATTCCGGACAACGCCCGCACCCTACGTATTACCGCGGCTGCTGGCACACT
+
GGGGGGGGGGGGGGGGGGCGGGGGGGGGGGGGGGGGGGGGGGGGGGGGFGGGGGGGGGGGGGGGGGGGGGGGGGGGGGGGGGGGGGGGGGGGGGGGGGGGGGGFFGGGGFCGFGGGGDGGGGGGGGGGGGFFGGGGGGGGGGGGEFGGGGGGGGGGGGGGGGGGGGGGGGGCCGGCGGGEGE>CGGGGBEEGGGGFGGGGGCEEDFGGGGGGGGFF5D<3C8D<DFED>:?FF>>D36@FGGGEGGGEF5CFF>F9F>076?FB9(7@>217<<0:6(8-4696:B>;BBBF:)51#####
@M06045:235:000000000-JCY5N:1:1101:22863:5697 2:N:0:TACAGC
GAGTGGGGACTACCGGGGTTTCTAATCCCGTTCGCTCCCCACGCTTTCGCATCTCAGTGTCAGAAAGAACCCAGTAAGCTGCCTTCGCCATTGGTGTTCCTTTAGATATCTACGGATTTCACTCCTACACCTAAAGTTCCGCTTACCCCTGTTCTCCTCAAGTAAGGCAGTATGGACAACCGGCCCGACGTTGAGCGTCGGTCTTTAATCATCCACTTACCAAACCACCTACATGCGCTTTACGCCCAGTGATTCCGGACAACGTTTGCACCCTCCGTATTACCGCGGCTGCTGGCCTATA
+
GGGGGGGGGGGGGGGGGGGGGGGGGGGGGGGGGGGGGGGGGGGGGGGGGGGGGCGGGGGGGGGGGGGGGGGGGGGGFGGGGGGGGGGGGGGGGGGGGGGGGGGGGGGGGGGGGGGEGGGGGGFGGGGGGGGGGGGGGGGFGGGGGGGGGGGGFGGGGGGGGGFCFGFGGGGGFGFGGGGGGGGGGEGEGEEGGGG6:CCGGGGGGGGGGGGGGGFGFDFGGGGFG>FFFFFFFF647:>@CFGFGG5>FFGFFFFFFE:>FFF>FBFFFFB:22?FB12<BABA14,(4(7:03:2#####
@M06045:235:000000000-JCY5N:1:1101:7894:5734 2:N:0:TACAGC
GAGTGGGGACTACACGGGTTTCTAATCCTGTTTGCTCCCCACGCTTTCGTGCCTGAGCGTCAGTGTTGGCCCAGGGGGCTGCCTTCGCCATCGGTGTTCCTCCACATCTCTACGCATTTCACTGCTACACGTGGAATTCCACCCCCCTCTGCCACACTCCAGCCCGCCAGTTTCCAATGCCATTCCCAAGTTGAGCTCGGGGCTTTCACATCGGACACAACGAACCGCCTGCGCACGCTTTACGCCCAGTAATTCCGATTAACGCTCGCACCCTACGCATTACCGCGGCTGCTGGCTTGCC
+
GGGGGGGGGGGGGGGGGGGGGGGGGGGGGGGGGGGGGGGGGGGGGGGGGGGGGGGGGGGGGGGGGGGGGGGGGGGDGGGGGGGGGGGGGGGGGGGGGGGGGGGGGGGGGGGGGGGGGGGGGGGGGFGGGGGF8FEGGGFGGGFGDEGDGGGGGGGFGFGDGCFGGGGGDE8DFGGGFGGGGDGGGGGGGGGF9FCFFGGGGGGGFGGGGG7CCDFG>FGGCC5CD>>3>?BF:3;<55)<C7>>GGC)7FGFFAFA?)8:?A<:(-<7:1;2?:7??(,3496AB02(469:?0.(#####
@M06045:235:000000000-JCY5N:1:1101:19104:5757 2:N:0:TACAGC
GAGTGGGGACTACACGGGTTTCTAATCCTGTTTGCTCCCCTAGCTTTCGTGCATCAGCGTCAGTTCTCGACCAGGTAGTCGCTTTCGCCACTGGTGTTCCTCCAAATATCTACGCATTTCACCGCTACACTTGGAATTCCACTTTCCTCTAACATCCTCGAGTCTCCCAGTATTCAGTCCACTCCTGGGGTTGAGCCCCAGTCTTTAAGACCAAACTTAAGAAACCACCTACGTTCGCTTTACGCCCAATAAATCCGGACCACGCTCGCATCCTACGTATTACCGCGGCCGCTGGCCTCTC
+
EGGGGGGGGGG?FFGGGGGFGGGFFGGGGGGGFGG<FGGGGGFGGGGGGGGDF<FGGGCCCGGGGGGGGFGDGGGGGGGGGGGFFFDG:FFGGGGGGGFG<FFGGCGGGGFGGGGGGGAEFGGEGEGGGGCGGFEFGFGGGGGGGG9@ADCGGGGGDFDGEGCFGFGGGGGGGGFGFFGGDGFGCAE?FEG6C6?EFCC5@@CFECEGCGGCGCAG4C88CF8CFFF?DB=A4AAF8ADF3CCDDGGFF)9A@<F;)=?9(3:?F6B5)((-:74<:2?AB24A1;4(7((42;9:#####
@M06045:235:000000000-JCY5N:1:1101:20659:5798 2:N:0:TACAGC
GAGTGGGGACTACTGGGGTATCTAATCCTGTTTGCTCCCCACGCTTTCGCGCCTCAGCGTCAGTATCGGTCCAGAGAGCCGCCTTCGCCACCGGTGTTCTTCCCAATATCTACGAATTTCACCTCTACACTGGGAATTCCACTCTCCTCTCCCGAACTCTAGTTCCGCCGTTTCGAGCGCAGTTCCCAGGTTGAGCCCGGGGCTTTCACACTCGACAAACAGAACCGCCTGCGCGCCCTTTACGCCCAGTAAATCCGACCAACGCTCGCCCCCTTCGTATTACCGCGGCCGCTGGCCACCC
+
GGGGGGGGGGGGGGGGGGGGGGGGGGGGGGGGGGGGGGGGGGGGGGGGGGGGGGGGGGGGGGGGGGGGCGGGGGGGGGGGGGGGGGGGGGGGGGGGGGGGGGGGGGGGGGDGGGGGGFFGFGGGGGGGFGGGGGGFGFGGGGGGGGGGGGGGGGGGGGGGGFGGGGGGGEGGGGDDCECEEGGGGGGGGFGECEFFEGGGGED5C?GGGGFFC3AC>DGGGFCFGFEFFFFFFFBGFF:@C7CDGGGBF0?*@)9?:@(((.-,4(0.76690(.73.,,4<490,46>(-4262:#####
@M06045:235:000000000-JCY5N:1:1101:6859:5800 2:N:0:TACAGC
GAGTGGGGACTACCCGGGTATCTAATCCTGTTTGCTCCCCACGCTTTCGCACCTCAGCGTCAGTGTCAGCCCAGACAGTCGCCTTCGCCACTGGTGTTCCTTCTAATATCTACGCATTTCACCGCTACACTAGAAATTCCACTACCCTCTGCTGCACTCTATTCACACAGTTTTGAAAGCAGTTCCCAGGTTAAGCCCGGGGCTTTCACTTCCAACTTATGTAACCGCCTACGCGCTCTTTACGCCCAGTAATTCCGATTCACGCTTGGAACCTCCGTATTCCCGCGGCGGCCTGCCGACG
+
C@FGFGFED:FGGFGGC7FGGDFGAFDAFFFG<,ECECCFEFFGD:DFFE:CF,:,FFGG7CC<CCF@C=CFGG,<86CFFG@,?FFGGEGGFGEFF7FGG,A<,FFFGG<EF@:+:4,FFCFGC4FC9E?F=FC,A;>BEFGC,,=@8@,9ECFCG889D,6E9BC@+,EA;DE+@ECCECE,,;99DFC9EA,7D5CE**==;CGGG==8F+BFA+;CGC++:ABF3(6ADB)1)0)*02C@GGC>>FG4@4F2950().5:6(.55.).4:0:66(.4-44,-9(4(((((41#####
@M06045:235:000000000-JCY5N:1:1101:6748:5898 2:N:0:TACAGC
GAGTGGGGACTACTCGGGTATCTAATCCCGTTCGCTCCCCACCCCTTCGCGCCCCAGTGCCAGGGTCGGCCCCGCCGGCCGCCTTCGCCACGGGTGTTCTTCCCGATCTCTACGCATTTCACCACTACCCCGGGAGTTCCACCGGCCCCTGCCGCCCTCAAGCCCGCCCGTCCCCCACGCCCTCCCCCGCTTAAGCCGGGGGCTTTCCCGCCGGCCCCAACGACCCCCCCGCCCGCGCCTTCCCCCCCGTACCTCCGGCCAACGCCCGCCCCCTACGTCTCACAGCCGCTCCCGCCGCACA
+
C@EFGFDGEFGFGCFFECGEGGGCFFGGGEGGGGGBGGGG<F,BFD,C,B+@F+@7@9,,C<FF::EF+@FE++@FE+FF:FGC=F+CF+C>=+8+88EF8FGG7>+C,@:,C6F++5,@,@F,D<>F3F@>*:***2@E9DGD*CGGG**=C*CGG8E*++?8B1CGG8/;EGG*/:/*;C8*AEGGG*:C/<+<@C/*2*2//<F*C*>9)/.1)9**9**)97)>>((7)0)9.>)75*9)9CD)../)8)9<5;0912:63(5))49BF9(4(...()6)-4(,4((4(,(-#####
@M06045:235:000000000-JCY5N:1:1101:12048:5907 2:N:0:TACAGC
GAGTGGGGACTACCCGGGTTTCTAATCCTGTTTGCTCCCCACGCTTTCGAGCCTCAGCGTCAGTTACAGTCCAGAGAAGCGCCTTCGCCACTGGTGTTCTTCCTAATCTCTACGCATTTCACCGCTACACTAGGAATTCCCTTCTCCTCTCCTGCACTCTAGACTTCCAGTTTGAAATGCAGCACCCAGGTTAAGCCCGATTATTTCACATCTCACTTAAAAATCCCCCTACGCTCCCTTTACGCCCAGTAAATCCGGACAACCCTTGCCCCCTACGTATCACCACGTCTGCTGCCGCTAC
+
CF,8@FE@CGCFGDEFFCG,8CEFACFFCGFFGFGGGGGGFGCECCDGE,EEF,C8FEG@@7@CFFE9<<CE,EE6CC,B:+@FFF=:FCFF8FFGFFF<9FFGA<BFCAF9B4=F7@,9?EG+CCGGCG9<E,=,A:FDCCDFCDFCGGGGB8BDFFGGG9,@=3@===D=3>>CA9;;E,,,@,>@>5E:DA,;@CC5*?><::C9=++9=C9C11:+=+298)/0/(/;8.)C>>)=21:.>C28;;:+@C=@E.391:1((())9()441:BB,))()-(.1(,-(8<24).#####
@M06045:235:000000000-JCY5N:1:1101:17161:5913 2:N:0:TACAGC
GAGTGGGGACTACAGGGGTTTCTAATCCTGTTCGCTCCCCACGCTTTCGCGTCTCAGCGTCAGTACCGTCCCAGAGAGCCGCCTTCGCCACGGGTGTTCTTCCCGATATCTGCGCATTTCACCGCTACACCGGGAATTCCACTCTCCTCTTCCGGACTCTAGCCAGATGGTTTCCGCCGACATCTCGAGGTTGAGCCTCGAGTTTTCACAGCGGACCTACCTGGCCGCCTACACGCGCTTTACGCCCAATAAATCCGGACAACGCTAGCCCCCTACGTATTACCGCGGCTGCTGGCTCTCG
+
GC@@FEGGEGGGGFGG>GE:FCGECFFFGGGCFGGGGGGGGGGGDEFFGGGGGGFGEFF@FCEGGGGGGGGGGGGGGGGGCBBCFGECFGDFD=FGCEGFFGGGGD>CFG<FGCFFDE9FFGGGG=FCFFFGDGFEDFFCFG;DFGGFFE9;EECCGGF9CB9EFGFCFC9EC,;EEGGGEDGF?FF6CCECFFFCB@FGECGCFGGGGGGGGC85)2*99C7C47BFD<?FFF:C55559CFFGGDE))>?79B05>?99<:1;1>5)((-3;23:14).)6.1006((48?0(4#####
@M06045:235:000000000-JCY5N:1:1101:10698:5927 2:N:0:TACAGC
GAGTGGGGACTACTCGGGTTTCTAATCCGGATCGCTCCCCACGCTTTCGCTCATGAGTGTCAGGACCAGTCCAGGATGCCGCCTTCGCCGCTGGTGTTCCTCCGGATCTCTACGCATTCCACCACTACACCCTGAATTCCGCATCCCCCTACTGGCCTCCAGTCCGCCCGTTTCGCACGACGCCCCCCGGTTGAGCCGGGGTCTTTCACGCACGACGCGACGGCCCACCTGCGAGCGCTTTACGCCCAATAAACCCGGTCAACGCTTCCCCCCTCCGTATCACCGCGGCGTCTGCCCGGTC
+
C:@,DFGEEF@FCFGC@@;B;CCF<@FFGCECFED,EF,@<FFGFGGGGG7CBFGGF6CFGCAFD@DCCFEEE@,C=EFFG>+BEE7FBCC:@FF@BCF9,<EFDD7@<EF,:4==C:9CFGGFFF?F=B8C+,38FFGGGG@ECG6>>8+DFF,@BE>DF?;64@EE>EECFC>5EE88=:EEE8ECEEE**3<8CCC5=8*A9<7:95*)9C39)5/))1))/7)80,4;BB)))05052:)>)/77FFF?.)-8)(((.4(1:7)).(,49(471(,(-6,-4(((-((--))#####
@M06045:235:000000000-JCY5N:1:1101:12923:5930 2:N:0:TACAGC
GAGTGGGGACTACTCGGGTTTCTAATCCTGTTTGCTCCCCACGCTTTCGTGCCTCAGTGTCAGTTACAGTCCAGAAAGCCGCCTTCGCTACTGGTGTTCCTCCTAATATCTACGCATTTCACCGCTACACTAGGAATTCCACTTTCCTCTCCTGCACTCAAGTCTCCCAGTTTCAAGAGCTTACTACGGTTAAGCCGTAGCCTTTCACTCCTGACTTACGAGACCACCTACGCACCCTTTACGCCCAGTAAATCCGACTAACGCTTGCACCCTTCGTATTACCACGGCCTCTGGCCGATGG
+
GGGGGGGGGGGGGF8FGGGGDGGGGGGGGGGGGGGFG8DEGGFGGC8E@<,@FCFFFGFGGGGGGGGGGGGGGGDGGGGGGGGGGGGGGGEFGGCFGGGGGGGGFGEGFGGGGFGE:@FFGGGGGGEGGE,AFCCEGFGGFGGCGGGGGCFGGFGCFFEFGGGG9ECGG8BDFFGD8@DGF8EGD;9BEEGGGFF,@E8;EGGGGGC@AFGGF7AC9D+***;C4AFDA:=):))2:>A47:*:D578F=D6:?A2:)(,;31(2:F:67<:?BB130:>2)-).((((,(3>07(#####
@M06045:235:000000000-JCY5N:1:1101:24905:5940 2:N:0:TACAGC
GAGTGGGGACTACTGGGGTTTCTAATCCTGTTCGCTCCCCACACTTTCGCTCCTCAGCGTCAGGTAATGCCCAGAGAACCGCCTTCGCCACTGGTGTTCTTCCTAATCTCTACGCATTTCACCGCTACACTAGGAATTCCCTTCTCCTCTCCTGCACTCTAGACTTCCAGTTTGAAATGCAGCACTCAGGTTAAGCCCGAGTATTTCACATCTCACTTAAAAATCCGCCTACGCTCCCTTTACGCCCAGTAAATCCGGACAACGCTCGCCACCTACGTATTACCGCGGCTGCTGGCATTGG
+
GGGGGGGGGGGGGGGGGGGGGGGGFGGFGGGGGGGEGGGGGGGG@FGCFGEGGFGGGGGEGGGGGGGFFGGGGGGGGGGGGGGGGGFGFEF<FGGCGEGGGGFFECGDEGGGGGGGGGGG9FFGGGDFFF9FGFGGGGGGGGGGFGGGGGGGGGGGGGFADFFFGFFGGGGGGGGG7BEFFFF6DFFGGFGGGGGGFGGGGE7CFCGFGG7?@8EGFGG78CF<DFFFBDFFFFFG>FFFGGGEDDDBAFCFFEF;DF;636?69-)7790?B748:774?>ADFBF09>B?02::#####
@M06045:235:000000000-JCY5N:1:1101:24311:5943 2:N:0:TACAGC
GAGTGGGGACTACTAGGGTATCTAATCCTGTTTGCTCCCCACGCTTTCGCGCCTCAGCGTCAGTTACAGACCAGAAAGTCGCCTTCGCCACTGGTGTTCCTCCAAATATCTACGCATTTCACCGCCACACTTGGAATTCCACTTTCCTCTTCTGCACTCAAGTCCTCCAGTTTCCAATGACCTTCCACGGTTGAGCCGTGGGCTTTCACATCAGACTTAAAAGACCGCCTGCGCGCGCTTTACGCCCAATAAATCCGGACAACGCTTGCCACCTACGTATTACCGCGGCTGCTTGCCCACG
+
EC:FGGGGGGGGGGGGGDFGGGFGGGGGGFGGGGGGFGGEEGGGGGGGGGEGGGGGGGGGGGG<EFFGFFFGGGFGGFGFGGDCBFD@F7FFGGGFGDCFFBCCFCF,EF,EC<4?FBFFCFGGD+8FCFCGCFE;EFGFGGGGGGGGGGGGGGGGGFGGFDFGAFAD883@EF;EFEFGGFGFE8CCGG8E*,4@C8C5E>97CFEFGGC9+2?F6FFGG+=FGFE>A<@F3ABGA>BBF>FFGG:DF@>F?AF:@5(36?<9(18.>>9?63(3622)4<4<:0((3>26:).(#####
@M06045:235:000000000-JCY5N:1:1101:17725:5944 2:N:0:TACAGC
GAGTGGGGACTACACGGGTTTCTAATCCTGTTCGCTCCCCATGCTTTCGCTCCTCAGCGTCAGTTACGGCCCAGAGATCTGCCTTCGCCATCGGTGTTCCTCCTGATATCTGCGCATTCCACCGCTACACCAGGAATTCCGATCTCCCCTACCACACTCTAGCCTGCCCGTATCGAATGCAGACCCGGGGTTAAGCCCCGGGCTTTCACACCCGACGTGACAAACCGCCTACGAGCTCTTTACGCCCAATAATTCCGGACAACGCTTGCGCCCTACGTATTACCGCGGCTGCTGGCTACTC
+
GGGGGGGGGGGGGGGGGGGGGGGGGGGGGGGGGGGGGGGGGGGGGGGGGGGGGGGFGGFFGGGGGGGGGGFGGGGGGGGGGGGGGGGGGGGGGDGGGGGGFGGGGGFGGGGGGGGGGGGGGGGGGGGGGGGGGGGGGGGGGGGGGGGGGGCFGGGGGFGGGGFGGFGGGGGGGGGGFGGGGGGGFGGGGDGG>E<CFFGEGGG*A6:7FFGGGGFGFG34C:FGGFFFFF:F5;:D@?FFG=77<CGF>:FF?9FA4>0271,490B>F0-492::08<9?BAD0>>>99;B))((#####
@M06045:235:000000000-JCY5N:1:1101:16115:5963 2:N:0:TACAGC
GAGTGGGGACTACTGGGGTATCTAATCCCGTTCGCTCCCCTGGCTTTCGCGCCTCAGCGTCAGAAGAGGTCCAGCACGCCGCTTTCGCCACCGGCGTTCCTTCCGATATCTACGCATTTCACCGCTCCACCGGAAGTTCCGCATGCCCCTACCTCCCTCGAGGCGGTCAGTATCAAAGGCCCTTTTCCGGTTGAGCCGAAAGATTTCACCCCTGACTTGACCGCCCGCCTACGCGCCCTTTAAGCCCAGTGAATCCGAACAACGTTCGCACGGTTCGTCTTACCGCGGCTGCTGGCTCCCT
+
GGGGGGGGGGGGGGGGGGGGGGGGGGGGGGGGGGGGGGGGGGGGGGFGEGEGGGGGGGGFGGGGGGGGGGGGGGGGGGGGGGGGGGGGGGGGGCGGGGGGGDGGGGGDGGGGGGGGGGGGGGGGGCFGGGGGGCEGGFGGGGGGGGGGGGFCFDFFGGGGC5>CEGGGGF;EFGCGGGGGGGGGGGGGGGEEGGFGGGGDGGGGGGGGGGGGGFFGFGFFGG7DDDFFFFFFFFEGFE>:CGF=FGGFF?66?:FDFF?>;BF>BFFDF(210(--236(49AF<0(1((--4)5(#####
@M06045:235:000000000-JCY5N:1:1101:7290:5973 2:N:0:TACAGC
GAGTGGGGACTACCCGGGTATCTAATCCTGTTTGCTCCCCACGCTTTCGTGCCTCAGCGTCAGTACCGGGCCAGTGAGCCGCCTTCGCCACTGGTGTTCTTGCGAATATCTACGAATTTCACCTCTACACTCGCAGTTCCACTCACCTCTCCCGGACTCAAGCTCTTCAGTATCAAAGGCAGTTCTGGAGTTGAGCTCCAGGATTTCACCCCTGACTTAAAAACCCGCCTACCCACCCTTTACTCCCAGTGATTCCGAGCAACGCTACCCCCCTTCCTATTACCGTGGCGGCTGGCATCCA
+
DDFFCCEG;FEEEEFEEGGEGGGGGGCFFFGFEEECFGGG@FCF@FFGGFCE@,FEFFGGGGFCFGGCCED@:FFG9=C?FEG@FFDCGCEGG?F=:+C<5C?CCEGFGCAFE=:FF@FGFFFEE5FA<F<,+6+@FFGGCFCDFCGCD?FGGE+@CEFF6D,>@DF;CF;DAFGDG98@@EEGGCCDEC64>2,<D,<,:6:8<9CFF7FC<FFGB8:7CF=DC8>AED;4)8*2;B08*:C*:C777)0@*6@A6>9>(..,7(8)8,,3797:().).)6A6(((-((((((,#####
@M06045:235:000000000-JCY5N:1:1101:26779:5994 2:N:0:TACAGC
GAGTGGGGACTACTAGGGTTTCTAATCCTGTTCGCTCCCCATGCTTTCGCTCCTCAGCGTCAGTTACGGCCCAGAGATCCGCCTTCGCCACCGGTGTTCCTCCTGATATCTGCGCATTTCACCGCTACACCAGGAATTCCGATCTCCCCTACCGCACTCTAGTCTGCCCGTACCCACTGCAGGTCCAGGGTTAAGCCCTGGATTTTCACAGCAGACGCGACAAACCGCCTACGAGCTCTTTACGCCCAATAATTCCGGACAACGCTTGCACCCTACGTATTACCGCGGCTGCTGGCGAAGG
+
DGGGGGGGGGGGGGGGGGGGGGCGGGGGGGGGGGGGGGGG8FFGGGGGGGGGCCFFGGGEGGGGGGGGGGGGGGGGGGDGCDEGGG?FGGGGGGGGGGGGFGGGFGEFFFGGGGGGGEFFGGGGGEGGGGGFF@FECDEF@E8EEFGGGGGFGGGGGGGGACFGG;EGGGEGEGGGGCDF?FFGGGGGGEF6CF?FGGGGG=7,4=E8CCD7<<FF)><C)8)>>F@EF2<?5079<??B0*00C9CB@4<4*-*6;:(34,((--75>77?B<FFF(22,6)6(4(4399:??0(#####
@M06045:235:000000000-JCY5N:1:1101:23128:5997 2:N:0:TACAGC
GAGTGGGGACTACAAGGGTTTCTAATCCTGTTTGCTCCCCACGCTTTCGCACCTCAGCGTCAGTACCGGGCCAGTGAGCCGCCTTCGCCACTGGTGTTCTTGCGAATATCTACGAATTTCACCTCTACACTCGCAGTTCCACTCACCTCTCCCGGACTCGAGCTCATCAGTATCGAGGGCAGTTCTGGAGTTGAGCTCCAGGATTTCACCCCCGACTTAACGAGCCGCCTACGTGCGCTTTACGCCCAGTGATTCCGAGCAACGCTAGCCCCCTTCGTATTACCGCGGCTGCTGGCAGGAC
+
GGGGGGGGGGCFGGGGGGGGGGGGGGGGGGGGGGGGGGGGGGGGGGGGGGGGGGGGGGGGGGGGGGGGGGGGGGGGGGGGGGGGGGGGGGGGGGGGGDGFGGGGGGGGGGGGGGGFGGGGGGGGGGGGGGFGGGGGGGGGGGGGGGFGGFEDGGGGGGG6BEGCFGGGGGGFGG*>EGGGGGGGGG?FGGGGDGCGC?FGGGGFGGG7FGGGGGDGFGGGGDGDDE@@E?BFFF7D@7)8CDFBGGGEFFFFFAFF6>>B;??>F<DE?B?1461:12:?BFFF69>9;0(,:>>(#####
@M06045:235:000000000-JCY5N:1:1101:22884:5997 2:N:0:TACAGC
GAGTGGGGACTACCAGGGTATCTAATCCGGTTCGCTCCCCACGCTTTCGCGTCTCAGCGTCAGTTACAGGCCAGGAAGCCGCCTTCGCCACTGGTGTTCCTCCAGATATCTACGCATTTCACCGCTACACCTGGAATTCCGCTTCCCTCTCCTGCACTCTAGCCAGGCCGGTTTGCAATGCAGTTCTCGGGTTGAGCCCGAGGATTTCACATCACACCTAACCAGCCGCCTACACGCGCTTTACGCCCAGTAAATCTGGATAACGCTAGCCCCCTACGTATTACCGCGGCTGCTGGCCTGT
+
GGGGGGGGGGGGGGGGGGGGGGGGGGGGGGGGGGGGGGGGGGGGGGGGGGGGGGGGGGGGGGGGGGGGGGGGGGGGGGGGGGGGGGGGGGGGGGGGGGGGGGGGGGGGGGGGGGGGGCGGGGGGGGGGGGGGGGGGGGGGGGGGGGGGGGGGGGGGGGGGGGGGGGFGGGGGGGGGGFGGGGF?EGGGGGGGGGGGEGGGGGGGGGGGGGGGGFFGFGGGGGGGGFFEFF:>??F5><>)<C7@GGGE>4C?8<9>67994<AB03)5)4::<>9<36.<43<4A:>09B111,3(#####
@M06045:235:000000000-JCY5N:1:1101:24132:6032 2:N:0:TACAGC
GAGTGGGGACTACTCGGGTTTCTAATCCTGTTTGCTCCCCACGCTTTCGTGCCTCAGTGTCAGTGCTGGTCCAGGTAGTCGCCTTCGCCACTGGTGTTCCTCCCGATCTCTACGCATTTCACTGCTACACCGGGAATTCCACTACCCTCTACCGCACTCTAGCCTGCCAGTATCCAATGCAATTCCCAGGTTGAGCCCAGGGCTTTCACATCAGACTTAACAGACCACCTACGCACGCTTTACGCCCAGTAATTCCGAGTAACGCTTGCAACCTTCGTATTACCGCGGCTGCTGGCTCGCC
+
GGGGGGGGGGGFGGFGGGGGGGGGGGGGGGFGGGGGGGGGGGGGGGGGEGGGGCGGGGGGGGGGGGGGGGGGGGGGGGGGGGGGGFGGGGGGGGGGGGGGEFGGGGGGGGFEGGGCFFGGGGGCGGGFGGGCGCEGGGGGGGGGGGFFGGGGGGGGGGGFDFGGGGGCCEGACGEFGGCFGAF;EGGFD>FF>FFGGGGFGEGGGGG+9@CDFGFGFGFFGC:4C:FFD3;FFD:C3=))2:@>D3C7@FFB=4*6;0(30<B19<EFF))54.8??B(.49A.-44((303:)(,#####
@M06045:235:000000000-JCY5N:1:1101:13140:6035 2:N:0:TACAGC
GAGTGGGGACTACCGGGGTATCTAATCCTGTTTGCTCCCCACGCTTTCGTGCCTCAGTGTCAGTGCTGGTCCAGATGGCCGCCTTCGCCACGGATGTTCCTCCCGATCTCTACGCATTTCACTGCTACACCGGGAATTCCGCCATCCTCTACCGCACTCTAGCCCGCCAGTATCCAATGCAATTCCCAGGTTGAGCCCAGGGCTTTCACATCAGACTTAACGAACCACCTACGCACGCTTTACGCCCAGTAATTCCGAGTAACGCTTGCACCCTTCGTATTACCGCGGCTGCTGGCCGCAC
+
GGGGGGGGEGGGGGGGGGGGGGGGGGGGGGGGGGGGGGGGGGGGGGGGGGGGGCFFGGGGGGGGGGGGGGGGGGGGGGGGGGGGGGGGGGGGDGEEGGGGGGGGGDGGEFGFFGGEGGGGGGGGGGGGCGGGEGDFGGFFGGGGEGGGGGGGGGGGGGGGG9FGGGGGGEGGGGGGGGGGG?EGGGGGGGGEDGFGGGGGGCEGDGGGGFGG=GFFFGGGDDDCDBFAEBB@E@)9BD:)9C75<7CBF@GFF9FAFFFFF4A?FF:>>DFB:0,.833(4)4)23090313).(,#####
@M06045:235:000000000-JCY5N:1:1101:19011:6044 2:N:0:TACAGC
GAGTGGGGACTACTAGGGTATCTAATCCTGTTCGCTCCCCACACTTTCGCTCCTCAGCGTCAGGTAATGCCCAGAGAACCGCCTTCGCCACCGGTGTTCCTCCTGATATCTGCGCATTTCACCGCTACACCAGGAATTCCGTTCTCCCCTGCATACCTCTAGTCTGCCCGTATCGGAAGCAGGCTCGGGGTTAAGCCCCGAGTTTTCACTCCCGACGTGACAGACCGCCTACGAGCCCTTTACGCCCAATAATTCCGGACAACGCTCGCACCCTACGTATTACCGCGGCTGCTGGCAGCCC
+
GGGGGGGGGGGGGGGGGGGGGGGGGGGGGGGGGGGGGGGGGGGGGGGGGGGGGGGGGGGGGGGGGGGGGGGGGGGGGGGGGGGGGGGGGGGGGGGGGGGGFGGGGGGGGGGGGGGGGGGGGGGGGGGGGGGGGGGGGGGGFGGGGGGGGGGGGGGGGFGGGFGGGGGGGGCGGGGGGGGGGGGC:ECGDEGGGGGFGGGG5EGGGGGGGGGGGGEGFG3CFGGGGFFFFFBFFE3D>FFFGDG3DGD3<>GFFA?BFBF>B?:>>37:>199B?BBF7<>BFF<6(169>FF>0>(#####
@M06045:235:000000000-JCY5N:1:1101:4572:6055 2:N:0:TACAGC
GAGTGGGGACTACTCGGGTATCTAATCCTGTTTGCTCCCCACGCTTTCGAGCCTCAGCGTCAGTTACAGTCCAGAGAAGCGCCTTCGCCACTGGTGTTCTTCCTAATCTCTACGCATTTCACCGCTACACTAGGAATTCCCTTCTCCTCTCCTGCACTCTAGACTTCCAGTTTGAAATGCAGCACTCAGGTTAAGCCCGAGTATTTCACATCTCACTTAAAAATCCGCCTACGCTCCCTTTACGCCCAGTAAATCCGGACAACGCTCGCCACCTACGTATTACCGCGGCTGCTGGCCCCAG
+
GGGGGGGGGGGGGGGGGGGGGGGGGGGGGGGGGGGGGGGGFGGGGGGGGGGGGGGGGGGGGGGGFFGGGGGGGGGGGGGGGGGGGGGGCFGGGGGGGGGGGGGGGGGGGGGGGGGGGGGGGGGGGGGGGGGGFGGGGGGGCGGGGGGGGGGGGGGGDFGGGGAEGGGGFGGGGGGFFGGGGFGF6>DGGGGGGG;FGGGGEGGGGGGFGGGGF7FGFGGGF>FGGFF>A=@FFFEGBFFFGGGFGDDDFFGAFFFFF)1:>B?>>:>DEFFBFF?F?17A:BFF?F6290(4,3(,#####
@M06045:235:000000000-JCY5N:1:1101:27482:6087 2:N:0:TACAGC
GAGTGGGGACTACTCGGGTTTCTAATCCTGTTCGCTACCCACGCTTTCGCGCCTCAGCGTCAGTTACAGACCAGAGAGTCGCCTTCGCCACTGGTGTTCCTCCACATCTCTACGCATTTCACCGCTACACCAGGAATTCCACTCTCCTCTTCCGGCCTCTAGCCAGATGGTTTCCGCCGACGTCTCGAGGTTGAGCCTCGAGTTTTCACAGCAGACCTACCTGGCCGCCTACACGCGCTTTACGCCCAATAAATCCGGACCAACCTAGCCCCCTACGGACTACCGCGGCTGCTTGCCACAC
+
GGGCEGFEEFGGDFGDGGE:@FFGGGFGGGGFGGGGDGFGDCFD7FGGGGGDG7FGGGGEGGGGGGGFDGGGGGGGGFGGGGDC7FFGGEGGGGFGGGGGF<ECFFFGGFFD977@E7BFFFGGEGDGGGGGGCG8DFC;,DFE9DFFGFFGGD>+3A8EC>CGDCEFGGGGGGGEGGG***=A=ECECEGG6EFGF,4;**32<91+2:+*0;;CFF=D4*0**)...3(76@D<75>:5C:77D5<<<CF6.98BD?>0,8(((/96(.4((486(,(,5:(399(2(4??).(#####
@M06045:235:000000000-JCY5N:1:1101:22003:6100 2:N:0:TACAGC
GAGTGGGGACTACTAGGGTTTCTAATCCTGTTTGCTCCCCACGCTTTCGTGCCTCAGTGTCAGTTACAGTCCAGAAAGCCGCCTTCGCTACTGGTGTTCCTCCTAATATCTACGCATTTCACCGCTACACTAGGAATTCCACTTTCCTCTCCTGCACTCAAGTCTCCCAGTTTCAAGAGCTTACTACGGTTAAGCCGTAGCCTTTCACTCCTGACTTAAGAGACCACCTACGCACCCTTTACGCCCAGTAAATCCGGATAACGCTAGCCCCCTACGTATTACCGCGGCTGCTGGCCCAACC
+
FGGGGGGGGEGGGGGGGGGGGGGGGGGGGGGGGFGGGGGGGGGGGGGGGGGGGGGGGGGGGGGGGGGGGGGGGGGGGGGGGGGGGGGGGGGGGGGGGGGGGGGGGGGGGGGGGGGGGGGGGGGGGGGGFGGGGGGGGGGGDGGGGGGGGGGGGGGGGGGDGGGGGGGGGDFFDFADDCGGGGGGGGGDGGCCFGGGGECEGGGFGGGGGFGGF8FGFGFFFF>FGFAAABFFB?BGF>FFFGDFCDD)=F7FCEA>DE<<F@<B6:5F)7?9>F:6?F24>AFB>F>99>B7:?:6#####
@M06045:235:000000000-JCY5N:1:1101:14812:6141 2:N:0:TACAGC
GAGTGGGGACTACACGGGTTTCTAATCCTGTTTGCTCCCCACGCTTTCGCACCTCAGCGTCAGTAATGGACCAGTAAGCCGCCTTCGCCACTGGTGTTCCTCCGAATATCTACGAATTTCACCTCTACACTCGGAATTCCACTTACCTCTTCCATACTCTAGGTACCCAGTATCAAAGGCAGTTCCGGAGTTGAGCTCCGGGATTTCACCCCTGACTTAAATACCCGCCTACGTTCGCTTTACGCCCAGTAATTCCGACCAACGCTAGCCCCCTTCGTATTACCGCGGCTGCTGGCGAGTA
+
<CCFGGGGGGGCEFGGGGGEFGGCFGGGGGGGGGGGGGG:DEFGEGGGGGGGGDF<FGGGGGGGGGEFDGGGCGFCEGFEGGGGGGGGG:FFFGGCFEFGGGGG7FF7FGGAEGE<FGGGDFAFGGGGAF9FDG7CFGGGFGGGDEFFGGFGDAGFGGGF=E9EFGAEFCGDCF99@;,D:CFCFGC>+4CFC:6?CAFGGG7EGFGCFFF)28/?8DFF>D78FF):323A3;);28.:F+;BGCDDFF7*0684)8(49::?B1>:FBB?1(3<?BFB7..<(26190(3)).(#####
@M06045:235:000000000-JCY5N:1:1101:20105:6153 2:N:0:TACAGC
GAGTGGGGACTACTGGGGTTTCTAATCCTGTTTGCTCCCCACGCTTTCGCACCTCAGCGTCAGTATCGGCCCAGGTCTCCGCCTTCGCCACTGGTGTTCCTCCCGATATCTACGAATTTCACCTCTACACCGGGAATTCCGAGACCCTCTTCCGTACTCAAGCCTGCCAGTTTCGGATGCACTTCCTCGGTTGAGCCGAGGGATTTCACATCCGACTTAGTTGGCCGCCTACGAGCCCTTTACGCCCAGTAATTCCGAACAACGCTTGCCCCCCCCGTATTCCCGCGGCTGCTGGCAAATA
+
GGGGGGGEGGGGGGGGGGGGGGGGGGGGGGGGGGGGGGGG,@FGEGFGGGGGGGGGGGGGGCEG9EFBFGGGGGGGGGGGGGGGGGGGGCGGGGGGGGGGGGGGGGGDGGFGGGCGGGGGGGGFGGGGGFGDFGDGGGGGGGEGGGGGGGGGGGGGGGF;EG9FGGGFGFGGGGGGGDGGCGGFGF2?EG>ECCGFG8CEGG5C?FGGGG>4DG>CEGGGGFGCGFFFFF?F37@<5@FFFCF>GGGFFFF?@BF<FF0,7<?9;<:7F:?6>9>>;?0(5).)(4-(44((),53#####
@M06045:235:000000000-JCY5N:1:1101:22192:6155 2:N:0:TACAGC
GAGTGGGGACTACCAGGGTTTCTAATCCTGTTTGCTCCCCACGCTTTCGCGCCTCAGCGTCAGTTGTGGTCCAGTTGGCCGCCTTCGCCACCGGTGTTCTTCCCAATATCTACGAATTTCACCTCTACACTGGGAATTCCACCAACCTCTCCCACACTCCAGTCCCGCCGTATCGGATGCAGTTCCCAGGTTGAGCCCAGGCCTTTCACATCCGACGATCATGACCGCCTACGCGCCCTTTACGCCCAGTAATTCCGAACAACGCTAGCCCCCTTCGTATTACCGCCGCTGCTGGCTTCAG
+
GGGGGGGGGGGGGGGGGGGGGGGGGGGGGGGGGGGGGGGGGGGGGGGGGGGGGGGGGGGGGGGGGFGGGGGGGGGGFGGGGGGGGGGGGGGGGGGGGGGGGGGGCFFGGGGGGGGGGGGGGGGFGGGGCGGGGG?FGGGGGGGGGEGGGGGGGFG=CEGGGFFGGGGGGGGDGFEGGGEFFGGGGGFFGCFGG:?DGGGFGFGGGFF7CFGGDD>G33*85+;CGFBEFD6<DF:C>D:@F*00CDGEFF***-@A@B(3>B:(7(..9:7:>F7?::?<749<26(406,627(,#####
@M06045:235:000000000-JCY5N:1:1101:24589:6173 2:N:0:TACAGC
GAGTGGGGACTACTAGGGTTTCTAACCCTGTTTGCTCCCTACGCTTTCGTGCCTCAGCGTCAGTATCGGGCCAGTGCGCCGCCTTCGCCACTGGTTTTCTTGCAAATATCTACGAATTTCACCTCTACACTCGCAGTTCCACTCCCCTCTCCCGCACTCAAGCTCTTCAGTATCAAAGGCAGTTCTGGAGTTTCCCTCCACGATTTCACCACCGACTTCAAGACCCCCCTACGCACCTTTTACGCCCAGCCATTCCGAGCAACCCTAACCCCATTCGTATCACCGCTGCTTCTGCCATGGG
+
G@CCEDF+@F,<CE,C,<<FEF<<,,;@@EFC,;;CCE8,,CF@F:FCFG,:<F,,CFC@@,BF,,<,76++FD=D,+@=CFECGG<=C+8?FDFFD<FGF,,,,:F,5@EAFF+4?F9<AFFCFDDFFE,F7+++39CF,@ED8,@>C8>,@>663@CF?D,6:@9EAEACCC9,,7,3,*5,,33,2,6,,,,59@E,,*4=/5BBFF*5*1):)*+:+:7D00):)(/;):@G5)0*0*:)97).))*)*-*-))((-:?(,,))0.18((.6:8(.():,2(--18)6)5.)#####
@M06045:235:000000000-JCY5N:1:1101:16068:6186 2:N:0:TACAGC
GAGTGGGGACTACTGGGGTTTCTAATCCCGTTCGCTCCCCATGCTGTCGTGTCTGAACGTCAGACCAGAGCCAGGACGCCGCCTTCGCCTCAGGGGTTCCTCCGGATCTCTACGCATTTCACCACTACACCCGGAATTCCACGTCCCTCTCTCTGTCTCTAGACCTCCAGTCTGGCATAACCCCGCCCGGTTGAGCCGAGCGATTTCATACACCACTTGAAGCCCCGTCTGCACACGCTTTACGCCCAGTAAATCCGGATAACGCTTGCCACCTACGTTTTACCGCGGCTGCCGGCCGCCC
+
GGGGGGGGGGGGGGGGGGFGGGGGGGGGGGGGGGGGGGGGGGGGGGGGGGGGGGGGGGGGGDEGGGFGGGGGGGGDFGGGGGGGGGGGGGG8FFGGGGGGGGGGC>FGGGGGGGGDGGGGGGGGGGGGFGGGGGGGGGGGGGGGGDDFGFE@FGFEFCFGGGG,@DEDFGGGCFGGCGC?FFG5>EEGG*BECCEFGG5?EGEG=5ECFFGGGGFF4D:*>DGGGFF>B6<FFF4C5>3@G>FFGD<)8/**1)=8;316:9?00(>FFF42?(8>1281:))2,(((((-3((-(#####
@M06045:235:000000000-JCY5N:1:1101:4061:6214 2:N:0:TACAGC
GAGTGGGGACTACTAGGGTATCTAATCCTGTTTGCTCCCCACGCTTTCGCGTCTCAGCGTCAGTAACGTCCCAGCGAGCTGCCTTCGCAATTGGTGTTCCTCCTGATATCTGCGCATTTCACCGCTACACCAGGAATTCCACTCGCCTCTTCCGTACTCAAGCCCGACAGTATCCCCCGGCATCCGAGGGTTGAGCCCCCGACTGTCACAGCGTACTTACCGGACCGCCTACACGCGCCTGACGCCCACTGATTCCTGACAACGCTAGCCCCCTACGGATTACCGCGGCTTCAGGCCAATT
+
DFGGGCFGCGGFFC9ECFGGGG9CA<FCAFGGGGG<AFFGFB@FCECF77EGGECF@@@FD@CEFFCFG?,BCEGCEGGG,BBFFF7CCC@DF=FGGGFFGC=?5?ECCFAFGGGG:?FG9FFGFGGGFGFDE@C8F8A@DFDFEGGGGDFGGGDFG6F;B??EC>>8+8DA,@,,5@:58*=16>;*:EEG5CCFFE5:C*5E5CC++:7CC37CFCG77>))17:DF(:FFF33)))0***0/7DB3)*9*)*./99?246(4,))9(26631(3((-(42)11-((((.)))(#####
@M06045:235:000000000-JCY5N:1:1101:19227:6220 2:N:0:TACAGC
GAGTGGGGACTACCGGGGTATCTAATCCTGTTTGCTCCCCACGCTTTCGCGCCTCAGCGTCAGTATCGGGCCAGTGAGTCGCCTTCGCCACTGGTGTTCCGCCGAATATCTACGAATTTCACCTCTACACTCGGCATTCCACTCACCTCTCCCGACCTCAAGACAGCCAGTATCAAAGGCAGTTCCAAGGTTGACCCCTGGGCTTTTACCTCCTACTAAACTGGCCGCCTACCCCCCCTTTACGCCCAGTAATTCCGAGCAACGCCAGCCCCCTTCGTATTTCCGCTGCTGCTGGCGCATA
+
GFGAFF8CFFGGFGGGGGEFFGCCEFGGGGGGG8FFFCFF,8@FCEFG:FEED:FECFGGGGEGFFF@7FCEGF,C,FCF=FGDEGEFCBCFDFG=FGGGGDGD7BCB@FGGFGEE,A?FGGFAFF<BFC,:+:F@CFCDEF,>>DF,@>DBB+++*5D6D@CFFCF5CFG?,,,?9;:F,4=D;;>,BEF9,1,>C8C5CC=*76+2?CD7*;A=*;:FC:0*/A>)=<1?)0)18>5570:.9DD3./7/9<?>65(3(4(,,())0-339081030(().6,-(477)4))(,#####
@M06045:235:000000000-JCY5N:1:1101:18592:6248 2:N:0:TACAGC
GAGTGGGGACTACTAGGGTTTCTAATCCTGTTCGCTCGCCACGCTTTCGCTCCTCAGCGTCAGTTGTTGCCCAGAGATCCGCCTTCGCCACGGGTGTTCCTCCTGATATCTGCCCATTTCCCCGCTACACGAGGAATTGCGATCTCCCCTACCGAACTCTAGCCTGCCCGTATCCAATGCATACCCGGAGTTAAGCCCCGGGCTTACACATCCGACCCGACAAGCAGCCTACGAGCTCTTTACGCCCAATAATTCCGGACAACGCCGGCAACCTACTTATTACCGCCGCTGCTGGGCAGAC
+
::7FF8FC,FG8FECEF@F,66,,C,EFE9C<,,7,C+:66B++,6,66,B@:FEE@<FF,CC6,,969C6F,C<=EF9,69FG:F7::CC+@:++4B,B5EFAFG<595,5,,,,:E<?,,,+6+63,:++8++6D>,3@CF=8,3@EG7@EG:+>,>D335>E,,@F*4*=,,2,2,>225D,D*:B*126C,>C*/C**:/1+=+<*;CC35<)9)9)7C**)08)()))))90)**:7:BD3)7).9*/.84?:((,4(((())04-3(8(().)).-6A6>113((4).2(#####
@M06045:235:000000000-JCY5N:1:1101:18042:6268 2:N:0:TACAGC
GAGTGGGGACTACAAGGGTATCTAATCCTGTTTGCTCCCCACGCTTTCGTGCATGAGCGTCAGTACTGGTCCAGAAGGCCGCCTTCGCCACTGGTGTCCCTCCCGATCTCTACGCATTTCACTGCTACACCGGGAATTCCACCTTCCTCTACCGTACTCCAGCCTGCCAGTATCCCCTGCACTTCCCAAGTTGAGCTCGGGGATTTCACAGCAGACCTAACAAACCGCCTGCGCACGCTTTACACCCAGTAATTCCGACTCACGCTTGCACCCTCCCTCTTACCCTGACTGCTCGCAACCC
+
7@FGFG?@@CCEF,CED;FGGE@<C<FFFF@FGFFFFGGGFF+FB6CFCGF7DCFEFGCG>,@FFECC<F@FFFC,@CCFFFB:7C,F,8?CFD?4B,AEAECC7?:4,AFEFGD:F+AEFFE9F9EB,4<7FFG7FDF;,EFGGGFGGF9DE8+@EGGGFEGGGGFE?GGGGD9,5D:FC,<DGC@,,,?,,,?:,>:CG557,,<=F+?G*?)*)2*2;*;*;=>>514;2=8<)7)757?**2)05/*//)/-))(-,3(4:(.)02<3118-((.3)6)((),.(.434)-(#####
@M06045:235:000000000-JCY5N:1:1101:18596:6287 2:N:0:TACAGC
GAGTGGGGACTACAAGGGTATCTAATCCGGTTTGCTCCCCACACTTTCGCGCCTCAGTGTCACGTGTTGTCCAGCGAGCTGCCTTCGCAATGGGTGTTCCTACCAGTATCTACGCATTCCACCGCTACACTGGTACTTCCACTCGCCTCTCCAACCGTCTAGCCTGCCAGTATCCAACGCTGCTCTGGGGTGGAGCCCCAGGCTTTAACGCCAGACTTAACAGACCACCTACGCGCCCTTTACGCCCAGTGATCCCGGATACCGCTTCCACCCCCCGTATTACCCCGGCTGCTGGCTACGT
+
EFG@EFCCFDD@<8EF@C@EFCF9A<EA@+F@CFGFGFCE<FFCFGAC@EFEC@FFG<,,CEFGCF<CA,CAEDCF:CFCFCGFFE<C,+CGDGG>C@CFCFF,<BFGCGGFGFDEGCFFCFGGD==F9A?FFGF,C:CD>9=EDEEEGFGECDGCE8@@CB9C,7@B6,437EA;<E88@8*3,33D>>C*48,@8:58:EFFF8F+=5>)9).18+;7;7C<>>45A1388>:C@>E44*2)9197)9*/*)1()09:0),((().0)-4((,,4:9:()6-((-336>2)),,#####
@M06045:235:000000000-JCY5N:1:1101:15325:6306 2:N:0:TACAGC
GAGTGGGGACTACCCGGGTATCTAATCCTGTTTGCTACCCACGCTTTCGTGTCTCAGCGTCAGCAATGGTCCAGAAAGCCGTCTACACCGCTGGTGTTCCTCCTGATATCTACGCATTTCACCGCTACACCAGGAATTCCGCTTTCCTCTCCCACGCTCGAGCACTCCAGTTTTCGGCGCACCCTCCCAGTTAAGCCGGGAGATTTCACACCGAACTTAGAGCACCACCTACACACTCTTTACGCCCAGTAATTCCGAACAACGCTCGCTGCCTACGTATTACCGCGGCTGCTGGCGCGCG
+
GGGGGGGGGGGGGGGGGGGGGGGGGGGGGGGGGGGGGGGGGGGGGGGGGGGGGGGGGGGGGGGGGGGGGGGGGGGGGGGGGGGGGGGGGGGGGGGGGGGGGGGGGGGGGGGGGGGGGGGGGGGGGGGGGGGGGGGGGGGGGGDEFGFDGCGGGGGGGGGGGDGCFEGGFGGGFFF>5EEE5CE5*:EGCFGGDFCGGGGG58*AA9@FFFGGGDEGFGG>DGFGGF>FBB?F@FFG7?FFC7CBDGGFF;>*96FD?56911:,4(>:3246:?ABB1))3):A2(3,710:3?:<#####
@M06045:235:000000000-JCY5N:1:1101:6167:6307 2:N:0:TACAGC
GAGTGGGGACTACCCGGGTATCTAATCCTGTTCGCTCCCCACGCTTTCGCACCTCAGCGTCAGTTACAGACCAGAGAGCCGCCTTCGCCACTGGTGTTCCTCCACATCTCTACGCATTTCACCGCTACACGTGGAATTCCGCTCTCCTCTTCTGTACTCAAGTTCCCCAGTTTCCAATGACCGCTTGCGGTTGAGCCGCAAGATTTCACAGCAGACTTAAGAAACCGCCTACGCGCGCTTTACGCCCAATAATTCCGGACAACGCTTGCCCCCTACGTATTACCGCGGCTGCTGGCACTAC
+
CFGGGGGGDGGGGGGGFGG7FGGGGGGGGGGGGGG>FGGGGGGGGGGGGGEGG8EGGGGGGGGGGGGAE6FFGGFF8?CFGGGGGGGDGGGCGGGGGGGGDFGCFGG8FFGGGGGCFGGGGGGGGGGGFG7AFEDCFGGGGECGFGGGGGFGGCCAFGGAF9EFB;CFFEGFGGGGEACAFGGG5BEBEGEGGFC?B=C*=?6CGGGFFF+54>ACF+;7;@:CF5DBF@:FFF5<>B>B<0?7DGDFFFGB=<7<F>?>6?80315)>?F:>FBF(8>)895<?FF90(4<?2:2#####
@M06045:235:000000000-JCY5N:1:1101:14363:6309 2:N:0:TACAGC
GAGTGGGGACTACCGGGGTATCTAATCCTGTTCGCTCCCCACACTTTCGCTCCTCAGCGTCAGAACATTCCCAGAGACCCGCCTTCGCCACCGGTGTTCCTCCTGATATCTGCGCATTTCACCGCTACACCAGGAATTCCAGTCTCCCCTACCGAATTCTAGCTTGCCCGTATCGGCTGCAGGCCCGGGGTTGAGCCCCAGGTTTTCACAGCCGACGCGACAAGCCGCCTACGAGCTCTTTACGCCCAATAATTCCGGACAACCCTTGCACCCTACGTATTACCGCCGCTGCTGGCACAAA
+
GGGGFGGGGGGGGGGGGEEEGGGGGGGGGFGEGGGFFGGGGGGGG<FFGGEFFFFDGGGGGGGGGGGF<FAFGF8FGGGGGGGGGGFEGGGGG7@@FGGGGGGGGFGGGGFGGGFEGGFGFCFFECGGGGCFGG+AFFGDFG=C==B?CGCGGC@C6@GGFGFGGFDD8C8@DFEGD>*8DE6C5CGGGGG*=CFF?=88;EGCFGFGGGFFGC>DFC3)97/CF>B>E02?@5@D)<69*:F3*9C>3)94@FFA:B66;21((,)7FBFF6102(.).(69A:2(,71,())(,#####
@M06045:235:000000000-JCY5N:1:1101:12512:6316 2:N:0:TACAGC
GAGTGGGGACTACAGGGGTTTCTAATCCTGTTCGCTCCCCACGCTTTCGCTCCTCAGCGTCAGTTGTTGCCCAGAGACCCGCCTTCGCCACCGGTGTTCCTCCTGATATCTGCGCATTTCACCGCTACACCAGGAATTCCAGTCTCCCCTGCAACACTCTAGTTTGCTCGTATCGACTGCAGACCCGAGGTTGAGCCCCGGGATTTCACAGCCGACGCAACAAACCGCCTACGAGCTCTTTACGCCCAATAATTCCGGATAACGCCTGCACCCAACGTATTACCGCGGCTCCTGTCCTGGA
+
GGGGGGGGGGFGG,EGGGFGCFFGGGGGGGGGGGGGGGFFGGGGGGGGGGDFEFGFFGGEEBEGGGGGGGGGGGGGGGGGGGGGGGCGFEGGEGE@FEGCEGGFFCC,FFE<EEGFCGGGGGFECC@F<FG7FDGGGGGCFGGG3DEF6DDFF9DFGGGGGGFDGGG9EEGEF:8:CCGFFGGGGD4>8BE8E<?EG*4:CCEGGGC79;>DFGDG53<DD*9*17>>)(47:85D)97FCCD)7DC@3>F7F2*4;B03624(4())0.4:(((((((-84)4(,((((((.464#####
@M06045:235:000000000-JCY5N:1:1101:13759:6325 2:N:0:TACAGC
GAGTGGGGACTACTCGGGTATCTAATCCTGTTTGCTACCCACGCTTTCGCGCCTCAGCGTCAGTTATCGTCCAGAAAGCCGCCTTCGCCACTGGTGTTCCTCCCAATCTCTACGCATTTCACCGCTACACTGGGAATTCCACTTTCCTCTCCGACACTCAAGAATATCAGTTTCAGATGCACCCCCGAAGTTAAGCCTCGGTATTTCACATCTGACTTGACATCCCGCCTACACGCCCTTTACACCCAGTAATTCCGGACAACGCTCGCCACCTACGTCTTACCGCGGCTGCTGGCTTACT
+
GGGGGGGGGGGGGGGGGGFGGGGGGGGGGGGGGGGGGGG8FGGGGGGGGGDGG@FGGGGEGCFGGFGGGGGDFGGGFFGGEGG7CGGGGGGGGGGGGGGG9FGGFGGGGGGGGGGGGGGGGGGGGEGGGGGGGGGGGGGGGGGGGGGCGDFGGEEGC8FFFCCCFFGGFGGFGGGGGGAAAE8EEGC>8EFE;EFGGFGG5=CCFF@+CCFFGFADFGGCFGC=<FEFFFFFFA):FFFFGCDFFF55>;C7BBFFFFBFF03996>7>>:B1(4:??(4?AD0(46;6((442,-#####
@M06045:235:000000000-JCY5N:1:1101:5228:6341 2:N:0:TACAGC
GAGTGGGGACTACCCGGGTATCTAATCCTGTTTGCCCCCCACGCTGTCGCGCCTCAGCGTCAGCACCAGCCCAGCAGGCCGCCTTCGCCACTGATGTTCTTCCCGATCTCTACGCACTCCACCGCTACACCGGGAATTCCACCTGCCTCTACTGTGCTCTACTCTGACATGCTAGAAGGCAGCCCTGCGGTTAAGCCGCAGGATTTCACCCCCTAATTATCAGGCCGCCTACGCGCACTCTACGCCCAGTGATGCCGGCAAACGCCCGCACCCGCCGTATCACCGCGCCCTCCTGCCCAGT
+
,;,E@C<F,CA,;;ECEG:F8FGGEGA9F9FA<<E,@,CCFC+@6@CE,,+@C:FG8E68B,?E?,CE,6F7ECF,=F:C+@FCF?<F+4?=E,?EFEF??AFCB7+@AEF?F@FC+><F8FB7FC@FF,63+++3<,EFGFC@:CD93@D;F?D,E:=E9,,45,,?,,,,5>,?5DD::CEFEG5,**=C5+3;CECG88*31=C++;D3:9)**2:7:>00*5>>>?64.))1)0.)2*0397DE>:4@*)*,00((((.((-)07((4((3(,(-3(6),(-(((((.,.5,#####
@M06045:235:000000000-JCY5N:1:1101:14139:6349 2:N:0:TACAGC
GAGTGGGGACTACACGGGTATCTAATCCCGTTTGCTCCCCACGCTTTCGCGCCTCAGCGTCAGGAAATGCCCAGAGACCCGCCTTCGCCACCGGTGTTCCTCCCGATCTCTACACATTTCACCGCTACACCGGGAATTCCAGTCTCCTCTGCATCCCTCAACAACGGCAGTATCGGCCGACGTTCTTCGGTTGGGCCGAAGGATTTCACGACCGACTTGCCATCCCGCCTACGCGCCCTTTACGCCCCTGGATTCCGAGCCACGCTTGCCCCCTCTTTCTTACCGCGGCTGCTGGCCGCCA
+
@8EEDFGCFGF@F?FEG@FEFGGGFGFGFGFFF@FGGGGGGGGGEFGGGGBGEFFFEFGCFGGGGDFFADGGGGFGGGFG@FGGGGGGGDGGGFFDEFGGFFGGDGEGDAF,AFF@EFGGGGGGGGCFFFG@FFGGGGGGG,EECGGGGG@EEGGGGGG,,,36D>8>ECEFCGCGEGCECC=EGFE;5BCCCGDEFG**:5:CFFG7CGDGGG37@DCD4*?DFF>@E?0?5@5<B>EF<:CDGD7).)/)*57<))(-(5:(08>.:84:;26()-6.:9A?160(41-84)((#####
@M06045:235:000000000-JCY5N:1:1101:25935:6350 2:N:0:TACAGC
GAGTGGGGACTACACGGGTTTCTAATCCTGTTTGCTCCCCACGCTTTCGCGCCTCAGCGTCAGTTATAGGCCAGAAAGTCGCCTTCGCCACTGGTGTTCCTCCACATCTCTACGCATTTCACCGCTACACGTGGAATTCCACTTTCCTCTCCTACACTCAAGTCAACCAGTTTTGGATGCGAACCGGGGTTGAGCCCCGGGCTTAAACACCCAACTTAATGAACCGCCTGCGCGCGCTTTACGCCCAATAATTCCGGACAACGCTTGCCCCCTACGTATTACCGCGGCTGCTGGCCCCTCA
+
EGGGGGGGGGGGGGGGGGGGGGGGGGGGGGGGGGGGGGGGGGGGGDFGGGDGGGGGGGGGGGGGGGGGGGGGGFGGGGGGDGGGEFFGGGGG@EFFGGGGCCGGGFDEGGGGGGGGGCFFFGGGGDGGGFCFGEGFGGFFGGGFGFGGGFGGGFFGGDFFGGFFGGGGGGFFFCFGGGGGGGCGGGGGDGGGGFGFGGEGGGGFGGGGGGGGF3=*8:@FCFCGGFFFFFFFFE>9@B>@7FGFGGGFFFDFBAF?).(1<0,(,:FFFFB61:?:<2:4)).2419>>(4)),48#####
@M06045:235:000000000-JCY5N:1:1101:15754:6352 2:N:0:TACAGC
GAGTGGGGACTACCAGGGTATCTAATCCTGTTTGCTCCCCACGCTTTCGAGCCTCAGCGTCAGAAATGTTCCAGAGCGCCGCCTTCGCCACCGGCCTTCCTCCCGATCTCTACGCATTTCACCGCTACACCGGGAATTCCGCGCTCCTCTCCCATCCTCTAGCTGAACAGTCCCCTCTGCACTTTCCAGGTTAAGCCTGGAGATTTCACGGAGGGCTTATCCAACCGCCTACGCTCCCTGTACGCCCAGTAAATCCGAACAACGCTTGCCCCCTACGTATTACCGCGGCTGCTGGCGCACG
+
GGGGGGGGGGGGGGGGGGGGGGGGGGGGGGGGGGGGGGGGGGGGGGGGGEFFGFGGGGGGGGGFGGGGGGFGGG9FGFFGGGGGGGFGGGGGGGGGGGGGFGGGGEFGGGGGGGGDEGGGGGGGGEGGGGGGGE@@FGGGGGGGGGG?FFFFFG;FGGGGGGGFGGGGGGGGGEGCEFCFFGG6CFFCCFFDCGCFGFDFCC7?@<@>F<C38CEDFGFGGGGCCBEFFFFFFB<CD@FFF*7)97C@F?>@*497BB?;(:0(,45)82:B912<(.))5442(((31(-834(,#####
@M06045:235:000000000-JCY5N:1:1101:16196:6357 2:N:0:TACAGC
GAGTGGGGACTACTGGGGTTTCTAATCCCGTTTGCTCCCCTGGCTTTCGCTCATCAGCGTCAGTATCGGTCCAGGATGCCGCCTTCGCCACCGGTGTTCCTCCAGATATCTACGCATTTCACCGCTACACCTGGAATTCCGCATCCCTCTCCCGAACTCAAGCCATCCAGTATCAGACGCAGTTCCCCGGTTAAGCCGAGGGATTTCACGTATGACTTAGTTGGCCGCCTACGAACCCTTTACGCCCAGTAATTCCGAACAACGCTAGCCCCCTTCGTCTTACCGCGGCTGCTGGCTGCAG
+
GGEFCGGGGGGGFFFGGEGGGGGGGGGFGGGGGEFGFGGGGGGGGGFGGGDGGFGGFGGGGGGGGGGEGGEGGGGFFGGGGGEG@EFGGGGGGGDGFFGGEGFFGAFFFGGGFFGGGGCCAEGGGEGCEFGEF8F?FFGGGGDEEFFDFFGGGGDD8DFGG99FGGGGE9;C,DC,@DEEGGDCGGGGEGGG8FCGGGEGG=*;ECFCFD*9+887+;@CGD7*;ABEEB(7;))1>>>F*?C7DDC)<@CFF<FA:>29;1829:E39<28;;B<04(.4<<((-1199((,:(-#####
@M06045:235:000000000-JCY5N:1:1101:13629:6358 2:N:0:TACAGC
GAGTGGGGACTACCGGGGTATCTAATCCCGTTTGCTCCCCTAGCTTTCGCGCCTCAGCGTCAAGAACAGGCCAGGTAGTCGCCTTCGCCACTGGTGTTCCTCCCGATATCTACGCATTTCACCACTACACCGGGAATTCCACTACCCTCTCCTGCCTTCGAGTCGATCAGTATCGCGTGACCCTCCCCAGTTGAGCCGGGGGCTTTCACACGCGACTTGAACGACCGCCTGCGCGCTCTTTACGCCCAGTAAATCCGGACAACGCTTGCCACCTACGTATTACCGCGTCTGCTGGCGTGTC
+
GFGGGGGGGGGGGGGGGGGGGGGGGGGGGGGGGGGGGGGGGGGGGGGGGGGGGGGGGGGEFGGGGGGGGGGGGGGGFGGGGGGGGGGGGDFGGGGGFGGGGGGGGGGEGGGGGGGGGCDGGGGGGGGGGGGGGGGGGGGGGGGGGGGGGGGGGGGGGGGGEFDFGGGGGFGFGGGGEEGCCFGGGGGGG5?CEFCFGGCEGGGGGGGGGGGGGDFGE3:F6DC*755>B?0@BEFG7>FFGFG3CDGF>@>BF)=?FE0290(-41>)>?F??F>?::)<:<99(70,31(:90(3#####
@M06045:235:000000000-JCY5N:1:1101:7182:6413 2:N:0:TACAGC
GAGTGGGGACTACTAGGGTTTCTAATCCTGTTTGCTCCCCACGCTTTCGCACCTCAGCGTCAGTACCGGACCAGTGAGCCGCCTTCGCCACTGGTGTTCTTCCTAATATCTACGAATTTCACCTCTACACTCGGAATTCCACTTACCTCTTCCATACTCTAGGTACCCAGTATCAAAGGCAGTTCCGGAGTTGAGCTCCGGGATTTCACCCCTGACTTAAATACCCGCCTACGTGCGCTTTACGCCCAGTAATTCCGAACAACGCTAGCCCCCTTCGTATTACCGCGGCTGCTTGCCCTCG
+
GEEGGGGGGGD8FG9FFGGG@FFCEFGGGGGGGGGFGGG@FGGGGECFEEFGD<FFGGGGGEGGGGAFGCGGGGGGFGGFEGGGGGCFGFGECCBFG:FGFGGGFGGGGGGGG@C<E@EGGGE=<F<DFG,AF7CFDFGGDDDFGG8DFDFGGGGGGGGG;>FGGGG9>D>DFC9,3E:FFGGFGE>C88EE9:?C>6EEGECGFGGGGGCD49)CFG::+B@FFFAEFF;ADF)>5;8>F7C:D:DFF):*=:F6).:>67:;;65)428<BF????B0,):A?9(29(32,..-#####
@M06045:235:000000000-JCY5N:1:1101:15462:6432 2:N:0:TACAGC
GAGTGGGGACTACTCGGGTTTCTAATCCTGTTTGATCCCCACGCTTTCGTGCCTCAGCGTCATTGACACCTTAGTAAGCTGCCTTCGCAATCGGTGTTCTGTGACATATCTATGCATTTCACCGCTACTTGTCACATTCCGCCTACCTCAAGTGTAATCAAGCCCATCAGTATCAAGGGCACTGCGATGGTTGAGCCACCGTCTTTCACCCCTGACTTAACAGGCCGCCTACGCACCCTTTAAACCCAATAAATCCGGATAACGCTCGGATCCTCCGTATTACCGCGGCTGCTGGCTACAC
+
FGGGGGGGGGGGGGGGGGGGGGGGGGGGGGGGGGFGGGGGGGGGGGGGGGGGGFGGGGGGGGGG9EFFFGGFGGGGGGGGGGGGGGGGGGGGGGGGGGGGGGGGGGGGGGFGGGGGGGGGGGGGGGGGGGGGGGFGGGGGGGGGDGGGGGGGGGGG9DFFGGGFGGGGGGGGGGGGGFEGGGGGGG>EEGGFDGGGGGGCEFEFGGGGGGCD>CFFFGGDG7FGGEFFDD?FABBGFFFFGFGFGGDBFFGFA9FF:>((:AFB9:>EF>09843:BF?074<4,,(,2922?FF6#####
@M06045:235:000000000-JCY5N:1:1101:4660:6432 2:N:0:TACAGC
GAGTGGGGACTACCAGGGTATCTAATCCTGTTTGCTCCCCACGCTTTCGAGCCTCAGCGTCAGTTACAGTCCAGAGAAGCGCCTTCGCCACTGGTGTTCTTCCTAATCTCTACGCATTTCACCGCTACACTAGGAATTCCCTTCTCCTCTCCTGCACTCTAGACTTCCAGTTTCAAATGCAGCACTCAGGTTAAGCCCGAGTATTTCACATCTCACTTAAAAATCCGCCTACGCTCCCTTTACGCCCAGTAAATCCGGACAACGCTCGCCACCTACGTATTACCGCGGCTTCTGGCTCCTG
+
FF@FECF+BFFGC<FAEEGFFGGGGFFF9FGGEEGGFG?,;+8@CGGGD,EFCCFGDFGGGFCFFE<FEFGGGGFGG8CA:7CCFGCECEE<<FFFFGFAEF??E<F<@EFGG++8@FGGGGEFEEGG9BEFGFGFGGGFC9>,4EE>BFG?CFFF?8D9EF,,@DFFFCGGF,@,@DD8DCC:FFG?FFCFC9,@F?EG5D7ECGGGGGGG=8+BFGDFCCCCFF4@?D@F:BFG>>FFGGCBC955)A7@C364)826>1?>0()08(,82?>?67<97AAA:>6129(394))#####
@M06045:235:000000000-JCY5N:1:1101:26413:6455 2:N:0:TACAGC
GAGTGGGGACTACTAGGGTATCTAATCCTGTTTGCTCCCCACGCTTTCGAGCCTCAGCGTCAGTTATCGTCCAGTAAGTCGCCTTCGCCACCGGGGTTCTTCCTAATATCTCCGAATTTCACCTCTACACTAGTAATTCCACCCACCTCTTCCGGACTCGAGACCTACAGTATCAAAGGCACTTCCGAGGTTCAGCCCCGTGCTTTCACCCCTGACTTGAACGTCCTCCTCCGTGCGCTTTACGCCCAGTGATTCCGAACCACGCTAGCCCCCTTCGTATTACCGCTGCTGCTCGCTCTCA
+
DF9CF@FCCGE<C6,CF8F@EFGC,FC,F<FDG@FCF<FFC::@:BDF7C<FEFG8,ECB:,B9CCFGCCEECFG9,69C,6CB:FBFE:EFGG7BFGG?EAAF?<?,,BF,9@:+:=?FFF<:F@,AAF9?9,:,CEAE=EFG6C=8FGGGG+>6CEC6,+,>DB,88,797;;,,,5@D,<39;E***6>,5>9E88;1;**<,,+=CGGF4)*41;C4**//:58FD(;)0)2)2.)*1:5<)93.)0*/)9<)8?B0:?(44))088:66:(3:(.(6<<(2419?:<B22,#####
@M06045:235:000000000-JCY5N:1:1101:18001:6479 2:N:0:TACAGC
GAGTGGGGACTACCGGGGTATCTAATCCTGTTCGCTCCCCATGCTTTCGCTCCTCAGCGTCAGGTAATGCCCAGAGAACCGCCTTCGCCACCGGTGTTCCTCCTGATATCTGCGCATTCCACCGCTACACCAGGAATTCCGTTCTCCCCTGCATACCTCTAGTCAGCCCGTATCGGAAGCACGCTCAGGGTTGAGCCCTGAGTTTTCACTCCCGACGTGACTAACCGCCTACGAGCCCTTTACGCCCAATAATTCCGTACAACTCCCTGACCCTACGTATTACCCCGGCTGCTGGCTCTCG
+
GGGGGGGGGGGGGGGGGGGGGGGGGGGGGGGGGGGGGGGGGGGGGGGGGGGGGGGFGGGGCGGGGGGGGGGGGGFGFGGGGGGGGGGGGGGGGGD@FGFGGGGGGGGGGGGGGCGEGGEGCGGEGGGGGGGGGGGGGGGGGGGGGGGCEG7FFGAECGFCF;DC;@EGGGGGDGGGGCEG6CGG*=5C?FFGDGEFG5:89*=CCFGGGFGGGGFGBGD:C>+;FFEFF6?FD38CDFF:CFG3CG<)0.9F*)*69)(-(4))-)0))(5:??2<04>A:)44(--,6(468?((#####
@M06045:235:000000000-JCY5N:1:1101:3728:6481 2:N:0:TACAGC
GAGTGGGGACTACCGGGGTATCTAATCCTGTTCGCTCCCCACACTTTCGCTCCTCAGCGTCAGGTAAGGCCCAGAGAACCGCCTTCGCCACCGGTGTTCCTCCTGATATCTGCGCATTTCACCGCTACACCAGGAATTCCGTTCTCCACTGCATACCTCTAGTCTGCCCGTATCGGAAGCAGGCTCAGGGTTGAGCCCTGGGTTTTCACCCCCGACCCGACAAACCCCCTGCGAGCCCTTTACGCCCACTAATTCCGGAACACGCTCGCCCCCTACGGATTACCCGGGCTGCTGCCCCAAG
+
6,;C-C;+@F,C,C++87F7;CFFFF9<C@FFCCDF,@CG8@@CEFFC:C,:CFFFF8@@,@:,CF,,CA6B,96F8EEFCGGG:FD,?=B8BC84BFEBED8:E<A@FF,A?7CB@7<<<E<4@+FB9<<>,3<,8:>DDG@B3>@,6,,@;,,3,5E>D>;FC97D:@@3<3*3*6@>EG5*2,6DD>,6*<:FFGG,*=8?C5231*195))2)//)/1)9>))0<2(555.>8>5:9*?B3DD:)76F6<?<6.((((,(,(83)(413;6?((,(3)).((-(4236)))(#####
@M06045:235:000000000-JCY5N:1:1101:17193:6496 2:N:0:TACAGC
GAGTGGGGACTACTAGGGTATCTAATCCTGTTTGCTCCCCACGCTTTCGCGCCTCAGCGTCAGTTACAGTCCAGAGAAGCGCCTTCGCCACTGGTGTTCCTCCCGATATCTACGCATTTCACCGCTACACCGGGAATTCCACTACCCTCTCACACACTCTAGCCAGACCACTTCGCAATGCAGTTGTCGGGTTAAGCCCGTAGATTTCCCAACAATTCTGGCCAGCCGCCTACACCCGCTTTACGCCCAGGCCATCCGGGTAACGCCCCCCCCCTCACTTTTAACCCGCCTCCCGCTTACT
+
AGGFGGCDFGGGGG9F8FFE<@F<@CFFFDGGFCFEFFG@EF@7FC<FE,@FG7F8@ECCF7FFGFFCGGEFFDF,,6,A=FFC=DCE,,8:E,C<FGGGC,F=B@F+4C,:C+4++?AE9A,4F:+>,ED+8FC+,3DF,C,8DFGGGDEEE,,6>8:,3@;:,3,6:@*,D@**5**,5D7>9,6?C*B61:B,?@FG*:*4==CF+;*0**)*++137>F43>>5:13).)807)8@/9***9)580*0)()45)(-,((),()0)(3,463((.)))))).-.-(,-(.(((#####
@M06045:235:000000000-JCY5N:1:1101:6686:6503 2:N:0:TACAGC
GAGTGGGGACTACTAGGGTTTCTAATCCTGTTTGCTACCCACGCTTTCGCTCCTCAGCGTCAGTTCCGGCCCAGAGCGCCGCCTTCGCCGCTGGTGTTCTTCCTGATATCTGCGCATTTCACCGCTACACCAGGAGTTCCACGCTCCCCTACCGGACTCTAGCCACCGCAGTATCAGGTGGCGTCTCCAGGTTGAGCCTGGAGGTTTCACACCCGACTTACCGAGCCGCCTACGAGCCCTTTACCCCCAATAAAGCCGGACAACGCTCGCCCCCTACGTCTTCCCCCCGCTGCGTGGTGAT
+
FEFFGFGCEGGGGGCGGGGGGGGGFGGGGGGGGGGGGGFCFGGGGGGGC@FFEFGGGG@FCCCECGGG7BCFCFFGGGGE>FGFEGFGGCCFDGEFEGFE?FCFGCEGGCFFGGG7=FAF?EFGGE:FE<<>=CFECDFFDDGG>E6:B8+@DEE6C8,5,@EGGF,>EC5>99DFGGGF58EEC:ECFF8C9FF?F@EGGGGGGFGGCFGCDCED335*7<C*)00.)44).7)7))574<7=*27<)>2)*4/)870(1((.(-)).34((413?B?(486).,,(((((((-(#####
@M06045:235:000000000-JCY5N:1:1101:6610:6541 2:N:0:TACAGC
GAGTGGGGACTACACGGGTATCTAATCCTGTTCGCTCCCCATGCTTTCGCTCCTCAGCGTCAGTTACGGCCCAGAGATCTGCCTTCGCCATCGGTGTTCCTCCTGATATCTGCGCATTCCACCGCTACACCAGGAATTCCAATCTCCCCTACCGCACTCTAGTCTGCCCGTACCCACTGCAGGCCCGAGGTTGAGCCTGGAGGTTTCACACCTGACTTACTGAGCCGCCTACGAGCTCTTTACGCCCAATAACTCCGGACAACGCTTGCCCCCTACGTTTTACCGCGGCTGCTGGCAACAC
+
GGGGGGGGGGGGGGGGGGGGGGGGGGGGGFFFFGGGGGGGGGGGGGGGGGGGGFGGGGGGGGGGGGGGGGGGGGGGGGGGGGGGGGGGGGGGGEBFGGGG9FGGGCGGGGGGGGGGGGGGGGGGGFGGG?ECFFFDGGGGGGGG,@DEEGGGGDGGECFGGFFGGFGEFEGGGGGGGGFGGG>EEGGDGDGGGFFGGGGGFGCGFFGFG>G<**)0;CCGFCC*>F>DE60<>58CD@FFG7:7CGD:>5D?*4@?:@((4(,47(85@B?:;>?<<((4<9A2:1(12>9:))((#####
@M06045:235:000000000-JCY5N:1:1101:7838:6551 2:N:0:TACAGC
GAGTGGGGACTACAGGGGTATCTAATCCTGTTTGCTCCCCACGCTTTCGAGCCTCAGCGTCAGAAATGTTCCAGAGCGCCGCCTTCGCCACCGGCCTTCCTCCCGATCTCTACGCATTTCACCGCTACACCGGGAATTCCGCGCTCCTCTCCCATCCTCTAGCTGAACAGTCCCCTCTGCACTTTCCAGGTTAAGCCTGGAGATTTCACGGAGGGCTTATCCAACCGCCTACGCTCCCTGTACGCCCAGTAAATCCGAACAACCCTTGCCACCTTCGTATTACCGCGGCTGCTGGCACCCT
+
GFGGFGGGGGGGGGGGGEGGGGGGGGGGGGGGGGGGGGGGGGGGGGGGGGFGDGDCGGGGGGGDC8FFFGGFGGA8E@FFFGGEEG7FGFG?C:FFGGGGFCFGCGECFG9<EGGEGEBFFFGGGEEGGGGDGGGGGGGGFEEE8CGFGGGGGGFGDDGGCCGGGFEDGCFEFGGGGGGCFGGGCCFEG6EFFG,>CFDGF96FG7CFCC35<8)28DDCCCF;GFBEFB055B:CB@F6C*:5DG7).9>4*6@B5>(40<?(2.))9:<?FBB?01:44544,732;>6:3)46#####
@M06045:235:000000000-JCY5N:1:1101:11549:6570 2:N:0:TACAGC
GAGTGGGGACTACAAGGGTATCTAAGCCTGTTTGCTCCCCACCCTTTCGCTCCTCAGCGTCAGTTCCGGCCCAGAGCACCGCCTTCGCCGCTGGTGTTCCTCCTGATATCTGCGCATTTCACCGCTACACCAGGAATTCCATGCTCCTCTACCGGACTCTAGTCATGGCAGTATCAGATGGCCGCTCCAAGTTGAGCCTGGAGTTTTGACATCTGACTTACCGAACCGCCTACGAGCTCTTTACGCCCAATGAATCCGGACAACGCCCCCCCCCTACGTATCACCGCGGCTGCCGGCCCGA
+
GGGGGGGGGGGGGGGGGDGFGGGGGGGGGGGGGGGGGGGGGGGGGGGGGGDGG8FGGGGGGGGGGGGGGGGGGGFGGFGGGGGGGGGGGGGEGGGFFFGGBFGGFGGGGGGGGGGGGGGGGGGGGGDGFGGFGGGGGGGGGGGGGGGGGGGGGGGGEEEFFGGGFGFGGGGFFFGGFCGFEFGGGGGGG6CCFF?EGGGGGGGGGG,;EGGGGGFGFFGGGGDCGEFFFF?FF:BGD)97DF7=*7D::FF?=<=<?>;(30(3-4)7)419;(((,43<41)6:(19(2230(,(#####
@M06045:235:000000000-JCY5N:1:1101:20189:6570 2:N:0:TACAGC
GAGTGGGGACTACAGGGGTATCTAATCCTGTTCGCTCCCCACGCTTTCGCTCCTCAGCGTCAGTATCGGCCCAGAGACCCGCCTTCGCCACCGGTGTTCCTCCTGATATCTGCGCATTTCACCGCTACACCAGGAATTCCAGTCTCCCCTACCGAACTCTAGCCTGCCCGTATCGGCTGCAGGCCCGCGGTTGAGCCGCGGGTTTTCACAGTCGACGCGACAAGCCGCCTACGAGCTCTTTACGCCCAATAAATCCGGCCAACGCTCGCGCCCTACGTCTTACCGCGGCTGCTGGCTTAAC
+
GGGGGGGGGGGGGGGGGGGGGGFGGGGGGGGGGGGGGGGG8FGGGGGGGGGGGGGGGGGGGGGGGGGGGGGGGGGGGGGGGGEGGGGGGEGGGGGGGGGGGGGGGGGGGGGGGGGGGGGGGGGGGGGGGGGGGEGGGGGGGGGGDGGGGGGGGGGGGGGGGAFGGGGGGGGGGGGEGDGGG6FGEGEGGEEGGGGGGDEECEEGCGGGGFGGFGFGBDCDG3D4<FBB@?0)7>:D>FF4DGG35CDDFF4=6)=>FF((,.:1-(8)834293(.(3((4:A?1(-(((46000(#####
@M06045:235:000000000-JCY5N:1:1101:6534:6571 2:N:0:TACAGC
GAGTGGGGACTACTCGGGTTTCTAATCCCGTTTGCTCCCCTAGCTTTCGCGCCTCAGCGTCAGTAATGGTCCAGGATGCCGCCTTCGCCACCGGTATTCCTCCAGATATCTACGCATTTCACCGCTACACCTGGAATTCTACATCCCTCTCCCATACTCGAGCCCTCCAGTATCAGACGCAGTTCCCAGGTTAAGCCGGGGGATTTCACGTCTGACTTAGTGGGCCGCCTACGCGCGCTTTACGCCCAGCAATTCCGAACAACGCTTGCCAACTCCGTATTACCGCGGCCGCTGGCATCCT
+
GFGEFGGGDGGGGGGGEEFEGGGFGGCFGGEFDGGGGFGFFDFFGGGFCEGEGGGGGGGGGG7EGFAEFFGGGFCFFCFFFCGG:A=FGC@FGGE7FAFG:EFGDC,9FGBAGGGGGGGFGGGEFFEGGGGGGFGGGGGFGGGGFF8FFFD@DFGGFFGGF>>ECGCE?FDCFGFGFGGGDE59@;FFGGFG??DCFEGGGGGCCFFD+7CCCF@DFFD+@FG4DFFFFFF@BFDD)73;3:>DGC))))27*5=26)(((((-1:))..-,-8A)(-(474A<?>(60(41,(31#####
@M06045:235:000000000-JCY5N:1:1101:21923:6594 2:N:0:TACAGC
GAGTGGGGACTACTAGGGTATCTAATCCTGTTTGCTCCCCACGCTTTCGAGCCTCAGCGTCAGTTACAGTCCAGAGAAGCGCCTTCGCCACTGGTGTTCTTCCTAATCTCTACGCATTTCACCGCTACACTAGGAATTCCCTTCTCCTCTCCTGCACTCTAGACTTCCAGTTTGAAATGCAGCACTCAGGTTAAGCCCGAGTATTTCACATCTCACTTAAAAATCCGCCTACGCTCCCTTTACGCCCAGTAAATCCGGACAACGCTCGCCACCTACGTATTACCGCGGCTGCTGGCTGATC
+
GGGGGCFGGGGGGGGGGGCFGGGGGGGFCFFGFGGGGGGGGGGGGGGGGGGGGGGGGGGCECFFGGGGGGGAFFFGGGGGGGGGEFFGGGGGGGFGGEGGGGGGGGGGGGGGGGGGGGGG?FGGGGGGGGGGGGGGGGGGGGFGGGGGGFFGGGGGGAEGGCFGGGGGGGGGGGFDCGGGGGGGG?8DGGGGCFFGGDGGGGFGGGGGGG+4+59==8BC=CGGGFFFFFFFFF>DFF);CGGFGCC>FF:F6CFF5BDFBF@;9(8>@FFFF?:><7<<?>A48(3(((3:??:6#####
@M06045:235:000000000-JCY5N:1:1101:25853:6619 2:N:0:TACAGC
GAGTGGGGACTACTAGGGTATCTAATCCTGTTCGCTCCCCACGCTTTCGCTCCTCAGCGTCAGTACAGGCCCAGAGAACCGCCTTCGCGACCGGTGTTCCTCCCGATATCTGCGCATTTCACCGCTACACCGGGAATTCCATTCTCCCCTACCTGCCTCTAGTCTGCCCGTATCCACCGCAGACCCACGGTTAAGCCGTGGGCTTTCACGACAGACGCGACAAACCGCCTACGAGCTCTTTACGCCCAATAATTCCGGACAACGCTTGCGCCCTACGTATTACCGCGTCTGCTGGCTCGAC
+
GGGGGGGGGGGGGGGGGGGGGGGGGGGGGGGGGGGGGGGGGGGGGGGGGGGGGGGGGGGGGGGGFGGGGGGGGGGGGGGGGGGGEGGGGGGGGGGGGGGFCGGGGDFGDGGGGGGGGGGGGGFGGCGGGGGGGGGGGGGGGGGGGGGGGGGGGGGGGGFGGGGGFGGGGGGGGGGGGGGGCGGGGGGGGGFE>@FFCGGGEGGGGGGGGGCGCGFD37DDGGGGGFDFF??FBD>C>FF?C7?:CDGF35C6*6FD?D(4><69;?:3.(4?FB:<:124:2<9((731:?B4::6#####
@M06045:235:000000000-JCY5N:1:1101:19513:6622 2:N:0:TACAGC
GAGTGGGGACTACTAGGGTTTCTAATCCGGTTCGCTCCCCCCGCTTTCGCGTCTCAGCGTCAGTTACAGGCCAGGCAGCCGCCTTCGCCACTGGTGTTCCTCCCGATATCTACGCATTTCACCGCTACACCGGGAATTCCGCTGCCCTCTCCTGCACTCTAGCCAGGCCAGTTCGCGATGCAGTTTCCGGGTTGAGCCCGGAGATTCCACATCACGCTTGACCAGCCGCCTACACGCGCTTTACGCCCAGTGAATCCGAGTAACGCTGCCCCCCTACCTATTCCCGCCGGTGCGGGCCCCT
+
GGGFGF?FFEDGGFGGGDEEFGGGEGGGGGGGGGGEGGGG7@:FFGFGCFCFGFF<DGGGGCFFGAFGGGGG?EFGC,?BFEGGGGGGGEGFFF?F?BFE<EGE7FEFGGGGGGGGCFDGGGGDFCFG9FGGGD+C@F9EDEG7BCGGC88DFDGCF9D9CBE?D8DFGF1?EF=EG*::C+<CFFGGGGCC*::@CFGGGEGC6F+00>460:69>799DFFG7FFFFFB377?9>)5577*9377>54*9?<@>F@-((.)-(-))).489(-(.(.))..6<0((((((-((-#####
@M06045:235:000000000-JCY5N:1:1101:14064:6658 2:N:0:TACAGC
GAGTGGGGACTACCCGGGTATCTAATCCTGTTTGCTCCCCACGCTTTCGCACCTCAGCGTCAGAATCGAGCCAGTAAGGCGCCTTCGCCACTGGTGTTCTTCCTAATATCTACGAATTTCACCTCTACACTAGGAATTCCCCTTACCTCTCTCGACCTCAAGCCTGCCAGTTTTGAGGGCAATTCCGGGGTTAAGCCCCGGGATTTCACCCCCAACTTGGCAAGCCGCCTACGCGCGCTTTACGCCCAGTAATTCCGAACAACGCTAGCCCCCTCCGTATTACCGCGGCTGCTGGCTATGT
+
GGGGGGGGGGGGGGGGGGGGGGGGGGGGGGGGGGGGGGGGGGGGGGGGGGGGGGGDGGGDGGGGGGGGGGGGGGGGGGGGGGGGGGGGGGGGFGGGGGGGGGGGGGGGGGGGGGGGGGGGGGGGGGGGGGGGGGGGGGGGGGGGGGGGDFFGGDGGGGGGG9CFGGGGGGGGGGFGGGGGGGGGGF6CBEEGGCBFFGGGGG5EGGGGGGGD<CAGACG;FFGGGFBFFF<FFFFG:>@>C7FDG9C@F:CF=AFFFE600,43>:D5<:7:((4:>?FF?ADB(3(9B6(4?F03#####
@M06045:235:000000000-JCY5N:1:1101:9176:6660 2:N:0:TACAGC
GAGTGGGGACTACAAGGGTTTCTAATCCTGTTTGCTCCCCACGCTTTCGAGCCTCAGCGTCAGTTACAGTCCAGAGAAGCGCCTTCGCCACTGGTGTTCTTCCTAATCTCTACGCATTTCACCGCTACACAAGGAATTCCCTTCTCCTCTCCTGCACTCTATACTTCCAGTTTGAAATGCACCACCCAGGTTAACCCCGAGGATTTCACATCTCACTTAAAACTCCGCCTACGCTCCCTTTACGCCAAGTAAATCCGGACAACGCTCGCCACCTACGTATTACGGCGGCTGCTGGCCCAGA
+
E@FF9,E7,+C@<C,C,6C,BE,6FF@6;CCEDFCDCFG7CBFEGC<@,6,8@F@<C,@6@,BF<E9F@6@,,,,C,6C<+6+68ED=6,4E<FGEGC,5C,EAFGDG<<,EE<7@4@5,CA,?F=C:5E<FEFC@FFFDEF9>6=,@=@DFGF8=D8@=;9>DDCD9FF,33@FD7EA,,,5,@EE+8D@BD,,@D*33@5=1,,52=+B;+D6CAF>8DC*6;A):>9@A6)5<BF48*::)*))5);1+;<F;D)(,-38(13B3B(3?11?0(..60))((((-413().(1#####
@M06045:235:000000000-JCY5N:1:1101:5176:6685 2:N:0:TACAGC
GAGTGGGGACTACACGGGTATCTAATCCTGTTTGCTCCCCACGCTTTCGTGCATGAGCGTCAGTGTTAGCTCAGGGGGCAGCCTTCTCCATCGGTGTTCCTCCACATCCCTACGCATTTCACTGCTACACTTGGAATTCCACCCCCCTCTGCCACACTCCAGCTTGCCAGTTACAAGCGCAGTTCCCAGGTTAAGCCCGGGTATTTCACACCTGTCTTAGCAAACCGCCTGCGCACGCTTTACGCCCATTAATTCCGTTTAACGCCTGCATCCTACGGAGTACCGCGGCTGCTGGCGTTCC
+
FF:CFD@ECEGFFF@C@7FFF,C9@FF9CC6E,FFCC,FF?EGGGGFGCC@CFGGF,<+CF7BF,E,CC<,,C<8E@FD+?,9EEF<EAF9F@=884BE@C?,B,A,A,AEC@E@@7+CF<EF;FF9?F?,CF,5E58;BEDEGG=8>CGGGGGGCC,,>>E6,DFG,@8:E7EGGFFG5*1=FC9CB81>E?9,>8@ECD/=,979=C+;CCF6FF+;;7CFC5=383(3)25)1))777*:)795)7*:98<=>9))424),9>>))().,).5((((-5420((((3667)5(#####
@M06045:235:000000000-JCY5N:1:1101:13905:6727 2:N:0:TACAGC
GAGTGGGGACTACTCGGGTTTCTAATCCTGTTTGCTCCCCACGCTTTCGTGCCTCAGTGTCAGTTACAGTCCAGAAAGCCGCCTTCGCTACTGGTGTTCCTCCTAATATCTACGCATTTCACCGCTACACTAGGAATTCCACTTTCCTCTCCTGCACTCAAGTTTCCCAGTTTCAAAAGCTTACTACGGTTGAGCCGTAGCCTTTCACTCCTGACTTAAGAAACCACCTACGCACCCTTTACGCCCAGTAAATCCGGATAACGCTAGCCCCCTACGTATTACCGCGGCTGCTGGCCTAAAT
+
FGGGGGGGGGGGGGGGGGGGGFGGGGGGGGGGGGGGGGGGGGGGGDGGGGGGGGGGGGGGGGGGGGGGGGGGGGGGGGGGDGGGGGGGGGGGGGGGGGGG9FGGGGGCFGGGGGGGGGGGGGGGGGGGGGGGGGGGGGGGGGGGGGGGGFGGGGGGGG@=DFGGCGCDFGFGGGGGGDFFGGGGGGGGGGGG?EFF>EDGFGGGGGDFCFDFD+@CFGFGGGFGDFFEFEE?45?DEFFFCFGFG)9AF6F@87ABE>(277(47;>@F<?F>08114<><AA(,7>>F9BF?7?2#####
@M06045:235:000000000-JCY5N:1:1101:27130:6729 2:N:0:TACAGC
GAGTGGGGACTACTAGGGTATCTAATCCTGTTTGCTCCCCACGCTTTCGTGCATGAGCGTCAGTGTTGGCCCAGAGGGCTGCCTTCGCCATTGGTGTTCCTCCACATCTCTACGCATTTCACCGCTACACGTGGAATTCCACCCTCCTCTGCCACACTCCAGCCAAGTAGTTTCGAGCGCAATTCCCAAGTTAAGCCCGGGGCTTTCACACCCGACTTGCCCAGCCGCCTGCGCACACTTTACGCCCAGTAATTCCGATTAAAGCTCGCACCCTACGTATTACCGCTGCTTCTTGCTTGCG
+
GGGGGGGCEEGGGGCDEFCFGGFGCGGGGGGGFGGGGGGGGGGGGGGGGGGGGGGGEDEGGGGFGGGGGGGGGGGFFGGGGGCFGGGGGGGGGFCFFGGGDFGGGGGGCGCFGFEGF@EFGGGGGDFGFGGGGGG:9:FEGFGGGGGGGFGFGGGGGFGG?DEFFFFFFFFCGGEFGG6C5CEGDFFC8CBFGFECFF>EEEECF69>CCC*//./)9:>**0;<A>E>08477BG3<)/C7CDGDG)<?>48AFFFFFF?<))-)<7),,9027:0(46(6<4((-46))6))-)#####
@M06045:235:000000000-JCY5N:1:1101:11490:6761 2:N:0:TACAGC
GAGTGGGGACTACTAGGGTTTCTAATCCTGTTCGCTCCCCACGCTTTCGCGTCTCAGCGTCAGTACCGTACTAGAGAGCCGCCTTAGCCACGGGTGTTCTTCCTGATATCTGCGCATTTCACCGCTACACCAGGAATTCCACTCTCCTCTTCCGGACTCTAGTCAGATGGTTTCCATCGCCGTCCCTAGGTTGAGCCTCGCGTTTTCACAACGGACCTACCTGACCGCCTACACGCCCTTTACGCCCAATAAATCCGGACCACGCTTGCCCCCTACGTATTACCGCGGCTGCTGGCTCATC
+
6EE,C@FGGGGGGGEGGGGFGGGGGGGGGGGGGGGGGGGGGGGGGGGGGGGEGDGGGGGGGGGGGGGFFFF7CF9=EEFG>FEGGEFGGGGEGGGGGGGFDGGG?EFGGGGFGGGGGGGGGGGEGGGGGGFBGG?AFGGGFGFFDFGFFGDFGG6CCGGFG;@EF,,@DF9D:EFA<,@*@:E8*>,,2DFF<<ECB,<:*=?>GGG=FF6C9C35AGGCFDDGDFFFFFFFFF37)>@FG7C>D997>FFF?)@?3@BF(3:10()).408B;:::<<AF<B>:9(40((-,,41#####
@M06045:235:000000000-JCY5N:1:1101:24931:6792 2:N:0:TACAGC
GAGTGGGGACTACAGGGGTTTCTAATCCTGTTCGCTACCCACGCTTTCGTTCCTCAGCGTCAGTTACTGCCCAGAGACCCGCCTTCGCCACCGGTGTTCCTCCTGATATCTGCGCATTTCACCGCTACACCAGGAATTCCAGTCTCCCCTGCAGTACTCAAGTCTGCCCGTATCGCCTGCAAGCCAGCAGTTGAGCTGCTGGTTTTCACAAACGACGCGACAAACCGCCTACGAACTCTTTACGCCCAGTAATTCCGGACAACGCTTGCCCCCTACGTATTACCGCGGCTGCTGGCCCGAG
+
GGGGGGGGGGGGGGGGGGGGGGGGGGGGGGGGGGGGGGGGGGGGGGGGGGGGGFGGGFGFGGGGFGGGGGGGGGFGGGGGGGFGGGGGGDGGGGFEEEGGGGGGGGGGGGGGGGGGGDGGGGGGGGGGGGGGGGFFGGGGGGGGGGGGGGGGGGGGFFGGGDFGGGGGGGGGGGGGGGCFCFGGGCCCCGGGFGGFGFECGGGGFGGGGGDFG:BGF:C3C5D4DFFFE?FFFDFGFF??FDF@CD3)79>FFDB<F:((-8?;>?>>F(.3011118,)54<4((31610-:>0(#####
@M06045:235:000000000-JCY5N:1:1101:27399:6796 2:N:0:TACAGC
GAGTGGGGACTACAGGGGTTTCTAATCCTGTTTGCTCCCCACGCTTTCGTGCATGAGCGTCAGTGTTATCCCAGGAGGCTGCATTCGCCATCGGTGTTCCTCCGCATATCTACGCATTTCACTGCTACACGCGGAATTCCACCTCCCTCTGACACACTCTAGCTCGGTAGTTAAAAATGCAGTTCCAAAGTTAAGCTCTGGGATTTCACATCTTTCTTTCCGACCCGCCTGCGCACGCTTTACGCCCAGTAATTCCTATTAACGCTTTCAACCTACGTATTACCGCGGCTGCTGGCTACAT
+
<CFFG@FEEGGDGGGEGDF:CGGCFCFGCFAFDFGGGCF@<@C@FGGE@FGEGAFE6@FFEEFFEFDEEFADFF<<FFGGGG8BFFFECGEEFGGGGGFF@,=FEEGE9?A,?FC@CCFFGGGGGGGGGEGG@CEGGGGGGF8,>EGGFFGGGEFG6,DFFB9;;EG@DC3,=EDDE>CFACEFFGCC98,>,,>A?DCGGGGGG?CF@FDFCFFGFFGD+7C7C=5;8205>>8C:>)55:C>D)/0)7:9=<6<**.4<<A?>B>)/))-(.(((.46444>6>FF;9(,))4,#####
@M06045:235:000000000-JCY5N:1:1101:27811:6806 2:N:0:TACAGC
GAGTGGGGACTACCAGGGTATCTAATCCTGTTTGCTCCCCACGCTTTCGTGCATGAGCGTCAGTTTCAGCCCAGAGACCTGCCTTCGCCATCGGTATTCCTCCTGATATCTACGCATTTCACTGCTACACCAGGAATTCCAGTCTCCTCTGCCAAACTCGAGCCTTGCAGTCCCAAATGCCATTCCCAGGTTAAGCCCGGGGATTTCACATCTGGCTTACAAAACCGCCTGCGCACGCTTTCCGCCCAGTAATTCCGATTAACGCTCCCCCCCTACGTATTACCGCGTCCGCTGGCTGCTA
+
GGGFGGGGGGGGGGGGCDGGGGGFGGGGGGGGGGGGGGGGGGGGGGGGDEFEGGGGGGEFG7FEFGGEGF@FGGFGGGGGEDGFFFFCGFGGGGGFFA<FEFGGFEFGGGB<FGGGGF?CEFDFGFFGGGDEG7CFGGGGGGGGCFGGGGFGE,,@DAF8>=EEGGGGG?EG?FGG?EFGGGFEEG?CDFD@AACDFG>E5C7CFC:EFC>DG+:>FC4A>C44CD)?D?2F5>3>:3=>C+:)78)8><**96*:@>?:0).(41@)8(229B::8,46(.:<692-7(,31(-3#####
@M06045:235:000000000-JCY5N:1:1101:6247:6809 2:N:0:TACAGC
GAGTGGGGACTACAGGGGTATCTAATCCTGTTTGCTCCCCACGCTTTCGTGCCTCAGTGTCAGTGCTGGTCCAGACAGTCGCCTTCGCCACGGATGTTCCTCCTGATCTCTACGCATTTCACTGCTACACCAGGAATTCCACTATCCTCCACCGCACTCTAGCCCGCCAGTATCCAATGCCATTCCCAGGTTGAGCCCAGGGCTTTCACATCGGCCTTAACGAATCACCTACCCACGCTTTACGCCCAGCAATTCCGAGTAACGGTTGCACACTTCGCATTCCCGCGGCGGCTGCCACATT
+
E9FCEFFCB@AFCEGGCGEEGGGACFFF9EFFGFGGGGFGCF@@CCFGGG8,C<F,;9CEFFFECEFFF@CC9CE@FFGEC7B,CGFGEEGGGGGC=F,AAF,4,CFF<EEFF?F:C=EDDFDEG,FE9F==F:ACEGG;,8;E,6DFD,4@CEGEE+,EDGGFGGG+==,3:>>F63@8DF7A@;BGCE,>,,3:,*5,**1,4,=FF++;*7*36*?+4?***/+/A@BF))*2538>F7@A8)))))*2*);94)((.))(((0)53<),.92(((-(.).((((((((((((#####
@M06045:235:000000000-JCY5N:1:1101:7422:6826 2:N:0:TACAGC
GAGTGGGGACTACACGGGTTTCTAATCCTGTTTGCTCCCCACGCTTTCGAGCCTCAGCGTCAGTTACAGTCCAGAGAAGCGCCTTCGCCACTGGTGTTCTTCCTAATCTCTACGCATTTCACCGCTACACTAGGAATTCCCTTCTCCTCTCCTGCACTCTAGACTTCCAGTTTGAAATGCAGCACTCAGGTTAAGCCCGAGTATTTCACATCTCACTTAAAAATCCGCCTACGCTCCCTTTACGCCCAGTAAATCCGGACAACGCTCGCCACCTACGTATTACCGCGGCTGCTGGCACTCG
+
GGGGGGGGGGGGGGGGGGGGGGGGGGGGGGGGGGGGGGGGGGGGGGGGGGGGGGGGGGGGGGGGGGGGGGGGGGGGGGGGGGGGGGGGGGGGGGGGFGGGGGGGGFGGGGGGGGGGGGGGGGGGGGGGGGGGGGGGGGGGGGGGGGGGGGGGGGGGGGGGGEEEFGGGGGGGCCEGGGGGFCDFGGGGGGGGGGGGGFGDGGGGGGGGFGF?:FF7B=FGGGGFFFFFBFFFFFBG:FFFGGGFGGDBFFGFFFFFFFDFFF<;>0>>@9?:BBFB<?7>:>AB:>1>>91?5)83#####
@M06045:235:000000000-JCY5N:1:1101:22155:6844 2:N:0:TACAGC
GAGTGGGGACTACAAGGGTATCTAATCCTGTTCGCTCCCCACGCTTTCGCTCCTCAGCGTCAGTAAGTGCCCAGAGACCTGCCTTCGCCATCGGTGTTCCTCCTGATATCTGCGCATTCCACCGCTACACCAGGAATTCCAGTCTCCCCTACACCACTCAAGTCTGCCCGTACCCACTGCAGGCCCGAGGTTGAGCCTCGGGATTTCACAGCAGACGCGACAAACCGCCTACGAGCTCTTTACGCCCAATAATTCCGGACAACGCTCGGACCCTACGTATTACCGCGGCTGCTGGCCCGCT
+
GGGGGGGGGGGGGGGGGGGGGGGGGGGGGGGGGGGGGGGGGGGGGGGGGGGGGFGGGGGGGGGGGGGGGFGGGGGGGGGGFGGGGGGGGGGGGGFCGGGGGGGGGGGGGGGFGGGGGGGGGGGGGGGGGGGGGGGGGGGGFGGGGGFGGGGGGGGFGFGGGGGDEGGGGGCEGGGGGDGGCEGDGEGEEEEDGGFEFCGGGDDCFGGFGGGFGFFG>DDDDDDGFFF5>?<FFE3)5???F7>DDDCBFFG?=AFBFD6296:1708B:;;FBFF:232>?A<46900(3310).-#####
@M06045:235:000000000-JCY5N:1:1101:9274:6853 2:N:0:TACAGC
GAGTGGGGACTACCAGGGTTTCTAATCCTGTTCGCTCCCCACGCTTTCGCTCCTCAGCGTCAGTATCGGCCCAGAGACCCGCCTTCGCCACCGGTGTTCCTCCTGATATCTGCGCATTTCACCGCTACACCAGGAATTCCAGTCTCCCCTACCGAACTCTAGCCTGCCCGTATCGACCGCAGGCTTGGGGTTGAGCCCCAAGTTTTCACGGTCGACGCGACAAGCCGCCTACGAGCTCTTTACGCCCAATAAATCCGGACCACGCCCGCCCCCTACGTCTTACCGCCGCTGCCGGCATCTC
+
FGGGGGGEGGGGGGGGDGEFGGGGCGGGGGGGGDGGGGGGGGGGFGGGGGGGGGGFGGGGGGGFGFGGGGGGGGDG8FFFCGGGGGGGGGGGG@CFGGGGFFGGDFGGGGGGGGGGGGGGGGGGGDCFFGDFGC=FFGGGGDFGGGGGGGGGG>CEGDGGGBFGGFGGGGGGGG5DG>8EC?:C,CGGGGCC5CFCCFGGGFCFGGF7AFDGGGFGFGGDGD35C;:DDBFFE))/)9677:>)*>D@>F46*-97D547(:2(2(7.7((-(((.3(1(4><7(((49(-((,--#####
@M06045:235:000000000-JCY5N:1:1101:26940:6882 2:N:0:TACAGC
GAGTGGGGACTACCAGGGTTTCTAATCCTGTTTGCTCCCCACGCTTTCGCGCCTCAGCGTCAGTGGACGTCCAGATAGCCGCCTTCGCCACTGGTGTTCCTCCCGATATCTACGAATTTCACCTCTACACCGGGAATTCCACTATCCTCTCCGTCACTCAAGACAAGCAGTTTCGGATGCAGTTCCTAGGTTGAGCCCAGGGATTTCACAACCGACTTGCCTGTCCGCCTACGCGCGCTTTACGCCCAGTGATTCCGACCAACGTTCGCACCCTCTGTCTTACCGCGGCTGCTGGCAGTTC
+
GGGGGGGGDGGGGGGGGGGGGGGGGDFGGGGGGGGGGGGGGGGGGGGG,C:CFFDGGGGGGGGGGGGGGCGGGGGGGGGGGEGGGGCFGGGDFFGGGGGGGGGGGDGGGGGFEFGGGGGGFGGGGGGGGGGGGGGDFCGGDFGGGGGGGFGGGDFGGFFGGDGGFGGGGFGGGGG>EC*8<EFGGGGFG,>EGC6<FFGGGEGGGGGGGGGGGGEDFG7DFFFFFFFFFF(ADB3<3>D>FFD:DGG>>;94@9=>FD0(4,4?:7F5>039B6<<2<::AAA??B(11(487:22#####
@M06045:235:000000000-JCY5N:1:1101:13051:6892 2:N:0:TACAGC
GAGTGGGGACTACACGGGTATCTAATCCTGTTTGCTCCCCACGCTTTCGAGCCTCAGCGTCAGTTACAGTCCAGAGAAGCGCCTTCGCCACTGGTGTTCTTCCTAATCTCTACGCATTTCACCGCTACACTAGGAATTCCCTTCTCCTCTCCTGCACTCTAGACTTCCAGTTTGAAATGCAGCACTCAGGTTAAGCCAGAGTATTTCACATCTCACTTAAAAATCCGCCTACGCTCCCTTTACGCCCAGTAAATCCGGACAACGCTCCCCACCTACGTATTACCGCGGCTGCTGGCTAAGC
+
FCEF@FFEEGGGF8FCDFFDGFGG9DGGGGGFFFGGGGFGFGG7FCFGGGCGGGGGGGGFGGGFE<EGGGFFGGFF8<CFGGEGGGFGGDGGFFED<FGGGGGGGGGAF9,ECFEGG7?FDFGG>E+FFGGGC<?DEG9E>9DEFFFGGFGGG88@8DFCAD,@D@DFG9E,@FF9,@@CFEF388@8DBFDGF9;F,;DGGAFEC@+BE+C87BFFGFCCDGDFFDF>D@A5?/74=;08@F)8):AAF>=77@4;A@>9?F>927)7386:028(4<A?A2<171,(49:>:01#####
@M06045:235:000000000-JCY5N:1:1101:27451:6913 2:N:0:TACAGC
GAGTGGGGACTACCCGGGTTTCTAATCCTGTTTGCTCCCCACGCTGTCGTGCATGAGCGTCAGTGTTATCCCAGGGGGCTGCCTTCGCCATCGGTATTCCTCCACATCTCTACTCATTTCACTGCTACACGTGGAATTCTACCCCCCTCTGACACACTCTAGCCGTGCAGTCACCAATGCCATTCCCAGGTTAAGCCCGGGGATTTCACATCGGTCTTGCACAACCGCCTGCGCACGCTTTACGCCCAGTAATTCCGATTAACGCTTGCACCCTACGTCTTACCGCAGCTGCTGGCGGAGG
+
GG>@FFFCFCDDEDFE>C@FFFGGGGGEEEEG<CDA@EDFGGEEG,FCG<@,@FEFFF@FFGGGGGDFGC<EC8=BFEF7FGGC?E<=FGEGGG:FGFGG99=EFEF@FFGCA,,CF9CFFGGFG9<E<FG8AF+=A,EDF9CFFG6=@D,C@EFGGCDEC,EFGCCCF;;B,>@FF,@CGG?9;;DFF5EFGF99?;*=5C5*==+;971>C*55>FGGD77<<DEFEBFFFBED7<7>GFF:DDDEFF=B*4@<?)(,(6<:9(75).4?08:342(,,).281((4452)3(-#####
@M06045:235:000000000-JCY5N:1:1101:22441:6926 2:N:0:TACAGC
GAGTGGGGACTACAAGGGTTTCTAATCCCGTTGGCTCCCCTGGCTTTCGCACCTCAGCGTCAGTCGCCTCCCAGAACCCTGCCTGCGCCTGTGGTGTTCCTCCGGATCTCTACGCATTTCACCACTCCACCCGGAATTCCAGGTTCCTCTGAGGCTCTCAAGCCACGCCGTCTTCCCGGCACTCCTCACGTGAAGCGTGAGGCTGGCACCGGAAACGCGCGCAGCCGCCTGCGTGCCCTTTACGCCCAGTAACGCCGGACAACGCTTGCCCCCTACGTCTTACCGCGGCTGCTGGCCACCG
+
GGGGGGGGGGGGGGGGGGGGGGGGFGGGGGGGGGGGGGGGGCFGGFGGGGGGGEGGGFGGGEGGGFDGFGGGFGGGGGGGGGGGGGGGGGGGGGGGGGGGFGGEEG@CFGFGGGGGGGF9CFGGGCAFFGGGGG7FGGGGDDDGGGGGGGGGGGGGGGGDGGGGGGGGGCEGGEGGGE8C8E:FG?EFGGGGGGGGGGGGGCFCFGGCEDDGCGFGFG<DDD<DDFBB><BFFEEGFFFF4:C3>CDBF9F?F-52;B(49:?29?BF32??FF:::(124>>??F0(21(,)).-#####
@M06045:235:000000000-JCY5N:1:1101:10301:6926 2:N:0:TACAGC
GAGTGGGGACTACTGGGGTATCTAATCCCGTTTGCTCCCCTGGCTTTCGCTCATCAGCGTCAATGCCGGTCCAGGATGCCGCCTTCGCCACCGGTGTTCCTCCAGATATCTACGCATTTCACCGCTACACCTGGAATTCCGCATCCCTCTCCCGGATTCAAGCCAGCCAGTATCAGACGCCATTCCCCGGTTAAGCCGAGGGATTTCACGTCTGACTTAGTTGGCCGCCTACGAGCCCTTTACGCCCAGTAATTCCGAACAACGCTTGCCCCCCCCGTATTACCGCGGCTGCTGGCCTATA
+
GGGGGGGGGGGGGGGGGGGGGGGFGGGGGGGGGGGGGGGGGFGGGGGGGGGGGGGFGGGGGGGGGGGGGGGGGGGCGGGGGGGGGGGGGCGGGGGGGGGGGGGGGGGFGGGGGGGGGGGGGGGGGGGGGGGGGGF8FGGGGGEGGGGFGGGDFGGEEGGGGCFGGGGGGGGGGGGGGGGGGGGGFCGGGGE>C7CFFGGGGGEGGGGGGFFCCFFFFGCGGGGGGFFFFFFFFB)3>F?)7CFDDC37@?C4?<*)053;2:?FFF>.<8>BF69B>FB:09AFF;>B34714:01#####
@M06045:235:000000000-JCY5N:1:1101:23039:6940 2:N:0:TACAGC
GAGTGGGGACTACCAGGGTTTCTAATCCTGTTTGCTCCCCACGCTTTCGCACCTCAGTGTCAGTATCGGGCCAGAGAGCCGCCTTCGCCACCGGTATTCCTCCAGATATCTACGCATTTCACCGCTACCCCTGGAATTCTACTCTCCTCTCCCGTACTCAAGCTCACCAGTATCAGAGGCAATTCCCAGGTTGACCCCGGGGCTTTCACATCTGACTTAACAAGCCACCTACGCGCGCTTTACGCCCAGTTATTCCGATTAACGCTTGCACCTTCCGTACTCCCGCGGCTCCTGGCATATA
+
C<FFEDG7CE@8EGGGDGGGEGGGGFGFGGGGG8CFGDG@FGGGDEGGFEGGGDFGECFCE,FEFDE7@CGGGFFGGEEGGGGG7ED:FFEGCBFGGFGG9EFCD<=FGG,CFGGCCG9FFFGGEGGG,?FG<+,A7D=EDFDFCFGGF;DFGGG>CF9==9?D:>F6>8B93@;E?,*@;FFGGFGGFECDCC,56==ECEC=F0,=CD76DC67AF71CFCCDF;AA33)5:898>)87*:3*7))80*1/)9)6::3()--3,5)7?>:().81.,(()36>(((,4((,)4(#####
@M06045:235:000000000-JCY5N:1:1101:14729:6945 2:N:0:TACAGC
GAGTGGGGACTACAGGGGTTTCTAATCCTGTTTGCTCCCCACGCTTTCGCACCTCAGCGTCAATATGTGTCCAGTAAGTCGCCTTCGCCACTGGTGTTCTTCCGAATATCTACGAATTTCACCTCTACACCCGGAATTCCACTTACCTCTCCACAATTCTAGCGATGCAGTCTTAAAGGCAATTCCGGAGTTGAGCCCCGGGCTTTCACCTCTAACTTACAAAGCCGCCTACGTGCGCTTTACGCCCAGTAATTCCGAACAACGCTAGCCCCCTCCGTATTACCGCGGCTGCTTGCTGGGT
+
GGGGGGGDEEGGC<FFGGGEGGGGGGGGFGGGFGEFFGGGGGGCGGGGGGGEGGGFGFGGGGEGGGGGGGGGGGCFFFGGGGGGGFGGGEGEFFFFGGGF<FFGC@F7FCEFG7CEFGFFGGGFGGGGGG,:FF@EFGGG9EFGFGFFGGGGGGGFDGGGGGGGCCEGFGGFGFFGA,A@,:EEFFF5E5BBBCEFCFGGGGD:?6CCEGGGG*+?BGDFGCGG*A;AA<0FEF=FF>A>F7>BDD).76C*@AF<)5(427622(7.71?(,(,3732:>)-4,(-41913,-51#####
@M06045:235:000000000-JCY5N:1:1101:19755:6947 2:N:0:TACAGC
GAGTGGGGACTACTCGGGTTTCTAATCCTGTTTGCTCCCCTAGCTTTCGCGCCTCAGCGTCAGTTGTGGTCCAGTGCGCCGCTTTCGCCACAGGTGTTCCTCCCGATATCTACGCATTTCACCGCTACACCGGGAATTCCACGCACCTCTCCCACACTCCAGCCACGCAGTTTCGCCTGCAAGCTCCCAGTTGAGCCAGGAGATTTCACAGGTGACTTACGCGACCGCCTACGCGCCCTTTACGCCCAATAATTCCGAACAACGCTCGCACCCTCCGTATTACCGCGGCAGCTGGCTTGTG
+
GGGGGGGGGGGGGGGGGGGGCFCGGGGGGGGGGFGGGGGGGGGGGGGGGGGDGFGDFGGGGGGGGGGGG<FFFFFGGGGGEGGGGGEGGDGFFFFGGEFGFGGGGDFCGGGDGGGGGGGGGGGGGGEGGGGGDGEGGGGGGGGGDDGGFGGGGGGGGFGGG6FGGGGGGEGCGGDEGG5@@;<F:CCGGG8>BFFCFCFG8;*=2@FGFGGGF;4DAGFGGGCDDFFFF<FFF@5D57)59CD3CDGF>@67=>FFF:19>:B990BEF09BB03(4,((5)4<0;(39,(-,533#####
@M06045:235:000000000-JCY5N:1:1101:26648:6998 2:N:0:TACAGC
GAGTGGGGACTACTGGGGTATCTAATCCGGTTTGCTCCCCACGCTTTCGCGCCTCAGCGTCAGAACACTCCCAGAGAGCCGCTTTCGCCACTGGTGTTCCTCCCGATATCTACGCATTCCACCACTACACCGGGAATTCCACTCTCCTCTAAGTGTCTCAAGGCTAGCAGTATCCAATGGCTTCTCCCAGTTGAGCCGGGAGCTTTCACATCAGACTTACCAACCCGCCTGCGCGCGCTTTACGCCCAGTGAATCCGGACAACGTTCGCCACCTACGTATTACCGCGGCTGCTGGCCAAAC
+
GGGGGGGGGGGGGGGGGGGGGGGGGGGGGGGGGGGGGGGGGGGGGGGGGGGGGGGGGGGGGGGGGGGGGGFGGGEFGGGDGGEGGGGGGGGGGGGGGGGGGGGGGGGGGGGGGGGGGGGGGGGGGGGGGGGGGGGGGFGGGGGGGGGGGGFGFFGGGA;DCFFGGGGGGGGGGGGGFCEGGGGGGGGGGCFGGF?FGGGGGDEFGGGGGGGGFGA<AG=FGGF3DF>BBFFFFFFG@E55CGC>GDD@>FFBF2=?B319>13>F?>)7?::???>1?>DFA291;9>>61:?>B(#####
@M06045:235:000000000-JCY5N:1:1101:6296:7013 2:N:0:TACAGC
GAGTGGGGACTACTAGGGTTTCTAATCCTGTTTGCTCCCCACGCTTTCGTGCCTCAGCGTCAGTATCGGGCCAGTGAGCCGCCTTCGCCACTGGTGTTCTTGCGAATATCTACGAATTTCACCTCTACACTCGCAGTTCCACTCACCTCTCCCGAACTCAAGATCCTCAGTATCAAAGGCAGTTCTGGAGTTGAGCTCCAGGATTTCACCCCTGACTTAAAGACCCGCCTACGCACCCTTTACGCCCAGTGATTCCGAGCAACGCTAGCCCCCTTCGTATTACCGCGGCTGCTGGCCCCGC
+
GDGFFGGGDGGGGFFGGDGGGGGGGGGGGFGGGGGGGGGGGGGDGGGGGGFGG,FGGGGGGGGGGGGGEGGGGGGGGGGGGGGGGFFGGCE8F8FFGGFGFFGGGGGGCFEGCGG,?FGFGGGGCFD<<FF?<F::CFD@,CFGFEFGGGG,@EC+CCFGGGGGFG,@AEBECGG9FF6DFG:=FGC>?CG:;:6C,,51>6*=FFGFGGGGGG4DFG7:@C+7D53:A;<F>B)/=BFFGGG3C)974)*089BBF@79>0:(2:5:?<?F61:?:1<:72-),60;909042((#####
@M06045:235:000000000-JCY5N:1:1101:22504:7026 2:N:0:TACAGC
GAGTGGGGACTACCCGGGTTTCTAATCCTGTTCGCTCCCCACGCTTTCGCTCCTCAGCGTCAGTATCGGCCCAGAGACCCGCCTTCGCCACCGGTGTTCCTCCTGATATCTGCGCATTTCACCGCTACACCAGGAATTCCAGTCTCCCCTACCGAACTCTAGCCTGCCCGTATCGAATGCCAACCCGGGGTTAAGCCCCGGGCTTTCACATCCGACGCGACACGCCGCCTACGAGCTCTTTACGCCCAATAATTCCGGACAACGCTCGCACCCTCCGTATTACCGCGGCTGCTGGCGGCTG
+
GGGGGGGDFGGGGFGGGG@FGGGCFGGGGGGGGGGGGGGGGGGGEGGGGGGGGEGFGGGFGGGGGGGGDEEGGGGGGGGGGGGGGGFGGGGFFEGGGGGG9FGGFGGGGGGGGDGGCGGGGGGGGCEGDGGGGGGGGGGGGDFGGGGGGG8FGC+;CFGGGGGGGGGGGGGG@GG>8EGGGGGGCGGGGGGGCF9@FGG8=CEC5CGFG7C*9CBD>D>DG<DDGFDFFF:F3.737F=6:77093/.>)9**4B2).-903:>91>E@16>20((--313<492;06>1,824(-#####
@M06045:235:000000000-JCY5N:1:1101:22142:7032 2:N:0:TACAGC
GAGTGGGGACTACACGGGTATCTAATCCTGTTTGCTCCCCACGCTTTCGTGCCTCAGTGTCAGTTTCAGTCCAGAAAGCCGCCTTCGCTACTGGTGTTCCTCCTATTATCTACGCATTTCACCGCTACACTAAGAATACAACTTTCCTCTCCTGCACTCAAGTTTCCCAGTTTCAAGACCTTACTACCGTTGAGCCGTAGCCTTTCACCCCTGACTTAAGAAACCAACTACGCACCCTTTACGCCCAGTAAATCAGGATAACGCTGACCCCCTACGTATTACCGCGGCTGCTGGCAGCACT
+
66<FG8E@;FG<FF<@FCF+6,C9@6FGD9CC<@C6E,,6668::BD9:F,66F,,6C<<<,9<,,6C<E<FG8EGG<<<6+CG@,6CF:FDGEF8?C9F@5BFF,AA,<,A,++@++??9?,++@++EF,E,,CF9,C,,8@4,E9,7,,8EE8D?,,3>=FFGA,,,@,,6,@DFG,@EFFGE3,,5>B3+D6:C3:**32:9:,+,;*9**;?A@GDC7@FG>):/(8?E;6/):5)2@*2)/:566+;+6*.;A3>3=((/(.09(4296<?2>F?).41290(((1320:(#####
@M06045:235:000000000-JCY5N:1:1101:6754:7042 2:N:0:TACAGC
GAGTGGGGACTACTCGGGTTTCTAATCCTGTTTGCTCCCCACGCTTTCGCACCTCAGCGTCAGTACCGGACCAGTGAGCCGCCTTCGCCACTGGTGTTCTTCCTAATATCTACGAATTCCACCTCTACACTAGGAGTTCCACTCACCTCTTCCGGACTCAAGATCGCCAGTATCGAAGGCAGTTCCGGGGTTGAGCCCCGGGATTTCACCCCCGACTTAACGATCCGCCTACGTGCGCTTTACGCCCAGTAAATCCGAACAACGCTAGCCCCCTTCGTATTACCTCCGCTTCTGGCCTGCT
+
,CFFGFFGGGGGGGGGDGCFFGGFFFFGGDGGGGGGGGGGGGGGGGFGGGGGGGGGGGGGGCFGGFGDGGGGGGEC9FFG7CGGGGCGGDGF@FGC?CFEGG<FFFGFFGDGGFDEGGGGGGGGGGGG,EEFFGGFGGGG;DFGEGGGFGCFF6EEGDFFFCFGGGGGGDGA,@88:8>FGGFGGG5EGGEE>F?EGFEEG:*=FF?FGF7DGGEGFGG7F5<7*8:7>:?FD8)97375C:D:D3C7>67*9)=,75:B;<0>>4)7F?:?99BF11((.)59)),((((-4570#####
@M06045:235:000000000-JCY5N:1:1101:25104:7043 2:N:0:TACAGC
GAGTGGGGACTACAAGGGTTTCTAATCCTGTTCGCTCCCCACGCTTTCGCTCCTCAGCGTCAGTATCGGCCCAGAGATCCGCCTTCGCCACCGGTGTTCCTCCTGATATCTGCGCATTTCACCGCTACACCAGGAATTCCAATCTCCCCTACCGAACTCTAGCCTGCCCGTATCGAATGCCAACCCGGGGTTAAGCCCCGGGCTTTCACATCCGACGCGACACGCCGCCTACGAGCTCTTTACGCCCAATAATTCCGGACAACGCTTGCACCCTACGTATTACCGCGTCTGCTGGCATCCA
+
GGGGGGGGGGGGGGDFGGFGGGGGDFGGGGGGFGGGGGGGGGGGGGGGGGGGGGGGGGGGGGGGGFGGGGGDFGCGGGGGGGGGGFGGGEGGGGGGGGGGFFGGGGCFGGGGGGGGGGGGGGGGGDGGEGFFFDGFGCGGDGGGFGGGGGGGGGGGGFGGGGFGGGGGGGGEGGGGGGGDEGGGGGGGGGGEGGFGGFGEGGGGG?9FGGGGGDEGDGG3DGGDGFFFE??FD>:D:@F?CFGFGG35>@F?FAFAF>6>(443><DFF<?FFBB:??FF:)).36;,,43:4:23#####
@M06045:235:000000000-JCY5N:1:1101:21159:7050 2:N:0:TACAGC
GAGTGGGGACTACCGGGGTATCTAATCCCGTTCGCTCCCCACGCCTTCGTGCCTCAGCGTCAGGTGTATCCCAGCTGGCCGCCTTCGCCACAGGTGTTCCTCCCGATATCTACGCATTCCACCACTACACCGGGAATTCCACTGCCCCCTAGCTTGCTCAAGCCACGCCGTATCCGCTGACCCCGCCCAGTTGAGCCGGGCGATTTCACAACGGACGTGCGCGGCCGCCTACGCGCCCTTTACGCCCAATAAATCCGGGCAACGCTTGCACCCTACGTATTACCGCGGCTGCTGGCATATT
+
FGGGGGGGGGGGGGGGGGGGGGGGGGGGGGGGGGGGGGGG,CGGGGGGGGGGGGGGGGGGGGGGGGGGGGGGGGGGGGGGGGGGGGGGGGGGGFGGGGGGGGGGGGGGGGGGGGGGGGGGGGGGGGGGGGGGGGGEGGGGGGGGGGGGGGGFGGFGGFGGGGGGGGGGGGEGCEGGGGGGGGGGGGGGGGDGCFGFG8CEGGGCFGGGGGGGGG>GFGC77CGGGFFEFFFF@B>D>DBFC*:BDGGFFFCFFBF?E>6>B6?FFFFFF2<:??<:B<B<8A<<:6>BFF9??:0(#####
@M06045:235:000000000-JCY5N:1:1101:28302:7064 2:N:0:TACAGC
GAGTGGGGACTACTGGGGTATCTAATCCTGTTTGCTCCCCACGCTTTCGCACCTCAGCGTCAGTACCGGGCCAGTGAGCCGCCTTCGCCACTGGTGTTCTTGCGAATATCTACGAATTTCACCTCTACACTCGCAGTTCCACTCACCTCTCCCGGACTCAAGCTTCTCAGTATCAAAGGCAGTTCTGGAGTTGAGCTCCAGGATTTCACCCCGGACTTAAGAAGCCGCCTACGTGCGCTTTACGCCCAGTGATTCCGAGCAACGCTAGCCCCCTTCGTATTACCGCGGCTGCTTGCTTACC
+
G;:FFFFGGEGEFEGGFC6BFGDGGGGFFG@<F@EFGGGGFFCEG7@F7CCGGFFGGGF@FFEFGFE@C@E=@DGFGGGDFEDFGGFDEGGGFFBAECEFCFGGGCEDFGCFFGGFDFFAAFG?EFFGGGABFGCCCFFDF9B@8=FFGCEFGGGC>:FGGGGGGC,>EABCCFGF7EGGGGGFDGGGGGGG;CFFCGGG?CC6CFF8FFCC))):>FFFGF7<CA)5>@;FEF)73;:)7FG:35C>>?6*76BB45669?B798376<FFBB:?F(4(.6AA<FF(9B01,)81#####
@M06045:235:000000000-JCY5N:1:1101:16838:7096 2:N:0:TACAGC
GAGTGGGGACTACCAGGGTTTCTAATCCTGTTTGCTCCCCTAGCTTTCGCGCCTCAGCGTCAGTTGTGGTCCAGAGAGCCGCTTTCGCCTCAGGTGTTCCTCCCGATATCTACGCATTTCACCGCTACACCGGGAATTCCACTCTCCTCTCCCACACTCAAGCCCGGCAGTTTCCCCAGCAGACTCTGAGTTGAGCCCAGAGATTTCACTAGAGACTTGCCGAACCGCCTACGCGCCCTTTACGCCCAATAATTCCGAACAACGCTTGCACCCTCTGTATTACCGCGGCTGCTGGCTGGAA
+
GGGGGGGGGGGGGGGGDGGGGGGGGGGGGGGGGGGGGGGGGGGGGGGGGGGGEGGFFFGGGGGGGGGGGFFGGGGGCCCGGGGGFGGGGCGF<FFGGGGGFAFGGGFGGGGGGGGGGGGGGGGGGGDGGGFDGDGGGGGGGGAF@EGGGFGFFGG6CFFGGGGGGGGGGGEFGGGDCFGGGGGGFFFGCFFGFGGGGGF5CF=F7EFGGGG*7*+>FFGGFDGDGBBAD:?FEEFGEFFF7FD>CD78F0*=F<FB@383710(4:@3:3<BF1(,8:-.)6<AB626>90<:?02#####
@M06045:235:000000000-JCY5N:1:1101:8508:7102 2:N:0:TACAGC
GAGTGGGGACTACACGGGTTTCTAATCCTGTTCGCTCCCCACGCTTTCGCGTCTCAGCGTCAGTACCGTCCCAGAGAGCCGCCTTCGCCACGGGTGTTCTTCCTGATATCTGCGCATTTCACCGCTACACCAGGAATTCCACTCTCCTCTTCCGGACTCTAGCCAGATGGTTTCCGCCGACGTCTCGAGGTTGAGCCTCGAGTTTTCACAGCAGACCTACCTGGCCGCCTACACGCTCTTTACGCCCAATAAATCCGGACAACGCTAGCCCCCTACGCATTACCGCGGCTGCTGGCCCAGC
+
GGGGGGGGGGGGGGGGGGFGGGGFGGGGGGGGGGGGGGGGGGGGDGFGGGGGGEGGGGGGGGGGGGGGFEGGGGFGGGGGGGGGGGGGGGGGGGGGGGGGGGGGGGGG,EAGFGGGGGGGFGEGGDGGGFGGGGGGGGGGGGGGGGGGGGFGFEGGGGGFGFGGFGFFGFGGGGGGGGGGEDGGFGGCGCE9FF6CFFGDGGGDD@EFGGGGGGFFF<7CGGGFGFEEFFF)/8BGFFF?FGGBGGG@FFGFFD=>E:<;;?B6(4;0)4:<9FFFF(,(-6>A64((((,()4(-#####
@M06045:235:000000000-JCY5N:1:1101:17160:7104 2:N:0:TACAGC
GAGTGGGGACTACTAGGGTTTCTAATCCTGTTTGCTCCCCACGCTTTCGCACCTCAGTGTCAGTATCGGGCCAGAGAGCCGCCTTCGCCACCGGTATTCCTCCAGATATCTACGCATTTCACCGCTACACCTGGAATTCTACTCTCCTCTCCCGTACTCAAGCTCACCAGTATCAGAGGCAATTCCCAGGTTGAGCCCGGGGCTTTCACATCTGACTTAACAAGCCACCTACGCGCGCTTTACGCCCAGTAATTCCGATTAACGCTTGCACCCTCCGTATTACCGCGTCTGCTGGCGGTAT
+
GGGGGGGGGGGGGGGGGGFGGGGGGGGGGGGGGGGGGGGGGGGGGGGGGGGGGGGGGGGGGGGGGGGGGGGGGGGGGGGGGGGGGGGEEGGGGGGGGGGGGGGGGGGGGGGFGGGGGGGGGGGGGEGGGFGCFGGGGGGGGGGGGGGGGGGGGDGGGGFEGEFGGGGFGGGGGGGCEGGGGGGGFGGGGGFGGGGGFGGEGGGGFGFFFGFFFGFGFGGGGGGGG>FFFFFFFFFD@>5BGGGFGGGFFFDFFFF>FDFFFBFB>BFF5<?:?6?:BFF(4AB>?B>(-:?>B?F1#####
@M06045:235:000000000-JCY5N:1:1101:21393:7105 2:N:0:TACAGC
GAGTGGGGACTACTGGGGTATCTAATCCTGTTTGCTCCCCCCGCTTTCGTGCTTCAACGTCAGTATTCGGCCAGATAGCCGCCTTCGCCTCCGGTGTTCCCCCTGATATCTACGTATTTCACCACTACACCAGGAATTCCACTACCCTCTCAGATCCTCTAGCTCCGTAGTATCAAATGCACTTCCCAGGTTAACCCCGGGGCTTTCACATCGGACTTTCGAAGCCGCCTACGCACCCTTTACGCCCAATGATTCCGAACAACGCTAGGGCCCTCCGTATCACCGCGCCTGCTGCCGTATG
+
FEC<<DFGGC8,C,CFG@+@EAFGFFFFCEFGCFG9@CFFC@7:FG<,BE<C@,<,:9@,@@C@FFFG8,FCCFGGC9FC+@>FF<=CFEGGGCFEFFF9,FCC@8?9AAA@F+A,E=E,8FG,64,A,EEFGGG?FFF;FDAF,6@3=@B,7@;,6,C>E;@>FF++4B>>,3;C,@<9,3,@>9FC:BFCFG,>F>EEG*CEG697CFG4*8)287;DCF**:;BEDF053:)/80.87*:<DGC5.7<=8)9)/>:9(:?90()85((42(,((((.(.4((3((-4((,).,#####
@M06045:235:000000000-JCY5N:1:1101:27430:7119 2:N:0:TACAGC
GAGTGGGGACTACAGGGGTATCTAATCCTGTTTGCTCCCCACGCTTTCGCACCTCAGCGTCAGTACCGGACCAGTGAGCCGCCTTCGCCACTGGTGTTCTTCCTAATATCTACGAATTCCACCTCTACACTAGGAGTTCCACTCACCTCTTCCGGACTCAAGATCGCCAGTATCGAAGGCAGTTCTGGAGTTGAGCTCCAGGATTTCACCCCCGACTTAACGATCCGCCTACGTGCGCTTTACGCCCAGTAAATCCGAACAACGCTAGCCCCCTTCGTATTACCGCGGCTGCTGGCCCTGG
+
FFGGGFCG@CCFEECFGGFFGGGGFGFGGGFGGGFFGGGGGGGDGDGFCEEGGFGGGGGGGFGGGGGGGGGGGF<EFGGGGGGGGGGGGDGFFEFGFFGGGGGGCFCFGGGGGGGFGGEFGGGGGGFE<FAFFGFFGGGGCBFF?8DFFGGGFGGGGDFGF9BDGGGGECFGGGDF?*?E,@FFGGGCEFGGCE6DDGGGGGGCCFG7CFDDDGFD):D7FGGFGBA>EF;FEFFC8>DF<7FD9)7;F):846*,<D:9;0,3;:53?:(,((.4:11454:4119((3,,8:0(#####
@M06045:235:000000000-JCY5N:1:1101:13907:7145 2:N:0:TACAGC
GAGTGGGGACTACTGGGGTTTCTAATCCTGTTCGCTCCCCACGCCTTCGCGCCTCAGGGTCAGGGCTGGTCCAGGCAGTCGCCTTCGCCACGGATGTTCCTCCCGATATCTACGCATTTCACTGCTACACCGGGAATTCCACTACCCTCTACCGCACTCCAGCCCGCCAGTATCCAATGCCATTCCCAGGTTGAGCCCAGGGCTTTCACGTCAGACTTAACGAACCACCTACGCCCCCTTTCCGCCCAGCAACTCCGAACAACGCTGGCTCCCTACGCATTACCGCGGCGGCTGCCAGCCA
+
FCFE@D<@GGC8<@,EE+@@FFEF9FFG,CF<,8C7F:FCFGCF<C@F@,+6F,B<E,,C<EF,<F<:6,:C<F,,C=:E=:F:,FFFGDG:C++@EFGG9FGG:F@+=?EFEFFCEFFGGD,,=<E97>F>F:>@ADFGAA,@8DFFGG9DF+:3>EGGG,,:@*@>*CF,>;>,5,1<:>,>FGG98C,>CFGFFG8C55=CC+<CC*8***8D6CG7+277C>)5)42<53)>D@FF:**0<C5)))2)0.9:@027>(.-20)..(.4623((((,-)64(4((4((4(4(4#####
@M06045:235:000000000-JCY5N:1:1101:26223:7147 2:N:0:TACAGC
GAGTGGGGACTACTGGGGTATCTAATCCTGTTTGCTCCCCACGCTTTCGCTCCTCAGCGTCAGTACCGGCCCAGAGTGCCGCCTTCGCTACTGGTGTTCCTCCCGATATCTGCGCATTTCACCGCTACACCGGGAATTCCACACTCCCCTACCGGACTCGAGTCACGGCAGTTTCGAATGGCCCCTCCACGTTGAGCGTGGAGATTTCACATCCGACTTTCCGAACCGCCTACGAGCTCTTTACGCCCAATAAATCCGGACAACGCTAGGCCCCTACGTATTACCGCGGCTGCTGGCAGTC
+
GGGGGGGGGGGGGGGGGGGGGGGGGGGGGGGGGGGGGGGGGGGGGGGGGGGGGFGGGGGGGGGGGGGGGGGGGGGGGGGGGGGGGGGGGGGGGGGGGGGGDFGGCGEC@FFGGGGGGGGGGGGGGGGGFGGGGGGDFGGGFGGGGGGGGG7DF6BCGGGFGGFGGGGGGGEFGGFEGCFGGGGGGFEGFFGFCC>EF5:CGDFFFGGFFFFFFGEGFGD*:CGCDEEFE;65FD)/<078CFCFDDG3>>46?A*6?>>?>;BFFF3>::8?128:6((4<06<4(4,11(-30)(#####
@M06045:235:000000000-JCY5N:1:1101:13900:7156 2:N:0:TACAGC
GAGTGGGGACTACACGGGTTTCTAATCCCGTTCGCTCCCCACGCCTTCGCGCCTCAGCGTCAGGTCAGCGCCAGCTGGCCGCCTTCGCCACCGGTGTTCCTCCCGATCTCTACGCATTTCACCACTACTCCGGGAATTCCACCAGCCTCTCGCTGCCTCCAGTTTCCCCGTTTCCCACGACCCTCCCTGGTTGAGCCAGGGGCTTTCACGTGGAACGTAAGAAACCGCCTACGCGCCCTTTACGCCCAGTAACTCCGGACAACGCTCGGACCCTACGGCTTACCCCGGCTGCTGGCAGAAC
+
EGGGGGGGGGGGFGCGGGCGEGGGGGGGGGGGGGGGGGGGGGGGCFGGGGGGGCCFGGGGGGGGGGGGGGGGGGGGGGGGGGGGGGGDG=FGGCGDGGGGFFGGEGGGGFAFGGGGG>FGGGFFFGGGDCGCGGGGGGFGGGFFGGGGGFFDE88CFGGFGG?>;DGGDCEFGGGFGCCCEEGFCCEFGCF?ECEGGGGG58CGGCFFGGGGGGFGFG4*9*:59>@DEFFFFFBC)<77DGG:3>DEF?>FF)*.<@0((.89B6;>)-39:07?6((490,8(((,39942:02#####
@M06045:235:000000000-JCY5N:1:1101:14389:7161 2:N:0:TACAGC
GAGTGGGGACTACCCGGGTTTCTAATCCTGTTTGCTCCCCACGCTTTCGAGCCTCAGCGTCAGTTACAGTCCAGAGAAGCGCCTTCGCCACTGGTGTTCTTCCTAATCTCTACGCATTTCACCGCTACACTAGGAATTCCCTTCTCCTCTCCTGCACTCTAGACTTCCAGTTTGAAATGCAGCACTCGGGTTAAGCCCGAGTATTTCACATCTCACTTAAAAATCCGCCTACGCTCCCTTTACGCCCAGTAAATCCGGACAACGCTCGCCACCTACGTATTACCGCGGCGGCTGGCATCTG
+
GGGGGGGGGGGGGGGGGGGGGGGGGGGGGGGGGGGGGGGGGGGGGGGGGGGGGGGGGGGGGGGGGFGGGGGGGGGGGEGGGGGGGGGGGDGGGGGGGGGGGGGGFDGGGGGGGGGGGGGGGGGGGGGGGGFGGFGGGGGGGGGGGGGGGGGGGFGGGGGGGGCGGFGGGGGGGGGGGGGFFGGGGGGCCE8:ECFEEGGDDD>GFFGGGGC>DGFGFGGG7CFGFFFFFD@FFFFGFFFFG778DGC>:AFFFEF;:D11124(34:534(86?B:B?26:5<AB>>96(4((4<6#####
@M06045:235:000000000-JCY5N:1:1101:13374:7176 2:N:0:TACAGC
GAGTGGGGACTACCAGGGTATCTAATCCTGTTCGCTCCCCACGCTTTCGCTCCTCAGCGTCAGTAATGGCCCAGAGATCCGCCTTCGCCACCGGTGTTCCTCCTGATATCTGCGCATTTCACCGCTACACCAGGAATTCCGATCTCCCCTACCACACTCTAGCTAGCCCGTATCGAATGCAGACCCGGGGTTAAGCCCCGGGCTTTCACACCCGACGTGACAAGCCGCCTACGAGCTCTTTACGCCCAATAATTCCGGACAACGCTTGCGCCCTACGTATTACCGCGGCTGCTGGCCATGG
+
GFGGGGGGGGGGGGFGGGGFGGGGGGGGGGGGGCFCGGGGGGGGGGGGGGCGGGGGGGGGGGGGGGDGFFFGEGGFCFGGGGGGGGGGGCEGGGGGGGGGGGGGGGGFCFEGGGGGGGGGGGGGGGEGFGGGGGGFFGGGGCCEDGGGGCFFFF?EEFDFCEGGC9EGGGGD6EDC?FGAF9AFFEEEGGGGC?,A:C8ECEEGFDF7<+07CGB75)/*97>DDFD>>??FF:3956=FC7D:DGGFFFDF?5=>4@(((4:>>8EFF(4(120(:??D?A<)(,((79(()483#####
@M06045:235:000000000-JCY5N:1:1101:12454:7240 2:N:0:TACAGC
GAGTGGGGACTACACGGGTTTCTAATCCTGTTTGCTCCCCACGCTTTCGAGCCTCGGCGTCAGTTACAGTCCAGAGAAGCGCCTTCGCCACTGGTGTTCTTCCTAATCTCTACACATTTCACCGCTACACTAGGAATTCCCTTCTCCTCTCCTGCACTCTAGACTTCCAGTTTGAAATGCAGCACTCAGGTTAAGCCCGAGTATTTCACATCTCACTTAAAAATCCGCCTACGCTCCCTTTACGCCCAGTAAATCCGGACAACGCTCGCCACCTACGTATTACCGCGGCTGCTGGCTGGTC
+
GGGGGGGGGGGGGCGGGGGGDGGGGGGGGGGGGGGGGGGGGGGGDGGGGGGEGFGGGGGGGGGGGGGGGGGGGGGGFGGGGGGGGGGGGCGGGGGGGGGGGGGGGGGGGGGGGGGGGGGGGGGGGGGGGGGFGGGGGGGGGGGGGGGGGFFGGGGGGGGGGGGGGGGGGGGGGGGGGGGGGGGGFFFCGGGFG9DGGGGGCGGGGGG@FGFGGGFFFGGGGGGGGFEFF@@FFF>GEFFFGGGEDDDB:FCFFFFFFFFFFFFFF?>>B91??<:?BB24:>FFF>F>>F;F?BF:#####
@M06045:235:000000000-JCY5N:1:1101:6498:7246 2:N:0:TACAGC
GAGTGGGGACTACCCGGGTTTCTAATCCTGTTTGCTCCCCACGCTTTCGCGCCTCAGCGTCAGTCTCGGTCCAGAGCGCCGCCTTCGCCACCGGTGTTCTTCCCAATATCTACGAATTTCACCTCTACACTGGGAATTCCACGCTCCTCTCCCGAACTCAAGCCATCCCGTCCCAAGCGCCGTTCCCAGGTTGAGCCCAGGGCTTTCACGCCTGACAAAAATGGCCGCCTACGCGCCCTTTACGCCCAGTAAATCCGAACAACGCTCGCCCCCTTCGTAGTACCGCGGCTGCTGGCTGATA
+
AFGFGFFGGGGGGFGGGGFEEGGGGGGGGGGGGGFGGGGGGGGGGGFFGGGGGGEGGGGGGEGGGADFGEGGGGGGGGGDEGGGEGGGGGGGGDFEGGGGFFFG<FFDCFFGGGGEGFGGFGGFGGGFEFGGGF8CFGGGGG>EEGGGGA,DF6ECC?FFCEGG6@FGGC,3::9:>:EGGDG58CGG6>CFFC:<CF*;*:C6=6<DF42:>CFFFCD<<FGGGF3)56?FDF37@3556:D:7DGB59FF4)*4)53,(460((7757(-37BBF?((-6AA16(4((-()55,#####
@M06045:235:000000000-JCY5N:1:1101:8792:7255 2:N:0:TACAGC
GAGTGGGGACTACTGGGGTATCTAATCCCGTTCGCTCCCCTAGCTTTCGCGCTTCAGCGTCAGTGTCAGCCCAGCAACCCGCCTTCGCCGCAGGTGTTCCTCTCGATATCTACGCATTTCACCGCTACACCGAGAATTCCGCTTCCCTCTCCTGCACTCTAGCCGGCCAGTTCGCAATGCAGTTTCCGGGTTGAGCCCGGACATTTCACACCACGCTTGACCTGCCGCCTACCCGCGCTTTACGCCCAGTAAAGCCGGGTAACGCTTGCCCCCTACGTATTACCGCGGCTGCCTGCGTGGC
+
G7+@FCFGEFGGGGFGDCGGGG9FAFGCGFFEEFGCFFGGCFGGGGCCB:B@FGGGG,FBFCFEGFFFCGGG,CFFCGGDG77FFGFEGGG::@FGFGGAEF<E7EB,@FEFGFEGGGABGGCFGEGG<FGGGG:FFGGFGGGDGGGFD,DFGC6?FGFAEFGDECCCCEB>,88EEG6CCCFG@F?EGGCEGGFFFFGGG*:FFDG=CFDCD3)/<D**97>FFFF3<?FF)5)C:DE@CF:;<<<>:F*9*497;:>BF2,16335<(.349:(,.<B2)64:9(,(,24().(#####
@M06045:235:000000000-JCY5N:1:1101:16006:7326 2:N:0:TACAGC
GAGTGGGGACTACTCGGGTATCTAATCCTGTTTGCTCCCCACGCTTTCGTGCCTCAGTGTCAGTGCTGGTCCAGATGGCCGCCTTCGCCACGGATGTTCCTCCCGATCTCTACGCATTTCACTGCTACACCGGGAATTCCGCCATCCTCTAGCCGAGCAGTCCCCTCCGCCCTTTCCGGGTTAGGCCCGGAGATCTCTCGGACGGCTTACCCAACCGCCTACGCTCCCTGTACGCCCAATAAATCCGACCAACGCTTGCCACCTTCGTTTTACCTCTGCTGCTGCCACGAAGTTACCTTAC
+
FCCGG8F7@FGEGD@CFGGDFFGFGGGGGGFFGGF<FFFFGGGG>FGGGG<FFGG?DEFGGGFE@FFDFGGGD8,ECD@FEGGGGGGDC,FGGGEGFFFGCFGGGGGCCF,C9++@FGAD,9?=FFE?E=ACFDGGGGDEDGGG6DF?DFC=EF68@CC8E8,3>?CC>C**534,>BEEGE:<:CCC8B::B6+35+5=*=*=1:ED6*>F**<DEGD3DC*)*07))).6=::C5)0)**2*093>))1.04@?3;?7))31725<)02)7A42),.)).,8,8))(,(,(.))#####
@M06045:235:000000000-JCY5N:1:1101:25361:7331 2:N:0:TACAGC
GAGTGGGGACTACTCGGGTATCTAATCCTGTTTGCTCCCCTAGCTTTCGTGCCTCAGCGTCAGTTTTCGTCCAGGCAGTCGCCTTCGCCACTGGTGTTCCTCCCGATATCTACGCATTTCACCGCTACACCGGGAATTCCACTGCCCTCTCCGATACTCAAGCCTCCCAGTTTCAAGTGCAACCCCACAGTTAAGCTGTGGTCTTTCACACCTGACTTAAAAGGCCGCCTACGCACCCTTTACGCCCACTAATTCCGGACAACGCTCGCCCCCTCCGTATTACCGCGGCTGCTGTCAAAGT
+
EGFFGFGG@:FEFGFFFG@C<EFGEFFAFAC@EFGFGCFGFFGGGGGFEEGGGGG8EFGGGGGGCEEF@EFCFCECG:FGFF:CG@GGGGGGGGEFFCEGAFGGGDFEGGCFFC@C+@@FE,FFC@CFGFG7FC+@8>ADFFFF9D>DF8FGCGGDGEF;,,>D>FFCCE8CFGG;AD9E,9DEEG5:CG;9D:CCG,><8FGGGCFFFFGG6CFGBF=D+:CDFADFA@FFE:ADBEF;FGGFG:CB).607)9447(41<?0>6))7(4>BB(49B0:(69A09,2903(,4),#####
@M06045:235:000000000-JCY5N:1:1101:14082:7334 2:N:0:TACAGC
GAGTGGGGACTACAAGGGTATCTAATCCTGTTTGCTCCCCACGCTTTCGCGTCTCAGCGTCAGTACCGTCCCAGCGAGCTGCCTTCGCCATTGGTGTTCCTCCTGATATCTGCGCATTTCACCGCTACACCAGGAATTCCACTCGCCTCTTCCGGACTCTAGCTCGACAGTTTCCACCGGCATTCCAGGGTTGAGCCCTGGACTTTCACAGCGGACTTACCGAGCCGCCTACACGCTCTTTACGCCCAATGATTCCGGACAACGCTTGCCCCCTACGTATTACCGCGGCTGCTGGCCAACT
+
GGGGGGGGGDGGGGGGGGGGGGGGGGGGGGGGGGGGGGGGGGGGGGGGGGGGGGGGGGGGGGGGGGGGGGGGGGGGEGGGGGGGGGGGGGGGGGFGGGGGGGGGGGGGGGGGGGGGGGGGGGGGGGGGGGGGGGGGGGGGGGGGGGGGGGGGGGGGGGGCFGGFGGEGGGGGGGGGGGGGGGGGGGGGGDGCGGGFGGECFGGGGGG7C>DFGGDGFFDGFC<<DDBEFFFFFFDGEFFFG=DDGCDD:FFFF<FFFFBFF6819:D>@??FFF:??<B2:AA4(79(429?2::1#####
@M06045:235:000000000-JCY5N:1:1101:17900:7366 2:N:0:TACAGC
GAGTGGGGACTACTAGGGTTTCTAATCCTGTTTGCTCCCCACGCTTTCGCACCTCAGCGTCAGTAATGGACCAGTGAGCCGCCTTCGCCACTGGTGTTCCTCCGAATATCTACGAATTTCACCTCTACACTCGGAATTCCACTCACCTCTTCCATACTCCAGATCGACAGTATCAAAGGCAGTTCCAGAGTTGAGCTCTGGGATTTCACCCCTGACTGATCGATCCGCCTACGTGCGCTTTACGCCCAGTAAATCCGAACAACGCTAGCCACCTTCGTATGACCGTGGATGCTGGCTAGAT
+
GGGFGGGGGGGGGGGGGGCFEGDGGGGGGGECFGGGGGGGGGGGEFFGGEGGGGGGGGGGGGGGGGGCAGGGGGFFD,EEFGGGGGGGGGGGGGGGGGGGGFGGGGGGDGGGGGGFGGFGGGGGGGGGGGFFGGDEFGGGGGGGGGGD8,CDDFGDGFGGC,EFGCCEE8DFDADGFGGGGEFFGGGCF?7E9EBEEFE,DFGGGFCCGGCDGGFFBGGGGGDGG4A4?DFFFFFF;DAAFGGBGG<BFFFFA):45>?10(,,(-7:<?<31?572(3?()),((,(,).,6:(-#####
@M06045:235:000000000-JCY5N:1:1101:6319:7368 2:N:0:TACAGC
GAGTGGGGACTACAGGGGTATCTAATCCTGTTTGCTCCCCACGCTGTCGCGCCTCAGTGTCAGCCATAGCCCAGCAGGCCGCCTTCGCCACCGGTGTTCTTCCGGATCTCTACGCATTCCACCGCTACACCCGGACTTCCACCTGCCTCTACTATGCCCCAGTGAGCCCAGTTCGCACGGCCGACTCGGAGTTGAGCCCCGAGCTTTCACCGCACGCTTAAGCCCCCACCTACGCCCCCTTTACGCCCAGTGCTTCCGGACAACGCCCGCACCCCCTGTATTCCCGCTGCCGCTGGGGTGC
+
GGGGGFFCGGGGGGGGGEGGFGGFEFGGGGGGGGGGGGGGGGGGGDCEFFCGG7FCFGGGGGGGGGGEFGGFFGGGGGGGCGGGEGGGGEEF@CCFGCGCFGFCC@EG9EFFGGECF@FGGGGGGDEG<DGGFCC+@9CF9DFFFGGEFGFFGCGCA,@CG>FEGDF?FFFFFGEGCE8=EG=EEGCCB:=CBE;8EFCG5?5ECDED?CFDDCBD>319::CF*075>?2)07<)775>C<7@*9/>7>*7*.14?BB6>13<1()8)4((20(3(().---),43(3(((46((#####
@M06045:235:000000000-JCY5N:1:1101:22366:7385 2:N:0:TACAGC
GAGTGGGGACTACTAGGGTTTCTAATCCTGTTTGCTCCCCACGCTTTCGAGCCTCAGTGTCAGTTACAGTCCAGAAAGGCGCCTTCGCCACTGGTATTCTTCCTAATCTCTACGCATTTCACCGCTACACTAGGAATTCTCCTTTCCTCTCCTGCACTCTAGATATCCAGTTTGGAATGCAGCACCCAGGTTAAGCCCGGGTATTTCACATCCCACTTAAATATCCACCTACGCTCCCTTTACGCCCAGTAAATCCGGACAACGCTTGCCACCTACGTATTACCGCGGCTGCTGGCGGGAC
+
GGGGGGGGGGGGGGGGGGGGGGGGGGGGGGGGGGGGGGGGFGGGGGGGGGGGGGGGGGGGGFGGGGGGGGGGGGGGGGGGGGGGGGGGGGGGGGGGGGGGGGGGGGGGGGGGGGGGEFGGGGGGGGGGGGCGGGGGGGGGGGGFGGGGGFGGFGGGGGGFGGGGGGGGGGGGGGGGGGFCFGFGFGGGGGFFCEGGGGGG>EGGGGGGFFGGFFF>FD@FGGC+=CFAA:;FAF4DEFFFGGG3CGGEFFGACCF@BF@;@F?;6<DFFF2?BF:?02):?9>B:900999BF0(-#####
@M06045:235:000000000-JCY5N:1:1101:7489:7394 2:N:0:TACAGC
GAGTGGGGACTACTCGGGTATCTAATCCTGTTTGCTCCCCACGCTTTCGCACCTCAGCGTCAATATGTGTCCAGTAAGTCGCCTTCGCCACTGGTGTTCTTCCGAATATCTACGAATTTCACCTCTACACTCGGAATTCCACTTACCTCTCCACAATTCTAGCGATGCAGTCTTAAAGGCAATTCCGGGGTTGAGCCCCGGGCTTTCACCTCTAACTTACAAAGCCGCCTACGTGCGCTTTACGCCCAGTAATTCCGAACAACGCTAGCCCCCTCCGTATTACCGCGGCTGCTGGCTAATC
+
GGGGGGGGGGGGGGGGGGGCGGGFCGGGGGGGGGGGGGGEGGGGGGGGGGDG>CFGGGGGGGGGGGGFFGGGGGGGGGGGGDGFEGFGGGGGGGEGGGFFBFGGG@CGGG9FGGGDFGD,?FEGGGGGGGEFGDEEGGGGGGGGGGGFFFFCGGFEFGCF;FFGC,BEGGEFGGGGCDGGCFGGGGG6CDE>EFBFGGG5EGG*=CFGGGGGGCFFCF*+;C**8.=AFD7FDFAC8B3890*0>DC5@7FBF2*-))4012<1;6754841(4,:91((,-441,((442::2:1#####
@M06045:235:000000000-JCY5N:1:1101:13562:7416 2:N:0:TACAGC
GAGTGGGGACTACCAGGGTATCTAATCCTGTTTGCTCCCCACGCTTTCGAGCCTCAGCGTCAGTAAAAGCCCAGTAAGCCGCCTTCGCCACCGATGTTCCTCCTAATATCTACGCATTTCACCGCTACACTAGGAATTCCGCTTACCTCTACTTCACTCAAGAACAGCAGTTTCAAATGCAGTCTACATGTTGAGCACGTATATTTCACATCTGACTTACCGTCCCGCCTACGCTCCCTTTACACCCAGTAATTCCGGACAACGCCCGCTCCCTACGTATTACCGCGGCTGCTGGCCGTGA
+
GGGGGGGGGGGGGGGGGGGGGGGGGGGGGGGGGGGGGGGGGGGGGGGGGGGGGGGGGGGGGGGGGGGGGGGGGGGGGGGGGGGGGGGGGGGGGGGGGGGF9FGGGGGGGGGGGGGGGGGGGGGGGGGGGGGGFGGGGGGGGGGGGGFGGGGGGGGGGGGGGGFFGGGGGGGGGGFEFGGGFGGGGGGGGGGGGCFFEFEFF9CFGGFGFGGGFFFGFGGFGDGGCAEFFFFFFE:<DFFFGGGF7DDFAFGFF?F9AB@>BFFFF()08,4;?B<1:124:BFB?>139;>?:)3,#####
@M06045:235:000000000-JCY5N:1:1101:21179:7425 2:N:0:TACAGC
GAGTGGGGACTACAGGGGTTTCTAATCCTGTTTGATCCCCCCGCTTTCGTGCCTCAGCGTCAATCATACCTTAGTAAGCTGCCTTCGCAATCGGTGTTCTGTGACATATCTATGCATTTCACCGCTACTTGTCACATTCCGCCTACCTCAAGTACATTCAAGCCCGACAGTATCAAAGGCACTGCGATGGTTGAGCCACCGTCTTTCACCCCTGACTTTTCAGGCCGCCTCCGCCCCCTTTAAACCCAATAATTCCGGATAACGCTCGGATCCTCCGTATTACCGCGCCTTCTGGCCGGTG
+
7DGCCFGFE:CA<FFGGGEF7EFGFGGFFGGGGDEEFGGF:C:7FGEEFGCGF<FFF8FGEC@@FD9FGGEEFCEFFDFCCGFFCFFGGCFFGEGGGGGGGDGFFAEA?F9<AE9EFGCBFGFGDE@EDGFGGGC9F=FE8EGE8EFDF8,3EFFGGGDGG3>D?ECEEDCF3DCFGGFGG>E?FGEGGGFC:>DE,4:4=:CFGCCCGGFD?5);A++41=78FE3A)3,;8:):>5@F9*:*C7C57)978)9:?:?(8<4(4,3))(-9?AA:B?6??DDF?9F(12(5-)-,#####
@M06045:235:000000000-JCY5N:1:1101:18112:7457 2:N:0:TACAGC
GAGTGGGGACTACTAGGGTATCTAATCCTGTTTGCTCCCCACGCTTTCGAGCCTCAGCGTCAGTTACAGTCCAGAAAGTCGCCTTCGCCACTGGTGTTCTTCCTAATCTCTACGCATTTCACCGCTACACTAGGAATTCCACTTTCCCCTCCTGCACTCTAGACTCCCAGTTTGGAATGCAGCACCCAGGTTGAGCCCGGGTATTTCACATCCCACTTAAGAGTCCGCCTACGCTCCCTTTACGCCCAGTAAATCCGGACAACGCTTGCCACCTACGTATTACCGCGGCTTCTGGCTCGGC
+
GDGGGGGGGGGGGGGGGGGGGGGGGGGGGGGGGGGGGGGGGGGGGGGGGGGGGGGGGGGGGDGGGGGGGGGGGGGGGGGGGGGGGGDGGGGGGGEGEEGGGGGGGGGGGGGFGCEEGGGGGGGGGEGGGFC@FGGGFGGGGFGGCDCFG8@EFGGFD9FGGADGADCFCFGGFFGGGGGGGGFGGGGGGFFGGDGGGEEGGGCFG7:9FF7CGFADFGFFGGCFGFFFF6@FAE>DD:5F6DDEGGDBFFGF*5=:::019F(39:7))54<??22???<0)))((-414(.99).#####
@M06045:235:000000000-JCY5N:1:1101:4983:7473 2:N:0:TACAGC
GAGTGGGTACTACTGGGGTTTCTAATCCTGTTCGCTCCCCACACTTTCGCCCCTCAGCGTCAGGTAATACCCAGAGAACCGCATTCGCCACCGATGTTCCTCCTGATATCTGCGCATTTTACCGCTACAACAGGAATTCCATTCTCCCCCGCATACCTCTAGTCTTCCCGTATCGGACCCAAGTACAGACTTAAGCCCATGATTTTCACTCCCGACGCGACAAACCACCCACGTTCCCTTTACGCCCTATACTTACTGACAACGCTCGCACCCTACGTCGTACCGCGGCCGTTGCCACTGA
+
C,@,CFF8,CD<;,;6;8@:,CFFCD9<EF@;C@C@<@C@CF:7EFGED,6@+F:,6,FF,BF8F<E,,,,,CEEFGGG8+:+,BCE,,4?CF++8B?<CFG,,,C,CA5?<?+6@=BE,E9,86>:45,:,4??DF8>=,8C;,,@=8++6BEEGFCBE>@CC,,57@+@:86**53*@381,,,,,,,,52=2,>D,,=CE1,=:+=:F<F5:C5))))/)**)).7((.7))2.*1*207)7)))))**1)*)*0)53::21(.))-,(-(4222,((.3(44((((-((-()#####
@M06045:235:000000000-JCY5N:1:1101:6673:7500 2:N:0:TACAGC
GAGTGGGGCCTACACGGGTATCTAATCCTGTTTCCTCCCCACGCTTTCGAGCCTCAGCGTCAGTGACAGTCCAGAGACGCGCCTTCCCCACTTGTGTTCTTCCTAATCTCTACTCATTTCACCGCTACACAAGGAATTTCCTTCTCCTCTCCTGCACTCTAGACTTCCAGTTTGAAATGCAGCACTCAGGTTAAGCCCGAGTATCTCACATCTCACTTAACAATCCGCCTACGCTTCCTTTACTCCCAGTAAATCCGGACAACGCTCGCCACCTACGTAGTACCGCGGTGGCTGGCGTCCG
+
FDG7;886,@B<,;E7C+CCEE,6<C,6,FFFD,CC9CCBC+6@FB<F:,,@C8<C8,@::@@@,,69,66,CC,C:,,++@F4,,,444+=,,9BFFGGAEGE,<EA<E,:,,AA,,:A<@CBC7C:,B,A<,6=F,,8C3EFEE>,@F8E9@DD?8,,,7,@=,,,,@@,@DB,DAFFAE6@:CDFG?C99,D,,43*=D,2,=FBG47?859B8+=:++22CF4FA@DF>:3*0)1+11;817*;;A@=7.+6=)(,(,8>63<3>B?017:4:1)(,.45<>0(((-4((((#####
@M06045:235:000000000-JCY5N:1:1101:14585:7517 2:N:0:TACAGC
GAGTGGGGACTACCAGGGTTTCTAATCCTGTTTGCTACCCACGCTTTCGCGTCTCAGCGTCAGAAATCGTCCAGAAAGCCGCCTTCGCCACCGGTGTTCCGCTTGATATCTACGAATTTCACCTCTACACCAAGCATTCCACTTTCCTCTCCGATCCTCTAGCGATGTAGTTTCGGATGCACTTCCACGGTTGAGCCGCGGGATTTCACATCCGACTTACAAAGCCGCCTACACGCGCTTTACGCCCCGTAATTCCGACCAACGTTTGCACCCTCTGTCTTACCGCGGCTGCTCGCTCGGC
+
GGECCFGEEGGC<FFGGGEAFDGGGGGGFGGGGGFGGGGGGGGGGGGFGGGGGGGFGGGFGGGG9FFGGGGDFGFGFFGGGCE::FFGGGGFCF@CFGFGGGDGGGFGFGGGGGGGGGGGGGGCFFFCF8BFGDEFGGGGGGCGAGGGGFGGGGG>EFAFCFFGCGGGGGGGGF5>5*;8,DEDF9;;EGGGGGGGGE=8CCCC6?EFACDGGGBGFDCF7D67DF5534?4)0)))0759FG5*17)5.C354@:97((,(-1-2?5@221:2:,)-6)6)-4(42(7>FB7)4(#####
@M06045:235:000000000-JCY5N:1:1101:20136:7526 2:N:0:TACAGC
GAGTGGGGACTACACGGGTATCTAATCCTGTTTGATCCCCCCGCTTTCGCACCTCAGCGTCAGTATTGGGCCAGAGTGTCGCCTTCGCCACTGATGTTCCTTCCGATCTCTACGCATTTCACCGCTACACCGGAAATTCCACACTCCTCTCCCATACCCTAGCTACCCAGTTCTAAATGCAATTCCAAGGTTAAGCCCTGGGCTTTCACATCTAGCTTAAATAACCGCCTACGCGCCCTTTACGCCCAGTAATTCCGAACAACGCTTGCCCCCTCTGTATTACCGCGGCTGCTGGCACCCC
+
GGGGGGGGGGGGGGGGGGGGGGGGGGGGGGGGGGGGGGGG+CFGGGGGGGGGGFGGGGGGGGGGGGGGGGGGGGGGGGGGGGGGGGGGGGGGGCFGGGGGGGGGGGCFGGGGGGGGGGGGGGGGGGGGGGGGEGGGGGGGGGGGGGGGGFGGGGGGG,DCFGGGGGGGGGFGGCGCGG,DC?GGGGGGGGGGBD;ECFFFGGCCFGGGGGFDFGFGFGGGCF7C=A5))6;FEFFDFFB:FGGDGGGFFFGBFB?>@BBF>:B(1300>?:?>9::244).)<A007((-330).(#####
@M06045:235:000000000-JCY5N:1:1101:25507:7540 2:N:0:TACAGC
GAGTGGGGACTACTAGGGTATCTAATCCTGTTTGCTACCCACGCTTTCGTGTCTCAGCGTCAGCTACGGTCCAGAAAGCCGTCTACACCACAGGTGTTCCTCCTGATATCTACGCATTTCACCGCTACACCAGGAATTCCGCTTTCCTCTCCCGCGCTCAAGCACTCCAGTTTCCGGCGCACCCTCCCAGTTAAGCCGGGAGATTTCACACCGAACTTAGAGCACCGCCTACGCTCCCTTTACGCCCAGTAAATCCGGACAACGCTCGCCACCTACGTATTACCGCGGCTGCTGGCCGGGC
+
GGGGGGGGGGGCGGFGGGGGGGGGGGGGGGGGGGGGGGGGGGGGGGGGGGGGGGGGGGGFFGGGGGGGGGGGGGGGGGGGGGGGGGGGGFGGFGGGGGGGGGGGGGFFGGGFFGG7FGGGGGCGGGGGFGGGGDGCGGGFGGGGGGGGDDGGGGGGG+:B,@FDGGGGGGGGGGGGGG>CGGGGGGGGEGGGF7CGGGGD8EEGGGGGFGGGG35CACG7>CF4DF>>D0:F>:)9BFFFG>F3*C<DFFC?*6B?3>:;9BF>9(.<>>BF:(7?FB?DF2<DFF6BB2;?FFF6#####
@M06045:235:000000000-JCY5N:1:1101:8745:7568 2:N:0:TACAGC
GAGTGGGGACTACTCGGGTATCTAATCCTGTTCGCTCCCCACGCTTTCGCACCTCAGCGTCAGATCAGGCCCAGCCAGCCGCCTTCGCCTCCGGTGTTCTTCCGGATCTCTGCGCATTTCACCGCTACACCAGGAATTCCACGCTCCCCTACTGGATTCTAGTCACAGCAGTATCAAGTGGCCTCTCCGAGTTGAGCTCGGAGCTTTCACACCTGACTTACTGAACCGCCTACGAGCTCTTTACGCCCAATGAATCCGGACAACGCCCGCCCCCTACGTATTACCGCGGCTGCTGGCGGCG
+
GGGGGGGGGGGGGGGGGGGGGGGGGGGGGGGGGGGGGGGGGGGGGGGGGGGGGGGGGGGEGGGGAGFGGGGGGGGGGGGGGGGGGGGGGEGGGGGGGGGGFGGGEDGGGGGGGGGGGGGGGGGGDGGGGGGGGGGGGGGGGGGGDGGGGGGGGGGGGGGGGGGGGFFGDE>DFGFGGGGGGGGGGCGGGGGGGG?CGCFGCE*=CG?CEFGGDCA5?GGFGFDFD@F:BB?B4)<57560:**=<<D>DFGF=<@A:@92076?FB)77;B6>;0(2:?26,:9A(((112;B>0(#####
@M06045:235:000000000-JCY5N:1:1101:25389:7588 2:N:0:TACAGC
GAGTGGGGACTACCGGGGTATCTAATCCTGTTCGCTACCCACGCTTTCGCTCCTCAGCGTCAGGTAAGGCCCAGAGAGCCGCCTTCGCCACCGGTGTTCTTCCTGATATCTGCGCATTCCACCGCTACACCAGGAGTTCCGCTCTCCCCTGCCTACCTCTAGTCTGCCCGTATCGGAAGCAGGCTCGGAGTTAAGCTCCGAGTTTTCACTCCCGACGTGACGAACCGCCTACGAGCCCTTTACGCCCAATAATTCCGGACAACGCTCGCACCCTACGTATTACCGCGGCTGCTGGCGCCCA
+
GGGGGFGGCFGGGGGGGGGGGGCFAFGGGGGGGGGGGGGGGGGGGGGGGG:FGGFGGGGGGGGGGG9@E<FGGGGGGFGG@GGGDGGDGDGGDGCBFGGGGGGGCGGGGEFFFCEEGGGGFGGEGEFGGGGGGG@=FGGGGG7:>ECFGG8EGGFFCGGG9;@CFGGGGDGEF6B85>CF?FGG,:B8>CEFGD?@9CFDEGEEF9EGG7CFF)8DD7>*735)1<7:56:FF>>DB@FF4>F)CDGFFFF*16*.7.,14::644>7@;BFFF??:424224<(22(,(4?F7:0#####
@M06045:235:000000000-JCY5N:1:1101:10567:7594 2:N:0:TACAGC
GAGTGGGGACTACTAGGGTATCTAATCCCTTTTGCTCCCCACGCTTTCGTGCCTGAGCGTCAGCAATTGTCCAGGTAGCCGCCTTCGCCTCTGGTGTTCCTCATGATATCTACGCATTTCACTGCTACACCATGAATTCCGCTACCCTCTCCAATGCTCTAGCCATGTAGTTTCAGGCGCAATTCCGGAGTTAAGCTCCGGGCTTTCACACCTGACACACATGGCCGCCTGCGCACCCTTTACGCCCAGTGAATCCGAATAACGCTTGCAGTCGCTGTATTACCGCGGCCGCTGGCAACGT
+
GGGGGGGGGGGGGGGGGGGGGGGGGGGGGGGGGGGGGGGGGGGGGGGGGGGGGGGGGGGEGGGGGGGGGGGGGGGGGGGGGGGGGGGGGGGGGGFGGGGGGGGGGGGGGGEGGGGGGGGGGGGGGGGGGGGGGGGGGGGGGGGEGGGGGFGGGGFFFFGGGGGGGBDFGFDGGGGGGGGGGGGGGGGGGDEFDGGCDFFE>EEEGGGGGGGGGGFGFGGGGFGGFFFF:<?FFFEGFF>)67C51>DEFFGF4AFDDF(4(68:;?EFFB<<?(4218<29<A>36>FB07B>FF1#####
@M06045:235:000000000-JCY5N:1:1101:28367:7595 2:N:0:TACAGC
GAGTGGGGACTACTGGGGTTTCTAATCCCGTTTGCTCCCCTGGCTTTCGCTCCTCAGCGTCAGTATTGGTCCAGGATGCCGCCTTCGCCACCGGTGTTCCTCCAGATATCTACGCATTTCACCGCTACACCTGGAATTCCGCATCCCTCTCCCAAACTCAAGCCATCCAGTATCGGACGCAGTTCCCCGGTTAAGCCGAGGGATTTCACGTCCGACTTAGTTGGCCGCCTACGAGCCCTTTACGCCCAGTAATTCCGAACAACGCTTGCCCCCCCCGTATTACCCCGGCTGCTGGCCACCC
+
GGGGGGGGGGGGGGGGGGFGGGGGGGGGGGGGGEGGGGGGGGGGGGFGGGGGGGGGGGGGGGGGGGGGGGGFFGGGGGGGGGGCFGGGGGGGGGGGGGGGGGFFGFGGGGGGGGGGGGGGGGGGGGGGGGGGGGGGGGGGGGGGGGGFFFFGFGGGGGGGGGGGGGGGGGGGCFGGGGEGDEEFCFFGGGGGCFCFGGGGGGGGGGG>CFGCDD>DFGGGGCFFGFFFF?0)075DDFFFFGFDGGG)7@C4=5=:F@:;2?3(-:))8403>9>BF813,)6)(-(-49>B2).(#####
@M06045:235:000000000-JCY5N:1:1101:13347:7609 2:N:0:TACAGC
GAGTGGGGACTACACGGGTATCTAATCCTGTTCGCTCCCCACACTTTCGCTCCTCAGCGTCAGGTAATGCCCAGAGAACCGCCTTCGCCACCGGTGTTCCTCCTGATATCTGCGCATTTCACCGCTACACCAGGAATTCCATTCTCCCCTGCATACCTCAAGTCTGCCCGTATCGAAAGCAAGCATCGAGTTAAGCCCGATGTTTTCACTCCCGACGCGACAAACCGCCTACGAGCCCTTTACGCCCAATAATTCCGGATAACGCTTGCGCCCTACGGATTACCGCGGCTGCTGGCTAACA
+
GGGGGGGDGGGGGFFGGGGGGGGGGGGGGGGGGGGGGGGGGGGGGGGGGGGGG<FGGGGFGGGGGGGGGGGGGGFGGGGGGGGGGFGGGGGGGG:FEFFG9EFGGGGGGGGGGGGFGGGGGGGGGGGDCFGGGGGFGGGGGGGGGDCFGGCDGGGGGGGGGGGGGGGGGG>6@FGCF>EFGFGGGGGB6DFEGFGGGFGE*=CC7FGGGGGGGGFGFGGGC<DFF>@EFBBF@85937)?GC77DGG5:)**04/:?D(38AB<>(5)82;?;6<B1(-4<7AF?96(7>18>>B(#####
@M06045:235:000000000-JCY5N:1:1101:23379:7638 2:N:0:TACAGC
GAGTGGGGACTACCAGGGTTTCTAATCCGGTTCGCTCCCCACGCTTTCGCGTCTCAGCGTCAGTTACAGGCCAGGCAGCCGCCTTCGCCACTGGTGTTCTTCCCGATATCTACGCATTTCACCGCTACACCGGGAATTCCGCTGCCCTCTCCTGCACTCCAGACAGGCCAGTTCGCAGTGCAGTTTCCGGGTTGAGCCCGGAGATCTCACACCACGCTTGACCAGCCGCCTACACGCGCTTTACGCCCAGTAAATCCGGGGAACGCTCGCCCCCTACGTATTACCGCGGCGGCTGGGGAAC
+
EFCCFGGGGGG<CEECFGGGCGG9EFGGCGGGGGG7FGCCGGCFGGGGEFECF@FGGFEEGC@CEFFDGFC:FGFCFEGGGGGCEFGGEFFGGCGGFEGGG<FGGGGGEFG9FGGGGGGGGGCFGCEGGGGEECCFC:FGGC7EC@FFGECFF6FGGGDF6C,>DEFF5CCGGGEDEGGG97>E;2CEGGGGGGCFGGFGGG5C6+:C9CF:<DFC:DDFGFGGGFF:)9:B??FC>)85C9:FDDD>D>6@449-9)9((((---0<>BF:2910:21.),6)6,(131((432(#####
@M06045:235:000000000-JCY5N:1:1101:17693:7645 2:N:0:TACAGC
GAGTGGGGACTACCGGGGTATCTAATCCTGTTTGCTCCCCACGCTTTCGCACCTCAGCGTCAGTGTCAGCCCAGACAGTCGCCTTCGCCACTGGTGTTCCTTCTAATATCTACGCATTTCACCGCTACACTAGAAATTCCACTATCCTCTGCTGCACTCTAGTCACACAGTTTTGAAAGCAGTTCCCAGGTTAAGCCCGGGGCTTTCACTTCCAACTTATGTAACCGCCTACGCGCGCTTTACGCCCAGTAATTCCGATTAACGCTTGGACCCTCCGTATTACCCCGGCTGCTGGCCTCTT
+
GGGGGGGGGGGGGGGGGGGGGGGGGGGGGGGGGGGGGGGGGGGGEGGGGGGGGFGGGGGGGGGGGGGFGGGGGGGGGGGFGGGGEGGGGGGGGGGGGGGGGGGGFEGGGGGGGGGGGGGGGGGGGGDGGGGGGGGGGGGGGGGGGGGAFGFGGGGGGGGGGGGGGGDGGGDDFG6EF9FGGGGGGGGGGGGGFGGGGFDGGGDGGGGGGGC4CDFG4CC7:CDCFF>DDFFFFFFGFF>5CFG@GD5@>9:4@AFAF)(46BB:>:EF>3:BFBFF;3<:(6>2(((,((9:?F(,#####
@M06045:235:000000000-JCY5N:1:1101:7624:7650 2:N:0:TACAGC
GAGTGGGGACTACTCGGGTATCTAATCCTGTTCGCTCCCCACACTTTCGCTCCTCAGCGTCAGGTAATGCCCAGAGAACCGCCTTCGCCACCGGTGTTCCTCCTGATATCTGCGCATTTCACCGCTACACCAGGAATTCCATTCTCCCCTGCATACCTCTAGTCTGCCCGTATCGGAAGCAAGCACCGAGTTAAGCCCGGTGTTTTCACTCCCGACGCGACAAACCGCCTACGAGCCCTTTACGCCCAATAATTCCGGACAACGCTCGGACCCTACGTATTACCGCGGCTGCTGGCCAGAG
+
FFGGGCFGGGGGGGGGGGGGGGGGGGGGGGGGGGGGGGGGGGGGGGGGGGGGGGGGGGGGGGGGGGGGGGGGGGDFGGFGGGGEGGEGGGGGGGGGGGGGEGCFGGGGFGGGGGGGGGFGGGGGGGDFGGFFGGFGGCGGGGCFGGGGGGGGFGGGFDGGGGFGGGGFGGGGGGDC3BEFGGGGGGFEGGGGFCFGGGGGCEG5EF?8FDGGGG>)):CDGDDGFF>57:<FD>5CBF?F6FG@CDDEFFGFF)@AF5:>BF?BF(7@56>9?:<:34<42:A<003;6;>F:?((#####
@M06045:235:000000000-JCY5N:1:1101:28423:7683 2:N:0:TACAGC
GAGTGGGGACTACTAGGGTTTCTAATCCTGTTTGCTCCCCACGCTTTCGTGCCTCAGTGTCAGTTACAGTCCAGAAAGCCGCCTTCGCTACTGGTGTTCCTCCTAATATCTACGCATTTCACCGCTACACTAGGAATTCCACTTTCCTCTCCTGCACTCAAGTTTCCCAGTTTCAAGAGCTTACTACGGTTGAGCCGTAGCCTTTCACTCCTGACTTAAGAAACCACCTACGCACCCTTTACGCCCAGTAAATCCGGATAACGCTAGCCCCCTACGTATTACCGCGGCTGCTGGCCGGCTC
+
GGDGGGGGEGGGGGGGGGFGGGFFGGGFGGFGGGGGGGGGGGGGGGGGGGGGGGGGGGGFGAFGGGGGGGFGGGGGGGGGGGFGGGGGGGGGGGGGGGGGGGGGGFGGGGGGGGGGGGGGGGAEGGCFGGCAFFGGGGGGGGGGGGFGGFGFGGGGGGGGDGGGEGGGGFGDFGGGGGGGCGFGGGGGGGGGGGGGGGEGDGGGGGGGACFDG7AF+:8DF7>GCA>;6==BBDDGFFFFGGGEGG3)2:@FFFFBFEDFFFFF?BB:FFFB;:BB??A?2992(3-2216?:>((#####
@M06045:235:000000000-JCY5N:1:1101:3868:7694 2:N:0:TACAGC
GAGTGGGGACTACTGGGGGTTCTAATCCGGTTTGCCCCCCACACTTTCGCGCCTCAGTGTCACGTGTTGTCCAGCGAGCTGCCTTCGCAATGGGTGTTCCTACCAGTATCTACGCATTCCACCGCTACACTGGTAATTCCACTCGCCTCTCCAACCGTCTAGCCTGCCAGTATCCAACGCTGATCTGGGGTTGAGCCCCAGGCTTTAACGCCAGACTGTACAGACCACCTACGCGCCCTTTACGCCCAGTGCTTCCGGATAACGCTTGCACCCTCCGTATCACCACGGCTGCTGGCGGCCA
+
GGGAF<EBCFFGGGGGGG7FGFGGGGGGGGGE@FF,CFF7FCCEGFGGECGG+F@FFFGGD,CFGGGG@F?9EFGGFGGGAE<CFFFCGGEFGGDFGCFFFGG@FFGGGGF9EFG:FG,5CFA>EGGEEGFFFGGDDD@DDGE>8CG>+3DDA8EGGEEDG;EF,,8DCCFG:FGGCEECEEEGGCFG6*=C8FCF*@C8;8=E*0+:9*):)/)8A4*3*****7:>8086557C3)<52:>739D3>0>**-953513<>)(-47FF<<1:<(49:??(69?22(4(,(-),((#####
@M06045:235:000000000-JCY5N:1:1101:8832:7705 2:N:0:TACAGC
GAGTGGGGACTACAAGGGTATCTAATCCTGTTTGCTCCCCACGCTTTCGCACCTCAGCGTCAATATGTGTCCAGTAAGTCGCCTTCGCCACTGGTGTTCTTCCGAATATCTACGAATTTCACCTCTACACTCGGAATTCCACTTACCTCTCCACAATTCTAGCGATGCAGTCTTAAAGGCAATTCCGGAGTTGAGCCCCGGGCTTTCACCTCTAACTTACAAAGCCGCCTACGTGCGCTTTACGCCCAGTAATTCCGAACAACGCTAGCCCCCTCCGTATTACCGCGGCTGCTGGCACTTC
+
GGGGGGGGGGGGGGGGGGGGGGGGGGGGGGGGGGGGGGGGGGGGGGGGGGGGGGGGGGGGGGGGGGGGGGGGGGGGGGGGGGGGGGGGGGGGGGGGGGGGGGGGGGGGGGGGGGGGGGFGGGGGGGGGGGDGGGEEGGGGGGGGGGFEGGFGGGGGGGGGGGGGGGGGGGFGGGGGGGGGGGFFGGGGGGGEGGEFGGGGGGCEGGGCGGGGGGFGFGGGGGGGFFAEEFFFFFFGED5BGDG)CDGFFFGFF>FA4>1;>BF9>:5)97:6>BFBFBF?BAFA(440910<>?F1#####
@M06045:235:000000000-JCY5N:1:1101:27627:7740 2:N:0:TACAGC
GAGTGGGGACTACTAGGGTATCTAATCCTGTTCGCTCCCCACGCTTTCGCTCCTCAGCGTCAGTTGTTGCCCAGAGACCCGCCTTCGCCACCGGTGTTCCTCCTGATATCTGCGCATTTCACCGCTACACCAGGAATTCCAGTCTCCCCTGCAACACTCCAGTTTGCCCGTATCGACTGCAGACCCGAGGTTGAGCCTCGGGATTTCACAGCCGCCGCGACAGACCGCCTACGAGCTCTTTACGCCCAATAATTCCGGACAACGCGTGCACCCTACGTATTACCGCGGCTGCTGGCGGAGT
+
GGGGGGGGGGGGGGFFFGGGGGGGGGGGGGGGCCGGGGGGGGGGGGGG>F@CEFGGGGGGGDGGGFFGGGGGGGGGFFGGGGEFGGGGGEGGCFGGGGGGFGEGGGGGFCFGGGGGGGDFGGGGGGGGCGGGGGGGFG9FFFDFGGGGGGGGGGGFEFGGGCFGGGGGC>EEGGDGG58CGFFGGGCCCE8EEF6CC?EEECGDF6:8CC7<F))).:3)7579C@DE>B::@D>3<@FFF>7)/7953.9784F9F@6118?9((8>B<73<FBFF3,-34A23;9(-(,(4870#####
@M06045:235:000000000-JCY5N:1:1101:21971:7770 2:N:0:TACAGC
GAGTGGGGACTACAGGGGTATCTAATCCTGTTTGCTCCCCACGCTTTCGTACCTCAGCGTCAGTATAAGTCCAGAAAGTCGCCTTCGCCACTGGTATTCCTCCTGATATCTACGCATTTCACCGCTACACCAGGAATTCCACTTTCCTCTCCTTAACTCAAGCCACACAGTTTCAAATGCTTACCACGGTTGAGCCGTGATCTTTCACATCTGACTTACATGGCCGCCTGCGTACCCTTTACGCCCAATAAATCCGGACAACGCTCGCCCCCTACGTATTACCGCCGCTGCTGCCCGACTG
+
FGGGGGGGGGGGGGGGGGGGGGGGGGGGGGGGGGGGGGGGFGGGGGGGGGGGG<FGGGGFGGGGFGGGGGGGGGF<FFGGGGGGGGCGG:FGGGGFGGFGEFGGFGGGGGGGGGGGDEGGGGGGGGGCDFGGGGGGGGGGGGGGGGGGCAFEFDE8EFA,=9EGGG88+@=D8DEGFFGGGGGGG,@BEGGG,<DFGG>5:EFFFFCGFCDFFFFGFGGGGGFCFBDBB27??BEGA64A+:9)C5C8AFGF87428>((48(3(1)77:17;<B:(.-()-409,32-,4:)).1#####
@M06045:235:000000000-JCY5N:1:1101:22277:7775 2:N:0:TACAGC
GAGTGGGGACTACTGGGGTTTCTAATCCTGTTTGCTCCCCACGCTTTCGCACCTCAGCGTCAGTACCGGACCAGTGAGCCGCCTTCGCCACTGGTGTTCTTCCTAATATCTACGAATTCCACCTCTACACTAGGAGTTCCACTCACCTCTTCCGGACTCTAGATCGCCAGTATCGAAGGCAGTTCTGGAGTTGAGCTCCAGGATTTCACCCCCGACTTAACGATCCGCCTACGTGCGCTTTACGCCCAGTAAATCCGAACAACGCTAGCCCCCTTCGTATTACCGCGGCTTCTGGCACTAC
+
GGGGGGGGGGGGGGGGGGGGGGGGGGGGGGGGGGGGGGGGGGGGGGGGGGGGGGGGGGGGGGGGGGGGGGGGGGGGGGGGGGGGGGGGGGGGGGGGGGGGGGGGGGGGGGGGGGGGGGGGGGGGGGGGGGGGGGGGGGGGGGGGGGGGGGGGGGGEGGGGGFGGGGGGGGGGGGGGFGGGGGGGGGGGGGGGEGGGCCGGGGGGGGGF?FFGDDDGFGGGGGGF<BFF3<<FBFFGBDEFGGG>DGGFFFGFFAFFF>BFBFF;>257FB?6>>BB34:?F2)606;0;1((.)50#####
@M06045:235:000000000-JCY5N:1:1101:7258:7792 2:N:0:TACAGC
GAGTGGGGACTACCAGGGTTTCTAATCCTGTTTGCTCCCCACGCTTTCGCATCTCAGCGTCAGTCACCGTCCAGAAGGCCGCCTTCGCCACCGATGTTCCTCTCGATATCTACGAATTTCACCTCTACACCGAGAATTCCGCCTTCCTCTCCGGGACTCAAGTTCGTGAGTTTCAAATGCACTTCCTGGGTTAAGCCCAGGGCTTTCACATCTGACTTTACGAACCGCCTACATGCGCTTTACGCCCAGTAATTCCGAACAACGTTTGCACCCTCTGTCTTACCGCGGCTGCTGGCGGTCC
+
GGGGGGGGGGGGGGFGGGGGGGGGGGGGGGGGGGGGGGGGGGGDFGGGGGGGGDGGGGGGGGGGGCGGGGGGGGGGGGGGGGGGGGGGGDEGGGGGGGGGFGAFFFGGGGGGGGGFGGGGGGGGGGFGDGGDGGGGGGGGGDGGGGGGGFGGGEGEE6FFGGFGGGGFEGFGGGGGGGGGGGGGGFGGGCFE>EGGGGFG=EGGGGGD@DDFGG+;AFF779FFDF>DBD;FFF?4.<D:F=C:DGGEFFD?7>FB4>19BB?084854.4<:?::2ADDFFFFFFBF>(4:?0>1#####
@M06045:235:000000000-JCY5N:1:1101:4402:7817 2:N:0:TACAGC
GAGTGGGGACTACCCGGGTTTCTAATCCTGTTTGCTCCCCACGCTTTCGCACCTCAGCGTCAATACTTGTCCAGTCAGTCGCCTTCGCCACTGGTGTTCTTCCGAATATCTACGAATTTCACCTCTACACTCGGAATTCCACTGACCTCTCCAAGATTCTAGCGCTGCAGTTTCAAGGGCAGTTCCGGGGTTGAGCCCCGGGATTTCACCCCTGACTTACGACGCCGCCTACGAGCGCTTTACGCCCAGTATTTCCGAACAACGCCAGCTCCCGCCGTATTACCGCGGCTGCTGGCGACCT
+
FGGGGGGGEGGGGGGGGGGDCFGGGGFGGGFGGGGGGF@@FEDGGGGGGGGGGEFFGGG@F7CFGGGGGEGGGGGGGGGGEEGEDGGGGGGGGFGGGEFGFFG+BCCDGGGGEDCDGGGFGEDFGGFGGGEEFFGEFFGCGFGGGGFGGFDFFCC@FDFGFFGGGGDDGFE,;>;;D,+;8>DE@DGDGGEGG6DGFG*4:ECEFFFGGGG5FF4DAFGGDF))):>EBF0.0)./73>)9*:<<CDFF6:F@BF2;@FBFF621()8>>0:?(33>>??:AF221(9>39<>)82#####
@M06045:235:000000000-JCY5N:1:1101:18612:7822 2:N:0:TACAGC
GAGTGGGGACTACTAGGGTTTCTAATCCTGTTCGCTCTCCATGCTTTCGCGCCTCAGCTTCAGTTATTGCTCAGAGACCTGCCTTCGCCTTCGGTCTTCCTCCTGATATCTGCGCCTTTCACCGCCACACCAGGAATTCCAGTCTCCCCTACATCACTCTAGTCTGCCCGTACCCACCGCAGATCCGGAGTTGAGCCCCCGACTTTCACGGCAGACCCGGCAAACCGCCTACGACCTTTTTACGCCCTATAATTCCGCATAACGCTTCAGCCCTTCCGATTACCGCTGCCTCCGGCGGCAA
+
9CCFFF,C,@F,CE,CA86,,,C,,66<66CE@:7@8,CFFFEFEG9F:F+@@B@CD,,9<C,EF9,C,C,:E6E,,CF8@,B@FG,:?,,,,,,,4:55<EF8?<95AAFA9F7+7?,FBE9=7+864=F@8@+,,,9E,4,C>,6@E>@D?EC99833,,7,3,73,3B663EDE6C>3@CCC,@C53>EFF682=E5:85*41,4,8:94))002<)/9)2>3580:6?>3)/8**1>5:)><5)0)2*/49<6)((()236,))*).(4(,((((--,)4(((((())(-(0#####
@M06045:235:000000000-JCY5N:1:1101:10515:7836 2:N:0:TACAGC
GAGTGGGGACTACCAGGGTTTCTAATCCTGTTCGCTCCCCACGCTTTCGCGTCTCAGCGTCAGTACCGTACTAGAGAGCCGCCTTAGCCACGGGTGTTCTTCCTGATATCTGCGCATTTCACCGCTACACCAGGAATTCCACTCTCCTCTTCCGGACTCTAGTTCGAGGGTTTCCATCGTCGTCTCGAGGTTGAGCCTCGAGTTTTCACAGCGGACCTACCAAGCCGCCTACACCCTCTTTCCGCCCAATAAATCCGGACAACGCTTGCCCCCTACGTATTACCGCGGCTGCTGGCGGCAT
+
FGGGGGGEGGGGGD<FCGFGGFGCFGGFGGGGGGGFGEGGGGFG,BFCCCCF@,C<FGG@FGEGGGGCFGG7?F9C9FFGGGGG7DFGGFECEGGGGGGFFGGGFAFEEEFCEGGECCDGFGFGGEEGGDGGGDE85DF@CF;EDFEGGGFGDED8CECF99@DFGF>EC8>8EBCFGC*=*=D2:>68C:88,CCF,:**:FCF9+;CFGC3785=CGD4**>FF3>EF6F?.)907.6C0>><D585)*196B().(32?03238)05:0>;6<642)5)<9?;(799BF):.,#####
@M06045:235:000000000-JCY5N:1:1101:25717:7844 2:N:0:TACAGC
GAGTGGGGACTACCGGGGTATCTAATCCTGTTCGCTCCCCATGCTTTCGCTCCTCAGCGTCAGTATCGGCCCAGAGATCCGCCTTCGCCACCGGTGTTCCTCCTGATATCTGCGCATTTCACCGCTACACCAGGAATTCCGATCTCCCCTACCGAACTCTAGCCTGCCCGTATCGAATGCAGACCCAGGGTTAAGCCCCGGGCTTTCACATCCGACGCGACAGGCCGCCTACGAGCTCTTTACGCCCAATAATTCCGGACAACGCTCGCACCCTACGTATTACCGCGGCTGCTGGCGTTCG
+
GGGGGGGGGGGGGGGGGGGGGGGGGGGGGGGGGGGGGGGGGGGGGGGGGGGGGDGGGGGGGGEFGGGGGGGGGGGGGGGGGGGGGGGGGGGGGGGGGGGGGGGGDGFGFGGGGGGGGGGGGGGGGGGGGGGGGGFGGGGGGGCEGGGGGGFGGGGGGGGGGGAFGGGGGGGDFGDGGGGGGFFGGGGGDGFGGGGGGGGGGGGGGCFFGGCDFGFDFGGGGGGGGEEFFFFFFFFG>FFFGCFFGGGFFFGB@AFA)5:;B6((,(07>B>FF:0((4)54>A>002099((4>((#####
@M06045:235:000000000-JCY5N:1:1101:19306:7848 2:N:0:TACAGC
GAGTGGGGACTACCAGGGTTTCTAATCCTGTTTGCTCCCCCCGCTTTCGAGCCTCAGCGTCAGTTACAGTCCAGAGAAGCGCCTTCGCCACTGGTGTTCTTCCTAATCTCTACGCATTTCACCGCTACACTAGGAATTCCCTTCTCCTCTCCTGCACTCTAGACTTCCAGTTTGAAATGCAGCACTCAGGTTAAGCCCGAGTATTTCACATCTCACTTAAAAATCCGCCTACGCTCCCTTTACGCCCAGTAAATCCGGACAACGCCCGCCACCTACGTATTACCGCGGCTGCTGGCCGGTT
+
7FFFGGGGGGFF@FFGGGFF@FGGGGGGGGGCE<FEFFGE+@+CFGFGEC<FE@D<FGGFGGEGGGGGGGGGGGGGG@FGDFFEECFGGGGGGGGGGEGFFFFEEFC<?EFGGGGGGGFGFGGGGGGGAFGDGG,7DFFAEGGGGGGGGGGGD>DFFFGGGGC=BFGGGGGCFGFE7EFGGFCFGFCFGGFGGGCFGGEC8DGGGGG7CFFGFCFC6CDFF7DFCFFFFDFFEE:G>FFF<FG3<GGFFADFFCF(.0-9>F<>>(08<(26??FF?3?43)59:>FB0,(8)2,3#####
@M06045:235:000000000-JCY5N:1:1101:24927:7861 2:N:0:TACAGC
GAGTGGGGACTACCCGGGTATCTAATCCCGTTTGCTACCCTAGCTTTCGCGCCTCAGCGTCAAGAACAGGCCAGGAAGTCGCCTTCGCCACTGGTGTTCCTCCCGATATCTACGCATTTCACCACTACACCGGGAATTCCACTTCCCTCTCCTGCCTTCAAGTCGAGCAGTATCGCGTGACCCTCCCCAGTTGAGCCGGGGGCTTTCACACGCGACTTGCCCCACCGCCTGCGCGCCCTTTACGCCCAGTAAATCCGTACAACGCTTGCCACCTCCGTATTCCCCACTGTGCGTGCCAACC
+
GGGGGGGD@FGGFFGGGGGGGGDGGGGGGGGGGEGGGGGFFGGCAEFGGG7FF@FFGGGGE7FFFFGGGGGCFFC<FFGGGGG@:EFGGGGGGDF8FFFFCFGG:CCFEGGGGGGGCFGGCGGGGCGGCFDED7CEG8F9;EFF,@8DF?FGGDGFGGGG9EEF6BEEGGGGFFGGEG5EDG6<DC*=CEF9;CEAFECEG5==:+<DF7C39)8)./:C6>**).5;>:05)05<).)072:>C7C@>?G=?27:5.(446)7>05))5-42((,44(,5<6<(((()).)((-(#####
@M06045:235:000000000-JCY5N:1:1101:23390:7872 2:N:0:TACAGC
GAGTGGGGACTACAGGGGTATCTAATCCTGTTTGCTCCCCACGCTTTCGCACCTCAGCGTCAATACTTGTCCAGTCAGTCGCCTTCGCCACTGGTGTTCTTCCGAATATCTACGAATTTCACCTCTACACTCGGAATTCCACTGACCTCTCCAAGATTCTAGCTACCTAGTTTCGAGGGCAGTTCCGGGGTTGAGCCCCGGGCTTTCACCCCCGACTTGAGTAGCCGCCTACGCGCGCTTTACGCCCAGTAATGCCGAACAACGCTAGCTCCCTCCGTATTACCGCGGCCGCTGGCGGTTC
+
CFGGGGGGGGGGGGGGGGGGGGGGGGGGGGGGGGGGGGGGGGGGGGGGGGGGGCFGGGGGGGGFGGGGGFGGGGGGGFDGGGGGGGGGGGGGGGGGGGFGGGGGGGGGGGGFGGG@FGGGCGFEE<FGGG,AFFGGGGGGGGGGFFGGGF@FDDG?DGGFGFGA>EGGGGGCEGE?FG6ACGGCFGGEGGGGGGGGGGGGGDCGGCG8C7FGDGEGFGGGGGGFGFED:;15)))955575FF)9C7@>F7@F)98@EFB;BF66053;):?8:B:BF?7(6<>F;9>0(-7(-((#####
@M06045:235:000000000-JCY5N:1:1101:27244:7882 2:N:0:TACAGC
GAGTGGGGACTACCAGGGTATCTAATCCTGTTTGCTCCCCACGCTTTCGCACCTCAGCGTCAATACATGTCCAGTGAGTCGCCTTCGCCACTGGTGTTCTTCCGAATATCTACGAATTTCACCTCTACACTCGGAATTCCACTCACCTCTCCATGATTCGAGCGATGCAGTCTTAAAGGCAATTCCGGAGTTGAGCTCCGGGCTTTCACCTCTAACTTACAAAGCCGCCTACGTGCGCTTTACGCCCAGTAATTCCGAACAACGCTAGCCCCCTCCGTATTACCGCGGCTGCTGGCCTCTC
+
DFGGGGGGGGGGGGGGGGGGGGGGGGGGGGGGGGGGGGGGGGGGGGGGGGGGGGGFGGGGGGGGGGGGGGGGGGGGGGGGGGGGGGGGGGGGGGGGGGGGFGGGGGGGGGGGGGGGGGGGGGGGGGGGGGFGGGGGGGGGGGGGGGGFGGGGGGGGGGGGGGGGGGGGGGFGGGGGGGGGGFGGGGGGEG3DDGGGGGGGGGGGGGGGFGGGFFFFAFFGGGG<F8;>A614:A5DEFFFC77>GDGFFFG*64@AFB:BB??;9(.54::<>9?FFBFFB4:>?0(39134??F0#####
@M06045:235:000000000-JCY5N:1:1101:6754:7926 2:N:0:TACAGC
GAGTGGGGACTACTAGGGTATCTAATCCTGTTTGCTCCCCACGCTTTCGCACCTCAGCGTCAGTACCGGACCAGTGAGCCGCCTTCGCCACTGGTGTTCCTCCGAATATCTACGAATTTCACCTCTACACTCGGAATTCCACGCACCTCTTCCGGACTCGAGATCGGCAGTATTAGAGGCAGTTCCGGGGTGGAGCTCCGGGATTTCACCCCTAACTTACCGATCCGTCTACGTGCGCTTTACGTCCAGTAATTCCGAACAACTCCATCCCCCTTGGGATTACCGCGGCTGCGGGCATCCC
+
@;:66DFC@FE<6F<EFCFGGDE9FEC9@CCED<D6;FFGDEG7EEC,BFFCFF8CFGGGCFDGGEE,++C:F=FF<9E8C:=4B,,?,,,,CAFGGG?,C,B=+4@AAF,<?DG88DA<FAECFF9F<E7=FGFG?3C,CE+8BE=>E,96@6==B+,+,+4+@FGE5B:;C,@>:,@E*41;D,4CC5:***3A*5+=8//>FFC+@0578CFGC+*;**9)).7)).2*07)*)0>EGGG>*99)0=F4/:B5).-44(2.-))*9((419:(..(442<4(2961,7(-(((#####
@M06045:235:000000000-JCY5N:1:1101:17115:7929 2:N:0:TACAGC
GAGTGGGGACTACCAGGGTATCTAATCCGGTTTGCTCCCCACGCTGTCGCGCCTCAGCGTCAGCCACTGCCCAGCCGGCCGCCTTCGCCACCGTTGTTCTTCCGGATCTCTACGCATTCCACCGCTACACCCGGGATTCCACCTGCCTCTACAGTGCTCCAGCACGACAGCTCGCACGGCCGACCCGGGGTTGACCGCCGGGCTTTCACCGCACGCTTATCAATCCGCATCCGCGCCCTTTACGCCCAGTGATTCCGGACCAAGCACGCCCCCCCTGTATTCCCCGGGCTGCTGGCGTCGC
+
F+7C@,C:,8;,66,,,,;C,;CC@@@C+68+@8E<E<6:6@F7FGGCE7@+@BCE@<+6,,?,C=FG<,6CF,,,4444744B45+:=+89F4B+445,:8?F77FGGB?55<3++333,9@FF=+37FGGGG+@B:FC,,@3DFGCFCBDG?5,,;>8,DC,4=***1,2>885:BE=/?C8=8*:*:E58+++***/*:*:*+<2CF3D39@5;*5*:FC*00.)),(/07<)8>)5***)*)1))0***.*6))((((((,())),((,,49:.5:>)))(((4(((-,)5(#####
@M06045:235:000000000-JCY5N:1:1101:19628:7931 2:N:0:TACAGC
GAGTGGGGACTACCAGGGTTTCTAATCCTGTTCGCTCCCCCCGCTTTCGCTCCTCAGCGTCAGTATCGGCCCAGAGATCCGCCTTCGCCACCGGTGTTCCTCCTGATATCTGCGCATTTCACCGCTACACCAGGAATTCCGATCTCCCCTACCGAACTCTAGCCTGCCCGTATCGACTGCAGACCCGGGGTTAAGCCCCGGGCTTTCACAACCGACGCGACAAGCCGCCTACGAGCTCTTTACGCCCAATAATTCCGGACAACGCTCGCGCCCTACGTATTACCGCGGCTGCTGGCGCTCG
+
GGGGGGGGGGGGGGGGGGGGGGGGGGGGGGGGGGGGGGGG+CFGGGGGGGGGGFGGGGGEGGDGFGGGGGGGGGGGGGGGGGGGGGGGGEGGGCFGGGGG9FGGGFFDGGGEGGGGGGGGGGGGGGGGGGGGGDGGGGGGGGGGGGGGGGGGGGGGGGGGG?FGGGGGGGGEFG5FEECGGGGGGGDGCGGGGGEGGGEEGGGGCEGGGGFGGG)1)C53CDD>9>>EFFBFF:7D5?==FDC)9CDEFFFFFFFFFB?F>:?691:;B(7;913((.542))61;9>916:??(2#####
@M06045:235:000000000-JCY5N:1:1101:13922:7972 2:N:0:TACAGC
GAGTGGGGACTACCCGGGTTTCTAATCCTGTTTGCTCCCCACGCTTTCGCGCCTCAGCGTCAGTACCGTCCCAGCGAGCTGCCTTCGCCATCGGTGTTCCTCCTGATATCTGCGCATTTCACCGCTACACCAGGAATTCCACTCGCCTCTTCCGGACTCTAGCCCTGCAGTATCCACCGGCATCCAAGGGTTGAGCCCTTGACTTTCACAGCGGACTTACAGGGCCGCCTACGCGCTCTTTACGCCCAATGATTCCGGACAACGCTTGCCCCCTACGTATTACCGCCGCTGCTGGCCACTA
+
GGGGGGFGGGGGGFGGGG@FFGFFGGGGGGGGGGGGGGGGGGGGGGGGDGGGGGDFGGGCGGGGGGGGFGDGGGGGGEGGGGGGGGFGGDFFEGGEGGFGGGGGGGGGGGGGGGGGGGFGGGGGGGGGGGGGGCDFGGGGFGGGFGGGGGGGGCCGGGECG;EGFC5CD8EC;;F,4>C5CE=@FGCCFGGGDGFFGFGC?FCGGEGFF+C<775DE8FGG=C*5537;??F557DBEF?>7C77DDF>FGFFFF2FD06><B0;B>FFFF?;;<61:)..69<?F0991(222:2#####
@M06045:235:000000000-JCY5N:1:1101:22131:7981 2:N:0:TACAGC
GAGTGGGGACTACCCGGGTTTCTAATCCTGTTTGCTCCCCACGCTTTCGTGCCTCAGTGTCAGTTACAGTCCAGAAAGCCGCCTTCGCTACTGGTGTTCCTCCTAATATCTACGCATTTCACCGCTACACTAGGAATTCCACTTTCCTCTCCTGCACTCAAGTTTCCCAGTTTCAAGAGCTTACTACGGTTGAGCCGTAGCCTTTCACTCCTGACTTAAGAAACCACCTACGCACCCTTTACGCCCAGTAAATCCGGATAACGCTAGCCCCCTACGTATTACCGCGGCTGCTGGCCGCGGG
+
GGGGGGGGGGGGGGGGGGGGGGGGGGGGGGGGGGGGGGGGFGGGEGGGEGGGGFGFGFGGGGGGGGGGGGGGGGGGGGGGGGGGGGGGGGGGGGGGGGGGCFGGGGGGFGCFGGGGGGGGGGGGGGGGGGGFGGGGGGGGGGGGGGGGGGGGFFGGGGGGGGF;;DEGGGGGFGGGFGGGGGCFGFGDGGGGGGGGGGG>GGGGCFCGFCGGG8ACFGCFGDFGCFFFFFFFD:ED>FFA>FDFGGGFFBFF4994@348)5:><08@F7079?BFB7)3<AF:60(31(4?F521#####
@M06045:235:000000000-JCY5N:1:1101:27659:7993 2:N:0:TACAGC
GAGTGGGGACTACTCGGGTATCTAATCCTGTTTGATCCCCACGCTTTCGTGCCTCAGCGTCAATATTTGCTTAGTGAGCTGCCTTCGCAATCGGTGTTCTACATCATATCTAAGCATTTCACCGCTACATGATGTATTCCGCCCACCTCAACAATATTCAAGACTTATAGTATCAAAGGCAGTTCTACAGTTAAGCTGTAGGATTTCACCCCTGACGTACAAGCCCGCCTACACACCCTTTAAACCCAGTAAATCCGGATAACGCTTGCACCCTCCGTATTACCGCGGCTGCTGGCCGGGT
+
GGGGGGGGGGGGGGGGGGGGGGGGGGGGGGGGGGGGGGGGGGGGGGGGGGGGGGGGGGGGGEEGGGGGGGGGGGGGDGGGGGGGGGGGGEGDGGGGGGGFFGGGGGGGGGFCFGGGGGGGGGGGDGGGGGGGGG9FGGFGGDGGGGGCGG@FGGGGGGGGGGGGGGGGGGGGGGGGGGGGGGGGGGGGGGCCFGFFGGGGGG6FFFGGFCCGC5FGDGFFGFG4CAEFFF9FFFFCEEFFGGFFFGGFFFG=F?=@DB<17E@F9?EFF>7:4-(49:<:0:2>2>BFBF9?7>((#####
@M06045:235:000000000-JCY5N:1:1101:15490:7995 2:N:0:TACAGC
GAGTGGGGACTACAGGGGTATCTAATCCCGTTCGCTCCCCACGCCTTCGCGCCTCAGCGTCAGGTCAGGTCCAGGCGGCCGCCTTCGCCACTGGTGTTCCTCCGGATCTCTACGCATTTCACCACTACACCCGGAATTCCACCGCCCTCTCCCTGCCTCCAGCCGATCCATCTCGACGGACCCTCCCCCGTTGAGCGGGGGGCTTTCACCGCCGATGCGACCGGCCGCCTGCGCGCCCCTTACGCCCAGTAACTCCGGACAACGCTCGGCCCCTACGTCTTACCGCGCCTGCTGGCCCTAG
+
GGGGGGGGGGGGGGGGGGGGGGGGGGGGGGGGGGGEGGGGGGGGGGGGGGGGGEGGGGGGGGGGGGGGGGGGGGGGGGGGGGGGGGGGGGGGGGGGGGGGCGGGGGGGGGGGGGGGCGGGGGGGGGGGGGGGGGGGGGGFGGGGGGGGGEGGGGGGGGGGFGGGGGGGGGGG9FFGGCCCGGGFGGGGGGGCEF8CEE8EGGECGFG7:DGGGD37;DD<)>C3D@3>EB?F@>@DE@)89<6:DG5>FFFFF2F2)7(413?>F(7B>BF>>B(:((((,6>?29;(44(.,3(-#####
@M06045:235:000000000-JCY5N:1:1101:12521:8028 2:N:0:TACAGC
GAGTGGGGACTACACGGGTTTCTAATCCTGTTTGCTCCCCACGCTTTCGTGCATGAGCGTCAGTATTATCCCAGGGGGCTGCCTTCGCCATCGGTATTCCTCCACATCTCTACGCATTTCACTGCTACACGTGGAATTCTACCCCCCTCTGACATACTCTAGCCCGGCAGTTAAAAATGCAGTTCCAAAGTTAAGCTCTGGGATTTCACATCTTTCTTTCCGAACCGCCTGCGCACGCTTTACGCCCAGTAATTCCGATTAACGCTTGCACCCTACGTCTTACCGCGGCTGCTGGCTGTTA
+
GGGGGFFGGGGGGGGGGGGGGGGGGGGGGGGGGGGGGGFGGGGGGGGGGGFGGFGGFFFFCEFGGGGGGGGGGGGGGGGGGGGGGGGGGGGGGGGFGGGGFGGGGGGGCFGFGGGGGGGGGGGGGGGGGGGGGGGGGGGGFGGGGGGDGGCAGFGFD89DECFCFGGG>ECECFFGEGFGFAECGG9DFGGGGGGG,,=ECFGGCFG79BF6BC8:>GC>84CDGFBFF0;A33.55B>>D>FDGG<:767??>FFFBB1:<607337>B<0(2,2:B02(.:((--107((.54(#####
@M06045:235:000000000-JCY5N:1:1101:17402:8029 2:N:0:TACAGC
GAGTGGGGACTACACGGGTATCTAATCCTGTTTGCTCCCCACGCTTTCGAGCCTCAGCGTCAGTTACAGTCCAGAGAAGCGCCTTCGCCACTGGTGTTCTTCCTAATCTCTACGCATTTCACCGCTACACTAGGAATTCCCTTCTCCTCTCCTGCACTCTAGACTTCCAGTTTGAAATGCAGCACTCAGGTTAAGCCCGAGTATTTCACATCTCACTTAAAAATCCGCCTACGCTCCCTTTACGCCCAGTAAATCCGGACAACGCTCGCCACCTACGTATTACCGCGGCTGCTGGCTTCCG
+
GGGGGGGGGGGGGGGGGGGGGGGGGGGGGGGGGGGGGGGGGGGGGGGGGGGGGGGGGGGGGGGGGGGGGGGGGGGGGGGGGGGGGGGGGGGGGGGGGGGGGGGGGGGGGGGGGGGGGGGGGGGGGGGGGGGGGFGGGGGGGGGGGGGGGGGGGGGGGGGGGGGGGGGGGGGGGGGGGGGGGCGFGDGFGGFGGGGGGGGGGGGGGGGGGG>FFGFGFGGGGG=CGAFFFDFFEDDGFFFFDDFFGGGFA)7A7CFFFF?FFB00935B>B?0:BB?FFFF>)4629(9>>0<DFF:#####
@M06045:235:000000000-JCY5N:1:1101:12297:8036 2:N:0:TACAGC
GAGTGGGGACTACACGGGTATCTAATCCTGTTCGCTCCCCACGCTTTCGCGTCTCAGCGTCAGTACCGTCCCAGAGAGCCGCCTTCGCCACGGGTGTTCTTCCCGATATCTGCGCATTTCACCGCTACACCGGGAATTCCACTCTCCTCTTCCGGACTCTAGCCACGCGGTTTCCACCGACAGCTCGAGGTTGAGCCTCGAGTTTTCACAGCGGACCTGTGAAGCCGCCTACACGCTCTTTACGCCCAATAAATCCGGACAACGCTTGCCCCCTACGTATTACCGCGGCTGCTGGCCCACT
+
GGGGGGGGGGGGGGGGGGGGGFGGGGGGGGGGGGGGGGGGGGGGGGGGGGGGGGGGGGGGGGGGGGGGGGGGGGGGFGGGGGGGGGGGGGGGGGGGGGGGGGGGGGGGGGGGFEGGDGGGGGGGGGGGGGGGGGGGGGGGGGGGGGGGGGFGAECEGGGGDGFGGGGGGGGGGGG@ECGGGDE5+?ECEGGGGGGEFEGGCG?EFGGGGGGGGG57>FGGGGGGGFEFD<FF?FBG5;>FGCGBDGGFF)7?F2B?D:?611(,(,))7>DFF>BB34)5499A62-73(((.)31#####
@M06045:235:000000000-JCY5N:1:1101:27478:8052 2:N:0:TACAGC
GAGTGGGGACTACCGGGGTATCTAATCCTGTTTGCTACCCACGCTTTCGCTCCTCAGCGTCAGTTCCGGCCCAGAGTGCCGCCTTCGCCGCTGGTGTTCTTCCTGATATCTGCGCATTTCACCGCTACACCAGGAGTTCCACACTCCCCTACCGGACTCTAGCCACAGCAGTATCAGGTGGCGTCTCCAGGTTGAGCCTGGAGGTTTCACACCCGACTTACCGAGCCGCCTACACGCTCTTTACGCCCAATAAATCCGGACAACGCTTGCCCCCTACGTATTACCGCGGCTGCTGGTAGGC
+
GGGGGGCEDGFFGGGGGGGGGGFGGGGGGGGGGGGGGGGCFGGGGGGGEGGGGEGFFGGGGGGGGGGGGGGGGGFGGGGGGGGGGGGGFEDFEDFFFGFGGFGGGC?FGGECFGGCFDGDDAEGGEGGGGF?@F7FDFCC;9,BB8:FEG+@D>CGGGGCFGGGGGFDC8>>C;,?;6,>*=C8>BFC9,?B:0<@FFC*AE6EEGFG?CFGGGFDFGDGFCD355@>>0:3FFFGF.<)>::7CC<:557/9)*6?5646>F((4>50,4407>666(.)5<<A11(32(-,))(#####
@M06045:235:000000000-JCY5N:1:1101:12703:8053 2:N:0:TACAGC
GAGTGGGGACTACCCGGGTTTCTAATCCGGTTCGCTCCCCACGCTTTCGCGTCTCAGCGTCAGTTACAGGCCAGGATGCCGCCTTCGCCACTGGTGTTCCTCCCGATATCTACGCATTTCACCGCTACACCGGGAATTCCGCTGCCCTCTCCTGCACTCTAGCCAGGCCAGTTCGCGATGCAGTTTCCGGGTTGAGCCCGGAGATTTCACATCACGCTTGACCAGCCGCCTACACGCCCTTTCCGCCCAGTGAATCCGAGTAACGCTAGCCCCCCACGTATGACCCCGGCTGCCGGCTAGG
+
FGGGGGGGGGGGGGGGGGGGGGGGGGGGGGGGGGGEGGGGGGGGGGGGGGGGGGGFGGFEGFGGGGGGGGGGGGG7FFFGFGGGCFFGE>FGGGGFGGGGCFGCFCGGGGFGGFG7FCGGGGDCFGGG9<DGDC:EGGGGGGGEEGF?F:DGG?EFGFGFGECFFEEFGG>DCGGGG5ED=7+>CGGGGGGGGG?FGGGDCCEGGGGGFDGGGFF3>3DFCFF**)7DEFF:FFF5)).79C7=5<DFEFFFB494?><B6<DB6B3))5?:61((,33364)).((-((-(((-(#####
@M06045:235:000000000-JCY5N:1:1101:22997:8085 2:N:0:TACAGC
GAGTGGGGACTACTAGGGTATCTAATCCTGTTTGCTCCCCACGCTGTCGCGCCTCAGCGTCAGCAACAGCCCAGCAGGCCGCCTTCGCCACTGATGTTCTTCCCGATCTCTACGCATTCCACCGCTACACCGGGAATTCCACCTGCCTCTACTGTGCTCTAGCCTGACAGTCTAGAAGGCAGCCCTGCGGTTAAGCCGCAGGATTTCACCCCCTACTTATCAGGCCGCCTACGCGCCCTTTACGCCCAGTGATTCCGGACAACGCCCGCACCCTCCGTATTACCACGGCTGCTGGCGCAAA
+
GGGGGGGGGGGGGGGGGGGGGGG9FGGGGGGGGGGGGGGGGGGGGGGGGGEGGEGFDFGFGCGGGGG8EFGGGGGGGGGGFEEGGGCGGGGGGGGGABFGCFGGGGGGGGGGGFG:FGGGGGGCBCEGGGGEC7=@FDGGGGGGGGF?FGEFF?FGGGGFGFGGCGFFFGGGGGG9EB@FFCE5CEDGGGGGGG99>55=CEG6CFF7@FFC7CFGAGFGGCD4CBE@BBB535>DEE>FCCF:DGC:769685@9F7(,,,:9B(8<:(12:6:?0-(4(6:<)5(4;9;:))(,#####
@M06045:235:000000000-JCY5N:1:1101:22833:8087 2:N:0:TACAGC
GAGTGGGGACTACTAGGGTTTCTAATCCTGTTTGCTCCCCACGCTTTCGAGTCTCAGCGTCAGTATTCGTCCAGTTGGCCGCCTTCGCCACCGGTGTTCCTCTCGATATCTACGAATTTCACCTCTACACCGAGAATTCCACCAACCTCTCCGATACTCTAGCCTGTCAGTTTCGAGTGCACTTCCCGGGTTGAGCCCGGGGCTTTCACACCCGACTTATCAGACCGCCTACACTCCCTTTACGCCCAGTAATTCCGAACAACGTTTGCACCCTCTGTCTTACCGCGGCTGCTGGCGCAGT
+
GGGGGGGGCGGGFGGGGGFFGGGFGGGGGGGGGGGGGGGGGGGGGGGGGGGGGGGGFGGFGGGGGGGGGGGGGGGGGGGGGGGGGGGGGGGGGGEGGGGG,FFGGGGGGGGGGGGGGGGGGGCFGGCFGGGGDCCFGGGGGGGFFGGFGDGGGGGGGGGFFFG?DFAFFGGGGGGGE:*@:AFFGGGG>EGGGGFFFGGGGGGECEGC77>GGDAG:D>FF+@6CFFFFF?F:F?F).)9>CD>DDGB5):B@>7)9>0070?6,:F36)8?F<?())6.6<B>(44(,4167?(,#####
@M06045:235:000000000-JCY5N:1:1101:7888:8100 2:N:0:TACAGC
GAGTGGGGACTACAAGGGTATCTAATCCTGTTTGCTCCCCACGCTTTCGTGCCTCAGTGTCAGTTACAGTCCAGAAAGCCGCCTTCGCTACTGGTGTTCCTCCTAATATCTACGCATTTCACCGCTACACTAGGAATTCCACTTTCCTCTCCTGCACTCAAGTTTCCCAGTTTCAAGAGCTTACTACGGTTGAGCCGTAGCCTTTCACTCCTGACTTAAGAAACCACCTACGCACCCTTTACGCCCAGTAAATCCGGATAACGCTAGCCCCCTACGTATTACCGCGGCTGCTGGCCTCCGC
+
GGGGGGGGGGGGGGFGGGGGGGGFGGGGGGGFGGGGGGGGGGGGGGGGGGGGGGFGGGGGGGGGGGGGGGGGGGGFGGGGGGGGGGGGGGGGGGGGGGGGFGGGGCGGGFEGGGGGGGGGGGGGGCGG9FFFGGGGGGGGGGGGFFGGGGFGGGGGGGGGGGGGFGGGGGGFGGGGCDEFGGDCFGGGGGCC8,DFGGC8FFFGGGGGGGGC7CFGFCC=FCFGGF5/AEFEB4AGFFFA7FCBDCDFF6F=AC/6AA@B9BF112)9@B870603324,--4(13(490:??>64#####
@M06045:235:000000000-JCY5N:1:1101:25830:8103 2:N:0:TACAGC
GAGTGGGGACTACCGGGGTATCTAATCCCGTTTGCTCCCCTAGCTTTCGCTCCTCAGCGTCAATGCCGGTCCAGGATGCCGCCTTCGCCACCGGTATTCCTCCAGATATCTACGCATTTCACCGCTACACCTGGAATTCTGCATCCCTCTCCCGGATTCAAGCCATCCAGTATCGGATGCAGTTCCCAAGTTAAGCTTGGGGATTTCACATCCGACTTAGTTGGCCGCCTACGAGCCCTTTACGCCCAGTAATTCCGAACAACGCTTGCCCCCCCCGTATTACCCCGGCTGCTGGCCCGGG
+
GGGGGGGGGGGGGGGGGGGGGGGGGGGGGGGGGGGGGGGGGGGGGGGGGGGGGGGGGGGFGGGGGGGGGGGGGGGGGGGGGGGGGGGGGGGGGGGGGFGGFGGGGGGGGGGGGGGGGGGGGGGGGGGGGGGGGGGGGGGGFGGGFGGGFGGGGGGGGGGGGGGGFGGGFGGGGGGGGGGGGGGGGGGDFGGG9AGFGGGGGG5CF6<DGGDGGGFGFGGGDFGG4FFFFFBFE@:CD@?FFCFBCDGFFFG6=>FAFDFFFFFB62D>F?FBFFBBB43:74.4(,-4;9>B:??1#####
@M06045:235:000000000-JCY5N:1:1101:9567:8110 2:N:0:TACAGC
GAGTGGGGACTACACGGGTTTCTAATCCTGTTTGCTCCCCACGCTGTCGCGCCTCAGCGTCAGTGATGGACCAGCTCGCCGCCTTCGCCACCGGTGTTCTTCCCAATATCTACGAATTTCACCTCTACACTGGGAATTCCGCGAGCCTCTTCCACCCTCAAGCCAAACCGTCTCAAGCGCAGTCCCCAGGTTGAGCCCAGGGCTTTCACGCCTGACTAATCTGGCCGCCTACGCCCCCTTTACGCCCAGTGATTCCGAGCAACGCTAGCCCCCTTCATCTTACCGCGGCTGCTGGCCGAAG
+
FGGGGGGGGGGGGGGFGGEGGGGGGGGGGGGGGGGGGGGGGGGGGEGGGGGGGGGGFGGGGGGGGEFGCGGGGCEGGGGGCGGGGGGD7BEGEGGGGGGGGGGGGGG?FFEGGCGGGGGGGGGGGGGGFGFFFGGGGGGGFGEGCE6>DGGGFFGF84DDF?FGGGDCGEGG,>CF?FEE5:EGGGGGGGFG6F?<?C8F5*AAFGGFG5C5<FACFFC@FGF7<FD@D?FFB))18BEFFGC)1555>?GFFBFF4)-21:B>(10>FB??F0:<22)56<>:?B>9((48)57:#####
@M06045:235:000000000-JCY5N:1:1101:15078:8113 2:N:0:TACAGC
GAGTGGGGACTACTCGGGTTTCTAATCCTGTTTGCTCCCCACGCTGTCGCGCCTCAGCGTCAGCCAACTGCCCAGCAGGCCGCCTTCGCCACCGGTGTTCTTCCGGATCTCTACGCATTCCACCGCTACACCCGGAATTCCGCCTGCCTCTACAGTGCTCCAGCCCCCCAGTTCGCACGGCCGATCCGGGGTTGAGCCCCCTACTTTCACCGCACGCCTGACGGGCCCGCCTACGCTCCCTTCACGCCCAACGATTCCGGACAACGCCCCCCCCCTCCGCATTACCTCGGCTCCTCTCGTC
+
FEGGGGGGGGGGGDGGGGAE>FGFFGGGGGGGG<FFGGGGGGGGEFG,:F@FGCFFGGGEGEGGG?EG<EGGGGFFFF@GFCGDG:E+FGBCFGCBFG+FFDEGG7@CC<FEEECGEECFGGGG:F:+>,D>FFCC+@<DF@EGEFFG9BBDC,@D@E9E?6,@FGGGG5C2>C5:8E8?EG*31C*8*=8:8*<+<FFGG5*:0<+?9CFCDC>7@*01***)/)0>),7B)5)<)75F***/9<FF:>5))(0(9@:(-4((437)7(,(292((4((((,.696)-((---4(#####
@M06045:235:000000000-JCY5N:1:1101:17571:8122 2:N:0:TACAGC
GAGTGGGGACTACTAGGGTTTCTAATCCTGTTTGCTCCCCACGCTTTCGAGCCTCAGCGACAGCTACAGTCCAGAGACGCGCCTTCCCCACTGGTGGTCTTCCTAATCTCTACGCATTTCACCGCTACACTAGGAACTCCCTTCTCCTCTCCTGCACTCTAGACTTCCAGTTTGAACTGCAGCACTCAGGTTAAGCCCGAGTATTTCACATCTCACTTAAAAATCCGCCTACGCTCCCTATACGCCCAGTAAATCCTGACCACGCTCGACAACCACGTATTACCGCGGCTGCTCGCTTGTA
+
F,F<@8F:7:F,CE9C<,;@FF@@F9D9<<E<@EC<EFGGF@F7F,,C,:,,6C<<,,6+6@+,,C<F@,,F,CF@C,BFE=C:FF,4447:CFF8:CEGGGGAFFE9?,5,?4C==FEFC<F+==4@,47A?F8A,AF88B=FGGGFD=B,,@=8D==9E,,6>,,3,>@3@9,,,,5,@FFDEGF,,,5373>EGG>8CEFG77=:,++;+5++++2=++**26?)5>9)2;:DB>A84+:)*2/);;+1:)+/+093/32(2()))-((.,,((-,.4).)39(((4(())(,#####
@M06045:235:000000000-JCY5N:1:1101:21471:8130 2:N:0:TACAGC
GAGTGGGGACTACAAGGGTATCTAATCCTGTTCGCTCCCCCTGCTTTCGCTCCTCAGCGTCAGTATCGGCCCAGAGATCCGCCTTCGCCACCGGTGTTCCTCCTGATATCTGCGCATTTCACCGCTACACCAGGAATTCCGATCTCCCCTACCGAACTCTAGCCTGCCCGTATCGAATGCAGACCCAGGGTTAAGCCCCGGGCTTTCACATCCGACGCGACAGCCCGCCTACGAGCTCTTTACGCCCAATCATTCCGGACAACGCTCGCACCCTCCGTATTACCCCGGCCGCTGGCCTGAA
+
GGGGGGGGGGGGGGGGGGGGGGGGGDGGGGGGGGGGGGGG+@FGGGGFGGFCCFGGGGGGGDGGFFF@FEEFGGDFFGGGGGGGDGFGGGGGGG8>+FGGFGGGFADFCGGCFGGDGDFGGFGG>7BFFFE<FG<DDFGGG88CFGCDEGDGGE6CE@FDGCGFFGGFCGG>FGCBF?DGCF?GGGCEFEGG>C?FGGGGGE=EF67+11:8FD5C)9/1951**0.7B(-)0))1)9*9C:D5*C<)77*9*67A@)199660((00<;F3:<(,734<0)-6(--4(((4(4((#####
@M06045:235:000000000-JCY5N:1:1101:10151:8137 2:N:0:TACAGC
GAGTGGGGACTACAGGGGTTTCTAATCCTGTTTGCTACCCACGCTTTCGCTCCTCAGCGTCAGTGTCGGCCCAGAGTGGCGCCTTCGCCACCGGTGTTCCTCCTGATATCTGCGCATTTCACCGCTACACCAGGAATTCCAGTCTCCCCTACCGAACTCAAGTGATGCCCGTATCCACCGCACGCCCACGGTTAAGCCGCAGGTTTTCACGGCAGACGTGACACACCGCCTACGAGCTCTTTACGCCCAATAATTCCGGACAACGCTTGCACCCTACGTATTACCGCGGCCTCTGGAGCAA
+
GGGGGGGGGGGGGGGGGGGGGGGGGGGGGGGGGGGGGGGGGGFGGGGGGGEFGGGGGGGGGGGGGGGGGGGGGGGGGGGGFGGGGGFGGGGGGGGGGGGGGGGGGGDF<E,EG7FGGGGGGGGGGFGGGGGGGGGGGGGGGGGGGGGGGGGGFGGCEGGFG9@;EFFFGGGG5>FGGGGGGGGGGGG>EEEEG:CEGGGGGGGGGGGGGGGGGGFG53<D45*94<BBBBF3FFFC55?@CCGF<DDDFFF??>*69)2391?FFFEFFF2<4:B06?<?>?24<?9-41(,20))#####
@M06045:235:000000000-JCY5N:1:1101:17826:8138 2:N:0:TACAGC
GAGTGGGGACTACCAGGGTTTCTAATCCTGTTCGCTCCCCATGCTTTCGCTCCTCAGCGTCAGTTACGGCCCAGAGATCTGCCTTCGCCATCGGTGTTCCTCCTGATATCTGCGCATTCCACCGCTACACCAGGAATTCCAATCTCCCCTACCGCACTCTAGTCTGCCCGTACCCACTGCAGGCCCGAGGTTGAGCCTCGGGTTTTCACAGCAGACGCGACAAACCGCCTACGAGCTCTTTACGCCCAATAATTCCGGATAACGCTTGCACCCTACGTATTACCGCGGCTTCTGGCTCGGA
+
GGGGGGGGGGGGGGGGGGFFGGGGGGGGGGGGGGGGGGGGGGGGGGGGGGGGGDGGGGGGGGGGGGGGGGGGGGGGGGGGGGGGGGGGGDGGGGGGGGGGGGGGGGGGGGGGGGGGGGGGGGGGGGGGGGGGGGGGGGGGFGGGGGGGDGEGGGGGGGGGGGGGGGGGGGGGGGGGGGGGGGGGGGGCEGGGGGFGGCFGGG=EG=FGGGGFCFFGFGCDG:D<FFFFF?:5)75D3???DGGFDCGFFF*=F999@>((,6)(-4:55<<B<212:().5AA9:3,7B0(.49>2#####
@M06045:235:000000000-JCY5N:1:1101:13451:8163 2:N:0:TACAGC
GAGTGGGGACTACCCGGGTATCTAATCCCGTTCGCTCCCCACGCCTTCGCGCCTCAGCGTCAGGGACGGCCCAGCTGGCCGCCTTCGCCACGGGTGTTCCGCCTGATCTCTACGCATTTCACCACTACACCAGGCATTCCACCAGCCCCTACCGCCCTCAAGCGGTGCAGTCCACGACGACCCTCCCTGGTTAAGCCAGGGGCTTTCACGCCATGCTTACACCGCCGCCTGCGCGCGCTTTACGCCCAGTAACTCCGGACAACGCTCGGACCCTACGTATTACCGCGGCTGCTGGCAGGTA
+
GGGGGGGGGGGGGGGGGGGGGGGGGGGGGGGGGGGGGGGGGGGGGGGGGGGGGGGFGGGFFGGGGGGGGGGGGGGGGGGGGGGGGGGGGGGGGGGGGGGGGGGGGFGGGGGGGGGGGGGGGGGGGGGGGGGGGGGGGGGGGFGGGGGGGGGGGGGGGGGGGGGGGGGGFGDGG?FGGGGGGGGCGGGGFGGGFCGGGGGDGEGGGF7DFGGGGGFGFGGGGGFCCE:>EF?FE>5CD@:DGFGEGGG)./>7F<FFF@8;>6,-9(<@79>9?1:<?1)-(<<AFF>971(4)3((#####
@M06045:235:000000000-JCY5N:1:1101:21782:8170 2:N:0:TACAGC
GAGTGGGGACTACTAGGGTATCTAATCCTGTTTGCTCCCCACGCTTTCGCACCTCAGCGTCAGTTGTGGACCAGTAAGCCGCCTTCGCCACTGGTGTTCCTGCGAATATCTACGAATTTCACCTCTACACTCGCAATTCCACTTACCTCTTCCACACTCAAGACACCCAGTATCAAAGGCAGTTCCAGAGTTGAGCTCTGGGATTTCACCCCTGACTTAAATGTCAGCCTACGTGCGCTTTACGCCCAGTAATTCCGAACAACGCTAGCCCCCTTCGTATTACCGCGGCTGCTGGCACTCC
+
GGGGGGGGGGGGGGGGGGGGGGGGGGGGGGGGGGGGGGGGGGFGGGGGGGGGGCGGGGGGGGGGGGGGGGGGGGGGGGGGGGGGGGGGGGGDGGGFGGGGGGGGGGGGGGFFGGGGGGGGGGGGGGGGGGDFGGGGGGGGGGGGGGGGGGGGGGGGGGGGGGGGGGGEFGGFGGGGDGGGGGGGGDFGGGGGGFDG;DGCFFC9CGGGFGDGGGFGFFGFGGGGGFFFFFFFFFAF:>35CFGFGDGEFFGFFEFFFEBFF0?9>0)5@<BBFF?0:87?2AFAFB70;9>??0:0#####
@M06045:235:000000000-JCY5N:1:1101:13973:8172 2:N:0:TACAGC
GAGTGGGGACTACTCGGGTATCTAATCCTGTTCGCTCCCCACACTTTCGCTCCTCAGCGTCAGGTAATGCCCAGAGAACCGCCTTCGCCACCGGTGTTCCTCCTGATATCTGCGCATTTCACCGCTACACCAGGAATTCCGTTCTCCCCTGCATACCTCTAGTCTGCCCGTATCGGAAGCAAGCTCAGAGTTAAGCCCTGAGTTTTCACTCCCGACGCGACAAACCGCCTACGAGCCCTTTACGCCCAATAATTCCGGACAACGCTCGCACCCTACGTATTACCGCGGCTGCTGGCGGCCA
+
GGGGGFGGGGGGFGGGGGGGGGGGGGGGGGGGGGGGGGGGGGGGGGGGGDGGGGGGGGGGGGGGGGEFFGGGGGDCGGGGGDEGGGGGGGGGGGEGGGGGGGGGFGGGGGGGGGDGGEGGGGGGGGGGGGGGGGFGDGGG?BFGGDCDEGGFFGFGGGG?FCGGGGEFGGGGGGGGGCEGFGFFFFFGGFGF?E?FFFGFDCGCFCFGGGGFD<?DEDG<GDD*8=BFEFBF:DBGB@?5D>F:DGGFFF**96@B?E(3(469>(7<>169831:1()).644410(39163:((#####
@M06045:235:000000000-JCY5N:1:1101:14852:8175 2:N:0:TACAGC
GAGTGGGGACTACTCGGGTTTCTAATCCTGTTCGCTCCCCACGCTTTCGCGTCTCAGCGTCAGTACCGTACTAGAGAGCCGCCTTAGCCACGGGTGTTCTTCCTGATATCTGCGCATTTCACCGCTACACCAGGAATTCCACTCTCCTCTTCCGGACTCTAGCCACATGGTTTCCATCGGCGTCTCGAGTTTGAGCCTCGAGTTTTCACAACGGACCTACATGCCCGCCTACACGCTCTTTACGCCCAGTAAAGCCGGGTAACGCCACCCCCCTACGTATTCCCGCGGCTGGTGTCCGTCC
+
EGGGGGGGGDGGGGGGGGGGGGGGGGFEGGGGGGG:FGGGGGGGGGGGCFGEC@FGGGGCGEEGGGGGD@FGGGGCFCFGGGGGC=<FGFGGDGGGGEFFAFGGG9FFFFFA9FGGGGDGGGGCC==FGGGGGGGGDFGCFG9EBFF9FFAAFEC+@EGGFEGGFG>F9D,3:EFCFG5EC;;C5=CCE9CC<<FEE6C:AGCCCFGFGFGGDD>DB*89F7+*2?DFEBBFF@5D5>)*:>75CC)))0*06)9753(,,(.26(5.0-766,3?(.)).).4,(243(((,,(,#####
@M06045:235:000000000-JCY5N:1:1101:16445:8178 2:N:0:TACAGC
GAGTGGGGACTACCAGGGTTTCTAATCCTGTTTGCTCCCCACGCTTTCGCACCTCAGCGTCAGTATTGGTCCAGGGTGTCGCCTTCGCCACTGGTGTTCCTTCAGATATCTACGCATTTCACCGCTACACCTGAAATTCCACACCCCTCTACCATACTCTAGCTTGGCAGTTCTAACCGCAATTCCCAGGTTAAGCCCGGGGCTTTCACGGCTAGCTTACCAAACCGCCTACGTGCGCTTTACGCCCAGTAATTCCGATTAACGCTTGCACCCTCCGTATTACCGCGGCTGCTGGCCCCTC
+
GGGGGGGGGGGGGGGGGGGGGGGGGGGGGGGGGGGGGGGGGGGGGGGGGGGGGFGGGGGGGGGGGGGDFGGGGGGGGGGGGGGGGGGGGGGGGGGGGGGGGGGFGGGGGGGGGGGGGGGGGGFEGGGGGGGGGGGGFGGGGGGGGGGGGGGGGGGGGGGGGGGGGGGGGGFGGGGGGGGGGGGGGGCFFCGGGGGGGGGGGGGGGGG=FGGGGDFGFGGGFGGGGFFFFFFFFFAF3DBEGGGFGGGFFFGFFAFF@7?:?AFFFFFFFFFFFFF?>::<?2>4:B419;137?26#####
@M06045:235:000000000-JCY5N:1:1101:5237:8211 2:N:0:TACAGC
GAGTGGGGACTACCAGGGTTTCTAATCCTGTTTGCTCCCCACGCTTTCGTGCTTCAGCGTCAGTGTTGTCCCAGATGGCCGCCTTCGCCACTGATGTTCCTCCCGATCTCTACGCATTTCACCGCTACACCGGGAATTCCACCATCCTCTGACACACTCTAGCTAGCCAGTATCCATTGCCATTCCCAGGTTGAGCCCGGGGATTTCACAACAGACTTAACTAACCGCCTACGCACCCTTTACGCCCAGTAATTCCGATTAACGCTTGCACCCTTCGTATTACCGCGGCTGCTGGCACCTC
+
DGEFDC@@CFCGGGFGGGFEGEFGCE<<FFGGGFGGGGFGFEGGCFFGEGFGGFGGGGGGGFGGFFFDDGFGGG8CFGGBCGGGGGFGGGGG,C<EE@EF?FFGD+=FGGDGCGD4:+CFC?CFDCDCGGG>@+>+DFGFDGGG9@FGGFFDF?FDCGGGGGGFGGGFCBBFCFGDGE7EFCGFFGGGGED,@DFGGGGG*?=E6EFCCGFDG647AD:7FGF69ABAEFFF8:5D3;>59:FEGCCD47>=*.9<:):(-).42:::FFF??B?:043(2<B<07;02296):?:#####
@M06045:235:000000000-JCY5N:1:1101:10067:8242 2:N:0:TACAGC
GAGTGGGGACTACAGGGGTATCTAATCCTGTTTGCTCCCCACGCTTTCGTGCCTCAGTGTCAGTTACAGTCCAGAAAGCCGCCTTCGCTACTGGTGTTCCTCCTAATATCTACGCATTTCACCGCTACACTAGGAATTCCACTTTCCTCTCCTGCACTCAAGTTTCCCAGTTTCAAGAGCTTACTACGGTTGAGCCGTAGCCTTTCACTCCTGACTTAAGAAACCACCTACGCACCCTTTACGCCCAGTAAATCCGGATAACGCTAGCCCCCTACGTATTACCGCGGCTGCTGGCCGTGAT
+
GGGGGGGGGGGGGGGGGGFGGGGFGGGGGGGGGGGGGGGGFGGGGGGGGGGGGFGGGGGGGGGFGGGGGGGGGGGFGGGGGGGGGGGGGDGGGGFGGGGGCFGGGGGGGGGGGGGGGGGGGGGGGGGGGGFFGGGGGGGGGGGGFGGGGGGGGGFGGFGGGGGGGGGFGFGGGGGGFEGGGGGGGGGGGGG6DCFGGGGGGCFGGGFGFGFGGFFGFFGGGGFFGAAEFFFFFBDDFFFFGGDEGGGFFCFFFEFFAFDDEFFF<FBFFFF99B?:7<AB)6207902916>?01.#####
@M06045:235:000000000-JCY5N:1:1101:5708:8294 2:N:0:TACAGC
GAGTGGGGACTACCAGGGTTTCTAATCCTGTTTGCTCCCCACGCTTTCGTGCCTCAGTGTCAGTATCAGGCCAGGTAGCCGCCTTCGCCACTGGTGTTCCTTCCGATCTCTACGCATTTCACCGCTACACCGGAAATTCCACTACCCTCTCCTATACTCCAGTAAAACAGTCTTAGCTGACCACCCCAGGTTGAGCCCAGGAATTTCACAGCTAACTTATCCCACCACCTACGCACCCTTTACGCCCAGTAATTCCGATTAACGCTCGCACCCTCCGTATTACCGCGGCTGCTGGCCCCAA
+
GGGGGGGGGEGGFGFGGGGGGGGGGGGGGGGGGFGGGGGGGGGGGFGGGGGDGGGGGGGGGGGGGGGGFFGGGGGGGGGGGGGGGGGGGGGGGGGGGGGGGGGGGG?CGGGDGGGGGGGGGGGDGGGGGGGGGGFGGGGGGGGGGEGGGCFFGGGCGGGGGGGGGGGGG8DEGGGFGGGGGGGG>EGGGFD@EGCFGGGGGGGGEFG7,=FF9:BCFGDCC+*8?>8?DDEFFFEGFFFFG:FBDCC>5AF=ACFCF>B?FF9?F2>EEFFFFFFFFB6<>4AA:BFB919?D?F:#####
@M06045:235:000000000-JCY5N:1:1101:4598:8324 2:N:0:TACAGC
GAGTGGGGACTACCCGGGTTTCTAATCCTGTTCGCTCCCCACGCTTTCGCGTCTCAGCGTCAGTACCGTACTAGAGAGCCGCCTTAGCCACGGGTGTTCTTCCTGATATCTGCGCATTTCACCGCTACACCAGGAATTCCACTCTCCTCTTCCGGACTCTAGCTTGATGGTTTCCACCGGCGTCTCGAGGTTGAGCCCCGATTTTTCACAGCGGACCTACCAAGCCGCCTACACGCTCTTTCCGCCCAATAATTCCGGACAACGCTTGCACCCTACGTATTACCTCGGCCGCTGGCCCCCC
+
GGEGGGGGGGFFGGDG:FG>EFFFGGGGGGGGGGGGGGGGFGGGGGGGGG@FE@FAFGGGG@FF,CF?FDE7EECDAFGGGDFGGEEFGGGFGGEG+BFAEGGC<FGCFAAFDGGCFGGGCFGGGEGGGGFGGGGGDGGG99EGCCGGGGGGGG>EGDGGG;CDCDC9,,?EGGGFGFGCGDE:1CECC5;<E6+59*=E/*AFCFFGGGG45359)76C4<673@DB0::FFF>D57@?>7C)9C<:>;CF?5BAFE<;9(,,7?:)8)<0((4?B())(-<A).-2(((491(1#####
@M06045:235:000000000-JCY5N:1:1101:28689:8354 2:N:0:TACAGC
GAGTGGGGACTACTAGGGTTTCTAATCCTGTTTGCTCCCCACGCTTTCGCGCCTCAGCGTCAGAAATCGGCCAGCAAGGCGCCTTCGCCACAGGTGTTCCTCCACATCTCTACGCATTTCACCGCTACACGTGGAATTCCCCTTGCCTCTCCGATCCTCAAGCCATCCCGTATCCAAGGCAATCCCAAGGTTGAGCCTTGGGCTTTCACCCCGGACGCAAATGGCCGCCTGCGCGCGCTTTACGCCCAGTGATTCCGGACAACGCTTGCCCCCTACGTATTACCGCTGCTGCTGGCCAACC
+
GGGGGGGGGGGGGGFGGGFDGGGGGGGGGGGGGFGFGGGGGGGGGGGGGGGGGGGGGGGGGGGGGGGGGGGGGGGGGGGGGGGFGGGGGGGGGGGGGGGGEGGGGGGGGGGGGGGGEGGGGGGGGGGGGGGGGFGGGGGGGGGGGGGCE8DGGGEGGGGFCFGGGFCGGGFGGEFCGGFGDGFGGGGGGGGGGGGGGFG6FGG6E<FGGFGGGDEGFGGDCFCG4?B:76?@5)))7>E>GGC5CGGEF74706@D:>099<?9BBF3757:91((-.).44>A(0,,2)),24(1#####
@M06045:235:000000000-JCY5N:1:1101:3028:8360 2:N:0:TACAGC
GAGTGGGGACTACAGGGGTATCTAATCCTGTTTGCTCCCCACGCTTTCGCACCTCAGTGTCAGTATCAGTCCAGGTAGTCGCCTTCGCCACTGGTGTTCCTTCCTATATCTACGCATTTCACCGCTACACAGGAAATTCCACTACCCTCTACTGTACTCTAGCTCAGCAGTTATGAAAGCAGTTCCCAGGTTAAGCCCGGGGATTTCACTTCCATCTTACTTAACCACCTACGCGCGCTTTACGCCCAGTAATTCCGATTAACGCTTGCACCCTCTGTATTCCCGCGGCTGCTGGCAAAGC
+
GGGGFGGGGGGGGGGGGGGGCGGGDFGGGGGGGGGGGGGEGGGGGGGGCDEFGGGGGGFGGGGGGGGGGGGFEGGGGGGGDGGGGG?FGGEGGFGGEFGGFFGFGGGGGGCDGGGDGGGGGGGDEE>79EFFCEF?FGFGGGGGGGGFFGGFFDFGGGGFGFFDE9DFGGGEFFFG8D9DE=FFFGC9DCFGGFAFGGGE:>E>FF7+BFCCGGF7BFFGG++=:;AF457FA>3C8:B>C+18C5))09F?F9?2;>638<<F;BF53<<76:<385)).).4890666,(,)(,#####
@M06045:235:000000000-JCY5N:1:1101:12726:8397 2:N:0:TACAGC
GAGTGGGGACTACTCGGGTTTCTAATCCTGTTTGCTCCCCACGCTTTCGTGCCTCAGTGTCAGTGTTGGCCCAGGCAGTCGCCTTCGCCACGGATGTTCCTCCTGATCTCTACGCATTTCACTGCTACCCCAGGAATTCCACTACCCTCTGCCACACTCTAGCTTGCCAGTATCCAGTGCCATTCCCAGGTTGACCCCAGGGCTTTCACATCAGCCTCAACAAACCACCTACGCCCGCTTTACGCCCAGAAATTCCGACTAACGCTTCCCCCCTTCGTATTCCCGCGGCTGCCGGCTCTGA
+
ECFCFECEEGGCGGGGGGGGFCDC,@FEF9FFGEFGGGGEDGC:FC8FFGF@FAF8FG9EDC<C@EFG@FFGGFGGGEGG7FBCFG@CG>FGGCGCFD5E9FAFGGFGGG9@F<F?FBFGAFC,<5EF,E=?FCFDF8=ECFEFFDGGGGCDFBFDCED,,>DEA=DEDFDA:EE,@@9D,,@9@9B,@:DB63,@EECEFG5,:?C7E+BC>;**3**;9C>*356?)(;F?E)?).8>7+;)7CC8;)*;A)A;9>0(9??0(-))0(.42(,4(4(2())5(4(4((((((-4#####
@M06045:235:000000000-JCY5N:1:1101:6910:8413 2:N:0:TACAGC
GAGTGGGGACTACAAGGGTATCTAATCCTGTTTGCTCCCCACGCTTTCGAGCCTCAGCGTCAGTTACAGTCCAGAGAAGCGCCTTCGCCACTGGTGTTCTTCCTAATCTCTACGCATTTCACCGCTACACTAGGAATTCCCTTCTCCTCTCCTGCACTCTAGACTTCCAGTTTGAAATGCAGCACTCAGGTTAAGCCCGAGTATTTCCCATCTCACTTAAAAATCCGCCTACGCTCCCTTTACGCCCAGTAAATCCTGACAACGCTCGCCACCTACGTATTACCGCGGCTGCTGGCGTTTG
+
EGGGGGGE7FGFGF@EFFFGGGGFGFFGGGGGG8FGGGGGGGGGGGGGGG@FGGGGGGGFGDGGFFGGGGGGGGGGFFGG@EE>FGGGC@EFEFGGGGGGFGGGGFFGFGGFFEGEGCFGDGGGGGGG?E,FFC84=BFGGGGGGGFFGFGGGGGFF,DGGGGGGDGGFCEFFGGG89=F8=DDFEGG?EFFA;,EBFEGEG7ACAC29DCG7+9BCFDFFGG>DFEFD?DF:D4CE>FFGFGFDGD>AAD6+6A;+;<@8ED(4(55>(28??FFFF?<:>AF6;B>>9>BDF72#####
@M06045:235:000000000-JCY5N:1:1101:11414:8420 2:N:0:TACAGC
GAGTGGGGACTACTCGGGTTTCTAATCCTGTTCGCTCCCCACGCTTTCGCTCCTCAGCGTCAGTATCGGCCCAGAGCCCCGCCTTCGCCACCGGTGTTCCTCCTGATATCTGCGCATTTCACCGCTACACCAGGAATTCCAGTCTCCCCTACCGAACTCTAGCCTGCCCGTATCGGCTGCAAGCCCGCAGTTGAGCCACGGGTTTTCACAGCCGACGCGACAAGCCCCCTACGCGCTCTTCACGCCCAAAACATCCGGACAACGCTCGCGCCGTACGTCTTACCGGCGTGTCTGTCATATG
+
ADFGGGFC@CFFGAFGGCF66;EE,<<CFFFFG,C@CCFGGGC:FFFFCC7CFGGFCFCG7FFCF9FCDE:BB,:,,,CFFEG=FF<FEGGGEECE@FFF,?FBAFGGGGGGG=@:C@AD9EF7+3+@78==,3+@<FGGF9633,E>C,:@FEC4C:C9,3EC,@>6>8B*,61>*>**ACGGCGC8*1;;+><@FGG5**/2**4@CD09*)2)093C<)/0*7)))4(7)))9)8>**:D55<))0.*)).0()),-((406:)7>061(-(44,.(,)6:1((-,((,6).-#####
@M06045:235:000000000-JCY5N:1:1101:2740:8429 2:N:0:TACAGC
GAGTGGGGACTACAGGGGTATCTAATCCTGTTTGCTCCCCACGCTTTCGCACCTCAGCTTCAGTTGTGGACCAGTAAGCCGCCTTCGCCACTGGTGTTCCTGCGATTATCTACGAATTTCACCTCTACACTCGCAATTCCACTTACCTCTTCCACACTCAAGCCATCCAGTATCAGACGCAGTTCCCCGGTTAAGCCGAGGGATTTCACGTCTGACTCAGTTAGCCGCCTACGAGCCCTTTACTCCAAGTAATTCCTAGCAAACCTTTCCTCCCCCGTATTACCGTGGCGGCTGGCGGCGT
+
E@GGF8F7@CF@DDCEC:FCF9CCC99E,E<,,6C@FEC@<@FCGG<,8B@:@EFF8F@@<FFF9C,B,E,C<<CEF9F<@F@,B=F7B7,CC8:?,BE9EFFF7+?FFFFEGGG@,DGGDFE,,99A<F<FDCFCFGFAFG,D,7@,E3EC,DF883>DC,>+@3,DFEDDFCACCB>+++5<EEF>EC@>*D,26:88CEGECDCF7787*/1+;+;C:+++185).(3A>5):5)57***9:7*)*1**/)*6*/)(548(((0*=A)61,1944(,.))-,((((-4((,(-#####
@M06045:235:000000000-JCY5N:1:1101:20303:8452 2:N:0:TACAGC
GAGTGGGGACTACCCGGGTATCTAATCCTGTTTGCTCCCCACGCTTTCGCACCTCAGCGTCAGTATTGAGCCAGGAGGCCGCCTTCGCCACCGGTATTCCTCCACATATCTACGCATTTCACCGCTACACGTGGAATTCTACCTCCCTCTCTCATACTCTAGCCGCCCAGTATCGAATGCAGTTCCCAGGTTGAGCCCGGGGCTTTCACATCCGACTTAAGCAGCCGCCTACGCGCGCTTTACGCCCAGTAATTCCGATTAACGCTTGCACCCGCTGTATTACCGCGGCTGCTGGCGGACC
+
GGGGGGGGGGGGGGGGGGGGGGGGGGGGGGGGGGGGGGGGCFGGDGGGGGGGG@FFGGGDFGGGGGGGGGGGGGGGGGGGGGGGGGGGGGGGGGGGGGGGGGGGGGGGFFGGGGGGGEGGGGGGGGGGFGGGGGEGGGGGFFGGGFGGGFFGGGGGGGGGDFFFGDGGGFFFGGEFFGGGGGGGGGGGGGGGGGGFGGGGGGGGGFG7FGGGGGEGDGFG>FGCCFEFFFFFFF>C55BBFDF79DDDF97@F<@>?:6:BA<27255;3<?((4424<A2)-9(499;>FF?>0(#####
@M06045:235:000000000-JCY5N:1:1101:17858:8472 2:N:0:TACAGC
GAGTGGGGACTACCAGGGTATCTAATCCTGTTTGCTCCCCACGCTTTCGCACCTCAGCGTCAGTACCGGACCAGTGAGCCGCCTTCGCCACTGGTGTTCTGCCTACTACCTACGAATCGCACCTCTACACTAGGGGTTCCCCTCACCTCTTCCGGACTAAAGATCGCCATTATCGAAGGCTGTTCTGGAGTAGCGCTCCAGGATTTCACCCCCGACTTAACGATCCGCCTACGTGCGCTTGACGCCAAGCACATCCAAACAACACTAGCCCCATTCGTATAACCGCGCGTGCTGGCCTCCA
+
GF,EF8<+;FF@F,,,B@C8,E6@FEEE6C<D,C,6E<<CF:+667<9:,B@B,;,CECFE@C,<,C@7FECDE,6CF8BCF7C=5,44C,,:E<EEF,9,,5,9,:C,,5,AFE?F+,++8F8,5555F,,7=,+3+3,,,,+6@F,@,C=,+++5+,4,,,@9+>+>*,75;E8CE*D,@1,,,,,5,6,,,4@**=C6,4,40=:@CG)>5)7>D+;DDG*;)5):1(83.51.)).**2)1))07)0))69()9<?:1:((.6?F02(,4))).(80))5(1(((--(-::(#####
@M06045:235:000000000-JCY5N:1:1101:18898:8499 2:N:0:TACAGC
GAGTGGGGACTACCCGGGTATCTAATCCTGTTTGCTCCCCACGCTTTCGTGCCTCAGTGTCAGTTACAGTCCAGAAAGCCGCCTTCGCTACTGGTGTTCCTCCTAATATCTACGCATTTCACCGCTACACTAGGAATTCCACTTTCCTCTCCTGCACTCAAGTTTCCCAGTTTCAAGAGCTTACTACGGTTGAGCCGTAGCCTTTCACTCCTGACTTAAGAAACCACCTACGCACCCTTTACGCCCAGTAAATCCGGATAACGCTACCCCCCTACGTATTACCGCGGCTGCTGGCACCTTA
+
FGGGGGCGGGGGGGGGGGFGGGCFGGGGGCFGGGGGGGGGGGGGGGGGGGFGGGGGGGGGGFG@FDGGGGGGCFCCFAFGGGGDGGGGGGGGGGGFGEFGFFGGFGGFGGGGGGGGECFGGGGGGG>EF<AEFG<FGGGG9FGGGGGGF=DFGGGGGGGF,EFG9FFGGGGGGGFGGGGFGFE?FCGGGFEEDGCCECEGGGA@@FCF7:CCDFFF>>7CCDCCDFFDF3>EEEAD45A6+;DBD<CFF+;@CEA:;817<E<F6()77?;12<?0,2444A>00(,49BB?BB?(#####
@M06045:235:000000000-JCY5N:1:1101:12594:8504 2:N:0:TACAGC
GAGTGGGGACTACCGGGGTATCTAATCCTGTTCGCTCCCCACGCTTTCGCTCCTCAGCGTCAGTTACTGCCCAGAGACCCGCCTTCGCCACCGGTGTTCCTCCTGATATCTGCGCATTCCACCGCTACACCAGGAATTCCAGTCTCCCCTGCAGTACTCAAGTCTGCCCGTATCGCCCGCACGCCCACAGTTAAGCTGTGAGTTTTCACGGACAACGCGACAAACCACCTACGAGCTCTTTACGCCCAGTAATTCCGGACAACGCTCGGACCCTACGTATTACCGCGGCTGCTTGCGGATG
+
GGGGGGGGGGGGGGGGGGGGGGGGGGGGGGGGGGGGGGGGGGGGGGGGGGDGG<FGGGGGGGGGGGGGGGGGGGGGGGGGGGGGGGGGGGGGGGEGGGGGFGGGGGGGGGGGGGGGGGGGGGGGGGGGGGGGGGG?DFFGGGGGGGGGGGGGGGGGGGGGGGGGGGGGGGGG6FDGGGGGGG=CGDEG8>FFGFCDFF@@?7<@CFGGGGDGGGFC5C5DDGGGGFFFFFFFFF5C.<*9:CF>CDDEF?CFFBF<@F6>(:609(8>>;>;BF?BFFF>B9>AFF01991:0)40#####
@M06045:235:000000000-JCY5N:1:1101:9291:8505 2:N:0:TACAGC
GAGTGGGGACTACACGGGTTTCTAATCCTGTTTGCTCCCCACGCTTTCGTGCCTCAGTGTCAGTGCTGGTCCAGATGGCCGCCTTCGCCACGGATGTTCCTCCCGAGCTCTACGCATTTCACTGCTACACCGGGAATTCCGCCCTCCTCTACCGCACTCTAGCCCGCCAGTATCCAGTGCAATTCCCAGGTTGAGCCCAGGGCTTTCACATCAGACGTAACGAACCACCTACGCACGCTTTACGCCCAGTAATTCCGAGTAACGCTTGCACCCTTCTTATTACCGCGGCTGCTGGCCCCGA
+
@:FEC8FDE@FGG<FGGDCFCCE99@EGGGGGGGGGGFEEFCGEC,CFEFGGGFEEEEEGGGGFGGGGGEFFG8FF9FDF@C7BFGFGGGGGGB:+B?FE?B==FG7+8A?<FFC+?+FGCFF,AA<?AE<CCE7FFD9@,>3+>,@3DFDEEEEEGG7E;>C8DEGCEG??,?;DD>9EC9?FG;DCEGG9CCF>8*,=8C54=A:C7++;7C48=FGG3<G33>AFF0??>DB9).00*CF35C>>F):*9>F)<BBF(--440).<)8,-8(()))..)-)-(((-,30547(#####
@M06045:235:000000000-JCY5N:1:1101:25611:8524 2:N:0:TACAGC
GAGTGGGGACTACAGGGGTTTCTAATCCCGTTTGCTCCCCTAGCTTTCGCTCATCAGCGTCAATGCCGGTCCAGGATGCCGCCTTCGCCACCGGTATTCCTCCAGATATCTACGCATTTCACCGCTACACCTGGAATTCTGCATCCCTCTCCCGGATTCAAGCCATCCAGTATCGGATGCAGTTCCCAAGTTGAGCCTGGGGATTTCACATCCGACTTAGTTGGCCGCCTACGAGCCCTTTACGCCCAGTAATTCCGAACAACGCTTGCCCCCCCCGTATTACCGCGGCTGCTGGCCCCGA
+
GGGGGGGGGGGGGDDFGGGGGFGGEDGGFFFFFGGGFFGGGGDGGGGGGGEGGGGGGGGGGGGGGGGGGCECGGGDFCFGEGCGGGFGGGEGGGEBD9<FEGGGGCGFFGFFFGGEGECGFGGGG@FEFGFGGA=FG?FGFGAEGGCFG,>DGGGGDGGGGCFGGGGGGGGGGCCEDEGD9CFGGGGGGG9DBCFG6DFGGGGEGGGGGG=FGDBGBGGGGGGC7F5.>61A53)9>;F:F**)*9DBF?7==AFD@3:B>F<99<E))45<4379(-(434:A4>996>>B02?0#####
@M06045:235:000000000-JCY5N:1:1101:3018:8541 2:N:0:TACAGC
GAGTGGGGACTCCTCGGGTTTCTAATCCTGTTTGATCCACACACTTTCGTGCCTCAGCGTCAGTTGAAGTCTAGTAAGCTGTCTACACTATCGGTGTTCTTGACTATATCTAAGCATTTCCCCGCTACACCGTCAATTCCGCCTACCTCGATTCCACTCAAGCCCATCAGTATCAATCCCACCCTCCCGGTCAAGCCGGGATCTTTCAGAACTGACTTAACAGGCCACCTACGCACCCTTCAAACCCAATAATTCCTGCCCACGCCTCCCACCTACGTATTACCCTGGCTGCTGGCAAATA
+
@<FF-,6+,8@EC,<FC@FE;9CEE9<,EE,EF<6,6C,C,,88C<FFEGD7D9F<CEFG>EG<@F<,CFFEFFEDCFFG86@F<<,EG,CCC:B,?:FGEE<E,,C<@F,?<<=BEF<F,,9++4@@,<9+E@:+A=A,@CEE+>DFGC+,4,@,,6,=,=9D+6D8>9>C8ADB3>D@=E3==@63B6C++@,4@E***@*4=2,2,5+0=>8CF:F7++;*/))2;57F;D)9=3)0*2++27*8:A4*+)3)++(((/329(5)88:B3123,.460-62(.(((,-10):(#####
@M06045:235:000000000-JCY5N:1:1101:19701:8548 2:N:0:TACAGC
GAGTGGGGACTACAAGGGTATCTAATCCTGTTTGCTCCCCACGCTTTCGCACCTCAGCGTCAATATGTGTCCAGTAAGTCGCCTTCGCCACTGGTGTTCTTCCGAATATCTACGAATTTCACCTCTACACTCGGAATTCCACTTACCTCTCCACAATTCAAGCGATGCAGTCTTAAAGGCAGTTCCAGAGTTGAGCTCTGGGCTTTCACCTCTAACTTACAAAGCCGCCTACGTGCGCTTTACGCCCAGTAATTCCGAACAACGCTCGCCACCTACGTATTACCGCCGCCGCTGGCACCGT
+
DGGGGGGGGGGGGFFGGGGFGGGGFGGGGGGGGGGGGGGE6@FCE@<FFGGGGCFEFGGFG@FE<FCDGGGGCGAECEGF@EFFGGGGGGGGCAFGFCFGCGGGCFGFGFGFGF:EGGGGGGGFGGGGGGEGGE@BFEC=;EFEFGGGDEFFGDCFG8>FGCEE6DEEGG98DEAFAFGGGEGEDGFFGGGFGGGG>FGGF8E,@,@9FG;CGFFFFGGG7C*?F>AE8==AAF)*:;BDG7@:DD)5AF>AC)@))06;BFF69(>3:0(,((.5:8)6:<4<(,(-(((49;4-#####
@M06045:235:000000000-JCY5N:1:1101:8338:8559 2:N:0:TACAGC
GAGTGGGGACTACTCGGGTTTCTAATCCTGTTCGCTCCCCACGCTTTCGCTCCTCAGCGTCAGTTTCGGCCCAGAGACCCGCCTTCGCCACTGGTGTTCCTCCTGATATCTGCGCATTCCACCGCTACACCAGGAATTCCAGTCTCCCCTACCGAACTCAAGTGTGCCCGTATCCACCGCACGCCCACGGTTAAGCCGCAGGTTTTCACGGCAGCCGCGACACCCCGCCTACGAGCTCTGTACGCCCAATAATTCCGCACAACGCTCGCCACCTACGTATTACCGCGGCTGCTGGCCTCAG
+
<EGGG8FGEGGGGFCGCGGGDEEGFGGGFFGFGGE:FEFEGGGGFGFGGCCCC8CFGFEGGFGGGGF@FFCFGGGGFGGF@CFGGGFGG7F8EEFGGGGFFGGGG<FDFGGGGGGEG7F?FEEGGDG>FGGGD:+ADFFCD;FF,@,D=DCFG>+:38ECFGG;;>E@FECCC6;;,,@EGGGE5C8B:5BCEF;CCEG5:*2+<2=;+*/85C);>G3CGD/*).)0)-()8D.<>96/02:.9<35>>49=2=<F),397131,7B>6<03137:?7A(6<)29627((())(-#####
@M06045:235:000000000-JCY5N:1:1101:12138:8601 2:N:0:TACAGC
GAGTGGGGACTACTAGGGTATCTAATCCTGTTTGCTCCCCACGCTTTCGCGCCTCAGCGTCAGTTACAGTCCAGAGAGCCGCCTTCGCCACTGGTGTTCCTCCACATCTCTACGCATTTCACCGCTACACGTGGAATTCCGCTCTCCTCTTCTGCACTCAAGTCTCCCAGTTTCCAGTGCGTCACGGGGTTGAGCCCAGGGCTTTCACATCAGACTTAACGAACCACCTACGCACGCTTTACGCCCAGTAATTCCGAGTAACGCTTGCACCCTTCGTATTACCGCGGCTGCTGGCCCCTCC
+
GGGGGGGGGGGGGGGGGGGGGGGFGGGCEGGGGGGGGGGGGGEGGGGGGGCGGCGGGGGGGGGGFGGGGGGGGGAFEGGGGGGGGGGGGGEFFFGGGGGGFFGGGFFG<FGEGGGGGGGGGGGDGGGGGGGGGEGGGGGGGGGGFGGCF9BFFCFGGFGGFF@;DFGGGGGG;;AFGFDFGGGGGGGGGCEGGGGGGFGGGG;6FGGGGFGGGDFFFGCGDG<DD;FBA8@3:>DDFDDF7CDFDDDFFFGFFFFBF33:26(-28:F6>::B7?B?:7:2A>:032914125(:2#####
@M06045:235:000000000-JCY5N:1:1101:14502:8612 2:N:0:TACAGC
GAGTGGGGACTACCGGGGTTTCTAATCCTGTTTGCTCCCCACGCTTTCGCACCTCAGCGTCAGTATCTTCCCAGATCGCCGCCTTCGCCACTGGTGTTCCTCCCGATATCTACGAATTTCACCTCTACACCGGGAATTCCGCGATCCTCTTAAGTACTCAAGCTCAGCAGTTTCGGATGCACTTCCTTGGTTGAGCCGAGGGATTTCACATCCGACTTGCCAAGCCGCCTACGCGCGCTTTACGCCCAGTAATTCCGAACAACGCTAGCTCCCTCCGTATTACCGCGGCTGCTGGCACGGA
+
GGGGGGGGGGGGGGGGGGGGGGGGGGGGGGGGGGGGGGGGGGGGGGGGGGGGGGGGGGGGGGGGGGGGFGGGGGGGGFGGGGGGGGGGGGGGGGGFGGGGGGGGGEGGGGGGGGGGGGGGGGGGGGGGGGGGGGDGGGEFGGGGGGGGGGGGGGGGGGGGGCFFGGGGGGF?FG5:EEGGGGGGGGGGGGGGGGGGGGGGGCGGGGGCCFGGGDDGBGCCCFFGGFFDEFFFF@<D5:D@GFGEGGGD76*=B2*67@B011617(..<)6>B:BFB?12>9<A6>916996,3((#####
@M06045:235:000000000-JCY5N:1:1101:7982:8624 2:N:0:TACAGC
GAGTGGGGACTACCAGGGTTTCTAATCCTGTTCGCTCCCCACGCTTTCGCTCCTCAGCGTCAGTAATGGCCCAGAGATCCGCCTTCGCCACCGGTGTTCCTCCTGATATCTGCGCATTTCACCGCTACACCAGGAATTCCGATCTCCCCTACCACACTCTAGTCTGCCCGTATCGAATGCAGACCCGGGGTTAAGCCCCGGGCTTTCACACCCGACGTGACAAACCGCCTACGAGCTCTTTACGCCCAATAATTCCGGACAACGCTTGCGCCCTACGTATTACCGCGGCTGCTGGCGAGGG
+
GGGGGGGGGGGGGGGGGGGGGGGGGGFGGGGGGGGGGGGGGGGGGGGGGGGGGGGGGGGGGGGGGGGGGGGGGGGGFGGGGGGGGGGGGGGGGGGGGGGGGFGGGGGGGGGGGGGGGGDGGGGGGGGGGGGGGGGGGGGGGGGGFGGGGGGGGGGGGGGGGFGGGGGGGGGDGGGGGGGGGGGGGGEE8EGGGGFGGGGGGGGGGGGGGGGGGDEG:DDFGGFFFFEEDF:FFE>D597*::C55CGEFFG?F<6>@BBFFB<>6?>F>161B;BB?7<68AF9(,33036:0)2,#####
@M06045:235:000000000-JCY5N:1:1101:16903:8627 2:N:0:TACAGC
GAGTGGGGACTACCCGGGTATCTAATCCTGTTTGCTACCCACGCTTTCGTGCCTCAGCGTCAGTTATGGTCCAGTAAGCCGTCTACACCGCAGGTGTTCCTCCTGATATCTACGCATTTCACCGCTACACCAGGAATTCCGCTTACCTCTCCCATACTCAAGCCTTCCAGTTTTCGACGCACCCTCCCGGTTAAGCCGGGAGATTTCACGCCAAACTTAGAAAACCGCCTACGCACTCTTTACGCCCAGTAACCCCGAACAACGCTCGCTGCCTACGTATTACCCCGGCTGCTTGCGATTC
+
GGGGGGGGGGGGGGGGGGGGGGGGGGGGGGGGGGGGGGGGGGGGGGGGGGGGGGGGGGGGGGGFGCFGGGGGGGGGGGGGGGGGGGGGGFGCEGGFGGGGGGGGGGGGGGGGGDEGGGGGGGGGGGGGGGGGGGFFGGGGFGCGDGGGG9@EFGGGGGGGFGGGGGGGGGGCAFGCGGGDEDEC:FGGGCEEDGCFGGGC5?5FCFGFGGGGGD494@*2@:DFFFFFE?:?533C)<@FGC>>DDGEF4766)8:@B>B;0,,4(.5;169?24(((54?AF9(,(4671<0)),#####
@M06045:235:000000000-JCY5N:1:1101:26726:8638 2:N:0:TACAGC
GAGTGGGGACTACACGGGTTTCTAATCCTGTTCGCTCCCCATGCTTTCGCTCCTCAGCGTCAGTTAATGCCCAGAGACCTGCCTTCGCCATCGGTGTTCCTCCTGATATCTGCGCATTTCACCGCTACACCAGGAATTCCAGTCTCCCCTACATCACTCTAGTCTGCCCGTACCCACCGCAGATCCGGAGTTGAGCCCCGGACTTTCACGGCAGACGCGACAAACCGCCTACGAGCTCTTTACGCCCAATAATTCCGGATAACGCTTGCGCCCTACGTATTACCGCGGCTGCTCGCGTGAC
+
GGGGGGGGGGGGGGGGGGGGGGGGGGGFGGGFGGGGGGGGGGGGGGGGGGGGGFGGGGGGGGGFFFCFGGGGGGGGGGGGGGGGGGGGGGEGGGGGGGGGGGGGGGFFGGGGGGGGDFFFGGGGDGDDGGG7FGFFGGGGGGGGAFEF8EGGGGGFGGGGGGGGGGGGGDEEGGGGGGGGGGG9D,DCC:>FG?DGGGGGDEEGGGGGGFDDDD>CADCDDDGGG>>EF66:>EFG>FFFGGGFGDG@).*0/)*495::BAD?;:57>6>:1;.1?F<44<>4,((-90(:,),,#####
@M06045:235:000000000-JCY5N:1:1101:28828:8639 2:N:0:TACAGC
GAGTGGGGACTACAAGGGTATCTAATCCTGTTTGCTCCCCACGCTTTCGTGCTTCAGCGTCAGTGTTGTCCCAGATGGCCGCCTTCGCCACTGATGTTCCTCCCGATCTCTACGCATTTCACCGCTACACCGGGAATTCCACCATCCTCTGACACACTCTAGCTAGCCAGTATCCATTGCCATTCCCAGGTTGAGCCCGGGGATTTCACAACAGACTTAACTAACCGCCTACGCACCCTTTACGCCCAGTAATTCCGATTAACGCTTGCACCCTTCGTATTACCGCGGATGCTTGCAATAC
+
GGGFCGFGGGGGGGFEFGFGGGGGGGGGGGGGGGGGGGFEGGGGGGGGGGGGGGGGGGGGGDGGDGFCEF9FGGGFDGGGGGGGGGGGGGGGGFGFFFGGCFCGGGGC=EGFGGCCFGFGGGGGGGGGGGGGGGG@FGGGGGDF,BF?DG@;D9DFGFGF9DFGFGDFFFG>DFGGFFAE7;3=FDE,>DF?EGD8FFG*=:5C:FGCGGFGG<FF;CFF:CGGGF>5>;?4)))2=>))CDD)1CD3)0**7)76?3-43)449?DFF2<231.(-3((.)-6-1(((-(4)))-#####
@M06045:235:000000000-JCY5N:1:1101:11424:8640 2:N:0:TACAGC
GAGTGGGGACTACCCGGGTATCTAATCCTGTTTGCTCCCCACGCTTTCGAGCCTCAGCGTCAGTTACAGTCCAGAGAAGCGCCTTCGCCACTGGTGTTCCTCCTAATATCTACGCATTTCACCGCTACACTAGGAATTCCGTCTACCTCTACTTCACTCAAGAACAGCAGTTTCAAATGCAGTTCAGGGGTTGAGCCCCTACATTTCACATCTGACTTGCCGTCCCGCCTACACTCCCTTTACACCCAGTAATTCCGGACAACGCTTGCTCCCTACGTATTACCGCGGCTGCTGGCTCGAC
+
GGGGGGGGEGGGGGGGGGGGGGGGGGGGGGGGGGGGGGGGGGGGGGGGGGGGGGGGGGGGGGGGGGGGGGGGGGGGFFGGGGGGGGGGGGGGGGGGGGGGFGGGGGGGGGGGGGGEGGGGGGGEGGGGGGGGGGGGGGGGGGFGGGGGGGGGGGGGGGGGGG9EEFGGGGGG,EEFFGGGGGGFFGGGGGGGGFFGGGGGGGGGGG@9FGFGGGFGFGGGGDDGDFFFDFFFFFFGFFFFGDFCGGGFFFG==?FA?>(43:?9;BBFFFFFF?DFFBFB?944,941142:2:((#####
@M06045:235:000000000-JCY5N:1:1101:12348:8642 2:N:0:TACAGC
GAGTGGGGACTACCGGGGTTTCTAATCCTGTTTGCTCCCCTAGCTTTCGCGCCTCAGCGTCAGTTGTGGTCCAGTGCGCCGCTTTCGCCACAGGTGTTCCGCCCGATATCTACGCATTTCACCGCTACACCGGGAATTCCACGCACCTCTCCCACACTCAAGCACGGCAGTTTCGCCTGCAGGCTCGGAGTTGAGCCCAGAGTTTTCACAGGTGACTTACCGCACCGCCTACGCGTCCTTCACGCCCAATAATTCCGAACAACCCTTGCCCCTCACGCCTTCCCGCGGCCGCCGCCGTAGT
+
EGGGGGGCEGGFGGGGGDGGEGFGGDGGEFFGGGGFG<DFGGGFEGGF:FEEGDDFFCFCEGEGGCGGE<FFCFFGGCEG@FDGGGGGGGGGG=BFF7FF+=CCCC+>FGCEGFG@@F9DD?BCFGGEGGGGEFG@EDGGAGGE6E5@D9FFGG88C,>D,4D2>*4>54?,1=**A:8FFF*?<9*3**39CCGGGGG=*;CAFEFGGD><>F@FFC:74*))75>))-()8@5)7B)**02)17>:3)26946::),7,22((()068)8(-(4(((.4)(4-(((((.-(,--#####
@M06045:235:000000000-JCY5N:1:1101:22708:8652 2:N:0:TACAGC
GAGTGGGGACTACTCGGGTATCTAATCCTGTTTGCTCCCCACGCTTTCGTGCCTCAGCGTCAGTATCGGGCCAGTGAGCCGCCTTCGCCACTGGTGTTCTTGCGAATATCTACGAATTTCACCTCTACACTCGCAGTTCCACTCACCTCTCCCGAACTCAAGATCTTCAGTATCAAAGGCAGTTCTGGAGTTGAGCTCCAGGATTTCACCCCTGACTTAAAGACCCGCCTACGCACCCTTTACGCCCAGTGATTCCGAGCAACGCTAGCCCCCTTCGTATTACCGCGGCTGCTGGCGCAGT
+
GGGGGGGGGGGGGGGGGGGGGGGGGGGGGGGGGGGGGGGGGGGGGGGGGGGGGGGGGGGGGGGGGGGGGGGGGGGGGGGGGGGGGGGGGGGGGGGGGGGGGGGGGGGGGGGGGGGFGGGGGGGGGGGGGGEGFGEGGGGGGGGGGGGGGGGGGGGGGGGGGGGGGGGGGGGGGG9EGGFGGGGGGGGGFFGGGGGGCGFGGFFGGGGD?>DDFFFGFGFGGGGGGFFFFF@FFFEGFFAFGGGDDG<>FFGFFAFFFE09;?BF6-7)6:?FFFFFBFB08>D63(79B99?70>6#####
@M06045:235:000000000-JCY5N:1:1101:17476:8689 2:N:0:TACAGC
GAGTGGGGACTACCAGGGTATCTAATCCTGTTTGCTCCCCACGCTTTCGTGCCTCAGTGTCAGTGCTGGTCCAGGCAGTCGCCTTCGCCACAGATGTTCCTCCCGATCTCTACGCATTTCACTGCTACACCGGGAATTCCACTACCCTCTACCGCACTCCAGCCTGCCAGTATCCAATGCAATTCCCAGGTTGAGCCCGGGGCTTTCACATCAGACTTAACAAACCACCTACGCACGCCTTACGCCCAGTAATTCCGAGTAACGCTTGCACCCTTCGTATTACCGCGGCTTCTGGCGCCGG
+
GGGGGGGGGGGGGGGGGGGGGGGGGGGGGGGGGGGGGGGGGGGGGGGGGGGGGGGGGGGGGGGGGGGGGGGGGGGGGGGGGGGGGGGGGGGGGGGGGGGGFGGGGGGGGGGGGGGGGGGGGGGGGGGGGGGGEGCCFGGGGGGGGGGGGGGGGGGDGGGGGDGGGGGGGGGCCGGGGGGGGGGGGGGFGGGGDGGGFGGDGGGGGGGGGGGGGGFGFFCFFFGGGFFFD@F655):;5)0*9C@DGDF47FF4>FAF>>2?AD07?E5.24:B?FF?F0<?>><0941(((.6<23#####
@M06045:235:000000000-JCY5N:1:1101:8310:8693 2:N:0:TACAGC
GAGTGGGGACTACCAGGGTATCTAATCCTGTTTGCTCCCCACGCTTTCGTGCCTCAGCGTCAGTATCGGGCCAGTGAGCCGCCTTCGCCACTGGTGTTCTTGCGAATATCTACGAATTTCACCTCTACACTCGCAGTTCCACTCACCTCTCCCGAACTCAAGACTTCCAGTATCAAAGGCAGTTCTGGAGTTGAGCTCCAGGCTTTCACCTCTGACTTAGAAACCCGCCTACGCACCCTTTACGCCCAGTGATTCCGAGCAACGCTAGCCCCCTTCGTATTACCGCGGCTGCTGGCCCGGG
+
GGGGGGGGGGGGGGGGGGFGGGGFGGGGGGGGGGGGGGGGGGGGGGGGGGGGGGGGGGGGGGGGGGGGGGGGGGGGGGGGGGGGDGGGGGGGGGGGGGGGGGGGGGGGGGGGGGGGGGGGGGGGGGGGGGAFGGGGGGGGCCCGGGGDGCEFGGDCGGGGGGGGGGGGGGGGGGGGGGGGFGGGGFFGDGGGGGFGGGGGGGGFGCFFFGGGGG6DFDFGGGCCFEFFDD<FD:>GB>FFGGGFGGGFFFG?FFFDFFFF6:BFFBBD?::?F>??BFFF0><B?B061-4<?B?6#####
@M06045:235:000000000-JCY5N:1:1101:10593:8693 2:N:0:TACAGC
GAGTGGGGACTACCGGGGTATCTAATCCTGTTCGCTCCCCACGCTTTCGCTCCTCAGCGTCAGTATCGGCCCAGAGACCCGCCTTCGCCACCGGTGTTCCTCCTGATATCTGCGCATTTCACCGCTACACCAGGAATTCCAGTCTCCCCTACCGAACTCAAGTCTGCCCGTATCGACTGCAGGCCCAGAGTTAAGCCCCAGGTTTTCACAGTCGACGCGACAAACCGCCTACGAGCTCTTTACGCCCAATAATTCCGGACAACGCTCGCACCCTACGTATTACCGCGGCTGCCGGCGAGCA
+
GGGGGGCFGGGGGGGGGGGGGGGGGGGGGGGGGGGGGGGGGGGGGGGGGGGGGGGGGGGGGGGGGGGGGGGGGGFGGGGGDGGGGGGGGGGGEGEFGGGGGGGGDFFFGGGGGGGGG@AFFGFCEDEGGGFGGEGGGGGGGGFG;EFGGGGGGGGDGGDCF,@EFDGEGBEECGD5>GGGCE=ECG8BEFFE?FFFGGGGGFFCFFF7FGDDGGFGFG>CDGGFGFD>>?FF>:55)96FC7:<GGG>@FFFF2=<F3:96:B0;:BDE9;68:0<B?DA?)4<:01416(8(((-#####
@M06045:235:000000000-JCY5N:1:1101:2966:8696 2:N:0:TACAGC
GAGTGGGGACTACCCGGGTTTCTAATCCTGTTTGCTCCCCACGCTTTCGCACCTCAGCGTCAGTATCTTCCCAGATCGCCGCCTTCGCCACTGGTGTTCCTCCCGATATCTACGAATTTCACCTCTACACTAGGAATTCCACCCACCTCTATCGGACTCGAGATTTGCAGTATCAAAGGCAGTTCCGAGGTTGAGCCCCGGGATTTCACCCCTGACTGGCAAATCCGCCTACGTGCGCTTTACGCCCAATAAATCCGGACAACGCTTGCCCCCTACGTATTACCGCTGCTGCTGGCCCTGG
+
GGGGGGGGGGGGGGGFFECFCFGCFEGEGGGGGGGGGGFFFFGGGGFFGGGFCEFFFGG@FEEGFFFCFGGFFGGGGGG7FGGGGGGGDCFADBFGFGGGGGGGGGGGGFCGGGEGGGGFGG9EAFFGGFGC<FDAFFDFFADEGGEGGGGGGGDE6@8CFE6EFGGGFGECCF9@EE@F68@37DE5:8CEFGGFFE=C=C*:CF@1AFF35C5>=GGC*>;DCABAFFFF>:<D@::<C*:<D37@)8D46<=(7>(,(41(-47778)4996:6:<625<<?1(40)).,4:(#####
@M06045:235:000000000-JCY5N:1:1101:15016:8698 2:N:0:TACAGC
GAGTGGGGACTACCCGGGTTTCTAATCCTGTTTGCTCCCCACGCTTTCGAGTCTTAGCGTCAGTAACCGTCCAGATAGCCGCCTTCGCCACTGGTGTTCTTCCCAATCTCTACGTATTTCACCACTACACTGGGAATTCCACTATCCTCTCCGGTCCTCTATCCACCCAGTACCAAGTGCATTTCTTGAGTTGAGCTCAAGGCTTTCACACCTGACTTGGGCAACCGCCTACACTCGCTTTACCCCCATTAATTCCGAACACCGCTACCCCCCTTCGTCTTACCGCGGCTGCTGGCGGCTA
+
GEF@FGGC;FFAFGCFGEGGDGGGFGGFF9FEFCFAFGGBFGC:CG,@BF8ECDFCCACCB:CGGAFFC6B@:E,C,,CECFCC@E,B=,?EFGGCF:FG<FG8BF9F,ACEFEF,EFDEFGGFDFGGGGGGGGFFG8EEAEE,4B8D9DFGG>>@86CFG,EF;FGGF8DCFGFE69DF7EE:DFEGG?GGF78@3DFFG8EGG?E>CFGD7C*99=***9C*965?A9(84A@GAB3):+1*;C5A)++;C?C4ADDFF(((,7))8181(-(,4,,:(69?10,(((,,3??6#####
@M06045:235:000000000-JCY5N:1:1101:6438:8711 2:N:0:TACAGC
GAGTGGGGACTACCGGGGTATCTAATCCTGTTTGATCCCCACGCTTTCGGATCTCAGCGTCAGTGTTTGGCCAGATAGCCGCCTTCGCCTCCGGTATTCCTCTTGCTATCTACTTATTTCACCACTACACCAAGAATTCTACTATCCTCTCCAACACTCAAGCTTCGCAGTATCAAATGCACTTCTAGGGTTGAGCCCTAGGCTGTCACATCTGACTTACAAAGCCACCTCCACCCGCTTTACGCCCAATAATTCCGAACCACGCTAGGATCCCTCTTCCTACCGCCGTTGCTGGCATCTC
+
FFE66,@@CFG8DFE:C+88<<EE<CF,CEEDFCFAFGF<F7FGG:@C6+,@+CFFE,@@@,BC@CE<FCD@,D<,,C<EB:F7,CCE@FGFGG:+AFE<,CFGG,A,5,A,C,E<EE,?<E,94A,AE=A4?B8F<A;D@FF9DG8CD,DE9@D8+=D>,3DE9=EGG>>CC;,;,537;CCCGD9B?FF>@<,@DFFDC?C7,4?:98+;>CADF+:88B6**)26?D(26;ACBB3):+;:DGD:5)*8+1:?4349(4??9:>35:2:1:0((.6-4)4760(3(,-2)-(-#####
@M06045:235:000000000-JCY5N:1:1101:22911:8715 2:N:0:TACAGC
GAGTGGGGACTACCAGGGTATCTAATCCTGTTTGCTCCCCACGCTTTCGCGTCTCAGCGTCAGTAGTCGTCCAGGAAGCCGCCTTCGCCACCGGTGTTCCTCCTGATATCTACGAATTTCACCTCTACACCAGGAATTCCGCTTCCCTCTCCGACACTCGAGACAACCAGTTTCAGACGCAGTTCCCGGGTTGAGCCCGGGGATTTCACGCCTGACTTGATCGTCCGCCTACACGCGGTTTACGCCCGGTGATTCCGAGCAACGTTTGCACCCTCTGTATTACTGCGGCCGCTTGCCCTGT
+
CFGFGCDFEGG8FE8<;7C<@C9@EEEEEE<@EFGGGFGGGGGEFG<<B:FGEFFGGGGEE@FEDAFGCCDGEE<D,9=A:@FECE@FGECGEE=>F:?FFGGGFFGFFG9F<?FEEFFGFGEFFGFGGGGGGG7FG,CF@CCCGGGCE8>DGBEDE@F6D>4B,DFGE,7D,>DEAFGG>EE?CGGEDE1=EDFF8CC8CE5:E67+<CFFC3.*2;7*:CFFFDFFF0())709)))0/**)1>C))))796*)9516128061)0@AF?B??(:4<9)6<:69(-2(-10(4(#####
@M06045:235:000000000-JCY5N:1:1101:21109:8723 2:N:0:TACAGC
GAGTGGGGACTACTAGGGTTTCTAATCCTGTTCGCTCCCCACACTTTCGCTCCTCAGCGTCAGGACATGCCCAGAGAACCGCCTTCGCCACCGGTGTTCCTCCTGATATCTGCGCATTTCACCGCTACACCAGGAATTCCGTTCTCCCCTGCATGCCTCTAGTCTGCCCGTATCGAAAGCAAGCACCGAGTTAAGCCCGGTGTTTTCACTCCCGACGCGACAAACCGCCTACGAGCCCTTTACGCCCAATAATTCCGGACAACGCTCGCACCCTACGTATTACCGCGGCTGCTGGCGCGAA
+
EGGGGGGGDGGGGGGGGGFGGGGGGGGGGGGGGGGGGGGG8FGGGGGGGGGGGGGGGGGGGGGGGGGGGGGGGGDFFGGGGGGGGGGGGECFG7FFGGGGGGGGGGFCGGGGGGGGGGGGGGGGGGGGGGGGGGGGGGGGGGGGGGGGGG7DGGAEEGGGGGGGGGGGGGGGGGGGFGGGGDGGDGGC>ED8DGGGGGGGE=E=68@CE7:DGD>CAD)55357F>))<:?FD>>DBFF50;DEGGGE>5FF4AFA6<,4(:<9B0@>B02>BB?1(3)62)691923;B4(5.0(#####
@M06045:235:000000000-JCY5N:1:1101:23084:8730 2:N:0:TACAGC
GAGTGGGGACTACCGGGGTTTCTAATCCTGTTTGATCCCCACGCTTTCGTGCCTCAGCGTCAATCATACCTTAGCAAGCTGCCTTCGCAATTGGTGTTCTATGTCATCTCTAAGCATTTCACCGCTACATGACATATTCCGCTTACCTCTACGACATTCAAGATATATAGTATCAACGGCAGTTCCCAAGTTAAGCTCGGGGATTTCACCACTGACTTACATACCCACCTACGCACCCTTTAAACCCAGTGAATCCGGATAACGCTTGCACCCTCCGTATTACCGCGTCTGCTGGCCCATT
+
GGGGDGGGGGGGGGGGGGCGEGGGGGGGGGGGGGGGGGFFCFGGGGGGGGFGG<A@GGGGGGGGGGGGGGGDGGGGFGGGGGFGGGGGGGGGGGEFGGGGGGGGGGGGGGGGGG@GGGGGGGGGGGGGGGGFGGGGGGGGGGGGGGFGCFFEGEGGGDFFDF9>EFGGGGGGGGGGFG6C?CFGGGGG6DFFF:E7,:ECCEDGG??@F7?CFDFCACF8+:CCFFAD4@FA).):):>FF7D+>CDEFFG485AEB33(29<(30;>F?F:6:??04?::BFF:>0(421-),3(#####
@M06045:235:000000000-JCY5N:1:1101:9607:8760 2:N:0:TACAGC
GAGTGGGGACTACCAGGGTATCTAATCCTGTTTGCTCCCCACGCTTTCGCACCTCAGCGTCAGTACCGGGCCAGTGAGCCGCCTTCGCCACTGGTGTTCTTGCGAATATCTACGAATTTCACCTCTACACTCGCAGTTCCACTCACCTCTCCCGGACTCGAGCTTTCCAGTATCGAAGGCAGTTCTGGAGTTGAGCTCCAGGATTTCACCCCCGACTTAAAAATCCGCCTACGCTCCCTTTACGCCCAGTAAATCCGGACAAAGCTCGCCACCTACGTATTACCGCGGCTGCTGGCGGAAA
+
GGGGGGGGGGGGGGGGGGGGGGGGGGGGGGGGGGGGGGGDFGGGGGGGGGGGG8FGGGGGGGGGGGGGGGGGGGGGGGGGGGGGGGGGGGGGFGGGGGGGGGGGFGGGGGGGGGEGDDGGGGGFGGFEFF,ADF7BGGGGGGFGCDGEEBFDCEGDGGGGCEGGGGGGGGGACGCEGD@F>EFGGGCC9FGF9DBC,:FGGG5CDGG@EF:DGC:D)77@CCF;GFA35;;F>DBGB5>6CCF3CDDD>?GF6>FFD>:0((((..9)73(48(((1:72:AAF10263270:?00#####
@M06045:235:000000000-JCY5N:1:1101:22129:8812 2:N:0:TACAGC
GAGTGGGGACTACTCGGGTATCTAATCCTGTTTGCTCCCCACCCTTTCGCTCCTCAGCGTCAGTTACGGCCCAGTGATCTGCCTTCGCCATCGGTGTTCCTCCTGATATCTGCGCATTCCACCGCTACACCAGGAATTCCAATCTCCCCTACCGCACTCTAGTCTGCCCGTACCCACTGCAGGCCCGAGGTTGAGCCTCGGGATTTCACAGCAGACGCGACAAACCGCCTACGAGCTCTTTACGCCCAATAATTCCGGATAACGCTTGCGCCCTACGTATTACCGCGGCTGCTGGCTCGAT
+
GGGGGGGGGGGGGGGGGGGGGGGGGGGGGGGGGGGGGGGGGGGGGGGGGGGGGGGGGGGGGGGGGGGGGGFGGGDGGGGGGGGGGGGGGGGGGGEGFGGGFGGGGGGGGGGFFECEGGGGGGGGGCGGGGGFGGGGGGGGGGGGGGGGGGGGGGGGGEGFGFGGGGFCFGGGGGC9@:FGGG6>EEG5BEEGFDFFG6CEGDEGGGG7?CGGGGFDEGDD<DGGGFFFFFFFFEDG)9=?FFGDGGGF))9?FDB>FE?<?AB?1255>29BFBB0(332><<<?B30611())(-#####
@M06045:235:000000000-JCY5N:1:1101:6775:8814 2:N:0:TACAGC
GAGTGGGGACTACCAGGGTTTCTAATCCTGTTCGCTCCCCACACTTTCGCTCCTCAGCGTCAGAACATTCCCAGAGAACCGCCTTCGCCACCGGTGTTCCTCCTGATATCTGCGCATTTCACCGCTACACCAGGAATTCCGTTCTCCCCTGAATGCCTCAAGTCTGCCCGTATCGAAAGCAAGTTCACAGTTAAGCTGTAAGATTTCACTCCCGACGCGACAAACCGCCTACGAGCCCTTTACGCCCAATAATTCCGGACAACGCTCGGACCCTACGTATTACCGCGGCTGCTGGCCATCG
+
EGGGGGGGGGGGGGGGGGGGGGGGGGGGGGGGFEGGGGGGGGGGGGGGGGGGGGGGGGGFGGGGGGGGGGGGGGGGGGGGGGDGGGGGGGGGGGGGGGGGCGGGGGGGGGGGGGGGGGGGGGGGGGGGGGGGGGGGGGGGGGGGGGGGGGGGFGGGGGGCG?FGGGGGGGGGGGCG6CGGFGFGGGGGGGGGGGECDGGGGFFGGGGGGGGGGGFGFGGGGGCFGFBE3:?FEF:DBFFFCFGFGD<35.<=F>@BF@?69F?6;6;@DBFFFF?<6?<)(64>0906(--8?F71#####
@M06045:235:000000000-JCY5N:1:1101:8937:8824 2:N:0:TACAGC
GAGTGGGGACTACACGGGTATCTAATCCTGTTTGCTCCCCACGCTTTCGCACCTCAGCGTCAGTACCGGTCCAGATAGCCGCCTTCGCCACTGGTGTTCTTCCCAATATCTACGAATTTCACCTCTACACTGGGAATTCCGCTATCCTCTCCCGGTCTCAAGCCCAACAGTATCAAATGCAATTCCCGGGTTAAGCCCGGGGCTTTCACATCTGACTTGAAGGGCCGCCTACGTGCGCTTTACGCCCAGTAATTCCGAACAACGCTAGCCCCCTCCGTATTACCCCGCCTGCTGGCGGCCT
+
GGGGGGG>GGGGGGGDGGGGGGGFFGGGGGGGGGGFGGGGGGCEGGGGGGCGGGGGGGGGGGGGGGGGDGGGFGFGAFGGEGGGDFGGGGGGGDGFFGGGDGGGGGGCGGGGGGGGGGGGGGFEFGFGGGF?F,FFGGGGGGGDGGFFGFGGGGCGGCFDE=FGGGDGGFAFGF9F7DAFG9CGGGGGGGGE>9DFFGCGEGGECGGFGGDGCFFGF>F*;C4>CEBEF@?FEF4CD>;DFGGFGCC:7?G@*68A@BBF01:2117.6::?F>??11,3:)6408;(42134),1#####
@M06045:235:000000000-JCY5N:1:1101:8405:8825 2:N:0:TACAGC
GAGTGGGGACTACTAGGGTATCTAATCCTGTTTGCTCCCCACGCTTTCGTGCCTCAGTGTCAGTGCTGGTCCAGGGTGTCGCCTTCGCCACAGATGTTCCTCCCGATATCTACGCATTTCACTGCTACACCGGGAATTCCACACCCCTCTACCGCACTCTAGTAAGCCAGTTTCCAATGCAGTTCCCAGGTTGAGCCCAGGGCTTTCACATCAGACTTAACAAACCACCTACGCACGCTTTACGCCCAGTAATTCCGAGTAACGCTTGCACCCTTCGTATTACCGCGGCTGCTGGCGTCCC
+
GGGGGGGGGGGGGGGGGGGGGGGGGGGGGGGGGGGGGGGGGGGGGGGGGGGGGFFGGGGGGGGGGGGGGFGGGGGGGGGGGGGGGGGGGGGGGGFGGGGGCGGGGGGGGGCGGGGGGGGGGGGFGGGGGGGGGGGGGGGGGGGGGGGGGGGGGGGGGGGGGGGGGFGDGGGGGGGGFGGGGGGFGGGCGFGGGGDFGDGGFGGGFFGGFFFF8DFFFFGGFGGGGFFFFFFFFFFGDFFFGGG>DGGA>@GFF24<F502:BF<>:F>F7>?663<?::?0AFF0416139102(4#####
@M06045:235:000000000-JCY5N:1:1101:3612:8830 2:N:0:TACAGC
GAGTGGGGACTACTCGGGTTTCTAATCCTGTTTGCTCCCCACGCTTTCGCACCTCAGCGTCAGTACCGGACCAGTGAGCCGCCTTCGCCACTGGTGTTCTTCCTAATATCTACGAATTCCACCTCTACACGAGGAGTTCCACTCACCTCTTCCGGACTCAAGATCGCCAGTATCGAAGGCAGTTCTGGAGTTGAGCTCCAGGATTTCACCCCCGACTTAACGATCCGCCTACGTGCGCTTTACGCCCAGTAACTCCGAACAACGCTAGCCCCCTTCGTATTCCCGCGGCTGCTGCCGTCCT
+
DFEFFGFB@EGGGGGGGDGGEGGGGGGGGGGGGCF9FGFGGGGGGGGGGGGGGDGGGGGFFFGGCFFEFDGGFGEGGFFE>FGCCFGGG7C@EFGCEFFFGGGGGGFFFGCEGGDDG7EFFGGFG?EGGD+@FF7FG8DEFGFF,@FGG9>FGG=+@=8>FFFFGGGGGCF,@FC>F5>DG:FFG,?FC6E6?,DF,:<EFCF6,=CFEGFDD75D>5C7DG*7C>4>B1@F>A4C:BDE<7CDGGD3)0:7*)9:>BFF9B?09?>5?<BF>B:?8<<??)6<4,(,1((-53).#####
@M06045:235:000000000-JCY5N:1:1101:16713:8835 2:N:0:TACAGC
GAGTGGGGACTACCCGGGTATCTAATCCTGTTTGCTCCCCACGCTTTCGCCCATCAGCGTCAGTACTGGCCCAGAGTGCCGCCTTCGCCACCGGTGTTCTTCCTGATATCTATGCATTTCACCGCTACACCAGGAGTTCCGCACTCCCCTACCAGACTCAAGCCATAGCAGTATCGGGTGGCGTCCCCAGGTTGAGCCTGGGGTTTTCACACCCGACTTACCAAGCCGCCTACGGGCCCTTTACGCCCAATAAATCCGGACAACGCTCGGACCCTACGGTGTACCGCGGCTGCTGGGGATA
+
GGGGGGGGFGGGGGGGGGGGGGGGGGGGGGGGGGGGGGGGGGGGGGGGGGGGGGGGGGGGGGGFGGGGGGGGGGEFFFFGGGGGGGGGGEGGGGGGG>FFGGGGGGGGGFAE<DAGFGGGGGGGGGGGFGGGGGGGFFFFEGGGGFGCCF7DGGFGGGGG?FGGCGC>FGGGGCF5ECFECGEGGGGGDEGG9EEFGGDGGGGCCGFGGGGGG5:<D)>CFG7F<FF@D62BFEEGBBF>GG779<DDBF767<@2F50(13(3(-08700(40,,2((.---6>B>00(1(()5(#####
@M06045:235:000000000-JCY5N:1:1101:28912:8836 2:N:0:TACAGC
GAGTGGGGACTACTGGGGTATCTAATCCTGTTTGCTCCCCACGCTTTCGCACCTCAGCGTCAGTAATGGACCAGTGAGCCGCCTTCGCCACTGGTGTTCCTCCGAATATCTACGAATTTCACCTCTACACTCGGAATTCCACTCACCTCTTCCATACTCTAGACACCCAGTATCAAAGGCAGTTCCGGGGTTGAGCCCCGGGATTTCACCCCTGACTTAAATGTCCGCCTACGTGCGCTTTACGCCCAGTAATTCCGAACAACGCTAGCCCCCTTCGTATTACCGCGGCTGCTGGCCATTG
+
CFGGGGGGGGGGGGFGGGGGGGFFGGGGGGGGGGGGGGGGGGGGGGGGGGGGGGGGGGGGGGGGGGFDGGGDFGE@FGGGGGGEEDFG@FFGGFEFFGGGFGGEGGDDGGCEFG7FGFFGGGGGGGGGGF<FGGEGGGGGGGGGGGGGGGGGGFGGGGGFG;DGGGGGGGGGGGDFGGGGGCGGGGGGEEGEE6DGFGGGGCC5?CGGGGGGGG4>8:@FC>C>FFFBED;FB8.52>>ECDGDGG5>FFG47<F<).1;68?19<B3?00:093??7?F>2>4(,((-3(-.)(-#####
@M06045:235:000000000-JCY5N:1:1101:7077:8842 2:N:0:TACAGC
GAGTGGGGACTACTCGGGTTTCTAATCCTGTTTGCTCCCCACGCTTTCGCGCCTCAGCGTCAGTTACAGACCAGCAAGCCGCCTTCGCCACTGGTGTTCCTCCACCTCTCTACGCATTTCCCCGCTACACATGGAATTCCGCTTTCCTCTTCTGTTCTCCAGTCCTCCAGCTTCCAATGACCCTCCACGGTTTAGCCGTTGGCTTTCACATCAGACTTAAACGACCGCCTGCCCCCTCTTTACGCCCAATAATTACTGACAACGCTTGCCACCTACGTTTTACCCCTGCGGCCCGCTTCTA
+
,CFG9<F+;:FFGFGEF7FB@FC9C,EC<EFGD8@,CF@:F::F:,CE,,8:F,BC,C@FG,CFGAF99CCDAF8,69C6:FF,4C,F@,,:E8?,BFFGEFGCF,<=5E<FFC>7:4,A<<E+@+@F=4,,8=,,,A=@,@C++@9,@EECD,6,3@;,663@D;@3,@,,,@D9,3,,@E,,@E6D8****4654:88;,<0;,<+=:+*+2*8A++=+*2/C:)5:;65)0)1).7***2)79C>:>*=4:*6**)())2(70).;>F<3(.30(((()52,-(-,(,,((((#####
@M06045:235:000000000-JCY5N:1:1101:7788:8858 2:N:0:TACAGC
GAGTGGGGACTACCGGGGTTTCTAATCCTGTTCGCTCCCCACGCTTTCGCGCCTCAGCGTCAGTTACAGACCAAAGAGCCGCCTTCGCCACTGGTGTTCCTCCACATCTCTACGCATTTCACCGCTACACGTGGAATTCCGCTCTTCTCTTCTGCACTCAAGTCCCCCAGTTTCCAATGACCGTTCGTGGTTGAGCCACGAGATTTCACATCAGACTTAAGAGACCGCCTGCGCGCGCTTTACGCCCAATAATTCCGGACAACGCTTGCCACCTACGTATTACCGCGGCTGCTGGCTCCAC
+
GGGGGGGGGGGGGGGGGGFGGGGGGGGGGGGGGGGGGGGGGGGGGGGGGGDGGGGG<FGGGGGCFGGFFGGGGGCGGGGG@EGCGGGFGGGGGGGGGFGGGGGFGGFGFGGGGFCFGCFCFGGGGGGGGGGGGGGGGGGGCEGGGGGADCFE;AFGGFCC8ECGGGGEEGGGGGGG7DGFGGDGCGGEEGFFG?CFGGGG=CEGGCFGEC7DCCADFGGF:CDGGFFAF02>3).57>EFG>:>GD)377C*74*<4B:;>::,7:E3522703:BB2)2:444:>6>09044771#####
@M06045:235:000000000-JCY5N:1:1101:10919:8870 2:N:0:TACAGC
GAGTGGGGACTACTAGGGTTTCTAATCCTGTTTGCTCCCCACGCTTTCGCGCCTCAGCGTCAGAAATGGTCCAGTTGGCCGCCTTCGCCACCGGTGTTCTTCCCAATATCTACGAATTTCACCTCTACACTGGGAATTCCACCAACCTCTCCCACTCTCTAGCCCTCCAGTATCAAGTGCCACTCCCAGGTTGAGCCCAGGGCTTTCACACCTGACTAAAAGAGCCGCCTACGCGCCCTTTACGCCCAGTAATTCCGAACAACGCTTGCCCCCTTCGTCTTACCGCGTCTGCTGTCCGCCC
+
GGGGGGGGGGGGGGGGGGGGGGGGGGGGGFGGGGGGGGGGGGGGGGGGGGGGGGGGGGGFGDGGGGGGGGGGGGGGGGGGGGGGGGGGG@FGGGGGGGGGGGGGGGGGGGFCGGGGGGGGGGGGGGGGGGGGGGFGGGGGGGGFCEGGGGGGGGGGGGGFGDGGGCGGGGGFCEFGGGGFAEF:EGGGGGF?B<CFGGFGFGGGGGF+BGGCFGFGFGFFGC46CFDFFFFFFF:C>D>;<FGEGGGFFFF??:FFF><9>B?6907)>7??FF14?:?BBAA?2,1(,(24),))#####
@M06045:235:000000000-JCY5N:1:1101:17410:8882 2:N:0:TACAGC
GAGTGGGGACTACTCGGGTATCTAATCCCGTTCGCTCCCCCAGCTTTCGCGTCTCAGCGTCAGTAGACGTCCAGGATCTCGCTTTCGCCGCCGGCGTTCCTTCCGATCTCAACGCATTTCACCGCTCCACCGGAAGTTCCAGATCCCCCTGCGTCCCTCCAGACCGGTCGTTTCGGCCCCGCTTCCCCGGTTGAGCCGGGGGCTTTCAGGATCCGACGTTCCGATCCGCCTACACGCGCTTTAAGCCCAGTGATTCCGAATAACGTTCGCGCGGTTCGTCTTACCGCGGCTGCTGGCAGAA
+
GGGGGGGGGGGGGGGGGGGGGGGGGGGGGGGGGGGGGGGGGGGGGGGGGGGGGGGGGGGGGGGFGGGGGGGGDFGGFFGGGGFDGGGGFGGGGGGGGGGGGGGGGEEEFGGGGGCGGCGGGGGDGGFGGGGGGGGGGGGDGCGGGGGGCEGFC8ECEC>8FE;FGGDEEGGGCEEGGECEGGGGCFGGGGEDCGGGGEEGGGG*:6<FEF<<FCFG339/>FD3C>@FF6?EFFFC)5@B<CFFGGG37>G@*-*6/91-86A>B7@>39;;6>,(-(8?6?>4(39;9>;9B?7(#####
@M06045:235:000000000-JCY5N:1:1101:11087:8889 2:N:0:TACAGC
GAGTGGGGACTACAAGGGTTTCTAATCCCGTTCGCTCCCCACGCCTTCGCATCTCAGCGTCAGGTGTATCCCAGCTGGCCGCCTTCGCCACAGGTATTCCTCCCGATATCTACGCATTTCACCACTACACCGGGAATTCTACCAGCCCCTGATACCCTCAAGCCCACCCGTTCACGACGACCCTCCCCGGTTGAGCCGGGGGCTTTCACGCCATGCGTAATGAGCCGCCTGCATGCGCTTTACGCCCAATGAATCCGGACAACGCTCGCCCCCTACGTAATCCCGCGTCTGCTGGCGTGTT
+
GGGGGGGGGGDCEF@FGFCFEGFFGEEFGGGGGEGCGEFEFGGGDFGGGGGCFCGFFCFF@CFGGGEGGCFFF<EF8,CEFCFEDGCEGGGGGDGBFAEFCFAF7CCFGGFGGGGGGG9F9FCFFGGGGGGGCF:>AEGFFGFEFGDE6888D9;?6AC6DCC+3>CGGGCFEGG>CG>EGCE,=CEGEG8EG6+>BEEEGGGGF6C*3*1>DC)C59D77CFGGFFFDB:FFF@FFFF37CF)*95)08C?=28:::(((,419(0)0741711:642(,)-,(,((,-(.4)34#####
@M06045:235:000000000-JCY5N:1:1101:6670:8908 2:N:0:TACAGC
GAGTGGGGACTACCAGGGTTTCTAATCCTGTTTGCTCCCCACGCTTTCGTGCATGAGCGTCAGTACTGGTCCAGAAGGCCGCCTTCGCCACTGGTGTTCCTCCCGATCTCTACGCATTTCACTGCTACACCGGGAATTCCACCTTCCTCTACCGTACTCCAGCCTGCCAGTATCCACTGCAATTCCCAAGTTGAGCTCGGGGATTTCACAGCAGACTTAACAAACCGCCTGCGCACGCTTTACGCCCAGTAATTCCGATCAACGCTTGCACCCTCCGTATTACCGCGGCTGCTGGCCTGCA
+
EFGGGGGGGGGGGG8FGEEGGGGGGGGGGGFGGGGGGGGGGDGGGGGGGGGGGGGGGGGGGGGGGGGFGGGGGGGCFGGGGGDGEGGGGGGGGGGGFGGGGGGDGDCEGGFGGFGGGGGGGGGGGGFGGGGDDCECFGGGFFGGGGGGGGGGG>FGECE?F?FCGFG>CGGFFGGGFFGFGGGGGFG98ECGDGFFFGGDECC56?::FGGGGG4CFGC8FFFGGFA)>6;:5>>DDDDEGGFDD7<)<FGBBAFAFFB(37??01))5321((4:;?3405<A<F0>BFF6?B((#####
@M06045:235:000000000-JCY5N:1:1101:9563:8915 2:N:0:TACAGC
GAGTGGGGACTACCCGGGTATCTAATCCCGTTCGCTCCCCACGCCTTCGCGCCTCAGCGTCAGGGTCAGCCCAGTTGGCCGCCTTCGCCACGGGTGTTCCGCCCGATCTCTACGCATTTCACCACTACACCGGGCATTCCACCAACCCCTGCTGCCCTCAAGCGGCACGGTCCCCGACGACCCTCCCCGGTTGAGCCGGGGGCTTTCACGCCGGGCCAATGCCGCCGCCTGCGCGCGCTTTACGCCCAGTAACCCCGGACCACGCTCCGCCCCTACGGATTACCGCGCCTGCTGGCGTATT
+
FGGGGGGGGGGGGGGGGGGGGGGGGGGGGGGGGGG>FGGGGGGGGGGGGGGGGGGGFGGGGGGGGGGGFGGGFGFG9FFGGGGGGGGGFEG@BCGEGGGGGFFGGGEGDFEEGGGG:CFFFFGGG<FGDFGEGGG7FFGGGGG>FGGGGG@EBBFGGGG>BCGEEG*CCEC8?FGEDE*5CGG?FEDGDEC58+<ACEGEDGGEGFGCF7CGCCFD:5><<DF7CB@BE1(7.<39)0)0*:::DDDB><:*7)025:360(((-(8)),(4>(482((,-5A<114(-(-,(5(,#####
@M06045:235:000000000-JCY5N:1:1101:3211:8927 2:N:0:TACAGC
GAGTGGGGACTACAAGGGTATCTAATCCTGTTCGCTCCCCACGCTTTCGCTCCTCAGCGTCAGTATCGGCCCAGAGATCCGCCTTCGCCACCGGTGTTCCTCCTGATATCTGCGCATTTCACCGCTACACCAGGAATTCCAGTCTCCCCTGCAGTACTCCAGTTTGCCCGTATCCACTGCAGACCCGGAGTTGAGCTCCGGGATTTCACAGCCGACGCGACAGACCGCCTACGAGCTCTTTACGCCCAATAATTCCGGACAACGCTTGCACCCTACGTATTACCGCGGCTGCTGGCCCGTT
+
GGCGDGGGGGGFGE<FFGGGGGGGEGGGGGGGGGGGGGGGCFFGGGGGGGGGGGGGGGGGGGDGGGGGGGGGGGGGGEGGCDGGGGFCFGGGGEFGGFGGGGGGCDGGGGGFGGGGGDFFGGDGGGGDGFGGFFD@FGGGGFGGFGGGGGCCG8DEFFEGGFFFFFGGFGGG?C,7DCFGGGGG8:1>CEEEGE?F;AC;EE*=6FGGGGFGCCB73)7))77FFFFF:6147)7D3?4?>C779DC3F>C=7>FF4@?00466;B>FFBB:<28?B:<<?)66(6((42((,)(-#####
@M06045:235:000000000-JCY5N:1:1101:21044:8933 2:N:0:TACAGC
GAGTGGGGACTACCCGGGTTTCTAATCCTGTTTGCTCCCCACGCTTTCGCGCCTTAGCGTCAATACCGTCCCAGCGAGCTGCCTTCGCTATTGGTGTTCCTCCTGATATCTGCGCATTCCACCGCTACACCAGGAATTCCACTCGCCTCTTCCGGACTCTAGCCCGACAGTATCCACCGGCATTCCAGGGTTGAGCCCTGGACTTTCACAGCGGACTTACCGAACCGCCTACACGCTCTTTACGCCCAATGATTCCGGACAACGCTAGCCCCCTACGTATTACCGCGGCTGCTGGCGAAGT
+
FGGFGFEGGGGGGGGFFFC7FGFFGGGGGGGGGGGGGGFG,CFFGGGGEGGGGGGFFGGGGGGEGGGGGGGGGGGGGGGGGGGGGGGGGEGGGGAFG7FBDGFGG9FFGGFGGGGGGGGGGGGGGC@GGGGFGGDFGGGGGGFGFC>EGGGGGDGDEDGGFFGFFC5@CGG@7EGGGG58E8EGGB;BGGG>EE86FG68C6CCFGGGGFFFD<:<5>FG67<5D>:BF?:FFF)9)7377:>)9CDEF)*9=>?<@B6>60,((-).9(18>;??0..),)6<((222((4>?(-#####
@M06045:235:000000000-JCY5N:1:1101:3896:8962 2:N:0:TACAGC
GAGTGGGGACTACTAGGGTTTCTAATCCCGTTCGCTCCCCACGCCTTCGTGCCTCAGCGTCAGGTGTATCCCAGCTGGCCGCCTTCGCCACGGGTGTTCCCCCCTATCTCTACGCATTTCACCACTACACCGGGAATTCCACCAGCCCCTGATACCCTCAAGCGCGCCCTTCCCCGGCGACCCCCCCCGGTTGAGCCGGGCGCTTTCACCCCGGGCAGAACGCGCCCCCTGCTCCCGTTTTCCGCCCAGTAACCCCGGACCACGCTCGCCCCCTACGTACTCGCGCCGCCTGTTGCGGCCC
+
@FBCFFE:;@@FG9CF<EFECFEFCE@@<FCEF7C,EFGGCF@FGFCGDF,:F,C,EF:B@@@ECFFE<FA8DFFE<6BF+:44:E,CF,B++>@>8+,C,B=@++AFFG,AFAC+@FAFCFF:7,DFFGGEGE++=,>9EFF8,@F>EC*3;,@:D?EC8,@>E8EGGE,CCGG**=**8CE*8EE/:5***0+<;?EE*:CE=CC>E*9//7)7>**9FCD)7>)7<18F)97<.).07*2)1>55.):7@2)(.7(4(((--().)(44(((.2.)(-)(-(-(,((,(.)-.#####
@M06045:235:000000000-JCY5N:1:1101:8356:8965 2:N:0:TACAGC
GAGTGGGGACTACTAGGGTTTCTAATCCTGTTTGCTCCCCACGCTTTCGTGCCTGAGCGTCAGTGTCAGCCCAGGGGGCTGCCTTCGCCATCGGTGTTCCTCCGCATCTCTACGCATTTCACTGCTACACGCGGAATTCCACCCCCCTCTGCCACACCCCAGTTCGCCAGTTTCAACGGCCATTCCCAGGTTAAGCCCGGGGCTTTCACCGCCGACACAACGAACCGCCTGCGCACGCTTTACGCCCAGTAATTTCGATTAACGCCCGCACCCTACGTATTACCGCGGCTGCTGGCACACT
+
FGGGGFGGGGGGGGFGGGGGGGGCGGGGGGGGGGGGGGGGGGGGGGGGGGGGGGGGGGGGEEEGCGGCGGGGGFG:@CFFFGGFGGGGGGGGDGGGGGGGGGG7FGGGEFDFFGG7FGGGGGGFFFFE9<@BFF>@FCFADG?BEGGGGFDGFDGCE*@EEEF?FEGGCEGC,D2DFECE?5CFGCGCFFFGGCCGFGDD:EG:FC?7FDCDGDED)79*CDCDD>;><(8F>531.755/::>CGG>@):@99*.0)224:28>(.5B(,48,2:13<254<B099;;9>F0270#####
@M06045:235:000000000-JCY5N:1:1101:25218:8970 2:N:0:TACAGC
GAGTGGGGACTACAAGGGTATCTAATCCTGTTCGCTCCCCACGCTTTCGCTCCTCAGCGTCAGTATCGGCCCAGAGACCCGCCTTCGCCACCGGTGTTCCTCCTGATATCTGCGCATTTCACCGCTACACCAGGAATTCCGATCTCCCCTACCACACTCTAGCCTGCCCGTATCGACTGCAGACCCGGGGTTAAGCCCCAGGCTTTCACAACCGACGTGACAAGCCGCCTACGAGCTCTTTACGCCCAATAATTCCGGACAACGCTTGCGCCCTACGTATTACCGCGGCTGCTGGCTCTCG
+
GGGGGGGGGGGGGGGGGGGGGGGGGGGGGGGGGGGGGGGGGGGGGGGGGGGGGGGGGGGFGGGGGGGGGGGGGGGGGGGGGGGGGGGGGGGGGGGGGGGGAFGGGFGGGGGGGGGGGGGGGGGGGGGGGGGGGGGGGGGGG@EGGGGGGGGGGGGGGGGGGCFFFGGGGGEGFGGGGGGGGFGGFGGEEEGGGGGGGGG5=CFEG67@GGGDGDBGEDDGGDGGGFD3DB1?5>BG)9@FF*:@DDC)7;GFFD*::34>9?B113@FF>>?;>0:1(46>A2A:24703(-2)2,#####
@M06045:235:000000000-JCY5N:1:1101:13980:8983 2:N:0:TACAGC
GAGTGGGGACTACTAGGGTATCTAATCCCGTTCGCTCCCCACGCCTTCGCGCCTCAGCGTCAGGGTCGGCCCAGTCGGCCGCCTTCGCCACAGGTGTTCCTCCCGATCTCTACGCATTTCACCACTACACCGGGAATTCCACCGACCTCTCCCGCCCTCAAGCCCCGCCGTCCCCAACGACTCTCCCCGGTTAAGCCGGGGGCTTTCACGTCGGGCGCGCGAGGCCGCCTGCGCGCGCTTTCCGCCCAGGAATTCCGAACAACCCTGCCCCCCTTCGTATTACCGCGGCTGCCGGCTTTAG
+
FGGGGGGGGGCGGGGGGGGGGGGGGGGGGGGGGEGGGGGGGGGGGGGGGGEGGGGGGGGFGGGGGGFCCFGGGGFGGGGGGGGGGGGGGGG8FFGGGGGGFGGGB@FGFGAFGGGGGGGGGGGGGGGGGGGDGGGDGGGGGGG7@EGGG9DGGEG>EGFCFGGGGGGGGGGEGGGFCEEFGDE9?FGGCEGGDC+<E=G=GGGECC?7EGGGG<53>7<35)175:))03<F7.5<)0)05**./>5).)17))7-)),40:(,(,)0).496(31,..1:)-609(7;,(4((,(#####
@M06045:235:000000000-JCY5N:1:1101:7900:8998 2:N:0:TACAGC
GAGTGGGGACTACTCGGGTATCTAATCCCGTTTGCTCCCCTAGCTTTCGCGCCTCAGCGTCAAGAACAGGCCAGGAAGTCGCCTTCGCCACTGGTGTTCCTCCCGATATCTACGCATTTCACCACTACACCGGGAATTCCACTTCCCTCTCCTGCCTTCGAGTCGATCAGTATCGCGTGACCCTCCCCAGTTGAGCCGGGGGCTTTCACACGCGACTTGAACGACCGCCTGCGCGCCCTTTACGCCCAGTAAACCCGGACAACGCCCGCCACCTACGTATTACCGCGGCTGCTGGCTGTAT
+
GGGGGGGGGGGGGGGGGGGGGGGGGGGGGGGGGGGGGGGGGGGGGGGGGGGGGGGGGGGGGGGGGGGGGGGGGGGFGGGGGGGGGGGGEGGGGGGGGGGGGGGGGGGCGGFGGGGGGGGGGGGGGGGGGGGGGGGGGGFFGGGGFGGGG?FGGGGGGGGGGGGGGGGGGGGGGGGGGGEDEGGCFGGDGGGGFFFGGGGGGEGGGGGGGCGCDCBGFC>G4CFDDFBEB6:FFFBG)5)8<7:.9DDF:?F?7)047<(308?>B005>>FF?B:BB?248AFF(34(3;>6,::2#####
@M06045:235:000000000-JCY5N:1:1101:9796:9026 2:N:0:TACAGC
GAGTGGGGACTACCCGGGTTTCTAATCCTGTTCGCTCCCCACACTTTCGCTCCTCAGCGTCAGGTCATGCCCAGAGAACCGCCTTCGCCACCGGTGTTCCTCCTGATATCTGCGCATTTCACCGCTACACCAGGAATTCCGTTCTCCCCTGCATACCTCTAGTCTGCCCGTATCGAAAGCAAGCCAGGTGTTAAGCACCTGGTTTTCACTCCCGACGCGACAAACCGCCTACGAGCCCTTTACGCCCAATAATTCCGGACAACGCTCGCACCCTACGTATTACCGCGGCTGCTGGCGGTGG
+
GGGGGGGGGGGGGGGGGGGGGGGGGGGGGGGGGGGGGGGGGGGGGGGGGGGGGGGGGGGGGGGGGGGGGGGGGGGGAFGGGGGGGGGGGGGGGGGDGGGGGGGGGGGGGGGGGGGGGGGGGGGGGGGGGGGCFGGGGGGGGGGGGGFGGGGGGGGGGGGGGGGGGGFFGEGEGGGGGCEGGFFFGFFGGGGGCFGGGGGGGGGGGGGGGGGGG<DG5<DGGGCCFFFFFFFFFF@GBFFFG=F)CDGD:F*==<F<FB((4,:1>(<5>(34<8?F:37A4>FF:9;;;>FF7?08#####
@M06045:235:000000000-JCY5N:1:1101:13730:9042 2:N:0:TACAGC
GAGTGGGGACTACCCGGGTATCTAATCCCGTTTGCTCCCCTAGCTTTCGCTCATCAGCGTCAATGTCGGTCCAGGATGCCGCCTTCGCCACCGGTATTCCTCCAGATATCTACGCATTTCACCGCTACACCTGGAATTCTGCATCCCTCTCCCGAATTCAAGCCATCCAGTATCGGATGCAGTTCCCAAGTTGAGCCTGGGGATTTCACATCCGACTTAGTTGGCCGCCTACGAGCCCTTTACGCCCAGTAATTCCGAACACCGCTTGCCCCCCCCGCATTCCCGCGGCTGCTGGCGGTCG
+
GGGGGGGGGGGGGFFGGGGGGGFGGGGEGGGGGGG9EGGGGGGGGGGGGGCGGFGGGGGGGGGGGEGGGGGGGGGGGGFGGGGGGGGGGGGGGGGGGCFF9FGGCAFGGGFGGGGCGGGGGGGGGGGGGGGGGGGGGGGFGG9ADDGGG?DFFDGGGGGGGFGGGGGFFGBF7E>DE*@F7DFFGGGGGGG99EFGFGFGDE*5CFFCG+:CDG;DFD7DFC7666>>8<@FFBBCEFFFF7DEGC7>>FC6FB?AFB09>0(16;D3:?::040((((4().509>(437800((#####
@M06045:235:000000000-JCY5N:1:1101:19903:9054 2:N:0:TACAGC
GAGTGGGGACTACCAGGGTATCTAATCCCGTTCGCTCCCCCCGCCTTCGCGCCTCAGCGTCAGGTCAGGTCCAGGCGGCCGCCTTCGCCACTGGTGTTCCTCCGGATCTCTACGCATTTCACCACTACACCCGGAATTCCACCGCCCTCTCCCTGCCTCCAGCCGATCCATCTCGACGGACCCTCCCCCGTTGAGCGGGGGGCTTTCACCGCCGATGCGACCGGCCGCCTGCGCGCCCTTTACGCCCAGTAACTCCGGCCAACGCCCGGCCCCTACGTCTTACCGCTGCTGCTGGCTCCTC
+
GGGGGGGGGGGGGGGGGGGGGGGGGGGGGGGGGGGGGGGG7CEGGGGGGGGGGGGGGGGEGGGGGGEEFGGGGGGGGGGGGGGGGFFGG>FGGGGGGGGGGGGGGGEGGGGGGGGEGGGGGGGGGFGGGGGGGGGCGGGGGGGGGGGGGGGGGGFFC6CCGCFGGGGGGGEG7BFFEEEDEEGCGGGGGGEFEGCGGCEGGGGGGFGFGGGGGG@<>DG*7DGDDEBFF?:@>5<DBB>:CCF>DGC35979@)68@>(3(8?<F(755>FF980:?,2(2:A031(4>04<:0:1#####
@M06045:235:000000000-JCY5N:1:1101:18067:9061 2:N:0:TACAGC
GAGTGGGGACTACCCGGGTATCTAATCCTGTTCGCTCCCCACACTTTCGCTCCTCAGCGTCAGGTAATGCCCAGAGAACCGCCTTCGCCACCGGTGTTCCTCCTGATATCTGCGCATTTCACCACTACACCGGGAATTCCACTCGCCTCTACCGTCCTCCAGGTGACCAGTTTCCATGGACTGCGCCCAGTTGAGCCGGGCGATTTCACCACAGACTTGGCCTCCCACCTACCCGCGCTTTACACCCAGTAATTCCGGACAACGCTTGCCTCCTACGTATTACCGCGGCTGCTGGCCGTAC
+
GGGGGGGGGGGGGGGEGGGGGGGGGGGGGGGGGGGGGGGGGGGGGGGGGGGGGFGGGGGGGGGGGGGGGGGGGGGGGGGGGGGGGGGGGGGGGGGGGGGGGGGGGGGGGGGGGGGGGGGGGGGGGGGGGGGGGGEGGGGGGGGGGGGGGGGGGGGGGGGGGGCDDGGGGGGGGGGGGGG6FCDFGGGGEGGGGCFFGGGGDGGGGGG79>CFFGA<4CCFGGGGGFFFFFF?)8;G>3>BF77?DFCFFFCBBAF2)),(2<0(-(0)5344::??::)..4<)-4699(,(),81#####
@M06045:235:000000000-JCY5N:1:1101:12280:9066 2:N:0:TACAGC
GAGTGGGGACTACCGGGGTATCTAATCCTGTTCGCTCCCCACGCTTTCGCTCCTCAGCGTCAGTAATGGCCCAGAGATCCGCCTTCGCCACCGGTGTTCCTCCTGATATCTGCGCATTTCACCGCTACACCAGGAATTCCGATCTCCCCTACCACACTCTAGCCTGCCCGTATCGACTGCAGACCCGGGGTTAAGCCCCGGGCTTTCCCAACCGACGTGACAAGCCGCCTACGAGCTCTTTACGCCCAATAATTCCGGACAACGCTTGCGCCCTACGCATTACCCCGGCTGCTGGCTGCGG
+
GGGGGGGGGGGGGGGGGGGGGGGGGGGGGGGGGFGFGGGGGGGGGGGGGGGGGFGGGGGFGGGFGFGGFFFGEGDFGFGGGGGGGGGGGCFGGGGEGGGG<FGGGFFGGGGGFFGGGGFFGGGGGCFEGGGGGDGGGGGGGE@E:EGGGD+@FGGEG8DBFAFGGDFFGG5:8>5*4*=FCD7FGG5ECCEEFG+CGGD*:CECGC9*0:FGDD35@G<DFFF7CFDDB22@>B53)//9CFG)>C95<7C*147>F3(13:((,-0)0(4<B1123(-(44><(-(,92(().((#####
@M06045:235:000000000-JCY5N:1:1101:6092:9068 2:N:0:TACAGC
GAGTGGGGACTACCGGGGTATCTAATCCTGTTTGCTCCCCACGCTTTCGCACATGAGCGTCAGTATTGGTCCAGGAAGTCGCTTTCGCCACTGATGTTGCTTCCGACATCGACGCATTTCACCGCTACACCGGAAATTCCACTTCCCTCTCCCATACTCTAGCAATGCAGCCGCGAGTGCAGTTCGCAGGTTAAGCCGGGGGATTTCACACCCGACTTCCAAAGCCGCCTACGCCGGGTTTACGCCCGGTAATTCCCACTAAGCGTCGCACCATCTGGAGTACCGCTGCTGCCTGCGAGTT
+
FFG,EC<FE@@E8CEGGE7,,;CEC,<CAFEGFEFGGD8BFCED:,9,BF@E@FFFFG:FCFEE<9FA@:6,CE==EFGDF7,?,E7?F,,CF9CEEF,?,,,:F++88C+A:F=:F?9E?A,@:::F,B=@>C++,,9EDGGA3@3E,,,3D8FDF,>ECC;;@>DCE,,,*4BE>*1>;,>B;**1:5CCG7;,:*:C=85*230:CG455C))7**022:7*75>381?<)))))0)1*2)*11)).10*-/6**((..8(3()073-4.),)-).(.82.82(4922)()),#####
@M06045:235:000000000-JCY5N:1:1101:10864:9073 2:N:0:TACAGC
GAGTGGGGACTACCCGGGTATCTAATCCGGTTTGCTCCCCACGCTTTCGCCCCTGAGCGTCAGTTACAGTCCAGAGAAGCGCCTTCGCCACTGGTGTTCTTCCTAATCTCTACGCATTTCACCGCTACACTAGGAATTCCCTTCTCCTCTCCTGCACTCTAGACTTCCAGTTTGAAATGCAGCACTCAGGTTAAGCCCGAGTATTTCACATCTCACTTAAAAATCCGCCTACGCTCCCTTTACGCCCAGTAAATCCGGACAACGCTCGCCACCTACGTATTACCGCGGCTGCTGGCAACGA
+
GGGGGFGGGGGGGGGGGGGGGGGGGGGGGGGGGGGGGGGGGGGGFGGFFGGGGGGGGGGEGGGGGGGGGFGGFGFGGGGFGCGGGGGGGGGGGGGGGGGFGGGGGGGGGGGGFFGGGGCDGGGDGGGGGGGGGGGDGGGGGGGGGGGGGGGGGGGGGGGGGGGFGGGGGGGGFFGFFGGGGFGFGCFCGGGGFFCFGFGGCFGGGGGFG=FG:DFGFFDFG>FFGF>FFFFF)).9AFFFGCG)539>AFCFF<72>EFF>FFF90;<>FFB::0733?92AA<697>;6;F7B76#####
@M06045:235:000000000-JCY5N:1:1101:11327:9082 2:N:0:TACAGC
GAGTGGGGACTACTAGGGTATCTAATCCCGTTTGCTCCCCTAGCTTTCGCTCCTCAGCGTCAATGCCGGTCCAGGATGCCGCCTTCGCCACCGGTATTCCTCCAGATATCTACGCATTTCACCGCTACACCTGGAATTCTGCATCCCTCTCCCGGATTCAAGCCATCCAGTATCGGATGCAGTTCCCAAGTTAAGCTTGGGGATTTCACATCCGACTTAGTTGGCCGCCTACGAGCCCTTTACGCCCAGTAATTCCGAACCACGCTTGCCCCCCCTGTATTACCGCGGCTTCTGGCCCTCA
+
GGGGGGGGGGGGGGGGGGGGGGGGGGGGGGGGGGGGGGGGGGGGGGGGGGGGGFGGGGGGGGGGGGGGGGGGGGGFFGGGGGDGGGGGGGGGGGGDFCGGGGGGGGGGGGGGGGGGGGGGGFGGGGGGGGGFGCGGGGGGFGGGGFGGGDFGGGGGGGGGGGGGGGGGGGGGFGGDDEGFGGGGGGG9FGGGGGDCGGFGGGGGGGGGGGGGGGEGFGGFGGGGGFFD:;DFFEADBFA;F7C375C@>?GFFF?BFE?B(8:11:>>FF??9>9(,,))..4<<9(3(((,)-4)#####
@M06045:235:000000000-JCY5N:1:1101:5756:9101 2:N:0:TACAGC
GAGTGGGGACTACTAGGGTTTCTAATCCTGTTCGCTCCCCACGCTTTCGCTCCTCAGCGTCAGTTACTGCCCAGAGACCCGCCTTCGCCACCGGTGTTCCTCCTGATATCTGCTCATTCCACCGCTACACCAGGAATTCCAGTCTCCCCTGCAGTACTCCATTCTGCCCGTATCGCCCGCACGCCCACAATTGAGTTGTGAGTTTTAACGGACAACGCGACAAACCACCTACCAGCTCTTTACGCCCAGTAATTCCGGACAACGCTCGCACCCTACGTATTACCGCGTCGTCTTGCTAGAC
+
C@FF9FF7FEGGGGEGGGGGDGGGGGGGGGGGGEGGGGG7AEFE7FGG>FGFGGGG,EEGFE:CFCFGGGGGGGGGGFGF@7FCGDDEGCFGGFGGGGGGFF,=FGGFGGGFG,C9AFGGGFGGGE>FGF,AFGGCF,AEGGBE;DD,@DFGGGE=FGFFF,@E=@ACE>BEFFE6:BC>ECEECEDGEGCDFGGF,,4A9,4BFD,*,/)2><5C)/)2<3CCFF:>>2>4)/67/)11**07*>3559>@*-=-/8:61((--(7;D906:?(,(4<)42)6-9(-0(.,.(6)#####
@M06045:235:000000000-JCY5N:1:1101:5983:9129 2:N:0:TACAGC
GAGTGGGGACTACCCGGGTTTCTAATCCTGTTTGCTCCCCACGCTTTCGAGCCTCAGCGTCAGTTACAGTCCAGAGAAGCGCCTTCGCCACTGGTGTTCTTCCTAATCTCTACGCATTTCACCGCTACACTAGGAATTCCCTTCTCCTCTCCTGCACTCTAGACTTCCAGTTTGAAATGCAGCACTCAGGTTAAGCCCGAGTATTTCACATCTCACTTAAAAATCCGCCTACGCTCCCTTTACGCCCAGTAAATCCGGACAACGCTCGCCACCTACGTATTACCGCGGCTGCTGGGTCCAA
+
GGGFGGGGGGGGGGGGGGFE7FDGGGGGGGFGGGGGGGGCFGGG@FFGGGGGGGGGGGGFGGGFFDFGGGGGGFGGGGGGGGGGGGGGGGGCFGFGGGGGGGGGGGDFECGFGGGGCGFGGGGGGGCCFG9AEDGGFGGGGFGGGGGGGGGGFGGGGGGGGGGGGGGGGGGGFFGGGGGGGGFGGFGGGGGEEEGDBEGECFGGGGGGGFFGGGFFCCFGGGGGGFFFBF@FEFEDFFFFGCFEGGGFFFGFFEA@EF@BFFF601:>39BF08?B?<D>B9444-4-769????(#####
@M06045:235:000000000-JCY5N:1:1101:14507:9138 2:N:0:TACAGC
GAGTGGGGACTACCAGGGTTTCTAATCCTGTTCGCTCCCCATGCTTTCGCTCCTCAGCGTCAGTTACGGCCCAGAGATCCGCCTTCGCCACCGGTGTTCCTCCTGATATCTGCGCATTTCACCGCTACACCAGGAATTCCGATCTCCCCTACCGCACTCTAGTCTGCCCGTACCCACTGCAGGTCCAGGGTTAAGCCCTGGATTTTCACAGCAGACGCGACAAACCGCCTACGAGCTCTTTACGCCCAATAATTCCGGACAACGCTTGCACCCTACGTATTACCGCGGCTGCGGGCGTAGT
+
GGGGGGGGGGGGGGGGGGGGGGGGGGGGGGGGGGGFGGGGGGGGGGGGGGGGGGGGGGGGGGGGGGGGGGGGGGGGGGGGGGGGGGGGGGGGGGGGGGGGGGGGGGGGGGGGGGGGGGGGGGGGGEGGGGGGFGGGGGGGGGEGGGGGGG?FGGGGGGFCGGGGFGGGGGGGGGGFEGGGGFGGGGGGGGFFFGGGGGGGGGGGFGGGGGGFGGFGFGGGGGCDGFFFFF?FEFFG)9BFGFGEGGGFFF<4FFFFFFFFF?FFFFDFFFFFFFFF:8?AF<FF?FFFFFBF((3(#####
@M06045:235:000000000-JCY5N:1:1101:20772:9149 2:N:0:TACAGC
GAGTGGGGACTACCGGGGTATCTAATCCTGTTCGCTCCCCACGCTTTCGCTCCTCAGCGTCAGTTGTTGCCCAGAGACCCGCCTTCGCCACCGGTGTTCCTCCTGATATCTGCGCATTTCACCGCTACACCAGGAATTCCAGTCTCCCCTGCAACACTCCAGTTTGCCCGTATCGACTGCAGGCCCGGAGTTGAGCTCCGGGTTTTCACAGCCGACGCGACAGACCGCCTACGAGCTCTTTACGCCCAATAATTCCGGACAACGCTTGCACCCTACGTATTACCGCGGCTGCTGGCGGGTG
+
GGGGGGGGGGGGGGGGGGGGGGGGGGGGGGGGGGGGGGGG8FFGGGGGGGGGGCFGGGGGGFGGGGGGGGGGGGGGGGGGGGGGGGGGGGGGGGGGGGGGCGGGGGFGGGGGGGGGGGGGGGGGGFEGGGGGFGGGGGGGGFFGFFGGEGFGGFGDEFGGGGFCCFGGFEECFGGGEGGGGFEEGGGGGDEFDCFF;CCEGG5C=FFGGFFGGG>D@GGGGCDCGFFFF?FFFE)>BFF*C7:@GCDFFF4BF<F>FF:>BBFFF657><>?F?<BF:?A84:A?919B13::2(1#####
@M06045:235:000000000-JCY5N:1:1101:22885:9157 2:N:0:TACAGC
GAGTGGGGACTACCAGGGTTTCTAATCCTGTTTGCTCCCCACGCTTTCGCACCTCAGCGTCAGTATCGGGCCAGTGAGCCGCCTTCGCCACTGGTGTTCTTGCGAATATCTACGAATTTCACCTCTACACTCGCAGTTCCACTCACCTCTCCCGAACTCAAGGCTCTCAGTATCAAAGGCAGTTCTGGAGTTGAGCTCCAGGATTTCACCCCTGACTTAAGAGTCCGCCTACGTGCGCTTTACGCCCAGTGATTCCGAGCAACGCTAGCCCCCTTCGTATTACCGCGGCTGCGGGCCTCTC
+
GGGGGGGGGGGGGGGGGGGGGGGGGGGGGGGGGGGGGGGGGGGGGGGGGGGGGGGGGGGGGGGGGFGGGGGGGGGGCCFGGGGGGGGGGGGGGGCFGGGGGGGGGGGGGGGGGGGGGGGGGGGGGGGGGGGFGGGGGGGGGGGGGGGGGGGFGGGGGGGGGGFFGGGGFGGGGGGGGGGGGGGGGGGGFGGGGFFFFGGGGGGGGFGGGGGGGGFGFGGGGFFFG=DFFFFFAF5CBE>EGGGFGGGFFFD?=AFFF@>BFBFFFFF::??FFF:2-38B?BB>09;B6-31((4-#####
@M06045:235:000000000-JCY5N:1:1101:11725:9169 2:N:0:TACAGC
GAGTGGGGACTACCGGGGTTTCTAATCCTGTTTGCTCCCCACGCTTTCGTGCCTCAGCGTCAGTATCGGGCCAGTGAGCCGCCTTCGCCACTGGTGTTCTTGCGAATATCTACGAATTTCACCTCTACACTCGCAGTTCCACTCACCTCTCCCGAACTCAAGATCTTCAGTATCAAAGGCAGTTCTGGAGTTGAGCTCCAGGATTTCACCCCTGACTTAAAGACCCGCCTACGCACCCTTTACGCCCAGTGATTCCGAGCAACGCTAGCCCCCTTCGTATTACCGCGGCTTCTGGCTACAT
+
GGGFGGGGGGGGGGGGGGGGGGGGGGGGGGGGGGGGGGGGGGGGGGGGGGGGGFGGGGGGGGGFGEGGGGGGGGGGGGGGGGGGCFGGGGGGGGGGGGFFGGGGGGGCGGFEFGECGFGCEGGGGFGGGGGGGGGGGFFGGGGGGGGGGGCFGGCGGGGCGGGGGGGGGGGGGGGGFGF5FGGGGGFGCFGG,D?E?FGGGGGFGGG7?FGGGGAFFGGGGGFFCA=DF;DFFFFDDBF@<CFBDGDEF49FFFFFF@;691:>B1>@FF7<BBFF?::BB>A)(93;6093))-3#####
@M06045:235:000000000-JCY5N:1:1101:15136:9172 2:N:0:TACAGC
GAGTGGGGACTACTAGGGTTTCTAATCCTGTTTGCTCCCCACGCTTTCGTGCCTCAGTGTCAGTGTTGGCCCAGGCAGTCGCCTTCGCCACGGATGTTCCTCCTGATCTCTACGCATTTCACTGCTACACCAGGAATTCCACTACCCTCTGCCACACTCTAGTCAACCAGTTTCCATCGCAATTCCCAGGTTGAGCCCAGGGCTTTCACGACCGACTTAATCAACCACCTACGCACGCTTTACGCCCAGTAATTCCGAGTAACGCTTGCACCCTTCGTATTACCGTCGCTTCTTGCCCCCC
+
GGGGGGGGGGGGGGGGGGGGGGGGFGGGGFFGGGGGGGGGGGGGGGGGGGGGGGGGGGGGGGGFFGG,EFGFGGGGGGGGGDGGGGGGGEGCGCCFFGGGAFGGGGFE<E?AFBFFGGGGGGCEGGFGCGGDFGDFGGGGGGG?FGGCD@=FGGGGECGGAF>FGGGGGGGGGGF9DGCCCCGE;D?CCFGGGGFFGFECECG>7<C+=/***1)28:C++=+7FF):)((0.:)/)0.)2+;5C>G3)978=<*)90(-():2015>5)48:?BF:3340:AF(-((42(,)).4#####
@M06045:235:000000000-JCY5N:1:1101:27316:9179 2:N:0:TACAGC
GAGTGGGGACTACAGGGGTATCTAATCCTGTTCGCTCCCCACGCTTTCGCGTCTCAGCGTCAGTACCGTCCCAGAGAGCCGCCTTCGCCACGGGTGTTCTTCCCGATATCTGCGCATTTCACCGCTACACCGGGAATTCCACTCCCCTCTTCCGGACTCTACCCACCCGGTTTCCACCGACCGCTCGAGGTTGAGCCCCGAGTTTTCACAGCGGACTTGGTCAGCCGCCTACAAGCTCTTCACCCCCAATAAATCCGGAAAACGGCTGCCCCCTACGTAACACAGCGGCTGCTGGCATTGG
+
FGGE9FGCFFFCFDFG;:;FEGFFFFG9CEEGCCG7AFF7@BFGGGGCECCFGCGGGFGFE:FGGDGGGGGGGDF<EFG8CCCBEG7F+CBCFC++@4BAFFG8F7+@@,,A<4=CFE@A@FF7:=F7DE?FFFCF@<;AFFGG,6@8BCFF,>**>::>E,>DEG**=>EE=C4?FCCD****3:8:38*822++***/*1*/A<C0+275<<>C)9>0**229;>>D0(7)***//*1*:0*/97)>59=*-9(.)-((((((()0.3(4618(13)(()(((4,(30(-)),,#####
@M06045:235:000000000-JCY5N:1:1101:4398:9185 2:N:0:TACAGC
GAGTGGGGACTACCCGGGTTTCTAATCCTGTTCGCTCCCCACGCTTTCGCGTCCCAGCGTCAGTACCGTCCCAGAGAGCCGCCTTCGCCACGGGTGTTCTTCCCGATATCCGCGCATTTCACCGCTACACCGGGAATTCCACTCTCCTCTTCCGGACTCTAGCCATACGGTTTCAACCGACGTCTCGAGGTTTAGCCTCGAGTTTTCACAGCTTACCTGTATGGCCGCCTACACGCTCCTTCCGCCAAATAAATCCGGCCAACGCTTGCCCCCTACGGATTCCCGCCGCTGCCGGCCTCGT
+
G,CF9<,+BF<EFEECCGGE76EA<FA6FFGGEGG7<CCFFGDF@:FFECG@:7@FEGEFGCC9FEGG=?FGGGFFDGG=7FFGEEGGCEGGDECCF@FGF9EFE7F=+E,6=:FGCEGD,@<FC=C@,<BF@CE@CGGGGG;D,@,,42>FGC*;*:>CCFGGCG,,,*2;CEGCFFCCE=8?*9++38:82+?C?+;*/;3:9<<CGFGGGF*09:7C0*:FGFFDFF?F9@B))7)97**5CD)0)/0@@<65;7((((-((()08:)4(42(((3(2).32((((((-((-,#####
@M06045:235:000000000-JCY5N:1:1101:6152:9225 2:N:0:TACAGC
GAGTGGGGACTACTAGGGTTTCTAATCCCGTTCGCTCCCCTAGCCTTCGCGCCTCAGCGTCAGGTTCGGCCCAGGGGGCCGCCTTCGCCACGGGTATTCCTGCTGATCTCTACGCATTTCACCGCTACACCAGCAATTCTACCCCCCTCTACCGTCCTCTAGCTTGGCAGTCTAAAGTGCACCCTCCCCGTTAGGCAGGGAGATTTCACACCTTACTTGCCATGCCGCCTGCGCGCGCTTTACGCCCAGTAAATCCGGACAACGCTCGCCTCCTACGTATTACCGCGGCTGCTGGCAGGTC
+
GGEGGGGGGGGGGGGGGGGFEGGGGGGGGGGGGGGGGGGGGGGGGGGGGGEGGGGGGGGGGGGFGGGEEGGGGGGGGEGGGGGGGCFGGGGCEGGGGGGGGGGGGGFGFGFAFGGFFGDGGGGGG7FGGGGCFGD7CGGGGGGG?EDGEFGFGC>EGEGGGFCFGGGGCGFCFFGGGGGGGGGGC8>GGE>F5=9@<?CGFGDGC7CFGGGGG6?GFGCGFC7*965B>6?FDFBD>D>37DGBGGGF4/:*84BB>)(23<?(4(8;DB:BBB<B?(4<7>B<(((-43>?7)41#####
@M06045:235:000000000-JCY5N:1:1101:7189:9226 2:N:0:TACAGC
GAGTGGGGACTACCAGGGTTTCTAATCCTGTTTGCTCCCCACGCTTTCGAGCCTCAGTGTCAGTTACAGTCCAGAAAGGCGCCTTCGCCACTGGTATTCTTCCTAATCTCTACGCATTTCACCGCTACACTAGGAATTCTCCTTTCCTCTCCTGCACTCTAGATATCCAGTTTGGAATGCAGCACCCAGGTTAAGCCCGGGTATTTCACATCCCACTTAAATATCCACCTACGCTCCCTTTACGCCCAGTAAATCCGGACAACGCTTGCCACCTACGTATTACCGCGGCTGCTGGCACGTA
+
GGGGGGGGGGGGGGGGGGGGGGGGGGGGGGGGGGGGGGGGGGGGGGGGGGGGGGGGGGGGGGGGGGGGGGGGGGGGGGGGGGGGGGGGGGGGGGGGGGGGGGGGGGGGGGGGGGGGGGGGGGGGGGGGGGGGGGGGGGGGGGGGGGGGGGGGGGGGGGGGGFGGGGGGGGGGGGGGDFGGGGGGGGGGGGGGGGACGGGGGGGGGGFGGFGFFGFGFGGGGGGGGFFFFBFFEFADFFFFGGGFCGDFF;7+:CFEF37>9;F9BB>>F:923<BF<<FFFFDA1>B;BFFBFF01#####
@M06045:235:000000000-JCY5N:1:1101:21059:9227 2:N:0:TACAGC
GAGTGGGGACTACACGGGTTTCTAATCCTGTTTGCTCCCCCCGCTTTCGTGCATGAGCGTCAGTGTTAGCCCAGGGGGCTGCCTTCGCCATCGGTGTTCCTCCACATCTCTACGCATTTCACTGCTACACGTGGAATTCCACCCCCCTCTGCCACACTCAAGCTTGCCAGTAACAAACGCAGTTCCCAGGTTAAGCCCGGGGATTTCACATCTGTCTTAACAAACCGCCTGCGCACGCTTTACGCCCAGTAATTCCGATTAACGCCTGCACCCTACGTATTACCGCGCCTGCTGCCAACAT
+
FFGGGGGGGGGGGGGGGGG@FFDFGGGGFFFGGGGGGGGD@FGGGGGGGGGGGGGGGGEGGGGGGFGGGGGGGGGGGDGGGDGFFGGGGGGGGGGGGGGGGGFFFFC@9<EDGGG:FEGGGGGFFFGGGFGEGGEFGGGGGGF8ECCCECCFEGFGGGGFGF?FF8FFFFCEGGGG8DEDE5=CEGGFFGG9BF,,2=ECC=C=CE?CFFCDFF8DA;C+;CGGGF:3.4?F5@ED@E7BGFG>5CC3597**-96);2?B49(6>45:3><B:1:1(442<A<17;(40413:),#####
@M06045:235:000000000-JCY5N:1:1101:7484:9243 2:N:0:TACAGC
GAGTGGGGACTACAAGGGTTTCTAATCCTGTTTGCTCCCCACGCTTTCGCACCTCAGCGTCAATACATGTCCAGTCAGTCGCCTTCGCCACTGGTGTTCTTCCGAATATCTACGAATTTCACCTCTACACTCGGAATTCCACTGACCTCTCCATGATTCTAGCGATGCAGTCTTAAAGGCAGTTCCGGAGTTGAGCTCCGGGCTTTCACCTCTAACTTACAAAGCCGCCTACGCGCGCTTTACGCCCAGTCATTCCGAACAACGCTAGCCCCCTCCGTATTACCGCGGCTGCTGGCGAGTT
+
GFGGGGGGGGGGGGGGGGGGGGGGGGGGGGGGGGGGGGGGGGGGGGGGGGGGGFGGGGGGGGGGGGGGGGGGGGGGGGGGGGGGGGGGGGGGGGGGGGGGGGGGGGGGGGGGFGGGGGFGGGGGGGGGGGFDGGGGGGGGGGGGGGGGGGGGGGGFGGGGGGGGGFEEGGGGGDFFGDFFGGGGGGGEGGCFFFGGCFGGGGGGF9EGGGGGGGFGF@?FDG6*CFDFA@6AEE)<DFADDCFFGGGFFF*964=AFB?F9FB,((.)93:<0(48>FFFF>944;019>0-)44-#####
@M06045:235:000000000-JCY5N:1:1101:22397:9247 2:N:0:TACAGC
GAGTGGGGACTACTAGGGTATCTAATCCTGTTTGCTCCCCACGCTTTCGTGCCTCAGTGTCAGTTACAGTCCAGAAAGCCGCCTTCGCTACTGGTGTTCCTCCTAATATCTACGCATTTCACCGCTACACTAGGAATTCCACTTTCCTCTCCTGCACTCAAGTTTCCCAGTTTCAAGAGCTTACTACGGTTGAGCCGTAGCCTTTCACTCCTGACTTAAGAAACCACCTACGCACCCTTTACGCCCAGTAAATCCGGATAACGCTAGCCCCCTACGTATTACCGCGGCTGCTGGCCTAGCC
+
GGGGGGGGGGGGGGGGGGGGGGGGGGGGGGGGGGGGGGGGGGGGGGGGGGGGGGGGGGGGGGGGGGGGGDGFFGGGGGGGGGGGGGGGGDEGGGGGGGGGFGGGGGGGGGGGFGDGGGGGGGGGGGDGGGGGGGGGGGCGGGGGGGFGGGGGGGGGGGGGGGGGGGGGGGGGGGDFGGFGGGGGFFGGGGGGGFFGGGGGGGGGFFGGFGCGFGFF9FFGGFGGGFF?8BFFF4;DFFFFCGDB<<9AAAG+3<ABFD;@AED>1?3?F<19>BF:B?F?ABFB;BBBBF???08.#####
@M06045:235:000000000-JCY5N:1:1101:27783:9252 2:N:0:TACAGC
GAGTGGGGACTACCCGGGTTTCTAATCCGGTTTGCTCCCCACACTTTCGCGCCTCAGTGTCACGTGTTGTCCAGCGAGCTGCCTTCGCAATGGGTGTTCCTACCAGTATCTACGCATTCCACCGCTACACTGGTAATTCCACTCGCCTCTCCAACCGTCTAGCCTGCCAGTATCCAACGCTGATCTGGGGTTGAGCCCCAGGCTTTAACGCCCGACTTAACAGACCACCTACGCGCCCTTTACGCCCAGTGATTCCGGATAACGCTTGCACCCTCCGTATTACCGCGGCTCCTGGCGGTCA
+
GGGGFFGGDGGGGGGGGGFGGGGGGGGGGGGGGEGGGGGGGGDGGGGGDGGGGGGFGFGFGFFGGCFGFGGGGGGGGGGGGGGGGGDGFEGFGGFGGGFGGGGGGGGFFGGGGGGGGGGGGGGGGEGGGGFGGGFGGGGGFGGGDECEE?FFFGGGGGGFFFGGGGFGFGCEFFGGFG5E:859>FGF6EGGCG,>FGEGC=FGGGCFF3CD):A>>DFFFFFG<FFF>1::>:7DFF)@F*?BGG<:4<=FFAFF4.,(4)403:D)>2<??0<B><02(454((9991((5:2:#####
@M06045:235:000000000-JCY5N:1:1101:12303:9255 2:N:0:TACAGC
GAGTGGGGACTACAAGGGTATCTAATCCTGTTTGCTCCCCACGCTTTCGCACCACAGCGTCAGATCTGGCCCAGTTAGCCGCCTTCGCCACTGGTGTTCTTCCCAATATCTACGAATTTCCCCTCCACACTGGGAATTCCACTAACCTCTTCCAGCCTCAAGGTCCCCAGTATCAAAGCCAGTTCCGGAGTTGCGCTCCGGGATTTCACCCCTGTCTTAACGACCCCCCTATGTCCGCTTTACCCCCACTAACCCAGAACACCGCCAGCCCCCTTCGTATTACCGCGCCTGCTGCCGTCGG
+
+::6CFA@@:6FC,,C,BF8FCC@,;C,C<E<C@F,FG8,CFCFG7<EGG7@F,C@EFFBFGFG9F,,6,:DF,,CCC<FF7@?:F<:F,B=@FGDE@F55,5=,AF,E,,9C4+,A49C,CFFF+EE8:=E,A,464,CD>,,,6DDFD9C;;==E,,6@6@DE,3,383,,5@,,36:CF37@@C5*B:EF,*=1;***:5C6=78:CG4CF)*B@+1:5/9CE).8(()21*2)).<<0:*9C77))2))()()),18(2(4(.)82:(4(210.((().)((-(-1:2(.,3#####
@M06045:235:000000000-JCY5N:1:1101:18593:9291 2:N:0:TACAGC
GAGTGGGGACTACTAGGGTTTCTACTCCGGTTCGCTCCCCCCGCTCTCGCACCTCAGCGTCAGCAAATGCCCAGTCGGCTGGTTTCCCCCTGGGTGTTCCTGCCGATCTCTACGCATTTCACCACTACCCCGGCAATTCCACCGACCTCTGCATTGCTCCAGACGCCCCGTATGGGATGGCGCCTGGCCGTTAAGCGGCCAGATTTCACACCCCACGTGCACGTCCGCCTGCGCGCGCTTTACCCCCAGTCACTCCGGACAACGCTCGGCCCCCCTGTATTCCCGCGGCTGCTGGCAGATA
+
<FC9FGDC@@8,C,CFDCG<@,CE,CCCCE@CEGG>FECF+@CCGGGF@FEFFG<<FGB8BF7EFE8<?FE8FF<F=7>DCEGCFGG9FEEF<??F>FFG<<B9FGGGF9,CEE>@F+:EDFAFG,DD,A<:CC7FF,,@FGG7+BEGGF7FB;DGGC,,:2?>*>1>E:=*:C8BC,/58??E5;**3:8:**;98=8:5*:A+0<CG><*)C@D3**//759*8).),3)7))))0<5C*:*975)79*/*.60))((,3<0-(.0)-(-2(((-)54<)621((4>2240323#####
@M06045:235:000000000-JCY5N:1:1101:19885:9299 2:N:0:TACAGC
GAGTGGGGACTACCGGGGTTTCTAATCCTGTTTGCTCCCCACGCTTTCGCACCTCAGCGTCAATACGTGTCCAGTGAGTCGCCTTCGCCACTGGTGTTCTTCCGAATATCTACGAATTTCACCTCTACACTCGGAATTCCACTCACCTCTCCACGATTCTAGCGATGCAGTCTTAAAGGCAGTTCCGGAGTTGAGCTCCGGGCTTTCACCTCTAACTTACAAAGCCGCCTACGCGCGCTTTACGCCCAGTAATTCCGAACAACGCTAGCCCCCTCCGTATTACCGCCGCTGCTGGCGGCAT
+
GGGGGGGGGGGGGGGGGGGGGGGGGGGGGGGGGGGGGGGG,CFGGGGGGGGGGFGGGGGGGGGGGGGGGGGGGGGGGGGGGGGGGGGGGGGGGGGGGGGGGGGGGEGGGGGGGGGGGGGGGGGGGGGGGD<EFGFEGGGGGGCFGGGGG?DFGGGGGGFFGGGGGGD>GGGGDGGGGGCFGEGGGGGGEGGGGGGG9DEEGGGEEFGGGD87C:@>FCDGGGCCFF>EF@158B:C3>5.>**)9997F@GFFFFFFE6;>?0020<:62711((463(.52)6(-(-49(4232(#####
@M06045:235:000000000-JCY5N:1:1101:25103:9338 2:N:0:TACAGC
GAGTGGGGACTACTCGGGTTTCTAATCCTGTTCGCTCCCCACGCTTTCGCTCCTCAGCGTCAGTTGTTGCCCAGAGACCCGCCTTCGCCACCGGTGTTCCTCCTGATATCTGCGCATTTCACCGCTACACCAGGAATTCCGATCTCCCCTACCACACTCTAGCTAGCCCGTATCGAATGCAGACCCGGGGTTAAGCCCCGGGCTTTCACACCCGACGTGACAAGCCGCCTACGAGCTCTTTACGCCCAATAATTCCGGACAACGCTTGCGCCCTACGTATTACCGCTGCTGCTGGCGGTTA
+
GGGGGGGGGGGGGGGGGGGGGGGGGGGGGGGGGGGGGGGGGGGGGGGGGGGGGGGGGGGEEGGGGGGGGGGGGGGGGGGGEGGGGGGGGGGGFCFGGGGGGGGGGGGGGGGGGGGGGGGGGGFGGGGGGGGGGGGGGGGGGGGGGGGGGGGGGGGGGGGGGFGGGGGGGGGGGGGGGGGGCCFGGGGGGGGGGGGGGGEGEGGGGGGFGGGGGGFGFGD<FGGGFFFFFFFF>BDD0<*7:*:>DGDD@FDFF<@A?EF;1:<BFFF3:(4<BFFFF<3<?DFF?F(49>>B?:24#####
@M06045:235:000000000-JCY5N:1:1101:3352:9342 2:N:0:TACAGC
GAGTGGGGACTACTGGGGTATCTAATCCTGTTTGATCCCCACGCTTTCGTGCCTCAGCGTCAATTAAACCATAGTAAGCTGCCTTCGCAATTGGTGTTCTGTGACATATCTATGCATTTCACCGCTACTTGTCACATTCCGCCTACCTCTAGTTGATTCAAGCCCATCAGTATCAAAGGCAAGCTTACAGTTGAGCTGCAAGTTTTCACCTCTGACTTAACAGGCCGCCTACGCACCCTTTAAACCCAATAAATCCGGATAACGCTTGGATCCTCCGTATTACCGCGGCTGCTGGCAAGTC
+
GGGGGGGCCGGGFF9FFGGGGGFGGGGGGGGGFGCFGGFGFEF7FFGFEGFEGGGGGGGGGCCGGGGGGGGGGGGGEDGGGGGGGFFGCFGGFGGGGEGGGGGGGGEGGGFGGFGFGGGGGGGGGGDGGF<FGGGFDGGGGGGGGGGGGGFC>FGGFGGGGFGCBFFGF9E9CFEGGGFFG?FGGGGGGFGGGGGGG,@8<ACCFFCCGCDFFG62+CCGGGGG5BB>DFDFF>>D;EFFGDFFFFGB>AD8;5A;85(6;37?>DFFB@ABF<<BB?6?>244(2-7>FFF:?0,#####
@M06045:235:000000000-JCY5N:1:1101:28845:9345 2:N:0:TACAGC
GAGTGGGGACTACTGGGGTTTCTAATCCTGTTCGCTCCCCACACTTTCGCTCCTCAGCGTCAGGTCATGCCCAGAGAACCGCCTTCGCCACCGGTGTTCCTCCTGATATCTGCGCATTTCACCGCTACACCAGGAATTCCGTTCTCCCCTGCATACCTCCAGTCTGCCCGTATCGAAAGCAAGCCCCGAGTTAAGCCCGAGGTTTTCACTCCCGACGCGACAAACCGCCTACGAGCCCTTTACGCCCAATAATTCCGGACAACGCTCGCACCCTCCGTATTACCGCGGCTGCTGGCGGCAC
+
GGGGGGGGGGGGGGGGGGGGGGGGGGGGGGGGGDGEGGGGGGGGGGGGGGGGGGGGGGGGGGGGGGGGGGGGGGGGGGGGGGGGGGGGGGGGGGGGGGGGFGGGGFGGGGDFDGGGFGGGGGGGGGGGGGGCFGFFGGGGGGGGGGGGGG@FFGGGEAFEGEGGGGGFCGGGGGGG?EGGGFFGGGGDCEFGGGGGGG5CEGGGCC7+A7DC55ADFDDCGGGGGFFFFFF?>>DG@F:5F>>)9CCEFFG7@9BAF)49>BF;>0>7@>>913:6;(.44<A>(4-(704:)),-#####
@M06045:235:000000000-JCY5N:1:1101:24057:9356 2:N:0:TACAGC
GAGTGGGGACTACAGGGGTTTCTAATCCCGTTTGCTCCCCTGGCTTTCGCGCATCAGCGTCAATCTCGGTCCAGGATGCCGCCTTCGCCACCGGTGTTCCTCCAGATATCTACGCATTTCACCGCTACACCTGGAATTCCGCATCCCTCTCCCGAATTCAAGCCAACCAGTATCGGACGCAGTTCCCCGGTTGAGCCGAGGGATTTCACGTCCGACTTAGCAGGCCGCCTGCGCGCGCTTTACGCCCAATAATTCCGGAAAACGCTTGCCACCCACGGATTACCGCGGCTGCTGGCGCTCG
+
GGGGGGGGGGGGGGGGGG@EGGGFGGGFFGGGGGGDDGGGFFGGGGGGGGGGGGGGGGGGGGGGGGGGGGGGGGGFFGGGGGGGGGGGGGGGGGG@FGGGGGGGGGGGGGGGGGG@EGFF,AFCEGGGGGGGGGEGGGFFGG>EGGGGGFEGGGGDEFGGGCBBC>FGGGGGGGEGGGGGCGGGGGGGGDEGGGE?CC8EECE6?EGFFGCCDD3DEDF*2>75C>3>B:1:5DEG3)85FF00<CC>75*7@)=5))((-(32(,7)77<>B((1((((44441(((4(-(.)20#####
@M06045:235:000000000-JCY5N:1:1101:17431:9358 2:N:0:TACAGC
GAGTGGGGACTACTAGGGTTTCTAATCCTGTTCGCTCCCCACACTTTCGCTCCTCAGCGTCAGGTCATGCCCAGAGAACCGCCTTCGCCACCGGTGTTCCTCCTGATATCTGCGCATTTCACCGCTACACCAGGAATTCCGTTCTCCCCTGCATACCTCTAGTCTGCCCGTATCGAAAGCAAGCCAGGTGTTAAGCACCTGGTTTTCACTCCCGACCCGACAAACCGCCTACGAGCCCTTTACGCCCAATAACTCCGGACAACGCCGCCCCCCTACGTATTACCGCGGCTGCTGGCGCTCG
+
GGGGGGGGGGGGGGGGGGFGDGGGGGGGGFGGGGGGGGGGGGGGGGGGGGGGGCEFFGG:FGGGFF<,CEEEGGGGGGGGGGGEGGGGGGEFGGFEGCGG@?EFECFFGGGGGGGGGEFGFFGEGGDGGGGGGG?DFGGGGGCFFFDF688D?EFFE9FECEDFGGF9>CG>DF*DF8@F,3DCGGGGGGFGGGGG,:::CEFCCFFGGBF*;<?D35:)9C<4DF58>?(705.95FF)**20C337>FCF*5=7))(-(2:19())0((,,31((().(6<<?B(4216?728:#####
@M06045:235:000000000-JCY5N:1:1101:6779:9371 2:N:0:TACAGC
GAGTGGGGACTACTGGGGTTTCTAATCCTGTTTGCTCCCCACGCTTTCGAGCCTCAGCGTCAGTTACAGTCCAGAGAAGCGCCTTCGCCACTGGTGTTCTTCCTAATCTCTACGCATTTCACCGCTACACTAGGAATTCCCTTCTCCTCTCCTGCACTCTAGACTTCCAGTTTGAAATGCAGCACTCAGGTTAAGCCCGAGTATTTCACATCTCACTTAAAAATCCGCCTACGCTCCCTTTACGCCCAGTAAATCCGGACAACGCTCGCCACCTACGTATTACCGCGGCTGCTTGCCTACG
+
GGGGGGGGGGGGGGGGGGGGGGGGGGGGGGGGGGGGGGGDGGGGGGGGGGGGGGGGGGGGGGGGGGGGGGGGGGGGGFGGGGGGGGGGGGGGGGGGGGGGFEGGGGGGGGGGGGGGGGGGGGGGGGCEGGGGGGGGGGGGGGGGGGGGGGGFGGGGGGGGGDCFGGGGGGGGGGGFGG77AFGFG8F?EG;FGGGFFDGGGGGGGGGGGGGF7@FFFDGFFGGGGFFF829FFF><;)8=DFGBDGGFF6FCAEFFA:?BFFFFFBFBD0::?:>FB18B7AAABB>6((4<3)),#####
@M06045:235:000000000-JCY5N:1:1101:6179:9380 2:N:0:TACAGC
GAGTGGGGACTACTCGGGTTTCTAATCCTGTTCGCTCCCCACGCCTTCGCTCCTCAGCGTCAGTATCGGCCCAGAGACCCGCCTTCGCCACCGGTGTTCCTCCTGATATCTGCGCATTTCACCGCTACACCAGGAATTCCAGTCTCCCCTACCGAACTCTAGCCTGCCCGTATCGACCGCAGGCTTGGGGTTGAGCCCCAAGTTTTCACGGTCGACGCCACAAGCCGCCTACGAGCTCTTTACGCCCAATAAATCCGGACAACGCTCGCGCCCTACGTCGTACCGCGGCTGCTGGCCGTAT
+
GGFGFEG@GGGGGGGGGGGGGGGGFGGGGGGGFGGGGGGGGGGGGGGFGGGGGG@EFFGFGGEGGCGFGGGGGGGGGGGGG>FEGGGGGGGGGGGGBFGGAFFGGGFGGGFGFGGGGGFFEDFCEFEGFCFFGGGGGDGGGAD=D;FDCFGGGGECC6>FGFCGGGGCCEGGGGDGGEGECEE5FGEEGGGGDF?C*CC*=C<FDEE>F<CCGG>C@5)17*9C4>EF541<)55)5<FFG7D5C93>)7*==<F?F:12;((371@B)(--(4(3((((-,,3(-4((-(,)571#####
@M06045:235:000000000-JCY5N:1:1101:7295:9406 2:N:0:TACAGC
GAGTGGGGACTACTCGGGTTTCTAATCCTGTTCGCTCCCCACGCTTTCGCTCCTCAGCGTCAGTAATGGCCCAGAGATCCGCCTTCGCCACCGGTGTTCCCCCTGATATCTGCGCATTTCACCGCTACACCAGGAATTCCGATCTCCCCTACCACACTCTAGCTAGCCCGTACCGAATGCAGACCCGCGGCTAAGCCCCGGGCTTTCACACCCGACGTGACACTCCGCCTTCGTGCTCTTTACGCCCAATAATTCCGGACAACGCTTGCGCCCTACGTATTACCACGGCTGCGGGCCCGAC
+
EGEFF@FCCGCE<FGG7@CF7CEFGC9EGGGGGEEDFGGGFGGCFGGGGEF@EGD98<@FEFFG9FGF9FFDFGAFGC<EFC7FGF<7FFEGGGGEGGDC<46>?9E<F<B<FGGFG:@9EA9FE+@FGG8+D++@DBF9=BC@8C9:>,+33D>,6,,,@EGEB38:D5B>*61**64,9,;@541*4***3++<+:****27C+<*?F697<)))17*7C*000)77?(9.)0*0**/0:C)7C3>@)9*9)/)0.,-,.823()7@;1-17(.((,6:2)6))--(-1((,(-#####
@M06045:235:000000000-JCY5N:1:1101:8938:9441 2:N:0:TACAGC
GAGTGGGGACTACTGGGGTTTCTAATCCCGTTCGCTCCCCTAGCTTTCGCGCCTCAGCGTCAAGAATGGGCCAGGTAGCCGCCTTCGCCACTGGTGTTCCTCCCGATATCTACGCATTTCACCACTACACCGGGAATTCCGCTACCCTCTCCCACCTTCAAGCCGACCAGTTTCCGATGCAATTTTCCAGTTAAGCCGGAAGCTTTCACATCGGACTTGGCCAGCCGCCTGCGCGCTCTTTACGCCCAGTAAATCCGGACAACGCTTGCGACCTACGTATTACCGCGGCTGCTGGCTACTC
+
GGGGGGGGGGGGGGFGGGGGGGGGGGGGGGGGGGGGGGGGGGGGGGGGGGGGGGGGGGGGGGGGFGGGGGGGGFGGGGGGGGGGGGGGGGFGGGGGGGGGGGGGGEGGGGGGGGGGGGGGGGGGGGGGGG8FEG7FFGGGGGGGGGGCFFGGGGGGGGGGGGGGCGGGGGGGGGGGGGGGGGGGGGGGGGGGGCGGGGGEEGGGGGGGGGFGDDDGFFCGGGGGGFFFEFFFF:ED35>FGGGFDDGEFFGF=AF>D@?B;:BFFF>FF2;6;>FFFFFFF)6936B0;B667??:#####
@M06045:235:000000000-JCY5N:1:1101:6205:9455 2:N:0:TACAGC
GAGTGGGGACTACTGGGGTATCTAATCCTGTTCGCTCCCCACGCTTTCGCTCCTCAGCGTCAGTAGTTGCCCAGAGACCCGCCTTCGCCACCGGTGTTCCTCCTGATATCTGCGCATTTCACCGCTACACCAGGAATTCCAGTCTCCCCTGCAACACTCAAGTCCGCCCGTATCGACTGCAGGCCCGGAGTTGAGCTCCGGGTTTTCACAGCCGACGCGACGAACCGCCTACGAGCTCTTTACGCCCAATAATTCCGGACAACGCTTGCACCCTCCGTATTACCCCGGCCCCTGGCTCTCC
+
GGGGGGGGGGGGGGGGGGGGGGGGGGGGGGGGFGGGGGGGGGGGGGGGGGGGGGGGGGGGGGGGGGGGGGGGGGGGGGGGGGGGGGGGGGGGGGGGGGGGGGGGGGFFGGGGGGGGGGGGGGGGGGGGGGGGGGGGGGGGGGGGGDFGEGFGCGGGGGGGGGGGGGGGGGEEGGG>EGGGGGGGDEGD5:CG?EGGGFGGGGGDGFF7F=FGGDFGFGGGGGGGGFBDF?,<>)0>36*1C>CBGGGFF4FFB)*667:60:<19175))41?B(((414?AA9(((-6((-,8((#####
@M06045:235:000000000-JCY5N:1:1101:20986:9478 2:N:0:TACAGC
GAGTGGGGACTACTCGGGTATCTAATCCTGTTCGCTACCCACGCTTTCGTTCCTCAGCGTCAGTTACTGCCCAGAGACCCGCCTTCGCCACCGGTGTTCCTCCTGATATCTGCGCATTTCACCGCTACACCAGGAATTCCAGTCTCCCCTGCAGTACTCAAGTCTGCCCGTATCGCCTGCAAGCCAGCAGTTGAGCTGCTGGTTTTCACAAACGACGCGACAAACCGCCTACGAACTCTTTACGCCCAGTAATTCCGGACAACGCTTGCACCCTACGTATTACCGCGGCTGCTGGCTGCTC
+
GGGGGGGGGGGGGGGGGGGGGGGGGGGGGGGGGGGGGGGG,CFGGGGGGGGGGGGGGGGEGFCFGGGGGGGGGGFGGGGGGGGGGGGGGGGGGGGGGGGG<FGGGGGFGGGFFGGGG>FGGGGDD:FGFGGD@E@CDFGGGGGGCCFFGGGFCFFGGDC;FCFGGGGGGGGGGDEGGGGG6FGGFDEFFF;DC,>F?CFFGGGFGF7@FF?FDD6)8CD<DCDFF:BF518:D:@DFFF?*0::CC177?G?6A4:F5:>;BF>B:D:>27?63<?,.3<:4)-46969603.4((#####
@M06045:235:000000000-JCY5N:1:1101:26843:9485 2:N:0:TACAGC
GAGTGGGGACTACCGGGGTTTCTAATCCTGTTTGCTCCCCACGCTTTCGCACCTCAGCGTCAGTATTGATCCAGGGTGTCGCCTTCGCCACTGATGTTCCTTCAGATATCTACGCATTTCACCGCTACACCTGAAATTCCACACCCCTCTACCATACTCTAGCGAGCCAGTTCCAACTGCAATTCCCAGGTTGAGCCCGGGGATTTCACAGCTGGCTAAACTCACCGCCTACGTGCGCTTTACGCCCAGTAATTCCGATTAACGCTTGCACCCTCCGTATTACCGCGGCTGCTGGCTTCAT
+
GGGGGGGGGGGGGGGGGGFGGGGGGGGGGGGGGGGGGGGGGGGGGGGGGGGGGFGGGGGGGGGGGGGGGCGGGGGGGGGGGGGGGECGGGGGGGGGGGGGEFGGGGGFGGGGGGGDGFGGGGGGGGGGGGGFGGGGGGGGGGGGGGGGGGGGFGGGGGGGGGGGCGGGGGGFGGFGFFCFGFGGGDGGGGGGFGGFF8EGGGGGF9FGGGGGFGFGAGFGGD476ADDEFDFEF)>>EEFGFGFGGC3)9C*75=>FDF:3A<3>BEFFFFFB(1-1-(.:<AA09>69(365421#####
@M06045:235:000000000-JCY5N:1:1101:13666:9493 2:N:0:TACAGC
GAGTGGGGACTACAAGGGTATCTAATCCTGTTCGCTCCCCACGCTTTCGCTCCTCAGCGTCAGTATCGGCCCAGAGACCCGCCTTCGCCACCGGTGTTCCTCCTGATATCTGCGCATTTCACCGCTACACCAGGAATTCCAGTCTCCCCTACCGAACTCTAGCCTGCCCGTATCGCCTGCAGACCCGCAGTTGAGCCGCGGGATTTCACAGACGACGCGACAAGCCGCCTACGAGCCCCTTACGCCCAATAAATCCGGACAACGCTCGCGCCCTACGTCTTACCCCGGCTGCTTGCTGTCA
+
GGGGGGGGGGGGGGGGGGGGGGGGGGGGGGGGGGGGGGGGGGGGGGGGGGGGGGGGGGGGGGGGGGGGGGGGGGGGGGGGGGGGGGGGGGGGGGGGGGGGGGGGGFFGGGFGGGGGGGGGGGGGGGGGGGGGGGGGGGGGGGGGEGFFGGGGGGGGGGGGGGGGGGGGGGGCFGEGEEGFGGC@EGCE>EGF9;6CEC55ECC=CFGGGFGGGD:<5CDDC3D9<FB@@:?FE@>C)5)8*97)9DDEFFFFF<F?:>(79?:(14<5:(09>9??14:?<ABB((((499:)-),#####
@M06045:235:000000000-JCY5N:1:1101:18270:9509 2:N:0:TACAGC
GAGTGGGGACTACTCGGGTTTCTAATCCTGTTCGCTCCCCACGCTTTCGCTCCTCAGCGTCAGTATCGGCCCAGAGACCCGCCTTCGCCACCGGTGTTCCTCCTGATATCTGCGCATTTCACCGCTACACCAGGAATTCCAGTCTCCCCTGCCGAACTCCAGTCCGCCCGTATCGACTGCAGGCCCGGAGTTGAGCTCCGGGTTTTCACAGCCGACGCGACGAACCGCCTACGAGCTCTTTACGCCCAATAATTCCGGACCACCCTTGCACCCTACGTATTACCGACGCCGCTGGCCGATA
+
GGGGGGGGGGGGGGGGGGFGGGGGGGGGGGGGGGGGGGGGGGGGGGGGGGGGGGGGGGGGGGGGGGGGGGGGGGGGGGGGGGGGGGGGGGGGGGEEGGGGGGGGGGGGGGGGGGGGGGGGGGGGGGGGGGFFGEGFGGGGGGGGGGGGGGGGGGGGGGGGGGFGGGEGGGGDGFEGGGGGGGGGEGGGGGGFGG6C2<6?GDGGCGFGG7+;FDBD3)197CCDD5>BB:<FEBFG3<FF?CG:DGDFF4<4=AFB4;00(43(((87?22<:<?FF(,6:>244((40((-43,,#####
@M06045:235:000000000-JCY5N:1:1101:8291:9511 2:N:0:TACAGC
GAGTGGGGACTACCAGGGTATCTAATCCCGTTTGCTCCCCTGGCTTTCGTTCACTCAGTGTCAGTTGCAGTCCAGAACGCCGCCTTCGCCACTGGTGTTCCTCCGAATATCTACGAATTTCACCTCTACACTCGGAATTCCACTCACCTCTTCCGGACTCCAGATCGACAGTATCAAAGGCAGTTCCAGGGTTAAGCCCTGGGATTTCACCCCTGACTGATCGATCCGCCTACGTGCGCTTTACGCCCAGTAATTCCGAACAACGCTAGCCCCCTTCGTATTACCGCGGCTGCTGGTACCC
+
GGGGGGGGGGGGGGGGGGGGGGGGGGGGGGGGGGGGFGGGGGGGGGGGGGGGGGGFFGGGGGGGFGGGGGFGGGGGGGGGGGFEGGGGCCGEGGGGGGGGGGGGGGGGGGFFGGGGFGGGGGGGGGGGGGGFCFC:FFGGDEGGGGGGGGFGGGGDGGGGGGGGGGGGGGGGCC9DFGGGFGGGGGFCGFEGGGGGFDGGGGG,=FGFGGGFDC?CFGGGGGGGGFBFFF;EFFFFFFF:DGGFDDCDFFC=@<@<FF:?FFFFFFFFFBFFF>1(8?7<084<9(26(929::20#####
@M06045:235:000000000-JCY5N:1:1101:16155:9512 2:N:0:TACAGC
GAGTGGGGACTACTGGGGTTTCTAATCCTGTTTGCTCCCCACGCTTTCGTGCCTCAGTGTCAGTTACAGTCCAGAAAGCCGCCTTCACTACTGGTGTTCCTCCTAATATCTACGCATTTCACCGCTACACTAGGAATTCCACTTTCCTCTCCTGCACTCAAGTTTCCCAGTTTCAAGAGCTTACTACGGTTGAGCCGTAGCCTTTCACTCCTGACTTAAGAAACCACCTACGCACCCTTTACGCCCAGTAAATCCGGATAACGCTAGCCCCCTACGTATTACCGCGGCTGCTGGCCCGAGA
+
GGGGGGGGGGGGGGGGGGGGGGGGGGGGGGGGGGGGGGGGGGGGGGGGGGGGGGGGGGGGGGGGGGGGGGGGGGDFFGGGGGGGGGGGGGGGGGGGGGGGGGGGGGGGGGGGGGGGGGGGGGGGGGGGGGGGDGGGGGGGGGGGGGGGGGGGGGGGGGGGGGGGGGGGDFGGGGGGFCECDGGGGGGE8FGGFFGGGGGGGGGGGGGGFFGGGCFG67B7CCCGGFFFF=BADEFDBFFFGGGEGGGFFFGFFEFF>8?@FF;;@?>F@??FF:FF32)8)-6(7990(-,5?::8#####
@M06045:235:000000000-JCY5N:1:1101:7230:9517 2:N:0:TACAGC
GAGTGGGGACTACCCGGGTATCTAATCCTGTTCGCTCCCCACGCTTTCGCGTCTCAGCGTCAGTACCGTCCCAGAGAGCCGCCTTCGCCACGGGTGTTCTTCCCGATATCTGCGCATTTCACCGCTACACCGGGAATTCCACTCTCCTCTTCCGGACTCTAGCCATACGGTTTCAACCGACGTCTCGAGGTTGAGCCTCGAGTTTTCACAGCTGACCTGTATGGCCGCCTACACGCTCTTTACGCCCAATAAATCCGGACAACGCTTGCCCCCTACGTATTACCGCGGCTGCTGGCCCCAG
+
GGGGGGGGGGGGGGGGGGGGGGGGGGGGGGGGGGGGGGGGGGGGGGGGGGGGGGGGGGGGGGGGGGGGGGGGGGGGGGGFGGGGGGGGECGGGGGGGGGGGGGGGGCEFGGGGGGGGGGGGGGGGGGGGGGGGGGGGGGGGGGGGGGGGGGGGGGGGGGGGFGGGGFGCEGEGGGGGGEGGGGGCFFFGGGGGGGGGGGC5CCGGGGGGFFFGFFG?>CC7FGGGFFFFFBF?F:DFFFFGGGDGDCBFFFFFDFBF30;>F:>FFB@>?B?;F?FB<BF:<A<6((369B??F0,#####
@M06045:235:000000000-JCY5N:1:1101:26294:9532 2:N:0:TACAGC
GAGTGGGGACTACACGGGTTTCTAATCCTGTTTGCTCCCCACGCTTTCGTGCCTCAGTGTCAGTTACAGTCCAGAAAGCCGCCTTCGCTACTGGTGTTCCTCCTAATATCTACGCATTTCACCGCTACACTAGGAATTCCACTTTCCTCTCCTGCACTCAAGTTTCCCAGTTTCAAGAGCTTACTACGGTTGAGCCGTAGCCTTTCACTCCTGACTTAAGAAACCACCTACGCACCCTTTACGCCCAGTAAATCCGGATAACGCTAGCCCCCTACGTATTACCGCGGCTGCTGGCCCGCCG
+
GGGGGGGGGGGGGGGGGGGGGGGGGGGGGGGGGGGGGGGGGGGGGGGGGGGGGGGGGGGGGGGGGGGGGGGGGGGGGGGGGGGGGGGGGGGGGGGGGGGGGGGGGGGGGGGGGGGGEGGGGGGGGGGGGGGGGGGGGGGGGGGGGGEFGGGGGGGGGGGGGGGGGGGGGGGGGGGGG9FGGGGGGGGGGGGGGGGGGGGGGFFGGGGGCFGGGGFG>DC7CGGFGFFEFFFFFEFGFFF6CGGE<DDFA6DFA?FBA@019<?>1:3@F:BF>:0048A?99<00(7;213??3(,#####
@M06045:235:000000000-JCY5N:1:1101:18363:9544 2:N:0:TACAGC
GAGTGGGGACTACCAGGGTTTCTAATCCTGTTCGCTCCCCACACTTTCGCTCCTCAGCGTCAGGTCATTCCCAGAGAACCGCCTTCGCCACCGGTGTTCCTCCTGATATCTGCGCATTTCACCGCTACACCAGGAATTCCGTTCTCCCCTGAATACCTCTAGTCTGCCCGTATCGAAAGCAAGCCAGGTGTTAAGCACCTGGTTTTCACTCCCGACGCGACAAACCGCCTACGAGCCCTTTACGCCCAATAATTCCGGACAACGCTCGCACCCTACGTATTACCGCGGCTGCTGGCATCCA
+
GGGGGGGGGGGGGGGGGGGGGGGGGGGGGGGGGGGGGGGGGGGGGGGGGGGGGFGGGGGGGGGGGGGGGGGGGGGGGGGGGGGGGGGGGGGGEGGGGGGGGGGGGGGGGGGGGGGGGGGGGGGGGGGGGGGGGGGGGGGGGGGGGGGGGGGGCFFGBAFGGGGGGGGGGGGGGGGGGGGGGGGGGFGGGGGGGCCFEGGFFGGGGGGGGGG6FGFGDGD3C7DDGFFFFFFFFFFGFFFFGGGFGGGDFFGFFFFA?EFFFFB(417::1;BBFBFB?D<?26A?9(29;0:DF>0#####
@M06045:235:000000000-JCY5N:1:1101:17492:9548 2:N:0:TACAGC
GAGTGGGGACTACAGGGGTTTCTAATCCTGTTCGCTCCCCACGCTTTCGCTCCTCAGCGTCAGTTGTTGCCCAGAGACCCGCCTTCGCCACCGGTGTTCCCCCTGATATCTGCGCATTTCACCGCTACACCAGGAATTCCAGTCTCCCCTGCAACACTCTAGTTTGCTCGTATCGACTGCAGACCCGAGGTTGAGCCTCGGGATTTCACAGCCGACGCAACAAACAGCCTACGAGCTCTTTACGCCCAATAATTCCGGCCAACGCTTGCACCCTACGTATTACGGCGGCTGCCGCCTATTG
+
EFGGDFFCCFDFG@FFDGF:BFGEFFDFFGGE<F@@FEDGCECEGGCFGGDGG8FFFE+6B,BCFD<66EFGGGGGACEGGGCCFF7@FEGGG@FF?FGF5<4@+,55@E9AEEDC:?CEAFD=C+CF,=FFB:<F8BFF;DD>,@>ECFFFC,DCE,,3@E;>C;D;F@EC@FGGC*::?,DGGGGGGGEF>C?CGCFGGGC=C?FGFC>FFD)C:C<DDF<DC)07>15F@3>D3<49:7:)>DDEF)7F44F<F)((4(,-1(0)7)42(2<?F:,:2)5(((((,(,-.((-#####
@M06045:235:000000000-JCY5N:1:1101:6666:9572 2:N:0:TACAGC
GAGTGGGGACTACAAGGGTTTCTAATCCTGTTTGCTCCCCACGCTGTCGCGCCTCAGTGTCAGCAACTGCCCAGCAGGCCGCCTTCGCCACCGGTGTTCTTCCGGATCTCTACGCATTCCACCGCTACACCCGGAATTCCACCTGCCTCTACAGTGCTCGAGCCCAGCAGTTCGCACGGCCGACTCGGGGTTGAGCCCCGAGCTTTCACCGCACGCTTGCACAGGCCACCTACGCCCCCTTTACGCCCAATGATTCCGGACAACGCTCGCACCCTCCGTATTACCGCGGCTGCTGGCACGT
+
GGGGGGGGGGGGGGGGGGGGGGGGGGGGGGGGGGGGGGGGGGGGGGGGGGGGGEEGGGGGGGGGGGGGGGGGGGGGGGGGGGGGGGGGGGGGGGCFGGGGFGGGGDGGGGGGGGCEGGGGGGGGGGGGFGFGGGG@GGGGCFGGGGGGGGGGGGGFGGGGGCEEGGGGGGGGFCCEEDDGGGDGGGGEGEEGDCB9EGEEEGGGGGCDFGDGCC>55DFF6*C<FFFFFFFFFFF)7<:)9C>?DGGD>:<FBA?DFF90;B:?9>>B;9369??::038:822>FF>B;1363)(#####
@M06045:235:000000000-JCY5N:1:1101:22947:9602 2:N:0:TACAGC
GAGTGGGGACTACCAGGGTTTCTAATCCTGTTTGCTCCCCACGCTTTCGTGCATGAGCGTCAGTACTGGTCCAGAAGGCCGCCTTCGCCACTGGTGTTCCTCCCGATCTCTACGCATTTCACTGCTACACCGGGAATTCCACCTTCCTCTACCGTACTCCAGCCTGCCAGTATCCACTGCAATTCCCAAGTTGAGCTCGGGGATTTCACAGCAGACTTAACAAACCGCCTGCGCACGCTTTACGCCCAGTAATTCCGATTAACGCTTGCACCCTACGTATTACTGCGGCTGCTGGCTTCAT
+
GGGGGG8FFGGGGGFGGGGGGFGGGGGGGGGGGGGGGGGGGGGGGGGGEGGGGGGGGGGGGGGGGGGGGFGGGGGGGGGGGGEEEGGGGGGGGGGGGGGGCEEFGFCFGFGGGGGGGGFGGGGGGGFGGGGGGGGGEFGGGGGGGGGGGGGFGGGGGGGGGGFFGGGGGGFGGGGGGGGGGGGCEF?D?FGGGGG?EFCECECEGCFCCFGGGGFGFGGGGFGGG>EEF@74)53:B37>C7:73>>DFFGFFAB<FD6:?2<?0(<@@<2<?F(8?82<?)5))--4629<?B03#####
@M06045:235:000000000-JCY5N:1:1101:7687:9617 2:N:0:TACAGC
GAGTGGGGACTACCCGGGTTTCTAATCCTGTTCGCTCCCCACACTTTCGCTCCTCAGCGTCAGGACATGCCCAGAGAACCGCCTTCGCCACCGGTTTTCCTCCTGATATCTGCGCATTTCACCGCCACACCAGGAATTCCGTTCCCCCCTGCATACCTCCAGTCTGCCCGTATCGAAAGCAAGCCACCAGTTAAGCCAGTGGATTTCACCCCCGACGCGACACACCGCCCACGAGCCCTCTACGCCCAATAATTACGGCCAACGCTCGCCCTCTATGTACTACCCCGCCTGCTGACCCGCC
+
+@F<F@C@;:F,E,,@++8@BFFG@A<FE,;CFEE,CFGG<F6BFF,CCC7CFCC,F<:6:,B,,=FG?E<6,C,C,6CF::>,,C<BFG7<FFC+C7?F9?,EDGGDGGCFGGG+@4CFE9A7:+CF>:@+66+,3@=FB>8@,@D+@@*6D;BDF<DC8:>:D,;>8>C*,4:DFC?,,>,A8BFF,;?B9+5;8*=59F++=?CFG*9<3).1.793CD)*95)87,,7@)0<85))*2:7755<>5***6*.0)(,-(3048B)7(<(.()).664)-6:(34(-,(.,)),#####
@M06045:235:000000000-JCY5N:1:1101:12483:9629 2:N:0:TACAGC
GAGTGGGGACTACCCGGGTTTCTAATCCCGTTCGCTCCCCTAGCTTTCGCAGTTCAGCGTCAGTGTCAGCCCAGCAACCCGCCTTCGCCGCAGGTGTTCCTCTCGATATCTACGCATTTCACCGCTACACCGAGAATTCCAGTTGCCCCTTCTGCACTCTAGCCCCGCAGTATCGGCTGACCTTTCCGGGTTAAGCCCGGAGATTTCACAGTCGACTTGCGGTGGCCGCCTACCCGCCCTTTACGCCCAGTAAATCCGAACAACGCTTGCTCCCCCCGTATTACCGCCGCTGCTGGAACTT
+
GGGGGGGGGGGGGGGGGGGGGGGGGGGGGGGGGGGGGGGGGGGGGGGGGGGGGGGGGGGGGGGGGGGGGGGGGGGGGGGGGGGGGGGGGDGEGGGGGGGGGGFFGFGGGGGGGGGGGGGGGGGGGGGGGGGGGGGGGGGGGGGGFGGFFGGGGGFGGGGGGAFFGGGGGGGGGGGDGGGGGGGGGEFGDGGGGGFGGGGGGGGGGGGGGGGGGGFGFGGGGGGCC@>7@FFD4<@G>DFFGGGFGGGFFFGFF9?AFD?299:?6>:B:<4446:(73:9?>24<1((-29(3))(#####
@M06045:235:000000000-JCY5N:1:1101:28402:9658 2:N:0:TACAGC
GAGTGGGGACTACAAGGGTATCTAATCCTGTTTGCTCCCCACGCTTTCGTGCATGAGCGTCAGTGCAGGCCCAGGGGATTGCCTTCGCCATCGGTGTTCCTCCGCATATCTACGCATTTCACTGCTACACGCGGAATTCCATCCCCCTCTGCCGCACTCCAGCGATGCAGTCACGAATGCAGTTCCCAGGTTGAGCCCGGGGATTTCACATCTGGCTTACAAAACCGCCTGCGCACGCTTTACGCCCAGTAATTCCGATTAACGCCCGCACCCTACGTATTACCGCGGCTGCTGGCTCCGG
+
GGGGGGGGGGGGGGDFGGGGGGGGFGGFGGGGGGGGGGGGGGGGGGGGGGGGGGGGGGGGGGGGGGGGGGGGGGGGGGGGGC<FGFGGGGGFGGGGGGGGBEFGGEGGFGGGGGGGGEGGGGGGGGGGGGGGGDECGFFFGGGEFGGEGGFFGGGGGGGCFGGGDGGGGGFGGGGGGFGFFCGCFGGGGGGFGGGGDGGGGG=CFGGFCGGFFFCFFGFGFGFGGFFF@?BFD>BDE:7>FFGDC7CD@9:*=<FDF3?<FF920(0)83>9:,4?<?<A?)6<(((-9;96))5(#####
@M06045:235:000000000-JCY5N:1:1101:9133:9658 2:N:0:TACAGC
GAGTGGGGACTACAGGGGTATCTAATCCTGTTTGCTCCCCACGCTTTCGTGCCTCAGTGTCAGTTACAGTCCAGAAAGCCGCCTTCGCTACTGGTGTTCCTCCTAATATCTACGCATTTCACCGCTACACTAGGAATTCCACTTTCCTCTCCTGCACTCAAGTTTCCCAGTTTCAAGAGCTTACTACGGTTAAGCCGTAGCCTTTCACTCCTGACTTAAGAAACCACCTACGCACCCTTTACGCCCAGTAAATCCGGATAACGCTAGCCCCCTACGTATTACCGCGGCTGCTGGCCGGGCG
+
GEGGGGGGGGGGGGGGGGGGGGGGGGGGGGGGGGGGGGGGGGGGGGGGGGFGGFGGGGGGGGGGGGGFGGGGGGGGFGGGGGGGGGGGGGGGGGGGGGGG9FFGGGGGGGGGGGGGGGGGGGGGGCGGGGGGGGGGGGGGGGGGGGGGGGEGGGGGGFECFGGGFFGGGCGGGFGGGGGFGGGGGGGGGGGGGFGGGGGGGGGGGGGGGGGG6FFFBFGGGGGGFFFBFEFFEEFGFFFFGGGFGGGFAAFF7CFFFF??DF:9(4>FFFFF>?FBF<A8))6323(3((440(48#####
@M06045:235:000000000-JCY5N:1:1101:19866:9682 2:N:0:TACAGC
GAGTGGGGACTACCCGGGTTTCTAATCCTGTTTGCTCCCCCCGCTTTCGAGCCTCAGCGTCAGTTACAGTCCAGAGAAGCGCCTTCGCCACTGGTGTTCTTCCTAATCTCTACGCATTTCACCGCTACACTAGGAATTCCCTTCTCCTCTCCTGCACTCTAGACTTCCAGTTTGAAATGCAGCACTCAGGTTAAGCCCGAGTATTTCACATCTCACTTAAAAATCCGCCTACGCTCCCTTTACGCCCAGTAAATCCGGACAACGCTCGCCACCTACGTATTACCGCGGCTGCTGGCAGCTT
+
GGGGGGGGGGGGFCFFGGGGDGGGGGFGGGGGGGGGGGFF+CFGGGGGGDCGEFGGGGGGGGGEFFGGGFGFAFDGGGGGGGGGGGGGGGGFFGGGGGGEGGGGGGGGGGFGGGGGGDGG<FGGGGGGGGADFGGGGGGCFGGGEGGGGGFFFFFFDFGGGGGGFGFCF>E9;EFG7;E79@FGG6FGCFBEFFGC8DGGGGGGF:,+:@>FCFAGFGGGGGFGGFE>BDDFFFEGBFFFG7CBG7<>FFGF4:F0BE?B>FFBF6:BBBBF?:>08?BA0AB<?;69>;>B:8?1#####
@M06045:235:000000000-JCY5N:1:1101:27848:9692 2:N:0:TACAGC
GAGTGGGGACTACTAGGGTATCTAATCCTGTTTGCCCCCCCCGCTGTCGTTCCTCAGCGTCAGTTACCGGCCAGGCAGTCGCCTTCGCCACTGGTGTTCCTCCAGATATCTACGCTTTCCACCGCTACACCTGGATTTCCACTCCCCTCTGCGCCACTCGAGCCTAACAGTTTCCCATGACGTTCCTCGGTTTAGCTGAGACCTTTCACCCAGGACTTGCTCCGCCGCCTACGCCCCCGTTACGCCCAGTGACGCGGGACCACGCTCCCCCCCTACGTCTCCCCGCGGCTGCTTCCATCGT
+
;,6CE8A+8CDGGCCFF@F<F9@E<,CFFF6EA@@,C,68@+66@@B9CC6:<CF,CECCG:C?EFCF,+6@4C,C=7FE@7C78BFCB@4<,AFBB+9F<FG8,C<?AAAF<D++4:,ACDD7E>FG9<BF<D,,,8@CDEC,,48,+,,8++4*B83*6*3*42>>>2?,,,,62?@;C*ACGF,4**6**56>+0+*9<=FGDE+4*;/**2*)0*2+0*17>.7)(-77:)953)0*95)*1)).9=**(.())-((--80()))--,(-((-3(4()2-(46(((42,)))#####
@M06045:235:000000000-JCY5N:1:1101:10673:9704 2:N:0:TACAGC
GAGTGGGGACTACCCGGGTATCTAATCCTGTTCGCTCCCCATGCTTTCGCTCCTCAGCGTCAGTTACAGCCCAGAGACCTGCCTTCGCCATCGGTGTTCCTCCTGATATCTGCGCATTTCACCGCTACACCAGGAATTCCAGTCTCCCCTACTGCACTCTAGTCTGCCCGTACCCACTGCAGAACCGGAGTTGAGCCCCGGTCTTTCACAGCAGACGCGACAAACCGCCTACGAGCTCTTTACGCCCAATAATTCCGGATAACGCTTGCGCCCTACGTATTACCGCGGCTGCTGGCTAGGC
+
GGGGGGGGGGGGGGGGGGGGGGGGGGGGGGGGGGGGGGGGGGGGGGGGGGGGGGGGGGGFFGGGGGGGGGFGDGFFGGGGGGGGGGGGGGGGGGGGGGGGGGGGGGGGGGFFGGGGGGGGFGGGGGGGGGGGGGGGGGGGGGGGGG9DGGCFFGGFGGGGGGGGGGGGGEGGGGGGGGGGGFGFGGEEC5>E97DDCCEGEGGEFGG>CCGDDGFGFC)/7<DGGFEEF?<FEB>G>F?FDFG3CDCEF>DB@AF>6BB:0<<<6?E@5(,470.8632<?FFA1>F6>B;<7:0(#####
@M06045:235:000000000-JCY5N:1:1101:24988:9709 2:N:0:TACAGC
GAGTGGGGACTACTCGGGTTTCTAATCCTGTTTGCTCCCCACGCTTTCGCGCCTCAGCGTCAGTTACAGACCAGAGAGTCGCCTTCGCCACTGGTGTTCCTCCACATCTCTACGCATTTCACCGCTACACGTGGAATTCCACTCTCCTCTTCTGTACTCAAGTCTCCCAGTTTCCAATGACCGCTTGTGGTTGAGCCACAAGATTTCACATCAGACTTAGGTAAACCGCCTGCGCGCGCTTTACGCCCAATAAATCCGGCCAACGCTTGCCACCTACGTATTACCGCGGCTGCTGGAGACT
+
GGFFGGGGGGGGGGGGGGGGGGGGGGGGGGGGGGGGGGGGGGGGGGFGGGDGGGGGGGGGGGGGGGGGGGGGGGFGGGGGGGGGGGFGGGGGGGGGGGGGGGGGGGGGGGGGGGGGGGGGGGGGGGDGGGGGGGGGGGGFGGGGGGGGGGGGGGGGGGFGGGGGFGGGGGFGGFDFEGGGGGGGGGGGGGGGGGGGGGGGGDGGGGGGGGGGGGAFFGGCDGGGGFABDFFFFFEGBDFEGGGFGGG)7@FFF9FAFD9(,4:??BFFFF04>BB?BF?<>?A)6:((2072:BF:#####
@M06045:235:000000000-JCY5N:1:1101:23374:9718 2:N:0:TACAGC
GAGTGGGGACTACTCGGGTTTCTAATCCTGTTTGCTCCCCACGCTGTCGCGCCTCAGTGTCAGCAACTGCCCAGCAGGCCGCCTTCGCCACCGGTGTTCTTCCGGATCTCTACGCATTCCACCGCTACACCCGGAATTCCGCCTGCCTCTACAGTGCTCCAGCCGCGGCAGTATCCCTGGCCGACGCAGGGTTGAGCCCCGCGCTTTCACCAAAGACTGACCGGGCCACCTACGCGCCCTTTACGCCCAAGGATTCCGGCCAACGCTCGCACCCTCCGTCTTACCGCGGCTCCTGGAGCTT
+
GGGGGGGGGGGGGGGGGGFGGGGGGGGGGGGGGGGGGGGGGGGGGGGGGGGGGGGGGGGGGGCGGFGGGGGGGGGGGGGGGGGGGGGGGGGGGGGGGGGGGGGGGDCFGGGGCFG7CCGGGGGGGGGGGGGGGGGC@FGGGEGGFGGFFCFGGGGCGEGGGGGGEEGGGGGFGFGGGGFFGGGGGGGDEE5EGEFGGGGGGG5>5/*:+>FGFGFGFGGGFGGGGB>5>(36FDDCD3<7DFF757C>)<*)),9<?FF(,(3432.<)((43<(4:64(3:)6::3(((4(-32(#####
@M06045:235:000000000-JCY5N:1:1101:21079:9729 2:N:0:TACAGC
GAGTGGGGACTACTAGGGTATCTAATCCTGTTTGCTCCCCCCGCTGTCGCGCCTCAGTGTCAGCTTGAAGAGGGTTGCCCCTCACTGCCCAGCAGGCCGCCTTCGCCACCGGTGTTCTTCCGGATCTCTACGCATTCCACCGCTACACCCGGAATTCCGCCTGCCTCTACAGTGCTCCAGCCCCCCAGTTCGCACGGCCGATCGGGGGTTGAGCCCCCGACTTTCACCGCCCGCTTGAGGGGCCACCTACGCGCCCTTTACGCCCAATGATTCCGGACAACGCTCGCACCCTCCGCTCCCA
+
GGGGGGGGGGGGGGGGGGGGGGGGGGGGGGGGGGGGGGGG+CFGGGGGGGGGGGGFGGGGGGGGGGGGGGGGGGGGGGGGGGGGGGGGFGGGGGGGGGGDGGGGGGEGGGGGGGGGGGGGGGGDCGGGGGGGGGGGGGGGGGGGGEFGGGGGGGFGGGGGGGGGGGGGGGGGGGGF;DFFGGEGGGDEGEFGGDGDGGGGG8CE=:EDGGDCGGFGFGGDD3CCF7FFFF>BF@3>F>F?C77>*9C7?49<5-7>35:)),37;0>)9<D>AB?>((-189>(4(409960461(#####
@M06045:235:000000000-JCY5N:1:1101:28938:9732 2:N:0:TACAGC
GAGTGGGGACTACACGGGTATCTAATCCTGTTCGCTCCCCATGCTTTCGCTTCTCAGCGTCAGTAGTGGCCCAGAGACCTGCCTTCGCCATCGGTGTTCCTCCTGATATCTGCGCATTTCCCCGCTACACCAGGAATTCCAGTCTCCCCTACCACACTCTAGTCTGCCCGTACCCACTGCAAGTCCGGGGTTGAGCCCCGAAATTTCACAGCAGACGCGACAAACCGCCTACAAGCTCTTTACGCCCAATAATTCCGGACAACGCTCGTACCCTACGTATTACCGCCGCTGCTGGCACCGA
+
GCF@CFFGFGGFFFFFFFGCGEGGGCFCGGGGGGGDGEGGGGGGGGGGGGFGGGGGGGGGBEC@FFFCFG@7CCGCCFGGGGEDFGG:F:,FFECGGDFGFG<E@FFECFCGGGGCBEFG,CEEG:>F=FFGGGGGGEFGGDG@DGAFEGFGGGGGEFDFFFDFEGGGFE@EG>4@C>?EGFDD,;BE>BGEGG?F:C:5?EC?7<?@FFCDGGAFF:/<DG)7<>:@E:<F??@G47=FGGG>D)>B3.>6=:=>603,0606>-.7)311?<?F?82<3)54(((-469924(,#####
@M06045:235:000000000-JCY5N:1:1101:28712:9767 2:N:0:TACAGC
GAGTGGGGACTACTCGGGTATCTAATCCTGTCGCTCCCCACGCTTTCGCTCCTCAGCCTCAGTTACTGCCCAGAGACCCGCCTTCGCCACCGGTGTTCCTCCTTATATCTGCGCATTTCACCGCTACAACAGGAATTCCAGTCTCCCCTGCAATACTCTAGTCTGCCCGGATCGCCCGCCACCCCACCGTTAAGCTGTGAAGTTTCACTAACAACGCGACAAACCACCTAAGACCCCTTTACGCCCAGCAATTCCTGACAAGCACAGGACCCTACTTATTCCAGCCGCATCTGTGCGGCGT
+
GGGGGGDGGGGGGGGFEGGGGGGGGDGGGGG<@<BC@F@<@+@:@F,66B6C<<<E,,,:CECEEAD<@FFE<C,@CCEFED,=?<C7,4C+>8>=BA<<?F,,,5,,C?,:7>C:F,E<FF:F:C7,,:,,,8=AFDF;;ED,>DFGC?=,,77=,@;A;3=ECCFE++++334@544***44B*4*461*C,6>,>C@,,47B@,1,;C*CC)1279)1>D*>F:))())**)*0).9>>*3/7*)))9**)*)17,))(((((.))(--((,))))4))))((((((,)))).#####
@M06045:235:000000000-JCY5N:1:1101:12133:9812 2:N:0:TACAGC
GAGTGGGGACTACTGGGGTTTCTAATCCTGTTTGCTCCCCACGCTTTCGTGCCTCAGCGTCAGTTATGGTCCAGAAAGCCGCCTTCGCTACTGGTGTTCCTCCGAATCTCTACGCATTTCACCGCTACACTCGGAATTCCACTTTCCTCTCCCACACTCTAGCACAGCAGTTTCAGAAGCAGCTCTGGGGTTGAGCCCCAAAATTTCACTTCTGACTTACCATGCCGCCTACGCACCCTTTACACCCAGTAAATCCGGATAACGCTCGCTCCCTACGTATTACCGCGGCTGCTGGCGAGGG
+
GGGGGGGGGGGGGGGGGGGGGGGGGGGGGGGGGGGGGGGGGGGGGGGGGGGGGGGGGGGGGGGFGGGGGGGGGGGGGGGGGGCGGGGGGGGGGGGGGGGGGGGGGDGGFGGGGGGGGGGGGGGGGEGGGG<FGGGGGGGGGGGGGGGGGGGGCFGGGGGGGGGGGGGGGFGFGFFGGGGGGGG8FGG:FGGGGGGGGGGD5:CGF9CGGGFGGGFGFGGGGCFFCFA>ED<FB35DFFAFGGGFGGD3>?FFFAF?FFBBF2<30(7>B0818?2?F:<>:<A>069>FFB??F?0#####
@M06045:235:000000000-JCY5N:1:1101:18673:9824 2:N:0:TACAGC
GAGTGGGGACTACCCGGGTTTCTAATCCTGTTCGCTCCCCACGCTTTCGCTCCTCAGCGTCAGTACAGGCCCAGAGAACCGCCTTCGCCACCGGTGTTCCTCCCGATATCTGCGCATTTCACCGCTACACCGGGAATTCCGTTCTCCCCTACCTGCCTCTAGTCTGCCCGTATCGGATGCAGACCCGAGGTTAAGCCTCGAGCTTTCACATCCGACGCGACAGACCGCCTACGAGCTCTTTACGCCCAATAATTCCGGACAACGCTTGCGCCCTACGTATTACCGCGGCTGCTGGCTATAG
+
GGGGGGGGGGGGGGGGGGGGGGGGGGGGGGGGGGGGGGGGGGGGGGGGGGGGGGGGGGGGGGGGGGGGGGGGGGGGGGGGGGGGGGGGGGGGGGGGGGGGGGGGGGGGGGGGGGGGGGGGGGGGGGGGGGGGGGGGGGGGGGGGGGGGGGGGGGGGGGGGGGFGGGGGGGGGGGGGGGGGGGGGGGGGGGGGGGGGGGGDDGGGGFC>?CFGGDEGFDDGGGGGGFFFFF0:>)5C::FFCFFBCDD:F5C?F<?A:D?>FFF133<)53;:>F??:7)64)6<(79(2,,8?)8(#####
@M06045:235:000000000-JCY5N:1:1101:13509:9831 2:N:0:TACAGC
GAGTGGGGACTACCCGGGTTTCTAATCCTGTTTGCTCCCCACGCTTTCGCACCTCAGCGTCAGTACCGAGCCAGTGAGCCGCCTTCGCCACTGGTGTTCCTCCGAATATCTACGAATTTCACCTCTACACTCGGAATTCCACTCACCTCTCTCGGACTCTAGACCACCAGTATCAAAGGCAGTTCCGGGGTTGAGCCCCGGGATTTCACCCCTGACTTAATAGTCCGCCTACGTGCGCTTTACGCCCAGTAATTCCGAACAACGCTAGCCCCCTTCGTATTACCGCGGCTGCTGGCATATC
+
GGGGGGGGGGGGGGGGGGGGGGGGGGGGGGGGGGGGGGGGGGGGGGGGGGGGGFGGGGGGGGGGGGGGGGGGGGGGGGGGGGGGGGGGGGGGGGGGGGGGGGGGGGGGGGGGGGGGGGGGGGGGGGGGGGEGGGGGGGFGGGGGGGGGGGGGGGGGGGGGGGCFCGGGGGGGGGGFCCFGGGGAAFGGGGGGGGGDFGGDEGGGGGGFGF:CGGFGFGGFCG7FGFEBFFBFFF>GEE@BGGC@DGDBFFDFFAFFFEFBFFF>F?F>F??BFFFFF?::0<<<(41699>BB7:0#####
@M06045:235:000000000-JCY5N:1:1101:6746:9868 2:N:0:TACAGC
GAGTGGGGACTACAGGGGTTTCTAATCCTGTTTGCTCCCCACGCTTTCGCTCCTCAGCGTCAGTATCGGCCCAGAGATCCGCCTTCGCCACCGGTGTTCCTCCTGATATCTGCGCATTCCACCGCTACACCAGGAATTCCGATCTCCCCTACCGAACTCCAGCCTGCCCGTATCGAATGCAGACCCGGGGTTAAGCCCCGGGCTTTCACATCCGACCCGACACGCCGCCTACGAGCTCTTTACGCCCAATAATTCCGGACAACGCTCGCGCCCTACGTATTACCGCCGCGCCTGGCTTTCT
+
GGFEGGGEGGGGGGGGGGGEGGGGFGGGGFGGGGGGGGGGGGGDGDGGGGCFGEFFGGGGGGGGGGFGCEGGCGGG8F<FFGDECFEFGGGG@FGCE7FGCGGGGGGGGGGGGGCFGGGGFFGDGFGGCFFFGE@CF@FGF7EGCFF?CF+DF6>CEEGEGGGGGGFEG88*,@8*DC@9E75DFGGGGEGGG7;CCGGGGG55=CF79@DGG/5<)95/5<)9CF>::6:;:75D37@F7*?5CC3>F)>**-9<F3869?:0,3))7(4(-(.33<))(.-9:040(((-(,(.#####
@M06045:235:000000000-JCY5N:1:1101:26613:9871 2:N:0:TACAGC
GAGTGGGGACTACACGGGTTTCTAATCCTGTTTGCTCCCCACGCTTTCGAGCCTCAGCGTCAGTTACAGTCCAGAGACGCGCCTTCGCCACTGGTGTTCTTCCTAATCTCTACGCATTTCACCGCTACACCAGGAATTCCACTCTCCTCTTCCGGACTCTAGTCAGATGGTTTCCATCGGCGTCTCGAGGTTGAGCCTCGAGTTTTCACAACGGACCTACCTGACCCCCTACACGCCCTTTACGCCCAATAAATCCGGACAACGCTTGCCCCCTACGTATTACCGCGGCCGCTGTCGTACC
+
GGGGGGGGGGGGGGGGGGGGGGGGGGGGGGGGFGGGGGGGGGGGGGGGGGFGGGGGGFGGGGGGGGGGFEFFGGGGG,CFFGCFGGGGGGGFGGGGGGG9FGGGGGGGGGGGGGGGGGG9FGGGGE@FDF<DGGGCFGGGGGFGFFGFGGGFF>E6>@FGGGCFFGD>;FFFEGC;CFGC:?EGGFGFGDECG:8AC,<EGEGGGGGGGGDGG>3C>*0;DGGCGA)2=@6FFFF3).7?GGG3CDDBFFFFF-@>>;2;FF6092>))(5(41:??1268<44(((,((,,498)#####
@M06045:235:000000000-JCY5N:1:1101:24283:9914 2:N:0:TACAGC
GAGTGGGGACTACTGGGGTTTCTAATCCTGTTTGCTCCCCACGCTTTCGCACCTCAGCGTCAATATGTGTCCAGTAAGTCGCCTTCGCCACTGGTGTTCTTCCGAATATCTACGAATTTCACCTCTACACTCGGAATTCCACTTACCTCTCCACAATTCTAGCGATGCAGTCTTAAAGGCAATTCCGGAGTTGAGCCCCGGGCTTTCACCTCTAACTTACAAAGCCGCCTACGTGCGCTTTACGCCCAGTAATTCCGAACAACGCTACCCCCCTCCGTATTACCGCGGCTGCTGGCACACC
+
EGGGGGGGGGGGGGGGGGGGGGGGGGGGGGGGGGGGGGGGGGGGGGGGGGGGGGGGGGGGGGGGGGGGGGGGGFGGGGGGGGGGGGGGGGGGFFCFDGGGGGGGGGGGGGGGGGGGGGGGGGGGGGGGGGGGGCBFGGGGGGGDGGDFGFGG9DGGGGGGGGFD>ECEEGGGGFGDF9EFGGGFGGGG5EEGGGGGFFCE5EEGGGGGGGDG=DFGFGGGGF=FGFDFA@DFFFAGB>EF3DGFGGGFFFGFFA46?3(36?B961@)8?06>>FF>6:<?AA>:;>;>91(.343#####
@M06045:235:000000000-JCY5N:1:1101:18859:9918 2:N:0:TACAGC
GAGTGGGGACTACACGGGTATCTAATCCTGTTCGCTACCCACGCTTTCGCACCTCAGCGTCAGTTACAGACCAGAGAGTCGCCTTCGCCACTGGTGTTCCTCCACATCTCTACGCATTTCACCGCTCCACGTGGAATTCCACTCTCCTCTTCTGCACTCAAGTCCCTCAGTTTCCAATGACCGCTCACGGTTAAGCCGCGAGATTTCACATCAGACTTTAAGGACCGCCTGCGTGCGCTTTACGCCCAATAATTCCGGACAACGCTTGCCCCCTACGTATTACCGCGGCTGCTGGCTGGGA
+
GGGGGGGGGGGGGGGGGGGGGGGGGGGGGGGGGGGGGGGGGGGGGGGGGGGGGGGGGGGGGGGGGGGGGGGGGGGGGGGGGGGGGGGGGGGGGGGGGGGGGGGGGGGGGGGGGGGGGGGGGGGGGGGGGGGGGGFFBFGGGGGGGGGGGGGGGGGGGFGGGGGGGGGGGGGGGGGGGGGGGGGG>EGGGGGGGGGGGGGGGGGGFCFGGGFG=GFGFGGGGGGGGFFFFFFFFFFGFFFBCGGFGGGFFFGFFFFFF>19>?BBFBEFFFFF;BFFF<?FFFFB:>>01>BFFF01#####
@M06045:235:000000000-JCY5N:1:1101:18489:9932 2:N:0:TACAGC
GAGTGGGGACTACACGGGTTTCTAATCCGGTTCGCTCCCCACGCTCTCGCACCTCAGCGTCAGCGCTTGCCCAGTCGGCTGGTTTCCCCCTGGGTGTTCCTGCCGATCTCTACGCATTTCACCACTCCACCGGCAATTCCACCGACCTCTGCAAGGCTCCAGCCGCCCCGTATGGGATGGCGCCTGGCCGGTAAGCGGCCCGATTTCACACCCCACGCCCGCGACCGCCTGCGTGCGTCTTACTCCCAGGTAATCCCGTACACGCTCGGCTCCTCTGTATTACCTCCGCCGTTGGCCGGTC
+
GGGGGFG@7@,CE<F@:B7CFDCAEEF<FC@@F:F6C+6@,@FEGCGGG7FE7FDFCFEFBFF,6=F@DFGG?FEG:B:FE:4<F9BFF>F@=<?7FFFGGGD@@@F7FDCFG?C7FCFE,@FAFG,FFE<7=+:@FEFCFGG8CGG5DD63;,,3:8>CC:D>BC*=:BE*:F86@+88*:3=88CFGC*3==+<*:=****/1:E7+:<DG)7<:<359<D)/.))02().00/)))0**:*:6C)0)***.9))0(((-)((()0)-(-307),-).6)..)),-1(4(,-((#####
@M06045:235:000000000-JCY5N:1:1101:4689:9952 2:N:0:TACAGC
GAGTGGGGACTACCCGGGTATCTAATCCTGTTCGCTCCCCACGCTTTCGCTCCTCAGCGTCAGTATCGGCCCAGAGATCCGCCTTCGCCACCGGTGTTCCTCCTGATATCTGCGCATTTCACCGCTACACCAGGAATTCCGATCTCCCCTACCGAACTCTAGCCTGCCCGTATCGACTGCAGACCCGGGGTTAAGCCCCGGGCTTTCACAACCGACGCGACAAGCCGCCTACGAGCTCTTTACGCCCAATAATTCCGGACAACGCTCGCGCCCTACGTATTACCGCGGCTGCTGGCCATCG
+
GDGGGGGGGGGGGGGGGGGFGGGGGGG9FGGGGCFCFGGGGGGGGGGGGE:FGEFGCFGGGGGGCFGGCGGDGFFFGGGGGGGGGGGGGEGGG>=FGGGGFGGFF9EFFGGGGGCGGGFGFGGGGE@FGCGGGG7DGDFGC7@CCFCGEF7@DGEGGGGFFFGGGGGGGEEEFGGGGGGG7,5@BFE*=BEGFGCEFEEEE5CEDFGCF7=CDCBGEC<DGDCCFFFFF06FBD>DEFF6CDGFGGC:5;6F*6@A?D6>>(4;9075>9;FBF?F(,))(.62(,4(-79?0)(,#####
@M06045:235:000000000-JCY5N:1:1101:27008:9953 2:N:0:TACAGC
GAGTGGGGACTACCAGGGTTTCTAATCCTGTTTGCTCCCCTAGCTTTCGTGCATCAGCGTCAGTTCTCGACCAGGTAGTCGCCTTCGCCACTGGTGTTCCTCCCGATATCTACGCATTTCACCGCTACACCGGGAATTCCACTACCCTCTCCGAAACTCAAGCCTTCTAGTTTCAAATGCAGCCCCACAGTTAAGCCGTGGTCTTTCACATCTGACTTAAAAGGCCGCCTACGCACCCTTTACGCCCAATAATTCCGGACAACGCTTGCCCCCTACGTATTACCGCGGCTGCTGGCGGCAC
+
GGGGGGGGGGGGGGGGGGDGGGGGGGGGGGGGGGGGGGGGGDGGGGGGGGGGGGGGGGGGGGGGGGCFGGGGGGGGGGGFGGGGGGGGGGGGGGGGGGGGGGGDGGGGGGGGGGGGGGGGGGGGGGGGGGGEGEGGEFF9EGGGGGGGGGGGGGGGGGGGGGGGGGG9FGF;,EGGGGGCFCFGGGGGGGGGGGBFGGGDGFFGGGGGGGCGFGF78DGGG=CDGFFFFFFFFFFGEFF?<GGEGGGB>>DF=AFFF:BB9<FBF:D>F>:?FF<:687<?>>BFBF6>>F?:F?8#####
@M06045:235:000000000-JCY5N:1:1101:20281:9956 2:N:0:TACAGC
GAGTGGGGACTACTCGGGTTTCTAATCCTGTTTGCTCCCCCCGCTTTCGCACCTCAGTGTCAGTATCAGTCCAGGTAGTCGCCTTCGCCACTGGTGTTCCTTCCTATATCTACGCATTTCACCGCTACACAGGAAATTCCACTACCCTCTACCGTACTCTAGCTCAGCAGTTATGAAAGCAGTTCCCAGGTTAAGCCCGGGGATTTCACTTCCATCTTACTGAACCACCTACGCGCGCTTTACGCCCAGTAATTCCGATTAACGCTTGCACCCTCTGTATTACCGCGGCTGCTTGCCCGCA
+
GGGGGGGGGGGGGGGGGGGGGGGGGGGGGGGGGGGGGGGG+CEGGGGGGGGGGGGGGGGGGGGGGGGGGGGGGGGGGGGGGGGGGGGGGGGGGGGGGGGGGGGGGGGGGGGGGGGGGGGGGGGGGGGGGGGGGGGGGGGGGGGGGGGGGGGGGGGGGGGGFGGGGGGFGGGGGGGGGGGGGGGFAGGGGCFGGGGGGGGEEGGGGGGGGGGGFGFGFGGGGGGGGFFFB@4F>D:C)5;DGGGFGGGFF?GFFFFAFEFFB94:BB3:@??FB2((549>>AF<(1394,2:>)),#####
@M06045:235:000000000-JCY5N:1:1101:8453:9956 2:N:0:TACAGC
GAGTGGGGACTACCAGGGTTTCTAATCCTGTTTGCTCCCCACGCTTTCGAGCCTCAGCGTCAGTTACAGTCCAGAGAATCGCCTTCGCCACTGGTGTTCTTCCTAATCTCTACGCATTTCACCGCTACACTAGGAATTCCCTTCTCCTCTCCTGCACTCTAGACTTCCAGTTTGAAATGCAGCACTCAGGTTAAGCCCGAGTATTTCACATCTCACTTAAAAATCCGCCTACGCTCCCTTTACGCCCAGTAAATCCGGACAACGCTCGCCACCTACGTATTACCGCGGCTGCTGGCTCAGT
+
GGGGGGGGGGGGGGGGGGFGGGGGGGGGGGGGGGGGGGGGGGGGGGGGGGGGGGGGGGGGGGGGGGGGGGGGGGFGGGGGGGGGGGGGGGGGGGGGGGGGGGGGGGGGGGGGGGGGGGGGGGGGGGGGGGGFGGGGGGGGGGGFGFFGG=FGGGGGGFGGFGFFGGFGGGGGGGGGGGGGGFGFGGGGGGGGGGFGGGGGGGGGGGGGGGGF8FFGFGGGGGGGGFFFEFFFFE):BFF48FGFGG<AFFGFFFFEEFDFBDFFF:DFBBFFFFFFFFFA?9AB?>19>F18,8?<#####
@M06045:235:000000000-JCY5N:1:1101:7291:9988 2:N:0:TACAGC
GAGTGGGGACTACTCGGGTATCTAATCCCGTTCGCTCCCCACGCCTTCGCATCTCAGCGTCAGGTGTATCCCAGCTGGCCGCCTTCGCCACAGGTGTTCCTCCCGATCTCTACGCATTTCACCACTACACCGGGAATTCCACCAGCCCCTGATACCCGCAAGCTCACCCGTTCACGACGACCCTCCCCGGTTTAGCCGGGGGCCTTCACGCCATCCGTAATGAGCCGCCTGCATGCGCTTTACGCCCAGTAACTCCGGACCACGCTCGACCCCTACGTGTTCCCGCGGCTGCTGTCCACTG
+
,;EDFD,@C@EAFF,@77F78FCD9E,,E7CCCFEG87FGGEDGDGCE<::F:FF9CF@C:,BFC,CFFAAFGFGG8<CFGCCF:CBC?:CDFE,:EEFGA<BFF7FGFFAEA7=4=:,FFC<EF?,AAE=FCC7+ADDGGGGF8D8C+++3,,E,6+@B>CGFGGGGGEE,=?DFE>**?:C061BEG81**03+</****2*:6?*29*9)>)97C**/:*:>5>))(-))767)..>G7:3C5C))0*99)=:DB?6(240917574091::10,(.().4,7>1((-2)4.4#####
@M06045:235:000000000-JCY5N:1:1101:28353:9994 2:N:0:TACAGC
GAGTGGGGACTACCCGGGTTTCTAATCCTGTTTGCTCCCCACGCTTTCGTGCATGAGCGTCAGTATTATCCCAGGGGGCTGCCTTCGCCATCGGTATTCCTCCGCATCTCTACGCATTTCACTGCTACACGCGGAATTCTACCCCCCTCTGACATACTCCAGCCTGGCAGTTAAGAATGCAGTTCCGAGGTTAAGCCCCGGGATTTCACATCCTTCTTGCCAAACCGCCTGCGCACGCTTTACGCCCAGTAATTCCGATTAACGCTTGCACCCTACGTATTACCGCGGCTGCTGGCAGCGA
+
GGGGGGGGGGGGGGGGGGGGGGGGGGGGGGGGGGGGGGGGGGGGGGGGGGGGGGGGGGGGGGGGGGGGGGGGGGGGGGGGGGGGGGGGGGGGGGGGGGGGGFGGGGGGGGGGGGGGGGGGGGGGGGGGGGGG>FGGGGGGGGGGGGGEEGDGGGGGGGGGGGGGGGFGCEGGCGGGGGGGGGGGGGGGGEGE9EFGGGGGGGGGGGGGGGGGGGFGFGGGGCGFGF33B?FFFF@D>D>EDDC5DGGDFFGFFFFFFD??BBAF;?:)7)3::::F1(.67ABF060(339??>B1#####
@M06045:235:000000000-JCY5N:1:1101:28036:10016 2:N:0:TACAGC
GAGTGGGGACTACTAGGGTTTCTAATCCCGTTCGCTCCCCACGCTGTCGCGCCTCAGCGTCAGGCCTGGGCTAGGTGGCCGTTTTCACCACGGGTGTTCCTGCCGATCTCTACGCATTTCACCACTACACCGGCAATTCCACCACCCTCGCCCAGCCTCCAGTTTCGGCGTATCGGCACGCTTCCCACCGTTAAGCGGTGGACTTTCAGCACCGACGCCCGAAACCGCCTGCGCGCGCTTTACGCCCAGTCCGTCCGGACAACGCTTGCCCCCTCTGTCTTACCGCGGCTGCTGGCTGCAC
+
GGGGGGGGGGGGGGGGGGDGGGGGGGGGGGGGGGGGGGGGGGGGGGGGGGGGGGGGGGGGGGGGGGGGGGGGGGGGGGGGGFGGGGGGGGGGGGGGGGGGGGGGGGGGGGGGGGGGGGGGGGGGFGGGGGGGGGGGGGGGGGGGGGGGGGGGGGGGGDCGGGGGGGGCCEGGGGGGGGGGGGGGGGGGGGFEEFGGGDCEEFFGGGGGGGDGGGFG@CDGCCDGGFFFFBBFBEFGEF@>FFF7DG/)8<4)7<FF5B196::;F<@FFF??F9B0:<46>>BBBFF9B((1)470#####
@M06045:235:000000000-JCY5N:1:1101:6789:10047 2:N:0:TACAGC
GAGTGGGGACTACCAGGGTATCTAATCCTGTTCGCTCCCCACGCTTTCGCTCCTCAGCGTCAGTATCGGCCCAGAGACCCGCCTTCGCCACCGGTGTTCCTCCTGATATCTGCGCATTTCACCGCTACACCAGGAATTCCAGTCTCCCCTACCGAACTCTAGTCTGCCCGTATCGACTGCAGGCCCGAGGTTAAGCCTCGGGTTTTCACAGTCGACGCGACAAACCGCCTACGACCTCTTTACGCCCAATAATTCCGGACAACGCTGGCACCCTACGTATTACCGCGGCTGCTGGCTTCCC
+
CECFFGGGGDFEEFGGGGGGCFGGGGFFGFGGGFFCCGGGFGGGGFGGGD@<BFFEFFGGGGGDFGGDCE@CGGE8FECFCGFGGGFGGGGBF@FCGB@9BAFEGGGGCFCGAFGEDGGGFGGGGGG@BFGGAF7FFDFFFB@9=E@DCDGFE>CEGGGE99;>FGFEE8C88F*>*>@FDFGGGGE5:8:<CCCC<@F5;EC=EC:@9C:CD<>G5)17CCGCCFF)>??F57)1)7*=FGFD37>50<F*64@A?)4623(41()0)428167:2:>.59).((((2,,80)2(#####
@M06045:235:000000000-JCY5N:1:1101:3339:10050 2:N:0:TACAGC
GAGTGGGGACTACTAGGGTATCTAATCCTGTTCGCTCCCCACGCTTTCGCTCCTCAGCGTCAGTACAGGCCCAGAGAACCGCCTTCGCCACCGGTGTTCCTCCCGATATCTGCGCATTTCACCGCTCCACCCGGAATTCCACGCCCCCCCCCGCGCCTCAAGCCCCGCCGTCTGGAAGGCCCCCGCCCAGTTAAGCCGGGCGATTTCACCCCCCACGCGCGCGGCCACCTGCGCACCCTTTACGCCCACTAACTCCGGACAACTCCCGCCTCCTTCGTATCACCGCGGCTGCTGGCGGGTC
+
DGEFG?F@FGGEF<FA@FF8EFGGGGGGGFFGGDGGG7FCFGGEFGGGCGCFGFFDFGFEFFGGAEG<FFC@FF<=FGGGGEGGEGGGGGGGG7F:FEGF9?FCFE7FCE,55+:@FEFGCEDGG7FEAEFGG7F+3@F,,ECE?E+@B*1::E*?ECCF+3BC*;:8B5*:8EA:+288:CC52/:>*/<++0<@0:C5/**/1AECFD9CDC;3)97<5DC3CB>FF1(5)0)9)7776*:0*1)))0967-08:)(4-12)4.)0)((,27)4(3(40):<00101>9:))(2#####
@M06045:235:000000000-JCY5N:1:1101:26905:10052 2:N:0:TACAGC
GAGTGGGGACTACACGGGTTTCTAATCCTGTTTGCTCCCCACGCTTTCGAGCCTCAGCGTCAGTTACAGTCCAGAGAAGCGCCTTCGCCACTGGTGTTCTTCCTAATCTCTACGCATTTCACCGCTACACTAGGAATTCCCTTCTCCTCTCCTGCACTCTAGACTTCCAGTTTGAAATGCAGCACTCAGGTTAAGCCCGAGTATTTCACATCTCACTTAAAAATCCGCCTACGCTCCCTTTACGCCCAGTAAATCCGGACAACGCCCGCCACCTACGTATTACCGCGGCTGCTGGCAGGGG
+
GGGGGGGGGGGGGGGGGGGGEGGGGGGGGGGGGGGGGGGGGGGGGGGGGGGGGGGGGGGGGGGGGGGGGGGGGGEGGGFGGGGGGGGGGGGGGGFGGGGGGGGGGGGGGGGGGGGGGGGGGGGGGGGGGGGFGGGGGGGGGGGGEGGGGGGGGF?DGGGGGCFGGGGGGGGGGGGGGGGGGGGGFGGGGGGGGGGGGGGEEGGGGGGGGGGGGGFGC>DFGGGCFFDFFFFFFF>DEFAFFGGBDDGFFAFFF>FF>BBBFBB;9(8>>9;:B:?:1(24(-<<:>>FFBF?08?1#####
@M06045:235:000000000-JCY5N:1:1101:13445:10070 2:N:0:TACAGC
GAGTGGGGACTACAGGGGTTTCTAATCCGGATCGCTCCCCACGCTTTCGCGCCTCAGCGTCAGTATCAGACCAGAAAGCCGCCTTCGCCGCTGGTGTTCCTCCGGATATCTACGTATTCCACCACTACACCCGGAATTCCACTTTCCCCTTCTGACCTCAAGCCCGGCAGTTTCGCACGGCCCCTCCCAGTTAAGCCGGGAGATTTCCCCCACGACATTCCCCCCCCCCTACCCCCGCTTTACGCCCAATAAATCCCGACAACGCTTGCCCCCTACGTATCACCGCGGCTGCCTGCGCACA
+
GGGFEGGGGGFGGFFGDGCCFFGGFGGGGFGGGGGGGGFGGG7CFEFFGGG:C@CEGGGFDEGAE<EGGGGGFGFD8=CECC@B,CDEGGGFG7EEFCFEEFGGG7?+@<,5FFF=FCGGFGGCGFFFA@FGG>FEGGGGGGFAFGCFC8@DFFFGF=>B?E>6DE8>CEGFFFEE*=C58:CGFEEDCFFFGE+<CEGEE8:?C99*2*1/9C3<3***:**19))0<96@).)1)8053*;>DGC>>4>F?A72)7:>9(.(-35))(.-(7(,((,.(-).((-2979?1))(#####
@M06045:235:000000000-JCY5N:1:1101:12105:10077 2:N:0:TACAGC
GAGTGGGGACTACCAGGGTATCTAATCCTGTTTGCTCCCCACGCTTTCGCGCCTCAGCGTCAGTATCGGACCAGTTGGCCGCCTTCGCCACTGGTGTTCTTGCGAATATCTACGAATTTCACCTCTACACTCGCAGTTCCACCAACCTCTTCCGAACTCAAGACTCCCAGTATCGAAGGCAATTCCAGGGTTGAGCCCTGGGCTTTCACCCCCGACTTAAGAGTCCGCCTACGCGCCCTTTACGCCCAGTGATTCCGAGCAACGCTAGCCCCCTTCGTATTACCCCGGCTGCTTGCAAACC
+
EGGGGGGEGGGGGGGGGGGGGGGGGGGGGGGGGGGFGGGGGGGGGGGFGGGGGGGEFGG7:FGFGAFCGGGGGGEFGGGFGGGGDGGGGEGGGGGGGGGGGGGGGGGDFFGDFFGFFGGGGGGFGGGGGGEFFEEEGFGGGGGG?CEGGGFGDCEGGGGGFFGGCFFFGGGGGGGGGGGFFF?DCEFGGGGFC6?FGGGCFC=FEGG8EGGGDGFDEDGGFFG1>ABFB;BFB>3CEFB?C7C3CDD>59F*9<FFF:(,44<19?F5??7<>>1:?:(1()2-(,,4(-328)5(#####
@M06045:235:000000000-JCY5N:1:1101:18315:10097 2:N:0:TACAGC
GAGTGGGGACTACTGGGGTATCTAATCCTGTTTGCTCCCCACGCTTTCGAGCCTCAGCGTCAGTTACAGTCCAGAGAAGCGCCTTCGCCACTGGTGTTCTTCCTAATCTCTACGCATTTCACCGCTACACTAGGAATTCCCTTCTCCTCTCCTGCACTCTAGACTTCCAGTTTGAAATGCAGCACTCAGGTTAAGCCCGAGTATTTCACATCTCACTTAAAAATCCGCCTACGCTCCCTTTACGCCCAGTAAATCCGGACAACGCTCCCCACCTACGTATTACCGCGGCTGCTGGCACGCG
+
GGGGGGGGGGGGGGGGGGGGGGGGGGGGGGGGEGGGGGGGGGGGGGGGGGGGGGGGGGGGGGGGGGGGGGGGGGGGGGGFGEGGGGGGGGGGGGGGGGGGGGGGGGGGGGGGGGGGGGGGGGGGGEGGGGGGGGGGGGGFFGGGGGGGGGGGGGGGGGGGGGGG9FFFFGGGGGGGCDGGGGFFF8CGGGG9FFGFGGGGG>CFFFGDGG:FGGFGFGGGGGGFF46FBFFFDF>DF>FB<CF>GG3>FFGFF5F;@B6;96?9>?3)86:>(.4863)64<AF:>4(,(4:2:24#####
@M06045:235:000000000-JCY5N:1:1101:15036:10103 2:N:0:TACAGC
GAGTGGGGACTACTGGGGTATCTAATCCTGTTCGCTCCCCACGCTCTCGCGCCTCAGCGTCAGTGACAGACCAGGACGCCGCCTTCGCCACTGGTGTTCCTCCACATCTCTACGCATTTCACCGCTACACGTGGAATTACGCTCCCCTCTCCTGCACTCAAGTCAGCCAGTTTCCCGTGCCCCTCCACGGTTAAGCCGTGGCCTCTGACACCAGACTTAGCTGACCGCCTACGCGCCCTTTACGCCCAGTGAATCCGGACAACGCGCGCCCCCTACGTATTACCGCGGCTTCTGGGGTGAA
+
FEF<FG<:;FE<C,,;C+F@,6C9@EEEEC<F9CFC@B<@CFGGCEFGCFEEGG@<C@FGGEEA<<,CECC,<=FG77C+C74FCF@BFFF,=FE?E:E?FFEF,FG89?<<,=F74:,,7C?+3+@C9=+A>>C=@@,C3+3+6+34C8F7,68,,,,D8E9,>,34344D33E,=C>5:DG@EEC885CEGCCACEE5/*;=*+<+1;6C**2CAGF+0;7FCA)7),()07B3>5BFGGG53CD57FFF*:445;((-,4(4(75)((-(-4?:1<)8A9<:((,-4(3.)5(#####
@M06045:235:000000000-JCY5N:1:1101:23820:10118 2:N:0:TACAGC
GAGTGGGGACTACTCGGGTATCTAATCCTGTTTGCTCCCCACGCTTTCGAGCCTCAGCGTCAGTTACAGTCCAGAGAAGCGCCTTCGCCACTGGTGTTCTTCCTAATCTCTACGCATTTCACCGCTACACTAGGAATTCCCTTCTCCTCTCCTGCACTCTAGACTTCCAGTTTGAAATGCAGCACTCAGGTTAAGCCCGAGTATTTCACATCTCACTTAAAAGTCCGCCTACGCTCCCTTTACGCCCAGTAAATCCGGCCAACGCTCGCCACCTACGTATTACCGCGGCTGCTGGCTCTAG
+
GGGGGGGGGGGGGGGGGGGGGGGGGGGGGGGGGGGGGGGGFGGGGGGGGGGGGGGGGGGGGGGGGAFGGGGFGGGGGCFFGDGGGGGGCEGEFGGGGGGG9FFGDGFGGGGGDFEGGGGGGGGGGGGGGGGGGGGGGGGGGGGGFFFGGGGFGGGGGGGEGGDDEFFGGGGGGGFCFGDCFFGFGGG6DFFGGGGGGGGDGG7EGGGGFF:C8DFGFGFGGGCCGCDEFD@FBB4DDFFFG>7>DDGDAFFFFFFEEF(.:(((225>BF::<BFF:<D<:AFFF9>(71;BFF23#####
@M06045:235:000000000-JCY5N:1:1101:14879:10129 2:N:0:TACAGC
GAGTGGGGACTACTAGGGTATCTAATCCCGTTCGCTCCCCACGCCTTCGCGCCTCAGCGTCAGGGTCGGCCCAGTCGGCCGCCTTCGCCACAGGTGTTCCTCCCGATCTCTGCGCATTTCACCACTACACCGGGAATTCCACCGACCTCTCCCGCCCTCAAGCCCCGCCGTCCCCAACGACTCTCCCCGGTTAAGCCGGGGGCTTTCACGTCGGGCGCGCGAACCCGCCTGCGCGCGCTTTACGCCCAACAACTCCGGACAACGCTCGGCCCCTACGTATTACCGCGCCTGCTGGCGGCGC
+
GCGFGGGGGGGGGGGGGGG8FFGGFGGGGGEGFGG:FGGGGGGFGGGGGGDFEEGGGGGCFFGGGFFGDGGDGGEGDGGGGGGDGGDFECGFGGGGGCEGECGGGGGGGGGGGGGGGGGGFFGGGGGGGGFEDDGFC@FGGGGGCEEGF???DCEGEEFG??FGFGDGGG:EGGFGDEECEEECFGGGGGEEDCCFGGGEEEEC5CGCFGFFG38<33/97<C)17.8584F@DDGFFF><>C>DD5)0)9><7487>?901:192>730:>(8(2(.5:,)5<1,9(1(-1.471#####
@M06045:235:000000000-JCY5N:1:1101:9068:10152 2:N:0:TACAGC
GAGTGGGGACTACCAGGGTTTCTAATCCTGTTTGCTCCCCACGCTTTCGCACCTCAGCGTCAGTACCGGACCAGTGAGCCGCCTTCGCCACTGGTGTTCTTGCGAATATCTACGAATTTCACCTCTACACTCGCAGTTCCACTCACCTCTTCCGGACTCGAGCTCCTCAGTATCAAGGGCAGTTCTGGAGTTGAGCTCCAGGATTTCACCCCTGACTTAAGAAGCCGCCTACGTGCGCTTTACGCCCAGTGATTCCGAGCAACGCTAGCCCCCTACGTATTACCGCGGCTGCTGGCCAGAC
+
GGGGGGGGGGGGGGGGGGGGGGGGGGGGGGGGGGGGGGGGGGGGGGGGGGGGGEFGGGGGGGGGGGGGGGGGGGGGGGGGGGGGGGGGGGEFGGGGGGGGGGGGGGGGGGGGGGGGGGGGGGGGGGGGGGFGGGGGGGGGGGGGGGGGGGGGGGGGGEFCFGGEFGGGGGGGFFCFGGGGGGGGGGGFGGGGCFFGFFGGFG=CFFGGGGGGGG;FFGCFGGGGGFFDFF@FEFFGEF>DGGGFGGGFFFFF8AFBF>>F>B?FFFEFFFFFBB02?<?A:4AF:991996::4,1#####
@M06045:235:000000000-JCY5N:1:1101:20054:10168 2:N:0:TACAGC
GAGTGGGGACTACCCGGGTATCTAATCCTGTTCGCTCCCCACACTTTCGCTCCTCAGCGTCAGGACATGCCCAGAGAACCGCCTTCGCCACCGGTGTTCCTCCTGATATCTGCGCATTTCACCGCTACACCAGGAATTCCGTTCTCCCCTGCATCCCTCTAGTCTGCCCGTATCGAAAGCAAGCACAGAGTTAAGCCCCGTGTTTTCACTCCCGACGCGACAAACCGCCTACGAGCCCTTTACGCCCAATAATTCCGGACAACGCTCGCCCCCTACGTATTACCGCGGCTGCTGGCCAAGA
+
GGGGGGGGGGGGGGGGGDGGGGGGGGGGGGGGGGGEFGGG8CGGGGFGGGGGGFFFGGGGGGGGGGGFGGGGGGFFGGGGGDEGDGGGGGGGGGGDGGGG9FGGGGGGGGGGGGGEFFD<EFFGGGGGGGGGGGGFGFGDGGFGFEFGGGGG8DFDGCEGGGGGFCFGGGGGGGGGGGGGGGGFGGF4>BGGFECEFEDGG5AFEFCCGGGGCDEG:DG3/7<55:@:D:6:B>7)>;?4CFF)*)9;>>FFFFFAFF?F>609>1@55(4>BFB003)5>AA44;96((-23:03#####
@M06045:235:000000000-JCY5N:1:1101:17444:10201 2:N:0:TACAGC
GAGTGGGGACTACCGGGGTTTCTAATCCTGTTCGCTCCCCACGCTTTCGCTCCTCAGCGTCAGTAATGGCCCAGAGATCCGCCTTCGCCACCGGTGTTCCTCCTGATATCTGCGCATTTCACCGCTACACCAGGAATTCCGATCTCCCCTACCACACTCTAGTCTGCCCGTATCGAATGCAGACCCGGGGTTAAGCCCCGGGCTTTCACACCCGACGTGACAAACCGCCTTCGCGCGCTTTACGCCCAAAAATTCCGGACACAGCTTGCGCCCTACGCATTCCCTCGGCGGCTGGCCAACT
+
GGGFFGGGGDGGGGGDGGGGGGGGGFDGGFGFGGGGGGGGEGEGGGFGGFGFGGGGFGGBEGFCFGGAEFEFFFCGFFGF=FGGGGGGGG7FGGCFF7FEFD8?FDGGCFCGGCCCFFGGGGGGG>EGGGGGGGGGBFDFFDGGFGGGGGGGGGFE>FGBEC;ECC9CEG@B8B85D,DEF7?FCF>CCDEEGGGGGFGDCEG=C<?+11*:DGFGEDC5FCC<D5@>E1(/.).)007712:)/>57>)9).8=<F>07((((34F5)(-(,(((-((,1)6)).((41(39782#####
@M06045:235:000000000-JCY5N:1:1101:21095:10233 2:N:0:TACAGC
GAGTGGGGACTACTAGGGTTTCTAATCCGGTTCGCTCCCCCCGCTTTCGCACCTCAGCGTCAGAAAACCCCCAGAGAGCCGCTTTCGCTACTGGTGTTCTTCCCGATATCTACGCATTCCACCACTACACCGGGACTTCCGCTCTCCTCTAGGTCTCTCGAGACTGACAGTATCCAGGGACCGCCCCCAGTTGAGCCGGGAGTTTTCACCCCAGTCTCATCAGTCAGCCTGCGCGCGCTTTACGCCCAGTACATCCGGACAACGCTGCCCACCTACGTATTACCGAGGCTGCTGCCGAAAC
+
D:F,C<A@CG8,@C@6<86C8EF9,CE,@+6+@7F:E@@:@FGCFCC@@C,@:EF,9@+,BFFA96,FC:=FGFGGCBDG==+B<E7F++@,C<A=AFFCFFEC++8+6?A,5+++8+CA,C>=D<3F<,@CGG++8,8@8C*>:FCAF>7D,3;,?,448>41>D8:D9>2122,,,44CC4**=*=*:>;;+58*:88?5**30:*<7*)9*)2*02*:*20:*/9?:74)755)))757>:5//..9***-*.))(49((((,)..4466208(4)-4<)66(-4(((474)(#####
@M06045:235:000000000-JCY5N:1:1101:7787:10263 2:N:0:TACAGC
GAGTGGGGACTACTAGGGTATCTAATCCTGTTCGCTCCCCATGCTTTCGCTCCTCAGCGTCAGTAATGGCCCAGAGATCCGCCTTCGCCACCGGTGTTCCTCCTGATATCTGCGCATTTCACCGCTACACCAGGAATTCCGATCTCCCCTACCACACTCTAGCCTGCCCGTATCGAATGCAGACCCGGAGTTAAGCCCCGGGCTTTCACATCCGACGCGACAAGCCGCCTACGAGCTCTTTACGCCCAATAATTCCGGACAACGCTCCCACCCTACGTATTCCCGCGGCTGCTGGCCAGCG
+
GGGGGGGGGGGGGGGGGGGGGGFGGGGGGGGGGGGGGGGGGGGGGGGGGGGGGGGGGGGGGGGGGGGGGGGGEGGGGGGGGGGGGGGGGGGGGGGGGFGGFGGGGFGDEGFFGGGGGGGGGGGGGGGGGGGFGGGGGGGGFG88FGGGGGDGGGGGGGGGFGGGGGGGGEGEGGCGGGGG7EAEGGEGEGGGCF,CGGGGGGG=FGGGGGGGGDFG>C5<C)949FEED?0?B<3C099?F7>BGGGF@>4=FFFF9>?B(2:(0(8)0(42<6??02260)-8(3(4;>9?4:(1#####
@M06045:235:000000000-JCY5N:1:1101:11029:10294 2:N:0:TACAGC
GAGTGGGGACTACCCGGGTTTCTAATCCTGTTTGCTCCCCACGCTGTCGCGCCTCAGTGTCAGCAACTGCCCAGCAGACCGCCTTCGCCACCGGTGTTCTTCCGGATCTCTACGCATTCCACCGCTACACCCGGAATTCCATCTGCCCCTACAGTGCTCCAGCCGAGTAGTTGCCACGGCCGACACGGGGTTGAGCCCCGGGCTTTCACCGCGACCTTGCTCGGCCACCTACGCCCCCTTTACGCCCAGTGATTCCGTCCAACGCCCCCACCCTCTGTTTTACCGCGGCTGCTGCCATCCC
+
GGGFGGFGCFGCFGDEEG:F6FFF@9EEFECEEFGGGGGGGGCEGFFG,CFGC@FCEFFC@@,C<8CF8<CE8FC<,==<@FC=FFDCC:FE@FCCCG<<,?F=FC@=FFGAF7F7F=,A9?DBE7CF?EF7FC@=+3>DF;B=;EC6EGGGG6E3BFGGCFF@E5C>8;D@@?FGDEE8E88CEGDEGGG*1@GF6EE**2*2*+<03095C<7))2*2*:DD:>5..439)5)1>>5)**2)>DC>56648)1-9).-()((,(0)049(801(,-).(-.3(((-4(-(,4)(#####
@M06045:235:000000000-JCY5N:1:1101:24222:10302 2:N:0:TACAGC
GAGTGGGGACTACTGGGGTTTCTAATCCTGTTTGCTCCCCACGCTTTCGTGCCTCAGTGTCAGTTACAGTCCAGAAAGCCGCCTTCGCTACTGGTGTTCCTCCTAATATCTACGCATTTCACCGCTACACTAGGAATTCCACTTTCCTCTCCTGCACTCAAGTTTCCCAGTTTCAAGAGCTTACTACGGTTAAGCCGTAGCCTTTCACTCCTGACTTAAGAAACCACCTACGCACCCTTTACGCCCAGTAAATCCGGATAACGCTAGCCCCCTACGTATTACCGCGGCTGCTGGCCGCTGA
+
GGGGGGGGGGGGGGGGGGFGGGGGGGGGGGGGGGGFGGGGGGGGGGGGGGGGGGGGGGGGGGGGGGGGGGGGGGGGGGGGGGGGGGGGGGGGGGGGGGGGGGGGGGGGGGGGGGGGGGGGGGGGGGGGGGGGGGGGGGGGGGGGGGGGGGGGGGGGGGGDGGGGGGGGGGGGGGGGGGGGGGGGGEDG6DCEGFGGGDG5CGGGGGGGCGGGGCFFFFDCCFGF@FFFA=EDDDFGFFAFGGGFGGGFFFGFFFFFFE67<EFF;?>FF?FFFFB??FFF>A-,9;69>9<))541#####
@M06045:235:000000000-JCY5N:1:1101:26515:10335 2:N:0:TACAGC
GAGTGGGGACTACTCGGGTTTCTAATCCTGTTTGCTCCCCACGCTTTCGCACCTCAGCGTCAATACTTGTCCAGTCAGTCGCCTTCGCCACTGGTGTTCTTCCGAATATCTACGAATTTCACCTCTACACTCGGAATTCCACTGACCTCTCCAAGATTCTAGCTACCTAGTTTCGAGGGCAGTTCCGGGGTTGAGCCCCGGGCTTTCACCCCCGACTTGAGTAGCCGCCTACGCGCGCTTTACGCCCAGTAATTCCGAACAACGCTAGCTCCCTCCGTATTACCGCGGCTGCTGGCCTCCC
+
GGGGGGGGGGGGGGGGGGFGGGGGGGGGGGGGGGGGGGGGGGGGGGGGGGGGGGGGGGGGGGGGFGGGGGGGGGGGGGGGGGGGGGGGGGGGGGGGGGGGGGGGGGGGGGGGGGGFGGGGGGGGGGGGGGGGGGFGGGGFGGGECGGGFGGGGGFGGGGGGGGGGGGGGFGGGGGGG6CGGGGFGGGDEGGGDFGGFDECGGGGGGG>EF6DDG>CEGGGFGGGGFFEFFFFFE5C>BB>FCGDGDGEFFFFFFFA9>?BB0?BBBEEFBBFFFFB><01:<><(31(999??B((#####
@M06045:235:000000000-JCY5N:1:1101:13836:10342 2:N:0:TACAGC
GAGTGGGGACTACAAGGGTTTCTAATCCTGTTCGCTCCCCACGCTTTCGCTCCTCAGCGTCAGTATCGGCCCAGAGATCCGCCTTCGCCACCGGTGTTCCTCCTGATATCTACGCATTTCACCGCTACACCGGGAATTCCACTACCCTCTCCGAAACTCAAGCCTTCTAGTTTCAAATGCAGCCCCACAGTTAAGCCGTGGTCTTTCACATCTGACTTAAAAGGCCGCCTACGCACCCTTTACGCCCAATAATTCCGGACAACGCTTGCCCCCTACGTATTACCGCGGCTGCTGGCCTATC
+
GGGGGGGGGGGGGGGGGGGGGGGGGGGGGGGGGGGEGGGGGGGGGGGGGGGGGGGGGGGDGGGGGGGGGGGGGGGGGGGGEGGGDFFGGFGGDGGGGGFGDFGGGGFCGGGGGGGGGGDFGGGGGGGGGGEFGG>FDGGGGGGGGGFGG8DFGGGGGG9,DDEGFGGGFGFGGGFGGFDFGFCDCGGGGGGGGFFGGC::E:CFFFGGFGFGGGFGFGGGGGGGDAA>E?;FB>>GFDF?F:CBD33>FFF=FFF>4;<>BFF>>27>F>?:09?BF?DB?<AD?B,90(((4274#####
@M06045:235:000000000-JCY5N:1:1101:2473:10345 2:N:0:TACAGC
GAGTGGGGACTACAAGGGTATCTAATCCCGTTCGCTCCCCACGCCTTCGCGCCTCAGCGTCAGGGACGGCCCAGCTGGCCGCCTTCGCCACGGGTGTTCCGCCTGATCTCTACGCATTTCACCACTACACCGGGCATTCCACCAGCCCCTACCGCCCTCAAGCGGTTCAGTCCACGACGACCCTCCCTGGTTAAGCCAGGGGCTTTCACGCCATGCTTACACCGCCGCCTGCGCGCGCTTTACGCCCAGTAACTCCGGACAACGCTCGGACCCTACGTCTTACCGCGGCTGTCGGCGGCCG
+
@F7@FECFDEGGGGFECFEFFGGGFGGFGGFFFFDG@CFFGEFE@FGGGGEDFECD@<C8CCF8<FC:FFC=BF8EFFGGGGGGG??+?FEGGGGGFGCFCEDDFF9,,5,,CDGGC@DFGE,3@FFDFGG+@FCCFGDFGACCGFD85>>FF5CCE?F52,?C>6*=?FGCFDECC:?EG8C@FG8FGCGE<F+<<:**/::756CG?5DFC5?C*:76::C))5)8>-(5)7.9))).9::BCDDD)9*09.*.7)(49::9><B5)49>(3(,4108(69>:2((442()423#####
@M06045:235:000000000-JCY5N:1:1101:27218:10351 2:N:0:TACAGC
GAGTGGGGACTACACGGGTTTCTAATCCTGTTTGCTCCCCACGCTTTCGTGCCTCAGTGTCAGTTACAGTCCAAAAAGCCGCCTTCGCTACTGGTGTTCCTCCTAATATCTACGCATTTCACCGCTACACTAGGAATTCCACTTTCCTCTCCTGCACTCAAGTTTCCCAGTTTCAAGAGCTTACTACGGTTGAGCCGTAGCCTTTCACTCCTGACTTAAGAAACCACCTACGCACCCTTTACGCCCAGTAAATCCGGATAACGCTAGCCCCCTACGTATTACCGCGGCTGCTGGCCCCGCG
+
EGGGGGGGGGGGGGGGGGGGGGGGGGGGGGGGGGGGGGGGGGGGGGGGGGGGGGGGGGGGGGGGGGGGGGGGGGGGGGGGGGGGDGGGGGGGGGGGGGGGFCGGGGGGGGGGGGGGGGGGGGGGGGGGGGFGGGGGGGGGGGGGGGGGGGGGGGGGGGGGGGGGGGGGGGGGGGGGGGGGGGGGGGGGGGGGGGGGGGGGGGFFFGFGGGGGGGFGFGGGGGGGGFFFFFEFFEFGFFFFGGGFGDGFFFG=:CF>FFFFAFFF?FDFFF?BB?BB3<A?F>4:>60;>>?>?>B(#####
@M06045:235:000000000-JCY5N:1:1101:15475:10364 2:N:0:TACAGC
GAGTGGGGCCTACCGGGGTATCTAATCCGGTTCGCTCCCCACACTTTCGCGCCTCAGCGTCACCTACTGTCCAGGAACTTGCCTTCGCCATTGGTGTTCCTCCCGTTATCTACGCATTCCACCGCTACACCAGGAATTCCAGTTCCCTAGCCAGAGTTCAAGTCATCCAGTATCCAGTCCACTCCCGGGGTTGAGCCCCGGCCTTTACAACCAACCTTAAATAACCGCGTCACCACCCTTAACGCCCCTCAATTCCGAGAAACGCTTGCACCCCCGGTATGCCCGCGGCGGCTGCCCACGG
+
7B68CCEF,+B,E;@@@+86,,;6,6C,6+8@,F:7;@FF8@CBGGD<,,CC7FE,,6+6688,C,C,,<E,9=,DC,CB5FFFC,4+?C??<E,DFFFA,B,+8,48,C?<EF:??F,F5EF+3=CF9,,+3@+,33C;,;;,@,,6,,3>,,>D>=FA9;3;@DD,3D>;,@;><,@8A,@CGCB4*1=*=F,,,*/=***13+<+1+8***.2/*0+;7+;D4)))4())0*15)8@*02)CD1)70*/9)*.9)4(-81:015.88<(((-(((--,)5:0(((,(-(-,(.#####
@M06045:235:000000000-JCY5N:1:1101:17766:10370 2:N:0:TACAGC
GAGTGGGGACTACCAGGGTTTCTAATCCTGTTTGCTCCCCACGCTGTCGCGCCTCAGCGTCAGCCACTGCCCAGCAGGCCGCCTTCGCCACCGGTGTTCTTCCGGATCTCTACGCATTCCACCGCTACACCCGGAATTCCACCTGCCTCTACAGTGCTCCAGCTCGACAGTTCGCACGGCCGACCCGGGGTTGAGCCCCGGGCTTTCACCGCACGCTTATCAAGCCCCCTACGCGCCCTTTACGCCCAGTGATTCCGGACAACGCCCGCACCCTCCGGATTACCGCGGCCTCTGGCCGACT
+
DFFEFGGGGGGGGGGGGGGGGGGGGFFFGFGGG@FFECFEFGGGCGGGGGEGE@:FGGGGGGCGFGGG8EFGGGGGGGGGGGCGGGGGGGGGGGGGGGGGGGGECG@FCGFGGCFDGGGCBFFEGG7C=FGDGGGGGGGGGDGGGGGGGCAGGFG7CFGGGGGCCEGGGG,D<BGCGCCEGDDGGGE5B8CEG?69FFGEG*=C=<E*CCGD3C:D:CD7*::*9:)7816;>3)980)80:D<<DD54)9**6@<)):>9?0(-,7:3(((3((4(,((,).6-43(((((55))#####
@M06045:235:000000000-JCY5N:1:1101:21182:10382 2:N:0:TACAGC
GAGTGGGGACTACCAGGGTTTCTAATCCTGTTCGCTCCCCACGCTTTCGTCCATCAGCGTCAATGATGTAGTAGTGACCTGCCTTCGCAATTGGTGTTCTGAGTAATATCTATGCATTTCACCGCTACACTACTCATTCCAGCCACTTCCTACACATTCAAGACCAACAGTATCAAAGGCAATTCTACGGTTGAGCCGCAGACTTTCACCCCTGACTTATTGGCCCGCCTACGGACCCTTTAAACCCAATGATTCCGGATAACGCTTGCATCCTCCGTATTACCGCGGCTGCTGGCTACTG
+
GGGGGGGGGGGGGGGGGGGGGGGGGGGGGGGGGGGGGGGG<FGGGGGGGGGGGFGGGGGFEEEFGGGGGGGGGGGGGGGGGGFGGGGGGGGGGGGGGGGGGGGGGGGGGGGGGGGGGGGGGGGGGGGGGGGGGGGGGGGFGGGFGGGGFGGGGGGGGGGGGGGGGGGGGGGGGFCFGFFGGGGGGGGGGGGGGGGFGGGGGGGGGGGGGFGGGFFGFGGGFFCGGFFFB?@FFFBDADFFGGGFGGGFFFGFAEFFF>D@DEE?FF35F?DB?<242:?FFA<9(3999>BFFF70#####
@M06045:235:000000000-JCY5N:1:1101:23801:10393 2:N:0:TACAGC
GAGTGGGGACTACTAGGGTATCTAATCCTGTTTGCTCCCCACGCTTTCGAGCCTCAGTGTCAGTTACAGTCCAGAAAGGCGCCTTCGCCACTGGTATTCTTCCTAATCTCTACGCATTTCACCGCTACACTAGGAATTCTCCTTTCCTCTCCTGCACTCTAGATATCCAGTTTGGAATGCAGCACCCAGGTTAAGCCCGGGTATTTCACATCCCACTTAAATATCCACCTACGCTCCCTTTACGCCCAGTAAATCCGGACAACGCTTGCCACCTACGTATTACCGCGGCTGCTGGCCCACC
+
GGGGGGGGGGGGGGGGGGGGGGGGGGGGGGGGGGGGGGGGGGGGGGGGGGGGGGGGGGGGGGGGGGGGGGGGGGGGGGGGGGGGGGGGGGGGGGGGGGGGGGGGGGGGGGGGGGGGGGGGGGGGGGGGGGGGGGFGGGGGGGGGGGFGGGGGGGGGGGGGGGGGGGGGGGGGGGGGGGGGGFGGGGGDGGFFGGGGGGGGGGGG7BFGGGGCGFFGFGGFDGC9FEA?FBFFFF>DDFFFGFGAD<GAAFCF=EFEFFF>9D?BB?FFF:<>:BF?::?<0AAA0023>96??F24#####
@M06045:235:000000000-JCY5N:1:1101:19229:10396 2:N:0:TACAGC
GAGTGGGGACTACTCGGGTATCTAATCCTGTTTGCTCCCCCCGCTTTCGTGCCTCAGTGTCAGTTACAGTCCAGAAAGCCGCCTTCGCTACTGGTGTTCCTCCTAATATCTACGCATTTCACCGCTACACTAGGAATTCCACTTTCCTCTCCTGCACTCAAGTTTCCCAGTTTCAAGAGCTTACTACGGTTGAGCCGTAGCCTTTCACTCCTGACTTAAGAAACCACCTACGCACCCTTTACGCCCAGTAAATCCGGATAACGCTAGCCCCCTTCGTCTTACCGCGGCTGCTGGCCACTAA
+
GGGGGGGGGGGGGGGGGGGGGGGGGGGGGGGGGGGGGFGG+CFGGGGGGGGGGGGGGGGGGGGGGGGGGGGGGGFFFGGGGGGGGGGGGGGFGGGGGGGGGGGFFGGGGGGGGGGGGGGGGGGGGGGGGGCGGGGGGGGGGGGGGGGGGGGFFGGGGGFGGGGGGGFFGGGGGGGGGGGGGGGGFCEGGGGGGGGCDEEGFFGGGGGGGGGGGGFGFGFFF8FGGFFFFFFFFFFDAFFFGGGFDCDFFFGFFFFFF>?F9?FFFFEFFF?6028<?FF?BF0(9B;BFF?F::B,#####
@M06045:235:000000000-JCY5N:1:1101:15833:10398 2:N:0:TACAGC
GAGTGGGGACTACCCGGGTTTCTAATCCTGTTTGCTCCCCACGCTTTCGCGCCTCAGCGTCAGAAATGGTCCAGATGGCCGCCTTCGCCACCGGTGTTCTTCCCAATATCTACGAATTTCACCTCTACACTGGGAATTCCACCATCCTCTCCCATCCTCAAGCCCTCCAGTATCGAGTGCAATTCCACGGTTGAGCCGTGGGCTTTCACACCCGACTAGAAGAGCCGCCTACGCGCCCTTTACGCCCAGTAACTCCGAACAACGCTAGCCCCCTTCGTATTACCGCCGCTTCTGGCGAACG
+
GGGGGGGGGGGGGGGGGGFGEGGGGGGGGGGGGGGGGGGGGGGGGGGGGGGGGGGGGGGGGGGGGGGGGGGGGGGGGGGGGGGGGGGGGGGGGGGGGGGGGGGGGGGGGGGGGGGGGGFGGGGGGGGGGGGGGGGGGGGGGGGGGGGGGGGGGGGGGGGGGFGGGGGGGFEFCFEGGGFFGGGGGGFGGDGGGGGGGGGG8:CFGFGGGGGGCC5CA57:F7<4CFEFFFF;>FBDFFE@CCG>DGDD>FGF=)=::@((34:>B0.5?<BF>9(8??<:B)-)(4(((-(,6)32#####
@M06045:235:000000000-JCY5N:1:1101:14097:10403 2:N:0:TACAGC
GAGTGGGGACTACTAGGGTTTCTAATCCTGTTCGCTCCCCACGCTTTCGCGTCTCAGCGTCAGTACCGTCCCAGAGTGCCGCCTTCGCCACGGGTGTTCTTCCCGATATCTGCGCATTTCACCGCTACACCGGGAATTCCACACTCCTCTTCCGGACTCTAGCCAGGTGGTTTCAACCGACGTCTCGAGGTTGAGCCTCGAGTTTTCACAGCTGACCTTCCAGGCCGCCTACACGCCCTTTACGCCCAATAAATCCGGACAACGCTTGCCCCCTACGTATTACCGCGGCTGCTGGCTGTCG
+
GGGGGGGGGGGGGGGGGGGGGGGGGGGGGGGGGGGGGGGGGGGGGGGGGGGGGGGGGGGGGGGGGGGGGGGGGGGGGGGGGGGGGGGGGGGGGGEGGGGGGGGGGGGGGGGGGGGGGGGGGGGGGGGGGGGGGGGGGGGGGGDGGGGGGGGGGGDEGGGGGGGGGGGGGGGGGGGGGGG=EGGGFGGGGGEGGCEGG6CEE=?GGGGGGGFGGGFGFFGGGGGGF>@EF04?FFBG)85:DFG3DD5:@>D6?>??DFB06?129:>)5::BFF:<6?7A(6:B012213(3)):1#####
@M06045:235:000000000-JCY5N:1:1101:9698:10408 2:N:0:TACAGC
GAGTGGGGACTACTCGGGTTTCTAATCCTGTTTGCTCCCCACGCTTTCGCACATGAGCGTCAGTATTGGTCCAGGAAGTCGCTTTCGCCACTGATGTTCCTTCCGATATCTACGCATTTCACCGCTACACCGGAAATTCCACTTCCCTCTCCCATACTCTAGCAATGCAGTCTCGAATGCAGTTCCCAGGTTAAGCCTGGGGATTTCACACCCGACTTGCAAAGCCGCCTACGCGCGCTTTACGCCCAGTAATTCCGATTAACGCTTGCACCCTACGTATTACCGCGGCTGCTGGCGGATT
+
GGGGGGGGGGGGGGGGGGGGGGGGGGGGGGGGGGGGGGGGGGGGGGGGGGGGGGFGGGGGGGGGGGGGGGGGCGGGGGGGGGGGGGGGGGGGGGGGGGGGGGGGGGGGGGCGGGGGGGGGGGGGGGGGGGGGGGGGGGGGGGGGGGFGGDFGGGGGGGGGCFGGGGFFGFEGGGGGGGGGGGGGGGGGGGGFGGGG?FG>DGGGGFFFGFFGCGFDEGFF=F76FABBD?DFFFFGBEF>FDGFDGDB>FG?F2=<FE??<DFFFFEFF2??FFFB(4447AAA:1209(,3:0::#####
@M06045:235:000000000-JCY5N:1:1101:22340:10412 2:N:0:TACAGC
GAGTGGGGACTACTAGGGTTTCTAATCCCGTTCGCTCCCCACGCCTTCGCGCCTCAGCGTCAGGGACGGCCCAGCTGGCCGCCTTCGCCACGGGTGTTCCGCCTGATCTCTACGCATTTCACCACTACACCAGGCATTCCACCAGCCCCTACCGCCCTCAAGCGGTGCAGTCCACGACGACTCTCCCTGGTTAAGCCAGGGGCTTTCACGCCATGCTTACACCGCCGCCTGCGCGCGCTTTACGCCCAGTAACTCCGGACAACGCTCGGACCCTACGTATTACCGCGGCTGCTGGCAGATA
+
GGGGGGGGGGGGGGGGGGGGGGGGGGGGGGGGGGGGGGGGGGGGGGGGGGGGGGGGGGGGGGGGGGGGGGGGGGGGGGGGGGGGGGGGGGGGGGGGGGGGGGGGGGGGGGGGGGGGGGGGGGGGGGGGGGGGGGGGGGGGGGGGGGGGGGGGGGGGGGGGGGGGEGGGGFGGFGGGGGGEEEG?FGGGGGGGGGGGGFCCGEGGGGGFGGGFDC@GFGGGFGGDDF>:DB?F>DDGDF3;F>F>DGGF@?FFF<435>?>F1:2>2@@@;9BBB:B:449?FF>(4(416>F?:(2#####
@M06045:235:000000000-JCY5N:1:1101:7090:10461 2:N:0:TACAGC
GAGTGGGGACTACCGGGGTATCTAATCCTGTTTGCTCCCCACGCTTTCGTGCCTCAGTGTCAATCATCGTAAAGTAAGCTGCCTTCGCAATTGGTGTTCTATGTCATATCTAAGCATTTCACCGCTACATGACATATTCCGCTTACCTACACGATATTCAAGAACAATAGTATCAACGGCAGTTCCCAAGTTAAGCTCGGGGATTTCACCACTGACTTACTGTCCCACCTACGCACCCTTTAAACCCAGTGAATCCGGATAACGCTTGCACCCTCCGTATTACCGCGGCTGCTGGCCCCAC
+
GCFEFGGFFGGGGGGGGGGGGGGGFGGGGGGGGGGGGGGGGGGGGDFDGGDGGGCFGEE9EFFCEF@FGGGGGGGGGGGGGGGGG<CFDGGGGGGFGGGGFGGGGGGDFGAEGGGGFGFEGGGGGGGGGGGGGFGGGGGGGGGGGGGFGGGGGCDEEC;,EFDDFFGGGGGF@FFFGGEEC6EGGGGGGGGGFA;DDGGGGGCECGGGGGGGGGFFAFFFGGGGGFFFFFFFEFFGADAF<FFAFFGDFFCAFEFF3>11:A<:>FFFFF??6:?F>FF??<A2:9(9>BBF?)8,#####
@M06045:235:000000000-JCY5N:1:1101:25044:10462 2:N:0:TACAGC
GAGTGGGGACTACCCGGGTATCTAATCCTGTTTGCTCCCCACGCTGTCGCGCCTCAGCGTCAGCAACAGCCCAGCAGGCCGCCTTCGCCACTGATGTTCTTCCCGATCTCTACGCATTCCACCGCTACACCGGGAATTCCACCTGCCTCTACTGTGCTCTAGCCTGACAGTCTAGAAGGCAGCCCTGCGGTTAAGCCGCAGGATTTCACCCCCTACTTATCAGGCCGCCTACGCGCCCTTTACGCCCAGTGATTCCGGACAACGCTCGCACCCTCCGTATTACCGCGGCTGCTGGCTCCGA
+
GGGGGGGGGGGGGGGGGGGGGGGGGGGGGGGGGGGGGGGGGGGGGGGGFGGGGEGGGGGGGEGGGGGGDGFGGGGGGGGGGGGGGGGGGGGGGGGGGGGGGGGGGGGGFGGGGGGEGGGGGGGGGDGGGGGGGGDGFFGGGGGGGGFDGGGGGGGEFGGGGGGGGGGGGGFGGGFGGGGGFEGGCG5,8EGGGGGFGGGGGGGFGGGGGGG<D<AGFFGGGGGFG:BDFFFF>B)7>BD?C:D>DGG3)/9*=<F4)8(-,8?FF(8@F>>FF(8:B26<>494193(76(,537,#####
@M06045:235:000000000-JCY5N:1:1101:23270:10515 2:N:0:TACAGC
GAGTGGGGACTACCCGGGTTTCTAATCCGGTTCGCTCCCCACGCTTTCGCGTCTCAGCGTCAGGTAAGGCCCAGAAAGCCGCCTTCGCCACAGGTGTTCCTCCCGATATCTACGCATATCACCACTACACCGGGAATTCCACTTTCCTCTGCCTCCCTCGAGTTCGCCAGTATGCAAGGCCCTCTCCCCGTTGAGCCGGGAGCTTTCCCCCTGCACTTAACAAACCGCCTGCACGCCCCTTACGCCCAGTAAATCCGGAGCACGCTTTCCACCCACGTATTACCGCGGCTGCTGGCTCACA
+
FFGGGGDEGEFGGGFGGGGGG,CECFFGGGCFGGG@FGDGGGGGGGGFFGGGGCDCGGGFFFEGGG9FGFEEGGGGF,CF:FFE7D<FG+CF,AFD?BFG<?A=CEGGGGCFDFFEG>CF,<A,>=FGCFGEGGGGGGCD@D=>,EE;DEFGGGGGD8B>3B@*@8>E5822>D,,<B@8:EFG,<FF*=B<8E+9?C*5CEG6?=<+=C3CFC?DFGFFGG7<5<7>),3>?F)C@>)7*29.CGG3)/*9=4*.)7((((,,1())14))((-(,31)(6AFB6(43002)501#####
@M06045:235:000000000-JCY5N:1:1101:18922:10528 2:N:0:TACAGC
GAGTGGGGACTCCAGGGGTTTCTAATCCTGTTTGCTCCCCACGCTTTCGCACCTCAGCGTCAATACCTGTCCAGCGAGTCGCCTTCGCCCCTGGTGTTCTTCCGAATATCTACGAATTTCACCTCTACACTCGGAATTCCACTCGCCTCTCCAGGTATCTAGCACAGCAGTTTCAAGGGCCGTTCCGGGGTTGAGCCCCGGGATTCCACCGCTGACTTGCATCGCCGCCTACGTTCGCCTTACGCCAAGTAATCCCCAACAACGCTAGCTCCCACGTTTTACCCCGGCCGCTGGCCCCCCG
+
+@FB@FD+8@F,,66;,6,+B;;6E,,,,,;,@<;6;EF@,@F@C7@@@,67+CEEEC@FC:BCCF@<,C6E?<C:66:A:+8B:<=4?+@+:FG=FFFE:A,BCFGG95FEE++,A+C,:554A,8C?3,:>=+6+AFF9,,@+>+3>6,@D8F,,,5EFCC;,@3DC8>;,,@DF6?:*=1;8FG**844=,>FF=E8531*0++13>):D55F*:*:*20**8))8:(07<)9).)09*9)*9/)7@:**)92).((,30(1<)))-.5((.2<(3())-(-(-,(((41(4.#####
@M06045:235:000000000-JCY5N:1:1101:5915:10536 2:N:0:TACAGC
GAGTGGGGACTACTGGGGTTTCTAATCCTGTTTGCTCCCCACGCTTTCGCGCCTCAGCGTCAGTACCGTCCCAGCGAGCTGCCTTCGCCATCGGTGTTCCTCCTGATATCTGCGCATTTCACCGCTACACCAGGAATTCCACTCGCCTCTTCCGGACTCTAGCCCTGCAGTATCCACCGGCATCCAAGGGTTGAGCCCTTGACTTTCACAGCGGACTTACAGGGCCGCCTACGCGCCCTTTACGCCCAATGATTCCGGACAACGCTTGCCCCCTACGTATTACCGCGGCCGCTGGCTGCCG
+
GGGGGGGGGGGGGGGGGGGGGGGGGGGGGGGGGGGGGGGGGGGGGGGGGGGGGGGGGGGGGGGGGGGGGGGGGGGGDEGGGGGGGGGGGGGGGGGGGGGGFGGGGGCFGGGGGGGDGGGGGGGGGG:FGGGGGGGGGGGGGGGGGGGGEGGGGG6EGDFGGAEECFGGGCEC:EFGGGGGGGGFGGFGGGGGGGFF6CFGGGFFGGGGGFCGGGDDEGGGFFGDDE<5BFFFFF>D).<:4CGEC95B>FCFFAFFFF(3(3:>;6>5>??F;;B08:76:ABA?>129((,39((#####
@M06045:235:000000000-JCY5N:1:1101:6407:10554 2:N:0:TACAGC
GAGTGGGGACTACTAGGGTTTCTAATCCTGTTTGCTCCCCACGCTTTCGAGCCTCAGCGTCAGTTACAGTCCAGAGAAGCGCCTTCGCCACTGGTGTTCTTCCTAATCTCTACGCATTTCACCGCTACACTAGGAATTCCCTTCTCCTCTCCTGCACTCTAGACTTCCAGTTTGAAATGCAGCACTCAGGTTAAGCCCGAGTATTTCACATCTCACTTAAAAATCCGCCTACGCTCCCTTTACGCCCAGTAAATCCGGACAACGCTCGCCACCTACGTATTACCGCGGCTGCTGGCGTCAG
+
GGGGGGGGGGGGGGGGGGGGGGGGGGGGGGGGGGGGGGGGGGGGGGGGGGGGGGGGGGGGGGGGGGGGGGGGGGFGGGGGGGGGGGGGGGGGGGGGGGGGGGGGGGGGGGGGGFDGGGGGGGGGGGGGGGGGGGGGGGGGGGGGGGCDGGGGGGGGGFGGGGABDFGGGGGGGGGGGGGGGFGFEFG?FFFGGGGGGGDDEGFGGGGGGGGG::EGFGCCFD;FGFFFF=@FF:5DDFFFGG75D<C>AFGF=?FEE)3;BFF>F0;@E>::113??F<<:AAAB9(49>0:?B(4#####
@M06045:235:000000000-JCY5N:1:1101:8855:10563 2:N:0:TACAGC
GAGTGGGGACTACCAGGGTTTCTAATCCTGTTTGCTCCCCACGCTTTCGTGCCTCAGTGTCAGTGCTGGTCCAGATGGCCGCCTTCGCCACGGATGTTCCTCCCGATCTCTACGCATTTCACTGCTACACCGGGAATTCCGCCATCCTCTACCGCACTCTAGCCCGCCAGTATCCAATGCAATTCCCAGGTTGAGCCCAGGGCTTTCACATCAGACTTAACGAACCACCTACGCACGCTTTACGCCCAGTAATTCCGAGTAACGCTTGCACCCTTCGTATTACCGCGGCTGCTGGCTTGTT
+
GGGGGGGGGGGGGGGGGGGGGGGGGGGGGGGGGGGGGGGGGGGGGGGGGGGGGGGGGGGGGGGGGGGGGGGGGGGGGGGGGGGGGGGGGGGGGGGGGGGGGGGGGGDGGGGGGGGGGGGGGGGFGGGGFGGGGGGGGGGGGGGGGGGGGGGGGGGGGGGGGFGGGGGGGGGGGGGGGGGGGGGGGGGGGGGGGGGGGGGGGGGGFGGGGGDFFFFGFGGGGGGGGEFFB;EFFFFGFF@>DGF3DCDE4?GFFFFFFFFF?FFFF:>>F222::?FFFFFFFB9:1999>>3,443#####
@M06045:235:000000000-JCY5N:1:1101:7251:10569 2:N:0:TACAGC
GAGTGGGGACTACCGGGGTTTCTAAGCCTGTTTGCTCCCCACCCTTTCGCTCCTCAGCGTCAGTTACGGCCCAGAGATCTGCCTTCGCCATCGGTGTTCCTCCTGATATCTGCGCATTCCACCGCTACACCAGGAATTCCAATCTCCCCTACCGCACTCTAGTCTGCCCGTACCCACTGCAGGCCCGAGGTTGAGCCTCGGGATTTCACAGCAGACGCGACAAACCGCCTACGAGCCCTTTACGCCCAATAATTCCGGACAACGCTCGCACCCTACGTATTACCGCGGCTGCTGGCCAACG
+
GGGGGGGGGGGGGGGGGGGGGGGGGGGGGGGGGGGGGGGGGGGGGGGGGGGGGDFFGGGFGGGGGGGGGGGGGGGGGGGGGGGGGGGGGGGGGG@FEGGGAFGGFGGGGFCEDEFGGGGGGGGGGGGGEGGGGGGGGGGGGGGGGGGGGGGGGGGEGGGGGGGFFFGGGGGGGGGCE:FGGGCEGD::EE8CBFCGG8C8EG5EEFFFGGGGGGFGFGD3CG5FCFEFFBFFF>>D37?:FGFDGGGD5>FF46=4FBF>9?:9>(07>09B0:<?:<BA?AB>(1(17((35>(1#####
@M06045:235:000000000-JCY5N:1:1101:16441:10574 2:N:0:TACAGC
GAGTGGGGACTACCAGGGTATCTAATCCTGTTTGATCCCCACACTTTCGTGCCTCAGCGTCAGTTGAAATCTAGTAAGCTGTCTACACTATCGGTGTTCTTGACGATATCTAAGCATTTCACCGCTACACCGTCAATTCCGCCTACCTCGAGTCCACTCAAGCCCATCAGTATCAATCCCACCCTCCCGGTTAAGCCGGGATATTTCAGAACTGACTTAATAGGCCGCCTACGCACCCTTTAAACCCAATAAATCCGGACAACGCTTGCCACCTACGTATTACCGCGGCTGCTGGCGGACC
+
GGGGGGGGGGGGGGGGGGGGGGGGGGGGGGGGGGGGGGGGGGGGGGGGGGGGGGGGGGGGGGGGGGGGGGGGGGGGGGGGGGGGGGGGGGGGGGGGGGGGGGGGGGGGGGGGGGGGGGGGGGGGGGGGGGGGGGGGGGGGGGGGGGGGGGDGGGGGGGGFGGFGGGGGGGGGGGGGGFGFGGGGGGEGGGGGGGGGGGGGGGGGGGGGGGGGGFFGFGGGGGGDFFFFFFFFFAEGFF>FGGDAFGDEFFGFFBF?F<899:F>F6D@FBFFFFFFBFFAFAAA0;>>69>B?>(,#####
@M06045:235:000000000-JCY5N:1:1101:9337:10580 2:N:0:TACAGC
GAGTGGGGACTACAAGGGTATCTAATCCTGTTTGCTCCCCACGCTTTCGCACCTCAGCGTCAATACTTGTCCAGTCAGTCGCCTTCGCCACTGGTGTTCTTCCGAATATCTACGAATTTCACCTCTACACTCGGAATTCCACTGACCTCTCCAAGATTCTAGCTACCTAGTTTCAAAGGCAATTCCGGAGTTGAGCCCCGGGCTTTCACCTCTAACTTGCAAAGCCGCCTACGTGCGCTTTACGCCCAGTAATTCCGAACAACGCTAGCCCCCTCCGTATTACCGCGGCTGCTGGCACTCG
+
GGGGGGGGGGGGGGGGGGGGGGGGGGGGGGGGGGGGGGGGGGGGGGGGGGGGGGGGGGGGGGGGGGGGGGGGGGGGGGGGGGGGGGGGGGGGGGGGGGGGGGGGGGGGGGGGGGGGGGGGGGGGGGGGGGGGGGGGGGGGGGGGGGGGGGGGGGGDGFGGGGGGGGGGGGGGGGGGGFDFGGGGGGGGGGGG9FGGGGGGGGDGFGGGGGFFGGFGFGFGGGGGFFB>FF?FFF)>ABFDGFGEGGGEFFFFFDFAFFBB61<>F?FFFFFF((4:>?08:BFF6>;9999:)221#####
@M06045:235:000000000-JCY5N:1:1101:9107:10630 2:N:0:TACAGC
GAGTGGGGACTACCAGGGTTTCTAATCCCGTTTGCTCCCCTAGCTTTCGCGCCTCAGCGTCGATCTCGGTCCAGGATGCCGCCTTCGCCACCGGTGTTCCTCCAGATATCTACGCATTTCACCGCTACACCTGGAATTCCACATCCCTCTCCCGAATCCAAGCCTCCCAGTATCGGACGCAGTTCCCAGGTTAAGCCTGGGGCTTTCACATCCGACTTAGAAGGCCGCCTACGCGCCCTTTACGCCCAGTAATTCCGAACAACGCTTGCCACCTCTGTATTACCGCGGCTGCTGCCTTTCC
+
GGGGGGGGGGGGGGGGGGGGGGGGGGGGGGGGGGGGGGGGGGGGGGGGGGGGGEGGGGGGGGGGGGGGGGGGGGGFGGGGGGGGGGGGGGGGGGGGGGGGGGGGGGGGGGGGGGGGGGGGGGGGGGGGGGGGGGGGGGGGGGGGGGGGGGGGGGGGGGGGGGGGGGGGGGCDFFGGGGGGGGGEFGG?FFGGGG?FGGGGGGEEGGGGGGGGGD5DAGFGGGFGG=>EFF?FFFED37>FGFFBGDGFFFGFF<FFFFFFFF19BFF5>BDB<BFBFFFF5AFA079>>6>FFF).#####
@M06045:235:000000000-JCY5N:1:1101:25081:10645 2:N:0:TACAGC
GAGTGGGGACTACTCGGGTATCTAATCCTGTTTGCTACCCACGCTTTCGAGCCTCAGTGTCAATTATCGCATAGTAAGCTGCCTTCGCCATTGGTGTTCTATGTCATACCTAAGCATTTCACCGCTACACTAGGAATTCCCTTCTCCTCTCCTGCACTCTAGACTTCCAGTTTGAAATGCAGCACCCAGGTTAAGCCCGAGTATTTCACATCTCACTTAAAAATCCGCCTACGCTCCATTTACGCCCAGTAAATCCGGACAACGCTCGCCACCTACGTATTACCGCGGCTGCTGTCGAGGT
+
CFFGGCFCFGGFGGGGDGFCGGDFFFFEGGGFDGGDFE@FACFDE7FFGGDGGFGCGFGFEFGGGFGGGG@FGFGFEFG9FG8EFEGG,8BFF?EFG7F?<FGG9?@F9=FFCFGEAAFEFF<FGEGGFFFDFCFAFGGGGGGG=ADFFCGCB,DDGGGGCDFDD9E9;F>DGGFGGFGGEFGGFE>8@EF,EF9A8?:C6F6CCCFGGDCF78EDAF7F8F5*99*@*7)@BFFGF)1=88F>DDDB66:+7)8;B:@9(=:;6(=5791:(4:?:,5A0<>901>0;>6??7.4#####
@M06045:235:000000000-JCY5N:1:1101:21659:10648 2:N:0:TACAGC
GAGTGGGGACTACCCGGGTTTCTAATCCTGTTCGCTCCCCATGCTTTCGCTCCTCAGCGTCAGTTACGGCCCAGAGATCTGCCTTCGCCATCGGTGTTCCTCCTGATATCTGCGCATTCCACCGCTACACCAGGAATTCCAATCTCCCCTACCGCACTCTAGTCTGCCCGTACCCACTGCAGGCCCGAGGTTGAGCCTCGGGTTTTCACAGCAGACGCGACAAACCGCCTACGAGCTCTTTACGCCCAATAATTCCGGATAACGCTTGCACCCTCCGTATTACCGCGGCTGCCGGCCTCTA
+
GGGGGGGGDDFFGGGGGGGFGGGGGGGGGGGGGGGCGGGGGEEFGGGGGGGGGGGGGGEEGGGGGGGGDGEGDGGFFFGGGGGGGGGGGGGGGGGGFGGGGGGGFGCGFFCGGGDEGGGGGFGGGGGGGGGGGGGFGGGGGAFGFGGCGGGGGGGGEGGGE;FG;DGGGGG88BFGGFFGFCCEGGGGCG8C6A?FG,AEGCFGCFFGGGGGGGAC3DDGDDCCGFEFFFFFF:0>)<=*C*:79D<:FFFF=4=<F@601<D:3:>@F)).4<(-4:<15AFFFF1(--1((,((#####
@M06045:235:000000000-JCY5N:1:1101:10373:10651 2:N:0:TACAGC
GAGTGGGGACTACCAGGGTTTCTAATCCTGTTTGCTCCCCACGCTGTCGCGCCTCAGTGTCAGCCATAGCCCAGCAGGCCGCCTTCGCCACCGGTGTTCTTCCGGATCTCTACGCATTCCACCGCTACACCCGGAATTCCACCTGCCTCTACTATGCTCCAGTGAGCCCAGTTCGCACGGCCGACTCGGAGTTGAGCCCCGAGCTTTCACCGCACGCTTAAGCGACCACCTACGCGCCCTTTCCGCCCAGTGATTCCGGACAACGCTCGCACCCTCTGTATTCCCTCCGCCGCTGGACGTC
+
FG@EGGGG7FCGGGCED@FFCFFGFGGGGGFFFFFAFGC6CFFCGEGFCFCEGGGG8CFGGCFGCGGFGDFFGFGGF?CC@GE@FG7FGEFGEGGGFE<5BE,CFEFFGDCE<@EGGDCFGFFDGEFGGFDC=F::>DFGECCD8,>@8:EEEAF7BDGG,3>9BFFCCB:DC,*>:BE8?EG5:*;C85B>FD<E+0*/:=CE:FFGFDDDDD5))*/9C72)9>:>:(.?47>9@>>E46*1*/10<426*-*6*),(-41:9B>>>63;911:B3:))6)6<)4(4?((4(-(#####
@M06045:235:000000000-JCY5N:1:1101:3948:10653 2:N:0:TACAGC
GAGTGGGGACTACAAGGGTATCTAATCCTGTTTGCTCCCCACGCTTTCGTGCCTCAGTGTCAGTTACAGTCCAGAAAGCCGCCTTCGCTACTGGTGTTCCTCCTAATATCTACGCATTTCACCGCTACACTAGGAATTCCACTTTCCTCTCCTGCACTCAAGTTTCCCAGTTTCAAGAGCTTACTACGGTTGAGCCGTAGCCTTTCACTCCTTACTTAAGAAACCACCTACCGACCCTTTACGCCCAGTAAATCCGGATAACGCCAGCCCCCTACGTATTACCGCTGCTGCGGCCCCGCTT
+
@AFFFFFEGGGGGC@CDCFGFFGFGGFFGGGGE<FCF@,@DEGGCECGGGGGFGGGGGGGCFFFGGFGGG@EFGGFFEFGGG@EGGGGGGGGGGGEFFFFGGGGGGGGGCFGGGGGGGGDGGFFGGGGGGGFGGGGGGGGGGGGGGGGGGGGGGGGGGFGGF=CE9EDB=FFGD;F=9DGGGFGA,@BEGG>FFFGG643@E<9E:=F;5;4+59D;CC72CFFFFFA*))*)))2?;AF>8*8CDCAA@CFF?F>D:2273(6((0)7?BFBFB(.2-:)6916(((.,4((((,#####
@M06045:235:000000000-JCY5N:1:1101:13285:10659 2:N:0:TACAGC
GAGTGGGGACTACAGGGGTTTCTAATCCTGTTCGCTCCCCACGCTTTCGCTCCTCAGCGTCAGTAATGGCCCAGAGATCCGCCTTCGCCACCGGTGTTCCTCCTGATATCTGCGCATTTCACCGCTACACCAGGAATTCCGATCTCCCCTACCACACTCTAGTCTGCCCGTATCGAATGCAGACCCGGGGTTAAGCCCCGGGCTTTCACATCCGACGCGACAGACCGCCTACGAGCTCTTTACGCCCAATAATTCCGGACAACGCTTGCGCCCTACGTATTACCGCGGCTGCTGGCGTAAG
+
GGGGGGGGGGGGGGGGGGGGGGGGGGGGGGGGGGGGGGGGGGGGGGGGGGGGGGGGGGGGGGGGGGGGGGGGGGGGGGGGGGGGGGGGGGGGGGGGGGGGAFGGGGGGGGGGGGGGGGGGFGGGGGGGGGGGGGGGGGGGGGEDFFGGDGGGGGGGGGGGGDFDGGGFGGGGGGGGGGGFGGGGGGGGGCGGFFGGGDGGGGGGGGGCGGFGGGBGFGGGGGGGGFEBFFBFFFDG:FF?DGFFGGGEFFG4F>FAFF?>>BFF>:5)>(9?>><F?38A?)66490(((,133.,#####
@M06045:235:000000000-JCY5N:1:1101:20116:10665 2:N:0:TACAGC
GAGTGGGGACTACTCGGGTTTCTAATCCTGTTCGCTCCCCACGCTTTCGCTCCTCAGCGTCAGTACAGGCCCAGAGAACCGCCTTCGCCACCGGTGTTCCTCCCGATATCTGCGCATTTCACCGCTACACCGGGAATTCCATTCTCCCCTACCTGCCTCTAGTCTGCCCGTATCCACCGCAGACCCACGGTTAAGCCGTGGGCTTTCACGACAGACGCGACAAACCGCCTACGAGCTCTTTACGCCCAATAATTCCGGACAACGCTTGCGCCCTACGTATTACCGCGGCTGCTGGCAACCT
+
GGGGGGGGGGGGGGGGGGGGEGGGGGGGGGGGGGGGGGGG,@FGGGGGGGGGGGGGGGGGGGGGGGGGGGGGGGGGGGGGGGDGGGGGGGGGGGGGGGGGEEGGGECFEFFGGGGGGGGGGGFGGGGGGGGEGGGGGGGGGGGGGGF?8EGGGGGGFGGGGFGGGGGGGGGGGGGGGGGGGGGGGFCEGGFGGGGFGGGGGGG6CFGGGGGGGGFGFGGGGGGGGFFFBFBFDBEG3FF=7:>>GGD:7:D=F<6A472>BBF>9?DFFF969;:1-()-4:A)(-(-22,(.854#####
@M06045:235:000000000-JCY5N:1:1101:28123:10673 2:N:0:TACAGC
GAGTGGGGACTACCGGGGTTTCTAATCCTGTTTGCTCCCCACGCTTTCGCGCCTCAGTGTCGGACCTGGCCCAGCTGGCCGCCTTCGCCACGGGTATTCTTCCCGATCTCTACGCATTCCACCGCTACACCGGGAATTCTACCAGCCTCTACCAGTCCCTAGACCTGCAGTTTCGGAAGCAGCCCCAGGGTTGAGCCCCAGGATTTCACTTCCGACTTGCACGCCCACCTGCGCGCGCTTTACGCCCCGTAAATCCGAACAACGCTTGCACCCTCCGTATTACCTCGGCTGCTGGCAGTTC
+
GGGGGGCGFGGGGGGGGGEGCGCFFGGGGGGGGGGGGAFGGGGGGGGGEGGGGGGGGGGGGDGGGGGGGGFGGGGGGGGGGGGGGG7FFCGFGG=CGGGGGGGGEGGGGGGGGGGGGGGGGGFEFGGGGGGGGGDGGDDCGGGGGFFFFGGGCGEFFGGGG>F?EECFGGGGFGEEGGGGGGGGEEEBFEGCEE6CFGGGCGCFGGFCC+;;CGDGEGF>CFGDGEFFB??F>EEG>>>:CCCDGGG)<>DDF<=?FFFF6?:>>?>5FF)3????B?6029<A4)-8??903>?:#####
@M06045:235:000000000-JCY5N:1:1101:26420:10682 2:N:0:TACAGC
GAGTGGGGACTACCCGGGTATCTAATCCTGTTTGCTCCCCACGCTTTCGTGCCTCAGTGTCAGTGCTGGTCCAGGGTGTCGCCTTCGCCACAGATGTTCCTCCCGATATCTACGCATTTCACTGCTACACCGGGAATTCCACACCCCTCTACCGCACTCTAGGTCGCCAGTATCCAATGCCATTCCCAGGTTGAGCCCAGGGCTTTCACATCAGACTTAACGAACCACCTACGCACGCTTTACGCCCAGTAATTCCGAGTAACGCTTGCACCCTTCGTATTACCGCGGCTGCTGGCTTTCG
+
GGGGGGGGGGGGGGGGGGGGGGGGGGGGGGGGGGGGGGGGGGGGGGGGGGGGGGGGGGGGGGGGGGGGGGGGFGGGGGGGGGGGGGGGGGG8FFFGGGGGEGGGGGGDGCDFFGGGGGGGGGGGGGGGGFGGGGGGGGGGGGGEEGGGGGGGGGGGGGGGGGGGGCEEGGGGGGFGGGGGGGGGGGGGGFFGFFFGFFGGGGGGGGG7CGGGGG=<FFFGFGGDGF;FFDEFF>5DDFEEGGGFGDGF@9FFF>FFF)(414>?FFF3>2)221:BFFBBBFBF<99B9BFBBF?0#####
@M06045:235:000000000-JCY5N:1:1101:18499:10690 2:N:0:TACAGC
GAGTGGGGACTACACGGGTTTCTAATCCTGTTTGCTCCCCACGCTTTCGCACCTCAGCGTCAGTGCTGGACCAGTTAGCCGCCTTCGCCACTGGTGTTCTTCCCAATATCTACGAATTTCACCTCTACACTGGGAATTCCACTAACCTCTTCCAGTCTCTAGGTTGCCAGTATCAAAGGCAGTTCTGGAGTTGAGCTCCAGGATTTCACCCCTGACTTAACAACCCGCCTACGTGCGCTTTACGCCCAGTAATTCCGAACAACGCTAGCCCCCTTCGTATTACCGCGGCTGCTGGCCGGCC
+
GGGGGGGGGGGGGGGGGGGGGGGGGGGGGGGGGGGGGGGGGGGGGGGGGGGGGFGGGGGGGGGGGGGGGGGGGGGGGGGGGGGGGGGGGGGGGGGGFGGGGGGGGGGGGGGGGGGGGGGGGGGGGGGGGGGGGGGGFGGGGGFGGGGGGGGGGGGGGGGGGGGGGGGGGGGGGFDGGGGGGGGGGGGGGGGGGGGGFGDGGGGGGCGFGGGGGDFGFGGGFDGC55?BA9;AEFFGFFFFCCGFGGGFFFGFFFFFFFFB07021:EFFFBB>>8<<?B?(5>F:>>(((4083(4#####
@M06045:235:000000000-JCY5N:1:1101:26169:10697 2:N:0:TACAGC
GAGTGGGGACTACTCGGGTATCTAATCCTGTTTGCTCCCCACGCTTTCGAGCCTCAGCGTCAGTTACAGTCCAGTAAGCCGCCTTCGCCACTGGTGTTCCTCCTAATATCTACGCATTTCACCGCTACACTAGGAATTCCACTTACCTCTCCTGCACTCTAGCCTGACAGTTTCCAATGCAGTCCCAGGGTTGAGCCCTGGGCTTTCACATCAGACTTGCCAAGCCGCCTACGCTCCCTTTACGCCCAGTAAATCCGAACAACGCCCGCCACCTACGTATTACCGCTGCTGCTGGCCTGTT
+
CGGGGGFDGCFGGGGGD:EFGFGGGGGGGGGGGGGGGGGGGGEE@FGGGGFGCFCFGGGEGDGFFGDGCGGGGGGC<EFFGCFFGGGGGGGGGGEEGGGGGAEFAFGF<FFFGGGGGGGGGGGCDCFFGGGFE8=AEFAEFCFGGGGGGG,@EFGFGGGGGFG8@?FEFGGGGCDFGF8DEFG6:CFGGGGGGGGGG*,@DDFFC7E@2BE48FFGA9>CFGGGGFDFFFFF:;35>5;=FCF>CGGFAFCAF3:(>)3201:93(55>9>::??2(4>ABD<9,(,-22)548((#####
@M06045:235:000000000-JCY5N:1:1101:24197:10709 2:N:0:TACAGC
GAGTGGGGACTACTAGGGTATCTAATCCGGTTCGCTCCCCACGCTTTCGCGCCTCAGCGTCAGGTGGTCCCCAGAGAGCCGCTTTCGCCACTGGTGTTCTTCCCGATATCTACGCATTCCACCACTACACCGGGAATTCCGCTCTCCTCTAGACACCTCAAGACTGGCAGTATCCGGGGACCGCTCACAGTTGAGCCGTGAGATTTCACCCCGGACCAACCAATCCGCCTACGCGCGCTTTACGCCCAGTAAATCCGGACAACGCTCGCCACCTACGGATTACCGCCGCTGCTGGCTAGAC
+
GGGGGGGGGGGGGGGGGGGGGGGGGGGGGFGGDGGGGGGGGGGGGGGGDGGGGGGGFGGGGGGGGGGGGGGGGGGGGGGGGGGGGGEGG7FGFFGGGGFGGGGGGEGGGGGGGGGGGGGFFGFGGGGGGF8FGG7C<FGGGGGGGGGFGFGGGGGEGEGGG?AFEFFC6>ED@>?EEDG5CEGG818F:FFCC+?CFE8?FCFGG:+;FGGD3C>D)7DGGGG**07>DFFF@:37>BB)C*CBCDCBFFC8?49?35(76:6(4,>EBF1<?2(4,(((,5<<4(((70(-),(-#####
@M06045:235:000000000-JCY5N:1:1101:15745:10718 2:N:0:TACAGC
GAGTGGGGACTACTGGGGTATCTAATCCTGTTTGCTCCCCACGCTTTCGCACATGAGCGTCAGTATTGGTCCAGGAAGTCGCTTTCGCCACTGATGTTCCTTCCGATATCTACGCATTTCACCGCTACACCGGAAATTCCACTTCCCTCTCCCATACTCTAGCAATGCAGTCTCGAATGCAGTTCCCAGGTTAAGCCTGGGGATTTCACACCCGACTTGCAAAGCCGCCTACGCGCGCTTTACGCCCAGTAATTCCGATTAACGCTCGCACCCTCGGTATTACCGCGGCTTCTGGCAACTC
+
GGGGGGGGGGGGGGGGGGGGGGGGGGGGGGGGGGGGGGFGGGGGGDGGGGGGGGGGGGGGGGGCCFGFGFGGGGGGGGGGGGGGGGGGGGGGGGGGGGGGGGGGGGG7CDCFGGGGGGGGGGGGGGGGGGGGGGGGFGGGGFEFGGGGGFGGFGGGGGGGGGGGGGDGGCFFAFGGGDGGGGGFFFGGGGFFGGGGGGGGGGCEFFGGGGGGGGEDFGFFCFFGGFA)5225>>EDBBD@GD*.9C3BFFGFFFFFFEF13<F<6(05),7;2(,(181:<):<(1(49(72-6<:#####
@M06045:235:000000000-JCY5N:1:1101:15531:10728 2:N:0:TACAGC
GAGTGGGGACTACTAGGGTATCTAATCCTGTTTGCTCCCCACGCTTTCGAGCCTCAGCGTCAGTTACAGTCCAGAGAAGCGCCTTCGCCACTGGTGTTCTTCCTAATCTCTACGCATTTCACCGCTACACTAGGAATTCCCTTCTCCTCTCCTGCACTCTAGACTTCCAGTTTGAAATGCAGCACTCAGGTTAAGCCCGAGTATTTCACATCTCACTTAAAAATCCGCCTACGCTCCCTTTACGCCCAGTAAATCCGGACAACGCTCGCCACCTACGTATTACCGCGGCTGCTGGCTCGTT
+
GGGGGGGGGGGGGGGGGGGGGGGGGGGGGGGGGGGGGGGGGGGGGGGGGGGGGGGGGGGGGGGGGGGGGGGGGGGGGFGGGGGGGGGGGGGGGGGGGGGGGGGGGGGGGGGGGGGGGGGGGGGGGGGGGGGGGGGFGGGGGGGGGGGGGGGGGGGGGGGGGGGGGGGGGGGGGGGGGGGGGGGGGFGGGGGGGGGGDGGGGDCGGFGGGG>CF>>DA@CGFGGFGFAFFFFFDFEGFFFFGFGFGGGBAFGAFCFFAEF9;;D9>,78B;3BB?7?FFBFB>FF29B>919157?:#####
@M06045:235:000000000-JCY5N:1:1101:11337:10730 2:N:0:TACAGC
GAGTGGGGACTACCGGGGTATCTAATCCTGTTCGCTACCCACGCTTTCGCTCCTCAGCGTCAGTTACTGCCCAGAGACCCGCCTTCGCCACCGGTGTTCCTCCTGATATCTGCGCATTTCACCGCTACACCAGGAATTCCAGTCTCCCCTGCAGTACTCTATTTTGCCCGTATCGCCTGCAAGCCCGCAGTTGAGCTTCGGGATTTCACAGACGAAGCGACAAACCGCCTACGAGCTCTTTACGCCCAGCAATTCCGGACAACGCCCGCACCCCACGTATTACCGCGGCTGCTGCCGTTCA
+
GGGGGGGGGGFFEFGGGGGGGGGGGGGGGFGGGGGGDGGGGGGGGGGGDFEGGDGGEGGGGGGGFGGGCF@FGGGGGGGGEGGGCF7FE7FF7CFGGDGG9FGFFGEAFGGGGCFEGGECEFGEDF7FFGGGGGGCDFGGG9E9,E9DGF>EGGGFFGFD9,>>FGCE6BC@CFC5AEGG,>DCFCC:EGEGDB<>2,5C;*:C*<@CF7>CGG)))9299)555F@DDFBF38><)999*:C37DD:F)7)7)*.6)(36(.(((.)7(40(,(-4((-.)66104(((-2).).#####
@M06045:235:000000000-JCY5N:1:1101:23932:10731 2:N:0:TACAGC
GAGTGGGGACTACCCGGGTATCTAATCCTGTTCGCTCCCCACACTTTCGCTCCTCAGCGTCAGGACATGCCCAGAGAACCGCCTTCGCCACCGGTGTTCCTCCTGATATCTGCGCATTCCACCGCTACACCAGGAATTCCAGTCTCCCCTACCACACTCTAGTCTGCCCGTACCCACTGCAAGTCCGAGGTTGAGCCTCGGATTTTCACAGCAGACGCGACCAACCACCTACACGCTCTTTACGCCCAATAATTCCGGACCACGCTCGCACCCTACGTATTACCGCGGCTGCTGGCCGGCG
+
GGGEFGGGGGGGGGGGGGGGGGGGGGGGGGGGFCGGGGGGGGGGGGGGGGEGEGGGGGGGGGGGFGGGGGGGGGGGGGGGGGGGGGGGGGGFGGGGGGGEBGGGFGGGGGGDGGGGGGGGGGGGGGGGGG?DFGFGFBFGFFGDCFG6CGFGCGGGGGGDF;FGGFDGGGGCEGGGGG6EG@EBFDC>EGGGGCGEFCFGGC*CGGGGGGGGGCFG>DGD3)97DEEFEB(<F)8905@FGGGBGG3B>F4?@AFAF@60(2:?F:5>>(3186?<((.:?>A4:9>0911:24::#####
@M06045:235:000000000-JCY5N:1:1101:2274:10757 2:N:0:TACAGC
GAGTGGGGACTACACGGGTTTCTAATCCTGTTTGCTCCCCACGCTTTCGTGCTTCAGCGTCAGTGTTGTCCCAGATGGCCGCCTTCGCCACTGATGTTCCTCCCGATCTCTACGCATTTCACCGCTACACCGGGAATTCCACCATCCTCTGACACACTCTAGCTATCCAGTATCCACCGCCATTCCCAGGTTGAGCCCGGGGATTTCACGGCAGACTTAAATAACCGCCTACGCACCCTTTACGCCCAGTAATTCCGATCAACGCTTGCACCCTTCGAATTACCTCGGCTGCTTGCGATTG
+
CFGFFFGGCGGGGGEGGGE,FF9FGAFF9FGGAF99ECCFGEGGGFFGGFEGGFGF<FGGGGGGAFG8GGGGG8,:FC,EFGC:C6FCFGEEF9FGGGGGFGGGEE+CF<FEFGGG:?,EE,FEC+CEF<<:FCF+AD,CEFGD,DFGGFGGGCFD6687BCDA,@CFGFCEGG9><,CE5CECEGFF6FCFG82,,4;CEG5/AECCEGDD3CFGF+7DGGGF*=):048FFF>G@FF?4>>@DG5@46C=/:696),(-4:10:33)))4:??0(((.1>A))56(4:9??2<4#####
@M06045:235:000000000-JCY5N:1:1101:23658:10766 2:N:0:TACAGC
GAGTGGGGACTACTAGGGTATCTAATCCTGTTTGCTCCCCACGCTTTCGAGCCTCAGTGTCAGAAACGTTCCAGAGCGCCGCCTTCGCCACCGGCCTTCCTCCCGATCTCTACGCATTTCACCGCTACACCGGGAATTCCGCGCTCCTCTCCCGCCCTCTAGCCAGGCAGTCCCCCCCGACCTTTTCAGGTTAAGCCTGAAGATTTCCCGGAGGGCTTACCTAACCACCTACGCTCCCTTTACGCCCAGTAAATCCGAACAACGCTTGCCACCTTCGTATTACCGCGGCTGCTGGCACCTA
+
GGGGGGGGGGGGGGGGGGGGGGGGGGGGGGGGGGGGGGGGGGGGGGGGGGGGGGGGGGGGGGGGGGGGGGGGGGGGGGGGGGGGGGGGGGGGGDGGGGGGGEGGEGGGGGGGGGGGGGGGGGGGGGGGGGGGGGGGGGGGGGGGEEEGGGGGFGGGGGGGGGGGGGGGG>EFGGGGGGGDGDGGGFGGGFGGGGGGGFGGGGFG?FFGGGDGG5DDFGGFGCF4FFFFFFFFFFBDEFFFGGGDDGGF>FG4?:=?FFBFBBFFFFFFFFFB??4:?3:?FFFFFBF>BF6(4>0-#####
@M06045:235:000000000-JCY5N:1:1101:5435:10770 2:N:0:TACAGC
GAGTGGGGACTACCCGGGTTTCTAATCCTGTTTGCTCCCCACGCTTTCGCACCTCAGTGTCAGTATCAGTCCAGGTAGTCGCCTTCGCCACTGGTGTTCCTTCCTATATCTACGCATTTCACCGCTACACAGGAAATTCCACTACCCTCTACTGTACTCTAGCTCAGCAGTTATGAAAGCAGTTCCCAGGTTAAGCCCGGGGATTTCACTTCCATCTTACTGAACCACCTACGCGCGCTTTACGCCCAGTAATTCCGATTAACGCTTGCACCCTCTGTATTACCGCGGCTGCTGGCATTAG
+
GGGGGGGEGGGGGFGGGGGGGGGGGGGGGGGGGGGGGGGGGGGGGGGGGGGGGGGGGGGGGGGGGGGGGGGGGGGGGGGGGGGGGGGGGGGGGGGGGGGGGGGGGGGGGGGGGDDGGGGGGGFGGGGGGFFGGGGGGGGGGGGGGGGGGGGGGGGFGGGGGDC>EGGGDFGGFGFGDF,@FGGFFGGGGCFFGF;@DFDEGG5EGGG9FFCFFFFGFD9CGG7?G:6AEDFFFFBC5>B:FG75DGDDFFGFFBFFF>::1<A:;BDFF???(3:7?<ADFFF>66(404;023,4#####
@M06045:235:000000000-JCY5N:1:1101:22370:10777 2:N:0:TACAGC
GAGTGGGGACTACTAGGGTATCTAATCCCGTTCGCTCCCCACGCCTTCGCGTCTCAGTGTCAGGGCCGGCCCAGGGGGCCGCCTTCGCCACAGGTGTTCCTCCCGATCTCTACGCATTTCACCACTACACCGGGAATTCCACCCCCCTCTACCGTCCTCAAGTGAGGCAGTTTCCGCCGACCTCGCCCGGTTAAGCCAGGCGCTTTCACAGCAGCCTTGTCCCACCACCTACACGCGCTTTACGCCCAGTAATTCCGGACAACGCTTGCCTCCTACGTATTACCGCGGCTTCTGGCGTGGT
+
GGGGGGGGGGGGGGGGGGGGGFGGGGGGGEGGGGGGGGGGGGGGGGGGGGGGGFFGGGFGFGGGGGGGGGGGGGGGGGGGEGGGGGGGGGGEFCFGGGGGGGGGGGGGGGGCFFGGGGGGGGGGGGGGGGGEFGDGGECDDGGDGGGGGGFGGEFECEGGGGFGC9CCEGGGGGGCEGGDEG8CCEGGEEGEEGGGCC5EC?EE5EFGGGFGGG4C:CF7:7679>FFDBBF?F07)8.77DGFGDGFF)C4*6@BFDBBF(170-5>FF2::?<2:28<>9<A69(2;1484)).#####
@M06045:235:000000000-JCY5N:1:1101:18025:10782 2:N:0:TACAGC
GAGTGGGGACTACTGGGGTATCTAATCCTGTTTGCTCCCCACGCTTTCGAGTCTTAGCGTCAGTAACCGTCCAGATAGCCGCCTTCGCCACTGGTGTTCTTCCCAATCTCTACGTATTTCACCACTACACTGGGAATTCCACTATCCTCTCCGGTCCTCTAGCCACCCAGTACCAAGTGCATTTCTTGAGTTGAGCTCAAGGCTTTCACACCTGACTTGGGCAACCGCCTACACTCGCTTTACGCCCAGTAATTCCGAACAACGCTAGCCCCCTTCGTCTTACCGCGGCCGCTGGCGCGCG
+
GGGGGGGGGGGGGGGGGGGGGGGGGGGGGGGGGGGGGGGGGGGGGEGGGGGGGGGGGGGFGGGGGGGGGGGGGGGGGGGGGGGGGGGGGGGGGGGGGGGGGGGGGGGGGGGGGGGGGGGGGGGGGGGGGGGGGGFGGGGGGGGGGGGGGGGGGGGGGGGGGGGGGGGGFFG9FGGGCDGGGGGGGGGFGGGGFF6ECFGGG6ED6?FGFGGGGGFGFGGGFFGGCFFFFFFF4AAGFFFFFC>8DDGDFACFF2?>@D<>016;7(0)6:?F>1<?F:?1?AB>?0,07(79(,3,#####
@M06045:235:000000000-JCY5N:1:1101:2609:10786 2:N:0:TACAGC
GAGTGGGGACTACAAGGGTATCTAATCCTGTTCGCTCCCCACACTTTCGCTCCTCAGCGTCAGGTCATTCCCAGAGAACCGCCTTCGCCACCGGTGTTCCTCCTGATATCTGCGCATTTCACCGCTACACCAGGAATTCCGTTCTCCCCTGAATACCTCTAGTCTGCCCGTATCGAAAGCAAGCCAGGTGTTAAGCACCTGGTTTTCACTCCCGACGCGACAAACCGCCTACGAGCCCTTTACGCCCAATAATTCCGGACAACGCTCGCACCCTACGTATTACCGCGGCTGCTTGCTGTAA
+
GGFFGFDGGGGGGGFGGGFGGGGGGGFGGGFGGGGDGFGGFGDGGGGFGGGFG88FGGGGE7FGG?EFFFGCFGGGFFGGGGGGG9FECFGGGGGGGCGFEEFEGGAFFGG9E+>FGCFGGGFGGGGEGGCD8FGGGGGGGDCDFG>D>8FFGGGFFGGGGGGGGFCFFGEGCFECFE>:<DGGEGGG:8>>CCFGGFGGFGE:C5:1:=C*1C5D65C<DDDGGFDD>6:5<>@DDFFFGGGFD79:55C0=>*.9>019B(-3:>3)(49(,4128?>:-64,61090(3,))4#####
@M06045:235:000000000-JCY5N:1:1101:26769:10815 2:N:0:TACAGC
GAGTGGGGACTACCGGGGTATCTAATCCTGTTTGCTCCCCACGCTTTCGCGCCTCAGCGTCAGTGTTCGTCCAGGTGGTCGCCTTCGCCACTGGTGTTCCTCCCGATATCTACGAATTTCACCTCTACACCGGGAATTCCACCACCCTCTCCGACACTCAAGAACGGCAGTTTCGAATGCACTTCCTCGGTTGAGCCGAGGGCTTTCACATCCGACTTGCCATCCCGCCTGCGCGCGCTTTACGCCCAGTAATTCCGAACAACGCTTGCACCCCCTGTATTACCTCGGCTGCTGGCCGACG
+
GGGGGGGGGGGGGGGGGGGGGGGGGGGGGGGGGGGGGGGGGGGGGGGGGGGGGGGGGGGFGGGGGGGGGGGGGGGGGGGGGGGGGGGGGGGGGGGGGGGG<FGGGGGGGGFFFGGGGGGGGGGGGFGGGGGGGGGGGGGGGGGGGGGGG?FGGGGGGGGGGGFFGGCEGGGGGGGGGGF9CFGGGGFFGGGGGGFGGGEGGGGGGFGGGGD65CBGFGGCFGFGGFEFFBFF;))9BE33*:DDGGD@F@C6=)/:6>:>BF?9>?>:@2<:2,4(8?22<9>2)--8:09?3)5(#####
@M06045:235:000000000-JCY5N:1:1101:3378:10847 2:N:0:TACAGC
GAGTGGGGACTACTCGGGTATCTAATCCTTTTCGCTCCCCACGCTTTCGCGCCTTAGCGTCAGTAACGTCCCAGCAAGCTGCCTTCGCTATAGGTGTTCCTACTGATATCTGCGCATTCCACCGCTACACCAGGAATTCCACTTGCCTCTTCCGTACTCTAGCCCGCCAGTTTCAACCGGCTTTCAAAAGTTGAGCCGTTGACTTTTACAGCGGACTTACCGGGCCGACTACGCCCGCTTTACGCTCATTGATGCCGAACAACGCTTGGTCCCTACGTCTTACCTCCGCTGCTGGCCCTCC
+
CGFFEGGECFFGGCEGG+C@FCFFCFGCG,EF<C@7FFG:FC:@FFGCC7::FEEG,,+BFCEGGFFDGGGGGCCF=9C,?EFGFEDGGEGFFGGG?=@9?,CC9<<,9CF,,66=FE?FGG4@FGGGCF,AF+A3ACF9@BE,93DD8,>DGD=3@D9@;=F6@8+3+8D,,3,,,6*3*:C,6,D,,,6D,D,>8***/=,,=EE+0=C*)83>>CC+2*1)1.)).47?>7:7835>GFFEG**7*124*)1)7)(-(11441)).3482443(.(,-).452(2((((.80(#####
@M06045:235:000000000-JCY5N:1:1101:12248:10855 2:N:0:TACAGC
GAGTGGGGACTACCCGGGTTTCTAATCCTGTTCGCTCCCCACGCTTTCGCTCCTCAGCGTCAGTATCGGCCCAGAGATCCGCCTTCGCCACCGGTGTTCCTCCTGATATCTGCGCATTTCACCGCTACACCAGGAATTCCGATCTCCCCTACCGAACTCTAGCCTGCCCGTATCGACTGCAGACCCGGGGTTAAGCCCCGGGCTTTCACAACCGACGCGACAACCCGCCTACGGGCTCTTTACGCCCAATAATTCCGGCCAACGCTCGCGCCCTACGTATTACCGCGGCTGCCGGCTAATC
+
FGGGGGGGGGGGGGGGGGGG;EFGGGGGGGGGEEGGGEFGGGGGGGGGGGGGGEGGGGGEFGGCF<FGGGGGGGGGFFGGGGGGGG7@FFG@EF@>FEGGGCGGG9EFGGFFGGGGCFGFGGFGGE@FFGGGGC7FFGGGGGD8=>BBEEGGGGEGGFGGFCFGC>BBFE8>:EDFG:CFFF7ACFCGGEEE*0<CFGGGDGGG=0:*0:CCGG:GBG))1)9**00))-,75)09)597CCC;*)97:>7945*.65(3;?F?7(83)17;>F7BF1<A(462(3(,(,41((40#####
@M06045:235:000000000-JCY5N:1:1101:17404:10872 2:N:0:TACAGC
GAGTGGGGACTACTGGGGTTTCTAATCCTGTTCGCTCCCCACGCTTTCGCTCCTCAGCGTCAGTTGTTGCCCAGAGACCCGCCTTCGCCACCGGTGTTCCTCCTGATATCTGCGCATTTCACCGCTACACCAGGAATTCCAGTCTCCCCTGCAACACTCTAGTTTGCTCGTATCGACTGCAGACCCGAGGTTGAGCCTCGGGATTTCACAGCCGACGCAACAAACCGCCTACGAGCTCTTTACGCCCAATAATTCCGGACAACGCTTGCACCCTACGTATTACCGCGGCTGCTGGCTCTGT
+
GGGGGEGGGGGGGGGGGGFGGGGGGGGGGGGGGGGGGGGGGGGGGGGGGGGGGGGGGGGFGGGGGGGGGGGGGGGGGGGGGGGGGGGGGGGGGGGGGGGGGGGGGGGGGGGGGGGGGGGGGGGGGGGGGGGGGGGGGGGGGGGGGGGGGGGGGGGGGGGGGGGGGGGFGGGGGGGGGGGGGGGGGGGGGGGCFGGGGFGGGGGGGGGGFFGGGGFGEGGGGGGGGFFFFF?FFFFG>F*6:FGFGDG:>@C7=AFAFFFFF?B3(4B>@2<BFFFFF?BA?DFDFF(,(29B2:?,#####
@M06045:235:000000000-JCY5N:1:1101:18279:10872 2:N:0:TACAGC
GAGTGGGGACTACCAGGGTTTCTAATCCTGTTTGCTCCCCACGCTTTCGAGCCTCAGCGTCAGTTACAGTCCAGAGAAGCGCCTTCGCCACTGGTGTTCTTCCTAATCTCTACGCATTTCACCGCTACACTAGGAATTCCCTTCTCCTCTCCTGCACTCTAGACTTCCAGTTTGAAATGCAGCACTCAGGTTAAGCCCGAGTATTTCACATCTCACTTAAAAATCCGCCTACGCTCCCTTTACGCCCAGTAAATCCGGACAACGCTCGCCACCTACGTATTACCGCGGCTGCTGGCGACCA
+
GGGGGGGGGGGGGGGGGGGGGGGGGGGGGFGGGGGGGGGGFGGGGGGGGGDEEFEGGGGGGGGFGFGFFGGGGGGGGGFGCGGGGFGGGGG8FGGGGGGGGGGGGGGGGGFGCFGGGGGGGGGGGGGGGF,AFGGGFEGGGGFGGGGGGG8@FGGGGGGGFGGFGGGGGGGGGGGGGGGGGGEGGDG,>:@DGGGGFGGGGFG7EFFGGGGGFCFCAF>FFGGFC4AFA?@FFFBD>F);8DG>DCDAAFFF=?FEDD?6(3?1(()8>6???B:B0774:BB9?>909((4:200#####
@M06045:235:000000000-JCY5N:1:1101:3579:10892 2:N:0:TACAGC
GAGTGGGGACTACTAGGGTTTCTAATCCTGTTTGCTCCCCACGCTTTCGCACCTCAGCGTCAATATGTGTCCAGTAAGTCGCCTTCGCCACTGGTGTTCTTCCGAATATCTACGAATGTCACCTCTACACTCGGAATTCCACTTACCTCTCCACAATTCTAGCGATGCAGTCTTAAAGGCAATTCCAGGGTTGAGCCCTGGGCTTTCACCTCTAACTTACAAAGCCGCCTACGTTCGCTTTACGCCCAGTAATTCCGAACAACGCTAGCCCCCTCCGGATTACCGCGGCTGCTGGCGGTGC
+
GGGGGGGGFEFGGGGFGGFFCGGGFGGDFFGFFEDEFCFGGGGG@F<FGGGGG@FGFGGCEFEEFGF9ECFFDGCDGFGGGGGGGGGFGFFFFGCEE?FBFGGFCF@FFAFFGFFFG,5EAFGGGGFCGG5FDC>F<FFGGGF9DF?FFGGGGGGC,7BFFGGGGGGGGFFFFDGGFFFGGGGFGDFFGGGGGGGCDC6DGGG61AFCF>CFCGFDF+*DF+*;CFEF:@=8>8)*:>>>FFCD38CDA;D@A9FEF::>>B?>F:>DF:069;B?>((808A<BFF003960).(#####
@M06045:235:000000000-JCY5N:1:1101:7960:10896 2:N:0:TACAGC
GAGTGGGGACTACTGGGGTATCTAATCCTGTTCGCTCCCCACGCTTTCGCGTCTCAGCGTCAGTACCGTCCCAGAGAGCCGCCTTCGCCACGGGTGTTCTTCCTGATATCTGCGCATTTCACCGCTACACCAGGAATTCCACTCTCCTCTTCCGGACTCTAGCCAGATGGTTTCGGTCGACGGCTGGAGGTTAAGCCTCCAGTTTTCACAACCGACCTAACTGGCCGCCTACACGCTCTTTACGCCCAATAAATCCGGACAACGCTTGCCCCCTACGTATTACCGCCGCTCCTGGCGTGGC
+
FEGGGGGGGGGGGGGGGGGGGGGGGGGGGGGGGGGGGGGGGGGGGGGGGGDFGGGGGGGGGGGGGFGGGGGGGGGGGGGFEGGGGGGGGGE+>CFGGFGGGGGGGGGGGGGGGGGGGGGGGGGGGGGGGGGFGGGGGGGGGGGGGGGCCCFGGGGEGGGGGGFFFF>FFGGFFGGG*BE=EGGGGCEFGEGCCF9EG6CCGFE7CGGFC7=CDG@DFG**22:*/755;?BFF4BG)8>4CFGDGGGEF:*79-9:B>?BFFF(6:35>?>:9><<?2).4:AF1-,-14(4423(#####
@M06045:235:000000000-JCY5N:1:1101:7667:10907 2:N:0:TACAGC
GAGTGGGGACTACTGGGGTTTCTAATCCTGTTTGATCCCCACGCTTTCGTGCCTCAGCGTCAATCATTGTGTAGTAAGCTGCCTTCGCAATTGGTGTTCTATGTCATATCTAAGCATTTCACCGCTACATGACATATTCCGCTTACCTCCACAATATTCAAGACAAATAGTATCAACGGCAGTTTCCGAGTTAAGCTCGGAGATTTCACCACTGACTTACCTGCCCGCCTACGCACCCTTTAAACCCAGTGAATCCGGATAACGCTTGCACCCTCCGTATTACCGCGGCTGCTGGCTTCCG
+
GGGGGGGGGGGGGGGGGGGGGGGGGGGGGGGGGFGGGGGGGGGGGGGGGGGGGGGGGGGGGGGGGGGGGGGGGGGGGGGGGGGGGGGGGGGGGGGGGGGGGGGGGGGGFGGGGFGGGGGGGGGGGGGGGGFFGGGGGGGGGGGGDFGGGGFGGFGCFGFFEGFGGGGFEFGGGGGGGG>E8CGGGFGGGGGGGGGGCFGGGEGGGGGGGGGGFFFFAFGGGGGGGFD4AFFFBFFGFFFFGGGFGGGEF6=FFFFFFFFF(<<4>BFFF2>??<?FF?::7<)<0676>>>???B:#####
@M06045:235:000000000-JCY5N:1:1101:8790:10913 2:N:0:TACAGC
GAGTGGGGACTACCGGGGTATCTAATCCTGTTTGCTCCCCACGCTTTCGTGCCTCAGTGTCAGTACTGGTCCAGGTGGCCGCCTTCGCCACGGATGTTCCTCCTGATATCTACGCATTTCACTGCTACACCAGGAATTCCGCCACCCTCTACCGTACTCTAGCCCGCCAGTATCCAATGCAATTCCCAGGTTGAGCCCGGGGCTTTCACATCAGACTTAACGAACCACCTACGCACGCTTTACGCCCAGTAATTCCGAGTAACGCTTGCACCCTTCGTATTACCGCGGCTGCTGGCTCGCC
+
GGGGGGGGGGGGGGGGGGGGGGGGGGGGGGGGGGGGGGGGGGGGGGGGGGGGGGGGGGGGGGGGGGGGGGGGGGGGGGGGDGGGGGGGGGGGGGGGGGGGGGGGGDGGGGFGGGGGGGGGGGG9FGFGGGFGGGGGGGGGGGGGGGGGG8DGGGGCGGGGGGGGGGGGGGGGAFFFFG6DCEFGGGGGGGGGGF6CFGGEG5CCE<7CGGFGFFAGFGFDCDGDGEFFE:?FEE>D@E:DFFF<DGDEFFG=4<@A:@BFFBA17:EFF<?B:1??:<:?>9A439>FF9BB:D03#####
@M06045:235:000000000-JCY5N:1:1101:5659:10914 2:N:0:TACAGC
GAGTGGGGACTGCACGGGTATCTAATCCTGTTCGCTCCCCACGCTTTCGTGCCTCAGTGTCAGTGCTGGCCCAGATGGCCGCCTTCGCCACGGATGTTCCTCCCGATCTCTACGCATTTCACTGCTACACCGGGAATTCCGCCATCCTCTACCGCACTCCAGCCCGCCAGTATCCAATGCAATCCCCAGGTTGAGCCCAGGGCTTTCACATCAGACTTAACGAACCACCTACGCTCGCTTTACGCCCAGTAAGTCCGAGTAACGCTTCCACCCTTCTTATTACCCGGCTTGCTGGCGATCT
+
FCCCC8<:@FDGDFF8@+@CFGGGGECFEFGG,:CFFFGGGE6@FFGGE6C7F9FCFDDFECGC@F9EC,C@C8EC,,E@FCE7CGFGE@@G7+BFFEGCADE+CFEGEGFGGGGGGEEGGG9AFAFGGGGFC@FC8D=FFGG+B3BEFB9F9:BEG>FFGFDGE5CEGGG97DC,2>,:75D,4D5CEFF,CGGFG=,;*AE0*+=@F7FGCG**)1+;DD3DG>;>3(:F5>)155)877C><C35)97@45=ADE92(.6<><7)9-.43:7()64A94:4(-((,(-()-30#####
@M06045:235:000000000-JCY5N:1:1101:7606:10932 2:N:0:TACAGC
GAGTGGGGACTACAAGGGTATCTAATCCTGTTTGCTCCCCACGCTTTCGCGCCTCAGTGTCGGACCTGGCCCAGCTGGCCGCCTTCGCCACGGGTATTCTTCCCGATCTCTACGCATTCCACCGCTACACCGGGAATTCTACCAGCCTCTACCAGTCCCTAGACCTGCAGTTTCGGAAGCAGCCCCAGGGTTGAGCCCCAGGATTTCACTTCCGACTTGCACGCCCACCTGCGCGCGCTTTACGCCCAGTAAATCCGAACAACGCTTGCACCCTCCGTATTACCGCGGCTGCTGGCAGCTT
+
GGGGGGGGGGGGGGGGGGGGGGGGGGGGGGGGGGGGGGGGGGGGGGGGGGGGGFGFGGGGGGGGGGGFGGGGGGGGGFGGGGGGGGGGGGEEGGGDFEFGGGGGGGGGGGGFGGGGGGGGGGGGGGGDGGGGGGGEFFGGGGGGGGGGGGGGGGGFGFGGGFEGGGGGCGCFGGG*C85@:DFFGGCGGCFCGCEGGFEG=EDCFGGGG=FGGGFGFGGFFF:DGFFFD?FFE@8C)8@<CGF>DGGF>)?F4>FFF>6>FBFBFF:FF<?B?B??F?0(,42<:B60290:2>>?#####
@M06045:235:000000000-JCY5N:1:1101:9008:10958 2:N:0:TACAGC
GAGTGGGGACTACTCGGGTATCTAATCCTGTTCGCTCCCCACACTTTCGCTCCTCAGCGTCAGGTAATGCCCAGAGAACCGCCTTCGCCACCGGTGTTCCTCCTGATATCTGCGCATTTCACCGCTACACCAGGAATTCCGTTCTCCCCTGCATACCTCTAGTCTGCCCGTATCGGAAGCAGGCTCAGGGTTAAGCCCTGAGTTTTCACTCCCTACGCGACAAACCGCCTACGAGCCCTTTACGCTCAATAATTCCGGACAACGCTCGCACCCTACGTATTACCGCGGCTGCGGTCCATCG
+
GGGECFCCCGGGFE@FDGG:<FFGFEFFGGEFAFEFGDGGGEGEGGGGGGGF7<FFFGGGGGEFGGGFCFEGGGGGGF<,@@@@GFGGGGG?CFCFFGDF<EEDGGGGFEFGFEGEGGGGGFGGGGGGCGFGGDFGGGGGGEFGEFGFGG7EFGFG:;CGCFGGFFGGGGGGCEEEECCCG?EC>EECFGFFGDGG?EFGFDFF7C?FGFD9;*;5):8><<5<F38>DBB45@>GBFF:C7:5C*9;49*7@:@<;0,-9BFFF::>B>>9BF?81449?A92(4970271(1((#####
@M06045:235:000000000-JCY5N:1:1101:17456:10969 2:N:0:TACAGC
GAGTGGGGACTACCCGGGTTTCTAATCCGGTTCGCTCCCCACGCTTTCGCGTCTCAGCGTCAGTTACAGGCCAGGAAGCCGCCTTCGCCACTGGTGTTCCTCCAGATATCTACGCATTTCACCGCTACACCTGGAATTCCGCTTCCCTCTCCTGCACTCTAGCCAGGCCAGTTTGCAATGCAATTTTCGGGTTGAGCCCGAAGATTTCACATCACACTTAACCAGCCGCCTACACGCGCTTTACGCCCAGTAAATCTGGATAACGCTTGCCCCCTACGTATTACCGCGGCTGCTGGGGTCA
+
GGGGGFGGGGGGGGGGGGGGGGGGGGGGGGGGGGGGGGGGFGGGGGDGGGEGGCGGGGGGGGGGGFFGGGGGGGGGFGGGGGEGGGGGGCEGGGGGGGGGEFGGGGGGGGGGGGGGGGGGGGGGGGGGCFGGGGGGGGGDGDGGCGFGGFGGGFFGGGGGGGGGGGFGGGDGGGGFFGGDFFFGGGGFCGCF>CGCG6CEDEEGGGFFF77DF>6*=CD7@7C=DFFEF6(8?FFD@)55DFFF3D3730966<F>F=AAFFFF00>3)3:?B>28<2?B<72<4,1,469;223(#####
@M06045:235:000000000-JCY5N:1:1101:14421:10969 2:N:0:TACAGC
GAGTGGGGACTACCAGGGTATCTAATCCTGTTTGCTCCCCACGCTTTCGTACCTCAGCGTCAGTATAAGTCCAGAAAGTCGCCTTCGCCACTGATATTCTTCCTAATATCTACGCATTTCACCGCTACACTAGGAATTCCACTTTCCTCTCCTTAACTCCAGCCCGCCCGTATCAACCGCAAGCCCACAGTTGAGCTGTGGGTTTTCACGGTCGACGCAACAAGCCGCCTACGAGCTCTTTACGCCCAATAAATCCGGACAACGCTTGCGCCCTACGTCTTACCGCGGCTGCGGGCCTTGT
+
GGGGGFFEGGGGGF8FDCFCFDGGFGGGFGGGGFGEGGFFFECCCCFEFGGGGFGDFGGGGGGGGGGGGFGGGGFGGGGGGGGEGGFGDFGGGCFEGGGGGGGGG9?FCGGFGFG@FGEFGGGGGDEEGGCEFGGFGGGGEGGGGGGGGGGCFGGFF=EDGGGFEEGCGECG?B9FGGGDC>C6EFGGEFFBDCCEC8@F6:EGGGGGGGGGGCEG5DD:DGGFFAEFFFFFF35C5)9=F7F5CD5>F5DBF<77B749>0147?35>(6?B;1:0:08:2<:?>(299(8((-4#####
@M06045:235:000000000-JCY5N:1:1101:11487:10972 2:N:0:TACAGC
GAGTGGGGACTACCAGGGTTTCTAATCCTGTTTGCTCCCCACGCTTTCGTGCCTCAGTGTCAGTGCTGGTCCAGGGTGTCGCCTTCGCCACAGATGTTCCTCCCGATACCTACGCATTTCACTGCTACACCGGGAATTCCACACCCCTCTACCGCACTCTAGTAAGCCAGTTTCCAATGCAGTTCCAAGGTTGAGCCCAGGGCTTTCACATCAGACTTAACAACCCACCTACGCACGCGTTACGCCCATTAATTCCGACTAACGCTTCCATCCCCTGTCTTACGGCGGCTGCTGGCTTCCT
+
GFG@FGEE@C<ECFGC@FEFGGDGDF9FFFFCEGFGGG@CEECE::CCEG8@@9@,C<FFC<F<,C<F<E<FE,<@FGECEGGECFFCGDE<FF?F?DE?E<44@,>++5:CFGEE@EFGCFGEE<AE<,<=6+@+,AEFCF8C66B+@8>DF8=CGE>,,@EF,79,3@DCECAFGGGGEFCFCG,3@FCGGFGGF:C,*CEE5?77,+:<C84*)==CF+?*/:?B:;@A:DFG:B)::DD859)7)977=4=<67(4(.4611>)/).5:(((-47.:))(-134(11:7:2-#####
@M06045:235:000000000-JCY5N:1:1101:16908:10988 2:N:0:TACAGC
GAGTGGGGACTACACGGGTTTCTAATCCTGTTTGCTCCCCCCGCTTTCGTGCCCCAGCGTCAGTATCGGGCCAGTGAGCCGCCTTCGCCCCTGGTCTTCTTGCGAATATCTACGAATTTCACCTCTACACCAGGAGTTCCACTCACCCCTTCCGGACTCTAGGTCGCCAGTATCAAAGGCAGTTCCGCAGTTGACCCCCCGGATTTCCCCCCTGACTTAACGACCCGCCTACGTCCCCTTTACGCCCAGTAACTCCGAACAACCCCCCCCCCCTTCTCCTTCCCCCGCCTCCCGGCGTGCT
+
6;CEA8,88C@@F,FEGC@,@FCEDAFG9@C<C,C@FGGG+F+C+,:FCC,BF,D66E@8F,@<9,C,++@F7C,9,:CF7FG74F7=F+@+?+,,,,CE,,C+4:46AFE<F<=4A+CF9FG,D,7C,B,:3:+3@>FFAC,@6BD,@D,DF8+3C:@,,,37@4@E8>2,,?;;9>8DC*,1=F8**4*64,,>*=C*88*/:+A+=FGG<7)>9>7*;//9DE)<E:1?3))9)7).2*2)*7957)*/*-9?)7(6((,(3()072>49((4)))-).44(2((--(4(-(4#####
@M06045:235:000000000-JCY5N:1:1101:16762:10991 2:N:0:TACAGC
GAGTGGGGACTACTCGGGTTTCTAATCCTGTTTGCTCCCCACGCTTTCGAGCCTCAGCGTCAGTTACAGTCCAGAGAGTCCCCTTCGCCACTGGTGTTCTTCCTAATCTCTACGCATTTCACCGCTACACTAGGAATTCCACTCTCCCCTCCTGCACTCTAGATTCCCAGTTTGGAATGCAGCACCCAGGTTAAGCCCCGGGCTTTCACAACCGACGCGACAAGCCGCCTACGAGCTCTTTACGCCCAATAATTCCGTACAAGCCCCGCCCCCTACGGTTAACAGCGGCTGCGCGCCGCGT
+
@;EF-C,:FC@FF<C;FC8,BCEFFG9<C<,CEFG<DFC7CC6C7,DEGC,:+CEFFGG@7:FFF,6,<CFGCFFGCGEB,,9BD<,:,BF8FGCEG,C,,BFFG,:AFG,,,4CF7:<F5EFCGDCFGGC<F,A,A:FDFD;EEFEF>GG+D=@?GGGGFD,33E,>9,333@+8,@,7,7@,666@D@::;,,@6*3@;@CDGC<=:5ADGD?)09CCCDG<CFDA5384>)0>>)**0*0.9/9855***.7)60(-(6)(((0..(-32,(4(,.((-6)-.1,72(((((,#####
@M06045:235:000000000-JCY5N:1:1101:16989:11008 2:N:0:TACAGC
GAGTGGGGACTACACGGGTATCTAATCCTGTTCGCTCCCCACGCTTTCGCTCCTCAGCGTCAGTAGTTGCCCAGAGACCCGCCTTCGCCACCGGTGTTCCTCCTGATATCTGCGCATTTCACCGCTACACCAGGAATTCCAGTCTCCCCTGCAACACTCAAGTCCGCCCGTATCGACTGCAGGCCCGGAGTTGAGCTCCGGGTTTTCACAGCCGACGCGACGAACCGCCTACGAGCTCTTTACGCCCAATCATTCCGGACAACGCTTGCACCCTACGTATTACCGCGGCTGCTGGCCTCAC
+
GGGGGGGGGGGGGGGGGGGGGGGGGGGGGGGGGGGGGGGGGGGGGGGGGGGGGFGGGGGGGGGFGGGGGGGGGGGGGGGGGGGGGGGGGGGGGGGGGGGGGGGGGGGGGGGGGGGGGDGGGGGGGEEGGGGGGGGGGGGGGGGGFFGGGGFGCGGGGGGGGCFGGGGGGGGGGGGGGGGGGGGGGGGEGGEDDFGG+AFEDGG5:FFGGGGGFDBGED<DDCDGGFFFFFFFFD@G:F@=>FG>D3DFF4*9=>FA@D<;>:029,8>F<DFFFFF<?FF7AFFBF>1(((4)521#####
@M06045:235:000000000-JCY5N:1:1101:27299:11025 2:N:0:TACAGC
GAGTGGGGACTACCGGGGTTTCTAATCCTGTTCGCTCCCCATGCTTTCGCTCCTCAGCGTCAGTTAATGCCCAGAGACCTGCCTTCGCCATCGGTGTTCCTCCTGATATCTGCGCATTTCACCGCTACACCAGGAATTCCAGTCTCCCCTACATCACTCTAGTCTGCCCGTACCCACCGCAGATCCGGAGTTGAGCCCCGGACTTTCACGGCAGACGCGACAAACCGCCTACGAGCTCTTTACGCCCAATACTTCCGGAAAACGCTTCGTCCCTACGTAATACCGCGGCTTCGGGCGGTAC
+
FG@CGGFGDFCFGFGGGEG>FGDGDCFEFEGCF@F7<FFG,,@CFEFGGGEFG8CFFGC@@FGAFFCF9FFDFGGG,EE<E<FFDGF7FCGGGGGGFCFG9FFE@FGCGGDFGCC@FFGGGGG:@:FF<FF+FFFA8ADFGEEG,@EDEG7>DEG8FGF9D;@>D3E?FCEEGC,,5C:CC:3::?8C*>B,DC,ACC*=*4:>?EG:FG558).;8D57C37*9>75)(-;5<5C7FF?D*C57CC;@FG)85*35)3(7?:(-1)))(-(424:6:)((--8:-((33(3(466#####
@M06045:235:000000000-JCY5N:1:1101:20404:11097 2:N:0:TACAGC
GAGTGGGGACTACCCGGGTATCTAATCCTGTTCGCTCCCCATGCTTTCGCTCCTCAGCGTCAGTTACGGCCCAGAGATCTGCCTTCGCCATCGGTGTTCCTCCTGATATCTGCGCATTCCACCGCTACACCAGGAATTCCAATCTCCCCTACCGCACTCTAGTCTGCCCGTACCCACTGCAGGCCCGAGGTTGAGCCTCGGGTTTTCACAGCAGACGCGACAAACCGCCTACGAGCTCTTTACGCCCAATAATTCCGGATAACGCTTGCACCCTACGGATTACCGCGGCTGCTGGCTCGCT
+
GGGGGGGGGGGGGGGGGGGGGGGGGGGGGGGGGGGGGGGG8FGGGGGGGGGGGFGGGGGGGGGGGGGGFFGGGGGGGGGGGGGGGGGGGEGGGGCGGGGGGGGGGGFFFFGFFGDGGGGGGGGGGGGGGGGGGGDEGFGGGGFCFGGGGGGGGGCCGEGGGGGGGGGGF6CGGGG9EC@FGGGCEGGGECG=F6FAF6@EEGGGC=CCFGGGG<AG>GGC37DDGFFFD03?>55D569=::F>CDGDFFFFFFB9FBFB<92:>:>);247:?<?(((-1<>>39>(4>BFFB04#####
@M06045:235:000000000-JCY5N:1:1101:28271:11100 2:N:0:TACAGC
GAGTGGGGACTACACGGGTATCTAATCCTGTTTGCTCCCCACGCTTTCGCACCTCAGCGTCAATACCAGTCCAGTGAGCCGCCTTCGCCACTGGTGTTCTTCCGAATATCTACGAATTTCACCTCTACACTCGGAATTCCACTCACCTCTCCTGGATTCAAGCGATGCAGTCTAAAAGGCAGTTCCGGAGTTGAGCTCCGGGCTTTCACCTCTTACTTACAAAGCCGCCTACGTGCGCTTTACGCCCAGTAATTCCGAATAACGCTAGCCCCCTCCGTATTACCGCGGCTGCTGGCTTCGC
+
GGGGGGGGGGGGGGGGGGGGGGGGGGGGGGGGGGGGGGGGGGGGGGGGGGGGGGGGGGGGGGGGGGGGGGGGGGGGGGGGGGGGGGGGGGGGGGGGGGGGGGGGGGGGGGGGGGGGGGGGGGGGGGGGGGFGGGGGGGGGGGGGGGGFGGGGGGGGGGGGGGGGGGGGGGGGGGGGFFGGGGGGFGGGGGGGGGGGFGGEEGGGGGGGGGGGGGFGFGGGGGG4FFEFFFDF>FAFDEEEGGGECDG3@@GFFFFFFFFFF<<?B0>>4:.139B:23:2:>BDFF(7>9((570,#####
@M06045:235:000000000-JCY5N:1:1101:17879:11113 2:N:0:TACAGC
GAGTGGGGACTACCGGGGTTTCTAATCCTGTTCGCTCCCCACGCTTTCGCGTCTCAGCGTCAGTCACGTACCAGAGAGCCGCCTTCGCCACGGGTGTTCCTCCTGATATCTGCGCATTTCACCGCTACACCAGGAATTCCGTTCTCCCCTGCATACCTCCAGTCTGCCCGTATCGAAAGCAAGCCCCGAGTTAAGCCCGAGGTTTTCACTCCCGACGCGACAAACCGCCTACGAGCCCTTTACGCCCAATAATTCCGGACAACGCTCGCACCCTACGTATTACCGCGGCTGCGGGCCATTA
+
GGGGGGGGGGGGGGGGGGGGGGGGGGFGGGGGGGGGFGGGGGGGGGGGGGGGGDGGGGGGGGGGGGFGGGGGGGGGGGGGGGGGGGCDGGGGGGGEGGGGGGGGGCGGFGGFFGGGGGGGGGGDGGGGGGFFGGGFGFGGGFGGGGGGGGCEGGDFGGFGGDFGGGGGGDGGGGGGEEG?FGFC>CGGEGGGGGFGGFGGCEEG?FGCF+;FFCEGFGGGG:DFF>B3BB6?>)7)77<?FF7)1/7;:5*=B>FFFD:;9?FF>FF3)(47:?F<<4)).)56,((49121((41#####
@M06045:235:000000000-JCY5N:1:1101:22767:11114 2:N:0:TACAGC
GAGTGGGGACTACCAGGGTATCTAATCCTGTTCGCTCCCCACACTTTCGCTCCTCAGCGTCAGGTCATGCCCAGAGAACCGCCTTCGCCACCGGTGTTCCTCCTGATATCTGCGCATTTCACCGCTACACCAGGAATTCCGTTCTCCCCTGCATACCTCCAGTCTGCCCGTATCGAAAGCAAGCACCCAGTTAAGCCAGATGTTTTCACTCCCGACGCGACAAACCGCCTACGAGCCCTTTACGCCCAATAATTCCGGACAACGCTCGGACCCTACGTATTACCGCGGCTGCTGGCACCAC
+
GGGGGGGGGGGGGGGGGGGGGGGGGGGGGGGGGGGGGGGGGGGGGGGGGGGGGGGGGGGGGGGGGGGGGGGGGGGGGGGGGGGGGGGGGGGGGGGGGGGGGGGGGGGGGGGGGCGGGGGGGGGGGGGGGGGGFGGGGGGGGGFGGGFGGGGGGGFGGGGGGGGGGGGGGGGGGGGGG>CFGDGGGGGGGGFGGGGGGGGGGGGGGGGGGGGFGGEG5CGGGGGGGFEF>??FDFFGEFFFGGGFGGCB>>FFFFFAF)320:?F>(>DE>FB::?B??<<?FF)111499;?2>:,#####
@M06045:235:000000000-JCY5N:1:1101:18521:11132 2:N:0:TACAGC
GAGTGGGGACTACAAGGGTTTCTAATCCTGTTTGCTCCCCACGCTTTCGAGCCTCAGCGTCAGTTACAGTCCAGAGAAGCGCCTTCGCCACTGGTGTTCTTCCTAATCTCTACGCATTTCACCGCTACACTAGGAATTCCCTTCTCCTCTCCTGCACTCTAGACTTCCAGTTTGAAATGCAGCACTCAGGTTAAGCCCGAGTATTTCACATCTCACTTAAAAATCCGCCTACGCTCCCTTTACGCCCAGTAAATCCGGACAACGCCCGCCACCTACGTATTACCGCGGCTTCTGGCTTTGC
+
GGGGGGGGGGGGGGGGGGGGGGGGGGGGGGGGGGGGGGGGGGGGGGGGGGGGGGGGGGGGGGGGGGGGGGGGGGGGGFGGGGGGGGGGGGGGGGGGGGGGGGGGGGGGGGGGFGGGGGGGGGGGGGGGGFGGGGGGGFGGGGGGGGGGGFGGGGGGGGGGDFDFGGGGGGGGGGGGGGGGGGGGFCGGGGGGGGFGFGDCEFFGFCGGGGGF8>@FFGGGCCG8DADFE?DFFF)9>>FFCFGFGGGFFFGF6?FFFEF>FB?;0(8;B>;BFF?03??<24<4?9>6(((.-)5.#####
@M06045:235:000000000-JCY5N:1:1101:20296:11140 2:N:0:TACAGC
GAGTGGGGACTACAAGGGTTTCTAATCCTGTTTGATCCCCCCACTTTCGTGCCTCAGCGTCAGTTGAAGTCTAGTAAGCTGTCTACACTATCGGTGTTCTTGACGATATCTAAGCATTTCACCGCTACACCGTCAATTCCGCCTACCTCGATTCCACTCAAGCCCATCAGTATCAATCCCACCCTCCCGGTTAAGCCGGGATATTTCAGAACTGACTTAATAGGCCGCCTACGCACCCTTTAAACCCAATAAATCCGGACAACGCTTGCCACCTACGTATTACCGCGGCTGCTGGCCGGGA
+
DFFFGGGGGGGGGGGGGGG,CFGGGGGGGGGGGGGGGGGG+@@FFGGGGGGGGFGGGGGEGGGGGG9FGFFGGFFDFGDFFFFGGGFFCGA?FEGEFGGGGAFGGEGGGGGGFGGGFG9EFGGGGGGGGGG7<BFCGGGG8E7CE=8FGG@@FGGFFEGGFF98+DDGGGGC,3E;,3,@<EC8386CCCGGGGCFFG58>C6FCFGGCFDFDGFGFGG8CCC<FF?BBD;A>DFG>BFFGG+@FFGEFFGF@<FFFDFFFF?6023577<?30:BB72<BB>6<(-4((4:5>?1#####
@M06045:235:000000000-JCY5N:1:1101:5846:11142 2:N:0:TACAGC
GAGTGGGGACTACTCGGGTATCTAATCCTGTTCGCTCCCCACACTTTCGCTCCTCAGCGTCAGGACATGCCCAGAGAACCGCCTTCGCCACCGGTGTTCCTCCTGATATCTGCGCATTTCACCGCTACACCAGGAATTCCGCTCTCCCCTGCATACCTCCAGTCTGCCCGTATCGAAAGCAAGCCACCAGTTAAGCCCGTGGATTTCACTCCCGACGCGACAAACCGCCTACGCGCCCTTTACGCCCAATAATTCCGGACAACGCTCGCACCCTCCGTATTACCGCGGCTGCTGGCGGCTA
+
FFFGGGFGGGGGG9CF7CGGGGGGGGGGGGGGAFGGGGGGGG@FGGGGGECGGFFFGGGCGGCDGG8FGGFGGGGGGGDFEGGDGGCGGGGG7FGGGEGFGGGC8FFGFGGFFDBGGGGGGGG>CEEEGGD7C>BEGDGGD+B8+DF?EDDCF;;?CFEGCG;E;,3:ECGCGG>BFCEC?8,:>BCD>DEE,D?FC*=*/CEFFFGFG+098)=D3)))8<7*7>5>EBFFF)0<BF>)0:77CD))7566*6B<:)(404<>B2)8>099:?(((-(.49)6:9-761(,.2.4#####
@M06045:235:000000000-JCY5N:1:1101:5580:11144 2:N:0:TACAGC
GAGTGGGGACTACCCGGGTATCTAATCCGGTTCGCTCCCCACGCTTTCGCACATGAGTGTCAGCACCGTGCCAGTCCACTGGTTTCCCCCTGGGTGTTCCTGCCGATCTCTACGCATTTCACCACTACACCGGCAATTCCGTGGACCTCTCACGGGCTCGAGCCGTGCCGTATGAGGTGGCCTCGGCAAGTTAAGCCTGCCGCCTTCACACCCCACGTGCACGACCACCTGCGTGCGCTTTACGCCCAGCTACTCCGGACAACGCTTGGCTCCTCTTTCTTACCCCGGCTGCTGGCCTAAA
+
FGGGGGGGGGGGFGGGGGGGGGGFGGFCCFGGGGGFFGGGGGGGGGGGGGGGEFGGGFGGGGGGGGGGFGGGGGGGGCGFFGGFGGGGGGGCFGEGGGGGGGGGGGGGGGGGGFDGGGCGGF9FGGGGCEFE7F7BFFGG@=8+@DGFFGFEEG6CGEG*BBEEEG*>FGEEGDGGFC54AFFGGD8*8;CC?C?9ECGC@5C*A5CGFFGGG3)9)9CFCFDCGF3<>B:F3B:D>EEEC*:8CG9)7)9?F:@B>>:>1::1>(7>)8(4<?7)))5-<AA0(-(1(2,1.3(,#####
@M06045:235:000000000-JCY5N:1:1101:28897:11183 2:N:0:TACAGC
GAGTGGGGACTACTAGGGTTTCTAATCCTGTTTGCTCCCCACGCTTTCGAGCCTCAGCGTCAGTTACAGTCCAGAGAAGCGCCTTCGCCACTGGTGTTCTTCCTAATCTCTACGCATTTCACCGCTACACTAGGAATTCCCTTCTCCTCTCCTGCACTCTAGACTTCCAGTTTGAAATGCAGCACTCAGGTTAAGCCCGAGTATTTCACATCTCACTTAAAAATCCGCCTACGCTCCCTTTCCGCCCAGTAAATCCGGACAACGCTCGCCACCTCCGTATTACCGCGGCTGCTGGCACCTA
+
GGGGGGGGGGGFGGGGGGGGGGGGGGGGGGGGGGGGGGGGGGGGGGGGGGGGGGGGGGGGGG7EEFGGGGGGGGFGGGFFGGGGGGGGGGGGDGGFGGGGGGGGFGGGGGGGGGGGGGGGGGGDGGGGGGGGGGGAFFFGGGGGGGGGGGGGGGGCGGGGGG,@FFGFFFGGGDG=,@9DFFG?GGGGFFDFGCDFGDGGGGGGGGGFG7BDCFFGFGGDCFGGGF>>E@DFAE>DFAFFG+:;DGGE4=7+;5C@BA032=?(41;8>>6:??(4>?6:8)6A17;(7;(8:?06#####
@M06045:235:000000000-JCY5N:1:1101:16294:11195 2:N:0:TACAGC
GAGTGGGGACTACCCGGGTTTCTAATCCTGTTTGCTCCCCACGCTTTCGTGCCTCAGTGTCAGTGCTGGTCCAGGGTGTCGCCTTCGCCACAGATGTTCCTCCCGATATCTACGCATTTCACTGCTACACCGGGAATTCCACACCCCTCTACCGCACTCTAGGTCGCCAGTATCCAATGCCATTCCCAGGTTGAGCCCAGGGCTTTCACATCAGCCTTAACGAACCCCCCACGCACACTTTAAGCCCAGTAATTCCGTGTACCGCTTCCACCCTTCGTACTGCCGCGGCTGCTGGCTCAAA
+
C6CEF@F7FFGCFFFGGGGGGGGFFGGGGGGCF8FEFFFEFCCBCEGG@FDEGCCFF@EEECFGGF<@DEFECEGGC@@FCFFC7EGCFEBCF<E9E<BFD<BFGG@7+EECFCCCFC,FFF9;FCG?=<EC+F7CGDF,;>DEB>EG>FAD>@6>EEFG;E9,,>E>88:E,@;CG,@DFFF;FF?9CF:9,,,<EFDFE*?,,=C>7:C6+2)2?D*7>***)0).:(6>3;)9)0)*2**/:777@6*96>/5))3,,)-((,7)94970(47?3?(().1,;90(,((..:1#####
@M06045:235:000000000-JCY5N:1:1101:25078:11196 2:N:0:TACAGC
GAGTGGGGACTACTGGGGTATCTAATCCTGTTTGCTCCCCACGCTTTCGAGCCTCAGCGTCAGTTACAGTCCAGAGAAGCGCCTTCGCCACTGGTGTTCCTCCTAATATCTACGCATTTCACCGCTACACTAGGAATTCCACTCTCCTCTCCTGCACTCAAGTTTCCCAGTTTCAAAGGCTTACTACGGTTGAGCCGTAGCCTTTCACCTCTGACTTAAGAAACCACCTACGCACCCTTTACGCCCAGTAATTCCGGATAACGCTAGCCCCCTACGTATTACCGCGGCTGCTGGCCGGGGA
+
GGGGGGGGGGGGGGGGGGGGGGGGGGGGGGGGGGGGGGGGGGGGGGGGGGGGGGGGGGGEGGGGGGGGGFGGGGGGGGGGGGGGGDFGGGGGGGGGGGGGFGGGGGGGGGGGGGGGGGGGGGGGEGGG<FGGGGGGGGGFGGGGFGDFGGGGGEFFFDFGGFFGFGGGGGGGGGFGGFCFFC8DGGGGGGGGGGGGEECEGGGGGFGGFCG>7FFGFFFFDDFFFFFEFEFFF>BDFFFFCG3AGGGFFFCFFEFEFB;?))4;(,)9??FF>:238?D?AAA0>17;6(-4:0:.#####
@M06045:235:000000000-JCY5N:1:1101:7729:11197 2:N:0:TACAGC
GAGTGGGGACTACCCGGGTATCTAATCCCGTTCGCTCCCCTGGCTTTCGCGCTCGAGCGTCAGAAACGAGCCAGGACACTGCCTTCGCCTTTGGTGTTCTTCCAGATCTCTACGCATTTCACTGCTCCACCTGGCGTTCCATGCCCCTCTCTCGCTCTCTAGTCATCCAGTTTGGAAAGCATTTTCCTGGTTAAGCCAGGAGCTGTAACCCTCCACTTAAATGGCCGCCTACACGCGCGTTACGCCCAATAATTCCGGACAACGCTCGCCCCCTACGGCTTACCGCGGCTTCTGGCAGCGG
+
G7FFFGFGCGGGGFGGGGFGGGCGGGGGGGGGGGGGGGGGGGGGGCFGEGGGGGFGGGGGGDFGFGGGGGGGGFFFCEFGGGGFFGFGGGGGGGGGGGGGFFEEFFGGFEBDEGFEEBFFFFF=D,5F=FFGGG87CFEGFGGGGGFDC,@FG6E5C*@FGGGGFGGGGGGGGGDF?CFG,,>=EGGGGFFGGGGGGGGGCEFGGGGGGG<5C3AGFGGGC>+CCAA33,6AFFFG5>)853C575CBF4C4626<4>049:30((8)7219B>12(,((-)45((2,(((.44>2#####
@M06045:235:000000000-JCY5N:1:1101:12548:11200 2:N:0:TACAGC
GAGTGGGGACTACTCGTGTATCTAATCCTGTTTGCTCCCCACGCTTTCGTCCTTCAGCGTCAGTGTTGTCCCAGATGGCCGCCTTCGCCACTGATGTTCCCCCCGATCTCTACGCATTTCACCGCTACACCGGGAATTCCACCATCCTCTGACACACTCTAGCTGCCCAGTATCAATCGCCATTCCCAGGTTGAGCCCGGGGATTTCACGACAGACTTAAACAACCCCCTACGCACCCTTTACGCCCCGTAATTCCGAATCACGCTTCCCCCCCGCGTTATCCCGCGGCTCGTGGCTCGCC
+
7FC@DF<+@+;,,6CF66E<F<C,<C@,C6EDC,FEFGFGGG@CGB<@F@,B:CF6FG7,8B:F9E,66CFCCEGC<,6E=EEF,E<CF:B<E,C,BFFF,:@CFDGGD<<9AFG+C@FG<9F:F:CGFGG:CCGGGDFGFGGCFGGGGC8EEFG,@3,3ECEGGFE88DF9;B,,,?;>EG:DCFGF6CCCE:68ECEGEGCE6<FDF*2/57.;6:GCGF7/5>)0)-2@3>)957550*:)9<9)77))))*-0)(-(-5(.35))(421,,((-((,))22(,-2(((-(--#####
@M06045:235:000000000-JCY5N:1:1101:14281:11206 2:N:0:TACAGC
GAGTGGGGACTACTAGGGTTTCTAATCCTGTTTGCTCCCCACGCTTTCGCACCTCAGCGTCAATCTTCGTCCAGGACAGCGCCTTCGCCACTGGTATTCCTCCCGATATCTACGAATTTCACCTCTACACCGGGAATTCTCTGTCCCCCTCCGAGATTCAAGCGACACAGTTCGGGATGCACTTCCAGGGTTGAGCCCTGGGCTTTCACATCCCGCTTACGCCGCCGCCTACGTGCGCTTTACGCCCAATGATTCCGAGCAACGTTCGCACCCTCCGTATTACCGCGGCTGCTGGCGAGAG
+
GGGGGGGGGGGGGGGGGGGFGGGGGGGGGGGGGGGGGGGGGGGGGGGGGGGGGCGGGGGGGGGFGGGGGFGGGGGGGGGGGGGGGGGGGGGGGGGGGFGGFGGGGGGGGFEGGGEGGGGGGGGGGGGGGGFEGGCGGGGFGGGGGGGGGGGGGGGDGGGGGGGGGGGGG>EGGGGGGGGFFGGGGGGGCECGECGGGECGGEEFGCCCFGCFGF5CEGDDCD<DGD)7>0:@EF>GFFFEGGDEGGC:55>FF<FFFF0991<>(4>:B:9>:0::B?:B?AB<2>9B969<>)(3#####
@M06045:235:000000000-JCY5N:1:1101:7943:11236 2:N:0:TACAGC
GAGTGGGGACTACAGGGGTATCTAATCCTGTTTGCTCCCCACGCTTTCGCACCTCAGCGTCAGTTGTGGACCAGTAAGCCGCCTTCGCCACTGGTGTTCCTGCGAATATCTACGAATTTCACCTCTACACTCGCAATTCCACTTACCTCTTCCACACTCAAGACACCCAGTATCAAAGGCAGTTCCAGAGTTGAGCTCTGGGATTTCACCCCTGACTTAAATGTCAGCCTACGTGCGCTTTACGCCCAGTAATTCCGAACAACGCTAGCCCCCTTCGTATTACCGCGGCTTCTGGCATAAT
+
GGGGGGGGGGGGGGGGGGGGGGGGGGGGGGGGGGGGGGGFFGGGGGGGGGGGGGGGGGGGGGGFGGGGGFGGGGGGGGGGGGCGGGGGGGGGGGGGGGGFGGGGGGGGGGGGGGGGGFGGGGGFFGGFDF<FGGGGGGGFGGGGGGGGGGGGGGGGGGGGGGGFGGGDFFGGFCCGGG,@EGFFFFF9EEGGGC,<;DF7DC,=CGCFGGCDGF>FFGGGGGCCCC=F6>@;5F)*8>5>DDGA<7CB:=F+:<AE48;9904>>?D34,8?>B<1(32?:))-(-7>;((4<<<2#####
@M06045:235:000000000-JCY5N:1:1101:17185:11244 2:N:0:TACAGC
GAGTGGGGACTACTGGGGTATCTAATCCTGTTCGCTCCCCACGCTTTCGCTCCTCAGCGTCAGTAATGGCCCAGAGATCCGCCCTCGCCACCGGTGTTCCTCCTGATATCTGCGCATTTCACCGCTACACCAGGAATTCCGATCTCCCCTACCACACTCTAGCCTGCCCGTATCGAATGCAGACCCGGGGTTAAGCCCCGGGCTTTCACACCCGACGTGACAAGCCGCCTACGAGCTCTTTACGCCCAATAATTCCGGACAACGCTTGCGCCCTACGTATTACCGCGGCTGCTGGCCGCAG
+
GGGGGGGGGGGGGGGGGGGGGGGGGGGGGGGGGGGGGGGGGGGGCGGGGGGGGGGGGGGGGGGGGGGGGGGGGGGGFGFGGGGBFGGGGGGGGCFGGGGGGGGGGGGFGGGGGGGGGGGGGGGGGGGGGGGGGGGFGFGGGEEGFGGGGGGGGGGGGGGGGCGGGGGGGGCEGGGGGGGGGGEGGGGGGGGGGGGFCCCE*=EEGGGGGGGGGGFGFGGGGGGFGFFFF<??<7.7)9BFGFCECGGFF>D4=<FAF:(-7:BFB<>)57>?49:??:BB?92649(4>>BF0)((#####
@M06045:235:000000000-JCY5N:1:1101:11931:11253 2:N:0:TACAGC
GAGTGGGGACTACACGGGTATCTAATCCTGTTTGCTCCCCACGCTTTCGTGCCTCAGTGTCAGTTACAGTCCAGAAAGCCGCCTTCGCTACTGGTGTTCCTCCTAATATCTACGCATTTCACCGCTACACTAGGAATTCCACTTTCCTCTCCTGCACTCAAGTTTCCCAGTTTCAAGAGCTTACTACGGTTGAGCCGTAGCCTTTCACTCCTGACTTAAGAAACCACCTACGCACCCTTTACGCCCAGTAAATCCGGATAACGCTAGCCCCCTACGTATTACCGCGGCTGCTGGCCCATCT
+
GGGGGGGGGGGGGGGGGGGGGGGGGGGGGGGGGGGGGGGGGGGGGGGGGGGGGFGGGGGGGGGGGGGGGFGGGGGGGGGGGGGGGGGGGGGGGGGGGGGGFGGGGGGFGGGFGGGGGGGGGGGGGGGGGGGGGGGGGGGGGGGGGGGGGGFGGGGGGGGGGGGGGGGGDEEEGGGGGFGGGGGGGGGGGGGGGGGGDCGGD7EGGG7EAFGGGCFFFGGDGGGGFAF>;638?EFGD4A;7C8>DDDFFFGFA?FB>>707@?>(4.?<BFFF6??().:9<<?BFFF90:4?:04#####
@M06045:235:000000000-JCY5N:1:1101:8854:11255 2:N:0:TACAGC
GAGTGGGGACTACTCGGGTATCTAATCCTGTTCGCTACCCACGCTTTCATCCATCAGCGTCAATCATTTGTTAGTAACCTGCCTTCGCAATCGGTATTCCATGTAATATCTAAGCATTTCACCGCTACACTACATATTCTAGCTACTTCACAAACATTCAAGTCTTGCAGTATCAATGGCAATTTTCCGGTTAAGCCGAAAACTTTCACCACTGACTTACAAAACCGCCTACGAACCCTTTAAACCCAATGATTCCGGATAACGCTCGGATCCTCCGTATTACCGCGGCTGCTGGCTCTAA
+
GGGGGGGGGGGGGGGGGGGGGGGGGGGGGGGGGGGGGGGGGGGGGGGGGGGGGGGGGGGGGGGGGGGGGGGGGGGGGGGGGGGGGGGGGGGGGGGGGGGGGGGGGGGGGGGGGGGGGGGGGGGGGGGGGGGGGGGGGGGGGGGGGGGFFGGGGGGGGGGGGGGGGGGGGGGGGGGGGCEFGGGGGGCFGGGGGGGGGGGCGGGGGGFGGGGGFFFGFGGGGGGGGBEFEFFFFFFGFE4A6CGFDF3>FFG68<A56>8;;EE;6(:>@>:9FFFFFF<B7<<<:0(39;0627?0#####
@M06045:235:000000000-JCY5N:1:1101:10558:11275 2:N:0:TACAGC
GAGTGGGGACTACCGGGGTTTCTAATCCTGTTCGCTCCCCACGCTTTCGCTCCTCAGCGTCAGTTGTTGCCCAGAGACCCGCCTTCGCCACCGGTGTTCCTCCTGATATCTGCGCATTTCACCGCTACACCAGGAATTCCAGTCTCCCCTGCAACACTCTAGTTTGCTCGTATCGACTGCAGACCCGAGGTTGAGCCTCGGGATTTCACAGCCGACGCAACAAACCGCCTACGAGCTCTTTACGCCCAATAATTCCGGACAACGCTTGCACCCTCCGTATTACCGCGGCTGCTGGCGAGCC
+
GGGGGGGGGGGGGGGGGGGGGGGGGGGGGGGGGGGGGGGGGGGGGGGGGGGGGGGGGGGGGGGGGGGGGGGGGGGGGGGGGGGGGGGGGGGGGGGGGDGGGGGGGDGGFGGGGGGGGGGGGGGGGFGGDGF7FGGGGGGGGGGGGGGFGGGGGGGDGFGGGGGGGGGGGGGGGGGFGGGGGGFGGG>CEGGGDCGGG?FCEGCGGGGGGGFGGGFGB5DDC4<FGFEDD01?B>)9)9@FG=D@DGGEFFGFFAFFFE?09?:9>BEFF?FFFF(3>F:?B2A903,((-788472#####
@M06045:235:000000000-JCY5N:1:1101:16524:11279 2:N:0:TACAGC
GAGTGGGGACTACCCGGGTTTCTAATCCTGTTTGCTCCCCACGCTTTCGTGCCTCAGTGTCAGTGCTGGTCCAGATGGCCGCCTTCGCCACGGGTGTTCCTCCCGATCTCTACGCATTTCACTGCTACACCGGGAATTCCGCCATCCTCTACCGCACTCTAGCCCGCCAGTACCCAGTGCAATTCCCAGGTTGAGCCCAGGGCTTTCACATCAGACTTAACGAACCACCTACCCACGCTTTACCCCCAGTAATTCCGACTAACGATTGCAGCCTTCGTATTACCGCTGCTCCTTGCCACGG
+
:FGF@<FE@CFCE@FE@6@BEFCCFEGG9EFGFCFDFGGDFGGEGGCFD<@CCFCGCFCFEF9FGGC9<FFECCCC<EFGCE:FEGGGGGDE:+8=@CGG<FF@FG7>AFEEEFE:?FG<FGF;,?9E=FG>C+@:=@FA8EE7EFFGFF9B9EG6EECFGEFGFGEGCE:C9;>9,2,5:=;,?FGGF=4<::8CCCCF5=C6C7FDG77;0**2;CCC:3*1>>)83((0))*/))))/2C6C/9)8/09*:*60)((4),-((0)9)).4828?((4:::<(-(,4>).,).0#####
@M06045:235:000000000-JCY5N:1:1101:18809:11312 2:N:0:TACAGC
GAGTGGGGACTACCCGGGTATCTAATCCTGTTCGCTCCCCACGCTTTCGCGTCTCAGCGTCAGTACCGTACTAGAGAGCCGCCTTAGCCACGGGTGTTCTTCCTGATATCTGCGCATTTCACCGCTACACCAGGAATTCCACTCTCCTCTTCCGGACTCTAGCCACATGGTTTCCATCGGCGTCTCGAGGTTGAGCCTCGAGTTTTCACAACGGACCTACATGGCCGCCTACACGCTCTTTACGCCCAATAAATCCGGACAACGCTTGCCCCCTACGTATTACCGCGGCTGCTGGCAAGAG
+
GGGGGGGGGGGGGGGGGGGGGGGGGGGGGGGGGGGGGGGGGGGGGGGGGGGGGDFFGGGGGGGGGGGGGGGGGGGGGGGGGGGGGGGGGGGGGGGGGGGGGGGGGGGGGGGGGGGGGGGGGGGGGGDGGGGDFGFGGGGDGGGGGGGGGGGGGGGCCEFGGGGGGGGCFGFGCEGGGFGEG8CGEGGGGGGGGGGGGF6=EGGDFGGGGGGGGG:<AFFGF=CGGF:BFF1?FFFG)>FFGGFBGGGFFFCFF9=BE>?BFFFFFFE>>BDF041<<18A><A><;9>F>9:2,33#####
@M06045:235:000000000-JCY5N:1:1101:7997:11352 2:N:0:TACAGC
GAGTGGGGACTACTAGGGTATCTAATCCCGTTTGCTCCCCTGGCTTTCGCTCCTCAGCGTCAATGCCGGTCCAGGATGCCGCCTTCGCCACCGGTATTCCTCCAGATATCTACGCATTTCACCGCTACACCTGGAATTCTGCATCCCTCTCCCGGATTCAAGCCATCCAGTATCGGATGCAGTTCCCAGGTTGAGCCTGGGGATTTCACATCCGACTTAGTTGGCCGCCTACGAGCCCTTTACGCCCAGTAATTCCGAACAACGCTTGCCCCCCCCGTATTACCGCGGCTGCTTGCTCTGC
+
GGGGGGGGGGGGGGGGGGGGGGGGGGGGGGGGGGGGGGGGGGFFGGGGGGGGGGGGGGGGGGGGGGGGGGGGGGGFGGGGGGGGGGGGGGGGGGGDGGGGGGGGGCGGGGGFGGGGGGGGGGGGGGGG?FGGGGGGGGGGFGGGGGGGGGFDFGG>EEGGGGGGGGGGGFGGGGGGGGGGAAFGGGGFGGGGGGGGGGCFGGCEG?CFE7FGGGFG:DFGGFCFGFABD<;FFBADEFFFCCF@DDC3@FFFFBFFF>6>>BFFFBF>>BFB39BB>BF?>)6A0(1903((4).(#####
@M06045:235:000000000-JCY5N:1:1101:10848:11383 2:N:0:TACAGC
GAGTGGGGACTACTAGGGTATCTAATCCTGTTCGCTCCCCACGCTTTCGCTCCTCAGCGTCAGTACTGGCCCAGAGTGCCGCCTTCGCCACTGGTGTTCCTCCCGATATCTGCGCATTTCACCGCTACACCGGGAATTCCGCACTCCCCTACCAGACTCAAGTCACGGCAGTATCAGCTGACCCCTCCGCGTTGAGCGCGGAGATTTCACAGCTGACTTACCGAACCGCCTACGAGCTCTTTACGCCCAATAAATCCGGACAACGCTCGCCACCTACGTATTACCGCGGCTGCTGGTCACG
+
GGGGGGGGGGGGGGGGGGGGGGGGGGGGGGGGGGGGGGGGGGGGGGGGGGGGGGGGGGGGGGGGGGGGGGGGGGGGGGGGGGGGGGGGGGGGGGGGGGGGGGGGGGGGGGGGGGGGGGGGGGGGGGGGGGGGGGG@FGGGGGGGGGGGGGGGGGFCGGGGGGGGGGGGGGGGGFGGGGGGGGGGGGGGGGGCEGGGGGGGGGGDGGGGDFFCDFFGFGGCGGGGGFFFFFBFFFFCF:@7DGF=7DDBDFFF4ABBFF>BF9?F;>3>529?FFF?FB<?4(.)469>9B>F6))(#####
@M06045:235:000000000-JCY5N:1:1101:22695:11398 2:N:0:TACAGC
GAGTGGGGACTACACGGGTTTCTAATCCTGTTCGCTACCCACGCTTTCGCTCCTCAGCGTCAGTGCCGGCCCAGAGCGCTGCCTTCGCCGTTGGTGTTCCTCCTGATATCTGCGCATTTCACCGCTACACCAGGAATTCCACGCTCCCCTACCGGACTCTAGTCACCGCAGTATCGGGTGGCGTCCCTGGGTTGATCCCAAAGTTTTCACACCCGACTGACGGAACCGCCTACGAGCTCTTTACGCCCAATAAATCCGGACAACGCCTGCCCCCTACGTGTTACCGCTGCTGCTGGTACAG
+
GGEEGGGGGGGGGGGGGGGGEGDGGGGAFGGGGGEGEGGGGGDGGGGGGGGGGCGGFF@CFCFGGGGG>FCGGDGGGGGGGGGFFFFGDFGG@EFGFGF<,EFGFCFGFGGCGDGGGGGGCGGGDFGFGGCDF7=8=FGF9E77CC>EGG87D8CEG*@E9EDG9DC>**1>C;D*:E5/=C*/:*;C6C8CE8++5>FF**7<:C?:7@>DGDB3>D)2<D3*CEFE:98)0.)10.99DF7@77>B:)9)=)*6?B>39>(4--)0),4112(,10872146<04(,4)))).(#####
@M06045:235:000000000-JCY5N:1:1101:4284:11401 2:N:0:TACAGC
GAGTGGGGACTACTGGGGTTTCTAATCCGGTTCGCTCCCCACGCTTTCGCGTCTCAGCGTCAGTTACAGGCCAGGCAGCCGCCTTCGCCACTGGTGTTCTTCCCGATATCTACGCATTTCACCGCTACACCGGGACTTCCGCTGCCCTCTCCTGCACTCCAGCCAGGCCAGCTCGCATTGCAGTTTCCGGGTTGAGCCCGGACCTTTCCCCCCACTCTTGACCCGCCGCCTACACTCGCTTTACGCCCACTAGACCCGGGTAACCCTCTCCCCGTACGTCTTCCCTCGGCCGCGTCGCGTC
+
[truncated: 38,839,603 more chars]
