# Supplementary material for: Effect of marigold (Tagetes erecta L.) on soil microbial communities in continuously cropped tobacco fields
Source: Sci Rep. 2022 Nov 16;12:19632. doi: 10.1038/s41598-022-23517-x (PMC9668846; doi:10.1038/s41598-022-23517-x)
Supplement: Supplementary file 20 — Supplementary Information 20. [file 41598_2022_23517_MOESM20_ESM.fq]

@M06045:235:000000000-JCY5N:1:1101:14903:1145 2:N:0:CTCAGA
CTCAGAGCTGCGTTCTTCATCGATGCCAGAACCAAGAGATCCGTTGTTGAAAGTTTTAACTTGTTTGTTTTGTAAATCAGAAGGTACGCTATAAATTGAAGAGTTGGGTCCTCTGGCGCGCTGCGGGACGGGCCGAAGCCGCGGCCCGCGGTGCGCCGAGCAACAACAAGGTAAGGTTCACAAAGGGTTTGGAGTAATAACTCGGTAATGATCCCTCCGCTGGTTCACCAACGGAGACCTTGGTACGACTTTTACTTCCTCTAAATGACCAAGTCTTCCTGAGAACGGAAGAGCGTCGTNC
+
ACCGGGGGG,FFFGDGDFCFGGFGGGGGGGFGGGFEFGGFFGFGGGGGGGFGGGGFDGFFGGGAFFGGFGFGDGGFFGGAFEGCGGGGGEGEGGFCFGGGGFGGFGFGGF@EEEFDG:@CGGEGG7BEGGGGG+:CCFGGDGCCGGGG>*5C*B85>EG*::8CCF*;:=:CGCC?>B9ECGDCC8CF>EEDDGF8FFD:CCF=CEF=EF7?CFGGC;3555D9F7*>F*)811)05>DFF?)CGFFD59)1@7BF>FAFF2))).--397;8B4)6>)).6(6),46:<(((.-4(7(##
@M06045:235:000000000-JCY5N:1:1101:12620:1151 2:N:0:CTCAGA
CTCAGAGCTGCGTTCTTCATCGATGCCAGAACCAAGAGATCCGTTGTTGAAAGTTTTGATTATTTGTTTAATCCACTCAGAAATTCTCAATAATACAAGAGTTTCGGTCCTCTGGCGGGCGCCTGACTCCGGGGCGCAACTGAATGGCACCCGGGGCGATCCCGCCGAAGCAACAAAAGGTATGTTCACATGGGTTTGGGAGTTGTTTAGAACTCGATAATGATCCCTCCGCTGGTTCACCAACGGAGACCTTGTTACGACTTTTACTTCCTCTAAATCACCAAGTCTTCCGGAGATCGNG
+
BCCGGGGGGGGGGGGGGGGGGGGGGGGGGGGGGGGGGGGGGGGGGGGGGGGGGGGGGGGGGGGGGGGGGGGGGGGGGGGGEGFFGGCCGGGGGGGGGGGGGFGGGGGEGGGGGGGGGCFGGGGGGGGGGGGGGGGGGGGGGGGGGGGGGGGGGGGGGGGGGGFEGG5BE*CFGGGGGGGEFGGGGGGGGFFGGGGGGGGGGGGFG?CFFDFGGGGGGFFEGGGCC70>FEDF:BFFFFGFFFFGDD5)7C>:F>*=<FBFFF?AAFFBAF46<))6:>)4:<B<?44:<<B(44(33<8##
@M06045:235:000000000-JCY5N:1:1101:22674:1263 2:N:0:CTCAGA
CTCAGAGCTGCGTTCTTCATCGATGCGAGAGCCAAGAGATCCGTTGCTGAAAGTTGTATATAGTTTTATCGCAGGGCCTTTTACAGCCCATGCAAAGACATTCGTTCACATACTATGGGGTATATACAAGAACATAGGCTCAGAGACACAGAGGAGAGCAGATGCTCGCGCACCCGCAATCCCTCACATCCAGGGTTTCACTGACTGCGTTTCCCAGAGTCTACAAAAGGTGCACAGGTGGATTAAAATGAAGCCTCGGGGAGCGTGGCACTGCTGCGAGTGCCAGCCACAACCCCGACGC
+
CCCGGGGGGGGGGGGGGGGFGGGGGGGGGGGGGGGGGGGGGGFGFGGGGGGGGGGFEFCCGGGGGGGGGGDGGG7CFEGGGGFFGFGGGGGGGFDG=FBFGGGEGGFFCFFGGGFGGFGD@FGGGGFGGFGGGGGFFGGADG8EDGG8D>?EGF8+6+DD8DEF,>>CGGDE6@E@CGGD8FFCF?D6;DFC,@*3::EAFGD,DF7,?EC57+*=797=FC>DC?CC;4AFBE*8)0*)):***2@;3*;AA*0),),:=>(442((()*).3),,30(((.))),-(..((4:(((4##
@M06045:235:000000000-JCY5N:1:1101:12293:1272 2:N:0:CTCAGA
CTCAGAGCTGCGTTCTTCATCGATGCCAGAACCAAGAGATCCGTTGTTGAAAGTTTTAACTTGTTTGTTTTGTAAATCAGAAGGTACGCTATAAATTGAAGAGTTGGGTCCTCTGGCGCGCTGCGGGACGGGCCGAAGCCGCGGCCCGCGGTGCGCCGAGCAACAAAAAGGTAAGGTTCACAAAGGGTTTGGAGTAATAACTCGGTAATGATCCCTCCGCTGGTTCACCAACGGATACCTTTGTACAACTTTTACTTCCTCTAAATGACCAAGTCTTCCTGAGATCGGAAACACGTCGTGA
+
CCCGGGGGGGGGGGGGGGGGGFG8<FFGGGGGGGGGGGGGGGGGGGGGGGGGGGGFGGGGEFFEFGGGGGGGGGGGGGGFFGGGGGGGGGEEGGFGGFGEAFFBF?C:CFFFGG<FCFEGGDGDGCEEGDEEGGGGGCFGEGGGGD8C>CBCEGGGGEEGGGCGGGC8EED<FCCFGGGGF+>E86CGGEGGC*?<ECE@9+<85EGGD?F+::FF4@D:CD<CF7:09?5>69D.569@***2:**0*90@BC=BA427F>AA<--5)//.()644.4>A>().4062:,(((-,,4(##
@M06045:235:000000000-JCY5N:1:1101:20801:1319 2:N:0:CTCAGA
CTCAGAGCTGCGTTCTTCATCGATGCGAGAGCCAAGAGATCCGTTGTTGAAAGTTGTATTTTTGAATTATGTTTATTCAGAAATAGATATTCAGACAAACTGCTTTAAAGGTGTTAAGTTAATCAAACCCTCTTGGCTTTTTAATGCCAGAGAGTTCAAAAACGTTGCACACAAGGTGGATATGGATTTTTTTAAAGAGTGCCATAAAACACTCAATTATGAATGATCCTTCCGCAGGTTCACCTACGGAAACCTTGTTACGACTTTTACTTCCTCTAAATGACCAAGTCTTCCCGAGATG
+
CCCGGGGGGGGGGGGGGGGGGGGGGGGGGGGGFGGGGGGGGGGGGGGGEGFGGGGGGGGGGGGDGGGGGGGGGGGGGGGGGGGGGGGGGGGGGGGGGGGGGGGGGGGGGGGDGGGGGGGGFGGGGGGGGEFGGGGGGGGFGGGGGGGGGFGFGGGGGFFFFGCEDGGGGGGGGGGGECFFGGGFGGCGGCFGGGGGGGGGGGGGGFEGGGGGGGGGGFFFGGGCGGCCFAF@@>EB4?FFFFA739ADDGFFAGFFFABFF@<BF0;)76AFFFFF<<E?5.><@FF@FFFFEF@<?>9##
@M06045:235:000000000-JCY5N:1:1101:20228:1323 2:N:0:CTCAGA
CTCAGAGCTGCGTTCTTCATCGATGCCAGAACCAAGAGATCCGTTGTTGAAAGTTTTGATTCGTTTGTTTTTGTTATTCAGAAGTAGTTTCGCTATAAATTCAAGAGTTTGGTGCTGCCGGCGGGGGCTGGTCGGGCGGCCCCGCCAGGGGGTGCCCTCCCGGCCGTCCGCCGAGGCAACAGCAGTAATAGGTAAGGTTCACAAAGGGTTTGGAGTAATAACTCGGTAATGATCCCTCCGCTGGTTCACCAACGGAGACCTTGTTACGACTTTTACTTCCTCTAAATTACCAAGTCTTCCT
+
C?CGGGGGGGGGGGGGGGGGGFGGFGGGGGGGGGGGGGGGFGGGFGGGGGGGGGGCFFGGGGGGGGGGGGGGGGGGGGGGGEFGGGDGFGGEGGGGGGFFGGGGGGGGAFGGGFGGGGGGGGG7FCCFGGGFCFGGGGGGGGEGG*::BEEDEEGGGGCCCEDEGGGGGGDGD5:EGGGGGGCFFGGC@CGFFGF96<FGGG7C5:EGFGD=<CFD6=C?F4*:<<GGFF?FA>*7@4DEFFFGD>FCG*/7BD>>0)4@FFFFFFFF:5<BA)6<ABDF94))5-)..:<93,654--##
@M06045:235:000000000-JCY5N:1:1101:10618:1326 2:N:0:CTCAGA
CTCAGAGCTGCGTTCTTCATCGATGCAAGAGCCAGGAGATCCATTGTTAAAAGTTGTCATTTTTTTGCATCATACTAAATCTGTCAAACAAACAAGCGTGAACATCGAGGGCCTCTCGGCCCCCGTGCTAACATGTATGATGTGTGCGTAGGGGGAGAGAGATTGCTCTCCCCCCTCCCACTACACCACCACCACGAGATTTGTAATGATCCTTCCGCAGGTTCACCTACGGAAACCTTGTTACGACTTTTACTTCCTCTAAATGACCAAGTCTTCCGTAGATCGGAAGAGCGTCGTGTCC
+
CCCGGGGGGGGGGGGGGGGGGGGGGGGGGGGGGGGGGGGGGGGGGGFFFGGGGGGGGGGGGGGGGGGGGGGGGGGGGGGGGGGGGGGGGGGGGGGGGGGGGGGGGGGGGEGGGGGGGGGGGGGGGGEGGGGGGGGGGGGGGGGGGGGGGGGEGGGGGGGGGGGGGGEFFG?CEGGGGGGGGFGGGGFFGG>EGGGGGGC>CGGFGGFFFGGGGGGGG>GEGGGGGGGGFFFE?DFFFF>F6FFGGG>DDF46FGFFA?AFFFAA2<BF?))=94A99?F:::BA?B?F08(.49?B9((##
@M06045:235:000000000-JCY5N:1:1101:9493:1334 2:N:0:CTCAGA
CTCAGAGCTGCGTTCTTCATCGATGCCAGAACCAAGAGATCCGTTGTTGAAAGTTGTAACTATTAAAGTTTTTCAGACGCTGATTGCAACTGCAATGGGTTTAAATTGTCCAATCGGCGGGCGAACCCGCCGAGGAAACGTAAGTACTCAAAAAACATGGGTAAGAGACAGCAGGACAAAGCCTACAATACTCTAGGTAATGATCCTTCCGCAGGTTCACCTACGGAAACCTTGTTACGACTTTTACTTCCTCTAAATGACCAAGTCTTCCGTAGATCGGAAAAGCGTCGTGTAGGGAAGG
+
CCCGGGGGGGGGGGGGGGFGGGCFGGGGGFFGGGGGGGGGGGGGGGGGGGGGGGGGGGGGGGGGGGGGGGGGGGGGGGGGGGGGGGGGGGGCFC:CCFEGEFFGGGGGFFGGGGGGGGGEG7:FGGGGGGGGFGGGGGG7>>BC==DFFFFDGFGGGGFGGGGFGG96DF,:DFG=*<CFB?FG,:CFF?6<C?C<FCECCFE7>9CDEGG57>DC8;++;CFGDGGC@::4<AFF?FDFDD57C*9FFFF4**9=4F29*5)4:A2457@>213:<<(41<((.3(,3((-4,-),8,##
@M06045:235:000000000-JCY5N:1:1101:20020:1354 2:N:0:CTCAGA
CTCAGAGCTGCGTTCTTCATCGATGCAAGAGCCTAGAGATCCATTGTTATAAGTTGTACAAGTTTTTTCTTTAACCAAATGGTCAAAGGCATACATTTGAGCAACAGAATCACTAGTTTAACAACCAGAGAGGCGAGCCCCTCTGGGAACAGTTCAACGTGGTCTCGAAGAGACGTGGATTTGTAATGATCCTTCCGCAGGTTCACCTACGGAAACCTTGCTACGACTTTTACTTCCTCTAAATGACCAAGTCTTCCTGAGATCGGAAGAGCGTCGTGTAGGGAAAGAGTGTAGATCTCGC
+
CCCGGGGGGGGGGGGGFFGGGGGGGGGGGGFGGGGGGGGGGGGGGGGGGGGGGGGGGGGGGGGGGGGGGGGGGGGGGGGGGGGGGGGGGGGGGGGGGGGGGGGGGGGGGGGGGFFGGGGGGGGGGGGGGGGGGDGFGGGFGGGGGFGFGGGCDFGGC>6DDGGFGGGFGGGGFCEFDEGGGGGGGGGEGGGFGGGGGCGEGGGGGGGGGGGGGGGGGFDFGGGGDGGGBBCAECFFFCF=FC6C:>F*;*)2++;:CA<F;E?361??0AFF9(6911((6A?(34337.66:444)4)##
@M06045:235:000000000-JCY5N:1:1101:13807:1355 2:N:0:CTCAGA
CTCAGAGCTGCGTTCTTCATCGATGCGGGAACCAAGAGATCCGTTGTTGAAAGTTTTAATGATTAAATCATTGCTCAGACGTATACGTTAGAGAGGTTGGGTGTGTCTCCGGCGGGCACGAGCCCGGGGACCAGGTCCCCCGGCAGCGAGCGAGGCCCGCAGGCCCGCCGAAGCAACAGGTACAAGTAAACACGGGTGGCACAATGGGACCCCGGAGGGCCCCCGGCACGGTAATGATCCTTCCGCAGGTACGCCTACGGAAACCCTGTTTCGACTTTTACATCCCCTAACTGACCAAACG
+
CCCGGGGFGGGGCGGGGGGGFGGGGGGGGGGGGFGGGGFFFGGGEG@FGGCFGGGGGGFGGGFFEFDGGGFGGGGGGGGGGFFFGGGGGFGGGGGGFCF:FGGGGGG<DGCFGECDEGGGGGG7EECEGGGGGG7>FGGGGGGGGGGGGGGGGGGGCCGGGEGGGGCEGGGGGGCFGFFC<CEF?FFFGFGF>CEGEGGG6FGGF76*0**CCCC<C3)0*7/9C39)0<DF?(*999>@6**9D3))7D**0157(5(7.8>00(,(57*9:?BB6A)-5).:(((.(,(.4-(5)((##
@M06045:235:000000000-JCY5N:1:1101:22340:1394 2:N:0:CTCAGA
CTCAGAGCTGCGTTCTTCATCGATGCCGGAACCAAGAGATCCGTTGTTGAAAGTTTTAAATAATTTTTGCTTATCGCTCAGACTGCAATCTTCAGACAGCGTTCAGAGGGGGCTTCGGCGGGCGCGGGCCCGGGGGCAGATGCCCCCCGGCGGCCGTGAGGCGGGCTCGCCGAAGCAACAGGGTACAAGAGACACGGGTGGGAGGTTCGTCCCAGAGGGCCCCCCCCCAGTAATGATCCTTCCGCCGGTTCACCTACGGAAACCTTGTTACGCCTTTTACTTCCTCTAAATGAACACATGT
+
C8BFFFFGFFGGGDGGFDG<FFGGFGGGGGGG<FC,<FGGEFGGDFGFGDGGGGAFFGGFEDFG9FFGGFFGDFGFD8CFEDEFGGGGFGGGGCAGFDFCGGGGGF?<<FGGGFGG7BC7@FDEDBF7FEC*5FCE:C<FGGG?EF7:BC1//*:***;?C8?ECC*;>EGG*:8C<CCE*8C008+<9A8;FG6*2*2CDG=ECEC7:*/:D72*9<9)9>)7)))9).94)4=@FFG4?4?*/*87//)**2/)5)33),(.()).66?>(((47257<))54-4))))-)).4((,##
@M06045:235:000000000-JCY5N:1:1101:15061:1397 2:N:0:CTCAGA
CTCAGAGCTGCGTTCTTCATCGATGCCGGAACCAAGAGATCCGTTGTTGAAAATTTTGTTTTGTTTAATTAATCACTCAGACAGCAACCTTCAGGCAGTGTTCGAGGGGTCTTCGGCGGGCACGGGCCCGGGGACGGACGTCCCCCGGCGGCCGACAAGCGGCGGGCCCGCCAAAGCAACAGGTATGGTAAACACGGGTGGTGAGGAGCATGACCCCCCGGTTCGTGCCCCGAAGGACCCCGCCCGGGAGCCCTCCCGACGCGGTAATGATCCTTCCCCAGGTTCACCTTCGGAAACCCCG
+
CCCGGGGGGGGGGGGFGGGGGFGGGGGGGGGDGGGGGGGGGGGGGGCFGFFCGGGGGGGGFGFFGGF9EGGGGGGGGGGGGGGGGGGGGGGGGGFGGGGFGFGFGFEGGGGGGGGGGGGGGGGGGGGGGGGGGEEGGCGCGGGGGGGGGGGGGGGEDGFG88EEGGGGGGGGGGFFFGG6;CFFE7CG9FFGGGGGGG5:E=F7E=C7FEGGGGGGD3C>3CCDDD<DF?>>395>FFF)85)1)/851).).9:0()(0)-((((,))*99<)<<1((4604,.-<74),44(:4,1,##
@M06045:235:000000000-JCY5N:1:1101:14832:1402 2:N:0:CTCAGA
CTCAGAGCTGCGTTCTTCATCGATGCGAGAGCCAAGAGATCCGTTGTTGAAAGTTGTATTTTTGAATTATGTTTATTCAGAAATAGATATTCAGACAAACTGCTTTAAAGGTGTTAAGTTAATCAAACCCTCTTGGCTTTTTAATGCCAGAGAGTTCAAAAACGTTGCACACAAGGTGGAAATGGATTTTTTTAAAGAGTGCCATAAAACACGCAATTATGAATGATCCTTCCGCAGGTTCACCTACGGAAACCTTGTTACGACTTTTACTTCCTCTAAATGACCAAGTCTTCCAGAGATA
+
CCCFGGGGGGGGDFGGGGGFGGGGDGGGGGGGGGGCGGGEFGGFFGGGGFFGFGGGGAFGGGGEC9FGGGGGGGGGGGGGGGGFFGGGFGGGGGGGDGFGGGGGGGCFFEGGGGGGFGGGGGGFGGFFAFGDGGGGGGGGGGGGGGEDFEFDEEGDG9AEGGGGFFGGGGGGCF8?@EF?,=EAFGAD?AFGGGGGDGD3,@CGGGGCFGGG+5D5CFGFGG9<CFCC>FF9B2B>DACF/?8CF<4<7D?;AF49C8;7:1=@D6EE?6F6)3>;C3>5C?EEFF?=24<AA><<>:4##
@M06045:235:000000000-JCY5N:1:1101:22796:1424 2:N:0:CTCAGA
CTCAGAGCTTCGTTCTTCATCGATGCCAGAACCAAGAGATCCGTTGTTGAAAGTTTTTATTTATTTGTTTATGTGTCACTCAGAGGAGAAAACCACTAAAGACATAAGAGTTTGGGGCCTCCGGCCGGCGCCTTGTGACGGGCCCGAGGGCGCCGGGGCGGTCCCGCCGAAGCAACGATAGGTAAGGTTCACAAAGGTTTTGGGAGTTTGTAAACTCGGTAATGATCCCGCCGCTGGTTCACCAACGGAGCCATTGTTACGACTATTACTTCCTCTAAATGACGAACTACTCCGTAACCGT
+
<CCGGGGCG,;@FEFGCFFGGFGFF7FE8<<FEAC6CF6CFF<DFEFEFCAF@C<@FGGFFEEFGFGE,C<AFFFE<,CDCE8@E?EGDFFCGCFG?<,BEFFF6<F99:EFCCECCC+FAFE@F+C++@CC:+AF,,C7B=BCEBGECCCECB7BC>E8?B::::CC85**33BC8C*/;F9EGG<<@C:@+0*;60+3;C*ACC5?C?FCFG>D737<CCC>7DCF:))7,375:@C@4@F75<@)*))0)**/)*.=)((,(.))-9**54<)):4)447(33(())..5-(4(--##
@M06045:235:000000000-JCY5N:1:1101:10308:1431 2:N:0:CTCAGA
CTCAGAGCTGCGTTCTTCATCGATGCCAGAACCAAGAGATCCGTTGTTAAAAGTTTTAATTTATTAATTAAGTTTACTCAGACTGCAAAGTTACGCAAGAGTTTGAAGTGTCCACCCGGAGCCCCCGCCCGAAGGCAGGGTCGCCCCGGAGGCAACAGAGTCGGACAACAAAGGGTTATGAACATCCCGGTGGTTAGACCGGGGTCACTTGTAATGATCCCTCCGCAGGTTCACCTACGGAGACTTGGTTACGACTGTTACTTCCTCTAAATGACCAAGTCTTCCTTAGATCGGAAGAGGT
+
CCCGGGGGGGGFFFGEFFGGGGGGGGGG?FGGCCFFFFFGGGGGGGGGGGGGGGGGGGGGGF<FGGFAFFGGGGFFFGGDFFGGGG9E9FFEFGDGGGGG<FGGFGGGGGGGFF<FEE7:CGEGDGGGGGGGGEFGDFGDGGEGGDCGGGGEGGFGCFGDFGGEGGC8DC>FGGGGGGF7;:CE?EGGGGGGGGGG6>FC**=8EE7EFFGGGG7DG7;@D;45<C)75>*7<9BFFFG>:BEF*:**:9FFDFFF(?<BF<425)-)-6/=9<BB:44..49A9AF<)6):6:63,((##
@M06045:235:000000000-JCY5N:1:1101:20313:1435 2:N:0:CTCAGA
CTCAGAGCTGCGTTCTTCATCGATGCCAGAACCAAGAGATCCGTTGTTAAAAGTTTTAATTTATTAATTAAGTTTACTCAGACTGCAAAGTTACGCAAGAGTTTGAAGTGTCCACCCGGAGCCCCCGCCCGAAGGCAGGGTCGCCCCGGAGGCAACAGAGTCGGACAACAAAGGGTTATGGACATCCCGGTGGTTAGACCGGGGTCACTTGTAATGATCCCTCCGCAGGTTCACCTACGGAGACCTTGTTACGACTTTTACTTCCTCTAAATGACCAAGTCTTCCGGCGATCGGAAGAGCC
+
CCCGGGGGGGGGGGGGGGGGGGGGGGGGGGGGGGGGGGGGGGGGGGGGGGGGGGGGGGGGGGGGGGGGGGGGGGGGGGGGGGGGGGGGGGGGGGGGGGGGGGGGGGGGGGGGGFGGGGGGGGGGGGGGGGGGGDGGGGGGGGGGGDGGGDGGGGGGGGGGFGGGGGGGGGFGGGGGGGGGGGGGGG?FGGG*CEGGGGGGGGGGEGCCFGGGCFFGGF>FGGGGGG<>EFFFAFF?FFGEFFFCDGFGGF?FE3<E?FDFF><>BFFFFF=FFFAF?B?46<44<?9(32486::?7?1##
@M06045:235:000000000-JCY5N:1:1101:12194:1437 2:N:0:CTCAGA
CTCAGAGCTGCGTTCTTCATCGATGCGAGAGCCAAGAGATCCGTTGTTGAAAGTTGTATTTGAATTGTTTATTCATAATAGTTTTCAGACAGACAGTTAAAAAATAAGTTGATGTTTGGCCGCTTTCATAAAGAAAACGGCTGACATTGCACACAAGGTGGATATGGATTTAAGAAGTGCCATAAACACTTATTATGAATGATCCTTCCGCAGGTTCACCTACGGAAACCTTGTTACGACTTTTACTTCCTCTAAATGACCAAGTCTTCCACAGATCGGAAGAGCGTCGTGTAGGGAAAGA
+
CCCGGFGGGGGGGGGGGGDGGGGGGGGGGDGGGCGGGGGGGGGGGFGGGGGGGGGGGGGGGGGGGGGGGGFGGGGCFFGGGGGGGGGGFFGFCGCFFGGFCGGGFGGCGF9FGGGGGGEGGGGDGGGGFGGF<EFFFFGGDGGFGGGGDCFFG8EFFF?8DDE93>FFDDGGGFEGGGCF9AD9FGGGGFGGGGGGFGGGCEDFGEFGE@DEGCGFC>FFFGGDGGGDAAFA=68+49@4?;CGGGFG7CAFCFFF<+@AAE;@<E???6+;36(44;D0;63((6:7>BFB8>)801,##
@M06045:235:000000000-JCY5N:1:1101:22269:1478 2:N:0:CTCAGA
CTCAGAGCTGCGTTCTTCATCGATGCCAGAACCAAGAGATCCGTTGTTGAAAGTTGTAACTATTAAAGTTTTTCAGACGCTGATTGCAACTGCAAGTGGTTTTAAAGTGTCCTGACGGCGGGCGGACCCGCCGAGGAAACGAAGGTGCTCAAAAGACATGGGTAAGAGATGGCAGGCAAAGCCCGCAACTCTAGGTAATGATCCTTCCGCAGGTTCACCTACGGAAACCTTGTTACGACTTTTACTTCCTCTAAATGACCAAGTCTTCCTTAGATCGGAAGAGCGTCGTGTAGGGAAAGCT
+
CCCGGGGGGFGGGGGGDGGGGGGGGGGGGGFGGGGGGGDFGFGGFGGGGGGGGGGGFGGFGGGFGGGGGGGGGGGGFGGGDGCEFFGFFGFGGCFGFGGFGGGGGGGGGGGGGFGGGGDEFGGGGGGGGGGDGGGDGFGGFFGDGGGGGGGGGFGGFGGFGCDFGG?FGGGGGCGGDFEGF*<ECEGGG6CFE;CGEGGGG7FGGG7C=EGCDCFFGFGFGCDDDDCFFFFFFBFFEFGFFF@FGGFGGG?F7C?F9BAFF:(6<AA<AFB?)-428?<6110:0(49,887<AF?B?(##
@M06045:235:000000000-JCY5N:1:1101:19521:1550 2:N:0:CTCAGA
CTCAGAGCTGCGTTCTTCATCGATGCCAGAACCAAGAGATCCGTTGTTGAAAGTTTTGATTTATTTTTGGTTTTACTCAGAAGTTACATATAGAAACAGAGTTTAGGGGTCCTCTGGCGGGCCGTCCCGTTTTACCGGGAGCGGGCTGATCCGCCGAGGCAACAAGTGGTATGTTCACAGGGGTTTGGGAGTTGTAAACTCGGTAATGATCCCTCCGCTGGTTCACCAACGGAGACCTTGTTACGACTTTTACTTCCTCTAAATGAACAAGTCTTCAGGAGATCGGAAGAGCGTCGCGTTT
+
CCCGGGGGGGGGGGGGGGFGGGGGGGGGGGGGGGGGGGGGGGGGGGGGGGGFG6EFGFGGGGGGGGGGDGEFFGGGGGGGGGGGGGFGGGGGGGGGGGGGGGGGGGFFGGGGGGGGGGGDGGGGGGGEGEFGCEGGCC@EFDGGGGGGGGGGGGGGGGEEGFGGGGGGCEF=8EFFGGGGGGGG8CC55CEEF++?+>F9EEGEF:FFG?F+>4CC)<>>D9::7>DGF>BEF9EF597@FFFGDGFDD7@?FGFFA?4FF<>B)).648)1-24:).4(-,346:0:>:::0-((,-,##
@M06045:235:000000000-JCY5N:1:1101:23363:1585 2:N:0:CTCAGA
CTCAGAGCTGCGTTCTTCATCGATGCCGGAACCAAGAGATCCGTTGTTGAAAGTTTTAATTAATTGAATAATTGTCTCAGACTGCATACTTCAGACAGCGTTCACAGGTGGCTTCGGCGGGCGCGGGCCCGGGGGCGGATGCCCCCCGGCGGCCGTGAGGCGGGCCCGCCGAAGCAACACGGTTCGTTAAACACGGGTGGGAGGGTTGCCACCGAGGGGCCCTCACTCAGTAATGAGCCTTCCGCAAGTTCACACACGGCAACCTTGTTACGACTTCTACTTCTCACAACTTCACAAGTAC
+
CCCFFGGGGGDFGGGGGGGFGGGGGGGGGEG:FFFEFCC<FFGG8FFF@FFF<CAFFEGGGECFGFGGGFGGFFGGGGGFCF?FGCA96CCAEF9CD@DEC@FFCFF<C?FFDF?FGD++6@FFGF7EEGDEGGCCCC7<F<B7*BE>8E8>CEE>CFD885:E585CC*8*8:CE8CE**21:2:ECCFFGF5:5C:8:8/2:*:6**+*3*1))5)70)9*974*:7F*=4)76**27BF?<DD)92**00*))(0,)033(.446>6=5:0(1)).-.64)))).,()))).4)..##
@M06045:235:000000000-JCY5N:1:1101:12507:1642 2:N:0:CTCAGA
CTCAGAGCTGCGTTCTTCATCGATGCCGGAACCAAGAGATCCGTTGTTGAAAGTTTTAAATAATTTTTGCTTATCGCTCAGACTGCAATCTTCAGACAGCGTTCAGAGGGGGCTTCGGCGGGCGCGGGCCCGGGGGCAGATGCCCCCCGGCGGCCGTGAGGCGGGCTCGACGAAGCAACATGGTACAAGAGACACGGGTGGGAGTTTGGAACCAGAGCGCCCCCACCCACTAATGATCCTTCCGCAGTTCCACCTACGGAAACCCTGTTTCGCCTACGTCTTCCCGTAACTGACGCAGTCA
+
CCCFGGFFG?DGFGGE<AFDC,CC<CEFC@E7FF@C@E,@C9F<C@FGFFGGFFGGFFFGGGGGGEFGGGGCDCFG7C@@FFCFG8DFGFGGDEGGFFGGC?CFCFG@FE+=FCEF+++=@7FFG7FCF:::CCFGE:CBFFF87:E>>*3/?>C*//;58*C**?CF5***22CEGGG**2;CC+<9AEGG8;68*:188?8*2:C:C7*015*/1))099)>7)*/5))04)9/*97896<*/).******2<@:)4))(.4(3882*95((-((((,.(6.((,(4()))(((-(-##
@M06045:235:000000000-JCY5N:1:1101:10768:1651 2:N:0:CTCAGA
CTCAGAGCTGCGCTCTTCATCGATGCCAGAACCAAGAGATCCGTTGTTGAAAGTTGTAACTATTAAAGTTTTTCAGACGCTGATTGCAACTGCAATGGGTTTAAATTGTCCAATCGGCGGGCGAACCCGCCGAGGAAACGTAAGTACTCAAAAAACATGGGTAAGAGACAGCAGGACAAAGCCTACAATACTCTAGGTAATGATCCTTCCGCAGGTTCACCTAAGGAAACCTTGTTACGACTTTTACTTCCTCTAAATGACCAAGTTTTCCCCAGATCGGAAGAGCGTCGTGTAGGGAACC
+
CCCGED@FGGGCE7CFGGFGG8CEC@F<CAFECF<AFFFGGG,CE@FDDGF<F,<FFGGGCFFCFGGG<C,CCFGGGGGG,CEFF9FGGGGGGC:,,C=FGGGGGGCCFG9CA,F7@@>74F>>FFGE>F3B@:F7@,,@,3@CGGGD9@>99BEE,6,DCFGFGG,,DC>FFE>5:FFDGGGGGFFG9+2>CFC+>CGFGF79>9EF?FCE<)978;>FFC>****09F>:86=F=FD)))77DFF>FC?FFD?*)96@*,)..))).9?*.1(().,(-2(((.73292,1,)..(.##
@M06045:235:000000000-JCY5N:1:1101:18460:1704 2:N:0:CTCAGA
CTCAGAGCTGCGTTCTTCATCGATGCCGGAACCAAGAGATCCGTTGTTGAAAGTTTTAATTAATTGAATAATTGTCTCAGACTGCATACTTCAGACAGCGTTCACAGGGGGCTTCGGCGGGCGCGGGCCCGGGGGCGGATGCCCCCCGGCGGCCGTGAGGCGGGCCCGCCGAAGCAACACGGTTCGTTAAACACGGGTGGGAGGTTGGACCCCGAGGGGCCCTCACTCAGTAATGAACCTTCCGCAGGTTCACCTACGGAAACCTTTTTACGACTTTTACTTCCTCTAAATGACCAAGTTA
+
CCCGGGGGGGGGGGGGGGGGGGGGGGGGGGGGGGGGFGGGGGGGGGGGGGGGGGGGGGGGGGGGGGGGGGGGGGGGGGGGGGGGGGGGGGGGGGFGGGGGGGGGGGGGGGGGGGGGDGDGGGGGGGGGGGGGGGGGGGGGGGGGGGGGGGGGDGGGGFGGGDGGGGCEGGGGCEG?8@EGEGFGGGCFFGGGGFEGGEGGGCEGGG=C<CGGGG3DGFGFGGGGGG*??66=A<4/*/9<?F?CDCDCGGFFFGFFF>:@3;?F<A)).)1869((.6))-6).-64<<4<<AA7).(-##
@M06045:235:000000000-JCY5N:1:1101:18770:1880 2:N:0:CTCAGA
CTCAGAGCTGCGTTCTTCATCGATGCCAGAGCCAAGAGATCCGTTGTTGAAAGTTTTAATTTATTTGCTTGTTTACTCAGAAGATACATATAGCAACAGAGTTAGGGGGTCCTCTGGCGGGGGCGGCCCGTTTCACGGGGCCGTCTGTTCCCGCCGAAGCAACGTTTTAGGTATGTTCACAGGGTTGATGAGTTGTTTAGACTCGGTAATGATCCCTCCGCTGGTTCACCAACGGAGACCTTGTTACGACTTTTACTTCCTCTAAATGACCAAGTCTTCCTCAGATCGGAAGAGCGTCGAT
+
CCCGGGGGGGGGGGGGGGGGGGGGGGGGGGGGGGGGGGGGGGGGGGGGGGGGGGGGGGGGGGGGGGGGGGGGGGGGGGGGGGGGFGGGCFGGGGGGGGFFGGGGGGGGGGGGGGGGGGGGGGGGGGGCFGGGGGGGGDGGGGGGGGGGGGGGGGGGEEGD+BFG59?GGGGGFF6FGGGG?FGECFGGFF9CFGGGGGGG?C7CFGGGGGGGGGGGFFC@<*7DFGGGFF6)46DB335FFFFFGFFGGGFF?C==<629=6559A9)6F?F329ADFFB6<A78<:?1(128<?>>0,##
@M06045:235:000000000-JCY5N:1:1101:14079:1887 2:N:0:CTCAGA
CTCAGAGCTGCGTTCTTCATCGATGCGAGAGCCAAGAGATCCGTTGTTGAAAGTTGTATTTTTGAATTATGTTTATTCAGAAATAGATATTCAGACAAACTGCTTTAAAGGTGTTAAGTTAATCAAACCCTCCTGGCTTTTTAATGCCAGAGAGAGTTCAAAAACGGTGCACACAAGGTGGATATGGATTTTTTTAAAGAGTGCCATAAAACACTCAATTATGAATGATCCTTCCGCAGGTTCACCTACGGAAACCTTGTTACGAATTTTACTTCCTCTAAATTACCAACTCTTCCGTAAG
+
CCCGGGCFAE<F@CBDFFC@C6@CEEGGDC@C8CFFGCFCCCA,CC6CFG<6CFFGFDGG@EFFEGGCFGFGC<,@@CFGGGAEAE<FAEFEGFDCGCF<D<FFACEBF?<FGEFCFGGGGDECGGGGGGGC4?<EGG:F9BFDGGGGGGDC8@EE?FD==ECD6C+@DEGGGG8DCF,8==,@8EF;=F99DCEBA7=E@DFG7EF999:EFFGDF6CFFFGC=9+=<;A8A4AD*@>DAFAFG*?8DDAB><8/(24AFCC02((67C6*9<3<C).4)1))74)14(63))62::(##
@M06045:235:000000000-JCY5N:1:1101:15268:1909 2:N:0:CTCAGA
CTCAGAGCTGCGTTCTTCATCGATGCCAGAACCAAGAGATCCGTTGTTGAAAGTTTTGATTCATTTGTGTTGCCTATGCACTCAGAGAAAAAAATTCCCGCCCTTGGGCTCAATGCAAAAGAGTCTTGCGCCCCTGCGGCGGGCGCCTTGTAGTCCGGCGCCGGTTACGCGCCGGTCGGGGCGGTCCCGCCGTGACAACCGTGGTAAGGTTCACAGAGTGCTGGGGAGTTGTATCATTCGTTAACGACCACTCCGTCGGGTCACCTATGGAGACTTCGTTATGTCTTTTACTGCCCGTACG
+
C8C@FF9@FGGGFFC<FF,C<EFGC,;<,CFFE<<,C,C,CFFG?FBFCFGC,;<CFGFAFC96CCFD<EFG9,CEFC<C<EEBF,CE@FECF7FF96B=:F+@,4,:,,,,5AFF,,C9,<,9,5,,,8+84C=<A4@=:+8>*:CGE,,5;@@,**1**4**11*53C>*1*8*2*:E8C**2*?>5*/2/:*;++2***2**0++++2+*000*)0/*:*2*9*1.0=F4466**:*)855**0)7))0.>))()()04(,))())0*).:).)43(((.))).-)))4)).((-(##
@M06045:235:000000000-JCY5N:1:1101:12109:2052 2:N:0:CTCAGA
CTCAGAGCTGCGTTCTTCATCGATGCCAGAACCAAGAGATCCGTTGTTGAAAGTTGTAACTATTAAAGTTTTTCAGACGCTGATTGCAACTGCAATGGGTTTAAATTGTCCAATCGGCGGGCGAACCCGCCGAGGAAACGTAAGTACTCAAAAAACATGGGTAAGAGACAGCAGGACAAAGCCTACAATACTCTAGGTAATGATCCTTCCGCAGGTACACCTACGGAAACCTTGTTACGACTTTTACTTCCTCTAAATGACCAAGTCTTCCGGAGATCGGAAGAGCGTCGTGGAGGGAATA
+
CCCGGGGGGGGGGGEGGGGGGGGGGGGGGGGFGGGGGGGGGGGGGGGGGGGGDGGGGGGGFFGFFFFFFGGEGGGFAFGGEGEGGGFGGGGGGC:CCFGGGGGGGGFCGGFFGDGGGGEGGGEGFEGG7FCEEFFFGGGG<>@EGFC;FGGGC@EG@,>FGGGGGGGGGGDE8CGGEGGF?CCGGGGG;CFCF9CCCCGF9ED7;FDFFGC=D3DGGFG6DDGFGGGGFFFFFFFF?FC>@>B77FFGG*/9F*6447-9F,),4.))./@DB1;;:2(,44211391:0(,(2(:61,##
@M06045:235:000000000-JCY5N:1:1101:9707:2058 2:N:0:CTCAGA
CTCAGAGCTGCGTTCTTCATCGATGCCAGAACCAAGAGATCCGTTGTTGAAAGTTTTGACTTATTCAGTACAGAAGACTCAGAGAGGCCATAATAATCAAGAGTTGGGTTTCCTCCGGCGGGCGCCCCGCTAGGGGGCCAGGGGGCACCGGGCGGACCCGGGCCGCCCGCCGAAGCAACGGTTTGAAGGTAACGTTCACAATGGCTTAGGGAGTTTTGCAACGCTGTAATGATCCCTCCGCTGGTTCACCACCGGAGACCTTGTTACGACTTTTACTTCCTCTACATGACCACGTCTGCCT
+
CCCGGGGGGGGGFFFFGGFFFEGGFGFGGFFFGGGGGGGGGEGFGGEGGGGFGG9FDGDCGGGGGGGGGGGAFCAEGCFGGFGGGGGGGGFGGGDGA<FDCDDEG9ECFGDFGGGGEGGGGGCEGGFEEGG7FDGGCFFEGFGGCEDEGGCECGCGEEEEEEEGCEC*:>EEE>E=C68:51:?ECCCGFGGEE::*<@C9CC+;*:FGGG6C*0:*)*/:7)1>DGGFF7@:6FFFFD5B5>C77B?>FF))1<),)-79))6)-63())06))3<<)82.5<4):)448:(3-2(()##
@M06045:235:000000000-JCY5N:1:1101:12128:2093 2:N:0:CTCAGA
CTCAGAGCTGCGTTCTTCATCGATGCCAGAACCAAGAGATCCGTTGTTGAAAGTTTTAACTTGTTTGTTTTGTAAATCAGAAGGTACGCTATAAATTGAAGAGTTGGGTCCTCTGGCGCGCTGCGGGACGGGCCGAAGCCGCGGCCCGCGGTGCGCCGAGCAACAAAAAGGTAAGGTTCACAAAGGGTTTGGAGTAATAACTCGGTAATGATCCCTTCGCTGGTTCACCAACGGAGACCTTGTTACGACTTTTACTTCCTCTAAATGACCAAGTCTTCCAGAGCTCGGAAGAGCGTCGGGG
+
CCCGGGGGGGGGGEGFFGGGGGGGGGGGGGGGGGGFGGGGGGGGGGGGGGGGGGGGFGGGGGGGGGGGGGGGGFGGGGDCGGFGGGGGG@FGDEEGGG9FGGG?EFFGGGGGGGFFFGGEGDGGDGGGGGGGGGGGGDGGGGGEGDGGGCCCEGGGGEC>EGGG6F>5FEGGGGGG9CEFGCCFGGGGFGDD:C6CF79F++<C5C5=EGGF>C59*075C<<<FF>C?FFB:BD))8CFFFFG775F3<)8****:43/64246)).4??F0)66).)4.)(().(491,((.79<91##
@M06045:235:000000000-JCY5N:1:1101:7525:2111 2:N:0:CTCAGA
CTCAGAGCTGCGTTCTTCATCGATGCCAGAACCAAGAGATCCGTTGTTGAACGTTTTGACTTATTCAGTACAGAAGACTCAGAGCGGCCATTAATGCAATTGTTTGGTTTACCTCCGGCGGGCGCCCGCGAGGGCCGGGGGGCGCCGGGAAGGACCCGGGCCGCCCGCCGAATCAACGGTTTAGGTAACGTTCACAATGGTTTAGGGAGTTTTGCAACTCTGTAATGATCCCTCCGCTGGTTCACCAACGTAGACCTTTGTACGACTTTTACTTCCTCTAAATTACCAAGTCTTCCCTAAG
+
CCCGFGGGG,CCBC@FGGFGGFGF<FFFGFGFDCDFFFFFEGFFFECFGFF,6CFFEFEGGGFGGGGGGGGGGGGGG<CED<FG,CFGD@EGGAD<C<DCFGEEFGGFFGGGGGGGGEGDF7FEFGGGEFGEG7FC7@7:*8:5>CG*58*;CEGFEG5*85*:5C8CC5*?*;F?CEC*;;?+<9CFD5FCFEG7+:<:E9CFGGG6:E7<7<FCCF9?C>D7CGD7@BB?::D>EE3)8=?:CC?C<<F4)996)7)*1)6((,(2)=47.6)5<DA>D6)).)-6)(.).64-49)##
@M06045:235:000000000-JCY5N:1:1101:20531:2113 2:N:0:CTCAGA
CTCAGAGCTGCGTTCTTCATCGATGCTGGAACCAAGAGATCCGTTGTTGAAAGTTTTAACAGTTCGCTTAGAACACTCAGAAGTAACGTCGGTTCTTGACTGAGAGACTGGATATCGCCGGCGGGCACGCCCCCCTCGGGGGGGGAAACGCGCCGCCGAAGCAACGTGGTATAAAGGTTCACATAGGGTTATGAGGTTGGAAAAAACACTCAGTAATGATCCCTCCGCTGGTTCACCAACGGAGACCTTGTTACGACTTTTACTTCCTCTAAATGACCAAGTCCTCCGTAGATCGGCAAGC
+
CCCGGFGFGGFGGGGGFF<FF6CEFGGGGCFFGFGCFGGGGGGGGDGGFFFFFFFGGGGGGAFGFCCEFGEGGGGGAFGFFFGGCFGGFGGGDEFGGGGGGGC@E=FEFGCE,5F,@FGEEGBFDEGGGGC+>FGFGGEDCEDGGG5AE8ECC>EDG58:8EFCFG/;**++3<9F7@C?C+<?C98**;FFGGFF?6CEE7EG57CC*:5C4CDFGFD4::5*9CCGFF)8<AFFBF7:<;>55FFG***09D>FB3?F?>A>AB.6</??)))))4::?<2.6:(4:?(8A4::(,(##
@M06045:235:000000000-JCY5N:1:1101:18026:2116 2:N:0:CTCAGA
CTCAGAGCTGCGTTCTTCATCGATGCCAGAACCAAGAGATCCGTTGTTGAAAGTTTTGATTGATTCATCAAGTACTCCGACGCATAGAAACAGCATTAAAGTGGTCCGCCGGGGGCCGGCGCGGAGGCCGGGTTGCCCCCGAGGCAACTGGTGTTGGTCAACAAAGGGATGGAGGTCGGGCCGAGGGCCCTCACTCGGTAATGATCCCTCCGCAGGTTCACCTACGGAGACCTTGTTACGACTTTTACTTCCTCTAAATGACCAAGTCTTCCTCAGATCGGAAGAGCGTCGTGTAGGGGAG
+
CCCGGGGGGGGGGGGGGGGGGGGGGGGGGGGGGGGGGGGGGGGGGGGGGGGGGGGGGGGGGGGGGGGGGGGGGGGGGGGGGGGGGDGGGGGGGGGGGGGAFGGGGGGGGGGGGGGGGGGGGGGGCGGGFGGGCEGGGGGGGGGGGGGGGGFFFFGGGGGGGGGFBFFEFGGFCGGGGGGGGGGCEGGGEGEGCGFGFCEGEFGGFFGGFGGGD)9<9=C@CFGGG<DDFBFFFAFFFFGEFFF<>C?GFFB?@DF72497BBFFF?92-98=94<?<FFFF6BFB((-7:040,:A>?(##
@M06045:235:000000000-JCY5N:1:1101:10194:2149 2:N:0:CTCAGA
CTCAGAGCTGCGTTCTTCATCGATGCCAGAACCAAGAGATCCGTTGTTGAAAGTTTTGATTCGTTTGTTTTTGTTATTCAGAAGTAGTTTCGCTATAAATTCAAGAGTTTGGTGCTGCCGGCGGGGGCAGGTCGGGCGGCCCCGCGAGGGGGTGCCCTCCCGGCCGTCCGCCGAGGCAACAGCAGTAATAGGTAAGGTTCACAAAGGGTTTGGAGTAATAACTCGGTAATGATCCCTCCGCTGGTTCACCAACGGCGACCTTGTTACGACTTTTACTTCCTCTAACTGAGCAAGTATGCGG
+
C,AEFFGGGGGGGGGFGGGGGGGGGGGGGGGGGGGGGGGGGGGGFGBFGGEFFFFEFGEFGFG@FGE<F8EFGG8FGGGGGAEFGFCFFGGGGGGGGGFGGGFGGCFGGGFGGGFCCEFEGGGDDFFEEE@,@:FG7FEGGGGEGG7>8*:>:?5AFDCEE8EEE?EECDGGC:CEGCFC*;;@;+<CFEEFC7CFFEGGFEFE8:C==:C=D<<F*7:=CF7C<DDDEFF4569))8*077B<C7=D7D=5:5>5(7;>)44<4)-((0.8<D23AF9))6)4).6:))4).46).))##
@M06045:235:000000000-JCY5N:1:1101:17731:2188 2:N:0:CTCAGA
CTCAGAGCTGCGTTCTTCATCGATGCCAGAACCAAGAGATCCGTTGTTGAAAGTTTTGATTCGTTTGTTTTTGTTATTCAGAAGTAGATTCGCTATAAATTCAAGAGTTTGGTGCTGCCGGCGGGGGCGGTCGGGCGACCCCGCGGGGGGGTTGACCTCCCAGCCGTCCGCCGAGGCAACAGCAGTAATAGGTAAGGTTCACAAAGGGTTTGGAGGAATAACTCGGTAATGATCCCCCCGCTGGGTCACCAACGGAGACCTTGTTACGACTTTTACTTCCTCTAAATGACCAAGTCTTCCG
+
CCCGGGGGGGGGGGGGGGGGGGGGGGGGGGGGGGGGGGGGGGGFGGGGGGGGGGFGGGGFGFGGGGGECEFGGFGGGGGFGGBFGFGGGGGGGDGGGGGGGGGEGGGEFGGGGGGGGGGGGGGGGGGGGGGGGGGDFGGEEGGGGGGGGGGGDGFGFGGGGFCCFG>EEGEGG?E5?EGF@EF6C:?F+CFEFGF6CC?FGCFCFFF5*:CEG<C*/7C?FFD*7<DF:?F*66FF)<DBB>.9*2777CF4095>153@F<4-4-6<().)6<<2<44<<)62<AFBBA0:(46.).)##
@M06045:235:000000000-JCY5N:1:1101:20153:2193 2:N:0:CTCAGA
CTCAGAGCTGCGTTCTTCATCGATGCCGGAACCAAGAGATCCGTTGTTGAAAGTTTTAATTAATTGAATAATTGTCTCAGACTGCATACTTCAGACAGCGTTCACAGGGGGCTTCGGCGGGCGCGGGCCCGGGGGCGGATGCCCCCCGGCGGCCGTGAGGCGGGCCCGCCGAAGCAACACGGTTCGTTAAACACGGGTGGGAGGTTGGACCCCGAGGGGCCCTCACCCAGTAATGATCCTTCCGCAGGTCTACCTACGGAAACCTGGTTACTACGTTCACTTCCTCTCAATGAACAAGTGG
+
CCCGGGGGGGGGGGGGGGGGGGGGGGGGGGGGGGGGGGGGGGGFFGGGGGGGGGGGGGGGGGGGFGGGGGGGGGGGGGGGGGGGGGGGGGGCFGGGGFFFGGGGGGGFEGGGGGGGGGGGGGGGGGGGGGGCFGGEEFEGGGGFC:ECEGEGDGGEEF=CGGGGGCGGGCCE5EEGFF6CEGCEEE5CC8CC9FGDE85>C:AEEG6ECFCEDG3C5>CBDD9C5C*9:>/@246*0=D?67?D<)<DG***0:=B?36EE6::7(,8746*))(.3((-)65A924(4)4)2).)((.##
@M06045:235:000000000-JCY5N:1:1101:20966:2204 2:N:0:CTCAGA
CTCAGAGCTGCGTTCTTCATCGATGCCAGAACCAAGAGATCCGTTGTTGAAAGTTTTGATTATTTGATAATCCACTCAGAAATACCACTAAACGACAGAGTCTAGGTCCCCCGGCGGGCGCCTGGTTCCGGGGCACGCGATGGCGCCCGGGGCGATCCCGCCGAAGCAACGAAAAGGTAAGGTTCACAATGGTTTGGGAGTTGTAAACTCGGTAATGATCCCTCCGCTGGTTCACCAACGGAGACCTTGTTACGACTCTTACTTCCTCTAAATGACCAAGTCTTCCCCAGATCGGAAGAGA
+
CCCGGGGGCGGEFGGGGGFGGGGGGGGGGFGGGGGFGGDFGGG<,B@FGCFGGGGGGGGDAEGGGGGGGGFGGGGFGGFGGGFFGGGGFFFGGGEG7FGGGGFFFGFFGCGGG+>CFCGDGFGGFFGFDE7FFDDFFGECGCEFEE7>8BEEEGGGDEFGDEGGGGGG6CE>EGGGCCFGCFGGGFG?GFFGFGGGGGGGEGGFGG+03<DEGGGFFFFFFCCCDG*75B?F>>B*/<D3:>))7<):7:46=5:B?)6484444A)))9=@AFF2>>B0)6:<A:,(,,(248?063.##
@M06045:235:000000000-JCY5N:1:1101:7091:2212 2:N:0:CTCAGA
CTCAGAGCTGCGTTCTTCATCGATGCGAGAGCCAAGAGATCCGTTGTTGAAAGTTGTATTTTTGAATTATGTTTATTCAGAAATAGATATTCAGACAAACTGCTTTAAAGGTGTTAAGTTAATCAAACCCTCTTGTCTTTTTAATGCCAGAGAGTTCAAAAACGTTGCACACAAGGTGGATATGGATTTTTTTAAAGAGTGCCATAAAACACTCAATTATGAATGATCCTTCCGCAGGTTAACCTACGGCAACCTTGTTACCACTTTTACTTCCTCTAAATGCCCAAGTCTTCCCAAGAGA
+
CCCFGFFGGGGG7FCFGGGCEFFGFGGG>:FCFGD8FGGFGFGGGG@<FCCE<CFFGGFEFGGGGGGGGGGGDGGFFGGGGFCFGGFEGGC9FFEDFEFCC,A,,FE<ECAFE<BDFFFFGFFGGGGGGCF7?CD5CC9FFEFGGCG8@B8EGC@DGGF;EFEEDDFGCBFD8F?8>E++6@:AEFFFF;;EECCFDB=@D7DF7<EF<,3,23=DD=7+<;9++=ECFFF5=>E**/**+0=*+96<*)2/:D61*+0+;))6(.)7)2@FFEC3.3;CC<))(/,3>3)7?1()(((##
@M06045:235:000000000-JCY5N:1:1101:19351:2238 2:N:0:CTCAGA
CTCAGAGCTGCGTTCTTCATCGATGCCAGAGCCAAGAGATCCGTTGCTGAAAGTTTTGATTTTTGCTTGTAGTACTCAGAAGATCCACTGTAAGATTCATGGTTTGGGCCTCCGGCGGGCACCCGGGCGCGCCCCGGAGGGCGGCTCGGGGGTCGACCCCCGGGGGGGAGTCCCGCCGAAGCAACGTAGGTATGTTCACATGGGTTGGAGAGTGCTAGACTCAGTAATGATCCCTCCGCTGGTTCACCGACGGAGACCTTGTTACGACTTTTACTTCCTCCAAATGACTCAGTCTTCCCAG
+
CCCGGGGGGGGGGGGGGGGGGGGGGGGGGGGGGGGGGGGGGGGGGGGGGGGGGGGGGGGGFGGGGGGGGGGGGGGGGGGGGGGGGGGGGGGGGGGGGGGGGGGGGGGGGGGGGGGGGGGGGGGGGGCGEGGGGCGGFEGGGGGGGGGDGG5B8EEEGGGGGGDEGGGGGDGE@ECG8CEEGGGGGG;8/AEDCGGGGGGF7ECFCEGGC7*:0C7FGFGFFFFGGGGGBF?FBF)77<3)8BFGGGFC/7>:@/)70>?FF2>4<20((.9?:<AFF)).(.:-8)42)),.6)6659?##
@M06045:235:000000000-JCY5N:1:1101:19762:2265 2:N:0:CTCAGA
CTCAGAGCTGCGTTCTTCATCGATGCCAGAACCAAGAGATCCGTTGTTGAAAGTTTTGACTTATTCAGTACAGAAGACTCAGAGAGGCCATAAAGTATCAATGGTTTGGGGTACCTCCGGCGGGCGCCCCGCGAGGGGGCCTGGGGGGCGCTGGGCGCCGCCCGCCGAAGCAACGGTTTGGGTAACGTTCACAATGGTTTAGGGAGTTTTTCAACTCTGTAATGATCCCTCCGCTGGTTCACCAACGGAGCCCTTGTTACGACTTTTACTTCCTCTAAATGACCAAGTCTTCCTTAGATTG
+
CCCGGGGGGGGGGGGGGGGGGGGGGGGGGGGGGGGFGGGGGGGGGGGGGGFGGGGGGGGGGGGGGGGGGGGGGGGGGGGGGGGGGGGGFGGGGGGGGGGGGGGGGGGGGGGGGGCDEGGGGGGEGGGGGGGGGGGGDBFGGGGGGGGGGGGGGGGGGGGGGGGGGGGGGGGGGGEGGC>EEDGGGGGGGGGGFG7:C+<8@FGGFEEFCC*ACCGFGFGFFGGFDCCC5<5>>FFFFFGFFFFDFDBC9))).C?4)9)*0(41?FA>)9@624)6A<4>AFFF>0:44<BAAF2:<))##
@M06045:235:000000000-JCY5N:1:1101:11072:2269 2:N:0:CTCAGA
CTCAGAGCTGCGTTCTTCATCGATGCGAGAGCCAAGAGATCCGTTGTTGAAAGTTGTATTTTTGAATTATGTTTATTCAGAAATAGATATTCAGACAAACTGCTTTAAAGGTGTTAAGTTAATCAAACCCTCTTGGCTTTTTGATGCCAGAGAGAGTTCAAAAACGTTGCACACAAGGTGGATATGGATTTTTTTAAAGAGTGCCATAAAACACTCAATTATGAATGATCCTTCCGCAGGTTCACCTACGGAAACCTTGTTACGACTTTTACTTCCTCTAAATGACCAAGTCTTCCGCAGC
+
CCCGGGGGGGGGGGGGGGGGGGGGGGGGGGGGGGGGGGGGGGGFGGBEGGFEFGGGGGGFFGGGGGGGGGGGGGGDFFFGGGFFGGGGGGGGGGGGGGGGGGGGGGGGGGGGGGEGFGGGGGGGGGGGEGGFGGFGGGGFGGGGGGFGGGGGGGGGGFGGGGGGGGFFGGGGGGGFFGGFGGGGFGGGGGGGFE=DGFGFGFGGCCFFGGGGGF>GGFFFG99CDEGGFFFFEEFFFFGFAA4?FCFGGGFBEGFFF;<8FEFFFFFF3AFFE5;)6;EECEEFEEE;@<94AA2<??(##
@M06045:235:000000000-JCY5N:1:1101:20373:2298 2:N:0:CTCAGA
CTCAGAGCTGCGTTCTTCATCGATGCTAGAGCCAAGAGATCCGTTGTTGAAAGCTTTAACAGTTCGCTTAGAACACTCAGAAGTATCGTCGGGTCCGAAACGAGAGACTGGTAATGCCGGCGGGCGCGCCCACGGGGGGCGGGCCGCCGAAGCAACAGTGTAAGGTTCACAAAGGGTAGCGAGTAAATACGCTGTAATGATCCCTCCGCTGGTTCACCAACGGAGACCTTGTTACGACTTTTACTTCCTCTAAATGACCAAGTCTTCAGCAGATCGGAAGAGCGCTGTGGAGGGAAAGACG
+
CCCGGGGGGGGGGGGGGFEGGGGGGGGGGGGGGGGGGGDGGGGGFGGGGGGGGGGGGGGGGGGGGGGGGGGGGGGGGDGGGGGGFGGGGGGGGGGGGDEEGGCFCCFGGGFGGFCGFGGGGGGGGGGGGEGGGGGGGEGGGEEEGGGGGGDDDGG6CFGFFGGGG9ECFGGGGGGEFFEGGGG8CFGGGFECEGGFGFDGG9EF6CGDEEDGGGFFGFFFGGDDDGFF:FF69AFEFDGEFFFFCFF>*:@?FCF7:F??>?).--:).@9>3)4:6(82(1:1(-,(((.2394,43(##
@M06045:235:000000000-JCY5N:1:1101:15275:2328 2:N:0:CTCAGA
CTCAGAGCTGCGTTCTTCATCGATGCCAGAACCAAGAGATCCGTTGTTGAAAGTTTTGATTCGTTTGTTTTTGTTATTCAGAAGTAGTTTCGCTATAAATTCAAGAGTTTGGTGCTGCCGGCGGGGGCTGGTCGGGCGGCCCCGCGAGGGGGTGCCCTCCCGGCCGTCCGCCGAGGCAACAGCAGTAATAGGTAAGGTTCACAAAGGGTTTGGAGTAATAACTCGGTAATGATCCCTCCGCTGGTTCACCAACGGAGACCTTGTTACGACTTTTACTTCCTCTAAATGACCAAGTCTTTTC
+
CCCGGGGGGGGGGGGGGGGGGGGGGGGGGGGGGGGGGGGGGGGGGGGGGGGGGFGGGGGGGGGGGGGGGGGGGGGGGGGGGGGGGGGGGGGGGGDGGGGFGGGGGGGGGGGGGGGGGGGGGGGGGGGGG:CFGGEGGGGGGGGGGGGGGGGGGGGGGFGEGGGGGGGGEGGGGGGGGCGG6FE6E<CCFCFGFGGGGGGGGGGGF:EEFGGGGGGCFFGFGG7*9DDG:49F)6B?FFDEFFBG4CFGGFFFDGF>()-8F7<5A266:>57AF285A92-:A>A592:3(.309<AD)##
@M06045:235:000000000-JCY5N:1:1101:16522:2332 2:N:0:CTCAGA
CTCAGAGCTGCGTTCTTCATCGATGCCAGAACCACGAGATCCGTTGTTGAAAGTTTTAACTTGTTTGTTTTGTAAATCAGAAGGTACGCTATAAATTGAAGAGTTGGGTCCTCTGGCGCGCTGCGGGACGGGCCGAAGCCGCGGCCCGCGGTGCGCCGAGCAACAAAAAGGTAAGGCTCACAAAGGGTTTGGAGTAATGACTCGGTAATGATCCCTCCGCTCGCTCACCAACGGAGACCTTGTTACGACTTTTACTTCCGCGAAATGACCAAGTCTTCTACAGATCGGACGAGCGTCGGAG
+
C@@F@AEFC<<@F;@FFC<<C@,EEEGDEFDGFG,,CCEDFFFFFEGGFFE<CFFG<F?CCCFGGFD:C<FCFGGF9AFE@F@8E<FEGCFGAFA?F,95?ABECFF@FG8?F?,FFGGGG7F@BF=F=FFBE@FE:FEFCG8CE@EGGCE:**BCB*8:C:CGCC*::EGF?+2>C:66<8F*=CE=FCGGC?AF??+<CF7CC*:*00*<C*9<D5)7*)1)957F5*7)(475.77:FFFG*:)79*.9=FBF<8A))((((49<7765(6-)-:)-)-.))(-22((((((,-3-##
@M06045:235:000000000-JCY5N:1:1101:19818:2388 2:N:0:CTCAGA
CTCAGAGCTGCGTTCTTCATCGATGCCAGAACCAAGAGATCCGTTGTTGAAAGTTGTAACTATTAAAGTTTTTCAGACGCTGATTGCAACTGCAATGGGTTTAAATTGTCCAATCGGCGGGCGAACCCGCCGAGGAAACGTACGTACTCAAAAAACATGGGTAAGAGGCAGCAGGACAAAGCCTACAATACTCTAGGTAATGATCCTTCCGCAGGTTCACCTACGGAAACCTTGTCACGACTTTTACTTCCTCTAAATGACCAAGTCTTCCGAAGATCGGAAGAGCGTCGGGTAGGGAAGT
+
CCCGGGGGGGGGGGGGGGGGGGGGGGGGGGGGGGGGGGGGGGGGGGGGGGGGGGGGGGGGGGGGGGGGFGGGGGGGGGGGGGGGGGGGGGGGGC:CCEFFGGGGGGGFGGFGGGGGGGGGGGGGGGGGGGGGGEGGGGGGGGGGGFGCFCFGGGEEGCDFFFGGFD9DCCCEFFGGGGGG?,ACFGGGGGFDCFGFGCFFGGGFFGGGFGDGGDDGGFGFGGGGGGGGFFFFFFBFFFG:7BFGGGFFGFFFFGF?BFFFF:01:9:<>BF5??B6ADF604(((8;,4((-(((4<B0##
@M06045:235:000000000-JCY5N:1:1101:8651:2392 2:N:0:CTCAGA
CTCAGAGCTGCGTTCTTCATCGATGCCAGAACCAAGAGATCCGTTGTTGAAAGTTTTGATTCGTTTGTTTTTGTTATTCAGAAGTAGTTTCGCTATAAATTCAAGAGTTTGGTGCTGCCGGCGGGGGCTGGTCGGGCGGCCCCGCGAGGGGGTGCCCTCCCGGCCGTCCGCCGAGGCAACAGCAGTAATAGGTAAGGTTCACAAAGGGTTTGGAGTAATAGCTCGGTAATGATCCCTCCGCTGGTTCACCAACGGAGACCTTGTTACGACTTTTACTTCCTCTAAATGAACAATTCTTCCC
+
CCCGGGGGGGGGFGGGGGGGGGGGGGGGGGGGGGGGGGGGGGGFGGGGGGGGGFFFCFGGGGGGGFFFCFGGFE8FFGGGGGGGFFFFGGGDGGGGGGGGFGGGGFGGGGGGGGGGGGGGGGGGGGGGGGGF=FGGGGGC:FGGGGEGGGGGDCEGFGGEEECEEGGGEGEDECCEGGFGGGGGGFCCCEFGEFGGGGGGFGGGFFFGGDDEDFG7CFG?D::C>D><:FFF>FFFFFDEE::D7>BG*C=))177(04.?2:A<<>F:EF59ABFAF4>D26):A44<)6<2)-6)6)##
@M06045:235:000000000-JCY5N:1:1101:10783:2405 2:N:0:CTCAGA
CTCAGAGCTGCGTTCTTCATCGATGCGGGAGCCAAGAGATCCGTTGTTGAAAGTTTTAACGTTTAATATAAACAATTCAGACAGACTTCAATTGTAACAAAGAGTTTTGTTTTCCTCCCATGGGCGCTCACCAGCCATAAGGCCGACGTGGCAGAGCCATGTCCCATGGAAGCAACAGTAAAAAGGTACACAGTGTGGGTTGATAAAGAATATAAAATTCAATATACATTAATGATCCTTCCGCAGGTTCACCTACGGAAACCTTGTTACGACCTTTACTTCCTCTAAATGACCAAGTCGC
+
CCCGGGGGGGGGGGGGGGGGGGGGGGGGGEEDGGGGGGGGGGGGGGGGFFEGGGGGGGGGGGGFGFCEFGEGGGGFGGGGGGGGEGGGGGGGGGGGGGGGGF8FGGGGCGGGGGGGA<=FGFGGGGGECFDGFGGGGGGGCFGGGGGGEDECD7DGFGGG?EF;DFFFGGGCFCFGGGFDFGFG6EGGGDD9:;5,@CGCGGG?:FFCCE7@CFGGFFC8DFGG>@CGFFFFFFFFFBCA=F>GG:>>DC4A46);3);3::3@E)9AFFA3((,8)6))6<AAAA<44<<>A?>8(.)##
@M06045:235:000000000-JCY5N:1:1101:20740:2408 2:N:0:CTCAGA
CTCAGAGCTGCGTTCTTCATCGATGCGAGAGCCAAGAGATCCATTGTTAAAAGTTATTTTTATGTTTTCTTACTTGCAAGGTTTATTTTGCCTTACGAAAACTCAAAAAGTACATCAGTCTGACTAATTAAACGCGAATTGTTTGTTTTTACAATGCACAAAAGATTTTCTCAGTCGGTTTTTTTGCAAAAACACGGTCGAGCAAAGAGAAATAAAATTTCTCTTACTTTTTTGTAATGATCCTTCCGCAGGTTCACCTACGGAAACCTTGTTACGACTTTTACTTCCTCTAAATGACCTT
+
CCCFGGGGGGGGGEGGGGGGGFFGGGGGGGGGGFGFGGGGGGEGGFFGGGGGGGGGGGGGGGGGFGGGGAFGGGFGGGFGFGGGGGGGGGGGGGGGGGG:FGGGGGGGGGFGGGGGGGGGGGGGGGGGGGGGFGGFGGGGFEGGGGGGGDEGGGGGGGGGFEEFDGGGGG,;EGFGGGE8+@?EEEFFFGFGDFFG5@*CEGGGGGGGGGGGGGGGGFFAF@78BGGDC>FAFFFFFF=AFCAGFCA9D7>EFGBFFFFFFF@??983:=4@B>A<BB<:ABFFFDF-)6:<A>BFFA?##
@M06045:235:000000000-JCY5N:1:1101:12992:2458 2:N:0:CTCAGA
CTCAGAGCTGCGTTCTTCATCGATGCCAGAACCAAGAGATCCGTTGTTGAAAGTTTTGACTTATTCAGTACAGAAGACTCAGAGAGGCCATAAATTATCAAGAGTTTGGTGACCTCCGGCGGGCGCCCGCGGTGGGGCCCAGGGGCGCCCGGGGGGTAAACCCCGGGGCCGCCCGCCGAAGCAACGGTGTAGGTAACGTTCACAATGGTTTAGGGAGTGTTGCAACTCTGTAATGATCCCTCCGCTGGTTCACCAACGGAGACCTTGTTACGACTCTTACTTCCTCTAAATGACCAATTGT
+
CCCFGFEFFCGCEG@FGC<@FDF@AFGGGFGGGCGEFFGFEFFFGCBFAFGGF@FGG,FFFGACFGGGFGGF9<@,CFCF8CACACEE,,,C@@EFGGGDCF9FGEEF7F<?ACAE<FGGGD7=FFGGGGGE:FE>FEECGG@CGGBC888C**:8:CF?7@C>ECGDCCEEE5C5CCECEEFFGGG282<9<<F+<C8C8A:7<<F6<70<F4<77@*9>5**:9*2=**942969=C4<0>DC*5)0>=F?F@>B5655(43)2<<AF=>6082AAA<BA2>D<:)6))-6),),))##
@M06045:235:000000000-JCY5N:1:1101:14127:2524 2:N:0:CTCAGA
CTCAGAGCTGCGTTCTTCATCGATGCCAGAACCAAGAGATCCGTTGTTGAAGGTTTTGATTTATTTATGGTTTTACTCAGAAGTTACATATAGAAACAGAGTTTAGGGGTCCTCTGGCGGGCCGTCCCGTTTTACCGGGAGCGGGCTGATCCGCCGAGGCAACAAGTGGTATGTTCACAGGGGTTTGGGAGTTGTAAACTCGGTAATGATCCCTCCGCTGGTTCACCAACGGAGACCTTGTTACGACTTTTACTTCCTCTAAATGACCAAGTCTTCCGAAGATCGGAAGAGCGTCGTGTGA
+
CCCGGGGGGGGGGGGGGGGGGGGGGGGGGGGGGGGGGGGGGGGGFGGGGGGGGGCFGGGGGGGGGGGGGGGFGGGGGGGGGGGGGGGGEFGGGGGGGGGGGGGGGGGGGGGGGGGGEGGGGGGGGGDGDGGGGGGGGGGGGGGGGGGGGGGGFGGGGEGGGGGGGGGFFGGGGFGGGGFGGGGGGGGGGCGGGGGFGGGGGGGGGGGGGGGDFGGGGFC>DGGGGGGGFEFFFFFF@6C7F@FGGC@5DGF?4>?9>F9FFFFFFFF0:@F?<<AAFFFF>:29861:622?1(466:,##
@M06045:235:000000000-JCY5N:1:1101:22686:2525 2:N:0:CTCAGA
CTCAGAGCTGCGTTCTTCATCGATGCCAGAACCAAGAGATCCGTTGTTGAAAGTTGTAACTATTAAAGTTTTTCAGACGCTGATTGCAACTGCAATGGGTTTAAATTGTCCAATCGGCGGGCGAACCCGCCGAGGAAACGTAAGTACTCAAAAAACATGGGTAAGAGACAGCAGGACAAAGCCTACAATACTCTAGGTAATGATCCTTCCGCAGGTTCACCTACGGAAACCTTGTTACGACTTTTACTTCCTCTAAATGACCAAGTCTTCCACCGATCGGAAGAGCGTCGTGTAGGGAACC
+
CCCGGGGGGGGGGGGGGGGGGGGGGGGGGGGGGGGGGGGGGGGGGGGGGGGGGGGGGGGGGGGGGGGGFGGGGGGGGGGGGGGGGGGGGGGGGC6<:EFGDGGGGGGGGGGGGGGGGGGGGGGGGGGGGGGGDEGGGGGGGGGGGGGGGGGGGGGEFGFGGGGGGGFGGGGGGGGGGGGGGGGGGCGFCGGDGGG9F?FGGGGGGGGGGGGGDGGDGFGF>=FFGGGGFFFF<9??FFG@3>EGGGFGD>FBFGFFFF4FFBBFF<A4AFFFA0(,-122(3(42(,4-,4<4(.<(23##
@M06045:235:000000000-JCY5N:1:1101:24484:2609 2:N:0:CTCAGA
CTCAGAGCTGCGTTCTTCATCGATGCAAGAGCCAAGAGATCCATTGTTAAAAGTTGTCATTTTTTTGCATCATACTAAATCTGTCAAACAAACAAGCGTGAACATCGAGGGCCTCTCGGCCCCCGTGCTAACATGTATGATGTGTGCGTAGGGGGAGAGAGATTGCTCTCCCCCCTCCCACTACACCACCACCACGAGATTTGTAATGATCCTTCCGCAGGTTCACCTACGGAAACCTTGTTACGACTTTTACTTCCTCTAAATGACCAAGTCTTCCAGAGATCGGAAGAGCGTCGTGTTA
+
CCCGGGGGGGGGGGGGGGGGGGGGGGGGGGGGGGGGGGGGGG9FCGGGGGGGGGGGGGGGGGGGGGGGGGGGGGGGGGGGGGGGFGGGGGGGGGGGGGGGGGGGGGGGGGGGGGGFGGGGGGGGGGDGGGGGGGGGDFGGGGGFGGGGGGGCEEGC>EGGGGGGCFFGGGFF6EGGGGGGGGGGGGGFG>5FEGGGGGGCFGFFGGFDGGGGGGGG<A5B3<FGGGDFFFFFF?BAFFGF?F?FDFFGCFFFFC4B29<FFF<AAAFF0>>F>B<A<B2<6<27<?<:>F7?9>0226(##
@M06045:235:000000000-JCY5N:1:1101:21362:2611 2:N:0:CTCAGA
CTCAGAGCTGCGTTCTTCATCGATGCGAGAGCCAAGAGATCCATTGTTAAAAGTTATTTTTATGTTTTCTTACTTGCAAGGTTTATTTTGCCTTACGAAAACTCAAAAAGTACATCAGTCTGACTAATTAAACGCGAATTGTTTGTTTTTACAATGCACAAAAGATTTTCTCAGTCGGTTTTTTTGCAAAAACACGGTCGAGCAAAGAGAAATAAAATTTCTCTTACTTTTTTGTAATGATCCTTCCGCAGGTTCACCTACGGAAACCTTGTTACGACTTTTACTTCCTCTAAATGACCGT
+
CCCFGGGGGGGGGGGFGGGGGGGGGGGGECFGGGGGFEFGGGGGGGFGFGDGGGGGGGGGGGGGDFFCFGGGGGGGGFGGEGGGGGGGGGGGGGGDGFFGGGGGGGFGGGGGGGGGGGGGGGGGGGGGGGGGAFGGD:CFGGGGGGGGFGGGGGGGGGGGGFDFCEFGGGE=9;FFGEBCEFGGGGGGF;>DECFGGGGEEGGGGGD?CFF?DFF+5=36@DGGGGGGFFFF=@AFFF+:A7ACFFFD3C>5ACFFE*7AFF;1?08::?=@ABFF<B::AAA<A2624.)5)-:443.##
@M06045:235:000000000-JCY5N:1:1101:10613:2619 2:N:0:CTCAGA
CTCAGAGCTGCGTTCTTCATCGATGCCAGAACCAAGAGATCCGTTGTTGAAAGTTTTAACTTGTTTGTTTTGTAAATCAGAAGGTACGCTATAAATTGAAGAGTTGGGTCCTCTGGCGCGCTGCGGGACGGGCCGAAGCCGCGGCCCGCGGTGCGCCGAGCAACAAAAAGGTAAGGTTCACAAAGGGTTTGGAGTAATAACTCGGTAATGATCCCTCCGCTGGTTCACAAACGGAGACCTTGTTACGACTTTTACTTCCTCTAAATGACCAAGTCTTCCGAATATCGGAAGAGCGTCGGGC
+
CCCGGGGGGGGGGGGGGGGFGFGGGGGGGGGGGGGGGGGGGGGGGGGGGGGGGGGGGGGGGGGGGGGGGGGGGGGGGGGGGGGGGGGGGGGGGGGGGGGGGGGGGGGGGGGGGGGGGGGGGGGGGGGGGGGGGDEEG7FFGGGGGGGGGGGGDGGDEGGGGGGGGGGGGGG9BGGGGGGFCFGGGGGEGGGGGF8EEGFGGCGEEGGGFGFGGGCFFFGEDDGCFFGGFFFFFFFBFFGFFFFCCFE:CGF6@DFBAFFB=28A2))68?;F:<<<A<B:BF(().-3<?9(((-((-(##
@M06045:235:000000000-JCY5N:1:1101:6642:2627 2:N:0:CTCAGA
CTCAGAGCTGCGTTCTTCATCGATGCCGGAACCAAGAGATCCGTTGTTGAAAGTTTTAACGATTTAGCTTTTCGCTCAGACTGCAATCTTCATACAGCGTTCACAGGTGTCTTCGGCGGGCGCGGACCCGGGGACGGAAGCCCCCCGGCGGCCTTGCGGCGGGCCCGCCGAAGCAACAAGGTACGATAAACAAGGGTGGGAGGTTGGCCCCAGAGGGCCCCCCCTCGGTAATGATCCTTCCGCAGGTTCACCTACGGAAACCTTGTTACGACTTTTACTTCCTCTAAATTACCAAGTCTTG
+
CCCGGGGFFGFGGGGGGGGGGGFFGGFEGDCFFFDGGFGGGGGGGGGGGGGCFEFGCEGGG>FGGGGG9CFGGGGGCDFFGGGGGGGGFGGGGFGGGGGGGGFGDFFGGGGGGGGDGG++@CFGGGGGFECFDGFGCC7<FGGGGGD8:*CE>BEC8*:?EG>E>C>CGC>>:5@GF6EGGGGGGCCEEGG+*:@C@*1:**:;F6*++:CEGF<5C)95)))1)/7C50)1:)**97?*755)7906*0/*9*))17-<523-)6<<2).)(494.3>>)))6<254A4)..)).6:)##
@M06045:235:000000000-JCY5N:1:1101:14656:2636 2:N:0:CTCAGA
CTCAGAGCTGCGTTCTTCATCGATGCCAGAACCAAGAGATCCGTTGTTGAAAGTTTTGATTTATTTATGGTTTTACTCAGAAGTTACATATAGAAACAGAGTTTAGGGGTCCTCTGGCGGGCCGTCCCGTTTTACCGGGAGCGGGCTGATCCGCCGAGGCAACAAGTGGTATGTTCACAGGGGTTTGGGAGTTGTAAACTCGGTAATGATCCCTCCGCTGGTTCACCAACGGAGACCTTGTTACGACTTTTACTTCCTCTAAATGACCAAGTCTTCCAGAGATCGGATGAGCGTCGTGTAG
+
CCCGGEEGGGGCFGG8FGGGGECFGGGGFEFGGG?<@DDGGGCF<FCFFGA<F@EEFG@EDGFFFGFGGG@E@FGGGGFGGGGGGGGEFFGGGGEGDFFEGGGGFG8A7@FGGFGG8F:FDEGGGGFFGGC4FCFGDG@:FFGGGGGGFFGGGGGEGEEGCGGFCGGGG>;CGB;FFFGGGGGGGEEGCCEBE92?F9CE+/=C=59<FGDGCCCD<57590>C7CFFFB5:?9;5>?GFF47CDC@97?=?FGFF>FAF*).4-:5:>F8@>)4>2<B)436<??6(4?)-34:911,##
@M06045:235:000000000-JCY5N:1:1101:18643:2665 2:N:0:CTCAGA
CTCAGAGCTGCGTTCTTCATCGATGCCAGAACCAAGAGATCCGTTGTCGAAAGTTTTGATTTATTTGTTTTTTTACTCAGAAGTTCCACTAAAAACAGAGTTTAGGGTCCTGCGGCGGGCCGTTCCGAGGAACGGGCTGATCCGCCGAGGCAACATAAAGGTATGTTCACAGGGGTTTGGGAGTTGTAAACTCGGTAATGATCCCTCCGCTGGTTCACCAACGGAGACCTTGTTACGACTCTTACTTCCTCTAAATTACCAACGCTTCCCTAAACCGGAAGAGCGTCGTGTAGGGAAAATT
+
CCCGGGGGGGGGGGGGGGGGGGGGGGGGGGGGGGGGGGGGGGGGGGGGGGFFGEFGFGGGGGGGGGGGGGGGGGGGGGGGGGGGGGGGGGGFGGGGGGGGGFGFGFGFFFGGGEEG7FCFFDFGFFCCF>FGGEGGGE7DEGGGFGCECEC5>FCC9CFGG@FGGGGGGGGGGGG?EE5EG58;EF<CGGGD9CEGFGGCF+<CFF=E5E**9>722@F=*99CCCDFF@FB<97B5>C)7?=*22=:D**06>B7)14698((((442F**,)(((3(1(((((-((-(4.28?(34(##
@M06045:235:000000000-JCY5N:1:1101:18044:2673 2:N:0:CTCAGA
CTCAGAGCTGCGTTCTTCATCGATGCGAGAGCCAAGAGATCCATTGTTAAAAGTTATTTTTATGTTTTCTTACTTGCAAGGTTTATTTTGCCTTACGAAAACTCAAAAAGTACATCAGTCTGACTAATTAAACGCGAATTGTTTGTTTTTACAATGCACAAAGGATTTTCTCAGTCGGTTTTTTTGCAAAAACACGGTCGAGCAAAGAGAAATAAAATTTCTCTTACTTTTTTGTAATGATCCTTCCGCAGGTTCACCTACGGAAACCTTGTTACGACTTTTACTTCCTCTAAATGACCCA
+
CCCGGGGGGGGGGGGGGGGGGGGGGGGGGGGGGGGGGGGGGGGGGGGGGGGGGGGGGGGGGGGGGGGGGGGGGGGGGGGGGGGGGGGGGGGGGGGGGGGGGGGGGGGGGGGGGGGGGGGGGGGGGGGGGGGGGGGGGGGGGGGGGGGGGGGGGGGGGGGFFGGGGGGGGGGGGGGGDGEEGGGGGGGGFGGGGGFGGGGGGGGGGGCFGGGCGGFFGFGFGGGGFGGGFFFFBFFFFFFFFFFGGFFGGDEFFGFFFFFFFF;<:;FBF?BFFFF??06:AD>A4<AFFFBBFFFBA)4##
@M06045:235:000000000-JCY5N:1:1101:7580:2689 2:N:0:CTCAGA
CTCAGAGCTGCGTTCTTCATCGATGCCAGAGCCAAGAGATCCGTTGTTGAAAGTTTTAACTTGTTTGTTTTGTAAATCAGAAGGTACGCTATAAATTGAAGAGTTGGGTCCTCTGGCGCGCTGCGGGACGGGCCGAAGCCGCGGCCCGCGGTGCGCCGAGCAACAAAAAGGTAAGGTTCACAAAGGGTTTGGAGTAATAACTCGGTAATGATCCCTCCGCTGGTTCACCAACGGAGACCTTGTTACGACTTTTACTTCCTCTAAATGACCAAGTTTTCCCCCGATCGGAAGAGCGTCGGGC
+
CCCFGGGGGGGGGGGGGGGGGGGGGGGGFGGGGGGGGGGGGGGGGGGGGGGGGGGGGGFGGGGGFGGGGGGGGGGGGGGGGGGGGGGGGGGGGGGGGGGGGGGGGGGGGGGGGGGFGGGGGGGGGCF>BCFGGDGGGDCGGGGGGGGGGGGGGCCEGGCGGGFFGCE5BEGFGGGGGGFGGGGGGGCFGDGDFGCCGGG??77CGCG=ECC<*:9795C>9)9>G=DCFFFB:;@E3FF:?F?FC7BCGCBFB7F?:949*)5:5))6<)9>0))).63).((-(36:??1,.((-4((##
@M06045:235:000000000-JCY5N:1:1101:12742:2696 2:N:0:CTCAGA
CTCAGAGCTGCGTTCTTCATCGATGCCAGAACCAAGAGATCCGTTGTTGAAAGTTTTGATTCGTTTGTTTTTGTTATTCAGAAGTAGTTTCGCTATAAATTCAAGAGTTTGGTGCTGCCGGCGGGGGCTGGTCGGGCGGCCCCGCGAGGGGGTGCCCTCTCGGCCGTCCGCCGAGGCAGCAGCAGTAATAGGTAAGGGTCACAAAGGGTTTGTAGTTACAACTCGGTAATGAGCCCTCCGCTGGTTCACCAACGGAGACCTTGTTACGACTTTTACTCCCTCTAACTGACGAATTCTTTCC
+
CC@FGGFGFECFFG>FEECAEFCGC@FFG<EFFFGGA@86EEDGG78F@FFE9@,FFFGFGGGECDFGDCD<FGGGGCEFFCD8C@BE,@FEEGGEGFCFBAAE<FE<F?FEGDG?<F<FECCB7:F:FF@,FE+CC:BF>*=ED*=CCCEE*CEFGGC**2@5*:C>/CEGE5*:>**2;:F88C909<:EF++<?*2;*<+0::*/7CG=*:70*9****0*/*1*)/*9))735)>55>77C7**:>@:5555938)6)6<<).-27)0:<)..)(4(,()-..-)2((((()65)##
@M06045:235:000000000-JCY5N:1:1101:9108:2718 2:N:0:CTCAGA
CTCAGAGCTGCGTTCTTCATCGATGCGAGAGCCAAGAGATCCGTTGTTGAAAGTTGTATTTTTGAATTAAGTATTCATAATATGTTTCAGACAAAATCACTAAAGTTCTGAGTAGATATAAATCCCAAAGGTGACCACACGGCTTTTGACAGCCGGCAGCCCCCAGAGAGATGACATTGCACACAAGGTGGATATGGATTTTTGAAAGTGCCATAAAAACACTTGATTATGAATGATCCTTCCGCAGGTTCACCTACGGAAACCTTGTTACGACTTTTACTTCCTTTAAATGACCAAGTTT
+
CCCGGGGGGGGGGGGGGGGGGGGGGGGGGGGGGGGGGGGGGGGGGGGGGGGGGGGGGGGGGGGGGGGGGGGGGGGGGGGGGGGGGGGGGGGGGGGGGGGGGGGGGGGGGFFGGGGGGGGGGGGGGGGGGGGGGGGGGCGGGGEGGGGGGGGGGFGGGGGGGG6EGGFGGDEGFGGGGGGGGGGGGGFF9FG6BECFGGFGGGG>EFFGE7BFFGGGFFFECFFGGGGGFFFFCE6>ABGFFFFGGGFGCC;9@*2;;A?EF;;@F3>7@FFFDF@FFFFFAAFB9.:AA)6))4(2:?.##
@M06045:235:000000000-JCY5N:1:1101:24668:2729 2:N:0:CTCAGA
CTCAGAGCTGCGTTCTTCATCGATGCGAGAGCCAAGAGATCCGTTGTTGAAAGTTGTATTTTGAATTGTTTATTCATAATATTTTTCAGACAAAGAGTCAAAAAATAAAGGTTGATGTTTGGTCGATCTCCATGAAGAAGATCGACTGACATTGCACACAAGGTGGATATGGATTTAAAAAGTGCCATAAAACACTTATTATGAATGATCCTTCCGCAGGTTCACCTACGGAAACCTTGTTACGACTTTTACTTCCTCTAAATGACCAAGTCTTCCCAAGATCGGAAGAGCGTCGTGTATT
+
CCCGGGGGGGGGGGGGGGGGGGGGGGGGGGGGGGGGGGGGGGGGGGGGGGGGGGGGGGGGGGGGGGGGGGGGGGGGGGGGGGGGGGGGGGGGGFGGGGGGGGGGGGGGGGCGGGGGGFGGGGGGDGCFFGGGGGGGGGGGGGGGGGGGGGGGGGGGGGGGGGDFGGGFGGGGGGGGGGGGGGGGGGGGGGGGGGGGFGGGGGGGGGGFGGGGGGGGGFDDGGFGGGGGFFFFDFFFFFGFFFFGGGDGGGFFFFFFEFEF6>CEE<@@7FFFCCEFFA3=;EE;?@1(13326?B>0(.##
@M06045:235:000000000-JCY5N:1:1101:16151:2753 2:N:0:CTCAGA
CTCAGAGCTGCGTTCTTCATCGATGCCGGAACCAAGAGATCCATTGTTGAAAGTTTTGACAATTTTCATAGTACTCAGACAGCCCATCTTCATCAGGGTTCACAGGGCGCTTCGGCGGGCGCGGGCCCGGGGACGAAACCGTCCCCCGGCGACCGGGTGGCCCCGGTGGGCCCGCCAAAGCAACAGGTGTGTAGAGACAAGGGTGGGAGGTTGGGCCGCGAGGGGCCCGCACTCGGTAATGATCCTTCCGCAGGTTCACCTACGGAAACCTTGTTACGACTTTTACTTCCTCTAAATGAAC
+
CCCGGGGGGGGGGGGGGGGGGGGGGGGGGGGGGGGGGGGGGGGGGGGGGGGGGGGGGGGGGGGGGGGGGGGGGGGGGGGGGGGGGGGGGGGGGGGGGGGGGGGGGGGGGGGEGGGGFGGGGGGGGGGGGGGGGGGGGGGGGGGGGGGGGGGGGGGGGGGGGFGGGGGGGGGGGGGGDEGGGGGGGGGGGGG8FFFGGGCFGGDEEGEGGGGGGGGGGFCDDDGGGGGDBBDF0?FFF4DFF*/:FC@G:<>3>D:*.*)99:B<?61>FFFFF<A<FF0114>ADAFF<AA4))6)-44##
@M06045:235:000000000-JCY5N:1:1101:22321:2807 2:N:0:CTCAGA
CTCAGAGCTGCGTTCTTCATCGATGCCAGAACCAAGAGATCCGTTGTTGAAAGTTTTGATTTATTTATGGTTTTACTCAGAAGTTACATATAGAAACAGAGTTTAGGGGTCCTCTGGCGGGCCGTCCCGTTTTACCGGGAGCGGGCTGATCCGCCGAGGCAACAAGTGGTATGTTCACAGGGGTTTGGGAGTTGTAAACTCGGTAATGATCCCTCCGCTGGTTCACCAACGGAGACCTTGTTACGACTTTTACTTCCTCTAAATGACCAAGTCTTCCCCAGATCGGAAGAGCGTCGTGTTG
+
CCCGGGGGGGGGGGGGGGGGGGGGGGGGGGGGGGGGGGGGGGGGGGGGGGGFGGGGGGGGGGGGCGGGGGEGGGGGFCGGGGGGGGGGGGGGGGGGGGGGGGGGGGGCGFGGGGGGGGCGGGGGGGEGGGFGGGFGGGDGGGGGGGGGGGGGGCCECEEGGGGGCBDF9>?9CFGGGGGFCEGEGGGGGGGCGGG?FGGFGGGGGGE++<@FGCGGGFD)90::FFGD5;B@:937>6:89FBFGGD<CD=BFG46<*)1*5-:5<A>?4)@<A49<03::<4>:<?B;((((,(3;:.##
@M06045:235:000000000-JCY5N:1:1101:19547:2818 2:N:0:CTCAGA
CTCAGAGCTGCGTTCTTCATCGATGCCAGAACCAAGAGATCCGTTGTTGAAAGTTGTAACTATTATGTTTTTTCAGACGCTGATTGCAACTGCAAAGGGTTTGAATGTTGTCCAATCGGCGGGCGGACCCGCCGAGGAAACGAAGGTACTCAAAAGACATGGGTAAGAGGTAGCAGACCGAAGTCTACAAACTCTAGGTAATGATCCTTCCGCAGGTTCACCTACGGAAACCTTGTTACGACTTTTACTTCCTCTAAATGACCAAGTCTTCCGGAGATCGGAAGAGCGTCGTGTAGGGGGC
+
CCCGGGGGGGGGGGGGGGGGGGGGGGGGGGGGGGGGGGGGGGGGGGGGGGGGGGGGGGGGGGGGGGGGGGGGGGGGGGGGGGGGGGGGGGGGGGGGGGGGGGGGGGGFGCFGGGGGGGGGGGGGGGGGGGGGGGGGGGGGGGGGEGCDFGGGGGGGGGGFFGG6CFFFGGDEDFGEGGFGGGGGFGGFGGGF9E9CCCGGF7A?99CFGFGGD5CD19:=GCDF67D73>571<49??FDF>EGGF7FGC1?1*09<BD==<:48(-.)/*/4>:46:<3??:(((8(-231360).8(##
@M06045:235:000000000-JCY5N:1:1101:18315:2846 2:N:0:CTCAGA
CTCAGAGCTGCGTTCTTCATCGATGCCAGAACCAAGAGATCCGTTGTTGAAAGTTTTAACGATTGTTATAGTACTCAGACGACAGTAACAAACCGAGTTTGAGAGGTCCTCTGGCAGGCGCGCACCAGCCCCAGAGCCGGTGGCCAGGCCGAAGCCCAGCGGCCTGCCAAAGCAACAAGAATACGGAGATACACAAGGGTGGGGAGATCTACCCGTGAGGGCACGAACTCTGTAATGATCCCTCCGCAGGTTCACCTACGGAGACCTTGTTACGACTTTTACTTCCTCTAAATGACCAAGG
+
CCCGGGGGGGGGGGGGGGGGGGGGGGGGGGGGGGGGGGGGGGGGGGGGGGGGGGGGGGGGGGFGGGGGGGGGGGGGGGGGGGGGGGGGGGGGGGGGGDFFGGGGGGGGGGGGGGGGGGGGGFGGGGGGGGGGGGGGGGGGGGGGGGGFGGGGGGGGGGGGGGGGDGGGFGGGGGFGGGGGG7CFFGGGGFGG?F9C5EGGGGGGGGGCFFGGGGG7D>CFDCDGGDGG>FFFA<F?BF7@FFFGGDFDG3.=?>FFFFBED:61?BF<</9*6,39BFAA4<A4.8<4:<-6A>6723(##
@M06045:235:000000000-JCY5N:1:1101:23846:2862 2:N:0:CTCAGA
CTCAGAGCTGCGTTCTTCATCGATGCCAGAACCAAGAGATCCGTTGTTGAAAGTTGTAAATAATTAGATTATTTTCAGACGCTGATTGCAATTACAAAAAAGGTTTTGGTTTGTCCAATCGGCAGCTTGCGCCACCGAGGAAACAAGAGTACGCAAAAGACATGGGTGTAGACGAGAGCTTTACAGCCCCCGACTTGACTTTTGATAATGATCCTTCCGCAGGTTCACCTACGGAAACCTTGTTACGACTTTTACTTCCTCTAAATGACCAAGTCTTCCTTAGATCGGAAGAGCGTCGTCT
+
CCCGGGGGGGGGGGGGGGGGGGGGGGGGGGGGGGGGGGGGGGGGGGGGGGGGGGGFGGGGGGGGGGGGGGGGGGGGGGGGGGGGGGGGGGGGGGGGGGGG7@EFGFFGGGGGGGGGGGGGGGGGGGGGGGGEGGGGGGGGGGGFGCFBFGGGG>EEGGGGGGGGGGG6CFGGGGGEGGGGDFCFGGGFEGGGDGGEG?EFGGFEGGFGCEFCG=FGGFGFG399CCFFFFFA6;3A>AFFFFFGCGEGGGFFFCFFDFFF4)--6<AAFFF41<>DBA>9<)-446166021(.27?0(##
@M06045:235:000000000-JCY5N:1:1101:21733:2872 2:N:0:CTCAGA
CTCAGAGCTGCGTTCTTCATCGATGCCAGAGCCAAGAGATCCGTTGTTGAAAGTTTTAATTTATTTGCTTGTTTACTCAGAAAAACATTATAAAAACAGAGTTAGGGGTCCTCTGGCGGGGGCGGCCCGTTGTTACAGGGCCGTCTGTTCCCGCCGAAGCAACGTTTTAGGTATGTTCACAGGGTTGATGAGTTGTATAACTCGGTAATGATCACTCCGCTGGTTCACCAACGGAGACCTTGTTACGACTTTTACTTCCTCTAAATGACCAAGTCTTCCCCAGATCGGAAGAGCGTCGTTC
+
CCCGGGGGFGGGGGGGGGGGGGGGGGGGGGGGGGFGGGGGGGGGGGGGGGGGGGGGGGFGFGDGGGGGGGGGGGGGGGGGFGGGFGGGGGGGGGGGGGGGGGGGGGGGGGGGGGGGGGGGGGGGGGGGGGGGGGGGGGGGGGEEGGGGGGGGGGGGEEGGGGGGG8FGCFGGGFDGGGGG9+CGFGEEGGFFGGGGGGGGFCFCEG55C?GGG*9>FFCEDGGGGGGGFFFFFFED>FF)9BFGCGF7/9376:?FB?AF?4>BF29A2<:>?DFFFFF?FF?()51?(2(,3:0(-9,##
@M06045:235:000000000-JCY5N:1:1101:19843:2891 2:N:0:CTCAGA
CTCAGAGCTGCGTTCTTCATCGAGGCCAGAACCAAGAGATCCGTTGTTGAAAGTTTTGACTTATTCAGTACAGAAGACTCAGAGAGGCCATAATAATCAAGAGTTGGGTTTCCTCCGGCGGGCGCCCCGCTAGGGGGCCAGGGGGCACCGGGCGGACCCGGGCCGCCCGCCGAAGCAACGGGTTGAAGGTAACGTTCACAAGGGTTTAGGGAGTTTTGCAACTCTGCAATGAACCCTCCACTGGTTCAACAATGGAGACCTTGGTACGACGTTTACTTCCTCTAACTGACCAAGTCTTCCC
+
BA@FEAFD6CC:FEGFCCC@9C<,8@@C@FFF<A<@FFFDF66D87F8EGC9EFGGCE7FFA9FCFFCFGGA@F<C<FEGCC<A8C:FFEFGGDEFGFGFCFGGGFGGGE:<FFFFCC:=@FEEEGGEGG7F:FGG>FFGGGGG7*>8DEG>:8BECBGGEEEEC8C8EGEGG5::68@E**/;/+<FG+3<:8FFF+<9F5*;CF*+2<**/7*;*)000**2***2*96*)).87>C))/<5*29:*:4)*29/2?BF:7)(-).4())0(.8:24.8464)..).)(5:1:<2)6)##
@M06045:235:000000000-JCY5N:1:1101:10174:2914 2:N:0:CTCAGA
CTCAGAGCTGCGTTCTTCATCGATGCCAGAGCCAAGAGATCCATTGTTGAAAGTTGTAATTTTGTTTAAAATAACTGAATAGACTATAACTGCAAGGTTTTTTCAAGTAAGCCAGCCCGGCGCGGAGGCCGGGGAGGAGGTGAGGTTTTCAAAAAGGCAGGGTGGAGAGGGTCGGCTCCGGGCGGCGGTTGGGCCGCCCTTTGCCTCGTTTCTCTAATGATCCTTCCGCAGGTTCACCTACGGAAACCTTGTTCCGACTTTTACTTCCTCTAAATGACCAAGTCTTCCGTAGATCGGAAAA
+
CCCGGGGGGGGGGGGGGGGGGGGGGGGGGGGGGGGGGGGGGGGGGGGGGGGGGGGGGGGGGGGGGGGGGGGGGGGGGGGGGGGGGGGGGGGGGGGGGFGGGGGGGGGGGGGGGGGGGGFDGGEGGGGGGFGGGGGGGGGGEGGGGGGGGGGGGGGGGGGGGGGGEFGGGDGGEDGGGGGGGGGEGGGDGGG5EGGGGEGC*<FGGG?5:F3EGGGGFFGFFCGGC>FGF3)83>F?FFG49BFGGGF4F>F@=*970313@<<8<AFA49==A<<)2>()4,.54AFA:2(3(-42?6-##
@M06045:235:000000000-JCY5N:1:1101:6522:2915 2:N:0:CTCAGA
CTCAGAGCTGCGTTCTTCATCGATGCCAGAACCAAGAGATCCGTTGTTGAAAGTTTTGATTCATTTGTTTTGCTTATGCACTCAGAGAAAAAAATTCCCGCCGTTGGGCGTAATGCAAAAGAGTTTTGGGTCCCTGCGGCGGGCGCCTTGGAGTCCGGCGCCGCTTGCGCGGCGGCCGGGGCGGTCCCGCCGAGGCAACTGAGGTAAGGTTCACAGGGGGTTTTGGGGTTGTATAACTCGGTAATGATCCCTCCGCTGGTTCACCAACGGAGACCTTGTTACGACTTTTACTTCCCTTATA
+
CCCGGGFGGGGGGGGGDGGGGGGGGGGGGGGGGGGGFGGGGGGGGGFFGGGFFFGFGGGGGGGGGGGGGGGGGGGGGGGGGGGGGGGGGGGGGGGGFGGGGGG@FCAFDGGGGGFGGGGGGDFFGEG8FEGGFGFCGGGGGFGGGGGGGFGGFFCEEGGGG7EGGGGGECGG*8EEGGEGGGGGGEGGDGGGCCEGGGGC?78FECGGF<C:0:*:*5CBDDC*9D*7>@B;4<*99@7>>@@C7:@:>7@)0C.74>>?FBB<2)860B<526B:)-.4>A<(,3?2A<22:)8(.))##
@M06045:235:000000000-JCY5N:1:1101:14992:2923 2:N:0:CTCAGA
CTCAGAGCTGCGTTCTTCATCGATGCATGAGCCAAGAGATCCACCGTTAAAAGTTGTATTTTGTTATTTTAATCTTTGAACCGCGGAAGGTCACAAAGAAGTTGTTCAACAGGTAATGTTTATGAAAGGTGTTTGAAATTGTTTGGGTGGCAAAGGACGTATTGCTACATCCAGTGTCACCCAAGGACAATAACAGTTCACAGTTGTTTGTAAAGGTGGATTGGTAATGATCCTTCCGCAGGTTCACCTACGGAAACCTTGTTACGACTTTTACTTCCTCTAAATGACCAAGTCTTCCCCA
+
CCCGGGGGGGGGGGGDEFGGGEEFFGGGGFDEGGGC,FDGFGGGGGGGGGFGDGGGGGFGGGFFGFCFCGGGGGGGG9FGGGGGGEGEGGFAEGGG?EFGEFFGGGGGGFEGGGEEGCGGFFGFGAFGCFFGGFFGGGGGGGGGGCGGGGGGFGFGCECEGGGGGDFGGG9EGFE@DGGGFGGGGGGGGGGGGGGGGGFGDFGGGFFG7FFCC@FGGFGFG85CGGGD99AFEEFFFFGD)88CFCFFFGABFDE3@A8=FFECC<2615CFC.?);8<CCFC3)9)).40(.6A<<4(##
@M06045:235:000000000-JCY5N:1:1101:14092:2936 2:N:0:CTCAGA
CTCAGAGCTGCGTTCTTCATCGATGCCAGAGCCAAGAGATCCATTGTTGAAAGTTGTAATTTTGTTTTGTTTTTGTACTGAATTGACTGTAAACTGCAAGGTTTTTTCAAGTAGCCAGCCCGGCGCTTGGCCGGGGAGGAGGTAGAGGTATCTAAAGGACAGGGTAGAACGTGTCGGTCCCGGGGCCTTTGGGGCCCCTTCGCCTCAATTCTTTAATGATCCTTCCGCAGGTTCACCTACGGAAACCTTGTTACGACTTTTACTTCCTTTAAATGACCAAGTCTTCCCCAGATCGGAAAGT
+
CCCGGGGGGGGGFGGGGGGGGGGGGGFGGGGGGGGGGFFCECCFFFGGGGCEFGFFEFGGGGGGGGGGFFFGGGDFGGGGGDFGGFGGGGGGGDEFGGGFGGGGGGGGGF,EEGGCFGFGGGGGGDEEGGEFGGGGFGGGGGDDFEFGGFGGGGFEDFFGFGGG8DGGFFGGGGGGG>>CFECCCCECGDCGDE8*=B:E8:EDEGG6EGFDFFG7C7+1:;7CFGGCDBBFE<4BF?4?>DDGDGF*:*9BFC55(8:=84).6:A))19=2<<>)52:8))-6<:?(.-()(8BFF0##
@M06045:235:000000000-JCY5N:1:1101:13011:2938 2:N:0:CTCAGA
CTCAGAGCTGCGTTCTTCATCGATGCCAGAACCAAGAGATCCGTTGTTGAAAGTTTTGACTTATTCAGTACAGAAGACTCAGAGAGGCCATTAATGCAATAGTTTGGTTTACCTCCGGCGGGCGCCCGCGAGGGCCGGGGGGCGCCGGGAAGGACCCGGGCCGCCCGCCGAAGCAACGGTTTAGGTAACGTTCACAATGGTTTAGGGAGTTTTGCAACTCTGTAATGATCCCTCCGCTGGTTCACCAACGGAGACCTTGTTACGACTTTTACTTCCTCTAAATGACCAAGTCTTCCCCCAC
+
CCCGGGGGGGGGGGGGGGGGGGGGGGGGGGGGGGGGGGGGGGGGGGGGGGGGGGGGGGGGGGGGGGGGGGGGGGGGGGGGGGGGGGGGGGGGGGGGGGGGCFGGFGGGGGGGGGGGGGGGGGGGGGGGGGGGEEGGGGGGGGGGGGEEG*?GCFGGDGGGGGGGGCCEGG>GGGGGGGGEEGGGGGGDCGGGGGGFGCFFE+CFGGFG=7CFGDFGFFCFDFGDGCFGFF=?71>>:57@?FFFGGFFC7>>3937)9AFF2<??9:?FBFFAB)2:<AAF9AA2320:094A>45<((##
@M06045:235:000000000-JCY5N:1:1101:8618:2977 2:N:0:CTCAGA
CTCAGAGCTGCGTTCTTCATCGATGCCAGAACCAAGAGATCCATTGTTGAAAGTTTTGTTTGATTTGTCAAACACTCAGACACACTAGATTCACAGAGGGTTCAGAGGTTCCATCGGCGGGTACGGACCCGGGACACCAGCGGTGATGCCCAGCAGCCACAGGGGCAGACCCGCCAAGGCAACAGAATGTGGTAGACACGTGTGGAGGGGGCACAGGCCCCGGCACCCCCCGGGGGGAGCGGGGCGGCTCGGGCCCCAAGACACCGTAATTATCCTTTCGACCGGTCACCTACAGGAAACC
+
CCCGGGGGGGGGGGGGGGGGGGGGGGGGGGGGGGGGGGGGGGGGGGGGGGGGGDFGGGGGGGGGGGGGGGGGGGFGGGGGGGGGGFGGGGGGGGFGGGGGGFGGGGGGGGGGFGGGGGGGG4:,@@:+@C@CFB+AD>+,,+>+@73,@8D8,,@8,@8,43@>**5*@8*>>BC5CCF5<E*@,,,,6,6B,?;<FG*1*=98==*2CEG:9597>7C>DGD)919C>B@:(4@D>5D))0)))77))/0))/0)231)04:7((4<<)1*)-.))).-(((-(-((.42,((.(.:3##
@M06045:235:000000000-JCY5N:1:1101:15530:3045 2:N:0:CTCAGA
CTCAGAGCTGCGTTCTTCATCGATGCGAGAGCCAAGAGATCCGTTGTTGAAAGTTGTATTTTGAATTGTTTATTCATAATATTTTTCAGACAAAGAGTTAAAAGATAAGGTTGATGTTTAGTCGATCTCCATGAAGAAGATCGACTGACATTGCACACAAGGTGGATATGGATTTAAAAAGTGCCATAGAACACTTATTATGAATGATCCTTCCGCAGGTTCACCTACGGAAACCTTGTTACGACTTTTACTTCCTCTAAATGACCAAGTCTTCCGCAGATCGGAAGAGCGTCGTGTAGTC
+
CCCGGGGGGGGGGGGGGGGGGGGGGGGGGGGGGGGGGGGGGGGGGGGGGGGGGGGGGGGGGGGGGGGGGGGGGGGGGGGGGGGGGGGGGGGGGGGFGGGGGGGGGGGGGGGGGGGGGGGGGGGGGDGGGGGGGGGGGGGGGGGGGGGGGGGGGGGGGGGGGGGGGGGGGGGGGGCGGGGGGGGGGGGGGFGFDDFGGGGGGGGGGGGGGGGGGGGGGEGFFGDGGGGGFFFFFFFFFFGFFFFGGGFGGCAFFGFFEFE@FEFFFFFFFFFFFFFFF>99<@F?FF088@B@;>BB?B4##
@M06045:235:000000000-JCY5N:1:1101:6587:3064 2:N:0:CTCAGA
CTCAGAGCTGCGTTCTTCATCGATGCCAGAACCAAGAGATCCGTTGTTGAAAGTTGTAACTATTAAAGTTTTTCAGACGCTGATTGCAACTGCAAGTGGTTTTAAAGTGTCCTGACGGCGGGCGGACCCGCCGAGGAAACGAAGGTGCTCAAAAGACATGGGTAAGAGATGGCAGGCAAAGCCCGCAACTCTAGGTAATGATCCTTCAGCAGGTTCACCTACGGAAACCTTGTTACGACTTTTACTTCCTCTAAATGACAAAGTCTTCCCGAGATCGGAAGAGCGTCGTGTAGGGAAAAAG
+
CCCGGGGGGGGGGGGGGGGGGGGGGGGGGGGGGGGGGGGGGGGGGGGGGGGGGGGGGGGGGGFGGGGGGGGGFFGGGGGDGGGGCFFGGGFFGGEFGGGGGCFGGGGGDGGGGFGGGGDGGECGGGEFFGGGDDGGGGGGGGDEGGGGGGGGGCDFFGGGFGFGDFGG?FGGGGGDDFFGGGGDGGGGD69CFGGFFGGFE@FGGGG+<CFGGGCGG?FFFFGGGGGGFFFFFFFFF@C>5@FGG*9FC7=4*7=FBFF**4452452<FEDB(()44(4(((49,(47:2:<A::<(,##
@M06045:235:000000000-JCY5N:1:1101:8655:3065 2:N:0:CTCAGA
CTCAGAGCTGCGTTCTTCATCGATGCCAGAACCAAGAGATCCGTTGTTGAAAGTTTTGATTTATTTATGGTTTTACTCAGAAGTTACATATAGAAACAGAGTTTAGGGGTCCTCTGGCGGGCCGTCCCGTTTTACCGGGAGCGGGCTGATCCGCCGAGGCAACAAGTGGTATGTTCACAGGGGTTTGGGAGTTGTAAACTCGGTAATGATCCCTCCGCTGGTTCACCAACGGAGACCTTGTTACGACTTTTACTTCCTCTAAATGACCAAGTCTTCCGTAGATCGGAAGAGCGTCGTGTTT
+
CCCGGGGGGGGGEGGGFFEGGGGGGGGGGGGGGDCFFGGGGGEFFFGGGGGGGEEFFGGG<FFF<FGGGGGGCGGGFGGGGGGGGFGFCFEGGGGGDFGGGFGGGGGGGGGGGGGGFGGGGGGGGGGGFED=FFGGGGGGGGGGGGEGGGGFFGCEGGGGGGGGGFFEGDGCFEGGGGGGGGG?EGGGGGGEGGCCCCCFGCECGGGGGEF7CCCGD:<@D4>DDCFG>EFBBF>:F:FFFFFGG*575>F@?FFFFFAFFAFF<63??FFFAA<AD?:0664<42??0(4:;91924.##
@M06045:235:000000000-JCY5N:1:1101:11689:3073 2:N:0:CTCAGA
CTCAGAGCTGCGTTCTTCATCGATGCCAGAACCAAGAGATCCGTTGTTGAAAGTTTTAAACGATTTGTTTTCAGACGGTTACTTCTAACTACAGAGGGTTTTGGGTTGTCCTCGCTGGCGGGCAGACCCGCCGAGGAAACGGTGGTAAACAAAGACAGGGGTTCTATCTCGTGGAGCCCGTGCGCGGACGCGCGGGCTCCTCTGTAATGATCCTTCCGCAGGTTCACCTACGGAAACCTTGTTACGACTTTTACTTCCTCTAAATGACCAAGTCTTCCAAAGAGCGGAAGAGCGTCCGGCC
+
CCCGGGGGGGGGGGGGGGGGGGGGGGGGGGGGGGGGGGGGGGGGGGGGGGGGGGGGGGFGGGGGGGGGGGGGGGGGGGGGGGGGGGGGGGGGGGGGGG=FEGGGGGGGGGGGGGGGGGGGCGGGGGGGGGEGGGGFGGGGGDGGGGEFGGGGGGGGGGGGEE5EGGCEFGGGGGGGGGGGGCEDEGGEEEEGGEEGGEGGGGGGGFFGGGGGGGGGC5CEGDFGGGGGFFFEBFEF:FCF?@FF*93DDD=@@GF?4?AF44:AFADF(9>:A<<<<A2A<<0((-(430(.224(((-##
@M06045:235:000000000-JCY5N:1:1101:12683:3084 2:N:0:CTCAGA
CTCAGAGCTGCGTTCTTCATCGATGCCAGGACCAAGAGATCCGTTGTTGAAAGTTGTAAATAATTAGATTATTTTCAGACGCTGATTGCAATTACAAAAAAGGTTTTGGTTTGTCCAATCGGCAGCTTGCGCCACCGAGGAAACAAGAGTACGCAAAAGACATGGGTGTAGACGAGAGCTTTACAGCCCCCGACTTGACTTTTGATAATGATCCTTCCGCAGGTTCACCTACGGAAACCTTGTTACGACTTTTACTTCCTCTAAATGACCAAGTCTTCCGGAGATCGGAAGAGCGGCGGCA
+
CCCGGGGGGGGGGGGGGGGGGGGGGGGGGGGGGGGGGGGGGGGGGGGGGGGGGGGGGGFGGGGGGGGGGGGGGGGGGGGGGGGGGGGGGGGGFGGGGGGGGGGGGGGGGGGGGGGGGGGGGGGGGGGGGGGGGGGGGGGGGGGGGGGGGGGGGGGGGGGGGGGGGGGGGGGGGGGGGGGGGCEFFGEGCEGGGGGDGFFGGG?CGGGEGGGCGGGGFFCDGGGGGGGGBFAF@DFFFFFFFFFGGGAGGDEFFGFFFF26FFD9A44><FFF<)<<A<BFF<09(4:06?>FB?2((4(##
@M06045:235:000000000-JCY5N:1:1101:24301:3130 2:N:0:CTCAGA
CTCAGAGCTGCGTTCTTCATCGATGCCAGAACCAAGAGATCCGTTGTTGAAAGTTTTGATTCATTTTTTTTTTTAACCACTCAGAAGATACTTATTAAAAAATTCAGAAGGTTTGGGTCCCCGGCGGGCGCGAAGTCCCGCCGAAGCAACAATTAAAGGTATAATTCACAGGGGTTGGGAGTTGGATAACTCGGTAATGATCCCTCCGCTGGTTCACCAACGGAGACCTTGTTACGACTTTTACTTCCCCTAAATGACCACTTCTTCCCAAGACCGGAGAAGCGTCGTGTAGGGAAAGAAG
+
CCCGGGGGGGGGGGGGFFGGG@FGFGGGGGGDGFGGGGGCFGGGGGG,C@F<EFFFGFEGGEFGGGGGCGGEGGGG,CADCGGGGA,=<9E,?EAFGGFC<F<<?<<<EEEDEFFG7FCFG@@@BCGEEF+:F*@F9CGFFEE*88EFGFC=9CFC9ECG72?2B99EGGGGGG88C>88CC8C6C9@?FCFGDCCCGC?<CCC86:5C*9*CFGGF4CF9/>CC)7*)**9<AF3:<D>BF?CCCB7*200)0*/6=:F)().:>AD7B5)4.4239((.(,-(4((,.3-<:0:12(##
@M06045:235:000000000-JCY5N:1:1101:9132:3231 2:N:0:CTCAGA
CTCAGAGCTGCGTTCTTCATCGATGCTGGAACCAAGAGATCCGTTGTTGAAAGTTTTAACAGTTCGCTTAGAACACTCAGAAGTAACGTCGGTTCATGACTGAGAGACTGGTTAACGCCGGCGGGCACGACCCCGGGGGGACGCGCCGCCGAAGCAACGTGGGATATAGGTTCACATAGGGTTATGAGGTTGGAAAAACACTCTGTAATGATCCCTCCGCTGGGTCACCAACGGAGACCTTGTTACGACTTTTACTTCCTACAAATGACCAAGTCTTCCTTAGATCGGAACAGCGTCGGCG
+
CCCEGGGFGGCEFEGC@@FFFFEFFEGGDD@FGFG<FGGFFGGGGGGGGGGFGFFFEFGGGGEGFGG:DGFGGGGGEFGGFAGGGGGGGGGGGGEFEEGGGG8DEE<FFGGFGGFF7+>>:FFGGDCF7+C@+>BE@FE8CEGEGCC*8C>C8CEGGGDFGG*;<8++<EGFFFGFFFGGDCFFGG7+CFGFEGFCGC?FFCGFCGF7CFG77:C*9>C3>3D*974CF6FEFF3>>@D??4@*0:.9)9>=F7=8<=28*5,))-)6<?)834))-:<BA>)42<10(3(,.,286>(##
@M06045:235:000000000-JCY5N:1:1101:14227:3243 2:N:0:CTCAGA
CTCAGAGCTGCGTTCTTCATCGATGCCAGAACCAAGAGATCCGTTGTTGAAAGTTTTAATTGATTGTGTTTTTACTCAGAAGATACTGAAAATAACAGAGTTTGTTGGGTCCTCTGGCGGGCCGCTCCCGTTTTACGGGGAAGCGGGGAGCCGCCGAGGCAACGTTGTAGGTATGTTCACAGGGGTTTGGGAGTTGTAAACTCGGTAATGATCCCTCCGCTGGTTCACCAACGGAGACCTTGTTACGACTTTTACTTCCTCTAAATGACCAAGTCTTCCCTAGATCGGAAGAGCGTCGGAC
+
CCCGGGGGGGGGGGGGGGGGGGGGGGGGGGGGGGGGGGGGGGGGGGGGGGGGGGGGGGGGGGGGGGGGGGGGGGGGGGGGGGGGGGGGGGGGGGGGGGGGGGGGGGGGGGGGGGGGGGGGGGGGGGGGGGFGGGGGGGGGGGGGGGGGGGGGGGGGGGGGGGGGCGGGGGGGGGGGGGGGFGGGGGGGEGGGGCGFGGGGGGGGGGGGGGGFF>FGGFGFDDCFFGGGFFFEF>FFFFGFFFBFFFFGGDFFFGFFFFFFF>B2<<AAF6?FFAAABFFFFBBFAABBB?>BBF>(49(##
@M06045:235:000000000-JCY5N:1:1101:21967:3245 2:N:0:CTCAGA
CTCAGAGCTGCGTTCTTCATCGATGCCAGAACCAAGAGATCCGTTGTTGAAAGTTTTGATTCATTTTTTTTTTAACCACTCAGAAGATACTTATTAAAAAATTCAGAAGGTTTGGGTCCCCGGCGGGCGCGAAGTCCCGCCGAAGCAACAATTAAAGGTATAATTCACAGGGGTTGGGAGTTGGATAACTCGGTAATGATCCCTCCGCTGGTTCACCAACGGAGACCTTGTTACGACTTTTACTTCCTCTAAATGACCAAGTCTTCCGAAGATCGGAAGAGCGTCGGGTAGGGAACGAGAC
+
CCCGGGGGGGGGGGGGGGGGGGGGGGGGGGGGGGGGGGGGGGGGGGGGGGGGGGGGGGGGGGGGGGGGGGGGGGGGGGGGGGGGGGCFCFGGGGFAFGGGGGGGGGGGGGGGGFCDGGGGGGDGEGGGGCGGGGGGGGEGGGGGDGGGGGGGC@FFFGGGGFG;;?EEGG5CGGGGECFEGGGCF7>FGGCEGGGGGGGGGG?FFEEGEEDGGC*:CFGFGG*)>F3<FFFFA9D3:BD4==FCGC**CDFF*09@)<>F@AFB>994355:<AF?(3471?64:B((49BF0?<((-(##
@M06045:235:000000000-JCY5N:1:1101:13633:3303 2:N:0:CTCAGA
CTCAGAGCTGCGTTCTTCATCGATGCGAGAGCCAAGAGATCCGTTGTTGAAAGTTGTATTTTTGAATTATGTTTATTCAGAAATAGATATTCAGACAAACTGCTTTAAAGGTGTTAAGTTAATCAAACCCTCTTGGCTTTTTAATGCCAGAGAGAGTTCAAAAACGTTGCACACAAGGTGGATATGGATTTTTTTAAAGAGTGCCATAAAACACTCAATTATGAATGAACCTTCCGCAGGTTCACCTACGGAAACCTTGTTACGACTTTTACTTCCTCTAAATTACCAAGTCTTCCAAATC
+
CCCFEGGGFFGCFGGGFGGGGFFEG@CEC@FEGFEAGFFEDGGC,@FGGGCCFGFFFFGGFEF@BFGGGGGDFGCGFDFGFGGGGGGAFF@FGGGGGGDFCAFF?EFEFFGGGGEGFAFGCF9FFFFFGGGGGGGGGFGGG,EFGGGGGGGGGGCEF9DGAGDFGGGGFGGGGG+DBGDFDGDG:EA,,63EGEGGFDEFGGFFGFAFGGGFFG?FFFGAF9CGC;7:++<CBEABDBCEFFFGGG=CFD;54<F674)+1.6236;DFFFBE<)7)19EFC?)))/)3,>46<)64))##
@M06045:235:000000000-JCY5N:1:1101:12421:3358 2:N:0:CTCAGA
CTCAGAGCTGCGTTCTTCATCGATGCCAGAACCAAGAGATCCGTTGTTGAAAGTTTTGATTCATTTGTTTTGCTTATGCACTCAGAGAAAAAAATTCCCGCCGTTGGGCGTAATGCAAAAGAGTTTTGGGTCCCTGCGGCGGGCGCCTTGGAGTCCGGCGCCGCTTGCGCGGCGGCCGGGGCGGTCCCGCCGAGGCAACTGAGGTAAGGTTCACAGTGGGTTTGGGAGTTGTATAACGCTGTAATGATCCCTCCGCTGGGTCACCAACGGAGACCTTGTTACGACTTGTACTTCCCCTTGT
+
CCCGGGGGGGGGGGGGGGGGGGGGGGGGGGGGFGGFFGCFFGGGGGGGGGGGGGGGGGGGGGFCFGGGGGGGGGGGGGGGGGGGGFGGG?EGGGGGGGGGGGECGGFGGGGGGGGGGGGGGGGFGGGFGGGFGGGGGG7FCGGGGGGGGGGCFGGGGGGGDGGGGGFGDGGDGGEGGCEEGCGGCEGGGGGECEEGGFGC?7@FFFGGF:?EGGGG*0<>15>DGGC575?74.19B)>)<@FD>FB7:750.9;3(70)<<127)12()))4(1)-)-.))3:;03)6)64:)4(.8(##
@M06045:235:000000000-JCY5N:1:1101:21548:3379 2:N:0:CTCAGA
CTCAGAGCTGCGTTCTTCATCGATGCCAGAACCAAGAGATCCGTTGTTGAAAGTTGTAACTATTAAAGTTTTTCAGACGCTGATTGCAACTGCAAGTGGTTTTAAAGTGTCCTGACGGCGGGCGGACCCGCCGAGGAAACGAAGGTGCTCAAAAGACATGGGTAAGAGATGGCAGGCAAAGCCCGCAACTCTAGGTAATGATCCTTCCGCAGGTTCACCTACGGAAACCTTGTTACGACTTTTACTTCCTCTAAATGACCAAGTCTTCCCAAGATCGGAAGAGCGTAGTGTAGGGAAAGAC
+
CCCGGGGGGGGGGGGGGGGGGGGGGGGGGGGGGGGGGGGGGGGGGGGGGGGGGGGGGGGGGGGGGGGGFGGGGGGGGGGGGGGGGGGGGGGGGCEGGGGGGGGGGGGGFGGGGGGGGGGGGGGGGGGGGGGGGGGGDGGGGCEEEGGGGGGGGGGGGGGGGGGGGGGGEFGGGGGGGCFGGGGGGGCCCFGFFGGGGGGGGFGGGGGGGGGGGCFCF=FFGGCGDDGGFFFF<AFFEFD>EFFGGGFGGGFFFF=F9F<FF0:AF9A>B???40.6,42:3130,,((-(6A>A026?(##
@M06045:235:000000000-JCY5N:1:1101:11742:3396 2:N:0:CTCAGA
CTCAGAGCTGCGTTCTTCATCGATGCCAGAACCAAGAGATCCGTTGTTGAAAGTTTTGATTCGTTTGTTTTTGTTATTCAGAAGTAGTTTCGCTATAAATTCAAGAGTTTGGTGCTGCCGGCGGGGGCTGGTCGGGCGGCCCCGCGAGGGGGTGCCCTCCCGGCCGTCCGCCGAGGCAACAGCAGTAATAGGTAAGGTTCACAAAGGGTTTGGAGTAATAAATCGGTAAGGATCCCTCCGCTGGTTCACCACCGGGGCCCTTGTTACGACTTTTACTTCCTCTAAATGACCAAGTCTTCTG
+
CCCGGGGGGGGGGGGGGGGGGFGGGGGGGGGGGGGGGGGGGGGGGGFG8<FGGGGGGGGGGGGGGGGFGGFGGGGGGFGGGGGGGFFGGGGGGGGEEFGGGGGGGGGGGCAFG,AFGGGC:CCGGGGGGCGFGGGFCEEGEFGGGE*BC8>EG5EGGGGGCEGGEGEEGGGGG5:EG*AF8FGCC3+<@FF@<+2<AAEGFGG6C6C>FGDEGGGGG4CF=*:>DC*55*062:FF45<>@D>D7*9*:>@)0/))()(.7:?A<6>0(0)84<<A<<<7><>2>).))).:??DA4:)##
@M06045:235:000000000-JCY5N:1:1101:14618:3439 2:N:0:CTCAGA
CTCAGAGCTGCGTTCTTCATCGATGCCAGAGCCAAGAGATCCGTTGCTGAAAGTTTTGATTGCTTATTTATAAAGACTCAGAAGATTCCGCTAGAAAACAAGAGTTTGGCCTCCGGCGGGCGGCGCGGGGGCGCTGGTCCACCCGGCATCCCGCCGAAGCAACATGATATGTTCACAATGGTTTGGAGTTCAGAAGACTCTGTAATGATCCCTCCGCTGGTTCACCAACGGAGACCTTGTTACGACTTTTACTTCCTCTAAATGACCAAGTCTTCCATAGATCGGAAGAGCGTCGTGTAGT
+
CCCFFGGGGGGGFFEGGGGGGGGGGGGGGG8EGGGGGFGGGGGFGGGAFGGFFE9FEFGGGGGDGAFGGGGGGGGGGGGGGGGGGGCFFGGGGGGGGGGGGGGGGGGG@FGGGGGGGGGGGGGGGGGGGGDFGC7FGGGGGGGGGDGDGFG>EGGGDCCEGGGFGFGDGFGG9FDCGG7@FCFGGGFFGGFFF:FGGGGFCFGG9?FGGG=CFGGDGBDF7FFGF>*7:5BFF(>>FF==FF*9*95DGGFFF7BF)/6B=A<DFF?DFF@BAAAAAADF<26:(1<B0(169:>11<(##
@M06045:235:000000000-JCY5N:1:1101:9420:3471 2:N:0:CTCAGA
CTCAGAGCTGCGTTCTTCATCGATGCGAGAGCCAAGAGATCCGTTGTTGAAAGTTGTATTTTTGAATTATGTTTATTCAGAAATAGATATTCAGACAAACTGCTTTAAAGGTGTTAAGTTAATCAAACCCTCTTGGCTTTTTAATGCCAGAGAGAGTTCAAAAACGTTGCACACAAGGTGGATATGGATTTTTTTAAAGAGTGCCATAAAACACTCAATTATGAATGATCCTTCCGCAGGTTCACCTACGGAAACCTTGTTACGACTTTTACTTCCTCTAAATGACCAAGTCTTCCAGAGG
+
CCCGGGGGGGGGGGGGGGGGGGGGGGGGGGGGGGGGGGGGGGGGGGGGGFGGGGGGGGGGGGGGGGGGGGGGGGGGGGGGGGGGGGGGGGGGGGGGGGGGGGGGGGGGGGGGGGGGGGGGGGGGGGGGGGGGGGGGGGGGGGGGGGGGGGGGGGGGGGGGGGGGGCFGGGGGFFGFGGGGGGGGGGGGGGGGGGGGGFFGGGGGFGGGGGGGGGGFGFGFGGGGGGGF9FFFEFFF>EG>AA>FGGFGGGFDEDFFDFCFFE3;?FDFEFFBFFFFCEFFF)6?CE;@20>4CF3:<).##
@M06045:235:000000000-JCY5N:1:1101:24206:3537 2:N:0:CTCAGA
CTCAGAGCTGCGTTCTTCATCGATGCCAGAACCAAGAGATCCGTTGTTGAAAGTTTTGATTTATTTATGGTTTTACTCAGAAGTTACATATAGAAACAGAGTTTAGGGGTCCTCTGGCGGGCCGTCCCGTTTTACCGGGAGCGGGCTGATCCGCCGAGGCAACAAGTGGTATGTTCACAGGGGTTTGGGAGTTGTAAACTCGGTAATGATCCCTCCGCTGGTTCACCAACGGAGACCTTGTTACGACTTTTACTTCCTCTAAATGACCAAGTCTTCCCCAGATCGGAAGAGCGTCGTGTGT
+
CCCGGGGGGGGGGGGGGGGGGGGGGGGGGGGGGGGGGGGGGGGFFGCGGFGGGFFGGGG9EGGGGGGGGGGGGGFGGGGGGGGGGGGGGGGGFGGGGGGGGGGGGGFFCFGGGGGGDFGCGFGGGGGGGFGGGGGG>EGCEGGGGGGGGGGGGGEGGGGGGGGGGGFGCFFGFFGGGGGCFGGGEGGGGGE8CFC91<>C<CDEFGFGG<CGGGFGGFG3D4C>FCFCFEBE09BF:6FF/=B?3CDGGGF?7C?@AFAFB4):AA-8)7>?>FBADB00((.5?F<(3(,391:99F3##
@M06045:235:000000000-JCY5N:1:1101:24161:3557 2:N:0:CTCAGA
CTCAGAGCTGCGTTCTTCATCGATGCCAGAACCAAGAGATCCGTTGTTGAAAGTTGTAACTATTAAAGTTTTTCAGACGCTGATTGCAACTGCAATGGGTTTAAATTGTCCAATCGGCGGGCGAACCCGCCGAGGAAACGTAAGTACTCAAAAAACATGGGTAAGAGACAGCAGGACAAAGCCTACAATACTCTAGGTAATGATCCTTCCGCAGGTTCACCTACGGAAACCTTGTTACGACTTTTACTTCCTCTAAATGACCAAGTCTTCCCGAGATCGGAAGAGCGTCGTGTAGGGAAAC
+
CCCGGGGGGGGGGGGGFGGGGGGGGGGGGGGGGGGGGGGGGGGGGGGGGGGGGGGGGGGGGGFGGGGGGGGGGFFFGGGGGGGGGFGGGGGGGC:CCFGGGGGGGGGCEGFGGGGGGEGGGGGGGGGGGGGGGEGGGGGGCFGFGGGFDFGGGGGGGGCFGFGGGFGGGGGGGFEEGGGGGGGGGFGG9;6<+<EFFGGGGFD;?FGFGFC=DGD<DBGA08DGD<DGFFFF<BFF?FGF3>>GGD?CFG?76**16F<FF0:?:-6AB*=F??>FFFFFBB0((4>9?;3<:?)8<73##
@M06045:235:000000000-JCY5N:1:1101:9347:3565 2:N:0:CTCAGA
CTCAGAGCTGCGTTCTTCATCGATGCTGGAGCCAAGAGATCCGTTGTTAAAAGTCTTGACAGTTCGCTAAGAACACTCAGAAGTATCGTCGGGTTCGAAAACAGAGATTCTGATGAGACCGGCGGGCACCCTTGCGGGCGCCGCCGAAGCAACAGGTATAATAGTTCACAAAGGGTAGAGAGTGTAGTACTCAGTAATGATCCCTCCGCTGGTTCACCAACGGAGACCTTGTTACGACTTTTACTTCCTCTAAATGACCAAGTCTTTCAGAGATCGGAAGAGCGTCGTGTAGGGAAAGATC
+
CCCGGGGGGGGGGDGGGGGGGGGGGGGGGFGGGGGFGGGGGGGGGGGGGG<FGGGGGGGGGGFGGGGGGGGFGGGGGGGGGGGGGFGGFDGGGFGGGFGGCGGDFGGGGGGGGGGGGGGGGGGGGGGGGGGGDFGGGGGGGGCGGGGCCGGGG,BFFGGGGCFFBGGGGGFFD>EFCEG7+=CCCFF?FEGFG?B<FG7EF??FF=EEGECCCCDFG4CFGDGGG3<<?F=*9BFFF>DFFFFGGGFG>7=7=FF9AF:?F1-4<<)6<@B*4<>?(4?B:B(-42;126:44<4(4?1##
@M06045:235:000000000-JCY5N:1:1101:9816:3583 2:N:0:CTCAGA
CTCAGAGCTGCGTTCTTCATCGATGCCGGAACCAAGAGATCCGTTGTTGAAAGTTTTAACTAATTTAAATAGTTTCTCAGACTGCAACTTCAGACAGAGTTCACAGGTGTCTTCGGCGGGCGCGGGCCCGGGGGCGGATGCCCCCCGGCGGCCGTGAGGCGGGCCCGCCGAAGCAACAAGGTTCGTTAAACACGGGTGGGAGGTTGGACCCCGAGGGCCCTCACTCAGTAATGATCCTTCCGCAGGGTCACCTACGGAAACACTGTTACCACTTTTCCTTCCTCTACATGACCAAGTCCGC
+
CCCFGGGFFFFGFEGGGGGGGGGGGGGG:CCGGGD@@FGFGGGGGGGFGGGAFGGGGGGGFFGGGGGGGFAFFGCFFFDGGGGFFFGGFGGGGGGGGDGEFGFGGGGGGGGGGGG@+CBFGFGDE@EDGGGEEGGGGC:CGGFBCEE>EEEECEEEGGG>EDGEEEGEDEEEEE6@E8>CC+<CEEC:C7E+88CG8::5*;EGGCE6C*9*)1/53)9)/9DG*:59=9BF)6*968DF:87)1))0016?**9>?7()8((.<9A))*162.26).:4)4)-5))-)642:?((-.)##
@M06045:235:000000000-JCY5N:1:1101:19057:3587 2:N:0:CTCAGA
CTCAGAGCTGCGTTCTTCATCGATGCCAGAACCAAGAGATCCGTTGTTGAAAGTTTTGACTTATTCAGTACAGAAGACTCAGAGAGGCCATACAATGCAATAGTTTGGTTTTCCTCCGGCGGGCGCCCGCGAGGGCCGAGGGGCGCCGGGAAGGACCCGGGCCGCCCGCCGAAGCAACGGGTTAGGTAACGGTCACAATGGCTTGGGAGTTTTGCAACTCTGTAATGAACCCTCCGCTGGTTCACCAACGGAGACCTTGTTACGTCTTTTACTTCCTCTAAATCACCAAGTCTTCACTTGC
+
C@C@EFCFG<E@FG7CFFFGGGG@AEFG@FGFGFGFGFEEEGDDFDFG@@EFA,<FF@CFGGFFFFCCGDFFD9<FGFC@FFGGG,6FDFG,ACF<EFFGGGGGGFGGGFF<<C5EFG:=FEBEGFGGCCFF7+<CFEGECC*1>BCCECG8;EGGC8ED58CEGGC58?CEGGGC0CEE5?*8C*<?A+;*;*/<AF?C8*;**::7ECF+:>*::?9?*:F7>C:***873:DDEB335?=>>C4CC5)7>D353*)=@242(4((.//655:2<A>2))))-4,406<BA24))--##
@M06045:235:000000000-JCY5N:1:1101:21666:3616 2:N:0:CTCAGA
CTCAGAGCTGCGTTCTTCATCGATGCGAGAGCCAAGAGATCCGTTGTTGAAAGTTGTATTTTTGAATTATGTTTATTCAGAAATAGATATTCAGACAAACTGCTTTAAAGGTGTTAAGTTAATCAAACCCTCTTGGCTTTTTAATGCCAGAGAGTTCAAAAACGTTGCGCACAAGGTGGATATGGATTTTTTTAAAGAGTGCCATAAAACACTCAATTATGAATGATCCTTCCGCAGGTTCACCTACGGAAACCTTGTTACGACTTTTACTTCCTCTAAATGACCAAGTCTTCCTAATATA
+
CCCGGGGFGGGGGGGGGGGGGGGGGGGGGEEGGGF8FGFGGFGGGGGGFGGGGGGGGFFEFFGCGGAFGGGFGGFGGG<EFF@,CFFGGGGGGGGGGFGGGGGGE<EGGGF<FGGGGGFFGGGCFGGGDGGGGGGGGGGEFGGGGGGGGGGGGGFGGGDFGGEGGGGDEEGGGGGGFGGFFGGGGCFFG=F>>FGAFEEFC9FC<9FFGFGFDFGGGFGFGGD@FC9CF6FFD9AEEEDF4A6?CDFDD<>>;CFF<CEFFF;@?FCEE4:FCEE99.))7)67;@D044<B>2<AA)6##
@M06045:235:000000000-JCY5N:1:1101:7543:3674 2:N:0:CTCAGA
CTCAGAGCTGCGTTCTTCATCGATGCCAGAACCAAGAGATCTGTTGTTGAAAGTTTTGTTTATTTGTGGAAGACTCAGATGGTACAAAAACAGCTAGAATTTTTGGTTGGCCAGCGGCAGGCACCCCCTCGCCGGGGCGAGGCCCTGTCCCACAGGACTGCCTGCCGAAGCACGGTGGACGGGTAGGTAAACAGGGGGTTGGGAGTGGTGACACTTCCGTAATTGTACCGTCGCTGGTTCACCAACGGAGGCCTTGTTACGACTTTTACTTCCACTAAATTTCTAAGTCTTCCTCAAAAGC
+
@CC8;;CFFGGGGGGGGGGGGFGGGGCECFGGGGGGGGGGGFFGFGFGGFFFGGG9E@FGGGGGGGG<FFC,CF,CFFGGG8FFGFFFFGEFFF@FC<,9CFG9FD<FG7FFFG7FEGEFGGGGGGGG:F:F+@CFF+8=B+@ECCFGG6EDFCFGFF4:CF9,>D>8C*:2<EEF5558C=888:8+3B?+9B*;:88?CEC*/77=3/*+099**1>F779**0*293))4()))0:76B=9<*8<*9))57))6*56:(((-66)5F7*-)).((,))).)6))644:).))-)))##
@M06045:235:000000000-JCY5N:1:1101:18583:3682 2:N:0:CTCAGA
CTCAGAGCTGCGTTCTTCATCGATGCTGGAGCCAAGAGATCCGTTGTTGAAAGTTTTAACAGTTCGCTTAGAACACTCAGAAATATCGTCGGGTTCGAACAGAGATTCTGATGATACCGGCGGGCACGCCCCGGGAGGCGCGCCGCCGAAGCAACAGGTATAAAGGTTCACAAAGGGTTATGAGTTATAGTACTCGGTAATGATCCCTCCGCTGGTTCACCAACGGAGACCTTGTTACGACTTTTACTTCCTCTAAATGACCAAGTCTTCCGCAGATCGGAAGAGCGTCGGGTAGGGAATA
+
CCCGGGGGGGGGGGGGGGGGGGGGGGGGGGGGGGGGGGGGGGGGGGGGGGGGGGGGGGGGGGGGGGGGGGGGGGGGFGGGGGGGGGGGGGGGGGGGGGGGGGGGGGGGGGGGGGGGGGGGGGGGGGGGGGGGGGGGGGGGGGGGGGGGGGGGFFGGGGF9CFGGGGGGF9CFCGGGG6CFEFDG9FGFFC<CF?GEGGGGGGGEFFGFCEGGGGGGGFGFGGGGGGGGFF>FAA6@69D3@D>FGGBCFDFFF=?FAFBF=:?FBBB49@=51119<7124:;?F?>(41((.708?<.##
@M06045:235:000000000-JCY5N:1:1101:21469:3697 2:N:0:CTCAGA
CTCAGAGCTGCGTTCTTCATCGATGCCAGAACCAAGAGATCCGTTGTTGAAAGTTTTGATTTATTTGTTTGTTTTACTCAGAAGTTCCACTAAAAACAGAGTTTAGGGGTCCTCGGGCGGGCCGTCCCTTTTTACGGGGCGCGGGCTGATCCGCCGAGGCAACGTATAGGTATGTTCACAGGGGTTTGGGAGTTGTAAACTCGGTAATGATCCCTCCGCTGGTTCACCAACGGAGACCTTGTTACGGCTTTTACTTCCTCTAAATGACCAAGTCTTCCGCAGATCGGCAGTGCGTCGTGAC
+
CCCGGGGGGGGGGGGGGGGGGGGGGGGGGFGGGFFGGGDGGGGFGGEGECEFGAFCFGGDFGFGGFFEGGGGFGGGGGGGGGGGGGGFGGGGGGGGGGGCFGGG,ACFFFCFFGGGDGGGGGGGGGGGGGGFGGGGGDGGGGGGGGGGFGGGGGGGCEGGCFDCGGFGFGFDGGGGGFGGGGGDGGGGGGGG58:<FFFFGGGGGGGGCDFG7DFGG>C)>DDFC>:>F:BE0150<>F?FBFFGD)77>F@6:BFAF47@8A9>A9<BF@<)6<>DB(((,-4:::(43.44641--(##
@M06045:235:000000000-JCY5N:1:1101:15511:3709 2:N:0:CTCAGA
CTCAGAGCTGCGTTCTTCATCGATGCCAGAACCAAGAGATCCGTTGTTGAAAGTTTTGACTTATTCAGTACAGAAGACTCAGAGAGGCCATTAATGCAATAGTTTGGTTTACCTCCGGCGGGCGCCCGCGAGGGCCGGGGGGCGCCGGGAAGGACCCGGGCCGCCCGCCGAAGCAACGGTTTAGGTAACGTTCACAATGGTTTAGGGAGTTTTGCAACTCTGTAATGATCCCTCCGCTGGTTCACCAACGGAGACCTTGTTACGACTTTTACTTCCTCTAAATGACCAAGTCTTCCGTACC
+
CCCGGGGGGGGGGGGGGGGGGGGGGGGGGGGGGGGGGGGGGGGGGGGGGGGGGGGGGGGGGGGGGGGGGGGGFGGGGGGGGGGGGGGGGGGGGGGGGGGGGGGGGGGGGGGGGGGGGGGGGGGGGGGGGGGGGGGGGGGGGGGGGGGGGGGGGGF@CGGGGGGGGGGGGGGGGGGFGGGCEGDGGGGGGGCGGGGGGCFGFGGGGGGGGDGGGGGGGF*9CFGGGGFGFFFF?FFFFDDEFFFGFGFGG:B5@C:F?4AFFAB?F0(2<?FFBFBA>AAFA2:)52::1?DFFFFFFF.##
@M06045:235:000000000-JCY5N:1:1101:12899:3724 2:N:0:CTCAGA
CTCAGAGCTGCGTTCTTCATCGATGCCAGAACCAAGAGATCCGTTGTTGAAAGTTTTGACTTGTTTTTCAAGATATAATCAGAAACGTACAGTCCGCTTTGCAAATGAAGAGTTGGGCGATGCCGGCGGGGGGCCCGGGGGAGGGAGGGGAGGCGCGGAGCCCCCCCCCCCCACCCCCCCGGCCCCCCCCCCCCGGGCAACCCCCCCACAAGAGTAAAGGTGGAACAAAAGGGTGGAAACAGTACACAGGTAAGGATCCCCACCTCGGTTCCCCAACCGGCTCCACTGTCCGTCCTTTTGA
+
CCCGGGGGGGGGGGGGGGGGGGGGGGGGGGGGGGFGGGGGGGGGGGGGGGGFGGGGGGGGGGGGGGGGGGGGGGGGGGGCCGGGGGGGGGGGGGGGGGGGGGGCFGFGGGGGGGFGGGGGGEGFGGGGGGGGGDGGGEGGGG5EGGGGGGEEGEGC>GGGCEC:::E5/8:**1ACGDEE*2*/8:C*288*:**********///*******0***/*19**/*2**)))0(,)))**)))122****1/***/*.0())((((.-4-))/).,((((((((-.().:),((.-4)))##
@M06045:235:000000000-JCY5N:1:1101:17697:3725 2:N:0:CTCAGA
CTCAGAGCTGCGTTCTTCATCGATGCCAGAGCCAAGAGATCCGTTGTTGAAAGTTTTGATTTATTTTGCTTTACGCCACTCAGACAATGCCACTAAATAACACAATGGTTTGGAGGTCCTCCGGCGGGCGCCTGGGTCCGGGCCACTGGGGCGCCGGGGCGTGACCGCCGAAGCAACGTTGAGGTAAGGTTCACATGGGGTTTGGGAGTTGTAAACTCGGTAATGATCCCTCCGCTGGTTCACCAACGGAGACCTTGTTACGACTTTTACTTCCTCTAAATGACCAAGTCCTCCTAAGACG
+
CCCGGGGGGGGGGGGGGGGGGGGGGGGGGGGGGGGGGGGGGGGGGGGGGGGGGGGGGGGGGGGGGGGGGGGGGGGGGGGDGGGGGGGFGGGGGGGGGGFGGGGGGGGGGGGGGGGGGGGGGGGEGGCEGGGGGGGGGGGGGGGGGGGGGGGGGDEGGGGGGGGGGGGGGGDGGGGEGGGGF5CGEGCFFECFGGE7@EGG*:CEGGCE76>F>CFGGFGFGGD7CF7:FFF>((5>EDFFFFFFGGEDGG35@3?698<FFFF0::9:478?<46--4ADA)62:0::A2)6:::<A:2##
@M06045:235:000000000-JCY5N:1:1101:26027:3727 2:N:0:CTCAGA
CTCAGAGCTGCGTTCTTCATCGATGCCAGAACCAAGAGATCCGTTGTTGAAAGTTGTAACGATTACATTGTTTCTGACGCTGATTGCAATTACAAAGGGTTTTCAAGGGTCCTACTGGCAGGCAAGCCTGCCGAGGAAACAATGGGTGCGCAAAAAGCAAGGGAAGTAGAATTCAGGGGACAAGCTCGATCAGCAGAGGCCAAACATAATCCAACTACCATTCCTATGCCTACACCATGCTCTCAAGTCTGCCCAAGCAGGGGGAACCAAACACCCCCCAGCCCCACGTCTGAAACTCCTG
+
CCCFFGGGAFGG@FGGGGFFGFEEE7,FFGFGDFEGGDFAFGDF8CCEAFAGF<<FGCF,BFGGGGGFCCF9CFFGGGGFGC:69<FEFFGFFDGGGDCEFEC,C9E8C=E45?AEF@,,4@CFFDGGGFF8:>CFEGG<,ACEFDD>+46+>EEBC8D8DD>,,+6733EFGC9E9,+@BF@,8,56BBD*D,,>3D*C*=C:CF7C7:D:?>><C);A+1+=+++*4*++0>A))*+0+6+;*:ACG:6AA*;)/:5)8;B(386:?5))3(4(((--((((((4(40,()----)5##
@M06045:235:000000000-JCY5N:1:1101:25479:3777 2:N:0:CTCAGA
CTCAGAGCTGCGTTCTTCATCGATGCCAGAACCAAGAGATCCGTTGTTGAAAGTTTTAACTTGTTTGTTTTGTAAATCAGAAGGTACGCTATAAATTGAAGAGTTGGGTCCTCTGGCGCGCTGCGGGACGGGCCGAAGCCGCGGCCCGCGGTTCGCCGAGCAACAAAAAGGTAAGGTTCACAAAGGGTTTGGAGTAATAACTCGGTAATGATCCCTCCGCTGGTTCACCAACGGAGACCTTGTTACGACTTTTACTTCCTCTAAATGACCAAGTCTTCCAGAGATCGGAAGAGCGTCGTCC
+
CCCGGGGGGGGGGGGGGGGGGGGGGGGGGGGGGGGGGGGGGGGGGGFGGGFGGGFGGFGGGGGGGGGGGGGGGGGGGGGGGGGGGFGGFEGGGGFGGGGGGGGGGGGGGGGGGGGGGGGGGGGGGGGGGGGGGFFGGFGGGGGGGGGGGGDG*BEEEGDGGGGGGGGFGGGGGGGGGGGGGGGGGGGEGCDGGC+8CFGGGFFEGGGGGGGFC7F7>:CDCC92;*:DFFFF?FFD@F59?FFFDGFGGGFFFGF?9=<=FA>ADFDFA:FFFFFFB2:<27??A<6<:,(4<7>9:>,##
@M06045:235:000000000-JCY5N:1:1101:11502:3789 2:N:0:CTCAGA
CTCAGAGCTGCGTTCTTCATCGATGCTAGAGCCAAGAGATCCGTTGTTGAAAGTTTTAACAGTTCGCTTAGAACACTCAGAAGTATCGTCGGGTCCGAAACGAGAGGCTGATACTGCCGGCGGGCGCGCCCACGGGGGGCAGCGCCGCCGAAGCAACGTTATAAGTTCACAAAGGGTTGCGAGATAAACGCTGGTAATGATCCCTCCGCTGGTTCACCAACGGAGACCTTGTTACGACTTTTACTTCCTTTAAATGACCAAGTCTTCCGGAGATCGGAAGAGCGTCGTGGTGGGAAAGGCC
+
CCCGGGGGGGGGGGGGGGGGGGGGGGDDFGGGGGGGGGGGGGGGGGGGGGGGGGGGGGGGGGGGGGGGGGGGGGGGFGGGGGGGGGGGGGGGGGGGGDEGGGEGEGGGGGGGGGGGGGDGGG7FGGGGGGGGGGGEGGGGDGEGEGGGG5C>EGFGGEFGGFGFFGGCGGFFGGGGA>EE>EEE@<F@F*::EEFCGGCGFGCGDCCCG5<EGGDC7/77C7D5DGG:47F=<<F>>><BFFFGGG4C***//:FFFFB?)36<AAD<?D5)-(4::?0((.(441>41((,46341:(##
@M06045:235:000000000-JCY5N:1:1101:17848:3825 2:N:0:CTCAGA
CTCAGAGCTGCGTTCTTCATCGATGCCAGAACCAAGAGATCCGTTGTTGAAAGTTTTGATTTATTTATGGTTTTACTCAGAAGTTACATATAGAAACAGAGTTTAGGGGTCCTCTGGCGGGCCGTCCCGTTTTACCGGGAGCGGGCTGATCCGCCGAGGCAACAAGTGGTATGTTCACAGGGGTTTGGGAGTTGTAAACTCGGTAATGATCCCTCCGCTGGTTCACCAACGGAGACCTTGTTACGACTTTTACTTCCTCTAAATGACCAAGTCTTCCCTAGATCGGAAGCGCGTCGTGTGC
+
CCCGGGGGGGGGGGGGGGGGGGGGGGGGGGGGGGGGGGGGGGGGGEGGGGGGGFGGGGGGGGGGGGGCGGGGGGGGGGGGGGGGGGGGGGGGGGGGGGGGGGGGGGGGGGGGGGGGGGGGGGGGGGGGGGGGGGGGGGGGGGGGGGDGGGGGGGGGGGGGGGGGGGFGGFGGGCGDFGGE5CGC?C?EGDEGFGGGCFGCFGGGGGGGFGCFFGGDDEGEGGF7FFFGFFFD01>FF4>B?F4*>FFDDFFFFFB?DFFFF>AA>F<:?F>@<<DD:1>A0>AA?B:0-(4,99(7((,##
@M06045:235:000000000-JCY5N:1:1101:19394:3827 2:N:0:CTCAGA
CTCAGAGCTGCGTTCTTCATCGATGCCAGAACCAAGAGATCCGTTGTTGAAAGTTTTGACTTATTCAGTACAGAAGACTCAGAGAGGCCATTAATGCAATAGTTTGGTTTACCTCCGGCGGGCGCCCGCGAGGGCCGGGGGGCGCCGGGAAGGACCCGGGCCGCCCGCCGAAGCAACGGTTTAGGTAACGTTCACAATGGTCTAGGGAGTTTTGCAACTCTGTAATGATCCCTCCGCTGGTTCACCAACGGAGACCTTGTTACGACTTTTACTTCCTCTAAATGACCAAGTCTTCCGGGCG
+
CCCGGGGGGGGGGGEGGFFGFCGGGGFGGGGGGG8DFCFFGGGFGFFGGGG9CF9FFFGGGGGGGGGGGGGGGGCFGGFG8C@FDFGGG?FEFGGGGFFFFGFGGGGGGGGGGFDFGGGEGCFGFFGGGC=CEE@FFD*C@EEGGGGGGGGGEGGGGGGGGGGGGGGDGGDECG?FFGG;8*<FFE@CGGFFGCGDFCFG9+<:CCF6EE<97CFG>@FFGGG77::>@@F?>?:>@@D3.9B7CGF5CD@:BGF>:=A6FDF?BF??21=F2>B>DB>7)<494327((-6:AF9:0(##
@M06045:235:000000000-JCY5N:1:1101:15722:3831 2:N:0:CTCAGA
CTCAGAGCTGCGTTCTTCATCGATGCGGGAACCAAGAGATCCGTTGTTGAAAGTTTTAATGATTAAATCATTGCTCAGACGTATACGTTAGAGAGGTTGGGTGTGTCTCCGGCGGGCACGAGCCCGGGGACCAGGTCCCCCGGCAGCGAGCGAGGCCCGCAGGCCCGCCGAAGCAACAGGTACAAGTAAACACGGGTGGCACAATGGGACCCCGGAGGGCCCCCGGCACGGTAATGATCCTTCCGCAGGTTCACCTACGGAAACCTTGTTACGACTTTTACTTCCTCTAAATGACCAAATT
+
CCCGGGGGGGGGGGGGGGGGGGGGGGGGGGGGGGGGGGGGGGGGGGGGGGGGGGGGGGGGGGGGGGGGGGGGGGGGGGGGGGGGGGGGGGGGGGGGGGGGGGGGGGGFGGGGGGGGGGGGGGGGGGGGGGGGGGGGGGGGGGGGGGGGGGGGGGGGGGGGGGGGGGGGGGGGGDGGGGGGGGGGGGGGGGGFGEGGGGGGGGGGFCC:CFGGGGGGGFGFGGGGGGGDFFFFFFFFFFGFFFFGGGFGGGFFFGFF?FFBF06?<?)6AFBFF?>:?AADAAA22<BFF>AAF<<B:((##
@M06045:235:000000000-JCY5N:1:1101:9848:3836 2:N:0:CTCAGA
CTCAGAGCTGCGTTCTTCATCGATGCCAGAACCAAGAGATCCGTTGTTGAAAGTTTTAACTTGTTTGTTTTGTAAATCAGAAGGTACGCTATAAATTGAAGAGTTGGGTCCTCTGGCGCGCTGCGGGACGGGCCGAAGCCGCGGCCCGCGGTGCGCCGAGCAACAAAAAGGTAAGGTTCACAAAGAGTTTGGAGTAATAACTCGGTAATGATCCCTCCGCTGGTTCACCAACGGAGACCTTGTTACGACTTTTACTTCCTCTAAATGACCAAGTCTTCCTCAGATCGGAAGAGCGTCGTCG
+
CCCGGGGGGGGGGGGGGGGGGGGGGGGGGGGGGGGGGGGGGGGGGGGGGGGGGGGGGGGGGGGGGGGGGGGGGGGGGFFGGGGGGGGGGGGGGEGGGGGGGGGGGGGGGGGGGGGGGDGGGGGGGGGGGGGGGGGGGGGGGGGGGGGGGGGGGGGGGGGGGGEGGGGGGGDCFGGGFGGD?FGGE?CEFGGGCEGGGGGGGGGGGGGGGGGFFFGGGFDEDDGFGGFGFFFFFBE>BFFFFFFDCFEGC5@?FFFFFFB6=)<<<AAAFFFFB<95<B<4AB?DBF6<?69:((4(-((##
@M06045:235:000000000-JCY5N:1:1101:6626:3870 2:N:0:CTCAGA
CTCAGAGCTGCGTTCTTCACCGATGCCAGAACCAAGAGATCCGTTGTTGAAAGTTTTGTTTTTGATTGTACTTATCACAAACGTGTTTTCAGACGACACTGGTTTCGGGGTCAAGAAGTTTTTGGAGTTGGGCCATCGGCGGACGCGCTCCAGGGGCGACAGGGCCCCCGGCGGTCGAAACCAGTTGGTCAGCAACCGGTCCGCCGAAGCAACGACAAGGTACAGTAGACACAGGGTTGGGAGGTCGGGCGACGGAGCACCCTCACTCGGTAATGATCCTTCCGCAGGTTTACCTACGGTG
+
CCCGGGGGGGDGF;FGGGFGDEGGGEFGGGGGGG@<FGGGFGGGDGGG8FFGGGGFGGGGGGGDEGCFGGGGGGGGFGEFFFEFGGGGGGGGGGGGDDGGG?FGFGG7EGCFD@9FCDEFCF7=FBG<@9,=FGFFC?:FEGGGGGCGGGCGGGDEG>>CEDGGDEGGGG>:CCEEE>CE?6;FGF:CE?CED@FFGG=8C*8CEDGGGGGGGGFDG52.22CF7***10/)(,.)).9>)0837057)).)77:325,<>?:0(.)-(<.524)4<A<6>BF01(292))().))(,,##
@M06045:235:000000000-JCY5N:1:1101:8817:3877 2:N:0:CTCAGA
CTCAGAGCTGCGTTCTTCATCGATGCCAGAACCAAGAGATCCGTTGTTGAAAGTTGTAACTATTAAAGTTTTTCAGGCGCTGATTGCAACTGCAAGTGGTTTTAAAGTGTCCTGACGGCGGGCGGACCCGCCGAGGAAACGAAGGTGCTCAAAAGACATGGGTAAGAGATGGCAGGCAAAGCCCGCAACTCTAGGTAATGATCCTTCCGCAGGTTCACCTACGGAAACCTTGTTACGACTTTTACTTCCTCTAAATGACCAAGTCTTCCGCAGATCGGAAGAGCGTCGGGTAGGGAAAGGT
+
CCCGGGGGGGGGGGGGGGGGGGGGGGGGGGGGGGGGGGGGGGGGGGGGGGCGGFGGGGFGDGGGGGGGGGGGGGFGGGGGGGGGGGGGGG,FGGGGGGGF=FGGGGGFGGEFGGGFGGGGDGGGGGGGGGGGG:FGGGGGGGGGDFGGDGFGFF8D6F7FGGGGGCC98CGGFGGG>>FDE6FGGGGGGFFEECCGEFGGG?EGGGG6ECDGDFD>FFGF<FGGGDCCFFFFFFFF3>D:BFFGGGF7CC?46CBF2@7?F666:ADFFFFE(15:11?043:24(,,(((-3:?0:?(##
@M06045:235:000000000-JCY5N:1:1101:11018:3878 2:N:0:CTCAGA
CTCAGAGCTGCGTTCTTCATCGATGCCAGAACCAAGAGATCCGTTGCTGAAAGTTTTGATTTATTTGCTTATGCCACTCAGAAATACACTAAAAGACAAGAGTTTGGAGCCTCCGGCGGACGCCTGGGTCCGGGCCGCGCGAACGCGCCCGGGGCGAGGCCGCCGAAGCAACAGTGGTAGGTTCACAATGGTTTGGGAGTTTTTACACTCGGTAATGATCCCTCCGCTGGTTCACCAACGGAGACCTTGTTACGACTTTTACTTCCTCTAAATGACCAAGTCTTCCGAAGATCGGAAGAGG
+
CCCGGGGGGGGGGGGGGGGGGGGGGGGGGGGGGGGGGGGGGGGGGGGGGGGGGGGGGGGGGGGGGGGGGGGGGGGGGFGFGGGGGGGGGGGGGFGGGGGGGGGGGGGGGGGGGGGGGGGGGGGGGGGGGFGG@FGGGGGGGGGGGGGGGGGGGGGGDGGGGGGGGGGGGGGGGGGGG?FGGGGGGGG6CFGGGFCGGGGGGGGGGGGG7CFEGGGGGFFFGG:DC7>7:@?F9<FFF@GFFFFGGF@GGGF??C:7(>AFFFFFFF2<9FBFDBFFF?FBFF<<A<:B:18A2((6:(.##
@M06045:235:000000000-JCY5N:1:1101:21035:3934 2:N:0:CTCAGA
CTCAGAGCTGCGTTCTTCATCGATGCGAGAGCCAAGAGATCCATTGTTAAAAGTTATTTTTATGTTTTCTTACTTGCAAGGTTTCTTTTGCCTTACGAAAACTCAAAAAGTACATCAGTCTGCCTAATTAAACGCGAATTGTTTGTTTTTACAATGCACAACAGATTTTCTCCGTCGGTTTTTTTGCAAAAACACGGTCGAGCAAAGCGAAATAAAATTTCTCTTACTTTTTTGTAATGATCCTTCCGCAGGTTCACCTACGGACACCTTGTTACGACTTTTACTTCCTCTAAATGACCAA
+
BAC@C@CFCEG@B@C<CFFEF<@<,C:C+++CF,C,66;,CF<<,6,;@C6;CC@6CC@6C66C<,,6C<CCEC,9F<,6,96:,<6A,6CFF<,C@,,B+E,F,,55??:CFF9FC<?FEE,AF?,FF<A<FFG=C4@D@=E=E84,99>EC;==EFGD8+@,,4,>=E3E,3@E=>+++6=3:;E,7,>6C5FE*3C*14:>,14,4*1/7++++42+=8D++=C1BC+=26;7::+;;8A:@FFDG<>50*9@AFF@F0:?(-8109*=-5:,10(4)-)544<A942)-6))).5##
@M06045:235:000000000-JCY5N:1:1101:18727:3938 2:N:0:CTCAGA
CTCAGAGCTGCGTTCTTCATCGATGCGAGAGCCAAGAGATCCGTTGTTGAAAGTTTTATTAGGTTATAATAAGACTACGTTTGTTACATTAATTGTTTGTTAAAAATGGGCAGACGATGACTTGGCCAAAGACCTCATCATACGTCTTACAGTTCACAGGTGTTAGGATGTGATTTAAGCAAGGGCCTTGCCGAAGCGAAGACACCAAGCATGTTTAATTCACTAATGATCCTTCCGCAGGTTCACCTACGGAAACCTTGTTACGACTTTTACTTCCTCTAAATGACCAAGTCTTCCTTTA
+
CCCGGGGGGGGGGGGGGGGGGGGGGGGGGGGGGGGGGGGGGGGGGGGGGGGGGGGGGGGGGGGGGGGGGGGGGGGGGGGGGGGGGGGGGGGGGGGGGGGGGGGGGGGGGGGGGGGGGGGGGGGGGGGGGGGGGFGGGGGGGGGGGGGGGGGGGGGGGGGGG?FGGGGGGGFGFFADGGGGGGGGCGGGGGGGGGGGGGGGGDGGGGGGGGGGGGFCFFGFGGGGGGGGFFFFFEB>EFGFFAFGGGFGGGEFFGFFFFFFFFFFFFFF@FFFFFFFFFFFFF3CFEA?FF<A9>BFFFB##
@M06045:235:000000000-JCY5N:1:1101:10062:3946 2:N:0:CTCAGA
CTCAGAGCTGCGTTCTTCATCGATGCCAGAACCAAGAGATCCGTTGTTGAAAGTTTTGTGTTTGATTATACAATCACTTGTTTTCGTTCAGACGACACGTTTCGGTACAAGAGTTTGTGTGGTTGGGCCATCGGCGGACGCTCTCCAGGGGCACGAAGGCCCCTCGGCGGCCGGCGTGCGACCAGCTGGTCACGGAACGCTCGGCCGGTCCGCCGAAGCAACGGCAAGGTGTGGTAGACACCGGGTTGGGAGGTTCGGGCCCGCGGTGGCGGACCTCACACCCATCAAGACCTTTCCGCAG
+
C@CFFGFGF@FFEGC8FD@<ECEGFFGDCFAFFGCFEF8FF@F<CB6FF9@9E<FFFCGGEFEGGGGGGGGGCFFEEG9CCEFFCEGGGGGDGGGGFDGBEE8FGFFDA<FF<CFGGGGFGG@=@FFDGCFCF+@CC@EGG7+DFG9DC6+CC3@6CEC,3B:*4**8**4:*=BCECE5*=:?=*0:;8CC+;*2;EEC/;EGGGGDGCC53D<57BGFC7))))1/)1/*4:@**7>*.)./C5575D))817=;3()0((,,((,(08)(39()(()(((,((,)).(()5)6<:4##
@M06045:235:000000000-JCY5N:1:1101:14205:3954 2:N:0:CTCAGA
CTCAGAGCTGCGTTCTTCATCGATGCTGGAGCCAAGAGATCCGTTGTTGAAAGTTTTAACAGTTCGCTTAGAACACTCAGAAGTATCGTCGGGTTCGAACAGAGATTCTGATGATACCGGCGGGCACGCCCCGGGAGGCGCGCCGCCGAAGCAACAGGTATAAAGGTTCACAAAGGGTTATGAGTTATAGTACTCGGTAATGATCCCTCCGCTGGTTCACCAACGGAGACCTTGTTACGACTTTTACTTCCTCTAAATGACCAAGTCTTCCAAAGATCGGAAGAGCGTCGTGTAGGGAAGG
+
A<CFGGAGGGGGEGEFFCC@EFFFGGGGGGFGGGGGGCGGGGGGGGCFFFGGAEFGG9FCFGGGGGEGGGGGGGGGGGG,,<@FF9FCFGGGGGGGGGGFGGG8FFFECFFGGDFGAFEEEFGFDDGGGGDE=CFGCF>FGDCEECGEGGG*>FGGGF@;CFFFE9BFCCEF:88CCFGFGC7C;CF<EBEGCFFGCGGGGFEC9<F+2C)A5CC*:8F6CG7DD3*7<3>FAFFFF43>EE5FGF6FGD??F*/96/)/944?(.).<F962<0,).01(41((49B:0-((.)5801##
@M06045:235:000000000-JCY5N:1:1101:17457:3967 2:N:0:CTCAGA
CTCAGAGCTGCGTTCTTCATCGATGCGAGAGCCAAGAGATCCGTTGTTGAAAGTTGTATTTTGAATTAAGTATTCATAATATGCTTCAGACAAAATCACTAAAGTTCTGAGTAGATATAAATCCCAAAGGTGACCACACGGCTTTTGACAGCCGGCAGCCCCCAGAGAGATGACATTGCACACAAGGTGGATATGGATTTTTGAAAGTGCCATAAAAACACTTGATTATGAATGATCCTTCCGCAGGTTCACCTACGGAAACCTTGTTACGACTTTTACTTCCTCTAAATGACCAAGTCCG
+
CCCGGGGGCDGGGGGGGGGGGGGGGGEGFCGGFFFGGGGGGDEFFGGGGFFGGGGGGGGGGGGCEDFGFGGGFFGG<FGGGFGGGGGGFGGGGGGGGGGFGCFGGFGGGGGGGGGGGGFGFGGGGGGGGEFFFGGGGGGGGDEGGGGEGGGFGCEGGGGGDGGGGGGGGG9,>DA8EDFGGGGGGGG9CF>?;FFGGFC?<DEGGGACGGGCGGC>=ADFGGCGG>9@C6BC<CF+4=CF4;?DD)?FGDBFBC)02A1BF@@;AEFF5@>>9@FFC3)9A))-6>BDFB2424:41A6##
@M06045:235:000000000-JCY5N:1:1101:6091:3974 2:N:0:CTCAGA
CTCAGAGCTGCGTTCTTCATCGATGCCAGAACCAAGAGATCCGTTGTTGAAAGTTTTGATTCATTGTGTAATCACTCAGAGAGGCCAAAAATTCAAGAGTTTAGTGGTCCTCCGGCGGGCTACCCCCTGAAGGGCTCCCCGCCGGGGCAACTGACTAGTTCGTTCACAAAGGGTTGGGAGTTTTGCAACTCTGTAATGATCCCTCCGCTGGTTCACCAACGGAGACCTTGTTACGACTTTTACTTCCTCTAAATGACCAAGTCTTCCGGAGATCGGAAGAGCGTCGTGTAGGGAAAGAGTC
+
CCCGGGGDGGGGGGGGGGGGGGGGGGGGGGDFFGGGGGGGGGGGGGFGGGFGGGFGGGEFGGGGGFGGGGGDFFFCFGGGGGGGGGGGGGGGGGGGGGGGGGGFFGGCGGGGGGGDEEGFDGG8EGGGFFEGGGGGFGC:>FCCGDEGGFG:FGGGCFFECE8FBFGGGGCFGGFGGGFE:EFCGGGGGGF++5C9FGFDFE8@C57C==CAFGGGD=C:DDC7DGGGFF?FFFEF)57BBB7CFGFFGF=?4C6@8F7F54:4:2:?0))0,4:03:>(.((,-491(.<A?0:?0,.##
@M06045:235:000000000-JCY5N:1:1101:18531:3974 2:N:0:CTCAGA
CTCAGAGCTGCGTTCTTCATCGATGCCAGAACCAAGAGATCCGTTGTTGAAAGTTTTGATTTATTTGTTTGTTTTACTCAGAAGTTCCACTAAAAACAGAGTTTAGGGTCCTCGGGCGGGCCATCCCTTTTTACAGGGCGCGGGCTGATCCGCCGAGGCAACGTATAGGTATGTTCACAGGGGTTTGGGAGTTGTAAACTCGGTAATGATCCCTCCGCTGGTTCACCAACGGAGACCTTGTTACGACTTTTACTTCCTCTAAATGACCAAGTCTTCCCAAGATCGGAAGAGCGTCGTGTCC
+
CCCGGGGGGGGGGGGGGGGGGGGGGGGGGGGGGGGGGGGGGGGGGGEGGGGGGGGGGGGGGGGGGGGGGGGGGGGGGGGGGGGGGGGGGGGGGGGGGGGGGGGGGGGFGGGGGGGGGGGGGGGGGGGGGGGGGGGGGGGDEGGGGGGFGGGGGGGGGGGEFGGGGGCFGGGGGGGGGGGGFEGGDGGGGCGGGFFFGFGGGGGGGGFFGGGGFFGGGFGFGGGGGGFGFFDFF9DFF?FFFFFGGGFGGGF4F7@FF?9@FDB>5<A:FFFFAAF<>(441?>4::?1;0<71901>B.##
@M06045:235:000000000-JCY5N:1:1101:23999:3995 2:N:0:CTCAGA
CTCAGAGCTGCGTTCTTCATCGATGCCAGAACCAAGAGATCCGTTGTTGAAAGTTTTGATTTATTTATGGTTTTACTCAGAAGTTACATATAGAAACAGAGTTTAGGGGTCCTCTGGCGGGCCGTCCCGTTTTACCGGGAGCGGGCTGATCCGCCGAGGCAACAAGTGGTATGTTCACAGGGGTTTGGGAGTTGTAAACTCGTTAATGATCCCTCCGCTGGTTCCCCAACGGAGACCTTGTTACGACTTTTACTTCCTCTAAATGACCAAGTCTTCCCCAGATCGGAAGAGCGTCGTGTGC
+
CCCGGGGGGGGGGGGGGGGGGGGGGGGGFFGGGGGGGGGGGGGGGGGGGGGGGGGGGGGGGGGGGGGGGGGGGGGGGGGGGGGGGGGGGGGGGGGGGGGFGGGGGGG?7FFGGCFF8EFGG>FGGGGG>4EFGGGGGGCFFGGDEGDGGGGGGGGGGGGGGGGG5DFGGC?EG;FFGG9,=8CEEGCEGFCB8CCEFGC9CE*=CECGF?CCGFG7DB<>DGFC*7FDDFFFF>:3>?G*0=4:/7>DCFF=?76B2=AFF25:)63>7748A2<BAB70,.)4((423247(7?BFF6##
@M06045:235:000000000-JCY5N:1:1101:16300:4028 2:N:0:CTCAGA
CTCAGAGCTGCGTTCTTCATCGATGCGAGAGCCAAGAGATCCGTTGTTGAAAGTTGTATTTTTGAATTATGTTTATTCAGAAATAGATATTCAGACAAACTGCTTTAAAGGTGTTAAGTTAATCAAACCCTCTTGGCTTTTTAATGCCAGAGAGAGTTCAAAAACGTTGCACACAAGGTGGATATGGATTTTTTTAAAGAGTGCCATAAAACACCCAATTATGAATGATCCTTCCGCAGGTTCACCTACGGAAACCTTGTTACGACTTTTACTTCCTCTAAATTACCAAGTCTTCCCAACT
+
CCCGGGGFGGGGEGGGGGGGGGEDFGGGGDGGFGGGGGGGGGGGEEGGGGGGFFGGGGGGGFFECFGGGGGGGGGGGGGFFG@FFGGGGGEFGFGGGGFGGFGG9FGGGGCGGGGGGGGGGGGGGGGGDGGGGFE@FGGCFGGGFFADFCFCCEGGFGGFGGGCEGGGG>GGGG>DFGGGGGGGGGFGGGDFFEGGCED;FGGAEDFGGGGGGFGCGFG@CFGFFDGGFFFFFFF>45CDFFACC>FFDGBEDGFFF=CAB<<<DB<F)AAACE?7)/;EFFE)4)7738E94>AF0<:##
@M06045:235:000000000-JCY5N:1:1101:19514:4031 2:N:0:CTCAGA
CTCAGAGCTGCGTTCTTCATCGATGCCAGAACCAAGAGATCCGTTGTTGAAAGTTGTAACTATTAAAGTTTTTCAGACGCTGATTGCAACTGCAATGGGTTTAAATTGTCCAATCGGCGGGCGAACCCGCCGAGGAAACGTAAGTACTCAAAAAACATGGGTAAGAGACAGCAGGACAAAGCCTACAATACTCTAGGTAATGATCCTTCCGCAGGTTCACCTACGGAAACCTTGTTACGACTTTTACTTCCTCTAAATGACCAAGTCTTCCTGAGATCGGAAGAGCGTCGTGTAGGGAAGT
+
CCCGGGGGGGGGGGGGGGGGGGGGGGGGGGGGGGGGGGGGGGGGGGGGGGGGGGGGGGGGGGGGGGGGGGGGGGGGGGGGGGGGGGGGGGGGGC:CCFGGGGGGGGGGGGGGGGGGGGFGGGGGGGGGGGGGGDGGGGGGGGGGGFGGGGGGGFGEGGGGGGCEFFGGGGGGGGGGGGGGGGGGGGGGGGGFG?CCFFGGFGC;FEGGGFDEDDGFG4CFGFGFDC*CDFFFFBFFFFGFBEFGFCBCGCFFF7?FFF>F?>???9<AAFFFFFFFFFBF:?9::<9,:B;((.-4:1(##
@M06045:235:000000000-JCY5N:1:1101:18865:4037 2:N:0:CTCAGA
CTCAGAGCTGCGTTCTTCATCGATGCCAGAACCAAGAGATCCGTTGTTGAAAGTTTTGATTTATTTGTTTGTTTTACTCAGAAGTTCCACTAAAAACAGAGTTTAGGGGTCCTCGGGCGGGCCGTCCCTTTTTACGGGGCGCGGGCTGATCCGCCGAGGCAACGTATAGGTATGTTCACAGGGGTTTGGGAGTTGTAAACTCGGTAATGATCCCTCCGCTGGTTCACCAACGGAGACCTTGTTACGACTTTTACTTCCTCTAAATGACCAAGTCTTCCCCAGATCGGAAGAGCTTCGGGGA
+
CCCGGGGGGGGGGGGGGGGGGGGGGGGGGGGGGGGGGGGGGGGGGGGGGGFGGGGGGGGGGGGGGGGGGGGGGGGGGGGGGGGGGGGGGGGGGGGGGGGGGGGGGGGGGGGGGGGGGGGGGGGGGGGGGGGGGGGGGGGGGGGGGGGGGGGGGGGGGGGGGGGGGFFCGGGGGGGGGGGGGGGGGGGGGGGEGGGGGGGGFFEGGGCFGGGGGGGCGFGFGGGGFGGGFFFFFBFEFFGFFFFGGGFDGG4FFGFFFF>FFFAAAFF>?FF@DFAFF2(,4118?F:?:-((.),-2((##
@M06045:235:000000000-JCY5N:1:1101:6057:4054 2:N:0:CTCAGA
CTCAGAGCTGCGTTCTTCATCGATGCGAGAGCCAAGAGATCCGTTGTCAAAAGTTGTATTTGAAATTTAATAATAAAGATCAAACAAATTCAGACAAAAAAAGATACAGAAGGTATGTACAAAAGGCGGCAGCCCAACCTCAGCAATACCCAAGGAGAAAGCATAGGTAGGTACCTGAGGCAGTTACGCAACGCAAGACACTCGAACTGCCCAGGACAGATATAGTTCACACAAATGTTGAGGTTTCCCCCCCTGAGCCCGTCACGGGCACCCAGGGGCCTAAATAATTGGGTAATGAAAG
+
B,A<C,6<@C,7@@CGFCEC,C,6<;+B+@:D8C<<,;,;CFFD<CFAFGG,CEEEFFGCG,,CF9F,CF9,99CFD,C,,66<FFFF,6<F,CC,E<F7=>=,:<BDE9FF8A,5A5,:,:,AFD:=+@C=FECF=@+=DFFGGFCD8@DD+=D,,@D,@>8B,,,,,6+6=D,@@64:B:+@3;,3@EEC*33*4,=B>2:E8,4=9E9,215*2;7;>F+=82++;;:A285++;@+19)2CCA>6*:0.75)()(8)-((((4((07),(3((01(-4:2.4).<)(,-42)---##
@M06045:235:000000000-JCY5N:1:1101:21451:4124 2:N:0:CTCAGA
CTCAGAGCTGCGTTCTTCATCGATGCGAGAGCCAAGAGATCCGTTGTTGAAAGTTGTATTTTGAATTGTTTATTCATAATATTTTTCAGACAAAGAGTTAAAAAATAAAGGTTGATGTTTGGTCGATCTCCATGAAGAAGATCGACTGACATTGCACACAAGGTGGATATGGATTTAAAAAGTGCCATAAAACACTTATTATGAATGATCCTTCCGCAGGTTCACCTACGGAAACCTTGTTACGACTTTTACTTCCTCTAAATGACCAAGTCTTCCCCAGATCGGAAGAGCGTCGTGTTGG
+
CCCGGGGGGGGGGGGGGGGGGGGGGGGEGGGGGGGGGGGGGGGGGGGGGGGGGGGGGGGGGGGFFGGGGGGGGGGGGGGGGGGGGGGGGGGGGGGGGGGGGGGGGGFGGFFGGGGGGGGGGEFGGCFGGGGGGGGGGGGGGGGGGGGEFGGGGGGGGGGCGGGGGGGGGGGCDGFGGGGGFGGGGFGGFGBDFGGGGGGGGGGGGFFFCFGGFFGDGFG>FGGGGGGGFFBFFBFFFFGFFFFDGGFGGGFF>GFFFFEFF??FFF@E;FFFECFFF88@?<F@@@@BF@83>?B>04(##
@M06045:235:000000000-JCY5N:1:1101:9663:4146 2:N:0:CTCAGA
CTCAGAGCTGCGTTCTTCATCGATGCCAGAACCAAGAGATCCGTTGTTGAAAGTTTTAACTTGTTTGTTTTGTAAATCAGAAGGTACGCTATAAATTGAAGAGTTGGGTCCTCTGGCGCGCTGCGGGACGGGCCGAAGCCGCGGCCCGCGGTGCGCCGAGCAACAAAAAGGTAAGGTTCACAAAGGGTTTGGAGTAATAACTCGGTAATGATCCCTCCGCTGGTTCACCAACGGAGACCTTGTTACGACTTTTACTTCCTCTAAATGACCAAGTCTTCCACAGATCGGAAGAGCGTCGCCA
+
CCCGGGGGGGGGGGGGGGGGGGGGGGGGGGGGGGGGGGGGGGGGGGGGGGGGGGGGGDGGGGFFGGGGGGCGGGGGGGGGGGGGGGGGGGGGGGGGGGGGGGGFGGGGGGGGGGGFFGGGGGGGGGGGGGGGGGGGGGGGGGGGGGGGGGGGGDGGGGGGGGGGGGGGGGGBCGGGFGGGGGGFGGGGGGGGFGGGGFFGGFGGGGGGGGGCGFGDGFGFGD<CFDGGFFFEBBEFDFGF==?CFGEGGGFFFFF4:BF*94A<<2.<A@FF1<<AA2<AB?33):BFF<113(6>6;(##
@M06045:235:000000000-JCY5N:1:1101:11417:4169 2:N:0:CTCAGA
CTCAGAGCTGCGTTCTTCATCGATGCCAGAACCAAGAGATCCGTTGTTGAAAGTTGTAACTATTAAAGTTTTTCAGACGCTGATTGCAACTGCAATGGGTTTAAATTGTCCAATCGGCGGGCGAACCCGCCGAGGAAACGTAAGTACTCAAAAAACATGGGTAAGAGACAGCAGGACAAAGCCTACAATACTCTAGGTAATGATCCTTCCGCAGGTTCACCTACGGAAACCTTGTTACGACTTTTACTTCCTCTAAATGACCAAGTCTTCCACAGATCGGAAGAGCGTCGTGTAGGGAAGG
+
CCCGGGGGGGGGGGGGGGGGGGGGGGGGGGGGGGGGGGGGGGGGGGGGGGGGGGGGGGGGGGGGGGGGGGGGGGGGGGGGGGGGGGGGGGFGGCCCFEFFGGGGGGGGGGGFGGGGGGGGGGGGGEEEGGGGGGGGGGBFGGGGGCGGGGGGGGGGF9CGGCGGGG?FFGGGGGGGGGGGGGF6CFGGFFFGGEG?FGFGFGG9CFFG+;CEGGDCGF+:C*9CDGGGFFFFFAFFFFGFFD:FGGFDF7BFBGFF2?<FF:?F?4-:A?FB4??B<BF::?(11:>06>128?BFFF0##
@M06045:235:000000000-JCY5N:1:1101:24428:4200 2:N:0:CTCAGA
CTCAGAGCTGCGTTCTTCATCGATGCGAGAGCCAAGAGATCCGTTGTTGAAAGTTGTATTTTTGAATTATGTTTATTCAGAAATAGATATTCAGACAAACTGCTTTAAAGGTGTTAAGTTAATCAAACCCTCTTGGCTTTTTAATGCCAGAGAGTTCAAAAACGTTGCACACAAGGTGGATATGGATTTTTTTAAAGAGTGCCATAAAACACTCAATTATGAATGATCCTTCCGCAGGTTCACCTACGGAAACCTTGTTACGACTTTTACTTCCTCTAAATGACCAAGTCTTCCTTAGACT
+
CCCGGGGGGGGGGGGGGGGGGGGGGGGGGGGGGGGGGGGGGGGGGGGGGGGGGGGGGGFGGGGGGGGGGGGGGGGGGGGGGGFGGGGGGGGGGGGGGGGGGGGGGGGGGGGGGGGGGGGGGGGGGGGGGGGGGGGGGGGGGFGGGGGGGGGGGGCFGGFGGGGGGGGDGGGGGGGGGGGGGGGGGGGGGGGGGGGGGGGGGGGGFGGGGGGGGGGGGFGFGGGGGGGGCFFFFFDFEFGFFFFGGGFGGGFFFGF=CFFFFFFF;8CCCFFFFEFFFFCCCCEF1@?DFFEEEFFFF<)##
@M06045:235:000000000-JCY5N:1:1101:14799:4201 2:N:0:CTCAGA
CTCAGAGCTGCGTTCTTCATCGATGCCAGAACCAAGAGATCCGTTGTTGAAAGTTTTGATTTATTTGTTTTTTTACTCAGAAGTTCCACTAAAAACAGAGTTTAGGGTCCTGCGGCGGGCCGTTCCGAGGAACGGGCTGATCCGCCGAGGCAACATAAAGGTATGTTCACAGGGGTTTGGGAGTTGTAAACTCGGTAATGATCCCTCCGCTGGTTCACCAACGGAGACCTTGTTACGACTTTTACTTCCTCTAAATGACCAAATCCTCCTAAGATCGGAAGAGCGTCGTGGAGGGAAAAGT
+
CCCGGGGGGFGGGGGGGGGGGGGGGGGGGGGGGGGGGGCGGGGGGGGGGGGGGGGGGGGGGGGGGGGFFGGGGGGGGGGGGGGGGGGGGGGGGGGGGGGGGGGGGGGGGGGGGGGDGGE:FF+CBFEDFFFGFGGGEF<FBFFFGCBEEGGGGFGEFGGFGEGF,BCFGGFGGGCCEDEG>8EGGGGEFG+?CCC;@CCFF9C?FC::EG<EC*>CC?FF:/*93))*7<?F<AFFFFCBFFF7*09*27676C77)=26??(),(6)..*6.5)62<<:213<B>1(((((.(4-03,##
@M06045:235:000000000-JCY5N:1:1101:25401:4207 2:N:0:CTCAGA
CTCAGAGCTGCGTTCTTCATCGATGCCAGAACCAAGAGATCCGTTGTTGAAAGTTTTGACTTATTCAGTACAGAAGACTCAGAGAGGCCATACAATGCAATAGTTTGGTTTACCTCCGGCGGGCGCCCGCGAGGGCCGAGGGGCGCCGGGCAGGACCCGGGCCGCCCGCCGAAGCAACGGTAAAGGTAACGTTCACAATGGTTTGGGAGTTTTGCAACTCTGTAATGATCCTTCCGCTGGTTCACCAACGGAGACCTTGTTACGACTTTTACTTCCTCTAAATGACCAAGTTTTCCCTCCA
+
CCCGGGGGGFGGGGGGGGGGGGGGGGGGGGGGGGFFGGGGGFFG8FF<FGFGGCGGGDGG<FFFFGFGGGGGGGGGGGGGGGGGGGGGFGFFGGDFGGGGGFGG9FGGGGGGGGFGGGGGGCEGEGGGGGGGEGDGGCFGGGEE88=:*BEGCEGGGEEECCCEEEGEGG5EEC58:8>CC//CFFFGGGGCFGGGGGGFGFF6CEEFE5CFC4FGGFFFCDGGG>:F6?4*.4?BED<B<?@:CCF<CDB3>D>)39>@F2A?:;(--9F4)6)<<258)6))6)8::1))).-7))(##
@M06045:235:000000000-JCY5N:1:1101:9983:4213 2:N:0:CTCAGA
CTCAGAGCTGCGTTCTTCATCGATGCCAGAACCAAGAGATCCGTTGTTGAAAGTTTTAACTTGTTTGTTTTGTAAATCAGAAGGTACGCTATAAATTGAAGAGTTGGGTCCTCTGGCGCGCTGCGGGACGGGCCGAAGCCGCGGCCCGCGGTGCGCCGAGCAACAAAAAGGTAAGGTTCACAAAGGGTTTGGAGTAATAACTCGGTAATGATCCCTCCGCTGGTTCACCAACGGAGACCTTGTTACGACTTTTACTTCCTCTAAATGACCAAGTCTTCCTGAGATCGGAAGAGCGTCGGAT
+
CCCGGGGGGGGGGGGGGGGGGGGGGGGGFGFGGDGGFGGGGGGGGGGGGGGGGGGGGGGEGGGGGGFGCGGGGGGGGFGGGGGGGGGGD7FEEGGGFGGGGFGEGGGGGGGAGGGCEFGGGGGGGGGGFGFGGGGGGGGGGGGGGEGEGGGGGDGDGEDC?CFGFF8FGGGFGGGDGGGFGGF8EFEFCEGGGG+ACGFGG7:CDG=5C7C?DGF*77D>5CC9C:CGFFFFFBB:7:7)=F*::DEC75>FF=FFA*8@9474<>4>A?FF<<<42<>A)-,6><?0(36:?(2,8>(##
@M06045:235:000000000-JCY5N:1:1101:10715:4227 2:N:0:CTCAGA
CTCAGAGCTGCGTTCTTCATCGATGCCAGAACCAAGAGATCCGTTGTTGAAAGTTTTAATTGATTGTGTTTTTACTCAGAAGATACTGAAAATAACAGAGTTTGTTGGGTCCTCTGGCGGGCCGCTCCCGTTTTACGGGGAAGCGGGGAGCCGCCGAGGCAACGTTGTAGGTATGTTCACAGGGGTTTGGGAGTTGTAAACTCGGTAATGATCCCTCCGCTGGTTCACCAACGGAGACCTTGTTACGCCTTTTACTTCCTCTAAATGACCAAGTCTTCCGAAGATCGGAAGAGCGTCGTAG
+
CCCGGGGGFGGGGGGFFGGGFFGGGGGGGFFFGGGGGGGGGGGGGGGFGGGFEGGFGGGGFFGGGFFFF8CEFGGGGGGGGGGGGGGGGGGFGGGGGGDGFGGGGGEFEGGGGGGGFGGGG@BFEGGEGGGG,@FFGEGGGGGGGGDGGGGGGD:8*CCEEGFGEFGE?FGEGGGGGGF79C5EGGGECEE5CGEGGF7FE?+CCEFEGGCCC>F6CD35<57FGDDC4=5::65>FFCF4F?>:?>*/559FC?B2*4@@A2464)))/7>B<>BFB<6131,:20(,-441:B((--##
@M06045:235:000000000-JCY5N:1:1101:14452:4236 2:N:0:CTCAGA
CTCAGAGCTGCGTTCTTCATCGATGCCAGAGCCAAGAGATCCGTTGCTGAAAGTTTTGATTGCTTATTTGTATAATACTCAGAGTATCCAAAATGAAACAAGAGTTTGGGTCCCCCGGCGGGTTCCCCAGGGCGCCGGGGCGTCCTGGGGCGGGTGTCCCCGCCGAAGCAACGATGGTATGTTCACAAAGGTTTGGGAGTTCTGTAACTCGATAATGATCCCTCCGCTGGTTCACCAACGGAGACCTTGTTACGACTTTTACTTCCTCTAAATGACCAAGTCTTCCGCAGATCGGAAGACC
+
CCCGGGGGGGGGGGGGGGGGGGGGGGGGGGGGGGGGGGGGGGGGGGGGGGGGGGGGGGGGGGGGGGGGGGGGGGGGGGGGGGGGGGGGGGGGGGGGGGGGGGGGGGGGGGGGGGGGGGGGGGFGGFGGGGGGGGGGGGGGGGGGGGGGFGDGGGGGGGGEGGGDGGGGGGGGGGGGGGGFGGGGGGGGGGGFGGGGEGGGGGGGGGGGGGGGFFGGGFGFFGGGGGGDD@F7<D?FFFGFFFFGFGFD7CFFFGFF?E>FFFFF<AFFA=FFF<BFB?BFFFFFFF:B6(34(46?BF2##
@M06045:235:000000000-JCY5N:1:1101:21764:4244 2:N:0:CTCAGA
CTCAGAGCTGCGTTCTTCATCGATGCCAGAACCAAGAGATCCGTTGTTGAAAGTTTTAACTTGTTTGTTTTGTAAATCAGAAGGTACGCTATAAATTGAAGAGTTGGGTCCTCTGGCGCGCTGCGGGACGGGCCGAAGCCGCGGCCCGCGGTGCGCCGAGCAACAAAAAGGTAAGGTTCACAAAGGGTTTGGAGTAATAACTCGGTAATGATCCCTCCGCTGGTTCACCAACGGAGACCTTGTTACGACTTTTACTTCCTCTAAATGACCAAGTCTTCCCTAGATCGGAAGAGCGTCGGGT
+
CCCGGGGGGGGGGGGGGGGGGGGGGGGGGGGGGGGGGGGGGGGGGGGGGGGGGGGGGGGGGGGGGGGGGGGGGGGGGGGGGGGGGGGGGGGGGGGGGGGGGGGGGGGGGGGGGGGGGGGGGGGGGGGGGGGGGGGGGGGGGGGGGGGGGGGGGGGGGGGGGGGGFGGG*:EEFFGGGGGGFEGGGGGGGGGGGGFGGGFFF99EEEGGGDG7>FCFGDCEGGG4>CFGFFFFFFFFFFG@?FFGGGBCGGD??FFFFFD8?BDFAA)43??F0))6<<A:AA:?>A?:?:3<(34,(,(##
@M06045:235:000000000-JCY5N:1:1101:11450:4257 2:N:0:CTCAGA
CTCAGAGCTGCGTTCTTCATCGATGCTGGAGCCAAGAGATCCGTTGTTGAAAGTTTTAACAGTTCGCTTAGAACACTCAGAAATATCGTCGGGTTCGAACAGAGATTCTGATGATACCGGCGGGCACGCCCCGGGAGGCGCGCCGCCGAAGCAACAGGTATAAAGGTTCACAAAGGGTTATGAGTTATAGTACTCGGTAATGATCCCTCCGCTGGTTCACCAACGGAGACCTTGTTACGACTTTTACTTCCTCTAAATGACCAAGTCTTCCCGAGATCGGAATAGCGTTGGGTAGGGAAGA
+
CCCGGGGGGGGGGGGGGGGGGGGGGGGGGGGGGGGGGGGGGGGGGGGGGGGGGGGGGGGGGGGGGGGGGGGGGGGGGGGGGGGGGGGGGGGGGGGGGGGGGGGGGGGGGGGGGGGGGGGGGEGGGGGGCFGGGGGGGEGGGEGGGGGGEE8CGGGGGGGGGGGGGGGGGGFGGDGGGGGGG7?E1AF9<CCFFGGGGGFEGGG7CGGG6EDGGDGGDBFFFFCDGGD97)<:>FFFFFDF@DFGG7FGGGB=?:FFFFAFF??F:<<A>*=F?:>>0?:BB0().)((((((-),4<?8##
@M06045:235:000000000-JCY5N:1:1101:24185:4270 2:N:0:CTCAGA
CTCAGAGCTGCGTTCTTCATCGATGCTGGAACCAAGAGATCCGTTGTTGAAAGTTTTAACAGTTCGCTTAGAACACTCAGAAGTAACGTCGGTTCTTGACTGAGAGACTGGATATCGCCGGCGGGCACGCCCCCCGCGGGGGGGGAAACGCGCCGCCGAAGCAACGTGGTATAAAGGTTCACATAGGGTTATGAGGTTGGAAAAAACACTCAGTAATGATCCCTCCGCTGGTTCACCAACGGAGACCTTGTTACGACTTTTACTTCCTCTAAATGACCAAGTCTTCCAGAGATCGGAAGCA
+
CCCGGGGGGGGGGGGGGGGGGGGGGGGGGGGGGGGGGGGGGGGGGGGGGGGGGGGGGGGGGGGGGGGGGGGGGGGGGGGGGGGGGGGGGGGGGGGGGGGGGGGGGGGGGGGGGGFGGGGGGGGGGGGGGGGGGGGGGGGGGGGGEECGGGDGDGGGGGD5EGGFGGGGG@CFGGGGGGGFGGGGFFGFGFGGGGGGF8=CGFGGGGGGG75:CFGFFFGFGGGGGGGGEFFFBDF=FFFFDE>7CCFD>>@BFGFF(78FFBAFFB<:)09F454))5)41-4)6<AAA7:(6<116:(##
@M06045:235:000000000-JCY5N:1:1101:19890:4281 2:N:0:CTCAGA
CTCAGAGCTGCGTTCTTCATCGATGCAAGAGCCAAGAGATCCATTGTTAAAAGTTGTCATTTTTTGCATCATACTAAATCTGTCAAACAAACAAGCGTGAACATCGAGGGCCTCTCGGCCCCCGTGCTAACATGTATGATGTGTGCGTAGGGGGAGAGAGATTGCTCTCCCCCCTCCCACTACACCACCACCACGAGATTTGTAATGATCCTTCCGTAGGTTCACCTACGGAAACCTTGTTACGACTTTTACTTCCTCTAAATGACCAAGTCTTCCCCAGATCGGAAGAGCGTCGGGTTTG
+
CCCGGGGGGGGGGGGGGGGGGGGGGGGGGGGGGGGGGGGGGGGGGGFGGGGGGGGGGGGGGGGGGGGGGGGGGGGGGGGGGGGGGGGGGGGGGGGGGGGGGGGGGGGGGGGGDGGGGGGGGGGGGGGFGGGGGGGGGGGGGGGGGGGGGGGGGGGGDEGGGGGGGGGGGFGGGGGGGGGGGGGGGGFGGGGGFGGGGGGGGGGGFGG9<EGGGGGGGFGFDFCFGGGGFDEFFFFF;AGFFFFGGGFGGGFFFGFFFFDFFFFFF2>D:FB4:4>AB0?11).314<0:?FBFF6(18-##
@M06045:235:000000000-JCY5N:1:1101:21747:4293 2:N:0:CTCAGA
CTCAGAGCTGCGTTCTTCATCGATGCGAGAGCCAAGAGATCCGTTGTTGAAAGTTGTATTTTTGAATTATGTTTATTCAGAAATAGATATTCAGACAAACTGCTTTAAAGGTGTTAAGTTAATCAAACCCTCTTAAGGTTTTCCTTCCCCTAAAGTCCTATCGGACCCAAAGGGATATCAACGTACAGAGAGTCCAAAAACATTGCACACAAGGTGGATATGGATTTTTTTAAAGAGTGCCATAAAATACTCAATCATGAATGATCCTTCCGCAGGTTCACCTACGGAAACCTTGTTACGT
+
CCCGGGGGGGGGGGGGGGGGGGGFGGGGGDEGGGGGGGGGGGGGGGGGGGFGFGGGGGGGADGGGGGGGGGGGGGDFFGGGGGFGGGGFGGGGGGGGCGGFGGGFGGGGFGGGGGGGGGGFGGGGGGGGGCGGGGGGGGFGGGFGFCFGFGGGGGGFGDFGGDGGGGGGGGGGGFFGFGGGGGGGGG9;?FEFGEFGGFGDFDFGFGFGFGFFGDGF?CADGCFFGFG>9?FFFFFFFDAFFADGFA=CFAFFD8=>+9BF?<B*9>CC=F>;;6;7@E<C3<.(47?7@DB?D9--6)##
@M06045:235:000000000-JCY5N:1:1101:16188:4301 2:N:0:CTCAGA
CTCAGAGCTGCGTTCTTCATCGATGCGAGAGCCAAGAGATCCGTTGTTGAAAGTTGTATTTTTGAATTATGTTTATTCAGAAATAGATATTCAGACAAACTGCTTTAAAGGTGTTAAGTTAATCAAACCCTCTTAAGGTTTTCCTTCCCCTAAAGTCCTATCGGACCCAAAGAGATATCAACGTACAGAGAGTCCAAAAACATTGCACACAAGGTGGATATGGATTTTTTTAAAGATTGCCATAAAACACTCAATTATGGATGATCCTTCCGCAGGTTCACCTACGGAAACCTTGTTACTA
+
CCCGGFFGGGGGEGD<FFDFGGGGGGDD7::FGGFGDFFGGFFFGGGGGGGFAFEFFGDDGGDECE<FGGGAF<FFFGGGGGFFFFFGGGGGCFGGGGGGGEGGDF?@FGGGGEGGFGGGFEFCFCGG<FFGFGFECFFFGGGGGGGGGGGGGGFGGEABFE8>=EBEFGGGGDFFGCGGGGGGC8CFGGGGGGGGGFCFGGGGFFGGGGG6:CD?DF:B9CG7@GGG6AEFFFFF*+*@AB9DFGFFGG446CFFEFFFFFBFCCEEFFFFFFF08@8ACE<@EF02<0<?FFB<<<-##
@M06045:235:000000000-JCY5N:1:1101:17430:4306 2:N:0:CTCAGA
CTCAGAGCTGCGTTCTTCATCGATGCCAGAGCCAAGAGATCCGTTGCTGAAAGTTTTGATTGCTTATTTATAAAGACTCAGAAGATTCCGCTAGAAAACAAGAGTTTGGCCTCCGGCGGGCGGCGCGGGGGCGCTGGTCCACCCGGCATCCCGCCGAAGCAACATGATATGTTCACAATGGTTTGGAGTTCAGAAGACTCTGTAATGATCCCTCCGCTGGTTCACCAACGGAGACCTTGTTACGACTTTTACTTCCTCTAAATGACCAAGTCTTCCTCAGATCGGAAGAGCGTCGTGTTGA
+
CCCGGGGGGGGGGGGGGGGGGGGGGGGGGGGGGGGGGGGGGGGGGGGGGGGGGGGGGGGGGGGGGGGGFGGGGGGGGFGGGGGGGGGGGGGGGGGGGGGGGGGGGGGGGGGGGGGGGGGGGGGGGDEGGGGGGGCEGGGGGGGGGGGGGGGGGGGGGGGGGGGGGGGGGGGGGGGGGGGGG<CFGGFGGGGGGGGGGGGGGGGGGGCGGGGGFCGGGFDBFFGFGFGGFFFFBBFFFFGFFFFGGD3C>DFBFG=?AFF4?9A4<>?:?>*74:AFA24:2:?<?B601?F0((-483(##
@M06045:235:000000000-JCY5N:1:1101:23259:4339 2:N:0:CTCAGA
CTCAGAGCTGCGTTCTTCATCGATGCTGGAACCAAGAGATCCGTTGTTGAAAGTTTTGACTATTGATCAAAGACTCAGAATTGTCACTAATCAGCAAAGAGTTTCAACTAATCCTCCGGCAGGCGCTGCCCTGAGCGGCGGTTAAGCCTGGGCCTCAGGCGTGCCACCCCCTCGCGGGGGCGGCCCGGCCTGCCGAAGCAACAGTGGTTAAGGTAGACAAGGGTGGTCAGTAGCGGGCGACCCGGAGGCCGCCGTGCCGACACTGTAATGATCCTTCCGCAGGTTCACCAACGGAGACCAA
+
CCCGGGGGGGGGCGGGGGGGGGGGGGGGGGGGGGGGGGGGGGGGGGGGGGGGGGGGGGGGGGGGGGGGGGGGGGGGGGGGGGGGGGGGCGGGGGGGGGGGGGGGGGGGGGGGGGGGGGGGGGGGFGGGGGGGGGCGGDFGGGCEGGGGGCFFGGGGGCEGEGGGGGGGGGG>EGEGEGGGGGGEGCEGGGCFFGGD=ECCFF6C<?GCFGGGGFGGGFCFGGD4*99FF58625;>>:7B>55<D)09DGE>><;@?F>BE((5)).:6**/<4<A><?:9;F:<AAF27:12>:,(,8##
@M06045:235:000000000-JCY5N:1:1101:13958:4361 2:N:0:CTCAGA
CTCAGAGCTGCGTTCTTCATCGATGCTGGAGCCAAGAGATCCGTTGTTGAAAGTTTTAACAGTTCGCTTAGAACACTCAGAAATATCGTCGGGTTCGAACAGAGATTCTGATGATACCGGCGGGCACGCCCCGGGAGGCGCGCCGCCGAAGCAACAGGTATAAAGGTTCACAAAGGGTTATGAGTTATAGTACTCGGTAATGATCCCTCCGCTGGTTCACCAACGGAGACCTTGTTACGACTTTTACTTCCTCTAAATGACCAAGTCTTCCGCAGATCGGAAGAGCGTCGTGTAGGGAACA
+
CCCGGGGGGGGGGGGGGGGGGGGGGGGGGGGGGGGGGGGGGGGGGGGGGGGGGGGGGGGGGGFGGGGGGGGGGGGGGGGGGGGGGGGGGGGGGGGGGGGGGGGGGGGGGGGGGGGGGGGGGGGGGGGGGGGGGGGGGGGGGGGGEGGGGGGGGGGGGF?FFFFGGGGGGGGGGGGGGGGGGGGGGFGGGGFGGGFGGGGGGGGGFGGFFEGGCDDGGFGFGGGGGGGDBFFFFFFFFFGFFFBGGGFGGGFFFGFFAFFFFBFFB<AFFFFB?FB>2:BFFF603?;-,2;BFFFFF?4##
@M06045:235:000000000-JCY5N:1:1101:24798:4387 2:N:0:CTCAGA
CTCAGAGCTGCGTTCTTCATCGATGCCAGAACCAAGAGATCCGTTGTTGAAAGTTTTAAACGATTTGTTTTCAGACGGTTACTTCTAACTACAAAAGGTTTTGGGTTGTCCTCGCTGGCGGGCGGACCCGCCGAGGAAACGGTGGTAAACAAAGACAGGGGTTCTATCTCGTGGAGCCCGTGCGCGGACGCGCGGGCTCCTCTGTAATGATCCTTCCGCAGGTTCACCTACGGAAACCTTGTTACGACTTTTACTTCCTCTAAATGACCAAGTCTTCCCTAGATCGGAAGAGCGTCTCGGG
+
CCCGGGGGGGGGGGGGGGGGGGGGGGGGGGGGGGGGGGGGGGGGGGGGGGGGGGGGGGGGGGGGGGGGGGGGGGGGGGGGGGGGGGGGGGGGGGGGGGGGGGGGGGGGGGGGGGGGCECGGGGGGGGGGDDGGEGFFFGGGGGGGEGEGGGGFGGGGGGGGCCFEC9B,?EFCEEGD5:EGGGGGGGGEGGECEGGG5CE6CFC9CEGGGFFCGGFG@GFG359:>CFFFFFFFEFFF:/*9@CC/7DGG?FBFBF6F9FFAFBFBFF2)55<A<BAFB<A?22:(4(4-(.8324(((##
@M06045:235:000000000-JCY5N:1:1101:14199:4389 2:N:0:CTCAGA
CTCAGAGCTGCGTTCTTCATCGATGCCAGAACCAAGAGATCCGTTGTTGAAAGTTTTGACTTATTCAGTACAGAAGACTCAGAGAGGCCATACAATGCAATAGTTTGGTTTACCTCCGGCGGGCGCCCGCGAGGGCCGAGGGGCGCCGGGCAGGACCCGGGCCGCCCGCCGAAGCAACGGTAAAGGTAACGTTCACAATGGTTTGGGAGTTTTGCAACTCTGTAATGATCCCTCCGCTGGTTCACCAACGGAGACCTTGTTACGACTTTTACTTCCTCTAAATGACCAAGTCTTCCTTTGG
+
CCCGGGGGGGGGGGGGGGGGGGGGGGGGGGGGGGGGGGGGGGGGGGGGGGFGGGGGGGGGGGGGGGGGGGGGGGGGGGGGGGFGGGGGGGGGGFGGGGGGGFGGGGGGGGGGGGGGGGDGGGGGGGGGGGGGGDGGGGGGGGGGGGGGGGGGGGGGGGGGGGGGGGGGGGGGGEG6FGGGGGGDEGGFGGGC?GFFD?CFGFGFGGGGDEGFGGGGFF4?FGGGGGGGFFF???EDFFGD@FF*:CFGDG:B@C>FFFFFFAA049(1>4*1)6AA<<94<AFAFFF:<1<A<))6>B)##
@M06045:235:000000000-JCY5N:1:1101:19918:4408 2:N:0:CTCAGA
CTCAGAGCTGCGTTCTTCATCGATGCCAGAACCAAGAGATCCGTTGTTGAAAGTTTTGATTATTTGTTTAATCCACTCAGAAATTCTCAATAATACAAGAGTTTCGGTCCTCTGGCGGGCGCCTGACTCCGGGGCGCAACTGAATGGCACCCGGGGCGATCCCGCCGAAGCAACAAAAGGTATGTTCACATGGGTTTGGGAGTTGTTTAGAACTCGATAATGATCCCTCCGCTGGTTCACCAACGGAGACCTTGTTACGACTTTTACTTCCTCTAAATGACCAAGTCTTCCGGAGATCGGG
+
CCCGGGGGGGGGGGGGGGGGGGGGGGGGGGGGGGGGGGGGGGGGGGGGGGGGGGGGGGGGGGGGGGGGGGGGGGGGGGGDGGGGGGGGGGGGGGGGGGGGGGGGGGGGGGGGGGGGGGGGGGGGGGGGGGGEGGGGGGGGGGGGGGGGGGGGGGGGDGGGGGGGGGGGGGGGGGCGGGGGGGGGGGGGGFEGGGGGD5EEGGGGF:CFGGFGGFGGGFGEGGGGGGFGF>FFB>B7=4:FFFFGGGFG<5>@677@AFFFEBBFF<AA<FFF<AFFAAFAAF7??45644AF>?(3(),##
@M06045:235:000000000-JCY5N:1:1101:9496:4433 2:N:0:CTCAGA
CTCAGAGCTGCGTTCTTCATCGATGCCAGAACCAAGAGATCCGTTGTTGAAAGTTTTGACTTATTCAGTACAGAAGACTCAGAGAGGCCATACAATGCAATAGTTTGGTTTTCCTCCGGCGGGCGCCCGCGAGGGCCGAGGGGCGCCGGGAAGGACCCGGGCCGCCCGCCGAAGCAACGGTTTAGGTAACGTTCACAATGGTTTGGGAGTTTTGCAACTCTGTAATGATCCCTCCGCTGGTTCACCAACGGAGACCTTGTTACGACTTTTACTTCCTCTAAATGACCAAGTCTTCCGGGGG
+
CCCGGGFGGGGGGGDFGGGGGGGGGDFGGGGGGFGCFGGFFGGFGFFGGCA<FE,CFDGGGGGGGGGGGGGGGGFGFGDFGFGGFGGGGGGGGFGGGGGGGDGGGGGGGGGGGGGGGGCFDCCFDGCGGGGCGGG>FGCFECEED8CGEGEGGGGFGGGDG>CCC>:?>CEGDGGGGGGGEEG6<CFC9AG:EFDGGF<<CCC**2A5C*7?FFD>G?<=7>DCDFCDFFFF>?BDFDDFFF7>FGFF39>)7>>53=2979<0(7?BFF6F)552:<94>B4)648:404:A):2,4(##
@M06045:235:000000000-JCY5N:1:1101:5623:4438 2:N:0:CTCAGA
CTCAGAGCTGCGTTCTTCATCGATGCCAGAACCAAGAGATCCGTTGTTGAAAGTTTTGATTTATTTGTTTTTTTACTCAGAAGTTCCACTAAAAACAGAGTTTAGGGTCCTGCGGCGGGCCGTTCCGAGGAACGGGCTGATCCGCCGAGGCAACATAAAGGTATGTTCACAGGGGTTTGGGGGTTGTAAACTCGGTAATGATCCCTCCGCTGGTTCACCAACGGAGACCTTGTTACGACTTTTACTTCCTCTAAATGACCAAGTCTTCCCTAGATCGGAAGAGGGTCGGTGAGGGAAAGCT
+
CCCGGGGGG<FGGGGGGGGGGGGFGGGGGGGGGGGGCGGGGGGGGGFGGGGGGFGGFCEFGGGGGGGCGGGFGGGGGGGFGGGGGGGGGGFGGGGGGGGGGGGGGGGGGGDEGEGGEF7BBEGG?8CFFECBFGGG@FG7E=9>FGEEGGCEFCCFFFGGGFFGGFF<@ECEFEE*=EGC>**3:CE9BE+0<;CE589FF93<CFD=*:1:DDG>7?>=F5DD3))*)/*=><?68:95;**:*092**16=:@*:47@44,.))-69)**...6(-(4(,((--((,,(,31:48?(##
@M06045:235:000000000-JCY5N:1:1101:14068:4445 2:N:0:CTCAGA
CTCAGAGCTGCGTTCTTCATCGATGCCAGAACCAAGAGATCCGTTGTTGAAAGTTTTGTTTTTGATTGTACTTATCACAAACGTGTTTTCAGACGACACTGGTTTCGGGGTCAAGAAGTTTTTGGAGTTGGGCCATCGGCGGACGCGCTCCAGGGGCGACAGGGCCCCCGGCGGTCGAAACCAGTTGGTCAGCAACCGGTCCGCCGAAGCAACGACAAGGTACAGTAGACACAGGGTTGGGAGGTCGGGCGACGGAGCACCCTCACTCGGTAAAGAACCTTCCGCAGGTTCACCTACGGCA
+
CCCGGGGGGGGGGGGGGGGGGGGGGGGGGGGGGGFGGGGGGGGFGGGGGGGGGGGGGFGFGGGGGGGAFGGGF9FEGGGGGGGGGGGGFGFGGGGGDGGGGGGGGGGGGGGGGGGGGGAEGGFG7EFGFGGCF7FGGFEGGGGGDGDEGGGGG7B8EEGGED*CGEGCGEGGGCEEGCA8EFCFCFCCGG?CGFFGGGGGGGGGGGGGDGGGGGFDD>FF9FFC7**2@B?51::>.<<>@)>D>*09CDFF:D:5(;<@>?28<:)6:E:>2)-)(,4:7?B2((4;()..47232:,##
@M06045:235:000000000-JCY5N:1:1101:8544:4472 2:N:0:CTCAGA
CTCAGAGCTGCGTTCTTCATCGATGCCAGAACCAAGAGATCCATTGTTGAAAGTTTTGATTTTTTGTTTGTTTATTCAGACAGATGCTGTATTTACAAAGAGTTTAGAGGGTCCCCAGTAGCAGGCAAGCCTGCTGAGGAAACGAAAGGTACTCCAAAAAATAGGCAAGGACGCTATCTCGACAGGACAGAAGCCCTACGATAATGATCCTTCCGCAGGTTCACCTACGGAAACCTTGTTACGACTTTTACTTCCTCTAAATGACCAAGTCTTCCAGAGATCGGAAGAGCGTCGTGTAGCC
+
CCCGGGGGGGGGCGGGGGEAFGFFGGGGGGGGGGGGGGGGGGGGGGFFGGGGGGGGGGGGFGGGEFFFGGGGGGGGGGGGGGGGGGGGGGGGCGGGFGGGGGGEGEFGGGGEGGGGFGGGGGGGGGGFGGGFGGGGGGGCFFGGGGGGGFF=>EGGGGGG>8EEEEFGGGGGGGGGEFECGGGEEFGCFCGGF?D?CCFGG5CGFFGFAFGCFDGGGFGFG>CCFC8FFFEE=DAF*BF66+87:*)+@DFFAGBAEAAFA3CCA8@638@FE2AAA<<BA?8?BF97?FF(36(,,4<##
@M06045:235:000000000-JCY5N:1:1101:15939:4479 2:N:0:CTCAGA
CTCAGAGCTGCGTTCTTCATCGATGCCAGAACCAAGAGATCCGTTGTTGAAAGTTTTGATTTGTTTGTTTTTGTTATTCAGAAGTAGTTTCGCTATAAATTCAAGAGTTTGGTGCTGCCGGCGGGGGCTGGTCGGGCGGCCCCGCGAGGGGGTGCCCTCCCGGCCGTCCGCCGAGGCAACAGCAGTAATAGGTAAGGTTCACAAAGGGTTTGGAGTAATAACTCGGTAATGATCCCTCCGCTGGTTCACCAACGGAGACCTTGTTACGACTTTTACTTCCTCTAAATGACCAAGTCTTCTG
+
CCCGGGGGGGGGGGGGGGGGGGGGGGGGGGGGGGGGGGGGGGGGGGGGGGGGGGGGGGGGGGGFGGGFGGGGGGGGGGGGGGGGGGGGGGGGGGGGFGGGGGGGGFFGGGGGGGGGGGGGGGGGGGGGGGGGGGGGGGDGEGGEGGGGGGEGGGGGGGGGEEEGGGCGGGGGGDEEGGGGCGFCC9EGGGGGGGGFGGGFFGFGCEGGFGDGDDG67FC@FG=CD<CGFFFFAAFFFFGEB7DGGGFCGFFFFGE375:>?29ABA>?B:)>AF9AFFFAA<48A)642)5::?A4-:)##
@M06045:235:000000000-JCY5N:1:1101:20909:4492 2:N:0:CTCAGA
CTCAGAGCTGCGTTCTTCATCGATGCCAGAACCAAGAGATCCGTTGTTGAAAGTTTTAATTCATTTTTTTTTTTAACCACTCAGAAGATACTTATTAAAAAATTCAGAAGGTTTGGGTCCCCGGCGGGCGCGAAGTCCCGCCGAAGCAACAATTAAAGGTATAATTCCCAGGGGTTGGGAGTTGGATAACTCGGTAATGATCCCTCCGCTGGTTCACCAACGGAGACCTTGTTACGACTTTTACTTCCTCTAAATGACCAAGTCTTCCCTAGATCGGAAGAGCGTCGTGTAGGGAAAGGCC
+
CCCGGGGGGGGGGGGGGGGGGGGGGGGGGGGGGGGGGGGGGGGGGGGGGGGGGFGGGGGGGGGGGGGGGGGGGGGGGGGGFGGGGGGGGFFGGGGFGFGGGGGGDFAFFGF@FGEGGGGGGFGGDGGGDEGGGGGFDGGGGGGGGGGGGGGGDCGGGFGGGFGGGGG+2?CFGDEGEG8;EGGGC67@CFGGDGGGGGFGFGGFCGG5=ED5>GGCG6F:DGG:<DGGFFFFAAFD35CEFFFDFGFGC7=6F>FFFF?F@49>>4<<:9?7)6:(:B(2(1((-47-(,(6A<7<8:(##
@M06045:235:000000000-JCY5N:1:1101:24690:4505 2:N:0:CTCAGA
CTCAGAGCTGCGTTCTTCATCGATGCAAGAGCCTAGAGATCCATTGTTAAGAGTTGTCTTTCTTTAAATAATAATTATCAATCTGTCAAACAATCCAAGCGTAAATGTTGCGAGACGGGGACTCGAGCATTGGGTGTGGCACGTGGTTGGTGAGGGCAGGCAATCAGAGACACTGCCAATACATTTGTACATATCATATCAACAGCTATCCACTAACCCACACCTCCCCAATCCAACCACCCACACACCACTCACCTCTCCTCCCCATCCTCCTCACTTTGCAATGATCCTTCCGCAGGCG
+
CCCGGGGGGGGGGGGGGGGGGGGGGGGGGGGGGGGGGGGGGG,FFFGGGGGGGGGGGGGGGGGGGGGGGGGGGGGGGGGGGGGGGGGFGGGGGGGGGGGGGGGCFGGGGGGGGEGG7FGGGGGGGGGGGFG<DFGGDEFGGGGGGEGGGGGGGGG>EGGGGFGGGGGFGFFGGCFGGGGGFFGGGFGGGGGGGCGGGC:DEEGGGGGG@FGGFFGGGFGFGGGGG>4CBFBA@DFFFEGFAEFDDG5CD3FFFFAFEF<FFEFDD(35@A9*82041<92>DDFD))6)6>BD:B:>0,##
@M06045:235:000000000-JCY5N:1:1101:19057:4525 2:N:0:CTCAGA
CTCAGAGCTGCGTTCTTCATCGATGCCAGAACCAAGAGATCCGTTGTTGAAAGTTTTGACTTATTTGCTTGTATACTCAGAGATTCTAGCATTATAAAGAGTTTCGTACCTCCGGCGGGCGGCGGCCGAGGCCAGCCGCGCCCGGCCCCCGAGGGGGCGGGCTACCCGCCGAAGCAACAGGTACAAGTAAACACGGGTGGCACAATGGGACCCCGGAGGGCCCCCGGCACGGTAATGATCCTTCCGCAGGTTCACCTACGGAAACCTTGTTACGACTTTTACTTCCTCTAAATGACCAAAA
+
CCCGGGGGGGGGGGGGGFFGGGFGGGGGGGGGGGGFGGGGGGGGGGGGGGGGGGGGGGGGGGGGGGGGGGGGGGGGGGGGGGGGGGGGGGGGGGGGGGCGGGGGFFGGGGDFGGGGGFGGEGDGGGDGDGGGGFGFFEDC:FGEGCEGGGGGEGGEGEEEEGDCEEFGGGGGGGG6AC>EFGGGFGFGGGG+::CCE>EEE*+0;9<6*:D5DDCDGFCD7*9<DDDC>BFF?0@FF?**9@9CFG><9CF?F7FFFF0>>089?F:<<6@FA0:288A)).-65>AA92A:4.63()(##
@M06045:235:000000000-JCY5N:1:1101:22884:4540 2:N:0:CTCAGA
CTCAGAGCTGCGTTCTTCATCGATGCCAGAACCAAGAGATCCGTTGTTGAAAGTTTTAACTTGTTTGTTTTGTAAATCAGAAGGTACGCTATAAATTGAAGAGTTGGGTCCTCTGGCGCGCTGCGGGACGGGCCGAAGCCGCGGCCCGCGGTGCGCCGAGCAACAAAAAGGTAAGGTTCACAAAGGGTTTGGAGTAATAACTCGGTAATGATCCCTCCGCTGGTTCACCAACGGAGACCTTGTTACGACTTTTACTTCCTCTAAATGACCAAGTCTTCCTGAGATCGGAAGAGCGCTGGGT
+
CCCGGGGGGGGGGGGGGGGGGGGGGGGGGGGGGGGGGGGGGGGGGGGGGGGGGGGGGGGGGGGFGGGGGGGGGGGGGGGGGGGGGGGGGGGGGGGGGGGGGFGGGGGGGFFGGGGGGGGGGGGGGGGGGGGGGGGGGGGGGGGGGGGGGGGGCGGGGGGGGGGGGGGGGGGGGGGGFGGGGGGGGGGCFGGGCEFGGGFFFFFCCEFGCEC?>FC<*59@5CGGGGGGFFFFF>>>BFDFFFFFGGFC:DEFFC?=<?AFF4--:AFFB@?F:<DF<<A9<<72),466<>0179((((##
@M06045:235:000000000-JCY5N:1:1101:14617:4558 2:N:0:CTCAGA
CTCAGAGCTGCGTTCTTCATCGATGCGAGAGCCAAGAGATCCGTTGTTGAAAGTTGTATTTTTGAATTATGTTTATTCAGAAATAGATATTCAGACAAACTGCTTTAAAGGTGTTAAGTTAATCAAACCCTCTTGGCTTTTTAATGCCAGAGAGAGTTCAAAAACGTTGCACACAAGGTGGATATGGATTTTTTTAAAGAGTGCCATAAAACACTCAATTATGAATGATCCTTCCGCAGGTTCACCTACGGAAACCTTGTTACGACTTTTACTTCCTCTAAATGACCAAGTCTTCCTGGGG
+
CCCGGGGGGGGGFGGGGGGGGGGGFGGGGDGGGCFEGGGGFGFFGGGGGFFGEFGFGEGFFGGGGGGGGGGGGGGGCGGCDFGGGGGGGFGGGGGGGGFCAEFAFGFGGGFGGGGGCFGGFFGGGGGGFCFFGDFCFFGGGCECGAGF9DFFFGGGFDGGCFGFEGFGG>F,EDGGGGE8DEGGGFFGGGGGGDGGGFFFGGCGGGGGC:DEGGCFGFGFGG+5CDFGAFFFFEFE49DDF6AG+?6?CGE:)))658>FF<CD@@D??6+=CFFFFFEF<93)4)6@6D<9CFF2:<.##
@M06045:235:000000000-JCY5N:1:1101:10577:4584 2:N:0:CTCAGA
CTCAGAGCTGCGTTCTTCATCGATGCGAGAGCCAAGAGATCCGTTGTTGAAAGTTTTATTTTGTTATAATAAAACGACGTTCATTACACATTGTTTGTAAAAATACTCGACTTGCGTCAAGTAGTAGAACAGTTCACAGGTGTAAGTGGATATAGTTATAAGCCTATAAAGGCAATCACTAATGATCCTTCCGCAGGTTCACCTACGGAAACCTTGTTACGACTTTTACTTCCTCTAAATGACCAAGTCTTCCCAAGATCGGAAGAGCGTCGTGTAGGGAAAGAGTGTAGATCTCGGTGCA
+
CCCFGGGGGGGGGGGGGGGGGGGGGGGGGGGGGGGGGGGGGGGGGGGGGGGGGGGGGGGGGGGFGGGGGGGGGGGGGGGGGGGGGGGGGGGGFGGGGGGGGGGGGGGGGGGGGGGGGGGGGGGGGGGGGGGGGGGGGGGGGDFGGGFFGGGGGGGGGGGGGGCECFGGFGFGGDGGGGGGGGGGGGGGGGGGGDG6CEGDGGGGGGGGGGCFGGGGGFGFGDDGGCFGFFFFFFF>A8FFFFAFGGA8CFA@FCFFFA5AF;?@F@8@FF:B6@4@CF@;?:6(,.459ABA24)43?6##
@M06045:235:000000000-JCY5N:1:1101:24736:4593 2:N:0:CTCAGA
CTCAGAGCTGCGTTCTTCATCGATGCCAGAACCAAGAGATCCGTTGTTGAAAGTTTTAACTTGTTTGTTTTGTAAATCAGAAGGTACGCTATAAATTGAAGAGTTGGGTCCTCTGGCGCGCTGCGGGACGGGCCGAAGCCGCGGCCCGCGGTGCGCCGAGCAACAAAAAGGTAAGGTTCACAAAGGGTTTGGAGTAATAACTCGGTAATGATCCCTCCGCTGGTTCACCAACGGAGACCTTGTTACGACTTTTACTTCCTCTAAATGACCAAGTCTTCCTTAGATCGGAAGAGCGTCGTGA
+
CCCGGGGGGGGGGGGGGGGGGGGGGGGGGGGGGGGGGGGGGGGGGGGGGGGGGGGGGGGGGGGGGGGGGGGGGGGGGGGGGGGGGGGGGGGGGGGGGGGGGGGGGFGGFGGGGGFGGGGGGGGGGGGGGGGGGGGGGGGGGGGGGGGGGGGGDGGGGGDGGGGGGGGFGGGGGGGGGGGGGGGGFGGFGGGGGGGGGGGGGCFGGGGGGFD+::C4*>GFGGG5>DFGFFFF6>BDFFFFFFFDFG@:<>>BFFFFF9<@F22<<2)4)9?::)6:AFBFF:)--6:?22002:29?6(##
@M06045:235:000000000-JCY5N:1:1101:12025:4632 2:N:0:CTCAGA
CTCAGAGCTGCGTTCTTCATCGATGCAAGAGCCTAGAGATCCATTGTTATAAGTTGTACAAGTTTCTTCTTTAACCAAATGGTCAAAGGCATACATTTGAGCAACAGAATCACTAGTTTAACAACCAGAGAGGCGAGCCCCTCTGGGAACAGTTCAACGTGGTCTCGAAGAGACGTGGATTTGTAATGATCCTTCCGCAGGTTCACCTACGGAAACCTTGCTACGACTTTTACTTCCTCTAAATGACCAAGTCTTCCGGAGATCGGAAGAGCGTCGTGTAGGGAAAGAGTGCAGATCTTTC
+
CCCFFCGGDGGFGGGGGGFGGF8FFCCECECDCFEFCGGGGGGGFGGGGGGG9ECEFFGGGFGGGGGGDEEFFGGFGF@EAF@FECFGAFGGGGGGGGGDFFGFGF8BFGFFFBFGGGGGGGGFGBFFF=8B,@:=FECCFGEFGFE??D,@EFEFFFGFDCDDFGGFCC+>>EEDEGCFGGGGGGGGFFGGEFGGGDC8+@EAEG:FGG5@7C579FFFGGGFCGDDEFFFFFFFACFF4BA8++A9CF48B8BFE:9).73<<D(66FF56;191(2:<)-4<(.1:>)).6424))##
@M06045:235:000000000-JCY5N:1:1101:14080:4637 2:N:0:CTCAGA
CTCAGAGCTGCGTTCTTCATCGATGCCAGAACCAAGAGATCCGTTGTTGAAAGTTGTAACTATTAAAGTTTTTCAGACGCTGATTGCAACTGCAATGGGTTTAAATTGTCCAATCGGCGGGCGAACCCGCCGAGGAAACGTAAGTACTCAAAAAACATGGGTAAGAGACAGCAGGACAAAGCCTACAATACTCTAGGTAATGATCCTTCCGCAGGTTCACCTACGGAAACCTTGTTACGACTTTTACTTCCTCTAAATGACCAAGTCTTCCGTAGATCGGAAGAGCTTCGTGTAGGGAAGT
+
CCCGGGGGGFFGFGGGGGGGGGGGGGGGGDFGEGFFCFGGGGGGGGGGFEGEEFGGGGGGGGGGGFGFEEFGGGGGGGGGGGEFEFGFGGGGGCCCCDFFGDFFAFCCFEF,EFG@CFDDEGF@CGFFFEGFEFGGGGGGGGFD,3;>AF6DEFCCEFCFCC?FC9BFG8F>FFGDEGFFE?=FGG?F?,,?<9;?CE++3CE+1::E?FDE58DCDF+@FGGC*9*9)7<58>FF?=>>377CFFFCCF?*6CFF9FFFF??FF-4:<6BED:::AFBF00((41)(-3,13?4<0<6##
@M06045:235:000000000-JCY5N:1:1101:18604:4678 2:N:0:CTCAGA
CTCAGAGCTGCGTTCTTCATCGATGCTAGAGCCAAGAGATCCGTTGTTGAAAGTTTTAACAGTTCGCTTAGAACACTCAGAAGTATCGTCGGGTCCGAAACGAGAGACTGGTAATGCCGGCGGGCGCGCCCACGGGGGGCGGGCCGCCGAAGCAACAGTGTAAGGTTCACAAAGGGTAGCGAGTAAATACGCTGTAATGATCCCTCCGCTGGTTCACCAACGGAGACCTTGTTACGACTTTTACTTCCTCTAAATGACCAAGTCTTCCGCAGATCGGAAGAGCGTCGTGTAGGGAAAGACC
+
CCCGGGGGGGGGGGGGGGGGGGGGGGGGGGGGGGGGGGGGGGGGGGGGGGGGGGGGGGGGGGGGGGGGGGGGGGGGGGGGGGGGGGGGGGGGGGGGGGGGGGGGGGGGGGGGGGGGGGGGGGGGGGGGGGGGGGGGGGGGGGGGEGDGGGGGGGGGGGFGGGGFFFGFGGGG>FCEGGEGGGGGGGGGGGGGEGGGGGFFGGGGGGEGGGGGFFGGGF4>GGGCC3DG:FFFFFFFF@DFFFFGGGFGFF4*=CFBAFFFF<AFF9<A:5)8;<?FFFF>F?<16(,36?1<>?:?B6.##
@M06045:235:000000000-JCY5N:1:1101:20965:4681 2:N:0:CTCAGA
CTCAGAGCTGCGTTCTTCATCGATGCGAGAGCCAAGAGATCCGTTGTTGAAAGTTTTGTTTTGTTATGATATATGACGTTCATTACACCATGTTTGTAAAATAGCCCCGAAGGGCACGGTTCACAGAGGTTTGGAATAGTTATAAGCCCGTGAGGGCGTTCACTAATGATCCTTCCGCAGGTTCACCTACGGAAACCTTGTTACGACTTTTACTTCCTCTAAATGACCAAGTCTTCCACAGATCGGAAGAGCGTCGTGTAGGGAAAGAGTGTAAATCTCGGTGGTCGCCGGATCATTAAGC
+
CCCGGGGGGGGGGGGGGGGGGGGGGGGGGGGGGGGGGGGGGGGGGGCGGGGGGGGGGGGGGGGGGGGGGGGGGGGGGGGGGGGGGGGGGGGGGGGGFGGGGFGGGCFGFGGGGGGGGGGGGEFGGGFGGGGGGGGGGGGGGGGGGGG=DEEGCGGGGGGGGGGGGGGGGGFGGGC?EGGGGFGGGGFGGGGGGGGGGGGFGG;DCGGG>GFCFGGFGFFFGGFFGGFGFFFFEFFCCCFFFFFCFDBGDDFFFDFF()6)13:7:,33:6=FA).)6.<??019:)36:;(-(-(.44<##
@M06045:235:000000000-JCY5N:1:1101:15769:4719 2:N:0:CTCAGA
CTCAGAGCTGCGTTCTTCATCGATGCGAGAGCCAAGAGATCCGTTGTTGAAAGTTGTATTTTGAATTGTTTATTCATAATATTTTTCAGACAAAGAGTTAAAAAATAAAGGTTGGTGTTTGGTCGATCTCCATGAAGAAGATCGACTGACATTGCACACAAGGTGGATATGGATTTAAAAAGTGCCATAAAACACTTATTATGAATGATCCTTCCGCAGGTTCACCTACGGAAACCTTGTTACGACTTTTACTTCCTCTAAATGACCAAGTCTTCCCGAGATCGGAAGAGCGTCGTGTTCT
+
CCCGGGGGGGGGGGGGGGGGGGGGGGGGGGGGGGGGGGGGGGGGGGGGGGGGGGGGGGGGGGGGGGGGGGGGGGGGGGGGGGGGGGGGGGGGGGGGGGGGGGGGGGGGGGGGGGGGGGGGGCEFGGGGGGGGGGGGGGGGGGGGGGGGGGGGGGGGGGGGGGGGGGGGGGGGGGGGGGGGGGGGGGGGGGGGGGGGGGGGGGGGGGGGGGGGGGGGGFDFGFGGGGGGFFFFFFFFFFGFFFFGGGFGGGF=BC8BCFEFFFFCCF1=:;=@CEFF;DD;0,;;D@DF702366>>?0(##
@M06045:235:000000000-JCY5N:1:1101:22567:4722 2:N:0:CTCAGA
CTCAGAGCTGCGTTCTTCATCGATGCCGGAACCAAGAGATCCGTTGTTGAAAGTTTTGCTGATTTATTATGTCGCTCAGACTGCAACCTTCCAGGCAGAGTTCTAGGGGTCTTCGGCGGCCGCGATACCGCGGGACCGCCGAAGCAACGTGGTAACATAGACACGGGTGGAGAGGTGGACGGGCGACGTTTTAAGCGTCGTCCGCCTGGACTCGTTAATGATCCTTCCGCAGGTTCACCTACGGAAACCTTGTTACGACTTTTACTTCCCCTAAATGACCAAGTCTTCCGGAGATCGGAGA
+
CCCGGGGGGGGGGGGGGGGGGGGGGGGGGGGGGGGGGGGGGGGGGGGGGGGGGGGGGGGGGGGGGGGGGGGGGGGGGGGGGGGGGGGGGGGGGGGGGGGGGGGGGGGGGGGGGGGGGGGGGGGGGGGGGGGGGGGGGGGGGGGGGFFGGGGGDGFFGFGGGGGGEGGGGDGGGGGGCCCGGGGGGGGGGFGGFGGGGGEGGFGGDE5CGFFFGGGGF>C=C:CCFF>GBFDFFFFFFFG6@FBDDGFGGCB?@F4@BFB)89AAAA26<)08:?<AAF<>?:(6<A49>:961><>B:(##
@M06045:235:000000000-JCY5N:1:1101:13275:4729 2:N:0:CTCAGA
CTCAGAGCTGCGTTCTTCATCGATGCCAGAGCCTAGAGATCCATCGCTGCAAGTTGTATTGACATTAGTTTATAATGACAAATTGCGTATAAATCACCGTTATTACTAACAGTTCAAAATACTACAACATGCTTAACTGCATTAGACTTTTATATATTTTAAACAGAGTTTGTAATGATGACATATAGACATTCACACGGCATCATAATCATCCGTCAAGACAATAGACACCATATGAACATCCGTACAACAAAACAGTTCACAAGAAGGTATAATAATTTTTGGAACTATTGATGATCCC
+
CCCGGGGGGGGGGGGGGGGGGGGGGGGGGGGGGGGFGGGGGGGGGGGGGGGGGGGGGGGGGGGGGGGGGGGGGGGGGGGGGGGGGGGGGGGGGGGGGGGGGGGGGGGGGGGGGGGGGGGGGGGGGGGGGGGGGFGCFGGGGGGGGGGGFGGFGGGGGGCGGGGGGGGGGGGGGGGGGGGGGGGGGGGFFGGGGGGGGGGGGGGGGGGGGGGGGCDFFFDFGGGGCGGGFFFFFFFFFFGFFFFGGFFGGGFFFGFFFFEFFFFFE=BFFF;F??ECEECEEE4>BFFEE<16><).?<)##
@M06045:235:000000000-JCY5N:1:1101:15065:4752 2:N:0:CTCAGA
CTCAGAGCTGCGTTCTTCATCGATGCGAGAGCCAAGAGATCCGTTGTTGAAAGTCGTATTTTTGAATTATGTTTATTCAGAAATAGATATTCAGACAAACTGCTTTAAAGGTGTTAAGTTAATCAAACCCTCTTGGCTTTTTAGTGCCAGAGAGAGTTCAAAAACGTTGCACACAAGGTGGATATGGATTTTTTTAAAGAGTGCCATAAAACACTCAATTATGAATGATCCTTCCGCAGGTTCACCTACGGAAACCTTGTTACGACTTTCACTTCCTCCAAATGACCAAGTCTTCCAGAGA
+
CCCGGGGGGGGGGGGGGGGGGGGGGGDFGGGGGGGGGGFFGGGGFGGGFGG9FGGGGGGGEAFGGGGGGGGGGGGGGFGCFDFGGGCGGGGGGGFGGGGGCFGGGGGGGD9FGGGGGGGGGDFGGGGGGGFFGGGGGGGGGGGFF,,9EGEGFGFGGGFFFFDEGCFFFEFFDFGE8FBFGGFFEGCGGFDGGDGGGFFEFE9C9FGGGGGGGG7CGFFA8+9EFC;FFFFFCEFDBEGDFFFGFGFFGGFFBDFFFF31;?CDFF0<E+8;37@)4)(6;AE)9A;;0<)625<24<5##
@M06045:235:000000000-JCY5N:1:1101:26552:4759 2:N:0:CTCAGA
CTCAGAGCTGCGTTCTTCATCGATGCGGGAGCCAAGAGATCCGTTGCCAAAAGTTGTTTTTGTATATTTTAGATACAAAGGTAGGTCAGACAATTTTAATGAAACAAAAAGTTTGTATGAAACATCCACCGTTGGCGGCTTGTCCACGGCACACTGAGAGAAATCTCGGATGCTGACGGATGGTTTTTAGCCATCCCACCGCCAGAGACAGAACAGTTCACATGATGTTATTCCCATTTCGGGGACTTCAGCCTCGTCCCAGGTTGCGGCCCCTAATCAGTCCCACAGAAGGGTACGGGGT
+
A@C66CE<CFAFCGGGEG<FEF8FEF:C@BFCB;E,;C8<FG8FGGGGFFCFGF<,FCFAFGEDFCGGGF9FGFAC99,CFDEGGFFCDFGFGGGGGGDFFF9<FF<FGCCFDFFGF9BFCGGGG,E,4AFGC7EEGECCFCGFGGF+@EEG8DEFFGA,=E8>3,36+5@CFFFCFGG@BCCFG6@EC>93DDFGGG6E>CEDEEF,6,0=*2*2=+:8F772:CGGFA@+)7A8CB+@A>A3C)597>@F@4))-725*51??1:163D>(((.)))5<92)3,:(82.2(,(.((4##
@M06045:235:000000000-JCY5N:1:1101:20246:4777 2:N:0:CTCAGA
CTCAGAGCTGCGTTCTTCATCGATGCCAGAACCAAGAGATCCGTTGTTGAAAGTTTTGACTTATTCAGTACAGAAGACTCAGAGAGGCCATAAATTATCAAGAGTTTGGTGACCTCCGGCGGGCGCCCGCGGTGGGGCCCAGGGGCGCCCGGGGGGTAAACCCCGGGGCCGCCCGCCGAAGCAACGGTTTAGGTAACGTTCACAATGGTTTAGGGAGTTTTGCAACTCTGTAATGATCCCTCCGCTGGTTCACCAACGGAGCCCTTGTTACGACTTTTACTTCCTCTAAATGACCAATTTA
+
CCCGGGGGGGGGGGGGGGGGGGGGGGGGGGGGGGGGGGGGGGGGGGGGGGGGGGGGGGGGGGGGGGGGGGGGGGGGGGGGGGGGGGGGGGGGGGGGGGGGGGGGGGGGGGFGGGGGGGGGGGGGGGGGGGGGF:FGGEGGGGGGGGGGEEGGGGGGGGGGGCEGGECGGGGGEGEDGEE8?EF8EGGGGGGGGGGGG5;AFGGG9+AC0AD+07<CD)CBFCFGFGC>FBFF2<FFFFG?FFDGGDFGGFFB?:*><D05)(,37?B9A4=>:>??2<>A9AA2-.6<4).)63?)().##
@M06045:235:000000000-JCY5N:1:1101:12917:4781 2:N:0:CTCAGA
CTCAGAGCTGCGTTCTTCATCGATGCGAGAGCCAAGAGATCCATTGTTAAAAGTTATTTTTATGTTTTCTTACTTGCAAGGTTTATTTTGCCTTACGAAAACTCAAAAAGTACATCAGTCTGACTAATTAAACGCGAATTGTTTGTTTTTACAATGCACAAAAGATTTTCTCAGTCGGTTTTTTTGCAAAAACACGGTCGAGCAAAGAGAAATAAAATTTCTCTTACTTTTTTGTAATGATCCTTCCGCAGGTTCACCTACGGAAACCTTGTTACGACTTTTACTTCCTCTAAATGACCTG
+
CCCGGGGGGGGGGGGGGGGGGGGGGGGGGEGFGGGGGGGGGGGGGGFGGGGGFGGGGGGGGGGGGGGGGGGGFGGGGGGGGGGGGGGGGGGGGGGGGGGGGGGGGGGGGGGGGGGGGGGGGGFFGGGGGGGGGGGEGGGGGGGGGGGGGGGGGGGGGGGGGFEDFGGGGFCGGGGGGGGGCCFGGGGGGGGGGGGGGGGCGGEGGC?FG?FFFGFGFFCAGDGGGFGGFFFFF@FFFFGFAFFFCGFGGGFAAFFFEFFFF<((,378<FFFAAA612<0:<AA46<B><<3:2:4420##
@M06045:235:000000000-JCY5N:1:1101:23479:4829 2:N:0:CTCAGA
CTCAGAGCTGCGTTCTTCATCGATGCGAGAGCCAAGAGATCCGTTGTTGAAAGTTGTATTTGAATTGTTTATTCATAATAGTTTTCAGACAGACAGTTAAAAAATAAGTTGATGTTTGGCCGCTTTCATAAAGAAAACGGCTGACATTGCACACAAGGTGGATATGGATTTAAGAAGTGCCATAAACACTTATTATGAATGATCCTTCCGCAGGTTCACCTACGGAAACCTTGTTACGACTTTTACTTCCTCTAGATGACCAAGTCTTCCGGAGATCGGAAGAGCGTCGTGTAGGGAAAGT
+
CCCFGGGGGGGGGGGGGGGGGGGGGGGGGGGGGGGGGGGGGGGGGGGGGGGGGGGGGGGGGGFGFGGGGGGGGGGGGGGGGGGGGGGGDGGGGGGGFGGGEEGGGGGGGGGGGGGGGGGGGEG7FGGGGGGGGGGGGGGGGGGGGGGGGGGGGGEGGGGGGDFFEEGGGGGGGGGGGCGGGGGGGGGGGGGGGGFGGGGGGGFCGGGGCGGGGGCFFFGFFFGDGGGGF4AAEEFFFEFFFDFDCFFFGG66+;@FEFEFFF684CF?3CA3;91@EFDFF@1@DF>0((,.2623,86##
@M06045:235:000000000-JCY5N:1:1101:11202:4836 2:N:0:CTCAGA
CTCAGAGCTGCGTTCTTCATCGATGCCAGAACCAAGAGATCCGTTGTTGAAAGTTGTAACTATTAAAGTTTTTCAGACGCTGATCGCAACTGCAATGGGTTTAAATTGTCCAATCGGCGGGCGAACCCGCCGAGGAAACGTAAGTACTCAAAAAACATGGGTAAGAGACAGCAGGACAAAGCCTACAATACTCTAGGTAATGATCCTTCCGCAGGTTCACCTACGGAAACCTTGTTACGACTTTTACTTCCTCTAAATGACCAAGTCTTCCCTAGATCGGAAGAGCGTCGTGTAGGGAAGC
+
CCCGGGGGGGGGFGE8FGEGGGGGGGGGGGGGGGGGGGGFGGGFFGGGGGGGGGFGGGGGGGGGGFGGGGGGGGGGGGGGGGGFFGGGGGDGGC:CC=FGGGFGGGGGFFFGGGGGGGEGDGECFGGGGDGG@FFCFGGGGFDFCGGGGGGGGFGECDCCE8DFCGDGEFGGGGGG5FGC6@GFFFCFEFFCF<?EGFFFFFG;FGGGGGGGGDDFGFGFFGGDDGGGDF>@2)*968CFDBD>FGFGGG?**07=AF<F???6,))6)09FAB(5)6:B?B(((,(,46;BB0)4(22##
@M06045:235:000000000-JCY5N:1:1101:24501:4850 2:N:0:CTCAGA
CTCAGAGCTGCGTTCTTCATCGATGCCAGAACCAAGAGATCCGTTGTTGAAAGTTGTAATTATTATTTGTTTTCTGACGCTGATTGCAACTACAAAAAGGTTTGATATTGTCCAACCGGCAGGCAAGCCCGCCGAGGAAACATACGGTACGCAAAAGACAAGGGTGCAGCAAGGACCGAAGTCCGCTGTTTTGATAATGATCCTTCCGCAGGTTCACCTACGGAAACCTTGTTACGACTTTTACTTCCTCTAAATGACCAAGTCTTCCGAAGATCGGAAGAGCGTCGTGTAGGGAAAGAGC
+
CCCGGGGGGGGGGGGGGGGGGGGGGGGGGGGGGGGGGFGGGGGGGGFGGGFGGGFFGGGGGGGGGGGGGGFCGGGGGGGGGGGGGGGGFGGGGGGGGGGGGGGGGGGGGGGGGGGG7FFGGGGDFDCCFFFFGGGGGGGGGGGGGGGGGGGGGCEGGGGGGGGGGGGGGGGGGGGGGGGGEGCFGGGGEGFFGEGGGGFGFGGGGG?EGEDE;6D7FFGFG3CDGGGGFFFFFFFFFFGF=FFGGCFG7**99C9FBFF4F?464><BBB>B<4<6((4130:96?F0((,58:4620,##
@M06045:235:000000000-JCY5N:1:1101:12767:4853 2:N:0:CTCAGA
CTCAGAGCTGCGTTCTTCATCGATGCCAGAACCAAGAGATCCGTTGTTGAAAGTTTTGATTTATTTATGGTTTTACTCAGAAGTTACATATAGAAACAGAGTTTAGGGGTCCTCTGGCGGGCCGTCCCGTTTTACCGGGAGCGGGCTGATCCGCCGAGGCAACAAGTGGTATGTTCACAGGGGTTTGGGAGTTGTAAACTCGGTAATGATCCCTCCGCTGGTTCACCAACGGAGACCTTGTTACGACTTTTACTTCCTCTAAATGACCAAGTCTTCCACAGATCGGAAGAGCGTCGGTTGT
+
CCCGGGGGGGGGGGGGGGGGGGGGGGGGGGGGGGGGGGGGGGGGGEGGGGGGGGGGGGGGGGGGGGGGGGGGGGGGGGGGGGGGGGGGGGGGGGGGGGGGGFFGGGGGGGGGGGGGGGGGGGGGGDGGGGGGEGGGGGGGCGGGGGGGGGGFEGGDGGGGGGGGGGGGGGGGGGGGGGGGGGGGEGDDGGGGGGGCFFC9@AEGGGGGFGGFGGGGGF7:D5CFGGGGFFFF?BFFFFGFFFFG<DFDDGFFFGFFFFFFFF<<)2)5:FFFAA>B)6BFB>),8?F(478?>>F0(((##
@M06045:235:000000000-JCY5N:1:1101:24698:4894 2:N:0:CTCAGA
CTCAGAGCTGCGTTCTTCATCGATGCCAGAACCAAGAGATCCGTTGTTGAAAGTTTTAATTGATTGTGTTTTTACTCAGAAGATACTGAAAATAACAGAGTTTGTTGGGTCCTCTGGCGGGCCGCTCCCGTTTTACGGGGAAGCGGGGAGCCGCCGAGGCAACGTTGTAGGTATGTTCACAGGGGTTTGGGAGTTGTAAACTCGGTAATGATCCCTCCGCTGGTTCACCAACGGAGACCTTGTTACGACTTTTACTTCCTCTAAATGACCAAGTCTTCCTTAGCTCGGAAGAGCGTCGGGA
+
CCCGGGGGGGGGGGGGGGGGGGGGGGGGGGGGGGGGGGGGGGGGGEFGGGDFGGFGFGGGGGGGGGGGFGGGGGGGGGGGGGGGGGGGGGGGGGGGGGGGGGGGGGFGGEGGGGGGGFEGGGGFGGGGGGFGGGGGGGG@FGGGGGGGGGGGDEGGGDGEEGGGEGGGGGGGGFGGGGFFGFGGG8?EEEGGGGGGGGF@+<EGGE5=FFFFGC<7<>CBGDDC>C7CFFF>BFFD>>F6FFFGGGFCD3BFFC*8<*87=>AAA<<<<49>16<4)692:44).4:B>:3((.3>6(,##
@M06045:235:000000000-JCY5N:1:1101:13717:4898 2:N:0:CTCAGA
CTCAGAGCTGCGTTCTTCATCGATGCGAGAGCCAAGAGATCCATTGTTAAAAGTTATTTTTATGTTTTCTTACTTGCAAGGTTTATTTTGCCTTACGAAAACTCAAAAAGTACATCAGTCTGACTAATTAAACGCGAATTGTTTGTTTTTATAATGCACAAAAGATTTTCTCAGTCGGTTTTTTTGCAAAAACACGGTCGAGCAAAGAGAAATAAAATTTCTCTTACTTTTTTGTAATGATCCTTCCGCAGGTTCACCTACGGAAACCTTGTTACGACTTTTACTTCCTCTAAATGACCCG
+
CCCGGGGGGFGGGGGGGGGGGGGCFGGGGGGGGGGGGGGGCGGGGGGGGGGGFEGFGGGGGGGGGGGGGGGGFGGDEFGDGFGGGGGGGGGGGGGGGGGGGCC@FGGGGDFFFGFGGFGGGGGFGGGGGFGGEGGGGGGGGGGGGGGGGGGGGGGGGEFGGGGGGGGGGF3=ECFDGGCGGGGGGDGGGGGG>EFGGCEEG5E8DFAFGFCGDFFGGFGFCC8DFCCCCFFF55ACA:+:;F=CF>FGD)):AF=FEFE4/8<1?>BB<FF=A4<::BFBFFBFFA2<))676>DAB),##
@M06045:235:000000000-JCY5N:1:1101:11991:4916 2:N:0:CTCAGA
CTCAGAGCTGCGTTCTTCATCGATGCCGGAACCAAGAGATCCGTTGTTGAAAGTTTTAACTAATTTAGCTAGTTTCTCAGACTGCAACTTCAGACAGTGTTCACAGGTGTCTTCGGCGGGCGCGGGCCCGGGGGCGGATGCCCCCCGGCGGCCGTGAGGCGGGCCCGCCGAAGCAACAAGGTTCGTTAAACACGGGGGGGAGGTTGGACCCAGGGGGCCCTCACTCGGTAATGATCCTTCCGCAGGTTCACCTACGGAAACCTTTTTACGCCTTTTACTTACTCTAACTGACCAAGTTTAC
+
CCCGGFGGGGGGGGGGGGGGGGGGGGGGGGGGGGGGGGGFGGGGGGGGGGGGGGGGGGGGGGGGGGFGGGGGGGGGGGGGGGGGGFGGGGGGGGGGGGGGGGGGGGGGGGGGGGGGGGGGGEGGGGFGGGEGDGGGGEDEGGGGGGCGGGGGGGGCFGGGGGGECE>ECEE5?CFGG6CFGFGGGGGGFGGDFDE5**:5CEGEEGE?CCDCC7CDDDGD*19C**9C>>)7))1=@4C??>:3C).2:*9FF4634>6>FF<<))56A)))(-87A2-)-)).654)6))..)((6))##
@M06045:235:000000000-JCY5N:1:1101:21064:4933 2:N:0:CTCAGA
CTCAGAGCTGCGTTCTTCATCGATGCAAGAGCCAAGAGATCCATTGTTAAAAGTTGTCATTTTTTTGCATCATACTAAATCTGTCAAACAAACAAGCGTGAACATCGAGGGCCTCTCGGCCCCCGTGCTAACATGTATGATGTGTGCGTAGGGGGAGAGAGATTGCTCTCCCCCCTCCCACTACACCACCACCACGAGATTTGTAATGATCCTTCCGCAGGTTCACCTACGGAAACCTTGTTACGACTTTTACTTCCTCTAAATGACCAAGTCTTCCCGAGATCGGAAGAGCGTCGTGTAC
+
CCCGGGGGGGGGGGGGGGGGGGGGGGGGGGGGGGGGGGGGGGGGFFGGGGGGGGGGFGGGGGGCGGEGGGFGGGGGGGGGGGGGGGGGGGGGGGGGGGGGGGGGFGEFGGGGGGGGGGGGGGGFGGGGGGGGGFFFGGGGGGGGG@FGEGGEGGGGGGGGGGGGGGGGGGGFCEEEEGGGGGGGGGGGGGGGGGGGGDEGGGCGGGGGGFGFGGFGGD3>C;CCFFGGFFFFF<DFFFFC6@@>CFFGGGFF?>?FAFA=?244)6<:3>:@A<A<<B0((4132:6(28?BB(-4((,##
@M06045:235:000000000-JCY5N:1:1101:20540:5005 2:N:0:CTCAGA
CTCAGAGCTGCGTTCTTCATCGATGCCAGAACCAAGAGATCCGTTGTTGAAAGTTGTAACTATTAAAGTTTTTCAGACGCTGATTGCAACTGCAATGGGTTTAAATTGTCCAATCGGCGGGCGAACCCGCCGAGGAAACGTAAGTACTCAAAAAACATGGGTAAGAGACAGCAGGACAAAGCCTACAATACTCTAGGTAATGATCCTTCCGCAGGTTCACCTACGGAAACCTTGTTACGACTTTTACTTCCTCTAAATGACCAAGTCTTCCCCAGATCGGAAGAGCGGCATTGAGGGAACA
+
CCCGGGGGGGGGGGGGGGGGGGGGGGGGGGGGGGGGGGGGGGGGGGGGGGGGGGCFGGGGGGGGGGGGGGGGGGGGGGGGGGGGGGGGGGGGGC:CCEGGDGGGGGGGGGGGGGGGDGGGGDGGGGGGGGGGGGGGFGGGGGGGGGGGGGDFGGGGGGGGGGGGGGDDGGGGGGGDGGGGGF=FFGGGFGGFFEG9FGGGD9?+5C9CGGGGGGGCFFGFGGGFGDC<BFFFAF6@68D;EEDCGGFFG:?FFG*9AFFFF:?069))69@F??3:>08?6?0<BFF0(4()).22460##
@M06045:235:000000000-JCY5N:1:1101:9357:5013 2:N:0:CTCAGA
CTCAGAGCTGCGTTCTTCATCGATGCCAGAACCAAGAGATCCGTTGTTGAAAGTTTTAACTTGTTTGTTTTGTAAATCAGAAGGTACGCTATAAATTGAAGAGTTGGGTCCTCTGGCGCGCTGCGGGACGGGCCGAAGCCGCGGCCCGCGGTGCGCCGAGCAACAAAAAGGTAAGGTTCACAAAGGGTTTGGAGTAATAACTCGGTAATGATCCCTCCGCTGGTTCACCAACGGAGACCTTGTTACGACTTTTACTTCCTCTAAATGACCAAGTCTTCCCAAGATCGGAAGAGCGTCGTAT
+
CCCGGGGGGGGGGGGGGGGGGGGGGGGGGGGGGGGGGGGGGGGGGGGGGGGGGGGGGGGGGGGGGGGGGGGGGGGGGGGGGGGGGGGGGGGGGGGGGGGGGGGGGFGGGDGGGGGGGGGGGGGGGGGGGGGGGGGGGGGGGGGGGGGGDEGGEGGGGGGGGGGGGGGDCEGGFFGGGGGGEFDGGGGGGGGGFGGGGGGGGGGCGGGGG?FGCF400>DEG:DGFGF>?=FFFFFFFFGFFFFGCCBFDDDFFCF=<?<696<AAFFBF)67<9<A)).8A?4?)9<(342:(((--1(##
@M06045:235:000000000-JCY5N:1:1101:9703:5039 2:N:0:CTCAGA
CTCAGAGCTGCGTTCTTCATCGATGCCAGAACCAAGAGATCCGTTGTTGAAAGTTGTAACTATTAAAGTTTTTCAGACGCTGATTGCAACTGCAATGGGTTTAAATTGTCCAATCGGCGGGCGAACCCGCCGAGGAAACGTAAGTACTCAAAAAACATGGGTAAGAGACAGCAGGACAAAGCCTACAATACTCTAGGTAATGATCCTTCCGCAGGTTCACCTACGGAAACCTTGTTACGACTTTTACTTCCTCTAAATGACCAAGTCTTCCGGAGATCGGAAGAGCGTCGTGTAGGGAAAG
+
CCCGGGGGGGGGGGGGGGGGGGGGGGGGGGGGGGGGGGGGGGGGGGGGGGGGGGGGGGGGGGGGGGGGGGGGGGGGGGGGGGGGGGGGGGGGGC:<CFFFGGGGGGGGGGGGGGGGGGGGDGGGGGGGGGGGGGDGGGGGFGGGGGGFGGGFGGGGGCEGGGGGGGGGGGGGGGGGGGGGGGGGGGGGEGFFGGGGGGGGGGG7EGGFGGGGGGGGGFGFDFGGGGGGEFFFDFFFFFC>@EFFGCBFGGFFFGFFFFFF?:BB?FFAAFFFB:>F:?FF??9:?:3219;B8?BA<1,##
@M06045:235:000000000-JCY5N:1:1101:18871:5047 2:N:0:CTCAGA
CTCAGAGCTGCGTTCTTCATCGATGCCAGAACCAAGAGATCCGTTGTTGAAAGTTTTGATTTATTTGTTTGTTTTACTCAGAAGTTCCACTAAAAACAGAGTTTAGGGGTCCTCGGGCGGGCCGTCCCTTTTTACGGGGCGCGGGCTGATCCGCCGAGGCAACGTATAGGTATGTTCACAGGGGTTTGGGAGTTGTAAACGCGGTAATGATCCCTCCGCCGGTTCACCAACGGAGACCTTGTTACGACTTTTACTTCCTCGAAATGACCAAGTCTTCCTCAGCTCGGAAGATCGCCGTGCT
+
CCCFEFGDGFFEFF@F<,FGGGGGFGGFGCFGCFDFECDCFFFGGG@EEG<EE69@CF7CFE9FEFG<FGFFGCCFF<FFGEE8A<EGGGGFFGGGDE@E@ADDEE<ECGBF<FC@7::=FFGDGDGGEFFAFFFE7@>F<@E8:EEEC?E92BEC*B51**BE8B;8C+?9BEFG2>EGGGEE8?5:EG58E67<:+0<**:887EE?7CFD*7DG3C)9C)9C7>FFFFFFFE3>@GF=?B7FDFDC9BF4CF?<4)*)(.,8)4<2?4).)-)6)59A0).,41(16())---,,(##
@M06045:235:000000000-JCY5N:1:1101:9151:5052 2:N:0:CTCAGA
CTCAGAGCTGCGTTCTTCATCGATGCCAGAGCCAAGAGATCCGTTGCTGAAAGTTTTGATTGCTTATTTATAAAGACTCAGAAGATTCCGCTAGAAAACAAGAGTTTGGCCTCCGGCGGGCGGCGCGGGGGCGCTGGTCCACCCGGCATCCCGCCGAAGCAACATGATATGTTCACAATGGTTTGGAGTTCAGAAGACTCTGTAATGATCCCTCCGCTGGTTCACCAACGGAGACCTTGTTACGACTTTTACTTCCTCTAAATGACCAAGTCTTCCTTAGATCGGAAGAGCGTCGTGTGGG
+
CCCGGGGGGGGGGGGGGGGGGGGGGGGGGGGGGGGGGGGGGGGGGGGGGGGGGFFGGGGGGGGGGGGGGGGGGGFGGGGGGGGGGGGGGGGGGGGGGGGGGGEGGGGGGGGGGGDGGGGGGGGGGGG7BFFGGGGGGGGGGGGGEDEC:FFGGGGGGGDGEGGGGGFGGGG?EEGGGGGGGFGGGGGGGGGGGGGGGG?F:9CFGGFD7CGGGFGCD>CBGGFCGGFGFF>>BFFFFFGFFBFGFDBGGGFFFGFF<FFFFF<4AB:DFFB6<F<62:A29:>FBB061376414,-3(##
@M06045:235:000000000-JCY5N:1:1101:19277:5080 2:N:0:CTCAGA
CTCAGAGCTGCGTTCTTCATCGATGCATGAGCCAAGAGATCCACCGTTAAAAGTTGTATTTTATTATTTTAATCTTTGAACCGCGGAAGGTCACAAAGAAGTTGTTCAACAGGTAATGTTTATGAAAGGTGTTTGAAATTGTTTGGGTGGCAAAGGACGTATTGCTACATCCAGTGTCACCCAAGGACAATAACAGTTCACAGTTGTTTGTAAAGGTGGATTGGTAATGATCCTTCCGCAGGTTCACCTACGGAAACCTTGTTACAACTTTTACTTCCTCTAAATGACCAAGTCTTCCCTG
+
CCCFGGGGGGGGFGGGGGGGGGGGGGGGGGGGGGGGGGGGGGGGGGGGGGGGGGGFGGGGGGGGGGGGGGGGGGGGGGFGGGGDGGGGGGGGGGGGGGFGGGGGGGGGFGFGGEGGGGGGFGGGGEFGGGGGGGGGGEFGDFGGGEGEGCGGGGGGGGGGGGGGGGGGGCEFFGGGFGGGFGGGGGGGGGGDFGGGCFFGGGGGGGGGGCFFGGGGGFFFGC>CGFGGFF>FFFFFFFC>ABAGGGFGGGFBDDBBDFDFFEAEFFFF;F@F?EFFFFFE3=65?CFEFFD0AF<BAB,##
@M06045:235:000000000-JCY5N:1:1101:23150:5136 2:N:0:CTCAGA
CTCAGAGCTGCGTTCTTCATCGATGCCAGAACCAAGAGATCCGTTGTTGAAAGTTTTGATTTATTTGTTTGTTTTACTCAGAAGTTCCACTAAAAACAGAGTTTAGGGGTCCTCGGGCGGGCCGTCCCTTTTTACGGGGCGCGGGCTGATCCGCCGAGGCAACGTATAGGTATGTTCACAGGGGTTTGGGAGTTGTAAACTCGGTAATGATCCCTCCGCTGGTTCACCAACGGAGACCTTGTTACGACTTTTACTTCCTCTAAATGACCAAGTCTTCCACAGATCGGAAGAGCGTCGTGGC
+
CCCGGGGGGGGGGGGGGGGGGGGGGGGGGGGGGGGGGGGGGGGGGGGGGGGGGGGGGGGGGGGGGGGGGGGGGGGGGGGGGGGGGGGGGGGGGGGGGGGGGGGGGGCDGGGGGGGGGGGGGGGGGGGGGGGGGGGGGGGGGGGGGGGGFDGGGGGGGGGGGGGGF6FFGGGGGGGGFFFGGGGGCEGCGGGGEGF:EGGGCGGGGFGGGF>FGGGGGEG>53CCFGGG@@FFF6>:@F7?48BCC<FDG3@??GFFBFFFFAAAFAD>BFFF>24>FADB???A7?0(3((.19>1,4(##
@M06045:235:000000000-JCY5N:1:1101:4335:5146 2:N:0:CTCAGA
CTCAGAGCTGCGTTCTTCATCGATGCGAGAGCCAAGAGATCCGTTGTTGAAAGTTGTATTTTTGAATTATGTTTATTCAGAAATAGATATTCAGACAAACTGCTTTAAAGGTGTTAAGTTAATCAAACCCTCTTAAGGTTTTCCTTCCCCTAAAGTCCTATCGGACCCAAAGGGATATCAACGTACAGAGAGTCCAAAAACATTGCACACAAGGTGGATATGGATTTTTTTAAAGAGTGCCATAAAACACTCAATTATGAATGATCCTTCCGCAGGTTCACCTACGGAAACCTTGTTACTG
+
CCCGGGEGEDGGFFGGGGFFGCFGFGE@FFGGGCFFFF8EFGFFF@CFGGCACFEEGCECCE9@@FFFGFGFGAF<FGGGGGGGFGFGGGGGGGGGGDGGFFGG?FGGGFDECFFGGEEGGFFGGGGGGGGGFGGDEEFDFGGGGGGGFGGGGGGGGGGFGFEGEGGGGGGDF=DFCEG:EFC@FGGEDD,@@EGGGGGFGFA6@B;FFF7@CC=FF55BDCGDDFFGCEFF3CFFAF889:8CGGFGCF48;D8F?BEFFFFB?)4>5=ABF@B06<E<EE<E@;@((4?<72:49<4##
@M06045:235:000000000-JCY5N:1:1101:24486:5174 2:N:0:CTCAGA
CTCAGAGCTGCGTTCTTCATCGATGCCAGAACCAAGAGATCCGTTGTTGAAAGTTTTGATGCGTTTTTTATTTCGCTGTACTCAGATAATGCCGCCGGGGGTCGCCCGGGATTCACTGAAAGGGTTTGGTTGGTCCCCCGGCGGGCGCCTGGTTCCGGGCCCGAGGGCGCCGGGGCGGTATCGCCGAAGCAACGTCTAGGTATGGTTCACATTGGGTTTGGGAGTTATAAACTCGGTAATGATCCCTCCGCGGGTTCACCAACGGAGACCTTGTTAAGACTTTTACTTCCTCTAAATGAAT
+
CCCGGGGGGGGGGGGGGGGGGGGGGGGGGGGGGGGGGGGGGGGGGGGGFGGGGGGGGGGGGGGCGGGGGGGGGGGGGGGGGGGGGGGGFGFGGGGGGGGGGGGGGGGGGGGGGGGGGGGFFGFGGFGGGGGG@FGGFGGGGGGGGGGCEEGGFGGFGCEGEEGEGGGGEGGDEEGGGGEG5FGGGGGCECECFC@E6;EGGDEFG9?CFGFG:FC49BGFDD4C/9>FF??F42>>DFD=4==C7<FF3CD)8C)5(9<FF:?03216?>FBBFA)).426449AFAAFB)5<A6)662##
@M06045:235:000000000-JCY5N:1:1101:8603:5174 2:N:0:CTCAGA
CTCAGAGCTGCGTTCTTCATCGATGCCAGAACCAAGAGATCCGTTGTTGAAAGTTTTAACTTGTTTGTTTTGTAAATCAGAAGGTACGCTATAAATTGAAGAGTTGGGTCCTCTGGCGCGCTGCGGGACGGGCCGAAGCCGCGGCCCGCGGTGCGCCGAGCAACAAAAAGGTAAGGTTCACAAAGGGTTTGGAGGAATAACTCGGTAATGATCCCTCCGCTGGTTCACCAACGGAGACCTTGTTACGACTTTTACTTCCTCTAAATGACCAAGTCTTCCCCAGATCGGAAGAGCGTCGGAA
+
CCCGGGGGGGGGFGGGGFFGGGGGGGGGGGGGGGGGGGGGGGGGGGCFGGGGGFGFGGGGGGFGEFFFGGGGFGGGGGFGGGGGFGGGGGGGGGGGFGGGGGGEGGGGGDFGGGGGGGGGGGGGGGGGGGGGGGGGGGGGGGGGGEGEGGGEGGGGGGGGGGFGDGGGGGGGCGGGFGGFGGFGGGE8C5EGGG*;CC@F6EFGGGGGDGG7CFCCCDGFGGGFG=FG?FFEF;DEF>FF?FBFGGDG5C5F=FFF>F219)4:9>AFAFF>646>DFFF:?F<<?<:6<1((49>:9(##
@M06045:235:000000000-JCY5N:1:1101:19673:5212 2:N:0:CTCAGA
CTCAGAGCTGCGTTCTTCATCGATGCGAGAGCCAAGAGATCCGTTGTTGAAAGTTGTATTTTTGAATTATGTTTATTCAGAAATAGATATTCAGACAAACTGCTTTAAAGGTGTTAAGTTAATCAAACCCTCTTGGCTTTTTAATGCCAGAGAGAGTTCAAAAACGTTGCACACAAGGTGGATATGGATTTTTTTAAAGAGTGCCATAAAACACTCAATTATGAATGATCCTTCCGCAGGTTCACCTACGGAAACCTTGTTACGACTTTTACTTCCTCTAAATGACCAAGTCTTCCTTTGA
+
CCCGGGGGGGGGGGGGGGGGGGGGGGGGGGGGGGGGGGGGGGGGGGGGGGGGGGGGGGGGGGGGGGGGGGGGGGGGGGGGGGGGGGGGGGGGGGGGGGGGGGGGGGGGGGGGGGGGGGGGGGGGGGGGGGGGGGGGGGGGGGGGGGGGGGGGGGGGGGGGGGGGGGGGGGGGGGGGGGGGGGGGGGGGFGGGGGGGGGGGGGGGGGGGFCFGGGGGGFGFGGGGGGGGFFFFFFFFFFGFFFFGGGFGFDAEFGFF:FCCF?ED;@FFFFCFFF)74C9@CEFCEE@@FFFE7?CABF)##
@M06045:235:000000000-JCY5N:1:1101:19231:5213 2:N:0:CTCAGA
CTCAGAGCTGCGTTCTTCATCGATGCCAGAACCAAGAGATCCGTTGTTGAAAGTTGTAACTATTAAAGTTTTTCAGACGCTGATTGCAACTGCAATGGGTTTAAATTGTCCAATCGGCGGGCGAACCCGCCGAGGAAACGTAAGTACTCAAAAAACATGGGTAAGAGACAGCAGGACAAAGCCTACAATACTCTAGGTAATGATCCTTCCGCAGGTTCACCTACGGAAACCTTGTTACGACTTTTACTTCCTCTAAATTACCAAGTCTTCCGTAGATCGGAAGAGCGTCGTGTAGGGAAGC
+
CCCGGGGGGGGGGGGGGGGGGGGGGGGGGGGGGGGGGGGGGGGGGGGGGGGFGGGGGGGGGGGGGGGGFGGGGGGGGGGGGGGGGGGGGGGGGC:CCEFGGGGGGGGGGGGGGGGGGGGGGGGGGGDGGGGGGGGGGGGGGFGGGGGGGGGFGGGGGGGGGGGFCGFGGGGFGGGGFGGGFCGGFGFGFCC??BFFFGGGGGGFGGGGGGGGDDGFGFGFGGFGGGGDE5>:A>6@FFGFFBFGD:6FFD=6@GFFFF)77<AF?<D<AFFF::?6)6<:6?>::1;>:;;BB79AF?1##
@M06045:235:000000000-JCY5N:1:1101:18024:5232 2:N:0:CTCAGA
CTCAGAGCTGCGTTCTTCATCGATGCCAGAACCAAGAGATCCGTTGTTGAAAGTTTTGACTTATTCAGTACAGAAGACTCAGAGAGGCCATACAATGCAATAGTTTGGTTTACCTCCGGCGGGCGCCCGCGAGGGCCGAGGGGCGCCGGGCAGGACCCGGGCCGCCCGCCGAAGCAACGGTAAAGGTAACGTTCACAATGGTTTGGGAGTTTTGCAACTCTGTAATGATCCCTCCGCTGGTTCACCAACGGAGACCTTGTTACGACTTTTACTTCCTCTAAATTACCAAGTCTTCCCAAAT
+
CCCGGGGGGGGGGGGGGGGGGGGGGGGGGGGGGGGGGGGGGGGGGGGGGGGGGGGGGGGGGGGGGGGGGGGGGGGGGGGGGGGGGGGGGGGFGGGGGGGGGGGGGGGGGGGGGGGGGGGGGGGGGGGGGGGGGGGGGGGGGEGGGGGGGGGGGGGGGGGGGGGGGGGGDGGG5:ECGFDGGFGDGGGGFGGCGGGF7CFGGCGFGGGGG=DCC47FGFDFGGGGD>CC49??4:B5B5);FFBFFFFGDCE:)9@<:F>BFFF??>B?>=?BABFA))..<AF)-)6<::<).6A<04(##
@M06045:235:000000000-JCY5N:1:1101:7765:5245 2:N:0:CTCAGA
CTCAGAGCTGCGTTCTTCATCGATGCGAGAGCCAAGAGATCCGTTGTTGCAAGTTGTATTTTTGAATTATGTTTATTCAGAAATAGATATTCAGACTAACTGCTTTAAAGGTGTTAAGTTAATCAAACCCTCTTGGCTTTTTAATGCCAGAGAGTTCAAAAACGTTGCACACAAGGTGGATATGGATTTTCCTAAAGAGTGCCATAAAACACTCAATTATGAATGATCCTTCCGCAGGTTCACCTACGGAAACCTTGTTACGACTTTTACTTCCTCTAAATGACCAAGTCTTCCGTAGAGT
+
CCCGGGGGGGGGGGGGGGGGGGGGGGGGGGGGGGGGGGGGGGGGGGGGGGGGGGGGGGGGGGGGGGGGGGGGGGGGGGGGGGGGGGGGGGGGGGGGGGGGGGGFGGGGGGGGGGGGGGGGGGGGGGGGGGGGGGGGGGFGGGGGGGGGGGGGGGGGGGGGGGGGGFGDGGGGGGFGGGGGGGGFGGFGGGGGGGGGGGGFGGGGGGGGGGGGGFDFGFGFGGGGGGCFFFFFDFDEFFGFFFFGGGFGGGFFFD48*B@FFDF92>EFFFFFFFFFFFFFFEEE@@DDEE5?CF0@@F0##
@M06045:235:000000000-JCY5N:1:1101:21911:5347 2:N:0:CTCAGA
CTCAGAGCTGCGTTCTTCATCGATGCGGGAACCAAGAGATCCGTTGTTGAAAGTTTTAATGATTAAATCATTGCTCAGACGTATACGTTAGAGAGGTTGGGTGTGTCTCCGGCGGGCACGAGCCCGGGGACCAGGTCCCCCGGCAGCGAGCGAGGCCCGCAGGCCCGCCGAAGCAACAGGTACAAGTAAACACGGGTGGCACAATGGGACCCCGGAGGGCCCCCGGCACGGTAATGATCCTTCCGCAGGTTCACCTACGGAACCCTTGTTACGCCTTTTACTTCCTCTAAATGACCAAACA
+
CCCGGGGGGGGGGGGGGGGGGGGGGGGGGDGGGGGGGGGGGGGGGGFGGGGGGGGGGGGGGGGGGGGGGGGGGGFGGFGGGGGGGGGGC@FGGGGGFGG7FGFGGFGEFG>7FEEFEGGGGGGFGGGFGGGGGGGGFGGCEGGGGGGGGGGGGGGGGGGEEGGCEGEGG?>C>EGGGGGG@E7C?CFGCGEGGGDDGGGGGFGGCFG7CCG5C<)9CEG@D)/79DG3B>BFB:*@?F7@B??<5C.>DGFFFFF*36-<8:((4(,(5*768(4?:284<AF4A):2>42:)4)().(##
@M06045:235:000000000-JCY5N:1:1101:20210:5352 2:N:0:CTCAGA
CTCAGAGCTGCGTTCTTCATCGATGCAAGAGCCTAGAGATCCATTGTTATAAGTTGTACAAGTTTTTTCTTTAACCAAATGGTCAAAGGCATACATTTGAGCAACAGAATCACTAGTTTAACAACCAGAGAGGCGAGCCCCTCTGGGAACAGTTCAACGTGGTCTCGAAGAGACGTGGATTTGTAATGATCCTTCCGCAGGTTCACCTACGGAAACCTTGCTACGACTTTTACTTCCTCTAAATGACCAAGTCTTCCGAAGATCGGAAGAGCGTCGTGTAGGGAAAGAGTGTAGATCTCAG
+
CCCGGGGGGGGGGGGGGGGGGGGGGGGGGGGGGGGGGGGGGGGGGGGGGGGGGGGGGGGGGGFGGGGGGGGGGGGGGGGGGGGGGGGGGGGGGGGGGGGGGGGGGGGGGGGGGGGGGGGGGGGGGGGGGGGGGGGGGGGGGGGGGGGGGGGGGGGGGGGGGGGGGGGGGGEGGCGGGGGGGGGGGGG9FGGGGGGGDGGGGGGGGGGGGGGGGGGGGFGFGGGGGGGGFFFFFFFFBFGFFFFGGGAGGGFFFGFFFFFFF;3ADFFFBFFFF>FF9B1?FFF0<434<49AFA><AF9##
@M06045:235:000000000-JCY5N:1:1101:16973:5389 2:N:0:CTCAGA
CTCAGAGCTGCGTTCTTCATCGATGCCAGAACCAAGAGATCCATTGTTAAAAGTTGTAATAATTTAGTTTTGTATCGGAAGTGTTAAATGTATAATGCAAAGGGTTTAGTTGGTTCCTGTCGGCGGGCGAACCCGCCGAGGGAAGCAATAGGGGTACACATAGGCAAAGGGTGGGTATAAAGTCAGGCTGTAGCACCCCTCCGCCGAAGCTTCGAGGGCCAGGGAACCTTGTTGTAATGATCCTTCCGCAGGTTCACCTACGGAAACCTTGTTACGACTTTTACTTCCTCTAAATGACCGC
+
CCCGGGGGGGGGGGGGGGGGGGGGGGGGGGGGGGGGGGGGGGGGGGGGGGGGGGGGGGGGGGGGGGGGGGGGGGGGGGGGGGGGGGGGGFGGCGGGGGGGGGFGGGDGGGGGGDGFGFGFGGGGGGCECEGGGGGGGGGGGGGGGDFFGGGGGDGEGGGGGGGGGGGGGGGFGGDCGFGGFF7EFFFGGDCFGGGGGGGGGDEDGGGGGGDFGGGGGB<DDGGGGGGGF?4=>?FFFFGFFFFG>75DGDFFFG=7>F26?:BFFFFBF4*=A951(((--4436A<>AA2<BBB>AA:##
@M06045:235:000000000-JCY5N:1:1101:9756:5419 2:N:0:CTCAGA
CTCAGAGCTGCGTTCTTCATCGATGCTGGAGCCAAGAGATCCGTTGTTGAAAGTTTTAACAGTTCGCTTAGAACACTCAGAAATATCGTCGGGTTCGAACAGAGATTCTGATGATACCGGCGGGCACGCCCCGGGAGGCGCGCCGCCGAAGCAACAGGTATAAAGGTTCACAAAGGGTTATGAGTTATAGTACTCGGTAATGATCCCTCCGCTGGTTCACCAACGGAGACCTTGTTACGACTTTTACTTCCTCTAAATGACCAAGTCTTCCTCAGATCGGAAGAGCGTCGTGTAGGGAAGC
+
CCCGGGGGGGGGGGGGGGGGGGGGGGGGGGGGGGGGGGFGGGGGGGGGGGGCFGGGGGGGGGGGGGGGGGFEGGGGGGGGGGGGGGGGGGGGGGGGGGGGGGGGGGGGGGGGGGGGGGGGG@FCFGGGGGGGGDEGGGGGGEGGGGGG*CEGGGGGGGGGGGGGGGGGGGGGG5:CGGGGGGGGDCGGGGFFFGGCEGDGGGGFFFGGGGGGDGGCC@GF7=GGGGGDFFFF2A4@FFG@)5>FGGFFGFFFFGF*)0)*970::>A4>F=64)4>AB??6?908:>>?;BF6?<2??:##
@M06045:235:000000000-JCY5N:1:1101:16486:5435 2:N:0:CTCAGA
CTCAGAGCTGCGTTCTTCATCGATGCCAGAACCAAGAGATCCGTTGTTGAAAGTTTTAACTTGTTTGTTTTGTAAATCAGAAGGTACGCTATAAATTGAAGAGTTGGGTCCTCTGGCGCGCTGCGGGACGGGCCGAAGCCGCGGCCCGCGGTGCGCCGAGCAACAAAAAGGTAAGGTTCACAAAGGGTTTGGAGTAATAACTCGGTAATGATCCCTCCGCTGGTTCACCAACGGAGACCTTGTTACGACTTTTACTTCCTCTAAATGACCAAGTCTTCCGCAGATCGGAAGAGCGTCGTTG
+
CCCGGGGGGGGGGGGGGGGGGGGGGGGGGGGGGGGGGGGGGGGGGGGGGGGGGGGGGGGGGGGGGGGGGGGGGGGGGGGGFGGGGGGGGGGGGGGGGGGGGGGGGGGGGGGGGGGGGGGGGGGGGGGGGGGGGGGGGGGGGGGGGGGGGGGGGGGGGGGGGGGGFGGGGGGFGGGGFGGGGGGGGGGGGGGGGGGGGGGGGGGGGGGGGGGGGGGGFDGECGGGGGGGFFFFFFFFFFGFFFFGGGFGGGFFFGFFFF<FFBF<AB2<2?FF06ABFFFFF>992::?FBB<?BFF:1(##
@M06045:235:000000000-JCY5N:1:1101:13222:5457 2:N:0:CTCAGA
CTCAGAGCTGCGTTCTTCATCGATGCCGGAACCAAGAGATCCGTTGTTGAAAGTTTTAATTAATTGAATAATTGTCTCAGACTGCATACTTCAGACAGCGTTCACAGGGGGCTTCGGCGGGCGCGGGCCCGGGGGCGGATGCCCCCCGGCGGCCGTGAGGCGGGCCCGCCGAAGCAACACGGTTCGTTAAACACGGGTGGGAGGTTGGACCCCGAGGGGCCCTCACCCAGTAATGATCCTTCCGCAGGTTCCCCTACGGAACCCTTGTTACGACTTTCACTTCCTTTAAATCACCAAGTAG
+
CCCGGGGGGGGGGGGGGGGGGGGGGGGGGGDFGGGGGGGGGGGGGGGGGGGGGGGGGGGGGGGGGGGGGGGGGGFGFGGGCFGFGGGFGGGGGGGGGGGGGGGGGGFGEGEFFFGGGGGGGGEGGGCFGEFGGGGGGFGGGGGGEEGGGG5?EGGGC>C>F>C5EGCGGEGGC8>C:E6EEEE8*:CEGCC?CGGGGGGGGFGEGGCEDGGGG<D3C)7BDGCF*>*/.<F@A<@?4=FF??59CD@57CF)64<F1<<:5(43<?0-)/9<0(-8>))6<<F4)).6)-:)4?<>((.##
@M06045:235:000000000-JCY5N:1:1101:18126:5502 2:N:0:CTCAGA
CTCAGAGCTGCGTTCTTCATCGATACCAGAACCAAGAGATCCGTTGTTGAAAGTTTTGATTCGTTTGTTTTTGTTATTCAGAAGTAGTTTCGCTATAAATTCAAGAGTTTGGTGCTGCCGGCGGGGGCTGGTCGGGCGGCCCCGCGAGGGGGTGCCCTCCCGGCCGTCCGCCGAGGCAACAGCAGTAATAGGTAAGGTTCACAAAGGGTTTGGGGTATTAACCGGTTAATGAGCCCTCGCCGGGTCCCCAAACGAAGACCTGTTTACGACTTTTACTTCCTCTAAATGCCCAGTCCTTCTG
+
C8CGGGGGGGGGGGGGGGGGGGGGGGGGFGGGGGGGGGGGGGGGGGGGGFEGGGGGGGGGGGGFGGGFGGGGGFGGGGGGGGGGGGGGFGGGGGGGGGFGGGDFGGGGGGGGGGGGGGGGGGGGGDGGGGGGGGGGGDGGDGGGGGGGGGGGEGGGGGGEGDEEGGDGDGGEGEGGDCG=@GGFGG9EECGGGGGGGGGGGFGG*7F5CF*:*7917)00*0*)/1)10/*1-48557)...7)995*9*8).9)0(044?(-.2))(45B5<:).6)4.4)..46))).,4((),-)-##
@M06045:235:000000000-JCY5N:1:1101:8537:5515 2:N:0:CTCAGA
CTCAGAGCTGCGTTCTTCATCGATGCCAGAACCAAGAGATCCGTTGTTGAAAGTTTTGATTCGTTTGTTTTTGTTATTCAGAAGTAGTTTCGCTATAAATTCAAGAGTTTGGTGCTGCCGGCGGGGGCTGGTCGGGCGGCCCCGCGAGGGGGTGCCCTCCCGGCCGTCCGCCGAGGCAACAGCAGTAATAGGTAAGGTTCACAAAGGGTTTGGAGTAATAACTCGGTAATGATCCCTCCGCTGGTTCACCAACGGAGACCTTGTTACGACTTTTACTTCCTCTAAATGACCAAGTCTTCGT
+
CCCEGGGGGGGGGGEGCC@FGGGGGGGGGGGGGGFFGGGGGGGGGFGGGGGGEEDFGGG<FGG<FGFEFC,CFFGGGGGGGGGGGGGGFFGGGDGGGGFFFGGGGGGGCGGGFGGFGGGGGGGGGFGGGCC<@FEGC7FGGGGGEEGGCEGGEEGF?FGGGGGGGGGGGGCEGGDGGGCFFDGGGFG?C?FGFFGGFCCFFFG+CFGGFFDEDGGCFFGFG4>FDDGGE*=FBDFFFFG:)<BG9>FGGFFF597>9DBFFB<A9<202>BDB>B<)4>FDA<2-)566<::60)464.##
@M06045:235:000000000-JCY5N:1:1101:18744:5516 2:N:0:CTCAGA
CTCAGAGCTGCGTTCTTCATCGATGCCAGAACCAAGAGATCCGTTGTTAAAAGTTCTGACTTGTTTTTTGTTTTGAATCAGAACGTGCAGTACGCTTTTTCAAATTTAGAGTTTGGCGCGGCCGGCGGGGACGGGGACGGGGACGGCGGCCCGGTGAGGGGCGCGCCGAACCCGAGCCCCGCCTCCCCGCCGAGGCAACGCGCGGCCAGAGGTAAGGTTCACAATGGGTTTTGAAGGGTAACTTCGGTAATGATCCCTCCGCTGGGTCCCCAACGGCGACCTTGTTACGACTTTTACTTGC
+
CCCGGGGGGGGGGGGGGGGGGGGGGGGGGFGGGGGGGGGGGGGGGGGGGGGGGGGGGGGGGGGGGGGGGGGGGGGGGGGGGGGGGGGGGGGGGGGGGGGGGGGGGFGGGFFGGGGGGGGGGGGGGGEGGD@FFGGGGEDGGGGEEGGGGG5EEGGG@EGGGGGGC8EECECE?EGDEGGGEGGGGGGGEGG>85EDC8FGGDE8EE*:56FGFFC4CFD=C:>9CFCC)57F76@@FEC:6*9:>*79FC8/**1=:4:@@:((3(.((.7)801>(((4>0)44<2:?:B<1:4)-).##
@M06045:235:000000000-JCY5N:1:1101:8655:5533 2:N:0:CTCAGA
CTCAGAGCTGCGTTCTTCATCGATGCCAGAACCAAGAGATCCGTTGTTGAAAGTTTTGATTTATTTGTTTGTTTTACTCAGAAGTTCCACTAAAAACAGAGTTTAGGGTCCTCGGGCGGGCCGTCCCTTTTTACAGGGCGCGGGCTGATCCGCCGAGGCAACGTATAGGTATGTTCACAGGGGTTTGGGAGTTGTAAACTCGGTAATGATCCCTCCGCTGGTTCACCAACGGAGACCTTGTTACGACTTTTACTTCCTCTAAATGACCAAGTCTTCCGTAGATCGGAAGAGCGGCGTGGTA
+
CCCGGGGGGGGGGGGGGGFFGGGFGGGFGGGGGGGGGGFGGGGGGGF@FFGGGGGGDGEGFGGGGGGCFGGGGFGFAFGGGGGGGGGGGGGFGGGGDGGGFFFFFGGGGFCCGGGGGGGGGDGGCFGGAFC@FFFFFEGGGGGGGGGG9EFGGEGGGGGGGGGGG,CEFFGGG9FFCE?CFEGC8EGGGFEEGGE?FGGCFEGGGGFFGCFFCG5CCBDDGGD::C*>5BFFB07>7FGF4*/:><@DDF?F?FFBB?AB4><AF9<??>49A2<)56),16:446::>B:0((,(-4(##
@M06045:235:000000000-JCY5N:1:1101:17012:5582 2:N:0:CTCAGA
CTCAGAGCTGCGTTCTTCATCGATGCGGGAACCAAGAGATCCGTTGTTGAAAGTTTTAATGATTAAATCATTGCTCAGACGTATACGTTAGAGAGGTTGGGTGTGTCTCCGGCGGGCACGAGCCCGGGGACCAGGTCCCCCGGCAGCGAGCGAGGCCCGCAGGCCCGCCGAAGCAACAGGTACAAGTAAACACGGGTGGCACAATGGGACCCCGGAGGGCCCCCGGCACGGTAATGATCCTTCCGCAGGTTCACCTACGGAAACCTTGTTACGACTTTTAATTCCTCTAAATGACCAAACC
+
CCCGGGGGGGGGGGGGGGGGGGGGGGGGGGGGGGGGGGGGGGGGGGGGGGGGGGGGGGGGGGGGGGGGGGGGGGGGGGGGGGFGGGGGGGGGGGGGGGGGGGGGEGGGGGGGGGGGGGGGGGGGGGGGGGGGGGGGGGGGGGGGGGGGGGGGGGGGGGGGDEEGGGGCEEGCC>FCFFGGFCGGGG9@FGGGFCCGC*:;6<CFCEFFGGGGGGGCDEGFGDDDDGC3)<7>?0FF=6>FFF=FGGBDGD6*1*963:(7)2;?::<45=/6429::42),.-.4.)5)<)6<BA721(##
@M06045:235:000000000-JCY5N:1:1101:12002:5586 2:N:0:CTCAGA
CTCAGAGCTGCGTTCTTCATCGATGCCAGAACCAAGAGATCCGTTGTTGAAAGTTTTAACTTGTTTGTTTTGTAAATCAGAAGGTACGCTATAAGTTGAAGAGTTGGGTCCTCTGGCGCGCTGCGGGACGGGCCGAAGCCGCGGCCCGCGGTGCGCCGAGCAACAAAAAGGTAAGGTTCACAAAGGGTTTGGAGTAATAACTCGGTAATGATCCCTCCGCTGGTTCACCAACGGAGACCTTGTTACGACTTTTACTTCCCCTAAATGACCAAGTCTTCCGTAGATCGGAAGAGCGTCGGAT
+
CCCGGG9FEEGEFFFGGFDE,CFGGGGGDGFGGGCEDGGFGGCFGG:FCFCCCFFGGFGGGGGF9FGFDE<EFGGGFGGFFFDGGFDGGFGG9FGGCAFG,FGFGCGDFFGFGGFF@+C=:CEEGGEGGEDGGEECFEEDEGC@E>EGG*>CEG*>CE5C8*:C6858CG5:CGGG?EFFFGGD?D5C>8*8+C80<0<CG+<?EGGD7:>FF72*07).*/99CF>>**8B?>:5B)9?19BG7D575*7=FGFB<B2)02:())-62?F@1-..6.:3,.3:9<011:6(43(((-(##
@M06045:235:000000000-JCY5N:1:1101:18418:5589 2:N:0:CTCAGA
CTCAGAGCTGCGTTCTTCATCGATGCCAGAGCCAAGAGATCCGTTGTTGAAAGTTTTAATTTATTTGCTTGTTTACTCAGAAAAACATTATAAAAACAGAGTTAGGGGTCCTCTGGCGGGGGCGGCCCGTTGTTACAGGGCCGTCTGTTCCCGCCGAAGCAACGTTTTAGGTATGTTCACAGGGTTGATGAGTTGTATAACTCGGTAATGATCCCTCCGCTGGTTCACCAACGGAGACCTTGTTACGACTTTTACTTCCTCTAAATGACCAAGTCTTCCCTAGATCGGAAGAGCGTCGTGC
+
CCCGGGGGGGGGGGGGGGGGGGGGGGGGGGGGGGGGGGGGGGGGGGGGGGGGGGGGGGGGGGGGGGGGGGGGGGGGGGGGGGGGGGGGGGGGGGGGGGGGGGGGGGGGGGGGGGGGGGGGGGGGGGGGGGGGGGGGGGGGGGGGGGGGGGGGGGGGGCEGGGGGGGGGGGDFGGGGGFGGFCGGGGGGF?FGGGGGGGGGGGFEEGGGGGCEGGGGGFGFDGGGC:CFBFFEFFD>EFGFFFFGFGFGGGFFFGFFFFFF=9AFFF<9<F?FB44AFBDBFF0)-64(3(13?BF>FB(##
@M06045:235:000000000-JCY5N:1:1101:15756:5594 2:N:0:CTCAGA
CTCAGAGCTGCGTTCTTCATCGATGCCGGAACCAAGAGATCCGTTGTTGAAAGTTTTAAATAATTTTTGCTTATCGCTCAGACTGCAATCTTCAGACAGCGTTCAGAGGGGGCTTCGGCGGGCGCGGGCCCGGGGGCAGATGCCCCCCGGCGGCCGTGAGGCGGGCTCGCCGAAGCAACATGGTACAAGAGACACGGGTGGGAGGTTGGACCCAGAGGGCCCTCACCCAGTAATGATCCTTCCGCAGGTTCACCTACGGAAACCTTGTTACCACTTTTACTTCCTCTCAATGACCAAGTCG
+
CCCGGGGGGGGGGGGGGGGGGGGGGGGGGGGGGGGGGDGGGGGGFGFGGGGGGGGGGCGGGGGGGGGGGGGFEEFGGFGGGGGGGGGGGGGGGGGGGGGGGGGGGGGGGGGGGGFFF>F:FCEGGEGGGGGGDGDGGGGDGGGFGFEG*:EEGGGGE>FGGGEGEC:CEGGGEGGGGGG682CFGG7EE8C6CFFGGGCCGG85CGGGGFG=C<C4*<C)93***7*93@F44<@*9@C=FFFGGG5777?FF>4<:34)79<BF2))6@?*.4292<434<6<4)6().)..24:(..##
@M06045:235:000000000-JCY5N:1:1101:13637:5611 2:N:0:CTCAGA
CTCAGAGCTGCGTTCTTCATCGATGCCAGAACCAAGAGATCCGTTGTTGAAAGTTGTAACTATTAAAGTTTTTCAGACGCTGATTGCAACTGCAATGGGTTTAAATTGTCCAATCGGCGGGCGAACCCGCCGAGGAAACGTAAGTACTCAAAAAACATGGGTAAGAGACAGCAGGACAAAGCCTACAATACTCTAGGTAATGATCCTTCCGCAGGTTCACCTACGGAAACCTTGTTACGACTTTTACTTCCTCTAAATGACCAAGTCTTCCCAAGATCGGAAGAGCGTCGTGTAGGGAAAG
+
CCCGGGGGGGGGGGGGGGGGGGGGGGGGGGGGGGGGGGGGGGGGGGGGGGGGGGGGGGGGGGGGGGGGGGGGGGGGGGGGGGGGGGGGGGGGGC:CCFFFGGGGGGGGGGGFGGGGGGGGGGGGGGGGGGGGGGGGGGGGGGGGGGGGGGGGGGGGGGGGGGGGGGGGGGFGGGGGGGGGGGGGGGGGGGGGGGGGGGGGGGGC7EGGGGGGGGGGGFFFGGGGGGGGFFFFBFBFFFGFFEFGGGFGGGFFFGFFFFFF=>B?F64<BFFF><?F7AF?BB94<?F9?BBFFFFF?<:##
@M06045:235:000000000-JCY5N:1:1101:13976:5662 2:N:0:CTCAGA
CTCAGAGCTGCGTTCTTCATCGATGCCAGAACCAAGAGATCCGTTGTTGAAAGTTGTAAATAATTAGATTATTTTCAGACGCTGATTGCCATTACAAAAAGGTTTATGGGTTGGTCCTTGTGGTGGGCGAGCCCACCAAGGAAACGAGAAGTACGCAAAAGACACGGGTGGAATAATTCAGCAAGGCTAGCCACCCCGAGAGGTGCCAGCCCGCCTTCATATTTGTGTAATGATCCCTCCGCAGGTTCACCTACGGAGACCTTGTTACGACTTTTACTTCCTCTAAATGACCAAGTCTTAG
+
CCCGGGGGGGGGGGGGGGGGGGGGGGGGGGGGGGGGGGGGGGGGGGGGGGGGGGGGGGGGGGGGGGGGGGGGGGGGGFGGGGGGGGGGGGGGGGGGGGGGGGGGGGGGGGGGGGGGGGGGGGGGGGGGGGGGGGGGGGGGGGGGGGGGDGGGGGGGGDGGGGGGGGGGGGGFEFGGGGGGGGGGGGGGGGGFGEGGGGGGDEGGGGGGGGGGGGGGDFGFGGGGGGGFFFFFFCFFFFGFFFFGGGFGGGFFFGFDBFFFF:2A<B<2:FFEF<A9AFFDFFFAAF9>ADB:B?FFFBA##
@M06045:235:000000000-JCY5N:1:1101:15008:5664 2:N:0:CTCAGA
CTCAGAGCTGCGTTCTTCATCGATGCGAGAGCCAAGAGATCCGTTGTTGAAAGTTGTATTTTTGAATTATGTTTATTCAGAAATAGATATTCAGACAAACTGCTTTAAAGGTGTTAAGTTAATCAAACCCTCTTGGCTTTTTAATGCCAGAGAATTCAAAAACGTTGCACACAAGGTGGATATGGATTTTTTTAAAGAGTGCCATAAAACACTCAATTATGAATGATCCTTCCGCAGGTTCACCTACGGAAACCTTGTTACGACTTTTACTTCCTCTAAATGACCAAGTCTTCCGGAGATG
+
CCCGGGGGGGGGE;FGGGGGGGGGFGGEEGGGGGGGCFGGGGGGFGGGGD,E@FFGFGGGGGGGGGGGGGGFGGGFGGGGGGGGGGGGCGFGGFGGGGGGGGGECFFGGGGGGGGGGGGGGGGGGGGGGGFGGGGGGGGGGGGGGGGGGGC?>EFGFFGEGGGGGGGGCFFGDGGGFGGFGGFGCGGGFG9EGGGGGGGGGGFGGCFGGFGGFFGG;FFFGGGCFFGGFFF5:=EFEEFFFFFGGGFG4DBEAFAF*=@FF61;<;EE3FCFFFEE4@EEC)>)6;((>CCFFEFFF6-##
@M06045:235:000000000-JCY5N:1:1101:25331:5669 2:N:0:CTCAGA
CTCAGAGCTGCGTTCTTCATCGATGCCAGAACCAAGAGATCCGTTGTTGAAAGTTTTAACTTGTTTGTTTTGTAAATCAGAAGGTACGCTATAAATTGAAGAGTTGGGTCCTCTGGCGCGCTGCGGGACGGGCCGAAGCCGCGGCCCGCGGTGCGCCGAGCAACAAAAAGGTAAGGTTCACAAAGGGTTTGGAGTAATAACTCGGTAATGATCCCTCCGCTGGTTCACCAACGGAGACCTTGTTACGACTTTTACTTCCTCTAAATGACCAAGTCTTCCTCAGATCGGAAGAGCGTCGTCA
+
CCCGGGGGGGGGGGGGGGGGGFGGFGGGGGGGGGGGGGGGGGGGGCFGGGGFFGGGGFGGDFGGAFFFGGGGGGGGGGGGGCGGGGGGGDG@GFGGGGGGGGGGG<DGFGFGGGGGGGDEDG>CFEDGGGGGGGGGGEEGGGDEEE8EDGDG5:@EGGGGGGGFCFFFGGGCFFGGGGFFGGGGGGGGFEGDC?+3CFGFGCFGEGGGGGGGFCFCFEGDC5DGGGFFF?5>BFE5>3>)=8@GGGFGGG>=4766:*47@>):4A46<@?52AA964><9)(8<??F011:::49:6-##
@M06045:235:000000000-JCY5N:1:1101:11186:5671 2:N:0:CTCAGA
CTCAGAGCTGCGTTCTTCATCGATGCCAGAGCCAAGAGATCCGTTGTTGAAAGTTTTAATTTATTTGCTTGTTTACTCAGAAAAACATTATAAAAACAGAGTTAGGGGTCCTCTGGCGGGGGCGGCCCGTTGTTACAGGGCCGTCTGTTCCCGCCGAAGCAACGTTTTAGGTATGTTCACAGGGTTGATGAGTTGTATAACTCGGTAATGATCCCTCCGCTGGTTCACCAACGGAGACCTTGTTACGACTTTTACTTCCTCTAAATGACCAAGTCTTCCTTAGATCGGAAGAGCGTCGGGG
+
CCCGGGGGGGGGGGGGGGGGGGGGGGGGGGGGGGGGGGGGGGGGGGGGGGGGGGGGGGGGGGGGFGGGGGGGGGGGGGGGGGGGGGGGGGGGGGGGGGGGGGGGGGGGGGGGGGFGGGGGGGGGGG7FGGGGGGGGGGGGGGGGGGGGGGGGGGGGGGGGGGGGFCFGGGGGGCFGGGGGGGGGGGGGGGGGGGGFGGGGGCEGGGGGGFG?CGGFGFGFGDGGGGGGFFFE:BFFFFG@FFFFFCBFD3;FFGFFFBFFFA<BAA4A<@:F6<AFFFFF<<<<<<?F6638??>,4;(##
@M06045:235:000000000-JCY5N:1:1101:13813:5718 2:N:0:CTCAGA
CTCAGAGCTGCGTTCTTCATCGATGCGAGAGCCAAGAGATCCGTTGCTGAAAGTTGTATAGGTTTATAGGCACAAGGCCTTGAGATGACATTCCATAACATTCAGTTTGGGGTGTGTAAGAAATCATAGACCTGGAAATTCGTGGCAAGCCGGCCTTCTTTCGAAAGCGACAGCAAGCCACGCATCCGCCTTGCGACGAGAGGTATCCAGGCCTACAGTGTGTGCACAGGTGGAGAAATAAAGGTGACGGGCGTGCACATGCTCCCGGAGGAACCAGCGACAACCGAGTCAGATTTATTTC
+
CCCGGGGGGGGGGGGGGGGGGGGGGGGGGGGGGGGGGGGGGGGGGGGGGGGGGGGGGGGGGGFGGGGFGGGCGGGGGGGGGGGGGGGGGGGGGGGGGGGGGGGGGFGGGGGGGGGGGGGGGGGGGGGGGGGFGGGGGGGGGGGFGGGGGGGDEGGGGFGGGGGGFGGGDGGGGGGGFGGGGGGGGGGGGGGGGGGGE:5BCEGGGGGGGFGGGFGGGFGFFFGGGGG7A428;?AAFF>AFFFGGG=*:DE>))05(*6??:)6:BBF2>>>(.::((,4999BF6((-(69)654:2.##
@M06045:235:000000000-JCY5N:1:1101:21187:5756 2:N:0:CTCAGA
CTCAGAGCTGCGTTCTTCATCGATGCTGGAGCCAAGAGATCCGTTGTTGAAAGTTTTAACAGTTCGCTTAGAACACTCAGAAATATCGTCGGGTTCGAACAGAGATTCTGATGATACCGGCGGGCACGCCCCGGGAGGCGCGCCGCCGAAGCAACTGGTATAAAGGTTCACAAAGGGTTATGAGTTATAGTACTCGGTAATGATCCCTCCGCTGGTTCACCAACGGAGACCTTGTTACGACTTTTACTTCCTCTAAATGACCAAGTCTTCCAAAGATCGGAAAAGCGTCGTGTAGGGAACC
+
CCCGGGGGGGGGGGGGGGGGGGGGGGGGGGGGGGGGGGGGGGGGGGGGGGGGGGGGGGGGGGGGGGGGGGGGGGGGGGGGGGGGGGGGGGGGGGGGGGGGGGGGGGGGGGGGGGGGGGGGGGGGGGGGGGGGGGGGGGGGGGGGGGGGDGGGGGGGGGGGCCFC?FFGGGGGGGGGGFGGGGGGCGGGGGEGE9?;EEFGGGFGEGGGGGGGGGGGGFGFFCGGGGGGFFFFFFFFFFG>BFFCD7FFC:**9:FFFFFFBBDF?ABBBFF?4A:?24:?0<(.8:BB((((,(631(.##
@M06045:235:000000000-JCY5N:1:1101:14788:5758 2:N:0:CTCAGA
CTCAGAGCTGCGTTCTTCATCGATGCCAGAACCAAGAGATCCGTTGTTGAAAGTTTTGATTTATTTATGGTTTTACTCAGAAGTTACATATAGAAACAGAGTTTAGGGGTCCTCTGGCGGGCCGTCCCGTTTTACCGGGAGCGGGCTGATCCGCCGAGGCAACAAGTGGTATGTTCACAGGGGTTTGGGAGTTGTAAACTCGGTAATGATCCCTCCGCTGGTTCACCAACGGAGACCTTGTTACGACTTTTACTTCCTCTAAATGACCAAGTCTTCCAAAGATCGGAAGAGCGTCGGTTCG
+
CCCGGGGGGGGGGGGGGGGGGGGGGGGGGGGGGGGGGGGGGGGGGGGGGGGGGGGGGGDGGGGGGGGGGGGGGGGGGGGGGGGGGGGGGGGGGGGGGGGGGGGGGGGGGGGGGGGCGGEGGGEGGGGGGGGGGGGGGGGGGGGGGGGGGGGGGGGGGGGGGGGGFGFGGGGGGGDGGGGGGGGGDGCGGGGGGCGFGCGEFGGGGGGGG7CGGGGGDF<BDFGGGGGGFFFE?FFFFF=?@FFGGCFGGGF??DFFFF<FFF<DAAA?:F)/5:A>2<<>(:44:??:B0<FFB-((((##
@M06045:235:000000000-JCY5N:1:1101:4312:5780 2:N:0:CTCAGA
CTCAGAGCTGCGTTCTTCATCGATGCGAGAGCCAAGAGATCCGTTGTTGAAAGTTGTATTTTTGAATTATGTTTATTCAGAAATAGATATTCAGACAAACCGCTTTAAAGGTGTTAAGTTAATCAAACCCTCTTAAGGTTTTCCTTCCCCTAAAGTCCTATCGGACCCAAAGGGATATCAACGTACAGAGAGTCCAAAAACATTGCACACAAGGTGGATATGGATTTTTTTAAAGAGTGCCATAAAACACTCAATTATGAATGATCCTTCCGCAGGTTCACCTACGGAAACCTTGTTACCT
+
CCCGGGGGGGGGGGGGGGGGGGGGGGGGGGGGGGGGGGGGGGGGGGGGGGGGGGGGGGGGGGGGGGGGGGGFGGGGFFGGGGGGGGGGGGGGFDFGGGGGGFGGGGGFGGGFGGGGGGGGFFGGFGGGGGGFFGGGGCFFGGGGGGCFFGFGGGGFEGGFGGGGGG>EGGFGGGFCGCFFGGGGGGGGGFG6FGGGFGGFGFGFFCFGGGGFFGFFF?FFGGGCFGGGFF>AEAFFF@DFFF6=FFFGGG*;AFFA375F7).3.?<EC+080;6;;=83>@<;4;<?:6?7?<26-))##
@M06045:235:000000000-JCY5N:1:1101:17731:5823 2:N:0:CTCAGA
CTCAGAGCTGCGTTCTTCATCGATGCCAGAACCAAGAGATCCGTTGTCGAAAGTTTTGATTCATTTGTTTTGCTTATGCACTCAGAGAAAAAAATTCCCGCCGTTGGGCGTAATGCAAAAGAGTTTTGGGTCCCTGCGGCGGGCGCCTTGGAGTCCGGCGCCGCTTGCGCGGCGGCCGGGGCGGTCCCGCCGAGGCAACTGAGGTAAGGTTCACAGTGGGTTTGGGAGTTGTATAACTCGGTAATGATCCCCCCGCCGGTTCACCAACGGAGACCTTGTTTCGCCTTTTACTTCCTCTCGC
+
CCCGGGFFFGGGGGGGGGGGGGGGGGGGGFGGGFGFFGGGGGGGGGGGGF@CCFGFGGGGGGGGGGGGGGGGGFGFFGFGGGGEGGGGGGGGGGGGGGGGGGGGGGF@FDCCGGGGGGGGGGFGGFF,@FFGGFCFGGGGDFEG8CG>8>D?6DCB8BED?BB8BCGFGGGGGDGCEEDGGD8C?EGGDEEE>GDG*A8<8<CCFFFGG0:?FFGG79C415/*9777BFF*))9669FEED;GGD9727<)8D)>(0(.01)6>?F?(80.((-)5<4)(.((44:A2)...)5.66(##
@M06045:235:000000000-JCY5N:1:1101:5940:5845 2:N:0:CTCAGA
CTCAGAGCTGCGTTCTTCATCGATGCCAGAACCAAGAGATCCGTTGTTGAAAGTTTTGATTTATTTATGGTTTTACTCAGAAGTTACATATAGAAACAGAGTTTAGGGGTCCTCTGGCGGGCCGTCCCGTTTTACCGGGAGCGGGCTGATCCGCCGAGGCAACAAGTGGTATGCTCACAGGGGTTTGGGAGTTGTAAACTCGGTAATGATCCCTCCGCTGGTTCACCAACGGAGACCTTGTTACGACTTTTACTTCCTCTAATTGACCAAGTCTTCCGTAGATCGGAAGAGCGTCGTGTGA
+
CCCGGGGGGGGGGGGGGGGGGEGGGGGGGGGGGGGGGGFGGGGGGG@GGGFGEGGGGGGGFGGGGGGGGGFGFFFGGGFGFDGFFFGGFFGGFFFGGFGGGAFGFGGFGGGGGGGGFGGCEGEGGEFEGGFEGGDGGCFEGGDGGCEGFFCFG7CGGGEEC@FG:EFGGGCGG9CFGGGGGGGGGGDCCFG*BEGGFGGCGGGGGE9FGFGGGGGGDDGFGDGGF7:67>EEFBFF39:FFF?795@3C76@*:F4)*-*9<)--:)827)*)6<466?:??<)4(4<;1<1((1((-(##
@M06045:235:000000000-JCY5N:1:1101:16853:5871 2:N:0:CTCAGA
CTCAGAGCTGCGTTCTTCATCGATGCCAGAGCCAAGAGATCCGTTGTTGAAAGTTTTGATTTATTTAAAAATTCCACTCAGAATAAAATTACAAGGCAAAATGCATTTGAATTTTGGGTGTCCTCTGGCGGGCCCCTCGCCCCGTAGGGGTCGGGGTGGTCCGCCGAAGCAACGATAGGTATGTTCACAGGGGTTTGGGAGTTGTAAACTCGGTAATGATCCCTCCGCTGGTTCACCAACGGAGACCTTGTTACGACTTTTACTTCCTCTAAATGACCAAGTCTTCCGGAGATCGGAAAAT
+
CCCGGGGGGGGGGGGGGGGGGGGGGGGGGGGGGGGGGGGGGGGGGGFGGGGGGGGGGGGGGGGGGGGGGGGGGGGGGGGGGGGGGGGGGGGGGGGGGGGGGGGGGGGGGGGGGGGGGGGGGGGGGGGGGGGGGGGGGGGGGGGGGGEGGGGGGGDGGGGGGGGGGGGGGGGGGGGGGGGEDFFGGGGGGGGGGGGGGGGGGGGGGGFFFGGE:DGGGFGFC><9CDG3>B@FFAF??@FDEFFC7C@C>C8=4?DF;F:=FFBFFBF<)1/BDBA>77?<?6494<A6BF>97?B0:?(##
@M06045:235:000000000-JCY5N:1:1101:15758:5875 2:N:0:CTCAGA
CTCAGAGCTGCGTTCTTCATCGATGCCGGAACCAAGAGATCCATTGTTGAAAGTTTTGACAAATTTTCACAGTACTCAGACAGCCCATCTTCATCAGGGTTCACAGAGCGCTTCGGCGGGCGCGGGCCCGGAGACGTGCGTCCCCCGGCGACCAGGTGGCCCCGGTGGGCCCGCCAAAGCAACAGGTGTATAGAGACAAGGGTGGGAGGTTGGGCCGCGAGGGCCCGCACTCGGTAATGATCCTTCCGCAGGTTCACCTACGGAAACCTTGTTACGACTTTTACTTCCTCTAAATGACCGC
+
CCCGGGGGGGGGGGGGGGGGGGGGGGGGGGGGGGGGGGGGGGGGGGGGGGGGGGGGGGGGGGGGGGGGGGGGGGGGGGGGGGGGGGGGGGGGGGGGGGGGGGGGGGGGGGGGGGGGGGGGGGGGGGGGGGGGGGGGGGGGGGGGGGGGGGGDEDGDGGCGGGGGGGGGGGGGGGGGGGGGGGGCGGCF9CFGGGGGGFGGGGGGGGGGGGFGGGGGGB7>GDGGGGGG3B>FF?FFF?F==FF*CFFDC<B@5=?46=7)6:?6<0::?4?@><<,3>?FBBFFFFFA))-.4)..24:##
@M06045:235:000000000-JCY5N:1:1101:9045:5876 2:N:0:CTCAGA
CTCAGAGCTGCGTTCTTCATCGATGCGAGAGCCAAGAGATCCGTTGTTGAAAGTTGTATTTTTGAATTATGTTTATTCAGAAATAGATATTCAGACAAACTGCTTTAAAGGTGTTAAGTTAATCAAACCCTCTTAAGGTTTTCCTTCCCCTAAAGTCCTATCGGACCCAAAGGGATATCAACGTACAGAGAGTCCAAAAACATTGCACACAAGGTGGATATGGATTTTTTTAAAGAGTGCCATAAAACACTCAATTATGAATGATCCTTCCGCAGGTTCACCTACGGAAACCTTGTTACGC
+
CCCGGGGGGGGGGGGGGGGGGGGGGGGGGGGGGGGGGGGGGGGGGGGGGGGGGGGGGGGGGGGGGGGGGGGGGGGGGGGGGGGGGGGGGGGGGGGGGGGGGGGGGGGGGGGGGGGGGGGGGGGGGGGGGGGGGGGGGGGGGGGGGGGGGGFGGGFGGGGGGGGGGGGGGGFGGGGGGGGGGGGGGGGGGGGGGGGGGFGGGGGGFGGGGFG?FGFFDFGFGGGCCCFGFFFFEAFFF@CFAFFGGGFGCGBAFFFFFFEFFFFB?<EFFFFFDF;(/=;4<@EFEFFDFFFBFFFFBA)##
@M06045:235:000000000-JCY5N:1:1101:22286:5890 2:N:0:CTCAGA
CTCAGAGCTGCGTTCTTCATCGATGCCAGAGCCAAGAGATCCATTGTTGAAAGTTGTAATAATTTTGTTTTTTACTCAGAGCATCAATAATGACAAGAGTTTGGTGTGCTCCGGCGGGGTGCGTCACCCCCGAGAGGGGTGCGCGCGGCCATGCGGCCACCCGCCGAAGAAACAGTGGTTGTTTAGCAATGGTTGGGAGTTTTGCAACTCTTTAATGATCCCTCCGCTGGTTCACCAACGGAGACCTTGTTACGACTTTTACTTCCTCTAAATGACCAAGTCTTCCGGAGATCGGAAGATC
+
CCCGGGGGGGGGGGGGGGGGGGGGGGGGGGGGGGGGGGGGGGFGGGGGGGGGGGGGGGGGFGGGGGGGGGGGGGGGAFGGGGGGGFGGGGGGGGGGGGGFGGGGGGGGGFGGGCEGDGGGGGGEGGGGFGGEFEEGCFGGDGGGGGGGGCEC6C@EGDGGGGGGDEGCCGFC6:F9@GFFE=FGGGGG7CEFFFE5EFGGFGGGGGGGFFGGFGGGGFGFGGGGCDDDEB5?AFFFFFDDFF><FFF*:>=FFGFF:5<F?>9A:AAFDF4@ADAA3><?A<AAF<<021;B??04:>(##
@M06045:235:000000000-JCY5N:1:1101:12611:5931 2:N:0:CTCAGA
CTCAGAGCTGCGTTCTTCATCGATGCCAGAGCCAAGAGATCCATTGTTGAAAGTTGTAATTTTGTTACAAAGTACTGAATTGACTGTAAACTGCAAGGTTTTTTTGAAGTAGCCATCCCGGCCCGGGGGCCGGGGAGGAGGTAGAGGTATCGAAAAGACAGGGTAGAAAGTGTTGGCTCGGGGGCCTTTTGGGCCCCTCCGCCGCATTTCTTTAATGATCCTTCCGCAGGTTCACCTACGGAAACCTTGTTACGACTTTTACTTCCTCTAAATGACCAAGTCTTCCTGAAATCGGAATAAC
+
CCCGGGGGGGGGGGGGGGGGGGGGGGGGGGGGGGGGGGGGGGGGGGGGGGGGGGGGGGGGGGGGGGGGGGGGGGGGGGGGGGGGGGGFFGGGGGGGGGCFGGGGDGGGGGGGGGGGGGGGGGGGGGGGGGGFGGGGGGFGGGDFCFGCFGGGGGGGGGGGGGGGGGGGGGGGGGGGGCFEEGCCEGECGFGGEFFEGCCCGGGGGEGGGFCGGGGGGFGFGGGGGGGCBE@FFFFFFFGFF>BDDD4FFGF6B7@EBB>?FAFF4>B<<BB?AFD>223(6<A22:<A2)).)-18:()##
@M06045:235:000000000-JCY5N:1:1101:7201:5939 2:N:0:CTCAGA
CTCAGAGCTGCGTTCTTCATCGATGCGAGAGCCAAGAGATCCGTTGTTGAAAGTTGTATTTGAATTGTTTATTCATAATAGTTTTCAGACAGACAGTTAAAAAATAAGTTGATGTTTGGCCGCTTTCATAAAGAAAACGGCTGACATTGCACACAAGGTGGATATGGATTTAAGAAGTGCCATAAACACTTATTATGAATGATCCTTCCGCAGGTTCACCTACGGAAACCTTGTTACGACTTTTACTTCCTCTAAATGACCAAGTCTTCCCAAGATCGGAAGAGCGTCGTGTAGGGAAACC
+
CCCGGGGGGGGGGGGGGGGGGGGGGGGGGGGGGGGGGGGGGGGGGGGGGGGGGEGGGGGGGGGGGGGGGGGGGGGGGGGGGGGGGGGGGGGGGGFFFFGGGGGGGGGGGGGGGGGGGGGGGDFGEGFGGGGGGGGGGGGGGGGGGGGGGGGGGGCFCGGGGGGGGGGGFGFGGGGGGGGGGGGFGGGGGGGGGGGGGGGGGFFGGGGGGGGEGGGFGFGFGGGGGGGGFFFFFFFFFFGFEFFGGGFGFGFCFGFFFFEFFE@<AEFFFF4F@68<AFFFF0;8(.::23?:?<><B?<##
@M06045:235:000000000-JCY5N:1:1101:10146:5964 2:N:0:CTCAGA
CTCAGAGCTGCGTTCTTCATCGATGCCAGAACCAAGAGATCCGTTGTTGAAAGTTTTAACTTGTTTGTTTTGTAAATCAGAAGGTACGCTATAAATTGAAGAGTTGGGTCCTCTGGCGCGCTGCGGGACGGGCCGAAGCCGCGGCCCGCGGTGCGCCGAGCAACAAAAAGGTAAGGTTCACAAAGGGTTTGGAGTAATAACTCGGTAATGATCCCTCCGCTGGTTCACCAACGGAGACCTTGTTACGACTTTTACTTCCTCTAAATGACCAAGTCTTCCGGAGATCGGAAGAGCGTCGTAG
+
CCCGGGGGGGGGGGGGGGGGGGGGGGGGGGGGGGGGGGGGGGGGGGGGGGGGGGGGGGGGGGGGGGGGGGGGGGGGGGGGGGGGGGGGGDGGGGGGGGGGGGGGGGGGGGGGGGGGGGGGGGGGGGGGGGGGGGGGGGGGGGGGGGGGGGGGGGGGGGGGGGGGGGGGFGGGGGGGFFFGGGGGGGGGGGGGFFFGGGGG?+<EGCCEGGGGGGGGDEGFDCDFGG>FB@FFFFF3>FGF=FFGFD>37CEFFFFFB?DFFFFFFADF>FFF?><<AAFF>?>>?2(1(3,01:>>FB(##
@M06045:235:000000000-JCY5N:1:1101:17251:5980 2:N:0:CTCAGA
CTCAGAGCTGCGTTCTTCATCGATGCGGGAACCAAGAGATCCGTTGTTGAAAGTTTTAATGATTAAATCATTGCTCAGACGTATACGTTAGAGAGGTTGGGTGTGTCTCCGGCGGGCACGAGCCCGGGGACCAGGTCCCCCGGCAGCGAGCGAGGCCCGCAGGCCCGCCGAAGCAACAGGTACAAGTAAACACGGGTGGCACAATGGGACCCCGGAGGGCCCCCGGCACGGTAAGGATCCTTCCGCAGGTTCACCTAGGGAAACCTTGTTACGACTTTTAATTCCTCCAAATAACCAAACA
+
CCCGGGGGGGGGGGGGGGGGGGGGGGGGGGGGGGGGGGGGGGGGGGGGGGGGGGGGGGGGGGGGGGGGGGGGGGGGGGGGGGGGGGGFGGGGGGGGGGFGGGGGGGGGGGGGGGGGGGECFEGGGGGGDCFECGGGGGGGGGEGGGGGGGGGGGGDGGGGGGEGG5:EEGGCDCFF@FGGFGGFCGCGCGGGGGGG5>EGFGFFGGGGEG3:5CDCDBDBCG)99CG)5<B>B0*0=9FFB6?GGGDD3*1??FF*(*4)):B:B?74.=4*8?;((.:<)4<<<>>4,4-3)-3>?1.##
@M06045:235:000000000-JCY5N:1:1101:16309:5994 2:N:0:CTCAGA
CTCAGAGCTGCGTTCTTCATCGATGCCAGAACCAAGAGATCCGTTGTTGAAAGTTGTAACTATTAAAGTTTTTCAGACGCTGATTGCAACTGCAATGGGTTTAAATTGTCCAATCGGCGGGCGAACCCGCCGAGGAAACGTAAGTACTCAAAAAACATGGGTAAGAGACAGCAGGACAAAGCCTACAATACTCTAGGTAATGATCCTTCCGCAGGTTCACCTACGGAAACCTTGTTACGACTTTTACTTCCTCTAAATGACCAAGTCTTCCCTAGATCGGAAGAGCGTCGTGTAGGGAAGG
+
CCCGGGGGGGGGGGGGGGGGGGGGGGGGGGGGGGGGGGGGGGGGGGGGGGGGGGGGGGGGGGGGGGGGGGGGGGGGGGGGGGGGGGGGGGGGGC:CCFGFGGGGGGGGGGGGGGGGGGGGGGGGEGGGGGFGGGGGGGGGGGGGGGGGGGFGGGGGGFGGGGGGGGGGGGGGGGGGGGGGGGGFGGGGFGGFGGGGGGGGGGGCGGGGGGGGGGG5DFCFGFFGGGDGFFFFAFFFFFGF>DD7CGFDGGFFFC?F9@BFFBBF06<AB?FFFF:BFFFFFF>:0<>9BF>F?FFAB?4##
@M06045:235:000000000-JCY5N:1:1101:22658:6005 2:N:0:CTCAGA
CTCAGAGCTGCGTTCTTCATCGATGCCGGAACCAAGAGATCCGTTGTTGAAAGTTTTAATGATTTAATATCTCACTCAGACTCACTATTCAGGCAGGGTTCTAGGGTGCTTCGGCGGGCGCGGGCCCGGGGGCAGAAGCCCCCCGGCGACCGGGGCCAGGCCCCAGTGGGCCCGCCGAAGCAACTAGGTATGATAAACACGGGTGGGAGGTTGGACCCAGAGGGCCCTCACTCGGTAATGATCCTTCCGCAGGGTCACCTAAGGAAACCTTGTTACGACTTTTACTTCCTATAAATGACAA
+
CCCGGGGGGGGGGGGGGGGGGGGGGGGGGGGGGGGGGGGGGGGGGGGFGGGFGFFFGGGGGGGGGGGGGGGFGGGGGGGGGGFFGGGGGGGGG8EFGGGGGGGGGGGGGGGGGGGGGGGGGEGGGFEDGGG@FDFFGFGGGGGEEEEGCGGGGGGGGGGGGGGGCEGGGGGFDGGGGGGGGGGFGGGGFGGGCFGFEFF5CCCEGGEFEECGGGCGGB45C<DGGDGFFF:BB0>>57>=**8D7CFFD*))))08?FDF))308(:?B?**.6<A?66?(65AD9A)54.))).564)##
@M06045:235:000000000-JCY5N:1:1101:6004:6025 2:N:0:CTCAGA
CTCAGAGCTGCGTTCTTCATCGATGCCAGAACCAAGAGATCCGTTGTTGAAAGTTTTGATTTATTTATGGTTTTACTCAGAAGTTACATATAGAAACAGAGTTTAGGGGTCCTCTGGCGGGCCGTCCCGTTTTACCGGGAGCGGGCTGATCCGCCGAGGCAACAAGTGGTATGTTCACAGGGGTTTGGGAGTTGTAAACTCGGTAATGATCCCTCCGCTGGTTCACCAACGGAGACCTTGTTACGACTTTTACTTCCTCTAAATGACCCAGTCTTCCACAGATCGGAAAAGCGTCGGGGGG
+
CCCCACFEFGAFFGG<6CFFGGGFCGGGGFFFGGGGGGGFGGGGDG@FFE@FGGA,CFFE<FFGAEFGEGDFFGCGGGGGGGGGGEGG9EGGGFGGGGFGCFG,FFGG:FCGAEF,EFCEGGGGGGGDFFFD+CAFFFCFGGGGGGGDFGGGGGGG>CGGDGGGCF,,>>EFG<FGGGGGGGGD5EGGGFG5?FGFFGGFGGGGGGGGGGGGGF*:>BC5D0>FFFGC5>DB6>B:>6CF=@7C<<57C7@FB*96892*964)6545(77),.<BBA<722)504(4(((4612((((##
@M06045:235:000000000-JCY5N:1:1101:16728:6031 2:N:0:CTCAGA
CTCAGAGCTGCGTTCTTCATCGATGCCAGAACCAAGAGATCCGTTGTTGAAAGTTTTAACTTGTTTGTTTTGTAAATCAGAAGGTACGCTATAAATTGAAGAGTTGGGTCCTCTGGCGCGCTGCGGGACGGGCCGAAGCCGCGGCCCGCGGTGCGCCGAGCAACAAAAAGGTAAGGTTCACAAAGGGTTTGGAGTAATAACTCGGTAATGATCCCTCCGCTGGTTCACCAACGGAGACCTTGTTACGACTTTTACTTCCTCTAAATGACCAAGTCTTCCTAAGATCGGAAGAGCGTCGGCT
+
CCCGGGGGGGGGGGGGGGGGGGGGGGGGGGGGGGGGGGGGGGGGGGGGGGGGGGGGGGGGGGGGGGGGGGGGGGGGGGGGGGGGGGGGGGGGGGGGGGGGGGGFGGGGGGGGGGGGGDGGGGEGGGGGGGGGGGGGGGGGGGGGCGDGGGEGCEGGGGGGGE:FGGFFGGGGGGGF?CGGF+9ECGGGGGGGFG?EGGFGFFCGGGC=7<D?CFGGG@7>CCGGGFGGFFFBB;EEB)///*9CGGFGDG5@?:=F<BA49>BDFFFA<@@F<)6<A>A2>A03).(4(89(.((-,3(##
@M06045:235:000000000-JCY5N:1:1101:22977:6083 2:N:0:CTCAGA
CTCAGAGCTGCGTTCTTCATCGATGCCAGAACCAAGAGATCCGTTGTTGAAAGTTTTGTTTTTATTTAACAATAGTACTTAGATTCAAGACACGTTTAGTTAAGATTTTGGAATTGGGGGCTGTCGACGAGCGCGGACCAGAGGGTTCAGTGAACCCCCCGGCGGTCCGTGAGGACGGGCTCGCCGAAGCAACGATGGTCAAGTAGACAAAGGGTTGGGAGGTCGGGCCGGTGAGACCCTAACTCGTTAATGATCCCTCCGCAGGTTCACCTACGGAGACCTTGTTACGACTTTTACTTCG
+
CCCGGGGGGGGGGGGGGGGGGGGGGGGGGGGGGGGFDFGGGGGGGGGGGGGGGGGGGGGFFGGGGGGGGGGF@FGGGGGGGGFGGGGGGGGGGGGGGGGGGGGGGGGGGGGGGGGGGGGGGGGGGGGGGGGGGGGGGGGGGGDCE>DFGGGGGGGGGEGGGGGGGGGGGGFFGFFFGGGGGGGGGGG5?5CCGGGGGGGG7FGGGFDGFFFGGG>CDEGFGGGGGDDGFFFFFFFFF5<?FFFFFG>DFGF?=FF?::3@FB9BFB7<<49=33:?:(1382)4AADB??>?0<)).55##
@M06045:235:000000000-JCY5N:1:1101:5602:6094 2:N:0:CTCAGA
CTCAGAGCTGCGTTCTTCATCGATGCCAGAACCAAGAGATCCGTTGTTGAAAGTTTTAACTTGTTTGTTTTGTAAATCAGAAGGTACGCTATAAATTGAAGAGTTGGGTCCTCTGGCGCGCTGCGGGACGGGCCGAAGCCGCGGCCCGCGGTGCGCCGAGCAACAAAAAGGTAAGGTTCACAAAGGGTTTGGAGTAATAACTCGGTAATGATCCCTCCGCTGGTTCACCAACGGAGACCTTGTTACGACTTTTACTTCCTCTAAATGACCAAGTCTTCCGCAGATCGGAAGAGCGGCGTCG
+
CCCGGEGGGCFGGGDGGGFGGGGGGGGGGGGGGGGGFCGGGGGGGGFGGGGGGGGGFFGGGGGG<FGFGGGGGGGCFGGG?FFGGGGGGEGDGGDGFFFGGCGGGFFEFDEGGGEG,@@FGGCGGGGGGGGEGGGGGGGGGGGDGGGDGGGGGGGGGGGCGEGGBCC;;;8BFG9@?BCFGCFFGGGGFGEGFFFCGFGGFC7CEGC5FFGGCCDFDB3>5<59CFGGFF5B<F37<@5?F??FCFEGGG3==CFFFFFFF<<))6<AFFF><DFFFFFF?09(5,(23(71(1(((-(##
@M06045:235:000000000-JCY5N:1:1101:11249:6129 2:N:0:CTCAGA
CTCAGAGCTGCGTTCTTCATCGATGCCAGAACCAAGAGATCCGTTGTTGAAAGTTTTAACTTATTTCTTAGTTATGATTCAGAATGCCAAAAATTAACAAGAGTTAGTAGTCCACCGGTGGTCAGTCCGAAGACCAACCACCGAGGCAACAGTGGTAAGTTCACATGGTTTGGAGAGTTAAAAACTCAGTAATGATCCCTCCGCAGGTTCACCTACGGAGACCTTGTTACGACTTTTACTTCCTCTAAATGACCAAGTCTTCCTTAGATCGGAAGAGCGTCGTGTAGGGAAAGAGTGTAAC
+
CCCGGGGGGGGGGGGGGGGGGGGGGGGGGGGGGGGGGGGGFGGGGGGGGGGGGGGGGGGGGGGGGGGGGGGGGGGGGGGGGG9FGGGGGGGGDFGGGGGGGGGGGGGGGGGGGFGGGGGCFGGFGGGGDGGGGGFDGGGGGGGGGGGGFGGGGGGGFGFGGFFGGGFGGGF>EDFGGGGF,@FFGFFGGGFGGF9;DEFFGG8E>EEGGGGGGGFGGFDEDGGFFGGGFFFFF@BFFFGFFFFGGGFG+CAFFF;FFFFFFFFFC))9<AFE<;;18;;>B64::?DD?:<02:(56<)##
@M06045:235:000000000-JCY5N:1:1101:22596:6130 2:N:0:CTCAGA
CTCAGAGCTGCGTTCTTCATCGATGCAAGAGCCTAGAGATCCATTGTTATAAGTTGTACAAGTTTTTTCTTTAACCAAATGGTCAAAGGCATACATTTGAGCAACAGAATCACTAGTTTAACAACCAGAGAGGCGAGCCCCTCTGGGAACAGTTCAACGTGGTCTCGAAGAGACGTGGATTTGTAATGATCCTTCCGCAGGTTCACCTACGGAAACCTTGCTACGACTTTTACTTCCTCTAAATGACCAAGTCTTCCTCAGATCGGAAGAGCGTCGTGTAGGTAAAGAGTGTAGATCTCTG
+
CCCGGGGGGGGGGGGGGGGGGGGGGGGGGFFGGGFEGGGGGGGFGGGFGGGGGGGGGGGGGGGGGGGGGGGGGGGGGGGGGGGGGGGAGGGGGGFGGGGGGGGGGGGGGGGGGGGGGGGFFGGGGGGGFGGGFFFGGDGCFGGGGGGGGGFGGGGGGGGGGGGF9ED=@EECCDEFGGGDFFFEFDD;>EAFGGGGCGDGGGGGGGGG?FGG>CDFCFCFGGFF9>DDEFFFEFFFFFGFFCFD@CBG4<FFFGFFFFFBAA?3=D@FFAF=:(391,(.<A))6)69?56<A:62-44##
@M06045:235:000000000-JCY5N:1:1101:6473:6140 2:N:0:CTCAGA
CTCAGAGCTGCGTTCTTCATCGATGCCAGAACCAAGAGATCCGTTGTTGAAAGTTGTAACTATTAAAGTTTTTCAGACGCTGATTGCAACTGCAATGGGTTTAAATTGTCCAATCGGCGGGCGAACCCGCCGAGGAAACGTAAGTACTCAAAAAACATGGGTAAGAGACAGCAGGACAAAGCCTACAATACTCTAGGTAATGATCCTTCCGCAGGTTCACCTACGGAAACCTTGTTACGACTTTTACTTCCTCTAAATGACCAAGTCTTCCTTAGATCGGAAGAGCGTCGTGTAGTGAAGT
+
CCCGGGGGGGGGGGGGGGDGGGFGGGGGGEGCFGFGFGFGGGGGGGGGGGGGGGGGGFGGGGGGGGFGFGGGGGCGGGGGGGFGGGGDGGGGGC9CEFGGDEGGGGGGGGECGGGGGGGGGGGCCEGGGGGE@FFGC7CGGGDDGGGDC;?B98CCFB?CGFGGG?9FGGGGC>FDFGGGGGGFFGFG?,CCGGGGGGGGGEA+AFGD7CDGC3:28=DFGGFFDD<DFFF@7AFFBFGFE@FGD:?FFFF8@D*79=:BF0)3:>9<A7BBF)-)-.23((,((.940(-(24A)5-.##
@M06045:235:000000000-JCY5N:1:1101:15175:6148 2:N:0:CTCAGA
CTCAGAGCTGCGTTCTTCATCGATGCGAGAGCCAAGAGATCCGTTGTTGAAAGTTTTATTTTGTTATAATAAAACGACGTTCATTACACATTGTTTGTAAAAATACTCGACTTGCGTCAAGTAGTAGAACAGTTCACAGGTGTAAGTGGATATAGTTATAAGCCTATAAAGGCAATCACTAATGATCCTTCCGCAGGTTCACCTACGGAAACCTTGTTACGACTTTTACTTCCTCTAAATGACCAAGTCTTCCGAAGATCGGAAGAGCTTCGTGTAGGGAAAGAGTGTAGATCTCGGTGGC
+
CCCGGGGGGGGGGGGGGGGGGGGGGGGGGGGGGGCGGGGGGGGGGGGGGGDCGGGGGGGGGGGGGGGGGGGGGGGGGGGGGGGGGEGGGGGGGGGGGGGFGGGGGGEFGGGGGGGGGGGGGGGGGGGGGGGGGGGGGGGGGGGGGGGGGGGCGGGGGGGGGGGGGGGGGGFFGGGGGGGGDGGGGGGGGGGGDECEGGGF9FFGGGGEGGGGGGFFGFGFGGGDGGFFFFFFFFFFFFDFFFFGFGFFDFF6AD5B>F9AF<<<@@1()0/83(/=CE;;=0?51-694<AFFAF?BF:##
@M06045:235:000000000-JCY5N:1:1101:8286:6155 2:N:0:CTCAGA
CTCAGAGCTGCGTTCTTCATCGATGCCAGAGCCAAGAGATCCGTTGTTGAAAGTTTTGATTCATTTTTTTTTTAACCACTCAGAAGATACTTATTAAAAAATTCAGAAGGTTTGGGTCCCCGGCGGGCGCGAAGTCCCGCCGAAGCAACAATTAAAGGTATAATTCACAGGGGTTGGGAGTTGGATAACTCGGTACTGATCCCTCCGCTGGTTCACCAACGGAGACCTTGTTACGATTTTTACTTCCTCTAAATGACCAAGTCTTCCATAGATCGGAAGAGCGTCGTGTAGGGAACGAGAA
+
CCCFGGGFDGGGGGGFGGCFGFFGGGGGGGGGGG8<FFGGGDFGFGGGF,6EDE,CF@7FFGGGGGGGGGFGGA,<@EFCFCEFGG<F<?EEGFGGGGGGGGGFFFGFDC?FG=C7C,:,,+>+8@C73@:3*3@CF>CEGGE7CCFE=,;9B;CCFFGGGGGFFCGGCGGGC;C=EEFG>@CFGGFFGFFGG8>*<<7<FF6+0:5==C7EDF7DG@*)*7*))/9F?=FFAF55)09*98?FC090::B=?F4424:F>-4:AA))66)/)),482;71029?>4(,(6>8(4((-(##
@M06045:235:000000000-JCY5N:1:1101:25031:6158 2:N:0:CTCAGA
CTCAGAGCTGCGTTCTTCATCGATGCGAGAGCCAAGAGATCCATTGTTAAAAGTTATTTTTATGTTTTCTTACTTGCAAGGTTTATTTTGCCTTACGAAAACTCAAAAAGTACATCAGTCTGACTAATTAAACGCGAATTGTTTGTTTTTACAATGCACAAAAGATTTTCTCAGTCGGTTTTTTTGCAAAAACACGGTCGAGCAAAGAGAAATAAAATTTCTCTTACTTTTTTGTAATGATCCTTCCGCAGGTTCACCTACGGAAACCTTGTTACGACTTTTACTTCCTCTAAATGACCGG
+
CCCGGGGGGGGGGGGGGGGGGGGGGGGGGGGFGGGGGGGGGGGGGGGGGGGGGGGGGGGGGGGGGGGGGGGGGGGGGGGGGGGGGGGGGGGGGGGGGGGGGGGGGFGGGDGGGGGGGGGGGGGGGGGGGGGGGGGGGGGGGGGGGGGGGGGGGGGGGGGGGGFGGGGGGGGGGGGGEGGGGGGGGGGG9EEGGGGGDGGGGCGGGGFFFGDEGGCFFFGFGGGGGGGGFFFF@FFFCF@FFFFGGGFDGGFDF==FFFFFFF?FF0::?FFFA>AF:>F?BD>AFF9256AA><>:<>7##
@M06045:235:000000000-JCY5N:1:1101:13558:6183 2:N:0:CTCAGA
CTCAGAGCTGCGTTCTTCATCGATGCCAGAACCAAGAGATCCGTTGTTGAAAGTTTTGATTCATTGTGTAATCACTCAGAGAGGCCAAAAATTCAAGAGTTTAGTGGTCCTCCGGCGGGCTACCCCCTGAAGGGCTCCCCGCCGAGGCAACTGACTAGTTCGTTCACAAAGGGTTGGGAGTTTTGCAACTCTGTAATGATCCCTCCGCTGGTTCACCAACGGAGACCTTGTTACGACTTTTACTTCCTCTAAATGACCAAGTCTTCCGTAGATCGGAAGCGCGTCGGGTAGGGAAAGAGCC
+
CCCGGGGGGGGGGGGGGGGGGGGGGGGGGGGGGGGGGGGGGGGGGGGGGGFGGGGGGGGGGGGGAFGGGFGGGGGGGGGGGGGGGGGGGGGGGGGGGGGGGGGGGGGGGGGGGGGGGGGGGGGGGGGGGGFGGGGDDCGGGGGGDGGGECGGGGGFGGGGGGGFFGGGCGGGGGGGGGGDGDGGGGFFFGGGGGGGGGFFFFGGGGGDEGGGGGGGGAGBGGDGGFCFFFFFFFFFFFGFFFFGGGFGFC?FFF??2FBFFDFF<4<:?4:>ADF(0:0(173361(3:>?F??04<03##
@M06045:235:000000000-JCY5N:1:1101:8897:6186 2:N:0:CTCAGA
CTCAGAGCTGCGTTCTTCATCGATGCCAGAACCAAGAGATCCGTTGTTGAAAGTTTTGATTTATTTGTTTGTTTTACTCAGAAGTTCCACTAAAAACAGAGTTTAGGGGTCCTCGGGCGGGCCGTCCCTTTTTACGGGGCGCGGGCTGATCCGCCGAGGCAACGTATAGGTATGTTCACAGGGGTTTGGGAGTTGTAAACTCGGTAATGATCCCTCCGCTGGTTCACCAACGGAGACCTTGTTACGACTTTTACTTCCTCTAAATGACCAAGTCTTCCAGAGATCGGAAGAGCGTCGTGTC
+
CCCGGGGGGGGGGGGGGGGGGGGGGGGGGGGGGGGGGGGGGGGGGGGGGGGDGGGGGGGGGGGGGGGGGGGGGGGGGGGGGGGGGGGGGGGGGGGGGGGGGGGGGGGGGGGGGGGGGGGGGGGGGGGGGGGGGGGGDGGGGGGGGGGGGGGGGGGGGGGGGGGGEGGGGGGFCFFGGGGGDCGGGGGGEGFGGGGGGFDGEGGDGGGGFGCFDGGFGFGFDGFFGFGGFFFD>FEFF>FFFBFFGG)>DDFFFGFFFFFFFFFBBABA?@FFFFABA<AF21122:0<6>08?;>8>>1##
@M06045:235:000000000-JCY5N:1:1101:9032:6226 2:N:0:CTCAGA
CTCAGAGCTGCGTTCTTCATCGATGCCAGAACCAAGAGATCCGTTGTTGAAAGTTTTGACTTATTCAGTACAGAAGACTCAGAGAGGCCATACAATGCAATAGTTTGGTTTTCCTCCGGCGGGCGCCCGCGAGGGCCGAGGGGCGCCGGGAAGGACCCGGGCCGCCCGCCGAAGCAACAGTTTAGGTAACGTTCACAATGGTTTGGGAGTTTTGCAACTCTGTAATGATCCCTCCGCTGGTTCACCAACGGAGACCTTGTTACGACTTTTACTTCCTCTAAATGACCCAGTCTTCCGGGGC
+
CCCGGGGGGGGGGGGGGGCG,FEGGGGGGGGGG@EFGGGGGGGGGGGGFFAECFFGGGGGGGGGGGGGGGGGGGFGGGGFGDFGFFGGGGGFFGFGGGGFGGGDCGGGGFGGGGGGGGEGGGGGGGGGGGGGEGGGGGGEDGGDGGGGCG*:EGGFFGG>G>CCECGGGGCEDEEGGGFGFEFGF8@A@CEEGGGGG+0<@CFGGGGGGCFGGGFDGFCFD7?D*?CGFF4?>?37>@DEFFFGFGFGGGED@:7>29<67-6?10:?9FFF<AA7)644>)646>((.43<<:5.17(##
@M06045:235:000000000-JCY5N:1:1101:14450:6236 2:N:0:CTCAGA
CTCAGAGCTGCGTTCTTCATCGATGCCGGAACCAAGAGATCCGTTGTTGAAAGTTTTAACCGATTTGGTATGTTTACTCAGACAGCAATCCTTTTCAAAGACAGCGTTCGAGAAGATGTCTCCGGCGGGCCCCGGGGGGCCGCGCCGAAGCAACAGGAGGTACAATAATCACGGGTGGGAGGTTGGGTCCCACGAAGGGGACCCGCACTCGGTAATGATCCTTCCGCAGGTTCACCTACGGAAACCTTGTTACGACTTTTACTTCCTCTAAATGACCAAGTCTTCCGTAGATCGGAAGACC
+
CCCGGGGGGGGGGGGGGGGGGGGGGGGGGGGGGGGGGGGGGGGGGGGGGGGGGGGGGGGGGGGGGGGGGGGGGGGGGGGGGGGGGGGGGGGGGGGGGGGGGGGGGGGGGGGGGGGGGGGGGGGGGGGGGGGGGGGGGGGGGGGGGGGGGGGGGGGGGGGGGGGGGGGGGGFGGGGGGGGGGGGGGDGGGGGGGEGCCEGGGGDGGGEGGGCEGGGGGFGFGGGG5DGGFFFFFFFFFFD5>DFDGGFGFCFFFCFD?D<=BFFFFFA4<FFFF):AB06?FFFFD<().(2-.1::0(.##
@M06045:235:000000000-JCY5N:1:1101:17011:6238 2:N:0:CTCAGA
CTCAGAGCTGCGTTCTTCATCGATGCGAGAGCCAAGAGATCCGTTGTTGAAAGTTGTATTTTTGAATTATGTTTATTCAGAAATAGATATTCAGACAAACTGCTTTAAAGGTGTTAAGTTAATCAAACCCTCTTGGCTTTTTAATGCCAGAGAGAGTTCAAAAACGTTGCACACAAGGTGGATATGGATTTTTTTAAAGAGTGCCATGGAACACTCAATTATGAATGATCCTTCCGCAGGTTCACCTACGGAAACCTTGTTACGACTTTTACTTCCTCTAAATGACCAAGTCTTCCGCCAC
+
CCCGGGGGGGGGGGGGGGGGGGGGGGGGGGGGGGGGGGGGGGGGGGGGGGGGGGGGGGGGGGGGGGGGGGGGGGGGGGGGGGGGGGGGGGGGGGGGGGGGGGGGGGGGGGGGGGGGGGGGGGGGGGGGGGGGGGGGGGGGGGGGGGGGFGGGGDGGGGGGG;FGGGGGGGGGGGGGGGEFGGGGFGGDGAFGGGGGFGGGFEFGGGGGGGGGGGGGGFDFGGGGGGGGFFFFFCFFFFGFF448=FFGGGEFFDFFFFFFFFFDF>D?FF64?9?EFFFE>C?EFE@EFF34C<AA?:(##
@M06045:235:000000000-JCY5N:1:1101:18806:6248 2:N:0:CTCAGA
CTCAGAGCTGCGTTCTTCATCGATGCCAGAACCAAGAGATCCGTTGTTGAAAGTTTTGTTTTGTTATGATATATGACGTTCATTACACCATGTTTGTAAAATAGCCCCGAAGGGCACGGTTCACAGAGGTTTGGAATAGTTATAAGCCCGTGAGGGCGTTCACTAATGATCCTTCCGCAGGTTCACCTACGGAAACCTTGTTACGACTTTTACTTCCTCTAAATGACCAAGTCTTCCCTAGATCGGAAGAGCGTCGTGTAGGGAAAGAGTGTAGATCCCGGTGGTCGCCGTTTCATTAAGT
+
CCCGGGGGGGGGGGGGGGGGGGGGGGGGGGGGGGGGGGGGGGGFGGGGGGDFGGGGGGGFGGGGGGGGGGGGGGGGDFFGGGGGGGGGGGGGGGGGGGGGGGGFGGGGGGGGGGGGGGGGGGGGGGGGGGGGGGGGGGGGFGGGGGFGGDGGFGGGGGGGGGGGGGGGGGGGGGGGGGGGGGGGGGGGGGGGGGGGGGGGGFFGGGGGDGGGGGGGGFGFGGGGGGGFFFFF=EFFFFGFFF>FGC>D<DFFFGEF0=78CE?@F;6(4=B=A56><),49B99,4>9?9(((.-6A<:##
@M06045:235:000000000-JCY5N:1:1101:6334:6251 2:N:0:CTCAGA
CTCAGAGCTGCGTTCTTCATCGATGCGAGAGCCAAGAGATCCGTTGTTGAAAGTTGTATTTTGAATTAAGTATTCATAATATGTTTCAGACAAAATCACTAAAGTTCTGAGTAGATATAAATCCCAAAGGTGACCAACGGATTTTTACAGCCGTTGACCTCCAGTGAGATGACATTGCACACAAGGTGGATATGGATTTTTGAAAGTGCCATAAAAACACTTGATTATGAATGATCCTTCCGCAGGTTCACCTACGGAAACCTTGTTACGACTTTTACTTCCTCTAAATGACCAAGTCTGA
+
CCCGGGGGFGGGGGGGGGGGGGGGGGGGGGGGGGGGGGGFGGGFGGGGGFGDGGGGGGGGGGGGGGGGGGGGGGGGGGGGGGGGGGFGGGGGGGGGGGGGGGGGGGGGGGGFGGGGGGGGGGGGGGGGGGGGGGGGGGGGGGGGGGGGGGGFGEEGGGGGGGGGGGGGGGGGGGGGGGGGGGGGFGEBDFFFGGCFAFDGGGGGGFDDCCFGGGGGGFGFG7CFGFGDFFC>7@FFFFGFFFFGGGFGGGFFFGFFDFFFFFBF=8=CE:=BFFFFEECE?@C<;)95?CEEEFF;EC5##
@M06045:235:000000000-JCY5N:1:1101:9429:6253 2:N:0:CTCAGA
CTCAGAGCTGCGTTCTTCATCGATGCCAGAACCAAGAGATCCGTTGTTGAAAGTTTTAATTTATTGCTTATGGTTACTCAGAAGATTCTTTAGAATACAAGAGTTTGGTTTGGGTCCTCCGGCGGGCGCCTGGTACCGGTGCGAGGCTTGCGCCAGCGCCCGGGGCTTTCCCGCCGAGGCAACGTTAGGTATGTTCACAGGGGTTTGGGAGTTGTAAACTCGGTAATGATCCCTCCGCTGGTTCACCAACGGAGACCTTGTTACGACTTTTACTTCCTCTAAATGACCAAGTCTTCCGGGT
+
CCCGGGGGGGGGGGGGGGGGGGGGGGGGGGGGGGGGGGGGGGGGGGGGGGGGGGGGGGGGGGGGGGGGCDDGGGGGGGGGGGGGFGGGGGGGGGGGGGGGGGGGGGGGGGGGGGGGGGGGGGGGGGGGGGGGGGGGGGEFFGGGGGGGGGGGGGGGGGGGGGGGGGGGGGGGGGGGGGGGEGGGC?FEGGGGG9EGFFDCGEGGGGGGGGGECCFCF?F?GDGGFGGGFFF@1:4>BE*5:5?>CFF=FDE>57>@BF>?/6:AF09??FFB<>A6AAF9366>A>DFB<0<<A2)<?(##
@M06045:235:000000000-JCY5N:1:1101:21761:6263 2:N:0:CTCAGA
CTCAGAGCTGCGTTCTTCATCGATGCCAGAACCAAGAGATCCGTTGTTGAAAGTTTTGTTTTATTTTTTATTTTAAACTCAGACGACACGTTTATAGCAAGAGTTTTAAGAAGGGCCATCGACAGGCACGGACCCGGGGCCGGTAAGGGCCCCCGGCGGCCTCTTGAGCACGAAGCTCGCGAGACGGGCCTGCCGAAGCAACATCTGGTCAGGTAGACAAAGGGTTGGAGGTCGGGCGCCTTGGAGGGCACCCTGACTCGGTAATGATCCTTCCGCAGGTTCACCTCCGGAACCCTTGTAC
+
CCCGGGGGGGGGGGGGGGGGGGGGGGGGGGGGGGGGGGGGGGGGGGGGGGGGGFFGGGFGGGGGGGGGGGGGGGGGGGGGGGGGGGGGGGGGGGGGGGGGGGGGGGGGGGGG8EGGGGGGGGGGGGGGGGEGGGGGGGGGGGGGGGGGGGGGGGGGGGGGGGGGGFGFGGGGGGCDCFGGGEGDGGGGGGGGGGGGEEGFFFFGGGEF+A:CF7DFCBFFC9DGGFGC?F:>?9E>BDDEE56777>5CG7:BG)74*-5),,1<AA>BFFFF?BB(76:?<).5)((-426(4103(6##
@M06045:235:000000000-JCY5N:1:1101:12779:6273 2:N:0:CTCAGA
CTCAGAGCTGCGTTCTTCATCGATGCCAGAACCAAGAGATCCGTTGTTGAAAGTTTTAACTTGTTTGTTTTGTAAATCAGAAGGTACGCTATAAATTGAAGAGTTGGGTCCTCTGGCGCGCTGCGGGACGGGCCGAAGCCGCGGCCCGCGGTGCGCCGAGCAACAAAAAGGTAAGGTTCACAAAGGGTTTGGAGTAATAACTCGGTAATGATCCCTCCGCTGGTTCACCAACGGAGACCTTGTTACGACTTTTACTTCCTCTAAATGACCAAGTCTTCCTTAGATCGGAAGAGCGTCTTGG
+
CCCGGGGGGGGGGGGGGGGGGGGGGGGGGGGGGGGGGGGGGGGGGGGGGGGGGGGGGGGGGGGGGGGGGGGGGGGGGGGGGFGGGGGGGGGGGGGGGGGGGGGGGGGGGGGGGGGGGGGGGGGGGDGGGGGGGGGGGGGGGGGDGGGGGGGG8EGGGGGGGGGGGGGGGGGGGGGGFGGGGGGGEFGGGGGGFGGFGFFCFCGGDGGDGF7A7>FDGDDF<DDF::7CFFFFFFBEDFF4?B7DCCDC3C:6@:66A9<F=68<2>).36@>1>ADFF<ADA244<??0(212(--0((##
@M06045:235:000000000-JCY5N:1:1101:5292:6289 2:N:0:CTCAGA
CTCAGAGCTGCGTTCTTCATCGATGCCAGAACCAAGAGATCCGTTGTTGAAAGTTTTGATTATTTGTTTAATCCACTCAGAAATTCTCAATAATACAAGAGTTTCGGTCCTCTGGCGGGCGCCTGACTCCGGGGCGCAACTGAATGGCACCCGGGGCGATCCCGCCGAAGCAACAAAAGGTATGTTCACATGGGTTTGGGAGTTGTTTAGAACTCGATAATGATCCCTCCGCTGGTTCACCAACGGAGACCTTGTTACGACTTTTACTTCCTCTAAATGACCAAGTCTTCCGCAGATCGCA
+
CCCFGEGFEFGGGGGGGGGGGGGFFGGFGFGGGGGFGGGGGGGGGGGGGGGGFGGGGGCGGGGGGGGGGGGGG@<F<EFFDEFGGDFGGGGGGGFFFGFGFGFGDCEGGGGGGDEC=CE>FGGEFGGGFGCGCFEGGGGGFGFGGGGGGGGG>EBC>EGCCBEGGDGGDEGGGCCFCEGDGGGGGGGGFCFGGGCE5C5>8E?FGGGGGGCFGG=DGFFDGGGGGGGGFF>DB9>??FFFFF45>D3<5<>?/?FFFF0>@6?FADBFFFFFF<<DFAF2)5?<BBB9AB2169B>F?(##
@M06045:235:000000000-JCY5N:1:1101:26322:6330 2:N:0:CTCAGA
CTCAGAGCTGCGTTCTTCATCGATGCGAGAGCCAAGAGATCCATTGTTAAAAGTTATTTTTATGTTTTCTTACTTGCAAGGTTTATTTTGCCTTACGAAAACTCAAAAAGTACATCAGTCTGACTAATTAAACGCGAATTGTTTGTTTTTACAATGCACAAAAGATTTTCTCAGTCGGTTTTTTTGCAAAAACACGGTCGAGCAAAGAGAAATAAAATTTCTCTTACTTTTTTGTAATGATCCTTCCGCAGGTTCACCTACGGAAACCTTGTTACGACTTTTACTTCCTCTAAATGACCCC
+
CCCGGGGGGGGGFGGGGFGGGGGGGGGGGGGGGFGGGGGGGFGGGGFGGGGGGGGGGGGGGGGGFGGGGGGGGFGGGGGGGFGGGGGGGFGCFGGGGGGGDGGGGGGGGGGGGGGGGGGGGGDGGCEGGGGGGGGGGEDGGGGFGGDFGGGGGFFGGGGGG8DFEFGGGGGGGGFFGGGG8DGGGGGGFFGFECFGGFE>CEEGGGGGGFCFFGGFCCF=FGFGGGGFFFAFFBFFCFCCFFFGGGFGDD53AFFF3BEFFF??BBFF<F=66:>3?;6<A99A442..6<>F9<25A3##
@M06045:235:000000000-JCY5N:1:1101:13702:6347 2:N:0:CTCAGA
CTCAGAGCTGCGTTCTTCATCGATGCGAGAGCCGAGAGATCCGTTGTTGAAAGTTGTATTTTTGAATTATGTTTATTCAGAAATAGATATTCAGACAAACTGCTTTAAAGGTGTTAAGTTAATCAAACCCTCTTGGCTTTTTAATGCCAGAGAGTTCAAAAACGTTGCACACAAGGTGGATATGGATTTTTTTAAAGAGTGCCATAAAACACTCAATTATGAATGATCCTTCCGCAGGTTCACCTACGGAAACCTTGTTACGACTTTTACTTCCTCTAAATGACCAAGTCTTCCATAGAGC
+
CCCGGGGGGGGGGGGGGGGGGGGGGGGGGGGGGGGGGGGGGGGGGGGGGGGGGGFGGGGGGGGGGGGGGGGGGGGGGGGGGGGGGGGGGGGGGGGGGGGGDGGGGGGGGGGGGGGGGGGGGGGGGGGGGGGGGGGGGGGGGGGGGGGGGGGGGGGGGGGGGGGGGGDGGGGGDGGGEDFGGFGGGGGGGGGGGGGGGGFGGGFGGGGGGGGGFFGG>FGFGGGFGFCFFFFFDFFFFFGFFFFGGGFDGGFFFGFFE6<8ADDB;DFFFFFFEF))17>CEEE);;;<A44>AA9952.##
@M06045:235:000000000-JCY5N:1:1101:21960:6356 2:N:0:CTCAGA
CTCAGAGCTGCGTTCTTCATCGATGCGAGAGCCAAGAGATCCGTTGTTGAAAGTTGTATTTTTGAATTATGTTTATTCAGAAATAGATATTCAGACAAACTGCTTTAAAGGTGTTAAGTTAATCAAACCCTCTTGGCTTTTTAATTCCAGAGAGTTCAAAAACGTTGCACACAAGGTGGATATGGATTTTTTTAAAGAGTGCCATAAAACACTCAATTATGAATGATCCTTCCGCAGGTTCACCTACGGAAACCTTGTTACGACTTTTACTTCCTCTAAATGACCAAGTCTTCCACAGAAT
+
CCCGGGGGGGGGGGGGGGGGGGGGGGGGGGGGGGGGGGGGGGGGGGGGGGGGGGGGGGGGGGGGGGGGGGGGGGGGGGGGGGGGGGGGGGGGGGGGGGGGGGGGGGGGGGGGGGGGGGGGGGGGGGGGGGGGGGGGGGGGGGGGGGGGGGGGGGGGGGGGGGGGGGGGGGGGGGGGGGGGGGGGGDGGGGGGGGGGGGGGGGGGGGGGGGGGFGGGGFGFGGGGGGGGFFFFFFEEFFCFFFFGGGFGGGF>FGFFFFECFFFFFFFEEFFFFEFFFFFFFECE@F7?FFFEFCC<@:5##
@M06045:235:000000000-JCY5N:1:1101:7830:6361 2:N:0:CTCAGA
CTCAGAGCTGCGTTCTTCATCGATGCCAGAACCAAGAGATCCGTTGTTGAAAGTTTTAAATTTTTGTTTTTTAGACGTTTACTGCTATTACAAAAGGTTTTGTTGTGGTCCCCATTGGCAGGCGGACCTGCCGAGGAAACGTGTGGTACTTGAGAGGCAAGGGTTCTATCTCGCTGAGGGATGGTTAGTCCCCAACGTTAATGATCCTTCCGCAGGTTCACCTACGGAAACCTTGTTACGACTTTTACTTCCTCTAAATGACCAAGTCTTCCCTAGATCGGAAGAGCGTCGTGTAGGGAAC
+
CCCGGGGGGGGGGGGGGGGGGGGGGGGGGGGGGGGGGGGGGGGGGGGGGGGFGGGGGGGGGGGGGGGGGGGGGGGGGGGGGGGGGGGGGGGGFGGGGGGGGGGGGGEGGGGGGGGGGGGGGGGGGGGGGGGGGGGGGGGGGGGGGEFGGGGGGGGGGGGGGGGGGFFGGGFGGGGGGGGDDCEGGGGGGGGGGFGGGGGGGGGGGGFFGGGGGGGGGFGFGGFGGGGGFEFFFFFFFFGF:DEGGGAFGGFFFGFFFFF4FFFBFB9ABFFFFFF?<AF:<??;:?B19?91((.63:(##
@M06045:235:000000000-JCY5N:1:1101:23052:6364 2:N:0:CTCAGA
CTCAGAGCTGCGTTCTTCATCGATGCGAGAGCCAAGAGATCCGTTGTTGAAAGTTTTATTTTGTTATAATAAAACGACGTTCATTACACATTGTTTGTAAAAATACTCGACTTGCGTCAAGTAGTAGAACAGTTCACAGGTGTAAGTGGATATAGTTATAAGCCTATAAAGGCAATCACTAATGATCCTTCCGCAGGTTCACCTACGGAAACCTTGTTACGACTTTTACTTCCTCTAAATGACCAAGTCTTCCAGAGATCGGAAGAGCGTCGTGTAGGGAAAGAGTGTAGATCTCGGTGGT
+
CCCGGGGGGGGGGGGGGGGGGGGGGGGGGGGGGGGGGGGGGGGGGGGGGGGGGGGGGGGGGGGGGGGGGGGGGGGGGGGGGFFGGGGGGGGGGGGGGGGGGGGGGGGGGGGGEAFGGGGGGGGGGGGGGGGFGGGGGGGGGGGGFGGGGGGFGGGGGFGGGGGGGGGGGGGFGGGGGGGGGGGGGGGGGGFGGGGGGDFCFGGFGGGGGGGGGGGGGFGFGFGGGFFGFFFFFEFFFFGFFFFFFDFDGG>FFCBFDA@FFF;<F;DFF8>D2;DFFFFFF;B:3>9<DAABFFF?B11##
@M06045:235:000000000-JCY5N:1:1101:27788:6377 2:N:0:CTCAGA
CTCAGAGCTGCGTTCTTCATCGATGCCAGAACCAAGAGATCCGTTGTTGAAAGTTTTGACTTATTCAGTACAGAAGACTCAGAGAGGCCATACAATGCAATAGTTTGGTTTTCCTCCGGCGGGCGCCCGCGAGGGCCGAGGGGCGCCGGGAAGGACCCGGGCCGCCCGCCGAAGCAACGGTTTAGGTAACGTTCACAATGGTTTGGGAGTTTTGCAACTCTGTAATGATCCCTCCGCTGGTTCACCAACGGAGACCTTGTTACGACTTTTACTTCCTCTAAATGACCAAGTCTTCCCAAAA
+
CCCGGGGGGGGGGGGGGGFGGGGGGGGGGGGGGGGGGGFGGGGGGGGGGGGGGGGGGFGGGGGGGGGGGGGGGGGGGGGGGGGFGGGGGGGGGFEFGGGGGGGGGGGGGGGGGGGGGGCFEEGGGGGGGGGGEGGGGGGGGGGGGGGGGGCGGDEFCEGEGGGGGGGGGGDGGCEGGGGGCGCCGGF+CFEGGFFD7CCFEE@FEGGGGGGGF4CFCFFFGGGDGGGGF*9?>?B)7><>?F=>CF7CDCFB)).>?FAFF2.,3(-3<F*9<>)46643A<FA4).)2(.64A4>?7(##
@M06045:235:000000000-JCY5N:1:1101:8556:6412 2:N:0:CTCAGA
CTCAGAGCTGCGTTCTTCATCGATGCAAGAGCCTAGAGATCCATTGTTATAAGTTGTACAAGTTTTTTCTTTAACCAAATGGTCAAAGGCATACATTTGAGCAACAGAATCACTAGTTTAACAACCAGAGAGGCGAGCCCCTCTGGGAACAGTTCAACGTGGTCTCGAAGAGACGTGGATTTGTAATGATCCTTCCGCAGGTTCACCTACGGAAACCTTGCTACGACTTTTACTTCCTCTAAATGACCAAGTCTTCCAGAGATCGGAAGAGCGTCGTGTAGGGAAAGAGTGTAGATCTCGT
+
CCCGGGGGGGGGGGGGGGGGGGGGGGGGGGGGGGGGGGGGGGGGGGFGGGGGGGGGGGGGGGFFGGGGGGGGGGGGGGGGGGGGGGGGGGGGGGGGGGGGGGGGGGGGGFGGGGGGFFGGGGGGGGGGGGGGGGGGGGFGDGGGGGGGGGGGGGGEGGGGGGDFGGGGGGGGGGGGGGGFAFGGGGGGGGGGGGEFEDGGGFGGGGGGGGGGGGGGGFGFGGFGDGGDFAFFFFFFFFGFFFFDCFAGGGFFFFFFCFEBAD<EFDFFB5AABB;>06:79A67?6:((-6662)-44.##
@M06045:235:000000000-JCY5N:1:1101:25142:6438 2:N:0:CTCAGA
CTCAGAGCTGCGTTCTTCATCGATGCCAGAGCCAAGAGATCCGTTGTTGAAAGTTTTAATTTATTTGCTTGTTTACTCAGAAAAAACATTATAAAAACAGAGTTAGGGGGTCCTCTGGCGGGGGCGGCCCGTGTTACGGGGCCGCCTGTTCCCGCCGAAGCAACGTTTAGGTATGTTCACAGGGTTGATGAGTTGTATAACTCGGTAATGATCCCTCCGCTGGTTCACCAACGGAGACCTTGTTACGACTTTTCCTTCCTCTAAATGACCAAGTCTTCCACAGATCGGAAGAGCGTCGGGG
+
CCCGGGGGGGGGGGGGGGGGGGGGGGGGGGGGGGGGGGGGGGGGGGGGGGGGGGGGGGGGGGGGGGGGGGGFGGGGGGGGGGGGGGGGGGGGGGGGGGGGGGGGGGGGGGGGGGGGGGGGGGGGGGGGFGGGGGGGGCGGGGGG7CGGGGGGCCEGEGGGGGGGGGGGGGGGGGGGGGGGEFCEGGGFGGGGGGGGGGFGGDEGGGFGGGG7CFD6FEGFDGGFG>*:??45:;FB)759?F6C>DEDGG3=?*9@>FF?=)44>A9AA?4F:6<:<>2)6:1>F?FFF6001,(46((##
@M06045:235:000000000-JCY5N:1:1101:14712:6441 2:N:0:CTCAGA
CTCAGAGCTGCGTTCTTCATCGATGCCAGAACCAAGAGATCCGTTGTTGAAAGTTTTGATTGTTTGTTTAATCCACTCAGAAATTCTCAATAATACAAGAGTTTCGGTCCTCTGGCGGGCGCCTGACTCCGGGGCGCAACTGAATGGCACCCGGGGCGATCCCGCCGAAGCAACAAAAGGTATGTTCACATGGGTTTGGGAGTTGTTTAGAACTCGATAATGATCCCTCCGCTGGTTCACCAACGGAGACCTTGTTACGACTTTTACTTCCTCTAAATGACCAAGTCTTCCGGAGATCGGT
+
CCCGGGGGGGGGGGGGGGGGGGGGGGGGGGGGGGGGGGGGGGGGGGGGGGGGGGGGGFGGGAFGGGGGGGGGGGGGGGGGGGGGGGGGGGGGGGGGGGGGGGGGGGGGGGGGGGGGCGGGGGGGFGGGGGGGGGGGGGGGFGGGGGFGFGGGDGGGEGGDGGGGGGGGGGGGGGGGGGGGGGGGGGGGGCGGGGGGGGGGGCGGGDGFGGFEG>FGGFG:FFF:DFFCFFDF<6BFFFC?FFFGDC><CGFFFGFFFFFFF1:DF2<<BFFBAD7B9A4<ABD:?AFB><DFF0((,5(##
@M06045:235:000000000-JCY5N:1:1101:24881:6491 2:N:0:CTCAGA
CTCAGAGCTGCGTTCTTCATCGATGCCAGAACCAAGAGATCCGTTGTTGAAAGTTTTTAGGTCATTATAAATCAACTAAGAACGTCACGGCGATATCCAGAGTTTGGAGGTGTGGCCGTTGGCGGGCGCTGGCCAGAGGCCCGAGGACCTCCGGCGGCCGCGAGACGGGCCCGCCAAAGCAACGTGGTGTTTAAACAGAGGGTTGGAGGTCGGGCCACGGGGACCCTAACTCGATAATGATCCTTCCGCAGGTTCACCTACGGAAACCTTGTTACGACTTTTACTTCCTCCAAATGACCGC
+
CCCGGGGGGGGGGGGGGGGGGGGGGGGGGGGGGGGGCCFFGGGGGGGGGGGGGGGGGGGGGGGGGGGGGGGGGGGGGGGGGGGDGGGGGGGGGGGGGGGGGGFFGGGGGGGGGGGGGGGGGGGGGGGGGGGGGGGGGGGGGGGGGGGGGGGGDGGCGGGGGGCE>EGGGGGGGGG5CGGGGGGGGGGGG8EFFCGGFGFGGGGFGGGGGCDEGGGDDFGFGDCDCD5CFF=BB:FF:FD*9@FGFCFDCD:>7*944??FF6:<67?B??BFAFBFBF:?))47A>929)(4>4ABF<4##
@M06045:235:000000000-JCY5N:1:1101:26676:6507 2:N:0:CTCAGA
CTCAGAGCTGCGTTCTTCATCGATGCCAGAGCCAAGAGATCCGTTGCTGAAAGTTTTGATTGCTTATTTATAAAGACTCAGAAGATTCCGCTAGAAAACAAGAGTTTGGCCTCCGGCGGGCGGCGCGGGGGCGCTGGTCCACCCGGCATCCCGCCGAAGCAACATGATATGTTCACAATGGTTTGGAGTTCAGAAGACTCTGTAATGATCCCTCCGCTGGTTCACCAACGGAGACCTTGTTACGACTTTTACTTCCTCTAAATGACCAAGTCTTCCTCAGATCGGAAGAGCGTCGTGTGGG
+
CCCGGGGGGGGGGGGGGGGGGGGGGGGGGGGGGGGGGGGGGGGGGGGGGGGGGFGGGGGGGGGGGGGGGGGGFGGGGGGGGGGGGGGGGGGGGGGGGGGGGGGGGGGGGFFFGGGGGGGGGGGGGGGGGGGGGGDEEGGGGGGGGGGGGGGGGGGGGDGGGGGGGGGGGGGGGGGGGGGGGGGGGGGGGGGGGGGGGGGGGGGGCGFGGGGGD<DDGBGFGGG7FGGGDEFB9BFFFFG=@?FGGGFGGGFFFGFFFFFFF<>AB3?:?FFFFFFFA24?26:?6?:03:(93373(4(##
@M06045:235:000000000-JCY5N:1:1101:5048:6515 2:N:0:CTCAGA
CTCAGAGCTGCGTTCTTCATCGATGCCGGAACCAAGAGATCCGTTGTTGAAAGTTTTAATTAATTGAATAATTGTCTCAGACTGCATACTTCAGACAGCGTTCACAGGGGGCTTCGGCGGGCGCGGGCCCGGGGGCGGATGCCCCCCGGCGGCCGTGAGGCGGGCCCGCCGAAGCAACACGGTTCGTTAAACACGGGTGGGAGGTTGGACCCCGAGGGGCCCTCACCCAGTAATGATCCTTTCGCAGGTTCACCTACGGAAACCTTGTTACGACTCTTACTTTCTCTAAATTACCTAGCGC
+
CCCGGCEGGFGGGGGGGGGEGGGGGGGGGECGGGFEGFFGFGC<FFCGAFGFFFGFGGGGDFFEFGGFFGGFGG<CFFGAAFCGGGGGGGGGAEGGGGGGGGEGGGFGE7+@>FFGGEEGGGG>:7EFEDB:CECEGCFGCCF+;C5C8EGGGG5:8CGGGED:*:>E5ECGDGEF+88=EGFAE5*;;*<7+*;8?**8C8CC=F6C670593CC3><B5C5<5C*95.9=4./9*9:@4*9**1>:D4494>?)5@2)0408?2).6997311(.).)6>9<)6)5)-)))6))-.(##
@M06045:235:000000000-JCY5N:1:1101:26931:6521 2:N:0:CTCAGA
CTCAGAGCTGCGTTCTTCATCGATGCCAGAACCAAGAGATCCATTGTTGAAAGTTGTAATAATTTAGGTTTGTTTCAGAAGTTTTAATGCTTAATACAAGAGGTTTTATTGTCCCCAGCGGCGGGTTGCCCCGCCGAGGGAAATAACAAATGGTATACATAGACAAGGGTGTGTTGCCGTACCGCAAAGGGGGTCTCCCCCCCTAAGCGGCCAAAAGCAACCAGAAATGATCCTTCCGCAGGTTCCCCTACGGAAACCTTGTTGCGACTTTTACTTCCTCTAAATGACCAATTTTGCCTAG
+
CCCGGGGGGGGGGGGGDGFGGFDFEEGG8FAFFCGEGGGGGGEGG9FFGGGGGGGGGFAFCF9EFDFGGFEFEG8CFFFFGEFFGGGGFEGGGGGGGGGCDGGGFGGGGFFGGFGFDCFFEFFGGGGGGGGCCGDED>CGGGGFCFGAFFFGDF9EGGGGGECFFFFF:D:C>FGGGGGEGGGEGGG>GGGD888*>CFD*=/:8*+0C*)5)*2777C6*2/**9**/7*9<>*/5)7)7<560*0**9;575:54.2**.-(.-1((76*<><4.4)).8924)4<7>.)))..4).##
@M06045:235:000000000-JCY5N:1:1101:25118:6564 2:N:0:CTCAGA
CTCAGAGCTGCGTTCTTCATCGATGCGAGAGCCAAGAGATCCGTTGTTGAAAGTTGTATTTTTGAATTATGTTTATTCAGAAATAGATATTCAGACAAACTGCTTTAAAGGTGTTAAGTTAATCAAACCCTCTTGGCTTTTTAATGCCAGAGAGAGTTCAAAAACGTTGCACACAAGGTGGATATGGATTTTTTTAAAGAGTGCCATAAAACACTCAATTATGAATGATCCTTCCGCAGGTTCACCTACGGAAACCTTGTTACGACTTTTACTTCCTCTAAATGACCAAGTCTTCCCAACC
+
CCCGGGGGGGGGGGGGGGGGGGGGGGGGGGGGGGGGGGDGGGGGGGGGGGGGGGGGGFGGFGGGGGGGGGGFGGGFGGGGGGGGGGGGGGGGGGGGGGGGGGGGGFGGFGGGGGGGGGGGGGGGFGGGGGGGGGGGGGGGFGGGGGGGGGGGGGGGGGGGGFGGGGGGGGGGGGGGGG?F6@EAEGGGGGGGGGGGGFGGGGFGGGGGGGGGGFFFGFGFGGGFGGGGFFFFFEFFEFG>?AFFGGFGGGFFFGFF:AEFFEF@F6<;CC=FEFF37<CAFCC5<8@E@FF3)1:<:7,##
@M06045:235:000000000-JCY5N:1:1101:21801:6580 2:N:0:CTCAGA
CTCAGAGCTGCGTTCTTCATCGATGCCAGAACCAAGAGATCCGTTGTTGAAAGTTTTAACTTGTTTGTTTTGTAAATCAGAAGGTACGCTATAAATTGAAGAGTTGGGTCCTCTGGCGCGCTGCGGGACGGGCCGAAGCCGCGGCCCGCGGTGCGCCGAGCAACAAAAAGGTAAGGTTCACAAAGGGTTTGGAGTAATAACTCGGTAATGATCCCTCCGCTGGTTCACCAACGGAGACCTTGTTACGACTTTTACTTCCTCTAAATGACCAAGTCTTCCCCAGATCGGAAGAGCGTCGGGT
+
CCCGGGGGGGGGGGGGGGGGGGGGGGGGGGGGGGGGGGGGGGGGGGGGGGGGGGGGGGGGGGGGGGGGGGGGGGGGGGGGGGGGGFGGGGGGGGGGGGGGGGGGGGGGGGGGGGGGGGGGGGEGEGGGGGGGGGGGGGGGGGGGGGGGGGGGGGGGGGCGGGDFFGFGDECGGGFCECGGE79CFC=9CEGGGGGGGGGGFEGGDEFEFGGGGGGGFFGFGGGDGGGF?F>B?BB>DFCFFFFGDC:5<DEFFCFFFFBFFDFFFDBFFFFFB4<>>AFB1<0(28::014((3;9BF(##
@M06045:235:000000000-JCY5N:1:1101:27844:6583 2:N:0:CTCAGA
CTCAGAGCTGCGTTCTTCATCGATGCGAGAGCCAAGAGATCCGTTGCCAAAAGTTGTTTCATATTTTACTAGTGTCTATAAACACCAATACAATTTGAATCAGACTTCGTTAACAGTCAATTGGTGAGAAAATTTGTTACAAATTCACAAGTGGTTGAAAGTTTGTTACAAATGGAGTCAGGCCTCGAGCCCCGAAAGGCGAGTCCGTTCCCCAAGTGTTTAACTTTTGTAATGATCCTTCCGCAGGTTCACCTACGGAAACCTTGTTACGACTTTTACTTCCTCTAAATGACCAAGTCTC
+
CCCGGGGGGGGGGGGGGGGFGGGGGGGGGGGGGGGGGGGGGGGGGGGGGGGGGGGGGGGGGGGGGGGGGGGGCFGGGGGGGGGGGGGGGGGGGGGGGGGGGGGGGGGGGGGGGGGGGGGGGGGGGGGGGGGGGGGGGGGGGGGGGGGGGGGGGGGGGGGFGGGGGGGGGGGGGGGGGGGGDDGGGGGGGGGGGGDGGGGGGGGGGGGGGGGGGG>FGF=AFGGGGCFFAFFFCCFFFFGFFFFGGGFGGGFFFGFFFFD>EF11=CEEEAEFFFFFFEEEF?EFAFA<<A5<D0>?BF5##
@M06045:235:000000000-JCY5N:1:1101:7350:6586 2:N:0:CTCAGA
CTCAGAGCTGCGTTCTTCATCGATGCCAGAACCAAGAGATCCGTTGTTGAAAGTTTTAACTTGTTTGTTTTGTAAATCAGAAGGTACGCTATAAATTGAAGAGTTGGGTCCTCTGGCGCGCTGCGGGACGGGCCGAAGCCGCGGCCCGCGGTGCGCCGAGCAACAAAAAGGTAAGGTTCACAAAGGGTTTGGAGTAATAACTCGGTAATGATCCCTCCGCTGGTTCACCAACGGAGACCTTGTTACGACTTTTACTTCCTCTAAATGACCAAGTCTTCCCGAGATCTGAAGAGCGTCGTAC
+
CCCEECEGGGGGGG7FGGFGGG8EFGEFF8CFFG8CFEGFFGFGEGGGGF<CFF<CF<E<E,CFGG8FFFF,CFGGFGFFGGGDGG9CEEFGGFCAFFECDFGFFDFGF<FGGF<AF+FEGGEGGGGGGGGGGGGDEGGGGGGGGGGGG8EC*>:CECEGGCC:,BC:FGC:<+?@CFF7<;CCGFEGGGG><C88A7+02+38CEFCGDCFG7>9CE3@/)/9:C7>B=55,3))))//7**:::.>C7@FBC=92*8B?<24).6<)<?>196)--.18<(((4))6)2)8,2;<>(##
@M06045:235:000000000-JCY5N:1:1101:18069:6590 2:N:0:CTCAGA
CTCAGAGCTGCGTTCTTCATCGATGCGGGAACCAAGATATCCGTTGTTAAGAATTGTTTTAAGTTTGTTAAAAACGCTTGGATGCGGCGTGAGCCAACACCCAACAGTTCAGTTCGACGAACAAAAGCGTTAATAATAAGCTGTGAGATTTACCGCAGTGGAACAAGTTAATTGAGAATGAAGGCACACAGCAACGGTCCCCATCCCCATTGTTCCAAAGGGAACAGTTCATAAAGTTTATACGTGGATACGTGATAATGATCCTTCCGCAGGTTCACCTACGGAAACCTTGTTACGACAC
+
CCCGGGGGGGGGGGGGGGGGGGGGGGGGGGGGGGGGGGGGGGGGGGGGGGGGFGGGGGGGGGGGGGGGGGGGGGGGGGGGGGGGGGGGGGGGGGGGFGGGFGGGGGGGGGGGGGGGGGGGGGGGGGGGGEGGGGGGGGGGG9FFFFFGGGGGGGGGCEEFGGCFFGGGGGGGGGGGGGGGGGGGGGGGGGGGGGGGDGEGGGGFCGCGGGGGGFGDGFGFGGGGGGGG=FFFFEFFFFGFFCFGD4BDFFFF@GF52@<FFFAFFFF7<>>DF?<2<<A?BBFF::B?:B7AFFFB0?-##
@M06045:235:000000000-JCY5N:1:1101:7094:6596 2:N:0:CTCAGA
CTCAGAGCTGCGTTCTTCATCGATGCCAGAACCAAGAGATCCGTTGTTGAAAGTTGTAATTATTAATTTGTTACTGACGCTGATTGCAATTACAAAAGGTTTATGTTTGTCCTAGTGGTGGGCGAACCCACCAAGGAAACAAGAAGTACGCAAAAGACAAGGGTGAATAATTCAGCAAGGCTGTAACCCCGAGAGGTTCCAGCCCGCCTTCATATTTGTGTAATGATCCCTCCGCAGGTTCACCTACGGAGACCTTGTTACGACTTTTACTTCCTCTAAATGACCAAGTCTTCCACAGATG
+
CCCGGGGGGGGGGGGGGGGGGGGGGGGGGGGGGGGGGGGGGGGGGGGGGGGGGGGGGFGGGGGGGGGGGGGGGGGGGGGGGGGGGGGGGGGGGGGGGGGGGGGGGGGGGGGGGGGGGGGGGGGGGGGGGGGGGGGGGGGGGGGGGGGGGDGGGEGGGGGGGGGGGGFFGGGGGGDGGGGGG8DFGGGGFCEGGEEGGGGGFFFCEEEGGDF?FGGGGFFFGGGGDDFFFAFA>9DADBGFFBACGGFGGGEDFGFFFFFFF@?FFFFFFFFFFFFFFFFB<2<FFFFFFFAFFFABFF3##
@M06045:235:000000000-JCY5N:1:1101:27822:6618 2:N:0:CTCAGA
CTCAGAGCTGCGTTCTTCATCGATGCCAGAACCAAGAGATCCGTTGTTGAAAGTTTTAACTTGTTTGTTTTGTAAATCAGAAGGTACGCTATAAATTGAAGAGTTGGGTCCTCTGGCGCGCTGCGGGACGGGCCGAAGCCGCGGCCCGCGGTGCGCCGAGCAACAAAAAGGTAAGGTTCACAAAGGGTTTGGAGTAATAACTCGGTAATGATCCCTCCGCTGGTTCACCAACGGAGACCTTGTTACGACTTTTACTTCCTCTAACTGACCAAGTCTTCCATAGATCGGAAGAGCGTCGTCA
+
CCCGGGGGGGGGGGGGGGGGGGGGGGGGGGGGGGGFGGGGGGGGGGGGGGGGGGGGGGGGGGGGGGGGGGGGGGGGGGGGGGGGGGGGGGEGGFFGGGGGGGGGGGGGGGGGGGFFGGGGGGGGEGCGGGGGGGGGGGGGGGEGGDGGGGEGDGGGGGGGGGGGGGFDGGGGGGGGFGGGGGGGGGDGGEGGGGGFFGGGGCFGDEGGGGGEFGGGGFGFDDGD7?:F??@DFFEEDFCFFFBGD>BGGGFFFFFF<@ABFBFF)..<??7F:A<>FFB2<A76:A?0:01(3<666;(##
@M06045:235:000000000-JCY5N:1:1101:4385:6639 2:N:0:CTCAGA
CTCAGAGCTGCGTTCTTCATCGATGCCAGAACCAAGAGATCCGTTGTTGAAAGTTTTGATTCGTTTGTTTTTGTTATTCAGAAGTAGTTTCGCTATAAATTCAAGAGTTTGGTGCTGCCGGCGGGGGCTGGTCGGGCGGCCCCGCGAGGGGGTGCCCTCCCGGCCGTCCGCCGAGGCAACAGCAGTAATAGGTAAGGTTCACAAAGGGTTTGGAGTAATAACTCGGTAATGATCCCTCCGCTGGTTCACCAACGGAGACCTTGTTACGACTTTTACTTCCTCTAAATGACCAAGTCTTCTC
+
CCCGGGGFGGGGGGGGGGGGGGGGGGGGGGGGGGGGGGGGGGGFGGGGGAFFFGGGGGGGGGGGGGGEGGGGGGGGGGGGGFGGGDFFFGGGGGGGFGGGGGAFGFFGGGGGGGGGGGGGGGGGGGGDC@EGGEGGGGGGEGGGGGD>EE>EGGGGGFFE58>EGGCGGGGGG>EEGEGFFFG689C?FEFFGGGGGDGGGGG+CGGD=E5EGCGFG=D6D=FGGGGGFFFF>BFFFFGF3@EGCFF7FFF)8<5<>F6FF22:A9A?4)77AFBDFF>A<:4)69ABAA:01:6<9A)##
@M06045:235:000000000-JCY5N:1:1101:26669:6649 2:N:0:CTCAGA
CTCAGAGCTGCGTTCTTCATCGATGCGAGAGCCAAGAGATCCGTTGTTGAAAGTTGTATTTTTGAATTATGTTTATTCAGAAATAGATATTCAGACAAACTGCTTTAAAGGTGTTAAGTTAATCAAACCCTCTTAAGGTTTTCCTTCCCCTAAAGTCCTATCGGACCCAAAGGGATATCAACGTACAGAGAGTCCAAAAACATTGCACACAAGGTGGATATGGATTTTTTTAAAGAGTGCCATAAAACACTCAATTATGAATGATCCTTCCGCAGGTTCACCTACGGAAACCTTGTTACTA
+
CCCGGGGGGGGGGGGGGGFGGGGGGGGGGFGGGGGGGGGGGGGGGGGGGGGGGGGGGGGGGGGGGGGGGGGGGGGGGGGGGGGGGGGGGGGGGGGGGGGGGGGGGGGGGFGGGGGGGGGGGGGGGGGGGGGGGGGGFFGFGGGGGGGGGGGGGGGGGGGGGGGGGDDGGGGGGGGGGFGGGGGGGGGGGFCEGADFFFDDEGFGGFGGGGGGGGGGG?DFFGFGGFGGFFD>;CFFAFFFFCCFGGFGGGFAAF8AEFFFFEEECEFF?FFFF;F;DEFEEFF@FD?(6>B?<BAFB>2##
@M06045:235:000000000-JCY5N:1:1101:28077:6662 2:N:0:CTCAGA
CTCAGAGCTGCGTTCTTCATCGATGCGAGAGCCAAGAGATCCGTTGTTGAAAGTTGTATTTGAATTGTTTATTCATAATAGTTTTCAGACAGACAGTTAAAAAATAAGTTGATGTTTGGCCGCTTTCATAAAGAAAACGGCTGACATTGCACACAAGGTGGATATGGATTTAAGAAGTGCCATAAACACTTATTATGAATGATCCTTCCGCAGGTTCACCTACGGAAACCTTGTTACGACTTTTACTTCCTCTAAATGACCAAGTCTTCCTTAGATCGGAAGAGCGTCGTGTAGGGAAAGA
+
CCCGGGGGGGGGGGGGGGFGGFGGGGGGGGGGGG@CFF<FGGGGGGGGGFF,CCFFGGGGGGGGGGGGGGFGFGGGGGGGGGGFGGGFGGGGFFGGGGGGGGGGGGGGGGGGGGFFGGGGFGGEDCGGGGGFGFGGGGGGGGGGGGGGGGGGGGGGGGGGFDFGFGGDADGGGFGGGFFGGGGGG8ECGGGGFGGGGFGGGGGGGGFFGGDEDG9DGFGFGCGGGCDDFFAFEFFFF>DDFFFGDFCCGFFFFGF8>FEFFEDDFFFFFFFFFE3?C6@08@1@@061>>(8:AAB?(.##
@M06045:235:000000000-JCY5N:1:1101:15505:6677 2:N:0:CTCAGA
CTCAGAGCTGCGTTCTTCATCGATGCCAGAACCAAGAGATCCGTTGTTGAAAGTTTTGACTTATTCAGTACAGAAGACTCAGAGAGGCCATTAATGCAATAGTTTGGTTTACCTCCGGCGGGCGCCCGCGAGGGCCGGGGGGCGCCGGGAAGGACCCGGGCCGCCCGCCGAAGCAACGGTTTAGGTAACGTTCACAATGGTTTAGGGAGTTTTGCAACTCTGTAATGATCCCTCCGCTGGTTCACCAACGGAGACCTTGTTACCACTTTTACTTCCTCTAAATGACCAAGTCTTCCGTTGG
+
CCCGGGGGGGGGGGGGGGGGGGGGGGGGGGGGGGGGGGGGGGGGGGGGGGGGGGGGGGGGGGGGGGGGGGGGFGGGGGGGGGGGGGGGGGGGGGGGGGAFGGGGGGGGGGGGGGGGEGGGGGGGGGGGGGGGGGGGGGGGGGGGGGGGGGGGGGGGGGDGGEGGGGGGGEEECEGGGGE?ECGG?F7C?GGGGGFDFGFGCFFFFG=CE5CEGCG7CF477CFF7:CFFFFF2:BB@>G::?B*2:*79*7).7<F>F>FB:2).8>A7=17-:4>AAAAB2:<AA?08(4<AAA41:)##
@M06045:235:000000000-JCY5N:1:1101:5732:6695 2:N:0:CTCAGA
CTCAGAGCTGCGTTCTTCATCGATGCGAGAGCCAAGAGATCCGTTGTTGAAAGTTGTATTCGAGTTTTGATTACTCTGAATGTTAGACTTGCAATTGAAGACGTGTGAGAAAATGAAGCCCAATCTTCCAAAGTTGAAAGGGCCTTTACAATGCACACAAGGTGGGTATGGATTTGAAAGTGCCATAAACACTTATTGTGAATGATCCTTCCGCAGTTTCACCTACGGAAACCTTGTTACGACTTTTACTTCCTCTAAATGACCAAGTCTTCCTCAGATCTGAAGAGCGTCGTGTAGGGGC
+
CCCFEGGGGGGEFG@FGGFGFGGFFEDGGCEGGGGGGGGGFGGGGGGGFGGGFGGGGGGGGGFGFGGEE@FGGGGGGGFGGGFGGFGGFFC9@ADFCFGGGGGG:E,:??F<FGGGGGGCFGFGGGGGGGGFGFFGGGGGGGECC@FFGGGGGGAFGF6DCFGCFCEEFCDFFG9ECFF8@DFFGGFFDFFGGGGGCAF>,@DFFGGGGGG,+++;+5CAFGGGGDDGFF*9=4;+4@C9?>*;9=FF=FF+;C6@;=CFF43=>D(./1:A<E)).7).).)//),66;00687/-54##
@M06045:235:000000000-JCY5N:1:1101:20817:6708 2:N:0:CTCAGA
CTCAGAGCTGCGTTCTTCATCGATGCCAGAACCAAGAGATCCGTTGTTGAAAGTTTTGATTCGTTTGTTTTTGTTATTCAGAAGTAGTTTCGCTATAAATTCAAGAGTTTGGTGCTGCCGGCGGGGGCTGGTCGGGCGGCCCCGCGAGGGGGTGCCCTCCCGGCCGTCCGCCGAGGCAACAGCAGTAATAGGTAAGGTTCACAAAGGGTTTGGAGTAATAACTCGGTAATGATCCCTCCGCTGGTTCACCAACGGAGACCTTGTTACGACTTTTACTTCCTCTAAATGACCAAGTCTTCGT
+
CCCGGGGGGGGGGGGGGGGGGGGGGGGGGGGGGGGGGGGGGGGGGGGGGGGGFGGGGGGGGGGGGGGGGGGGGGGGGGGGGFGGGGGGGGGGGGGGFGGGGGGGGGGGGGGGGFGGGGGGGGGGGGGGGGGGFGGGGGGGGGGGGGGGGDCGC5EFGGGGGGCEGGDEGGGGEEGGG8EGCFGGGFC?FCGGGGGFGGGGGGGGGGFGGGGGGGGGF=CFGGFGGGGGFFFFFFF?65<@F3@DFGF=CD6>>DF>05:FFB2)44)31>@B<BBA>26>FA)544><<<B>??FFAA)##
@M06045:235:000000000-JCY5N:1:1101:9024:6714 2:N:0:CTCAGA
CTCAGAGCTGCGTTCTTCATCGATGCCAGAACCAAGAGATCCGTTGTTGAAAGTTTTAACTTGTTTGTTTTGTAAATCAGAAGGTACGCTATAAATTGAAGAGTTGGGTCCTCTGGCGCGCTGCGGGACGGGCCGAAGCCGCGGCCCGCGGTGCGCCGAGCAACAAAAAGGTAAGGTTCACAAAGGGTTTGGAGTAATAACTCGGTAATGATCCCTCCGCTGGTTCACCAACGGAGACCTTGTTACGACTTTTACTTCCTCTAAATGACCAAGTCTTCCTAAGATCGGAAGAGCCGCGGGT
+
CCCGGGGGGGGGGGGGGGGGGGGGGGGGGGGGGGGGGGGGGGGGGGGGGGGGGGGGGGGGGGGGGGGGGGGGGGGGGGGGGGGGGGGGGGGGGGGGGGGGFGGGGAEGGGGGGGGGCGDCGGGGGGGGGDGGGFGGCEGGGGGGCCGGDGGE5CEGGGDEGGGGGGGGGGEFGGGGGGGD?CGCFC=FDEEE8FGGGGGGGCFGECFGGFFFGGFFGFGFCDDGGGGGF?FE?F>335C:BF6>C:>CDC>F=>?F4?BFF)4:9<9ABFFF:4:<ABBA<4(3)480:?B((,((-,(##
@M06045:235:000000000-JCY5N:1:1101:12251:6714 2:N:0:CTCAGA
CTCAGAGCTGCGTTCTTCACCGATGCCAGAACCAAGAGATCCGTTGTTGAAAGTTTTGATTCATTTTTTTTTTTAACCACTCAGAAGATACTTATTAAAAACTTCAGAAGGTTTGGGTCCCCGGCGGGCGCGAAGTCCCGCCGAAGCAACAATTAAAGGTATAATTCACAGGGGTTGGGAGTTGGATAACTCGGTAATGATCCCTCCGCTGGTTCACCAACGGAGACCTTGTTACGACTTTTACTTCCTCTAACTGACCAAGTCTTCCGAAGAACGGAAGAGTGTCGTGTGGGGAAGGGGA
+
C@CGGGGGGGGCFGGGGGGGGGGGGGGGGGGGGGGFGGGGGGGGGGGGGGDCFGGGGG>FGGGEGGGGGGGGGGGGGGGGDEBDFAFGG9EDF<FGG9F9F+=EEF,EFDFGGGGGCGGGGGGGDCEFGGGGDGGGGGG>FGEED7EECGBC?=;C,?72>BFFGGGFF?;8C8CEEGGDCEC?FFFGGCFFEGEGCCCFFD9C8CC*5=DCGGGFD?689D:37<>7@?FF<<6>F75>@=*:?*9:::*96*/15F(?7?4)<AAA?F5)-..(,8490()))),-,(,-64?((((##
@M06045:235:000000000-JCY5N:1:1101:19119:6726 2:N:0:CTCAGA
CTCAGAGCTGCGTTCTTCATCGATGCGAGAGCCAAGAGATCCATTGTTAAAAGTTATTTTTATGTTTTCTTACTTGCAAGGTTTATTTTGCCTTACGAAAACTCAAAAAGTACATCAGTCTGACTAATTAAACGCGAATTGTTTGTTTTTACAATGCACAAAAGATTTTCTCAGTCGGTTTTTTTGCAAAAACACGGTCGAGCAAAGAGAAATAAAATTTCTCTTACTTTTTTGTAATGATCCTTCCGCAGGTTCACCTACGGAAACCTTGTTACGACTTTTACTTCCTCTAAATGACCAA
+
CCCGGGGGGGGGGGGGGGGGGGGGGGGGGGGGGGGGGGGGGGGGGGGGGGGGGGGGGGGGGGGGGGGGGGGGGGGGGGGGGGGGGGGGGGGGGGGGGGGDGGGGGGGGGGGGGGGGGGGGGGGGGGGGGGGGGGGGGGGFGGGGGGGGGGGGFGGGGGGGGGGGGGGGGGGGDGGGGGGGEGGGGGGGGFFFGGGGGGGGGGGGGGGGGFF7FDGGGFGFGFGGGFGGFFFFF@FFFFGFFFFGGGFGGGFFFGFFFFFFF?@6<>BB?FFFFAFFFBFFFFAFFF>BFF97A<)-48:##
@M06045:235:000000000-JCY5N:1:1101:14708:6737 2:N:0:CTCAGA
CTCAGAGCTGCGTTCTTCATCGATGCCAGAGCCAAGAGATCCGTTGCTGAAAGTTTTGATTGCTTATTTATAAAGACTCAGAAGATTCCGCTAGAAAACAAGAGTTTGGCCTCCGGCGGGCGGCGCGGGGGCGCTGGTCCACCCGGCATCCCGCCGAAGCAACATGATATGTTCACAATGGTTTGGAGTTCAGAAGACTCTGTAATGATCCCTCCGCTGGTTCACCAACGGAGACCTTGTTACGACTTTTACTTCCTCTAAATGACCAAGTCTTCCGCAGATCGGAAGAGCTTCGTGTTGC
+
CCCGGGGGGGGGGGGGGGGGGGGGGGGGGGGGGGGGGGGGGGGGGGGGGGGGGGFGGGGGGGGGGGGGGGGGGGGGGGGGGGGGGGGGGGGGGGGGGGGGGGGGGGGGGGGGGFGCGGGGGGGGGGGGGGGGGGDGGGGGGGGGGGGCEGGGGGGGGGGGGGGDFGGGGGGGGGGGGGGGGGGGGGGGGGGGEGGGGGGGGGGGGGGGGFFG4CDGGBGFGGGGGCCFFF>@9BFFFFGFFFFDFGFGG=BFFD4?9@AFB4>ABFFF?)9@<AFF?007>78:<BBB7:?)5)33(,(##
@M06045:235:000000000-JCY5N:1:1101:7867:6744 2:N:0:CTCAGA
CTCAGAGCTGCGTTCTTCATCGATGCCAGAACCAAGAGATCCGTTGTTGAAAGTTTTACTTTTTAATCCGATCAGAGACTTAGACACGTCACGGTATTTATTCAGGGTTTGTGTGGTTGGCTACCGGCGGACGCTGGCCAGAGAAACGCCTCTCGGCGGTCCTCCGGCGGTCGTGAGACGGGTCCGCCGAAGCAACAGAGGTCCAGTAAGCACAGGGTGGGGAGGTCGGGCCTGGGAGACCCTAACTCGTTAATGATCCTTCCGCAGGTTCACCTACGGAAACCTTGTTACGACTTTTTAC
+
CCCGGGGGGGGGGGGGGGGGGGFGGGGGGGGGGGGGGGGGGGGGGGGGGGGCFGGGGGGGGGGGGGGGGGGGGGGGGGGGGGGGGGGGGGCGGGGFGGGGGGGGGGGFFFGGGGGGGGGGGGGGGGGGCGGGGGGG>FFFGGFFGGGGGGGGGGGGGGGGGGD9DEGGGGGGGG>FEGGGGGGGGGGGGGGGGGFGCGGGGFFGGGFFGGGGGFGGGFD5CC<DGGGGF>7@FFFF:>DFFF457FFFGGFFFGF*4@BFFB?FFF;F:?==AA<:>?(((-1:?D9)9:A0490:BA,##
@M06045:235:000000000-JCY5N:1:1101:20900:6749 2:N:0:CTCAGA
CTCAGAGCTGCGTTCTTCATCGATGCGAGAGCCAAGAGATCCGTTGTTGAAAGTTGTATTTTGAATTAAGTATTCATAATATGTTTCAGACAAAATCACTAAAGTTCTGAGTAGATATAAATCCCAAAGGTGACCAACGGATTTTTACAGCCGTTGACCTCCAGTGAGATGACATTGCACACAAGGTGGATATGGATTTTTGAAAGTGCCATAAAAACACTTGATTATGAATGATCCTTCCGCAGGTTCACCTACGGAAACCTTGTTACGACTTTTACTTCCTCTAAATGACCAAGTCTCC
+
CCCGGGGGGGGGGGGGGGGGGGGGGGGGGGGGGGGGGGFFFGGGGGGGGGGGGGGGGGGGGGGGGGGGGGGGGGGGGGGFGGGGGGGGGFGGGGGGGGGGGGGGGGGGGGGGGGGGGGGGGGFGGGCGGGGGDGGGGGGGGEGGGGGGGGGGGGGGGGGGGGGGGGGGGGGGGGGGGGGGGGGGGG9EEDEGGDFFGGGGGGGGGGGGGGGGGGGGGFGFGGCGFGGFFFFFEEF6BFFFFFFGDGFGGGFFFGFFDA>EFFF9CFFFFEF:;DFEFFFFCAEEE<<?E59384:143.##
@M06045:235:000000000-JCY5N:1:1101:19399:6755 2:N:0:CTCAGA
CTCAGAGCTGCGTTCTTCATCGATGCGAGAGCCAAGAGATCCGTTGTTGAAAGTTGTATTTTGAATTAAGTATTCATAATATGTTTCAGACAAAATCACTAAAGTTCTGAGTAGATATAAATCCCAAAGGTGACCACACGGCTTTTGACAGCCGGCAGCCCCCAGAGAGATGACATTGCACACAAGGTGGATATGGATTTTTGAAAGTGCCATAAAAACACTTGATTATGAATGATCCTTCCGCAGGTTCACCTACGGAAACCTTGTTACGACTTTTACTTCCTCTAAATGACCAAGTCCG
+
CCCGGGGGGGGGGGGGGGGGGGGGGGGGGGGGGGGGGGGFGGGGGGGGGGGGGGGGGGGGGGGGGGGGGGGGGGGGGGGGGGGGGGGGGGGGGFGGGGGGGGGGGGGGGGGGGGGGGGGGGGGFFGGGGGGGGGGGGGGGGGGGGGGGGGGGGGGGGGGGGGGGDGGGGGGGGGGGGGGGFGGEGGGFGG?CCFFGFBFEG;?EGFF9,;FEGGGGGFGFGGGCFGGGFFFFFFF>FFGFFFF:7)/19:?CFGFF?AFFFFFFA<E<<@>F>01??CFFFFA2:236<B4<AF??09)##
@M06045:235:000000000-JCY5N:1:1101:13967:6796 2:N:0:CTCAGA
CTCAGAGCTGCGTTCTTCATCGATGCCAGAACCAAGAGATCCGTTGTTGAAAGTTTTGACTTATTCAGTACAGAAGACTCAGAGAGGCCATAATAATCAAGAGTTGGGTTTCCTCCGGCGGGCGCCCCGCTAGGGGGCCAGGGGGCACCGGGCGGACCCGGGCCGCCCGCCGAAGCAACGGTTTGAAGGTAACGTTCACAATGGTTTAGGGAGTTTTGCAACTCTGTAATGATCCCTCCGCTGGTTCACCAACGGAGACCTTGTTACGACTTTTACTTCCTCTAAATGACCAATTCTTCGT
+
CCCGGGGGGGGGGGGGGGGGGGGGGGGGGGGGGCFGGGGGGGGGGGGGGGGGGGGGGGGGGGGGGGGGGGGGGGGGGGGGGGGGGGGGGGGGGGGGGGGGGGGGGGGGGG7FGGGGGGGGFGGGGFEGGGGGGGGGGGGGGGGGGGGGGGGGGGGGDCEGGGGGGGEGGGGGDGECECGGGEGGGCEGGGFGGGGGGGGFFFGG+<7FGGGFGGDGGFGFGGGGF7>FFF485:BFFF3<>>EGCFFGGGFFEGF56DFFFFFFFFFF(057:B22)5<2))4<29>)<72??)6)64)##
@M06045:235:000000000-JCY5N:1:1101:17970:6869 2:N:0:CTCAGA
CTCAGAGCTGCGTTCTTCATCGATGCGAGAGCCAAGAGATCCGTTGTTGAAAGTTGTATTTTGAATTGTTTATTCATAATATTTTTCAGACAAAGAGTTAAAAAATAAAGGTTGATGTTTGGTCGATCTCCATGAAGAAGATCGACTGACATTGCACACAAGGTGGATATGGATTTAAAAAGTGCCATAAAACACTTATTATGAATGATCCTTCCGCAGGTTCACCTACGGAAACCTTGTTACGACTTTTACTTCCTCTAAATGACCAAGTCTTCCTGAGATCGGAAGAGCGTCGTGTACA
+
CCCGGGGGGGGGGGGGGGGGGGGGGGGGGGGGGGGGGGGGGGGGGGGGGGGGGGGGGGGGGGGGGGGGGGGGGGGGGGGGGGGGGGGGGGGGGGGGGGGGGGGGGGGGGGGGGGGGGGGGGGGGGGGGGGGGGGGGGGGGFGGGGGGGGGGGGGGGGGGGGGGGGGGGGGGGGGGGGGGGGGGGGGGGGGGGGGGGGGGGGGGGGGGGGGGGGGGGGFGFFGGGGGGGFEFFDFFFFFGFFFFGGGFGGGFBFFFFFFFFFEFFFFFFFFFFFFFFFFFFFFFFFFFFF@DB@FFF??(##
@M06045:235:000000000-JCY5N:1:1101:25865:6879 2:N:0:CTCAGA
CTCAGAGCTGCGTTCTTCATCGATGCCAGAACCAAGAGATCCGTTGTTGAAAGTTTTTATTTATTTGTTTATGTGTCACTCAGAGGAGAAAACCACTAAAGACATAAGAGTTTGGGGCCTCCGGCGGGCGCCTGGTTCCGGGCCCGAAGGCGCCGGGGCGGTCCCGCCGAAGCAACAATATGGTAAGGTTCACAAAGGGTTTGGGAGTTTGTAAACTCGGTAATGATCCCTCCGCTGGTTCACCAACGGAGACCTTGTTACGACTTTTACTTCCTCTAAATGACCAAGTCTTCCGGAGGGG
+
CCCGGGGGGGGGCGGGGGGGGGGGGGGGGGGGGGGGGG8FGGGFFFFGGGGGGGGGGGGGGGGGGGGGGGGGGGGGGGGGGGGGGGGGGGDGGGGGGGDGGGGGGGGGGGFGCGFGGGGGGGGGGGCEGGGGGGFGGGGGGGG7EEGGDGGGDGGGDGGGDGGGEEEGEECGGCGGGCFGGGGGFGGGGDGGGGGFGDC8FCGGEGGGGGGGG=D7:FGBGF<GFGGFFFFFFFFFFFFFFFFGD4:DDDD37FF?<F<@F6?>0:<A9=F?<<<AB>AAFFFA>BF?<B2A<<?960(##
@M06045:235:000000000-JCY5N:1:1101:21840:6884 2:N:0:CTCAGA
CTCAGAGCTGCGTTCTTCATCGATGCCAGAACCAAGAGATCCGTTGTTGAAAGTTGTAACTATTAAAGTTTTTCAGACGCTGATTGCAACTGCAATGGGTTTAAATTGTCCAATCGGCGGGCGAACCCGCCGAGGAAACGTAAGTACTCAAAAAACATGGGTAAGAGACAGCAGGACAAAGCCTACAATACTCTAGGTAATGATCCTTCCGCAGGTTCACCTACGGAAACCTTGTTACGACTTTTACTTCCTCTAAATGACCAAGTCTTCCTAAGATCGGAAGAGCGTCGTGTAGGGAAGG
+
CCCGGGGGGGGGGGGGGGGGGGGGGGGGGGGGGGGGGGGGGGGGGGGGGGGGGGGGGGGGGGGGGGGGGGGGGGGGGGGGGGGGGGGGGGGGGC:CFFDFGDFFGGGGGGGGGGGGGGGGGGGGGGGGGGGGGGGGGGGGGGGGGGFGGGGGGGGGGGGGGGGGGGGGGGGGGGGGGGGGG?FFFDCGFGGFFDGGGGGGGGGEFCFGCFCEGGG;>FGFGGGGGGGGFFFFFBFFFFGFBFDGGGFGGFFFFGFFDFFFFFFFFFF<ABFFFFFFABB:332?<?64(331(3AB04.##
@M06045:235:000000000-JCY5N:1:1101:16636:6893 2:N:0:CTCAGA
CTCAGAGTTGCGTTCTTCATCGATGCCAGAACCAAGAGATCCGTTGTTGAAAGTTTTAACTTGTTTGTTTTGTAAATCAGAAGGTACGCTATAAATTGAAGAGTTGGGTCCTCTGGCGCGCTGCGGGACGGGCCGAAGCCGCGGCCCGCGGTGCGCCGAGCAACAAAAAGGTAAGGTTCACAAAGGGTTTGGAGTAATAACTCGGTAATGATCCCTCCGCTGGTTCACCAACGGAGACCTTGTTACGACTTTTACTTCCTCTAAATGACCAAGTCTTCCCTAGATCGGAAGAGCGTCGTGA
+
CCCGGGGGGGGGGGGGGGGGGGGGGGGGGGGGGGGGGGGGGGGGGGGGGGGGGGGGGGGGGGGGGGGGGGGGGGGGGGGGGGGGGGGGGGGGGGGGGGGGGGGGGDGGGGGGGGGGGGGGGGGGGGGGGGGGGEGGGGGGGGGGGGGGGGGGEGGCCEEGGGGGGGGGGGGGGGGGGGGGGGFGGGGGGGGGGGGFFFGGGC7EGGGGFGGCFFFGGFGFDGGGGGGGFFFEF>B:5@G:BF6DC7BDC<@FFG46<FFF?BFFFFAA<FFF?A>9<2>BA2159ABFFFFFBB>>?F(##
@M06045:235:000000000-JCY5N:1:1101:10590:6895 2:N:0:CTCAGA
CTCAGAGCTGCGTTCTTCATCGATGCGAGAGCCAAGAGATCCGTTGTTGAAAGTTGTATTTTTGAATTATGTTTATTCAGAAATAGATATTCAGACAAACTGCTTTAAAGGTGTTAAGTTAATCAAACCCTCTTAAGGTTTTCCTTCCCCTAAAGTCCTATCGGACCCAAAGGGATATCAACGTACAGAGAGTCCAAAAACATTGCACACAAGGTGGATATGGATTTTTTTAAAGAGTGCCATAAAACACTCAATTATGAATGATCCTTCCGCAGGTTCACCTACGGAAACCTTGTTACGG
+
CCCGGGGGGGGGGGGGGGGGGGGGGGGGGGGGGGGGGGGGGGGGGGGGGGGGGGFGGGFGGGGGGGGGGGGGGGGGGGGGGGGGGGFGGGGGGGGGGGGGGGGGGGGGGGGGGGFGGGGGGGGGGGGGGGGGGGGGGGGGGGGGGGGGGGGGGGFFGGGFGGEGDEGGGG?DGGGEGGGGGGGGGGGGGGGCEGGGGCGGGGFFGFGGGGG?FGC7C5CFFGGFCFDGFAAFFFFFF97:AFFGGGFFF:;6AGFFE>8FFFFFFCEFFFFFFF0;?FE@EFF117;<0(.,44<AAA)##
@M06045:235:000000000-JCY5N:1:1101:25930:6908 2:N:0:CTCAGA
CTCAGAGCTGCGTTCTTCATCGATGCCAGAACCAAGAGATCCGTTGTTGAAAGTTTTGACTTATTCAGTACAGAAGACTCAGAGAGGCCATACAATGCAATAGTTTGGTTTTCCTCCGGCGGGCGCCCGCGAGGGCCGAGGGGCGCCGGGAAGGACCCGGGCCGCCCGCCGAAGCAACGGTTTAGGTAACGTTCACAATGGTTTGGGAGTTTTGCAACTCTGTAATGATCCCTCCGCTGGTTCACCAACGGAGACCTTGTTACGACTTTTACTTCCTCTAAATGACCAAGTCTTCCATACA
+
CCCGGGGGGGGGGGGGGGGGGGGGGGGGGGGGGGGGGGGGGGGGGGGGGGGFGGGGGGGGGGGGGGGGGGGGGGGGGGGGGGFGGGGGGGGGGGGGGGGGGGGGGGGEGGGGGGGGGGGGGGGGGGGGGGGGGGGDGGGEFGGG7CEDGGGEGGGGGGGGGGGGDEGG>EGGGEGGGGGGEE=FGGGGFFGGGGGGG+<EGG7FGGGGGGG77*2CGF47:CFGGDFGFF6??FDFEEGFFF4:FGFGGGB>>)7FBFF*9):?:(819@4?ABBFFF9<AFF2<F>7??4-5:9>4-)##
@M06045:235:000000000-JCY5N:1:1101:23299:6924 2:N:0:CTCAGA
CTCAGAGCTGCGTTCTTCATCGATGCCAGAACCAAGAGATCCGTTGTTGAAAGTTTTGATTTATTTGTTTGTTTTACTCAGAAGTTCCACTAAAAACAGAGTTTAGGGGTCCTCGGGCGGGCCGTCCCTTTTTACGGGGCGCGGGCTGATCCGCCGAGGCAACGTATAGGTATGTTCACAGGGGTTTGGGAGTTGTAAACTCGGTAATGATCCCTCCGCTGGTTCACCAACGGAGACCTTGTTACGACTTTTACTTCCTCTAAATGACCAAGTCTTCCATAGATCGGAAGAGCGTCGTGCT
+
CCCGGGGGGGGGGGGGGGGGGGGGGGGGGGGGGGGGGGGGGGGGGGGGGCEGGGGGGGGGGGGGGGGGGGGFGGGGGGGGGGGGGGGGGGGGGGGGGGGGGGGGGGGGGGGGGGGGGGGGGGGGGGGGGGGGGGGGGGGGGGGGEGGGGGGGGGGGGGGGGGGGGFGGGGGGGGGGGGGFGGGGGGGGGGFGGGGGG+9<CGGGGGGGFGGGFFGGGEDFGGGGGFGGFFFFFFEBFFFFFFFGGGFGGGFFFGBFFF<FFFFB49<D0?FFBFFFFFFBA:2<AFF0:>?FFB>F>13##
@M06045:235:000000000-JCY5N:1:1101:16707:6929 2:N:0:CTCAGA
CTCAGAGCTGCGTTCTTCATCGATGCGAGAGCCAAGAGATCCGTTGTTGAAAGTTGTATTTTGAATTAAGTATTCATAATATGTTTCAGACAAAATCACTAAAGTTCTGAGTAGATATAAATCCCAAAGGTGACCACACGGCTTTTGACAGCCGGCAGCCCCCAGAGAGATGACATTGCACACAAGGTGGATATGGATTTTTGAAAGTGCCATAAAAACACTTGATTATGAATGATCCTTCCGCAGGTTCACCTACGGAAACCTTGTTACGACTTTTACTTCCTCTAAATGACCAAGTCTT
+
CCCGGGGGGGGGGGGGGGFGGGGGGGGGGGGGGGGGGGGGGGGGGGGGGGGGGGGGGGGGGGGGGGGGGGGGGGGGGGGGGGGGGGGGGGGGGGGGGGGGFFGGGGGGGGGGGGGGGGGGGGGGGGGGGGGGGGGGGGGGGGGGGGGGGGGGGGGGGGGFGGGDGGGGGGGGGGGGGCGGGGGGGGGFGGF,,>EGG;DFFGGGGGGGGGGGGGGGGFGFGGGFFFGCAFFFFEACFFGFAFFGGCEDFCBFFGFFFFFFFFFFFFFFC=8F9@@3C?EFFCA:2<<A>>FFAFFF<).##
@M06045:235:000000000-JCY5N:1:1101:24569:6943 2:N:0:CTCAGA
CTCAGAGCTGCGTTCTTCATCGATGCGAGAGCCAAGAGATCCGTTGTTGAAAGTTGTATTTTTGAATTATGTTTATTCAGAAATAGATATTCAGACAAACTGCTTTAAAGGTGTTAAGTTAATCAAACCCTCTTGGCTTTTTAATGCCAGAGAGTTCAAAAACGTTGCACACAAGGTGGATATGGATTTTTTTAAAGAGTGCCATAAAACACTCAATTATGAATGATCCTTCCGCAGGTTCACCTACGGAAACCTTGTTACGACTTTTACTTCCTCTAAATGACCAAGTCTTCCCAAGAAT
+
CCCGGGGGGGGGGGGGGGGGGGGGGGGGGGGGGGGGGGGGGGGGGGGGGGGGGGGGGGGGGGGGGGGGGGGGGGGGGGGGGGGGGGGGGGGGGGGGGGGGGGGGGGGGGFGGGGGGGGGGGGGGGGGGGGGGGGGGGFDFFGGGGGGGGGGGGGGGGGGGGGGGGGGGGGGGGGGFFGGGFGGGGFCFDGGGGGGGGGGGGGGGGGGGGGGGGGGGGFGFGGGGFGFGFFFFBFFFFFGFFFFGGGFGGGFFFGFFEFFFFF@FFFFFEFFFFAE<CFFFFFFEFF6<ECEFFFFFBF4##
@M06045:235:000000000-JCY5N:1:1101:24306:6961 2:N:0:CTCAGA
CTCAGAGCTGCGTTCTTCATCGATGCCAGAACCAAGAGATCCGTTGTTAAAAGTTTTGACTTGTTTTTTGTTTTGAATCAGAACGTGCAGTACGCTTTTTCAAATTTAGAGTTTGGCGCGGCCGGCGGGGACGGGGACGGGGACGGCGGCCCGGTGAGGGGCGCGCCGACCCAGACCCCGCCTCCCCGCCGAGGCAACGCGCGGCCAGAGGTAAGGTTCCCAATGGGTTTTGAAGAGTAAATTCGGTAATGATCCCTCCGCTGGTTCACCAACGGAGACCTTGTTACGACTTTTACTTCGT
+
CCCGGGGGGGGGGGGGGGGGGGGGGGGGGGGGGGGGGGGGGGGGGGGGGGGGGGGGGGGGGGGGGGGGGGGGGGFGGGGGGGGGGGGGGGGGGGGGGGGGGGGGGGGGGGGGGGGGGGGGGGGGGGGGGGGGGGGGGGGGGGGGGGGGGGEGEG>EGGGGGGGGGDEEEDGGGGCCGGGGGEECFGGEGGC*2?C88FEG:?8EG*:=6>F?CG=F:FD)9DCFGGGFEEFF:B=*09>=*17:7>BCDFB@*09??FB3>(,34<AAAF@>:B9031083<A><<B<(466<A28<4)##
@M06045:235:000000000-JCY5N:1:1101:25702:6985 2:N:0:CTCAGA
CTCAGAGCTGCGTTCTTCATCGATGCGAGAACCAAGATATCCAGGGCATAGAGTTGTTTCTATGTTTATATGGTGATTGTTGTAAGATGTTACTCAATACAAGCAAATCAGCTGAGAAAGACACGAAGGTCAAGCCAGCTATCTAATGTTCATCGAATGACAGTGTGATGTAATAAAAATCCACGAATGGATATTATACACACACGAATGGTAAAATGTAAAGTTCACAGTTTGTTGAAAGGTATTATCATGTGAATGATCCCTCCGCAGGTTCACCTACGGAGACCTTGTTACGACTTGC
+
CCCGGGGCFGCFGDGFGF<FFGGGGGEGGGGFGGGGFG9FGGGGGGGGGGGGFGGGGFGG9EFGGGGGGGFGGGGGCGAFGGGCFG9FFFFGGGGGGGGGGDGGGFFFGGCFFFGGGGGGCGGGGGG7=FFGCFFDEDFFGGGGGGGF>ED9EF?FFGGGGG9EDFFFGGGGFGGGGGGGGGGGGGG?FFGGGGDAFDFGGGG6>EGGGGCCGFC9@FGFD+=<9CFGFFFF<AAFFFC>86FGGGF9CFA6:2BBEFFFAEDBB4@@FFFF@EE9>EFFD;<(4=F@)7CE)7;D028##
@M06045:235:000000000-JCY5N:1:1101:9713:6985 2:N:0:CTCAGA
CTCAGAGCTGCGTTCTTCATCGATGCGAGAGCCAAGAGATCCGTTGTTGAAAGTTGTATTTGAATTGTTTATTCATAATAGTTTTCAGACAGACAGTTAAAAAATAAGTTGATGTTTGGCCGCTTTCATAAAGAAAACGGCTGACATTGCACACAAGGTGGATATGGATTTAAGAAGTGCCATAAACACTTATTATGAATGATCCTTCCGCAGGTTCACCTACGGAAACCTTGTTACGACTTTTACTTCCTCTAAATGACCAAGTCTTCCGGAGATCGGAAGAGCGTTGTGTAGGGAAAGA
+
CCCGGGGGGGGGGGGGGGGGGGGGGGGGGGGGGGGGGGGGGGGGGGGGGGGGGGGGGGGGGGGFGGGGGGGGFGGFGGFFGGGGFGGGFGGGGFGGGGGGGGGGGGGGGGGGGGEFGDGFGGGGGGGGGGGGFGFGGGDGGGGGGGGGGGGGGFEFFGGGC8DFFFGGGGFGFCFF8EGGC8EGFGGGGGGGGAFGGFFCGGGGGGFFGGGGGGFFFFGFGGGDCG>DFAFF4>AFFAFEFFFGG7FGFGFFFGFC?CEAF;1;;E339FF>@61@<36??9;@F9,((,3<2<7<:63##
@M06045:235:000000000-JCY5N:1:1101:4836:6993 2:N:0:CTCAGA
CTCAGAGCTGCGTTCTTCATCGATGCGAGAGCCAAGAGATCCGTTGTTGAAAGTTGTTATTTTTATAGTATTAGACATTCTAGACTTGGTAGTTAAATGTAAAAGCGGAAGCAGTCAGAATTAACCAACTGCAACCGAAGTGTGCACAGGTGTGTGAGATTCAACAGCGTGCAGCCGAAGCGCACAGCTGAAGAGAAGATAGACCCGAAGGTCGAATCTTTAATGATCCTTCCGCAGGTTCACCTACGGAAACCTTGTTACGACTTTTACTTCCTCTAAATGACCAAGTCTTCCGTAGACG
+
CCCGGGGGDFGGGGGGGCGGGGGGGGGGGGGGFC@CCDEFGGGGGGGGGFGCFGACEFGGG9FGFFFFFGGGGGGGGGGGGCFFFGGGGGFFFGGGGGGGGFFGGGGDGEGGGGGGFGFGGGGGGGFFFGGGGGFGEGEGDFGGGGGFFGGDGGGGGGGGGFFGGGGGDGECFGGFGGGGDGGGDEGG?FGGGGGGGGFGGGGCFEC>*CD?FDDFFEGFGGFGGGFGFFFFFFFFFFGFFFCFGGFGGCDFFGFFFFE6CFFFF:A44?FFDF4A444)--6A528<2).6):?F?6(##
@M06045:235:000000000-JCY5N:1:1101:7934:7021 2:N:0:CTCAGA
CTCAGAGCTGCGTTCTTCATCGATGCCAGAACCAAGAGATCCGTTGTTAAAAGTTTTAATTTATTAATTAAGTTTACTCAGACTGCAAAGTTACGCAAGAGTTTGAAGTGTCCACCCGGAGCCCCCGCCCGAAGGCAGGGTCGCCCCGGAGGCAACAGAGTCGGACAACAAAGGGTTATGAACATCCCGGTGGTTAGACCGGGGTCACTTGTAATGATCCCTCCGCAGGTTCACCTACGGAGACCTTGTTACGACTTTTACTTCCTCTAAATGACCAAGTCTTCCTTAGATCGGAAGAGCA
+
CCCGGGGGGGGGGGGGGGGGGGGGGGGGGGGGGGGGGGGGGGGGGGGGGGGGGGGGGGGGGGGGGGGGGGGGGGGGGGGGGGGGGGGGGGGGGGGGGGGFGGGGGGGGGGGGGGGGGGGGDGGGGGGGDEGGGGGGGGGGGGGGGGGGGGGGGGGGGGGGGGGGGGGGGGGGGGGGGGGGGGGGGGDGGGEGGGGGGGGGGGGGGGGGGGGGGGGGGFGFGGGGGGGGFFFFDFFFFFDEDFFGGGFGGGFFFGFEBFDFFFFFAABDA??4:AF?FFBAFABA9AAAAA>42:?6>?4##
@M06045:235:000000000-JCY5N:1:1101:12823:7028 2:N:0:CTCAGA
CTCAGAGCTGCGTTCTTCATCGATGCCAGAACCAAGAGATCCGTTGTTGAAAGTTTTAACTTGTTTGTTTTGTAAATCAGAAGGTACGCTATAAATTGAAGAGTTGGGTCCTCTGGCGCGCTGCGGGACGGGCCGAAGCCGCGGCCCGCGGTGCGCCGAGCAACAAAAAGGTAAGGTTCACAAAGGGTTTGGAGTAATAACTCGGTAATGATCCCTCCGCTGGTTCACCAACGGAGACCTTGTTACGACTTTTACTTCCTCTAAATGAACAAGTCTTCCCAAGATCGGAAGAGCGTCGGAA
+
CCCGGGGGGGGGGGGGGGGGGGGGGGGGGGGGGGGGGGGGGGGGGGGGGGGGGFGGGGGGGGGGGGGGGGGGGGGGGGGGGGGGGDGGGGGGGGGGGGGGGGGGGGGEGGGGGGGGGGGGGGGGGGGGGGGGGGDGGGGGGGGGGGGGGGGGEGGGGGGGGGFGGGGGGEGGGGGGGGGGGGGGGGGGFGGGEG<FGGGGG9+AEEFEGGG+:CC69>CEDDDFGGGGF=@FFFB335DFF@FFFGDDGD:?FGFFB@<=F<2AAA:9)1@;,5>9AA<?<?::7A:?1:B<?:99:>(##
@M06045:235:000000000-JCY5N:1:1101:27559:7029 2:N:0:CTCAGA
CTCAGAGCTGCGTTCTTCATCGATGCCAGAACCAAGAGATCCGTTGTTGAAAGTTTTGACTTATTCAGTACAGAAGACTCAGAGAGGCCATAAATTATCAAGAGTTTGGTGACCTCCGGCGGGCGCCCGCGGTGGGGCCCAGGGGCGCCCGGGGGGTAAACCCCGGGGCCGCCCGCCGAAGCAACGGTTTAGGTAACGTTCACAATGGTTTAGGGAGTTTCGCAACTCTGTAATGATCCCTCCGCTGGTTCACCCACGGAGACCTTGTTACGACTTTTACCTCCCCTAACTGACCAAGTAG
+
CCCGFGGGGGGGGGGGGGGGGGGFFGGGGGGGGGFGGGGGGGGGGGFGGGGGG<EGDGDFGGGGGGGGGGFGGGFFGGGGGGFGGGGGDEFFCFGGGGGG9FAGFGGGGGGGGFGGGGGDCFGECEGGDGGEGGGGGGGEEGFGGGGG8EGCEGGGECCFGGGGGGCCCGGGGGE=EGGGDC?CF::;*C8@C<<FGG*;CFGGGFGDCCF+:>775@5@><DDDGGDBFF?A>479@CF75>DD35CFGFFF*))2>9E5(8:?FF<<@FD69:3<)))).4<0(.,8(.6)5::?<.##
@M06045:235:000000000-JCY5N:1:1101:22053:7033 2:N:0:CTCAGA
CTCAGAGCTGCGTTCTTCATCGATGCCAGAACCAAGAGATCCGTTGTTGAAAGTTTTAACTTATTTAGTTTGATATAACTCAGAGTGCCATAATAATAACAAGAGTTTAGTGGACCACCGGCAGGCCACCACCGGAGCCGTGACGACCCCGATAGGCCCTGCCGAGGCAACAAAAGGTAAGTTCACATGGGTTTGGGAGTTTTGAAATAACTCTGTAATGATCCCTCCGCTGGTTCACCAACGGAGACCTTGTTACGACTTTTACTTCCTCTAAATGACCAAGTCTTCCCGAGATCGGAAA
+
CCCGGGGGGGGGGGGGGGGGGGGGGGGGGGGGGGGGGGGGGGGGGGGGGGGGGGGGGGGGGGGGGGGGGGGGGGGGGGGGGGGGGGGGGGGGGGGGGGGGGFGGGGGGGGGGGGGGGGGGEGGGGGGGGGGGEGGGGGGGGGG@EGGGGGGGGG@FGGGGGGGGDGCEGGGGGDDCE?GFGFGGGGFC9>CBEGGGGGG>EFGDCFGGGGGFFFFGFFCAG>CFG;*8)5:>>@9@6FFFFDFG3CBCFDF49DFFFFBEFFF42<2:A?B6<>><4:AFFF64949A404119<BF?(##
@M06045:235:000000000-JCY5N:1:1101:7346:7046 2:N:0:CTCAGA
CTCAGAGCTGCGTTCTTCATCGATGCCGGAACCAAGAGATCCGTTGTTGAAAGTTTTAACTTGTTTGTTTTGTAAATCAGAAGGTACGCTATAAATTGAAGAGTTGGGTCCTCTGGCGCGCTGCGGGACGGGCCGAAGCCGCGGCCCGCGGTGCGCCGAGCAACAAAAAGGTAAGGTTCACAAAGGGTTTGGAGTAATAACTCGGTAATGATCCCTCCGCTGGTTCACCAACGGAGACCTTGTTACGACTTTTACTTCCTCTAAATGACCAAGTCTTCCTCAGATCGGAAGAGCGTCGGGG
+
CCCGGGGGGGGGGGGGGGGGGGGGGGGGGGGGGGGGGGGGGGGGGGGGGGFGGGGGGGGGGGGGGGGGGGGGGGGGGGGGGGGGGGGGGGGGGGGGGGGGGGGFGGGGGGGGGGGGGGGGGGGGGGGGGGGGGGGGGGGGGGGGGC7CG5CEEGEEEGGGGEGGFGGGGGGCFGGGFGGGGGGGGGGGGEGGFGGGGFFGFCFCEGGGFGGCF7>4CDGFDDGFGGDFFFFFFFFFFFGFFFBFFG>7C5<FF7F?:=AFBA>A>A2<2?FFFDFFFFFAAA7A>?6???0::?>(,2(##
@M06045:235:000000000-JCY5N:1:1101:17382:7050 2:N:0:CTCAGA
CTCAGAGCTGCGTTCTTCATCGATGCCAGAACCAAGAGATCCGTTGTTGAAAGTTTTGATTCGTTTGTTTTTGTTATTCAGAAGTAGTTTCGCTATAAATTCAAGAGTTTGGTGCTGCCGGCGGGGGCTGGTCGGGCGGCCCCGCGAGGGGGTGCCCTCCCGGCCGTCCGCCGAGGCAACAGCAGTAATAGGTAAGGTTCACAAAGGGTTTGGAGTAATAACTCGGTAATGATCCCTCCGCTGGTTCACCAACGGAGACCTTGTTACGACTTTTACTTCCTCTAAATGACCAAGTCTTCGC
+
CCCGGGGGGGGGGGGGGGFFGGFGGGGGGGGGGGGGFGGGGGGFFGGFGF9DGGGFGGGGGGGGGGGGGGGFFFGGGGGGGCCFGGGGGGGGGGFGGGGGGGGGGGGGGGGGGGGGGGGGGGGGGGGGGGDGGGEFGGFGGGGGGG7EEEGGGGGGGGGGDCEGGDGGGGGGGDGGGGFGCCCCF+<:CFFGGCFCGCCEGGFGGGGGCCGGGGGGGFGFGG*?DDCFBFFFFF?F?FD5>))1*>77FFFFFGDE9>?FFFAB>:<2:EFFAA244:>26<<<A2:)4253::BAB9)##
@M06045:235:000000000-JCY5N:1:1101:16418:7051 2:N:0:CTCAGA
CTCAGAGCTGCGTTCTTCATCGATGCCAGAACCAAGAGATCCGTTGTTGAAAGTTTTGATGCGTTTTTTATTTCGCTGTACTCAGATAATGCCGCCGGGGGTCGCCCGGGATTCACTGAGAAGGGTTTGGTTGGTCCCCCGGCGGGCGCCTGGTTCCGGGCCCGAGGGCGCCGGGGCGGTACCGCCGAAGCAACGTCTAGGTATGGTTCACATTGGGTTTGGGAGTTGTAAACCCGGTAATGATCCCTCCGCTGGTTCACCAACGGAGACCTTGGTACGACTTTTACTTCCTCTAAATTGC
+
CCCGGGGGGGGGGGGGGGGGGGGGGGGGGGGGGGGGGGGGGGGGGGGGGGGGGGFGGGGGGGGGGGGGGGGGGGGGGGGGGGGGGGGGGGGGGGGGGGGGGGGGGGGGGGGGGGGGGGGGGFFGGGGGGDGGGGGGGGGGGGGGGGGGGGGGGGGFFG=EGGGGDGGGGGEEGGEGGEEGEGGDGGC*?>CFGFGAE*8CC@?FGGFGGGGGGFGGFFG5CCG5DDF7@??F<(.<E>750*7:DGFCFD3>3)7?AF>F?BF?0>069FFFBA(54.(4>??4>2462<<4:>)<)6)##
@M06045:235:000000000-JCY5N:1:1101:18563:7115 2:N:0:CTCAGA
CTCAGAGCTGCGTTCTTCATCGATGCTGGAACCAAGAGATCCGTTGTTGAAAGTTTTAGCTATTTGTCAAAGACTCAGAGTTGTCACTGATCAGCAAAGAGTTTCAACTAATCCTCCGGCAGGCGCTCTCCCGGGCGGCTGCTAAGCCAGGCCCCAGGCGAACGGCCCCTGAGCTGGGGCTGTCCGTCCTGCCGAAGCAACGTTGGTGTTGTAAACAAGTGTGGTCAGTAGCGGGCGACCCGAGGGGCCACCGTGCCGACACTGTAATGATCCTTCCGCAGGTTCACCTACGGAAACCCCA
+
CCCGGGGGGGGGGGGGGGFGGGGGGGGGGGGGGGGGGGGGGGGGGGFGGGFGGFGGGGGGGCGGGGGGGGGGGG<FGGGGGGGGGGGGGGGGGGGGGGGFGGGGGGGGGGGGGGGGGGGGGGGGGGGGGGGGGGGGGGGGGGGGGGGGGGDFCGGGGGGGGGGGGGCGGFG6FGFFGGDGGGGGGGGGGGGGGGDGGGGGGGGGGGGGGGGDGGGFF;FFGGDDDGGGFFFF;>BEDBD);>5<DDFG<DFFBC:<:D>EFF0246>A)*//4<46::0366(.)).8)4:?<:,90((##
@M06045:235:000000000-JCY5N:1:1101:4820:7144 2:N:0:CTCAGA
CTCAGAGCTGCGTTCTTCATCGATGCCAGAACCAAGAGATCCGTTGTTGAAAGTTGTAACTATTAAAGTTTTTCAGACGCTGATTGCAACTGCAATGGGTTTAAATTGTCCAATCGGCGGGCGAACCCGCCGAGGAAACGTAAGTACTCAAAAAACATGGGTAAGAGACAGCAGGACAAAGCCTACAATACTCTAGGTAATGATCCTTCCGCAGGTTCACCTACGGAAACCTTGTTACGACTTTTACTTCCTCTAAATGACCAAGTCTTCCCGAGATCGGAAGAGCGTCGTGGAGGGAACT
+
CCCGGGGGGGGGGGGGGGGGGGGGGGGGGGGFGGFGGGGGGGGGGGGG@FGFGGGGGGGGGGGGGGGGFGGGGGGGGGGGDGGGGCFGGGGGGC:CC@EFEFGFGGGGDFGGFFGGGGGGGGFCFCFGCFGG7B::EGCGFGGG;DFAFCFFFCC>D,<>EBFGGFGFGGGGGGGC5:CGG6CGGGGGFGG;<+<?CF7EFCGFFGGGGGGG3<<8C8DAC9CFDDDG@FFF<<BB77CFE@DGGGB7>CB?FD=FAF4**8?F?<-6<*9?(((4:<BF:6(((.(-((-((-160(.##
@M06045:235:000000000-JCY5N:1:1101:21482:7161 2:N:0:CTCAGA
CTCAGAGCTGCGTTCTTCATCGATGCGAGAGCCGAGAGATCCGTTGTTGAAAGTTGTATTTTTGAATTATGTTTATTCAGAAATAGATATTCAGACAAACTGCTTTAAAGGTGTTAAGTTAATCAAACCCTCTTAAGGTTTTCCTTCCCCCAAAGTCCTATCGGACCCAAAGGGATATCAACGTACAGAGAGTCCAAAAACATTGCACACAAGGTGGATATGGATTTTTTTAAAGAGTGCCATAAAACCCTCAATTATGAATGATCCTTCCGCAGGTTCACCTACGGAAACCTTGTTACTA
+
CCCGGGGGGGGGGGGGGGGGGGGGGGGGGGGGGGGGGGGGGGGGGGGGGGGGGGGGGGGGGGGGGGGGGGGGGGGGGGGGGGGGFGGFGGGGGGGGGGGGGGGGGGFFGGGGGGGGGGGGGGGGGGGGGGGGGGGGGGGGGGGGGGFFGGGGGGGGGGGGGGGGGGGGGGGGGGGGG9DFGFGGGGGGFFFEGGGGGCFFGGGGGGGGC>DGGF@CF>5EDGGF>FFGFFFFECCFFFGFAF6?=CFD**)25FFFEFCFFFE<??EEFBFE3012?@FFE@B?:????9:BF7).4)-##
@M06045:235:000000000-JCY5N:1:1101:7516:7195 2:N:0:CTCAGA
CTCAGAGCTGCGTTCTTCATCGATGCCAGAGCCAAGAGATCCGTTGTTGAAAGTTTTAAATATTAAATATTTTACTCAGACGACACTAATAATTCAGGGTTTTGGGTTCTCTGGCGGGCACTTACCAGCCGAAGCCAGTAGCTAGGCGGCCCGCCAAAGCAACAAAGGTAAAGGTATACAAAGGGTGGGAGATCTACCCGTTTATAGGGCATGAACTCGGTAATGATCCTTCCGCAGGTTCACCTACGGAAACCTTGTTACGACTTTTACTTCCTCTAAATGACCAAGTCTTCCGAAGAGG
+
C<CFGGGGGGGGGGGGGGGGGGGGGGGGGGGGGGGGGGGGGGGGGGGGGGGGGGGGGFDFGGGGGGFGGGGGGGGGGGGGGGEG:FG8<FGFGGFFFGGGGEGGGGGGGGGGGGGGGGGGGFEGGGGGGGEEGDGFGGFGFGEG9FGEG6BEGDEEGFFGFFGG>FFGFGFGGGFGGGGGCGDFE@*CE>BCBFCGGGGGGGG5EFFGG=D*;>CD;@73/CC:CC>FFFFF?BE:D3>4*9@GGGFGGGFEFFFFF7<?FF?F06A<9FFFBFA>BF99A548>?::4<>A9A08642##
@M06045:235:000000000-JCY5N:1:1101:4791:7205 2:N:0:CTCAGA
CTCAGAGCTGCGTTCTTCATCGATGCCAGAACCAAGAGATCCGTTGTTGAAAGTTTTGATTCATTTGTTTTGCTTATGCACTCAGAGAAAAAAATTCCCGCCGTTGGGCGTAATGCAAAAGAGATTTGGGTCCCTGCGGCGGGCGCCTTGGAGTCCGGCGCCGCTTGCGCGGCGGCCGGGGCGGTCCCGCCGAGGCAACTGAGGTAAGGTTCACAGTGGGCCTGGGAGTTGTATAACTCGGTAATGAGCCCTCCGCTGGTTCACAAACGGAGACCTTGTTACCACTTTTCCTCCCTCTCAT
+
CCCFCEEFAFGEB@CFGGGGGFEEGECE<EEE,<<6E8C6EEGG88FFGC,EE<,CFDFGA,CFFGGADFFGGF<FFGFGGGGAF9@FGGD<CGFFFCGGEGC@FG8BEEGGGFEGG<FAEFG,C?;<ACFC<,CAF7+8=+@EGG8*43@88>:F588:?C*81CCGGGEE>C:CDC*?88/?E8C:8CEE8EC>8;C6C<C8CFG970?C*:**295)**1**5*777*9)69F97C>BB)9>:6*:>8)07)81>9094<9)5(::3)5(8<>B<<B)6)-),48)))-)(,,4((##
@M06045:235:000000000-JCY5N:1:1101:8572:7212 2:N:0:CTCAGA
CTCAGAGCTGCGTTCTTCATCGATGCCAGAACCAAGAGATCCGTTGTTGAAAGTTTTGATTTATTTATGGTTTTACTCAGAAGTTACATATAGAAACAGAGTTTAGGGGTCCTCTGGCGGGCCGTCCCGTTTTACCGGGAGCGGGCTGATCCGCCGAGGCAACAAGTGGTATGTTCACAGGGGTTTGGGAGGTGTAAACGCGGTAATGATCCCTCCGCTGGTTCACCAACGGAGACCTTGTTACGACTTTTACTTCCTCTAAATGACCAAGTCTTCCTCAGACCGGAAGAGCGGCGTGGGC
+
CCCDFEG@FFGE;CFFGFGGGGGGFGGGGEGFFGGGGGGGGGGGGGB@FFCCGEDCFFFF,,6EC<C,CF<C,6CFFGFFCFGGFEGFCEC<FEAACEE@FGGCFFCCFC=FFGCF8DFDCEGGGGGCC=?,87:5=@FG:FE7BECCDEFCFF7CCBEGCFD8,>D9DEF?FC;>,;FGGG==*4CCD53*1=++<EC*8:EGCEGFGCF7FCDCD>DD)CCCF7*>F))5:>3F>FC?=4BGGF:970*/*0*9)15/=A26)6>7?>49)6:2:)))(3)-7>079<::1(4314(##
@M06045:235:000000000-JCY5N:1:1101:22161:7233 2:N:0:CTCAGA
CTCAGAGCTGCGTTCTTCATCGATGCCAGAACCAAGAGATCCGTTGTTGAAAGTTTTGATTCGTTTGTTTTTGTTATTCAGAAGTAGTTTCGCTATAAATTCAAGAGTTTGGTGCTGCCGGCGGGGGCTGGACGGGCGGCCCCGCGAGGGGGTGCCCTCCCGGCCGTCCGCCGAGGCAACAGCAGTAATAGGTAAGGTTCACAAAGGGTTTGGAGTAATAACTCGGTAATGATCCCTCCGCTGGTTCACCAACGGAGACCTTGTTACGACTTTTACTTCCTCTAAATGACCAAGTCTTCCC
+
CCCGGGGGGGGGGGGGGGGGGGGGGGGGGGGGGGGGGGGFGGGGGGGGGGAFGGGGGGGGGGGGDFGFFGGGDFGGGGGGGC@FGGGGGGGGGGGGFGGGFGGFG,BFFFEFGGGGGGGGGDGGGGGGGGFGGGEGGGGGGGGGGGGGGGCEGGGDGGGGGGGGGGGGGGGDEGEGGGGC8FGFGGFGFEGGGFGG?FGGFFCF5FGEFDGGDCG6CFGFGGFDDGGGFFFF9AFFF:C3>>><CCF77C=FDDDDBFB@?3<495>??EDFFFBDFF4>646<).:A<2>??F<A2>)##
@M06045:235:000000000-JCY5N:1:1101:24760:7244 2:N:0:CTCAGA
CTCAGAGCTGCGTTCTTCATCGATGCGAGAGCCAAGAGATCCGTTGTTGAAAGTTGTATTTTTGAATTATGTTTATTCAGAAATAGATATTCAGACAAACTGCTTTAAAGGTGTTAAGTTAATCAAACCCTCTTAAGGTTTTCCTTCCCCTAAAGTCCTATCGGACCCAAAGGGATATCAACGTACAGAGAGTCCAAAAACATTGCACACAAGGTGGATATGGATTTTTTTAAAGAGTGCCATAAAACACTCAATTATGAATGATCCTTCCGCAGGTTCACCTACGGAAACCTTGTTACAG
+
CCCGGGGGCEFGGGGGGGGGGGGGGGGDGFGGGGGGGGGGGGGGGGGGGGGGGGGGGGGGFFFGGGGGGGGGGGGGGGGGGGGGGGFGGGGGGGGGGGGGGGGGGGGGGGGGGFGGFGFGFGGGGGGGGGGGGGGFFGFGGGGGGGGFGGFGFGFGGGGGGGGGGGEED?FGGGGGGGGGFGGGGGGGGCGEDGECFAFCGDGFFFG9FGCEGGFGDF*9EFG=@:F7FF>FEFCFFF7BFFFGGGFG<*4/AD6B4BECACEE<);<CFF>D@692EFFEF@;4?DDF(13(5<<AB)##
@M06045:235:000000000-JCY5N:1:1101:23074:7261 2:N:0:CTCAGA
CTCAGAGCTGCGTTCTTCATCGATGCCAGAACCAAGAGATCCGTTGTTGAAAGTTTTGATTTATTTATGGTTTTACTCAGAAGTTACATATAGAAACAGAGTTTAGGGGTCCTCTGGCGGGCCGTCCCGTTTTACCGGGAGCGGGCTGATCCGCCGAGGCAACAAGTGGTATGTTCACAGGGGTTTGGGAGTTGTAAACTCGGTAATGATCCCTCCGCTGGTTCACCAACGGAGACCTTGTTACGACTTTTACTTCCTCTAAATGACCAAGTCTTCCCAAGATCGGAAGAGCGTCGTGTCC
+
CCCGGGGGGGGGGGGGGGGGGGGGGGGGGGGGGGGGGGGGGGGGGGGGGGGGGGGGGGGGGGGGGGGGGGGGGGGGGGGGGGGGGGGGGGGGGGGGGGGGGGGGGGGGGGGGGGGGGGGGGGGGGGGGGFGGGGGGGGGGGGGGGGGGGGGGGGGCGGGGGGGGGGGGGGGGGGGGGGGGGGGGGGGGDGGGGGGGGGGGGGGGFGGGGGGGGGGGGFGFDGGGFGGGFFFF:6BFFFGFFFFGGGEGGGFFFGFF26<FFFAAAAAFFFFFFFF<A?AF6:).266<BBBFFFB;3?1##
@M06045:235:000000000-JCY5N:1:1101:7634:7285 2:N:0:CTCAGA
CTCAGAGCTGCGTTCTTCATCGATGCCAGAACCAAGAGATCCGTTGTTGAAAGTTTTAACTTGTTTGTTTTGTAAATCAGAAGGTACGCTATAAATTGAAGAGTTGGGTCCTCTGGCGCGCTGCGGGACGGGCCGAAGCCGCGGCCCGCGGTGCGCCGAGCAACAAAGAGGTAAGGTTCACAAAGGGTTTGGAGTAATAACTCGGTAAGGATCCCTCCGCTGGTTCACCAACGGAGACCTTGTTACGACTTTTACTTCCTCTAAATGACCAAGTCTTCCACAGATCGGAAGAGCGTCGTTA
+
CCCEFGGGGGGGGGGGGGGGFGFGGGGGFGGGGG@@EF8AFFGGGGGGGGGA<FGGGGGFGGGGGGGGGGGGGGGGGGGGGGGGGAFGDC:FFEFFGFGGGGGGGCDFG8AFGEFEFCC@CGGGG@FGGGGGGGGGGE>EGGGGDGC5BE>EE7EGGEEDG>,BCBEEGFGFGGFGGGFGGGGCFFEBF58E6CFEFC9E+9:;CEGG++2<*7CC7>DE3DDGCC>F*/<:?BB3;FFFFB4C:CECDG@?FGF6>43*95)5:4)6A9)7(-6<ADF293:(-5:032-(.(,,,4-##
@M06045:235:000000000-JCY5N:1:1101:14285:7302 2:N:0:CTCAGA
CTCAGAGCTGCGTTCTTCATCGATGCCAGAACCAAGAGATCCGTTGTTGAAAGTTTTGATTCATTGTGTAATCACTCAGAGAGGCCAAAAATACAAGAGTTTAGTGGTCCTCCGGCGGGCTGCCCTCTGAAGGGCTCCCCGCCGAGGCAACTGACTGGTTCGTTCACAAAGGGTTGGGAGTTTTGCAACTCTGTAATGATCCCTCCGCTGGTTCACCAACGGAGACCTTGTTACGACTTTTACTTCCTCTAAATGACCAAGTCTTCCTGAGATCGGAAGAGCGTCGTGTAGGGAAAGAGCG
+
CCCGGGGGGGGGGGGGGGGGGGGGGGGGGGGGGGGGGGGGGGGGGGGGGGGGGGGGGGGGGGGGGGGGGGGGGGGFGGGGGGEFGGFGGGGGGGGGGGGGGGGGGGGGGGGGGGGFFGGGGGGGGGGGGGGFFGGDGGFGGGGGGGGGCFGGGGGGGGGGFGGGGFGGGDGGEGFGGGGGEFG;8AFFG:F?EGGGGGGGGGGGGGG5*/>GGGGFGF*):9595FGF?FFF<>DFBB3FFF=F7*=>DF?F4:BFAFFFF-4<<<4:>=F42<?FFFF?70961,,,4(47:(42184##
@M06045:235:000000000-JCY5N:1:1101:20245:7306 2:N:0:CTCAGA
CTCAGAGCTGCGTTCTTCATCGATGCCAGAACCAAGAGATCCGTTGTTGAAAGTTGTAACTATTAAGTTTTTTCAGACGCTGATTGCAACTGCAATGGTTTAAATTGTCCAATCGGCGGGCGGACCCGCCGAGGAAACGAAGGTACTCAAAAGACATGGGTAAGAGATAGCAGGCAAAGCCTACAACTCTAGGTAATGATCCTTCCGCAGGTTCACCTACGGAAACCTTGTTACGACTTTTACTTCCTCTAAATGACCAAGTCTTCCTGAGATCGGAAGAGCGTCGTGTAGGGAAAGAGTA
+
CCCGGGGGGGGGEGGGGGGGGGGGGGGGGGGGGGGGGGGGGGGGGGGGGGGGGGGGGGGGGGGGGGGGGGGGGGGGGGGGGGGGGGGGGGGGGGGGGGFGFGGGFGGGGGGGGGGGGGGGGGGGGFFGGGGGGGGGGGGGGGGGGGGGGGGGFGGGGGGGCFDGFFGGGGGGGGGGGGGGGFGGGGGGGGGFGGGGGGGGDFGGGGGGGGGGGGGGFFFFGGGGGGFGFFFFFFFFFFGFFFFGGGB::DFF=FFFAF?FFAB><A9AAFF=6<?<B07(,499:>>?B<<B6:028<1##
@M06045:235:000000000-JCY5N:1:1101:14704:7307 2:N:0:CTCAGA
CTCAGAGCTGCGTTCTTCATCGATGCAAGAGCCTAGAGATCCATTGTTATAAGTTGTACAAGTTTTTTCTTTAACCAAATGGTCAAAGGCATACATTTGAGCAACAGAATCACTAGTTTAACAACCAGAGAGGCGAGCCCCTCTGGGAACAGTTCAACGTGGTCTCGAAGAGACGTGGATTTGTAATGATCCTTCCGCAGGTTCACCTACGGAAACCTTGCTACGACTTTTACTTCCTCTAAATGACCAAGTCTTCCACAGATCGGAAGAGCGTCGTGTAGGGAAAGAGTGTAGATCTCCG
+
CCCGGGGGGGGGGGGGGGGGGGGGGGGGGGGGGGGGGGGGGGGGGGGGGGGGGGGGGGGGGGGGGGGGGGGGGGGGGGGGGGGGGGGGGGGGGGGGGGGGGGGGGGGGGGGGGGGGGGGGGGGGGGGGGGGGGGDGGGGGGGGGGGFGGGGGGGGGGGGGGGGGGGGGGGGGGGGFGGGFGGFGGFFFGGGGGGGGGGGGGGGGGGGGGGGGGGGGGFGFGGGGGGGGFFFFFFFFFFGFFFFGGGFGGGFFFGFFF6<AAFEEFF;?FFFF@6?>3::7:<???(47?D).662644-##
@M06045:235:000000000-JCY5N:1:1101:26390:7316 2:N:0:CTCAGA
CTCAGAGCTGCGTTCTTCATCGATGCCAGAACCAAGAGATCCGTTGTTGAAAGTTTTAATTTATTTGCTTGTTTACTCAGAAGATACATAAATAAAACAAGAGTTTGGGTCCTCCGGCGGGCGCCTGGGTCCAGCTTGCGTCAAACTGGGGCATCCCGCCGAAGCAACGATAGGTATGTTCACAGGGGTTTGGGAGTTGTAAACTCGGTAATGATCCCTCCGCTGGTTCACCAACGGAGACCTTGTTACGACTTTTACTTCCTCTAAATGACCAAGTCTTCCTTAGATCGGAAGAGCGTGT
+
CCCGGGGGGGGGGGGGGGGGGGGGGGGGGGGGGGGGGGGGGGGGGGGGGGGGGGGGGGGGGGGGGGGGGGGFFGGGGGGGGGGGGGGGGGGGGFGGGGGGGGGGGGGGGGGGGGGGGGGGGGGGDGGGGGGGGGGGGGGGGGGGGGGGGGGGGGGGGGGGGEGGGGGGGFFGGGGGGGGFFGG?CFGGGGGGGGFGEGGGGGFGGGDGGGGGGGGGDFFFGGGGGD0:B?FFFFFFFFGEFFF>DDFFGGFFFGFFFFFFFFAAFFB9AFFFBF?FFFFFF9A<B2ABA?B:<>:72(-##
@M06045:235:000000000-JCY5N:1:1101:10660:7383 2:N:0:CTCAGA
CTCAGAGCTGCGTTCTTCATCGATGCGAGAGCCAAGAGATCCGTTGTTGAAAGTTGTATTTTTGAATTATGTTTATTCAGAAATAGATATTCAGACAAACTGCTTTAAAGGTGTTAAGTTAATCAAACCCTCTTGGCTTTTTAATGCCAGAGAGTTCAAAAACGTTGCACACAAGGCGGATATGGATTTTTTTAAAGAGTGCCATAAAACACTCAATTATGAATGATCCTTCCGCAGGTTCACCTACGGAAACCTTGTTACGACTTTTACTTCCTCTAAATGACCAAGTCTTCCGAAGAAG
+
C?CGGGGGGGGGGGGGGGGGGDFGGGGGGGGGGGGGFGGGGGGGGGGGGGGGGGGGGGGGGGGGGGGGGGGGFGGGGGGGGGGGGGFGFGGGGGGGGGGGGGGGGGGGGGGGGGGGGGGGGGGGGGGGGGGGGGGGGGGGGGGGGGGGGGGGGGGGGGGFCGGGGGCGGGGGGGGGGGGGEGGGGGGGGGGGGFGGGDCGGGGGDFGGGFGFFGGGGFGFGCGGGGFFFFFFFFB;BB6AFFAGGGFGGGBEFGFFE=AFA?@FFFFFFFFFFA<<)4>AF4:)5::?F264<AF:F>-##
@M06045:235:000000000-JCY5N:1:1101:19265:7440 2:N:0:CTCAGA
CTCAGAGCTGCGTTCTTCATCGATGCCAGAACCAAGAGATCCGTTGTTGAAAGTTTTACATACTTATTCAAGTCGTAAGAATTAGACAAAAGATATCTTAATTGCTGGATAACAAAGTGTTTGAAAAAGCCGTTTGGCAGAAGATAACAAAATCAACTGCCAAAGCAACTTGTACAAATAATAACAAAGGGTGAAGAGAAGAAAGAAGGAATTTTTAATTGATCGTCAAAAAAACAACCAACAAAAAGACCCCCTTATAAACTCAGTAATGATCCTTCCGCAGGTTCACCTACGGAAACTC
+
CCCGGGGGGGGGGGGGGGCGGGGGGGGGGGGGGGGGGGGGGGGGGGGGGGGGGGGGGGGGGGGGGGEFGGGGGGGGGGGGGGGFGGGGGGGGFGGGGGGGGGGGFGGGGGGGGGGGGGGGGGGGGGGGGGGGFFGGGGGGGGGGGGGGGGGGGGGGGGGGGGGFGGGGFFFGGGGGFDAGCDEFGGGGGGGGGFFGFFGGGGGGGGGGGGGGGGGGGFG?EGGGGGGGFFFF>FEFFFGFFFFGGGFDGGF4;D>A@FFFFF?<E;5?EFFF3?EE<@@F?BF9DE<<BBF?FB0029,##
@M06045:235:000000000-JCY5N:1:1101:15268:7477 2:N:0:CTCAGA
CTCAGAGCTGCGTTCTTCATCGATGCCAGAACCAAGAGATCCGTTGTTGAAAGTTTTGACTTATTCAGTACAGAAGACTCAGAGAGGCCATACAATGCAATAGTTTGGCTTACCTCCGGCGGGCGCCCGCGAGGGCCGAGGGGCGCCGGGCAGGACCCGGGCCGCCCGCCGAAGCAACGGTAAAGGTAACGTTCACAATGGTTTGGGAGTTTTGCAACTCTGTAATGATCCCTCCGCTGGTTCACCAACGGAGACCTTGTTACGACTTTTACTTCCTCTAAATGACCAAGTCTTCCGCCGC
+
CCCGGGGGGGGGGGGGGGGGGGGGGGGGGGGGGGGGGGGGGGGGGGGGGGGGGGGGGGGGGGGGGGGGGGGGGGGGGGGGGGGGGGGGGGGGGGGGFGGGGGGGGGGGGGGGGGGGGGGGG@EGGGGGGGGDEGEGGGGGGGGGEGGGGGGGGGGGGGEEGGGGGGGGGGEGGGGGGGGGGGGGGGFFGGGFGGGG7CFGGFGGDCCEGC5<FFGGGF<=FGGDGGFGFFF?><EDFFGFFFFGGC=FGGFFF35<:FFB4:AF?FF?FFFFFDFFFF<BF<AAB<()2:AFAAD921(##
@M06045:235:000000000-JCY5N:1:1101:8450:7491 2:N:0:CTCAGA
CTCAGAGCTGCGTTCTTCATCGATGCCAGAACCAAGAGATCCGTTGTTGAAAGTTTTAACTTGTTTGTTTTGTAAATCAGAAGGTACGCTATAAATTGAAGAGTTGGGTCCTCTGGCGCGCTGCGGGACGGGCCGAAGCCGCGGCCCGCGGCGCGCCGAGCAACAAAAAGGTAAGGTTCACAAAGGGTTTGGAGTAATAACTCGGTAATGATCCCTCCGCTGGTTCACCAACGGAGACCTTGTTACGACTTTTACTTCCTCTAAATGACCAAGTCTTCCCAAGATCGGAAGAGCGTCGGCT
+
CCCGGGGGFGFGGGGGGGGGGGGGGGGGGGGGGGGGGGGGGGGGFGGGGGGGGGGFGFGGGGGGGGGFFFFGGGGGGGGGGGGGGGGGGGGGGGGGFGGFGGGGGFFGFFGGGGFGGGGGGGGDGDGGGGGGGGGGGGGGGCGDDCEGGEEEGGGGGGGC?EF>EGFFFGGGGDGGGCFGGGGGGGGEGGDGEG<EGFFGGG7CGGGGGGGFGFGFCEDF5CDCFGGGFFFB69378>FFFFF7*:>*)1>FFGFFDFAFFAFA<BAAF?FF6A>6-:A?F??02418<061384-26(##
@M06045:235:000000000-JCY5N:1:1101:28439:7504 2:N:0:CTCAGA
CTCAGAGCTGCGTTCTTCATCGATGCTGGAACCAAGAGATCCGTTGTTGAAAGTTTTAACAGTTCGCTTAGAACACTCAGAAGTAACGTCGGTTCTTGACTGAGAGACTGGATATCGCCGGCGGGCACGCCCCCCGCGGGGGGGGAAACGCGCCGCCGAAGCAACGTGGTATAAAGGTTCACATAGGGTTATGAGGTTGGAAAAAACACTCAGTAATGATCCCTCCGCTGGTTCACCAACGGAGACCTTGTTACGACTTTTACTTCCTCTAAATGACCAAGTCTTCCCTAGATCGGAAGGG
+
CCCGGGGGGGGGGGGGGGFGGGGGGGGGGGGGGGGGGGGGGGGGGGGGGGGGGGGGGGGGGGGGGGGGGGGGGGGGGGGGGGGGGGGGGGGGGGGGGGGGGGGGGGGGGGGGGGGGGGGGGGGGGGGGCGCFEGGGGGGGGGGGGGGGGGGGGGGGGGGGGGGGGGFGGGGFFFGGGFGFFGGGGGGG8CCCGGGGGGGDCFFG5EECGGGFFFDFGFGFGDGGGGGGFFFFAFFF=FFFFFF3CFF4FGFF=FFFF>:?=>AFF>2)<FF=>>2<FFF?<AAF<4<:AA?FFDF<?B(##
@M06045:235:000000000-JCY5N:1:1101:19718:7540 2:N:0:CTCAGA
CTCAGAGCTGCGTTCTTCATCGATGCCGGAACCAAGAGATCCGTTGTTGAAAGTTTTAAATAATTTATATTTTCACTCAGACTACAATCTTCAGACAGAGTTCGAGGGTGTCTTCGGCGGGCGCGGGCCCGGGGGCGTAAGCCCCCCGGCGGCCAGTTAAGGCGGGCCCGCCGAAGCAACAAGGTAAAATAAACAAGGGTGGGAGGTTGGACCCAAAGGGCACTCACTCGGTAATGATCCTTCCGCAGGTTCACCTACGGAAACCTTGTTACGACTTTCACTTCCCCGAAAGTACCAAACC
+
CCCGFGDGEGGGGGGFFEGGGGCGGGGGGGEGGGGGGG8<CEEGFEGFC9CCFCFGGFGGG9CC<FGGAFFFGGGGFFGGCFFGGGCGFGFGFGAFGGFDEGGGCGEEC@FGGGGCFGGDGGCFCGGG@:7CGGGGCF@EG9CGGGGGG>EGCEC@2++<CDGGGCC*:EEGG*:CE6C6:8;CGCFCGEGGGCF*0;C@EEGCGGE=FGCE<5C3>49BD*970*2C*5>>B?F?6979=4B7DDD3C<=9****.9-<@692114<4406:69304)))))).((((31,)64>>74##
@M06045:235:000000000-JCY5N:1:1101:10565:7550 2:N:0:CTCAGA
CTCAGAGCTGCGTTCTTCATCGATGCTGGAGCCAAGAGATCCGTTGTTGAAAGTTTTAACAGTTCGCTTAGAACACTCAGATGTATCGTCGGGTTCAAACAGAGATTCTGATGATACCGGCGGGCACGCCCCGGAGGGCGCGCCGCCGAAGCAACAATTAAAGGTATAATTCACAGGGGTTGGGAGTTGGATAACTCGGTAATGATCCCTCCGCTGGGTCCCCAACGGAGACCCTGTTACGACTTTTACTTCCCCTCAATGACCAAGTCTTCCGCAGATCGGAAAAGCGTCGTGTAGGGGC
+
CCCGGGGGGGGGGGGGGGGGGGGGGGGGGGGGGGGGGGGGGGGGGGGGGGGGGGFGGGGGGGGGGGGGGGGGGGGGGGGGGGGGGGGGEFGGGGGGGFGGGGGGGGGGGGGGGGGGGGGDDFGGDGGGGGGGGD7:FEECGGGGGGGDCEGDFFGGGGGGGGGGE?FGGGGC?CCGEEGEE=5?3AE6;EC79:6CFGGGGG7CG?9?7+*:DC7D3)9?*/77DGGG>DFF?(5F)9?48)09DFFCGFB=?*)8(7)192-37(())/9=9<F(((),(848((521,49;:,(67?##
@M06045:235:000000000-JCY5N:1:1101:25411:7558 2:N:0:CTCAGA
CTCAGAGCTGCGTTCTTCATCGATGCGAGAGCCAAGAGATCCGTTGCCAAAAGTTGTTTTCAATTTCTCACACAAGGTGAAGAAAAGTTTCAGACAGAATAAAAACAGACAAAGTGTTCATCAACAGGAGCGAGGTCTCCCACGAGGGGAGTCCCCACTCCTTTGGCAGGGGGGTAGCATTGCTGCTTCCCTGATCCTGCCAGAGACAGATAACGGTGCACACCGTGTTTCTGAAGCAGAGCTTCAAATTTTCTAATGATCCAACCGCAGGTTCACCTACGGTTACCTTGTTACGACTTGC
+
CCCGGGGGGGGGGGGGGGGGGGGGGGDGGDGGGGGGGGGGGGGGGGGGGGGGGGGGGGGGGGGGGGGGGGGGGGGGGGGGGGGGGFFGGGGGGGGGGGGGGGGGGGGGGGFGGGGGGGGGGGGGGGGGGGGGGGGGGGGFFFGEGGEDGDGGGGGGGGGGGGGGGDGGGGGGGGGGGGGGGGGGGGFGGGGGGGGGGGGGGCGGGGGFGGFFFGGGGFGFGGG5>9FG>7=FF<FFFFG?>44CFFFGGCFFFF??AFDFFFF:FFF>>B7>BAAFA???6?<:B:A2<BFFFFFBF::##
@M06045:235:000000000-JCY5N:1:1101:28088:7582 2:N:0:CTCAGA
CTCAGAGCTGCGTTCTTCATCGATGCCAGAACCAAGAGATCCGTTGTTGAAAGTTTTGACTTATTCAGTACAGAAGACTCAGAGAGGCCATACAATGCAATAGTTTGGTTTTCCTCCGGCGGGCGCCCGCGAGGGCCGAGGGGCGCCGGGAAGGACCCGGGCCGCCCGCCGAAGCAACGGTTTAGGTAACGTTCACAATGGTTTGGGAGTTTTGCAACTCTGTAATGATCCCTCCGCTGGTTCACCAACGGAGACCTTGTTACGACTTTTACTTCCTCTAAATGACCAAGTCTTCCGGGAA
+
CCCGGGGGGGGGGGGGGGFFGGGGGGGGGGGGGGGGGGGGGGGGGGFGGGGGGGGGGGGGGGGGGGGGGGGGGGGGGGGGGGGGGGGGFGGGGGGGGGGGGGGGGGGGGGGGGGGGGGGGGGGGGGGGGGGGGGGGGGGGGGGGGGGGGGGGGGGGGGGGGDEGGGGGGGGGGGGGGGGGCGGGGGGGGFGFGGGGGGGGGGFFGGGFGG4CGGGGGFFFFFCFGFGGFFFFFBEFFFGFFFFGGGFGG<>BEGFFFF>FF9A1(0(89==?AAF74:<BFFFA<A:08<BFFFA>?B(##
@M06045:235:000000000-JCY5N:1:1101:20026:7593 2:N:0:CTCAGA
CTCAGAGCTGCGTTCTTCATCGATGCCAGAACCAAGAGATCCGTTGTTGAAAGTTTTGATTTATTTATGGTTTTACTCAGAAGTTACATATAGAAACAGAGTTTAGGGGTCCTCTGGCGGGCCGTCCCGTTTTACCGGGAGCGGGCTGATCCGCCGAGGCAACAAGTGGTATGTTCACAGGGGTTTGGGAGTTGTAAACTCGGTAATGATCCCTCCGCTGGTTCACCAACGGAGACCTTGTTACGACTTTTACTTCCTCTAAATGACCAAGTCTTCCATAGATCGGAAGAGCGTCGTGGTA
+
CCCGGGGGGGGGGGGGGGGGGGGGGGGGGGGGGGGGGGGGGGGGGGFFGGGGGGGGGGGGGGGGGGGGGGGGFGGGGGGGGGGGGGGGGGGGGGGGGGGGGGGDFGGGGGGGGGGGFGGGGGGGGGGGGGGGGGGGGGGGGGGGGGGGGGGGGGGGGGGGGGGGFFGGGGGGGGGGGGGGGGGGGGGGGGGGGGGGGGGGGGGGGGGGGGGGGGGGGFD:D>FGFFGGFFFF<>EFFFGFFFFGGGFGGGFBFGFFA=4@FFFAAFFFFF@BAFF<A<:A?BA9?FFFFF??96?>6<(##
@M06045:235:000000000-JCY5N:1:1101:5163:7615 2:N:0:CTCAGA
CTCAGAGCTGCGTTCTTCATCGATGCCGGAACCAAGAGATCCGTTGTTGAAAGTTTTGCTGATTTATTATATCGCTCAGACTGCAACCTTCCAGGCAGAGTTCTAGGGGTCTTCGGCGGCCGCGATACCGCGGGACCGCCGAAGCAACGTGGTAACATAGACACGGGTGGAGAGGTGGACGGGCGACGGTTTAAGCGTCGTCCGCCTGGACTCGTTAATGATCCTTCCGCAGGTTCACCTACGGAAACCTTGTTACGACTTTTACTTCCTCTAAATGACCAAGCCTTCCACAGATCGGAAC
+
CCCGFGGGGGGGEGDGGGFFFFGGGGGDGGGGGFGGGGGGGFGGGGFGGGCFFFFFGGGGGGGFFGGGGGGGGGGGGGGGGGFEGDGGGGGGGGGG8FCBEGGGGA@8@F@FFFGCE:CGGGEGGGDCFGGDGGGGGGGGGGGCGG?FEFCEGDEGGGGGGGGEGGGBECFGGGGE>*BFGGGGDGG>*AEED?CFGGGGEECC*2:C5=<9FGFGG57=DFGGGGGGEE>DB2@??B7=;?ED<75CDF4*9C=??@>@E)69<<>ABB=*5<<<)))47<1(,3>F2)45(,6:?0-##
@M06045:235:000000000-JCY5N:1:1101:17560:7638 2:N:0:CTCAGA
CTCAGAGCTGCGTTCTTCATCGATGCCAGAGCCAAGAGATCCGTTGCTGAAAGTTTTGATTGCTTATTTGTATAATACTCAGAGTATCCAAAATGAAACAAGAGTTTGGGTCCCCCGGCGGGTTCCCCAGGGCGCCGGGGCGTCCTGGGGCGGGTGTCCCCGCCGAAGCAACGATGGCATGTTCACAAAGGTTTGGGAGTTCTGTAACTCGATAATGATCCCTCCGCTGGTTCACCAACGGAGACCTTGTTACGACTTTTACTTCCTCTAAATGACCAAGTCTTCCTTAGATCGGAAGACT
+
CCCGGGGGGGGGGGGGGGGGGGGGGGGGGGGGGGGGGGGGGGGGGGGGGGGGGGGGGGGGGGGGGGFGGGGGGGGGGGGGGGGGGGGGGGGGGGGGGGGGGGGGGGGGGGGGGGGGGGGGGGGGGFGGGGGGGGGGGEGGGGDGGDFGFGGGGGGGGGFCF8>EGGGGGGGGGCFGGGGGGGGGGGGFFFFFGGDEDEGGGGGGGGCGGGGGGDDFGFGFGFFGGGGGFFFFABFFFFDEFDBDFG@GGGF??DFEB:AFFFFF4<:44*9=92>FFFF0<D<AB<<9AAFAF?6:?;3##
@M06045:235:000000000-JCY5N:1:1101:26425:7655 2:N:0:CTCAGA
CTCAGAGCTGCGTTCTTCATCGATGCGAGAGCCAAGAGATCCGTTGTTGAAAGTTGTATTTTTGAATTATGTTTATTCAGAAATAGATATTCAGACAAACTGCTTTAAAGGTGTTAAGTTAATCAAACCCTCTTAAGGTTTTCCTTCCCCTAAAGTCCTATCGGACCCAAAGGGATATCAACGTACAGAGAGTCCAAAAACATTGCACACAAGGTGGATATGGATTTTTTTAAAGAGTGCCATAAAACACTCAATTATGAATGATCCTTCCGCAGGTTCACCTACGGAAACCTTGTTACCA
+
CCCGGGGGGGGGGGGGGGGGGGGGGGGGGDEGGGGGGGGGGGGGGGGGGGGGGGGGGGGGGGGGGFGGFGGGGGGGGGGGGGGFFGFGGGGGGGGGGCFFGGGGGGGGGGGGGGGGFGGGGGGGGGGGGGGGGGGGGGGGGGGGGGGGGGGGGGGGGGGGGGGGGGGGGGFGGGFGGGGGGGGGGGGFFD?EFGFGFCEFGGGGGGGG7:6@CFCDGFGFGGF>FGGGFE4A;CFFFFGCFFF=G:BFGGFFFGFFFFCFAEFEEEFFFFFFFFFFFFFFFFFFF?D;(9B?FFFFF2:##
@M06045:235:000000000-JCY5N:1:1101:25430:7667 2:N:0:CTCAGA
CTCAGAGCTGCGTTCTTCATCGATGCCAGAACCAAGAGATCCGTTGTTGAAAGTTGTAACTATTAAAGTTTTTCAGACGCTGATTGCAACTGCAATGGGTTTAAATTGTCCAATCGGCGGGCGAACCCGCCGAGGAAACGTAAGTACTCAAAAAACATGGGTAAGAGACAGCAGGACAAAGCCTACAATACCCTAGGTAATTATCCCTCCGCAGGTTCGCCTACGGAAACCTTGTTACGACTTTTACTTACTCTAAATGACCAAGTCTTCCTTAGATCGGACAAGCGTCGCGGTGGGGGGT
+
,CCGGGFGGFGGFGGCFGGGFECGFGGGG?ECFGCDFEFGFGGGGDEFGGFFFFDFFEGGDGGFFFFGGGFFG8EFFGGGCCCCFGGFGGGGDC:C:<,B=BFG<EGGGFFFEDCDEGC@F@FFG+FF+=CGEEGEEA,+3<C@D,@CA,@EECG58EGFG8;DFFCCFECB>BGEFFDFGGCFGGG9EB8++3<:C?CF++15+4+==GD5))18;A55D**0/71*<?FFA2*8***7>5>GC09:***/7**0479@*,,(.662)9**6-8A-:?0(3(.(363(4(((((,(((##
@M06045:235:000000000-JCY5N:1:1101:4923:7669 2:N:0:CTCAGA
CTCAGAGCTGCGTTCTTCATCGATGCGAGAACCGAGTGATCCATTGCTGGCAGTTTTCGGTTGTTTTTGCGCATTACACGCAGTAAAAGTAAGAATAAAAGTGAAAAATGTGGTGAAAAAGCAGGGGTACCCCGCGTGAGCAGAGTACCCATACAACACTTGACACAGCACAGAGATGACTAGCGGTTGCCACCCGGAGGTGGCCGCTATCACTGTAATGATCCTTCCGCAGGTTCACCTACGGAAACCTTGTTACGACTTTTACTTCCTCTAAATGACCAAGTCTTCCGCAGATCGGACT
+
CCCGGGGGGGGGGGGGGCGGGGGGGGGGGGGGGGGGGDGGGGGGGEFGGGGGE<FGFGGGBFGGGGGGCGGGGGGGGGGGGGGGGFGGGGGGGGGGFGGGGGFGGGGDGGGGGGGGGGFGGGGGFGCFFGGGGGGGGGGGGGGGGGGFFGF?FGGGGGGGGGDGGGGGGGGGGGGGGACGGGGGGGEGEGFGGFGEE>CCGGGGFGGEEGGGGGGF7+7+;CFFCFCFE>EFBFFFF?>@?FFGGDFGGGFFFGFFFFFFFF4424<<>=F?DB:AAFF:?F6AABB<2066(3>:<0(##
@M06045:235:000000000-JCY5N:1:1101:5725:7713 2:N:0:CTCAGA
CTCAGAGCTGCGTTCTTCATCGATGCCAGAACCAAGAGATCCGTTGTTGAAAGTTTTGTTTCATTTCGTTTGCGACTCAGACGGCAGGTACAACATGAGTTGAGAGGGGGGTCCGCCGGGGGCCCGCCCGGAGAGGCGGGGTCCCCCGGGGAAATCGCGTTCGATTCACAAAGGGTTGGGCGAAGGCGCCGGCCTTGCGGCCGACGCGGCTTCTGGTAATGATCCCTCCGCAGGTTCACCTACGGAGACCTTGTTACGACTTTTACTTCCTCTAAATGACCAAGTCTTCTTGAGATCGGTC
+
CCCGGGGGGGGGGGGGGGGGGGGGGGGGGGGGGGGGGGGGGGGGGGGGGFGDGGGGGGGGGGGGGGGGGGGGGGGGCGGGGGGGGGGGGGGGGGGGG?FGGGGGGGGGGGGGGGGGGGGGGGGGGGGGGGGDECEGGGGGGGGGGGCEGCGEEFGGGGDEEGG5+<C9EEFGFGG;EEGGCEGGGGFGGCGDEED6CFGD8:C885:==*)/9CFFGFCFGC7>><7C@5<@FB>FF7FF664<D57555:B706*)0()8(6<434A2F47AA9<A<6>()4:ABAFF)66>:B)5(,##
@M06045:235:000000000-JCY5N:1:1101:6381:7721 2:N:0:CTCAGA
CTCAGAGCTGCGTTCTTCATCGATGCCAGAACCAAGAGATCCGTTGTTGAAAGTTTTGCTTTTATTTAACAAATAATACTTAGATTGAGACACGTTTGGTTAAGATTTTAAAAGTTTGGCCACCGACGAGCGCTGACCAGAGGGCCGATCAAGGTACCCCCCGGCGGTCCATTACAGACGGGCTCGCCGAAGCAACAGTGGTTAAGTAGACAAAGGGTTGGGAGGTCGGGCCACGAGGGACCCTAACTCGTTAATGATCCTGCCGCAGGTTCACCTACGGAAACCTTGTTACGACTTTTGA
+
CCCGGGGGGGGGGGGGGGGGGGGEFGGGGGGGGGGGGGGGGGGGGGGGGGGGGGGGGGGGGGGGGGFGGGGGGGGGGGGGGGGGG,FCGGGGGGGFGGGFGGFGGGGGGGG9FGGGGGGGGGFGGGGGGGGGGGGDGGGDGGGGGGGEEEEFGGGGGGF>CGGGGGGGDG9,>DFGGCFGGGGGGGGGG>EGDCCC6F@CE;@FFGGGGFG?47<FDFGFGGFGDDFG>>3BFFDFE:DE>:B*0>F:*9F57C=@-/547)(49>B(3@?F4).)(5:?B?0?:B2<<))),4-(4)5##
@M06045:235:000000000-JCY5N:1:1101:20317:7763 2:N:0:CTCAGA
CTCAGAGCTGCGTTCTTCATCGATGCGAGAGCCAAGAGATCCGTTGTTGAAAGTTGTATTTTTGAATTATGTTTATTCAGAAATAGATATTCAGACAGACTGCTTTAAAGGTGTTAAGTTAATCAAACCCTCTTGGCTTTTTAATGCCAGAGAGTTCAAAAACGTTGCACACAAGGTGGATATGGATTTTTTTAAAGAGTGCCATAAAACACTCAATTATGAATGATCCTTCCGCAGGTTCACCTACGGAAACCTTGTTACGACTTTTACTTCCTCTAAATGACCAAGTCTTCCTTAGACC
+
CCCGGGGGGGGGGGGGGGGGGGGGGGGGGGGGGGGGGGGGGGGGGGGGGGGGGGGGGGGGGGGGGGGGGGGGGGGGGGGGGGGGGGGGGGGGGGGGGGGGGGGFGGGGGGGGGGGGGGGGGGGGGGGGFGGGGGGGGGGGGGGGGGGGGGGGGGGEFGGGGGGGGGDGGGGGGGGGFGG?EFGGGGGGGGGGGGGGGGGGGGGGFFGGGGGGCFGGGFGFGGGGGGCGFFFFFAFDEECFFFFGGGFGCDBBFGFFEFBFBDD6;DCEFFFFFFFFEFEFFFFFFFFFFEFFFFFF><.##
@M06045:235:000000000-JCY5N:1:1101:18966:7790 2:N:0:CTCAGA
CTCAGAGCTGCGTTCTTCATCGATGCGAGAGCCAAGAGATCCGTTGTTGAAAGTTGTATTTTGAATTAAGTATTCATAATATGTTTCAGACAAAATCACTAAAGTTCTGAGTAGATATAAATCCCAAATGTGACTACACGGCTTTTGACAGCCGGCAGCCCCCAGAGAGATGACATTGCACACCAGGTGGATATGGATTTTTGAAAGTGCCATAAAAACAATTGATTATGAATGATCCTTCCGCAGGTTCACCTAAGGAAACCTTGTTACGACTTTGACTTCCTCTAAATGACCAAGTTGA
+
,6ADGD@C@F866B@@E,CC<6C6E7FGG7:@@@FGG@<,,6CFF@FEFG,66CFGGGGGGGCGCEAFG9C9<,FCE6CCCF<EFGFFAC@@9C,@6CDFGA,:,,@??BFGGG9,CF<@?E,9,A:A,,CEFC,CBB:,+86+@E=CDCEDDECC6BE,C7CG6CC8++@,3@3:,@D=E9D+=,@6DDE>E95,,,@DA;::FFCF:7D7BCC72*9;*;8*::7CF>9+*/3+4:>69/?D)):/;8++;6;);;3FF(/(73643+.)231C))7)7?3))))7<76<-(3216)##
@M06045:235:000000000-JCY5N:1:1101:7242:7819 2:N:0:CTCAGA
CTCAGAGCTGCGTTCTTCATCGATGCGGGAACCAAGAGATCCGTTGTTGAAAGTTTTAATGATTAAATCATTGCTCAGACGTATACGTTAGAGAGGTTGGGTGTGTCTCCGGCGGGCACGAGCCCGGGGACCAGGTCCCCCGGCAGCGAGCGAGGCCCGCAGGCCCGCCGAAGCAACAGGTACAAGTAAACACGGGTGGCACAATGGGACCCCGGAGGGCCCCCGGCACGGTAATGATCCTTCCGCAGGTTCACCTACGGAAACCTTGTTACGACTTTTACTTCCTCTAAATGACCAAACG
+
CCCGGFGGFGGGGGGGFFGGGGGFGGGGGGEGGCFEGGGGGGGGGGGEGFFFGGEGGGGGGGGFF9@9EEGGGG,EEFDGG@DGGGGCFGGGGGGDG8FGGGGGGGGGGGDDGEGCEGGGGDGEGGGGGGGE7<C<DAFGDCGC@BE5B15:EGGGGGEGGEBEGEG>C5E>ECGGG>FGCCGEFG++9E7<EGG5?EGFGFGGGFCFG*/5CCD3)<<>DGGDDGGGB3>;?:BFB=FFF67FDG:DGF=FF>?*:F:>342?:(4<)=FFF((((.447A9<2):5A<9<AAB722,##
@M06045:235:000000000-JCY5N:1:1101:18258:7820 2:N:0:CTCAGA
CTCAGAGCTGCGTTCTTCATCGATGCTGGAGCCAAGAGATCCGTTGTTAAAAGTTTTGACAGTTCGCTAAGAACACTCAGAAGTATCGTCGGGTTCGAAAACAGAGATTCTGATGAGACCGGCGGGCACCCTTGCGGGCGCCGCCGAAGCAACAGGTATAATAGTTCACAAAGGGTAGAGAGTGTAGTACTCAGTAATGATCCCTCCGCTGGTTCACCAACGGAGACCTTGTTACGACTTTTACTTCCTCTAAATGACCAAGTCTTCCGGAGATCGGAAGAGCGTCGTGTAGGGAAAGAAT
+
CCCGGGGGGGGGGGGGGGGGGGGGGGGGGFGGGGGGGGGGGGGGGGFGGGGGGGGGGGGGGGGGGGGGGGGGGGGGGGGGGGGGGGGGGGGGGGGGGEGGGFGGGGGGGGGGGGGGGGGGGGGGGGGDGGGGGDGGGCFGGGGGGG7CEGGGGGGGGGGFGGGGEGGGGGGGGGGGGGGGFEFGGGGGGGGGGGGGGGGGFF7CCGGEC5CEFGGGGFGFGGC3DGGGFFFFFFFFFFG>FFFGGGFF7DBFFFF=<F?FFFFF<9<F:@))-8?:??19<??9B?>>?60<BF0<03(##
@M06045:235:000000000-JCY5N:1:1101:17357:7827 2:N:0:CTCAGA
CTCAGAGCTGCGTTCTTCATCGATGCCAGAACCAAGAGATCCGTTGTTGAAAGTTTTGATTTATTTGTTTTTTTACTCAGAAGTTCCACTAAAAACAGAGTTTAGGGTCCTGCGGCGGGCCGTTCCGAGGAACGGGCTGATCCGCCGAGGCAACATAAAGGTATGTTCACAGGGGTTTTGGAGTTGTAAACTCGGTAATGATCCCTCCGCTGGGTCACCAACGGAGACCTTGTTACGACTTTTACTTCCTCTAAATGACCAAGTCTTCCCCAGATCGGAAGAGCGTGGTGTAGGGAAAGTA
+
CCCGGGGGGGGGGGGGGGGGGGGGGGGGGGGGGGGGGGGGGGGGGGFGGGGGGGGGGGGGGGGGGGGGGGGGGGGGGGGGGGGGGGGGGGGGGGGGGGGGGGGGEFGGGGGGGGGGGGGCGG3@FGFEGGGF8CEGD73>,=EBCE8CCEGDGGGF9EFFG,4>,=C,C;CEFGG8BC*=E+5CFFCCE?99BEECFG?991>FF+:5*:7:D*9CFFG*>35<DDGGF?=B<B=67<D35?FFGGFGG**0*:?6)88@FF045465<F)<:13,4<:?1<BBF>(44?F2)8:4:((##
@M06045:235:000000000-JCY5N:1:1101:27854:7832 2:N:0:CTCAGA
CTCAGAGCTGCGTTCTTCATCGATGCCAGAGCCAAGAGATCCGTTGCTGAAAGTTTTGATTGCTTATTTATAAAGACTCAGAAGATTCCGCTAGAAAACAAGAGTTTGGCCTCCGGCGGGCGGCGCGGGGGCGCTGGTCCACCCGGCATCCCGCCGAAGCAACATGATATGTTCACAATGGTTTGGAGTTCAGAAGACTCTGTAATGATCCCTCCGCTGGTTCACCAACGGAGACCTTGTTACGACTTTTACTTCCTCTAAATGACCAAGTCTTCCGTAGATCGGAAGAGCGTCGGGTGCT
+
CCCGGGGGGGGGGGGGGGGGGGGGGGGGGGGGGGGGGGGGGGGGGGGGGGGGGGGGGGGGGGG9FGGGGGGGGGGGGGGGGFGGGGGGGGGGGGGGGGGGGGGGGGGGGGGEFGGGGGGGGGGGGGGGGGDGGGGGGGGGGGFGGGGCEGGGGGGGGGGGGGGGGGGGGGFGGGGGGG?ECCFGGGGGGGGGGGGGGF:FFGGGGGGGGFGGGGD3C:DFGGGGGFGGFFFFF>@@?BFFFFFGGGDGDDF*@CFFFFFFF9A2>FFF?F?FFFFFBF?:FF<?63?0(83>6?1((.(##
@M06045:235:000000000-JCY5N:1:1101:10263:7835 2:N:0:CTCAGA
CTCAGAGCTGCGTTCTTCATCGATGCGAGAGCCAAGAGATCCGTTGTTGAAAGTTGTATTTTGAATTAAGTATTCATAATATGTTTCAGACAAAATCACTAAAGTTCTGAGTAGATATAAATCCCAAAGGTGACCACACGGCTTTTGACAGCCGGCAGCCCCCAGAGAGATGACATTGCACACAAGGTGGATATGGATTTTTGAAAGTGCCATAAAAACACTTGATTATGAATGATCCTTCCGCAGGTTCACCTACGGAAACCTTGTTACGACTTTTACTTCCTCTAAATGACCAAGTCGG
+
CCCGGGGGGGGGGGGGGGGGGGGGGGGGGGGGGGGGGGGGGGGGGGGGGGGGGGGGGGGGGGGGGGGGGGGGGGGGGGGGGGGGGGGGGGGGGGGGGGGGGGGGGGGGGGGGGGGGGGGGGGGGGFFFGGGGGGGGGGGGGGGGGGGGGGGGGGGGGGGGGGGGGGGGGGGGGGGGGGGGGGGGGGG@EFCDGGGGGFGFGAEGGGGGGGFCFGGGGFGFGFGFGCEGFF>FFCFFFFGFFFFGGD:/CGFFFGFFFDFFF@@@<4CECA:01;0?EFFFFCA24:<AFD2<A?F?<))##
@M06045:235:000000000-JCY5N:1:1101:27360:7848 2:N:0:CTCAGA
CTCAGAGCTGCGTTCTTCATCGATGCCAGAACCAAGAGATCCGTTGTTGAAAGTTTTGACTTATTCAGTACAGAAGACTCAGAGAGGCCATAATAATCAAGAGTTGGGTTTCCTCCGGCGGGCGCCCCGCTAGGGGGCCAGGGGGCACCGGGCGGACCCGGGCCGCCCGCCGAAGCAACGGTTTGAAGGTAACGTTCACAATGGTTTAGGGAGTTTTGCAACTCTGTAATGATCCCTCCGCTGGTTCACCAACGGAGACCTTGTTACGACTTTTACTTCCCTTAAATTACCAAGTCTTCGG
+
CCCGGGGGGGGGGGGGGGFGGGGGGGGGGGGGGGGGGGGGGGGFGEGGGGGGGGGGGGGGGGGGGGGGGGGGGGGGGGGGGGGGGGGGGGGGGGGGGGGGGGGGGGGGGGGGGGGGGGGGGGGGGGGGGGGGDGGGGGGGGGGGGGGGGEGGD7EGGGGG=EGGGGGGGGGGGGGGGGGGGGGGG7CFGGGGGGGGGGGG6CEFFF6CGGFFGG4:FFGFFGCFGGGFFFF?AA0;?F<7@@:DGFB**>?535>DFFFFF<<ADFB:07>@>A2<6:AA()).9).).).60(6<4))##
@M06045:235:000000000-JCY5N:1:1101:5635:7878 2:N:0:CTCAGA
CTCAGAGCTGCGTTCTTCATCGATGCCAGAACCAAGAGATCCGTTGTTGAAAGTTTTAACTTGTTTGTTTTGTAAATCAGAAGGTACGCTATAAATTGAAGAGTTGGGTCCTCTGGCGCGCTGCGGGACGGGCCGAAGCCGCGGCCCGCGGTGCGCCGAGCAACAAAAAGGTAAGGTTCACAAAGGGTTTGGAGTAATAACTCGGTAATGATCCCTCCGCTGGTTCACCAACGGAGACCTTGTTACGACTTTTAATTCCTCTAAATGACCAAGTCCTCCGTAGATCGGAAGAGCGCCGGGG
+
CBCGGGGGGGGGGGGGFGGGGGGGGEGFGGGGGFF8FFGGGGGGGEGFGGGGGEFGFFCFGFF<EFFFFGFGGGGGFGGGGGEFGFGGGDGGGGFF<FGFFCGFG9E:FFGGGGGGGCGGGGGGGGGGGGGGGGGGCCCGGGEGGGGGGCEGGDCEGDGGC:CG>EF8>CE++<CCFECFFCE5CFDFGG58CF8:C9C@+3CEECCCE7>7C>G<CEDD3>DF*::DB6FFF6>8.)7??==C?FB3C3>FF*)06BF=@4-)444<DF:7:24)-:(4:??:)534?B0:<:6--2(##
@M06045:235:000000000-JCY5N:1:1101:16429:7880 2:N:0:CTCAGA
CTCAGAGCTGCGTTCTTCATCGATGCGAGAACCTAGAGATCCGTTGTTGAAAGTTTTAACTTTAATTAAAATTTTAAATCAGACAAAATTACAAAACGAGTTTTTGAATACACCCGTGGAAGGTAACTCAAGCCTGCGAACAGGAAGAGCACCCGTATTCCACGGAAGCAACAGGTAAAGGTAAACAGGTGGTTATATACAACCTGGATTAGTGTGTTAGCACTGCACCAGGCGTATTTTTTTTTAATGATCCTTCCGCAGGTTCACCTACGGAAACCTTGTTACGACTTTTACTTCCCTT
+
CCCGGGGGGGGGGGGGGGGGGGGGGGGGGGGGGGGGGGGGGGGGGGGGGGGGGGGGGGGGGGGGGGGGGGGGGGGGGGGGGGFGC<FGGGGGGGGGGGGGCCGGGGGGGGGGGDCEFEGGGGGGGGGGGGGGGFFGGGGGGGGFFFFDFGGGGGGGGGGGFGGEEGGDGGFGFGG=DFGGFFGFGGGG6@DDBFGGGGGGGDG@CFCCCFGGGGGGFFG>FGGGGDCG*?F5=@F5AFFFFDFGGD;CDF@A@GFF@D(<302.--55?4@>26<1<??ABFA>A?:9??BA4)-5<A(##
@M06045:235:000000000-JCY5N:1:1101:9339:7889 2:N:0:CTCAGA
CTCAGAGCTGCGTTCTTCATCGATGCCAGAACCAAGAGATCCGTTGTTGAAAGTTTTGACTTATTCAGTACAGAGGACTCAGAGAGGCCATACAATGCAATAGTTGGTTTTCCTCCGGCGGGCGCCCGCGAGGGCCGAAGGGCGCCGGGAAGGACCCGGGCCGCCCGCCGAAGCAACGGTTTAGGGAACGTTCACAATGGGTTGGGAGGTTTGCAACCCTTTAATGATCCCTCCGCTGGTTCACCAACGGGAGCCCTGTTTAGGCTTTTTCTTCCTCTAAATGACCAAGTCTTTCCTTAGG
+
CCCGGGGGGGGGGGGGGGGGGGGGGGGGGGGGGGGGGGGGGGGGGGGGGGGGGGGGGGGGGGGGGGGGGGGGGGGGGGGGGGGFGGGGGGGGGFGGGGGGFGGGG,ECFGG,F,,A+=F@FGD+3FFC73>:FG+F:<*@FG7**11>E*B8B:,*=:EG*=**=B81::*:8*3<8/C/;=89E**A8**22++3A2+<*CG*:E57*:>E*2*:<)*.0*2:7***09@4:B5).57)9/*2:CF3*/).))5)353?7).),)4:>*/*6.6))))-.)).)538()))6)64)-)##
@M06045:235:000000000-JCY5N:1:1101:17546:7907 2:N:0:CTCAGA
CTCAGAGCTGCGTTCTTCATCGATGCCAGAACCAAGAGATCCGTTGTTGAAAGTTTTGATTCATTTTTTTAACCACTCAGAAGATACTTATTAAAAAATTCAGAAGGTTTGGGTCCCCGGCGGGCGCGAAGTCCCGCCGAAGCAACAATTAAAGGTATAATTCACAGGGGTTGGGAGTTGGATAACTCGGTAATGATCCCTCCGCTGGTTCACCAACGGAGACCTTGTTACGACTTTTACTTCCTCTAAATGACCAAGTCTTCCGGAGATCGGAAGAGCGTCGTGTAGGGAAAGAGTGTGC
+
CCCGGGGGGGGGGGGGGGGGGGGGGGGGGGGGGGGGGGGGGGGGGGGGGGGGGGGGGFGGGGGGGGGGGGGGGGGGFGGGGGGGGGGGGGGGGGGGGGGGGGGGGGGGGGGGGGGGGGGGGGGGGGGGGGGGGGGGGGGGEDGGGGGGGGGGGGGFFFGGGGGGGGGGGGGGGDECGGGGGGGGGGGGGGGGGGGGFGC?8CGEEEGGGC>CDGCFDEGEGGG59FGGFFFB?FFBFFFFFFFGGF?GGGFFFFFFFFAFFFFFBFF;>8=>:<<673,(-(-4<BFA><?0:?7?AD)##
@M06045:235:000000000-JCY5N:1:1101:15885:7920 2:N:0:CTCAGA
CTCAGAGCTGCGTTCTTCATCGATGCGAGAGCCAAGAGATCCGTTGTTGAAAGTTGTATTTTTGAATTATGTTTATTCAGAAATAGATATTCAGACAAACTGCTTTAAAGGTGTTAAGTTAATCAAACCCTCTTGGCTTTTTAATGCCAGAGAGTTCAAAAACGTTGCACACAAGGTGGATATGGATTTTTTTAAAGAGTGCCATAAAACACTCAATTATGAATGATCCTTCCGCAGGTTCACCTACGGAAACCTTGTTACGACTTTTACTTCCTCTAAATGACCAAGTCTTCCGAAGAGG
+
CCCGGGGGGGGGGGGGGGGGGGGGGGGGGGGGGGGGGGGGGGGGGGGGGGGGGGGGGGGGGGGGGGGGGGGGGGGGGGGGGGGFGGGGGGGGGGGGGGGGGGGGGGGGGGGGGGGGGGGGGGGGGGGGGGGGGGGGGGGGGGGFGGGGFGGGGGGGGGGGGGGGG?FGGGGGGGGGGGGGGGGGGGGGGGGGGGGGGGGGFGGGGGGGCCFGFDFGGFDFFGGGGGGCFFFFFFFFFEGFFFFGGGFGDGFBFFAFCF@FBD<FFFFFFFFFFFEFFFFCCCEFFFF;44<?<<71<63##
@M06045:235:000000000-JCY5N:1:1101:4308:7942 2:N:0:CTCAGA
CTCAGAGCTGCGTTCTTCATCGATGCGAGAGCCAAGAGATCCGTTGTTGAAAGTTGTATTTTTGAATTATGTTTATTCAGAAATAGATATTCAGACAAACTGCTTTAAAGGTGTTAAGTTAATCAAACCCTCTTAAGGTTTTCCTTCCCCTAAAGTCCTATCGGACCCAAAGGGATATCAACGTACAGAGAGTCCAAAAACATTACACACAAGGTGGATATGGATTTTTTTAAAGAGTGCCATAAAACACTCAATTATGAATGATCCTTCCGCAGGTTCACCTACGGAAACCTTGTTACAG
+
CCCGGGGGGGGGGGGGGGGGGGGGGGGGGGGGGGGGGGGGGGGGGGGGFGGGGGGGGGGGGGGGGGGGGGGFGGGGGGGGGGGFFGGGGGGGGGGGGGGGGGGGGGGGGGGGGGGGGGGGGGGGGGGGGGGGGGGGGFGGGGGGGGG8EGGGGFGFFFEEFGGGD8CGGGGGFGGGFGGGGGGCGGGGGGGGFGFGGGFFGGGGGGGGGGGGGF?FFFCFFDGGDGGGFEFFFF6C9+CAB=FGFGFGGGFFFGFFEFFFFFFFEFFFFFFDFF@FFFFFFFFE12?;D6BB:2>FFF4##
@M06045:235:000000000-JCY5N:1:1101:25415:7949 2:N:0:CTCAGA
CTCAGAGCTGCGTTCTTCATCGATGCCAGAACCAAGAGATCCGTTGTTGAAAGTTTTACATACTTATTCAAGTCGTAAGAATTAGACAAAAGATATCTTAATTGTTGGATAACAAAGTGTTTGAAAAAGCCGTTTGGCAGAAGATAACAAAATCAACTGCCAAAGCAACTTGTACAAATAATAACAAAGGGTGAAGAGAAGAAAGAAGGAATTTTTAATTGATCGTCAAAAAAACAACCAACAAAAAGACCCCCTTATAAACTCAGTAATGATCCTTCCGCAGGTTCACCTACGGAAACAA
+
CCCGGGGGGGGGGGGGGGGGGGGGGGGGGGGGGGGGGGGGGGGGGGGGGGGGGGGGGGGGGGGGGGGGGGGGGGGGGGGGGGGGGGGGGGGGGGGGGGGGGGGGGGGGGGGGGGGGGGGGGGGGGGGGGGGGGGGGGFGGGGGGGGGGGGGGGGGFGGGGGGGGGFFFGGGGGGGGGGGGGGGGGGGGGGC?EGGGGGGGFGCFGGGGGGGGGGGGGF7=<FGGGGGGFFFFFFEFFFC*@DFGGCFDFGF4BGBA@A?FFF3;AFFFCFCA7CE<EA8?;@>FFF8<BBFFFF?BF>1##
@M06045:235:000000000-JCY5N:1:1101:27684:7974 2:N:0:CTCAGA
CTCAGAGCTGCGTTCTTCATCGATGCCAGAACCAAGAGATCCGTTGTTGAAAGTTTTAACTTGTTTGTTTTGTAAATCAGAAGGTACGCTATAAATTGAAGAGTTGGGTCCTCTGGCGCGCTGCGGGACGGGCCGAAGCCGCGGCCCGCGGTGCGCCGAGCAACAAAAAGGTAAGGTTCACAAAGGGTTTGGAGTAATAACTCGGTAATGATCCCTCCGCTGGTTCACCAACGGAGACCTTGTTACGACTTTTACTTCCTCTAAATGACCAAGTCTTCCCGAGATCGGAAGAGCGGCGTCG
+
CCCGGGGGGGGGGGGGGGGGGGGGGGGGGGGGGGGGGGGGGGGGGGGGGGGGGGGGGGGGGGGGGGGGGGGGGGGGGGGGGGGGGGGGGGGGGGGGGGGGGGGGGGGGGGGGGGGGGGGGGGGGGGGGGGGGGGGGGGGGGGGGGEGGGGGG:EEGGGGGGGGGGGGGGGGFGGGGGFFGGGGGGGGGGGGGGGGGGGGGGG7CGGGGGGGGGGGFGFD@7CGFGGGGFFFFFFFBF@<FFFFGGG3<DGFFFDFFFFAFFFFB<AAA)9FFFAABF<<?F?1>?7(4<BB,411(49(##
@M06045:235:000000000-JCY5N:1:1101:15769:7983 2:N:0:CTCAGA
CTCAGAGCTACGTTCTTCATCGATGCCAGAACCAAGAGATCCGTTGTTGAAAGTTGTAACTATTAAAGTTTTTCAGACGCTGATTGCAACTGCAATGGGTTTAAATTGTCCAATCGGCGGGCGAACCCGCCGAGGAAACGTAAGTACTCAAAAAACATGGGTAAGAGACAGCAGGACAAAGCCTACAATACTCTAGGTAATGATCCTTCCGCAGGTTCACCTACGGAAACCTTGTTACGACTTTTACTTCCTCTAAATGACCAAGTCTTCCCAAGATCGGAAGAGCGTCGTGTAGGGAAAC
+
CCCGGGGGGGGGGGGGGGGGGGGGGGGGGGGGGGGGGGGGGGGGGGGGGGGGGGGGGGGGGGGGGGGGGGGGGGGGGGGGGGGGGGGGGGGGGCCCFFGGGCGGGGFGGGGGGGGGGGGEGGGGGGGGGGGGGGGGGGGGGGGGDGGGGGGGGGGGGFFGGGGGGGGGGGGGGGGGGGGGGGGCGGFGCFC?:?FGGGGGGGGFGGGGGGGDGGGGGFGF=FDGGGGGFFFFFFFFFFGFFDDFGGFGGGFFFGFFAFAFFBFFFFFAAFF4881:463:B?>:?:>><6(-.:AF?:2##
@M06045:235:000000000-JCY5N:1:1101:17234:8017 2:N:0:CTCAGA
CTCAGAGCTGCGTTCTTCATCGATGCAAGAGCCAAGAGATCCATTGTTAAAAGTTGTCTATATTTAAAGCAACAATAACTCTGTCAAACACAACAAGCGTAAAGTGGTGTCGGCAGCTGACGCCACAGCACACGAATGCGCCATGTCGCCGCTGCTCAGCACTCGAAATTTTGTAATGATCCTTCCGCAGGTTCACCTACGGAAACCTTGTTACGACTTTTACTTCCTCTAAATGACCAAGTCTTCCGAAGATCGGAAGAGCGTCGTGTAGGGAAAGAGTGTAGATCTCGGTGGTCGCCCA
+
CCCGGGGGGGGGGGGGGGGGGGGGGGGGGGGGGGGGGGGGGGGGGGGGGGGGGGGGGGGGGGGGGGGGGGGGGGGGGGGGGGGGGGGGGGGGGGGGGGGGGGGGGGGGGGGGGGGGGGGGGGGGGGGGGGGGGGGGGGGGGGGGGGGGGGGGGGGGGGGGGGFGGGGGGGGGGGGGGGGGGGGGGGGGGGGGGGGGGGGGGGGCEGGGGGGGGGGGGFGFGGGGGGGGFFFFFFFFFFGFFFFGGGFGGGFFFGF>15@FF;@F:>332FFF08?FFBFFBBFFFA>><BFFB9?BFF<##
@M06045:235:000000000-JCY5N:1:1101:11790:8021 2:N:0:CTCAGA
CTCAGAGCTGCGTTCTTCATCGATGCCAGAACCAAGAGATCCGTTGTTGAAAGTTTTTGTTTATTTGTTTATGTGTCACTCAGAGGAGAAAACCACTAAAGACATAAGAGTTTGGGGCCTCCGGCGGGCGCCTGGTTCCGGGCCCGAAGGCGCCGGGGCGGTCCCGCCGAAGCAACAATATGGTAAGGTTCACAAAGGGTTTGGGAGTTTGTAAACTCGGTAATGATCCCTCCGCTGGTTCACCAACGGAGACCTTGTTACGACTTTTACTTCCTCTAAATGACCACGTCTTCCGAAGAGC
+
CCCGGGGGGGGGGGGGGGGGGGGGGGGGGGGGGGGGGGGGGGGGGGFGGGGGGGGGGGGGGGGGGGGGGGGGGGGGGGGGGGGGGGGGGGGGGGGGGGGGGGGGGGGGGGGGGGGGDGGGGGGGGGGGGGGGGGGGGGGGGGGGGGDD>EGGGGGGGGGDGEGGGGGGDGGEG+AG6CCFFFFGGGGGGGGGGCGGFGG8EG=EGGGGGGGGGGGGCFGFDCGFGD0:=5)71(<5>ECFFFFFFGDDGGFDFGFF<F2*94:;::BBB?FF<<4>2<AA>29<??32267:A9:<?93##
@M06045:235:000000000-JCY5N:1:1101:26682:8050 2:N:0:CTCAGA
CTCAGAGCTGCGTTCTTCATCGATGCGAGAGCCAAGAGATCCGTTGTTGAAAGTTGTATTTTTGAATTATGTTTATTCAGAAATAGATATTCAGACAAACTGCTTTAAAGGTGTTAAGTTAATCAAACCCTCTTAAGGTTTTCCTTCCCCTAAAGTCCTATCGGACCCAAAGGGATATCAACGTACAGAGAGTCCAAAAACATTGCACACAAGGTGGATATGGATTTTTTTAAAGAGTGCCATAAAACACTCAATTATGAATGATCCTTCCGCAGGTTCACCTACGGAAACCTTGTTACAC
+
CCCGGGGGGGGGGGGGGGGGGGGGGGGGGGGGGGGGGGGGGGGGGGGGGGGGGGGGGGGGGGGGGGGGGGGFGGGGGGGGGGGGGGGGGGGGGGGGGGGGGGGGFFGGGGGFGGGFFGGGGGGGGGGGGGGGGGGGGFGEGGGGGGGGGGGG?FFGGGGGGGGDGGGGGGGGGGGGGGGGGGGGGGGGGGGGGGGGGGGGGGGGGFGGGGGGFGCFGFGFFGGGGFGGFDFFEC>@FFG9AFFGGGFGGGFAFGF6>FEF8CEFFF<3?F=B;B9;?EFF<EEEEF??D>BB:<AFA2)##
@M06045:235:000000000-JCY5N:1:1101:11042:8055 2:N:0:CTCAGA
CTCAGAGCTGCGTTCTTCATCGATGCCAGAACCAAGAGATCCGTTGTTGAAAGTTGTAACTATTAAAGTTTTTCAGACGCTGATTGCAACTGCAATGGGTTTAAATTGTCCAATCGGCGGGCGAACCCGCCGAGGAAACGTAAGTACTCAAAAAACATGGGTAAGAGACAGCAGGACAAAGCCTACAATACTCTAGGTAATGATCCTTCCGCAGGTTCACCTACGGAAACCTTGTTACGACTTTTACTTCCTCTAAATGACCAAGTCTTCCCTAGATCGGAAGAGCGGCGTGTAGGGAACC
+
CCCGGGGGGGGGGGGGGGGGGGGGGGGGGGGGGGGGGGGGGGGGGGGGGGGGGGGGGGGGGGGGGGGGFGGGGGGGGGGGGGGGGGGGGGGGGE:CCFGFGGFGGGGGGGGGGGGGGGGGGGGGGGGGGGGGGGGGGGGGFFGGGGGFGGGGGGGGGGGGGGGGGGGGGGGGGGGGGGGGGGGGGFCGGGGGGFFGGGGGGGGGGGGGGGGGGGGGGFGFGGGGGGDGDFFFFFFFFFGFFFBGGGFGGGFFFCFFDFAFFFFFFFBFFFFFFF:?9AF??FFBF<12(429<:BFFF0##
@M06045:235:000000000-JCY5N:1:1101:25343:8067 2:N:0:CTCAGA
CTCAGAGCTGCGTTCTTCATCGATGCCAGAGCCAAGAGATCCGTTGCTGAAAGTTTTGATTGCTTATTTATAAAGACTCAGAAGATTCCGCTAGAAAACAAGAGTTTGGCCTCCGGCGGGCGGCGCGGGGGCGCTGGTCCACCCGGCATCCCGCCGAAGCAACATGATATGTTCACAATGGTTTGGAGTTCAGAAGACTCTGTAATGATCCCTCCGCTGGTTCACCAACCGAGACCTTGTTACGACTTTTACTTCCTCTAAATGACCAAGTCTTCCCCCGACCGGACGAGCGTCGTGCTCA
+
CCCGGGGGGGGGGGGGGGGGGGGGGGGGGGGGGGGGGGGGGGGGGGGGGG9FGCEFGGGGGGGGGGGGGGGGGGGFGEFGDFGGGGGGGGGGGG?FEGGGFGGFGGG9CCGGGGGGGEEGGGGGGGCF7EGGGGGGCFGGGGGGGGGEGFGFEGGGDC8EGGG6FGGFGGGFGGGGFCEGGGGDEG6@+;:FGF@F?FCF:FFFCCCEC7DG<>DGGFD>CCFC>D=F>)08-,<FFFCFB?=<DG:DGGFF*:B7596?6A4)6>201786<:>DFB((,(-3;9((,(,,-4(-,((##
@M06045:235:000000000-JCY5N:1:1101:7161:8121 2:N:0:CTCAGA
CTCAGAGCTGCGTTCTTCATCGATGCCAGAACCAAGAGATCCGTTGTTGAAAGTTTTAATTGATTGTGTTTTTACTCAGAAGATACTGAAAATAACAGAGTTTGTTGGGTCCTCTGGCGGGCCGCTCCCGTTTTACGGGGAAGCGGGGAGCCGCCGAGGCAACGTTGTAGGTATGTTCACAGGGGTTTGGGAGTTGTAAACTCGGTAATGATCCCTCCGCTGGTTCACCAACGGAGACCTTGTTACGACTTTTACTTCCTCTAAATGACCAAGTCTTCCCAAGATCGGAAGAGCGTCGTTC
+
CCCGGGGGGGGGGGGGGGGGGGGGGGGGGGGGGGGGGGGGGGGGGGFGGGGGGGGGGGGGGGGGGGGGGGGGGGGGGGGGGGGGGGGGGGGGGGGGGGGGGGGGGGGGGGGGGGGGGGGGGGGGGGGFGGGGGGGGGGGGGGGGGGGGGGGEGGGGGGGG=EGGGGGGGGDGGGGGGGGFGGGEGGGGGGGGGGGFGGFGGFGGGGGEGGGGGGGGGDDEGGG<FGGGFFFFF>>DFFGFFFFGGGFGGDD=FGFFFFFF?ADDAABFFFFF0>FF<<AFFBF:?ABFF07??FBFF9(##
@M06045:235:000000000-JCY5N:1:1101:17105:8147 2:N:0:CTCAGA
CTCAGAGCTGCGTTCTTCATCGATGCCAGAACCAAGAGATCCGTTGTTGAAAGTTTTGACTTATTCAGTACAGAAGACTCAGAGAGGCCATAATAATCAAGAGTTGGGTTTCCTCCGGCGGGCGCCCCGCTAGGGGGCCAGGGGGCACCGGGCGGACCCGGGCCGCCCGCCGAAGCAACGGTTTGAAGGTAACGTTCACAATGGTTTAGGGAGTTTTGCAACTCTGTAATGATCCCTCCGCTGGTTCACCAACGGAGACCTTGTTACGACTTTTACTTCCTCTAAATGACCAAGTCTTCGC
+
CCCGGGGGGGGGGGGGGGGGGGGGGGGGGGGGGGGGGGGGGGGGGGGGGGGGGGGGGGGGGGGGGGGGGGGGGGGGGGGGGGGGGGGGGGGGGGGGGGGGGGGGGGGGGGGGGGGGGGGGGGGGGGGGGGCEGGGGGGGGGGGGGGGGGGGGGGGGGGGGEGGGGGGGGGGGGCEGDEGGGGGGGGGCGGFGGGGFGGGGFEGGFGGGGGGGG3CFF>4@CGGGCFG7FF?FFFFFFFG>@)577CFGGGF:BCD>;BBF7<A<A9A?3B;>BAFA4AFFBFBAA2<):A02146)6<)##
@M06045:235:000000000-JCY5N:1:1101:13217:8157 2:N:0:CTCAGA
CTCAGAGCTGCGTTCTTCATCGATGCCAGAACCAAGAGATCCGTTGTTGAAAGTTTTAACTTGTTTGTTTTGTAAATCAGAAGGTACGCTATAAATTGAAGAGTTGGGTCCTCTGGCGCGCTGCGGGACGGGCCGAAGCCGCGGCCCGCGGTGCGCCGAGCAACAAAAAGGTAAGGTTCACAAAGGGTTTGGAGTAATAACTCGGTAATGATCCCTCCGCTGGTTCACCAACGGAGACCTTGTTACGACTTTTACTTCCTCTAAATGACCAAGTCTTCCTCAGATCGGAAGAGCGTCGTCC
+
CCCGGGGGGGGGGGGGGGGGGGGGGGGGGGGGGGGGGGGGGGGGGGGGGGGGGGGGGGGGGGGGGGGGGFGGGGGGGGGGGGGGGGGGGGGGGGGGGGGGGFGGGGGGGGGGGGGFGGGGGGGGGGGGGGGGGGGGGGGGGGGGGGGGGGCECEEGGGGGGGGGGGGGGGGGGGGGFFGFGGGGGG*=FGGGFGGGGGGGGFGGGGGGGGGFCCFGGFGFDGGGGGGGFFFFFFEFFFGF?FFGGGFGGGEFFGFFF=>FFAD>AAFFFFFF:<9A4A2-6<:AD?BF?F>??B9912,##
@M06045:235:000000000-JCY5N:1:1101:27950:8185 2:N:0:CTCAGA
CTCAGAGCTGCGTTCTTCATCGATGCCAGAGCCAAGAGATCCGTTGTTGAAAGTTTTAATTTATTTGCTTGTTTACTCAGAAAAAACATTATAAAAACAGAGTTAGGGGGTCCTCTGGCGGGGGCGGCCCGTGTTACGGGGCCGTCTGTTCCCGCCGAAGCAACGTTTAGGTATGTTCACAGGGTTGATGAGTTGTATAACTCGGTAATGATCCCTCCGCTGGTTCACCAACGGAGACCTTGTTACGACTTTTACTTCCTCTAAATGACCAAGTCTTCCTGAGATCGGAAGAGCGTCGGTC
+
CCCGGGGGGGGGGGGGGGGGGGGGGGGGGGGGGGGGGGGGGGGGGGGGGGGGGGGGGGGGGGGGGGGGGGGFGGGGGGGGGGGGGGGGGGGGGGGGGGGGGGGGGGGGGGGGGGGGGGGGGGGGDCGGGGGGDFGGGGGGGGGECEGGGGGGGDDGGECBEEGEEGGGGGGGGFGGGGGGFGFEGGGGGGGGGGGGFGFFFGFGGGCEGGFGGGGGG>DFDGDDGGGGFFFF:>>E@FG4?FFG7:BGDGEFFGFFFF4764AFFDBFBFFF6446AA:A<2(6<<1:<(((.(((,3(##
@M06045:235:000000000-JCY5N:1:1101:20677:8195 2:N:0:CTCAGA
CTCAGAGCTGCGTTCTTCATCGATGCGAGAGCCAAGAGATCCGTTGTTGAAAGTTGTATTTTTGAATTATGTTTATTCAGAAATAGATATTCAGACAAACTGCTTTAAAGGTGTTAAGTTAATCAAACCCTCTTGGCTTTTTAATGCCAGAGAGAGTTCAAAAACGTTGCACACAAGGTGGATATGGGTTTTTTTAAAGAGTGCCATAAAACACTCAATTATGAATGATCCTTCCGCAGGTTCACCTACGGAAACCTTGTTACGACTTTTACTTCCTCTAAATGACCAAGTCTTCCCCACG
+
CCCGGGGGGGGGGGGGGGGGGGGGGGGGGGGGGGGGGGGCGGGFGGGGGGGGGGGGGGGGGGGGGGCGGGGGGGGGGDGGGGFFAFFFGGGFGGGGGGGGGGGGGFGGGGGGGGGGGGGGGGGGGGGGGGGGGGGGGGGGGGGGGGGGGGGGGGGGGGGGCFFGGGFGGGGGGGGGGGEGFDDAEGGG?CGGGGGGGGGGGGGGFCGGGGGGGGGFGFGFGGGGGGGGFFFFCF@BDDDAFFFGGFFGGGFFBGFFFFCFFFFFDFFDFFFFEFFEF<)7<)?CEE@EFBFFBAABBF(##
@M06045:235:000000000-JCY5N:1:1101:11924:8203 2:N:0:CTCAGA
CTCAGAGCTGCGTTCTTCATCGATGCCAGAACCAAGAGATCCGTTGTTGAAAGTTTTAACTTGTTTGTTTTGTAAATCAGAAGGTACGCTATAAATTGAAGAGTTGGGTCCTCTGGCGCGCTGCGGGACGGGCTGAAGCCGCGGCCCGCGGTGCGCCGAGCAACAAAAAGGTAAGGTTCACAAAGGGTTTGGAGTAATAACTCGGTAATGATCCCTCCGCTGGTTCACCAACGGAGACCTTGTTACGACTTTTACTTCCTCTAAATGACCAAGTCTTCCTCAGATCGGAAGAGCGTCGGAA
+
CCCGGGGGGGGGGGGGGGGGGGGGGGGGGGGGGGGGGGGGGGGGGGGGGGGGGGGGGGGGGGGGGGGGGGGGGGGGGGGGGGGGGGGGGGGGGGGGGGGGGGGGGFGGGGGGGGGGGGGGGGGGGGGGGDGGGGGGGGGGGGGGGEGGGEGG>EGGEGCCCEGDECGGGGGFGGGGGGGGGGFGGGGGGGEGFCFCCFFGG;FEGGGGGGGGG7CCFBDECGCFGGGGFFFBBFE)55CF=6@FGFFGGG:FFGFFFFF?FFA>D<<B<FFF1ADFFBFBF<2AA0(:0?>?B?>68(,##
@M06045:235:000000000-JCY5N:1:1101:27180:8222 2:N:0:CTCAGA
CTCAGAGCTGCGTTCTTCATCGATGCCGGAACCAAGAGATCCGTTGTTGAAAGTTTTAAATAATTTATATTTTCACTCAGACTACAATCTTCAGACAGAGTTCTAGGTGTCTTCGGCGGGCACGGGCCCGGGGGCAGAAGCCCCCCGGCGGCCATACGGCGGGCCCACCGAAGCAACAAGGTATAATAAACACGGGTGGGAGGTTGGACCCAGAGGGCCCTCACTCGGTAATGATCCTTCCGCAGGTTCACCTACGGAAACCTTGTTACGACTTTTACTTCCTCTAACTGACCAAGTCTAA
+
CCCGGGGGGGGGFGGGGGFGGGGGGGGGGGGGGGGGGGGGGGGGGGGGGGGGGGGGGGGEGGGGGGGGGGGGGGGGCFGGGGGGGG@FDAFGGGGGGGFGGGF9FGGGGGGGGGGGGGGGGDGGGGGGGGGEGGGGGGGGGFGGGGGGGGGGBEFCFFGGGGDEE*8CEGG5EGFDF:5@8<@FGCGDGFGGGEEGGGGGFGGGGG=FGGGD44CGDF<BCC4DGFDCDFEFA<6BFFF4;BFDGGFGGG?FFFF:()(5??FDF<9A<5>EF0<<9<>44>2<AFF-:><54::?<<)##
@M06045:235:000000000-JCY5N:1:1101:9175:8259 2:N:0:CTCAGA
CTCAGAGCTGCGTTCTTCATCGATGCCAGAACCAAGAGATCCGTTGTTGAAAGTTTTAACTTGTTTGTTTTGTAAATCAGAAGGTACGCTATAAATTGAAGAGTTGGGTCCTCTGGCGCGCTGCGGGACGGGCCGAAGCCGCGGCCCGCGGTGCGCCGAGCAACAAAAAGGTAAGGTTCACAAAGGGTTTGGAGTAATAACTCGGTAATGATCCCTCCGCTGGTTCACCAACGGAGACCTTGTTACGACTTTTACTTCCTCTAAATGACCAAGTCTTCCTCAGATCGGAAGATCGTCGGGG
+
CCCGGGGGGGGGGGGGGGGGGGGGGGGGGGGGGGGGGGGGGGGGGGGGGGGGGGGGGGGGGGGGGGGGGGGGGGGGGGGGGGGGGGGGGGGGGGGGGGGGGGGGGGGGGGGGGGGGGGGGGGGGGGGGGGGGGGGGGGGGGGGGGGGGGGGGCGGGGGGGGGGGGGGGGECEGGFFGGGGGGG=FGGGGGGGGGGGGGGGF@FEEGGGGEGGGGG447DDDGGGGFGFF4FF<;>5>FGFBFFGGDEGGDB=BFFFFFFFFADF>FFFFFFFFFA<:<9454?22:::BF6:).,.33(##
@M06045:235:000000000-JCY5N:1:1101:4469:8280 2:N:0:CTCAGA
CTCAGAGCTGCGTTCTTCATCGATGCCAGAACCAAGAGATCCGTTGTTGAAAGTTGTAAATAATTAGATTATTTTCAGACGCTGATTGCAATTACAAAAAAGGTTTTGGTTTGTCCAATCGGCAGCTTGCGCCACCGAGGAAACAAGAGTACGCAAAAGACATGGGTGTAGACGAGAGCTTTACAGCCCCCGACTTGACTTTTGATAATGATCCTTCCGCAGGTTCACCTACGGAAACCTTGTTACGACTTTTACTTCCTCTAAATGACCAAGTCTTCCTTAGATCGGAAGAGCGTCGGGG
+
CCCGFGGGGGGGGGGGGGGGGGGGFGFGGGFFFGGGGFGGGGGGGGGGGGGGGFGFGGGGGGGGFFGGGGGGGG9EFEFGGGGGCCGGGDDFGGFGGGDE@@EFGGGGEGGGGGGDGGGGGGGG>CFFFGCG@CCFGGGGGFEGGGGCGEGGGDGDCGGFG8FGGGGGGGGGGGDEE6BFGGFGGCE>CEEGCE8EDGFC>EDGGGGGF,:BFDGGGFGEGGGCFGFCFFA6;@B>DFGFFFFG7@5/CCEFFFFFFFAFB-4))6>9A:@>?>BA:AAFB><BA>??6(-(4:1(89(##
@M06045:235:000000000-JCY5N:1:1101:28049:8282 2:N:0:CTCAGA
CTCAGAGCTGCGTTCTTCATCGATGCCAGAACCAAGAGATCCGTTGTTGAAAGTTTTAACTTGTTTGTTTTGTAAATCAGAAGGTACGCTATAAATTGAAGAGTTGGGTCCTCTGGCGCGCTGCGGGACGGGCCGAAGCCGCGGCCCGCGGTGCGCCGAGCAACAAAAAGGTAAGGTTCACAAAGGGTTTGGAGTAATAACTCGGTAATGATCCCTCCGCTGGTTCACCAACGGAGACCTTGTTACGACTTTTACTTCCTCTAAATGACCAAGTCTTCCGAAGATCGGAAGAGCGTCGGAC
+
CCCFGFGGGGFGFGGGGGFGGFGGGGGGGGGGGGGGGGCFGGGGGGFGGGGGGGGGGGGGGGGGGGGFGGGGGGAEFGGGGGGGFGGED7CCCFGGCFDECGGGGGGGGGGGGGGGGGGGGGGGDFFGGGGGGGGGEGGDGGGEEEGGGGGGGDEEGGGEGEF>CFGF5CEGGGFFFFFCCEGFFGGGFDGGEFGFGGGGGFCGGE7CFGGDFGGCCBCDD39CFGFFFFFEB;<)8>GFFFFF7:>CG5@FFGFFAF>=*)5<4249<4/::9)))5<:0:4:928:2:((.17(-7(##
@M06045:235:000000000-JCY5N:1:1101:22188:8298 2:N:0:CTCAGA
CTCAGAGCTGCGTTCTTCATCGATGCCAGAACCAAGAGATCCGTTGTTGAAAGTTTTAACTTATTTAGTTTGATATAACTCAGAGTGCCATAATAATAACAAGAGTTTAGTGGACCACCGGCAGGCCACCACCGGAGCCGTGACGACCCCGATAGGCCCTGCCGAGGCAACAAAAGGTAAGTTCACATGGGTTTGGGAGTTTTGAAATAACTCTGTAATGATCCCTCCGCTGGTTCACCAACGGAGACCTTGTTACGACTTTTACTTCCTCTAAATGACCAAGTCTTCCTTAGATCGGAGC
+
CCCGGGGGGGGGGGGGGGGGGGGGGGGGGGGGGGGGGGGGGGGGGGFGGFGGGGGGGGGGGGGGGGGGEFFGGGGGGGGGGGGGGGGGGGGGGGGGGGGGGGGGGGGGGGGGGGGGGGGGGGGGGGGGGGGGGGGGGGGGGGGGGGGGGGGGGGEGGGGGGGGGEGGGGGGFGCGGGEFGGGGGGGGGGGGGED8EGFG8DFCFGFGGGGGFDGGGGFCFGGGGC7;DEF>EF@FFFFFFFEEGG:3FGFFFFGFF2FB>@AF<>BD><?FFFAAA>ABFF??<249<9<<AFA>FBB-##
@M06045:235:000000000-JCY5N:1:1101:27251:8300 2:N:0:CTCAGA
CTCAGAGCTGCGTTCTTCATCGATGCCAGAACCAAGAGATCCGTTGTTGAAAGTTTTAACTTGTTTGTTTTGTAAATCAGAAGGTACGCTATAAATTGAAGAGTTGGGTCCTCTGGCGCGCTGCGGGACGGGCCGAAGCCGCGGCCCGCGGTGCGCCGAGCAACAAAAAGGTAAGGTTCACAAAGGGTTTGGAGTAATAACTCGGTAATGATCCCTCCGCTGGTTCACCAACGGAGACCTTGTTACGACTTTTACTTCCTCTAAATGACCAAGTCTTCCCTAGATCGGAAGAGCGTCGTGC
+
CCCGGGGGGGGGGGGGGGGGGGGGGGGGGGGGGGGGGGGGGGGGGGGGGGGGGGGGGGGGGGGGGGGFGFGGGGGGGGGGGGGGGGGGGGGGGGGGGGGGGGGGGGGGGGGGGGGGGGGGGGGGGGGGGGGDGGGGGGGGGGE>EEGGGGGGGGGGGGGGGGGGGE>CFGGGGGGGGGGGGGGDGGGGGGGGGGGGGGGGGFGGGGGGFGGGGGGCFFGF<CGGGFGGFF4DFFFEDFGFFFFGFGFGGGFBFFFFDFFFFBAFFFFF>?@FBAABAAA?AFF24<8?:?0:BFB6?F(##
@M06045:235:000000000-JCY5N:1:1101:20469:8356 2:N:0:CTCAGA
CTCAGAACTGCGTTCTTCATCGATGCCAGAACCAAGAGATCCGTTGTTGAAAGTTTTGACTTATTCAGTACAGAAGACTCAGAGAGGCCATTAATGCAATAGTTTGGTTTACCTCCGGCGGGCGCCCGCGAGGGCCGGGGGGCGCCGGGAAGGACCCGGGCCGCCCGCCGAAGCAACGGTTTAGGTAACGTTCACAATGGTTTAGGGAGTTTTGCAACTCTGTAATGATCCCTCCGCTGGTTCACCAACGGAGACCTTGTTACGACTTTTACTTCCTCTAAATGACCAAGTCTTCCGAACG
+
CCCGGGGGGGGGGGGGGGGGGGGGGGGGGGGGGGGGGGGGGGGGGGGGGGGGGGGGGGGGGGGGGGGGGGGGGGGGGGGGGGGGGGGGGGGGGGGGGGGGGGGGGGGGGGGGGGGGGGGGGGGGGGGGGGGGGGGGGGGGGGGGGGGGGGGGGGGCEGGGGGGGGGGGGGGGGGGGGGGGGECCGGGGGGGGGGGGGFGGCGGGGGGGGGGGGGGGGF4=FDGGGGGGFFFFFFFFFFDFFFFGGGFGGGFF35>F?FBFFFFFFFF?<FFFDFFFFFA7A262:2:2??<2<<<>FF4##
@M06045:235:000000000-JCY5N:1:1101:16439:8388 2:N:0:CTCAGA
CTCAGAGCTGCGTTCTTCATCGATGCCGGAACCAAGAGATCCATTGTTGAAAGTTTTGACAATTTCCACAGTACTCAGACAGCCCATCTTCATCAGGGTTCACAGAGCGCTTCGGCGGGCGCGGGCCCGGAGACGTGCGTCCCCCGGCGACCAGGTGGCCCCGGTGGGCCCGCCAAAGCAACAGGTGTATAGAGACAAGGGTGGGAGGTTGGGCCGCGAGGGCCCGCACTCGGTAATGATCCTTCCGCAGGTTCACCTACGGAAACCTTGTTACGACTTTTACTTCCTCTAAATGACCACG
+
CCCGGGGGGGGGGGGGGGGGGGGGGGGGGGGGGGGGGGGGGGGGGGGGGGGGGGGGGGGGGGGGGGGGGGGFGGGGGGGGGGGGGGGGGGGGGGGGGGGGGGGGGGGGGGGGGGGGGGGGGGGDGGGGGGGGGGGGGGGGGGGGGGGGGGGGGGGGFFGGGGGGGGGGGGGGGGGGGGGGGGGGGGGGGGGGGGGGGGGGGGGGGGGGGCCDGGGGGFGFGGGGGGGGF3@FF:FFBFC4@FFGGGFGGGBF4CFF>FBFFFF?F<<:DFFFFF?F>??B4<AFAADFFFFFFA>AF?)##
@M06045:235:000000000-JCY5N:1:1101:10538:8393 2:N:0:CTCAGA
CTCAGAGCTGCGTTCTTCATCGATGCGAGAGCCAAGAGATCCGTTGTTGAAAGTTGTATTTTTGAATTATGTTTATTCAGAAATAGATATTCAGACAAACTGCTTTAAAGGTGTTAAGTTAATCAAACCCTCTTGGCTTTTTAATGCCAGAGAGAGTTCAAAAACGTTGCACACAAGGTGGATATGGATTTTTTTAAAGAGTGCCATAAAACACTCAATTATGAATGATCCTTCCGCAGGTTCACCTACGGAAACCTTGTTACGACTTTTACTTCCTCTAAATGACCAAGTCTTCCTCCCG
+
CCCGGGGGGGGGGGGGGGGGGGGGGGGEGGGGGGGGGGGGGGGGGGGGGGGGGGGGGGGGGGEG@FFGCFGGGGGGGGGGGGGFAE<FEFFFDFEGFGGGGGG9EFGGAFGGGGGGGGGGGGGGGGGGGGFGDGFEFGGFFGGFFGGGCGGGGGGGGGGGGGGFCEDFGGFFGGD8DFFGGGGGGGFGGGFDFDEGGGCB?FGFCGFGGGGGGGGGGFD+8CCGFGGG9FFFA6ADDFGFFFF7=*;86DDEDD6AF*);6)<@F@DFE@@FEFEEFF<4<5).97=.=6;4)6<A9)(##
@M06045:235:000000000-JCY5N:1:1101:17184:8393 2:N:0:CTCAGA
CTCAGAGCTGCGTTCTTCATCGATGCCAGAACCAAGAGATCCGTTGTTGAAAGTTTTGATTTATTTGTTTGTTTTACTCAGAAGTTCCACTAAAAACAGAGTTTAGGGGTCCTCGGGCGGGCCGTCCCTTTTTACGGGGCGCGGGCTGATCCGCCGAGGCAACGTATAGGTATGTTCACAGGGGTTTGGGAGTTGTAAACTCGGTAATGATCCCTCCGCTGGTTCACCAACGGAGACCTTGTTACGACTTTTACTTCCTCTAAATGACCAAGTCTTCCCGAGATCGGAAGAGCGTCGTGTA
+
CCCGGGGGGGGGGGGGGGGGGGGGGGGGGGGGGGGGGGGGGGGGGGGGGGGGGGGGGFGGGGGGGGGGGGGGGGGGGGGGGGGGGGGGGGGGGGGGGGGGGFACFGGGGGGGGGGGGGGGGGGGGGGGG9FGGGGGGGGGGGGGGEGGGFGGGGGGGGGGGGCGFGGBCGGGGFFFGGGGGGGGEGGGGGEEGGGGGFEFEGGGGGGGGGGF>CFGGFGFGGFGGGGGFFFFF:BD@@GFFFFGGGFGDC?F?C@FDFFFFFF>BFFF(9>F4-<>)6(:B94(33:BB1:7:623;F1##
@M06045:235:000000000-JCY5N:1:1101:3085:8421 2:N:0:CTCAGA
CTCAGAGCTGCGTTCTTCATCGATGCCAGAACCAAGAGATCCGTTGTTGAAAGTTTTGATTATTTGATAATCCACTCAGAAATACCACTAAACGACAGAGTTTAGGTCCTCTGGCGGGCGCCTGACTCCGGGGCGCGGACGAACCGGCACTCGGGGCGATCCCGCCGAAGCAACAAAAGGTATGTTCACATGGGTTTGGGAGTTGTTTAGAACTCAATAATGATCCCTCCGCTGGTTCACCAACGGAGACCTTGTTACGACTTTTACTTCCTCTAAATGACCAAGTCTTCCTAAGATCGCA
+
CCCGGGGGGGGGGGGGGGGGGGGGGGGGGGGGGGGGGGGFFGGGGDCFGAEGGFFFGGEGGGGGGFGFGGFGGGCEGGGFGGGGGGFGGGGGGG@FECFGFGGGGGGGGFGGGGGGGEGGGGGGGGFFGGGGG7+@FEGGGGGGGGGGDG,::EEGGGGGGDGGGGGECEDGGGGGC56?C?@CACEFEG+9:*<CEEDEF=GC<0:CEEFGG*0>F=?FDCGC7CCG>D3B:;E7?F>FFFFDCCDCDF:FFFFF<FB>EFB24-8A9@674)<).:>AFF:089AA<A6A298>>9,##
@M06045:235:000000000-JCY5N:1:1101:20369:8450 2:N:0:CTCAGA
CTCAGAGCTGCGTTCTTCATCGATGCCAGAACCAAGAGATCCGTTGTTGAAAGTTTTGATTCATTTGTTTTGCTTATGCACTCAGAGAAAAAAATTCCCGCCGTTGGGCGTAATGCAAAAGAGTTTTGGGTCCCTGCGGCGGGCGCCTTGGAGTCCGGCGCCGCTTGCGCGGCGGCCGGGGCGGTCCCGCCGAGGCAACTGAGGTAAGGTTCACAGTGGGTTTGGGAGTTGTATAACTCGGTAATGATCCCTCCGCTGGGTCACCAACGGAGACCTTGTTACGACTTTTACTTCCCCTTAG
+
CCCGGGGGGGGGGGGGGGGGGGGGGGGGGGGGGGGGGGGFGGGGGGGGGGGGGGGGGGGGGGGGGGGGGGGGGGGGGGGGGGGGGGGGGGGGGDGGGGGGGGGGGGGGGGGGGGGGGFFGEFFFGDFC@FGGGGGGGGDGGGGGGGGGDGGGGGGGGEGEGGGGGGCFGECEGCEGCEGGGGGGGGGGGGGG5?CEECGFFGGGCFFGGCFGFGCGFFGF737CDD/755@9<FB@@*25BEFG*:B>FFF4)977,.4)73().5:?:E>@FFFFA<)64)4((-8<AAAA>)5(,4(##
@M06045:235:000000000-JCY5N:1:1101:17348:8452 2:N:0:CTCAGA
CTCAGAGCTGCGTTCTTCATCGATGCCAGGACCAAGAGATCCGTTGTTGAAAGTTTTGATTTATTTGTTTGTTTTACTCAGAAGTTCCACTAAAAACAGAGTTTAGGGGTCCTCGGGCGGGCCGTCCCTTTTTACGGGGCGCGGGCTGATCCGCCGAGGCAACGTATAGGTATGTTCACAGGGGTTTGGGAGTTGTAAACTCGGTAATGATCCCTCCGCTGGTTCACCAACGGAGACCTTGTTACGACTTTTACTTCCTCTAAATGACCAAGTCTTCCGTAGATCGGAAGAGCGTCGTGCC
+
CCCGGGGGGGGGGGGGGGGGGGGGGGGGGGGGGGGGGGFGGGGGGGGGGGGCFFEFGGEGGGGGGGGGGGGGGGGGGFGGGGGGGGGGGGGGGGGGGGGGGGGGGGGGGGGGGGGGGGGGGGGGGGGGGFGGGGGGGGGGGGGGGGDGGGGGCFGGGGGGGGGGFG?FGCFGGGFGGGGGFCEGEEDCEGGGCGGGGFFGCFGEGGGFGGDCFGGGGFGFGG<CFGGGF>EFFFFEFFGFFFFFGGFGGDFF=FFFFFFFFB>AAFFFFF4>AFA>DD?FF:8)68B?:((8<B2:961##
@M06045:235:000000000-JCY5N:1:1101:24750:8454 2:N:0:CTCAGA
CTCAGAGCTGCGTTCTTCATCGATGCGAGAGCCAAGAGATCCGTTGTTGAAAGTTGTATTTTTGAATTATGTTTATTCAGAAATAGATATTCAGACAAACTGCTTTAAAGGTGTTAAGTTAATCAAACCCTCTTAAGGTTTTCCTTCCCCTAAAGTCCTATCGGACCCAAAGGGATATCAACGTACAGAGAGTCCAAAAACATTGCACACAAGGTGGATATGGATTTTTTTAAAGAGTGCCATAAAACACTCAATTATGAATGATCCTTCCGCAGGTTCACCTACGGAAACCTTGTTACCA
+
CCCGGGGGGGGGGGGGGGGGGGGGGGGGGGGGGGGGGGGGGGGGGGGGGGGGGGGGGGGGGGGGGGGGGGGGGGGGGGGGGGGGGGGGGGGGGGGGGGGGGGGFFGGGGGGGGGGGGGGGGFGGGGGGFGFGGGGGGGGGGGGGGGGFFGGGGGGGGGGGGGGGGGGGGGGGGGGGGGGGGGGGGGGGGFDGGGGGGGGGGGGGGGGGGGDGGGCGGF5FGGG>DFGGFFFFEFFFFFDFFFFGGGFGGGFFFGFFFFFFF<CECE>CEFFFFF@FFEEFFFFFF@D?D6:B?2<BAA)##
@M06045:235:000000000-JCY5N:1:1101:14974:8460 2:N:0:CTCAGA
CTCAGAGCTGGCGTTCTTCATTGATGCCAGAACCAAGAGATCCGTTGTTGAAAGTTTTGACTTATTCAGTACAGAAGACTCAGAGAGGCCATACAATGCAATAGTTTGGTTTTCCTCCGGCGGGCGCCCGCGAGGGCCGAGGGGCGCCGGGAAGGACCCGGGCCGCCCGCCGAAGCAACGGTTTAGGTAACGTTCACAATGGTTTGGGAGTTTTGCAACTCTGTAATGATCCCTCCGCTGGTTCACCAACGGAGACCTTGTTACGACTTTTACTTCCTCTAAATGACCAAGTCTTCCGGCC
+
CCCGGGGGGGGGGGGGGGGGGGGGGGGGGGGGGGGGGGGGGGGGGGGGGGGGGGGGGGGGGGGGGGGGGGGGGGGGGGGGGGGGGGGGGGGGGGFFGGGGGGGGGGGGGGGGGGGGGGGEGGEGFGGGGGGGDGGGGGGGGCGGGGGGGGGGGGGGGGGGGGGGGGGGGGGGGGGGGGGGGCCEFGGGGGGGFGGGGF?CFCEFFEGGGGGGG7*9CFGFGGFFGGGCFFFF?:>7@B7>EFFGGGFGGGFF>)<:?F)@?A9<6?>?0FFFFFA2<<444>AFBB>030(4:-<<A64##
@M06045:235:000000000-JCY5N:1:1101:13966:8463 2:N:0:CTCAGA
CTCAGAGCTGCGTTCTTCATCGATGCCAGAACCAAGAGATCCGTTGTTGAAAGTTGTAACTATTAAAGTTTTTCAGACGCTGATTGCAACTGCAATGGGTTTAAATTGTCCAATCGGCGGGCGAACCCGCCGAGGAAACGTAAGTACTCAAAAAACATGGGTAAGAGACAGCAGGACAAAGCCTACAATACTCTAGGTAATGATCCTTCCGCAGGTTCACCTACGGAAACCTTGTTACGACTTTTACTTCCTCTAAATGACCAAGTCTTCCGGAGATCGGAAGAGCGTCGTGTAGGGAACA
+
CCCGGGGGGGGGGGGGGGGGGGGGGGGGGGGGGGGGGGGGGGGGGGGGGGGGGGGGGCGGGGGGGGGGGGGGGGGGGGGGGGDGGGGGGGGGGC:CCFGGGGGGGGGFGGGGGGGGGGGGGGGGGGFGGGGGCCFGGGFCFEGGGGDGGGGGGFGGGGGGGGGGGGGGGFFGGGFEGGGGGGGGGGGGGGG99CC?FGGGGGG7EFGGGGGGGGDC=AGFGGGGGGDGFFFFABFFFFDFFFFGGGFGFFB?=DFFFFFFFFFFB4<9AFFFFFFB:71?BF9:189>BFB04<>F?:4##
@M06045:235:000000000-JCY5N:1:1101:26776:8468 2:N:0:CTCAGA
CTCAGAGCTGCGTTCTTCATCGATGCCAGAACCAAGAGATCCGTTGTTGAAAGTTGTAATTATTATTTGTTTTCTGACGCTGATTGCAACTACAAAAAGGTTTGATATTGTCCAACCGGCAGGCAAGCCCGCCGAGGAAACATACGGTACGCAAAAGACAAGGGTGCAGCAAGGACCGAAGTCCGCTGTTTTGATAATGATCCTTCCGCAGGTTCACCTACGGAAACCTTGTTACGACTTTTACTTCCTCTAAATGACCAAGTCTTCCGTAGATCGGAAGAGCGTCGTGTAGGGAAAGAAC
+
C@CEE,CEFE@G@FEGGFEF9C,CC;CEFGGGFEDAGGGG@FFFGGGFFD<FFEEGGCECFFGGGGGGGGGGGGGGGG7EFGGGGGAEEGFD@FGGGFBFEFGGFGGGGGGGGGGGGFGGGGGGGGGGFCED=FGGGEFGFGGA@FDFFGGGGGGGGGEGGGGCF>ECC?GGGGFFFEE5EF,@>CEEGFFCGDECGGGGFGFGFCGCEEDGGGCFFFG4<DGDGDGG4AFFE?A;:B*7@F6CGDFG>CBB4>6FB=46>:444<BD695>?>DFFF?68<<B0(41,374<<0(6:(##
@M06045:235:000000000-JCY5N:1:1101:14653:8480 2:N:0:CTCAGA
CTCAGAGCTGCGTTCTTCATCGATGCCAGAACCAAGAGATCCGTTGTTGAAAGTTTTAACTTATTTGTTTTGTAAATCAGAAGGTACGCTATAAATTGAAGAGTTGGGTCCTCTGGCGCGCTGCGGGACGGGCCGAAGCCGCGGCCCGCGGTGCGCCGAGCAACAAAAAGGTAAGGTTCACAAAGGGTTTGGAGTAATAACTCGGTAATGATCCCTCCGCTGGTTCACCAACGGAGACCTTGTTACGACTTTTACTTCCTCTAAATGACCAAGTCTTCCGTAGATCGGAAGAGCGTCGTAG
+
CCCGGGGGGGGGGGGGGGGGGGGGGGGGGGGGGGGGGGGGGGGGGGGGGGGGGGGGGGGGGGGGGGGGGGGGFGGGCGGGGGGGGGGGGGGGGGGGGGGGGGGGGGGGGGGGGGGGGGGGGGGGGGGGGGGGGGGGGGGGGGGGGGGGGGGGCGDGGGGGGEGGGGCGGGGGGGGGGGGGGGGGGGGFFEGGGGFGGGGGGGFGDGGGGGC:CGGFGEGFGGGGGGGGFFFF09>BBFFFFBBGGGFCGG3@FDFFBFFFF23<AA<BFF:F:A><A<BB?F364><?08>023;>?F(##
@M06045:235:000000000-JCY5N:1:1101:11898:8485 2:N:0:CTCAGA
CTCAGAGCTGCGTTCTTCATCGATGCTGGAACCAAGAGATCCGTTGTTGAAAGTTTTAACAGTTCGCTTAGAACACTCAGAAGTAACGTCGGTTCTTGACTGAGAGACTGGATATCGCCGGCGGGCACGCCCCCCGCGGGGGGGGAAACGCGCCGCCGAAGCAACGTGGTATAAAGGTTCACATAGGGTTATGAGGTTGGAAAAAACACTCAGTAATGATCCCTCCGCTGGTTCACCAACGGAGACCTTGTTACGACTTTTACTTCCTCTAAATGACCAAGTCTTCCGCAGATCGGAAGGA
+
CCCGGGGGGGGGGGGGGGGGGGGGGGGGGGGGGGGGGGGGGGGGGGGGGGGGGGGGGGGGGGGGGGGGGGGGGGGGGGGGGGGGGGGGGGGGGGGGGGGGGGGGGGGGGGGGGGFGGGGGGGGGGGGGGGGGGGGGGGGGGGGGGEEFGGGGGGGGGGGGGGGGGGGGGFGGF<FGGCFGGGGGGGFGGFGGGGGGGGGCGGGGGGGGGGGGGGGGGFGFDGGFDGGGFFFF><FFFFGFFFFGGGFGCG?FFGFFFFB=BAFFFFA99@FFBA>BFFFFFA25)<<?B>>;>?FBBF(##
@M06045:235:000000000-JCY5N:1:1101:23204:8511 2:N:0:CTCAGA
CTCAGAGCTGCGTTCTTCATCGATGCCAGAACCAAGAGATCCGTTGTTGAAAGTTTTGATTATTTGATAATCCACTCAGAAATACCACTATACGACAGAGTCTAGGTCCCCCGGCGGGCGCCTGGTTCCGGGGCACGCGATGGCGCCCGGGGCGATCCCGCCGAAGCAACGAAAAGGTAAGGTTCACAATGGTTTGGGAGTTGTAAACTCGGTAATGATCCCTCCGCTGGTTCACCAACGGAGACCTTGTTACGACTTTTACTTCCTCTAAATGACCAAGTCTTCCGCAGATCGGAAGATA
+
CCCGGGGGGGGGGGGGGGGGGGGGGGGGGGGGGGGGGGGGGGGGGGGGGGGGGGGGGGGGGGGGGGGGGGGGGGGGGGGGGGGGGGGGGGGGGGGGGGGGGGGGGGGGGGGGGGGGGGGGGGGGGGGGGGGGGGGGGGGGGGGGGGGGGGGGGGGGGGGGGGGGGGGGGGEDGGEGGEGGGGGGGCEFGFGGCCFGGGGG8FFGGGGGEC<EGFGFFFGFGGG7D<DC3>?B>AFFFFGFFFBGGGF7>GFFFGFFBFFFFFAAAB<<<?FFFBF7::BBFDFAABF?FFFF0:<?<(,##
@M06045:235:000000000-JCY5N:1:1101:11636:8527 2:N:0:CTCAGA
CTCAGAGCTGCGTTCTTCATCGATGCGAGAGCCAAGAGATCCGTTGTTGAAAGTTTTATTTTGTTATAATAAAACGACGTTCATTACACATTGTTTGTAAAAATACTCGACTTGCGTCAAGTAGTAGAACAGTTCACAGGTGTAAGTGGATATAGTTATAAGCCTATAAAGGCAATCACTAATGATCCTTCCGCAGGTTCACCTACGGAAACCTTGTTACGACTTTTACTTCCTCTAAATGACCAAGTCTTCCATAGATCGGAAGAGCGTCGTGTAGGGAAAGAGTGTAGATCTCGGTGCA
+
CCCGGGGGGGGGGGGGGGGGGGGGGGGGGGGGGGGGGGGGGGGGGGGGGGGGGGGGGGGGGGGGGGGGGGGGGGGGGGGGGGGGGGGGGGGGFGGGGGGGGGGGGGFGGGGGGGGGGGGGGGGGGGGGGGGGGGGGGGGGGGGGGGGGGGGGGGGGGGGGGGGFFGGGGGGGGGGGGGGGGGGFGGGGGGGGGDEGGGGGGGGGGGGGCEGGGGGGFFGFGGGGGGGGFFFFFFFFFFGFFFFFGGFGF@FFFGFA@FFFFFDFF1@@;8:B9<<@CFFFF;?:7<<AA<<24>BFFB2##
@M06045:235:000000000-JCY5N:1:1101:6266:8547 2:N:0:CTCAGA
CTCAGAGCTGCGTTCTTCATCGATGCGAGAGCCAAGAGATCCGTTGTTGAAAGTTGTATTTTTGAATTATGTTTATTCAGAAATAGATATTCAGACAAACTGCTTTAAAGGTGTTAAGTTAATCAAACCCTCTTGGCTTTTTAATGCCAGAGAGTTCAAAAACGTTGCACACAAGGTGGATATGGATTTTTTTAAAGAGTGCCATAAAACACTCAATTATGAATGATCCTTCCGCAGGTTCACCTACGGAAACCTTGTTACGACTTTTACTTCCTCTAAATGACCAAGTCTTCCCAAGAAA
+
CCCGGGGGGGGGGGGGGGGGGGGGGGGGGGGGGGGGGGGGGGGGGGGGGGGGGGGGGGGGGGGGGGGGGGGGGGGGGGGGGGGGGGGGGGGGGGGGGGGGFGGFGGGGGGGGGGGGGGGGGGGGGGGGG@FGGGGGGGFGGGGGGGGFGFGGGGGGGGGAFGG>FDFEGGGGGFGGFGGGGGGGGGGGGGGGGGGGGGGCFFGGGGGGGGGGGGGGGFGFGGGGGGGGFFFF==EBFFFFFFFGGGFGGC?EFFFFEFF8B@@BDFFFFFFFEFFFEE<???E@E@0;EFFFCC5@<::##
@M06045:235:000000000-JCY5N:1:1101:18136:8574 2:N:0:CTCAGA
CTCAGAGCTGCGTTCTTCATCGATGCGAGAGCCAAGAGATCCGTTGTTGAAAGTTGTATTTTGAATTGTTTATTCATAATATTTTTCAGACAAAGAGTTAAAAAATAAAGGTTGATGTTTGGTCGATCTCCATGAAGAAGATCGACTGACATTGCACACAAGGTGGATATGGATTTAAAAAGTGCCATAAAACACTTATTATGAATGATCCTTCCGCAGGTTCACCTACGGAAACCTTGTTACGACTTTTACTTCCTCTAAATGACCAAGTCTTCCGTAGATCGGAAGAGCGTCGTGTACT
+
CCCGGGGGGGGGGGGGGGGGGGGGGGGGGGGGGGGGGGGGGGGGGGGGGGGGGGGGGGGGGGGGGGGGGGGGGGGGGGGGGGGGGFGGGGGGGGGGGGGGGGGGGGGGGGGGGGGGGGGGGGGGGGGGGGGGGGGGGGGGGFGGGGGGGGGGGGGGGGGGGGGGGGGGGGFGGGGGGGGGGGGGGGGGGGGFGGGGGGGGGGGGGGGGGGGGGGGGGFGFGGGGGGGGFFFFDFFFFFGFFFFGGGFGGGFFFGFFFFEABEFEEFFFFFFFECEFFFD?@FFFFFFFFFD@>BFBFF(##
@M06045:235:000000000-JCY5N:1:1101:28099:8574 2:N:0:CTCAGA
CTCAGAGCTGCGTTCTTCATCGATGCCAGAACCAAGAGATCCGTTGTTGAAAGTTTTGACTTATTCAGTACAGAAGACTCAGAGAGGCCATAATAATCAAGAGTTGGGTTTCCTCCGGCGGGCGCCCCGCTAGGGGGCCAGGGGGCACCGGGCGGACCCGGGCCGCCCGCCGAAGCAACGGTTTGAAGGTAACGTTCACAATGGTTTAGGGAGTTTTGCAACTCTGTAATGATCCCTCCGCTGGTTCACCAACGGAGACCTTGTTACGACTTTTACTTCCTCTAAATGACCAAGTCTTCGG
+
CCCGGGGGGGGGGGGGGGGGGGGGGGGGGGGGGGGGGGGGGGGGGGGGGGGGGGGGGGGGGGGGGGGGGGGGGGGGGGGGGGBFGGGGGGGGGGGGGGGGGGGGGFGGGG@CFGGGGGGGGGFGGGGGGGFGGGGGGGGGGGGGGGGGGGGGGGGGGEGGGGGGGGGGGGGGDGGGGGGGGGGGEC@FFGGG6C;FGFGGGGGGGGFGGGGGGG:CG>CFFGGGGGCFFFFF2<FF?FGDF3>DFGFGGGFFFG@:9>?F)5<<B)6??FFBFAABFB2><<>>A)<A>2>0:<<<AF4##
@M06045:235:000000000-JCY5N:1:1101:20561:8575 2:N:0:CTCAGA
CTCAGAGCTGCGTTCTTCATCGATGCCAGAACCAAGAGATCCGTTGTTGAAAGTTTTGACTTTTTGTTTTGTTTATCAGAGTACTGCTATTGCAATAAAGGGTTTGAGTTTGTCCACCGGCGGGCGGGCCCGCCGAAGAAACAGAAGGTACTCGAAAATCAAGGGTGCTATCCCGAAGGGGGGGGGTTAGCCCCCCTACGGTAATGATCCTTCCGCAGGTTCACCTACGGAAACCTTGTTACGACTTTTACTTCCTCTAAATGACCAAGTCTTCCACAGATCGGAAGAGCGTCGGGTAGGG
+
CCCEEFGGFGGGEEGGGGGGGGGGGGGGGGGGGGGGCDC9FFGGGGCCEF<EFGGGGFEGGGGGGGGGGGGGGGGGGGFGGEEEGGGGGDGGGCFF@FGGGGGGGGGGGGGGGGGGDFGEGEEC:CGGGGGGGGGCECGGFF8>>>>5EFG?;BFFGEEFGCFCEB5*9<26+38C8EGCGDGGGGEEDFGFF5CE8FGGGEFCC:+:CGFGDF5CDD7>CGGGGGFGFFED6?F:=?FF?FF*/5<>D*99@FF*44<FFFF<7:70(1**65<2421(-511:?B(,869?>(-,3-##
@M06045:235:000000000-JCY5N:1:1101:20096:8582 2:N:0:CTCAGA
CTCAGAGCTGCGTTCTTCATCGATGCTGGGGCCAAGAGATCCGTTGTTAAAAGTTTTGACAGTTCGCTAAGAACACTCAGAAGTATCGTCGGGTTCGAAAACAGAGATTCTGATGAGACCGGCGGGCACCCTTGCGGGCGCCGCCGAAGCAACAGGTATAATAGTTCACAAAGGGTAGAGAGTGTAGTACTCAGTAATGATCCCTCCGCTGGTTCACCAACGGAGACCTTGTTACGACTTTTACTTCCTCTAAATGACCAAGTCTTCCCCAGATCGGAAGAGCGTCGTGTAGGGAAAGAGA
+
CCCGGGGGGGGGGGGGGGGGGGGGGGGGGGGGGGGGGGGGGGGGGGGGGGGGGGGGGGGGGGGGGGGGGGGGGGGGGGGGGGGGGGGGGGGGGGGGGGGGGGGGGGGGGGGGGGGGGGGGGGGGGGGGGGGFGGGGGGGGGGGGGGGC>EFGGGGGGGGGGGGFEFCFGGGGGGGGGGGGGGGGGGGGGGGGGGGGGF?F?EFGG*:CEEGGGGGGGFGFGGGG3CFFFFFFA>BE@DGEFFFGGGFGGGFFFFFFAF?FFFFFFF<ABF:3<34:?FFBB?:>3?9(-.36>B0<BB(##
@M06045:235:000000000-JCY5N:1:1101:10096:8586 2:N:0:CTCAGA
CTCAGAGCTGCGTTCTTCATCGATGCCAGAGCCAAGAGATCCATTGTTGAAAGTTTTAATTTATTTGCTTGTTTACTCAGAAAAACATTATAAAAACAGAGTTAGGGGTCCTCTGGCGGGGGCGGCCCGTTGTTACAGGGCCGTCTGTTCCCGCCGAAGCAACGTTTTAGGTATGTTCACAGGGTTGATGAGTTGTATAACTCGGTAATGATCCCTCCGCTGGTTCACCAACGGAGACCTTGTTACGACTTTTACTTCCTCTAAATGACCAAGTCTTCCGCAGATCGGAAGAGCGTCGGAG
+
CCCGGGGGGGGGGGGGGGFGGGGGGGGGGGGGGGGGGGFGGGGGGGFFGGGGGGGGGGGGGGGGGGGGGGGGGGGGGGGGGGGGGGGGGGGGGGGGGGGFGGGGGGGGGGFGGGGGFGCGGEGGGGGGGGGGG@FGGGGGGGGGGGGGGGGGGGGGCGDC9FCGGGG5FF6EG9EFGGFFEGGG=EGDFGGGGGGGGGDF++<AEGGGGGGG7F>FGFGEGGGGGGGGFF@E?F@:@FGFFFFGFGFGD<>FFFFFFF77@A<ABDFFDFFF:B<<AD>:0419??FF?:(3289116(##
@M06045:235:000000000-JCY5N:1:1101:11779:8602 2:N:0:CTCAGA
CTCAGAGCTGCGTTCTTCATCGATGCCAGAACCAAGAGATCCGTTGTTGAAAGTTTTGACTTATTCAGTACAGAAGACTCAGAGAGGCCTTAAATTATCAAGAGTTAGGTGACCTCCGGCGGGCGCCCCGCTAGGGGGCCCAGGGGCCCCGGGAGTGGTCCCGGGGCCGCCCGCCGAAGCAACGGTTAAAGGTAACGTTCACAATGGTTTGGGAGTTTTGCAACTCTGTAATGATCCCTCCGCTGGTTCACCAACGGAGACCTTGTTACGACTTTTACTTCCTCTAAATGACCAAGTCTCG
+
CCCGGGGGGGGGGGGGGGGGGGGGGGGGGGGGGGGGGGGGGGGGGGGGGGGGGGGGGGGGGFGGGGGGGGFFGGGGGGGGGGGGGGGGGGGGGGGGGGGGFGGGGGGGGGGGGGGGGGGGGGGGGGGGGGGGGGGGGGGGGGG7BEEEEEGGGDGGGGGGGGGGGCGGGGGGGEGGGGDCFFGGGGGCC7FFCGFGGCFFGGG?FFGACGGGGGGGFFCFFFGGGGC*@FFFFDFFFFGFFFF3D))2?>FF=DBE03()5423664<<@5<::>>24<<AF44:7AB9>9<8?0()--##
@M06045:235:000000000-JCY5N:1:1101:9222:8613 2:N:0:CTCAGA
CTCAGAGCTGCGTTCTTCATCGATGCTGGAACCAAGAGATCCGTTGTTGGAAGTTTTAACAGTTCGCTTAGAACACTCAGAAGTAACGTCGGTTCTTGACTGAGAGACTGGATATCGCCGGCGGGCACGCCCCCCGCGGGGGGGGAAACGCGCCGCCGAAGCAACGTGGTATAAAGGTTCACATAGGGTTACGAGGTTAGAAAAAACACTCAGTAATGATCCCTCCGCTGGTTCACCAACGGAGACCTTGTTACGACTTTTACTTCCTCTAAATGACCAAGTCTTCCCTAGATCGGAAAGG
+
CCCGGGGGGGGGGGGGGGGGGGGGGGGGGGGGGGGGGGGGGGGGGGGGGGGGGGGGGGGGGGGGGGGGGGGGGGGGGGGGGGGGGGGGFGGGGGGGGGGGGGGGGGGGGGGGGGGFGGGGGGGGGGGGGGGGGGGGGGGGGGGGGGGGGGGGGGGGGGGGGGGGGGFGEGGGGGGGGGGGCGGECFGGGGFCGCEGGF7EFGGGGGGGFFGGCFFGGFGFCGGCCDGGFFDFBFFFFFGFFF>7CDFDGG?@FGF:9D:FF>FFFFFABFFFFF2)4??FFDFF<4>BA28?A>B046(##
@M06045:235:000000000-JCY5N:1:1101:18677:8659 2:N:0:CTCAGA
CTCAGAGCTGCGTTCTTCATCGATGCCAGAACCAAGAGATCCGTTGTTGAAAGTTGTAACTATTAAAGTTTTTCAGACGCTGATTGCAACTGCAATGGGTTTAAATTGTCCAATCGGCGGGCGAACCCGCCGAGGAAACGTAAGTACTCAAAAAACATGGGTAAGAGACAGCAGGACAAAGCCTACAATACTCTAGGTAATGATCCTTCCGCAGGTTCACCTACGGAAACCTTGTTACGACTTTTACTTCCTCTAAATGACCAAGTCTTCCCGAGATCGGAAGAGCGTCGTGTAGGGAAGA
+
CCCGGGGGGGGGGGGGGGGFGGGGGGGGGGGGGGGGGGGGGGGGGGGGGGGGGGGGGGGGGGGGGGGGGGGGGGGGGGGGGGGGGGGGGGGGGC:CCEFGGGGGGGGGGGGGGGGGGGGGGGGGGGGGGGGGGGGGGGGGGGGGGGGGGGGGGFGGGGGGGGGGGGGGGGGGGGGGGGGGGGGGGGGGGGGGGGGGGGGGGGGCGGGFGGGGD3DFGFGFGGGGGGGCB:@@BFFFFFGFDFFGGGFGGGFFFGFBFF9FFFF?<A>AFFFFFFB>?>FFFF;:<BFFFB9<6:D7:(.##
@M06045:235:000000000-JCY5N:1:1101:24230:8664 2:N:0:CTCAGA
CTCAGAGCTGCGTTCTTCATCGATGCGAGAGCCAAGAGATCCGTTGTTGAAAGTTGTATTTTTGAATTATGTTTATTCAGAAATAGATATTCAGACAAGCTGCTTTAAAGGTGTTAAGTTAATCAAACCCTCTTAAGGTTTTCCTTCCCCTAAAGTCCTATCGGACCCAAAGGGATATCAACGTACAGAGAGTCCAAAAACATTGCACACAAGGTGGGTATGGATTTTTTTAAAGAGTGCCATAAAACACTCAATTATGAATGATCCTTCCGCAGGTTCACCTACGGAAACCTTGTTACCT
+
CCCGGGGGGGGGGGGGGGGGGGGGGGGGGGGGGGGGGGGGGGGGGGGGGGGGGGGGGGGGGGGGGGGGGGGGGGGGGGGGGGGGGGGGGGG,FGGGGGGGGGGGGGGGGGGGGGGGGGGGGGGGGGGGGGGGGGGGGGGGGGGGGGGFGGGGGGGGGGGGGGGGGGGGGGGGGGGGGGGGGGGGGGGDGGGGGGGGGGGGGGGGGGGGGGGGGGC7C>@CGGGGGGGGFFFFFFFFFFGF4BFGGGFGC4=FFGFAEFEFFEFFEFCEFFFFFB>BDEFFFF@E11?B?BFBFAAA<>.##
@M06045:235:000000000-JCY5N:1:1101:11232:8677 2:N:0:CTCAGA
CTCAGAGCTGCGTTCTTCATCGATGCCAGAACCAAGAGATCCGTTGTTGAAAGTTTTGACTTATTCAGTACAGAAGACTCAGAGAGGCCATAAAGTATCAATGGTTTGGGGTACCTCCGGCGGGCGCCCCGCGAGGGGGCCTGGGGGGCGCTGGGCGCCGCCCGCCGAAGCAACGGTTTGGGTAACGTTCACAATGGTTTAGGGAGTTTTTCAACTCTGTAATGATCCCTCCGCTGGTTCACCAACGGAGACCTTGTTACGACTTTTACTTCCTCTAAATGACCAAGTCTTCCTAAGAACA
+
CCCGGGGGGGGGGGGGGGGGGGGGGGGGFFGGGGGGGGGGFGGGGGGGGGGGGGGFGGGGGGGGGGGGGFGGGGGGGGGGGGGGGGGGGGGGGGGGGGGGGGGGGGFGGGGGGGGGFGGGGGGEGGGGGGGGGGGGGGGGGGGEFGGGGGGGGGGGGEGGG?CEGDGGGGGGGGGG/;8?EEGGGGG*;EGGEECFGGGFFFG**:CCCFGGGGF0:BCFGG7*:>C>FF>BB?FFBFGFFFFGGDBCDD>FF:FF9F<=>090<BBF<=BFF446A4A2)6<??F:A<AFFFFFF?7)##
@M06045:235:000000000-JCY5N:1:1101:6355:8695 2:N:0:CTCAGA
CTCAGAGCTGCGTTCTTCATCGATGCCGGAACCAAGAGATCCATTGTTGAAAGTTTTGACTGATTTTATATTCAGACTCAGACTGCATCACTCTCAGGCATGAAGTTCAGTAGTCCCCGGCGGCTCGCCCCCGAGGGAGCTCCCCGCCGAAGCAACAGTGTTAGGTATTCACGGGTGGGAGGTTGGGCGCCCGGAGGCAGCCCGCACTCAGTAATGATCCTTCCGCAGGTTCACCTACGGAAACCTTGTTACGACTTTTACTTCCTCTAAATGACCAAGTCTTCCCCAGATCGGAAGAGCT
+
CCCGGGGGGGGGGGGGGGGGGGGGGGGGGGGGGFGGGGGGGGGGGGGGGGGGGGGGGGGGGGGGGGGGGGGGGGGGGGGGGGGGGGGGGGGGGGGGGGGGGGGGGGGGGGGGGGGGGGGGGGDCGGGGGGGGGDEGGGGGGGGGGGGGGGGGGFGGGGGGEGFGGGGGGGGGGGGGGGGGGGGGGGGGGGGGGGDEEGGGGGGGGGGGGGGGGGGGGFGFGGFFGC5CDFFFFFFF?FG>D@BGCG=DGFFFFGFFFF>*9>AAFA<<BFFF2>BF?04>FBBA>BF?FFFBF?B?F?(##
@M06045:235:000000000-JCY5N:1:1101:9382:8698 2:N:0:CTCAGA
CTCAGAGCTGCGTTCTTCATCGATGCCAGAACCAAGAGATCCGTTGTTGAAAGTTTTAACTTGTTTGTTTTGTAAATCAGAAGGTACGCTATAAATTGAAGAGTTGGGTCCTCTGGCGCGCTGCGGGACGGGCCGAAGCCGCGGCCCGCGGTGCGCCGAGCAACAAAAAGGTAAGGTTCACAAAGGGTTTGGAGTAATAACTCGGTAATGATCCCTCCGCTGGTTCACCAACGGAGACCTTGTTACGACTTTTACTTCCTCTAAATGACCAAATCTTCCCTAGATCGGAAGAGCGTCGTGG
+
CCCGGGGGGGGGGGGGGGGGGGGGGGGGGGGGGGGGFGGGGGGGGGGGGGGFGGGGGGGGGGGFGGGGGGGGGGGGGGGGGFGGGFGGG@FGFGGGGGFGGGGGGGFGGGGGGGGGGGGGGGGGGGGGGGGGGGGGG@FGGGGGGGGGGGGG*CEGGGEGGGGGFGGGGGGGGGGGGGGFGG?EDDCCCE5E?*3<C?CG6<98?EEEGFFCFFCFGBGEDC37DF7FFFFFBB:5@>G)9FFGC7.>D77FFFF?6=>FF5<429)58?:)(.5<>ADBBB0<9AB:6(-,3<041((##
@M06045:235:000000000-JCY5N:1:1101:25180:8703 2:N:0:CTCAGA
CTCAGAGCTGCGTTCTTCATCGATGCAAGAGCCAAGAGATCCATTGTTAAAAGTTGTCATTTTTTTGCATCATACTAAATCTGTCAAACAAACAAGCGTGAACATCGAGGGCCTCTCGGCCCCCGTGCTAACATGTATGATGTGTGCGTAGGGGGAGAGAGATTGCTCTCCCCCCTCCCACTACACCACCACCACGAGATTTGTAATGATCCTTCCGCAGGTTCACCTACGGAAACCTTGTTACGACTTTTACTTCCTCTAAATGACCAAGTCTTCCCTAGATCGGAAGAGCGTCGTGTCG
+
CCCGGGGGGGGGGGGGGGGGGGGGGGGGGGGGGGGGGGGGGGGGGGGGGGGGGGGGGGGGGGGGGGGGGGGGGGGGGGGGGGGGGGGGGGGGGGGGGGGGGGGGGGGGG>GGGGGGGGGGGGGGDGFGGGGGGGGGGGGGGGGGGGGGGGGGGGGGGGGFGGGGGGGGGGGGGGGGGGGGGGGGGGGGGGGGGGGGGG5EGGGGGGGGGEGGGGGGGFGDGGFGGGGGFFFFFFBFFFGFFFBGGCEGGGFFFGFFFFFFFFA>AAFFF:>FAFBBF<>D<2):??:BF08:>FFFFF1##
@M06045:235:000000000-JCY5N:1:1101:26050:8728 2:N:0:CTCAGA
CTCAGAGCTGCGTTCTTCATCGATGCCAGAGCCAAGAGATCCGTTGCTGAAAGTTTTGATTTTTGCTTGTAGTACTCAGAAGATCCACTGTAAGATTCATGGTTTGGGCCTCCGGCGGGCACCCGGGCGCGCCCCGGAGGGCGGCTCGGGGGTCGACCCCCGGGGGGGAGTCCCGCCGAAGCAACGTAGGTATGTTCACATGGGTTGGAGAGTGCTAGACTCAGTAATGATCCCTCCGCTGGTTCACCAACGGAGACCTTGTTACGACTTTTACTTCCTCTAAATGACCAAGTCTTCCCAC
+
CCCGGGGGGGGGGGGGGGGGGGGGGGGGGGGGGGGGGGGGGGGGGGGGGGFGGGGGGGGGGGGGGGGGGGGGGGGGGGGGGGGGGGGGGGGGGGGGGGGGGGGGGGGGGGGGGGGGGGGGGGGGGGGGGGGGGGGGGGGGGGGGGGGGGDGGGGGGGGGGGGGGGGGGGGEFGGGGGGGGGGGGGGGGGGFCEFFGGGG?FFGGFGGGCDCEGGGGFFGF7FGGGGGFFF4B>FF@DEGF>EFGGGFGGFDFFGF3:F:FFAA<A?<BF@FFAADAAA4))<>AB<AF?BFBFFFFFFB##
@M06045:235:000000000-JCY5N:1:1101:4064:8761 2:N:0:CTCAGA
CTCAGAGCTGCGTTCTTCATCGATGCCAGAGCCAAGAGATCCGTTGTTGAAAGTTTTAATTTATTTGCTTGTTTACTCAGAAAAACATTATAAAAACAGAGTTAGGGGTCCTCTGGCGGGGGCGGCCCGTTGTTACAGGGCCGTCTGTTCCCGCCGAAGCAACGTTTTAGGTATGTTCACAGGGTTGATGAGTTGTATAACTCGGTAATGATCCCTCCGCTGGTTCACCAACGGAGACCTTGTTACGACTTTTACTTCCTCTAAATGACCAAGTCTTCCGGAGATCGGAAGCGCGTCGGAG
+
CCCGGGGGGGGGGGGGGGGGGGGGGGGGGGGGGGGGGGGGGGGGGEGGGGGGGGGGGFFGGGGGGGGGGGGGGGGGGGGGGGGGGGGGGGGGGGGGGGGGFGGGGGGGGGGGGGGGGGGDGGGGGGGGGGGGGGGGGGGGGGGGDGGGGGGGGGGGGGGGGGGGFGCGGGGGGF6>EGGGGGGGGGGGGGGGCFCGGGGGDGGGGGGGGGGGGGGFGFGFGGGGGGFCFFFFB>>BFFGFFFFGFG>9CD37@DFFFFA==975).4<>FFF:<5<>AD613(408:BFF((41(2,9(##
@M06045:235:000000000-JCY5N:1:1101:14510:8763 2:N:0:CTCAGA
CTCAGAGCTGCGTTCTTCATCGATGCCGGAACCAAGAGATCCGTTGTTGAAAGTTTTAATTAATTGAATAATTGTCTCAGACTGCATACTTCAGACAGCGTTCACAGGGGGCTTCGGCGGGCGCGGGCCCGGGGGCGGATGCCCCCCGGCGGCCGTGAGGCGGGCCCGCCGAAGCAACACGGTTCGTTAAACACGGGTGGGAGGGTGGACCCCGAGGGGCCCTCCCTCAGTAATGATCCTTCCGCAGGTTCACCTACGGAAACCTTGTTACGACTTTTACTTCCTCTAAATGACCAACTGA
+
CCCGGGGGGGGGGGGGGGGGGGGGGGGGGGGGGGEFGGGGGGGGGGGGGGGGGGGGGFGGGGGGGGGGGGGGGGGGGGGGGGGGGGGGGGGGGGGGGGGGGGGGGGGGGGGGFGGGGGGGGGGGGGGGGGGGGGGGGGGGGGGGGGGGGGEGGGGGEFGGGGGGGCGGGGGGEEEGDF6CEG8?GG88EEFFFGGCGE8CECEE*:EGGGGGGG3CGFD3>D3C395>7<FF9AFFFFGFFFF3375>CC?*=>*??EF>F9:?<<9B2*9@6;FF2642)6<A2--5>)<42)2).(,##
@M06045:235:000000000-JCY5N:1:1101:24575:8769 2:N:0:CTCAGA
CTCAGAGCTGCGTTCTTCATCGATGCCAGAACCAAGAGATCCGTTGTTGAAAGTTTTTAGGTCATTATAAATCAACTAAGAACGTCACGGCGATATCCAGAGTTTGGAGGTGTGGCCGTTGGCGGGCGCTGGCCAGAGGCCCGAGGACCTCCGGCGGCCGCGAGACGGGCCCGCCAAAGCAACGTGGTGTTTAAACAGAGGGTTGGAGGTCGGGCCACGGGGACCCTAACTCGATAGGGATCCTTCCGCAGGTTCACCTACGGAAACCTTGTTACGACCTTTACTTCCTCTAAATTACCCG
+
CCCGGGGGGGGGGGGGGGGGGGGGGGGGGGGGGGGGFFFGGGGGGGGGGGGGGGGGGGGGGGGGGGGGGGGGGGGGGGGGGGGGGGGGGGGGGGGGGGGGGGGGGGGGGGGGGGGGGGGGGGGGGGGGGGGGGGGGGGGGGGGGGGGGFGGGGGGGGGGGGGGGGGGGGGGGGGGEGDGG6CEECGGFFGGGFGGGGGCFGGEGGGGGGCGGGGG<CFDDDGD<CGCC?@*96::>E)0<57?FGGFDD<>B>6?FAFBFF(:0192?(=*/66<B:9(,)69>A>>B4<<29AB)4)-##
@M06045:235:000000000-JCY5N:1:1101:17945:8769 2:N:0:CTCAGA
CTCAGAGCTGCGTTCTTCATCGATGCCAGAACCAAGAGATCCGTTGTTGAAAGTTTTAACTTATTTGTTTTTCTCGAGATGCCAACGCAAAGAAACAGAATTTGTAGGCTGCCGGCGGGCTGACGCGCCGCGGGAACGAATCCCCGGGGCGCACCCGCCGAAGCAACGTTCGTATAGTAGGTTCACAGGGTTGTAGGAGTCTTGCGAGCCCTGTAATGATCCCTCCGCTGGTTCACCAACGGAGACCTTGTTACGACTTTTACTTCCTCTAAATGACCAAGTCTTCCAGAGATCGGAAATC
+
CCCGGGGGGGGGGGGGGGGGGGGGGGGGGGGGGGGGGGGGGGGGGGGGGGGGGGGGGGGGGGGGGGGFGGGGGGGGGGGGGGGGGGGGGGGGGGGGGGGGGGGGGGGGGGGGGGGGGGGGGGGGGGGGGGGGGGGGGGGGGGGGGGGGGGGGGGGGGGGGGGGGGFGGFGGGEGGGGGGGGGGGGGGGGGGGGGGGGFF?EGGGGDEEGEFFCFGGG?F=FGGGFDDDB@@FFAF?FFGEEFEGGGFGGGFFBGDF9D<*9:AFFFF24@=@AF<>78:?F2))6><AA2349?B66:(##
@M06045:235:000000000-JCY5N:1:1101:13083:8777 2:N:0:CTCAGA
CTCAGAGCTGCGTTCTTCATCGATGCGAGAGCCAAGAGATCCGTTGTTGAAAGTTGTATTTTTGAATTATGTTTATTCAGAAATAGATATTCAGACAAACTGCTTTAAAGGTGTTAAGTTAATCAAACCCTCTTGGCTTTTTAATGCCAGAGAGTTCAAAAACGTTGCACACAAGGTGGATATGGATTTTTTTAAAGAGTGCCATAAAACACTCAATTATGAATGATCCTTCCGCAGGTTCACCTACGGAAACCTTGTTACGACTTTTACTTCCTCTAAATGACCAAGTCTTCCTGAGACC
+
CCCGGGGGGGGGGGGGGGGGGGGFGGGGGGGGGGGGGGGGGGGGGGGGGGGGGGGGGGGGGGGGGFGGGGGGGGGGGGGGGGGGGGGGGGGGGGGGGGGGGGGFDFGGGGGGGGGGGGGGGGGGGFGGGCGGGGGGGGGFFGGGGGGGGGCCFEFGGGGFGGGGGGGGGGGGGFGGDGGGEGGGGGGGGGGGGGGGGFGGGGGGGGGGGGGGCCGGGFGFGGGGGFG7FFFFFFFFFFFFFFFCFGACDDFAFGFFEFFFFFFFFFFEEFFFE377)765<3CA1@@;ACEFFEEC<:.##
@M06045:235:000000000-JCY5N:1:1101:20469:8804 2:N:0:CTCAGA
CTCAGAGCTGCGTTCTTCATCGATGCCAGAACCAAGAGATCCGTTGTTGAAAGTTTTGATTTATTTATGGTTTTACTCAGAAGTTACATATAGAAACAGAGTTTAGGGGTCCTCTGGCGGGCCGTCCCGTTTTACCGGGAGCGGGCTGATCCGCCGAGGCAACAAGTGGTATGTTCACAGGGGTTTGGGAGTTGTAAACTCGGTAATGATCCCTCCGCTGGTTCACCAACGGAGACCTTGTTACGACTTTTACTTCCTCTAAATGACCAAGTCTTCCCCAGATCGGAAGAGCGTCGTGGCA
+
CCCGGGGFFFGGGGGGGGGGGGGGGGGGGGGGGGGGGGGGGGGGGGFFGGGCGFGGFGGGGGGGGGGFFGGGGGGGGGGGGFGGGGGGGFGGGGGGGGGGGGGGGGGFGGGGGGGGGGDGGGGGGGGGGGGGGGGDGGGGGGGGGGGGGGGGGGGGGGGGGGGGDGGFGGGGDFGGGFFGGGGGGGGGGGGEGGGGFCGFFGGGGGGGGGGGGGGGGFGFGFGGDGGFFFED<>EFFF=FFF?FGGFDGCFFFGFFAFFFF<FFFAFBFFFFFFFFFFBFF:B?BFF:10:?1((424(##
@M06045:235:000000000-JCY5N:1:1101:13545:8808 2:N:0:CTCAGA
CTCAGAGCTACGTTCTTCATCGATGCCAGAGCCAAGAGATCCGTTGTTGAAAGTTGTAACTATTAAAGTTTTTCAGACGCTGATTGCAACTGCAATGGGTTTAAATTGTCCAATCGGCGGGCGAACCCGCCGAGGAAACGTAAGTACTCAAAAAACATGGGTAAGAGACAGCAGGACAAAGCCTACAATACTCTAGGTAATGATCCTTCCGCAGGTTCACCTACGGAAACCTTGTTACGACTTTTACTTCCTCTAAATGACCAAGTCTTCCAGAGATCGGAAGAGCGTCGTGTAGGGAAGA
+
CCCGGGGGGGGGGGGGGGGGGGGGGGGGGGGGGGGGGGGGGGGGGGGGGGGGGGGGGGGGGGGGGGGGGGGGGGGGGGGGGGGGGGGGGGGGGC:CCEGGGGGGGGGGGGGGGGGGGGGGGGGGGGGGGGGGEEFGGGGGFF@8DFGEFFGGGGGGGGGGGGGGGG?FGGFGGGG=CGGG?FGGGCGGGGCCFCEBFGCFFGGEGGGGGGGGGCG<=FFFGFGGGGGGFFFFFBFFFFGFFDFGG=FFGGF47CFF<@>FF2)38<A4:66@A7114?:::F0330(9:>02?:4A?:1##
@M06045:235:000000000-JCY5N:1:1101:28615:8815 2:N:0:CTCAGA
CTCAGAGCTGCGTTCTTCATCGATGCCAGAACCAAGAGATCCGTTGTTGAAAGTTTTGATTCATTTGTTTTGCTTATGCACTCAGAGAAAAAAATTCCCGCCGTTGGGCGTAATGCAAAAGAGTTTTGGGTCCCTGCGGCGGGCGCCTTGGAGTCCGGCGCCGCTTGCGCGGCGGCCGGGGCGGTCCCGCCGAGGCAACAATATGGTAAGGTTCACAAAGGGTTTGGGAGTTTGTAAACTCGGTAATGATCCCTCCGCTGGTTCACCAACGGAGACCTTGTTACGACTTTTACTTCCTCAC
+
CCCGGGGGGGGGGGGGGGGGGGGGGGGGGGGGGGGFGFGGGGGGGGGGGGGGGGGGGGGGGGGGFGGGGGGGGGGGGGGGGGGFGGGGGGGGGGGGGGGGGGGGGGGGGGGGGGGGGGGGGFGGGGGBEEGGGGGGGGGGGDGGGGGGGGDFFFFGGGGGGGEGGEGGGGGGGGCCGGGC>8?EEEGGGEGGEGGGG5EC5C+<?9+:9CFCC>7CDFGFFC<CDGGG>DFFFDFB?FF??@EGGG4*CFF?FC>B0>8558AFFFF??BB5:99:15A<AFFB<01??4A)8AA6<4.##
@M06045:235:000000000-JCY5N:1:1101:17967:8843 2:N:0:CTCAGA
CTCAGAGCTGCGTTCTTCATCGATGCCAGAACCAAGAGATCCGTTGTTGAAAGTTTTGATTCATCTTTTTAACCACTCAGAAGATACTTATTAAAAAATTCAGAAGGTTTGGGTCCCCGGCGGGCGCGAAGTCCCGCCGAAGCAACAATTAAAGGTATAATTCACAGGGGTTGGGAGTTGGATAACTCGGTAATGATCCCTCCGCTGGTTCACCAACGGAGACCTTGTTACGACTTTTACTTCCTCTAAATGACCAAGTCTTCCCCAGATCGGAAGAGCGTCGTGTAGGGAAAGAGTGTGC
+
CCCGGGGGGGGGGGGGGGGGGGGGGGGGGGGGGGGGGGGGGGGGGGGGGGGGGGGGGGGGGGGGGGGGGGGGGGGGGGGGGGGGGGGGGGGGGGGGGGGGGGGGGGGGFGGGGGGGGGGGGGGGGGGGGGGGGGGGGGGGGGGGGGGGGGGGGGGGGGGGGGGGGGGGGGGGGGGGGGGGGGGGGGGGGGGGGCGGCGGGGGGGGGGGGGGGGGGGGF:><DGGGGGFFFFFBFEFFFGFFFFGCGFGGGFFFFFFBF4FFFFAFBFFFFFFFF?FFFF>>FF12:?FFFF?<F089A)##
@M06045:235:000000000-JCY5N:1:1101:4226:8846 2:N:0:CTCAGA
CTCAGAGCTGCGTTCTTCATCGATGCGAGAGCCAAGAGATCCATTGTTAAAAGTTATTTTTATGTTTTCTTACTTGCAAGGTTTATTTTGCCTTACGAAAACTCAAAAAGTACATCAGTCTGACTAATTAAACGCGAATTGTTTGTTTTTACAATGCACAAAAGATTTTCTCAGTCGGTTTTTTTGCAAAAACACGGTCGAGCAAAGAGAAATAAAATTTCTCTTACTTTTTTGTAATGATCCTTCCGCAGGTTCACCTACGGAAACCTTGTTACGACTTTTACTTCCTCTAAATGACCGT
+
CCCGGGGGGGGGGGGGGGGGGGGGGGGGGGGGGGGGGGGGGGGGGGGGGGGGGGGGGGGGGGGGGGGGGGGFGGGGGGGGG<FGGGGGGCEFGGGGGCFGEGGGGGGGGGGGGGGGGGGGGGGGGFFFFGFGGGDGEGGGGGFEGGGGGGGGGGEGGGGGGGGGGGGFGGFFGGGGGGEG6EGGG>FGFGFGGGFCEFEGEGEGGGGGGFF6CDCCDFFCCFFCGGGGFAFFFBFFFFGF6:+@GCFGGGFEAFFFEFEFFF<(:;?7:=BFB45:?0:BBFFFFFF2<BB>26445A2##
@M06045:235:000000000-JCY5N:1:1101:15423:8854 2:N:0:CTCAGA
CTCAGAGCTGCGTTCTTCATCGATGCCAGAACCAAGAGATCCGTTGTTGAAAGTTTTGACTTATTGTATAAGTTACTCAGAGAGGCCAGTGATGACGAAGAGTTTTGGTCCTCTGACGGGTTGCCAGCACGGGGGCCGGCGCGGCCCTGGTGGGGGCCACCCGCCGAAGCAACGGTGAGGTAGGTTCACAATGGTTGGGAGTTTTGCAACTCGGTAATGATCCCTCCGCTGGTTCACCAGCGGAGACCTTGTTACGACTTTTACTTCCTCTAAATGACCAAGTCTTCCGCAGATCGGAAAC
+
CCCGGGGGGGGGGGGGGGGGGGGGGGGGGGGGGGFGGGGGGGGGGGFGGGGGGGGGGGGGGGGGEGGGGGFGGGGGGGGGGGEFGGGGGGGGGF9FFG>7FGGGFGGGGGGGGGGFGGGEGGGGGGGGGGGGGGGGDGDCFFGCGGGGGGGFGGGGGDGGGGGGGGGGGDGGGGECGFB=?EFGGGGGG9C@CGGGGG=88*CE9*0CFGGG*19CGFFFFGGD*9CCEFFFFFF6=**7>EF95)7>DDFFFDF5(.4>@>A29ABA28@FD2A<DD?:?0>>DADBB?>>(..3<0-##
@M06045:235:000000000-JCY5N:1:1101:23619:8874 2:N:0:CTCAGA
CTCAGAGCTGCGTTCTTCATCGATGCCAGAGCCAAGAGATCCGTTGTTGAAAGTTTTGATTCATTTTGTTTTCGGGCTTTCGCCCCTCAGAGATTCACAATAAAATCAGAGTTTGGTTGTCCCCGGCGGACGCCCGGAGCCCGGAGGCACCGCGCGCTGAGCCCGCCGAGGGAACGATAGGTATGTTCACAATGGGTTGGAGAGCCTAGGGCACTCTGGTAATGATCCCTCCGCTGGTTCCCCAACGGAGACCTTGTTACGACTTTTACTTCCTCTAAATGACCAAGTCTTCCCCAGATTT
+
CCCGGGGGGGGGGGGGGGGGGGGGGGGGGGGGGGGGGGGGGGGGGGGGGGGGGGGGGGGGGGGGGGGGGGGGGGGGGGGGGGGGGGGGGGGGGGGGFGGGGGGGGGGEGGGGGGGGGGGGGGGGGGGEEDGGGGGGGGGGGGGGGGGGGGGGGGGGGGCECGGGGGGGGGEGGGGGE>GGGGGFFFGFG7+:CEFCFGGGGGGGCGC<FGGFC57FGFGFGGFCF77DF@F@BFDEFFFF)089DG@DCC)<FFB66BAFD(42:BFAFFFFFA><AAABBA)5>2:AA46A>?B704)##
@M06045:235:000000000-JCY5N:1:1101:9805:8878 2:N:0:CTCAGA
CTCAGAGCTGCGTTCTTCATCGATGCCAGAACCAAGAGATCCGTTGTTGAAAGTTTTAACTTGTTTGTTTTGTAAATCAGAAGGTACGCTATAAATTGAAGAGTTGGGTCCTCTGGCGCGCTGCGGGACGGGCCGAAGCCGCGGCCCGCGGTGCGCCGAGCAACAAAAAGGTAAGGTTCACAAAGGGTTTGGAGTAATAACTCGGTAATGATCCCTCCGCTGGTTCACCAACGGAGACCTTGTTACGACTTTTACTTCCTCTAAATGACCAAGTCTTCCTCAGATCGGAAGAGCGTCGTGG
+
CCCGGGGGGGGGGGGGGGGGGGGGGGGGGGGGGGGGGGGGGGGGGGGGGGGGGGGGGGGGGGGGGGGGGGGGGGGGGGGGGGGGGGGGGGGGGGGGGGGGGGGGGGGGGGGGGGGFGGGGGGGGGGGGGGGGGGGGGGGFGGGGGGGGGGGGCEGGGGGGGGGGGGGGGGGGGGGGGGGGGGGGGCGFGGDEFFCGGGGGG7@EEGGGGFGFGFGG5)1<CGGFGGGGFFFFFFFFF>GFFF@GFG>DD3>FF7?=AFFFFAFA<>>>7@FFBF<<AAF<AA?F45<<?(414<FBB;(##
@M06045:235:000000000-JCY5N:1:1101:22678:8912 2:N:0:CTCAGA
CTCAGAGCTGCGTTCTTCATCGATGCCGGAACCAAGAGATCCGTTGTTGAAAGTTTTAATTAATTGAATAATTGTCTCAGACTGCATACTTCAGACAGCGTTCACAGGGGGCTTCGGCGGGCGCGGGCCCGGGGGCGGATGCCCCCCGGCGGCCGTGAGGCGGGCCCGCCGAAGCAACACGGTTCGTTAAACACGGGTGGGAGGTTGGACCCCGAGGGGCCCTCACCCAGTAATGATCCTTCCGCAGGTTCACCTCCGGAAACCTTGTTACGACTTTTACTTCCTCTAAATTACCAATAGG
+
C<CGGFGGGGGGGGGGGGFGGGGGGGGGGGGGGFGGGGGGF?FFGGFGGGGGGGGFGGGGGGGGGGGGGGGGGGGGGGGGGGGGDGGGGGGGFGGGFGGGFGGGDFFEGGGC7FGGGGGGGGGGGFGCEGEGGGFGDGGGGGGFGGGECGGGGDGGCEGGGGGGE8EGEGEE8EE6FGGGGC*1A=/8;@F@?5;CC/?EECEE:F6>60*/9C9)7>D)9>C<57/>>@:466*/*9DFFFFGD77DGFFF4F70()45)-(4:>9)6**)29?1:9AB4AAA)))).-4))).),,)##
@M06045:235:000000000-JCY5N:1:1101:11857:8938 2:N:0:CTCAGA
CTCAGAGCTGCGTTCTTCATCGATGCTGGAGCCAAGAGATCCGTTGTTAAAAGTTTTGACAGTTCGCTAAGAACACTCAGAAGTATCGTCGGGTTCGAAAACAGAGATTCTGATGAGACCGGCGGGCACCCTTGCGGGCGCCGCCGAAGCAACAGGTATAATAGTTCACAAAGGGTAGAGAGTGTAGTACTCAGTAATGATCCCTCCGCTGGTTCACCAACGGAGACCTTGTTACGACTTTTACTTCCTCTAAATGACCAAGTCTTCCGGAGATCGGAAGAGCGTCGTGGTGGGAAAGAAT
+
CCCGGGGGGGGGGGGGGGGGGGGGGGGGGGGGGGGGGGGGGGGGGGGGGGGGGGFGGGGGGGGGGGGGGGGGGGGGGGGGGGGGGGGGGGGGGGGGGGGGGGGGAFFGGGGGGGGGEGGGGGGGEGEGGGGGGCFGGGGGGGGGGCEEEEFGGGGCCFFFGGGGGGFGFFG5CGG9FGGGGEGGGGFFGFGGGGGGGGCG?FFFFCE=E57CGGGFF?DFGCD<D<CFFFFFDFF37BD3FF?*:?=C7>4?FCB4<4>6@?9<-44<:E>363,(4166380((,,--((,(74(18,##
@M06045:235:000000000-JCY5N:1:1101:13402:8948 2:N:0:CTCAGA
CTCAGAGCTGCGTTCTTCATCGATGCCGGAACCAAGAGATCCGTTGTTGAAAGTTTTAAATAATTTATATTTTCACTCAGACTACAATCTTCAGACAGAGTTCTAGGTGTCTTCGGCGGGCACTGGCCCGGGGGCAGAGGCCCCCCGGCGGCCATACGGCGGGCCCACCGAAGCAACAAGGTATAATAAACACGGGTGGGAGGTTGGACCCAGAGGGCCCTCACTCGGTAATGATCCTTCCGCCGGGTCACCCACGGAAACCTTGTTACGACCTTTACTTCCTCTAAATGACCAAGGCTTG
+
BCCGGC<FGCFD@FEFGGA@9@FGDGFG7+@6F<6,,CF9CFFFGEF8F96C,6;<CFAF<6EE,,,<,<,66CFF,C86,9B@E<A6CFEC@F9,,9<,C95C<@<?<?F?E@,,@>74>CC,<4AFFGGGGDD7>><BCB>CEG88:**:8*<+C*/:*:*1:CE8C58CECC?8*;C*33<9:9ECF::8*:>:EEEF8*;86*3<=D=***997D)*/*9*:7*075*:5*9*=F8@E>31/)97979)10),)3554(5))-)4)))(-.<>A4)5<4:<A)69)4-4),((((##
@M06045:235:000000000-JCY5N:1:1101:13324:8951 2:N:0:CTCAGA
CTCAGAGCTGCGTTCTTCATCGATGCCAGAACCAAGAGATCCGTTGTTGAAAGTTTTGATTTATTTATGGTTTTACTCAGAAGTTACATATAGAAACAGAGTTTAGGGGTCCTCTGGCGGGCCGTCCCGTTTTACCGGGAGCGGGCTGATCCGCCGAGGCAACAAGTGGTATGTTCACAGGGGTTTGGGAGTTGTAAACTCGGTAATGATCCCTCCGCTGGTTCACCAACGGAGACCTTGTTACGACTTTTACTTCCTCTAAATGACCAAGTCTTCCCGAGATCGGAAGAACGTCTGTTCG
+
C<CCFFGGGGGEGEGGFEEGGFGGGGGGGCDFFEGGCFDCFGFFCCFGFE9,F@CF9FFA,FCCEGGFGG<E8FGGGGGG9<FGDFGEFGFGGCFGGFEFE@FFEDGGCFGGGGGGGGCDGGGGGGGGGFFGGGFGGGCEEGGCGGGE?EFDGGG5CE*BE7CF58>FGE,=?>ECCC?EGGGE=EEEGG>EGFFF79FGGGDGGGG:FFGGGCFGG>3<32::77>9>BB>B>:FFFGFFFFGGGFGGC?FFC?FFFFFFAAAAFFFBFFB<<<<A76<31:<?<2(3(,(-,,((.)##
@M06045:235:000000000-JCY5N:1:1101:18403:8991 2:N:0:CTCAGA
CTCAGAGCTGCGTTCTTCATCGATGCCAGAACCAAGAGATCCGTTGTTGAAAGTTTTGATTATTTGTGTAATCCACTCAGATATTCTCAATAATACAAGAGTTTAGGTCCTCTGGCGGGCGCCTGACTCCGGGGCGCGGACGAACCGGCACCCGGGGCGATCCCGCCGAAGCAACAAAAGGTATGTTCACATGGGTTTGGGAGTTGTTTAGAACTCAATAATGATCCCTCCGCTGGTTCACCAACGGAGACCTTGTTACGACTTTTACTTCCTCTAAATGACCAAGTCTTCCTAAGATCGG
+
CCCGGGGGGGGGGGGGGGGGGGGGGGGGGGGGGGGGGGGGGGGGGGFGGGGGGGGGGGGGGGGGGGGGGGGGGGGGGGGGGGGGGGGGGGGGGGGGGGGGGGGGGGGGGGGGGGGGGGGGGGGGGGGGGGGGGGGGGGGGGGEGGGGGGGGGGGGGGGGCEGGGGGGGGGGGGGGGGGGGGGGGGGGGGGGCGGGGGGGGGGGGGG?CGCGGFFFGGFGFGGGGGGGGF;:>?BFFFFGBFFFFGGBCCDFFFGFFAFFDFFBFDF<7BF=7<DFFBFF2AD?FF:AFFBFABAABA>2##
@M06045:235:000000000-JCY5N:1:1101:16740:9004 2:N:0:CTCAGA
CTCAGAGCTGCGTTCTTCATCGATGCCAGAACCAAGAGATCCGTTGTTGAAAGTTTTGACTTATTGTATAAGTTACTCAGAGAGGCCAATGATAACTAAGAGTTTCGGTCCTCTGACGGGTTGCCGGCCCGGGGGCCGGCGCGGCCCCGGTGGGGGCCACCCGCCGAAGCAACGGTGAGGTAGGTTCACAATGGTTGGGAGTTTTGCAACTCTGTAATGATCCCTCCGCTGGTTCACCAACGGAGACCTTGTTACGACTTTTACTTCCTCTAAATGACCAAGTCTTCCGGAGATCGGAACG
+
CCCGGGGGGGGGGGGGGGGFGGGGGGGGGGGGGGGGGGGGGGGGGGGGGGGGGGGGGFGGGGGGGGGGGGGGGGGGGGGGGGGGGGGGGGGGGGGGGGGGGGGGGGGGGGGGGGFGGGGGGGGGGGGGGGGGGGGGGGGGGGGGGCGGGGGGGGGGGEGFGGGGGGGGGDGGGCGEFGGG8CGGGGGFFFF@CFGCGGGGGGDFFFGG?FCGGFGGFFDFGGGFCGGDEEDEFF=?FFGFFEFDDGFGGGFFFGFFFFBFFFFFFFFFFBFFABFBFFFFB?))4<<A?460((50::2##
@M06045:235:000000000-JCY5N:1:1101:23161:9010 2:N:0:CTCAGA
CTCAGAGCTGCGTTCTTCATCGATGCTAGAACCAAGAGATCCGTTGTTGAAAGTTTTGATTTATTTATGGTTTTACTCAGAAGTTACATATAGAAACAGAGTTTAGGGGTCCTCTGGCGGGCCGTCCCGTTTTACCGGGAGCGGGCTGATCCGCCGAGGCAACAAGTGGTATGTTCACAGGGGTTTGGGAGTTGTAAACTCGGTAATGATCCCTCCGCTGGTTCACCAACGGAGACCTTGTTACGACTTTTACTTCCCCTAAATGAACAAGTCTTCCGTAGAACGGAAGAGCGTCGTGGGT
+
C@CGGGGGGGGGGGEGGGGGGGGGGGGFDGGGGGFGGGGGGGG:CFFFFE@FFEEFGGGGCAGGGGGGGGCGFGGGFGGFGDAEFFGGGGGGGFFGDGGEGFGGGGGDEGGGGGGGGGEEFDFGGGGGG@EFGGGGE@FE@GGGGGGD?FGGGGGGGGGGGGCF5D>DFC>FFC=CGFECFDCE8:;CEFE*?FFEGGG+CEGGGGGGGGGGGGFGGFGFD7C7>DFGFFFF?;@FF6:B=?FGD*7<DFFFF>F48)4;FFFFFA)6).77<)6><?218()-3<1:0,8:>164-:(##
@M06045:235:000000000-JCY5N:1:1101:7963:9018 2:N:0:CTCAGA
CTCAGAGCTGCGTTCTTCATCGATGCCAGAACCAAGAGATCCGTTGTTGAAAGTTTTGTTTTTGATTGTACTTATCACGAACGTGTTTTCAGACGACACTGGTTTCGGGGTCAAGAAGTTTTTGGAGTTGGGCCATCGGCGGACGCGCTCCAGGGGCGACAGGGCCCCCGGCGGACGAAACCAGTTGGTCAGCAACCGGTCCGCCGAAGCAACGACAAGGAACAGTAGACCGAGGGTTGGGAGGGCGGGCGACGGAGCACCCTCACTCGGAAATTAGCCTTCCGCAGGCTCCACTAAGGTC
+
C@CGCFFGDECDGGGGGCFCFECFGGCFFGGGGDEFFCEFGFGFFGGFGFGCGG,@FEDFCFGGECE,CCFGGFFDFGG:CFGGFFF,EFFFEGGC@@@B5?EGFGGDGGGCAFGCFF55CF+=:DFFGFF=,AFFFGGG7BEGGGCCEEE6DC78CEG5EGCC88*==CGDGG*:C>8***2*2+<6/<CF8AG8=CEEC8EEGG=ECE47FD33C3C:*57*9**:7*)),23777)5))8><7@DD))))1))1.()0-(-((5<BE))42)-)(5A<),,(3(3(..((.)((.(##
@M06045:235:000000000-JCY5N:1:1101:11571:9019 2:N:0:CTCAGA
CTCAGAGCTGCGTTCTTCATCGATGCGAGAGCCAAGAGATCCATTGTTAAAAGTTATTTTTATGTTTTCTTACTTGTAAGGTTTATTTTGCCTTACGAAAACTCAAAAAGTACATCAGTCTGACTAATTAAACGCGAATTGTTTGTTTTTACAATGCACAAAAGATTTTCTCAGTCGGTTTTTTTGCAAAAACACGGTCGAGCAAAGAGAAATAAAATTTCTCTTACTTTTTTGTAATGATCCTTCCGCAGGTTCACCTACGGAAACCTTGTTACGACTTTTACTTCCTCTAAATGACCAA
+
CCCGGGGGGGGGGGGGGGGGGGGGGGGGGGGGGGGGGGGGGGGGFGGGGGGGGGGGGGGGGGGGGGGGGGGGGGGGGGGGGGGGGGGGGGGGGGGGGGGGGGGGGGGGGGGGGGGGGGGGGGFGGGGGGGGGGGGGGGGGGGGGGGGGGGGGGGGGGGGGGGGGGGGGGGGGGGGGGGGGCGGGGGGGGGGGGGGGGGGGGGGGGGFGGGGGGGGGGFGFGGCFGGGGFFFFFFFFFFGFFFFGGGFGGGFFFGFFFFFFFFF6:BFBFFFFFA<?:9?FFFFFBA<<AFFFF<A2A77##
@M06045:235:000000000-JCY5N:1:1101:4247:9022 2:N:0:CTCAGA
CTCAGAGCTGCGTTCTTCATCGATGCCAGAACCAAGAGATCCGTTGTTGAAAGTTTTGTTTTTGATTGTACTTATCACAAACGTGTTTTCAGACGACACTGGTTTCGGGGTCAAGAAGTTTCTGGAGTTGGGCCATCGGCGGACGCGCTCCAGGGGCGACAGGGCCCCCGGCGGTCGAAACCAGTTGGTCAGCAACCGGTCCGCCGAAGCAACGACAAGGTACAGTAGACACAGGGTTGGGAGGTCGGGCGACGGAGCACGCTCACTCGGTAATGATCCTTCCGCAGGTTCACCTACGGCG
+
CCCGGGGFGGFEGEGGFGGGGGGGGGGGGGGGGGGGGG8<FFGGDFGGGGF<FGGGGGGGFGGGGGGGGGGGGGCFGGGGGGGGGGGGGGGD9FFEEEGGGGGEGGGGGDGGGGGGDGGGG,EFFGGGGGGGGGGGG+C:FGGGGG@EGDGGGGGGGGGGGGGG558BCE5EE>EGGDGGGGGGGGGGGG?*CED8CEGGGD:5CEGGGEFGGGCDC)7@FFGCFGGGFFFFB:FF5>57<>>D>45C9C@5))579:(7>9047246,))0(-64):446.2(-12(..)-:3).41(##
@M06045:235:000000000-JCY5N:1:1101:14898:9024 2:N:0:CTCAGA
CTCAGAGCTGCGTTCTTCATCGATGCGAGAATCGAGATATCCATTGTTAACAGTCGTTTAGTTATAGCCCAATAGCTTTCACTAATTGGGAAATCTTGTAAGTAGTAACAGTGGGAGCAGAGCTCGCTGACCCAGTCACCGGCCGTGTCGGCCTCCAGCGATCGTTTACTGCGCCACCCTTGCAAATCAAACGCACACTGACAGAACGTTTGATTCCAGTCAATGAACACTGACGGATCATTGAACACTGGTCTTGAGGGTACCGGGTCACTTGCCTTACCAACGGCTGCCTGCCCAAAGG
+
CCCGGGGGGGGGGGGGGGGGGGGGGGGGGDDGGGFG8FEGGGGGGGGGGGGGGGGGGGGGGGGGGGGGGGGGGGGGGGGGGGGFGGGGGGGFGGGGGGGGGGGGGGGGGGGGGFGFEGGGGGGGGGGGGGGGGGGGGGGGGGGGGGDFGGDEEGGGGGGGGGGGGGGGGGFGDGGGGGGGGGGGGGFGGCFGC>>>CGFCFFECDFFEGGC:DGGGD6FFGFFFG+:+=AFFBEEBF>D;FFFGG<CG>6F6+3+2<A@FF@EDBF;(25@?4).(6:<??24(41>6(:1)5(380,(##
@M06045:235:000000000-JCY5N:1:1101:7200:9039 2:N:0:CTCAGA
CTCAGAGCTGCGTTCTTCATCGATGCCAGAACCAAGAGATCCGTTGTTGAAAGTTTTGATTTATTTGTTTGTTTTACTCAGAAGTTCCACTAAAAACAGAGTTTAGGGTCCTCGGGCGGGCCGTCCCTTTTTACAGGGCGCGGGCTGATCCGCCGAGGCAACGTATAGGTATGTTCACAGGGGTTTGGGAGTTGTAAACTCGGTAATGATCCCTCCGCTGGTTCACCAACGGAGACCTTGTTACGACTTTTACTTCCTCTAAATGACCAAGTCTTCCGTAGATCGGAAGAGCGTCGTGTAT
+
CCCDFGEGGGG:FEGGGGGFGGGG9FGGGGGGFGGGCFFEGGGGFBFGGGGEAFGGGGDFGGCEEGGGFGGGFFGGGGGGDGDFGGGGCGGGGGGGGG?F@FFFGGG?FDGGGGD@GC>CEECFEGGGGGAGGGGGGDGGGGGGGGEGGGGCGDG8:CGEGGGE8EF,CFFFCFCGGGCFFC=EGG5BBE8ECEFG7B<BFE5:C=E?EFCEFGGG3@DFDGFDGGFF4<7;(3;@FFCFFFFGG38<3C4767B?AF<**.5<4<).475=<:AF<??6(,4:14:611:19B?13((##
@M06045:235:000000000-JCY5N:1:1101:15307:9044 2:N:0:CTCAGA
CTCAGAGCTGCGTTCTTCATCGATGCCAGAACCAAGAGATCCGTTGTTGAAAGTTTTAACTTGTTTGTTTTGTAAATCAGAAGGTACGCTATAAATTGAAGAGTTGGGTCCTCTGGCGCGCTGCGGGACGGGCCGGAGCCGCGGCCCGCGGTGCGCCGAGCAACAAAAGGGTAAGGTTCACAAAGGGTTTGGAGTGATAACTCGGTAATGATCCCTCCGCTGGTTCACCAACGGAGACCTTGTTACGACTTTTACTTCCTCTAAATGACCAAGTCTTCCCCAGATCGGAAGAGCGTCGGAG
+
CCCGGGGGGGGGGGGGGGGGGGGGGGGGGGGGGGGGGGGGGGGGGGCGGGGGGGGGGGGGGGGGGGGGGGGGEGGFGGGGFGGGGGGGGGGGGGGGGGGGGGGGGFFGGGGGGGGGGGGGGGEGGGGGGFGGGGGGGGGGGGGGGGGEGEEGCGGGGGDEGDGGGGFGGGGGCFGGGEGGGFF8CEEGGCGEFGGGGGGGG:08CEGGGCCCFGGGGFGFGGGGGGGG465@09F3))9)*9FGCCDGG3BFFGFFFFA?F4A>492>DF@F6<BFA)402?21,:31181(4,(-(-(##
@M06045:235:000000000-JCY5N:1:1101:3785:9046 2:N:0:CTCAGA
CTCAGAGCTGCGTTCTTCATCGATGCCAGAGCCAAGAGATCCGTTGTTGAAAGTTTTGATTTATTTTGCTTTACGCCACTCAGACAATGCCACTAAATAACACAATGGTTTGGAGGTCCTCCGGCGGGCGCCTGGGTCCGGGCCACTGGGGCGCCGGGGCGTGACCGCCGAAGCAACGTTGAGGTAAGGTTCACATGGGGTTTGGGAGTTGTAAACTCGGTAATGATCCCTCCGCTGGTTCACCAACGGAGACCTTGTTACGACTTTTACTTCCTCTAAATGACCAAGTCTTCCGTAGACC
+
CCCGGGGGGGGGGGGGGGGGGGGGGGGGGDFGGGDGGGGGGGGGFFGGGGGGGGGGGGGGGGGGGGGGGGGGGGGGGGGGGFGGGGGGGGGGGGFFGFFGGGGGGGGGGGGGGGGGGFGGGGGDGGCGGGGDGGGGGGGDGGGGEGGGGGGGGGGGGGGGGGGGGGGGGGGEGGGGGEFGGGGGGGGGGGGGGGFGGGGGEEGGDDFGGGGGGGDGDFDDGFGGGGFGFFFFF>FFEFGFFFFFCCEGDC7@FGFFFFFF?::B<6AFAFFFFFB>479<A4ABFF?:AA<D):<F?(-##
@M06045:235:000000000-JCY5N:1:1101:23634:9049 2:N:0:CTCAGA
CTCAGAGCTGCGTTCTTCATCGATGCCAGAACCAAGAGATCCGTTGTTGAAAGTTTTAACTTGTTTGTTTTGTAAATCAGAAGGTACGCTATAAATTGAAGAGTTGGGTCCTCTGGCGCGCTGCGGGACGGGCCGAAGCCGCGGCCCGCGGTGCGCCGAGCAACAAAAAGGTAAGGTTCACAAAGGGTTTGGAGTAATAACTCGGTAATGATCCCTCCGCTGGTTCACCAACGGAGACCTTGTTACGACTTTTACTTCCTCTAAATGACCAAGTCTTCCCAAGATCGGAAGAGCGTCGTGA
+
CCCGGGGGGCGGGGGGGGGGGGFGGGGGGGGGGGGGGGGGGGGGGGGGGGGGGGGGGGGGGGGGGGGGGGGGGGGGGGGGGGGGGGGDGGGGGFGGGGGGGGGGGGGGGGGGGGGGGGGGGGGGGGGGGGGGGGGGGGGGGGGGGGGCGGGG8EEGGGG>EGFFEFGFGGGGDFGGGGGGGGGCFFGGGGGGGGGGGGGGGGGGGGGGFCFEGGGGGFGFCGGGGGCGFFFFFFF>DFGFFFFGFC>DGGFFF7?=AFFB8AAFFF9AD@FFBFFFF<<BDF(4>FF<047(.403192##
@M06045:235:000000000-JCY5N:1:1101:12881:9055 2:N:0:CTCAGA
CTCAGAGCTGCGTTCTTCATCGATGCCAGAGCCAAGAGATCCGTTGTTGAAAGTTTTGATTTATTTTGCTTTACGCCACTCAGACAATGCCACTAAATAACACAATGGTTTGGAGGTCCTCCGGCGGGCGCCTGGGTCCGGGCCACTGGGGCGCCGGGGCGTGACCGCCGAAGCAACGTTGAGGTAAGGTTCACATGGGGTTTGGGAGTTGTAAACTCGGTAATGATCCCTCCGCTGGTTCACCAACGGAGACCTTGTTACGACTTTTACTTCCTCTAAATGACCAAGTCTTCCGTAGAGT
+
CCCGGGGGGGGGGGGGGGGGGGGGGGGGGGGGGGGGGGGGGGGGGGGGGDGGGGEGGFGGGGGGGGGGGGGGGGGGGGGGGGGGGGGGFGFEFGFGGGGGGGGGGGGGFGGEGGFGGGDGFGGGGGGGGGGGGGFGGGGGGGGGGGGGGGGGGGGGGGGGGGEEGGDEG5E/:ECFGGG8:CEC<CEFGFGGGGGGGCGD:CCGGGCGGGGGGGGG7?DEGDDDDFFCFF)58>D5>DCFFFFGGGEGG35.<C49AFBFFF?BF(5646=BBF2).5A)-2<AFFFFAFFA9ABDF0-##
@M06045:235:000000000-JCY5N:1:1101:9688:9071 2:N:0:CTCAGA
CTCAGAGCTGCGTTCTTCATCGATGCCAGAACCAAGAGATCCGTTGTTGAAAGTTGTAACTATTAAAGTTTTTCAGACGCTGATTGCAACTGCAATGGGTTTAAATTGTCCAATCGGCGGGCGAACCCGCCGAGGAAACGTAAGTACTCAAAAAACATGGGTAAGAGACAGCAGGACAAAGCCTACAATACTCTAGGTAATGATCCTTCCGCAGGTTCACCTACGGAAACCTTGTTACGACTTTTACTTCCTCTAAATGACCAAGTCTTCCGTAGATCGGAAGAGCGTCGTGTAGGGAATA
+
CCCGGGGGGGGGGGGGGGGGGGGGGGGGGGGGGGGGGGGGGGGGGGGGGGGGGGGGGGGGGGGGGGGGFGGGGGGGGGGGGGGGGGGGGGGGGC:<CEDGGEGGGGGGGGGGGGGGGGGGGGGGGGGGGGGGGGGGGGGGGGGGGGGGGGGGGGGGGFFGGGGGGGGGGGGGGFGGGGGGGCGGGGGGFGGFGFEGGGFGGFGGGGGGGFDGDGGGGFGFGGGGCGGGDFFFFFFFFFGFD>DGGFFGGGFFFGFFAFFFFFB?FFFDFFFFF:0<DFF06BFFF:0306>?2(68?F2##
@M06045:235:000000000-JCY5N:1:1101:21921:9073 2:N:0:CTCAGA
CTCAGAGCTGCGTTCTTCATCGATGCGAGAGCCAAGAGATCCGTTGTTGAAAGTTGTATTTTTGAATTATGTTTATTCAGAAATAGATATTCAGACAAACTGCTTTAAAGGTGTTAAGTTAATCAAACCCTCTTGGCTTTTTAATGCCAGAGAGTTCAAAAACGTTGCACACAAGGTGGATATGGATTTTTTTAAAGAGTGCCATAAAACACTCAATTATGAATGATCCTTCCGCAGGTTCACCTACGGAAACCTTGTTACGACTTTTACTTCCTCTAAATGACCAAGTCTTCCCGAGAGC
+
CCCGGGGGGGGGGGGGGGGGGGGGGGGGGGGGGGGGGGGGGGGGGGGGGGGGGGGGGGGGGGGGGGGGGGGFGGGGGGGGGGGGGGGGGGGGGGGGGGGGGGGGGGGGGGGGGGGGGGGGGGGGGGGGGDGGGGGGGGGGGFGEGGGFCFFGFGGGFGGCGGEGGGGGGC9@ECDGGGG?B8,ECFGGGGFG6FGG,>DBFGCAFGGGGGFC?+;FGFFFDFGFGGGGFFFFF>BB?>GFFFF:7CAD?DEBFGF4*=4BCDF9?@FFCFF@CEF9<AE35)9334<DFFFCEF;??64##
@M06045:235:000000000-JCY5N:1:1101:12321:9109 2:N:0:CTCAGA
CTCAGAGCTGCGTTCTTCATCGATGCCAGAACCAAGAGATCCGTTGTTGAAAGTTTTGATTATTTGTTTAATCCACTCAGAAATTCTCAATAATACAAGAGTTTCGGTCCTCTGGCGGGCGCCTGACTCCGGGGCGCAACTGAATGGCACCCGGGGCGATCCCGCCGAAGCAACAAAAGGTATGTTCACATGGGTTTGGGAGTTGTTTAGAACTCGATAATGATCCCTCCGCTGGTTCACCAACGGAGACCTTGTTACGACTTTTACTTCCTCTAAATTACCAAGTCTTCCTTAGATCGGC
+
CCCGGGGGGGGGGGGGGGGGGGGGGGGGGGGGGGGGGGGDGGGGGGGGGGGGGGGGGGGGGGGGGGGGGGGGGGGGGGGGGGGGGGGGGGGGGGGGGGGGGGGGGGGGGGGGGGGG>FGGGGGGGGGGGGGGGGGGGGGGGGGGGGGGGGGGE7CGGGGGGGGGGGGGGGGGGGGGFGGGEGGG@CCGGF:CFFGGCEEGG=EGGGG6FCFGGCFGGFGFGFGFGGGGFFDDBFFFFFFFF@FGGG3)CGFFFGFFFFFFF??>AFFAFFFFAAF9<2).49AF:))-62:AF2444A(##
@M06045:235:000000000-JCY5N:1:1101:21331:9122 2:N:0:CTCAGA
CTCAGAGCTGCGTTCTTCATCGATGCCAGAGCCAAGAGATCCATTGTTGAAAGTTGTATTCAATTTATGTTTTCATAAGACGCTCGTAAACGAATTGGTTTGGTATGTCCGTCGGCGGCGGCCGGGTAGGCCAGTCCGCCGAGGCAACGAAGTTTGTGTTCACAGTGGTGAGGGATCCGCCGGGGGTTCCGCCCGAAGGCGGCCGACGGATTTCCTTGTAATGATCCTTCCGCAGGTTCACCTACGGAAACCTTGTTACGACTTTTACTTCCTCTAAATGACCAAGTCTTCCGGAGATCCC
+
CCCGGFGGGGGGGGGGGGGGGGGGGGGGGGFFGGDG8FDEGGFGGEFGFGFGGGFGGGFGGGGGGFGGGGFGGGGGFFGGGEGGGGGG8FGG@EGFGGGGGGGGGGGGGFGGGGGGGGGGGGGGGGGGGGGGGGGGGGGGGDEGECFGGGCEFGGGGGGGGGGGGGFGGGFGGCGFGFGGGGGGDGGGGGGGGGCEGGGGGGGGGDGGGCDCCCG7CFFFCGF7C>FCFFFF?9>>7@GFFFFGG<DG*7FF4C?F28A5:6?1>B2<D?8F<DBFA9A<AFFFFBFF<>A>66099(4##
@M06045:235:000000000-JCY5N:1:1101:26792:9122 2:N:0:CTCAGA
CTCAGAGCTGCGTTCTTCATCGATGCCAGAACCAAGAGATCCGTTGTTGAAAGTTTTGACTTATTCAGTACAGAAGACTCAGAGAGGCCATTAATGCAATAGTTTGGTTTACCTCCGGCGGGCGCCCGCGAGGGCCGGGGGGCGCCGGGAAGGACCCGGGCCGCCCGCCGAAGCAACGGTTTAGGTAACGTTCACAATGGTTTAGGGAGTTTTGCAACTCTGTAATGATCCCTCCGCTGGTTCACCAACGGAGACCTTGTTACGACTTTTACTTCCTCTAACTGACCAAGTCTTCCTCCGC
+
CCCGGGGGGFGGGGGGGGGGGGGGGGGGGGGGGGGGGGGGGGGGGGGGGFGGGGGGGGGGGGGGGGFGGGGFGGGGGGGGGGDGGGGDCFFGAFGGGGGGGGGGFGGGGGGGGGGGGGGGGGGGGDGGGFCEDGGGGGGGDGGGGGGGCCEGGGGGGGCGGDGGGCGGGGG8CGGGGGGCEGGGGGGGFGEG6:A9C?FGGFGCGGC?E:7C7<D>7?CFGGGGGC:C*99?:BBB>@GF7B@GGGFGGGFEEGFF:FFFF9:0611<A?FFFFB>46<>A)6<A???<?4))<4<:<2##
@M06045:235:000000000-JCY5N:1:1101:17050:9126 2:N:0:CTCAGA
CTCAGAGCTGCGTTCTTCATCGATGCCAGAACCAAGAGATCCGTTGTTGAAAGTTGTAAAGATTCAAGTGCCCACGATCAGAGGTATACTGCTACTGCAAAGGGGTTTGGATGGGCCCAGCGACGGGCGCGAGCCCGCCGAGGGAACAAAAGGTACTCATAGTCAAGGGTTACTTCGCCTCGTCCGCATTTCTGGCCACTTTCGTGGGGTCCTGCGGCGAGTTGAAGACGCGGTCTCGCAGACCGGAAGGGTAATGATCCTTCCGCAGGTTCCCCTACGGAAACCTGGTTACGACTTTTCT
+
CCCGGGGGFA<@BFFGGGFFGFGFDFGGGFFGGFFEFFFGGCFGGGFEEDF@FEFGEFFEFCDEFEGGGGGGGGGCECFC@<@FA<@FAEAFFGFDGGGFAFFGDGEECFGGG,AFFEGGGGDG7:FEBFGFGCGFEGGGGGGGGGGFC@8DGCGGGAE,7E@DCDDDGGCFGGCDEGGCG=GCE5CE8BCC+BCFGG52>C?EGC*7*=>GG=C))<3)>C*77::7:3003(8866*0.5>*9CBDCD55?*87)*-9B<<?2114(0*1(.422404(30::3(342<>617(2<:##
@M06045:235:000000000-JCY5N:1:1101:27854:9127 2:N:0:CTCAGA
CTCAGAGCTGCGTTCTTCATCGATGCCAGAACCAAGAGATCCGTTGTTGAAAGTTTTAACTTGTTTGTTTTGTAAATCAGAAGGTACGCTATAAATTGAAGAGTTGGGTCCTCTGGCGCGCTGCGGGACGGGCCGAAGCCGCGGCCCGCGGTGCGTCGAGCAACAAAAAGGTAAGGTTCACAAAGGGTTTGGAGTAATAACTCGGTAATGATCCCTCCGCTGGTTCACCAACGGAGACCTTGTTACGACTTTTACTTCCTCTAAATGACCAAGTCTTCCGTAGATCGGAAGAGCGTCGTTA
+
CCCGGGGGGGGGGGGGGGGGGGGGGGGGGGGGGGGGGGGGGGGGGGGGGGGGGGGGGGGGGGGGGGGGGGGGGGGGGGGGGGGGGGGGGGGGGGGGGGGGGGGGGGGGGGGGGGGGGGGGGGGGGGGGGGGGGGGGGGGGGGGEGEGGGGGGGGGGGGGGGDGGGGGGGGGGGGGGGGGGFGGDGFGGGGGGGGFGGGGGGGCEGEGGGGGGFGGGGFGFGGGGGGGGFFFFFFDEFFGFFFFGGGFDGGFFFGFFFFFFFFFA<>BFFF6:?FBFFFFFFBBFA>BFFFB:7?9>BF(##
@M06045:235:000000000-JCY5N:1:1101:29021:9129 2:N:0:CTCAGA
CTCAGAGCTGCGTTCTTCATCGATGCTGGAACCAAGAGATCCGTTGTTGAAGGTTTTAACTATTTGTCAAAGACTCAGAGTTGTCACTGATCAGCAAAGAGTTTCAACTAATCCTCCGGCAGGCGCTCTCCCGGGCGGCTGCTAAGCCAGACCCCAGGCGAACAGCCCCTGAGCTGGGGCTGTCCGTCCTGCCGAAGCAACGTTGGTGTTTTAAACAAGTGTGGTCAGTAGCGGGCGACCCGAGGGGCCACCTTGCCGACACTGTAATGATCCTTCCGCAGGTTCACCTACGGAAACCCGG
+
CCCGGGGGGGGGGGGGGGGGGGGGGGGGGGGGGGGGGGGFFFGGGGGGGGCFGGGGGGGGGCFGGFGGGGGFGGAFFFGGGGGGGGGGGGGGFGGF@EFFFGGGGDFGGGGGGGGGGGGGG@EGGGGGGGGGGGGGGEGGGGGGGFGGGGFGGGGGGGGE>EG8FGFGGGGGGGGGGGDGGGGGGGFGGGGGGEGCEGGGGGGGGGGFC**=;C+;+;CAGGGDFG=CFFFF>FFBEBGFF>>:DGFDDCFFFG*?BD;E5;>B<<44)*/76>>)46?6(,42<-6<>?:(,(-,3:(##
@M06045:235:000000000-JCY5N:1:1101:22994:9136 2:N:0:CTCAGA
CTCAGAGCTGCGTTCTTCATCGATGCCAGAACCAAGAGATCCGTTGTTGAAAGTTTTAACTTGTTTGTTTTGTAAATCAGAAGGTACGCTATAAATTGAAGAGTTGGGTCCTCTGGCGCGCTGCGGGACGGGCCGAAGCCGCGGCCCGCGGTGCGCCGAGCAACAAAAAGGTAAGGTTCACAAAGGGTTTGGAGTAATAACTCGGTAATGATCCCTCCGCTGGTTCACCAACGGAGACCTTGCGACGACTTTTACTTCCTCTAAATGACCAAGTCTTCCGGAGATCGGAAGAGCGTCGTTA
+
CCCGGGGGGGGGGGGGGGCGGGGGGGGGGGGGGGGGGGGGGGGGGGGGGGFGFGGCAFGGGGGEGGGFFFGGGGGGFGGGGGGGGGGGGGGDGFFFEGFFGGGFGG8=FFGCGGGGFGEGGGGGGGEEGGFCCCEEGGGGEGEGGBEGGGGGCGEGGGGGG>CFCF8CGGGGGFGG;<FGGCC*AFGFGGGG?FFG?799C:F=EGGGGGCFDFGGFBGD*))2:DC>BFFFF>BD35FFFFF)75@GDD>@@*099FABF)4)6A4A>6651-)6<<4:6?06:<3((,4:7?9((4(##
@M06045:235:000000000-JCY5N:1:1101:11644:9165 2:N:0:CTCAGA
CTCAGAGCTGCGTTCTTCATCGATGCCAGAACCAAGAGATCCGTTGTTGAAAGTTTTGACTTATTCAGTACAGAAGACTCAGAGAGGCCATAAATTATCAAGAGTTTGGTGACCTCCGGCGGGCGCCCGCGGTGGGGCCCAGGGGCGCCCGGGGGGTAAACCCCGGGGCCGCCCGCCGAAGCAACGGTTTAGGTAACGTTCACAATGGTTTAGGTAGTTTTGCAACTCTTTAATGATCCCCCCGCTGGTTCACCAACGGAGACCTGGTTAGGACTTTTACTTCCTCTAAATGACCAAGTCC
+
CCCGGGGGGGGGGGGGGGGGGGGGFGFGGGGGGGGGGGFGGGGGFGGGGGGFFGGGGCEFGGGGGGGGGFGGGGGGGGGGGGDFGGGGGGGGGGGGGGGGGDGGGGGGGGGGGFGCGGGGGGGGGGGGGGGFFGEFCFGGGGCEG@BEGG:ECEEGGEGFGGGGGCCCEGGGEG*:?8C*/8CCDGE?CC8C?FGFEE@C8FF?A+<7C+9CFG0**97=***2>C*****9<)979@F5)77)1)8390*8=>?>?E(.07?:D((.)*).-)32:9>)4-5)4:<<)42)6>>??(-##
@M06045:235:000000000-JCY5N:1:1101:14977:9182 2:N:0:CTCAGA
CTCAGAGCTGCGTTCTTCATCGATGCCAGAGCCAAGAGATCCGTTGTTGAAAGTTTTAATTTGATTTGTTTAAATCCACTCAGAGAATACCATAGGTAATACAAGAGTTTCGGTCCCCCGGCGGGCGCCTGGTTCCGGGGCACTGAGCGAGTCAGCGCCCGGGGCGGCACCGCCGAAGCAACTTTGGTAAGGTTCACAAAGGGTTGGGATTTTTTACACTCGATAATGATCCCTCCGCTGGTTCACCAACGGAGACCTTGTTACGACTTTTACTTCCTCTAAATGACCAAGTCTTCCTCCG
+
CCCGGGGGGGGGGGGGGGGGGGGGGGGGGGGGGGGGGGGGGGGFGGGGGGGGGGGGGGGGGGGGGGGGGGGGGGGGGGGGGGGGGGGGGGEFEGGGGGFGGGGGGCFGGGGGGGFFFGGGGGGGGGGGGGGGGGGGGGGGGGGGGGGGGGGGGGGGGGGGGGGGGGGGGGGGGGGGGGGECGGGGGGGGGGGGGG7@F9EFFGGFGGGGGGGFGDGGFGFGGGGGGGGF@FFF?FEFEGEFFFF:FFGGGFFDGFFBFFFFDDB<:B036FFFFFFFFFFAFFFFFBFD(8<A2>9ADA##
@M06045:235:000000000-JCY5N:1:1101:13516:9205 2:N:0:CTCAGA
CTCAGAGCTGCGTTCTTCATCGATGCCGGAACCAAGAGATCCGTTGTTGAAAGTTTTAACTGATTTAGCTAATCGCTCAGACTGCAATCTTCAGACAGCGTTCAGGGGGGCTTCGGCGGGCGCGGGCCCGGGGGCGGGTGCCCCCCGGCGGCCATGACGGCGGGCCCGCCGAAGCAACTAGGTATGATAAACACGGGTGGGAGGTTGGACCCAGAGGGCCCTCACTCGGTAATGATCCTTCCGCAGGTTCACCTACGGAAACCTTGTTACGACTTTTACTTCCTCTAAATGACCAAGTCCG
+
CCCGGGGGGGGGGGGGGGGGGGGGGGGGGGGGGGGGGGGGGGGGGGGGGGGGGGGGGGGGGGGGGGGGGGGGGGGGGGGGGGGGGGGGGGGGGGGGGGGGGGGGGGGGEGGGGGGGGGGGGGGGGGGGGGGDGGGGGGGGGGGFGGGGGGGGGDGGCGGEGEGGGGGGGEEEEGGFDGFGCFGCEFGFFGGGGGGG=CGGGGGGCGGGFGGEGGGGFFGFGFF:FCDFFE@>9ABBFFGFFFFDDGF4CGFFFG:F:BBFFFFBFF<AFFF33<:AFFB9AFFB9A>FBDFFFFF?:94##
@M06045:235:000000000-JCY5N:1:1101:15379:9209 2:N:0:CTCAGA
CTCAGAGCTGCGTTCTTCATCGATGCCAGAACCAAGAGATCCGTTGTTGAAAGTTTTAACTTGTTTGTTTTGTAAATCAGAAGGTACGCTATAAATTGAAGAGTTGGGTCCTCTGGCGCGCTGCGGGACGGGCCGAAGCCGCGGCCCGCGGTGCGCCGAGCAACAAAAAGGTAAGGTTCACAAAGGGTTTGGAGTAATAACTCGGTAATGATCCCTCCGCTGGTTCACCAACGGAGACCTTGTTACGACTTTTACTTCCTCTAAATGACCAAGTCTTCCTCAGACCGGAAGAGCGTCGTGC
+
CCCGGGGGGGGGDGGGGGGGGGGGGGGGGGGGGGGGGGGGGGGGGGGGGGFFGGGGGGGGGGFFGGGGGGGGGGGGGGGGGGGGGGGGGEDGGDGGGGGGGGGGGGGGGGGGGGGEFGEGGGGGGGGGGGGGGGGGGEGGGGGGGGGGGGGGGGGGGGGGGGGGFG8CEGGGGGGCEEGGGCEFGGGFGGGGGGFGGFCFGCFGGEGGGGGGGGGFGEGFGGGG7:CDFFFB06@3)8C:?F6FGGFFDD>@FD?FF?<?FAFFFB<>BFFF:9<<<<AD<<:A2,46>;9((2,9?>(##
@M06045:235:000000000-JCY5N:1:1101:18787:9214 2:N:0:CTCAGA
CTCAGAGCTGCGTTCTTCATCGATGCCAGAACCAAGAGATCCGTTGTTGAAAGTTGTAACTATTATGTTTTTTCAGACGCTGATTGCAACTGCAAAGGGTTTGAATGTTGTCCAATCGGCAGGCGGACCCGCCGAGGAAACGAAGGTACTCAAAAGACATGGGTAAGAGGTAGCAGACCGAAGTCTACAAACTCTAGGTAATGATCCTTCCGCAGGTTCACCTACGGAAACCTTGTTACGACTTTTACTTCCTCTAAATGACCAAGTCTTCCTTAGATCGGAAGAGCGTCGTGTAGGGGCT
+
CCCGGGGGGGGGGGGGGGGGGGGGGGGGGGGGGGGGGGGGGGGGGGGGGGGGGGGGGGGGGGGGGGGGGGGGGGGGGGGGGGGGGGGGGGGGGGGGGGGGGGGGGGGGGGGGFGGGFGGG:FGGGGGGGGGGGGGGGGGGGGGGCGGGGGGGFGGFFFGGGGGGGGGGGGGGGGGGCFGGGGGGGGGCCFGFGGGGFGGGGGGFFFGGGFGGGGDGFFGFGGCCGDG3AFFFDFFFFFG>FFFGGGFGGGFFFF?F<BBFFBFFFFFAFFFFFAB>AFFFFFFF<B?>9?9114:BB0(##
@M06045:235:000000000-JCY5N:1:1101:13464:9244 2:N:0:CTCAGA
CTCAGAGCTGCGTTCTTCATCGATGCCAGAACCAAGAGATCCGTTGTTGAAAGTTGTAAAGATTCAAGTGCCCACGATCAGAGGTATACTGCTACTGCAAAGGGGTTTGGATGGGCCCAGCGACGGGCGCGAGCCCGCCGAGGGAACAAAAGGTACTCATAGTCAAGGGTTACTTCGCCTCGTCCGCATTTCTGGCCACTTTCGTGGGGTCCTGCGGCGAGTTGAAGACGCGGTCTCGAAGACCGGAAGGGTAATGATCCTTCCGCAGGTTCGCCTACGGAAACCTTGTTACGACTTTTCA
+
CCCGGGGGGGGGGGGGGGGGGGGGGGGGGGGGGGGGGGGGGGGGGGGGGGGGGGGGGGGGGGGGGGGGGGGGGGGGGGGGGGGGGGGGGGGGGGGGGGGGGGGGGGGGGGGGGGGGGGGGGGGGGGGGGGGGGGGGGGGGGGGGGGGGGGGGGGGGGGGGGGGGGGGGGGGGGGGGGGGEGGGEGGGGGGGGGGGGGGGGGGGGGGGGGGGGGGGGGEGDGGGGGDGGFFFFFFF:FFF?@<FGGGFDDGFFFC6?AFFFFBA?BF0>BFFFFFFF(4?BB?;?F?FAFADFB<(8?FD##
@M06045:235:000000000-JCY5N:1:1101:24758:9283 2:N:0:CTCAGA
CTCAGAGCTGCGTTCTTCATCGATGCCAGAACCAAGAGATCCGTTGTTGAAAGTTTTGATTTATTTATGGTTTTACTCAGAAGTTACATATAGAAACAGAGTTTAGGGGTCCTCTGGCGGGCCGTCCCGTTTTACCGGGAGCGGGCTGATCCGCCGAGGCAACAAGTGGTATGTTCACAGGGGTTTGGGAGTTGTAAACTCGGTAATGATCCCTCCGCTGGTTCACCAACGGAGACCTTGTTACGACTTTTACTTCCTCTAAATGACCAAGTCTTCCCAAGAACGGAAGAGCGTCGTGTTC
+
CCCGGGGGGGGGGGGGGGGGGGGGGGGGGGCFGGGGGGGGGGGGGGGGGGFGGGGGGGGGGGCFFGGGGGGFGGGG9FFGGGGGGGGGGGGDFGGGGGGGGFGGGGGGGGGGGGGGGGGGGGGGGGEEFFGGGGGGGEGGGGGGGGGGGGAFGDGGEEEGGGGGGGGGGGGFGGGGGGGGEGGGGDGGGGGGGGGGGGGGGGGGGGDEGCDFGGFGGDDB:*:7?FF=>EFFFFFF)9:4=@=FGGBDG74=FGFF29<?BFBFFA<??FFFFFFF>F>:B:(496:F9(4:0720-4,##
@M06045:235:000000000-JCY5N:1:1101:22603:9298 2:N:0:CTCAGA
CTCAGAGCTGCGTTCTTCATCGATGCGAGAGCCAAGAGATCCGTTGTTGAAAGTTGTATTTTTGAATTATGTTTATTCAGAAATAGATATTCAGACAAACTGCTTTAAAGGTGTTAAGTTAATCAAACCCTCTTGGCTTTTTAATGCCAGAGAGAGTTCAAAAACGTTGCACACAAGGTGGATATGGATTTTTTTAAAGAGTGCCATAAAACACTCAATTATGAATGATCCTTCCGCAGGTTCACCTACGGAAACCTTGTTACGACTTTTACTTCCTCTAAATGACCAAGTCTTCCGTACC
+
CCCGGGGGGGGGGGGGGGGGGGGGGGGGGGGGGGGGGGGGGGGGGGGGGGGGGGGGGGGGGGCFGGGGGGGGFGGGGGGGGGFFGGGGGGGGGGGGGGGGGGGFGFGGGGGGGGGGGGGGGGGGGGGGGGGGGGGGGGGGGGGGGGGGGGGGGGGGGGGGGGGGGGGGGGFGGGGGGG?EEGGGGGGGGGGGGGGGGGGGGFGGGGGGGGGGGGGGGFGFGGGGGGGGFFFFFFFFEEGFFFFGGFFFGGFADGFFF4CAFC?(6>F?EFFFFFFFFFFFFEFCEF@E@<>CEFB>??(##
@M06045:235:000000000-JCY5N:1:1101:23675:9312 2:N:0:CTCAGA
CTCAGAGCTGCGTTCTTCATCGATGCGAGAGCCAAGAGATCCGTTGTTGAAAGTTGTATTTGAATTGTTTATTCATAATAGTTTTCAGACAGACAGTTAAAAAATAAGTTGATGTTTGGCCGCTTTCATAAAGAAAACGGCTGACATTGCACACAAGGTGGATATGGATTTAAGAAGTGCCATAAACACTTATTATGAATGATCCTTCCGCAGGTTCACCTACGGAAACCTTGTTACGACTTTTACTTCCTCTAAATGACCAAGTCTTCCCTAGATCGGAAGAGCGTCGTGTAGGGAAAAG
+
CCCGGGGGGGGGGGGGGGGGGGGGGGGGGGGGGGGGGGGGGGGGGGGGGGGGGFGGGGGGGGGGGGGGGGGGGGGGGGGGGGGGGGGGGGGGGGGGGGGGGGGGGGGGGGGGGGGGGGGGGGGGGGGGGGGGGGGGGGDGGGGGGGGGGGGGGGGGGGGGGGGGGGGGGGGGGGGGGGGGGGGGGGGGGGGGGGGGGDFGGGGGGGGGGGGGGGFGFFFFGFGGGGGGFFFFFEFFFFGBEDFGGGFGGGFCFGFFFFFFFFFFFEEFFFFFFDFFFFDFFB;;;@@D;9::?AF:7?:##
@M06045:235:000000000-JCY5N:1:1101:4482:9324 2:N:0:CTCAGA
CTCAGAGCTGCGTTCTTCATCGATGCCAGAACCAAGAGATCCGTTGTTGAAAGTTTTGACTTATTCAGTACAGAAGACTCAGAGAGGCCATAAATTATCAAGAGTTTGGTGACCTCCGGCGGGCGCCCGCGGTGGGGCCCAGGGGCGCCCGGGGGGTAAACCCCGGAGCCGCCCGCCGAAGCAACGGTTTAGGTAACGTTCACAATGGTTTAGGGAGTTTTGCAACTCTGTAATGATCCCTCCGCTGGTTCACCAACGGAGACCTTGGTACGACTTTTACTTCCTCTAAATGACCAAGTTG
+
CCCGGGGGGGGGGGGGGGGGG<FGCFGGFGGGGGGGFGFGGGGFGGGGCFGGGGGGGGGGGGGGGFGFFGGGGGGGGGGGGGGGDGCFFCGGGGGGFGGGGFGGGGGGGG<EFGGGGGEFGEECFGGGGGGGG@CEEGGGEFCDEEDGGEDECGDGECFGGFDGEGGGGGEGGGGGGGGGGGGGGGDEEEFGGGGGGGGGGGGG?C9FFCFGCCGGGFDFGDFGFCFGFFFFAFFFFFGF?F35DG)97CBFFFF>F:;EF0(8:7)(59=>?><6)6424:922)6<<2:A25>>F:-##
@M06045:235:000000000-JCY5N:1:1101:6644:9333 2:N:0:CTCAGA
CTCAGAGCTGCGTTCTTCATCGATGCCAGAACCAAGAGATCCGTTGTTGAAAGTTTTGATTTATTTGTTTGTTTTACTCAGAAGTTCCACTAAAAACAGAGTTTAGGGGTCCTCGGGCGGGCCGTCCCTTTTTACGGGGCGCGGGCTGATCCGCCGAGGCAACGTATAGGTATGTTCACAGGGGTTTGGGAGTTGTAAACTCGGTAATGATCCCTCCGCTGGTTCACCAACGGAGACCTTGTTACGACTTTTACTTCCTCTAAATGACCAAGTCTTCCGTAGATCGGAAGAGCGTCGTGCC
+
CCCGGGGGGGGGGGGGGGGGGGGGGGGGGGGGGGGGGGGGGGGGGGGGGGGFGGGGGGGGGGGGGGGGGGGGGGGFGGGGGGGGGGGGGGGGGGGGGGGGGGGGGGGGGGGGGGGGGGGGGGGGGGGGGGGGGGGGGGGGGGGGGGGGGCGGFGGGGGGGGGFGFFGGGGGGGGGGGGGGGGGGGGGGEGGGGGGGG?FGGGDGGGGGGGGFC<DCD>DFGGGGFFGGFFFFF?EFFFGFFFFGGGFGGGFFFGFFAF4B=A<<B>BF?FF4<AAA)-(4136>4?0?:72::6;:>13##
@M06045:235:000000000-JCY5N:1:1101:28465:9352 2:N:0:CTCAGA
CTCAGAGCTGCGTTCTTCATCGATGCTGGAGCCAAGAGATCCGTTGTTGAAAGTTTTAACAGTTCGCTTAGAACACTCAGAAGTATCGTCGGGTTCGAACAGAGATTCTGATAATGCCGGCGGGCACGCCCCGGGAGGCGCGCCGCCGAAGCAACAGGTATGAAGGTTCACAAAGGGTTATGAGTTATAGTACTCGGTAATGATCCCTCCGCTGGTTCACCAACGGAGACCTTGTTACGACTTTTACTTCCTCTAAATGACCAAGTCTTCCCCAGATCGGAAGAGCGTCGTGTAGGGAAGC
+
CCCGGGGGGGGGGGGGGGGGGGGGGGGGGGGGGGGGGGGGGGGGGGGGGGGGGGGGGGGGGGGGGGGGGGGGGGGGGGGGGGGGGGGGGGGGGGGGGGGGGGGGGFGGGGGGGGGGGGGGGGGGGGGGGGGGGGGGGGGGGGGGGGGEEGGGGGGGGGGGFGGGGGGGGGGGFFGGGFGGGG?FFGGFGGGGG9CGGGGGGG?9@FGGFGDGGCD7CFGFFGGGGGDGBF>42:F49@<FFDFGGGFGGG??FGFFAF)9F72:<24:A@FFFB00)(4:B<0(.497(2-,8:AFB(.##
@M06045:235:000000000-JCY5N:1:1101:21532:9364 2:N:0:CTCAGA
CTCAGAGCTGCGTTCTTCATCGATGCCAGAACCAAGAGATCCGTTGTTGAAAGTTGTAATTATTAATTTGTTACTGACGCTGATTGCAATTACAAAAGGTTTATGTTTGTCCTAGTGGTGGGCGAACCCACCAAGGAAACAAGAAGTACGCAAAAGACAAGGGTGAATAATTCAGCAAGGCTGTAACCCCGAGAGGTTCCAGCCCGCCTTCATATTTGTGTAATGATCCCTCCGCAGGTTCACCTACGGAGACCTTGTTACGACTTTTACTTCCTCTAAATGACCAAGTCTTCCGTAGACT
+
CCCGGGGGGGGGGGGGGGGGGGGGGGGGGGGGGGGGGGGGGGGFGGFGGGGGGGGGGGGGGGGGGGGGGGGGGGGGGGGGGGGGGGGGGGGGGGGGGGGGGGGGGGGGGGGGGGGGGGGGGGGGGGGGGEGGGGGGGGGGGGGGGGGGGGGGGGGGGGGGGGGGGFDDFGGGGGGGGGGGG?FEGGGFGEGGGGGGFFGGGGGFGGGGGGFFGGGGGFGFGGGGGGGGFFFFFFFEFFGFFFFGGGFGGGFFFGFFFFE=FFD>?FADFFFFFFFFFFF):<DAB?BB29AFFBBB?B0##
@M06045:235:000000000-JCY5N:1:1101:17046:9376 2:N:0:CTCAGA
CTCAGAGCTGCGTTCTTCATCGATGCCAGAGCCAAGAGATCCATTGTTGAAAGTTGTAATTTTGTTACAAAGTACTGAATTGACTGTAAACTGCAAGGTTTTTTTGAAGTAGCCATCCCGGCCCGGGGGCCGGGGAGGAGGTAGAGGTATCGAAAAGACAGGGTAGAAAGTGTTGGCTCGGGGGCCTTTTGGGCCCCTCCGCCGCATTTCTTTAATGATCCTTCCGCAGGTTCACCTACGGAAACCTTGTTACGACTTTTACTTCCTCTAAATGACCAAGTCTTCCTGATATCGGAAGATG
+
CCCGGGGGGGGGGGGGGGGGGGGGGGGGGGGGGGGGGGGGGGGGGGGGGGGGGGGGGGGGGGGGGGGGGGGGGGGGGGGGGGGGGGGGFGGGGGGGGGFGEGGGGGGGGGGGGCGGFGGGGGGGGGGGGGGGGGGGGGFGGGGGGGGGGGGGGGGGGGGGGGGGGGGGGGGGFDFGGGGGDE=EGECGGGEG5CEEG5EECCGGG5CCGGGFFGDGGFCBDGFFCGGD@D>?46BFFFGFFEFGCD@GGGFFFD>DBFFFFFFBFF>A<?*8<42<>:1:BF>9A9<:<))).31:BF(##
@M06045:235:000000000-JCY5N:1:1101:15634:9395 2:N:0:CTCAGA
CTCAGAGCTGCGTTCTTCATCGATGCCGGAACCAAGAGATCCGTTGTTGAAAGTTTTAACTAATTTATCATTCCACTCAGACTACAATCTTCAGGCAGGGTTCGAGGGTGTCTTCGGCGGGCGTACGCCCACCGAAGCAACAAGGTACAATAAACACGGGTGGGAGGTTGGACCCAGAGGGCCCGCACTCGGTAATGATCCTTCCGCAGGTTCACCTACGGAAACCTTGTTACGACTTTTACTTCCTCTAAATGACCAAGTCTTCCTCAGATCGGAAGAGCCTCGTGTAGGGAAAGAGGCG
+
CCCGGGGGGGGGGGGGGGGGGGGGGGGGGGGGGGGGGGGGGGGGGGFFGGGGGGGGGGGGGGGGGGGGGGGGGGGGGGGGGGFGGGGGGGGGGGGGGGGGGGGGGGGGGGGGGGGGGGGGGGGGGGGGGGGGGGGGGGGGGGGGGGGGGGGGGGFGGGGGGGGGGGGGGGGGGEGGGGGGGGGGGGGGEGGGGGGGGGGGGGGGGGGGGGGGGGGGGFGBGGGGGGFGFFFFFFFFF@GFFFFGGGFC>GB647@??FF@6>A>DFF><:9*8?<FBFFF<(.8<8:2:A<:7??B1((##
@M06045:235:000000000-JCY5N:1:1101:16132:9398 2:N:0:CTCAGA
CTCAGAGCTGCGTTCTTCATCGATGCCAGAACCAAGAGATCCGTTGCTGAAAGTTTTGATTTATTTGCTTATGCCACTCAGAAATACACTAAAAGACAAGAGTTTGGAGCCTCCGGCGGACGCCTGGGTCCGGGCCGCGCGAACGCGCCCGGGGCGAGGCCGCCGAAGCAACAGTGGTAGGTTCACAAAGGGTTTGGAGTAATAACTCGGTAATGATCCCTCCGCTGGTTCACCAACGGAGACCTTGTTACGACTTTTACTTCCTCTAAATGACCAAGTCTTCCGTAGATCGGAAGAGCGC
+
CCCGGGGGGGGGGGGGGGGGGGGGGGGGGGGGGGGGGGGGGGGGGGGGGGGGGGGGGGGGGGGGGGGGGGGGGGGGGGGGGGGGGGGGGGGGGGGGGGGGGGGGGGGGGGGGGGGGGGGGGGGGGGGGGGGGEFGGGGGGGGGGGGGGGGGGDGGGGGGGGGGGGGGGGGGGGGGGGGGGGGGGGGGFFGGGEFGEGFGFGGGGGGGGGGGGGGGGGFGFGGGDGCDGF4FFFFF:>EDBB@FGCFFGGGF>@DDFFF9FFF<DBFF>AFFFAAFF??BFFFFFFD?B06<BFBB68(.##
@M06045:235:000000000-JCY5N:1:1101:17953:9401 2:N:0:CTCAGA
CTCAGAGCTGCGTTCTTCATCGATGCCAGAGCCAAGAGATCCGTTGCTGAAAGTTTTGATTTTTGCTTGTAGTACTCAGAAGATCCACTGTAAGATTCATGGTTTGGGCCTCCGGCGGGCACCCGGGCGCGCCCCGGAGGGCGGCTCGGGGGTCGACCCCCGGGGGGGAGTCCCGCCGAAGCAACGTAGGTATGTTCACATGGGTTGGAGAGTGCTAGACTCAGTAATGATCCCTCCGCTGGTTCCCCAACGGAGACCTTGTTACGACTTTTACTTCCTCTAAATGACCAAGTCTTCCCCG
+
CCCGGGGGGGGGGGGGGGGGGGGGGGGGGGGGGGGGGGGGGGGGGGGGGG<<EFGGGGGGGGGGGGGGGGGGGGGGGFGDDGGGGGGGGGGFEFEGGGGGGGGGGGGDGGGGGGGGGGGGGGGGGGGGGGGGGGGGDGGGGGGGGGGGGGGGGGGGGGGGGGGGGGGGGGGGGGEGGGGGDECGGG*;EEGGGGFGGGGGFEGGGGGGGGFGGGGGC4=@:CCCFGGGFF?6A?FFFFDEFF5CF*6CFDFBFC5<<FFF4)66<:111>FF))6>DBA4)4<AA)6<24(19-.62:,##
@M06045:235:000000000-JCY5N:1:1101:4779:9424 2:N:0:CTCAGA
CTCAGAGCTGCGTTCTTCATCGATGCGAGAGCCAAGAGATCCGTTGTTGAAAGTTGTATTTTGAATTAAGTATTCATAATATGTTTCAGACAAAATCACTAAAGTTCTGAGTAGATATAAATCCCAAAGGTGACCACACGGCTTTTGACAGCCGGCAGCCCCCAGAGAGATGACATTGCACACAAGGTGGATATGGATTTTTGAAAGTGCCATAAAAAAACTTGATTATGAATGATCCTTCCGCAGGTTCACCTACGGAAACCTTGTCACGACTTTTACTTCCTCTAAATGACCAAGGTGC
+
CCCGGGGGGGGGGGGGGGGGGGGGGGGGGGGGGGGGGGGGGGGGGGGGGGGGGGGGGGGGGGFGGGGGGGGGGGGGGGGGGGGGGGGGGGGGGGGGGGGGFGGGFGFFGGGGGFGGGGGGFGFGGGGGGGGGGGGGGGDGGDGGGGGGGGGGFDGGGGGGGEGDEGG=EFFFGGCFGGGGGGG+DFDFFGGFGFGFFGFFGG+CDGFGFGGFFFGGCF*3?FGGGG:CFFFF4@FAFFGFFF4DDGBGGFFAF=))6:@:>;FFFCEE6:>E>FFBA4>:::<<<<<AA>4AD0,1(()##
@M06045:235:000000000-JCY5N:1:1101:18052:9437 2:N:0:CTCAGA
CTCAGAGCTGCGTTCTTCATCGATGCCAGAGCCAAGAGATCCGTTGTTGAAAGTTTTAACTTATTTTTGCTTTTCAGCCACTCAGAGATTCCAATGATACAGGAGTTAAGGGTCCCCGGCGCAGCCCTAGGGACCGCGCCGAGGCAACGTTTAGGTAGGTTCACAGTGGGTTGGGAGTTTTTACACTCTGTAATGATCCCTCCGCTGGTTCACCAACGGAGACCTTGTTACGACTTTTACTTCCTCTAAATGACCAAGTCTTCCTTAGATCGGAAGAGCGTCGTGTAGGGAAAGAGTGTAT
+
CCCGGGGGGGGGGGGGGGGGGGGGGGGGGGGGGGGGGGGGGGGGGGGGGGGGGGGGGGGGGGGGGGGGGGGGGGGGGGGGGGGGGGGGGGGGGGGGGGGGGGGGGGGGGGGGGGGGGGGGGGGGGGGGGGGGGGGGGGGGGGGGGGGGGGGGGGGGGGGGGGGGGGGGGGGGGGGGGGGGGGGGGGGGGGGGGGGGGGGGGGGGGGGGGGGGGGGFDDG>GGGGGGGGFFFD;@EFFFGFFFFGGGFGGCFFFGFFFFFFFBFFFFF>9@@FF?FFBFF>BFB(,4?F<10803,8<))##
@M06045:235:000000000-JCY5N:1:1101:3728:9457 2:N:0:CTCAGA
CTCAGAGCTGCGTTCTTCATCGATGCCAGAACCAAGAGATCCGTTGTTGAAAGTTTTGATTTATTTGTTTGTTTTACTCAGAAGTTCCACTAAAAACAGAGTTTAGGGTCCTCGGGCGGGCCGTCCCTTTTTACAGGGCGCGGGCTGATCCGCCGAGGCAACGTATAGGTATGTTCACAGGGGTTTGGGAGTTGTAAACTCGGTAATGATCCCTCCGCTGGTTCACCAACGGAGACCTTGTTACGACTTTTACTTCCTCTAAATGACCAAGTCTTCCGCAGATCGGACGAGCGTCGTGTGG
+
CCCGGGGGGGGGGGGGGGGGGGGGGGGEFFFFGFGGGGGGGGGGGGEGGGGGGFGGGGGGGGGGGGGGGGGGFGGFFGGGGGFGGGGGGGGGGGGGGGFFGGGFGDDGGFGFFE,FFGGGGGGGEGGGGGGGGGGGGGGGGGGGGGGGGGGFGGGGGGGGGGGGFGGGGGGGGCCGFGGG8EE;CCGGGCEGCFFFCECCFGDGGGGGGGGAFDFG3@<BGCF77:FGFFFFFFFFF?FFFFFFGGEDCFFFFGFFBFFFFF9AA2<BFF@95>6<21(3497:?BF(7>>>B3?B6?(##
@M06045:235:000000000-JCY5N:1:1101:10054:9462 2:N:0:CTCAGA
CTCAGAGCTGCGTTCTTCATCGATGCGAGAGCCAAGAGATCCGTTGTTGAAAGTTGTATTCGAGTTTTGATTACTCTGAATGTTAGACTTGCAATTGAAGACGTGTGAGAAAATGAAGCCCAATCTTCCAAAGTTGAAAGGGCCTTTACAATGCACACAAGGTGGGTATGGATTTGAAAGTGCCATAAACACTTATTGTGAATGATCCTTCCGCAGGTTCACCTACGGAAACCTTGTTACGACTTTTACTTCCTCTAAATGACCAAGTCTTCCACAGATCGGAAGAGCGTCGTGTAGGGTA
+
CCCGGGGGGGGGGGGGGGGGGGGGGGGGGGGGGGGGGGGFDGGGGGGGGGGGGGGGGGGGGGFGFGGGGGFGGGGGGGGGGGFGGFGGGGGGFGGGFDFGFGGGGCGGGFGFGGGGGGGGGGGGFGGGGGGGGGGGFGGGGGGGDFGGGGGGGGGGGGGFCE=DFGGGGGGGGGGGGGGGECDCFGGFFFGGGGGGGGGDGGFCDFFDGFGGGGGGGFGAFGGGFCDGFFFFBFFFFFGFFFFGDGFGGGFFFGFFEFEF68=EE>?<EFFFFF9413;=<6@F91@@9B@>>?.4<>B##
@M06045:235:000000000-JCY5N:1:1101:21859:9462 2:N:0:CTCAGA
CTCAGAGCTGCGTTCTTCATCGATGCCAGAACCAAGAGATCCATTGTTGAAAGTTTTAATAATTAACTTAGTTTTCAGACGCTAACTGCTATTACAAAAAGGTTTATGGGGTGTCCTAACGAGGGGCAAGCCCCCCGAGGAAACATGTGGTACGTATAAACAAAGGGTGAAAACGGTGTTAACCGAAATCGTGTAATGATCCTTCCGCAGGTTCACCTACGGAAACCTTGTTACGACTTTTACTTCCTCTAAATGACCAAGTCTTCCTTAGATCGGAAGAGCGTCGTGTAGGGAAAGAGGG
+
CCCGGGGGGGGGGGGGGGGGGGGGGGGGGGGGGGGGGGGGGGGGGGGGGGGGGGGGGGGGGGGGGGGGGGGGGGGGGGGGGGGGGGGGGGGGGGGGGGGGGGGGGGGGGGGGGEGGGGGGGGGDGGDEGGGCGGGGGGGGGGGGGGGGGGGGGGGGFGGGGGGGGGGGGGGGGGDGGGGGGGGGEGEEGGGGGGGGGGGGGGGGGFGGGGGGGGGGGFGFDGGGGGGGFFFFFFFFFFGFFFFGGGFGGGFFFGFFFFFFFFFFBB<DFFFFFFF:B:0<::>BFF>F?7AA0011,..##
@M06045:235:000000000-JCY5N:1:1101:26039:9480 2:N:0:CTCAGA
CTCAGAGCTGCGTTCTTCATCGATGCCAGAGCCAAGAGATCCGTTGTTGAAAGTTTTAACTTATTTTTGCTTTTCAGCCACTCAGAGATTCAAATGATACAGGAGTTAAGGGTCCCCGGCGCAGCCCTAGGGACCGCGCCGAGGCAACGTTTAGGTAGGTTCACAGTGGGTTGGGAGTTTTTACACTCTGTAATGATACCTCCGCTGGTTCACCAACGGAGACCTTGTTACGACTTTTACTTCCTCTAAATGACCAAGTCTGCCGTAGATCGGAAGAGCGTCGTGTAGGGAGAGAGTGGAT
+
C<CGGFGGCGGGGGGGGGGAFFGGDB@F@EFFFGGGFGFCFFFGGGGGGGGFGGGGCFGGGGGGGCEGEGGFCF9FGGFFGGFEEFGFGCC<FF9<AF,CAE8<@FFGGF<EF<FGGG77CFGGGGEGGGGGC<FGGGGGG7@EEEFF>6,@@FFGGGFC;9C9>9,3>:83@CECC@8EGFGGG7A,?;DFE@FFD,DFCGGGCCE5,CD0B*96>>5):7*:4>F1;;;:;25)+@76FFF**2=CF*9=FG46,)60/).39<00(*9:0(:>B??B6?>><((.)-1(-(1-5:0##
@M06045:235:000000000-JCY5N:1:1101:21936:9484 2:N:0:CTCAGA
CTCAGAGCTGCGTTCTTCATCGATGCCAGAACCAAGAGATCCGTTGTTGAAAGTTTTTACTTTATTTAGTTTGGTACTCAGACGACATAGTTCTTCAAGAGTTTTAAGAGGTTGGCCATCGACGGGCACTGTCCAGCGGGGTTTTAAGGCCCGCCGGCAGCCGACAGATCCTGTCGACAGGCCCGCCGAAGCAACGTGGTAAGGTAGACACAGGGTTGGAGGTCGGGCCAGAAGACCCTAACTCAGTAATGATCCTTCCGCAGGTTCACCTGAGATCACAAGTTAGCGATATGCCACAACA
+
CCCGGGGGGGGGGGGGGGGGGGGGGGGGGGGGGGGGGGGGGGGFGGGGGGGGGGGGGGGGGGGGGGGGGGGGGGGGGGGGGGGGGEEGGGGGGGGGGGGFGGGGGGGGGGGGGGGGGGGGGGGGGGGGGGGGGGGGGGGGGGGGGGF=FGGGGGGGGGGGGGGGGGGGGGGGGGGGGGGGGGGGGGGGGGGGGGGG8FGFGGGGGGGGGGGCCFDFFFGFGGGGGGGGF@@FF76?F@C@FF4CGDFGF7@F608=AFFFB9F>?BFBFF?4((.6),433,:>A4<1013>)))))(.##
@M06045:235:000000000-JCY5N:1:1101:20463:9486 2:N:0:CTCAGA
CTCAGAGCTGCGTTCTTCATCGATGCCAGAACCAAGAGATCCGTTGTTGAAAGTTTTGACTTATTCAGTACAGAAGACTCAGAGAGGCCTTAAAATTATCAAGAGTTAGGTGACCTCCGGCGGGCGCCCCGCTAGGGGGCCCAGGGGCCCCGGGAGTGGTCCCGGGGCCGCCCGCCGAAGCAACGGTTAAAGGTAACGTTCACAATGGTTTGGGAGTTTTGCAACTCTGTAATGATCCCTCCGCTGGTTCACCAACGGAGACCTTGTTACGACTTTTACTTCCTCTAAATGACCAAGTCGA
+
CCCGGGGGGGGGGGGGGGGGGGGGGGGGGGGGGGGGGGGGGGGGGGGGGGGGGGGGGGGGGGGGGGGGGGGGGGGGGGGGGGGGGGGGFGGGGGGGGGGGGGGGGGGGGGGGFGGGGGGGGGGGGGGGGGGGGGGGGGGGGGGGFGGGGCEGGGDGGGFGGGGEGGGGGGGGGGGGGGGGEGGGGGGGGGGGGGGGGGGGGGGFGGGGFFGDDDGGGFGFGGGGGGGGFFF?A<BF*@FFFFFG<DBFGGFFFF@DFF:EE16?FFFFFFE<9?FFFAFFD<746<AFFA)42?BBFF<##
@M06045:235:000000000-JCY5N:1:1101:5965:9498 2:N:0:CTCAGA
CTCAGAGCTGCGTTCTTCATCGATGCGAGAGCCAAGAGATCCATTGTTAAAAGTTATTTTTATGTTTTCTTACTTGCAAGGTTTATTTTGCCTTACGAAAACTCAAAAAGTACATCAGTCTGACTAATTAAACGCGAACTGTTTGTTTTTACAATGCACAAAAGATTTTCTCAGTCGGTTTTTTTGCAAGAACACGGTCGAGCAAAGAGAAATAAAATTTCTCTTACTTTTTTGTAATGATCCTTCCGCAGGTTCACCTACGGAAACCTTGTTACGACTTTTACTTCCTCTAAATGACCCC
+
CCCGGGGFAFGGGGGGGGGGGGGGGGGGGGGGFGGGGGGFGFFGGGGGGGGGGGFGGGGDGGGGECGGGGGGGGGFGGGGGFEGGFFGGGGGFGGGGGGGEGGGGGGGGGGGGFFGGGGGGGGGGGGFGGGGGGGGGGGGGCGGGDGGFGGGFFFGGFGGGFFGGGFFGGDGFGGGGGE>=DF8CGGGFGGGGGFGGGEGGEGEFGGGGGGGGFFFFA6CGGGGGGGGFFFFFBFFFFGFFFFGGGFGDGDFFG*ACFFFFFF?BB?BF?FFFBFF?>?B<B<<AD2<><ADAADFF23##
@M06045:235:000000000-JCY5N:1:1101:21916:9524 2:N:0:CTCAGA
CTCAGAGCTGCGTTCTTCATCGATGCGAGAACCAAGAGATCCGTTGTTGAAAGTTTTAACGTTTAATATAAACAATTCAGACAGACTTCAATTGTAACAAAGAGTTTTGTTTTCCTCCCATGGGCGCTCACCAGCCATAAGGCCGACGTGGCAGAGCCATGTCCCATGGAAGCAACAGTAAAAAGGTACACAGTGTGGGTTGATAAAGAATATAAAATTCAATATACATTAATGATCCTTCCGCAGGTTCACCTACGGAAACCTTGTTACGACTTTTACTTCCTCTAAATGACCAAGTCAG
+
CCCGGGGGGGGGGGGGGGGGGGGGGGGGGGEGGGGGGGGGGGGGGGGGGGGGGGGGGGGGGFFFGGGGGGGGGGGGGGGGGGGGGGGGGGGGGGGGGGGGFGFGFGGGGGGGGFGGGGDGGGGGGGGGGGGGGGGGGGGFDGGGGGGGGGGGGGGGGGGGGGGGGGFGGGGGGGGGGGEGFGGGGGGGGGGGG9FGGGGGGGGGGGDCGGGGFGGGGFGFGGGGGGGGFFFFFFFFFFGFFFAGGDFGGGB6A6AFF:;FFFF;<C47?=>>;DDFD<AFFF>AFAAFAA><2>B<:A)##
@M06045:235:000000000-JCY5N:1:1101:20617:9524 2:N:0:CTCAGA
CTCAGAGCTGCGTTCTTCATCGATGCGAGAGCCAAGAGATCCGTTGTTGAAAGTTTTGTTTTGTTATGATATATGACGTTCATTACACCATGTTTGTAAAATAGCCCCGAAGGGCACGGTTCACAGAGGTTTGGAATAGTTATAAGCCCGTGAGGGCGTTCACTAATGATCCTTCCGCAGGTTCACCTACGGAAACCTTGTTACGACTTTTACTTCCTCTAAATGACCAAGTCTTCCCTAGATCGGAAGAGCGTCGTGTAGGGAAAGAGTGTAGATCTCGGTGGTCGCCGTATCATTAAAG
+
CCCGGGGGGGGGGGGGGGGGGGGGGGGGGGGGGGGGGGGGGGGGGGGGGGGGGGGGGGGGGGGGGGGGGGGGGGGGGGGGGGGGGGGGGGGGGGGGGGGGGGGGGGGGGGGGGGGGGGGGGGGGGGGGGGGGGGGGGGGGGGGFGGGGGGGGGGGGGGGGGGGGGGGGGGGGGGGGGGGGGGGGGGGGGGGGGE>EFGGFEGCDEFGGGGGGGGGGGFGFGGGGGGGGFFFFFFFFFFGFFFFGGGFGGGFFFDED>>FFFF??<<::?FFFFA<<A>>FB86>FFBFF>;<FFA>2<4##
@M06045:235:000000000-JCY5N:1:1101:9039:9524 2:N:0:CTCAGA
CTCAGAGCTGCGTTCTTCATCGATGCGAGAGCCAAGAGATCCGTTGTTGAAAGTTGTATTTTTGAATTATGTTTATTCAGAAATAGATATTCAGACAAACTGCTTTAAAGGTGTTAAGTTAATCAAACCCTCTTGGCTTTTTAATGCCAGAGAGTTCAAAAACGTTGCACACAAGGTGGATATGGATTTTTTTAAAGAGTGCCATAAAACACTCAATTATGAATGATCCTTCCGCAGGTTCACCTACGGAAACCTTGTTACGACTTTTACTTCCTCTAAATGACCAAGTCTTCCCGAGACC
+
CCCGGGGGGGGGGGGGGGGGGGGGGGGGGGGGGGGGGGGGGGGGGGGGGGGGGGGGGGGGGGGGGGGGGGGGGGGGGGGGGGGGFGGGGGGGGGGGGGGGGGGGGGGGGGFFGGGGGGGGGGGGGGGGGGGGGGGFGGGGGGGGGGGGGGGGGGGGGGGGFGGGGGGDGGGGGGFGGGGFGFGGGGGGGGGGGGGGGF8DFGFGGGGGGGGGDGGGGFGFGGGGGGFGFCFFDFFFFFGFFFFFGGFGGGFEFGFBEFFFFF@FFFFFFFFFEAC<9<CCFCEF;@;@ECFFFFF:?0-##
@M06045:235:000000000-JCY5N:1:1101:8530:9531 2:N:0:CTCAGA
CTCAGAGCTGCGTTCTTCATCGATGCCAGAACCAAGAGATCCGTTGTTGAAAGTTGTAATTATTATTTGTTTTCTGACGCTGATTGCAACTACAAAAAGGTTTGATATTGTCCAACCGGCAGGCAAGCCCGCCGAGGAAACATACGGTACGCAAAAGACAAGGGTGCAGCAAGGACCGAAGTCCGCTGTTTTGATAATGATCCTTCCGCAGGTTCACCTACGGAAACCTTGTTACGACTTTTACTTCCTCTAAATGACCAAGTCTTCCGAAGATCGGAGGAGCGTCGGGTAGGGAAAGAGT
+
CCCGGGGGGGGGGGGGGGGGGGGGGGGGGGFGGGGGGGGGGGGFGGFGGGGGGFGGFGGGGGGGGGGGGGGGGGGGGGGGGGGGGGGGGGGGGGGGGGGGGGGGGEGGFGGGGGGGGGGGGGGGGGGGGGGGGGGGGGGGGGGGGGGGGGGCEEGGGGGGGGGGGGDGFGGGGGGGGEEGGGGGGGGDCGGGGGFFFECFFCFGGEGG=GGGDGGGGFGFGGGGGG4CFFFFFFFEFEGDFF=CFGFDCFF??FFFFFBFF<9<BF<<?EB<:)68??>9:?6>3((((433::7:3((##
@M06045:235:000000000-JCY5N:1:1101:12352:9550 2:N:0:CTCAGA
CTCAGAGCTGCGTTCTTCATCGATGCCAGAACCAAGAGATCCGTTGTTGAAAGTTTTGACTTATTGTATAAGTTACTCAGAGAGGCCAATGATAACTAAGAGTTTCGGTCCTCTGACGGGTTGCCGGCCCGGGGGCCGGCGCGGCCCCGGTGGGGGCCACCCGCCGAAGCAACGGTGAGGTAGGTTCACAATGGTTGGGAGTTTTGCAACTCTGTAATGATCCCTCCGCTGGTTCACCAACGGAGACCTTGTTACGACTTTTACTTCCTCTAAATGACCAAGTCTTCCTTAGATCGGAAGC
+
CCCGGGGGGGGGGGGGGGGGGGGGGGGGGGGGGGGGGGGGGGGGGGGGGGGGGGGGGGGGGGGGGGGGGGGGGGGGGFGFGGGGGGGGGGGGGGGGGGGGGGGGGGGGGGGGGGGGGGGGGGGGGGGGGGGGGGGGGGGGEGGGGGGGGGGGGGGGGGGGGGGGGGGDCEGGGGGGGGFFCGGGGGGGGGGGGGGFGGGGGEGGGGGGGGGGGGGGGFGF7>FF<7DGEEFFBFFFFFGFFFFD:73CFGFFFC=>6D?FFA5>AFFFAFFFAAB>><?F:26426):)))46>433:3##
@M06045:235:000000000-JCY5N:1:1101:26433:9559 2:N:0:CTCAGA
CTCAGAGCTGCGTTCTTCATCGATGCGAGAGCCAAGAGATCCGTTGCTGAAAGTTGTATATAGTTTTATCACAGGGCCTTTTACAGCCCATGCAAAGACATTCGTTCACATACTATGGGGTATATACGAGAACATAGGCTCAGAGACACAGAAGAGAGCAGATGCTCGCGCACCCGCAATCCCTCACATCCAGGTTTTCACTGACTGCATTTCTCAGAGTCTACAAAAGGTGCACAGGTGGATGAAAATGAAGCCTCGGGGACCGTGCACATGCTGCGAGAGCCAGCTACAACCCCGACGC
+
CCCGGGGGGGGGGGGGGGGGGGGGDGGGGCGGGGGGGGGGGGGGGGGGGGGGGGGFGFGEGFFGGGGGGGGGGGGGGGGGGGGGGGGGGGGGGFGGGGGGGGGGGGGGGGGGGGGGGGFEGDGGGFGDFDGGGGGFGGFGG@FFGGGGG88F8ECCFGGGGGGCFGGGGGDGGGGEGGGGGGGFGGGGFGGGGGFGGGGEGGGCFEAFA9CFGGFCF42BGFGGGDGGFFFFE@BA;;:AA4=<CGFFGFFFFGFA@B;BE6((,8((,==78B9))-(-(46:((4.)).3)-23266##
@M06045:235:000000000-JCY5N:1:1101:18388:9577 2:N:0:CTCAGA
CTCAGAGCTGCGTTCTTCATCGATGCCAGAACCAAGAGATCCGTTGTTGAAAGTTTTAACTTGTTTGTTTTGTAAATCAGAAGGTACGCTATAAATTGAAGAGTTGGGTCCTCTGGCGCGCTGCGGGACGGGCCGAAGCCGCGGCCCGCGGTGCGCCGAGCAACAAAAAGGTAAGGTTCACAAAGGGTTTGGAGTAATAACTCGGTAATGATCCCTCCGCTGGTTCACCAACGGAGACCTTGTTACGACTTTTACTTCCTCTAAATGACCAAGTCTTCCGGAGATCGGAAGAGCGTCGTGA
+
CCCGGGGGGGGGGGGGGGGGGGGGGGGGGGGGGGGGGGGGGGGGGGGGGGGGGGGGGGGGGGGGGGGGGGGGGGGGGGGGGGGGGGGGGGGGGGGGGGGGGGGGGGGGFGGGGGGGGGGGGGGGGGGGGGGGGGGGGGGGGGGGGGGGGGGGGGGGGGGGGEGGGFEFFGGGGGGFFFCGGGGGGGGGGGGGFGGGGGGGG?CEGGGGGGGGGFFFFFGFGGGGFGFFFFFFF>BFDFGFFFFGGFFGGDBFFGFFFFA7@<A<<B<ADFFFFFFFFFFFF<;>?B??FF>F?((41((##
@M06045:235:000000000-JCY5N:1:1101:28610:9579 2:N:0:CTCAGA
CTCAGAGCTGCGTTCTTCATCGATGCCAGAGCCAAGAGATCCATTGTTGAAAGTTGTAATTTTGTTTAAAATAACTGAATAGACTATAACTGCAAGGTTTTTTCAAGTAAGCCAGCCCGGCGCGGAGGCCGGGGAGGAGGTGAGGTTTTCAAAAAGGCAGGGTGGAGAGGGTCGGCTCCGGGCGGCGGTTGGGCCGCCCTTTGCCTCGTTTCTCTAATGATCCTTCCGCAGGTTCACCTACGGAAACCTTGTTACGACTTTTACTTCCTCTAAATGACCAAGTCTTCCCTAGATCGGAAGG
+
CCCGGGGGGGGGGGGGGGGGGGGGGGGGGGGGGGGGGGGGGGGGGGGGGGGGGGGGGGGGGGGGGGGGGGGGGGGGGGGGFGGGGGGGGGGGGGGGGFGGGGGGGGGGGFGGGGGGGGGGGGGGGGGGGGGGGGDGGGGGGGFGGGFFFGGGGGGGGGD>EGGGGGGGE5ECGGGE*CEEGGGGGGGGGGGG>CFEEEECEGGFFFCGF5CGDFGGGF7@DCDCGGGGB3>D?<FFFFC@FEEGGGFC4>FFFGFFFFF@F<)4<>4>979BA2<5248?B:9))6540<423-5<?6<##
@M06045:235:000000000-JCY5N:1:1101:9051:9588 2:N:0:CTCAGA
CTCAGAGCTGCGTTCTTCATCGATGCGAGAGCCAAGAGTTCCGTTGTTGAAAGTTGTATTTTTGAATTATGTTTATTCAGAAATAGATATTCAGACAAACTGCTTTAAAGGTGTTAAGTTAATCAAACCCTCTTGGCTTTTTAATGCCAGAGAGTTCAAAAACGTTGCACACAAGGTGGATATGGATTTTTTTAAAGAGTGCCATAAAACACTCAATTATGAATGATCCTTCCGCAGGTTCACCTACGGAAACCTTGTTACGACTTTTACTTCCTCTAAATGACCAAGTCTTCCTTAGACC
+
CCCGGGGGGGGGGGGGGGGGGGGGGGGGGGGGGGGGGGGGGGGGGGGGGGGGGGGGGGGGGGGGGGGGGGGGGGGGGGGGGGGGGGGGGGGGGGGGGGGGGGGGGGGGGGGGGGGGGGGGGGGGGGGGGGGGGGGGGGGGGGGGGGGGGGGGGGGGGGFGGGGGGGGGGGGGGGGGDFGCFGGGGGGGGGGGGGGGGGGGGGGGGGGGGGGGGGGGGFGFGGGGGGGGFFFFF>FFFFGFFFFGGGFGGGF>FGFFFFFFF?FFFFFFFFFFFFFFCA>?E<EF;ED@ACEFECECEF6##
@M06045:235:000000000-JCY5N:1:1101:4058:9589 2:N:0:CTCAGA
CTCAGAGCTGCGTTCTTCATCGATGCCAGAACCAAGAGATCCGTTGTTGAAAGTTTTAACTTGTTTGTTTTGTAAATCAGAAGGTACGCTATAAATTGAAGAGTTGGGTCCTCTGGCGCGCTGCGGGACGGGCCGAAGCCGCGGCCCGCGGTGCGCCGAGCAACAAAAAGGTAAGGTTCACAAAGGGTTTGGAGTAATAACTCGGTAATGATCCCTCCGCTGGTTCACCAACGGAGACCTTGTTACGACTTTTACTTCCTCTAAATGACCAAGTCTTCCAGAGATCGGAAGAGCGTCGGCG
+
CCCGGGGGGGGGGGGGGGGGGGGGGGGGGGGGGGGGGGGGDGGGGGGGGGGGGGGGGGGGGGGGGGGGGGGGGGGGGGGGGGGGGGGGGGGGGGGGGGGGGGGGGGGGGGGGGGGGFFGGGGGGGGGGGGGGGGGEEGGGGGGGGGGGGGGG*BGGGDCEGGGGG5FGGGGGGFGGGGGGGGGCCCGFGGGGGGFGGGGGGGGGGGGGG7>?FFGGGFD:37<CCCCDFFFFFFFFFFF:B?BDCGDCCGFFFGFBB4>?FF>BDF)47)?>(-56<A<2).4(5<?B::6(4:6(,((##
@M06045:235:000000000-JCY5N:1:1101:17955:9613 2:N:0:CTCAGA
CTCAGAGCTGCGTTCTTCATCGATGCCGGAACCAAGAGATCCGTTGTTGAAAGTTTTAACCGATTTGGTATGTTTACTCAGACAGCAATCCTTTTCAAAGACAGCGTTCGAGAAGATGTCTCCGGCGGGCCCCGGGGGGCCGCGCCGAAGCAACAGGAGGTACAATAATCACGGGTGGGAGGTTGGGTCCCACGAAGGGGACCCGCACTCGGTAATGATCCTTCCGCAGGTTCACCTACGGAAACCTTGTTACGACTTTTACTTCCTCTAAATGACCAAGTCTTCCCGAGATCGGAAGACC
+
CCCGGGGGGGGGGGGGGGGGGGGGGGGGGGGGGGGGGGGGGGGGGGGGGGGGGGGGGGGGGGGGGFFGGGGGGGGGGGGGGGGGGGGGGGGGGGGGGFGGGGGGGDFFGGGGGGGGGGGGGGGGGGGGGGGGGGGGGGGGGGGGGGEDGGGGGGGGDCGGGGGGGEGFGGGGGGGGEEEGGGGGFGDGGGGGGGGGGGGGGGGGGGGG7EFDDGGGGFGFFCGGGGGDFF7?BFFFFFGFFFFGDD:FGGF4BG3>?:5=8AFFFBB2>=?=A)6<77<2<2AAFF?:69>BD::3:(.##
@M06045:235:000000000-JCY5N:1:1101:11477:9618 2:N:0:CTCAGA
CTCAGAGCTGCGTTCTTCATCGATGCCAGGACCAAGAGATCCGTTGTTGAAAGTTTTGATTATTTGTTTAATCCACTCAGAAATTCTCAATAATACAAGAGTTTCGGTCCTCTGGCGGGCGCCTGACTCCGGGGCGCAACTGAATGGCACCCGGGGCGATCCCGCCGAAGCAACAAAAGGTATGTTCACATGGGTTTGGGAGTTGTTTAGAACTCGATAATGATCCCTCCGCTGGTTCACCAACGGAGACCTTGTTACGACTTTTACTTCCTCTAAATGACCAAGTCTTCCGTAGATCGAT
+
CCCGGGGGGGGGGGGGGGGGGGGGGGGGGGGGGGGGGGGGGGGGGGGGGGGGGGGGGGGGGGGGGGGGGGGGGGGGGGGGGGGGGGGGGGGGGGGGGGGGGGGGGGGGGGGGGGGGGGGGGGGGFGGGGGGDGGGGGGGGGGGGGFGGGGGGGGGGGGGGGCGGGGGGGGGGGGGGGGGGGGGGGGGGGDFFGGGDGEGGGGGGGGFGFFGGFGGDCFGEGGGGGGGGFFFFF>FFFFFFFFFGGGF3CDFFFGFFFFB@D?FFFFFFAFF?95><<AABBBF:(.6<:A>BFF:?>>(##
@M06045:235:000000000-JCY5N:1:1101:8573:9624 2:N:0:CTCAGA
CTCAGAGCTGCGTTCTTCATCGATGCGAGAGCCAAGAGATCCGTTGTTGAAAGTTGTATTCGAGTTTTGATTACTCTGAATGTTAGACTTGCAATTGAAGACGTGTGAGAAAATGAAGCCCAATCTTCCAAAGTTGAAAGGGCCTTTACAATGCACACAAGGTGGGTATGGATTTGAAAGTGCCATAAACACTTATTGTGAATGATCCTTCCGCAGGTTCACCTACGGAAACCTTGTTACGACTTTTACTTCCTCTAAATGACCAAGTCTTCCGCAGATCGGAAGAGCGTCGTGTAGGGCG
+
CCCGGGGGGGGGGGGGGGGGGGGGGGGGGGGGGGGGGGGGGGGGFGFGGGGGGGGGGGGGGGGGGGFGFEGGGFGGGGGGGGDEFFGGGGGGGGGGGGGGGGGGGGGGGGFFFFEDDFG<?=F<AFGGGCEEDFGGGGGFEGGEEFGGGGGFGGGGGGGGGGEFDGGGCGFEGDFGGGGGGGGGGGFGGGGGGGFGGGGGGGFFA@DGGGFGGGGGGFGFGGGGGGGGFFFFFF4FFFGFE>5?CCCGGFFFFFFFEFE6+8;3@127CCAFFFF9@FF81?@@F1@D>9:6-((,.)4##
@M06045:235:000000000-JCY5N:1:1101:2789:9639 2:N:0:CTCAGA
CTCAGAGCTGCGTTCTTCATCGATGCCAGAACCAAGAGATCCGTTGTTGAAAGTTTTGATTCGTTTGTTTTTGTTATTCAGAAGTAGTTTCGCTATAAATTCAAGAGTTTGGTGCTGCCGGCGGGGGCTTGTCGGGCGGCCCCGCGAGGGGGTGCCCTCCCGGCCGTCCGCCGAGGCAACAGCAGTAATAGGTAAGGTTCACAAAGGGTTTGGAGTAATAACTCGGTAATGATCCCTCCGCTGGTTCGCCAACGGAGACCTCGTTACGACTTTTACTTCCTCTAAATGACCAAGTCTTCGC
+
CCCGGGGGGFGFGGEGGGDGGAGGCGGGGGFGEFFFGGCFEGGGGGEEGDCFFCFDGGGGFGDFGCEEGFGGGGCFDDA<FGFFGGGGGGGGGGGGGCGGDGEGGAFFGGGGF<FG9AF@FFCF=CGGE,>>>>+FBC*>F:EEG*8BBC5B*:8E6+8:?CEC58?EGG>CE8:88?FF6CF6E:9@+3<@A9?FC2<@9<+<@C=GGFCA3C<GGF7/:CFG<9C4;66B-5@FFFG3@5)70*6737>@FCD31;?FF?B06(,(-00<22)))::-)645<>A2<)2:?B<A)6)##
@M06045:235:000000000-JCY5N:1:1101:13018:9657 2:N:0:CTCAGA
CTCAGAGCTGCGTTCTTCATCGATGCGAGAGCCAAGAGATCCGTTGTTGAAAGTTGTATTTTTGAATTATGTTTATTCAGAAATAGATATTCAGACAAACTGCTTTAAAGGTGTTAAGTTAATCAAACCCTCTTGGCTTTTTAATGCCAGAGAGTTCAAAAACGTTGCACACAAGGTGGATATGGATTTTTTTAAAGAGTGCCATAAAACACTCAATTATGAATGATCCTTCCGCAGGTTCACCTACGGAAACCTTGTTACGACTTTTACTTCCTCTAAATGACCAAGTCTTCCAGAGAGT
+
CCCGGGGGGGGGGGGGGGGGGGGGGGGGGGGGGGGGGGGGGGGGGGGGGGGGGGGGGGGGGGGGGGGGGGGGGGGGGGGGGGGGGGGFFGGGGGGGGGGGGGGGGGGGGGGGGGGGGGGGGGGGGGGGGGGGGGGGGGGGGGGGGGGGGGGGGGGGGGGGGGGEFGGGGGGGGFGGEEGGGGGGGGGGGGGGGGGGGGGGFGFGGGFGGGGGGGGGGFGFGGGGFGGGFFFFFFFEFFFFFFFGGGFGGGFFFGFFEFEFFFFFFDFFFFFFFFFFFFFEFEFF@EFFFEFFCEFFE?<##
@M06045:235:000000000-JCY5N:1:1101:16423:9719 2:N:0:CTCAGA
CTCAGAGCTGCGTTCTTCATCGATGCGAGAGCCAAGAGATCCGTTGTTGAAAGTTGTATTTTGAATTAAGTATTCATAATATGTTTCAGACAAAATCACTAAAGTTCTGAGTAGATATAAATCCCAAAGGTGACCAACGGATTTTTACAGCCGTTGACCTCCAGTGAGATGACATTGCACACAAGGTGGATATGGATTTTTGAAAGTGCCATAAAAACACTTGATTATGAATGATCCTTCCGCAGGTTCACCTACGGAAACCTTGTTACGACTTTTACTTCCTCTAAATGACCAAGTCTGG
+
CCCGGGGGGGGGGGGGGGGGGGGGGGGGGGGGGGGGGGGGGGGGGGGGGGGGGGFDGGGGGGGDGGGGGGGGGGGGGGGGGGGGGGGGGGGGGGGFGGGGGGGGGGGCFGGGGGGGGGGGGGGGGGGGGGGGGGGGGGGGGGGFGGGGGGGGGGGGGGGGGGGGGGGGGGGGGGGGGGGGGGGFGFFGGGDGGGGGFGGGGGGGGGFAFGGDDCDGGFGFGGGGGGGG9BFFFFFFFFGFFFFGGGFGGFFBFGFFD4@FFFFE46>EEFF>@;EFFFEFC46CEEEEECEFFFF?@E5##
@M06045:235:000000000-JCY5N:1:1101:5294:9747 2:N:0:CTCAGA
CTCAGAGCTGCGTTCTTCATCGATGCGAGAGCCAAGAGATCCGTTGTTGAAAGTTGTATTTTTGAATTATGTTTATTCAGAAATAGATATTCAGACAAACTGCTTTAAAGGTGTTAAGTTAATCAAACCCTCTTGGCTTTTTAATGCCAGAGAGTTCAAAAACGTTGCACACAAGGTGGATATGGATTTTTTTAAAGAGTGCCATAAAACACTCAATTATGAATGATCCTTCCGCAGGTTCACCTACGGAAACCTTGTTACGACTTTTACTTCCTCTAAATGACCAAGTCTTCCGGAGAGC
+
CCCGGGGGGGGGGGGGGGGGGGGGGGGGGGGGGGGGGGGGGGGGGGGGGGGGGGGGGGGGGGGGGGGGGGGGGGGGGGGGGGGGGGGGGGGGGGGGGGGGGGGGGGGGGGGGGGGGGGGGGGGGGGGGGGGGGGGGGGGGGGGGGGGGGGGGGGGGGGGGGGGGGGGGGGGGGGGGGGGGGGGGGGGGGGGGGGGGGGGGGGGGGGGGGGGGGGGGGFGFGGGFGGGGCFFFFDEFEFGFFFFCFGFGGGFFFGFACFEFFFFFFFFFFFFFFFFCEFF?ECCAEEFFFFFF?ED(81-##
@M06045:235:000000000-JCY5N:1:1101:23358:9778 2:N:0:CTCAGA
CTCAGAGCTGCGTTCTTCATCGATGCCAGAGCCAAGAGATCCGTTGTTGAAAGTTTTGATTTATTTGCTTGTTTACTCAGAAGATACATAAATAAAACAAGAGTTTGGGTCCTCCGGCGGGCGCCTGGGTCCAGCTTGCGTCAAACTGGGGCATCCCGCCGAAGCAACGATAGGTATGTTCACAGGGGTTTGGGAGTTGTAAACTCGGTAATGATCCCTCCGCTGGTTCACCAACGGAGACCTTGTTACGACTTTTACTTCCTCTAAATGACCAAGTCTTCCGCAGATCGGAAGAGCGCTG
+
CCCGGGGGGGGGGGGGGGGGGGGGGGGGGGGGGGGGGGGGGGGGGGGGGGGGGGGGGGGGGGGGGGGGGGGGGGFGGGGGGGGGGGGGGGGGGGGGGGGGGGGGGGGGGGGGGGGGEGFGGGGGGGGGFGGGGGGGGGGGGGGGGGGGGGGGGGGGGGGGGCEGGGGGGFFGEGGGFGGGGGGFGGGGGGGGGGGGGGGGGGFGGGGGGGGGGGGCGFGFGGGGGGG7=FFF?:E@D@CBFFFGGGFGGGFFEGFFFFFFFFA<BFF24BFB>:?FF<>AFA(-3>9<:?<0023789(##
@M06045:235:000000000-JCY5N:1:1101:16168:9801 2:N:0:CTCAGA
CTCAGAGCTGCGTTCTTCATCGATGCCAGAACCAAGAGATCCGTTGTTGAAAGTTTTGATTATTTGTTTAATCCACTCAGAAATTCTCAATATACAAGAGTTTCGGTCCTCTGGCGGGCGCCTGACTCCGGGGCGCAACTGAATGGCACCCGGGGCGATCCCGCCGAAGCAACAAAAGGTATGTTCACATGGGTTTGGGAGTTGTTTAGAACTCGATAATGATCCCTCCGCTGGTTCACCAACGGAGACCTTGTTACGACTTTTACTTCCTCTAAATGACCAAGTCTTCCACAGATCGGTC
+
CCCGGGGGGGGGGGGGGGGGGGGGGGGGGGGGGGGGGGGGGGGGGGGGGGGGGGGGGGGGGGGGGGFGGGGGGGGGGGGGGGGGGGGGGGGGGGGGGGGGGGGGGGGGGGGGGGGGGGGGGGGDFGGGGGGGGGGGGGGGGGGGGFGGGGGGGGGGGGGGGFGGGGGGGGGGGGGGGGGGGGGGGGGGGGGGGGGGGGGFDGGFGGGGGGGGGGGGGFGFDGFGGGFFEFEEFFFFFFGFFFDGGCDDGGFFFGFFFBBFDFBABFFBFFFFFFF24<AA5:11<<DFF99<?:(4:B4##
@M06045:235:000000000-JCY5N:1:1101:24745:9815 2:N:0:CTCAGA
CTCAGAGCTGCGTTCTTCATCGATGCCAGAACCAAGAGATCCGTTGTTGAAAGTTTTAACTTGTTTGTTTTGTAAATCAGAAGGTACGCTATAAATTGAAGAGTTGGGTCCTCTGGCGCGCTGCGGGACGGGCCGAAGCCGCGGCCCGCGGTGCGCCGAGCAACAAAAAGGTAAGGTTCACAAAGGGTTTGGAGTAATAACTCGGTAATGATCCCCCCGCTGGTTCACCAACGGAGACCTTGTTACGACTTTTACTTCCTCTAAATGACCAAGTCTTCCCTAGATCGGAAGAGCGTCGGTA
+
CCCGGGGGGGGGGGGGGGGGGGGGGGGGGGGGGGGGGGGGGGGGGGGGGGGGGGGGGGGGGGGGGGGGGGGGFGGGGGGGGGGGGEGGDGGGGGGGGGGGGGGGGGGGGGGGGGGGGGGGGGGGGGGGGGGGGGGGGGGGGGGGGGGGGGGGGGGGGGGGGGGFCEFFGGGGGGGGGGGG99C=FFEGDEGD8FE8FGGGGGFCEGGGGCGFFGGGDFGFGDD*::*?BFFFF93:EFGFFFFFFGFFCD@FFC4@A4AB9).:<A223)07(94AAFFFDF774)3::BB?<1((,-(##
@M06045:235:000000000-JCY5N:1:1101:19994:9816 2:N:0:CTCAGA
CTCAGAGCTGCGTTCTTCATCGATGCCAGAACCAAGAGATCCGTTGTTGAAAGTTGTAACTATTAAAGTTTTTCAGACGCTGATTTCAATTACAAAGGGTTTAAGTATTGTCCAATCGGCGGGCGAACCCGCCGAGGAAACGTAAGTACTCAAAAAACATGGGTAAGAGACAGCAGGACAAAGCCTACAATACTCTAGGTAATGATCCTTCCGCAGGTTCACCTACGGAAACCTTGTTACGACTTTTACTTCCTCTAAATGACCAAGTCTTCCCGAGATCGGAAGAGCGTCGTGTAGGGCA
+
CCCGGGGGGGGGGGGGGGGGGGGGGGGGGGGGGGGGGGGGGGGGGGGGGGGGGGGGGGGGGGGGGGGGFGGGGGGGGGGGGGGGGGGFGGGGFGCFGGGGGGGGGGGGGGGGGGGGGGGGGGGGGGGGGGEGGGGGGGGGGGGGGGGFGGDGGGGGGGGGGGGEFFGGFFCFFGGGGGGGGGGGGGGCFGC?CFGFGFGEFGF7C97A@EDDDGGGGFGFCFFCGGGGEFB42:F?BFGF35>5DG?FGGF=F>8@AFFF?A7?F?:<A?FFFFFF94(8:??:12:03,4(4(3(48:##
@M06045:235:000000000-JCY5N:1:1101:7748:9821 2:N:0:CTCAGA
CTCAGAGCTGCGTTCTTCATCGATGCCAGAACCAAGAGATCCGTTGTTGAAAGTTTTAACTTGTTTGTTTTGTAAATCAGAAGGTACGCTATAAATTGAAGAGTTGGGTCCTCTGGCGCGCTGCGGGACGGGCCGAAGCCGCGGCCCGCGGTGCGCCGAGCAACAAAAAGGTAAGGTTCACAATGGGTTTTGAGTAATAACTCGGTAATGATCCCTCCGCTGGTTCACCAACGGAGACCTTGTTACGACTTTTACTTCCTCTAAATGACCAAGTCTTCCCTAGATCGGAAGAGCGTCGGAA
+
CCCGGGGGGGGGGGGGGGGGGGGGGGGGGGGGGGGGGGGGGGGGGGGGGGGFGGGGGGGGGGGEGGGGGGGGGGGGGGGGGGGGGGGGGGDFGFGEGGGGGGGGGFGGGGGGGGFEGGGGGGDGGGGGGGGGGGGGGGGCGG>EGGGGGEEGEGDGGGEGGGFGGGCGFGGBFGFGCCGGGCEEGGGGGEG*;=35CGGGDCGCEGGDGGGGGCC9FEGEDGGFFGGGFFFEFF>@3.9FF?=FGGEGGGFFF76=AFFFF2<<AB):AFFF:)4<644?A7()).22:,,,8:(4666##
@M06045:235:000000000-JCY5N:1:1101:9498:9850 2:N:0:CTCAGA
CTCAGAGCTGCGTTCTTCATCGATGCCAGAACCAAGAGATCCGTTGTTGAAAGTTTTGATTTATTTATGGTTTTACTCAGAAGTTACATATAGAAACAGAGTTTAGGGGTCCTCTGGCGGGCCGTCCCGTTTTACCGGGGGCGGGCTGATCCGCCGAGGCAACAAGTGGTATGTTCACAGGGGTTTGGGAGTTGTAAACTCGGTAATGATCCCTCCGCTGGTTCACCAACGGAGACCTTGTTACGACTTTTACTTCCTCTAAATGACCAATTCTTCCTCAGATCGGAACAGCGTCCGGGGC
+
CCCGGGGFGFFGGGGGGGGGGGGFGGGGGGGGGGGGGGGGGGGFAFGGGDGFGGGFGGGGGGGGGGGGGGGGGGGGGGGGGGGGGFGGGGGGGFGGGGFGGGGGGGGGGGGFGGGGGGEGGGGGGCEGEFFFFGGGGGGGEGGGGGDEGGGGCFGGGGEGGGGGGGF9FGGGGFC?CEFFGGGGGGEGGCEGFGGCFGG7EGGGFEGGFFGGGGGGGBGEG5CCCFGC>3>E00575<>68=9:D3>CCFFB?F4@A?<B6>)6)6),.<)*6<AFA4)-(3)52?0(((,4638(,3(##
@M06045:235:000000000-JCY5N:1:1101:7520:9857 2:N:0:CTCAGA
CTCAGAGCTGCGTTCTTCATCGATGCCAGAACCAAGAGATCCGTTGTTGAAAGTTTTGACTTATTGTATAAGTTACTCAGAGAGGCCAGTGATGACGAAGAGTTTTGGTCCTCTGACGGGTTGCCAGCACGGGGGCCGGCGCGGCCCTGGTGGGGGCCACCCGCCGAAGCAACGGTGAGGTAGGTTCACAATGGTTGGGAGTTTTGCAACTCTGTAATGATCCCTCCGCTGGTTCACCAACGGAGACCTTTTTACGACTTTTACTTCCTCTAAATGACCAAGTCTTCCTGAGATCGGAACT
+
C<CE<CDGGGGGGGGGGGGFGGGGCEDGEF<FGGFGG8FEGGGGGG@F,C<C;FCCFAEFGGC<FEGGGFGGAFGGGGFGEE8FEGGFDFFGGGFGGGGDGCFGGGFCFGGGFF,?E?=BFGGGGCGGGGGGGG7FGGC@BFEGGEEGG8DC57C>CCEG:E5:E>*=:BCGGCBAF5*=?EC8>CEBC++3AFGCE5EFEEG?CFFGGG*00:D7>?CBGGGFGFGD>5B37AF6=B9:@5@CCD>79:0=?9FB:D?DFB28<4AA99??4<<)48()..6444:4<4<:)))(4:4##
@M06045:235:000000000-JCY5N:1:1101:7351:9876 2:N:0:CTCAGA
CTCAGAGCTGCGTTCTTCATCGATGCCAGAACCAAGAGATCCGTTGTTGAAAGTTTTGATTTATTTATGGTTTTACTCAGAAGTTACATATAGAAACAGAGTTTAGGGGTCCTCTGGCGGGCCGTCCCGTTTTACCGGGAGCGGGCTGATCCGCCGAGGCAACAAGTGGTATGTTCACAGGGGTTTGGGAGTTGTAAACTCGGTAATGATCCCTCCGCTGGTTCACCAACGGAGACCTTGTTACGACTTTTACTTCCTCTAAATGACCAAGTCTTCCTGAGATCGGAAGAGCGTCGGTTCC
+
CCCGGGGGGGGGGGGGGGGGGGGGGGGGGGGGGGGGGGGGGGGGGGFGGFGFGGGGGGGGGGGGGGFGGGFGGGGGGGGGGGGGGGGGGGGGGGGGGGGGGGGGGGGGGGGGGGGGGGGGGGGGGGDGD=FGGGGGGGGGGGGGGGGGGGGGGGGGDGGEEGGGGG?DFGFGGGGGGGGGGGGDEGGGGGGGGGGGFFGFFGGGFGGGD?CCGGGGGEGFD<CFGGFC4>E>:;>FFFGFFFFGGGFGGCFFFGFBBF<=?2A4<AAFFFF?AFFFF4252A:>:BF060:<19?0(,-##
@M06045:235:000000000-JCY5N:1:1101:6144:9889 2:N:0:CTCAGA
CTCAGAGCTGCGTTCTTCATCGATGCCAGAACCAAGAGATCCGTTGTTGAAAGTTTTGTTTTTGATTGTACTTATCACAAACGTGTTTTCAGACGACACTGGTTTCGGGGTCAAGAAGTTTTTGGAGTTGGGCCATCGGCGGACGCGCTCCAGGGGCGACAGGGCCCCCGGCGGTCGAAACCAGTTGGTCAGCAACCGGTCCGCCGAAGCAACGACAAGGTACAGTAGACACAGGGTTGGGAGGTCGGGCGACGGAGCACCCTCACCCGGTACAGATCCTTCCGCAGGGTCACCTACGGGT
+
CCCGFCFFFFFGGGGGGGGGGGGGGGGGGFGGGGFFGGGGGGGGGGGGGFFFGGGGGGGGGCFFEGGGGGFEEDFGGGAF@FEFFGGGGGGGFFFEFFGGGGGGGGGDGEFGGFCFFFAFCGGGGGC=BFFGCFGGGG>CGGGGGGEEGGGGGCBEGGGCGGCCDEEGCEDGGG*?G>FGEGC@CFGG:CGGGFFCGEGCEGGGG5:CECG?57CD)>FF4>C*::77@F*5<B@>5<C3B)8D9*77)9>)77)04:2FFF??0(,44:)7,)6.)(3:ADFB031((.4348)((-,##
@M06045:235:000000000-JCY5N:1:1101:18385:9893 2:N:0:CTCAGA
CTCAGAGCTGCGTTCTTCATCGATGCCAGAACCAAGAGATCCGTTGTTGAAAGTTTTAACTTGTTTGTTTTGTAAATCAGAAGGTACGCTATAAATTGAAGAGTTGGGTCCTCTGGCGCGCTGCGGGACGGGCCGAAGCCGCGGCCCGCGGTGCGCCGAGCAACAAAAAGGTAAGGTTCACAAAGGGTTTGGAGTAATAACTCGGTAATGATCCCTCCGCTGGTTCACCAACGGAGACCTTGTTACGACTTTTACTTCCTCTAAATGACCAAGTCTTCCCGAGATCGGAAGAGCGTCGGCG
+
CCCGGGGGGGGGGGDGGGFGGGGGGGGGGGGGGCFGGGCGGGGGGGGGGGGGGGACF<FGGGGGGGGGGGGGGGGGGGGGGGGGGGGGGGGGGGFCFGGGFGGGGGGGGGGGGGFFGGEGGEGCFGDGGDGDGGGGGDFGGGGGDGGGGGGGGGGGGGGGGEFGG>FFGGGGFCEC<EFFGGGGFFEGG58*BCFGGGGGG?FGGGGGGGGGFGCCFEC;*175:FFDB=>B?BF>DFGFFFFGGG5FGG>?6CFFDFB464254:4>D777<D24>D9BB01(-4:?0?;(3022(-(##
@M06045:235:000000000-JCY5N:1:1101:26663:9902 2:N:0:CTCAGA
CTCAGAGCTGCGTTCTTCATCGATGCCAGAACCAAGAGATCCGTTGTTGAAAGTTTTGATTATTTGTTTAATCCACTCAGAAATTCTCAATAATACAAGAGTTTCGGTCCTCTGGCGGGCGCCTGACTCCGGGGCGCGGACGAACCGGCACCCGGGGCGATCCCGCCGAAGCAACAAAAGGTATGTCCACATGGGTTTGGGAGTTGTTTAGAACTCAATAATGATCCCTCCGCTGGTTCACCAACGGAGACCTTGTTACGACTTTTCCTTCCTCAAATTTACCAAGTCTTTCAGAGTACGA
+
CCCGGGGFGGGGGGGGGGGGGGGGGGGGGGGGGGGGGGFGGGGG8FFFGGGGGGGGGGGGGGGGGGGGGGGGGGGGGGGGGGGGGGGGGFGGGGGGGGFGGGGGGGGGGGGGGGGGGGGDGGGGGGGGFCEGGGGGGGGGGGGGGGGGG8EC5:ECEGGGGGGGGDEGEGECFGGGGGGGGGGFGGGFGGCCFGG+;>EGGGGGGG9FGFGGFG777?C7>CFC7*;96>DE6(.7?4:9FFFCDCD351<5)*1066<)00:6A)))-96;69)5<))..<7A:6)).))-)))).))##
@M06045:235:000000000-JCY5N:1:1101:16911:9912 2:N:0:CTCAGA
CTCAGAGCTGCGTTCTTCATCGATGCCAGAACCAAGAGATCCGTTGTTGAAAGTTTTAACTTGTTTGTTTTGTAAATCAGAAGGTACGCTATAAATTGAAGAGTTGGGTCCTCTGGCGCGCTGCGGGACGGGCCGAAGCCGCGGCCCGCGGTGCGCCGAGCAACAAAAAGGTAAGGTTCACAAAGGGTTTGGAGTAATAACTCGGTAATGATCCCTCCGCTGGTTCACCAACGGAGACCTTGTTACGACTTTTACTTCCTCTAAATGACCAAGTCTTCCTGAGATCGGAAGAGCGTCGTGA
+
CCCGGGGGGGGGGGGGGGGGGGGGGGGGGGGGGGGGGGGGGGGGGGGGGGGGGGGGGGGGGGGGGCFFGGGGGGGGGGGGGGGFGGGGGGGGGGGGGGGGGGGGGGGGGGFGGGGGGGGGGGGGGGGGGGGGGGGGGGGGGGGGGGGGGGGG5CCEGGEGGGGGGGGGGGGGGGFGGGGGGGGGGGGGGGGGCC<CFGGGG+<AEGGGGFGF>>FGCEGBC<DGGGFFFFFB?>FDBFGFFFFG>F:*>DFFBD4FDFAFFAF2AAAFFFFFFFBF<>BF>93<AF:B<6;08?F>?9(##
@M06045:235:000000000-JCY5N:1:1101:19753:9922 2:N:0:CTCAGA
CTCAGAGCTGCGTTCTTCATCGATGCCAGAACCAAGAGATCCGTTGTTGAAAGTTTTGATTTATTTGTTTGTTTTACTCAGAAGTTCCACTAAAAACAGAGTTTAGGGGTCCTCGGGCGGGCCGTCCCTTTTTACGGGGCGCGGGCTGATCCGCCGAGGCAACGTATAGGTATGTTCACAGGGGTTTGGGAGTTGTAAACTCGGTAATGATCCCTCCGCTGGTTCACCGACGGAGACCTTGTTACGACTTTTACTTCCTCTAAATGACCAAGTCTTCCCCAGATCGGAAGAGCGTCGTGGC
+
CCCGGGGGGGGGGGGGGGGGGGGGGGGGGGGGGGGFGGGGGGGGGGGGFFFFG<FFGFGGGGGGGGGGGGGFGGGGGGGGGGGDGGGFGGGGGGGGGGG?FFFGGGGGFGGGGGGDGECDEGGGGGGGGGGGGGGGDGGDEFEGGDGGGGGGGGGCGEDGEGGGGGGFGGGGG6?FFFGGGGGDCGGGGGFEGGGGG?GGGGGGGCCFGGGGC4CFGFGEGDGGGCGGFFED>FF@FFGFFFBCFDFG<DFFFCFFA=<FFFFAAB9A:F4;><A>25(4(-32:?B::2(4?0-29>0##
@M06045:235:000000000-JCY5N:1:1101:28473:9926 2:N:0:CTCAGA
CTCAGAGCTGCGTTCTTCATCGATGCGAGAGCCAAGAGATCCGTTGTTGAAAGTTGTATTCGAGTTTTGATTACTCTGAATGTTAGACTTGCAATTGAAGACGTGTGAGAAAATGAAGCCCAATCTTCCAAAGTTGAAAGGGCCTTTACAATGCACACAAGGTGGGTATGGATTTGAAAGTGCCATAAACACTTATTGTGAATGATCCTTCCGCAGGTTCACCTACGGAAACCTTGTTACGACTTTTACTTCCTCTAAATGACCAAGTCTTCCCGAGATCGGAAGAGCGTCGTGTAGGGAT
+
CCCGGGGGGGGGFGGGGGGGGGGGGGGGDCGGGGGFFFGGGGGGGG@FGGGGGGGGGGGGGGFGGGGGGGGGGGGFFGCFGGGGGGGGGFGGGGGGGGGGGGGGGFGGGGGGGGGGGGGGGGGDEGFGCFGGFAFCFFGGGDEGDGCFFGGD9,@FGGGGGGGGGGGGFCGGG9@EFGGGGFFGGGFGGFDFGGGGGGGFGF88E8=DFGGFGGGDGFGFFFGGGCD759DFFFAFFF+BB?DCDC+=:FFFFF6878CF69=EEBB@EFFFFDFF69631;?@@@@80,(76081AA?##
@M06045:235:000000000-JCY5N:1:1101:11915:9982 2:N:0:CTCAGA
CTCAGAGCTGCGTTCTTCATCGATGCCAGAACCAAGAGATCCGTTGTTGAAAGTTGTAACTATTAAGGTTTTTCAGACGCTGATTGCAACTGCAATGGGTTTAAATTGTCCAATCGGCGGGCGAACCCGCCGAGGAAACGTAAGTACTCAAAAAACATGGGTAAGAGACAGCAGGACAAAGCCTACAATACTCTAGGTAATGATCCTTCCGCAGGTTCACCTACGGAAACCTTGTTACGACTTTTACTTCCTCTAAATGACCAAGTCTTCCAGAGATCGGAAGAGCGTCGTGTAGGGAATC
+
CCCGGGGGGGGGGGGGGGGGGGGGGGGGGGGGGGGGGGGGGGGGGGGGGGGGGGGGGGGGGGGGGGGGFGGGGGGGGGGGGGGGGGGGGGGGGC:<CEFGGGGGGGGGGGGGGGGGGGGGGGGGGGGGGGGGGGGGGGGGGGGGGGGGGGGGGGGGGGCGGGGGGGGGGGGGGGGGGGGGGGGGGGGGGGGGGGGGGGFFGGGFGGGGGGGGGGGGGFGFGGGGGGGGFFFFFBFFFFDFFEFGGGFGGGFFFGFFDFBFFFFFFFFFFFFF2<13<<<?BB;<F79>BF66?:DFFF:##
@M06045:235:000000000-JCY5N:1:1101:18175:9983 2:N:0:CTCAGA
CTCAGAGCTGCGTTCTTCATCGATGCCAGAACCAAGAGATCCGTTGTTGAAAGTTTTGACTTATTCAGTACAGAAGACTCAGAGAGGCCATAATAATCAAGAGTTGGGTTTCCTCCGGCGGGCGCCCCGCTAGGGGGCCAGGGGGCACCGGGCGGACCCGGGCCGCCCGCCGTAGCAACGGTTTGAAGGTAACGTTCACAATGGTTTAGGGAGTTTTGCAACTCTGTAATGATCCCTCCGCTGGTTCACCAACGGAGACCTTGTTACGACTTTTACTTCCTCTAAATGACCAAGTCTTCCA
+
CCCGFGFGGGGGGGGGGGGGGGGGFGGGGFGGGGGGFFGFGGGGGGGGGGGFGGGGGGGGGGGGGGFGGFGGGGFC,FEGDGFGGGGGGGGE9FGFGGGFFDGFG9DGGGC?FGGFG7FGFGGGDFGGEGCCGGCFDEGGGGGGGGGGDG5>EEGGCCGGEEECEEGGGGEE?EEDFFGGGEGGECFGGGGC?E8EGDFGG?<F@CC?E?<FCC4CG>=FCGGG7*?76FFFD2BF:FD5>>BG77@>:>FFFGB)2>:>6-)6>)6:35@:)<AAAB4<)64).5-46A?2(().)6)##
@M06045:235:000000000-JCY5N:1:1101:26899:9987 2:N:0:CTCAGA
CTCAGAGCTGCGTTCTTCATCGATGCGAGAGCCAAGAGATCCGTTGCCAAAAGTTGTTTCATATTTTACTAGTGTCTATAAACACCAATACAATTTGAATCAGACTTCGTTAACAGTCAATTGGTGAGAAAATTTGTTACAAATTCACAAGTGGTTGAAAGTTTGTTACAAATGGAGTCAGGCCTCGAGCCCCGAAAGGCGAGTCCGTTCCCCAAGTGTTTAACTTTTGTAATGATCCTTCCGCAGGTTCACCTACGGAAACCTTGTTACGACTTTTACTTCCTCTAAATGACCAAGTCGA
+
CCCGGGGGGGGGGGGGGGGGGGGGGGGGGGGGGGGGGGGGGGGGGGGGGGGGGGGGGGGGGGGGG9FGGFGGGGGGGGGGGGGGGGGGGGGGGGGGGGGGGGGGGGGGGGGGGGGGGGGGGGGGGGGGGGGGGGGGGGGGGGGGGGGGGFGGGGGGGGGGGGGGGGGGGGGGGGGGGGFGGGGGGGGGGGGGGGGGGGGGGGGGGGGGGGGGGGGFDFFFGGGGGGGFFFFFFCFFFAFFFFFGGGFFGGFFFGFFFFFFFFFFFFFFFFFFB;@EFF@FFCF<AFF9ADFFFFB?(6)##
@M06045:235:000000000-JCY5N:1:1101:16000:9993 2:N:0:CTCAGA
CTCAGAGCTGCGTTCTTCATCGATGCCAGAACCAAGAGATCCGTTGTTGAAAGTTTTGATTCGTTTGTTTTTGTTATTCAGAAGTAGTTTCGCTATAAATTCAAGAGTTTGGTGCTGCCGGCGGGGGCTGGTCGGGCGGCCCCGCGAGGGGGTGCCCTCCCGGCCGTCCGCCGAGGCAACAGCAGTAATAGGTAAGGTTCACAAAGGGTTTGGAGTAATAACTCGGTAATGATCCCTCCGCTGGTTCACCAACGGAGACCTTGTTACGACTTTTACTTCCTCTAAATGACCAAGTCTTCTC
+
CCCGGGGGGGGGGGGGGGGGGGGGGGGGGGGGGGGFEFGGGGGGGEGGGGFGGGGGGGGGGGGGGGGFGGGGGGGGGGGGGGGGGGGGGGGGGGGGGGGGGGGGGGGGGGGGGFGGGGGGEGGGGGGGGGGGGGGGGGGGGGGEEEGGGGGGGGGGGGGGGGGGGEGGGGGGGGGGGEGGGGGCFCCC?FFGFDFGGGGGGFGCCGGGGGGGGGGGGFFFGGDFGDGGF=@F<AFFFFGDF5BGDGFGGG@@DCEB0;?F@A4.4<A??@.7>9)4<A>A26ADFFF)423>F:9<4<)##
@M06045:235:000000000-JCY5N:1:1101:5496:9999 2:N:0:CTCAGA
CTCAGAGCTGCGTTCTTCATCGATGCAAGAGCCAAGAGATCCATTGTTAAAAGTTGTCATTTTTTTGCATCATACTAAATCTGTCGAACAAACAAGCGTGAACATCGAGGGCCTCTCGGCCCCCGTGCTAACATGTATGATGTGTGCGTAGGGGGAGAGAGATTGCTCTCCCCCCTCCCACTACACCACCACCACGAGATTTGTAATGATCCTTCCGCAGGTTCACCTACGGAAACCTTGTTACGACTTTTACTTCCTCTAAATGACCAAGTCTTCCGTAGATCGGAAGAGCGTCGTGTAC
+
CCCGGGGGGGGGGGGGGGGGGGGGGGGGGGGGGGGGFGGGGGGGGFFGFGGFGGGGGGGGGGGGGGGGGGGGGGGGGGGGGGGGGGGGGGGGGGGGGGGGGGGGGGGGGGGGGGGFGGGGGGGGGGGGGGGGGGGGGGGGGGGGGGGGGGG6EGGGGGGCCDFGGGGGGGGGGGGGGGGGGGGGGGGGGGFFGGGGGGEGGGGFGGGGFFDGGGGGGFGDDDFGGGGFFFFFF?EFFFGFFFFGGCEGGGFFFGFFA6:FFAAA<BF72:FFFFFFFF>:B65A??B1;:B<09FFFF,##
@M06045:235:000000000-JCY5N:1:1101:10717:9999 2:N:0:CTCAGA
CTCAGAGCTGCGTTCTTCATCGATGCGAGAGCCAAGAGATCCGTTGTTGAAAGTTGTATTTTTGAATTATGTTTATTCAGAAATAGATATTCAGACAAACTGCTTTAAAGGTGTTAAGTTAATCAAACCCTCTTGGCTTTTTAATGCCAGAGAGAGTTCAAAAACGTTGCACACAAGGTGGATATGGATTTTTTTAAAGAGTGCCATAAAACACTCAATTATGAATGATCCTTCCGCAGGTTCACCTACGGAAACCTTGTTACGACTTTTACTTCCTCTAAATGACCAAGTCTTCCGAAGG
+
CCCGGGGGGGGGGGGGGGGGGGGGGGGGGGGGGGGGGGGGGGGGGGGGGGGGGGGGGGGGGGGGGGGGGGGGGGGGGGGGGGGGGGGGGGGGGGGGGGGGGGGGGGGGGGGGGGGGGGGGGGGGGGGGGGGGGGGGGGGGGGGGGGGGGGGGGGGGGGGGGGGGGGGGGGGGGGGGGGGGGGGGGGGGAFCGGGGGGGGGGGGGGFFGGGGGGGGFGFGFGGGGGGGGFFFFFFFDFFGFFFFGGGFGGGFFFGFFFFFFFFFFFFFFFFFFFFFFFECF<CFEEF1@DFFCCFFFB?4##
@M06045:235:000000000-JCY5N:1:1101:25668:10052 2:N:0:CTCAGA
CTCAGAGCTGCGTTCTTCATCGATGCCAGAACCAAGAGATCCGTTGTTGAAAGTTTTGATTATTTGTTTAATCCACTCAGAAATTCTCAATAATACAAGAGTTTCGGTCCTCTGGCGGGCGCCTGACTCCGGGGCGCAACTGAATGGCACCCGGGGCGATCCCGCCGAAGCAACAAAAGGTATGTTCACGTGGGTTTGGGAGTTGTTTAGAACTCGATAATGATCCCTCCGCTGGTTCACCAACGGAGACCTTGTTACGACTTTTACTTCCTCTAAATGACCAAGTCTTCCAGAGATCGAC
+
CCCGGGGGGGGGGGGGGGGGGGGGGGGGGGGGGGGGGGGGGGGGGGGGGGGGGGGGGGGGGGGGGGGGGGGGGGGGFGGGGGGGGGGGGGGGGGGGGCFGGGGGGGGGGGGGGGGGGGGGGGGGGGGGFGGGGGGGGGGGGGGGGGGGGGFGGGGGGGGGGGGGGGGGGGGGGGGGGGGGGGGGDGGGGGFGGGEG8?EGFGEGGCGGGGCFGGGGGFGFGGGGGGGGFFFFBFFFFFG4=FFGGG53>CFFFGFFFF?3><0>A<7AF=FF9AAAB<9AA::?:><-)46>>7:())(##
@M06045:235:000000000-JCY5N:1:1101:11410:10107 2:N:0:CTCAGA
CTCAGAGCTGCGTTCTTCATCGATGCCAGAACCAAGAGATCCGTTGTTGAAAGTTGTAACTATTAAAGTTTTTCAGACGCTGATTGCAACTGCAATGGGTTTAAATTGTCCAATCGGCGGGCGAACCCGCCGAGGAAACGTAAGTACTCAAAAAACATGGGTAAGAGACAGCAGGACAAAGCCTACAATACTCTAGGTAATGATCCTTCCGCAGGTTCACTTACGGAAACCTTGTTACGACTTTTACTTCCTCTAAATGACCAAGTCTTCCCCAGATCGGAAGATCGTCGGTTAGGGAAGG
+
CCCGFGGGGGGGGGGGGGGGGGGGGGGGGGGGGGGGGGGGGGGGGGGGGGGGGGGGGGGGGFGGGGGGGGGGGGGGGGGGGGGGGGGGGGGGGCCCFEGEGGGGGGFCGGGGGGGGGGGGGGGGGGGGGGGG7@FGGGGGGGFFGGCFGGGGGGGGGFGGGDGGGGGGCFCFGGGGGGGGG6C6CEFGGG?++5><CEGG?CGFGDDGGGGCDDGGGACA>FFFDD<5>@FFFFFFFFD:BDEGGFFGGG7*1:/9<F26*5)3<<AABFFFFF0:),4:46(.)-382((,((,432.##
@M06045:235:000000000-JCY5N:1:1101:27848:10118 2:N:0:CTCAGA
CTCAGAGCTGCGTTCTTCATCGATGCGAGAGCCAAGAGATCCGTTGTTAAAAGTTGTTTATATTTTATAGCCTTGCGGCCAGAGAACATTCTAATAGACATTAAAGAGTTTGTATAAGAAAAAAAGAGGTTATTCGTCATAAGCATAATAAAATATGCTCAATCAAAACTCCCCCCCTTTTTAAAGGTGCACAGGTGTTGATAAGGATTTATAGAGACTACGTGCACACATCCGAATGAACGGCAGGCACAGTAGAACTCCAAAATTCATTAATGATCCTTCCGCAGGTTCACCTACGGTC
+
CCCGGGGGGGGGGGGGGGFGGGGGGGGGGDGGGGGGGGGGGGGGGGGGGFGFGGGGGGGGGGGGGGGGGGGGGGGGGGDGGGDFFFGGGGGGGGGDFG?FGGGGGCEGGGCFFGGGGGGGGGFGGGGFGGGGGGGGGGGGGGGGGGFCDFGGGGGGGFGGGGGGG?FGGGGFGECGGGGGGGGGGGGGGGGGGGGEGGGGFADFGGGFGGGGGGG+=FGFFGGGGGGFA>FFFDFFFFGFFF5DDGE:<4A5=CFC?F<FFEFEDA>><FFFF>)46<5<AAFF0>71<B2)6AD::?:##
@M06045:235:000000000-JCY5N:1:1101:2674:10156 2:N:0:CTCAGA
CTCAGAGCTGCGTTCTTCATCGATGCGAGAGCCAAGAGATCCGTTGTTGAAAGTTGTATTTTTGAATTATGTTTATTCAGAAATAGATATTCAGACAAACTGCTTTAAAGGTGTTAAGTTAATCAAACCCTCTTAAGGTTTTCCTTCCCCTAAAGTCCTATCGGACCCAAAGGGATATCAACGTACAGAGAGTCCAAAAACGTTGCACACAAGGTGGATATGGATTTTTTTAAAGAGTGCCATAAAACACTCAATTATGAATGATCCTTCCGCAGGTTCACCTACGGAAACCTTGTTAAGT
+
C@CCFGGGGGGGGGGGFFGGGGGGGGGGGGGGGGGGGGGFGGGGDGFGGGGGGGGFGGGGGGGGDGGFGGGGGGFGGGGFFGCGGGGGGGGGGGGCFGGGGG?9FEE<FFDF8?FGGGGGGGFGGGGGCGEFGGGGGGGGGGFGGF9DDFGGGGGBFGGFFFEGCCBCEF?FGGGC=EG8DEEFGGGGC8DEFG9;EF?>@EGCFGGGGFDFGGGGF?;ACCDGG79FFFFFEE+@ABD+AFFGGFACCGFFA*+=@6@F>C<@56ECEFFFDFB>2=EFFEF@FF;(43:70<ABAA)##
@M06045:235:000000000-JCY5N:1:1101:14911:10182 2:N:0:CTCAGA
CTCAGAGCTGCGTTCTTCATCGATGCCAGAGCCAAGAGATCCGTTGTTGAAAGTTTTGATTCATTTTGTTTTCGGGCTTTCGCCCCTCAGAGATTCACAATAAAATCAGAGTTTGGTTGTCCCCGGCGGACGCCCGGAGCCCGGAGGCACCGCGCGCTGAGCCCGCCGAGGGAACGATAGGTATGTTCACAATGGGTTGGAGAGCCTAGGGCACTCTGGTAATGATCCCTCCGCTGGTTCACCAACGGAGACCTTGTTACGACTTTTACTTCCTCTAAATGACCAAGTCTTCCTCAGAAGC
+
CCCGGGGGGGGGGGGGGGGGGGGGGGGGGGGGGGGGGGGGGGGGGGGGGGGGGGGGGGGGGGGGGGGGGGGGGGGGGGGGGGGGGGGGGGGGGGGGFGGGGGGGGGGGGGGGGGGGGG7FGGGGGGGGGGGGGGGGGGGGGGGGGGGGGGGGGBEGGGGDFGFGGGGGGGGGGGGGDCEGGGGGGFGGGGGGGGGGGGGGGFGEGGGGGFGGGGGFGFGFGGGGDGGFFFFFFFE5>FGFFFFFGGFGDGBFFGFFFFFFFB>1:BFFFFFFFA<>BF4A<22>B??FBFFFD<<>?2)##
@M06045:235:000000000-JCY5N:1:1101:26929:10184 2:N:0:CTCAGA
CTCAGAGCTGCGTTCTTCATCGATGCCAGAACCAAGAGATCCATTGTTGAAAGTTTTAAATACTATTTCAGCATTAAAAATCAGACAATAAGTAACCAATTATTGGATAACAAAAAGGGTTTATAAATTTCCCTTGGCAATGATCAGAATGACCATCACCAAAGCAACTGGAAATAGAAATATATAAGGGGTAGAGAAGGAAAAAGGCATTAATCTATTCAAGAGAGAATGGACAATAACCTTAATACTCTTTAATGATCCTTCCGCAGGTTCACCTACGGAAACCTTGTTACGACTTTAG
+
CCCFGGGGGGGGGGGGGGGGGGGGGGGGGGGGGGGGGGGGGGGGGGGGCGGGGFGGGGGGGGGGGGGGGGGGGGGGGGGGGGGGGGGGGGGGGGGGGGGGGGGGGGGGGGGGGGFGGGGFGGGGGGGGGGGFGFFGGFGGGGGGGGGGFGGGGFFCGGGGGGGGGGGGCFGGGFFGGGGGGGGGGGFGGGDEGDFGGGGGGGGGFEGGGGGGGGGGFFDFGFCGFFGGFFFFBEFFAFGFF6AFGFFGGFFFFGFFEFFFFEEFFFFFFFFFF@CE=EB=>DFFFDFFECEEEF@@FFE##
@M06045:235:000000000-JCY5N:1:1101:24751:10187 2:N:0:CTCAGA
CTCAGAGCTGCGTTCTTCATCGATGCCAGAACCAAGAGATCCGTTGTTGAAAGTTGTAATTATTGTTTGTTTTCTGACGCTGATTGCAACTACAAAAAGGTTTGATAATGTCCAACCGGCAGGCAAGCCCGCCGAGGAAACATACGGTACGCAAAAGACAAGGGTGCAGCAAGGACCGAAGTCCGCTGTTTTGATAATGATCCTTCCGCAGGTTCACCTACGGAAACCTTGTTACGACTTTTACTTCCTCTAAATGACCAAGTCTTCCATAGATCGGAAGAGCGTCGGGTAGGGAAAGAAG
+
CCCGGGGGGGGGGGGGGGGGGGGGGGGGGGGGGGGGGGGGGGGGGGGGGGGGGFGGGGGGGGGGGGGGGGGGGGGGGGGGGGGGGGGFGGGGGGGGGGGGGGGGGGGGGGFGGGGGEGGDGGGGGGGGGGGGGGGGGGGGGGGGGGGGGGGGEGGGGGGFGGGGEEGGGGGGGGGGGGGGGGGGGGGGGGGGGGGGGGGGGFGGGGGG5CDGGGGGDFGFGGGGDDCGFBFFFFFFFFGFFFFGGGFGFGFFFGF?A=?FFFFAA>2<9*9?2)6<F??>11(71:;011(301:<:1(##
@M06045:235:000000000-JCY5N:1:1101:10258:10188 2:N:0:CTCAGA
CTCAGAGCTGCGTTCTTCATCGATGCCAGAACCAAGAGATCCGTTGTTGAAAGTTTTGATTTATTTATGGTTTTACTCAGAAGTTACATATAGAAACAGAGTTTAGGGGTCCTCTGGCGGGCCGTCCCGTTTTACCGGGAGCGGGCTGATCCGCCGAGGCAACAAGTGGTATGTTCACAGGGGTTTGGGAGTTGTAAACTCGGTAATGATCCCTCCGCTGGTTCACCAACGGAGACCTTGTTACGACTTTTACTTCCTCTAAATGACCAAGTCTTCCGCAGATCGGAAGAGCGTCGTGTTG
+
CCCFFFGGGGGGGGGGCEFGGGGGFGGGGGGGGGFGFGGGGGGGGDGGGGGEEGGGGGGFFGGGGGGGGGGGGGGGGGGGGGGGGGGGGGGGGGGGGGGGGGGGGGGGGGGGGGGGFGGGDFGGGGGGGFFGGGGGGGDDGGGGCGGGFGGGGGGGCEGGC@GFGGGGGGCGGGGGGGGGCEGGGGEGGFGGG9CFGGGGGGGGGGGF+CF?FCCCDFGFCFFF7*:47>DDFFEFFFGFFF=F5<BGGCFF?C==>=<FF9>D><A3:FFB:ADF<6:>6>2321((-((.1(--(4(##
@M06045:235:000000000-JCY5N:1:1101:18433:10204 2:N:0:CTCAGA
CTCAGAGCTGCGTTCTTCATCGATGCCAGAACCAAGAGATCCGTTGTTGAAAGTTGTAACTATTAAAGTTTTTCAGACGCTGATTGCAACTGCAATGGGTTTAAATTGTCCAATCGGCGGGCGAACCCGCCGAGGAAACGTAAGTACTCAAAAAACATGGGTAAGAGACAGCAGGACAAAGCCTACAATACTCTAGGTAATGATCCTTCCGCAGGTTCACCTACGGAAACCTTGTTACGACTTTTACTTCCTCTAAATGACCAAGTCTTCCTGAGATTCGGAAGAGCGTCGGGTAGGGACC
+
CCCGGDGGGGGGGGGFFG<<FDFGCE8EFFGFGGGFF<EFGGFGGC:,ECFGGGGFGGGGGGGFGGGGCEFFFFGGGGFGEGEFFBGGGG8FGC:<:<BBFEFGGGFEG,EDFGFGGDGE7:+@FFCFDG=FFF>CGGGGGFCE@;EGAB>BCFGGE?1>8>DBBD,>DBB>CF5=5BCFG,@>CCCGGDD+?2<;9FGD9<E+@:CEA?<CC33;F67:76CF<D533.7?<)1*0=DFBF>GG7?GG**76:B496>F7:06(...)9F*))..6<),2:?914?((-((-4014((##
@M06045:235:000000000-JCY5N:1:1101:28827:10215 2:N:0:CTCAGA
CTCAGAGCTGCGTTCTTCATCGATGCCAGAGCCAAGAGATCCGTTGTTGAAAGTTTTAATTTATTTGCTTGTTTACTCAGAAAAACATTATAAAAACAGAGTTAGGGGTCCTCTGGCGGGGGCGGCCCGTTGTTACAGGGCCGTCTGTTCCCGCCGAAGCAACGTTTTAGGTATGTTCACAGGGTTGATGAGTTGTATAACTCGGTAATGATCCCTCCGCTGGTTCACCAACGGAGACCTTGTTACGACTTTTACTTCCTCTAAATTACCAAGTCTTCCCCAGATCGGAAGAGCGTCGTCA
+
CCCGGGGGGGGGGGGGGGGFGGGGGGGGGGGGGGFGGGGGGGGGGGGGGGGGGGCFGFGGGGGGGGGGGFGGGGGGGGGGGCFGGGGGGDFGGGGGGGGGGGGGGGGGGGGFGGGGGGGGGGGGGGCFGGGGGFFGDCFGGCEGGGFFGGGGGDGGGDGG+CFG8E8EGGGGFGC+<FFGGGGGCFCFGGGGGCCFGGGGGGGGGGFEFGFGGGGGGFGFGGGDDDFC=FFE:>E>>FGFFF*?77>935<FFGFF<?A?F)7B<A)3<4=)344:45>:?FF:2:080(4(424,03(##
@M06045:235:000000000-JCY5N:1:1101:25003:10226 2:N:0:CTCAGA
CTCAGAGCTGCGTTCTTCATCGATGCCAGAACCAAGAGGTCCGTTGTTGAAAGTTTTAACTTGTTTGTTTTGTAAATCAGAAGGTACGCTATAAATTGAAGAGTTGGGTCCTCTGGCGCGCTGCGGGACGGGCCGAAGCCGCGGCCCGCGGTGCGCCGAGCAACAAAAAGGTAAGGTTCACAAAGGGTTTGGAGTAATAACTCGGTAATGATCCCTCCGCTGGTTCACCAACGGAGACCTTGTTACGACTTTTACTTCCTCTAAATGACCAAGTCTTCCAGAGATCGGAAGAGCGTCGTGA
+
CCCGGGGGGGGGGGGGGGGGGGGGGGGGGGGGGGGGGGGGGGGGGGGFDGGGGGGGGGGGGGGGGGGGGGGGGGGGGGGGGFGFGGGGGDGGGGGGGGGGGGGGGGGGGGGGGGGCGDGGGGGGGGGGGGGGGGDGGGGGGGGEGGGEGGGGEGGGDD=EEEGGGCCFFGGGGGGGCFCGGGGGGGGGGGGGGGFGGGGGF<CCEGGGGDCEFG445>DEGDDFFCFGFFF><9>::FGFFF6CDFEDCG@FF7?FF=AF?<>>AF>22??F:94>:9<>221(.4?0?0(4:B(-46(##
@M06045:235:000000000-JCY5N:1:1101:17311:10268 2:N:0:CTCAGA
CTCAGAGCTGCGTTCTTCATCGATGCCAGAACCAAGAGATCCGTTGTTGAAAGTTTTGATTCATTTTTTTAACCACTCAGAAGATACTTATTAAAAAATTCAGAAGGTTTGGGTCCCCGGCGGGCGCGAAGTCCCGCCGAAGCAACAATTAAAGGTATAATTCACAGGGGTTGGGAGTTGGATAACTCGGTAATGATCCCTCCGCTGGTTCACCAACGGAGACCTTGTTACGACTTTTACTTCCTCTAAATGACCAAGTCTTCCCAAGATCGGAAGAGCGTCGTGTAGGGAAAGAGTGTGC
+
CCCGGGGGGGGGGGGGGGGGGGGGGGGGGGGGGGGGGGGGGGGFFGGGGGGGGAFGGGGGGGGGGGGGGGGGGGGGGGGGGGGGGGGGGGGGGGGGGGGGGGGGG@FGGGGGGGGGGGGGGGGGGGGGGDFGGGGGGGGGCEGFGFG5FCECEGFF9CGCFGGGGGGGGGGEGGGGGGGGGCCFGGFGGGGGGGGGGCFGGGGGGGGG79FFGFGDGFDBGGGGGGFG449>?FF5@?7?FFFGCFFDGFFFF7:<<46=FFFF:>7?:*4>((4>:7?69299:4:AFFFF6?:<AA-##
@M06045:235:000000000-JCY5N:1:1101:8623:10269 2:N:0:CTCAGA
CTCAGAGCTGCGTTCTTCATCGATGCTGGAGCCAAGAGATCCGTTGTTAAAAGTTTTGACAGTTCGCTAAGAACACTCAGAAGTATCGTCGGGTTCGAAAACAGAGATTCTGATGAGACCGGCGGGCACCCTTGCGGGCGCCGCCGAAGCAACAGGTATAATAGTTCACAAAGGGTAGAGAGTGTAGTACTCAGTAATGATCCCTCCGCTGGTTCACCAACGGAGACCTTGTTACGACTTTTACTTCCTCTAAATGACCAAGTCTTCCGTAGATCGGAAGAGCGTCGTGTAGGGAAAGAGG
+
CCCGGGGGGGGGFGGGGGGGGGGGGGGGGGGFGGGGGGGGGGGFFGFGGGGGGGGGGGGGGGGGGGGGGGGGGGGGFGFGGGGGGGFGFGGGGGGGGGGGGGGGGGGGGGGGGEFFGGGGGGGGGGGGGGGGGGCFGGGGGGGGGGGGEGCCBFGFEFGGGGGGGGGGGGGGGGGGGGFGFGFGCF;<<9?FFGGFGCFG;9?FGGGGGGGGGFGGGFFFDGGGGGDF)BFFAF6B5;C:BFFGGGFG*:BFBGFF>6?FF0)--.6<??F362<?6:BBB:(-2447:?04<0(361(##
@M06045:235:000000000-JCY5N:1:1101:21608:10274 2:N:0:CTCAGA
CTCAGAGCTGCGTTCTTCATCGATGCCAGAACCAAGAGATCCGTTGTTGAAAGTTTTAACTTGTTTGTTTTGTAAATCAGAAGGTACGCTATAAATTGAAGAGTTGGGTCCTCTGGCGCGCTGCGGGACGGGCCGAAGCCGCGGCCCGCGGTGCGCCGAGCAACAAAAAGGTAAGGTTCACAAAGGGTTTGGAGTAATAACTCGGTAATGATCCCTCCGCTGGTTCACCAACGGAGACCTTGTTACGACTTTTACTTCCTCTAAATGACCAAGTCTTCCAGAGATCGGAAGAGCGTCGGGG
+
CCCGGGGGGGGGGGGGGGGGGGGGGGGGGGGGGGGGGGGGGGGGGGGGGGGGGGGGGGGGGGGGEGGGGGGGGGGGGGGGGGGGGGGGGGGGGGCGGGGGGGGGGGGGGGGGGGGGGGGGGGGGGGGGGGGGGGGGGEGGGGGGGGGGGGEGGGGGGGGGEGGGGEGGGGGGGGGGEFGGGGGGGGGGGGGGGGGFGGGFGFGEGGGEGGGCFGGGGEDDGGGGFFFC?FFF?B@>5@GFFFFDGGFFGDFFFGFFFFBFFFFFFFFFFFFF?D<ABFAAD<084<??FFBF:?>>FF(##
@M06045:235:000000000-JCY5N:1:1101:21779:10301 2:N:0:CTCAGA
CTCAGAGCTGCGTTCTTCATCGATGCGAGAGCCAAGAGATCCGTTGTTGAAAGTTGTATTTTTGAATTATGTTTATTCAGAAATAGATATTCAGACAAACTGCTTTAAAGGTGTTAAGTTAATCAAACCCTCTTGGCTTTTTAATGCCAGAGAGTTCAAAAACGTTGCACACAAGGTGGATATGGATTTTTTTAAAGAGTGCCATAAAACACTCAATTATGAATGATCCTTCCGCAGGTTCACCTACGGAAACCTTGTTACGACTTTTACTTCCTCTAAATGACCAAGTCTTCCAGAGACT
+
CCCGGGGGGGFEGGGGFDGGGGGGDGEG@F7C@EEF8<@EFGGGGGGGGFFADGGGGGGGDFGGCGGGGGGFFGFFGGGGGG6EECFFCEFGGGGGFDGGFFFG9FFGGFGFFGEGGGGGGAFGGGGG7FEGGDFDGEFGGFGGGGG89@D,DEGDDD8EEFGGGGGGGGGFCGGG9DFEEFFFGFFA?DFGD>DFGGGGFGGGFGGG9EGGDDFGFFGFGGC@GF<BFFFF8AB>DFGFFFFGGGFGGGFFFGFFFFBA>@?;;?EFFF7C?FE<EAE9C5C<@4=<@E?C?>>?E04##
@M06045:235:000000000-JCY5N:1:1101:19961:10319 2:N:0:CTCAGA
CTCAGAGCTGCGTTCTTCATCGATGCGAGAGCCAAGAGATCCGTTGTTGAAAGTTGTATTTTTGAATTATGTTTATTCAGAAATAGATATTCAGACAAACTGCTTTAAAGGTGTTAAGTTAATCAAACCCTCTTGGCTTTTTAATGCCAGAGAGAGTTCAAAAACGTTGCACACAAGGTGGATATGGATTTTTTTGAAGAGTGCCATAAAACACTCAATTATGAATGATCCTTCCGCAGGTTCACCTACGGAAACCTTGTTACGACTTTTACTTCCTCTAAATGACCAAGTCTTCCGGAGT
+
CCCGGGGGGGGGGGGGGGFFGGGGGGGGGGGGGGGGGGGGGGFFGGGGGGGGGGGGGGGGFGGGGCFGGGGFGGGGGGGGFGGGAFGGGGFFGGGGGGGGGGGGGDFGGGGGGGGGGGGGGGGGGGGGFGGGGGGGGGGFFGGGGGGCBFGGGGGGGGGGGGGGGEGGGGGGGFEGGGGGF69DGGGGGGGGG6EGGGGGGGGCCCCGGGGGGFGGGFGFGGGGGGGGFFFFFBFF>AGFFFFGGGFGGGD>EDFF=FCFACEF;>D?EFFFFEFFEF9ECEE?C);;;;@EE6>D09-##
@M06045:235:000000000-JCY5N:1:1101:21006:10332 2:N:0:CTCAGA
CTCAGAGCTGCGTTCTTCATCGATGCCAGAACCGAGAGATCCGTTGTTGAAAGTTTTGACTTATTCAGTACAGAAGACTCAGAGAGGCCATAAATTATCAAGAGTTTGGTGACCTCCGGCGGGCGCCCGCGGTGGGGCCCAGGGGCGCCCGGGGGGTAAACCCCGGGGCCGCCCGCCGAAGCAACGGTTTAGGTAACGTTCACAATGGTTTAGGGAGTTTTGCAACTCTGTAATGATCCCTCCGCTGGTTCACCAACGGAGACCTTGTTACGACTTTTACTTCCTCTAAATGACCAAGTCC
+
CCCGGGGGGGGGGGGGGGGGGGGGGGGGGGGGGGGGGGGGGGGGGGGGGGGGGGGGGGEGGGGGGGGGGGGGGGGGGGGGGGGGGGGGGGGGGGGGGGGGGGGGGGGGGGGFGGGGGGGGGGGGGGGGGGGGGGGGEGGGGGGGGGEGGGGGGGGGEGGGGGGGGGGEGDEEGGGGGGGEEGGGGGGCEGGGGFGGGGGGGG?@CCGGEFFCGGGGGFCFGC=:CF<>=@FFBFFFFFGFFFFGDD>CDCB?=F?FF:B>B9:1?BFAA?BB09?:AA2<AB<BB45<B99-4)4:2(.##
@M06045:235:000000000-JCY5N:1:1101:13528:10338 2:N:0:CTCAGA
CTCAGAGCTGCGTTCTTCATCGATGCAAGAGCCTAGAGATCCATTGTTATAAGTTGTACAAGTTTTTTCTTTAACCAAATGGTCAAAGGCATACATTTGAGCAACAGAATCACTAGTTTAACAACCAGAGAGGCGAGCCCCTCTGGGAACAGTTCAACGTGGTCTCGAAGAGACGTGGATTTGTAATGATCCTTCCGCAGGTTCACCTACGGAAACCTTGCTACGACTTTTACTTCCTCTAAATGACCAAGTCTTCCTTAGATCGGAAGAGCGTCGTGTAGGGAAAGAGTTTAGATCTCTC
+
CCCGGGGGGGGGGGGGGGGGGGGGGGGGGGGGGGGGGGGGGGGGGGGGGGGGGGGGGGGGGGFGGGGGGGGGGGGGGGGGGGGGGGGGGGGGGGGGGGGGGGGGGGGGGFGGGGGGGGGGGGGGGGGGGGGGGGGGGGGGGGGGGGGGGGGGGGGGGGGGGGECDGGGGGGGGGGDGGEDD9EFGGGGGCFGGGGGGGGGGGGGGGFGGGCEDDDGGFGFGGGGGGCGEFFFE?FFFF>BFF>F7CFFFGFFFG68CFFFA3<<2077>AAF>(:1(2(3<AFFF<?1:5)65.)44<4##
@M06045:235:000000000-JCY5N:1:1101:27334:10339 2:N:0:CTCAGA
CTCAGAGCTGCGTTCTTCATCGATGCGAGAGCCAAGAGATCCGTTGTTGAAAGTTGTATTTTTGAATTATGTTTATTCAGAAATAGATATTCAGACAAATTGCTTTAAAGGTGTTAAGTTAATCAAACCCTCTTGGCTTTTAATGCCAGAGAGAGTTCAAAAACGTTGCACGCAAGGTGGATATGGATTTTTTTAAAGAGTGCCATAAAACACTCAATTATGAATGATCCTTCCGCAGGTTCACCTACGGAAACCTTGTTACGACTTTTACTTCCTCTAAATGACCAAGTCTTCCGCAGCG
+
CCCGGGGGGGGGGGGGGGGGGGGGGGGGGGGGGGGGGGGGGGGGGGGGGGGGGGGGGGGGGGGGGGGGGFGGGGGGGGGGGGGGGGGGGGGGGGGGGGGGGGFGAFGGGGGGGGGGGGGGGGGGGGGGFGGGGGGGGGGGGGFFGGGGGGGGGGGGGFFFFGGGGGGGGGGGGGGGGGDGDFGCEGGGGGGGGGGGGGGGC7EAECFGGGFGGGGGGFGFFGGGGGGGFFFFFFFFFFGFFFFGGGFGGGD>DGFFFFFFFFFF@6@FFFFFFFFFFE@FFF?EE@E0=AADFFF<BB(##
@M06045:235:000000000-JCY5N:1:1101:17966:10350 2:N:0:CTCAGA
CTCAGAGCTGCGTTCTTCATCGATGCCAGAACCAAGAGATCCGTTGTTGAAAGTTTTAACTTGTTTGTTTTGTAAATCAGAAGGTACGCTATAAATTGAAGAGTTGGGTCCTCTGGCGCGCTGCGGGACGGGCCGAAGCCGCGGCCCGCGGTGCGCCGAGCAACAAAAAGGTAAGGTTCACAAAGGGTTTGGAGTAATAACTCGGTAATGATCCCTCCGCTGGTTCACCAACGGAGACCTTGTTACGACTTTTACTTCCTCTAAATGACCAAGTCTTCCCGAGATCGGAAGAGCGGCGTGC
+
CCCGGGGGGGGGGGGGGGGGGGGGGGGGGGGGGGGGGGGGGGGGGGGGGGGGGGGGGGGGGGGGGGGGGGGGGGGGGGGGGGGGGGGGGGGGGGGGGGGGGGGGGGGGGGGGGGGGGGGGGGGGGGGGGGGGGGGGGGGGGGGGGGGGGGGGEGGGGGGGGGGGGGGGGGGGGGGGGGGGGGGGGGGGGGGGGGGGGGGGGFGGGGGGGGGGGGGGGFGFGGDGGGGGFFFFFF:55>D??=@FFCE:CCEFFGFBAFFFF9AA464AF)/<:AFBFFF?B?(,4)(4219:B00((4,##
@M06045:235:000000000-JCY5N:1:1101:14008:10353 2:N:0:CTCAGA
CTCAGAGCTGCGTTCTTCATCGATGCGAGAGCCAAGAGATCCGTTGTTGAAAGTTGTATTTTGAATTAAGTTAAAAAATTCATAATATTTTTCAGACAAATCAAGTTAAATAAGAGTTGATGTAATATAATAACACCTAACCAAAATATCATTTTGGCTAGATCTAAAAAACATTGCACACAAGGTGGATATGGATTTTTTAAAAAAGTGCCATAAAACACTTTATTATGAATGATCCTTCCGCAGGTTCACCTACGGAAACCTTGTTACGACTTTTACTTCCTCTAAATGACCAAGTCGC
+
CCCGGGGGGGGGGGGGGGGGGGGGGGGGGGGGGGGGGGGGFGGGGGGGGGFFGGGGGGGGGGGGGGGGGGGGGGGGGGGGGFGGGGGGGGGGFGGGGGGGGGGGGGGGGGGGGGGGGGGGGGGGGGGGGGGGGGGGGFGGGGGGCGGGFGGGGGGCGGGGGGGGGGGGFFGGGGGGGFGGGGGGGGGGGGGGGGGGGGGGGGGGCGEEEG?FG?CFGFGFGGGGGFGFFFFFFEFFFFGFFADDGGFCDFFFFGFFFBDEBD@D<>CEEFFFBFFF5?@EFCFFFFF37EFCEEE:?B)##
@M06045:235:000000000-JCY5N:1:1101:7113:10357 2:N:0:CTCAGA
CTCAGAGCTGCGTTCTTCATCGATGCCAGAACCAAGAGATCCGTTGTTGAAAGTTGTAACTATTAAAGTTTTTCAGACGCTGATTGCAACTGCAATGGGTTTAAATTGTCCAATCGGCGGGCGAACCCGCCGAGGAAACGTAAGTACTCAAAAAACATGGGTAAGAGACAGCAGGACAAAGCCTACAATACTCTAGGTAATGATCCTTCCGCAGGTTCACCTACGGAAACCTTGTTACGACTTTTACTTCCTCTAAATGACCAAGTCTTCCGCAGATCGGAAGAGCGTCGTGTAGGGAAAG
+
CCCGGGGGGGGGGGGGGGGGGGGGGGGGGGGGGGGGGGGGGGGGGGGGGGGGGGGGGGGGGGGGGGGGFGGGGGGGGGGGGGGGGGGGGGGGGC:CCFFGGGFGGGGGGGGGGGGGGGGGGGGGGGGGGGGGGGGGGGGGFGDFAFFGGFGGGGGEGGGGGGGGGGGGGGFGGFGGGGGGGGGGGGGGGGGGGGGGGGGGFFC?FFGGGGGGGGGFGFDFGGGGGGGGFFFFFFBFFFGFFFFGGGFGGGFFFGFFAF2=6?B?66>ABFFFFFFF<??BFFFFF<F1:B014:AAB?1##
@M06045:235:000000000-JCY5N:1:1101:23764:10369 2:N:0:CTCAGA
CTCAGAGCTGCGTTCTTCATCAATGCCAGAGCCAAGAGATCCATTGTTGAAAGTTGTAATTTTGTTTAAAATAACTGAATAGACTATAACTGCAAGGTTTTTTCAAGTAAGCCAGCCCGGCGCGGAGGCCGGGGAGGAGGTGAGGTTTTCAAAAAGGCAGGGTGGAGAGGGTCGGCTCCGGGCGGCGGTTGGGCCGCCCTTTGCCTCGTTTCTCTAATGATCCTTCCGCAGGTTCACCTACGGAAACCTTGTTACGACTTTTACTTCCTCTAAATGACCAAGTCTTCCCGAGATCGGAATC
+
CCCGGGGGGGGGGGGGGGGGGGGGGGGGGGGGGGGGGGGGGGGGGGGGGGGGGGGGGGGGGGGGGGGGGGGGGGGGGGGGGGGGGGGGGGGGGGGGGEFGGGGGGGGGGGGGGGGGGGGGGGGGGGGGGGDGGGFGGFGGGGGGGDGGGGGGGGGGGGGGGGGGGFG?CEGGGGGGGGGGGCEGGGGGGGGGGGGGE>EGFGGGGGGGF5CECFGCFF7@DFGGGGGGF:>>88FFFFGFFDBDGD:F5FFFFDF>?D:DF>A2<DFB>77?AAFFF<?FF(<BFFF28?:004<BF?3##
@M06045:235:000000000-JCY5N:1:1101:4949:10375 2:N:0:CTCAGA
CTCAGAGCTGCGTTCTTCATCGATGCCAGAACCAAGAGATCCGTTGTTGAAAGTTTTGACTTGTTTATCAAGATTAATCAGATCGTACAGTCCGCTTTGCAAATTAAGAGTAAGGCGCGGCCGGCGGGGGCCCGGGAGGGGGGAGCGGCGCCGGAGCGCAGCCCACCCCCCCGCGGACCTCACCGCCGAGGCAACGCGCGGCAATGGGGTAGTGTTCACAAATGGGTATGAAGAGTAACTTCGATAATGATCCCTCCGCTGGTTCACCAACGGAAACCTTGTTACGACTTTTACTTCCCAC
+
CCCGGGGGGGGGGGGGGGGGGGGGGGGGGGGGGGGGGGGGGGGGGGGGGGGGGGGGGGGGGGGGGGGGGGGGGGGGGGGGGGGGGGGGGGGGFGGGGGGGGGGGGGGGFGGGGGGGGGGGGGGGGGGGGGGGGGDGGGGGGGGGGGGGGGGGGGGC>EGGGGGGGGGGGGGGGGGGGGGGGGGFGGGGGGGGGCGGGG=8EG5C+<CGGGDGGGGGGFGFFC7CDFGG??F?AFF?FFF4?FEGGGF77C6BFGFFB>2>E>BFF))5<F>>B?((.::749>442(406<AAAB294(##
@M06045:235:000000000-JCY5N:1:1101:25180:10376 2:N:0:CTCAGA
CTCAGAGCTGCGTTCTTCATCGATGCCGGAACCAAGAGATCCATTGTTGAAAGTTTTGACAAATTTTCACAGTACTCAGACAGCCCATCTTCATCAGGGTTCACAGAGCGCTTCGGCGGGCGCGGGCCCGGAGACGTGCGTCCCCCGGCGACCAGGTGGCCCCGGTGGGCCCGCCAAAGCAACAGGTGTATAGAGACAAGGGTGGGAGGTTGGGCCGCGAGGGCCCGCACTCGGTAATGATCCTTCCGCAGGTTCACCTACGGAAACCTTGTTACGACTTTTACTTCCTCTAAATGACCCG
+
CCCGGGGGGGGGGGGGGGGGGGGGGGGGGGGGGGGGGGFGGGGGGGGGGGGGGGGGGGGGGGGGGFGGGGGGGGGGGGGGGGGGGGGGGGGGGGGGGGGGGGGGGGGGGGGGGGGGGGGGGGGGGGGGGGGGGGGGGGGGGGGGGGGGGGGGGGFDGFGGGGGGGGGGGFGGGGGGGGGGGGGDGGGGCFFC<7FFGFFGGGGGGGGEEA>FGG*CD@GEDDDGGD<DE3.9:FFFBFGFF*9777?GDDBD76=FFFFFF?B269?BFFFF<B<6(,31A9<>456<44)5<A>A<A:##
@M06045:235:000000000-JCY5N:1:1101:16472:10397 2:N:0:CTCAGA
CTCAGAGCTGCGTTCTTCATCGATGCCAGAACCAAGAGATCCGTTGTTGAAAGTTTTGATTTATTTATGGTTTTACTCAGAAGTTACATATAGAAACAGAGTTTAGGGGTCCTCTGGCGGGCCGTCCCGTTTTACCGGGAGCGGGCTGATCCGCCGAGGCAACAAGTGGTATGTTCGCAGGGGTTTGGGAGTTGTAAACTCGGTAATGATCCCTCCGCTGGTTCACCAACGGAGACCTTGTTACGACTTTTACTTCCTCTAAATGACCAAGTCTTCCGTAGATCGGAAGAGCGGCGTGGGT
+
CCCGGGFGGGGGGGGGGGGEFGGGDGGGGGGGGGGGGGGGGGGFGFFGFFDGGD9CFGCFGFGFGGGFGGDAECCGGGFGGDGGGGGG9E<EGGGGGGGGGFGGGCDF7CFBFGGGGGG7FGEEGGEGGEFGGGFGGGGG@FGGDEGEFECF?FGGGGDGDFG>5:ECFD;;C@;CCEEC8CEEGGGGC>BEFGB91C99FGGGGGGFGFGGGCCDDFGB3**2:7CFFEBB?;)0<?FFBFBFGC>GDG4*9CF?4*)*15<A<AB27F5FAA9<4(4241))-4:6>0(2((,(-4(##
@M06045:235:000000000-JCY5N:1:1101:23210:10441 2:N:0:CTCAGA
CTCAGAGCTGCGTTCTTCATCGATGCCAGAACCAAGAGATCCGTTGTTGAAAGTTTTAACTTGTTTGTTTTGTAAATCAGAAGGTACGCTATAAATTGAAGAGTTGGGTCCTCTGGCGCGCTGCGGGACGGGCCGAAGCCGCGGCCCGCGGTGCGCCGAGCAACAAAAAGGTAAGGTTCACAAAGGGTTTGGAGTAATAACTCGGTAATGATCCCTCCGCTGGTTCACCAACGGAGACCTTGTTACGACTTTTACTTCCTCTAAATGACCAAGTCTTCCGCAGATCGGAAGAGCGTCGGAA
+
CCCGGGGGGGGGGGGGGGGGGGGGGGGGGGGGGGGGGGGGGGGGGGGGGGGFGGGGGGGGGGGGGGGGGGGGGGGGGGGGDGGGGGGGGGGGGFDFGGGGGGGGGGGGGGGGGGGGGGGGGGGGGGGGGGGGGGGGGGGGGGGGGGGGGGGGGGGGGGGECEGGGCFGGGCFGGGGGGGGGGGGGGGGGGCGGFEGGFFGC@9EEGGGDGGECGGGFEGFGGGFGGGGFFFFF9D:>FGFFF=>CDBFGGDFFGF66@BFFAAFFFDFFFFF?4.6>A9:?B9>7>:6:6>:??9>?9(##
@M06045:235:000000000-JCY5N:1:1101:27962:10443 2:N:0:CTCAGA
CTCAGAGCTGCGTTCTTCATCGATGCCAGAACCAAGAGATCCGTTGTTGAAAGTTTTGATTTATTTATGGTTTTACTCAGAAGTTACATATAGAAACAGAGTTTAGGGGTCCTCTGGCGGGCCGTCCCGTTTTACCGGGAGCGGGCTGATCCGCCGAGGCAACAAGTGGTATGTTCACAGGGGTTTGGGAGTTGTAAACTCGGTAATGATCCCTCCGCTGGTTCACCAACGGAGACCTTGTTACGACTTTTACTTCCTCTAAATGACCAAGTCTTCCACAGATCGGAAGAGCGTCGTGTCA
+
CCCGGGGGGGGGGGGGGGGGGGGGGGGGGGGGGGGGGGGGGGGGGGGGGGGGGGGGGGGGGGGGGGGGGGGGGGGGGGGGGGGGGGGGGGGGGGGGGGGGGGGGGGGGGGGGGGGGGGGGGGGGGGEGGGGGGGGGGGGDCFGGGGGGGFGDGGGGGGGGGGGGGGGGGGGGGGGGGGGGGGGEEGGGCFGEGGGGGCG9@EGGGGGFFFFFGGGGGFGDGGGGGGCFFFFFF>EF>FF?FFFGGGFGGGFF?>?FFFB4=>><9BD?FFFFB>>FFFABFFA4?BB?>B?:0(432(.##
@M06045:235:000000000-JCY5N:1:1101:10720:10465 2:N:0:CTCAGA
CTCAGAGCTGCGTTCTTCATCGATGCCAGAACCAAGAGATCCGTTGTTGAAAGTTTTGACTTATTCAGTACAGAAGACTCAGAGAGGCCATACAATGCAATAGTTTGGTTTTCCTCCGGCGGGCGCACGCGAGGGCCGAGGCGCGCCGGGCAGGACCCGCGCCGCCCGCCGAAGCAACGGCTTAGGTAACGTTCACAATGGTTTGGGAGTTTTGCAACTCTGTAATGATCCCTCCGCTGGTTCACCAACGGAGACCTTGTTACGACTTTTACTTCCTCTAAATGACCAAGTCTTCCCGCGG
+
C,ACECEA9,,@@FCFAFCE@8CF<B<6<FFF86C6FGG,CFA,;CF6C<CE<CCEFG7F<FFGG9EEGE<,C9CC8C9C666BE7@:FF@<FGG<,,9<,,,CABF:EA8FGFGGF+C>7FEEFD+++@3F+@F++@B7***4BC*=:***4*;5*==***38:8E*//*:88EF:C:8**:89FCCCCE@66+<C+9:@++;85*27/>7CD=>*?C*::DGGGGG4B=427B)7.>B)77>7*/7DDDFFDFF)?4@=44<?>B:BFFFFF>><>F7).:.:4471?FA2AA2014##
@M06045:235:000000000-JCY5N:1:1101:29055:10467 2:N:0:CTCAGA
CTCAGAGCTGCGTTCTTCATCGATGCCAGAACCAAGAGATCCGTTGTTGAAAGTTGTAACTATTAGAGTTTTTCAGACGCTGATTGCAACTGCAATGGGTTTAAATTGTCCAATCGGCGGGCGAACCCGCCGAGGAAACGTAAGTACTCAAAAAACATGGGTAAGAGACAGCAGGACAAAGCCTACAATACTCTAGGTAATGATCCTTCCGCAGGTTCACCTACGGAAACCTTGTTACGACTTTTACTTCCTCTAAATGACCAAGTCTTCCGTAGATCGGAAGAGCGTCGTGTAGGGAAGG
+
CCCGGGGGGDGGGGGGGGGGGFGGGGGGGGGGGGFGGGGGGGGGGGGG8EGGGGGGFEFGGGGGGGGGGGGGGGFFFFCEGGGGGGGGGGGGGC:C,CEFGGGGGGGFGGGGGGGFEFEFDFGGGEGGGGGGGGGGGGGGEGFGGGCGGBFGGGGCGC6EFFGGGGCFFG6EFFFGGGGGGGGGGGGGCGGGGFE9EGGGGFGCGFGGCG5CC<C58BD6DGGGGGGDF@FFA<FF6?DFFFFGGCFGGGFFFGFF<B<BF?):4AA45=?)42,(46:::6(.4<>;121,((.-3,,##
@M06045:235:000000000-JCY5N:1:1101:15997:10473 2:N:0:CTCAGA
CTCAGAGCTGCGTTCTTCATCGATGCCAGAACCAAGAGATCCGTTGTTGAAAGTTGTAACTATTATGTTTTTTCAGACGCTGATTGCAACTGCAAAGGGTTTGAATGTTGTCCAATCGGCGGGCGGACCCGCCGAGGAAACGAAGGTACTCAAAAGACATGGGTAAGAGGTAGCAGACCGAAGTCTACAAACTCTAGGTAATGATCCTTCCGCAGGTTCACCTACGGAAACCTTGTTACGACTTTTACTTCCTCTAAATTACCAAGTCTTCCCAAGATCGGAAGAGCGTCGTGTAGGGGTG
+
CCCGGGGGGGGGGGGGGGGGGGGGGGGGGGGGGGGGGGGGGGGGGGGGGGGGGGGGGGGGGGGGGGGGGGGGGGGGGGGGGGGGGGGGGGFGGGGGGGGGGGEGGGGGGGGGFGGGGG>EGGGEGGGGGGGGGDCEGDCFCGGGECGGGGGGGGGF>EFG9CFECGGGGGFGDGGGFGGGGG8;FGGGGGGGFGFGECECGGGGFGGGGGGGGCDD4?FFGGF4*5CDFFFFBFFFFFGE>B>DGGFGGG?FF7B?AFF*0-6<7<A<AFFFFFF:78A:B??((..1,81(823:>F0##
@M06045:235:000000000-JCY5N:1:1101:7660:10505 2:N:0:CTCAGA
CTCAGAGCTGCGTTCTTCATCGATGCCAGAACCAAGAGATCCGTTGTTGAAAGTTGTAACTATTAAAGTTTTTCAGACGCTGATTGCAACTGCAAGTGGTTTTAAAGTGTCCTGACGGCGGGCGGACCCGCCGAGGAAACGAAGGTGCTCAAAAGACATGGGTAAGAGATGGCAGGCAAAGCCCGCAACTCTAGGTAATGATCCTTCCGCAGGTTCACCTACGGAAACCTTGTTACGACTTTTACTTCCTCTAAATGACCAAGTCTTCCGAAGATCGGAAGAGCGTCGGGTAGGGAAAATC
+
CCCGGGGGGGGGGGGGGGGGGGGGGGGGGGGGGGGGGGGGGGGGGGGGGGGGGGGGGGGGGGGGGGGGGGGGGGGGGGGGGGGGGGGGGGGGGGGGGGGGGGGGGGGGGGGGGGGGGGGGGGGGDFGFGGGGGGGGGGGGGGGGGGGGGGGGGGGGGGGGGGGGGGGGGGFGGGGGGGGGGGGGGGDGGGGGGDGGGGGGGGGGGGGGGGGGGGGGGFGFGGGDDDGGFFF7:AFFFFG>:?FCFFFGGGFFFGFFFFFFFBF<ABFAB:8B>F>>004:;2(.7>F9(((--4:06?,##
@M06045:235:000000000-JCY5N:1:1101:6308:10517 2:N:0:CTCAGA
CTCAGAGCTGCGTTCTTCATCGATGCGAGAGCCAAGAGATCCGTTGTTGAAAGTTGTATTTTTGAATTATGTTTATTCAGAAATAGATATTCAGACAAACTGCTTTAAAGGTGTTAAGTTAATCAAACCCTCTTAAGGTTTTCCTTCCCCTAAAGTCCTATCGGACCCAAAGGGATATCAACGTACAGAGAGTCCAAAAACATTGCACACAAGGTGGATATGGATTTTTTTAAAGAGTGCCATAAAACACTCAATTATGAATGATCCTTCCGCAGGTTCACCTACGGAAACCTTGTTACCA
+
CCCGGGGGGGGGGGGGGGGGGGGGGGGGGGGGGGFFCF8FGGGGCEFGGGDGGGGGFGGFGGGGFGGGGGGGGGGGGGGGGGGGGGGGGGGGGGEGFGFGGGGGFGGEFFDGGGFGGGGGGGGGFEFG@FGGGGGFFGGGGGGGGGGGGGGGG9FGGGGFGGGGGGGGGCFCGEDFDFGGFGEGGGGGFGGGGGGGDFFCEGGAFDFFGGGCGGCGFFFFGGGGGCGD>BEFFFFA@9:C>>8FGCFGGFFF;DFFCACAFFFFCECFFFFFFFFFDEFA<<@E;27?1>??F><46:-##
@M06045:235:000000000-JCY5N:1:1101:23551:10605 2:N:0:CTCAGA
CTCAGAGCTGCGTTCTTCATCGATGCGAGAGCCAAGAGATCCGTTGTTGAAAGTTGTATCTTTGAACTATGTTCATTCAGAAATAGATATTGAGACAAACTGATTTAACGGTGTTAAGCTAATCAAACCCTCTTGGCTTTTTAATGCCAGAGAGAGTTCAAAAACTTTGCACACAAGGTGGATATGGATTTTTGTAAAGAGTGCCATAAAACACTCAATTATGAATCATCCTTCCGACGGTTAACCTACGGAAACCTTGTTACGACTTTTACTTCCTATAAATGACCAAGCCTTCAGAAAT
+
ACC,<FFGGGGGGGGGGGGGGGGGGGC,@FGGGGGGGGGGGGGGGGGGFFGGGGG9F@,,,<F,C,,CCEFC6,C,CFGGGG<FGD,9,9C,,9,C,FG89,,5,6C5,8+4<F7FAD,C9,:C,,4ABF8?A<:F8,,9,4,,,C=D9>DB,49CFF;DC,>EG,4,>=CCF,++@D3@8=?FFCF;,,@B@+@EGGGG8==CCFD8,22,33:++*5?+;EFD7+<B>FA;*;?****3?*+5::*2/?AFG;)-4/18/0302(2)1+83?E;))17C)?EEE3)(((/473)-)6##
@M06045:235:000000000-JCY5N:1:1101:21667:10610 2:N:0:CTCAGA
CTCAGAGCTGCGTTCTTCATCGATGCCAGAACCAAGAGATCCGTTGTTGAAAGTTGTATTTTGAATTAAGTATTCATAATATGTTTCAGACAAAATCACTAAAGTTCTGAGTAGATATAAATCCCAAAGGTGACCACACGGCTTTTGACAGCCGGCAGCCCCCAGAGAGATGACATTGCACACAAGGTGGATATGGATTTTTGAAAGTGCCATAAAAACACTTGATTATGAATGATCCTTCCGCAGGTTCACCTACGGAAACCTTGTTACGACTTTTACTTCCTCTAAATGACCAAGTCTA
+
CCCGGGGGGGGGGGGGGGFGGGGGGGGGGGGGGGGGGGGGGGGGFGGGGGGGGGGGFFGGGGGGGGGGGGGGGGGGGGGGGGGGGGGGGGGGGGGGGGGGGGGGGGGGGGGGGGGGGGGGFFGFGGGGGGGFFGGGGGGGGGGGGGGGGGGGDEGGGGGGGGGGGGGGGGGGGGCFGGGGGGGGGGG9EFC?D9EFGGG9EA+ADFGGFGGGF9FDGFDAGGCDGC9FFFFFFFFC9FGF?AEGGGFFDGFFFGFFFEFDFF@@@)6>CF3A>D0?CEEFEFFEF<<E5<))),5??).##
@M06045:235:000000000-JCY5N:1:1101:21999:10629 2:N:0:CTCAGA
CTCAGAGCTGCGTTCTTCATCGATGCCAGAACCAAGAGATCCGTTGTTGAAAGTTTTAACTTGTTTGTTTTGTAAATCAGAAGGTACGCTATAAATTGAAGAGTTGGGTCCTCTGGCGCGCTGCGGGACGGGCCGAAGCCGCGGCCCGCGGTGCGCCGAGCAACAAAAAGGTAAGGTTCACAAAGGGTTTGGAGTAATAACTCGGTAATGATCCCTCCGCTGGTTCACCAACGGAGACCTTGTTACGACTTTTACTTCCTCTAAATGACCAAGTCTTCCAAAGATCGGAAGAGCGTCGGAC
+
CCCGGGGGGGGGGGGGGGGGGGGGGGGGGGGGGGGGGGGGGGGGGGGGGGGGGGGGGGGGGGGGGGGGGGGGGGGGGGGGGGGGGGGGGGGCGFGGGGGGGGGGGGGGFGGGGGGGGGGGGGGGGGGGGGDGGGGGGGGGGGGGGGGGGGGGDGGGGGGGGGGGGGGGGGGGGGGGGGGGGGGGGGGGGECGGGGGFFFGGGGEGGGGGGG9>CG6CEGFCCGCDFFGFFFF:9><>FGFFFFFCCEGGGFFFC6?AFF4?ABF))4:A?4<264)4<>AFFFFAF?:869(21(402(##
@M06045:235:000000000-JCY5N:1:1101:9065:10664 2:N:0:CTCAGA
CTCAGAGCTGCGTTCTTCATCGATGCCAGAACCAAGAGATCCGTTGTTGAAAGTTGTAAATAATTAGATTATTTTCAGACGCTGATTGCAATTACAAAAAAGGTTTTGGTTTGTCCAATCGGCAGCTTGCGCCACCGAGGAAACAAGAGTACGCAAAAGACATGGGTGTAGACGAGAGCTTTACAGCCCCCGACTTGACTTTTGATAATGATCCTTCCGCAGGTTCACCTACGGAAACCTTGTTACGACTTTTACTTCCTCTAAATGACCAAGTCTTCCGGAGATCGGAAGAGCGTCGGCT
+
CCCGGGGGGGGGGGGGGGGGGGGGGGGGGGGGGGGGGGGGGGGGGGGGGGGGGGGGGGGGGGGGGGGGGGGGGGGGGGGGGGGGGGGGGGGGGGGGGGGGGGGGGGGGEGFGGGGGGGGGGGGGGGGGGGGGGGGGGGGGGGGGGGGGGGGGGGGGGGGGGGC9DGGGGGGGGGGDGGFGGGGGGGGGGGGGGDCGGFGGGGF?EGGGGGGGGGGGFFGFGGGFGGGGFFFFFFFFFFGFFA6:CGD3/7>F@FFFDF>FFFFBFFAF<:@4:A<><2>:>B>FB?B??:9?B224:>(##
@M06045:235:000000000-JCY5N:1:1101:7139:10667 2:N:0:CTCAGA
CTCAGAGCTGCGTTCTTCATCGATGCCAGAACCAAGAGATCCGTTGTTGAAAGTTTTGATTTATTTGTTTGTTTTACTCAGAAGTTCCACTAAAAACAGAGTTTAGGGTCCTCGGGCGGGCCGTCCCTTTTTACAGGGCGCGGGCTGATCCGCCGAGGCAACGTATAGGTATGTTCACAGGGGTTTGGGAGTTGTAAACTCGGTAATGATCCCTCCGCTGGTTCACCAACGGAGACCTTGTTACGACTTTTACTTCCTCTAAATGACCAAGTCTTCCTAAGATCGGAAGAGCGTCGTGTTC
+
CCCGGGGGGGGGGGGGGGGGGGGGGGGGGGGGGGGGGGGGGGGGGGGGGGGGGGGGGGGGGGGGGGGGGGGGGGGGGGGGGGGGGGGGGGGGGGGGGGGGGGGGGGGGGGGGGGGGGGGGGGGGGGGGGGGGGGGGGGGGGGGGGGGGGGGGGGGGGGGGGGGGGGGGGGGGGGGGGGFGGGC:EEGGGGGGGGGGFGGGGGGGGGGGGDGFGGGGGFDFGCDGGGGGFFFD?;@FFFGFFFFGGFE7>7BFFGFFFFBFFF<ADFBFFFFF<AFFFFFFFAFF?61:9(4:;>6(-4(##
@M06045:235:000000000-JCY5N:1:1101:2808:10685 2:N:0:CTCAGA
CTCAGAGCTGCGTTCTTCATCGATGCGAGAGCCAAGAGATCCGTTGCCAAAAGTTGTTTCATATTTTACTAGTGTCTATAAACACCAATACAATTTGAATCAGACTTCGTTAACAGTCAATTGGTGAGAAAATTTGTTACAAATTCACAAGTGGTTGAAAGTTTGTTACAAATGGAGTCAGGCGTCGAGCCCCGAAAGGCGAGTCCGTTCCCCAAGTGTTTAACTTTTGTAATGATCCTTCCGCAGGTTCACCTACGGAAACCTTGTTACGACTTTTACTTCCTCTAAATGACCAAGTCTT
+
CCCC@CFGGGGGEGGGGGGGGGGGGGGGGGGGGGGGGGGGGGGGGGGFDFGGGGGCFGGFAFGGGGGGFFG9FFFGGGG@FCFBE@@F<A8,CFFAECFF<F<,,AFEFDE,?ECGGFG,,AFGGGCEGAFCFGDEFGGGGF9EEFC>D,=EDG;DEEFCCDEFGGGGGGCFFG99DG8DEFDC6@=CDEEFEEDEGDGGGGGEFDE7C,;CF7>>DFDFFGF>DGDCFA9+8CFFF=BFFFE?4CDGG*+:F=4;15;3;3=6<6>E?C::9?BA<ABFAF2:AFFA<>ADD>B(2)-##
@M06045:235:000000000-JCY5N:1:1101:24958:10720 2:N:0:CTCAGA
CTCAGAGCTGCGTTCTTCATCGATGCTGGAGCCAAGAGATCCGTTGTTAAAAGTTTTGACAGTTCGCTAAGAACACTCAGAAGTATCGTCGGGTTCGAAAACAGAGATTCTGATGAGACCGGCGGGCACCCTTGCGGGCGCCGCCGAAGCAACAGGTATAATAGTTCACAAAGGGTAGAGAGTGTAGTACTCAGTAATGATCCCTCCGCTGGTTCACCAACGGAGACCTTGTTACGACTTTTACTTCCTCTAAATGACCAAGTCTTCCTGAGATCGGAAGAGCGTCGTGTAGGGAAAGGCT
+
CCCGGGGGGGGGGGGGGGGGGGGGGGGGGGGGGGGGGGEGGGGGGGGGGGGGGGGGGGGGGGGGGGGGGGGGGGGGGGGGGGGGGGGGGGGGGGGGGGGGGGGGGGGGGGGGGGGGGGGGGFGEGGGGGGGGGFGGGGGGGGGGGGDGGGGGGGGGGGGGGGGGGGDFGGFFGGGGGGGGGGGGGGGGGGGGGGGGGGGG?FGGGGGGGGGGGGGGGFGFGGGDDDFGFFFFAFFFFFGFFFB>DG?GFGFFFD=?BFFFF:4ADFFFFFFF<<???BFB04:B>B9>F23<AF:FF?(##
@M06045:235:000000000-JCY5N:1:1101:23027:10727 2:N:0:CTCAGA
CTCAGAGCTGCGTTCTTCATCGATGCGAGAGCCAAGAGATCCGTTGTTGAAAGTTGTATTTTTGAATTATGTTTATTCAGAAATAGATATTCAGACAAACTGCTTTAAAGGTGTTAAGTTAATCAAACCCTCTTAAGGTTTTCCTTCCCCTAAAGTCCTATCGGACCCAAAGGGATATCAACGTACAGAGAGTCCAAAAACATTGCACACAAGGTGGATATGGATTTTTTTAAAGAGTGCCATAAAACACTCAATTATGAATGATCCTTTCGCAGGTTCACCTAAGGAAACCTTTTTATCT
+
CCCGGGGGGGGGGGGGGGGGGGGGGGGGGGGGGGGGFGGGGGGGGGGGGGGGGGGGGFGGGGGGGGGGGGGFFGGGGGGGGGGFGGGGGGGGGGGGGGGGGGGGGGGGGGGGGGGGGGGGGGGGGGGGGGGGGGGGGGGGGGGGGGGGGGGGGGGGGGGGGGGGGGGGGGGGGGGGGGCGGFEGFGGGGGGGGGGGGGGGGGGGGGGGGGGGGGGGGFCFGGGGFGGGFFF><C696:C6FA+0?FF****/6*11819+B/75))9;<+;)((/6(7/44<43)/()(53@D<)47:)##
@M06045:235:000000000-JCY5N:1:1101:9308:10759 2:N:0:CTCAGA
CTCAGAGCTGCGTTCTTCATCGATGCCAGAACCAAGAGATCCGTTGTTGAAAGTTTTAACTTGTTTGTTTTGTAAATCAGAAGGTACGCTATAAATTGAAGAGTTGGGTCCTCTGGCGCGCTGCGGGACGGGCCGAAGCCGCGGCCCGCGGTGCGCCGAGCAACAAAAAGGTAAGGTTCACAAAGGGTTTGGAGTAATAACTCGGTAATGATCCCTCCGCTGGTTCACCAACGGAGACCTTGTTACGACTTTTACTTCCTCTAAATGACCAAGTCTTCCTCAGAACGGAAGAGCGTCGGGA
+
CCCGGGGGGGGGGGGGGGGGGGGGGGGGGGFGGGGGGGGGGGGGGGGGGGGGGGGFGGGGGGGGGGGGGGGGGGGFGGGGGGGGGGGGGGGGGGGGGGGGGGGGGGFGGFGGGGGGGGGGGGGGGGGGGGGGDGGGGDGGGGGGGEGGGGGG5EGEGEEGGGGGFGGGGGGFFGGGGGGGG79CGGDGGGGGGGCFGG7CGFFEGGGGGGGFFGG<CED@DDGFDGCFF@FFBFFF>5FFFFFGCC>FGDEFF*9F>FFFF94:A2)5>6))())..5>4<97A)4-3(14((,(,34(##
@M06045:235:000000000-JCY5N:1:1101:9558:10772 2:N:0:CTCAGA
CTCAGAGCTGCGTTCTTCATCGATGCTGGAGCCAAGAGATCCGTTGTTGAAAGTTTTAACAGTTCGCTTAGAACACTCAGAAATATCGTCGGGTTCGAACAGAGATTCTGATGATACCGGCGGGCACGCCCCGGGAGGCGCGCCGCCGAAGCAACAGGTATAAAGGTTCACAAAGGGTTATGAGTTATAGTACTCGGTAATGATCCCTCCGCTGGTTCACCAACGGAGACCTTGTTACGACTTTTACTTCCTCTAAATGACCAAGTCTTCCCTAGATCGGAAGAGCGTCGTGTAGGGAAAT
+
CCCGGGGGGGGGGGGGGGGGGGGGGGGGGGGGGGGGGGGGGGGGGGGGGGGGGGGGGGGGGGGGGGGGGGGGGGGGGGGGGGGGGFGGGGGGGGGGGGGGGGGGGGGGGGGGGGGGGGGEGGGGGGGGGGGGGGGGEGGEEGGGGGGGGGEGFGGGGGGFGGGGGGGGGCGGGGGGGGGDFFFGFFFGGFGGGGGGGGGGGGG9+:CEFGGEDGGGFFGFGGGGGGGGFFFFFFFFFBGFFEFFFGFFGGF?FD?FAFFFF?FFFFAD9FFFA<22<9<?F?03<?0-,370(3AAFF3##
@M06045:235:000000000-JCY5N:1:1101:23857:10775 2:N:0:CTCAGA
CTCAGAGCTGCGTTCTTCATCGATGCCGGAACCAAGAGATCCGTTGTTGAAAGTTTTAACGATTTAGCTTTTCGCTCAGACTGCAATCTTCATACAGCGTTCACAGGTGTCTTCGGCGGGCGCGGACCCGGGGGCGGAAGCCCCCCGGCGGCCTTGCGGCGGGCCCGCCGAAGCAACAAGGTACGATAAACACGGGTGGGAGGTTGGACCCAGAGGGCCCCCCCTCGGTAATGATCCTTCCGCCGGTTCACCTACGGAAACCTTGTTACGACTTTTACTTCCTCTAAATGACCAAGTCTGG
+
CCCGGGGGGGGGGGGGGGGGGGGGGGGGGGGGGGGGFGGGGGGGGGGGGGGGGGGGGCFGGEGGGGGGGGFGGGGGGGGGGGGFFFGGGGGGGGGGGGGGGGGGGGGGGGGGGGGDGFGGGGGGDGGGGGGGGGGGGGGGGGGGGGGGGEGGEGGCGC=EEGGGGEGGGGGGEGFGGGGGGGFGGGFGEGC7;CEGCEEC=EGECEEDGGG=749C3:CE3>51)9CD>5D?BA9=FFGFF>:*/C)/9*9?=9FFFF03<:?<4-4:6.)0-:A<4AAF<B).6<)4649<:>?<<))##
@M06045:235:000000000-JCY5N:1:1101:18573:10803 2:N:0:CTCAGA
CTCAGAGCTGCGTTCTTCATCGATGCCAGAACCAAGAGATCCGTTGTTGAAAGTTTTGACTTATTCAGTACAGAAGACTCAGAGAGGCCATACAATGCAATAGTTTGGTTTTCCTCCGGCGGGCGCCCGCGAGGGCCGAGGGGCGCCGGGAAGGACCCGGGCCGCCCGCCGAAGCAACGGTTTAGGTAACGTTCACAATGGTTTGGGAGTTTTGCAACTCTGTAATGATCCCTCCGCTGGTTCACCAACGGAGACCTTGTTACGACTTTTACTTCCTCTAAATGACCAAGTCTTCCCCCAA
+
CCCGGGGGFGFGEEGFGGGGGGGDFGGGGEGGGGGGGGGGGGGGGGEFGGGGGGGGGGGGGGGGCGGGGGGFFFGGGGGGGGGGDGGGFGGGGFGGGGGGGGCEFEFFGGGGGGGGGGEGGGGGGGGGGGGGGGGGGGGGGGECCGGGGGDGGDGGGGG5CEGGGGGGGGGDEEGGFGGEE5CGGGGGGCE*;CFGGFGFGCC@=CEFECFFGFFGF:C?:FGF**::?FFFFF@>@35>5=9:CFF4DGF3)9)8:=<FF49(49:?FFF?449)-6AD2)).4)402:>295<4(4(##
@M06045:235:000000000-JCY5N:1:1101:13767:10804 2:N:0:CTCAGA
CTCAGAGCTGCGTTCTTCATCGATGCAAGAGCCAAGAGATCCATTGTTAAAAGTTGTCATTTTTTTGCATCATACTAAATCTGTCAAACAAACAAGCGTGAACATCGAGGGCCTCTCGGCCCCCGTGCTAACATGTATGATGTGTGCGTAGGGGGAGAGAGATTGCTCTCCCCCCTCCCACTACACCACCACCACGAGATTTGTAATGATCCTTCCGCAGGTTCACCTACGGAAACCTTGTTACGACTTTTACTTCCTCTAAATGACCAAGTCTTCCACAGATCGGAAGAGCGTCGTGTGG
+
CCCGGGGGGGGGGGGGGGGGGGGGGGGGGGGGGGGGGGGGGGGGGGGGGGGGGGGGGGGGGGGGGGGGGGGGGGGGGGGGGGGGGGGGGGGGGGGGGGGGGGGGGGGGGGGGGGGGGGGGGGGGGGGGGGGGGGGGGGGGGGGGGGGGGGGGGGGGGGGGGGGGGGGGGGGEGGGCEGGGGGGGGGGGGGGGGGGGGGGGGGGGGGGGGGGGGGGGGEGFGGGGGGGGFFFEF<FFFFGFFFFGGGFGGGFFFGFFFFFFFAFFFFF:BFFFBFFF<AAFFF<B<?<FFFFF04<;>?(##
@M06045:235:000000000-JCY5N:1:1101:7839:10811 2:N:0:CTCAGA
CTCAGAGCTGCGTTCTTCATCGATGCGGGAACCAAGAGATCCGTTGTTGAAAGTTTTAATGATTAAATCATTGCTCAGACGTATACGTTAGAGAGGTTGGGTGTGTCTCCGGCGGGCACGAGCCCGGGGACCAGGTCCCCCGGCAGCGAGCGAGGCCCGCAGGCCCGCCGAAGCAACAGGTACAAGTAAACACGGGTGGCACAATGGGACCCCGGAGGGCCCCCGGCACGGTAATGAACCTTCCGCAGGTTCACCTACGGAAACCTTGTTACGACTTTTACTTCCTCTAAATGACCAAAGG
+
CCCGGGGGGGGGGGGGGGGGGGGGGGGGGGGGGGGGGGGGGGGGGGGGGGGGGGGGGGGGGGGGGGGGGGGGGGCGGGGGGGGGGGGFGGGGGGGGGGGGGGGGGGGGGGGGGGGGGGGGGGGGGGGGGGGGGGGGGGGGGGGGGGGGGGGGGGGGGGDGEGGGGGGGGEGGGGGGGCGGGFGGGGGCFFGGGGDGGGGFGGGGGGGFGFGGDGGGGFDDGGDG3DG3@DBF0:4==FGFFFFGGD3CC9@FB7?F?FF>7:>???AAAF4@??FF1-<<ABFAF<4)<4A2)620524##
@M06045:235:000000000-JCY5N:1:1101:28050:10814 2:N:0:CTCAGA
CTCAGAGCTGCGTTCTTCATCGATGCCAGAACCAAGAGATCCGTTGTTGAAAGTTGTAACTATTAAAGTTTTTCAGACGCTGATTGCAACTGCAATGGGTTTAAATTGTCCAATCGGCGGGCGAACCCGCCGAGGAAACGTAAGTACTCAAAAAACATGGGTAAGAGACAGCAGGACAAAGCCTACAATACTCTAGGTAATGATCCTTCCGCAGGTTCACCTACGGAAACCTTGTTACGACTTTTACTTCCTCTAAATGACCAAGTCTTCCGGAGATCGGAAGAGCGTCGGTGAGGGAAGT
+
CCCGGGGGGGGGGGGGGGGGGGGGGGGGGGGGGGGGGGGGGGGGGGGGGGGGGGGGGGGGGGGGGGGGGGGGGGGGGGGGGGGGGGGGGGGGGC:CEEFFEGGGGGFGGGGGGGGGGGGGGGECFEGGGGGGDCFFGFGGCFGGGGGGGGGGGGGGGGGGGGGGGGCFGGGFFFFE>FGG?CCFGFDFFGGFGFEGGGFGFCE?FF?EEGGGG3DDDF>CFDGCDDDDFFFFBD=FFFG>57:FC76CGGF76:6@AF)8*:>F?A>9<F4)((((.<?B?:((.4133,1(31:1032##
@M06045:235:000000000-JCY5N:1:1101:11882:10815 2:N:0:CTCAGA
CTCAGAGCTGCGTTCTTCATCGATGCCAGAACCAAGAGATCCGTTGTTGAAAGTTTTAACTTGTTTGTTTTGTAAATCAGAAGGTACGCTATAAATTGAAGAGTTGGGTCCTCTGGCGCGCTGCGGGACGGGCCGAAGCCGCGGCCCGCGGTGCGCCGAGCAACAAAAAGGTAAGGTTCACAAAGGGTTTGGAGTAATAACTCGGTAATGATCCCTCCGCTGGTTCACCAACGGAGACCTTGTTACGACTTTTACTTCCTCTAAATGACCAAGTCTTCCTGAGATCGGAAGAGCGTCGGGG
+
CCCGGGGGGGGGGGGGGGGGGGGGGGGGGGGGGGGGGGGGGGGGGGGGGGGGGGGGGGGGGDGFGGGGGGGGGGGGGGGGGGGGGGGGGGGGGGGGGGGGGGGGGGGGGGGGGGGGGGGGGGGGGGGGGGGGGGGGGGGGGGGGEGGGGDGGGGGGGGGGGGFGGG>FFEGGGGGGGGFFFGGGGGGGGGGGGGFFGGFGGGCGGGGGGGGCGGFD<DDFGGGGGFGGFFFFFBF>)59FFF/:CCEFGGEFFGFFBFFFFB<D2<AFAFFFFB<<A92>44()))431?;.(.(--4(##
@M06045:235:000000000-JCY5N:1:1101:9990:10849 2:N:0:CTCAGA
CTCAGAGCTGCGTTCTTCATCGATGCCAGAACCAAGAGATCCGTTGTTGAAAGTTTTGATTTATTTGTTTGTTTTACTCAGAAGTTCCACTAAAAACAGAGTTTAGGGGTCCTCGGGCGGGCCGTCCCTTTTTACGGGGCGCGGGCTGATCCGCCGAGGCAACGTATAGGTATGTTCACAGGGGTTTGGGAGTTGTAAACTCGGTAATGATCCCTCCGCTGGTTCACCAACGGAGACCTTGTTACGACTTTTACTTCCTCTAAATGACCAAGTCTTCCGGAGATCGGAAGAGCCGCGTGCG
+
CCCGGGGGGGGGGGGGGGGGGGGGGGGGGGGGGGGGGGGGGGGGGGGGEFGGGGGGGGGGGGGGGGGGGGGGGGGGGGGGGGGGGGGGGGGGGGGGGGGGGGGGGGGGGGGGGGGGGGGGGGGGGGGGGGGGGGGEGGGGGGGGGGGGGGGGFGEGGGGGGGGGFGGGGGGDGGFGGGGGGGGGGGGGGGGGGGGGFFCGCGGEGGGGGGGFGGFFGFGBG)9>C>7:47@BFFFF><FFFFFCCGFGDDFFFFFFAF4//4AAF242:FF7)6<BFF?>:0,(4<?::90.(((-4((##
@M06045:235:000000000-JCY5N:1:1101:17814:10852 2:N:0:CTCAGA
CTCAGAGCTGCGTTCTTCATCGATGCCAGAACCAAGAGATTCGTTGTTGAAAGTTTTAACTTGTTTGTTTTGTAAATCAGAAGGTACGCTATAAATTGAAGAGTTGGGTCCTCTGGCGCGCTGCGGGACGGGCCGAAGCCGCGGCCCGCGGTGCGCCGAGCAACAAAAAGGTAAGGTTCACAAAGGGTTTGGAGTAATAACTCGGTAATGATCCCTCCGCTGGTTCACCAACGGAGACCTTGTTACGACTTTTACTTCCTCTAAATGACCAAGTCTTCCCTAGATCGGAAGAGCGTCGGAG
+
CCCGGGGGGGGGGGGGGGGGGGGGGGGGGGGGGGGGGGGGGGGGGGGGGGGGGGGGGGGGGGGGGGGFGGGGGGGGGGGGGGGGGGGGGGGGGGGGGGGGGGGGGGGGGGGGGGGGGGGGGGGGGGGGGGGGGGGGGGGGGGGGGGGGGGGG8GGGGGGGGGGGGFFGFGGGGGGGFFGGGGCGGGGGGGGG?E6@FGGGGFFGDGGDGCFFGGCGGFGFGGGFGGGGFFFFFFFFDFGFFFFGGDDGGGFFFGFFF?A*96<<<A)5)9?F?2)-5)6:BF?456:01<2(..34(((##
@M06045:235:000000000-JCY5N:1:1101:21488:10859 2:N:0:CTCAGA
CTCAGAGCTGCGTTCTTCATCGATGCTGGAGCCAAGAGATCCGTTGTTGAAAGTTTTAACAGTTCGCTTAGAACACTCAGAAATATCGTCGGGTTCGAACAGAGATTCTGATGATACCGGCGGGCACGCCCCGGGAGGCGCGCCGCCGAAGCAACAGGTATAAAGGTTCACAAAGGGTTATGAGTTATAGTACTCGGTAATGATCCCTCCGCTGGTTCACCAACGGAGACCTTGTTACGACTTTTACTTCCTCTAAATGACCAAGTCTTCCGCAGATCGGAAGAGCGTCGTGTAGTGAACA
+
CCCGGGGGGGGGGGGGGGGGGGGGGGGGGGGGGGCFGGGGGGGGGGGGGGGGGGGGGGGGGGGGGGGGGGGGGGGGGGGGFGGGGGGGGGGGGGGGGGGGGGGGGGGGGGGGGGGGGGGGGGGGGGGGGGEGEGGGGGGDGGEEGGGGGGGGGGFEGGGGGGGGGGFCCFGCGGFCGFGGCCEGCFGGGGFGGFGCEGGGGGGFECGCFGGGDGCGGFF?>CFG3DC3>F@FAAF=?FGFF>BFGGFFC:?FF>FFFF94?BBB?AAABF95296(,4:::00(((42:67::?A)()-##
@M06045:235:000000000-JCY5N:1:1101:4735:10906 2:N:0:CTCAGA
CTCAGAGCTGCGTTCTTCATCGATGCCAGAACCAAGAGATCCGTTGTTGAAAGTTGTAACTATTAAAGTTTTTCAGACGCTGATTGCAACTGCAATGGGTTTAAATTGTCCAATCGGCAGGCGAACCCGCCGAGGAAACGTAAGTACTCAAAAAACATGGGTAAGAGACAGCAGGACAAAGCCTACAATACTCTAGGTAATGATCCTTCCGCAGGTTCACCTACGGAAACCTTGTTACGACTTTTACTTCCTCTAAATGACCAAGTCTTCCACAGATCGTAAGAGCGTCGTGTAGGGAACA
+
CCCGGGGGGGFGFCFGGGGFGGGGGDGDGGGGGGFG<EFGGGGGGGGGGFGGGGGGGGGGGGGGGGGGFGGGGGGGGGGGGGDGGGGGGGGGFC:CFFGFG@FCGGGGGGGGFGGGDFEEGGGGGGGDGDFGEGGFGAFFGGFGGGGGGFGGADCGGCFDGGFFCC?DGGG6FG6EGGGC8DDGGGGGCC6@BC9;DFGGGGGFGGECFCDGG:D6DFGFCCFGDGGCBAFFFFFFFFGFFAFGGG4FGGFFFFF=47)8B0:?FAA24@FFAB:79??(4819236(391<6()3:1.##
@M06045:235:000000000-JCY5N:1:1101:4638:10911 2:N:0:CTCAGA
CTCAGAGCTGCGTTCTTCATCGATGCCAGAACCAAGAGATCCGTTGTTGAAAGTTGTAATTATTATTTGTTTTCTGACGCTGATTGCAACTACAAAAAGGTTTGATATTGTCCAACCGGCAGGCAAGCCCGCCGAGGAAACATACGGTACGCAAAAGACAAGGGTGCAGCAAGGACCGAAGTCCGCTGTTTTGATAATGACCCTTCCGCAGGTTCACCTACGGAAACCTTGTTACGACTTTTACTTCCTCTAAATGACCAAGTCTTCCCCAGATCGGAAGAGCGTCGTGTAGGGAAAGAAA
+
CCCGGGGGGGGGGGGGGGGGGGGGGGGGGGGGGGGGGGGGGGGGGGGGGGGGGGGFFGGGGGGGGGGGGGGGGGGGGGGGGGGFGGGGGGGGGGGGGGGEGGGCGGGGGGGGFGCCFGDGGGGGGGGGGGGGGGGGDGGGGGGGGGGGGGGGGGGGGGGGGGGGGGGGGGGGGGGGGGGGGGGGGGGGGGGGGGGGGGCEEFFFGGGGGGGGGFGGGFGFGGGGGGGGF46AAEFFFEGFFFFGGGBFGGFFFGFFF?7?F?FFB<<<<@FDB7::BF<9777;2?F>FFFFFF:(:10##
@M06045:235:000000000-JCY5N:1:1101:12428:10912 2:N:0:CTCAGA
CTCAGAGCTGCGTTCTTCATCGATGCCAGAGCCAAGAGATCCGTTGCTGAAAGTTTTGATTATTTGTTTATGCCACTCAGAAGTCCACTATAAAAACAGAGGTTTGGGTCCCCGGCGGCCGCCTGGGTCCGGGTCACGGCCGGAGCCGCGCCCGGGACGGCACGCCGAAGCAACATGGTATAGGTTCACAATGGTTTGGAGTTTGTAACTCAGTAATGATCCCTCCGCTGGTTCACCAACGGAGACCTTGTTACGACTTTTACTTCCTCTAAATGACCAAGTCTTCCACAGATCGGAAGGG
+
CCCGGGGGGGGGGGGGGGGGGGGGGGGGGGGGGGGGGGGGGGGGGGGGGGGGGGGGGGGGGGGGGGGGGGGGGGGGGGGGGGGGGGGGGGGGGGGGGGGGGGGGGGGGGGGGGGGGGGGGGGGGGGGGGGGGG>FFGGGGGGGGGGGGGDGGGGGGGGGEGGGGGGGGGGGGGGFFGFGF?CFGGGGGGGGGGGGGGGGFGCGEGGGGF7C7CFDCFFFFGGGGGGGGFFFFFAFFFFF>EEEDCGFFGFFFFGFFBBBFFFFB>FA<>FFFAF<AAB>?(4:54A:AF7:79(3(3:,##
@M06045:235:000000000-JCY5N:1:1101:9509:10920 2:N:0:CTCAGA
CTCAGAGCTGCGTTCTTCATCGATGCGAGAGCCAAGAGATCCGTTGTTGAAAGTTGTATTTTTGAATTATGTTTATTCAGAAATAGATATTCAGACAAACTGCTTTAAAGGTGTTAAGTTAATCAAACCCTCTTGGCTTTTTAATGCCAGAGAGTTCAAAAACGTTGCACACAAGGTGGATATGGATTTTTTTAAAGAGTGCCATAAAACACTCAATTATGAATGATCCTTCCGCAGGTTCACCTACGGAAACCTTGTTACGACTTTTACTTCCTCTAAATGACCAAGTCTTCCATAGAGA
+
CCCGGGGGGGGGGGGGGGGGGGGGGGGGGGGGGGGGGGGGGGGGGGGGGGGGGGGGGGGDGGGGGGGGGGGGGGGGGGGGGGGFGGGGGGGGGGGGGGGGGGGGGGGGGGGGGGGGGGGGGGGGGGGGGEGGGGGGGGGGFGGGGGGGGGGGGGGGGGGGGGGGGGGGGGGGGGGGGGG6EEFGGFFFGGGGGFGGGGGGGGGGGGGGGGGDDGFGGFGFFGGGGGGGFFFFFFFFDBFFFFFFGGFGGGFFFGFFEFEFFFFFFDEFCBCFFFFEFFFFFEFF@@;;7)9<C<C?C?9##
@M06045:235:000000000-JCY5N:1:1101:20414:10927 2:N:0:CTCAGA
CTCAGAGCTGCGTTCTTCATCGATGCCAGAACCAAGAGATCCGTTGTTAAAAGTTTTGACTTGTTTTTTGTTTTGAATCAGAACGTGCAGTACGCTTTTTCAAATTTAGAGTTTAGCGCGGCCGGCGGGGACGGGGACGGGGACGGCGGCCCGGTGAGGGGCGCGCCGACCCAGACCCCGCCTCCCCGCCGAGGCAACGCGCGGCAAGAGGTAAGGTTCACAATGGGTTTTGAAGAGTAACTTCGGTAATGATCCCTCCGCTGGTTCACCAACGGAGACCTTGGTACTACTTTTACTTCAG
+
CCCGGGGGGGGGGGGGGGGGGGGGGGGGGGGGGGGGGGGGGGGGGGGGGGGGGGGGGGGGGGGGGGGGGGGGGGGGGGGGGGGGGGGGGGGGGGGGGGGFGGGGGGGGGFGGGGGGGGGGGGGGGGGGG7FGDGGGGGGGGGGGGGGCGGGGGGGGGGGGGGGGGGGEEGGEGFFFFDGGGGGGGGGGGGGGGGC*CCEEEDEGG5C=*CF6DCFGFFGBGGGFGFC<35>F02@B@FCFFFBGGGFF3*7?**8?0.35)19(4<94AF@FBF9?1(4().)(.66))..5<52):4)##
@M06045:235:000000000-JCY5N:1:1101:23138:10956 2:N:0:CTCAGA
CTCAGAGCTGCGTTCTTCATCGATGCGAGAGCCAAGAGATCCGTTGTTGAAAGTTGTATTTTGAATTAAGTATTCATAATATGTTTCAGACAAAATCACTAAAGTTCTGAGTAGATATAAATCCCAAAGGTGACCACACGGCTTTTAACAGCCGGCAGCCCCCAGAGAGATGACATTGCACACAAGGTGGATATGGATTTTTGAAAGTGCCATAAAAACACTTGATTATGAATGATCCTTCCGCAGGTTCACCTACGGAAACCTTGTTACGACTTTTACTTCCTCTAAATGACCAAGTCCC
+
CCCGGGGGGGGGGGGGGGGGGGGGGGGGGGGGGGGGGGGGGGGGGGGGGGGGGGGGFGGGGGGGGGGGGGGGGGGGGGGGGGGGGGGGGGGGGGGGGGGGGGGGGGGGGGGGGGGGGGGGGGGGGGGGGGGGGGGGGGGGDGGGGGGGGGCGGGGGGDGGGGDGGGGGGGGFGGGGGGGGGGGGGGGGGGGFGGGFFBFGGG>EGGGFGG>FGGGGGFDFGGFGGFGFFFFFEFFFFFGFFFFGGDEDCFFFA9;F?FFFFFFFF<79?FFF0???EFECFEBDA94>AF)622?B0))##
@M06045:235:000000000-JCY5N:1:1101:21029:10969 2:N:0:CTCAGA
CTCAGAGCTGCGTTCTTCATCGATGCCAGAACCAAGAGATCCGTTGTTGAAAGTTTTGATTTATTTATGGTTTTACTCAGAAGTTACATATAGAAACAGAGTTTAGGGGTCCTCTGGCGGGCCGTCCCGTTTTACCGGGAGCGGGCTGATCCGCCGAGGCAACAAGTGGTATGTTCACAGGGGTTTGGGAGTTGTAAACTCGGTAATGATCCCTCCGCTGGGTCACCAACGGAGACCTTGTTACGACTTTTACTTCCTCTAAATGACCAAGTCTTCCCCAGATCGGAAGAGCGTCCGGGGA
+
CCCGGGGGGGGGGEGGGGGGGGGGGGGGGGGFFGGGGGGGGGGFCFFGGDGFGEFEFGGGGGGGAFGGFGFGGGFGGGGGGGGGGGGCEFGGGGGGGGGGGGGGGGGFCEFDGGFGGG7C7>EG:FEGGFECEGGGGDECFGE=EDGG6FDGFGGGDGGGGGGCFGCGGGGGF@FG;CFGGGGEGGEEGGE8FFGC79<>EGGGGEGGG7FFGGGDDFGB:*9CFC7CFFFD02)08?:?7*67CFDC*CBFFG46<B<F4>A9<AA2:>F6)6:A21313138?((-4((3(73((((##
@M06045:235:000000000-JCY5N:1:1101:13081:10980 2:N:0:CTCAGA
CTCAGAGCTGCGTTCTTCATCGATGCCAGAACCAAGAGATCCGTTGTTGAAAGTTGTAACTATTAAAGTTTTTCAGACGCTGATTGCAACTGCAATGGGTTTAAATTGTCCAATCGGCGGGCGAACCCGCCGAGGAAACGTAAGTACTCAAAAAACATGGGTAAGAGACAGCAGGACAAAGCCTACAATACTCTAGGTAATGATCCTTCCGCAGGTTCACCTACGGAAACCTTGTTACGACTTTTACTTCCTCTAAATGACCAAGTCTTCCGTAGATCGGAAGAGCGGCGTGTAGGGAAAC
+
CCCGGGGGGGGGGGGGGGGGGGGGGGGGGGGGGGGGGGGFGGGGGGGGGGGGGGGGGGGGGGGGGGGGGGGGGGGGGGGGGGGGGGGGGGGGGC:CEFFGGEGGGGGGGGGGGGGGGGGGGEGEGGGGGGGGGGGGGGDGGFGGGGCFFGGGGGGGGGGGGGGGGFGGGGCGGGGGGGGGGFF?FFFFGFGGGFGCFGGGGGF?EFGFGCDEDGG;CFGFDGGGGGDGFFFFFF*9FFD>>@DGGGFCFFFFFGFFFFAF??DFB9<44@FE46<FFB???FBBFFF0(9>B2(4<2:8##
@M06045:235:000000000-JCY5N:1:1101:27143:10999 2:N:0:CTCAGA
CTCAGAGCTGCGTTCTTCATCGATGCGAGAGCCAAGAGATCCGTTGTTGAAAGTTGTATTTTTGAATTATGTTTATTCAGAAATAGATATTCAGACAAACTGCTTTAAAGGTGTTAAGTTAATCAAACCCTCTTGGCTTTTTAATGCCTGAGAGAGTTCAAAAACGTTGCACACAAGGTGGATATGGATTTTTTTAAAGAGTGCCATAAAACACTCAATTATGAATGATCCTTCCGCAGGTTCACCTACGGAAACCTTGTTACGACTTTTACTTCCTCTAAATGACCAAGTCTTCCTGAAG
+
CCCGGGGGGGGGGGGGGGGGGGGGGGGGGGGGGGGGGGGGGGGGGGGGGGGGGGGGGGGGGGGGGGGGGGGGGGGGGGGGGGGGGGGGGGGGGGGGGGGGGGGGGGGGGGGGGGGGGGGGGGGGGGGGFGGGGGGGGGGGGGGGGFGGGGGGGGGGGGGGGGGGGDGGGGGGGGGGGGFGGGFGFGGGGGGGGGGGGGGGGEFFGGGGGGGGGGGDGFGFGGGGGGGGFFFFFFFDFFGFFFFGGGACCG)?BGFFFFFFFCEFD@DFFFAFCEFEF9<AF?C?CEEFFFE4?E?<AF-##
@M06045:235:000000000-JCY5N:1:1101:20822:11004 2:N:0:CTCAGA
CTCAGAGCTGCGTTCTTCATCGATGCCAGAACCAAGAGATCCGTTGTTGAAAGTTTTAACTTGTTTGTTTTGTAAATCAGAAGGTACGCTATAAATTGAAGAGTTGGGTCCTCTGGCGCGCTGCGGGACGGGCCGAAGCCGCGGCCCGCGGTGCGCCGAGCAACAAAAAGGTAAGGTTCACAAAGGGTTTGGAGTAATAACTCGGTAATGATCCCTCCGCTGGTTCACCAACGGAGACCTTGTTACGACTTTTACTTCCTCTAAATGACCAAGTCTTCCTGAGATCGGAAGAGCGTCGGAA
+
CCCGGGGGGGGGGGGGGGGGGGGGGGGGGGGGGGGGGGGGGFFGGGGGGGGGGGGGGGGGGGGGGGGGGGGGGGGGGGGGGGGGGGGGGGGGGGGGGGGGGGGGFGGGGGGGGGGGGGGGGGGDFGGGGGGGGGGGGGGGGGGGDGGGGCGGDEGGGGGGGGGGGGCGFGGGGGGGFGFGGGCGFGGGGGGGGGGCGGGGGGGGGGGGGGF+:CCGF:D3*9DFGGGG*6>EFFEFFFGFFFFGFFFCCGFFFGFFA6>FB>AAAA>FFFF>?ABFA<<BF9:AA??2:1(1704-8>(##
@M06045:235:000000000-JCY5N:1:1101:8922:11045 2:N:0:CTCAGA
CTCAGAGCTGCGTTCTTCATCGATGCCGGAACCAAGAGATCCGTTGTTGAAAGTTTTAATTAATTGAATAATTGTCTCAGACTGCATACTTCAGACAGCGTTCACAGGGGGCTTCGGCGGGCGCGGGCCCGGGGGCGGATGCCCCCCGGCGGCCGTGAGGCGGGCCCGCCGAAGCAACACGGTTCGTTAAACACGGGTGGGAGGTTGGACCCCGAGGGGCCCTCACTCAGTAATGATCCTTCCGCAGGTTCACCTACGGAAACCTTGTTACGACTGTTTCTTCCTCTAAATGACCAAGTTG
+
CCCGGGGGGGGGGGGGGGGGGGGGGGGGGGGGGGGGGGGGGGGGGGFGGGGGGGGGGGGGGGGGGGGDFFDGGGGGGGDGGGGGGGGGGGGGGGGGGGGGGGGGGGGFGGGGGGFGGGGGGGEGEGGGEGGGGGG7CCFFEGGGGGGGGGGGGGGEEGGGGGGGG8CEGCGG*:E?FGFC>EGGGG*;5C+AEGGGGEEGG*8CCC=G6FFGCD31>:DFC337C<*::?F6AB?=4=7*98FDG3@GDG?FF:697>3559::(44)-9=@B92(5))).<<>4.6)))6))3(),:.##
@M06045:235:000000000-JCY5N:1:1101:3686:11051 2:N:0:CTCAGA
CTCAGAGCTGCGTTCTTCATCGATGCCAGAACCAAGAGATCCGTTGTTGAAAGTTTTCATTCATTTAATCAATACTCCGACGCAAAGAGACAGCGTTAAATGGTCCTCCGGGGGCGGCGGCGGACGCTCTGCCCCCGAGGCAAAAGGGTTTTGGTCAACAATGGGTTGGGGACGGGGGCGCGGAGGCCCGCCATCTTTGGTAATGATCCCTCCGCAGGTTCACCTACGGAGACCTTGTTACGACTTTTACTTCCTCTAAATGACCAAGTCTTCCTCAGATCGGAAGAGCGTCGTGTAGGAA
+
CCCGGGGGG8@FGGGG9FGGGGGGGGGGGGGGGGGGGGGGGGGGGEGGFGGDGGGGGCFGGGGGGGGGGGFGGGGGGGGGGGGGCCGFGGGGFDGGGGGGGGFGGGCAFDGGGC@BFGGEGGGGGDGFGGGFGCGEGGGGCF@88EB=F6CC6CGGGGGGCGGGF8CCEGGGGGGGGGGGGGGEEECC?CGDEGGG?FGFGFEECFCC<C7E7)9>7@C@7FFGGDGGFFF>03?6FFG@FDFGGCFFFGFFFGFF<F2FF<AABBF69F6?9>5><724:?FBB0:14170944.()5##
@M06045:235:000000000-JCY5N:1:1101:19354:11068 2:N:0:CTCAGA
CTCAGAGCTGCGTTCTTCATCGATGCCAGAACCAAGAGATCCGTTGTTGAAAGTTTTAATTGATTGTGTTTTTACTCAGAAGATACTGAAAATAACAGAGTTTGTTGGGTCCTCTGGCGGGCCGCTCCCGTTTTACGGGGAAGCGGGGAGCCGCCGAGGCAACATTGTAGGTATGTTCACAGGGGTTTGGGAGTTGTAAACTCGGTAATGATCCCTCCGCTGGTTCACCAACGGAGACCTTGTTACGACTTTTACTTCCTCTAAATGACCAAGTCTTCCCAAGATCGGAAGAGCGTCGTGG
+
CCCGGGGGGGGGGGGGGGGGGGGGGGGGGGGGGGGGGGGGGGGGGGGGGGGGGGGGGGGGGFGGGGGGGGFGGGGGGGGGGGGGGGGGGGGGGGGGGGGGGGGGGGGGGGGGGGGFGGGFGGGGGGGGGGGGGGGGGDGGGGGGGGGGGGGGGGGGGGGGGFFFFGGGGGGGGGGGGGGGGGGGGGGEGGGGGEGGGGGGGGGGGGGGGGGGGGGGGFGFGGGGGGGGFFFFFBDFDFGFFF4CCGFGGG:FFGFFDFFFFFFFFFFF<FFF?FF><>BFBB0:?A?6:?B?B019?B0##
@M06045:235:000000000-JCY5N:1:1101:16088:11071 2:N:0:CTCAGA
CTCAGAGCTGCGTTCTTCATCGATGCGAGAGCCAAGAGATCCGTTGTTGAAAGTTGTATTTTTGAATTATGTTTATTCAGAAATAGATATTCAGACAAACTGCTTTAAAGGTGTTAAGTTAATCAAACCCTCTTGGCTTTTTAATGCCAGAGAGTTCAAAAACGTTGCACACAAGGTGGATATGGATTTTTTTAAAGAGTGCCATAAAACACTCAATTATGAATGATCCTTCCGCAGGTTCACCTACGGAAACCTTGTTACGACTTTTACTTCCTCTAAATGACCAAGTCTTCCGTAGAGG
+
CCCGGGGGGGGGGGGGGGGGGGGGGGGGGGGGGGGGGGGGGGGGGGGGGGGGGGGGGGGGGGGGGGFGGGGGGGGGGGGGGGGGGGGGGGGGGFGGGGGGGGGGGGGGGGGGGGGGGGGGGGGGGGGGCEGGGGGGGGGGGGGGGGGGGGGGGGFGGGGGGGGGCGGGGGGGEGGGGGGGFGGGGGGGGGGGGGGGGGFGCFGFGGGGGGGGG69CFFGFGGFGGGGGFFFFFD>B>DGFFFFGGGFDDGBFFFFFFFFFFF<@FFFFFFFFFFFF<EFEF?C@1=;043??EF<?B:0##
@M06045:235:000000000-JCY5N:1:1101:10192:11085 2:N:0:CTCAGA
CTCAGAGCTGCGTTCTTCATCGATGCGAGAGCCAAGAGATCCGTTGTTGAAAGTTGTATTTTTGAATTATGTTTATTCAGAAATAGATATTCAGACAAACTGCTTTAAAGGTGTTAAGTTAATCAAACCCTCGTGGCTTTTTAATGCCAGAGAGTTCAAAAACGTTGCACACAAGGTGGATATGGATTTTTTTAAAGAGTGCCATAAAACACTCAATTATGAATGATCCTTCCGCAGGTTCACCTACGGAAACCTTGTTACGACTTTTACTTCCTCTAAATGACCAAGTCTTCCCTAGAAT
+
CCCGGGGGGGGGGGGGGGGGGGGGGGGGGGGGGGGGGGGGGGGGGGGGGGGGGGGGGGGGGGGGGGGGGGGGGGGGGGGGGGGGGGGGGGGGGGGGGGGGGGGGGGGGGGGGGGGGGGGGGGGGGGGGGGGGGGGGGGGGGGGGGGGGGGGGGGGGGGGGGGGGGGGGGGGGGGGGDGGEGGGGGGGGGGGGGGGGFGGGGGGGDGGFGGGGGGGGGFGFGGGGGGGGFFFFFDFDAEGFFFFGGGFGGGFFFGFFFFFFFFFFFFEFFFFFCFFFFEFFF5<8E;D;AFFBBFFFFF,##
@M06045:235:000000000-JCY5N:1:1101:9668:11101 2:N:0:CTCAGA
CTCAGAGCTGCGTTCTTCATCGATGCGAGAACCGAGTGATCCATTGCTGGCAGTTTTCGGTTGTTTTTGCGCATTACACGCAGTAAAAGTAAGAATAAAAGTGAAAAATGTGGTGAAAAAGCAGGGGTACCCCGCGTGAGCAGAGCACCCATACAACACTTGACACAGCACAGAGATGACTAGCGGTTGCCACCCGGAGGTGGCCGCTATCACTGTAATGATCCTTCCGCAGGTTCACCTACGGAAACCTTGTTACGACTTTTACTTCCTCTAAATGACCAAGTCTTCCTCAGATCTGGCC
+
CCCGGGGGGGGGGGGCGGGFGGGGGGDGGEGGGGGGGGGGGGGGGGGGGGGGGGGGGGEGFGGGGGGGGFGEGGEGFFGGGGGGDFDE<FAF?<FFGGFGCGBEGGGGGGGFEGGGGGGGGGGGGGGGGGGGGGEGGEGGGGGGGGFGGGGGGFGGGGGGGGGGD?FF?BFG?>?FFFFCFGFGGGGEGGFCGCGGGG8CEGCFFG5>C7CGGGGGG6CFGCGGGFGGFFF:>.9FFFG49?:DDG:<CG==BF@FF>BEEFF<AAA9<FFF<4:AFBF?:6:A<569<>94224().)##
@M06045:235:000000000-JCY5N:1:1101:23249:11117 2:N:0:CTCAGA
CTCAGAGCTGCGTTCTTCATCGATGCCAGAACCAAGAGATCCGTTGTTGAAAGTTGTAACTATTAAAGTTTTTCAGACGCTGATTGCAACTGCAATGGGTTTAAATTGTCCAATCGGCGGGCGAACCCGCCGAGGAAACGTAAGAACTCAAAAAACATGGGTAAGAGACAGCAGGACAAAGCCTACAATACTCTAGGTAATGATCCTTCCGCAGGTTCACCTACGGAAACCTTGTTACGACTTTTACTTCCTCTAAATGACCAAGTCTTCCTTAGATCGGAAGAGCGTCGTGTAGGGAACC
+
CCCGGGGGGGGGGGGGGGGGGGGGGGGGGGGGGGGGGGGGGGGGGGGGGGGGGGGGGGGGGGGGFGGGGGGGGGGGGGGGGGGGGGGGGGGGGCCC@FGGGEGGGGGGGGGGGGGGGGGGGGGGGGGGGGGGGGGGGGGGGGFGGGGGGGGGGGGGGGGFGFGGGGGGGGGGGGGGGGGGGGGGGGGGGGGFFCGGFGFGGGGCGFFGGGGGGGGCCFFFGGGGGGGGFFFF<46=4=CFD3@GGGFGGGFFF77=A?>FF:???><:<FFFDFAA5AFFFF>?7?>>F9(,8B<2:03##
@M06045:235:000000000-JCY5N:1:1101:16197:11134 2:N:0:CTCAGA
CTCAGAGCTGCGTTCTTCATCGATGCGAGAGCCAAGAGATCCATTGTTAAAAGTTATTTTTATGTTTTCTTACTTGCAAGGTTTATTTTGCCTTACGAAAACTCAAAAAGTACATCAGTCTGACTAATTAAACGCGAATTGTTTGTTTTTACAATGCACAAAAGATTTTCTCAGTCGGTTTTTTTGCAAAAACACGGTCGAGCAAAGAGAAATAAAATTTCTCTTACTTTTTTGTAATGATCCTTCCGCAGGTTCACCTACGGAAACCTTGTTACGACTTTTACTTCCTCTAAATGACCAT
+
CCCGGGGGGGGGGGGGGGGGGGGGGGGGGGGGGGGGGGGGGGGGGGGGGGGGGGGGGGGGGGGGGGGGGGGGGGGGGGGGGGGGGGGGGGGGGGGGGGGGGGGGGGGGGGGGGGGGGGGGGGGGGGGGGGGGGGGGGGGGGGGGGGGGGGGGGGGGGGGGGGGGGGGGGGGGGGGGGDGGGGGGGGGGGEGGGGGGGGGDGGGGGGGGGGGGGGGGGFGFGGGGGGFGFFFFFFFFFFGFFFFGGGFGGGFFFGFFFFEFFDFFFFFFFFFFFFFBFF?FFFA<AFFBFFFFA9BFFF7##
@M06045:235:000000000-JCY5N:1:1101:1877:11150 2:N:0:CTCAGA
CTCAGAGCTGCGTTCTTCATCGATGCCAGAGCCAAGAGATCCGTTGCTGAAAGTTTTGATTATTTGTTTATGCCACTCAGAAGTCCACTATAAAAACAGAGGTTTGGGTCCCCGGCGGCCGCCTGGGTCCGGGTCACGGCCGGAGCCGCGCCCGGGACGGCACGCCGAAGCAACATGGTATAGGTTCACAATGGTTTGGAGTTTGTAACTCAGTAATGATCCCTCCGCTGGGTCACCAACGGAGACCTGGTTACGACTTTTACTTCCTCTAAATGACCAAGTCTTCCCAAGATCGGAAACC
+
CCCAFFGGGGGGGGGGGGGGGGGGGGGGGGGGGGGGGGGGGGGGGGGGGGDGGEFGGFGGFGG@FGGGGFGGGGGGFGFGGGGGGGGGGGGGGGE9@<EF@FFGAEEGGFCFGGGGCC7+@FEDGGGGGGGGGDFGGGGGDGGEGGEGGCEGEGGGDGCGG8E8*=88BEGCEGFGGGGGF7;FGCGGGG9<CFEG6?E@@FG7FFFFFC777:?DDFGF>CC4*9CDD@332:FF4=5BD>353>FF*/9=*2))432?FFAFAA<26@66644<F(4<64AA29<?<<00)6:?F:(##
@M06045:235:000000000-JCY5N:1:1101:20500:11160 2:N:0:CTCAGA
CTCAGAGCTGCGTTCTTCATCGATGCCAGAACCAAGAGATCCGTTGTTGAAAGTTTTAACTTGTTTGTTTTGTAAATCAGAAGGTACGCTATAAATTGAAGAGTTGGGTCCTCTGGCGCGCTGCGGGACGGGCCGAAGCCGCGGCCCGCGGTGCGCCGAGCAACAAAAAGGTAAGGTTCACAAAGGGTTTGGAGTAATAACTCGGTAATGATCCCTCCGCTGGTTCACCAACGGAGACCTTGTTACGACTTTTACTTCCTCTAAATGACCAAGTCTTCCGGAGATCGGAAGAGCGGCGCAT
+
CCCGGGGFGGGGGGGGDFFGGG@GFGGGFGGGGGGGGGGGGGGGFGGGGFFGGCGFGGGGGEFFGGGFFGGGGGGGFGFGCEFFGGGGG@FGGGCFGFGC@DCFFFFDFFGGFFFC8:CCFEFGCCGGGFFDGFGGGCFGEC8BC@EEE>EE5>8>>8C8=EEG6FGF8EGGGFGC?>>@GGGGF68CEEGGFGGDFF9C67E8EGCEE9CFFCF*C>DB*>C5CFC7??FD:9)77@D@FFFCDFDGDCDFF>B@AFAFFABFB>ADB@65?-65<A<:;(43(418(308:06(43(##
@M06045:235:000000000-JCY5N:1:1101:27886:11171 2:N:0:CTCAGA
CTCAGAGCTGCGTTCTTCATCGATGCGAGAGCCAAGAGATCCGTTGTTGAAAGTTGTATTTTGAATTGTTTATTCATAATATTTTTCAGACAAAGAGTTAAAAGATAAGGTTGATGTTTAGTCGATCTCCATGAAGAAGATCGACTGACATTGCACACAAGGTGGATATGGATTTAAAAAGTGCCATAAAACACTCAATTATGAATGATCCTTCCGCAGGTTCACCTACGGAAACCTTGTTACGACTTTTACTTCCTCTAAATGACCAAGTCTTCCGTAGATCGGAAGAGCGTCGTGTTTG
+
CCCGGGGGGGGGGGGGGGGGGGGGGGGGGGGGGGGGGGGGGGGGGGGGGGGGGGGGGGGGGGGGGGGGGGGGGGGGGGGGGGGGGFGGGGGGGGGGGGGGGGGGGGFGFGGGGGGGGGGGGGGGGGGGGGGGGGGGGGGGGGGGGGGGGGGGGGGGGGGGGGGGGGGGGGGGGGGGGGGGGDGGGGGGGGGGGGGGGGGGGGGGGGGGGGGGGGGGGFGFGGGGGGGGFF>DDBFFFFGFFFFGGGDGGGFFFGFFEFFFFEFFCEEEBFFFFFFFFFFF;6<=6@D038@>@FB><?(##
@M06045:235:000000000-JCY5N:1:1101:2251:11172 2:N:0:CTCAGA
CTCAGAGCTGCGTTCTTCATCGATGCCAGAACCAAGAGATCCGTTGTTGAAAGTTTTGATTCGTTTGTTTTTGTTATTCAGAAGTAGTTTCGCTATAAATTCAAGAGTTTGGTGCTGCCGGCGGGGGCTGGTCGGGCGGCCCCGCGAGGGGGTGCCCTCCCGGCCGTCCGCCGAGGCAACAGCAGTAATAGGTAAGGTTCACAAAGGGTTTGGAGGAATAACTCGGTAATGATCCCTCCGCTGGTTCACCAACGGATACCTTGTTACGACTTTTACTTCCTCTAAATGACCAAGTCTTCTG
+
CCCGGGGGGGGGGGGGGGGGGGGGGGGGGGGGGGGGGGGFGGGGGGFGGGGGGGGGGGGGGGGGGGGGGGGFGGGGGGGGGGGGGGGGGGGGGGGGGFGGFGFGGFGGGFDFGGGGGGGGGGGGGGGGEGGGGDGGGGGGGGGGGGGGCGEGGGGDGF5:EGGGGGGGGGGGGGGGGGFCECGFGCFC9C@C7CFGGGGFGGFGGGGGGGDGCF75>FFFG4C><DDFB47@)4/??FGFDBBDGFFFGGF>>7:D().9?AF<<<DFB>>EA<2>>>2AB<<2:9AAA2:7616<<<6##
@M06045:235:000000000-JCY5N:1:1101:13905:11175 2:N:0:CTCAGA
CTCAGAGCTGCGTTCTTCATCGATGCCGGAACCAAGAGATCCGTTGTTGAAAGTTTTGTTTTGTTTAATTAATCACTCAGACAGCAACCTTCAGGCAGTGTTCGAGGGGTCTTCGGCGGGCACGGGCCCGGGGACGGACGTCCCCCGGCGGCCGACAAGCGGCGGGCCCGCCAAAGCAACAGGTATGGTAAACACGGGTGGTGAGGAGCATGACCCCCCGGTTCGTGCCCCGAAGGACCTCGCCCGGGAGCCATCTCGACTCGGTAATGATCCTTCCGCAGGTTCACCTACGGAAACCCTC
+
CCCGGGGGGGGGGGGGGGGGGGGGGGGGGGGGGGGGGGGGGGGFGGGGGGGGGGGGGGGGGGGGGGGGGGGGGGGGGGGGGGGGGGGGGGGGGGGGGGGGGGGGGGGGGGGGGGGGGGGGGGGG:FGGGGGGGGGGGGGGGGGGGGGGGGGGGGGGGGGGGGGDGGGDEGGGGGGGGGGGGGG?FGGGGFGGGGGGGGGGGGGGGGGGGGGGGGGGGFGBCDGGDGGGFFFB99EFFFFFFFFGGGFGGDFBFCF*6>7D74:?<?1<DF*864<402((,(.4-45AF7?FB?6BB?2##
@M06045:235:000000000-JCY5N:1:1101:20940:11185 2:N:0:CTCAGA
CTCAGAGCTGCGTTCTTCATCGATGCCAGAACCAAGAGATCCGTTGTTGAAAGTTTTGATTTATTTATGGTTTTACTCAGAAGTTACATATAGAAACAGAGTTTAGGGGTCCTCTGGCGGGCCGTCCCGTTTTACCGGGAGCGGGCTGATCCGCCGAGGCAACAAGTGGTATGTTCACAGGGGTTTGGGAGTTGTAAACTCGGTAATGATCCCTCCGCTGGTTCACCAACGGAGACCTTGTTACGACTTTTACTTCCTCTAAATGACCAAGTCTTCCCTAGATCGGAAGAGCGTCGTGTGG
+
CCCGGGGGGGGGGGGGGGGGGGGGGGGGGGGGGGGGGGGGGGGGGGFGGGGGGGGGGEGGCFGGGGGGGGGGGGGGGGGGGGGGGGGGGGGGGGGGGGGGGFGGGGGGGGGGGGGGGGGGGGGGGGEGGGGGGGGGGGGGGGGGGGGGGGGGGFGGGGGGGGGGGGDFF;FGGGG9FGFGGGGGGGGGGFGGFGGGGGG99EEGGGGGGGCFGGGDGFGFGGGGGGGDFFFE?>DFFF7B?BFGGGFGDGFFFGFFFF2@B64<AAA?F>>FAFBFFBFFFFFF?FFFFFFF99?>0(,##
@M06045:235:000000000-JCY5N:1:1101:23662:11204 2:N:0:CTCAGA
CTCAGAGCTGCGTTCTTCATCGATGCCAGAACCAAGAGATCCGTTGTTGAAAGTTTTGACTTATTCAGTACAGAAGACTCAGAGAGGCCATACAATTCAAGGGTTCGGTTAACCTCCGGCGGGCGCCCGCGAGGGGCCGGGGGGGCTTTTGGGGCCCGCCCGCCGAAGCAACGGTGGAGGTAAGGTTCACAATGGTTTTGAGTGGTTAAACTCTGTAATGATCCCTCCGCTGGTTCACCAACGGAGACCTTGTTACGACTTTTACTTCCTCTAAATGACCAAGTCTTCCCCAGAGCGGGGA
+
CCCGGGGGGGGGGGGGGGGGGGGGGGGGGGGGGGGGGGGGGGGGGGGGGGGGGGGGGGGGGGGGGGGGGGGGGGGGGGGGGGGGGGGGGGGGGGGGGGGGGGGGGGGGGGGGGGGGGGGGGGGGGGGGGGGGGGGGGGGGGGGGGGEGGGFEGGGGGGGGGGGGGGGGGGGGGGGGGGGGEGGGFGGGGGGFGGG<CFGGGGGGGGCDFGGFGGGGGFGFGGGGGGFGFFFFFFFFFFGFFBFDDGEGGGFFFGFFFFBF:><AFFDA>779AAFB4<<BDFBFFFBAAB?BB?1(-3(##
@M06045:235:000000000-JCY5N:1:1101:17624:11208 2:N:0:CTCAGA
CTCAGAGCTGCGTTCTTCATCGATGCCAGAACCAAGAGATCCGTTGTTGAAAGTTTTAACTTGTTTGTTTTGTAAATCAGAAGGTACGCTATAAATTGAAGAGTTGGGTCCTCTGGCGCGCTGCGGGACGGGCCGAAGCCGCGACCCGCGGTGCGCCGAGCAACAAAAAGGTAAGGTTCACAAAGGGTTTGGAGTAATAACTCGGTAATGATCCCTCCGCTGGTTCACCAACGGAGACCTTGTTACGACTTTTACTTCCTCTAAATGACCAAGTCTTCCTCAGATCGGAAGAGCGTCGTGT
+
CCCGGGGGGGGGGGGGGGGGGGGGGGGGGGGGGGGGGGGGGGGGGGGGGGGGGGGGGGGGGGFGGGGGGGGGGGGGGGGGFGGGGGGGGGGGGGGGGGGGGGGGGGGGGGGGGGGGGGGGGGGGGGGGGGGGGGGGGGGGGGGGGGGGGGGGGGGGGGGGGGGGGFGF>EEGGGGFGGGGGDFFGGGGCGGGCGGGGFCGG9FGGGFEGGGGGGGGGFGF<CCFGGGGFFFFF>FFFFGFFFFGDG@FGGFFFCF?AFABFA7AFF9<<FFF?AA>>9>F>4(2)(4:FF(((46>?1(##
@M06045:235:000000000-JCY5N:1:1101:24182:11212 2:N:0:CTCAGA
CTCAGAGCTGCGTTCTTCTTCGATGCCAGAACCAAGAGATCCGTTGTTGAAAGTTTTGACTTATTCAGTACAGAAGACTCAGAGAGGCCATTAATGCAATAGTTTGGTTTACCTCCGGCGGGCGCCCGCGAGGGCCGGGGGGCGCCGGGAAGGACCCGGGCCGCCCGCCGAAGCAACGGTTTAGGTAACGTTCACAATGGTTTAGGGAGTTTTGCAACTCTGTAATGATCCCTCCGCTGGTTCACCAACGGAGACCTTGTTACGACTTTTACTTCCTCTAAATTACCAAGTCTTCCCTCGG
+
CCCGGGGGGGGGGGGGGGGGGGGGGGGGGGGGGGGGGGGGGGGGGGGGGGGGGGGGGGGGGGGGGGGGGGGGGGGGGGGGGGGGGGGGGGGGGGGGGGGGGGGGGGGGGGGGGGGGGGGGGGGGGGGGGGGGGGGGGGGGGGGGGGGGGGGGDGGGGGGGGGGGGGGGGGGGGGGGGGGEGGGGGGGGGGGGGGGGGGGGFFFGGGGCCCDEG*7:DFCFGGGGGFGGFFFFFFF>3><B@?FGGGFGGGFFFGFFFFFFFBF<:0<BAF@FAFFFFF<2<>A)4:BF:BA2<>>A?A(##
@M06045:235:000000000-JCY5N:1:1101:17312:11228 2:N:0:CTCAGA
CTCAGAGCTGCGTTCTTCATCGATGCCAGAACCAAGAGATCCGTTGTTGAAAGTTTTAACTTGTTTGTTTTGTAAATCAGAAGGTACGCTATAAATTGAAGAGTTGGGTCCTCTGGCGCGCTGCGGGACGGGCCGAAGCCGCGGCCCGCGGTGCGCCGAGCAACAAAAAGGTAAGGTTCACAAAGGGTTTGGAGTAATAACTCGGTAATGATCCCTCCGCTGGTTCACCAACGGAGACCTTGTTACGACTTTTACTTCCTCTAAATGACCAAGTCTTCCAGATATCGGAAGGTCGTTGGGC
+
CCCGGGGGGGGGGGGGGGGGGGGGGGGGGGGGGGGGGGGGGGGGGGGGGGGGGGFGGGFGFGGGGGGGGFGGGGGGGGGGGGGGGGGGGGGGGGGGGGGGFGGGGFGGGGGGGGGGGGGGGGDGGGGGGGGGGGGGGGGGGGGGGGGGGGGGGGGGGGGGGGGGGGFGFEGFGGGGCGGGFGFFFGGGGDGGFGGGGGGGGGGGDGGGGGGEGGGGGFGDGDG<DDFGFFFEF>D@>>FFFFFFDFFGDDDFFFFFFFF47<B2<B2<AFF>1<AAAFA><2)6)4:>?F0(.)-((((##
@M06045:235:000000000-JCY5N:1:1101:26420:11229 2:N:0:CTCAGA
CTCAGAGCTGCGTTCTTCATCAATGCCAGAGCCAAGAGATCCATTGTTGAAAGTTGTAATTTTGTTACAAAATACTGAATTGACTGTAAACTGCAAAGGTTTTTTCGAAGTAGCCATCCCGGCCCGGGGGCCGGGGAGGAGGTAGAGGTATCGAAAAGACAGGGTAGAACGTGTTGGCTCGGGGGCCTTTTGGGGCCCCTCCGCCGCATTTCTTTAATGATCCTTCCTCAGGTTCACCTACGGAAACCTTGTTACGACTTTTACTTCCTCTAAATGACCAAGTCTTCCGAAGATCGGAAGG
+
CCCGGFFGGGGGGGGGGGFGGGGGGGGGGFGEGGGGGG8FGGFGFGFGGGGGGGGGGGGGGGGGGGGGFGG<FFGGFGDGGEGGGGGGFGGGGGGGFGGGGGGGGGEGFGGGGGGGGGGGGGGGGGGDEGGGGGCFFGFCFGGCG9BDFFGGGGGGEGGGGGGGGCE9EGGGGGGGFGFGGGGGGGGGGCFCGCEG=EG*;ECEGCGE=EGGFGGF7B7FFGFGGGG*89)).5B*9?G?F>EDD5@GGC4FFDF5-)3./542>BF<48674<:24<0).,64:5AF::14()6113(##
@M06045:235:000000000-JCY5N:1:1101:9895:11250 2:N:0:CTCAGA
CTCAGAGCTGCGTTCTTCATCGATGCAAGAGCCAAGAGATCCCTTGTTAAAAGTTGTCATTTTTTTGCATCATACTAAATCTGTCAAACAAACAAGCGTGAACATCGAGGGCCTCTCGGCCCCCGTGCTAACATGTATGATGTGTGCGTAGGGGGAGAGAGATTGCTCTCCCCCCTCCCACTACACCACCACCACGAGATTTGTAATGATCCTTCCGCAGGTTCACCTACGGAAACCTTGTTACGACTTTTACTTCCTCTAAATGACCAAGTCTTCCCAAGATCGGAAGAGCGTCGTGGAA
+
CCCGGGGGGGGGGGGGGGGGGGGGGGGGGGGGGGGGGGGGGG,EFGFGGGGGGGGGGGGGGGGGGGGGGGGGGGGGGGGGGGGGGGGGGGGGGGGGGGGGGGGGGGDGGGGGGGGGGGGGGGGGGGGGGGGGGGGGGGGGGGGAGFGGGEEGEGGDGGGGGFFGGGGGGGGGGGGGGGGGGGGGGGGGGGGGGGGGGGGGGGGGGGGGGGGGGGGGGDGFGGFF7FFFFFFFFFEFFFGFFFFGGGEGGGFFFGFFFBAFFFADAAFFFFFFBFDBF?DBF??B:?B?9:BB99?B9?(##
@M06045:235:000000000-JCY5N:1:1101:9871:11269 2:N:0:CTCAGA
CTCAGAGCTGCGTTCTTCATCGATGCGAGAGCCAAGAGATCCGTTGTTGAAAGTTGTATTTTTGAATTATGTTTATTCAGAAATAGATATTCAGACAAACTGCTTTAAAGGTGTTAAGTTAATCAAACCCTCTTGGCTTTTTAATGCCAGAGAGAGTTCAAAAACGTTGCACACAAGGTGGATATGGATTTTTTTAAAGAGTGCCATAAAACACTCAATTATGAATGATCCTTCCGCAGGTTCACCTACGGAAACCTTGTTACGACTTTTACTTCCTCTAAATGACCAAGTCTTCCGCCGA
+
CCCGGGGGGGGGGGGGGGGGGGGGGGGGGGGGGGGCDGGGGGGGGGGGGGGGFGGGGGGGGGGGDFGGGGGGGGGGGGGGGFFGGGGGGGGGGGGGGGGGGGGGGGGGEGFEGGGGGGGGGGFGGGFGFGGGGGGGGGGGGGGGGFGGGFFGFEGGGGGGGFGGGDGGGGGGEGGCFFEG?FFGGGGGGGGGGGGGGFCGCCCEEFGG6B8CGG+7DCGFG@FGGGFGFFFFFFA9@>GDFFFGGGFGFD)8?DFFFFEFFEED?@;;EF+0)?EFECFEE<EE);;E7=))9<CAB:3##
@M06045:235:000000000-JCY5N:1:1101:11939:11287 2:N:0:CTCAGA
CTCAGAGCTGCGTTCTTCATCGATGCCAGAACCAAGAGATCCGTTGTTGAAAGTTGTAATTATTACATTGTTACTGACGCTGATTGCCATTACAAAAAGGTTTATGGGTTGGTCCTTGTGGTGGGCGAGCCCACCAAGGAAACAAGAAGTACGCAAAAGACACGGGTGGAATAATTCAGCAAGGCTAGCCACCCCGAGAGGTGCCAGCCCGCCTTCATATTTGTGTAATGATCCCTCCGCAGGTTCACCTACGGAGACCTTGTTACGACTTTTACTTCCTCTAAATGACCAATTCTTCCCA
+
CCCGGGGGGGGGGGGGGGGGGGGGGGGGGGGGGGGGGGGGGGGFFGFGGGGGGGGGGGGGGGGGGGGGGGGGGGGGGGGGGGGGGGGGGGGGGGGGGGGGGGGGGFCFGGGGGGGGGGGGGGGGGGGGGGGGGGGGGGGGGGGGGGGGGGGGGGGGGGGGGGGGGGGGGFFFGGGGGGGGGGGGCFFFGFGGGGGGGDDGGGGGGGGGGGGGGGGDFFCFGGGGCCCFFFFF?;FAFFGEEA>DDFFGFC?4)5>B;F?6FFDFFB0213:FFFFABBFB<<2<2<ADABB())66A><##
@M06045:235:000000000-JCY5N:1:1101:12675:11297 2:N:0:CTCAGA
CTCAGAGCTGCGTTCTTCATCGATGCCAGAACCAAGAGATCCGTTGTTGAAAGTTTTGACTTATTCAGTACAGAAGACTCAGAGAGGCCATAATAATCAAGAGTTGGGTTTCCTCCGGCGGGCGCCCCGCTAGGGGGCCAGGGGGCACCGGGCGGACCCGGGCCGCCCGCCGAAGCAACGGTTTGAAGGTAACGTTCACACTGGTTTAGGGAGTTTTGCAACTCTGTAATGATCCCTCCGCTGGTTCACCAACGGAGACCTTGTTACGACTTTTACTTCCTTTAAATTACCAAGTCTTCGT
+
CCCGGGGGGGGGGGGGGGGGGGGGGGGGGGGGGGGGGGGGGGGGGGGGGGGGGGGGGGGGGGGGGGGGGGGGGGGGGGGGGGGGGGGGGGGGGGGGGGGGGGGGGGGGGGDGGGGGGGGGGGGGGGGGGGGGGGGGGGGGGGGGGGGGGGGGGGEGGGGGGGGGECEGGGGGGEGGFFGGGGGGGGGGFFGGGGCFGDGC+*0;<FFGGGGGGCGGFFGFGG*2:CFF?F695<=?:@D>>BBD<:@77FF@BGED>33>@<<244:??>D:A4))-<BB2))6<)4-3<>A?B446>)##
@M06045:235:000000000-JCY5N:1:1101:28973:11322 2:N:0:CTCAGA
CTCAGAGCTGCGTTCTTCATCGATGCCAGAGCCAAGAGATCCGTTGCTGAAAGTTTTTATTTATTTTTGTTTGATACTCAGAGATTCATGTAAATTCAAGAATATAGGCCTTCGGCGGCCGGTGAGGACCGCCGAAGCAACAGGTATGTTCACAAAGGTTAGGGAGTTTACACTCTATAATGATCCCTCCGCTGGTTCACCAACGGAGACCTTGTTACGACTTTTACTTCCTCTAAATGACCAAGTCTTCCCGAGATCGGAAGCGCGTCGTGTAGGGAAAGAGTGTAGATCTCGGTGGGTG
+
CCCGGGGGGGGGGGGGGGGGGGGGGGGGGGGGGGGGGGGGGGGGGGGGGGGGGGGGGGGGGGGGGGGGGGGGGGGGGGGGGGGGGGGGGGGGGGGGGGGGFGGGGGAEGGGGGFEGGGGGEGGGGGGGGGGGGGGGGGGGFGGGGFFGGGFGGGFGGGGGGFGFGGGGGGGGGGGGGGGFGCFFGGGGGGGGGGDGFFFGGGGGGGGGGGGGGGGGGFGFGDGGGGGGFCFFFFFFFF7=AFFGFG6CC+8?>DBE6F6@B:>((7;B9B378:<A:??FF:?<A<92--:AF76:(,(##
@M06045:235:000000000-JCY5N:1:1101:18453:11328 2:N:0:CTCAGA
CTCAGAGCTGCGTTCTTCATCGATGCGAGAGCCAAGAGATCCGTTGTTGAAAGTTGTATTTTGAATTAAGTATTCATAATATGTTTCAGACAAAATCACTAAAGTTCTGAGTAGATATAAATCCCAAAGGTGACCACACGGCTTTTGACAGCCGGCAGCCCCCAGAGAGATGACATTGCACACAAGGTGGATATGGATTTTTGAAAGTGCCATAAAAACACTTGATTATGAATGATCCTTCCGCAGGTTCACCTACGGAAACCTTGTTACGACTTTTACTTCCTCTAAATGACCAAGTCAA
+
CCCGGGGGGGGGGGGGGGGGGFGGGGGGDGGGGGGGGGGGGGGGGGGGGGGGGFGGGGGGGGGGGGGGGGGGGGGGGGGGGGGGGGGGGGGGGDFFGGGGFFGGGGGGGGFGGGGGGGGGGGGGGGGGGGGGGGGGGGGGGDGGGGGGGGCFGGGGGDDFEGDGGGGGGGGGGGGGGCGFDD?EFGFFGFCFGGGG7@EGGDEGGGGGGCDGFGGGFFGFGGGFFGGGFFFF499ECFFFFFFGGDFGGF48AGFF038BE;8;3<>45AAF9<@EFFFFFCA<<BBFFBFFF05:<>-##
@M06045:235:000000000-JCY5N:1:1101:25973:11349 2:N:0:CTCAGA
CTCAGAGCTGCGTTCTTCATCGATGCCAGAACCAAGAGATCCGTTGTTGAAAGTTTTGATTATTTGTTTAATCCACTCAGAAATTCTCAATAATACAAGAGTTTCGGTCCTCTGGCGGGCGCCTGACTCCGGGGCGCAACTGAATGGCACCCGGGGCGATCCCGCCGAAGCAACAAAAGGTATGTTCACATGGGTTTGGGAGTTGTTTAGAACTCGATAATGATCCCTCCGCTGGTTCACCAACGGAGACCTTGTTACGACTTTTACTTCCTCTAAATGACCAAGTCTTCCGCAGATCGTG
+
CCCGGGGGGGGGGGGGGGGGGGGGGGGGGGGGGGGGGGGGGGGGGGGGGGGGGGGGGGGGGGGGGGGGGGGGGGGGGGGGGGGGGGGGGGGGGGGGGGGGGGGGGGGGGGGGGGEGGGGGGGGGGGGGGGGGGGGGGGGGGGGGGGGGGGGGGGGGGGGGGGGGGGGGGGGGGGFGGGGGGGGGGGGGGDGGGGGGC>EGGGGGGGDFGG:FGGGGGFGFGGGGG7FGFFEFFFFFFFGFFFFGGGDGGGFFFGFFBF?5BBBFFFFFFFFFFFB>A<9<<:DF?FB>BBAFFF;97:(##
@M06045:235:000000000-JCY5N:1:1101:14681:11350 2:N:0:CTCAGA
CTCAGAGCTGCGTTCTTCATCGATGCCAGAACCAAGAGATCCGTTGTTGAAAGTTTTGACTTATTCAGTACAGAAGACTCAGAGAGGCCATAAAGTATCAATGGTTTGGGGTACCTCCGGCGGGCGCCCCGCGAGGGGGCCTGGGGGGCGCTGGGCGCCGCCCGCCGAAGCAACGGTTTGGGTAACGTTCACAATGGTTTAGGGAGTTTTTCAACTCTGTAATGATCCCTCCGCTGGTTCACCAACGGAGACCTTGTTACGACTTTTACTTCCTCTAAATGACCAAGTCTTCCTAAGATGC
+
CCCGGGGGGGGGGGGGGGGGGGGGGGGGGGGGGGGGGGGGGGGGGGGGGGGGGGGGGGGGGGGGGGGGGGGGGGGGGGGGFGGGGGGGGGGGGGGGGGGGGGGGGGGGGGGGGGGGGGGGGGGGGGGGGGGGGGGGGGGGGGGGGGGGGGGGGGGGGGGGGGGGGGGGGGGGGGGGGGGGGEEFGFGGGGGGGGGGEFFGFGGGFGGGGGGGGGGGGFGFGGGFGDGGFFFDFFDEEFFFFFFGCDFGGGFF)6?FDF<BB?FFFFFFFFFFF>>AAF9>BFFFFF0-:A<><A9<:7)##
@M06045:235:000000000-JCY5N:1:1101:11089:11393 2:N:0:CTCAGA
CTCAGAGCTGCGTTCTTCATCGATGCCAGAGCCAAGAGATCCATTGTTGAAAGTTGTAATTTTGTTACAAAGTACTGAATTGACTGTAAACTGCAAGGTTTTTTTGAAGTAGCCATCCCAGCCCGGAGGCCGGGGAGGAGGTAGAGGTATCGAAAAGACAGGGTAGAACGTGTTGGCTCGGGGGCCTTTGGGGCCCCTCCGCCGCATTTCTCTAATGATCCTTCCGCAGGTTCACCTACGGAAACCTTGTTACGACTTTTACTTCCTCTAAATGACCAAGTCTTCCGGAGATCGGAAGAAT
+
CCCGGGGGGGGGGGGGGGGGGGGGGGGGGGGGGGGGGGGGGGCFGGGGGGGGGGGGGGGGGGGGGGGGGGGGFGGGGGGGGGGGGGGGFGGGGGGGGGFGGGGGGGGGGGGGFFGGGGGGGGGGGGGGGGGGGGGGGGGGGGGGGGGGGGGGGGGGGGGGGGGGGGGGGGGGGGGGGFGGGGGGGGCFGGGGGGEEGFGGGDGGGGGGGGGGGGGGGFGFGGGGDDGGFFFFFFFFFFCEFFFGGG4DGGFFFG@D:FAFFAFFFF<AFFFFFFDF?B?BF><A2<?F<(42?:???9,##
@M06045:235:000000000-JCY5N:1:1101:21842:11404 2:N:0:CTCAGA
CTCAGAGCTGCGTTCTTCATCGATGCCAGAACCAAGAGATCCATTGTTGAAAGTTGTAATAATTTAGGTTGGTTATCAGAAGTTTTCGTGTATAATGCAAGGGGTTTCGTGGGTTCCTGGCGGCGGGCGAGCCCGCCGAGGAAGCTATGAAGGTACACGTAGGCAGAGGGTGGGTGTATAAGGGGCGCCGGAGCGCCCCGAATGTGTAATGATCCTTCCGCAGGTTCACCTACGGAAACCTTGTTACGACTTTTACTTCCTCTAAATGACCAAGTCTTCCTGAGATCGGAATACCGTCCTA
+
CCCGGGGGFGGGGGGGGGGGGGGGGGGGGCFGCFFF,C8@FFGGEGFGGGGFGGFGGFFFADGFFGGG9FGGGGGC<EEFCEDFFGGGFFACFGGFGGFFGFDDGGGGGGGDEFCGFGGGGCE@EGGGEGGEGGGGGGD7CGG>FGGCF;@FFGGD;DGFFGEFCE8CGG:BEG8EEFGCEFG6:EEEGEE?EGGD5EGGGCGGGGGG+ADFGGG7>?C@DDG<9CFGFFFFFFF:.5C:?9BC:*9DCD>>B:BF6@<?BA92:4:AFFF4::>446<<94)8))8:???(,)),,4(##
@M06045:235:000000000-JCY5N:1:1101:6185:11441 2:N:0:CTCAGA
CTCAGAGCTGCGTTCTTCATCGATGCGAGAGCCAAGAGATCCGTTGTTGAAAGTTGTATTTGAATTGTTTATTCATAATAGTTTTCAGACAGACAGTTAAAAAATAAGTTGATGTTTGGCCGCTTTCATAAAGAAAACGGCTGACATTGCACACAAGGTGGATATGGATTTAAGAAGTGCCATAAACACTTATTATGAATGATCCTTCCGCAGGTTCACCTACGGAAACCTTGTTACGACTTTTACTTCCTCTAAATGACCAAGTCTTCCCGAGATCGGAAGAGCGTCGTGTAGGGAAAGA
+
CCCGGGGGCFGGGGEGGGCGGFFGGGDGGGGGGGGGGGGGGGGGGGGGGGGGGGGGGGGGGGEGGGGGGGGGGGGGGGGGGGFGGGFGFGCGDFGGGGGGGGDFGGGGGGFFGGGGGGGFDEGGGGGCAEGFEGEGCGGCEGEGGGGGGGGGGGGGBGGDGGGG9EGFCFGGCB9AFFFGGGGG8EGGGGG9DFGGGFGGEGGGGGGGEEGCGGC5?ACFGGGCGGCCA4AACFFF6@FFBEFGG7=DFFFFFGA8?BC8AE0,7<?E<AF5<06@FFFFFF;@@>(369:31<2((8:##
@M06045:235:000000000-JCY5N:1:1101:18290:11454 2:N:0:CTCAGA
CTCAGAGCTGCGTTCTTCATCGATGCCAGAACCAAGAGATCCGTTGTTGAAAGTTGTAATTATTGTTTGTTTTCTGACGCTGATTGCAACTACAAAAAGGTTTGATAATGTCCAACCGGCAGGCAAGCCCGCCGAGGAAACATACGGTACGCAAAAGACAAGGGTGCAGCAAGGACCGAAGTCCGCTGTTTTGATAATGATCCTTCCGCAGGTTCACCTACGGAAACCTTGTTACGACTTTTACTTCCTCTAAATGACCAAGTCTTCCCAAGATCGGAAGAGCGTCGTGTAGGGAAAGAAA
+
CCCGGGGGGGGGGGGGGGGGGGGGGGGGGGGGGGGGGGGGGGGGGGGGGGGGGGGGGGGGGGGGGGGGGGGGGGGGGGGGGGGGGGGGGGGGGFGGGGEGGGGGGGGGGGGGGGGGGGGGGGGGGGGG7FGGGGGGGGGGGGGGGGGGGGGGGGGGGGGGGGGDGGGGGGGGGGGGGGGGGGGGGGGGEFFGGGGGGGGGGGGGGGGGGGGD5DFGGFGFGGGGGGGGFFFFFFFFFDDFFFFGGGFGGGFFFCFFAFFFFFFFFFFFFF@><)63?FFFFF:B6BBBFFFFF?BFFF1##
@M06045:235:000000000-JCY5N:1:1101:22222:11458 2:N:0:CTCAGA
CTCAGAGCTGCGTTCTTCATCGATGCCAGAACCAAGAGATCCGTTGTTGAAAGTTTTAACTTGTTTGTTTTGTAAATCAGAAGGTACGCTATAAATTGAAGAGTTGGGTCCTCTGGCGCGCTGCGGGACGGGCCGAAGCCGCGGCCCGCGGTGCGCCGAGCAACAAAAAGGTAAGGTTCACAAAGGGTTTGGAGTAATAACTCGGTAATGATCCCTCCGCTGGTTCACCAACGGAGACCTTGTTACGACTTTTACTTCCTCTAAATGACCAAGTCTTCCCAAGATCGGAAGAGCGTCGTGT
+
CCCGGGGGGGGGGGGGGGGGGGGGGGGGGGGGGGGGGGGGGGGGGGGGGGGGGGGGGGGGGGGGGGGGGGGGGGGGGGGGGGGGGGGGGGGGGGGGGGGGGGGGGGGGGGGGGGFFGGGGGGGGGGGGGGGGGGGGGGGGGGGGGGGGGGGGGGGGGGGGGGGGECCFGGGGGGGGGGGGGGFFGGGGGGGGFGGGGGGGGFFEGGGGGGGGGGGGGFDFGGGGGGGGFFFFBBF@:FGFFFFGFGDGGGFFFGFFFFB4@<F<BFFFFFFFBFFFDFFFFF??<AFFFF>?:129?>(##
@M06045:235:000000000-JCY5N:1:1101:22042:11473 2:N:0:CTCAGA
CTCAGAGCTGCGTTCTTCATCGATGCGAGAGCCAAGAGATCCGTTGTTGAAAGTTGTATTTTTGAATTATGTTTATTCAGAAATAGATATTCAGACAAACTGCTTTAAAGGTGTTAAGTTAATCAAACCCTCTTGGCTTTTTAATGCCAGAGAGTTCAAAAACGTTGCACACAAGGTGGATATGGATTTTTTTAAAGAGTGCCATAAAACACTCAATTATGAATGATCCTTCCGCAGGTTCACCTACGGAAACCTTGTTACGACTTTTACTTCCTCTAAATGACCAAGTCTTCCGCAGACC
+
CCCGGGGGGGGGGGGGGGGGGGGGGGGGGGGGGGGGGGGGGGGGGGGGGGGGGGGGGGGGGGGGGGGGGGGGGGGGGGGGGGGGGGGGGGGGGGGGGGGGGGGGGGGGGGGGGGGGFGGGGGGGGGGGGGGGGGGGGGGGGGGGGGGGGGGGGGGGGGGGGGGGGGGGGGGGGGGGGGGDFGGGGFGGGGGGGGGGGGGGGGGGGGGGGGGGGGGGGFGFGGGGGFGGFFFFCF>DFFGFFFFGGGFGGGADFGABEFFFFFFFFFFFFFFFFEFFFFE?C?CFFF@<FFFFFF@?B(-##
@M06045:235:000000000-JCY5N:1:1101:18405:11479 2:N:0:CTCAGA
CTCAGAGCTGCGTTCTTCATCGATGCCAGAACCAAGAGATCCGTTGTTGAAAGTTTTGATTCATTTTGAATTTTTGCTCAGAGCTGTAAGAAATAACGTCCGCGAGGGGACTACAGAAAAGAGTTTGGTTGGTCCCTCCGGCGGGCGCCTGGTTCCGGGGCTGCGACGCACCCGGGGCGTGACCCCGCCGAGGCAACAGTTTGGTATGGTTCACATTGGGTTTGGGAGTTGTAAACTCGGTAATGATCCCTCCGCTGGTTCACCAACGGAGACCTTGTTACGACTTTTACTTCCTCTAAGT
+
CCCGGGGGGGGGGGGGGGGGGGGGGGGGGGGGGGGGGGGGGGGGGGGGGGGGGGGGGCFGGGGGGGGGGGGGGGGGGGGGGFGGGGGGGGGGGGGGGGGGGGGGGGGGGFGGGGGGFGGGGFGGGGGGGGGGGGGGGGGGGGGGGGGGGGGGGGGGGGGGGGGGGGGGGGGGGGGGEGGGGGGGGGGGGGGGGGDFGFFFF?FEEGGFGGGGGGGGGFFFGD*/>DD:>FFFFFFFFFGFFFDGGGFGGGF>><>39:2?@>DFFFFFF@EFFFFFFFA>AF?><<><<AAA2>DFFB2##
@M06045:235:000000000-JCY5N:1:1101:18089:11485 2:N:0:CTCAGA
CTCAGAGCTGCGTTCTTCATCGATGCAAGAGCCTAGAGATCCGTTGCCAAAAGTTGTTTTTTTAATTTATTTAATGTTTAAAAAAGTTCAAACTTTTATTTAATGGTCAAAATGGTATAATTCTTTGTTTAATAAAGGTTTTTTCTGGGCTATCATAAACCAGCGTAAAAACTAAGCTCATGATAAAACCACAGAAAAGAAACAATAATACAAGTTCACAATTGGTGTTTTTAAAAGGCTTCCACCCCAAAAGAGTGAAAGCCTTCCAATTTTTTGTTAATGATCCAACCGCAGGTTCCTA
+
CCCGGGGGGGGGGGGGGGGGGGGGGGGGGGFGGFGGGGGGGGGGGGGGGGGGEFFGGGGGGGGGFCGGDGFGCFFGCFDFE9EFCFGGCFGF9FGGGFAFGFFGGGGFF?<E?FGGCFFGG9EGGEFGGFFFGGGGGD:FCG@@>EGDEGGGGGFGGGGGGGGGGGGDBFCEGGGGFD?FGGGGFGGDF8FFDED8DGFGGGDGGCFGGGCCGC@@9AF6CF+AC5C*9?FFFFFF+?>*3@>>+;>DGGFFF96BEFFFF(3(788;?ACAEF99@@FFFE?9?E<@FFB0921?B2(##
@M06045:235:000000000-JCY5N:1:1101:4949:11500 2:N:0:CTCAGA
CTCAGAGCTGCGTTCTTCATCGATGCGAGAGCCAAGAGATCCGTTGTTGAAAGTTGTATTTTTGAATTATGTTTATTCAGAAATAGATATTCAGACAAACTGCTTTAAAGGTGTTAAGTTAATCAAACCCTCTTAAGGTTTTCCTTCCCCTAAAGTCCTATCGGACCCAAAGGGATATCAACGTACAGAGAGTCCAAAAACATTGCACACAAGGTGGATATGGATTTTTTTAAAGAGTGCCATAAAACACTCAATTATGAATGATCCTTCCGCAGGTTCACCTACGGAAACCTTTTTACCG
+
CCCGGGGGGGGGGGGGGGGGGGGGGGGGGGGGGGGGGGGGGGGGGGGGGGGGGGGGGGGGGGGGGGGGGGGGGGGGGGGGGGDGGGDGGGGGGGGGFGGGGGGGGGGDGFGGGGGGGGGGGGGGGGGGGGGGGGGGGGGGGGGGGGGFGGGGGGGGGGGGGGGGGGGGGGGGGGGGGGGGGGGGGGDFFCGDFEAFGGFGECCGFGGCGGCCCDCGGF*9EGG>DGGGFF>A@;FF4BCAFFFGGGFGGFAAAGFFFFCFFFCE<?EEFFFE0(.:@@3.))75(((469B?<<)-4,)##
@M06045:235:000000000-JCY5N:1:1101:14167:11515 2:N:0:CTCAGA
CTCAGAGCTGCGTTCTTCATCGATGCGGGAACCAAGAGATCCGTTGTTGAAAGTTTTAATGATTAAATCATTGCTCAGACGTATCCGTTAGAGAGGTTGGGTGTGTCTCCGGCGGGCACGCGCCCGGGGACCAGGTCCCCCGGCAGCGAGCGAGGCCCGCAGGCCCGCCGAAGCAACAGGTACAAGTAAACACGGGTGGCACAATGGGACCCCGGAGGGCCCCCGGCACATTAATGATCCTTCCGCATGTTCACCTACGGAAACCTTGTTACGACTTTTACTTCCTCTAAATTACCAAAGA
+
CCCGGGGGGGGGGGGGGGGGGGGGGGGGGGGGGGGGGGGGGGGGGGGGGGGGGGGGGGGGGGGGGGGGGGGGGGGGGGGGGGGGGGGGGGGGGFFGGGGGGGGGGGGGGGGGGGGGGGGGGGGGGGGGGGGGGGGGGGGGGGGGGGEGDGGGGGGGGGGGGGDGGGGGEGG>CGGFGGGGGGGFFF@FFGGF>EGCGGGGGGGGFGGGCGDGGGGCC:GEGCDGCDGDBFFFF2?FB=CFFFFGDGEGGGFFFF=??FBEF(9?F0<64F=6::9<0<A2<A>>8654)-)5-.:2::(##
@M06045:235:000000000-JCY5N:1:1101:21585:11522 2:N:0:CTCAGA
CTCAGAGCTGCGTTCTTCATCGATGCCAGAACCAAGAGATCCGTTGTTGAAAGTTTTAACTTGTTTGTTTTGTAAATCAGAAGGTACGCTATAAATTGAAGAGTTGGGTCCTCTGGCGCGCTGCGGGACGGGCCGAAGCCGCGGCCCGCGGTGCGCCGAGCAACAAAAAGGTAAGGTTCACAAAGGGTTTGGAGTAATAACTCGGTAATGATCCCTCCGCTGGTTCACCAACGGAGACCTTGTTACGACTTTTACTTCCTCTAAATGACCAAGTCTTCCTAAGATCGGAAGAGCGTCGTGG
+
CCCGGGGGGGGGGGGGGGGGGGGGGGGGGGGGGGGGGGGGGGGGGGGGGGGGGFGGGGGGGGGGGGGGGGGGGGGGGGGGGGGGGGGGGGGGGGGGGGGGGGGGGGGGGGGGGGGGGGGGGGGGGGGGGGGGGGGGGGGGGGGGGEEGGGGGEGGGGGGGGGGGGGGGGGGFGGGGGGGGGFGGGGGGGGGGGGDFFGGGGDGEGGGGGFFFGGGG4>GE537>FGGGF@FE?F@EFFGFFFFGFGFGGDDFFGFFFFFFF>BBFFAAAFFFBFFA<9AFDF(54AFFFFFB179919(##
@M06045:235:000000000-JCY5N:1:1101:28871:11529 2:N:0:CTCAGA
CTCAGAGCTGCGTTCTTCATCGATGCCAGAGCCAAGAGATCCATTGTTGAAAGTTGTAATTTTGTTTAAAATAACTGAATAGACTATAACTGCAAGGTTTTTTCAAGTAAGCCAGCCCGGCGCGGAGGCCGGGGAGGAGGTGAGGTTTTCAAAAAGGCAGGGTGGAGAGGGTCGGCTCCGGGCGGCGGTTGGGCCGCCCTTTGCCTCGTTTCTCTAATGATCCTTCCGCAGGTTCACCTACGGAAACCTTGTTACGACTTTTACTTCCTCTAAATGACCAAGTCTTCCTGAGATCGGAAAG
+
CCCGGGGGGGGGGGGGGGFGGGGGGGGGGGGFGGGGGGGGGGGGGGGGGGGGGGGGGGGGGGGGGGGGGGGGFFGGGGFCFGGGGGGGGGGGGFFGGGGGGGGGGGGGFGDGGGGGDFGGGGGDFGGGDGGEEG7FC=FGCGGGGFGDGGGCGFFGGGGGGGGGGGGFGGGGFGGG8CGGGGGEGGCC8CEEEFFGGGGGG?FFGGGGCGFGGGGFFFFFFFGGFFGGEBFB0<?=FBGFFEEGC7?GGGF*=>?>?D6BF:A><A<A<1/9:2<):4:>B:<ABA<AFAB:AAB6?B2##
@M06045:235:000000000-JCY5N:1:1101:10018:11557 2:N:0:CTCAGA
CTCAGAGCTGCGTTCTTCATCGATGCCAGAACCAAGAGATCCGTTGTTGAAAGTTTTAACTTGTTTGTTTTGTAAATCAGAAGGTACGCTATAAATTGAAGAGTTGGGTCCTCTGGCGCGCTGCGGGACGGGCCGAAGCCGCGGCCCGCGGTGCGCCGAGCAACAAAAAGGTAAGGTTCACAAAGGGTTTGGAGTAATAACTCGGTAATGATCCCTCCGCTGGTTCACCAACGGAGACCTTGTTACGACTTTTACTTCCTCTAAATGACCAAGTCTTCCTAAGATCGGAAGAGCGTCGTGC
+
CCCGGGGGGGGGGGGGGGGGGGGGFGGGGGGGGGGGCFGGGGGGGGGGGGGGGGGGGGGGGGGGGGFFFGGGGGGGGFGGGGGGGFGGGGGGGGDGGGFGFGGGGGFGGFGGGGGFGGGGGGGGGGGGGGGGGGGGGEGFEGGGGGGGGGGG5EGGGGGGGEGGGGGGGGGGFGGGGGGGGGFFGGG:FGGGGGGGGGGGGCFEGGGGGGGFGFFCD3D@3>DFFGGGFFFE<FEFDFGFFFFGFCBFGGFFFCFFFFFFF<7>BAFFFFF<:ABFADFBBA?244808?B7?BFB0((##
@M06045:235:000000000-JCY5N:1:1101:14534:11591 2:N:0:CTCAGA
CTCAGAGCTGCGTTCTTCATCGATGCCAGAGCCAAGAGATCCATTGTTGAAAGTTGCAATAATTTTGTTTTTTACTCAGAGCATCAATAATGACAAGAGTTTGGTGTGCTCCGGCGGGGTGCGTCACCCCCGAGAGGGGTGCGCGCGGCCATGCGGCCACCCGCCGAAGAAACAGTGGTTGTTTAGCAATGGTTGGGAGTTTTGCAACTCTTTAATGATCCCTCCGCTGGTTCACCAACGGAGACCTTTTTACGACTTTTACTTCCTCTAAATGACCAAGTCTTCCCCAGATCGGAAGAGG
+
CCCGGGGGGGGGGGGGGGGGGGGGGGGGGFGGGGGGGGGGGGGGGGFGGGGGGGGGGGGGGGGGGGGGGGGGGFGGGGGGGGGGGGGGGGGGGGAFGGGGGGGG=FGGGGGGGGGGGGGGDCGGGGGGFGGGGGGGGEGGGEGGGGGGGGGGCB7>*=EFGEGDGGEGDEGGGFF97C98E=FDDG<C<FGGFGGGECGEGGFGGGE?7CFGGC>F7*:7CGGGGCD*<><FA)6945DEB3>DFGF7**1)07FB3@AF4A<<>FB9)4079<AFBD<?<BFAFFBF0(4438BFF9(##
@M06045:235:000000000-JCY5N:1:1101:13219:11605 2:N:0:CTCAGA
CTCAGAGCTGCGTTCTTCATCGATGCCAAAACCAAGAGATCCGTTGTTGAAAGTTTTAACTTGTTTGTTTTGTAAATCAGAAGGTACGCTATAAATTGAAGAGTTGGGTCCTCTGGCGCGCTGCGGGACGGGCCGAAGCCGCGGCCCGCGGTGCGCCGAGCAACAAAAAGGTAAGGTTCACAAAGGGTTTGGAGTAATAACTCGGTAATGATCCCTCCGCTGGTTCACCAACGGAGACCTTGTTACGACTTTTACTTCCTCTAAATGACCAAGTCTTCCGCAGATCGGAGGAGCGTCGGAT
+
CCCGGGGGGGGGGGGGGGGGGGGGGGGGGGGGGGGGGGGGGGGGGGFGFGGGGGGGGGGGGGGGGGGGGGGGGGGGGGGGGGGGGGGGGGGGGGGGGGGGGGGGGGGGGGGGGGGGGGGGGGGGGGGGGGGGGGGGGGGGGGGGGGGGGGGGGGGGGGEGGGGGGEGGCEGGGGGGGGGGGGF5FGGGGGGGGG?FGGGFGGGGGGGGGGGGGGGGGFDEDGGGGGGGFFFFFF>EFFGFFFFGGGFGGGFFFGFFFFF4@BFA-:>BFFFFB<AFFDFBFF>18??FFF>00<B;BF(##
@M06045:235:000000000-JCY5N:1:1101:20320:11621 2:N:0:CTCAGA
CTCAGAGCTGCGTTCTTCATCGATGCCAGAACCAAGAGATCCGTTGTTGAAAGTTTTAACTTGTTTGTTTTGTAAATCAGAAGGTACGCTATAAATTGAAGAGTTGGGTCCTCTGGCGCGCTGCGGGACGGGCCGAAGCCGCGGCCCGCGGTGCGCCGAGCAACAAAAAGGTAAGGTTCACAAAGGGTTTGGAGTAATAACTCGGTAATGATCCCTCCGCTGGTTCACCAACGGAGACCTTGTTACGACTTTTACTTCCTCTAAATGACCAAGTCTTCCATAGATCGGAAGAGCGTCGGGG
+
CCCGGGGGGGGGGGGGGGGGGGGGGGGGGGGGGGGGGGGGGGGGGGGGGGGGGGGGGGGGGGGGGGGGGGGGGGGGGGGGGGGGGGGGGGGGGGGGGGGGGGGGGGGGGGGGGGGGGGGGGGGGGGGGGGGFGGGGGGGGGGGGGGGGGGGGEGGDGGGDGGGGCCFFFEGGGGDG?FCFGGGGGGGFFGGGFGGGGGFGGFGGGGGGGGGFGGGGGEDEDGGFFFCFFFFFFFFFD>G4?F@GGGFGGGEFFGBFFFFFF22<):4<AF?F692<:ABF228>:AF?(41(.29-(1(##
@M06045:235:000000000-JCY5N:1:1101:21826:11632 2:N:0:CTCAGA
CTCAGAGCTGCGTTCTTCATCGATGCCAGAACCAAGAGATCCGTTGTTGAAAGTTTTAACTTATTAAAAGTTTACTCAGACAGAACAATAATTAACAAGAGTTTTGGATACTCCGGCAGGCACCTACAGGAGGCGAAGGCCCCGAGGGGCCGCCTGCCGAAGCAACGAAACAGGTAGATAAACAAATGGTTTGGAGAGTTACAGAACTCTTTAATGATCCCTCCGCTGGTTCACCAACGGAGACCTTGTTACGACTTTTACTTCCTCTAAATGACCAAGTCTTCCCCAGATCGGAAGAGGG
+
CCCGGGGGGGGGGGGGGGGGGGGGGGGGGGGGGGGGGGGGGGGGGGGGGGGGGGGGGGGGGGGGGGGGGGFGGGGGGGGGGGGGGGGGGGGGGGGGGGGGGGGGGGGGGGGGFGGGGGGGGGGGGGGGGGGGGGGGGGGGGGGGGGDEDGGGGGGGGGGEEGGGGGGFGGGGGGEFGGGGGGGGGGGGGGGGGGGGGGGGGGGGGGFGGGGGFGGFGAFFFGGGGGGGEFFFEFFFFFGFFFEFFGFGGGFFFGFFFFFFFFFFFB<DFF?F<AB?FFFFFFDAFF:BFFFFFFFB><1##
@M06045:235:000000000-JCY5N:1:1101:28580:11644 2:N:0:CTCAGA
CTCAGAGCTGCGTTCTTCATCGATGCCAGAACCAAGAGATCCGTTGTTGAAAGTTTTGATTCATTTGTTTTTGCTTGTGCAACTCAGAGAAGAAATTCCGCCCGCTGGGCGTAATGCAAGAGAGTTTGGGGTCCCTGCGGCGGGCGCCTGGGTCCGGCGCCGGCGCGGGGGCAGGCGGCCGGGGCGTTCCCGCCGAGGCAACTGAGGTAAGGTTCACAGTGGGTTTGGGAGTTGTATAACTCGGTAATGATCCATCCGCTGGTTCACCAACGGATACCTTGTTACGACTTTTACTTCCCGG
+
[truncated: 40,046,119 more chars]
