# Supplementary material for: Effect of marigold (Tagetes erecta L.) on soil microbial communities in continuously cropped tobacco fields
Source: Sci Rep. 2022 Nov 16;12:19632. doi: 10.1038/s41598-022-23517-x (PMC9668846; doi:10.1038/s41598-022-23517-x)
Supplement: Supplementary file 21 — Supplementary Information 21. [file 41598_2022_23517_MOESM21_ESM.fq]

@M06045:235:000000000-JCY5N:1:1101:19886:1116 1:N:0:TACAGC
TCGGCAACTCCTACGGGAGGCAGCAGTGGGGAATATTGGACAATGGGCGCAAGCCTGATCCAGCCATGCCGCGTGAGTGATGAAGGCCCTAGGGTTGTAAAGCTCTTTTGTCCGGGAAGATAATGACTGTACCGGAAGAATAAGCCCCGGCTAACTTCGTGCCAGCAGCCGCGGTAATACGAAGGGGGCTAGCGTTGCTCGGAATCACTGGGCGTAAAGGGCGCGTAGGCGGATCTTTAAGTCGGGGGTGAAAGCCCAGGGCTCAACCCTGGAATTGCCTTCGATACTGAAGATCTCTCTG
+
CGGGGGGGGGGGGGGGGGGGGGGGGGGGGGGGGGGGGGGGGGGGGGGGGGGGGGGGGGGGGGGGGGGGGGGGGGGGGGGGGGGGGGGGGGGGGGGGGGGGGGGGGGGGGGGG9FCFGGGGGGGGGGGGGGGGGGGGGGGFFGFFGGGGGCGGGGGGGGGGGGGGGGGGGGDGGGGGGGGGGGGGGG7CEGGGFGGEEGGFGGGGFGGFGGGFGGGGGGGFDGDGGEGG8958**/<7CGGC<FGG5DGDDGGCCG4>ECCCD7<FGGF3FFF)49@@G?@F?>>FFBFFF?FBF2)6####
@M06045:235:000000000-JCY5N:1:1101:17991:1150 1:N:0:TACAGC
TCGGCAACTCCTACGGGAGGCAGCAGTAGGGAATTTTCCACAATGGGGGCAACCCTGATGGAGCAACGCCGCGTGCAGGATGAATGCCTTCGGGTTGTAAACTGCTTTTGTCTGTGACGAATATGACGGTAGCAGACGAATAAGGATCGGCTAACTACGTGCCAGCAGCCGCGGTCATACGTAGGATCCAAGCGTTATCCGGATTTACTGGGCGTAAAGAGTTGCGTAGGTGGCAGAGTAAGTTAGTAGTGAAATCGTATGGCTCAACCATGCTCACATTACTAAAACTGCTCAGCTACGG
+
CGGGGGCFFGGGGGGGGGGGGGGGGGGGGGGFGGGGGGGGGGGFGGFGGGGGGGGGGGGGGGGGFGGGGGGGGGGCGGGDGGGGGGGGGGGGGGGGGGGGGGGGGGGGGGGGFG,EFGGGGGGGGGGGGGGGGGGGGGDGGGGGGGCFGEGGGGGGGGGG>GDFGGGGGGGGGGGGGDFFGGDCE:<>8CGGGGGGGGGFEDCEG9FGGFGCFG588CFFFFGGGGGGGGFFGCA=CCGGFGFGCGGCFC<+:<CDDE<CFGGGGGGFFGFD<*99FFBFFFC6F?79@*76.103.####
@M06045:235:000000000-JCY5N:1:1101:8661:1165 1:N:0:TACAGC
TCGGCAACTCCTACGGGAGGCAGCAGTGGGGAATCTTGCGCAATTGGCGAAAGCCTGACGCAGCGACGCCGCGTGGGGGAAGAAGGCCTTAGGGTTGTAAACCTCTTTCAGCAGGGACGAAGCCACTCGGGTTAATAGCCCAGAGGGTGACGGTACCTGCAGAAGAAGCCCCGGCTAACTACGTGCCAGCAGCCGCGGTAATACGTAGGGGGCAAGCGATGTCCGGATGTAGTGGGCGTAAAGAGGGTGTAGGCGGCCGCACAGGTCCGGTGTGAAAACTGGAGGCGCAACCTGCAAGACC
+
CGGGGG:FF<FFDGGGGGGGDGGEGGGCEFGGDFEGFFGGEC@C,CFGGGGCFCCDFCCEGGG7FFCGEGGEGGGCECE7FEGG@FCDDFEFGGG<7>FG@<D,BFGCFGFFGFFGFGDEECG,D@,@DCG,@F=FGDG:F<FGGGGF@FFEG1C7FFFCGG;F:<@:FFC@7FFEGGGCG7CGDGC@:*A0AFGGGG*?ECG7C<6*;85>EG8;F8*286CEEEG5*30+3+*:535>:502**/99>>F7<)75C/3))15<DC4)))957/9*:)98?5>>))0.>35()(,)####
@M06045:235:000000000-JCY5N:1:1101:11221:1181 1:N:0:TACAGC
TCGGCAACTCCTACGGGAGGCAGCAGTGGGGAATATTGCACAATGGGCGGAAGCCTGATGCAGCGACGCCGCGTGAGGGATGACGGCCTTCGGGTTGTAAACCTCTTTCAGAAGGGAAGAAGCGAAAGTGACGGTACCTGCAGAAGAAGCGCCGGCTAACTACGTGCCAGCAGCCGCGGAAATACGTAGGGCGCAAGCGTTATCCGGAATTATTGGGCGTAAAGAGCTCGTAGGCGGTTTTTCGCGTCTGCCGTGAAGGTCCGGGGCTCAACGCCGGATCTGCGGTGGGTTCGGGCGGTTC
+
CFFE@FGGGGGGG9FFGGGGGGGE<FFEGGGD@FGGGAEFFEGGFGGGGGGEGCFGGGGFAEFGGFGGGGGGGGGFCGGGGGG,CF7FGGGGGGGDC:DGG9F@E9BC<FF,8>8FEFEFGFC:CFGG=>CFGGFFGGAGFGGGGFC@CDCC@FF7FCCC;CFEAB1*2FCF7741=*=**2<<EFC6*;EGEE5:88>C58>FCED:**<++3AFGCGE8=89:=;+875?CE6C5):5/2*/:=//*97+5*/**+**02)9753).*09)/553C@57720>)5>)))0337((####
@M06045:235:000000000-JCY5N:1:1101:8750:1226 1:N:0:TACAGC
TCGGCAACTCCTACGGGAGGCAGCAGTGGGGAATATTGCACAATGGGGGAAACCCTGATGCAGCAACGCCGCGTGAGTGATGACGGCCTTCGGGTTGTAAAACTCTGTCTTTAGGGACGATAATGACGGTACCTAAGGAGGAAGCCACGGCTAACTACGTGCCAGCAGCCGCGGTAATACGGAGGTGGCAAGCGTTGTCCGGATTTACTGGGCGTAAAGGGAGCGTAGGTGGATATTTAAGTGGGATGTGAAATACCCGGGCTTAACGTGGGTGCTGCATTCCAAACGGGATATCGAGAAA
+
CGGEFEEGGGGGGDFGGGGGGEEGGF<EFGGDEFFGEF@9EFGGGGFEGCEGGGGGGGGGGGGFGGGFEFFDF>CFGGGGGGEFGEC::BEFEGGDE=FFGFGGG9EF?FGGGFF8AA=FCCFFGC9+CFF>>DDCGGGGGGCCCCEGCECF:>>FFC>,>C*?C7,>FDC7FCCGFEGGG*=FGEFFB<CEFGGDGG+>CC;;CF2+3<CC8?EE*:9EG2?22:;EEGGD8++<?F7:C<CGG*29<DC:7A00*09DD3CC7*7)8*0/7C>F?C96=4:66=))))))(*-((####
@M06045:235:000000000-JCY5N:1:1101:15080:1273 1:N:0:TACAGC
TCGGCAACTCCTACGGGAGGCAGCAGTGGGGAATATTGCGCAATGGGCGGAAGCCTGACGCAGCGACGCCGCGTGGGGGATGACGGCCTTCGGGTTGTAAACCTCTTTCAGCAGGGACGAAGCGAAAGTGACGGTACCTGCAGAAGAAGCACCGGCCAACTACGTGCCAGCAGCCGCGGTAATACGTAGGGTGCAAGCGTTGTCCGGAATTATTGGGCGTAAAGAGCTCGTAGGCGGTCTGTCACGTCGGCTGTGAAATCCCGAGGCTCAACCTCGGGTCTGCAGTCGATACGGGCAACGC
+
CGGGGGGGGGGGGGGGGGGGGGGGGGGGGGGGGGGGGGGGGGGGGGGGGGGGGGGGGGGGGGGGGGGGGGGGGGGGGGGGGGGGGGGGGGGGGGGGGEGGGGGGGGGGGGGGGGGGGGGGGGGGGGGGGGGGGGGGDGGGGGGGGGGGGGGGGEGGGGGGGGGGGGGGGGGGGGGGGGGGGGGGGGFGGGGGGGG7ACGEGEGGGGGGEGGGGGGFGGGGGGGGGGGGDGGDGGGGDGD3EFF=GGGDGGDCDGGGGGGGGGC7DD<)7=F<@F?:BC7>FFGF@BFD>>>5:E>9(####
@M06045:235:000000000-JCY5N:1:1101:9108:1293 1:N:0:TACAGC
TCGGCAACTCCTACGGGAGGCAGCAGCAAGGAATTTTCGTCAATGGGCGCAAGCCTGAACGAGCAACGCCGCGTGGAGGATGACGGCCTTCGGGTTGTAAACTCCTTTTTCGGGGGACGATTGTGACGGTACCCCGGGAATAAGGCTCGGCTAACTCTGTGCCAGCAGCCGCGGTAATACAGAGGAGCCAAGCGTTGTCCGGATTGACTGGGCGTAAAGCGCACGCAGGCGGCACCGCGCGTGGGGTGGGAAATCTGGCCGCTTAACGGCCAGGCGCCATCCCATACGGCGGAGCTGCGAT
+
CGGGGGGGGGGGGGGGGGGGGGGGGGGGGGGGGGGGGGGGGGGFGGGGGGGGGGGGGGGGGGGGGGGGGGGGGGGGGGGGGGGGGGGDGGGGGGGGGGGGGGGGGGGGGGGGGGGGGGGD7FGGGGGGGGGGGGGGGGGEGGGFFGGGGGGGGGGGGGGGFGGGGGGGFFGGGGGEGGGGECF6AEGGGGFGGGGGEEGGGGGDGGFEECFGGEEDE@CCGGDCGGGGGGGGGGGGGGGGG5CDCC9>)9<CFGGGGEDGGDDDGFGFB3)5<D@@BDB36F5?FFFF>:@E9>>:?####
@M06045:235:000000000-JCY5N:1:1101:18332:1416 1:N:0:TACAGC
TCGGCAACTCCTACGGGAGGCAGCAGTGGGGAATATTGGACAATGGGCGAAAGCCTGATCCAGCAACGCCGCGTGAGGGATGACTGCCTTCGGGTTGTAAACCTCTTTCAGCAGGGACGAAGCGCAAGTGACGGTACCTGCAGAAGAAGCACCGGCCAACTACGTGCCAGCAGCCGCGGTAATACGTAGGGTGCGAGCGTTGTCCGGAATTATTGGGCGTAAAGGGATCGTAGGCGGTCTGTCACGTCGGGAGTGAAAACTCGGGGCCTAACCCCGAGCCTGCTGCCGATACGGGCGGATA
+
C9-+@C@CE,@FEFGFG77@FFCEG9F<@FDGGGGFFGGFFG<DFGG8FEGGGGDGGGFC@CF?EFCFE=CFGFGDGDDE<CFGGFG8F9FG7>FEGFGGG<FD<=FAFFEFEGGGGDCFGGDG>C:CDCFGGBFFGGGGGGGGG?@DF,>>7>CGFDCFCGAE>FFGCA7FCGFF>FEGG@BG,B?:813?EG***?E82*2@+8:>CF?:7<E6CC8CE5*++A*2;*20;C6E597<FG7705C<D53:7:5*2?C9*95>)5))7*9C5*0>>3>:7F*))*0<D55@FB>>(####
@M06045:235:000000000-JCY5N:1:1101:16945:1429 1:N:0:TACAGC
TCGGCAACTCCTACGGGAGGCAGCAGTAGGGAATCTTCCGCAATGGACGAAAGTCTGACGGAGCAACGCCGCGTGAGCGAAGAAGGCCTTCGGGTCGTAAAGCTCTGTTGTAAGGGAAGAACAAGCGCCGGTTAACTGCCGGCGCCCTGACGGTACCTTACCAGAAAGCCACGGCTAACTACGTGCCAGCAGCCGCGGTAATACGTAGGTGGCAAGCGTTGTCCGGAATCATTGGGCGTAAAGCGCGCGCAGGCGGTTTCTTAAGTCTGATGTGAAAGCCCACGGCTCAACCGTGGGAAAC
+
CGGGGGCFGFGGFGGGGEGGGGGGGGGGGGGGGGGGGGGGGEGEGGGGGGGGGGGGGGGGGGGGGGGGGGGGGGGGGGGGGGGGFFGGGGGGGGGCGGGGGGGFGFFFFFGGGGGGGGGGGGGGGGGGGGGGGGGGGGGFGDGGGDFGGFGGGGDGGGGFGCFGGCGFGGDGGGGGG7BCGGGFGGGFFGGFFFEGGGCGGGFFG6@CGGDGGFF5*;AEGGGFGG===CFCGG6C7<EDGFGGGDGGGGGGGGGD759FDGC>CFCF@*9F7DFFFGFFF45>>3.7?FFFBFFB(####
@M06045:235:000000000-JCY5N:1:1101:12619:1434 1:N:0:TACAGC
TCGGCAACTCCTACGGGAGGCAGCAGTGGGGAATATTGGACAATGGGCGCAAGCCTGATCCAGCCATGCCGCGTGAGTGAAGAAGGCCTTCGGGTTGTAAAGCTCTTTTGTCCGGAAAGAAAAGCTCAGGGTTAATAACCCTGAGTCATGACGGTACCGGAAGAATAAGCACCGGCTAACTTCGTGCCAGCAGCCGCGGTAATACGAAGGGTGCAAGCGTTACTCGGAATTACTGGGCGTAAAGCGGGCGTAGGTGGTTCGTTAAGTCTGATGTGAAAGCCCTGGGCTCAACCTGGGGAAT
+
CGGGGGGGGGGGGGGGGGGGGDGGFCFFGGGCGG@FCAEGGFGFGGGGGDDCFGGGGGGFFCFGGGGFGFGEGGGGGGGGGGGGGGGGGGGGGGGGGGGFGGGGCFGGGGFGGGGEFEGGGCGGGBBFDGGDFFFFFFFGGGCGGEGGGFGCFGGGFGGG:FCGGGGGGGFGFGGGGGGGGGGGGGGGFGGGGGGGGGG5CCFFFGFF:B:EEGGGGGGGGGGGGGGDCFF+<CCFGGGCEG<CF=))5<CC<ECF9*9>CCC3>>GFFFFF=C6@FGB5>>FFFF4756/82)4(:####
@M06045:235:000000000-JCY5N:1:1101:19129:1434 1:N:0:TACAGC
TCGGCAACTCCTACGGGAGGCAGCAGTGGGGAATATTGCACAATGGGCGAAAGCCTGATGCAGCAACGCCGCGTGAGCGATGAAGGCCTTCGGGTCGTAAAGCTCTGTCCTCAAGGAAGATAATGACGGTACTTGAGGAGGAAGCCCCGGCTAACTACGTGCCAGCAGCCGCGGTAATACGTAGGGGGCTAGCGTTATCCGGATTTACTGGGCGTAAAGGGTGCGTAGGTGGTTTCTTAAGTCAGGAGTGAAAGGCTACGGCTCAACCGTAGTAAGCTCTTGAAACTGGGAAACTTGTATG
+
CGGGGGGGGGGGGGGGGGGGGGGGFGGGGGGGGGGGGGGGGGGGGGGGGGGGGGGGGGGGGGGGGGGGGGGGGGGGGGGGGGGGGGGGGGGGGGGGGGGGGGGGGGGGGGGGGGGGGGGGGGGGGGGGGGGGGFGFGGGGGGGGGGGGGGGDGGGEGGGGGGGGGGGGGGGGGGGGGGGFGGFGGGGGGDGGGGGGGGGGGGGGGGGGGGGGGGEEEEFFGGGGGGEGGGGGG*CGGGGGGGGGGGGGGGGGGFGFGG5>DGDGC99F>C>DE7@FF76=7B74@FFFFFFFF?AF5####
@M06045:235:000000000-JCY5N:1:1101:15011:1492 1:N:0:TACAGC
TCGGCAACTCCTACGGGAGGCAGCAGTGGGGAATATTGCACAATGGGCGAAAGCCTGATGCAGCGACGCCGCGTGAGGGATGACGGCCTTCGGGTTGTAAACCTCTTTCAGCAGGGAAGAAGCGCAAGTGACGGTACCTGCAGAAGAAGCACCGGCTAACTACGTGCCAGCAGCCGCGGTAATACGTAGGGTGCGAGCGTTGTCCGGAATTATGGGGCGTAAAGAGCTTGTAGGCGGTTGGTCGCGTCGGCCGTGAAAATTCGAGGCTCAACCTCGAACTTGCGGGGGGTACGGGCGTGAT
+
C<FFGGGFGDCFFFE,CFEEGGGGFF9FFCGC@C@FEGGGGCFGCFDG:FF7FFF<F@FGGFFGGGGGD=FGDGGCFGGEGG8AFFC==FFGCFG@F+AFGG<,4EFEFGFDDCFFC<CFBFDCFCFFFECCFF@>FFEFFGFCFFFDGFCF:::FGEFCGGGGF7@FCGGGGDGGCFFG*<FCF7+24;C8B@E5>8:E*:89:;***1+3:+0;=CEG8CCE+:6CCC60CFCGGDE):C:D5=D:7)7*CEGC59C7977CDDC).06*7>)75*.)9@C@))08>739<EB>(####
@M06045:235:000000000-JCY5N:1:1101:23426:1534 1:N:0:TACAGC
TCGGCAACTCCTACGGGAGGCAGCAGTGGGGAATATTGCACAATGGGGGAAACCCTGATGCAGCAACGCCGCGTGAGTGATGACGGCCTTCGGGTTGTAAAGCTCTGTCTTCAGGGACGATAATGACGGTACCTGAGGAGGAAGCCACGGCTAACTACGTGCCAGCAGCCGCGGTAATACGTAGGTGGCGAGCGTTGTCCGGATTTACTGGGCGTAAAGGGAGCGTAGGCGGATTTTTAAGTGAGATGTGAAATACTCGGGCTTAACCTGAGTGCTGCATTTCAAACTGGAAGGCTACATG
+
CGGGGGGGGGGGGGGGEGGCGFCGGGCGGGGGGGGGGFGGGGGGGGGGGFG@CGGGGGGGGGGGGGGGGGGGGGDFEGGFGGGGGEGGGGGGEGGGCFGGGGGFGFFEGED<FGDFGGGGGGEFAAFGGGGGGGGDGGGDEGGC@FGGGCGGGGGGFGFFCCECGGFEFGGGGDGGGGGGF:CFGFEG7CCEGGGDGGGGGGDEECEGCEGGGG8*;8F?==EECGGG5EED8E5<+;AFGFFGGGCG0::9:C7>?ACC5<DCCDGF?*)09:FF=FFF?FGF*99?747:1)(8)####
@M06045:235:000000000-JCY5N:1:1101:12760:1534 1:N:0:TACAGC
TCGGCAACTCCTACGGGAGGCAGCAGTGGGGAATATTGCACAATGGGCGAAAGCCTGATGCAGCAACGCCGCGTGAGCGATGAAGGCCTTCGGGTCGTAAAGCTCTGTCCTCAAGGAAGATAATGACGGTACTTGAGGAGGAAGCCCCGGCTAACTACGTGCCAGCAGCCGCGGTAATACGTAGGGGGCTAGCGTTATCCGGAATTACTGGGCGTAAAGGGTGCGTAGGTGGGTTCTTAAGTCAGAGGTGAAAGGCTACGGCTCAACCGTAGTAAGCCTTTGAAACTGGGAAACTTTGGCG
+
CC@CFGGGGFGGGCFFEGGGGGEFFGGGGGGGGGFFF<E<FFFCCEGGGGGGGCFGGGGGGCEEEGGGGGCGCFGFFCEEEGFFGGGCGFGGGGE:EFCF<FFD,5?ECEGGFGGGDFFGFEGGFFFGGGGE9FAFFEGCGGGCF7FGGFGGGGFGGGCE@:CFC*<:CFFGGGGGGF9B=FDDEEEEDCFFE>?>55CFEEGCCFF?CCFC85:EEF7F5>C=C1?EE9C**2:77CGFFC0::+9>F<DGGGFFGC<1<DCDFFGF39@*<79@?9?=F4CF7?FFFF47()6:.####
@M06045:235:000000000-JCY5N:1:1101:9011:1537 1:N:0:TACAGC
TCGGCAACTCCTACGGGAGGCAGCAGTGGGGAATTGTTCGCAATGGGCGCAAGCCTGACGACGCAACGCCGCGTGGAGGATGAAGATCTTCGGGTCGTAAACTCCTTTCGATCGAGACGAACGGCCCTCGGGATAACACCCTGAGGGAGTGACGGTACCGAGAGAAGAAGCCCCGGCTAACTCCGTGCCAGCAGCCGCGGTAATACGGGGGGGGCAAGCGTTGTTCGGAATTACTGGGCGTAAAGGGCGCGTAGGTGGTCTTATAAGGGTGTGGTGAAAGCCCGGGGCTCAACCCCGATTA
+
CGGGGGGGGGGGGGGGDGGGGGGGGGGGGGGGGGGGGGGGGGGGGGGGGGGEGGGGGGGGGGGGGGGGGGGGGGGGGGGGGFFGGEGGFFGGGGGGGGGGGGFG?FGGGGGGGGEFFGGDGGGCF7FGGGGGGGGGFFFG77CGAFGGGGGCFGGGGGEEDDGGFGFFFCF:FGGGGGD@FGGGGGGGFDFGGGGGGGGE8C8FGGGGGGGEEGGGFF5E2:::ECGGGGGGGGFGGGGDEED<F?*9C9C*9E3:=/*222:>>*:9@2<9)10)*29=)557<D>50897:)4:0####
@M06045:235:000000000-JCY5N:1:1101:8581:1538 1:N:0:TACAGC
TCGGCAACTCCTACGGGAGGCAGCAGTGGGGAATATTGCACAATGGGCGAAAGCCTGATGCAGCAACGCCGCGTGAGCGATGAAGGCCTTCGGGTCGTAAAGCTCTGTCCTCAAGGAAGATAATGACGGTACTTGAGGAGGAAGCCCCGGCTAACTACGTGCCAGCAGCCGCGGTAATAAGTAGGGGGCTAGCGTTATCCGGAATTACTGGGCGTAAAGGGTGCGTAGGTGGTTTCTTAAGTCAGAGGTGAAAGGCTAGGGCTCAACCGTAGTAAGCCTTTGAAACTGGGAAACTTTGGGG
+
CGGGGGGFFFGFGGGGGGGGFGEGEG<FFEGGEGGGGCEGGGGGGGGFGEGEGGGGGFGFFGGGGF8FC:FFGGGGGGGEEGFFGGGFGFGGGGGGGFGGGGFDFGFFEFG9<FGGFFGGGF?DFFDCGFFC9FFGGGGGGDGGGAFCCF:BFF7F,@FFC**DCEFGG>F<FGGGEGG+?2+?FGGGE*;CFGE88C9?CEE>FGE?9CFF5ECEEFGGGGGGGC8EGGGGEFGG7FG=EGGDF<FCGG:FCE*/9C*0<79CC9*00>>GFFFFF9???F***9=FFF<9<)6))####
@M06045:235:000000000-JCY5N:1:1101:16962:1553 1:N:0:TACAGC
TCGGCAACTCCTACGGGAGGCAGCAGTGGGGAATATTGGACAATGGGCGCAAGCCTGATCCAGCCATGCCGCGTGAGTGATGAAGGCCTTAGGGTTGTAAAGCTCTTTTGTCCGGGACGATAATGACGGTACCGGAAGAATAAGCCCCGGCTAACTTCGTGCCAGCAGCCGCGGTAATACGAAGGGGGCTAGCGTTGCTCGGAATCACTGGGCGTAAAGGGCGCGTAGGCGGCCAAGTAAGTTGGGGGTGAAAGCCCGTGGCTCAACCACGGAATTGCCTTCGATACTGCTTGGCTTGCAC
+
CGGGGGEFGGGGGGGGGDFEGGGGGGGGGGGGGGGGGGGGGGGEFGGGGGGGGGGGGGGGGGGGGGGGGGGGGGGGGGGGGGGGGGGFGGGGGGGGGFGGGGGGGGGGGGFFFGGGGDGGGGGGGGGGGGGGGGGGGGGGGGGGGGGGGGGGGGGGGGGGGGGGGGGGGGGGGGGGGGGGGGGGGGGEGGGGGGGC*8:FEGGEGGGGGGGGGGGGGGGGGGEEE?EGGGGGEGCCG7779<CFGDG<)>FGCFGFGGGGDC4*=*07)*<CDDFFFGFFF@F39@:*@FFF?FF08####
@M06045:235:000000000-JCY5N:1:1101:14455:1594 1:N:0:TACAGC
TCGGCAACTCCTACGGGAGGCAGCAGTGGGGAATATTGCACAATGGAGGAAACTCTGATGCAGCGACGCCGCGTGAGCGATGAAGGTCTTCGGATCGTAAAGCTCTGTCCTAAGGGAAGATAGTGACGGTACCTTAGGAGGAAGCCCCGGCTAACTACGTGCCAGCAGCCGCGGTAACACGTAGGGGGCGAGCGTTGTCCGGAATTACTGGGTGTAAAGGGTGCGTAGGCGGCCTTGCAAGTCAGATGTGAAAGATCACGGCTTAACTGTGGTAAGCATTTGAAACTGTAAGGCTTGCGTT
+
CGGGGGGGGGGGGGGGGGGGGGGGGGGGGGGGGGGGGGGGGGGGGGGGGGGGGGGGGGGGGGGGGGGGGGGGGGGGGGGGGGGGGGGGGGGGGGGGGGGGGGGGGGGGGGGGGGGGGGGGGGGGGGGGGGGGGGGGGGGCGGGGGGGGGGGGGGGGCFGGFGGGGGGGGGGGGGGGGGGGGGGGGGDGGGGGGGGEGGGGGGGGGGGFGGGG@EEFGFEFGGGEGGGGD6EGGGDFGFGGGFGGGCFF>DFFCC5C*6C5CDDDFGF?*:BDFCFFFGF?44*9=BFFFFFFFF70(####
@M06045:235:000000000-JCY5N:1:1101:21746:1619 1:N:0:TACAGC
TCGGCAACTCCTACGGGAGGCAGCAGTGGGGAATATTGGACAATGGGCGAAAGCCTGATCCAGCAATGCCGCGTGAGTGATGAAGGCCTTAGGGTGGTAAAGCTCTTTTACCCGGGAGGATAATGACAGTACCGGGGGAATAAGCCCCGGCTAACTCCGTGCCAGCAGCCGCGGTAAGACGGAGGGGGCGAGCGTGGTTCGGAATGACTGGGCGTAAAGCGCGCGTAGGCGGCTGGGTAGGTTAGTGGTGAAAGCCCGAAGCCCAACTTAGGATTTGCCTTTAAGAGTTCATCGCTGCCGA
+
CGG7CGGGCG8@C<FG@6F@C@-@6-;EFGCGCA<FE@FEDFE,EF@@FGGC+C,,6C,E99@@F,,9C,>+C7F4F,C,555,C<F,EF,FF8F++8EFCEF<EFGEF,E?,@F@B:+B,:,,5,,:C???,8+8=+33,,@>835*5>F>*,@F:71@<F<EFGGC<F@<<<1:1,,44*B<F52C8*2?E8***/;<E*;8*0<9FC***:8/2*398*?EG::*;6*:*/**/>+**+2*C02*09*+*<C9*:<775*****0=*9*/**19C6/86***/*1*/94)9:((####
@M06045:235:000000000-JCY5N:1:1101:16743:1657 1:N:0:TACAGC
TCGGCAACTCCTACGGGAGGCAGCAGTGGGGAATATTGGACAATGGGCGAAAGCCTGATCCAGCAATGCCGCGTGAGTGATGAAGGCCTTAGGGTTGTAAAGCTCTTTTACCCGGGATGATAATGACAGTACCGGGAGAATAAGCCCCGGCTAACTCCGTGCAAGCAGCCGCGGTAATACGGAGGGGGCTAGCGTCGTTCGGAATTACTGGGCGTAAAGCGCACGTAGGCGGCTTTGTAAGTTAGAGGTGAAAGCCCGGCGCTCAACTCCGGAATCGCCTTTATGATTGCATCGCTTTCAT
+
CGGFGGCFEGFGAEGGGEG@CC;CEFCECFGE;C<FGC@,CFGDG@,FFG:BFGGGGGGGGGFFAEFFFGGGG@FGGAE9?F9,5CFFD8EFGGFCCC,A<FGGG9AEFGG9,@FGDCFD<FCFGFFGGGGCGGCFECFGGFEFGGGGG:CGG7CFGGGGGG*@=>ADF75>FECEDFGGGC7CCC8CE*=EG8B*:EEG>EG8A6+0<@:@CEGG8*9CGGGEGG?AEGGCCCCGFG7:<:?:<32525:9C?GGC7D)7)195*9*9*7).18*)9)8>4**9/**0109>E((-####
@M06045:235:000000000-JCY5N:1:1101:17431:1702 1:N:0:TACAGC
TCGGCAACTCCTACGGGAGGCAGCAGTGGGGAATTTTCCGCAATGGGCGAAAGCCTGACGGAGCAATGCCGCGTGGAGGTAGAAGGCCCACGGGTCGTGAACTTCTTTTCCCGGAGAAGAAGCAATGACGGTATCTGGGGAATAAGCATCGGCTAACTCTGTGCCAGCAGCCGCGGTAATACAGAGGATGCAAGCGTTATCCGGAATGATTGGGCGTAAAGCGTCTGTAGGTGGCTTTTTAAGTCCGCCGTGAAATCCCAGGGCTCAACTCTGGACAGGCGGTGGAAACTACCAAGAGCTA
+
CEFGFFEGGCFGGFGGG@6@EGFGEE<FDECEFGGDGGFEGEGCFGGFE@FEED<EGGFGG@:C=8EECEECGFEGDEFCEGE9DF887CCGEGGGGGGGFFFGGDEFEAF=FGDFGFGG,>8,DGFGGGGGDF<EFA>CCEGGGGGGGD@FGGGGGGA,?FCFGGGGGGCFCCGGGED9::9B,?@EGDFGGGGDCEEC;C14;EC+09<CG*;CEEE*0+:C5;CFGCE?FEFCF9<C*0:DF0><77<*17*::<CCDF3****97*9766*763>><B753>46?FF6:F),(####
@M06045:235:000000000-JCY5N:1:1101:15938:1715 1:N:0:TACAGC
TCGGCAACTCCTACGGGAGGCAGCAGTGGGGAATCTTGCGCAATGGGCGAAAGCCTGACGCAGCAACGCCGCGTGGGGGAAGAAGGCCTTCGGGTTGTAAACCCCTTTCAGTTGGGACGAAGCTTCCAGCGTTAATAGCGTTGTGGAGTGACGGTACCTTCAGAAGAAGCCCCGGCTAACTACGTGCCAGCAGCCGCGGTAATACGTAGGGGGCAAGCGTTGTCCGGAATTATTGGGCGTAAAGAGCGCGTAGGCGGTCTGATAAGTCGGTTGTGAAAGTCGGGGGCTCAACCCTCGTTCG
+
CEGGGGGGGGGGGGGGGGGGGGGGGG<FFGGGGGGGGGGGGGGGGGGGDGGGGGGGGGGGGGGGGGGGGEGGGEGGGGGGGGGGGGGFFGGGGGGGGGGGGGGGGGGGGGGGGGGGGGGGGGGGGGCGGGGEGGGGGGGGEGG@EGDGFGGFGGGGGGFGGGGFGGGFGGGGECGDFEGGGGGGGDGGGGGGGGGGGEGGGDGC?;C+;8ECCCEGGGGCEEGGGGEGGGGGGGGGGFECGGGGCFGGGDGGGG4DGCDGGGGCCGGFEDEGBG:?=CFFFFD3>FF:>?FF75<:(####
@M06045:235:000000000-JCY5N:1:1101:19280:1745 1:N:0:TACAGC
TCGGCAACTCCTACGGGAGGCAGCAGTAAGGAATATTGGTCAATGGACGCAAGTCTGAACCAGCCATGCCGCGTGAAGGATGAAGGTCCTCTGGATTGTAAACTTCTTTTATATGGGAAGAAATCCATCTTTTCTTGGGTGGTTGACGGTACCATAGGAATAAGCACCGGCTAACTCCGTGCCAGCAGCCGCGGTAATACGGAGGGTGCAAGCGTTATCCGGATTCACTGGGTTTAAAGGGTGCGTAGGAGGAAAGGTAAGTCAGTGGTGAAATCTCCAAGCTTAACTTGGAAACTGGTCG
+
CGGGGGGGGGGGGGGGGGGGGGGGGGFFGGGGGGDGGGGGGGGDGGGGGGGGGGGGGGGGGGGGGGGGGGGGGGGGGGGGGGGFGGGGGGGGGGGGFFGGGGGGGGGGGGGGGGGGGGGGGGGGGGGGGGGGGFGFFFGGGGGGGGGGGGGGFGGGGGGGGGGGGGGGDEGEGGGFGGGGGGFCFGGGGGGGGGGGGGGGGGEGGDEGC8EGGEGG8FECGGGGEF9C+CGFCECFFCFGG27DECCGGGGGGGFGGGFDFFFDFGGFFG?GFGFF=>@<=@G=FFF?FFF457:B4####
@M06045:235:000000000-JCY5N:1:1101:12428:1754 1:N:0:TACAGC
TCGGCAACTCCTACGGGAGGCAGCAGTGGGGAATATTGCGCAATGGGGGAAACCCTGACGCAGCAACGCCGCGTGAAGGAAGAAGGCCTTCGGGTTGTAAACTTCTTTGATGAGGGACGAAAGAAATGACGGTACCTCAAGAACAAGCCACGGCTAACTACGTGCCAGCAGCCGCGGTAATACGTAGGTGGCGAGCGTTGTCCGGAATTACTGGGTGTAAAGGGCGTGTAGGCGGGGATGTAAGTCAGATGTGAAATACCATGGCTCAACTGTGGGGCTGCATCTGAAACTACATTTTTTT
+
CFGGGGGGGG?EGFFGGGGGGGGDFG<FFGGGEGGGFGGGGEGGGGGGGGGGGGDDFFFGGGGGG<FGGGGGGGEGFGG8FF8?FGGEGFGGGGGGGGGGGGGGGGGGFADGGGGGGFGGGGECFDGGGGCGGGGFEGFFGGGGGGGGGGGGGGGGGGGGGGGGGGGGGGGGGGGCGGGGGGGGGGGGGGGGGEGGGGGGGFGG5??FC9:FFGC:CEG?CFFCEEEC*2C:CEG*>DEDFFGGC9>C=GFF77CFFF:F4C*9*9C=?FF68F4>3DBF>FF=FBFF?F67:F<AB####
@M06045:235:000000000-JCY5N:1:1101:13382:1767 1:N:0:TACAGC
TCGGCAACTCCTACGGGAGGCAGCAGTGGGGAATATTGGACAATGGGCGGAAGCCTGATCCAGCAACGCCGCGTGAGGGATGACGGCCTTCGGGTTGTAAACCTCTTTCAGCGGGGACGAAGCGCCGATGATGGTGGTGACGGTACCCGCAGAAGAAGCACCGGCCAACTACGTGCCAGCAGCCGCGGTAATACGTAGGGTGCGAGCGTTGTCCGGAAGTATTGGGCGTAAAGGGCTCGTAGGCGGTTTGTCGCGTCGGGAGTGAAAACACCGGGCTTAACTCGGTGCTTGCTTTCGGTGG
+
CGGGGGGGGGGGGGGGGGGGGGGGGGAFGGGGGFGGGGGGGGFGGGGGGGGGGGGGGGGGGGGGGGGGGGGGGGGGGGGFAFEFGGGGGGGGGGGGGGGGGGGGGGGGGGGGGGGGGEGGGGGGGGGGEGGGGGGGGCCCCEGGFGGGGGGEGCFGGGGGFGGGGGGGGGGGGGGGGGFGFGGGGGGG8EGGGGE<:C;EFGGGCECEGCCCF9CGGG*ACFFGGGFEEGECFG=CCFED==CDGG<)*99FGFG)17>DCD*97::6:F>D5<@5)9)87@>5;>>3*6*7:FF2(####
@M06045:235:000000000-JCY5N:1:1101:17201:1790 1:N:0:TACAGC
TCGGCAACTCCTACGGGAGGCAGCAGTAGGGAATCTTCGGCAATGGGCGAAAGCCTGACCGAGCAACGCCGCGTGAATGATGAAGGCCTTCGGGTTGTAAAATTCTGTTATAAGGGAAGAACGACTTTAGTAGGAAATGGCTAGAGTGTGACGGTACCTTATGAGAAAGCCACGGCTAACTACGTGCCAGCAGCCGCGGTAATACGTAGGTGGCGAGCGTTATCCGGAATTATTGGGCGTAAAGAGCGCGCAGGTGGTTGATTAAGTCTGATGTGAAAGCCCACGGCTTAACCGTGGTGGT
+
CGGGGGBDEFGGGGGGGGGGGGGGGGGGGGGGGGGGGGGGGGGGGGGGGGGGGGGGGGGGGGGGGGGGGGGGGGGGGGGGGGGGGGGGGGGGGGGFGEGGGGGGGGGGGGGGGGGGGGGGGGGGGDGGGGFGGGGGGGGGGGGGGGFGGGGGGGGGGGGGGGGGGGGGGGGGGDGGGGGGGGGGGGGGGGGGGGGGGGGGGGGGFGGGGGGGGGGGGGGGEGGGGGGCCGECFF9E5>EDGGGGFFGG5C3:DG49>:<DGGF>>>:BFFFD4:8?FGFFFFD35>:@BFFF<EFFF####
@M06045:235:000000000-JCY5N:1:1101:15730:1814 1:N:0:TACAGC
TCGGCAACTCCTACGGGAGGCAGCAGTGGGGAATATTGGACAATGGGCGAAAGCCTGATCCAGCCATGCCGCGTGAGTGATGACGGCCTTAGGGTTGTAAAGCTCTTTCGACGGGGACGATAATGACGGTACCCGTATAAGAAGCCCCGGCTAACTTCGTGCCAGCAGCCGCGGTAATACGAAGGGGGCTAGCGTTGTTCGGAATCACTGGGCGTAAAGCGCACGTAGGCGGATTGTTAAGTCGGGGGTGAAATCCTGAGGCTCAACCTCAGAACTGCCTTCGATACTGGCAATCTCCACA
+
CGGGGGGGGGGGGGGGGGGGGGGGGGGGGGGGGGFGGGGGGGGGGGGGGGGGEGGGGGGGGGGGGFGGGGGGGGGGGGGFF9FFGGGGGGGGGGGGGGGGGGGFGGGGFGGEEGE7FFGGDFGGGGFGGGGGGGCFGGFCDFGGG7FFFFGGGFCFGGG@CGGGGGGGGGGGGGGGGGGGFGGGGGGGCEGFGGG>?C>FGGCGCGGCFGGGFGGGCGFGEGGGC58E8EE5:*AEFGCDGEGDCGG<97CFGGCFCFFCD37FCFC>:C?**25864??F?55BF3@=FF@D?0>4####
@M06045:235:000000000-JCY5N:1:1101:9946:1818 1:N:0:TACAGC
TCGGCAACTCCTACGGGAGGCAGCAGTGGGGAATATTGCACAATGGGCGAAAGCCTGATGCAGCAACGCCGCGTGAGCGATGAAGGCCTTCGGGTCGTAAAGCTCTGTCCTCAAGGAAGATAATGACGGTACTTGAGGAGGAAGCCCCGGCTAACTACGTGCCAGCAGCCGCGGTAATACGTAGGGGGCTAGCGTTATCCGGAATCATTGGGCGTAAAGCGCGTGTAGGCGGCCCGGTAAGTCCGCTGTGAAAGTCCAGGGCTCAACCCTGGGATGCCGGTGGATACTGTCGGGCTCCATT
+
CGGGGGGGGGGGGGGGGGGGGGEGGGGGGGGGGGGGGGGGGGGGGGGGGGGGGGGFGGGFGF9FGGFGGGGGGGGGGGGEGGGGG8AEDEFGGGGGGGGGFDGGGGGGGGGGGDFGFGGGGGGGGGGGGGGGG9FGGGGGGGGGDFGFGGGEEFGGGGGFCFCGGGGGGGGGEFGGGGFGGCFEGGGGC8CCGGGGG*ACCEEGCF?7A+A>@?18C5CFGDGEGGF7+?CGGGGGGDCCEFFGGDCD>F79C7*:C?F4DDGGGGCFD9:<:DFEFC@>EF)79@F**79)-)4(3####
@M06045:235:000000000-JCY5N:1:1101:22535:1831 1:N:0:TACAGC
TCGGCAACTCCTACGGGAGGCAGCAGTGGGGAATATTGCACAAGGGGCGAAAGCCTGATGCAGCAACGCCGCGTGAGTGATGAAGGCCTTCGGGTCGTAAAACTCTGGCCTCAAGGAAGATAATGACGGTACTTGAGGAGGAAGCCCCGGCTAACTACGTGCCAGCAGCCGCGGTAATACGTAGGGGGCGAGCGGTATCCGGATTTACTGGGCGTAAAGGGTGCGGGGGGGGGTTTTTAAGTCAGGAGTGAAATGCTACGGCTAAACCGTAGTAAGCTCGTGAAACTGGGAAACTTGATCA
+
CGGGGGGGGGFGD@FFG@BEFGCEDF<FGCC7BFF<FGGGGGG,CFGD+CFEFGGGGCDFGDGGGCEGCCFC>>FCFCFFDFEAE@@FF<5B=C?+@@FFF9FG,ED,:DD,AACEDF8FAFFD<AFFEGGC,8@FF8,@:+@,8FD<FGG7C7,7>:C@5*5@:7<<7FCEEGEEGFGG@,2*=8:E@*2:C8*C*;:@*8*8*<<++<+;/:8C5FC?EFG*5**12*/:*:=CF3**++200:2927:2*+7*:+09*35**2*)0*)9)219=*9)0;C:****)))).552)####
@M06045:235:000000000-JCY5N:1:1101:15659:1839 1:N:0:TACAGC
TCGGCAACTCCTACGGGAGGCAGCAGTGGGGAATATTGGACAATGGGGGCAACCCTGATCCAGCCATGCCGCGTGAGTGATGAAGGCCTTCGGGTTGTAAAGCTCTTTTGGCGGGGACGATGATGACGGTACCCGCAGAATAAGCCCCGGCTAACTTCGTGCCAGCAGCCGCGGTAAGACGAAGGGGGCTAGCGGTGTTCGGAATTACTGGGCGTAAAGCGAGTGTAGGCGGTTGTCCAAGGGAGTTGTGAAAGCCTTGAGCTCAACTCAAGAAATGCACTTGATACTGGGTGACTAGGGT
+
C9+@CBFGGGGGGFGGGGGGGGGGFGCFEGGGEG<FGAF9FGGFGFGCCFGCFFGGGGCFFFGGFGGGGGGGGGE7FCFG<FGGGGGGFGGGGGGDGFGCG9??BFGGGG:5>FGGGCGEFG@<DC,@BF*8,@B7*>*8,>FF9<FEG7F<=?:B<C<FF@CFGCFBCGEGGDG5CCF65?*A5>EE*?>CEE*;>E5:EGE>@CC7:9FE5CC*;*+2:==CE+00<6=E=?GGGG77<**12*000**2:+0**<9><6>4CC4*6>6C?F5*97*76;7*961@FF>?1),)-####
@M06045:235:000000000-JCY5N:1:1101:12017:1852 1:N:0:TACAGC
TCGGCAACTCCTACGGGAGGCAGCAGTGGGGAATATTGGACAATGGGCGCAAGCCTGATCCAGCCATGCCGCGTGGGTGATGAAGGCCCTAGGGTTGTAAAGCCCTTTCGGCGGGGAAGATAATGACGGTACCCGCCGAAGAAGCCCCGGCTAACTTCGTGCCAGCAGACGCGGTAATACGAAGGGGGCTAGCGTAGCCCGGAATTACTGGGCGTAAAGCGCACGTAGGCGGCTTTCTATGTGGGGGGTGAAATCCTGGAGCTCAACTCCAGAACTGCCTTCGATACTGGAGAGCTTATGG
+
@@FCFEEGGAF9AFGDGGGGCEGGGDCEGDE@@EE9E9FGDFEGGGDFGGGD7CGFGE@<CFFFFGGG?EG@FGGGGG7FGFG9CFCFGG8B?<B,CFGGFD,9BEFEEDE>CE7+5>7DFFCFGF:>@<FF:CC**>F***<CCFG7<FC:<<F,,<1FF::2?*FE+=<>88*::CF?C8C*/**?8?@8+/2***+2:8**AFC7<9+88CGGG8E7:=E5C/ACGG==E8CECFE*300*/>CD)59EGECCFGFF<5C*>=CFF*)2*25***)/*195F5<4*0.0(7<<0####
@M06045:235:000000000-JCY5N:1:1101:15975:1870 1:N:0:TACAGC
TCGGCAACTCCTACGGGAGGCAGCAGCAAGGAATTTTCCGCAATGGGCGCAAGCCTGACGGAGCAACGCCGCGTGCGGGAGGACGCCTTTCGGGGTGTAAACCGCTGTTCGTGGGGACGAAGCACTGACGGTACCCACGGAGGAAGGCCCGGCTAACTACGTGCCAGCAGCCGCGGTAATACGTAGGGGCCGAGCGTTGTCCGGAGTTACTGGGCGTAAAGCGTGCGCAGGCGGCGCGTTCTGCCCGGCGTGAAAGCCCCCGGCTCAACCGGGGAGGGTCGTCGGGGACGGGCGGGCTTTG
+
CGGGGGGGGGGGGGGGGGGGGGGGGGGGGGGGFDFFGGGGGGGGGGGGGGGGGFGGGGGGGGGGGGGGGGGGGG7FGGGGGGEGGGGGGGGGGGGGGBFFGGGEGEGGGGGGGGGGGGGEGGGFGFFFGGGGGGGGGGGG@FGGGGGGGGGGGGGGGGFGGGGGGGGGGGGGDGGGCEGGCFGGGEGDGGGGGGGGGEGC7FGGGGEGGGGGGGGGGGGGGGGGEGGGGEEDC?CE:CEGGGGGCFGDGGD=D:*CFFGGDDDD556?FFFCDG7>5D:FF>3;EFE77)7>>)(1(####
@M06045:235:000000000-JCY5N:1:1101:14454:1883 1:N:0:TACAGC
TCGGCAACTCCTACGGGAGGCAGCAGTGGGGAATCTTGCGCAATGGGCGGAAGCCTGACGCAGCAACGCCGCGTGAGGGATGACGGCCTTCGGGTTGTAAACCTCTTTCGCGATCGACGAAGCTCGCACTTTTGGTGTGGGTGACGGTAGGTCGAGAAGAAGCACCGGCCAACTACGTTCCAGCAGCCGCGGTAATACGTAGGTTGCGAGCGTTGTCCGGAATTATTTGGCGTAAAGAGCTCGTAGGCGGTGTGTCACGTCGGCCGTGAAAACCTGGGGCTTAACTCTGGTCGTGCGGCGG
+
CD:BFEGGGFGGGGGGGGGGGGDEFEFGFDGGGGGGC9A:FEE,6CFFGE>76FGFGGGGGGDGCFGEDGGGGGGGGGG:,:BFFEGEGEGFDFGGG@DFGGGGGGGGFGGEC+FFEGEFE:FFFEGGC@DFF9FCFFGGCGGGGGGBCGGGGC7FFGFCGB,<<FCEEEGGGFCF82008:FDFEDEE8CGGGG7E7;CCFC00;CEGGEECEE*<C*8**;@F99?0+?E8=5CCCF5AFC)7C3C3CGDDG<77ECCFGGDDG17576:?C75FD3>B>296@4*0)*147,,-####
@M06045:235:000000000-JCY5N:1:1101:14007:1893 1:N:0:TACAGC
TCGGCAACTCCTACGGGAGGCAGCAGTGGGGAATATTGCACAATGGGCGAAAGCCTGATGCAGCGACGCCGCGTGAGGGATGACGGCCTTCGGGTTGTAAACCTCTTTCAGCAGGGAAGAAGCGAAAGTGACGGTACCTGCAGAAGAAGCGCCGGCTAACTACGTGCCAGCAGCCGCGGTAATACGTAGGGCGCAAGCGTTGTCCGGAATTATTGGGCGTAAAGAGCTCGTAGGCGGCTTGTCACGTCGGGTGTGAAAGCCCGGGGCTTAACCCCGGGTCTGCATTCGATACGGGCTTACA
+
CGGGGGGGGGGGGGGGGGGGGGGGGGFGGGGGGGGGGFGGGGGGGGGGGGGGGGGGGGGGGGGGGGGGGGGGGGGGGGGGGGGGGGGGGGFGGGGGGGGGGGGGGGGGGGGGGGGGGGGGGGDFEEDGGGGGGGGGGGGGGFGGGGGGGCFGGGGGGGGGGGGGGGGGFFGGFGGGGGGGGGF<CGFGGGGGGGGDGGGGGGDGGGD5CCGGGGFGFFEEEGGGGGFFGGE5CEGCED5DG6DGGGGGGGG:DEGC7CC>FGGGDGD:FFFF?CED3DEDF57=?FFB/9F34B91,####
@M06045:235:000000000-JCY5N:1:1101:9839:1894 1:N:0:TACAGC
TCGGCAACTCCTACGGGAGGCAGCAGTGGGGAATTGTTCGCAATGGGCGCAAGCCTGACGACGCAACGCCGCGTGGAGGATGAAGATCTTCGGGTCGTAAACTCCTTTCGATCGAGACGAATTCCCCTGGGGTTAACAGCCTCGGGGGTTGACGGTACCGAGAGAAGAAGCCCCGGCTAACTCCGTGCCAGCAGCCGCGGTAATACGGGGGGGGCAAGCGTTGTTCGGAATTACTGGGCGTAAAGGGCTCGTAGGCGGCCAACTAAGTCAGACGTGAAATCCCTCGGCTTAACCGGGCTAG
+
CGGGEGGGGGGGGGGGGGGGGGGGFGGGGGGGGCFFGGGEGGGGGGGGGGGGGGGGGGGGGCEGGGGGGGGGGGGGDGGGBFGFGFGGGGGGGGGGGGGGGGGFGGGGGGG@FFEGGGGGGGFDAAGGGGGGFGGGGGGGFECEEGGGGGCFC@:=FGGGGGDGGFGGGGFGGGGEGGGGGGGGGGGGGGFGGGGCEDEEEG5<CFGGGGGGGGGG***;CC=CGGGC*::CC@FFGCCCCED<GGGGF<3**1779CDG3<<C47CFFG?:?D3)7C?=F<C@FB375>FFB4,39####
@M06045:235:000000000-JCY5N:1:1101:14275:1903 1:N:0:TACAGC
TCGGCAACTCCTACGGGAGGCAGCAGCAAGGAATTTTCCGCAATGGGCGCAAGCCTGACGGAGCGACGCCGCGTGGAGGAAGACCCCCTTCGGGGCGTAAACTCCTTTTCTCAGGGACGAACACAATGACGGTACCTGAGGAAGAAGCACCGGCTAACTACGTGCCAGCAGCCGCGGTAAGACGTAGGGTGCGAGCGTTGTCCGGAGTTACTGGGCGTAAAGCGCGCGTAGGCGGCGGAGCGCGTCGCACGTGAAAGCCCCCGGCTCAACCGGGGAGGGTCGTGCGAGACGGCTTCGCCTG
+
CGGGGGGGGGGGGGGGGGGGGGGGGGGGGGGGGGGGGGGGGGGEGGGGGGGGGGGGGGGGGGGGGDGGGGGGGGGGGGGGGGGGGGGGGGGGGGGGGGGGGGGGGGGGGGGGGGGGGGGGGGGGGGGGGGGGGGGGFGDFGGGGGGGGGGGGGGGGGGGGGGGGGGGGGGGGGGGGGEGGGGGGGGDEGGGGGGGGGGGDGGFGGGEGCFGGGFCFGGGGGGGGGGGGGCC?CGGGGGGGEGGGEGGDGGG***7CCEGFDGGDG3D??<>DDGFDDGD::>3))5>BDEFFB>>13####
@M06045:235:000000000-JCY5N:1:1101:14894:1906 1:N:0:TACAGC
TCGGCAACTCCTACGGGAGGCAGCAGTGGGGAATCTTGCACAATGGAGGCAACTCTGATGCAGCGACGCCGCGTGAGCGATGAAGCCCTTCGGGGTGTAAAGCTCTTTCGGCAGGGACGATAATGACGGTACCTGAAGAAGAAGCTGCGGCTAACTACGTGCCAGCAGCCGCGGTAATACGTAGGCAGCGAGCGTTGTTCGGAATTACTGGGCGGAAAGAGTGTGTAGGCGGTGCTCTAAGTTCGGTGTGAAATCTCCTGGCTTAACTGGGAGGGTGCGCCGGAAACTGGAGTGCTTTACG
+
CGGGGGGGGGGGGGGGGGGGGGGGGGGGGGGGGGGGGGGGGGGGGGGGGGGGGGGGGGGGGGGGGGGGGGGGGGGGGGGGGGGGGGGGGGGGGGGFGGGGGGGGGGGGGGGGGGGGGGGGGGGGGGGGGGGGGGGGGGGGGGGGGGGGGGGGGGGGGGGGGGGGGGGGGGGGGGGGGGGGGGGGGGGGGGGGGGGGG:FGGGGGGGGGGGGGGG*8CGGEGGGGGGGGGGGGGGDCFGGGGGGGGGGGGGGCFGGGGGGGCFGGGGGFFGFDEGFBDDEBFFG@@EF4FF)7?FF<:####
@M06045:235:000000000-JCY5N:1:1101:17711:1916 1:N:0:TACAGC
TCGGCAACTCCTACGGGAGGCAGCAGTGGGGAATTTTCCGCAATGGGCGAAAGCCTGACGGAGCAATGCCGCGTGGAGGTAGAAGGCCCACGGGTCGTGAACTTCTTTTCCCGGAGAAGAAGCAATGACGGTATCTGGGGAATAAGCATCGGCTAACTCTGTGCCAGCAGCCGCGGTAATACAGAGGATGCAAGCGTTATCCGGAATGATTGGGCGTAAAGCGTCTGTAGGTGGCTTTTTAAGTCCGCCGTCAAATCCCAGGGCTCAACTCTGGACAGGCGGTGGAAACTACCAAGCTCGG
+
CGGGGGCFEGGFGGGGGGGGDEGGGGGGGGGGGFGGGGFGGGGGGGCFGGGGGGFGGGGGDEEGGGGGGFGGGGGGGGGEGGGFGGGGGGGGGGGEGCFGGGGGGGGGFFADFGECEFG?FGGGFFFGGDEGGGGGGGFDGGGCDGGGGGCFEDGGGGGGGGFGGGGGGFFGGEGGGGGGGGGGGGGGGGGGGGGEGGG>CCEGGGGGGGGFD@FGGGEFFCECEGF7@GGGGGGGCFGGF?D>CFDDGGGGGCCFFG:FGGGDFGGF@G=7=FFFFGFFDFCB>@FFF4@6:??B3####
@M06045:235:000000000-JCY5N:1:1101:7579:1987 1:N:0:TACAGC
TCGGCAACTCCTACGGGAGGCAGCAGTGAGGAATCTTCCGCAATGGGCGAAAGCCTGACGGAGCGACGCCGCGTGTGGGATGAAGTCCTTTGGGATTGAAACCACTGTTGGAGGGGAAGACATCGACGGTACCCTCCGAGAAAGCCCCGGCCAACTACGTTCCAGCAGCCGCGGTTATACGGAGGGGGCTAGCGTTATCCCGATTTAACTGGCGTAAAGCGCGTGTAGGCGGCTGGTTAGTTGTGATGTGAAATCCTCGGGCTCAACCCGAGAACTGCATTGCAAACCGGCCTGGCTCCAA
+
CGGFCF:@FCFFCGGGGDCFCE-BFDE-<FG@F@F<F96CFDGG9FG@@BCGEGG@,9E,887778C+8F::@CF?=C7,4+,E9<,,C,,<BF,B4,,CDFEE+B,CF?8@,BBF7F+:,,C<:>C3CCCE,@C<>*5>FEG,,3>F<FE**<B,3C*,3=CGF7+++2<<7<<*4,2?7*;CEEGG5*:CFG>C>C9++;*:8;++++3A58;EEG<9EG=*/1:+<97==E*/229C+<*2/+:D:*2<>+:**+/175)**6073).9399479*19**979:>55)<()41(####
@M06045:235:000000000-JCY5N:1:1101:20678:2024 1:N:0:TACAGC
TCGGCAACTCCTACGGGAGGCAGCAGTGGGGAATCTTGCGCAATGGCCGAAAGGCTGACGCAGCGACGCCGCGTGTGGGAGGAAGCTCTTCGGGGTGTAAACCACTGTTGCCCGGGACGAACACACCTATTCGTAGGTGCTGACGGTACCGGGTGAGGAAGCACCGGCTAACTCTGTGCCAGCAGCCGCGGTAATACAGAGGGTGCGAGCGTTGTTCGGAATTATTGGGCGTAAAGCGCTTGTAGGCGGCCTAAAAAGTCTCGTGTGAAATCCCCTGGCTTAACCAGGGAAGTGCGCACGT
+
CGGGGGGGGDFFFGGGGGEGGGGGGGGGGGGGGGGGGGGGGGEGGGGGGGGGGFGGGGGGGGGDGGGGGGGGGFGGGEGGGGGGGGGGGGCGGGGCGFGGGGGFGFF=DFGFGGGGEEGGGGGGGEGFGGGGGGGGGGGGGGFGGGGGDEEGGGGGGGGGGGGGCFGDFEGGGGGGFGGFGFFFGFGEGGGGGDGGFFGGGFG?C5CEGGGC=EEGGGG82A8F?CFGGGGGGGGG?C=DEGDGGGGDGCG=D6CG4EGGFGFGGGGFFF?>FG@>;FFFFFGFFFF@3)7DFFFF(####
@M06045:235:000000000-JCY5N:1:1101:18017:2027 1:N:0:TACAGC
TCGGCAACTCCTACGGGAGGCAGCAGTAGGGAATCTTCCGCAATGGACGAAAGTCTGACGGAGCAACGCCGCGTGAGTGAGGAAGGTTTTCGGATCGTAAAGCTCTGTTGCCAGGGAAGAACGCTTGTGAGAGTAACTGCTCACAAGGTGACGGTACCTGAGAAGAAAGCCCCGGCTAACTACGTGCCAGCAGCCGCGGTAATACGTAGGGGGCAAGCGTTGTGCGGAATTATTGGGCGTAAAGCGCGCGCAGGCGGTCAATTAAGTCTGGTGTTTAAGGCTGTGGCTCAACGACAAGGAT
+
?<;FFE@FFE@CF@FGGEFD@;F@@FEAFFDGDFCGFGGGGGGGGGFFEGG>FAFFGGGGGCEEGGGGGG7FGEF:FGFG,EFFGGEFFFGEGGGEG<AFGC?CEFFGGFGFCFF7<<FFGFG7FEG<F,EDFD<DDC=>,>BFCDFGFCBFGGGGGCFDGGEGGFFEFG>FFFEEE7:FF@EG=:CCGG>8C7FG7=88:7C9+35?85E5C5/*;CC*CEG*AC5**:<+<9CCC<5755CG7CCD3/>5<55C3:7*0:7C>7CF4>FDFG3<*;*=:)7>F?>F49F4(),4(####
@M06045:235:000000000-JCY5N:1:1101:13122:2042 1:N:0:TACAGC
TCGGCAACTCCTACGGGAGGCAGCAGCAAGGAATTTTCCGCAATGGGCGCAAGCCTGACGGAGCAACGCCGCGTGCGGGATGACGCTTTTCGGAGTGTAAACCGCTGTTCCTGGGGACGAAGCACTGACGGTACCCAGGGAGGAAGGCCCGGCTAACTACGTGCCAGCAGCCGCGGTAATACGTAGGGGTCGAGCGTTGTCCGGAGTTACTGGGCGTAAAGCGCGCGCAGGCGGCCCTGCGCGCCCGACGTGAAATCCCCCGGCCTAACCGGGGAGGGTCGTCGGGGACGGCAGGGCAGTG
+
CGGGGGGGGGGGGGGGGGGEGGGGGGGCGGGGGGGFGGGGGGGGGGFGEGGGEGGDFGGGGDEEGGGGGGGGGGGGGGGGGGDGGGCCFFGGGGGCDGDFGGGGGGGGGGGGGGGGGGEGGGGGGGEFGEEGGDGGGGFEFGGGEGGDGEGGGGCGFGGFGGGGGGGGGGGGGGGGGD>CGGGGFGGGGGGGEGGG:E*CF@E>8CCFCGGGGGG==EGGCGCECECGGGGGGGC:*>7C5EDCGED3<7)2<CC*2<7DGGG3DC09<*5C>C)7>77?@5FE:>E)<BEF>B>>(####
@M06045:235:000000000-JCY5N:1:1101:23515:2083 1:N:0:TACAGC
TCGGCAACTCCTACGGGAGGCAGCAGTGGGGAATATTGGACAATGGGCGCAAGCCTGATCCAGCAACGCCGCGTGAGGGATGAAGGCCTTCGGGTTGTAAACCTCTTTTCTCAGGGACGATAATGACGGTACCTGAGGAAGAAGCCACGGCTAACTACGTGCCAGCAGCCGCGGTAATACGTAGGTGGCAAGCGTTGTCCGGATTTACTGGGCGTAAAGAGCGCGCAGGCGGTTGTGCAAGTCGCGTGTGAAAGCCCCCGGCTCAACTGGGGAGGGTCACGCGATACTGCTCAACTCGAAG
+
CGGGGGGGGGGGGGGGGGGGGGGGFFFFGGGGGGGGGGGGGGGGGGGGGGGGGGGGGGGGGGGGFFGGGGGGGGGGGGGDFGGGGGGGGGGGGGGGGGGGGGGGGGGGGGGGGGGGGGGGGGGGGGGGGGGGGGGGGGGGGGGGGDGGGEDGGGGGFGGGGGGGGGGGGGGGGFGDGGGGG<FFGGGGGGGGGG@EDEFGGGGGDFGGC9FGGG*:CFGGGDCCEGGDGGGGEGGGGGGGGGGGGGGGGGGGCEFGGEDGGGCDDFFFFF4D@DEF;F4?@;7>.;@F?F*9<@7).####
@M06045:235:000000000-JCY5N:1:1101:17320:2225 1:N:0:TACAGC
TCGGCAACTCCTACGGGAGGCAGCAGTGGGGAATATTGCACAATGGGGGAAACCCTGATGCAGCAACGCCGCGTGAGTGATGACGGCCTTCGGGTTGTAAAGCTCTGTCTTCAGGGACGATAATGACGGTACCTGAGGAGGAAGCCACGGCTAACTACGTGCCAGCAGCCGCGGTAATACGTAGGTGGCAAGCGTTGTCCGGATTTACTGGGCGTAAAGGGAGCGTAGGCGGATTTTTAAGTGGGATGTGAAATACCTGGGCTTAACCTGGGTGCTGCATTCCAAACTGGAAGTCTAAATG
+
CGGGDGFF@FFFFGGGEGGEGGDGGGGGFGEGGGGGFEGGFFGGGGGEGGGGGFGGGAFCECFGGGGGGGGGGGGGGFGAFFCFGEGF=FFFG>F:>FFGGGGCEGGGFGGE9EFGFCF>FGGGGGGEGGGCFFFFEECCFEGGCFBFEGGEEFGGGCFGFGFGGGGFC:FG@GGGGFGGGGCFGGGGGGGGGGGGGGGFGGCGDC?C:<EGFGGEGGFGGDC=E2/CEFGGGG5AC*/9?CFCF56>D>79:9:CFGFC<DFGCFD9BGFGFGFFFG4@FFC6*7@FFFFFFFFF2####
@M06045:235:000000000-JCY5N:1:1101:13130:2232 1:N:0:TACAGC
TCGGCAACTCCTACGGGAGGCAGCAGTGGGGAATATTGCACAATGGGCGCAAGCCTGATGCAGCGACGCCGCGTGAGGGATGACGGCCTTCGGGTTGTAAACCTCTTTCAGCAGGGAAGAAGCGAAAGTGACGGTACCTGCAGAAGAAGCGCCGGCTAACTACGTGCCAGCAGCCGCGGTAATACGTAGGGCGCAAGCGTTGTCCGGAATTATTGGGCGTAAAGAGCTCGTAGGCGGCTTGTCACGTCGGGTGTGAAAGCCCGGGGCTTAACCCCGGGTCTGCATTCGATACGGGCACTGT
+
CGGGGGGGGGGGGGGGGGGGGGGGGGGGGGGGGGGGGGGGGGGGGGGGGGGGGGGGGGGGGGGGGGGGGGGGGGGGGGGGGGGGGGGGGGGGGGGGGGGGGGGGGGGGGGGGGGGGGGGGGGGGGGGGGGGGGGGGGGGGGGGGGGGGGGGGGGGGGGGGGGGGGGGGGGGGGGGGGGGGGGGGGGCFGGGGGGDEGGGEGGGGGGGEDGGGGGFFDFGG=7ACCFFFGGGGGGGGGGGGGGGGGG59CGGGGEDFGGGGGGGGGGGFFGFCFFEEBDEE@:>?FFFFFFFE<DF;,####
@M06045:235:000000000-JCY5N:1:1101:19005:2247 1:N:0:TACAGC
TCGGCAACTCCTACGGGAGGCAGCAGTGGGGAATATTGCACAATGGGGGAAACCCTGATGCAGCAACGCCGCGTGAGTGATGACGGCCTTCGGGTTGTAAAGCTCTGTCTTCAGGGACGATAATGACGGTACCGGAAGAAGAAGCCCCGGCTAACTTCGTGCCAGCAGCCGCGGTAATACGAAGGGGGCTAGCGTTGTTCGGAATCACTGGGCGTAAAGGGCGCGTAGGCGGCTTTGTAAGTCGGGGGTGAAAGCCTGTGGCTAAACCACAGAATTGCCTTCGATACTGCATGGCTTTCAC
+
CEFFEDFGGGGGGGGGGCEGGGGGGGGEGFGC@EEFFCFGFG@FGGGGGEGGGFGGFFEFGGGFGGFGGGGCCFEGGGGGGGGGGGGGEGGGEGGGGEGFGFFGDFGEFDFFGGCF@CCEFEGFGGFG7B>FDFGGGGGGGGFF@>FECCFGGGGGGGEF<FFGGFGG@FGGDEGGC9CGGGC>F8EE**CGGG5CEEGEECEEGFDGGG>58?CGE=CCEG5/22C*/CC=EEEF?DFGG773:*73)/99C:*<CFFGDF/*9:4:@C)/66@FF>*89FGF7)74**/82)(43####
@M06045:235:000000000-JCY5N:1:1101:19844:2280 1:N:0:TACAGC
TCGGCAACTCCTACGGGAGGCAGCAGTGGGGAATTTTGGACAATGGGGGCAACCCTGATCCAGCCATGCCGCGTGTGTGAAGAAGGCCTTCGGGTTGTAAAGCACTTTCGGACGGAACGAAATCGCGCGATCTAACAAGTCGCGTGGATGACGGTACCGTAAGAAGAAGCACCGGCTAACTACGTGCCAGCAGCCGCGGTAATACGTAGGGTGCGAGCGTTAATCGGAATTACTGGGCGTAAAGTGTGCGCAGGCGGCAGAGCAAGTCGAGTGTGAAAGCCCCGGGCGTAACTTGGGGTCC
+
CGGGGGGGFGGGGGGGGGGGGGGG-EFFGGGFGFGDGGGGGGGEFGGGEGGGGCGFGGGGGGGFGGGGGGGCF>FGGGGGGGFGGGFGFGGGGGGGGFGGGGG@EEFGGGGEGGGGGGGGGGGGDGGGGGCGGGGGGGFEFECFFEEDFCCFGGFGEFGGGGFGGGGGGGGGGDEGEGFCGGGFCFGFFGGGFFFGGGG?EECFGFGCEEGFC5C*C=CE*:CCFFC==EEFCCCCCDE5CCFF9FGFFGGC)*9DG5>DFF><FGGFFGFGFGFFBFFF7<DBEFE).7:DA464:####
@M06045:235:000000000-JCY5N:1:1101:22634:2337 1:N:0:TACAGC
TCGGCAACTCCTACGGGAGGCAGCAGTGGGGAATATTCCACAATGGGGGAAACCCTGATGCAGCAACGCCGCGTGAGTGATGACGGCCTTCGGGTTGTAAAGCTCTGTCTTCAGGGACGATAATGACGGTACCTGAGGAGGAAGCCACGGCTAACTACGTGCCAGCAGCCGCGGTAATACGTAGGTGGCGAGCGTTGTCCGGATTTACTGGGCGTAAAGGGAGCGGAGGCGGACTTTTAAGTGAGATGTGAAATACCCGGTCTCAACTTGGGTGCTGCATTTCAAACTGGAAGTCTAACCT
+
CD9CEFEGGGGGF9FGDGGGGC@C9FEEFCEEEGFGF,CEEFEFGFFGCFGGGGGGGFGFGGFGGGFCFEGGGGGEC<FFAFGGEEEEGDEGGCGGGGGGGFEEG95,CFGGGGGGGGGFGGFAAECEF>>CFGGGGFCEGFGC>DFGGGGCECC>F>EF7*>FGGFCG:FDGGFGGGGEGGGGGFCCCEGC8C8BE?7:C8E;;<A7+++1/:8CG5<78**15/:CEGEGDEGGFGGG93:*+2:7FGGG7EGFF+7C11*2CF<=@FF*5DE4*7FFFB:66==**9?6<;)<4####
@M06045:235:000000000-JCY5N:1:1101:20378:2337 1:N:0:TACAGC
TCGGCAACTCCTACGGGAGGCAGCAGTAAGGAATATTCCACAATGGGCGCAAGCCTGATGGAGCGACGCCGCGTGCGCGAAGAAGCCCTTCGGGGTGTAAAGCGCTTTTCTCGGGGATGACCACCGACAGTACCCGAGGAAGAAGCCTCGGCTAACTACGTGCCAGCAGCCGCGGTAATACGTAGGAGGCAAGCGTTGTCCGGAATTACTGGGCGTAAAGCGCGTGTAGGCGGTCTGAATAGTCTGCTGTGAAAGCGCCTGGCTTAACCGGGCGAGGTCGGCGGAAACTCTCAGACTGGGA
+
CGGGGGGGGGGGGGGGGGGGGGGGGGGGGGGGGGGGGGGGGGGGGGFGGGGGGGGFGGGGGGGGGGGGGGGGGGDGGDGGGGGGFGGDGFGGGCGGGGGGFGGGGGGGGGGFGGGGGCFFGGGGDGGGGGGGFGGCGGGGGFGGFGGGGEGGGGGGFCGGCGGGF,FFFGGGDGGCCE@CCFGGGGGGGGGGGGGGEDEGGGGEEGCGGF?CFFGGGG=9FE?EC=E=F?FEG857CF7??C>*<FF*9CFFC?>47EGDCFGGGGGFFGFDFD@>7747531)))8F*/96<?A?3####
@M06045:235:000000000-JCY5N:1:1101:16483:2412 1:N:0:TACAGC
TCGGCAACTCCTACGGGAGGCAGCAGTGGGGAATATTGCGCAATGGCCGCAAGGCTGACGCGGCGACGCCGCGTGGAGGATGACGCCCCTCGGGGTGTAAACTCCTGTTGCTCGGGACGAACCATGGGTTTCGACCCATCTGACGGTACCGAGTGAGGAAGCACCGGCTAACTCCGTGCCAGCAGCCGCGGTAATACGGAGGGTGCGAGCGTTGTCCGGAATCACTGGGCGTAAAGGGCGCGTAGGCGGTCCGGTAAGCGGTTGGTGAAAGCCCGGGGCTCAACCCCGGGTCTGCCGGGTC
+
CGGGGG@CCFGGGGGGGGGGGGGGCFFGGGGGGGGGGGGGGGGGGGGGGGGGGGGGGGGGGEGGEGGGGGGGGGGGGGGGGGGGGGGGGGGGGGGGGGGGGCFGGGGGGGGFGGGGGGGGGGGGGGGGGGCFGGGGGGGGGFGGGGGGGGGGGCFGGGFGFGGGGGGG8EGGFGGGGGDFFGGFGFGGGEGGG>@CFGDGEGGGGGGCEDEG5/AFFGGDGFDG6@<FFGGGEGFFGGDGGGDGECCCD5):D5/7CCGDG*/7>9*9F*=FFGFEFG))7=4?F:37<>07(..8(####
@M06045:235:000000000-JCY5N:1:1101:8213:2527 1:N:0:TACAGC
TCGGCAACTCCTACGGGAGGCAGCAGTCGGGAATTTTGCGCAATGGACGAAAGTCTGACGCAGCAACGCCGCGTGAGGGATGAGGGCCTTCGGGTTGTAAACCTCTTTTGTCAGGGACGATGATGACGGTACCTGACGAATAAGCCACGGCTAACTACGTGCCAGCAGCCGCGGTAATACGTAGGTGGCAAGCGTTGTCCGGATTTACTGGGCGTAAAGAGCGCGCAGGCGGTCGTTCAAGTCGCGTGTGAAAGCCCCCGGCTCAACTGGGGAGGGTCACGCTATACTGATCGACTCAGGT
+
CGGGGGGGGGGGGGGGGGGGGGGGGGFGGGGDGGGGGCGGGGGGFGFGGGGGGGGGGGGGGGGGGGGGGGGGGGGGGGGGGGGGGGGGGGDFGCFGGGGGGGGGGGGGGFGGGGGGGGGCGGGGGGGGGGGGGGFGGFGGGGGCGGGGG7CFGGGGGGGG:FFGGGGGGGGGGGGGGGGGGGGGGGGGGGGCEGEECCFGGGGGD:FGGGFGGGCEDGFFGGGGGGCEGEEGCGGCGDFGEC*9EEGGGGFFGGGFG=DGCGGGGGGFFGFD)9>@>C)035*)<@F=477/35((3####
@M06045:235:000000000-JCY5N:1:1101:15453:2539 1:N:0:TACAGC
TCGGCAACTCCTACGGGAGGCAGCAGTGGGGAATTTTCCGCAATGGGCGAAAGCCTGACGGAGCAATGCCGCGTGGAGGTAGAAGGCCCACGGGTCGTGAACTTCTTTTCCCGGAGAAGAAGCAATGACGGTATCTGGGGAATAAGCATCGGCTAACTCTGTGCCAGCAGCCGCGGTAATACAGAGGATGCAAGCGTTATCCGGAATGATTGGGCGTAAAGCGTCTGTAGGTGGCTTTTTAAGTCCGCCGGCAAATCCCAGGGCTCAACTCTGGACAGGCGGTGGAAACTACCAAGCGGTT
+
CG@CGGGGEGGGGEGGEGGEGGGGEECAEFGG7FCGGCFFGDGFGFGFGCF@FCGGGGGDFGDG=<FDGFGGGEDGGGGGGG9FGGGGDFD7FF:>>8CFFGGGGGGGGGDEFEFEFGGGGG<FFCFCFFG@CF=,DBF:FF8FGGGGA@F>F7CF:CFFGGFGFF,<C:BFCGFG:BFFCFCFCFGFCGFGGG88:C7:?CC8**AF7C?CF8C=8CG=FGGGE8*0<CFCGFGGG69CG+7>+093C3)*>G77C6D4CCDGGGG=47F**77@)>))081.73?7596FFF0,,####
@M06045:235:000000000-JCY5N:1:1101:10585:2586 1:N:0:TACAGC
TCGGCAACTCCTACGGGAGGCAGCAGTGAGGAATTTTCGGCAATGGGCGCAAGCCTGACCGAGCAACGCCGCGTGCAGGAAGAAGGTTTTCGGATCGTAAACTGCTTTTCCCAGGGACGAGCAAGGACGGTACCTGGGGAATCAGCCCCGGCTAACTACGTGCCAGCAGCCGCGGTAATACGTAGGGGGCGAGCGTTATCCGGAGTTACTGGGCGTAAAGCGCACGCAGGCGGTCGTGTAAGTTTGGGGTGACAGCTCCTGGCTCAACTGGGAGAGGACCTGTAAGACTGCAGGACTAGAA
+
CGGDGGGGGGGGGGGGGGGGGGGGFGGGGGGGGDFGFGGGGGGGGGGGGGGGGGGGGGGFGGGGGGGGGGGGGGGGGGGGGGGGGGGGFGGGEEG>ECFCGGFFGFFGGGGGGGGGGGFD:FFGGCF<FGG@CFFFGGGDC7FGG7,@FCG7CEF7FCGGFGGGE,FAFFCFGEE7F<FCFB5>BEEEGGGCCGC:EEDGFE858?FCECE?@F=CE:;++:CCE5CEGC5*::CC/97>+<**3CDCDCDC<FF7DC4*06*7C=>F6<FF@33.757)7)*19@B09?)*(.3-.####
@M06045:235:000000000-JCY5N:1:1101:19524:2596 1:N:0:TACAGC
TCGGCAACTCCTACGGGAGGCAGCAGTGGGGAATTGTTCGCAATGGGCGCAAGCCTGACGACGCAACGCCGCGTGGAGGATGAAGAATTTCGGTTCGTAAACTCCTTTCGATCGGGAAGAACAGCTTTTGGGTTAACAGCCTGAGAGTCTGACGGTACCGAGAGAAGAAGCCCCGGCTAACTCTGTGCCAGCAGCCGCGGTAATACAGGGGGGGCAAGCGTTGTTCGGAATTACTGGGCGTAAAGGGCTCGTAGGCGGCCAACTAAGTCCGACGTGAAATCCCACAGCTTAACTTTGGTTA
+
CGGGGGGGGGGGGGGGGFFGGGGG@FEGGGDGFGGGGGGGGGGGGGGGEGGGGGCFGGGGGGGGGGGGGGGGGGGGGGGEGGGGGGFFGGGGGGGGFGGGGGGGGGGGGGDEFC7F>CFFGGFGFGGGGGGGGGGGGGGGGGGGGGGEGGGGGGEGGGGGGGGGGGGGGGGC@GGGGGCCFCFFGGGGGGGGGGGGGGGD*?EGGG+<EGGGGGDEGGGE*/8**AEEEECEFGGGGGGG=C3<+:DDCCC*575CDEDDGGF4C*6=FFFC@C55@5/9@?46)7>F:BFB<4)-)####
@M06045:235:000000000-JCY5N:1:1101:15631:2623 1:N:0:TACAGC
TCGGCAACTCCTACGGGAGGCAGCAGTGGGGAATCTTGCGCAATGCGCGAAAGCGTGACGCAGCAACGCCGCGTGGGGGAAGAAGGCCTTCGGGTTGTAAACCCCTTTCAGTTGGGACGAAGCTCCGTCGGTGAATAGCCGGCTGGAGTGACGGTACCTTCACAAGAAGCCCCGGCTAACTACGTGCCAGCAGCCGCGGTAATACGTAGGGGGCTAGCGTTGTCCGGAATCATTGGGCGTAAAGAGCGTGTAGGCGGCCCGGTAAGTCCGCTGTGAAAGTCGGGGGCTCAACCCTCGACGA
+
CGGGGGGGGGGGGGGGGGGGGGGGGGFGGGGGGGGGGGGGGGGGGGGGGGGGGGGGGGGGGGGGGGGGGGGGGGGGGGGGGGGGGGGGGGGGGGGGGGGGGGGGGGGGGGGGGGGGGGGGGGGGGGGGGGGGGGGGGGGGGGGGGGGGGGGGGGGGGGGGGGGGGGGGGGGGGGDGGGGGGGGGGGGGGGGGGGGGGGGGGGGGGGGGGGGGGGGGGGGGGGGGGGEE=FGGGGGGGGGGGGFGGGGGGGDGGFGGGGGGGGDGGGGFFGB>>C???7=@FFGDFFFEFFFFF>7:1####
@M06045:235:000000000-JCY5N:1:1101:7925:2634 1:N:0:TACAGC
TCGGCAACTCCTACGGGAGGCAGCAGTGGGGAATATTGCACAATGGGCGAAAGCCTGATGCAGCGACGCCGCGTGAGGGATGACGGCCTTCGGGTTGTAAACCTCTTTCAGCAGGGAAGAAGCGAAAGTGACGGTACCTGCAGAAGAAGCACCGGCTAACTACGTGCCAGCAGCCGCGGTAATACGTAGGGTGCGAGCGTTGTCCGGAATTATTGGGCGTAAAGAGCTTGTAGGCGGTTTGTCGCGTCTGCCGTGAAAATTCGAGGCTCAACCTCGAACTTGCGGTGGGTACGGGCATCGG
+
CGGGGGGGGGGGGFGGGGGGGGGGGGGGGGGGGGGGG9EGGGGF<EGGGGGGGGGGGGGGGGGFGGGGGGGGGGGGGGGGGGGGGGGGGGGGGGGGGGGFFGGGGGGGGGGGGGGGGGGGGGGGGGGGGGGGGGGGGGGGGFGGGGGGGGGGGGGG7FGGGGGGGGGGGGGGFGGGGGGGECGGGGGGGGGGGGGGGGGGGGECGECGEFDF7<?FGGGGGGF?9CFGFGGCFFGGGGG3CGFGFGGDGGGGD7)5>?FF7>FGGC))76@FFF?EDGFFF?F:DDE5.<=@?DFF(####
@M06045:235:000000000-JCY5N:1:1101:17859:2651 1:N:0:TACAGC
TCGGCAACTCCTACGGGAGGCAGCAGTGGGGAATCTTGCGCAATGGCCGAAAGGCTGACGCAGCGACGCCGCGTGTGGGAGGACGCCTTTCGGGGTGTAAACCACTGTTGCCCGGGACGAACTGGCTTATTCGTAAGCCGTGACGGTACCGGGTGAGGAAGCACCGGCTAACTCCGTGCCAGCAGCCGCGGTAATACGGAGGGTGCGAGCGTTGTCCGGAATCATTGGGCGTAAAGGGCGCGTAGGTGGCCCGGTCAGTCTTTGGTGAAAGCGCGGGGCTCAACCCTGCGTCGGCCCTCCG
+
CGGGGG@FFGGGGGGGGGGGGGGGGGGGGGGGGGGGGGGGGGGGGGGGGGGGGGGGGGGGGGGGGGGGGGGGGGGGGGGGGGGGGGGGGGGGGGGGGGGGGGGGGGGGGGGGGGGGGGGGGGGGGGGGGGGGGGGGGGGGGGGGGGGGGGGGGGGFGGGGGFFGGDGGGGGGGGGGGGGGGGGGGGGGGGGGGGGGGGGGGGGGGGGEGGGGGEGGGEGEEGGFCFGGGGG:=E5<<C=D5575E=C6FFFGGGDGGGGG7FDGG<FFFGFFFGFDFGEBFFGFFFFFFFFE9E>B2####
@M06045:235:000000000-JCY5N:1:1101:19083:2652 1:N:0:TACAGC
TCGGCAACTCCTACGGGAGGCAGCAGTGGGGAATATTGGACAATGGGCGCAAGCCTGATCCAGCCATGCCGCGTGAGTGATGAAGGCCCTAGGGTTGTAAAGCTCTTTTGTGCGGGAAGATAATGACGGTACCGCAAGAATAAGCCCCGGCTAACTTCGTGCCAGCAGCCGCGGTAATACGAAGGGGGCTAGCGTTGCTCGGAATCACTGGGTGTAAAGGGTGCGCAGGCGGGCAAGTAAGTTCGAGGTGAAATCTCACAGCTCAACTGTGACACTGCCTTTGATACTGCTTTTCTTGTTC
+
CGGGGGGGGGGGGGGGGGGGGGGGFG<FEGGGGGGGC9E,FEGGGGGGGDGGEGGGGGGGGGGGFGGGGFGGGGGGGGGGDGGFDGGGGGGGGFFGFFFGGGGCGFFGFGGG,BFGGGGGGGGGGCFGGGGGGGGGGGGGGFCFG8<3>CFGGGGGFGGCGCGGGGGDGGEFGGFCBFFGG@BCFGGEGGGGGGEEEGGGGGE8CFGGGFGFECCC+<CFEGEDGGCEE::?E*:7>FCFG::*1:CDCC>A7ECDGGG*:597GCFF?DF7*09;64??@4:*9FF@?4FFFFF><####
@M06045:235:000000000-JCY5N:1:1101:13505:2656 1:N:0:TACAGC
TCGGCAACTCCTACGGGAGGCAGCAGTGGGGAATATTGCACAATGGGCGAAAGCCTGATGCAGCAACGCCGCGTGAAGGATGATGGTCTTCGGATTGTAAACTTCTATCAGCAGGGAAGAATAAATGACGGTACCTGACTAAGAAGCTCCGGCTAACTACGTGCCAGCAGCCGCGGTAATACGTAGGGAGCAAGCGTTATCCGGATTTACTGGGTGTAAAGGGTGCGTAGGCGGCTTGGTAAGTCTAAAGTGAAATTTCGGGGCTCAACCCCGGAGCTGCTTTGGAAACTGCTGAGCACCA
+
CGGGGGGGGGGGGGGGGGGGGGGGGGGGGGGGGGGGGFGGGGGGGGGGGGGGGGGGGGGGGGGGGGGGGGGGGGGGGGGGGGG?FGGGGGGGGGGGGGGGGGGGGGGGGGGGGGGGGGGGGGGGGGGGGGGGGGGGGGGGGGGGGGGGGGGGGGGGGGGGGGGGGGGGGGGGGGGGGGGGGGGCCFGGGGGGGGFDEGGDGGGGGGGGDFFGGFEGGFEGGGGGGGGGGGGGGGGGGGGGFGGGGGGGGGFGGGFFFFFG3DDGGCFFFGFG@DDEE4@:?4C*;?=F@FF494<?(####
@M06045:235:000000000-JCY5N:1:1101:16723:2690 1:N:0:TACAGC
TCGGCAACTCCTACGGGAGGCAGCAGTGGGGAATATTGGACAATGGGGGCAACCCTGATCCAGCCATGCCGCGTGTGTGAAGAAGGCCTTCGGGTTGTAAAGCACTTTAGGTCGGGAGGAAGGTTCGCTGGCTAATATCCAGCGGAATTGACGTTACCGACAGAATAAGCACCGGCTAACTCCGTGCCAGCAGCCGCGGTAATACGGAGGGTGCAAGCGTTAATCGGAATTACTGGGCGTAAAGCGCGCGTAGGCGGCTCGTTAAGTCGATTGTGAAATCCCCGGGCTCAACCTGGGAGTG
+
CGGGGG@CCFFFGGGGGGGGGGGGGGFGGGGGGGGGGFGGGGGCEFFEGGGFDFGGGGGFFEFGGGFGGGGGG@CCGGFF9EGG8EFGFGG@FFFFFCFGGFG<F?EGGGGG,>>F@CFFGGGDGGGG:CGEEFGDGFGFGFC>:>FF<C=AFGGGG9F:>FGCFGGGDGGEFEG7FEGG@CFC**BFFGG@E@CGC>7C:;C?FFG22?*2?8@FG5EEEGGFCC8*CEFC<9+7**//:7<*CEDCDDCEDCGGGCC<DGFDD7:=>D@7;74*7*9@F:F53B:)7664(?<??####
@M06045:235:000000000-JCY5N:1:1101:21312:2715 1:N:0:TACAGC
TCGGCAACTCCTACGGGAGGCAGCAGTGGGGAATATTGGACAATGGGGGCAACCCTGATCCAGCCATGCCGCGTGTGTGAAGAAGGCCCTAGGGTTGTAAAGCACTTTCAGTGGGGAGAAAGGTGGCTTACCTAATACGTGAGTCAATTGATGTTACCCACAGAAGAAGCACCGGCTAACTCCGTGCCAGCAGCCGCGGTAATACGGAGGGTGCAAGCGTTAATCGGAATTACTGGGCGTAAAGCGCACGTAGGCGGTTTGGTAAGCTAGCCGTGAAAGCCCCGGGCTTAACCTGGGTAAG
+
CGGGGGGGGGGGGGGGGGGGGGGGGGGGGGGGDGGGGGGGGGGGGGGGDDFGGGGGGGGGGGGGGGGGGGGGEFGEGGGGFGFGGGGGGGEGGEGF7FFDFFGGGGGGGGFEFGGDEGDCFCFGFGD@EGGGGGGGFGGCGDGGGGGGFGGGGGGGGGGGGGGGGGGFFGGGGGFGGGGCFGGGGGGGGGGGGGGDG>EGGGGGGGG>CCEGGGFCFF8;?5CFGGEGCCGCGGGGGGGDGGFGGCGGCD9C4CDGGGDCCDGGGGD8@46>ED7))*9)<F9;@>:DFF?428::<####
@M06045:235:000000000-JCY5N:1:1101:21264:2746 1:N:0:TACAGC
TCGGCAACTCCTACGGGAGGCAGCAGTCGGGAATTTTGGGCAATGGGCGAAAGCCTGACCCAGCAACGCCGCGTGAAGGATGAAGTATTTCGGTATGTAAACTTCGAAAGAATAGGAAGAATAAATGACGGTACTATTTATAAGCTCCGGCTAACTACGTGCCAGCAGCCGCGGTAATACGTAGGGAGCAAGCGTTGTTCGGATTTACTGGGCGTAAAGGGCGCGTAGGCGGCAAATCAAGTCATCTGTGAAATCTCCGGGCTTAACTCGGAACGGTCAGCTGATACTGTTTTGCTACTTT
+
CGGGGGGGGGGGGGGGGGGGGGGGGGGGGGGGGDGGGGGGGGGGGGFGDGGGGG8FGGGGGGGGGGGGDGGGGGGGGGGGDGGGGGGGGGFGGFGFGGGGGFGGCFFCFGFGFFGGGGGGGGGFGGGGGGGGGGGGGGDGGGGGGGGGDGGGEFGGGGGGGGGGGGGGGGGGGGGGGGDGGFGGGGGDDFFGGGBEEGG?ECGGCFGGGGGGGGGGEGFGGGGGGGCEEFGGGCECEGGCFFCG??FCFCFEFFCFGGGCDGGGGFGFFGF<BG>BDG>FFFF?F?BFB0*18><<.####
@M06045:235:000000000-JCY5N:1:1101:9850:2797 1:N:0:TACAGC
TCGGCAACTCCTACGGGAGGCAGCAGTGAGGAATATTGGTCAATGGAGGCAACTCTGAACCAGCCATGCCGCGTGCAGGATGACGGTCCTATGGATTGTAAACTGCTTTTGTACGGGAAGAAAACAAACTACGAGTAGTTAATTGACGGTACCGTAAGAATAAGGATCGGCTAACTCCGTGCCAGCAGCCGCGGTAATACGGAGGATCCAAGCGTTATCCGGAATCATTGGGTTTAAAGGGTCCGTAGGCGGCCTTATAAGTCAGTGGTGAAAGTTTTTGGCTTAACCAAAAAATTGCGTC
+
CGGGGGGGGGGGGGGGGGGGGGGGGGFGGGGGGGGGGCFGGGGGGGGGGGDGGGGGGGGGGGGGGGGGGGGGGGGGGGGGGGGGGDGGGGGGGGGGGGFGGGGGGGGGGGGGGGGGGGGGGGGGGGGGGGGGGGGGFGGGGGGGCFGGGGGGGGFGGGGGGGGGGGDGGGGGGGGGGGGGGGGGGGGGGGGGGGGGGGGGGGE7ECCFGGGFGG8AEFFFEGGGGGGGFGGGGGCGFFGGGGGFEE7DGGCCDGGFGFFCGGGGGFCFFGFGFFFFFFFF:7CF@FFF?>FFFFFF)####
@M06045:235:000000000-JCY5N:1:1101:22835:2853 1:N:0:TACAGC
TCGGCAACTCCTACGGGAGGCAGCAGTGGGGAATTGTTCGCAATGGGCGCAAGCCTGACGACGCAACGCCGCGTGGAGGATGAAGATCTTCGGGTCGTAAACTCCTTTCGATCGAGACGAATTCCTCCGGGGTGAACAATCCCGGAGGTTGACGGTACCGAGAGAAGAAGCCCCGGCTAACTCCGTGCCAGCAGCCGCGGTAATACGGGGGGGGCAAGCGTTGTTCGGAATTACTGGGCGTAAAGGGAGCGTAGGCGGATTTTTAAGTGAGATGTGAAATACTCGGGCTTAACCTGACATA
+
CGGGGGEGGGGGGFGGGGGGGGGGGGGGGGGGGGGGGGGGGGGEGGFGGGGEGGGGGGGGGGGGGDCFGEGGGGGG7FGGGFGGGFGGGGFGGGFGG=FGGGGGGGGGGGF?FFG<FFEGGFGGGGGGGGGGGGGGGGGGGGGGGGGDGGGGGGGFGE9CEGGGGFFGGGGGGGGGDEEGGFGGGFG>GGG5E*;FEEEGEGGGFCCEGGGGGGDC=FFG=GGEGFEEC*>F99+<EFCDC*79FFCCC<D*9CGC7CCC34CC47FFFC?C47@FFF@FBFG4>EE3@57?)9><(####
@M06045:235:000000000-JCY5N:1:1101:17895:2933 1:N:0:TACAGC
TCGGCAACTCCTACGGGAGGCAGCAGTGGGGAATCTTGCGCAATGGGCGAAAGCCTGACGCAGCCATGCCGCGTGTATGATGAAGGTCTTAGGATTGTAAAATACTTTCACCGGTGAAGATAATGACTGTAGCCGGAGAAGAAGCCCCGGCTAACTTCGTGCCAGCAGCCGCGGTAATACGAAGGGGGCTAGCGTTGCTCGGAATTACTGGGCGTAAAGGGAGCGTAGGCGGACATTTAAGTCAGGGGTGAAATCCCGGAGCTCAAATCCGGAACTGCCCTTGATACTGGGTGTCTTATTT
+
CGDEEG@FGGGGFFFGG@FCFGGFGGFGGGGGGGGGGGGGGGGDGGGFEEGGGGGDFEDFGGGGDFGCADC:FBGBFCDGGGGGGGFGGGGDE<EFC<EFFGGGGGGGGG<E:76@<9FGGGGGGGGGFGGGFFCFGD@CFG@EGGDGGGGEGCFEFGGGCCCFGGFFGGGGGGGEGG@F7<FGC78:EGFGGGGGGG9BECGEGFGGGGFFGGCEG5C@CGEGEEDG=<78:857A>FGGC7:CG:39C3<*+29*295DG5CFC*977:DFGF?FD:@@)09@F6@?F@5<))-<####
@M06045:235:000000000-JCY5N:1:1101:17062:2960 1:N:0:TACAGC
TCGGCAACTCCTACGGGAGGCAGCAGTGGGGAATTGTTCACAATGGGCGCAAGCCTGATGACGCAACGCCGCGTGGAGGATGAAGGTCTTCGGATTGTAAACTCCTGTTGCCCGGGACGAAAAGCTTTGACCTAACACGTCAGAGTCTGACGGTACCGGGTGAGGAAGCCCCGGCTAACTCTGTGCCAGCAGCCGCGGTAATACAGAGGGGGCAAGCGTTGTTCGGAATTACTGGGCGTAAAGGGCGCGTAGGCGGCCGGCTAAGTCGAACGTGAAATCCCCGGGCTCAACCCGGGGCAGT
+
CGGGGGBFFFGGGGGGGGGGGGGGGGGGGGGGGGGGGGGGGGGGGGGGGGGGGGGGGGGGGGGGGGGGGGGGGGGGGGGGGGGGGGGGGGGGGGGGGGGGGGGGGGGGGGGGGGGGGGGGGGGGGGGGGGGGGGGGGGGGGGGGGGGGGGGGGGGGGGGGDGGGGGGGCFFGGGGGGGGGGFGGCFGGGGGGGGGGGG:EEFGGGGGGGGGGGGGGGGEGGGGGGGEC:6FGFGGGFGGD5>FGGCC3CDGGCC7CGE)/5<CFGCGB)<>D@<>FF7869FG>B>>@4=?F<>09(####
@M06045:235:000000000-JCY5N:1:1101:11791:2990 1:N:0:TACAGC
TCGGCAACTCCTACGGGAGGCAGCAGTGGGGAATCTTGCGCAATGGGCGAAAGCCTGACGCAGCGACGCCGCGTGAGGGATGACGGCCTTCGGGTTGTAAACCTCTTTCAGCCCTGACGAAGCGAAAGTGACGGTAGGGGCAGAAGAAGCACCGGCCAACTACGTGCCAGCAGCCGCGGTAATACGTAGGGTGCAAGCGTTGTCCGGAATTATTGGGCGTAAAGAGCTCGTAGGCGGTCTGTCGCGTCGGCTGTGAAAACTCGGGGCTCAACCCCGAGCTTGCAGTCGATACGGGCACTCT
+
CGGGGGGGGGGGGGGGGGGGGGGGGGGGGGGEGGGGGGGGGGGGGGGGGGGGGGGGGGGGGGGGGGGGGGGGGGGGGGGGGGGGGGGG:FGGGGGGGGGGGGGGGFGGGGGGGGGGGGGGGGGGGGGGGGGGGGEGGGGGDGGGGGGGGGGGGGGGGGGGGGGGGGGGGGGGGGGGGGGGGDGGGG:FFGGGGD?CGGGGGGEGGGGCCFCFGGGFGGGEGGFGGGFGGGGGGGFEGGGGGGG5=EDDDGGGGFGFDG7<CFDGGCD:>FF<:<BFB<DF44C@FFFFFF>)4@>9(####
@M06045:235:000000000-JCY5N:1:1101:7971:3036 1:N:0:TACAGC
TCGGCAACTCCTACGGGAGGCAGCAGTGGGGAATATTGGACAATGGGGGCAACCCTGATCCAGCCATGCCGCGTGAGTGATGAAGGCCTTCGGGTTGTAAAGCTCTTTTGGCGGGGACGATGATGACGGTACCCGCAGAATAAGCCCCGGCTAACTTCGTGCCAGCAGCCGCGGTAAGACGAAGGGGGCTAGCGTTTTTCGGAATTACTGGGCGTAAAGCGCGTGTAGGCGGTTTTTCAAGTCGGGTGTGTAAGCCTTGAGGTCCACTCAAGAAATGCACTCGATACTGGACGACTTGTTA
+
@F@CFF@FGAFGDFF7FECGGE;FGGEGGFGGE<CFA6<<FEEGDFCE7F7F7FCCGEFAF@FFFGFFFFFFE::B@FDGDCECE<DFC8FGGGGCG@DFFFC,<?F9AECFEEFDEGGEEFCFAFFCC*@:FBB*>FE8FFF>AFF<FGDGC77F,FEGGEG92<+<F**4<F<EECGCE**//8:EECFCCEGD*A>+:C*;FG+:9+<@GGG*;8@+/:E8:CC:FEE8*2*2/*?>FGCD5C7CDG/0*+>*CF477**7**28?*97*2)9B7*64)/)053=??F),)(-3####
@M06045:235:000000000-JCY5N:1:1101:21121:3047 1:N:0:TACAGC
TCGGCAACTCCTACGGGAGGCAGCAGTGGGGAATTTTGGACAATGGGGGCAACCCTGATCCAGCCATTCCGCGTGAGTGAAGAAGGCCTTCGGGTTGTAAAGCTCTTTTGTCCGGAACGAAACGGTTATGGCGAATACCCATGACTACTGACGGTACCGGAAGAATAAGCACCGGCTAACTACGTGCCAGCAGCCGCGGTAATACGTAGGGTGCGAGCGTTAATCGGAATTACTGGGCGTAAAGCGTGCGCAGGCGGTGTTGTAAGCCAGATGTGAAATCCCCGGGCTCACCCTGGGTGGA
+
CGGGGGGGGGGGGGGGGGEGGGGEGGGGGGGGGGGGGGGGGGGGFGGGGGFFDDGGGGGGGGGGGGGGGGGGGGGGGGGGFCFGGGFGGGGGGGGGGGGGGGGGGGGGGGBBGGGGGGGGD:7FGFFCFGGGGGGGGGGCGGG9FGFGGGGGGGEGEFEGEGGGGFGFGGFGGEFGGGFGGGGG:BF=CFGFFFEEEGEECEGGFGGGGGDCGGGCEGGG55CFFCE58:CEFGD65CEGGEGGGGGGCGG=D59CDC)97CFGGGG4;D4=BCBF=C?B?FGFFF3)76*045<BF####
@M06045:235:000000000-JCY5N:1:1101:17164:3076 1:N:0:TACAGC
TCGGCAACTCCTACGGGAGGCAGCAGTGGGGAATTTTCCGCAATGGGCGAAAGCCTGACGGAGCAATGCCGCGTGGAGGTAGAAGGCCCACGGGTCGTGAACTTCTTTTCCCGGAGAAGAAGCAATGACGGTATCTGGGGAATAAGCATCGGCTAACTCTGTGCCAGCAGCCGCGGTAATACAGAGGATGCAAGCGTTATCCGGAATGATTGGGCGTAAAGCGTCTGTAGGTGGCTGTTTAAGTCCGCCGTCAAATCCCAGGGCTCAACTCTGGACAGGCGGCGGAAACTACCAAGCGATT
+
CGGGGG@FFGGGGGGGGGGDGGCFFGGGGGGGGGGGGGGGGGEFGGGGGGGGGGGGGGGGGGGGGGGGGGGGGGGGGGGGGGGGGGF?FGGGGGEFGCEFGGGGGGGFGGGGGGGGGGGGGFGGGGGGGGGGGGGGGGGDDGCCGFFGFGGGGGGGGGGGG@C9FGGGGGGGGGGGFGGGCCGGGGGGGGGGFFGG@EEGGGGG5EGGCFGGGGD=EEC5CCG;=ECCFGFGGGGG*9CFF?>CCFDDDGDGC5DFGGGGGGDGGFFFFDFG?GFF?FFFEB))87<)?F??:@FF0####
@M06045:235:000000000-JCY5N:1:1101:8239:3088 1:N:0:TACAGC
TCGGCAACTCCTACGGGAGGCAGCAGTGGGGAATATTGCACAATGGGCGCAAGCCTGATGCAGCGACGCCGCGTGAGGGATGACGGCCTTCGGGTTGTAAACCTCTTTCAGTAGGGAAGAAGCGTAAGTGACGGTACCTGCAGAAGAAGCGCCGGCTAACTACGTGCCAGCAGCCGCGGTAATACGTAGGGCGCAAGCGTTATCCGGAATTATTGGGCGTAAAGAGCTCGTAGGCGGTTTGTCGCGTCTGCCGTGAAAGTCCGGGGCTCAACTCCGGATCTGCGGTGGGTACGGGCCCCAT
+
CFGGGGGGGGGGFGGGGCEGGGGGGGFFFFGGGGDFFGGGGGGEFGGGGGGGGGGGGGGGGGGGGGGGGGGGGGGGGGGGGGGGGGDEFGGGGGGD>FGGCFGGFGGGGGGFDCGGGGFGGFGDCCCFGGGFGGGGEGGGGGFGGGG8FGGGGGEEFDGGGGGGFFGCGGGGGGGGGGGG:BFFFC:CGGGGGGGGG:CEGDFGGGG8?CC7CCFGGGGC:CFGGGGGGGGEFGGGG<CD5*?DGGGGGFGGG5797CF>CFGGDGC>FFFGFFFBF3>>*9:B377;EF=F6>>>(####
@M06045:235:000000000-JCY5N:1:1101:22436:3099 1:N:0:TACAGC
TCGGCAACTCCTACGGGAGGCAGCAGTGGGGAATATTGCGCAATGGGCGAAAGCCTGACGCAGCGACGCCGCGTGTGGGATGACGGCCTTCGGGTTGTAAACCACTGTCGGGAGGGACGAATGCGCCGCAAGGCGAGTGACGGTACCTCCAAAGGAAGCACCGGCTAACTCCGTGCCAGCAGCCGCGGTAATACGGAGGGTGCGAGCGGTGTCCGGAATCACTGGGCGTAAAGGGCGCGTAGGCGGCCTGATAATTAGGGGGTGAAATCCTGCGGCTTAACCGCAGGGCTGCCTTCTTCGG
+
CGGGGGGGGGGGFGGGEGGGGGGGGGEFFGG@FGFGGGGGGGGFGGFGGGGGGGGFGGGFGGGGEGGGGGGGGGGFGEEFGGCFGGGGGGGGGGGGGGGGGGGGGGGGGDCGGGGGGGGGGGGFGGGGDGGEGGGECEGCGGGGGGGGFGFGGGGFFFGGGFFGGGGGGGGFGGGGGGEGGGGGGEGG>8?EGGGGGCGE*;>E5EEG*8?CCGECCEFC77CFGF*:?ECCFGGDCCE75CG6CGDG<D7+*:*0:CCGDDCC<CCF?DFGFGDD)9/=??3>:5DFB::5?4<?4####
@M06045:235:000000000-JCY5N:1:1101:18652:3109 1:N:0:TACAGC
TCGGCAACTCCTACGGGAGGCAGCAGTGGGGAATATTGGACAATGGGCGAAAGCCTGATCCAGCAACGCCGCGTGAGGGATGACGGCCTTCGGGTTGTAAACCTCTTTCAGCAGGGACGAAGCGCAAGTGACGGTACCTGCAGAAGAAGCACCGGCCAACTACGAGCCAGCAGCCGCGGTAATACGTAGGGTGCGAGCGTTGGCCGGAATTATTGGGCGTAAAGGGCTCGTAGGCGGTTTGTCGCGTCGGGAGTGAAAACTCAGGGCTTATCCCTGAGCCTGGTTCCGATACGGGCAAGCA
+
CDED:FFF8F@;C<FEEFEF@FGGGGGG987@FF9,CCACGFGFF86,@+@CEGGGF@GGGGCGGGGGEDGGEGGGCGFEGDGGECF7FEGGG74+4+C5C?AFFECFG,,,CFFGGGGFBFECB@FC>FGCFGEG7F@FGGCGGGGGDGC7C7:<CFFGGFFF*<BFE<CC7F7:FDFEC<9<FC<92B**2;E>8:CGG5*+<:?*2*0A9@+3*;C8**/3+/**;>E:=CFCE7*//A**1:9DGGD5</*:*+:F6=FF7*774>*:@*9?@DF74)19?7F5>>)5<396(####
@M06045:235:000000000-JCY5N:1:1101:22115:3166 1:N:0:TACAGC
TCGGCAACTCCTACGGGAGGCAGCAGTGGGGAATATTGCGCAATGGGCGAAAGCCTGACGCAGCGACGCCGCGTGGGGGATGACGGCCTTCGGGTTGTAAACCTCTTTCAGCAGGGACGAAGCGGAAGTGACGGTACCTGCAGAAGAAGCACCGGCCAACTACGTGCCAGCAGCCGCGGTAATACGTAGGGTGCAAGCGTTGTCCGGAATTATTGGGCGTAAAGAGCTCGTAGGCGGTCTGTCGCGTCGGCTGTGAAAACCCGGAGCTCAACTCCGGGCCTGCAGTCGATACGGGCACGAC
+
CGGGGGGGGGGGGGGGGGGGGGGGGGGGGGGGGGGGGGGGGGGGGGGGGGGGGGGGGGGGGGGGGGGGGGGGGGGGGGGGGGGGGGGGGGGGGGGGGGGGGGGGGGGGGGGGGGGGGGGGGGGGGGGGGGGGGGGGGGGGGGGGGGGGGGGGGGGGGGGGGGGGGGGGGGGG>FGGGGGGGGGGGGGGGGGAEGGGGGGGGGGGGGGGGGGGGGGFGGGGGGGGGGG:CCGGGGGGGGGGGCDGGD)>CDC5<CF7>CFGGGGG3CDFFG?49F@BFGFFFFF:?B;B3<4>8BBF1####
@M06045:235:000000000-JCY5N:1:1101:21125:3191 1:N:0:TACAGC
TCGGCAACTCCTACGGGAGGCAGCAGTGGGGAATATTGCACAATGGGCGGAAGCCTGATGCAGCGACGCCGCGTGAGGGATGACGGCCTTCGGGTTGTAAACCTCTTTCAGCAGGGAAGAAGCGTGAGTGACGGTACCTGCAGAAGAAGCACCGGCTAACTACGTGCCAGCAGCCGCGGTAATACGTAGGGTGCGAGCGTTGTCCGGAATTATTGGGCGTAAAGAGCTCGTAGGCGGCTTGTCGCGTCGGATGTGAAAGCCCGGGGCTTAACTCCGGGTCTGCATTCGATACGGGCCAACG
+
CGGGGGGGGGGGGGGGGGGGGGGDGGGGGGGGGGGGGGGGGGGGGGGGGGGGGGGGGGGGGGGGGGGGGGGGGGGGGGGGGGGGGGGGGGGGGGGGG=FGGGGGGGGGGGGFGGGGGGGGGGGGGGGGFGGGGGGGGGGGGGGGGGGGGGGGGGGGGGGGFFGGFGGGGGFGGGGGGGGGGGGGGC<CFGGGEGGGEGGEEGGGGGGCEGFGFFGFGGGGEC@CGGGGGCEGFEFGGGGGGFDC=EDGGG)7>?DFG?CF>CCGGGGFFCFG?FF5DG)7FF77?FF??FFFFFFF(####
@M06045:235:000000000-JCY5N:1:1101:11419:3214 1:N:0:TACAGC
TCGGCAACTCCTACGGGAGGCAGCAGTGGGGAATATTGCACAATGGGCGAAAGCCTGATGCAGCAACGCCGCGTGAGCGATGAAGGCCTTCGGGTCGTAAAGCTCTGTCCTCAAGGAAGATAATGACGGTACTTTAGGAGGAAGCCCCGGCTAACTACGTGCCAGCAGCCGCGGTAATACGTAGGGGGCTAGCGTTATCCGGAATTACTGGGCGTAAAGGGTGCGTTGGTGGTTTCTTAATTCAGAGGTGAAAGTCCACGGCTCAACCGTAGTAAGCCGTTGAAACTGGGAAACTTGGTTG
+
CGGGGGCGGGGGFGGCC7BFGGGGGGF9CFGDEGFFEFGFGAFGC,CFGEGCGFCFG<FCCFFCGGGGG:=FCG@F,CE=8FA9,BE<FF,B7F?>BC<A+A?5?AEFGGD,E<EFF,,>F?FAFCG7@F7:>,,:DF9FDCDF@,F3@:CF7FC93DFA::C;DE@F7DGC::<CEFA@F<EC7*:@CGC7+:EG88<+C888AC++3+0**::8/19<;C=*2;*/**18CFE9CFFC9+**+20*>CF+*+0:*299)9)76*C))9)9.*96*>)07)9?BBF7)77?(5:4<####
@M06045:235:000000000-JCY5N:1:1101:11497:3248 1:N:0:TACAGC
TCGGCAACTCCTACGGGAGGCAGCAGTGGGGAATATTGCACAATGGGCGGAAGCCTGATGCAGCGACGCCGCGTGAGGGATGACGGCCTTCGGGTTGTAAACCTCTTTCAGCAGGGACGAAGCGTGAGTGACGGTACCTGCAGGAGAAGCGCCGGCCAACTACGTGCCAGCAGCCGCGGTAAGACGTAGGGCGCGAGCGTTGTCCGGATTTATTGGGCGTAAAGAGCTCGTAGGCGGCTTGTCGCGTCGACTGTGAAATCCCGCGGCTCAACCGCGGGCTTGCAGCCGATACGGGCCTTTC
+
CGGGGGGGGGGGGGGGGGGGGGGGGGGGGGGGGGGGGCGGGGGGGGGGGGGGGGGGGGGGGGGGGGGGGGGGGGGGGGGGGGGGGGGGGGGGGGGGGGGGGGGGGGGGGGGGGGGGGGGGGGGGGGGGGGGGGGGFGGGGGGGGDGGFGGGGGGGGGGGGGGGGGGGGGGGGGGGGGGGGGGGGGGGGGGGGGGGGGGGEGEEGGGGEGGGFGGCGGGGEGGGFFFGGGGGGGGGGGGGGGGGGG=5CCDG5)?C7>FGGGGDGCDG:)9FFF7377CBD>@74605<>>BDF5;0(####
@M06045:235:000000000-JCY5N:1:1101:22402:3261 1:N:0:TACAGC
TCGGCAACTCCTACGGGAGGCAGCAGCAAGGAATTTTCCGCAATGGGCGCAAGCCTGACGGAGCAACGCCGCGTGCGGGAGGACGCCTTTCGGGGTGTAAACCGCTGTTCGTGGGGACGAAGCACTGACGGTACCCACGGAGGAAGGCCCGGCTAACTACGTGCCAGCAGCCGCGGTAATACGTAGGGGCCGAGCGTTGTCCGGAGTTACTGGGCGTAAAGCGTGCGCAGGCGGCGCGTTCTGCCCGGCGTGAAAGCCCCCGGCTCAACCGGGGAGGGTCGTCGGGGACGGGCGCGCTGTC
+
CGGGGGGGGGGGGGGGGGGGGGGGGGGGGGGGGGGGGGGGGGGGGGGGGGGGGGGGGGGGGGGGGGGGGGGGGGCGGGGGGGGGGGGGGGGGGGGGGGGGGGGGGGGGGGGGGGGGGGGGGGGGGFFGGGGGGGGGGGGGDGGGGGGGCFGGGGGGGGGGGGFGGGGGGGGGGGGGGGGGGGGCCEGGGGGGGGGGEGGEGGGGGGGGGGGGGGGGEEGGFGGGGGGGGGGGGGGGGGGGGD>:CGGGGG7C3C7CFCDDGGGG<DFF@FFGDGFFFDEFBFDD>@F3>EEF>@>>1####
@M06045:235:000000000-JCY5N:1:1101:22509:3330 1:N:0:TACAGC
TCGGCAACTCCTACGGGAGGCAGCAGTAAGGAATCTTCCACAATGGGGGCAACCCTGATGGAGCAACGCCGCGTGCAGGATGAAGGCCTTCGGGTCGTAAACTGCTTTTATTTGTGAAGAATATGACGGTAACAAATGAATAAGGGTCGGCTAACTACGTGCCAGCAGCCGCGGTCATACGTAGGACCCAAGCGTTATCCGGAGTGACTGGGCGTAAAGAGTTGCGTAGGTGGTCAGTAAAGCGAATGGTGAAATCTGGGGGCTCAACCTCACAGACTATCATTCGAACTCACTGACACCC
+
CGGGFGGGGGGGGGGGGGGGGGGGGGGGGGGGGGGGGGGGGGGGGGGGGGGGGGGGGGFGGGGGGGGGGGGGGGG7FGGGGGGGGFFEGGGGGGGGGGGGGGGGGGGFGFECEF9FFFGGGAFGGGFGGGGGFFFFCFGGGGGGGFGGGGGGGFGGGGGGGGGGGGGGGGGGGGGGEFDFGGCFGGGGGGGGFGGGGGGGGCE@EGGG@CFGGG8CEGG?EGCCFEGGEGFFGEGFFGGG9AFD:E)>FGGGG77DGGDGGGGD<G*85<FC@FFF4>FFFFGFFFB@))=??FFF4####
@M06045:235:000000000-JCY5N:1:1101:18216:3375 1:N:0:TACAGC
TCGGCAACTCCTACGGGAGGCAGCAGTGGGGAATATTGCACAATGGGGGGAACCCTGATGCAGCAACGCCGCGTGAGTGAAGAAGTATTTCGGTATGTAAAGCTCTATCAGCAGGGAAGATAATGACGGTACCTGACTAAGAAGCCCCGGCTAACTACGTGCCAGCAGCCGCGGTAATACGTAGGGGGCAAGCGTTATCCGGATTTACTGGGTGTAAAGGGAGCGTAGGCGGCTTGGCAAGTCTGATGTGAAAGCCCAGGGCTCAACCCTGGGACTGCATTGGAAACTGTCAGGCTATAGT
+
CGGGGG@CEFFGGGGGGGGGGGGGGGGGGGGGGGGGGGGGGGGGGGGGGGGGGGGGGGGGGGGGGGGGCFGGGCFGGGGGGGG8FGGGGGGGGGGGGFFGGGGGGGGGGGGGGFGGGGGGGGGGGGGGGGGGGGGGGGGGGGGGGGGGGGGGGGGGGGGGGGGGGGGFGGGGGGGGGGGGGGGGGGGGGGGGGGGGGFDGC>EEEGGGGGGGCCEGGGFDECEGGGCEEGGDDGGGGGGFFFGDGGGGGGGGGGGFDFCGGDCGGFFFFGFGFGF>@CFFFFFF6BFFFFF?AF?0.####
@M06045:235:000000000-JCY5N:1:1101:23826:3390 1:N:0:TACAGC
TCGGCAACTCCTACGGGAGGCAGCAGTGGGGAATATTGGACAATGGGCGAAAGCCTGATCCAGCGACGCCGCGTGGGTGAAGAAGGCCTGCGGGTTGTAAAGCCCTTTCGGTAGGGAAGAAAAGCCTCGACCTAACACGTCGGGGTATTGACGTAACCTACTAAAGAAGCACCGGCTAACTCTGTGCCAGCAGCCGCGGTAATACAGAGGGTGCGAGCGTTAATCGGAATTACTGGGCGTAAAGCGCGCGTAGGCGGTTTTGCAAGTCGGGTGTGAAATCCCCAGGCTTAACCTGGGCTAC
+
CGGGGGGGGGGGGGGGGGGGGGGGGGGGGGGGGGGGGGGGGGGGGGGGGGGGGGGGGGGGGGGGGGGGGGGGGGGGGGGGGGGGGGGGGGGGGGGGGGGGGGGGGGGGGGGFGGGGGGGGGGGGGGGGGGGGGGGGGGGGGGGGGGGGGGGGGGGGGCGGGGGGGGGGGGGGGGGGGGGGGGGGGGGGGGGGGGGGGGGGGGGGGCEFFGGGGGGGGGGGGC5?FGGGDFGFGGGGC47DGEGGGGGGDGDCDCCDG=<C5<4>CFFBEGFGEGFFFGFFFFFFEF@>F@FFFFFFF####
@M06045:235:000000000-JCY5N:1:1101:6031:3397 1:N:0:TACAGC
TCGGCAACTCCTACGGGAGGCAGCAGTGGGGAATTGTTCGCAATGGGCGCAAGCCTGACGACGCAACGCCGCGTGGAGGACGAAGATCTTCGGGTCGTAAACTCCTGTCGAGCGGGAAGAACGCTTCCCGGGTGAATAACCCGGGGAGGTGACGGTACCGCGAAAGGAAGCCCCGGCTAACTCCGTGCCAGCAGCCGCGGTAATACGGGGGGGGCAAGCGTTGTTCGGAATTACTGGGCGTAAAGGGCTCGTAGGGGGCCAACTAAGTCGGATGTGAAATCCCCAGGCTCAACTTGGGGAT
+
CFGGGGGGFGCFF@BFDFFCECCCFFCEGGGGGFGGGGFGEGG7FGFGGGGGGGG<FGGGGECGGGGGGGFCF@FGEGGGGEGGGEFB9??FGGAFFFFGGFGEFGGGGFFGCFGGG@FFGF:FGGGEGFGG:FDC,CFF<FFEGDEEGGGGFFDCFF9CF*:EEEFGGGGF@CCEGEEGFGGGG8FGGFGDEGFFC8EE?EA7<<CEGGGGGGGGFCFEEGG:>7CEECG8++2<CDFGCGG<CGGG4/9CDC5*1:D<<77*9DC@BGFD5C@?7F=BF<F@F>F)75@F??9AF####
@M06045:235:000000000-JCY5N:1:1101:14717:3408 1:N:0:TACAGC
TCGGCAACTCCTACGGGAGGCAGCAGCAAGGAATTTTCCACAATGGGCGCCAGCCTGATGGAGCAACGCCGCGTGGGGGATGACGCGTTTCGGCGTGTAAACCCCTTTTCCGAGAGACGAAGCAAGTGACGGTATCTCGGGAATAAGGTCCGGCTAACTACGTGCCAGCAGCCGCGGTAACACGTAGGGACCGAGCGTTGTCCGGAGGTACTGGGCGTAAAGGGCGCGCAGGCGGTTGGTCGCGTCGGGCGTGAAAGCCCCCCGCTTAACGGGGGAGGGTCGTCCGAAACGGGCCAAAAAA
+
CGGGGCGGGGGGGGGGGGGGGGGGGGGGGGGGGGGGGGGGGGGGGGGGEGGGGGGGGGGGGDGGGGGGGGGGGGGGGGGGGGGGGGGGGGGGGGGGGGGGGGGGGGGGGCGGGGGGGGGGGGGGGGGGGGGGFGGGGGGGGGGGGGGGGGGG>FGG?FGGFGGFGGGGGGGGCEGGGG:EGGGGGGFDEGGGGGDGGGGECCGEGCE*;9AFGGG5EEGGGGGGEGDD=CGGGGG=E<E<CCGGGGDDCGG:CEDFFFFGDCDDC>33=>>DFGFFD)7>FDCFDEDEFFFE:BFB?####
@M06045:235:000000000-JCY5N:1:1101:14353:3417 1:N:0:TACAGC
TCGGCAACTCCTACGGGAGGCAGCAGTGGGGAATATTGCACAATGGGCGAAAGCCTGATGCAGCAACGCCGCGTGAGCGATGAAGGCCTTCGGGTCGTAAAGCTCTGTCCTCAAGGAAGATAATGACGGTACTTGAGGAGGAAGCCCCGGCTAACTACGTGCCAGCAGCCGCGGTAATACGTAGGGGGCTAGCGTTATCCGGAATTACTGGGCGTAAAGGGTGCGTAGGTGGTTTCTTAAGTCAGAGGTGAAAGGCTACGGCTCAACCGTAGTAAGCCTTTGAAACTGGGAAACTTGTAGT
+
CGGGGGGGGGGGGGGGGGGGGGGGGGFGGGGGGGGGGGGGGGGGGGGGGGGGGGGGGGGFGGGGGGGGGGGGGGGGGGGGGGGGGGGGGGGGGGGGGGGGGGGGGGGGGGGGGGGGFGGGGFGGGGGGGGGGGGGGGGGGGGGGGGGGGGGGGGGGGGGGGGGGGGGGGGGGGGDGGGGGGGGGGGGGGGGGGGBEEGGGGGGGGGGGG7CEGGCGCGGGGGGGG=CCGGGGEGGGGGGCFFC>FEFGFDF9CGGGGFGGGGGGGGGFFC@GFGFFFGF?FFGFFFFFFFF?BFFB4####
@M06045:235:000000000-JCY5N:1:1101:13236:3444 1:N:0:TACAGC
TCGGCAACTCCTACGGGAGGCAGCAGTGGGGAATATTGCACAATGGGCGAAAGCCTGATGCAGCAACGCCGCGTGAGCGATGAAGGCCTTCGGGTCGTAAAGCTCTGTCCTCAAGGAAGATAATGACGGTACTTGAGGAGGAAGCCACGGCTAACTACGTGCCAGCAGCCGCGGTAATACGTAGGTGGCAAGCGTTGTCCGGATTTACTGGGCGTAAAGGGAGCGTAGGCGGATTTTTAAGTGGGATGTGAAATACCCGGGCTTAACCTGGGTGCTGCATTCCAAACTGGAAGTCTACAAC
+
CGGGGGGGGGGGGGGGGGGGGGGGGGGGGGGGGGGGGFGGGGGGGGGGGGGGGGGGGGGGGGFGGGGGGGGGGGGGGGGGGGGGGGGGGGGGGGGGGGGGGGGGGFFGGGGAFGGGGGGGGGGGGGGGGGGGGGGGGGGGGGGGGGGGGGGGGGGGGGGGGGGGGGGGGGGGGGDGGGGGGGGGGGGGGGGGGGGGGGGGGGGGGGGGGGGGGGGGDGGCEFGEGGGE5EGGDEEGFGFCFGGGGCCDGGGCFEFFGGGGGGGG4CFFFGFD?DBFFC4@?=7=??FFFF??:?AD)####
@M06045:235:000000000-JCY5N:1:1101:24529:3459 1:N:0:TACAGC
TCGGCAACTCCTACGGGAGGCAGCAGTAGGGAATCTTCCGCAATGGACGAAAGTCTGACGGAGCAACGCCGCGTGAGCGATGAAGGTCTTCGGATCGTAAAGCTCTGTTGTTAGGGAAGAACAAGTGCGAGAGTAACTGCTCGTACCTTGACGGTACCTAACCAGAAAGCCACGGCTAACTACGTGCCAGCAGCCGCGGTAATACGTAGGTGGCAAGCGTTGTCCGGAATTATTGGGCGTAAAGGGCTCGCAGGCGTTCTTCTAAGTCTGATGTGAAATCTTGCGGCTTAACCGTAAATAG
+
CGGEGGGGGGGGFGGGGGGGGFGGGGCFFGGFEGGGGGGGGGGGGGGGGG@@FGFGGGGGDGGGGGGGGEEEGGGGGFCFFGEFDEGE9?FGGE@FEFCAFGFGGFFGGFG8EEGGGG7FEDFGGGFFEGG>FGGGGFFGGFEGGGGF<AEGGGG@FGFGGG@FFGGFFG:CD7>FGGGFG9CFFGGGGFFCCCFGCGEGGEGGGG?988?+;CEFC=EEEGGGCCCECFF7@0CF=FGCE5FG?EG7//9EGGDDDED*>CC7:7:=?C?:*26*9*/9*/:4>>3756@9A:?F2####
@M06045:235:000000000-JCY5N:1:1101:25759:3467 1:N:0:TACAGC
TCGGCAACTCCTACGGGAGGCAGCAGTGGGGAATATTGGACAATGGGCGGAAGCCTGATCCAGCAACGCCGCGTGAGGGATGACGGCCTTCGGGTTGTAAACCTCTTTCGGTGGGGACGAAGCGCAAGTGACGGTACCCACTAAAGAAGCACCGGCCAACTACGTGCCAGCAGCCGCGGTAATACGTAGGGTGCGAGCGTTGTCCGGAATTATTGGGCGTAAAGGGCTCGTAGGCGGTTTGTCGCGTCGGGAGTGAAAACCAGGTGCTTAACACCTGGCTTGCTTTCGATACGGGCATACA
+
CGGGGGGGGGGGGGGGFGGDGGGGFGGGFFGGFGFGGFGGGGGGGGGGG7CFGGGGGGGGGGCFGGGGGGGGGGFGFGGGGGGGE7FFGGGGDGFEGGGFFGGGGGGGFGCFGEGDGGGGG+CFDEEGGGFGGGGGGGGGGGGCEDCFFGGGGGCFGGGCGGG>FGGGC7FFFGGEGGEGDEGGGGGGGGDGDEGGGDGGDCGGGGGEGCFFCGCCFFGGGGGG7?EFG5:EE=GEGGGGGGGG55CDC5<5CE<DCFGFDDCGGGDFFFF>467:4*87;5>9FFF>>F4>()02(####
@M06045:235:000000000-JCY5N:1:1101:13111:3470 1:N:0:TACAGC
TCGGCAACTCCTACGGGACGCAGCAGTGGGGAATATTGGACAATGGGCGAAAGCCTGATCCAGCAATGCCGCGTGTGTGAAGAAGGCCTGCGGGTTGTAAAGCACTTTCAGTTGGGATGAAAAAGTGAAGGGTAATATCCTTCAAAATTGACATTACTTACAGAAGAAGCACCGGCTAACTCTGTGCCAGCAGCCGCGGTAATACAGAGGGTGCAAGCGTTAATCGGAATTACTGGGCGTAAAGCGCACGTAGGTGGTTTAACAAGTTGGGTGTGAAATCCCCGGGCTTAACCTGGGTTGT
+
CGGGGGGGGGGGGGGFGG7FGGGGFFEGGGGGDFGGGFFFGGFGFFGGEGGGEGFGGGDGGGGGGGGFG<FDEFGGGGF9C?CFGGGGGCDEGGGDEGDBBFFFGGGGGGGGGGCFGGGGGGGGGGFEGEGGGGGCGFGGDD<FFGGGCFGFGGGGGGFFFGGGGGGGGGGG<FDGGGGGGGGGGGGFCF5FFG7:EEEGCEGFCGF@@ECCEGGGGGEEECFFGCC5CFCGGGGGFFGGC=CFFE3>GDDGGGGGGGGGGGGFDFFFFFBDEGEF?79=6)7<:B)85?=@A?B?B####
@M06045:235:000000000-JCY5N:1:1101:24112:3498 1:N:0:TACAGC
TCGGCAACTCCTACGGGAGGCAGCAGTGGGGAATTTTGGACAATGGGCGCAAGCCTGATCCAGCCATTCCGCGTGCAGGATGAAGGCCCTCGGGTTGTAAACTGCTTTTGTACGGAACGAAACGCGCTGAGTTAATACCTCGGCGTAATGACGGTACCGTAAGAATAAGCACCGGCTAACTACGTGCCAGCAGCCGCGGTAATACGTAGGGTGCAAGCGTTAATCGGAATTACTGGGCGTAAAGCGTGCGCAGGCGGTGATGTAAGACAGGTGTGAAATCCCCGGGCTTAACCTGGGTAAG
+
CGGGGGGGGGGGGGGGGGGGGGGGGGGGGGGGGGGGGGGGGGGGGGGGGGGGGGGGGGGGGGEFGGGGGGGGGGGGGGGGGGGGEGGGGGGGGGGGGGGGGGGGGGGGGGGGGGGGGGGGGGGGGCEGGEGFGGGGGGFFGGGGGGGGGGGGGGGGGGGGGGGGGGGGGGGGGGGGGGGGFGGGGGGGGGGGGGFEGGGGGGGGGG@EGGGGCEGGGGGEEEF?EFDGGGGGGDD?FGCGEDGFGGDCGGGG:CDGGGGGGGGFG*7?6DF*)00@F7@9?6D7D>FF>FFFFFFFF####
@M06045:235:000000000-JCY5N:1:1101:10329:3506 1:N:0:TACAGC
TCGGCAACTCCTACGGGAGGCAGCAGTGGGGAATATTGCACAATGGGCGGAAGCCTGATGCAGCGACGCCGCGTGAGGGATGACGGCCTTCGGGTTGTAAACCTCTTTCAGCAGGGACGAAGCGCAAGTGACGGTACCTGCAGAAGAAGCGCCGGCCAACTACGTGCCAGCAGCCGCGGTAAGACGTAGGGCGCGAGCGTTGTCCGGATTTATTGGGCGTAAAGAGCTCGTAGGCGGCTTGTCGCGTCGAATGGGAAATCTCAGGGCTCAACTCTGACATTGCATTCGATCAGGGCATCCT
+
CGGGGGGGGGGGGGGGGGGGGGGGGGGGGGGGGGGGGAFGGGGGGGGGGGGGGGGGGGGGGGGGGGGGGGGGGGGGGGGGGGGGGGGGGGGGGGGGGGGGGGGGGGGGGGGGGGGGGGGGGGGGGGGGGGGGGGGGGGGGGFGFFGGGGGGGGGGGGGGGGGGGGGGGGGGGGGGEGGGGGGGFGGCGGGGGEGGCECG8>C/<CGGEEGGGGGGGGGGEGGGGGGGGGCEEFGGGGDCCEFFDGE)5)7D67+**9CCC7::C5CD4F4?FFGFFF7*9@*:=69**6@)).??:(####
@M06045:235:000000000-JCY5N:1:1101:14168:3518 1:N:0:TACAGC
TCGGCAACTCCTACGGGAGGCAGCAGTGGGGAATCTTGCGCAATGCGCGAAAGCGTGACGCAGCAACGCCGCGTGGGGGAAGAAGGCCTTCGGGTTGTAAACCCCTTTCAGTTGGGACGAAGCTTCGAGGGTTAATAGCCTTCTGGAGTGACGGTACCTTCACAAGAAGCCCCGGCTAACTACGTGCCAGCAGCCGCGGTAATACGTAGGGGGCTAGCGTTGTCCGGAATCATTGGGCGTAAAGCGCGTGTAGGCGGTTCGGTAAGTCCGCTGTGAATGTCGGGGGCTCAACCCTCCAGGA
+
A@C-:@FFGGGGDFGGDGGEC7@@CEEDGFGG,EFFG<FGGGCFCFGEGC7FGGCFGGGGGGEGCGGGGGGGGCGDGGGFGGGFEFGGGGGGGGGGGGGGGGGGGFGGFGG<FFDEGG77FGGGGC:@EFG<:FGGF9C<,?FG9C:>F@GGGGGCFGF;,?FFCFC+?7<<FBFGC7FE<FCEFGF8+@58EFGG58EE5*<FGGEGG5;CCD**/<E88*:CFG5*:EFFGGFFGFGDC57::7<DCD**:<7CG57C<D575>FF4DE5)*9*9*9@F>5>E3>>)*9F?D13(####
@M06045:235:000000000-JCY5N:1:1101:20020:3547 1:N:0:TACAGC
TCGGCAACTCCTACGGGAGGCAGCAGTGGGGAATATTGCACAATGGGCGCAAGCCTGATGCAGCGACGCCGCGTGAGGGATGACGGCCTTCGGGTTGTAAACCTCTTTCAGTAGGGAAGAAGCGAAAGTGACGGTACCTGCAGAAGAAGCGCCGGCTAACTACGTGCCAGCAGCCGCGGTAATACGTAGGGCGCAAGCGTTATCCGGAATTATTGGGCGTAAAGAGCTCGTAGGCGGTTTGTCGCGTCTGCCGTGAAAGTCCGGGGCTCAACTCCGGATCTGCGGTGGGTACTGGCGGGGT
+
CGGGGGGGGGGGGGGGGGGGGGGGGGGGGGGGGGGGGCFGGGGGFGGGGGGGGGGGGGGGGGGGGGGGGGGGGGGGGGGGGGGGGGEGGGGGGGGGGGGGGGGGGGGGGGDCFGGGGGGGGGFGGGGGGGFFFGGFCFGGGGGGGGGGGFGCGGGGGGGGGGGEGGGGGGGCFGGGDGGGCFGGGG@F@EGF>CEEGGG5CEFFEDGD8FE7E7CGGFCC5:FGGGGGCEGGCCFGGDGCEC7CGGDGCFFGG><7/+?>CDDGG)577=FC=DFEDDB3=9:>B:D3BEB?)9:((####
@M06045:235:000000000-JCY5N:1:1101:12162:3548 1:N:0:TACAGC
TCGGCAACTCCTACGGGAGGCAGCAGCAAGGAATTTTCCACAATGGGCGCAAGCCTGATGGAGCAACGCCGCGTGCGGGAGGACGCCCTTCGGGGTGTAAACCGCTTTTCGGGGGGACGAAGCGAATGACGGTACCCCCGGAAGAAGGACCGGCTAACTACGTGCCAGCAGCCGCGGTAACACGTAGGGTCCGAGCGTTGTCCGGAATTACTGGGCGTAAAGCGCGCGCAGGCGGCCCGACACAGCGGCGGTGAAAGCCCCCCGCCTAACGGGGGAGGGTCCGTCGTGACGGTCGGGGTCG
+
CGGEGGGGFEGFEGGEGGGGGGGEFFGFGGG@FFGGG9EFFFGDFGGGC@CFE@FEEFC9F<@C<FGEFGGGCF:=FEG7:C:DF@+@=B4BFGGGG=BFGGGGGCGCGGGG@FGGDEGCGE5CE8ECCFGEGC>A?8EGGEEE6CGC>CCEGC8*<CFGG;CFFF?:5*:C588EGGGGGCGG8CCECEFG>88>?>*:E9CEGGGGFCC9EGDFG:*8:+9*>C5:C*5*?EGD55*)25)<**)97))*/:**:*9F<C)/1)1<?D.9@G>)093<@FD@>:<)))8)()4-4####
@M06045:235:000000000-JCY5N:1:1101:14690:3608 1:N:0:TACAGC
TCGGCAACTCCTACGGGAGGCAGCAGTCGGGAATTTTGGGCAATGGGGGAAACCCTGACCCAGCAACGCCGCGTGAAGGATGAAGTTTTTCGGAATGTAAACTTCGAAAGAATAGGAAGAATTAATGACGGTACTATTTATAAGGTCCGGCTAACTACGTGCCAGCAGCCGCGGTAATACGTAGGGACCAAGCGTTGTTCGGATTTACTGGGCGTAAAGGGCGCGTAGGCGGCGTGGTAAGTCAGTTGTGAAATCTCCGAGCTTAACTCGGAACGGCCAACTGATACTGCTGTGCTAGGGT
+
CGGGGGGGGGGGGGGGGGGGGGGGGGGGGGGGGGGGGGGGGGGGGGGGGGGGGGGGGGGGGGGGGGGGGGGGGGGGGGGGGGGGGGGGGGGGGGGGGGGGGGGGGGGGGGFGFGGGGFGGGGGGGGGGGGGGGGGGGGGGGGGGGGFFGGGGGGGGGGGGGGGGGGGGGGGGGGGGGGGGGGGGGGGGGGGGGGGGGGGGGGGGGGGGGGGGCC:EGGGGGGEGGGDGGGGGEEGEGGGFGGFGGFFG7CFGFGGGGCGGGDDGCGGFFDB35C>BED:FF:FFFFFFFFFFF6<B)####
@M06045:235:000000000-JCY5N:1:1101:17819:3613 1:N:0:TACAGC
TCGGCAACTCCTACGGGAGGCAGCAGTGGGGAATCTTGCGCAATGGGCGAAAGCCTGACGCAGCGACGCCGCGTGGGGGAAGAAGGCTTTCGGGTTGTAAACCCCTTTCAGGAGAGACGAAGCTACTCGGGTGAATAGCCCAGAGGGTGACGGTATCTCCAGAAGAAGCCCCGGCTAACTACGTGCCAGCAGCCGCGGTAATACGTAGGGGGCAAGCGTTGTCCGGATTTGTTGGGCGTAAAGAGCGTGTAGGCGGCTGGGTAGGTCCGTTGGGAAAACTCGAGGCTCAACCTCGAGGTGT
+
CGGGGG:CCCFGGGGDGEFGEGCBFEF9EGE7;FFFGFCGDEGGDFGFEEGEG8FCF@FEB@=>FEFGGGGGGC:CCGECFGECEFGGGDFGGGFGE>CDGGGEGFGGGBCAFCFGGAFGG@FCD:,DCF@<CFCFGGCFGGGFDGEFGDFFGFF:FAGFGG9FFDF@FFGGG7F*FCGGGGGG8C@FFG8>C@C5EG:CCGG?83AC58C8C5;C*8?E*:CCC8=*20+<8;:*21*/:5>*>6>9CC5C*+19D:DGG**9FC*?>5)9)/59)9?6*<<:DDF4@?FF?F1(-####
@M06045:235:000000000-JCY5N:1:1101:12949:3684 1:N:0:TACAGC
TCGGCAACTCCTACGGGAGGCAGCAGTGGGGAATATTGGACAATGGGCGAAAGCCTGATCCAGCAATGCCGCGTGAGTGATGAAGGCCTTAGGGTTGTAAAGCTCTTTTACCCGGGATGATAATGACAGTACCGGGAGAATAAGCCCCGGCTAACTCCGTGCCAGCAGCCGCGGTAATACGGAGGGGGCTAGCGTTGTTCGGAATTACTGGGCGTAAAGCGCACGTAGGCGGCTTTGTAAGTTAGAGGTGAAAGCCCGGGGCTCAACTCCGGAATTGCCTTTAAGACTGCATCGCTAGCAC
+
CGGGGGGGGGGGGGGGGGGGGGGG@FEGGGGEGGFGGFGGGGGFGGGGGGGGGGGGFGFGGGGGCFGGGGGGGGGDGEFGGDGGGGGGGGGGGGGGGFGGGGGGGGGGGGGGFFGGGD?FFGGGGFGGGGGFFEGGGGGGGGECFF?CFEGGGGGGGGGGGGGGGGGGGGGGGGG>EGGGGGEG@CEGGEGGGGGGGGGGGGGGGGGGGGGGGGGGGGGGGGGGGCFGGGGGGCEEG:<CFCFFG7FGFFFF>?FFFEDGGGDGGGGFFF@DBDFFFCBBFF7@?FFFFFF?ABB<(####
@M06045:235:000000000-JCY5N:1:1101:21808:3761 1:N:0:TACAGC
TCGGCAACTCCTACGGGAGGCAGCAGTAGGGAATATTGGGCAATGGGCGATGGCCTGACCCAGCCATGCCGCGTGCAGGAAGACGGCGTTCTGCGTTGTAAACTGCTTTTATACGGGAAGAAAAGGCCCATGCGTGGGACATTGCCGGTACCGTATGAATAAGCACCGGCTAACTCCGTGCCAGCAGCCGCGGTAATACGGAGGGTGCGAGCGTTGTCCGGATTTATTGGGTTTACAGGGTTCGTAGGCGGCCCCTTAAGCCGGCGGTGAAAGTTTGTGGCTCAACCATCACATTGCAACC
+
CFGGGEGGGGGDGGG@@FEGGGGDAC6CFGG,CAFFA9CFGFGGG@FFGEGEG@DFFFFGDFFFDGFGG8@:CFGEFFCFF8FFFEGF=CFGG9FGGGGGGGGGGDGGGGGGGGGC7:FGGGGGGGGGGGGGGGG7FEGGGGCFGCFGGG7CFGGFGGGGFFADGGGGGGGGFGGFF:FCCFGFGGGDFGGGGG7CCC2CC7*?C88CE*8::88?C:<CC*8C+9C:CC5;CE?+<7CD7*17C6<*9CDD77CFC6?F*2>G375.09?CF>F4*0).8>F??:FFF4=*3=2).####
@M06045:235:000000000-JCY5N:1:1101:19379:3768 1:N:0:TACAGC
TCGGCAACTCCTACGGGAGGCAGCAGTGGGGAATTGTTCGCAATGGGCGCAAGCCTGACGACGCAACGCCGCGTGGAGGATGAAGATTTTCGGATCGTAAACTCCTTTCGATCGGGACGAATCGGCCGCGACCTAACACGTCGCGGCACTGACGGTACCGAGAGAAGAAGCCCCGGCTAACTCCGTGCCAGCAGCCGCGGTAATACGGGGGGGGCTAGCGTTGTTCGGAATTACTGGGCGTAAAGGGCGCGTAGGCGGCCTACTAAGTCGGACGTGAAATCCCTCGGCTCAACCGGGAAAT
+
CGGGGGGGGGGGGGGGGGGGGGGGGGGGGGGGGGGGGGGGGGGGGGGGGGGGGGGGGGGGGGGGGGGGGGGGGGGGGGGGGGGGGGGGGGGGGGGGGGGGGGGGGGGGGGGGGGGGGGGGGGGGGGGGGGGGGGGGGGGGFGGGGGGGGGGGGGGGGGGGGEGGGGGGGGGFFGGGGGGGGGGGGGGGGGGGGGGGGGGG>ECFGGGGGGGGGGDG=FGGEGEEFCEGGEGGGFFGFFGGCD<CFGGGGGGECEG7DGGGGGFFFFGF?>BGFG:55CBBFFGFFFFFFD?FFFF>B####
@M06045:235:000000000-JCY5N:1:1101:22100:3773 1:N:0:TACAGC
TCGGCAACTCCTACGGGAGGCAGCAGTGGGGAATATTGGACAATGGGCGAAAGCCTGATCCAGCAATGCCGCGTGAGTGATGAAGGCCTTAGGGTTGTAAAGCTCTTTTACCCGGGATGATAATGACAGTACCGGGAGAATAAGCCCCGGCTAACTCCGTGCCAGCAGCCGCGGTAATACGGAGGGGGCTAGCGTTGTTCGGAATTACTGGGCGTAAAGCGCACGTAGGCGGCTTTGTAAGTTAGAGGTGAAAGCCCGGGGCTCAACTCCGGAATTGCCTTTAAGACTGCATCGCTAGGCC
+
CGGGGGGGGGGGGGGGGGGGGGGGGGGGGGGGGGGGGGGGGGGGGGGGGGGGGGGGGGGGGGGGGGEGGGGGGGGGGCFGGGGGGGGGGGGGGGGGGGGGGGGGGGGGGGGGGGGGGGGGGGGGGGGGGGGFGGFFFGGGGGGGFFGEEGGGGGGGFGGFGGDFGGGGGGGEGGGGGFFFGGGEGGGGGEEFDG8EGGCCGGCEGGGGGGGGGGGDEDEGGGEEGCFGGDEEGE5CEFDDE0?;CCCDGGCFFF<DGEGGGG)CFG4@?FF3:CFF*:=FFF*910/=?:?F47:B(####
@M06045:235:000000000-JCY5N:1:1101:15243:3786 1:N:0:TACAGC
TCGGCAACTCCTACGGGAGGCAGCAGTGGGGAATTGTTCGCAATGGGCGCAAGCCTGACGACGCAACGCCGCGTGGAGGATGAAGATCTCCGGGTCGTAAACTCCTGTCGAGCGGGAAGAACACTTTTCGGGCGAATATCCCGGAAGGCTGACGGTACCGCTAAAGGAAGCCCCGGCTAACTCCGTGCCAGCAGCCGCGGTAATACGGGGGGGGCAAGCGTTGTTCGGAATTACTGGGCGTAAAGGGCTCGTAGGCGGCCAACTAAGTCGGACGTGAAATCCCCAGGCTCAACTTGGGTTT
+
CGGGGGGGFGGGDGGCGFEFG@BFGFF<@FCEGGGGGF@@EFD7FEGF7FGGEGGCFFFGG@FGDEEGEFGEGGGGGGEGGG8BFE<?E,?FFBCEF@FGGGGGFGFG<FCFCCEDFECFFDGCFAFFGC7CE*>:FGFGC:FGCGECBCGCB<EFGEGGGEGGGGGDFCA+CG>EGGGGGGFCCGGGFF?FFGGE*?*::EGCFFFCGGEEE5EC8@@;2:?EGFCCGDFGF7<C6DCD2*7CCE<5*95>3=DG5CD3)>C*74*/9*7C:<57)5@F=@F))).807=9(*)-5####
@M06045:235:000000000-JCY5N:1:1101:16036:3834 1:N:0:TACAGC
TCGGCAACTCCTACGGGAGGCAGCAGTGGGGAATATTGGACAATGGGGGCAACCCTGATCCAGCCATGCCGCGTGAGTGATGAAGGCCCTAGGGTTGTAAAGCTCTTTTGTGCGGGAAGATAATGACGGTACCGCAAGAATAAGCCCCGGCTAACTTCGTGCCAGCAGCCGCGGTAATACGAAGGGGGCTAGCGTTGCTCGGAATTACTGGGCGTAAAGGGCGCGTAGGCGGGCATTTAAGGCAGGGGTGAAATCCCGAGGCACAAGGCTGGAACGTCCTTTGATACTAGGTGGCTTGAGA
+
CC@;C+@D<EAFCEFFCFG@C@;;FF6CEFE7@F996C-C<EE@FF,6FF7CC@:CFFAEDF@FGGGGF<FEFFGGG<?F9EF99CE<C+<FDG=FE+5A<<FGFFFFFGFGDFGG@F=B?<F9BAD:FFG7<F>FGDFFGF=FGB>@:<@:CFGGG9*@3>FGGGGGGGGGCC<FEF@;FCBFCCEG7*3*:8811*+38C88:CCC@CFDF5***1<C*7:*:**C?+>5*8**<*<7C+**2>D31)9+*+:6***)1/*95**).07<)0<))/7)9**/9*9**161))(..####
@M06045:235:000000000-JCY5N:1:1101:5365:3849 1:N:0:TACAGC
TCGGCAACTCCTACGGGAGGCAGCAGTCGGGAATTTTGCGCAATGGACGAAAGTCTGACGCAGCAACGCCGCGTGAGGGATGACGGCCTTCGGGTTGTAAACCTCTTTTCTCAGGGACGATGATGACGGTACCTGAGGAAGAAGCCACGGCTAACTACGTGCCAGCAGCCGCGGTAATACGTAGGTGGCAAGCGTTGTCCGGATTTACTGGGCGTAAAGAGCGCGCAGGCGGTCGTTCAAGTCGCGTGTGAAAGCCCCCGGCTCAACTGGGGAGGGTCACGCGATACTGATCGACTCTTGG
+
CGGGGGGGGGGGGGGGGGGGGGGGGGGGGGGGGGGGGGGGGGGGGGGGGGGGGGGGGGGGGGGGGGGGGGGGGGGGGGGGGGGGGGGGCGGGGGGGGEGGGGGGFGGFGGGGGGGGGGGGDGGGGGGGGGGEGGGGGGGGGGGGG7BFGGGGGGGGGGGGGGFCCGFFGGGGGGGGGGGGGFCFGGGGGGFGGGGGEGGFGGGGGGGGGGGGFGGGGGGGGGGDGGGGGGGGGGG5EFGFGFFDEGGD7C7+:209>=<DGG)/>DGFFFFG)9;D@FFFFFG55:3*@468<F9?1####
@M06045:235:000000000-JCY5N:1:1101:7790:3874 1:N:0:TACAGC
TCGGCAACTCCTACGGGAGGCAGCAGTGGGGAATATTGGACAATGGGCGCAAGCCTGATCCAGCCACGCCGCGTGAGTGATGAAGGCCTTCGGGTCGTAAAGCTCTGTGGGGAGGGACGAACCGCTGCCGGTTAATACCCGGCAGCATGACGGTACCTCCTTAGCAAGCACCGGCTAACTTCGTGCCAGCAGCCGCGGTAATACGAAGGGTGCAAACGTTGCTCGGAATTATTGGGCGTAAAGCGCACGTAGGCGGCTTAGCAAGTTGGATGTGAAAGCCCTCGGCTTAACCAAGGACGAG
+
CGGGGGGGGGGGGGGGGGGGGGGGGGGGGGGGGGGGGGGGGGGGGGGGGGGGGGGGGGGGGGGGGGGGGGGGGGGGGGGGGGGGGGGGGGGGGGGGGGGGGGFFGGGGGGGGGGGGGGGGGGGGGGGGGGGGGGGGGGCFFGGGGGGGGGGGGGGEFFGGGGGGGGGGGGGGCGEGGGGGGGGGGGGGGGGGGGGGGGGGGGGGGGFEEGGGGGGGGGGGGGGGGGGDCFGGGG6FGGCGGGGGGGGGGGGGGGGGGGGGGFGGGFFFFGFGFGFFFG45FFCDFFFEFFFFFFF:2####
@M06045:235:000000000-JCY5N:1:1101:16972:3923 1:N:0:TACAGC
TCGGCAACTCCTACGGGAGGCAGCAGTGGGGAATCTTGGACAATGGGCGCAAGCCTGATCCAGCCATGCCGCGTGAGTGAAGAAGGCCTTAGGGTTGTAAAGCTCTTTTGCCAGGGACGATAATGACGGTACCTGGAGAATAAGCCCCGGCAAACTTCGTGCCAGCAGCCGCGGTAATACGAAGGGGGCTAGCGTTGTTCGGATTTACTGGGCGTAAAGCGCACGTAGGCGGGTCGTTAAGTCAGGGGTGAAATCCCGGAGCTCAACTCCGGAACTGCCTTTGATACTGGCGACCTTACGT
+
CGGGGG@FFFGGGGGGGGGGGGGGGGGGGGGGGGGGGGGGGGGGGGGGGGGGGGGGGGGGGGGGGGGGGGGGGGGGGGGGGGGGGGGGGGGGGGGGGGGGGGGGGGGGGGGGGGGGGGGGGGGGGGGGGGGGGGGGGGGGGGGGGGGGGGGGGGGGGGGGGGGGGGGGGGGGGGGGGGGGGGGGGGGGGGGGGGGGGGGGGGGGGGGGGGFGGGGGGGGGGGGGGGGGGGGGG8EGGGGGGGGDFFGCDGGGGGGC6EGGGGGGGCGFFGFG>CDFFGFFFFGFFFFFFF4@>FF9<####
@M06045:235:000000000-JCY5N:1:1101:21569:3938 1:N:0:TACAGC
TCGGCAACTCCTACGGGAGGCAGCAGTAGGGAATCTTCCGCAATGGACGAAAGTCTGACGGAGCAACGCCGCGTGAGCGATGAAGGTCTTCGGATCGTAAAGCTCTGTTGTTAGGGAAGAACAAGTGCGAGAGTAACTGCTCGCACCTTGACGGTACCTAACCAGAAAGCCACGGCTAACTACGTGCCAGCAGCCGCGGTAATACGTAGGTGGCAAGCGTTGTCCGGAATTATTGGGCGTAAAGGGCTCGCAGGCGGTCTTCTAAGTCTGATGTGAAATCTTGCGGCTTAACCGTAATTGG
+
CGGGGGGGGGGGGGGGGGEGGGEGFGGGFGGGGGGGGGGGGGGGGGGGGGG@FFGGGGGGGGGGGGGGGGGGGGGCFGGFGGGGGGGGGGGGGGCGFFGFGGGFGFGGGGGGGGGGFAFGGGGGGGFGGEGGGGGGGGGGGGFGGGGGGGGGGGGGGGGGGGGGGGGFEGGGGGDECGGGGG?EFGGDCCFFGG2:CEGGGDGCFGFGGGGGGGFFGGGCEG?FACECGGGFEF7?CFGDGGFGGGDGGGGGGGDDGEGGFGGFCC:BFG?76DFF4CF4BF=BDF35>?FFFFF:4####
@M06045:235:000000000-JCY5N:1:1101:9331:3969 1:N:0:TACAGC
TCGGCAACTCCTACGGGAGGCAGCAGTAGGGAATCTTCGGCAATGGGCGAAAGCCTGACCGAGCAACGCCGCGTGAATGATGAAGGCCTTCGGGTTGTAAAATTCTGTTATAAGGGAAGAACGACTTTAGTAGGAAATGGCTAGAGTGTGACGGTACCTTATGAGAAAGCCACGGCTAACTACGTGCCAGCAGCCGCGGTAATACGTAGGTGGCGAGCGTTATCCGGAATTATTGGGCGTAAAGAGCGCGCAGGTGGTTGATTAAGTCTGATGTGAAAGCCCACGGCTTAACCGTGGAAGG
+
CGGGGGGGGGGGGGGGGGGGGGGGGGGGGGGGGGGGGGGGGGGGGGGGGGGGGGGGGGGGGGGGGGGGDGGGGGGGGGGFGGGGGGGGGGGGGGGGGGGGGGGGGGGGGGGGGGGGGGGGGGGGGGFGGGGGGGGGGGG>CEGGGGGGGGGGGGGGGGGGGGGGGGGGGGGFGGGGGGGGGGGGGGGGGGGGGGGGGGGGGGGGGGGGGGGGGGGGGGEEE=FGGGGGGGGGGGGGGGGGDGGFDFGGGGGGGGCGGEGDDFGGGGGFFGFCFC4FFGFFFFFEFEFFEFFFBE::>####
@M06045:235:000000000-JCY5N:1:1101:7917:4029 1:N:0:TACAGC
TCGGCAACTCCTACGGGAGGCAGCAGTGGGGAATATTGGACAATGGGCGCAAGCCTGATCCAGCCATGCCGCGTGAGTGATGAAGGCCTTAGGGTTGTAAAGCTCTTTCGGCGGGGACGATAATGACGGTACCCGCAGAAGAAGCCCCGGCTAACTTCGTGCCAGCAGCCGCGGTAATACGAAGGGGGCTAGCGTTGTTCGGAATCACTGGGCGTAAAGGGCGCGTAGGCGGCTTTGTAAGTCGGGGGTGAAAGCCTGTGGCTCAACCACAGAATTGCCTTCGATACTGCATGGCTTCCGT
+
CGGGGGGGGGGGGGGGGGGGGGGGGGGGGGGGGGGGGGGGGGGGGGGGGGGGGGGGGGGGGGGGFGGGGGGGDGGGGGGGGGGGGGGGGGFGGGGGGGGGGGGGGGGGGGGGGGGGGGGGGGGGGGGGGFGGGGGGGGGGGGGGGGGGGGGGGGGGGGGGGGFGGGGGGGGCFEGGDGGGGEFGGDGGGGGGGGGGGGGGGGGGGGGGG7FGGDGGGGGGCECD=18CDFGGGDGFGFGGGCF9EGGDDGGGFFFFFGGFGGGFGGG@>GFDFFFFFGFFFFFF?>DBFF6@B481:####
@M06045:235:000000000-JCY5N:1:1101:17095:4046 1:N:0:TACAGC
TCGGCAACTCCTACGGGAGGCAGCAGTGGGGAATTTTCCGCAATGGGCGAAAGCCTGACGGAGCAATGCCGCGTGGAGGTAGAAGGCCCACGGGTCGTGAACTTCTTTTCCCGGAGAAGAAGCAATGACGGTATCTGGGGAATAAGCATCGGCTAACTCTGTGCCAGCAGCCGCGGTAATACAGAGGATGCAAGCGTTATCCGGAATGATTGGGCGTAAAGCGTCTGTAGGTGGCTTTTTAAGTCCGCCGTCAAATCCCAGGGCTCAACTCTGGACAGGCGGTGGAAACTACCAAGCATTG
+
CGGGGGBFFGGGGGGGGGGGGGGGGGGGGGGGGGGGGGGGGGGGGGGGGGGGGGGGGGGGGGGGGGGGGGGGGGGGGGGGGGGGGGGGGGGGGGGGGGGGGGGGGGGGGGFGGGGGGGGGGGGGGGGGGGGGGGGGGGGGGGGGGGGGGGGGGGGGGGGGGGGGGGGGGGGGGGGGGEGGGGGGGGGGGGGGGGGGGGGGGGGGGGGGGGGGGGGGGGGGGGEGGGGGGGGGGGGGGGGGGGGGGGGGGGGGGGGGGGGGGGGGGGGF4:?FFFFF?F5FFEGF35=FFFFFFFBB:####
@M06045:235:000000000-JCY5N:1:1101:24764:4064 1:N:0:TACAGC
TCGGCAACTCCTACGGGAGGCAGCAGTGGGGAATTTTGCGCAATGGGGGAAACCCTGACGCAGCAACGCCGCGTGGAGGATGAAGTCCCTTGGGACGTAAACTCCTTTCGACCCGGACGATACTGACGGTACGGGTGGAAGAAGCACCGGCTAACTCTGTGCCAGCAGCCGCGGTAATACAGAGGGTGCGAGCGTTGTTCGGAATTATTGGGCGTAAAGGGCGCGTAGGCGGTGCGGTAAGTCACCTGTGAAATCTCCTGGCTCAACTGGGAGCTTGCAGGCGAAACTGCCGTGCTGGACC
+
CGGGGGEGGGGGGGGGGGGGGGGGGGFFFGGGGGGGGGGGGGGDGGGGGGGGGGGGGGGGGGGGGGGGGGGGGGGGGGGGDFGGGEGGGGFGGGGGGFGGGGFGGGGGGGGDGEGGGGGGGGGGGGGGGCF7CEFFFGGDGGGGGGGGGEG>FGGGGGGGGGFGGGGGG@FGGDE7<9?CGGGCFGGEEGEEGG8CECGGEE5CFGGFGCCGGGCEEGFG5CEGGEEEGC=E=EEDGGG3CFGG?EFCFF>+:C7FGG=C<49*9DFFF9>CB:>:53??)79)7)76BF@@?5:(:####
@M06045:235:000000000-JCY5N:1:1101:6389:4105 1:N:0:TACAGC
TCGGCAACTCCTACGGGAGGCAGCAGTGGGGAATATTGGACAATGGGCGAAAGCCTGATCCAGCCATGCCGCGTGAGTGAAGAAGGCCCTCGGGTTGTAAAGCTCTTTTGTTGGGAAAGAAAAGCAGCCGGTTAATACCCGGTTGTTCTGACGGTACCCAAAGAATAGGCACCGGCTAACTTCGTGCCAGCAGCCGCGGTAATACGCAGGGTGCAAGCGTTACTCGGAATTACTTGGCGTTAAGCGTGCGGAGGTGGTTGTTTAAGTCTGTCGTGAAAGCCCTGGGCTCAACCTGGGTTCA
+
CGGGGGGGGGFGCF;,@B@FGDGGE9CFGG:BF8FFFEFF@,CEFGFGEGEC+EFFGF<FC@FGDGDGF6FCC@F7FFCG9<EFFFGDFGGGDGGCFEFGDEC<EF9E,?94=<FFFGGGDCFGCF@FGGGB@FAFFG8DEEFBFFEFF,@FFEGGDGGC7::F<D=@7DF,@CCGCGFFF,,CFFEFF:*BE,CEGGGG7CC9EC*1:8>8EGFCF5?A858+<CC5CCF9C++<A7>D*/*:0:DG5))/95/9C=FCGDC>F7CFFGFD>9)9>7??FF7@F@:).9?@8@7::####
@M06045:235:000000000-JCY5N:1:1101:14422:4139 1:N:0:TACAGC
TCGGCAACTCCTACGGGAGGCAGCAGTGGGGAATTTTGGACAATGGGGGCAACCCTGATCCAGCCATTCCGCGTGAGTGAAGAAGGCCTTCGGGTTGTAAAGCTCTTTTGTCCGGAACGAAACGGGTAGCGTGAATATCGCTGCCTACTGACGGTACCGGAAGAATAAGCACCGGCTAACTACGTGCCAGCAGCCGCGGTAATACGTAGGGTGCGAGCGTTAATCGGAATTACTGGGCGTAAAGCGTGCGCAGGCGGTTTTGTAAGCCAGAGGTGAAATCCCCGGGCTTAACCTGGGTGGG
+
CGGGGGGGGGGGGGEGGGGGGGGGFGGGGFGE@EGGGGGGGGFGGGGGGGGGGGGGGGGGGGGGGGGGGGGGGGGGGGGGGFGGGGGGGGGGGGFEGGGGGGGGGGGGGGGGGGGGGGGGGGGGGFFEGGGGGGGGGGGGGGGGGGGGGGFGGDGGEGGGGGGGGGGCFFGGGGGGGGGGFGGGGGGGGGGG8CFGGG@CGDGEGGGGGGGGGDGGGEGE*C8FFGGGEFF?EGGGGGEDGGDGC577CCGCCGDDG=D3>FGDFGCF@C5*5>@7FGFFF?9:@55:F?B=49:(4####
@M06045:235:000000000-JCY5N:1:1101:16360:4168 1:N:0:TACAGC
TCGGCAACTCCTACGGGAGGCAGCAGTGGGGAATTTTGGACAATGGGGGCAACCCTGATCCAGCCATGCCGCGTGCGGGAAGAAGGCCTTCGGGTTGTAAACCGCTTTTAGCCGGGACGAAAGCGCCACGGATAACACCCGTGGCGGTTGACGGTACCGGCGGAATAAGCACCGGCTAACTACGTGCCAGCAGCCGCGGTAATACGTAGGGTGCGAGCGTTAATCGGAATTACTGGGCGTAAAGCGTGCGCAGGCGGTTCGTTGGGTCGGCGGTGAAAGCCCCGGGCTCAACCTGGGCCCT
+
CGGGGGGGGGGGGGGGGGGGGGGGGGGGGGGGGGGGGGGFGGGFFGGGGGGGGGGGGGGGGGGGGGGGGGGGGGGGGGGGGGGGGGGGGGGGGGGGGGGGGGGGGGGGGFGGGGGGGGGGGGGGGGGGGGGGGGGGGGGGGFGGGGGGGGDFFGGGGGGGDGGGGGGGGCFGCEGGGGGGGGGGFGGGFGCCFGGGGGGEEG?EGGGGGGGGGGG=CDGECECFFGGEEGGGFFGGGGGDGGGGCEDGDGC=CGGDGGGGG7FF*)/78C5C>>).*CF?FF<@FD@5@6FF:6(14####
@M06045:235:000000000-JCY5N:1:1101:12025:4222 1:N:0:TACAGC
TCGGCAACTCCTACGGGAGGCAGCAGTAGGGAATCTTCCGCAATGGACGAAAGTCTGACGGAGCAACGCCGCGTGAGTGATGAAGGTCTTCGGATCGTAAAACTCTGTTATTAGGGAAGAATAAGCATCAACCGAATAAGTTGGTGCCCTGACGGTACCTAATCAGAAAGCCCCGGCTAACTACGTGCCAGCAGCCGCGGTAATACGTAGGGGGCAAGCGTTGTCCGGAATTATTGGGCGTAAAGGGCTCGCAGGCGGTTTCTTAAGTCTGATGTGAAATCTTGTGGCTTAACCACACTGA
+
CGGGGGGGGGGGGGGGGGGGGGGGGGGGGGGCFGGGGGGGGGGGGGGGGGGGGGGGGGGGGGGGGFGGGGGGGGGGGGGGGGGGFGGGGGGGGGEGGGGGGGGGGGGGGGGGGGGGGGGGGGGGFGGGGGGGGGGGGGGGGGGGGGGGGGFGGGGGGGGGGGGGFGGGGGGGFGGGGGGGGGGGGGFGGGGGGGGGGGGGCCGGGGGGFFGGDGGGGGGGGGE*0AEGEGGGFDGFGFFDEG5CGGGGGGGEGCDGGGDGC7*C77:9FG?>?784@FFFFFG409>FFF@FDF<:1####
@M06045:235:000000000-JCY5N:1:1101:6840:4254 1:N:0:TACAGC
TCGGCAACTCCTACGGGAGGCAGCAGTAGGGAATCTTCCGCAATGGACGAAAGTCTGACGGAGCAACGCCGCGTGAGTGATGAAGGCTTTCGGGTCGTAAAACTCTGTTGTTAGGGAAGAATAAGTACAAGAGTAACTGCTTGTACCTTGACGGTACCTAACCAGAAAGCCACGGCTAACTACGTGCCAGCAGCCGCGGTAATACGTAGGTGGCAAGCGTTATCCGGAATTATTGGGCGTAAAGCGCGCGCAGGCGGTTTCTTAAGTCTGATGTGAAAGCCCACGGCTCAACCGGGGTGGT
+
CGGDGGGGGGGGGGGGGGGGGGGGGGGGGGGGGGGGGFGGGGGGGGGGGGGGGGGGGGGGGGDGGGGGGGGGGGGGGGGGGGGGGGGGGGGGGGGGGGGGGGGGGGGGGGGGGGGGGGGGGGGGGGGGGGGGGGGDFFGGGGGGGGGGGGGGGGGGGGGGGFGCGGGGGGGGGGGGGGGGGGG@FFCFGGGGGDGGGGGGGGGGGGGFFGGGGGGFGGGGGGFGGGGGDFFGGGFG=C:CEEGFGEGGGDGGGGGDGC5D>DGF=FDFFGFGFGFBFFFF:57BB>@3<6=F<E6(4####
@M06045:235:000000000-JCY5N:1:1101:13058:4264 1:N:0:TACAGC
TCGGCAACTCCTACGGGAGGCAGCAGTGGGGAATTTTGCACAATGGGGGAAACCCTGATGCAGCAACGCCGCGTGGAGGATGAAGGTCTTTGGATTGTAAACTCCTTTCGACCGGGACGATTATGACGGTACCGGGAGAAGAAGCACCGGCTAACTCTGTGCCAGCAGCCGCGGTAATACGTAGGGTCCGAGCGTTGTCCGGAGTTACTGGGCGTAAAGCGCGCGCAGGCGGCTCGATAAGACCGGCGTGAAAGCCCCCGGCTCAACCGGGGAGGGTCGTTGGGGACGGGCGGGCTTGCGC
+
CGGGGGGGGGGGGGGGG@GGGGGGGGGGGGGGGGGGGGGGGGGGGGGGGGGGGGGGGGGGGGGGGGGGGGGGGGGGGGGGGGGGGGGGGGGGGGGGGGGGGGGGGGGGGGGGGGGGGGGGGGGGGGGGGGGGGGGGGGGGGGGGGGGGGGGGGGGGGGGGGDGGGGGGGGGGGGGGGGGGGGGFDECFFGGGGGGGGGGGGGGGGGGGGGGGGD8EGGGGGGGGGGGEEGGGG==EGGCDGGGCEEGG<DGGF7>D*7DDC<9DGF5;BDDG3)7@>CBE:FG)5)5)7)5<6BBF:####
@M06045:235:000000000-JCY5N:1:1101:26141:4276 1:N:0:TACAGC
TCGGCAACTCCTACGGGAGGCAGCAGTGGGGAATATTGCACAATGGGCGCAAGCCTGATGCAGCGACGCCGCGTGGGGGATGACGGCCTTCGGGTTGTAAACCTCTTTCACCATCGACGAAGCCTTCGGGTGACGGTAGGTGGAGAAGAAGCACCGGCCAACTACGTGCCAGCAGCCGCGGTAATACGTAGGGTGCGAGCGTTGTCCGGAAGTACTGGGCGTAAAGAGCTCGTAGGTGGTTTGTCGCGTTGTTCGTGAAATGCCACAGCTTAACTGTGGGCGTGCGGGCGATACGGGCATT
+
CGGGGGGGGGGD9CFGCCF7B@CEEE@FFGCGEG9FGGGFFG@CF<<CCCGDFG@<CCDFG@<EC:@@FEEGD:CGCF=FB?F<FGDFCCFGEEB=>>FGGGF=DGGGDGGGGFD>F7=FCG:@D=FFGGCGFCFFGGGF,,FGAFGFFCGGFG71FFD@*FE,<<+<FFFE<:<:@7FC*1*;E7EGGGGED8EGGCCE:CCEEEFGGGG5CF:E@C8EDEGGFGGFFG?C=CFC3>F<FF3*2:*>)>)21CD7C6C:CCCFFDFFFGF7=D?F7C?3:>C:.7)7>B>5:;?FF####
@M06045:235:000000000-JCY5N:1:1101:8645:4296 1:N:0:TACAGC
TCGGCAACTCCTACGGGAGGCAGCAGTGGGGAATATTGGACAATGGGCGCAAGCCTGATCCAGCCATGCCGCGTGAGTGATGAAGGCCCTAGGGTTGTAAAGCTCTTTTGTGCGGGAAGATAATGACGGTACCGCAAGAATAAGCCCCGGCTAACTTCGTGCCAGCAGCCGCGGTAATACGAAGGGGGCTAGCGTTGCTCGGAATCACTGGGCGTAAAGGGTGCGTAGGCGGGTCTTTAAGGCAGGGGTGAAATCCTGGAGCTCAACTCCAGAACTGCCTTTGATACTGAGGATCTTAGAC
+
CGGGGGGFFGGGGGGGGGGGGGGGGGGGGGGGGGGGGGGGGGGFGGGGGGGGGGGGGGFGGFGGGGGGGGGGGFGGGFGGGGGGGGGGGFGGGGGFG=FGGGFGGGFGGGGGGGGGGGGGGGGGGGGGGFFGGGGGGGGGDFGGGFCFGGGGGGGGGGGFGFGGGGGGGGGGGGGGGGGEGGGGGGGGGGGGGGGGEE+CEGGGGCFGCEGGGGCGGGGGGFEGGGGGGFGGGCEFFGGGG+07CDGGCDGFFGG<CFFCDCGGGFGFFGFGFGFFFGFF=FG?FFFFFFFFF4:A<####
@M06045:235:000000000-JCY5N:1:1101:13886:4297 1:N:0:TACAGC
TCGGCAACTCCTACGGGAGGCAGCAGTGGGGAATATTGGACAATGGGCGCAAGCCTGATCCAGCCATGCCGCGTGAGTGATGAAGGCCTTAGGGTTGTAAAGCTCTTTTGTCCGGGACGATAATGACGGTACCGGAAGAATAAGCCCCGGCTAACTTCGTGCCAGCAGCCGCGGTAATACGAAGGGGGCTAGCGTTGCTCGGAATCACTGGGCGTAAAGGGCGCGTAGGCGGCCAAGTAAGTTGGGGGTGAAAGCCCGTGGCTCAGCCACGGAATTGCCTTCGATACTGCTTGGCTTCGGA
+
CGGGGGGGGGGGGGGGGGGGGGGGGGGGGGGGGGGGGGGGGGGGGGGGGGGGGGGGGGGGGGGGGGGGGGGGGGGGGGGGGGGGGGGGGGGGGGGGGGGGGGGGGFGGGGGGGGGGGGGGGGGGGGGGGGGGGGGGGGGGGGGGGGGGGGGGGGGGGGGGCGGGGGGGGGGGGGGGGGGGGGGGGGGGGGGGGGGGGGGGGGGGGGGGGGGGGGCGGGGGGGGGGGGGGGGGGGEFGCFGG?FGGGGGGGGGGG<FGGGGGG5DD*9FFC@GEDFFFGFFFFGFFFBF?FFF?BFB6####
@M06045:235:000000000-JCY5N:1:1101:26505:4303 1:N:0:TACAGC
TCGGCAACTCCTACGGGAGGCAGCAGTGGGGAATTTTGGACAATGGGGGCAACCCTGATCCAGCCATTCCGCGTGAGTGAAGAAGGCCTTCGGGTTGTAAAGCTCTTTTGTCCGGAACGAAACGGCGAGCGTGAATATCGCTCGCTACTGACGGTACCGGAAGAATAAGCACCGGCTAACTACGTGCCAGCAGCCGCGGTAATACGTAGGGTGCGAGCGTTAATCGGAATTACTTGGCGTAAAGCGTGCGCAGTCGGTTGTGTAAGCCAGATGTGAAAGCCCCGGGCTTAACCTGGGTGCG
+
CGGGGGGGGGGGGGGGGGGGGGGGCGGGGGGGGGGGGGGGGGGGGGGGGGGGGGGGGGGGGGGGGGGFGGGGGGGGGGGGDGGGGFGGCGGGGGGCGGGGGGGGGFGGGGGGCFGCFGGGGGGGGGGGGGGGGGCFGGFGGGGGGGGGE,<BGGGGGGGGGGCGFGGGGGGGGGGGGG7EFGGGCDFFGEGGGG@CEGDGGGGGGGGECE*ACGGGED?EEGGGG5ECGFGFF++32>EGGG<FFGGD<CDGD7>CD*5)979F7CCFFC46=F=BFG4;F@C>)8B>>?FFFF:?<####
@M06045:235:000000000-JCY5N:1:1101:7833:4317 1:N:0:TACAGC
TCGGCAACTCCTACGGGAGGCAGCAGTGGGGAATCTTGCGCAATGGGCGAAAGCCTGACGCAGCGACGCCGCGTGAGGGATGACGGCCTTCGGGTTGTAAACCTCTTTCAGCCCTGACGAAGCGAAAGTGACGGTAGGGGCAGAAGAAGCCACGGCTAACTACGTGCCAGCAGCCGCGGTAATACGTAGGTGGCAAGCGTTGTCCGGATTTACTGGGCGTAAAGAGCGCGCAGGCGGTCGTGCAAGTCGCGTGTGAAAGCCCCCGGCTCAACTGGGGAGGGTCACGCGATACTGCTCAATA
+
CGGGGGGGGGGGGGGGGGGGGGGGGGGGGGGGGGGGGGGGGGGGGGGGGGGGDGGGGGGGGGGGGGGGGGGGGGGGGGGGGGGGGGGGGGGGGGFGGGGGGGGGGGGGGGGGGGGGGGGGGGGGGGGGGGGGGGFGGGGGGGCFGGGGGGGGGGGGGGGGGGGGGGGGGGGG@FGGDGGGGGGGGGGFGGF9CGFFCEGEGGGGGGGC?>@7CFGGGGG=EGGGGGGGDEGGEEGGGDGDCGGG?FCGGGGGGEGGDGCFGG:CDDC>5CF5*2<F:*57@)C4:@F55@FFFFFF<####
@M06045:235:000000000-JCY5N:1:1101:11480:4356 1:N:0:TACAGC
TCGGCAACTCCTACGGGAGGCAGCAGTGGGGAATTTTGCGCAATGGGGGAAACCCTGACGCAGCAACGCCGCGTGGAGGATGAAGCCCCTTGGGGCGTAAACTCCTTTCGATCGGGACGATTATGACGGTACCGGATGAAGAAGCACCGGCTAACTCTGTGCCAGCAGCCGCGGTAATACAGAGGGTGCGAGCGTTGTTCGGAATTATTGGGCGTAAAGGGCGCGTAGGCGGTGCGGTAAGTCACCTGTGAAACCTCTGGGCTTAACTCAGAGCCTGCAGGCGAAACTACCGTGCTGAGTA
+
CGGGGGGGGGGGGGGGGGGGGGGGGGGGGGGGGGGGGGGGGGGGGGGGGGGGGGGGGGGGGGGGGGGGGGGGGGGGGGGGGGGGGGGGGGGGGGGGGGGGGGGGGGGGGGGGGGGGGGGGGGGGGGGGGGGGGGGGGGGGGGGGGGGGGGGGGGGGGGGGGGFGGGGGGGGGGDGGGGGGGFFGGGGGGGGGGGEGGGFGGGEGGGGGFGGGGGGEGGFGGGGGGEEGGGGGGCEGGGGGGFGGGGFGFGGGGGGDC?CFGGGGGGGFFCFDFGFFFGFFFEDFFFFFFFFFFF?64####
@M06045:235:000000000-JCY5N:1:1101:5850:4363 1:N:0:TACAGC
TCGGCAACTCCTACGGGAGGCAGCAGTGGGGAATATTGGACAATGGGCGAAAGCCTGATCCAGCAATGCCGCGTGAGTGATGAAGGCCTTAGGGTTGTAAAGCTCTTTTACCCGGGATGATAATGACAGTACCGGGAGAATAATCCCCGGCTAACTCCGTGCCAGCAGCCGCGTTAATACGGAGGGGGCTAGCGTTGTTCGGAATTACTGGGCGTAAAGCGCACGTATGCGGCTTTGCAAGTTAGAGGTGAAAGCCCGGGGCTCAACTACGGAATTGCCTTTAAAACTGCATCGCTATGCA
+
CGGEGGGGEGGGGGGE+@C@FG@FDFC-6<FCFG?,C<C@FGG<C8<FGGEGEGGGGGGFFDEFGGGECF7@7F=FC,EFGDGF,CFFCECF,BFFC+CFGCFGGGDGFGGEG@7=FFGGGGGGFGGGFEFCEE+CCFFGCFG,FAF@F:C+C<7=FE+<FECFGFFCG,>7F*56CEFFCFG77CEECCGDDEG588FF*?>>8E7<<++;8C8EEF?C===EEFG+:?EE52>6?79CF?F*+0*7C<DEC7F*/*)11)79F656)9<5;<>41;*17/:*7*/<??FFA),((####
@M06045:235:000000000-JCY5N:1:1101:14451:4373 1:N:0:TACAGC
TCGGCAACTCCTACGGGAGGCAGCAGTGGGGAATATTGCGCAATGGGCGAAAGCCTGACGCAGCGACGCCGCGTGAGGGATGACGGCCTTCGGGTTGTAAACCTCTTTCAGCAGGGAAGAAGCGAAAGTGACGGTACCTGCAGAAGAAGCACCGGCTAACTACGTGCCAGCAGCCGCGGTAATACGTAGGGTGCAAGCGTTGTCCGGAATTATTGGGCGTAAAGAGCTCGTAGGCGGTCTGTCGCGTCGGACGTGAAAACCCAGGGCTCAACCCTGGGCCGGCGTTCGATACGGGCAGTAG
+
CGGGGGGGGGGGGGGGGGGGGGGGGGGGFGEGGGGGGGGGGEGGGGGGGGGGGGGGGGGGGGGGG@EGGGGDGFGGGGGGGGGGGGGGGGGGGGGGGGGGGGGGGGGGGGGGGGGGGGGGGGGGGGGGGGGGGGGGGGGGGGGGGGGFGGFGGGGGGGGGGGGGGGGFGGGGGGGFEFGGGGGGGGGGGGGGGGGGGGGGEGGGGGGGCGDCGFGGFFDGGG597CFGGEGGFDGGGDEGGFFGGGDGGG:EDEGGGGGFGGGGGG::FC=F>DFFFGF@3BD37:>DFFFE6>21(####
@M06045:235:000000000-JCY5N:1:1101:11581:4385 1:N:0:TACAGC
TCGGCAACTCCTACGGGAGGCAGCAGTGGGGAATCTTGCGCAATGCGCGAAAGCGTGACGCAGCAACGCCGCGTGGGGGAAGAAGGCCTTCGGGTTGTAAACCTCTTTCAGTTGGGACGAAGGTTCGGCAGTGAAAAGCTGTCCGGACTGACGGTACCTTCACAAGAAGCCCCGGCTAACTACGTGCCAGCAGCCGCGGTAATACGTAGGGGGCAAGCGTTGTCCGGAATCATTGGGCGTAAAGCGCGTGTAGGCGGCCCGGTAAGTCCGCTGTGAAAGTCCAGGGCTCAACCCTGGGCAA
+
CGGGGGGGGGGGGGGGGGGGGGGGGGGGGGGGGGGGGGGGGGGGGGGGGGGGGGGGGGGGGGGGGGGGGGGGGFGGGGGGGGGGGGGGGGGGGGGGGGGGGGGGGGGGGGGFFGGGGGGGGGGGGGGGGGGFGGGGGGGGGGGGGGGGGGGGGGGGGGGGGGGGGGGGGG@FGGGEGGGGGGGGGGGGGGGGGGGGGGGGGGGGGGFFGGGGGCEGGGEGGGGFFGDE=CFFFGFCFGGGCG<DCCGGCGGGGGGGGGDDGG7CDGGFFDFDFCF6BGFF7FGFFFF8>?=FFEFBB####
@M06045:235:000000000-JCY5N:1:1101:24018:4394 1:N:0:TACAGC
TCGGCAACTCCTACGGGAGGCAGCAGTGGGGAATATTGCACAATGGGCGAAAGCCTGATGCAGCAACGCCGCGTGAGTGATGAAGGCCTTCGGGTCGTAAAACTCTGTCCTCAAGGAAGATAATGACGGTACTTGAGGAGGAAGCCCCGGCTAACTACGTGCCAGCAGCCGCGGTAATACGTAGGGGGCTAGCGTTATCCGGATTTACTGGGCGTAAAGGGAGCGTAGGCGGATTTTTAAGTGAGATGTGAAATACTCGGGCTTAACCTGAGTGCTGCATTTCAAACTGGAAGTCTAAGAC
+
CGGGGGGGGGGGGGGGGGGGGGGGGGGGGGGGGGGGGGGGGGGGGGGGGGGGGGGGGCFGGGGGGGGGGGGGGGGGGGGGGGFAFFGGGGGGGGGGGGGGFGGGGGGGFGGGFGGGGGGGGGGGGGGGGGGGGGGDFGCGGGGGGGGGGGGGGGGGGGGGGGGGGGGFGGGGGGGGGGCFGGGFCB@EGGGCGEGGCGGGGDEGGGGFGGGGGGC5=CFGCFGGGGGGGGGGGGEGFFGGGGGCF<DFG>FFF?CFFGGGGGGGGGG=BGFFFDFFFGFFFBFFFFFFFFFF:FAA5####
@M06045:235:000000000-JCY5N:1:1101:24254:4404 1:N:0:TACAGC
TCGGCAACTCCTACGGGAGGCAGCAGTGGGGAATATTGGACAATGGGCGGAAGCCTGATCCAGCAACGCCGCGTGAGGGATGACGGCCTTCGGGTTGTAAACCTCTTTCACCATTGACGAAGCCGCACAGTGTGTGTGGTGACGGTAGGTGGGGAAGAAGCACCGGCCAACTACGTGCCAGCAGCCGCGGTAATACGTAGGGTGCGAGCGTTGTCCGGAATTATTGGGCGTAAAGGGCTCGTAGGCGGTTTGTCGCGTCGGGAGTGAAAACACTGGGCTTAACTCAGTGCTTGCTTTCGAA
+
CGGGGGGGGGGGGGGGGGGGGGGGGGGGGGGGGGGGGGGGGGGGGGGGGGGGGGGGGGGGGGGGGGGGGGGGGGGGGGGGGGGGGGGGGGGGGGFGGEGGGGGGGGGGGGGGGAFGGGGGGGGGGGGGGGGGGGGGGGGGGGGGGGGGGGFGGGGGGGGGGGGGGGGGGGGGGGGGGGGGGGGGGGGGGGGGGFGGGFFGGGGGGGCEGGGGEGGGGGGEFGGGCGGFGEGGEG?95DAFEGGCEGGDCGCEC?CFD*>DGGGGGGGFFGFGFGFFFF47FFGB@=:FF?FFFFFAB####
@M06045:235:000000000-JCY5N:1:1101:9282:4444 1:N:0:TACAGC
TCGGCAACTCCTACGGGAGGCAGCAGTAGGGAATATTGGACAATGGGCGCAAGCCTGATCCAGCCATGCCGCGTGAGTGACGAAGGCCTTCGGGTTGTAAAGCTCTTTTGGCGGGGACGATAATGACGGTACCCGCAGAATAAGCTCCGGCTAACTTCGTGCCAGCAGCCGCGGTAATACGAAGGGAGCTAGCGTTGTTCGGAATCACTGGGCGTAAAGCGCACGTAGGCGGATGTGTCAGTCAGGGGTGAAATCCCGGAGCTCAACTCCGGAACTGCCTTTGATACAGCACGTCTTCACG
+
CGGGGGGGGCGGGGGGGGGEGGGGGGG9FCFFGGGGGGGGGGGGGGGGGGGGGGGGGGGFFFG?GFGFFFGGGGG>FGGGGGDFGGGGGGFGGGGDGGGGGGGFGGGFGGGGGGGGGDGGGGGGGGGGGGGGGFGGGGGGGGGGGGGGGDGGGGGGGGGFGGGFGGGGGGGDFGGGEGFDGF5EGEFGGGGGGE8EGGGDEDEGGGGGGGGGGGGDGE77=EGGE8858?EGD5>67>FFF2>FGGCDGGGGD7*9FGGDGGGGGGGFFGFD>D5)*7509/:@FFFFF?FF00138####
@M06045:235:000000000-JCY5N:1:1101:17990:4459 1:N:0:TACAGC
TCGGCAACTCCTACGGGAGGCAGCAGTGGGGAATATTGCACAATGGGCGGAAGCCTGATGCAGCGACGCCGCGTGGGGGATGACGGCCTTCGGGTTGTAAACCCCTTTCGCCCGGGACGAAGCGAGAGTGACGGTACCGGGAGAAGAAGCACCGGCCAACTACGTGCCAGCAGCCGCGGTAATACGTAGGGTGCAAGCGTTGTCCGGAATTATAGGGCGTAAAGAGCTCGTAGGCGGTGTGTCGCGTCTGCCGTGAAAACCTGCGGCTTAACCGTGGGCGTGCGGTGGATACGGGCAAAGT
+
C<C@@FFFGFFGF@B77FFCCFFDFGFA@;FF7C@FCCFGGFFFCF<FEDF@BE8C<@<FFCFDGEEFDGGGEFC7FCEEGDFGE4FFGFGD:+:8+8=FAB8=FBDF<<FFCEE7:BE7:FGFGCCGFFFFGGGFG9:F:C*<84?,<:FGG7<<CE@>F6CE888EG6E@CC8*:EEEC>CFCG+<C*AAE5FGF881**1<+;:5*;<:E++<*6:/:5C+<C898C****0C5D:DE=FGCE)>9DC9<21**<75D95>7))03*/:*175<D:3@.7>55)7.6*9?3-((####
@M06045:235:000000000-JCY5N:1:1101:11963:4486 1:N:0:TACAGC
TCGGCAACTCCTACGGGAGGCAGCAGTGGGGAATATTGCACAATGGGCGGAAGCCTGATGCAGCGACGCCGCGTGAGGGATGACGGCCTTCGGGTTGTAAACCTCTTTCAGCAGGGACGAAGCGCAAGTGACGGTACCTGCAGAAGAAGCGCCGGCCAACTACGTGCCAGCAGCCGCGGTAAGACGTAGGGCGCGAGCGTTGTCCGGATTTATTGGGCGTAAAGAGCTCGTAGGCGGCTTGTCGCGTCGTCTGTGAAATCCCGCGGCTCAACGGCGGGTCTGCAGGCGATACGGGCACTTG
+
CGGGGGGGGGGGGGGGGGGGGGGGGGGGGGGGGGDGGFGGGGGGGGGGGCFGGGGGGGGGGGGGGGGGGGGGGGGGGGGGGGGGGGGEGGGGGGEGGGGGGGGGGGGGGGGGGGGGGGGGGGGGGGGGGGGGGGGGGGFCFGGGGGFFGGFGGGGDGGFGGGGDCFGFFGGGGGFGGGGGGE?CGGFG>;ECEGGG>8EEECEFGEG>AC?FGFF?FGGGC=EFFGGDFEGDGDGGGGCGGGGGGGGDCDFGGGGF>FDFFC3<D<C5<F@C)17>:5)854:FFFFFBFFBBE99-####
@M06045:235:000000000-JCY5N:1:1101:16476:4487 1:N:0:TACAGC
TCGGCAACTCCTACGGGAGGCAGCAGTGGGGAATATTGCACAATGGGGGAAACCCTGATGCAGCAACGCCGCGTGAGTCAATTGATGTTACCCACAGAAGAAGCACCGGCTAACTCCGTGCCAGCAGCCGCGGTAATACGGAGGGTGCAAGCGTTAATCGGAATTACTGGGCGTAAAGCGCACGTAGGCGGTTTGGTAAGCTAGCCGTGAAAGCCCCGGGCTTAACCTGGGAATTGCGGTTAGAACTGCCAAGCTAGAGTATGGTAGAGGGGTGTGGAATTTCAGGTGTAGCGGTGATGTC
+
CGGGGGBFFGGGGGGGGGGGGGGGGGGGGGGGGGGGGGGGGGGGGGGGGGGGGGGGGGGGGGGGGGGGGGGGGGGGGGGGGGGGGGGGGGGDGGGGGGGGGGGGGGGGGGGGGGFGGGGGGGGGGGGGGGGGGGGGGGGGGGGGGGGGGGGGGGGGGGGGGGGGGGGGGGGGGGGGGGGGGGGGGGGGGGGGGGGGGGGGGGGGGGGGGGGGGFFGGGGGGGFCGGGGGGGGGGGGGGGGGGGGGGGGGG4<CECFFCFGCFGGFCF?FDEG7DEFEGFFFFGFFFFFFFFF;@FF0####
@M06045:235:000000000-JCY5N:1:1101:7855:4488 1:N:0:TACAGC
TCGGCAACTCCTACGGGAGGCAGCAGCGGGGAATATTCCGCAATGGGCGCAAGCCTGACGGAGCGACGCCGCGTGTGGGATGAAGTCTTTCGGGATGTAAACCACTGTCGGAGGGGAAGAGAACGGACGGTACCCTCCAAGAAAGCCCCGGCTAACTACGTGCCAGCAGCCGCGGTAATACGTAGGGGGCGAGCGTTACCCGGATTTACTGGGCGTAAAGCGCGTGTAGGCGGCTGGTCAAGCGTGGTGTGAAATCTCCGGGCTCAACCCGGAAACTGCACTGCGAACTGGCCTGGCTGCC
+
CGGGGGGGGGGGGGGGEGGGGGGGGGGGGGGEEEFGGGGGGFGGGGGGGGDGGGGGGGGGGGGGGGGGGGGGGGGGGGGGGGGGGGGGGGGGGGGGGGGGGGGGGGDGGGGGGGGGGGGGGGGGGGGGGGGGGGGGGGGGGGGGGGD@FGGGGGGGGGGGGDFGGGGGGGGGDGGGGGGGGF?EFGGEGGGGGGGGGGGGGGGGGGGGGGGGFGGGGGGGGGGGEEGG?FGGEGEGGGDGFCFGGGGGGGGGGGGFGFDGD3>5CGGFFDFG>GFFFGFFFF4=>EEFFFFF:FBF0####
@M06045:235:000000000-JCY5N:1:1101:7708:4490 1:N:0:TACAGC
TCGGCAACTCCTACGGGAGGCAGCAGTGGGGAATATTGGACAATGGGCGAAAGCCTGATCCAGCCATGCCGCGTGAGTGATGAAGGCCTTAGGGTTGTAAAGCTCTTTCAGTAGGGAAGATAATGACGGTACCTACAGAAGAAGCCCCGGCTAACTTCGTGCCAGCAGCCGCGGTAATACGAAGGGGGCTAGCGTTGTTCGGATTTACTGGGCGTAAAGCGCACGTAGGCGGATCGTTAAGTCGGGGGTGAAATCCTGGAGCTCAACTCCAGAACTGCCTTCGATACTGGCGATCTTTAGA
+
CGGGGGGGGGGGGGGCGCFBEGGGEGFGGGGGGGGGGFGGGGGGFGGGGGD@FGGGGGGFGGGGGGGGGGGEGGGGGGGGGGGGGGGGCGFEFGFGGBFEGGGGGGGGFFGFGGGGFFF?EEFGGGGGGGGGGGGGGGGGFGGGGGGGGGGGGGGGGGGGGGEGGGGGGGGGGGGEGGGGGCDGEGGGGCFGFEEGGGGGGDEGGGGGGGGGGGGGEFFFGGGGEE6:EFGGEEGE?CFGGGGGGGGGGD3C7F**2<6CFF<<CGFFFGFFF<FFFGFFFFG>FFEF=?:56@B:A####
@M06045:235:000000000-JCY5N:1:1101:17313:4511 1:N:0:TACAGC
TCGGCAACTCCTACGGGAGGCAGCAGTGGGGAATATTGGACAATGGGCGAAAGCCTGATCCAGCAATGCCGCGTGAGTGATGAAGGCCTTAGGGTTGTAAAGCTCTTTTACCCGGGATGATAATGACAGTACCGGGAGAATAAGCCCCGGCTAACTCCGTGCCAGCAGCCGCGGTAATACGGAGGGGGCTAGCGTTGTTCGGAATTACTGGGCGTAAAGCGCGCGTAGGCGGCTTTGTAAGTTAGAGGTGAAAGCCCGGAGCTCAACTCCGGAACTGCCTTTAAGACTGCATCGCTATGCG
+
CGECGGCFGGGGGGGF:FGGGGGGGGDFGGGDGGGGEGGDFGGGGFGGGGGGGGGGGGGGGGGGGGGGGGGGGGGEGFFGGGGFFGGGGGGFEEEFGGGGGGGGGGGGGGGGGGGEGEGGGGGGGGGGGGGGGGGGFCFFGGGGGFFGGEGGGGGFGGGGGGGGGCFGGGGGGGGGGGGGGGGGGGGGGGFGGGEEEG59>>CDGFGGGGGGGGGEGGGGGGGGGGGGEGGGG8ECGGGGGGFGGCG4C<FCCF<5DCCDCDCFFGGFFGEC>3>F?FFFFFFB4?FF::FFAFB?(####
@M06045:235:000000000-JCY5N:1:1101:11404:4523 1:N:0:TACAGC
TCGGCAACTCCTACGGGAGGCAGCAGTGGGGAATCTTGCGCAATGGGCGAAAGCCTGACGCAGCAACGCCGCGTGGGGGATGAAGGCTCTCGGGTTGTAAACCCCTTTCAGCAGGGACGAATCTGACGGTACCTGCAGAAGAAGCCCCGGCCAACTACGTGCCAGCAGCCGCGGTAACACGTAGGGGGCGAGCGTTGTCCGGATTTATTGGGCGTAAAGAGCTCGTAGGCGGTTCGGTAAGTCGGGTGTGAAACCTCCAGGCTCAACCTGGAGACGCCACCCGATACTGCTGTGACTAACG
+
CGEEGGGGGGGGGGGGGCFGGGGGGGGGGGGGGGGGGGGGGGGGGGGGGGGGGGGGGGGGGGEGGGGGGGGGGFGGGGGGGGGGGGGGGGGGGGFGGGGGGGGGGGGGGGGGGGFGGGGGGGGGGGGGGGGGGGGGGGGGGGGGGGGGGGGGGFGGGGGGFGGGGGGFGGGGGGGGGGGDGFGGGGGGGGGGGGGGGGGGGG>;ECFGGFGGGGGGGGGGGGGGGGGGGGGGGGGDGGFGGGGGGGGGDGFF7FGFGGGGFGDFGGGFFGFGFGF>>))7>DDBFDD??FFFD:2)6####
@M06045:235:000000000-JCY5N:1:1101:14908:4541 1:N:0:TACAGC
TCGGCAACTCCTACGGGAGGCAGCAGTAGGGAATTGTTCGCAATGGGCGCAAGCCTGACGACGCAACGCCGCGTGGAGGATGAAGGTCTTCGGATTGTAAACTCCTGTCGTGTGGGACGAACATTCTTCGGGCTAATCACCGAGGGACTGACGGTACCACGAAAGGAAGCCCCGGCTAACTCTGTGCCAGCAGCCGCGGTAATACAGAGGGGGCGAGCGTTGTTCGGAATTACTGGGCGTAAAGGGCGCGTAGGCGGCCTGCTAAGTCGGACGTGAAATCCCTCGGCTCAACCGGGGGTCA
+
CGGGGGGGGGGGGGGGGGGGGGGGGGGGGGGGGGGGGGGGGGGGGGGGGGGGGGGGGGGGGGGGGGGGGGGGGGGGGGGGGGGGGGGGGGGGGGGGGGGGGGGGGGGGGGGGGGGGGGGGGGGGGGGGGGGGGGGGGGGGGGGGGGGGGGGGGGGGGGGGGGGGGGGGGGGGGGGGGGGGGGGGGGGGGGGGGGGGGGGEEGGGFFGGGGGGGGGGGDEC=CEGGGGGEGGGGFFGFGGDEEFF9EGGGGGGGGGGGGGGGCD>?FFFFGEG><EFFCFF?FGFEFFFFF@FFFFFF####
@M06045:235:000000000-JCY5N:1:1101:13652:4562 1:N:0:TACAGC
TCGGCAACTCCTACGGGAGGCAGCAGTCGGGAATTTTGCGCAATGGACGAAAGTCTGACGCAGCAACGCCGCGTGAGGGATGAAGGCCTTCGGGTTGTAAACCTCTTTTCTCAGGGAAGATAATGACGGTACCTGAGGAAGAAGCCACGGCTAACTACGTGCCAGCAGCCGCGGTAATACGTAGGTGGCAAGCGTTGTCCGGATTTACTGGGCGTAAAGAGCGCGCAGGCGGTTGTGCAAGTCGCGTGGGAAAGCCCCCGGCTCAACTGGGGAGGGTCACGCGATACTGCTCAACTCGGTC
+
CGGGGGGGGGGGGGGGGGGGGGGGGGGGGGGGGGGGGGGGGGGGGGGGGGGGGGGGGGGGGGGGGGGGGGGGGGGGGGGGGGGGGGGGGGGGGGGGGFGGGGGGGGGGGGGGGGGGGGGGGGGFDGGGGGFGGFGGGGGGGCGGGGGGGGGGEGGGGGGGGGGFFGGGGGGGGGGGGGGGGFFFGEGG@EGGGGEEECFGGGGEGEGGGGGDGG8EEGG9C7E/:CDEGDGG?EG=EG77CGGG=5<5)//7D=CF*CDGDD)C==76<CFD:DBB)7>4<5<B5B:6@@=BA@?F7####
@M06045:235:000000000-JCY5N:1:1101:7896:4564 1:N:0:TACAGC
TCGGCAACTCCTACGGGAGGCAGCAGTTAGGAATCTTCCACAATGGGCGAAAGCCTGATGGAGCGACACCGCGTGAAGGATGAAGGCCCTAGGGTCGTAAACTTCTAAAAGAGGGACGATAATGACGGTACCTCTTGAGAAGCACCGGCTAACTCCGTGCCAGCAGCCGCGGTAATACGGAGGGTGCAAGCGTTATCCGGAATCACTGGGCGTAAAGGGCGCGTAGGTGGTCTGTTAAGTCTGGCGTTAAAGCCTGGGGCTCAACCCCAGATCAGCGTTGGATACTGGCAGGCTAGACAAT
+
CGGGGGGGGGGGGGGGGGGGGGGGGGGGGGGGGGGGGGGGGGGGFGGGGGGGGGGGGGGGGGGGGGGGGGGGGGGGGGGGGGGGGGGGGGGGGGGGGGGGGGGGGGGGGGGGGGGGGGGDGGGGGGGGGGGGGGGGGGGGGGGGGGGGGGGFGGGGGGGGGGGGGGGGGGGGGGGGGGGGDGGGGGGGGGGGGGGGGGGGGGGGGGGGGGGGGGDGGGGGGGGGGGGGGGGGFGGGGGGGFGGGGGGGGGGGCGGGGGGGGGGGFCGEEGFG?C4@FGFFFFDBFFFFFFFF>F?B,####
@M06045:235:000000000-JCY5N:1:1101:17303:4565 1:N:0:TACAGC
TCGGCAACTCCTACGGGAGGCAGCAGTGGGGAATATTGGACAATGGGCGAAAGCCTGATCCAGCCATGCCGCGTGTGTGAAGAAGGTCTTCGGATTGTAAAGCACTTTAAGTTGGGAGGAAGGGCTGTTACCGAATACGTGACAGTTTTGACGTTACCAACAGAATAAGCACCGGCTAACTTCGTGCCAGCAGCCGCGGTAATACGAAGGGTGCAAGCGTTAATCGGAATTACTGGGCGTAAAGCGCGCGTAGGTGGTTTGGCAAGTTGGATGTGAAAGCCCCGGGCTCAACCTGGGTAGT
+
CGGGGG@FFFGGGGGGGGGGGGGGGGGGGGGGGGGGGGGGGGGGGGGGGGGGGGGGGGGGGGGGGGGGGGGGGGGGGGGGGGGGGGGGGGGGGGGGGGGGGGGGGGGGGGGFGGGGGGGGGGGGGGGGGGGGGGGGGGGGGGGGGGGGGGGGGFGGGGGGGGGGGGGGGGGGGGGGGGGGGGGGGGGGGGGGGGGGGGGGGGGGGGGGGGEGGGGGGGGCGEGGGGGGGGGGGGGGGGGGGGCFFEGGGGCGGEFGGGG4DGFGCGF*8FFFFFFFF7?FFFGFFFFFFFFFFFFFF####
@M06045:235:000000000-JCY5N:1:1101:17607:4567 1:N:0:TACAGC
TCGGCAACTCCTACGGGAGGCAGCAGTTAGGAATTTTGGGCAATGGGCGCAAGCCTGACCCAGCAACGCCGCGTGGGTGACGAAGGCCTTCGGGTTGTAAAGCCCTTTTCTGGGGGAAGATGATGACGGTACCCCAGGAAGAAGCACCGGCTAACTACGTGCCAGCAGCCGCGGTAATACGTAGGGTGCGAGCGTTGCCCGGATTTATTGGGCGTAAATGGCGCGCAGGCGGCTCGGCACGTCCGTTGTGAAATCGCCCGGCTCAACTGGGCGGGGTCAGCGGATACGGCCGAGCTGCCCA
+
CGGGGG@FFFGGGGGGGGGGGGGGGGFGGGGFDGFFGGGGGGGGGGGGGGGGGGGGGGGGGGGGGGGGGGGGGGGGGEEGGDGEFGGGGGGGGGGGGFGGGGGGGGGGGGGGGGGGGGGFEGGGGGGDGGFGGEGGGFGGGGGGGGGGGGGGGGGDGGGGFGGGGGGGGGGGGGGGEGGGGFGGGGGGGGGGGDGGGGGGGGGCEFFFGGFGFC8?EGGGGGGGGGGGGGGGG85EGGGGGGGGGCFG35CEGGGGG:<DGG<9DDFBF4>DDC>B>G>F:DGF@B:>@EBF;>29>####
@M06045:235:000000000-JCY5N:1:1101:21733:4570 1:N:0:TACAGC
TCGGCAACTCCTACGGGAGGCAGCAGTGGGGAATATTGCACAATGGGGGAAACCCTGATGCAGCAACGCCGCGTGAGTGAGGACGGCCTTCGGGTTGTAAAGCTCTGTCTTCAGGGACGATAATGACGGTACCTGAGGAGGAAGCACCGGCTAACTCTGTGCCAGCAGCCGCGGTAAAACAGAGGGTGCGAGCGTTGTCCGGAATCACTGGGCGTAAAGGGCGCGTAGGTGGTGGCTTAAGCTTGCGGTGAAAGCTCGGGGCTCAACTCCGAGTCGGCCGTGCGAACTGGGCTCACCGGCT
+
CGGE7EGGGGGGGGGGGGGGGGGGGFE<EGGGGGCFGFFEFFE9FGFG+CFGGGGFGGGDEC<<F<@FGGCFGFGC@FEF,?E=FCGFF<ADFGCFG7FF9EF,5EBGF?A9<FFGFGCE:FEDDFGGC:BFFFF8FGGGCGGGGGGFGCE@CGG9CFGFGFADFFG>FGGGGGGG:,7<=@FFGG8C8BEECGEGGEFFGDCC89+2:CFCEE=8=CFC;58///2C8+<CECEC5DGCEG*27CDG5CFF7+927:D<CG3>CGF?69>CEGFF>C:))8>BEFE>6;>:27<A0####
@M06045:235:000000000-JCY5N:1:1101:21138:4587 1:N:0:TACAGC
TCGGCAACTCCTACGGGAGGCAGCAGTGGGGAATATTGGACAATGGGCGAAAGCCTGATCCAGCAATGCCGCGTGAGTGATGAAGGCCTTAGGGTTGTAAAGCTCTTTTACCCGGGATGATAATGACAGTACCGGGAGAATAAGCCCCGGCTAACTCCGTGCCAGCAGCCGCGGTAATACGGAGGGGGCTAGCGTTGTTCGGAATTACTGGGCGTAAAGCGCACGTAGGCGGCTTTGTAAGTCAGAGGTGAAATCCCGGGGCTCAACTCCGGAACTGCCTTTGAGACTGCATCGCTTTCGC
+
CGGGGGGGGGGGGGGGGGGGGGGGGGGGGGGGGGGGGGGGGGGGGGGGGGGGGGGGGGGGGGGGGG9FGGGGGGGGGEGGGGGGGGGGGGGGGGGGGGGGGGGFCFGGGGGGGGGGGDGEGGGGGGGGGGGGFFGGGGGGFGGGGGGGGGGGGGGGGGEGGGGGGGGGGGGGGGGGGGGGGGEGGCE@EGGGGGGGGGGGGGGGGFGGFGFCFGGGEGFGGGGGEGGFGGGGCEEFGGGGGGGFCFC<FGGGGGGC6EGGGG)>DFDFFGEDBGFFFGFFFFGF@FFFFFFF>)-81####
@M06045:235:000000000-JCY5N:1:1101:20643:4608 1:N:0:TACAGC
TCGGCAACTCCTACGGGAGGCAGCAGTGGGGAATTTTCCGCAATGGGCGAAAGCCTGACGGAGCAATGCCGCGTGGAGGTAGAAGGCCCACGGGTCGTGAACTTCTTTTCCCGGAGAAGAAGCAATGACGGTATCTGGGGAATAAGCATCGGCTAACTCTGTGCCAGCAGCCGCGGTAATACAGAGGATGCAAGCGTTATCCGGAATGATTGGGCGTAAAGCGTCTGTAGGTGGCTTTTTAAGTCCGCCGTCAAATCCCAGGGCTCAACTCTGGACAGGCGGTGGAAACTACCAAGCGGGA
+
CGGGGEEGGGCGGGGGGGGGGDGGGGFFGDF;CFCDF<E@FEEBFC8FFE@GGGGGGFFGG@FEGF<=E8CFCFGGGFGFGEGGD@FDGGGGGG=+>CC?FGFFGGFFFF,<BFCE:FBFGGF=>CFFGG@<CCB<CFGGGEFG=FGCEFGGGG*<FFCGGFGGGEFGFCGFGGGGF*4?FF9FGEC<BFGCCEGGGG*8CCGGG>GC9+9CFE==E5;C?FC?==8FGFF<9CFGECG*:?FCE7>)9><5<5CCF?FD<C<DCCF4?77:@C?)9CF3)<D57.7=?4FFFFF??####
@M06045:235:000000000-JCY5N:1:1101:16002:4616 1:N:0:TACAGC
TCGGCAACTCCTACGGGAGGCAGCAGTGGGGAATATTGCGCAATGGGCGAAAGCCTGACGCAGCCACGCCGCGTGAGCGATGAAGGCCTTCGGGTCGTAAAGCTCTGTGGGGAGAGACGAAGAAAGCCTGTGAAGAGCAGGCCTTGACGGTATCTCCTTAGCAAGCACCGGCTAACTCCGTGCCAGCAGCCGCGGTAATACGGAGGGTGCGAACGTTGCTCGGAATCATTGGGCGTAAAGCGCACGTAGGCGGCGGCGTAAGCGGAATGTGAAAGCCCAGGGCTCAACCCTGGAAGTCGAC
+
CGGGGGGGGGGGGGGGGGGGGGGGGGGGGGGGGGGGGGGGGGGGGGGGGGGGGGGGGGGGGGGGGGGGGGGGGGGGGGGGGGGGGGGGGGGGGGGGGGGGGGGFGGGGGGGGGGGGGGGGGGGGGGGGGGGGGGGGGGGGGGGGGGGGGGGGGGGGGGGGGGGGGGGGGGGGGGGGGGGGGGGGGGGGGGGGGGGGGGGGGGEEGGGGGGGEGGGGGGGCFEEC*;CFDFFGGGGGDGGGGGGGGGGFCGG=CGGGGGCDGGGGGDDFFFFFFFFFFFFFF79776=?FFFF?4:B.####
@M06045:235:000000000-JCY5N:1:1101:9770:4682 1:N:0:TACAGC
TCGGCAACTCCTACGGGAGGCAGCAGTAGGGAATCTTCGGCAATGGGCGAAAGCCTGACCGAGCAACGCCGCGTGAATGATGAAGGCCTTCGGGTTGTAAAATTCTGTTATAAGGGAAGAACGACTTTAGTAGGAAATGGCTAGAGTGTGACGGTACCTTATGAGAAAGCCACGGCTAACTACGTGCCAGCAGCCGCGGTAATACGTAGGTGGCGAGCGTTATCCGGAATTATTGGGCGTAAAGAGCGCGCAGGTGGTTGATTAAGTCTGATGTGAAAGCCCACGGCTTAACCGTGGGTGA
+
CGGGGEGGGGGGGGGGGGGGGGDGFGGGGGGGDFGGGGGDGGGDGFGGEEGECFGGGGGGGGGGGGGGGGGGGEGGFGGGGGGFGGGG?FDFGGEFGGGGGFFGGAFFGGGGGGGGGGGGGGGGGGGGFD3EDFGGGGGGGG9F<CFGGGFGGGGGEEFGGGFGGGGGGGGGGGGGGGGGGGGGGGCCGFGGFFFEGGGGCGGGGGFGGGGGGFGGGGGCEE5:?5C=*7CFFGCFG<EDDG<DE*7CGDDE7C7<FE*12:FFDGDFFG?DBFF46764.<<DBEF)<4@F<EB?B####
@M06045:235:000000000-JCY5N:1:1101:11306:4711 1:N:0:TACAGC
TCGGCAACTCCTACGGGAGGCAGCAGTCTAGAGGCTTCGACAATGCCCGAAAGGGTGATCGAGCGACGCCGCGTGCGGGATGAAGGTCTTCGGATTGTAAACCGCTTTTGTTTGGGAAGAAGGCCTGTATCGTGAATATGGGATTGACGGTACCAAACGAATAAGCCCCGGCTAACTCCGTGCCAGCAGCCGCGGTAAGACGGAGGGGGCAAGCGTTGTTCGGAATCATTGGGCGTAAAGGGCTCGTAGGCGGACTAGTAAGTCTGGCGTTAAATCCCCGGGCTCAACCTGGGAATTTAGA
+
CGGGGEGGGGGGGGGGGGGGGGGGGGGGGGGFFGGGGGGGGGGGGGFGGGGGGGGGGGGGGGGGGGGGGGGGGGGGGGGGGGGDGGGGGGGGGE7CEEGGGGGGGGGFGGGDGGGGGFGGGGFGGGGGFFGGGDGGGFGGCGFGGGGGGGGGGGGGGGGGFGGGGGGGGGGGGGGGGGGGGGGGGGGGGGGGGGGG>EGGGGGGGGGCEGGFGGGECGG*@EGE5E<CFGFGGGEEE3C7CGDCFGCGGGGDC*9<DG7*CFGGGGG4<1)*<FB??F>BBDD3FF?FFFFF:034?####
@M06045:235:000000000-JCY5N:1:1101:7893:4713 1:N:0:TACAGC
TCGGCAACTCCTACGGGAGGCAGCAGTGGGGAATATTGCACAATGGGCGCAAGCCTGATGCAGCGACGCCGCGTGGGGGATGACGGCCTTCGGGTTGTAAACCTCTTTCAGTATCGGCGAAGCTCCGTGGTTTTCTGCGGGGTGACGGTAGGTACAGAAGAAGCACCGGCCAACTACGTGCCAGCAGCCGCGGTAATACGTAGGGTGCGAGCGTTGTCCGGAATTACTGGGCGTAAAGAGCTCGTAGGTGGTTTGTCGCGTTGTCCGTGAAAACTCACAGCTCAACTGTTGGCGTGCGTGT
+
CGGGGGDFCFGGFGGGGGGGGGEGGGFGGGG7FF9FG<EGGGGDFGGGGGGGGGGGGGGGGGGGGGGGGGGGGGGGGGGGGGGFFEGGFGGEGGGGGEFGGFGEGGFFFGGGG<DEGGEGGCGGGGGFGGFGGGFGGGGGGGFFEGGGGGGGGGGGGGGGGGFGGGGGGGGGGGDFEEGGFGGGGGGGGGDEEECEGCEFAFFEGGGGGGGGGGDGGGFEDCGGG??CCECGGGEGGGGCFG4C>EGGF*9/7CGGGGGGGDCDGCDFF*<>65:?BFFFFF66@F*68*950>?>(####
@M06045:235:000000000-JCY5N:1:1101:12461:4724 1:N:0:TACAGC
TCGGCAACTCCTACGGGAGGCAGCAGTGGGGAATATTGCACAATGGGGGAAACCCTGATGCAGCAACGCCGCGTGAGTGATGACGGTCTTCGGATTGTAAAGCTCTGTCTTCAGGGACGATAATGACGGTACCTGAGGAGGAAGCCACGGCTAACTACGTGCCAGCAGCCGCGGTAATACGTAGGTGGCAAGCGTTGTCCGGATTTACTGGGCGTAAAGGGAGCGTAGGCGGACTTTTAAGTGGGATGTGAAATACCCGGGCTTAACCTGGGTGCTGCATTCCAAACTGGGAGTCTATCCT
+
CGGGGGGGGGGGGGGGGGGGGGGGGGGGGGGGGGGGGGGGGGGGGGGGGGGGGGGGGGGGGGGGGGGGGGGGGGGGGGGGGGGGGGGGGGGGGGGGGGGGGGGGGGGGGGGGGGGGGGGGGGGGGGGGGGGGGGGGGGGGGGGGGGGGGGGGGGGGGGGGGGGGGGGGGGGGGGGGGGGGGGGGGGGGGGGGGGGGGGGGGGGDEGGGGGGGGGGGGGGGEGGGGEGGGGGGDGGGGGGGGGGGGGFD6:DGGGGGCFDGDGGGGGGFFFFGFGFFFF:BFFGFFFF4FFF>BF>F2####
@M06045:235:000000000-JCY5N:1:1101:15543:4763 1:N:0:TACAGC
TCGGCAACTCCTACGGGAGGCAGCAGTGGGGAATATTGCACAATGGGGGAAACCCTGATGCAGCAACGCCGCGTGAGTGATGACGGTCTTCGGATTGTAAAGCTCTGTTTTTAGGGACGATAATGACGGTACCTAAGGAGGAAGCCACGGCTAACTACGTGCCAGCAGCCGCGGTAATACGTAGGTGGCAAGCGTTGTCCGGATTTACTGGGCGTAAAGGGAGCGTAGGTGGATATTTAAGTGGGATGTGAAATACCCGGGCTTAACCTGGGTGCTGCATTCCAAACTGGATATCTAAGGC
+
CGGGGGGGGGGGGGGGGGGGGGGGGGGGGGGGGGGGGGGGGGGGGGGGGGGGGGGGGGGGGGGGGGGGGGGGGGGGGGGGGGGGGGGGGGGGGGGGGGGGGGGGGGGGGGGGGGGGGGGGGGGGFGGGGGGGGGGGGGGGGGGGGGGGGGGGGGGDGGGGGGGGGGGGGGGGGGCFGGGGGGFGGG@EGFGGGGGGGGGGGGGGGFFGGGGGGG5C=FGFC*;EE?EEGGGGCGGGGGGCCCFGGFGGGGGGGGFGGFGGGGDGGGGF4>>G:DFFFGFFFFGFFFFFFFFFFFBA)####
@M06045:235:000000000-JCY5N:1:1101:18904:4767 1:N:0:TACAGC
TCGGCAACTCCTACGGGAGGCAGCAGTGGGGAATATTGGACAATGGGCGAAAGCCTGATCCAGCAATGCCGCGTGAGTGATGAAGGCCTTAGGGTTGTAAAGCTCTTTTACCCGGGATGATAATGACAGTACCGGGAGAATAAGCCCCGGCTAACTCCGTGCCAGCAGCCGCGGTAATACGGAGGGGGCTAGCGTTGTTCGGAATTACTGGGCGTAAAGCGCACGTAGGCGGCTTTGTAAGTTAGAGGTGAAAGCCCGGAGCTCAACTCCGGAATTGCCTTTAAGACTGCATCGCTTCGCT
+
CGGGGGCFFGGGGGGGGGGGGGGGGGGGGGGGGGGGGGGGGGGGGGGGGGGGGGGGGGGGGGGGGGGGGGGGGGGGGGGGGGGGGGGGGGGGGGGGGGGGGGGGGGGGGGGGGGGGGGGGGGGGGGGGGGGGGGGGGGGGGGGGGGGGGGGGGGGGGGGGGGGGGGGGGGGGGGGGGGGGGGGGGGGGGGGGGGEGGGGGGGGGGGGGGGGGGGGGGGGGGGGGGGGGGGGGGGEGGGGGGGGGGCFGGGFGGGGGGGGGGGFDGGGFFGFGFG>FFGFFFFGFFFFFFFFFFF?BB####
@M06045:235:000000000-JCY5N:1:1101:23232:4786 1:N:0:TACAGC
TCGGCAACTCCTACGGGAGGCAGCAGTAAGGAATATTGGTCAATGGGCGCAAGCCTGAACCAGCCATGCCGCGTGCAGGAAGACGGCCCTACGGGTTGTAAACTGCTTTTGTCAGGGAACAAACCCCCGCTCGTGAGCGGGGCTGAGTGTACCTGAAGAATAAGGATCGGCTAACTCCGTGCCAGCAGCCGCGGTAATACGGAGGATCCAAGCGTTATCCGGATTTATTGGGTTTAAAGGGTGCGTAGGCGGCGTGCTAAGTCAGTGGTGAAAGACGGTGGCCCAACCATCGCAGTGTATC
+
CGGGGGGGGGGGGGGGGGGGGGGGGGGGGGGGGGGGGGGGGGGCFGGGGGGGGGGGGGGGGGFGGGGGGGGGGGGGGGGGGGGGGGGGGGGGGGGGGGGGGGGGGGGGGGGGGGGGFGGGGGGGGGGGGGE:FGGGGFGGEGGGGGGGCGG@FGGGGGGGGGGGGG@EFGGGGGGGGGGGDGGGGGGGGGGGGGGDGFGGFGGGG5CFGGGGGGCEEFGGGG5CE?ECCGGF8=5CCGGGGG<DGGGGGGGCDE5DDGGGGG77DGGFBCFGFGFFFDE>E4*7@FFFFFF>?><B4####
@M06045:235:000000000-JCY5N:1:1101:16679:4820 1:N:0:TACAGC
TCGGCAACTCCTACGGGAGGCAGCAGTGGGGAATATTGGACAATGGGGGAAACCCTGATGCAGCAACGCCGCGTGAGTGATGACGGCCTTCGGGTTGTAAAGCTCTGTCTTCAGGGACGATAATGACGGTACCTGAGGAGGAAGCCACGGCTAACTACGTGCCAGCAGCCGCGGTAATACGTAGGTGGCGAGCGTTGTCCGGATTTACTGGGCGTAAAGGGAGCGTAGGCGGATTTTTAAGTGAGATGTGAAATACTCGGGCTTAACCTGAGTGCTGCATTTCAAACTGGAAGTCTAGACA
+
CGGGGGCFFGGGGGGGGGGGGGGGGGGGGGGGGGGGGGGGGGGGGGGGGGGGGGGGGGGGGGGGGGGGGGGGGGGGGGGGGGGGGGGGGGGGGGGGGGGGGGGGGGGGGGGGGGGGGGGGGGGGGGGGGGGGGGGGGGGGGGGGGGGGGGGGGGGGGGGGFGGGGGGGGGGGGGGGGGGGGFFGGGGGGGGGGGGGGGGFGGGGDFGGGGGGGGCCGGGGGGGGGCCGGGGGC=ECE:FFFFGCGFGGGGGGGGDGFGGGGGGFGGGFFGFGFGFFFGF?BFC4BFF?FFFFFFAD5####
@M06045:235:000000000-JCY5N:1:1101:8040:4825 1:N:0:TACAGC
TCGGCAACTCCTACGGGAGGCAGCAGTGGGGAATATTGCACAATGGGCGGAAGCCTGATGCAGCGACGCCGCGTGAGGGATGACGGCCTTCGGGTTGTAAACCTCTTTCAGCAGGGACGAAGCGTGTGTGACGTTACCTGCAGAAGAATCGCCGTCCAACTACTTGCCAGCAGCCGCGTTAAGACGTATGGCGCGAGCGTTGTCCGGATTTATTGGGCGTAAAGAGCTCGTAGGCGGCTTGTCGCGTCGGCAGTGAAATCCCGGGGCTCAACCCCGGGGTCGGGGTCGATACGGGCATTGG
+
CF7FEFEFGGGGFEFGGGGGGGGGGG<EFGG7FF<DFGGGGEFFGFEGGDCFFGGGGGGGGFFF=CGGGGGGGGGC@F+FEFFGGDGEEFGGGGG:FGFFDGDGGGGGGD<,CFFGGGGECEGCGE*3@C;E:*@>@F3@CCACCFGB,?>C7***4=FGGFG9,CF,?:<<:CCEGG*=FGGGGC8C+;A>/A5?*8C?*/;+ACEGEEGG:0++;CE=EGC9+@*9+:::**3:CD55*:75=E)7))9*7:9::?*29FGD333)7CFC4C>35))0)0))).875)8>(.(3(####
@M06045:235:000000000-JCY5N:1:1101:18199:4838 1:N:0:TACAGC
TCGGCAACTCCTACGGGAGGCAGCAGTGAGGAATATTGCACAATGGGCGCAAGCCTGATGCAGCGACGCCGCGTGGGCGAAGAAGGTTTTCGGATCGTAAAGCCCTTTTCTCAGGGACGAGAAAGGACGGTACCTGAGGAATAAGTGTCGGCTAACTACGTGCCAGCAGCCGCGGTAAAACGTAGGACGCAAGCGTTATCCGGAATTACTGGGCGTAAAGCGCGTGTAGGTGGAGGTTTAAGTCACTTGTGAAAGCTCCCGGCTAAACTGGGAGAGGTCAGGTGAGACTGGGCATCTCCGC
+
CGGGGGBFFFGGGGGGGGGGGGGGGGGGGGGGGGGGGGGGGGGGGGGGGGGGGGGGGGGGGGGGGGGGGGGGGGGGGGGGGGGGGGGGGGGGGGGGGGGGGGGGGGGGGGGGGGGGGGGGGGGGGGGGGGGGGGGGGGGFGGGGGGGGGGGGGGGGGGGGGGGGGGGFGGGGGGGFGGGGGGGGFGGGGGGGGGGGGDGGGGGGGGGGGGGGGGGGGGGGGGDGEGEGGG<CGFFD:7EFGGGGGGFGGFGGGGGGCGF3DGGGGGGFFGFGFD>EFGFFFFGFFFFFFFFFFFFFA####
@M06045:235:000000000-JCY5N:1:1101:25675:4847 1:N:0:TACAGC
TCGGCAACTCCTACGGGAGGCAGCAGTGGGGAATTTTGGACAATGGGGGCAACCCTGATCCAGCCATGCCGCGTGCGGGAAGAAGGCCTTCGGGTTGTAAACCGCTTTTAGCCGGGACGAAAGCTGCACGGATAACACCCGTGCAGGTTGACGGTACCGGCGGAATAAGCACCGGCTAACTACGTGCCAGCAGCCGCGGTAATACGTAGGGTGCGAGCGTTAATCGGAATTACTGGGCGTAAAGCGTGCGCAGGCGGTTCGTTGTGTCGGCGGTGAAAGCCCCGGGCTTAACCTGGGCGTT
+
CGGGGGGGGGGGGGGGGGGGGGGGGGGGGGGGGGGGGGGGGGGGGGGGGGGGGGGGGGGGGGGGGGGGGGGGGGGGGGGGGGGGGGGGGGGGGGGGGGGGGGGGGGGGGGGGGGGGGGGGGGGGGGGGGGGGGGGGGGGGGGGGGGGGGGGGGGGGGGGGGGGGGGGGGGGGGGGGGEGGGGGGGGGGGGGGGGGGGGGGGGGGGGD@CEGGGGGGGGGGGGGGGGGDEF?FFGGGGGGGGEGGGGC53>DCGGGGG5<CDDDG<DFFFGB<>DEF?GFFFFGEFFFEF?FF767<B####
@M06045:235:000000000-JCY5N:1:1101:12446:4857 1:N:0:TACAGC
TCGGCAACTCCTACGGGAGGCAGCAGTGGGGAATATTGCGCAATGGGCGGAAGCCTGACGCAGCGACGCCGCGTGGGGGATGACGGCCTTCGGGTTGTAAACCTCTTTCAGCAGGGACGAAGCGGAAGTGACGGTACCTGCAGAAGAAGCACCGGCCAACTACGTGCCAGCAGCCGCGGTAATACGTAGGGTGCAAGCGTTGTCCGGAATTATTGGGCGTAAAGCGCGCGCAGGCGGCTTTGTAAGTCTGTCGTTTAAGTTCGGGGCTCAACCCCGTATCGCGATGGAAACTGCAAGTGGG
+
CGGGGGGGGGGGGGGGGGGGGGGGGGFGGGGGGGGGGGGGGGGGGGGGGGGGGGGGGGGGGGGGGGGGGGGGGGGGGGGGGGGGGGGGGGGGGGGGGGGGGGGGGGGGGGGGGGGGGGGGGGGGGGGGGGGGGGGGGGGGGGGGGGGGGGFGGGGGGGGGGGGGGGGGGGGGGGGGGGGGGGGGGGFFGGEGGGGGGGGGGGCFGGGCEGGFGGGGGGGGGGGFGGGGGGG58?EGGGGGFFFD?GGGGGCFGGCCFGGGGGGGGGG3:FFGFGFFB3;@5>DFFFFFFFFFA?DF3####
@M06045:235:000000000-JCY5N:1:1101:14862:4871 1:N:0:TACAGC
TCGGCAACTCCTACGGGAGGCAGCAGTGGGGAATATTGGACAATGGGCGAAAGCCTGATCCAGCAATGCCGCGTGAGTGATGAAGGCCTTAGGGTTGTAAAGCTCTTTTACCCGGGATGATAATGACAGTACCGGGAGAATAAGCCCCGGCTAACTCCGTGCCAGCAGCCGCGGTAATACGAAGGGGGCTAGCGTTGTTCGGATTTACTGGGCGTAAAGCGCACGTAGGCGGATCGATCAGTCAGGGGTGAAATCCCAGAGCTCAACTCTGGAACTGCCTTTGATACTGTCGATCTGAGCC
+
CGGGGCGGGGGGGGGGGGGGGGGGGGGGGGGGGGGGGGGFGGGGGGGGGGGGGGGGGGGGGGGGGGGGGGGGGGGGGEGGGGGGGGGGGGGGGGGGGGGGGGGFGGGGGGGGFGGGGGGGFGGFGGGGFGGGGGGGGGGGGGGGFBDEGEEGBBFF><FFGEGGFFFFCGGGGGFCCFGFFGGDFGDGGEFGDGGC@*:F7ECCECCFFFGFGGGGCCFGGEGGEGFFGGGGEEEEEFGGGFFDF?CDDGGGGGDFGGGGGGGG6DGFFF7FFGFFFF?FFFGFFF??FFF:?3:<4####
@M06045:235:000000000-JCY5N:1:1101:17356:4882 1:N:0:TACAGC
TCGGCAACTCCTACGGGAGGCAGCAGCGAGGAATCTTGGTCAATGGGCGCAAGCCTGAACCAGCGACGCCGCGTGGAGGATGAAGGCTCTTGGGCCGTAAACTCCTTTTCTGGGGGACGAAGAACTGACGGTACCCCAGGAATCAGCCACGGCTAACTACGTGCCAGCAGCCGCGGTAATACGTAGGTGGCGAGCGTTGTCCGGATTTATTGGGCGTAAAGCGCGCGCAGGCGGTTCGCTCCGTCCGGTGTGAAATCTCCCGGCCCACCGGGGAGGGGGGGCTGGAGACTGGCGAACGAAG
+
CGGGGGCFFGGGGGGGGGGGGGGGGGGGGCCEFFGFFGGGGEGCFFDFGGGGGDGFGGGGGGGGEGGGGEGGGGGGGGEG<FFFGGGFGFGFGG8DF@FGGFGGFFGGGGGGGGGGGGGGGG@FGGGGFEEGFEGGFGGFFGGFGC@FDGGGEGGG,CFGECFGGF7F<<<BFFFEEG@GGGG:<CE9<FGGDGEGGEE89FECE/;?+<@GGCF=C5C=CFEGCCGG5EE5E=/>E<5CCEGCE57D19*:7CGC*0::*)95)1*05))9>)07>53)0))8@)807*9@1<(3(####
@M06045:235:000000000-JCY5N:1:1101:17750:4883 1:N:0:TACAGC
TCGGCAACTCCTACGGGAGGCAGCAGTGGGGAATCTTGCACAATGGGGGCAACCCTGATGCAGCGACGCCGCGTGAGCGATGAAGCCCTTCGGGGTGTAAAGCTCTTTCGGCAGGGACGATAATGACGGTACCTGCAGAAGCAGCTGCGGCTAACTACGTGCCAGCAGCCGCGGTAATACGTAGGCAGCGAGCGTTGTTCGGAGTTACTGGGCGTAAAGGGTGTGTAGGCGGTTCTCTAAGTTTGGTGTGAAATCTCCCGGCTCAACCGGGAGGGTGCGCCGAAAACTGGAGGGCTAGGAG
+
CGGGGG:DCFGGGGGDGGGGGGGGGGFGGGGDGGGGGFGGGGFFGGGGGGGGGGGGFFEGGGGGGGGGGGGGGGGGGGGDDGGGGGGGGGGGGGGFFGGGGGGGGGGGGGCEGGGGFGGGDGDC<FGGGGGGGGGFFGGGGGGGFCFGGGGGGGGGGGDGFGGGGGFGCFGGGGGGGGGGGFFEEGGGCECEGG:EGEGGGGCG;CFC9@F>FG8EC=<9C:A*:*+<CGEE8:C70C?*<CFC?CFF*CFFCFCFD<>DGDCGFGC)>DF3>DB5BDE>)7C8))09@6@FB5?0(####
@M06045:235:000000000-JCY5N:1:1101:7926:4887 1:N:0:TACAGC
TCGGCAACTCCTACGGGAGGCAGCAGTGGGGAATATTGCACAATGGGGGAAACCCTGATGCAGCAACGCCGCGTGAGTGATGACGGCCTTCGGGTCGTAAACTCGTTTTGACGCTGAGGAAGACTGACCGTAGGCGTCGAATAAGTCACGGCTAACTACGTGCCAGCAGCCGCGGTAAAACGTAGGTGGCGAGCGTTATCCGGATTTACTGGGCGTAAAGGGTGTGCAGGCGGGGTGTCAAGTGGTGTATGAAAGGAGGCGGCTCAACTGCCTCATGTTATGCCAGACTGATGCTCTTCCG
+
CGGGGGGGGGGGGGGGGGGGGGGGGGGGGGGGGGGGGFGGGGGGGGGGGGGGGGGGGGGGGGGGGGGGGGGGGGGGGGGGGGGGGGGGGGGGGGGGGGGDGGGGGGGGGGEGGGGGGGGGFGGFGGGGGGGGGGGGGGGGGGGGFGGGGGGGGGGGGGGGGC7EGGGFGGGGGGGGGGGGGGGGGGGGGGGGGGGGGGGGGGG?EEFEGDGGGGGCCC@CFGGGGGFGGGEEEGGEEDCCFGDGG:CCGFGGFGFFGFGGGGGGDGGFFGFGFGFFFGFFFFGF4?5@F??@2?AF<####
@M06045:235:000000000-JCY5N:1:1101:8108:4897 1:N:0:TACAGC
TCGGCAACTCCTACGGGAGGCAGCAGTGGGGAATTTTCCGCAATGGGCGAAAGCCTGACGGAGCAATGCCGCGTGGAGGTAGAAGGCCCACGGGTCGTGAACTTCTTTTCCCGGAGAAGAAGCAATGACGGTATCTGGGGAATAAGCATCGGCTAACTCTGTGCCAGCAGCCGCGGTAATACAGAGGATGCAAGCGTTATCCGGAATGATTGGGCGTAAAGCGTCGGTAGGTGGCTTTTTAAGTCCGCCGTCAAATCCCAGGGCCCAACTCTGGACAGGCGGTGGAAACTACCAAGCTGAG
+
CEFCFEGGGGFGGGGGGGGDGD@EFGGCFFGGGGGGG9EFGGGGEDEC7FGGGFEGFGG@CEFG7CE,CEGGGGGGGGGEGGCF,,BF7FGDGG+@F=CFGGGFEGFF<FDGECFG+DD,DFFDFGCAFGGF<<CCFFGEFGGFAFFGGC::<<>CGFDEGGGFFGGGGFF7CE@C*<FG9<BFCGFFFF69C<FCBCCBFFEC?CCE79FC=588:*8CCE=8C*:EGGFGGDGC5D+CFD7>90*97CDG3C7>CGGGD<CD*>D7DGFG444:FFFFFFC>;FFFFF*9<@?F1####
@M06045:235:000000000-JCY5N:1:1101:17227:4905 1:N:0:TACAGC
TCGGCAACTCCTACGGGAGGCAGCAGTGGGGAATATTGGACAATGGGCGAAAGCCTGATCCAGCCATGCCGCGTGGGTGAAGAAGGCCTTCGGGTTGTAAAGCCCTTTTGTTGGGAAAGAAAACTTTCCGGTTAATACCCGGAGAGAATGACGGTACCCAAAGAATAAGCACCGGCTAACTTCGTGCCAGCAGCCGCGGTAATACGAAGGGTGCAAGCGTTACTCGGAATTACTGGGCGTAAAGCGTGCGCAGGCGGTTGTGCAAGACAGATGTGAAATCCCCGGGCTCAACCTGGGAGCT
+
CGGGGGBFFGGGGGGGGGGGGGGGGGGGGGGGGGGGGFGFGGGFGGGGGGGGGGGGGGGGGGGGGGGGGGGGGGGGGGGGGGGGGFGGGGGGGGGGGGGGGGGGCGDGGGFGGGGGGGGGGGGGGGGGGGGEEGGGGGGGGG7FGEFGGGGGGGGGGGGGGGGGGCCGGGGGGGGGGGGGGCGGGGGGGGGGGGGGGGGGGDCFGGDG@EGGGGGGGGGGGDGFGGG=EGGGGGGGGG=CCCFGGGGGGD<EGGGGGGGGGGGGGGGF?4776:=4BFFFFFGFF>>55?FFBF??<####
@M06045:235:000000000-JCY5N:1:1101:11355:4919 1:N:0:TACAGC
TCGGCAACTCCTACGGGAGGCAGCAGTGGGGAATTGTTCGCAATGGGCGCAAGCCTGACGACGCAACGCCGCGTGGAGGATGAAGATCTTCGGGTCGTAAACTCCTTTCGATCGAGACGAACGGCCCTCGGGCTAACATCCTGAGGGAGTGACGGTACCGAGAGAAGAAGCCCCGGCTAACTCCGTGCCAGCAGCCGCGGTAATACGGGGGGGGCAAGCGTTGTTCGGAATTACTGGGCGTAAAGGGCTCGTAGGCGGCCAACTAAGTCATACGTGAAATCCCTCGGCTTAACCGGGATGA
+
CGGGGGGGGGGGGGGGGGGGGGGGGGGGGGGGGGGGGGGGGGGGGGGGGGGGGGGGGGGGGGGGGGGGGGGGGGGGGGGGGGGGGGGGGGGGGGGGGGGGGGGGGGGGGGGFGGGGGGGGGGGGGGGGGGGGGGGGGGGGGGGGGGGGGGGGGGGGGGGGGGEGGGGGGGGGGGGGGGGGGGGGGGDGGGGGGGGGGGGGEEGCCF@8EGGGGGGGCCEG8CEGGGGGGGFGGGC?CFGGGGDDGGGGFGG:CFGGGGGG3CGFGGGFFF409<F>4997=<FFFF3B3>FFD?>;F####
@M06045:235:000000000-JCY5N:1:1101:16032:4963 1:N:0:TACAGC
TCGGCAACTCCTACGGGAGGCAGCAGTGGGGAATCTTGCGCAATGGGCGAAAGCCTGACGCAGCCATGCCGCGTGAATGATGAAGGTCTTAGGATTGTAAAATTCTTTTAGCAGGGACGATAATGACGGTACCTGCAGAAAAAGCCCCGGCTAACTTCGTGCCAGCAGCCGCGGTAATACGAAGGGGGCTAGCGTTGCTCGGAATTACTGGGCGTAAAGGGAGCGTAGGCGGGTTATCAAGTTGGAGGTGAAAGCCCAGGGCCCAAACTTGGAATTGCCTTCAAAACTGATAACCTATCAG
+
CGEEEGGGGGGGGGGGGGGGGDGGGFEGGFG@FFGGGGGGGGDCFFECFEGGGGGGGGGGDGGEGGFFCEEGGCEECCFFFFC?F@EFFGFCFEEBFEEEEGGGGGGGGGGGGGGC7?FCGCGGGGGGGGGGGGGGGGFGGGGCG?<FGGGDGGFGGGGGGGGGGGGGGGGGFGEGGGGGGBCCGGDGC8:CFBEEEG:CGEEGDGFGGGGGGG**AFFGGCEGG15/5CCED:CEFFFC9:DGG655CFGFG90<F=CFDD*)1**09C=D;CF?FGFF=@GF?=56FFFFFFF9.####
@M06045:235:000000000-JCY5N:1:1101:21319:4982 1:N:0:TACAGC
TCGGCAACTCCTACGGGAGGCAGCAGTGGGGAATATTGCACAATGGGCGAAAGCCTGATGCAGCAACGCCGCGTGAGCGATGAAGGCCTTCGGGTCGTAAAGCTCTGTCCTCAAGGAAGATAATGACGGTACTTGAGGAGGAAGCCCCGGCTAACTACGTGCCAGCAGCCGCGGTAATACGTAGGGGGCTAGCGTTATCCGGATTTACTGGGCGTAAAGGGTGCGTAGGTGGTTTCTTAATTCAGGAGTGAAAGGCTACGGCTCAACCGTAGTAAGCTTTTGAAACTGGGAAACTTTGGAT
+
CG7FFG+<C<FF@E7@@FGDCC-B<CCEFFG@;@,CECADF9<C@EEE7C::@AFFGEEGGEFGCFFEEG:C7F@BEAFGEEB9FE<FFGGGGG?C+@FFFGG<?5AFA<EG<<FF8FF@5?D9DG9FFGGG<D<<DD8CFCCGGGGDG@G7CG7FEGE<,BFFC*3,>F@F<FGGE27;<7+*<;EGC**8CCE8C8<C888CEC7@C+ACFG?5/;CF87**::*:CF?F;CGDCC<7+0:::C>D<77CFCFFG+9*>G39*CGFBG5*7:9*9:*6?FDF?=44?74)47<4)####
@M06045:235:000000000-JCY5N:1:1101:21507:5034 1:N:0:TACAGC
TCGGCAACTCCTACGGGAGGCAGCAGTGGGGAATCTTGCGCAATGGGCGAAAGCCTGACGCAGCGACGCCGCGTGGGGGAAGAAGGCTTTCGGGTTGTAAACCCCTTTCAGGAAGGACGAAGCCACTCGGGTGAATAGCCCAGAGGGTGACGGTACTTCCAGAAGAAGCCCCGGCTAACTACGTGCCAGCAGCCGCGGTAATACGTAGGGGGCAAGCGTTGTCCGGATTTATTGGGCGTAAAGAGCGTGTAGGCGGTCAGGTAGGTCCGTTGTGAAAACTCGAGGCTCAACCTCGAGTTAG
+
CGGGGGGGGGGGGGGGGGGGGGGGGGGGGGGGGGGGGGGGGGGGGGGGGGGGGGGGGGGGGGGGGGGGGGGGGGGGGGGGGGGGGGGGGGGGGGGGGGGGGGGGGGGGGGGGGGGGGGGGGGGGGGGGGGEFFGGGGGGGGGGGGGGGGGGGGGGGGGGGGGGGGGGGGGDGGGGGGGGFGGGGGGGGGGGGGGGGDECEGGGGGGGGGGGGGGGGGGGGDGGGGGEEEFGCFGGGGGGGGGGGGGGDGGGGGGGGGGDD*::FGGG?>5;CBGFFFGFFFFGF>:FF4?FF:56<(####
@M06045:235:000000000-JCY5N:1:1101:5759:5044 1:N:0:TACAGC
TCGGCAACTCCTACGGGAGGCAGCAGTGGGGAATTTTGGACAATGGGGGCAACCCTGATCCAGCAATGCCGCGTGAGTGAAGAAGGCCTTCGGGTTGTAAAGCTCTTTTGTCAGGGAAGAAACGGTCCGGGCTAATATCCTGGGCTAATGACGGTACCTGAAGAATAAGCACCGGCTAACTACGTGCCAGCAGCCGCGGTAATACGTAGGGTGCGAGCGTTAATCGGAATTACTGGGCGTAAAGCGTGCGCAGGCGGTTCGTGGTGTCGGCGGTGAAAGCCCCGGGCGCAACCTGGGCCTC
+
CGGGGGGGGGGGGGGGGGDGGGFGGGGGGGGGGGGGGGGGGGGGGFGGGGGGGGGGGGGGFGGGGGGGGGGGGGGGGGGGGGGGGGGFGGGGGGGGGEGGGGGGGGFGCGGGGGGGGGGGGGGGEGGGGGGGGGGGGGGGGGGFGGGGGAGGGEC@>FGGGGGGGGGGGGGGDGGGGGGGGGGGG:@FGGGGGGGGGGGEGEGGFGCFGG5BEGGGEGGGGGGGGGGGGGGGGGGGGGD<GGGGGDD59)77DCDDGGGDGG**9>C:DD@9<9>FFD?FFFGFFE3))75>B6:??####
@M06045:235:000000000-JCY5N:1:1101:8440:5052 1:N:0:TACAGC
TCGGCAACTCCTACGGGAGGCAGCAGTGGGGAATATTGCACAATGGGCGGAAGCCTGATGCAGCGACGCCGCGTGAGGGATGACGGCCTTCGGGTTGTAAACCTCTTTCAGCAGGGACGAAGCGAAAGTGACGGTACCTGCAGAAGAAGCGCCGGCCAACTACGTGCCAGCAGCCGCGGTAAGACGTAGGGCGCGAGCGTTGTCCGGATTTATTGGGCGTAAAGAGCTCGTAGGCGGCTTGTTGCGTCGTCCGTGAAAACCTGGGGCTCAACTCCAGGCTTGCGGTCGATACGGGCAGCGC
+
CGGGGGGGGGGGGGGGGGGGGGGGGGGGGGGGGGGGGFGGGGGGFGGGGGGGGGGGGGGGGGGGGGGGGGGGGGGGGGGGGGGGGGGGGGGGGGGGGEGFGGFGGGGGGGGFGGGGGGGGGGGGGGGGGGGGGGGGGGGGGGGGGGGFCGGGGGGGGGGGGGGGGGGGGGGGGGGGGGGGGGGGGGGGGGGGGGGGGGGGGEGGGGG>8E9CGCGGGGGGGGGGGGGG?EGGGGGGGGCDGGGGGDG<3C5EGCFGFFGGGGGGGDDD567<BGFFFFFF:.7>>EBBEFFFF>>>1####
@M06045:235:000000000-JCY5N:1:1101:12498:5069 1:N:0:TACAGC
TCGGCAACTCCTACGGGAGGCAGCAGTGGGGAATATTGGACAATGGGCGAAAGCCTGATCCAGCCATGCCGCGTGTGTGAAGAAGGTCTTCGGATTGTAAAGCACTTTAAGTTGGGAGGAAGGGCTGTTACCTAATACGTGACAGTTTTGACGTTACCAACAGAATAAGCACCGGCTAACTTCGTGCCAGCAGCCGCGGTAATACGAAGGGTGCAAGCGTTAATCGGAATTACTGGGCGTAAAGCGCGCGTAGGCGGTTTGATAAGGGTGTGGTGAAAGCCCGGGGCTCAACCCCGGAAGG
+
CGD7CFGFGGGG@FGGGBFCGG7FDCFEGGGGGGGCFGFFGGGGGGGGGGDGDGGFGGGGGGFGGCFFFEEEGFG:FGGGGGGGGGGGFGGFGGFF@EGGFGGGFGGGFGG<,CFFGECGFGGGCGGGGGGGGGGGGGGGC@FGGGGGGCGFDFGGGGGGGFC@FGGGCFGGGGGGD>FGGGGEFFEDECGGGGGGGGE*8;9>FF*4BCEGEGGFGDGGDG8CFFEGCF6C+<CCFFEGGCCCC=<DGDDDCCC39:75D:7*:C4@FGBDD<FFF7=@)><BEFF>;76?F@BF9####
@M06045:235:000000000-JCY5N:1:1101:21203:5096 1:N:0:TACAGC
TCGGCAACTCCTACGGGAGGCAGCAGTGGGGAATATTGGACAATGGGCGAAAGCCTGATCCAGCAATGCCGCGTGAGTGATGAAGGCCTTAGGGTTGTAAAGCTCTTTTACCCGGGATGATAATGACAGTACCGGGAGAATAAGCCCCGGCTAACTCCGTGCCAGCAGCCGCGGTAATACGGAGGGGGCTAGCGTTGTTCGGAATTACTGGGCGTAAAGCGCACGTAGGCGGCTTTGTAAGTTAGAGGTGAAAGCCCGGAGCGCAACTCCGGAATTGCCTTTAAGACTGCATCGCTTATCC
+
CGGGGGGGGGGGGGGGGGGGGGCGFGFFGGGGGGDGFFGGGFFFGGGGGGGGEGGGGGGGGGGGGGGGGGGGGGGFGGGGGGGFGGGGGGFGGGGGCGGGGGGDCFGGFGEFGFGGGEGGGFGGGGGGGGGGGGGGGGGGGGFGGAGGGGGGGFGFFGGGGGGGGGGGFGDGGGEGGGGGGGGGEGGDCEGGGGCCEGGGGG>EGFGGGGGFGGGGEGGFGGGGGG6FGGGEGE56AFFCGGGGF7DGGFDFGDFDFGDCDG)15CDFFGFGE::9@GFFFFFFFFFFFFF?AFF(,####
@M06045:235:000000000-JCY5N:1:1101:23864:5101 1:N:0:TACAGC
TCGGCAACTCCTACGGGAGGCAGCAGTAGGGAATTGTTCGCAATGGGCGCAAGCCTGACGACGCAACGCCGCGTGGAGGATGAAGGTCTTCGGATTGTAAACTCCTGTCGTGTGGGACGAACATTCTTCGGGCTAATCACCGAGGGACTGACGGTACCACGAAAGGAAGCCCCGGCTAACTCTGTGCCAGCAGCCGCGGTAATACGAAGGGGGCTAGCGTTGTTCGGATTTACGGGGCGTAAAGCGCACGTAGGCGGTTTGTTAAGTGGGAGGTGAAATCCCAGAGCTCAACCCTGGTTGC
+
CGGGGGGGGGGGGCGGE;FFGG7F@DGGGGGGGFGGGGFFGGE:FFGGDFGEFD,FGFGCFGDEECGGEGGFGCFECEC:EF<EEEGGGGGGGC4FFGGCFFGEGFEFFGFEFGGE8=CFGGGFGAFGFGGC7CFFGGFCFFCGGGG<F7FGGDGGGGCGGGEGGGGGGGFGGEGGGGFGGCFCCFFGGGG@EF8CEGGE8CFFF>8*;>CGGGCGGCGE*CC89AE=;:FC9155:DGGDCCF7ECCDGD695FGG>/7DC4F7708*1)17*7@400946*))7.7??FF(.4:4####
@M06045:235:000000000-JCY5N:1:1101:13845:5139 1:N:0:TACAGC
TCGGCAACTCCTACGGGAGGCAGCAGTGGGGAATATTGCACAATGGGCGCAAGCCTGATGCAGCGACGCCGCGTGAGGGATGACGGCCTTCGGGTTGTAAACCTCTTTCGCCAGGGACGAAGCGCAAGTGACGGTACCTGGAGAAGAAGCACCGGCCAACTACGTGCCAGCAGCCGCGGTAATACGTAGGGTGCGAGCGTTGTCCGGAATTACTGGGCGTAAAGAGCTCGTAGGTGGTTTGTCGCGTTGTTCGTGAAAACTCACAGCTTAACTGTGGGCGTGCGGGCGATACGGGCCCCTG
+
CGGGGGGGGGGGGGGGGGGGGDFG@FEFFGGGGGDGGGGGGGGFGGGGF@EGEGGGGGGFGGGGGGGGGGGGGF7FGFGGGGGGGGGGGGGGGGGGGGGGGGGGFGGGGGGGGGGGGGGGGGGGGGCFCDFEFGGGGGGGGFGGFFGGGGFGDEGGGGGGGGGGGGGGGGGGGGGGGGGGGEC?FF:9@GE@EEE5CEE:EGGGGGGGGGGGGGGFFFGEGECFDGFGCCEECCFGG<FDE=FD5CDDGCGGGGGFFCFFFCDF*:<9?7FGFG**8<FEE>D:>@BEFFF>B@>>(####
@M06045:235:000000000-JCY5N:1:1101:13735:5167 1:N:0:TACAGC
TCGGCAACTCCTACGGGAGGCAGCAGTGGGGAATATTGCGCAATGGGCGAAAGCCTGACGCAGCGACGCCGCGTGTGGGATGACGGCCTTCGGGTTGTAAACCACTGTCGGGAGGGACGAATGCCCCGCAAGGGGAGTGACGGTACCTCCAAAGGAAGCACCGGCTAACTCCGTGCCAGCAGCCGCGGTAATACGGAGGGTGCGAGCGTTGTCCGGAATCACTGGGCGTAAAGGGCGCGGAGGCGGCCTGAGAAGTAGGGGGGGAAATACTGCGGCTTAACGGCAGGGCTGGCTGCTTTCG
+
BFCFFGEDFGGGFGGDGGGGG@@F<E<EFFGGGF<FGE@CEF:FGFDEEGGCGEAFFFFGGDEDBC=CFFFEG@FCGGCCDFAFGGGECEGGGGGGDGGGGGGGGGGCFEFCCGGDG+CEFGGG8ADFGGGGGGGGGEGC<FFF@@,<F:+?FFFDF2<FGGGCDE7F8:AEEFFG>CCFGFF5CECG88/0<@/A5CEG/?EGGG58:88ECFEGGDGDFFFFGGGG8/:CC9CCE)5):57CC=C>3D4*:+92:<79)95>7*9****:*7@:5/77F)575<@D:75)-7((.####
@M06045:235:000000000-JCY5N:1:1101:9627:5201 1:N:0:TACAGC
TCGGCAACTCCTACGGGAGGCAGCAGTGGGGAATATTGCACAATGGGGGAAACCCTGATGCAGCAACGCCGCGTGAGTGATGACGGCCTTCGGGTTGTAAAGCTTTGTCTTCAGGGACGATAATGACGGTACCTGAGGAGGAAGCCACGGCTAACTACGTGCCAGCAGCCGCGGTAATACGTAGGTGGCGAGCGTTGTCCGGATTTACTGGGCGTAAAGGGAGCGTAGGCGGATTTGTAAGTGAGATGTGAAATACTCGGGCTTAACCTGAGTGCTGCATTTCACACTGGAAGTCTATTAA
+
BFGEEGCFGGGA<;CFG@EGGDGG<FCFG8CG;F<ED<EGGGF9EF8B::CCFFEGC<FFG<,EEFGFGGGGGCG=FGGFFA,E?C+4CE,B:FGGEBFG9@FF,CFFGFF,,BAE<<@FCCF9FAFEC3>B<CABFGGECGEC,,:,8<>>:FFD9F7DF@FDE7>>,,*>CCF<:9F@C?BC@2BFFECGGG:*:ECE8E5*;CCCA28C*C***;@<CGGGE:**2+:C***0+2<*A+**<+:F*2*<D+2*2<CG)59**2*1*90**709?C)/7/*7*9).6:)),).-.####
@M06045:235:000000000-JCY5N:1:1101:20674:5229 1:N:0:TACAGC
TCGGCAACTCCTACGGGAGGCAGCAGCAAGGAATTTTCGTCAATGGGCGCAAGCCTGAACGAGCAACGCCGCGTGGAGGATGACGGCCTTCGGGTTGTAAACTCCTTTTTCGGGGGACGATTGTGACGGTACCCCGGGAATAAGGCTCGGCTAACTCTGTGCCAGCAGCCGCGGTAATACAGAGGAGCCAAGCGTTGTCCGGATTGACTGGGCGTAAAGCGCACGCAGGCGGACGCGCGCGTGGGGTGTGAAATCTGGCCGCTTAACGGCCAGGCGCCATCCCATACGGCGCGTCTGCTAC
+
CGGGGGGGGGGGGGGGGGGGGGGGGGGGGGGGGGGGGGGGGGGGGGGGGGGGGGGGGGGGGGGGGGGGGGGGGGGGGGGGGGGGGGGGGGGGGGGGGGGGGGGGGGGGGGGGGGGGGGGGGGGGGGGGGGGGGGGGGGGGGGGGGGDCGGGGGGGGGGGGGGGGGGGGGGGGGGGGGGGGGGGGGGGGGGGGGGGGGGGGGEGGCFGGGGGFDE?EEFGGGGGGGGGGGGGGDGGDCCEDGEGDGE>DCGFCF?CGGGGGGGDCDGGFDGFGFGF@DDBEF>74BFFFDF37;518:####
@M06045:235:000000000-JCY5N:1:1101:11450:5231 1:N:0:TACAGC
TCGGCAACTCCTACGGGAGGCAGCAGTGGGGAATATTGGACAATGGGCGCAAGCCTGATCCAGCCATGCCGCGTGAGTGATGAAGGCCTTAGGGTTGTAAAGCTCTTTTGTCCGGGAAGATAATGACTGTACCGGAAGAATAAGCCCCGGCTAACTTCGTGCCAGCAGCCGCGGTAATACGAAGGGGGCTAGCGTTGCTCGGAATCACTGGGCGTAAAGCGCACGTAGGCGGACTCTTAAGTCGGGGGTGAAAGCCCAGGGCTCAACCCTGGAATTGCCTTCGATACTGGGAGTCTTATAT
+
CGGGGGGGGGGGGGGGGGGGGGGGGGFGGGGGGGGGGGGGGGGGGGGGGGGGGGGGGGGGGGGGGGGGGGGGGGGGGGGGGGGGGGGGGGGGGGGGGGGGGGGGGGGGGGGGGGGGGGGGGGGGGGGGGGGGGGGGGGGGGGGGGGFGGGGGGGGGGGGGFGGGGGGFGGGGGGGGGGGGG7FGGGGGGGGGGGGGGGDGGGGGGGGGGG6FGGEGGGGGGGGGGGGGGGGGGGGGGFGGGGGGGGGGDDCFFGCFFGGGCG<DGGGFFGFGFGFFFG?FFFG@FFFFFFFF:>?FA####
@M06045:235:000000000-JCY5N:1:1101:25257:5233 1:N:0:TACAGC
TCGGCAACTCCTACGGGAGGCAGCAGTGGGGAATATTGGACAATGGGCGAAAGCCTGATCCAGCGACGCCGCGTGGGTGAAGAAGGCCTGCGGGTTGTAAAGCCCTTTCGGTGGGGAAGAAAAGCCTCGAGCTAACACCTCGGGGTCTTGACGTAACCCATAGAAGAAGCACCGGCTAACTCTGTGCCAGCAGCCGCGGTAATACAGAGGGTGCGAGCGTTAATCGGAATTACTGGGCGTAAAGCGCGCGTAGGCGGCTTTGCAAGTCGGGTGTGAAATCCCCAGGCTTAACCTGGGATTG
+
CGGGGGGGGGGGGGGGGGGGGGGGGGEFGGGGGGGGGGGGGGGGGGGGGGGGGGGGGGGGGGGGGGGGGGGGGGGGGGGGGGGGGGGGGGGGGGGGGGGGGGGGGGGGGGGEGGGGGGGGGGGGGGGGGGGGGGGGGGGGGGGGGGGGGGGGGGGGFGGGGGGGGGGGGGGGGGGGGGGGFGGGGGGGGGGGGGGGGGGGGGGGGGGGGGGGGGGGGDGEGDFFGGDGEGGFFGGGFFGGGEGGGGGGGG<CDGGDGE<5FGGG>>:BBGF<DGFFFFF4:?<FFFFFFFF?B?1?F####
@M06045:235:000000000-JCY5N:1:1101:22275:5235 1:N:0:TACAGC
TCGGCAACTCCTACGGGAGGCAGCAGTAGGGAATTTTCCACAATGGACGAACGTCTGATGGAGCAACGCCGCGTGCAGGATGAATGTCTTCGGATTGTAAACTGCTTTTCTCTGTGACGAATATGACGGTAACAGAGGAATAAGGACCTGCTAACTACGTGCCAGCAGCCGCGGTCATACGGAGGGTCCAAGCGTTATCCGGAATTACTGGGCGTAAAGAGTTGCGTAGGTGGCATGTTAAGCGAATAGTGAAATGACGAGGCTCAACCTTGTGTCCATTATTTGAACTGACAAGCTGGTA
+
CGGGGGGGGGGGGGGGGGGGGGGGEFGGGGGGGGGGGGGGFGGFEGGGGGGDG@FGGGGGGGGGGGGGGGGGGGEGGGGGGGGGGGGGGGGGG7?FGGGGGGGGGGFGGFGGGG9FGGGGGGGGGGGGGGGGGGGGGDGGGGFGGGGFGFGFGGGGGGGFCFGGGGF:FGGGGGGGGGFGG*>FGGE7CEFGGDGGCCFGGGGG>FFFBFGGGE*=EDD9CCD?CCECEGFCFFCFFCEFFG=757DC*0:?FEFGGGDCDGDC47=FFGFFFG@?FFFFF*:BFB??F=9;?F06,####
@M06045:235:000000000-JCY5N:1:1101:16298:5244 1:N:0:TACAGC
TCGGCAACTCCTACGGGAGGCAGCAGTGGGGAATCTTGCGCAATGCGCGAAAGCGTGACGCAGCAACGCCGCGTGCGGGAAGACGGCCTTCGGGTTGTAAACCGCTTTCAGTTGGGACGAAGGTTCGCCGGTTAATACCCGGCCGGACTGACGGTACCTTCAGAAGAAGCCCCGGCTAACTACGTGCCAGCAGCCGCGGTAATACGTAGGGGGCAAGCGTTGTTCGGAATTACTGGGCGTAAATGGCTCGTAGGCGGCCAACTAAGTCGGACGTGAAATCCCCAGGCTCAACCTGGGTCTC
+
CGGGGGGGGGGGGGGGGGGGGGGGDFFFGGGGGGGGGEFGGGGFGGGGGGGGGGGGGGGGGGGGGGGGGGGGGGDGGGGGDGGGGGGGEFGGGGGGGGGGGDFGGGGGFGGEFGGGGGGGGGEGGFGGGGGEEGGG@FFDGGGGGGGDEGGGGGGGGGGGGGGFGGGGGGFGGGDGCEGGGFGGGGGGFGGGGGGGGGGGGGGGDGG6ACCGGGGCGCGCGGEGGC=CGFG79@9EEFG)5>5*AFFG6CCEFGFG3CGCC97<CF*47C)97*).8:@F@FGFF)557FFF7????####
@M06045:235:000000000-JCY5N:1:1101:18995:5247 1:N:0:TACAGC
TCGGCAACTCCTACGGGAGGCAGCAGTGGGGAATCTTGCGCAATGCGCGAAAGCGTGACGCAGCAACGCCGCGTGGGGGAAGAAGGCCTTCGGGTTGTAAACCCCTTTCAGTTGGGACGAAGCTTCCAGGGTTAATAGCCCTGTGGAGTGACGGTACCTTCAGAAGAAGCCCCGGCTAACTACGTGCCAGCAGCCGCGGTAATACGTAGGGGGCTAGCGTTGTCCGGAATCATTGGGCGTAAAGCGCGTGTAGGCGGTCCGGTAAGTCCGCTGTGAAAGTCGGGGGCTCAACCCTCGCCCT
+
CGGGGGGGGGGGGGGGGGGGGGGGCGFGGGGGGFGGGGGGGGGGGGGGGGGGGGGGGGGGGGGGGGGGGFGGGGGGGGGGGGGGGGGGGGGGGGGGG@FFGFGGGGGFGGGGGGGGGGGGGDGGGFGGGGGFGGGGGGGGFGGFGGGGGGGGGGGGGGGGGGGGGGGGF@FGGGGGGGGCDFFGFGFGFGGFGGGGGGCEGGGFFGGCFEE>CGGC8CEGCEGGFGG5CGCFCFGGDGGDGGFGFGGGCCC679CDGGGGGGCD3>F?*95*0CFFF7@F4<CEFEE>>F*71;:1(####
@M06045:235:000000000-JCY5N:1:1101:24275:5269 1:N:0:TACAGC
TCGGCAACTCCTACGGGAGGCAGCAGTGAGGAATTTTCGGCAATGGGGGAAACCCTGACCGAGCAACGCCGCGTGCAGGATGACGGCCTTCGGGTTGTAAACTGCTTTTCTTTGGGACGAGTAAGGACGGTACCAGAGGAACAAGCCCCGGCTAACTACGTGCCAGCAGCCGCGGTAATACGTAGGGGGCAAGCGTTGTCCGGAGTTACTGGGCGTAAAGCGCACGCAGGCGGTCTCTTAAGTTTGGAGTGACAGTTGGTGGCTTAACTGCCAAAGTGCTTTGAAAACTGAGAGACTTGCG
+
CGGGGGGGGGGGGGGGEGGGGGGGGGGGGGGGGGGGGGGGGGGGGGGGGGGGGGGGGGGGGGGGGGGGGGGGGGDGFGGGGGGGGGGGGGGGGGGGGGGFGGGGGGGGGGGGGGGGGGGGGGGGGGGGGGGGGGGGGGGGGGGGGGGGGGGGGGFGGGGGGGGGGGGFFGGGGGG7FFDG9FBEGGGGGGGGGGGGGDEGGEG5::FGFFGG5FGEGGGGGGGGGGG5EGGGG8ECGCFFFFF7EGGGGGGFF76F7CDDG>C>5C7BFGFGFGFFFGFFF6CBFFBFFFFF<FFB5####
@M06045:235:000000000-JCY5N:1:1101:6965:5274 1:N:0:TACAGC
TCGGCAACTCCTACGGGAGGCAGCAGTGGGGAATATTGCACAATGGGGGAAACCCTGATGCAGCAACGCCGCGTGAGTGATGACGGCCTTCGGGTTGTAAAGCTCTGTCTTCAGGGACGATAATGACGGTACCTGAGGAGGAAGCCACGGCTAACTACGTGCCAGCAGCCGCGGTAATACGTAGGTGGCGAGCGTTGTCCGGATTTACTGGGCGTAAAGGGAGCGTAGGCGGATTTTTAAGTGAGATGTGAAATACTCGGGCTTAACCTGAGTGCTGCATTTCAAACTGGAAGTCTAATAT
+
CGGGGGGGGGGGGGGGGGGGGGGGGGGGGGGGGGFGGGGGGGGGGGGGGGGGGGGGGGGGGGGGGGGGGGGGGGGGGGGGGGGGGGGGGGGGGGGGGGGGGGGGGGGGGGGGGGGGGGGGGGGGGGGGDGGGGGGGGGGGGGGGGGGGGGGGGGGGGGGGGGGGGGGGGGGGGGFGGGGGGGGGGGGGGGGGGGGGGGGGGGGGGGG7FGGGGGGGGGGGGGGGGGGGGGGGGGGGFGGGGGFCE?FGGFGGD?FGFFDGGGGFGFG?FG@FFFFF*CFFFFFFFFFF?FF?1?<A)####
@M06045:235:000000000-JCY5N:1:1101:14845:5292 1:N:0:TACAGC
TCGGCAACTCCTACGGGAGGCAGCAGTGGGGAATCTTGCGCTAATGCGGGAAACCGTGACGCAGCGACGCCGCGTGAGGGAAGAAGGCCTTCGGGTTGTAAACCTCTTTCAGGAGGGACGAAGCCACTCGGGTGAATAGCCCAGAGGGTGACGGTACCTCCAGAAGAAGCCCCGGCTAACTACGTGCCAGCAGCCGCGGTAATACGTAGGGGGCAAGCGTTGTCCGGAGTTATTGGGCGTAAAGAGCGTGTAGGCGGCTAGATAGGTCCGTTGGGAAAACTCGAGGCCCAACCTCGAGCGA
+
CFFCGGGGDGGGGGGGGGGGGGGGEFFGGGGC@FFE@FEGGBF:EFCCCCCF@<FGGDGGGGGGGEFEGGFGGG>FFGGGFFGGGGFC<EEEGEGFGGEGFGGFFFEGGFGGGGGEFGGEGGGGFGF8DFGFGGFGGGGC<FFFDCGDFGGGGCBCEFCFEFGGGGCFGGFCEFEEFGGGGGGGGFGGGGGGFD8>C>E?EGGGGGGGGDGGGGEGGFE8EG=EGGGD**0:@FGGGGE5>*/20AGGC<*:7CC<5:5<F6::*9:8?D:*0*))9C>:?6CF375)075>2011(####
@M06045:235:000000000-JCY5N:1:1101:26368:5302 1:N:0:TACAGC
TCGGCAACTCCTACGGGAGGCAGCAGCAAGGAATTTTCCGCAATGGGGGCAACCCTGACGGAGCAACGCCGCGTGCGGGATGACGCTTTTCGGAGTGTAAACCGCTTTTCTCGGGGAGGATGGAGGACAGTACCCGAGGAATCAGGCCCGGCTAACTACGTGCCAGCAGCCGCGGTAATACGTAGGGGCCGAGCGGTGTCCGGAGTTATTGGGCGTAAAGCGCGCGCAGGCGGCCTCGCGCGCCCGACGTGAAAGCCCCCGGCTTAACCGGGGAGAGTCGTTGGGGACGGCGGGGCGGAGC
+
CGGGGGGGGGGGGGGGGGGGGGGGGGGGGGGGGGGGGGGGGGGGGGGGGGGGGGGGGGGGGGGGGGGGGGGGGGGGGDGGGGGGGGGGGGGGGGEGGGGGGGGGGGGGGGGGGGGGCEGGGGGGGGGGGGGGGGGGGGGGGGGGGCCFGGGGGGDGGGGGGGFFGGGGGGGGGGGGEEGGGGFFGGGGGGGEGDG*;CGGG>8;C8;EFF7CCFGC=;CGFGEED=CEGGEGGGGECDGG=5DDEED<D)9FGGG<DFDGGDGCCFGFFCEGEGD352*)))08DB@7:EEFF399(####
@M06045:235:000000000-JCY5N:1:1101:16815:5311 1:N:0:TACAGC
TCGGCAACTCCTACGGGAGGCAGCAGTGGGGAATATTGCACAATGGGCGAAAGCCTGATGCAGCGACGCCGCGTGAGGGATGACGGCCTTCGGGTTGTAAACCTCTTTCAGCAGGGAAGAAGCGCAAGTGACGGTACCTGCAGAAGAAGCACCGGCTAACTACGTGCCAGCAGCCGCGGTAATACGTAGGGGGCGAGCGTTGTCCGGAATTATTGGGCGTAAAGAGCTTGTAGGCGGTTTGTCGCGTCTGCCGTGAAATTTCGAGGCTCAACCTCGAACTTGCGGTGGGTACGGGCCGCGG
+
C@FGGC6CCCFFAFGGGGEGGGGGGGGAFGGCCFGGGFGGGGGGGGGGGEGFEGGGFGFFFGGGGGEGG@FEGGGGGGEGGGGFDGGDGFFGGC4CFGGGGGG8FFAGFFGGCDF@FFGGCFGGGCGDCFFCFGC<CGGEFFFGCBF8@CFFGGCFEEFGGGGGC7F1CFF7CFCDCEGEF>ECFE2?FGD*:EG5::E8>E>CCG8;ECFFF99+A5C?GG8EGGGGGFG9CGFE59:7EE>3C7D<*9CFGCD3*9:F7CDFGCD5@F@FF*?@5*8>F=*83<><3>4<?>91,####
@M06045:235:000000000-JCY5N:1:1101:21098:5321 1:N:0:TACAGC
TCGGCAACTCCTACGGGAGGCAGCAGTGGGGAATATTGCACAATGGGCGGAAGCCTGATGCAGCGACGCCGCGTGAGGGATGACGGCCTTCGGGTTGTAAACCTCTTTCAGCAGGGACGAAGCGCAAGTGACGGTACCTGCAGAAGAAGCGCCGGCCAACTACGTGCCAGCAGCCGCGGTAATACGGAGGGGGCTAGCGTTGTTCGGAATTACTGGGCGTAAAGCGCACGTAGGCGGCTTTGTAAGTTAGAGGTGAAAGCCCAGGGCTCAAACCTGGAATTGCCTTTAAGACTGCATCGAA
+
CE<FCF7FGGGGFGGCCFFCE;FGGGG<FGGCFCE9CC9@FFGDGGECECGDC<@FFFGDCDGGECGGEGGGGBF:FFDGFG@,:=:F:AEBCF,3@C?D9FFA>FFFDDFFFGGGGGEFCEEGGDGCF>=CCGGGG9,>FBF9FDFFCGGGEEGGGDFGGGGGFEF:9CF7<:FFCCEG8EG+<EGCCEGGGGE@ECE2?EGGFG>*/8CFG@7<=FE:E**AFGG*:C>FF=?57C*)+<0:A?:>>GCFFCCGG+?CFGGGGGC5.9**0/8>F4)16?>FF??FF6@F9?0<)####
@M06045:235:000000000-JCY5N:1:1101:15664:5347 1:N:0:TACAGC
TCGGCAACTCCTACGGGAGGCAGCAGTGGGGAATATTGCACAATGGGCGAAAGCCTGATGCAGCAACGCCGCGTGAGCGATGAAGGCCTTCGGGTCGTAAAGCTCTGTCCTCAAGGAAGATAATGACGGTACTTGAGGAGGAAGCCCCGGCTAACTACGTGCCAGCAGCCGCGGTAATACGTAGGGGGCTAGCGTTATCCGGATTTACTGGGCGTAAAGGGTGCGTAGGTGGTTTCTTAAGTCAGGAGTGAAAGGCTACGGCTCAACCGTAGTAAGCTCTTGAAACTGGGAAACTTGAGCA
+
CGGGGGGGGGGGGGGGGGGGGGGGGGGGGGGGGGGGGGGGGGGGGGGGGGGGGGGGGGGGGGGGGGGGGGGGGGGGGGGGGGGGGGGGGGGGGGGGGGGGGGGGGGGGGGGGGGGGGGGGGGGGGGGGGGGGAFGGGGGGEGGGGGGEGGGGGGGGGGGGGGGFGFGGGGGGGGGGGGGGGGGGGGGGGGGGGGGGGGGGGGGGGGGGGGGFGGEGGGGGGGGGGECE=GGGGGG7FGGGGGGGGGC<7<7FFGGGGDDDGDGGCFGFFGFGFFFFFGFFFFFFFF?B@FFF?FBB)####
@M06045:235:000000000-JCY5N:1:1101:26168:5368 1:N:0:TACAGC
TCGGCAACTCCTACGGGAGGCAGCAGTGGGGAATATTGCACAATGGGCGGAAGCCTGATGCAGCGACGCCGCGTGAGGGATGACGGCCTTCGGGTTGTAAACCTCTTTCAGTAGGGAAGAAGCGAAAGTGACGGTACCTGCAGAAGAAGCGCCGGCTAACTACGTGCCAGCAGCCGCGGTAATACGTAGGGCGCAAGCGTTATCCGGAATTATTGGGCGTAAAGAGCTCGTAGGCGGTTTGTCGCGTCTGCCGTGAAAGTCCGGGGCTCAACTCCGGATCTGCGGTGGGTACGGGCAAGCC
+
CGGGGGGGGGGGGGGGGGGGGGGGGGGGGGGGGGGGGGFGGGGGGGGGGGGGGGGGGGGGGGGGDGGGGGGGGGGGGGGGGGGGGGGGGGGFGGGGGGGGGGGGGGGGGGFCDFGGGFGGGGGGEGGEGGGGGGGGGGDFFGEG<FG?FDGGGBED7<CCFGGGFG7FGFGGGGGGGGGCEEEC@FC?;EEFCEGGGGGGGC>9FEG*8@CCF9+<C5CCE5CFFF?7<AC8@CGGGC:DGFCG*:9355:CD:535FDG7:D<DD7:FCFFFC7:E7))1*>@B>5@@B??::9(,####
@M06045:235:000000000-JCY5N:1:1101:19203:5388 1:N:0:TACAGC
TCGGCAACTCCTACGGGAGGCAGCAGTGGGGAATATTGGACAATGGGGGCAACCCTGATCCAGCCATGCCGCGTGAGTGATGAAGGCCTTCGGGTTGTAAAGCTCTTTTGGCGGGGACGATGATGACGGTACCCGCAGAATAAGCCCCGGCTAACTTCGTGCCAGCAGCCGCGGTAAGACGAAGGGGGCTAGCGTTGTTCGGAATTACTGGGCGTAAAGCGAGTGTAGGCGGTTGCCCAAGTCAGGTGTGAAAGCCTTGAGCTCAACTCAAGAAATGCACTTGGTACTGGGTGACTACCGG
+
CGGGGGGGGGGGGGGFGDGGGGGGGGEGGGGGGGGGGGGGGGGGGGGGGGGGGGGGGGGGGGGGGGGGGGGGGGGGGFGGGGGGGGGGGGGGGG<FFGGGGGGGCGGGGGGGGGGGGGGGGGGGGGGGGGGGGGGGGGGGGGGGGGFGGGGGGFGFECGGGGGGGGGGGDGDGGGGGGGGGGGGGGGGGGGGGGECGGGGGGGGGGCEGGGGGGEEGGGGGGE:CFFGGGGEGDGGGGCFGGGCFGGGGGFFDCC7F?DG*>CDFGGFFFFFFGFB?C?F9?C?FFFF*;:@?F>44####
@M06045:235:000000000-JCY5N:1:1101:16968:5419 1:N:0:TACAGC
TCGGCAACTCCTACGGGAGGCAGCAGTGGGGAATATTGCACAATGGGGGAAACCCTGATGCAGCAACGCCGCGTGAGTGATGACGGTCTTCGGATTGTAAAGCTCTGTCTTCAGGGACGATAATGACGGTACCTGAGGAGGAAGCCACGGCTAACTACGTGCCAGCAGCCGCGGTAATACGTAGGTGGCGAGCGTTGTCCGGATTTACTGGGCGTAAAGGGAGCGTAGGCGGACTTTTAAGTGAGATGTGAAATACTCGGGCTTAACCTGAGTGCTGCATTTCAAACTGGAAGTCTACTTT
+
CGGGGGCFFGGGGGGGGGGGEGGGFFGGGGGGGGGGGFGGGGGGGGGGGGGGGGGGGGGFGGGGGGGGGGGGGGGGGGGGGGGGGGGGGGGGGFGGFCGGGGGDFGFGGFGFGGGGGGGGGGGGGGGGGGGEGGGGGGGGGEGGFGGGGGGGGGGAFGGFFGCCGGGGGGGDDGFGGCFFG@::@<CEGGGEDGCGGEFCBEEEGF?ECEFGGGC=E5<@E58=ECEGEGGGCE5CF>+7CFF:FEDGGGF?FGFG7FGGDGGDFGGBFGFGFGFFF4)==FC?FF?BFF)92<2:.####
@M06045:235:000000000-JCY5N:1:1101:14986:5419 1:N:0:TACAGC
TCGGCAACTCCTACGGGAGGCAGCAGTGGGGAATATTGCACAATGGGCGCAAGCCTGATGCAGCGACGCCGCGTGAGGGATGACGGCCTTCGGGTTGTAAACCTCTTTCAGCACAGACGAAGCGCAAGTGACGGTATGTGCAGAAGAAGGACCGGCCAACTACGTGCCAGCAGCCGCGGTAATACGTAGGGTCCGAGCGTTGTCCGGAATTACTGGGCGTAAAGAGCTCGTAGGTGGTTTGTCGCGTTGTTCGTGAAAACTCACAGCTTATCTGTGGGCGTGCGGGCGATACGGGCATAGA
+
CGGGGGGGGGGGGGGGGGGGGGGGFGFFGGGGGGGGGGGGGGGGGGGGGGGGGGGGGGGGGGGGGGGGGGGGGGGGGGGGGGGGGGGGGGGGGGGEGGGGGGGGGGGGGGGGGGGGGGGGGGGGGGGGGGGGGGGGGGGGGGGGGGGGGGGGGGGGGGGGGGGGGGGGGGGGGGGGGGGGGGGGGGCFFCEGGGGEGGGGGGGGGGGGGGGCFGGGGGGGGGGGCFGFGGGGGGGFGCCFGCFDG5<DGGGGGE<CGGGGGGFGGGGFFGFGFGFFFGFFFFGEF>BFEFEE?>>>(####
@M06045:235:000000000-JCY5N:1:1101:25252:5438 1:N:0:TACAGC
TCGGCAACTCCTACGGGAGGCAGCAGTGGGGAATCTTGCGCAATGGGCGAAAGCCTGACGCAGCGACGCCGCGTGCGGGAAGAAGGCCTTCGGGTTGTAAACCGCTTTCAGGAGGGACGAGGCCACTCGGGTTAATAGCCCAGAGGGTGACGGTACCTCCAGAAGAAGCCCCGGCTAACTACGTGCCAGCAGCCGCGGTAATACGTAGGGGGCAAGCGTTGTCCGGATTCATTGGGCGTAAAGAGCGTGTAGGCGGCCAGGTAGGTCGGTTGTGAAAACTGGAGGCTTAACCTTCAGGTAC
+
CGGGGGGGGGGGGGGGGGGGGGGGGGGGGGGGGGGGGGGGGGGGGGGGGGGGGGGGGGGGGGGGGGGGGGGGGGGGGGGGGGGGGGGGGGGGGGGGGGGGGGGGGGGGGGGGGGGGGGGGGGGCGGEGGGGFGGGGGGGGGGGGGGGDGGGGGGGGGGGGGGGGGGGFEFGGGDGGGG6EGGGGGGGGGGGEFGGGGGE::EFCCAF>EGGGGG5CGEGGGGF9EC8*ACECEGGG=DGDEGGF665/9C4?F+/C<CCFCC7CFG>:DC:D5DFFFCFFFFCFD@4?:7@FFF:36####
@M06045:235:000000000-JCY5N:1:1101:26390:5442 1:N:0:TACAGC
TCGGCAACTCCTACGGGAGGCAGCAGTGGGGAATATTGCACAATGGGCGGAAGCCTGATGCAGCGACGCCGCGTGAGGGATGACGGCCTTCGGGTTGTAAACCTCTTTCAGTAGGGAAGAAGCGAAAGTGACGGTACCTGCAGAAGAAGCGCCGGCTAACTACGTGCCAGCAGCCGCGGTAATACGTAGGGCGCAAGCGTTATCCGGAATTATTGGGCGTAAAGAGCTCGTAGGCGGTTTGTCGCGTCTGCCGTGAAAGTCCGGGGCTCACCTCCGGATCTGCGGTGGGTACGGGCGACAG
+
CGGGGGGGGGGGGGGGGGGCEGDGGGFE9FGEDEFGGGGGGGGFGGGGGGGGGGGGGGGECEGGFCFGGGGGFGGGGCGGECFGGGGGEEEEEGFGGFGGFG8DFGGGG<F@DCFGGFGFFGGGGGGEFGGGEGGGGGGFCE:FFGGGGG@FFG@FGGFGGG7<FFGGGGGGGCGGGCGGGEFFGGFCFEGGGGGEGGGGE8EFC88;E>EGGG7CGFG8EGFFGGGDCGEGFEFCC7=3CFGCCED9DF=?)*)95::?***/7)9)0C**095::D<>7*>5355>>BBF?>;9(####
@M06045:235:000000000-JCY5N:1:1101:19320:5444 1:N:0:TACAGC
TCGGCAACTCCTACGGGAGGCAGCAGTGGGGAATCTTGCGCAATGGCCTAACGGCTGACGCAGCGACGCCGCGTGAGGGATGAAGCTCTTCGGAGTGTAAACCTCTTTTGCCCGGGACGAACTGCCAGATTTATCTGGCTTGACGGTACCGGGTGAATAAGCACCGGCTAACTCCGTGCCAGCAGCCGCGGTAATACGGGGGGTGCGAGCGTTGTCCGGAATCACTGGGCGTAAAGGGCGCGTAGGTGGTCTGATAAGGGTGTGGTGAAAGCCCGGGGCTCAACCCCGGGTCGGCCGAGCT
+
CGGGGGGGGGGGGGGGGGGGGGGGFGGGGGGGGGGGGGGGGGGEGGGGGGGGGGGGGGGGGGGGGGGGGGGGGGGGGGGGGGGGGGGGGGGGGGGGGGGGGGGGGGGGGGGGGGGGGGGGGGGGGGGGGGGGGGGGGGGGGGGGGGGGGGGGGFGGGGGGGGGGGGGGGGGGFGGGGGGGGGGGGGGGGGGGGGGGGGGGGGEGGGGGGGGGGGGGGGGGGGGGGGGGGGGE5CCFGGGGGG7DGGFGGCC?FC7:CFFFGGDGGF<==;=45<BDFGB5>FGF:@B:B>BFBEFF6####
@M06045:235:000000000-JCY5N:1:1101:20170:5444 1:N:0:TACAGC
TCGGCAACTCCTACGGGAGGCAGCAGTAGGGAATATTGGGCAATGGACGCAAGTCTGACCCAGCCATGCCGCGTGCAGGATGAAGGCCTTCTGGGTTGTAAACTGCTTTTATCTAGGAAGAAAAAACCCTTGCGAGGGGAACTGACGGTACTAGATGAATAAGCACCGGCTAACTCCGTGCCAGCAGCCGCGGTAATACGGAGGGTGCAAGCGTTGTCCGGATTTATTGGGTTTAAAGGGTGCGTAGGCGGCCTTATAAGTCAGTGGTGAAAGCCCATCGCTCAACGATGGAACTGCAGCG
+
CGGGGGGGGGFGGGGGGGGGGEECEFGAFGFFGGFGGGGGGGGGGGGGECCCGFGFGGGGGGGGGGGEGGGGGGGGGGFGGGFGGGGGFGGGGGGGGGGGGGGGGGGFGGGGGAFFFGGGGGGGGGGEGGGGGGDGGGGGGGGGGGGGGGGGGGGGGGGGFGGGGGGDGGGGGGGGGGGCGCFGGGGGGGGGGGGGGGGGGGGGGGGGGG@CE1:?EEGGGG==<C99CAC;=EC?FGGGGGDGGGGGGGGGGG46>C>DGGGGCFGFFGFFFGFFFGFEFFGFFFFFFFFF?F:>7####
@M06045:235:000000000-JCY5N:1:1101:23138:5447 1:N:0:TACAGC
TCGGCAACTCCTACGGGAGGCAGCAGTGGGGAATATTGCGCAATGGGCGGAAGCCTGACGCAGCGACGCCGCGTGGGGGATGACGGCCTTCGGGTTGTAAACCTCTTTCGGCCCCGACGAAGGGTGACTGACGGTAGGGGTGGAAGAAGCACCGGCCAACTACGTGCCAGCAGCCGCGGTAACACGTAGGGTGCGAGCGTTGTCCGGAATTATTGGGCGTAAAGAGCTCGTAGGCGGTGTGTCGCGTCGGCCGTGAAAACCTGCAGCTTAACTGGGGGCTTGCGGTCGATACGGGCAGTAC
+
CGGGGGGGEGGFFGGGGGGGGGGCFFFFGFEEDGGCG9CCEGGGGGFGGGEECGGGCEGGGGBCFGGGGGGGGGGGGE@F+>>DFEEFGF=FGGC@BFFGFF8><CGGFCEGGGGGCFFDEFFE<:<FFGGGF78=C:CFCGDFGGGCGGECCG7C8>FCEGGGGGF>CFG6CGGG>EEGGGFF6C*;8EEFGDGDEGGGGGEG?ED*?:C@C97@8FEGGDF@+A@CCGEECCC==)7C5C*9:E9DGG)AD=<<FC7DGGGG4CCF*09:F7).<DEFF)7:@))0.77>8>930####
@M06045:235:000000000-JCY5N:1:1101:16901:5490 1:N:0:TACAGC
TCGGCAACTCCTACGGGAGGCAGCAGTGGGGAATATTGGACAATGGGCGAAAGCCTGATCCAGCAACGCCGCGTGAGGGATGACGGCCTTCGGGTTGTAAACCTCTTTCAGTAGGGACGAAGCGAAAGTGACGGTACCTACAGAAGAAGGACCGGCCAACTACGTGCCAGCAGCCGCGGTAATACGTAGGGTCCGAGCGTTGTCCGGAATTATTGGGCGTAAAGGGCCCGTAGGCGGTTAGTCACGTCGGGAGTGAAAACGCAGGGGTCTAACCTGAGCGTGCTTCCGATACGGGCCTGTT
+
CGGGGGEGGGGGGGGGG7:@FGGGGGEFGFGCFFFGDAFFGFDGGGFGCF:FGDF@FGFGGGGGGGGGDGGGGBFCEGGGGGGGGGEEGGFFCEFFGE9FEEG8FEGGFGGAEEFGGFFFEGGEGDGC=FCFFF:B@DFCFGCFG,,<<BFFFCGDEFFFFFGCAFE7;F:F:CFEGCC:1C+:,42?8CE<98C*/:EEEGG7CCE5>ECFF79ECGGGCEGFF****/:88CCEEGC*7E>FF*299D)*9:DDCEFG>><)5))0)*9*9795?GFD53C8F=6BFE3>(8(4(####
@M06045:235:000000000-JCY5N:1:1101:11017:5498 1:N:0:TACAGC
TCGGCAACTCCTACGGGAGGCAGCAGTGGGGAATTTTCCGCAATGGGCGAAAGCCTGACGGAGCAATGCCGCGTGGAGGTAGAAGGCCCACGGGTCGTGAACTTCTTTTCCCGGAGAAGAAGCAATGACGGTATCTGGGGAATAAGCATCGGCTAACTCTGTGCCAGCAGCCGCTGTAATACAGAGGATGCAAGCGTTATCCGGAATGATTGGGCGTAAAGCGTCTGTAGGTGGCTTTTTAAGTCCGCCGTCAAATCCCAGGGCTCAACTCTGGACAGGCGGTGGAAACTACCAAGCGATG
+
CGGGGGGGGGGGGGGGGGGGGGGGGGGGGGGGGGGGGGGGGGGGGGGGGGGGGGGGGGGGGGGGGGGGGGGGGGGGGGGGGGGGGGGGGGGGGGGGGEGGGGGGGGGGGGGGGGEGGGGGGGGGGGGGGGGGGGGGGGGGGGGFGGGGGGGGGGGGGGGGGGGGGGGGGGGGGGGGGGGGGGGGGGGGGGGGGGGGEGGGGGGGGGGGGGGGGGGGGGC@CFG;CGGGFGGGGGGGGFGGGGFDGGGGGGGGGGGFFFFFGGGGGGGFFGFGFGFFFGFFFD)<>FFFFBFF?FFF6####
@M06045:235:000000000-JCY5N:1:1101:15469:5519 1:N:0:TACAGC
TCGGCAACTCCTACGGGAGGCAGCAGTAGGGAATATTGGTCAATGGATGCAAGTCTGAACCAGCCATGCCGCGTGCAGGAAGAAGGCCTTCTGGGTTGTAAACTGCTTTTGCCAGGGGCTAAAAAGCTCATGCGTGGGAAATTGAAAGTACCTGGTGAATAAGCCACGGCTAACTACGTGCCAGCAGCCGCGGTAATACGTAGGTGGCGAGCGTTGTCCGGATTTATTGGGTTTAAAGGGTGCGTAGGCGGCTTTGTAAGTCAGTGGTGAAATATGGCAGCTTAACTGTCAAGGTGCTAAG
+
CGGGGGGGGGGGGGGGGGGGGGGGGGGGGGGGGGGFGGGGGGGGGGGGGGGGGGGGGGGGGGGGGGGGGGGGGGGGGGGGGGGGGGGGGGGGGGGGGGGGGGGGGGGGGGGGGGGGGGGGGGGGGGGGGGGGGGGGGGFGGGGGGGGGGGGGGGGGGGGGGGGGGGGGDGGGGGGGGGGGGGGGGFFGGGGGGGGGGGGGGGGGGGGGGGGGGEGGGGGGGC?EFGGFGGGGGGFFFFCDGGDDGEDDGGGDGGC:FGDFGGGF7?FFFGFGFFFFFF@BFFGFFFFFFFBF>FFF0####
@M06045:235:000000000-JCY5N:1:1101:10277:5532 1:N:0:TACAGC
TCGGCAACTCCTACGGGAGGCAGCAGTGGGGAATATTGCGCAATGGGCGGAAGCCTGACGCAGCGACGCCGCGTGGGGGATGACGGCCTTCGGGTTGTAAACCTCTTTCAGCAGGGACGAAGCGTGAGTGACGGTACCTGCAGAAGAAGCTCCGGCTAACTACGTGCCAGCAGCCGCGGTAAGACGTAGGGGGCGAGCGTTGTCCGGATTTATTGGGCGTAAAGAGCTCGTAGGTGGCTTGTCGCGTCGGTTGTGAAAACCTGCAGCTTAACTGTGGGCGTGCAGCCGATACGGGCGCAAG
+
CGGGGGGGGGGGGGGGGGGGGGGGFFFGGGGGGGGGGGGGGGGDGGGGGGGGGGGGGGGGGGEGGGGGGGGGGGGGGGGGGGGFGGGGDGGGGGGGGGGGGGGGGGGGGGGGGGGGGGGGGGGGFGGGGGGGGGGGGGGGGGGGGGGGGGGGGGGGGGGGGGGGGGGGGGGGGGFEGGGGGGGGGGFGGGGGGGGGG>C88?GGGGGED5CGGGGGDFEC878@FGGGGEGDGEGGGGDFCFGDFGGGGGC7C5DC7EGFDGG<C6FFFGFGFGFB5>>E>BC@BFFFEDD:<>>>6####
@M06045:235:000000000-JCY5N:1:1101:25048:5540 1:N:0:TACAGC
TCGGCAACTCCTACGGGAGGCAGCAGTGGGGAATATTGCACAATGGGCGCAAGCCTGATGCAGCGACGCCGCGTGAGGGATGACGGCCTTCGGGTTGTAAACCTCTTTCAGTAGGGAAGAAGCGTAAGTGACGGTACCTGCAGAAGAAGCGCCGGCTAACTACGTGCCAGCAGCCGCGGTAATACGTAGGGCGCAAGCGTTATCCGGAATTATTGGGCGTAAAGAGCTCGTAGGCGGGTTGTCGCGTCTGCCGTGAAAGTCCGGGGCTCAACTCCGGATCTGCGGTGGGTACGGGCAACGG
+
CGGGGGGGGGGGGGGGGGGGGGGGGGGGGGGGGGGGGGGGGGGGGGGGGGGGGGGGGGGGGGGGGGGGGGGGGGGGGGGGGGGGGGGGGGGGGGGGGEFGGGGGGGGGGGGFGGGGGGGGGGGGFGGGGGGGGGGGGGGGGGGGG?CFGFFGGDGGGGGGGGGGGGGGFGGGGGGGEGGGGEEGGFGGGGGGGGGGGGGGGGGGGGGGEF6@FFFGGGGGCGGFFGGGGCEEGGDE5/:*5:DDDGGGGGG<5*/>FC7:7CGC))/)8*947>FE>D)7BFG@@>B@>)*/4>;2(####
@M06045:235:000000000-JCY5N:1:1101:23479:5546 1:N:0:TACAGC
TCGGCAACTCCTACGGGAGGCAGCAGTGGGGAATATTGCACAATGGGCGAAAGCCTGATGCAGCGACGCCGCGTGAGGGATGACGGCCTTCGGGTTGTAAACCTCTTTCAGTAGGGAAGAAGCGAAAGTGACGGTACCTGCAGAAGAAGCCCCGGCTAACTCCGTGCCAGCAGCCGCGGTAATACGGGGGGGGCAAGCGTTGTTCGGAATTACTGGGCGTAAAGGGCTCGTAGGCGGCCAACTAAGTCAGACGTGAAATCCCCAGGCTCAACCTGGGAACTGCGTCTGATACTGGATTCTA
+
CGGGGGGGGGGGGGGGGGGGGGGGGGGGGGGGGGGGGGGGGGGGGGGGGGGGGGGGGGGGGGGGGGGGGGGGGGEGGGGGGGGGGGGGGGGGGGFEGGGGGGGGGGGGGGGGGGGGGGGGGGGGGGGGEFGGGGGGGGGGGGGGGGGGGGDDEGGGGGGFGGGGFGGDFGGGGGGGGGGGGGGGGGGGGGDGEEEDFGGEGGDGGGGDECFGGEFDGGGECECGGGGGGGGCFEG5CD=CE:5FCE:0>FF67=397?0>FFDC<*5@>G?G@FFF><@FFFGFFDFFFFFFFB3(-####
@M06045:235:000000000-JCY5N:1:1101:17088:5566 1:N:0:TACAGC
TCGGCAACTCCTACGGGAGGCAGCAGTAGGGAATCTTCCACAATGGACGGAAGTCTGATGGAGCAACGCCGCGTGAGCGAAGAAGGTCTTCGGATCGTAAAGCTCTGTTGTAAGGGAAGAATAAGTACAGTAGTAACTGGCTGTACCTTGACGGTACCTTACGAGAAAGCCACGGCTAACTACGTGCCAGCAGCCGCGGTAATACGTAGGTGGCAAGCGTTGTCCGGAATTATTGGGCGTAAAGCGCGCGCAGGCGGCCTTTTAAGTCTGATGTGAAAGCCCCCGGCTTAACCGTGGGGTT
+
BEFGDCFGGFEAAFCEDCCFECG;FGGGC@@FFEEGFEGGGGGGG8<FGCGEGGGDCCFFG8FGGGGGGC:C@G@,?CFFEF7BFCEA<5CB:?:FEEEFFEFGGGGEEBBFAF@FB?:F=EDFDCFDFA?<BFDECCGGG?GGEGGGG9=FCFFGEFAFGGCG:CFFF@FFFF7FDGGFGGGGA78DFGGFCGFE8BEBEEDFFC:<*BGFFGGGC8EE:*3<0:/*25C+<<??FCEG=7CFF57579<5)/1/)77***0*9*29/*9:=>6?=>=)7)/.7<D>7FF745(44####
@M06045:235:000000000-JCY5N:1:1101:20572:5596 1:N:0:TACAGC
TCGGCAACTCCTACGGGAGGCAGCAGTGGGGAATTTTGGACAATGGGCGCAAGCCTGATCCAGCCATTCCGCGTGCAGGATGAAGGCCCTCGGGTTGTAAACTGCTTTTGTACGGAACGAAACGGCCTGCTCTAATACAGCGGGCTAATGACGGTACCGTAAGAATAAGCACCGGCTAACTACGTGCCAGCAGCCGCGGTAATACGTAGGGTGCAAGCGTTAATCGGAATTACTGGGCGTAAAGCGTGCGCAGGCGGTAATGTAAGACAGATGTGAAATCCCCGGGCTCAACCTGGGATCG
+
CGGGGGGGGGGGGGGGGGGGGGGGFFFGGGGGGGGGCFFGGGGGGGGGGGGGGGGGGFGGGGGGGGGGGFFGGGGGGGGGGGGGGDGG:FFGGGGGGGGGGGGGGGGGGGGFGGGGGDGGGGDDGGGCFG@FGGF9FFGFDF>FGEGGGGGGGDCFGGEGGECFFFGGCEGGGGDCCEFFCBFGGGGGDGFGG@@CBEG3CEFF?E::CEGFCCFFFCE8=AC0<CE:*:<<+0<FGGGGEC3C9C5DDG<5DGGGG57DFCF7CGCFF<4*@F@??7@?FF5>@DEDF@FF0):BF####
@M06045:235:000000000-JCY5N:1:1101:14492:5653 1:N:0:TACAGC
TCGGCAACTCCTACGGGAGGCAGCAGTGGGGAATATTGCGCAATGGGCGAAAGCCTGACGCAGCGACGCCGCGTGTGGGATGACGGCCTTCGGGTTGTAAACCACTGTCGGGAGGGACGAATGCGCCGCAAGGCGAGTGACGGTACCTCCAAAGGAAGCACCGGCTAACTCCGTGCCAGCAGCCGCGGTAATACGGAGGGTGCGAGCGTTGTCCGGAATCACTGGGCGGAAAGGGCGCGTAGGCGGCCTGATAAGGAGGGGGTGAAATCCTGCGGCTTAACCGCAGGGCTGCCTTCTGAAC
+
CGGGGGGGGGGGGGGGGGGGGGGGFGGGGGGGGGGGGGGGGGGGFGGGDEEGGGGGGGGGGGGGGGGGGGGGGGGGGGGGGFGGGGGGGGGGGGGGGFGGGGGGGGGGGGGGGGGGGGGGGDFFGGGGGGG@FGGGEEGGFGGGGGGCEGGGGDGGGGGGGGGGGGGGGGGGGGGDGGGGGFFGGGGGEEEFGGGGGEDEGGGGCGGGDGEGGGDGGGGGCF70:AFG5:5EFGDEC357*77C5E<C3F5<>7:*9>DDDG97/C7@*94:69D3)//967D533>>5>5)4FB>2####
@M06045:235:000000000-JCY5N:1:1101:21965:5678 1:N:0:TACAGC
TCGGCAACTCCTACGGGAGGCAGCAGTGGGGAATATTGCACAATGGGGGAAACCCTGATGCAGCAACGCCGCGTGAGTGATGACGGTCTTCGGATTGTAAAGCTCTGTCTTCAGGGACGATAATGACGGTACCTGAGGAGGAAGCCACGGCTAACTACGTGCCAGCAGCCGCGGTAATACGTAGGTGGCGAGCGTTGTCCGGATTTACTGGGCGTAAAGGGAGCGTAGGCGGACTTTTAAGTGAGATGTGAAATACTCGGGCTTAACCTGAGTGCTGCATTTCAAACTGGAAGTCTATGTT
+
CGDGEEEFGGGGDFEGGEEF@;FCGFGGGGGCGDDEE9FCFGGEGFGGGGGGGGGGGCFGFGGFEFGGGGC7C=@CEFFFFGGF:FFC:FEEFG7FCFGGGGGGFFGGGG9FGGGGGGGGGGDGGGGGGGFF9FFCFFDCCFGGGGGGFGGGDGGGAGGGGCCFFFEFGCGGGGGGDGGGFFG@EFGGFEEGGGGGGGFFEGGGCCFFGGGFFE28:CEGDGGGE8;7CFCECCE0<7E*<AFGD+:>>DFF:C?GGC35CCDF90*=BFFC?F?FFGFF=?7@??F??@F6296<-####
@M06045:235:000000000-JCY5N:1:1101:18956:5689 1:N:0:TACAGC
TCGGCAACTCCTACGGGAGGCAGCAGTGGGGAATTTTCCGCAATGGGCGAAAGCCTGACGGAGCAATGCCGCGTGGAGGTAGAAGGCCCACGGGTCGTGAACTTCTTTTCCCGGAGAAGAAGCAATGACGGTATCTGGGGAATAAGCATCGGCTAACTCTGTGCCAGCAGCCGCGGTAATACAGAGGATGCAAGCGTTATCCGGAATGATTGGGCGTAAAGCGTCTGTAGGTGGCTTTTTAAGTCCGCCGTCAAATCCCAGGGCTCAACTCTGGACAGGCGGTGGAAACTACCAAGCAACC
+
CGGGGGEGGGGGGGGGGGGGGGGGGGGGGGGGGGGGGGGGGGGGGGGGGGGGGGGGGGGGGGGGGGGGGGGGGGGGGGGGGGGGFFGGGGGGGGGGE+FFGCFGGGGGGGGGGGGGGGGGGGGFGDGGGGGGGGGGFGGGGGGFGGGGGGGGGGGGGFGFGFGGGGGGGGGGGGGGEGECFGGGGFGGFGFGGGGGGGGGGGGGGGGGGFGGGGGGGGDGFCE;C88AGCFE9EF5AF?FCFCCF7CDGGDGDEGFGAFFFGGGDCGFFFF7@D?FFGFFED7>3@49?=FFFFF01####
@M06045:235:000000000-JCY5N:1:1101:12153:5700 1:N:0:TACAGC
TCGGCAACTCCTACGGGAGGCAGCAGCTAAGAATCTTGCGCAATGGGCGAAAGCCTGACGCAGCAACGCCGCGTGGGGGACGAAGGCCTTCGGGTCGTAAACCCCTTTTACGAGGGAAGAAGTTCTGACGGTACCTCGTGAATAAGCCACGGCTAACTACGTGCCAGCAGCCGCGGTAATACGTAGGTGGCAAGCGTTGTCCGGATTTATTGGGCGTAAAGCGCCCGCAGGCGGCCCGCCAAGTTTCAGGTGAAATCTCCCGGCTTAACTGGGAGGGGTCCTGGAAAACTGGCGGGGGTGG
+
CGGGGGGGGGGGGGGGGGGGGGGGGFGGGGGGGGGGGGGGGGGDGGGGGGGGGGGGGGGGGGGGGGGGGGGGGGGGGGGGGGGDEGGGGGGGGGGGGGGGGGGGGGGGGGGGFGGGGGGGGGGGGGEGGGGGGGGGFFEGGGGGGGGGGGGGGGGGGGFFFGF7CGFGGGGGCGEFGGGGGGG6<FGGGFGGGFGGGGGGFFGGGGGGGFFGGGGGGGGF?9:8>EGD5:7=CGGEEDGG*=FDC9C7FGGGGG7DD9*:CG3)1)96BCFGFGFEFGDB:=FF>FBFFFFF:)7>(####
@M06045:235:000000000-JCY5N:1:1101:5725:5718 1:N:0:TACAGC
TCGGCAACTCCTACGGGAGGCAGCAGTGGGGAATATTGCACAATGGGGGAAACCCTGATGCAGCAACGCCGCGTGAGTGATGACGGCCTTCGGGTTGTAAAGCTCTGTCTTCAGGGACGATAATGACGGTACCTGAGGAGGAAGCCACGGCTAACTACGTGCCAGCAGCCGCGGTAATACGTAGGTGGCGAGCGTTGTCCGGATTTACTGGGCGTAAAGGGCGCGTAGGCGGCCTGATAAGTAGGGGGTGAAATCCTGCGGCTTAACCGCAGGGCTGCCTTCTAAACTGTCAGGCTGCTCG
+
CGGGGGGGGGGGGGGGGGGGGGGGGGFGGGGGGGGGGGFGGGGFGGGGGGGGGGGGGGGGGGGGGFGGGGGGGGDEDFGGGGGGGGGGGGGGGGGGGGGFGGGGGGGGGGGGGGGGFEGGGGGGGGGGGGGGGGGFGGFGGGGGGGGGGEDEGCGCFGGGGGGGGGGFGGGGGGGGGGGGGCFGGFFGC:CEGGGGGGGGGGGGGG7CFFGGFGGEGGGCGEGGGGDCG?EGGDEGFFGGCFFGGGDGGGG6FGG6D9DG<DDGCDFFFGEGFGFFFG@FBFFFF?FFFFBFAFFF?####
@M06045:235:000000000-JCY5N:1:1101:12949:5729 1:N:0:TACAGC
TCGGCAACTCCTACGGGAGGCAGCAGTGGGGAATCTTGCGCAATGGGCGAAAGCCTGACGCAGCGACGCCGCGTGCGGGAAGAAGGCCTTCGGGTTGTAAACCGCTTTCAGGTGGGACGAAGCCACTCGGGTGAATAGCCCAGAGGGTGACGGTACCTCCAGAAGAAGTCCCGGCTAACTACGTGCCAGCAGCCGCGGTAATACGTAGGGGACTAGCGTTGTCCGGATTTATTGGGCGTAAAGAGCGTGTAGGCGGCCAGATAGGTCGGTTGTGAAAACTGGAGGCTTAACATCCAGGACG
+
CGGGGGGGGGGGGGGGGFGGGGGGGGGGGGGGGGGGGGGGGGGGGGGGGGGGGGGGGGGGGGDGGECFGGGGGGGEEGGGGGGGGGGGGGGGGGFGGGGGGGGGGGGGGGGGGGGGGGGGGGGGGGGGGGGFGGGGGGGGGGFGGGGGGGGGDFFGGGGGGGGGFGG?FGGGGGGGGEFGGGECFFGGGGGFFGGCEGGGGFGGCCFFEEG5E>FC*:E58:E@EE=CEGEF7<FFCDEG5>0*:7<5<C5CF9DCD59FC4:CDC>:DG5DEGB4BFF?B@FFB)7F:FF*)9::2####
@M06045:235:000000000-JCY5N:1:1101:22553:5736 1:N:0:TACAGC
TCGGCAACTCCTACGGGAGGCAGCAGTGGGGAATATTGCACAATGGGCGAAAGCTTGATGCAGCAACGCCGCGTGAGCGATGAAGGCCTTCGGGTCGTAAAGCTCTGTCCTCAAGGAAGATAATGACGGTACTTGAGGAGGAAGCCCCGGCTAACTACGTGCCAGCAGCCGCGGTAATACGTAGGGGGCTAGCGTTATCCGGATTTACTGGGCGTAAAGGGTGCGTAGGTGGTTTCTTAAGTCAGGAGTGAAAGGCTACGGCTCAACCGTAGTAAGCTCTTGAAACTGGGAAACTTGAGGG
+
CGGGGGGGGGGGGGGGGGGGGGGGGGGGGGGGGGGGGGGGGGGGGGGGGGGGGGGGGGGGGGGGGGGGGGGGGGGGGGGGGGGGGGGGGGGGGGGGGGGGGGGGGGGGGGGGGGGGGGGGGGGGGGGGGGGGGGGGGGGGGGGGGGGGGGGGGGGGGGGGGGGGGGGGGGGGGGGGGGGGGGGGGGGGGGGGFGGGGGGGGGGEEGGGGGGGGGEGDGGGGGGGGAGEGGGGGGGGGGGGGGGGGGFGFGGG=CFGGGGGGG3DGGGFFD>DFFFFF79BFFDF?FFFFFF??FAA9####
@M06045:235:000000000-JCY5N:1:1101:16893:5755 1:N:0:TACAGC
TCGGCAACTCCTACGGGAGGCAGCAGTGGGGAATTTTGGACAATGGGGGCAACCCTGATCCAGCCATGCCGCGTGCGGGAAGAAGGCCTTCGGGTTGTAAACCGCTTTTAGCCGGGACGAAAGCTGTACGGATAACACCCGTGCAGGTTGACGGTACCGGCGGAATAAGCACCGGCTAACTACGTGCCAGCAGCCGCGGTAATACGTAGGGTGCGAGCGTTAATCGGAATTACTGGGCGTAAAGCGTGCGCAGGCGGTTCGTTGTGTCGGCGGTGAAAGCCCCGGGCTCAACCTGGGGCTG
+
CGGGGGBFFGGGGGGGGGGGGGGGGGGGGGGGGGGGGGGGGGGGGGGGGGGGGGGGGGGGGGGGGGGGGGGGGGGGGGGGGGGGGGGGGGGGGGGGGGGGGGGGGGGGGGGGGGGGGGGGGGGGGGGGGGGGGGGGGGGGGGGGGGGGGGGGGGGGGGGGGGGGGGGGFGGGGGGGGGGGGGGGGFDDFGGGGGGGGGGGGGGGGGGGGGGGGGGEGGDEGDGGGGGGD5EGGGGGGGGGGGGGGGGGGGGGGGGGGGDDGGGG3CFFFGFGFGFFFGFFFFGFB3B3>==FFFFFF####
@M06045:235:000000000-JCY5N:1:1101:5698:5763 1:N:0:TACAGC
TCGGCAACTCCTACGGGAGGCAGCAGTGGGGAATATTGGACAATGGGCGAAAGCCTGATCCAGCAATGCCGCGTGAGTGATGAAGGCCTTAGGGTTGTAAAGCTCTTTTACCCGGGATGATAATGACAGTACCGGGAGAATAAGCTCCGGCTAACTCCGTGCCAGCAGCCGCGGTAATACGGAGGGAGCTAGCGTTATTCGGAATTACTGGGCGTAAAGCGCACGTAGGCGGCTTTGTAAGTTAGAGGTGAAAGCCTGGAGCGCAACTCCAGAACTGCCTTTAAGACTGCATCGCTTGAGC
+
CGGGGGGGGGGGGGGGGGGGGGGGGGGGGGGGGGGGGGGGGGGGGGGGGGGGGGGGGGGGGGCGGGGGGGGGGGGDFGGGGGGGGGGGGGGGGGGGGGGGGGGGGGGGGGGGCGGECGGGGGGGGGGGGGGGGGGGGGGG9FGGGGGGGGGGEFGGGGGG@FGGGFGGGGGGGGGGGGGGGGGGGGGGGGGGGDECEFCGGGGGGGGGGGGGGCCEGGGGGGGGGGGGGGGGDEGG+:C>FG>FGFGGGGGCC<FGGGFGGG)57<D??CFD4C5@@FFFFFGFFFFFF:BBBE::?####
@M06045:235:000000000-JCY5N:1:1101:12429:5772 1:N:0:TACAGC
TCGGCAACTCCTACGGGAGGCAGCAGTGGGGAATATTGGACAATGGGCGCAAGCCTGATCCAGCCATGCCGCGTGGATGATGAAGGCCCTAGGGTTGTAAAGTCCTTTCGGCGGGGAAGATAATGACGGTACCCGCAGAAGAAGCCCCGGCTAACTTCGTGCCAGCAGCCGCGGTAATACGAAGGGGGCTAGCGTTGCTCGGAATCACTGGGCGTAAAGCGCACGTAGGCGGCTTTTTAAGTCAGGGGTGAAATCCTGGAGCTCAACTCCAGAACTGCCTTTGATACTGAGAAGCTTACAG
+
CGGGGGGGGGGGGGGGGGGGGGGGGGFGGGGGGGGGGFGGGGGGGGGGGGGGGGGGGGGGGGGGGGGGGGGGGGGGGGGGGGGGGGGGGGGGGGGGGGGGGGGGGGGGGGGGGGGGGGGGGGGGGGGGGGGGGGGGGGGGGGGGGGGGGGGGGGGGGGGGGGGGGGGGGGGGGGGGGGGGGGGGGGGGGGGGGGGGCCCGGGGGGGGGGGGFGGGGGGGGGGGGGGGFGGGGGGGGFGGGGGGGGFF>CDG6:A:CGGGFFGGGGGGFFGFGFGFFFGFFFFGFFFFFFFFF<FFFF####
@M06045:235:000000000-JCY5N:1:1101:17952:5782 1:N:0:TACAGC
TCGGCAACTCCTACGGGAGGCAGCAGTTAGGAATTTTGGGCAATGGGCGCAAGCCTGACCCAGCAACGCCGCGTGGGTGACGAAGGCCTTCGGGTTGTAAAGCCCTTTTCTGGGGGAAGATGATGACGGTACCCCAGGAAGAAGCACCGGCTAACTACGTGCCAGCAGCCGCGGTAATACGTAGGGTGCGAGCGTTGCCCGGATTTATTGGGCGTAAAGGGCGCGCAGGCGGTACGGCACGTCCGTTGTGAAATCGCTCGGCTCAACTGGGCGGGGGCAGCGGATACGGCCGCCCTTTTGG
+
CGGGGG@FFGGGGGGGGGGGGGGGGGFGGGGGGGGGGGGGGGGGGGGGGGGGGGGGGGGGGGGGGGGGGGGGGGGGGGEGGGGGGGGGGGGGGGGGGEGGGGGGGGGGGGGGGGGGGGGGGGGGGGGGEGGGGG7FGGGGGGGGGGGGGGGGGGGGDGGFGGGGGGGGGGGGGGGECFFGF<CGGGFEEDGGGEGGGGGGGGGDE:FG??FC8EEGGFFGGGD=CGGGEGGGGGGGGGCDGGGCE56DDDCCFFGGGEFCDG3<DCGFFC@FBDEE)/7585C>837.>>5.,)3,8####
@M06045:235:000000000-JCY5N:1:1101:12814:5794 1:N:0:TACAGC
TCGGCAACTCCTACGGGAGGCAGCAGTGGGGAATATTGGACAATGGGCGAAAGCCTGATCCAGCAATGCCGCGTGAGTGATGAAGGCCCTAGGGTTGTAAAGCTCTTTTACCCGGGATGATAATGACAGTACCGGGAGAATAAGCTCCGGCTAACTTCGTGCCAGCAGCCGCGGTAATACGAGGGGAGCTAGCGTTGTTCGGAATTACTGGGCGTAAAGCGCGCGTAGGCGGTTTTTTAAGTCAGAGGTGAAAGCCCGGGGCTCAACCCCGGAATTGCCTTTGAAACTGGAAAACTACTGG
+
CGGGGGGGGGGGGGGGGGEGGGGGGGGGGGGGGGGGGGGGGGGGGGGGGGGGDGGGGGGGGGGGGGGGGGGGGEGGGGGGGGGGGGGGGGGGGGGGGGGGGGGGGGGGGGFGGGFGGGGGGGGGGGGGGGGGGGGGGGGGGGGGFDGGGGGGGGGGGGGGGGGGGGGGGGGGGGGGGGGGGFGGGGGGGGGGGG;CGGFDGGEGGGGDCGG5EEEGGGGGGGGGGGGGGGGG:ECGCDGFGGCFGGGGGGGFGFFGGGGGGGGGGGGFFCDGD3@FFG4@*9DFFFFF??FFF@?B2####
@M06045:235:000000000-JCY5N:1:1101:23961:5800 1:N:0:TACAGC
TCGGCAACTCCTACGGGAGGCAGCAGTGAGGAATCTTCCGCAATGGGCGAAAGCCTGACGGAGCGACGCCGCGTGTGGGATGAAGTCTCTCGGGATGTAAACCACTGTCGGAGGGGAAGATAATGACGGTACCCTCCAAGAAAGCCCCGGCTAACTACGTGCCAGCAGCCGCGGTAATACGTAGGGGGCAAGCGTTACTCGGATTCACTGGGCGTAAAGCGCGTGTAGGCGGCTGGTCAAGCGTGATGTGAAATCTTCGGGCTCAACCCGGAAACTGCATCGCGAACTGGCCTGGCTGATA
+
CGGGGGGGGGGGGGGGGGGGGGGGGGGGGGGGGGGGGGGGGGGGGGGGGGGGGGGGGGGGGGGGGGGGGGGGGGGGGGGGGGGGGGGGGGGGGGGGGGGGGGGGGGGGGGGFGGGGGGGGGGGGGGGGGGGGGGGGDFGFGGGGGGGGGGGGGGGGGGGGFGGGGGGGGGGGGGGDGGGGGGGGGGGGGGGGGGGGGGGGGGGGGGFGGGGGGGGGGFGGGGGGDEGGGGGGGGGGGGGGGGDGGCDGGG=GCCCCGGGGDGDGFGG@BGFGFDFFFGF*=BGF>FEFFFFFFFBF(####
@M06045:235:000000000-JCY5N:1:1101:9392:5811 1:N:0:TACAGC
TCGGCAACTCCTACGGGAGGCAGCAGTGGGGAATATTGGACAATGGGCGCAAGCCTGATCCAGCCATGCCGCGTGAGTGATGAAGGCCTTAGGGTTGTAAAGCTCTTTCACCGATGAAGATAATGACGGTAGTCGGAGAAGAAGCCCCGGCTAACTTCGTGCCAGCAGCCGCGGTAATACGAAGGGGGCTAGCGTTGTTCGGATTTACTGGGCGTAAAGCGCACGTAGGCGGTTTGTTAAGTCAGAGGTGAAATCCCGGAGCTCAACTCCGGAACTGCCTTTGATACTGGCAAGCTATTCG
+
CGGGGGGGGGGGGGGGGGGGGGGGGGGGGGGGGGGGGGGGGGGGGGGGGGGGGGGGGGGGGGGGGGGGGGGGGGGGGGGGGGGGGGGGGGGGGGGGGGGGGGGGGGGGGGGGGGGGGGGGGGGGGGGGGGGGGGGGGGGGGGGGGGGGGGGGGGGGGGGGGGGGGGGGGGGGGGGGGGGGGGGGGGGGGGGGGGGGGGGGGDEGGGGGGGGGGGGGGGGGGGGGGGF=EGGGEECGGGGGGGGDGFGCFGGGGFGGGGGDGGCD*>FFFGFGFGFFFGFFFFGFFFFFFFF:<>?:)####
@M06045:235:000000000-JCY5N:1:1101:19084:5824 1:N:0:TACAGC
TCGGCAACTCCTACGGGAGGCAGCAGTGGGGAATATTGGACAATGGGCGAAAGCCTGATCCAGCAACGCCGCGTGAGGGATGACGGCCTTCGGGTTGTAAACCTCTTTCAGTACCGACGAAGCGCAAGTGACGGTAGGTACAGAAGAAGCACCGGCCAACTACGTGCCAGCAGCCGCGGTAATACGTAGGGTGCGAGCGTTGTCCGGAATTATTGGGCGTAAAGGGCTCGTAGGCGGTTTGTCGCGTCGGGAGTGAAAACCATGGGCTTAACTCATGGCTTGCTTCCGATACGGGCACAGG
+
CGGGGGCFGGGGGGGGGGGGGGGGGGFGGGGGGGGGGGGGGGGGGGFGGGGGGGGCGGGGGGGGGGGGGGGGGGGGGGGGGGGGGGGGGGGGGGGGGGGGGGGGGGGGGGGGGGGGGGGGGGGDGGGGGGGGGGGGGGGGGGDGGGGGGGG>DFDGGGGGGGGGGGGGGGGGGGGGDEGGGGGGGG:>EEGGEGGGGGGGGGGDGEDCGFGGGGGGGGG8=:CFGGDGGGGGGGDCGG=CEC7CGGGD<DGCDEFFDCFGGGC7DFGF>FBFBGFFFGFFFFFFFFFFFFE3:E93(####
@M06045:235:000000000-JCY5N:1:1101:6550:5860 1:N:0:TACAGC
TCGGCAACTCCTACGGGAGGCAGCAGTGGGGAATTTTGGACAATGGGGGCAACCCTGATCCAGCCATCCCGCGTGTGCGATGAAGGCCTTCGGGTTGTAAAGCACTTTTGGCAGGGAAGAAACTGCGCCGGTTAATACCTGGCGCAACTGACGGTACCTGCAGAATAAGCACCGGCTAACTACGTGCCAGCAGCCGCGGTAATACGTAGGGTGCAAGCGTTAATCGGAATTACTGGGCGTAAAGCGTGCGCAGGCGGTTCGGAAAGAAAGAGGTGAAATCCCAGAGCTTAACTTTGGCCGG
+
CFFCFFGGGFGGE<CGGGGGGGGGGECFFEE,@FA,ECCF<C@C@FECCFEEC,:EFFECFGEGF8FFFA@CEGG:DEFGCF9??F8F8E,DFGG=FGGGGC9<?FE<EFGF,B:FGGGGFG8,C>=:F7C>>FB9ECEAFC@GGGGG?FGGGEFFGGCFGGGG,7F=<FFGGGGGEEGGCFGGAFG@CFC99E88*11:C:+<EE+08CG?=:8FGFGC8=*++1**2:6++<9?FFGGCEDDFGGG<CDEDG319177C5719C47@7454<56=7*/9@*/847@)@/86F29,####
@M06045:235:000000000-JCY5N:1:1101:18637:5861 1:N:0:TACAGC
TCGGCAACTCCTACGGGAGGCAGCAGTGGGGAATATTGCACAATGGAGGGAACTCTGATGCAGCGACGCCGCGTGAGCGATGAAGGCCTTCGGGTCGTAAAGCTCTGTCCTATGGGACGATAATGACGGTACCATAGGAGGAAGCCCCGGCTAACTACGTGCCAGCAGCCGCGGTAATACGTAGGGGGCGAGCGTTGTCCGGAATTACTGGGCGTAAAGGGTACGCAGGCGGCCATGTAAGTCAGATGTGAAAGGTCACGGCTCAACCGTGGTAAGCATTTGAAACTGTGTGGCTTGGCTT
+
CGGGGCFGGGGGGGGGGGGGGGGGGGFFGGGGGGGGGGGGGGGGGGGGGGGGGGGGGGGGGGGGGGGGGGGGGGGGGGGGGGGGGGGGGGGGGGGGGGGGGGGGGGGGGGGGGGGGGGGGGGGGGGGGGGFEGFGGGGGGGGGGGGGGGGGGGGGGGGGFCFGGGGGGGGGGGGGGGCGGG9CFGGGGGGGGGGGGGGGGGGGGGFGG?EGGGGEGGGGGGGGFCCEGGEGGDEEGGGDFG9DCGCDFGGFGGGGGG?CGGGCD=FGFFCFGFGFFFGFF9=CFFFFF==8><>6<,####
@M06045:235:000000000-JCY5N:1:1101:14517:5870 1:N:0:TACAGC
TCGGCAACTCCTACGGGAGGCAGCAGTGGGGAATATTGCACAATGGGCGGAAGCCTGATGCAGCGACGCCGCGTGAGGGATGACGGCCTTCGGGTTGTAAACCTCTTTCAGCAGGGAAGAAGCGCAAGTGACGTTACTCGCAGAAGAAGCACCGGCTAACTCCGTGCCAGCAGCCGCGGTAATACGGAGGGTGCAAGCGTTAATCGGAATTACTGGGCGTAAAGCGCACGCAGGCGGTCTGTCAAGTCGGATGTGAAATCCCCGGGCTCAACCTGGGAACTGCATTCGAAACTGGCACGAC
+
CGGGGGGGGGGGGGGGGGGGGGGGGGGGGGGGGGGGGGGGGGGGGGGGGGGGGGGGGGGGGGGGGGGGGGGGGGGGGGGDGGGGGGGGGGGGGGGGGGGGGGGGGGGGGGGGGGGGGGGGGGGGGGGGGGGGGGGGGGGGGGGGGGGGGGGGGGGGGGGGGGGGGGGGGGGGGGGGGGGGGGGGGGGGGGGGGGGGGGGGGGGGGGGGEGCFGGFGGGGDGCFGGGGGGGGGGGGGGGGGGEFGFCCDDGGGGGFFGGGGGGFCDGGFFGFGFGFFFG?>FFF=FFFFFFFF>F04(####
@M06045:235:000000000-JCY5N:1:1101:4204:5884 1:N:0:TACAGC
TCGGCAACTCCTACGAGAGGCAGCAGTGGGGAATTGTTCGCAATGGGCGCAAGCCTGACGACGCAACGCCGCGTGGAGGACGAAGATCTTCGGGTAGCAAACGCCTTTCGCTCGGGAAGAACGCCTCTGGTGTGTATATCGCCGGAGGGTGACGGTACCGAGAGAAGAAGCCCCGGCTAACTCTGTGCCAGCAGCCGCGGTAATACAGGGGGGGCAAGCGTTGTTCGGAATTACTGGGCGTAAAGGGCGCGTAGGCGGCCAACTAAGACACACGTGCAATCCCCAGGCCTCACCTGGGGAC
+
CGGDCCGGECFG,FE,B:@;@B@CFFFGGFG7;F@FFFGFEFCG9AFF>E+@+CFGFE<CE@F:+=FC+=>C=FGC4FFE7:4+8B,C9FGG7CE+4,8C=F+6=C+FEF+B<@:7>FGGGECCFF:F:F@@>F,8@FC97C<F@=@7FGFF3FFE<E,4=F>FDCGFDGGFFDEGGGDGCCFD:C@C+2<:E*A*/:*:*2/<03+08?5>EE=*A58=82?CF?EC;*:<+0<965CD*:*1:ECCC7)2)*/017<C)19CF46*0*8F@D)7)18*)02<4;)5)0))37>::####
@M06045:235:000000000-JCY5N:1:1101:21313:5898 1:N:0:TACAGC
TCGGCAACTCCTACGGGAGGCAGCAATTAGGAATCTTGCGCAATGGGCGAAAGCCTGACGCAGCGACGTCGCGTGGGGGAGGAAGGCTTTCGGGTTGTAAACCCCTTTTATCGAGGAAGAAGAATGTGACGGTACTCGATGAATAAGCCCCGGCTAACTCCGTGCCAGCAGCCGCGGTAATACGGAGGGGGCTAGCGTTGTCCGAAGTTACTGGGCGTAAAGCGCGCGTAGGCGGGTTGGTAAGTCCGCTGTGAAAGCCCGGAGCTCAACTCCGGAGGGTCGGTGGATACTGCCAGTCGGC
+
CGGGGG7FFGGGFGGGGGGGGGGGCEFFGGGGGGFGGFGEGGGGGGGGGFGGGGGGGGGGGGDGGGGGGGGGGCGGGGGGGGGCGGGGGGGGGGGGGGGGFGGGGGGGGGGGGCGGGGGGGGFGGGGGGGGGGGGGFGG@FFGGGGGGGGGGGEGDGGGGGGGGGFFGGGGGGGGGGGGGGGGGG5>GEEGGCFGGGGGGGGGGGGGFGGGGGFGGGGEG5EGGGGGGGGGGGGGGCGGGGF7FFFFCDGGCCFGFGGGFGGGG35CFFGFGFGF)7CEFFFGF>D3=FFFFBF2:)####
@M06045:235:000000000-JCY5N:1:1101:4315:5927 1:N:0:TACAGC
TCGGCAACTCCTACGGGAGGCAGCAGTTAGGAATTTTGGGCAATGGGCGAAAGCCTGACCCAGCAACGCCGCGTGGGTGATGAAGGCCTTCGGGTCGTAAAGCCCTTTTTCAGGGGAAGATGATGACGGTACCCTGAGAATAAGCCCCGGCTAACTACGTGTCAGCAGCCGCGGTAATACGTAGGGGGCAAGCGTTGTCCGGATGTATTGGGCGTAAAGCGCGCGTAGGCGGCGCGGTATGTCGTGCGTGAAATCTCCCGGCTTAACTGGGAGGGGCCGGGCGAAACTGCCGGGCTTGGCA
+
BFGGCGGGGGFGGF;@C;@FB;FCGGGAFCF<FDCF<E@,<<8FFD,EF@CCGG@EC,C6CAFDGGGGG:::FF@FG48<F,,5CE=FFFGGGGFC>8?F<<FGGGGGGG<9?FG7+CCFD9ADCFGCFGEFG9=DFGDGGFAC9<BFEGGC*3>@CFEF@,>DCG,>FFCEFGG7<FCEC2CCG*::C8*118138;0<CE*C1C9CC?98:?CEDGGGDE*8C8:=EGDDDECECDEGFGGGGGGCD5<:*A*:*291)9)90;:*/*5*.9)775:)..9)557F?*5)3),4.####
@M06045:235:000000000-JCY5N:1:1101:8072:5932 1:N:0:TACAGC
TCGGCAACTCCTACGGGAGGCAGCAGTGGGGAATATTGCACAATGGGGGAAACCCTGATGCAGCAACGCCGCGTGAGTGATGACGGCCTTCGGGTTGTAAAGCTCTGTCTTCAGGGACGATAATGACGGTACCTGAGGAGGAAGCCACGGCTAACTACGTGCCAGCAGCCGCGGTAATACGTAGGTGGCGAGCGTTGTCCGGATTTACTGGGCGTAAAGGGAGCGTAGGCGGATTTTTAAGTGAGATGTGAAATACCCGGGCTTAACCTGAGTGCTGCATTTCAAACTGGAAGTCTATCAA
+
CGGGGGGGGGGGGGGGGGGGGGGGGGGGGGGGGGGGGFGGGGGGGGGGGGGGGGGGGGGGGGGGGGGGGGGGGGGGGGGGGGGGGGGGGGGGGGGGGGGGGGGGGGGGGGGGGGGGGGGGGGGGGGGGGGGGGGGGGGGGGGGGGGGGGGGGGGGGGGGGGGGGGGGGGGGGGGGDGGGGGGGGGCCFGGGGGGGGGGGGGGGGGGGGGGGGGGEEEFGGGGGGGCEGGGGGEEGCCFFGGGGGGGGGCC?FCGGGFGDGGGGGFFGFFGFGFGFFFGFFFFGFFFFFFFFFF?A9.####
@M06045:235:000000000-JCY5N:1:1101:21104:5936 1:N:0:TACAGC
TCGGCAACTCCTACGGGAGGCAGCAGTGGGGAATATTGGACAATGGGCGCAAGCCTGATCCAGCCATACCGCGTGAGTGAAGAAGGCCTTCGGGTTGTAAAGCTCTTTTGTTGGGAAAGAAATCCTGTCGGTTAATACCCGGTAGGGATGACGGTACCCAAAGAATAAGCACCGGCTAACTTCGTGCCAGCAGCCGCGGTAATACGAAGGGTGCAAGCGTTACTCGGAATTACTGGGCGTAAAGCGTGCGTAGGTGGTTTGTTAAGTCTGATGTGAAAGCCCCGGGCTCAACCTGGGCCAA
+
CGGGGGEGGGGGGGGGGGGGGGGGFFFGGGGGGGGGGGGGGGGFGGGGGGGGGGGGGGGGGGGGGGGGGGGGGEGGGGGGGGGGGGGGGGGGGGGGGGGGGGGGGGGGGGGGGGGGGGGGGGGGGGGGGGGGGGGGGGGGGGGGGGGGGGGGGGGGGGGGGGGGGGFGGGGGGDGGGGGGGGGGGGGGGGGGGGGGGGGGGGGGGGGGGGGGGGGGGGGGGGGGGGGGGFG7EGGGGGGCEGGGGGGGGG55DGGGGEGGGGGGGGGFFGF7=F@6FGFFFFD@EEF>FFFF?FFFF####
@M06045:235:000000000-JCY5N:1:1101:14780:5972 1:N:0:TACAGC
TCGGCAACTCCTACGGGAGGCAGCAGTGGGGAATTTTGGACAATGGGGGCAACCCTGATCCAGCCATGCCGCGTGCGGGAAGAAGGCCTTCGGGTTGTAAACCGCTTTTAGCCGGGAAGAAAAGGCGCGGGCTAATACCTCGCGTTTTTGACGGTACCGGCGGAATAAGCACCGGCTAACTACGTGCCAGCAGCCGCGGTAATACGTAGGGTGCAAGCGTTAATCGGAATTACTGGGCGTAAAGCGTGCGCAGGCGGTTCGTTGTGTCGGCGGTGAAAGCCCCGGGCTTAACCTGGGAGCG
+
CGGGGGGGGGGGGGGGGGGGGGGGFGFGGGGGGGGFGGGGGGGGGGGGGGGGGGGGGGGGGGGGGGGGGGGGGGGGGGGGGGGGGGGGGGGGGGGGGGGGGGGGGGGGGGGGGGGGGGGGGGGGGGGGGGGGGGGGGGGGGGGGGDGGGGGGGGGGGGGGGGGGGGGGGGGGGGGGGGGGGGGGGGGGGGGGGGGGGGECGGGGGGGGGGGGGGGGFFGGGGGGGGGGDFFFGGGFGGGGGD<FGGDGGGGGGDGGGGGGGCFF<CGFFDFDEGFFFFFFFFGFFFF@F@@FFF7?F####
@M06045:235:000000000-JCY5N:1:1101:27032:5979 1:N:0:TACAGC
TCGGCAACTCCTACGGGAGGCAGCAGTGGGGAATATTGCACAATGGGGGAAACCCTGATGCAGCAACGCCGCGTGAGTGATGACGGCCTTCGGGTTGTAAAGCTCTGTCTTCAGGGACGATAATGACGGTACCTGAGGAGGAAGCCACGGCTAACTACGTGCCAGCAGCCGCGGTAATACGTAGGTGGCGAGCGTTGTCCGGATTTACTGGGCGTAAAGGGAGCGTAGGCGGATTTTTAAGTGAGATGTGAAATACTCGGGCTTAACCTGAGTGCTGCATTTCAAACTGGAAGTCTAATCG
+
CGGGGGEGGGGGGGE@FFCCFGGGEFFGGDCEEGGGGGGGGCFGGGGGGGGGGE,@FEGFGFGGGFGGGGGGGGG@GGGGGFFFEGD7B,BFGG=FE7FGGGGE<FGAFGGFGGFG@<=:>CGGGGGGFE7BF9F=DCCFGEB,@FEFFC@FGGFG=>>FAF@FCDFGG:F7FEGGGGG9<,4C<5+;CEBCGGC8CGCCEE5C8F99EGGFGE888AAFGFC8:::CE6CD*:*A+:CCF<CF++*::7:?C900;FDD3<D*7D7/7CFGBCF=FDFF4@787=@F4??4:@A2)####
@M06045:235:000000000-JCY5N:1:1101:17989:5992 1:N:0:TACAGC
TCGGCAACTCCTACGGGAGGCAGCAGTGGGGAATCTTGCACAATGCGCGAAAGCGTGATGCAGCAACGCCGCGTGGGGGAAGAAGGCCTTCGGGTTGTAAACCCCTTTCAGTTGGGACGAAGCTTCGCCGGTGAATAGCCGGCTGGAGTGACGGTACCTTCACAAGAAGCCCCGGCTAACTACGTGCCAGCAGCCGCGGTAATACGTAGGGGGCAAGCGTTGTCCGGAATCATTGGGCGTAAAGCGCGTGTAGGCGGCCCGGTAAGTCCGCTGTGAAAGTCGGGGGCTCAACCCTCGATCT
+
CGGGGGGGGGGGGGGGGFGGGGGGGGGGGGGGGGGGGGGGGGGGGGGGGGGGGGGGGGGGGGGGGGGGGGGGGGGGGGGGGGGGGGGGGGGGGGGGGGGGGGGGGGGGGGGGGGGGGGGGGGGGGGGGGGGGGGGGGGGGGGGGGGGGGGGGGGGGGGGGGGFFGGGGGGGGGGGGGGGGGGGGGGGGGGGGGGGGGGGGGGGCEEFGGGGGGGGGGGG=EEGGFGGGEGGGGGGGGFGCGGGGGGGGDGGGGGGGGGGGGGGGDGD4F3>C>DFFFGFFFEGBFFE5@FFF:><:(####
@M06045:235:000000000-JCY5N:1:1101:20637:6006 1:N:0:TACAGC
TCGGCAACTCCTACGGGAGGCAGCAGTGGGGAATATTGGACAATGGGCGCAAGCCTGATCCAGCAATGCCGCGTGAGTGATGAAGGCCTTAGGGTTGTAAAGCTCTTTTACCCGGGATGATAATGACAGTACCGGGAGAATAAGCCCCGGCTAACTCCGTGCCAGCAGCCGCGGTAATACGGAGGGTGCGAGCGTTGTCCGGAATCGCTGGGCGTAAAGGGCGCGTAGGCGGCCGAGCAAGGTCGCGGTGAAAGCCCGGGGCTCAACCCCGGGTCGGCCGTGGCAACTACTCGGCTCGGTC
+
CGGGGGGGGGGGGGGGGEFGGGGGFGFGFGGGGGGGGGGGGGGGGGGGGGGGGGGGGGGGGGGGGGGGGGGGGGGGGGGGGGGGGGGGGGGGGGGGGGGGGGGGGGGGGGGGGGGGGGGGGGGGGGGGGGGGGGGGGGGGGGGGGGGGGGGGGGGGGGGGGGGGGGGGGGGGGGGGGGGGBFGGGGEGGGGGGGGGCCGGGGGGGGGGGGGGGGDEGGFGEDGGGGGEGGGGGGGEGGEFGGGGGEGG7DDGGGGGGGGGGD3CCGGFEG>GEDFFE<:D>BDBF@FFFFFF:@?16####
@M06045:235:000000000-JCY5N:1:1101:12585:6010 1:N:0:TACAGC
TCGGCAACTCCTACGGGAGGCAGCAGTGGGGAATATTGCACAATGGGCGAAAGCCTGATGCAGCGACGCCGCGTGAGGGATGACGGCCTTCGGGTTGTAAACCTCTTTCAGCAGGGAAGAAGCGAAAGTGACGGTACCTGCAGAAGAAGCGCCGGCTAACTACGTGCCAGCAGCCGCGGTAATACGTAGGGCGCGAGCGTTGTCCGGAATTATTGGGCGTAAAGAGCTCGTAGGCGGCTTGTCGCGTCGGATGTGAAAGCCCGGGGCTTAACCCCGGGTCTGCAGTCGATACGGGCCCGCT
+
CFDCG@CGEGFF9EGGGCCCE7@CCECEFFG7FG9EFFFFFFGGGFGG:FECCEFGD?CEGGGC:BFEGGGGGFEDGGEDGFGGFGDE7FFGGGFGG=FE<EGFGFGFCCFG?F<CCEGGGGDC+@=:@ECFGEFF@<EAFGGCBCFGGGG7*>*=F@:F<FCCBCFGG,<CEF7@**=EFEBB:C?F*?86C>C5/CE*:8C7+;C*:*<+<AF@=5C1:C5CEC*3+:2:C*+*:35D=FDGGEDCCD):D<7:09?<579713C)77=:79@B@GEBFFCF?697)0750>9;(####
@M06045:235:000000000-JCY5N:1:1101:10906:6022 1:N:0:TACAGC
TCGGCAACTCCTACGGGAGGCAGCAGTGGGGAATTTTCCGCAATGGGCGAAAGCCTGACGGAGCAATGCCGCGTGGAGGTAGAAGGCCCACGGGTCGTGAACTTCTTTTCCCGGAGAAGAAGCAATGACGGTATCTGGGGAATAAGCATCGGCTAACTCTGTGCCAGCAGCCGCGGTAATACAGAGGATGCAAGCGTTATCCGGAATGATTGGGCGTAAAGCGTCTGTAGGTGGCTTTTTAAGTCCGCCGTCAAATCCCAGGGCTCAACTCTGGACAGGCGGTGGAAACTACCAAGCCTTC
+
CGGGGGGGGGGGGFGGGGGGGGGGGGFGGGGGGGGGGGGGGGGGGGGGGGGGGGGGGGGGGGGGGGGGFGGDGEGGGGGGGGGGGGGGEEEGEGGGGEGGGGGGGGGFGGGGGGGGGGCFFGGGGGGGGGGEGGFGGGCFGGGGGGEEGGGGGGEGGGGGG,@DFFGGGGGGGGGGGEEFFGGGFGFGEGGGGGGGGGGGFEGGGGGFFFFGFFFGGGGGG+:;=GGFGGG<EG=ECCCCEFFFG7D5<755<EGGFFFGFFGGGGGFF>?>=DFFFG3>EF7>E>?=5BB),?BF0####
@M06045:235:000000000-JCY5N:1:1101:25234:6056 1:N:0:TACAGC
TCGGCAACTCCTACGGGAGGCAGCAGTGGGGAATATTGCACAATGGGCGGAAGCCTGATGCAGCGACGCCGCGTGAGGGATGACGGCCTTCGGGTTGTAAACCTCTTTCAGCAGGGACGAAGCGCAAGTGACGGTACCTGCAGAAGAAGCGCCGGCCAACTACGTGCCAGCAGCCGCGGTAAGACGTAGGGCGCGAGCGTTGTCCGGATTTATTGGGCGTAAAGAGCTCGTAGGCGGCTTGTCGCGTCGTCTGTGAAATCCCGCGGCTCAACTGCGGGTCTGCAGGCGATACGGGCCGTGC
+
CGGGGGGGGGGG<FGGGDGGGGGGEC@FGGGGGGGGGGGGGGGGGGGGGCGGGGGGGGGGGGGGGGGGGGGGGGGGGGGGGGGGGGGGGGGGGGGGGGGFGGGGGGGGGGFGGGGEGGGGCCGGEGGGGGGFGGGGGGFGGGGGGGGGGGGGGGGEGDGGFCDGG77FFFFGGGGGGGG/CEE?68*;FCCE5CCEEEC?>?89CEEDEE?CFDGFEFGC8EC7EGFFGGGCE=FEEGEGGCG3*:C9DGFEG+:C*02:7*1))19>DCFF?*97>D@>FFF?FF57)5.)(7>F(####
@M06045:235:000000000-JCY5N:1:1101:9159:6069 1:N:0:TACAGC
TCGGCAACTCCTACGGGAGGCAGCAGTAGGGAATCTTGCGCAATGCGCGAAAGCGTGACGCAGCAACGCCGCGTGGGGGAAGAAGGCCTTCGGGTTGTAAACCCCTTTCAGTTGGGACGAAGCTCCGTCGGTGAACAGTCGGCTGGAGTGACGGTACCTTCAGAAGAAGCCCCGGCTAACTACGTGCCAGCAGCCGCGGTAATACGTAGGGGGCTAGCGTTGTCCGGAATCATTGGGCGTAAAGAGCGTGTAGGCGGCTCGGTAAGTCCGCTCTGAAAGCCCGGGGCTCAACCCCGGATCC
+
CGGGGGEFGFGGGFGGCCCFFGEG<CCFGGGFFGGGGGGGGGGGFGGGCFEFGFGGGEGGGEEGGGGGGGGGG=FE7:CEFGGGGFFAFGGGGGGGGGGGGGGGGFCFGGGGAEDFGGGGCGC,DGGFGEGGGGGGFDDFGE@CEGG@FFGGFFGF@FFFFGFFGGGGGGGGEEGGGGGCCFCEGFGEFGGCCGGGEG5/8*<EC8CFCCE>EGGGGFC;CC?F9C8*2ACFG3+019=>C=C77CCD<<77?CFDCEGDC<7*50*/99@3.19@6CB?4@G>5B@7:FF?<EBB>####
@M06045:235:000000000-JCY5N:1:1101:23427:6071 1:N:0:TACAGC
TCGGCAACTCCTACGGGAGGCAGCAGTGGGGAATTGTTCGCAATGGGCGCAAGCCTGACGACGCAACGCCGCGTGGAGGATGAAGGTCTTCGGATTGTAAACTCCTGTTGACCGGGACGAACGGGCGCCGACCTAACACGTCGGCGCAGTGACGGTACGGGTTGAGGAAGCCACGGCTAACTCTGTGCCAGCAGCCGCGGTAATACAGGGGTGGCAAGCGTTGTTCGGAATTACTGGGCGTAACGGGCGCGTAGGCGGCCTTCTAAGTCAGACGGGAATTCCCCAGGCTTAACTTGGCATG
+
CFFCFEEGGEFFGGGGGCCFFCEG<FFFGF@;FFCFF@FE:@@CCGFFFGDCF<6<EGG@:FGECFEF=FG>FGECCFD+FEF9,EF9??<@@@@F@FE?E?ECCFGGCDCD9FF=>FFGGC@3FCC@FGDE@CBFFCEF=*=:FC**:<:EGDF<<B*4C::1@E8?*08;;@?ED*10<9<+<3<FC+<FGGGC?8EECE8C@@7:*;C;C>FGGE8E2:CE*+;5*::CF?7?64EDED3*:CCDGCCG)1101CG59*0:::*9**17?5)7)C))797)<@>>5?696*6>B####
@M06045:235:000000000-JCY5N:1:1101:13167:6089 1:N:0:TACAGC
TCGGCAACTCCTACGGGAGGCAGCAGTCGGGAATTTTGCGCAATGGACGAAAGTCTGACGCAGCAACGCCGCGTGAGGGATGACGGCCTTCGGGTTGTAAACCTCTTTTCTCAGGGACGATGATGACGGTACCTGAGGAATAAGCCACGGCTAACTACGTGCCAGCAGCCGCGGTAATACGTAGGTGGCAAGCGTTGTCCGGATTTACTGGGCGTAAAGAGCGCGCAGGCGGTCGTTCAAGTCGCGTGTGAAAGCCCCCGGCTCAACTGGGGAGGGTCACGCGATACTGATCGACTGCCGA
+
CGGGG>FGGGGFGGGGGGGGGGGGGGGGGGGGGGGGGFGGGGGEGGGGGGGGGGGGGGGGGGGGGGGGGGGGGGGGGGGGGGGGGGGGGGGGCFGGGGGGGGGGGGGGGCCFGGGGGGEEGGGGGGFEGGGGGDFGGGGGGGADGGGGGGDGGGGGGGGGGGGGGGGCGGGEGGFGGG@FGFC:C?FFCFGGGGGEGEFGGGGGGGFGFGGGGGDCECGGGFEGGGGGGGGG8EGG=F67CCFCC519CFGGGGGFGGGGDG5/6CF?@FFG>GDFFG5?BFC>DFFFF=*13>9<3####
@M06045:235:000000000-JCY5N:1:1101:8452:6105 1:N:0:TACAGC
TCGGCAACTCCTACGGGAGGCAGCAGTGGGGAATATTGCACAATGGGGGAAACCCTGATGCAGCAACGCCGCGTGAGTGATGACGGCCTTCGGGTTGTAAAGCTCTGTCTTCAGGGACGATAATGACGGTACCTGAGGAGGAAGCCACGGCTAACTACGTGCCAGCAGCCGCGGTAATACGTAGGTGGCGAGCGTTGTCCGGATTTACTGGGCGTAAAGGGAGCGTAGGCGGATTTTTAAGTGAGATGGGAAATACTCGGGCTTAACCTGAGTGCTGCATTTCAACCTGGAAGTCTACACC
+
CGGGGGGGGGFGGGGGGGGGGGGGGGGGFGGDGGFFGEGFGGGFFGGGGGGGGGGGGGGCGGFGGGGGGGGGGGGGGGGGGGGGGGGGGGGGGGGGEGDGGGGEFGGGGGGGGGGGCGGGECGGGGGGGGGGDGGCBFFGD@ACFGGGGGGGGGGGGDGFCEFGGGGGGGGGGGGGGGGDGCFGGGGGGGDEGGGGEEGGGCGGDFGCFG6CGG=E8*+<C*AEG8?EECEGEC5EECFFFGGGG?FG*C<67E>GGGGGGD5FCCDB?F)2=76@FFFB6@:@B*)9>F461946)####
@M06045:235:000000000-JCY5N:1:1101:24501:6117 1:N:0:TACAGC
TCGGCAACTCCTACGGGAGGCAGCAGTGGGGAATATTGGACAATGGGCGAAAGCCTGATCCAGCAATGCCGCGTGAGTGATGAAGGCCTTAGGGTTGTAAAGCTCTTTTACCCGGGATGATAATGACAGTACCGGGAGAATAAGCCCCGGCTAACTCCGTGCCAGCAGCCGCGGTAATACGGAGGGGGCTAGCGTTGTTCGGAATTACTGGGCGTAAAGCGCACGTAGGCGGCTTTGTAAGTTAGAGGTGAAAGCCCGGGGCGCAACTCCGGAATTGCCTTTAAGACTGCATCGCTAGCGG
+
CGGGGGGGGGGGGGGGGGGFGGGGGGGGGGGCFF9FGFFGCGGGEEGGGDGEGFEFF8EFDDFFGFGGGGEEGGGGGFFFCFF9FGGGGGEGEGG@FFGFCFGDGGFGDGGCFFE@ECGDFAEFGFGGGGFEGG::FGCBFGFGGFGGGGGGDFGGGGGGGGGECFCGG7FGCFFGGGFFGEEFD7BCGG5CFCEEGGGGE58?FDCFFF8CCGG5*;CG8CCEDC8:5CEEEEEGED7DC?DGFC7CDCF6:CCFG59<)>))97CFFFFGD)5?9C4@4FC=4=6=??BFA>::-####
@M06045:235:000000000-JCY5N:1:1101:13080:6119 1:N:0:TACAGC
TCGGCAACTCCTACGGGAGGCAGCAGTGGGGAATATTGGACAATGGGCGCAAGCCTGATCCAGCCATGCCGCGTGAGTGATGAAGGCCTTAGGGTTGTAAAGCTCTTTCACCGGTGAAGATAATGACGGTAACCGGAGAAGAAGCCCCGGCTAACTTCGTGCCAGCAGCCGCGGTAATACGAAGGGGGCTAGCGTTGTTCGGAATTACTGGGCGTAAAGCGCACGTAGGCTGACATTTAAGTCAGGGGTGAAATCCCAGAGCTCAACTCTGGAACTGCCTTTGATACTGGGTGTCTTTCCT
+
CGGGGGGGGGGGGGGGGGGGGGGGGGFFFGGGGG<FDFFGGGGFGFFGGGGGGGGGGGGGGGGGGGFGGGGGGGGGGGGGGGGCF@FGGGGGGGGGGGGGCFGEGGGGGGGGGECE@FFEGGGGGGGGGGGGGGGE7BFFECEEDFGGGGGGGGGGDGGFGGGGGGGGGGEGGGGDEGGGGFCFGCGGGGGGGGGGGGGGGEGGGGGFGGFGE5E588CFGC5CEE?FEGG=*CGDFFGDGGGFCCFGGGGFGGG*9<FFFFD<7FGFFGFG?*9@FG@FF4*7=4@?*<>?<B2<A####
@M06045:235:000000000-JCY5N:1:1101:15891:6156 1:N:0:TACAGC
TCGGCAACTCCTACGGGAGGCAGCAGTGGGGAATATTGCACAATGGGCGAAAGCTTGATGCAGCAACGCCGCGTGAGCGATGAAGGCCTTCGGGTCGTAAAGCTCTGTCCTCAAGGAAGATAATGACGGTACTTGAGGAGGAAGCCCCGGCTAACTACGTGCCAGCAGCCGCGGTAATACGTAGGGGGCTAGCGTTATCCGGATTTACTGGGCGTAAAGGGTGCGTAGGTGGTTTCTTAAGTCAGGAGTGAAAGGCTACGGCTCAACCGTAGTAAGCTCTTGAAACTGGGAAACTTGTTCA
+
CGGGGGGGGGGGGGGGGGGGGGGGGGFGGGGGGGGGGGGGGGGAFGGGGGGGGGGGGGGFGGGGGGGCFGGGGGGCCGGGGGGGGGGGGGGGGGGGGEGGGGGFGGGGGGGGGGGGGGGGGDGFGGGGGGGGGGGFGGGGGGGGGGGGGGGGE:EGGGGGGGGGFFDGGGGGGGGGGGGGGGFFGGGGGGGGGGEE7FEGCCEE8@FGGGGGGGGEGDFGGGGGGGGGGGGGGCFC<*<CCGGCCFCDGGGFDFFDGFGDDGDGG**.>9@DDG4*9:)97=F:==46:FFF:8A<)####
@M06045:235:000000000-JCY5N:1:1101:12132:6167 1:N:0:TACAGC
TCGGCAACTCCTACGGGAGGCAGCAGTGGGGAATATTGGACAATGGGCGAAAGCCTGATCCCGCCATGCCGCGTGTGTGAAGAAGGTCTTCGGATTGTAAAGCACTTTAAGTTGGGAGGAAGGGCAGTAAGTTAATACCTTGCTGTTTTGACGTTACCGACAGAATAAGCACCGGCTAACTTCGTGCCAGCAGCCGCGGTAATACGAAGGGTGCAAGCGTTACTCGGAATTACTGGGCGTAAAGCGCGCGTAGGTGGTTTGTTAAGTTTGAAGTGAAAGCCCCGGGCTCAACCTGGGGGGA
+
CFGCGGGGGGGGDFEGGF:FC@@@@FD@FFG;FF9FG9FFFEDFFDGGD@@@+FFFEFAFG,B@FGGGGGGCECFGGFFFGGCGGFGG<BBFGC7FF?FFGGF,B=FFGFCB,BEFB?:+EFEDDFED,8DFG?FFFGGDD>EDG3@DF8FGGC@7+@FFFCG7FGFDFCFGFGGGGG7DF,;F>FEGCEFGGGC5CGCGG7EGGF>7:CGFGGD79E=/*:*:CECG*:C9:CCF*/:1>:>:7=CDDD5E):?C*:70>FGGGF*/*2*2=:=77:=F7>3553;.5*1509<:?####
@M06045:235:000000000-JCY5N:1:1101:6443:6168 1:N:0:TACAGC
TCGGCAACTCCTACGGGAGGCAGCAGTTAGGAATTTTGGGCAATGGGCGCAAGCCTGACCCAGCAACGCCGCGTGGGTGACGAAGGCCTTCGGGTTGTAAAGCCCTTTTGGAAGGGAAGATGATGACGGTACCTTTCGAAGAAGCACCGGCTAACTACGTGCCAGCAGCCGCGGTAATACGTAGGGCGCAAGCGTTATCCGGAATTATTGGGCGTAAAGAGCTCGTAGGCGGTTTGTCGCGTCTGCCGTGAAAGTCCGGGGCTCAACTCCGGATCTGCGGTGGGTACGGGCAGACTAAGGA
+
CGGGGGGGGGGGGGGGGGGGGGGGGGGGGGGGGGGGGGGGGGGGFGGGGGGGGGGGGGGGGGGGGGGGGGGGGGGGGGGGGGGGGGGGGGGGGGGGGGGGGGGGFGGFGGGGFGGGGGGGGGGGGGGGGGGGGGGGGGGGGGGGGFGGGGGGGGGGGGGGGGGGGGGGGGGGGGGGGGGGGGGGGGGGGEEGGGGGECGGGGGDGGGGGGGGGGGGGGGFCGGFGEGGGGGGEDDEGGGFGGDDGGFGDDGGGFCDFGGG:DDFGCC@FFB7>GB?FGFDBDGB@6FB>:<5:5<D.####
@M06045:235:000000000-JCY5N:1:1101:23873:6178 1:N:0:TACAGC
TCGGCAACTCCTACGGGAGGCAGCAGTGGGGAATTTTCCGCAATGGGCGAAAGCCTGACGGAGCAATGCCGCGTGGAGGTAGAAGGCCCACGGGTCGTGAACTTCTTTTCCCGGAGAAGAAGCAATGACGGTATCTGGGGAATAAGCATCGGCTAACTCTGTGCCAGCAGCCGCGGTAATACAGAGGATGCAAGCGTTATCCGGAATGATTGGGCGTAAAGCGTCTGTAGGTGGCTTTTTAAGTCCGCCGTCAAATCCCAGGGCTCAACTCTGGACAGGCGGTGGAAACTACCAAGCGACT
+
CGGGGGGGGGGGGGGGGGGGGEGGEFFGGGGGGGGGGGGGGDGGGGGGGGGGGGGGGGGGGGGGGGGFGGGGGGGGGGGGGGGGGGGGGGGGGGGGGFGGFGGGGGGGGGDGGGGGGGGGGGGGGGGGGGGGGGGFGGGGGGGGGGGGGGGGGGGGGGGGGGGGGGGGFGGFGGGGGGGGGGFGGGG8+BFGGGGGGGGFGGGGEGGGGGGFFGGGG=C=EFGGGGGGGGFCCCFCFFFGGGGGGG*>DGGGCEFGGFGFGGG<<C4?@CFDFG?>?F)5<BC@EFF4?FFFFFFF<####
@M06045:235:000000000-JCY5N:1:1101:16685:6189 1:N:0:TACAGC
TCGGCAACTCCTACGGGAGGCAGCAGTGGGGAATTGTTCGCAATGGGCGCAAGCCTGACGACGCAACGCCGCGTGGAGGATGAAGATCTTCGGGTCGTAAACCCCTTTCGATCGAGACGAATTCCCCTGGGGTTAACAGCCTCGGGGGTTGACGGTACCGAGAGAAGAAGCCCCGGCTAACTCCGTGCAAGCAGCCGCGGTAATACGGGGGGGGCAAGCGTTGTTCGGAATTACTGGGCGTAAAGGGCTCGTAGGCGGCCAACTAAGTCAGACGTGAAATCCCTCGGCTTAACCGGGCGTG
+
@FFEGG@FGFGGGGGGGEGGEGGECCCCFGGFCFEFEDDFGCFFEAFFGCDFG7FCFFFFC:6@FGGGGGGDE>=CEGGGDEFGGEDFGGGGGEGCFCEACFDEGD,>BCFDF:7<FCFE7FBFFC@<FG7>C<@EGFGGGGFF@FEEEGG?FE*=BCGGGFFGGGCFFGGGGDGDEEEGGFC:8;EE*:CEEGGEECCC::?F70CE5EECE>CC=5CC*28;::EGEGGCFFGE7<FD>=<*<05/79/21:CCC*)>D5DFD*009DFG4/)8FG=4*96)77B>086?2?6>B####
@M06045:235:000000000-JCY5N:1:1101:11104:6198 1:N:0:TACAGC
TCGGCAACTCCTACGGGAGGCAGCAGCAAGGAATTTTCCGCAATGGGCGCAAGCCTGACGGAGCAACGCCGCGTGGGGGATGACGCTTTTCGGAGTGTAAACCCCTTTTCTCAGGGATGAAGAAAGTGACAGTACCTGAGGAAGAAGGCCCGGCTAACTACGTGCCAGCAGCCGCGGTAATACGTAGGGGTCGAGCGTTGTCCGGAGTTACTGGGCGTAAAGCGCGCGCAGGTGGTTCCTTAAGTCTGATGTGAAAGCCCCCGGCTCAACCGGGGAGGGTCATTGGAAACTGGGGAAGTTA
+
CGGGGGGGGGGGGGGGGGGGGGGGGGGGGGGGGGGGGGGGGGGGGGGGGGGGGGGGGGGGGGGGGGGGGGGGGGGGGGGGDGGGGGGGGGGGGGGGGGGGGGGGGGGGGGGGGGGGGGGGGGGGGGGGGGGGGGGGGGGGGGGGGGGGGGGGGGGGGGGGGGGGGGGGGGGGGGGGGGGGGFFG<FFEGGGGGGGGGGGGGGGGGEGGGGFFGGGGGGGDFGGEEGGGGGGEGGGEFFCFEFFFFF7C>GGGGFFFFFCDDDGGD<D@?GFGFGF::DE:?.:@FF?*7:FF?FB61####
@M06045:235:000000000-JCY5N:1:1101:22994:6203 1:N:0:TACAGC
TCGGCAACTCCTACGGGAGGCAGCAGTGGGGAATATTGCACAATGGGCGCAAGCCTGATGCAGCGACGCCGCGTGAGGGATGACGGCCTTCGGGTTGTAAACCTCTTTCAGTAGGGAAGAAGCGTAAGTGACGGTACCTGCAGAAGAAGCGCCGGCTAACTACGTGCCAGCAGCCGCGGTAATACGTAGGGCGCAAGCGTTATCCGGAATTATTGGGCGTAAAGCGTGCGTAGGTGGTTTGTTAAGTCTGATGTGAAAGCCCTGGGCTCAACCTGGGAACTGCATTGGATACTGGCTCGAT
+
CGGGGGEGGGGGGGGGGGGGGGGGFGFGGGGGGGGGGGGGGGGGGGGGGGGGGGGGGGGGGGGGGGGGGGGGGGGGGGGGGGGGGGGGGGGGGGGGGGGGGGGGGGGGGGGGGGGGGGGGGGGGGGGGGGGGGGGGGGGGGGGGGGGGGGGGGGGGGGGGGGFGGGGGGGGGGGGGGGGGGGGFGGGGFGGGGGGDGGGGGGEGGGGEGGGGGGGGGGEGGC8FGGGGGEECECFGGGGGGFCGGGFGGGGGGFCCD9>CG3CFFGG5<CFGFG>FFF:FF?GBFF*99F=FA4:<1####
@M06045:235:000000000-JCY5N:1:1101:5781:6222 1:N:0:TACAGC
TCGGCAACTCCTACGGGAGGCAGCAGTAGGGATTATTGGACAATGGGCGCAAGCCTGATCCAGCCATGCCGCGTGAGTGAAGAAGGCCCTCGGGTTGTAAAGCTCTTTTGTCCGGAAAGAAAAGCATTCGGTTAATACCCGGGTGTTCTGACGTTACCGGAAGAATAAGCACCGGCTAACTTCGTGCCAGCAGCCGCGGTAATACGAAGGGTGCAAGCGTTACTCGGAATTACTGGGCGTAAAGCGTCCGTAGTAGGTTTGTTAAGTCTGATGTGAAAGCCCTGGGCTCAACCTGGGTCGC
+
CGDCFEEGG9FEFCFGGEEEEGGC@<FFFFGF,F@FFFGGFGC<6E,F7F::@FEGG@@9CFFFF<@FGGECCGGGGGGFFFGDGDGFGGGCF7FEGCFFEC9E5<AFD9E9<CFEGGG=F8FFD8FDFGGGC:?FFG,>++@=7F7<E<CFF++@F,3*53>DE3C,@FFF:F7F@EGC;;;*=:CGDGGGGGGGEEGGCCGD9C5*:8CFDEG9+;58CEEE9;C5CFF7<+<?*1/7>5>*CE<*)/9:</*00<7>59****2*****129=67@?)0>)>3)089*<:F::6####
@M06045:235:000000000-JCY5N:1:1101:18413:6252 1:N:0:TACAGC
TCGGCAACTCCTACGGGAGGCAGCAGTGGGGAATATTGCACAATGGGCGAAAGCCTGATGCAGCGACGCCGCGTGAGGGATGACGGCCTTCGGGTTGTAAACCTCTTTCAGCAGGGACGAAGCGCAAGTGACGGTACCTGCAGAAGAAGCACCGGCTAACTACGTGCCAGCAGCCGCGGTAATACGTAGGGTGCGAGCGTTGTCCGGAATTATTGGGCGTAAAGAGCTCGTAGGCGGTTTGTCGCGTCGGCCGTGAAAACTTGGGGCTTAACTCCAAGCGTGCGGTCGATACGGGCAACGA
+
CGGGEGGGGGGGGGGGGGGGGGGGGGGGGGGGGGGGGFGGGGGGGGGGGGGGGGGGGGGGGGGGGGGGGGGGGEGFEFGGFEGGGGGGGFGGGGGGGGGGGGGGGGGGGGGGGGGGGFGGGGGGGGGGGGGGGGGGGGGFFCGG8FFGGGCFGGGGE7FFFFGGGGGGGGGGGGGGG>FCGC@CFGFGGE5CEGGDE>EEEDEGGGGGEFDGGGFFDCGGGGGGGG6<+:C:CEEGGGGGGGGG==5CDGCGGCDCFFGGCCCFGGGDFCFGF*94<FF)>55>B>::BFF@:>;B1####
@M06045:235:000000000-JCY5N:1:1101:20891:6258 1:N:0:TACAGC
TCGGCAACTCCTACGGGAGGCAGCAGTCGGGAATTTTGCGCAATGGACGAAAGTCTGACGCAGCAACGCCGCGTGAGGGATGAAGGCCTTCGGGTTGTAAACCTCTTTTCTCAGGGACGATGATGACGGTACCTGAGGAAGAAGCCACGGCTAACTACGTGCCAGCAGCCGCGGTAATACGTAGGTGGCAAGCGTTGTCCGGATTTACTGGGCGTAAAGAGCGCGCAGGCGGTCGTGCAAGTCGCGTGTGAAAGCCCCCGGCTCAACTGGGGAGGGTCACGCGATACTGCTCGACTTGATG
+
CGGGGGGGGGGGGGGGGGGGGGGGGGGGGGGGGGGGGGGGGGGGGGGGGGGGGGGGGGGGGGGGGGGGGGGGGGGGGGGGGGGGGGGGGGGGGGGGGGGGGGGGGGGGGGGGGGGGGGGGGGGGGGGGGGGGGGGGGGGGGGGGGGGGGGGGGGGGGGGGGGGGGGGGGGGGGGGGGGGGGEGGGGGGGGGGGGEGGEEFGC>CEFGGGGGGGGGGGGGFGGGGGGEGGGGGEGGG=CFGFGGGGGGGGGGGGCG4FGGGGG3DG69*9D:D>DEFFD)9>FC5>EE?BF4@FF>B?####
@M06045:235:000000000-JCY5N:1:1101:4518:6335 1:N:0:TACAGC
TCGGCAACTCCTACGGGAGGCAGCAGTGGGGAATTGTTCGCAATGGGCGCAAGCCTGACGACGCAACGCCGCGTGGAGGATGAAGACCTTCGGGTCGTAAACTCCTTTCGATCGAGACGAATGGCCTCTGGGTTAACAGTCCAGGGGAGTGACGGTACCGAGAGAAGAAGCCCCGGCTAACTCCGTGCCAGCAGCCGCGGTAATACGGGGGGGGCAAGCGTTGTTCGGAATTACTGGGCGTAAAGGGCTCGTAGGTGGCCAACTAAGTCAGACGTGAAATCCCTCGGCTTAACCGGGGATT
+
CGGGGGGGGGGGFGGGGGGGGGGCFFEEGGGEGGGGGGFGGGFGGGGGGGGGGGGGGGGGGEEGEGGGEGGGGGGGGGGG?FGDGCE<EFFGCCFFGGFGGGF,BFGGGGGCFFCFGGFGGGGCDCGGGGFGDGGGGGGFG,DFGGGEE<FEFFGGGGGGGGEG7FGECFF@FCDGGGGGFD9FEFCECFGG6CFGEGEDGDEFDCCED>E>EGGDGGGC?2:A=:;**:CG<9+<C5EG7*9CCFG*973:755CF>47CFGCD>6F4>*09<5<4C**9;667>>@FB:@<B049####
@M06045:235:000000000-JCY5N:1:1101:13932:6344 1:N:0:TACAGC
TCGGCAACTCCTACGGGAGGCAGCAGTGGGGAATTTTCCGCAATGGGCGAAAGCCTGACGGAGCAATGCCGCGTGGAGGTAGAAGGCCCACGGGTCGTGAACTTCTTTTCCCGGAGAAGAAGCAATGACGGTATCTGGGGAATAAGCATCGGCTAACTCTGTGCCAGCAGCCGCGGTAATACAGAGGATGCAAGCGTTATCCGGAATGATTGGGCGTAAAGCGTCTGTAGGTGGCTTTTTAAGTCCGCCGTCAAATCCCAGGGCTCAACTCTGGACAGGCGGTGGAAACTACCAAGCGACC
+
CGGGGGGGGGGGGGGGGGGGGGGGGGGGGGGGGGGGGGGGGGGGGGGGGGGGGGGGGGGGGGGGGGGGGGGGGGGGGGGGGGGGGGGGGGGGGGEGGGGGGGGGGGGGGGGGGGGGGGGGGGGGGGGGGGGEGGGGGGGGGGGGGGGGGGGGGGGGGGGGGGGGGGGGGGGGGGGGGGGGGGGGGGGGGGGGGGGGGGGGGGGGGGGGGGGGGGGGGGGFGGGEGGGGGGGGGGGGFG6FGGGGGGGDGGGGGGGGGGGGGGGGGGGFFGFGFGFFFGFFFFGFFF?FFFFF?F?F3####
@M06045:235:000000000-JCY5N:1:1101:6743:6345 1:N:0:TACAGC
TCGGCAACTCCTACGGGAGGCAGCAGTGGGGAATATTGCACAATGGGCGAAAGCCTGATGCAGCGACGCCGCGTGAGGGATGACGGCCTTCGGGTTGTAAACCTCTTTCAGTAGGGAAGAAGCGAAAGTGACGGTACCTGCAGAAGAAGCGCCGGCTAACTTCGTGCCAGCAGCCGCGGTAATACGAAGGGTGCAAGCGTTACTCGGAATTACTGGTCGTAAAGCGTTCGTAGGTGGTTGTTTAAGTCTGTCGTGAATGCCCTGGGCTCAACCTGGGAATTGCGATGTATACTGGGCTGCT
+
CGGEEGGGGGGGGGGGGEGFGG7FEGCFFGGGGGFGGGGDFAADFFFGGGGGGGGGGGGGFGGGG@FGGGGGEFGD+BFGGGGGG@F4FFFGDFGGGGGGGGGGGGGGG<@5AFGGG=FFFGG+==@FB9FD7FC<<<F,DCFC<DFFFGEGGGD*:1FGG@CGCCBCFGF7FFGGG@EEF:CEEEGF8CEFGGFFGGGGG**<FGCE5;FFFFFG+<5?F*:@FG5//:=AFE?F59=D*:>7+<FGGGG7CE3CD+:C4*095D45596*7C)5.*08@67B)>B)9**1-6::.####
@M06045:235:000000000-JCY5N:1:1101:19178:6364 1:N:0:TACAGC
TCGGCAACTCCTACGGGAGGCAGCAGTGGGGAATATTGCACAATGGGGGAAACCCTGATGCAGCAACGCCGCGTGAGTGATGACGGCCTTCGGGTTGTAAAGCTCTGTCTTCAGGGACGATAATGACGGTACCTGAGGAGGAAGCCACGGCTAACTACGTGCCAGCAGCCGCGGTAATACGTAGGTGGCGAGCGTTGTCCGTATTTACTGGGCGTAAAGGGAGCGTAGGCGGATTTTTAAGTGAGATGTGAAATACTCGGTCTTAACCTGAGTGCTGCATTTCAAACTGGAAGTCTACCGG
+
CGGGGGGGGGGGGGGGGGGGGGGGGGGGGGGGGGGGGGGGGGGGGGGGGGGGGGGGGGGGGGGGGGGGGGGGGGGGGGGGGGGGGGGGGGGGGGGGGGGGGGGGGGGGGGGGGGGGGGGGGGGGGGGGGGGGGGGGGGGGGGGGGGGGGGGGGGGGGGGGGGGGGGFGGGGGGGGGGGGGGFFGGCBFGGGGDGGGGGGGGFGGGGFGFGGGGGGGG*<CE5EEGCEGGGGGGGGGGGFFDFG7FFFDFC7FGGFGGFDGGGGDGGGFFGFGFFFFFGFFFFFFF?@=4@4F??6A:####
@M06045:235:000000000-JCY5N:1:1101:25950:6370 1:N:0:TACAGC
TCGGCAACTCCTACGGGAGGCAGCAGTGGGGAATATTGCGCAATGGGCGAAAGCCTGACGCAGCGACGCCGCGTGGGGGATGACGGCCTTCGGGTTGTAAACCTCTTTCAGCAGGGACGAAGCGGAAGTGACGGTACCTGCAGAAGAAGCACCGGCCAACTACGTGCCAGCAGCCGCGGTAATACGTAGGGTGCAAGCGTTGTCCGGAATTATTGGGCGTAAAGAGCTCGTAGGCGGTCTGTCGCGTCGGCTGTGAAAACCCGGAGCTCAACTCCGGGCCTGCAGTCGATACGGGCATGCT
+
CGGGGGGGGGGGGGGGGGGGGGGGGGFGGGGGGGGGGGGGGGGGGGGGGGGGGGGGGGGGGGGGGGGGGGGGGFGGGGGGGGGGGGGGGGGGGGGGGGGGGGGGGGGGGGGGGGGGGGGGGGGGGGGGGGGGGGGGGGGGGGGGGGGGGGGGGGGGGGGGGGGGGDGGGGGGGGGGGGGGGGGGGGGFGGGGGGGGGGGGGGGGGGGGCFGGGGGGGGGCCEFGGGGCFEEEFGFGGGGGGGGFFGGGGGGGC67CCGFGGGGGDGGFFGFGB7F>@GEFF3*.0/9>>:).,762(####
@M06045:235:000000000-JCY5N:1:1101:23838:6371 1:N:0:TACAGC
TCGGCAACTCCTACGGGAGGCAGCAGTGGGGAATATTGCACAATGGGGGAAACCCTGATGCAGCAACGCCGCGTGAGTGATGACGGCCTTCGGGTTGTAAAGCTCTGTCTTCAGGGACGATAATGACGGTACCTGAGGAGGAAGCCACGGCTAACTACGTGCCAGCAGCCGCGGTAATACGTAGGTGGCGAGCGTTGTCCGGATTTACTGGGCGTAAAGGGAGCGTAGGCGGATTTTTAAGTGAGATGTGAAATACTCGGGCTTAACCTGAGTGCTGCATTTCAAACTGGAAGTCTAGGCC
+
CGGDGGGGGGGGGGGGGGGGGGGGGGFGGGGGGGGGGFFFCGGGGGGGGGGGGGGGGGGGGGGGGGGGGGGGGGGGGGGGGFGGGGGGDGGGGGGGGGGGDDFFGGGEGGGGFGGGGGGGGGGGGGGGGGGGGGGGGGGGBFGGGGGGGGGGGGFGGGGGFFG9FGGGGGGEFEGGGGCECC:FGGFC888EGGEGGGGGGGGGGGGGGGGG*?CECFFFGFGECCCEGGEGC:EG7FG<FGG>F?>FGGC?CGGGCFCGGG34CFG?4C5C?D?FFFF9FFGFFF4/*97??@>A.####
@M06045:235:000000000-JCY5N:1:1101:11654:6374 1:N:0:TACAGC
TCGGCAACTCCTACGGGAGGCAGCAGTGGGGAATATTGGACAATGGGCGCAAGCCTGATCCAGCCATGCCGCGTGAGTGATGAAGGCCTTAGGGTTGTAAAGCTCTTTCAGTGGGGACGATAATGACGGTACCCACAGAAGAAGCCCCGGCTAACTTCGTGCCAGCAGCCGCGGTAATACGAAGGGGGCTAGCGTTGTTCGGATTTACTGGGCGTAAAGCGCACGTAGGCGGATTGTTAAGTGAGGGGTGAAATCCCAGGGCTCAACCCTGGAACTGCCTTTCATACTGGCAATCTTTACG
+
CGGGGGGGGGGGGGGGGGGGGGGGFGGGGGGGGGGGGEGGGGGGGGGGGGGGGGGGGGGGGGGGGGGGGGGGGGGGGGGGGGGGGGGGGGFGGGGGGGGGGGGGGGGGGGGGGGGGGGGGGGGGGGGGGGGGGGGGGGGGGGGGGGGGGGGGEGGGGGGGGGGGGGGGGGGGGGGGGGGGGGGGGGGGGGCGGGGGGGGGGGGGGFGGGGGGGGGGGGFGGGGGGFGGGGGGGGGGGGGGGGGFFEDGGGGGG7>CFFGGCDGGGGGFFGFDFFFFFGFFFFFFFFFF=4>FFFFFF####
@M06045:235:000000000-JCY5N:1:1101:7789:6382 1:N:0:TACAGC
TCGGCAACTCCTACGGGAGGCAGCAGTAGGGAATCTTCGGCAATGGGCGAAAGCCTGACCGAGCAACGCCGCGTGAATGATGAAGGCCTTCGGGTTGTAAAATTCTGTTATAAGGGAAGAACGACTTTAGGAGGAAATGGCTAGAGCGTGACGGTACCTTACGAGAAAGCCACGGCTAACTACGTGCCAGCAGCCGCGGTAATACGTAGGTGGCGAGCGTTGTCCGGAATTATTGGGCGTAAAGCGCGCGCAGGCGGTTGATTAAGTCTGATGTGAAAGCCCACGGCTTAACCGTGGTAAA
+
CAFCCFFGFGGE@FGGGGGEGC;FFFEFFGEGCEEGGG?@BGFEFGGGGDGCGFEFEEFFFGEFGGFEGECCFFEF?BEFGEGDGGGGGGFFFEE7BFGGG,@EFGAFF9FCEFFGGGEFGFEG>++8,:,3B+CF,<FCC<,:93,@>CFCCGGGGCGFF,6<FFC<FFF7FFCFGGFGGGGGGGGGGGG8FGFGGGD8CEGCFG:2;EGEGG5EECGCG5;CFGG5**+<F9+CCG=7C5CF+:5>DDGGGG<)7EDG6CGGGD:?FD9DF?@6@>F:>.17>37B>)@FF>6:;####
@M06045:235:000000000-JCY5N:1:1101:18464:6383 1:N:0:TACAGC
TCGGCAACTCCTACGGGAGGCAGCAGTGGGGAATATTGCACAATGGGGGAAACCCTGATGCAGCAACGCCGCGTGAGTGATGACGGCCTTCGGGTTGTAAAGCTCTGTCTTCAGGGACGATAATGACGGTACCTGAGGAGGAAGCCACGGCTAACTACGTGCCAGCAGCCGCGGTAATACGTAGGTGGCGAGCGTTGTCCGGATTTACTGGGCGTAAAGGGAGCGTAGGCGGCCTAATAAGTCAGATGTGAAACCCCCGGGCTTAACCCTGGGCTTGCATTTGAAACTGTTGGGCTTAGAT
+
CGGGGGGGGGGGGGGGGGGGGGGGGGGGGGGGGGGGGGGGGGGGGGGGFGGGGGGGFGGGGGGGGGGGGGGGGGGGGGGGGGGGGGGGGGGGG@FEEGGGGGG9FGFGGGGGGGGGGGGGGGGGGGGGGGGG9@FGGGGGGGGGGGGGGGGGGGGGGGGG>FGGGGGGGGGGGGG7CGGGGFGGGGGGGGGGGGGGGGGGGGGGGFFGGFGGGG8==EFF==EGGGEGGFGGGDGGGGGGGGCC?7CDGGGGGGFGGGGGGGGGGCGFFG:CFGFFFGFF?BFFFFFFFFF*4<<??####
@M06045:235:000000000-JCY5N:1:1101:18094:6405 1:N:0:TACAGC
TCGGCAACTCCTACGGGAGGCAGCAGTGGGGAATCTTGCGCAATGGGCGAAAGCCTGACGCAGCAACGCCGCGTGGGGGATGAAGGCTCTCGGGTTGTAAACCCCTTTCAGCAGGGACGATCGTGACGGTACCTGCAGAAGAAGGCCCGGCCAACTACGTGCCAGCAGCCGCGGTAACACGTAGGGGCCAAGCGTTGTCCGGATTTATTGGGCGTAAAGAGCTCGTAGGCGGTTCGGTAAGTCGGGTGTGAAACCTCCAGGCTCAACCTGGAGACGCCACCCGATACTGCTGTGACCGAAT
+
CGGGGGGGGGGGGGGGGGGGGGGGGGGGGGGGGFGGGFGGGGGGGGGGGGDGGGGGGGGGGGGGGGGGGGGGGGGGGGGGGGGGGGGGGGGGGGGGGGGGFG<FFGGGGFGGGGFGGGGCFGFFGGGGGGGGGGFGFGGFDAFGGGGGDEGGEGGGGGGGDGGGGGGGGGGGGGEFFGGGE86CEEG5EGGGF>?EEGGGGG5CEFCEF+<FGGE8=FFGGGGGGGGG5?EGGGGGGGGGGGGGGEFGGGDFGGGFGGD<F7<FGGGFF4>774FFFGBB5DG>B07@FFFFF?A9)####
@M06045:235:000000000-JCY5N:1:1101:20187:6420 1:N:0:TACAGC
TCGGCAACTCCTACGGGAGGCAGCAGTGGGGAATCTTGCGCAATGGCCGAAAGGCTGACGCAGCGACGCCGCGTGTGGGAGGAAGCTCTTCGGGGTGTAAACCACTGTTGCCCGGGACGAACGAGCGATTTGGATCGCTGTGACGGTACCGGGTGAGGAAGCACCGGCTAACTCTGTGCCAGCAGCCGCGGTAATACAGAGGGTGCGAGCGTTGTCCGGAATCACTGGGCGTAAAGGGCGCGTAGGCGGCTTGATAAGCGTGCGGTGAAAGCCCGGGGCTCAACCCCGGGTCGGCCGTGGT
+
CGGGGGGGGGGGGGGGGGGGGGGGGGCGGGGGGGGGGGGGGGGGGGGGGGGGGGGGGGGGGGGGGGGGGGGGGGGGGGGGGGGGGGGGGGGGGGGGGGGGGGGGGGGGGGGGGGGGGGGGGGGGGGGGGGGGGGGGGGGGGGGGGGGGGGGGGGGGGGGGGGGGGGGGGGGGGGGGGGGGGGGDFGGGGGGEGGGGGGGGGGGGGGGGGGGGGEGGGGGGGGGGGGGGGGGGDEGGGGGGGGGDGGGGGG37DFFG=CCDGDDGD5>@F7FG>FEFFGF@@FD5>BEFFFFF>EFF9####
@M06045:235:000000000-JCY5N:1:1101:27806:6455 1:N:0:TACAGC
TCGGCAACTCCTACGGGAGGCAGCAGTGGGGAATATTGCACAATGGGCGAAAGCCTGATGCAGCGACGCCGCGTGAGGGATGACGGCCTTCGGGTTGTAAACCTCTTTCAGTAGGGAAGAAGCGAAAGTGACGGTACCTGCAGAAGAAGCGCCGGCTAACTACGTGCCAGCAGCCGCGGTAATACGTAGGGCGCAAGCGTTATCCGGAATTATTGGGCGTAAAGAGCTCGTAGGCGGTTTGTCGCGTCTGCCGTGAAAGTCCGGGGCTCAACTCCGGATCTGCGGTGGGTACGGGCAAGTC
+
CGGGGGGGGGGGGGGGGGGGGGGGGGFGGGGGGGGGGGGGGGGGGGGGGGGGGGGGGGGGGGGGGGGGGGGGGGGGGGGGGGFGGGGDGGGGGGGGGGGGGGGGGGGGGGGGGGGGGGGGGGGGGG@FGGGGGGGGGGGGGGGGGGGGGGGGGGGGGGGGGGGGGGGGGGGDFGGGGGGGGGGGFF:FFGGGGGGGEGGGGGGGCEE*:EFCCFGFFGGGGGGGGGGGG:ECFGGGGCE35AF9:EGGGGGED5<CFEFFF73CGD<>;=@GF:?>>555=?77>5>EFF444D;((####
@M06045:235:000000000-JCY5N:1:1101:5891:6473 1:N:0:TACAGC
TCGGCAACTCCTACGGGAGGCAGCAGTGGGGAATATTGGACAATGGGCGAAAGCCTGATCCAGCAATGCCGCGTGAGTGATGAAGGCCTTAGGGTTGTAAAGCTCTTTTACCCGGGATGATAATGACAGTACCGGGAGAATAAGCCCCGGCTAACTCCGTGCCAGCAGCCGCGGTAATACGGAGGGGGCTAGCGTTGTTCGGAATTACTGGGCGTAAAGCGCACGTAGGCGGCTTTGTAAGTTAGAGGTGAAAGCCCAGAGCTCAACTCTGGAACTGCCTTTAAGACTGCATCGCTTTCGA
+
CGGGGGGGGGGGGGGGGGGGGGGGGGGGGGGDGGFGGGGGGGGGGGGGGGGGGGGGGGGGGGGGGGGGGGGGGGGDCGFGGGGGGGGGGGGGGGGGGGGGFGGGGGGGGGGEGGGEDECFGGGGGGGGGGGGGGDGCGEFGGGAFGGGGGGGGGGGGGGGGEFGGGFGFFFGGEGGGGGGGC@FBE@EEGGGGGEGG>FFEEGGGGGCF9CEFGGGG=FFGGEGGGGGGGGGGD=CFFGFFCFGG7>FFGGGGGGFGGGGGGFGGGGFF7B474???FFFFB7B7@FFFFFFBB?B3####
@M06045:235:000000000-JCY5N:1:1101:6543:6475 1:N:0:TACAGC
TCGGCAACTCCTACGGGAGGCAGCAGTGGGGAATATTGCACAATGGGGGAAACCCTGATGCAGCAACGCCGCGTGAGTGATGACGGCCTTCGGGTTGTAAAGCTCTGTCTTCAGGGACGATAATGACGGTACCTGAGGAGGAAGCCACGGCTAACTACGTGCCAGCAGCCGCGGTAATACGTAGGTGGCGAGCGTTGTCCGGATTTACTGGGCGTAAAGGGAGCGTAGGCGGATTTTTAAGTGAGATGTGAAATACTCGGGCTTAACCTGAGTGCTGCATTTCAAACTGGAAGTCTAGTTC
+
CGGGGGGGGGGGGGGGGDGGGGGGGGGGGGGGGGGGGGGGGGGGGGGGGGGGGGGGGGGGGGGGGGGGGGGGGGGGGFGGGGGGGGGGGGGGGGGGGGGGGGGFGGGGGGGGGGGGGGGGGGGGGGGGDGBFGDDDGGFGGGGGGGGGGDGGGFGGGGGGGGGFGGGGGGGGEGGGCGGFGFGGGGGGGGDGGGGGGGGGGGDGDGGGGGGGGG?8:A@FEFEEGEEG5+:EGGCFGFGG7CF7C+?CGGGGGGGG>6CCCDGG4>F?BCFGFGFFFG7FFFFBFF==FFFFFFAA)####
@M06045:235:000000000-JCY5N:1:1101:24045:6496 1:N:0:TACAGC
TCGGCAACTCCTACGGGAGGCAGCAGTGGGGAATATTGGACAATGGGCGAAAGCCTGATCCAGCAATGCCGCGTGAGTGATGAAGGCCTTAGGGTTGTAAAGCTCTTTTACCCGGGATGATAATGACAGTACCGGGAGAATAAGCCCCGGCTAACTCCGTGCCAGCAGCCGCGGTAATACGGAGGGGGCTAGCGTTGTTCGGAATTACTGGGCGTAAAGCGCACGTAGGCGGCTTTGTAAGTTAGAGGTGAAAGCCCGGGGCTCAACTCCGGAATTGCCTTTAAGACTGCATCGCTAATCA
+
CGGGGGGGGGGGGGGGGGGGGGGGGGGGGGGGCFGFGGGGGGGGGGGGGGGGGGGGGGGGGGGGGGGGGGGGGGGDEGFDFGGGGGGGGGGGGGGGGGGFFGGFGGGGGGGGGGGGGGGGGGGGGGGFGGGGFGGGCF:FFGGGGGGGGGGGGGGFGGGFFGGFFGCCFGGGGGGGGGCFGGGGGGGGG7=CGG8EEGGGGGGDFFFGGGGGGGGEEGGGCGEGEFFCGGGDEGGGGD?>FGGGF+:49F=CG?DCDGD:DDGGFFGFFG>C)/86=FFFFF7@FFFFFFFFBEF0(####
@M06045:235:000000000-JCY5N:1:1101:19559:6507 1:N:0:TACAGC
TCGGCAACTCCTACGGGAGGCAGCAGTGGGGAATATTGGACAATGGGCGCAAGCCTGATCCAGCCATGCCGCGTGAGTGATGAAGGCCCTAGGGTTGTAAAGCTCTTTCACCGATGAAGATAATGACGGTAGTCGGAGAAGAAGCCCCGGCTAACTTCGTGCCAGCAGCCGCGGTAATACGAAGGGGGCTAGCGTTGTTCGGAATTACTGGGCGTAAAGCGCACGTAGGCGGGTATTTAAGTCAGGGGTGAAATCCCGGAGCTCAACTCCGGAACTGCCTTTGATACTGGGTACCTATATG
+
CGGGGGGGGGGGGGGGGGGGGGGGGGGGGGGGGGGGGGGGGGGFGGGGGGGGGGGGGGGGGGGGGGGGGGGDGFGDGGGGGGGGGGGGGGGGGGGGGGGGGGGGGGGFGGGGGGFGGGGGGGGGGGGGGGGGGGGGGGGGGGGGG8FFGGGEGGGGGGGGGGGGGGGGGGGGGGGGGGGGGFGGGGGGG7EGGGGGGGGGGGGDGFGGGFGGGGGGGCFGGGGGGGGGGFGGGEGFGGGGGGDGGGGDGGGDFGGFGGGGGDFFGCFFFGFDEGFFFF<47FGFFFF=FF>FFFBA)####
@M06045:235:000000000-JCY5N:1:1101:20482:6528 1:N:0:TACAGC
TCGGCAACTCCTACGGGAGGCAGCAGTAGGGAATATTGGACAATGGGCGCAAGCCTGATCCAGCCATGCCGCGTGAGTGAAGAAGGCCCTCGGGTTGTAAAGCTCTTTTGTCCGGAAAGAAAAGCATTCGGTTAATACCCGGGTGTTCTGACGGTACCGGAAGAATAAGCACCGGCTAACTTCGTGCCAGCAGCCGCGGTAATACGAAGGGTGCAAGCGTTACTCGGAATTACTGGGCGTAAAGCGTGCGTAGGTGGTTTGTTAAGTCTGATGTGAAAGCCCTGGGCTCAACCTGGGGATT
+
CGGGGGEGGGGGGGGGGGGGGGGGFGAFFGGGGGGGGGGGGGGGGGGGGGGGGGGGGGGGGGGGGGGGGGGGGGGGGGGGGGGGGGG8FGGGGGGGGGGGGGGGGGGGGGGGGGGGGGGGGGGGGGGGGGGGGGGGGGGCEGGGGGGGGGGGGGGGGGGGGGGGGGGGGGGGGGGGGGGGGGGGGGGGGGGGGGGGGGGGDGGGGGGCGGGGGEGFGGGGGGGGGGGEEFGGGGGGGGGGGGGGGGGGGGGEGGGGGEGGGGGGGFFBFGFGFFFFFDFFFFGFFFFFFFFFBFFFF####
@M06045:235:000000000-JCY5N:1:1101:14616:6528 1:N:0:TACAGC
TCGGCAACTCCTACGGGAGGCAGCAGTGGGGAATATTGCACAATGGGCGAAAGCCTGATGCAGCAACGCCGCGTGAGTGATGAAGGCCTTCGGGTCGTAAAACTCTGTCCTCAAGGAAGATAATGACGGTACTTGAGGAGGAAGCCCCGGCTAACTACGTGCCAGCAGCCGCGGTAATACGTAGGGGGCTAGCGTTATCCGGATTTACTGGGCGTAAAGGGTGCGTAGGTGGTCTCTTAAGTCAGGAGTGAAAGGCTACGGCTTAACCGTAGTAAGCTCTTGAAACTGGGAGACTTGCCAG
+
CGGGGGGGGGGGGGGGGGGGGGGGGGCGGGGGGGGGGGGGGGFGGGGGGGGGGGGGGGGGGGGGGGGGGGGGGFGFGGGCEFGGGGGGGGGGGGGGGGGGGGGEEGGGGGGGGGGGFGGGGFFGGGGGGGGGGFGGGGGGGGGGGFGGDDGCGGGGGGGGGGGGGGGGGGGGGCFGGGGGGGGGGGGGGGGGGDGGEGGGGGGEE?FGGGGGGGCCCFGG5CGGC8;:EEGGGG9CFGGDG?77?629CFGEFGGDFFCC9DCDCFC?BGFGFCFF?C??7?FFFF66?>@EFF742####
@M06045:235:000000000-JCY5N:1:1101:6276:6534 1:N:0:TACAGC
TCGGCAACTCCTACGGGAGGCAGCAGTAGGGAATCTTCCGCAATGGACGCAAGTCTGACGGAGCAACGCCGCGTGAGCGATGAAGGCCTTCGGGTCGTAAAGCTCTGTTGTCAGGGAAGAACAAGTACCGGAGTAACTGCCGGTACCTTGACGGTACCTGACCAGAAAGCCACGGCTAACTACGTGCCAGCAGCCGCGGTAATACGTAGGTGGCAAGCGTTGTCCGGAATTATTGGGCGTAAAGCGCGCGCAGGCGGTCCCTTAAGTCTGATGTGAAAGCCCCCGGCTTAACCGGGGGGGG
+
CFGGGGGGGGGGGGGGGGGGGGGGGGGGGGGGGGGGGGGGGGGGGGGGGGGEGGGGGGGGGGGGGGGGGGGGGGGGGGGGGGGGGGGFGGGGGGFGGGGGGGGGGGGGGGGFFGGGGGGGGGGGGGGGGGGGGGFGFGFFGGGE>FFGGFCFGGGGGGGGGGGGGGGGGGGGGGDFGGDFFGGGGDGGFFFCGGFEGGGGEGGFGGAFGE@CCG69@CGEGGGGFGGGCFCGGGGGGGGGGDFGGGG3>GC=DEGGGGDDDGF9CGG?6F6>=C@==>9?:)*7B>B>DFFBA>17>####
@M06045:235:000000000-JCY5N:1:1101:26361:6540 1:N:0:TACAGC
TCGGCAACTCCTACGGGAGGCAGCAGTGGGGAATATTGCACAATGGGCGAAAGCCTGATGCAGCAACGCCGCGTGAGCGATGAAGGCCTTCGGGTCGTAAAGCTCTGTCCTCAAGGAAGATAATGACGGTACTTGAGGAGGAAGCCCCGGCTAACTACGTGCCAGCAGCCGCGGTAATACGTAGGGGGCTAGCGTTATCCGGATTTACTGGGCGTAAAGGGTGCGTAGGTGGTTTCTTAAGTCAGGAGTGACAGGCTACGGCTCAACCGTAGTAAGCTCTTGAAACTGGGAAACTTTGCAT
+
CFCFGGGGGGGGCFGGGGGGGGGGGGGGGGGGGGGGGGGGGGGFGGFGGECEE@GGGGGGFCGGFGFGG>CGGGGGGGGGGFFFGFGGGGFFGFGFGGGGFEFGGGGGGFAFGGFFEGFGGGDFGGGGGFF7BDFFCGCFGGGG8@F7BFGGGGGGCFGFG@FGFDGFC7>CCFF<<CC@C<,CFDGECE8CFE1B**+ACE88><FGGGC*8CCE?8@EEECGGA8CGFGGE5=C:CEFC:FCE76C4CF+0+9*977DDG<**9C)>555>7/87*0=66?46B*164)727<4)####
@M06045:235:000000000-JCY5N:1:1101:23841:6552 1:N:0:TACAGC
TCGGCAACTCCTACGGGAGGCAGCAGTGGGGAATCTTGCGCAATGGGCGAAAGCCTGACGCAGCGACGCCGCGTGGGGGAAGAAGGCTTTCGGGTTGTAAACCCCTTTCAGGAGGGACGAAGCCACTCGGGTGAATAGCCCAGAGGGTGACGGTACCTCCAGAAGAAGCCCCGGCTAACTACGTGCCAGCAGCCGCGGTAATACGTAGGGGGCAAGCGTTGTCCGGATTTATTGGGCGTAAAGAGCGTGTAGGCGGCCATGTAGGTCCGTTGTGAAAACTCGCGGCTCAACCTCGAGGGGG
+
CGGGGGGGGGGGGGGGGGGGGGGGGGGGGGGGGGGGGGGGGGGGGGGGGGGGGGGGGGGGGGGGGGGGGGGGGGGGGGGGGGGGGGGGGGGGGGFGGGGGGGGGGGGGGGGGGGGGGGGGGGGGGGGGGGGFGFGGGGGFGGGFGGGGGGGGGGGEGGGGGGGGGGGGGGGGGGGGG6FGFGGGGFGGGGGGGGGGGGGG5CFGGFCGDGGGC*;@=EGGGGGECGE=8++<77CGGGDDG5*:CFDCG*>?D65C5/7*77?>GGGFFC?C;DB?FD4?FD))8>5>FF@5>FB:1####
@M06045:235:000000000-JCY5N:1:1101:5760:6558 1:N:0:TACAGC
TCGGCAACTCCTACGGGAGGCAGCAGTGGGGAATATTGCACAATGGGGGAAACCCTGATGCAGCAACGCCGCGTGAGTGATGACGGCCTTCGGGTTGTAAAGCTCTGTCTTCAGGGACGATAATGACGGTACCTGAGGAGGAAGCCACGGCTAACTACGTGCCAGCAGCCGCGGTAATACGTAGGTGGCGAGCGTTGTCCGGATTTACTGGGCGTAAAGGGAGCGTAGGCGGACTTTTAAGTGAGATGTGAAATACCTGGGCTCAACTTGGGTGCTGCATTTCAAACTGGAAGTCTATCGG
+
CGGGGGGGGGGGGGGGGGGGGGGGGGGGGGGGGGGGGGGGGGGGGGGGGGGGGGGGGGGGGGGGGGGGGGGGGGGGGGGGGDGGGGGGGGGGGEGGGGGGFFFFGGGGGGGFGGGGGGGGGGGGGGGGGGGGGCGDFGGGGGGGGGGGGGGGGGGGFGGGGGGGGGGFGGGGDEGGGGGGGGGGGGGGGGGGEEGGCEEFEGCEGGGC@+<FDEEGDGGGGGGDEGGGDGGGECGGGGGGGGGCFFGFGG7FGGGGGGGGGGFGGGFFF>FC5*>=FF?FFFGF?FFFF???:FDA2####
@M06045:235:000000000-JCY5N:1:1101:21896:6560 1:N:0:TACAGC
TCGGCAACTCCTACGGGAGGCAGCAGTGGGGAATATTGCACAATGGGCGCAAGCCTGATGCAGCGACGCCGCGTGAGGGATGACGGCCTTCGGGTTGTAAACCTCTTTCAGTAGGGAAGAAGCGAAAGTGACGGTACCTGCAGAAGAAGCGCCGGCTAACTACGTGCCAGCAGCCGCGGTAATACGTAGGGCGCAAGCGTTATCCGGAATTATTGGGCGTAAAGAGCTCGTAGGCGGTTTGTCGCGTCTGCCGTGAAAGTCCGGGGCTCAACTCCGGATCTGCGGTGGGTACGGGCAGTGG
+
CGGGGGDGGFGFFGGGGGGGGGGGGGGGGGGDEF@FFFGGDFCCFGGGGGGGGGGGGCFCG9ECCGGGGGGEGGGGGFGG<F<EGGGGEGGFGGGGG7EEFGGGGFGGGGFB@FDGGEGGGGGGGGGGGGGGGGFFGGGGGGGGGGGG@FDE@C@EGCEGFGGGGGGCF@CCFGGGG:FEGE9FFF:9EEGGGGGGGGGGGGGFCEECEFCFFG+CCCECEGGCCCECCEGGGDCC>CEC5CFGGGGGGGFGDED3FGGGGFGGGDG>FDFGFFFFFD>BFFFDD7.<756707;;(####
@M06045:235:000000000-JCY5N:1:1101:5468:6594 1:N:0:TACAGC
TCGGCAACTCCTACGGGAGGCAGCAGTCGGGAATTTTGCGCAATGGACGAAAGTCTGACGCAGCAACGCCGCGTGAGGGATGACGGCCTTCGGGTTGTAAACCTCTTTTGTCAGGGACGATGATGACGGTACCTGACGAATAAGCCACGGCTAACTACGTGCCAGCAGCCGCGGTAATACGTAGGTGGCAAGCGGTGTCCGGATTTACTGGGCGTAAAGAGCGCGCAGGCGGTCGTTCAAGTCGCGTGTGGAAGCCCCCGGCTTAACTGTGGTGGGTCACGCTATATTGATCGACTCTGCC
+
CGGGGEGGGGGF?FGGGGGDGGDGGFFGGGG:FGGFGFGGGGGCF@FGDFGEGFGGGFGGGEGGFFGE:FFEGCEGGGGGG?EFCG>CF<9<?@EFFGGGC?EGDFEGGABFFGGCE@FGDFC9DDF>FGCEDF9>CFFGGCGGGG:FGGGGGGGCCFGGGGGFCF7:7FEE7FF@EACE:,5:F+?FFGGGGG*;:?+<>E5C*<9CF+AF:>*//CC7FGGCE/:/?:/?88CG5*+*+0:9CGCCG**<CGGCDGDDCD))22>78*/<)9)8>409B.*).60=?*@*(79B?####
@M06045:235:000000000-JCY5N:1:1101:10190:6595 1:N:0:TACAGC
TCGGCAACTCCTACGGGAGGCAGCAGCGAGGAATTTTGCGCAATGGGCGCAAGCCTGACGCAGCAACGCCGCGTGGGTGATGAAGGCCTTCGGGTCGTAAAGCCCTTTTGTCGGGGACGAAATCTGACGGTACCCGACGAAGAAGCCACGGCTAACTACGTGCCAGCAGCCGCGGTAATACGTAGGTGGCAAGCGTTGTCCGGATTTATTGGGCGTAAAGGGCGCGCAGGTGGTTGCTTAAGTCTGCCGTGAAATCTCCCGGCTCAACTGGGAGGGGGCGGTGGAGACTGGGGTACTGAAC
+
CGFGGGGGGGDGCFCEEG7@F;;@9-;@CCCF@FFEF<FFEDGEGFFGDFG7FDGGG8DGGCC7AFEGGGEGG@+CGCGFDGFDDGFGGDGG=F<:C:FFGDFCB<FDFGDGGDCFGCEGEDGGGFDGEG@:CAFECGE@F@FC<?FCGGC>CC,5,CF7<:CGFGFFA7FFGGGG5CC?CF6C8CEDFG8:>8ECC*AEFGGE**<<@EGEFGEGE5*3AEGGGGG5C778C;:CFGG=E+:CFGGCDC<C7?CF:<*9C5C)9CFF*7?F@7>B>CB;)8D>>F)8=9@F()())####
@M06045:235:000000000-JCY5N:1:1101:11339:6647 1:N:0:TACAGC
TCGGCAACTCCTACGGGAGGCAGCAGTGGGGAATATTGGACAATGGGCGCAAGCCTGATCCAGCCATGCCGCGTGAGTGAAGAAGGCCTTCGGGTTGTAAAGCTCTTTTGTCCGGAAAGAAAAGTTCCCGGTTAATACCCGGGGATCATGACGGTACCGGAAGAATAAGCACCGGCTAACTTCGTGCCAGCAGCCGCGGTAATACGAAGGGTGCAAGCGTTACTCGGAATTACTGGGCGTAAAGCGTGCGTAGGTGGTTCGTTAAGTCTGATGTGAAAGCCCTGGGCTCAACCTGGGGCTC
+
CGGGGGGGGGGGGGGGGGGGGGGGGGFGGGGGGGFGGCGGGGGGGGGGGGGGGGGGGGGGGGGGGGGGGGGGGGGGGGGGGGGGGGGGGGGGGGFGGGGGGGGGGGGGGGGGGGGGGGGGGGGGGGGGGGGGGGFGGGGGGGGGGDGGGGGGGGGGGGGGGGGFGGGGGGGGGGDGGGGGGGGGGGGGFGGGGGGGGGGGGDGFGGGGGGGGCCGGGGGGEGD<CEGGEGGGGGGGGGGGGGGGFGDDGGDGGGCGGEFGGGGGDFGFFGFGFFFFFGFFFFGFFFFFF?FFFFBFF####
@M06045:235:000000000-JCY5N:1:1101:7791:6651 1:N:0:TACAGC
TCGGCAACTCCTACGGGAGGCAGCAGTGGGGAATATTGGACAATGGGCGAAAGCCTGATCCAGCCATGCCGCGTGAGTGAAGAAGGCCTTCGGGTTGTAAAGCTCTTTTGTTGGGAAAGAAAAGCAATCGGTTAATACCCGGTTGTTCTGACGGTACCCAAAGAATAAGCACCGGCTAACTTCGTGCCAGCAGCCGCGGTAATACGAAGGGTGCAAGCGTTACTCGGAATTACTGGGCGTAAAGCGTGCGTAGGTGGTTCGTTAAGTCTGATGTGAAAGCCCTGGGCTCAACCTGGGGCTA
+
CGGGGGGGGGGGFGGGGGGGGGGGGGGGGGGGGGGGGFGGGGGGGGGGGGGGGGGGGGGGGGGGGGGGGGGGGGGGGGGGGGGGGGGGGGGGGGGGGGGGGGGGGGGGGGGGGGGGGGGGGGGGGGGGGGGGGGGGGGGGGGGGGGGGGGGGGGGGGGGGGFGGGGGGGGGGGGGGGGGGGGGGGGGGGGGGGGFGGGGGGGGGGGGDGECFGGGCFGGGGDGGGGEGDFGGGGGGGGGGGGGGGGGGGDGGGGFGGGGGGDGGFFGF?CBGFGFFFGF@@FGFFFFFFFFFFFFFF####
@M06045:235:000000000-JCY5N:1:1101:15631:6666 1:N:0:TACAGC
TCGGCAACTCCTACGGGAGGCAGCAGTGGGGAATATTGCACAATGGGCGAAAGCCTGATGCAGCGACGCCGCGTGAGGGATGACGGCCTTCGGGTTGTAAACCTCTTTCAGCAGGGAAGAAGCGCAAGTGACGGTACCTGCAGAAGAAGCACCGGCTAACTTCGTGCCAGCAGCCGCGGTAATACGAAGGGTGCAAGCGTTACTCGGAATTACTGGGCGTAAAGCGTGCGTAGGTGGTTCGTTAAGTCTGATGTGAAAGCCCTGGGCTCAACCTGGGAATTGCATTGGATACTGGCGCTAG
+
CGGGGGGGGGGGGGGGGGGGGGGGGGFFGGGGGGGGGGGGGGGGGGGGGGGDFGGGGGGGGGGGGGGGGGGGGFGFGGGGGGGGGGGGDGGGGGFGGGGGGGGGGGGGGGGGGGGGGGGGGGGGGGGGGGGGGGGGGGGGGGGFGGGGGGGGGGGGGGGGGGGGGGGGGGGGGGGGGGGGGGGGGGDFGGDGGGGCGGGGGGGCGGGDEFC7FGFGGGGGGGDEFEEEEGGGGGGGGGGGGGGGDGGGCFFGGFCGGEGGGGGGGGGFFGFGFGFFFGFFFFFFFFFF4BFFF?FF6####
@M06045:235:000000000-JCY5N:1:1101:16033:6692 1:N:0:TACAGC
TCGGCAACTCCTACGGGAGGCAGCAGTGGGGAATTTTGCACAATGGGGGAAACCCTGATGCAGCAACGCCGCGTGGAGGATGAAGGTCTTTGGATTGTAAAGCACTTTCGACCGGGACGAAACCGTAAAGCCTAATACGCTTTGCCTTGACGGTACCGGGAGAAGAAGCACCGGCTAACTCTGTGCCAGCAGCCGCGGTAATACAGAGGGTGCAAGCGTTGTTCGGAAGTATTGGGCGTAAAGCGCGTGTAGGCGGCTTTGCAAGTCGGGTGTGAAAGCCCTCAGCTCAACTGAGGGCTTA
+
CGGGGGGGGGGGGGGGGGGGGGGGGGGGGGGGGGGGGGGGGGGGGGGGGGGGGGGGGGGFGGGGGGGGGGGGGFGGEGGGGGGGGGGGGGGGGEGGGGGGGGGGGGGGGGGGGGGGGGGGGGGGGGGGGGGGGGGGGGGGGGGGGGGGGGGGGGGGGGGGGGGGGGGGGGGGGGGGGGGGGGGGGGGGGGGGGGGGGGEGGGGGGGGGGGGGGGGGGGGEEGGGEGEG*<EGGGGGGGGGDGGGGGGGGGGGGGGGGGGGGGGGGGGFFG>DFGFFFGFF@?G>?:*)6?FFFF?B(####
@M06045:235:000000000-JCY5N:1:1101:21506:6693 1:N:0:TACAGC
TCGGCAACTCCTACGGGAGGCAGCAGTCGGGAATTTTGCGCAATGGGCGAAAGCCTGACGCAGCAACGCCGCGTGAGGGATGACGGCCTTCGGGTTGTAAACCTCTTTTCTCAGGGACGATGATGACGGTACCTGAGGAATAAGCCACGGCTAACTACGTGCCAGCAGCCGCGGTAATACGTAGGTGGCGAGCGTTGTCCGGATTTACTGGGCGTAAAGAGCGCGCAGGCGGTCGTTCAAGTCGCGTGTGAAAGCCCCCGGCTCAACTGGGGAGGGTCACGCGATACTGATCGACTCTTCA
+
CGGGGGGGGGGGGGGGGGGGGGGGGGGGGGGGGGGGGGGGGGGGGGGGGGGGGGGGGGGGGGGGGGGGGGGGGGGGGGGGGGGGGGGGGGGGGGGGGGGGGGGGGGGGGGGGGGGGGGGGGGGGGGGGGGGGGGGGGGGGGGGGGGGGGGGGGGGGGGGGGGFGGGGGGGGGGGGGGGGGGFGGGGGGGGGGGGGGGEGGGGGGGGGGGGGGGGECGGGFGGGGGGGGGGGG*CEG=DGGGGGGGGGGGGGGGGGGGGGGGGDDF=FFFGFG@7B:3CFFFFGEFFFFFFFFFFF<3####
@M06045:235:000000000-JCY5N:1:1101:24568:6735 1:N:0:TACAGC
TCGGCAACTCCTACGGGAGGCAGCAGCAAGGAATTTTCCGCAATGGGCGCAAGCCTGACGGAGCAACGCCGCGTGTGGGATGACGCGTTTCGGCGTGTAAACCACTGTTCCTGGGGACGAAGCACTGACGGTACCCAGGGAGGAAGGCCCGGCTAACTACGTGCCAGCAGCCGCGGTAATACGTAGGGGCCGAGCGTTGTCCGGAGTTACTGGGCGTAAAGCGCGCGCAGGTGGCTCATTACGCCCGGCGTGAAAGCCCCCGGCTCAACCGGGGAGGGTCGGCGGGTACGGGTGGGGGCAG
+
CGGGGGGGGGGGGGGGGGGGGGGGGGGGGGGGGGGGGGGGGGGGGGGGGGGGGGGGGGGGGGGGGGGGGGGGGGGGGGGGGGGGGGGGGGGGGGGFGGGGGGGGGGGGGGGGGGGGGGGGGGGGGGGGGGGGGGGGGGGGGGGGGGGGGGGGGGGFGGGGGGGFGGGGGGGGGGGGEGGGGFGGGGGGGGGGGGGGCGEEGGEC5CEGEFGGGGGGGGGGGGGGGGGGGEGFGC=:EF9CEGGGGGDC979EGGGGFGGGDCDG)947;F>DFG5B>D775)75BF57)08@9>0,(####
@M06045:235:000000000-JCY5N:1:1101:25453:6775 1:N:0:TACAGC
TCGGCAACTCCTACGGGAGGCAGCAGTGGGGAATATTGGACAATGGGCGAAAGCCTGATCCAGCAATGCCGCGTGAGTGATGAAGGCCTTAGGGTTGTAAAGCTCTTTTACCCGGGATGATAATGACAGTACCGGGAGAATAAGCCCCGGCTAACTCCGTGCCAGCAGCCGCGGTAATACGGAGGGGGCTAGCGTTGTTCGGAATTACTGGGCGTAAAGCGCACGTAGGCGGCTTTGTAAGTTAGAGGTGAAAGCCCAGGGCTCAACCCTGGAATTGCCTTTAAGACTGCATCGCTATAGT
+
CGGGGGGGGGGGGGGGGGGGGGGGGGGGGGGGGGFGGFGGGGGGGGGGGGGGGGGGGGGGFGGGGGGGGGGGGGGGGGGGGGGGGGGGGGGGGGGGGGGGGGGGGGGGGGGGGGGGGGGGGGGGGGGGGGGGGGGGGGGGGGGGGGGGGGGGGFGGGGGGFGGGGGGGGGGGGGGGGGGGGGDGGGGGGGGGGGBEGGGGGGCGFGFGGFGGGGGGDGGGGGGGGFGGGGGGGGGGGGGGFEGGGFGGGGGGGGGGGGGGGGGGCFFFFGFGFGF:FGFFFFFFBFFFFFFFFF??(####
@M06045:235:000000000-JCY5N:1:1101:14604:6779 1:N:0:TACAGC
TCGGCAACTCCTACGGGAGGCAGCAGTGGGGAATATTGCACAATGGGGGAAACCCTGATGCAGCAACGCCGCGTGAGTGATGACGGCCTTCGGGTTGTAAAGCTCTGTCTTCAGGGACGATAATGACGGTACCTGAGGAGGAAGCCACGGCTAACTACGTGCCAGCAGCCGCGGTAATACGTAGGTGGCGAGCGTTGTCCGGATTTACTGGGCGTAAAGGGAGCGTAGGCGGATTTTTAAGTGAGATGTGAAATACTCGGGCTTAACCTGAGTGCTGCATTTCAAACTGGAAGTCTAAAAC
+
CGGGGGGGGGGGGGGGGGGGGGGGGGGGGGGGGGFGGGGGGGGGGGGGGGGGGGGGGGGGGGGGGGGGGGGGGGGGGGGGGGGGGGGGGGGGGGGGGGGGFGGGGGFGGGGGGGGGGGGGGGGGGGGGGGGGGGGGGGGGGGGGGGGGGGGGGGGGGGGGGGGFGGGGGGGGGGGGGGGGGGGGGGGGGGGGGGGGGGGCGGGEEFFGGGGGFD:8EGGGGGGGG:CEGGGG?EEFGFCGGGGC?CGGGGGGGGFCFGDGGGGGGCFF4DFGFGBFFD?FFFGFFFFFFF:@?F<2)####
@M06045:235:000000000-JCY5N:1:1101:9113:6818 1:N:0:TACAGC
TCGGCAACTCCTACGGGAGGCAGCAGTCGAGAATTTTTGACAATGGGGGAAACCCTGATCGAGCGACGCCGCGTGGAGGATGAAGGTCTTCGGGTTGTAAACTCCTGTCATTTGGGAACAATGCGCACGTATTAACTGTACGTGCGTTGCTAGTACCAGAAGAGGAAGAGACGGCTAACTCTGTGCCAGCAGCCGCGGTAATACAGAGGTCTCAAGCGTTGTTCGGATTCATTGGGCGTAAGGGGCTCGTAGGCGGCCAACTAAGTCGGATGTGAAATCCCCAAGCTTAACTTGGGAACGT
+
CGGGGGGGFGCFAFGGGGGGGGGGGGFGDCF8,C<FFGDEFEF@FGCEEC:FFGGGGGFGGGGGGCGFGFFGG@FGGGGGFFF<EDFG9BFBFGGEEC@?<FFAFEFGGGF,BFGGGGGGGGGGEGGGGGGFFGACEFFGGGGG7C@<CFFGFEGGAGGFFG@FCF7>:><><FGGDGGEFEEFGGDDFGGGGGGGGGG>EGCFCC@@CFF7CCCE?E/AEG=0:E=E*<9++<0CF71CC*9<CCDDGG3:DC))9EC<CCD6CC7>EDDGFG?*0:@497C).7)1*9@B2@>2(####
@M06045:235:000000000-JCY5N:1:1101:8444:6884 1:N:0:TACAGC
TCGGCAACTCCTACGGGAGGCAGCAGTGGGGAATCTTGCGCAATGCGCGAAAGCGTGACGCAGCAACGCCGCGTGGGGGAAGAAGGCCTTCGGGTTGTAAACCCCTTTCAGTTGGGACGAAGCTTCCAGGGTTAATAGCCCTGTGGAGTGACGGTACCTTCAGAAGAAGCCCCGGCTAACTACGTGCCAGCAGCCGCGGTCATACGTAGGACCCAAGCGTTATTCGGATTGATTGGGCGTAAAGAGTTGCGTAGGTGGTTTGTTAAGCGAATAGTGAAATCTTTTGGCTCAACCATAGCAA
+
CGGGGGGGGGGGFGGGGGGGGGGGGGCFFFGGGGGGGGFGGGGFGGGGGGGEEGGGGGGGGGGGGGGGGGGGGFGGGGGGGGGFGGGGGGGGGGGGGGGGGGGGGGGGGGGGGGGFGGGGGGGGGGGGGGGGGGGGGGGGGGGGGGGFCGGGGGGG@FGGGGGGGGGGGGGGGGGGGGGGGGGDGGCF9FGGFGGGD:8EDEG7CC<FFGCCFC5CCFGG;ECGFFFCECG?0CFGGGGGC/9C7FGFCFG57=<CC57CFGGGGFGF3557)7**9DFF?FC6*70?6)962:,.,####
@M06045:235:000000000-JCY5N:1:1101:18470:6891 1:N:0:TACAGC
TCGGCAACTCCTACGGGAGGCAGCAGTGGGGAATATTGGACAATGGGCGAAAGCCTGATCCAGCCATGCCGCGTGAGTGAAGAAGGCCCTCGGGTTGTAAAGCTCTTTTGTTGGGAAAGAAAAGCAGCCGGTTAATACCCGGTTGTTCTGACGGTACCCAAAGAATAAGCACCGGCTAACTTCGTGCCAGCAGCCGCGGTAATACGAAGGGTGCAAGCGTTACTCGGAATTACTGGGCGTAAAGCGTGCGTAGGTGGTTCGTTAAGTCTGATGTGAAAGCCCTGGGCTCAACCTGGGGAAA
+
CGGGGGGGGGGGGGGGGGGGGGGGGGGGGGGGGGGGGGGGGGGGGGGGGGGGGGGGGGGGGGGGGGGGGGGGGGGGGGGGGGGGGGGGGGGGGGGGGGGGGGGGGGGGGGGGGGGGGGGGGGGGGGGGGGGGGGGGGGGGGGGGGGGGGGGGGGGGGGGGGGGGGGGGGGGGGGGGGGGGGGGGGGGGGGGGGGGGGGGGGGGGGGFGGGGGGGGGGGGGGGG?FGGGGGGGGGGGGGGDGGGGGGC<DGDGGGDGGGGCDGGGGGGFFGFF4:9@FFFFFFG@FFFFFFFFF@BFF####
@M06045:235:000000000-JCY5N:1:1101:16527:6899 1:N:0:TACAGC
TCGGCAACTCCTACGGGAGGCAGCAGTGGGGAATATTGCACAATGGGCGCAAGCCTGATGCAGCGACGCCGCGTGGGGGATGACGGCCTTCGGGTTGTAAACCTCTTTCAGTATCGGCGAAGCTCCGTGGTTTTCTGCGGGGTGACGGTAGGTACAGAAGAAGCACCGGCCAACTACGTGCCAGCAGCCGCGGTAATACGTAGGGTGCGAGCGTTGTCCGGAATTACTGGGCGTAAAGAGCTCGTAGGTGGTTTGTCGCGTTGTCCGTGAAAACTCACAGCTCAACTGTGGGCGTGCTTTG
+
CGGGGGGGGGGGGGGGGGGGGGGGGGGGGGGGDGGGGFGGGGGGGGGGGGGGGGGGGGGGGGGGGGGGGGGGG@FGGGGCGGGGGGGGGGGGGGGGGGGGGGGFGGGGGGGGGGGGGGGGGGGGGGGGGGGGFGFGFFGGGGEEGGFCFFGGGGGCF:FFGG@FCGGGGGGGGGGGGGGGGGGGGCCFFGGGC:8EFGFGFGGGGGGGGGGGGGDE8CCGGGGFFGG7CGGF5EED*:<*AC<DG=FDGFDGGGGGDGDGGC5CGFG>FGF7@749?D@FF:FF?FFFF@FB?FFF0####
@M06045:235:000000000-JCY5N:1:1101:14248:6903 1:N:0:TACAGC
TCGGCAACTCCTACGGGAGGCAGCAGTGGGGAATATTGCACAATGGGCGAAAGCCTGATGCAGCAACGCCGCGTGAGCGATGAAGGCCTTCGGGTCGTAAAGCTCTGTCCTCAAGGAAGATAATGACGGTACTTGAGGAGGAAGCCCCGGCTAACTACGTGCCAGCAGCCGCGGTAATACGTAGGGGGCTAGCGTTATCCGGATTTACTGGGCGTAAAGGGCGCGCAGGCGGTTCTGTTTGTCGAGTGTGAAAGCCCCGGGCTCAACCTGGGAACTGCGCTCGAAACGGCGGAACTACATA
+
-FEGGG7DGGGGGGGGGEGGGGCC<EFGGGGGGFGGGGGGGGFFGGGGGF:@FGFGGGGGGGGGGGGGGEEFGEGGGGGGGGFGFGFDFGFGGGGDEFFFGGG<FFFGFGFFFGGGFGGGFAFGGGGFGGGG9FFGGGFGEGGGGGG>FEGGGGGFFGEGGGGGGGGGGGGGGGEGGCFCFFCFGGGGGGGGFG7;CF:EC?>CCFDFCCGGGG:8?@FGGECEGG55EDGG?EGFGF:FGCFC=EGGDFGGGG*CG59DDC79667@F55/)9F4940.5@DEFDFF:5<52<9:)####
@M06045:235:000000000-JCY5N:1:1101:28092:6908 1:N:0:TACAGC
TCGGCAACTCCTACGGGAGGCAGCAGTCGGGAATTTTGCGCAATGGGCGAAAGCCTGACGCAGCAACGCCGCGTGAGGGATGACGGCCTTCGGGTTGTAAACCTCTTTTCTCAGGGACGATGATGACGGTACCTGAGGAAGAAGCCACGGCTAACTACGTGCCAGCAGCCGCGGTAATACGTAGGTGGCGAGCGTTGTCCGGATTTATTGGGCGTAAAGGGCGCGCAGGCGGCGCTTCAAGTCCGTTGTGAAATTTCAGGGCTTAACCCTGACGGGTCAACGGAAACTGAAGGGCTAAGGA
+
?FFGGCCFGGGFGEGGGBFEGGGGCFFAFGGGGGGGGFGGGEGGGGGGEGGDDGGGGGGGGGGGGGGGEGGGGFGCGCGG8FEDCE:>?FFE@+FGE>FFFGGGFGGGGFAFFFG?BFFGEGGGDGGGGGGEEFCF8:,FFFFFFCCFCCFGCD79FGDGFGF;<FG@F<CFFGCFFFGG*>9CEGGGFE>**:EGGGEEGGGGEGFGGGGD5C=5CF:9?7C8**:58:CEEGGE:9<CF+;7E=FD<D>7>:D7:CGC4C*9D7CFFC7<@CBF7<4?FFG3B3??FB?F:>??(####
@M06045:235:000000000-JCY5N:1:1101:21034:6923 1:N:0:TACAGC
TCGGCAACTCCTACGGGAGGCAGCAGCGGGGAATATTCCGCAATGGGCGCAAGCCTGACGGAGCGACGCCGCGTGTGGGATGAAGTCTTTCGGGATGTAAACCACTGTCGGAGGGGAAGAGAATGGACGGTACCCTCCAAGAAAGCCCCGGCTAACTACGTGCCAGCAGCCGCGGTAATACGTAGGGGGCGAGCGTTACCCGGATTTACTGGGCGTAAAGCGCGTGTAGGCGGCTGGTCAAGCGTGGTGTGAAATCTCCGGGCTCAACCCGGAAACTGCACTGCGAACTGGCCTGGCAAGT
+
CGGGGGFGGGGGGGGGGGGGGGGGGGGGGGGGGGGGGGGGGGGGGGGGGGGGGGGGGGGGGGGGGGGGGGGGGGGGFGGGGGGGGGGGGGGGGGGGGGGGGGGGGGGGGGGEFGGGGGGGGGGGGGGGGGGGGGGGGGGGGGGGGGFGGGGGGGGGGGGGGFGGGGGGGGGGGGGGGGGGGGGGGGGGGGGDGGGDEGGGGGGGGGFGGGGGGGGGGGGGGGGGGGGGGGGGGGGGEGGGFGGDGECFGFGFCFGGGGGGD31/9FGFFGFGEGFFFGFF@FGFFB@DFFFFFFFB(####
@M06045:235:000000000-JCY5N:1:1101:6818:6936 1:N:0:TACAGC
TCGGCAACTCCTACGGGAGGCAGCAGTGGGGAATCTTGCGCAATGGGCGAAAGCCTGACGCAGCAACGCCGCGTGCGGGAAGAAGGTCTTAGGGTTGTAAACCGCTTTCAGCAGGGACGAAGGCGTCCGGGTTAATAGCCCGTACGTTGACGGTACCTGCAGAAGAAGGTCCGGCTAACTACGTGCCAGCAGCCGCGGTAATACGTAGGGACCAAGCGTTGTCCGGAATCATTGGGCGTAAAGAGCGTGTAGGCGGCTTGTTAAGTCTTGCGTGAAATCTCGGGGCTCAACCCCGAGTTAG
+
CGGGGGGGGGGGEGGGGGGGGGGGGGFFGGGGGGFGGGGGGGEEFFGG@EGGGGGGGFGGGGGGGGGGGGGGGFGDGEGFFGFFGFGGGFFGGGGGGFGCADGDGFCEGGGGCFGGGGGGGGGGGEF>F<FGEGGGFGGFGGFGGGGGGGGGGGGGFFGGGGFG:,CFFGGGGGG@EGGGGGGC>GGGGFGGGGGG8CCGDFE9CFGG5C:CGFEGGEE:8EFGGDEE@FGGGGFGFDG3CCF72:DCD<D77?C7DC379C>CFG:==>?DED>@?7?FF73)8@DFFFFF?EB0(####
@M06045:235:000000000-JCY5N:1:1101:26143:6941 1:N:0:TACAGC
TCGGCAACTCCTACGGGAGGCAGCAGTGGGGAATATTGGACAATGGGCGAAAGCCTGATCCAGCAATGCCGCGTGAGTGATGAAGGCCTTAGGGTTGTAAAGCTCTTTTACCCGGGATGATAATGACAGTACCGGGAGAATAAGCCCCGGCTAACTCCGTGCCAGCAGCCGCGGTAATACGGAGGGTGCGAGCGTTGTTCGGAATTATTGGGCGTAAAGCGCGCGTAGGCGGCTCTTCAAGTCTTACGGTGAAAGGCCGGGGCTCAACCCCGAGCATGCCGGGGATACTGGGGGGCTGTCG
+
CGGGGGGGGGGGGGGGGGGGGGGGGGGGGGGGGGGGGGGGGGGGGGGGGGGGGGGGGGGGGGGGGGGGGGGGGGGGGGGGGGGGGGGGGGFGGGGGGGGGGGGGGGGGGGGGGGGGGGGGGGGGGGGGGGGGGGGGGGGGGGGGGGGCFGGGGGGGGGGGGGGGGGGGGGGGGGGGGGGGGGGGGGCGDGCGGGGGGEGGGGDEGFGGGGGGGGGGGFFFEGGGGEEEEFGGD*/<?FGGGGGGF?7DD49=GFGGGGDGGGGDFGGFFG:C@7>BFF?FEFGEDD?F@BFFBFBB(####
@M06045:235:000000000-JCY5N:1:1101:14796:6962 1:N:0:TACAGC
TCGGCAACTCCTACGGGAGGCAGCAGTGGGGAATTTTGGACAATGGGCGAAAGCCTGATCCAGCCATGCCGCGTGGGTGAAGAAGGCCTTCGGGTTGTAAAGCCCTTTCGGCTGGGACGAAAAGGTTCGTGTTAACACCGCGAATCCATGACGGTACCAGCAGAAGAAGCACCGGCTAACTACGTGCCAGCAGCCGCGGTAATACGTAGGGTGCAGGCGTTAATCGGAATTACTGGGCGTAAAGCGTGCGCAGGCGGTCTGTTAAGAGAGATGTGAAATCCCCGGGCTTAACCTGGGGACA
+
CGGGGGGGGGGGGGGGGGGGGGGGFGFGGGGGGGGGGGGGGGGGGGGGGGGGGGGGGGGGGGGGGGGGGGGGGFGGGGGGGGGGGGGGGGGGGGGGGGGGGGGGGGGGGGGGFGGGGGGGGGGGGGGGGGGGGGGGGGGGGGGGGGGGGGGGGGGGGGGGGGGGGGFGGGGGGGGGGGGGGGGGGGGGGGGGGGGGGGGGGEGCEGGGGGGGGDGGGGG8EEGGGGGGGGGGFFGGGGG5EGCGGGGGGGDGDGGGGGGGGGGFFGDFFG>FFF=4BFFFFFGDFFFFFFFFDFFFF####
@M06045:235:000000000-JCY5N:1:1101:19316:6988 1:N:0:TACAGC
TCGGCAACTCCTACGGGAGGCAGCAGTGGGGAATATTGCACAATGGGCGAAAGCCTGATGCAGCGACGCCGCGTGAGGGATGACGGCCTTCGGTTTGTAAACCTCTTTCAGCAGGGAAGAAGCGCAAGTGACGGTACCTGCAGAAGAAGCACCGGCTAACTACGTGCCAGCAGCCGCGGTAATACGTAGGGTGCGAGCGTTGTCCGGAATTATTGGGCGTAAAGAGCTTGTAGGTGGTTTGTCGCGTCTGCTGTGAAAATCGGAGGCTCAACCCCGGCCTTGCATTGGGTAGGGGCAACAC
+
CFFGGG+CDGGEFGFGGGGEGFEGFGFFGGGGCFCFFGGGGGGAFFCGGGGGGGGCGGGGGGFGGCGEGEFGGCGGEGGGFGGGGGGGEGGGG4BCGFFGGFFG?FGFA?FFADG:F<:FFCFG>FCEGCF9+:FFGGFG8>FGFGFFGG?7FF<:>@<FC<BC<7F@CFFFFG7B7F*=CE9,:=?@C@E:BEC?E8CG>?CC7CE:58+90<F6/*/1***23;:CC?7+<C<?:*A5EE*>F551*1*+*<97DG*:7*/5)9755777>*7))1.7)9>4**1?4)/)-)(3(####
@M06045:235:000000000-JCY5N:1:1101:18412:6989 1:N:0:TACAGC
TCGGCAACTCCTACGGGAGGCAGCAGTGGGGAATATTGGACAATGGGCGCAAGCCTGATCCAGCCATGCCGCGTGAGTGATGAAGGCCTTAGGGTTGTAAAGCTCTTTCAGTGGGGAAGATAATGACGGTACCCACAGAAGAAGCCCCGGCTAACTTCGTGCCAGCAGCCGCGGTAATACGAAGGGGGCTAGCGTTGTTCGGATTTACTGGGCGTAAAGCGCACGTAGGCGGATGGTTAAGTCAGGGGTGAAATCCCAGAGCTCAACTCTGGAACTGCCTTTGATACTGGCCATCTTATGA
+
CGGGGGGGGGGGGGGGGGGGGGGGGGGGGGGGGGGGGGGGGGGGGGGGGGGGGGGGGGGGGGGGGGGGGGGGGGGGGGGGGGGGGGGGGGGGGGGGGGGGGGGGGGGGGGGFGGGGGGGGGGGGGGGGGGGGGGGGGGGGGGGGGGGGGGGGGGGGGGGGGGGGGGGGGGGGGGGGGGFGGGFFGGGGGGGGGGGGGGGGGGEGGGGGGGGGGGGGGGGGGGGGGGEGGGGGGGGGGGGFGGGGGGGGGGGGFGFFFFGFGGGGGGFFFGF6?C6:FG@@FFF?FFFFFFFF:?0<<####
@M06045:235:000000000-JCY5N:1:1101:15188:6994 1:N:0:TACAGC
TCGGCAACTCCTACGGGAGGCAGCAGTGGGGAATATTGCACAATGGGCGAAAGCCTGATGCAGCGACGCCGCGTGAGGGAAGACGGCCTTCGGGTTGTAAACCTCTTTCAGCAGGGACGAAGCGGAAGTGACGGTACCTGCAGAAGAAGCGCCGGCCAACTACGTGCCAGCAGCCGCGGTAAGACGTAGGGCGCGAGCGTTGTCCGGATTTATTGGGCGTAAAGAGCTCGTAGGCGGCTCGTTGCGTCAATCGTGAAAACCCGGGGCTTAACGTCGGGCTTGCGGTTGATACGGGCGGGAC
+
CGGGGGGGGGGGGGGGGGGGGGGGGGFGFGEGGGGGGFGGGGGGGGGGGDGGGGGGGCGGGGGGGGGGGGGGGGGGGGGGGGFGGGGGGGGGGGGGCGGFGGGGGGGGGGGGGGGGGGGDGEGGGGGEGFFGGGG7FGGGGGGG?FGFGGGGGGGGGGGGGGGGGGGGGFGGGGGGGGGGDCGGGG5>FGGGGGGGGGGGEGGGGGGCEGDGGGDGFFGG=7EG9FGGGGGGFGGGEDGGGEGGGGGG<DG77*/65CFFCDGGGGG>@7@7)97B@G@EFEG>EE:56FBF0)4(,####
@M06045:235:000000000-JCY5N:1:1101:20314:7005 1:N:0:TACAGC
TCGGCAACTCCTACGGGAGGCAGCAGTGGGGAATTTTGGACAATGGGCGCAAGCCTGATCCAGCCATGCCGCGTGCGGGAAGAAGGCCTTCGGGTTGTAAACCGCTTTTGTCAGGGACGAAAAGCTTCAGGCTAATATCCTGAAGTCATGACGGTACCTGAAGAATAAGCACCGGCTAACTACGTGCCAGCAGCCGCGGTAATACGTAGGGTGCAAGCGTTAATCGGAATTACTGGGCGTAAAGCGTGCGCAGGCGGTGATGTAAGACAGGTGTGAAATCCCCGGGCTTAACCTGGGTGCC
+
CGGG7C7F<FGFGGGGCFG>FGGGFFEF@EGGCGGFGGGGGFGDFCCEEEG>@DCFEDAFGGGCCEEFFFDGGG:CFFGGDGGGGGGGEGGFGGGGGGGCGEA@FCFGFGFGGGGGFGGGGG@FFAFGGFFGFGGGGGGGGFAFGGC9CFFGGDEFGCEGEG9>CFFGFGGGGGGECCEGGF:FGGGGGGG?F8EGDGGBEBC99E2+/2?EGEFC7ACCGGCGGG=58=FFFGGGGCG55:CF7E97CGDEDGGGGCD<>C:FF7:*9<FFFCB=F78=)0<<)<:>596@B*3:<####
@M06045:235:000000000-JCY5N:1:1101:15173:7013 1:N:0:TACAGC
TCGGCAACTCCTACGGGAGGCAGCAGTGGGGAATATTGGACAATGGGCGAAAGCCTGATCCAGCAATGCCGCGTGAGTGATGAAGGCCTTAGGGTTGTAAAGCTCTTTTACCCGGGATGATAATGACAGTACCGGGAGAATAAGCCCCGGCTAACTCCGTGCCAGCAGCCGCGGTAATACGGAGGGGGCTAGCGTTGTTCGGAATTACTGGGCGTAAAGCGCACGTAGGCGGCTTTGTAAGTTAGAGGTGAAAGCCCGGAGCTCAACTCCGGAATTGCCTTTAAGACTGCATCGCTCCTGG
+
CGGGGGGGGGGGGGGGGGGGGGGGFGFGGGGGGGGGGGGGGGGGGGGGGGGDGGGGGGGGGGGGGGGGGGGGGGGGGGGGGGGGGGGGGGGGGGGGGGGGGGGFGGGGGGGGGGGGGGGGGGGGGGGGGGGGGGGGGGGGGGGGGGGGGGGGGGGGGGGGGGGGGGGGGGGGGGGGGGGGGGGGGGGGGGDGGGGGGGGGGGGDGGGGGGGGGGGDG@FGGGGGGGGGGGGGGGEGGGGGGGGGGGGGGGGGGGGGGGGD<DGGGGGFFGFG>DFFFGFFFFGBFFFFFFFFBF<:6####
@M06045:235:000000000-JCY5N:1:1101:19719:7037 1:N:0:TACAGC
TCGGCAACTCCTACGGGAGGCAGCAGTGGGGAATCTTGCGCAATGGGCGAAAGCCTGACGCAGCGACGCCGCGTGAGTGATGAAGGCCTTCGGGTTGTAAAGCTCTGTGGGGAGAGACGAATAAGTGCAGCCTAATACGTTGCATGATGACGGTATCTCCTTAGCAAGCACCGGCTAACTCTGTGCCAGCAGCCGCGGTAAGACAGAGGGTGCAAACGTTGTTCGGAATTACTGGGCGTAAAGCGCGCGTAGGCGGCTTTGTAAGTTAGAGGTGAAAGCCCGGAGCTCAACTCCGGAACGT
+
CGGGGGGGGGGGGGGGGGGGGGGGGGFGGGGGGGGGGGGGGGGGGGGGGGGGGGGGGGGGGGGGGGGGGGGGGGGGGGGGGGGGGGGGGGGGGGGGGGGGGGGGGGGGGGGGGGGGGGGGGGGGGGGGGGGGGGGGGGGGGGGGGGGGGGGGGGGGGGGGGGGGGGGGGGGGGGGGGGGGFGGGGGGGGGGGGGGGGGGGGGGGGGGGGGGGGGGGGGGGGGGGGGGDGGFGGGFGFGGGDGGGGGGGGGGGGGGGGEGGF>>*:CFFFFFGFGFFF>:>FDGFDDFFFFFFFFFF1####
@M06045:235:000000000-JCY5N:1:1101:18560:7042 1:N:0:TACAGC
TCGGCAACTCCTACGGGAGGCAGCAGTGGGGAATATTGGACAATGGGCGAAAGCCTGATCCAGCAATGCCGCGTGAGTGATGAAGGCCTTAGGGTTGTAAAGCTCTTTTACCAGGGATGATAATGACAGTACCTGGAGAATAAGCTCCGGCTAACTCCGTGCCAGCAGCCGCGGTAATACGGAGGGAGCTAGCGTTGTTCGGAATTACTGGGCGTAAAGCGCACGTAGGCGGCTACTCAAGTCAGAGGTGAAAGCCTGGGGCTCAACCCCGGAACTGCCTTTGAAACTAGGTAGCTATAGG
+
CGGGGGGGGGGGGGGGGGGGGGGGGGGGGGGGGGGGGGGGGGGGGGGGGGGGGGGGGGGGGGGGGGGGGGGGGGGGGGGGGGGGGGGGGGGGGGGGGGGGGGGGGGGGGGGGGGGGGGGGGGGGGGGGGGGGGGGGGGGGGGGGGGGGGGGGGGGGGGGGGGGGGGGGGGGGGGGGGGGGGGGGGGGGGGGGGGGGGGGGGGGGGGFGGGCFGGEGGGGGGGGGGFCFGGGGGGGGGGGGGGGGG?FDDFDGGGGGGGGGDGGGGGGFFGFGFGEFFGFFFFGFFFFFFFFFBF05.####
@M06045:235:000000000-JCY5N:1:1101:10779:7052 1:N:0:TACAGC
TCGGCAACTCCTACGGGAGGCAGCAGTGGGGAATATTGGACAATGGGCGCAAGCCTGATCCAGCCATGCCGCGTGTGTGAAGAAGGCCTTCGGGTTGTAAAGCACTTTTGTCCGGAAAGAAAAGCGCTCGATTAATACTCGGGTGTTATGACGGTACCGGAAGAATAAGCACCGGCTAACTTCGTGCCAGCAGCCGCGGTAATACGAAGGGTGCAAGCGTTACTCGGAATTACTGGGCGTAAAGCGTGCGTAGGTGGTTTGTTAAGTCTGATGTGAAAGCCCTGGGCTCAACCTGGGCTAA
+
CGGGGGGGGGGGGGGGG7CCFGGG@FFFGGGGEG?FGGGGGGGGGGGGGGGGGGGGGGGGGGGGGGFGGGGGGGGEGGGGGGGGGGGGCFFGGGGGGGGGGGGGGGGGGGFGCFGGGGGGGGGGGGGCGEGDGGGGGGGGGGGGGGGGGGGGGGGGGGGGGGGGGGGGGGGGGGGGE@FGGGGGGGGGFGGGGGFGGGGGGGGFGGG88CEEGGGGCFGGGD5+<CEC8CGDGG7C=CGGC*5:9CDDCGDEGGCFCADCDGFFFF76=CFGFC*=6C@FFFG5FFF47@FF7F?BB####
@M06045:235:000000000-JCY5N:1:1101:21106:7067 1:N:0:TACAGC
TCGGCAACTCCTACGGGAGGCAGCAGTGGGGAATATTGGACAATGGGCGCAAGCCTGATCCAGCCATGCCGCGTGGATGATGAAGGCCTTAGGGTTGTAAAGTCCTTTTAACGGGGAAGATAATGACGGTACCCGTAGAATAAGCCCCGGCTAACTTCGTGCCAGCAGCCGCGGTAATACGAAGGGGGCTAGCGTTGCTCGGAATTACTGGGCGTAAAGCGCACGTAGGCGGCTCTTTAAGTCGGGGGTGAAATCCTGGAGCTCAACTCCAGAACTGCCTTCGATACTGAAGAGCTCTCTC
+
CGGGGGGGGGGGGGGGGGGGGGGGGGFGGGGGGGGGGGGGGGGGGGGGGGGGGGGGGGGGGFFGGGGGGGGGGECGGGGGGGGGGGGGGGGGGGGGGGGGGGGGGGGGGGGGGGGGGGGGGGGGGGGGGGGGGGGGGGGGGGGGGGGGGGGGGGGGGGGGDGGGGGGGGGGGGGGGGGGGGGGGGGGGGGGGGGGGGGGGGGGDGGGGGGGGGGG=EGGGGGDGGGGGGGGGGGGGGGGGGGGGGGGGGC3<FEDGGGGFGGFDGGGFFGFG?DFFFGFFFFGFFFFFFFFFFFF<4####
@M06045:235:000000000-JCY5N:1:1101:22112:7104 1:N:0:TACAGC
TCGGCAACTCCTACGGGAGGCAGCAGTTAGGAATCTTGGACAATGGGCGCAAGCCTGATCCAGCCATGCCGCGTGAGTGATGAAGGCCTTAGGGTTGTAAAGCTCTTTCAGCGGGGAAGATAATGACGGTACCCGCAGAAGAAGCCCCGGCTAACTTCGTGCCAGCAGCCGCGGTAATACGAAGGGGGCTAGCGTTGCTCGGAATCACTGGGCGTAAAGCGCACGTAGGCGGGTCCTTAAGTCAGGGGTGAAATCCCGGAGCTCAACTCCGGAACTGCCTTTGATATTTGGGATCTTACAA
+
CFGGGGDGGGGGGGGGGGGGGGGGCGGGGGGGGGGCFGFEGDGGGDEFEGEGGFFGGGGGGGGGGGGGGGDEGGGGGFGGGGGGGGGGGG9FAFGGGCFCGGGGGGGGGGGGFGFGEGGGGGGGGGGGGGGFGGGGGGEGGGGGGFFGGDGGGFFGGGGGGGGGGFFGGGGGGGGGGGGGGGFEGGGDEGGFGGG8CEFGGGGGGGGGGGGEECGEEGGGEGGEGGGGGFEEEC:C9>9CCEGGG*9<CCF+>CFGCC:DDD54*C4@?C@D)77)07:=F=FFF****1/720(8:####
@M06045:235:000000000-JCY5N:1:1101:26585:7110 1:N:0:TACAGC
TCGGCAACTCCTACGGGAGGCAGCAGTGGGGAATTTTCCGCAATGGGCGAAAGCCTGACGGAGCAATGCCGCGTGGAGGTAGAAGGCCCACGGGTCGTGAACTTCTTTTCCCGGAGAAGAAGCAATGACGGTATCTGGGGAATAAGCATCGGCTAACTCTGTGCCAGCAGCCGCGGTAATACAGAGGATGCAAGCGTTCTCCGGGATGATTGGGCGTAAAGCGTCTGTAGGTGGCTTTTTAAGTCCGCCGTCAAATCCCCGGGCTCAACTCTGGACAGGCGGTGGAAACTACCAAGCTTTA
+
@F@FFCCFFGGFAFFGG@F+BFFG<FEFF,@,FFGDFGGDE7FE@F@FEDFCFGFEEFFCCFCECFF9EC:FGGGC:<C:FF99?EF8FEFGGGGGGGGCGGGGGGGGGD,C7@EF@FFCFGFCFGGADF7FEG<FG9FG7@>@>9@>CFF*C7CFFF9>FBF9;CCFFFC>*:CCC*CBCF9C9CFFF769>EEGGG*1?C@E*/88:E<@C58:E*;87?C;CEC+3:CGC8FGGGGGF6CFCEGDDDDC***2*37/9)1957*/7*1:=**79<FF>>D33)1/79@F:;)1(####
@M06045:235:000000000-JCY5N:1:1101:27367:7111 1:N:0:TACAGC
TCGGCAACTCCTACGGGAGGCAGCAGTGGGGAATATTGGACAAAGGGCGAAAGCCTGATCCAGCAATGCCGCGTGAGTGATGAAGGCCCTAGGGTTGTAAAGCTCTTTTACCCGGGATGATAATGACAGTACCGGGAGAATAAGCCCCGGCTAACTCCGTGCCAGCAGCCGCGGTAATACGGAGGGGGCTAGCGTTGTTCGGAATTACTGGGCGTAAAGCGCACGTAGGCGGCTTTGTAAGTCAGAGGTGAAAGCCCGGAGCTTAACTCCGGAATTGCCTTTGAGACTGCATCGCTTTGTT
+
C<BFEGGDCEGGFFEGEFGGGGGGFGAEFGGGGGCGGCDCFEG,6CFECEGGD8FGGFGCFCEGGGGGGGGGGGCCGFGGCACEEGEFGGEFGGEGDFFGGGG9?<EFGGGGGGGGECECFFGAFG<?ABC9DEGGDGEGGGGFCEFGGGEEFGCEGGGGFDGGGGFFGGG7FF<@FFGDGFE<FGGGCCE@8:;?EGFGGG55CFFGGFFGCEED=FG<858?EF65C?=C*:EG7>FFGEGGGCFG**:EGGGGGGGDGGDFDFC=963C@37;6;=BFFG4756?@F?FDEF??####
@M06045:235:000000000-JCY5N:1:1101:18245:7159 1:N:0:TACAGC
TCGGCAACTCCTACGGGAGGCAGCAGTGGGGAATATTGCACAATGGGCGAAAGCCTGATGCAGCAACGCCGCGTGAGCGATGAAGGCCTTCGGGTCGTAAAGCTCTGTCCTCAAGGAAGATAATGACGGTACTTGAGGAGGAAGCCCCGGCTAACTACGTGCCAGCAGCCGCGGTAATACGTAGGGGGCTAGCGTTATCCGGATTTACTGGGCGTAAAGGGTGCGTAGGTGGTTTCTTAAGTCAGGAGTGAAAGGCTACGGCTCAACCGTAGTAAGCTCTTGAAACTGGGAAACTTGCCCC
+
CGGGGGGGGGGGGGGGGGGGGGGGGGFGGGGGGGGGGDGGGGGGGGGGGGGGGGGGGGGGGGGGGGGGGGGGGGGGGGGGGGGGGGGGGGGGGGGGGGGGGGGGGGGGGGGGGGGGGGGGGGGGGGGGGGGGGGGGGGGGGGGGGGGGGGGGGGGGGGGGGGGGGGGGGGGGGGGGGGGGGGGGCGGGGGGGGGGGGGGGGGEGGFGGGGGGGGGGGGGGGGGGGEEGGGGGEGGGGGGGGGGGGGGGGGGGGGGGGCFGGG<DFGGFFGFGFGFBFDF?FFGFFFFFFFFFBFFF4####
@M06045:235:000000000-JCY5N:1:1101:18378:7192 1:N:0:TACAGC
TCGGCAACTCCTACGGGAGGCAGCAGTGGGGAATTGTTCGCAATGGGCGCAAGCCTGACGACGCAACGCCGCGTGGAGGATGAAGGTCTTCGGATTGTAAACTCCTGTTGCCCGGGACGAATAGCTCCGACCTAACACGTCGGAGTGTGACGGTACCGGGTGAGGAAGCCCCGGCTAACTCTGTGCCAGCAGCCGCGGTAATACAGAGGGGGCAAGCGTTGTTCGGAATTACTGGGCGTAAAGGGCGCGTAGGCGGCCTGTTAAGTCGAACGTGAAATCCCCGGGCTCAACCCGGGGGGCC
+
CGGGGGGGGGGGGGGGGGGGGGGGGGGGGGGGGGGGGGGGGGGGGGGGGGGGGGGGGGGGGGGGGGGGGGGGGGGGGGGGGGGGGGGGGGGGGCGGGGGGGGGGGGGGGGGGGGGGGGGGGGGGGFGGGGGGGGGGGGGGGGGGGGGGGGGGGGGGGGGGEGGGGGGFGGGGGGGEGGGGGFGGGGGGGGGGGGGGGGGGGGGGGGGGGGGGGGGGGGGGGGEGGEDGGGGGFCGGGGGDGFFGGGGGGGGGGCGGGG<FDFGFFGGFBCFD>GFFFGFFF:DBDE>FFFFF?BFB(####
@M06045:235:000000000-JCY5N:1:1101:13704:7192 1:N:0:TACAGC
TCGGCAACTCCTACGGGAGGCAGCAGTGGGGAATCTTGCGCAATGGCCGAAAGGCTGACGCAGCGACGCCGCGTGCGGGAGGACGCCCCTCGGGGTGTAAACCGCTGTCAGGGGGGACGAACCCCCAGCATGGGAATACTGTGCTGGGCTGACGGTACCCCCAGAGGAAGCGCCGGCTAACTCCGTGCCAGCAGCCGCGGTAAGACGGAGGGCGCGAGCGTTGTTCGGAATTACTGGGCGTAAAGGGCGCGCAGGCGGACGGGCAAGTCGGAAGTGAAATCCCGGGGCTCAACTCCGCTGC
+
CGGGGGGGGGGGGGGGGGGGGGGGGGGGGGGGGGGGGGGGGGGGGGGGGGGGGGGGGGGGGGGGGGGGGGGGGGGGGGGGGGGGGGGGGGGGGGGGG>FGGGGGDGGGGGGGGGGGGGGGGGGGDGGGGGGGGGGGFGGGGGGGGGGGGGGGGGGGGGGGGGGGGGGGGGGGGGGGGGGGGGGGGGGGGGGGGGGGGGGGGGDGGGGGGGDGGGGGGGGEE5ECCGEGEGGF?FCGGGGG=EDGEGGGG<DGGGGGGGGGGGGGGGGFFGFGFGFFFGBF?9C>>BFF>@?FFFF:(####
@M06045:235:000000000-JCY5N:1:1101:20036:7198 1:N:0:TACAGC
TCGGCAACTCCTACGGGAGGCAGCAGTGGGGAATATTGCACAATGGGGGAAACCCTGATGCAGCAACGCCGCGTGAGTGATGACGGCCTTCGGGTTGTAAAGCTCTGTCTTCAGGGACGATAATGACGGTACCTGAGGAGGAAGCCACGGCTAACTACGTGCCAGCAGCCGCGGTAATACGTAGGTGGCGAGCGTTGTCCGGATTTACTGGGCGTAAAGGGAGCGTAGGCGGACTTTTAAGTGAGATGTGAAATACCCGGGCTCAACTTGGGTGCTGCATTTCAAACTGGAAGTCTAGAAG
+
CGGGGGCFFGGGGGGGGGGGGGGGFGGGGGGGGGGGGGGGGGGGGGGGGGGGGGGGGGGGGGGGGGGGGGGGGFGGGGGGGGGGGGEGGGGGGGGGGGGGGGGGGGGGGGGGGGGGGGGGGGGGGGGGGGGGGGGGGGGGGGGGGGGGGGGGDGGGGGGGGGGGGGGGGGGGGGGGGGGGGGGGGFGGGGGGGGGGGGGGGGDGGGGGGFGGGGGGCCFGEFGGGGEGGGGGCEGGGGGGGGGGGGGGG=DGGFCCFGGGGDGGGGF4@GFGFD>6BF4@FFGF@F@FFFFFBFFA)####
@M06045:235:000000000-JCY5N:1:1101:19274:7242 1:N:0:TACAGC
TCGGCAACTCCTACGGGAGGCAGCAGTAAGGAATATTGGTCAATGGAGGCAACTCTGAACCAGCCATGCCGCGTGCAGGAAGACGGCACTATGGGTTGTAAACTGCTTTTGTACCAGAGAAAACCTATCTACGTGTAGATAGCTGATAGTATGGTATGAATAAGCATCGGCTAACTTCGTGCCAGCAGCCGCGGTAAGACGAAGGATGCAAGCGTTATCCGGATTCATTGGGGTTAAAGGGTGCGTAGGCGGACTGATAAGTCAGTGGTGAAATCTCTCAGCTTGACTGAGAAACTGCGAC
+
CGGGGGCFFFGCFGGDCGE@FGEG-E<FDFF@FGGGGFF<EEGE<FDGGG@FGGGGGGGGGGGGGGCGGDFFE:E:DFFBEF8CBCD+>FGGGGFGGGGC9<EGCF<EGFGG<<<@AFGGGGGDFGGFFC,5:FFGGGGABFF<9>,DA:E95AD@7AFGGGCGA<=FCE@@CFCFFFG>FGCCG?>D@F>*B88>C9,D87C@EC9CGFCF=CG5/8+>*:8C5FFF7@F5*:5*A@FG5>DDGE*<DC5E3:7D*CC:FC:FFF>)8DB*=7B67:**19:=)8<=@))*6/8A<####
@M06045:235:000000000-JCY5N:1:1101:25832:7273 1:N:0:TACAGC
TCGGCAACTCCTACGGGAGGCAGCAGTGGGGAATCTTGCGCAATGCGCGAAAGCGTGACGCAGCAACGCCGCGTGGGGGAAGAAGGCCTTCGGGTTGTAAACCCCTTTCAGTTGGGACGAAGCTTCGCCGGTGAATAGCCGGCTGGAGTGACGGTACCTTCACAAGAAGCCCCGGCTAACTACGTGCCAGCAGCCGCGGTAATACGTAGGGGGCTAGCGTTGTCCGGAATCATTGGGCGTAAAGCGCGTGTAGGCGGCCCGGTAAGTCCGCTGTGAAAGTCGGGGGCTCAACCCTCCATCG
+
CGGGGGGGGGGGGGGGG@BFGCEGGGFFGFGGGGGGGEGGGGGGGGGGGGG7BGGGGGGDGGG@EGGEGGGGGGGGGGGGGGGGGGGGGGFFEGGDGEFGGGFGC>FDFGGBDFFGFGGGGGGCGGCFGGG:BFGGGGGGGFGGGGGGGGGFEDFFGGGFEGGGGGGGGG>FEGGDGGGG?FGGGCGGGGGGGDFEEEGGCEGGGGF+@CEGGGGGG?EG5EGGGG55CFF9FGGGFFGDGGGCEEDGDD<7FGDDDEGC5DCDGF:8@D@DFG:F4CF=FBGFFFF)>=?FFF<6(####
@M06045:235:000000000-JCY5N:1:1101:8866:7307 1:N:0:TACAGC
TCGGCAACTCCTACGGGAGGCAGCAGTGGGGAATATTGGACAATGGGGGCAACCCTGATCCAGCCATGCCGCGTGAGTGATGAAGGCCTTAGGGTTGTAAAGCTCTTTTGTGCGGGAAGATAATGACGGTACCGCAAGAATAAGCCCCGGCTAACTTCGCGCCAGCAGCCGCGGTAATACGAAGGGGGCTAGCGTTGCTCGGAATCACTGGGCGTAAAGGGTGCGTAGGCGGGTCTTTAAGTCAGGGGTGAAATCCTGGAGCTCAACTCCAGAACTGCGTTTGATACTGAGGATGTTACGG
+
B@CCE7FGGFEEFFE;C,:FE@FFGGFEF,7B,C;F,;-CE@,C<C6,CE@D<6BEC<9C@CFCD=9FF8CCFGE,?CEAC<<F<<<A,,9:,=E<=?<@<C<E,5<F9,:EFCEGG7FCFF9DF9<B+BC7,3FFG7FCG,3D=,5>:*>><FF,3@C*>FGGGG7FAFEGE@FGG:CF:<8FG@****2;CE8888<9C5*;CCC89<@C5*2//83950;**2*:*AC=8**2+*<C7CF7C?D)7)*<0+**:C7*>**2>DFFF46**05***).)8*9*=/*9=?:0)(,.####
@M06045:235:000000000-JCY5N:1:1101:7615:7314 1:N:0:TACAGC
TCGGCAACTCCTACGGGAGGCAGCAGTGGGGAATTGTTCGCAATGGGCGCAAGCCTGACGACGCAACGCCGCGTGGAGGACGAAGATCTTCGGGTCGTAAACTCCTTTCGATCGGGAAGAACGGCTCCGGGGCCAATATCCCTGGAGAGTGACGGTACCGAGAGAAGAAGCCCCGGCTAACTCCGTGCCAGCAGCCGCGGTAATACGGGGGGGGCAAGCGTTGTTCGGAATTACTGGGCGTAAAGGGCTCGTAGGCGGCCAACTAAGGCGGATGTGAAATCCCCAGGCTTAACCTGGGATG
+
CGGGGGGGGGGGGGGGGGGGGGGDGGGGGGGGGGGGGGGGGGGGGGGGDFGDGGGGGGGGGGGGEGGGGGGGGGGGGGGGGGGGGGGGGGGGGGGGGG?AFGGGGGGGGGGGFGGEGGGEFGGGDECGGCFGGGGGGGFGGGGCFFGGGGCFGGGGGGGECEFGFGGGGGGEFGGGGGGGGGGGGGGGFFFCFGGGGD5??E5FGGGEEGGGGGGGFFFGGGGGGGGG=E5F<FGFFGFGGGGFGGD3*19:37CFGGGDCDG4<4>)07B)59//0:@FB@C>47>FFF??AFF::####
@M06045:235:000000000-JCY5N:1:1101:10770:7348 1:N:0:TACAGC
TCGGCAACTCCTACGGGAGGCAGCAGTGGGGAATCTTGCGCAATGGGCGAAAGCCTGACGCAGCGACGCCGCGTGAGTGATGAAGGCCTTCGGGTTGTAAAGCTCTGTGGAGGGGGACGAATAAGGGCCGTCGAATAGACGGCCCGATGACGGTACCCCTTTAGCAAGCACCGGCTAACTCTGTGCCAGCAGCCGCGGTAAGACAGAGGGTGCAAACGTTGTTCGGAATTACTGGGCGTAAAGCGCGTGTAGGCGGCTCGGCAAGTCGGGTGTGAAAGCCCTGGGCTTAACCTAGGAATGC
+
CGGGGGGGGGGGGGGGGGGGGGGGFGFGGGGGGGGGGGGGGGGGGGGGGGGGGGGGGGGGGGGGGGGGGGGGGGGGGGGGGGGGGGGGFGGGGGGGGGGGGGGGGGGGGGGGGGGGGGGGGGGGGGGGGGGGGGGGGGGGGGGGGGDGGGGGGGGGGGGGGGGGGGGGGGGGGGGGGGGCGGGGGGGFGGFGGGGGGGGGGGGG6FGGGGEGGGGGGGCGFGGGGGGGGGGDGGGGGGEGGFFGEGGDC5CFGGGGGEGGGGGGFGGFFC@G:DFFFGFFFFGFFFFFFFFFFF?F2####
@M06045:235:000000000-JCY5N:1:1101:17185:7386 1:N:0:TACAGC
TCGGCAACTCCTACGGGAGGCAGCAGTGGGGAATATTGGACAATGGGGGCAACCCTGATCCAGCCATGCCGCGTGAGTGATGAAGGCCTTCGGGTTGTAAAGCTCTTTTGGCGGGGACGATGATGACGGTACCCGCAGAATAAGCCCGGCTAACTTCGTGCCAGCAGCCGCGGTAAGACGAAGGGGGCTAGCGTTGTTCGGAATTACTGGGCGTAAAGCGCGTGTAGGCGGTTGTTCAAGTCGGGTGTGAAAGCCTTGAGCTCAACTCAAGAAATGCACTCGGTACTGGATGACTAGGTTG
+
CGGGGGGGGGGGGGGGGGGGGGGGGGGGGGGGGGFFGGGGGGGDFGGGGGGGGGGGGGGGGGGGGGGGGGGGGEGGGFGGGGGGGGGGFGGGGGGGGGGGGGGGGGGGGGGGGGGGGGGGGGGGGGGGGGGGGGGGGGGFGGGGGGGGGGGGGGGGCFFFGGGGGGGGGGGGGGGGGGGGGGGGDGGGGGGGGGGGGGGGGGGGGDGGGGGGGEGGGGGGGG*?7EGGGGGCEGEFCCGFFGGGGGGGGGGGGGGFGG=CF7FCFFGFFGFGFFFFFGFF@>DDFEFFF4=F74:>(####
@M06045:235:000000000-JCY5N:1:1101:19535:7391 1:N:0:TACAGC
TCGGCAACTCCTACGGGAGGCAGCAGGGGGGAATATTGCACAATGGGGGAAACCCTGATGCAGCAACGCCGCGTGAGTGATGACGGCCTTCGGGTTGTAAAGCTCTGTCTTCAGGGACGATAATGACGGTACCTGAGGAGGAAGCCACGGCGAACTACGTGCCAGCAGCCGCGGTAATACGTAGGTGGCGAGCGTTGTCCGGATTTACTGGGCGTAAAGGGAGCGTAGGCGGGCTTTTAAGTGAGATGTGAAATACCCGGGCTCAACTTGGGTGCTGCATTTCAAACTGGAAGTCTAGTCC
+
CGGG>GCGGFGFFGGGGC7@FGGEFF-@FCF>FFEEEFGFFECFFFGE:CEGFGFFGFGGFGAFDGGCGDEGEFE:CGEGGGGCGGGFGGGGGGGGGECGG;FFFGGCFG;9,8<CFFFCGGGGFCFCDF<F@<:AFFCEEG@<:CCCCE5*:5**++CFF>CF@*A8F:ECEG8*;7<:CAEF5FFFCE*:?E:**1<FEEGE>9<7CFCFDE=CC*AFGGCCC/;5*+:C*8CCCGCDG0::C+>0*0*20+2**+9D))9**258BFFGFC>4*6/=B6:*976=@F5FF@A))####
@M06045:235:000000000-JCY5N:1:1101:17439:7401 1:N:0:TACAGC
TCGGCAACTCCTACGGGAGGCAGCAGTGGGGAATATTGGACAATGGGCGAAAGCCTGATCCAGCAACGCCGCGTGAGGGATGACGGCCTTCGGGTTGTAAACCTCTTTCAGCAGGGACGAAGCGAAAGTGACGGTACCTGCAGAAGAAGCACCGGCCAACTACGTGCCAGCAGCCGCGGTAATACGTAGGGTGCGAGCGTTGTCCGGAATTATTGGGCGTAAAGGGCTCGTAGGCGGTCTGTCGCGTCGGGAGTGAAAACTCAGGGCTTAACCCTGAGCCTGCTTCCGATACGGGCACGGG
+
CGGGGGGGGGGGGGGGGGGGGGGGGGGGGGGGDGGGGGGGGGGGGGGGGGGGGGGGGGGGGGGGGGGGGGGGGGGGGGGGGGGGGGGGGGGGGGGGGGGGGGGGGGGGGGGGGGGGGGGGGGGGGGGGGGGGGGGGGGGGGGGGGGGGGGGGGGGGGGGGGGGGGGGGGGGGGGGGGGGGGGGCGGGGFGGGGGGDGGGGGGGGGGGEGGGGGGGGGGGGGGGGGGGGGGGGGGGGEDEDGGGGGGGGGDGGGGGGDFFDFGGGGGGFFGFFFFF>5<?FFFD?69?DBD3>BB>;(####
@M06045:235:000000000-JCY5N:1:1101:18258:7410 1:N:0:TACAGC
TCGGCAACTCCTACGGGAGGCAGCAGTGGGGAATATTGGACAATGGGCGGAAGCCTGATCCAGCAACGCCGCGTGAGGGATGACGGCCTTCGGGTTGTAAACCTCTTTCAGTACCGACGAAGCGCAAGTGACGGTAGGTACAGAAGAAGCACCGGCCAACTACGTGCCAGCAGCCGCGGTAATACGTAGGGTGCGAGCGTTGTCCGGAATTATTGGGCGTAAAGGGCTCGTAGGCGGTTTGTCGCGTCGGGAGTGAAAACCAGGTGCTTAACACCTGGCTTGCTTTCGATACGGGCAGTCA
+
CGGGGGGGGGGGGGGGGGGGGGGGGGGGGGGGGGFGGFGGGGGGGGGGGGGGGGGGGGGGGGGGGGGGGGGGGGGGGGGGGGGGGGGGGGGGGGGGGGGGGGGGGGGGGGGGGGGGGGGGGGGGGGGGGGGGGGGGGGGGGGGGGGGGGGGGGGGGGGGGGGGGGGGGGGGGGGGGGGGGGGGGGGFGDGGGGGGGGGGGGGGGGGGGDGGGGGGGGGGGGGGGGGGGGGGGGGGGGGGGGGGGGGCGGGGGGCF7FGGGGGGGGGGFFGFGFGFFFGFFFEFFFFFEFFFBBFFF(####
@M06045:235:000000000-JCY5N:1:1101:7580:7429 1:N:0:TACAGC
TCGGCAACTCCTACGGGAGGCAGCAGTGGGGAATATTGCGCAATGGGCGGAAGCCTGACGCAGCGACGCCGCGTGGGGGATGACGGCCTTCGGGTTGTAAACCCCTTTCAGCATCGACGAAGCTTCATCCTTGCAGGGTGGGGTGACGGTAGGTGCAGAAGAAGCGCCGGCTAACTACGTGCCAGCAGCCGCGGTAATACGTAGGGCGCGAGCGTTGTCCGGAATTATTGGGCGTAAAGAGCTCGTAGGCGGTCTGTCGCGTCTGTCGTGAAAGCCCACGGCTTAACTGTGGGTCTGCAAA
+
CGGGGDGGGGGGGGGGGGGGGGGGGGGGGGGGGGGGGGGGGGGGGGGGGGGGGGGGGGGGGGGGGGGGGGGGGGGGGGGGGGGGGGGGGGGGGGGGGGGGGGGGGGGGGGGGGGGGGGGGGGGGGGGGCFGGGGGGGGGGGGGGGGGGGGGGGF9FGGGGGGFGGGGGGGGDGGGGGGGGFFGGGGGGGGGGGGGGGGFGGGGGGGGGGG5EGGEGGGGGGGGGFG7CFGGGGGGGGGGGGGGGGGGGGGGCDGDGGGGGGGGGGGGFFGFC=GFF@FEFBFGD?FFFF6=@?>BF0####
@M06045:235:000000000-JCY5N:1:1101:10473:7433 1:N:0:TACAGC
TCGGCAACTCCTACGGGAGGCAGCAGTGGGGAATATTGCACAATGGGCGGAAGCCTGATGCAGCGACGCCGCGTGAGGGATGACGGCCTTCGGGTTGTAAACCTCTTTCAGCAGGGACGAAGCGCAAGTGACGGTACCTGCAGAAGAAGCGCCGGCCAACTACGTGCCAGCAGCCGCGGTAAGACGTAGGGCGCGAGCGTTGTCCGGATTTATTGGGCGTAAAGAGCTCGTAGGCGGCTTGTCGCGTCGACTGTGAAATCTCAGGGCTCAACTCTGACATTGCAGTCGATACGGGCACTAG
+
CGGGGGGGGGGGGGGGGGGGGGGGGGGFGGGGGGGGGFGGGGGGGGGGGGGGGGGGGGGFGGGGGGGGGGGGGCFGGGGGGGGGGGGGGGGGGGGGGFGGGGGGGGGGGGGGGGGGGGGGGGGGGGGGGGGGGGGGGGGGGGGGGGGGGGGGGGGGGGGGGGGGGGGGGGGGGGGGGGGGGGGGGGGGGGGGGGGGGGGGDG8FGGGGGG?EGGGGGGGGGGGGGGGGGGCEGGGGGG=CGFGGGGGG<DDGG?DGGGFGDGGGGGGFFGFGFC@F=FFFFFFFFFFFFFFEFF>>(####
@M06045:235:000000000-JCY5N:1:1101:21894:7437 1:N:0:TACAGC
TCGGCAACTCCTACGGGAGGCAGCAGTGGGGAATCTTGCGCAATGGGCGAAAGCCTGACGCAGCCATGCCGCGTGAATGATGAAGGTCTTAGGATTGTAAAATTCTTTTAGCAGGGACGATAATGACGGTACTCGAGGAGGAAGCCCCGGCTAACTACGTGCCAGCAGCCGCGGTAACACGTAGGGGGCGAGCGTTGTCCGGAATTACTGGGCGTAAAGGGCGCGTAGGCGGCCTAATAAGTCAGATGTGAAACCCCCGGGCTTAACCCTGGGCTTGCATTTGAAACTGTTGGGCTTGGCG
+
CGGGGGGGGGGGGGGGGGGGGGGGGGGGGGGGGGGGGGGGGGGGGGGGGGGGGGGGGGGGGGGGGGGGGGGGGGGGGGGGGGGGGGGGGGGGGGGGGGGGGGGGGGGGGGGGGGGGGGGGGGGGGGGGDGGGGGGGGGGGGGGGGGGGGGGGGGGGGGGGGGGGGGGGGGGGGGGGGGGGGGGGGGGGGGGGGGGGGEGGGGGGGGGGGGGGGGGGGGGGGGGGGGGGGGGGGGGGGGGGGGGGGGGGGGGGGGFGGGGGG<D<DGFFFGFGFGFFEGFFFFGFFBFFFBFF?FB??####
@M06045:235:000000000-JCY5N:1:1101:7740:7443 1:N:0:TACAGC
TCGGCAACTCCTACGGGAGGCAGCAGTGGGGAATATTGGACAATGGGGGAAACCCTGATCCAGCAATGCCGCGTGAGTGATGAAGGCCTTCGGGTTGTAAAGCTCTTTTGTCAGGGACGATGATGACGGTACCTGACGAATAAGCTCCGGCTAACTTCGTGCCAGCAGCCGCGGTAATACGAAGGGAGCTAGCGTTGTTCGGAATTACTGGGCGTAAAGGGCGCGTAGGCGGCGCCATAAGTCAGATGTGAAAGCCCCGGGCTTAACCTGGGAGGTGCATTTCAAACTGGAAGTCTATAAA
+
CGGGGGGGGGGGGGGGG7FGGGGGGGGGGGGGGGGGGGGGGGDGGGGGDCFGGGGGGGGFGFGGGGGGGGGGGGGFEEGFGG9?FGGFFGGGGGGGGGGGGGGFFGGGGGGGGGGGGGGGGGGGGGGGGFFGGGGGGGDEGGGGGGGGGGGGGGFGFGGGCFGGGGGGGFGGGGGGGGGGGFFGGCGGGGFGGGEEG>FFEDEGGGGCF?F*CEGGD*<CEGGGGGGGGGGCCEGGGGGFFE7CGGGGGGDF=FGFGGC5CD<D<GFB@DFC><)7>D??==F4@??4=476:FBA)####
@M06045:235:000000000-JCY5N:1:1101:11151:7454 1:N:0:TACAGC
TCGGCAACTCCTACGGGAGGCAGCAGTGGGGAATATTGCACAATGGGGGAAACCCTGATGCAGCAACGCCGCGTGAGTGATGACGGCCTTCGGGTTGTAAAGCTCTGTCTTCAGGGACGATAATGACGGTACCTGAGGAGGAAGCCACGGCTAACTACGTGCCAGCAGCCGCGGTAATACGTAGGTGGCGAGCGTTGTCCGGATTTACTGGGCGTAAAGGGAGCGTAGGCGGATTTTTAAGTGAGATGTGAAATACTCGGGCTTAACCTGAGTGCTGCATTTCAAACTGGAAGTCTACAAG
+
CGGGGGGGEGGGGGGGGGGGGGGGFGFGGGGGGGGGGGGGGGGGGGGGGGGGGGGGGGGGGGGGGGGGGGEGGGGGGGGGGGGGGGGGGGGGGGGGGGGGGGFEFGGGGGGGGGGGGGEGGGGFGGGGGGGGFFF8FFGGGGGGFGGGGGGGGGGGGGGGGGFGGGGGGGGGEGFCCFGGGECFGGGGGGGGGGCGGDCGGGGGGF?FGFGFGG8?C8<CGCEEGG8CC9EG58CCFFGFGGG=FE*>FD:CF?CDFF<GG</CF>:*8>5F97*@FD46=FG?FFF4*?:@B4<>-####
@M06045:235:000000000-JCY5N:1:1101:28031:7461 1:N:0:TACAGC
TCGGCAACTCCTACGGGAGGCAGCAGTGGGGAATATTGCACAATGGGCGAAAGCCTGATGCAGCGACGCCGCGTGAGGGATGACGGCCTTCGGGTTGTAAACCTCTTTCAGCAGGGAAGAAGCGAGAGTGACGGTACCTGCAGAAGAAGCGCCGGCTAACTACGTGCCAGCAGCCGCGGTAATACGTAGGGCGCAAGCGTTGTCCGGAATTATTGGGCGTAAAGAGCTCGTAGGCGGCTTGTCGCGTCGGATGTGAAAGCCCGGGGCTTAACCCCGGGTCTGCATTCGATACGGGCATGCA
+
CGGGGGGGGGGGGGGGGGGGGGGEGGEGGGGFGGGFGGGGGGGGGGGGGGGGGGGGGGGGGGGGGGEGFGEGEFGGGGGGFFFGGGGCGG9FGGGGGGGGGGGGGGGGGGFGGGGGGGG8FFFGGFFGGGGFGGGGGGGGGGGGGGGGGGGGGGGGG@FFGGGEBFGGGGGGGGFGC<FGC:FFCFC@FCGGGGGGEGGGGDEGGGGEDGFCFF?FGFG58:*CCFFEFEGGFD6=55CCEFFGFEC>CD32/<7CC?:FFFCGDGGFFGBF?FEEFD87>7**969=FB4><D>0(####
@M06045:235:000000000-JCY5N:1:1101:8367:7463 1:N:0:TACAGC
TCGGCAACTCCTACGGGAGGCAGCAGTGGGGAATATTGCACAATGGGGGAAACCCTGATGCAGCAACGCCGCGTGAGTGATGACGGCCTTCGGGTTGTAAAGCTCTGTCTTCAGGGACGATAATGACGGTACCTGAGGAGGAAGCCACGGCTAACTACGTGCCAGCAGCCGCGGTAATACGTAGGTGGCGAGCGTTGTCCGGATTTACTGGGCGTAAAGGGAGCGTAGGCGGATTTTTAAGTGAGATGTGAAATACTCGGGCTTAACCTGAGTGCTGCATTTCAAACTGGAAGTCTAATGT
+
CGGGGGGGGGGGGGGGGGGGGGGGGGGGGGGGGGGGGGGGGGGGGGGGGGGGGGGGGGGGGGGGGGGGGGGGGGGGGGGGGGGGGGGGGGGGGGGGGGGGGGGGGGGGGGGGGGGGGGGGGGGGGGGGGGGGGGGGGGGGGGGGGGGGGGGGGGGGGGGGFGGGGGGGGGGGGGGGFGGGGGGGGGCEGGGGGGGG8CGFGGEGGGFGGGGGGGEGGGGGGGGDG:CGGGGGEEGFF7FGGGGGGCGFFFGGGGGGGGGGDGGGGGCBBGF<=FFFFGFFFFFFFFFFFFFFFFFF4####
@M06045:235:000000000-JCY5N:1:1101:11003:7495 1:N:0:TACAGC
TCGGCAACTCCTACGGGAGGCAGCAGTGGGGAATTTTGGACAATGGGGGAAACCCTGATCCAGCCATCCCGCGTGTGCGATGAAGGCCTTCGGGTTGTAAAGCACTTTTGGCAGGAAAGAAACGCCGCGGGTTAATACCCTGCGGAACTGACGGTACCTGCAGAATAAGCACCGGCTAACTACGTGCCAGCAGCCGCGGTAATACGTAGGGTGCAAGCGTTAATCGGAATTACTGGGCGTAAAGCGTGCGCAGGCGGTTCGGAAAGAAAGATGTGAAATCCCAGAGCTTAACTTTGGCGTG
+
CGGGGGEGGGGGGGGGGGGGGGGGFFCFGGGGGGGGGGGGGGGGGGGGGGGFGGGGGGGGGGGGGGGGGGGGGGGGGGGGGGGGGGGGGGGGGGGGGGGGGGGGGGGGGGGGGGGGGGGGGGGGGGGGGGGGGGGGGGGGGGGGGGGGGGGGGGGGGGGGGGGGGGGFGGGGGGGGGGGGGGGGGGGGGGGGGGGGGGEGGGGGGGGGGGGGGGGGGGGGGDGFGGGGGGGFGEEGFFGCGGGGGGGGGGGEGGGDGCGGGGDGGGF:5D?FFGFFFFFFFFFFFFF4@?BFFFFB>####
@M06045:235:000000000-JCY5N:1:1101:9779:7495 1:N:0:TACAGC
TCGGCAACTCCTACGGGAGGCAGCAGTGGGGAATCTTGCGCAATGCGCGAAAGCGTGACGCAGCAACGCCGCGTGAGTGAAGACGGCCTTCGGGTTGTAAAGCTCTTTCAGTTGGGACGAAGTGTGGGCGGTGAATAGCCGTTCCACATGACGGTACCGTAAGAAGAAGCACCGGCTAACTACGTGCCAGCAGCCGCGGTAATACGTAGGGTGCGAGCGTTAATCGGAATTACTGGGCGTAAAGTGTGCGCAGGCGGCAGAGCAAGTCGAGTGTGAAAGCCCCGGGCTTAACTTGGGAGGA
+
CGGGGGGGGGGGGGGGGGGGGGGGGGGGGGGGGGGGGGGGGGGGGGGGGGGGGGGGGGGGGGGGGGGGGGGGGGGGGFGGGGGGGGGGGGGGGGGGGGGGGGGGCGGGGGGGGGGGGGGGGGGGGGGGGGGFGGGGGGGFGGGGGGGGGGGGGGGGGGGGGGGGGGGGGGGGGGGGGGGGFCGDCFGGFGGFFFGG5>EGGGGGGGG6FGE?5*:8=CEC85FFGGGC=EFGGGGGGGGDGEGGFF>FGGGGGGGGDGDGGGGGGGGFFG>FFGFFFDFF4FGFFDE7)6BF2@BFF####
@M06045:235:000000000-JCY5N:1:1101:5765:7528 1:N:0:TACAGC
TCGGCAACTCCTACGGGAGGCAGCAGTGGGGAATTTTCCGCAATGGGCGAAAGCCTGACGGAGCAATGCCGCGTGGAGGTAGAAGGCCCACGGGTCGTGAACTTCTTTTCCCGGAGAAGAAGCAATGACGGTATCTGGGGAATAAGCATCGGCTAACTCTGTGCCAGCAGCCGCGGTAATACAGAGGATGCAAGCGTTATCCGGAATGATTGGGCGTAAAGCGTCTGTAGGTGGCTTTTTAAGTCCGCCGTCAAATCCCAGGGCTCAACTCTGGACAGGCGGTGGAAACTACCAAGCCAAT
+
CGGGGGGGGGGGGGGGGGGGGDGGGGGCFGGGGGGGGGGGGGGGGGGGGGGGGGGGGGFGGGGGGGGGGGGGGGEGGGGGGGGGGGGGGGGGGGGGGFEGGGGGGGGGGGFFGGGGGGGGGGGGFGGGGDGGFGGGGGGGGGGGGGGGGGGGGGGGGGGGGG9DEGGGGGGGGGGGFGGGGFGCFGGGGGGGGGGGGGEGGGDEEEFG?CCFGGGCEEGFGGGEGGGFDCGGGGGGGGGGGCFGCFDCG5>EDEGFG6>CD3CC>DG*<F=FFGFFFGF>DDGFFF@45@B??F?6,####
@M06045:235:000000000-JCY5N:1:1101:14935:7533 1:N:0:TACAGC
TCGGCAACTCCTACGGGAGGCAGCAGTGGGGAATATTGCACAATGGGCGAAAGCCTGATGCAGCAACGCCGCGTGAGGGATGACGGCCTTCGGGTTGTAAACCTCTTTTAGCAGGGAAGAAGCGAAAGTGACGGTACCTGCAGAAAAAGCACCGGCTAACTACGTGCCAGCAGCCGCGGTAATACGTAGGGTGCAAGCGTTATCCGGAATTATTGGGCGTAAAGAGCTCGTAGGCGGTCTGTCGCGTCTGCTGTGAAATCCCGAGGCTCAACCTCGGGCTTGCAGTGGGTACGGGCGAATA
+
CGGGGGGGGGGGGGGGGGGGGGGGGGFGGGGGGGGGGGGGGGGGGGGGGGGGGGGGGGGGGGGGGGGGGGGGGGGGGGGGGGGGGGGGGGGGGGGGGGGGGGGGGGGGGGGGGGGGGGGGGGGGGGGGGGGGGGGGGGGGGGGGGGGGGGGGGGGGGGGGGGGGGGGGGGGGGGGGGGGGGGGGGGGGGGGGGGDFGGGGGGGGGGGEGGGFGGGGGGGCCG5ECFGGGGGGGGGGGGGGGGGGGGDDGGGGG?4CFGGGGGDGDDCFFFFGFFFFDGEF:>39FF@:4>FFFFBB(####
@M06045:235:000000000-JCY5N:1:1101:9695:7546 1:N:0:TACAGC
TCGGCAACTCCTACGGGAGGCAGCAGTGGGGAATATTGCACAATGGGGGAAACCCTGATGCAGCGACGCCGCGTGAGTGAAGAAGTATTTCGGTATGTAAAGCTCTATCAGCAGGGAAGATAATGACGGTACCTGACTAAGAAGCCCCGGCTAACTACGTGCCAGCAGCCGCGGTAATACGTAGGGGGCAAGCGTTATCCGGATTTACTGGGTGTAAAGGGAGCGCAGGTGGCATGGCAAGTCAGATGTGAAAGCCCGGGGCTCAACCCCGGGACTGCCTTTGAAACTGCCAGGCTGCCTC
+
CGEGDCFGGGGGGGGGGGGGGGGGGGGGGGGGGGGGGGFGGGGGGGGDGGGGGGGGGGGDGGGGDGDGGGGGGGGCGGGGFGGGGGCEFGGGG:?FGGGGGGGGGGEFGGGGGGGGGGGGGGGGGGGGGGGGGGGD@<CGGGGGGGGGGGGGGGGGGGGGGGGGGGGGGGGGGGGGGGGGGFEGGGGGGGGGGGGGC8CFGGGCE+CGGGGG8EEFF?FGECEGGGGGEFGGGFFF6FGGGGFCFFF>CFGGGCGGGGGGGGGGGGG4>GEDDGEFFG5?FFGF@BFFF?FFFF??2####
@M06045:235:000000000-JCY5N:1:1101:24417:7580 1:N:0:TACAGC
TCGGCAACTCCTACGGGAGGCAGCAGTGGGGAATATTGGACAATGGGGGAAACCCTGATCCAGCAATGCCGCGTGAGTGATGAAGGCCTTAGGGTTGTAAAGCTCTTTCGGTGGTGACGATGATGACGGTAACCACAGAAGAAGCCCCGGCTAACTCCGTGCCAGCAGCCGCGGTAAGACGGAGGGGGCTAGCGTTGTTCGGAATTACTGGGCGTAAAGCGCACGTAGGCGGCCCTTCAAGTCAGATGTGAAAGCCCCGGGCTTAACCCGGGAATTGCATTTGATACTGTTGGGCTTGCGT
+
CGGGGGGGGGGGGGGGGGGGGGGGGGGGGGGGGGGGGGGGGGGGGGGGGGGGGGGGGGGGGGGGGGGGGGGGGGGGGFGGGGGGGGGGGGGGGGGGGFGGGGGGGGGGGGGGGGGGGGGGGGGGGGGGGGGGGGGGGGGGGGGGGDGGGGGGGGGFFGGGGGGGGGGGGGGGGGGGGGGGGGGGGGGGGGGGGGGGGEGGGGGGGGGGGGGGGGGGGGGGGGEGGEFGGGGGGGGGGGGCEGFFGCGGGGGG7FGGGCDGGGGG:FGFF<BGBDFFFGFFFFGBF4=FFFFF<:?B:####
@M06045:235:000000000-JCY5N:1:1101:5998:7591 1:N:0:TACAGC
TCGGCAACTCCTACGGGAGGCAGCAGTGGGGAATCTTGCGCAATGGGCGAAAGCCTGACGCAGCGACGCCGCGTGGGGGAGGAAGGGCTTCGGCTTGTAAACCCCTGTTGCCCGGGACGAATCCCTGGTTTCGACCAGGTTGACGGTACCGGGTGAGGAAGCACCGGCTAACTACGTGCCAGCAGCCGCGGTAATACGTAGGGTGCGAGCGTTGCCCGGATTGAGTGGGCGTAAAGGGCGCGTAGGCGGCACGGCACGTCCGTTGTGAAATCGCCCGGCTCAACTGGGCGGGGTCAGCCGC
+
<:FGEDFFGAFGFCFCGGCFGEFEGGFFFFFGGGGFCFGGGGGEFFGGGGGGGGGFGGFGDEGGGGGGFGFCECGEEGGGGGGGGGGG83DFGFGEBFEFGGG7FFF><C<@CFGGGGEFGCEFGFFF3FFDFCCFC<FAFFGGGG@EF,=<F1FCBFFDG7<<FGDG:>FGGGGGFE>EGCFFFGFEEGEGEGFGGC++18EFG8?CEGE*;C=<CEEC==69+ACFEE=8?EFGGDGG=C>75E4CD<)/*25/7=7<CD597/94@>?7>*0.>GD3@FGF6<FF55)71)4(.####
@M06045:235:000000000-JCY5N:1:1101:19031:7599 1:N:0:TACAGC
TCGGCAACTCCTACGGGAGGCAGCAGTGGGGAATATTGCACAATGGGGGAAACCCTGATGCAGCAACGCCGCGTGAGTGATGACGGCCTTCGGGTTGTAAAGCTCTGTCTTCAGGGACGATAATGACGGTACCTGAGGAGGAAGCCACGGCTAACTACGTGCCAGCAGCCGCGGTAATACGTAGGTGGCGAGCGTTGTCCGGATTTACTGGGCGTAAAGGGAGCGTAGGCTGATTTTTAAGTGAGATGTGAAATACTCGGGCTTAACCTGAGTGCTGCATTTCAAACTGGAAGTCTACGGA
+
CGGGGGGGGGGGGGGGGGGGGGGGGGGGGGGGGGGGGGGGGGGGGGGGGGGGGGGGGGGGGGGGGGGGGGGGGGGGGGGGGGGGGGGGGGGGGGGGGGGGGGGGGGGGGGGGGGGGGGGGGGGGGGGGGGGGGGGGGGFGGGGGGGGGGGGGGGGFFFGG7FGGGGGGGGGGGGGGGFFGGFGGGF@FG7CGGGGGEGGGGGEGGGGGGGFFFGGEEFGGGGGGGGGGGGGGGGGGGGC4FGGGGGGGGGDCFGGGFFDDGGGFFGFFFGFGFGFFFC?@FFG4=FFFBFF:(/6A2####
@M06045:235:000000000-JCY5N:1:1101:25234:7656 1:N:0:TACAGC
TCGGCAACTCCTACGGGAGGCAGCAGTAGGGAATCTTCCGCAATGGACGAAAGTCTGACGGAGCGACGCCGCGTGAGTGATGAAGGTCTTCGGATCGTAAAACTCTGTTGTTAGGGAAGAATAAGTATCGGAGTAATATGCCGGTACCTTGACGGTACCTAACCAGAAAGCCCCGGCTAACTACGTGCCAGCAGCCGCGGTAATACGTAGGGTCCGAGCGTTGTCCGGAGTTACTGGGCGTAAAGCGCGCGCAGGCGGCGGTGTAAGCATGGCGTGAAAGCCCCTGGCTTAACCAGGTGTC
+
CDEFFGGGGGGGGGGEGGGGGGGGGGFGGG>FCCFFGGGGGDGGGFGGGGGGE<FFGGGGGGGGGGGCEEGGGFFG@FFFFGGGGFE?<AFGGFFEGGFF@DAFFFGFAFB<FGGGGGDDGGGGGGG,FEGDEGGGGGGGGCCGGGGGFGCFGGGGGDF9FGF@FGGG<AFFFF:*<7FGG9,@FGEFG9CFG@F8E>CEGE@C9?@<+1;EGF=**:=E*7C/9<E5;=EG++<96>=D*:<CFG<C<3<G:57>DGG3C9DGFDCFFGF*)9)../60;)775>>47.//4=21:####
@M06045:235:000000000-JCY5N:1:1101:14123:7669 1:N:0:TACAGC
TCGGCAACTCCTACGGGAGGCAGCAGTGGGGAATATTGCGCAATGGGCGAAAGCCTGACGCAGCGACGCCGCGTGGGGGATGACGGCCTTCGGGTTGTAAACCTCTTTCAGCAGGGACGAAGCGGAAGTGACGGTACCTGCAGAAGAAGCACCGGCCAACTACGTGCCAGCAGCCGCGGTAATACGTAGGGTGCAAGCGTTGTCCGGAATTATTGGGCGTAAAGAGCTCGTAGGCGGTCTGTCGCGTCGGCTGTGAAAACCCGGAGCTCAACTCCGGGCCTGCAGTCGATACGGGCAAGAT
+
CGGGGGGGGGGGGGGGGGGGGGGGGGFFFGGGGGGGGFGGGGGFFGGGGGGGGGGGGGGGGGGGGGGGGGGGGFEGGGGGGGGGGGGGGGGGGGGGGGGGGGGGGGGGGGGGGGGGGGGGGGGGGGGGCGGGGGGGGGGGGGGGGGFGGGGGGGGGGGGGGGGGGCF>CFGFGGGGGGGGGGGGFD2<CGEEGDGGGGGGGGGGGGGGCGGFGGDFGGGCCC5<CCC:C:EEGGGGG3>CGF>CF5CDCDGFG7FCFGGCDGCGC9<FFD?**:?DBGFFFF4897?>DE@DFFF>0####
@M06045:235:000000000-JCY5N:1:1101:28149:7670 1:N:0:TACAGC
TCGGCAACTCCTACGGGAGGCAGCAGTGGGGAATATTGCACAATGGGGGAAACCCTGATGCAGCAACGCCGCGTGAGTGATGACGGCCTTCGGGTTGTAAAGCTCTGTCTTCAGGGACGATAATGACGGTACCTGAGGAGGAAGCCACGGCTAACTACGTGCCAGCAGCCGCGGTAATACGTAGGTGGCGAGCGTTGTCCGGATTTACTGGGCGTAAAGGGAGCGTAGGCGGATTTTTAAGTGAGATGTGAAATACTCGGGCTTAACCTGAGTGCTGCATTTCAAACTGGAAGTCTATACT
+
CGGGGGGFGGGGGGGGGGGGGGGGGGGGGGGGGGGGGFGGGGGFGGGGGGGGEGGGGGGGGGGGGGGGGGGGEGDGGGGGF?FGGGGGFFGGGGGGCGGGGGGBFEFAE@EGGGF8FGGD+FDG?E9:=FGEFFG@FG>FCGFGGFFGGGGGGGGFGGGCEG7FFGEFFGGGGGECCGGFG99CC<CCC*8E8EC5ECFG5CGGGFCC9CF5@*:8*;+9*2;:E*85CGGD58CF7C=6<E77EFFF7*03>C:C7<>D57DD*:07@D4>9>F=676=FBGF=?F=?FF??@2>2####
@M06045:235:000000000-JCY5N:1:1101:6843:7693 1:N:0:TACAGC
TCGGCAACTCCTACGGGAGGCAGCAGTTAGGAATCTTGCGCAATGGGCGAAAGCCTGACGCAGCAACGCCGCGTGGGGGACGAAGGCTCTCGGGTTGTAAACCCCTTTCAGTGGGGACGAATCAAGACGGTACCCACAGAAGAAGCCCCGGCCAACTACGTGCCAGCAGCCGCGGTAACACGTAGGGGGCAAGCGTTGTCCGGATTTATTGGGCGTAAAGAGCGTGTAGGCGGCCATACAGGTCAGCTGTGAAAACTCGAGGCTCAACCTCGAGACGTCGGTTGAAACCGTTTGGCTGTGG
+
CGGGGGGGGGGGGGGGGGGGGGGGGGGGGGGFGGGGGGGGGGGEGGGGGGGDEFGGGGGGGGGGGGGGGGGGGGGGGGGGGGGEGGGGGGGGGGGGGGGG<FGGGGGGGGGDFGFGGGGGGGDGGGGGGEFGGGGGGGGGGGGGGGGGGGGEGGGFGGGGGGFFFFFGGGDGGGGGEGGGGE88CC>GGDG5CF5;/*/AFEGEGGC<EGGFGGG=EGGGCEGGEGCCCFGGGGGGFCGFF?C66CCFC:6CGGGGGGG<*9C5CFFFFC?GBC457/5)755)4@FFFD7>?FFD0####
@M06045:235:000000000-JCY5N:1:1101:18209:7695 1:N:0:TACAGC
TCGGCAACTCCTACGGGAGGCAGCAGCAAGGAATTTTGCGCAATGGGCGAAAGCCTGACGCAGCAACGCCGCGTGGGGGAAGAAGGCCTTCGGGTTGTAAACCCCTTTTGCGAGGGAAGAAGATCTGACGGTACCTCGCGAATAAGCCACGGCTAACTACGTGCCAGCAGCCGCGGTAATACGTAGGTGGCAAGCGTTGTCCGGATTTACTGGGCGTAAAGCGCGCGCAGGCGGATTGGTCAGTCCGGGGTGAAATCTCACGGCTCAACTGTGAGCGGTCCCCGGATACTGCCAGTCCGGG
+
CGGGGGGGGGGGGGGGGGGGGGGGGGGGGGGGFGGGGGGGGGGGGGGGGGGGGGGGGGGGGGGGGGGGGGGGGGGGGGGGGGGGGGGGGGGGGGGGGGGGGGGGGGGGGGGGGGGGGGGGGGGGGGGGGGGGGGGFGGGGDGFGGGGGFGGGGGGGGGGGGGFCGGGGGGGGGGGGEGGGGGGGGGGGGGG>EGGGGGGGGGGGEGGGGGGGEFGGGGDGGGGGGGGGGGGGGGDGGGCDFEFGGGGGGGGGFFDDGGGFGGGG<DGF?GFGFDFFFGFB@FGFDDF@FFFF?FDB)####
@M06045:235:000000000-JCY5N:1:1101:7382:7701 1:N:0:TACAGC
TCGGCAACTCCTACGGGAGGCAGCAGTGGGGAATATTGCACAATGGGCGAAAGCCTGATGCAGCAACGCCGCGTGAGCGATGAAGGCCTTCGGGTCGTAAAGCTCTGTCCTCAAGGAAGATAATGACGGTACTTGAGGAGGAAGCCCCGGCTAACTACGTGCCAGCAGCCGCGGTAATACGTAGGGGGCTAGCGTTATCCGGATTTACTGGGCGTAAAGGGTGCGTAGGTGGTTTCTTAAGTCAGGAGTGAAAGGCTACGGCTTAACCGTAGTAAGCTCTTGAAACTGGGAAACTTGTCCA
+
CGGGGGGGGGGGGGGGGGGGGGGGGGGGGFGEGGGGGGGGGGGGGGGGGGGGGGGGGGGGGGGGGGGGGGGGGGGGGGGGGGGGGGGGGGGGGGGGGGGGGGGGGGGGGGGGGGGGGGGGGGGGGGGGGGGGGGGGGGGGGGGGGGGGGGGGGGGGGGGGDGGGGGGGGGGGGGGGGGGGGGGGGGGGGGGGFGGGGFGGGGEEEFFFFGGGCC8CCFGFGFCGGGGDDGGGGGGFGGFGFFFFGGGGGGGGFDGGGGGGGGDGGGGFFDFGEDFFFFFFFFGF?FFFFFFFB:AA4####
@M06045:235:000000000-JCY5N:1:1101:11846:7716 1:N:0:TACAGC
TCGGCAACTCCTACGGGAGGCAGCAGTGGGGAATTTTCCGCAATGGGCGAAAGCCTGACGGAGCAATGCCGCGTGGAGGTAGAAGGCCCACGGGTCGTGAACTTCTTTTCCCGGAGAAGAAGCAATGACGGTATCTGGGGAATAAGCATCGGCTAACTCTGTGCCAGCAGCCGCGGTAATACAGAGGATGCAAGCGTTATCCGGAATGATTGGGCGTAAAGCGTCTGTAGGTGGCTTTTTAAGTCCGCCGTCAAATCCCAGGGCTCAACTCTGGACAGGCGGTGGAAACTACCAAGCGTAT
+
CGGGGGGGGGGGGGGGGGGGGGGGGGGFGGGGGGGGGGGGGGGGGGGGGGGGGGGGGGGGGGGGGGGGGGGGGGGGGGGGGGGGGGGGGGGGGGGGGFEGGGGGGGGGGFGGGGFGGGGGGGGGGGGFGGGGCGGFGGGGGGGGGGGGGGGGGGGGGGGGGGGGGGGG@FGGGGGGGGGGGGGGFGGGFFGGGGGGGGGGGGGGDCGGDCFGGGGGGGGEGGGGGGG<FGGGGGGGGCFFDGGGFFDGDGGGGGGGGGGGGFGDFGGFFGFGFGFFFGFFFFDEFFFFFFFF?F:?3####
@M06045:235:000000000-JCY5N:1:1101:25690:7733 1:N:0:TACAGC
TCGGCAACTCCTACGGGAGGCAGCAGTGGGGAATATTGGACAATGGGCGAAAGCCTGATCCAGCAATGCCGCGTGAGTGATGAAGGCCTTAGGGTTGTAAAGCTCTTTTACCCGGGATGATAATGACAGTACCGGGAGAATAAGCCCCGGCTAACTCCGTGCCAGCAGCCGCGGTAATACGGAGGGGGCTAGCGTTGTTCGGAATTACTGGGCGTAAAGCGCACGTAGGCGGCTTTGTAAGTTAGAGGTGAAAGCCCAGGGCTCAACCCTGGAATTGCCTTTAAGACTGCATCGCTAACGG
+
CGGGGGGGGGGGGGGGGGGGGGGGGGGGGGGGGGGGGGGGGGGGGGGGGGGGGGGGGGGGGGGGGGGGGGGGGGGGGGGGGGGGGGGGGGGGGGGGGGGGGGGGGGGGGGGGGGGGGGGGGGGGGGGGGGGGGGGGGGGGGGGGGGGGGGGGGGGGGGGGGGGGGGGGGGGGGGGGGGGGGGGGGGGGGGGGGGGGGGGGGGGC:EGGGGGGGGGGDFGGGGGGGGGGGGGGGGGGGFGGGFGGG?FCCGFGGGGGGGGFDGG<FGGFBGFGFGFF?GFFFFGFFFFFFFFF>EF2-####
@M06045:235:000000000-JCY5N:1:1101:14357:7738 1:N:0:TACAGC
TCGGCAACTCTTACGGGAGGCAGCAGTGGGGAATCTTGCGCAATGGGCGAAAGCCTGACGCAGCAACGCCGCGTGGGGGAAGAAGGCCTTCGGGTTGTAAACCCCTTTCAGTTGGGACGAAGCTTCCAGCGTTAATAGCGTTGTGGAGTGACGGTACCTTCAGAAGAAGCCCCGGCTAACTACGTGCCAGCAGCCGCGGTAATACGTAGGGGGCTAGCGTTGTCCGGAATCATTGGGCGTAAAGCGCGTGTAGGCGGTCCGGTAAGTCCGCTGTGAAAGTCGGGGGCTCAACCCTCGGGAA
+
CGGGGGGGGG<FGGGGGGGGGGGGGGGGGGGGGGGGGGGGGGGGGGGGGGGGGGGGGGGGGGGGGGGGGGGGGGGGGGGGGGGGGGGGGGGGGGGGGEGGGGGGGGGGGGGGGGGGGGGGGGGGGGFGGGGGGGGGGGGGGGGGGGFGGGGGGGGGGGGGGGFFGGGGGGGGGGGGGGGGGGGGGGGGGGGGGGGGGGGGGGGCFGGGGGGGGGGGGGGGGGGGGGGGGGGGGGGGGGGGECFGGGDGGGDGGGCGGGGGGGDGGGGFFGBGFDFFBGF?FFGF@EB)54@FFFF0(####
@M06045:235:000000000-JCY5N:1:1101:28549:7740 1:N:0:TACAGC
TCGGCAACTCCTACGGGAGGCAGCAGTGGGGAATATTGCGCAATGGGCGAAAGCCTGACGCAGCGACGCCGCGTGAGGGATGAAGGCCTTCGGGTTGTAAACCTCTTTCAGCAGGGACGAAATCAGACGGTACCTGCAGAAGAAGCACCGGCCAACTACGTGCCAGCAGCCGCGGTAATACGTAGGGTGCAAGCGTTGTCCGGAATTATTGGGCGTAAAGAGCTCGTAGGCGGTTTGTCGCGTCGGCTGTGAAAACTCGGGGCTCAACCCCGAGCCTGCAGTCGATACGGGCAGACTAGTC
+
CGGGGGGGGGGGGGGGGGGGGGGGGGGGGGGGGGGGGGGGGGGGGGGGGGGGGGGGGGGGGGGGGGGGGGGGGGGGGGGGGGGGGGGGGGGGGGGGGGGGGGGGGGGGGGGFGGGGGGGGGGGGGGGGGGCFGGGGGGGGGGGGGGGGGGGGGGGGGGFGGFGGGGGGGGGGGGGGGGGGGGFGGGGGGGGGGGGGEEGGGGEEGGGFFGGDGGGGGGFCFGGGGGGGGGGGGCEEGGGGGGGDGGGGDGG?7:CDFGGGCGGGGGGFF:>DFGFE@GF?FFGFBBFEFFEF>FF:0####
@M06045:235:000000000-JCY5N:1:1101:10367:7763 1:N:0:TACAGC
TCGGCAACTCCTACGGGAGGCAGCAGTGGGGAATATTGGACAATGGGCGCAAGCCTGATCCAGCCATGCCGCGTGAGTGATGAAGGCCCTAGGGTTGTAAAGCTCTTTCACCGGAGAAGATAATGACGGTATCCGGAGAAGAAGCCCCGGCTAACTTCGTGCCAGCAGCCGCGGTAATACGAAGGGGGCTAGCGTTGTTCGGAATTACTGGGCGTAAAGCGCACGTAGGCGGACATTTAAGTCAGGGGTGAAATCCCAGAGCTCAACTCTGGAACTGCCTTTGATACTGGGTGTCTTGATC
+
CGGGGGGGGGGGGGGGGEGGGGGGGGFGGGGGGGGGGGGGGGGGGGGGGGGGGGGGGGGGGGGGGGGGGGGGGGGGGGGGCFGGGGFGGGGGGG<FFGGGGGGGGGGGGGGGGGGGGGGGFGGCFGDGEEGGGGGGGDGGGGGGGGGGGGGGGGGGGGGFGGGGGFGGGEGGGGGGGGGGGFFGGGGGCEFGGG8EGGGGGGGDGGGGGGGGGG*:CE?FGE=CGGCFGGGD5?5FCGGCFGGFEGGGGGFFFC>7FF<>FG>FGCC4**9>FGFFFGF*@FFF?6@4FF))-88<A####
@M06045:235:000000000-JCY5N:1:1101:2999:7780 1:N:0:TACAGC
TCGGCAACTCCTACGGGAGGCAGCAGTGGGGAATATTGCACAATGGGGGAAACCCTGATGCAGCAACGCCGCGTGAGTGATGACGGCCTTCGGGTTGTAAAGCTCTGTCTTCAGGGACGATAATGACGGTACCTGAGGAGGAAGCCACGGCTAACTACGTGCCAGCAGCCGCGGTAATACGTAGGTGGCGAGCGTTGTCCGGATTTACTGGGCGTAAAGGGAGCGTAGGCGGATTTTTAAGTGAGATGTGAAATACTCGGGCTTAACCTGAGTGCTGCATTTCAAACTGGAAGTCTATAAT
+
CGGGGGGGGGGGGGGCFGGGGGGGFGGDFGGGGGGGGFGGGGGGGGGGGGGGGGGGGGGGGGGGGGGGGGEGGFEDGFGGGGGGGGGGGGGGGGGDGGGGDGGFGGGGGGGGGGFGGGGGGDGGGGGGGGGGGGFGGGGGGGGGGFFGGGGGGGGGGGGGFGGGFGCFGCGGEGGGGGFGGFCGGGGGGDCEGGGGGGFFGGGGGGGGGGGFGEEEGGGFGGEGGEEGGGGGGGGGGDGGGGGGGGGC>CFGCFFFFEGGCC5DFGGFFGFGF>=F*7:FFFGFFFFFFFFF07A2.####
@M06045:235:000000000-JCY5N:1:1101:12756:7791 1:N:0:TACAGC
TCGGCAACTCCTACGGGAGGCAGCAGTGGGGAATATTGCACAATGGGCGCAAGCCTGATGCAGCGACGCCGCGTGGGGGATGACGGCCTTCGGGTTGTAAACCTCTTTCAGTCACGACGAAGCGCAAGTGACGGTAGTGACAGAAGAAGCACCGGCTAACTCCGTGCCAGCAGCCGCGGTAATACGGGGGGAGCAAGCGTTGTTCGGATTTACTGGGCGTAAAGGGCGCGTAGGCGGCCACCGCAAGTCGACTGTGAAATCTCCGGGCTTAACCCGGAAAGGTCAGCCGATACTGCGGGAC
+
CGGGGGGGGGGGGGGGGGGGGGGGGGGGGGGGGGGGGEGGGGGGGGGGGGGGGGGGGGGGGGGGGGGGGGGGGGGGGGGGGGGGGGGGGGGGGGGGGBFFGGGGGGGGGGGGGFGGGGGGGGGGGGGGGGGGGGGGGFGGGGGGGGGGGDGFGGGGGGGGGGGDGGGGGGGGGGGGGGGGGGGGGGGGGGGGGGGGGGGC8EEGGGGEEGG9EGGGGGGE*:8FGGGGGGG=EEGGGGGGGGGGC5DFCCDGDGFFGGGGGGGGGGGFFFFGFGFFEDE:F)>FFFF?>>E:6F9><####
@M06045:235:000000000-JCY5N:1:1101:23256:7793 1:N:0:TACAGC
TCGGCAACTCCTACGGGAGGCAGCAGTGGGGAATATTGCACAATGGGCGAAAGCCTGATGCAGCAACGCCGCGTGAGCGATGAAGGCCTTCGGGTCGTAAAGCTCTGTCCTCAAGGAAGATAATGACGGTACTTGAGGAGGAAGCCCCGGCTAACTACGTGCCAGCAGCCGCGGTAATACGTAGGGGGCTAGCGTTATCCGGAATTACTGGGCGTAAAGGGTGCGTAGGTGGTTTCTTAAGTCAGAGGTGAAAGGCTACGGCTCAACCGTAGTAAGCCTTTGAAACTGGGAAACTTGTACT
+
CGGGGGGGGGGGGGGGGGGGGGGGGGGGGGGGGGGGGGGGGGGGGGGGGGGGGGGGGGGGGGGGGGGGGGGGGGGGGGGGGGGGGGGGGGGGGGGGGGGGGGGGGGGGGGGGGGGGGGGGGGGGGGGGGGGGGGGGGGGGGGGGGFGGGGGGGGGGGGGGGGGGGGGGGGGGGGGGGGGGGGGGGGGGGGGGGG@E7CGGGGGGGGGGGGGGGGGGGGGGGGGGGEGGGGGGGGGGGGGGGGGGGGGGGGGGGGFFGFGGGGDGGGGFFGFGFGFFFG?FFFGFFFFFFFFFFFAA4####
@M06045:235:000000000-JCY5N:1:1101:20892:7797 1:N:0:TACAGC
TCGGCAACTCCTACGGGAGGCAGCAGTGGGGAATATTGGACAATGGGCGCAAGCCTGATCCAGCCATGCCGCGTGAGTGATGACGGCCTTAGGGTTGTAAAGCTCTTTCGCCAGGGACGATAATGACGGTACCTGGATAAGAAGCCCCGGCTAACTTCGTGCCAGCAGCCGCGGTAATACGAAGGGGGCTAGCGTTGCTCGGAATCACTGGGCGTAAAGGGCGCGTAGGCGGACTCTTAAGTCGGGGGTGAAAGCCCAGGGCTCAACCCTGGAATTGCCTTCGATACTGGGAGTCTTTTTG
+
CGGGGGGGGGGGGGGGGGGGGGGGFGFFGGGGGGGGGGGGGGGGGGGGGGGGGGGGGGGGGGGGGGGGGGGGGGGGGGGGGGGGGGGGGGGGGGFGGGGGGGGGGGGGGGGGGGGGGGGGGGGGGGGGGGGGGGGGGGGGGGGGGGGGGGGGGGGGGGGGGGGGGGGGGGGGGGGGGGGGGGGGGGGGGCGGGGGGGGCFGGGGGGGGGGGGGGEGGGGGGGGGGGEGGGGGCEEEGGDFGFGGGGGGGGGGGFGGCGGGDGGGGGGFFGFG@GF?67FFFFGFFFFF?:FFBFFFB####
@M06045:235:000000000-JCY5N:1:1101:24211:7802 1:N:0:TACAGC
TCGGCAACTCCTACGGGAGGCAGCAGTGGGGAATCTTGCGCAATGGCCGAAAGGCTGACGCAGCGACGCCGCGTGTGGGAGGACGCCTTTCGGGGTGTAAACCACTGTTGCCCGGGACGAACTGGCTTATTCGTAAGCCGTGACGGTACCGGGTGAGGAAGCACCGGCTAACTCCGTGCCAGCAGCCGCGGTAATACGGAGGGTGCGAGCGTTGTCCGGAATCATTGGGCGTAAAGGGCGCGTAGGTGGCCCGGTCAGTCTTTGGTGAAAGCGCGGGGCTCAACCCTGCGTCGGCCAATAC
+
CGGGGGGGGGGGGGGGGGGGGGGGGGGGGGGGGGGGGGGGGGGGGGGGGGGGGGGGGGGGGGGGGGGGGGGGGGGGGGGGGGGGGGGGGGGGGGGGGGGGGGGGGGGGGGGGGGGGGGGGGGGGGGGGGGGGGGGGGGGGGGGGGGGGGGGGGGGGGGGGGGGGGGGGGGGGGGGGGGDGGGGGGGGGGGGGGGGGGGGEGGGGGGGGGGGGGGGGGGGEGGGGGGGGGFEEGGGGGGGGGGG):CGGGGFGGGGDGGGGCCDFGF3*?FFGFGDDFGFEFFGFFFFFF5)56DFF(####
@M06045:235:000000000-JCY5N:1:1101:11211:7804 1:N:0:TACAGC
TCGGCAACTCCTACGGGAGGCAGCAGTGGGGAATCTTGCGCAATGGGCGAAAGCCTGACGCAGCGACGCCGCGTGAGGGAAGAAGGCCTTCGGGTTGTAAACCTCTTTCAGGAGGGACGAAGCCACTCGGGTTAATAGCCCAGAGGGTGACGGTACCTCCAGAAGAAGCCCCGGCTAACTACGTGCCAGCAGCCGCGGTAATACGTAGGGGGCTAGCGTTGTCCGGATTTATTGGGCGTAAAGAGCGTGTAGGCGGCCAGGTAGGTCTGCTGTGAAAACTCGAGGCTCAACCTCGAGACAG
+
CGGGGGEGGGGGGGGGGGGGGGGGGGGGGGGGGGGGGGGGGGGGGGGGGGGGGGGGGGGGGGGGGGGGGGGGGGGGGGGGGGGGGGGGGGGGGGGGGGGGGGGGGGGGGGGGGGGGGGGGGGGGGGGGGGGEEGGGGGGGGGGGGGGGGGGGGGGGGGGGGGGGGGGGGGGGGGGGGGGGGGGGGGGGGGGGGGGGGGGGGGGGGCGGGGGGGGGGGGGGGGGGGGGCE6FFGGGGGGEGGGGGGGGDGCGGFGGGGGGGGFGGGFGFFGFGFGFFFGFF?5CBFEFFFFFF7FFF6####
@M06045:235:000000000-JCY5N:1:1101:16930:7818 1:N:0:TACAGC
TCGGCAACTCCTACGGGAGGCAGCAGTGGGGAATATTGGACAATGGGCGAAAGCCTGATCCAGCCATGCCGCGTGTGTGAAGAAGGTCTTCGGATTGTAAAGCACTTTAAGTTGGGAGGAAGGGCTGTTACCTAATACGTGACAGTTTTGACGTTACCAACAGAATAAGCACCGGCTAACTTCGTGCCAGCAGCCGCGGTAATACGAAGGGTGCAAGCGTTAATCGGAATTACTGGGCGTAAAGCGCGCGTAGGCGGTTTGATAAGTTGGATGTGAAAGCCCCGGGCTCAACCTGGGCTCG
+
CGGCFGGGGGGGGGGGGGGGGGGGFCEFFGGGGGFGFFGFFGGCFGGGGGGGGGGGGGGGEFGGGGGGGGGGG:FFFFFGGGFGGFFFGGGGGCF@EEGGAFGEGGGG<FFFFEFGGGGGGGGGGGGGGGGGGGGGGGGGGG<FGFFFGFGGGGGGGFGGGGGGGGGGGC9FGGGGGGGFCFGGGGCCGGGGGGGGCEGGGDGGGFEGGEECEGGGGGGGGEG+AFGEGGGGF7:FFCCGGDCGGGGGGGGEGGGGG*9<D*>CFDCFFFFDF66@FG4?>@GFE>>@@FFF:FFFF####
@M06045:235:000000000-JCY5N:1:1101:13462:7828 1:N:0:TACAGC
TCGGCAACTCCTACGGGAGGCAGCAGTGGGGAATATTGGACAATGGGCGGAAGCCTGATCCAGCAACGCCGCGTGAGGGATGACGGCCTTCGGGTTGTAAACCTCTTTCGGTAGGGACGAAGCGCAAGTGACGGTACCTACTAAAGAAGCACCGGCCAACTACGTGCCAGCAGCCGCGGTAATACGTAGGGTGCGAGCGTTGTCCGGAATTATTGGGCGTAAAGGGCTCGTAGGCGGTTTGTCGCGTCGGGAGTGAAAACCAGGTGCTTAACACCTGGCTTGCTTTCGATACGGGCATTGC
+
CGGGGGGGGGGGGGGGGGGGGGGGGGFGGGGGGGFGGGGGGGGGGGGGGGGGGGGGGGGGGGGGGGGGGGGGGGGGGGGGGGGGGGGGGGGGGGGGGGGGGGGGGGGGGGGFGGGGGGGGGGGGGGGGGGGGGGGGGGGGGGGGGGGGGGGGGGGGGGGGGGGGGGGGGGGGGGGGGGGGGGGGGGGGGGGGGGGEGGGGGGGGGGGGGGGGGGGGGGGGGGCFFGGGGGGGGGGGGDGGGGFGGGGGGGG=CCFFGGGGGGGGGGGFFGFGFGFFFGFFFDG?FFFFFFFFFEF>(####
@M06045:235:000000000-JCY5N:1:1101:12152:7833 1:N:0:TACAGC
TCGGCAACTCCTACGGGAGGCAGCAGTGGGGAATATTGGACAATGGGCGCAAGCCTGATCCAGCCATGCCGCGTGAGTGATGACGGCCTTAGGGTTGTAAAGCTCTTTCGCACGCGACGATAATGACGGTAGCGTGAGAAGAAGCCCCGGCTAACTTCGTGCCAGCAGCCGCGGTAATACGAAGGGGGCTCGCGTTGTTCGGAATCACTGGGCGTAAAGGGCGCGTAGGCGGCTTTGTAAGTCGGGGGTGAAAGCCTGTGGCTCAACCACAGAATTCCCTTCGATACTGCATGGCTTCTTC
+
CGGFDGGGGGDFFEGGEEGEGG@F@DEFGGGGCG<FF9<CFGFCFGGFFEG:FFDGGGFGCF<DCCAFFEFEECCCBEEFFGFAFGGEFF<EF@F8FGFGFEGAFGGGECGG+>CEC:F@=FFCDFFGG=<:<C>F@F,=DFG>F@FCEEDCBFE;;<*>>FGD@*@CGF@7FEFFEGGF:F8F7CD*58*/::CGG85:EEEE@<+80<FCCEEGE8EGDCECCE*:5C==*:CECCFFGFDC=ED5/>7FCGGGCC:F*7D>F=7>5<FF@*9**21@=@<@*5;?F??F>F??(####
@M06045:235:000000000-JCY5N:1:1101:7037:7840 1:N:0:TACAGC
TCGGCAACTCCTACGGGAGGCAGCAGTGGGGAATATTGCACAATGGGCGAAAGCCTGATGCAGCGACGCCGCGTGAGGGATGACGGCCTTCGGGTTGTAAACCTCTTTCAGTAGGGAAGAAGCGAAAGTGACGGTACCTGCAGAAGAAGCGCCGGCTAACTACGTGCCAGCAGCCGCGGTAATACGTAGGGCGCAAGCGTTATCCGGAATTATTGGGCGTAAAGAGCTCGTAGGCGGTTTGTCGCGTCTGCCGTGAAAGTCCGGGGCTCAACTCCGGATCTGCGGTGGGTACGGGCAGCTG
+
CGGGGGGGGGGGGGGGGGGGGGGGGGGFFGGGGGGGGGGGGGGGGGGGGGGGGGGGGGGGGGGGGGGGGGGGGGGGGGGGGGGGGGGGGGGGGGGGGGGGGGGGFGGGGGGGFFFGGFGGGGGGGGGGGGGGGGGGGGGGGGGGGGGGG?EGGGGGGGGGGGGGGGGGGGGGGGGGGGGGGGGGGGFGGGGGGGGGGGGGGGGGGGGEC:CCGFGGGGGGGGGGGGCFGGGGGGGC57EGGFCCFDGGGGFGGGGFFGGC>:DGGGGBFGFG?*<BFDFFFFGFEBF3BB9F?F>6(####
@M06045:235:000000000-JCY5N:1:1101:27772:7858 1:N:0:TACAGC
TCGGCAACTCCTACGGGAGGCAGCAGTGGGGAATATTGCACAATGGGCGGAAGCCTGATGCAGCGACGCCGCGTGAGGGATGACGGCCTTCGGGTTGTAAACCTCTTTCAGCAGGGACGAAGCGTGAGTGACGGTACCTGCAGAAGAAGCGCCGGCCAACTACGTGCCAGCAGCCGCGGTAAGACGTAGGGCGCGAGCGTTGTCCGGATTTATTGGGCGTAAAGAGCTCGTAGGCGGCTTGTCGCGTCGACTGTGAAATCCCGCGGCTCAACCGCGGGCTTGCAGCCGATACGGGCAGTGG
+
CDGDGGGGGGGGDGGGGGGGGGGEGGEFGGGGGGFGGGFGGGGFGGGGGFCGEGGGGGGGGGGGG>GGGGGGGEGG7EGGGGGGGGGEGGGGGGCEGGDFGGGGGGGGGGGFGGGGGGGDGGGGGGGGGGGGGGGGGGGGGGGGGGGGGGGEFGGGDEGGGGGGGGGGGGGGGGGGGGGGEGGDGE8*;CEGGGG>CEGGEGG@EEG58EG?FECGGGGGGGGGFGFC?EG5@EGGGDGGGG*1>EGGGGGED?GGGG7CFGGGGGG>>9=G435>BCD::3**1?FD3>38?>6((####
@M06045:235:000000000-JCY5N:1:1101:19701:7864 1:N:0:TACAGC
TCGGCAACTCCTACGGGAGGCAGCAGTGGGGAATATTGCACAATGGGGGAAACCCTGATGCAGCAACGCCGCGTGAGTGATGACGGCCTTCGGGTTGTAAAGCTCTGTCTTCAGGGACGATAATGACGGTACCTGAGGAGGAAGCCACGGCTAACTACGTGCCAGCAGCCGCGGTAATACGTAGGTGGCGAGCGTTGTCCGGATTTACTGGGCGTAAAGGGAGCGTAGGCGGATTGTTAAGTGAGATGTGAAATACTCGGGCTTAACCTGAGTGCTGCATTTCAAACTGGAAGTCTATGTC
+
CGGGGGCCCEGGGGGCCFGGGGDFFGC@EFFCGGGGG9FFGGG@CFFGGGGGGGGGGDGFEFGGG8FFGGGCG=>CGGFGFGGFCFFG@EFGGGGGGGGGGGF,BE<FFGGGFFFDFCEGGGDCAD<FEFGGGDFGCFGGDGFFGGGGGGGG>FFFGGGFECF9FCGGGGGGDEFECF9CFGF7E+BECGCCDEGCEEC@CEEE>?F:+<?FDG=8EDGFA=8*CGD>5<EC*8=*<7C0:?C79+:C0:*<CGGG7?CDGGGGG:FFFG4>*7@9**0=F?77?**/075)2).-)####
@M06045:235:000000000-JCY5N:1:1101:14408:7868 1:N:0:TACAGC
TCGGCAACTCCTACGGGAGGCAGCAGCAAGGAATTTTCCGCAATGGGGGCAACCCTGACGGAGCAACGCCGCGTGCGGGATGACGCTTTTCGGAGTGTAAACCGCTTTTCTCGGGGAGGATGGAGGACAGTACCCGAGGAATCAGGCCCGGCTAACTACGTGCCAGCAGCCGCGGTAATACGTAGGGGCCGAGCGTTGTCCGGAGTTATTGGGCGTAAAGCGCGCGCAGGCGGCCTCGCGCGCCCGACGTGAAAGCCCCCGGCTTAACCGGGGAGAGTCGTTGGGGACGGCGGGGCTGATC
+
CGGGGGGGGGGGGGGGGGGGGGGGGGGGGGGGGGGGGGGGGGGGGGGGGGGGGGGGGGGGGGGFGGGGGGGGGGGGGGGGGGGGGGGGGGGGGGGGGGGGGGGGGGGGGGFGGGGGFGGGFFFGGGGGGGGGGFGGDGGGGGGGGGGGGGGGGGGGGGGGGGGGFFGGGGGGGEGGGGGGGGGGGGGGGDGGGGGGECEEGGGCGEGFFGGGGGGGGGFGGGGGGGGGEGGGGCGD=**7CEGGGG37DCDFC9?<<EGD>DDCDD79FCBCD3@>DFFEF5*7>3)075753B90(####
@M06045:235:000000000-JCY5N:1:1101:26232:7868 1:N:0:TACAGC
TCGGCAACTCCTACGGGAGGCAGCAGTGGGGAATATTGCACAATGGGCGCAAGCCTGATGCAGCGACGCCGCGTGAGGGATGAAGGCCTTCGGGTTGTAAACCTCTTTCAGCAGGGAAGAAGCGCAAGTGACGGTACCTGCAGAAGAAGCGCCGGCTAACTACGTGCCAGCAGCCGCGGTAATACGTAGGGCGCAAGCGTTGTCCGGAATTATTGGGCGTAAAGAGCTCGTAGGCGGCTTGTCGCGTCGACTGTGAAAACCCGCGGCTCAACCGCGGGCCTGCAGCCGATACGGGCCGGAA
+
CGGGGGGGGGGGGGGGGGGGGGGGGGGGGGGGGGGGGGGGGGGFGGGGGGGGGGGGGGGGGGGGGGGGEGGGGGGGGGGGGGGFGGGGGGGGGGGDGECGGGGGGGGGGGGGGGGGGGGGGGGGGGGGGGGGGGGGGGGGGGGGGGGGGGGGGGGGGGGGGGGGGGFGGGGFFFGGDDGGGCGGGFFGFGGGGGDEGGE;CEGGFGG5?8E?++AFGGGGDG=CCFGGGGGGGGGEGG5DGFFDC=DGGGG=<<CF7FGGGG3CC7C>EGFFFDF)<C3@B@4?F@@BBEBE1>99(####
@M06045:235:000000000-JCY5N:1:1101:14329:7876 1:N:0:TACAGC
TCGGCAACTCCTACGGGAGGCAGCAGTGGGGAATATTGCACAATGGGGGGAACCCTGATGCAGCAATGCCGCGTGAGTGATGACGGCCTTCGGGTTGTAAAGCTCTGTCTTCAGGGACGATAATGACGGTACCTGAGGAGGAAGCCACGGCTAACTACGTGCCAGCAGCCGCGGTAATACGTAGGTGGCAAGCGTTGTCCGGATTTACTGGGCGTAAAGGGAGCGTAGGCGGATTTTTAAGTGAGATGTGAAATACCCGGGCTTAACTTGGGTGCTGCATTTCAAACTGGAAGTCTAGCAC
+
CGGGGGGGGGGGGGGGGGGGGGGGGGGGGGGGGGGGGGGGGGGGGGGGGGGGGGGGGGGGGGGGGGGGGGGGGGGGGGGGGGGGGGGGGGGGGGGGGGGGGGGEGCGGGGGGGGGGGGGGGGGGGGGGGGGGGFGGGGGGGGGGGGGGGGGGGGGGGGGGGGGGGGGGGGGGGGGGGGGGGDFGGGGGGGCGGGGGGGGGGDGEGGGFFFFGGGGGGGGGEFEGGE8CEGGGEEGGGGGFGGGFG7:CGGGGGGGGGGGGGGGGGGGFFF?F:DE?FFFFFFDFFFFFFFFFFFF<6####
@M06045:235:000000000-JCY5N:1:1101:14851:7881 1:N:0:TACAGC
TCGGCAACTCCTACGGGAGGCAGCAGTGGGGAATATTGCACAATGGGGGAAACCCTGATGCAGCAACGCCGCGTGAGTGATGACGGCCTTCGGGTTGTAAAGCTCTGTCTTCAGGGACGATAATGACGGTACCTGAGGAGGAAGCCACGGCTAACTACGTGCCAGCAGCCGCGGTAATACGTAGGTGGCGAGCGTTGTCCGTATTTACTGGGCGTAAAGGGAGCGTAGGCGGATTTTTAAGTGAGATGTGAAATACTCGGGCTTAACCTGAGTGCTTCATTTCAAACTGGAACTCTAAGAG
+
CG7CFF@FGGGGFF;@CFGG@CFC-CCFGDGGCFAFGAEGGGGFGFCFGCEFFCCFGFGGGFGG?FGGGGGGCC7FGEGGGGGFEGGGGFGFGGFGGG<FFBFGFEE<FFFGGFFGGGGGCEGGGFAEGEFGGFGGGGDBF:FGGGCGGG>7FFFDFGF<DFGD<B,<CFCGCG<<7FFGG,CGGGCFG7EDCE8B*A<@E*82:+0<@FFGF8:C8*+<C>ECE=8C*9*::8:9CFC6C:*2C?C*:?CFGCF77+C3DGG**:*7@*)2**89/C*17@**0=467@??(9<<)####
@M06045:235:000000000-JCY5N:1:1101:15285:7921 1:N:0:TACAGC
TCGGCAACTCCTACGGGAGGCAGCAGTGGGGAATATTGCACAATGGGGGAAACCCTGATGCAGCAACGCCGCGTGAGTGATGACGGTCTTCGGATTGTAAAGCTCTGTCTTTAGGGACGATAATGACGGTACCTAAGGAGGAAGCCCCGGCTAACTACGTGCCAGCAGCCGCGGTAATACGTAGGGGGCAAGCGTTGTCCGGATTTATTGGGCGTAAAGAGCGTGTAGGCGGCTTGGTAGGTCCGCTGTGAAAACTCGAGGCTCAACCTCGAGACGCCGGTGGAAACCATCAAGCTATCAA
+
CGGGGGGGGGGGGGGGGGGGGGGGGGGGGGGGGGGGGCGGGGGGGGGGGGGGGGGGGGGGGGGGGGGGGGGGGGGGGGGGGGGGGGGGGGGGGCGGGFGGGGGGGGGGGGGGGGGGGGGGGGGGGGGGGGGGGGGGGGGGGGGGGEGGGGGGGGGGFGGGGGGGGGGGGGGDGGGGGFFFGGGGGGGGGCGGGGGGGGGGGGGGGFFGGGGGGGGGGGGGGGGEGG=FGGGGGGGGEGGGGGDGGGGG<FGGGGDFGGGGDG>FGGGFFGEG>FFFFGFFEEGF?FFFF?F@<F?)-####
@M06045:235:000000000-JCY5N:1:1101:7707:7928 1:N:0:TACAGC
TCGGCAACTCCTACGGGAGGCAGCAGTAGGGAATCTTGCGCAATGGGCGGAAGCCTGACGCAGCAACGCCGCGTGGGGGATGAAGGCTCTCGGGTTGTAAACCCCTTTCAGCAGGGACGAAATTGACGGTACCTGCAGAAGAAGCGCCGGCTAACTACGTGCCAGCAGCCGCGGTAATACGTAGGGCGCAAGCGTTATCCGGAATTATTGGGCGTAAAGAGCTCGTAGGCGGTTTGTCGCGTCTGCCGTGAAAGTCCGGGGCTCAACTCCGGATCTGCGGTGGGTACGGGCAGACTAAATA
+
CGGGGGGFGGGGGGGGGDGGGGGGGGGGGGGGGGGGGGGGGGGGGGGGGGGGGGGGGFGGGGGGGGGGGGGGGGGGGGGGGGGFFGGEFGGGGGGGGGGGGGGGGFGGGGFGGGGGDFGGGGGGCAFGGGGGFFBGGGFFGGFGGGGGGGGGGGGF@FGGGGGGD7F7EGGGGGEGGGGGGCFFGGFGGDEG>CE*;EF9>C*:CFGFGCFGGGG=8CFCFCEGC:CGGFCEC?E5C*:DDEGGFGDCCCCE*9:*:CDD5197D47*7>;5)/.**27)0.7)7*)7>EE33>BB)####
@M06045:235:000000000-JCY5N:1:1101:13121:7954 1:N:0:TACAGC
TCGGCAACTCCTACGGGAGGCAGCAGTGGGGAATATTGCACAATGGGGGAAACCCTGATGCAGCAACGCCGCGTGAGTGATGACGGTCTTCGGATTGTAAAGCTCTGTCTTTAGGGACGATAATGACGGTACCTAAGGAGGAAGCCACGGCTAACTACGTGCCAGCAGCCGCGGTAATACGTAGGTGGCAAGCGTTGTCCGGATTTACTGGGCGTAAAGGGAGCGTAGGTGGATATTTAAGTGGGATGTGAAATACCCGGGCTTAACCTGGGTGCTGCATTCCAAACTGGAAGTCTACTAG
+
CGGGGGGGGGGGGGGGGGGGGGGGGGGGGGGGGGGGGGGGGGGGGGGGGGGGGGGGGGGGGGGGGGGGGGGGGGGGGGGGGGGGGGGGGGGGGGGGGGGGGGGGGGGGGGGGGGGGGGGGGGGGGGGGGGGGGGGGGGGGGGGGGGGGGGGGGGGGGGGGGGGGGGGGGGGGGGGGGGGGGGGGGGGGGGGGGGGGGGGGGGDGGGGGEGGFGGCGEGGGGFEEGE5=EGGGFFG+AFGGG?7CC5<DFGGGGGGGFGGGGGGGFGGFBGFGFC>FFGFFFFFBBFFFFFFFFF>94####
@M06045:235:000000000-JCY5N:1:1101:21401:7987 1:N:0:TACAGC
TCGGCAACTCCTACGGGAGGCAGCAGTGGGGAATATTGCACAATGGGGGAAACCCTGATGCAGCAACGCCGCGTGAGTGATGACGGTCTTCGGATTGTAAAGCTCTGTCTTTAGGGACGATAATGACGGTACCTAAGGAGGAAGCCACGGCTAACTACGTGCCAGCAGCCGCGGTAATACGTAGGTGGCAAGCGTTGTCCGGATTTACTGGGCGTAAAGGGAGCGTAGGTGGATATTTAAGTGGGATGTGAAATACCCGGGCTTAACCTGGGTGCTGCATTCCAAACTGGATATCTAGCGG
+
CGGGGGDGGGGGGGGGGGGGGGGGGGGGGGGGGGGGGGGGGGGGGGGGGGGGGGGGGGGGGGGGGGGGGGGGGGGGGGGGGGFGGGGGGGGGGFGGGGGGGGGGGGGGGGGGFGGGGGGGGGGGGGGGGGGGGGGFGGGFEGGGGGGGGGGGEGGGGGGGGGGFFGCFGGGGGGGEGGGGGFFGGGGGGGCFGGGDGGGGGGGGGGGGGCGGGG88E=CEAFGCE88:EFCGFE?FFGGGCGGGG5DDC*:C>GGGGFGGDDDFGGGFFFFG@DEFFGFF=F:?=FFBFFF?9=><4####
@M06045:235:000000000-JCY5N:1:1101:21703:8004 1:N:0:TACAGC
TCGGCAACTCCTACGGGAGGCAGCAGTGGGGAATTGTTCGCAATGGGCGCAAGCCTGACGACGCAACGCCGCGTGGAGGATGAAGATTTTCGGATCGTAAACTCCTGTCGAATGGGACGAATAGATTGCGGGTTAACAGCCCGCGGTCCTGACGGTACCGTTAAAGGAAACCCCGGCTAACTCCGTGCCAGCAGCCGCGGTAATACGGGGGGGGTAAGCGTTGTTCGGAATTACTGGGCGTAAAGGGCTCGTAGGCGGCCAACTAAGTCATACGTGAAATCCCTCAGCTTAACTGGGGAGG
+
CGGGGGGGGGGGGGGGGGGGGGGGGGGGGGGGGGGGGGGGGGGGGGGGGGGGGGGGGGGGGGFGGGGGGGGGGGGGEGG>FFFGGCFGGGGGGFGGEGGGGGC=,EGFGGGGGGGGGGGGGGFFGGGGGEGGGGGGGGDFGGGGGEECGGGGGGGGGGGG7CFGGGCFGGGGEGGGGDCFGFFGGGFGGGGGCFGGGGEE8EGGGGFGGEGGGGGEFD98;EEGGGGGEGFGGFDFGFFG5EDG?CG379577*9*1:5>DFGFFC6FFC@7**1))994*)9/)76F?40=A?<7?####
@M06045:235:000000000-JCY5N:1:1101:21742:8043 1:N:0:TACAGC
TCGGCAACTCCTACGGGAGGCAGCAGTGGGGAATCTTGCGCAATGGGCGAAAGCCTGACGCAGCGACGCCGCGTGAGTGATGAAGGCCTTCGGGTTGTAAAGCTCTGTGGGGCGAGACGAATAAGTGCAGCCTAATACGTTGCATGATGACGGTATCGCCTTAGCAAGCACCGGCTAACTCTGTGCCAGCAGCCGCGGTAAGACAGAGGGTGCAAACGTTGTTCGGAATTACTGGGCGTAAAGCGAGTGTAGGCGGTCTGATAAGTCGGGTGTGAAAGCCCCGGGCTCAACCCGGGGAGTC
+
CGGGGGGGGGGGGGGGGGGGGGGGGGGGGGGGGGGGGGGGGGGGGGGGGGGGGGGGGGGGGGGGGGGGGGGGGGGGGGGGGGGGGGGGGGGGGGGCGGGGGGGGGGGGGGGGGGGGGGGGGGGGGGGGGGGGGGGGGGGGGGGGGGGGGGGGGGGGGGGGGGGGGGGGGGGGGGGGGGGGGGGGGGGGGGGGGGGGGGGGGGGGGGFGGGGGGGG?CEGGGGFGGGGDGGGGGGGFGGEGGGFGGGDCFGGGGGGGGGGGCFGGGGGFFGFG:DFFFGFF37DEFFFFFFFFFEBF(####
@M06045:235:000000000-JCY5N:1:1101:5886:8059 1:N:0:TACAGC
TCGGCAACTCCTACGGGAGGCAGCAGTGGGGAATATTGCGCAATGGGCGGAAGCCTGACGCAGCGACGCCGCGTGGGGGATGACGGCCTTCGGGTTGTAAACCTCTTTCAGCAGGGACGAAGCGAAAGTGACGGTACCTGCAGAAGAAGCACCGGCCAACTACGTGCCAGCAGCCGCGGTAATACGTAGGGTGCAAGCGTTGTCCGGAATTATTGGGCGTAAAGAGCTCGTAGGCGGTTTGTTGCGTCGGCTGTGAAATCCCGAGGCTCAACCTCGGGTCTGCAGTCGATACGAGCATTGC
+
CGGGGGGGGGGGGGGGGGGGGGGGGGGGGGGGGGGGGGGGGGGGGGGGGGGGGGGGGGGGGGGGGGGGGGGGGGGGGGGGGGGGGGGGGGGGGGGGGGGGGGGGGGGGGGGGGGGGGGGGGGGGGGGGGGGGGGGGGGGGGGGGGGFGGGGGGGGGGGGGGGGGGGGGGGGGGGGGGGDEGGGFFGGFGGGGDGGGFFE>CCGGGGGGGGGGGFFGGGGCEEGGGGGGGGGD=EFEC5CDEGFCGGGGGGGGGG:FFGGGGGCC3CGFFFFGFFFBFGFFFFFFFFFBDB;::F?>9####
@M06045:235:000000000-JCY5N:1:1101:6177:8075 1:N:0:TACAGC
TCGGCAACTCCTACGGGAGGCAGCAGCGGGGAATATTCCGCAATGGGCGAAAGCCTGACGGAGCGACGCCGCGTGTGGGATGAAGTCTCTCGGGATGTAAACCACTGTCGGAGGGGAAGAGAACGGACGGTACCCTCCAAGAAAGCCCCGGCTAACTACGTGCCAGCAGCCGCGGTAATACGTAGGGGGCAAGCGTTACCCGGATTTACTGGGCGTAAAGCGCGTGTAGGCGGCTGGTCAAGCGTGGTGTGAAATCTCCGGGCTCAACCCGGAAACTGCACTGCGAACTGGCCTGGGCGTC
+
CGGFEGGCDFGGGGCGGEGGEGFGFFGCE@FCGGCFGDFEE@FFGGGGCFFGGGGFGGCCFEFEFGDGEGEE:@:FGGGFGFFFFFGGGGGGGGGE7=DFGGGCGG@FDGE@BEGGEGGGFCFFFGGGGGGGGGG:FFGGGGGGGGCGGGGGGGGGGGGGGGGGGGGGGGGGGGGGGGGGGGGGFEGGGGGGGGGGCEGDGGGGGGGGGFGGGGG8EGFGCEGGEE;EGGFGGDG=5<CGFGGGEGGC5FGGGFFG7EGG3CD)7*9F>DED)>>?*2**947?E@>EF@FF<?:B(####
@M06045:235:000000000-JCY5N:1:1101:5680:8084 1:N:0:TACAGC
TCGGCAACTCCTACGGGAGGCAGCAGCAAGGAATTTTCCGCAATGGGCGCAAGCCTGACGGAGCAACGCCGCGTGCGGGAGGACGCCTTTCGGGGTGTAAACCGCTGTTCGTGGGGACGAAGCACTGACGGTACCCACGGAGGAAGGCCCGGCTAACTACGTGCCAGCAGCCGCGGTAATACGTAGGGGCCGAGCGTTGTCCGGAGTTACTGGGCGTAAAGCGTGCGCAGGCGGCGCGTTCTGCCCGGCGTGAAAGCCCCCGGCTCAACCGGGGAGGGGCGTCGGGGACGGGCGCGCCGCT
+
CGGGGGGGGGGGGGGGGGGGGGGGGGGGGGGGGGGGGGGGGGGGGGGGGGGGGGGGGGGGGGGGGGGGGGGGGGGGGGGGGGGGGGGGGGGGGGGGGGGGGGGGGGGGGGGFGGGGGGGGGGGGGGGGGGGGGGGGGGGGGGGGGFGGGGGGGGGGGGGGGGGGGGGGGGGGGGGGGGGGGGGGGGGGGGGGGGGGGGGGGGGGGGGGGGGGGGFEEGGGGGGG5EGGCEEGDGGGGGGDGGFGCGGGGG7:DGCFFG57C<GCCCFF@GFGFGFFFD3>7>DDF5D@B@>:9.42(####
@M06045:235:000000000-JCY5N:1:1101:3139:8102 1:N:0:TACAGC
TCGGCAACTCCTACGGGAGGCAGCAGTGGGGAATATTGCACAATGGGCGCAAGCCTGATGCAGCGACGCCGCGTGGGGGATGACGGCCTTCGGGTTGTAAACCTCTTTCAGTATCGGCGAAGCTCCGTGGTTTTCTGCGGGGTGACGGTAGGTACAGAAGAAGCACCCGCCAACTACGTGCCAGCAGCCGCGGTAATACGTAGGGTGCGAGCGTTGTCCTGAATTACTGGGCGTAAAGAGATCGTAGGTGGTTTGTCGCGTTGTCCGTTAAAACTCACAGCTCAACTGTGGGCGTGCGCCT
+
CDF;C7CFGGGGFGGEDGGCEFEFFGFGCGGGGG9EF<FFFADFDGGEFEFG7FGGGGGGGFGGC@FGEDGGDGGGGGGGGGGGGGGGDGGCDCFGGGGGGGGGCC?FFFGGGEA:FCFGGGG8@CF:::**3@@9FF<:<*4<*7=CFFG:<:<CF9FCFFF?<FG*<BEE8EE8C58*/*<@ACC8;CCEEEE>979CAF*?*;8E>?8*:EEEGGG+<:EEF:99E6E8***/7*00*3>F77C3CF3/5:DG*:FG1CCD*27>6C@>4D6?=F@=>?FFF)7</0?>?EF>4####
@M06045:235:000000000-JCY5N:1:1101:22003:8122 1:N:0:TACAGC
TCGGCAACTCCTACGGGAGGCAGCAGTGGGGAATATTGCACAATGGGCGGAAGCCTGATGCAGCGACGCCGCGTGGGGGATGACGGCCTTCGGGTTGTAAACCCCTTTCGCCCGGGACGAAGCGTAAGTGACGGTACCGGGAGAAGAAGCACCGGCCAACTACGTGCCAGCAGCCGCGGTAATACGTAGGGTGCAAGCGTTGTCCGGAATTATTGGGCGTAAAGAGCTCGTAGGCGGTGTGTCACGTCTGCCGTGAAAACCTGCGGCTTAACCGTGGGCGTGCGGTGGATACGGGCAGACT
+
CGGGGGGGGGGGGGGGGGGGGGGGGGGGGGGGGGGGGFGGGGGFGGGGGGGGGGGGGGGGGGGGGGGGGGGGGGGGGGGGGGGGGGGGGGGGGGGGGGGGGGGGGGGGFGGGGGGGGGGGGGGGGGGGGGGGGGGGGGGGGDFEFFGGGGGGGDGGGGGGGGGGGFGGGGGGFGGGGGGGCCGGGGFGGGGGGGGGGGEGGGEGGGG5CCFGGGGGGGGG5CFFGGGFGGGGGGGGGGGGGGGGGCGGG*:EGEDFGGGGGGGGGGGDEGFGFGD>:DFFFEG@EFFF:?FF?FF0(####
@M06045:235:000000000-JCY5N:1:1101:5690:8131 1:N:0:TACAGC
TCGGCAACTCCTACGGGAGGCAGCAGTGGGGAATATTGGACAATGGGCGCAAGCCTGATCCAGCCATACCGCGTGAGTGAAGAAGGCCTTCGGGTTGTAAAGCTCTTTTGTTGGGAAAGAAATCCTGCCGGTTAATACCCGGTAGGGATGACGGTACCCAAAGAATAAGCACCGGCTAACTTCGTGCCAGCAGCCGCGGTAATACGAAGGGTGCAAGCGTTACTCGGAATTACTGGGCGTAAAGCGTGCGTAGGTGGTTTGTTAAGTCTGATGTGAAAGCCCCGGGCTCAACCTGGGAGTA
+
CGGGGGGGGGGGGGGGGGGGGGGGGGGGGGGGGGFGGGGGGGGGGGGGGGGGGGGGGGGGGGGFFGGGGGGGGGGGGGGGGGGGGGGGGGGGGGGGGGGGGGGFFGGFGGGGGGGGGGGGGGGGGGGGGGGGGGGGGCGGGGGGGGGDGGGGGGGGGGGGGGFGGGGGGGGGGGGGGGGGGGGGGGGGGGGGGGGEGGGGGGCFGGGGGGGGDGGFGGGGGGGGGGG=EFGGGGGGGGGGGCCFG=9CDDDEGGGGGGCFGGG>CCCFFGFGFGFFFGFF>:5>>>7;37FFFFFFF####
@M06045:235:000000000-JCY5N:1:1101:5931:8134 1:N:0:TACAGC
TCGGCAACTCCTACGGGAGGCAGCAGTGGGGAATATTGCACAATGGGGGAAACCCTGATGCAGCAACGCCGCGTGAGTGATGACGGCCTTCGGGTTGTAAAGCTCTGTCTTCAGGGACGATAATGACGGTACCTGAGGAGGAAGCCACGGCTAACTACGTGCCAGCAGCCGCGGTAATACGTAGGTGGCGAGCGTTGTCCGGATTTACTGGGCGTAAAGGGAGCGTAGGCGGATTTTTAAGTGAGATGTGAAATACTCGGGCTTAACCTGAGTGCTGCATTTCAAACTGGAAGTCTATTAT
+
CGGGGGGGGGGGGGGGGGGGGGGGFGGGGGGGGGGGGFGGGGGGGGGGGGGGGGGGGGGGGFGGGGGGGGGGGGGGGGGGGGGGGGGGGGGGCEGGGGGGGGGGGGGGGGGGGGGGGGGGGGGGGGGGGGGGGGGGGGGGGGGGGGGGGGGGGGGGGGGCFGGGGGGGGGGGGGGGGGGGGGGGGGGGGGGGGGGGGGGGGGDEGGGGGDGGGGEEGGGGEFEGGGGGGGGGECE9CFFGGGF*<EFFGGGGFGGGGFGGGGCFFGGF?5FGFGFFFG@FFFGF?FFFFF4FBFFB9####
@M06045:235:000000000-JCY5N:1:1101:14381:8135 1:N:0:TACAGC
TCGGCAACTCCTACGGGAGGCAGCAGTGAGGAATATTGCACAATGGACGCAAGTCTGATGCAGCAACGCCGCGTGGAGGATGAAGGTCTTTGGATTGTAAACTCCTTTTTTCAGGGAAGAGAATGGACGGTACCTGAAGAATAAGTCACGGCTAACTACGTGCCAGCAGCCGCGGTAATACGTAGGTGGCAAGCGTTATCCGGAATTACTGGGCGTAAAGCGCACGCAGGCGGTCTTTTAAGTTTGACGTGAAAGCTCCCGGCTTAACTGGGAGAGGTCGTTGAAGACTGGGATACTGAGG
+
CGGGGGGGGGGGGGGGGGGGGGGGGGGGGGGGGGGGGGGGGGGGGGGGGGGGGGGGGGGFGGGGGGGGGGGGGGGGGGGGGGGGGGGGGGGGGFGGGFGGGGGGGGGGGGGGGGGGGGGGGGGGGGGGGGGGGGGGGGGGGGGGGGGGGGGGGGGGGGGGGGGGGGFGGGGGGGGGGGGGGGGGG7CFGGGGGGGGGGGGGDG>EGGGGGGGGGGGGEGGGGGGGGGGGEGGGGGGGGGGCFGGGGGGGGD*<CFGFGGGGGG7C*7@B7@F:D@@EGF>DF5)/=*)96>@4),56####
@M06045:235:000000000-JCY5N:1:1101:6971:8145 1:N:0:TACAGC
TCGGCAACTCCTACGGGAGGCAGCAGTGGGGAATATTGGACAATGGGCGAAAGCCTGATCCAGCAATGCCGCGTGAGTGATGAAGGCCTTAGGGTTGTAAAGCTCTTTTACCCGGGATGATAATGACAGTACCGGGAGAATAAGCCCCGGCTAACTCCGTGCCAGCAGCCGCGGTAATACGGGGGGAGCAAGCGTTGTTCGGATTTACTGGGCGTAAAGGGCGCGTAGGCGGCCACTGCAAGTCAGTTGTGAAATCTCCGGGCTTAACCCGGAAAGGTCAACTGATACTGCAGGGCTCCCG
+
CGGGGGGGGGGGGGGGGGGGGGGGGGFGGGGGGGFGGGGGGGGGGGGGGGGGGGGGGFGGGGGGGGCEFGGGGGGGECFGGGGFGGGGGGEEGF<FFGGGGGGGGGFGGGDFFCGGGEGGGGGFGGGGGGGGGGGGGGCDECFGFGGGGGGGGGGGCFGGCGGGGGGGGFGEGGGGDGGGGGGGGGGGGGFGFGGEEG8EGGGGCFGGGEFGFGEEGFGEGG=CGCEGGFGGGEEGGCCC??FGDFGFF:DGGFGGGFFCG<7DFGGFFGFGFG:F>FFF=FCFFB4B*9=6:@>B7####
@M06045:235:000000000-JCY5N:1:1101:9923:8151 1:N:0:TACAGC
TCGGCAACTCCTACGGGAGGCAGCAGTGGGGAATATTGGACAATGGGCGAAAGCCTGATCCAGCAATGCCGCGTGAGTGATGAAGGCCTTAGGGTTGTAAAGCTCTTTTACTCGGGATGATAATGACAGTACCGGGAGAATAAGCCCCGGCTAACTCCGTGCCAGCAGCCGCGGTAATACGGAGGGGGCTAGCGTTGTTCGGAATTACTGGGCGTAAAGCGCACGTAGGCGGCTTTGTAAGTTAGAGGTGAAAGCCCGGAGCTCAACTCCGGAATTGCCTTTAAGACTGCATCGCTTGGTC
+
CGGGGGGGGGGGGGGGGGGGGGGGGGFGGGGGGGFFGGGGGGGGGGGGGGGGGGGGGGGGGGGGGGGGGGGGGGGGGGGGGGGGFGGGGGGFGGGGGGFGGGGFGGGGGGGGGGGGGGGGGGGGGGGGGGGGGGGGEGGGGGGGGGFGGGGGGGGGGGGGGGGGGGGGGF:FGGGGGGGGGGGGGGGEEEGGGGCGGGGGGGGGGGGGGGGFFGGECFGGGGGGCC@CGGGGDCGGGG?7AEGCC7:CC<CFGFGGGGC)9D<>*9FFFGFG@GFF?CFFBF>***/9?FFFAEFF?####
@M06045:235:000000000-JCY5N:1:1101:24847:8169 1:N:0:TACAGC
TCGGCAACTCCTACGGGAGGCAGCAGTAAGGGATATTGCGCAATGGGCGAAAGCCTGACGCAGCAACGCCGCGTGGAGGAAGAAGGCCTTCGGGTCGTAAACTCCTTTTGGGTCTGACGAGGAAGGACGGTAGGACCTGAATAAGTCACGGCTAACTACGTGCCAGCAGCCGCGGTAAAACGTAGGTGGCGAGCGTTATCCGGATTTACTGGGCGTAAAGCGTGTGCAGGCGGGGTGACAAGTGGTGTATGAAATCTCCGGGCTAAACCTGGAGGGGTTATGCCAGACTGTCATTCTTCCA
+
CGGGGGGGGGGGGGGGGGGGGGGGFFFGGGGGGGGGGGGGGGGGGGGGGGGGGGGGGGGGGGGGGGGGDEGGGGGGGGGGGGGGGGGGGGGGGGGGGGGGGGFGGGFDFGGGGGGGGGGGGGGGGGGGGGGGGGGGGGGGGGFFGGGGGGGGGGGGGGGGGFGGGGGGGGGGGGGGGGGGGGGGGGGGGGGGGGGGGGGGGGGDGGGGFGGGGGGDEGGGFEGGGGGFGGGGGGGGGGGGFFFGGFFGDGGGGGGGFFF<CGGGCF7@@DFC>FFFFGB@6?G9F@5F:FF?>F266####
@M06045:235:000000000-JCY5N:1:1101:10238:8192 1:N:0:TACAGC
TCGGCAACTCCTACGGGAGGCAGCAGTGGGGAATATTGGACAATGGGCGAAAGCCTGATCCAGCAATGCCGCGTGAGTGATGAAGGCCCTAGGGTTGTAAAGCTCTTTTACCCGGGATGATAATGACAGTACCGGGAGAATAAGCTCCGGCTAACTCCGTGCCAGCAGCCGCGGTAATACGGAGGGAGCTAGCGTTGTTCGGAATTACTGGGCGTAAAGCGCGCGTAGGCGGTTTTTTAAGTCAGAGGTGAAAGCCCGGGGCTCAACCCCGGAATTGCCTTTGAAACTGGAAAACTTGGCG
+
CGGGGGGGGGGGFGGFGGGGGGGGGGEFFGGGGGGGCFGGGGGDAFGFFGGGGGGGGGGGGGGGGGGGGGGGG@CFCFFGGGA<FFGDGGGGGGGGGGGGGGGGGGGGGGFAFGEGGDGGFGGGGGGGGGFGGGGGGGGGGFGGGGGGGGGGGGGGGGGGFGGGGGGGGGDGGGEFGDFGGGGGEEEGGFGGCE;5*=;EGGGCFGFGGGGDGGEGGGGGGGGDGCCEGGGG88C:CC57FFFGGCGGFF7CFGGG3EGDGD<DGFD>5CBGEDF@FG4667*6=FFFFFF67>??<####
@M06045:235:000000000-JCY5N:1:1101:17851:8298 1:N:0:TACAGC
TCGGCAACTCCTACGGGAGGCAGCAGTGAGGGATCTTCGGCAATGGGGGCAACCCTGACCGAGCAACGCCGCGTGCGGGAGGACGCCTTTCGGGGTGTAAACCGCTTTTCTGGGGGACGAGGAAGTACGGACGGTACCCCAGGAAGAAGTCTCGGCTAACTACGTGCCAGCAGCCGCGGTAATACGTAGGAGACGAGCGTTGTCCGGAGTTACTGGGCGTAAAGGGTGCGCAGGTGGCGGCGCGCGTGGGGGGTGAAATCGCCCGGCTTAACTGGGCGGGGGCCTTCCAGACGGCGGCATT
+
CGGGGGGGGGGGGGGGGGGGGGGGGGGGGGGGGGGGGGGGGGGGGGGGGGGGGGGGGGGGGGGGGGGGGGGGGGGGGGGGGGGGGGGGGGGGGGGGGGGGGGGGGGGGGGGGGGGGGGGGGGGGGGGGGGGGGGGGGGGGGGGGGGGGGGGGDGGGGGGGGGGGGGGGGGGGGGGGGGGGGGGGGGGGGGGGGGGGGGGGGGGGGGGGGGGGGGGGGGG?CEGGGGGGGGGGGGGGGGGGGGGGGGDCGGGGG=DCFFGFGGGGGGGF>CFGFD?@>G3@EFGE:@FFF46@>F>>0####
@M06045:235:000000000-JCY5N:1:1101:16114:8303 1:N:0:TACAGC
TCGGCAACTCCTACGGGAGGCAGCAGTGGGGAATATTGGACAATGGGCGCAAGCCTGATCCAGCCATGCCGCGTGTGTGAAGAAGGCCTTCGGGTTGTAAAGCACTTTTGTTGGGGAAGAAAAGCCGTGGGTTAATACCCTGTGGTTCTGACGGTACCCAAAGAATAAGCACCGGCTAACTTCGTTCCAGCAGCCGCGGTAATACGAAGGGTGCAAGCGTTACTCGGAATTACTGGGCGTAAAGCGTGCGTAGGTGGTTCGGTAAGTCTGCCGTGAAAGCCCCGGGCTCAACCTGGGCGCT
+
BFEDGG+FAFGFCFGGGGGGG7BE9CEFFFGGGGECF9-EFGGGGGDFGGGGGG?FFGFGGAF@CGDFGGDEEFGGGGGFAF9<FFGGGGGGDEACCFGGGGGGGGGFAFGG<FGGGGEGG8EEGDGGFDGFEGG9=FFGFFFF@<<<FFFFGGC<CCE:CFCCFGGFGGFGG:1>C7?:FGFC<,,2@CFEG7EE7CCCE7BEE8F7CCDCEGGGGGGGGG*+9C=5AF+++<CFEFE5>7>7+:9CDG55C=FFD:CC<)9C3>7@4>**797)0:74)5>>ED>359?FF@104####
@M06045:235:000000000-JCY5N:1:1101:25854:8307 1:N:0:TACAGC
TCGGCAACTCCTACGGGAGGCAGCAGTAGGGAATTTTCCACAATGGGCGAAAGCCTGATGGAGCAATGCCGCGTGCAGGATGAATGCCTTCGGGTTGTAAACTGCTTTTATGAGGGAAGATTGTGACGGTACCTCATGAATAAGCCTCGGCTAACTCCGTGCCAGCAGCCGCGGTCATACGGAGGAGGCAAGCGTTGTCCGGAATTATTGGGCGTAAAGGGCTCGTAGGCGGTTGTTCGCGTCGGGAGTGAAAACCTCGGGCTTAACTCGGGGCTTGCTTTCGATACGGGCAGACTGACAG
+
CGGGGGGGGGGGGGGGGGGEGGCF<EEEGGGGEGGGGGF<EGGCGGGGEDGEGGGAFFGGGFFGGGGGGGEEFGCEFGGFFFGFGGGGGGEFGGGGEGGGFEGGFGGGGGGG9FGGGFCEEFCFGGFGGCFGFGGGF<FFFGGFGDDGG:FFG8@=FFFFGGDCF@ACFEEEGD>FEGABFF7FCBEB8E>CFGGECCGGEEEEGC99CFGGFE?EE=FG=5*1:88>80>5:?**:*27E:59>>/1/7:CF7FC*:>D))9<67;*9DBG)/<FECFF44C:=7>>:7>)1).3:####
@M06045:235:000000000-JCY5N:1:1101:13636:8323 1:N:0:TACAGC
TCGGCAACTCCTACGGGAGGCAGCAGTCGGGAATTTTGGGCAATGGGCGAAAGCCTGACCCAGCAACGCCGCGTGAAGGATGAAATCCTTCGGGATGTAAACTTCGCAAGAACGGGAAGAATAAGTAAGAGTTAATATCTCTTACGATGACGGTACTGTTTGTAAGCTCCGGCTAACTCCGTGCCAGCAGCCGCGGTAATACGGGGGGAGCAAGCGTTGTTCGGATTTACTGGGCGTAAAGGGCGCGTAGGCGGCCACCGCAAGTCGACTGTGAAATCTCCGGGCTTAACCCGGAAACCTA
+
CGGGGGGGGGGGGGGGGEGGGGGGGGGGGGGGGGGGGGGGGGGGGGGGGGGGGGGGGGGGGGGGGGGGGGGGGGGGFGGGGGGGGGGGGGGGGGGGGGGGGGGGGGGGGGGGGGGGGGGGGFFGGGGAFDEFDGGFGFG=FGGGGGGGGGGGGGGGGGFGGGGGGGGGFGGEGGEGGFCFDFCCFGGGGGGGGGGGECCFFCCEGGGGGGGGFGGG*8?ECFGGGGGFGGGGGGGGEC=5CFG3*5CD:><FDGD<CG*/<><5*>DBE3::87@4@F?FFFGDFB@FFFFFBF9>9####
@M06045:235:000000000-JCY5N:1:1101:11010:8325 1:N:0:TACAGC
TCGGCAACTCCTACGGGAGGCAGCAGTGGGGAATATTGCACAATGGGCGCAAGCCTGATGCAGCGACGCCGCGTGGGGGATGACGGCCTTCGGGTTGTAAACCTCTTTCAGTATCGGCGAAGCTCCGTGGTTTTCTGCGGGGTGACGGTAGGTACAGAAGAAGCACCGGCCAACTACGTGCCAGCAGCCGCGGTAATACGTAGGGTGCGAGCGTTGTCCGGAATTACTGGGCGTAAAGAGCTCGTAGGTGGTTTGTCGCGTTGTCCGTGAAAACTCACAGCTCAACTGTGGGCGTGGGGAA
+
CGGGGGGGGGGGGGGGGGGGGGGGGGFGGGGGGGGGGGGGGGGGGGGGGGGGGGGGGGGGGGGGGGGGGGGGGGGGGGGGGGGGGGGGGGGGGGGGGGGGGGGGGGGGGGGFFFGGGGGGGGGGGGGFGGFFGGGGGGGGGGGGGGGGFGGGGGGFGGGGGGGGGGGGGGGGGGGGGGGGGGGGGCCG5CEEG>GDGGGGGGGGGFEEC;CGGGEGEGGECEEGFGGFGGGFEEGEGGGGGGGGGGGGGCGG3C3CD=CGGGGGGGGFFF3CBGFFFF6F469@FFFF74FE?F(((####
@M06045:235:000000000-JCY5N:1:1101:18347:8360 1:N:0:TACAGC
TCGGCAACTCCTACGGGAGGCAGCAGTGGGGAATATTGGACAATGGGCGCAAGCCTGATCCAGCCATGCCGCGTGAGTGATGAAGGCCTTAGGGTTGTAAAGCTCTTTCAGTGGGGACGATAATGACGGTACCCACAGAAGAAGCCCCGGCTAACTTCGTGCCAGCAGCCGCGGTAATACGAAGGGGGCTAGCGTTGTTCGGATTTACTGGGCGTAAAGCGCACGTAGGCGGATCGTTAAGTCGGGGGTGAAATCCTGGAGCTCAACTCCAGAACTGCCTTCGATACTGGAGAGCTCGTCG
+
CGGGGGGGGGGGGGGGGGGGGGGGEGFFGGGGGGFGGGGGGGGGGGGGGGGGGGGGGGGGGGGGGGGGGGGGGGGGDFGGGGGGGGGGGGGGGGGGGEGGGGGGGGGGGGGGGGGGGGGGGGCGGGGGGGGGGGGGGGGGGGGGGGGGGGGGDGGGGGGGGGGGGGGGGGGGGGGDGGGGGFE:CEGGGGGGGGGGGGGGGGGGGGGCFCFFFGEGGGGGGGGGGCFGDGGGGGGG?FFGG?CDGGGGCDGGGFGGGGD4CDFGGGGFBGFD4<5FFGFFFFF3?>56B))83>:24####
@M06045:235:000000000-JCY5N:1:1101:22845:8363 1:N:0:TACAGC
TCGGCAACTCCTACGGGAGGCAGCAGTAGGGAATCTTCGGCAATGGGCGAAAGCCTGACCGAGCAACGCCGCGTGAATGATGAAGGCCTTCGGGTTGTAAAATTCTGTTATAAGGGAAGAACGACTTTAGTAGGAAATGGCTAGAGTGTGACGGTACCTTATGAGAAAGCCACGGCTAACTACGTGCCAGCAGCCGCGGTAATACGTAGGTGGCGAGCGTTATCCGGAATTATTGGGCGTAAAGAGCGCGCAGGTGGTTGATTAAGTCTGATGTGAAAGCCCACGGCTTAACCGTGGTGAA
+
CGGGGGGGGGGGGGGGGGGGGGGGGGGGGGGGGGGGGGGGGGGGGGGGGGGGGGGGGGGGGGGDFGGGGGGGGGGGGGGGGGGGGGGGGGGGGGGGGGGGGGGGGGGCEGGGGGGGGGGGGGGGGGGGG9EGGGGGGGGGFFGGGGGGGGGGGGGGGGGGGGGGGGGGGGGGGGGGGGGGGGGGGGGGGGGGGGFGGGGCEGGGGGDEGGGGGGEGGGGGGGFECECEGDGGFFFFFGGGGGFGGGGGGG<CD:9CG5CDGGGCFGF@FGFF?GFFFFBF8FGFDFE:BFF?<E0(4####
@M06045:235:000000000-JCY5N:1:1101:17998:8384 1:N:0:TACAGC
TCGGCAACTCCTACGGGAGGCAGCAGTGGGGAATATTGCACAATGGGCGGAAGCCTGATGCAGCGACGCCGCGTGAGGGATGACGGCCTTCGGGTTGTAAACCTCTTTCAGTAGGGAAGAAGCCGCAAGGTGACGGTACCTGCAGAAGAAGCGCCGGCTAACTACGTGCCAGCAGCCGCGGTAATACGTAGGGCGCAAGCGTTATCCGGAATTTTTGGGCGTAAAGAGCTCGTAGGCGGTTTGTCGCGTCTGCCGTGAAAGTCCGGGGCTCAACTCCGGATCCGCGGGGGGTACGGGCTCC
+
CGCDE>FDFFDFFFG7FB:FCF7@@EC@EFCB@FGCADGFGC@EAEFF:FEGGGGFEFGEDEFGGGG=C::BFFFCFGGGGGFFGCCGCEG<:CB?CBDFFAFGGFGFGG9F<<DG8EFFGGG<FGDCGG<@<DFDG>FGCFF::FGGFGGCFGDGGGGEEFGGGGGGFEFCF+<<:<CE8C>CGFFGC6*;86CDGGGGGGGEGFGGDE>C6+30/1;CE:8C=FGCFC?EGECEF7:9CCG50/979DGG7FDGG55DGCCFDDCD:7>F6F7=FGB>75*.))0))0..(6(7B####
@M06045:235:000000000-JCY5N:1:1101:6499:8388 1:N:0:TACAGC
TCGGCAACTCCTACGGGAGGCAGCAGTGGGGAATATTGCACAATGGGCGAAAGCCTGATGCAGCAACGCCGCGTGAGCGATGAAGGCCTTCGGGTCGTAAAGCTCTGTCCTCAAGGAAGATAATGACGGTACTTGAGGAGGAAGCCCCGGCTAACTACGTGCCAGCAGCCGCGGTAATACGTAGGGGGCTAGCGTTATCCGGATTTACTGGGCGTAAAGGGTGCGTAGGTGGTTTCTTAAGTCAGGAGTGAAAGGCTACGGCTCAACCGTAGTAAGCTCTTGAAACTGGGAAACTTGAAGA
+
CGGGGGGGGGGGGGGGGGGGGGGGGGGGGGGGGGGGGGGGGGGGGGGGGGGGGGGGGGGGGGGGGGGGGGGGGGGGGGGGGGGGGGGGGGGGGGGGGGGGGGGGGGGGGGGGGGGGGGGDGGGGGGGGGGGGGGFGGGGGGGGGGGGGGGGGGGGGGGGGGGGGGGGGGGGGGGGGGGGGGGGGGGGGGGGGGGGGDGGGGGGGGGGGGGGGGGGGGFFGGGGGGGGGGGGGGGGGGGFGFGGGGG7CFGGDFFFGGGDDGGGGGGGFFCFGFFFFF7?BFFGFFFFFFFFFFFFF2####
@M06045:235:000000000-JCY5N:1:1101:13984:8397 1:N:0:TACAGC
TCGGCAACTCCTACGGGAGGCAGCAGTGGGGAATATTGGACAATGGGGGCAACCCTGATCCAGCCATGCCGCGTGAGTGATGAAGGCCTTCGGGTTGTAAAGCTCTTTTGGCGGGGACGATGATGACGGTACCCGCAGAATAAGCCCCGGCTAACTTCGTGCCAGCAGCCGCGGTAAGACGAAGGGGGCTAGCGTTGTTCGGAATTACTGGGCGTAAAGCGCGTGTAGGCGGTTGTTCAAGTCGGGTGTGAAAGCCTTGAGCTCAACTCAAGAAATGCACTCGATACTGGATGACTTGCCT
+
CGGGGGGGGGGGGGGGGGGGGGGGGGGGGGGGGGGGGGGGGGGGGGGGGGGGGGGGGGGGGGGGGGGGGGGGGGGGGGGGGGGGGGGGGGGGGGGGGGGGGGGGGGGGGGGGGGGGGGGGGGGGGGGGGGGGGGGGGGGG?EGGGGGGGGGGGGGGGGGGGGGGGGGGGGGGGGGGGGGGGEDEGGGGGGGGGGGGGGGGGGCCEGGGGGGGGGCGGFGGGGG:EGDGGGGGGGGGGGGGGGGGGGGGDGGGGGFGGGFGGGFGGGFFFFFFFGFFFG4=F@CF475@=???7F<2<####
@M06045:235:000000000-JCY5N:1:1101:8685:8401 1:N:0:TACAGC
TCGGCAACTCCTACGGGAGGCAGCAGTGGGGAATCTTGCGCAATGGGCGAAAGCCTGACGCAGCGACGCCGCGTGGGGGAAGAAGGCTTTCGGGTTGTAAACCCCTTTCAGGAAGGACGAAGCCACTCGGGTGAATAGCTCAGAGGGTGACGGTACTTCCAGAAGAAGCCCCGGCTAACTACGTGCCAGCAGCCGCGGTAATACGTAGGGGGCAAGCGTTGTCCGGATTTATTGGGCGTAAAGAGCGTGTAGGCGGCTTGGTAGGTCCGCTGTGAAAACTCGAGGCTCAACCTCGAGGGAC
+
CGGGGGEGGFGGGGGGGGGGGGGGGGGGGGGGGGGGCFGGGGGGGGGFGGGGGGGGGGGGDGGGGGGGGGGGGCFGGDGGGGGGGGGGGGGGGGGGGGGGGGGGGGGGGGFFGFGGGGGGGDGGFFFFGGGFFGGGGGGGFFGGGGGGGGGGGGGGGFFFGGGGGGGGGFGGGGGGGGGGGGGFFFFGFFFGGGGGGD8CCCFGFCECGGGGGGGFGEEGGGFCEE8*;+A+<CFGGGGGGEGFGGGDDDGGGGGGCE3DGGGGG::=@DBD5DFFFGFF*.9BF>@>4?FF0???(####
@M06045:235:000000000-JCY5N:1:1101:19907:8410 1:N:0:TACAGC
TCGGCAACTCCTACGGGAGGCAGCAGTGGGGAATATTGCACAATGGGCGGAAGCCTGATGCAGCGACGCCGCGTGGAGGATGACGGCCTTCGGGTTGTAAACTCCTTTCGACTCCGACGAAGCGTGAGTGACGGTAGGGGTAGAAGAAGCACCGGCCAACTACGTGCCAGCAGCCGCGGTAATACGTAGGGTGCGAGCGTTGTCCGGAATTACTGGGCGTAAAGAGCTTGTAGGCGGTTTGTCGCGTCTTCTGTGAAAACTTGGGGCTCAACCTTAAGCTTGCAGGGGATACGGGCACGTG
+
CGGGGGGGGGGGGGGGGGGGGGGGGGDFGGGGGGGGGGGGGGGGGGGGGGGGGGGGGGGGGGGGDGGGGGGGGGGGGGGGGGGGGGGGGGGGGGGGGGGGFGGGGGGGGGGGGGGGGGGGGGGGFGGGGGGGGGGGGGGGGGGGGGGGGGGGGGGGGGGGGGGGGGGGGGGGGGGGGGGDGGGG7FFGGGGGGGGGGGGCGGEGGDGDGGGGGFFGGGG5:EFGGGGFGE6CGGGGGGGGGGGGGG55CDGGG9*7>CCFGFF4FGD))>?GF4??FGFFF434=F>B::FFF@>B(####
@M06045:235:000000000-JCY5N:1:1101:16753:8411 1:N:0:TACAGC
TCGGCAACTCCTACGGGAGGCAGCAGTGGGGAATTTTGGACAATGGGGGCAACCCTGATCCAGCCATTCCGCGTGAGTGAAGAAGGCCTTCGGGTTGTAAAGCTCTTTTGTCCGGAACGAAACGGTTAGGTCTAATAAGCCTGACTACTGACGGTACCGGAAGAATAAGCACCGGCTAACTACGTGCCAGCAGCCGCGGTAATACGTAGGGTGCGAGCGTTAATCGGAATTACTGGGCGTAAAGCGTGCGCAGGCGGTTTTGTAAGCCAGATGTGAAATCCCCGGGCTCAACCTGGGGGCG
+
CGGGGGGGGGGGGGGGGGGGGGGGGGGGGGGGGGGGGGGGGGGGGGGGGGGGGGGGGGGGGGGGGGGGGGGGGGGGGGGGGGGGGGGGGGGGGGGGGGGGGGGGGGGGGGGGGGGGGGGGGGGGGFGGGGGGGGGGGGGGGGGGGGGGGGFGGGGGGGEGGGGGGGGGGGGGGGGGGGGGGGGGGGGGGGGGGFGGGGGEGGGFGGGGGGGGGGGEGDGEE7CFGGGGDGGGFGGGGGGGGGGGGGGGGGGGDCDGD:C5DGGGGGCFFGFFFGFFFGFFFFGFFFFFFFFF:F?FF####
@M06045:235:000000000-JCY5N:1:1101:4750:8433 1:N:0:TACAGC
TCGGCAACTCCTACGGGAGGCAGCAGTGGGGAATATTGGACAATGGGGGCAACCCTGATCCAGCAATGCCGCGTGAGTGATGAAGGCCTTCGGGGTGTAAAGCTCTTTTGGCGGGGACGATGATGACGGTACCCGCAGAATAAGCCCCGGCTAACTTCGTGCCAGCAGCCGCGGTAATACGAAGGGGGCTAGCGTTGTTCGGAATTACTGGGCGTAAAGGGCGCGTAGGCGGTCCTGATCGTCGGATGTTAAAGTCCTGGGCTCAACCTGGGAACTGCATCCGATACGGCGGGACTGTGTA
+
CGEGGGGGGEFGGGGG+FFGDGGGD<CFFGGDCE,FEC@GCFEFGGFGGEGGDFGGFGGFGFGGGGGGFGG7@FGEGFF9FGF9FDGGGGGGGG+@FBEEGGGFGGGGGFEAFCFDEEGGGCGGEFGEEGD7>F<*<FGBFGGGGGG:FCGGGGFGGDGGGGGCGGGGFFGGG>EGGGDFGCCE5C5CEGCFGGCEGAFGGGCCGGFGGGGC=CEEGGGF5CCEGGGEGGGGE=*C?FDGGGGDGGGCD*2A7<0:CFCF3<4CFFCF@5@<405?977B?FGBDD>3>>)3(0(3(####
@M06045:235:000000000-JCY5N:1:1101:18456:8445 1:N:0:TACAGC
TCGGCAACTCCTACGGGAGGCAGCAGTGGGGAATATTGCACAATGGGCGAAAGCCTGATGCAGCGACGCCGCGTGAGGGATGACGGCCTTCGGGTTGTAAACCTCTTTCAGCAGGGAAGAAGCGAAAGTGACGGTACCTGCAGAAGAAGCGCCGGCTAACTACGTGCCAGCAGCCGCGGTAATACGTAGGGCGCAAGCGTTGTCCGGAATTATTGGGCGTAAAGAGCTCGTAGGCGGCTTGTCACGTCGGGTGTGAAAGCCCGGGGCTTAACCCCGGGTCTGCATTCGATACGGGCTCCTA
+
CGGGGGGGGGGGGGGGGGGGGGGGGGFGGGGGGGGGGGGGGGGGGGGGGGGGGGGGGGGGGGGGGGGGGGGGGEFGGGGGGGGGGGGGGGGGGGGGGEFGGGGGGGGGGGGGGGGGGGGGGGGGGGGGGGGGGGGGGGGGGGGGGGGGGGGGGGGGGGGGGGGGGGGGGGGGGGGGGGGGGGGGGGFGGGGGGGGCGGGGGGGGGGGGEFGGFFEFGGG=EGFFGGG?FGGGGGGGGGGCGGGGGGGGGGGGGGGGGGGGGGGGGGGFFFFGBGBFFGFFFFGFFFFFFFFF1>BF(####
@M06045:235:000000000-JCY5N:1:1101:12234:8446 1:N:0:TACAGC
TCGGCAACTCCTACGGGAGGCAGCAGTTAGGAATCTTGGACAATGGGCGCAAGCCTGATCCAGCCATGCCGCGTGAGTGATGAAGGCCTTAGGGTTGTAAAGCTCTTTCAGCGGGGAAGATAATGACGGTACCCGCAGAAGAAGCCCCGGCTAACTTCGTGCCAGCAGCCGCGGTAATACGAAGGGGGCTAGCGTTGCTCGGAATCACTGGGCGTAAAGCGCACGTAGGCGGCTTTCTAAGTCAGGGGTGAAATCCTGGAGCTCAACTCCAGAACTGCCTTTGATACTGGGTAGCTCCGGA
+
CGGDGGEFGFGGGGGGGGGGGGGGFGFGGGGFGGGGGFGGGGGFAFGGGGGGGGGGGGGGGGGGGGGGGGGGGGGGGGGFGFGGGGFEGGCFGGFGGGGGGGGGGGGGGGGGGGGG:FGGGGGGGGGGGGFGGFEGEGGGGGGGGFDFGGDCGGGGGGGGGGFFGGGGGGGGGEGGCFGGGGGGGGGGGGGGGG??CEDGGGGE>FFGGCFGGGG5CECFGE5EG@FGGGGGEGGFFGGGGGF7CC4>DDF<DF><D+995D7DGFGFFC6C6C44=4??@?FFFFF?B?@)-)4:-####
@M06045:235:000000000-JCY5N:1:1101:24719:8472 1:N:0:TACAGC
TCGGCAACTCCTACGGGAGGCAGCAGTGGGGAATATTGGACAATGGGCGAAAGCCTGATCCAGCAATGCCGCGTGAGTGATGAAGGCCTTAGGGTTGTAAAGCTCTTTTACCCGGGATGATAATGACAGTACCGGGAGAATAAGCCCCGGCTAACTCCGTGCCAGCAGCCGCGGTAATACGGAGGGGGCTAGCGTTGTTCGGAATTACTGGGCGTAAAGCGCACGTAGGCGGCTTTGTAAGTTAGAGGTGAAAGCCCAGGGCTCAACCCTGGAATTGCCTTTAAGACTGCATCGCTACACA
+
CGGGGGGGGGGGGGGGGGGGGGGGGGGGGGGGGGGGGFGGFGGGGGGGGGGGGGGGGGGGGGGGGGGGGGGGGGGGGGGGGGGGGGGGGGGGGGFGGGGGGGGGGGGGGGGGGGGGGEGGGGGGGGGGGGGGGGGGEEGGGGGGGGGGGGGGGGGGGGGGGGGGGGGGGGGGGGGGGGGGGGGGGGGGGGGGGGGGGGGGGGGDGGFGFGGGGGGGGFGGGGEGGGGGGGGGG8EFGGGGG7CFGGGDCFFGGGGGGGGGGGGFGGGFFGFGFGFFFGFFFFGFFFFBFFFFDFFF(####
@M06045:235:000000000-JCY5N:1:1101:26581:8477 1:N:0:TACAGC
TCGGCAACTCCTACGGGAGGCAGCAGTGGGGAATATTGCGCAATGGGCGAAAGCCTGACGCAGCAACGCCGCGTGCGGGATGACGGCCTTCGGGTTGTAAACCGCTTTCAGCGGGGACGAAATCAGACGGTACCCACAGAAGAAGCCCCGGCCACCTACGTGCCACCAGCCGCGGTAACACGTAGGGGGCGAGCGTTGTCCGGATTTCTTGGGCGTAAAGAGCTCGTAGGCGGCTCGGTAAGTGAGGTGTGAAAACTCCAGGCCCACCCTGGCGACGCCACCTCATACTGCCGTGGCTTCC
+
CFC7F7CFGFGEGGGGGGGGGGGGGGGFGGGECFCFGAF:FCEGGGCFGGGGGGGGGGGFGGGGGGGGGGGGGGC:4:CFGGGGGDFCFGGGDEDFGEFFC9FFGGGFGGG,:+@CECEE7FCBF?FGGF<**@<:1=:<,<<F8EFG<@1<CE*<C,?<F:CFF+*;8:;*:CEEEEE?:CC6CECEE88855?EC>*<C?C;5CF+<CFDGGG8**/++0*36/?==56EGDGEE):759:7+<4>CCCG7<DFGCF*7***/C*0)1.>))8;)9@:.79>F6=?F64)37(4(####
@M06045:235:000000000-JCY5N:1:1101:23632:8489 1:N:0:TACAGC
TCGGCAACTCCTACGGGAGGCAGCAGTGGGGAATCTTGCGCAATGGCCGAAAGGCTGACGCAGCGACGCCGCGTGTGGGAGGACGCCCCTCGGGGTGTAAACCACTGTTGCCCGGGACGAACAGCTCTTTTCGAGGAGCCTGACGGTACCGGGTGAGGAAGCACCGGCTAACTCCGTGCCAGCAGCCGCGGTAATACGGAGGGTGCGAGCGTTGTCCGGAATCACTGGGCGTAAAGGGCGCGTAGGCGGCGGCTTAAGCGTGCGGTGAAAGCCCGGGGCTCAACCCCGGGTCGGCCGAGAC
+
CGGGGGGGGGGGGGGGGGGGGGGGGGGGGGGGGGGGGGGGGGGGGGGGGGGGGGGGGGGGGGGGGGGGGGGGGGGGGGGGGGGGGGGGGGGGGGGGGGGGGGGFGGGGGGGGGGGGGGGGGGGGGGGGGGGGGGGGGGGGGGGGGGGGGGGGGFGGFGGGGGGGGEGGEGGGGGGGGGGFFGGGGGGGGGGEEEFGGGGGGGGCEGGDGGGGCCGGGGGE=FGGGGGFGGEE=E5AFDEGEGGGGGGGD3>ECGDFGGGDGGDDG9DF47@GFGEFFG>37?GF>>ED@B7BFF>B1####
@M06045:235:000000000-JCY5N:1:1101:5320:8499 1:N:0:TACAGC
TCGGCAACTCCTACGGGAGGCAGCAGTAGGGAATCTTCCGCAATGGACGAAAGTCTGACGGAGCAACGCCGCGTGAGTGATGAAGGCTTTCGGGTCGTAAAGCTCTGTTGCCAGGGAAGAACACTTAGGAGAGTAACTGCTCTTAAGGTGACGGTACCTGAGCAGCAAGCCCCGGCTAACTACGTGCCAGCAGCCGCGGTAATACGTAGGGGGCAAGCGTTGTCCGGAATCATTGGGCGTAAAGTGCGCGCAGGCGGCTTTGTAAGTCTGTCGTTTCAGTTCGGGGCTCAGCCCCGTAAAT
+
C9CEFFFGG9FAEEGCEGGGDGGEGF<FGGECAFG<CFEG7@@BCFACFF@CCFGEGFGGGGGGGGGEFCG7=4@?:FE<EEFCF,EFCAFEGGEFF:F,+EAAAFF<<AFCFGDED=FFG,DFG9FFD,B,BDFFDCDGFFDF<F9FD=@>BFBFFDCGCF,,@,@:FG*@BFFEGE:,>FFE<EE>FFCFCG,:8E887CFC;5++43888*?C8@*:C7?+0C*:?*++2A+7/>EC*21:00:C39/:)*CC3*)/2**::C>94>*:@9)))26***1<;)7).9)04)(,(####
@M06045:235:000000000-JCY5N:1:1101:27055:8499 1:N:0:TACAGC
TCGGCATCTCCTACGGGAGGCAGCAGTGGGGAATTTTGCGCAATGGGCGAAAGCCTGACGCAGCAACGCCGCGTGCGGGAAGAAGGCCCTCGGGTTGTAAACCGCTTTCGGCAGGAACGAAATTGACGGTACCTGCAGAAGAAGCACCGGCCAACTACGTGCCAGCAGCCGCGGTAATACGTAGGGTGCAAGCGTTGTCCGGAATTATTGGGCGTAAAGAGCTCGTAGGCGGTTCGTCGCGTCGGCTGTGAAAACCCGGAGCTCAACTCCGGGCCTGCAGTCGATACGGGCGGACTTTCGG
+
CGGGGGGGGGGGGGGGGGGGGGGGFGGGGGGGGGGGGGGGGGGGGGGGGGGGGGGGGGGGGGGGGGGGGGGGGGGGGGGGGGGGGGGGGGGGGGGGGGGGGGGGGGGGGGGGGGGGGFGGGGGGGGGGGGGGGGGGGGGGGGGGGGGGGGGGGGGGGGGGFFGGGGGGGGGGGGGGGGGGG<EGGDFGGGGFGGGGGGGGGGGGGGGGGGGFGE8EEGGGGGGGGGGGDGEEEGGGGGGGDEDGGGGGGGGGGGGGGGGGGGGGGGGFFGEGFGFDFCFFFFGF35BFFDDF>:>03####
@M06045:235:000000000-JCY5N:1:1101:10496:8501 1:N:0:TACAGC
TCGGCAACTCCTACGGGAGGCAGCAGTGGGGAATCTTGGACAATGGGCGCAAGCCTGATCCAGCCATGCCGCGTGAGTGAAGAAGGCCTTAGGGTTGTAAAGCTCTTTTGCCAGGGACGATAATGACGGTACCTGGAGAATAAGCCCCGGCAAACTTCGTGCCAGCAGCCGCGGTAATACGAAGGGGGCTAGCGTTGTTCGGATTTACTGGGCGTAAAGCGCACGTAGGCGGGTCGTTAAGTCAGGGGTGAAATCCCGGAGCTCAACTCCGGAACTGCCTTTGATACTGGCGACCTTAAAC
+
CGGGGEGGGGGFCFE@FCFGGEGGGGGGFC:CCEEGFDAFCFFGGGAFGGGGGFFFC<EEFCGGFGFGGGEEEGE=FFEFEGFFGGGGGFFFFFEFFGGGGGGFFFGGGGGGFEFEGGGGGGGFCGGGEFGGGGGFFGFGGDFGGCFFG@FG:FGCFFGGGGGGGGGGGGGGGGGDEFGGGGGFDBCCE@8CGGGGGGGGGGEGGGFGGGGGG8:EGGGGGGDECC*A=FEECCGGGGGGG<:F9FGGC5500<747:<CCG<6CCC=?F3C<D>)16?4=F7?FF6**94.4.792####
@M06045:235:000000000-JCY5N:1:1101:9848:8501 1:N:0:TACAGC
TCGGCAACTCCTACGGGAGGCAGCAGTGGGGAATATTGCACAATGGGCGCAAGCCTGATGCAGCGACGCCGCGTGAGGGATGACGGCCTTCGGGTTGTAAACCTCTTTCAGTAGGGAAGAAGCGAAAGTGACGGTACCTGCAGAAGAAGCGCCGGCTAACTACGTGCCAGCAGCCGCGGTAATACGTAGGGCGCAAGCGTTATCCGGAATTATTGGGCGTAAAGAGCTCGTAGGCGGTTTGTCGCGTCTGCTGTGAAAGACCGGGGCTCAACTCCGGTTCTGCAGTGGGTACGGGCAAGTT
+
CGGGGGGGGGGGGGGGGGGGGGGGGGGGGGGGGGGGGGGGGGGFFFGGGGGGGGGGGGGGGGGGGGGGGGGGGGGGGGGGGGGGGGGGGGGGGGGGGGGGGGGGGGGGGGGGGGGGGGGGGGGGGGGGGGGGGGGGGGGGGGGGGGGGGGGGDGGGGGGGGGGGGGGGGGGGGGGGGGGGGGGGGGFGGGGGGGGGGGGGGGDGGGGGDGGGGGGGGGGGGGGGFGGGGGGGGGGGGGGDGGGGGEDDDGGGGGCFGGGGGGDCGGGEFG?C?:FDFGFFBFGBFFF4FEFF:D9;(####
@M06045:235:000000000-JCY5N:1:1101:25742:8517 1:N:0:TACAGC
TCGGCAACTCCTACGGGAGGCAGCAGTAAGGAATCTTCCACAATGGGCGCAAGCCTGATGGAGCGACGCCGCGTGCGCGAAGAAGCCCTTCGGGGTGTAAAGCGCTTTTCCCAGGGATGAAGATCTGACAGTACCTGGGGAAGAAGCCTCGGCTAACTACGTGCCAGCAGCCGCGGTAATACGTAGGAGGCAAGCGTTGTCCGGAATCACTGGGCGTAAAGCGCGTGTAGGTGGTGCGCCAAGTCTGCTGTGAAAGCCCGGGGCTCAACCCCGGGAGGCGGGTGGATACTGTCAAGCGATT
+
CGGGGGGGGGGGGGGGGGGGGGGGGGGGGGGGGGGGGGGGGGGGGGGGGGGGGGGGGGGGGGGGGGGGGGGGGGGGGGGGGGGGGGGGGGGGGGGFGGGGGGGGGGGGGGGGGGGGGGGGGGGGGGGGGGGGGGGGGGGGGGGGGGGGGGGGGGGGGGGGGGGGGGGGGGGGCEGGFFGGGFGEGGGGGGGGGGGGGGCGGGGGGGGFFGGGGGGGGGGGGGGGG/8CFGG9EGG5CGGGGGFGGGF=FGC6C?*:CFGGGGDG35CFFGFGFGF:>DFFFB/<B>@@?=?FBF<?4####
@M06045:235:000000000-JCY5N:1:1101:24989:8519 1:N:0:TACAGC
TCGGCAACTCCTACGGGAGGCAGCAGCAAGGAATCTTCCGCAATGGGCGAAAGCCTGACGGAGCAACGCCGCGTGTGGGATGACGCCTTTCGGGGTGTAAACCACTTTTCTCAGGGAAGAAGCACTGACGGTACCTGAGGAAGAAGGACCGGCTAACTACGTGCCAGCAGCCGCGGTAATACGTAGGGTCCGAGCGTTGTCCGGAGTTACTGGGCGTAAAGCGCGCGCAGGCGGCGGTGTAAGCATGGCGTGAAAGCCCCTGGCTTAACCAGGGAGGGTCGTCGTGGACTGCACCGCAGTA
+
CFGGECFGGFFFFGGEGCEGGGGGGGGGGGGGGGGGFGG:ECGFGGFGE7FDGFFGGAEGEFEGGGGGGGGGGGGGGGGGGGGGEFGEGGGGGGGGDGGFGGGAFDGFDGGFGGGGGGGGGGGGGGGGGEGCFGGGCFFGGAACFGGGC7FDECCG<FFGDGGGFFGGGFGCEBEEFGGGGGCFDGCCBCEE:?EGCE8EGEGG5CEFEGGFGCFGEGGCCFC8EECEDEDGGGEG5):9CEFGFGFGGGCC7=C:5FFGGGGG4/7**>FGED5>3C57B>*77<>)968F))490####
@M06045:235:000000000-JCY5N:1:1101:6893:8528 1:N:0:TACAGC
TCGGCAACTCCTACGGGAGGCAGCAGTGGGGAATATTGGACAATGGGGGCAACCCTGATCCAGCCATGCCGCGTGAGTGATGAAGGCCCTAGGGTTGTAAAGCTCTTTTGTGCGGGAAGATAATGACGGTACCGCAAGAATAAGCCCCGGCTAACTTCGTGCCAGCAGCCGCGGTAATACGAAGGGGGCTAGCGTTGCTCGGAATCACTGGGCGTAAAGGGTGCGTAGGCGGGTCTTTAAGTCAGGGGTGAAATCCTGGAGCTCAACTCCAGAACTGCCTTTGATACTGAGGATCTTGAGT
+
CGGDGGGGGGGGGGGGGGGGGGGGGGCEGGGGDGFGGGGGGGGFGGGGGGGGGGGGGGGFGGGGGGGGGGGGGGGGGGGGGGGGFGGGGGGGGGFGGGGGGGGGGGGGGGACGGGGEGGGGGGGGCBGGGGGGGECC@FGGCGGGFGEEGGGGGGGGGGGFGCFGGGFFGGGGGGGEGGGGFGGGGGGGGGGGDGGGGGG>5E>FFCC7CFFCGEG*/AFGGGGGCGGGGGEDC5FCF?FDGGDEGGGG<FDFGGFD+>7C*06DC<FFG:7*5@F?C@47?>*=*/9F@F>?FFFF####
@M06045:235:000000000-JCY5N:1:1101:14087:8561 1:N:0:TACAGC
TCGGCAACTCCTACGGGAGGCAGCAGTGGGGAATATTGCACAATGGGCGCAAGCCTGATGCAGCGACGCCGCGTGAGGGATGACGGCCTTCGGGTTGTAAACCTCTTTCAGCAGGGAAGAAGCCTTTAAAGTGACGGTACCTGCAGAAGAAGCACCGGCTAACTACGTGCCAGCAGCCGCGGTAATACGTAGGGTGCGAGCGTTGTCCGGAATTATTGGGCGTAAAGAGCTCGTAGGCGGCGTGTCACGTCGGATGTGAAAGCCCGGGGCTTAACTCCGGGTCTGCATTCGATACGGGGCC
+
CGGGGGGGGGGGGGGGGGGGGGGGGGFGGGGGGGGGGGGGGGGGGGGGGGGGGGGGGGGGGGGGGGGGGGGGGGGGGGGGGGGGGGGGGGGGGGGGGGGGGGGGGGGGGGGGGGGGGGGGGGGGGGGGGGGGGGGGGGGGGGGGGGGGGGGGGGGGGGGGGGGGGGGGGGGGGFGGGGGGGGGGGGGGGGGGGGGGGGGGGGGGGGGGGGGGGGGGGFFGGGGGEGGFGGGGGGGGGGGGGGGGGGGGDGCEGEDGGGGGGGGF3CDFFGBGFGF??6@:DFGFFFFFFFF4-0,4:####
@M06045:235:000000000-JCY5N:1:1101:20174:8570 1:N:0:TACAGC
TCGGCAACTCCTACGGGAGGCAGCAGTGGGGAATTTTGGACAATGGGGGCAACCCTGATCCAGCCATGCCGCGTGCGGGAAGAAGGCCTTCGGGTTGTAAACCGCTTTTAGCCGGGAAGAAAAGGCGCGGGCTAATACCTCGCGTTTTTGACGGTACCGGCGGAATAAGCACCGGCTAACTACGTGCCAGCAGCCGCGGTAATACGTAGGGTGCAAGCGTTAATCGGAATTACTGGGCGTAAAGCGTGCGCAGGCGGTTCGTTGTGTCGGCGGTGAAAGCCCCGGGCTTAACCTGGGCCGC
+
CGGGGGEGGGGGGGGGGGGGGGGGGGGFGGGGGGGGGGGGGGGGGGGGGGGGGGGGGGGGGGGGGGGGGGGGGGGGGGGGGGGGGGGGGGGGGGGGGGGGGGGGGGGFFGGGGGGGGGGGGGGGGGGGGGGGGGGGGGGGGGGGGGGGGGGGGGGGGGGGGGGGGGGGFCGGGGGGGGGGGGGGGGGGGGGGGGGGGGGGGGGGGGGGGGGGGGGGGGGGGEFFGGCGGGGGGGGGGGGGDGGGGE3DGGGGGGGGDEGGGGFGGGGFDGBGEGFFFGFF@>GFFFFF>FFFFFFFF####
@M06045:235:000000000-JCY5N:1:1101:22154:8571 1:N:0:TACAGC
TCGGCAACTCCTACGGGAGGCAGCAGTGGGGAATATTGCACAATGGGCGAAAGCCTGATGCAGCAACGCCGCGTGAGCGATGAAGGCCTTCGGGTCGTAAAGCTCTGTCCTCAAGGAAGATAATGACGGTACTTGAGGAGGAAGCCCCGGCTAACTACGTGCCAGCAGCCGCGGTAATACGTAGGGGGCTAGCGTTATCCGGATTTACTGGGCGTAAAGGGTGCGTAGGTGGTTTCTTAAGTCAGGAGTGAAAGGCTACGGCTCAACCGTAGTAAGCTCTTGAAACTGGGAAACTTGCACA
+
CGGGGGGGGGGGGGGGGGGGGGGGGGGGGGGGGGGGGGGGGGGGGGGGEGGGGGGGGGGGGGGGGGGGGGGGGGGGGGGEGGGGGGGGGGGGGGGGGGGGGGGGGGGGGGGGGGGGGGGGGGGGGGGGGGGGGGGGGGGGGGGGGGGGGGGGGGGGGGGGGGGGGGGGGGGGGGGGGGGGGGGGGGGGGGGGGGEGGGGGGGGGGGGGGGGGGGCEGFCGGGGGGEGGGGGGEGGGGGGGGCFGGGFGGGGFFGGGGGGGGG)9=FGFFGFGFGFFFD@49FCFFFFFFFFFF?AF2####
@M06045:235:000000000-JCY5N:1:1101:23281:8585 1:N:0:TACAGC
TCGGCAACTCCTACGGGAGGCAGCAGTGGGGAATCTTGCGCAATGGGCGAAAGCCTGACGCAGCGACGCCGCGTGAGGGAAGAAGGCCTTCGGGTTGTAAACCTCTTTCAGGAGGGACGAAGCCACTCGGGTGAATAGCCCAGAGGGTGACGGTACCTCCAGAAGAAGCCCCGGCTAACTACGTGCCAGCAGCCGCGGTAATACGTAGGGGGCAAGCGTTGTCCGGATTCATTGGGCGTAAAGAGCGTGTAGGCGGCCTGAAAGGTCAGCTGTGAAAACTCGAGGCTCAACCTCGAGGCGG
+
CGGGGGGGGGGGGGGGGGGGGGGGFFGGGGGGEGGGGDFGGGGGGGGGGGGGGGGGGGGGGGGGGGGGGGGEGGGGGGGGGGGGGGGGGGGGGGGGGGGGGGGGGGGGGGGGGGGGGGGGGGGGGGGGGGGGGFGGGGFGGGGFFFGGGGGGGFFGGGGDFFGGGGGGGGGGCEEGGGGGGGGGGGFGGGGFECG8CE:EEFGGGGGGGGGGGGGGGGGGGGGGGGEE597+9CGGGGCDGFC7EFC7CGGF793>DGDFFDFGGC:@FGFF4C==FFFFFDF>BB5>F6?435:61####
@M06045:235:000000000-JCY5N:1:1101:8509:8595 1:N:0:TACAGC
TCGGCAACTCCTACGGGAGGCAGCAGTGGGGAATATTGCACAATGGGGGAAACCCTGATGCAGCAACGCCGCGTGAGTGATGACGGCCTTCGGGTTGTAAAGCTCTGTCTTCAGGGACGATAATGACGGTACCTGAGGAGGAAGCCACGGCTAACTACGTGCCAGCAGCCGCGGTAATACGTAGGTGGCGAGCGTTGTCCGGATTTACTGGGCGTAAAGGGAGCGTAGGCGGATTTTTAAGTGAGATGTGAAATACTCGGGCTTAACCTGAGTGCTGCATTTCAAACTGGAAGTCTAGGAT
+
CGGGGGCFFFGGGGGGGGGGGGGGGGGGGGGGGGGGGGGGGGGGGGGGGGGGGGGGGGGGGGGGGGGGGGGGGGGGGGGGGGGGGGCGGGGGGGGGGGGGGGGFGGGGGGGGGGGGGGGGGGGEFGGGGGGGGGGGGGGGGGGGGGGGGGGEGGFGFGGGGGGGGGGGGGGGGGGGGGGGGCFGGFGGGGGGGG8BEGGGGGGGEFEGCGGGGGEEEGGGGGGGGEGGGGGGGGC9ECFGFEFGGCFGGFC9C?GGGGGGGGG*>CFFFGFGFGFFFGFFFFFF?FFFF@?F<F)<)####
@M06045:235:000000000-JCY5N:1:1101:22536:8649 1:N:0:TACAGC
TCGGCAACTCCTACGGGAGGCAGCAGCAAGGAATTTTCCGCAATGGGCGCAAGCCTGACGGAGCAACGCCGCGTGCGGGAGGACGCCTTTCGGGGTGTAAACCGCTGTTCGTGGGGACGAAGCACTGACGGTACCCACGGAGGAAGGCCCGGCTAACTACGTGCCAGCAGCCGCGGTAATACGTAGGGGCCGAGCGTTGTCCGGAGTTACTGGGCGTAAAGCGTGCGCAGGCGGCGCGTTCTGCCCGGCGTGAAAGCCCCCGGCTCAACCGGGGCGGGTCGTCGGGGACGGGCGCGCTTCA
+
CGGGGGGGGGGGGGGGGGGGGGGGGGGGGGGGFGGGGGGGGGGGGGGGGGGGGGGGGGGGGGGGGGGGGGGGGGGGGGGGGGGGGGGGGGGGGGGGGGGGGGGGGGGGGGGEGGGGGGGGGGGGGGGGFEGGGGGGFGGGGGGGGGGGGGGGGDGGGGGGGGGGGDGGGGGGGGGGGGGGGGGGGGGGGGGGGGGGGDEEFFGGGGEGGGGGGGGGEGGGGGGG=EGEDGGGGGGGGG*9ACFGFGGGGG<EGFFDCFGGDDDG5C6@FGFD57)08C5@@DFEE>@7B>@DF:(((####
@M06045:235:000000000-JCY5N:1:1101:15454:8659 1:N:0:TACAGC
TCGGCAACTCCTACGGGAGGCAGCAGTGGGGAATATTGCACAATGGGCGGAAGCCTGATGCAGCGACGCCGCGTGAGGGATGACGGCCTTCGGGTTGTAAACCTCTTTCAGCAGGGACGAAGCGTAAGTGACGGTACCTGCAGAAGAAGCGCCGGCCAACTACGTGCCAGCAGCCGCGGTAAGACGTAGGGCGCGAGCGTTGTCCGGATTTATTGGGCGTAAAGAGCTCGTAGGCGGCTTGTCGCGTCGACTGTGAAAACCCGCAGCTCAACTGCGGGCCTGCAGTCGATACGGGCAAACT
+
CGGGGGGGGGGGGGGGGGGGGGGGGGAFGGGGGGGGGGGGGGGGGGFGGGGGGGGFG8FFGGGFEGGGDFGGGGGGGGGGGDFGDEGDGGGFGG@GGGFFGGFFGGGGGGG9=FGGG7CFGGGGGGDGFGGGGGGGGFGGGGGGGGGCFGGGGG7EC7AFGGGGGGGGGGGGGGGGGGGEGGGG681;@EEC>*:/:*CGGDGGGGG8?:9CFGGGGCEGE5=FFF6+<CEECEDEGC5DGGFDEE)9))<*53:CDCGDG3CDGD35?*=C4C/7BD558FG@4*0..7553>9>(####
@M06045:235:000000000-JCY5N:1:1101:4485:8663 1:N:0:TACAGC
TCGGCAACTCCTACGGGAGGCAGCAGTGGGGAATATTGGACAATGGGCGAAAGCCTGATCCAGCCATGCCGCGTGTGTGAAGAAGGTCTTCGGATTGTAAAGCACTTTAAGTTGGGAGGAAGGGCAGTAAGTTAATACCTTGCTGTTTTGACGTTACCAACAGAATAAGCACCGGCTAACTTCGTGCCAGCAGCCGCGGTAATACGAAGGGTGCAAGCGTTAATCGGAATTACTGGGCGTAAAGCGCGCGTAGGTGGTTTGTCAAGTTGGAAGTGAAAGCCCCGGGCTCAACCTGGGGCCG
+
CGGGGGGGGGGGGGGGGGGGGGGGGGGGGGGGGGGGGFGDGGGGGGGGGGGGGGGGGGGGGGGGGGGGGGGGGGGGGGGGGGGFGGGGGGGGGGGGGGGGGGGGGGGGGGGFFGGGGGGGGGGGGGGGGGGFFFGGGGFGGCGGGGGGGFGGGGGGGGGGGGGGGGGGGGGGGGGGGGGGGGGGGFGGGGGGGGGEGGDBEGGGGGGGGGGGGGDGFGGGGGGF?EC5=FGGGGGFGGEDGGGGF73)))):CCCDGGFGCDCGCCFFFFFG?FFFFGFF@FD>EBB3)9=F?FFFB####
@M06045:235:000000000-JCY5N:1:1101:10257:8665 1:N:0:TACAGC
TCGGCAACTCCTACGGGAGGCAGCAGTGGGGAATCTTGCGCAATGCGCGAAAGCGTGACGCAGCAACGCCGCGTGCGGGAAGACGGCCTTCGGGTTGTAAACCGCTTTCAGTTGGGACGAAGCTCCGCCGGTGAACAGCCGGCTGGAGTGACGGTACCTTCAGAAGAAGCCCCGGCTAACTACGTGCCAGCAGCCGCGGTAATACGTAGGGGGCTAGCGTTGTCCGGAATCATTGGGCGTAAAGCGCGTGTAGGCGGCCCGGTAAGTCCGCTGTGAAAGTCCAGGGCTCAACCCTGGAACC
+
CGGGGGGGGGGGGGGGG;FFGGGGFGEFGGGGGGGGGGGCGGGGGGGGGGGGGGGGGGGGGDGGGGGGGGGGGGGGGGGGGGGGGGGGGGGGGGGGGEFGGGGGGGGGGFGGDGGEGGGGDGGFGGGEEGGGGGGGGGGFEGECBFGGGGGGGGGGDGGGGFGGGGGGGGGGGGGGGGGGGGGGGGGGGGGDFGGGGDGGGDGGGGGGGEECGGGGGGGEGGGGGGGG=FGGFGCG5<EDGGGGGGDG7D7FFGGGGC>DDGDGGDF?FG3C>9/6FGF6BF76FFFFF?FF?)83?####
@M06045:235:000000000-JCY5N:1:1101:20526:8688 1:N:0:TACAGC
TCGGCAACTCCTACGGGAGGCAGCAGTGGGGAATATTGGACAATGGGCGGAAGCCTGATCCAGCAACGCCGCGTGAGGGATGACGGCCTTCGGGTTGTAAACCTCTTTCAGTACCGACGAAGCGAGAGTGACGGTAGGTACAGAAGAAGCACCGGCCAACTACGTGCCAGCAGCCGCGGTAATACGTAGGGTGCGAGCGTTGTCCGGAATTATTGGGCGTAAAGGGCTCGTAGGCGGTTTGTCGCGTCGGGAGTGAAAATCCAGGGCTTAACTCTGGACTGGCTTCCGATACGGGCGAATA
+
CGGGGGEGGGGGGGGGGGGGGGGGGGGGGGGGGGGGGGGGGGGGGGGGGGGGGGGGGGGGGGGGGGGGGGGGGGGGGGGGGGGGGGGGGGGGGGGGGGGGGGGGGGGGGGGGGGGGGGGGGGGGGGGGGGGGGGGGGGGGGGGGGGGGGGGGGGGGGGGGGGGGGGGGGGGGGGGGGGGGGGGGGGGGGGGGGGGGGGGGGGGFGGGCGGG?FGGFGGGGGGGGGGGGDG=CGGGGG3EDGC7D=5/>DGG=DC407C7FFGGGCDGF@<@F4:=F?CFFFFFFFFFFDB:@?@FB(####
@M06045:235:000000000-JCY5N:1:1101:23150:8695 1:N:0:TACAGC
TCGGCAACTCCTACGGGAGGCAGCAGTGGGGAATATTGGACAATGGGCGAAAGCCTGATCCAGCAATGCCGCGTGAGTGATGAAGGCCTTAGGGTTGTAAAGCTCTTTTACCCGGGATGATAATGACAGTACCGGGAGAATAAGCCCCGGCTAACTCCGTGCCAGCAGCCGCGGTAATACGGAGGGGGCTAGCGTTGTTCGGAATTACTGGGCGTAAAGCGCGCGTAGGCGGCTTTGTAAGTTAGAGGTGAAAGCCCGGAGCTCAACTCCGGAACTGCCTTTAAGACTGCATCGCTAACTT
+
CGEGGGGGFGGGGGGGGGGGGGGGEGFGGGFFGGE@F<CEEDGAEGGGGGGGGGFGGFGGGGGGGGGGFGGGEGECGGFGGFGGGGGGFECFGGGG7BBFGGFGGGGGGGGAFFDGGFFGGFAEEBFGGGGGGGGGGGCD><BBFEGGGG@CEE<FGGFGFGEBCFGGGCEFFEFCBGGGFDGEGEGGGE>C@EECGEGE8?G>FEFFGGGGGGGCEFFGG5:CECEGGFGG=EG+AF9:ACCFGCFDGGGGGGGGFGDD<DGGGGCB=>@DD))/9*<?BFCFFFFB?FF4A@BB,####
@M06045:235:000000000-JCY5N:1:1101:4779:8700 1:N:0:TACAGC
TCGGCAACTCCTACGGGAGGCAGCAGTGGGGAATATTGCACAATGGGCGCAAGCCTGATGCAGCGACGCCGCGTGAGGGATGACGGCCTTCGGGTTGTAAACCTCTTTCAGCAGGGAAGAAGCGCAAGTGACGGTACCTGCAGAAGAAGCGCCGGCTAACTACGTGCCAGCAGCCGCGGTAATACGTAGGGCGCAAGCGTTGTCCGGAATTATTGGGCGTAAAGAGCTCGTAGGCGGTCTGTCGCGTCTGGTGTGAAATCCCGAGGCTCAACCTCGGGCTTGCATCGGGTACGGGCGGGCC
+
CGGGGGGGGGGGGGGGGGGGGGGGGGGGGGGGGGGGGGGGGGGFGGGGGGGGGGGGGGGGGCFGGGGGGGGGGGGGGGGGGGGGGGGGGGGGGGGGGGGGGGGGGGGGGGGGGGGGGGGGGGGGGGGGGGGGGGGGCGGDFFFGGGGGGGGGGGGGGGGGGGGGFGCFGGGGGGGGGGGGGEGGGGGGGGGFGGGGGDECEGGGGGGE>FFGGFGDGGGGGGDFGGG7CGGGCEGGGGGDDGGGG=5<5FGEC2*:>FGFFFC*9CD>F4?FF<FEFG:BF3C*@FBFEF@F<F>0(####
@M06045:235:000000000-JCY5N:1:1101:15728:8709 1:N:0:TACAGC
TCGGCAACTCCTACGGGAGGCAGCAGTGGGGAATATTGGACAATGGGCGCAAGCCTGATCCAGCCATGCCGCGTGTGTGAAGAAGGCCTTCGGGTTGTAAAGCACTTTTGTCCGGAAAGAAAAGCGCTCGATTAATACTCGGGTGTTATGACGGTACCGGAAGAATAAGCACCGGCTAACTTCGTGCCAGCAGCCGCGGTAATACGAAGGGTGCAAGCGTTACTCGGAATTACTGGGCGTAAAGCGTGCGTAGGTGGTTTGTTAAGTCTGATGTGAAAGCCCTGGGCTCAACCTGGGCAGT
+
CGGGGGGGGGGGGGGGGEGGGGGGGGFGGGGGGGGGGGGGGGGGGGGGGGGGGGGGGGGGGGGGGGGGGGGGGGGGGGGGGGGGGGGGGGGGGGGGGGGGGGGGGGGGGGGGGEGGGGGGGGGGGGGGGGGGGGGGGGGGDGGGGGGGGGGGGGGGGGGGGGGGGGGGGGGGGGGGGGGGGGGGGGGGGGGGGGGGGGGGGGGGGGGGGGGGGGGGGGGGGDEGGGGGGGGGGGGFGGGGGEFGGGGGGGDGGEFGG=FGGGGGGGDFFGFGFGFFFFFFFFGFFFFFFFFFF??:<####
@M06045:235:000000000-JCY5N:1:1101:8605:8717 1:N:0:TACAGC
TCGGCAACTCCTACGGGAGGCAGCAGTGGGGAATCTTGCGCAATGGTCGAGAGACTGACGCAGCGACGCCGCGTGTGGGAGGACGCCTTTCGGGGTGTAAACCACTGTTGCCCGGGACGAATCGGCTTATTCGTAAGCCTTGACGGTACCGGGTGAGGAAGCACCGGCTAACTCCGTGCCAGCAGCCGCGGTAATACGGAGGGTGCGAGCGTTGTCCGGAATCATTGGGCGTAAAGGGCGCGTAGGCGGCCACTTCAAGCGTGCGGTGAAAGTCGGGGGCTCAACCCCTGATCGGCCGTGC
+
CGGGGGEGGGGGGGGGGGGGGGEDGGFGGGGGGGGGGGGGGGG@FG@EFGGGGGGGGGGGGGGGGGGGGGGEGFGGGGGGGGGGGGGGGGGGGGGGFGGGFGGGGGFGGGGAGCGGGFGGGFFGEE<CFC<FFGGGGGGF@FGGEGEEGGFGG*=CGGGGG7CFFGGG<FGGFGGGCFEGFGGGGGEGGGG8EGC2@8CGGEEEGDGGGGG>EEEGGEG5?>CF7E+0;FG58CEGGGGGCCDG=5>5CC):70:6CEC=C57<DGG>3*@FFGFE:C@E759?FFEE3)7/.>?03####
@M06045:235:000000000-JCY5N:1:1101:23792:8741 1:N:0:TACAGC
TCGGCAACTCCTACGGGAGGCAGCAGTGGGGAATATTGCACAATGGGCGAAAGCCTGATGCAGCAACGCCGCGTGAGCGATGAAGGCCTTCGGGTCGTAAAGCTCTGTCCTCAAGGAAGATAATGACGGTACTTGAGGAGGAAGCCCCGGCTAACTACGTGCCAGCAGCCGCGGTAATACGTAGGGGGCTAGCGTTATCCGGATTTACTGGGCGTAAAGGGTGCGTAGGTGGTTTCTTAAGTCAGGAGTGAAAGGCTACGGCTCAACCGTAGTAAGCCCTTGAAACTGGGAAACTTGAGAG
+
CGGGGGGGFEGGGGGGGFCFGEGGCFEF@FGGDFFDFCFGFGFFD<FGGGGGGGCFFFGGCFGGGFFDEEFFEGGEGGGG8+5<<DGGCFFFGEFGGEGGGGCDDDEGG<EFFGGGGF@FFCFFGGGEFCC+,C,BFFFDD@FGG<FGGGGCGGGGFGGGGGCFG7FFGGGFGGGGGG@FGGGGGGEGDEGGGGGGG8EFEEEGGGGGGGGGCECEEFFGGGGGG8==E7+:;@ED9F7:CCFGG67DGFCC7:<*769DGD<D*CCFDD@C>F=***7F5?*99F=*)55/8<9-)####
@M06045:235:000000000-JCY5N:1:1101:25257:8741 1:N:0:TACAGC
TCGGCAACTCCTACGGGAGGCAGCAGTGGGGAATATTGCGCAATGGGCGAAAGCCTGACGCAGCGACGCCGCGTGGGGGATGACGGCCTTCGGGTTGTAAACCTCTTTCAGCAGGGACGAAGCGAAAGTGACGGTACCTGCAGAAGAAGCACCGGCCAACTACGTGCCAGCAGCCGCGGTAATACGTAGGGTGCAAGCGTTGTCCGGAATTATTGGGCGTAAAGAGCTCGTAGGCGGTCTGTCGCGTCGGCTGTGAAAACCCGGAGCTCAACTCCGGGCCTGCAGTCGATACGGGCATCCC
+
CGGGGGGGGGGGGGGGGGGGGGGGDGFFGGGGGGGGGGGGGGGEGGGGGGGGGGGGGGGGGGGGGGGGGGGGGGGGGGGGGGGGGGGGGGGGGGGDGGGGGGGGGGGGGGGGGGGGGGGGGGGGGGGGGGGGGGGGGGGGGGGGGGGGGCGGGGGGGGGGGGCEEFGGFGGGGGGGGDGGGGCEEFE?FGGC8>FCGGGGGCEGFGGCCC?FGDC?FGEGGGGGGCF+<EEEGGGGGGGDGGDFGEGDDDC*97FGFEGGDDGD>7D>FFFGFGFEFGFFE@45?6;BEF@EF>>B6####
@M06045:235:000000000-JCY5N:1:1101:25609:8760 1:N:0:TACAGC
TCGGCAACTCCTACGGGAGGCAGCAGTGGGGAATATTGGACAATGGGCGCAAGCCTGATCCAGCCATGCCGCGTGAGTGAAGAAGGCCCTCGGGTTGTAAAGCTCTTTTGTCCGGAAAGAAAAGCTTTCGGTTAATACCCGGAAGTCCTGACGGTACCGGAAGAATAAGCACCGGCTAACTTCGTGCCAGCAGCCGCGGTAATACGAAGGGTGCAAGCGTTACTCGGAATTACTGGGCGTAAAGCGTGCGTAGGTGGTTCGTTAAGTCTGATGTGAAAGCCCTGGGCTCAACCTGGGCCGG
+
CGGGGGGGGGGGGGGGGGGGGGGGGGGGGGGGGGGGGGGGGGGGGGGGGGGGGGGGGGGGGGGGGGGGGGGGGGGGGGGGGGGGGGGGGGGGGGGGGGGGGGGGGGGGGGGGGGGGGGGGGGGGGGGGGGGGGGGGGGGGFGGGGGGGGCGGGGGGGGGGGGGGGGGGGGGGGGGGGGGGGEFGGFEDGGGGGGGGGGGEDGFFGGGGGGGGGGGGGGGEGGG7CEGGEGGGGGGGGGGCEG3CFGDC3<<EGGCGF=FGGGGFFFGFFGFGFFFFFGFFFFFFFFF)5@?FFFFFF####
@M06045:235:000000000-JCY5N:1:1101:27078:8819 1:N:0:TACAGC
TCGGCAACTCCTACGGGAGGCAGCAGTAAGGAATATTGGTCAATGGACGCAAGTCTGAACCAGCCATGCCGCGTGAAGGATGAAGGTCCTCTGGATTGTAAACTTCTTTTATATGGGACGAAACCTGGGAATTCCTTCCCAATTGACGGTACCATAGGAATAAGCACCGGCTAACTCCGTGCCAGCAGCCGCGGTAATACGGAGGGTGCAAGCGTTATCCGGATTCACTGGGTTTAAAGGGTGCGTAGGAGGGTAGGTAAGTCAGTGGTGAAATCTTCGAGCTTAACTCGGAAACTGGGTG
+
CGGGGGGGGGGGGGGGGGGGGGGGGGGGGGGGGGGGGGGGGGGGGGGGGGGGGGGGGGGGGGGGGGGGGGGGGGGGGGGGGGGGGGGGGGGGGGGGGGGGGGGGGGGGGGGGGGGGGGGGGGGGGGGGGGGGGGGGGGGGGGGGGGGGGGGGGGGGCFFGGGGGGGGGGGGGGGGGGGGGGGGGGGGGGGGGGGGGGGGGGGGGGGGGGGCFGGGGGGGGGGGGGGDGGGGGFEDGGGFCGEGGGEDDGGGGGEGGGGGGGGGGFGGFFGFGFFFFFGFFF3DF?FFFFFFFFFF2.####
@M06045:235:000000000-JCY5N:1:1101:22695:8825 1:N:0:TACAGC
TCGGCAACTCCTACGGGAGGCAGCAGTGGGGAATCTTGCGCAATGCGCGAAAGCGTGACGCAGCAACGCCGCGTGGGGGAAGACGGCCTTCGGGTTGTAAACCCCTTTCAGGAGGGACGAAGCGTGGGCGGTTAATAGCCGATCCACGTGACGGTACCTCCAGAAGAAGCCCCGGCTAACTACGTGCCAGCAGCCGCGGTAATACGTAGGGGGCAAGCGTTGTCCGGAATCATTGGGCGTAAAGAGCGTGTAGGCGGTCCGGTAAGTCGGCTGTGAAAGTCCAGGGCTCAACCCTGGCTGC
+
CGGGGGEGGGGGGGGGGGGGGGGGGGGGGGGGGGGGGFGGGGGGGGGGGGGGGGGGGGGGGGGGGGGGGGGGGGGGGGGGGGGGGGGGGGGGGGGGGGGGGGGGGGGGGGGGGGGGGGGGGGGGGGGGGGGGGGGGGGGGGGGGGGGGGGGGGGGGGGGGGGGGGGGGGGFGGGGGGGGGGGGGGGGGGGGGGGGGGGGGGGGGGGGGGGGGGGGFGGGGGGGGGGGDGFFGCGGGGGGGGGGGGGGGGGCGGGGGGGGDGGGGDGGFFGFC@G@6?CFFFFGFFEFFFFFFF>1<?####
@M06045:235:000000000-JCY5N:1:1101:13058:8844 1:N:0:TACAGC
TCGGCAACTCCTACGGGAGGCAGCAGTGGGGAATCTTGCACAATGGAGGAAACTCTGATGCAGCGACGCCGCGTGAGCGATGAAGCCCTTCGGGGTGTAAAGCTCTTTCGACAGGAACGATAATGACGGTACCTGGAGAAGAAGCTGCGGCTAACTACGTGCCAGCAGCCGCGGTAATACGTAGGCAGCAAGCGTTGTTCGGAATTACTGGGCGTAAAGAGTGTGTAGGCGGTGCTCTAAGTTCGGTGTGAAATCTCCCGGCTTAACTGGGAGGGTGCGCCGGAAACTGGAGTGCTCTGGG
+
CGGGGGGGGGGGGGGGGGGGGGGGGGGGGGGGGGGGGGGGGGGGGGGGGGGGGGGGGGGGGGGGGGGGGGGGGGGGGGGGGGGGGGGGGGGGGGGGGGGGGGGGGGGGGGGGGGGGGGGGGGGGGGGGGGGGGGGGGGGGGGGGGGGGGGGGGGGGGGGGGGGGGGGGGGGGGGGGGGGGGGGGGGGGGGGGGG8EGGGGGGGGGGGGGGGGGGGDGGCEGGGGGGGGGGGGGDGFGGGCGGGGGGGGGDGGGGFGGGGGGGGGGGGFFGFFEGFFEGFFDEGB>5<FFFFFB5<B2####
@M06045:235:000000000-JCY5N:1:1101:10201:8848 1:N:0:TACAGC
TCGGCAACTCCTACGGGAGGCAGCAGTGGGGAATCTTGCGCAATGGGCGAAAGCCTGACGCAGCGACGCCGCGTGGGGGAAGAAGGCCTTCGGGTTGTAAAGCTCTTTTGTCCGGAACGAAACGGTTACGGCTAATACCCGTGACTACTGACGGTACCGGAAGAATAAGCACCGGCTAACTACGTGCCAGCAGCCGCGGTAATACGTAGGGTGCGAGCGTTAATCGGAATTACTGGGCGTAAAGCGTGCGCAGGCGGTTTTGTAAGCCAGATGTGAAATCCCCGGGCTTAACCTGGGTTGG
+
CGGGGGGGGGGGGGGGGGGGGGGGFGGGGGGGGGGGGGGGGGGGGGGGGGGGGGGGGGGGGGGGGGGGGGGGGGGGGGGGGGGGGGGGGGGGGGGGGGGGGGGGGGGGGGGGGGGGGGGGGGGGGGGGGGGGGGGGGGGGGGGGGGGGGGGGGGGGGGGGGGGGGGGGGGGGGGCGGGGGGGGGGGGGGGGGGGGGGGGGGGGGGGGGGEGGGGGGGGGEGEGGGGGDEGGFGGGGGGGGDGFGGGGGGGGGGGGGGEGGGGGFFFD@FGFGFGFF?FF?FFGFE>EBFFFFBF?BF####
@M06045:235:000000000-JCY5N:1:1101:16016:8848 1:N:0:TACAGC
TCGGCAACTCCTACGGGAGGCAGCAGTGAGGAATCTTCCGCAATGGGCGCAAGCCTGACGGAGCGACGCCGCGTGTGGGATGAAGTCCTTCGGGATGTAAACCACTGTCGGAGGGGAAGACATCGACAGTACCCCACGAATAAGCCTCGGCTAACTACGTGCCAGCAGCCGCGGTAATACGTAGGAGGCGAGCGTTGTCCGGATTTACTGGGCGTAAAGCGCGCGCAGGCGGCATGGCAAGTAAGGTGTGAAATCTCCCTGCCTAACGGGGAGGGTGCACTTTAGACTGCCAAGCTATCTT
+
CGGGGGCGGFGGGGGGGGGGGGGGFGGGGGGGGGGGGGGGGGGEGGGGGGGGGGGGGGGGGGGGGGGGGGGGGGGGGGGFGGFFGGGGGGGGGGGEGFGGGGGGGGGGGGGGGGGGGGDFGFGGGGGGGGGGGGFGGGGGGGGGGGGGGGEGGGGGFFGGGFGGGGFGGGGGGGGGGGGGGGGGGGGEGGGGDGGGGGGCEGECGGG?GCGGGGGGGGGFEGGGGCEGGG=EDEECCDGGGFGCGGGFCDGGGGGFFGCFGGD6DGFDBGE3>C:B>DFF=679BFF?F?54,7:?6####
@M06045:235:000000000-JCY5N:1:1101:6680:8861 1:N:0:TACAGC
TCGGCAACTCCTACGGGAGGCAGCAGCAAGGAATTTTCCGCAATGGGCGAAAGCCTGACGGAGCAACGCCGCGTGCGGGATGACGCTTTTCGGAGTGTAAACCGCTGTTCGTGGGGACGAAGCACTGACGGTACCCACGGAGGAAGGCCCGGCTAACTACGTGCCAGCAGCCGCGGTAATACGTAGGGGTCGAGCGTTGTCCGGAGTTACTGGGCGTAAAGCGTGCGCAGGCGGCTCATCGCGCTCGGCGTGAAAGCCCCCGGCTCAACCGGGGAGGGTCGTCGAGGACGGATGGGGCCCC
+
CGGGGGGGGGGGGGGGGGGGGGGGGGGGGGGGGGGGGGGGGGGGGGGGGGGGGGGGGGGGGGGGGGGGGGGGGGGGGGGGGGGGGGGGGGGGGGGGGGGGGGGGGGGGGGGGGGGGGGGGGGGGGGGGGGGGGGGGGGGGGDGGGGGGGGGGGGGGGGGGGGFGGGGGGGGGGGGGGGGGGGGFDGEGGGGGGGGGGDEGGGGGGGGG:CGGGGGGGGGFGGGGGGGDGGGGGGGGGFGGGGGGEEDG<DCGCFCFFGFGGDGD3C7F:GFDED@@DGFFF>F>>BFBF>>B?B??(####
@M06045:235:000000000-JCY5N:1:1101:21510:8882 1:N:0:TACAGC
TCGGCAACTCCTACGGGAGGCAGCAGTGGGGAATATTGGACAATGGGCGCAAGCCTGATCCAGCCATGCCGCGTGAGTGATGAAGGCCCTAGGGTTGTAAAGCTCTTTCACCGGTGAAGATAATGACGGTAACCGGAGAAGAAGCCCCGGCTAACTTCGTGCCAGCAGCCGCGGTAATACGAAGGGGGCTAGCGTTGTTCGGAATTACTGGGCGTAAAGCGCACGTAGGCGGACATTTAAGTCAGGGGTGAAATCCCGGGGCTCAACCCCGGAACTGCCTTTGATACTGGGTGTCTACGAC
+
CGGGGGCGGGGGGGGGGGGGGGGGFGGGGGGGGGGGGGGGGGGGGGGGGGGGGGGGGGGGGGGGGGGGGGGGGGGGGGGGGGGGGGGGGGGGGGGGGEGGGGGGGGGGGGGGGGCGGGGGGGGGGGGGGGGGGGGGGGGGGGGGGFGGGGGGGFGGGGGGGGGGGGGGGGGGGGGGEGGGGGGGGGGGGGDGGGGG78FFEGGGFGGGGGGGGG=ECGGGEDGGEGGGGGGG=EDEGFFGDEFGFGGGDGCGCCFF9EGGCG5/7DDFFGFG@DFFFGFFFFGFF*9B@FF7:<?<)####
@M06045:235:000000000-JCY5N:1:1101:24479:8884 1:N:0:TACAGC
TCGGCAACTCCTACGGGAGGCAGCAGTGGGGAATATTGCACAATGGGGGAAACCCTGATGCAGCAACGCCGCGTGAGTGATGACGGCCTTCGGGTTGTAAAGCTCTGTCTTCAGGGACGATAATGACGGTACCTGAGGAGGAAGCCACGGCTAACTACGTGCCAGCAGCCGCGGTAATACGTAGGTGGCGAGCGTTGTCCGGATTTACTGGGCGTAAAGGGAGCGTAGGCGGATTTTTAAGTGAGATGTGAAATACTCGGGCTTAACCTGAGTGCTGCATTTCAAACTGGAAGTCTACGGA
+
CGGGGGGGGGGGGGGGGGGGGGGGGGGGGGGGGGGGGGGGGGGFGGGGDGGGGGGGGGGGGGGGFGGGGGGGGGGGGGGGGGGGGGGGGGGGGGGGGGGGGGGFFFGFGGGGGGGGGGGGGGGGGGGGGGGCD9F8FFCEGGGGGFGGGGGGGGGGGGGGGGGGGGGGGGGGGGGFGGGFGFGGGGGGGGGGGGEGGGGFGG5C>EGGGGGGGG8CGGGGGDGGCECGGGGGEC5FFGGGGEGGG7D>7DGGGGDGGGGGDGGFFGGFF4)2@F4=7FFFF=CFFFFFFFFFFFAB4####
@M06045:235:000000000-JCY5N:1:1101:28922:8890 1:N:0:TACAGC
TCGGCAACTCCTACGGGAGGCAGCAGTGGGGAATATTGCACAATGGGCGAAAGCCTGATGCAGCGACGCCGCGTGAGGGATGACGGCCTTCGGGTTGTAAACCTCTTTCAGCAGGGAAGAAGCGCAAGTGACGGTACCTGCAGAAGAAGCACCGGCTAACTACGTGCCAGCAGCCGCGGTAATACGTAGGGTGCGAGCGTTGTCCGGAATTATTGGGCGTAAAGAGCTTGTAGGTGGTTTGTCGCGTCTGCTGTGAAAATCCGAGGCTCAACCTCGGACTTGCAGTGGGTACGGGCACGGG
+
CGGGGGGGGGGGGGGGGGGGGGGGGGGGGGGGGGGGGGGGGGGGGGGGGGGGGGGGGGGGGGGGGGGGGGGGGGGGGGGGGGGGGGGGGGGGGGGGGGGGGGGGGGGGGGGGGFGGGGGGGGGGGGGGGGGCFGGGGGGGGCFGGGGGGGGGGGGGGGGGGGGGGGGGGGGGGGGGGGGEGGGGGGBFGGGGGEGGGGGEEEGGFGG8CFGGGCCFGFGE8EFGCFGGDC:<CFCGGDFFGGGGGGGGDFDFF?*:DEGFFGG37DGFFFFDFFFFFDE5F?D==/)7>B@F?EF>(####
@M06045:235:000000000-JCY5N:1:1101:27161:8896 1:N:0:TACAGC
TCGGCAACTCCTACGGGAGGCAGCAGTGGGGAATATTGCACAATGGGCGCAAGCCTGATGCAGCGACGCCGCGTGAGGGATGACGGCCTTCGGGTTGTAAACCTCTTTCAGTAGGGAAGAAGCGTAAGTGACGGTACCTGCAGAAGAAGCGCCGGCTAACTACGTGCCAGCAGCCGCGGTAATACGTAGGGCGCAAGCGTTATCCGGAATTATTGGGCGTAAAGAGCTCGTAGGCGGTTTGTCGCGTCTGCCGTGAAAGTCCGGGGCTCAACTCCAGAACTGCCTTTGATACTGAAGTGAC
+
CGGGGGGGGGGGGGGGGGGGGGGGGGGGGGGGGGGGGGGGGGGGGGGGGGGGGGGGGGGGGGGGGGGGGGGGGGGGGGGGGGGGGGGGGGGGGGGGGGGGGGGGGGGGGGGGGGGGGGGGGGGGFGGGGGGGGGGGGGGGGGGGGGGGGGGGEGGGGGGGGGGGGGGGGGGGGGGGGGGCEDGGGG:CGDGGGGGGGGGGGGGFFGGGGGGGGGGGGGGCEGGGGGG7FG5EGDFGC1>5EGGG=CGC5FGF<EGFGGGGFGGGGGG>FGFGFGFFFFFFFFGF@BFFFFFFDFAB2####
@M06045:235:000000000-JCY5N:1:1101:10795:8897 1:N:0:TACAGC
TCGGCAACTCCTACGGGAGGCAGCAGTGGGGAATTTTCCGCAATGGGCGAAAGCCTGACGGAGCGACGCCGCGTGGAGGATGAAGGATTTCGGTCTGTAAACTCCTGTCAGGGGGGACGATGATGACGGTACCCCCAAAGGAAGCATCGGCTAACTACGTGCCAGCAGCCGCGGTAAGACGTAGGATGCGAGCGTTGTTCGGAATTATTGGGCGTAAAGCGTGCGTAGGCGGCTTGTTAAGTCTGGTGTGAAAGCTAGGGGCTCAACCCCTGTGATGCACTGGAAACTGGCAGGCTTCACG
+
CGGGGGGGGGGGGGGGGGGGGGGGEGFFGGGGGGGGGGGGGGGGGGGGGGGGGGGGGGGGGGGGGGGGGGGGGFGGGGGGGGGGGGGGGGGGGGGGGGGGGGGGGGGGGGGGGGGGGGGGGGGGGGGGGGGGGGGGGGGGGGGGGGGGGGGGGGGGGGGGGGGGGGGGGGGGGGGGGGGGGGGGGGGGGGGGGGEEGGFGGGGEGGGGGGGGGGGGGGGGGGGGGGGGDFGGEGGEGGFDFFDCFGGGGGGGGGGGFGGGGGGGFGGFEGF39FFFFG?FFFG@4?FFFFFFFEFFF####
@M06045:235:000000000-JCY5N:1:1101:3313:8898 1:N:0:TACAGC
TCGGCAACTCCTACGGGAGGCAGCAGTGGGGAATCTTGCGCAATGGCCGAAAGGCTGACGCAGCGACGCCGCGTGTGGGAGGACGCCTTTCGGGGTGTAAACCACTGTTGCCCGGGACGAACACGACTATTCGTAGTCGCTGACGGTACCTGAGGAGGAAGCCACGGCTAACTACGTGCCAGCAGCCGCGGTAATACGTAGGTGGCGAGCGTTGTCCGGATTTACTGGGCGTAAAGGGAGCGTAGGCGGATTTTTAAGTGAGATGTGAAATACTCGGGCTTAACCTGAGTGCTGCATAACC
+
CGGGGGCFFGGGGGGGDGGGGGGGFGGGGGGGDGGGGFGDGGGGGGGGGGGGEFGGGGGGEEGGGGGGGGGGGEGGGGGFGGGGGGGGGGGGGGGEGEGGGGGGGGGGGGGGGGGGDEGGGGGGGGGGGGGGGGGGGGGGGGGGGGGGGGGG7FGFGGGGG@FGFGGGEGGGGGGGGGGGGGGGGGGGGGGCECGGFCFGGGFGDCEEGGGGGCECGGGDGEF?C7<CDGDEEG=<<DEDGE5*>CFDG3C5FDF4DFGGCFFGC?76FGFDB7?>));@F?CFFF4)58FFBFFB>####
@M06045:235:000000000-JCY5N:1:1101:25633:8914 1:N:0:TACAGC
TCGGCAACTCCTACGGGAGGCAGCAGTGGGGAATTTTGCACAATGGGGGAAACCCTGATGCAGCAACGCCGCGTGAGTGATGACGGTCTTCGGATTGTAAAGCTCTGTCTTTGGGGACGATAATGACGGTACCCAAGGAGGAAGCCCCGGCTAACTTCGTGCCAGCAGCCGCGGTAATACGAAGGGGGCTAGCGTTGTTCGGAATTACTGGGCGTAAAGCGCACGTAGGCGGATCGGTCAGTTAGGGGTGAAATCCCGGGGCTCAACCCCGGAACTGCCTTTAATACTGCCGGTCTAAGGG
+
BFGGGGDGGDGGGGCFCEFGGGGGGGGCFDEF:FFGGEFGGFFGGGFDCGGFFEFGG<FGGGGGGGGGGGGGGGGDGFGGGGGGGGGGGGGGGFEGGGGGC<EFFGGGGGFGGGGGGEGDGGGDEFEEGGFFGGFGGGGGG:FGGFGGG7C*@EGFGGGFFGGGGGGGGGGGECFEFFFGG*BFEE7CGE>FDG;C>EFFGEDEGGGFFDGFGECE?;CGGGGGEGGGGGGGCE5=ECE<F:FCFGGCGCC9C?C9CEGGDD3CF4C>BDDG>C7@FG?=0=D6*6@F?4)7>E>?4####
@M06045:235:000000000-JCY5N:1:1101:25012:8936 1:N:0:TACAGC
TCGGCAACTCCTACGGGAGGCAGCAGTGGGGAATATTGCACAATGGGCGCAAGCCTGATGCAGCGACGCCGCGTGGGGGATGACGGCCTTCGGGTTGTAAACCTCTTTCAGTATCGGCGAAGCTCCGTGGTTTTCTGCGGGGTGACGGTAGGTACAGAAGAAGCACCGGCCAACTACGTGCCAGCAGCCGCGGTAATACGTAGGGTGCGAGCGTTGTCCGGAATTACTGGGCGTAAAGAGCTCGTAGGTGGTTTGTCGCGTTGTCCGTGAAAACTCACAGCTCAACTGTGGGCGTGCCCGT
+
CGGGGGGGGGGGGGGGGGGGGGGGGGGGGGGGGGGGGGGGGGGGGGGGGGGGGGGGGGGGGGGGGGGGGGGGGGGGGGGGGGGGGGGGGGGGGGGGGGGGGGGGGGGGGGGGGGGGGGGGGGGGGGGGGGGGGGGGGGGGGGGGGGGGGGGGGGGGGGGGGGGGGGGGGGGGGGGGGGGGGFGGGGGGGGGGGGGGGGFGFGGGGGGGGGGGGGGGGGGGCEGGGGGGGGG=EGGGGGCGGGGGEEFDGGGEF=DGGGGDGGCDFGD75*>DFGFF?FFFFFGFFFF@*9@D?EFF(####
@M06045:235:000000000-JCY5N:1:1101:15355:8941 1:N:0:TACAGC
TCGGCAACTCCTACGGGAGGCAGCAGTGGGGAATATTGGACAATGGGCGCAAGCCTGATCCAGCCATGCCGCGTGAGTGATGAAGGCCTTAGGGTTGTAAAGCTCTTTCAGTGGGGAAGATAATGACGGTACCCACACAAGAAGCCCCGGCTAACTTCGTGCCAGCAGCCGCGGTAATACGAAGGGGGCTAGCGTTGTTCGGATTTACTGGGCGTAAAGCGCACGTAGGCGGTTTGTTAAGTCAGGGGTGAAATCCCGGAGCTCAACTCCGGAACTGCCCTTGATACTGGCAAGCTAGGAA
+
CGGGGGGGGGGGGGGGGGGGGGGGFGFGGGGGDGGGGGGGGGGGGGGGEGGGGGGGGGGGGGGGGGGGGGGGGGGGGFGGGGGGGGGGGGGGGGGGGGGGGGGDGGGGGGGDGGGGGGGGGGGGGGGGGGGGGDFFGGGGGGGGGGGGGGGGGGGGGGGGCEGGGGGGGGGGGGGGGGGGGFGGGGGGGGCCCEGGCEFGGGEGGGGGGGGGGGGGGGGGGGGD=FFFEFGGGGDGGGGGGGGGGGGGC55FFGGGGGGDD<CDCCFFFGFGFGF?@GFFFFGFFFFFFFFFFFFB.####
@M06045:235:000000000-JCY5N:1:1101:6979:8947 1:N:0:TACAGC
TCGGCAACTCCTACGGGAGGCAGCAGTGGGGAATATTGGACAATGGGCGCAAGCCTGATCCAGCCATGCCGCGTGAGTGAAGAAGGCCTTCGGGTTGTAAAGCTCTTTTGTCCGGAAAGAAAAGCTCTCGGTTAATACCCGGGGGTGATGACGGTACCGGAAGAATAAGCACCGGCTAACTTCGTGCCAGCAGCCGCGGTAATACGAAGGGTGCAAGCGTTACTCGGAATTACTGGGCGTAAAGCGTGCGTAGGTGGTTCGTTAAGTCTGATGTGAAAGCCCTGGGCTCAACCTGGGTGGC
+
CGGGGGGGGGGGGGGGGGEGGGGGGGFGFGGGGGFGFGGGGGGGGGGGGGGGGGGGGGGGGGGGGGGGEGGGGGGGGGGGGGGGGGGGGGGGGGGGGGGGGGGGGGGGGGGGGGGGGGGFFFGGGBFFGEGGGGGGGGEFEEEEGGGGGGGGGGGGFGGGGDGFGGGGGGGGGGGGGGFDFGGDGGGGFGGFGGGGGGGG>EGGGFGGCEGFGGGGGGGGG58<:EECEGG?CGGGGGGGGGFGGGGGGGGCDGDFG>FFDGGFGFGFFGFGFGFF?FFF5>GF>FF@FFF@::<?B####
@M06045:235:000000000-JCY5N:1:1101:10541:8948 1:N:0:TACAGC
TCGGCAACTCCTACGGGAGGCAGCAGTGGGGAATATTGGACAATGGGCGAAAGCCTGATCCAGCGACGCCGCGTGGGTGAAGAAGGCCTGCGGGTTGTAAAGCCCTTTCGGTGGGGAAGAAAAGCCTCGAGTTAACACCTCGGGGTCTTGACGTAACCCATAGAAGAAGCACCGGCTAACTCTGTGCCAGCAGCCGCGGTAATACAGAGGTTGCGAGCGTTAATCGGAATTACTGGGCGTAAAGCGCGCGTAGGCGGCTTTGCAAGTCGGGTGTGAAATCCCCAGGCTTAACCTGGGGCAA
+
CGGGGGFGGGGGGGGGGGGGGGGGGGFGGGGGGGGGGGGGGGGGGGGGGGGGGGGGGGGGGGGGGGGGGGGGGGGGGGGGGGGGGGGGGGGGGGGGGGGGGGGGGGGGGGGGGGGGGGGGGGGGGGGGGGGGGGGGGGGGGGGGGGGGGGGGGGGGGGGGGGGGGGGGGGGGGGGGGGGGGGGGGGGGGGGGGGGGGGGGGGGGGGGGGGGGGGGGGGGGGGDGFGGGGGGGGGGGGGGGGCFGGGGGGGDGGGFGGGGDGGFGFFGFEGFGFGEFFGFFFFG47>FFFFFFAFFFB####
@M06045:235:000000000-JCY5N:1:1101:19009:8952 1:N:0:TACAGC
TCGGCAACTCCTACGGGAGGCAGCAGTGGGGAATATTGGACAATGGGCGGAAGCCTGATCCAGCAACGCCGCGTGAGGGATGACGGCCTTCGGGTTGTAAACCTCTTTCAGCACAGACGAAGCGAGAGTGACGGTATGTGCAGAAGAAGGACCGGCCAACTACGTGCCAGCAGCCGCGGTAATACGTAGGGTCCGAGCGTTGTCCGGAATTATTGGGCGTAAAGGGCTCGTAGGCGGTTTGTCGCGTCGGGAGTGAAAACACCGGCCTTAACTCGGTGCTTGCTTTCGATCCGGGCAGGGT
+
CGGGGGGGGGGGGGGGGGGGGGGGF9<CDGGGGGEFGGGGGGGFGGFGGGCGGGGGGGGGGGGGFFGGGGGGGFGGGGGGGGFGGGGGGGGFGDGGEGGGFGGGDBFGFGFGGGFGGGGGGGGGG>FGGGCGGGGGGGGGACFGGGGDGGFGGGGGDCFCGGGGFCFDFGGGGGGEGGGGGGGGGGGCFEECG8ECEGG8*:?FGCE5EFGDGGGFGGGE*5*<CGE*;==ECGGGEDED*0?DF5)19CC5D=D>7E>*>4>37)1097@C67<BE3;FB47==@B>)0)0(707(####
@M06045:235:000000000-JCY5N:1:1101:25859:8957 1:N:0:TACAGC
TCGGCAACTCCTACGGGAGGCAGCAGTGGGGAATTTTGCACAATGGGGGAAACCCTGATGCAGCAACGCCGCGTGGAGGATGAAGGTCTTTGGATTGTAAACTCCTTTCGACCGGGACGATTATGACGGTACCGGGAGAAGAAGCACCGGCTAACTCTGTGCCAGCAGCCGCGGTAATACAGAGGGTGCAAGCGTTGTTCGGAATTATTGGGCGTAAAGGGCGCGTAGGCGGTGCGGTAAGTCTGCGGTGAAATCTTCCGGCTCAACTGGGAGTCTGCCGTGGAAACTGCCGTGCTTCCAT
+
CGGGGGGGGGGGGGGGGGGGGGGGGGGGGGGGGGGGGEGGGGGGGGGGGGGGGGGFGGGGGGGGGGGGGGGGGGGGGGGGGGGGGGGGGGGGGGGGGGGGGGGGGGGGGGGGGGGGGDGGGGGGGGGGGGGGGGGGGGGGGFFGGGGGGGGGGGGGGGGGGGFFGGGGGGGGGGGGGGGGGGGGGGGGGFFGGGCCEEGGGGGGGGGGGGGFGGCGDFFFGGGGGG=58CEEGEDGGGCCF7CCGCDDDGGGGGGGFGGGGGCC*9FFFC>D>D?FFG@BD@CEF?FFFFFFFFF0<####
@M06045:235:000000000-JCY5N:1:1101:4986:8958 1:N:0:TACAGC
TCGGCAACTCCTACGGGAGGCAGCAGTCGGGAATTTTGCGCAATGGGCGAAAGCCTGACGCAGCAACGCCGCGTGAGGGATGACGGCCTTCGGGTTGTAAACCTCTTTTCTCAGGGACGATGATGACGGTACCTGAGGAAGAAGCCACGGCTAACTACGTGCCAGCAGCCGCGGTAATACGTAGGTGGCGAGCGTTGTCCGGATTTACTGGGCGTAAAGAGCGCGCAGGCGGTCGTTCAAGTCGCGTGTGAAAGCCCCCGGCTCAACTGGGGAGGGTCACGCGATACTGATCGACTCCAGA
+
CGGGGGGGGGGGGGGGGGGGGGGGGGGGGGGGGGGGGGGGGGGGGGGGGGGGGGGGGGGGGGGGGGGGGGGGGGGGGGGGGGGGGGGGGGGGGGGGGGGGGGGGGGGGGGGGGGGGGGGGGGGGGGGGGGGGGGGGGGGGGGGGGGGGGGGGGGFGGFGGGGGGGGGGGGGGGGGGGGGGGGGGGGGGGGGEGGEGGGGGGGGGGGFGGGGGGGGGCFGFGFGGGGGGGGGGGGGGGGCFGGGGGEDGGGGGCFFFGGGGGG)9=FGFFGFGDGDF@F>FFFD3BBF4BBFFFFF61####
@M06045:235:000000000-JCY5N:1:1101:23288:8965 1:N:0:TACAGC
TCGGCAACTCCTACGGGAGGCAGCAGTGGGGAATTTTGGACAATGGGGGCAACCCTGATCCAGCCATGCCGCGTGCGGGAAGAAGGCCTTCGGGTTGTAAACCGCTTTTAGCCGGGAAGAAAAGGCGCAGGACAATACCCTGCGTTCTTGACGGTACCGGCGGAATAAGCACCGGCTAACTACGTGCCAGCAGCCGCGGTAATACGTAGGTGGCGAGCGTTGTCCGGATTTACTGGGCGTAAAGGGAGCGTAGGCGGATTTTTAAGTGAGATGTGAAATACTCGGGCTTAACCTGAGTATC
+
CGGGGGGGGGGGGGGGGGGGGGGGCGFGGGGGGGGGGGGGGGGGGGGGGGGGGGGGGGGGGGGGGGGGGGGGGGGGGGGGGGGGGGGGGGGGGGGGGGGGGGGGGGGGGGGGGGGGGGGGGGGGGGGGEGGGGGGGGGGGGGGGFGGGGGGGGGGGGGGGGGGE@CFFGGGGGGGGGGFGGGGGGGGGGGGGGGEGGGGGGGGGGGGFGGGGFCEGGGGEGGEFGGE=CCGGGGGGGGGGGGGFC5CDGDCGGDGGGCDDGGGG:FGFFGFDFDFFFGFF?6C<>>BFF:@?>F<((####
@M06045:235:000000000-JCY5N:1:1101:8666:8990 1:N:0:TACAGC
TCGGCAACTCCTACGGGAGGCAGCAGTAGGGAATTTTCCGCAATGGGCGCAAGCCTGACGGAGCAACGCCGCGTGCGGGAGGACGCCTTTCGGGGTGTAAACCGCTGTTCGTGGGGACGAAGCACTGACGGTACCCACGGAGGAAGGCCCGGCTAACTACGTGCCAGCAGCCGCGGTAATACGTAGGGGCCGAGCGTTGTCCGGAGTTACTGGGCGTAAAGCGTGCGCAGGCGGCGCGTTCTGCCCGGCGTGAAAGCCCCCGGCTCAACCGGGGAGGGTCGTCGGGGACGGGGGCGCCAAC
+
CGGGGGEGFFGGGGGGGGGGGGGGGGFGGGGGGGGFGFGGGGGEGGGGGGGGGGGGGFGGGGGGGGGGGGGGGGGGGGGGGGEFGGGGGGGGGGGGGGGGGGGGGGGGGGGFGGGGEGGGGGGGGGGGGGGGGEG9FGGGGGGGGGGGGGGGGGGGGGECGGGGGGGGGGGGG5EGEGGFGGG9FFEGGGGGGGGEEEEGGGGGEGGGFGDGGGDEEGGGG?E=GGGCEGDC8C7CCG:DGGGCCCDGGG)5CFGGGCCDCDGD3<C@FGEGFG5>EGDFFFCDFFFEBFFF(),4(####
@M06045:235:000000000-JCY5N:1:1101:4521:9055 1:N:0:TACAGC
TCGGCAACTCCTACGGGAGGCAGCAGTGAGGAATATTGCTCAATGGGCGCAAGCCTGAAGCAGCGACGCCGCGTGGACGATGAAGGCTTTCGGGTCGTAAAGTCCTTTTCTGGGTGACGAGCAGGGACGGTAGCCCAGGAATAAGTGTCGGCTAACTACGTGCCAGCAGCCGCGGTAAAACGTAGGACACAAGCGTTATCCGGAGTTACTGGGCGTAAAGGGCGTTCAGGCGGGTGATTAAGTTCGCTATGAAAGCGCCAGGCTAAACCTGGCGAGGCTGGCGGATACTGGTCATCTAGTG
+
CGGGGGGGGGGGFGGGGGGGGGGGFCGGGGGGFGGGGGGDFGGGGGGGGGGGGGGGGGGGGGGGGGGGGGGGGGGGGGGGGGGGGGGGGGGGGGGGGGGGGGGGGGGGGGGGGGFEGGGGGGGGGGGDGEGGCFFGGGGGGGGGGGGGGDCEFGGGGGGGGGFGFFCFGGGGGGGGGGGGGGGGGGGGGGGGGGGGGGGGGGD8C;EGFGGCFFGGGEGGGGGGGGGFGGGGGG=EFGGG7:CDGGGGG3CFFCGGGGGGGGGGGGCFFFFGFGFEBDFFFFDD:B>FFF:?AFFF2####
@M06045:235:000000000-JCY5N:1:1101:17958:9090 1:N:0:TACAGC
TCGGCAACTCCTACGGGAGGCAGCAGTGGGGAATTTTCCGCAATGGGCGAAAGCCTGACGGAGCAATGCCGCGTGGAGGTAGAAGGCCCACGGGTCGTGAACTTCTTTTCCCGGAGAAGAAGCAATGACGGTATCTGGGGAATAAGCATCGGCTAACTCTGTGCCAGCAGCCGCGGTAATACAGAGGATGCAAGCGTTATCCGGAATGATTGGGCGTAAAGCGTCTGTAGGTGGCTTTTTAAGTCCGCCGTCAAATCCCAGGGCTCAACTCTGGACAGGCGGTGGAAACTACCAAGCGGGC
+
CGGGGGGGGGGGGGGGGGGGGGGGGGGGDFGGGGGGGGGGGGGGGGGGFGGGDGGGGGGGGGGGGGGGGGGGGGGGGGGGGGGGGGGGGEEEGGGGGFGGGGFGGGGGGGGGGGGGGGGGGGGGGGGGGGGGGGGGGDGGCCFGGGGGFFGGGGGFGGGGGDCGGGGGGGGGGGCGGGGGGGFGGGGGGGGFGGGGGGDGGGGGCE5<7@FGGGGGGEEGGFGEECEFGGGFGGGGEGGGFFGGFCDGDGDECCF76CFG**9509=F?2=FFGFF4<FFBBCBFFFFFFFF?F:?2####
@M06045:235:000000000-JCY5N:1:1101:25308:9105 1:N:0:TACAGC
TCGGCAACTCCTACGGGAGGCAGCAGTGGGGAATATTGGACAATGGGCGAAAGCCTGATCCAGCAATGCCGCGTGGGTGAAGAAGGTCTTCGGAGTGTAAAGCCCTTTCGACGGGGACGATGATGACGGTACCCGTAGAAGAAGCCCCGGCTAACTTCGTGCCAGCAGGCGCGGTAATACGAAGGGGGCTAGCGTTGCTCGGATTGACTGGGCGTAAAGGGCGCGTAGGCGGTTCGTACAGTCAGACGTGAAATTCCGGGGCTCAACCTGGGGGCTGCGTTTGATACGTTCGGACTTGAAT
+
@CFF76@F8EGCEEFFGFEGG@BF@FF@EFGBFGCDFEFE<@FCFGGACF+@F?FEEDCFEGFG<FEF@FFCC>FGCFGCGF9<FGEGGGCFG:+BEFEFGFFGGFEFEEFFGGGDFGEFDCFCACGGGFF:9BC:FFC93<8DF3<FGGGDBCFGFFCG@7FFCBGG<CFGGGGB*CF9F@F:FEGBCEC88E;CGG+<>>EGGF+<<AFDFE2?ECFFCDGGD:8CEFGEEG=EEDGCE97:E:6C<CFCF77D:+9339D<=CC))27CEG>>:5>.5<56@4@F?4)0933(.####
@M06045:235:000000000-JCY5N:1:1101:9893:9106 1:N:0:TACAGC
TCGGCAACTCCTACGGGAGGCAGCAGTGGGGAATATTGCGCAATGGGCGGAAGCCTGACGCAGCGACGCCGCGTGAGGGATGACGGCCTTCGGGTTGTAAACCTCTTTCAGCAGGGACGAAGCTAACGTGACGGTACCTGCAGAAGAAGCGCCGGCTAACTACGTGCCAGCAGCCGCGGTAATACGTAGGGCGCAAGCGTTGTCCGGAATTATTGGGCGTAAAGAGCTCGTAGGCGGTTTGTCGCGTCTGTCGGGAAAGCCCACGGCTTAACCGGGGGTCTGCGTTGGATACGGGCAGCTC
+
9EGFGGGGGFGFFFGGGGEGGGGGFFEFFGGGEGFFGFGFGGDCGGGGEC@@FFFGF8EGGGFDGGGGGGGGGFGEGFGGFG<FCEGGC=FGGGGEF=FEGGGGFGFFGGGAFFFGGGGGGGGAEFGGFCFFCFBF*>FCFGE;:FGGGGEGGGDEGFGGGGGC::FFGG:<CF<BEEEEECCFDC2CC8>FG5/8:C;?;8:<CEG8:*+0<E7FGGGC==C<+C6731>;CEGGGCEGGFCCCGD3192<5*))/*95CFFG5DD@>C=749)53CB>5):5..75794?0790(####
@M06045:235:000000000-JCY5N:1:1101:13803:9120 1:N:0:TACAGC
TCGGCAACTCCTACGGGAGGCAGCAGTGGGGAATCTTGCGCAATGGCCGAAAGGCTGACGCAGCGACGCCGCGTGCGGGAGGAAGGCCTTCGGGTCGTAAACCGCTGTCGGGAGGGAAGAAGAGGCCGGGGAGGAAATGCCCTGGTTCTGACGGTACCTCCAAAGGAAGCACCGGCTAACTCCGTGCCAGCAGCCGCGGTAATACGGAGGGTGCAAGCGTTGTTCGGAATTATTGGGCGTAAAGCGCGCGCAGGCGGCCTGGAAAGTCTATGGGTGAAATGCCGGGGCTCAACCCCCTTAC
+
CGGGGGGGGGGGGGGGGDGGGGGGGGEGGGGGGGGGGGGGGGGGGGGGGGGGGGGGGGFGGGGGGGGGGGGGGCFGGGGGGGDGGGGGGGGGGGGDGGGGGGGGGEGEGFGGGGGGGGGGCFCGGGGGGGGGGGGGGGGGGGCGG<FGGGGGGGGGGGFGGGGGGGGGGGGGGGGGGGGFFFGGGFEG7FGGGGGGGGGGGGFFGGGGGGGGDGGGF5EGEG8A9CG5EG7C?FGGGGGGGGGGFGGDGGGGGGCCDGGGGGCGGGDF*:**09@E>GFF??FBE>@D3>*/:51:(####
@M06045:235:000000000-JCY5N:1:1101:6721:9181 1:N:0:TACAGC
TCGGCAACTCCTACGGGAGGCAGCAGCCAGGAATCTTGGGCAATGGGCGAAAGCCTGACCCAGCAACACCGTGTGGGCGATGAAGGCCTTCGGGTCGTAAAGCCCTGTTGATAGGGACGAAGGGCGAAGGGTTAATAGCCCCTAGCCTGACGGTACCTTTCGAGGAAGCCCCGGCTAACTACGTGCCAGCAGCCGCGGTAATACGTAGGGGGCGAGCGTTGTCCGGATTTATTGGGCGTAAAGAGCGTGTAGGCGGTTCGGTAAGTCTGTCGTGAAATCCTGAGGCTCAACCTCGGGGGTC
+
CGGGGGGGGGGGGGGGGGGGGGGGGGGGGGGGGGGGGGGGGGGGGGGGGGGGGGGGGGGGGGGGGGGGGGGGGGGGGGGGGGGGGGGGGGGGGGGGGEGGGGGGGGGGGGGGGGGGGGGGGGGGGGGGGGGGDGGGGGEFFGGGGGGGGGGGGGGGGGGGGGGGGGGGGGGGGGGGGGGGGGGGGGGGGGGGGGGGGGGEGGGFFCFGGGGGGGGGGGEEEGGGGGEEDCFGGGGGGG=DEEGD*:C7D>FGGGDGDG37DG7<F7*9@DBF;DFFFGFFFFCFFFFFFFFF2)4:9####
@M06045:235:000000000-JCY5N:1:1101:7102:9185 1:N:0:TACAGC
TCGGCAACTCCTACGGGAGGCAGCAGTGGGGAATATTGCACAATGGGCGGAAGCCTGATGCAGCGACGCCGCGTGAGGGATGACGGCCTTCGGGTTGTAAACCTCTTTCAGCAGGGACGAAGCGAGAGTGACGGTACCTGCAGAAGAAGCGCCGGCCAACTACGTGCCAGCAGCCGCGGTAAGACGTAGGGCGCGAGCGTTGTCCGGATTTATTGGGCGTAAAGAGCTCGTAGGCGGCTTGTCGCGTCGTCCGTGAAAACCCACGGCTTAACTGTGGGCTTGCGGTCGATACGGGCAAATC
+
CGGGGGGGGGGGGGGGGGGGGGGGGGGGGGGGGGGGGGGGGGGGGGGGGGGGGGGGGGGGGGGGGGGGGGGGGGGGGGGGGGGGGGGGGGGGGGGGGGGGGGGGGGGGGGGGGGGGGGGGGGGGGGGGGGGGGGGGGGGGGGGGGGGGGGGGGGGGGGGGGGGGGGGGGGGGGGGGGGGGGGGGGGGGGGGGGGGDEGGEEGGGGGGEGE@FGGGGGGGGGGGGGGGGGGGCGGGGGG=DDFGGGGGDDGGGGGGFGGGGGGGGGGCDFFFGFGFFFGFFFFGFD:DF@B:BFBFF(####
@M06045:235:000000000-JCY5N:1:1101:5877:9191 1:N:0:TACAGC
TCGGCAACTCCTACGGGAGGCAGCAGTGGGGAATATTGCGCAATGGGCGAAAGCCTGACGCAGCGACGCCGCGTGAGGGATGAAGGCCTTCGGGTTGTAAACCTCTTTCAGCGCCGAAGAAGCGAAAGTGACGGTAGGCGCAGAAGAAGCACCGGCTAACTACGTGCCAGCAGCCGCGGTAATACGTAGGGTGCAAGCGTTGTCCGGAATTATTGGGCGTAAAGAGCTCGTAGGCGGTTTGTCGCGTCTGCTGTGAAAATCCAGGGCTTAACCCTGGACCTGCAGTGGGTACGGGCAATTC
+
CGGGGGGGGGGGGGGGGGGGGGGGFGGGGGGGGGGGGGGGGGGFGGGGGGGGGGGGGGGGGGGGEGGGGGGGGGGGGGGDGGGGGGGGGGGGGGGGGGGGGGGGGGGGGGGGGGGGGGGGGGGGGGDGGGGGGGGGGGGGGGGGGGGGGGGGGGGGGGGGFGGGGGFGGGGGGGGGGGGGGGGGGGCGGGGGGGGFGGGGGGGGGGGCGGGD:FGGGGGGGGCFGGGGGGGGGGGGGGE7EGGDG7CCGGGGGGGGGGGGGGGGGDDFFFFFFG5>FD>FFFGFFF4?F@@@(>09(####
@M06045:235:000000000-JCY5N:1:1101:24196:9227 1:N:0:TACAGC
TCGGCAACTCCTACGGGAGGCAGCAGCAAGGAATTTTCCGCAATGGGGGCAACCCTGACGGAGCAACGCCGCGTGCGGGATGACGCTTTTCGGAGTGTAAACCGCTTTTCTTGGGGAGGATGGAGGACAGTACCCGAGGAAGAAGGCCCGGCTAACTACGTGCCAGCAGCCGCGGTAATACGTAGGGGCCGAGCGTTGTCCGGAGTTATTGGGCGTAAAGCGCGCGCAGGCGGCCTCGCGCGCCCGACGTGAAAGCCCCCGGCTTAACCGGGGAGGGTCGTTGGGGACGGCGGGGCCTTGC
+
CGGGGGGGGGGGGGGGGGGGGGGGGGGGGGGGGGGGGGGGGGGGGGGGGGGGGGGGGGGGGGGGGGGGGGGGGGGGGGGGGGGGGGGGGGGGGGGGGGGGGGGGGGGGGGGGGGGGGGGEGGGGGGGGGGGGGFGGGGGGGGGGGGGGGGGGGGGGGGGGGGGGGGGGGGGGGGGGGGGGGGGGGGGGGGGGGGC?CCGDCGG?E?8CFGGGG5EGGGGGGGGGD===EGGEGCEEGCED=CDGGGDDD7D:7??DCEC55DCCGFCF?7BGF<>3>CFD7@C;BE55)7)7>>B1(####
@M06045:235:000000000-JCY5N:1:1101:8206:9249 1:N:0:TACAGC
TCGGCAACTCCTACGGGAGGCAGCAGTGGGGAATCTTGCACAATGCACGAAAGTGTGATGCAGCAACGCCGCGTGCGGGAAGACGGCCTTCGGGTTGTAAACCGCTTTCAGTTGGGACGAAGCTTCAGTGGTGAATAGCCATTTGGAGTGACGGTACCTTCACAAGAAGCCCCGGCTAACTACGTGCCAGCAGCCGCGGTAATACGTAGGGGGCAAGCGTTGTCCGGAATCACTGGGCGTAAAGGGCGCGTAGGCGGCCTGATAAGTAGGGGGTGAAATCCTGCGGCTTAACCGCAGCGCT
+
CGGGGGGGGGGGGGGGGGGGGGGGGGGGGGGGGGGGGCGGGGGGGGGGGGGGGGGGGGGGGGGGGGGGGGGGGGEGGGGGGGGGGGGGGGGGGGGGGEGGGGGFGEGGGGGGGGGGGGGGGGGCGGGGGGGGGGGEGGGCGGGGGGGGGGGGEEGFBFGFGGGGGGGGGGGGGGGGGGGGGGGGGGGGGGFGGGGGGGGEDEGGGFGGGGGGGGGGGFGECEEGGGEDGGGGGGGGGGGGGECGGEDGGGGGGCFCGGGCGD70:DC6BGEGF<@>FFFFFFG:>DF3B?FFBF>96####
@M06045:235:000000000-JCY5N:1:1101:12686:9251 1:N:0:TACAGC
TCGGCAACTCCTACGGGAGGCAGCAGTAGGGAATATTGGACAATGGGGGCAACCCTGATCCAGCAATGCCGCGTGAGTGATGAAGGCCTTAGGGTTGTAAAGCTCTTTTACCCGGGATGATAATGACAGTACCGGGAGAATAAGCTCCGGCTAACTCCGTGCCAGCAGCCGCGGTAATACGGAGGGAGCTAGCGTTGTTCGGAATTACTGGGCGTAAAGCGCGCGTAGGCGGCTTTTTAAGTCAGAGGTGAAAGCCCGGGGCTCAACCCCGGAATTGCCTTTGAAACTGGAAAGCTAACGA
+
CFC@@FEFGGGGFGGGGGGCF7EEFGEEGGF8ED,CEEFFGGFFFGGGGD7FFGGGGDFFFFGGGA<C<CCGF@F@FGGGFFDGCFGGGCDFCCFCECCEFCDC,?EEEE9EFGGG>CE<FEFGGCGFGCDEFEE==CFFGGGGGGGGGGGGGGG<FGGGGGGGGGGGGGGGFGGGGGGGGGEFGGGGGG9:CEG>EGGGG>B8CCCGGF+;FEGGEGGFG=GGG=C=CFGGGGGGFC*97<CCCFGG6779>C429:DD5)/169F>>D:35CFF=GBFFFF@4*==?F4?2<:26####
@M06045:235:000000000-JCY5N:1:1101:16222:9253 1:N:0:TACAGC
TCGGCAACTCCTACGGGAGGCAGCAGTGGGGAATATTGCACAATGGGCGCAAGCCTGATGCAGCGACGCCGCGTGAGGGATGACGGCCTTCGGGTTGTAAACCTCTTTCAGTAGGGAAGAAGCGTAAGTGACGGTACCTGCAGAAGAAGCGCCGGCTAACTACGTGCCAGCAGCCGCGGTAATACGTAGGGCGCAAGCGTTATCCGGAATTATTGGGCGTAAAGAGCTCGTAGGCGGTTTGTCGCGTCTGCCGTGAAAGTCCGGGGCTCAACTCCGGATCTGCGGTGGGTACGGGCACAGA
+
CGGGGGGGGGGGGGGGGGGGGGGGGGFGGGGGGGGGGGGGGGGGGGGGGGGGGGGGGGGGGGGGGGGGGGGGGGGGGGGGGGGGGGGGGGGGGGGGGGGGGGGGGGGGGGGGGGGGGGGGGGGGGGGGGGGGGGGGGGGGGGGGGGGGGGGGGGGGGGGGGGGGGGGGGGGGGGGGGGGGGGGGGGEGGGGGGGGGGGGGGGGGGGGGGFGGFGGGGGGGGEGGGGGGGGGGGGGGGGGGGGGGGGGGGGGGGEGFGFGGGGGGGGGEFGFGFGFFFDDEFFGFFFFFEEFFFFFF(####
@M06045:235:000000000-JCY5N:1:1101:18168:9264 1:N:0:TACAGC
TCGGCAACTCCTACGGGAGGCAGCAGTGGGGAATATTGCGCAATGGGCGGAAGCCTGACGCAGCGACGCCGCGTGGGGGATGACGGCCTTCGGGTTGTAAACCTCTTTCAGCAGGGACGAAGCTTACGTGACGGTACCTGCAGAAGAAGCGCCGGCTAACTACGTGCCAGCAGCCGCGGTAATACGTAGGGCGCAAGCGTTGTCCGGAATTATTGGGCGTAAAGAGCTCGTAGGCGGTTTGTCGCGTCTGTCGTGAAAGCCCACGGCTTAACCGTGGGTCTGCGGTGGATACGGGCATACT
+
CGGGGGGGGGGGGGGGGGGGGGGGFGGGGGGGGGGGGGGGGGGGGGGGGGGGGGGGGGGGGGGGGGGGGGGGGGGGGGGGGGGGGGGGGGGGGGGGGGGGGGGGGGGGGGGGGGGGGGGGGGGGGGGGGGGGGGGGGGGGGGGGGGGGGGGGGGGGGGGGGGGGGGGGGGGGGGGGGDGGEGGGGGGGGGGGGGGGGGGGGGGGGGGEEGFFGGGCGFGGG5FGFGGGGGGGGGGGGGGGGGGGGGGGGGGGGGGGGGGG4DGGGGDEEGFGFGF>BGFFFFGFFB5>3@=@2DBF(####
@M06045:235:000000000-JCY5N:1:1101:16636:9292 1:N:0:TACAGC
TCGGCAACTCCTACGGGAGGCAGCAGTCGGGAATTTTGGGCAATGGGGGAAACCCTGACCCAGCAACGCCGCGTGAAGGATGAAGTTTTTCGGAATGTAAACTTCGAAAGAATAGGAAGAATTAATGACGGTACTATTTATAAGGTCCGGCTAACTACGTGCCAGCAGCCGCGGTAATACGTAGGGACCAAGCGTTGTTCGGATTTACTGGGCGTAAAGGGCGCGTAGGCGGCGTGGTAAGTCAGTTGTGAAATCTCCGAGCTTAACTCGGAACGGCCAACTGATACTGCTGTGCTAAAAG
+
CGGGGGGGGGGGGGGGGGGFGGGGCFFGGGGDDFGGGFEEGGGGGGGGEGGGGGGGGGFFFGGGGGGGGGGGG=FGGGGGGGGGGGGGGGGGGGGGGGGGFGGGGEF8CFGGFGGGGGGGGGGGGGGGGGGGGGGGGGGGGGGGGGGGGGGGGGGGGGGGGGGGGGGGGGGGGGFEGFFGGFGGGGGGGGGGGGEEGGGGGDEGGGGGGGGGGGEECCFGGGGGGGEGGGGGGGGGEGGFGGGGGGFGGGFGFECDFCGGGGCFGGFB?GBGFGE:33>FFFGFFFFFFFFFFFFA-####
@M06045:235:000000000-JCY5N:1:1101:15363:9296 1:N:0:TACAGC
TCGGCAACTCCTACGGGAGGCAGCAGTGGGGAATATTGCACAATGGGCGAAAGCCTTATGCAGCGACGCCGCGTGAGGGATGACGGCCTTCGGGTTGTAAACCTCTTTCAGCAGGGAAGAAGCGAAAGTGACGGTACCTGCAGAAGAAGCGCCGGCTAACTACGTGCCAGCAGCCGCGGTAATACGTAGGGCGCGAGCGTTGTCCGGAATTATTGGGCGTAAAGAGCTCGTAGGCGGCTTGTCGCGTCGGTTGTGAAAGCCCGGGGCTTAACCCCGGGTCTGCAGTCGATACGGGCCTCCT
+
CGGGGGGGGGGGGGGGGGGGGGGGGGGGGGGGGGGGGGGGGGGGGGGGGGGGGGGGGGGGGGGGGGGGGGGGGGGGGGGGGGGGGGGGGGGGGGGGGGGGGGGGGGGGGGGGGGGGGGGGGGGGGGGGGGGGGDGGGGGGFGGGGGGGGGGGGGGGGGGGGGGGGGFGGGGGGGFGGGGGGGGGGGGGGGGGGGGGGGGGGGGGGGGE?8CGCF7EGGG8CECGGCCFGGCEGGGGGGG31:CDGGGGGG9CD5CFGGG<5FGGG<CBFD?CFCBBEGBFFFGFFFF))50.:BFF(####
@M06045:235:000000000-JCY5N:1:1101:24308:9334 1:N:0:TACAGC
TCGGCAACTCCTACGGGAGGCAGCAGTGGGGAATCTTGCACAATGGGGGAAACCCTGATGCAGCGACGCCGCGTGAGCGATGAAGCCCTTCGGGGTGTAAAGCTCTTTCGGCAGGGACGATAATGACGGTACCTGAAGAAGAAGCTGCGGCTAACTACGTGCCAGCAGCCGCGGTAATACGTAGGCAGCGAGCGTTGTCCGGAGTTACTGGGCGTAAAGCGCGCGCAGGCGGCTTGGTAAGACTGGCGTGAAAGCCCCCGGCTCAACCGGGGAGGGTCGTTGGTGACTGCCAGGCTTGGGT
+
CGGGGGGGGGGGGGGGGGGGGGGGGGGGGGGGGGGGGGGGGGGGGGGGGGGGGGGGGGGGGGGGGGGGGGGGGGGGGGGGCGGGGGGGGGGGGGGGGGGGGGGGGGGGGGGGGGGGGGGGGGGGGGGGGGGGGCGGGGGGGGGGGGGGGGGGGGGGGGGGGGGGGGGGGGGGGGGGGGGGGGGGGGGEGGCGGGGGGGGGGGEGGGGGGGGGGGGGGGGGGGGGGGGGGGGGGGEDGFGDG?GGGFDGDG3EGGG<CGGDGGGGGGGFEDFGDDEBBFFFBF4.>?F?F?@??FFFB####
@M06045:235:000000000-JCY5N:1:1101:4752:9339 1:N:0:TACAGC
TCGGCAACTCCTACGGGAGGCAGCAGTTGGGAATCTTGGACAATGGGCGAAAGCCTGATCCAGCCATGCCGCGTGAGTGATGAAGGCCTTAGGGTTGTAAAGCTCTTTTACCCGGGAAGATAATGACTGTACCGGGAGAATAAGCCCCGGCTAACTTCGTGCCAGCAGCCGCGGTAATACGAAGGGGGCTAGCGTTGTTCGGAATTACTGGGCGTAAAGCGTGCGCAGGCGGTTTCTCAAGTCAGGGGTGAAAGCCCGGAGCTCAACTCCGGAATTGCCTTTGAATCTGTGAAGCTATGTT
+
CGGGEFGGGGGGGFGGGGGGGGGGGGGGGGGGGGGGGGGGFFGGGGGGGGE@FGGGGGGGGGGGGGFGGFEGGFG7,CF9FG9CFGGGGGEGGGFFGGGGGFDGDFGGFGGAEGGGGGGGGGGGFFFEGGC9DFFG:FGFGFFCC8FEGGGEGGGFGGGGGGGGGFGGGGDGGDGGDFFCC*,=FCGGGG5FDEEGGEGGGDGGGGGGGGGGGGGGGGGGGGGGGGGG8EGC:?E:ACG>CGCFEGGDD<FGGDCFG557CG<CCFFFF*5979.<?*9@B?C@F*97@F?F>F>..####
@M06045:235:000000000-JCY5N:1:1101:4717:9357 1:N:0:TACAGC
TCGGCAACTCCTACGGGAGGCAGCAGTGGGGAATATTGCACAATGGGCGCAAGCCTGATGCAGCGACGCCGCGTGGGGGATGACGGCCTTCGGGTTGTAAACCTCTTTCAGTATCGGCGAAGCTCCGTGGTTTTCTGCGGGGTGACGGTAGGTACAGAAGAAGCACCGGCCAACTACGTGCCAGCAGCCGCGGTAATACGTAGGGTGCGAGCGTTGTCCGGAATTACTGGGCGTAAAGAGCTCGTAGGTGGTTTGTCGCGTTGTCCGTGAAAACTCACAGCTCAACTGTGGGCGTGCAGGT
+
CGGGGGGGGGGGGGGGGGGGGGGGFFFGGGGGGGGGGCGGGGGGGGGGGGGGGGGGGGGGGGGGGGGGGGGGGGGGGGGGGGFGGGGGGGGGGDGGGGFGGGGGGGGGGGGGGGGGEGGGGGGGGGGGGGGGGGG@GGGCFGG>FFFGGGDGGGGGGGGGFFGGGGGGGGGGGGGGGGGGGGGGFGGGGGGGG?CEGGGGCGGGGGGGGGGDGGGGGGGGDGGGGGGGGGGGGEGCFFGFGGGGGGGGGGGGGGGGGGFCCCCDGFG5F377=GF41>49FFGFFF4?B?4@F39>0####
@M06045:235:000000000-JCY5N:1:1101:4001:9379 1:N:0:TACAGC
TCGGCAACTCCTACGGGAGGCAGCAGTGGGGAATATTGGACAATGGGCGAAAGCCTGATCCAGCAATGCCGCGTGAGTGATGAAGGCCTTAGGGTTGTAAAGCTCTTTTACCCGGGATGATAATGACAGTACCGGGAGAATAAGCCCCGGCTAACTCCGTGCCAGCAGCCGCGGTAATACGGAGGGGGCTAGCGTTGTTCGGAATTACTGGGCGTAAAGCGCACGTAGGCGGCTTTGGAAGTTAGAGGTGAAAGCCCAGAGCTCAACTCTGGAACTGCCTTTAAGACTGCATCGCTTCCGG
+
CGGGGGGGGGGGGGGGCCGGGGGGGFEFFEECFCFGCFEFFGGGFGGG@CFGGGEFGFF@FGGGGGFGFGG>FGEEGGGGGGFEE<EFGG@FGGGGGGC<FFDFGAFGEFCEEGGGGGGEGGGGGGGGCFGFGDGGE::FGGAEFGGC@FCFFGGGGCE@C@FCGGGGGG>:*<FDEFG?F@BFEG7CEGGCGGGG>EGGG>CGGCGGGCF5A5C5;FFCCE=CGGC55A5?GEEGF*<*?GGFC?FGG7>CDGGCGCF*9C>9CCFFF7@7@4<FFGFFFFG487==FFFFDFFF?####
@M06045:235:000000000-JCY5N:1:1101:27037:9394 1:N:0:TACAGC
TCGGCAACTCCTACGGGAGGCAGCAGTGGGGAATATTGCACAATGGGGGAAACCCTGATGCAGCAACGCCGCGTGAGTGATGACGGTCTTCGGATTGTAAAGCTCTGTCTTTAGGGACGATAATGACGGTACCTAAGGAGGAAGCCACGGCTAACTACGTGCCAGCAGCCGCGGTAATACGTAGGTGGCAAGCGTTGTCCGGATTTACTGGGCGTAAAGGGAGCGTAGGTGGATATTTAAGTGGGATGTGAAATACCTGGGCTTAACCTGGGTGCTGCATTCCAAACTGGATATCTAATTG
+
CGGGGGGGGGGGGGGGGGGGGGGGFGGGGGGGGGGGGGGGGGGGGGGGGGGGGGGGGGGGGGGGGGGGGGGGGGGGGGGGGGGGGGGGGGGGGGGGGGGGGGGGGGGGGGGGGGGGGGGGGGGGGGGGGGGGGGGGGGGGGGGGGGGGGGGGGFDGFGGGGGGGGGGGGGGGGGGGGGGGGGGGGGGGGGGGGGGGGGGFEDDGECGGGGGGGGEEGGGGGFEEEE5CEGGG=+AFFFGGGGGGGFDDGGGGGGGGGGFC5CDFGGFFFG>FFGFFFG?FFF7FF?FFFF@?DFF2)####
@M06045:235:000000000-JCY5N:1:1101:17994:9396 1:N:0:TACAGC
TCGGCAACTCCTACGGGAGGCAGCAGTGGGGAATTTTCCGCAATGGGCGAAAGCCTGACGGAGCAATGCCGCGTGGAGGTAGAAGGCCCACGGGTCGTGAACTTCTTTTCCCGGAGAAGAAGCAATGACGGTATCTGGGGAATAAGCATCGGCTAACTCTGTGCCAGCAGCCGCGGTAATACAGAGGATGCAAGCGTTATCCGGAATGATTGGGCGTAAAGCGTCTGTAGGTGGCTTTTTAAGTCCGCCGTCAAATCCCAGGGCTCAACTCTGGACAGGCGGTGGAAACTACCAAGCGCGG
+
CGGGGGGGGGGGGGGGGGGGGGGGGGGGGGGGGGGGGGGGGGGGGGGGGGGGGGGGGGGGGGGGGGGGGGGGGGGGGGGGGGGGGGGGGGGGGGGGGGGGGGGGGGGGGGGGGGGGGGGGGGGGGGGGGGGGGGGGGGGGGGGGGGGGGGGGGGGGGFGGGGGGGGGGGGGGGGDGGGGGGGFGGFGGGGGGGGGGGGGGGGGGGGGGGGGGGGGGGEGGFGGCGGFCFGGGFGGCFGGGGGGGGGGGGG<GGG7CFGGGFGCC5CFF@:FCFFFFFF>:BEGFF3?FFFFFFFFF-####
@M06045:235:000000000-JCY5N:1:1101:14858:9401 1:N:0:TACAGC
TCGGCAACTCCTACGGGAGGCAGCAGTGGGGAATATTGGACAATGGGGGCAACCCTGATCCAGCAATGCCGCGTGGGTGATGAAGGCCTTCGGGTTGTAAAGCCCTTTCGGCGGGGAAGATGATGACGGTACCCGCAGAAGAAGCCCCGGCTAACTTCGTGCCAGCAGCCGCGGTAATACGAAGGGGGCTAGCGTTGTTCGGAATTACTGGGCGTAAAGGGCGCGCAGGCGGCTCGGCACGTCCGTTGTGAAATCGCCCGGCTCAACTGGGCGGGGTCAGCGGATACGGCCGAGCTGCGGG
+
CGGGGGGGGGGGGGGGGGGGGGGGGGGGGGGGGGGGGGGGGGGGGGGGGGGGGGGGGGGGGGGGGGGGGGGGGGGGGGGGGGGGGGGGGGGGGGGGGGGGGGGGGGGGGGGEGGGGGGGGGGGGGGGGGGGGGGGGGGGGGGGGGGGGGGGGDGGGGGGGGGGGGGGGGGGGGGGGGGGGGFGGGGGGGGGGGGGGGGGGGGGGGGGGGGGGFGEGGGGGGGGGGGGGGGGGGEGGGGGGEGGGGGFD*7DGG?FDGEDDGGDDGGGFFFFFDGF:BG4>?BG)>5FFDFDF9EF>>####
@M06045:235:000000000-JCY5N:1:1101:2842:9404 1:N:0:TACAGC
TCGGCAACTCCTACGGGAGGCAGCAGTGGGGAATATTGCACAATGGGCGAAAGCCTGATGCAGCAACGCCGCGTGAGCGATGAAGGCCTTCGGGTCGTAAAGCTCTGTCCTCAAGGAAGATAATGACGGTACTTGAGGAGGAAGCCCCGGCTAACTACGTGCCAGCAGCCTCGGTAATACGTAGGTGGCTATCGTTATCCGGATTTACTTGGCGTAAAGGGTGCGTAGGTGGTTTCTTAAGTCAGGAGTGAAAGGCTACGGCTCAACCGTAGTAAGCTTTTGAAACTTGGAAACTTTCCTC
+
CGGFGECFGFGGGGDF7FEGFGGGC-CFCFGFC8FFC,CFGGGGGG,@+@FFEGGG8FGFFGACEGGCEGGG>FGEEECFFFFEDFFGFFFBFCF>@FDEFGGGGG9FGDGGFGE=FE88FGGGGGGFEGGGGGGGCFFCG7DFFFFF+@FGG?CEFFFGFFGGFFG:7F,@*>B<CFFGGGFGE,,8:CG92*4BGGGGGCEC;ECFE+<8E*/:?CC+;7ECGGGGDGGCGGGCCGFFC9>:<67DFF77:<9>FGGD3CCDD*7>)1.18:B*47@?*//==?**1)?@2F44)####
@M06045:235:000000000-JCY5N:1:1101:13447:9411 1:N:0:TACAGC
TCGGCAACTCCTACGGGAGGCAGCAGCAAGGAATCTTCCGCAATGGGCGCAAGCCTGACGGAGCAACGCCGCGTGCGGGATGACGCCTTTCGGGGTGTAAACCGCTTTTCTCGGGGACGAAGCACTGACGGTACCCGAGGAAGAAGGACCGGCTAACTACGTGCCAGCAGCCGCGGTAATACGGAGGTGGCTAGCGTTGTCCGGATTTACTGGGCGTAAAGAGCGCGCAGGCGGTCGGTCAAGTCGAGTGTGAAAGGCACCGGCTCAACTGGGGAGGGTCACTCGATACTGCTCTACGGTC
+
CGGFC@CFCEEGFEGDGF:@;668F@AFEG8FGEACFC@BB6@@,,FECFFGCGFF@<F:@BFEF8<6>C:FGCFCFCG>>B4FFGGF7E<FEC@CCFG,EAFBG7FCFDFAC=FEGGD:>F7>8@::FGGE:*<F:>F@*6::FGG@FFC<**:,<CA<<<<FG,<F+<:F@EGG:*:@?EF*AEE;5CGF?F?5/2*1<FEG5C59<9<+<FGG8?C*<FFGE:=CEE=588::=)29*<70+**)9**327?****1977)/*0*7*9FF::3.9>)8)*1.8075=F*)*)))####
@M06045:235:000000000-JCY5N:1:1101:8480:9413 1:N:0:TACAGC
TCGGCAACTCCTACGGGAGGCAGCAGTCGGGAATTTTGCGCAATGGACGAAAGTCTGACGCAGCAACGCCGCGTGAGGGATGACGGCCTTCGGGTTGTAAACCTCTTTTGTCAGGGACGATGATGACGGTACCTGACGAATAAGCCACGGCTAACTACGTGCCAGCAGCCGCGGTAATACGTAGGTGGCAAGCGTTGTCCGGATTTACTGGGCGTAACGAGCGCGCAGGCGGGCGTTCAAGTCGCGTGTGAAATCCCCCGGGCCAACGTGGGAGGGTCACGCGATCCCGATCGACTCGCAC
+
CGGECGCFCFF9<FGGFCFDEFD7EF@CEEGGGGGGGGGGD@@BEFGF:FE6CFFGFFAFGFEC8EFGGE7FF+CCEECEDG<F+:>+4BFGDGG?>?CFDAC=EFEFGC8EFADF7F:F:C,==FCGFGG<CC=CFE:C:F;F:AF@*@7>>FFEGCG,67B,C*CCCFCF<C1C<,72FF9FD2>EDGD8*=*1:;CCC8CEE:?FFG6CC8:8C*;5:55C58*:*:7C*:=:C*77+3**27979C7C7+:7DFD3))))179))1)78C))095?55))<))))0.86308(####
@M06045:235:000000000-JCY5N:1:1101:19123:9435 1:N:0:TACAGC
TCGGCAACTCCTACGGGAGGCAGCAGTGGGGAATCTTGCGCAATGGTCGAAAGACTGACGCAGCGACGCCGCGTGTGGGAGGACGCCTTTCGGGGTGTAAACCACTGTTGCCCGGGACGAACAGCGCTATTCGTGGCGTCTGACGGTACCGGGTGAGGAAGCACCGGCTAACTCCGTGCCAGCAGCCGCGGTAATACGGAGGGTGCGAGCGTTGTCCGGAATCATTGGGCGTAAAGGGCGCGTAGGTGGCCCGGTCAGTCTTTGGTGAAAGCGCGGGGCTCAACCCTGCGTCGGCCACCGC
+
CGGGGGGGGGGGGGGGGGGGGGGGGGGGGGGGGGGGGGGGGGGGGGGGGGGGGGGGGGGGGGGGGGGGGGGGGGGGGGGGGGGGGGGGGGGGGGGGGGGGGGGGGGGGGGGGGGGGGGGGGGGGGGGGGGGGGGGGGGGGGGGGGGGGGGGGGGGGGGGFGGGGGGGGGGGGGGGGGGGGGGGGGGGGGGGGGDGGGGGGGGGGGGGGGGGGGGGGGGGGGGGFGGGGGGGGGGGGGDGGGGGGGGGGGGCFG51>CFGGGFGGGGGFFGFG>C>FFGF:FFGFFFFFFEEB6E>:(####
@M06045:235:000000000-JCY5N:1:1101:17649:9438 1:N:0:TACAGC
TCGGCAACTCCTACGGGAGGCAGCAGTGGGGAATTTTGGACAATGGGCGCAAGCCTGATCCAGCAATGCCGCGTGAGTGAAGAAGGCCTTCGGGTTGTAAAGCTCTTTTGTCAGGGAAGAAACGGGCCGGGCTAATACCCTGGCCTAATGACGGTACCTGAAGAATAAGCACCGGCTAACTACGTGCCAGCAGCCGCGGTAATACGTAGGGTGCAAGCGTTAATCGGAATTACTGGGCGTAAAGCGTGCGCAGGCGGTTGTGCAAGACCGATGTGAAATCCCCGGGCTTAACCTGGGCGGG
+
CGGGGGGGGGGGGGGGGGGGGGGGGGGGGGGGDGGGGGGGGGGGGGGGGGGGGGGGGGGGGGGGGGGGGGGGGGGGGGGGGGGGGGGGGGGGGGGGGGGGGGGGGGGGGGGGGGGGGGGGGGGGGGGGGGGGGGGGGGGGGGGGGGGGGGGGGGGGGGGGGGGGGGGGGGGGGGGGGGGGGGGGGGGGGGGGGGGGGGGGGGGGGGFFGGGGGDFGGGGGGGGGGGGGGGGGGGGGGGGGGGGGGGGGGGGGGGGGGGGGGGGGGGGFFGEGFGFFBFFFFFGFFFFFFFFFFF?:?####
@M06045:235:000000000-JCY5N:1:1101:6815:9446 1:N:0:TACAGC
TCGGCAACTCCTACGGGAGGCAGCAGTGGGGAATATTGCACAATGGGGGAAACCCTGATGCAGCAACGCCGCGTGAGTGATGACGGTCTTCGGATTGTAAAGCTCTGTCTTTAGGGACGATAATGACGGTACCTAAGGAGGAAGCCACGGCTAACTACGTGCCAGCAGCCGCGGTAATACGTAGGTGGCAAGCGTTGTCCGGATTTACTGGGCGTAAAGGGAGCGTAGGTGGATATTTAAGTGGGATGTGAAATACCCGGGCTTAACCTGGGTGCTGCATTCCAAACTGGATATCTAGAGG
+
CGGGGGGGGGGGGGGGGGGGGGGGGGGGGGGDGGGGGFGGGGGGGGGGGGGGGGGGGGGGGGGGGGGGGGGGGFGGGGGGGGGGGGGGGGGGGGGGGEGGGGGGGGGGGGGGGGGGGGGGGGGGGGGGGGGGGGGGGGFGGGGGGGGGGGGGGGGGGFGFGCGGGGGGGGGGGGGGGGGGGGGFGFGGGGGGDGGGGGGGGG78EGGFGGDGGG8C5@FFE5;EEGGEGGGFCGG7CFGGFGGGGFGGGFGGGCGFGGDDGDG4CFCFFDFF?5>?F64@FFF?=BFFFFFF<B:<)####
@M06045:235:000000000-JCY5N:1:1101:20403:9455 1:N:0:TACAGC
TCGGCAACTCCTACGGGAGGCAGCAGTAAGGAATATTGGTCAATGGAGGCAACTCTGAACCAGCCATGCCGCGTGCAGGAAGACGGCCCTCTGGGTTGTAAACTGCTTTTGCCGGGGAATAAACCCCTCTACGTGTAGAGGGCTGAATGTACCCGGCGAATAAGGATCGGCTAACTCCGTGCCAGCAGCCGCGGTAATACGGAGGATCCGAGCGTTATCCGGAATTATTGGGTTTAAAGGGTGCGTAGGCGGCCTGATAAGTCAGGGGTGAAAGACGGTGGCTCAACCATCGCAGTGGTGC
+
CGGGGGGGGGGGGGGGGGGGGGGGGGGGGGGGGGFGGGGGGGGGGGGGGGGGGGGGGGGGGGGGGGGGGGGGGGGGGGGGGGGGGGGGGGGGGGGGGGGGGGGGGGGGGGGGGGGGGGGGGGGGGGGGGGGGGGGGGGGGGGGGGGGGGGGGGGGGGGGGGGGGGGGGGGGGGGGGGGGGGGGGGGGGGGGGGGGGGGGGGGGGGGGGGGGGGGGGGGGGGGGEFCFGGGGGGGGGGGGGGGGGGGGGDGGGGGGGGGGGGGGGGGGFFGFGFGFFFGFFFFGFFFFFFFFFFFFF(####
@M06045:235:000000000-JCY5N:1:1101:12443:9457 1:N:0:TACAGC
TCGGCAACTCCTACGGGAGGCAGCAGTCGGGAATTTTGGGCAATGGGCGAAAGCCTGACCCAGCAACGCCGCGTGAAGGATGAAGTATTTCGGTATGTAAACTTCGAAAGAATGGGAAGAATAAATTGACGGTACCATTTATAAGGTCCGGCTAACTACGTGCCAGCAGCCGCGGTAATACGAAGGGGGCTAGCGTTGTTCGGAATTACTGGGCGTAAAGGGCGCGTAGGCGGTCCTGATCGTCGGATGTGAAAGGCCTGGGCTCAACCTGGGAACTGCATCCGATACGGCGGGACTATCT
+
CGGGGGGGGGGGGGGGGGGGGGGGGGGGGGGGGGGGGGGGGGGGGGGGGGGGGGGGGGGGGGGGGGGGGGGGGGGGGGGGGGGGGGGGGGGGGGGGGGGGGGGGGGGGGGGGGGGGGGGGGGGGGGGGGGGGGGGGGGGGGGGGGGGGGGGGGGGGGGGGGGGGGGGGGGGGGGGGGGGGGGGGGGDGGGGGGGGGGGGGGEGGGGGGGGGGGGGGGGGGGGGGGGGGGGGGGGGGGFCFGGGGGGGGGGGGGGGGGGGGGGGGGGFFFGFGFGFFFGFFFFGFFF@>FF@E9EB0.####
@M06045:235:000000000-JCY5N:1:1101:20291:9468 1:N:0:TACAGC
TCGGCAACTCCTACGGGAGGCAGCAGTGGGGAATCTTGCGCAATGGTCGAAAGACTGACGCAGCGACGCCGCGTGTGGGAGGACGCCTTTCGGGGTGTAAACCACTGTTGCCCGGGACGAACGACTGCTTTCGAGCAGTGTGACGGTACCGGGTGAGGAAGCACCGGCTAACTCCGTGCCAGCAGCCGCGGTAATACGGAGGGTGCGAGCGTTGTCCGGAATCATTGGGCGTAAAGGGCGCGTAGGTGGCCCGGTCAGTTCGTGGTGAAAGCGCGGGGCTCAACCCTGCGTCGGCCCAATC
+
CGGGGGGGGGGGGGGGGGGGGGGGGGGGGGGGGGGGGGGGGGGGGGGGGGGGGGGGGGGGGGGGGGGGGGGGGGGGGGGGGGGGGGGGGGGGGGGGGGGGGGGGGGGGGGGGGGGGGGGGGGGGGGGGGGGGGGGGGGFFGGGGGGGGGGGGGGGGGGGGGGGGGGGGGGGGGGGGGGGGGGGGGGGGGGGGGGGGGGGGGGGGGGGEEEGGGGGGGGGDGFG?FGGGGGGEGGGGGGGGDGGCEEFGGGGFGDCGDGFGGGDFGGGFFGFGBGFFDC<>:FGFFFFFFEFF>FBB(####
@M06045:235:000000000-JCY5N:1:1101:24553:9473 1:N:0:TACAGC
TCGGCAACTCCTACGGGAGGCAGCAGTGGGGAATTGTTCGCAATGGGCGCAAGCCTGACGACGCAACGCCGCGTGGAGGACGAAGATCTTCGGGTCGTAAACTCCTTTCGATCGGGAAGAACGGCTCCGGGGCTAACATCCCTGGAGAGTGACGGTACCGAGAGAAGAAGCCCCGGCTAACTCCGTGCCAGCAGCCGCGGTAATACGGGGGGGGCAAGCGTTGTTCGGAATTACTGGGCGTAAAGGGCTCGTAGGCGGCCAACTAAGTCGGATGTGAAATCCCAAGGCCCAACTTGGTGGG
+
CGGGGGGGGGGGGGGGGGGGGGGGGGGGGGGGGGGGGGGGGGGGGGGGGGGGGGGGGGGGGGGGGGGGGGGGGGGGGGGGGGGGGGGGGGGGGGGGGGGGGGGGGGGGGGGFGGGGGGGGGGGGGGGGGGGGGGGGGGGGGGGGGGGGGGGGFGGGGGGGGGGGGGGGGGGGGGGDGGGGGGGGGGGGGGGGGGGFGGGGGGGGGGGGGGGGGEDGFGGGEEGGGGGGGGGGFFGFGG=GEDGFGGGGGGGGGGGGGGGGGGGCGGGFFDDGBD?FFGB???9).8))))0)-8):?####
@M06045:235:000000000-JCY5N:1:1101:4872:9513 1:N:0:TACAGC
TCGGCAACTCCTACGGGAGGCAGCAGTGGGGAATCTTGCGCAATGGTCGAAAGACTGACGCAGCGACGCCGCGTGGGGGAGGAAGGTCTTCGGATCGTAAACCCCTGTCACCGGGGAAGAAATCTGTGGGGGAGGAAATGCCTCTGCAGTTGACGGTACCCGGGGAGGAAGCACCGGCTAACTCTGTGCCAGCAGCCGCGGTAATACAGAGGGTGCGAGCGTTGTTCGGAATTACTGGGCGTAAAGCGCGCGCAGGCGGCTCTCTAAGTCTACGGGTGAAAGACCGGGGCTCAACCCCATG
+
CGGGGGGGGGGGGGGGGGGGGGGGFGFGGGGGGGGGGGGGGEGGGGGGGGGGGGGGGGGGGGGGGGGGGGGGGGGG7FGGGGGDGGGGGGGGG7B>FDFCGGGEGFGGGGGGGGGGGEEFGGGGFGGGGGGG7BGDFGGGGGGGGGG9FFGCGCFCGGGGGGGGG7EEGGGGGGGGGGGGFFGDGGGGGGGGGGGCGGGGGEDEGGGGCFCGGGEGGGGDGGGGCFFGGEC=F7<::CFGGECDGGGGD)9ECEDDD=<CDGFGGGGF=DFD87>D><@F4BG?F@D8537@?F?8?####
@M06045:235:000000000-JCY5N:1:1101:15353:9525 1:N:0:TACAGC
TCGGCAACTCCTACGGGAGGCAGCAGTGGGGAATATTGCACAATGGGGGAAACCCTGATGCAGCAACGCCGCGTGAGTGATGACGGTCTTCGGATTGTAAAGCTCTGTCTTTAGGGACGATAATGACGGTACCTAAGGAGGAAGCCACGGCTAACTACGTGCCAGCAGCCGCGGTAATACGTAGGTGGCAAGCGTTGTCCGGATTTACTGGGCGTAAAGGGAGCGTAGGTGGATATTTAAGTGGGATGTGAAATACCCGGGCTTAACCTGGGTGCTGCATTCCAAACTGGATATCTAGCCA
+
CGGGGGGGGGGGGGGGGGGGGGGGFGGGGGGGGGGGGGGGGGGGGGGGGGDGGGGGGGGGGGGGGGGGGGGGGGGGGGGGGGGGGGGGGGGGGGGGGGGGGFE?FGGGGGGGGGGGGGGGGEGGGGGGGGGGGGGGGGGGGGFEFGGGGGEFGGGGGGGFFGGGGGGGGGGGFGGGCFGGG:EGEFGGGGGGFGGEGEGGGGGGGFGGGGGGGDEGGGGGG=EGGGGGGGCFFFGCGDCFGGGF=:<DGGGGGGGGFGG:D5CFFDC4*7F<FDFFFGFF?@CF=?FFFF:*.065-####
@M06045:235:000000000-JCY5N:1:1101:12409:9527 1:N:0:TACAGC
TCGGCAACTCCTACGGGAGGCAGCAGTGGGGAATTGTTCGCAATGGGCGCAAGCCTGACGACGCAACGCCGCGTGGAGGATGAAGATCTTCGGGTCGTAAACTCCTTTCGATCGAGACGAACGGCCCTCGGGCTAACATCCTGAGGGAGTGACGGTACCGAGAGAAGAAGCCCCGGCTAACTCCGTGCCAGCAGCCGCGGTAATACGGGGGGGGCAAGCGTTGCTCGGAATTACTGGGCGTAAAGGGCTCGTAGGCGGCCAACTAAGTCATACGTGAAATCCCTCGGCTTAACCGGGCGCC
+
CGGGGGGGGGGGGGGGGGGGGGGGFGGGGGGGGGGGGGGGGGGGGGGGGGGGGGGGGGGGGGGGGGGGGGGGGGGGGGGGGGGGGGGGGGGGGGGGGGGGGGGGGGGGGGGFGGGGGGGGGGGGGGGGGGGGGGGGGGGGGGGGGGGGGGGGFGGGGGGGGGGGGGGGGGGGGGGGGGGGGGGGGGGGGGGGGGGGGGGGGEEFGGGGGGGGGGGGGGGGCCE8FGGGGGGGFGF7CGGG5*>CCEGGGGGGDGDFGDGGGGGGGGGFFGFGFGF:FFFFFFG?5DBF55:F949BF####
@M06045:235:000000000-JCY5N:1:1101:6370:9553 1:N:0:TACAGC
TCGGCAACTCCTACGGGAGGCAGCAGTGGGGAATATTGCACAATGGGCGAAAGCCTGATGCAGCGACGCCGCGTGAGGGATGACGGCCTTCGGGTTGTAAACCTCTTTCAGCAGGGAAGAAGCGAAAGTGACGGTACCTGCAGAAGAAGCGCCGGCTAACTACGTGCCAGCAGCCGCGGTAATACGTAGGGCGCAAGCGTTGTCCGGAATTATTGGGCGTAAAGAGCTCGTAGGCGGCTTGTCACGTCGGGGGTGAAAGCCCGGGGCTTAACCCCGGGTCTGCATTCGATACGGGCGCTAG
+
CGEDGGGCGF<CFFD@GEGGGGGGGGCFGGGG;FGGGGGFGF<FFGGGEGGGGGGFEGFGGDGGGGG7FEGDGFGGGFG7EGFGGGGGGFGFEGGGGGFGGFFFFGFEFCFGGGFEGGCGGGGGCFEEGGGCCCCEF9FEGGGFFGG8FFGDEBFGD7<CFGAEEFGFGG7<FGFGGGGGGGGG:B4<C>*8?CEGGFGEA8;C:EE8*;<:CF7C85CEGGG:C@*??CEGGDGGDGD:5C*0?C79D53*7CD3*9>FCGD3<D55@7=:67>35D7B5<FFFFFF965B?F91,####
@M06045:235:000000000-JCY5N:1:1101:18525:9616 1:N:0:TACAGC
TCGGCAACTCCTACGGGAGGCAGCAGTGGGGAATATTGCGCAATGGGCGAAAGCCTGACGCAGCGACGCCGCGTGAGGGACGACGGCCTTCGGGTTGTAAACCTCTTTCAGCAGGGAAGAAGCGAAAGTGACGGTACCTGCAGAAGAAGCACCGGCTAACTACGTGCCAGCAGCCGCGGTAATACGTAGGGTGCAAGCGTTGTCCGGAATTATTGGGCGTAAAGAGCTCGTAGGCGGTCTGTCGCGTCGGATGTGAAAATCCAGGGCTCAACCCTGGACCTGCATTCGATACGGGCACGTA
+
CGGEGGGGGFGGGGGGGGGGGGGGFGGGGGGGGGGGGGGGGGGGGGGGGGGGGGGGGGGGGGGGGGGGGGGGGGGFGGGGGGDGGGGGGGGGGGGGGGGGGGGGGGGGGGGGGGGGGGGGGGFGGGEGGGFGGGGGGGGGGGGGGGGGGGGGGGGGGGGGGGGGGGGGGFGGGGGDEGGCEGGGGGEFGGGGGGGFGGGGCEEGGEGGCGGGGGFGGGGGGGGGGGGGGGGEGGGGGGGGGGGGGGDDGGDGGGGGGGGGGGFGGG<FFFFGFGF4>*07>)*8F?FF?F@:6:>F,####
@M06045:235:000000000-JCY5N:1:1101:21104:9637 1:N:0:TACAGC
TCGGCAACTCCTACGGGAGGCAGCAGTGGGGAATATTGGACAATGGGCGCAAGCCTGATCCAGCCATGCCGCGTGAGTGATGAAGGCCCTAGGGTTGTAAAGCTCTTTCACCGGTGAAGATAATGACGGTAACCGGAGAAGAAGCCCCGGCTAACTTCGTGCCAGCAGCCGCGGTAATACGAAGGGGGCTAGCGTTGTTCGGAATTACTGGGCGTAAAGCGCACGTAGGCGGATTGTTAAGTGAGGGGTGAAATCCCAGGGCTCAACCCTGGAACTGCCTTTCATACTGGCAATCTATCAT
+
CGCFGGEGGGGFGFFGGDCEGGGDGGEFGGDDCGFGFFGGGFGCFGFGGGGGGGFFGG9FFGFFFGCFGGG>FC:FFFGGGGFG<AEFCFAFFGGGGGGGGD9FFGGGGGFCGF=FGGGGFGGGFGFGGCFGDGGGGC:FG=FFGDFEFGEFGFFGGFFGGGGGCFGGFGGGDEGGGGGGG7BFGCGEGGGGGGEGGEFCEEDDGGDCGGF;CEEGGFEFEGEGEFCFEDGG8?EF9CFFG7DGGGGGGG:FC7C<*A4535**97<:BGFGFGFFFDFFF=>FB?FFFFFF<)).-####
@M06045:235:000000000-JCY5N:1:1101:8742:9640 1:N:0:TACAGC
TCGGCAACTCCTACGGGAGGCAGCAGTGGGGAATTTTGGACAATGGGGGCAACCCTGATCCAGCCATTCCGCGTGAGTGAAGAAGGCCTTCGGGTTGTAAAGCTCTTTTGTCCGGAACGAAACGGCGAGCGTGAATATCGCTCGCTACTGACGGTACCGGAAGAATAAGCACCGGCTAACTACGTGCCAGCAGCCGCGGTAATACGTAGGGTGCGAGCGTTAATCGGAATTACTGGGCGTAAAGCGTGCGCAGGCGGTTTTGTAAGCCAGATGTGAAAGCCCCGGGCTTAACCTGGGTAGG
+
CGGGGGGGGGGGGGGEGGGGGGGGGGGGGGGGEGGGGGGGGGGGGGGDGGGGGGGGFGGGGGGGGGGGGGGGGGGGGGGGGGGGGGGFGGGGGGGGGGGGGGGFGGGGGGGGGGGGGGGGGGGFGDGGGGGGGGGGDFGGGGGGGGGGGGFGGGGGDGGGGGGGGGGGFGGGGGGGGDGGFFFGGGGGGGGGGGGGGGGGDEC7?EEFGEECEEGDGGGGDDCFGFE=EGGFFCFGFGG)CEFFGGGDCD3*9CDGG=77C7FFGGD?5C@GFF=BF74;FFCD@DE35)9*.9<<:####
@M06045:235:000000000-JCY5N:1:1101:23189:9652 1:N:0:TACAGC
TCGGCAACTCCTACGGGAGGCAGCAGTGAGGAATTTTCCGCAATGGACGCAAGTCTGACGGAGCAACGCCGCGTGCAGGAGGACGCTCTTCGGAGTGTAAACTGCTTTTCCCAGGGACGAGTTTGGACGGTACCTGGGGAACAAGCCCCGGCTAACTACGTGCCAGCAGCCGCGGTAATACGTAGGGGGCAAGCGTTGTCCGGAGTTACTGGGCGTAAAGCGCCCGCAGGCGGTCGCGTCAGTTTGGGGTGACAGCTCCTCGCTTAACGAGGAGAGGACCTCGAAGACGGCGCGACGAATA
+
CGGGGGGGGGGGGGGGGGGGGGGGGGGGGGGGGGGGGGGGGGGGGGGGGGGGGGGGGGGGGGGGGGGGGGGGGGGGGGGGGGGGGGGGGGGGGGGGGGGGGGGGGGGGGGGGGGGGGGGGGGGGGGGGGGGGGGGGGGEFGGGGGGGGGGGGGGGGGGGGGGGGGGGGGGGGGGGGGGGGGGGGGGGGGGGGGGGGGGGGGGGDGGGGGGGGGGGCGGFGGGGGGGGEECGGGGGGGG77=ECFGGGGGGGGGDFFDCCCGGGGGGDFFGFG@G>>>4FFFFGFFF3?BFFFFFFF(####
@M06045:235:000000000-JCY5N:1:1101:8026:9662 1:N:0:TACAGC
TCGGCAACTCCTACGGGAGGCAGCAGTGGGGAATATTGGACAATGGGCGCAAGCCTGATCCAGCCATGCCGCGTGAGTGAAGAAGGCCTTCGGGTTGTAAAGCTCTTTTGTCCGGAAAGAAAAGTTCCCGGTTAATACCCGGGGATCATGACGGTACCGGAAGAATAAGCACCGGCTAACTTCGTGCCAGCAGCCGCGGTAATACGAAGGGTGCAAGCGTTACTCGGAATTACTGGGCGTAAAGCGTGCGTAGGTGGTTCGTTAAGTCTGATGTGAAAGCCCTGGGCTCAACCTGGGAGGC
+
CGGGGGGGFGGE<@FGBBFBCF@FCFFFGGGGCF,CF<F@@F8CEF<F@CG7:FCGCEGGAF<E@E<AFFEFECGCFGFDFGGGFDEGGGGGGDGEGFFGF<FEEFGFFGGD,FFECFBFDD8D??AF=BFG3>FGGFGGGGEG7>FFFFAFGGG7FEG7CEGFFGGGGGGFGGGGCFGCFGGGFGCCCF57CCFEGG78ECFCFFGG5C5CCEFEDFGGGGECF?EG=CEGGGGG=FG):=5DCE7CCGGGGGC6C=7FG5CG*:CFF>8F=CFF?G4F>FCF3FFFF49?74::?####
@M06045:235:000000000-JCY5N:1:1101:20170:9671 1:N:0:TACAGC
TCGGCAACTCCTACGGGAGGCAGCAGTGGGGAATATTGGACAATGGGCGCAAGCCTGATCCAGCCATGCCGCGTGAGTGATGAAGGCCTTAGGGTTGTAAAGCTCTTTCACTCGCGACGATAATGACGGTAGCGAGAGAAGAAGCCCCGGCTAACTTCGTGCCAGCAGCCGCGGTAATACGAAGGGGGCTAGCGTTGCTCGGAATCACTGGGCGTAAAGCGCACGTAGGCGGATCTTTAAGTCAGGGGTGAAATCCCAAGGCTCAACCTTGGAACTGCCTTTGATACTGGGGATCTCGAGA
+
CGGGGGGGGGGGGGGGGGGGGGGGFGGGGGGGGGGGGGGGGGGGGGGGGGGGGGGGGGGGGGGGGGGGGGGGGGGGGFGGGGGGGGGGGGGGGGFGGGGGGGGGGGGGGGGGGGGGGGGGGGGGGGGGGGGGGGGGGGGGGGGGGGGGGGGGGGGGGGGGGGGGGGGGGGGGGGGGGGGGGGGGGGGGGGGGGGGGGGGFGGGGGGGGFGFGGGGGGGFGGGGGGFE=EGGGCGGGGGGGGGGGGGGGGGF9:CFGGFGGGCDGGGFFF>=CFGF?FG??FFGFFFFFFFFB0@1<4####
@M06045:235:000000000-JCY5N:1:1101:28160:9676 1:N:0:TACAGC
TCGGCAACTCCTACGGGAGGCAGCAGTTAGGAATTTTGGGCAATGGGCGAAAGCCTGATGCAGCAACGCCGCGTGAGCGATGAAGGCCTTCGGGTCGTAAAGCTCTGTCCTCAAGGAAGATAATGACGGTACTTGAGGAGGAAGCCCCGGCTAACTACGTGCCAGCAGCCGCGGTAATACGTAGGGGGCTAGCGTTATCCGGATTTACTGGGCGTAAAGGGTGCGTAGGTGGTTTCTTAAGTCAGGAATGAAAGGCTACGGCTTAACCGTAGTAAGCTCTTGAAACTGGGAAACTTGCTCC
+
CGGD7CGGGGGGGGGGGGEGGGGGGGGGFGGFGFFGFFGGGGGGGGGGGCFFGGFGFGGFFGG@FFGGDCEFGGGFFFGGGDGAFFGGGGGFGGFGGGG?FGGFAEFGGGAFGGGGEGGFDFGGGGCFDBFECFGGEFGGGGGGGGFGGGGDEFGGGGGGGGGGGGFGGGGDFGGGEGFGGFGGGGGGGGGGGGG5CCGGEGC:?CCG9:6FFGGGGGG7;FGGGGC=E+<FEFGGGG?:CFGGGG*>CCC<>FF*CEGGCC)9CFFFECFDDFFBF766=FC4@F?BFF>:1?264####
@M06045:235:000000000-JCY5N:1:1101:13503:9688 1:N:0:TACAGC
TCGGCAACTCCTACGGGAGGCAGCAGTGGGGAATTTTCCGCAATGGGCGAAAGCCTGACGGAGCAATGCCGCGTGGAGGTAGAAGGCCCACGGGTCGTGAACTTCTTTTCCCGGAGAAGAAGCAATGACGGTATCTGGGGAATAAGCATCGGCTAACTCTGTGCCAGCAGCCGCGGTAATACAGAGGATGCAAGCGTTATCCGGAATGATTGGGCGTAAAGCGTCTGTAGGTGGCTTTTTAAGTCCGCCGTCAAATCCCAGGGCTCAACTCTGGACAGGCGGTGGAAACTACCAAGCTCGT
+
CGGGGGGGGGGGGGGGGGGGGGGGGGGGGGGGGGGGGGGGGGGGGGGGGGGGGGGGGGGGGGGGGGGGGGGGGGGGGGGGGGGGGGGGGGGGGGGGGFGGGGGGGGGGGGGGGGGGGGGGGGGGGGGGGGGGGGGGGGGGDGGGGGGGGGGGGGGGGGGGGGGGGGGGGGGGGGGGGGGGGGGGGGGGGGGGGGGGGGGGGGGGGGGGGGGGGGGGGGGGGGGGGDGGGGGGGGGGFGGGGGGGFD<CDGGGGGGGGGGGGGGGGGGFFGFGBFFFFGFF3@D@DFFFFFF4:FFF(####
@M06045:235:000000000-JCY5N:1:1101:5378:9740 1:N:0:TACAGC
TCGGCAACTCCTACGGGAGGCAGCAGTGGGGAATATTGCACAATGGGGGAAACCCTGATGCAGCAACGCCGCGTGAGTGATGACGGCCTTCGGGTTGTAAAGCTCTGTCTTCAGGGACGATAATGACGGTACCTGAGGAGGAAGCCACGGCTAACTTCGTGCCAGCAGCCGCGGTAATACGAAGGGGGCGAGCGTTGTTCGGATTTACTGGGCGTAAAGGGCGCGTAGGCGGCCCTCCTTGTCGCGTGTGAAAGCCCCGGGCTCAACCTGGGAATTGCGCGCGAAACGGGGGGGCTTGCAG
+
CGGGGGGGGGGGGGGGGGGEGGGGGGGGGGGGDGGGGEGGGGGGGGGGGGGGGGGGGGGGGGGGGGGGGGGGGGGGEGGGGGGGGGGGGGGGGGGGGCGGGGGGGAFGGGGGGGGGGGGGEGGGGGGEGGGFGGGGGGGDGGGGGCGGGGGGGGGGGGGGGGGGGGGGGGGGGGGGGGGGGGGGGGGGGGGGGG:EGGGGGGGGGFGGGGGGGGGG5@FGGGGGGGGGGFGGGGGGGGGGGGGGGGDD57:<CGGGGGG3<D<DFFCF?GFG>FFFFC5@FBCEFFDFFFFEFF661####
@M06045:235:000000000-JCY5N:1:1101:4068:9747 1:N:0:TACAGC
TCGGCAACTCCTACGGGAGGCAGCAGTGGGGAATATTGGACAATGGGGGCAACCCTGATCCAGCCATGCCGCGTGTGTGAAGAAGGCCCTAGGGTTGTAAAGCACTTTCAGTGGGGAGAAAGGTGGCTTACCTAATACGTGAGTCAATTGATGTTACCCACAGAAGAAGCACCGGCTAACTCCGTGCCAGCAGCCGCGGTAATACGGAGGGTGCAAGCGTTAATCGGAATTACTGGGCGTAAAGCGCACGTAGGCGGTTTGGTAAGCTAGCCGTGAAAGCCCCGGGCTTAACCTGGGGGAA
+
CGGGGGGGGGGGGGGCEGGGGGGGFGGGGGGGGDFFGFDEFGGGGGGDCGGFGGGGGGGGGGGGGFGGGGGGGGGGGGGFGGC8,E8FGGCFGGGGGGFFGGGGGGGGGGGGGGGEEGFGGGGFGFGGGGF8FFCEFGGGGGFGGGGEFGGGGGGGFGFDGCCEGGGGGDE:FECEEGFEGFGFFGGGGFFGGGGGGGEGDCFGCF8=BECEEDG?E5EEEE5<FGGDEEFFGGGG=FGGG*1?EGGDDC<FGGGGGGGGGGGGGFGFFGFGFGFF7>FF459<)7>EFF??.*4?B####
@M06045:235:000000000-JCY5N:1:1101:17195:9769 1:N:0:TACAGC
TCGGCAACTCCTACGGGAGGCAGCAGTGGGGAATATTGGACAATGGGCGCAAGCCTGATCCAGCCATGCCGCGTGAGTGATGACGGCCTTAGGGTTGTAAAGCTCTTTCGCACGCGACGATAATGACGGTAGCGTGAGAAGAAGCCCCGGCTAACTTCGTGCCAGCAGCCGCGGTAATACGTAGGGGGCAAGCGTTGTCCGGAATCATTGGGCGTAAAGCGCGTGTAGGCGGCTAGATAAGTCTGCTCTGAAAGCCCGGGGCTCAACCCCGGGAGGCGGGTGGATACTGTCTAGCTCACTA
+
CGGGGGGGGGGGGGGGGGGGGGGGGGGGGGGGGGGGGGGGGGGGGGGGGGGGGGGGGGGGGGGGGGGGGGGGGGGGGGGGGGGGGGGGGGGGGGGGGGGGGGGGGGGGGGGGGGGGGGGGGGGGGGGGGGGGGGGGGGGGGGGGGGGGGGGGGGGGGGGGGGGGGGGGGGGGGGGGGGGGGGGGGGGGGGGGGGGGGGGGGGGGGGFGGGGGGGGGGGGGGDGEGEGGGGGGGGCFFCGCGGGGDFFGGGFFGGGGGGGGGG3FGGGFFGFGFDEE@D@@5DGFFF?7B?B=AFA>4####
@M06045:235:000000000-JCY5N:1:1101:19538:9777 1:N:0:TACAGC
TCGGCAACTCCTACGGGAGGCAGCAGGGGGGAATATTGGACAATGGGCGCAAGCCTGATCCAGCCATGCCGCGTGAGTGATGAAGGCCCTAGGGTTGTAAAGCTCTTTCACCGGTGAAGATAATGACGGTAACCGGAGAATAAGCCCCGGCTAACTCCGTGCCAGCAGCCGCGGTAATACGGAGGGGGCTAGCGTTGTTCGGAATTACTGGGCGTAAGGCGCACGTAGGCGGCTTTGTAAGGTAGAGGTGAAAGCCCAGGGCTCAACCCTGGAATTGCCTTTAAGACTGCATCGCTAATCT
+
B@DEFC@DFGGDEFGDG@F@B;@C@--+@FCFEFEFEGGCEFC<F<FGGGE:+B<FFG9,?EGGBF,BFDC+B=B=:CDCGF=><F<<<F>CFEGFEBEFDCGCCEGFEGFF@:5<><CFFFCFF@CFEGFG,?:F*<BB<F:FG7=CF@*4FCG9CCEFGGFFG5ECGGGGGE:*AFFCEG8>CGGCE*/;EG>EG8CFG8A?FGFCEFGGGGEEE*80:**/1AF5?E5=585+AC?*:+0:9+0797*<:+*9FCFFGGC56F5>3*7>)C*/9??*=6>=FFFF44?6<@06,####
@M06045:235:000000000-JCY5N:1:1101:22848:9779 1:N:0:TACAGC
TCGGCAACTCCTACGGGAGGCAGCAGTGGGGAATTTTCCGCAATGGGCGAAAGCCTGACGGAGCAATGCCGCGTGGAGGTAGAAGGCCCACGGGTCGTGAACTTCTTTTCCCGGAGAAGAAGCAATGACGGTATCTGGGGAATAAGCATCGGCTAACTCTGTGCCAGCAGCCGCGGTAATACAGAGGATGCAAGCGTTATCCGGAATGATTGGGCGTAAAGCGTCTGTAGGTGGCTTTTTAAGTCCGCCGTCAAATCCCAGGGCTCAACTCTGGACAGGCGGTGGAAACTACCAAGCAGAA
+
CGGGGGGGGGGGGGGGGGGGGGGGGGGGGGGGGGGGGGGGGGGGGGGGGGGGGGGGGGGGGGGGGGGGGGGGGGGGGGGGGGGGGGGGGGGGGGGGGGGGGGGGGGGGGGGGGGGGGGGGGGGGGGFGGGGFGGGGGGGGGGGGGGGGGGGGGGGGGGGGGGGGGGGGGGGGGGGGGGGGGGGGGGGGGGGGGGGGGGGGGGGGGGGGGGGGGGGGGGGGGCEGGGGGGGGGGGGGFFGGGGGGGCDDDDDGGGCFDGGG:FGDDFFFFDFDFGFFFFF@>)9>DFFFFF46<F><:####
@M06045:235:000000000-JCY5N:1:1101:14072:9806 1:N:0:TACAGC
TCGGCAACTCCTACGGGAGGCAGCAGTGGGGAATATTGCACAATGGGCGAAAGCCTGATGCAGCAACGCCGCGTGAGCGATGAAGGCCTTCGGGTCGTAAAGCTCTGTCCTCAAGGAAGATAATGACGGTACTTGAGGAGGAAGCCCCGGCTAACTACGTGCCAGCAGCCGCGGTAATACGTAGGGGGCTAGCGTTATCCGGAATTACTGGGCGTAAAGGGTGCGTAGGTGGTTTCTTAAGTCAGAGGTGAAAGGCTACGGCTCAACCGTAGTAAGCCTTTGAAACTGGGAAACTTGATGG
+
CGGCFCFGGGGGFGDEGGGGGGGGGGCDGFEFGGGGGFGGGGGGFGGGGGGEGGGGGGGGGGGGGGGGGGCEGGGGGGEEGGCFFGGGGGGGGGFGGGGGFGGFGGGGGGGGGCFGCFGGGGGGGGGGGGGGGGGFGGGGGDFCGGGGGGGEGCGGGGGGGGGGGGGGGGGGGGGGGGGGGFGGGEEGGGFGGGGGGGGGGGGGGGGGFCFG=EEEGEFGCGDGEGGGGGGFGG=CFC9FGF7>FCFDC<CFDCGGGGGGGGGGGGGFBDFDBFFFFGFFFF>6@BFF?>5FBFFF)####
@M06045:235:000000000-JCY5N:1:1101:8970:9830 1:N:0:TACAGC
TCGGCAACTCCTACGGGAGGCAGCAGTGGGGAATATTGGACAATGGGCGCAAGCCTGATCCAGCAATGCCGCGTGAGTGATGAAGGCCTTCGGGTTGTAAAGCTCTTTCGCACGCGACGATGATGACGGTAGCGTGAGAAGAAGCCCCGGCTAACTTCGTGCCAGCAGCCGCGGTAATACGAAGGGGGCTAGCGTTGTTCGGAATTACTGGGCGTAAAGGGCGCGTAGGCGGTGCTTCAAGTCAGGCGTGAAAGCCCCGGGCTCAACCTGGGAACCGCGCTTGAGACTGGAGGACTATCCC
+
CGGGGGGGGGGGGGGGGGGGGGGGGGGGGGGGGGFGGGGGGGGGGGGGGGGGGGGGGGGGGGGGGGGGGGGGGGGGGGGGGGGGGGGGGGGGGGGGGGGGGGGGGGGGGGGGGGGGGGGGGGGGGGGGGGGGGGGGGGGGGGGGGGGGGGGGGGGGGGGGGGGGGGGGGGGGGGGGGGGGGGGGGGGGGGGGGGGGGGGFGGGGGGGGGGGGGGGGGGGCGGGGGGGGGGGGGGGGGGGGGGGGGGGGGGGGGGGGGGGGGGGGGGGFFGFGFGFFFG@BFEGFFFFFFFFFFEB?2####
@M06045:235:000000000-JCY5N:1:1101:15247:9844 1:N:0:TACAGC
TCGGCAACTCCTACGGGAGGCAGCAGTAGGGAATCTTCCGCAATGGGCGAAAGCCTGACGGAGCAACGCCGCGTGAGTGATGAAGGTTTTCGGATCGTAAAGCTCTGTTGCCAGGGAAGAACGTCCGGTAGAGTAACTGCTGCCGGAGTGACGGTACCTGAGAAGAAAGCCCCGGCTAACTACGTGCCAGCAGCCGCGGTAATACGTAGGGGGCAAGCGTTGTCCGGAATTATTGGGCGTAAAGCGCGCGCAGGCGGCTGCTTAAGTCTGGTGTTTAAACCTTGGGCTCAACCTGGGCCTT
+
CGGGGGGGGGGGGGGGGGGGGGGGGGGGGGGGGGGGGGGGGGGGGGGGGGGGGGGGGGGGGGGGGGGGGGGGGGGGGGGGGGGGGGGGGGGGGGGGGGGGGGGGGGGGGGGFGGGGGGGGGGGGGGGGGGGGGGGGGGGGGGGGGGGGGGGGGGGGGGGGGGGGGGGGGGGGGGGGGGGGGGGGGFFGGGGGGGGGGGGGGGGFFFFFGGGGGGGGGCGEGGGGGEGCCGG7C9?FGGGGGDFGGGGGGGGGGGGGGGGGGGGGGGGFFGFGFG>FFGFFFFGFFFF>7?FF748??####
@M06045:235:000000000-JCY5N:1:1101:14356:9848 1:N:0:TACAGC
TCGGCAACTCCTACGGGAGGCAGCAGTGGGGAATTTTGGACAATGGGGGCAACCCTGATCCAGCCATGCCGCGTGAGTGAAGAAGGCCTTCGGGTTGTAAAGCTCTTTCGGTGGGAACGAAACGGTTACGGCTAATATCCGTGACTACTGACGGTACTCACAGAAGAAGCACCGGCTAACTACGTGCCAGCAGCCGCGGTAATACGTAGGGTGCGAGCGTTAATCGGAATTACTGGGCGTAAAGCGTGCGCAGGCGGCGCGTTAAGACAGGTGTGAAAGCCCCGAGCTTAACTTGGGTTCG
+
CGGGGGGGGGGGGGGGGGGGGGGGGGDFFGGGGGGGGGGGGGGEGGGGEGGGGGGGGGGGGGGGGGGGGGGGGGGGFGGGGGGGGGGGGGFGGGGGGGGGGGGGGGGGGGGGGGGGGGGGGGGGGGGGGGGGGGGGGGGGGGGGGGGCFGCFEGGGGGGGGGGGGGGGGGGGGGGGGGGFGFGGBFGGGGFGGGGGDEGGGGGGGGFGGGCEE5EEGGGGGGFGFGGD8FFGGGGGGGG)C=GGGGGGDGDGGGD5DGGGGGD<<CCFFC:F60>B?CF;>>CEEFDEFFFFFFB?B####
@M06045:235:000000000-JCY5N:1:1101:14751:9856 1:N:0:TACAGC
TCGGCAACTCCTACGGGAGGCAGCAGTGGGGAATTGTTCGCAATGGGCGCAAGCCTGACGACGCAACGCCGCGTGGAGGATGAAGGTCTTCGGATTGTAAACTCCTGTTGATCGGGACGAACAACCATCGGGATAACACCCCGGAGGTCTGACGGTACCGATTGAGGAAGCCCCGGCTAACTCTGTGCCAGCAGCCGCGGTAATACAGAGGGGGCAAGCGTTGTTCGGAATTACTGGGCGTAAAGGGCGCGTAGGCGGCCGCCTAAGTCAGACGTGAAATCCCTCGGCCCAACCGGGACGC
+
CGGGGGGGGGGGGGGGGGGGGGGGFGGGGGGGGGGGGGGGGGGGGGGGGGGGGGGGGGGGGGGGGGGGGGGGGGGGGGGGGGGGGGGGGGGGGGGGGGGGGGGGFGGFGGGGGGGGGGGGGGGGGGGGGGGGGGGGGGGGEEGCCFECAFF@AFEB@G:<BFB:FG7F:FGGGEGGD>E<<CEC9<+AC985CCCEGGGGCGGGGG::@CFGD58E@88=E5CE=7C*;:AC+<EGGCCDCEG<FDCDCC<E<ECFG=DDGGG3D<7*/:/*)10553/7=FF6>B>:))7>?:;>>####
@M06045:235:000000000-JCY5N:1:1101:13712:9862 1:N:0:TACAGC
TCGGCAACTCCTACGGGAGGCAGCAGTGGGGAATTGTTCGCAATGGGCGCAAGCCTGACGACGCAACGCCGCGTGGAGGACGAAGATTTTCGGATCGTAAACTCCTTTCGATCGGGAAGAACAGCTTTCTAGTTAACAGCTGGAGAGTCTGACGGTACCGAGAGAAGAAGCCCCGGCTAACTCTGTGCCAGCAGCCGCGGTAATACAGGGGGGGCAAGCGTTGTTCGGAATTACTGGGCGTAAAGGGCCAGTAGGCGGCCGACTAAGTCCGACGTGAAATCCCAAAGCTTAACTTTGCTAT
+
CGGGGGGGGGGGGGGGGGGGGGGGGGGGGGGGGGGGGGGGGGGGGGGGGGGGGGGGGGGGGGGGGGGGGGGGGGGGGGGGGGGGGGGGGGGGGGGGGGGGGGGGGGGGGGGGGGGGGGGGGGGGGGGGGGGGGGGGGGGGGGGFGGGGGGGGGGGGGGGGGGGGGGDGGGGGGGGGGGGGGGGGGGGGGGGGGGGGGGGG::CFGGFGGGGGGGGGGGGGGGGGGGGGGDGGGGGGGGGDEGGGGGGGGGGEGGGGGGGGGGGDDGGFFGFGFGEBFGFFFFGFFFFF?FFFFFFF2####
@M06045:235:000000000-JCY5N:1:1101:19611:9872 1:N:0:TACAGC
TCGGCAACTCCTACGGGAGGCAGCAGTGGGGAATCTTGCGCAATGGGCGAAAGCCTGACGCAGCGACGCCGCGTGAGGGAAGAAGGCCTTCGGGTTGTAAACCTCTTTCAGGAGGGACGAAGCCACTCGGGTGAATAGCCCAGAGGGTGACGGTACCTCCAGAAGAAGCCCCGGCTAACTACGTGCCAGCAGCCGCGGTAATACGTAGGGGGCAAGCGTTGTCCGGATTTATTGGGCGTAAAGAGCGTGTAGGCGGCCATACAGGTCTGCTGTGAAAACTCGAGGCTCAACCTCGAGCGGG
+
CGGGGGGGGGGGGGGGGGGGGGGGGGGGGGGGGGGGGGGGGGGGGGGGGGGGGGGGGGGGGGGGGGGGGGGGGGGGGGGGGGGGGGGGGGGGGGGGGGGGGGGGGGGGGGGGGGGGGGGGGGGGGGFGGGGGGGGGGGGFGGGGGGGGGGGGGGGGGGGGGGGGGGGGGGGGGGGGGGGGGGGGGGGGGGGGGFGGGGGGGGGGGFFGGDEGGDFGGGGGGGGGGDCE=FFGGGGGGGGGGGGGGGGCGGGGGGGGGE36>CDGGGGFFFFGFGFFF7@FFFGEFF>@F@FFBFBF1####
@M06045:235:000000000-JCY5N:1:1101:7436:9888 1:N:0:TACAGC
TCGGCAACTCCTACGGGAGGCAGCAGTAAGGAATATTGGTCAATGGACGCAAGTCTGAACCAGCCATGCCGCGTGAAGGATGAAGGTCCTCTGGATTGTAAACTTCTTTTATATGGGACGAAACCTCTTTTTCTTGAGAGACTGACGGTACCATAGGAATAAGCACCGGCTAACTCCGTGCCAGCAGCCGCGGTAATACGGAGGGTGCAAGCGTTATCCGGATTCACTGGGTTTAAAGGGTGCGTAGGAGGACTGGTAAGTCAGTGGTGAAATCCCCGAGCTTAACTTGGGAACTGCGTTT
+
CGGGGGGGGGGGGGGGGGGGGGGGGGGGGGGGGGGGGGGGGGGGGGGGGGGGGGGGGGGGGGGGGGGGGGGGGGGGGGGGGGGGGGGGGGGGGGGGGGGGGGGGGGGGGGGGGGGGGGGGGGGGGGGGGGGGGGGGGGGGGGGGGGGGGGGGGGGGGGGGGGEGGGGGGGGGGGGGGGGFGGGGGGGGGGGGGGGGGGGGGGGGGGGGGGGGGGGGGGGGGGGGFGGGGGGGGD?FGGGGGGGGGGGGGGGDGGGGGCGGGCGGGGGFFGFGFCF@FGEFFFFFFFFFF@:FFFFD3####
@M06045:235:000000000-JCY5N:1:1101:14314:9907 1:N:0:TACAGC
TCGGCAACTCCTACGGGAGGCAGCAGTTAGGAATCTTGCGCAATGGGCGAAAGCCTGACGCAGCAACGCCGCGTGGGGGATGAAGGCTCTCGGGTTGTAAACCCCTTTCAGCAGGGACGATTATGACGGTACCTGCAGAAGAAGGACCGGCCAACTACGTGCCAGCAGCCGCGGTAATACGTAGGGTCCGAGCGTTGTCCGGATTTATTGGGCGTAAAGAGCTCGTAGGCGGCTCAGTAAGTCGGATGTGAAAACTCAGGGCTCAACCCTGAGACGCCATCCGATACTGCTGTGGCTCCCG
+
CGGGGGGGGGGGGGGGGGGGGGGGGGFGGGGGGGGGGGGGGGGGGGGGGGGGGGGGGGGGGGGGGGGGGGGGGFGGGGGGGGGGGGGGGGGGGGGGGGGGFGGFGFGGGGGGGGGGGGGGGGGGGGGDGGGGGGGGGGGGGGGGGGGGGGGGGGGGGGGGGGGGGGGGGGGGGGGGGGGFGGGGGGGGGGGGGGEGDEGGGGGEE?FGGGGGGGGGGGGCEFGGGGEGGGGGGEGGGGGFGCGGGEDDGGGGGGGCGCFDDD<*67<5@CFD7F?B>DEFFFGEF>3BBFF?BFFF0####
@M06045:235:000000000-JCY5N:1:1101:23785:9910 1:N:0:TACAGC
TCGGCAACTCCTACGGGAGGCAGCAGTGGGGAATATTGCACAATGGGCGAAAGCCTGATGCAGCGACGCCGCGTGAGGGATGACGGCCTTCGGGTTGTAAACCTCTTTCAGCAGGGAAGAAGCGACAGTGACGGTACCTGCAGAAGAAGCGCCGGCTAACTACGTGCCAGCAGCCGCGGTAATACGTAGGGCGCGAGCGTTGTCCGGAATTATTGGGCGTAAAGAGCTCGTAGGCGGCTTGTCGCGTCGGGTGTGAAAGCCCGGGGCTTAACCCCGTGTCTGCAGTCGATACGGGCGCGAC
+
CGDEFGCGGGGFGGGGGGEGGDGGGGGGCEEEGGEGGGGGGFGGCC<FGGGCGFGGFAF@EFFGGC@FDGE7FBE@CEEEGCFFE:=FGFFGDCFCF@EFGGCDFCFEFFD??FFEEEF<DGDFC+=CF,F=F<FFEEGGCEGFGGGGFFGGF<CGBC,?CCGGA<B:CFFFGG7F<C:EGDBFFGFGFGGG8EE*::8ECGG7@*CE>F+C7:7@5;?E85CFF88F6>E*;EFG*755*****:/19))/1:D*:+*0*/9))7))09@*61))0CF:7BGFF*)7;D)51360(####
@M06045:235:000000000-JCY5N:1:1101:23909:9912 1:N:0:TACAGC
TCGGCAACTCCTACGGGAGGCAGCAGTGGGGAATTTTGGACAATGGGGGCAACCCTGATCCAGCAATGCCGCGTGAGTGAAGACGGCCTTCGGGTTGTAAAGCTCTTTTGTCAGGGAAGAAACGGTCCGGGCTAATATCCTGGGCTAATGACGGTACCTGACGAATAAGCACCGGCTAACTACGTGCCAGCAGCCGCGGTACTACGTAGGGTGCGAGCGTTAATCGGAATTACTGGGCGTAAAGCGTGCGCAGGCGGCTGTGCAAGACAGATGTGAAATCCCCGGGCTCAACCTGGGCCGA
+
CEGDG::FFEEAEFGG>@EGD;BFEGGCFFG@C<<FGFFGF@EFFFCEEGEFFFGGGFFCGCFF=EEFG@EEDGGFEFF,FF<,+8CGGGGGGGFB7BF,,C,FGFC<9FFF<AAC<@CDFGGFGG+@+3@@F,8B<=FAEFCG7,@FFACDC7CF7FGFG,*@*>:F:9FFGF*FB::CFFG7<8FCFGG?FFGEEGDGE*??<CAF8C>::>C;8C8CG=*<:/8*;/<CFCF+CFC5CCFGGDD<CGDDDEDDD*9107>CCFG465.*909*7*97669)<><80*1<?F(:3####
@M06045:235:000000000-JCY5N:1:1101:28214:9914 1:N:0:TACAGC
TCGGCAACTCCTACGGGAGGCAGCAGTGGGGAATTGTTCGCAATGGGCGCAAGCCTGACGACGCAACGCCGCGTGGAGGATGAAGATCTTCGGGTCGTAAACTCCTTTCGATCGGGAAGAACGTTTTCGGTGTGAACAACACCGAGAAGTGACGGTACCGAGAGAAGAAGCCCCGGCTAACTCTGTGCCAGCAGCCGCGGTAATACAGAGGGGGCAAGCGTTGTTCGGAATTACTGGGCGTAAAGGGCGCGTAGGCGGCCTGCTAAGTCGAACGTGAAATCCCTGGGCTCAACCCAGATCG
+
CGGGGGGGGGGGGGGGGGGGGGGGGGGGGGGGGGGGGGGGGGGDGGGGGGGGGGGGGGGGGGGGGGGGGGGGGGGGGGGGGGGGGGGGGGGGGGGGGGGGGGGGGGGGGGGGGGGGGGGGGGGGGGGGGGGGGGGGGGGGGGGGGGGGGGGGGGGGGGGGGGEGGGGGGGGGGGGGGGGGGGGGGGGGGGGGGGGGGGGGGGGGGGGGGGGGGGGGFGGGGGGGGGGGGGGGGGGGGGGGGDGGGGGGGGGGGGGGGGGGGGGGGGGFFGFGFGFFFGFFFFGFFFFFFFFFBFFF?####
@M06045:235:000000000-JCY5N:1:1101:16776:9930 1:N:0:TACAGC
TCGGCAACTCCTACGGGAGGCAGCAGTGGGGAATATTGCACAATGGGCGGAAGCCTGATGCAGCAACGCCGCGTGAGGGATGACGGCCTTCGGGTTGTAAACCTCTTTTAGCAGGGAAGAAGCGAGAGTGACGGTACCTGCAGAAAAAGCACCGGCTAACTACGTGCCAGCAGCCGCGGTAATACGTAGGGTGCAAGCGTTATCCGGAATTATTGGGCGTAAAGAGCTCGTAGGCGGTCTGTCGCGTCTGCTGTGAAATTCCGAGGCTCAACCTCGGGCTTGCAGTGGGTACGGGCACGCA
+
CGGGGGGGGGGGGGGGGGGGGGGGGGGFGGGGGGFGGGGGGGGGGGGGGGGGGGGGGGGGGGGFGGGGGGGGGGGGGGGGGGGGGGGGGGGGGGGGGCEEFGGGGGGGGGGFGGGGGFGGGGGGGGGGFGGGGGGGGGGGGGGGGGGGGGGGGGGGGGGGGGFGGGGGGGGFGG,=FGGCGDGGGGCFFGGGGGGFGGEGGGGGGGGEEFF79@FCGGGGGDGGGGGGGEGGGGGGGGGGFGFGGGGGGGGGGC4CF:CG>FFDCDD)5C@CFFFFFGDEFED=6FFF5776::>B1####
@M06045:235:000000000-JCY5N:1:1101:13898:9932 1:N:0:TACAGC
TCGGCAACTCCTACGGGAGGCAGCAGTGGGGAATTTTGGACAATGGGGGCAACCCTGATCCAGCCATGCCGCGTGCGGGAAGAAGGCCTTCGGGTTGTAAACCGCTTTTAGCCGGGACGAAAGCTGTACGGATAACACCCGTGCAGGTTGACGGTACCGGCGGAATAAGCACCGGCTAACTACGTGCCAGCAGCCGCGGTAATACGTAGGTGGCGAGCGTTATCCGGAATTATTGGGCGTAAAGAGCGCGCAGGTGGTTGATTAAGTCTGATGTGAAAGCCCACGGCTTAACCGTGGAGGC
+
CGGGGGGGGGGGGGGGGGGGGGGGGGGGGGGGGGGGGGGGGGGGGGGGGGGGGGGGGGGGGGGGGGGGGGGGGGGGGGGGGGGGGGGGGGGGGGGGGGGGGGGGGGGGGGGGGGGGGGGGGGGGGGGGGGGGGGGGGGGGGGGGGGGGGGGGGGGGGGGGGGGGDGGGGGGGGGGGEGGGGGGGGGGGGGGFFGGGGGGGGGGGGGGGGGGGGGGGGGGGGGFGFGGEEGGGGGGGGGGGGEGGGGGGGGGGGGFGGCFGGGGCGGGFFGFFFGFFFGFFFFGFFFFFFFFFBFFFF####
@M06045:235:000000000-JCY5N:1:1101:8852:9934 1:N:0:TACAGC
TCGGCAACTCCTACGGGAGGCAGCAGTGGGGAATATTGCACAATGGGGGAAACCCTGATGCAGCAACGCCGCGTGAGTGATGACGGCCTTCGGGTTGTAAAGCTCTGTCTTCAGGGACGATAATGACGGTACCTGAGGAGGAAGCCACGGCTAACTACGTGCCAGCAGCCGCGGTAATACGTAGGTGGCGAGCGTTGTCCGGATTTACTGGGCGTAAAGGGAGCGTAGGTGGATTTTTAAGTGAGATGTGAAATACTCGGGCTTAACCTGAGTGCTGCATTTCAAACTGGAAGTCTAGGGT
+
CGGGGGGGGGGGGGGGGGGGGGGGGGGGGGGGGGGGGFGGGGGGGGGGGGGGGFGGGGGGGGGGGGGGGGGGGGGGGGGGGGGGGGGGDGGGGGGGGGGGGGGD@FGGGGGGGGGGGGGGGGGGGGGGGGGGGGGFGGGGGGGGGGGGGGGGGGGGGGGG7@GGGGGFGGGGGGGGGGGGGDGGGEGGGGGGGGGGCEGGGGCGDFGGGGGGGGGGGGGGGGGGG8?CGGGGGGGGGG5CGFFGGGGGGGFGGEFGGGGCC:DFGGGFFGFGFGFF6CFFFFGF?FFFFF?FBF>B4####
@M06045:235:000000000-JCY5N:1:1101:5755:9974 1:N:0:TACAGC
TCGGCAACTCCTACGGGAGGCAGCAGTGGGGAATATTGCACAATGGGCGAAAGCCTGATGCAGCGACGCCGCGTGAGGGATGACGGCCTTCGGGTTGTAAACCTCTTTCAGTAGGGAAGAAGCGAAAGTGACGGTACCTGCAGAAGAAGCGCCGGCTAACTACGTGCCAGCAGCCGCGGTAATACGTAGGGCGCAAGCGTTATCCGGAATTATTGGGCGTAAAGAGCTCGTAGGCGGTTTGTCGCGTCTGCCGTGAAAGTCCGGGGCTCAACTCCGGATCTGCGGTGGGTACGGGCGGGGG
+
CGGGGGGGGGGGGGGEFFGGGGGGGGGGGGGGGG?FFFGGGGGGGGGGG@:FCGGGGGGGGGGG>@GGE+@FEGGECFGEGEFGGGGGGGFGCEFGGCFGGGGGGEFGGDD5@F<CFEEGGGGEEGGGFFFFGEGGGGGGFGGGGFGGGGGGGGDG7FFE@EGEFGGFGGGGAFFGGGGBFEGGECGGD5EFEDEECFEG581+2;::CFCEFGCCEFGGGGFFDF60<EEGFCF=CGEDEGGCFGGGGFCGDGDFF:DF>F<319>7>FFGFG457C>3?*:>B@E3>7@:3)42(####
@M06045:235:000000000-JCY5N:1:1101:2615:9994 1:N:0:TACAGC
TCGGCAACTCCTACGGGAGGCAGCAGTGGGGAATCTTGCGCAATGGGCGAAAGCCTGACGCAGCGACGCCGCGTGTGGGAGGAAGCTCTTCGGGGTGTAAACCACTGTTGCCCGGGACGAACATCCACTTTTGAGGGGGCTGACGGTACCGGGTGAGGAAGCACCGGCTAACTCTGTGCCAGCAGCCGCGGTAATACAGAGGGTGCGAGCGTTGTCCGGAATCACTGGTCGTAAAGGGCGCGTAGGTGGTAACCTAAACGTGCAGTTAAAGCCCGAGGCTCAACCTCGGGTCGGCCGTCGT
+
CEG7FE@FFGGACF@76@@CE@FD@DDEG,+@@8,CCCF+@@@FE,6@@:@+@FED,CF@CFF7@67C:BCC:F+8+B+4+++B?FF,?FF+843@@3BFFFD3F=<DF<D<>C7@>33@3@F9DFGG;9FFFE*,85**==::F7FB<<FG7CFG@FFCAF<+C<:CCEG?FGD7<CECE+;C*A8ECCGE?*9+<+<@GF***2C>CCC:8:?EEE5*/*+<0:+*33:****3+7C)/:>D5*29C>FGFFD<F6<*9*9*02*16**:>F)75<5577*)))0))57>>:6?(####
@M06045:235:000000000-JCY5N:1:1101:12905:10007 1:N:0:TACAGC
TCGGCAACTCCTACGGGAGGCAGCAGTCGGGAATTTTGGGCAATGGGCGAAAGCCTGACCCAGCAACGCCGCGTGAAGGATGAAATCCCTCGGGATGTAAACTTCGCAAGAATGGGAAGAATAAGTGGGGGATAATACCCCCCATGATGACGGTACCATTTGTAAGCTCCGGCTAACTTCGTGCCAGCAGCCGCGGTAATACGAGGGGAGCAAGCGTTGTTCGGATTTACTGGGCGTAAAGGGCGCGTAGGCGGTCGTGACAAGTCACTTGTGAAATCTCCGGGCTTAACTCGGAACTGTC
+
CGG@CB@FE@FAEDFFGFEGGCBFGFEDECGEGGGGG<CCFGGGGGGGGGC@FFGFGGG@FFFF@FGGDGGGEGDGGGDFGGGGFGGGGGFEFEFFCAFCFGGGGGEGEECFBFGGGGGCFGGGGGGGCEEGGGGGGGGGGGGGGGGGGGGGGGGGCFFGGGFGGGGFGGGEGGGGGGGGGGFGGGGGGGGGGGGGGCCFGGGFEGGGGGGGDGGG?EE=ECGGG=EGGGGGGGGGDDE3?FDCGGC97DGGGGDGGGGCDCCGG7FFFGFGFGF?FG?FFFGFFFFFFFFFBB9?3####
@M06045:235:000000000-JCY5N:1:1101:14917:10050 1:N:0:TACAGC
TCGGCAACTCCTACGGGAGGCAGCAGTGGGGAATCTTGCGCAATGGGCGAAAGCCTGACGCAGCGACGCCGCGTGGGGGAAGAAGGCTTTCGGGTTGTAAACCCCTTTCAGGAAGGACGAAGCCACTCGGGTGAATAGCCCAGAGGGTGACGGTACTTCCAGAAGAAGCCCCGGCTAACTACGTGCCAGCAGCCGCGGTAATACGTAGGGGGCAAGCGTTGTCCGGATTTATTGGGCGTAAAGAGCGTGTAGGCGGTCAGGTAGGTCCGTTGTGAAAACTCGAGGCTCAACCTCGAGGTGG
+
CGGGGGGGGGGGGGGGGGGGGGEGGGGGGGGGGGGGGGGGGGGGGGGGGGGGGGGGGGGGGGGGGGGGGGGGGGGGGGGGGGGGGGGGGGGGGGGGGGGGGGGGGGGGGGGGGGGGGGGGGGGGGGGGGGGGGGGGGGGGGGGGGGGGGGGGGGGGGGGGGGGGGGGGGGGGGGGGGGGGGGGGGGGGGGGGGGGGGGGGGGFGFGFFGGGGGGGGGGGCEGGGGGGDEFGGGFGGGGGGGFGGFGGDGGGGFGGGGGDGGGGGGFGFD*<GFGFFFGFFFEDEFDFFF?FFFFFF0####
@M06045:235:000000000-JCY5N:1:1101:27790:10056 1:N:0:TACAGC
TCGGCAACTCCTACGGGAGGCAGCAGTGGGGAATATTGCACAATGGGGGAAACCCTGATGCAGCAACGCCGCGTGAGTGATGACGGCCTTCGGGTTGTAAAGCTCTGTCTTCAGGGACGATAATGACGGTACCTGAGGAGGAAGCCACGGCTAACTACGTGCCAGCAGCCGCGGTAATACGTAGGTGGCGAGCGTTGTCCGGATTTACTGGGCGTAAAGGGAGCGTAGGCGGATTTTTAAGTGAGATGTGAAATACTCGGGCTTAACCTGAGTGCTGCATTTCAAACTGGAAGTCTAGGTC
+
CGGGGGDGGGGGGGGGGGGGGGEGGGGGGGGGGGFFGEFGGGGFGGGGGGEGGGGGGGGGGGFGGGGGGGGGGGGGGGGGGEFGGGEGGGGGGGGGGGGGGGGFGFGGGGGEGGGGFFGGGGCFGGGGGGGGGGGGFFFGGGGGGGGGGGGDGGFGFDFCGGGFGFFFGGGGGGEG@GGFGFGGGGGGGG>GGGEGEEEFGGGG5ECGGFGGGGEGGCFFCGEDGC8>EGGGE5C?FCEGGGGGGCDFDDGGCCC>FGGDCG3C6CCFFGFFFFF?@=4=FFFFFFFFFF?@FF>A)####
@M06045:235:000000000-JCY5N:1:1101:18095:10056 1:N:0:TACAGC
TCGGCAACTCCTACGGGAGGCAGCAGTGAGGAATATTGGTCAATGGGCGAAAGCCTGAACCAGCAATGCCGCGTGCAGGATGACGGCCCTCGGGTTGTAAACTGCTTTTGAGAGGGAGTAGCAAGGAGAGTACCTCTCGAATAAGTCACGGCTAACTACGTGCCAGCAGCCGCGGTAATACGTAGGTGGCAAACGTTATCCGGATTTACTGGGCGTAAAGGGTGCGTAGGTGGTTTCTTAAGTCAGGAGTGAAAGGCTACGGCTCAACCGTAGTAAGCTCTTGAAACTGGGAAACTTCCAT
+
CGGGGGGGGGGGGGGGGGGGGGGGGGGGGGGGGGGGGGGGGGGGGGGGGGGGGGGGGGGGGGGGGGGGGGGGGGGGGGGGGGGGGGGGGGGGGGGGGGGGGGGGGGGGGGGGGGGGGGGGGGGGGGGGGGGGGGGGGGGGGGGGGGGGGGGGGGGGGGGGGGGGGGGGGGGGGGGGGGGGGGGGGGGGGGGGGGGGGFGGGGGGEGGGGGGGGGGGCEGGGGFGDGGGGGGGGGGGGGGGGGGGGGGGGFGDGGGGGGGGGGGGGGGFFDEGEGFFFGFFFFGFFFFFFFFFFFBF<####
@M06045:235:000000000-JCY5N:1:1101:8628:10079 1:N:0:TACAGC
TCGGCAACTCCTACGGGAGGCAGCAGTGGGGAATATTGGACAATGGGGGCAACCCTGATCCAGCCATGCCGCGTGAGTGATGAAGGCCTTCGGGTTGTAAAGCTCTTTTACCCGGGATGATAATGACAGTACCGGGAGAATAAGCCCCGGCTAACTCCGTGCCAGCAGCCGCGGTAATACGGAGGGGGCTAGCGTTGTTCGGAATTACTGGGCGTAAAGCGCACGTAGGCGGCTTTGTAAGTTAGAGGTGAAAGCCCGGAGCTCAACTCCGGAATTGCCTTTAAGACTGCATCGCTAGTCG
+
CGGGGGGFGGGGGGGGGGGGGGGGGGEGGGGGGGGGGGGGGGG9FGGGGGGGGGGGGGGGGFGFGGGGGGGGGCFGGFGGFGGGGGGGGGGGGGGGGFFGGGGGGGGGGGGGGFGGGGGGGGGFGGCGGGGGGGGGGGGGGGGGGCFGFGGGGGGGGGECEEGGGGGGGGGGGGFGGGGGGGGGGGGGGGGGGE?EE5CFGGGGFFGFGFGGGGGGDGGGGGGCEFG5CE=GEEC6CGGGGGFCGDCFCFGFFDFDGEGGG59FGCFFFF@D373<FGF?FBF?FFF4@@FFBB02(####
@M06045:235:000000000-JCY5N:1:1101:24063:10084 1:N:0:TACAGC
TCGGCAACTCCTACGGGAGGCAGCAGTGGGGAATTTTCCGCAATGGGCGAAAGCCTGACGGAGCAATGCCGCGTGGAGGTAGAAGGCCCACGGGTCGTGAACTTCTTTTCCCGGAGAAGAAGCAATGACGGTATCTGGGGAATAAGCATCGGCTAACTCTGTGCCAGCAGCCGCGGTAATACAGAGGATGCAAGCGTTATCCGGAATGATTGGGCGTAAAGCGTCTGTAGGTGGCTTTTTAAGTCCGCCGTCAAATCCCAGGGCTCAACTCTGGACAGGCGGTGGAAACTACCAAGCAAGC
+
CGGGGGGGGGGGGGGGGGGGGGGGGGGGGGGGGGGGGGGGGGGGGGGGGGGGGGGGGGGGGGGGGGGGGGGGGGGGGGGGGGGGGGGCGGGGGGGGGGGGGGGGGGGGGGGGDGGGGGGGGGGGGGGGGGGGGGGGGGGGGGGGGGGGGGGGGGGGGGGGGGGGGGGGGGGGGGGGEGGGGGGGGGGGGGGGGGGGGGGGGGGGGGGGGGGGGGGGGGGGFGGGGGGG?CGGGGGGGGGGG+::+CDDGGD=DGGGGGGGGDCDDGG??DFGFGFF:GFFFFGBFFFFFFFFFF?0-####
@M06045:235:000000000-JCY5N:1:1101:12740:10120 1:N:0:TACAGC
TCGGCAACTCCTACGGGAGGCAGCAGTGGGGAATATTGGACAATGGGGGCAACCCTGATGCAGCGACGCCGCGTGAGCGATGAAGCCCTTCGGGGTGTAAAGCTCTTTCGGCCCGAACGATAATGACGGTACGGGAAGAAGAAGCTGCGGCTAACTACGTGCCAGCAGCCGCGGTAATACGTAGGCAGCGAGCGTTGTTCGGAGTTACTGGGCGTAAAGCGTGCGTAGGCGGTTTTGTAAGTTTGTTGTGAAATCTCCCGGCTCAACTGGGAGGGTGCGCCGAAAACTGCAAGGCTGAGAC
+
CGGGGGGGGFGGGGGGGGGGGGGGFGCFFGGGGGGGGGGGGGGGGGGGGGEGGGGGGGGGGGGGGGGGGGGGGGEGGGGGGGGGGGGGGGGGGGGFGGGGGGGFFGGGGGGGGGGEGGGGGEGFGGGGGGGGGGGGGGGGGGGGGGGGGGGGGGGGGGGGGGGGGGGGGGGGGGFGGGGGGGGGDCGGGGEEGGEGGGGGGGGGGGCFGGGD@EGGGGGFECEGGEEEGGGG8C*CFGFDCGFGF09<CC77CFF:CEDC9D<DFGGFFGFGBGE>EGEE555<B5@4@F==<@02<####
@M06045:235:000000000-JCY5N:1:1101:10123:10124 1:N:0:TACAGC
TCGGCAACTCCTACGGGAGGCAGCAGTGGGGAATTTTGGACAATGGGGGAAACCCTGATCCAGCCATGCCGCGTGAGTGAAGAAGGCCTTCGGGTTGTAAAGCTCTTTCAGCCGGAACGAAACGGTCACGGTTAATACCCGTGACTACTGACGGTACCGGAAGAAGAAGCCCCGGCTAACTTCGTGCCAGCAGCCGCGGTAATACGAAGGGGGCTAGCGTTGTTCGGAATCACTGGGCGTAAAGGGCGCGTAGGCGGCTTTGTAAGTCGGGGGTGAAAGCCTGTGGCTCAACCACAGGGAC
+
C<FGCCGGGFGGGGGGGGGEGCFGFG<FGGGDGGGGGGGGFEFGGGGGGGGGGGGFGCFGGGGGGGGGGGGGGGGGGGGGGGGGGFGGGGGGGGGGGGGCGFFGGGGGG<FGGGGGGGGEDGGF:=:FFCCDFGGGGGGFGGGF?FFGGGAFFEFFDDEGGGGGGCDGGGGFGGGGEGGGGGGGGGGGGGGGFFFGGCEGEGFCFFFGGGGGGGCC=EEAEG?EGGGDCG?CFGFFFGGDEGGGGGGG<DDEGGGC<E3CCCGGDFGBBCBGB75)77@?FFGFFF>FFFFF:)3?(####
@M06045:235:000000000-JCY5N:1:1101:3861:10130 1:N:0:TACAGC
TCGGCAACTCCTACGGGAGGCAGCAGTGAGGAATATTGGACAATGGTCGCAAGACTGATCCAGCCATGCCGCGTGCAGGAAGACTGCCCTATGGGTTGTAAACTGCTTTTATATGGGAAGAATAAGGGCTACGTGTAGCTTGATGACGGTACCATATGAATAAGCATCGGCTAACTCCGTGCCAGCAGCCGCGGTAATACGGAGGATGCAAGCGTTATCCGGAATCATTGGGTTTAAAGGGTCCGTAGGCGGGCCAATAAGTCAGGGGTGAAAGTCTGCGGCTCAACCGTAGAATTGCGAT
+
C9@@FEGDGGGFGGG7EGEGGGEGFGGFGFCGGGGGGAEEFGFGGGG9:CFEGGGGGGFGFGGGFGGGGFFGEGFFCFFEGGGFFCF,CCCCEEDFEGGFFGGFG9FB?FFGG,<F@F<FGFGGFGDFGEECFGFDDEF9EB<<9EFEGEGGGGFGGGDFGGGGFCGDECECGFCFGGGF+:>A,>8DDFG7CECEGGG9*=EEEEGCFGGC5B:C=EFCEEEGGGFGCFFFEGGFC:EF5:CGGGC<C4CEDG)9<G<7*20*?47@DGFF=F*9=C*8>EDD@FF)7@5::*:A)####
@M06045:235:000000000-JCY5N:1:1101:20274:10139 1:N:0:TACAGC
TCGGCAACTCCTACGGGAGGCAGCAGTGGGGAATATTGCACAATGGGCGAAAGCCTGATGCAGCAACGCCGCGTGAGCGATGAAGGCCTTCGGGTCGTAAAGCTCTGTCCTCAAGGAAGATAATGACGGTACTTGAGGAGGAAGCCCCGGCTAACTACGTGCCAGCAGCCGCGGTAATACGTAGGGGGCTAGCGTTATCCGGATTTACTGGGCGTAAAGGGTGCGTAGGTGGTTTCTTAAGTCAGGAGTGAAAGGCTACGGCTCAACCGTAGTAAGCTCTTGAAACTGGGAAACTTGCGTC
+
CGGGGGGGGGGGGGGGGGGGGGGGGGFGGGGGGGFFGGGGGGGGGGGGGGGGGGGGGGGGGGGGGGGGGGGGGGGGGGGGGGGGGGGGGGGGGGGGGGGGGGGGGGGGGGGGGGGGGGGGGGGGGGGGGGGGGGGGGGGGGGGGGGGGGGGGGGGGGGGGGGGGGGGGGGGGGGGGGGGGGFGGGGGGGGGGGGGGGGGGGGGGGGGGFGGGGGEGEFGGGGGDEGGGEGGGGGGCECCFFFF>EGCDFGGGGGGCFGGGGGGGGGGFEGFGFGFFFGFFFFG@F?FFFFFFFFFB)####
@M06045:235:000000000-JCY5N:1:1101:17090:10139 1:N:0:TACAGC
TCGGCAACTCCTACGGGAGGCAGCAGTGGGGAATTTTCCGCAATGGGCGAAAGCCTGACGGAGCAATGCCGCGTGGAGGTAGAAGGCCCACGGGTCGTGAACTTCTTTTCCCGGAGAAGAAGCAATGACGGTATCTGGGGAATAAGCATCGGCTAACTCTGTGCCAGCAGCCGCGGTAATACAGAGGATGCAAGCGTTATCCGGAATGATTGGGCGTAAAGCGTCTGTAGGTGGCTTTTTAAGTCCGCCGTCAAATCCCAGGGCTCAACTCTGGACAGGCGGTGGAAACTACCAAGCAAGC
+
CGGGDFGGGGGGGGGGGGGGGGGGGGGGGGGGGGGGGGGGGGGGGGGGGGGGGGGGGGGGGGGGGGGGGGGGGGGGGGGGGGGGGGGGGGGGGDGGG>?FGGGGGGGGGGGGGGGGGGGGGFGGGFECGGGGGGFFGGGGGGGGGGGGGGGGGGDFGCGGGGGGGGGGEGGGGGGGCGEGGGGGFGGGGGGGGGGGGGGGGGGGCGGGGGGFGGGGGGEDGGECEEGGGGGFEFGGGGGFGGFGGFD3DC<CDGGGGGGGGGGG4CGFFGFFBGF@4CFFDFGFDFFBF@FF?FFB(####
@M06045:235:000000000-JCY5N:1:1101:21171:10141 1:N:0:TACAGC
TCGGCAACTCCTACGGGAGGCAGCAGTGGGGAATTTTGGACAATGGGGGAAACCCTGATCCAGCCATCCCGCGTGTGCGATGAAGGCCTTCGGGTTGTAAAGCACTTTTGGCAGGAAAGAAACGTCCCGGGCTAATACCCTGGGAAACTGACGGTACCTGCAGAATAAGCACCGGCTAACTACGTGCCAGCAGCCGCGGTAATACGTAGGGTGCAAGCGTTAATCGGAATTACTGGGCGTAAAGCGTGCGCAGGCGGTTCGGAAAGAAAGCTGTGAAATCCCAGAGCTTAACTTTGGCATT
+
CGGGGG:FGGGG@FGGCGGGGGGGGFFGFFGGGGGGGFDGGGEFFGGGGGGFGEEGFGGGGGGGGGDGFGGGGGGGGGCGGGGCEGGDEFFGGGGGGGGGGGGEFEGGGGGGDFGGGGGGFGGFGGGGCE7>7FFGGG83<FCFGGGCG9FECFGGGFFGGGGACFGGGFFE>FGGGGGGGGGGFFGGGFGFGGFEGGCE8EGGGGB+=B>FGDGGGGGGGDGCEGG5CFGGGGGGGGDDDEFC7=CDDDDG<*5)):DGD37CDCCFFG)>@D:?*?BF6?CFF))*9=4=<4)-5####
@M06045:235:000000000-JCY5N:1:1101:3600:10170 1:N:0:TACAGC
TCGGCAACTCCTACGGGAGGCAGCAGTGGGGAATCTTGCGCAATGGGCGAAAGCCTGACGCAGCGACGCCGCGTGGGGGAGGAAGGGCTTCGGCTTGTAAACCCCTGTTGCCCGGGACGAAACTCCCCTTTCGAGGGGACTGACGGTACCGGGTGAGGAAGCACCGGCTAACTCCGTGCCAGCAGCCGCGGTAATACGGAGGGTGCGAGCGTTGTCCGGAATCACTGGTCGTAGAGGGCGCGTAGGTGGCTTCTTAAGCGTGTGGTGAAAGCTCGGGGCTCAACTTCTAGTCGGCCACCAT
+
CGFGGEGGGGGGGGGGGGGGGGGGGGGFFGGGGGGGG96FGGGGGGGGG:FGGGGGGGGCCEGGGGGGGGGGGGGGEGGGGGGGGGCGGFGGG+D@FGGGGGG+CFFGGF<3FFGGGGGGGGECF8,8<:,8:F>:CG7:,6C<@C<FGGGGG=<FB:ACG72<C8881;8CC9EGC*;;+2A8CF8C*?E28E972/8*/://;;>**8?G5C/A?E*:C*<+<C@F+<C*;*2<*9*7*11):/2CDC*77+:C7+:C*9*9/29@F:8C?*7)0))7<?*)*06*78=@78(((####
@M06045:235:000000000-JCY5N:1:1101:23451:10172 1:N:0:TACAGC
TCGGCAACTCCTACGGGAGGCAGCAGTGGGGAATATTGCACAATGGGCGAAAGCCTGATGCAGCAACGCCGCGTGAGTGATGAAGGCCTTCGGGTCGTAAAACTCTGTCCTCAAGGAAGATAATGACGGTACTTGAGGAGGAAGCCCCGGCTAACTACGTGCCAGCAGCCGCGGTAATACGTAGGGGGCTAGCGTTATCCGGATTTACTGGGCGTAAAGGGTGCGTAGGTGGTCTCTTAAGTCAGGAGTGAAAGGCTACGGCTTAACCGTAGTAAGCTCTTGAAACTGGGAGACTTGGACG
+
CGGGGGGGGGGGGGGGGGGGGGGGGGFGGGGGGGGGGGGGGGGGGGGGEEGGGGGGGGGGGGGGGGGGGGGGGEGGGFGGGGGGGGGGGGGGGGGGGGGGGGFGGGGGGGGGGGGGGGGGGGGGGGGGGGGGGGFGGGGGGGGGGGGGGGGGGGGGGGGGGGGGGGGGFGGGEFGGGGGGGGGCFGGGGEFGGGGGEGGGGGGGGGGGGGGGGGG5EFFGGGGGG:EEGGGGGGGFGDCGGGDCGGGDCGFGGGGGGGGGGGDGGFC?EGFGEGFFF76BFFGFFFFFFF456>BF2####
@M06045:235:000000000-JCY5N:1:1101:12941:10176 1:N:0:TACAGC
TCGGCAACTCCTACGGGAGGCAGCAGTGGGGAATATTGCGCAATGGGCGAAAGCCTGACGCAGCGACGCCGCGTGGGGGATGACGGCCTTCGGGTTGTAAACCTCTTTCAGCAGGGACGAAGCGAGAGTGACGGTACCTGCAGAAGAAGCACCGGCCAACTACGTGCCAGCAGCCGCGGTAATACGTAGGGTGCAAGCGTTGTCCGGAATTATTGGGCGTAAAGAGCTCGTAGGCGGTTTGTTGCGTCGGCTGTGAAAACCTGAGGCTCAACCTCAGGCCTGCAGTCGATACGAGCAAACG
+
CGGGGGGGGGGGGGGGGGGGGGGGGGGGGGGGGGGGGFGGGGGGGGGGGGGGGGGGGGGGGGGGGGGGGGEGGGGGGGGGGGGGGGGGGGGGGGGGGGGGGGGGGGGGGGGGGGGGGGGGGGG>FGGGGGGGGGGGGGGGGGGGGGGGGGGGGGGGGGGGGGGGGFGGGGGGGGGGGGGGGGGFGGFCFGGGGGGGGGGGEGGGGGGEECFFGGEGGGGGGGGGGGGGGGGGGGGGGGGDGGGGGDGCDGDFGFFGFGGGGGGGGGGFFGFGFGFFFGFFFFGFFFFFFFFFFFFF0####
@M06045:235:000000000-JCY5N:1:1101:10294:10177 1:N:0:TACAGC
TCGGCAACTCCTACGGGAGGCAGCAGTGGGGAATCTTGGACAATGGGGGCAACCCTGATCCAGCCATGCCGCGTGATCGATGAAGGCCTTAGGGTTGTAAAGATCTTTCAGCTGGGAAGATAATGACTGTACCAGCAGAAGAAGCCCCGGCTAACTCCGTGCCAGCAGCCGCGGTAATACGGAGGGGGCTAGCGTTGTTCGGAATTACTGGGCGTAAAGCGCACGTAGGCGGATCAGCAAGTTAGGGGTGAAATCCCGGGGCTCAACCCCGGAACTGCCTTTAAAACTGTTGGTCTGTAGT
+
CGGGGGGGGGGGGGGGGGGGGGGGGGGGGGGGGGGGGGGGGGGGGGGGGGGGGGGGGGGGGGGGGGGGGGGGGGGDGGGGGGGGGGGGGGGGGGGGGGGGGGGGGGGGGGGGFGGGGGGGGGGGGGGGGGGFGGGGGGGGGGGGGGGGGGGGGGGGGGGGGGGGGGGGGGGGGGGGGGGGGGGGGEGGGGGGGGGGGGGGGGGGGGGGGGGGGGGGGGGGGGGGGGGGGGGGGGGGGGGGGFGGFGGGGGGFG7D46>GGCGDGGGGFFGDC3DE?FG?@FF7B=FF?4=BFFFFD7####
@M06045:235:000000000-JCY5N:1:1101:21219:10184 1:N:0:TACAGC
TCGGCAACTCCTACGGGAGGCAGCAGTGGGGAATATTGCACAATGGGCGGAAGCCTGATGCAGCGACGCCGCGTGAGGGATGACGGCCTTCGGGTTGTAAACCTCTTTCAGCAGGGAAGAAGCGAAAGTGACGGTACCTGCAGAAGAAGCGCCGGCTAACTACGTGCCAGCAGCCGCGGTAATACGTAGGGCGCGAGCGTTGTCCGGAATTATTGGGCGTAAAGAGCTCGTAGGCGGCTTGTCGCGTCGGTTGTGAAAGCCCGGGGCTTAACCCCGGGTCTGCAGTCGATACGGGCAGTTC
+
CGGGGGGGGGGGGGGGGGGGGGGGFGFGGGGGGGGGGGGGGGGGGGGGGGGGGGGGGGGGGGGGGGGGGGGGGEGGGGGGGGGGGGGGGGGGGGGGGEGGGGGGGGGGGGGGGGGGGGGGGGGGGGGGGGGGGGGGGGGGGGGGGGCGGGGGGGGGGGGGGGGGGGGGGGGGGGGGGGGGGGCEFFFGGGGGGGGEGGGGGGGGGGG8CFGGGCGGGGGEG=@FFGGFFEGGGGGGGGGDGGF<CEGGGG)ADGDCC?FFFCG<CGDBFF@FFFEF>D@E@F*99=@D3>55::6((####
@M06045:235:000000000-JCY5N:1:1101:18549:10195 1:N:0:TACAGC
TCGGCAACTCCTACGGGAGGCAGCAGTGGGGAATATTGCACAATGGGCGAAAGCCTGATGCAGCAACGCCGCGTGAGCGATGAAGGCCTTCGGGTCGTAAAGCTCTGTCCTCAAGGAAGATAATGACGGTACTTGAGGAGGAAGCCCCGGCTAACTACGTGCCAGCAGCCGCGGTAATACGTAGGGGGCTAGCGTTATCCGGATTTACTGGGCGTAAAGGGTGCGTAGGTGGTCTCTTAAGTCAGGAGTGAAAGGCTACGGCTTAACCGTAGTAAGCTCTTGAAACTGGGAGACTTGCCGA
+
CGGGGGGGGGGGGGGGGGGGGGGGFGFGGGGGGGGGGGGGGGGGGGGGGGGGGGGGGGGGGGGGGGGGGGGGGGGGGGGGGGGGGGGGGGGGGGGGGGGGGGGGGGGGGFFGGGGGGGGGGGGGGGGGGGGGGGGGGGGGGGGGGGGGGFGGGGGGGGGGGGGGGGGGGGEGGGGGGGGGGGGGGGGGGGGGGGGGGGDGGG8EEGGGGGGGGGGEGGGGGGGGGCEGGFGGGFCFGGGGGGGGGGGGCDGGGGGGGGGGGCC5DGGFF7;DE7BFF>9FFFDF@=6@?F470:2A3####
@M06045:235:000000000-JCY5N:1:1101:2105:10215 1:N:0:TACAGC
TCGGCAACTCCTACGGGAGGCAGCAGTGGGGAATATTGCACAATGGGCGCAAGCCTGATGCAGCGACGCCGCGTGAGGGATGAAGGCCTTCGGGATGTAAACCTCTTTCAATAGGGACGAAGCGCAAGTGACGGTAGCTATAGAAGAAGGACCGGCCAACTACGTGCCAGCAGCCGCGGTAATACGTAGGGTCCGAGCGTAGTCCGGAATTACTGGGCGTAAAGAGCTCGGAGGTGGTTTGTCGCGTTGTGCGTGAAAACTCACAGCTTAACTGTGGGCGTGCGGGCGATACGGGCACTGA
+
-CDCD:6CEF8CECFCF@FB@C76E@<@EFDEG8EDFFA6;<<,C,ECF7FF>F<ED<C99CF86C@CDF@7C>F:FCEC@F<,B<<4,BAFGG+++4B5<5=FFG9<<,B958=DFGGE=C+CFGD:FEGCGGCB+>,3:<,@C9FGG:A@@@@*>FFFFCFFCC*12?7FB,,=1<***4?<2152;*BC78>8:8?>*:10A?85CE+<9:7+**12*1/29:F0+2*1:EGFCDFCGGCGGGGGDG*39:DGF7:**0>FCF469*=DFCFFF3:@@B57@7:D3@DE?D(1-####
@M06045:235:000000000-JCY5N:1:1101:14297:10223 1:N:0:TACAGC
TCGGCAACTCCTACGGGAGGCAGCAGTGGGGAATATTGCGCAATGGGCGAAAGCCTGACGCAGCAACGCCGCGTGCGGGATGAAGGCCTTCGGGTTGTAAACCGCTTTCAGTGGGGACGAAATTGACGGTACCCCCAGAAGAAGCCCCGGCCAACTACGTGCCAGCAGCCGCGGTAACACGTCGGGGGCGAGCGTTGTCCGGAGATATTGGGCGTGAAGAGCTCGTAGGCGGCTCAGTAAGTCAGGTGTGAAAACTCCAGGCTCAACCTGGAGAAGCCACCTGATACTGCTGTGGCTTTGA
+
-@F7CFDG@9FG@<FEG76@FGGGGF<FGGEEGGGGFFD@EFCC<FCEF@F@FE<,F<<CFFCEG,CFFG:BFEG:FGGECF8?<EFC@<=EGG=+@>A@FGFEGG7FGGFD<,>:C+@:>C@FFGFGGGC<EA3*5:3?,<DG@FC<<F@@FC7::><B<:<ACCFCFG*<FG:5/@@CG:*:?88CCEC**/**28<<CE*/*20+<<FFC8C*2A@C;6<87:C5C?CEC8*<?C+:030:?C07*/*<*<99DF6<47*2*92)99;FFF)7@9)00)*578F9/9=@:@(-(####
@M06045:235:000000000-JCY5N:1:1101:21609:10223 1:N:0:TACAGC
TCGGCAACTCCTACGGGAGGCAGCAGTGGGGAATATTGGACAATGGGCGCAAGCCTGATCCAGCCATACCGCGTGGGTGAAGAAGGCCTTCGGGTTGTAAAGCCCTTTTGTTGGGAAAGAAATCCTGTCGATTAATACTCGGTGGGGATGACGGTACCCAAAGAATAAGCACCGGCTAACTTCGTGCCAGCAGCCGCGGTAATACGAAGGGTGCAAGCGTTACTCGGAATTACTGGGCGTAAAGCGTGCGTAGGTGGTGGTTTAAGTCTGCTGTGAAAGCCCTGGGCTCAACCTGGGCGCA
+
CGGGGGGGGGGGGGGGGGGGGGGGGGGGGGGGGGGGGGGGGGGGGGGGGGGGGGGGGGGGGGGGGGGGGGGGGGGGGGGGGGGGGGGGGGGGGGGGGGGGGGGGGGGGGGGGGGGGGGGGGGGGGGGGGGGGGGGGGGGGGGGGGGGGGGGGGGGGGGGGGGGGGGGGGGGGGGGGGGGGGGGGGGGGGGGGGGGGGGGGGGGGGGGGGGGGGGGGGGGGGGGGGGEGGGGGGGGGGGGDEEGGGGGGGGGGGGGGGGGDDGGGGGGFFGFGFGFFFGFFFFG>FFFFFFFFF?BFB####
@M06045:235:000000000-JCY5N:1:1101:18437:10232 1:N:0:TACAGC
TCGGCAACTCCTACGGGAGGCAGCAGTGGGGAATATTGCACAATGGGCGAAAGCCTGATGCAGCAACGCCGCGTGAGCGATGAAGGCCTTCGGGTTGTAAAGCCCTTTTCTGGGGGAAGATGATGACGGTACCCCAGGAAGAAGCACCGGCTAACTACGTGCCAGCAGCCGCGGTAATACGTAGGGTGCGAGCGTTGCCCGGATTTATTGGGCGTAAAGGGCGCGCAGGCGGCTGCGCACGTTCGCTGTGAAAGCTCCCGGCTCAACGGGGAGAGGTCGGCGGATACGGCGCAGCTGGACG
+
CGGGGGGGGGGGGGGGGFGGGGGGGGFGGGGGGGGGGGGGGGGGGGGGGGGGGGGGGGGGGGGGGGGGGGGDGGE>FGGCEGGFGGFGFEGGDGGGGEGGGGGGGGGGGGFGGGGGGGGGGGGGGGGGEGGGGGGGGGF@FGGGGCFFGGGGGGGGGGGGGGGGGGG7<FFGGGFCE?FGEGGGDE2BEDE@78EGCEFGCGD88E9<FCFFFGGGGCFFDG=:E=/1:EEGGGGGGGGGGFGFGGGGGDFG7FC>9C3<CD3<*65))97D)5>B6C>EEFDED:?F>>)),8913####
@M06045:235:000000000-JCY5N:1:1101:8887:10243 1:N:0:TACAGC
TCGGCAACTCCTACGGGAGGCAGCAGCAAGGAATTTTCGGCAATGGGCGCAAGCCTGACCGAGCAACGCCGCGTGCGGGATGACGGCCTTCGGGTTGTAAACCGCTTTTGGGAGGGATGACACGGACAGTACCTCCCGAATAAGCCCCGGCTAACTCTGTGCCAGCAGCCGCGGTAATACAGAGGGGGCAAGCGTTGTCCGGACTTACTGGGCGTAAAGCGCACGTAGGTGGTTGTGCAAGTGGGGTGTGAAATCGCGCGGCTTAACCGCGCGGCGCCATCCCAAACGGCACGACTCGGGC
+
CGGGGEEGGGGGGGGGGGGGGGGGGGGGGGGGFGGGGGGGGGGGGGFFGGGGGGGGGGGGGGGGGGGGGGFGEGGGGGGEGGGGGGGG@FGGGGGGGGGGGGFGG@FDGGGGGGGGGGGGGGGGGGGGGGGFFFGFEGDGGGGGGEGGGGDDEFFGFGGGGFGGFGGEFCFGGGGGGGFGGGGGGGGGGGGGGGGGGGGCEDE5:CFFGFGGGGE8?FGF8EECECFGGGCCEGGGGFGGFEFFCG3>DGFD>?FGGGD3C<396>*9<D5<BDB>BG:>FFGF4F>35).<(8904####
@M06045:235:000000000-JCY5N:1:1101:18537:10247 1:N:0:TACAGC
TCGGCAACTCCTACGGGAGGCAGCAGTCGGGAATATTGCGCAATGGGCGAAAGCCTGACGCAGCAACGCCGCGTGCGGGATGAAGGCTCTCGGGTTGTAAACCGCTTTCAGTAGGGACGAAATTGACGGTACCTACAGAAGAAGCACCGGCCAACTACGTGCCAGCAGCCGCGGTAATACGTAGGGTGCAAGCGTTGTCCGGATTTATTGGGCGTAAAGAGCTCGTAGGCGGCTTGGTAAGTCGGAAGTTAAAACGGGAGGCTCAACCTCTTGTCGCTTTCGATACTGCTATGGCTTCTAA
+
CGGGGGGGGGGGGGGGGGGGGGGGFGFGFGGGGGFGGGGGGGGEGGGGGGGGGGGGGGFFGGGGGGGEGGGGGGGGGGGGGGGGGGGGGGFGGGGGGGGGGGGGGGGGGGGGGGGGGGGGGGG9FGGGGGGGGGGGGGGGDDFGFFGGGGGGGGGGGGGGGGGGGGGGGGGGGGGGG:FFGGGGGGFGGGGGGGEGGGGGGGGGGGFGGGGGGGGGGGGFGGFEGGGGGFEGGGCCEDFGGGCGGEGGGGGGGFFCGEDDGGFGGGFF:<FFFGFF>DFFFFFF>>=?@FFFFFFF?####
@M06045:235:000000000-JCY5N:1:1101:20662:10273 1:N:0:TACAGC
TCGGCAACTCCTACGGGAGGCAGCAGTAGGGAATCTTCCACAATGGACGAAAGTCTGATGGAGCAACGCCGCGTGAGTGAAGAAGGATTTCGGTTCGTAAAACTCTGTTGCAAGGGAAGAACAAGTAGCGTAGTAACTGGCGTTACCTTGACGGTACCTTGTTAGAAAGCCACGGCTAACTACGTGCCAGCAGCCGCGGTAATACGTAGGTGGCAAGCGTTGTCCGGAATTATTGGGCGTAAAGCGCGCGCAGGTGGTTCCTTAAGTCTGATGTGAAAGCCCCCGGCTCAACCGGGGGGGA
+
CGGGGGGGGGGGGGGGGFEGGDGGFGFGGGGGGGGGGGGGGGGGGGGGGGGGGGGGGGGGGCFGGGGGGGGGGGGDGGGGGGGGGFFFFGGGGGGGGGGGGGGGGFGGGGGGFFFGGGGGGGGGGGGGGGGGGGGGGFFFGGGGGGGGGGGFGGGGGGGGGGGGGGGGGGFGGG@GGGGGGGGGGGGGGGGGGGGGGGGGGGGGGGEECEGGGGGFGGGEGGGGGGGGCFGDGGGGGGGDEGGGGGDCCDGGGGGGGEGCGFF*:CGFFGFGF>@4BFFFFFGFBEFE>@@F?FFFF####
@M06045:235:000000000-JCY5N:1:1101:14989:10307 1:N:0:TACAGC
TCGGCAACTCCTACGGGAGGCAGCAGCGAGGAATTTTGCGCAATGGGCGAAAGCCTGACGCAGCAACGCCGCGTGGGTGATGAAGGCCTTCGGGTCGTAAAGCCCTTTTGTCGGGGACGAAGTTTGACGGTACCCGACGAAGAAGCCACGGCTAACTACGTGCCAGCAGCCGCGGTAATACGTAGGTGGCAAGCGTTGTCCGGATTTATTGGGCGTAAAGGGCGCGCAGGTGGTGCGCTAAGTCTGCCGTGAAATCTCCCGGCTCAACTGGGAGGGTGCGGTGGAGACTGGCGTGCTTGTC
+
CGGGGGGGGGGGGGGGGGGGGGGGGGGGGGGGGGGGGGGGGGGGGGGGGGGGGGGGGGGGGGGGGGGGGGGGGGGGGGGGGGGGGGGGGGGGGGGGGGGGGGGGGGGGGGGGGGGGGGGGGGGGGGGGGGGGGGGGGGGGGGGGGGGGGGGGGGGGGGGGGGGGGGGGGGGGGGGGGGGGGGGGGGGGGGGGGGGGGGGGGGGGGCGGGFGGGGGCEGGGGGGGGGGGGGGGGGGGGGGGGGGGGGGCGGGGGGGG7FGGGGGDGGGFFGFGFDDFFGFFFEDF5><FFFFFBFFF0####
@M06045:235:000000000-JCY5N:1:1101:11418:10309 1:N:0:TACAGC
TCGGCAACTCCTACGGGAGGCAGCAGTAAGGAATATTGGTCAATGGACGCAAGTCTGAACCAGCCATGCCGCGTGAAGGATGAAGGTCCTCTGGATTGTAAACTTCTTTTATATGGGACGAAACCTCTTTTTCTTGAGAGACTGACGGTACCATAGGAATAAGCACCGGCTAACTCCGTGCCAGCAGCCGCGGTAATACGGAGGGTGCAAGCGTTATCCGGATTCACTGGGTTTAAAGGGTGCGTTGGAGGACTGGTAAGTCAGTGGTGAAATCCCCGAGCTTAACTTGGGAACTGCGGAC
+
CGGGGGGGGGGGGGGGGGGGGGGGGGGGGGGGGGFGG,FFGGGGGGGGGGGGGGGGGGGGGGGGGGGGGGGGGGGGGGGGGGGGGGGGGGGGGGGGGGGGGGGGGGGGGGGGGGGGGGGGDGGGGGGGGGGGGGGGGGGGGGGGGGGGGGGGGGGGGGGGGGGGGGGGDGGGGGGGGGGGGGGGGGGGDEGCGGGGGGFGGDGGGGGGGGGGGGGDGGGGGGDGGFGCGGG;E86CGF?CCEGGGGGGGGGDFGGGGEGGGDFGCFG=:CFFFGFFFGFFE@6FFFFFFFFFFFFF<####
@M06045:235:000000000-JCY5N:1:1101:23510:10350 1:N:0:TACAGC
TCGGCAACTCCTACGGGAGGCAGCAGTGGGGAATATTGCACAATGGGCGAAAGCCTGATGCAGCGACGCCGCGTGAGGGATGACGGCCTTCGGGTTGTAAACCTCTTTCAGCAGGGAAGAAGCGAAAGTGACGGTACCTGCAGAAGAAGCGCCGGCTAACTACGTGCCAGCAGCCGCGGTAATACGTAGGGCGCGAGCGTTGTCCGGAATTATTGGGCGTAAAGAGCTCGTAGGCGGCTTGTCGCGTCGGTTGTGAAAGCCCGGGGCTTAACCCCGGGTCTGCAGTCGATACGGGCAAGGG
+
CGGGGGGGGGGGGGGGGGGGGGGGGGGGGGGGGGGGGGGGGGGGGGGGGGGGGGGGGGGGGGGGGGGGGGGGGGGGEGGGGGGGGGGGGGGGGGGGGGGGGGGGGGGGGGGGGGGGGGGGGGGGGGGGGGGGGGGGGGGGGGGGGGGGGGEEGFGGGGFGGGGGGGGGGGGGFGFGDEGGGGGGGGGGGGGGGGGGGGGGGGGGGGGG5CGCGGGGFGGGEGGGGGGGGGCEFGGGGGGGGGGGGGGGGDGGGEGFFCFFFGGGGDD5>FFGBFFFFGBFFFGF?4<>EE:)4@FF(####
@M06045:235:000000000-JCY5N:1:1101:23640:10358 1:N:0:TACAGC
TCGGCAACTCCTACGGGAGGCAGCAGTGGGGAATATTGGACAATGGGCGAAAGCCTGATCCAGCAATGCCGCGTGAGTGATGAAGGCCTTAGGGTTGTAAAGCTCTTTTACCCGGGATGATAATGACAGTACCGGGAGAATAAGCCCCGGCTAACTCCGTGCCAGCAGCCGCGGTAATACGGAGGGGGCTAGCGTTGTTCGGAATTACTGGGCGTAAAGCGCACGTAGGCGGCTTTGTAAGTTAGAGGTGAAAGCCCGGGGCTCAACTCCGGAATTGCCTTTAAGACTGCATCGCTAGTCA
+
CGGGGGGGGGGGGGGGGGGGGGGGGGFGGGGGGGGGGGGGGGGGGGGGGGGGGGGGGGGGGGGGGGGGGGGGGGGGGGGGGGGGGGGGGGGGGGGGGGGGGGGGGGGGGGGGGGGGGGGGGGGGGGGGGGGGGGGGGGGGGGGGGGGGDGGGGGGGGGGGGGGGGGGGGGGGGGDGFGGGGGGGGGGGGGGGFGGGGGGGGGGGGGGGGGGGGGGGGGGFGEEGGFGGGGGGGGGFFGFGGGGGGC:C>CFGGGGGGGGGGGGGGFGF4CBD:GFFFDFBBFGF4@FFFFFFFFF?2####
@M06045:235:000000000-JCY5N:1:1101:20901:10373 1:N:0:TACAGC
TCGGCAACTCCTACGGGAGGCAGCAGTGGGGAATATTGGACAATGGGCGAAAGCCTGATCCAGCCATGCCGCGTGAGTGATGAAGGCCCTAGGGTTGTAAAGCTCTTTCAACGGTGAAGATAATGACGGTAACCGTAGAAGAAGCCCCGGCTAACTTCGTGCCAGCAGCCGCGGTAATACGAAGGGGGCTAGCGTTGTTCGGAATTACTGGGCGTAAAGCGCACGTAGGCGGATACTTAAGTCAGGGGTGAAATCCCGGGGCTCAACCCCGGAACTGCCTTTGATACTGGGTATCTGAGGT
+
CGGGGGGGGGGGGGGGGGGGGGGGGGGGGGGGGGGGGGGGGGGGGGGGGGGGGGGGGGGGGGGGGGGGGGGGGFGGGFGGGGGGGGGGGGGGGGGGGGGGGGGGGGGGGGGGGGFGGGGGGGGGGGGGGGGGGGGGGGGGGGGGGGGGGGGGGGGGGGGGGGGGGGGGGGGGGGGGGGGGGGGGGGGGGGGGGGEGGGGGGGGGGGFGGGGGGGGGCFGGGGGGGGGGGGGGCGEGCFGGGFC>CGGGGDGGFGGCFGGGGGGGGGGFFGFGFGFFFGFFFFGFF4BFFFFFFFFFF####
@M06045:235:000000000-JCY5N:1:1101:24261:10375 1:N:0:TACAGC
TCGGCAACTCCTACGGGAGGCAGCAGTGGGGAATATTGCACAATGGGCGAAAGCCTGATGCAGCGACGCCGCGTGAGGGATGACGGCCTTCGGGTTGTAAACCTCTTTCAGCAGGGAAGAAGCGAAAGTGACGGTACCTGCAGAAGAAGCACCGGCTAACTACGTGCCAGCAGCCGCGGTAATACGTAGGGTGCGAGCGTTGTCCGGAATTATTGGGCGTAAAGAGCTTGTAGGCGGTTTGTCGCGTCTGCTGTGAAAATCCGGGGCTCAACCCCGGACTTGCAGTGGGTACGGGCAGCCG
+
CGEEGCFGGGG,CF@FGFCFGEGCFFCC@<@CBF<FFFFGGFDAFFFFGDGGGFFFD8CEEFFFFGGGGEEGGBFGF=FG<F?EFD+CEFCFGGGGEGGGFFCF<=DFDGFGG<BFFGGCFD?FGG>FGFGFBC3>@FGCFGGEFGGGFECFGGCG:FFBCFGE,<FGFFFC,2<:@7:8::9C:C2B8CG@CCEE588:2:/2+?8AEF6ECEGG558CEEF9<8CECCC+@9FEG5C35:CDCED55CG:CA6:*<*:6*95CCD3)7?*8*5.:).7=F7?F@F?.)1)-<09(####
@M06045:235:000000000-JCY5N:1:1101:24195:10408 1:N:0:TACAGC
TCGGCAACTCCTACGGGAGGCAGCAGTGGGGAATCTTGCACAATGCGCGAAAGCGTGATGCAGCAACGCCGCGTGGGGGAAGAAGGCCTTCGGGTTGTAAACCCCTTTCAGTTGGGACGAAGCTTCGCCGGTGAATAGCCGGCTGGAGTGACGGTACCTTCACAAGAAGCCCCGGCTAACTACGTGCCAGCAGCCGCGGTAATACGTAGGGGGCAAGCGTTGTCCGGAATCATTGGGCGTAAAGCGCGTGTAGGCGGCCCGGTAAGTCCGCTGTGAAAGTCGGGGGCTCAACCCTCGCAGT
+
CGGGGGGGGGGGGGGGGGGGGGGGGGGGGGGGGGGGGGGGGGGGGGGGGGGGGGGGGGGGGGGGGGGGGGGGGGGGGGGGGGGGGGGGGGGGGGFGGGGGGGGGGGGGGGGGGGGGGGGGGGGGGGGGGGGGGGGGGGGGGGGDGEFGGGGGGGGGGGGGGGGGGGGGGGFGGGGGGGGGGFFGGGGGGGGGGGGGDGGGGGGGGGGGGGGGGGGGGGDCEEGGGDGGGGGGGGFGGGGGECFGGGGGDGGGFFFGGGGGGGGGGGGF47BDDDFF9>FFFFGE@FFFFFFFF::?1####
@M06045:235:000000000-JCY5N:1:1101:16256:10413 1:N:0:TACAGC
TCGGCAACTCCTACGGGAGGCAGCAGTGGGGAATATTGGACAATGGGCGCAAGCCTGATCCAGCAATGCCGCGTGTGTGAAGAAGGCCTTCGGGTTGTAAAGCACTTTTGTACGGGAAGAAAAGCTGCCGGCTAATATCCGGTGGTCATGACGGTACCGTAAGAATAAGCACCGGCTAACTTCGTGCCAGCAGCCGCGGTAATACGAAGGGTGCAAGCGTTAATCGGAATTACTGGGCGTAAAGCGTGCGTAGGCGGTTTGTTAAGTCTGTTGTGAAAGCCCTGGGCTCAACCTGGGGCGG
+
CGGGGGGGGGGGGGGGGGGGGGGGGGGGGGGGGGGGGGGGGGGGGGGGGGGGGGGGGGGGGGGGGGGGGGGGGGGGGGGGGGGGGGGGGGGGGGGGGGGGGGGGGGGGGGGGGGGGGGGGGGGGGGGGGGGGGGGGGGGGGGGGGGGGGGGGGGGGGGGGGGGGGGGGGGGGGGGGGGFGGGGGGGGGGGGGGGGGGGGGGGGGGGGFGGGGGGGGGGGGGGGGGGGGCFGGGGGGGGGGGGGGFGGDGGGGGGGGGGGGGGGGGGGFFGFGFGFBFGFFFFFFFFFFFFFFFFFFF####
@M06045:235:000000000-JCY5N:1:1101:24843:10421 1:N:0:TACAGC
TCGGCAACTCCTACGGGAGGCAGCAGTGGGGAATATTGCACAATGGGCGAAAGCCTGATGCAGCAACGCCGCGTGAGCGATGAAGGCCTTCGGGTCGTAAAGCTCTGTCCTCAAGGAAGATAATGACGGTACTTGAGGAGGAAGCCCCGGCTAACTACGTGCCAGCAGCCGCGGTAATACGTAGGGGGCTAGCGTTATCCGGAATTACTGGGCGTAAAGGGTGCGTAGGTGGTTTCTTAAGTCAGAGGTGAAAGGCTACGGCTCAACCGTAGTAAGCCTTTGAAACTGGGAAACTTGTGGC
+
CGGGGGGGGGGGGGGGGGGGGGGGGGGGGGGGGGGGGGGGGGGGGGGGGGGGGGGGGGGGGGGGGGGGGGGGGGGGGGGGGGGGGGGGGGGGGGGGGGGGGGGGGGGGGGGGGGGGGGGGGGGGGGGGGGGGGGGGGGGGGGGGGGGGGGGGGGGGGGGGGGGGGGGGGGGGGGGGGGGGGGFGGGGGGGGGGGGGGGGGGGGGGGGGGGGGGGEEGGGGGGGGEEGGGGCGGGGGGGGGGGGGGCFGGGGGGGGGGGGGGGGGGGGFFG@C>GFFFGFFF=FFFFFFFFFFFFFF)####
@M06045:235:000000000-JCY5N:1:1101:25587:10426 1:N:0:TACAGC
TCGGCAACTCCTACGGGAGGCAGCAGTGAGGAATATTGGACAATGGGCGAAAGCCTGATCCAGCAATACCGCGTGAGTGAAGAAGGCCTTAGGGTTGTAAAGCTCTTTCAGCAGGGAAAATGATGATGGTACCTGCAAAAGAAGTTCCGGCTAACTCCGTGCCAGCAGCCGCGGTAATACGGAGGGAACTAGCGTTGTTCGGATTTACTGGGCGTAAAGAGCGCGTAGGCGGGTTATTAAGTTAGAAGTGAAAGCCCAGGGCTTAACCCTGGAACTGCTTCTAAAACTGGTAACCTAAAAG
+
CGGGGGGGGGGGGGGGGFGGGGGGGGGGFGGGGGGGGGGGGGGGGGGGGGGGGGGGGGGGGGGGGGGGGGGGGGGGGGGGGGGGGGGGGGGGGGGGGGGGGGGGGGGGGGGGGGGGGGGGGGGGGGGGGGGGGGGGGGGGGGGGGGGGGGGGGGGGGGGGGGGGGGGGGGGGGGGGGGGGGDGGGGGGGGGGGGEGGGFGGGGGGGGGGGGGGGGGEGGGGGGGGEGGGGDGGEEGGGGGGGGGGGGFFGGGGGGGGGFFDGFDGGGB5FFGFGFFFGFFFFGFFF@FFFFFFFFA2####
@M06045:235:000000000-JCY5N:1:1101:23787:10480 1:N:0:TACAGC
TCGGCAACTCCTACGGGAGGCAGCAGTGGGGAATATTGCACAATGGGCGAAAGCCTGATGCAGCAACGCCGCGTGAGCGATGAAGGCCTTCGGGTCGTAAAGCTCTGTCCTCAAGGAAGATAATGACGGTACTTGAGGAGGAAGCACCGGCTAACTCCGTGCCAGCAGCCGCGGTAATACGGAGGGTGCAAGCGTTGTCCGGATTTATTGGGTTTAAAGGGTGCGTAGGCGGCCTTATAAGTCAGTGGTGAAAGCCCATCGCTCAACGATGGAACTGCCATTGATACTGTAAGGCTTTTGA
+
CGGGGCEFGGGGGGGGGFGGEFEGD9CFDFGE;FFGFGGFGGGFGGGGDFEGGFGGGGGDFGGGFGGEGGGGGGCFCFGGGGGGGGFFBCEDF7ECFFFGGGG9BFGFFFFEFEG?FCFGGFGFFFFFD@FGG,BFF<BFGEFFGGGGGGGGGGGGG?FGGGGFGGGGGGGGGGGGGGEGFE7FCCEEGGFGCCB5CCFG8?8/*A99FCGGG;88<:CFGGGGGEECC?EGGCE6EGG*+3:702:CFGC9>FGC<CFGGDCF3CC5)9>CFC?6FFF?@FGFF?==69@=>)3::####
@M06045:235:000000000-JCY5N:1:1101:12907:10540 1:N:0:TACAGC
TCGGCAACTCCTACGGGAGGCAGCAGTGGGGAATATTGGACAATGGGGGCAACCCTGATCCAGCCATGCCGCGTGAGTGATGAAGGCCTTCGGGTTGTAAAGCTCTTTTGGCGGGGACGATGATGACGGTACCCGCAGAATAAGCCCCGGCTAACTTCGTGCCAGCAGCCGCGGTAAGACGAAGGGGGCTAGCGTTGTTCGGAATTACTGGGCGTAAAGCGCGTGTAGGCGGTTGTCCAAGTCGGGTGTGAAAGCCTTGAGCTCAACTCAAGAAATGCACTCGATACTGGGCGACTCGCTT
+
CGGGGGGGGGGGGGGGGGGGGGGGGGGGGGGGGGGGGGGGGGGGGGGGGGGGGGGGGGGGGGGGGGGGGGGGGGGGGGGGGGGGGGGGGGGGGGFGGGGGGGGGGGGGGGGFGGGGGGGGGGGGGGGGGGGGGGGGGGGGGGGGGGGGGGGGGGGGGGGG7FGGGGGGGGGGGGGGGGGGGGCCEGGGGGGGGGGDGGGGGGGGGGFGG9FGGGEGGFGGGGGGGGGGGGGGGGC=?:FGGGGGGGGGCDGGGGGGGGCDGG7DGGG?FFFGFGFFFGFFFFGFFFFF?FFFBDFF6####
@M06045:235:000000000-JCY5N:1:1101:17784:10568 1:N:0:TACAGC
TCGGCAACTCCTACGGGAGGCAGCAGTGGGGAATATTGGACAATGGGCGAAAGCCTGATCCAGCAATGCCGCGTGAGTGATGAAGGCCTTAGGGTTGTAAAGCTCTTTTACCCGGGATGATAATGACAGTACCGGGAGAATAAGCCCCGGCTAACTCCGTGCCAGCAGCCGCGGTAATACGGAGGGGGCTAGCGTTGTTCGGAATTACTGGGCGTAAAGCGCACGTAGGCGGCTTTGTAAGTTAGAGGTGAAAGCCCGGGGCTCAACTCCGGAATTGCCTTTAAGACTGCATCGCTAGAAG
+
CGGGGGGGGGGGGGGGGGGGGGGGFGGGGGGGGGGGGGGGGGGGGGGGGGGGGGGGGGGGGGGGGGGGGGGGGGGGGGGGGGGGGGGGGGGGGGGGGGGGGGGGGGGGGGGGGGGGGGGGGGGGGGGGGGGGGGGGGGGGGGGGGGGGGGGGGGGGGGGGGGGGGGGGGGGGGG7FGGGGGGDFGGGGGGGGGGEGGGGGGGGGGGGGGGGGGGGGGGGGGGGGG@FGGGGGGDGGF0AFFFGGGGGGGDCEDGGGFGGGGC3CCFF?FGFGFGFFFGFF?B>?FFFFFFFFFF::-####
@M06045:235:000000000-JCY5N:1:1101:21758:10568 1:N:0:TACAGC
TCGGCAACTCCTACGGGAGGCAGCAGTGGGGAATATTGCACAATGGGCGCAAGCCTGATGCAGCGACGCCGCGTGGGGGATGACGGCCTTCGGGTTGTAAACCTCTTTCAGCACAGACGAAGCGCAAGTGACGGTATGTGCAGAAGAAGCACCGGCCAACTACGTGCCAGCAGCCGCGGTAATACGTAGGGTGCGAGCGTTGTCCGGAATTACTGGGCGTAAAGAGCTTGTAGGTGGTTTGTCGCGTTGTTCGTGAAATCTCACGGCTCAACTGTGAGCGTGCGGGCGATACGGGCCGGGG
+
CGGGGGGGGGGGGGGGGGGGGGGGFGFGGGGGGGGGGGGGGGGFGGGGGGGGGGGGGGGGGGGGGGGGGGGGGGGGGGGGGGGGGGGGGGGGGGGEGGGGGGGGGGGGGGGGGGGGGGGGGGGGGGGGGGGGGGCFGGGGGGGGGGGGGGGGGGGGGGGGGGGGGDGGGGGFFGGGGGGGGGGGGGEGGGGGGEGEGGGGD>EGFGGGDFFGGGGGGGGG8EGGDFFGGGGGGG9CFCCGGG7CGE7CDDGFGEGGGGCCDGFGCGG55CFG?FF4=74>>)9@FFEE@B5>?B>0(####
@M06045:235:000000000-JCY5N:1:1101:23912:10593 1:N:0:TACAGC
TCGGCAACTCCTACGGGAGGCAGCAGTGGGGAATATTGCACAATGGGCGCAAGCCTGATGCAGCGACGCCGCGTGAGGGATGACGGCCTTCGGGTTGTAAACCTCTTTCAGTAGGGAAGAAGCGTAAGTGACGGTACCTGCAGAAGAAGCGCCGGCTAACTACGTGCCAGCAGCCGCGGTAATCCGTAGGGCGCAAGCGTTATCCGGAATTATTGGGCGTAAAGAGCTCGTAGGCGGTTTGTCGCGTCTGCCGTGAAAGTCCGGGGCTCAACTCCGGATCTGCGGTGGGTACGGGCGCCCC
+
9FGEFFEGGGGFGGGGGCCGGGGGFGGGGGG7CFFGGGGGGGGGGGGGDGGGGGGGGGD<FEEGGECEGDGGGGD:FF=CGDFFE@BFCEFGGGGG7FGGGFG<CFGGGGGFGGFGD<CFFGC=CFGFFCCFG7BFGGG,@CGGGFG@F<CEGGGG>7<FFGGGF7:FFGFGGGDCFGGE:FF2CC@FGE>CEEC>EGGGGGGFDEC>EGGC?FGC5=EEGGGGFF8CCCEGGGGGGG55CFGGGGGGGG7EDED5D:CF***93<DEFCFD4*9<33.<7@>5B.;5B@=@?>67(####
@M06045:235:000000000-JCY5N:1:1101:19509:10651 1:N:0:TACAGC
TCGGCAACTCCTACGGGAGGCAGCAGTGGGGAATTTTCCGCAATGGGCGAAAGCCTGACGGAGCAATGCCGCGTGGAGGTAGAAGGCCCACGGGTCGTGAACTTCTTTTCCCGGAGAAGAAGCAATGACGGTATCTGGGGAATAAGCATCGGCTAACTCTGTGCCAGCAGCCGCGGTAATACAGAGGATGCAAGCGTTATCCGGAATGATTGGGCGTAAAGCGTCTGTAGGTGGCTTTTTAAGTCACACGTGAAATCCCCAGGCTCAACCTGGGAACTGCGTGTGATACTGGATGGCCGGA
+
CGGGGGGGGGGGGGGGGGGGGGGGGGFFGGGGGGGGGGGGGGGGGGGGGGGGGGGGGGGGFGGGGGGGGGGGGGGGGGGGGGGGGGGGGGGGGGGGGGGGGGGGGGGGGGGGGGGGGGGGGGGGGGGGGGGGGGGGGGGGFGGGGGGGGGGGGGGGGGGGGGGGGGGGGGGGGGGGDGGGGGGGGGGGFGGGFGGGGGGGGGGGGGGGGGGGGGGGGGGGGGGGGGGGGGGGGGGGGGGGGGGGGGGGGGGGGGGGGGGGGGGGGGGFFGFGFGFFFF?FFFGFFFFFFFFFBFBF(####
@M06045:235:000000000-JCY5N:1:1101:5109:10657 1:N:0:TACAGC
TCGGCAACTCCTACGGGAGGCAGCAGTTAGGAATTTTGGGCAATGGGCGAAAGCCTGACCCAGCAACGCCGCGTGGGTGACGAAGGCCTTCGGGTTGTAAAGCCCTTTTCTGGGGGAAGATGATGACGGTACCCCAGGAAGAAGCACCGGCTAACTACGTGCCAGCAGCCGCGGTAATACGTAGGGTGCGAGCGTTGCCCGGATTTATTGGGCGTAAAGGGCGCGCAGGCGGTACGGCACGTCCGTTGTGAAATCGCCCTGCTCAACTGGGCGGGGTCAGCGGATACGGCCGCACTTTTCG
+
CEGGGGGGGFGGGGGGGGGGGGGGGGGGGGGGGGGGGGGGGGGGGGGGGGGGGGGGGGGFGGGGCGGGGDGGGGGEGGGGGGGGGGGGGGGGGGGDGGGGGGGFCGGGGGGGFGGGGGGGGGGGGGGGGGGEGGCGGGGFGCFGGFFGGEGGGGGGGGGFFGGGGGGGGGGGGGGGEGGGGFCFGEFGGGDCEEGGGGFGGGG;8CCCAEFGGG8?GFGGGGDC>GEGGGGGG=EGG3*9=CFCEFC5D<FCFFCGFCD)95C*:CF7?FFG>D>F5D4>?.D@D3;F:)7:9B>90####
@M06045:235:000000000-JCY5N:1:1101:18824:10666 1:N:0:TACAGC
TCGGCAACTCCTACGGGAGGCAGCAGTGGGGAATATTGCACAATGGGGGAAACCCTGATGCAGCAACGCCGCGTGAGTGATGACGGCCTTCGGGTTGTAAAGCTCTGTCTTCAGGGACGATAATGACGGTACCTGAGGAGGAAGCCACGGCTAACTACGTGCCAGCAGCCGCGGTAATACGTAGGTGGCGAGCGTTGTCCGGATTTACTGGGCGTAAAGGGAGCGTAGGCGGATTTTTAAGTGAGATGTGAAATACTCGGGCTTAACCTGAGTGCTGCATTTCAAACTGGAAGTCTAATGA
+
CGGGGGGGFGGGGGGGGGGGGGGGGFGGDGGGGGGGGGGGGGGFGGGCCGGGGECFGGGGGGGGGGGGGGGGGCEEGECGFGGGGGEGGGGGGGGGGGGGDCFGFGGGGGGGGGGGGGGGFGGF<FFGGGGGAAFGGEFCDGGGGFGGC:CFGGGGGGGC:<CFGG?FFFGGGGCEFFFGGGGGG25B@EECCEEGEEFGCCGGGGG+CGFGFG88*CEGGGECC:8EGDGDE=EC7C5*<FG=FFGGC>FC*A:FFFGGGGGD7727?*099F=FFGF?=BG=B@?FFFF?:922)####
@M06045:235:000000000-JCY5N:1:1101:12762:10672 1:N:0:TACAGC
TCGGCAACTCCTACGGGAGGCAGCAGTGGGGAATATTGGACAATGGGCGCAAGCCTGATCCAGCCATGCCGCGTGAGTGAAGAAGGCCCTCGGGTTGTAAAGCTCTTTTGTCCGGAAAGAAAAGCTTTCGGTTAATACCCGGAAGTCATGACGGTACCGGAAGAATAAGCACCGGCTAACTTCGTGCCAGCAGCCGCGGTAATACGAAGGGTGCAAGCGTTACTCGGAATTACTGGGCGTAAAGCGTGCGTAGGTGGTTCGTTAAGTCTGATGTGAAAGCCCTGGGCTCAACCTGGGCTGA
+
CGGGGGGGGGGGGGGGGGGGGGGGGGGGGGGGGGFGGGGGGGGGGGGGGGGGGGGGGGGGGGGGGGGGGGGGGGGGGGGGGGGGGGFGGGGGGGGGGGGGGGGGGGGGGFGGGGGGGGGGGGGGGGGGGGGGGGGGGGFGGGGGGGGGGGGGGGGGGGGGGGGGGGGGGGGGGGGGGGGGGGGGFGGGGGGGGGGGGGGGGCGGGGGGGGGGGDGGGGGGGGGGGGGGGGGFDGGGGGG7EGGGGGGGGGGGGGDGGGGGGGGGGGGFFGFGFGFFFGFFFFGFFFFFFFFFBFBF?####
@M06045:235:000000000-JCY5N:1:1101:19876:10679 1:N:0:TACAGC
TCGGCAACTCCTACGGGAGGCAGCAGTGGGGAATATTGCACAATGGGGGAAACCCTGATGCAGCAACGCCGCGTGAGTGATGACGGCCTTCGGGTTGTAAAGCTCTGTCTTCAGGGACGATAATGACGGTACCTGAGGAGGAAGCCACGGCTAACTACGTGCCAGCAGCCGCGGTAATACGTAGGTGGCGAGCGTTGTCCGGATTTACTGGGCGTAAAGGGAGCGTAGGCGGATTTTTAAGTGAGATGTGAAATACTCGGGCTTAACCTGAGTGCTGCATTTCAAACTGGAAGTCTAACTG
+
CGGGGGGGGGGGGGGGGGGGGGGGGGFGGGGGGGGGGGGGGGGGGGGGGGGGGGGGGGGGGGGGGGGGGGGGGGGGGGGGGGGGGGGGGGGGGGGGGGGGGGGGGGGGGGGGGGGGGGGGGGGGGGGGGGGGGGGGGGGGGGGGGGGGGGGGGGGGGGGGGGGGGGGFGGGGGGGGGGGGGGGGGGGGGGGGGGCGGGGGGGGGDFGGGGGGGG8EGGGGGGGGGGGGGGGGGGGGGGGGGGGGGGGGGGGGGG=DFFGGGGGGGGGFFGFGFGFFFGFFFFGFBBFFFF@FFFF<6####
@M06045:235:000000000-JCY5N:1:1101:4783:10707 1:N:0:TACAGC
TCGGCAACTCCTACGGGAGGCAGCAGCAAGGAATTTTGCGCAATGGGCGAAAGCCTGACGCAGCAACGCCGCGTGGGGGAAGAAGGCCTTCGGGTTGTAAACCCCTTTTGCGAGGGAAGAAGATCTGACGGTACCTCGCGAATAAGCCACGGCTAACTACGTGCCAGCAGCCGCGGTAATACGTAGGTGGCAAGCGTTGTCCGGATTTACTGGGCGTAAAGCGCGCGCAGGCGGATTGGTCAGTCCGGGGTGAAATCTCACGGCTCAACTGTGAGCGGTCCCCGGATACTGCCAGTCTTTA
+
CGGGGGGGGGGGGGGGGGGGGGGGGGGGGGGGGGGGGGGGGGGGGGGGGGGGGGGGGGGGGGGFGGGGGGGGGGGGDGGGGGGGGGGGGGGGGGGGGGGGGGGGGGGGGGGGGGGGGGGGGGGGGGGGGGGGGGGFGGGGGGGGGGGGGGGGGGGGGGGGGGGGGGGGGGGGGGGGGGEGGGGCEGGGGGGGGGGEEEGGGGGGGGGGGGGGFGCEEGDGGGGGGGGGGGDEGG5CEGGGGGGGGGGGGGGGFGGGGGGGGGGGGGGFFF:CBGFFFDE@DFGFFFEFFFFF?F?F2####
@M06045:235:000000000-JCY5N:1:1101:21459:10719 1:N:0:TACAGC
TCGGCAACTCCTACGGGAGGCAGCAGTGGGGAATTGTTCGCAATGGGCGCAAGCCTGACGACGCAACGCCGCGTGGAGGACGAAGATCTTCGGGTCGTAAACTCCTGTCGAGCGGGAAGAACGCTTCCCGGGTGAATATCCTGGGAAATTGACGGTACCGCTAAAGGAAGCCCCGGCTAACTCCGTGCCAGCAGCCGCGGTAATACGGGGGGGGCAAGCGTTGTTCGGAATTACTGGGCGTAAAGGGCTCGTAGGCGGCCAACTAAGTCGGATGTGAAATCCCCAGGCTCAACTTGGAAAT
+
CGGGGGGGGGGGGGGGGGGGGGGGGGGGGGGGGGGGGGGGGGGGGGGGGGGGGGGGGGGGGGGGGGGGGGGGGGGGGGGGGGGGGGGGGGGGGGGGGGGGGGGGGGGGGGGGGGGGGGGGGGGGGGGGGGGGGGGGGGGGGGGGGFGGGGGGGGGGGGGGGGGGGGGGGGGGGGGGGGDGGGGGGGGGGGGGGGGGGGGGGDGGGGGGGGGGGGGGGGGGEGGGGGGGGGGGFGGGGGGGGEGFGGGGGGGGGGGGGGGGGGGGGGGFFGFG:DFFFGFFFFGFFEFFFFFFFFFF?####
@M06045:235:000000000-JCY5N:1:1101:16714:10725 1:N:0:TACAGC
TCGGCAACTCCTACGGGAGGCAGCAGTGGGGAATATTGCACAATGGGCGCAAGCCTGATGCAGCGACGCCGCGTGAGGGATGACGGCCTTCGGGTTGTAAACCTCTTTCAGTAGGGACGAAGCGCAAGTGACGGTACCTATAGAAGAAGGACCGGCCAACTACGTGCCAGCAGCCGCGGTAATACGTAGGGTCCGAGCGTTGTCCGGAATTACTGGGCGTAAAGAGCTCGTAGGTGGTTTGTCGCGTTGTTCGTGAAAACTCACAGCTCAACTGTGGGCGTGCGGGCGATACGGGCAAGAA
+
CGGGGGGGGGGGGGGGGGGGGGGGGGGGGGGGGGGGGGGGGGGGGGGGGGGGGGGGGGGGGGGGGGGGGGGGGGGGGGGGGGGGGGGGGGGGGGGGGGGGGGGGGGGGGGGGGGGGGGGGGGGGGGGGGGGGGGGGGGGGGGGGGGGGGGGGGGGGGGGGGGGGGGGGGGGGGGGGGGGGGGGGGGFC@EGGGGG5CEGGGGGGFGGGEFGCFCFDGGGGGGGGGGFGGGGEFGFGGDGGGGGDFGGGGGCEDCFCFGGGGGG:FDGFFGFGFGFFFGFFFBGFDDEEED)7:DFB(####
@M06045:235:000000000-JCY5N:1:1101:26611:10734 1:N:0:TACAGC
TCGGCAACTCCTACGGGAGGCAGCAGTAAGGAATCTTCCACAATGGGGGCAACCCTGATGGAGCAACGCCGCGTGAAGGATGAAGGCCCTAGGGTCGTAAACTTCTTTTGTTAGCGAAGAATATGACGGTAACTAACGAATAAGGGTCGGCTAACTACGTGCCAGCAGCCGCGGTCATACGTAGGACCCAAGCGTTATCCGGAGTGACTGGGCGTAAAGAGTTGCGTAGGCGGCTCGTTAAGTGGATAGTGAAACCTGGTGGCTCAACCATTCAGACTATTATCCAAACTGGCGAGCGTCA
+
CGFCC@BFFEF@E,BCFGEFEGBCEEFGGGGC,ECFFEDCF?ADEFG77@FGDAE<FGFFG8CECF,@FC7CEF77FGGEGGD<5AFFGGGGFCFFGGFGFFFEFFECFEEFGE<FEEC=D9<D<??FEFGCGGFFGGFCCFBDDFCFCGGGG7<=AFE@>FGFFG7:FGEGGEC:<F,;CFFGGFF@BB8C@8EG8EBCGGGEEB+523/;=EGDGGGCCFEEFCEC*AFCE://:)AD*<77A0>:<DGC*C:C7C577<47*09::3@7@FFFFG?=@=F7?F4=>4*63)7(-####
@M06045:235:000000000-JCY5N:1:1101:22031:10746 1:N:0:TACAGC
TCGGCAACTCCTACGGGAGGCAGCAGTGGGGAATATTGCACAATGGGCGAAAGCCTGATGCAGCAACGCCGCGTGAGCGATGAAGGCCTTCGGGTCGTAAAGCTCTGTCCTCAAGGAAGATAATGACGGTACTTGAGGAGGAAGCCCCGGCTAACTACGTGCCAGCAGCCGCGGTAATACGTAGGGGGCTAGCGTTATCCGGATTTACTGGGCGTAAAGGGTGCGTAGGTGGTTTCTTAAGTCAGGAGTGAAAGGCTACGGCTTAACCGTAGTAAGCTCTTGAAACTGGGAAACTTGGCCC
+
CGGGGGGGGGGGGGGGGGGGGGGGGGDGGGGGGGGGGGGGGGGGGGGGGGGGGGGGGGGGGGFFGGGGGGGGGGGGGGGGGGGGGGGGGGGGGGG>FEFGGGGFFGGGGGGGGGGGGGGGGGGGGGGGGGGDFGGGGGGGGGGGGFGGGGCFGGGGGGGGGGGGGGGGGGGGGGGGCFGCFFGGGGGGGG>GFGGGGGGGEGEEGGEFGGGGGGCGGGGGGGGGGGDEGGGG8=EFGGGGGD*:<?FGGGGGGGGGC6FDGGG:FFGFFDFG@GFFFFFFFF:?FFFFFF:@?F<A4####
@M06045:235:000000000-JCY5N:1:1101:9806:10764 1:N:0:TACAGC
TCGGCAACTCCTACGGGAGGCAGCAGTGGGGAATATTGCACAATGGGCGAAAGCCTGATGCAGCAACGCCGCGTGAGTGATGAAGGCCTTCGGGTCGTAAAACTCTGTCCTCAAGGAAGATAATGACGGTACTTGAGGAGGAAGCCCCGGCTAACTACGTGCCAGCAGCCGCGGTAATACGTAGGGGGCTAGCGTTATCCGGATTTACTGGGCGTAAAGGGTGCGTAGGTGGTTTTTTAAGTCAGGAGTGAAAGGCTACGGCTCAACCGTAGTAAGCTCTTGAAACTGGGAAACTTGGTTC
+
CGGGGGGGGGGGGGGGGGGGGGGGGGFGGGGGGGGGGGGGGGGGGGGGGGGGGGGGGGGGGGFGGGGGGGGGGGGGGGGGGFGGGGGGGGGGGGGGGGGGGGGGGGGGGGGGGGGGGGGGGGGGGGGGGGGGGGGGGGGGGGGGGGGGGGGGGGGGGGGGGFGGGGGGGGGGGGGGGGGGGGGGGGGGGGGGGGEGEFGGGGGEGEGGFFGGGGGGGGGGGCEGEEEEGGGGCFFDFGF<C:CGGGGGFGFFCFCGG6<CDG577CF@DD>DBGFF47<FFFDF?FFFFF@FFF4<)####
@M06045:235:000000000-JCY5N:1:1101:28705:10765 1:N:0:TACAGC
TCGGCAACTCCTACGGGAGGCAGCAGTGGGGAATCTTGCGCAATGGGCGAAAGCCTGACGCAGCGACGCCGCGTGGGGGAAGAAGGCTTTCGGGTTGTAAACCCCTTTCAGGAAGGACGAAGCCACTCGGGTGAATAGCTCAGAGGGTGACGGTACTTCCAGAAGAAGCCCCGGCTAACTACGTGCCAGCAGCCGCGGTAATACGTAGGGGGCAAGCGTTGTCCGGATTTATTGGGCGTCAAGAGCGTGTAGGCGGCTTGGTAGGTCCGCTGTGAAAACTCGAGGCTCAACCTCGAGGTGC
+
CGGGGGGGGGGGGGGGGGGGGGGGDGGGGGGGGGGGGGGGGGGGGGGGGGGGEGGGGGGGGGGGGGGGGGGGGGGGGGGGGGGGGGGGGGGGGGGGGGGGGGGGGFGFGGGGGGGGGGGGDGGGGGFGGGGGGGGGGGGGGGGGGGGGGGGGGGGGGGGGGGGGGGGGGGGGGGGDGGGGGGGFGGGGFFGGGGGGGGGGCCFFGGFFDEGEGGDFFGEGGGGGCE8A8EGCED9EC<55=EFCFGGDGGGCD<<DD=)9C*::FGF@>D3C77=B?F@4679>D>4>FFFFB?B<1####
@M06045:235:000000000-JCY5N:1:1101:22899:10803 1:N:0:TACAGC
TCGGCAACTCCTACGGGAGGCAGCAGTGGGGAATCTTGCACAATGGGGGCAACCCTGATGCAGCTATTCCGCGTGCGCGATGACGGTCTTCGGATTGTAAAGCGCTTTAGGTGGGGACGACGATGACGGTACCCACAGAATAAGTCACGGCTAACTTCGTGCCAGCAGCCGCGGTAATACGAAGGTGGCGAATGTTGTTCGGATTTACTGGGCGTAAAGCGTCCGCAGGTGGTTTATTACGTCAGGTGTGAAAGCCCCGTGCTCAACATGGGAACTGCACTTGAAACGGATAGACTTGTGC
+
CGGGGGGGGGGGGGGGGGGGGGGGGGGGGGGGGGGGGGGGGGGGGGGGGGGGGGGGGGGGGGGGGGGGGGGGGGDGEGGGGGGGGGGGGGGGGFGGGGGGGGGGGGGGGGGGGGGGGGGGGGGGGGGGGGGGGGGGGGGGGGGGGGGGGGGGGGGGGGGGGGGGGGGGGGGGGGGGGGGGGGGGGGGGGGGGGGGGGGGGGGGGGGGGGGGGGGGGGGGGGGGGGGGGGGGGEGGGGGGGGGGDGGGGGGGGFGFGGGGGGDDFGGGFFGFGFGFFFFFFFFGFFFFFFBBFBFFFA####
@M06045:235:000000000-JCY5N:1:1101:10472:10816 1:N:0:TACAGC
TCGGCAACTCCTACGGGAGGCAGCAGTGGGGAATATTGCACAATGGGGGAAACCCTGATGCAGCAACGCCGCGTGAGTGATGACGGCCTTCGGGTTGTAAAGCTCTGTCTTCAGGGACGATAATGACGGTACCTGAGGAGGAAGCCACGGCTAACTACGTGCCAGCAGCCGCGGTAATACGTAGGTGGCGAGCGTTGTCCGGATTTACTGGGCGTAAAGGGAGCGTAGGCGGATTTTTAAGTGAGATGTGAAATACTCGGGCTTAACCTGAGTGCTGCATTTCAAACTGGAAGTCTACCAT
+
CGGGGGGGGGGGFFEGGGGEGGEGCECFFCGCCFEFGCFGGGGFGGGGGGGGFG:EFCFGGGGGGGGGGGGGF7@EGGGGGGGGEEFGEGGFEEF:CGGGGGGGGGFGGGGGGAEEFFFCGGGFFFGGGCFEDFGGGGGGEGDFCGGGGDGGCFFGGGCFGFGGGGGGFEBEGGFG7<FCGFFGGCCG>:EGDEGGEEGGGDGED6?FGFFFFE?E*;@F=5CEG=C=EGGD=?EFGFGCGGD7<::CGCFFFDFFGCC3DGGC6C>?FFFDFGFF=FF??@GFFFFFFFFF?FF<-####
@M06045:235:000000000-JCY5N:1:1101:19333:10818 1:N:0:TACAGC
TCGGCAACTCCTACGGGAGGCAGCAGTGGGGAATATTGGACAATGGGCGCAAGCCTGATCCAGCCATGCCGCGTGAGTGATGAAGGCCCTAGGGTTGTAAAGCTCTTTTGTGCGGGAAGATAATGACGGTACCGCAAGAATAAGCCCCGGCTAACTTCGTGCCAGCAGCCGCGGTAATACGAAGGGGGCTAGCGTTGCTCGGAATCACTGGGCGTAAAGGGTGCGTAGGCGGGTCTTTAAGTCAGGGGTGAAATCCTGGAGCTCAACTCCAGAACTGCCTTTGATACTGAAGATCTTCGTA
+
CGGGGGGGGGGGGGGGGGGGGGGGGGGGGGGEGGGGGGGGGGGGGGGGGGGGGGGGGGGGGGGGGGGGGGGGGGGGGGGFFGGGGGFFDGGGGGFGGDGGGGGGGGGGGGGGGGGGGGGFGGFGGGGGGGGEACGGGGGGGFFGGGGGGGGGD@FGFGEGGGGGGGGGGGGGGGGGGGGGGGFGGGEGCGGGGGGGGGGGGGGGGGGGFGGGGGEDD5FGGGEEGEEGGGGGGGG=FGGGGGGGGGGGGGGGCCDGGGFFGGGGGFG?F44C?CF4?GFFF?FF?=BF=F66>B4<A####
@M06045:235:000000000-JCY5N:1:1101:18529:10838 1:N:0:TACAGC
TCGGCAACTCCTACGGGAGGCAGCAGTGGGGAATCTTGCGCAATGGCCGAAAGGCTGACGCAGCGACGCCGCGTGTGGGAGGAAGCTCTTCGGGGTGTAAACCACTGTTGCCCGGGACGAACAGCCTCTTTCGAGGGGCCTGACGGTACCGGGTGAGGAAGCACCGGCTAACTCTGTGCCAGCAGCCGCGGTAATACAGAGGGTGCGAGCGTTGTTCGGAATTACTGGGCGTAAAGAGTGTGTAGGTGGTGCTCTAAGTTCGGTGTGAAATCTCCCGGCTTAACTGGGAGGGTGCGCCCCC
+
CGGGGGGGGGGGGGGGGGGGGGGGGGGGGGGGGGGGGGGGGGGGGGGGGGGGGGGGGGGGGGGGGGGGGGGGGGGGGGGGGGDGGGGGGGGGGGGGGGGGGGGGGGGGGGGGGGGGGGGGGGGGGGGGGGGGGGGGGGGGGGGGGGGGGGGGGGGGGGGGGGGGGGGGGGGGGGGGGGGGGGGGGGGGGGGGGGGGGGGGGFEGGGGGGGGGGGGGGGGGGGGDGGGGFGGGGEGGGGGGGGGGGGGGGGGGFGGGGGGGGGGGGGGFFGFGFGFFFGFFFFFF?BFF:BDFFFFF9####
@M06045:235:000000000-JCY5N:1:1101:27543:10838 1:N:0:TACAGC
TCGGCAACTCCTACGGGAGGCAGCAGTGGGGAATATTGCACAATGGGCGAAAGCCTGATGCAGCAACGCCGCGTGAGCGATGAAGGCCTTCGGGTCGTAAAGCTCTGTCCTCAAGGAAGATAATGACGGTACTTGAGGAGGAAGCCCCGGCTAACTACGTGCCAGCAGCCGCGGTAATACGTAGGGGGCTAGCGTTATCCGGATTTACTGGGCGTAAAGGGTGCGTAGGTGGTTTCTTAAGTCAGGAGTGAAAGGCTACGGCTTAACCGTAGTAAGCTCTTGAAACTGGGAAACTTTCGCC
+
CGGGGGGGGGGGGGGGGGGGGGGGFGGGFGGGGGGGGGGGGGGGGGGGGGGGGGGFGGGGGGGGGGGGGGGGGGGGGGGGGGGGGGGGGGGGGGGGGEGGGGGAFFDGGGGGGGGGGGGGGGGGGGGGGGGGGGGGFGGGGGGGGGGGGGGGGGGGGGGGGGFGGGGGFCFFGGGGGGGGGGGFGEGGGGFGFGGGEGGGGGGGDFGGFFGGGG8EGFGFEGGGEGGGGGGGGGCEGGFDFGGGGGGDGGDGC?FGGGGGGGCDCCD?BCFDEGFFFCFFFFF47BBFFFFFFF4:)####
@M06045:235:000000000-JCY5N:1:1101:28380:10849 1:N:0:TACAGC
TCGGCAACTCCTACGGGAGGCAGCAGTGGGGAATATTGCGCAATGGGCGAAAGCCTGACGCAGCCACGCCGCGTGAGTGATGAAGGCCTTCGGGTTGTAAAGCTCTGTCGGGAGGGACGAAGGGAGCAATCCCTGACGGTACCTCGCAAGAAAGCACCGGCTAACTCTGTGCCAGCAGCCGCGGTAATACAGAGGGTGCAAGCGTTGCTCGGATTTACTGGGCGTAAAGCGTACGCAGACGGCTTGGTAGGTCGGATGTGAAAGCCCCGGGCTCAACCCGTGAATTGCATCCGAAACAGGA
+
C@CFGGGGGFGE<FFFGGCGGGGGAF@FFCGGGGDFGGGCGFEDFGGFEFGCFFDFGGGGGGEGGGGGGFGGG:FBFGGGFFDDFFDG8F<F@FGGCFFGFFGGGGG<@DFD:::FEGGGCCEEC:>FGAFF<>CFGGE:FF:F:FGGGGGGGGGGGFFG7FEFFCFFFGGGCGGFF7<FEGGGBEC<CE7@EGGGGD8<FEFEEECEC@EGG8E+<<ECGFGGGG*7:+:E5*1>CGDGGG5CCGD7DFC+:EDGDEC*:*0:90C)7)>3>5/=)9>;)8*7477?FFB??F89(####
@M06045:235:000000000-JCY5N:1:1101:9716:10860 1:N:0:TACAGC
TCGGCAACTCCTACGGGAGGCAGCAGTAAGGAATATTGGTCAATGGACGGAAGTCTGAACCAGCCATGCCGCGTGCAGGAAGACGGCCCTATGGGTTGTAAACTGCTTTTGCAGGGGAATAAACCTCATTACGTGTAATGAGCTGAATGTACTCTGAGAATAAGGATCGGCTAACTCCGTGCCAGCAGCCGCGGTAATACGGAGGATCCAAGCGTTATCCGGATTTATTGGGTTTAAAGGGTGCGTAGGTGGTTTATTAAGTCAGGGGTGAAAGACGGCAGCTTAACTGTCGCAGTGTCGG
+
CGGGGGGGGGGGGGGGGGGGGGGGGGGGFGGGGGGGGGGGFGGGGGGGGGGGGGGGGGGGGGGGGGGGGGGGGGGGGGFEGGGGGGGGEDFGGGGGGGGGGGGGGGFFGGGGGGGDGGGGGGGGGGGGGGGGGGGGGGGGGGGGGGGGGGGGGGGGGGGGGGGFGGCFGGGGGEFGGGGGGGGGGGGGGFGDGGGGGCGCGGGGDGGGGGGGGGGGGDFGGGGG59CE?FFGG55<C>CGCADDE:DGDGDGDFC4DGG>7:CFFGGFFC3==CF;:DD@EFF=@?FFFFFFFBFF2####
@M06045:235:000000000-JCY5N:1:1101:13997:10875 1:N:0:TACAGC
TCGGCAACTCCTACGGGAGGCAGCAGTGGGGAATATTGGACAATGGGCGCAAGCCTGATCCAGCAATGCCGCGTGTGTGAAGAAGGTCTTCGGATTGTAAAGCACTTTCGGCGGGGACGATGATGACGGTACCCGCAGAAGAAGCCCCGGCTAACTTCGTGCCAGCAGCCGCGGTAATACGTAGGTGGCAAGCGTTGTCCGGAATCATTGGGCGTAAAGCGCGCGCAGGCGGTCCTTTAAGTCTGATGTGAAATCTTTCGGCTTAACCGCAAGCGGTCATTGGAAACTGGGGGACTTCTGC
+
<CBFEC@D@FEEEDFGEGGEDE;FGGCEFFE;CCCFEEE<EGGCGGCEGG@BFED@FGDGGGFGG@FCDFGGG>FFFEEFEGEFFGGEFFGDFDGCF?EFFEE=EGFAF@FCGEEGGGGGCGGGGGEGGGGGGGGDFEEGGGGGGC*<BCFEFCCEF:<FC*=FF@FCB<<CGC8:C9@7CCGGGGGGGGGFEGC8?;CCEGEECCF+<F+;FGC=*AC9EGGGE5CE5CCECC:?9C7:FC**<0*:27D??FG7:0C5CCC777*9>3)9>3)0.>:F442*974*97)04)4??####
@M06045:235:000000000-JCY5N:1:1101:22911:10888 1:N:0:TACAGC
TCGGCAACTCCTACGGGAGGCAGCAGTGGGGAATCTTGCGCAATGGGCGGAAGCCTGACGCAGCGACGCCGCGTGGGGGATGACGGCCTTCGGGTTGTAAACCTCTTTCAGCAGGGACGAAGCTAACGTGACGGTACCTGCAGAAGAAGCGCCGGCTAACTACGTGCCAGCAGCCGCGGTAATACGTAGGTGGCGAGCGTTGTCCGGATTTACTGGGCGTAAAGGGAGCGTAGGCGGATTTTTAAGTGAGATGTGAAATACTCGGGCTTAACCTGAGTGCTGCATTTCAAACTGGAATCTT
+
CGGGGGGGGGGGGGGGGGGGGGGGGGGGGGGGGGGGGGGGGGGGGGGGGGGGGGGGGGGGGGGGGGGGGGGGGGGGGGGGGGGGGGGGGGGGGGGGGGGGGGGGGGGGGEGGGGGGGGGGGGGGGGGGGGGGGGGGGGGGGGGGGGGGGGGGGGEGGGGGGGGGGGGGGFGGGGGCGGGGGGGGGG+@EGGGGGGGEGGGGGGGFGGEDECEFFFFFGECEE=CFGGGGGGGGGGGGC=DFGGGF7FGGGD9:<FCGGGGFGFGGGGFFGFGFGFFFG=FFFGFFFFF?*9=AF?::####
@M06045:235:000000000-JCY5N:1:1101:9733:10890 1:N:0:TACAGC
TCGGCAACTCCTACGGGAGGCAGCAGTGAGGAATATTGGGCAATGGACGCAAGTCTGACCCAGCCATGCCGCGTGAAGGATGAAGGCGTTCTGCGTTGTAAACTTCTTTTATTAGGGAAGAAACCTCCGTTTTCTAATGGAGCCGACGGTACCTAACGAATAAGCACCGGCTAACTCCGTGCCAGCAGCCGCGGTAATACGGAGGGTGCAAGCGTTATCCGGATTCACTGGGTTTAAAGGGTGTGTAGGCGGATATTTAAGTCAGTGGTGAAATCTCCAGGCTCAACCTGGAAACTGTATC
+
BGGFGEFGGDGEAFEFFGGGGGGGFGEDFGAF<FGDGFGGGFFFFGGCFGECGFGFFFGGGGGGGGGGGDDGC>FEFC<FEFGGGF<:B7CFFGG?FEG<FGC@?5FF9BFG9EDEEFFFDGFGGGGGGFCE:EGGGGGGGFGDGCG:FGGEGGACGGGGCFFFFDFGGGGEGGGCGGGE@FFGGGGGFGGGGGGCEGGGGG7C>ECEG++<CEGEC=FCC=EGGCFFG:F82;A6G7?CE2>7:E:::CDD55CC>FGC>C>CDCDF63666CBFFF=?:FFFF=FFFF574=?<)####
@M06045:235:000000000-JCY5N:1:1101:16575:10913 1:N:0:TACAGC
TCGGCAACTCCTACGGGAGGCAGCAGCGAGGGATCTTCTACAATGGGCGCAAGCCCGATAGAGCAACGCCGCGTGGAGGACGACGGCCTTCGGGTTGTAAACTCCTTTCGGGGGGGATGACACGGACAGTACCCCCAGAAGCAGCCCCGGCTAACTCTGTGCCAGCAGCCGCGGTAATACAGAGGGGGCAAGCGTTGTCCGGATTTACTGGGCGTACAGCGCGCGCAGGCGGTCGGCAAGGTGCCGTGTGACAACCGGGAGCTTAACTCCCGGAGGCCAGGGTAGACCGGTCGACTGCCTG
+
CGGGGGGGGGGGGGGGGGGGGGGGGGGGGGGGGGGGGGGGGGGGGGGGGGGGGGGGGGGGGGGGGGGGGGGGGGGGGGGGGGGGGGGGGGFGGGGGGGGGGGGGGGGGGGGGGDGGEGGGGGGGGGGGGGGGGGGGGGGGGGGGGGGGGGGGGGGGGGGGGGGGGGGGGGGGGGGGGGGGGGGGGGGGGGGGGGGGGGGGGGGGGGGGGGGGGGGGGGGGGGGGGGGGDGGGGGGGGDGFFGFGGGGGGGGGGGGGDGGGGGGGFGGFFGFGEGFBEGFFFFGFF=@FFDFFBFB<6####
@M06045:235:000000000-JCY5N:1:1101:20020:10934 1:N:0:TACAGC
TCGGCAACTCCTACGGGAGGCAGCAGTTAGGAATTTTGGGCAATGGGCGCAAGCCTGACCCAGCAACGCCGCGTGGGTGACGAAGGCCTTCGGGTTGTAAAGCCCTTTTCTGGGGGAAGATGATGACGGTACCCCAGGAAGAAGCACCGGCTAACTACGTGCCAGCAGCCGCGGTAATACGTAGGGTGCGAGCGTTGCCCGGATTTATTGGGCGTAAAGGGCGCGCAGGCGGTACGGCACGTCCGTTGTGAAATCGCCCGGCTCAACTGGGCGGGGTCAGCGGATACGGCCGCACTCGGCT
+
CGGGGGGGGGGGGGGGGGGGGGGGGGFGGGGGGGGGGGGGGGGGGGGGGGGGGGGGGGGFGGGGGGGGGGGGGFGGGGGGGGGGGGGFFGGGGGGGGEGGGGGGGGGGGGGGGGGDGGGGGGGGGGGGGGGGGGGGGGGGGGGGGGGGGGGGGGGGGGGGGGGGGGGGGGGGGGEGGGGGGGGGGGGGGGGGGGGGGGFGGGGCE6CF9<CGGGGGGGGGGGGGEEGGGGGGEGCGGG*CE*7<GCFGDGGF*0:99CDGGG)5CFF=FGFGFGDEBD:@FFGDFEF;57@E95;13####
@M06045:235:000000000-JCY5N:1:1101:16251:10938 1:N:0:TACAGC
TCGGCAACTCCTACGGGAGGCAGCAGTGGGGAATTTTGGACAATGGGGGAAACCCTGATCCAGCCATGCCGCGTGAGTGAAGAAGGCCTTCGGGTTGTAAAGCTCTTTCAGCCGGAACGAAACGGTCACGGTTAATACCCGTGACTACTGACGGTACCGGAAGAAGAAGCACCGGCTAACTACGTGCCAGCAGCCGCGGTAATACGTAGGGTGCGAGCGTTAATCGGAATTACTGGGCGTAAAGCGTGCGCAGGCGGTTTTGTAAGTCAGATGTGAAATCCCCGGGCTTAACCTGGGGAGC
+
CGGGGGGGGGGGGGGGGGGGGEGEEF<EGGGGGGGGGGGGGGGGGGGGGGGGGGGGGGGGGFGGGGGGGGGGGGDEGGGGGGGGGGGGGGDGGGGGGGGGGGGGGGGGGGGGGGDGGGGGGGGGGGGGGGGGGGGGGGGGGGGGGGGGGDGGGGGGGGGGGGGGGGGGGGGGGGGGG:FGGGGGGGGGGFGGFGGGGEGGEEGGGGGGGGGGGGGEGDG=E::FGGGGGGGGGG7<CGGGGGDFGGGD317:C=GGGGDDGFFFFGG??F=FFGFF=CF?FFFF3>DFFFFFFFF:?####
@M06045:235:000000000-JCY5N:1:1101:2370:10942 1:N:0:TACAGC
TCGGCAACTCCTACGGGAGGCAGCAGCAAGGAATTTTGCGCAATGGGCGAAAGCCTGACGCAGCAACGCCGCGTGGGGGAAGAAGGCCTTCGGGTTGTAAACCCCTTTTGCGAGGGAAGAAGATCTGACGGTACCTCGCGAATAAGCCACGGCTAACTACGTGCCAGCAGCCGCGGTAATACGTAGGTGGCGAGCGTTGTCCGGATTTACTGGGCGTAAAGCGCGCGTAGGCGGATTGGTTAGTCCGGGGTGAAATCTCACGGCTCAACTGTGAGCGGTCCCCGGATACTGCCAGTCAGGT
+
@DEGGGGGGFEGGGGE7BFFGECEGFEGGFGAEEECEFFEGGGGGFGGGFFECFFFGGGGGFGGGGFGGGEGGGGGGCGEGEGGGGGF8FGGGDGDGGGEFGGGG7FGGGGGCGGCEGGGFGGGGGGGGG7FGGGAFEGGG7FGCGGFFFGGGGGGGGFGGFFFCE<:CGGFGCEGGC*::CFCGCEGFFFGGGG5/;CEE+1:E>C?GCFG6FFGDGEGCCCEGGDEEEEFGGCGGCCDFFFD?+>GDGGGG9:CC+:FGFDGGGF?F*9:@GFFEGF3D>*8>>>>:B?FFFF),####
@M06045:235:000000000-JCY5N:1:1101:10720:10944 1:N:0:TACAGC
TCGGCAACTCCTACGGGAGGCAGCAGTGGGGAATCTTGCGCAATGGGCGAAAGCCTGACGCAGCGACGCCGCGTGGGGGAAGAAGGCTTTCGGGTTGTAAACCCCTTTCAGGAGGGACGAAGCCACTCGGGTGAATAGCCCAGAGGGTGACGGTACCTCCAGAAGAAGCCCCGGCTAACTACGTGCCAGCAGCCGCGGTAATACGTAGGGGGCAAGCGTTGTCCGGATTTATTGGGCGTAAAGAGCGTGTAGGCGGTTTGGTAGGTCCGCTGTGAAAACTCGAGGCTCAACCTCGAAGTCC
+
CGGGGGGGGGGGGGGGGGGGGGGGFGGGGGGGGGGGGGGGGGGGGGGGGGGGGGGGGGGGGGGGGGGGGGGGGGGGGGGGGGGGGGGGGGGGGGGGGGGGGGGGGGGGGGGGGGGGGGGGGGGGGGGGGGGGGGGGGGGGGGGGGECEGGGGGGGCFFGGGGGGGGGGGGGGGGGGGGGGGGGGEGGGGGGGGGGGGGGGGFGGFGFGGGGGGDGGGGEDEECFGGGGGCCFGEFEFDGGGGGGG6CDGGG7CGCDG:CGGGGGGDFFFGEG:*1=@C@FFFGFFFFFF?:>?;:?(####
@M06045:235:000000000-JCY5N:1:1101:14435:10980 1:N:0:TACAGC
TCGGCAACTCCTACGGGAGGCAGCAGTGGGGAATATTGCACAATGGGGGAAACCCTGATGCAGCAACGCCGCGTGAGTGATGACGGCCTTCGGGTTGTAAAGCTCTGTCTTCAGGGACGATAATGAGGGGACCTGAGGAGGAAAACACGGCTAACTACGTGCCAGCAGCCGCGGTGAAACGCAGGTGGCGAGCGTTGGCCGGATTTTCTGGGGGTATAGGGAGCGTAGAGGGGTTTTTAAGTGAGATGTGTAATACTCGGGCTCAACCTGCTTGCGTCATTTCAAACTCGAAGTCTGGGTA
+
CD;CC@CFGGGFFDBFG7BFFGGGGF@FGGGGDG9@FGGGGFGAFFF::7CEFG:FGGGFGGFGGFGGG:FFDGGEGGGGFGF9?F@CFFGGGGGGGEGGD<A?EGGGGCFG,AE@G7FG7FE?F,,:+++8>3,,D+,CEFF,,5<DCC:*:F,,,3<,<:1;<7D:,24CFG<**,2+<*4=CBFC8EBE7>****++2:**;+++3<9C**2*009CFFGDD**:*+:=*;*:/>5<0<>;F7*::F20*+:7*+1CD)5*29>)0>)*/0.)))).1=*0*9?6*85)())))####
@M06045:235:000000000-JCY5N:1:1101:2499:10998 1:N:0:TACAGC
TCGGCAACTCCTACGGGAGGCAGCAGTGGGGAATATTGCACAATGGGCGAAAGCCTGATGCAGCAACGCCGCGTGAGCGATGAAGGCCTTCGGGTCGTAAAGCTCTGTCCTCAAGGAAGATAATGACGGTACTTGAGGAGGAAGCCCCGGCTAACTACGTGCCAGCAGCCGCGGTAATACGTAGGGGGCTAGCGTTATCCGGAATTACTGGGCGTAAAGGGTGCGTAGGTGGTTTCTTAAGTCAGAGGTGAAAGGCTACGGCTCAACCGTAGTAAGCCTTTGAAACTGGGAAACTTGGTTA
+
CCFGGG@DFECGGCFFFGGGGGGGGGEFFGGGGGGGGGGGGGGFGGGGGGGDFDEGGGGGGFG8EFCGGDGGGEGGGGECGGGGGGGGGEGFGGGBEEGGGGGGGFGGGGGGFGGGGGFGGGGGFFGGGGEGGA9FGGGGGGFGG@FEEEGEGGGFGGGCFFGFGGGGGCFCFGECGFGGGGFGCGGGGGGGGGEGEF7FGGGEG6FGGGGE=E*?EGGFEFGGG;:CCEFG=FGG7FGFGGGDGCFCGFCFFFG<<FGGGDC5=**7>7@DBGFFFG)?=BFF?FFFFFF@<F><)####
@M06045:235:000000000-JCY5N:1:1101:3617:11002 1:N:0:TACAGC
TCGGCAACTCCTACGGGAGGCAGCAGTGGGGAATTTTGGGCAATGGCCGCAAGGCTGACCCAGCGACGCCGCGTGCGGGATGACGCCTTTCGGGGTGTAAACCGCTGTCAGAGGGGAAGAATAGCCCAGATGCAAATAGTTTCTGGGTGTGACGGTACCCTCAAAGGAAGCACCGGCTAACTCCGTGCCAGCAGCCGCGGTAATACGGAGGGTGCAAGCGTTGTTCGGATTTACTGGGCGTAAAGCGCGCGCAGGTGGGTTTACAAGTCGGAAGTGAAATCTCGAGGCTCAACCTCGTTAA
+
CGGGGGGGGGGGGGGEGGGGDGGGGGFFGGGGGGGGGGGGGGGGGGGGGGGGGGGGGGGGGGGGGGGGGGGGGGGCGGGGGGFGGGGGGGGGGGGGGEGGGFGGGGGGGGGGGFFGGGGGGCFCGGGGGGGFGGGGGGGFFGGGGCGEGGGGGGGGGGGGGGGGFFFCFGGGFGG7BF@F:CGCF:CGGGGGGGFFEGDEC8EFFGGG>EGGEG*<CFFGC5=EFGGECECCFGGGFFFDEGGGG?DDGCGDDCC4C5D<5DGGGG=*9D>DDGF4?C*99B75?5>>:F467>?B(####
@M06045:235:000000000-JCY5N:1:1101:4033:11004 1:N:0:TACAGC
TCGGCAACTCCTACGGGAGGCAGCAGTGGGGAATATTGCACAATGGGCGGAAGCCTGATGCAGCGACGCCGCGTGGGGGATGACGGCCTTCGGGTTGTAAACCCCTTTCGCCCGGGACGAAGCGAGAGTGACGGTACCGGGAGAAGAAGCACCGGCCAACTACGTGCCAGCAGCCGCGGTAATACGTAGGGTGCAAGCGGTGTCCGGAATTATTGGGCGTAAAGATCTCGTAGGCGGTGTGTCGCGTCTTCCGTGAAAACCTGCGGCTTAACCGGGGGCGTGCGGTGGATGCGGGCAGACG
+
CGGGGEED<@FF<C;;FFGGDGG-CFCFF8F@@FFFGAFFADFCAF8EFG::@EGGG@ACEFGDEG@:CC7CCFFCF:>FFCFGCEGEDGGDGCFFGGFGGGG7=B<<,>783>:CEG>:CFGG:>:FFF@FFGFCE9FC**<<<<C8FCFFGGFGECGF*CGGGG@FGGGG*;C8E85:EGGFCFGG@8EGGG87+;*/8*;+<?EGGF8GG7+0;@5EGGGGD+<2+:C5*;?EG17C5C*/*293/**3*3*9CCDGG:C</7D))777?/))0C37.)9;>))557)87BB9(####
@M06045:235:000000000-JCY5N:1:1101:27458:11018 1:N:0:TACAGC
TCGGCAACTCCTACGGGAGGCAGCAGTGGGGAATATTGGACAATGGGCGAAAGCCTGATCCAGCCATGCCGCGTGGGTGAAGAAGGCCTTCGGGTTGTAAAGCCCGTTTGTTGGGAAAGAAAACTTTCCGGTTAATACCCGGAGAGAATGACGGTACCCAAAGAATAAGCACCGGCTAACTTCGTGCCAGCAGCCGCGGTAATACGAAGGGTGCAAGCGTTACTCGGAATTACTGGGCGTAAAGCGTGCGCAGGCGGTTTTGTAAGCCAGATGTGAAATACCCGGGCTTAACCTGGGAGTG
+
C@FECFEGFGFGGFGGGCCGGGGGEFFGGGGGGG@FGGGGGGGGGGGFEGGGGGGGGGFGGGGGG8EGGFGGGC:FEF:,CFGFGDGFGFGFGGFGFGF?FGGFG+FG8=AEAFGFGFCGGGGGDGCGGGGBFCGFGG=BFGGDECDCFGGCCFGDEGFCGGF,:FCFGDGGGGGGEGDFF@FE@FCFGGGGGGGDEGGCGGFCEGB*;>ECEGFCCCG=EDGGGGG5:=FFCGGCFGGDGGGG7CDGDG<EDECDD75>FGFFFFG::DFGFGFF4>=*646>E@@)7?=F)9??B####
@M06045:235:000000000-JCY5N:1:1101:23652:11055 1:N:0:TACAGC
TCGGCAACTCCTACGGGAGGCAGCAGTGGGGAATCTTGCGCAATGGGCGAAAGCCTGACGCAGCGACGCCGCGTGGGGGAAGAAGGCTTTCGGGTTGTAAACCCCTTTCAGGAAGGACGAAGCCACTCGGGTGAATAGCCCAGAGGGTGACGGTACTTCCAGAAGAAGCCCCGGCTAACTACGTGCCAGCAGCCGCGGTAATACGTAGGGGGCAAGCGTTGTCCGGATTTATTGGGCGTAAAGAGCGTGTAGGCGGTCAGGTAGGTCCGTTGTGAAAACTCGAGGCTCAACCTCGAGTCGA
+
CGGGGGGGGGGGGGGGGGGGGGGGGGGGGGGGGGGGGGGGGGGGGGGGGGGGGGGGGGGGGGGGGGGGGGGGGGGGGGGGGGGGGGGGGGGGGGGGGGGGGGGGGGGGGGGGGGGGGGGGGGGGGGGGGGGGGGGGGGGGGGGGGGGGGGGGGGGGGGGGGGGGGGGGGGGGGGGGGGGGGGGGGGGGGGGGGGGGGGGGGGGGGGGGGGGGGGGGGGGGGGGGGGGGGFGGGGGGGGEDDGGGGFGCDGGGCFGDDG3CGGGGGGGFFDFDFGFFFGFFFFGFFFFFFFFFBFF<,####
@M06045:235:000000000-JCY5N:1:1101:6385:11069 1:N:0:TACAGC
TCGGCAACTCCTACGGGAGGCAGCAGTGGGGAATATTGGACAATGGGCGCAAGCCTGATCCAGCCATGCCGCGTGAGTGATGAAGGCCCTAGGGTTGTAAAGCTCTTTTGTGCGGGAAGATAATGACGGTACCGCAAGAATAAGCCCCGGCTAACTTCGTGCCAGCAGCCGCGGTAATACGAAGGGGGCTAGCGTTGCTCGGAATCACTGGGCGTAAAGGGTGCGTAGGCGGGTCTTTAAGTCAGGGGTGAAATCCTGGAGCTCAACTCCAGAACTGCCTTTGATACTGAAGATCTTGTAG
+
CGGGGGGGGGGGGGGGGGGGGGGGGG<FGGGGGGGGGGGGGGGGGGGGGGGGGGGGGGGGGGGGGGGGGGGGGGGGGGGGGGGGGGGGGGGGGGGGGGGGGGGGGGGGGGGGGGGGGGGGGGGGGGGGGGGGGGGGGGGGGGGGGGGGGGGGGGGGGGGGGGGGGGGGGGGGGGGGGGGGGGGGGGGGGGGGGGGGGGGGGGGGGGGGGGGGGGGGGGGGGGGGGGGGGGGGGGGGFGGGCFGGGGGGGGGGGGGGGGGCCCGGGGGFFGFGFGFFFGFFFFGFFBFFFFFF>FFFA####
@M06045:235:000000000-JCY5N:1:1101:24281:11070 1:N:0:TACAGC
TCGGCAACTCCTACGGGAGGCAGCAGTGGGGAATATTGCGCAATGGGCGAAAGCCTGACGCAGCGACGCCGCGTGTGGGATGACGGCCTTCGGGTTGTAAACCACTGTCGGGAGGGACGAATGCCCCGCAAGGGGAGTGACGGTACCTCCAAAGGAAGCACCGGCTAACTCCGTGCCAGCAGCCGCGGTAATACGGAGGGTGCGAGCGTTGTCCGGAATCACTGGGCGTAAAGGGCGCGTAGGCGGCCTGATAAGTAGGGGGTGAAATCCTGCGGCTTAACCGCAGGGCTGCCTTCTTGAA
+
CGGGGGGGGGGGGGGGGGGGGGGGGGGGGGGGGGGGGGGGGGGGGGGGGGGGGGGGGGGGGGGGGGGGGGGGGGGGGGGGGGGGGGGGGGGGGGGGGGGGGGGGGGGGGGGGGGGGGGGGGGGGGGGGGGGGGGGGGGGGGGGGGGGGGGGGGGGGGGGGGGGGGGGGGGGGGGGGGGGGGGGGGGGGGGGGGGGGGGGGGGGGGGGGGGGGGGGGGGGFEFGGGGGD8EGFGGGGGGGGGGGGGGGGGFD<CGGGFGGGGGGGGFGFFGFFFGDEFGFFBFGFBBBB:FE@<F9<<####
@M06045:235:000000000-JCY5N:1:1101:5992:11078 1:N:0:TACAGC
TCGGCAACTCCTACGGGAGGCAGCAGTCGGGAATTTTGGGCAATGGGCGAAAGCCTGACCCAGCAACGCCGCGTGAAGGACGAAGTCTTTCGGGATGTAAACTTCGTAAGAATAGGAAGAATAAATGACGGTACTATTTGTAAGGTCCGGCTAACTACGTGCCAGCAGCCGCGGTAATACGTAGGGACCAAGCGTTGTTCGGATTTACTGGGCGTAAAGGGCGCGTAGGCGGCGTGGTAAGTCAATTGTGAAATCTCCGAGCTTAACTCGGAACGGTCAATTGATACTGCTGTGCTATGAT
+
CGGGGGGGGGGGGGGGGGGGGGGGGGGGGGGGGGGFGGGGGGGGGGGGGGGGGGGGGGGGGGGGGGGGGGGGGGGGGGGGGGGGGFFFGGGGGGGGGGGGGGGDFFFGGGGGGGGGGGGGGGGGGGGGGGGGGGFGGFGGGGGGGGGFGGGGGGGGGGGGGGGGGGGGGFGGGGGGGGGGGGGGGGGGGGGGGGC:CCGGEGGGGGGGCEGGGGEGGGGGGGGGGEGGGGGGGEEGGGGGG?GGGFFFFGGGGGG7FGGGGGGGGGGFFGDGDGFEEGEFFFGFFFFFFF?F:?<A)####
@M06045:235:000000000-JCY5N:1:1101:2022:11089 1:N:0:TACAGC
TCGGCAACTCCTACGGGAGGCAGCAGTTGGGAATTTTCCGCAATGGGCGAAAGCCTGACGGAGCAATGCCGCGTGGAGGTAGAAGGCCCACGGGTCGTGAACTTCTTTTCCCGGAGAAGAAGCAATGACGGTATCTGGGGAATAAGCATCGGCTAACTCTGTGCCAGCAGCCGCGGTAATACAGAGGATGCAAGCGTTATCCGGAATGATTGGGCGTAAAGCGTCTGTAGGTGGCTTTTTAAGTCCGCCGTCAAATCCCAGGGCTCAACTCTGGACAGGCGTTGGAAACTACCAAGCTCCG
+
CG7:@F@F@EFF@A@6@@:BCC-@F@A--,@8FGGCGGE@C:+@;,CE++@F:FFFFDECC,FE=EFFEF7CCBFEDEC?9<,BEFG,8=F>::CC+8FF@FGGB9AEF<?FC::FCC,BF,D>BBD,=:7CCGG9CA8+@CFGADCF;F*6FFEFCAEFB@CCG9>FFAFGGGC@C:C@BFGFGG*=7CCBF@F*==*;9<*1;C53CC7:E5;:EE8/+<:;C8*9@CFC6C:FC42*2+*2<9*)5)>EGEFG=+9C77***7C6FFFG*9*<?FF::09>))*=FFF?:FBF3####
@M06045:235:000000000-JCY5N:1:1101:13050:11116 1:N:0:TACAGC
TCGGCAACTCCTACGGGAGGCAGCAGTGGGGAATTTTGGACATTGGGCGCAAGCCTGATCCAGCCATTCCGCGTGCAGGATGAAGGCCCTCGGGTTGTAAACTGCTTTTGTACGGAACGAAAAGGCTCTGGTTAATACCCGGTTGTTCTGACGGTACCCAAAGAATAAGCACCGGCTAACTTCGTGCCAGCAGCCGCGGTAATACGAAGGGTGCAAGCGTTACTCGGAATTACTGGGCGTAAAGCGTGCGTAGGTGGTTCGTTAAGTCTGATGTGAAAGCCCTGGGCTCAACCTGGGAAGG
+
CGGGGG@CFFGGGGGGGGGEGGGGGGGGGGGGEFGGGGGGGGGFGGGGGGGGGGGFGGGGGGGGGGGGGGGGGGGGGDGEGGGGGGGGGGGGGGFFGGGGGGGFGCFGGGGGEGGEGGGGGGGFGGDGGGGGGGGGGGGGGGGGGGGGGGGGGGGGGGGGGGGGGGGGGGGGGGGGDGGGGGGGGGGFFDGGGGCEGGGCGGGDGGGFGGCFGDGGGGG=EEDGGGGGGGGGGGFFEGGDGGGGGGGGGGGEGGFFDAFCGCDCFFFF?FFGFGFBFD?F>)CF:FF)<FF????BF####
@M06045:235:000000000-JCY5N:1:1101:24572:11136 1:N:0:TACAGC
TCGGCAACTCCTACGGGAGGCAGCAGTGGGGAATTGTTCGCAATGGGCGCAAGCCTGACGACGCAACGCCGCGTGGAGGATGAAGATCTTCGGGTCGTAAACTCCTTTCGATCGGAAAGAACAGTTTCCGGGTGAATAGCCTGGAGATTTGACGGTACCGAGAGAAGAAGCCCCGGCTAACTCCGTGCCAGCAGCCGCGGTAATACGGGGGGGGCAAGCGTTGTTCGGAATTACTGGGCGTAAAGGGCTCGTAGGCGGCCAACTAAGTCGGATGTGAAATCCCCAAGCTTAACTTGGGAGA
+
CGGCE@FFDFGFDEGEEGGGGEEEEFCFGFC;CEFGEAFDGDEEGGGECF:CFDGGGGGGCGGG+@FB@FGCG>F@:FFGFGGGGFGGGGG<FE<46=<F<F<=FEDDEGG,=@FGGD8DFFCEFFGFGGGE:CFGFECCGGF:FG7EFEFECGGGGEGGGGGGGFGEGGFF@<<ECGFE7<@7:;C8CBCGGGFGEECEE5CGGCFGEGEEC>=E8;8?EGEG*AGGGGGGCFFCCC=3*:DFG+9*959>D7C=D57CDGGG46D?45577<;?6*6=?6DFF:FF:7474B2>7####
@M06045:235:000000000-JCY5N:1:1101:16293:11147 1:N:0:TACAGC
TCGGCAACTCCTACGGGAGGCAGCAGTGGGGAATATTGCGCAATGGGCGGAAGCCTGACGCAGCGACGCCGCGTGGGGGATGACGGCCTTCGGGTTGTAAACCTCTTTCAGCAGGGACGAAGCGAAAGTGACGGTACCTGCAGAAGAAGCACCGGCCAACTACGTGCCAGCAGCCGCGGTAATACGTAGGGTGCAAGCGTTGTCCGGAATTATTGGGCGTAAAGAGCTCGTAGGCGGTTCGTCGCGTCGGCTGTGAAAACCCGGAGCTCAACTCCGGGCCTGCAGTCGATACGGTCGATCG
+
CGGGGGGGGGGGGGGGGGGGGGGGGGFGGGGGGGGGGGGGGGGGGGGGGGGGGGGGGGGGGGGGGGGGGGGGGGGGGGGGGGGGGGGGGGGGGGGGGGGGGGGGGGGGGGGGGGGGGGGGGGGGGGGGGGGGGGGGGGGGGGGGGGGGGGGGGGGGGGGGGGGGGGGGGGGGGFFGGGGGGGGGGGGGGGGEGGGGGGGGGGGGGGGGEGGGGFFGGGGGGGGGGGGGGGGCGGGGGGGGGGDGGGGGGGGGG677C?7FGGGGGGGFFGFGFGFDECEFFFGFFFF>@B@B1B(32####
@M06045:235:000000000-JCY5N:1:1101:19737:11148 1:N:0:TACAGC
TCGGCAACTCCTACGGGAGGCAGCAGTCGGGAATTTTGCGCAATGGGCGAAAGCCTGACGCAGCAACGCCGCGTGAGGGATGACGGCCTTCGGGTTGTAAACCTCTTTTCTCAGGGACGATGATGACGGTACCGGGTGAGGAAGCACCGGCTAACTCCGTGCCAGCAGCCGCGGTAATACGGAGGGTGCGAGCGTTGTCCGGAATCACTGGGCGTAAAGGGCGCGTAGGCGGTTTGTTAAGCGTGCGGTGAAAGCCCGGGGCTCAACCCCGGGTCTGCCGTGCGAACTGGCGGACTAGCCC
+
CGGGGGGGGGGGEGGGGGGGFGCEGGGGGGGGGGGGGGGDGGGGGFFGGGGGGGGFFGGGEG>FGGGGGGGGGCECFGGGGGGGGGGGGGGGGGGGGGGGGGGGGGGGGGFGGGFGGGGGGGGGGGGGGGGCGGGGGCFGAFGGGGFGGD7CFGGFGGGGGGGGGGFGGGGGGDGGEGGGGGGDEE8CEGCEGEEGGGG?ECEGGGGG9CCEGGECEGGGGGGGGEECCFGGGGGEECF7EGGGGGGGDG<CDGCFGGDD5<<DDGGFEGF:>D:4<CF5>:DF>>EFFFFF1)49,####
@M06045:235:000000000-JCY5N:1:1101:16908:11152 1:N:0:TACAGC
TCGGCAACTCCTACGGGAGGCAGCAGTGGGGAATCTTGCGCAATGGGCGAAAGCCTGACGCAGCGACGCCGCGTGGGGGAAGAAGGCTTTCGGGTTGTAAACCCCTTTCAGGAAGGACGAAGCCACTCGGGTGAATAGCCCAGAGGGTGACGGTACTTCCAGAAGAAGCCCCGGCTAACTACGTGCCAGCAGCCGCGGTAATACGTAGGGGGCAAGCGTTGTCCGGATTTATTGGGCGTAAAGAGCGTGTAGGCGGTTTGGTAGGTCCGCTGTGAAAACTCGAGGCTCAACCTCGAGCGTC
+
CGGGGG@C=EEFFGGGGGGGGGGGGGFGGGGGCCGGGGFGGGGGGGGGEGGEEGGCGGGGGGGGGGG@FC@@F:FGDFDGGGGGGGGGGGGGGGCGFFGGGGGGGGGGFGGGGFGEGFGGGGGGFCGGGGG>FFFFGGD<FFFGFFGGGGGGGGGGFFGFGFGGGGGGGFCFGGGGGGGGGGGGGGGGGGGGGGGGGGGGGGGGGGGGGEGEGEGGGGCEGGGGGGEEGGGGGGGGGGGGGGGCC6C9D7FEGFGGDGGDGGGGGGG?>DDGFGFFF>FFFFF@FFF>?FFF?F:?:####
@M06045:235:000000000-JCY5N:1:1101:23374:11174 1:N:0:TACAGC
TCGGCAACTCCTACGGGAGGCAGCAGTGGGGAATTGTTCGCAATGGGCGCAAGCCTGACGACGCAACGCCGCGTGGAGGATGAAGATCTTCGGGTCGTAAACTCCTTTCGATCGGAAAGAACAGTTTCCGGGTGAATAGCCTGGAGATTTGACGGTACCGAGAGAAGAAGCCCCGGCTAACTCCGTGCCAGCAGCCGCGGTAATACGGGGGGGGCAAGCGTTGTTCGGAATTACTGGGCGTAAAGGGCTCGTAGGCGGCCAACTAAGTCGGATGTGAAATCCCCAAGCTTAACTTGGTCAC
+
CGGGGGGGGGGGGGGGGGGGGGGGGGGGGGGGGGGGGGGGGGGGGGGGGGGGGGGGGGGGGGGGGGGGGGGGGGGGGGGGGGGGGGGGGGGGGGGGGGGGGGGGGGGGGGGGGGGGGGGGGGGGGGGGGGGGGGGGGGGGGGGGGGGGGGGGGGGGGGGGGGGGGGGGGGGGGGGGGGGGGGGGGGGGGGGGGGGGGGGGGGGGGGGGGGGGGGGDGGGGGGGGGGGGGGGGGGGGGGGGGGGGGGGGGGGGGGGGGGGGGFGGGGGFFGFDEGFFFFFFFFFFFFFFFFFFFF<9:####
@M06045:235:000000000-JCY5N:1:1101:18701:11177 1:N:0:TACAGC
TCGGCAACTCCTACGGGAGGCAGCAGTAAGGAATATTGGTCAATGGACGCAAGTCTGAACCAGCCATGCCGCGTGGAGGATGAAGGTCCTCTGGATTGTAAACTTCTTTTATCTGGGAAGAAATGCCGAGTTTCTAATTGGTTTGACGGTACCAGATGAATAAGCACCGGCTAACTCCGTGCCAGCAGCCGCGGTAATACGGAGGGTGCAAGCGTTATCCGGATTCACTGGGTTTAAAGGGTGCGTAGGCGGAATTGTAAGTCCGTGGTGAAATCTCCGAGCTTAACTCGGAAACTGCTTA
+
CFFGDC69;;CEFG7;FC@CGGGG9FGGDFGAFGEDF<CEECCEFFGGGGGGGGGGGGGGCFF<FGGDEGGCEGGCEEC,C=EGDEAFGGGGGGFGGEGGGGCFGGGCG,CEFAFGGGGGGFGGGAE:F+BCGGGGCF?EEGGCGGG7>BFGECF,<3,C@CEGC=DCG+FFGA>F97FFGGFGGG8D8FEEGGEE7CFGGGGGGGGGECFC8CEGEGGGGE=*2<;C+<=E2;*7:*<75CG<GEG9DGGGCC<9=F>FF*:07C<D7DFG6FF44C5)7;D69?@F678:6)2<.####
@M06045:235:000000000-JCY5N:1:1101:18929:11180 1:N:0:TACAGC
TCGGCAACTCCTACGGGAGGCAGCAGTGGGGAATCTTGCGCAATGGTCGGAAGACTGACGCAGCGACGCCGCGTGTGGGAGGACGCCTTTCGGGGTGTAAACCACTGTTGCCCGGGACGAACTGGCGGTTTCGACCGCCCTGACGGTACCGGGTGAGGAAGCACCGGCTAACTCCGTGCCAGCAGCCGCGGTAATACGGAGGGTGCGAGCGTTGTCCGGAATCATTGGGCGTAAAGGGCGCGTAGGTGGCCCGGTCAGTCTTTGGTGAAAGCGCGGGGCTCAACCCTGCGTCGGCCAATGG
+
CGGGGGEFFGGGGGGGGGGGGGGGGGEGGGGGGGGGGGGGGGGGGGGGGGGGGGGGGGGGGGGGGGGGGGGGGGGGGGGGGGGGGGGGGGGGGGGGGGGGGGGGGGGGGGGGGGGGGGGGGGGGGGGGGGGGGGGGEGGGGGGGGGGGGGGGGGGGGGGGGGGGGGGGGGGGGGGGGFGEFGGGGGGGGGGGGGGGGGGGGGGGGDGDGGGGGGGGGGGGG=FGGCGGGGGGG=CFFGGGEGDGEGGGCCD5CGGGDFCG>FGGGGGF?>FGFGEFFGFB>@CFFFF54<@EFF>0(####
@M06045:235:000000000-JCY5N:1:1101:22967:11207 1:N:0:TACAGC
TCGGCAACTCCTACGGGAGGCAGCAGTGGGGAATTGTTCGCAATGGGCGCAAGCCTGACGACGCAACGCCGCGTGGAGGATGAAGGTCTTCGGATTGTAAACTCCTGTTGCCCGGGACGAAATGCTTCGACCTAACACGTCGAAGTTTGACGGTACCGGGTGAGGAAGCCCCGGCTAACTCTGTGCCAGCAGCCGCGGTAATACAGAGGGGGCAAGCGTTGTTCGGAATTACTGGGCGTAAAGGGCGCGTAGGCGGCCTTCTAAGTCGAACGTGAAATCCCCGGGCTCAACCCGGGAGTTG
+
CGGGGGDGGGGFGGGGGGGGGGGGGGGGGGGGGGGGGGGGGGGFGGGFEGGEGGGGGGGGGGGGGGGGGGGGGEGGGGGGGGGGGGGGGGGGGGGEGEGGGGGGGGFFFF?FFGGGGGGFGGGGGFGGGGGGGGGGGGGGFFFFGGGCGGGGGGFFDGGGFFGGGGGGGFFFGCGGGGGGFFGGGGGGGGGGGGGGGGGGGGGG?FCGGGDCCC8EGGGGGGGGEGGGGGCFGGGGFGEDDCGGGGGGGCGGGGGGGGGFGCFFCGGB>FFGFFFFFD4)?FDFFEFFFFF@?FFF(####
@M06045:235:000000000-JCY5N:1:1101:5758:11217 1:N:0:TACAGC
TCGGCAACTCCTACGGGAGGCAGCAGTGGGGAATATTGCGCAATGGGCGAAAGCCTGACGCAGCGACGCCGCGTGGGGGATGACGGCCTTCGGGTTGTAAACCTCTTTCAGCATCGACGAAGCGCAAGTGACGGTAGATGCAGAAGAAGGACCGGCCAACTACGTGCCAGCAGCCGCGGTAATACGTAGGGTCCGAGCGTTGTCCGGAATTACTGGGCGTAAAGAGCTCGTAGGTGGTTTGTCGCGTTGTCCGTGAAAACTCACAGCTCAACTGTGGGCGTGCGGGCGATACGGGCATAAC
+
CGGGGGGGGGGGGGGGGGGGGGGGGGGGGGGGGGGGGFGGGGGGGGGGGGGGGGGGGGGGGGGGGGGGGGGGGGGGGGGGGGGGGGGGGGGGGGGGGGGGGGGGGGGGGGGGGGGGGGGGGGGGGDGGGGGGGGGGGGGGGGGGGGGGGGGGGGGGGGGGGGGGGGGGGGGGGGGGGGGDGGGGFE<FFGGGGGGGGGGGGDGGGGGGGGGFGGGGGGGGGGGGGGGGGGGGGGGGGGFGGGGGGDDGGGGFDGGGGGCFGGGGGGGF@FFGFGFFFDFFFEGFFBFFFF3@BF>B(####
@M06045:235:000000000-JCY5N:1:1101:3552:11238 1:N:0:TACAGC
TCGGCAACTCCTACGGGAGGCAGCAGTGGGGAATTTTCCGCAATGGGCGAAAGCCTGACGGAGCAACGCCGCGGGGGTGAGGAAGATTTTCGGATCGGAAAGCCCGTTCAGCAGGGACGAAAACAATGACGGTAGCTGCAGAAGAAGCATCGGCTAACTACGGGCCAGCAGCCGCGGTAATACGTAGGATGCAAGCGGTGTCCGGAAGGAGTGGGCGTAAAGCGAACGTAGGCGGGTAGTTAAGTTTGGTCGTAAAGACCGGGGCGCAACTGCGGGAAAGGACTGAATACTGGGTGAGTCA
+
<@EGDECFCEF<C,BF:6FBFEF7AFEFFGGGE@CEGGGC7FF,CFFFCCF@@8E<EC,BCCEEGGCFE7C>F+@EC6>B3BFDFF>=DDD@EE73C+@FEFCEF*<DFCCAEFGEF7>FGGG,<3,?C,<F8<*,8<:FFGGGGGG,<,?FC*4CC:,7,=*<8::;;C6>EC>C8*:E7@?C<<CEE9CE:AEGG5CC;+<;C88**0*0;CC8E::C8FCEGC*:22:ECEE=*9*;+<:C++2:C*7*1/7*?:9*95<DC))..//***007C)0557)76?4/**82;4((####
@M06045:235:000000000-JCY5N:1:1101:11375:11257 1:N:0:TACAGC
TCGGCAACTCCTACGGGAGGCAGCAGCAAGGAATTTTCCGCAATGGGCGCAAGCCTGACGGAGCAACGCCGCGTGCGGGAGGACGCCTTTCGGGGTGTAAACCGCTGTTCGTGGGGACGAAGCACTGACGGTACCCACGGAGGAAGGCCCGGCTAACTACGTGCCAGCAGCCGCGGTAATACGTAGGGGCCGAGCGTTGTCCGGAGTTACTGGGCGTAAAGCGTGCGCAGGCGGCGCGTTCTGCCCGGCGTGAAAGCCCCCGGCTCAACCGGGGAGGGTCGTCGGGGACGGGCGCGCCGGT
+
CGGGGG@CCFGGGGGGGGGGGGGGGGGGGGGGGGGGGGGGGGGGGGGGGGGGGGGGGGGGGGGGGGGGGGGGGGGGGGGGGGGGGGGGGGGGGGGGGGGGGGGGGGGGGGGCGGGGGGGGGGGGGGGGGGGGGGFGGGGGGGGGGGGGGGGGGGGGGGGGGGGGGGGGGGGGGGGGGGGGFGGCFGGGGGGGGGGGGGGGGGGGGGGGGGGGGGGGEGGGGGGEGEGEEEGGGGGGGG=D5=FFGGGGDGGGDGGGGGGGGGGG377FFGFGFG>DFGEFD>GFFB>:EFEFFFB6(####
@M06045:235:000000000-JCY5N:1:1101:16711:11311 1:N:0:TACAGC
TCGGCAACTCCTACGGGAGGCAGCAGTGGGGAATATTGCACAATGGGCGCAAGCCTGATCCAGCCATGCCGCGTGAGTGATGAAGGCCTTAGGGTTGTAAAGCTCTTTCAGTGGGGACGATAATGACGGTACCCACAGAAGAAGCCCCGGCTAACTTCGTGCCAGCAGCCGCGGTAATACGAAGGGGGCTAGCGTTGTTCGGATTTACTGGGCGTAAAGCGCACGTAGGCGGATCGTTAAGTCGGGGGTGAAATCCTGGAGCTCAACTCCAGAACTGCCTTCGATACTGGCGATCTTGAAT
+
CGGGGG6==CEFGGEGGGGGGGGGGGGGGGGGGGGGGGGGGGGGGGGGGGGGGGGGGGGGGGGGGGGGGGGGGGGGGGGGGGGGGGGGGGGGGGGGGGGGGGGGGGGGGGGGGGGGGGGGGGGGGGGGGGGGGGGGGGGGGGGGGGGGGGGGGGGGGGGGGGGGGGGGGGGGGGGGGGGGGGGFGGGGGGGGGGGGGGGGGGGGGGGFGGGGGGGGGGGGGGGGGGGGGGGGGGGGGGGGGGGCC5CGDGFGGGGGGGGGGGCFGGGFF4<DFGFFFGFFF@CFFFFF@FFFFB?BA####
@M06045:235:000000000-JCY5N:1:1101:11869:11315 1:N:0:TACAGC
TCGGCAACTCCTACGGGAGGCAGCAGTGGGGAATATTGGACAATGGGCGCAAGCCTGATCCAGCCACGCCGCGTGAGTGATGAAGGCCTTCGGGTTGTAAAGCTCTGTGGGGAGGGACGAAAAAGGTGAGGAATAATACGCCTTGCCCTTGACGGTACCTCCTTAGCAAGCACCGGCTAACTCTGTGCCAGCAGCCGCGGTAAGACAGAGGGTGCGAACGTTGCTCGGAATTACTGGGCGTAAAGCGCGTGTAGGCGGACAGTCAAGTCAGGCGTGAAATCCCTGGGCTCAACCCAGTCTC
+
CGGGGG7CEFGGGGGGGGGGGGGGGGGGGGGGGGGGGFGGGGGGGGGGGGGGGGGGGGGGGGGGGGGGGGGGGGGGGGGGGGGGGGGGGGGGGGGGGGGGGGGGGGGGGGGGGGGGFGGG>GGGGGGGGGGGGGGGGGGGGGGGGGGGGGGGFGGGGGGGGGGGGGGGGGGGGGGGGGGGGGGGGGGGGGGGGGGGGGGEEGEFFGGGGGGGGGGGGGGGGGGGGGGGGGGGGGGFGGGGGGGGGGCDGDGGGGGCGGGGGG7=7FGB?FFGFGD>BDFFFFGFFFFF5FFF7F?01####
@M06045:235:000000000-JCY5N:1:1101:8920:11320 1:N:0:TACAGC
TCGGCAACTCCTACGGGAGGCAGCAGTGGGGAATTTTCCGCAATGGGCGAAAGCCTGACGGAGCAATGCCGCGTGGAGGTAGAAGGCCCACGGGTCGTGAACTTCTTTTCCCGGAGAAGAAGCAATGACGGTATCTGGGGAATAAGCATCGGCTAACTCTGTGCCAGCAGCCGCGGTAATACAGAGGATGCAAGCGTTATCCGGAATGATTGGGCGTAAAGCGTCTGTAGGTGGCTTTTTAAGTCCGCCGTCAAATCCCAGGGCTCAACTCTGGACAGGCGGTGGAAACTACCAAGCACAT
+
CGGGGGGGGGGGGGGGGGGGGGGGCFGGGGGGGGGGGGGGGGGGGGGGGGGGGGGGGGGGGGGGGGGGGGGGGGGGGGGGGGGGGGGGGGGGGGGGGGGGGGGGFGGFGGGGGGGGGGGGGGGGGGGGGGGGGGGGGGGGGGGGGGGGGGGGGGGGGGGGGGGGGGGGGGGGGGGGGGGGGGGGGGGGGGGGGGGGGGGFGGGGGGGGFGGGGGGGGGGFGGGGGGGGGGGGGGGGGGGGGFGGGGGGGGGGGGGGGGGGGGGGGGGFFGFGFGFFFGFFFFDEFFFFFFFFFFFF4####
@M06045:235:000000000-JCY5N:1:1101:23300:11346 1:N:0:TACAGC
TCGGCAACTCCTACGGGAGGCAGCAGTGGGGAATATTGGACAATGGGCGCAAGCCTGATCCAGCCATACCGCGTGGGTGAAGAAGGCCTTCGGGTTGTAAAGCCCTTTTGTTGGGAAAGAAATCCTGTCGATTAATACTTGGCGGGGATGACGGTACCCAAAGAATAAGCACCGGCTAACTTCGTGCCAGCAGCCGCGGTAATACGAAGGGTGCAAGCGTTACTCGGAATTACTGGGCGTAAAGCGTGCGTAGGTGGTGGTTTAAGTCTGCTGTGAAAGCCCTGGGCTCAACCTGGGTTTG
+
CGGGGGGGGGGGGGGGGGGGGGGGGGGGGGGGGGGGGGGGGGGGGGGGGGGGGGGGGGGGGGGGGGGGGGGGGGGGGGGGGGGGGGGGGGGGGGGGGGGGGGGGGGGGGGGGGGGGGGGGGGGGGGGGGGGGGGGGGGGGGGGGGGGGGGGGGGGGGGGGGGGGGGGGGGGGGGGGGGGGGGGGGGGGGGGGGGGGGGGGGGGGGGFCGGGGGGGGGGGGGGGCFGEGEGGDFFGGGGGGGGGGGGDGGGDGGGGGGGFGDGGFGGGFFGFGFGFFFGFFFFGFFFFFF?FF?41:?####
@M06045:235:000000000-JCY5N:1:1101:5850:11364 1:N:0:TACAGC
TCGGCAACTCCTACGGGAGGCAGCAGTTAGGAATTTTGGGCAATGGCCGCAAGGCTGACCCAGCAACGCCGCGTGGGGGACGAAGGCCTTCGGGTCGTAAACCCCTTTTCCGGGGGACGATGATGACGGTACCCCGGGAATAAGCCCCGGCTAACTACGTGCCAGCAGCCGCGGTAATACGTAGGGGGCGAGCGTTGTCCGGATTCATTGGGCGTAAAGCGCGCGTAGGCGGCTTCGCAAGTCGGCCGTGAAATCGCCGGGCTCAACTCGCAGGGGTCGGGCGAGACTGCGGGGCTCATGC
+
[truncated: 36,510,174 more chars]
