# Supplementary material for: Effect of marigold (Tagetes erecta L.) on soil microbial communities in continuously cropped tobacco fields
Source: Sci Rep. 2022 Nov 16;12:19632. doi: 10.1038/s41598-022-23517-x (PMC9668846; doi:10.1038/s41598-022-23517-x)
Supplement: Supplementary file 22 — Supplementary Information 22. [file 41598_2022_23517_MOESM22_ESM.fq]

@M06045:235:000000000-JCY5N:1:1101:15281:1120 1:N:0:CTCAGA
CTTCCACTTGGTCATTTAGAGGAAGTAAAAGTCGTAACAAGGTCTCCGTAGGTGAACCTGCGGAGGGATCATTACAAGTGACCCCGGTCTAACCACCGGGATGTTCATAACCCTTTGTTGTCCGACTCTGTTGCCTCCGGGGCGACCCTGCCTTCGGGCGGGGGCTCCGGGTGGACACTTCAAACTCTTGCGTAACTTTGCAGTCTGAGTAAACTTAATTAATAAATTAAAACTTTTAACAACGGATCTCTTGGTTCAGGCATCGATGAAGAACGCAGCTAAGGCAAGATCGGAAGAGCAG
+
CCCCGGGGGGGGGGGGGGGGGGGGGGGGGGGGGGGGGGGGGGGGGGGGGGGGGGGGGGGGGGGGGGGGGGGGGGGGGGGGGGGGGGGGGGGGGGGGGGGGGGGGGGGGGGGFGGGGGGGGGGGGGGGGGGGGGGGGGGGGGGGGGGGGGGGGGGGGGCCCFGGGGGGGGGGGGGGGGGGGGGGGGGGGFGFGGEGGGGGGGGGGG7CFGGGFGCGGFGGGGGGGGGGDGCGDGGGGGE?GGGDEEDDGGGGGFGGGGCGGGGG*9<FFFG4=FFGFGFEFGFFFFC@>FFFFFFFFFF<0#
@M06045:235:000000000-JCY5N:1:1101:12978:1147 1:N:0:CTCAGA
CTTCCACTTGGTCATTTAGAGGAAGTAAAAGTCGTAACAAGGTCTCCGTTGGTGAACCAGCGGAGGGATCATTACCGAGTTATTACTCCAAACCCTTTGTGAACCTTACCTATTACTGCTGTTGCCTCGGCGGACGGCCGGGAGGGCACCCCCTCGCGGGGCCGCCCGACCAGCCCCCGCCGGCAGCACCAAACTCTTGAATTTATAGCGAAACTACTTCTGAATAACAAAAACAAACGAATCAAAACTTTCAACAACGGATCTCTTGGTTCTGGCATCGATGAAGAACGCAGCTAAGGCA
+
CCCCGGGGGGGGGGGGGGGGGGGGGGGGGGGGGGGFGGGGGGGGGGGGGGGGGGGGGGGGGGGGGGGGGGGGGGGFGGGGGGGGGGGGGGGGGGGGGGGGGGGGGFGGGGGGGGGGGGGGGGGGGGGGGGGGGGGGGGGGGGGGGGGGGGEGGGGGGGGGGGGGGGGGGGGGGGGGGGGGGGGG>EGCGGG5FCFGGGGGGGFGGGGGGGDGGGGGGGGGGGGGFGGGGGGGFGGGFFGGGFGGGGGGGGGGGGGGGGGDG<D*:CCGGFFF**>FGFFB>>=6@DFF>B3BD3FFF?<4#
@M06045:235:000000000-JCY5N:1:1101:16216:1152 1:N:0:CTCAGA
CTTCCACTTGGTCATTTAGAGGAAGTAAAAGTCGTAACAAGGTTTCCGTAGGTGAACCTGCGGAAGGATCATTAATGTATATTGAATTTTATATTCTTTATCAACCCACACTGTGTACCTTTTTACTGTTGCTTCCATGGGACATGGCTCTGCCACGTCGGCCTTATGGCTGGTGAGCGCCCATGGGAGGAAAACGAAACTCTTTGTTACAATTGAAGTCTGTCTGAATTGTTTATATTAAACGTTAAAACTTTCAACAACGGATCACTTGGTTCTCGCATCGATGAAGAACGCAGCTAAG
+
CCC@9FGGC<FCFC,C,CFGGGCFGEF<EEG@<CCCE;CFFEFC6C6BFFGGE<F<FCD@8FFG@@CGF<@EC,9EFE,CCEFGGGG,EFFFFDEDFGAE@FFFG8FF@,CEEFDGGG?<C<?EFCFFFFGGFE?=A<F8+BFFGDFDCF<F=E,AFFDCCG7@EFFGGG,CF,><F8>@7=EFFFG:3>+>=DFG7E>E;9E;CAEF,>EAFGCABC:E:,=E7DD<:2=DF?DFD7,==C29F*CFFCCFG8=F9DFFGDDG<<*9CGAF:>F*+8:;5):4ADA+9FF4)0)754A4#
@M06045:235:000000000-JCY5N:1:1101:18866:1330 1:N:0:CTCAGA
CTTCCACTTGGTCATTTAGAGGAAGTAAAAGTCGTAACAAGGTTTCCGTAGGTGAACCTGCGGAAGGATCATTCATAATTGAGTGTTTTATGGCACTCTTTAAAAAAATCCATATCCACCTTGTGTGCAACGTTTTTGAACTCTCTGGCATTAAAAAGCCAAGAGGGTTTGATTAACTTAACACCTTTAAAGCAGTTTGTCTGAATATCTATTTCTGAATAAACATAATTCAAAAATACAACTTTCAACAACGGATCTCTTGGCTCTCGCATCGATGAAGAACGCAGCTAAGGCCAGATCA
+
CCCCGG9CFFEGEC@FCFGFF;CCEFEGGG@CFGF@FBA<F<FGAFGGEFCCECE@FFCFFCEFEFGG<FF96EDFFDFFFD<FDFEEFEFGGG@9FE<C9CFE<F::AFDAF<F5CFFGCGGGFGGGGGGG?BECFFGG8FFD@EF,?FFFGGCADFC,AEFGCF:B>+@FC@3ECE;FFFCB7D@AFFGGGGGG9EFBC;FGCFF;AFAFG;FFF733;9EEFGFEG7:EFE7@,9<9C?CC,@=:E74;D9C4CFGCCG6**9F6/:>)CD*)3+:616535DE:AA=F)771@:25#
@M06045:235:000000000-JCY5N:1:1101:20455:1372 1:N:0:CTCAGA
CTTCCACTTGGTCATTTAGAGGAAGTAAAAGTCGTAACAAGGTCTCCGTTGGTGAACCAGCGGAGGGATCATTACAGAGTTGCAAAACTCCCTAAACCATTGTGAACGTTACCTAAACCGTTGCTTCGGCGGGCGGCCCGGGTCCTTCCCGGCGCCCCCCGGCCCTCGCGGGCGCCCGCCGGAGGTAAACCAAACTATTGCATTAATGGCCTCTCTGAGTCTTCTGTACTGAATAAGTCAAAACTTTCAACAACGGATCTCTTGGTTCTGGCATCGATGAAGAACGCAGCTAAGGCTAGAT
+
CCCCFGGGGGGGGGGGGGGGGGGGGEFDFGF<@FGGGGGEFC<FCEGGGGGGGGFFFGGGGGGGGGGEEFFGGGGGGGFGCGGGAFGGGGGGGGGCFF@FGGGGGGFGGGGGGGAEGGGGFEGEFGGGGGGGCEBCGFGGGGEGCFGGGGGDGDGEGGGGGCGEF*<CEEECDG5CCG>E8EECE8+<E@88@5C@?E9<77CCCC9CFF?9E+;9FCC<CCCCCC99<+<+<CGGG+ACFGGGGF7<?:7CGGECADG*2:C*9>FGGGFF5=<>F>FFG/9?473>55FF=:).)52.#
@M06045:235:000000000-JCY5N:1:1101:8673:1443 1:N:0:CTCAGA
CTTCCACTTGGTCATTTAGAGGAAGTAAAAGTCGTAACAAGGTTGCCGTAGGTGAACCTGCGGAAGGATCATTATCGAATGAACGAAGCGCGCGGTTGCTGCTGGTCGTTCGCGCGACAACGTGCACGCCGCCGTTTGTCTTTCATCCATCCACCCCTTCTGTGAACTTTCCGTGGACCGTGAATCTCTCGCGGTCTATGAGTTACACACTCCGTAACCTGCGAATGAATGCATCGTTCGAGCATTTCGTCTCGATATAATCTAATACAACTTTCAACAACGGAACTCTTGGCTCTCGCAT
+
CCCC@FFF<FGDGEA,CCCFGGGGCFEDFAE-<69C@BFA8FF<6C,+68CFFAE<9C@E,C@@C@F@CFF9<<,6<FFGFCFCFCF@+@@7@>+>>F8,5AE,=BFE>CF@@FEGE7:FE>B=CDEF@BFFGGECF+,33,@@@<,>F,@7F,5C@CFCFFFF,,>;?;,2*DFG@:2C<C@79;2=@9*4C*:CE9?9B+?F99BCFG+5BB*;C*0+28:CE*+<+3<CC:+*2/*27FC=+:CCFFC*7*+2:):C9**:**2:7=//7*:=C7151)55)/)**1==@67?F(0-#
@M06045:235:000000000-JCY5N:1:1101:9861:1560 1:N:0:CTCAGA
CTTCCACTTGGTCATTTAGAGGAAGTAAAAGTCGTAACAAGGTCTCCGTTGGTGAACCAGCGGAGGGATCATTACAAGAAGCCGAAAGGCTACTTAAAACCATCGCGAACTCGTCCAAGTTGCTTCGGCGGCGCGGGACCCCTCGGGGGACCGCAGCGCCGCGCCCCCCTCCCCGGGGGGACGCGGGGCGCCCGCCGGAGGCCACAAACTCTCATGTATTATAGTGGATCTCTGAGTACGAAACAAATAAGTTAAAACTTTCAACAACGGATCTCTTGGTTCTGGCATCGATGAAGAACGA
+
CCCCGGGGGGGGGGGGGGGGGGGGGGGGGGGGGGGGGGGGGGGGGGGGGGGGGGGGGGGGGGGGGGGGGGGGGGGGGGGGGGGGGGGGGGGGGGGGGGGGGGGGGGGGGGGGGGGGGGGGGGGGGGEGGGGGGGGGGGGFGGFGGGGGGGGGGGGGGFGGGGGGEGGGGGGGGGGEGGGGGGGGGGGGGGGCEGGGGGDGGGGGGGGFGGGGGFGGFFGGGGGGGFFDFG77CFDF<CFGGGGGGG4ECFFGDFGG77FG?DGCCGGGD3:>GFGFFBFFFFFFFGFFFDFFFFF2=::,#
@M06045:235:000000000-JCY5N:1:1101:22149:1633 1:N:0:CTCAGA
CTTCCACTTGGTCATTTAGAGGAAGTAAAAGTCGTAACAAGGTCTCCGTTGGTGAACCAGCGGAGGGATCATTACCGAGTACTACAACTCATAACCCTTTGTGAACCTTTATACCTGTTGCTTCGGCGGCGCGCCTCCCGGGGCGTGCCCGCCGGTATCATCAGAATCTCTGTTCGAACCCGACGATATTTCTGAGTGTTCTAAGCGAACTGTTAAAACTTTCAACAACGGATCTCTTGGCTCCAGCATCGATGAAGAACGCAGCTAAGGCGAGATCGGAAGAGCACACGTCTGAACTCCA
+
CCCCGGGGGGGGGGGGGGGGGGGGGGGGFGGGGGGGGGGGGGGGGGGGGGGGGGGGGGGGGGGGGGGGGGGGGGGGGGGGGGGGGGGGGGGGGGGGGGGGGGGGGGGGGGGGGGGGGGGGFGGGGGGGGGGGGGGGGGGGGGGGGGGGGGGGGGGGGGGGGGGGGGGGGGGGGGGGGGGGGGGGGGGGGGGGGGGGGGGGGGGGGGGGGGGGGGGGFGGGGGGGGGGGGGGGGGDGGGGGGGGGGGGGGGCGGGGGFGGGGGGDGGGGGFFF:>D@GFDFGFFFFGF>FFFFFFFAFF<B#
@M06045:235:000000000-JCY5N:1:1101:11093:1670 1:N:0:CTCAGA
CTTCCACTTGGTCATTTAGAGGAAGTAAAAGTCGTAACAAGGTCTCCGTTGGTGAACCAGCGGAGGGATCATTACCGAGTTATTACTCCAAACCCTTTGTGAACCTTACCTATTACTGCTGTTGCCTCGGCGGACGGCCGGGAGGGCACCCCCTCGCGGGGCCGCCCGACCAGCCCCCGCCGGCAGCACCAAACTCTTGAATTTATAGCGAAACTACTTCTGAATAACAAAAACAAACGAATCAAAACTTTCAACAACGGATCTCTTGGTTCTGGCATCGATGAAGAACGCAGCTAAGGCG
+
CCCCGGGGGGGGGGGGGGGGGGGGGGGGGGGGGGGGGGGGGGGGFGGGGGGGGGGGGGGGGGGGGGGGGGGGGGGGGGGGGGGGGGFGGGGGGGGGGGGGGGGFGGGFGGGGGGGGFGGGGGGGGGGGGGGGGGGGGGGGGGGGGEEGGGGGGGGGGGGGGGGGGEFGGGGGGGFGGGEEGGGGGEGG6EGFGGFGGGGGGGGGGGGGGGGGGGFGGGFGGGFGGGGGGGGCFGGDGGGGDA5?FFF=C>7CGG+C=FGGG57:7>C:DGF4CFFFF?F@G47FFD?FFEEFFFF<4:?1#
@M06045:235:000000000-JCY5N:1:1101:12884:1675 1:N:0:CTCAGA
CTTCCACTTGGTCATTTAGAGGAAGTAAAAGTCGTAACAAGGTTTCCGTAGGTGAACCTGCGGAAGGATCATTCATAATTGAGTGTTTTATGGCACTCTTTAAAAAAATCCATATCCACCTTGTGTGCAACGTTTTTGAACTCTCTGGCATTAAAAAGCCAAGAGGGTTTGATTAACTTAACACCTTTAAAGCAGTTTGTCTGAATATCTATTTCTGAATAAACATAATTCAAAAATACAACTTTCAACAACGGATCTCTTGGCTCTCGCATCGATGAAGAACGCAGCTAAGGCGAGATCG
+
CCCCGGGGGGGGGGGGGGGGGGGGGGGGGGGGGGGGGGGGGGGGGGGGGGGGGGGGGGGGGGGGGGGGGGGGGGGGGGGGGGGGGGGGGGGGGGGGGGGGGGGGGGGGGGGGGGGGGGGGGGFFGGGGGGGGFFGGGCEDGGGGFFFFGGGFGFGGGGGGGGGGGGGEFGGGCGGGGGGGGGGGGGGGGGDFGG@=DFGGGGGGGGGGGGGGGGGGGFFGGGGGGGGGDGGGGGGGGGGGGGGGGGGGFGGGGCGGGGGGGCFGFGGGCDEEDAGFFFFFGFFBFGEFFFAFFFE9@6:2#
@M06045:235:000000000-JCY5N:1:1101:18305:1689 1:N:0:CTCAGA
CTTCCACTTGGTCATTTAGAGGAAGTAAAAGTCGTAACAAGGTCTCCGTTGGTGAACCAGCGGAGGGATCATTACAGAGTCTTCTGAACTCCAAACCATTGTGAACATATCATGTTGCTTCGGCGGGATGCCGGGTGGACCAGCGCCCCCGCGCCGCCCGCCGGAGGACTTAAACTCCTGTTTTAATTTGTTTCTCTGAGTGGATTACACAAATAATCAAAACTTTCAACAACGGATCTCTTGGTTCTGGCATCGATGAAGAACGCAGCTAAGGCAAGATCGGAAGAGCACACGTCTGAAG
+
CCCCFFGFGGGFFGGAEEEFG9FFEFFFGGGGDCGF@BFEFEFFGCEGGGGGGGGFCFGGGGGCFGCFEFEFFEFGG<FFGGFGCGFFFGGGGGGFFFGGAFGGGGFDEEGGGGF9FAEEGEGGCECGEGFC@GGGGEFDCFGGF><CGGGECFCEGGGGGGGGGGGGF@<FF@F9CFGGCFGCFCCFGG@B:B<CCEFGGCC60++ACF9:8<7<CFEFGGGGGGFGGFCFGD=C*:EEFGGCFF>ECFD7:<CCE7>7?C4DDC<DDFFFC?559<@?FFFE:C)<@FFF>55:>?B6#
@M06045:235:000000000-JCY5N:1:1101:22040:1732 1:N:0:CTCAGA
CTTCCACTTGGTCATTTAGAGGAAGTAAAAGTCGTAACAAGGTCTCCGTTGGTGAACCAGCGGAGGGATCATTAAAGAGTGTAAAAACTCCCTTAAACCATCGCGAACGTTACCTGGACGTCGTTGCTTCGGCGGGCTCGCCCGCCGGGGGGACGCTACCAAACTATTGCAGTCATTGGCCTCTCTGAGTATGATTTTTAAATAAGTCAAAACTTTCAACAACGGATCTCTTGGTTCTGGCATCGATGAAGAACGCAGCTAAGGCCAGATCGGAAGAGCACACGTCTGAACTCCAGTCACT
+
CCCCGGGGGGGGGGGGGGGGGGGGGGGGGGGGGGGGGGGGGGGGGGGGGGGGGGGGGGGGGGDGGGGGGGGGGGGGGGGGGGGGGGGGGGFGGGGGGGGGGGGGGGGGGGGGGGGGGGGGGGGGGGGGGGGGGGGGGGGGGGGGGGGGGGGGGGGGGGGGGGGGGGGGGGGGEGGGGGGGGGGCGGGFGGGFFGGGGGGGGGFGGGGGGGGGGGGGGGGGGGGEGDCEFGGGGGGGEGC9CGGGGGGGDFFD><CD57CCCDCGGFGGG47>DBGFGFFFGFFFFGFFFFFFFFFFFFFB#
@M06045:235:000000000-JCY5N:1:1101:9188:1755 1:N:0:CTCAGA
CTTCCACTTGGTCATTTAGAGGAAGTAAAAGTCGTAACAAGGTTTCCGTAGGTGAACCTGCGGAAGGATCATTCACAATAAGTGTTTATGGCACTTTCAAATCCATACCCACCTTGTGTGCATTGTAAAGGCCCTTTCAACTTTGGAAGATTGGGCTTCATTTTCTCACACGTCTTCAATTGCAAGTCTAACATTCAGAGTAATCAAAACTCGAATACAACTTTCAACAACGGATCTCTTGGCTCTCGCATCGATGAAGAACGCAGCTAAGGCTAGATCGGAAGAGCACACGTCTGAACTA
+
CCCCGGGGGGGGGGGGFGGGGGGGGGGGGGGGGGGGGGGGGGGGGGGGGGGGGGGGGGGGGGGGGGGGGFGGGGGGGGGGGFGGGGGGGGGGGGGGGGGGGGGGGGGGGGGGGGGGGGGGGGGGGGGGGGGGGGGGGGFGGGGGGGGGGGGGGGGGGGGGGGGGGFGGGGGGFGGGGGGGGCFGGGGGGGGGGGGGGGGGGGGGGGGGGGGGDFGGGGGGGFGGGGGGGGGGEGDGFCGGGGGGGGGGEGDGGFGGFGGGGFGGGGGGGGFFGFGFGFFFGFF>;FFFFAFEAFA;FBF)#
@M06045:235:000000000-JCY5N:1:1101:16447:1824 1:N:0:CTCAGA
CTTCCACTTGGTCATTTAGAGGAAGTAAAAGTCGTAACAAGGTTTCCGTAGGTGAACCTGCGGAAGGATCATTCATAATTGAGTGTTTTATGGCACTCTTTAAAAAAATCCATATCCACCTTGTGTGCAACGTTTTTGAACTCTCTGGCATTAAAAAGCCAAGAGGGTTTGATTAACTTAACACCTTTAAAGCAGTTTGTCTGAATATCTATTTCTGAATAAACATAATTCAAAAATACAACTTTCAACAACGGATCTCTTGGCTCTCGCATCGATGAAGAACGCAGCTAAGGCTAGATCT
+
CCCCGGGGGGGGGGGGGGGFGGGGGGGGGGGGGGFGGGGGGGGGGGGGGGGGGCFFDGGFGGGGGGGGFGGGGGGGGGGGGGGGGGGGGGGFGGFFGGGGGGGGGGGGGGGGGGEGGGGGGGGGGGGGGGGGDEFGFGGGGGGGGGGGGGGGGGGGGGGGGGGGGGGCCCFGG9FFGDDFGGGGGGGGGFCFGGGGGGGGGGGGGGC@FGGCFFGGGGGGGGGGFFGGGGGGGGGGGGGGGFGGGFGGGGDGDCECGGFGGGGDFGGD<DFBDBFFGFFFGFAAEGFFFFFFFFF?5<A<#
@M06045:235:000000000-JCY5N:1:1101:19486:1848 1:N:0:CTCAGA
CTTCCACTTGGTCATTTAGAGGAAGTAAAAGTCGTAACAAGGTTTCCGTAGGTGAACCTGCGGAAGGATCATTCATAATAAGTGTTTATGGCACTTCTTAAATCCATATCCACCTTGTGTGCAATGTCAGCCGTTTTCTTTATGAAAGCGGCCAAACATCAACTTATTTTTTAACTGTCTGTCTGAAAACTATTAAGGATAAACAATTCAAATACAACTTTCAACAACGGATCTCTTGGCTCTCGCATCGATGAAGAACGCAGCTAAGGCGAGATCGGAAGAGCACACGTCTGAACTCCAG
+
CCCCGGGGGGGGGGGGGGGGGGGGGGGGGGGGGGGGGGGGGGGGGGGGGGGGGFGGGGGGGGGGGGGGGGGGGGGGGGGGGGGGGGGGGGGGGGGGGGGGGGGGGGGGGGGGGGGGGGGGGGGGGGGGGGGGGGGGGGGGGGGFGGGGGGGGGGGGGGGGGGGGGGGGGGGGGGGGGGGGGGGGGGGGGGGGGGGGG,=@DGGGGGGGGGGGGGGGGGGGGGGGGGGGEGGGGFGGGGCFCFGGGDGEGGGGGGGGGGGGDGDCFGGGGGFECEGFGDEFGFFFF<>FFFFFF48:F>>)#
@M06045:235:000000000-JCY5N:1:1101:9521:1856 1:N:0:CTCAGA
CTTCCACTTGGTCATTTAGAGGAAGTAAAAGTCGTAACAAGGTCTCCGTTGGTGAACCAGCGGAGGGATCATTGTAGAGTTTTCTAAACTCCCAAACCCATGTGAACTTACCATTGTTGCCTCGGCAGAGCCTACCCGGTACCTACCCTGGAACTAGCTACCCTGGAGCTACCCAGGAACGGGCTACCCTGTAACGTCCTGCCGGTTGACTTCTAAACTATTGGTATTTATAGTAATCTGAGCGTCTTATTTTAATAAGTCAAAACTTTCAACAACGGAGCTCTTGGTTCTGGCATCGATC
+
CCCCFGGFA@@FF<F9D<FCAF?<@FCEE<AC<F,E8@6,CCFFF,CFD,@FGFDGGGG@@+CF7E:F8FECE,C6C,9EFGGD6FG,C<F,,6C<FC?FFGEE,6,5?E,FGFF9FFF9FFCFGGGEG7<?FGG8?FC@F@DGFDBEDEDFEE<<FFFGFFFG,+8<FFA:>B93DFDFFB+@7>DF@CFFFFGEDF5CCF:>CE11>DDFC9CGGGG,>,1,451<;CC=1=@9C,4=BBFCG:CF77C++1+1+:CD@F++:00+@F6@7A*.C)))>5;??7=F>?7**)0<?(((#
@M06045:235:000000000-JCY5N:1:1101:15055:1867 1:N:0:CTCAGA
CTTCCACTTGGTCATTTAGAGGAAGTAAAAGTCGTAACAAGGTTTCCGTAGGTGAACCTGCGGAAGGATCATTAATTACGATAGCAGTAGCCCCTTCGGGGGTTATCGCACCCACCCTTTGTCTACAAGTACCTCTTGTTGTTTCCTCGGCAGGCTTGCCTGCCGCCAGGAACCTCCTAAACTCTTTGTATTTACAGTATTAAAATCTCTGATAACTATTTAAATTATCACAACTTTCAACAATGGATCTCTTGGTTCTGGCATCGATGAAGAACGCAGCTAAGGCTAGATCGGAAGAGCA
+
CCCCGGGGGGGGGFGGGGGFGGGGGGGGGGGGGGGGGGGGGGGGGGGGGGGEFGGGGGGGGGGDGGGGGGGGGGGGGGGGGGGGGGGGGGGDGGGGGGGGGGGGGGGGGCFGEGGGGGGGGGGGGGFGGGGGGGGGGGGGGGGGGGGGFGGGGGGFCFGGGGGGGGGGGGDFGGCFGG9FFG;9FGCFGGGGEGGGGGGGGFGFGGGFFGG@FCGGG?FGGGGGGGGGGGGGGCFFFFGGGGGGGG4CFCCFDF?DGGGGGCFGGG:FGGFFFFGFGEEF4?F@FC@FFFF?FEB63<B3#
@M06045:235:000000000-JCY5N:1:1101:12603:1891 1:N:0:CTCAGA
CTTCCACTTGGTCATTTAGAGGAAGTAAAAGTCGTAACAAGGTCTCCGTTGGTGAACCAGCGGAGGGATCATTACAGAGTTGCAAAACTCCCAAACCATTGTGAACGTTACCTTTACCGTTGCTTCGGCGGGCGGCCCGGGTCCTGCCCGGCGCCCCTCGGCCCTCGCGGGCGCCCGCCGGAGGTAAACCAAACTATTGCATTGTATGGCCTCTCTGAGTCTTCTGTACTGAATAAGTTAAAACTTTCAACAACGGATTTCTTTGTTCTGGCATTGATGAAGAACGCAGCTAAGGCCAGAC
+
BCCCEGGGGGGGGGGGGGGGGGGGGGGGGGGGGGGGGGFGGGGGGGGCGDFGGGGGGGGGGGEGGGGGGGGGGGGGGGGGGGGGGGFDGGGGCCFEFGGGGFGGGFGFGEGCFDEEGGGB?F7?FGGGGG7FGGGGGGEGEGGGGFA>DE*F@FC@FFEGDG*=FG*CF*?ECEEE*CED>5?ECECCFGGGFFGGGGGD79C6<:EGF:CFG?@F?+9<CCF+<CF+0<CCCG9:+2++2<CFG>C?<>7CGF5C****:>?*2:>:::=@G***09=F:?B65)05>>5@@F48)(-4#
@M06045:235:000000000-JCY5N:1:1101:10177:1926 1:N:0:CTCAGA
CTTCCACTTGGTCATTTAGAGGAAGTAAAAGTCGTAACAAGGTTTCCGTAGGTGAACCTGCGGAAGGATCATTACAAATCCAAGCGATATGACAAGTTGAAATGTTTGAGAGAGTGGTAGTGAGATGGGTGAGATGGGTGAAGGGGATGGAAGGAGAAAGAGAGAGGCAAAAAAAGGGTGAGGGGGTTAAGGGTCAAAGGGGGAGAGGAAGGGAGAAGAGAGAGGGTATCATCATCCTTGAATGGCATGTATGACCCTTTCTTTTGCTCCCCTTTCTCTTTTCATTTACTTGACCTGACCC
+
CCCCGGGGGGGGGGGGGGGGGGGFGGGGGGAEEGGGGGGFGGGGGFFGGG7FGGGGGGGGGGGGGGG?FDCFGGGGGFGFGGGGGGGGGGGGGGGGGAEFFGGGCGGFGGGGGGGGGGGGGGGGGGGDG=FDEFFFGG<EGGCFEDDGGFGFFGGGGGG@EGGGGFGGDGGGGGGGGGDEGGF:FDGCFFFDGFGECFFGEGDGGGGCCF:EGFGGG?F*<CFGGDEGGDFGDGGGFGDFGDDCEGGGGGFGFCFG=CFGCFC:7*9:DFFEGFGFG??B>466=CF?FFFFFF7<.((.#
@M06045:235:000000000-JCY5N:1:1101:11403:2010 1:N:0:CTCAGA
CTTCCACTTGGTCATTTAGAGGAAGTAAAAGTCGTAACAAGGTTTCCGTAGGTGAACCTGCGGAAGGATCATTACAAATCCATTTTTTTTTCTTTTAAGGTGCCAGCTGAGCGGATGGACGTTAAGGTCTCACAACCTTGTCCTTCTGCTCGCTGCCCTTAAGGGATTAAAAAAAAACCAAATACCTCAAAACACCCTTTGTGCACTGTTGAAACGGCGTCAACGAGGGAAAACAACCTTTCCCCCCGTAGGCGTCTACCCATTTCAAACGCTTTATTTTTGTTTTGCCTAAAGGTTTTTC
+
CCCCGGGGGGGGGGGGGGGGGGGGGGGGGGGGGGFGGGGGGGGGGGGGGGGGGGGGGGGGGGGGGGGFGGGGGGGGGGDGGFGGGGGGGGGGGGGGGEGCFGGGGGGGEGGGGGGGGGGGGGGGGGGGGGGGGGGGGGG9FGCFGGGGGGGGGGGDGGGGGGGGGGFFGGGGGGGGGGDGGCCFGG@@CFGGGGGGG7EGGFG9;FG6;CE?FFGGGDEGGDCGGGGECGG5FFGF*:FEFFGGGGGGE)/*9DGG*5DG5*>CFFFF7CD)177BGFFF757?FGF=F=F64*4>FA:0#
@M06045:235:000000000-JCY5N:1:1101:22489:2022 1:N:0:CTCAGA
CTTCCACTTGGTCATTTAGAGGAAGTAAAAGTCGTAACAAGGTTTCCGTAGGTGAACCTGCGGAAGGATCATTCATAATTGAGTGTTTTATGGCACTCTTTAAAAAAATCCATATCCACCTTGTGTGCAATGTTTTTGGACTCTCTGTACGTTGATATCCCTTTGGGTCCGATAGGACTTTAGGGGAAGGAAAACCTTAAGAGGGTTTGATTAACTTAACACCTTTAAAGCAGTTTGTCTGAATATCTATTTCTGAATAAACATAATTCAAAAATACAACTTTCAACAACGGATCTCTTGC
+
CCCCGGGGGGGGGGGGGGGGGGGGGGFCFGGGGGGGGGGGGGGGGGGGGGGGFGFFGGGGGGGGGGGGFGGEGGGFGGGGGGGFFGFGGGGGGGGGGGGGGGGGGGGGGGGGGGGGGGGGGGGGGGGGGGGGGGGGFGDGGGGGGGGGGGGGDGGGGGGGGGGGEFGGGGGCFEFF:FGAGGGGCGGFGGFGCFGDGGGGGGGGGGGEGFGFFGGCAAEFFGGGGFFGGGGGGGGGGGGFGGGGGGGGFGGGGCFC@CCFC8>FGFGGGGFA>:GFGFFFGFF=FGFFFF>EFFFBFAA)#
@M06045:235:000000000-JCY5N:1:1101:13547:2081 1:N:0:CTCAGA
CTTCCACTTGGTCATTTAGAGGAAGTAAAAGTCGTAACAAGGTTTCCGTAGGTGAACCTGCGGAAGGATCATTACCGAGTGAGGGCCCTCTGGGTCCAACCTCCCACCCGTGTTTATCATACCTAGTTGCTTCGGCGGGCCCGCCGTCATGGCCGCCGGGGGGCACCCGCCCCCGGGCCCGCGCCCGCCGAAGACCCCCCTGAACGCTGTCTGAAGATTGCAGTCTGAGCGAAAAGCTAAATCGTTAAAACTTACAACAACGGATCTCTTGGTTCCGGCCTCGATGAAGAACGCAGCTAAA
+
CCCCGGGGGGGGGGGGGGGGGGGGGGGGGGGGGGGGGGGGGGGGGGGGGGGGGGGGGGGGGGGGGGGGGGGGGGGGGDGGGGGGGGGGGGGGGGGGGGGGGFGGGGGGGGGGGGGGGGGGGGGGGGGGGGGGGGDGG7FEFGGGGGGGGGFGGGGDGGFGGGGGGGGGGEEGEGGGGGGG>CEGGGCGGGEEGDGGGGGGCCGCFCECECCEFGGFGGGCF792<CFFCG555:*<EFFGGG7CCGGGFGFGGGGFG*>CEGG:<DFFGGF*07>?C>D)107>FCFF46?F>BB75:):#
@M06045:235:000000000-JCY5N:1:1101:18491:2087 1:N:0:CTCAGA
CTTCCACTTGGTCATTTAGAGGAAGTAAAAGTCGTAACAAGGTTTCCGTAGGTGAACCTGCGGAAGGATCATTCATAATTGAGTGTTTTATGGCACTCTTTAAAAAAATCCATATCCACCTTGTGTGCAATGTTTTTGGACTCTCTGTACGTTGATATCCCTTTGGGTCCGATAGGACTTTAGGGGAAGGAAAACCTTAAGAGGGTTTGATTAACTTAACACCTTTAAAGCAGTTTGTCTGAATATCTATTTCTGAATAAACATAATTCAAAAATACAACTTTCAACAACGGATCTCTTGG
+
CCCCGGGGGFGGGGGGGGGGGGGGGGGGGGGGGGGFFGGGGGFGGFGGGGGGGGGFGGGGGGGGGGGGGGGGGGGFGGGFGFDFFCFFFFFFFFGGGGGGGGGFFGGGGFFFGFAEFFFGFGGGGGGGGFFFGFCGGGDGGFGFGGGGGFGGGGGGGGGGGGGGCGGGFGFCFDEFGGFDGGGGGCFCEGFFFGGGGGGGA9EGG@F5CGGFGAFGGGGGGGGGGGGGFGFFGGFGGCCGGGGGFGGGFFFFBFDG,=:8@CFGGGG@>>FFFFCFGF=6FFFFFGCFFFF3>DBFFFF)#
@M06045:235:000000000-JCY5N:1:1101:22984:2109 1:N:0:CTCAGA
CTTCCACTTGGTCATTTAGAGGAAGTAAAAGTCGTAACAAGGTCTCCGTTGGTGAACCAGCGGAGGGATCATTACCGAGTTTACAACTCCCAAACCCCTGTGAACATACCACTTGTTGCCTCGGCGGATCAGCCCGCTCCCGGTAAAACGGGACGGCCCGCCAGAGGACCCCTAAACTCTGTTTCTATATGTAACTTCTGAGTAAAACCATAAATAAATCAAAACTTTCAACAACGGATCTCTTGGTTCTGGCATCGATGAAGAACGCAGCTAAGGCTAGATCGGAAGAGCACACGTCTGG
+
CCCCGGGGGGGGGGGGGGGGGGGGFGGGGGGGGGGGGGGGGGGGGGGGGGGGGGGGGGGGGGGGGGGGGGGGGGGGGGGGGGGGGGGGGGGGFGGGGGGGGGGGGGGGGGGGGGGGGGGGGGGGGGGGGGGGGGGGGEGGGGGGGGGGGGGGGGGFGGGGEGGGGGGGGGGGGGGGGGGGGGGGGGGGGGGGGGGGGGGGGFGFGGGGGGGGGFGGGGGGGGGGGGGGGGGGGG=?EGGEGGGG7DCFFFDC<CFG55C>CG*?C4DGG>DFFFFFGFFFC9FFFDD5:>47>>:>56?(#
@M06045:235:000000000-JCY5N:1:1101:22109:2132 1:N:0:CTCAGA
CTTCCACTTGGTCATTTAGAGGAAGTAAAAGTCGTAACAAGGTTTCCGTAGGTGAACCTGCGGAAGGATCATTACCTAGAGTATTGTAGGCTTTGTCCTGCTGTCTCTTACCCATGTTTTTTGAGTACTTACGTTTCCTCGGCGGGTTCGCCCGCCGATTGGACAATTTAAACCCATTGCAGTTGCAATCAGCGTCTGAAAAACTTTAATAGTTACAACTTTCAACAACGGATCTCTTGGTTCTGGCATCGATGAAGAACGCAGCTAAGGCAAGATCGGAAGAGCACACGTCTGAACTCCG
+
CCCCGGGGGGGGGGGGGGGGGGGGGGGGGGGGGGGGGGGGGGGGGGGGGGGGGGGGGGGGGGGGGGGGGGGGGGGGGGGGGGGGGGGGGGGGGGGGFGGGGGGGGGFGGGGGGGGGFFGGGGGGGGGGGGGGGGGGGGGGGGGDGGGGGGGGGGGGG>GGFGGGFDGGGGGGGGGDGGFGGGGGGGGGGGGGGGGGGGGGGCFGGGGGGGGGGGGFGGGGGGGGGGGGGGGGGGGGGG7EFFGGG7FGGGGGGGGGEFGGGGGGGGFDGGF:CFGFFFFED>F>4FFFFFF:@@B<?<28#
@M06045:235:000000000-JCY5N:1:1101:17925:2161 1:N:0:CTCAGA
CTTCCACTTGGTCATTTAGAGGAAGTAAAAGTCGTAACAAGGTTTCCGTAGGTGAACCTGCGGAAGGATCATTCACAATAAGTGTTCAATGGCACTTTAAAATCCATTACCCACCTTGTGTGCAATGTAAGGAGGAGGGGTTGTCACAACCCCTCTTTCATTATACATACCAATCTTCTCTTGTTGTCTAACTTTTTGAGTATAAAAAACTCGAATACAACTTTCAACAACGGATCTCTTGGCTCTCGCATCGATGAAGAACGCAGCTAAGGCAAGATCGGAAGAGCACACGTCTGAACTG
+
CCCCGGGGGGGGGGGGGGGGGGGGGGGGGGGGGGGGGGGGGGGGGGGGGGGGGGGGGGGGGGGGGGGGGGGGGGGGGGGGGGGGGGGGGGGGGGGGGGGGGGGGGGGGGGGGGGGGGGGGGGGGGGGGGGGGGGGGGGGGGGGGGGGGGGGGGGGGGGGGGGGGGGGGGGGGGGGGGGGGGGGGGGGGGGGGGGGGGGGGGGGGGGGGGGGGGGGGGGGGGGGGGGGGGFGGGGGGGGGFGGGFGGGGGGGGCFDFGCCGGGGGGGGGGGFFGFGFGFFFDDEEFGFFFFFFFFFFFB:)#
@M06045:235:000000000-JCY5N:1:1101:11439:2183 1:N:0:CTCAGA
CTTCCACTTGGTCATTTAGAGGAAGTAAGAGTCGTAACAAGGTTTCCGTAGGTGAACCTGCGGAAGGATCATTCATAATTGAGTGTTTTATGGCACTCTTTAAAAAAATCCATATCCACCTTGTGTGCAATGTTTTTGGACTCTCTGTACGTTGATATCCCTTTGGGTCCGATAGGACTTTAGGGGAAGGAAAACCTTAAGAGGGTTTGATTAACTTAACACCTTTAAAGCAGTTTGTCTGAATATCTATTTCTGAATAAACATAATTCAAAAATACAACTTTCAACAACGGATCTCTTTA
+
CCCCGGGGGGGGGGGGGGGGGGGGGGGGGCFGGGGGGEGGGGGGGGGGGGGGGGCFGGGGGGGGGGGGGGGGGGGFGGFGGGGGGGGGGGGGGGGGGGGGGGGGGGGGGGGGGGGGGGGGGGGGGGFGGGFGGGEGGGGGGGGGGGGGGGGFGGGG9BEGGGGGFGGFGGGGGGGGGGGFGGGGGGGDEEF7FGGGGGGGFGFCDEGGGFGFFGGFGGGGGGGGGGGFFFGGCEGGGGGGGGGGFGGGGGFFGGGFGGCFFFFGGGGCGGFFGFGFGFFFGFFFFGFFFFEE3ADFFB<)#
@M06045:235:000000000-JCY5N:1:1101:10312:2201 1:N:0:CTCAGA
CTTCCACTTGGTCATTTAGAGGAAGTAAAAGTCGTAACAAGGTCTCCGTTGGTGAACCAGCGGAGGGATCATTACAGAGTTGCAAAACTCCCTAAACCATTGTGAACGTTACCTAAACCGTTGCTTCGGCGGGCGGCCCCGGGGTTTACCCCCCGGGCGCCCCTGGGCCCCACCGCGGGCGCCCGCCGGAGGTCACCAAACTCTTGATAATTTATGGCCTCTCTGAGTCTTCTGTACTGAATAAGTCAAAACTTTCAACAACGGATCTCTTGGTTCTGGCATCGATGAAGAACGCAGCTAG
+
CCCCGGGGGGGGGGGGGGGGGGGGGGGGGGGGGGGGGGGGGGGGGGGGFGGGGGGGGGGGGGGGFGGCGGGGGGGGGGGGGGGGGGGGGGGGGGGGGGGGGGGGGGGGGGGGGGGGGGGGGGGGGGGDGGGGGDGGGGGGGGDGGGGGGGGGGGGGGGEGGGGGGGGGGGECEEGGGGGGGGGGGGGGGGCGEGGGGG5CGFG9AFFGFDGFG9<@EFCGFGGGGAFGGGFGGGGCFC7:7FF9CFFC7DGGGGGGGFGG*>39C<D*:C47FFF?7@FF<6;5<7B*8@=4>@BBFFF6#
@M06045:235:000000000-JCY5N:1:1101:8625:2210 1:N:0:CTCAGA
CTTCCACTTGGTCATTTAGAGGAAGTAAAAGTCGTAACAAGGTCTCCGTTGGTGAACCAGCGGAGGGATCATTACCGAGTTATTACTCCAAACCCTTTGTGAACCTTACCTTTTTGTTGCTCGGCGCACCGCGGGCCGCGGCTGCGGCCCGTCCCGCAGCGCGCCAGAGGACCCAACTCTTCAATTTATAGCGTACCTTCTGATTTACAAAACAAACAAGTTAAAACTTTCAACAACGGATCTCTTGGTTCTGGCATCGATGAAGAACGCAGCTAAGGCAAGATCGGAAGAGCACACGTCG
+
CCCCGGGGGGGGGGGFGFGGGGGGGGGGGGGFFGGGGGGGGGFGGEGFGFGGGFGGEFGGFGGGGGGGGGGCFFGGGGGGGGGFFEFGGGAFFFGGGGGGFGGGGGGGFGFGGGGGFGGF<EFC@FGGGGGGGGG@FF@EE>F*@FGGGGGGGGGEGGGGGGEDGECFGGFCFCEGGFGGCCEGFFFF<FGGGGEECCEFFC?F?FFFGGFGGGGFGGGG?7CFFC6CC+<E:9CFCEGGDEFFECFG9<*:DDFFGGC45FFC:F<DCGEFC5D=<@4>F)7/@*5<>;::))7:@62(#
@M06045:235:000000000-JCY5N:1:1101:16862:2227 1:N:0:CTCAGA
CTTCCACTTGGTCATTTAGAGGAAGTAAAAGTCGTAACAAGGTCTCCGTTGGTGAACCAGCGGAGGGATCATTACCGAGTTTACAACTCCCAAACCCCTGTGAACATACCACTTGTTGCCTCGGCGGATCAGCCCGCTCCCGGTAAAACGGGACGGCCCGCCAGAGGACCCCTAAACTCTGTTTCTATATGTAACTTCTGAGTAAAACCATAAATAAATCAAAACTTTCAACAACGGATCTCTTGGTTCTGGCATCGATGAAGAACGCAGCTAAGGCTAGATCGGAAGAGCACACGTCTGG
+
CCCCGGGGGGGGGGGGGGGGGGGGGGGGGGGGGGGGGGGGGGGGGGGGGGGGGFGGGGGGGGGGGGGGGGGGGGGGGGGGGGGGGGGGGGGGGGGGGGGGGGGGGGGGGGGGGGGGGGGGGGGGGGFGCGGGGGGGGGGGGGGGGGGGGGGGDGGGGGGGGGGGGGGGGGGGGGGGGGGGFFGGGGGGCCGGGGGGGGGGFEGGGGGGGGGGGGGGGGFGGGGGGGGGGGGFFGGGGGGGGCFFCGGEFFGFGFFG=F5*<CCFCGGCDDEFFFGFFFFFGFFFFGB5)75@FFF;F034#
@M06045:235:000000000-JCY5N:1:1101:8011:2230 1:N:0:CTCAGA
CTTCCACTTGGTCATTTAGAGGAAGTAAAAGTCGTAACAAGGTCTCCGTTGGTGAACCAGCGGAGGGATCATTACCGAGTTATTACTCCAAACCCTTTGTGAACCTTACCTTTTTGTTGCTCGGCGCACCGCGGGCCGCGGCTTCGGCCCGTCCCGCAGCGCGCCAGAGGACCCAACTCTTCAATTTATAGCGTACCTTCTGATTTACAAAACAAACAAGTTAAAACTTTCAACAACGGATCTCTTGGTTCTGGCATCGATGAAGAACGCAGCTAAGGCGAGATCGGAAGAGCACACGTCG
+
CCCCGGGGGGGGGGGGGGGGGGGGGGGGGGGGGGGGGGGGGGGGGGGGGGGGGGGGGGGGGGGGGGGGGGGGGGGGGGGGGGGGGGGGGFFFGGGGGGGGGGGGGGGGGGGGGGGGGGGGGGGGGGGGGGGDEGDFGGGGGGGGGDGGGGGGGGGGGDGGGGGGGGGGFGGGGGGFGGGGGGGGGGGFGDEGDGGGGGGGGGGGGGGGGG6FEGFGGGGG:<FCFG9FGGFCFGFC=7EGD5:79:DGCFFFGGGGGGGGGG7CDFGGGGF>DFGFFFF57:50?GFFFFF7??47>6,3#
@M06045:235:000000000-JCY5N:1:1101:18833:2351 1:N:0:CTCAGA
CTTCCACTTGGTCATTTAGAGGAAGTAAAAGTCGTAACAAGGTCTCCGTTGGTGAACCAGCGGAGGGATCATTACCGAGTTTACAACTCCCAAACCCCTGTGAACATACCTATCGTTGCTTCGGCGGGATGCCCCAGTTTGACGCAAGCTGGACCCAGGCGCCCGCCGGAGGACCCAAACTCTTGTTTTATTTATGTATCTTCTGAGTAAACAAGCAAATAAATTAAAACTTTCAACAACGGATCTCTTGGTTCTGGCATCGATGAAGAACGCAGCTAAGGCTAGATCGGAAGAGCACACG
+
CCCCGGGGGGGGGGGFGGGGGGGGGGGGGGGGGGGGGGGGGGGGGGGGGGGGGGGGGGGGGGGGGGGGGGGGGGGGGGGGGGGGGGGGGGGGGGGGGGGGGGGGGGGGGGGGGGGGGGGGGGGGGGGGGGGGGGGGGGGGGGGGGGGGGGGGGGGGGGGGGGGGGGGGGGGGGGGGGGGGGGGGGGGGGGGGGGGGGGGGGGGGGGGGGGGGGGGGGGGGGGGGGGGGGGGGGGGGGGGGGGGGGGGGGGGGGGGGGGGGGGCFGGGGGGFFGFGFGFFFGFFFFGFFFEFFFFFFF?:4#
@M06045:235:000000000-JCY5N:1:1101:16497:2361 1:N:0:CTCAGA
CTTCCACTTGGTCATTTAGAGGAAGTAAAAGTCGTAACAAGGTCTCCGTTGGTGAACCAGCGGAGGGATCATTACAGAGTTGCAAAACTCCCAAACCATTGTGAACGTTACCTAAACCGTTGCTTCGGCGGGCGGCCCGGGTCCTTCCCGGCGCCCCTCGGCCCTCGCGGGCGCCCGCCGGAGGAAAACCAAACTATTGCATTGTATGGCCTCTCTGAGTCTTCTGTACTGAATAAGTCAAAACTTTCAACAACGGATCTCTTGGTTCTGGCATCGATGAAGAACGCAGCTAAGGCCAGAG
+
CCCCGGGGGGGGGGGGGGGGGGGGGGGGGGGGGGGGGGGGGGGGGGGGGGGGGGGGGGGGGGGGGGGGGGGGGGGGGGGGGGGGGGGGGGGGGGGGGGGGGGGGGGGGGGGGGGGGGGGGEGGGGGGGGGGGGGGGGGGGGGGGGGGGGGGGGGGGGGGGGGGGGGGGGGGGGGGGGGGGG>EGGGGGGGGGGGGGGGCFGGGFFGGGGGGGGGGGGCFFFGGGGGGGGGGGGGGGGGCEGGGGGGGGGGGGGFEGGGGGFFGCFFFFG7?FGFGFGFBFGFFFFC5)5B?BFFFBF064#
@M06045:235:000000000-JCY5N:1:1101:22116:2371 1:N:0:CTCAGA
CTTCCACTTGGTCATTTAGAGGAAGTAAAAGTCGTAACAAGGTTTCCGTAGGTGAACCTGCGGAAGGATCATTCATAATTGAGTGTTTTATGGCACTCTTTAAAAAAATCCATATCCACCTTGTGTGCAATGTTTTTGGACTCTCTGTACGTTGATATCCCTTTGGGTCCGATAGGACTTTAGGGGAAGGAAAACCTTAAGAGGGTTTGATTAACTTAACACCTTTAAAGCAGTTTGTCTGAATATCTATTTCTGAATAAACATAATTCAAAAATACAACTTTCAACAACGGATCTCTTGA
+
CCCCGGGGGGGGGGGGGGGGGGGGGGGGGGGGGGGGGGGGGGGGGGGGGGGGGGGGGGGGGGGGGGGGGGGGGGGGGGGGGGGGGGGGGGGGGGGGGGGGGGGGGGGGGGGGGFGGGGGGGGGGGGGGGFFGGGGGGGGGGGGGGGGGFGGGGGGGGGGGGGGGGGGGGGGGGGGFGGGGGGGGGGGGGGGGGGGGGGGGGGGGGGGGGGGGGGGGGGGGGGGGGGGGGGGGGGGGGGGGGGGGGGGGGGGGGGGGFGGGGGCFGGGGFF@;DFGFGFFFGFFFAFFFFFEEFADAFFF)#
@M06045:235:000000000-JCY5N:1:1101:22235:2375 1:N:0:CTCAGA
CTTCCACTTGGTCATTTAGAGGAAGTAAAAGTCGTAACAAGGTCTCCGTTGGTGAACCGGCGGAGGGATCATTACCGAGTTTACACTCATAACCCTTTGTGAACATTATAACTTGTTGCTTCGGCGGCTTCTTCGGGAGCCCGCCGGCGTTTCAGTATCTCTGTTTGTACCCGACGATACATCTGAGTGTTCTTAGCGAACTATAAAAACTTTTAACAACGGATCTCTTGGTTCTAGCATCGATGAAGAACGCAGCTAAGGCAAGATCGGAAGAGCACACGTCTGAACTCCAGTCACCTCC
+
CCCCGGGGGGGGGGGGGGGGGGGGGGGGGGGGGGGGGGGFGGGGGGGGGGGGGGGGGGGGGGGGGGGGGGGGGGGGGGGGGGGGGGGGGGGGGGGGGGGGGGGGGGGGGGGGGGGGGGGGGGGGGGGGGGGGGGGGGGDGGGGGGGGGGGGGGGGGGGGCGGDGGFGGGGGGGGGGGGGGGGGFGGGGGGGGGGGGGGGEGGGGGGGGGGGGGGGGGGGGGGGGGFGGGGDGGGGFGGFFGGDGGGFGGFGDGGGGGGGGFGGDF<DG:C>>GFF4>>FFC>FFFD@FBF?FFFFFF<30#
@M06045:235:000000000-JCY5N:1:1101:17026:2396 1:N:0:CTCAGA
CTTCCACTTGGTCATTTAGAGGAAGTAAAAGTCGTAACAAGGTCTCCGTTGGTGAACCAGCGGAGGGATCATTACCGAGTTTACAACTCCCAAACCCCTGTGAACATACCACTTGTTGCCTCGGCGGATCAGCCCGCTCCCGGTAAAACGGGACGGCCCGCCAGAGGACCCCTAAACTCTGTTTCTATATGTAACTTCTGAGTAAAACCATAAATAAATCAAAACTTTCAGCAACGGATCTCTTGGTTCTGGCATCGATGAAGAACGCAGCTAAGGCCAGATCGGAAGAGCACACGTCTGT
+
CCCCGGGGGGGGGGGGGGGGGGGGGGGGGGGGGGGGGGGGGGGGGGGGGGGGGGGGGGGGGGGGGGGGGGGGGGGGGGGGGGGGGGGGGGGGGGGGGGGGGGGGGGGGGGGGGGGGGGGGGGGGGGGGGGGGGGGGGGGGGGGGGGGGGGGGGGGGGGGGGGGGGGGGGGGGGGGGGGGGGGGGGGGGGGGGGGGGGGGGGGGGGGGGGGGGGGGGGGGGGGGGGGGGGGGGGGGGGGGGGGGGGGGGFFGGDFGGGGFFFGGGGFDDDGFFFFF@GFFFG@FFFDFFFFFFFFFFFFF2#
@M06045:235:000000000-JCY5N:1:1101:11641:2450 1:N:0:CTCAGA
CTTCCACTTGGTCATTTAGAGGAAGTAAAAGTCGTAACAAGGTCTCCGTTGGTGAACCAGCGGAGGGATCATTACCGAGTTTACAACTCCCAAACCCCTGTGAACATACCTATACGTTGCCTCGGCGGATCAGCCCGCGCCCCGTAAAAAGGGACGGCCCGCCCGAGGACCCCTAAACTCTGTTTTTAGTGGAACTTCTGAGTAAAACAAACAAATAAATCAAAACTTTCGACAACGGATCTCTTGGTTCTGGCATCGATGAAGAACGCAGCTAAGGCTAGATCGGAAGAGCACACGTCTG
+
CCCCGGGGGGGGGGGGGGGGGGGGGGGGGGGGGGGGGGGGGGGGGGGGGGGGGGGGGGGGGGGGGGGGGGGGGGGGGGGGGGGGGGGGGGGGGGGGGGGGGGGGGGGGGGGGGGGGGGGGGGFGGGGGGGGGGGGGGGGGFGGGGGGGGGGGGGGGGGGGGGGGGGGGGGGGGGGGGGGGGGGGGGGGGGGFGFGGGGGGGGGGGGGGGGGGGGGGGGGGGGGGGGGGGGGGGGGGGGGGGGGGGGGFGGGGGGFGFGGG7*:CFGGGGC)7D?FFGFFFGF?8>D>DBFF?FFFF33<:#
@M06045:235:000000000-JCY5N:1:1101:17959:2495 1:N:0:CTCAGA
CTTCCACTTGGTCATTTAGAGGAAGTAAAAGTCGTAACAAGGTTTCCGTAGGTGAACCTGCGGAAGGATCATTACCCTTCCGGTCTTCGAGACCGCGTCTTCAACTCGCCGCAGGACCCCACGAAAGTGGCCAGAAATGCGGACGAGGCGAAGTAACCCTTGACTATGAGTACCTTTTGTTCCCTCGGCGGGCTCGCGCCCGTCGCTGGGCCCATCCAAACCCCTTTGCAGTAGCAGTATACCTCTGATCGTGGGCACTTGAATCTTTACAACTTTCAACAACGGATCTCTTGGTTCTGGT
+
CCCCGGGGGGGGGGGGGGGGGGGGGGGGGGGGGGGGGGGGGGGGGGGGGGGGGGGGGGGGGGGGGGGGGGGGGGGGGGGGGGGGGGGGGGGFGGGGGGGGGGGGGGGGGGGGGGGGGGGGGGGGGGGGGGGGGGGGGFGGGGGGGGGGGGGGGGGGGGGGGGGGGGGGGGGGGGGGGGGGGGGFGGGGGGGGGGGGGGGGGGGGGGGDGGGGGGGGGGGFGGGGGGGGGGGFGGGCFGDGGGGCFGDGGGGFGGGGGGGFFFGFFGFFGF=FGFGFGFFFFFF@EC@E49FB?FFFFDA<#
@M06045:235:000000000-JCY5N:1:1101:19425:2523 1:N:0:CTCAGA
CTTCCACTTGGTCATTTAGAGGAAGTAAAAGTCGTAACAAGGTTTCCGTAGGTGAACCTGCGGAAGGATCATTCATAATTGAGTGTTTTATGGCACTCTTTAAAAAAATCCATATCCACCTTGTGTGCAATGTTTTTGGACTCTCTGTACGTTGATATCCCTTTGGGTCCGATAGGACTTTAGGGGAAGGAAAACCTTAAGAGGGTTTGATTAACTTAACACCTTTAAAGCAGTTTGTCTGAATATCTATTTCTGAATAAACATAATTCAAAAATACAACTTTCAACAACGGATCTCTTGT
+
CCCCGGGGGGGGGGGGGGGGGGGGGGGGGGGGGGGGGGGGGGGGGGGGGGGGGGGGGGGGGGGGGGGGGGGGGGGGGGGGGGGGGGGGGGGGGGGGGGGGGGGGGGGGGGGGGGGGGGGGGGGGGGGGGGGGGGGGGGGFGGGGGGGGGGGGGGGGGGGGGGGGGGGGGGGFGGEGGGGGGGGGGGGGEGGGGGGGGGGGGGGGGEGDGFG@EGGGGGGGGGGGGGGGGGGGGGGGGGFCDGGGGGGGCGGGFGG@FGGGFGGGGGGFFGFFGFGFGFFFGFFAFDFFFFFFBDB<4AD)#
@M06045:235:000000000-JCY5N:1:1101:7834:2590 1:N:0:CTCAGA
CTTCCACTTGGTCATTTAGAGGAAGTAAAAGTCGTAACAAGGTTTCCGTAGGTGAACCTGCGGAAGGATCATTACCAATCCACCTTTACAAACAACTGTGAACTGTTATTGTCCTTGGGTGACACTGGATGTAGCAATACGTCCTTTGCCACCCAAACAATTTCAAACACCTTTCATAAACATTACCTGTTGAACAACTTCTTTGTGACCTTCCGCGGTTCAAAGATTAAAATAATAAAATACAACTTTTAACGGTGGATCTCTTGGCTCATGCATCGATGAAGAACGCAGCTAAGGCGGT
+
CCCC<FGGGGGGGGGGGGGGGGGGGFFFGGGGGGGFGGGGGGGGGGGGGGGEGGGGGGGGGGGGGGGGGGGGGGGGGGGGGFFGGGGGGGGGGGGGGGGGGGGGGGGGGGFGGGGGGGGGGGGGGGGGDFGGGGGGGGGGGGGGGGGGGGGGGGGGGGDGGGGGGGGGGGGGGGFGGGGGFGGGGGGGFFGGGGGGGGGGGGGGGGEGFGGGGGGGGGGGGFGGGFGACDFGGFGGFFGDFGGGGGGGGGGGGGGGEDCCFGFGGGG4;D=FFFF=CB;FGFCFFGFFFFFEF8885=>(#
@M06045:235:000000000-JCY5N:1:1101:6898:2625 1:N:0:CTCAGA
CTTCCACTTAGTCATTTAGAGGAAGTAAAAGTCGTAACAAGGTTTCCGTAGGTGAACCTGCGGAAGGATCATTACAAAAAAGTAAGAGAAATTTTATTTCTCTTTGCTCGACCGTGTTTTTGCAAAAAAACCGACTGAGAAAATCTTTTGTGCATTGTAAAAACAAACAATTCGCGTTTAATTAGTCAGACTGATGTACTTTTTGAGTTTTCGTAAGGCAAAATAAACCTTGCAAGTAAGAAAACATAAAAATAACTTTTAACAATGGATCTCTTGGCTCTCGCATCGATGAAGAACGCAG
+
CCCCGGGGGGGGGGGGGGGGGGGGGGGGGGGGGGGGGGGGGGGGGGGGGGGGGGGGGGGGGGGGGGGGGGGGGGGGGGG7CFCGGGGGCCFGGGGGGGG?EFGFFGGF9,@FGE@FFCFGGGGGFGGGG7?FGDGEEFFGGGGG?FGGGGGFGGGGGGGDFGGCFGGGGGGGGGGGB:FGGDGEFDGCFFF@CFDGGGGGGGGGGGFGGFGF*>8DFGFEGGGGGF9CGFGG6CEGFFDGG7>EGFFG?CFFG=FGFCG@<FGFGGCGFF4A>CGAD:F?D*.7@DE>FF47F*7:>9B2#
@M06045:235:000000000-JCY5N:1:1101:18698:2631 1:N:0:CTCAGA
CTTCCACTTGGTCATTTAGAGGAAGTAAAAGTCGTAACAAGGTTTCCGTAGGTGAACCTGCGGAAGGATCATTCATAATTGAGTGTTTTATGGCACTCTTTAAAAAAATCCATATCCACCTTGTGTGCAATGTTTTTGGACTCTCTGTACGTTGATATCCCTTTGGGTCCGATAGGACTTTAGGGGAAGGAAAACCTTAAGAGGGTTTGATTAACTTAACACCTTTAAAGCAGTTTGTCTGAATATCTATTTCTGAATAAACATAATTCAAAAATACAACTTTCAACAACGGATCTCTTTG
+
CCCCGGGGGGGGGGGGGGGGGGGGGGGGFGFGGGGGGGGGGGGGGGCCFGGEEGGDGGFFGGGGEGGGGGGGGGFGGGGGGGDFFEGGGGGGGFFGGGFGGGGFGGGDFGGGGGGGGGGGG@FFGGGGGGGGGGGGGGGGFFGFGGGGGGGGGGFFFGGGGGGGGFEGGGGGGEFGEDFGGGGGGGGGGGGGGGGGGFGFCFGFEGGGGCGFGGGGGGGGGGDGGGG7DA9:7FGGGGGFG7CCGGGGGGGGGGFG7CFCFDFGGGGGGGFFGFGF>4AAFFCFFFFF4A:>55<>FFA)#
@M06045:235:000000000-JCY5N:1:1101:17642:2644 1:N:0:CTCAGA
CTTCCACTTGGTCATTTAGAGGAAGTAAAAGTCGTAACAAGGTTTCCGTAGGTGAACCTGCGGAAGGATCATTCATAATAAGTGTTTATGGCACTTCTTAAATCCATATCCACCTTGTGTGCAATGTCAGCCGTTTTCTTTATGAAAGCGGCCAAACATCAACTTATTTTTTAACTGTCTGTCTGAAAACTATTATGAATAAACAATTCAAATACAACTTTCAACAACGGATCTCTTGGCTCTCGCATCGATGAAGAACGCAGCTAAGGCTAGATCGGAAGAGCACACGTCTGAACTCCCG
+
CCCCGGGGGGGGGGGGGGGGGGGGGGGGGGGGGGGGGGGGGGGGGGGGGGGGGGGGGGGGGGGGGGGGGGGGGGGGGGGGGGGGGGGGGGGGGGGGGGGGGGGGGGGGGGGGGGGGGGGGGGGGGGGGGGGGGBFGGGGGGGGGGGGGGGGGGGGGGGGGGGGGGGGGGGGGGGGGGGGGGGGGGGGGGGGGGGGGGGGGGGFGGGGGGGGGGGGGGGGGGGGGGGGGGGGEGGGGGGGGFGGGGGGGGGGGGGGGGGGGDGGGGGGGGGFFGFFAGFFFGFFFFCFFFFFFFFFBFF>(#
@M06045:235:000000000-JCY5N:1:1101:13147:2711 1:N:0:CTCAGA
CTTCCACTTGGTCATTTAGAGGAAGTAAAAGTCGTAACAAGGTTTCCGTAGGTGAACCTGCGGAAGGATCATTACCTAGAGTTGCGGGCTTTGCCTGCCATCTCTTACCCATGTCTTTTGAGCACCTTCGTTTCCTCGGCGGGTCCGCCCGCCGTCAGGACACTTTAAAACCACTTGCAGTTGCAATCAGCGTCTGAAAAACTTTAATAGTTACAACTTTCAACAACGGATCTCTTGGTTCTGGCATCGATGAAGAACGCAGCTAAGGCCAGATCGGAAGAGCACACGTCTGAACTCCAGG
+
CCCCGGGGGGGGGGGGGGGGGGGGGGGGGGGGGGGGGGGGGGGGGGGGGGGGGGGGGGGGGGGGGGGGFGGGGGGGGGGGGGGGGGGGGCFFGGGGGGGFGGGGGGGGGGGGGDGGGGGGGGGGGGGGGFGGGFGFGGGGGGGGGGGGGGGGGGGGDGDFGGGGGGGGGCFGGGGG9FCFGGGGGGGGGGGGCEGFGGGFGGGGGGGGGGFGGGGGGGDGFGGGFGCEGECECFGGGGGGFC79FGGGEGGGGGGGGGGGGDGFFGGGGGFFG=FFGFFFC@:?>7:DFFFFF?6)9)).#
@M06045:235:000000000-JCY5N:1:1101:15036:2714 1:N:0:CTCAGA
CTTCCACTTGGTCATTTAGAGGAAGTAAAAGTCGTAACAAGGTTTCCGTAGGTGAACCTGCGGAAGGATCATTATCGAATGAACGAAGCGCGCGGTTGCTGCTGGTCGTTCGCGCGACAACGTGCACGCCGCCGTTTCTCTTTCATCCATCCACCCCTTCTGTGCACTTTCCGTGGACCGTGAATCTCTCGCGGTCTATGATTTACACACTCCGTAACCTGCGAATGAATGCATCGTTCGAGCATTTCGTCTCGATATAATCTAATACAACTTTCAACAACGGATCTCTTGGCTCTCGCAA
+
CCCCGGGGGGGGGGGGGGGGGGGGFGGGGGGFGGGGGGGGGDGGGGGGGGGEGGGGGGGGGGGGGGGGGGGGGGGGGGGGFGGFGGGGGEGGGGEGGGGGGGGGGGGDFGGGGGGGGDFGGEGGGGGGGGEGDGGEGGGFEGGGGGGGGGGDFGGGGGGGGGGGGGGGGF<CGGF7:F@CFGG@CEGGCGGCEGGGGGGGGCFGGGGGG52BCGGGG=FGGFC8CCCFCGFGGGGGGGGECFGGGGFGGGG<<DC*2C7*3?CGGGGGGG4?C8:?FFFFGBDDECFFFFFF:)9366?(#
@M06045:235:000000000-JCY5N:1:1101:13022:2763 1:N:0:CTCAGA
CTTCCACTTGGTCATTTAGAGGAAGTAAAAGTCGTAACAAGGTCTCCGTTGGTGAACCAGCGGAGGGATCATTACCGAGTTTTCAACTCCCAAACCCACTGTGAACATATACCTTTGTTTTCGTTGCCTCGGCGGTTCGCGCCGCCGGGTGACACCCAAACTCTGATTTGATATAGCAAGTCTTTCTGAGTAAAACATTCTAAATGAATCAAAACTTTCAACAACGGATCTCTTGGTTCTGGCATCGATGAAGAACGCAGCTAAGGCGAGATCGGAAGAGCACACGTCTGAACTCCAGTCT
+
CCCCGGGGGGGGGGGGGGGGGGGGGGGGGGGGGGGGGGGGGGGGGGGGGGGGGGGGGGGGGGGGGGGGGFGGGGGGGGGGGGGGGGGGGGGGGGGGGGGGGGGGGGGGGGGGGGGGGGGGGGGGGGGGGGGGGGGGGGGGGGGGGGGGGGGGGGGGGGGGGGGGGGGGGGGDGGGGGGGGGGGGGGGGGGFCFGGGGGGFFGGGGGFFFGGG?GGGGGGGGGGGFGGDEGGFFGGGGGGGGGGFFGG6CDGGGGGGGGG:EGC74<GGC<@>CFGFGFFFGFF:><FF>FFFFFF?FF>2#
@M06045:235:000000000-JCY5N:1:1101:13209:2780 1:N:0:CTCAGA
CTTCCACTTGGTCATTTAGAGGAAGTAAAAGTCGTAACAAGGTTTCCGTAGGTGAACCTGCGGAAGGATCATTAAAAAAAGATACGCCTGGTGCAGTGCTAACACACTAATCCAGGTTGTATATAACCACCTGTTTACCTTTACCTGTTGCTTCCGTGGAATACGGGTGCTCTTCCTGTTCGCAGGCTTGAGTTACCTTCCACGGGTGTATTCAAAAACTCGTTTTGTAATTTTGTCTGATTTAAAATTTTAATTAAAGTTAAAACTTTCAACAACGGATCTCTAGGTTCTCGCATCGATA
+
CCCCGGGGGGGGGGGGGGGGGGGGGGGGGGGGGGGGGGGGGGGGGGGGGGGGGGGGGGGGGGGGGGGGGGGGGGGGGGGGGGGGGGGGGGGGGGGGGGGGGGGGGGGGGGGGGGGGFGFEGGGGGGGGGGGGGGGGGGGGGGGGGGGGGGFGFGGGGGGGFGGGGGGGGGFFGFGGGGGGGGGGGGGGGGGGGGGGGGGGGGGGGGGGGGGGGGCFGFGGGGFGGGGGFCF9CEEGGGGGGGGGGGGGDGGGGGFCFG7:FFGGFGGGGGFFGFGFGFDBGF@FF>FFFFFFF>5:@?:(#
@M06045:235:000000000-JCY5N:1:1101:25014:2816 1:N:0:CTCAGA
CTTCCACTTGGTCATTTAGAGGAAGTAAAAGTCGTAACAAGGTAACCGTAGGTGAACCTGCGGTTGGATCATTAAAAGTTTAACTTTGAAATGGAGATTTTTTTGAATCTCCAATTTCACGTATGGTGGAGCAATTAGCCTCCATCGCTACCTTGCCTTTTTGGCCAGGAATAGCAAAGTCACTTGATGTGCACTGTAAATGTCTTTGGCAGGGGATGAAGCCAGCCATGTTTTTCGGACTGGCCTTTATCCGTCAGTCTGGGTTACCAGCCGAGGCCGTGGACAACCTGCCAACCATTGG
+
CCCCGGGGGGGGGGGFFGGCEFGFGGGGGFAFFEGGCECCFGEFFFGGFGGDF@FFFDGGGEDGGGDFGGGGGGGFCE<FECFE<EDA<E@EGGG8FCFCFGDGEG,CFGGGFGGGGGGGG4E<FCFF7<EGGGGGGCFGGGEFDB:FFGGGGG9?FFFGGFGGGGEGFGGFAGGGCGGFFGGGGGGFGCECGGGFGFGGGGGGGGGG6B9@EGGGG58CGGFGGGGGGFFDEGDF575=D6?CFFGDFGGFDDCDEGGGCFF<<CDFGG:>C8>BG:>BCD>@FF55@54@F?3:E2<)#
@M06045:235:000000000-JCY5N:1:1101:15462:2871 1:N:0:CTCAGA
CTTCCACTTGGTCATTTAGAGGAAGTAAAAGTCGTAACAAGGTTTCCGTAGGTGAACCTGCGGAAGGATCATTCATAATTGAGTGTTTTATGGCACTCTTTAAAAAAATCCATATCCACCTTGTGTGCAATGTTTTTGGACTCTCTGTACGTTGATATCCCTTTGGGTCCGATAGGACTTTAGGGGAAGGAAAACCTTAAGAGGGTTTGATTAACTTAACACCTTTAAAGCAGTTTGTCTGAATATCTATTTCTGAATAAACATAATTCAAAAATACAACTTTCAACAACGGATCTCTTTG
+
CCCCGGGGGGGGGGGGGGGGGGGGGGGGGGGGGGGGGGGGGGGGGGGGGGGGGGGGGGGGGGGGGGGGGGGGGGGGGGGGGGGGGGGGGGGGGGGGGGGGGGGGGGGGFGGGGGGGGGGGGGGGGGGGGGGGGGGGGDGFGGGGGGGGGGGGGGGGGGGGGGGGGGGGGGGEGEGGGGGGGGGGDGFGGGGGGGGGGGGFGGGFGEGGG9;DGGGGGGGGGFEGGGGGGGGGGGGGGGGGGGGGGGGGGGGFCGGGGGGGGGFGGGGGGGFFGFGFDA=AF6:8F7@A8F>>AABFFFF)#
@M06045:235:000000000-JCY5N:1:1101:22289:2918 1:N:0:CTCAGA
CTTCCACTTGGTCATTTAGAGGAAGTAAAAGTCGTAACAAGGTTTCCGTAGGTGAACCTGCGGAAGGATCATTCATAATTGAGTGTTTTATGGCACTCTTTAAAAAAATCCATATCCACCTTGTGTGCAACGTTTTTGAACTCTCTGGCATTAAAAAGCCAAGAGGGTTTGATTAACTTAACACCTTTAAAGCAGTTTGTCTGAATATCTATTTCTGAATAAACATAATTCAAAAATACAACTTTCAACAACGGATCTCTTGGCTCTCGCATCGATGAAGAACGCAGCTAAGGCCAGATCC
+
CCCCGGGGGGGGGGGGGGGGGGGGGGGGGGGGGGGGGGGGGGGGGGGGGGGGGGGGGGGGGGGGGGGGGGGGGGGGGGGGGGGGGGGGGGGGGGGGGGGGGGGGGGGGGGGGGGGGGGGGGGGGGGGGGGGGGGGGGGGGGGGGGGGGGGGGGGGGGGGGGGGGGGGGFGGGGGGGGGGGGGGGGGGFGGGGGGGGGGGGGGGGGGGGGGGGGGGGGGGGGGGGGGCGGGGGGGGGGGGGGGGGGGGGGGGFGGCCEFGGGGGDCGGGGGFFGEGFGFFFGFF>>GFFFFFFAFFFFF?:#
@M06045:235:000000000-JCY5N:1:1101:16211:2949 1:N:0:CTCAGA
CTTCCACTTGGTCATTTAGAGGAAGTAAAAGTCGTAGCAAGGTTTCCGTAGGTGAACCTGCGGAAGGATCATTACAAATCCACGTCTCTTCGAGACCACGTTGAACTGTTCCCAGAGGGGCTCGCCTCTCTGGTTGTTAAACTAGTGATTCTGTTGCTCAAATGTATGCCTTTGACCATTTGGTTAAAGAAAAAACTTGTACAACTTATAACAATGGATCTCTAGGCTCTTGCATCGATGAAGAACGCAGCTAAGGCCAGATCGGAAGAGCACACGTCTGAACTCCAGTCACCTCAGAAAA
+
CCCCGGGGGGGGGGGGGGGGGGGGGGGGGGGGGGGGGGGGGGGGGGGGGGGGGGGGGGGGGGGGGGGGGGGGGGGGGGGGGGGGGGGGGGGGGGGGGGGGGGGGGGGGGGFGGGGGGGGGGGGGGGGGGGGGGGGGGGGGGGGGGGGGGGGGGGGGGGGGGGGDGGGGGGGGGGGGGGGGGGCGGGCFGFGGGGGGGGGGGGGGGGGGGGGGGGGGGGGGGGGGGGGGGFGFGGGGGGGGGGGGGGGGGGGFGGGGDGGGGCGGGDGGGGFFFFFFGFFFGFFFFGFFFFFFFFFBFFF)#
@M06045:235:000000000-JCY5N:1:1101:8274:2971 1:N:0:CTCAGA
CTTCCACTTGGTCATTTAGAGGAAGTAAAAGTCGTAACAAGGTAACCGTAGGTGAACCTGCGGTTGGATCATTAATAAATTTGAAGCTCTGCTTCACAAACACCGTGTGCACTGTTTACTGTCTCTGGCAGGATCAGGGATGCAATGTCCCCCCTGTCAAAGGAGTGGGTCGCCCTTTGGGCGACTCGCTCCTTGTTGAAAAACTCATTGTCTGTCTTTTGTCTGAACTTTTCTTCACATTCGTGTGAGAAATTGAAAACAACTTTTGGCAACGGATCTCTTGGCTCTCGCATCGATGAAC
+
CCCCGGGGGGGGGGGGGGGGGGGGGGGGGGGGGGGGGGGGGFFGGGGGGGGGGGGGGGGGGGGGGGGGGGGGGFGGGGGGGGGGGGGGGGGGGGGGGGGGGGGGGGGGGGGGGGGGGGGGGGFGGGFFGGGGGGGGGGGGGGGGGGGGGGGGGGGGGGGGGGGGGGGGGGGGGGGGGGGGDFGGGGGGGGGGGGGGGGGGGGGGGGGGGGGGGEGGGGGGGCFGGGGFGGGGGGGGGGGGGGGFFGFGFCDFGGGGFDFFCGGGGCGGDFFFGFGFGFFFG?*9?FFFFFF3:@DFFFFA#
@M06045:235:000000000-JCY5N:1:1101:9938:2971 1:N:0:CTCAGA
CTTCCACTTGGTCATTTAGAGGAAGTAAAAGTCGTAACAAGGTTTCCGTAGGTGAACCTGCGGAAGGATCATTACCGAGTGCGGGTCTTTATGGCCCAACCTCCCACCCGTGACTATTGTACCTTGTTGCTTCGGCGGGCCCGCCAGCGTTGCTGGCCGCCGGGGGGCGACTCGCCCCCGGGCCCGTGCCCGCCGGAGACCCCAACATGAACCCTGTTCTGAAAGCTTGCAGTCTGAGTGTGATTCTTTGCAATCAGTTAAAACTTTCAACAATGGATCTCTTGGTTCCGGCATCGATGAC
+
CCCCGGGGGGGGGGGGGGGGGGGGGGGGGGGGGGGGGGGGGGGGGGGGGGGGGGGGGGGGGGGGGGGGGGGGGGGGGGGGGGGGGGGGGGGGGGGGGGGGGGGGGGGGGGGGGGGGGGGGGGGGGGGGGGGGGGGGGGGGGGGGGGGGGGGDGGEGGGGGGECFGGGGGGGGGGGGEGGGGGGGGGGGGGGGGGEECEGGGGGGDGGGGFGGGGGGGGGG9+A9?FGGFGGFGGFGE7:?FGGGG7CFGGGGGGFFGGGGGGG*7FGGGGF4FFGFC?47CB@9FGFFF>BEFB?B56A-#
@M06045:235:000000000-JCY5N:1:1101:21099:2975 1:N:0:CTCAGA
CTTCCACTTGGTCATTTAGAGGAAGTAAAAGTCGTAACAAGGTTTCCGTAGGTGAACCTGCGGAAGGATCATTACCGTGCCGGGGGCCCTCCGGGGTCCCATTGTGCCACCCGTGTTTACTTGTACCTGTTGCTTCGGCGGGCCTGCGGGCCTCGCTCGCTGCCGGGGGACCTGGTCCCCGGGCTCGTGCCCGCCGGAGACACACCCAACCTCTCTAACGTATACGTCTGAGCAATGATTTAATCATTAAAACTTTCAACAACGGATCTCTTGGTTCCCGCATCGATGAAGAACGCAGCTT
+
CCCCGGGGGGGGGGGGGGGGGGGGGGGGGGGCGGGGGGGGGGGGGGGGGGGGGGGGGGGGGGGGGGGGGGGGGGGGGGEEGGGGGGGGGGGGGGGGGGGGGGCGGGGGGGGGGGGGGGGGGGGGGGGGGGGGGGGGGGGGGGGGGGGGGGGG>FGGEGFGGDGGGGGGGEGGGGG+2<CFGGGG>EG>CEGGGEGGGEECEGC8CEGCGGG?EFCFFGGGGGGGCF+:CFFGGGGGGFECGFFFFFGG7:>DFGGG7C>FEGGDGD5)2:8FGFFF*?45C:))09@F?FFFF:B<E>F(#
@M06045:235:000000000-JCY5N:1:1101:19909:2984 1:N:0:CTCAGA
CTTCCACTTGGTCATTTAGAGGAAGTAAAAGTCGTAACAAGGTTTCCGTAGGTGAACCTGCGGAAGGATCATTCATAATTGAGTGTTTTATGGCACTCTTTAAAAAAATCCATATCCACCTTGTGTGCAATGTTTTTGGACTCTCTGTACGTTGATATCCCTTTGGGTCCGATAGGACTTTAGGGGAAGGAAAACCTTAAGAGGGTTTGATTAACTTAACACCTTTAAAGCAGTTTGTCTGAATATCTATTTCTGAATAAACATAATTCAAAAATACAACTTTCAACAACGGATCTCTTGA
+
CCCCGGGGGGGGGGGGGGGGGGGGGGGGGGGGGGGGGGGGGGGGGGGGGGGGGGGGGGGGGGGGGGGGGGGGGGGGGGGGGGGGGGGGGGGGGGGGGGGGGGGGGGGGGGGGGGGGGGGGGGGGGGGGGGGGGGGGGGGGGGGGGGGGGGGGGGGGGGGGGGGGGGEGGGGGGGGGGGGGGGGGFGGGGEGFGGGGGGGGGGGGGEGGGGGGGGGGGGGGGGGGGGGGGGGGGGGGGGGGGFGGGGGGGGGGGGGDGGGGGGGGGGGGFGFF>FGFGFFFGFFFFGFFFFFEEEFFFFF)#
@M06045:235:000000000-JCY5N:1:1101:20462:3002 1:N:0:CTCAGA
CTTCCACTTGGTCATTTAGAGGAAGTAAAAGTCGTAACAAGGTTTCCGCAGGTGAACCTGCGGAAGGATCATTAACACGTATCCACGTATCAAACCCCTCTGTGCAAATCTATCTCTGAAGGTTTGGTCTTAGTTTATCGTTCGCATGGGTCCTAACGAAGGCAGCATCTCGGTGCTGAGGGCTCGAACGATAGGCGTCTGACGATCAACCGCTACTTTTCTTTCGTTGGCCCCCTCTAACTTTTTTAACCCCTTGTACTCTTTTGTACTGAACCAATTCTTCGATACTCGCTTCTGTGAA
+
CCCCGGGGGGGGGGGGGGGGGGGGGGGGGGGGGGGGGGGGGGGGGGGGGGGGGGGGGGGGGGGGGGGGGGGGGGGGGGGGGGGGGGGGGGGGGGGGGGGGGGGGGGGGGGGGGGGGGGGGGGGGGDGGGGGGGGGGGGGGGGGGGGGGGGGGGGGGGGGGGGGGGGGGGGGGGGGGFGGGGGGGGGEFGGDGGGGGGGGGFGGGGDGGGGGGGGGGFFGGGGGDCGGGGFGFGGGGGGGF7CGCFCGGGGGGGGGGGDGGGGGFGGGGGGF?GFF@FFBFGFFFFG:>=F>DDFEFFDF)#
@M06045:235:000000000-JCY5N:1:1101:10477:3058 1:N:0:CTCAGA
CTTCCACTTGGTCATTTAGAGGAAGTAAAAGTCGTAACAAGGTTTCCGTAGGTGAACCTGCGGAAGGATCATTACCGAGTGAGGGCCCTCTGGGTCCAACCTCCCACCCGTGTTTATTTACCTTGTTGCTTCGGCGGGCCCGCCTCACGGCCGCCGGGGGGCATCTGCCCCCGGGCCCGCGCCCGCCGAAGACACCATTGAACTCTGTCTGAAGATTGCAGTCTGAGCGATTAACTAAATCAGTTAAAACTTTCAACAACGGATCTCTTGGTTCCGGCATCGATGAAGAACGCAGCTAAGA
+
CCCCGGGGGGGGGGGGGGGGGGGGGGGGGGGGGGGGGGGGGGGGGGGGGGGGGGGGGGGGGGGGGGGGGGGGGGGGGGGGGGGGGGGGGGGGGGGGDGGGGGGGGGGGGGGGGGGGGGGGGGGGGGGGGGGGGGGGEEEGGGGGGGGGGGGGGGGGDDGGGGGGGGGGGGGGGGGGEGGGGGGGGGGECGDGGDGFGGGCEFFCGGGGGFGCGGGGGGFGGGCC7@EFC5:EGGGC9<6CGGG<9CGGG4DGFGFC76DF539*5**2?*6?GFGDGFF)*.?4**9=F))5:ED0).<)#
@M06045:235:000000000-JCY5N:1:1101:16580:3083 1:N:0:CTCAGA
CTTCCACTTGGTCATTTAGAGGAAGTAAAAGTCGTAACAAGGTCTCCGTTGGTGAACCAGCGGAGGGATCATTACAGAGTTGCAAAACTCCCTAAACCATTGTGAACGTTACCTAAACCGTTGCTTCGGCGGGCGGCCCCGGGGTTTACCCCCCGGGCGCCCCTGGGCCCCACCGCGGGCGCCCGCCGGAGGTCACCAAACTCTTGATAATTTATGGCCTCTCTGAGTCTTCTGTACTGAACAAGTCAAAACTTTCAACAACGGATCTCTTGGTTCTGGCATCGATGAAGAACGCAGCTAG
+
CCCCGGGGGGGGGGGGGGGGGGGGGGGGGGGGGGGGGGGGGGGGGGGGGGGGGGGGGGGGGGGGGGGGGGGGGGGGGGGGGGGGGGGGGGGGGGGGGGGGGGGGGGGGGGGGGGGGGGGGGGGGGGGGGGGGGGGGGGGGGGGGGGGGGGGGGGGGGGGGGGGGGGGGGGGGGGGGGGGGGGGGGGGGGCGGGGGGGGGGGGFGGGDFFGGGGGGGGGGGGGGGGFGGGGGGGGGGGGFGGGGFGGGFGGGGGGGGGGGGGGDG3>DGGFFFGF76:FFFGFFF?FBFFFFFFB>>E>F<#
@M06045:235:000000000-JCY5N:1:1101:14910:3135 1:N:0:CTCAGA
CTTCCACTTGGTCATTTAGAGGAAGTAAAAGTCGTAACAAGGTTTCCGTAGGTGAACCTGCGGAAGGATCATTTCCGAACAAAACATCATATCAACCAACCATGTGAAATGTTTTGGGTGACCTTTACTGGAGGGATAGCTGGAGTTGTTATGCTCGCCTCGTGCGCGTATAGCTCATCTCCAAATTTTTTATCCCTCCAGGCCTTGATGAACTACCTTGTAACAAAGGTTGATTTTATATCGTCTTTTCAACTTTAGAAAAGTAAATGATATGACAACTTTTAACGGTGGATCTCTTGGA
+
CCCCGGGGGGGGGGGGGGGGGGGGGGGGGGGGGGGGGGGGGGGGGGGGGGGGGGGGGGGGGGGGGGGGGGGGGGGGGGGGGGGGGGGGGGGGGGGGGGGGGGGGGGGGGGGGGGGGGGGGGGGGGGGGGGGGGGGGGGGGGGGGGGGGGGGGGGGGGGGGGGGGGGGGGGGGGGGGGGGGGGGGGGGGGGGGGGGGGGGGGGGCGGGGGGGGGGGGGGGGGGGGGGGGGGGGGGGGGGGGGGGGGGGGGGGGGGGGFGGGGGGGGGGGGGFFGFGFFFFFGFFFFGFBBFEF@FFFFAA7#
@M06045:235:000000000-JCY5N:1:1101:13137:3143 1:N:0:CTCAGA
CTTCCACTTGGTCATTTAGAGGAAGTAAAAGTCGTAACAAGGTTTCCGTAGGTGAACCTGCGGAAGGATCATTACCGAATGAACGAAGCGCGCGGTTGCTGCTGGTCGTTCGCGCGACAACGTGCACGCCGCCGTTTCTCTTTCATCCATCCACCCCTTCTGTGCACTTTCCGTGGACCGTGAATCTCTCGCGGTCTATGATTTACACACTCCGTAACCTGCGAATGAATGCATCGTTCGAGCATTTCGTCTCGATATAATCTAATACAACTTTCAACAACGGATCTCTTGGCTCTCGCAG
+
CCCCGGGGGGGGGGGFGGGGGGGGGGGGGGGGGGGGGGFDGGGGGGGGGGGGGDCCFGGGGGDGGGG8FG@CFCGGGGGGFGGGGGGGGGGGGG@FGGGGGEGGFGEGGGGGGGGEGGGGGGGGFEGGCGGGGGFGFC,FFFFFGGGFFFGGGFGGGGGGGGGG?GGGFE9FGGGCEGGDGGGDFG9CGGDGGCEEGCGGFGGGGGGGG8<CCEBCEGGGFGGCCEFGFGGG?CEECGGEGGDCFGGGGGC*9C77*9:FFF>FCFFCFG?FGFDBC**7C>>;B>?FFF79669(9:B(#
@M06045:235:000000000-JCY5N:1:1101:14558:3174 1:N:0:CTCAGA
CTTCCACTTGGTCATTTAGAGGAAGTAAAAGTCGTAACAAGGTCTCCGTTGGTGAACCAGCGGAGGGATCATTACCGAGTTTACAACTCCCAAACCCCTGTGAACATACCTATACGTTGCCTCGGCGGATCAGCCCGCGCCCTGTAAAAAGGGACGGCCCGCCCGAGGACCCTAAACTCTGTTTTTAGTGGAACTTCTGAGTAAAACAAACAAATAAATCAAAACTTTCAACAACGGATCTCTTGGTTCTGGCATCGATGAAGAACGCAGCTAAGGCCAGATCGGAAGAGCACACGTCTGC
+
CCCCGGGGGGGGGGGGGGGGGGGGGGGGGGGGGGGGGGGGGGGGGGGGGGGGFFGGGGGGGGGGGGGGGGGGGGGGGGGGGGGGGGGGGGGGGGGGGGGGGGGGGGGGGGGGGGGGGGGGGGGGGGGGGGGGGGGGGGGGGGGGGGGGGGGGGGGGGGGGGGGGGEGGGGGGGGGGGGGGGGGGGGGCGGGGGGGGGGGGGGGGGGGGFGFGGGGGGGGGGGGGGGGGGGGGGGGGG=CGFGFGGC>FFF=DDCFCCGGGGGGGGGGGGGFFGFFFDFFFG@?>EGFFFF4FFFFBF<?(#
@M06045:235:000000000-JCY5N:1:1101:21778:3178 1:N:0:CTCAGA
CTTCCACTTGGTCATTTAGAGGAAGTAAAAGTCGTAACAAGGTCTCCGTTGGTGAACCAGCGGAGGGATCATTACCGAGTTATTACTCCAAACCCTTTGTGAACCTTACCTTTTTGTTGCTCGGCGCACCGCGGGCCGCGGCTTCGGCCCGTCCCGCGGCGCGCCAGAGGACCCAACTCTTCAATTTATAGCGTACCTTCTGATTTACAAAACAAACAAGTTAAAACTTTCAACAACGGATCTCTTGGTTCTGGCATCGATGAAGAACGCAGCTAAGGCAAGATCGGAAGAGCACACGTCG
+
CCCCGGGGGGGGGGGGGGGGGGGGGGGGGGGGGGGGGGGGGGGGGGGGGGGGGGGGGGGGGGGGGGGGGGGGGFGFGFGGGGGGGGGGGGGGGGGGGGGGGGGGGGFFFGGGGGGCGFGGGGEDGGGGGGGEFGGGGGEGGGCGGGDGGGDFGFGEGGGGGDEGGGG78E>FGGGGGGGGFCFFFGGGGGFGGEEGEFGFFGGGGGGGGGGGGGGGGGGFFGFFGGGGGGGFCCGGGGGGDEFGGGGFGGGGFGGGGDGCFGGFDFGGCCD>DF>FF;:.>@FF=C:B>:>FFFFFF>02#
@M06045:235:000000000-JCY5N:1:1101:17332:3187 1:N:0:CTCAGA
CTTCCACTTGGTCATTTAGAGGAAGTAAAAGTCGTAACAAGGTTTCCGTAGGTGAACCTGCGGAAGGATCATTCATAATTGAGTGTTTTATGGCACTCTTTAAAAAAATCCATATCCACCTTGTGTGCAATGTTTTTGGACTCTCTGTACGTTGATATCCCTTTGGGTCCGATAGGACTTTAGGGGAAGGAAAACCTTAAGAGGGTTTGATTAACTTAACACCTTTAAAGCAGTTTGTCTGAATATCTATTTCTGAATAAACATAATTCAAAAATACAACTTTCAACAACGGATCTCTTTA
+
CCCCGGGGGGGGGGGGGGGGGGGGGGGGGGGGGGGGGGGGGGGGGGGGGGGGGGGGGGGGGGGGGGGGGGGGGGGGGGGGGGGGGFGGGGGGGGGGGGGGGGGGGGGGGGGGGGGGGGGGGGGGGGGGGGGGGGGGGGGGGGGGGGGGGGGGGGGGGGGGGGGGGGGGGGGGGGGGGGGGGGGGGGGGGGGGGGGGGGGGGGGGGGGGGGGGGGGGFGGGGGGGGGGGGGFGGGGGGGGGGGGFGGGGGGGGGGGFCFGGGGGGGGGGGGFFDFGFGFFFGFFFFFFFFFFFAEFFFBD)#
@M06045:235:000000000-JCY5N:1:1101:22274:3195 1:N:0:CTCAGA
CTTCCACTTGGTCATTTAGAGGAAGTAAAAGTCGTAACAAGGTAACCGTAGGTGAACCTGCGGTTGGATCATTAACAAAAAATTGGAAGGCTTTCACTCTTTTGGGGTGGAAGCCTTTTAAAAACACCAATTGTGAACTTGTATTATTGTTTCTTTTCTGTGGTTTTATCATGAGCTTAGTTTTTACGCTGGTTTATGATAGCCCAGAAAAAACCTTTATTAAACAAAGAATTATGCCATTTTGACCATTAAATAAAAGTTTGAATTTTTTTAAACATTAAATAAATTAAAAAAACAACTA
+
CCCCGGGGGGGGGGGFGGGGGGGGGGGGGGGGGGGGGGGGGGGGGGGGFGGGGGGGGGGGGGGGGGGGGGGGFGGGGGGGGGGGGGGGGGGGGGGGGGGGGGGGGGGGGGGGGGGGGGGGGGGGGGGGGGGGGGGGGGGGGGGGGGGGGGGGGGGGGFGGGGGGFGFFGGGGGGGFFGGGGGGGGGGDDEGCEFGGGGGGFFD@FFEGGGGGGGEGGGFFGGGGGGGGGCFGGGGGGGGGGGGGGGDEFFFGGGGGGGGGGGGDFDFGGGFFGFGFGFFFCAFAAFFFFFFFFF@?FBF7#
@M06045:235:000000000-JCY5N:1:1101:18119:3216 1:N:0:CTCAGA
CTTCCACTTGGTCATTTAGAGGAAGTAAAAGTCGTAACAAGGTCTCCGTTGGTGAACCAGCGGAGGGATCATTACCGAGTTTACAACTCCCAAACCCCTGTGAACATACCACTTGTTGCCTCGGCGGATCAGCCCGCTCCCGGTAAAACGGGACGGCCCGCCAGAGGACCCCTAAACTCTGTTTCTATATGTAACTTCTGAGTAAAACCATAAATAAATCAAAACTTTCAACAACGGATCTCTTGGTTCTGGCATCGATGAAGAACGCAGCTAAGGCGAGATCGGAAGAGCACACGTCTGG
+
CCCCGGGGGGGGGGGGGGGGGGGGGGGGGGGGGGGGGGGGGGGGGGGGGGGGGGGGGGGGGGGGGGGGGGGGGGGGGGGGGGGGGGGGGGGGGGGGGGGGGGGGGGGGGGGGGGGGGGGGGGGGGGGGGGGGGGGGGEGGGGGGGGGGGGGGGGGGGGGGGGGGGGGGGGGGGGGGGGGGGGGGGGGGGGGGGGGGGGGGGGGGGGGGGGGGGGGGGGDGGGGGGGGGGGGGGGGGGGGGFFGGCCCFGGGGGGGGEGFFGGFFGGGGGGFFGFGFGF3BC8@FFGFFF>FFFFF;5?:8#
@M06045:235:000000000-JCY5N:1:1101:13269:3226 1:N:0:CTCAGA
CTTCCACTTGGTCATTTAGAGGAAGTAAAAGTCGTAACAAGGTTTCCGTAGGTGAACCTGCGGAAGGATCATTACCAAATCCAAAAACAACCCCTGTGAACTTGTATTGTCTGTCTTTGGGGGGAAGGCCCTGTGTTTTCCCCCCATATTAATTGAACAACTTTGATCTTTTGTTGGAATATCTTTTATTAATTTTAATAAATGACAACTTTTAACGGTGGATCTCTTGGCTCGTGCATCGATGAAGAACGCAGCTAAGGCTAGATCGGAAGAGCACACGTCTGAACTCCAGTCACCTCAA
+
CCCCGGGGGGGGGGGGGGGGGGGGGGGGGGGGGGGGGGGGGGGGGGGGGGGGGGGGGGGGGGGGGGGGGGGGGGGGGGGGGGGGGGGGGGGGGGGGGGGGGGGGGGGGGGGGGGGGGGGGGGGGGGGGGGGGGGGGGGGGGGGGGGGGGGGGGGGGGGGGGGGGGGGGGGGGGGGGGGGGGGGGGGGGGGGGGGGGGGGGFGGGGGGGGGGGGGGGGEGGGGGGGGGGGGGGGGGGGGGGGFGGGGGCGGGGGGGGGGGGGGGGGGFGGGEFGFG?C>>DGFFFFGFFFFFFFFFFFB?(#
@M06045:235:000000000-JCY5N:1:1101:18613:3228 1:N:0:CTCAGA
CTTCCACTTGGTCATTTAGAGGAAGTAAAAGTCGTAACAAGGTCTCCGTTGGTGAACCAGCGGAGGGATCATTACCGAGTTATTACTCCAAACCCTTTGTGAACCTTACCTTTTTGTTGCTCGGCGCACCGCGGGCCGCGGCTTCGGCCCGTCCCGCAGCGCGCCAGAGGACCCAACTCTTCAATTTATAGCGTACCTTCTGATTTACAAAACAAACAAGTTAAAACTTTCAACAACGGATCTCTTGGTTCTGGCATCGATGAAGAACGCAGCTAAGGCTAGATCGGAAGAGCACACGTCA
+
CCCCFGGGGGGGGGGFGGGGGGGGGGGGGGGFGGGFFGGFGGGGDGGGEFGGEEGGGGGGFGGGGGGGGFGGGGGGGFGGEGGGGGGGGGFGGGGGGGGGGGGGGGGGGGGGGGGGGCFG9FGDGFGGGGGGGGGFFGGGGGFGGGGGGGGGEGGGGCCFFGFGGG@7CFDGFGGGGGGGGGGGFGGGFGFGGGGGGGGGFGGGGGGGGGEGGGDGGGGGFGGCGFGGGF7F9F?FGGDDD5>EGGGGCGFFGGGFGFGGFFGGFGGGGGFFGF7=C?F4<F4BFGEBE>4>@?>7;>32#
@M06045:235:000000000-JCY5N:1:1101:16016:3238 1:N:0:CTCAGA
CTTCCACTTGGTCATTTAGAGGAAGTAAAAGTCGTAACAAGGTCTCCGTTGGTGAACCAGCGGAGGGATCATTACAGAGTTGCAAAACTCCCTAAACCATTGTGAACGTTACCTAAACCGTTGCTTCGGCGGGCGGCCCCGGGGTTTACCCCCCGGGCGCCCCTGGGCCCCACCGCGGGCGCCCGCCGGAGGTCACCAAACTCTTGATAATTTATGGCCTCTCTGAGTCTTCTGTACTGAACAAGTCAAAACTTTCAACAACGGATCTCTTGGTTCTGGCATCGATGAAGAACGCAGCTAA
+
CCCCGGGGGGGGGGGGGGGGGGGGGGGGGGGGGGGGGGGGGGGGGGGGDFGGGGGGGGGGGGGGGGGGGGGGGGGGGGGGGGGGGGGGGGGGGGGGGGGGGGGGGGGGGGGGGGGGGGGGGGGGGGGGGGGGGGGGGGGGGGGGGGGGGGGGGGGGGGGGGGGFGGGGGGGGGEGDGGGGGGGGGGGGGGGGGGGGGGGGGFGFCEFFGFGGGGGGGGGGGDGGGFGGGFGGGGGGGGFGFFFGGGGGGGGGGFGGGGGGGGG<CDCDGGFFF?G?>FFFCFFFFGF?FFFFFFDFFFF<#
@M06045:235:000000000-JCY5N:1:1101:21087:3263 1:N:0:CTCAGA
CTTCCACTTGGTCATTTAGAGGAAGTAAAAGTCGTAACAAGGTTTCCGTAGGTGAACCTGCGGAAGGATCATTCATAATTGAGTGTTTTATGGCACTCTTTAAAAAAATCCATATCCACCTTGTGTGCAATGTTTTTGGACTCTCTGTACGTTGATATCCCTTTGGGTCCGATAGGACTTTAGGGGAAGGAAAACCTTAAGAGGGTTTGATTAACTTAACACCTTTAAAGCAGTTTGTCTGAATATCTATTTCTGAATAAACATAATTCAAAAATACAACTTTCAACAACGGATCTCTTGT
+
CCCCGGGGGGGGGGGGGGGGGGGGGGGGGGGGGGGGGGGGGGGGGGGGGGGGGGGGGGGGGGGGGGGGGGGGGGGGGGGGGGGGGGGGGGGGGGGGGGGGGGGGGGGGGGGGGGGGGGGGGGGGGGGGGGGGGGGGGGGGGGGGGGGGGGGGGGGGGGGGGGGGGGGGGGGGGGGGGGGGGGGGGGGGGGGGGGGGGGFGGGGGEGGGGGGGGGGGGGGGGGDGGGGGGGGGGGGGGGGGGFFGGGGGGGGGGFGGGGGGGGFGGGGGGGFFGFFFGFFFGFFFFGFFFFFE3>EBFFF2#
@M06045:235:000000000-JCY5N:1:1101:13324:3276 1:N:0:CTCAGA
CTTCCACTTGGTCATTTAGAGGAAGTAAAAGTCGTAACAAGGTTTCCGTAGGTGAACCTGCGGAAGGATCATTAATTACGATAACAATAGCCCCTTCGGGGGTTATCGCACCCACCCTTTGTCTACAAGTACCTCTTGTTGTTTCCTCGGCAGGCTTGCCTGCCGCCAGGAACCTCCTAAACTCTTTGTATTTACAGTATTAAAATCTCTGATAACTATTTAAATTATCACAACTTTCAACAATGGATCTCTTGGTTCTGGCATCGATGAAGAACGCAGCTAAGGCAAGATCGGAAGAGCC
+
CCCCGGGGGGGGGGGGGGGGGGGGGGGGGGGGGGGGGGGGGGGGGGGGGGGGGGGGGGGGGGGGGGGGGGGGGGGGGGGGGGGGGGGGGGGGGGGGGGGGGGGGGGGGGGGGGGGGGGGGGGGGGGGGGGGGGGGGGGGGGGGGGGGGGGGGGGGGGGGGGGGGGGGGGGGGGGGGGGGGGGGGGGGGGGGGGGGGGGGGGGGGGGGFGGFDGGGGGGGGGGGGGGGGGGGGGGGGGGGGGGGGGGGGGFGGGGGGGGGGGGDGGGGGGGFFDFGFGFFFGFFFFFFFFFFBFFFF@:?0#
@M06045:235:000000000-JCY5N:1:1101:15347:3277 1:N:0:CTCAGA
CTTCCACTTGGTCATTTAGAGGAAGTAAAAGTCGTAACAAGGTCTCCGTTGGTGAACCAGCGGAGGGATCATTACCGAGTTTACAACTCCCAAACCCAATGTGAACGTTACCAAACTGTTGCCTCGGCGGGATCTCTGCCCCGGGTGCGTCGCAGCCCCGGACCAAGGCGCCCGCCGGAGGACCAACCAAAACTCTTTTGTATACCCCCTCGCGGGTTTTTATATCTGAGCCATCTCGTCGCCTCTCGTAGGCGTTCCGAAAATGAATCAAAACTTTCAACAACGGACCTCTTGGTTCTGT
+
CCCCFFGGFFFGFGGDGFFGGGFFGFFEFGCFFGG8CCGCF@FEFCECC@@EFGFGFFCEFGCFFCCC@<C,@C@EGGGGGGGG9FEGGFFGGGGGGGDEGGGGFGGGGGDGF?EFGGGFG9FGGGGGEEEGGGGCFFGFCFGGGEEFGGEGGGGCDCGECCEFGGGGGGGCF7C:FFCFGEFGEFE*AE8CFFGGGGGGGG9FE<6*:EEGGGEEEA58ECFF9E9F<<6:CFGGGF*/55DCCD<EFGGDDGG/*2*15>C7>CFGF>?*259FGF?FGFFF)))).)07@4=<FA>)#
@M06045:235:000000000-JCY5N:1:1101:19693:3282 1:N:0:CTCAGA
CTTCCACTTGGTCATTTAGAGGAAGTAAAAGTCGTAACAAGGTCTCCGTTGGTGAACCAGCGGAGGGATCATTACCGAGTTATTACTCCAAACCCTTTGTGAACCTTACCTATTACTGCTGTTGCCTCGGCGGACGGCCGGGAGGGCACCCCCTCGCGGGGCCGCCCGACCAGCCCCCGCCGGCAGCACCAAACTCTTGAATTTATAGCGAAACTACTTCTGAATAACAAAAACAAACGAATCAAAACTTTCAACAACGGATCTCTTGGTTCTGGCATCGATGAAGAACGCAGCTAAGGCT
+
CCCCGGGGGGGGGGGGGGGGGGGGGGGGGGGGGGGGGGGGGGGGGGGGGGGGGGGGGGGGGGGGGGGGGGGGGGGGGFGFGGGGGGGGGGGGGGGGGGGGGGGGGGGGGGGGGGGGGGGGGGGGGGGGGGGGGGGGGGGGGGGGGGGGGFGGGGGGGGGGGGGGGEEGGGGGGGGGGEGGGGGGGGGGGFDFDGGGGGGGGG7FCC7CFGGCGGGGFGG?FFFGGGGGGGGGGGGGGGGGGDDGG7CFGCFCGGGGGGDCEDGD>FGGGFFFF?F@G?@EF:FFFGFFFF>37BF<F>:.#
@M06045:235:000000000-JCY5N:1:1101:23269:3287 1:N:0:CTCAGA
CTTCCACTTGGTCATTTAGAGGAAGTAAAAGTCGTAACAAGGTTTCCGTAGGTGAACCTGCGGAAGGATCATTCATAATTGAGTGTTTTATGGCACTCTTTAAAAAAATCCATATCCACCTTGTGCGCAATGTTTTTGGACTCTCTGTACGTTGATGTCCCTTTGGGTCCGATAGGACTTTAGGGGAAGGAAAACCTTAAGAGGGTTTGATTAACTTAACACCTTTAAAGCAGTTTGTCTGAATATCTATTTCTGAATAAACATAATTCAAAAATACAACTTTCAACAACGGATCTCTTTC
+
CCCCGGGGGGGGGGGGGGGGGGGGGGGGGGGGGGGGGGGGGGGGGGGGGGGGGGGGGGGGGGGGGGGGGGGGGGGGGGGGGGGGGGGGGGGGGGGGGGGGGGGGGGGGGGGGGGGGGGFGGGGGGGGGGGGGGGGGGGGFFGGGGGGGGGGGGGGGGGFGGGGGGGGGGGGGGGGFGGGGGGGFGGFGGGGGGFGGGGGGGGGGGGGGGGGGGGGGFGGGGGDDGGFGGGGGGGGGGGGGGGGGGGGGGGGGGGGG7CGDCFDFGGGGGGFFFFFFGFFFGFF=CFFFFFFFFFFFFAA)#
@M06045:235:000000000-JCY5N:1:1101:23167:3297 1:N:0:CTCAGA
CTTCCACTTGGTCATTTAGAGGAAGTAAAAGTCGTAACAAGGTCTCCGTTGGTGAACCAGCGGAGGGATCATTACCGAGTTTACAACTCCCAAACCCCTGTGAACATACCTATACGTTGCCTCGGCGGATCAGCCCGCGCCCCGTAAAAAGGGACGGCCCGCCCGAGGACCCCTAAACTCTGTTTTTAGTGGAACTTCTGAGTAAAACAAACAAATAAATCAAAACTTTCAACAACGGATCTCTTGGTTCTGGCATCGATGAAGAACGCAGCTAAGGCCCGATCGGAAGAGCACACGTCGC
+
CCCCGGFGFCCFEFFGGGFDGFFC<EEEFFDGEFFGGGGGGGGGCACFF@CFGDGGCFFAFCBFECGGDFF69CEFGCGFGGDFGADFEFG8EFGFFFEFGGGGFFGFFGGFGGCGGFFF<FGGCEEFEGGGGGFGGGGGCFDFFGECGGGGDGGGGE:FFEFGGGGGGGGGGGGGGGGFCGG:FFGGGFGGGFG8+<9CCFFFGECFFCCFGGFGFFGFGDF+<@FGG9CFGFCGGDGGGGGEGGFGGGGF7<77EDGGGGGGDFFG37@BFFGF:5))1<>::55BFFF@<)><D(,(#
@M06045:235:000000000-JCY5N:1:1101:18165:3306 1:N:0:CTCAGA
CTTCCACTTGGTCATTTAGAGGAAGTAAAAGTCGTAACAAGGTTTCCGTAGGTGAACCTGCGGAAGGATCATTACCGAGTGAGGGTGCTCCGTCGCCCGACCTCCCAACCCTGTGTCTACTGTACCTTGTCGTTGCTTCGGCGGACCGGTTGCTGACCAACTGGTTTCGACCGCCGGGGGCCCTGTCGCCCCTGGAGCGCGTCCGCCGATGGCCCAACTCCAAAAACTTCTTGACCCCGAAACCAGTGTCGTCTGAAAACACGTTTGTGATAAATACAATCAAAAACAAAACTTTCAACAC
+
CCCCGGGGGGGGGGGGGGGGGGGGGGGGGGGGGGGGGGGGGGGGGGGGGGGEGGGGGGGGGGGGGGGGGGGGGGGGGGGGGGGGGGGGGGGGGGGGGGGGGGGGGGGGGGGGGGGGGGGGGGGFGGGGGGGGGGGGGGGGGGGGGGGGGGGGGGGGGGGGGGGGGGGGGGGGGGGGGGGGGGGGGGGGGGGGGGGGGGGGGGGGGGGGGGGGGGGGGEFGGGGFGCEEFGGGGGGGGGGEGGGG5CDGGGGGGGGGGGGG=FGDCFGGFGFFGFGFF4FBFFF=FG>FF>FFFFFFFBD>#
@M06045:235:000000000-JCY5N:1:1101:21602:3357 1:N:0:CTCAGA
CTTCCACTTGGTCATTTAGAGGAAGTAAAAGTCGTAACAAGGTCTCCGTTGGTGAACCAGCGGAGGGATCATTACAGAGTTGCAAAACTCCCAACCATTGTGAACCTACCTCACCGTTGCTTCGGCGGGTGGCCCCCACCAGGGCCGCGCCGGCCCCCGTGCTGGCAACCCGTCAGAGGACCAAAACTCTTCGTCATCACTGGCCTCTCTGAGTAACTTATACAATAAGTCAAAACTTTCAACAACGGATCTCTTGGTTCTGGCATCGATGAAGAACGCAGCTAAGGCAAGATCGGAAGAG
+
CCCCGGGGGGGGGGGGGGGGGGGGGGGGGGGGGGGGGGGGGGGGGGGGGGGGGGGGGGGGGGGGGGGGGGGGGGGGGGGGGGGGGGGGGGGGGGGGGGGGGGGGGGGGGGGGGGGGFGGGGGGGGGGGGGGGGGGGGGGGGGGGGGGGGGGGGGGGGGGGGGGGGGGGGGGGFGGGGGGGGGGGFGGFGGGGGGGGGGGGGGGGGGF<EGGDGGFFGEFGGGGGGGGGG:9FGGCCGGGGGGGFGGGG=5>7CFFF?:<CFFGGGGGDFGFFGFGFGE3>GFFFFGFFFFFF=6FBFFF0#
@M06045:235:000000000-JCY5N:1:1101:17241:3362 1:N:0:CTCAGA
CTTCCACTTGGTCATTTAGAGGAAGTAAAAGTCGTAACAAGGTCTCCGTAGGTGAACCTGCGGAGGGATCATTACACAATAAACATATGAAGGCTGCACCGCCAACAGGCGGCAAGGCTGGAGTATTTTATTACCCTTGTCTTTTGCGCACTTGTTGTTTCTTGGGCGGGTTCGCCCGCCTCCAGGACCACATGATAAACCTTTTTTATGCAGTTGCAATCAGCGTCAGTACAACAAATGTAAATCATTTACAACTTTCAACAACGGATCTCTTGGTTCTGGCATCGATGAAGAACGCAGT
+
CCCCGGGGGGGGGGGGGGGGGGGGGGGGGGGGGGGGGGGGGGGGGGGGGGGGGGGGGGGGGGGGGGGGGGGGGGGGGGGGGGGGGGGGGGGGGGGGGGGGGGGGGGGGGGGGGGGGGGGGGGGGGGGGGGGGGGGGGGGGGGGGGGGGGGGGGGGGGGGGGGGGGGGGGGGGGGGGGEGGGGGGGGGGGGGGGGGGGGGGGGGGGGGGGGGGGGGGGGGGGGGGGGGGGFGGGGGGGGGGGGGGGGGGGGGGGGGGGGGGGGGGGGGGGGFFGFGFGFFFFFFFFGFFFFFFFFFFFFF1#
@M06045:235:000000000-JCY5N:1:1101:18544:3363 1:N:0:CTCAGA
CTTCCACTTGGTCATTTAGAGGAAGTAAAAGTCGTAACAAGGTCTCCGTTGGTGAACCAGCGGAGGGATCATTACCGAGTACTATAACTCATAACCCTTTGTGAACCTTTATACCTGTTGCTTCGGCGGCGCGCCTCCCGGGGCGTGCCCGCCGGTATCATCAGAATCTCTGTTCGAACCCGACGATATTTCTGAGTGTTCTAAGCGAACTGTTAAAACTTTCAACAACGGATCTCTTGGCTCCAGCATCGATGAAGAACGCAGCTAAGGCGAGATCGGAAGAGCACACGTCTGAACTCCG
+
CCCCGGGGGGGGGGGGGGGGGGGGGGGGGGGGGGGGGGGGGGGGGGGGGGGGGFFGGGGGGGGGGGGGGGGGGGGGGGGGGGGGGGGGGFGGGCEFGGGGGGGGGGGGGGGGGGGGGGGGGGGGGGDCGGGGGGGGGFGGGGEGGGGGGGGGGGGGGGGGGGGGCFGGGGFGGGGGGGGGGEGGG@E7EGGGGGGGGGGFGGGG?FGGGGGGGGGGGGGGGG?FGGGGGG5CEGGGGCF?<CFGGFGGGGDCGGFCGG<GDGGDGGCFGGFFCBGFGFFBDDFFFGFFFEFFF:?<FA<B#
@M06045:235:000000000-JCY5N:1:1101:18987:3432 1:N:0:CTCAGA
CTTCCACTTGGTCATTTAGAGGAAGTAAAAGTCGTAACAAGGTCTCCGTTGGTGAACCAGCGGAGGGATCATTACGAGAGTGTCACCACTCCCAACCCACTGTTTACCTACCCGTCCACCGTGCTTCGGCAGGCAGTCCTGTGGGACAGGGCCTCGCCCCCGCGAGGGGGTGCCTGCCGCTGGCCAACCAAAAATTCTAGCTGTTTTTGTACCATCTGAGTCTTCCACAAATAAACAAAACTTTCAACAACGGATCCCTTGGTTCTGGCATCGATGAAGAACGCAGCTAAGGCGAGATCGC
+
CCCCGGGGGFCCFGGCEGGGFGGGGGGGGGGGFGGGGGGGGGGGGGGGFEFGFFCGGGGGGGGGGGGGFGGGGGGGGGGGGGGGFGGGFGGGGGGGGGGFGGGGGGG<FGGGGGGGGGGGGFCFGFGFGGGGGGGGGGGGGGGFGGGGGGGGGGFEGGGGGGGGCEGGCGGGGGGGGGGGGGGEFGGFGGGG@CFFGGGGGGGGGFGFGGGGGGGGGGG9<EG9FGGGCEGG7?FGFGFGGGC?FFGGGDGGGDED?FGCFCFGFGGGGFFFGFFFGF?FCFF3>DB4FFF4?DB9B0)(#
@M06045:235:000000000-JCY5N:1:1101:17073:3442 1:N:0:CTCAGA
CTTCCACTTGGTCATTTAGAGGAAGTAAAAGTCGTAACAAGGTTTCCGTAGGTGAACCTGCGGAAGGATCATTAGTGAACGCCCTCACGGGCTTATAACTATTCCAAACCTCTGTGAACCGTGCCCTTCGGGGCTATTTTACAAACATGGTGTAATGAACGTCATATATCATAACAAAACAAAACTTTCAACAACGGATCTCTTGGCTCTCGCATCGATGAAGAACGCAGCTAAGGCAAGATCGGAAGAGCACACGTCTGAACTCCAGTCACCTCAGAATCTCGTTTGCCGTCTTCTGCTG
+
CCCCC<EFFGFEFCGGGGGGGFGDFFGGGGGGECFGFGG9FGGGDG9BFFGGA<FAFGGFFGDGEGE<<@<FFDDC@F<@EFCC7F8FG@FFEGFG9F9FDGEGGGE,D=EFGFGGGGFE@FECFCFGDC7FCFCAFEFFDGFGGDFFDFEDBAFGGGEFFGGGGGFGCCFDAFG9FF8=FFGDGGCDFGGFFEGE@+>EGGGGGFG68:9CEDC?8F:AFGGGFGEGGGGCGGGGGGGFFGCC7*C/ACFC4*=D*>55C79DG<CGFFFFG?F?C6**2*/80*009*87>>3>*5)6#
@M06045:235:000000000-JCY5N:1:1101:22096:3460 1:N:0:CTCAGA
CTTCCACTTGGTCATTTAGAGGAAGTAAAAGTCGTAACAAGGTCTCCGTTGGTGAACCAGCGGAGGGATCATTACCGAGTTTACAACTCCCAAACCCCTGTGAACATACCTATACGTTGCCTCGGCGGATCAGCCCGCGCCCCGTAAAAAGGGACGGCCCGCCCGAGGACCCCTAAACTCTGTTTTTAGTGGAACTTCTGAGTAAAACAAACAAATAAATCAAAACTTTCAACAACGGATCTCTTGGTTCTGGCATCGATGAAGAACGCAGCTAAGGCCAGATCGGAAGAGCAACCGTCTA
+
CCCCGGGGGGGGGGGGGGGGGGGGGGGGGGGGGGGGGGGGGGGGGGGGGGGGGGGGGGGGGGGGGGGGGGGGGGGGGGGGGGGGGGGGGGGGGGGGGGGGGGGGGGGCGGGGGGGGGGGGGDGGGGGGGGGGGGGGGGGGGGGGDGGGGGGGCGGGEGGGGGGGGGGGFGGGGGGGGGGGGGGGGGE:CGGGGGGGGGGGGGGGGGGGGGGGCGGGGGGFDCFGGGGGGGGGGGFC?CE=5CCCFGGG5::C:CF*217/ACCFD*>7DD5>4@GFFFFFGFFFF3>D3;:??)).7:?4#
@M06045:235:000000000-JCY5N:1:1101:20051:3472 1:N:0:CTCAGA
CTTCCACTTGGTCATTTAGAGGAAGTAAAAGTCGTAACAAGGTTTCCGTAGGTGAACCTGCGGAAGGATCATTACCGAGTGAGGGCCCTCTGGGTCCAACCTCCCACCCGTGTCTATCGTACCTTGTTGCTTCGGCGGGCCCGCCGTTTCGACGGCCGCCGGGGAGGCCTCGCGCCCCCGGGCCCGCGCCCGCCGAAGACCCCAACATGAACGCTGTTCTGAAAGTATGCAGTCTGAGTTGATTATCATAATCAGTTAAAACTTTCAACAACGGATCTCTTGGTTCCGGCATCGATGAAAG
+
CCCCGGGGGGGGGGGGGGGGGGGGGGGGGGGGGGGGGGGGGGGGGGGGGGGGGGGGGGGGGGGGGGGGGGGGGGGGGGGGGGGGGGGGGGGGGGGGGGGGGGGGGGGGGGGGGGGGGGGGGGGGGGGGGGGGGGDEFGGGGGGGGGGGGGGGGGGGGGGGGGGGGGGGGGGGGDGGGGGGGGGGGGGGGGGGGGGGGDGGGGGGDGGCECEGGGGGGGGGGGGCFGGGGGGGGGEFFGEFFFGGGGGGGFGGGGGGGGGCGFFFGDGGFGFF<@D:D6?FGFFB>::B>DDFFEF66AB)#
@M06045:235:000000000-JCY5N:1:1101:18805:3485 1:N:0:CTCAGA
CTTCCACTTGGTCATTTAGAGGAAGTAAAAGTCGTAACAAGGTTTCCGTAGGTGAACCTGCGGAAGGATCATTAGTGAACGCCCTCACGGGCTTATAACTATTCCAAACCTCTGTGAACCGTGCCCTTCGGGGCTATTTTACAAACATGGTGTAATGAACGTCATATATCATAACAAAACAAAACTTTCAACAACGGATCTCTTGGCTCTCGCATCGATGAAGAACGCAGCTAAGGCTAGATCGGAAGAGCACACGTCTGAACTCCAGTCACCTCAGAATCTCGTATGCCGTCTTCTGCTG
+
CCCCGGGGGGGGGGGGGGGGGGGGGGGGGGGGGGGGGGGGGGGGGGGGGGGGGGGGGGGGGGGGGGGGGGGGGGGGGGGGGGGGGGGGGGGGGGGGGGGGFGGGGGGGGGGGGGGGGGGGGGGGGGGGCGGGGGGGGGGGGGGGGGGGGGGGGGGGGGGGGGGGGGGGGGGGGGGGGGGGGGGGGGGGGGGGGGGDGGGGGGGGGGGGGGGGGGEGGGGGGGGGGGGGGGGGGGGGGGGGGGGGGGDGGGGG<<GGGGGGGFGFGGGFGGFFG?C?6?F8:7@F>GF?F=>BBFF<64<)#
@M06045:235:000000000-JCY5N:1:1101:13648:3500 1:N:0:CTCAGA
CTTCCACTTGGTCATTTAGAGGAAGTAAAAGTCGTAACAAGGTTTCCGTAGGTGAACCCGCGGAAGGATCATTCATAATTGAGTGTTTTATGGCACTCTTTAAAAAAATCCATATCCACCTTGTGTGCAATGTTTTTGGACTCTCTGTACGTTGATATCCCTTTGGGTCCGATAGGACTTTAGGGGAAGGAAAACCTTAAGAGGGTTTGATTAACTTAACACCTTTAAAGCAGTTTGTCTGAATATCTATTTCTGAATAAACATAATTCAAAAATACAACTTTCAACAACGGATCTCTTGT
+
CCCCGGGGGGGGGGGGGGGGGGGGGGGGGGGGGGGGGGGGGGGGGGGGGGGGGGGGGGGGGGGGGGGGGGGGGGGGGGGGGGGGGGGGGGGGGGGGGGGGGGGGGGGGGFGGGGGGGGGFGGGGGGGGGGGGFFGGGGGGGGGGGGGGGGGGGGGGGGCFGFGGGGGFGFF7@FFGDDGGGGGGGGGEEGGGFGGGGGGGGGFEEEDGGGGGGGFGFGGGGGGGFCCGGGFGFGGGGGC?FGGGGGGGFFGGFGGGGGCCGGGGGGGGGGFFGFGFGFFFGFFFFGFFFF3BE5>A?AD)#
@M06045:235:000000000-JCY5N:1:1101:16600:3548 1:N:0:CTCAGA
CTTCCACTTGGTCATTTAGAGGAAGTAAAAGTCGTAACAAGGTCTCCGTTGGTGAACCAGCGGAGGGATCATTACCGAGTTATTACTCCAAACCCTTTGTGAACCTTACCTATTACTGCTGTTGCCTCGGCGGACGGCCGGGAGGGCACCCCCTCGCGGGGCCGCCCGACCAGCCCCCGCCGGCAGCACCAAACTCTTGAATTTATAGCGAAACTACTTCTGAATAACAAAAACAAACGAATCAAAACTTTCAACAACGGATCTCTTGGTTCTCGCATCGATGAAGAACGCAGCTAAGGCG
+
CCCCGDGGGGGGGGGGGGGGGGGGGGGGGGGGGGGGGGGGGGGGGGGGGGGGGGGGGGGGGGDGGGGGGGGGGFGG,CGGGGGGGGGGGEEFGGGGGGG?FFGGGGGGGGGGGGGGGGGGGGGGGGGGGGGGGGGGGGGGEGGGGGGGDGGGEGGGGGDGGGGGGGDGGGG>CFGGGGEEGGDCEGECFFGFCFFGGGGGGGGGCGFFFE8?GGGGGGGGGGGGFGFEFCFGGGFGGCC=>FD7F>CGCFGG7D76CDCC53>*;CDGCG@FF=9:))8)9<FF=0=F>;>:B>5<?2:3#
@M06045:235:000000000-JCY5N:1:1101:14301:3551 1:N:0:CTCAGA
CTTCCACTTGGTCATTTAGAGGAAGTAAAAGTCGTAACAAGGTTTCCGTAGGTGAACCTGCGGAAGGATCATTAATGTATATTGAATTTTATATTCTTTATCAACCCACACTGTGTACCTTTTTACTGTTGCTTCCATGGGACATGGCTCTGCCACGTCGGCCTTATGGCTGGTGAGCGCCCATGGGAGGAAAACGAAACTCTTTGTTACAATTGAAGTCTGTCTGAATTGTTTATATTAAACGTTAAAACTTTCAACAACGGATCTCTTGGTTCTCGCATCGATGAAGAACGCAGCTAAA
+
CCCCGGGGGGGGGGGGGGGGGGGGGGGGGGGGGGGGGGGGGGGGGGGGGGGGGGGGGGGGGGGGGGGGGGGGGGGGGGGGGGGGGGGGGGGGGGGGGGGGGGGGGGGGGGGGGGGGGGGGGGGGFFGGGGGGGGGGGGGGGGGGGGGGGGGGGGGGGGGGGGGEGGGGGGGGGGGGGGGGGGGGGGGGGGGGFGGGGGGGGGGGGGGGDGGGGGGGGGGGGGGGGGGGGGGGGGGGFFFGGGGGGDFFGGGGGGGGGCFGGGDGGCFGGGFFGFGFFFEFGFFFFGFFFFFFFFFFD7BA#
@M06045:235:000000000-JCY5N:1:1101:18746:3584 1:N:0:CTCAGA
CTTCCACTTGGTCATTTAGAGGAAGTAAAAGTCGTAACAAGGTTTCCGTAGGTGAACCTGCGGAAGGATCATTAATTACGATAGCAATAGCCCCTTCGGGGGTTATCGCACCCACCCTTTGTCTACAAGTACCTCTTGTTGTTTCCTCGGCAGGCTTGCCTGCCGCCAGGAACCTCCTAAACTCTTTGTATTTACAGTATTAAAATCTCTGATAACTATTTAAATTATCACAACTTTCAACAATGGATCTCTTGGTTCTGGCATCGATGAAGAACGCAGCTAAGGCTAGATCGGAAGAGCA
+
CCCCGGGGGGGGGGGGGGGGGGGGGGGGGGGGGGGGGGGGGGGGGGGGGGGGGGGGGGGGGGGGGGGGGGGGGGGGGGGGGGGGGGGGGGGGGGGGGGGGGGGGGGGGGGGGGGGGGGGGGGGGGGGGGGGGGGGGGGGGGGGGGGGGGGGGGGGGGEGGGGGGGGGGGGGGGGGGGGGGGGGGGGGGFDGGGGGGGGGGGGGGGGGGGGC9FFGGGGFGGGGGGGFGGGGGGGGGGGGGGGGGGGGGGGGGGGGGFFGGFFCFGGGGGGFFGFGFGFFFGFFFFGFFFFFFFFFFFFB0#
@M06045:235:000000000-JCY5N:1:1101:7468:3585 1:N:0:CTCAGA
CTTCCACTTGGTCATTTAGAGGAAGTAAAAGTCGTAACAAGGTTTCCGTAGGTGAACCTGCGGAAGGATCATTATCGTAGGGCTTCTGCCCTGTCGAGATAGCGTCCTTGCCTATTTTTTGGAGTACCTTCTCGTTTCCTCAGCAGGCTTGCCTGCTACTGGGGACCCTTGAAACTCTTTGTAAATACAGCATCTGTCTGAATAAACAAACAAAAAATCAAAACTTTCAACAATGGATCTCTTGGTTCTGGCATCGATGATGAACGCAGCTAAGGCGAGATCGGAAGAGCACACGTCTGAG
+
CCCCGGFFG,CFAFGGG<EEFGFFEE@FGGD6<C@CFEGG@F@FGFGCE<@FF<@FEEC6CFFCFCFCC,EFE,CFFD@F:F,CEFC9,CFGGGGGGFGCF<FFGGD@9CCFFFG9FFAF@+E,:BFFFGFFGGGGGFADGF,B<<7:FFFE8EE<,,,ACFG:::=CDF,:=FGFFFGF9FFD,EDGGGGCEGGGFGGGF9CACFEG5BE7D>D@CECGFGF679DFG7,D59;6<1<?FGGCE;??FBFGG7C37DC7+::;F5<5DCAB@4CA8B3>5FFF:*<@F:FFFF>3@?F5#
@M06045:235:000000000-JCY5N:1:1101:21765:3609 1:N:0:CTCAGA
CTTCCACTTGGTCATTTAGAGGAAGTAAAAGTCGTAACAAGGTTTCCGTAGGTGAACCTGCGGAAGGATCATTCACAATAAGTGTTCAATGGCACTTTAAAATCCATTACCCACCTTGTGTGCAATGTAAGGAGGAGGGGTTGTCACAACCCCTCTTTCATTATACATACCAATCTTCTCTTGTTGTCTAACTTTTTGAGTATAAAAAACTCGAATACAACTTTCAACAACGGATCTCTTGGCTCTCGCATCGATGAAGAACGCAGCTAAGGCAAGATCGGAAGAGCACACGTCTGAACTT
+
CCCCGGGGGGGGGGGGGGGGGGGGGGGGGGGGGGGGGGGGGGGGGGGGGGGGGGGGGGGGGGGGGGGGGGGGGGGGGGGGGGGGGGGGGGGGGGGGGGGGGGGGGGGGGGGGGGGGGGGGGGGGGGGGGGGGGGGGGGGGGGGGGGGGGGGGGGGGGGGGGGGGGGGGGGGGFGGGGGGGGGGGGGGGGGGGGGGGGGGGGGGGGGGGGGGGGGGGGGGGGGGGGGGGGGGGGGGGGGGGGGFCFGGGDGCGGGDGGGFGGGGGGGGCFFFFGFGFGFFFGEBBFGFFFFF)7FFFFF?)#
@M06045:235:000000000-JCY5N:1:1101:7730:3646 1:N:0:CTCAGA
CTTCCACTTGGTCATTTAGAGGAAGTAAAAGTCGTAACAAGGTTTCCGTAGGTGAACCTGCGGAAGGATCATTAAAAAATATAGAATTAATTTTCTATAAACCCAATCTGTGTATTCGTACCTGTTGCTTCCGTGGGACAGTGAACGCTTGTCGTTCCCTCTGGCGCTGTTCTTCGGAACGGATGCTGGGGAGTGCCCACGGGAGGTCTACATAAACTCTGTTTTTTCTGAACTCAGTCTGAAAACTGTTTTTAAATAAACTTTAAAACTTTCAACAACGGATCTCTTGGTTCTCGCATCC
+
CCCCGGGGGGGGGGGGGGGGGGGGGGGGGGGGGGGGGGGGGGGGGGGGGGGGGGGGGGGGGGGGGGGGGGGGGGGGGGGGGGGGGGGGGGGGGGGGGGGGGGGGGGFGGGGGGGGGGGGGGGGGGGGGGGGGGGGGGGGGGGGGGGGGGGGGGGGGGGGGGGGFFGEGGGGGGGG7FDGGGGGGGGGGGGGGGGGGGGGGGGGGGGGGGGGGGGFFGGGGGGGGGGGGGGGGFFGGGFGGGGGCFFGGGGGGGGGDFGGGGGDGGGGFGGFFGFGFGFFDDFFFFGFF?FFFFFFFFF?9#
@M06045:235:000000000-JCY5N:1:1101:19119:3684 1:N:0:CTCAGA
CTTCCACTTGGTCATTTAGAGGAAGTAAAAGTCGTAACAAGGTTTCCGTAGGTGAACCTGCGGAAGGATCATTCATAATTGAGTGTTTTATGGCACTCTTTAAAAAAATCCATATCCACCTTGTGTGCAATGTTTTTGGACTCTCTGTACGTTGATATCCCTTTGGGTCCGATAGGACTTTAGGGGAAGGAAAACCTTAAGAGGGTTTGATTAACTTAACACCTTTAAAGCAGTTTGTCTGAATATCTATTTCTGAATAAACATAATTCAAAAATACAACTTTCAACAACGGATCTCTTGT
+
CCCCGGGGGGGGGGGGGGGGGGGGGGGGGGGGGGGGGGGGGGGGGGGGGGGGGGGGGGGGGGGGGGGGGGGGGGGGGGGGGGGGGGGGGGGGGGGGGGGGGGGGGGGGGGGGGGGGGGGGGGGGGGGGGGGGGGGGGGGGGGGGGGGGGGGGGGGGGGGGGGGGGGGGGGGGGGGGGGGGGGGGGGGGGGGGGGGGGGGGGGGGGGGEGGGCGGGGGGGGGGGGGGGGGCGGGGGGGGGGGGGGGGGGGGGGGGGGGGGGGGGGGGGGGGFFGFGFGFFFGFFFFFFFFFFFBA>BF>B)#
@M06045:235:000000000-JCY5N:1:1101:21370:3689 1:N:0:CTCAGA
CTTCCACTTGGTCATTTAGAGGAAGTAAAAGTCGTAACAAGGTTTCCGTAGGTGAACCTGCGGAAGGATCATTCATAATTGAGTGTTTTATGGCACTCTTTAAAAAAATCCATATCCACCTTGTGTGCAATGTTTTTGGACTCTCTGTACGTTGATATCCCTTTGGGTCCGATAGGACTTTAGGGGAAGGAAAACCTTAAGAGGGTTTGATTAACTTAACACCTTTAAAGCAGTTTGTCTGAATATCTATTTCTGAATAAACATAATTCAAAAATACAACTTTCAACAACGGATCTCTTTG
+
CCCCGGGGGGGGGGGGGGGGGGGGGGGGGGGGGGGGGGGGGGGGGGGGGGGGGGGGGGGGGGGGGGGGGGGGGGGGGGGGGGGGGGGGGFGGGGGGGGGGGGGGGGGGGGGGGGGGGGGGGGGGGGGGGDGGGGGGGGGGGGGGGGGGGGGGGGGGGGGGGGGGGGGGGGGEEGGFFFGGGGGGGGGGGGGGGGGGGGGGGFGGGGGGGGGGGAFGGGGGGGGGGGGGGFGGGGGGDGGFGGGGFGGGGGGGGGGGGGGFGFGFCFGGGGFFF>GFFFFFGFFFFGFAFFFDE>53BDA-#
@M06045:235:000000000-JCY5N:1:1101:9619:3698 1:N:0:CTCAGA
CTTCCATTTGGTCATTTAGAGGAAGTAAAAGTTGTAACAAGGTCTCCGTTGGTGAACCAGCGGAGGGATCATTACCGAGTACTACAACTCATAACCCTTTGTGAACCTTTATACCTGTTGCTTCGGCGGCGCGCCTCCCGGGGCGTGCCCGCCGGTATCATCAGAATCTCTGTTCGAACCCGACGATATTTCTGAGTGTTCTAAGCGAACTGTTAAAACTTTCAACAACGGATCTCTTGGCTCCAGCATCGATGAAGAACGCAGCTAAGGCGAGATCGGAAGAGCACACGTCTGAACTCCG
+
CCCCGGGGGGGGGGGGGGGGGGGGGGGGGGGGGGGGGGGGGGGGGGGGGGGGGGGGGGGGGGGGGGGGGGGGGGGGGGGGGGGGGGGGGGGGGGGGGGGGGGGGGGGGGGGGGGGGGGGGGGGGGGGGGGGGGGGGGGGGGGGGGGGGGGGGGGGGGGGGGGGGGGGGGGGGGGGGGGGGGGGGGGGGGGGGGGGGGGGGGGGGGGGGGGGGGGGGGGGGGGGGGGGGGGGG5EFCEGCFGGGGGGGGCGGGGGGGGGGGGGGGGGGGGFFFGFGFDFFDGFF>@<@:@FFF>>F<?4A?#
@M06045:235:000000000-JCY5N:1:1101:18011:3734 1:N:0:CTCAGA
CTTCCACTTGGTCATTTAGAGGAAGTAAAAGTCGTAACAAGGTTTCCGTAGGTGAACCTGCGGAAGGATCATTCATAATAAGTGTTTTATGGCACTTTTTAAATCCATATCCACCTTGTGTGCAATGTCGTTCGATCTTCTTCTTGGGGATCGACCAAACATCAACCTTTATCTTTTAACTCTTTGTCTGAAAAATATTATGAATAAACAATTCAAAATACAACTTTCAACAACGGATCTCTTGGCTCTCGCATCGATGAAGAACGCAGCTAAGGCGAGATCGGAAGAGCACACGTCTGAA
+
@ACCCCFEEFCFDFECFFFCGFG9@;C@<FFF<FFE@@FFD9C@DC@FDCC,;@<,;CE@FEGGGG,CCFGG,<6CFCF<FFFCC@<E@FFCF,:FF<F9CFGGGFFFDA?F?=<=FFD=F=?FFFCA?F,4B4,EF8,B?EDCE,AAC4+A4?C=:,,=B?,,CFFC?EF,C;;FFGGF=ADCBFGDEF;F998D>F;==FCGGFF@FA,@@D9E9C9<9DF,9ECFA7C9:@*8*:*49,=?FG7<<FDG5//2ACDG?+102)*)28;=+)*;52>)/63):8557)/55<@77<?9#
@M06045:235:000000000-JCY5N:1:1101:14299:3738 1:N:0:CTCAGA
CTTCCACTTGGTCATTTAGAGGAAGTAAAAGTCGTAACAAGGTCTCCGTTGGTGAACCAGCGGAGGGATCATTACCGAGTTATACAACTCCCAAACCCACTGTGAACCTTACCTCAGTTGCCTCGGCGGGACCGCCCCGGCCGCCGCGCAAGCGGCGCCGGACTCCAAGGCGCCCGCCGCAGGGACCCAAAACTCTTTTGCATTACGCCCAACGGCGGGAATTTTTTTCTCTGAGTGCATAAGCAAAACAAATGAATTAAAACTTTCAACAACGGATCTCTTGGTTCTGGCATCGATGAAA
+
CCCCGGGGEEFCFAAEFGFGGGGGFFGGF9F<@FFGGE9<<F<E,@<FDCGFC8FFGGCFGG:FGDFE8D@9FEEFG@FFEGGGGFFCFGDEGFGCFC?CCEA<FGGCGGGFC,C<F5EE9F9BFGGFCF:CGGGG@@FG>CC@EG7:CEC7F@B<FECGEGG:<B6+:>FGGCEE>E8E585CCG>E58*;EGCC7CCGGGGG7CFDGGGG>>CEEGG58:CCGF?EFC:CFFFFF7CG>CC++77C6C</*;FC+*::?DGC7CC7:7?F::D)/7?BG4**094?F*?76?>(55).#
@M06045:235:000000000-JCY5N:1:1101:24280:3745 1:N:0:CTCAGA
CTTCCACTTGGTCATTTAGAGGAAGTAAAAGTTGTAACAAGGTTTCCGTAGGTGAACCTGCGGAAGGATCATTAACAAATCCAATACTTGTGGGGGCGCAAGAGCGTCTCTGCGAATATTAATCCGCCGGCTTCGGCTGGCGGATAACTATATAAATGTGTGTTGTGTTGACTGTGTGTGATAAATTTAATTATTGACAACTTTTAACAATGGGTCTCTAGGCTCTTGCATCGATGAAGAACGCAGCTAAGGCGAGATCGGAAGAGCACACGTCTGAACTCCAGTCACCTCAGAACCTCGA
+
CCCCFGGGGGGGGGGGGGGGGGGGGGGGGGGGGGGGGGGGGGGGGGGEGGGGGGGGGGGGGGGGGGGGGGGGGFGGGGGGGFGFGGGGGGFGGGGGGGGGGGGGGGGG7FFGGGGGGGEFEGGGGGGEGGGGGGGGGGGGG7<FGGFGGGGGGGGGGGGGGGFGFGGGGGGGGGGGGGFGGGGGGGGGGGGGCGDBFGGGGGG9CFGGGGGGGCFGGGGGGGGGGGGGGGG9CCF97CCFGGGGGGGGGGGDGGGGGGGCDGGDFCFFGGFFGFGFGFF=>@FF=GFF=?FFF?F(03?(#
@M06045:235:000000000-JCY5N:1:1101:25142:3784 1:N:0:CTCAGA
CTTCCACTTGGTCATTTAGAGGAAGTAAAAGTCGTAACAAGGTTTCCGTAGGTGAACCTGCGGAAGGATCATTCATAATTGAGTGTTTTATGGCACTCTTTAAAAAAATCCATATCCACCTTGTGTGCAATGCTTTTGGACTCTCTGTACGTTGATATCCCTTTGGGTCCGATAGGACTTTAGGGGAAGGAAAACCTTAAGAGGGTTTGATTAACTTAACACCTTTAAAGCAGTTTGTCTGAATATCTATTTCTGAATAAACATAATTCAAAAATACAACTTTCAACAACGGATCTCTTTA
+
CCCCGGGGGGGGGGGGGGGGGGGGGGFGGGGGGGGGGGGGGGGGGGGGGGGGFGFGGGGGGGDGGGGFGFFGFGGGGGGGFGGGGGGGGFGGFGGGGGGGGGGGGGGGGGGGGGGGGGGGGGGGGGGGGGGGGGGGGGGGGGGEGGGGGGGGGGGGGGGGGGGGGGDEGGDGGGGGGGGGGGGGFGGGCCCGGGGGGGGGGGGGEGGGGGGFCEGGGGGGGGGFGDFGGGGG,DFGFGGGGGGGGGGGFFFGDFEFGFGC?DGGGFGGGGFFGFGFGFFFGFFFFGFFFFDFFFF366<)#
@M06045:235:000000000-JCY5N:1:1101:11816:3806 1:N:0:CTCAGA
CTTCCACTTGGTCATTTAGAGGAAGTAAAAGTCGTAACAAGGTTTCCGTAGGTGAACCTGCGGAAGGATCATTCATAATTGAGTGTTTTATGGCACTCTTTAAAAAAATCCATATCCACCTTGTGTGCAATGTTTTTGGACTCTCTGTACGTTGATATCCCTTTGGGTCCGATAGGACTTTAGGGGAAGGAAAACCTTAAGAGGGTTTGATTAACTTAACACCTTTAAAGCAGTTTGTCTGAATATCTATTTCTGAATAAACATAATTCAAAAATACAACTTTCAACAACGGATCTCTTTG
+
CCCCGGGGGGGGGGGGGGGGGGGGGGGGGGGGGGGGGGGGGGGGGGGGGGGGGFGGGGGGGGGGGGGGGGGGGGGGGGGGGGGGGGGGGGGGGGGGGGGGGGGGGGGGGGGGGGGGGGGGGGGGGGGGGGGGEFEFGGGGGGGGGGGGGGGGGGGGDFFFGCFG<FCFGFGCGGG<DFG?FGGFGGGGGGGCFGFGGGGGGDFFGGGGGGGGGGGGGGGGGGGGGGGGFGFGGGGGGGGGGGGGGGGGGFGFCFFFEGGCFFFGGGGGGGFF7>GFGFFFGFFFFGFFFFDB:>:<FAA)#
@M06045:235:000000000-JCY5N:1:1101:25274:3856 1:N:0:CTCAGA
CTTCCACTTGGTCATTTAGAGGAAGTAAAAGTCGTAACAAGGTCTCCGTTGGTGAACCAGCGGAGGGATCATTACCGAGTTATTACTCCAAACCCTTTGTGAACCTTACCTTTTTGTTGCTCGGCGCACCGCGGGCCGCGGCTTCGGCCCGTCCCGCAGCGCGCCAGAGGACCCAACTCTTCAATTTATAGCGTACCTTCTGATTTACAAAACAAACAAGTTAAAACTTTCAACAACGGATCTCTTGGTTCTGGCATCGATGAAGAACGCAGCTAAGGCTAGATCGGAAGAGCACACGTCT
+
CCCCGGGGGGGGGGGGGGGGGGGGGGGGGGGGGGGGGGGGGGGGGGGGGGGGGGGGGGGGGGGGGGGGGGGGGGGGGEEGGGGGGGGGGGGGGGGGGGGGGGGGGGGGGGGGGGGGGGGGGGGGGGGGGGGGGGGGGGGGGGGGGGGGGGGGGGGGGGGEDGGGGDGGGGGGGCGGGGFGFGFGGGGGGGDGGGDGGGGFGGGFCEEGGGGGGGGGGGGFFFGGGGFG??7CCGGGGDC57CFGGGGGGGGGFG6709DFGGGGGGGGDGFFGFGFF?F@D5FF@CE:7B@FF:7:FFF2#
@M06045:235:000000000-JCY5N:1:1101:19067:3873 1:N:0:CTCAGA
CTTCCACTTGGTCATTTAGAGGAAGTAAAAGTCGTAACAAGGTCTCCGTTGGTGAACCAGCGGAGGGATCATTACCGAGTTTACAACTCCCAAACCCCTGTGAACATACCACTTGTTGCCTCGGCGGATCAGCCCGCTCCCGGTAAAACGGGACGGCCCGCCAGAGGACCCCTAAACTCTGTTTCTATATGTAACTTCTGAGTAAAACCATAAATAAATCAAAACTTTCAACAACGGATCTCTTGGTTCTGGCATCGATGAAGAACGCAGCTAAGGCCAGATCGGAAGAGCACACGTCTGT
+
CCCCGGGGGFAEGGGGFFGGGGGGGGGGGGFFAGGGGGGGGFFFFFGGCAFFGGGGG8CFFGDGGGG7C7AFGGGGGG@C@FGCFEGGFGEC@=FGCFGGEFGGGFGFGGGGGFFEAGGAEFEG@FEGGCGGFCEGGC@=FGGGEGGGGGDGGGEE>E@:FGGGGGGFFGDGGGGGG?CFC<FGGG;2CCEC9EGFFGGGGGFFGGGGG8FCCGFCFGGFFG?9>FFFFFGF6CFGGGGGF9CFGCF=FCDGF*AFGG4>CGFFCFGDGG@F>=C47F>@5??FFD@@F>F@FFF9F(8(#
@M06045:235:000000000-JCY5N:1:1101:15486:3903 1:N:0:CTCAGA
CTTCCACTTGGTCATTTAGAGGAAGTAAAAGTCGTAACAAGGTCTCCGTTGGTGAACCAGCGGAGGGATCATTACCGAGTTATTACTCCAAACCCTTTGTGAACCTTACCTTTTTGTTGCTCGGCGCACCGCGGGCCGCGGCTTCGGCCCGTCCCGCAGCGCGCCAGAGGACCCAACTCTTCAATTTATAGCGTACCTTCTGATTTACAAAACAAACAAGTTAAAACTTTCAACAACGGATCTCTTGGTTCTGGCATCGATGAAGAACGCAGCTAAGGCGAGATCGGAAGAGCACACGTCG
+
CCCCGGGGGGGGGGGGGGGGGGGGGGGGGGGGGGGGGGGGGGGGGGGGGGGGGGGGGGGGGGGGGGGGGGGGGGGGGGGGGGGGGGGGGGGGGGGGGGGGGGGGGGGGGGGGGGGGGGGGGGGGGGGGGGGGEGGGGGGGGGDGGGGGGGGECGGGGDFGEGGGGEGGGGGGGGGGGGGGGGGGGGGGGGGGGGGGGGGGFGGGFGGGGGGGGGGFCFGFCFGGGGGGGGFGGGGGGGEGCGFGGGGDCFGGGGGGEGGGGGGG=FGGGGFFDFFFGFFBGEFFFGF>@@FFFFFB>>33#
@M06045:235:000000000-JCY5N:1:1101:24610:3910 1:N:0:CTCAGA
CTTCCACTTGGTCATTTAGAGGAAGTAAAAGTCGTAACAAGGTCTCCGTTGGTGAACCAGCGGAGGGATCATTACCGAGTTTACAACTCCCAAACCCCTGTGAACATACCTATACGTTGCCTCGGCGGATCAGCCCGCGCCCCGTAAAAAGGGACGGCCCGCCCGAGGACCCCTAAACTCTGTTTTTAGTGGAACTTCTGAGTAAAACAAACAAATAAATCAAAACTTTCAACAACGGATCTCTTGGTTCTGGCATCGATGAAGAACGCAGCTAAGGCCAGATCGGAAGAGCACACGTCTT
+
CCCCGGGGGGGGGGGGDFGGGGGGGGGGGGGGGGGGGGGGGGGGGGGGCCGFGGGDGGGGGGGGGG@FGGGGGFGGGGGFGGGGGGGGGGFGGGFFGGGGGGGGGGGGGGGGGGGGFFFGGGGGGGGGGGGGGGFGGGGGGGGGGDFFGGGGGGGGGGGGGGGGGGGGGGGGGGGGFGGGGGGGGGGFGGGFGGF8FCFGGE<EGFGDGGCFGDFGFGGGGGGGGGGGFCGGGGGGGGE5DFGGGGGGGGGGF6EDFG<7E>DDFGFDDCDDGFG@G:>F*5=F57>D>5@??FFFFF::#
@M06045:235:000000000-JCY5N:1:1101:5476:3927 1:N:0:CTCAGA
CTTCCACTTGGTCATTTAGAGGAAGTAAATGTCGTAACAAGGTTTCCGTAGGTGAACCTGCGGAAGGATCATTCACAATAAGTGTTTATGGCACTTTCAAATCCATACCCACCTTGTGTGCATTGTAAAGGCCCTTTCAACTTTGGAAGATTGGGCTTCATTTTCTCACACGTCTTCAATTGCAAGTCTAACATTCAGAGTAATCAAAACTCGAATACAACTTTCAACAACGGATCTCTTGGCTCTCGCATCGATGAAGAACGCAGCTAAGGCGAGATCGGAAGAGCACACGTCTGAACTT
+
CCCCGGGGGGGGCGGGGGGGGGGGGGGGGGGGGGGGGGGCEGGGGGGGGGGGGGGGGCFGGGGGGGGGGGGGGGGGGGGGGDGGGGGFGGGGEGGGGFGGGFGGFG?FGGGGGGGGGGGGGGGEGFGGGGGGFGGGGGGGGGGGG8EEFGGGGGGGGGGFFGGGGGGGGGGGGGGGGGGGGEGGGGGGFGFGGFFFGGGGGGFGGFGGGGGGGGGGGGGGGGGGGFGGFFGGGGDD7EFFFFGFGGG5>77CDGFG?7CFFGGCGGGFFCAFF>CEGFF378BFFCAAFFFEF5@F=9?2#
@M06045:235:000000000-JCY5N:1:1101:5951:3928 1:N:0:CTCAGA
CTTCCACTTGGTCATTTAGAGGAAGTAAAAGTCGTAACAAGGTCTCCGTTGGTGAACCAGCGGAGGGATCATTACCGAGTTATACAACTCCTAAACCCACTGTGAACCTTACCTCAGTTGCCTCGGCGGGACCGCCCCGGCCGCCGCGCAAGCGGCGCAGGACTCTAAGGCGCCCGCCGCAGGGACCCAAAACTCTTTTGCATTACGCCCAACGGCGGGAATTTTTTTCTCTGAGTGGAGAAGTAAAACAAATGAATCAAAACGTTCAACAAAGGATCTCTTGGTTCTGGCATCGATGAAC
+
ACCB@EAEFGFECF<@,FFFFFC<FCC<EDFE@FFFFGA@@<F<CFAF<EFFCFGGGGGFC@CEEEGCC78CFG6CF@FG7CFF<CFFGGG,9CE=CBFB<FFGGGGCFFECEA,CFFFG<FFFEGGGG7>FFD:+3:FF@FGGDGEECECEGGGD7**14**4:,7,F+?<*1:88CC88:CCGF;>CFC**<E77AFGC+<EFGF888*28*:8CGGGEC6+<:8>3+30++3CE*+**:C++*:99C<>**+*+*:6?C*)2229*0/)*7*.29?@*/9=F36?B?4)9/70)::.#
@M06045:235:000000000-JCY5N:1:1101:9150:3949 1:N:0:CTCAGA
CTTCCACTTGGTCATTTAGAGGAAGTAAAAGTCGTAACAAGGTTTCCGTAGGTGAACCTGCGGAAGGATCATTCATAATAAGTGTTTTATGGCACTTTTTAAATCCATATCCACCTTGTGTGCAATGTCAGTCGATCTTCTTCATGGAGATCGGCCAAACATCAACCTTTATTTTTTAACTCTTTGTCTGAAAAATATTATGAATAAACAATTCAAAATACAACTTTCAACAACGGATCTCTTGGCTCTCGCATCGATGAAGAACGCAGCTAAGGCCAGATCGGAAGAGCACACGTCTGAG
+
CCCCGGGGGGGGGGGGGGGGGGGGGGGGGGGGGGGGGGGGGGGGGGGGGGDGGFGGGGGGGGDGGGGGGGGGGGGGGGGGGGGGGGGGGGGGFDGGGGGGGGGGGGGGGGGGGGGGGGGGGGGGGGGGGGGGGGGGGGGGGGGGGGGGGGGGGGGGGGFGGGGGGGGGGGGGGGGGGGGGGGGGGGGFGGGGFGGGGGGGGFGGGGGGGGGGGGGGDGGGGGGGGGGGGGCEGGGGDEGGGGGCGGCFFGGGG4E46CF7CDGGGG:DCDFFGACFGFFF=4;>DDDFFFFFFFEBF:16#
@M06045:235:000000000-JCY5N:1:1101:23058:3961 1:N:0:CTCAGA
CTTCCACTTGGTCATTTAGAGGAAGTAAAAGTCGTAACAAGGTCTCCGTTGGTGAACCAGCGGAGGGATCATTACCGAGTTATTACTCCAAACCCTTTGTGAACCTTACCTTTTTGTTGCTCGGCGCACCGCGGGCCGCGGCTTCGGCCCGTCCCGCAGCGCGCCAGAGGACCCAACTCTTCAATTTATAGCGTACCTTCTGATTTACAAAACAAACAAGTTAAAACTTTCAACAACGGATCTCTTGGTTCTGGCATCGATGAAGAACGCAGCTAAGGCGAGATCGGAAGAGCACACGTCC
+
CCCCGGGGGGGGGGGGGGGGGGGGGGGGGGGGGGGGGGGGGGGGGGGGGGGGGGGGGGGGGGGGGGGGGGGGGGGGGGGGGGGGGGGGGGGGGGGGGGGGGGGGGGGGGGGGGGGGGGGGGGGGGGGGGGGGGGGGGGGGGGGGGGGGGGGGGGGGGDGGGGGGGGGGGGGGGGGGGGGGGGGGGGGGGGGGGGGGGGGGGGFGFGGGGGGGGGGGGGGGGGFGGGGGGGGGGGGGGEGGGGGGGGGGGGGGGGGDGGGGGGGG=FGGGGFFGFGFGFFFGFFF?FFFFFFFFFFFFF?1#
@M06045:235:000000000-JCY5N:1:1101:16356:3970 1:N:0:CTCAGA
CTTCCACTTGGTCATTTAGAGGAAGTAAAAGTCGTAACAAGGTTTCCGTAGGTGAACCTGCGGAAGGATCATTACAAATCTCTGTCTTGCTTGGGAGGCGTCTTCGGGCGCTGACTGGCAGACACATATGCACAGGGCCGCAAGGCTCTGATGTTTACGCTTGTTTGTTTGACAGATTTATTATGTGACTAAACTTGACAACTTTTAACAATGGATCTCTTGGCTCTTGCATCGATGAAGAACGCAGCTAAGGCCAGATCGGAAGAGCACACGTCTGAACTCTAGTCACCTCAGAATCTCC
+
CCCCGGGGGGGGGGGFGGGGGGGGGGGGGGGGGGGGGGGGGGGGGGGGGGGGGGGGGGGGGGGGGGDGGGGGGGGGGFGGGGGGGGGGGGGDFGFFGGGGEGGGGGGGGGGGGGGFEFGGGGGGGGGGGGGGGGGGGGGGGGGGGGCFFGAFGFFGGGGGGEGFGGGGGFGGGGGGGGGGGGGGGGGGGGGGGGGGGGGFFFGGGGGGGGFGGGGGGGGGGGGGGGGGGGGGGGGGGFGGGGGEGGGGGFGGGGGGGGGGGGGGGGGGGGFFGFD:CFF6:BFFFDBFFF6)6?FAB245#
@M06045:235:000000000-JCY5N:1:1101:15351:3983 1:N:0:CTCAGA
CTTCCACTTGGTCATTTAGAGGAAGTAAAAGTCGTAACAAGGTCTCCGTTGGTGAACCAGCGGAGGGATCATTACCGAGTTATTACTCCAAACCCTTTGTGAACCTTACCTTTTTGTTGCTCGGCGCACCGCGGGCCGCGGCTCCGGCCCGTCCCGCAGCGCGCCAGAGGACCCAACTCTTCAATTTATAGCGTACCTTCTGATTTACAAAACAAACAAGTTAAAACTTTCAACAACGGATCTCTTGGTTCTGGCATCGATGAAGAACGCAGCTAAGGCCAGATCGGAAGAGCACACGTCA
+
CCCCGGGGGGGGGGGGGGGGGGGGGGGGGGGGGGGGGGGGGGGGGGGGGGGGGGGGGGGGGGGGGGGGGGGGGGGGGGGGGGGGGGGGGGGGGGGGGGGGGGGGGGGGGGGGGGGGGGGGGGGGGGGGGGGGEGGGGGEGGGGGGGGGGGGEGGGGGEGGGGGGGGGGGGGGGGGGGGGGGFGGGGGGGGGGGGGGGGGFGGGGFGGGGFFGGGGGGFGGGGCCGGGGGGDGGGGGGGGEDEGFGGF9ECFGGGGFGGGGGFFGGFGGGGFBGFGFGFFFF35*9>EFE>@>FFF0)(.-#
@M06045:235:000000000-JCY5N:1:1101:12065:4042 1:N:0:CTCAGA
CTTCCACTTGGTCATTTAGAGGAAGTAAAAGTCGTAACAAGGTTTCCGTAGGTGAACCTGCGGAAGGATCATTCAAAAGTGTGAATGGCACTTTTTCAATATCCATTACCCACCTTGTGTGCAATGTCGTGGGAGAGGACTTTGGTTCTCTCTTTCATACATACCACTCTTTCTTTCAGTATCAGTCTACAATCTATTTGGAGTAATAAAAAACTCGAAATACAACTTTCAACAACGGATCTCTTGGCTCTCGCATCGATGAAGAACGCAGCTAAGGCCAGATCGGAAGAGCACACGTCTA
+
CCCCGGGGGGGGGGGGGGGGGGGGGGGGGGGGGGGGGGGGGGGGGGGGGGGGGGGGGGGGGGGGGGGGGGGGGGGGGGGGGGGGGGGGGGGGGGGGGGGGGGGGGGGGGGGGGGGGGGGGGGGGGGGGGGGGGGGGGGGGGGGGGGGGGGGGGGGGGGGGGGGGGGGGGGGGGGGGGGGGGGGGGGGGGGGGGGGGGGGGGGGGGGGGGGGGGGGGGGGGGGGGGGGGDGGGGGGGGGGGGGGGGGGGFGGGGGG<EDGGGGGGG<FDGGFFGFGFFFFFGFFFF<DEFFFFFFFFFFF8#
@M06045:235:000000000-JCY5N:1:1101:23025:4061 1:N:0:CTCAGA
CTTCCACTTGGTCATTTAGAGGAAGTAAAAGTCGTAACAAGGTCTCCGTTGGTGAACCAGCGGAGGGATCATTACAGAGTTGCAAAACTCCCAAACCATTGTGAACGTTACCTAAACCGTTGCTTCGGCGGGCGGCCCGGGTCCTTCCCGGCGCCCCTCGGCCCTCGCGGGCGCCCGCCGGAGGAAAACCAAACTATTGCATTGTATGGCCTCTCTGAGTCTTCTGTACTGAATAAGTCAAAACTTTCAACAACGGATCTCTTGGTTCTGGCATCGATGAAGAACGCAGCTAAGGCGAGAC
+
CCCCGGGGGGGGGGGGGGGGGGGGGGGGGGGGGGGGGGGGGGGGGGGGGGGGGGGGGGGGGGGGGGGDGGGGGGGGGFGGGGGGGGGGGGGGGGGGGGGGGGGGGGGGGGGGGGGGGGGCFGDGGGGGGGGGGGGGGGGGGGGGGGGGGGDGEGGGGGGGGGGGGGGGGGGGGGGGEEGGGGGGGGGGGGFGGGFGGGGGC?FECEGGGGGGGF89E7+AEFFFGGGFGCCEGFCGGGGGGGGGGGGGGGGGGGGGGDC*ADGGGGGGF7?FFFF:05BFGFFFFDF>D>FF?4F?;161#
@M06045:235:000000000-JCY5N:1:1101:12603:4080 1:N:0:CTCAGA
CTTCCACTTGGTCATTTAGAGGAAGTAAAAGTCGTAACAAGGTCTCCGTTGGTGAACCAGCGGAGGGATCATTACCGAGTTTACAAACTCCCAAACCCTTTGTGAACCTTACCATATTGTTGCTTCGGCGGGACCGCCCCGGCGCCTTCGGGCCCGGAACCAGGCGCCCGCCGGAGGCCCCAAACTCTTATGTCTTTAGTGGTTTTCTCCTCTGAGTGACACATAAACAAATAAATAAAAACTTTCAACAACGGATCTCTTGGTTCTGGCATCGATGAAGAACGCAGCTAAGGCAAGATCG
+
CCCCGGGGGGGGGGGGGGGGGGGGGGGGGGGGGGGGGGGGGGGGGGGGGGGGGGGGGGGGGGGGGGGGGGGGGGGGGGDGGGGGGGGGGGGGGGGGGGGGGGGGGGGGGGGFGGGGGGGGGGGGGGGGDFGGGGGGGGGGGGGGGGGGGGGGGGGGGGGGGGGGGGGGGGGGGGGGGGFGGGGGGGGGGGGGGGGGGFGGFGFGGGF9FGFFGFGGGGGGEFGFGGGGGGGGGGFGGGGGGDFEGGGGGGFFDGEDGCFGGGCFGGG*:<@?FBGFFB6?>F>@><BE@FFFFF><)4))#
@M06045:235:000000000-JCY5N:1:1101:7311:4132 1:N:0:CTCAGA
CTTCCACTTGGTCATTTAGAGGAAGTAAAAGTCGTAACAAGGTTTCCGTAGGTGAACCTGCGGAAGGATCATTCATAATAAGTGTTTTATGGCACTTTTTAAATCCATATCCACCTTGTGTGCAATGTCAGTCGATCTTCTTCATGGAGATCGACCAAACATCAACCTTTATCTTTTAACTCTTCGTCTGAAAAATATTATGAATAAACAATTCAAAATACAACTTTCAACAACGGATCTCTTGGCTCTCGCATCGATGAAGAACGCAGCTAAGGCGAGATCGGAAGAGCACACGTCTGAT
+
CCCCGGGGGGGGGGGGGGGGGGGGGGGGGGGGGGGGGGGGGGGGGGGGGGGGGGGGFGGGGGDGGGGGGGGGGGGGGGGGGGGGGGGGGGGGGGGGGGGGGGGGGGGGGGGGGGGGGGGGGGGGFGGGGGGGGGGGGGGGGCGFGGGGGGGGGGGGGGGGGGGGGGFGGGGGGFGGGGFGGGGGGGGGGGGGGGGFEGGCGGGGGGGGGGGGGGGGFCFGGGG6CEGGGGGGGFGGGGGFFGGF6C>CEGDGGGGGDGGGGG=D4?CDGDF8@=*AD>::<6FFFGEFFFFFFFB:F<<6#
@M06045:235:000000000-JCY5N:1:1101:26401:4184 1:N:0:CTCAGA
CTTCCACTTGGTCATTTAGAGGAAGTAAAAGTCGTAACAAGGTTTCCGTAGGTGAACCTGCGGAAGGATCATTATCGTAGGGCTTCTGCCCTGTCGAGATAGCGTCCTTGCCTATTTTTTGGAGTACCTTTTCGTTTCCTCAGCAGGCTTGCCTGCTACTGGGGACCCTTTAAACTCTTTGTAAATACAGCATCTGTCTGAATAAACACACAAAAAATCAAAACTTTCAACAATGGATCTCTTGGTTCTGGCATCGATGAAGAACGCAGCTAAGGCAAGATCGGAAGAGCACACGTCTGAC
+
CCCCGGGGGFGGGDGGGGGGGGDFFFFFFGGGGGGGFFGGDCFGGGGGGGCFGGGGGGGGGCEFFEFFDGFGGGGGGFC7FFCFGCG<FGFFGGFGGGGGGGG@GGGGGDDGEGCGGGCGGGGFGGGGGGGGGGGGGGGFFFFGGGGGGGGGGGGGGGGGGGCEEFGGGGG9FGGGGFGFFGG9CFGGGGGGGGGCFGGGF=DGFGDFGGEGGG>FCCFGGGCEGGFGGGGFFGGCFC?EGGGCCCCCGDGFGGGG*9CFGGGFF5CGDCA=FF4AGFFFFFF3>D)>FFFFFFEFFF06#
@M06045:235:000000000-JCY5N:1:1101:7610:4220 1:N:0:CTCAGA
CTTCCACTTGGTCATTTAGAGGAAGTAAAAGTCGTAACAAGGTCTCCGTTGGTGAACCAGCGGAGGGATCATTACCGAGTTATTACTCCAAACCCTTTGTGAACCTTACCTTTTTGTTGCTCGGCGCACCGCGGGCCGCGGCTTCGGCCCGTCCCGCAGCGCGCCAGAGGACCCAACTCTTCAATTTATAGCGTACCTTCTGATTTACAAAACAAACAAGTTAAAACTTTCAACAACGGATCTCTTGGTTCTGGCATCGATGAAGAACGCAGCTAAGGCTAGATCGGAAGAGCACACGTCG
+
CCCCGGGGGGGGGGGGGGGGGGGGGGGGGGGGGGGGGGGGGGGGGGGGGGGGGGGGGGGGGGGGGGGGGGGFGGGGGGGGGGGGGGGGGGGGGGGGGGGGGGGGGGGGGGGGGGGGGGGGGGGCGFGGGGGGGGGGGEEGGGGGGGFGGGGGGGGDGGEGGGFGGEGGGGGGGGGGGGGGGFGGGGGGGGFGEGGGGGGGGGGG9@@FGGGGGGGCGGGGCEGGGGFGGGGGGGGGGGEGGGFG7DF6FGFFFCFGGGGGGGF7*?CFGCBFGFGF*559>7=FFGF:BB@@FFFFFF?0#
@M06045:235:000000000-JCY5N:1:1101:20223:4222 1:N:0:CTCAGA
CTTCCACTTGGTCATTTAGAGGAAGTAAAAGTCGTAACAAGGTTTCCGTAGGTGAACCTGCGGAAGGATCATTAAAAAAAAATACGCCTGGTGCAGTGCTAACACACTAATCCAGGTTGTATATAACCACCTGTTTACCTTTACCTGTTGCTTCCGTGGAATACGGGTGCTCTTCCTGTTCGCAGGCTTGAGTTACCTTCCACGGGTGTATTCAAAAACTCGTTTTGTAATTTTGTCTGATTTAAAATTTTAATTAAAGTTAAAACTTTCAACAACGGATCTCTAGGTTCTCGCATCGATG
+
CCCCGGGGGGGGGGGGGGGGGGGGGGGGGGGGGGGGGGGGGGGGGGGGGGGGGGGGGGGGGGGGGGGGGGGGGGGGGGGGGGGGGGGGGGGGGGGGGGGGGGGGGGGGGGGGGGGGGGGGGGGGGGGGGGGGGGGGGGGGGGGGGGGGGGGGGGGGGGGGGGGGGEDGGGGGGGGGGGGGGGGGGGGGGGGGGGGGGGGGGGGGGGGGGGGGGGGCFCEGFGGGGGGGG7EGGGCF?GGGGGGGGGGGGGGGGGGGGGGGGGGGGGGGGGFFGFGFDB@BGFFFFGFF?BFFF>D?FF01#
@M06045:235:000000000-JCY5N:1:1101:6262:4235 1:N:0:CTCAGA
CTTCCACTTGGTCATTTAGAGGAAGTAAAAGTCGTAACAAGGTTTCCGTAGGTGAACCTGCGGAAGGATCATTCACAATAAGTGTTTATGGCACTTTCAAATCCATACCCACCTTGTGTGCATTGTAAAGGCCCTTTCAACTTTGGAAGATTGGGCTTCATTTTCTCACACGTCTTCAATTGCAAGTCTAACATTCAGAGTAATCAAAACTCGAATACAACTTTCAACAACGGATCTCTTGGCTCTCGCATCGATGAAGAACGCAGCTAAGGCTAGATCGGAAGAGCACACGTCTGAACTG
+
CCCCGDEGGGGGGGGGCEFFGGGF-EEGGFACCFCFGGGEF9FFEAC@EFF7CCFFGFGGEEFGGGGFCFDFEFDFGFGGFGFAFCCFGFGGGGGGFFFGCGGGFGGGDEFGGGGCGFGGFECFFGGGCGFGCFGGGG9CFGGGGC<FGFGGG@FGFEFGGFFGCCFFGG:F:+AFGFGGGFA>F9FGGGGGGGGGGGGGGA9,CED=@D>BCFGFFFFFGGGGGFFC6DF>C>EEEGGG>FFEFFF7ED>C;97C@>:@?FDCD<DF>C);86CF*3;>D>)8545AF)2)2:A;4::)#
@M06045:235:000000000-JCY5N:1:1101:23705:4258 1:N:0:CTCAGA
CTTCCACTTGGTCATTTAGAGGAAGTAAAAGTCGTAACAAGGTCTCCGTAGGTGAACCTGCGGAGGGATCATTCACATGATTACCTTTTCAACAAACTGTGAACTTTATTTAATCTATTCGTGTGTGTTGTTTGTTCATTCAATTTCAACATCACACTGTCATTCGATGAACATTAGATAGCTGGCTTGATTTTCGAATCTTTCTCAGCTGATTGTTTTTGAATTTAATTACTCGATACAATCAACCAACAAACATAGAAACAACTCTATGCCCTGGATATCTTGGTTCTCGCATCGATTG
+
CCCCGGGGGGGGGGGFGGGGGGGGGFGDFGGGGGGGGGGGGGGFGGGGGGGGGGGGGGGGGGGGGGGGGEGGGGGGGGGGGGGGFFGGGGGCGGGGGGGGGGGGGGGFGGGGGGFGGGGGDEGGFGFEFGGGGGGGGGFEGGFGGGGGGGGFGGGGGGGGGGGGGGC?FFGGGGGGGGGGFGGGGDGGGGGFGGGGGGFGGEEFFGGGGGCFFGGGGGGDEGFEGGGGGGGGGGGGGGGGGGGGGFFGDDDG4FECFGGGGCGGGGGGGGFFF4CFD4AA76FFFGFFFFCBBEABE@F)#
@M06045:235:000000000-JCY5N:1:1101:25040:4294 1:N:0:CTCAGA
CTTCCACTTGGTCATTTAGAGGAAGTAAAAGTCGTAACAAGGTTTCCGTAGGTGAACCTGCGGAAGGATCATTACCGAGTGAGGGCCCTCTGGGTCCAACCTCCCACCCGTGTTTATTATACCTTGTTGCTTCGGTGGGCCCGCCGTATGGCCGCCGGGGGGCTTCTGCCCCCGGGCCCGTGCCCGCCGAAGACACCTAGAACTCTGTCTGAAGATTGTAGTCTGAGTGAAACTATAAATTATTTAAAACTTTCAACAACGGATCTCTTGGTTCCGGCATCGATGAAGAACGCAGCTAAGC
+
CCCCGGGGGGGGGGGGGGGGGGGGGGGGGGGGGGGGGGGGGGGGGGGGGGGGGEGGGGGGGGGGGGGGGGGGGGGGGGGGGGGGGGGGGGGGGGGGGGGGGGGGGGGGGGGGGGGGGGGGGGGGGGGGGGGGGGGGEGGGGGGGGGGGGGGGGGGGGGGGGGGGGGGGGGGGGGGGGGGGGGGGGGGGGGGGGGGGGGGGGGGGGGGGGGGGGGGGGGGGGGGGGGGGGGGGGGGGFDFGGGGGGFGGGGGGGGGGGGGGGGGDGGGGGG=BDFGFGF>BGFFFFFFFF?FB>:DBFFA3#
@M06045:235:000000000-JCY5N:1:1101:14946:4296 1:N:0:CTCAGA
CTTCCACTTGGTCATTTAGAGGAAGTAAAAGTCGTAACAAGGTCTCCGTTGGTGAACCAGCGGAGGGATCATTACCGAGTTATTACTCCAAACCCTTTGTGAACCTTACCTATTACTGCTGTTGCCTCGGCGGACGGCCGGGAGGGCACCCCCTCGCGGGGCCGCCCGACCAGCCCCCGCCGGCAGCACCAAACTCTTGAATTTATAGCGAAACTACTTCTGAATAACAAAAACAAACGAATCAAAACTTTCAACAACGGATCTCTTGGTTCTGGCATCGATGAAGAACGCAGCTAAGGCA
+
CCCCGGGGGGGGGFGGGGGGGGGGGGGGGGGGGGGGGGDFEGGGGGGGGGGGGGGGGGGGGGGGGGEGGGGGGGGGGDGGGGGGGGGGGGGGGGGGGGGGGGGGGGGGGGGGGCGGGGGGGGGGGGGGGGGGGGGGDEGGEGGGGGGGGGGGGGGGGGGGDDCEGGGEGGGGGGGGGGGGGDGGDEGCFF>GFFFG7CFFGCFFGGEGGGGGC*+CCEFCFF:FC?GGGFFGGGFGF5=EG*CFCD>6E7D>F>ECCGDGGGGGGFFG4:>FGFF4*7@>FFF49FFFFFD58@59=2:(#
@M06045:235:000000000-JCY5N:1:1101:13529:4299 1:N:0:CTCAGA
CTTCCACTTGGTCATTTAGAGGAAGTAAAAGTCGTAACAAGGTTTCCGTAGGTGAACCTGCGGAAGGATCATTACCGAGTGCGGGCCCTCGCGGCCCAACCTCCCACCCTTGTCTCTATACACCTGTTGCTTTGGCGGGCCCACCGGGGCCACCTGGTCGCCGGGGGACGCACGTCTCCGGGCCCGCGCCCGCCGAAGCGCTCTGTGAACCCTGATGAAGATGGGCTGTCTGAGTACTGTGAAAATTGTCAAAACTTTCAACAATGGATCCCTTGGTTCCGGCATCGATGAAGAACGCAGG
+
CCCCFGGGGFGGGGGGGGGGGGFGGGGGGGGGGGGGGGGGGGGGGGGGGGGGGGGGGGGGGGGGGGGGGGGGGGGGGGGGFGGGGGGGGGGGGGGGGGGGGGGGGGGGGGGFGGGGAFGGGGGGGGFGGGGGGGGGGGGGGG@FGEGGGGGGGGGGFGGGGGGGGGGEGGGGGGGGCCFGCGGGGGGDEGGDEGGGGCEGGGGGFC7CCCCEEGF?F7C9<CFDGGGGGC9C0<<CCFF+CF7:CGGF0*:DCGGGGGC*A7*9=FFG70).0=<?FF=FGFFFB45.<@4@FFFB3(4(#
@M06045:235:000000000-JCY5N:1:1101:18886:4369 1:N:0:CTCAGA
CTTCCACTTGGTCATTTAGAGGAAGTAAAAGTCGTAACAAGGTTTCCGTAGGTGAACCTGCGGAAGGATCATTCATAATTGAGTGTTTTATGGCACTCTTTAAAAAAATCCATATCCACCTTGTGTGCAACGTTTTTGAACTCTCTGGCATTAAAAAGCCAAGAGGGTTTGATTAACTTAACACCTTTAAAGCAGTTTGTCTGAATATCTATTTCTGAATAAACATAATTCAAAAATACAACTTTCAACAACGGATCTCTTGGCTCTCGCATCGATGAAGAACGCAGCTAAGGCGAGATCT
+
CCCCGGGGGGGGGGGGGGGGGGGGGGGGGGGGGGGGGGGGGGGGGGGGGGGGGGGGGGGGGGGGGGGGGGGGGGFGGGGGFGGGGGGGGFFGGGGGGGGGGGGGGGGGGGGGGGGGGGGGGGGGGGGGGGGGFGGGGGGGGGGGGGGGGGGGGGGFGGGGGGGGGGGGFGGGGGGFGGGGGGGGGGGGGGGGGGGGGGGGGGGGGGGGGGGGGGGGFEGGGFGGGGGGGGGGGDGGGGGGGGGGGGGGGGFFD:=DE>DCFF=FCFGGGDF>DFCFGFFFDFFFFC3>FFFFFFFFFFF7#
@M06045:235:000000000-JCY5N:1:1101:15755:4375 1:N:0:CTCAGA
CTTCCACTTGGTCATTTAGAGGAAGTAAAAGTCGTAACAAGGTCTCCGTTGGTGAACCAGCGGAGGGATCATTACAGAGTTGCAAAACTCCCAAACCATTGTGAACGTTACCTTTACCGTTGCTTCGGCGGGCGGCCCGGGTCCTGCCCGGCGCCCCTCGGCCCTCGCGGGCGCCCGCCGGAGGTAAACCAAACTATTGCATTGTATGGCCTCTCTGAGTCTTCTGTACTGAATAAGTCAAAACTTTCAACAACGGATCTCTTGGCTCTGGCATCGATGAAGAACGCAGCTAAGGCCAGAC
+
CCCCGGGGGGGGGEGFGGGGGGGGGGGGGGGGGGGGGGGGGGGGGGGGGGGGGGGGGGGGGGGGGGGGGGGGGGGGGGFGGGGGGGGGGGGGGGGGGGGGGGGGGGGGGGGGGGGGGGGGGGGGGGGGGGGGGGGGGGGGGEGGGGGGGGGGGGGGGGGGGGGGGGGGGGGGCEGGGGGGGGGGGGGGGGGGGFGGGGGGGGGGGFGGGGGGGDFGGCGGGGGGGGGGFGCFGGGGC9EFGGGGGFFGGGGGGGGDDGGGFGG7F<747C?FFFFFFFFFC477)5::BFFFFFF:40(.#
@M06045:235:000000000-JCY5N:1:1101:19688:4406 1:N:0:CTCAGA
CTTCCACTTGGTCATTTAGAGGAAGTAAAAGTCGTAACAAGGTTTCCGTAGGTGAACCTGCGGAAGGATCGTTCACAATAAGTGTTTATGGCACTTTCAAATCCATACCCACCTTGTGTGCATTGTAAAGGCCCTTTCAACTTTGGAAGATTGGGCTTCATTTTCTCACACGTCTTCAATTGCAAGTCTAACATTCAGAGTAATCAAAACTCGAATACAACTTTCAACAACGGATCTCTTGGCTCTCGCATCGATGAAGAACGCAGCTAAGGCCAGATCGGAAGAGCACACGTCTGAACTG
+
CCCCGGGGGGGGGGGGGGGGGGGGGGGGGGGGGGGGGGGGGGGGGGGGGGGGGGGGGGGGGGGGGGGGGGGGGGGGGGGGGGGGGGGGGGGGGGGGGGGGGGGGGGGGGGGGGGGGGGGGGGGGGGGGGGGGGGGGGGGGGGGGGGGGGGGGGGGGGFGGGGGGGGGGGGGGGGGGGGGGGGGGGGGGGGGGGGGGGGGGGGGGGGGGGGGGGDGGGGGGGGGEGGGGGGGGGGGGGGGFGCGFGGGGGGCDDDCCFFGCFGD<DGDFGGFFGFGFGFFFGAEFAGFFFAFEF>5?FB:)#
@M06045:235:000000000-JCY5N:1:1101:19726:4407 1:N:0:CTCAGA
CTTCCACTTGGTCATTTAGAGGAAGTAAAAGTCGTAACAAGGTTTCCGTAGGTGAACCTGCGGAAGGATCATTCATAATTGAGTGTTTTATGGCACTCTTTAAAAAAATCCATATCCACCTTGTGTGCAATGTTTTTGGACTCTCTGTACGTTGATATCCCTTTGGGTCCGATAGGACTTTAGGGGAAGGAAAACCTTAAGAGGGTTTGATTAACTTAACACCTTTAAAGCAGTTTGTCTGAATATCTATTTCTGAATAAACATAATTCAAAAATACAACTTTCAACAACGGATCTCTTGA
+
CCCCGGGGGGGGGGGGGFGGGGGGGGGGGGGFGGFGGGGGGGGGGGGGGGGDGGGGGGGGGGGGGGGD<DGGGGGGGGGGGGGCFEDFGGGGGGFGGGGGEGGGGGGGGGGGGGGGGGGGGGGGGGGGGGGGGGGGGEGGFGGGGGGGGGGGGGGGFGGGGGGGGGGGGGGGGGC8FGGGGGGGFGGGGGFFFFGDCGGGGGGGGGGGGFGGFAEGFGGGGGGGGGGGGGGGGGGGGGGEFFGGECFGGGFFGGGGGGGGFGGGGG=FGFFFGFGFGFFFGFFFFGFFFFFE>>D)=AA)#
@M06045:235:000000000-JCY5N:1:1101:10537:4408 1:N:0:CTCAGA
CTTCCACTTGGTCATTTAGAGGAAGTAAAAGTCGTAACAAGGTCTCCGTTGGTGAACCAGCGGAGGGATCATTACCGAGTTATTACTCCAAACCCTTTGTGAACCTTACCTTTTTGTTGCTCGGCGCACCGCGGGCCGCGGCTTCGGCCCGTCCCGCAGCGCGCCAGAGGACCCAACTCTTCAATTTATAGCGTACCTTCTGATTTACAAAACAAACAAGTTAAAACTTTCAACAACGGATCTCTTGGTTCTGGCATCGATGAAGAACGCAGCTAAGGCAAGATCGGAAGAGCACACGTCC
+
CCCCGGGGGGGGGGGGGGGGGGGGGGGGGGGGGGGGGGGGGGGGGGGGGGGGGGGGGGGGGGGGGGGGGGGGGGGGGGGGGGGGGGGGGGGGGGGGGGGFEGGGGGGGGGGGGGGGGGGGDDFGGGGEGGGGGEDEGGGGGGGGGGGGGGGGGGGGGGGGGGDGGEGGGGGGGGGGGGFFFGCFGGGGGGGGGGGGGGGGF7?CC7?FFGFFFFGGGGGCC<CFGGFGGGDGGGGGGDCGCGGGCGCGGGGGFFCGGGGGGGGGGGC<7D@DC:CBCFFFGFFFFG)>EFFFFF@?FBB:#
@M06045:235:000000000-JCY5N:1:1101:25715:4426 1:N:0:CTCAGA
CTTCCACTTGGTCATTTAGAGGAAGTAAAAGTCGTAACAAGGTCTCCGTTGGTGAACCAGCGGAGGGATCATTACCGAGTACTATAACTCATAACCCTTTGTGAACCTTTATACCTGTTGCTTCGGCGGCGCGCCTCCCGGGGCGTGCCCGCCGGTATCATCAGAATCTCTGTTCGAACCCGACGATATTTCTGAGTGTTCTAAGCGAACTGTTAAAACTTTCAACAACGGATCTCTTGGCTCCAGCATCGATGAAGAACGCAGCTAAGGCGAGATCGGAAGAGCACACGTCTGAACTCCC
+
CCCCGGGGGGGGGGGGGGGGGGGGGGGGGGGGGGGGGGGGGGGGGGGGGGGGGGGGGGGGGGGGGGGGGGGGGGGGGGGGGGGGGGGGGGGGGGGGGGGGGGGGGGGGGGGGGGFGGGGGGGGGGGGGGGGGGGGGGGGGGGGGGGGGGGGGGGGGEFGFGGGGGGGGGGGGGFGGGGGGGGGGGGGGGGGGGGGFGGGGGGGDFGGCEEGGFGGGGGGGGGGGGGGGGGGGGGGGGGCGGFGGGFGGGGGGFGGG?>FGGGGCCCFGGGFBGFGFGFBEG:>>FD>FFEFFFFFA:4A?#
@M06045:235:000000000-JCY5N:1:1101:24295:4438 1:N:0:CTCAGA
CTTCCACTTGGTCATTTAGAGGAAGTAAAAGTCGTAACAAGGTTTCCGTAGGTGAACCTGCGGAAGGATCATTACCGAAGTATAGGCCCTTTTATAGGGCTAAACTTCCACCCTTTGTTTACTATTCTTTGTTGCTTTGGCGAGACGTCTTCGGACCACTGGCTCTCGGGCTGGTGAGCGCTCGCCAGAGGAAAATCAAACCCAAACCTTTTTTAGTGTTGTCTGAGAAACAAGTTTAATTATTAAAACTTTCAACAACGGATCTCTTGGCTCTGGCATCGATGAAGAACGCAGCTAAGGG
+
CCCCGGGGGGGGGGGGGGGGGGGGGGGGGGGGGGGGGGGGGGGGGGGGGGGGGGGGGGGGGGGGGGGGGGGGGGGGGGGGGGGGGGGGGGGGGGGFGGGGGGGGGGGGFGGGGGGGGGGGGGGGGGGGGFGGGGGGGGGGGGGGGGGGGGGGGGGGGFGGFGGFFFGGFGGGGGGGGGGGGGGGGGGGGGGGGGGGGGGGGGGGGGGGGGGGGGGFGGGGGGGGGDGGGGGGGGGGGGF7CFGGGGGGGGGGGGGGGGFG=DDC>CGGGGFFGFGFGFFFGFFFFGFFFFEFFFFFFDF:#
@M06045:235:000000000-JCY5N:1:1101:12338:4482 1:N:0:CTCAGA
CTTCCACTTGGTCATTTAGAGGAAGTAAAAGTCGTAACAAGGTTTCCGTAGGTGAACCTGCGGAAGGATCATTATCGTGTTTTTTTCTTGCTTGTTCACGCAACAAGAAAACAAACGTATTCACCCAATCGTGAACTTGTTCTTTTTTTGAGATGGGGGAAAAGCGTCAAGCTTTTCTTTCCTGTTTCAAAAATTAATATTTTTTTTACGACTTTATTCACCACTTGTATTCAATGTGCTAAACTAAAATCTTGGACGAAGATCTTTTTTCGAAAAGATGTTCTGAAAAGAAAGTACGAAG
+
CCCCGGGGGEDEFEFCCEFGGGGGGGGGEGGFECFFGGFGGGFGDFCFGGGGFCFGGCFGGGGGGEGGGGGGCEFGGGGGDDGFGGGGGEGFCFGGEGFGFGGGGFFDFGGCFGGCGGGGGGFGDFFGGFCFE8FGFGF?FFGFGGFGGE7FFGGGFEDFGFF<FE>CGGGGGGGGCFFF,>EC>ECFDFGGFGGGGGGGGGGFEGEGGGFCEEGGGGGGGGFFGGFFFDG+ACGCGGGGFGFDDFG+=DGGGGGFGGC<GGGGGFGGGGFFF>DD6@FFGFF?6D?FFFFFFF=A?:BB#
@M06045:235:000000000-JCY5N:1:1101:26037:4485 1:N:0:CTCAGA
CTTCCACTTGGTCATTTAGAGGAAGTAAAAGTCGTAACAAGGTCTCCGTTGGTGAACCAGCGGAGGGATCATTACCGAGTTTACAACTCCCAAACCCCTGTGAACATACCTATACGTTGCCTCGGCGGATCAGCCCGCGCCCCGTAAAAAGGGACGGCCCGCCCGAGGACCCCTAAACTCTGTTTTTAGTGGAACTTCTGAGTAAAACAAACAAATAAATCAAAACTTTCAACAACGGATCTCTTGGTTCTGGCATCGATGAAGAACGCAGCTAAGGCGAGATCGGAAGAGCACACGTCTA
+
CCCCGGGGGGGGGGGGGGGGGGGGGFGGGGGGGGGGGGGGGGGGGGGGGGGGGGGGGGGGGGGGGGGGGGGGGGGGGGGGGGGGGGGGGGGGGGGGGGGGGGGGGGGGGGGGGGGGGGGGGGGGGGGGGGGGGGGGGGCEGGGGGGGGGGGGGGGGGEECGGGGGGGGGGGGGGGGGGFDGGGGGGGGGGGGGGGGGGG<FGGGGGGGFGGCGGGFFGGGGGGFGCFGGFGGGGGFG5*:C:FGGFFFCFGGGGGFC3CDEGGGDFGGGDFF46:;<FBFC:F?FGFEF47??7>BDB:1#
@M06045:235:000000000-JCY5N:1:1101:8440:4498 1:N:0:CTCAGA
CTTCCACTTGGTCATTTAGAGGAAGTAAAAGTCGTAACAAGGTTTCCGTAGGTGAACCTGCGGAAGGATCATTAACTGTATTACGGGGGGCCGGCGTGGGATTGCGTGCTTTGGTGCGCCTTCCCTCCCCGCCCTGTCTGATACTACCCGTGTCTTTTGCGTACCAATTGTTTCCTCGGTAGGCTTGCCTGCCGGCCGGACACCATAAAACCTTTTGTGATTGCAGTCAGCGTCAGAAAACTACAATAATTACAACTTTCAACAACGGATCTCTTGGTTCTGGCATCGATGAAGAACGCAG
+
CCCCGGGGGGGGGGGGGGGGGGGGGGGGGGGGGGGGGGGGGGGGGGGGGGGGGGGGGGGGGGGGGGGGGGGGGGGGGGFGGGGGGGGGGGGGGGGGGGGGGGGGGGGGGGGGGGGGGGGGGGGGGGGGGGDCFGGGGGGGGGGGGGGGGGGGFGGGGGGGGGGGGGGGFGGGGGGGGGEGGGGGGGGGGGGGGGGGGGGGGDGGGGGGGGGGGGGGGEFGCGFFDGGGGFF?:EEEC7CE4AFGGGDC?F7:FGG<EDCDFFGGGGCCD7;?CFGFGFF4*6=6@GFFFFFBF66>F>:7#
@M06045:235:000000000-JCY5N:1:1101:21850:4533 1:N:0:CTCAGA
CTTCCACTTGGTCATTTAGAGGAAGTAAAAGTCGTAACAAGGTTTCCGTAGGTGAACCTGCGGAAGGATCATTCACAATAAGTGTTTATGGCACTTTCAAATCCATACCCACCTTGTGTGCATTGTAAAGGCCCTTTCAACTTTGGAAGATTGGGCTTCATTTTCTCACACGTCTTCAATTGCAAGTCTAACATTCAGAGTAATCAAAACTCGAATACAACTTTCAACAACGGATCTCTTGGCTCTCGCATCGATGAAGAACGCAGCTAAGGCTAGATCGGAAGAGCACACGTCTGAACCC
+
CCCCGGGGGGGGGGGGGGGGGGGGGGGGGGGGGGGGGGGGGGGGGGGGGGGGGGGGGGGGGGGGGGGGGGGGGGGGGGGGGGGGGGGGGGGGGGGGGGGGGGGGGGGGGGGGGGGGGGGGGGGGGGGGGGGGGGGGGGGGGGGGGGGGGGGGGGGGGGGGGGGGGGGGGGGGGGGGGGGGGGGGFGGGGGGGGGGGGGGGGGGGGGGGGGGGGGGGGGGGGGGGGGGGGGGGGGEGGGGGGGGGGGGDGGDGGGFGGGGGGGGGGGGGGGFFDFGFGFFFGBFFFGFFFFFFFFFFFFF(#
@M06045:235:000000000-JCY5N:1:1101:20317:4540 1:N:0:CTCAGA
CTTCCACTTGGTCATTTAGAGGAAGTAAAAGTCGTAACAAGGTCTCCGTTGGTGAACCAGCGGAGGGATCATTACTGAGTGTTTTTTCCAACCTCATAACCCTATGTGAACCTTTATACCACGTTGCTTCGGCGGCGCGTTTCCCCCCCCGCGGGGGGCGTGCCCGCCGGCGATATCCAGTCTCTCAGTCAAGAACCGACGTTACTTCTGAGTGTTCTAAGCGAACTGTTAAAACTTTCAACAACGGATCTCTTGGTTCCAGCATCGATGAAGAACGCAGCTAAGGCAAGATCGGAAGAGG
+
CCCCGGGGGGGGGGGGGGGGGGGGGGGGGGGGGGGGGGGGGGGGGGGGGGGGGGGGGGGGGGGGGGGGGGGGGGGGGGGGGGGGGGGGGGGGGGGGGGGGGGGGGGGFFGGGGGGGGGGGGGGGGGGGGGGGGGGGGGGGGGGGGGGGGGGGGGGGGGGGGGGGGGGGGGGGGGGGGGGFGGFF@FGGGGGGGGGGGGGGEGGDGG?FGGGGGGGGGGGFGGGGGGDFGGGGGGGGGGGGGGGFGGGGEGGGGGGGGGGGGGGFGGC<CDFF>=F@DFBDDF6F?DFFFFF4B.30>9?1#
@M06045:235:000000000-JCY5N:1:1101:15207:4548 1:N:0:CTCAGA
CTTCCACTTGGTCATTTAGAGGAAGTAAAAGTCGTAACAAGGTTTCCGTAGGTGAACCTGCGGAAGGATCATTCATAATTGAGTGTTTTATGGCACTCTTTAAAAAAATCCATATCCACCTTGTGTGCAATGTTTTTGGACTCTCTGTACGTTGATATCCCTTTGGGTCCGATAGGACTTTAGGGGAAGGAAAACCTTAAGAGGGTTTGATTAACTTAACACCTTTAAAGCAGTTTGTCTGAATATCTATTTCTGAATAAACATAATTCAAAAATACAACTTTCAACAACGGATCTCTTTC
+
CCCCGGGGGGGGGGGGGGGGGGGGGGGGGGGGGGGGGGGGGGGGGGGGGGGGGGGGGGGGGGGGGGGGGGGGGGGGGGGGGGGGGGGGGGGGGGGGGGGGGGGGGGGGGGGGGGGGGGGGGGGGGGGGGGGGGGGGGGGGGGGGGGGGGGGGGGGGGGGGGGGGGGGGGGGGGGGGGGGGGGGGGGGGGGGGGGGGGGGGGGGGGGGGGGGGGGGGGGGGGGGGGGGGGGGGGGGGGGGGGGGGGGGGGGGFGGGGGGGGGGGGGGFGGFFFGFGFGFFFGFFFFGFFFFDFEDFFFFF2#
@M06045:235:000000000-JCY5N:1:1101:23328:4551 1:N:0:CTCAGA
CTTCCACTTGGTCATTTAGAGGAAGTAAAAGTCGTAACAAGGTCTCCGTTGGTGAACCAGCGGAGGGATCATTACAGAGTTATTTCAAAACTCCCAAACCCATGTGAACTTACCTTTTGTTGCCTCGGCAGGGCCTATCGGGGTCGTCACGGCTCCGGTGGTGGCCTGCCGGTGGTCCACTAAACTCTTGTTATTATTATGGCACTCTGAGTTATATCAAACTAAATAAGTTAAAACTTTCAACAACGGATCTCTTGGTTCTGGCATCGATGAAGAACGCAGCTAAGGCGAGATCGGAAGG
+
CCCCGGGGGGGGGGGGGGGGGGGFFFEFGDGGGGGGFGFGGGGGGGGGFFCFGGGGGGGGGGGGGGGGFFGFGGGEGFGFGGGGGGGGFFGGGGF<FEFEEFEGGGFFFFGFGGFCFGFGGGGGGGGGGGGEGGGGGGGG7FFFGGGDFGGGGEEGFFGEGGGGGFFC@F@F<FGEGGGGGGGEGCEGGGFFFGGGGGGGFGG8BEFFGGF;=>C@FGCGGGGGG6EEFGGGEFGGGFGGGGGGCDFEEGGDD>9:?D>DCFGCF:7CC5<?CFG?>:>@:DFFFGF??D:5>F=?>?B0#
@M06045:235:000000000-JCY5N:1:1101:23026:4558 1:N:0:CTCAGA
CTTCCACTTGGTCATTTAGAGGAAGTAAAAGTCGTAACAAGGTTTCCGTAGGTGAACCTGCGGAAGGATCATTACAAATCCATTTTTTTTTCTTTTAAGGTGCCAGCTGAGCGGATGGACGTTAAGGTCTCACAACCTTGTCCTTCTGCTCGCTGCCCTTAAGGGATTAAAAAAAAACCAAATACCTCAAAACACCCTTTGTGCACTGTTGAAACGGCGTCAACGAGGGAAAACAACCTTTCCCCCCGTAGGCGTCTACCCATTTCAAACGCTTTATTTTTGTTTTGCCTAAAGGTTTTTA
+
CCCCGGGGGGGGGGGGGGGGGGGGGGGGGGGGGGGGGGGGGGGGGGGGGGGGGGGGGGGGGGGGGGGGGGGGGGGGGGGGGGGGGGGGGGGGGGGGAEFGGGGGGGGGGGGGGGGGGGGGGGGGGGGGFGGGGGGGGGGGGGGGGGGGG<?FGGGGGGGGGGGGGFGGGFGGFDGGGGGGGFGGGCACFGGGGCB@EC?CF9:BFE;CGG9EGGGGEGEECE=EDDGGEGGGD6FGGDGGGFFCGGG5:7CCGGCCE3CFF*9:::>F76>:D>3/:8B?G8>FFD)?*=?6?7??BA0(#
@M06045:235:000000000-JCY5N:1:1101:15115:4559 1:N:0:CTCAGA
CTTCCACTTGGTCATTTAGAGGAAGTAAAAGTCGTAACAAGGTCTCCGTTGGTGAACCAGCGGAGGGATCATTACCGAGTTATTACTCCAAACCCTTTGTGAACCTTACCTATGTTCTGTTGTCTCGGCGGGGCGCCAGGCCTCTGGCCAAACCCCCGCCGGCAGCATAAAACTCTTGCATTTTATAGCGGATTATATTTCTGAATTAAACACAAAACAAATCAAAACTTTCAACAACGGATCTCTTGGTTCTGGCATCGATGAAGAACGCAGCTAAGGCGAGATCGGAAGAGCACACGTA
+
CCCCGGGGGGGGGGGGGGGGGGGGGGGGGGGGGGGGGGGGGGGGGGGGGGGGGGGGGGGGGGGGGGGGGGGGGGGGGGGGGGGGGGGGGGGGGGGGGGGGGGGGGGGGGGGGGGGGGGGGGGGGGGGGGGGGGGGGGGGGGGGGGGGGGFGGGGGGGGGGGEEGGGGGGGGGGGGGGCFGGGGGGGGFGGGGGGGGGGGGGGGGGGGGGGFGGGGGGGGGGGGGGGGGGGGGGGGGGGGGGGGGGGGGGGGFGGFFGGGGGGGGGGGGGGFFGEGFGFFFGFFFFGFFFE@FFFFFFFF(#
@M06045:235:000000000-JCY5N:1:1101:14468:4569 1:N:0:CTCAGA
CTTCCACTTGGTCATTTAGAGGAAGTAAAAGTCGTAACAAGGTTTCCGTAGGTGAACCTGCGGAAGGATCATTAATGTATATTGAATTTTATATTCTTTATCAACCCACACTGTGTACCTTTTTACTGTTGCTTCCATGGGACTTGGCTCTGCCACGTCGGCCTTATGGCTGGTGAGCGCCCATGGGAGGAAAACAAAACTCTTTGTTACAGTTGACGTCTGTCTGAATTGTTTATATTAAACGTTAAAACTTTCAACAACGGATCTCTTGGTTCTCGCATCGATGAAGAACGCAGCTAAA
+
CCCCGGGGGGGGGGGFGGGDGGGGGGGGGGGGFGGGGGGGGGGGGGGGFFGDDGGGGGGGCFFGEEGGGGGGGGFGGGGGGFGGGFGGGGFGCGGFFGGGGGGGGGGEEGGGGGGGGGDGGGGG@EFGGGGGGGGGGGEGFGGGGGGGGGGGG@FGEFGGGGGGGGGGGGGGGGGGGGGGGG@EGGFFGGGGGGGCGFGGFGGGGEGGD9;@CCBEFDEG6DFGFCGGGG?DC6C?CGGGGGGDFGGD<:4?CFFGGGGGGGGGCGCFGGFFGFDFF>BDGB:5=CF6=@07>7>BFBFA#
@M06045:235:000000000-JCY5N:1:1101:6773:4620 1:N:0:CTCAGA
CTTCCACTTGGTCATTTAGAGGAAGTAAAAGTCGTAACAAGGTTTCCGTAGGTGAACCTGCGGAAGGATCATTCATAATTGAGTGTTTTATGGCACTCTTTAAAAAAATCCATATCCACCTTGTGTGCAACGTTTTTGAACTCTCTGGCATTAAAAAGCCAAGAGGGTTTGATTAACTTAACACCTTTAAAGCAGTTTGTCTGAATATCTATTTCTGAATAAACATAATTCAAAAATACAACTTTCAACAACGGATCTCTTGGCTCTCGCATCGATGAAGAACGCAGCTAAGGCGAGATCT
+
CCCCGGGGGGGGGGGGGGGGGGGGGGGGGGGGGGGGGGGGGGGGGGGGGGGGGGGGGGGGGGGGGGGGGFGGGFGGGGGGFGGGGGGGGGGFGGGGGGGGGGGGGGGGGGGGGGGGGGGGGGGGGGGGGGGGFFFGGGGGGGGGGGGGGGGGGGFGGGGGGGGCDEGGGGEGGGGFGGGGGFFGGGFGGGGFFGGGGGFGGGGFGGGGGGGGGGGGGGGGGGGGGGGGGGGGGGGGGGGGGGGGGGGGGGGGGDC<EGGGGFGGGGGGGGFFGFGFGFFFGFFFFGFFFFFFFFFFEFF<#
@M06045:235:000000000-JCY5N:1:1101:19085:4676 1:N:0:CTCAGA
CTTCCACTTGGTCATTTAGAGGAAGTAAAAGTCGTAACAAGGTTTCCGTAGGTGAACCTGCGGAAGGATCATTCATAATTGAGTGTTTTATGGCACTCTTTAAAAAAATCCATATCCACCTTGTGTGCAATGTTTTTGGACTCTCTGTACGTTGATATCCCTTTGGGTCCGATAGGACTTTAGGGGAAGGAAAACCTTAAGAGGGTTTGATTAACTTAACACCTTTAAAGCAGTTTGTCTGAATATCTATTTCTGAATAAACATAATTCAAAAATACAACTTTCAACAACGGATCTCTTGT
+
CCCCGGGGGGGGGGGGGGGGGGGGGGGGGGGGGGGGGGGGGGGGGGGGGGGGGGGGGGGGGGGGGGGGGGGGGGGGGGGGGGGGGGGGGGGGGGGGGGGGGGGGGGGGGGGGGGGGGGGGGGGGGGGGGGGGGGGGGGGGGGGGGGGGGGGGGGGGGGGGGGGGGGGGGGGGGGGGGGGGGGGGGGGGGGGGGGGGGGGGGGGGGGGGGGGGGGGGGGGGGGGGGGGGGGGGGGGGGGGGGGGGGGGGGGGGFGGGGGGGGGDFGGGGGGFFDFGFGFFFGFFFFGFFFFF>DEFFFFF)#
@M06045:235:000000000-JCY5N:1:1101:16094:4687 1:N:0:CTCAGA
CTTCCACTTGGTCATTTAGAGGAAGTAAAAGTCGTAACAAGGTTTCCGTAGGTGAACCTGCGGAAGGATCATTAACAACATATCCTAACTAAAAAACCCTGTGAACTTTCAATGTCCCGAACCTTTGATCCGAGGACTTCAGCAATCTCTGGTAAATCATAGTGAACAGCTTTTGATTCAGAGACCTCTGAAATAACCTAGCGTGGTTGGGTGAGGTAAGGCAAGTGACCTGGTACCCTCAAGACCAGTGTTCAATGATCTGTCAGCGTTCATTGACTGGAATCAAACGTTCTGTCAGTTA
+
CCCCGGGGGGGGGGGGGGGGGGGGGGGGGGGGGGGGGGGGGGGGGGGGGGGGGGGGGGGGGGGGGGGGGGGGGGGGGDGGGGGGGGGGGGGGGGGGGGGGGGGGGGGGGGGGGGGGGGGGGGGGGGGGGGGGGGGGGGGGGGGGGGGGGGGGGGGGGGGGGGGGGGGGGGGGGGGGGGGGGGGGGGGGGGGGGGGGGGGGGGGGGGGGGGGGGCEGGGGGGGGGGGGGGGGGGFDDFGFGGGGGDFGGGGGFCC=:FDFGGFFGGGGGGGDFGF7AFFFFGFFFFGFFFF8>FFFFFAF)#
@M06045:235:000000000-JCY5N:1:1101:19135:4707 1:N:0:CTCAGA
CTTCCACTTGGTCATTTAGAGGAAGTAAAAGTCGTAACAAGGTCTCCGTTGGTGAACCAGCGGAGGGATCATTACAGAGTTGAAAAACTCCCTAAACCATTGTGAACGTTACCCAAACCGTTGCTTCGGCGGGCGGCGCCCAGCGCCCCCCAGGCCCCCTCGCGGGGCGCCCGCCGGAGGTACCCCAAACCATTGATACTTTATGGCCTCTCTGAGTCTTCTGTACTGAATAAGTCAAAACTTTCAACAACGGATCTCTTGGTTCTGGCATCGATGAAGAACGCAGCTAAGGCGAGATCGG
+
CCCCGGGGGGGFGGGGGGGGGGGGGGGGGGGGGGFGGGGGGGGGFGGGGGEGGGGGGGGGGGGGGGGGGGGGGGGGGGFGGGGGGGGGGGGGFGGGGGGGGGGGGGGGGGGGGGGGGGGGGGGGGGGGEGGGGGGGGGGGGGGGGGFGGGGGEFGGEGGGGEGDGGGGGGGGGGGCCC>EGGGGGCGGFGGGGGFCCFCFFGGGCFGGGGFGGGGFEGFGGGCCFFGGCCFGGGFCCGGGGGFC:FGGFGF3C<5C90>?CFGGGG>FGFF?*47BG=*9FF5>@5>FFFFFFFF9B:B1#
@M06045:235:000000000-JCY5N:1:1101:11135:4754 1:N:0:CTCAGA
CTTCCACTTGGTCATTTAGAGGAAGTAAAAGTCGTAACAAGGTTTCCGTAGGTGAACCTGCGGAAGGATCATTCATAATCAAGTGTTTTTATGGCACTTTCAAAAATCCATATCCACCTTGTGTGCAATGTCATCTCTCTGGGGGCTGCCGGCTGTCAAAAGCCGTGTGGTCACCTTTGGGATTTATATCTACTCAGAACTTTAGTGATTTTGTCTGAAACATATTATGAATACTTAATTCAAAATACAACTTTCAACAACGGATCTCTTGGCTCTCGCATCGATGAAGAACGCAGCTAAG
+
CCCCGGGGGGGGGGGGGGGGGGGGGGGGGGGGGGGGGGGGGGGGGGGGGFGGGGGGGGGGGGGGGGGGGGGGGGGGGGGGGGGGGGGGGGGGGGGGGGGGGGGGGGGGGGGGGGGGGGGGGGGGGGGGGGGGGGGGGGGGGGGGGGGGGGGGGGGGGGGGGGGGGFGGGGGGGGGGGGGGGGGGGGGGGGGGGGGGGGGGFGGGG,EFGGGGGGGGGGGGGGGFGGGGGGGGGFCGGEFGGGGGGGGGGGGGFGGGGGGGGGGGCGGGGGFA<AFFGFEDCEFFFGFF=FFFFEFFFFFB#
@M06045:235:000000000-JCY5N:1:1101:25224:4788 1:N:0:CTCAGA
CTTCCACTTGGTCATTTAGAGGAAGTAAAAGTCGTAACAAGGTCTCCGTTGGTGAACCAGCGGAGGGATCATCACCGAGTTATTACTCCAAACCCTTTGTGAACCTTACCTATTACTGCTGTTGCCTCGGCGGACGGCCGGGAGGGCACCCCCTCGCGGGGCCGCCCGACCAGCCCCCGCCGGCAGCACCAAACTCTTGAATTTATAGCGAAACTACTTCTGAATAACAAAAACAAACGAATCAAAACTTTCAACAACGGATCTCTTGGTTCTGGCATCGATGAAGAACGCAGCTAAGGGG
+
CCCCGGGGGGGGGGGGGGGGGGGGGGGGGGFGGGGGGGGGGGGGGGGGGGGGGGGGGGGGGGGGGGGGGGGGGGGGGGGGGGGGGGGGGGGGGGGGGGGGGGGGGGGGGGGGGGGCFGGGGGGGGGGGGGGGGGGGGGGGGGGGGGGCGGGGGGGGGGGGGGGGGFGGGGEFGGGGEGGGGGGGGG56CGGGGGGGGGGGGGGGGGGGGGGDGGGGGGGGFGGGGGGGGGGGGGGGGFGGGCDGGGGGCGFFGGGGFGGG5<DFGCFFGFFFGFGFGF?3C4=BFGFFFD@BF@FFFB?(#
@M06045:235:000000000-JCY5N:1:1101:20044:4828 1:N:0:CTCAGA
CTTCCACTTGGTCATTTAGAGGAAGTAAAAGTCGTAACAAGGTCTCCGTTGGTGAACCAGCGGAGGGATCATTACCGAGTTATTACTCCAAACCCTTTGTGAACCTTACCTTTTTGTTGCTCGGCGCACCGCGGGCCGCGGCTTCGGCCCGTCCCGCAGCGCGCCAGAGGACCCAACTCTTCAATTTATAGCGTACCTTCTGATTTACAAAACAAACAAGTTAAAACTTTCAACAACGGATCCCTTGGTTCTGGCATCGCTGAAGAACGCAGCTAAGGCCAGATCGGAAGAGCACACGTCG
+
CCCC<FFGGDFGGCFCFGCDGGGGGGGGFGGGGEGGGGGGGFGGGGGGGGGGGGGFGGGGGGGDGGGGDDGGGGGGGCFFGEFGGFFFGGFGGGGGGGGGFFGGGGGGF<FFGGGEFGGGGGD@@FGGGGFFC:@F@@FG@CGGGCGGGFEB@EGEECGGGGGGGGCCCGGGGGGGGGGCFGFCFGGFGCFGGEEGGEGG7EFGGGGGGGGDG>C*8FF6<<CFGGFFCFGGGCFFF=55*:*2+:9FFFGF>CGD7*9/AC76*?FGGDF5C?FFD;?F4>:*9/7>EEFFFFF?)3(,#
@M06045:235:000000000-JCY5N:1:1101:25387:4848 1:N:0:CTCAGA
CTTCCACTTGGTCATTTAGAGGAAGTAAAAGTCGTAACAAGGTCTCCGTTGGTGAACCAGCGGAGGGATCATTACTGGGTACTACACTCTCTACCCTTTGTGAACTATTATACCTGTTGCTTCGGCGGCGCCCGCAAGGGTGCCCGCCGGTCTCATCAGAATCTCTGTTTTCGAACCCGACGATACTTCTGAGTGTTCTTAGCGAACTGTCAAAACTTTTAACAACGGATCTCTTGGCTCCAGCATCGATGAAGAACGCAGCTAAGGCCAGATCGGAAGAGCACACGTCTGAACTCCAGTA
+
CCCCGGGGGGGGGGGGGGGGGGGGGGGGGGGGGGGGGGGGGGGGGGGGGGGGGGGGGGGGGGGGGGGGGGGGGGGGGGGGGGGGGGGGGGGGGGGGGGGGGGGGGGGGGGGGGGGGGGGGGGGGGGGGGGGGGGGGGGGGGGGGGGGGGGGGGGGGGGGGDGGGGGGGGGGGGGGGGGGGGGGGGGGGGGGGGGGGGGGGGGGGGGGGGGGGGGGGGGGGGGGGGGGGGGGGGGGGGGEFGGGGGGGGFGGGGGGGGGGGGGGGGGGGGGFFGFGFGFFFGFFFFGFFFFFFFFFFFFF-#
@M06045:235:000000000-JCY5N:1:1101:10614:4853 1:N:0:CTCAGA
CTTCCACTTGGTCATTTAGAGGAAGTAAAAGTCGTAACAAGGTCTCCGTTGGTGAACCAGCGGAGGGATCATTACCGAGTTTACGACTCCCAAACCCCTGTGAACATACCACTTGTTGCCTCGGCGGATCAGCCCGCTCCCGGTAAAACGGGACGGCCCGCCAGAGGACCCCTAAACTCTGTTTCTATATGTAACTTCTGAGTAAAACCATAAATAAATCAAAACTTTCAACAACGGATCTCTTGGTTCTGGCATCGATGAAGAACGCAGCTAAGGCCAGATCGGAAGAGCACACGTCTGC
+
CCCCGGGGGGGGGGGGGGGGGGGGGGGGGGGGGGGGGGGGGGGGGGGGGGGGGGGGGGGGGGGGGGGGGGGGGGGGGGGGGGGGGGGGGGGGGGGGGGGGGGGGGGGGGGGGGGGGGGGGGGGGGGGGGGGGGGGGGGGGGGGGGGGGGGGGGGGGGGGGGGGGGGGGGGGGGGGGGGGGGGGGGGGGGGGGGGGGGGGGGGGGGCGGGDGGGGGGGGGGGGGGGGGGGGGGGGGGGGGGFGGGGFGGGGGGGGGGGGGGGGGGGGGGGGFFGFGFGFFFG6?FFGFEFFF?5>51F01-#
@M06045:235:000000000-JCY5N:1:1101:25407:4887 1:N:0:CTCAGA
CTTCCACTTGGTCATTTAGAGGAAGTAAAAGTCGTAACAAGGTTTCCGTAGGTGAACCTGCGGAAGGATCATTACCAATCCACCTTTACAAACCACTGTGAACTGTTATTGTCCTTGGGTGACTTTGGATGTAGCAATATGTCCACTGCCACCCAAACAATTTCAAACACCTTTCATAAACATTACCTGTTGAACAACTTCTTTGTGACCTTCAATGGTTCAAAGATTAAGATAACGAATACAACTTTTAACGGTGGATCTCTTGGCTCATGCATCGATGAAGAACGCAGCTAAGGCTAGG
+
CCCCEGGGCFGGGGGGGGGGGGGGGFGGGDFEFGGGGGGCFDGGGGGFGEGG<CFEFFFFEGEGGGEGGGFGGGGGGFGGGFCEGGGGGE,CEGGGGGGGGGGGGGGGGGGFGDFFGGGGGFEF<FGGFGGGGGGFFFGGGGGGGGCFGFFGFGGGGGGGGFGGGGGGGGDFGFAEGGCGGGGGGGGGGGGFFGGGGGGGGGGADGGGGFFGGGAFGGGGFGGGGCGGGFGGGGGGGDCECGGGGGGGGGGGG*4?C>CGEG9@CC?CD?AFFFDF4;AF>68AFGFFFFEF8FFFF;@(#
@M06045:235:000000000-JCY5N:1:1101:6485:4890 1:N:0:CTCAGA
CTTCCACTTGGTCATTTAGAGGAAGTAAAAGTCGTAACAAGGTCTCCGTAGGTGAACCTGCGGAAGGATCATTACCAAATCCAAATTACCAACCCCATGTGAACTATTGTTATAGTCTGTCTTTGGGAGAAATTTCCTTTTTTTCCTTCATCGGAAGAAAATAGTTTCTCCCAATAGAGTCCGGCATGACTTTACTGTTGTGTCCAGATTCGAAAAAAACCTTTAACCACTTGATTTTTTCGTTGGAATTTCTTTTATTAATTTTCAATAAAAGACAACTTTTAACGGTGGATCTCTTGGA
+
CCCCFCFGGFGEGGCEFGGDFGGGGGGGGGGGGGGFEGFDFCGFFGGGFGGGECDFGGGGFGEGGGGCEGGGGGGGGGFGGFFGGGGGGFGFCFEEEGGFFFGGGCGFGGGGGGGCFFFGDGGGGGGGEFFGFGGGGFGFFFDFGGGFGFGGGG7FEEGGGGGGA5EFD?FFGGGGFGGGFGGEEEGG9D9@DF3@CF;9>CGGAEG9FCGGGGGGFEGGECFD?FFG6@CCFGGGG?FCGGG66<F7=DFGFCFG:FDCECF:DGG=DGFFGFFFGF:FDAC8:FE5;357?FB46<A2#
@M06045:235:000000000-JCY5N:1:1101:12903:4937 1:N:0:CTCAGA
CTTCCACTTGGTCATTTAGAGGAAGTAAAAGTCGTAACAAGGTCTCCGTTGGTGAACCAGCGGAGGGATCATTACCGAGTTTACAACTCCCAAACCCCTGTGAACATACCACTTGTTGCCTCGGCGGATCAGCCCGCTCCCGGTAAAACGGGACGGCCCGCCAGAGGACCCCTAAACTCTGTTTCTATATGTAACTTCTGAGTAAAACCATAAATAAATCAAAACTTTCAACAACGGATCTCTTGGTTCTGGCATCGATGAAGAACGCAGCTAAGGCCAGATCGGAAGAGCACACGTCTGA
+
CCCCGGGGGGGGGGGGGGGGGGGGGGGGGGGGGGGGGGGGGGGGGGGGGGGGGGGGGGGGGGGGGGGGGGGGGGGGGGGGGGGGGGGGGGGGGGGGGGGGGGFGGGGGGGGGGGGGGGGGGGGGGGGGGGGFGGGGGEGGGGGGGGGGGGGGGGGGGGGGGGGGGGGCGFGGGGGGGGGGGEGGFGGGGGGGFGGGGGGGGFFGFGGGGGG9:CFCGGGFGGGGFGGGGGGGGGGGEEEE7CFGGFGFGFDGGGGFGFFGGGGGCGGGGGFFGFGFGFFFG?FFD<BBF;:).5:9F0,,#
@M06045:235:000000000-JCY5N:1:1101:23658:4976 1:N:0:CTCAGA
CTTCCACTTGGTCATTTAGAGGAAGTAAAAGTCGTAACAAGGTCTCCGTTGGTGAACCAGCGGAGGGATCATTACCGAGTTATTACTCCAAACCCTTTGTGAACCTTACCTATTACTGCTGTTGCCTCGGCGGACGGCCGGGAGGGCACCCCCTCGCGGGGCCGCCCGACCAGCCCCCGCCGGCAGCACCAAACTCTTGAATTTATAGCGAAACTACTTCTGAATAACAAAAACAAACGAATCAAAACTTTCAACAACGGATCTCTTGGTTCTGGCATCGATGAAGAACGCAGCTAAGGCC
+
CCCCGGGGGGGGGGGGGGGGGGGGGGGGGGGGGGGGGGGGGGGGGGGGGGGGGGGGGGGGGGGGGGGGGGGGGGGGGGGGGGGGGGGGGGGGGGGGGGGGGGGGGGGGGGGGGGGGGGGGGGGGGGGGGGGGGGGGGGGGGGGGGGGGGGGGGGGGGGGGEGGGGGGGGGGGGGGGGGGGGGGGGGGGGGGGGGFGGGGGGGGGGGGGGGDC>EGGGGGGGGGFFGGGGGGGGGGGGGGGGGGGGGGGGGGCGGGGGGGGGGGGFGGGGGFFGFGFGFFFGFFFFFB47BFFFFFFFFF0#
@M06045:235:000000000-JCY5N:1:1101:15156:4986 1:N:0:CTCAGA
CTTCCACTTGGTCATTTAGAGGAAGTAAAAGTCGTAACAAGGTCTCCGTTGGTGAACCAGCGGAGGGATCATTACCGAGTTTACAACTCCCAAACCCCATGTGAACCTTACCTCAACGTTGCCTCGGCGGTCACGCCCCGGCGCCCCAGTGGCCCGGACCCAGGCGCCCGCCGGAGGACCTCCAAACCATTGTGTTATTTAGTGGCATTGTCTGAGTGGCGTAAAGCAAAATAAATCAAAACTTTCAACAACGGATCTCTTGGCTCTGGCATCGATGAAGAACGCAGCTAAGGCCAGATCG
+
CCCCGGGGGGGGGGGGGGGGGGGGGGGGGGGGGGGGGGGGGGGGGGGGGGGGGGGGGGGGGGGGGGGGGGGGGGGGGGGGGGGGGGGGGGGGGGGGGGGGGGGGGGGGGGGGGGGGGGGGGGGGGGGGGGGGGGGGGGGGGGDGGGGGGGGGGGGGGGGGGGGGGGGGGGGGGGGGGGGGGGGGGGGGGGGGGFGGGGGGGGGGGGGGFGGFFGGGGGGGGGGGFGGGGGGGGGGGDGGGGGGGGGGGGFGGDGGGGFGGG7FG<CGGGFFFGFG:FFF?D?F>5))75BFFFFFFFF<0#
@M06045:235:000000000-JCY5N:1:1101:17519:5005 1:N:0:CTCAGA
CTTCCACTTGGTCATTTAGAGGAAGTAAAAGTCGTAACAAGGTCTCCGTTGGTGAACCAGCGGAGGGATCATTACCGAGTTATTACTCCAAACCCTTTGTGAACCTTACCTTTTTGTTGCTCGGCGCACCGCGGGCCGCGGCTTCGGCCCGTCCCGCAGCGCGCCAGAGGACCCAACTCTTCAATTTATAGCGTACCTTCTGATTTACAAAACAAACAAGTTAAAACTTTCAACAACGGATCTCTTGGTTCTGGCATCGATGAAGAACGCAGCTAAGGCGAGATCGGAAGAGCACACGTCT
+
CCCCGGGGGGGGGGGGGGGGGGGGGGGGGGGGGGGGGGGGGGGGGGGGGFGGGGGGGGGGGGGGGGGGGGGGGGGGGGGGGGGGGGGGGGGGGGGGGGGGGGGGGGGGGFGGGGGGGGGGGGGGGGGGGGGGGGGGGGGGGGGGGGGGGGG:FFGGGGGGGGGGGGGGGGFGGGGFGGGGGGGGGGGGGGGGGGGGD?GFGGGGGGGGGGCGGGGGGGGGFFGGGGGGGGGGGGGGGGGGGGCFGGGGGGGGGGGGFGGGGGGGGGGGGGFFGFGFGFFFD:DF4DDFF575FF>?FFB:#
@M06045:235:000000000-JCY5N:1:1101:12580:5007 1:N:0:CTCAGA
CTTCCACTTGGTCATTTAGAGGAAGTAAAAGTCGTAACAAGGTTTCCGTAGGTGAACCTGCGGAAGGATCATTCATAATTGAGTGTTTTATGGCACTCTTTAAAAAATCCATATCCACCTTGTGTGCAACGTTTTTGGACTCTCTGGCGTTGATATCTCTCTGGTCCTCTAGGACTTTAGAGAAGGAAAACCAAGAGTTTGATTAACTTAACTCCATTAAAGCAAGTTTGTCTGAATATCTATTTCTGAATAACATAATTCAAAATACAACTTTCAACAACGGATCTCTTGGCTCTCGCAC
+
CCCCGGGGGGGGGGGGGGGGGGGGGGGGGGGGGGGGGGGGGGGGGGGGGGGGGGGGGGGGGGGGGGGGGGGGGGGGGGGGGGGGGGGGGGGGGGGGGGGGGGGGGGGGGGGGGGGGGGGGGGGGGGGGGGGGGGGGGGGGGGGGGGGGGGGGGGGGGGGGGGGEGGGGGGGGGGGGGGGGGGGGFGGGGGGGGGGGGGGGGGGGGGGGGGGGGGGGGGGGGGGGGGGGGGGGGGGGGGGGGGGGGGGGGGGGGGGFFFGGGGGGGFGGGGFFGFGFGFFFFFBFFGFFFFFFFAFEFDD0#
@M06045:235:000000000-JCY5N:1:1101:15997:5068 1:N:0:CTCAGA
CTTCCACTTGGTCATTTAGAGGAAGTAAAAGTCGTAACAAGGTCTCCGTTGGTGAACCAGCGGAGGGATCATTACAGAGTTGCAAAACTCCCTAAACCATTGTGAACGTTACCTATACCGTTGCTTCGGCAGGCGGCCCCGGGGTTTACCCCCCGGGCGCCCCTGGGCCCCACCGCGGGCGCCCGCCGGAGGTCACCAAACTCTTGATAATTTATGGCCTCTCTGAGTCTTCTGTACTGAATAAGTCAAAACTTTCAACAACGGATCTCTTGGTTCTGGCATCGATGAAGAACGCAGCTAC
+
CCCCGGGGGGGGGGGGGGGGGGGGGGGGGGGGGGGGGGGGGGGGGGGGGGGGGGGGGGGGGGGGGGGGGGGGGGGGGGGGGGGGGGGGGGGGGGGGGGGGGGGGGGGGGGGGGGGGGGGGGGGGGGGGGGGGGGGGGGGGGGGDGGGGGGGGGGGGGGGGGGGGGFFGGGGDFGGGGGGGGGGGGGGGGGGGGGGGGGGGGGGGGGGGGGGGGGGGGCFGGGGGGGFGGGFFGGGGGGGFCFFGG7CFGGGGGGEFGGGGEFGGGGGFGGFF6?GFGFFFCFFFF<6=B?=@FFEB>B?4#
@M06045:235:000000000-JCY5N:1:1101:9867:5101 1:N:0:CTCAGA
CTTCCACTTGGTCATTTAGAGGAAGTAAAAGTCGTAACAAGGTTTCCGTAGGTGAACCTGCGGAAGGATCATTATCGTAGGGCTTCTGCCCTGTCGAGATAGCGTCCTTGCCTATTTTTTGGAGTACCTTTTCGTTTCCTCAGCAGGCTTGCCTGCTACTGGGGACCCTTTAAACTCTTTGTAAATACAGCATCTGTCTGAATAAACAAACAAAAAATCAAAACTTTCAACAACGGATCTCTTGGTTCTGGCATCGATGAAGAACGCAGCTAAGGCCAGATTCGGAAGAGCACACGTCTGT
+
CCCCGGGGGGGGGGGGGGGGGGGGGGGGGGGGGGGGGGGGGGGGGGGGGGGGGGGGGGGGGGGGGGGGGGGGGGGGGGGGGGGGGGGGGGGGGGGGGGGGGGGGGGGGGGGGGGGGGGGGGGGGGGGGGGGGGGGGGGGGGGGGGGGGGGGGGGGGGGGGGGGGGGGGGGGGGGGGGGGGGGGGGGGGGGGGGGGGGGGGGGGGGGGGGGGGFGGGGGGGGGGGGGGGGGGGGGGGE=EGGGGGGFGGGGGGGFFGGFGGGGGGGGGGGGFFGFGFG>FFDFFFFGFFFFFFFFFFFFF0#
@M06045:235:000000000-JCY5N:1:1101:13562:5142 1:N:0:CTCAGA
CTTCCACTTGGTCATTTAGAGGAAGTAAAAGTCGTAACAAGGTTTCCGTAGGTGAACCTGCGGAAGGATCATTCATAATTGAGTGTTTTATGGCACTCTTTAAAAAAATCCATATCCACCTTGTGTGCAACGTTTTTGAACTCTCTGGCATTAAAAAGCCAAGAGGGTTTGATTAACTTAACACCTTTAAAGCAGTTTGTCTGAATATCTATTTCTGAATAAACATAATTCAAAAATACAACTTTCAACAACGGATCTCTTGGCTCTCGCATCGATGAAGAACGCAGCTAAGGCGAGATCC
+
CCCCGGGGGGGGGGGGGGGGGGGGGGGGGGGGGGGGGGGGGGGGGGGGGGGGGGGGGGGGGGGGGGGGGGGGGGGGGGGGGGGGGGGGGGGGGGGGGGGGGGGGGGGGGGGGGGGGGGGGGGGGGGGGGGGGGGGGGGGGGGGGGGGGGGGGGGGGGGGGGGGGGGGGGGGGGGGGGGGGGGGGGGGGGGGGGGGGGGGGGGGGGGGGGGGGGGGGGGGGGGGGGGGGGGGGGGGGGGGGGGGGGGGGGGGGGGGGGGGGGFGGGGGGGGFFGFGFGFFFGFFFFGFFFFFFFFFFFFF5#
@M06045:235:000000000-JCY5N:1:1101:22907:5145 1:N:0:CTCAGA
CTTCCACTTGGTCATTTAGAGGAAGTAAAAGTCGTAACAAGGTCTCCGTTGGTGAACCAGCGGAGGGATCATTACCGAGTTATTACTCCAAACCCTTTGTGAACCTTACCTTTTTGTTGCTCGGCGCACCGCGGGCCGCGGCTTCGGCCCGTCCCGCAGCGCGCCAGAGGACCCAACTCTTCAATTTATAGCGTACCTTCTGATTTACAAAACAAACAAGTTAAAACTTTCAACAACGGATCTCTTGGTTCTGGCATCGATGAAGAACGCAGCTAAGGCGAGATCGGAAGAGCACACGTCA
+
CCCCGGGGGGGGGGGGGGGGGGGGGGGGGGGGGGGGGGGGGGGGGGGGGGGGGGGGGGGGGGGGGGGGGGGGGGGGGGGGGGGGGGGGGGGGGGGGGGGGGGGGGGGGGGGGGGGGGGGGGGGGGDGDGGGGGGGGFGGGGGGGFFGGGGGGGGGGGGGGGGEGGGGGGGGGGGGGGGGGGGGFGGFGGGGGGEGGGGGG7FFGGGGGGGCGGGGGGGGGGGGGGGGGGGGFGGGGGGGGGGGGGGGGGFCGGGGGCGGGGCGGFGGGGDEE::FBFFFEGFFF?FFF>B>FFFFFFFF1#
@M06045:235:000000000-JCY5N:1:1101:8858:5151 1:N:0:CTCAGA
CTTCCACTTGGTCATTTAGAGGAAGTAAAAGTCGTAACAAGGTCTCCGTTGGTGAACCAGCGGAGGGATCATTACCGAGTTATACAACTCATCAACCCTGTGAACATACCTAAACGTTGCTTCGGCGGGAACAGACGGCCCCGTAACACGGGCCGCCCCCGCCAGAGGACCCCCTAACTCTGTTTTTATAATGTTTTTTCTGAGTAAACAAGCAAATAAATTAAAACTTTCAACAACGGATCTCTTGGCTCTGGCATCGATGAAGAACGCAGCTAAGGCCAGATCGGAAGAGCACACGTCG
+
CCCCGGGGGGGGGGGGGGGGGGGGGGGGGGGGGGGGGGGDGGGGGGGGGGGGGGGGGGGGGEGGGGGGGGGGGGGGGGGGGGFGCFGGGGGGFGGGGGGGGGGGFGGF9FFGGEFCEFFDGGGCCCFGGGDGGGGFCEGGGDGFGGGGGGG>FFEEEDGFEGGGGFGG>FGGGFGGGCCFFGGGBFGFFFFFFGGGGCC:CGGGFFGFFF>EGFGGG79C:CGDFGGGGGFFFF?C=EGCC5DGFG*?FFFCGFGFFGDC*0?FF7C479@BGFGFD@@>GF)6;G>>@>5)565:>9,-#
@M06045:235:000000000-JCY5N:1:1101:20598:5171 1:N:0:CTCAGA
CTTCCACTTGGTCATTTAGAGGAAGTAAAAGTCGTAACAAGGTCTCCGTTGGTGAACCAGCGGAGGGATCATTACCGAGTTGCAAAACTCCCACACCCAACTGTCTACCTATACGGAAAAAAACGTTTGCTTCGGCGGGCGGCCCCAGGGCGGGGCCGACGCCTGCGCTTCGGCGCGGCGCCCGCCGGAGGAAACATCTCAAACTCTTGATGTTTTAGTAACACTCTGAGCCTAAAAGACAATAGTCAAAACTTTCAACAACGGATCTCTTGGTTCTGGCATCGATGAAGAACGCAGCTAT
+
CCCCFD<,;<FCFFE9@6CFGFFGCAEADFG@E,DEFB<,CFE9FACCF@F@BFG@FFEEFGGGGC+@CF<F9CCEFFGGD<EFGG8=F<,CA<:CFGFGEA=CFGFGFFDE<<=FGGGGGGGGGEFGGGFFGDGDEECEEEG7FEG@77<BFEFCC:>CCE?ACF8?*;CGGGGDGDEEGCCC*CGGCEG5C6C8@F+ACGGCCGFEGGGG<@:FCFCCGFF89@7C@+68?CFFGF*2>FFGFC7FGG=FF7EC9:CFF7D)>3<CFG?*C=F4C4?:77?3?*9=?*9?5<B>34?9#
@M06045:235:000000000-JCY5N:1:1101:14677:5188 1:N:0:CTCAGA
CTTCCACCTGGTCATTTAGAGGAAGTAAAAGTCGTAACAAGGTCTCCGTTGGTGAACCAGCGGAGGGATCATTACCGAGTTTACAACTCCCAAACCCCTGTGAACATACCACTTGTTGCCTCGGCGGATCAGCCCGCTCCCGGTAAAACGGGACGGCCCGCCAGAGGACCCCTAAACTCTGTTTCTATATGTAACTTCTGAGTAAAACCATAAATAAATCAAAACTTTCAACAACGGATCTCTTGGTTCTGGCATCGATGAAGAACGCAGCTAAGGCAAGATCGGAAGAGCACACGTCTGA
+
CCCCGGGGGGGGGGGGGGGGGGGGGGGGGGGGGGGGGGGGGGGGGGGGGGGGGGGGGGGGGGGGGGGGGGGGGGGGGGGGGGGGGGGGGGGGGGGGGGFGEGGGGAFGGGCFGGGGGEGFGGGGGGGGGGGFGGDGGGGGGGGGGGGGGGGGGGGGGGGGGGDGGFFFGGGGGGFFGGGCGGGGGGGGGGGFFGGGG?EFC;<CGGGGGG:CFG9CFFGGGGGGFGGGGFFFGF=CEGDGGGGGFGGFFGFFGGGGEGD7CC>DGFDGCCBFGFGF4>>>C=FF:CB:>@:?:5@>FF:,#
@M06045:235:000000000-JCY5N:1:1101:16158:5200 1:N:0:CTCAGA
CTTCCACTTGGTCATTTAGAGGAAGTAAAAGTCGTAACAAGGTTTCCGTAGGTGAACCTGCGGAAGGATCATTAACGTAATTGTCGAGGGTTGGCTCTGTCAACCCATCATCGACGTTACCCTTGTTTTGTGCACTCATGTTTCCTTGACAGGCTCGCCTGTCAATAGGACCATTTTAAAACCACTTGTAGTAGTAGTTTGCGTCAGTAGAACTAAATATTTACAACTTTCAACAACGGATCTCTTGGTTCTGGCATCGATGAAGAACGCAGCTAAGGCCAGATCGGAAGAGCACACGTCC
+
CCCCGGGGGGGGGGGGGGGGGGGGGGGGGGGGGGGGGGGGGGGGGGGGGGGGGGGGGGGGGGGGGGGGGGGGGGGGGGGGGGFGGGGGGGGGGGGGGGGGGGGGGGGGGGGGGGGGGGGGGGGGGGGGGGGGGGGGGGGGGGGGGGGGGGGGGGGGGGGGGGGGGGGGGGGGGGGGGGGGGGEGGGGGGGGGGGGGGGGGGGGGGGGGGFFFGGGGGGGGGGGGGGGGGGGGGGGGGGGGGGGGGGGGGFGGGGGGGGGGGGFGGGGGGGFFGFFFGFFFCFFFFFFFEFFFF@4?FFB1#
@M06045:235:000000000-JCY5N:1:1101:10656:5205 1:N:0:CTCAGA
CTTCCACTTGGTCATTTAGAGGAAGGAAAAGTCGTAACAAGGTCTCCGTTGGTGAACCAGCGGAGGGATCATTACCGAAGTTACCCTTCAAAACCCTTTGTGAACGTTACCTCTTGCCGCGTTGCCTCGGCGGGACGCGCCGGGGGGGACCGCCACCCCCCACGCGGACGCGCCCTCCTCGCCGTCCCCGCAGGCAGCGCCAAAACTCTATTTGCACACCGGAATGTCTGCTCTGCTTTAAAAAAAAAAACAAGTACAAACATACAAAAAAGCATCTCTTGGTTCAGGCATCGAGAAATAC
+
CCCC<C<FE@FCFFDDGF9FGFFGC--CFE@F9,DFGDFGFC,,C,C@FF7,@@EFFFGCGGGEEE@@FFFFGGGFGCC:CDFFGG@EFFFAEFGG,FF,9CA<C<CC<FG<<,C5:BFGC=F@FFFFC7F7+8@+@F7+5>>:@75:?:C58>*/;*:>EEGCGEG8*158CEGGE5*28CE5:8C>CED*2*:8*;C8C:EF5;8<CCC0<@++<9:CC=8**33++++0++30+32<*0:6=CDEEGDDG*02+0:7=***296**/)0*)*0:66*0*/07:6050)0.))()5))#
@M06045:235:000000000-JCY5N:1:1101:12176:5229 1:N:0:CTCAGA
CTTCCACTTGGTCATTTAGAGGAAGTAAAAGTCGTAGCAAGGTTTCCGTAGGTGAACCTGCGGAAGGATCATTACAAATCCACGTCTCTTCGAGACCACGTTGAACTGTTCCCAGAGGGGCTCGCCTCTCTGGTTGTTAAACTAGTGATTCTGTTGCTCAAATGTATGCCTTTGACCATTTGGTTAAAGAAAAAACTTGTACAACTTATAACAATGGATCTCTAGGCTCTTGCATCGATGAAGAACGCAGCTAAGGCTAGATCGGAAGAGCACACGTCTGAACTCCAGTCACCTCAGAATC
+
CCCCGGGGGGGGGGGGGGGGGGGGGGGGGGGGGGGGGGGGGGGGGGGGGGGGGGGGGGGGGGGGGGGGGGGGGGGGGGGGGGGGGGGGGGGGGGGGGGGGGGGGGGGGGGGGGGGGGGGGGGGGGGGGGGGGGGGGGGGGGGGGGGGGGGGGGGGGGGGGGGGGGGGGGGGGGGGGGGGGGGGGGGGGGGGGGGGGGGGGGGGGGGGGGGGGGGGGGGGGGGGGFGGCGGGGGGFGGCEGGGGGGGGGGGGGFGGGGGGGGGGGGGGGGGFFGFGFGFFFGFFFFGFFFFFFF?FFFFF)#
@M06045:235:000000000-JCY5N:1:1101:8767:5253 1:N:0:CTCAGA
CTTCCACTTGGTCATTTAGAGGAAGTAAAAGTCGTAACAAGGTTTCCGTAGGTGAACCTGCGGAAGGATCATTAATGAATTTTGGAGTTCTACTGTGCCTGCCGTTCATTCGGATGTGTGCACGTAGTCTCTATAAATCCTTATCAACACCTGTGCACCTTTAAAAAGGGGGGGAGTTTTGATTGAGCATATTTTATTATGCTTATGACGATTAACCTCTTTTTTTCTTATACAAACTCTTTAATGTCTATTAGAATGTTCTCTGGCCGCAAGGCTATAAAATATAAACAACTTTTAACAG
+
CCCCFGFFAFFGGFGCFGGFGGGGFGDGGGGF<@6EAEEFGGGGFGAEF@FC6CF@FFGGFG:@CFFFCFD<CFEFFFFAFGEFGGGCGGGC<CFGGFDFEGGGD:EGGF?<E:FCCFFC9BFGGGCFGAFEFGDFGFFGGGDFGGGGCFEBFGFGGGFG?9EFGCGGGCGGE>EE?8+<CE?FGGECEF?EF7CG7E:FF9EF<FGG+AE*8:@FGGGGGGDCCE6:EGGF7CC98<CFGCFCFC?CFFGGGGGC?:D:<F77:<7757BD<>CFGFF4>*9=BFFFFF>7?4*<F?A9#
@M06045:235:000000000-JCY5N:1:1101:13110:5276 1:N:0:CTCAGA
CTTCCACTTGGTCATTTAGAGGAAATAAAAGTCGTAACAAGGTTTCCGTAGGTGAACCTGCGGAAGGATCATTCATAATTGAGTGTTTTATGGCACTCTTTAAAAAAATCCATATCCACCTTGTGTGCAATGTTTTTGGACTCTCTGTACGTTGATATCCCTTTGGGTCCGATAGGACTTTAGGGGAAGGAAAACCTTAAGAGGGTTTGATTAACTTAACACCTTTAAAGCAGTTTGTCTGAATATCTATTTCTGAATAAACATAATTCAAAAATACAACTTTCAACAACGGATCTCTTTT
+
CCCCGGGGGGGGGGGGGGGGGGGGGGGGGGGGGGGGGGGGGGGGGGGGGGGGGGGGGGGGGGGGGGGGGGGGGGGGGGGGGGGGGGGGGGGGGGGGGGGGGGGGGGGGGGGGGGGGGGGGGGGGGGGGGGGGGGGGGGGGGGGFGGGGGGGGGGGGGGFGGGGGGGGGGGGGGGGGFGGGGGGGGGGGGGGGGGGGGGGGGGGGGEGGGGGGGGGGGGGGGGGGGGGGGGGGGGGGGGGGGGGGGGGGGGGGGGGGGFGGGGGGGGGGGGFFFFGFGFFFGFFFFGFFFFFFFED7=AA)#
@M06045:235:000000000-JCY5N:1:1101:18515:5302 1:N:0:CTCAGA
CTTCCACTTGGTCATTTAGAGGAAGTAAAAGTCGTAACAAGGTTTCCGTAGGTGAACCTGCGGAAGGATCATTCATAATCAAGTGTTTTTATGGCACTTTCAAAAATCCATATCCACCTTGTGTGCAATGTCATCTCTCAGGGGGCTGCCGGCTGTCAAAAGCCGTGTGGTCACCTTTGGGATTTATATCTACTCAGAACTTTAGTGATTTTGTCTGAAACATATTATGAATACTTAATTCAAAAGACAACTTTCAACAACGGATCTCTTGGCTCTCGCATCGATGAAGAACGCAGCTAAC
+
CCCCGGGGGGGGGGGGGGGGGGGGGGGGGGGGGGGGGGGGGGGGGGGGGGGGGGGGGGGGGGGGGGGGGGGGGGGGGGGGGGGGGEGGGGGGGGGFGGGGGGGGGGGGGGGGGGFGGGGGGGGGGGGGGGGGGDFGGGGGGGGGEFGGGGGGGGGGGGGGGGGGGGGGGGGGGGGGGGGGGFFFGGGGCFGGGGGGGFGGGGGGGGGGGGGGGGGGGGGGGGGGGGGGGFGGGGGGGGGGGGG7:CGGGGGGGGGGGGGGGGGC5CGGGGFFGFFFGFFEDB>FFGFFBFFFBFFFFBFA#
@M06045:235:000000000-JCY5N:1:1101:24434:5312 1:N:0:CTCAGA
CTTCCACTTGGTCATTTAGAGGAAGTAAAAGTCGTAACAAGGTCTCCGTTGGTGAACCAGCGGAGGGATCATTACCGAGTTTACAACTCCCAAACCCATGTGAATCTTACCTTTTCGTTGCTTCGGCGGGATCGCCCCGGGCGCCATCGTGTGCCCCGGATCCAGGCGCCCGCCGGGGGACTTAAACTCCTGTTTTAATTTGTTTCTCTGAGTGGATTACACAAATAATCAAAACTTTCAACAACGGATCTCTTGGTTCTGGCATCGATGAAGAACGCAGCTAAGGCTAGATCGGAAGAGA
+
CCCCGGGGGGGGGGGGGGGGGGGGGGGGGGGGGGGGGGGGGGGGGGGGGGGGGGGGGGGGGGGGGGGGGGGGGGGGGGGGGGGGGGGGGGGGGGGGGGGGGGGGGGGGGGGGGGGGGGGGGGGGGGGGGGGGGGGGGGGGGGGGGGGGGGGGGGGGGGGGGGGGGGGGEGGGGGGGGGGGGGGGFFGGGGGGGGGGGGGGGGGGGGGGGGGGGGGGFGGGGGGGGFGFFGGGGGGGGGGGGGGGGGGGGGGGGGGGGGGDFGGGFGGFGGFFCFFFDEFFGFFFFGFFFFFFFFFFFFB3#
@M06045:235:000000000-JCY5N:1:1101:17507:5325 1:N:0:CTCAGA
CTTCCACTTGGTCATTTAGAGGAAGTAAAAGTCGTAACAAGGTCTCCGTTGGTGAACCAGCGGAGGGATCATTATAGAGTGTAAACTCCCTAACCTTTGTGAACATACCTGTTGCTTCGGCGGTCCTCACCGGCCGCCGAAGGCCTATATTCTTGAATTTACATGAATTTCTGAGTATCAAACAAAAATAAATAAAAACTTTCAGCAACGGATCTCTTGGCTCTGGCATCGATGAAGAACGCAGCTAAGGCCAGATCGGAAGAGCACACGTCTGAACTCCAGTCACCTCAGAATCTCGTAG
+
CCCCGGGGGGGGGGGGGGGGGGGGGGGGGGGGGGGGGGGGGGGGGGGGGGGGGGGGGGGGGGGGGGGGGGGGGGGGGGGGGGGGGGGGGGGGGGGGGGGGGGGGGGGGGGGGGGGGGGGGGGGGGGGGGGGGGGGGGGGGGGGGGGGGGGGGGGFGGGGGGGGGGGGGGGGGGGGGGGGGGGGGGGGGGGGGGGGGGGGGGGGGGGGGGGGGGGFGGGGGGCFFG68FFGDFCFFGFGFGGGGGGFFCFGGGGGGGGGGGGGFGGCGFDDF>DFGFGFFFGF446DF6)6?F?*1-@:?(#
@M06045:235:000000000-JCY5N:1:1101:10884:5335 1:N:0:CTCAGA
CTTCCACTTGGTCATTTAGAGGAAGTAAAAGTCGTAACAAGGTTTCCGTAGGTGAACCTGCGAAAGGATCATTCATAATTGAGTGTTTTATGGCACTCTTTAAAAAAATCCATATCCACCTTGTGTGCAATGTTTTTGGACTCTCTGTACGTTGATATCCCTTTGGGTCCGATAGGACTTTAGGGGAAGGAAAACCTTAAGAGGGTTTGATTAACTTAACACCTTTAAAGCAGTTTGTCTGAATATCTATTTCTGAATAAACATAATTCAAAAATACAACTTTCAACAACGGATCTCTTTC
+
CCCCGGGGGCFFGGGFDFGGGGGGGGGGFDFEAEFFEGGFGGFGCFGGGGGEGGGGG<CEGGDGEGFG<@EE@FFGGFGGGGGCFEFDFFGCFFFFGFAFGGGGGGGCFGGGGGF9EFFGCFGGFGGGGGGGFFGGEBEEFFFGGFFFGGGFFEFGGGGGGGGGAEFCFFGC+=FF9F:FFFGFGGEF=EDEGGGDGGGGGGGGGGGGGGGGACF7FFGGGGGGFFEGGGGGGGCGFFEGGGGGGGGGGFG@FGG@F@CFFFDGG8C>FFFFGF4BGFFFG48AFGFFFFEDFAEFFDF)#
@M06045:235:000000000-JCY5N:1:1101:9287:5406 1:N:0:CTCAGA
CTTCCACTTGGTCATTTAGAGGAAGTAAAAGTCGTAACAAGGTTTCCGTAGGTGAACCTGCGGAAGGATCATTCATAATTGAGTGTTTTATGGCACTCTTTAAAAAAATCCATATCCACCTTGTGTGCAACGTTTTTGAACTCTCTCTGGCATTAAAAAGCCAAGAGGGTTTGATTAACTTAACACCTTTAAAGCAGTTTGTCTGAATATCTATTTCTGAATAAACATAATTCGAAAATACAACTTTCAACAACGGATCTCTTGGCTCTCGCATCGATGAAGAACGCAGCTAAGGCGAGAG
+
CCCCGGGGGGGGGGGGFGGGFFFGAFGGGGGGGEGGFEGGGGGGGGGGGGEFFGGEFGGGGGGGGGEFFGGG9,CFFFGG<FFGGFGGGGGGGGGGGFFGGGGGGFEFFFDGGGGGGGGGGGGGGEGGGFGGBFFGGGGGGGCFGECFGGGGGGDFGGGCGGGGGGFGGC8FFFF<FDFG9:EFGGGFFGGG9FCFGGGGGGGGGGGFFGFGGFGGGGGGGGGGGFFCCFG:AFGGGGFGGGGGGCGFFGGGGGEGDGD8CG@:CCFGGGFFGFGDGFFA:AFFFGFFFFFFFFFF3;91#
@M06045:235:000000000-JCY5N:1:1101:4357:5423 1:N:0:CTCAGA
CTTCCACTTGGTCATTTAGAGGAAGTAAAAGTCGTAACAAGGTCTCCGTAGGTGAACCTGCGGAGGGATCATTACACAAATATGAAGGCGGGCTGGCACCTCTCGGGGTGGCTAGCCTTGCTGAATTATTCCACCCGTGTCTTTTGCGTACTTCTTGTTTCCTTGGTGGGCTCGCCCACCACAAGGACCAACCCATAAACCTTTTTGTAATGGCAATCAGCGTCAGTAACAATGTAATAATTACAACTTTCAACAACGGATCTCTTGGTTCTGGCATCGATGAAGAACGCAGCTAAGGCGC
+
CCCCGGGGGGGGFGGFGGGGGFGGGGGGGGGEGGGGGGGGGGGGGGGGGGGGGGGGGGGGGGGGGGGGGGGGGGGGGGGGGGGGGGGGGGGGGGGGGGGGGGFFGGGGGGGGGGGGGGGGGGGGGGGGGGGGGGGGGGGGGGGGGGGCGGGGGGGGGGGGGGGGGFFGG7DFFEGEEGGGG>EGGGGGGGGGGGGDGFGGGGGGGGGEG;B<FG8CGGGGGGGGGGGGGGGGGGGFFGGGGCFGDGGG:>DFGGGGGG:D=C>7>CFGGDFFG4FFGFFFGF*=@FFFFBF)<@?2):B-#
@M06045:235:000000000-JCY5N:1:1101:10362:5465 1:N:0:CTCAGA
CTTCCACTTGGTCATTTAGAGGAAGTAAAAGTCGTAACAAGGTCTCCGTTGGTGAACCAGCGGAGGGATCATTACTGAGTGTTTTTTCCAACCTCATAACCCTATGTGAACCTTTATACCACGTTGCTTCGGCGGCGCGTTTCCCCCCCCGCGGGGGGCGTGCCCGCCGGCGATATCCAGTCTCCCAGTCAAGAACCGACGTTACTTCTGAGTGTTCTAAGCGAACTGTTAAAACTTTCAACAACGGATCTCTTGGTTCCAGCATCGATGAAGAACGCAGCTAAGGCGAGATCGGAAGAGT
+
CCCCGGGGGGGGGGGGGGGGGGGGGGGGGGGGGGGGGGGGGGGGGGGGGGGGGGGGGGGGGGGGGGGGGGGGGGGGGGGGGGGGGGGGGGGGGGGGGGGGGGGGGGGGGGGGGGGGGGGGGGGGGGGGGGGGGGGGGGGGGGGGGGGGGGGGGGCFGGGEEGGGGGGGGGGGGGGGGGGGGGFG+:CGFGGGGGGGGGGGGGGGGGFFFG7<CGGGFFGF?EGGGG=FGFGGG:FGGGCFGGGFGGGGGG=FGGGGCGGGFFFGGGGFGGFFGFGFD:5:DFFFFF:@B57;@FE?39B0#
@M06045:235:000000000-JCY5N:1:1101:26039:5526 1:N:0:CTCAGA
CTTCCACTTGGTCATTTAGAGGAAGTAAAAGTCGTAACAAGGTCTCCGTTGGTGAACCAGCGGAGGGACCATTACCGAGTTATTACTCCAAACCCTTTGTGAACCTTACCTTTTTGTTGCTCGGCGCACCGCGGGCCGCGGCTTCGGCCCGTCCCGCAGCGCGCCAGAGGACCCAACTCTTCAATTTATAGCGTACCTTCTGATTTACAAAACAAACAAGTTAAAACTTTCAACAACGGATCTCTTGGTTCTGGCATCGATGAAGAACGCAGCTAAGGCGAGATCGGAAGAGCACACGTCA
+
CCCCGGGGGGGGGGGGGGGGGGGGGGGGGGGGGGGGGGGGGGGGGGGGGGGGGGGGGGGGGGGGGGGGGGGGGGGGGGGGGGGGGGGGGGGGGGGGGGGGGGGGGGGGGGGGGGGGGGGGGGDGGDGCGGGGGEGGGGGGGGGGGGGGGGGGGGGGG7FGCFGGGGGGGGGGGGGFECGCGGFGGFGGGFFGGGEGGGGFFFGGGGGGGGGC68CFGGGGGGGGGGFFGGGGGGGGGGGGDG7EGG7F?DFGGGGGGGGGGFGGGGGGGD57C@GFFFF>GFF@?CEFFDF@FFF?FFF:#
@M06045:235:000000000-JCY5N:1:1101:8780:5526 1:N:0:CTCAGA
CTTCCACTTGGTCATTTAGAGGAAGTAAAAGTCGTAACAAGGTTTCCGTAGGTGAACCTGCGGAAGGATCATTACAAGGAAATCCGTCGGCCGCCTTCGGGCGGAACCCCCGGCGGATCCCTCACCACTGTGAACACAAACTTCGTTGCCTCGGCGGACTGGCCTACCCGGCCGCCGCCGACGGACATACCAAACCAATTCGTTTACGAGCGTCTTATGAAAACATAAATTGAATACAACTTTCAACAATGGATCTCTTGGCTCTGGCATCGATGAAGAACGCAGCTAAGGCGAGATCGGA
+
CCCCGGGGGGGGGGGGGGGGGGGGGGG@FGGGGGGGGGGGGGGGGGGGGGGGGGGGGGGGGGGGGGGGGGGGGGGGGGGGGGGGGGGGGGGGGGGGGGGGGGGGGGGGGGGGGGGGGGGGGGGGGGGGGGGGGGGGGGGGGGGGGGGGGGGGEGGGGGGGGGGGGGGGGGGGGGGGGGGGGGGGGGGGGGFGGGGGGGGGGGGGGGGGGGGGGGGGGGGGGGGGGGGGGGGGGFGGCGGGGGGGGGGGGGGGGGGGGGGGGGFDDCGGGGFFGFGFGFFFGFFB>DFFFFF@B>D;FFB:#
@M06045:235:000000000-JCY5N:1:1101:23870:5541 1:N:0:CTCAGA
CTTCCACTTGGTCATTTAGAGGAAGTAAAAGTCGTAACAAGGTTTCCGTAGGTGAACCTGCGGAAGGATCATTCATAATTGAGTGTTTTATGGCACTCTTTAAAAAAATCCATATCCACCTTGTGTGCAATGTTTTTGGACTCTCTGTACGTTGATATCCCTTTGGGTCCGATAGGACTTCAGGGGAAGGAAAACCTTAAGAGGGTTTGATTAACTTAACACCTTTAAAGCAGTTTGTCTGAATATCTATTTCTGAATAAACATAATTCAAAAATACAACTTTCAACAACGGATCTCTTGG
+
CCCCGGGGGGFGGGGGGGGGGGGGGGGGGFFGGGGGFGFGGGGGGGGGGGEGGEGGGFGGGGGGGGGGGGGFGGGGGGGGGGGGGGGDFFFGCFFGGGGGGGGGGGGEGGGGGGGGGGGGGGGGGGGGGGGGGGFGGGDFFGGGGGGGGGGGGGGGGGFFGGGGGGGGGGDCG@EFDGGGGGGGGGGGEGFGFGGGGGGGGGGGGGGGGGGGGGGGFGGGGGGGGFFFGGFG?GDFGGFGDFGGGGGGFFCCDGF:CFDFFFGGGFFGGGFAFFGFGFFFF4+;FDFFFFEABAEAFAA)#
@M06045:235:000000000-JCY5N:1:1101:23682:5552 1:N:0:CTCAGA
CTTCCACTTGGTCATTTAGAGGAAGTAAAAGTCGTAACAAGGTTTCCGTAGGTGAACCTGCGGAAGGATCATTCATAATTGAGTGTTTTATGGCACTCTTTAAAAAAATCCATATCCACCTTGTGTGCAACGTTTTTGAACTCTCTGGCATTAAAAAGCCAAGAGGGTTTGATTAACTTAACACCTTTAAAGCAGTTTGTCTGAATATCTATTTCTGAATAAACATAATTCAAAAATACAACTTTCAACAACGGATCTCTTGGCTCTCGCATCGATGAAGAACGCAGCTAAGGCAAGATCG
+
CCCCGGGGGGGGGGGGGGGGGGGGGGGGGGGGGGGGGGGGGGGGGGGGGGGGGGGGGGGGGGGGGGGGGGGGGGGGGGGGGGGGGGGGGGGGGGGGGGGGGGGGGGGGGGGGGGGGGGGGGGGGGGGGGGGGGGGGGGGGGGGGGGGGGGGGGGGGGGGGGGGGGGGEGGGGGGGGGGGGGGGGGGGGGGGGGGGGGGGGGGGGGGGGGGGGGGGGGGGGGGGGGGGGGGGGGGGGGGGGGGGGGGGGGGGGGGEGGGGGGGGGGGGGGGFBGEGFGFFFGFF>DGFFFFFFFFFFFFF4#
@M06045:235:000000000-JCY5N:1:1101:9697:5567 1:N:0:CTCAGA
CTTCCACTTGGTCATTTAGAGGAAGTAAAAGTCGTAACAAGGTTTCCGTAGGTGAACCTGCGGAAGGATCATTAATGAATTTTGGAGTTCTACTGTGCCTGCCGTTCATTCGGATGTGTGCACGTAGTCTCTATAAATCCTTATCAACACCTGTGCACCTTTAAAAAGGGGGGGAGTTTTGATTGAGCATATTTTATTATGCTTATGACGAATAACCTCCTTTTTTCTTATACAAACTCTTTAATGTCTATTAGAATGTTCTCTGGCCGCAAGGCTATAAAATATAAACAACTTTTAACAA
+
CCCCGGGGGGGGGGGGGGGGGGGGGGGGGGGGGGGGGGGGGGGGGGGGGGGGGGGGGGGGGGGGGGGGGGGGGGGFGGGGFGGGGGF@CFFGDFFGF<@E@FGG:=F8FEFGFGG7FCF@?FGGFFFEGGGGFFGFG9?EFGEGFEFGFDG<?5AFFCEGGFG9C<4@FGGGEGDGCCEFCC@<9CFFGGGFGGFFCFGF7CEGGGGGGGC:CFF9C@ECGG+:<8FCCFG79+<+:2AFCFGGGCFFGFFDG79::FGGFGGGGF*9CC5>G:FFCF6FG4@F8>FF?FF5?BFFFFA<#
@M06045:235:000000000-JCY5N:1:1101:20983:5571 1:N:0:CTCAGA
CTTCCACTTGGTCATTTAGAGGAAGTAAAAGTCGTAACAAGGTTTCCGTAGGTGAACCTGCGGAAGGATCATTACCGAGTGCGGGCCCTCGCGGCCCAACCTCCCACCCTTGTCTCTATACACCTGTTGCTTTGGCGGGCCCACCGGGGCCACCTGGTCGCCGGGGGACGCACGTCTCCGGGCCCGCGCCCGCCGAAGCGCTCTGTGAACCCCGATGAAGATGGGCTGTCTGAGTACTGTGAAAATTGTCAAAACTTTCAACAATGGATCTCTTGGTTCCGGCATCGATGAAGAACGCAGT
+
CCCCGGGGGGGGGGGGGGGGGGGGGGGGGGGGGGGGGGGGGGGGGGGGGGGGGGGGGGGGGGGGGGGGGGGGGGGGGGGGGGGGGGGGGGGGGGGGGGGGGGGGGGGGGGGGGGGGGGGGGGGGGGGGGGGGGGGGGGGGGGGGGGGGGGGGGGGGGGGEEGGGGGGGGGGGGGGGGGGGGGGGGGGGGGGGGGGGGGGGGEGGGGGGGGGGGGGGGGGFFGGGGG8CEF?EFGGGGFCGC9>EGGGGGGGGGGGGGGGGGGGGGGGGGFFFGFGFGFBFGFFBFCEFF=49@?FBF?F0#
@M06045:235:000000000-JCY5N:1:1101:14465:5580 1:N:0:CTCAGA
CTTCCACTTGGTCATTTAGAGGAAGTAAAAGTCGTAACAAGGTCTCCGTTGGTGAACCAGCGGAGGGATCATTACCGAGTTATTACTCCAAACCCTTTGTGAACCTTACCTTTTTGTTGCTCGGCGCACCGCGGGCCGCGGCTTCGGCCCGTCCCGCAGCGCGCCAGAGGACCCAACTCTTCAATTTATAGCGTACCTTCTGATTTACAAAACAAACAAGTTAAAACTTTCAACAACGGATCTCTTGGTTCTGGCATCGATGAAGAACGCAGCTAAGGCGAGATCGGAAGAGCACACGTCG
+
CCCCGGGGGGGGGGGGGGGGGGGGGGGGGGGGGGGGGGGGGGGGGGGGGGGGGGGGGGGGGGGGGGGGGGGGGGGGGGGGEGGGGGFGGGGGGGGGGGGGGGGGGGGGGGGGGGGGGGGGGGGGGGGDGGEGGGGGDEGFGGGGGGGGGGGGCGGGG7FGDDFEGDEGGGGGFGCGGEGGGGCGGGGGGGGGGGGGGGGGGFGFGGFGFGGCFGGGGFGGGGFGGGGGGGFGGGGGFDEC<ECGGGGGF7>FGGFGGGGGFDGGGGGGGDE5D?F?CF:5DEFFFFFFFF>FFFF?>B:1#
@M06045:235:000000000-JCY5N:1:1101:4806:5596 1:N:0:CTCAGA
CTTCCACTTGGTCATTTAGAGGAAGTAAAAGTCGTAACAAGGTCTCCGTAGGTGAACCTGCGGAGGGATCATTACCGAGTGAGGGCCTCCGGCCCGACCTCCAACCCTTTGTCGACCGACACCTGTTGCCTCGGGGGTGACCCGGCCTCCGCGCCGGCCCCCGGTGGACCACTTTAACGCTGTTTCTGTACGTCGGAGTACTTGATGAATCAATCAAAACTTTCAACAACGGATCTCTTGGTTCTGGCATCGATGAAGAACGCAGCTAAGGCCAGATCGGAAGAGCACACGTCTGAACTCA
+
CCCCGGGGGGGGGGGCGGGGGGGGGGGGGGGGGGGGGGGGGGGGGGGGGGGGGGGGGGGGGGGGGGGGGGGGGGGGGGGGGGGGGGGGGGGGGGGGGGGGGGGGGGEGGGGGGGGGGGGGGGGGGGGGGGGGGGGGGEGGGGGGGGGGFGGGCFGGGGGEGGGGGGGGGGFGGGGGGGGGGGGEGGFGGGGGGGDGGGGGGFF7EFGGGGGFGFGGGGGGGGGGGGFFGGGGGGGGGGGFGGGDEFDFFFFGGGGGGGGFGGGGGGGCFF@FGFGFGFFEGBFFFGFFFFFFFFFAF?FD#
@M06045:235:000000000-JCY5N:1:1101:8617:5609 1:N:0:CTCAGA
CTTCCACTTGGTCATTTAGAGGAAGTAAAAGTCGTAACAAGGTCTCCGTTGGTGAACCAGCGGAGGGATCATTACCGAGTTATTACTCCTAACCCTTTGTGAACCTTACCTTTTTGTTGCTCGGCGCACCGCGGGCCGCGGCTTCGGCCCGTCCCGCAGCGCGCCAGAGGACCCAACTCTTCAATTTATAGCGTACCTTCTGATTTACAAAACAAACAAGTTAAAACTTTCAACAACGGATCTCTTGGTTCTGGCATCGATGAAGAACGCAGCTAAGGCTAGATCGGAAGAGCACACGTCC
+
CCCCGGGGGGGGGGAFGFGGGGGGGFGGGGFFGGGFGECGFGGGCGGGGGGGGGG@FFGGGGGGGGGGGDDAFGFFEGGDGGGCECFC<A<FFFFGGGGGGGGCGG,CFFEDGFGGEEGF<EC:CG7FGFDGGGFGEGGGGGGCAFCGCCEGGDGGGCEGGGGGCEGF:CFG7CFGGFFGGGGFGFFFGGDCEGGCE7CGFGGAFGGGGGGGF>F=CEFFC+<?E7CG++0<FCFGF7EC<E7?EGGGGGGG7CFGGGGGGCFFFGDFDDE5>FFFGF?6C>F=FGFFFFFFFFFFFF:1#
@M06045:235:000000000-JCY5N:1:1101:13350:5632 1:N:0:CTCAGA
CTTCCACTTGGTCATTTAGAGGAAGTAAAAGTCGTAACAAGGTCTCCGTTGGTGAACCAGCGGAGGGATCATTACCGAGTTATTACTCCAAACCCTTTGTGAACCTTACCTTTTTGTTGCTCGGCGCACCGCGGGCCGCGGCTTCGGCCCGTCCCGCAGCGCGCCAGAGGACCCAACTCTTCAATTTATAGCGTACCTTCTGATTTACAAAACAAACAAGTTAAAACTTTCAACAACGGATCTCTTGGTTCTGGCATCGATGAAGAACGCAGCTAAGGCTAGATCGGAAGAGCACACGTCG
+
CCCCGGGGGGGGGGGGGGGGGGGGGGGGGGGGGGGGGGGGGGGGGGGGGGGGGGGGGGGGGGGGGGGGGGGGGGGGGGGGGGGGGGGGGGGGGGGGGGGGGGGGGGGGGGGGGGGGGGGGGGGDGGGGGGGGGGGGGGEGGGEGFCGGGGGGGGGGGGGGGGGGGEFGGGFFGGGGGGGGGGGGGGGEFGCDGGGGGGGGGGGGGGGGGGGC88EFGGGGFGFGG7<FFGGGGGGGGGCGDGGCFGFFFGGGGGGGGGG4:FFGFFF4<3:>DFFF7:))27=9@3>D>)7>?@4853:1#
@M06045:235:000000000-JCY5N:1:1101:24884:5676 1:N:0:CTCAGA
CTTCCACTTGGTCATTTAGAGGAAGTAAAAGTCGTAACAAGGTTTCCGTAGGTGAACCTGCGGAAGGATCATTCATAATTGAGTGTTTTATGGCACTCTTTAAAAAAATCCATATCCACCTTGTGTGCAATGTTTTTGGACTCTCTGTACGTTGATATCCCTTTGGGTCCGATAGGACTTTAGGGGAAGGAAAACCTTAAGAGGGTTTGATTAACTTAACACCTTTAAAGCAGTTTGTCTGAATATCTATTTCTGAATAAACATAATTCAAAAATACAACTTTCAACAACGGATCTCTTGC
+
CCCCGGGGGGGGGGGGGGGGGGGGGGGGGGGGGGFGGGGGGGGGGGGGGGGGGGGGGGGGGGGGGGGGGGGGFGGGGGGGGGGGGFGGGGGGGGGGGGGGGGGGGGDGGGGGGGGGGGGGGGGGGGGGGGGGGGGGGGGGGGGGGGGGGGGGGGGGGGGGFGGGGGGEGGEEGGGGFGFGGGGGGGGGGGGGGGGGGCGFGGGGGGGGGFGCGGGGFGGGGGGGGGFFGGGGGGGGGGGGGGGGGGGFEFGGGGGGEGGGGGGGGGGGGGFFD>GFGFFFGFFFFGFFFFFFEBE<FAF)#
@M06045:235:000000000-JCY5N:1:1101:15989:5691 1:N:0:CTCAGA
CTTCCACTTGGTCATTTAGAGGAAGTAAAAGTCGTAACAAGGTCTCCGTTGGTGAACCAGCGGAGGGATCATTACAGAGTTGCAAAACTCCCTAAACCATTGTGAACGTTACCTAAACCGTTGCTTCGGCGGGCGGCCCCGGGGTTTACCCCCCGGGCGCCCCTGGGCCCCACCGCGGGCGCCCGCCGGAGGTCACCAAACTCTTGATAATTTATGGCCTCTCTGAGTCTTCTGTACTGAACAAGTCAAAACTTTCAACAACGGATCTCTTGGTTCTGGCATCGATGAAGAACGCAGCTAG
+
CCCCGGGGGGGGGGGGGGGGGGGGGGGGGGGGGGGGGGGGGGGGGGGGGGGGGGGGGGGGGGGGGGGGGGGGGGGGGGGGGGGGGGGGGGGGGGGGGGGGGGGGGGGGGGGGGGGGGGGGGGGGGGGGGGGGGGFGGGGGGGGGGGGGGGGGGGGGGGGGGGGGGGGGGGGGGGGGGGGGGGGGGGGGGGGGGGGGGGGGG7FGCGGGGGFGGGGGGGGGGGGGGG?CFFGGGGGGGGF7CGGGGFGFGGGGGFFGGFGFFDGC7<DFGGF6C9CFGFFFGFFFFGF?B6=?FD>>BBB4#
@M06045:235:000000000-JCY5N:1:1101:16560:5692 1:N:0:CTCAGA
CTTCCACTTGGTCATTTAGAGGAAGTAAAAGTCGTAACAAGGTCTCCGTTGGTGAACCAGCGGAGGGATCATTACCGAGTTTACAACTCCCAAGCCCAATGTGAACGTTACCAAACTGTTGCCTCGGCGGGATCTCTGCCCCGGGCGCGTCGCAGCCCCGGACCAAGGCGCCCGCCGGAGGACCAACCCAAAACTCTTTATGTATACCCCCTCGCGGGTTTTTTACTTCTGAGACTTTCTCGGCGCCCCTAGCGGGCGTTTCGAAAATGAATCAAAACTTTCAACAACGGATCTCTTGGTC
+
CCCCGGGGGGGGGGGFGGGGGGGGGGGGGGGGGGGGGGGGGGGGGFGGGGGGGGGGGGGGGGGGGGGGGGGGGGGGGGGGGGGGGGGGGGGGGGGGGGGGGFFEGGGGGGGGGGGGGGGGGGGGGGGGGGGG7FGGGFGGGGGGGGGGGGGGGGGGGGGGGEGGGGGGGGGGGGGGGGGGGGGGGGGGGGGGGGGGFGGGGGGGFGGGGGGGGCEGGGEGCGGGGGGGGGGGGFCFFGGFGGGGEGGGEGCFGGGGGD<DEGGDGGGGGDFFGFGF>@??FFFFFFFF@BEB>?FFF<?4#
@M06045:235:000000000-JCY5N:1:1101:22354:5705 1:N:0:CTCAGA
CTTCCACTTGGTCATTTAGAGGAAGTAAAAGTCGTAACAAGGTCTCCGTAGGTGAACCTGCGGAGGGATCATTACTGAGTTTTTAACTCTCCAAACCATGTGAACTTACCACTGTTGCCTCGGTGGTTGGTCTTCGGACTGACCACCGGTGGACTACTAAACTCTTGTTAACTTTTGGCATTCTGAATCATAACTAAGAAATAAGTTAAAACTTTCAACAACGGATCTCTTGGTTCTGGCATCGATGAAGAACGCAGCTAAGGCAAGATCGGAAGAGCACACGTCTGAACTCCAGTCACCG
+
CCCCGGGGGGGGGGGGGGGGGGGGGGGGGGGGGGGGGGGGGGGGGGGGGGGGGGGGGGGGGGGGGGGGGGGGGGGGGGGGGGGGGGGGGGGGGGGGGGGGGGGGGGGGGGGGGGGGGGGGGGGGGGGGGGGGGGGGGGGGGGGGGGGGGGGGGGGGGGGGGGGGGGGGGGGGGGGGGGGGGGGGGGGGGGGGGGGGGGGGGGGGGGGGGGGGGGGGGGGGGGGGGGGGGGGGGGGGGGGGGGGGGGGGGGGGGGGGGGGGGGGGGGGGGGFFGFGFGFFFGFFFFFFFFFFFFFFFFFFD#
@M06045:235:000000000-JCY5N:1:1101:16869:5712 1:N:0:CTCAGA
CTTCCACTTGGTCATTTAGAGGAAGTAAAAGTCGTAACAAGGTTTCCGTAGGTGAACCTGCGGAAGGATCATTACCGAGTGCGGGCCCTCGCGGCCCAACCTCCCACCCTTGTCTCTATACACCTGTTGCTTTGGCGGGCCCACCGGGGCCACCTGGTCGCCGGGGGACGCACGTCTCCGGGCCCGCGCCCGCCGAAGCGCTCTGTGAACCCTGATGAAGATGGGCTGTCTGAGTACTGTGGAAATTTGTCAAAACTTTCAACAATGGATCTCTTGGTTCCGGCATCGATGAAGAACGCAG
+
CCCCGGGGGGGGGGGGGGGGGGGGGGGGGGGGGGGGGGGGGGGGGGGGGGGGGGGGGGGGGGGGGGGGGGGGGGGGGGGGGGGGGGGGGGGGGGGGGGGGGCGGGGGGGGGGGGGGGGGGGGGGGGGGGGGGGGGGGGGGGGGGGGGGGGGGGGGGGGGGGGGGGGGGGGGCGGGGGGGGGGGGGGGGGGGGGGGGGGGGG8CCEFGGGGGGGGGGGGGGFGGGGGGGGFAFCGGGGGGGGGGGGGGG?CFFGFGGGGCFFGGGGGGGDCFFFFGFGFFFG@:EDGFEFFFFFFFFFFF(#
@M06045:235:000000000-JCY5N:1:1101:5679:5712 1:N:0:CTCAGA
CTTCCACTTGGTCATTTAGAGGAAGTAAAAGTCGTAACAAGGTTTCCGTAGGTGAACCTGCGGAAGGATCATTCATAATTGAGTGTTTTATGGCACTCTTTAAAAAAATCCATATCCACCTTGTGTGCAACGTTTTTGAACTCTCTGGCATTAAAAAGCCAAGAGGGTTTGATTAACTTAACACCTTTAAAGCAGTTTGTCTGAATATCTATTTCTGAATAAACATAATTCAAAAATACAACTTTCAACAACGGATCTCTTGGCTCTCGCATCGATGAAGAACGCAGCTAAGGCCAGATCC
+
CCCCGGGGGGFFFFFFGGFGGGGGGGGGGGGGGGGGGGGCDGGGGGGDGGGGGEGGGGGDFGEGGGGFFGGGGGGFFFGFGGFGFGAFG9FG8F8EF<FGGCFFGCGEFC@<?EGGGD<FC=?FFGGGFFGGGGF>FGGEFCFA@<FGGGGGGFFCCCGGGCFGGGGGFGGGA;DFDFGGGGFD=DDFCD;;CCGGGGFCCGCCCDFGGGG9ECFGFFAC7AF7AFGD73E:FFFGFGFFFDCC7C9:?FGCDGE4:8FDEDGGCGGDGG>)8:FAFFFAFAA>B)8)286AFF>:32<3#
@M06045:235:000000000-JCY5N:1:1101:17496:5713 1:N:0:CTCAGA
CTTCCACTTGGTCATTTAGAGGAAGTAAAAGTCGTAACAAGGTTTCCGTAGGTGAACCCGCGGAAGGATCATTAACGAGTCCAGGCGGACGACGCTTAAAACGTCGCCCGTCCACCTCTCCACCCGTGTCTATGTTACCACGTTGCTTCGGCGGTCCCGCGGTATCGCGGCCGCCGAAGACCCCTAGAACTCTGCCTGGAAGGTTGCAGTCTGAGCGATATAATAAATCAGCAAAACTTTCAACAACGGATCTCTTGGTTCCGGCATCGATGAAGAACGCAGCTAAGGCGAGATCGGAAGC
+
CCCCGGGGGGGGGGGGGGGGGGGGGGGGGGGGGGGGGGGGGGGGGGGGGGGGGGGGGGGGGGGGGGGGGGGGGGGGGGGGGGGGGGGGGGGGGGGGGGGGGGGGGGGGGGGGGGGGGGFGGGGGGGGGGGGGGGGGGGGGGGGGGGGGGGGGGGGGGGGGGGGGGGGGGGGGGGGGGGGGGGGGGGGGGGGGGGGGGGGGGGGGGGGGGGGGGGGGGGGGGGGCCFGGGGGGGGGGGGGGGGGGGGGGGGCDFGGGGGGFFGGGGGGGGGFFGFGFGFF@GDFFFGFF:>@5<5@2>:B(#
@M06045:235:000000000-JCY5N:1:1101:10057:5745 1:N:0:CTCAGA
CTTCCACTTGGTCATTTAGAGGAAGTAAAAGTCGTAACAAGGTCTCCGTTGGTGAACCAGCGGAGGGATCATTACTGAGTATCTTACTCTCTACCCTTTGTGAACTATTATACCTGTTGCTTCGGCGGCGCCCCCTCGGGGGTGCCCGCCGGTAATCAGAATCTCTGTTTTCGAACCCGACGATACTTCTGAGTGTTCTTAGCGAACTGTCAAAACTTTTAACAACGGATCTCTTGGCTCCAGCATCGATGAAGAACGCAGCTAAGGCGAGATCGGAAGAGCACACGTCTGAACTCCAGTC
+
CCCCGGGGGGGGGGGGGGGGGGGGGGGGGGGGGGGGGGGGGGGGGGGGGGGGGGGGGGGGGGGGGGGGGGGGGGGGGGGGGGGGGGGGGGGGGGGGGGGGGGGGGGGGGGGGGGGGGGGGGGGGGGGGGGGGGGGGGGGGGGGGGGGGGGGGGGGGGGGGGGGGGGGGGGGGGGGGGGGGGGGGGGGGGGGGGGGGGGGGGGGGGGGGGFGGGGGGGGGGGGGGGGGGGGGGGGGGGGGGGGGGGGGGGGGGGGGGGGGGGGGGGFGGGGFFGFGDGFFFGFFFFGFFFFFFFFFAFFF-#
@M06045:235:000000000-JCY5N:1:1101:8672:5767 1:N:0:CTCAGA
CTTCCACTTGGTCATTTAGAGGAAGTAAAAGTCGTAACAAGGTCTCCGTTGGTGAACCAGCGGAGGGATCATTACTGAGTACTACACTCTCTACCCTTTGTGAACTATTATACCTGTTGCTTCGGCGGCGCCCGCAAGGGTGCCCGCCGGTCTCATCAGAATCTCTGTTTTCGAACCCGACGATACTTCTGAGTGTTCTTAGCGAACTGTCAAAACTTTTAACAACGGATCTCTTGGCTCCAGCATCGATGAAGAACGCAGCTAAGGCCAGATCGGAAGAGCACACGTCTGAACTCCAGTG
+
CCCCGGGGGGGGGGGGGGGGGGGGGGGGGGGGGGGGGGGGGGGGGGGGGGGGGGGGGFFGGGGGGGGGGGGGGGGGGGGGGGGGGGGGGGGGGGGGGGGGEFGGGGGGGGGGGGGGGGGGGGGGGGGGGGGGGGGGGGGGGGGFGGGGGGGGGGGGAFFFGGGGGGGGGGGGGGGFGGGGGGGGGGGGGGGGGGGGGGGGGGGGGGGGGGGGGGGGGGGGFGEGGGGGGDGGGGGGGGGGGGGGGGGCGGGGGGFGGDGGGDDCGGGGFGF@4<FE<@8>C<FFFFF))77=@)/-?>?.#
@M06045:235:000000000-JCY5N:1:1101:21499:5767 1:N:0:CTCAGA
CTTCCACTTGGTCATTTAGAGGAAGTAAAAGTCGTAACAAGGTCTCCGTTGGTGAACCGGCGGAGGGATCATTACCGAGTTATTACTCCAAACCCTTTGTGAACCTTACCTATTACTGCTGTTGCCTCGGCGGACGGCCGGGAGGGCACCCCCTCGCGGGGCCGCCCGACCTGCCCCCGCCGGCAGCACCCAACTCTTGAATTTATAGCGAAACTACTTCTGAATAACGAAAACAAACGAATCAAAACTTTCAACAACGGATCTCTTGGTTCTGGCATCGATGAAGAACGCAGCTAAGGCC
+
CC<@FFGGGGGGGGGGGGGGGGGGGGGGGGGGGGGGGGGGGGGGFGGGFGGGGGGFGGGGGGGGGGGGGGGDGGGDGGGGGGGFFG,FE<F<C7FFGEDGGGGGFGAAA,EFACGGCCFFFGG?C,5EF::FDGGGG7FEC+83<CGEGGFCFDEEF7=@<FGECF51:EG>FGG5A8ECC>8EEEDG>F*ACECCF7C7<<<EGEC7C8*8:8<:0<EG@70300398C:EECEFC5*CDGG?+:FFFD77:FGDEFDGG*9CFC7D6*8B>?76FF4>GFB=FC*9>DB)77).921(#
@M06045:235:000000000-JCY5N:1:1101:18091:5796 1:N:0:CTCAGA
CTTCCACTTGGTCATTTAGAGGAAGTAAAAGTCGTAACAAGGTTTCCGTAGGTGAACCTGCGGAAGGATCATTAATGTATATTGAATTTTATATTCTTTATCAACCCACACTGTGTACCTTTTTACTGTTGCTTCCATGGGACATGGCTCTGCCACGTCGGCCTTATGGCTGGTGAGCGCCCATGGGAGGAAAACAAAACTCTTTGTTACAATTGAAGTCTGTCTGAATTGTTTATATTAAACGTTAAAACTTTCAACAACGGATCTCTTGGTTCTCGCATCGATGAAGAACGCAGCTAAC
+
CCCCCFG<C@8FGFG9,CFGGGFGGGGFDFFFGGGGFEFGGDGGGDFGFGGGFGD@GFCFGGGGEFEGGECCCGGGGGGGGGGGGGGGGFGGGGGFGGGGGGGGG8FC=FFGGGGFGGGGGGFFFDFGAFFFFGCGFGFGGGGGGGDF,EDFGCFGGGGDGG@?AGEAEGFEEBFG8FGCCGGGGGGFGGG@FBFC88FFGGGGFFGGGGGGC;DEGG:,<@@7ECGCFGGE:?72=CFFFGGEGFCGGG*C@><>FGGDFGG<DD711+8=GFCAC3DBC8B)):@FA6/A)7<>D3..#
@M06045:235:000000000-JCY5N:1:1101:5134:5859 1:N:0:CTCAGA
CTTCCACTTGGTCATTTAGAGGAAGTAAAAGTCGTAACAAGGTTTCCGTAGGTGAACCTGCGGAAGGATCATTAACACGTATCCATACGTATTATATACCAAACCGTGAACTTGTTTGTAATAATGAGAGAGAATGTGGAATCGATTTCTTCGGAGAGAGATGAAGCGTTGTCTGTACCTTATTCAACCTTATAAACCACTTGTAACCATATTGTACTAAACCTAAGAAAGTGTGAATGCCTTCTGGCGCTCATATTTTTTGTATTTACGAAACGTAAAAACAATTCTTAGCAACGGATAG
+
CCCC9FFFGFGGGCGFCFCFGGGGGGGGGGGGGGGGGGAEFGFFG<FGGGGEFGE9FEGGGEEGEEEGGGGGGGD9FCGGGG8FFGGGCF9FGEGDFGFFGGG@FD?,=<CFCGGGGFGCEBEGGAE<F,B?FCAB5:?F9AECCFCGFGFFCGGGCFGDFFGGGGFEEF7=F,>FEGGGGGGGGFGF@3=DFFGFGGGGG,,@DCAFDC99EGGCBCE;:FFGC68ED:7ED=;E7AC9FGG6=:CF?C7*88,1=8FD5<CDFCCGFC:A*:C;C55AF>AFA>F++@ABFCFBB::,#
@M06045:235:000000000-JCY5N:1:1101:14247:5871 1:N:0:CTCAGA
CTTCCACTTGGTCATTTAGAGGAAGTAAAAGTCGTAACAAGGTCTCCGTAGGTGAACCTGCGGAGGGATCATTCACATGATTTACTTTATAAACAAACTGTGAACTTTATATACTATTCGTGTGTATTAACTTGTTGTTATCAACTTGTTATTATCACACTGTCATTCGATGAACATTAGATAGCTGGCTTGTTTTATACTTTCTCAGCTGATTTGTTTTTGTTAGACTAAACATCTATTCAATACAATCAACCAAACATAGAAACAACTCTATGCCCTGGATATCTTGGTTCTCGCATCG
+
CCCCGGGGGGGGGGGGGGGGGGGGGGGGGGGGGGGGGGGGGGGGGGGGGGGGGGGGGGGGGGGGGGGGGGGGGGGGGGGGGGGGGGGGGGGGGGGGGGGGGGGGGGGGGGGGGGFGGGGGGGGGGGGGGGGGGGGGGGGGGGGGGGGGGGGGGGGGGGGGGGGGGGGGGGGGGGGGGGGGGGGGGGGGGGGGGGGGGGGGGGGGGGGGGGGGGGGGFGGGGGGGGGGGGGFFGGGGGGGGGGGGGGGFGGGGGGGGGGGGGGGGGGGDFGFFGFGFGFFFGFFFFGFFFFFFFFFFEFF>#
@M06045:235:000000000-JCY5N:1:1101:7750:5874 1:N:0:CTCAGA
CTTCCACTTGGTCATTTAGAGGAAGTAAAAGTCGTAACAAGGTTTCCGTAGGTGAACCTGCGGAAGGATCATTAATGTATATTGAATTTTATATTCTTTATCAACCCACACTGTGTACCTTTTTACTGTTGCTTCCATGGGACATGGCTCTGCCACGTCGGCCTTATGGCTGGTGAGCGCCCATGGAAGGAAAACAAAACTCTTTGTTACAATTGAAGTCTGTCTGAATTGTTTATATTAAACGTTAAAACTTTCAACAACGGATCTCTTGGTTCTCGCATCGATTAAGAACGCAGCTAAA
+
CCCCGGGGGGGGGGGEFGFCGGGFGGGGGGGGGGGGGGGGFGGGGGGGGGG7FFGGGGGGGGGGEGGGFGFGGGGGGFGFFGGFGFGGFFGGGGGGGGGGGGGGGGGGGGGGGEDGGFCGGEGGGFGGFEGFGGGGGFFCFFFGFFGGGGGGGGGGGGGDEGGGEFGGGGEFEGFFGGEGFGEGGGDGG>FGF8FGFFGGGGGGFGGGGGFCFFDGFFFGGFE=FCACFGC=CFF<>CCGGGGGGGGGG>FFGDGG?GFGCCCDC<:FCDFFFFFA>>>EG:;85+.@CFFADDF>F:AA#
@M06045:235:000000000-JCY5N:1:1101:12114:5879 1:N:0:CTCAGA
CTTCCACTTGGTCATTTAGAGGAAGTAAAAGTCGTAACAAGGTTTCCGTAGGTGAACCTGCGGAAGGATCATTCATAATTGAGTGTTTTATGGCACTCTTTAAAAAAATCCATATCCACCTTGTGTGCAATGTTTTTGGACTCTCTGTACGTTGATATCCCTTTGGGTCCGATAGGACTTTAGGGGAAGGAAAACCTTAAGAGGGTTTGATTAACTTAACACCTTTAAAGCAGTTTGTCTGAATATCTATTTCTGAATAAACATAATTCAAAAATACAACTTTCAACAACGGATCTCTTTA
+
CCCCFGGGGDFCFEGFFEG@FGDFGGFEFGGFF@FFGGG9EDFFGFGGFGCEE,EE<CCECF7CFFG<<EECFFGGGGGGGGGFFCCFGDCGGGC<E<FFGEEFC9@:F@FGGFFCFE<FEEBFEDF9<FFFG9AFGGGGFEFCFEEE9FEB<EDFAFGBGGGGGDF:F=CFCFGG9>B,@FGGFE7+BC@BBECEFFB,@FF883@@EC;BEFGGFFGGGGGGGGF?<FGGCGGGGFCFGFFFGGGGCC8=FF=7C>7@7;+0:CC:7C8FF3D4FFFFGF=AF@FAA535)8A>44))#
@M06045:235:000000000-JCY5N:1:1101:22407:5892 1:N:0:CTCAGA
CTTCCACTTGGTCATTTAGAGGAAGTAAAAGTCGTAACAAGGTCTCCGTTGGTGAACCAGCGGAGGGATCATTACCGAGTTTACAACTCCCAAACCCCTGTGAACATACCACTTGTTGCCTCGGCGGATCAGCCCGCTCCCGGTAAAACGGGACGGCCCGCCAGAGGACCCCTAAACTCTGTTTCTATATGTAACTTCTGAGTAAAACCATAAATAAATCAAAACTTTCAACAACGGATCTCTTGGTTCTGGCATCGATGAAGAACGCAGCTAAGGCGAGATCGGAAGAGCACACGTCTGG
+
CCCCGGGGGGGGGGGGGGGGGGGGGGGGGGGGGGGGGGGGGGGGGGGGGGGGGGGGGGGGGGGGGGGGGGGGGGGGGGGGGGGGGGGGGGGGGGGGGGGGGGGGGGGGGGGGGGGGGGGGGGGGGGGGGGGGGGGGGGGGGGGGGGGGGGGGGGGGGGGGGGGGGGGFGGGGGGGGGGGGGFGGGGGGGGGGGGGGGGGGGGGGGGGGGGGGG9EFGGGGGGGGGGGGGGFGGGGGDECECFDG?CFGGGGGGGFGEGGGGDGGGGGGGG38FFG@GF@EGF4>BDFDFF:FFFFBFBF2#
@M06045:235:000000000-JCY5N:1:1101:9868:5899 1:N:0:CTCAGA
CTTCCACTTGGTCATTTAGAGGAAGTAAAAGTCGTAACAAGGTCTCCGTAGGTGAACCTGCGGAGGGATCATTACAAGTGACCCCGGTCTAACCACCGGGATGTTCATAACCCTTTGTTGTCCGACTCTGTTGCCTCCGGGGCGACCCTGCCTTCGGGCGGGGGCTCCGGGTGAACACTTCAAACTCTTGCGTAACTTTGCAGTCTGAGTAAACTTAATTAATAAATTAAAACTTTTAACAACGGATCTCTTGGTTCTGGCATCGATGAAGAACGCAGCTAAGGCCAGATCGGAAGAGCAC
+
CCCCEGGGGGGGGEGGGGGGGGGGGGGGGGGGGGGGGGGGFGGGGGGGGGGGGGGGGGGGGGGGGGGGGGGGGGGGGGGGGGGGGGGGGGGFGGGGGGGGGGGGGGGGGGGGGGGGGGGGGGGGDGGGGGGGGGGFGGGGGGGGGGGGGGGGGGGGGGGGGGGGGGGGGGGEG>CGGFFFFGGGGGGGGGGGGGGGGGFFGGGGGGGGGCGGGGGFGGGGGGGFGGGGGGGGGGGGGGCGGGGGGGGGDDFGGGGGGGGG6FGGGCGGGGFFGFDFCBFFGFFF?GFFFFFFEFDBFFF)#
@M06045:235:000000000-JCY5N:1:1101:25260:5931 1:N:0:CTCAGA
CTTCCACTTGGTCATTTAGAGGAAGTAAAAGTCGTAACAAGGTTTCCGTAGGTGAACCTGCGGAAGGATCATTACACGTATTAGGGCGCTCCGGCGCTCTTTACACACCCACCCTTTGCCTATGTGTACCTTCATAGCTTCCTCGGCGGGCCCGCCCGCCGCCAGGAACCCACGAAACCCCTTGCATCCTACACGAAAACTTCTGATCACAAACTAAATTATCACAACTTTCAACAATGGATCTCTTGGTTCTGGCATCGATGAAGAACGCAGCTAAGGCGAGATCGGAAGAGCACACGTC
+
CCCCGGGGGGGGGGGGGGGGGGGGGGGGGGGGGGGGGGGGGGGGGGGGGGGGGGGGGGGGGGGGGGGGGGGGGGGGGGGGGGGGGGGGGGGGGGGGGGGGGGGGGGGGGGGGGGGGGGGGGGGGGGGGGGGGGGGGGGGGGGGGGGGGGGGGGGGGGGGGGGGGGGGGGGGGGGGGGGGGGGGGGGGGGGGGGGGGGGGGGGGGGGGGGGGGGGGGGGGGGGGGGGGGGGGGGGGGGGFGGCGFGGGGFCDGGGFGGGGG?CFCFFGGGGFFGFGFGFFFGF3BFGFEE>;>@FFBFF>.#
@M06045:235:000000000-JCY5N:1:1101:14805:5934 1:N:0:CTCAGA
CTTCCACTTGGTCATTTAGAGGAAGTAAAAGTCGTAACAAGGTCTCCGTTGGTGAACCAGCGGAGGGATCATTACCGAGTTTACAACTCCCAAACCCCTGTGAACATACCACTTGTTGCCTCGGCGGATCAGCCCGCTCCCGGTAAAACGGGACGGCCCGCCAGAGGACCCCTAAACTCTGTTTCTATATGTAACTTCTGAGTAAAACCATAAATAAATCAAAACTTTCAACAACGGATCTCTTGGTTCTGGCATCGATGAAGAACGCAGCTAAGGCGAGATCGGAAGAGCACACGTCTGG
+
CCCCGGGGGGGGGGGGGGGGGGGGGGGGGGGGGGGGGGGGGGGGGGGGGGGGGGGGGGGGGGGGGGGGGGGGGGGGGGGGGGGGGGGGGGGGGGGGGGGGGGGGGGGGGGGGGGGGGGGGGGGGGGGGGGGFGGGGGEGGGGGGGGGGGGGGGGGGGGGGGGGGGGGGGGGGGGGGGGGGGGGGGFGGGGGGGFGGGGGGGGGGGGGGGGGGGGGGGGGGGGGGGGGGGGFGGFGGGGGGCGGGGGFFFGGCFGFGGGGGGGCF6DCDCDFFGFFFGEFE35@@DGBEFFFFF>>>FFF:#
@M06045:235:000000000-JCY5N:1:1101:11728:5939 1:N:0:CTCAGA
CTTCCACTTGGTCATTTAGAGGAAGTAAAAGTCGTAACAAGGTTTCCGTAGGTGAACCTGCGGAAGGATCATTACCGAGTGAGGGTCCCTCGGGGCCCAACCTCCCATCCGTGTTGTCCTGACACCTGTTGCTTCGGCGGGCCCGCCGTGGTTCACGCCCCGGCCGCCGGGGGGTTCACGCCCCCGGGCCCGCGCCCGCCGAAGACCCCTGGAACGCTGCCTGGAAGGTTGCCGTCTGAGTATACAATCAATCAATTAAAACTTTCAACAACGGATCTCTTGGTTCCGGCATCGATGAAAA
+
CCCCGGGGGGGGGGGGGGGGGGGGGGGGGGGGGGGGGGGGGGGGGGGGGGGGGGGGGGGGGGGGGGGGGGGGGGGGGGGGGGGGGGGGGGGGGGGGGGGGGGGGGGGGGGGGGGGGGGGGGGGGGGGGGGGGGGGGGGGGGGGGGGGGGGGGGGGGGGGGGGGGGGGGGGGGGGGGGGGGGGGGGGGGGGGGGGGGGGGGGDGDGGGGGGFGG?GEDEGGGGGGC?FGGGGGGGGGGGFG:EFGDGGGF69CFFFFG7FGGGGGGGCFGGFFGED7/*0@FFFFFGFFDFFF:@??4<A2#
@M06045:235:000000000-JCY5N:1:1101:19093:5979 1:N:0:CTCAGA
CTTCCACTTGGTCATTTAGAGGAAGTAAAAGTCGTAACAAGGTCTCCGTTGGTGAACCAGCGGAGGGATCATTACAGAGTCTTCTGAACTCCAAACCATTGTGAACATATCATGTTGCTTCGGCGGGATGCCGGGTGGACCAGCGCCCCCGCGCCGCCCGCCGGAGGCCAAACTCTTGTTTTCTAGCGGAATCTTCTGAGTCTTTATAAATAAGCAATCAAAACTTTCAGCAACGGATCTCTTGACTCTGGCATCGATGAAGAACGCAGCTAAGGCCAGATCGGAAGAGCACACGTCTGAC
+
CCCCGGGGGGGGGGGGGGGGGGGGGGGGGGGGGGGGGGGGGGGGGGGGGGGGGGGGGGGGGGGGGGGGGGGGGGGGGGGGGGGGGGGGGGGGGGGGGGGGGGFGGGGGGCGGGGGGGGGGGGGGGGGGGGGGGGGGGGGGGGFGGGGGGGGGGGGGGGGGGGGGGGGGGGGGGGGGGGGGGGGGGGGGGEGFGGGGGGGGGGGGGGGGGGGGGGFGGGGGGGGGGGGFGGGGGGGGECECFGGFGF:FFGGGGGGGFGGDFGGGGGGGGGFFFFGFGFFFGFF@BDEFFFFFFFF<FFF<#
@M06045:235:000000000-JCY5N:1:1101:9660:6073 1:N:0:CTCAGA
CTTCCACTTGGTCATTTAGAGGAAGTAAAAGTCGTAACAAGGTTTCCGTAGGTGAACCTGCGGAAGGATCATTAACGAGTTAGGGTCCCTCGTGGCCCGACCTCCCAACCCTTTGTCTACTTAACCACTGTTGCTTCGGCGAGCCCGTCTGTAATGGACCGCCGGGGGGTACCTTGATCGGCCCTCTGGTCAGCGCTCGTCGGTGGCCAAACTTTTAAAATCTTAACCAAACGTGCCTCAGTCTAAGTATTATTTGTTAAATAAAAGCAAAACTTTCAACAACGGATCTCTTGGTTCTGGG
+
BCCBFGGGFC<CFFGGAFFFFGFGGGGGGFGD@FGG@FG,EFFDEGFGFGDFECDDGFGCGGCFGGGGGGGGGGGGGE@FGGEGGGGGCAFGFF:E@<FFFGGGFECEEEDGGGGGGGGDDCFGGGGGGGGGBFFDFGDGEGGGGGGGGGFFGFGGFFFFEGFGGCEDGEGGFGFE?EGGDD?CFG?CFGGEFCEEGEE?EG5ECEGC<*;CG?@CFFFF@?CG7AGFCFGGGGFE@?C02<C<ACFG7>DGGFGFG<:7A>7DF7:5FFF?CFF?76**0>F>)*7<9=6@6=?0/8A)#
@M06045:235:000000000-JCY5N:1:1101:13536:6108 1:N:0:CTCAGA
CTTCCACTTGGTCATTTAGAGGAAGTAAAAGTCGTAACAAGGTCTCCGTTGGTGAACCAGCGGAGGGATCATTACCGAGTTTACAACTCCCAAACCCCTGTGAACATACCACTTGTTGCCTCGGCGGATCAGCCCGCTCCCGGTAAAACGGGACGGCCCGCCAGAGGACCCCTAAACTCTGTTTCTATATGTAACTTCTGAGTAAAACCATAAATAAATCAAAACTTTCAACAACGGATCTCTTGGTTCTGGCATCGCTGAAGAACGCAGCTAAGGCCAGATCGGAAGAGCACACGTCTTG
+
CCCCGGGGGGGGGGGGGGGGGGGGGGGGGGGGGGGGGGGGGGGGGGGGGGGGGGFGGGFGGGGGGGGGGGGGGGGGGCGGGGGGGGFAGGGGGFGGGGGGGGGGGGGGGGGGGGGGGGGGGGGGFGGGGGGGGGGGGEGGGGGGGDGGGGGGGGGGGGGGGGDEGGGGGGGGGGFGGGGG9FFGGGGGFFFGFGGGGGGGGGGG;FFGGFF9B9CFC<AFGGG9CFGGGCFGGGGGEGDGFGGGCGGGGFGGGG9DG*9D5*9*79DGGGFFG*7?GFFFGFFF>*>>:>?)07>>FFF(#
@M06045:235:000000000-JCY5N:1:1101:4171:6112 1:N:0:CTCAGA
CTTCCACTTGGTCATTTAGAGGAAGTAAAAGTCGTAACAAGGTTTCCGTAGGTGAACCTGCGGAAGGATCATTCATAATTGAGTGTTTTATGTCACTCTTTAAAAAAATCCATATCCACCTTGTGTGCAATGTTTTTGGACTCTCTGTACGTTGATATCCCTTTGGGTCCGATAGGACTTTAGGGGAAGGAAAACCTTAAGAGGGTTTGATTAACTTAACACCTTGAAAGCAGTTGGTCTGAATATCTATTTCTGAATAAACATAATTCAAAAATACAACTTTCAACAACGTATCCCTTTA
+
CCCCGGGGGGGGGGGGGGG,CEFFGGGGGFFEGFGGGEFFDFF@FFG7CFF>FGGGGCGCF@FC7FDGCCFCFGGGG,CFGCGCFFEFE<FA6C9CCCFF9FFGFGGGGCFFGEDFFF@FGGGGG,BFCGGGAGFCFF+4?F@FGGDADGEFGGGGCEGCFGGGG8:@FF7BCEEGEFFFGGGF?CFFCCFC,3@:@EFCFAEFGE,@CCCFGG;DFFFGGGCFG,D,;7?,7=E7>E<9*,BF@@F,9:CFG@=CCFF87CGGFGGC@CF+:.*;7=AAFFAFC7AA)2:88;A?;)7,#
@M06045:235:000000000-JCY5N:1:1101:22003:6128 1:N:0:CTCAGA
CTTCCACTTGGTCATTTAGAGGAAGTAAAAGTCGTAACAAGGTTTCCGTAGGTGAACCTGCGGAAGGATCATTCATAATTGAGTGTTTTATGGCACTCTTTAAAAAAATCCATATCCACCTTGTGTGCAATGTTTTTGGACTCTCTGTACGTTGATATCCCTTTGGGTCCGATAGGACTTTAGGGGAAGGAAAACCTTAAGAGGGTTTGATTAACTTAACACCTTTAAAGCAGTTTGTCTGAATATCTATTTCTGAATAAACATAATTCAAAAATACAACTTTCAACAACGGATCTCTTGC
+
CCCCGGGGGGGGGGGGGGGGGGGGGGGGGGGGGGGGGGFGGGGGGGGGGGGGGGGGGGGGGGGGGGGGGGGGGGGGFGGGEFGGGGGGGGGGGGGGGGGGGGGGCFGGGGGGGGGGGGGGGGGGGGGGGGGGGGGGGGEFGGGGGGGGGGGGGGGGGGGGGGGGFGGGGGG@FGGGFGGGGGGGDGGGGEGFFGGGGGGGGFGGCEFGGGGGGCGGGGGGGGGGGGGDGGGGGGGGGGGGGGGGCDGGGGGGGGFFFGGCFFGGFFGGGGFFCA44DA;;FFFFFFFFFFE5BB>DFFF)#
@M06045:235:000000000-JCY5N:1:1101:24583:6138 1:N:0:CTCAGA
CTTCCACTTGGTCATTTAGAGGAAGTAAAAGTCGTAACAAGGTTTCCGTAGGTGAACCTGCGGAAGGATCATTAACGAGTCCAGGCGGACGACGCTTAAAACGTCGCCCGTCCACCTCTCCACCCGTGTCTATATTACCACGTTGCTTCGGCGGTTTCGCGATCTCGCGGCCGCCGAAGACCCCTAGAACTCTGCCTGGAAGGTTGCAGTCTGAGCGATAAAACAAATCAGCAAAACTTTCAACAACGGATCTCTTGGTTCCGGCATCGATGAAGAACGCAGCTAAGGCAAGATCGGAAAG
+
CCCCGGGGGGGGGGGGGGGGGGGGGGGGGGGGGGGGGGGGGGGGGGGGGFGGGCGGGGGGGGGEGGGCGGGGGGGGGCFGGGGGGGGGGGGCGGGGGGGEEGGGGGGGGGGGGGGGGGGGGGGGGGGGGGGGGGGGGGGGGGGGGGGGGGGGCGGDGGFGGGGGGGFGGGGGGGGGGGGDGGGGGGGGFEEGGGGGGGGGGCEGGGGGGGFEG?FFGGGGEFCFGGGGEFCG7688:EGFFGFGFCCECD5C7DFC?6>FGGGDDDDGGC5=*9DF<4)51<>?=CF4@>)7F=FB361(#
@M06045:235:000000000-JCY5N:1:1101:21341:6145 1:N:0:CTCAGA
CTTCCACTTGGTCATTTAGAGGAAGTAAAAGTCGTAACAAGGTTTCCGTAGGTATGTTAAGCATCGAGTTCCTCCCTTTTTGTGACATTTCGCTAACCTGCAATCTTAGGTGAACCTGCGGAAGGATCATTACTGAGTTAGGGTCTTCTGGCCCGACCTCCAACCCTGTGTCTACCTTACCACGTTGCTTCGGCGGGCCTGTCGACAGGATCTGTCGGCTGCCGGCGGGTCTTAACCCCCGCTGGACCGTGCCCGTCGATGGCCAACCTCTTAAAACTCTTTGAAGAACCATGTCGTCTGG
+
CCCCGGGGGGGGGGGGGGGGGGGGGGGGGGGGGGGGGGGGGGGGGGGGF<FFGGGGGGF@FGGGGGGGGGGGGGGGGGGGGGGGGGGGGGGFGGGGGGGGGGDGGGGGGGGGGGGGGGGGGGGGGGGGGGGGGGGGGGGGGFGGGGGGGFGGGGGCGGGGGGGGGGGFGGGGGGGGGGGGEGGGGGGGGFGGEGGGGGGG5EGGGGCEGGGGGGGFGEGGGGG?EECEGGGGGEGGGGGGGED*74<*774CGG=):57C9CFGGDGGCC@FF?*9FFFFGF*9*:67FF5@4FF?F<:,#
@M06045:235:000000000-JCY5N:1:1101:19280:6167 1:N:0:CTCAGA
CTTCCACTTGGTCATTTAGAGGAAGTAAAAGTCGTAACAAGGTTTCCGTAGGTGAACCTGCGGAAGGATCATTACCAAATCCAAAAACAACCCCTGTGAACTTGTATTGTCTGTCTTTGGGGGGAAGGCCCTGTGTTTTCCCCCCATATTAATTGAACAACTTTGATCTTTTGTTGGAATATCTTTTATTAATTTTAATAAATGACAACTTTTAACGGTGGATCTCTTGGCTCGTGCATCGATGAAGAACGCAGCTAAGGCGAGATCGGAAGAGCACACGTCTGAACTCCAGTCACCTCAC
+
CCCCGGGGGGGGGGGGGGGGGGGGGFFFGGGGGGGGGGGGGGGGGGGGGGGGGGGGGGGGGGGGGGGGGGGGGGGGGGGGGGGGGGGGGGGEGGGGGGGGGGGGGGGGGGGGGGGGGGGGGGGGGGGGGGGGGGGGGGGGGGGGGGGGGGGGGGGG?FGGGFGGGGGGGGGGGGGGGGGGGGGGGGGGGGGGGFFGGGGGGGGGGGGGGGGGGGFGGDEGG5EGGGGGGGGGGGGGGFGGGGGGFGFFGGGGGGGGGGGGGDGGGFGGGGFFGFGFG>>DF3FFFGFFFFFFFFFFF<<2#
@M06045:235:000000000-JCY5N:1:1101:20808:6221 1:N:0:CTCAGA
CTTCCACTTGGTCATTTAGAGGAAGTAAAAGTCGTAACAAGGTCTCCGTTGGTGAACCAGCGGAGGGATCATTACCGAGTTACTACTCCAAACCCTTTGTGAACCTTACCTATTACTGCTGTTGCCTCGGCGGACGGCCGGGAGGGCACCCCCTCGCGGGGCCGCCCGACCAGCCCCCGCCGGCAGCACCAAACTCTTGAATTTATAGCGAAACTACTTCTGAATAACAAAAACAAACGAATCAAAACTTTCAACAACGGATCTCTTGGTTCTGGCATCGATGAAGAACGCAGCTAAGGCC
+
BCC9CFFGG9EEGGGGGCFFGGGGGGGGGGGGGGGGGGGGGGFFGGGFCFGGGGGGGGAFGGGGGGGGGGECFFGGGCGGGGGFFGFGGFFGG@EFGGGGGGGGGGG,CFGGGGGGGGCFGGE,CABFGGGG7@@@EFGGGGD=77@CEGGGGGECGGG*:=FCC<FGGGGCC:F88EECGCE>ECG6FGFGGG7A?EG?CGDGGGFGGG51CGGGGG??FGFGGGGGFC=8FGGGFDCGG=9CGGFDGGFGGFGGDCDGC5D>FDFCDCF=7B77CFF><FFF?FFF@@B5:35>/8?.#
@M06045:235:000000000-JCY5N:1:1101:22996:6229 1:N:0:CTCAGA
CTTCCACTTGGTCATTTAGAGGAAGTAAAAGTCGTAACAAGGTTTCCGTAGGTGAACCTGCGGAAGGATCATTCATAATTGAGTGTTTTATGGCACTCTTTAAAAAAATCCATATCCACCTTGTGTGCAATGTTTTTGGACTCTCTGTACGTTGATATCCCTTTGGGTCCGATAGGACTTTAGGGGAAGGAAAACCTTAAGAGGGTTTGATTAACTTAACACCTTTAAAGCAGTTTGTCTGGATATCTATTTCTGAATAAACATAATTCAAAAATACAACTTTCAACAACGGATCTCTTGC
+
CCCCGGGGGGGGGGGGGGGGGGGGGGGGGGGGGGGGGGGGGGGGGGGGGGGGGGGGGGGGGGGGGGGGGGGGGGGGGGGGGGGGGGGGGGGGGGGGGGGGGGGGGGGGGGGGGGGGGGGGGGGGGGGGGGGGGGGGGGGGGGGGGGGGGGGGGGGGGGGGGGGGGGGGGGGGEGGGGGGGGGGGGGGGGGGGGGGGGFGCGGGGGGGGGGGGGGGGGGGGGGGGGGGGGGGGGGGGGFGGGGGGFGGGGGGGGGGGGGGGGGGGGGGFFGFFGFGFGFFFGFFFFGFFFFFFFFFBFFA3#
@M06045:235:000000000-JCY5N:1:1101:7246:6234 1:N:0:CTCAGA
CTTCCACTTGGTCATTTAGAGGAAGTAAAAGTCGTAACAAGGTTTCCGTAGGTGAACCTGCGGAAGGATCATTACTGAGTGCGGGCTGCCTCCGGGCGCCCAACCTCCCACCCGTGAATACCTAACACTGTTGCTTCGGCGGGGAGCTCCCTCGGGGGCGAGCCGCCGGGGACTACTGAACTTCATGCCTGAGAGTGATGCAGTCTGAGTCTGAATATAAAATCAGTCAAAACTTTCAACAATGGATCTCTTGGTTCCGGCATCGATGAAGAACGCAGCTAAGGCAAGATCGGAAGAGCAT
+
CCCCGGGGGGGGGGGDFEGGGGGGGGGGGGGGGGGGGGGGGGGGGGGGGGGFGGGGGGGGGGGGGGGGGGGGGGGGGGGGGGGEGGDGGGGGGGG>FGGEGFGGGFGGGGGGGGGGGGGGGGGGGGGGGGGGAFGGGGFGGGGGGGGGGGGGGGGGGGFGGGGGGGGGGGGGGGFGDCGGGGGFGFFDGGCGFGGCGGGGGGGGGGGGEGGGGGFGGFGGFGGGFGFGFGGFCFFFGFFGGGGGGGDFF7CFGGGGGGD35CDGGGGGCC??CFGFGFFFGFF?FGFFFFFFFEFF>:00#
@M06045:235:000000000-JCY5N:1:1101:18230:6276 1:N:0:CTCAGA
CTTCCACTTGGTCATTTAGAGGAAGTAAAAGTCGTAACAAGGTTTCCGTAGGTGAACCTGCGGAAGGATCATTAATGTATATTGAATTTTATATTCTTTATCAACCCACACTGTGTACCTTTTTACTGTTGCTTCCATGGGACATGGCTCTGCCACGTCGGCCTTATGGCTGGTGAGCGCCCATGGGAGGAAAACGAAACTCTTTGTTACAATTGAAGTCTGTCTGAATTGTTTATATTAAACGTTAAAACTTTCAACAACGGATCTCTTGGTTCTCGCATCGATGAAGAACGCAGCTAAG
+
CCCCGGGGGGGGGGGGGGGGGGGGGGGGGGGGGGGGGGGGGGGGGGGGGGGGGGGGGGGGGGGGGGGGGGGGGGGGGGGGGGGGGGGGGGEGGGGGGGGGGGGGGGGGGGGGGGGGGGGGGGGGFFGGGGGGGGGGGGGGGGGGGGGGGGGGGGGGGGGGGGGGGGGGGG@FGGGFGGGGGGGADGGGGGGGGGGGGGEGGGGGGGGGGGGGGGGGGGFGGG7:CEGGGGGGGGGGFGGGGGGGGGGGGGGGGGGGGGGGGGGGGGGGGFFFGFF=>>>AGDFFFFAA=B?>BEFBF?BA#
@M06045:235:000000000-JCY5N:1:1101:9802:6294 1:N:0:CTCAGA
CTTCCACTTGGTCATTTAGAGGAAGTAAAAGTCGTAACAAGGTCTCCGTTGGTGAACCAGCGGAGGGATCATTACAGAGTTGCAAAACTCCCCAAACCATTGTGAACCTTACCTTCAACCGTTGCTTCGGCGGGCGGGCCACAGCGCCCCCCCGGCCCCCCCAGCGGGGCGCCCGCCGGAGGATACCCAAACTCTTGATACTTTATGGCCTCTCTGAGTCTTCAGTACTGAATAAGTCAAAACTTTCAACAACGGATCTCTTGGTTCTGGCATCGATGAAGAACGCAGCTAAGGCGAGATG
+
CCCCGGGGGGGGGGGGGGGGGGGGGGGGGGGGGGGGGGGGGGGGGGGGGGGGGGGGGGGGGGGGGGGGGFGGGGGGGGGGGGGGGGGGGGGGGGGGGGGGGGGGGGGGGGGGGGGGGGGGGGGGGGGGGGGGGGGGGGGGGGGGGGGGGEEGGG@ECFGGGGGGGGGGGGGGGGGGGG>EGGGFFGGFGFGGGGGGG7FFGCGFGGCFGFGG?FGGGGGGGGGGGGGGGFGFFCGGGGGGGGGGGGGGGGGFGGGGGGGCCCFCGFCF=FFFF?DFGFFFD=?>D:BEFFFFFFF1)-3,#
@M06045:235:000000000-JCY5N:1:1101:23977:6301 1:N:0:CTCAGA
CTTCCACTTGGTCATTTAGAGGAAGTAAAAGTCGTAACAAGGTCTCCGTTGGTGAACCAGCGGAGGGATCATTACCGAGTACTATAACTCATAACCCTTTGTGAACCTTTATACCTGTTGCTTCGGCGGCGCGCCTCCCGGGGCGTGCCCGCCGGTATCATCAGAATCTCTGTTCGAACCCGACGATATTTCTGAGTGTTCTAAGCGAACTGTTAAAACTTTCAACAACGGATCTCTTGGCTCCAGCATCGATGAAGAACGCAGCTAAGGCTAGATCGGAAGAGCACACGTCTGAACTCCC
+
CCCCGGGGGGGGGGGGGGGGGGGGGGGGGGGGGGGGGGGGGGGGGGGGGGGGGGGGGGGGGGGGGGGGGGGGGGGGGGGGGGGGGGGGGGGGGGGGGGGGGGGGGGGGGGGGGGGGGGGGGGGGEGGGGGGGGGGGGGGGGGGGGGGGGGGGGGGGGGGGGGGGGGGGGGGGGGGGGGGGGGGGGGGGGGGGGFGGGGGGGGGGGGGGGGGGGGGGGGGGGGGGGGFGGGGGGGGGGGGGGEFGGGGGGGGGGGGGGGGGGGGGGGG7FGFFFFGFGFFBGF>FF6FFFFFFFFFFFFFF#
@M06045:235:000000000-JCY5N:1:1101:13046:6310 1:N:0:CTCAGA
CTTCCACTTGGTCATTTAGAGGAAGTAAAAGTCGTAACAAGGTCTCCGTTGGTGAACCAGCGGAGGGATCATTACCGAGTACTATAACTCATAACCCTTTGTGAACCTTCATACCTGTTGCTTCGGCGGCGCGCCTCTCGGGGCGTGCCCGCCGGCATTATCAGAATCTCTGTTCGAACCCGACGATACTTCTGAGTGTTCTAAGCGAACTGTTAAAACTTTCAACAACGGATCTCTTGGCTCCAGCATCGATGAAGAACGCAGCTAAGGCGAGATCGGAAGAGCACACGTCTGAACTCCA
+
CCCCGGGGGGGGGGGGGGGGGGGGGGGGGGGGGGGGGGGGGGGGGGGGGGGGGGGGGGGGGGGGGGGGGGGGGGGGGDGGGGGGGFGGGGGGGGGGGGGGGGGGGGGGGGGGGGGGGGGGGGGGGGGGGGGGGGGGGGGGGGGGGGGGGGGGGGGGGGGGGGFGGGGGFGGGCFFGGGGGGGGGGGGGGGGGGGGFGGGGGGFGGGGDEEGGGGGGGGGGGGGGGGGGFGGGGGFGGGGGGGGGGGGCGGGGGGGFGGGGGGGGGGCFFGFFGFGFGFFFGFFFFG:@@EF>:3FDFA<:#
@M06045:235:000000000-JCY5N:1:1101:14993:6331 1:N:0:CTCAGA
CTTCCACTTGGTCATTTAGAGGAAGTAAAAGTCGTAACAAGGTCTCCGTTGGTGAACCAGCGGAGGGATCATTACAGAGTCTTCTGAACTCCAAACCATTGTGAACATATCATGTTGCTTCGGCGGGATGCCGGGTGGACCAGCGCCCCCGCGCCGCCCGCCGGAGGCCAAACTCTTGTTTTCTAGCGGAATCTTCTGAGTCTTTATAAATAAGCAATCAAAACTTTCAGCAACGGATCTCTTGGCTCTGGCATCGATGAAGAACGCAGCTAAGGCCAGATCGGAAGAGCACACGTCTGAG
+
CCCCGGGGGGGGGGGGGGGGGGGGGGGGGGGGGGGGGGGGGGGGGGGGGGGGDGGGGGGGGGGGGGGGGGGGGGGFGGGGGGGGGGGGGGGGGGGGGGGGGGGGGGGGFGGGGGGGGGGGGGGGGGGGGGGGGGGGGGGGGGGGGGGGGGEGGGGGGGGGGGGGGGGGGGGGGGGGGGGGGFGGGGGGGGGGGGGGGGGGGGGGGFGGGGGGGGGGGGGGGGGGGGGGGGG?FGGGGCECFGGCGGCFGGGGGGGGDGGG7DGGGGGGGGFFGFF:C@FFGFFFFDEFFFFF>FFFFFF4#
@M06045:235:000000000-JCY5N:1:1101:8481:6357 1:N:0:CTCAGA
CTTCCACTTGGTCATTTAGAGGAAGTAAAAGTCGTAACAAGGTTTCCGTAGGTGAACCTGCGGAAGGATCATTCATAATAAGTGTTTTATGGCACTTTTTAAATCCATATCCACCTTGTGTGCAATGTCAGTCGATCTTCTTCATGGAGATCGACCAAACATCAACCTTTATCTTTTAACTCTTTGTCTGAAAAATATTATGAATAAACAACTCAAAATACAACTTTCAACAACGGATCTCTTGGCTCTCGCATCGATGAAGAACGCAGCTAAGGCCAGATCGGAAGAGCACACGTCTGAG
+
CCCCGGGGGGGGGGGGGGGGGGGGGGGGGGGGGGGGGGGGGGGGGGGGGGGGGGGGGGGGGGGGGGGGGGGGGGGGGGGGGGGGGGGGGGGGGGGGGGGGGGGGGGGGGGGGGGGGGGGGGGGGGGGGGGGGGGGGGGGGGGGGGGGGGGGGGGGGGGGGGGGDGGGGGGGGGGGGGGGGGGGGGGGGGGGGGGGGGGGGGGDCFGGFGGGGGGGGGGGGGGGGCFGFGGFGGGGGGGGGCGGGGF9CEGGGGCGGGGGGC?FCGDGGGGFFGFGFCFFFGFFFFDFFFFFFFF>@FFF<#
@M06045:235:000000000-JCY5N:1:1101:22568:6376 1:N:0:CTCAGA
CTTCCACTTGGTCATTTAGAGGAAGTAAAAGTCGTAACAAGGTCTCCGTTGGTGAACCAGCGGAGGGATCATTACAGAGTTGCAAAACTCCCTAAACCATTGTGAACGTTACCTAAACCGTTGCTTCGGCGGGCGGCCCGGGTCCTTCCCGGCGCCCCCCGGCCCTCGCGGGCGCCCGCCGGAGGTAAACCAAACTATTGCATTAATGGCCTCTCTGAGTCTTCTGTACTGAATAAGTCAAAACTTTCAACAACGGATCTCTTGGTTCTGGCATCGATGAAGAACGCAGCTAAGGCCAGAA
+
CCCCGGGGGGGGGGGGGGGGGGGGGGGGGGGGGGGGGGGGGGGGGGGGGGGGGGGGGGGGGGGGGGGGGGGGGGGGGGG<FGGGGGGGGGGGFGGGGGGGGGGGGGGGFGGGGGGGGGGGGGGGGGGGGGGGGGGGGGGGGGGGGGGGGGGGGGGGGGGGGGGGGDGGGCEEGGGGGGGGGGGGGEGGGGGGGFGGGGGGGGGGGGGGGGGGGC6<C7<FCFGGFGGFFEEGGF7CFGGGGGGGGGGGGGGGGGGGEDDGGGGG=CDDGCFFCBF59>??C**9:C5BFFFFFFF?FFB7#
@M06045:235:000000000-JCY5N:1:1101:7852:6404 1:N:0:CTCAGA
CTTCCACTTGGCCATTTAGAGGAAGTAAAAGTCGTAACAAGGTTTCCGTAGGTGAACCTGCGGAAGGATCATTAAAAAATATAGAATTAATTTTCTATAAACCCAATCTGTGTATTCGTACCTGTTGCTTCCGTGGGACAGTGAACGCTTGTCGTTCCCTCTGGCGCTGTTCTTCGGAACGGATGTTGGGGAGTGCCCACGGGAGGTCTACATAAACTCTGTTTTTTCTGAACTCAGTCTGAAAACTGTTTTTAAATAAACTTTAAAACTTTCAACAACGGATCTCTTGGTTCTGGCATCT
+
CCCCFGGGGFGGGGGFFGGGGGGGGGGGGGGGGGGGGGGGGGGGGFGGGGGGGGGGGGGGGGGGGGGGGGGGGGGGGDGGGGGGGGGGGGGGGGGGGGGGDGGGGCFEGGGGGGGGGGGGGGGGGGGGGGGGGFFCGGGGGGGGGGFGGEGGGGGGGGGGGGGGGEGGGGDEGFFGGGGGGGGGGGGGGCEGGGGGF7EGGGE*CCEFGGGGGGGGGGGGGFGGGGGCGFCFCFGFGFFGG+@<+;DGGGGGGGFCFFGGGGGGFFCGGGFFGFGFGFFE35>EFGFFFFFFFFFFF:>4#
@M06045:235:000000000-JCY5N:1:1101:17299:6427 1:N:0:CTCAGA
CTTCCACTTGGTCATTTAGAGGAAGTAAAAGTCGTAACAAGGTTTCCGTAGGTGAACCTGCGGAAGGATCATTAATGTATATTGAATTTTATATTCTTTATCAACCCACACTGTGTACCTTTTTACTGTTGCTTCCATGGGACATGGCTCTGCCACGTCGGCCTTATGGCTGGTGAGCGCCCATGGGAGGAAAACAAAACTCTTTGTTACAATTGAAGTCTGTCTGAATTGTTTATATTAAACGTTAAAACTTTCAACAACGGATCTCTTGGTTCTCGCATCGATGAAGAACGCAGCTAAC
+
CCCCGGGGGGGGGGGGGGGGGGGGGGGGGGGGGGGGGGGGGGGGGGGGGGGGGGGGGGGGGGGGGGGGGGGGGGGGGGGGGGGGGGGGGGFGGGGGGGGGGGGGGGGGGGGGGGGGGGGGGGGGGGGGGGGGGGGGGGGGGGGGGGGGGGGGGGGGGGGGGGGGGGGGGGGGGGGGGGGGGGGGGGGGGGGGGGGGGGGGGGGGGGGGGGFGGGGGGGGGGGGGGGGGGGGGGGGGCFGGGGGGGFGGGGGGGGGGGGGFGGGDGGCDGGFFGFGFG5A3:>EFFGFFFFFFFFFBF?FA#
@M06045:235:000000000-JCY5N:1:1101:14957:6431 1:N:0:CTCAGA
CTTCCACTTGGTCATTTAGAGGAAGTAAAAGTCGTAACAAGGTTTCCGTAGGTGAACCTGCGGAAGGATCATTAACGAGTTAGGGTCCCTCGCGGCCCGACCTCCCAACCCTTTGTCTACCTGACCACTGTTGCTTCGGCGAGCCCGTCTGTAATGGACCGCCGGGGGGTACCTTGATCGGCCCTCTGGTCCGCGCTCGTCGATAGCCAAACTTTTAAAATCTTAACCAAACGTGTCCCAATCTAAGTATTATTTGTTAAATAAAAGCAAAACTTTCAACAACGGATCTCTTGGTTCTGGT
+
CCCCGGGGGGGGGGGGGGGGGGGGGGGGGGGGGGGGGGGGGGGGGGGGGGGGGGGGGGGGGGGGGGGGGGGGGGGGGGGGGGGGGGGFGGGGGGGGGGGDGGGGGGG?FGGGGGGGGGC<FGCEGGGGGFGGGGGGGEFF=FFDGGCGGGCBGAGCFFGGGGGGGGGGGGEFGGGC:C:CEGGGGGGGGGGGGG>ECEEEE:>EFGGGG88CFGGGGGGGGGGGEC?FGGGG*:8@*+3:FGC7CFFFFGGDFGGGGFG7FGGFGDCFGGF:</?FCFFFGFFE:57@6FF==??BF>93#
@M06045:235:000000000-JCY5N:1:1101:6307:6435 1:N:0:CTCAGA
CTTCCACTTGGTCATTTAGAGGAAGTAAAAGTCGTAACAAGGTCTCCGTTGGTGAACCAGCGGAGGGATCATTACCGAGTTATTACTCCAAACCCTTTGTGAACCTTACCTTTTTGTTGCTCGGCGCACCGCGGGCCGCGGCTTCGGCCCGTCCCGCAGCGCGCCAGAGGACCCAACTCTTCAATTTATAGCGTACCTTCTGATTTACAAAACAAACAAGTTAAAACTTTCAACAACGGATCTCTTGGTTCTGGCATCGATGAAGAACGCAGCTAAGGCCAGATCGGAAGAGCACACGTCA
+
CCCCGGGGGGGGGGGGGGGGGGGGGGGGGGGGGGGGGGGFGGGGGGGGGGGGGGGGGGGGGGGGGGGGGGGGGGGGGDGGGGGGGGGGGG<FGGGGGGGGGGGGGGGGGGGGGGGGGGGGGGGGGGGGDFGGGGGGGGGGGGGGGGGGGGGGGGGGG:FGGGGGGGGGGGGGGGGGGGGGGGDGGGGGGGGGGGGGGGGGGGGGGGGGGGFGGGGGGGGGGGGGFGGGFGGGGGGGGGGGGGGGGGGGGGGGGGGGGGDFGC:DCFGGGGFFGFDFFFFFGFFFFGFF@>>@F?FFFFB2#
@M06045:235:000000000-JCY5N:1:1101:12672:6516 1:N:0:CTCAGA
CTTCCACTTGGTCATTTAGAGGAAGTAAAAGTCGTAACAAGGTCTCCGTTGGTGAACCAGCGGAGGGATCATTACCGAGTACTATAACCCATAACCCTTTGTGAACCTTTATACCTGTTGCTTCGGCGGCGCGCCTCCCGGGGCGTGCCCGCCGGTATCATCAGAATCTCTGTTCGAACCCGACGATATTTCTGAGTGTTCTAAGCGAACTGTTAAAACTTTCAACAACGGATCTCTTGGCTCCAGCATCGATGAAGAACGCAGCTAAGGCCAGATCGGAAGAGCACACGTCTGAACTCCC
+
CCCCGGGGFADGFFGCEEFDGGGGGGFGFGGAEFCFFGFEFGEFCEEFDFGG@@FFGFEGGG7FGGGGFGG9AFFFGEG<EFGGFFGEFGGGGGEADFFGGEAFFGGGGGFGGGGAFE<EEFCEEGGCFGGEGGGC@DCGF=:CFFGGGGGGGGGGG*CF;FGGFACFFGGECFGGGG@:FGGGGG77?F@FGGECEGFC:EGFGGG*CEGF<CCFGFGGGGGCCGFCGEGGDEFFGGCGC7C5<C<?97>41?CGGFFFG37CDGGGG5?FGFC6FFBBC>))5C>48@FFFF42;46:#
@M06045:235:000000000-JCY5N:1:1101:21247:6517 1:N:0:CTCAGA
CTTCCACTTGGTCATTTAGAGGAAGTAAAAGTCGTAACAAGGTCTCCGTTGGTGAACCAGCGGAGGGATCATTACCGAGTTATACAACTCATCAACCCTGTGAACATACCTAAAACGTTGCTTCGGCGGGAACAGACGGCCCTGTAACAACGGGCCGCCCCCGCCAGAGGACCCCTAACTCTGTTTTTATAATGTTTTTCTGAGTAAACAAGCAAATAAATTAAAACTTTCAACAACGGATCTCTTGGCTCTGGCATCGATGAAGAACGCAGCTAAGGCAAGATCGGAAGAGCACACGTCA
+
CCCCGGGGGGGGGGGGGGGGGGGGGGGGGGGGGGGGGGGGGGGGGGGGGGGGGGGGGGGGGGGGGGGGGGGGGGGGGGGGGGGGGGGGGGGGGGGGGGGGGGGGGGGGGGGGGGGGGGGGGGGGGGGGGGGGGGGGGGGGGGGGGGGGGGGGGGGGGGGGGGGGGGGGGGGGGGGGGGGGGGGGGGGGGGGGGGGGGGGGGGGGGGGGGGGGGGGGGGGGGGGGGGGGGGGGGGGGGGGGGGGGGGGGGGGGGGGGGGGGFFGGGGGGGCBFGFGFGFFFGFFFFGDDFE>FFFF?F>F2#
@M06045:235:000000000-JCY5N:1:1101:10248:6535 1:N:0:CTCAGA
CTTCCACTTGGTCATTTAGAGGAAGTAAAAGTCGTAACAAGGTTTCCGTAGGTGAACCTGCGGAAGGATCATTCATAATTGAGTGTTTTATGGCACTCTTTAAAAAAATCCATATCCACCTTGTGTGCAATGTTTTTGGACTCTCTGTACGTTGATATCCCTTTGGGTCCGATAGGACTTTAGGGGAAGGAAAACCTTAAGAGGGTTTGATTAACTTAACACCTTTAAAGCAGTTTGTCTGAATATCTATTTCTGAATAAACATAATTCAAAAATACAACTTTCAACAACGGATCTCTTGC
+
CCCCGGGGGGGGGGGGGGGGGGGGGGGGGGGGGGGGGGGGGGGGGGGGGGGGGGGGGGGGGGGGGGGGGGGGGGGGGGGGGGGGGGGGGGGGGGGGGGGGGGGGGGGGGGGGGGGGGGGGGGGGGGGGGGGGGGGGGGGGGGGGGGGGGGGGGGGGGGGGGGGGGGGEGGGGGGGGGGGGGGGGGGGGGGGGGGGGGGGGGFGGGGGGGGGGGGGGGGGGGGDGGGGGFFGGGGGGGGGGGGGGGGGGGGGGGGFFFGGDGGGGGGGGGGFFGFGFGFFFGFFFFGFFFFEFADFFFBB2#
@M06045:235:000000000-JCY5N:1:1101:16849:6541 1:N:0:CTCAGA
CTTCCACTTGGTCATTTAGAGGAAGTAAAAGTCGTAACAAGGTTTCCGTAGGTGAACCTGCGGAAGGATCATTACCGAGTGCGGGTCTTTATGGCCCAACCTCCCACCCGTGACTATTGTACCTTGTTGCTTCGGCGGGCCCGCCAGCGTTGCTGGCCGCCGGGGGGCGACTCGCCCCCGGGCCCGTGCCCGCCGGAGACCCCAACATGAACCCTGTTCTGAAAGCTTGCAGTCTGAGTGTGATTCTTTGCAATCAGGTAAAACTTTCAACAATGGATCCCTTGGTTCCGGCATCGATGAA
+
CCCCGGGGGGGGGGGGGGGGGGGGGGGGGGGGGGGGGGGGGGGGGGGGGGGGGGGGGGGGGGGGGGGGGGGGGGGGGGGGGGGGGEGGGGGGGGGGGGGGGGGGGGGGGGGGGGGGGGGGGGGGGGGGGGGGGGGGGGGGGGGGGGGGGGGGGGGGGGGGGGGGGGGGGGGGGGGGGGGGGCEEEEECEGGGGGGGGGGGGGGGGGFGGGGGGGGGFFGGGCFGGGGGGGGGGGCF+A+<DFFGGGGGGGGFGGGF7*:DFFGFGGGGGGFFGFF@940)20=FFFF@?DFF>DFF??5.#
@M06045:235:000000000-JCY5N:1:1101:10973:6598 1:N:0:CTCAGA
CTTCCACTTGGTCATTTAGAGGAAGTAAAAGTCGTAACAAGGTCTCCGTTGGTGAACCAGCGGAGGGATCATTACCGAGTTTACAACTCCCAAACCCCTGTGAACATACCACTTGTTGCCTCGGCGGATCAGCCCGCTCCCGGTAAAACGGGACGGCCCGCCAGAGGACCCCTAAACTCTGTTTCTATATGTAACTTCTGAGTAAAACCATAAATAAATCAAAACTTTCAACAACGGATCTCTTGGTTCTGGCATCGATGAAGAACGCAGCTAAGGCGAGATCGGAAGAGCACACGTCTGA
+
CCCCGGGGGGGGGGGGGGGGGGGGGGGGGGGGGGGGGGGGGGGGGGGGGGGGGGGGGGGGGGGGGGGGGGGGGGGGGGGGGGGGGGGGGGGGGGGGGGGGGGGGGGGGGGGGGGGGGGGGGGGGGGGGGGGGGGGGGCGGGGGGGGGGGGGGGGGGGGGGGGGGGGGGGGGGGGGGGGGGGGGGGGCGGGFGGGGGGGGGGGGGGGFGGGGGGGGGGGGGGGGGGGGGGGGFGFGGGGGGGGGGGGGGGGGGGFGGGFGGGGGGGGGGGGFFGFG@FD>55FFFFGEFFFFFFFF3>BB(#
@M06045:235:000000000-JCY5N:1:1101:17065:6606 1:N:0:CTCAGA
CTTCCACTTGGTCATTTAGAGGAAGTAAAAGTCGTAACAAGGTCTCCGTTGGTGAACCAGCGGAGGGATCATTACCGAGTTGCAAAACTCCCAAACCACTGTGAACCTTACCTATCGTTGCTTCGGCGGACCCGCCCCGGCGCTCTCGCGACCGGAACCAGGCGACCGCCGGGGGAAAAAACCAAAACCTTTGTAACCATGTGGATTATCTGAGTGGCGAAAGCACAAATACAATCAAAACTTTCAACAACGGATCTCTTGGCTCTGGCATCGATGAAGAACGCAGCTAAGGCAAGATCGT
+
CCCCGGGGGGGGGGGGGGGGGGGGGGGGGGGGGGGGGGGGGGGGGGGGGGGGGGGGGGGGGGGGGGGGGGGGGGGGGGGGGGGGGGGGGGGGGGGGGGGGGGGGGGGGGGGGGGGGGGGGGGGGGGGGGGGGGGGGGGGGGGGGGGGGGGGGGGGGGGGGGGGGGGGGGGGGGGGDGGGGGGGGGFGFGFGGGGGGGGGGGGGGGDGGGGGGGGGGGGGGGGGGGGGGGGGGGGGGGGGGGGGGGGGGGGGGGGGGCGGGGGGFFGGGGG?@GFGFGFFFGFFEEGDFFFFFF>F?F294#
@M06045:235:000000000-JCY5N:1:1101:26525:6609 1:N:0:CTCAGA
CTTCCACTTGGTCATTTAGAGGAAGTAAAAGTCGTAACAAGGTTTCCGTAGGTGAACCTGCGGAAGGATCATTACCGAGTGCGGGTTCCAACGAGCCCAACCTCCCACCCGTGTTTACCATGACCGCGTTGCCTCGGCGGGCCCACTGGGGCCTGGCCCCGGTCGCCGGGGGGCTTCTGCCCCCGGGTCCGCGCCCGCCGACGCACCCTGGAACCCTTTCTGAATAGTGAGTCTGAGTCTATGATCCAATCATTAAAACTTTCAACACCGGATCTCTTGGTTCCGGCATCGATGACAAAAG
+
CCCCGGGGGGGGGGGGGCFEGGGGGGFGGGGGGGGGGGDFGGGGGGGGGGGGGGGGGGGFGGGGGGGGGGDGGFGGGEEGGGGGGGGGGFGGGFGGGGGGGGFGGG<FGGGGGGGGGGGGGG9EGG@GGG:EGGGGGGEGGGGG*@D<FFGEGG:DFGGGGGGGGEDG7:<5CEEGFGGGFGFG8CGEEGGG8EGGDGGE>ECE8?EEFD8F+<CGG*<<<<92<<C9++9EE7++3<++:AF<7:*<+?FF>CFCF7CCFGGF7C***/775@D@FF?*2.9:3C3).))).*7)*-3(#
@M06045:235:000000000-JCY5N:1:1101:23889:6617 1:N:0:CTCAGA
CTTCCACTTGGTCATTTAGAGGAAGTAAAAGTCGTAACAAGGTTTCCGTAGGTGAACCTGCGGAAGGATCATTCATAATCAAGTGTTTTTATGGCACTTTCAAAAATCCATATCCACCTTGTGTGCAATGTCATCTCTCTGGGGGCTGCCGGCTGTCAAAAGCCGTGTGGTCACCTTTGGGATTTATATCTACTCAGAACTTTAGTGATTTTGTCTGAAACATATTATGAATACTTAATTCAAAATACAACTTTCAACAACGGATCTCTTGGCTCTCGCATCGATGAAGAACGCAGCTAAG
+
CCCCGGGGGGGGGGGGGGGGGGGGGGGGGGGGGGGFFGGFGGGGGGGGGGGGGGGCGGGGGGGGEGGGGGGGGGGGGFGGGGGGGGGGGGCGGGGFGGGGGGGFGGGGGGGGGGGGGGGGGGGGGGGFGGGGGGGGGGGGGGGGGGGGGGGGGGGGGGGGGGGGGGGGGGGGGGGGGGGGGGFGFGGGGGGCFFGGGAFGGGGGGGGCFGGGGGGGGFGGFGGCFD@FGGGGGGGGGEGGGGGGGGGGGGGGGGGGGGGCFGGDGGGGGGFFGFGFGFFFCFDAFGFFFFFF:BEFFFB4#
@M06045:235:000000000-JCY5N:1:1101:23789:6653 1:N:0:CTCAGA
CTTCCACTTGGTCATTTAGAGGAAGTAAAAGTCGTAACAAGGTTTCCGTAGGTGAACCTGCGGAAGGATCATTCATAATTGAGTGTTTTATGGCACTCTTTAAAAAAATCCATATCCACCTTGTGTGCAACGTTTTTGAACTCTCTGGCATTAAAAAGCCAAGAGGGTTTGATTAACTTAACACCTTTAAAGCAGTTTGTCTGAATATCTATTTCTGAATAAACATAATTCAAAAATACAACTTTCAACAACGGATCTCTTGGCTCTGGCATCGATGAAGAACGCAGCTAAGGCTAGATCT
+
CCCCGGGGGGGGGGGGGGGGGGGGGGGGGGGGGGGGGGGGGGGGGGGGGGGGGGGGGGGGGGGFFGGGGGGGGGGGGGGGGGGGGGGGGGGGGGGGGGGGGGGGGGGGGGGGGGGGGGGGGGGGGGGGGGGGGGGGGGGGGGGGGGGGGGGGGGGGGGGGGGGGGGGGGGGGGGGGGGGGGGGGGGGGGGGGGGGGGGGGGGGGGGGGGGGGGGGGGGGGGGGGGGGGGGGGGGGGGGGGFGGGGGGGGGFGGGDGGGGGG>FGGGGGGGFFGFGFGFFFGFFFEDFFFFFFFFFFFFB.#
@M06045:235:000000000-JCY5N:1:1101:11654:6671 1:N:0:CTCAGA
CTTCCACTTGGTCATTTAGAGGAAGTAAAAGTCGTAACAAGGTTTTCCTTCCGGTTGAAACGTCAACTACTGAAGCCTGACACAGCGACTATAAACACCTGTGGAGTTGTGTGGCGCCACGCAACAATACCGCCGAAATGCTGTGATCACGGATGGATGCACCCGTGTACCAGCAGCCCAGTTCACATGTGAACTAGGCCCACAGATCAAGTTGCGGTGGTCAAGGCATAAACTTTGACTACAATATGATCGATTTTTGGCTGTGACGGTCAAACCACCATGTTCCGTAGGTGAACCTGGA
+
CCCCGGGGGGGGGGGGGGGGGGGGGGGGGGGGGGGGGGGGGGGGGGGGGGGGGGGGGGGGGGGGGGGGGGGGGGGGGGFCGGGGGGGGFGGGGFGGGGGGGGGGGGGGEGGGGEFFGGGGGGGGGGGGGGGGGGGGGGGGGGFGFFGGDGDGGGGGAE,BFGGGGFGGGGGGGGGCFFEFFDGGGGGGGGFFGGGGGGGGGGGG@FDGGFGF9;9CB**84CFFGFCCFCCFGEGGGFFF>CFD?:+2A@7>3;FGFGDC?FGG4?>CC*0<F?FFCF)):FFFFGFFFF)/**19::B(#
@M06045:235:000000000-JCY5N:1:1101:26580:6723 1:N:0:CTCAGA
CTTCCACTTGGTCATTTAGAGGAAGTAAAAGTCGTAACAAGGTTTCCGTAGGTGAACCTGCGGAAGGATCATTATCGAATGAACGAAGCGCGCGGTTGCTGCTGGTCGTTCGCGCGACAACGTGCACGCCGCCGTTTCTCTTTCATCCATCCACCCCTTCTGTGCACTTTCCGTGGACCGTGAATCTCTCGCGGTCTATGATTTACACACTCCGTAACCTGCGAATGAATGCATCGTTCGAGCATTTCGTCTCGATATAATCTAATACAACTTTCAACAACGGATCTCTTGGCTCTCGCAG
+
CCCCGGGGGGGGGGGGGGGGGGGGGGGGGGGGGGGGCFGGGGGGGGGGGGGGGGACFGGGGGGGGGGGGGGGGGGGGGGGGGGGGGGGGGGGGGGGGGGGGGGGGGGGGGGGGGGGDGGGGGGFGGGGGGGGGGGGGGGGGGGGGGGGGGGGGGGGGGGGGGGGGGGGGFGGGGGGDGGGGDGGGGCEEGGGGGGEGFFE<FGGGG@FFGGGGGGGGGGGGGGC=EGG:FFGGEGDFGFGFCGEGGGGGGGGGG?FEG7CGGFGGGFG>FFFGFGF7FF)7<B@BGF?FFFFF:<>F<:(#
@M06045:235:000000000-JCY5N:1:1101:19063:6736 1:N:0:CTCAGA
CTTCCACTTGGTCATTTAGAGGAAGTAAAAGTCGTAACAAGGTCTCCGTTGGTGAACCAGCGGAGGGATCATTACCGAGTTATTACTCCAAACCCTTTGTGAACCTTACCTTTTTGTTGCTCGGCGCACCGCGGGCCGCGGCTTCGGCCCGTCCCGCAGCGCGCCAGAGGACCCAACTCTTCAATTTATAGCGTACCTTCTGATTTACAAAACAAACAAGTTAAAACTTTCAACAACGGATCTCTTGGTTCTGGCATCGATGAAGAACGCAGCTAAGGCTAGATCGGAAGAGCACACGTCG
+
CCCCGGGGGGGGGGGGGGGGGGGGGGGGGGGGGGGGGGGGGGGGGGGGGGGGGGGGGGGGGGGGGGGGGGGGGGGGGEGGGGGGGGGGGGGGGGGGGGGGGGGGGGGGGGGGGGGGGGGGGGGGGGGGGGGGGGGGGGGGGGGGGGGGGDGGGGGGGGGGGGGGGGGGGGGGGGGGGGGGGGGGGGGGGGGGGGGGDGGGGGCGGGFGGGEGGGGGGGGGFGGGGGGGFGGGGGGGGGG=5EFGGGGGGGGGGGGGGGGFGGGGGGGGGGFEGFG=FFF?DF?FFGFEDFFFFFFFFFF3#
@M06045:235:000000000-JCY5N:1:1101:15007:6763 1:N:0:CTCAGA
CTTCCACTTGGTCATTTAGAGGAAGTAAAAGTCGTAACAAGGTTTCCGTAGGTGAACCTGCGGAAGGATCATTCACAATAAGTGTTCAATGGCACTTTAAAATCCATTACCCACCTTGTGTGCAATGTAAGGAGGAGGGGTTGTCACAACCCCTCTTTCATTATACATACCAATCTTCTCTTGTTGTCTAACTTTTTGAGTATAAAAAACTCGAATACAACTTTCAACAACGGATCTCTTGGCTCTCGCATCGATGAAGAACGCAGCTAAGGCAAGATCGGAAGAGCACACGTCTGAACTG
+
CCCCGGGGGGGGGGGGGGGGGGGGGGGGGGGGGGGGGGGGGGGGGGGGGGGGGGGGGGGGGGGGGGGGGGGGGGGGGGGGGGGGGGGGGGGGGGGGGGGGGGGGGGGGGGGGGGGGGGGGGGGGGGGGGGGGGGGGGGGGGGGGGGGGGGGGGGGGGGGGGGGGGGGGGGGGGGGGGGGGGGGGGGGGGGGGGGGGGGGGGGGGGGCGDGGGGCDGGGGGGGGFGGAFGGGEGGGGGGGGGGGGGFGCEGGDGGGGGGGG6FGDGGGGGGFFGF:ADFA>D)7DFGFFF@FEF5>?FFF)#
@M06045:235:000000000-JCY5N:1:1101:25865:6764 1:N:0:CTCAGA
CTTCCACTTGGTCATTTAGAGGAAGTAAAAGTCGTAACAAGGTTTCCGTAGGTATGTTAAGCATCGAATTCCTCTCCTATTGTGACATTTCGCTAACTTGTGATCTCAGGTGAACCTGCGGAAGGATCATTACTGAGTTAGGGTCTTCTGGCCCGACCTCCAACCCTGTGTCTACCTTACCACGTTGCTTCGGCGGGCCTGTCGACAGGATCTGTCGGCTGCCGGCGGGCCTTAAAACCCCGCTGGACAGTGCCCGTCGATGGCCAACCTCTTAAAACTCTTGAAGAACTATGTCGTCTGT
+
CCCCGGGGGGGGGGGGGGGGGGGGGGGGGGGGGGGGGGGGGGGGGGGFEFGGGGGGGGGGGGGGGGGFGGGGGGGGGGGGGGGGGGGGGGGGGGGGGGGGGGGGGGGGGGGGGGGGGGGGGGGGGGGGGFGGGGGGGGGGGGGGGGGGGGGGGFFFGGGGGGGGGGGGGGGGGGGGGGGGCGBFGGGGGGGGGGGGGDEGGGGGGGGEGFGGGGGGGGGGGGGGGGGGGGGGGGGFGGGGGEGDGGFCFDFFFGGG5DDCEGGGGGGGGFFFG=F=>*)*26?FFGFFFFFFFFF6FFF4#
@M06045:235:000000000-JCY5N:1:1101:17616:6777 1:N:0:CTCAGA
CTTCCACTTGGTCATTTAGAGGAAGTAAAAGTCGTAACAAGGTCTCCGTTGGTGAACCAGCGGAGGGATCATTACCGAGTTATTACTCCAAACCCTTTGTGAACCTTACCTTTTTGTTGCTCGGCGCACCGCGGGCCGCGGCTTCGGCCCGTCCCGCAGCGCGCCAGAGGACCCAACTCTTCAATTTATAGCGTACCTTCTGATTTACAAAACAAACAAGTTAAAACTTTCAACAACGGATCTCTTGGTTCTCGCATCGATGAAGAACGCAGCTAAGGCCAGATCGGAAGAGCACACGTCG
+
BCCCGGGGGGFGGGGGGGGGGGFGGGGGGGFGGGGCFGGGGGGGGGGGGGGFGGGGGGGGGGGGGGGGGGGGGGGGGFGGGGGGGGGGGG8FGFGGGGGGGGGGGGGGGGGGGGGGGGGGFGEEGGGGGGGGGGCFEEGGBFFGFEEGGGGGGGGGGEGGGGGGDC<FBFGGGGGFGCGGFDF,CFGFGEGGDGCEGGFGG?CGC?7CFGGE>EGGFGGGGFGGGGFF9CCFFGGGFD=59=FGGGG+<<*:>DGG5D75FGCG7CCFGDB@<FFF<FFFG@FF?7>)>DFFF?52>;F?#
@M06045:235:000000000-JCY5N:1:1101:27755:6779 1:N:0:CTCAGA
CTTCCACTTGGTCATTTAGAGGAAGTAAAAGTCGTAACAAGGTTTCCGTAGGTGAACCTGCGGAAGGATCATTACCTAGAGTATTGTAGGCTTTGTCCTGCTGTCTCTTACCCATGTTTTTTGAGTACTTACGTTTCCTCGGCGGGTTCGCCCGCCGATTGGACGATTTAAACCCATTGCAGTTGCAATCAGCGTCTGAAAAACTTTAATAGTTACAACTTTCAACAACGGATCTCTTGGTTCTGGCATCGATGAAGAACGCAGCTAAGGCGAGATCGGAAGAGCACACGTCTGAACTCCT
+
CCCCGGGGGGGGGGGGGGGGGGGFFGGGGGGGGGGGGGGGGGGGGGGGGGGGGGGGGGGFGGGGGGGGGGGGGGGGGFGGGGGGGGGGGGGGGGGGGGGGGGGGGGGGGGGGGGGGGGGGGGGGGGGGGGGGGGGGGGGGGGGGGGGGGGGGGGGGGGGGGGGGGGGGGGGGGGGGGGCGGGGGGGGGGGGGGGCEGGCEFFGGGGGGGGGGGGFGGGFFGFGGFGFCGD*?=ECFGFFGFGGGGCF6?CCCCGGGGGGF*CDDGGFF4<FFDFGFCFD37BFFFGF@FDF@47*:FA>?#
@M06045:235:000000000-JCY5N:1:1101:23576:6795 1:N:0:CTCAGA
CTTCCACTTGGTCATTTAGAGGAAGTAAAAGTCGTAACAAGGTCTCCGTTGGTGAACCAGCGGAGGGATCATTACCGAGTTATACAACTCATCAACCCTGTGAACATACCTAAACGTTGCTTCGGCGGGAACAGACGGCCCCGTAACACGGGCCGCCCCCGCCAGAGGACCCCCTAACTCTGTTTTTATAATGTTTTTTCTGAGTAAACAAGCAAATAAATTAAAACTTTCAACAACGGATCTCTTGGCTCTGGCATCGATGAAGAACGCAGCTAAGGCAAGATCGGAAGAGCACACGTCT
+
CCCCGGGGGGGGGGGGGGGGGGGGGGGGGGGGGGGGGGGGGGGGGGGGGGGGGGGGGGGGGGGGGGGGGGGGGGGGGGGGGGGGGGGGGGGGGGGGGGGGGGGGGGGGGGGGGGGGGGGGGGGGGGGGGGGGGGGGGGGGGGGGGGGGGGGGGGGGGGGGGGGGGGGGGGGGGGGGGGGGGGGGGGGGGGGFFFGGGGGFGGGGGGGGGGGGGFGGGGGGGGGGGGGGGGGCFGGGGGGGGGGFGGGGGFGGGGGGGGGGGFGGGGGGGDEFGFGFGF?>G>@?FFFFFDFFFFFBFFF0#
@M06045:235:000000000-JCY5N:1:1101:16928:6820 1:N:0:CTCAGA
CTTCCACTTGGTCATTTAGAGGAAGTAAAAGTCGTAACAAGGTCTCCGTTGGTGAACCAGCGGAGGGATCATTACCGAGTTTACACTCATAACCCTTTGTGAACATTATAACTTGTTGCTTCGGCGGCTTCTTCGGGAGCCCGCCGGCGTTTCAGTATCTCTGTTTGTACCCGACGATACATCTGAGTGTTCTTAGCGAACTATAAAAACTTTTAACAACGGATCTCTTGGTTCTAGCATCGATGAAGAACGCAGCTAAGGCCAGATCGGAAGAGCACACGTCTGAACTCCAGTCACCTCC
+
CCCCGGGGGGGGGGGGGGGGGGGGGGGGGGGGGGGGGGGGGGGGGGGGGGGGGGGGGGGGGGGGGGGGGGGGGGGGGGGGGGGGGGGGGGGGGGGGGGGGGGGGGGGGGGGGGGGGGGGGGGGGGGGGGGGGGGGGGGGGGGGGGGGGGGGGGGGGGGGGGGGGGGGGGGGGGGGGGGGGGGGGGGGGGGGGGGGGGGDGGGGGGGGGGGGGGGGGGGGGGGGGGGGGGGGGGGGGGFFGGGGGGGFCFGGGGDGGGGGGGGGFGGGGGGFFGFGFGFFFGFFFFGFFFFF@:BFFFF26#
@M06045:235:000000000-JCY5N:1:1101:23450:6826 1:N:0:CTCAGA
CTTCCACTTGGTCATTTAGAGGAAGTAAAAGTCGTAACAAGGTTTCCGTAGGTGAACCTGCGGAAGGATCATTCATAATTGAGTGTTTTATGGCACTCTTTAAAAAAATCCATATCCACCTTGTGTGCAACGTTTTTGAACTCTCTGGCATTAAAAAGCCAAGAGGGTTTGATTAACTTAACACCTTTAAAGCAGTTTGTCTGAATATCTATTTCTGAATAAACATAATTCAAAAATACAACTTTCAACAACGGATCTCTTGGCTCTCGCATCGATGAAGAACGCAGCTAAGGCTAGATCC
+
CCCCGGGGGGGGGGGGGGGGGGGGGGGGGGGGGGGGGGGGGGGGGGGGGGGGGGGGGGGGGGGGGGGGGGGGGGGGGGGGGGGGGGGGGGGGGGGGGGGGGGGGGGGGGGGGGGGGGGGGGGGGGGGGGGGGFGGGGGGGGGGGGGGGGGGGGGGGGGGGGGGGGGGGGDGGGGGGGGGGGGGGGGFFGGGGGGGGGGGGGGGGGGGGGGGGGGGGGGGGGFGGGGGGGGGGGGGGGGGGGGGGGGGGGGGGGGGGGGGGGGGGGGGGGGFEGFDFGFFFGFFFFGFFFFFFFFFFFFA.#
@M06045:235:000000000-JCY5N:1:1101:9023:6838 1:N:0:CTCAGA
CTTCCACTTGGTCATTTAGAGGAAGTAAAAGTCGTAACAAGGTTTCCGTAGGTGAACCTGCGGAAGGATCATTCATAATAAGTGTTTTATGGCACTTTTTAAATCCATATCCACCTTGTGTGCAATGTCAGTCGATCTTCTTCATGGAGATCGACCAAACATCAACCTTTATCTTTTAACTCTTTGTCTGAAAAATATTATGAATAAACAATTCAAAATACAACTTTCAACAACGGATCTCTTGGCTCTCGCATCTATGAAGAACGCAGCTAAGGCCAGATCGGAAGAGCACACGTCTGAG
+
CCCCGGGGGGGGGGGGGGGGGGGGGGGGGGGGGGGGGGGGGGGGGGGGGGGGGGGGGGGGGGGGGGGGGGGGGGGGGGGGGGGGGGGGGGGGGGGGGGGGGGGGGGGGGGGGGGGGGGGGGGGGGGGGGGGGGGGGGGGGGGGGGGGGGGGGGGGGGGGGGGGGGGGGGGGGGGGGGGGGGGGGGGGGGGGGGGGGGGGGGGGGGGGGGGGGGGGGGGGGGGGGGGGGGGGGFGGGGGGGGGGGGGGGGGGGGDGGGGGGGGGGGGGGDGFFGFGFDF>FGFFEEGFFFFFFFFEFFFF<#
@M06045:235:000000000-JCY5N:1:1101:19781:6842 1:N:0:CTCAGA
CTTCCACTTGGTCATTTAGAGGAAGTAAAAGTCGTAACAAGGTCTCCGTTGGTGAACCAGCGGAGGGATCATTACCGAGTTATTACTCCAAACCCTTTGTGAACCTTACCTATTACTGCTGTTGCCTCGGCGGACGGCCGGGAGGGCACCCCCTCGCGGGGCCGCCCGACCTGCCCCCGCCGGCAGCACCAAACTCTTGAATTTATAGCGAAACTACTTCTGAATAACAAAAACAAACGAATCAAAACTTTCAACAACGGATCTCTTGGTTCTCGCATCGATGAAGAACGCAGCTAAGGCG
+
CCCCGGGGGGGGGGGGGGGGGGGGGGGGGGGGGGGGGGGGGGGGGGGGGGGFGGGGGGGGGGGGGGGGGGGGGGGGGFGGGGGGGGGGGGGGGGGGGGGGGGGGGGGGGGGGGGGGGGGGGGGFGGFGEGGGGGGGGGGGGGGGGGGCGGGGGGGEEGGFGGGDGGGGCGGGDGGGGGGGGGEGDGG6EGGGGGGGGGF7C+CFCGGGGEGGECFGGFGGGGDGGGGGGGGFGGGFGGGG<5DGGGGGGGGGGGGGGGGCEDGDFFGGGFFFG?DEGFFE5>@B?>FFFBEFDEF97:8(#
@M06045:235:000000000-JCY5N:1:1101:17817:6893 1:N:0:CTCAGA
CTTCCACTTGGTCATTTAGAGGAAGTAAAAGTCGTAACAAGGTCTCCGTTGGTGAACCAGCGGAGGGATCATTACAGAGTTGCAAAGCTCCCAACCATTGTGAACCTACCTCACCGTTGCTTCGGCGGGTGGCCCCCACCGGGGCCGCGCCGGCCCCCGGGCCGGCAACCCGTCAGAGGACCGAAACTCTTAGTTATCATTGGCCTCTCTGAGTAACTTATACAATAAGTCAAAACTTTCAACAACGGATCTCTTGGTTCTGGCATCGATGAAGAACGCAGCTAAGGCCAGATCGGAAGGT
+
CCCCGGGGGGGGGGGGGGGGGGGGGGGGGGGGGGGGGGGGGGGGGGGGGGGGGGGGGGGGGGGGGGGGGGGGGGGGGGGGGGGGGGGGGGGGGGGGGGGGGGGGGGGGGGGGGGGGGGGGGGGGGGGGGGGGGGGGGGGGGGGGGGGGGGGGGGGGGGGGGGGGGGGGGGGGEGGGGGGGGGGGGGGGGGGGGGGGGGGGGGGGGGGFGGGGGGGGGGGGGGGGGGGGGGGGGGGGGGGGGGGCGFGGDDDDGGFFFFFGGGGGGDFCGGFB=BGFGFFEGFFFFGFF>FFFFFFBDBF(#
@M06045:235:000000000-JCY5N:1:1101:13824:6961 1:N:0:CTCAGA
CTTCCACTTGGTCATTTAGAGGAAGTAAAAGTCGTAACAAGGTTTCCGTAGGTGAACCTGCGGAAGGATCATTCACAATAAGTGTTTATGGCACTTTCAAATCCATACCCACCTTGTGTGCATTGTAAAGGCCCTTTCAACTTTGGAAGATTGGGCTTCATTTTCTCACACGTCTTCAATTGCAAGTCTAACATTCAGAGTAATCAAAACTCGAATACAACTTTCAACAACGGATCTCTTGGCTCTCGCATCGATGAAGAACGCAGCTAAGGCGAGATCGGAAGAGCACACGTCTGAACTT
+
CCCCGGGGGGGGGGGGGGGGGGGGGGGGGGGGGGGGGGGGGGGGGGGGGGGGGGGGGGGGGGGGGGGGGGGGGGGGGGGGGGGGGGGGGGGGGGGGGGGGGGGGGGFGGGGGGGGGGGGGGGGGGGGGGGGGGGGGGGGGGGGGGGGGGDGGGGGGGGGGGGGGGGGGGGGGGGGGGGGGGGGGFGGGGGGGGGGGGGGFGGGGGGGGGGGGGGGGGGGGGGGGGGGGGGGGGGGGGGGGGGGGGDGGGGDGGGGGGGGG6FGGDGGGDGFFGFDFDFFFGF3>FGFFFFFFFFFFFFF2#
@M06045:235:000000000-JCY5N:1:1101:20042:6966 1:N:0:CTCAGA
CTTCCACTTGGTCATTTAGAGGAAGTAAAAGTCGTAACAAGGTTTCCGTAGGTGAACCTGCGGAAGGATCATTAATGAATTTTGGAGTTCTACTGTGCCTGCCGTTCATTCGGATATGTGCACGTAGTCTCTATAAATCCTTATCAACACCTGTGCACCTTTAAAAAGGGGGGGAGTTTTGATTGAGCATATTTTATTATGCTTATGACGAATAACCTCTTTTTTTCTTATACAAACTCTTTAATGTCTATTAGAATGTTCTCTGGCCGCAAGGCTATAAAATATAAACAACTTTTAACAG
+
CCCCGGGGGGGGGGGGGGGGGGGGGGGGGGGGGGGGGGGGGGGGGGGGGGGGGGGGGGGGGGGGGGGGGGGGGGGGGGGGGGGGGGGGGGGGGGGGGGGGGGGGGGGGGGGGGGGGGGGGGGGGGGGGGGGGGGGGGGGGGGGGGGGGGGGGGGGGGGGGFGGGGGGGGGGGGGGGGGGGGGGGGGGGGGGGGEFGGGGGGGGGGGGGGGEGFGGGGGGGGGGGGGGGFGGFGFGGGGGGGGGFGGGFGFGGGGGGGGGGGGFGGGGGGGDEGFGFGFFFGFFFFGFFFFFFFFFFFBF<#
@M06045:235:000000000-JCY5N:1:1101:8375:6987 1:N:0:CTCAGA
CTTCCACTTGGTCATTTAGAGGAAGTAAAAGTCGTAACAAGGTCTCCGTTGGTGAACCAGCGGAGGGATCATTACCGAGTTATTACTCCAAACCCTTTGTGAACCTTACCTATGTTCTGTTGTCTCGGCGGGGCGCCAGGCCTCTGGCCAAACCCCCGCCGGCAGCATAAAACTCTTGCATTTTATAGCGGATTATATTTCTGAATTAAACACAAAACAAATCAAAACTTTCAACAACGGATCTCTTGGTTCTGGCATCGATGAAGAACGCAGCTAAGGCAAGATCGGAAGAGCACACGTG
+
CCCCGGGGGGGGGGGGGGGGGGGGGGGGGGGGGGGGGGGGGGGGGGGGGGGGGGGGGGGGGGGGGGGGGGGGGGGGGGGGGGGGGGGGGGFGGGGGGGGGGGGGGGGGGGGGGGGGGGGGGGGGGGGGGGGGGGGGGGGGGGGGGGGGGGGGGGGGGGGGGGGGGGGGGGGGGGGGFFGGGGGGFGGGGGGGGGGGGGGGGGFGGGGGFGGGGGGGGGGGGGGGGGGGGGGGGGGGGGGGGGC?FGFGGGGGGGFGFGGGFFGGGFFGGGFFGFGFGFFFGFFFFGFFFFDFFFF?FFF1#
@M06045:235:000000000-JCY5N:1:1101:23029:6994 1:N:0:CTCAGA
CTTCCACTTGGTCATTTAGAGGAAGTAAAAGTCGTAACAAGGTCTCCGTTGGTGAACCAGCGGAGGGATCATTACAGAGTTGCAAAACTCCCAAACCATTGTGAACGTTACCTAAACCGTTGCTTCGGCGGGCGGCCCGGGTCCTTCCCGGCGCCCCTCGGCCCTCGCGGGCGCCCGCCGGAGGAAAACCAAACTATTGCATTGTATGGCCTCTCTGAGTCTTCTGTACTTAATAAGTCAAAACTTTCAACAACGGATCTCTCGGTTCTGGCATCGATGAAGAAAGCAGCTAAGGCTAGAG
+
CCCCGGGGGGGGGGGGGGGGGGGGGGGGGGGGGGGGGGGGGGGGGGGGFGGGGGGGGGGGGGGGGGGGGGGGGGGGGGGGGGGGGGGGGGGGGGGGGFEGDGDGGGGGGGGGGGGGGGG=FFGGGGCGGDGGGGGGGFEFGGFGGGGGGF<CEGGGG:FFCGGGFFGGGEGGEGGGGGGCEGC85@FF8EEGGGGGGGGGDGG6C9EFGGG+2+;9+:9C@FF9C9F9C++9CGAGGCFF>FG=6CCGGGGDGCCC*1)2<:>*3>DGCC=F2/00*)/8:9F6)7?<)77@*9??F:0)#
@M06045:235:000000000-JCY5N:1:1101:3851:7015 1:N:0:CTCAGA
CTTCCACTTGGTCATTTAGAGGAAGTAAAAGTCGTAACAAGGTTTCCGTAGGTGAACCTGCGGAAGGATCATTCATAATTGAGTGTTTTATGGCACTCTTTAAAAAAATCCATATCCACCTTGTGTGCAATGTTTTTGGACTCTCTGTACGTTGATATCCCTTTGGGTCCGATAGGACTTTAGGGGAAGGAAAACCTTAAGAGGGTTTGATTAACTTAACACCTTTAAAGCAGTTTGTCTGAATATCTATTTCTGAATAAACATAATTCAAAAATACAACTTTCAACAACGGATCTCTTGG
+
CCCCGGGGGGGGGGGGGGGGGGGGGGGGGGGGGGGGGGGGGGGGGCGGGGGFGGGGGGGGGGGGEGGGGGGFFFFGGGGGGGGGGGAEFGGGGGGGGGGGGGGGFGGGGGGGGGFGGGGGGGGGGGGGGGFGGGGGGGGCFDGGGGFGCGCFGGGGGGGFFGFG<FGGGFF@FGGGGGGGGG9FGGFCEGGGGGGGGGFCFFGFEGGGEGGGFGGFGGGGGGGGGGGF7F7DFGGCDFGGGGGGGFFDFDGGGGGG7FGGGGFFGGGGCCFFGFFFGFFFGFFFFGFFFF:DB>EFFFF)#
@M06045:235:000000000-JCY5N:1:1101:9962:7035 1:N:0:CTCAGA
CTTCCACTTGGTCATTTAGAGGAAGTAAAAGTCGTAACAAGGTCTCCGTTGGTGAACCAGCGGAGGGATCATTACCGAGTTATTACTCCAAACCCTTTGTGAACCTTACCTTTTTGTTGCTCGGCGCACCGCGGGCCGCGGCTTCGGCCCGTCCCGCAGCGCGCCAGAGGACCCAACTCTTCAATTTATAGCGTACCTTCTGATTTACAAAACAAACAAGTTAAAACTTTCAACAACGGATCTCTTGGTTCTGGCATCGATGAAGAACGCAGCTAAGGCCAGATCGGAAGAGCACACGTCC
+
CCCCGGGGGGGGGGGGGGGGGGGGGGGGGGGGGGGGGGGGGGGGGGGGGGGGGGGGGGGGGGGGGGGGGGGGGGGGGGGGGGGGGGGGGGGGGGGGGGGGGGGGGGGGGGGGGGGGGGGGGGGGGGGGGGGGGGGGGGGGGGGGGGGGGGGGGGGGGGGGGGGGGGGGGGGGGGGGGGGGGGGFGGGGGGGGGGGGGGGGGGDGGGGGGGGGGGGGGGGGGGGGGCFGGGGGGGGGGGGGGGGGGFGGFGGGGGFGGGG<FGGGGGGGGGEFGFGFGFFFGFFFFGFFF@>FF@F<@9:4#
@M06045:235:000000000-JCY5N:1:1101:9249:7063 1:N:0:CTCAGA
CTTCCACTTGGTCATTTAGAGGAAGTAAAAGTCGTAACAAGGTTTCCGTAGGTGAACCTGCGGAAGGATCATTATCAAAACAGCGGACTTCGGTCCTTGCTGCACCCTTGTCTTTTGCGTACCGTATGTTTCCTCGGCGGGCTTGCCTGCCGGTTGGACATTATCAAACCTTTTTGTAGTTGCAATCAGCGTCAGAAAATAAACAATAATTACAACTTTCAACAACGGATCTCTTGGTTCTGGCATCGATGAAGAACGCAGCTAAGGCAAGATCGGAAGAGCACACGTCTGAACTCCAGTC
+
CCCCGGGGGGGGGGGGGGGGGGGGGGGGGGGGGGGGGGGGGGGGGGGGGGGGGGGGGGGGGGGGGGGGGGGGGGGGGGGGGGGGGGGGGGGGGGGGGGGGGGGGGGGGGGGGGGGGGGGGGGGGGGGGGGGGGGGGGGGGGGGGGGGGGGGGGGGGGGGGGGGGGGGGGGGGGGGGGGGGGGGGGGGGGGGGGGGGGGGGGGGGGGGGGGGGGGGGGGGGGGGGGGGGGGGGGGGGGGGGGGGGGGGGFGGFGGGGGGGGGGGGGGGGFGFFGFGFGFEFGF:5:F:>FFFFFFFFF?F4#
@M06045:235:000000000-JCY5N:1:1101:12254:7096 1:N:0:CTCAGA
CTTCCACTTGGTCATTTAGAGGAAGTAAAAGTCGTAACAAGGTCTCCGTTGGTGAACCAGCGGAGGGATCATTACCGAGTTATTACTCCAAACCCTTTGTGAACCTTACCTTTTTGTTGCTCGGCGCACCGCGGGCCGCGGCTTCGGCCCGTCCCGCAGCGCGCCAGAGGACCCAACTCTTCAATTTATAGCGTACCTTCTGATTTACAAAACAAACAAGTTAAAACTTTCAACAACGGATCTCTTGGTTCTGGCATCGATGAAGAACGCAGCTAAGGCGAGATCGGAAGAGCACACGTCG
+
CCCCGGGGGGGGGGGGGGGGGGGGGGGGGGGGGGGGGGGGGGGGGGGGGGGGGGGGGGGGGGGGGGGGGGGGGGGGGFGGGGGGGGGGGGGGGGGGGGGGGGGGGGGGGGGGGGGGGGGGFGGGGGGGGGGGGGGGGGGGGGGGGGGGGGGGGGGDGCFECFGGGGGGGGGGGGGGGGGGGGFGGGGGGGGGGGGGGGGGGGGGGGGGGGGGGGGGGGGGFGGGGGGGGGFGGGGGGGGGGGGGGGGCGGGGGGGGGGDDGGGGGGGCDD:DGFGFFFFFGB3>@FEDB@;FFFFFFFB0#
@M06045:235:000000000-JCY5N:1:1101:21536:7098 1:N:0:CTCAGA
CTTCCACTTGGTCATTTAGAGGAAGTAAAAGTCGTAACAAGGTTTCCGTAGGTGAACCTGCGGAAGGATCATTATAGTATATGGAATCTCCATTCTATAAACCCACTCTGCGTATCTTGTAACTGTTGCTTCCATGGGACTTGGTTCCGCCACACCGGCTTCACGGCTGGTGAGCGCCCATGGAAGGAGAAACAAAACTCTTCTTTGAAATGTAGTCAGTCTGAACAAGTTTTTATAAACGTTAAAACTTTCAACAACGGATCTCTTGGTTCTCGCATCGATGAAGAACGCAGCTAAGGCC
+
CCCCGGGGGGFEGFFFEFFGGGGGGFGGGGGGGGFFGEFEGFFFGGCFFGGGFDCCFFGGCGCFEGEFFFGGGFGGGGGGGGFGGGAFEGGF@ECFGGGDGGGEGGFFGGGGEEFGGGGGGGEEFGGGGGGGFDGGGGGGGGGGGGGGGFFFGGGDEGCEEGGGGEGGGGBFGGGGDCCFGGFGGGGGGGGGGGGGGGGGGACFGGGGGCFGGFGGGGFFGCFFGGGGGGGGGFCFCFFGG8FGGGGGGFFGGGGGGGGGGGD>FGGFFF>FFFDBGEBBGFF**:6?FE>7>DFA@B81#
@M06045:235:000000000-JCY5N:1:1101:14731:7100 1:N:0:CTCAGA
CTTCCACTTGGTCATTTAGAGGAAGTAAAAGTCGTAACAAGGTCTCCGTTGGTGAACCAGCGGAGGGATCATTACCGAGTTTACAACTCCCAAACCCCTGTGAACATACCACTTGTTGCCTCGGCGGATCAGCCCGCTCCCGGTAAAACGGGACGGCCCGCCAGAGGACCCCTAAACTCTGTTTCTATATGTAACTTCTGAGTAAAACCATAAATAAATCAAAACTTTCAACAACGGATCTCTTGGTTCTGGCATCGATGAAGAACGCAGCTAAGGCCAGATCGGAAGAGCACACGTCTGG
+
CCCCGGGGGGGGGGGGGGGGGGGGGGGGGGGGGGGGGGGGGGGGGGGGGGGGGGGGGGGGGGGGGGGGGGGGGGGGGGGGGGGGGGGGGGGGGGGGGGGGGGGGGGGGFGGGGGGGGGGGGGGGGGGGGGGGGGGGGGGGGGGGGGGGGGGGGGGGGGGGGGGGGGGGGGGGGGGGGGGGGGGGGGGGGGGFGGGGGGGGGGGGGGGGGGFGFGGGGGGGGGGGGGGGGGGGGGGGGG5ECFGGGGGGGGGGGGGGGFGGFFFGCD<C<CBFGFGFG>4>G?FFFDEFFFF?FFFF<3:3#
@M06045:235:000000000-JCY5N:1:1101:8334:7114 1:N:0:CTCAGA
CTTCCACTTGGTCATTTAGAGGAAGTAAAAGTCGTAACAAGGTTTCCGTAGGTGAACCTGCGGAAGGATCATTATCGAATGAACGAAGCGCGCGGTTGCTGCTGGTCGTTCGCGCGACAACGTGCACGCCGCCGTTTCTCTTTCATCCATCCACCCCTTCTGTGCACTTTCCGTGGACCGTGAATCTCTCGCGGTCTATGATTTACACACTCCGTAACCTGCGAATGAATGCATCGTTCGAGCATTTCGTCTCGATATAATCTAATACAACTTTCAACAACGGATCTCTTGGCTCTCGCAG
+
CCCCGGGGGGGGGGGGGGGGGGGGGGGGGGGGGGGGGGGGGGGGGGGGGGGGGGGGGGGGGGGGGGGGGGGGGGGGGGGGGGGGGGGGGGGGGGGGGGGGGGGGGGGGGGGGGGGGGGGGGGGGGGGGGGGGGGGGGGGGGGCFGGGGGGGGGGGGGGGGGGGGGGGGGGGGGGGGGGGGGGGGGGGGGGGGGGGGGGGGGGGGGGGGGGCGGGGFGGGFFGGG=EGGGGGGGGGGGGGGGGGGGFGGGC379DFGGGGGGGGGGGGFGGFFGFGFGFFFGFFFFD?FFFBFFFF?=?B(#
@M06045:235:000000000-JCY5N:1:1101:14415:7132 1:N:0:CTCAGA
CTTCCACTTGGTCATTTAGAGGAAGTAAAAGTCGTAACAAGGTTTCCGTAGGTGAACCTGCGGAAGGATCATTACCTAGAGTATTGTAGGCTTTGTCCTGCTGTCTCTTACCCATGTTTTTTGAGTACTTACGTTTCCTCGGCGGGTTCGCCCGCCGATTGGACAATTTAAACCCATTGCAGTTGCAATCAGCGTCTGAAAAACTTTAATAGTTACAACTTTCAACAACGGATCTCTTGGTTCTGGCATCGATGAAGAACGCAGCTAAGGCTAGATCGGAAGAGCACACGTCTGAACTCCT
+
CCCCGGGGGGGGGGGGGGGGGGGGGGGGGGGGGGGGGGGGGGGGGGGGGGGGGGGGGGGGGGGGGGGGGGGGGGGGGGGGGGGGGGGGGGGGGGGGGGGGGGGGGGGGGGGGGFGGFGGGGGGGGGGGGGGGGGGGEFGGGGGGGGGGGGGGGGGGGGGGGGGGGGGFFFGGGGGGGGGGGGGGGGGGGGGGGGEEGGGGGGGGGGGGGGGGGGGGGGGGGGGGGGGGGGGDEGGGGGG?:CFGGGGGGGGGGGGGGGGGGGGGG5DGGFFFGFF=FF>@D).<FGFFF>FF4)*6?<AB#
@M06045:235:000000000-JCY5N:1:1101:14475:7148 1:N:0:CTCAGA
CTTCCACTTGGTCATTTAGAGGAAGTAAAAGTCGTAACAAGGTCTCCGTTGGTGAACCAGCGGAGGGATCATTACCGAGTTTTCAACTCCCAAACCCACTGTGAACATATACCATTTGTTTATTCGTTGCCTCGGCGGGTTCTACTCCCTGGAGACAGGGGGCCAGCCCCCGCCGGTGTAACACCCAAAACCCTGAATGTGTACCCGTTACACGGCAGTATTACTCTGAGTCACATCATTTTAAATGAATCAAAACTTTCAACAACGGATCTCTTGGTTCTGGCATCGATGAAGAACGCAA
+
CCCCGGGGGGGGGGGGGCGGGGGGGGGGGGGGGGGGGGGGGGGGGGGGGGGGGGGGGGGGGGGGGGGGGGGGGGGGGGGGGGGGGGGGGGGGGGGGGGGGGGGGGGGGGGGGGGGGGGGGGGGGGGGGGGGGGGGGGGGGGGGGGGGGGGGGGGGGGGEGGGGGGGGGGGGGGGGGGGGGGGGGGGGGGGGGGGGGGGGGGGGGGGGGGDGGGGGGGGFGGGGGGGGGGGGG7FGGGGGGFGGFGGGGFGGGGGGGGGGFFGGGGGGDDDEBCFGFGFF=CF=FFGFF:FB4@FFFFF?(#
@M06045:235:000000000-JCY5N:1:1101:25245:7160 1:N:0:CTCAGA
CTTCCACTTGGTCATTTAGAGGAAGTAAAAGTCGTAACAAGGTCTCCGTTGGTGAACCAGCGGAGGGATCATTACAGAGTCTTCTGAACTCCAAACCATTGTGAACATATCATGTTGCTTCGGCGGGATGCCGGGTGGACCAGCGCCCCCGCGCCGCCCGCCGGAGGCCAAACTCTTGTTTTCTAGCGGAATCTTCTGAGTCTTTATAAATAAGCAATCAAAACTTTCAGCAACGGATCTCTTGGCTCTGGCATCGATGAAGAACGCAGCTAAGGCTAGATCGGAAGAGCACACGTCTGAG
+
CCCCGGGGGGGGGGGGGGGGGGGGGGGGGGGGGGGGGGGGGGGGGGGGGGGGGGGGGGGGGGGGGGGGGGGGGGGGGGGGGGGGGGGGGGGGGGGGGGGGGGGGGGGGGGGGGGGGGGGGGGGGGGGGGGGGGGGGGGGGGGGGGGGGGGGGGGGGGGGGGGGGGGGGGGGGGGGGGGGGGGGGGGGGGGEGGGGGGGGGGGGGGGGGGGGGGGGGGGGGGGGGGGGGGGGGGGGGGGGGGGGFGGGGGGGGFGGGGGGGGFGGGGGGGGFFGFGFGFFFCFFFFDFFFFFFFFFFFFF4#
@M06045:235:000000000-JCY5N:1:1101:23316:7166 1:N:0:CTCAGA
CTTCCACTTGGTCATTTAGAGGAAGTAAAAGTCGTAACAAGGTTTCCGTAGGTGAACCTGCGGAAGGATCATTACCTAGAGTTGTAGGCTTTGCCTGCTATCTCTTACCCATGTCTTTTGAGTACCTTCGTTTCCTCGGCGGGTCCGCCCGCCGATTGGACAATACTTAAACCCTTTGTAATTGCAATCAGCGTCTGAAAAACTTTAATAGTTACAACTTTCAACAACGGATCTCTTGGTTCTGGCATCGATGAAGAACGCAGCTAAGGCCAGATCGGAAGAGCACACGTCTGAACTCCCC
+
CCCCGGGGGGGGGGGGGGGGGGGGGGGGGGGGGGGGGGGGGGGGGGGGGGGGGGGGGGGGGGGGGGGGGGGGGGGGGGGGGGGGGGGGGGGGGGGGGGGGGGFGGGGGGGGGGGGGGGGGGGGGGGGGGGGGGGGGGGGGGGGGGGGGGGGGGGGGGGGGGGGGGGGGGGGGGGGGGFGGGGGGGGGGGGGGGGEGGGGGFGGGGGGGGGGGGGGGGGGGGGGGGFFGGGDCCFFGGGGGGGGGGDFGGGGGGGGGGGGGGGGGGGGGGCFFFFGF5@DFD>>FFGFFDFFFF?F:*.:(#
@M06045:235:000000000-JCY5N:1:1101:22597:7179 1:N:0:CTCAGA
CTTCCACTTGGTCATTTAGAGGAAGTAAAAGTCGTAACAAGGTTTCCGTAGGTGAACCTGCGGAAGGATCATTCATAATTGAGTGTTTTATGGCACTCTTTAAAAAAATCCATATCCACCTTGTGTGCAACGTTTTTGAACTCTCTGGCATTAAAAAGCCAAGAGGGTTTGATTAACTTAACACCTTTAAAGCAGTTTGTCTGAATATCTATTTCTGAATAGACATAATTCAAAAATACAACTTTCAACAACGGATCTCTTGGCTCTCGCATCGATGAAGAACGCAGCTAAGGCGAGATCC
+
CCCCGGGGGGGGGGGGGGGGGGGGGGGGGGGGGGGGGGGGGGGGGGGGGGGGGGGGGGGGGGGGGGGGGGGGGGGGGGGGGGGGGGGGGGGGGGGGGGGGGGGGGGGGGGGGGGGGGGGGGGGGGGGGGGGGGGGGGGGGGGGGGGGGGGGGGGGGGGGGGGGGGGGGGGGGFFGGGGGGGGGGGGGGGGGGGGGGGGGGGGGGGGGGGGGGGGGGGGGGGGGGGGGGGGGGGGGGGGGGGGGGGGGGGGDGGGGGGGGGGGGGGGGGGGFFGFGFGFFFGFFFFGFFFFFFFFFFFFF,#
@M06045:235:000000000-JCY5N:1:1101:10336:7227 1:N:0:CTCAGA
CTTCCACTTGGTCATTTAGAGGAAGTAAAAGTCGTAACAAGGTTTCCGTAGGTGAGCCTGCGGAAGGATCATTACAAGGAAATCCGGCGGCCGCCCTTGGGCGGAACCCCCGCCGGATCCCTCACCACTGTGAACTCAAACTTCGTTGCCTCGGCGGACTGGCCTACCCGGCCGCCGCCGACGGACATACCAAACCAATTCGTTTACGAGCGTCTAATAAAATCATAAATTGAATACAACTTTCAACAATGGATCTCTTTGCTCTGGCATCGATGAAGAACGCAGCTAAGGCTAGATCGGG
+
CCCCGGGGGGGGGGGGGGGGGGGGGGGGGGGGGGGGGGGGGGGGGFGGGGGGGGGGGGGGGGGGDGGGGGGGGGGGGGGGGGGGGGGGGGGGGGGGGGGGGGGGFGGGGEGGGGGGGEGGGGGGGGGGFGGGGGGFGGGGGGGGGGGGGGGGGGGGGGGGGGGGGGGGGGGGGGGGGGGGDGGGGGGGGGGFGGGGGGGCFCGGGGGGGDEE*;8FGGGGGGGGGGGGFGGFGGFG?<FFCC>FFFGDGFFGGCCDFGG*?D7>FFGGCFFFC>C*:749<5553>?6=::7:95)/6::#
@M06045:235:000000000-JCY5N:1:1101:8200:7234 1:N:0:CTCAGA
CTTCCACTTGGTCATTTAGAGGAAGTAAAAGTCGTAACAAGGTCTCCGTTGGTGAACCAGCGGAGGGATCATTACTGAGTACTACACTCTCTACCCTTTGTGAACTATTATACCTGTTGCTTCGGCGGCGCCCGCAAGGGTGCCCGCCGGTCTCATCAGAATCTCTGTTTTCGAACCCGACGATACTTCTGAGTGTTCTTAGCGAACTGTCAAAACTTTTAACAACGGATCTCTTGGCTCCAGCATCGATGAAGAACGCAGCTAAGGCTAGATCGGAAGAGCACACGTCTGAACTCCAGTT
+
CCCCGGGGGGGGGGGGGGGGGGGGGGGGGGGGGGGGGGGGGGGGGGGGGGGGGGGGGGGGGGGDFGGGGGGGGGGGGGGGGGGGGGGGGGGGGGGGGGGGGGGGGGFGGGGGGGGGGGGGGGGGGGGGGGGGGGGGGGGGGGGGGGGGGGGGGGGGGGGGGGGGGGGGGGGGGCGGGGGGGGGGGGGGGGGGGGGGGGGGGGGGGGGGGGGGGGGGGGGGGGGGFGGGGGEGGGGGGGFGGGGGGGGGCGGGFFFFFGGGEDGGGGGGGGFFGFGEGBDFFF/5>FFFFFFFFFFA@BB.#
@M06045:235:000000000-JCY5N:1:1101:6468:7262 1:N:0:CTCAGA
CTTCCACTTGGTCATTTAGAGGAAGTAAAAGTCGTAACAAGGTTTCCGTGGGTGAACCTGCGGAAGGATCATTAATGTATATTGAATTTTATATTCTTTATCAACCCACACTGTGTACCTTTTTACTGTTGCTTCCATGGGACATGGCTCTGCCACGTCGGCCTTATGGCTGGTGAGCGCCCATGGGAGGAAAACAAAACTCTTTGTTACAATTGAAGTCTGTCTGAATTGTTTATATTAAACGTTAAAACTTTCAACAACGGATCTCTTGGTTCTCGCATCGATGAAGAACGCAGCTAAC
+
CCCCGGGGGGGGGGGGGGGGGGGGGGGGGGGGGGGGGGGGGGGGGGGGGGGGGGGGGGGGGGGGGGGGGGGGGGGGGGGGGGGGGGGGGGDGGGGGGGGGGGGGGGGGGGGGGGGGGGGGGGGGGGGGGGGGGGGGGGGGGGGGGGGGGGGGGGGGGGGGGGGGGGGGGGGGGGGGGGGGGGG:FFGFGGGGGGGGGGGGGGGGGGGGFGGGGFGGGGGGGGGGGGGGGGGGGGGGGGGGGGGGGGGGGGGGGGGGGGGGGGGDDGGCFGFFGFGFGFFFGFFFFGF46BFFFFE>D<FA#
@M06045:235:000000000-JCY5N:1:1101:22172:7275 1:N:0:CTCAGA
CTTCCACTTGGTCATTTAGAGGAAGTAAAAGTCGTAACAAGGTTTCCGTAGGTGAACCTGCGGAAGGATCATTCATAATTGAGTGTTTTATGGCACTCTTTAAAAAAATCCATATCCACCTTGTGTGCAACGTTTTTGAACTCTCTCTGGCATTAAAAAGCCAAGAGGGTTTGATTAACTTAACACCTTTAAAGCAGTTTGTCTGAATATCTATTTCTGAATAAACATAATTCAAAAATACAACTTTCAACAACGGATCTCTTGGCTCTCGCATCGATGAAGAACGCAGCTAAGGCGAGAG
+
CCCCGGGGGGGFGGGGGCFAGGGGGGFGGGGGGEGGGGGA@FFGGC9FFGGCGGGGGDFGFGCC7FGGCGDEGGGFGGGFGGGFGGGGGFGGGGGGGGFGGGGGGGGGGGGGGGGGCFGGGGGGGGGGGGGGFEGGGGGGGGGGGCFFG@FFFEFGGGDGGGGGGGGGC@=FGFGGGGGFGGGGGGGGGGFCFGGGFFG=CEFGGGFGGGGGGGGGGGGGDFGGGGGGGFGGFGFGAFFFGGGG?8FGGGGGGGEGGDGGGGGGGGGGGGFDD>DEFFFFC4AFFG>>5>FFFFF<E>>(#
@M06045:235:000000000-JCY5N:1:1101:7650:7282 1:N:0:CTCAGA
CTTCCACTTGGTCATTTAGAGGAAGTAAAAGTCGTAACAAGGTTTCCGTAGGTGAACCTGCGGAAGGATCATTAATGTATATTGAATTTTATATTCTTTATCAACCCACACTGTGTACCTTTTTACTGTTGCTTCCATGGGACTTGGCTCTGCCACGTCGGCCTTATGGCTGGTGAGCGCCCATGGGAGGAAAACAAAACTCTTTGTTACAGTTGACGTCTGTCTGAATTGTTTATATTAAACGTTAAAACTTTCAACAACGGATCTCTTGGTTCTCGCATCGATGAAGAACGCAGCTAAA
+
CCCCGGGGGGGGGGGGGGGGGGGGGGGGGGGGGGGGGGGGGGGGGGGGGGGGGGGGGGGGGGGGDGEFGGGGGGGGGGGGGGGGGGGGGGFGFGGGGGGGGGGGGGGGGGGGGGGGGGGGGGGGGGGGGGGGGGGGGGGGGGGGGGGGGGGGGGGGGGGGGGGGGGGGGGGGGGGGGGGGGGGGGGGGGGGGGGGGGGGGGGGGGGGGGGGGGGEGGECGGGCFGGGGGGGDGGFGGGGGGGGGGGGGGGGGGGGGGGGGGDGGGDDGCFFFGFGFGFEBC>DAFGFFFFFFF::>FFFD#
@M06045:235:000000000-JCY5N:1:1101:5347:7289 1:N:0:CTCAGA
CTTCCACTTGGTCATTTAGAGGAAGTAAAAGTCGTAACAAGGTTTCCGTAGGTGAACCTGCGGAAGGATCATTCATAATTGAGTGTTTTATGGCACTCTTTAAAAAAATCCATATCCACCTTGTGTGCAATGTTTTTGGACTCTCTGTACGTTGATATCCCTTTGGGTCCGATAGGACTTTAGGGGAAGGAAAACCTTAAGAGGGTTTGATTAACTTAACACCTTTAAAGCAGTTTGTCTGAATATCTATTTCTGAATAAACATAATTCAAAAATACAACTTTCAACAACGGATCTCTTGG
+
CCCCGGGGGGGGGGGGGGGGGGFGGGGGGGGFGGGGGGGFGGGGGGGGGGGGFGGFGFGGGGGGGGGAFGGGGGCFDGGGGGGGGGFGGGGGGGGEFGGGGGGGGCGGGGGGGGGGFGGCGGGGGGGGGGGGGGGGGCFDFGGGGGGGFFFGGGGGGGGGGGGGCGEGFGFFGGGGFGGGGFFGGGGEGGFF8DGGGGGGGFGGGGGGGAEGGFFGCAFFGGGGGGFCGGGGGGGGGGGGGGFFCFFGGGGGFGG74CDB9CDF>>FGG7+87;FFGFFFGFFFFDFFFFFDDFFAFBF)#
@M06045:235:000000000-JCY5N:1:1101:21282:7294 1:N:0:CTCAGA
CTTCCACTTGGTCATTTAGAGGAAGTAAAAGTCGTAACAAGGTCTCCGTTGGTGAACCAGCGGAGGGATCATTACAGAGTCTTCTGAACTCCAAACCATTGTGAACATATCATGTTGCTTCGGCGGGATGCCGGGTGGACCAGCGCCCCCGCGCCGCCCGCCGGAGGCCAAACTCTTGTTTTCTAGCGGAATCTTCTGAGTCTTTATAAATAAGCAATCAAAACTTTCAACAACGGATCTCTTGGTTCTGGCATCGATGAAGAACGCAGCTAAGGCCAGATCGGAAGAGCACACGTCTGAA
+
CCCCGGGGGGGGGGGGGFGGGGGGGGGGGGGGGGGGGGGGGGGGGGGGGGEGGGGGGGGGGGGGGGGGGGGGGGGGGGGGGGGGGGFGGGGGGGGGGGGGGGGGGGGGGGGGGGGGGGFEGGGGGGGGGGGGGGCGGGGGGGGGGGGGGGGDCGGEGGGGGGGGGGDGGGGGGGGGGGGGFGGGGGGGGDG>EDCFGGGFEFGGFGGGGGGGGGFGGGFFGDGFFGGGG9EEFGGGEEGFFGFCFGGGFFF:>FFGG<>GGGGFGGGGGGFFGFCFGFFFGFFFEGFFFF4))0<<)(--#
@M06045:235:000000000-JCY5N:1:1101:22873:7296 1:N:0:CTCAGA
CTTCCACTTGGTCATTTAGAGGAAGTAAAAGTCGTAACAAGGTTTCCGTAGGTGAACCTGCGGAAGGATCATTCATAATCAAGTGTTTTTATGGCACTTTCAAAAATCCATATCCACCTTGTGTGCAATGTCATCTCTCTGGGGGCTGCCGGCTGTCAAAAGCCGTGTGGTCACCTTTGGGATTTATATCTACTCAGAACTTTAGTGATTTTGTCTGAAACATATTATGAATACTTAATTCAAAATACAACTTTCAACAACGGATCTCTTGGCTCTCGCATCGATGAAGAACGCAGCTAAG
+
CCCCGGGGGGGGGGGGGGGGGGGGGGGGGGGGGGGGGGGGGGGGGGGGGGGGGGGGGGGGGGGGGGGGGGGGGGGGGGGGGGGGGGGGGGGGGGGGGGGGGGGGGGGGGGGGGGGGGGGGGGGGGGGGGGGGGGGGGGGGGGGGGGGGGGGGGGGGGGGGGGGGGGGGGGGGGGGGGGGGGGGGGGGGGGGGGGGGGGGGGGGGGGGGGGGGGGGGGGGGGGGGGGGGGGGGGGGGGGGGGGGGGGGGGGGGGGGGGGGGGGGGGGGGGGFFGFGADEDE<>DFFGFFFFFFB>DFFFFF#
@M06045:235:000000000-JCY5N:1:1101:25873:7302 1:N:0:CTCAGA
CTTCCACTTGGTCATTTAGAGGAAGTAAAAGTCGTAACAAGGTCTCCGTAGGTGAACCTGCGGAGGGATCATTACACAATAAACATATGAAGGCTGCACCGCCAACAGGCGGCAAGGCTGGAGTATTTTATTACCCTTGTCTTTTGCGCACTTGTTGTTTCCTGGGCGGGTTCGCCCGCCTCCAGGACCACATGATAAACCTTTTTTATGCAGTTGCAATCAGCGTCAGTACAACAAATGTAAATCATTTACAACTTTCAACAACGGATCTCTTGGTTCTGGCATCGATGAAGAACGCAGA
+
CCCCGGGGDGGGGGFGGGGGGGGGGGGGGGGGFGGGGGEGGFFGGGGGGGGGGGGFFEGGGGDGGGGGGGGGGGGGGGDGGGGGGGGAGFGFGGGGGGFGGGGGGGFGFFGGGGGGGGFEGGGGGGGGGGGGGGGGGEGGGGGGGGGGGGGEFGGGFGGGGGGGFGFCFDGCGGDCEGGGGGGGGGGGGGGGGFC9CGEFGGGGGGGGGGF9C<EGGGGGGGFGGGGGGFGGGGGGF=FGGFGGGGFFEGDGGGGGFFDCFGGGGG3<CCBFFFGFGFFFGFFFFGFF46=BFFFFFFF2#
@M06045:235:000000000-JCY5N:1:1101:9243:7312 1:N:0:CTCAGA
CTTCCACTTGGTCATTTAGAGGAAGTAAAAGTCGTAACAAGGTCTCCGTTGGTGAACCAGCGGAGGGATCATTACCGAGTTATTACTCCAAACCCTTTGTGAACCTTACCTTTTTGTTGCTCGGCGCACCGCGGGCCGCGGCTTCGGCCCGTCCCGCAGCGCGCCAGAGGACCCAGCTCTTCAATTTATAGCGTACCTTCTGATTTACAAAACAAACAAGTTAAAACTTTCAACAACGGATCTCTTGGTTCTGGCATCGATGAAGAACGCAGCTAAGGCTAGATCGGAAGAGCACACGTCG
+
CCCCGGGGGGGGGGGGGGGGGGGGGGGGGGGGGGGGGGGGGGGGGGGGGGGGGGGGGGGGGGGGGGGGGGGGGGGGGGGGGGGGGGGGGGGGGGGGGGGGGGGGGGGGGGGGGGGGGGGGGGGGGGGGGGGGGGGGGGGGGGCEGGGGGGGGGGGGGEGGGGEGGGGGGGGGGGGGGGGGGGGGGGGGGGGGGGGGGGGGGGFGGFGGGGGGGGGGGGGGGGGGGGGGGGGGGGCFCC5CDGGGGGGGGGGGFGGGGGGGGGGGFGGGDGFFGFGFGFF?GF4@FCBD>:F>?@FB:6:(#
@M06045:235:000000000-JCY5N:1:1101:11193:7335 1:N:0:CTCAGA
CTTCCACTTGGTCATTTAGAGGAAGTAAAAGTCGTAACAAGGTTTCCGTAGGTGAACCTGCGGAAGGATCATTCATAATTGAGTGTTTTATGGCACTCTTTAAAAAAATCCATATCCACCTTGTGTGCAACGTTTTTGAACTCTCTGGCATTAAAAAGCCAAGAGGGTTTGATTAACTTAACACCTTTAAAGCAGTTTGTCTGAATATCTATTTCTGAATAAACATAATTCAAAAATACAACTTTCAACAACGGATCTCTTGGCTCTCGCATCGATGAAGAACGCAGCTAAGGCGAGATCT
+
CCCCGGGGGGGGGGGGGGGGGGGGGFGGGGGGGGGGGGGGGGGGGGGGGGGGGGGGGGGGGGGGGGGGGGGFGGGGGGGGGGGGGGGGGGGGGGGGGGGGGGGGGGGGGGGGGGGGGGGGGGGGGGGGGGGGFGGGGGGGGGGGGGGGGGGGGGGGGGGGGGGGGGGGGEGCFFGGGGGGGGGFFGGCGGGGFGGGGGGGGGGGGGGGGGGGGGGGGDFGGFGGFGGFF:FCCGEGGGGGGGGGGGGGGGGGGDGGGGGFGGGGGGGGGGFFGFGFFFFFGFFF>DFFFFFFFFFFF>F5#
@M06045:235:000000000-JCY5N:1:1101:26270:7338 1:N:0:CTCAGA
CTTCCACTTGGTCATTTAGAGGAAGTAAAAGTCGTAACAAGGTCTCCGTTGGTGAACCAGCGGAGGGATCATTACAGAGTTGTAAAACTCCTAACCATTGTGAACCTACCTCACCGTTGCTTCGGCGGGTGGCCCCCACCAGGGCCGCGCCGGCCCCCGTGCCGGCAACCCGTCAGAGGACCAAAACTCTTCGTCATCACTGACCTCTCTGAGTAACTTATATAATAAGTCAAAACTTTCAACAACGGATCTCTTGGTTCTGGCATCGATGAAGAACGCAGCTAAGGCCAGATCGGAAGAG
+
CCCCGGGGGGGGGGGGGGGGGGGGGGGGGGGGGGGGGGGGGGGGGGGGGGGGGGGGGGGGGGGGGGGGGGGGGGGGGGGGGGGGGGGGGGGGGGGGGGGCFGGGGGGGGGGGGGGGGGGGGGGD7FGGGGGGGGGGGGGGGGGDGGGGGGGGGGGGGGGGFGGGGGGGGGGGEGGGGGGGGCGFGGGGGGFGGGGFGGGFGFGGGGFFGGGFGGGGGGGDGGGFGGGGGGGGGGGGGGGGGGGGGGGGCDGGGGCGGFGGGGGCC7CCG<FFCBG:FE>7C@FBFGFFFFF:@FF?FFB2#
@M06045:235:000000000-JCY5N:1:1101:26805:7344 1:N:0:CTCAGA
CTTCCACTTGGTCATTTAGAGGAAGTAAAAGTCGTAACAAGGTTTCCGTAGGTGAACCTGCGGAAGGATCATTAACAACATATCCTAACTTAAAAACCCTGTGAACTTTCAACCCCAAACTGCTTGATCCCAGTACCTCAGCAATCTCTGGTAAATCATAGTGAACAGCTTTGATTCAGAGACCTCTGAATAACCTTGGGCGGTCGCGGTTGGTAAGGCAAGTGACCCGGTACCCTCAAGACCAGTGTTCAATGATCTGTCAGTGTTCATTGACTGGAATCAAACGTTCTGTCAGTGTGCA
+
CCCCFGGGGGFFFFFFGGGFGGGGFAGGGFFEFGFGGGGDFCFEGGDGGGGGGGGGGGGGFGG7FGGGFFCGFEGGFEGGGGAFFGGGGFGGGAFGGGGFGGGGAGGGGGGGGGGGGGGGGGGGGG<EGGGGGGGGGFGGGGGGGGGFGGGGGFGGGGGFGGGGGGAEFGGGGGGGGGGG?GGFGGGGCGD9EFGEFGGFFDGGGGGGGGGGCEGGDGGGGCGGFGGFCGEGGGFFGG6FFGFGGDGGGCCFGGF:?FGG:7C+;FGGGGFFGCGFG)9?6@@F?><FF3=@F@B:?AF2#
@M06045:235:000000000-JCY5N:1:1101:17207:7350 1:N:0:CTCAGA
CTTCCACTTGGTCATTTAGAGGAAGTAAAAGTCGTAACAAGGTTTCCGTAGGTGAACCTGCGGAAGGATCATTCATAATTGAGTGTTTTATGGCACTCTTTAAAAAAATCCATATCCACCTTGTGTGCAATGTTTTTGGACTCTCTGTACGTTGATATCCCTTTGGGTCCGATAGGACTTTAGGGGAAGGAAAACCTTAAGAGGGTTTGATTAACTTAACACCTTTAAAGCAGTTTGTCTGAATATCTATTTCTGAATAAACATAATTCAAAAATACAACTTTCAACAACGGATCTCTTGC
+
CCCCGGGGGGGGGGGGGGGGGGGGGGGGGGGGGGGGGGGGGGGGGGGGGGGGGGGGGGGGGGGGGGGGGGGGGGGGGGGGGGGGGGGGGGGGGGGGGGGGGGGGGGGGGGGGGGGGGGGGGGGGGGGGGGGGGGGGGGGGGGGGGGGGGGGGGGGGGGGGGGGGGGGGGGGGGGGGGGGGGGGGGGEGGGGGGGGGGGGGGGGGGGGEGGGGGGGGGGGGGGGGGGGGGFGGGGGGGGGGGGGGGGGGGGGGGGGGFGGFGGGGFGGFGGFFGFGFGFFFFFFFFFFFFFF>EDFFFFF)#
@M06045:235:000000000-JCY5N:1:1101:17252:7380 1:N:0:CTCAGA
CTTCCACTTGGTCATTTAGAGGAAGTAAAAGTCGTAACAAGGTCTCCGTTGGTGAACCAGCGGAGGGATCATTACCGAGTTTACAACTCCCAACCCTTCTGTGAACATACCTATCGTTGCTTCGGCGGAACGCCCCGGCGCCCTGAGCCCGGAACCAGGCGCCCGCCGGAGACCACAAACTCTTCTGTATTTTCAGCACCAGTATTTTCCTCTGAGTGGCAAACGCAAAAAATCAATTAAAACTTTTAACAACGGATCTCTTGGCTCTGGCATCGATGAAGAACGCAGCTAAGGCGAGATG
+
CCCCGGGGGGGGGGGGGGGGGGGGGGGGGGGGGGGGGGGGGGGGGGGGGGGGGGGGGGGGGGGGGGGGGGGGGGGGGGGGGGGGGGGGGGGGGGGGGGGGGGGGGGGGGGGGGGGGGGGGGGGGGGGGGGGGGGGGGGGGGGGGGGGGGGGGGGGGGGGGGGGGGGGGGGGGGGGGGGGGGGGGGGGGGGGGGGGFGGGGGGGGGGGGGGGGFGGGGGGGGGGGGGGGCGGGGGGGGGGGGFGGGFGGGGGGGGGGGGGGGGFGGFGGGGFFGFG5C?@FGFFFFGFEFFFFFFFFEBF(#
@M06045:235:000000000-JCY5N:1:1101:18461:7410 1:N:0:CTCAGA
CTTCCACTTGGTCATTTAGAGGAAGTAAAAGTCGTAACAAGGTTTCCGTAGGTGAACCTGCGGAAGGATCATTAATGTATATTGAATTTTATATTCTTTATCAACCCACACTGTGTACCTTTTTACTGTTGCTTCCATGGGACATGGCTCTGCCACGTCGGCCTTATGGCTGGTGAGCGCCCATGGGAGGAAAACAAAACTCTTTGTTACAATTGAAGTCTGTCTGAATTGTTTATATTAAACGTTAAAACTTTCAACAACGGATCTCTTGGTTCTCGCATCGATGAAGAACGCAGCTAAG
+
CCCCGGGGGGGGGGGGGGGGGGGGGGGGGGGGGGGGGGGGGGGGGGGGGGGGGGGGGGGGGGGGGGGGGGGGGGGGGGGGGGGGGGGGGGCFFGGCGGGGGGGGGGGGGGGGGGGGGGGGGGGGGGGGGGGGGGGGGGDGCGGGGGGGGGGFGGGGGGGGGGGGGGGGGGGGGGGGGGGGGGGGGGGGGGCFGGGGGGDGGGGGGGGFGGGFGGGGGGGGGGGGFGFFGGGGGGGGGGFGGGGGGGGGGFGGGGGGGGGGGGGDGGGGGGFAC>C8;:>:CEFF:CF=AFFFFFFF@?B>#
@M06045:235:000000000-JCY5N:1:1101:26418:7422 1:N:0:CTCAGA
CTTCCATTTGGTCATTTAGAGGAAGTAAAAGTCGTAACAAGGTTTCCGTAGGTGAACCTGCGGAAGGATCATTCATAATAAGTGTTTATGGCACTTCTTAAATCCATATCCACCTTGTGTGCAATGTCAGCCGTTTTCTTTATGAAAGCGGCCGAACATCAACTTATTTTTTAACTGTCTGTCTGAAAACTATTATGAATAAACAATTCAAATACAACTTTCAACAACGGATCTCTTGGCTCTCGCATCGATGAAGAACGCAGCTAAGGCGAGATCGGAAGAGCACACGTCTGAACTCCCC
+
CCCCGGGGGFFGGGGGGGGGGGGGGGGGGGGFGGGGGGGCGFGGGGGGGGGGGG<FGGGGGGGGGGG8FG<FFGGGGGGGGGGGGGG9FFDGCGGGGGGGGGDGGGGFFDCGGGGGGGGGGGGAFGFGGFGGGGGGGGFGGAFGGFFGGGGGGG:FGGGFDFFFF9FFGGFGGGFGGGGGGGGGGDGGFGGCGGAFGGAFCCFFCFGGGG9@EFGGGGGGGGGGGGGGGEGGGGGGGCAEGGGGGGGGGGGGG7CCFGGGGGDCGGGGCFD>D:<FGFF5D>FFFGF>5FFFF=B?*5>(#
@M06045:235:000000000-JCY5N:1:1101:8419:7448 1:N:0:CTCAGA
CTTCCACTTGGTCATTTAGAGGAAGTAAAAGTCGTAACAAGGTCTCCGTTGGTGAACCAGCGGAGGGATCATTACCGAGTTTACAACTCCCAAACCCCTGTGAACATACCTATACGTTGCCTCGGCGGATCAGCCCGCGCCCCGTAAAAAGGGACGGCCCGCCCGAGGACCCCTAAACTCTGTTTTTAGTGGAACTTCTGAGTAAAACAAACAAATAAATCAAAACTTTCAACAACGGATCTCTTGGTTCTGGCATCGATGAAGAACGCAGCTAAGGCCAGATCGGAAGAGCACACGTCTG
+
CCCCGGGGGGGGGGGGGGGGGGGGGGGGGGGGGGGGGGGGGGGGGGGGGGGGGGGGGGGGGGGGGGGGGGGGGGGGGGGGGGGGGGGGGGGGGGGGGGGGGGGGGGGGGFFFGGGGGGGGGGGGGGGGGGGGGGGGGGGGGGGGGDGGGGGDGGGGGGGGGGGGGGGGGGGGGGGCFGGGGGGGGGGGGGFFGGGGFGGGFGGGGGGGFFFFGGGFGGGGGGGGCFFGFFEGGGFF8EGC5<:C<F6CFGGFGFFC?<<*<FFCFGGGDDBFDFGFGFFFGF6?F<)<BFFFF).(78:7#
@M06045:235:000000000-JCY5N:1:1101:13748:7474 1:N:0:CTCAGA
CTTCCACTTGGTCATTTAGAGGAAGTAAAAGTCGTAACAAGGTTTCCGTAGGTGAACCTGCGGAAGGATCATTACCGAGTGCGGGTCCGCGTGGCCCAACCTCCCACCCGTGCCTATTGTACCCTGTTGCTTCGGCGGGCCCGCCAGCCTTCGGGCTGGCCGCCGGGGGGCGTCTCGCCCCCGGGCCCGTGCCCGCCGGAGACCCCAACATGAACCCTGTTCTGAAAGCTTGGTGTCTGAGTGTGATTGTTTGCAATCAGTTAAAACTTTCAACAATGGATCTCTTGGTTCCGGCATCGCA
+
CCCCGGGGGGGGGGGGGGGGGGGGGGGGGGGGGGGGGGGGGGGGGGGGGGGGGGGGGGGGGGGGGGGGGGGGGGGGGGGGGGGGGGGGGGGGGDGFGGGGGGGGGGGGGGGDGGGGGGGGGFGFGGGDGCFGEFGCCFDGGECGGGEGGGGGGGGGGGGGGGGGFC@EGDGE8C8C8EEEGGDGGGGGG58EGFGGGEG5:8CFCEGGGFGGC7CEEFFFGGDFGCGCGCFFG?=;CFG?FGG?ECCGGFFFCFGGD<CFEFGG>:99FG?=F@C5*7@FFF4B87?7B>=F@DB>>2,(#
@M06045:235:000000000-JCY5N:1:1101:8571:7491 1:N:0:CTCAGA
CTTCCACTTGGTCATTTAGAGGAAGTAAAAGTCGTAACAAGGTCTCCGTTGGTGAACCAGCGGAGGGATCATTATCGAGTTACAGAACTCCCAAACCTTTGTGAACATACCATCGTTGCTTCGGCGGGGACACCCGCCCCAGGACGCCCCGGCGCCCTGGGGAACCCGCCGGGGGACCCAAACTCTTGTTTCATTTTGGATACTCTGAGTATTACACAAATAAGCAATCAAAACTTTCAGCAACGGATCTCTTGGCTCTGGCATCGATGAAGAACGCAGCTAAGGCCAGATCGGAAGAGCC
+
CCCCGGGGGGGGGGGGGFGGGGGGGGGGGGGGGGGGGGGGGGGGGGGGGGGGGGGGGGGGGGGGGGGGGGGFGFGGGGGGGGGGGGGGGGGGGGGGGGGGGGGGGGGGGGGGGGGGGGGGGGGGGGGGGGGGGGGGGGGGGGGGGGGGGGGGGGGGGGGGGGGGGGGGGGGGGGGGGGGGGGGGGGGGGGGGGGGGGGGGGGGGGGGGGGGGGGGGGGGGGGGGGGGGGGGGGGGGGGGGGGGGGGGEEGDGGGGGGGGGGGFGGGFGGGFFGFGFDFEFGFFFFGFFFFFFFFFFDFF(#
@M06045:235:000000000-JCY5N:1:1101:27052:7540 1:N:0:CTCAGA
CTTCCACTTGGTCATTTAGAGGAAGTAAAAGTCGTAACAAGGTCTCCGTAGGTGAACCTGCGGAAGGATCATTCATAATTGAGTGTTTTATGGCACTCTTTAAAAAAATCCATATCCACCTTGTGTGCAACGTTTTTGAACTCTCTGGCATTAAAAAGCCAAGAGGGTTTGATTAACTTAACACCTTTAAAGCAGTTTGTCTGAATATCTATTTCTGAATAAACATAATTCAAAAATACAACTTTCAACAACGGATCTCTTCGCTCTCGCATCGATGAAGAACGCAGCTAAGGCGAGATCG
+
CCCCG<9FEF,C,@<FAFFFFCGGDFFGFDE6,,:CDEAE<-;6C,;CFC7FGGG9,6;@E6:@6CED,C,,CFCEAE9EFFGFG,@FF,EEFD89ECFFFEE?<9=:EA=,5,CFDCFFFGGGGCAFC<<:F=EFGGGAEFFCFCFFEFGFGEFEEG@=F=<A<FF=D+C;C9F5>=FG9=ECFD8BDDDFD>>=;DDD;FFFC,@DC;@FGF@FFE:EFGCC9ADAECA3@C;>CEEC?9?<7DGFFFFG7CGG5:+=B+9DD45FGDF)<)20:664C)8A>5>>FFFF4?@>>;1.#
@M06045:235:000000000-JCY5N:1:1101:25980:7541 1:N:0:CTCAGA
CTTCCACTTGGTCATTTAGAGGAAGTAAAAGTCGTAACAAGGTCTCCGTTGGTGAACCAGCGGAGGGATCATTACCGAGGTTACAACTCCCAAACCCCTGTGAACATACCACTTGTTGCCTCGGCGGATCAGCCCGCTCCCGGTAAAACGGGACGGCCCGCCAGAGGACCCCTACACTCTGTTTCTATATGTAACTTCTGAGTAAAACCATAAATAAATCAAAACTTTCAACAACGGATCTCTTGGTTCTGGCATCGATGAAGAACGCAGCTAAGGCAAGATCGGAAGAGCACACGTCTGG
+
CCCCFEAEEADFFCGE9@FFGGFGGGDEFFF<@B@FFE<6C<CE,CC@9CCGCDGFF8<@FFEGGGGGEDD,<@EEFFG+8CEEFFGFGGG8A@99B,CDE<FAFFD<,=CF@FFE?F9F9F:FGGGFCCEEE,3@CFE:FECCFEFFFF@F>FGGGC@:FFE@DF7CCGGGCB,64=FCFF@F,;,?9;CCE99FCFCE9<?;CBFGEEGGG?BCFGG7CFD@6ACA?:FGGGGGEA:*7CDGGGGFFGG7*5:<E4*:CF*7CFGC5DDF>?<:455FC4677<)>58?4)0)202,-#
@M06045:235:000000000-JCY5N:1:1101:5362:7544 1:N:0:CTCAGA
CTTCCACCTGGTCATTTAGAGGAAGTAAAAGTCGTAACAAGGTTTCCGTAGGTGAACCTGCGGAAGGATCATTCATAATTGAGTGTTTTATGGCACTCTTTAAAAAAATCCATATCCACCTTGTGTGCAATGTTTTTGGACTCTCTGTACGTTGATATCCCTTTGGGTCCGATAGGACTTTAGGGGAAGGAAAACCTTAAGAGGGTTTGATTAACTTAACACCTTTAAAGCAGTTTGTCTGAATATCTATTTCTGAATAAACATAATTCAAAAATACAACTTTCAACAACGGATCTCTTTC
+
CCCCGGGFGGGGGGGGGGGGGGGGGGGGGGGGGGGGGGGGGGGGGGGGGGGGGGGGGGGGGGGGGGGGGGGGGGGGGGGGGGGGGGGGGGGGGGGGGGGGFGGGGGGGGGGGGGGGGGGGGGGGGGG9FFFGGGGGGGGGGGGGGGGGFGGGGGFGGGGGGGGGGGGGFGGFGGDGDGGGGGGGGGGCEGDFGGGGFGGGCGGGGGGGGGGGGGGGGGFGGGGGGGGG?FGFFGGGGGGCDGGGGGGGGGGCGGGG7DFFFFGGGGGGG7+7>>F=FFFFGFFFFGFFFF5>3BF<=AF)#
@M06045:235:000000000-JCY5N:1:1101:27571:7549 1:N:0:CTCAGA
CTTCCACTTGGTCATTTAGAGGAAGTAAAAGTCGTAACAAGGTCTCCGTTGGTGAACCAGCGGAGGGATCATTACCGAGTTTACAACTCCCAAACCCCTGTGAACATACCTACAACGTTGCCTCGGCGGCTCCCCGCTTCCCCGTAAAACGGGAGCGGCCCGCCAGAGGACCCAACAAACTCTGTTATTTTCAGTATCTTCTGAGTAAAAACACAATCAATTAAAACTTTCAACAACGGATCTCTTGGTTCTGGCATCGATGAAGAACGCAGCTAAGGCAAGATCGGAAGAGCACACGTCA
+
CCCCGGGGGGGGGGGGGGGGGGGGGGGGGGGGGGGGGGGGGGGGGGGGGGGGGGGGGGGGGGGGGGGGGGGGGGGGGGGGGGGGGGGGGGGGGGGGGGGGGGGGGGGGGGGGGGGGGGGDGFGGGGGGGG@GGGGGGGGGGGGGGGGGFGGGGGGGGCGGGGGGGGGGGGFGGGGEDF<FFGGFFCFGFGF?FEEFGGGGGGG9EFDC99:8FGGGGGFCEFFGGGGGFGGFGGDGGGC=CEFGGGGGGGGFCFGG?CDFGGGFGGGGG<BDDFFFFF4@CF>F?D>BBD:)<@F?FF?(#
@M06045:235:000000000-JCY5N:1:1101:12786:7591 1:N:0:CTCAGA
CTTCCACTTGGTCATTTAGAGGAAGTAAAAGTCGTAACAAGGTAACCGTAGGTGAACCTGCGGTTGGATCATTAAAAAGTTAATAGCTGCATGGAGACATCAATCTGTCAACATGTGGCGTGAGTGTGGCTCTCTTGTGGAGCTCCCTCGCAAACCACATAATGTGCACTGTACATGTCCCTGGTGGGTGGGCACTGGTTGGTGATGCCAACTGCTGTCCAGCTTGCCTGCCGTTACATGGCCCACAAGGCTGGCAGGATTCAAGCAGCCCACCGATGGTGTGTTTTTCACATTTATTTTA
+
CCCCGGGGGGGGGGGGGGGGGGGGGGGGGGGGGGGGGGGGGGGGGGGGGGGGGGGGGGGGGGGGGGGGGGGGGGGGGGGGGGGGGGGGGGGGGGGGGGGGGGGGGGGGGGGGGGGGGGGGGGGGGGGGGGGGGGGGGGGGGGGGGGGGGGGGGGGGGGGGGGGGGGGGGGGGGGGGGGGGGGGGGGGGGGGGGGGGGGGGGGGGGGGGGGFGGGGGGGGGGGGGGGGGGGGGGGGDGGGGGGGGGGGFGGGGGGGGGGDGGGGGGGGGGGEFGFGFGEEFGFBF?FF::FFFFFFAFFDF#
@M06045:235:000000000-JCY5N:1:1101:5482:7610 1:N:0:CTCAGA
CTTCCACTTGGTCATTTAGAGGAAGTAAAAGTCGTAACAAGGTAACCGTAGGTGAACCTGCGGAAGGATCATTCATAATTGAGTGTTTTATGGCACTCTTTAAAAAAATCCATATCCACCTTGTGTGCAATGTTTTTGGACTCTCTGTACGTTGATATCCCTTTGGGTCCGATAGGACTTTAGGGGAAGGAAAACCTTAAGAGGGTTTGATTAACTTAACACCTTTAAAGCAGTTTGTCTGAATATCTATTTCCGAATAAACATAATTCAAAAATACAACTTTCAACAACGGATCTCTTGG
+
CCC@<FGGGGGGGGGGGAFFGGFFFEFGCEG-;FCGFGD<FECCFEEFGFEGFCF@FGGGF@FEGGGGFFACEEE9C<F9FCEGFCE@CCC,,F<@@<F<FGGGGF@CCE<<CFA?CCC8=5?FFEFGGGA?FE<=<44BFFB<AFF?F9DF@FGGA5E98A9FEFFGDGCG++@FCF8=,8;:,CGDE+@:8:>CFB>BE=?EGGDGEEFGF9DGGCE7FCCFGCCCFF78FF;=ECFC>7:,==B::C@GFGGC=9FGGGCFC:@CF7:;CFCFFFFAGFFAFGFFFAEE30>>F2:)#
@M06045:235:000000000-JCY5N:1:1101:26880:7669 1:N:0:CTCAGA
CTTCCACTTGGTCATTTAGAGGAAGTAAAAGTCGTAACAAGGTTTCCGTAGGTGAACCTGCGGAAGGATCATTACAAAAAAGTAAGAGAAATTTTATTTCTCTTTGCTCGACCGTGTTTTTGCAAAAAAACCGACTGAGAAAATCTTTTGTGCATTGTAAAAACAAACAATTCGCGTTTAATTAGTCAGACTGATGTACTTTTTGAGTTTTCGTAAGGCAAAATAAACCTTGCAAGTAAGAAAACATAAAAATAACTTTTAACAATGGATCTCTTGGCTCTCGCATCGATGAAGAACGCAG
+
CCCCGGGGGGGGGGGGGGGGGGGGGGGGGGGCFGGGFGGFGGGGGGGGGGGGGGGFGGGGGGGGGGGGGGGGGGGGGGGGGGGGGGGGFFGGFGGFGGGGGGGGGGGGGGGGGGGGGGGGGGGGGGGGGGGGEGGGGGGGGGGGGGGGGGGGFEGGFGGGGGGGGGGGGGGGGFGGGGGGGGGGFFFGFDGCGGGGGGGGGGGGEGGGGGGGGGGGGGGGGGGGGGGGGGGGGGGGGGGGCGGGGGGDE:@DFGGGGG@;EGGGGGFFGGFF=FF7C@6FGFFBE35>FFFFFFBBF>?1#
@M06045:235:000000000-JCY5N:1:1101:20075:7673 1:N:0:CTCAGA
CTTCCACTTGGTCATTTAGAGGAAGTAAAAGTCGTAACAAGGTCTCCGTTGGTGAACCAGCGGAGGGATCATTACTGAGTTGCAAAACTCCCAAACCACTGTGAACCTTACCTATCGTTGCTTCGGCGGACCCGCCCCGGCGCTCTCGCGACCGGAACCAGGCGACCGCCGGGGGAAAAAACCAAAACCTTTGTAACCATGTGGATTATCTGAGTGGCGAAAGCACAAATACAATCAAAACTTTCAACAACGGATCTCTTGGCTCTGGCATCGATGAAGAACGCAGCTAAGGCTAGATCGG
+
CCCCGGGGGGGGGGGGGGGGGGGGGGGGGGGGGGGGGGGGGGGGGGGGGGGGGGGGGGGGGGGGGGGGGGGGGGGGGGGGGGGGGGGGGGGGGGGGGGGGGGGGGGGGGGGGGGGGGGGGGGGGGGGGGGGGGGGGGGGGGGGGGGGGGGGGGGGGGGGGGGGGGGGGGGGGGGGGGGGGGGGGGGGGGGGGGGGGGGGGGGGGGGGGGGGGGGGGGGGGGGGGGGGGGGGGGGGGGGGGGGGGGGFGGGGGGGGGGGGGGGGGGGGGGGFFG?FFGFFFGFBEEGFFBFFFFFF?F<>1#
@M06045:235:000000000-JCY5N:1:1101:26667:7687 1:N:0:CTCAGA
CTTCCACTTGGTCATTTAGAGGAAGTAAAAGTCGTAACAAGGTTTCCGTAGGTGAACCTGCGGAAGGATCATTACAGTGTCGGCACGGCGGCCTCCGGGTCGCCCGCTACTGACCACCCTTGTCTACCTAACCACTGTTGCTTCGGCAGGCCGGTGACCGTGCTCTTAGCTGAGCCACGGGCGCCACCTGGGGCCCGGCTTAACCGCCGCCCGGGGTAGTGCCTGCCGGGGGATTAGTTGAAACTCTTGCTGATCAGTGATAACTCTGAGTCTTTACTTAATTGTTAAAACTTTCAACAAC
+
CCCCGGGGGGGGGGGGGGGGGGGGGGGGGGGGGGGGGGGGGGGGGGGGGGGGGGGGGGGGGGGGGGGGGGGGGGGGGGGGGGGGGGGGGGGGGGGGGGGGGGGGGGGGDGGGGGGGGGGGGGGGGGGGGGGGGGGGGGGGGGGGGGGGGGGGGGGGGGGGGGGGGGGGGGGGGGGFGGGGGGGGGGGGGGGGGGEGGGGGGGGGGGGGGGGGEGGGGGGGGGGGGGGGGGGDGGGGFFGGGCFGGGGGGGGGGGGGGGGGGGGGGGGGGGFFCFGFGFFFGFF==FFFFFFFFFFFFFFB#
@M06045:235:000000000-JCY5N:1:1101:12120:7688 1:N:0:CTCAGA
CTTCCACTTGGTCATTTAGAGGAAGTAAAAGTCGTAACAAGGTCTCCGTTGGTGAACCAGCGGAGGGATCATTACCGAGTTTACAACTCCCAAACCCCTGTGAACATACCTATACGTTGCCTCGGCGGATCAGCCCGCGCCCTGTAAAAAGGGACGGCCCGCCCGAGGACCCTAAACTCTGTTTTTAGTGGAACTTCTGAGTAAAACAAACAAATAAATCAAAACTTTCAACAACGGATCTCTTGGTTCTGGCATCGATGAAGAACGCAGCTAAGGCTAGATCGGAAGAGCACACGTCTGG
+
CCCCGGGGGGGGGGGGGGGGGGGGGGGGGGGGGGGGGGGGGGGGGGGGGGGGGGGGGGGGGGGGGGGGGGGGGGGGGGGGGGGGGGGGGGGGGGGGGGGGGGGGGGGGGGGGGGGGGGGGGGGGGGGGGEGGGGGGGGGGGGGGGGGGGGGGGGGGGGGGGGGGGGGGGGGGGGGGGGGGGGGGGGGGGGGGGGGGGGGGGGGGGGGGGGGGGFGGGGGGGGGGGGGGGGGGGGGGGGGGFGGGGGGGGGGGGGGGGFGGGGFGGGGGGGFFGFGFG@FFGFFFFGFFF@FFFFFFFFF?#
@M06045:235:000000000-JCY5N:1:1101:12910:7690 1:N:0:CTCAGA
CTTCCACTTGGTCATTTAGAGGAAGTAAAAGTCGTAACAAGGTCTCCGTTGGTGAACCAGCGGAGGGATCATTACCGAGTTATTACTCCAAACCCTTTGTGAACCTTACCTTTTTGTTGCTCGGCGCACCGCGGGCCGCGGCTTCGGCCCGTCTCGCAGCGCGCCAGAGGACCCAACTCTTCAATTTATAGCGTACCTTCTGATTTACAAAACAAACAAGTTAAAACTTTCAACAACGGATCTCTTGGTTCTGGCATCGATGAAGAACGCAGCTAAGGCTAGATCGGAAGAGCACACGTCG
+
CCCCFGGGGGGGGGGGGGGGGFGGFFFGGGGGGGGGGGGCGGGGGGGGG<FEFGD<FFGGGGDGGGG>FFEGFGGGGEGGGGGGGGGGGGGGGGGGGGGEFGCGGGGEGGGGGGGGGGGGEGGGGGGDGGGGGGGFGGGCGGEGFGGFGGGBFFFGGGEEFGGGC<FGGGGGGGGFCGGCFFG@FGGGFGGGGGGGE@FGG7:FCCFFGDF5;@FGGFGGFFGGGGF<FFCFGGGGGGGDD7:CGGGGFGFGFGFGGGG4FF7FGGGGDGFFD):BGFFFG>FFFF:E@>FFFF>?FB?1#
@M06045:235:000000000-JCY5N:1:1101:6538:7696 1:N:0:CTCAGA
CTTCCACTTGGTCATTTAGAGGAAGTAAAAGTCGTAACAAGGTCTCCGTTGGTGAACCAGCGGAGGGATCATTACCAGAGTGCCCTAGGCTCTCCAACCCATTGTGAACATACCTATCGTTCCCTCGGCGGGCTCAGCGCGCGGTGCCTCCGGGCTCCGGGCGCCCGCCGGGGACAACTAAACCCTGATTTTATTGTGAATCTTTGAGGGGCGAAAGCCCGAAAACAAAATGAATCAAAACTTTCAACAACGGATCTCTTGGCTCTGGCATCGATGAAGAACGCAGCTAAGGCGAGATCGC
+
BCCCFGGGGGFFFFGGFDFFGFGFEFGGGGCFFEFGFEGGGFFE@FCFGFGFGFFGGGGGGGEEGGGGFGGGC6E<EF<,CEFGA<<6,C,699F?C,,,6CD<C,5,,C,594C,:54FC@=F,9@C?FGDE7F=FGGC:3@:F:F<DEG@7@<<FGGC<*=**=<F@:*=F*=C*AE6EFF*/2@*+<7C7CF+39++0+++22+/0*/:C88EEFGGGD5*>*8:CFGFFGC7:CFGGGGGGGGFFGGGDDCDC>CF?C49CFGGC7F@3.>FD448CF:BE:BFF4?))0),)-.3#
@M06045:235:000000000-JCY5N:1:1101:18899:7701 1:N:0:CTCAGA
CTTCCACTTGGTCATTTAGAGGAAGTAAAAGTCGTAACAAGGTTTCCGTAGGTGAACCTGCGGAAGGATCATTAATTACGATAGCAATAGCCCCTTCGGGGGTTATCGCACCCACCCTTTGTCTACAAGTACCTCTTGTTGTTTCCTCGGCAGGCTTGCCTGCCGCCAGGAACCTCCTAAACTCTTTGTATTTACAGTATTAAAATCTCTGATAACTATTTAAATTATCACAACTTTCAACAATGGATCTCTTGGTTCTGGCATCGATGAAGAACGCAGCTAAGGCCAGATCGGGAAGAGT
+
CCCCGGGGGGGGGGGGGGGGGGGGGGGGGGGGGGGGGGGFGGGGGGGGGGGGGGGGGGGGGGGGGGGGGGGGGGGGGGGGGGGGGGGGGGGGGGGGGGGGGGGGGGGGGGGGGGGGGGGGGGGGGGGGGGGGGGGGGGGGGGGGGGGGGEGGGGGGGGGGGGGGGGGGGGGGGGGGGGGGGGGGGGGGGGGGGGGGGGGGGGGGFGGGGGGGGGGGGGGGGGGGGGGGGGGGGGGGGGGGGGGGGGGGGGGGGFGGCFGGGGGGGGGGGGFFGFGFDBFFGFFFFGFFFFFFFFF>FFF0#
@M06045:235:000000000-JCY5N:1:1101:3735:7749 1:N:0:CTCAGA
CTTCCACTTGGTCATTTAGAGGAAGTAAAAGTCGTAACAAGGTCTCCGTTGGTGAACCAGCGGAGGGATCATTACCGAGTTTACAACTCCCAAACCCCTGTGAACATACCACTTGTTGCCTCGGCGGATCAGCCCGCTCCCGGTAAAACGGGACGGCCCGCCAGAGGACCCCTAAACTCTGTTTCTATATGTAACTTCTGAGTAAAACCATAAATAAATCAAAACTTTCAACAACGGATCTCTTGGTTCTGGCATCGATGAAGAACGCAGCTAAGGCTAGATCGGAAGAGCACACGTCTGG
+
CCCCGGGGGGGGGGGGGGGGGGGGGGGGGGGGGGGGGGGGGGGGGGGGG<FFGGGGGGGGGEDGEGGEGGGGGGGGGGGGEGG9FEFGFGGFFFEG:CFF,C<EFFEDGFCGFGGGGC9E,,8BFCGDEGGEF@=>B3+6BFD@>CBDFGG:CEFFC7CFCFEEFCF>FFE:F<FFGAFCF@C9;@9F9;;;B;<CGG99+4C;;B@FE8FE9+><F?CFFGCCCEFG?FGGDFF5*55C*+;:F4FC9*07CDFFCCDFFG>FF4CDGD5<F=GF4@6)29?FED:BF>F?@F:BF??3#
@M06045:235:000000000-JCY5N:1:1101:20064:7751 1:N:0:CTCAGA
CTTCCACTTGGTCATTTAGAGGAAGTAAAAGTCGTAACAAGGTCTCCGTTGGTGAGCCAGCGGAGGGATCATTACCGAGTTTACACTCATAACCCTTTGTGAACATTATAACTTGTTGCTTCGGCGGCTTCTTCGGGAGCCCGCCGGCGTTTCAGTATCTCTGTTTGTACCCGACGATACATCTGAGTGTTCTTAGCGAACTATAAAAACCTTTAACAACGGATCTCTTGGTTCTAGCATCGATGAAGAACGCAGCTAAGGCGAGATCGGAAGAGCACACGTCTGAACTCCAGTCACCTCC
+
CCCCGGGGGGGGGGGGGGGGGGGGGGGGGGGGGGGGGGGGGGGGGGGGGGGGGGGGGGGGGGGGGGGGGGGGGGGGGGGGGGGGGGGGGGGFGGGGGGGGGGGGGGGGGGGGGGGGGGGGGGGGGGGGGGGGGGGGGGGGGGGGGGGGGGGGGGGGGGGGGGGGGGGGGGGGGGGGGGGGGGGGGGGGGGGGGGGGGGGGGGGGGGGGGGGGGGGGGGGGGGGGGGGGGGGGGGGGGGGGGGGGGGGGGGGGGGGGGGFGFFGDGGGGGGFFGFGFFFFFGFFFFGF?4FF?FFFDFFF:#
@M06045:235:000000000-JCY5N:1:1101:4527:7783 1:N:0:CTCAGA
CTTCCACTTGGTCATTTAGAGGAAGTAAAAGTCGTAACAAGGTTTCCGTAGGTGAACCTGCGGAAGGATCATTACCTAGAGTATTGTAGGCTTTGTCCTGCTGTCTCTTACCCATGTTTTTTGAGTACTTACGTTTCCTCGGCGGGTTCGCCCGCCGATTGGACAATTTAAACCCATTGCAGTTGCAATCAGCGTCTGAAAAACTTTAATAGTTACAACTTTCAACAACGGATCTCTTGGTTCTGGCATCGATGAAGAACGCAGCTAAGGCCAGATCGGAAGAGCACACGTCTGAACTCCG
+
CCCCGGGGGGGGGGG<CFGGGGGGGGGGGGGFGGGGGGGGFGGGGGGGGFFCEFGFFFGGGGGGGGCFFGGGGGGGGC@GGFFFGGGFGGGGGGGGCECFFGGGGGGGGGGGGGFFFFCGGGGCGGGGGGGGGGGGGDGGG7FFGGGGGEGEGGGGG@FFFGFGGFGGGGFGGGGDFGGGGGGGGGGGGDCGGGGGGFGGFGFGGG@CCFGC=BGGGGGGGGGGGGCGGDGGGGDCEFFGGGF++><6FCGGGCCCCGD0CDCGGGGFFGFFGFGFGF>:DD:4@GFFFE;FFFF2)-).#
@M06045:235:000000000-JCY5N:1:1101:22387:7807 1:N:0:CTCAGA
CTTCCACTTGGTCATTTAGAGGAAGTAAAAGTCGTAACAAGGTCTCCGTTGGTGAACCAGCGGAGGGATCATTACCGAGTTATTACTCCAAACCCTTTGTGAACCTTACCTTTTTGTTGCTCGGCGCACCGCGGGCCGCGGCTTCGGCCCGTCCCGCAGCGCGCCAGAGGACCCAACTCTTCAATTTATAGCGTACCTTCTGATTTACAAAACAAACAAGTTAAAACTTTCAACAACGGATCTCTTGGTTCTGGCATCGATGAAGAACGCAGCTAAGGCAAGATCGGAAGAGCACACGTCG
+
CCCCGGGGGGGGGGGGGGGGGGGGGGGGGGGGGGGGGGGGGGGGGGGGGGGGGGGGGGGGGGGGGGGGGGGGGGGGGGGGGGGGGGGGGGGGGGGGGGGGGGGGGGGGGGGGGGGGGGGGGGGGGGGGGGGGGGGGGGGGGGGGGGGGGGGGGGGGGGGGGGGGGGGDFGGGGDFGGGGGGGGGGGGGGGGGGGGGGFGGGGCFGGGGGFFGGGGGGGGGFFGGGGGEFGGGGGGGGEGC<EGGGGCGGGGGDCFFGGGDFFDGF=GGGDDEGFGFGF:FGFF?@7BEFFFF46>:F>B1#
@M06045:235:000000000-JCY5N:1:1101:18750:7821 1:N:0:CTCAGA
CTTCCACTTGGTCATTTAGAGGAAGTAAAAGTCGTAACAAGGTCTCCGTTGGTGAACCAGCGGAGGGATCATTACCGAGTTTACAACTCCCAAACCCCTGTGAACATACCTATAACGTTGCCTCGGCGGATCAGCCCGCTCCCCGTAAAACGGGACGGCCCGCCAGAGGACCCAACAAACCCTGTAATTTTCAGTATCTTCTGAGTGAAAACACAATCAATTAAAACTTTCAACAACGGATCTCTTGGTTCTGGCATCGATGAAGAACGCAGCTAAGGCTAGATCGGAAGAGCACACGTCC
+
CCCCGGGGGGGGGGGGGGGGGGGGGGGGGGGGGGGGGGGGGGGGGGGGGGGGGGGGGGGGGGGGGGGGGGGGGGGGGGGGGGGGGGGGGGGGGGGGGGGGGGGGGGGFGGGGGGGGGGGGGGGGGGGGGGGGGGGGGGGGGGGGGGGGGGGGGGGGGGGGGGGGGGGGGGGGGGGGGGGGGGGGGGGGGGGGGGGGGGGGGGGGGGGGFFGGGGGGGGGFGGFGGGGGEGGGGGGGGGGGGGGGGGGGGGGGGGGGGGGGGGGGGGGGGGFFGFGFGFFFGFFFFFFFFFFFFFFFFFF?#
@M06045:235:000000000-JCY5N:1:1101:25590:7826 1:N:0:CTCAGA
CTTCCACTTGGTCATTTAGAGGAAGTAAAAGTCGTAACAAGGTCTCCGTTGGTGAACCAGCGGAGGGATCATTACTGAGTACTACACTCTCTACCCTTTGTGAACTATTATACCTGTTGCTTCGGCGGCGCCCGCAAGGGTGCCCGCCGGTCTCATCAGAATCTCTGTTTTCGAACCCGACGATACCTCTGAGTGTTCTTAGCGAACTGTCAAAACTTTTAACAACGGATCTCTTGGCTCCAGCATCGATGAAGAACGCAGCTAAGGCCAGATCGGAAGAGCACACGTCTGAACTCCAGTG
+
CCCCGGGGGGGGGGGGGGGGGGGGGGGGGGGGGGGGGGGGGGGGGGGGGGGGGGGGGGGGGGGGGGGGGGGGGGGGGGGGGGGGGGGGGGGGGGGGGGGGGGGGGGGGGGGGGGGGGGGGGGGGGGGGGGGGGGGGGGGGGGGGGGGGGGGGGGGGGGGGGGGGGGGGGGGGGGGGGGGGGGGGGGGGGGGGGGGFGGGGGGGGGGGGGDGGGGFGGGGGGGFGGGGGGGDFFGGGGGGGGGGGCGGGCCF7DDGGGGGGEGGGGGGGGGFFGFGFGFDFGFFFFGFFFFFFFFFFF?7.#
@M06045:235:000000000-JCY5N:1:1101:18474:7846 1:N:0:CTCAGA
CTTCCACTTGGTCATTTAGAGGAAGTAAAAGTCGTAACAAGGTTTCCGTAGGTGAACCTGCGGAAGGATCATTCACAATAAGTGTTCAATGGCACTTTAAAATCCATTACCCACCTTGTGTGCAATGTAAGGAGGAGGGGTTGTCACAACCCCTCTTTCATTATACATACCAATCTTCTCTTGTTGTCTAACTTTTTGAGTATAAAAAACTCGAATACAACTTTCAACAACGGATCTCTTGGCTCTCGCATCGATGAAGAACGCAGCTAAGGCAAGATCGGAAGAGCACACGTCTGAACTA
+
CCCCGGGGGGGGGGGGGGGGGGGGGGGFGGGGGGGGGGGGGGGGGGGGGGGGGGGGGGGGGGGGGGGGGGGGGGGGGGGGGGGGGGGGGGGGGGGGGGGGGGGGGGGGFGGGGGGGGGGGGGGGGGGGGGGGGGGGGGGGGGGGGGGGGGGGGGGGGGGGGGGGGGGGGGGGGGGGGGGGGGGGGGGGGGGGGGGGGGGGGGGDGGFGGDGGGGGGGGGGGGGFGGGGGFGGGDEGGGGGFGGGGGGDGGDGGFGGFGGGGGGCGGGGGGFFGFGFGAFFGFBFFGFFFFFFFFFFF<B)#
@M06045:235:000000000-JCY5N:1:1101:26942:7889 1:N:0:CTCAGA
CTTCCACTTGGTCATTTAGAGGAAGTAAAAGTCGTAACAAGGTTTCCGTAGGTGAACCTGCGGAAGGATCATTAATGTATATTGAATTTTATATTCTTTATCAACCCACACTGTGTACCTTTTTACTGTTGCTTCCATGGGACATGGCTCTGCCACGTCGGCCTTATGGCTGGTGAGCGCCCATGGGAGGAAAACGAAACTCTTTGTTACAATTGAAGTCTGTCTGAATTGTTTATATTAAACGTTAAAACTTTCAACAACGGATCTCTTGGTTCTCGCATCGATGAAGAACGCAGCTAAG
+
CCCCGGGGGGGGGGGGGGGGGGGGGGGGGGGGGGGGGGGGGGGGGGGGGGGGGGGGGGGGGGGGGGGGGGGGGGGGGGGGGGGGGGGGGGGGGGGGGGGGGGGGGGGGGGGGGGGGGGGGGGGGFFGGGGGGGGGGGGGGGGGGGGGGGGGGGGGGGGGGGGGGGGGGGGFEGGGGGGGGGGGGGGGGGGGGGFGGGGGGGGGGFGGGGGGGGGGGGGGGGFGGGGGGGFGGFGGGGGGGGGGGGGDCFGGGGGGGGGGGGGGGGGGGGGFFGFCFGBBDDFF;FGFFFFFFEFFFFFFA#
@M06045:235:000000000-JCY5N:1:1101:11879:7902 1:N:0:CTCAGA
CTTCCACTTGGTCATTTAGAGGAAGTAAAAGTCGTAACAAGGTTTCCGTAGGTGAACCTGCGGAAGGATCATTACCTAGAGTTGTAGGCTTTGCCTACCATCTCTTACCCATGTCTTTTGAGTACCTTCGTTTCCTCGGCGGGTCCGCCCGCCGATTGGACAAACTTAAACCCTTTGTAATTGAAATCAGCGTCTGAAAAAACATAATAGTTACAACTTTCAACAACGGATCTCTTGGTTCTGGCATCGATGAAGAACGCAGCTAAGGCCAGATCGGAAGAGCACACGTCTGAACTCCAGT
+
CCCCGGGGGGGGGGGGGGGGGGGGGGGGGGGGGGGGGGGGGGGGGGGGGGGGGGGGGGGGGGGGGGGGGGGGGGGGGGGGGGGGGGGGGGGGGGGGGGGGGGFGGGGGGGGGGGGGGGGGGGGGGGGGGGGGGGGGGGGGGGGGGGGGGGGGGGGGGGGGGGGGGGGGGGGGGGGGGGGGGGFGGGGGGGGGGGGGGDGGFGGGGGGGFGGGGGGGGGGGGGFGGGGGDGEEGGGEFFGGGGGGGGGGGGGGGCGGGGGGGGGGGGGGGGF>F?GFGFFFG>FFFGFFFFFF4??)*8?(#
@M06045:235:000000000-JCY5N:1:1101:26763:7907 1:N:0:CTCAGA
CTTCCACTTGGTCATTTAGAGGAAGTAAAAGTCGTAACAAGGTTTCCGTAGGTGAACCTGCGGAAGGATCATTAATGTATATTGAATTTTATATTCTTTATCAACCCACACTGTGTACCTTTTTACTGTTGCTTCCATGGGACATGGCTCTGCCACGTCGGCCTTATGGCTGGTGAGCGCCCATGGGAGGAAAACAAAACTCTTTGTTACAATTGAAGTCTGTCTGAATTGTTTATATTAAACGTTAAAACTTTCAACAACGGATCTCTTGGTTCTCGCATCGATGAAGAACGCAGCTAAC
+
CCCCGGGGGGGGGGGGGGGGGGGGGGGGGGGFGGFGGGGGGGGGGGGGGGDGGGGGGGGFGGGGGGGGGGGGGGGGGGGGGGGGGGGGGGGGGGGGFFGGGGFGGGGGGGGGGGGFFGGGGGGGGGGGGGGGGGGGGGGGGGGGGGGGGGGDFFGGGGGGGGGGGGGGGGGGGGGFGGFGGGGGGGGGGGDGGGGGFGGGGGGGD;EGGGGGDFFGGGGGFGGGGGGGGGGGFGGFFFGGGGGGGGGFGGGGGGGGGGFGGGDGGGGGGGFFGFGFGFFFGFFAFGFFFFFFFBD>F?AD#
@M06045:235:000000000-JCY5N:1:1101:15682:7934 1:N:0:CTCAGA
CTTCCACTTGGTCATTTAGAGGAAGTAAAAGTCGTAACAAGGTCTCCGTTGGTGAACCAGCGGAGGGATCATTACCGAGTTATTACTCCAAACCCTTTGTGAACCTTACCTTTTTGTTGCTCGGCGCACCGCGGGCCGCGGCTTCGGCCCGTCCCGCAGCGCGCCAGAGGACCCAACTCTTCAATTTATAGCGTACCTTCTGATTTACAAAACAAACAAGTTAAAACTTTCAACAACGGATCTCTTGGTTCTGGCATCGATGAAGAGCGCAGCTAAGGCTAGATCGGAAGAGCACACGTCC
+
CCCCGGGGGGGGGGGGG<FGGGGGFGGGGGGGGGGGGGGGGGGGGGGGGGGGGGGGGGGGGGGGGGGGGGGGGGGGGFGGGGGGGGGGGGGGGGGGGGGGGGGGGGGGGGGGGGGGGGGGGGGGGGGEGEGGGGGGDGGGGGFEGGGGGGGEGGGGGGGGGGGGGGGGGGGGGFCFGGGGGGGGGGFFGGGGDEEEDEGGGGGGGGGGGGGGFGGGCGFGGGGGGGGGGGGGGGGFFCC>DEGGFFGGGGGGGGGGGGGGGG>D7:FGGGFEGFGFGFF4<@4=FGEDFFF@?45:FB:0#
@M06045:235:000000000-JCY5N:1:1101:11582:7946 1:N:0:CTCAGA
CTTCCACTTGGTCATTTAGAGGAAGTAAAAGTCGTAACAAGGTTTCCGTAGGTGAACCTGCGGAAGGATCATTCATAATTGAGTGTTTTATGGCACTCTTTAAAAAAATCCATATCCACCTTGTGTGCAATGTTTTTGGACTCTCTGTACGTTGATATCCCTTTGGGTCCGATAGGACTTTAGGGGAAGGAAAACCTTAAGAGGGTTTGATTAACTTAACACCTTTAAAGCAGTTTGTCTGAATATCTATTTCTGAATAAACATAATTCAAAAATTCAACTTTCAACAACGGATCTCTTTG
+
CCCCGGGGGGGGGGGGGGGGGGGGGGGGGGGGGGGGGGGGGGGGGGGGGGGGGGGGGGGGGGGGGGGGGGGGGGGGGGGGGGGGGFFGGGGGGGGGGGGGGGGGGGGGGGGGGGGGGGGGGGGGGGGGGGGGGGGGGGGGGGGGGGGGGGGGGGGGGGGFGGGGGGGEFGGGDGGGGGGGGGGGGGGGGGGGGGGGGGGGGGGGGGGGGGFGGGGGFGGGGGGGGFGGGGGGGGGGGGGGGGGGGGGGGGGGGGGGGGGGGGGGGGGFGGFFGFG4@FCFGFFFFFFFFFF>EAD<FAF2#
@M06045:235:000000000-JCY5N:1:1101:14655:7966 1:N:0:CTCAGA
CTTCCACTTGGTCATTTAGAGGAAGTAAAAGTCGTAACAAGGTCTCCGTTGGTGAACCAGCAGAGGGATCATTACAGAGTTGCAAAACTCCCAAACCATTGTGAACGTTACCTAAACCGTTGCTTCGGCGGGCGGCCCGGGTCCTTCCCGGCGCCCCTCGGCCCTCGCGGGCGCCCGCCGGAGGAAAACCAAACTATTGCATTGTATGGCCTCTCTGAGTCTTCTGTACTGAATAAGTCAAAACTTTCAACAACGGATCTCTTGGTTCTGGCATCGATGAAGAACGCAGCTAAGGCGAGAA
+
CCCCGGGGGGGGGGGGGGGGGGGGGGGGGGGGGGGGGGGGGGGGGGGGGGGGGGGGGGGGGGGGGGGGGGGGGGGGGGGGGGGGGGGGGGGGGGGGGGGGFGGGGGGGGGGGGGGGGGGGGGGGGGGGGGGGGGGGGGGGGGGGGGGGGGGGGGGGGGGGGGGGGGGGGEGEGGGGGGGGGDGGCGGGGGGFGGGCGGGGGGGFGGGGGGGGFGGFFGGGCGGGGGGFFFGCFG?@CEFGGFGGGGGGGFFCCFEGGGGFGGGGFGGFGGBFFFGFGFFFGFF::C)<DFFFFFFFF(43#
@M06045:235:000000000-JCY5N:1:1101:16144:7968 1:N:0:CTCAGA
CTTCCACTTGGTCATTTAGAGGAAGTAAAAGTCGTAACAAGGTCTCCGTTGGTGAACCAGCGGAGGGATCATTACCGAGTTTACAACTCCCAAACCCCAATGTGAACGTTACCAATCTGTTGCCTCGGCGGGATTCTCTGCCCCGGGCGCGTCGCAGCCCCGGATCCCATGGCGCCCGCCGGAGGACCAACTCAAACTCTTTTTTCTCTCCGTCGCGGCTTCCGTCGCGGCCCTGTTTTACCTTTGCTCTGAGCCTTTCTCGGCGACCCTAGCGGGCGTCTCGAAAATGAATCAAAACTTG
+
CCCCGGGGGGGGGGGGGFGFGGGGGGGGGGGGFGGGFGGFGGGGGGGGFFGGGFGGGGGFGGGGGGGCFGGGGFGFGCGGGGGGGGGGGGGFCDGGGGGGGGGGGGGGFEGGGGGGGGGGGGCGGGGEGGGGGGGGGGGFGGCGGGGGGGGGEFGG@FGGGEEGGGGGGGGGGGGGGGGGCGDGGEGGFFGCCGGFGGGGGGFFGG:7@EGDGGGGGGE=8FGD+/?E=EC*25CFFGFE>CF9A*72<7::>FFCFGG7CDCDGDGGGFF5C>GFGD357F?4?95=FF4=@F?>=024#
@M06045:235:000000000-JCY5N:1:1101:25386:7990 1:N:0:CTCAGA
CTTCCACTTGGTCATTTAGAGGAAGTAAAAGTCGTAACAAGGTTTCCGTAGGTGAACCTGCGGAAGGATCATTACAAAAAAGTAAGAGAAATTTTATTTCTCTTTGCTCGACCGTGTTTTTGCAAAAAAACCGACTGAGAAAATCTTTTGTGCATTGTAAAAACAAACAATTCGCGTTTAATTAGTCAGACTGATGTACTTTTTGAGTTTTCGTAAGGCAAAATAAACCTTGCAAGTAAGAAAACATAAAAATAACTTTTAACAATGGATCTCTTGGCTCTCGCATCGATGAAGAACGCAG
+
CCCCGGGGGGGGGGGGGGGGGGGGGGGGGGGGGGGGGGGGGGGGGGGGGGGGGGGGGGGGGGGGGGGGGGGGGGGGGGGGGGGGGGGGGGCFGGGGGGGGGGGGGGGGGGGGGGGGGGGGGGGGGGGGGGGGGGGGGGGGGGGGGGGGGGGGGGGGGGGGGGGGGGGGGGGGGGGGEGGGGGGGGGGGGGGGGGGGGGGGGGGGGGGGGGGGGGGGGGGGGGGGGGGGGGGGGDGGGGGGGGGGGGGGGGGGGGGGGGGGGGGGGGGGGGFFGFGFFF4)9=DE3CDE?FFFFFF?FF:4#
@M06045:235:000000000-JCY5N:1:1101:25186:7991 1:N:0:CTCAGA
CTTCCACTTGGTCATTTAGAGGAAGTAAAAGTCGTAACAAGGTCTCCGTTGGTGAACCAGCGGAGGGATCATTACCGAGTTTACAACTCCCAAACCCCTGTGAACATACCACTTGTTGCCTCGGCGGATCAGCCCGCTCCCGGTAAAACGGGACGGCCCGCCAGAGGACCCCTAAACTCTGTTTCTATATGTAACTTCTGAGTGAAACCATAAATAAATCAAAACTTTCAACAACGGATCTCTTGGTTCTGGCATCGATGAAGAACGCAGCTAAGGCGAGATCGGAAGAGCACACGTCTGG
+
CCCCGGGGGGGGGGGGGGGGGGGGGGGGGGGGGGGGGGGGGGGGGGGGGGGGGGGGGGGGGGGGGGGGGGGGGGGGGGGGGGGGGGGGGGGFGGGGGGGGGGGGGGGGGGGGGGGGGGGGGGGGGGGGGGGGGGGGGCGGGGEFGGGGGGGGGGGGGGGGGGGGGGGGGGGGGGGGGGGGGGGGGGGC9CGGGGGGGGGGGGGGGGGGGGGGGGGGGGGGGGGGGGGGGGFGGGGEEEGGGGGGGGGGGGGGGGGGGGGGGGGGGCDGGGFFGFGFGFFFGFFFFGFFFFFFFFFBF:?1#
@M06045:235:000000000-JCY5N:1:1101:20585:7991 1:N:0:CTCAGA
CTTCCACTTGGTCATTTAGAGGAAGTAAAAGTCGTAACAAGGTTTCCGTAGGTGAACCTGCGGAAGGATCATTACCGAGTGAGGGCCCTCTGGGTCCAACCTCCCACCCGTGTCTATCGTACCTTGTTGCTTCGGCGGGCCCGCCGTTTCGACGGCCGCCGGGGAGGCCTTGCGCCCCCGGGCCCGCGCCCGCCGAAGACCCCAACATGAACGCTGTTCTGAAAGTATGCAGTCTGAGTTGATTATCGTAATCAGTTAAAACTTTCAACAACGGATCTCTTGGTTCCGGCATCGATGAAGG
+
CCCCGGGGGGGGGGGGGGGGGGGGDGGGGGGGGGGGGGGGGGGGGGGGGGGGGGGGGGGGGGGGGGGGGGGGGGGGGGGGGGGGGGGGGGGGGGGGGGGGGGGGGGGGGGGGGGGGFFFGGGGGGGGGGGGGFEGGGGGGGGGGGGFGGGGDGGGDEGGGCGGGGGCEGGG:FGGGGGGGGGDGGGG8:EEEEGGGGGEGGGGGGGGGG?FGGEGGGGFFG?@CFGFGFF++3<FGGFGGGGFGGGGGGGGGGGGGFGGCGGGFGGGFDGFFG:CBD=FFGFFFF*9>>E)8;5??FAD)#
@M06045:235:000000000-JCY5N:1:1101:5046:7991 1:N:0:CTCAGA
CTTCCACTTGGTCATTTAGAGGAAGTAAAAGTCGTAACAAGGTCTCCGTTGGTGAACCAGCGGAGGGATCATTACCGAGTTTACAACTCCCAAACCCCTGTGAACATACCACTTGTTGCCTCGGCGGATCAGCCCGCTCCCGGTAAAACGGGACGGCCCGCCAGAGGACCCCTAAACTCTGTTTCTATATGTAACTTCCGAGTAAAACCATAAATAAATCAAAACTTTCAACAACGGATCTCTTGGTTCTGGCATCGATGAAGAACGCAGCTAAGGCGAGATCGGAAGAGCACACGTCTGG
+
CCCCGGGGGGGGGGGGGGDGFGGGGGGGGGGGGGGGGGGGGGGGFGCGGFGGG<FGFGGGGGGGGGGGFGGGGGGEGGGGGGGGGGGGGGGGGGGGGGGFGGGGGGGGGGGGGGGGGGGGGG7FG@GGGGGFFFGDFDGGGGGGGEFGGGGGGGGGGGGGGGCGGGG>FGGGGGGGGGGGGGGGGGGGFGFGEGCFGGGDG8FGGGGGCFCFGGFGFFFFGGGGGGGGFDFG9FGE*//:7<FGGGGFCCFFGFGFE49FFFGGF4/3CD>5C?C@C5>7D3?FD57>55))7)72>08-#
@M06045:235:000000000-JCY5N:1:1101:19236:8006 1:N:0:CTCAGA
CTTCCACTTGGTCATTTAGAGGAAGTAAAAGTCGTAACAAGGTCTCCGTTGGTGAACCAGCGGAGGGATCATTACCGAGTTTACAACTCCCAAACCCCTGTGAACATACCACTTGTTGCCTCGGCGGATCAGCCCGCTCCCGGTAAAACGGGACGGCCCGCCAGAGGACCCCTAAACTCTGTTTCTATATGTAACTTCTGAGTAAAACCATAAATAGATCAAAACTTTCAACAACGGATCTCTTGGTTCTGGCATCGATGAAGAACGCAGCTAAGGCTAGATCGGAAGAGCACACGTCTGG
+
CCCCGGGGGGGGGGGGGGGGGGGGGGGGGGGGGGGGGGGGGGGGGGGGGGGGGGGGGGGGGGGGGGGGGGGGGGGGGGGGGGGGGGGGGGGFGGGGGGGGGGGGGGGGGGGGGGGGGGGGGGGGGGGGGGGGGGGGGGGGGGGGGGGGGGGGGGGGGGGGGGGGFGGGGGGGGGGGGGGGGGGGGGGGGGGGGGGGGGGGGGGGGGGGGGGGG?FGGGGGGGGGGGGGGGGFGGGGCGGCCFGGGGGGGGGGGGGGGGGGGGGGGGGGGGFFGFGFGFFFGFFFFGFFFFFFFFFFFFF4#
@M06045:235:000000000-JCY5N:1:1101:7186:8007 1:N:0:CTCAGA
CTTCCACTTGGTCATTTAGAGGAAGTAAAAGTCGTAATAAGGTCTCCGTTGGTGAACCAGCGGAGGGATCATTACCGAGTTTACAACTCCCAAACCCCTGTGAACATACCTATCGTTGCTTCGGCGGACCACCCCGACCCCTACGGGGCGAGGGGCCCGCCAGAGGACACCCAAAATTCAAATGCATTTTGCCTTGTAATTTTATTCTGAGTGGAATTTTTAAATAAATCAAAACTTTCAACAACGGATCTCTTGGCTCTGGCATCGATTAAGAACGCAGCTAAGGCCAGATCGGAAGAGC
+
CCCCGGGGGGFGGGGGGGFFCFGGGGGGGGGFFGGFGGFGFGGGGGGGGGGGGFG?EFGCGCGGEGGGGGGGGGGGGCFGGGFFGGGGGFGG,EDFGGGFFGGGGEF<FEGGGFGEEFCGGG@BFFEGGGGFGDCEED=FGGGFGGGGGGGGGGGGGGEGC@FGFGF>:FGGFFGGGGGG@FFFFGFGGCFGGGFDB;BCG7ACFCCF7F7A:FC6CGGFGC?9CEG9+<EG7CFGGF?FGGFFGG35*1:>7CFGGF09:<F<C<**9*8@:@GFD@>>3<FFFF?587)/6>5<5213#
@M06045:235:000000000-JCY5N:1:1101:22249:8016 1:N:0:CTCAGA
CTTCCACTTGGTCATTTAGAGGAAGTAAAGTCGTAACAAGGTTTCCGTAGGTGAACCTGCGGAAGGATCATTACAAATCTCTGGGCCCGAAAGGGTCTCATTTGCGCTTGTTGTGTTTGACAGAGTATAAAGTGACTAAATAATAGACAACTTTTAACAATGGATCTCTTGGCTCTTGCATCGATGAAGAACGCAGCTAAGGCTAGATCGGAAGAGCACACGTCTGAACTCCAGTCACCTCAGAATCTCGTATGCCGTCTTCTGCTTGAAAAAAAAAAACAACATACGCCACATCAACTTA
+
CCCCGGGGGGGGGGGGGGGGGGGGGGGGGGGGGGGGGGGGGGGGGGGGGGGGGGGGGGGGGGGGGGGGGGGGGGGGGGGGGGGGGGGGGGFGGGGGFGGGGGGGGGGGGGGGGGGGGGGGGGGGGGGGGGGGGGGGGGGGGGGGGGGGGGGGGGGGGGGGGGGGGGGGGGGGGFGGGGGGGGGGGGGGGGGGGGGGGGGGGGGGGGGGGGGGGGGGGGGGGGGGGGGGGGGGGGFF7CGFGGGFG@FGGGGGGGGGDDGGGGGGGGGGGGFFGFG:D:5)10)))**).))07)))*.6)#
@M06045:235:000000000-JCY5N:1:1101:19363:8023 1:N:0:CTCAGA
CTTCCACTTGGTCATTTAGAGGAAGTAAAAGTCGTAACAAGGTCTCCGTTGGTGAACCAGCGGAGGGATCATTACAGAGTCTTCTGAACTCCAAACCATTGTGAACATATCATGTTGCTTCGGCGGGATGCCGGGTGGACCAGCGCCCCCGCGCCGCCCGCCGGAGGCCAAACTCTTGTTTTCTAGCGGAATCTTCTGAGTCTTTATAAATAAGCAATCAAAACTTTCAGCAACGGATCTCTTGGCTCTGGCATCGATGAAGAACGCAGCTAAGGCGAGATCGGAAGAGCACACGTCTGAA
+
CC@CGGGGGAEFGDE9EEFFGGGGGGGGGGGEC;FEEECFGFE<FFGFF<FGGDDFGGFDGGGGGGGGGFGGGCCCFEFGD@ECEFFFEFECFA<ECECGFGCEGFEFAEFGGGGFFGGGA+FCGEEGGGGGGFFGGDFBEFDC++C:@FGGGGCFG<FFGFCC:1CCFGFGFFGEFGEFFFFFGGCGGGGFGFGGGGGG++<FGGGGGGFF7FDFF<FGGF7EE@CFGGFFG=CC=CEGGG779CFFGGGGGGGGFFGFGGGGGGCDDD:@DFG@GFFFGFFF>3>@FF?FFFFFFF?4#
@M06045:235:000000000-JCY5N:1:1101:9132:8028 1:N:0:CTCAGA
CTTCCACTTGGTCATTTAGAGGAAGTAAAAGTCGTAACAAGGTCTCCGTTGGTGAACCAGCGGAGGGATCATTACCGAGTTTACAACTCCCAAACCCCTGTGAACATACCTATACGTTGCCTCGGCGGATCAGCCCGCGCCCCGTAAAAAGGGGCGGCCCGCCCGAGGACCCCTAAACTCTGTTTTTAGTGGAACTTCTGAGTAAAACAAACAAATAAATCAAAACTTTCAACAACGGATCTCTTGGTTCTGGCATCGATGAAGAACGCAGCTAAGGCGAGATCGGAAGAGCACACGTCTT
+
CCCCGGFGGGGGGGGGGGGGGGGGFGGFFGGGGGGGGGGGGGGGGGGGGGGGEGGGGGGGGGGGGGGEGGGGFFGGGGGGGGGGGGGGGFFGGGGGGGGGGGDFGGGGGGGGGGGGGGECCFGFGGGGGGGGEFDGGGGGGGGGGGGFGGGGGGEGGGGGGGGGGGGGGGGGGGCGFGGGGGGGGGGGGGGGFGGGGGFGGGGFFGGGGGFFGGFGGGGFFGG?FFFGFEGGGGGGCGGGGFGGGGGCCFCFFGGFFGGGGGGGGGGDGGEFCFFFFFFDG@F=FDB@EFFF?5FBFFB<#
@M06045:235:000000000-JCY5N:1:1101:18638:8038 1:N:0:CTCAGA
CTTCCACTTGGTCATTTAGAGGAAGTAAAAGTCGTAACAAGGTTTCCGTAGGTGAACCTGCGGAAGGATCATTCATAATAAGTGTTTATGGCACTTCTTAAATCCATATCCACCTTGTGTGCAATGTCAGCCGTTTTCTTTATGAAAGCGGCCAAACATCAACTTATTTTTTAACTGTCTGTCTGAAAACTATTATGAATAAACAATTCAAATACAACTTTCAACAACGGATCTCTTGGCTCTCGCATCGATGAAGAACGCAGCTAAGGCTAGATCGGAAGAGCACACGTCTGAACTCCAT
+
CCCCGGGGGGGGGGGGGGGGGGGGGGGGGGGGGGGGGGGGGGGGGGGGGGGGGGGGGGGGGGGGGGGGGGGGGGGGGGGGGGGGGGGGGGGGGGGGGGGGGGGGGGGGGGGGGGGGGGGGGGGGGGGGGGGGGGGGGGGGGGGGGGGGGGGGGGGGGGGGGGGGGGGGGGCGGGGGGGGGGGGGGGGGGGGGGGGGGGGGGGGGGGGGGGGGGGGGFGGGGGGGGGGGGGGGGGGGGGGGGGGGGGGGGGGGGGGGGGGGGGGGGFGGC;6AGF@FGFFFGFFFFGFFFFFFFFFFFFF:#
@M06045:235:000000000-JCY5N:1:1101:11738:8038 1:N:0:CTCAGA
CTTCCACTTGGTCATTTAGAGGAAGTAAAAGTCGTAACAAGGTCTCCGTTGGTGAACCAGCGGAGGGATCATTACCGAGTTTACAACTCCCAAACCCCTGTGAACATACCACTTGTTGCCTCGGCGGATCAGCCCGCTCCCGGTAAAACGGGACGGCCCGCCAGAGGACCCCTAAACTCTGTTTCTATATGTAACTTCTGAGTAAAACCATAAATAAATCAAAACTTTCAACAACGGATCTCTTGGTTCTGGCATCGATGAAGAACGCAGCTAAGGCGAGATCGGAAGAGCACACGTCTGG
+
CCCCGGGGGGGGGGGGGGGGGGGGGGGGGGGGGGGGGGGGGGGGGGGGGGGGGGGGGGGGGGGGGGGGGGGGGGGGGGGGGGGG9FGGGGGGGGGGGGGGGGGGGGGGGGGGGGGGGGGGGGGGGGGGGGGGGGGGGGGGGGGGGGGGGGGGGGGGGGGGGGGGGGGGGGGGGGGGGGGGFGGGGGFGGGGGGGGGGGGGGGGGGGGGGGGGGGGGGGFGGGGGGGGGGGGFGGGGGGEGFGGGCGGGGGGGGGGGGGFGGGGGGGGGDGEFGFGFGEEFDFFFFGFFFFFFFFFFFFF0#
@M06045:235:000000000-JCY5N:1:1101:26040:8104 1:N:0:CTCAGA
CTTCCACTTGGTCATTTAGAGGAAGTAAAAGTCGTAACAAGGTCTCCGTTGGTGAACCAGCGGAGGGATCATTACAGAGTTGCAAAACTCCCAACCATTGTGAACCTACCTCACCGTTGCTTCGGCGGGTGGCCCCGGGGCAACCCGGAGCCGCGCCGGCCCCGCTCTCGGGGCCCGGCAAACCCGTCAGAAGACCGAAACTCTTCGTCATCAGTGGCCTCTCTGAGTAACTTATACAATAAGTCAAAACTTTCAACAACGGATCTCTTGGTTCTGGCATCGATGAAGAACGCAGCTAAGG
+
CCCCGGGGGGGGGGGGGGGGGGGGGGGGGGGGGGGGGGGGGGGGGGGGGGGGGGGGGGGGGGGGGGGGGGGGGGGGGGGGGGGGGGGGGGGGGGGGGGGGGGGGGGGGGGGGGGGGGGGDGGGGGGGGGGGGGGGGGGGGGGGGGGGGGGGGCGEGGGGGGGGGGGGFGGGGGGGGGEGDEGGGGGEGGGG7CFGGGGGGGFGGCFC;EGG7+<CFGGGEG8CFGGFGGGGGGFFGGEFGGGGFGGGGDFCF7>7CCGFCCDDDDCFGGDFBF@GFFF>FGFFFFGFFFFFEF@FFFAF3#
@M06045:235:000000000-JCY5N:1:1101:8507:8107 1:N:0:CTCAGA
CTTCCACTTGGTCATTTAGAGGAAGTAAAAGTCGTAACAAGGTTTCCGTAGGTGAACCTGCGGAAGGATCATTCATAATCAAGTGTTTTTTACGGCACTTTCAAAAATCCATATCCACCTTGTGTGCAATGTCATCTCACTGGAGGTCAACGGCTGTAAAAATCCGTTGGTCACCTTTGGGATTTATATCTACTCAGAACTTTAGTGATTTTGTCTGAAACATATTATGAATACTTAATTCAAAATACAACTTTCAACAACGGATCTCTTGGCTCTCGCATCGATGAAGAACGCAGCTAAA
+
CCC@FGGGFFGGGGGGFDFEFGGGFFGGGGGFFEFGGEGFGDCEFGGGGGGGGFGFGGGFGGGGGGGFFFFGFFFCGFGGGGGGFCFFDFGGGGGGGCGGFFGGCF@FFGCGGGGGFGCFGAEFFEFEECFEDGGGDFGFGGGDFDGCFEDEGGGDGGGGGGGG<CDBF@FFGGGFABFFGCFF9DGGGGGGGGGGGGFC;DEGGGGGGGGGGGGGGGGGGGGGGGGGGGGEFFGGGGGFGGGFG>GGGGGGGCCGFG=DDGD4??C::>A4FFGAGEDFGFFFFGFAFAFFE>B>::AA#
@M06045:235:000000000-JCY5N:1:1101:22833:8124 1:N:0:CTCAGA
CTTCCACTTGGTCATTTAGAGGAAGTAAAAGTCGTAACAAGGTTTCCGTAGGTGAACCTGCGGAAGGATCATTAATGTATATTGAATTTTATATTCTTTATCAACCCACACTGTGTACCTTTTTACTGTTGCTTCCATGGGACTTGGCTCTGCCACGTCGGCCTTATGGCTGGTGAGCGCCCATGGGAGGAAAACAAAACTCTTTGTTACAGTTGACGTCTGTCTGAATTGTTTATATTAAACGTTAAAACTTTCAACAACGGATCTCTTGGTTCTCGCATCGATGAAGAACGCAGCTAAG
+
CCCCGGGGGGGGGGGGGGGGGGGGGGGGGGGGGGGGGGGGGGGGGGGGGGGGGGGGGGGGGGGGGGGGGGGGGGGGGGGGGGGGGGGGGGGGGGGGGGGGGGGGGGGGGGGGGGGGGGGGGGGGGGGGGGGGGGGGGGGGGGGGGGGGGGGGGGGGGGGGGGGGGGGGGGGGGGGGGGGGGGGGGGGGGGGGGGGGGGGGGGGGGGGGGGGGGGGGGGGGGGGGGGGGGFFGGGGGGGGGGGGGGGGGGGGGGGGGGGGGGGGGGGGGGGFFGFFFGFFFGFFFFGFFFFFFFFFFFFFF#
@M06045:235:000000000-JCY5N:1:1101:6973:8127 1:N:0:CTCAGA
CTTCCACTTGGTCATTTAGAGGAAGTAAAAGTCGTAACAAGGTTTCCGTAGGTGAACCTGCGGAAGGATCATTCACAATAAGTGTTTATGGCACTTTCAAATCCATACCCACCTTGTGTGCATTGTAAAGGCCCTTTCAACTTTGGAAGATTGGGCTTCATTTTCTCACACGTCTTCAATTGCAAGTCTAACATTCAGAGTAATCAAAACTCGAATACAACTTTCAACAACGGATCTCTTGGCTCTCGCATCGATGAAGAACGCAGCTAAGGCCAGATCGGAAGAGCACACGTCTGAACTC
+
CCCCGGGGGFDGGGGF9FGGGGFGGE<FFEGFFGDFGGGAEFGEGDCFGGGGFFGGGGGGFGGEGGGGGGGGAFGGGFGGGGCEFEFFGGGGDGGGFGGGGG?EAFGG=FGGGGGGGGEGFFEF=FGGGFDEECBFGGGFFFEFGFF?F@F<FEEFGGGGDGGGGC9FGGGGFG?FGGGGGFGGGGEGGGGGGGDGGCFFGGGGGGF9EG8,@BEFGGFFGFGGGGGGFFFGGGGGGGGGGGDECCFGD>GGGGFFC@FGEFGGGGGGGDFAGFD>C6AFDABBFGFFFFFD)5)(9<B4#
@M06045:235:000000000-JCY5N:1:1101:15506:8135 1:N:0:CTCAGA
CTTCCACTTGGTCATTTAGAGGAAGTAAAAGTCGTAACAAGGTCTCCGTTGGTGAACCAGCGGAGGGATCATTACCGAGTTTACAACTCCCAAACCCCTGTGAACGTTACCAAACTGTTGCCTCGGCGGGATCTCTGCCCCGGGTGCGTCGCAGCCCCGGACCAAGGCGCCCGCCGGAGGACCAACCAAAACTCTTATTGTATACCCCCTCGCGGGTTTTTTATAATCTGAGCCTTCTCGGCGCCTCTCGTAGGCGTTTCGAAAATGAATCAAAACTTTCAACAACGGATCTCTTGGTTCG
+
CCCCGGGGGGGEGGGGGGGGGGGGGGGGGGGGGGGGGGGGGFGGGGGGFFGGGGFGGGGGGGGGGEGEGGC<FGGGEGGGGGGFGGGGGGGGGGGGGGGGCEGGGGGGGGGGGGGGGFFFGGFGFDGGGG7FGEGFGGGCFEFEECEGEGGGGGGGGGGGEGDGDFGDBFGDFGDCFGEGCGG>8E>EFG8F8FCF+<<FGGGCFDGGG>E8E>EGEE5CFGCEFFFGFE?:?*;9C7?EF5):ECD6639DG5EDGDCFGFGCDFGGGG=*747;F4BFGF4?:FEFE>7/*9F268:)#
@M06045:235:000000000-JCY5N:1:1101:11473:8179 1:N:0:CTCAGA
CTTCCACTTGGTCATTTAGAGGAAGTAAAAGTCGTAACAAGGTCTCCGTTGGTGAACCAGCGGAGGGATCATTACTGAGTGTTTTCTCCAACCTCATAACCCTATGTGAACCTTTATACCACGTTGCTTCGGCGGCGCGTTTCCCCCCCCGCGGGGGGCGTGCCCGCCGGCGATATCCAGTCTCTCAGTCAAGAACCGACGTTACTTCTGAGTGTTCTAAGCGAACTGTTAAAACTTTCAACAACGGATCTCTTGGTTCCAGCATCGATGAAGAACGCAGCTAAGGCAAGATCGGAAGAGC
+
CCCCGGGGGGGGGGGGGGGGGGGGGGGGGGGGGGGGGGGGGGGGGGGGGGGGGGGGGGGGGGGGGGGGGGGGGGGGGGGFGGGGGGGGGGGGGGGGGGGGGGGGGGGGGGGGGGGGGGGGGGGGGGGGGGGGGGGGGGGGGGGGGGGGGGGGGGGGGGGGGGGGGGGGGGGGGGGEGGGGGGGGCFEGGGFGGGGGGG>EGGGGGGGGGGGGGGGGGGGGGGGGGGGGGGGGGGGGGGGGGGGG=<CEGGFGGGGGFGFGCGGGFGGGGGFFGFGFGFEBGFFF@CFFFFF?FFEFF>0(#
@M06045:235:000000000-JCY5N:1:1101:19449:8211 1:N:0:CTCAGA
CTTCCACTTGGTCATTTAGAGGAAGTAAAAGTCGTAACAAGGTCTCCGTTGGTGAACCAGCGGAGGGATCATTACCGAGTACTATAACTCATAACCCTTTGTGAACCTTTATACCTGTTGCTTCGGCGGCGCGCCCTCCGGGGCGTGCCCGCCGGTATCATCAGAATCTCTGTTTGAACCCGACGATACATCTGAGTGTTCTAAGCGAACTGTTAAAACTTTCAACAACGGATCTCTTGGCTCCAGCATCGATGAAGAACGCAGCTAAGGCAAGATCGGAAGAGCACACGTCTGAACTCCG
+
CCCCGGGGGGGGGGGGGGGGGGGGGGGGGGGGGGGGGGGGGGGGGGGGGGGGGGGGGGGGGGGGGGGGGGGGGGGGGGGGGGGGGGGGGGFGGGGGGGGGGGGGGGGGGGGGGGGGGGGGGGGGGGGGGGGGGGGGGGGGGGGGGGGGGGGGGGGGGGGGGGGGGGGGGGGGGGGGGGGGGGGGGGGGGGGGGGGGGGGGGGGGGGGGGGGGGGGGGGGGGGGGGGGGGGGGGGGGGGGGGFGGGGGGGGGGGGGGGGGGGGGGGGGGGGFFGFGFGFFFGBFFFGFFFFFFFFFAFAB>#
@M06045:235:000000000-JCY5N:1:1101:12049:8213 1:N:0:CTCAGA
CTTCCACTTGGTCATTTAGAGGAAGTAAAAGTCGTAACAAGGTCTCCGTTGGTGAACCAGCGGAGGGATCATTACTGAGTACTACACTCATAGCCCTTTGTGAACATTATAACTTGTTGCTTCGGCGGCTCCTCCGGGGGCCCGCCGGCGTTTCAGTATCTCTGTTTGTACCCGACGATACATCTGAGTGTTCTTAGCGAACTATAAAAACTTTTAACAACGGATCTCTTGGTTCTAGCATAGATGAAGAACGCAGCTAAGGCAAGATCGGAAGAGCACACGTCTGAACTCCAGTCACCCT
+
CCCCGGGGGGFGGGGGGGGGGGGGFGGGGGGFGGGGGGGGGGGGGGGGGGGGGGGGGGGGGGGGGGGGGGGGGGGGGFGGGGGGGGGGGFGGGGGGGGGGGGGGGCFGGGGGGGGGGGGGGGGGGGGGGEGGGGGGGGGGGGGGGDEGGGEDGGGGGFGGGGGGGGGGGGGGGGGGGGGGGG@FGGDGGGEFGGGGGGGGGGGGGFGGGGGGGGGGGGGGGGDEGGFEFGGGGGGGGGGGGGGGGGGCGFGGGGGGGCCGGGGCFDGFG<@DGFGFG?F4C7.75CFBFFFF@FFFFFF0#
@M06045:235:000000000-JCY5N:1:1101:15318:8215 1:N:0:CTCAGA
CTTCCACTTGGTCATTTAGAGGAAGTAAAAGTCGTAACAAGGTCTCCGTTGGTGAACCAGCGGAGGGATCATTACCGAGTACTATAACTCATAACCCTTCGTGAACCTTTATACCTGTTGCTTCGGCGGCGCGCCCTCCGGGGCGTGCCCGCCGGTATCATCAGAATCTCTGTTTGAACCCGACGATACATCTGAGTGTTCTAAGCGAACTGTTAAAACTTTCAACAACGGATCTCTTGGCTCCAGCATCGATGAAGAACGCAGCTAAGGCGAGATCGGAAGAGCACACGTCTGAACTCCA
+
CCCCGGGGGGGGGGGGGGGGGGGGGGGGGGGGGGGGGGGGGGGGGGGGGGGGGGGGGGGGGGGGGGGGGGGGGGGGGGGGGGGGGGGGGGGGGGGGGGGGGGGGGGGGGGGGGGGGGGGGGGGGGGGGGGGGGGGGGGGGGGGGGGGGGGGGGGGGGGGGGGGGGGGGFGGGGGGGGGGGGGGGGGGGGGGGGGGGGGGGGGGGGGGGGGGGGGGGGGGGGGGGGGGGGGGGGGGGGGGGGGGGGGGGGGDGGGGGGGGGGGGGGGGGGGFFGFD:FFFFGFFFFGFFFFFFFFFFFFB?#
@M06045:235:000000000-JCY5N:1:1101:19556:8226 1:N:0:CTCAGA
CTTCCACTTGGTCATTTAGAGGAAGTAAAAGTCGTAACAAGGTTTCCGTAGGTGAACCTGCGGAAGGATCATTCATAATTGAGTGTTTTATGGCACTCTTTAAAAAAATCCATATCCACCTTGTGTGCAACGTTTTTGAACTCTCTGGCATTAAAAAGCCAAGAGGGTTTGATTAACTTAACACCTTTAAAGCAGTTTGTCTGAATATCTATTTCTGAATAAACATAATTCAAAAATACAACTTTCAACAACGGATCTCTTGGCTCTCGCATCGATGAAGAACGCAGCTAAGGCGAGATCG
+
CCCCGGGGGGGDGGGGFGGGGGGGGEFFGGGGGGGGGGGGDGEECFGDGGGCAFFFFGGGGG@FGGGDF@FF<FEFFAEFGGGGGGGGGGGFGF8FGFFGAFGGGC:@EGDDGGCGCFGDGFGGGGGGGFG@FEEFDFGGGFA<FFGGGGGFGGGGFGGGGG,?EC@=D:CFFFGGGGGFGGFFC>:FFCFFGFGFGEFFGGGG9;FCGGGGGFEFFDEFGFFGFCGCCFGFFFFFGGGGGGGGGGGGGGGGGGEGGGGFGDCDCFFGGGFFGFGFCFFFGAFFBGFAFFFFFF>>D914#
@M06045:235:000000000-JCY5N:1:1101:7166:8232 1:N:0:CTCAGA
CTTCCACTTGGTCATTTAGAGGAAGTAAAAGTCGTAACAAGGTCTCCGTTGGAGAACCAGCGGAGGGATCATTACCGAGTTTACAACTCCCAAACCCCTGTGAACATACCACTTGTTGCCTCGGCGGATCAGCCCGCTCCCGGTAAAACGGGACGGCCCGCCAGAGGACCCCTAAACTCTGTTTCTATATGTAAGTTCTGAGTAAAACCATAAATAAATCAAAACTTTCAACAACGGATCTCTTGGTTCTGGCATCGATGAAGAACGCAGCTAAGGCGAGATCGGAAGAGCACACGTCTGC
+
CCCCGGGGGGGGGGGGGGGGGGGGGGGGGGGGGGGGGGGGGGGGGGGGGGGGGGGGGGGGGGGGGGGGGGGGGGGGGGGGGGGGGGGGGGGGEGGGGGGGGGGGGGGGGGGGGGGGGGGGGGGGGGGGGGGGFGGGGGGGGGGGGGGGGGGGEGGGGGGGGGGGGGGGGGGGGGGGGGGGGFGGGGGGGGGGGG+BFGGGGGGGGGGGGGGGGGGGGGGGGGGGGGFGGGGGGGGGEGGGGGGGGGGGGGGGGGGGGGGGGGGGGGG37DEFGFG@FDFFGFFFFGFFFFFFFFF>><B8#
@M06045:235:000000000-JCY5N:1:1101:22006:8243 1:N:0:CTCAGA
CTTCCACTTGGTCATTTAGAGGAAGTAAAAGTCGTAACAAGGTCTCCGTTGGTGAACCAGCGGAGGGATCATTACCGAGTTATTACTCCAAACCCTTTGTGAACCTTACCTATTACTGCTGTTGCCTCGGCGGACGGCCGGGAGGGCACCCCCTCGCGGGGCCGCCCGACCAGCCCCCGCCGGCAGCACCAAACTCTTGCATTTATAGCGAAACTACTTCTGAATAACAAAAACAAACGAATCAAAACTTTCAACAACGGATCTCTTGGTTCTGGCATCGATGAATAACGCAGCTAAGGCG
+
CCCCGGGGGGGGGGGGGGGGGCFGFGGGGGCGGGGGGGGGGGGGGG9FFGGGGGGGGGGGGGGGGGGGGGGGGGGGGGGGGGGGGGGGGGGGGGGFGGGGGGGGGGGGGGGGGFGGGGGGGGGFGFGGEEGGEFGGGGGGGGGCGGCFGGGGG@F<@CC*BFEEGGGDGGDGGGGGGGGGGG5E8EGCFG8EFEFFGDG+<FCGGF?FGGGGDGGFGGGFGGFCFFFGGGFGEGFGFGGDGCDCFFFGFF>7:CFGFGGDG3C7CCGFGF>?76:6*?6845?=B**19@@BEEFFFFB(#
@M06045:235:000000000-JCY5N:1:1101:7441:8276 1:N:0:CTCAGA
CTTCCACTTGGTCATTTAGAGGAAGTAAAAGTCGTAACAAGGTTTCCGTAGGTGAACCTGCGGAAGGATCATTCATAATAAGTGTTTTATGGCACTTTTTAAATCCATATCCACCTTGTGTGCAATGTCAGTCGATCTTCTTCATGGAGATCGACCAAACATCAACCTTTATTTTTTAACTCTTTGTCTGAAAAATATTATGAATAAACAATTCAAAATACAACTTTCAACAACGGATCTCTTGGCTCTCGCATCGATGAAGAACGCAGCTAAGGCGAGATCGGAAGAGCACACGTCTGAG
+
CCCCGGGFGGFGGGGGFFGF<EFD9EFFGGGFGCFGFFEGGCFGFGGGGGGG@<DFGFGGGGGGGCCEAFGGGGGGGCFGFGGG@FFFDFFGGGGGGGGFGGGGGGGG?CFFGGGGGGGGGDCEFGFFGGGFFGFEGGGGGGGGF<B<FFG<=FGGG8?FGGFGGGGGGGGGGGGGD=FGFGFG;>DGGGGGGGCDFGGFGGGCGGGDCEFCE;CDGGFGGFFGGGGGGGGGGFG55@ECFEG7CGF?F7DCDGGG:?@FGGG4?DGGGGFFGFGFDA8:DFAAEG>4@FF>F>3733(-#
@M06045:235:000000000-JCY5N:1:1101:23126:8293 1:N:0:CTCAGA
CTTCCACTTGGTCATTTAGAGGAAGTAAAAGTCGTAACAAGGTCTCCGTTGGTGAACCAGCGGAGGGATCATTACCGAGTTTACAACTCCCAAACCCAATGTGAACGTTACCAAACTGTTGCCTCGGCGGGATTCTCAAGCCCCGGGTGCGTCGCAGCCCCGGACCAAGGCGCCCGCCGGAGGACCAACCAAAACTCTTTTTGTATACCCCCTCGCGGGTTTTTTATAATCTGAGCCTTCTCGGCGCCTCTCGTAGGCGTTTCGAGAATGAATCAAAACTTTCAACAACGGATCTCTTGGC
+
CCCCGGGGGGGGGGGGGGGGGGGGGGGGGGGGGGGGGGGGGGGGGGGGGGGGGGGGGGGGGGGGGGGGGGGGGGGGGGGGGGGGGGGGGGGGGGGGGGGGGGGGGGGGGGGGGGGGGGGGGGGGGGGGGGGGGGGGGGGGGGGGGGGGGGGGGGGGGGGGGGGGGGGGGGGGGGGGGGGGGGGDGGGGGGGGGGGGGGGGGGGGGGGGGGGGGGGGGGGECEGGGFGGGGFGGFGGGGGECFGGGGGG59CFDGCDGGGGGGGGGGFDFGF?F?GFGFFFFFFFFGFFFFEFFFFFFFF2#
@M06045:235:000000000-JCY5N:1:1101:10059:8317 1:N:0:CTCAGA
CTTCCACTTGGTCATTTAGAGGAAGTAAAAGTCGTAACAAGGTCTCCGTTGGTGAACCAGCGGAGGGATCATTACAGAGTCTTCTGAACTCCAAACCATTGTGAACATATCATGTTGCTTCGGCGGGATGCCGGGTGGACCAGCGCCCCCGCGCCGCCCGCCGGAGGCCAAACTCTTGTTTTCTAGCGGAATCTTCTGAGTCTTTATAAATAAGCAATCAAAACTTTCAGCAACGGATCTCTTGGCTCTGGCATCGATGAAGAACGCAGCTAAGGCGAGATCGGAAGAGCACACGTCTGAT
+
CCCCGGGGGGGGGGGGGGGGGGGGGGGGGGGGGGGGGGGGGGGGGGGGGGGGGGGGGGGGGGGGGGGGGGGGGGGGGGGGGGGGGGGGGGGGGGGGGGGGGGGGGGGGGGGGGGGGGGGGGGGGGGGGGGGGGGGGGGGGGGGGGGGGGGGGGGGGGGGGGGGGGGGGGGGGGGGGGGGGGGGGGGGGGGGGGGGGGGGGGGGGGGGFGGGGGGGGGGGGGGGGGGGGGGGGGGGGGGGGGGGGGGFGGGGGGGGGGGGGGGGGGGGGGGFFGFGFGFFFGFFFDGFFFFFFFFD?FB?9#
@M06045:235:000000000-JCY5N:1:1101:9316:8369 1:N:0:CTCAGA
CTTCCACTTGGTCATTTAGAGGAAGTAAAAATCGTAACAAGGTTTCCGTAGGTGAACCTGCGGAAGGATCATTCATAATTGAGTGTTTTATGGCACTCTTTAAAAAAATCCATATCCACCTTGTGTGCAACGTTTTTGAACTCTCTGGCATTAAAAAGCCAAGAGGGTTTGATTAACTTAACACCTTTAAAGCAGTTTGTCTGAATATCTATTTCTGAATAAACATAATTCAAAAATACAACTTTCAACAACGGATCTCTTGGCTCTCGCATCGATGAAGAACGCAGCTAAGGCAAGATCC
+
CCCCGGGGGGGGGGGGGGGGGGGGGFGGGGGGGGGGGGGGGGGGGGGGGGGGGGGGGGGGGGGGGGGGGGGGGGGGGGGGGGGGGGGGGGGGGGGGGGGGGGGGGGGGGGGGGGGGGGGGGGGGGGGGGGGGGGGGGGGGGGGGGGGGGGGGGGGGGGGGGGGGGGGGGGGGGGGGGGGGGGGGGGGGGGGGGGGGGGGGGGGGGGGGGGGGGGGGGFGGGGGGGGGGGGGGGGGGGGGGGGGGGGGGGGFGGGDGGGGGGGDGFGGGDDB>DEGFGFFFGFFFFGFFFFFFFFFFFF>6#
@M06045:235:000000000-JCY5N:1:1101:25523:8389 1:N:0:CTCAGA
CTTCCACTTGGTCATTTAGAGGAAGTAAAAGTCGTAACAAGGTTTCCGTAGGTGAACCTGCGGAAGGATCATTCATAATTGAGTGTTTTATGGCACTCTTTAAAAAAATCCATATCCACCTTGTGTGCAATGTTTTTGGACTCTCTGTACGTTGATATCCCTTTGGGTCCGATAGGACTTTAGGGGAAGGAAAACCTTAAGAGGGTTTGATTAACTTAACACCTTTAAAGCAGTTTGTCTGAATATCTATTTCTGAATAAACATAATTCAAAAATACAACTTTCAACAACGGATCTCTTGC
+
CCCCGGGGGGGGGGGGGGGGGGGGGGGGGGGGGGGGGGGGGGGGGGGGGGGGGGGGGGGGGGGGGGGGGGGGGGGGGGGGGGGGGGGGGGGGGGGGGGGGGGGGGGGGGGGGGGGGGGGGGGGGGGGGGGGGGGGGGGGGGGGGGGGGGGGGGGGGGGGGGGGGGGGGGGGGGGGDGGGGGGGGGGGGGGGGGGGGGGGGGGGGGGGGGGGGGGGGGGGGGGGGGGGGGGGGGGGGGGGGGGGGGGGGGGGGGGGGGGGGGGGGFGGGGGFFGFGFGFFFGFFFFGFFFFFFFFFFFFF2#
@M06045:235:000000000-JCY5N:1:1101:22758:8396 1:N:0:CTCAGA
CTTCCACTTGGTCATTTAGAGGAAGTAAAAGTCGGAACAAGGTTTCCGTAGGTGAACCTGCGGAAGGATCATTAATGTATATTGAATTTTATATTCTTTATCAACCCACACTGTGTACCTTTTTACTGTTGCCTCCATGGGACATGGCTCTGCCACGTCGGCCTTATGGCTGGTGAGCGCCCATGGGAGGAAAACAAAACTCTTTGTTACAATTGAAGTCTGTCTGAATTGTTTATATTAAACGTTAAAACTTTCAACAACGGATCTCTTGGTTCTCGCATCGATGAAGAACGCAGCTAAG
+
CCCCGGGGGGGGGGGGGGGGGGGGGGGGGGGGGGGGGGGGGGGGGGGGGGGGGGGGGGGGGGGGGGGGGGGGGGGGGGGGGGGGGGGGGGFGGGGFGGGGGGGGGGGGGGGGGGGGGGGGGGGGGGGGGGGGGGGGGGFFGGGGGGGGGGGGGGGGGGGGGGGGGGGGGGGGGGGGGGGGGGGGGGGGGGGGGGGGGGGGGGGGGGGGGGGGGGGGGGGGGGFEGGGGGGGGGGGGGGGGGGGGGDCFFGGGGGGGGGGGGGGGGGFCFGAFGFGFFEFFGFFFFC66@FFFFFF>F?9A#
@M06045:235:000000000-JCY5N:1:1101:8899:8400 1:N:0:CTCAGA
CTTCCACTTGGTCATTTAGAGGAAGTAAAAGTCGTAACGAGGTCTCCGTTGGTGAACCAGCGGAGGGATCATTACTGAGTCTAACAAACTCCCAAACCCCTGTGAACATACCTACTGTTGCTTCGGCGGGACCGCCCCGGGCGCCTTCGCGGTGCCCCGGAACCAGGCGCCCGCCGGGGACATCAAACTCTTGATTGTTATAGTGGCATTCTCTGAGTAAAACATACAAATAAGTCAAAACTTTCAACAACGGATCTCTTGGTTCTGGCATCGATGAAGAACGCAGCTAAGGCCAGATCGC
+
CCCCGGGGGGGGGGGGGGGGGGGGGGGGGGGGGGGGGGGGGGFGFGCGGGGGGGGGGGGGGGGGGGGGGGGGGGGGECFGGGGGGGGGGGGGGGGFGGGGGGGGGFGGGFGGGGGGGFGCFFGGFGGGGGGGGGGGGGGGGGGFGGGGGGGGGGGGGGGGGGGGGGGGGGGEGGGGGGGGGGGGGGGGGGG+:EGGGGGGGGGGGGGCFGG?EFGGGGGGGGGGGGGGGGGCFGGDFFGGGGGGGGGGGG<5<GCG?CFGFFFGGFFGG5BFG@>6DFFFGFFFFGFFF4FFFF:?>??B#
@M06045:235:000000000-JCY5N:1:1101:3992:8400 1:N:0:CTCAGA
CTTCCACTTGGTCATTTAGAGGAAGTAAAAGTCGTAACAAGGTTTCCGTAGGTGAACCTGCGGAAGGATCATTAATGTATATTGAATTTTATATTCTTTATCAACCCACACTGTGTACCTTTTTACTGTTGCTTCCATGGGACATGGCTCTGCCACGTCGGCCTTATGGCTGGTGAGCGCCCATGGGAGGAAAACGAAACTCTTTGTTACAATTGAAGTCTGTCTGAATTGTTTATATTAAACGTTAAAACTTTCAACAACGGATCTCTTGGTTCTCGCATCGATGAAGAACGCAGCTAAG
+
CCCCGGGGGGGGGGGGGGGGGGGGGGGGGGGGGGGGGGGGGGGGGGGGGGGGGGGGGGGGGGGGGGGGGGGGGGGGGGGGGGGGGGGGGGGGGGGGGGGGGGGGGGGGGGGGGGGGGGGGGGGGFGGGGGGGGGGGGGGGGGGGGGGGGGGGGGGGGGGGGGGGGGGGGGGGGGGGGGGGGGGGGGGGGGDGGGGGGGGGGGGGGGGGGGGGGGGGGGGGGGGGGGGGGGGGGGGGGGGGGGGGGDGGGGGGGCCFCGGGFGCDDGCGGGFFGFGFGFFFGDF4;DFFFFFF@B@BFFFB#
@M06045:235:000000000-JCY5N:1:1101:17507:8405 1:N:0:CTCAGA
CTTCCACTTGGTCATTTAGAGGAAGTAAAAGTCGTAACAAGGTTTCCGTAGGTGAACCTGCGGAAGGATCATTCATAATAAGTGTTTTATGGCACTTTTTAAATCCATATCCACCTTGTGTGCAATGTCAGTCGATCTTCTTCATGGAGATCGACCAAACATCAACCTTTATTTTTTAACTCTTTGTCTGAAAAATATTATGAATAAACAATTCAAAATACAACTTTCAACAACGGATCTCTTGGCTCTCGCATCGATGAAGAACGCAGCTAAGGCCAGATCGGAAGAGCACACGTCTGAG
+
CCCCGGGGGGGGGGGGGGGGGGGGGGGGGGGGGGGGGGGGGGGGGGGGGGGGGGGGGGGGGGGGGGGGGGGGGGGGGGGGGGGGGGGGGGGGGGGGGGGGGGGGGGGGGGGGGGGGGGGGGGGGGGGGGGGGGGGGGGGGGGGGGGGGGGGGGGGGGGGGGGGGGGGGGGGGGGGGGGGGGGGGGGGGGGGGGGGGGGGGGGGGGGGGGGGGGGGGGGGGGGGGGGGGGGGGGGGGGGGGGGGGGGGGGGGDGDEGGGGGFGGGGGGGGGFFGFGFGFFFGFFBEDDFFFFFFFFFFFF6#
@M06045:235:000000000-JCY5N:1:1101:2698:8458 1:N:0:CTCAGA
CTTCCACTTGGTCATTTAGAGGAAGTAAAAGTCGTAACAAGGTCTCCGTTGGTGAACCAGCGGAGGGATCATTACCGAGTTATCCAACTCCCAACCCCTGTGAATTATACCTTTAATTGTTGCTTCGGCGGGACTTCGCGCCCGCCGGGGACCCAAACCTTCTGAATTTTTTAATAAGTATCTTCTGAGTGGTTAAAAAAAAAATGAATCAAAACTTTCAACAACGGATCTCTTGGTTCTGGCATCGATGAAGAACGCAGCTAAGGCCAGATCGGAAGAGCACACGTCTGAACACCAGTCG
+
CCCCGGGGGGGGGGGGGGFGGGGGGGGGGGGFGGGGGGGGGGGGGGGGGGGGGGGGGGGGGGGGGGGGGGGGGGGGGGGGGGGGGGGGGGGFGGGGGGGGGGGGGGGGGGGGGGGGGGGGGGGGFGFEEGGGGGGFFGGGGGGGGGEDGGDGGGGGCFG@FGGGGCFC;FGGGGFEGGGDFFGGGGGDGEGGGGDGGGGCEGGGF:FFFCGGGGGGGEGGGFGGGGGDE59<CC7CCC+<>FGC97>:EFFGGGGGGGGGD5FGGFGGGGFFGFG3DFF)<@F>4)8>F>4=@*8858A2#
@M06045:235:000000000-JCY5N:1:1101:23605:8489 1:N:0:CTCAGA
CTTCCACTTGGTCATTTAGAGGAAGTAAAAGTCGTAACAAGGTTTCCGTAGGTGAACCTGCGGAAGGATCATTCATAATCAAGTGTTTTTATGGCACTTTCAAAAATCCATATCCACCTTGTGTGCAATGTCATCTCACTGGAGGTCAACGGCTGTAAAAATCCGTTGGTCACCTTTGGGATTTATATCTACTCAGAACTTTAGTGATTTTGTCTGAAACATATTATGAATACTTAATTCAAAATACAACTTTCAACAACGGATCTCTTGGCTCTCGCATCGATGAAGAACGCAGCTAAGG
+
CCCCGGGGGGGGGGGGGGGGGGGGGGGGGGGGGGGGGGGGGGGGGGGGGGGGGGAFGGGGGGGGGGGGGGGGGGGGGGGGGGGGGFGGGGGGGGGGGGGGGGGGGGFFGGGGGGGGGFGGGGGGGGGGGGGGGGGGGGGGGGGGGGGGGGGGGGGGGGGGGGGFGGGGGGGGGGGFGGGGGGGGGGGGGGGGGGGGGFGGGGGGGGGGGGGFGGGGGGGGFGGGGGGGGAFGFGGGFFGGGGFFFGGGGGGGGGGGGGGG>CGGGFDDFC4?DFCFCEE>5BFFFFFFFFFFDFFFFFE4#
@M06045:235:000000000-JCY5N:1:1101:25532:8559 1:N:0:CTCAGA
CTTCCACTTGGTCATTTAGAGGAAGTAAAAGTCGTAACAAGGTCTCCGTTGGTGAACCAGCGGAGGGATCATTACCGAGTTTACAACTCCCAAACCCCTGTGAACATACCTATACGTTGCCTCGGCGGATCAGCCCGCGCCCCGTAAAAAGGGACGGCCCGCCCGAGGACCCCTAAACTCTGTTTTTAGTGGAACTTCTGAGTAAAACAAACAAATAAATCAAAACTTTCAACAACGGATCTCTTGGTTCTGGCATCGATGAAGAACGCAGCTAAGGCTAGATCGGAAGAGCACACGTCTA
+
CCCCGGGGGGGGGGGGGGGGGGGGGGGGGGGGGGGGGGGGGGGGGGGGGGGGGGGGGGGGGGGGGGGGGGGGGGGGGGGGGGGGGGGGGGGGGGGGGGGGFGGGGGGGGGGGGGGGGGGGGGGGGGGGGGGGGGGGGGGGGGGGGGGGGGGGGGGGGGGGGGGGGGGGGGGGGGGFFGGGGGGGGGGGGGGGCGGGGGGGGGGGGGGGFGGGGGGGGGGGGGGGGGGGGGGGGGGGGGGGGGGGGGGGG=FGGG=FGGGGGGGFGGGGGGFFFFFFGFFFGF?F>D>DFFFFFFFFFFF:#
@M06045:235:000000000-JCY5N:1:1101:18190:8562 1:N:0:CTCAGA
CTTCCACTTGGTCATTTAGAGGAAGTAAAAGTCGTAACAAGGTCTCCGTTGGTGAACCAGCGGAGGGATCATTACCGAGTTATACAACTCATCAACCCTGTGAACATACCTAAAACGTTGCTTCGGCGGGAACAGACGGCCCTGTAACAACGGGCCGCCCCCGCCAGAGGACCCCTAACTCTGTTTTTATAATGTTTTTCTGAGTAAACAAGCAAATAAATTAAAACTTTCAACAACGGATCTCTTGGCTCTGGCATCGATGAAGAACGCAGCTAAGGCCAGATCGGAAGAGCACACGTCC
+
CCCCGGGGGGGGGGGGGGGGGGGGGGGGGGGGGGGGGGGGGGGGGGGGGGGGGGGGGGGGGGGGGGGGGGGGGGGGGGGGGGGGGGGGGGGGGGGGGGGGGGGGGGGGGGGGGGGGGGGGGGGGGGGGGGGGGGGGGGGGGGGGGGGGGGGGGGGGGGGGGGGGGGGGGGGGGGGGGGGGGGGGGGGGGGGGGGGGGGGGGGGGGGGGGGGGGGGGCGGGGGGGGGGGGGGGGGGGGGDCCECGGGGGGGGGGGGGGGGGGGGGGGGGGGFFGFGFGFFFGFFFFGFEBF@FFFFFFFF1#
@M06045:235:000000000-JCY5N:1:1101:8014:8575 1:N:0:CTCAGA
CTTCCACTTGGTCATTTAGAGGAAGTAAAAGTCGTAACAAGGTTTCCGTAGGTGAACCTGCGGAAGGATCATTACCGAGTGCGGGCCCTCTGGGTCCAACCTCCCACCCGTGTTTATTGTACCTTGTTGCTTCGGCGGGCCCGCCACACTGGCCGCCGGGGGGCACCTGCCCCCGGGCCCGCGCCCGCCGAAGACACCCCTGAACGCTGTCTGAAGAATGCAGTCTGAGCGAATAGCTTTAATTAGTTAAAACTTTCAACAACGGATCTCTTGGTTCCGGCATCGATGAAGAACGCAGCTG
+
CCCCGGGGGGGGGGGGGGGGGGGGGGGGGGGGGGGGGGGGGGGGGGGGGGGGGGGGGGGGGGGGGGGGGGGGGGGGGGGGGGGEGGGGGGGGGGGGGGGGGGGGGGGGGGGGGGGGGGGGGGGGGGGGGGGGGGGGGGGGFGGGGGGGGGGGGGGGGEEGGGGC5ECC6CFGGGGGCGGGEGCGGGEGEEGGCGGGGGEC**;:+*;*21++<ECCFGGGFCGFGCE+0<7EEEF?FFGGGGGGGFGCFGGCCGGC?FFFG**1/11)*:@FC4C<F?EBD)5))*8BFF*=)800@;1(#
@M06045:235:000000000-JCY5N:1:1101:19827:8588 1:N:0:CTCAGA
CTTCCACTTGGTCATTTAGAGGAAGTAAAAGTCGTAACAAGGTCTCCGTTGGTGAACCAGCGGAGGGATCATTACCGAGTTTACAACTCCCAAACCCCTGTGAACATACCACTTGTTGCCTCGGCGGATCAGCCCGCTCCCGGTAAAACGGGACGGCCCGCCAGAGGACCCCTAAACTCTGTTTCTATATGTAACTTCTGAGTAAAACCATAAATAAATCAAAACTTTCAACAACGGATCTCTTGGTTCTGGCATCGATGAAGAACGCAGCTAAGGCTAGATCGGAAGAGCACACGTCTGG
+
CCCCGGGGGGGGGGGGGGGGGGGGGGGGGGGGGGGGGGGGGGGGGGGGGGGGGGGGGGGGGGGGGGGGGGGGGGGGGGGGGGGGGGGGGGGFFGGGGGGGGGGGGGGGGGGGGGGGGGGGGGGGGGGGGGGGGGGGGGGGGGGGGGGGGGGGGGGGGGGGGGGGGGGGGGGGGGGGGGGGGGGGGGGGGGGGGGGGGGGGGGEGGGGGGGGGGGGGGGGGGGGGGGGGGGGGGGFGGGCEGGGGGGGGGGGGGGGGGGGGGGGGGGGGGGFFGFGFGF:>CFFFEGBFFFFFFFFFFB?1#
@M06045:235:000000000-JCY5N:1:1101:17776:8588 1:N:0:CTCAGA
CTTCCACTTGGTCATTTAGAGGAAGTAAAAGTCGTAACAAGGTTTCCGTAGGTGAACCTGCGGAAGGATCATTCATAATTGAGTGTTTTATGGCACTCTTTAAAAAAATCCATATCCACCTTGTGTGCAATGCTTTTGGACTCTCTGTACGTTGATATCCCTTTGGGTCCGATAGGACTTTAGGGGAAGGAAAACCTTAAGAGGGTTTGATTAACTTAACACCTTTAAAGCAGTTTGTCTGAATATCTATTTCTGAATAAACATAATTCAAAAATACAACTTTCAACAACGGATCTCTTGG
+
CCCCGGGGGGGGGFGGGGGGGGGGGGGGGGGGGGGGGGGGGGGGGGGGGGGGGGFFGGGGGGGGGGGGFGGGGGGGGGGGFGGGGGCGGGGGGGGGGGGGGGGGGGGGGGGGGGGGGGGGGGGGGGGGGGGGGGGGGGGGGGGGGGGGGGGGGGGGGGGGGGGGGGGGGGGGGGGGGGGGGGGGGGDGGGGGGGGGGGGGFGGGGGGGGFGFGGGGGGFFGGGGGFGGFCFGGGGGGGGGGGGGGGGGGGGGGGGGGGGGGGGGGGGGGGFFGFGFGFFFGFFFFCCFFFFB:BAEFDA)#
@M06045:235:000000000-JCY5N:1:1101:6280:8609 1:N:0:CTCAGA
CTTCCACTTGGTCATTTAGAGGAAGTAAAAGTCGTAACAAGGTTTCCGTAGGTGAACCTGCGGAAGGATCATTACCTAGAGTATTGTAGGCTTTGTCCTGCTGTCTCTTACCCATGTTTTTTGAGTACTTACGTTTCCTCGGCGGGTTCGCCCGCCGATTGGACAATTTAAACCCATTGCAGTTGCAATCAGCGTCTGAAAAACTTTAATAGTTACAACTTTCAACAACGGATCTCTTGGTTCTGGCATCGATGAAGAACGCAGCTAAGGCCAGATCGGAAGAGCACACGTCTGAACTCCG
+
CCCCGGGGGGGGGGGGGGGGGGGGGGGGGGGGGGGGGGGGGGGGGGGGGGGGGGGGGGGGGGGGGGGGGGGGGGGGGGGGGGGGGGGGGGGGGGGGGGGGGGGGGGGGGGGGGGGGGGGGGGGGGGGGGGGGGGGGGGGGGGGEGGGGGGGGGGGGGGGGGGGGGGGGGGGGGGGGGGGGGFGGGGGGGGGGGGGGGGGGGGGGGGGGGGGGGGGGGGGGGGGGGGGGGGGD:EFGGGGGGGGGFGFFGGGGGGGGGGFFGGGGGGGGGGFFGFGFGFFEDEFFFGFFFFFFFFFFFFFF#
@M06045:235:000000000-JCY5N:1:1101:24600:8611 1:N:0:CTCAGA
CTTCCACTTGGTCATTTAGAGGAAGTAAAAGTCGTAACAAGGTTTCCGTAGGTGAACCTGCGGAAGGATCATTCATAATTGAGTGTTTTATGGCACTCTTTAAAAAATCCATATCCACCTTGTGTGCAACGTTTTTGGACTCTCTGGCGTTGATATCTCTCTGGTCCTCTAGGACTTTAGAGAAGGAAAACCAAGAGTTTGATTAACTTAACTCCATTAAAGCAAGTTTGTCTGAATATCTATTTCTGAATAACATAATTCAAAATACAACTTTCAACAACGGATCTCTTGGCTCTCGCAA
+
CCCCGGGGGGGGGGGGGGGGGGGGGGGGGGGGGGGGGGGGGGGGGGGGGGGGGGFFGGGGGGGGGGGGGGGGGGGGGGGGGGGGGFGGGGGGGGGGGGGGGGGGGGGGGGGGGGGGGGGGGGGGGGGGGGGFGFGGGGGGGGGGGGGGGGGGGGGGGGGGGGGGGGGGDGFGGGGGGGGGGGGGGGGGGGGGGGGGGGGGGGGGGGGGGGGGGGGGGFGGGGGGGGGGGGGGGGGFGGGGGGGGGGGGGGGGGGGGGGGGGGDFFGGGGDFFGFGFGFFAFDFFFGFFFFFFAFFFFFD6#
@M06045:235:000000000-JCY5N:1:1101:22714:8618 1:N:0:CTCAGA
CTTCCACTTGGTCATTTAAAGGAAGTAAAAGTCGTAACAAGGTCTCCGTTGGTGAACCAGCGGAGGGATCATTGCCGAGTTTACAACTCCCAAACCCATGTGAACATACCTATCGTTGCTTCGGCGGATCGCCCCGGGCGCCTTGCGTGCCCCGGATCCAGGCGGCCGCCGGGGGACCTTAACTCTTGTTTTTACTGAGAATCTTCTGAGTCGTTTTTACAAATAAATAAAAACTTTCAACAACGGATCTCTTGGTTCTGGCATCGATGAAGAACGCAGCTAAGGCAAGATCGGAAGAGCG
+
CCCCGGGGGGGGGGGGGGGGGGGGGGGGGGGGGGGGGGGGGGGGGGGGGGGGGGGGGGGGGGGGGGGGGGGGGGGGGDGGGGGGGGGGGGGGGGGGGGGGGGGGGGGGGGGFGGGFGGGGGGGGGGGGGGGGGGGGGGGGGGGGGGGGGGGGGGGGGGGGGGGGGGGGGGGGGGGEGGGGGGGGGGGGGGGGGGGGGGFCGGGGGGGGGGGGGGGGGGGGGGGGGGFGGGGGGGGGGFGGGGGGGGGGGGGGGFGGGGGGGGCDGGGGGGFFFFGED@BFGFFFF:>>FFFFFFBFFFF(#
@M06045:235:000000000-JCY5N:1:1101:24550:8639 1:N:0:CTCAGA
CTTCCACTTGGTCATTTAGAGGAAGTAAAAGTCGTAACAAGGTCTCCGTTGGTGAACCAGCGGAGGGATCATTACTGAGTGTTTTTTCCAACCTCATAACCCTATGTGAACCTTTATACCACGTTGCTTCGGCGGCGCGTTTCCCCCCCCGCGGGGGGCGTGCCCGCCGGCGATATCCAGTCTCTCAGTCAAGAACCGACGTTACTTCTGAGTGTTCTAAGCGAACTGTTAAAACTTTCAACAACGGATCTCTTGGTTCCAGCATCGATGAAGAACGCAGCTAAGGCTAGATCGGAAGAGG
+
CCCCGGGGGGGGGGGGGGGGGGGGGGGGGGGGGGGGGGGGGGGGGGGGGGGGGGGGGGGGGGGGGGGGGGGGGGGGGGGGGGGGGGGGGGGGGFGGGGGGGGGGGGGGGGGGFGGGGGGGGGGGGGGGGGGGGGGGGGGGGGGGGGGGGGGGGGGGGGCEEECGC5C8ECED58ECEF??9C9@+<9C@FFEFGFGFD?5CGGCECC??C?9<EGGCCFFGGGEGE5CGDCGGGFGGGGGGFGGGGD=510:C:9=EDFFCCGFGFDFGGFF>BFF<@3>D?@F?FF4)7FB=FDFBBF0#
@M06045:235:000000000-JCY5N:1:1101:11212:8647 1:N:0:CTCAGA
CTTCCACTTGGTCATTTAGAGGAAGTAAAAGTCGTAACAAGGTCTCCGTTGGTGAACCAGCGGAGGGATCATTACAGAGTTGCAAAACTCCCAACCATTGTGAACCTACCTCACCGTTGCTTCGGCGGGTGGCTCCCACCGGGGCCGCGCCGGCCCCCGTGCCGGCAGCCCGTCAGAAGACCAAAACTCTTCGTCATCAGTGGCCTCTCTGAGTAACTTATACAATAAGTCAAAACTTTCAACAACGGATCTCTTGGTTCTGGCATCGATGAAGAACGCAGCTAAGGCTAGATCGGAAGAC
+
CCCCGGGGGGGGGGGGGGGGGGGGGGGGGGGGGGGGGGGGGGGGGGGGGGGGGGGGGGGGGGGGGGGGGGGGGGGGGGGGGGGGGGGGGGGGGGGGGGGGGGGGGGGGGGGGGGGGGGGGGGGGGGGGGGGGGGGGGGGGGGGEGGGGGGGGGGGGGGEEGGGGGGGGGGGGEE>EFFGGGGGGGGGGGGGGGGGGGGGGGGGGGCGFGGGGGGGGGGGFGGGGGGGGGFDGGGGGGGGGGGGGGGGGG3DCFCGFGGGGGGGGFFFGG:FFFFGFGFFFGF@FFGFFFFFFBFFFFFF2#
@M06045:235:000000000-JCY5N:1:1101:13416:8668 1:N:0:CTCAGA
CTTCCACTTGGTCATTTAGAGGAAGTAAAAGTCGTAACAAGGTTTCCGTAGGTGAACCTGCGGAAGGATCATTAACACGTATCCATACGTATTATATACCAAACCGTGAACTTGTTTGTAATAATGAGAGAGAATGTGGAATCGATTTCTTCGGAGAGAGATGAAGCGTTTTCTGTACCTTATTCAACCTTATAAACCACTTGTAACCATATTGTACTAAACCTAAGAAAATGTGAATGCCTTCGGGTAATCATATTTTTGTATTTACGAAACGTAAAAACAATTCTTAGCAACGGATATT
+
CCCCGGGGGGGGGGGGGGGGGGGGGGGGGGGGGGGGGGGGGGGGGGGGGGGGGGGGGGGGGGGGGGGGGGGGGGGGGGGGGGGGGGGGGGGGGGGGGGGGGGGGGGGGGGGGGGGGGGGGGGGGGGGGGGGGGGGGGGGGGGGGGGGGGGGGGGGGGGGGGGGGGGFFECCFGGGGGGGGGGGGGGGGGGFGGFGGGGGGGGGGGGGGGGGGGGGGGGGGGGGGGGGGGGGGGGGGGGGGGGGGGGGGGGGGGGGGGGGGGFFGGGFGGGFDGFGFGFFFDFFFFGFFFFFFFFFFD?D5#
@M06045:235:000000000-JCY5N:1:1101:5681:8674 1:N:0:CTCAGA
CTTCCACTTGGTCATTTAGAGGAAGTAAAAGTCGTAACAAGGTTTCCGTAGGTGAACCTGCGGAAGGATCATTAATAAATGCTTCATTGCATCCACCTTTTGTGCACCGTAAATTTTCACTTAAACTTTGTCTGATTTATATCTGTTCTGAAAGGAACATGAATTGTAATCTAATACAACTTTTAACAATGGATCTCTTGGCTCTCGCATCGATGAAGAACGCAGCTAAGGCGAGATCGGAAGAGCACACGTCTGACTCCAGTCACCTCAGAATCTCGTATGCCGTCTTCTGCTTGAAAAT
+
CCCCCGGGGGGGGGGFGGGGGGGGGGGGGGGGGGGGGGGGGGGGGGGGGGGGGGGGGGGGGGGGGGGGFGGGGGGGGGGGGGGGGFGGGGGGG?CFGGFGGGGGGDGGGGGGGGGGGGGGGGGGGGGGGGGGGGGGGGGGGGGGGGGGGGGGGGGGGGGGGGCFGGGGGGGGGGGGGGGGFGGGFGGGGGGGGGGGGGGFGGGGFGGDGGGGGGGGGGGGGG>EGGGGGGGGGCEGGGGGGGGGGGGGGGGGDGGGGFGGFGFGGGGG46FFF6CFGA8AFFF*59:F;@@=AFF;F:A>#
@M06045:235:000000000-JCY5N:1:1101:22429:8682 1:N:0:CTCAGA
CTTCCACTTGGTCATTTAGAGGAAGTAAAAGTCGTAACAAGGTTTCCGTAGGTGAACCTGCGGAAGGATCATTAATGAATTTTGGAGTTCTACTGTGCCTGCCGTTCATTCGGATGTGTGCACGTAGTCTCTATAAATCCTTATCAACACCTGTGCACCTTTAAAAAGGGGGGGAGTTTTGATTGAGCATATTTTATTATGCTTATGACGAATAACCTCTTTTTTTCTTATACAAACTCTTTAATGTCTATTAGAATGTTCTCTGGCCGCAAGGCTATAAAATATAAACAACTTTTAACAG
+
CCCCGGGGGGGGGGGGGGGGGGGGGGGGGGGGGGGGGGGGGGGGGGGGGGGGGGGGGGGGGGGGGGGGGGGGGGGGGGGGGGGGGGGGGGGGGGGGGGGGGGGGGGGGGGGGGGGGGGGGGGGGGGGGGGGGGGGGGGGGGGGGGGGGGGGGGGGGGGGGGGGGGGGGGGGGGGGGGGGGGGGGFGGGGGGGGFGGGGGGGFGGGGGGGGCEGGGGFGFFGGGGGCCFGGGGGGGGFDFGGGGGGGGGGGGFGGDFGGGGGGGGGGGGGGFBGFGFGFFFGFFFFFFFFFFFFFFFFFFA#
@M06045:235:000000000-JCY5N:1:1101:12022:8696 1:N:0:CTCAGA
CTTCCACTTGGTCATTTAGAGGAAGTAAAAGTCGTAACAAGGTTTCCGTAGGTGAACCTGCGGAAGGATCATTCACAATAAGTGTTTATGGCACTTTCCAATCCATACCCACCTTGTGTGCATTGTAAAGGCCCTTTCAACTTTGGAAGATTGGGCTTCATTTTCTCACACGTCTTCAATTGCAAGTCTAACATTCAGAGTAATCAAAACTCGAATACAACTTTCAACAACGGATCTCTTGGCTCTCGCATCGATGAAGAACGCAGCTAAGGCAAGATCGGAAGAGCACACGTCTGAACCA
+
CCCCGGGGGGGGGGGGGGGGGGGGGGGGGGGGGGGGGGGGGGGGGGGGGGGGGGGGGGGGGGGGGGGGGGGGGGGGGGGGGGGGGGGGGGGGGGGGGGGGGGGGGGGGGGGGGGGGGGGGGGGGGGGGGGGGGGGGGGGGGGGGGGGGGGGGGGGGGGGGGGGGGGGGGGGGGGGGGGGGGGGGGGGGGGGGGGGGGGGGGGGGGGGGGGGGGGGGGGGGGGGGGGGGGGGGGGGGGGGGGGG?CFGGGGDGGGGGGGGGFFGGGGGGGGFFGFGFGFFFGFFFFGFFA5ABFFFBFFF(#
@M06045:235:000000000-JCY5N:1:1101:21075:8703 1:N:0:CTCAGA
CTTCCACTTGGTCATTTAGAGGAAGTAAAAGTCGTAACAAGGTCTCCGTTGGTGAACCAGCGGAGGGATCATTACCGAGTTTACACTCATAACCCTTTGTGAACATTATAACTTGTTGCTTCGGCGGCTTCTTCGGGAGCCCGCCGGCGTTTCAGTATCTCTGTTTGTACCCGACGATACATCTGAGTGTTCTTAGCGAACTATAAAAACTTTTAACAACGGATCTCTTGGTTCTAGCATCGATGAAGAACGCAGCTAAGGCTAGATCGGAAGAGCACACGTCTGAACTCCAGTCACCTCA
+
CCCCGGGGGGGGGGGGGGGGGGGGGGGGGGGGGGGGGGGGGGGGGGGGGGGGGGGGGGGGGGGGGGGGGGGGGGGGGGGGGGGGGGGGGGGGGGGGGGGGGGGGGGGGGGGGGGGGGGGGGGGGGGGGGGGGGGGGGGGGGGGGGGGGGGGGGGGGGGGGGGGGGGGGGGGGGGGGGGDGGGGGGGGGGGGGGGGGGGGGGGGGGGGGGGGGGGGGGGGGGGGGGGGGGGGGGGGGGGGGGGGGGGGGGGGGGGGGGGGGGGGGGGGGGGFFGFGFGFFFGFFFFGFFFFFFFFFFFFB:#
@M06045:235:000000000-JCY5N:1:1101:12928:8711 1:N:0:CTCAGA
CTTCCACTTGGTCATTTAGAGGAAGTAAAAGTCGTAACAAGGTCTCCGTTGGTGAACCAGCGGAGGGATCATTACCGAGTTTACAACTCCCAAACCCCTGTGAACATACCACTTGTTGCCTCGGCGGATCAGCCCGCTCCCGGTAAAACGGGACGGCCCGCCAGAGGACCCCTAAACTCTGTTTCTATATGTAACTTCTGAGTAAAACCATAAATAAATCAAAACTTTCAACAACGGATCTCTTGGTTCTGGCATCGATGAAGAACGCAGCTAAGGCCAGATCGGAAGAGCACACGTCTGA
+
CCCCGGGGGFFGGFGFGGFFEFGGGGGGGGGGGGGGGGFGGGGGFCDF@EFFEFD@EFFGGDGGGECCEFFFFGGGGDGGGGGGGGGGGGGGGGGGGGGGGGCGGFGFGGFFG9FGFGGGGGGGGGCGEGCGGDFGEGGGGGGGGGGDFGFG<FECFGGGGD@CFFCFFFGG@FFBFCCCC@FGFGGFFFGFCEG9CGFGGCFGC9FGGGGCFCFGCC<9CFG9CGE99CC795CEG=CECFC?+>>FGGGC<7F*A5CGACFFCFGGGGFFGFGF455.*79>ED@F@FFFFF49F<0(#
@M06045:235:000000000-JCY5N:1:1101:12164:8715 1:N:0:CTCAGA
CTTCCACTTGGTCATTTAGAGGAAGTAAAAGTCGTAACAAGGTTTCCGTAGGTGAACCTGCGGAAGGATCATTACCAAATCCAAAAACAACCCCTGTGAACTTGTATTGTCTGTCTTTGGGGGGAAGGCCCTGTGTTTTCCCCCCATATTAATTGAACAACTTTGATCTTTTGTTGGAATATCTTTTATTAATTTTAATAAATGACAACTTTTAACGGTGGATCTCTTGGCTCGTGCATCGATGAAGAACGCAGCTAAGGCCAGATCGGAAGAGCACACGTCTGAACTCCAGTCACCTCAT
+
CCCCGGGGGGGGGGGGGGGGGGGGGGGGGGGGGGGGGGGGGGGGGGGGGGGGGGGGGGGGGGGGGGGGGGGGGGGGGGGGGGGGGGGGGGGGGGGGGGGGGGGGGGGGGGGGGGGGGGGGGGGGGGGGGGGFGGGGGGGGGGGGGGGGGGGGGGGGGGGGGGGGGGGGGGGGGGGGGGGGGGGGGGGGGGGGGGGGGGGGGGGGGGGGGGGGGGGGGGGGGGGGGGGGGGGGGEGGGGFGGGGGGGGGFCDGGGGGGGGGGGGGGGGGGGFFGFGFGFFFGFFFFGFFFFFFFFFF6>B2#
@M06045:235:000000000-JCY5N:1:1101:10320:8721 1:N:0:CTCAGA
CTTCCACTTGGTCATTTAGAGGAAGTAAAAGTTGTAACAAGGTTTCCGTAGGTGAACCTGCGGAAGGATCATTAACAAATCCAATATGTAGGTTTGGGGGTGAATAACCCTCTACCTAATATTAAACCGCTAGTCCGATTAATTAATTAATTAGTGGGACTAGTTGGATATATATGCATGTTATGTTGACAGTGTGTGTAATTAAAAATTTATTGACAACTTTTAACAATGGATCTCTAGGCTCTTGCATCGATGAAGAACGCAGCTAAGGCGAGATCGGAAGAGCACACGTCTGAACTCG
+
CCCCGGGGGGGGGGGGGGGGGGGGGGGGGGGGGGGGGGGGGGGGGGGGGGGGGGGGGGGGGGGGGGGGGGGGGGGGGGGGGGGGGGGGGGGGGGGGGGGGGGGGGGGGGGGGGGGGGGGGGGGGGGGGGGGGGGGGGGGGGGGGGGGGGGGGGGGGGGGGGGGGGGGGGGGGGGGGGGGGGGGGGGGGGGGGGGGGGGGGGGGGGGGGGGGGGGGGGGGGGGGGGGGGGGGGGGGGGGGGGGGGGGGGGGGGGGGGGGGGGGGGGGGGGGFFGFGFGFFFGBEFFGFFFFFFFFFFFFFA#
@M06045:235:000000000-JCY5N:1:1101:17378:8726 1:N:0:CTCAGA
CTTCCACTTGGTCATTTAGAGGAAGTAAAAGTCGTAACAAGGTCTCCGTTGGTGAACCAGCGGAGGGATCATTATCGAGTTACAGAACTCCCAAACCTTTGTGAACATACCATCGTTGCTTCGGCGGGGACACCCGCCCCAGGACGCCCCGGCGCCCTGGGGAACCCGCCGGGGGACCCAAACTCTTGTTTCATTTTGGATACTCTGAGTATTATACAAATAAGCAATCAAAACTTTCAGCAACGGTTCTCTTGGCTCTGGCATCGATGAAGAACGCAGCTAAGGCCAGATCGGAAGAGCC
+
CCCCGGGGGGGGGGGGGGGGGGGGGGGGGGGGGGGGGGGGGGGGGGGGGGGGGGGGGGGGGGGGGGGGGFGGGGGGGGGGGGGGGGGGGGGGGGGGGGGGGGGGGGGGGGGFGGGGFFGGFGEGGGGGGGGGGGGGEGGGFDFFGGDGGGGGGGGGGGGGGGGGGGGGGGGGDGGDEGGGGGGGGCGGGGGGGFGGGGGFGGGGGGGGGGGGGGGGGGGGFGGGGGGGGGFGGGGGGGFGGGGGGGGGGGCGGGGGGGGG6CCFGGGGGCFFFFGFGFFFGF?F?DFFFFFFFEF0@::3#
@M06045:235:000000000-JCY5N:1:1101:14793:8751 1:N:0:CTCAGA
CTTCCACTTGGTCATTTAGAGGAAGTAAAAGTCGTAACAAGGTTTCCGTAGGTGAACCTGCGGAAGGATCATTATCAAAAGTCAAGTCGGGGGCTGTAAAGCTCTCGTCTACACCCATGTCTTTTGCGTACTCTTGTTCCCTCGGTGGCGCAAGCTGCCGATTGGACAAACCAAAACCTTTTTTGTAATTGCAATCAGCGTCTGAAAATAATCTAATTATTTACAACTTTCAACAACGGATCTCTTGGTTCTGGCATCGATGAAGAACGCAGCTAAGGCTAGATCGGAAGAGCACACGTCC
+
CCCCGGGGGGGGGGGGGGGGGGGGGGGGGGGGGGGGGGGGGGGGGGGGGGGGGGGGGGGGGGGGGGGGGGGGGGGGGGGGGGGGGGGGGGGGGGGGGGGGGGGGGGGGGGGGGGGGGGGGGGGGGGGGGGGGGGGGGGGGGGGGGGGGGGGGGGGGGGGGGGGGGGGGGGGGGGGGGGGGGGGGGGGGGFFGGGGGGGGGGGGGGGGGGGGGGGGGGGFGGGGGGGFFF>FFGGGEGGGDDGGGGGGFGGGGFGGGGGGGGFGGGGGGGGFFGFGFGFFFGFFFFGFFFFFFFFFFFFF1#
@M06045:235:000000000-JCY5N:1:1101:21352:8783 1:N:0:CTCAGA
CTTCCACTTGGTCATTTAGAGGAAGTAAAAGTCGTAACAAGGTCTCCGTTGGTGAACCAGCGGAGGGATCATTACCGAGTTTACAACACCCAAACCCCTGTGAACATACCACTTGTTGCCTCGGCGGATCAGCCCGCTCCCGGTAAAACGGGACGGCCCGCCAGAGGACCCCTAAACTCTGTTTCTATATGTAACTTCTGAGTAAAACCATAAATAAATCAAAACTTTCAACAACGGATCTCTTGGTTCTGGCATCGATGAAGAACGCAGCTAAGGCGAGATCGGAAGAGCACACGTCTGC
+
CCCCGGGGGGGGGGGGGGGGGGGGGGGGGGGGGGGGGGGGGGGGGGGGGGGGGGGGGGGGGGGGGGGGGGGGGGGGGGGGGGGGGGGGGGGFFGGGGGGGGGGGGGGGGGGGGGGGGGGGGGGGGGGGGGGGGGGGGGGGGGGGGGGGGGGGGGGGGGGGGGGGGGGGGGGGGGGGGGGGGGGGGGGGGGGGGGGGGGGGGGGGGGGGGGGGGGGGGGGGGGGGGGGGGGGGGGGGGGGGGGGGGGGGGGGGGGGGDFGGDGGGGGGGGGFFGFGFGFDBC:FFEGEDFFFFFFFFFFF?#
@M06045:235:000000000-JCY5N:1:1101:16671:8812 1:N:0:CTCAGA
CTTCCACTTGGTCATTTAGAGGAAGTAAAAGTCGTAACAAGGTTTCCGTAGGTGAACCTGCGGAAGGATCATTCATAATTGAGTGTTTTATGGCACTCTTTAAAAAAATCCATATCCACCTTGTGTGCAATGTTTTTGGACTCTCTGTACGTTGATATCCCTTTGGGTCCGATAGGACTTTAGGGGAAGGAAAACCTTAAGAGGGTTTGATTAACTTAACACCTTTAAAGCAGTTTGTCTGAATATCTATTTCTGAATAAACGTAATTCAAAAATACAACTTTCAACAACGGATCTCTTGA
+
CCCCGGGGGGGGGGGGGGGGGGGGGGGGGGGGGGGGGGGGGGGGGGGGGGGGGGGGGGGGGGGGGGGGGGGGGGGGGGGGGGGGGGGGGGGGGGGGGGGGGGGGGGGGGGGGGGGGGGGGGGGGGGGGGGGGGGGGGGGGGGGGGGGGGGGGGGGGGGGGFGGGGGGGGGGGGGGGGGGGGGGGGGGGGGGGGGGGGGGGGGGGGGGGGGGGGGGGGGGGGGGGGGGGFGGGGGFGGGGGGGGGGGGGGGGGGGGGGGGGGGGGGGGGGGFFGFGFGFFFGFFFFGFFFFFBFFFFFFB3#
@M06045:235:000000000-JCY5N:1:1101:28312:8819 1:N:0:CTCAGA
CTTCCACTTGGTCATTTAGAGGAAGTAAAAGTCGTAACAAGGTTTCCGTAGGTGAACCTGCGGAAGGATCATTCATAATTGAGTGTTTTATGGCACTCTTTAAAAAAATCCATATCCACCTTGTGTGCAACGTTTTTGAACTCTCTGGCATTAAAAAGCCAAGAGGGTTTGATTAACTTAACACCTTTAAAGCAGTTTGTCTGAATATCTATTTCTGAATAAACATAATTCAAAAATACAACTTTCAACAACGGATCTCTTGGTTCCGGCATCGATGAAGAACGCAGCTAAGGCCAGATCC
+
CCCCGGGGGGGGGGGGGGGGGGGGGGGGGGGGGGGGDGGGGGGGGGGGGGGEFGGGGGGGGGGGGGGFFEFGGGGGGGFGGGGGGGGGGGGGFGGGGGGGGGGGGGGGGGGGGGGGGGGGGGFGGGGGGGGGFGGGFGGGGGGGGGGGGGGGGGGGGGGGGGGGGGGGFCGGGFGGGGFFGGGGGGGFGGGGGGGGGGGGGGGGGGGGGGGGGGGGGGGGGGGGGGGFGGGGGGG@FGGGGGGGGGGGGFGGGGDDGGGGGCCFFFFGGDDEGFGFGFFFG6AFEGFFFFFFFF>FFFF:#
@M06045:235:000000000-JCY5N:1:1101:16514:8888 1:N:0:CTCAGA
CTTCCACTTGGTCATTTAGAGGAAGTAAAAGTCGTAACAAGGTTTCCGTAGGTGAACCTGCGGAAGGATCATTCATAATTGAGTGTTTTATGGCACTCTTTAAAAAAATCCATATCCACCTTGTGTGCAACGTTTTTGAACTCTCTGGCATTAAAAAGCCAAGAGGGTTTGATTAACTTAACACCTTTAAAGCAGTTTGTCTGAATATCTATTTCTGAATAAACATAATTCAAAAATACAACTTTCAACAACGGATCTCTTGGCTCTCGCATCGATGAAGAACGCAGCTAAGGCTAGATCG
+
CCCCGGGGGGGGGGGGGGGGGGGGGGGGGGGGGGGGGGGGGGGGGGGGGGGGGGGGGGGGGGGGGGGGGGGGGGGGGGGGGGGGGGGGGGGGGGGGGGGGGGGGGGGGGGGGGGGGGGGGGGGGGGGGGGGGGGGGGGGGGGFGGGGGGGGGGGGGGGGGGGGGGGGGGGGFFGGGGGGGGGGGGGGGGGGGGGGGGGGGGGGGGGGGGGGGGFGGGGGGGGGGGGGFGGGGGFGGGGGGGGGGGGGGGGGGGGGGGGGGGFG;C6CDC<>5DFFFGFFAFAA>>GE:FFFFFFFFF?9.#
@M06045:235:000000000-JCY5N:1:1101:11071:8889 1:N:0:CTCAGA
CTTCCACTTGGTCATTTAGAGGAAGTAAAAGTCGTAACAAGGTTTCCGTAGGTGAACCTGCGGAAGGATCATTCACAATAAGTGTTTATGGCACTTTCAAATCCATACCCACCTTGTGTGCATTGTAAAGGCCCTTTCAACTTTGGAAGATTGGGCTTCATTTTCTCACACGTCTTCAATTGCAAGTCTAACATTCAGAGTAATCAAAACTCGAATACAACTTTCAACAACGGATCTCTTGGCTCTCGCATCGATGAAGAACGCAGCTAAGGCCAGATCGGAAGAGCACACGTCTGAACTG
+
CCCCGGGGGGGGGGGGGGGGGGGGGGGGGGGGGGGGGGGGGGGGGGGGGGGGGGGGGGGGGGGGGGGGGGGGGGGGGGGGGGGGGGGGGGGGGGGGGGGGGGGGGGGGGGGGGGGGGGGGGGGGGGGGGGGGGGGGGGGGGGGGGGGGGGGGGGGGGGGGGGGGGGGGGGGGGGGGGGGGGGGGGGGGFGGGGGGGGGGBGGGGGGGGGGGGGFGFGGGGGGGFGGGGGGGGGGGGGGGGGGGGGGGGGGGGGFGGFGGGFGGGGDGGGGFFGFGFGFFFGFFFF;AFFA).8>A?FFF)#
@M06045:235:000000000-JCY5N:1:1101:9817:8952 1:N:0:CTCAGA
CTTCCACTTGGTCATTTAGAGGAAGTAAAAGTCGTAACAAGGTTTCCGTAGGTGAGCCTGCGGAAGGATCATTACCGAGTGAGGGCCCTCTGGGTCCAACCTCCCACCCGTGTTTATTATACCTTGTTGCTTCGGTGGGCCCGCCGTATGGCCGCCGGGGGGCTTCTGCCCCCGGGCCCGTGCCCGCCGAAGACACCTAGAACTCTGTCTGAAGATTGTAGTCTGAGTGAAAATATAAATTATTTAAAACTTTCAACAACGGATCTCTTGGTTCCGGCATCGATGAAGAACGCAGCTAAGC
+
CCCCGGGGGGGGGGGGGGGGGGGGGGGGGGGGGGGGGGGGGGGGGGGGGGGGGGGGGGGGGGDGGGGGGGGGGGGGGGGGGGGGGGGGGGGGGGGGGGGGGGGGGGGGGGGGGGGGGGGGGGGGGGGGGGGGGGGGGGGGGGGGGGGGGGGGGGGGGCE7FCGGGGGGGGGGGGGGGGGGGEEGGGGGGGGGEFCGGGGGGGGGGGGGGGGGGFGGGGGGGGGGGGGGGGCCFGFGGGGGGGGFGGGGGGGGGGGGCFGGGGGGGFFGGGFFFFGF<>BDG@FFF7@6?FFFF:DFF9<,#
@M06045:235:000000000-JCY5N:1:1101:17196:8967 1:N:0:CTCAGA
CTTCCACTTGGTCATTTAGAGGAAGTAAAAGTCGTAACAAGGTTTCCGTAGGTGAACCTGCGGAAGGATCATTCATAATAAGTGTTTTATGGCACTTTTTAAATCCATATCCACCTTGTGTGCAATGTCAGTCGATCTTCTTCATGGAGATCGACTAAACATCAACCTTATCTTTTAACTCTTTGTCTGAGAAATATTATGAATAAACAATTCAAAATACAACTTTCAACAACGGATCTCTTGGCTCTCGCATCGATGAAGAACGCAGCTAAGGCTAGATCGGAAGAGCACACGTCTGAAG
+
CCCCGGGGGGGGGGGGGGGGGGGGGGGGGGGGGGGGGGGGGGGGGGGGGGGGGGGGGGGGGGGGGGGGGGGGGGGGGGGGGGGGGGGGGGGGGGGGGGGGGGGGGGGFGGGGGGGGGGGGGGGGGGGGGGGFGGGGGGGGGGGGGGGGGGGGGGGGGGGGGGGGGGGGGGGGGGGGGGGGGGGGGGGGGGGGGGGGGGGGGGGGFGGGGGGGGGGGGGGGGFGGGGGGGGGGGGGGGGGGGGGGGGGGGGDDGGGGGGGGGGCFGGGGGGFFGFGFGFFAFFBEFGFFFFFFFFFFF?EC#
@M06045:235:000000000-JCY5N:1:1101:20755:8974 1:N:0:CTCAGA
CTTCCACTTGGTCATTTAGAGGAAGTAAAAGTCGTAACAAGGTTTCCGTAGGTGAACCTGCGGAAGGATCATTCATAATTGAGTGTTTTATGGCACTCTTTAAAAAAATCCATATCCACCTTGTGTGCAACGTTTTTGAACTCTCTGGCATTAAAAAGCCAAGAGGGTTTGATTAACTTAACACCTTTAAAGCAGTTTGTCTGAATATCTATTTCTGAATAAACATAATTCAAAAATACAACTTTCAACAACGGATCTCTTGGCTCTCGCATCGATGAAGAACGCAGCTAAGGCAAGATCC
+
CCCCGGGFDFCFGGGGDGGGGGGGGFCFFGGGGGGGGGFGGCEFDGGGGGGGGGGGGGGGGGGGGGGGGGFEFGGGGGCFFGGGGFFGGGGGGGCGGGGGGGGGCFCEGFG?FGGFGGGGGFGGGFFGGGGGGGGGGGGGGGGGGGGEFGGGGGGGGGGGGGGGGGGGGDFFGCFGGGFGFGGFFGGFGGGGGGGGGGGGGGGGGGGGGGCGGGGGGGGGGFGGGGFFGGGGGGGGGFGGGGGGGGGGGGGGDDCDGGGGGGFFGGFDDDDBGFCFFACAFFF>AGFFFFFFFFFF>BD6#
@M06045:235:000000000-JCY5N:1:1101:12929:8980 1:N:0:CTCAGA
CTTCCACTTGGTCATTTAGAGGAAGTAAAAGTCGTAACAAGGTCTCCGTTGGTGAACCAGCGGAGGGATCATTATAGAGTTTTCTAAACTCCCAAACCCATGTGAACTTACCATTGTTGCCTCGGCAGAGCCTACCCGGTACCTACCCTGGAACTAGCTACCCTGTAGCTACCCAGGAACGGGCTACCCTGTAACGTCCTGCCGGTGGACTTCTAAACTCTTGTTATTTATAGTAATCTGAGCGTCTTATTTTAATAAGTCAAAACTTTCAACAACGGATCTCTTGGTTCTGGCATCGATT
+
CCCCGGGGGGGFGGGGGGGGGGFGGGGGGGGGGGGGGGGGGGGGGGGGGGDGGGGGGGGGGGGGGGG@FGGGGGGGGGGGGGGGGGGGGGGGGGGGGGGGGGGFGGGGGGGGGGGGGGFGGGEGGGGGGGGGGGGGGGEGGGGGGGGGGGGGFGGDFFGFGGGGGGGGGGGGGGGGGGGGEEGEGGGGGGGGGGGGGGGGG7DEGGGGDGGGGGGGGGGGGGCEF9FGG9BEFFGGFGGGGGFCEGGGCFGGGGGF?CFGGGG7FGGGGGFFGFGFGFFEGFFFFC@77FFF=4>AFB:1#
@M06045:235:000000000-JCY5N:1:1101:24369:8992 1:N:0:CTCAGA
CTTCCACTTGGTCATTTAGAGGAAGTAAAAGTCGTAACAAGGTTTCCGTAGGTGAACCTGCGGAAGGATCATTACCTAGAGTTGCGGGCTCTGCCTGCCATCTCTTACCCATGTCTTTTGAGCACCTTCGTTTCCTCGGCGGGTCCGCCCGCCGTCAGGACACTTTAAAACCACTTGCAGTTGCAATCAGCGTCTGAAAAACTTTAATAGTTACAACTTTCAACAACGGATCTCTTGGTTCTGGCATCGATGAAGAACGCAGCTAAGGCGAGATCGGAAGAGCACACGTCTGAACTCCAGC
+
CCCCGGGGGGGGGGGGGGGGGGGGGGGGGGGGGGGGGGGGGGGGGGGGGGGGGGGGGGGGGGGGGGGGGGGGGGGGGGGGGGGGGGGGGGGGGGGGGGGGGGGGGGGGGGGGGFGGGGGGGGGGGGGGGGGGGGGGGGGGGGGGGGGGGGGGGGGGGGGGGGGGGGGGGGGGGGGGGGGGGGGGGGGGGGGGGGGGGGGGGGGGGGGGGGGGGGGGGGGGGGGGGGGGGGGGG9FGGGGGGGGFGGGGGGGGGGGGGGGGGGGGGGGGGGF@3FGFGFFFGFFFFGFDFFFFFFFFFFF0#
@M06045:235:000000000-JCY5N:1:1101:19194:9048 1:N:0:CTCAGA
CTTCCACTTGGTCATTTAGAGGAAGTAAAAGTCGTAACAAGGTTTCCGTAGGTGAACCTGCGGAAGGATCATTAGTGAACGCCCTCACGGGCTTATAACTATTCCAAACCTCTGTGAACCGTGCCCTTCGGGGCTATTTTACAAACATGGTGTAATGAACGTCATATATCATAACAAAACAAAACTTTCAACAACGGATCTCTTGGCTCTCGCATCGATGAAGAACGCAGCTAAGGCTAGATCGGAAGAGCACACGTCTGAACTCCAGTCACCTCAGAATCTCGTATGCCGTCTTCTGCTA
+
CCCCGGGGGGGGGGGGGGGGGGGGGGGGGGGGGGGGGGGGGGGGGGGGGGGGGGGGGGGGGGGGGGGGGGGGGGGGGGGGGGGGGGGGGGGGGGGGGGGGGGGGGGGGGGGGGGGGGGGGGGGGGGGGGGGGGGGGGGGGGGGGGGGGGGGGGGGGGGGGGGGGGGGGGGGGGGGGGGGGGGGGGGGGGGGGGGGGGGGGGGGGGGFCGFGGGGCEGGGGGGGGGGGGGGGGGGGGGGGGGGGGGGDGGGGGGGGGGGGGGGGCFGGGGGFFG?FFGFF9:@FFFDFFFFBFFFFFFFF<#
@M06045:235:000000000-JCY5N:1:1101:3291:9053 1:N:0:CTCAGA
CTTCCACTTGGTCATTTAGAGGAAGTAAAAGTCGTAACAAGGTCTCCGTTGGTGAACCAGCGGAGGGATCATTACCGAGTGTAAAAATTCCCAAACCATTGTGAACCTACCACTGTTGCTTCGGCGGCCTCGCCCCGGGCGCGTTCGCGCGGCCCGGACCCAGGCGTCCGCCGGAGGCTCCAAACTCTTGTCTTTTAGTGTATTTCTGAGTGGCATAAGCAAATAAATCAAAACTTTCAGCAACGGATCTCTTGGTTCTGGCATCGATGAAGAACGCAGCTAAGGCCAGATCGGAAGAGCG
+
CCCCGGGGGGFGGGGGGGFFGGGGGGGGGGGGGGGGGGGGGGGGGGGGGGEGGFGGGGGGGGGGGGGGGGGGGGGGGGCGFGGGGGFFFFG9F@FGGGGG,FFGGGGGGGGGGGGGGFC<FGD:FFGGCEFGGGGGE++@@F+<CCFD:@EDGECC@7FGGGGGGGGDGEGGEGGGGE5:EGGGFEFGG9CEFFGG7@FFGGGGGGGC7CFCFGE<<7@FFGCC7@CFGGG7CFFGFFG9DF5E57DGGGFCCC9CCFFGC4>FFCCCFFB?FF*>G@7>FFB4F7@:3@FFF)72;?04#
@M06045:235:000000000-JCY5N:1:1101:15470:9065 1:N:0:CTCAGA
CTTCCACTTGGTCATTTAGAGGAAGTAAAAGTCGTAACAAGGTCTCCGTTGGTGAACCAGCGGAGGGATCATTACCGAGTTTACAACTCCCAAACCCCTGTGAACATACCACTTGTTGCCTCGGCGGATCAGCCCGCTCCCGGTAAAACGGGACGGCCCGCCAGAGGACCCCTAAACTCTGTTTCTATATGTAACTTCTGAGTAAAACCATAAATAAATCAAAACTTTCAACAACGGATCTCTTGGTTCTGGCATCGATGAAGAACGCAGCTAAGGCTAGATCGGAAGAGCACACGTCTGA
+
CCCCGGGGD@EGGAFCE<FDFGFF9F-FEFGGEGGGDEFEG@FGC<FFGDCFCFF@FGFG<@FC@FBF@FEC<EFFFFFCFGGEEGGGCFGCEADFFGGGGFGGGGG,,CFFEFDFAFFFFBB:FBGG74BEGDGGGGEGGEG:FEGGGECG>F:>@FFFE*:CGGGGFFGFC:FFG9<BG@FBFFGGCC@4@EGG@FGG?GG@9CFGGF?F9;97BFFFCC7FFCGFGCFGGGCEG5::CFGGGCD59CDGFCG6CC57CCD*9*CDDDF:FFG4CFFFG*9)<*5>75:FFFFB>0,-#
@M06045:235:000000000-JCY5N:1:1101:15047:9088 1:N:0:CTCAGA
CTTCCACTTGGTCATTTAGAGGAAGTAAAAGTCGTAACAAGGTCTCCGTTGGTGAACCAGCGGAGGGATCATTACAGAGTTGCAAAACTCCCTAAACCATTGTGAACGTTACCTAAACCGTTGCTTCGGCGGGCGGCTCCGGGGTTTACCCCCCGGGCGCCCCTGGGCCCCACCGCGGGCGCCCGCCGGAGGTCACCAAACTCTTGATAATTTATGGCCTCTCTGAGTCTTCTGTACTGAATAAGTCAAAACTTTCAACAACGGATCTCTTGGTTCTGGCATCGATGAAGAACGCAGCTAC
+
CCCCGGGGGGGGGGGGGGGGGGGGGGGGGGGGGGGGGGGGGGGGGGGGGGGGGGGGGGGGGGGGGGGGGGGGGGGGGGGGGGGGGGGGGGGGGGGGGGGGGGGGGGGGGGGGGGGGGGGGGGGGGGGGGGGGGGGGGGGGGGGGGGGFGGGGGGGGGGGGGGGGGGGGGGGGGGGGGGGGGGGGGGGGGDGGGGGGGGGGGGGGGGCE?EGGFFGGGGGGGGGGGCFCGFGGFGGCFGFEFGCFGGGFFFCFGGGGGGGCGGGGGGGGGD@BDFGFGFFFCF;D496F=BF4>DFBFFF)#
@M06045:235:000000000-JCY5N:1:1101:22045:9101 1:N:0:CTCAGA
CTTCCACTTGGTCATTTAGAGGAAGTAAAAGTCGTAACAAGGTTTCCGTAGGTGAACCTGCGGAAGGATCATTCATAATAAGTGTTTATGGCACTTCTTAAATCCATATCCACCTTGTGTGCAATGTCAGCCGTTTTCTTTATGAAAGCGGCCAAACATCAACTTATTTTTTAACTGTCTGTCTGAAAACTATTATGAATAAACAATTCAAATACAACTTTCAACAACGGATCTCTTGGCTCTCGCATCGATGAAGAACGCAGCTAAGGCGAGATCGGAAGAGCACACGTCTGAACTCCAG
+
CCCCGGGGGGGGGGGGGGGGGGGGGGGGGGGGGGGGGGGGGGGGGGGGGGGGGGGGGGGGGGGGGGGGGGGGGGGGGGGGGGGGGGGGGGGGGGGGGGGGGGGGGGGGGGGGGGGGGGGGGGGGGGGGGGGGGFGGGGGGGGGGGGGGGGGGGGGGGGGGGGGGGGGGGGGGGGGGGGGGGGGGGGGGGGGGGGGGGGGGGGGGGGGGGGGGGGGGGGGGGGGGGGGGGG*;CFGGGGGGFFFGGGGEGGGFGGGGGGFGDDGGGFCDFGFFGFD4CBDFGFFFFGFFFFFFFFFFFB?,#
@M06045:235:000000000-JCY5N:1:1101:3903:9113 1:N:0:CTCAGA
CTTCCACTTGGTCATTTAGAGGAAGTAAAAGTCGTAACAAGGTCTCCGTTGGTGAACCAGCGGAGGGATCATTACCGAGTGTAAAAACTCCCAAACCATTGTGAACCTACCACTGTTGCTTCGGCGGCCTCGCCCCGGGCGCGTTCGCGCGGCCCGGACCCAGGCGTCCGCCGGAGGCTCCAAACTCTTGTCTTTTAGTGTATTTCTGAGTGGCATAAGCAAATAAATCAAAACTTTCAGCAACGGATCTCTTGGTTCTGGCATCGATGAAGAACGCAGCTAAGGCCAGATCGGAAGAGCG
+
CCCCGGGGGGGGGGGGGGGGGGGGGGGGGGGGGGGGGGGGGGGGGGGGGGGGGGGGGGGGGGGGGGGGGGGGGGGGGGGGGGGGGGGGGGGGFFGFGGGGGGGGGGGGGGGGGGGFGGGGGGGGGGDGGGFGGGGGGGGGGGGEGGGGGGGGGGGGGGGGGGGGGGGGGGGGGGGGGGFGGGGGG?EGGGGGGGGGGGGGGGGGGGGGGGGGGGGGGGGGGCGGGGGGGGGGGGGGGGGFGGGGGGGGGCGGGGGGGGGGFGFGGGGGGCFFGFGFGFFED8@F?GFFFFFFFDEBFFF0#
@M06045:235:000000000-JCY5N:1:1101:14587:9129 1:N:0:CTCAGA
CTTCCACTTGGTCATTTAGAGGAAGTAAAAGTCGTAACAAGGTTTCCGTAGGTGAACCTGCGGAAGGATCATTAATGTATATTGAATTTTATATTCTTTATCAACCCACACTGTGTACCTTTTTACTGTTGCTTCCATGGGACATGGCTCTGCCACGTCGGCCTTATGGCTGGTGAGCGCCCATGGGAGGAAAACGAAACTCTTTGTTACAATTGAAGTCTGTCTGAATTGTTTATATTAAACGTTAAAACTTTCAACAACGGATCTCTTGGTTCTCGCATCGATGAAGAACGCAGCTAAT
+
CCCCGGGGGGGGGGGGGGGGGGGGGGGGGGGGGGGGGGGGGGGGGGGGGGGGGGGGGGGGGGGGGGGGGGGGGGGGGGGGGGGGGGGGGGGGGGGGGGGGGGGGGGGGGGGGGGGGGGGGGGGGFGFGGGGGGGGGGGGGGGGGGGGGGGGGGGGGGGGGGGGGGGGGGGGGGGGGGGGGGGGFGGGGGGGGGGGGGGGGGGGGGGGGGGGGGGGGGGGGGGGGGGGGGGGGGGGGGGGGGGGGGGGGGGGGGGGGGGGFGGGGGGGGGGFFGFFFGFFFGFFFFGFFFFFFFFFFFFFA#
@M06045:235:000000000-JCY5N:1:1101:16681:9130 1:N:0:CTCAGA
CTTCCACTTGGTCATTTAGAGGAAGTAAAAGTCGTAACAAGGTCTCCGTTGGTGAACCAGCGGAGGGATCATTACCGAGTTATTACTCCAAACCCTTTGTGAACCTTACCTATTACTGCTGTTGCCTCGGCGGACGGCCGGGAGGGCACCCCCTCGCGGGGCCGCCCGACCTGCCCCCGCCGGCAGCACCAAACTCTTGAATTTATAGCGAAACTACTTCTGAATAACAAAAACAAACGAATCAAAACTTTCAACAACGGATCTCTTGGTTCCGGCATCGATGAAGAACGCAGCTAAGGCG
+
CCCCGGGGGGGGGGGGGGGGGGGGGGGGGGGGGGGGGGGFGGGGGGGGGGGGGGGGGGGGGGGGGGGGGGGGGGGGGFGFEGGFGGGGGGFFGGGGGGGGGGGGGGGGGGGGGGGGGGGGGGGGGGFGGCFDGGGGGGGGGGGDGGGGGGGGGGGGGGGGGGGGGGGGGGGGGGGGGGGGGGGGGGGCFG8E@FGGGGFGGFGG?FGGGGGGDGGGGDFGGGGGFFGGGGGGGGGGFFEEGCDFGGGGGGGFFGGFGDCCCCC*:FGGGGF?GFGFGF?5><69FGFFF33>>@@A?8:,#
@M06045:235:000000000-JCY5N:1:1101:10712:9145 1:N:0:CTCAGA
CTTCCACTTGGTCATTTAGAGGAAGTAAAAGTCGTAACAAGGTCTCCGTTGGTGAACCAGCGGAGGGATCATTACAGGGTTGCAAAACTCCCAACCATTGTGAACCTACCTCACCGTTGCTTCGGCGGGTGGCCCCCACCAGGGCCGCGCCGGCCCCCGTGCTGGCAACCCGTCAGAGGACCAAAACTCTTCGTCATCACTGGCCTCTCTGAGTAACTTATACAATAAGTCAAAACTTTCAACAACGGATCTCTTGGTTCTGGCATCGATGAAGAACGCAGCTAAGGCAAGATCGGAAGAA
+
CCCCGGGGGGGGGGGGGGGGGGGGGGGGGGGGGGGGGGGGGGGGGGGGGGGGGGGGGGGGGGGGGGGGGGGGGGGGGGGGGGGGGGGGGGGGGGGGGGGGGGGGGGGGGGGGGGGGGGGGGGGGGGGGGGGGGGGGGGGGGGGGGGGGGGGGGGGGGGGGGGGGGGGGGGGGGGGGGGGGGGGGGGGGGGGGGGGGGGGGGGGGGGGGGGGGGGGGGGGGGGGGGGGFGGGGGGGGGGGGGGGGGGGGGGGGGGGGGGGGGGGGGGGGGG4BGFGFG3>EGFFFFGFFFFFFFFFFFFF:#
@M06045:235:000000000-JCY5N:1:1101:15114:9156 1:N:0:CTCAGA
CTTCCACTTGGTCATTTAGAGGAAGTAAAAGTCGTAACAAGGTCTCCGTTGGTGAACCAGCGGAGGGATCATTACAGAGTCTTCTGAACTCCAAACCATTGTGAACATATCATGTTGCTTCGGCGGGATGCCGGGTGGACCAGCGCCCCCGCGCCGCCCGCCGGAGGCCAAACTCTTGTTTTCTAGCGGAATCTTCTGAGTCTTTATAAATAAGCAATCAAAACTTTCAGCAACGGATCTCTTGGCTCTGGCATCGATGAAGAACGCAGCTAAGGCAAGATCGGAAGAGCACACGTCTGAA
+
CCCCGGGGGGGGGGGGGGGGGGGGGGGGGGGGGGGGGGGGGGGGFFGGGGGGGDGGGGGGGGGGGGGGGGGGGGGGGGGGGGGGGGGGGGGGGGGGGGGGGGGGGGFGGGGGGGGGGGGGGGGGGGEGGGGGGGGGGGGGGGGGGGGGGGGGGGGGG@CFEFGGFGEGGGGFGCFFGGGGGGGGGGGGGGGFGGGGFGGGGGGCFGGGGGGGGGGGGFGGGGGGGGGGFFGGFCEGCEGGGGGFGGGGGGGGGGGGED>F9FGGGGGGGGFF=@GFGF:<FFFDBDDF@@:>>FF3F0<<#
@M06045:235:000000000-JCY5N:1:1101:9237:9168 1:N:0:CTCAGA
CTTCCACTTGGTCATTTAGAGGAAGTAAAAGTCGTAACAAGGTTTCCGTAGGTGAACCTGCGGAAGGATCATTCACAATAAGTGTTTATGGCACTTTCAAATCCATACCCACCTTGTGTGCATTGTAAAGGCCCTTTCAACTTTGGAAGATTGGGCTTCATTTTCTCACACGTCTTCAATTGCAAGTCTAACATTCAGAGTAATCAAAACTCGAATACAACTTTCAACAACGGATCTCTTGGCTCTCGCATCGATGAAGAACGCAGCTAAGGCGAGATCGGAAGAGCACACGTCTGAACTA
+
CCCCGGGGGGGGGGGGGGGGGGGGGGGGGGGGGGGGGGGGGGGGGGGGGGGGGGGGGGGGGGGGGGGGGGGGGGGGGGGGGGGGGGGGGGGGGGGGGGGGGGGGGGGGGGGGGGGGGGGGGGGGGGGGGGGGGGGGGGGGGGGGGGGGGGGGGGGGGGGGGGGGGGGGGGGGGGGGGGGGGGGGGGGGGGGGGGGGGGGGGGGGGGGGGGGGGGGGGGGGGGGGGGGGGGGGGGEGFFFGGGGCGGGGGGGGGGGGGGGGGGGGGGGGGGFFGFGFGFFFGEFFFGAAFFFFF3:?FD?)#
@M06045:235:000000000-JCY5N:1:1101:25250:9177 1:N:0:CTCAGA
CTTCCACTTGGTCATTTAGAGGAAGTAAAAGTCGTAACAAGGTCTCCGTTGGTGAACCAGCGGAGGGATCATTACCGAGTTATTACTCCAAACCCTTTGTGAACCTTACCTTTTTGTTGCTCGGCGCACCGCGGGCCGCGGCTTCGGCCCGTCCCGCAGCGCGCCAGAGGACCCAACTCTTCAATTTATAGCGTACCTTCTGATTTACAAAACAAACAAGTTAAAACTTTCAACAACGGATCTCTTGGTTCTGGCATCGATGAAGAACGCAGCTAAGGCTAGATCGGAAGAGCACACGTCG
+
CCCCGGGGGGGGGGGGGGGGGGGGGGGGGGGGGGGGGGGGGGGGFGGGGGGGGGGGGGGGGGGGGGGGGGGGGGGGGGGGGGGGGGFGGGFFGGGGGGGGGGGGGGGFGGGGGGGEGGGGGGGGGGGGGGGGG:FGECEGGGEGGGGGCCCFFFEEGGGGGEEG@CEGFGGGGGGGGFGGGFDGGGGGGGGGGGGGGG9CF?CFGF9E7FFCFGFGGGGGGFGGFFGEGG7FG?@CGEGC3>7:A**2<9>FDFGGGGD:CFFC7DC<C5>:DFG=FF?9*8F49DB3>E@5)0707;84#
@M06045:235:000000000-JCY5N:1:1101:20998:9178 1:N:0:CTCAGA
CTTCCACTTGGTCATTTAGAGGAAGTAAAAGTCGTAACAAGGTTTCCGTAGGTGAACCTGCGGAAGGATCATTACCTAGAGTATTGTAGGCTTTGTCCTGCTGTCTCTTACCCATGTTTTTTGAGTACTTACGTTTCCTCGGCGGGTTCGCCCGCCGATTGGACAATTTAAACCCATTGCAGTTGCAATCAGCGTCTGAAAAACTTTAATAGTTACAACTTTCAACAACGGATCTCTTGGTTCTGGCATCGATGAAGAACGCAGCTAAGGCAAGATCGGAAGAGCACACGTCTGAACTCCA
+
CCCCGGGGGGGGGGGGGGGGGGGGGGGGGGGGGGGGGGGGGGGGGGGGGGGGGGGGGGGGGGGGGGGGGGGGGGGGGGGGGFGGGGGGGGGGGGGGGGGGGGGGGGGGGGGGGGGGGGGGGGGGGGGGGGGGGGGGGGGGGGGGGGGGGGGGGGGGGGEGGGGGGGGGGGGGGGGGGGGGGGGGGGGGGGGGGGGGGGGGGGGGGGGGGGGGGGGGGGGGGGGGGGGGGGGGGGGGGGGGGGGGGGGGGGGGGGFGFGGGGGGGGGGGGGFFGFGFGFFFGFFFFGFFFFFFFFFDFFFF#
@M06045:235:000000000-JCY5N:1:1101:8704:9179 1:N:0:CTCAGA
CTTCCACTTGGTCATTTAGAGGAAGTAAAAGTCGTAACAAGGTCTCCGTAGGTGAACCTGCGGAGGGATCATTACACAAATATGAAGGCGGGCTGGCACCTCTCGGGGTGGCTAGCCTTGCTGAATTATTCCACCCGTGTCTTTTGCGTACTTCTTGTTTCCTTGGTGGGCTCGCCCACCACAAGGACCAACCCATAAACCTTTTTGTAATGGCAATCAGCGTCAGTAACAATGTAATAATTACAACTTTCAACAACGGATCTCTTGGTTCTGGCATCGATGAAGAACGCAGCTAAGGCCG
+
CCCCGGGGGGGGGGGGGGGGGGGGGGGGGGGGGGGGGGGGGGGGGGGGGGGGGGGGGGGGGGGGGGGGGGGGGGGGGGGGGGGGGGGGGGGGGGGGGGGGGGFFGGGGGGGGGGGGGGGGGGGGGGGGGGGGGGGGGGGGGGGGGGGGGGGGGGGGGGGGGGGG9FGGGGF@FEGGGGGGGGGGGGGGGGGGGGGGGGGGGGGGGGGFGCGGGGGGGGGGGGGGGGGGGGGGGG7?CEGGGGGCGGGGGFGGGGGGGGGGEDFGGGGGGGFFGFGFGFF@GFFF?GFFFDDEFFFDFF?1#
@M06045:235:000000000-JCY5N:1:1101:10251:9182 1:N:0:CTCAGA
CTTCCACTTGGTCATTTAGAGGAAGTAAAAGTCGTAACAAGGTTTCCGTAGGTGAACCTGCGGAAGGATCATTACAAGTATCCAAACTTTACCTAATTGTGAACTAGTTGTGATGAATGTTGTAGCAGGAGAAGAGTTTTGATGTTGGGCAAATGTTTTATACATGTGCCCAACAGCATTACTCTTGCTTCTCCTGTCAAAGTTCTCAACAAACTCTTGTTAAAATTATTTTGTCTGATAATGTTATATGATAAATTTCATACAACTTGCAGCGATGGATCTCTTGGCTCTGGCATCGATT
+
CCCCGGGGGGGGGGGGGGGGGGGGGGGGGGGGGGGGGGGGGGGGGGGGGGGGGGGGGGGGGGGGGGGGGGGGGGGGGGGGGGGGGGGGGGGGGGFFGGGGGGGGGGGGGGGGGGGGGGGGGGGGGGGGGGGFGGGGGGGGGGGGGGGGGGGGGGGGGGGGGGGGGGGGGGGGGGGGGGGGGGGGGGGGGGGGGGGGGFGGGGGGGGGGGGGGFGGGGGGGGGGFGGGGGGGGGGGGGGFFFGGGGGGGGGFGGGGGFGGGGGGFGFGGGGFFGECFGDAFGFFFFGFFFFFFFFFFFF@0#
@M06045:235:000000000-JCY5N:1:1101:25123:9185 1:N:0:CTCAGA
CTTCCACTTGGTCATTTAGAGGAAGTAAAAGTCGTAACAAGGTTTCCGTAGGTGAACCTGCGGAAGGATCATTCATAATTGAGTGTTTTATGGCACTCTTTAAAAAAATCCATATCCACCTTGTGTGCAATGTTTTTGGACTCTCTGTACGTTGATATCCCTTTGGGTCCGATAGGACTTTAGGGGAAGGAAAACCTTAAGAGGGTTTGATCAACTTAACACCTTTAAAGCAGTTTGTCTGAATATCTATTTCTGAATAAACATAATTCAAAAATACAACTTTCAACAACGGATCTCTTGA
+
CCCCGGGGGGGGGGGGGGGGGGGGGGGGGGGGGGGGGGGGGGGGGGGGGGGGGGGGGGGGGGGGGGGGGGGGGGGGGGGGGGGGGGGGGGGGGGGGGGGGGGGGGGGGGGGGGGGGGGGGGGGGGGGGGGGGGGGGGGGGGGGGGGGGGGGGGGGGGGGGGGGGGGGGGGGGGGGGGGGGGGGGGGGGGGGGGGGGGFFGGGGGGGGGGGGGGGGGGGGGGGGGGFGGGGFGGGGGGGGDGFGGGGGG7B=FCGGGGGGGGGGGGD=DFGFFGFGFGFFFGFFFFFFFFFFB>EFFFFA2#
@M06045:235:000000000-JCY5N:1:1101:11717:9202 1:N:0:CTCAGA
CTTCCACTTGGTCATTTAGAGGAAGTAAAAGTCGTAACAAGGTTTCCGTAGGTGAACCTGCGGAAGGATCATTCACAATAAGTGTTTATGGCACTTTCAAATCCATACCCACCTTGTGTGCATTGTAAAGGCCCTTTCAACTTCGGAAGATTGGGCTTCATTTTCTCACACGTCTTCAATTGCAAGTCTAACATTCAGAGTAATCAAAACTCGAATACAACTTTCAACAACGGATCTCTTGGCTCTCGCATCGATGAAGAACGCAGCTAAGGCCAGATCGGAAGAGCACACGTCTGAACCC
+
CCCCFGGGGG?EFE@EGGFGGFCGGDF<FGACFFGFGGGDGGFDFFAFEDFCGGFDFGGFFGCCF:BCAFGGD<CCCFFFGGGGFFFGGGG?FEFGGGGGGDFEFGGG@CFGGGFEEGFFEFGFGGGFGGGGFDGGGFFFFDADGGGCFDEFGFGGGDFGFGCFGFFAFFGGEGGG;CGGGDGFGB3>;DEGGDFFGD9DFCGGEGGGGCFCGGGGGGGGGEGFCGGFGG>CEGDEFFGGCC4,=4;5CD494*7:<FG7EFCCCDCD:C)5;5FF5=FF<>BFF4FF)).)8)<BFF?(#
@M06045:235:000000000-JCY5N:1:1101:24487:9213 1:N:0:CTCAGA
CTTCCACTTGGTCATTTAGAGGAAGTAAAAGTCGTAACAAGGTTTCCGTAGGTGAACCTGCGGAAGGATCATTAATGTATATTGAATTTTATATTCTTTATCAACCCACACTGTGTACCTTTTTACTGTTGCTTCCATGGGACATGGCTCTGCCACGTCGGCCTTATGGCTGGTGAGCGCCCATGGGAGGAAAACAAAACTCTTTGTTACAATTGAAGTCTGTCTGAATTGTTTATATTAAACGTTAAAACTTTCAACAACGGATCTCTTGGTTCTCGCATCGATGAAGAACGCAGCTAAC
+
CCCCFCGGA9EFEC@FD<FFGEGG@CE<FCACFFGGGE9CFDFEFEFGGGGGGDGGGGFFCCEDC7FE@F@EEFEAFGGFGGCGFGDEGEGGFGD<FFGFFGGGGGGGGGGGFEFEEFGCFE9EEFFCFEFFGGGB<<?EGGGFDFCFFGFFFECFGBFGGGEGFGFGFGFGDFGCCGGDGCEFGFFFGCG?FFCGFFCGF@FGGGGFFDC=BDC7EEFDFGE;CFECCFGGGGFF:CEFFEFGFFGGGFGGGCF:B7C<7DGDDGGGGGFA::CBDF3)8:>5)2;A68AFFB>;@BB:#
@M06045:235:000000000-JCY5N:1:1101:24387:9215 1:N:0:CTCAGA
CTTCCACTTGGTCATTTAGAGGAAGTAAAAGTCGTAACAAGGTTTCCGTAGGTGAACCTGCGGAAGGATCATTATCGAATGAACGAAGCGCGCGGTTGCTGCTGGTCGTTCGCGCGACAACGTGCACGCCGCCGTTTCTCTTTCATCCATCCACCCCTTCTGTGCACTTTCCGTGGACCGTGAATCTCTCGCGGTCTATGATTTACACGCTCCGTAACCTGCGAATGAATGCATCGTTCGAGCATTTCGTCTCGATATAATCTAATACAACTTTCAACAACGGATCTCTTGGCTCTCGCAG
+
CCCCGGGGGGGGGGGGGGGGGGGGGGGGGGGGGGGGGGGGGGGGGG9FGGGGGGGGGGGGGGGGGGGGGGGGGGGGGGGGGGGGGGGGGGGGGGGGGGGGGGGGGGGGGGGGGGGGGGGGGGGGGGGGGGGGGGGGGGGGGGGGGGGGGGGGGGGGGGGGGGGGGGGGGGGGGGGGGGGGGGGGGGGGGGGGGGGGGGGGGGGGGGGGGGGGGGGGGGGGGGGGEEGGGGGGGGGGGGGGGGGGGGGGFGGGGGCCFGG=FGGGGGGGGGFFGFGFGFF4<;B>5DFFFFFFFFFBF?F(#
@M06045:235:000000000-JCY5N:1:1101:8696:9306 1:N:0:CTCAGA
CTTCCACTTGGTCATTTAGAGGAAGTAAAAGTCGTAACAAGGTTTTCCTTCCGGTTGAAACGTCAACTACTGAAGCCTGACACAGCGACTATAAACACCTGTGGAGTTGTGTGGCGCCACGCAACAATACCGCCGAAATGCTGTGATCACGGATGGATGCACCCGTGTACCAGCAGCCCAGTTCACATGTGAACTAGGCCCACAGATCAAGTTGCGGTGGTCAAGGCATAAACTTTGACTACGATATGATCGATTTTTGGCTGTGACGGTCAAACCACCATGTTCCGTAGGTGAACCTGCG
+
CCCCGGGGGGGGGGGGGGGGGGGGGGGGGGGGGGGGGGGGGGGGGGGGGGGGGGGGGGGGGGF@FEFGGGGGGGGGGGGGGGGGGGGCCGGGGGGGGGGGGGGGGGGFGGGGGGGGGGGGGGGGGGGGGGGGGGGGGGGGGGGGGGGGGGGGGGGGGGGGGGGGGGGGGGGGGGGGGGGGGCFGGGGGGGGFDCFGGGDDE@EEGGGFFFGG9CGGGGGGGGGGGGGGGF+>EGFFCFGGGFGGGGGG9CFGGGGDFFDGFGGGGGGGGGFB9?CF43<@FFFFBGFFFFFF48*)8<<(#
@M06045:235:000000000-JCY5N:1:1101:24045:9307 1:N:0:CTCAGA
CTTCCACTTGGTCATTTAGAGGAAGTAAAAGTCGTAACAAGGTTTCCGTAGGTGAACCTGCGGAAGGATCATTACTGAAGACCATAGGGTTTTGAGACTGCGTCAATATTGGCGTGTTGCTCGACCCTTACTCTTTATCCACACACACCTTTGTGCACCATGGGACGATAAAAAGTCCCCTTTTATACATAAACACCAAGTTATATGCATGTTTTTATACACTCTACGGAGTAATATACAACTTTCAACAACGGATCTCTTGGCTTTCGCATCGATGAAGAACGCAGCTAAGGCTAGATCT
+
CCCCGGGGGGGGGGGGGGGGGGGGGGGGGGGGGGGGFGGGGFGGGGCFGGGGFFGGGGGCFGGGGGGGCFDGGGGGGGGGGGGFGGGGGGGGGGDGDGGGGGGGGCFDFGGGGGGGGGGGFFGEGGGGGGGGGCEGGGGGGGCGGGGGGGGGGGGGGGGGGGGFGGGEFGGCGGGGGFGGGGGGGFFGGGGGGGGFCCFGGGGGFGFGGGGGGFGGGGGCCGGGGCCCAEGGCCGGG@CF4FC4CFGFGDFGDGGDGGCFG7=DFGGGGGFFG>CAF4=@7@F@EDEFFFFFFFF?:>B)#
@M06045:235:000000000-JCY5N:1:1101:14872:9360 1:N:0:CTCAGA
CTTCCACTTGGTCATTTAGAGGAAGTAAAAGTCGTAACAAGGTCTCCGTTGGTGAACCAGCGGAGGGATCATTACCGAGTTTACGACTCCCAAACCCCTGTGAACATACCACTTGTTGCCTCGGCGGATCAGCCCGCTCCCGGTAAAACGGGACGGCCCGCCAGAGGACCCCTAAACTCTGTTTCTATATGTAACTTCTGAGTAAAACCATAAATAAATCAAAACTTTCAACAACGGATCTCTTGGTTCTGGCATCGATGAAGAACGCAGCTAAGGCCAGATCGGAAGAGCACACGTCTGG
+
CCCCGGGGGGGGGGGGGGGGGGGGGGGGGGGGGGGGGGGGGGGGGGGGGGGGGGGGGGGGGGGGGGGGGGGGGGGGGGGGGGGGGGGGGGGGGGGGGGGGGGGGGGGFGGGGGGGGGGGGGGGGGGGGGGGGGGGGGGGGGGGGGGGGGGGGGGGGGGGGGGGGGGGGGGGGGGGGGGGGGGGGGGGGGGGGGGGGGGGGGGGGGGGGGGGGGGCFGGGGGGGFGGGGGGGGGGGGGGGGGGGGGGGGGGGGGGGGDGFF7DGGGGG<CGFFGF9@GF@FF@FF>C@@4<F:F@F6<<7,#
@M06045:235:000000000-JCY5N:1:1101:5261:9370 1:N:0:CTCAGA
CTTCCACTTGGTCATTTAGAGGAAGTAAAAGTCGTAACAAGGTCTCCGTTGGTGAACCAGCGGAGGGATCATTACAGAGTTGCAAAACTCCCAACCATTGTGAACCTACCTCACCGTTGCTTCGGCGGGTGGCTCCCACCGGGGCCGCGCCGGCCCCCGTGCCGGCAGCCCGTCAGAAGACCAAAACTCTTCGTCATCAGTGGCCTCTCTGAGTAACTTATACAATAAGTCAAAACTTTCAACAACGGATCTCTTGGTTCTGGCATCGATGAAGAACGCAGCTAAGGCAAGATCGGAAGAG
+
CCCCGGGGGGGGGGGGGGGGGGGGGGGGGGGGGGGGGGGGGGGGGGGGGGGGGGGGGGGGGGGGGGGGGGGGGGGGGFGGGGGGGGGGGGGGGGGGGGGGGGGGGGGGGGGGGDGGGGGGGGGGGGGGGGGGGGGGGGGGGGGGGGGGGGGGGGGGGGGGDGGGGGGGGGGGFGGGGGGGGGGFGGGGGGGGGGGGGGGGGGGGGFGGGGGGGGGGGGGGGGGGGGGGGCGGGGGGGGGGGGGGGGGGGGGFFGGGGGGGGFGGGGGGGGFFGFGFGFFFGF7?BCFFFFFF=@F:BBB:#
@M06045:235:000000000-JCY5N:1:1101:22577:9376 1:N:0:CTCAGA
CTTCCACTTGGTCATTTAGAGGAAGTAAAAGTCGTAACAAGGTCTCCGTTGGTGAACCAGCGGAGGGATCATTACCGAGTTATTACTCCAAACCCTTTGTGAACCTTACCTTTTTGTTGCTCGGCGCACCGCGGGCCGCGGCTTCGGCCCGTCCCGCAGCGCGCCAGAGGACCCAACTCTTCAATTTATAGCGTACCTTCTGATTTACAAAACAAACAAGTTAAAACTTTCAACAACGGATCTCTTGGTTCTGGCATCGATGAAGAACGCAGCTAAGGCGAGATCGGAAGAGCACACGTCT
+
CCCCGGGGGGGGGGGGGGGGGGGGGGGGGGGGGGGGGGGGGGGGGGGGGGGGGGGGGGGGGGGGGGGGGGGGGGGGGGGGGGGGGGGGGGGGGGGGGGGGGGGGGGGGGGGGGGGGGGGGGGGGGGGGGGGGGGGGGGGGGGGGGGGGGGGGGGGGGGGGGGGGGGGGGGGGGGGGGGGGGGGGGGGGGGGGGGGGGGGGFGGGGGGGGGGGGGGGGGGGGGGGGGGGGGGGGGGGGGGGGG>FGGGGGGGGFGGGGGGGGGGGGGGGGCD>D@GFGFF77::@FGFDF>50595256<1#
@M06045:235:000000000-JCY5N:1:1101:19569:9406 1:N:0:CTCAGA
CTTCCACTTGGTCATTTAGAGGAAGTAAAAGTCGTAACAAGGTTTCCGTAGGTGAACCTGCGGAAGGATCATTCACAATAAGTGTTTATGGCACTTTCAAATCCATACCCACCTTGTGTGCATTGTAAAGGCCCTTTCAACTTCGGAAGATTGGGCTTCATTTTCTCACGCGTCTTCAATTGCAAGTCTAACATTCAGAGTAATCAAAACTCGAATACAACTTTCAACAACGGATCTCTTGGCTCTCGCATCGATGAAGAACGCAGCTAAGGCAAGATCGGAAGAGCACACGTCTGAACTA
+
CCCCGGGGGGGGGGGGGGGGGGGGGGGGGGGGGGGGGGGGGGGGGGGGGGGGGGGGGGGGGGGGGGGGGGGGGGGGGGGGGGGGGGGGGGGGGGGGGGGGGGGGGGGGGGGGGGGGGGGGGGGGGGGGGGGGGGGGGGGGGGGGGGGGGGGGGGGGGGGGGGGGGGGGGGGGGGGGGGGGGGGGGGGGGGGGGGGGGGGGGGGGGGGGGGGGGGGGGGGGGGGGGGGGGGGGGGGGGGGGGGGGGGGGGGGGGFGGGGGGGGGGGGGGGGFFGFGFGFFFGFEFFGFFFFFFFFFFFFF)#
@M06045:235:000000000-JCY5N:1:1101:9737:9407 1:N:0:CTCAGA
CTTCCACTTGGTCATTTAGAGGAAGTAAAAGTCGTAACAAGGTCTCCGTTGGTGAACCAGCGGAGGGATCATTACCGAGTTTACAACTCCCAAACCCCTGTGAACATACCACTTGTTGCCTCGGCGGATCAGCCCGCTCCCGGTAAAACGGGACGGCCCGCCAGAGGACCCCTAAACTCTGTTTCTATATGTAACTTCTGAGTAAAACCATAAATAAATCAAAACTTTCAACAACGGATCTCTTGGTTCTGGCATCGATGAAGAACGCAGCTAAGGCCAGATCGGAAGAGCACACGTCTGC
+
CCCCGGGGGGGGGGGGGGGGGGGGGGGGGGGGGGGGGGGGGGGGGGGGGGGGGGGGGGGGGGGGGGGGGGGGGGGGGGGGGGGGGGGGGGGGGGGGGGGGGGGGGGGGGGGGGGGGGGGGGGGGGGGGGGGGGGGGGGGGGGGGGGGGGGGGGGGGGGGGGGGGGGGGGGGGGGGGGGGGGGGGGGGGGGGGGGGGGGGGGGGGGGGGGGGGGGGGGGGGGGGGGGGGGGGGGGGGGGGGFGGGGGGGGGGGGGGGEFCFGGGGGGGGGGFFGFGFGFFFGFFFFGFBFFFFFFFBF??:#
@M06045:235:000000000-JCY5N:1:1101:8200:9410 1:N:0:CTCAGA
CTTCCACTTGGTCATTTAGAGGAAGTAAAAGTCGTAACAAGGTTTCCGTAGGTGAACCTGCGGAAGGATCATTCATAATTGAGTGTTTTATGGCACTCTTTAAAAAATCCATATCCACCTTGTGTGCAACGTTTTTGAACTCTCTGGCATTAAAAAGCCAAGAGGGTTTGATTAACTTAACACCTTTAAAGCAGTTTGTCTGAATATCTATTTCTGAATAAACATAATTCAAAAATACAACTTTCAACAACGGATCTCTTGGCTCTCGCATCGATGAAGAACGCAGCTAAGGCAAGATCGC
+
CCCCGGGGDFGGGGGEEGFGGGDGGGGGGGGGGGGFGGFFGGGGGGGGFFGFFFGGGGGGFGGGEFEGFGGDGGGGGGGGGGGGFEEFGGGGGGGFGGFGGGGGGGDFFGGGFFGGGGGGFGGGGGGGGGDFFFEBGFCGGGAEGFFGGGFGGGGGGGGGGGGGGGGDGGGGDGFGGFFGGGGGGGFGGGGGFDDFCFEGGGGGGGGGGGGGGGGGGGEC7DGGGFF;:FG:;FFFGGGGGGGGGGGGGGGGCGGGGGGGGGGGFGGGGGDBGACADFFFGF>DBG>4;AF4AAFFA494#
@M06045:235:000000000-JCY5N:1:1101:7760:9411 1:N:0:CTCAGA
CTTCCACTTGGTCATTTAGAGGAAGTAAAAGTCGTAACAAGGTCTCCGTTGGTGAACCAGCGGAGGGATCATTACCGAGTTATTACTCCAAACCCTTTGTGAACCTTACCTTTTTGTTGCTCGGCGCACCGCGGGCCGCGGCTTCGGCCCGTCCCGCAGCGCGCCAGAGGACCCAACTCTTCAATTTATAGCGTACCTTCTGATTTACAAAACAAACAAGTTAAAACTTTCAACAACGGATCTCTTGGTTCTGGCATCGATGAAGAACGCAGCTAAGGCTAGATCGGAAGAGCACACGTCC
+
CCCCGGGGGGGGGGGGGGGGGGGGGGGGGGGGGGGGGGGGGGGGGGGGGGGGGGGGGGGGGGGGGGGGGGGGGGGGGGGGGGGGGGGGGGGGGGGGGGGGGGGGGGGGGGGGGGGGGGGGGGGGGGGGGGGGGGDGGGGGGGGGGGGGGGGGGGGGGGGGGGGGGGGGGGGGGGGGGGGGGGGDGFGGGGGGGGGGGGGGGGGGGGGGFFGGFFGGGGGGGGGGGGGGGGGGGGGGGGGGGGGFDGGFGFGGGGGGDGDFGGGGF=FGDGFFDFGFGFFFFFFFFGFBE@F>:?F?FFF1#
@M06045:235:000000000-JCY5N:1:1101:23074:9416 1:N:0:CTCAGA
CTTCCACTTGGTCATTTAGAGGAAGTAAAAGTCGTAACAAGGTCTCCGTTGGTGAACCAGCGGAGGGATCATTACAGAGTTGTAAAACTCCCAAACCACTGTGAACATACCCGTACCGTTGCCTCGGCGGGCGGCCCCAGGGCGGGGCCGCAGCCTCCTAGCGGAGGCGCCCGCCGCAGGCCACAGCAACTATACTTATCCACTGGCCCCTCTGAGTACACCACAAACAATTAAAACTTTCAACAACGGATCTCTTGGTTCTGGCATCGATGAAGAACGCAGCTAAGGCTAGATCGGAAGG
+
CCCCGGGGGGGGGGGGGGGGGGGGGGGGGGGGGGGGGGGGGGGGGGGGGGGGGGGGGGGGGGGGGGGGGGGGGGGGGGGGGGGGGGGGGGGGGGGGGGGGGGGGGGGGGGGGGGGGGGGGFGGGGGGGFGGGGGGGGGGGGGGGGGGGGGGGGGGEGGGGGGGGGGGGEEGGGGGGGGGGGGGGGGFFGGGGFDGGGGGGGFDGGGGGGGFGFGGGFGC9EG=CCGGGGGGGGGGGFFGGGGGFGGFDEGGGFGFGFFGFGF7>F4>7DCFFGFGFCFFFGEEFFDFF;99>F4=?FB2(#
@M06045:235:000000000-JCY5N:1:1101:9578:9450 1:N:0:CTCAGA
CTTCCACTTGGTCATTTAGAGGAAGTAAAAGTCGTAACAAGGTCTCCGTTGGTGAACCAGCGGAGGGATCATTACCGAGTTTACACTCATAACCCTTTGTAAACATTATAACTTATTACTTCGACGGCTTCTCCGGGAGCCCGCCGGCGTTTCAGTATCTCTATTTATACCCGACGATACATCTAAGTGTTCTTAGCGAACTATAAAAACTTTTAACAACGGATCTCTTAGTTCTAGCATCGATGAAGAACGCAGCTAAGGCCAGATCGGAAGAGCACACGTCTGAACTCCAGTCACCTCT
+
CCC@CFFGFFFGGGGFE<FFC<AFGGGFEGC;@@FFDFEEDGGGA@E@C@@8F<CFFEFFGGCGGGECC<CFG9EFBC@FFFGDEFEGGGDDF8EAFFFF<CFE<<E9FFGGGGGFFGDFFFGGGCEGEEFF9FE:FEEECCE7>CCFGCGGFCFFFC=@FDFDFFC<AAEGG@ECF<FEGGDFFE9D@;9;CFEFFDE7CE9FGFF<EGGGFGFGGGCEE8:CCFFGGCFFFCFGGGFEDCF7FGCFFGGDDDCGGGFGFGGGFC=DFD@@GF47CF@FGFFFF=7@4@FF@BF<B781#
@M06045:235:000000000-JCY5N:1:1101:3231:9456 1:N:0:CTCAGA
CTTCCACTTGGTCATTTAGAGGAAGTAAAAGTCGTAACAAGGTCTCCGTTGGTGAACCAGCGGAGGGATCATTACCGAGTTTTTACGCTCCAAACCCCATGTGAACCTATACCTACGCCGTTGCTTCGGCGGGCTTTCAAGCCCCGGGCAGCCGCCTCCCCCCCGACGCCCTCGCGCCTGGGAGGGGGAGGGCACCCGGAACCAGGCGCCCGCCGGAGGATACAACCAAAAAAACTCTTGTGTTTTCCAATGCATGTCTGAGTGGATTTTTGCAAATCAAAATGAATCAAAACTTTCAAAC
+
@CCCFGGGFFCFGFG,C@EFGGGGGFGGGGF6CCDFGEDFFFFAFC@FFFFE,CA@FDFFEGGGGGEE8F@AFCGAF7FCFFFGDGGG,B+C6CCD4BCCEEFGFGGGAF9EGACFFEEG>?FGFGGGGGGGGGGGGGGGGGGGC+CF7B>F7>F:F@FCEC:FF7<<F@F7CFE:ED5CF5FGGE5EEGGG5:CF>EGEGE5EC88?C8::EEGG5EE*<FGGFF858;A55/8<<9F9?EFGFFGFC009D7CG?G:FFDG>C*00CFF)**0*:/6=*/6BF:B?*98=FF6AFA>)#
@M06045:235:000000000-JCY5N:1:1101:18319:9465 1:N:0:CTCAGA
CTTCCACTTGGTCATTTAGAGGAAGTAAAAGTCGTAACAAGGTTTCCGTAGGTGAACCTGCGGAAGGATCATTCATAATCAAGTGTTTTTATGGCACTTTCAAAAATCCATATCCACCTTGTGTGCAATGTCATCTCTCTGGGGGCTGCCGGCTGTCAAAAGCCGTGTGGTCACCTTTGGGATTTATATCTACTCAGAACTTTAGTGATTTTGTCTGAAACATATTATGAATACTTAATTCAAAATACAACTTTCAACAACGGATCTCTTGGCTCTCGCATCGATGAAGAACGCAGCTAAG
+
CCCCGGGGGGGGGGGGGGGGGGGGGGGGGGGGGGGGGGGGGGGGGGGGGGGGGGGGGGGGGGGGGGGGGGGGGGGGGGGGGGGGGGFGGGGGGGGGGGGGGGGGGGGGGGGGGGGGGGGGGGGGGGGGGGGGGGGGGGGGGGGGGGGGGGGGGGGGGGGGGGGGGGGGGGGGGGGGGCFGGGGGGGGGGGGGGGGGGGGGGGGGGGGGGGGGGGGGGGGGGGGGGGGGGGGGGGGGGGGGGGGGGGGGGGGGGGGGGGGGGGGGGGGGGG=FGFGFGFFEGFFFFGFFFFFFFDFFFFFF#
@M06045:235:000000000-JCY5N:1:1101:17411:9489 1:N:0:CTCAGA
CTTCCACTTGGTCATTTAGAGGAAGTAAAAGTCGTAACAAGGTCTCCGTTGGTGAACCAGCGGAGGGATCATTACCGAGTTATTACTCCAAACCCTTTGTGAACCTTACCTTTTTGTTGCTCGGCGCACCGCGGGCCGCGGCTTCGGCCCGTCCCGCAGCGCGCCAGAGGACCCAACTCTTCAATTTATAGCGTACCTTCTGATTTACAAAACAAACAAGTTAAAACTTTCAACAACGGATCTCTTGGTTCTGGCATCGATGAAGAACGCAGCTAAGGCTAGATCGGAAGAGCACACGTCG
+
CCCCGGGGGGGGGGGGGGGGGGGGGGGGGGGGGGGGGGGGGGGGGGGGGGGGGGGGGGGGGGGGGGGGGGGGGGGGGGGGGGGGGGGGGGGGGGGGGGGGGGGGGGGGGGGGGGGGGGGGFGGGGGGGGGGGGGGGGGGGGGGGGGGGGGGGGGGGGGGGGGGGGGGGGGGGGGGGGGGGGGGGGGGGGGGGGGEGGGGGGGGGFGGGFCFFGGGGGGGGGGGGGGGGGGFGGGGGGGGGGDGGGFGFFGGGGGGGGGGGGFFGGGGGGGFFGFGFGFFFGFFFFGFFFFF>FFFBFFB:#
@M06045:235:000000000-JCY5N:1:1101:16737:9499 1:N:0:CTCAGA
CTTCCACTTGGTCATTTAGAGGAAGTAAAAGTCGTAACAAGGTTTCCGTAGGTGAACCTGCGGAAGGATCATTACCGAGTGCGGGTTCCAACGAGCCCAACCTCCCACCCGTGTTTACCATGACCGCGTTGCCTCGGCGGGCCCACTGGGGCCTGGCCCCGGTCGCCGGGGGGCTTCTGCCCCCGGGTCCGCGCCCGCCGACGCACCCTGGAACCCTGTCTGAATAGTGAGTCTGAGTCTATGATCAAATCATTAAAACTTTCAACAACGGATCTCTTGGTTCTGGCATCGATGAAGAACG
+
CCCCGGGGGGGGGGGGGGGGGGGGGGGGGGGGGGGGGGGGGGGGGGGGGGGGGGGGGGGGGGGGGGGGGGGGGGGGGGGGGGGGGGGGGGGGGGGGGGGGGGGGGGGGGGGGGGGGGGGGGFGGGGGGGGGGGGGGGGGGGGGGGGFGGGGGGGGFGGGGGGGGGGGGGDCGGGGGGGGGGGGGGGEGEGGGGGGGGGG>EGDG58CGGGGGCFFCEF8CFGGGFF9<@7C9C7@7:<?CFGG?EFDFFFGDGCGGG7DFGGGGF7D<FDBDCD7FFFFFGF=9FFFFFFE:749<FAF(#
@M06045:235:000000000-JCY5N:1:1101:12078:9507 1:N:0:CTCAGA
CTTCCACTTGGTCATTTAGAGGAAGTAAAAGTCGTAACAAGGTTTCCGTAGGTGAACCTGCGGAAGGATCATTACCGAGTGAGGGTCTCTCAGGCCCGACCTCCCACCCTGTGTTTTTGTGACCTTGTTGCTTTGGCGGGCCCGCCTCGATGAGAGGCCGCCGGAAGCTCACCGCTTTGGGCCCGTGCCCGCCAGTAGCCCCCTTAAATTCTTAATAAACCTGTCGTCTGAGTCCACGGATATAATGAAAAAAAACTTTCAACAACGGATCTCTTGGCTCTCGCCTCGATGAAGAACGCAA
+
CCCCGGGGGGGGGGGGGGGGGGGGGGGGGGGGGGGGGGGGGGGGGGGGGGGGGGGGGGGGGGGGGGGGGGGGGGGGGGGGGGGGGGGGGGGGGGGGGGGGGGGGGGGGGGGGGGGGGGGGGGGGGGGGGGGGGGEGGGGGGGGGGGGGGGGGGGGGGGGGGGGGCGGGFGGGGGGGGGGGGGGGGEEEGGGGGCGEFGGGGGGGGGGGGGGCE?CGGGGGGGGGGGGGGGGGGG?CGGGC*1CCECFAFGGGGGGD?DGGGGGGGFGGD3>=7@GBGF4FC?@E)177>FFFF?BBF><(#
@M06045:235:000000000-JCY5N:1:1101:14014:9530 1:N:0:CTCAGA
CTTCCACTTGGTCATTTAGAGGAAGTAAAAGTCGTAACAAGGTCTCCGTTGGTGAACCAGCGGAGGGATCATTACTGAGTGTTTTTTCCAACCCCATAACCCTATGTGAACCTTTATACCACGTTGCTTCGGCGGCGCGTTTCCCCCCCCCGCGGGGGGCGTGCCCGCCGGCGATATCCAGTCTCTCAGTCAAGAACCGACGTTACTTCTGAGTGTTCTAAGCGAACTGTTAAAACTTTCAACAACGGATCTCTTGGTTCCAGCATCGATGAAGAACGCAGCTAAGGCTAGATCGGAAGAA
+
CCCCGGGGGGGGGGGGGGGGGGGGGGGGGGGGGGGGGGGGGGGGGGGGGGGGGGGGGGGGGGGGGGGGGGGGGGGGGGGGGGGGGGGGGGGGGGGGGGGGGGGGGGGGGGGGGGGGGGGGGGGGGGGGGGGGGGGGGGGGGGGGGGGGGGGGGGGGGGGGGGGGGGGGGGGGGGGGGGGGGGF9?9@FGGGGGGGGGGGGGGGGGGGGGGGGGGFGGGGGGGGGGGGGGGGGGGGGGGGGGGFGGGGGDDG>FGGGGGGGGGGGGGGGGGFFG?FFGFFFGE:FBGFFF4)9@FFFFFB1#
@M06045:235:000000000-JCY5N:1:1101:11370:9537 1:N:0:CTCAGA
CTTCCACTTGGTCATTTAGAGGAAGTAAAAGTCGTAACAAGGTCTCCGTTGGTGAACCAGCGGAGGGATCATTACAGAGTTGCAAAACTCCCAACCATTGTGAACCTACCTCACCGTTGCTTCGGCGGGTGGCCCCCACCAGGGCCGCGCCGGCCCCCGTGCCGGCAACCCGTCAGAGGACCAAAACTCTTCGTCATCACTGGCCTCTCTGAGTAACTTATACAATAAGTCAAAACTTTCAACAACGGATCTCTTGGTTCTGGCATCGATGAAGAACGCAGCTAAGGCGAGATCGGAAGAT
+
CCCCGGGGGGGGGGGGGGGGGGGGGGGGGGGGGGGGGGGGGGGGGGGGGGGGGGGGGGGGGGGGGGGGGGGGGGGGGGGGGGGGGGGGGGGGGGGGGGGGGGGGGGGGGGGGGGGGFGGGGGGGGGGGGGGGGGGGGGGGGGGGGGGGGGGGGGGGGGGGGGGGGGGGGGGGGGGGGGGGGGGGGGGGGGGGGGGGFGGGGGGGGFGGGGGGGGGGGGGGGFGGGGGGGGGGGGGDGGGGCGGGGFG:=CDGGGGFGGGGFGGGGGGDFFFFG?GFGF@BGF??FGF?>DEFFFFFFFB1#
@M06045:235:000000000-JCY5N:1:1101:5061:9538 1:N:0:CTCAGA
CTTCCACTTGGTCATTTAGAGGAAGTAAAAGTCGTAACAAGGTTTCCGTAGGTGGACCTGCGGAAGGATCATTCATAATTGAGTGTTTTATGGCACTCTTTAAAAAAATCCATATCCACCTTGTGTGCAATGTTTTTGGACTCTCTGTACGTTGATATCCCTTTGGGTCCGATAGGACTTTAGGGGAAGGAAAACCTTAAGAGGGTTTGATTAACTTAACACCTTTAAAGCAGTTTGTCTGAATATCTATTTCTGAATAAACATAATTCAAAAATACAACTTTCAACAACGGATCTCTTTG
+
CCCCGGGGGCGGGGFGGGGFGEFEAFACGGD<;@@EFCGFGGGGG99,E@@FAFDDFGEFDCGGCGGGFF@FCECFG@<FGGGGGGFCEAFGGGGGG@FFFFA<FF7FFE<EFGCFDFGFGGGGGFFGGGGGGGDGFEFGGGGFCGGGFFGGGDGGAE,,8E?FFC7FGGGC>:@,DFGFGGGGG@FCEG:B@,@EFG9@AC,:CB7CG,BF;;EA9CF7DDE8<;F7D?C8,5D>EGGFFCFFFFGGFGG7DF9F78D7CFC*+;C:+:6:>FFFDFF4CAAF+;@FAF))5BB<@94.#
@M06045:235:000000000-JCY5N:1:1101:6203:9545 1:N:0:CTCAGA
CTTCCACTTGGTCATTTAGAGGAAGTAAAAGTCGTAACAAGGTCTCCGTTGGTGAACCAGCGGAGGGATCATTACAGAGTTGCAAAACTCCCTAAACCATTGTGAACGTTACCTAAACCGTTGCTTCGGCGGGCGGCCTGGGTCCTTCCCGGCGCCCCCCGGCCCTCGCGGGCGCCCGCCGGAGGTAAACCAAACTATTGCATTAATGGCCTCTCTGATTCTTCTGTACTGAATAAGTCAAAACTTTCAACAACGGACCTCTTGGTTCTGGCATCGATGAAGAACGCAGCTAAGGCTAGAG
+
CCCCGGFCDEGFGCEGGF@FGEGGGGGGF<CFGGGGGGDEFFFGGGGGEDGGCFAFFGGG8B:@CFEGGGGGGGGFFGFFFGFFDF@FGFFEEFAGFEFDEEGGFGGGGGGGFGGGGFEGCBFDGAF7=BCEEFFEGGEBGGGGGGGGEA<@FGGGGEGGFCGD<FE7:FCECECEGGGGEEGGEGC?FFGG>GGGGGCGGGGFFGGCFDGGGGGFCC++<@C?C9<?F9CCCGFFEF9<:?CFGGFFFDFCGGDC*)9C69::*:FFGG*74?7)77?=:*=:F:::>BF*6))(/)84#
@M06045:235:000000000-JCY5N:1:1101:22839:9556 1:N:0:CTCAGA
CTTCCACTTGGTCATTTAGAGGAAGTAAAAGTCGTAACAAGGTCTCCGTTGGTGAACCAGCGGAGGGATCATTACCGAGTTTACAACTCCCAAACCCCTGTGAACATACCTATACGTTGCCTCGGCGGATCAGCCCGCGCCCCGTAAAAAGGGACGGCCCGCCCGAGGACCCCTAAACTCTGTTTTTAGTGGAACTTCTGAGTAAAACAAACAAATAAATCAAAACTTTCAACAACGGATCTCTTGGTTCTGGCATCGATGAAGAACGCAGCTAAGGCGAGATCGGAAGAGCACACGTCTC
+
CCCCGGGGGGGGGGGGGGGGGGGGGGGGGGGGGGGGGGGGGGGGGGCFFGGGGGFGGGGGGGGGGGGGGGGGGGGGGGGGGGGGGGGGGGGGGGGGGGGGGGGGGGGGGGGGGGGGGGGGGGGGGGGGGGGGGCFGGGGGGEEFFGGGGGGGGGGGGGGGGGGDGEGGFGGGGGGGGGGGGG9FFGGGGCGGGGGGGGFFFF<FGGGGGGGGGGGFCCGGGGGGGGGGGGGGGGGGGGGGGGGFGFFGGGGGGCCGGGGFGGGGGFGGGCEBFFFFGFFFG3@=FDFFFFFFF4>BFB<.#
@M06045:235:000000000-JCY5N:1:1101:27494:9557 1:N:0:CTCAGA
CTTCCACTTGGTCATTTAGAGGAAGTAAAAGTCGTAACAAGGTTTCCGTAGGTGAACCTGCGGAAGGATCATTACCGAGTGCGGGTCTTTATGGCCCAACCTCCCACCCGTGACTATTGTACCTTGTTGCTTCGGCGGGCCCGCCAGCGTTGCTGGCCGCCGGGGGGCGACTCGCCCCCGGGCCCGTGCCCGCCGGAGACCCCAACATGAACCCTGTTCTGAAAGCTTGCAGTCTGAGTGTGATTCTTTGCAATCAGTTAAAACTTTCAACAATGGATCTCTTGGTTCCGGCATCGATGAG
+
CCCCGGGGGGGGGGGGGFGFGGGGGGGGGGGGGGGGGGGGGGGGGGGGGGGGGGGGGGGGGGGGGGGGGGGGGGGGGGGGGGGGGGGGGGGGGGGGGGGGGCGFGGGGGGGGGGGGGGGGGGGGGGGGGGGGGGGGGGGGEGGGGGGGGGGGGGGGGGGGGGGGGGGGGGGGGGGGGGGGD>EGGGGGGGGGGGCGCEGGGGGGEGGFGCGF>ECGCFGDEGCFGGGGDGGCGGGGGGGGGGGGFFGGGGGGGGGGCFGGGGGFGGGGGGFF4*7?CFFFGFFF4C;BF:@EFF?:4<A-#
@M06045:235:000000000-JCY5N:1:1101:28411:9571 1:N:0:CTCAGA
CTTCCACTTGGTCATTTAGAGGAAGTAAAAGTCGTAGCAAGGTCTCCGTTGGTGAACCAGCGGAGGGATCATTACCGAGTTATCCAACTCCCAACCCCTGTGAATTATACCTTTAATTGTTGCTTCGGCGGGACTTCGCGCCCGCCGGGGACCCAAACCTTCTGAATTTTTTAATAAGTATCTTCTGAGTGGTTAAAAAAAATGAATCAAAACTTTCAACAACGGATCTCTTGGTTCTGGCATCGATGAAGAACGCAGCTAAGGCAAGATCGGAAGAGCACACGTCTGAACTCCAGTCACA
+
CCCCGGEEFDEGGFGDFEFFFGF<EEDGGGEEFGFGFGAEGGCFFCFFFGEGFCGFGGGGDEGGCGEFEFFEFGGEEECFCEEFFGGGFGGGGCG@FBFGGGGGGGEFFFFAEFFGGEGGFGDCGG7?FEEGCBFGFFCCEGGGEEEFGG@:@GCFF<CBFGFFCF?FCC<F:7@CFCGGFGGFGCFFFC<F;*>E99C8EECB@CC@EGGCEFFGFGGGGFFGDCD*9@FFGCGGGCF9DFGFGG4CGGGFGFGGEGG49>CDGGGGFG?FGBGFC5?F4.7@FGFF=6@?F:),83A)#
@M06045:235:000000000-JCY5N:1:1101:3274:9578 1:N:0:CTCAGA
CTTCCACTTGGTCATTTAGAGGAAGTAAAAGTCGTAACAAGGTCTCCGTTGGTGAACCAGCGGAGGGATCATTATCGAGCTACAGAACTCCCAAACCTTTGTGAACATACCATCGTTGCTTCGGCGGGGACACCCGCCCCAGGACGCCCCGGCGCCCTGGGGAACCCGCCGGGGGACCCAAACTCTTGTTTCATTTTGGATACTCTGAGTATTATACAAATAAGCAATCAAAACTTTCAGCAACGGATCTCTTGGCTCTGGCATCGATGAAGAACGCAGCTAAGGCAAGATCGGAAGAGCA
+
CCCCAEGFGFGGGGGG9FFGGGGGGGGGGGGCEFFGGGGGGGGGGGGGGGGGEGGGGGGGGGGGGGGGGFGGGFGGGGGGGGGGFGGGGGGGGGFGGGGGGGGGGGGGGGGGGGGCCFGGFGGGGEGGGGGGADGGGEC:@FGGGGGGGDGGGGGGGGFFGGGCFGEFEGGGGGGGGGGGEGGGGGGFGGGGGGGGGGGCFGGFGGGGGGGFCFG<FGGFGGCCGGGDGGGGGGGGGGGGDFFFGGGCEG7FGGFF<FG:FGGGGGGGGGFFGF4BGFBF5@?F?GF@3<F45>5(73:(#
@M06045:235:000000000-JCY5N:1:1101:7192:9586 1:N:0:CTCAGA
CTTCCACTTGGTCATTTAGAGGAAGTAAAAGTCGTAACAAGGTTTCCGTAGGTGAACCTGCGGAAGGATCATTCATAATAAGTGTTTTATGGCACTTTTTAAATCCATATCCACCTTGTGTGCAATGTCAGTCGATCTTCTTCATGGAGATCGACCAAACATCAACCTTTATTTTTTAACTCTTTGTCTGAAAAATATTATGAATAAACAATCCAAAATACAACTTTCAACAACGGATCTCTTGGCTCTCGCATCGATGAAGAACGCAGCTAAGGCTAGATCGGAAGAGCACACGTCTGAC
+
CCCCGGGGGGGGGGGGGGGGGGGGGGGGGGGGGGGGGGGGGGGGGGGGGGGGGGGGGGGGGGGGGGGGGGGGGGGGGGGGGGGGGGGGGGGGGGGGGGGGGGGGGGGGGGGGGGGGGGGGGGGGGGGGGGGGGGGGGGGGGGGGGGGGGGGGGGGGGGGGGGGGGGGGGGGGGGGGGGGGGGGGGGGGGGGGGGGGGGGGGGGGGGGGGGGGGFGGGGGFGGGEGGGGGGGGGGGGDEGGDGGGGGCCGFCDD5EGGGGGGFGGGGGGGGFFGFGFGFFFGFFEFGFFFFFFFFE:>?F<#
@M06045:235:000000000-JCY5N:1:1101:2963:9587 1:N:0:CTCAGA
CTTCCACTTGGTCATTTAGAGGAAGTAAAAGTCGTAACAAGGTTTCCGTAGGTGAACCTGCGGAAGGATCATTACCGAGTGGCGCGAAATTCCTGTCGTGAGACGGGGAAGCTACCCGACCTTCTGTCATTTTGTCGAGTCTGGCTGGCGGGATTGCATTCGTGAGAAGCGAATGTGGATTTCGGCAGACGGACCAAAACTTCGGCGGAAGAGGTAGGCGTTGACCTGCCCGCCGCCGGCCGTAGAAGACAATACACATTCTTGAGAGCAAACTGAAGTCTAAGACGATACTTGAAAAAAC
+
CCCCGGGGGGGGGGGGGGGGGGGGGGGGGGG9EGGGGGGGGGGGGGGCGFGGFFEGGGGGGGGGGGGGGGGGGGGGGGEGGGGGGGGDGGGFGGGGGGGGGDGGGGGDDCFFGGGGGGGGGGGGGFGGGGGGGFGGGGGGGGGFFGGCCFEGGEGGGCDFGGGGGGGFGGGGGGGGGGGGFGGCCGFEGGGGGEGGGGGGFGGGGGGGEGGGGF@FFFGGGGCGFGF7F8CED5EEDEGGGGGGGGFGGGGFF=GGGGGGGGC7:<FGGGFFGFGFG@?FFFFFFGFFFFF4=9=2BB?(#
@M06045:235:000000000-JCY5N:1:1101:5949:9607 1:N:0:CTCAGA
CTTCCACTTGGTCATTTAGAGGAAGTAAAAGTCGTAACAAGGTCTCCGTTGGTGAACCAGCGGAGGGATCATTACAGAGTTGCAAAACTCCCTAAACCATTGTGAACGTTACCTTCAAACCGTTGCTTCGGCGGGCGGCCCGGGTCCGCCCGGTGCCCCCTGGCCCCCTAGCGGGGCGCCCGCCGGAGGAAACCCAACTCTTGATTATTATGGCCTCTCTGAGTCTTCTGTACTGAATAAGTCAAAACTTTCAACAACGGATCTCTTGGTTCTGGCATCGATGAAGAACGCAGCTAAGGGA
+
CCCCGGGGGGGGGGGGGGGGGGGGGGGGGGGGGGGGGGGGGGGGGGGGCFGGGGGGGGGGGGGGGGGGGGGGGGGGGGGGGGGGGGGGGGGGGGGGGGGGGGGGGGGGGGGGGGGGGGGGGGGGGGFGGGGGGGGGGGEGGGGGEGGGGGGGGGGGGGGGGGGGGGGGGGGGGGGGGGGGGEGGGGGGGGGGGGGGGGGGGFGGGGFG?FEGGGFGGGGFGGGFFFFEGGGFGGGGFGGGF0?:EGGGGFGGGGEGGGGGGGGGF>CGGGF60@F4D?7>C>BFFC=?:>>DBDFFFF7(#
@M06045:235:000000000-JCY5N:1:1101:16036:9638 1:N:0:CTCAGA
CTTCCACTTGGTCATTTAGAGGAAGTAAAAGTCGTAACAAGGTTTCCGTAGGTGAACCTGCGGAAGGATCATTACCTAGAGTTGTAGGCTTTGCCTGCTATCTCTTACCCATGTCTTTTGAGTACCTTCGTTTCCTCGGCGGGTCCGCCCGCCGATTGGACAATTTAAACCATTTGCAGTTGCAATCAGCGTCTGAAAAACTTTAATAGTTACAACTTTCAACAACGGATCTCTTGGTTCTGGCATCGATGAAGAACGCAGCTAAGGCCAGATCGGAAGAGCACACGTCTGAACTCCAGTT
+
CCCCGGDGA@EEFEECCEGGGGGGGGGGGGGGFGE@FFD@FGEEEGEGEFGGFFDCFDF@FGEGEFCGEDCEC@EEFGGFGGGGGGGGGGGGFEEGGGGECFFGGG9EFGFGGGGGGGGGGGGGGCCGGGGGGGGGGGGGGGGEGDCGEGGGGGGGGGGGGGGGGGGGGGGGDFGGGGGGGGGGGGGGGGGGGCFFGC9>EFGGGFGFGGGGF;=CF,>CFGGGGGGGGGE;@FGGGGGFGGGG=:DC65CDFCGGGGGGGGGD>FCDFGF>7@FDD@>FG@FFFG>75>FBF:=<F?B.#
@M06045:235:000000000-JCY5N:1:1101:5822:9640 1:N:0:CTCAGA
CTTCCACTTGGTCATTTAGAGGAAGTAAAAGTCGTAACAAGGTTTCCGTAGGTGAACCTGCGGAAGGATCATTAACACGTATCCACGTATCAACCCCTCTGAGAAAATCAAACGTTGAAAGGTTTGGTCTTAGTGTGTTGTTCGCATGGGTCCTAATGATGGAGCAGATCTCGGTCTGCTAGGGCTCGAACAGCATGTGTTTGACGATCAACCGCCACTTTCCCATCGTTGGCCACTTTTTTTTAAACCCCTTGTACTCTTTTGTACTGAACCAATTCTTCTGACGCTCTTTACTGAGTGG
+
CCCCGGGGGFGGGGGGGGAFGFGGGGGFFGGFGGFFGEGFGGGGGGCFGGGGGGFFFGGGGGGGGGGGGGGGGGGGGGGGGFFGFGGGGFG9FGDGGGGGGGGGGGGGGGGGGGGFGGGFGGGFGGGGGGGGGFGGGGGGGGGGGGGGGGGGGGGGGGGGFGGGGG:DFGCFCDFGGGGGFGFFGGGGCGGGGFGFGGGGGGFCCGCCFEGGGGGGGGGGGGFFGGGGGFC58FGGGGGGGGDGCGGGGDGGGGF>+1:DGGGFFGFG*:BFGF3FGFFFGF46B7B)8@FFFFF>??F2#
@M06045:235:000000000-JCY5N:1:1101:12364:9642 1:N:0:CTCAGA
CTTCCACTTGGTCATTTAGAGGAAGTAAAAGTCGTAACAAGGTCTCCGTTGGTGAACCAGCGGAGGGATCATTACCGAGTTTACAACTCCCAAACCCAATGTGAACCATACCTAGACGTTGCTTCGGCGGTACCGCCCCGGCGCCCTCGGGCCCGGAACCAGGCGCCCGCCGGGGGACCAACCAAACCCTTTTCAGTGAATCCCGGGCGACCCCCGGCGGCATTATCTGAGTACAGCGAAATAAAAAACGCATCAAAACTTTCAACAACGGATCTCTTGGTTCTGGCATCGATGAAGAACA
+
CCCCGGGGGGGGGGGGGGGGGGGGGGGGGGGGGGGGGGGGGGGGGGGGGGGGGGGGGGGGGGGGGGGGGGGGGGGGGGGGGGGGGGGGGGGGGGGGGGGGGGGGGGGGGGGGGGGGGGGGGGGGGGGGGGGGGGGGGGGGGGDGCFGGEECGGGGGGGGGGGGGGGGGGGGGGGGGEGGGGGGGGGGGGGGG?EGGFGGGGGGGGGDEGGGGGGGGDGDGGGGF?CFFCFGEGGFGF55C5>FGGG6C=CGGG:+::>DGGGGGGFGCCC3@CDFFC?=6C>FF?GFFFFFFFF?DFFF(#
@M06045:235:000000000-JCY5N:1:1101:24983:9665 1:N:0:CTCAGA
CTTCCACTTGGTCATTTAGAGGAAGTAAAAGTCGTAACAAGGTCTCCGTTGGTGAACCAGCTGAGGGATCATTACCGAAGTTACTCTTCAAAACCCATTGTGAACCTTACCTCTTGCCGCGCGTTGCCTCGGCGTGGAGGCGGGGTCTGGGTCGGCGCGCCCCTCACCGGGCCGCCGTCCCCGTCCCCGTCCCCGCCGGCCGCGCCAAACTCTAAATTTGAAAAAGCGTACTGCACGTTCTGATTCAAAACAAAAAACAAGTCAAAACTTTTAACAACGGATCTCTTGGTTCTGGCATCGC
+
<CCCEDCFAFFC<FGGGG9CFAFC9CFGGFFACEFFEEF<FCFGDG@:C,C,BCFFGFGGFF<FGG@7CCEGGGFF:BFFFGFEFGGGGGDA<C@FCFGFGEDGFGGGGGG<EG<6?<B@>@>FGCFFGD+F?:4@>CFECCFGGGGEGGFBEEEEF>CC*4=*1*=FG7CFGFE:ECE8:;C*CE?EECEE8CC58?EEEEG>CECG?;<A9?9E:CGC?FCF5=@5;8=FGG:?@CC7D9*+<C700:4CFGG3E<<4=*?>F>FG<>B?GFG?C73@D3<7?:*9@7>==7FFF234#
@M06045:235:000000000-JCY5N:1:1101:19573:9680 1:N:0:CTCAGA
CTTCCACTTGGTCATTTAGAGGAAGTAAAAGTCGTAACAAGGTTTCCGTAGGTGAACCTGCGGAAGGATCATTCATAATTGAGTGTTTTATGGCACTCTTTAAAAAAATCCATATCCACCTTGTGTGCAATGTTTTTGGACTCTCTGTACGTTGATATCCCTTTGGGTCCGATAGGACTTCAGGGGAAGGAAAACCTTAAGAGGGTTTGATTAACTTAACACCTTTAAAGCAGTTTGTCTGAATATCTATTTCTGAATAAACATAATTCAAAAATACAACTTTCAACAACGGATCTCTTGC
+
CCCCGGGGGGGGGGGGGGGGGGGGGGGGGGGGGGGGGGGGGGGGGGGGGGGGGGGGGGGGGGGGGGGGGGGGGGGGGGGGGGGGGGGGGGGGGGGGGGGGGGGGGFGGGGGGGGGGGGGGGGGGGGGGGGGGGGGGGGGGGGGGGGGGGGGGGGGGGGGGGGGGGGGGGGGGGGGGGGGGGGGGGGGGGGGGGGGGGGGGGGGGGGGGGGGGGGGGGGGGGGGGGGGGGGGGGGGGGGGGGGGGGGGGGGGGGGGGGGGGFGGGGGGGGGFFGFGFGFFFGFFFFGFFFFEFDFFFFFF2#
@M06045:235:000000000-JCY5N:1:1101:16194:9682 1:N:0:CTCAGA
CTTCCACTTGGTCATTTAGAGGAAGTAAAAGTCGTAACAAGGTTTCCGTAGGTGAACCTGCGGAAGGATCATTCATAATTGAGTGTTTTATGGCACTCTTTAAAAAAATCCATATCCACCTTGTGTGCAATGTTTTTGGACTCTCTGTACGTTGATATCCCTTTGGGCCCGATAGGACTTTAGGGGAAGGAAAACCTTAAGAGGGTTTGATTAACTTAACACCTTTAAAGCAGTTTGTCTGAATATCTATTTCTGAATAAACATAATTCAAAAATACAACTTTCAACAACGGATCTCTTGG
+
CCCCGGGGGGGGGGGGGGGGGGGGGGGGGGGGGGGGGGGGGGGGGGGGGGGGFGGGGGGGGGGGGGGGGGGGGGGGGGGGGGGGGGGGGGGGGGGGGGGGGGGGGGGGGGGGGGGGGGGGGGGGGGGGGGGGGGDGGGGGGGGGGGGGGGGGGGGGGGGGGGGFGGGGGGGGGGGGGGGGGGGGGGEGGGGGGGGGGGGGGGGGGGGGGC;EGGGGGGGGGGGGGGGFGGGGGGGGGGGGGGGGGGGGGGGGGGGCGGGGGGGGGGGGGFFFGF<FGFFFGFFFFGFFFFFEEFFAFFF)#
@M06045:235:000000000-JCY5N:1:1101:10933:9686 1:N:0:CTCAGA
CTTCCACTTGGTCATTTAGAGGAAGTAAAAGTCGTAACAAGGTCTCCGTTGGTGAACCAGCGGAGGGATCATTACAGAGTTGCAAAACTCCCTAAACCGTTGTGAACGTTACCTAAACCGTTGCTTCGGCGGGCGGCCCGGGTCCTTCCCGGCGCCCCCCGGCCCTCGCGGGCGCCCGCCGGAGGTAAACCAAACTATTGCATTAATGGCCTCTCTGAGTCTTCTGTACTGAATAAGTCAAAACTTTCAACAACGGATCTCTTGGTTCTGGCATCGATGAAGAACGCAGCTAAGGCCAGAT
+
CCCCGGGGGGGGGGGGGGGGGGGGGGGGGGGGGGGGGGGGGGGGGGGGFGGGGGGGGGGGGGGGGGGGGGGGGGGGGGGGGGGGGGGGGGGGGGGGGGGGGGGGGGGGGGGGGGGGGGGGEGGGGGGGGGGGGGGGGGGGGGGGGGGGGGGGGGGGGGGGGGGGGGGGGEGGGGGGGGGGGGDGGGGGGGGGGGGGGGGGGGGGGGGGGGGGGGGGGGGGGGGFFGGGCGFGGG?FGFDFGGGGFGGFCFGGGGGGGGCGGGG7CFGGGF=FDFGF47@FG?FFFG>EFFFFFFF?FFF:#
@M06045:235:000000000-JCY5N:1:1101:12280:9709 1:N:0:CTCAGA
CTTCCACTTGGTCATTTAGAGGAAGTAAAAGTCGTAACAAGGTTTCCGTAGGTGAACCTGCGGAAGGATCATTACCGAGTGCGGGTCCCCTTCGTGGGACCCAACCTCCCACCCGTGATTATTGTACCTCCTGTTGCTTCGGCGCGGCCCCCCGGGGCCCGCCGGAGACATCTTCTCGAACGCTGTCTTTGAAAAGGATTGCTGTCTGAGTAAACATACCAAATCGGTTAAAACTTTCAACAACGGATCTCTTGGTTCCGGCATCGATGAAGAACGCAGCTAAGGCTAGATCGGAAGAGCC
+
CCCCGGGGGGGGGGGGGGGGGGGGGGGGGGGGGGGGGGGGGGGGGGGGGGGGGGGGGGGGGGGGGGGGGGGGGGGGGGGGGGGGGGGGGGGGGGGGGGGGGGGGGGGGGGGGGGGGGGGGGGGGGGGGGGGGGGGGGGGGGGGGGGGGGGGGGGGGGGGGGGGGGGGGGGGGGGGGGGFGGGGGGGGGGGGGGGGGGGGGGGGGGGFGGGGGGGGGGGGGGGGGGGGGDEGGGGGGGGGGGGGGGGGDGGGGGGGGGGGGECDGGGGGGGFFGFGFGFFFGFFFFGFFFFFFFFFBBBF0#
@M06045:235:000000000-JCY5N:1:1101:23003:9721 1:N:0:CTCAGA
CTTCCACTTGGTCATTTAGAGGAAGTAAAAGTCGTAACAAGGTTTCCGTAGGTGAACCTGCGGAAGGATCATTCATAATTGAGTGTTTTATGGCACTCTTTAAAAAAATCCATATCCACCTTGTGTGCGATGTTTTTGGACTCTCTGTACGTTGATATCCCTTTGGGTCCGATAGGACTTTAGGGGAAGGAAAACCTTAAGAGGGTTTGATTAACTTAACACCTTTAAAGCAGTTTGTCTGAATATCTATTTCTGAATAAACATAATTCAAAAATACAACTTTCAACAACGGATCTCTTTG
+
CCCCGGGGGGGGGGGGGGGGGGGGGGGGGGGGGGGGGGGGGGGGGGGGGGGGGGGGGGFGGGGGGGGGDGGGGGGGGGGGGGGGGFGGGGGGFGGGGGGGGGGGGGGGFGGGGGGFGGGGGGGGGGGGGGGGGGGGGGGGGGGGGGGGGGGGGGGGGGGGGGGGGGGGGGGGFGGFGGGGGGGGGGGEEGGGGGGGGGGGGGGGGGGGGGGGGGGGGGGGGGGGGGGGFFGGGGGGG=9CGGGGGGGGGGGGGGGFGGGFGGFFGGGGGFFFGFGFFFFFGFFFFGFFFFFBFFFAFFF)#
@M06045:235:000000000-JCY5N:1:1101:26465:9728 1:N:0:CTCAGA
CTTCCACTTGGTCATTTAGAGGAAGTAAAAGTCGTAACAAGGTCTCCGTTGGTGAACCAGCGGAGGGATCATTACAGAGTTGAAAAACTCCCTAAACCATTGTGAACGTTACCCAAACCGTTGCTTCGGCGGGCGGCGCCCAGCGCCCCCCAGGCCCCCTCGCGGGGCGCCCGCCGGAGGTACCCCAAACCATTGATACTTTATGGCCTCTCTGAGTCTTCTGTACTGAATAAGTCAAAACTTTCAACAACGGATCTCTTGGTTCTGGCATCGATGAAGAACGCAGCTAAGGCTAGATCGT
+
CCCCGGGGGGGGGGGGGGGGGGGGGGGGGGGGFGGGGGGGGGGGGGGGGGGGGGGGGGGGGGGGGGGGGGGGGGGGGGGGGGGGGGGGGGGGGGGGGGGGGGGGGGGGGGGGGGGGGGGGGGGGGGGGGGGGGGGGGGGGGGGGGGGGGGGGGGGGGGGGGGGGGGGGGGGGGGGGGGGGGGGGGGGGGGGGGGGGGGGGGGGGGGGGGGGGGGGGGGGGGGGGGGGGGGGGFGGGGGGGGGGGGGGGFGGGGDDD?GGG9FGGGGGGGGFFGFGFGFFFGFFFEGEFFFFFFFFFFFF<#
@M06045:235:000000000-JCY5N:1:1101:23054:9756 1:N:0:CTCAGA
CTTCCACTTGGTCATTTAGAGGAAGTAAAAGTCGTAACAAGGTCTCCGTTGGTGAACCAGCGGAGGGATCATTACAGAGTTGCAAAACTCCCAACCATTGTGAACCTACCTCACCGTTGCTTCGGCGGGTGGCTCCCACCGGGGCCGCGCCGGCCCCCGGGCCGGCAACCCGTCAGAGGACCGAAACTCTTAGTAATCATTGGCCTCTCTGAGTAACTTATACAATAAGTCAAAACTTTCAACAACGGATCTCTTGGTTCTGGCATCGATGAAGAACGCAGCTAAGGCAAGATCGGAAGAA
+
@CCC9ECGDECFGAFFFCFEFGFFDDEDFFGCAFEGGGGAFGGGF<AFD,FGGFFGGGGGGGGEFEFC<DDCECFAFCFFDFGGGGGGGGGGFDC?:FGGGGGGGGGFG<FFGFGGE:F@??E@GGGGGGGGGFFGGE,CFED7FC@7<BEFGDGG:F1CEGEFEGGGGGGG8E>EGGGGGCE58CDCFG7@EGGD7@:ECCFG8EFC8@E7AGGGG+CFGFC++<FFGGFCGC?C@CECDGGGGGC7EDG*2CFD?F379>FFD799FCF=7@CFGBE:CE?=@C<@>F:)=451B:94#
@M06045:235:000000000-JCY5N:1:1101:25785:9760 1:N:0:CTCAGA
CTTCCACTTGGTCATTTAGAGGAAGTAAAAGTCGTAACAAGGTAACCGTAGGTGAACCTGCGGTTGGATCATTAAAAAGTTAATAGCCACATGAAGACACCAACGTGTCGACATGTGGCGTGAGTGTGGCTCTCTTGTGGAGCCCCCTCGCAAACCACATAATGTGCACTGTACATGTCCCTGGTGGGTGGGCACTGGTTGGTGATGCCAACTGCTGTCCAGCTTGCCTGCCGCTACATGGCCCACAAGGCTGGCAGGATTTAAGCAGCCCACCGATGGTGTGTTTTTCACATTTATTTTC
+
CCCCGGGGGGGGGGGGGGGGGGGGGGGGGGGGGGGGGGGGGGGGGGGGGGGGGGGGGGGGGGGGGGGGGGGGGGGGGGGGGGGGGGGGGGGGGGGGGGGGGGGGGGGGGGGGGGGGGGGGGGGGGGGGGGGGGGGGGGGGGGGGGGGGGGGGGGGGGGGGGGGGGGGGGGGGGGGGGGGGGGGGGGGGGGGGGGGGGGGGGGGGGGGGGGGGGGGGGGGGGGGGGGGGGGGGGGGGGGGGGGGGGGDGGGGGGGGGGGCGGGGGGGGGGGFFGFGFGFFFG:>FFFF5?4@FFFFBFFFF#
@M06045:235:000000000-JCY5N:1:1101:15082:9768 1:N:0:CTCAGA
CTTCCACTTGGTCATTTAGAGGAAGTAAAAGTCGTAACAAGGTCTCCGTTGGTGAACCAGCGGAGGGATCATTACAGAGTCTTCTGAACTCCAAACCATTGTGAACATATCATGTTGCTTCGGCGGGATGCCGGGTGGACCAGCGCCCCCGCGCCGCCCGCCGGAGGCCAAACTCTTGTTTTCTAGCGGAATCTTCTGAGTCTTTATAAATAAGCAATCAAAACTTTCAGCAACGGATCTCTTGGCTCTGGCATCGATGAAGAACGCAGCTAAGGCCAGATCGGAAGAGCACACGTCTGAG
+
CCCCGGGGGGGGGGGGGGGGGGGGGGGGGGGGGGGGGGGGGGGGGGGGGGGGGGGGGGGGGGGGGGGGGGGGGGGGGGGGGGGGGGGGGGGGGGGGGGGGGGGGGGGGGGGGGGGGGGGGGGGGGGGGGGGGGGGGGGGGGGGGGGGGGGGGGGGGGGGGGGGGGGGGGGGGGGGGGGGGGGGGGGGGGGGGGGGGGGGGGGGGGGGGGGGGGGGGGGGGGGGGGGGGGGGGGGGGGGGGGGG9FGFGGGGGGGGGCFGGGGGGGGGGGGFFGFGFGFFFGFFFBGFFFFFFFFFFFFF<#
@M06045:235:000000000-JCY5N:1:1101:11981:9794 1:N:0:CTCAGA
CTTCCACTTGGTCATTTAGAGGAAGTAAAAGTCGTAACAAGGTTTCCGTAGGTGAACCTGCGGAAGGATCATTCACAATAAGTGTTTATGGCACTTTCAAATCCATACCCACCTTGTGTGCATTGTAAAGGCCCTTTCAACTTTGGAAGATTGGGCTTCATTTTCTCACACGTCTTCAATTGCAAGTCTAACATTCAGAGTAATCAAAACTCGAATACAACTTTCAACAACGGATCTCTTGGCTCTCGCATCGATGAAGAACGCAGCTAAGGCCAGATCGGAAGAGCACACGTCTGAACTC
+
CCCCGGGGGGGGGGGGGGGGGGGGGGGGGGGGGGGGGGGGGGGGGGGGGGGGGGGGGGGGGGGGGGGGGGGGGGGGGGGGGGGGGGGGGGGGGGGGGGGGGGGGGGGGGGGGGGGGGGGGGGGGGGGGGGGGGGGGGGGGGGGGGGGGGGGGGGGGGGGGGGGGGGGGGGGGGGGGGGGGGGGGGGGGGGGGGGGGGGGGGGGGGGGGGGGGGGGGGGGGGGGGGGGGGGGGGGGGGFGGCEF?CCFGGGGGGGGGGGGGGGGGGGGGGGFFGFGFGFFFGFFEFFFFFAFBFFFFFFF)#
@M06045:235:000000000-JCY5N:1:1101:7447:9828 1:N:0:CTCAGA
CTTCCACTTGGTCATTTAGAAGAAGTAAAAGTCGTAACAAGGTCTCCGTTGGTGAACCAGCGGAGGGATCATTACCGAGTTTACAACTCCCAAACCCCTGTGAACATACCTATCGTTGCTTCGGCGGGATCGCCCCGGCGCCCCCGGGCCCGGACCCAGGCGCCCGCCGGAGGACCCAAACCCTTGTATTATTTTTGAGTATCTTCTGAGTAAAACAAGCAAATAAATCAAAACTTTCAACAACGGATCTCTTGGTTCTGGCATCGATGAAGAACGCAGCTAAGGCGAGATCGGAAGAGCC
+
CCCCGGGGGGGGGGGGGGGGGGGGGGGGGGGGGGGGGGGGGGGGGGGGGGGGGGGGGGGGGGGGGGGGGGGGGGGGGGGGGGGGGGGGGGGGGGGGGGGGGGGGGGGGGGGGGGGGGGGGGGGGGGGGGGGGGGGGGGGGGGGGGGGGGGGGGGGGGGGGGGGGGGGGGGGGGGGGGGGGGGGGGGGGGGGGGGGGGGGGGFGGGGGGGGGGGGGGGGGGGGGGGGGGGGGGGGGGGGGGGGGGGGGGGGGGGGGGFGGGGGGGGGGGGGFFGFGFGFFFGFFFFGFFFFFFFFFFFF?0#
@M06045:235:000000000-JCY5N:1:1101:27118:9850 1:N:0:CTCAGA
CTTCCACTTGGTCATTTAGAGGAAGTAAAAGTCGTAACAAGGTTTCCGTAGGTGAACCTGCGGAAGGATCATTACCGTGCCGGGGGCCCTCCGGGGTCCCATTGTGCCACCCGTGTTTACCTGTACCTGTTGCTTCGGCGGGCCTGCGGGCCTCGCTCGCTGCCGGGGGACCTGGTCCCCGGGCTCGTGCCCGCCGGAGACACACCCAACCTCTCTAACGTATACGTCTGAGCAATGATTGAATCATTAAAACTTTCAACAACGGATCTCTTGGTTCCCGCATCGATGAAGAACGCAGCTG
+
CCCCGGGGGGGGGGGGGGGGGGGGGGGGGGGGGGGGGGGGGGGGGGGGGGGGGGGGGGGGGGGGGGGGGGGGGGGGGGGGGGGGGGGGGGGGGGGGGGGGGGGGGGGGGGGGGGGGGGGGGGGGGGGGGGGGGGGGGGGGGGGGGGGGGGGGGGGGGGGGGGGGGGGGGGGGGGGFGGGGGGGGGGGGGGGGGGGGG>EEGDGFGGGGFEGGGFGGGGGGGGGFFGFGGGGGGGGGGGGGG?CEGGGGGGGGGGGGFGGGGFF3CDDGGGFFGFGFDFFFGF37>FF=FFFFFFF?BB9,#
@M06045:235:000000000-JCY5N:1:1101:14986:9871 1:N:0:CTCAGA
CTTCCACTTGGTCATTTAGAGGAAGTAAAAGTCGTAACAAGGTCTCCGTAGGTGAACCTGCGGAGGGATCATTACAAGTGACCCCGGTCTAACCACCGGGATGTTCATAACCCTTTGTTGTCCGACTCTGTTGCCTCCGGGGCGACCCTGCCTTCGGGCGGGGGCTCCGGGTGGACACTTCAAACTCTTGCGTAACTTTGCAGTCTGAGTAAACTTAATCAATAAATTAAAACTTTTAACAACGGATCTCTTGGTTCTGGCATCGATGAAGAACGCAGCTAAGGCCAGATCGGAAGAGCAG
+
CCCCGGGGGGGGGGGGGGGGGGGGGGGGGGGGGGGGGGGGGGGGGGGGGGGGGGGGGGGGGGGGGGGGGGGGGGGGGGGGGGGGGGGGGGGFGGGGGGGGGGGGGGGGGGGGGGGGGGGGGGGGGGGGGGGGGGGGGGGGGGGGGGGGGGGGGGGGGGGGGGGGGGGGGGGGGGGGGGGGGGGGGGGGGGGGGGGGGGGGGGGGGGGGGGGGGGGGGGGGGGGGGGGGGGGGGGGGGGGGGGGGGGGGGGGGGGGGGGGGGGGGGGGGGGFFGFGFGFFFGFFFFGFFFFFFFFFFFFF0#
@M06045:235:000000000-JCY5N:1:1101:5834:9878 1:N:0:CTCAGA
CTTCCACTTGGTCATTTAGAGGAAGTAAAAGTCGTAACAAGGTCTCCGTTGGTGAACCAGCGGAGGGATCATTACCGAGTTTACAACTCCCAAACCCCTGTGAACATACCACTTGTTGCCTCGGCGGATCAGCCCGCTCCCGGTAAAACGGGACGGCCCGCCAGAGGACCCCTAAACTCTGTTTCTATATGTAACTTCTGAGTAAAACCATAAATAAATCAAAACTTTCAACAACGGATCTCTTGGTTCTGGCATCGATGAAGAACGCAGCTAAGGCTAGATCGGAAGAGCACACGTCTTT
+
CCCCGGGGGGGGGGGGGGGGGGGGGGGGGGGGGGGGGGGFEGGGGGGGGGGGGGGGGGGGGGGGGGGGGGGGGGGGGGGGGGGGGGGGGGGGGGGGGGGGGGGFGGGGGGGGGGGGGGGGGGGGGGGGGGGGGFGGGFGGGGEGGGGGGGGGGGGGGGGGGGGGGGGGGGGGGGGGGGGGGGGGGGGGGGGGGGGGGGGGGC<EGGGGGGGGGGGGGGGGFGGGGGGGGGGGGGGGEGGGGGGGGGGGGG>FGGGGGGGGGGGGGGGGGCDFFFGFGFFFGFB@EGFFFFFFFFFFFFF(#
@M06045:235:000000000-JCY5N:1:1101:4563:9878 1:N:0:CTCAGA
CTTCCACTTGGTCATTTAGAGGAAGTAAAAGTTGTAACAAGGTCTCCGTTGGTGAACCAGCGGAGGGATCATTACCGAGTTATTACTCCAAACCCTTTGTGAACCTTACCTATTACTGCTGTTGCCTCGGCGGACGGCCGGGAGGGCACCCCCTCGCGGGGCCGCCCGACCTGCCCCCGCCGGCAGCACCAAACTCTTGAATTTATAGCGAAACTACTTCTGAATAACAAAAACAAACGAATCAAAACTTTCAACAACGGATCTCTTGGTTCTGGCATCGATGAAGAACGCAGCTAAGGCG
+
CCCCGGGGGGGGGGGGGGGGGGGGGGGGGGGG9FGGGGGGGGGGGGGGGGGGGGGGGGGGGGGGGGGDGGGGGGGGGGGGGGGGGGGGGGGGGGGGGGGGGGGGGGGGGGGGGGGGGGGGGGGGGGGGGGG7FGGGGGGGGGGGDGGFGGGGGGGGGGGGGGGGGGGGGGGGGGGGGGGGGGGGGGGGGGGFFGGGGGFF6EFGGGGFGGGGGGGFGGGGGGFFC9FGGFC8CGGCCGG=GGDGGFFFGGFFGGGGFGGDGDDFGFFCGFFFGFGFFFFE4FFFF==6>BBBEEFA4?72#
@M06045:235:000000000-JCY5N:1:1101:26542:9886 1:N:0:CTCAGA
CTTCCACTTGGTCATTTAGAGGAAGTAAAAGTCGTAACAAGGTTTCCGTAGGTGAACCTGCGGAAGGATCATTCATAATTGAGTGTTTTATGGCACTCTTTAAAAAAATCCATATCCACCTTGTGTGCAATGTTTTTGGACTCTCTGTACGTTGATATCCCTTTGGGTCCGATAGGACTTTAGGGGAAGGAAAACCTTAAGAGGGTTTGATTAACTTAACACCTTTAAAGCAGTTTGTCTGAATATCTATTTCTGAATAAACATAATTCAAAAATACAACTTTCAACAACGGATCTCTTTG
+
CCCCGGGGGGGGGGGGGGGGGGGGGFGGGGGGGGGGGGCCGGGGGGGGGGGGGGGGGGGGGGGGGGGGGGGGGGGGGGGGGGGGGGGGGGGGGGGGGGGGGGGGGGGGGGGGGGGGGGGGGGGGGGGGGGGGGGGGGGGCGGGGGGGGGGGGGGGGGGGGGGGGGGGGGGGGGGGGGGGGGGGGGGGGGGGGGFGGGGGGGGGGGGGGGFGGFGGGGGGGGGGGGGGGGGGGGGGGGGGGGGGGGGGGGGGGGGGFEGGFGGFGGGGFCGF=CFGFGFAFGFFFFGFFFFEFBE34=AF)#
@M06045:235:000000000-JCY5N:1:1101:8529:9918 1:N:0:CTCAGA
CTTCCACTTGATCATTTAGAGGAAGTAAAAGTCGTAACAAGGTTTCCGTAGGTGAACCTGCGGAAGGATCATTCATAATTGAGTGTTTTATGGCACTCTTTAAAAAAATCCATATCCACCTTGTGTGCAACGTTTTTGAACTCTCTGGCATTAAAAAGCCAAGAGGGTTTGATTAACTTAACACCTTTAAAGCAGTTTGTCTGAATATCTATTTCTGAATAAACATAATTCAAAAATACAACTTTCAACAACGGATCTCTTGGCTCTCGCATCGATGAAGAACGCAGCTAAGGCGAGATCG
+
CCCCGGGGGGGGGGGGGGGGGGGGGGGGGGGGGGGGGGGGGGGGGGGGGGGGGGGGGGGGGGGGGGGGGGGGGGGGGGGGGFGGGGGGGGGGGGGGGGGGGGGGGGGGGGGGGGGGGGGGGGGGGGGGGGGGGFGGGGGGGGGGGGGGGGGCGFGGGGGGGGGGGGGGGGGGGGGGGGFGFGGGGGGFGGGGGGGGGGGGGCGFGGGGGGGGGGGGGGGGGGGGGGGGGFGFGGGFGGGGGGGGFFFCEGGGGGGGGGGGGGGGGGG=DGEEGFGFGFFFGFFFFGFFABFFFFFFBBB4#
@M06045:235:000000000-JCY5N:1:1101:7323:9930 1:N:0:CTCAGA
CTTCCACTTGGTCATTTAGAGGAAGTAAAAGTCGTAACAAGGTCTCCGTTGGTGAACCAGCGGAGGGATCATTACCGAGTACTATAACTCATAACCCTTTGTGAACCTTCATACCTGTTGCTTCGGCGGCGCGCCTCTCGGGGCGTGCCCGCCGGCATTATCAGAATCTCTGTTCGAACCCGACGATACTTCTGAGTGTTCTAAGCGAACTGTTAAAACTTTCAACAACGGATCTCTTGGCTCCAGCATCGATGAAGAACGCAGCTAAGGCTAGATCGGAAGAGCACACGTCTGAACTCCG
+
CCCCGGGGGGGGGGGGGGGGGGGGGGGGGGGGGGGGGGGGGGGGGGGGGGGGGGGGGGGGGGGGGGGGGGGGGGGGGGGGGGGGGGGGGGGGGGGGGGGGGGGGGGGGGGGGGGGGGGGGGGGGGGGGGGGGGGGGGGGGGGGGGGGGGGGGGGGGGGGGGGGGGGGGGGGGGGGGGGGGGGGGGGGGGGGGGGGGGGGGGGGGGGGGGDGGGGGGGGGGGGGGGGGGGGGGGGGGGGFGGGGGFFFGGGGGGGGGGGGGGGGGGFCGGGFFGFGFGFFFGE@4?6:@FFF>FFB<FA2:#
@M06045:235:000000000-JCY5N:1:1101:17719:9932 1:N:0:CTCAGA
CTTCCACTTGGTCATTTAGAGGAAGTAAAAGTCGTAACAAGGTTTCCGTAGGTGAACCTGCGGAAGGATCATTCATAATTGAGTGTTTTATGGCACTCTTTAAAAAAATCCATATCCACCTTGTGTGCAATGTTTTTGGACTCTCTGTACGTTGATATCCCTTTGGGTCCGATAGGACTTTAGGGGAAGGAAAACCTTAAGAGGGTTTGATTAACTTAACACCTTTAAAGCAGTTTGTCTGAATATCTATTTCTGAATAAACATAATTCAAAAATACAACTTTCAACAACGGATCTCTTGT
+
CCCCGGGGGGGGGGGGGGGGGGGGGGGGGGGGGGGGGGGGGGGGGGGGGGGGGGGGGGGGGGGGGGGGGGGGGGGGGGGGGGGGGGGGGGGGGGGGGGGGGGGGGGGGGGGGGGGGGGGGGGGGGGGGGGGGGGGGGGGGGGGGGGGGGGGGGGGGGGGGGGGGGGGGGGGGGGGGGGGGGGGGGGGGGGGGGGGGGGGGGGGGGEGEGGGGGGGGGGGGGGGGGGGGGGGGGGGGGGGGGGGGGGGGGGGGGGGGGGGGGGGGGGGGGGFFGFGFGFFFGFFFFGFFFFFFFAFFFAA2#
@M06045:235:000000000-JCY5N:1:1101:10802:9949 1:N:0:CTCAGA
CTTCCACTTGGTCATTTAGAGGAAGTAAAAGTCGTAACAAGGTCTCCGTTGGTGAACCAGCGGAGGGATCATTACCGAGTTTACAACTCCCAAACCCCTGTGAACATACCACTTGTTGCCTCGGCGGATCAGCCCGCTCCCGGTAAAACGGGACGGCCCGCCAGAGGACCCCTAAACTCTGTTTCTATATGTAACTTCTGAGTAAAACCATAAATAAATCAAAACTTTCAACAACGGATCTCTTGGTTCTGGCATCGATGAAGAACGCAGCTAAGGCGAGATCGGAAGAGCACACGTCTGA
+
CCCCGGGGGGGGGGGGGGGGGGGGGGGGGGGGGGGGGGGGGGGGGGGGGGGGGGGGGGGGGGGGGGGGGGGGGGGGGGGGGGGGGGGGGGGGGGGGGGGGFGGGGGGGGGGGGGGGGGGGGGGGGGGGGGGGGGGGGFGGGGGGGGGGGGGGGGGGGGGGGGDEGGGGGGGGGGGGGGGGGGGGGGGGGGCFGGGGGGGGGGGGGGGGGGGGGGFGGGGGGGCFGGGGGGGGGGGGGGDEFFGGGCFGGGGFGGGGGGGFGGGFFGGDGGFFGFG4CBEFGFFFFGBFFFFFFFF>F:<2#
@M06045:235:000000000-JCY5N:1:1101:5405:9955 1:N:0:CTCAGA
CTTCCACTTGGTCATTTAGAGGAAGTAAAAGTCGTAACAAGGTTTCCGTAGGTGAACCCGCGGAAGGATCATTAATGTATATTGAATTTTATATTCTTTATCAACCCACACTGTGTACCTTTTTACTGTTGCTTCCATGGGACATGGCTCTGCCACGTCGGCCTTATGGCTGGTGAGCGCCCATGGGAGGAAAACAAAACTCTTTGTTACAATTGAAGTCTGTCTGAATTGTTTATATTAAACGTTAAAACTTTCAACAACGGATCTCTTGGTTCTCGCATCGATGAAGAACGCAGCTAAT
+
CCCCGGGGGGGGGGGGGGGGGGGGGGGGGGGGGGGGGGGFGGGGGGGGGGGGFGGGGGGGGGGGGGGGGGGCFGGGGGGGGGGGGGGGGGGGGGGGGGGGGGGGGGGGGGGGGGGGGGGGGGGGGGGGGGGGGGGGGGGGGDEGGGGGDGGGGGGGGGGCGGGGGGGGGGFGGGFGGGGGGGGCFGG7EGGFGGGGGGGGGFGGGGGGGGGGGGGGGGGGGG?FFGFGEGF:CEFGGGGGGGGGGFFGFGCCGGGGGGGGGGGGDGFDFGFFGFFFFD>BDFF?>FFFFFFFFFFBFFFA#
@M06045:235:000000000-JCY5N:1:1101:8765:9978 1:N:0:CTCAGA
CTTCCACTTGGTCATTTAGAGGAAGTAAAAGTCGTAACAAGGTCTCCGTTGGTGAACCAGCGGAGGGATCATTACCGAGTTTACACTCATAACCCTTTGTGAACATTATAACTTGTTGCTTCGGCGGCTTCTTCGGGAGCCCGCCGGCGTTTCAGTATCTCTGTTTGTACCCGACGATACATCTGAGTGTTCTTAGCGAACTATAAAAACTTTTAACAACGGATCTCTTGGTTCTAGCATCGATGAAGAACGCAGCTAAGGCGAGATCGGAAGAGCACACGTCTGAACTCCAGTCACCTCC
+
CCCCGGGGGGGGGGGGGGGGGGGGGGGGGGGGGGGGGGGGGGGGGGGGGGGGGGGGGGGGGGGGGGGGGGGGGGGGGGGGGGGGGGGGGFGGGGGGGGGGGGGGGGGGGFGGGGGGGGGGGGGGGGGGGGGGGGGGGGGGGGGGGGGGGGGGGGGGGGGGGGGGGGGGGGGGGGGGGGGGGGGGGGGGGGGGGGGGGGGGGGGGGGGGGGGGGGGGGGGGGGGEEEGGGGGFGGGGGGGGGGGFGGGGGGGGGGGGGGGGGGGGGGGGGGFFGFGFGFFFGFFFFGFF=@FFFFFFFFB?#
@M06045:235:000000000-JCY5N:1:1101:5471:9987 1:N:0:CTCAGA
CTTCCACTTGGTCATTTAGAGGAAGTAAAAGTCGTAACAAGGTTTCCGTAGGTGAACCTGCGGAAGGATCATTACCTAGAGTATTGTAGGCTTTGTCCTGCTGTCTCTTACCCATGTTTTTTGAGTACTTACGTTTCCTCGGCGGGTTCGCCCGCCGATTGGACAATTTAAACCCATTGCAGTTGCAATCAGCGTCTGAAAAACTTTAATAGTTACAACTTTCAACAACGGATCTCTTGGTTCTGGCATCGATGAAGAACGCAGCTAAGGCAAGATCGGAAGAGCACACGTCTGAACTCCG
+
CCCCGGGGGGGGGGGGGGGGGGGGFFGGFGGGGGFGGGGGGGGGGGGGGGGCFGGGGGGGGGGGGGGGGGGFGFFGGGGGGGGFGGGGGGGCGGGGFFGGGGGGGGGGGGGGGGGGGFGGGGGGGGGGGGGGGGGGGGGGGGGGGDFGGGDCCGGGG>FDFGGGGGGFFGGGFFGGGGGGGGGGFGGGGGGGFGGGGGGGGGGGGGGGGGGGGFGGGGGGGGGGGGGGG=EGGGFFGGGCFGGGGGGGGGGGGGCGCG7CEGDGGCCDGCFFGFF=FFFFGFFFFGFFF@FFFF6<FBBF#
@M06045:235:000000000-JCY5N:1:1101:5755:9987 1:N:0:CTCAGA
CTTCCACTTGGTCATTTAGAGGAAGTAAAAGTCGTAACAAGGTCTCCGTTGGTGAACCAGCGGAGGGATCATTACCGAGTTATACAACTCATCAACCCTGTGAACATACCTAAAACGTTGCTTCGGCGGGAACAGACGGCCCTGTAACAACGGGCCGCCCCCGCCAGAGGACCCCTAACTCTGTTTTTATAATGTTTTTCTGAGTAAACAAGCAAATAAATTAAAACTTTCAACAACGGATCTCTTGGCTCTGGCATCGATGAAGAACGCAGCTAAGGCCAGATCGGAAGAGCACACGTCA
+
CCCCGGGGFECFGGFFAEFFGGFGGGGGFCG<CFDFFG<EFGFGCDCFGFFGDEGGGGFGGDGGGGGGGFGCFDGACGG<,CFEFF<FFEFGGGFEFGGGGDEGGDGGG8EFGGGGEFDEGCEFC7@CCFEEFGFGF77FFEC@<@FFGG<C7FGGGGG*CC@@@CGGGGFCFGGFCFFFGGGFFGGCBFGFGF;C;88<F;>949+++3CCFFGGGGGGGGFGEGGGDF7?FFC*;C77>CFFGGGFGFFGGGGGG7CFCGCFCCCCGGF>:@FFFFF>FFFFFFEFFEFFFFFBFFF?#
@M06045:235:000000000-JCY5N:1:1101:22331:9991 1:N:0:CTCAGA
CTTCCACTTGGTCATTTAGAGGAAGTAAAAGTCGTAACAAGGTTTCCGTAGGTGAACCTGCGGAAGGATCATTACAAATCTCTGTCTTGCTTGGGAGGCGTCTTCGGGCGCTGACTGGCAGACACATATGCACAGGGCCGCAAGGCTCTGATGTTTACGCTTGTTTGTTTGACAGATTTATTATGTGACTAAACTTGACAACTTTTAACAATGGATCTCTTGGCTCTTGCATCGATGAAGAACGCAGCTAAGGCCAGATCGGAAGAGCACACGTCTGAACTCCAGTCACCTCAGAATCTCA
+
CCCCGGGGGGGGGGGGGGGGGGGGGGGGGGGGGGGGGGGGGGGGGGGGGGGGGGGGGGGGGGGGGGGGGGGGGGGGGGGGGGGGGGGGGGGGGGGGGGGGGGGGGGGGGGGGGGGGGGGGGGGGGGGGGGGGGGGGGGGGGGGGGGGGGGGGGGGGGGGGGGGGGGGGGGGGGGGGGGGGGGGGGGGGGGGGGGGGGGGGGGGGGGGGGGGGGGGGGGGGGGGGGGGGGGGGGGGGGGGGGGGGGGGGGGGGGGGGGGGGGGGGGGGGGGFFGFGFGFFFGFFFFGFFFFFFFFFF72::#
@M06045:235:000000000-JCY5N:1:1101:28815:9994 1:N:0:CTCAGA
CTTCCACTTGGTCATTTAGAGGAAGTAAAAGTCGTAACAAGGTCTCCGTTGGTGAACCAGCGGAGGGATCATTACCGAGTTATTACTCCAAACCCTTTGTGAACCTTACCTATTACTGCTGTTGCCTCGGCGGACGGCCGGGAGGGCACCCCCTCGCGGGGCCGCCCGACCAGCCCCCGCCGGCAGCACCAAACTCTTGAATTTATAGCGAAACTACTTCTGAATAACAAAAACAAACGAATCAAAACTTTCAACAACGGATCTCTTGGTTCTGGCATCGATGAAGAACGCAGCTAAGGGA
+
CCCCGGGGGGGGGGGGGGGGGGGGGGGGGGGGGGGGGGGGGGGGGGGGGGGGGGGGGGGGGGGGGGGGGGGGGGGGGGGGGGGGGGGGGGGGGGGGGGGGGGGGGGGGGGGGGGGGGGGGGGGGGGGGGGGGGGGGGGGGGGGGGGGGGGGGGGGGGGGGGGGGGGGGGGGGGGGGGGGGGGGGGGGGGGGGGGGGGGGGGGGGGGGGGGGGGGGGGGGGGGFFGGGGGGGGGEFGGGGGGGGGGGGCGGGGGGGGGGGGGDGFCFFFGGFFGFGFGFFFGFFFFFFF)7BBBFFFF??(#
@M06045:235:000000000-JCY5N:1:1101:5364:10020 1:N:0:CTCAGA
CTTCCACTTGGTCATTTAGAGGAAGTAAAAGTCGTAACAAGGTAACCGTAGGTGAACCTGCGGTTGGATCATTAATAAATAAAAGATAATTTAATTATCAACATCTTGTGAAACGTTCTGTCTCTGGCGGAAGGGTGACATTTCTTCCTTTGGGAAGTGGTCATCTGTCAGCTTGTGTTTGTTGCTCGCAACAATGCAGGCCGTGGACAAGCCGCCAAACATGTAACAAACCTTTTTTTAATTTTTATAAAACTAACATTCTTTGTATTAATGTACAAAACAACTTTTGGCAACGGATCTG
+
CCCCGGGGGGGGGGGGGGGGGGGGDFGGGGGGGGGGGGGGGGGGGGGGGGGGFGGFGGGGGDGGFDCGGGGGGGGGGGGGGGGGGGGGGGGGGGGGGGGGGGGGGGGGGGGGGFGGGGGGGDEFDGGGGGECGGGGGFFFCGGGGGGGGGGGGGGGGGGGGGGGGGGGGGGGE9FGGGGGGGFFFGFFGGGGGGGGGGGGGEGGGGGGGGGGGGGGDCFGFGGGGGGGFCFFCGGFGGGGGFGCGGGFEGGGGFFGGGGGGGGGGGGGGGFFGFFFGFF>DFFFF7==67?FFFFBDBF2#
@M06045:235:000000000-JCY5N:1:1101:16416:10028 1:N:0:CTCAGA
CTTCCACTTGGTCATTTAGAGGAAGTAAAAGTCGTAACAAGGTTTCCGTAGGTGAACCTGCGGAAGGATCATTAACGAGTTAGGGTCCCTCGCGGCCCGACCTCCCAACCCTTTGTCTACCTGACCACTGTTGCTTCGGCGAGCCCGTCTGTAATGGACCGCCGGGGGGTACCTTGATCGGCCCTCTGGTCCGCGCTCGTCGATAGCCAAACTTTTAAAATCTTAACCAAACGTGTCTCAATCTAAGTATTATTTGTTAAATAAAAGCAAAACTTTCAACAACGGATCTCTTGGTTCTGGA
+
CCCCGGGGGGGGGGGGGGGGGGGGGGGGGGGGGGGGGGGGGGGGGGGGGGGGGGGGGGGGGGGGGGGGGGGGGGGGGGGGGGGGGGGGGGGGGGGGGGGGGGGGGGGGGGGGGGGGGGGGGGGGGGGGGGGGGGGGGGGGGGGGGGGGGGGGGGGGGGGGGGGGGGGFGGGGGGGGGFFGGDEGGGGGGGGGGDGGCEGEGGGGGGGGGGGGGGGGGGGGGGGGGGGGGGGGGGGGGFGGGGGGGFGGGGGGGGGGGGGGGGGGGGGGGGFFGFGFGFFFGFF@DGFFFFFFF?FBBF<A#
@M06045:235:000000000-JCY5N:1:1101:3441:10030 1:N:0:CTCAGA
CTTCCACTTGGTCATTTAGAGGAAGTAAAAGTCGTAACAAGGTCTCCGTGGGTGAACCAGCGGAGGGATCATTACCGAGTTATTACTCCAAACCCTTTGTGAACCTTACCTTTTTGTTGCTCGGCGCACCGCGGGCCGCGGCTTCGGCCCGTCCCGCAGCGCGCCAGAGGACCCAACTCTTCAATTTATAGCGTACCTTCTGATTTACAAAACAAACAAGTTAAAACTTTCAACAACGGATCTCTTGGTTCTGGCATCGATGAAGAACGCAGCTAAGGCCAGATCGGAAGAGCACACGTCA
+
CCCCGEGGFGGFFGGCFGGGGGGGGGGGGGGFGFCFFGGGGGFGGGGFCFGGGFGGGGGGFGGGGGGGFFGFFCGGFFG9BEGGFGFGGGGCFFFFGGGGGGGGGCGGGGGGGGGGF=FF9EGGGGGGGGGGGGGGGGGGGGEEGGGGGGG@CGGFGGGGGDGGGGGGGGGFCGFGGGGGGGGGGGGFCGGGGGGGGGGGGFFEG9CGGGGGGGGFGGGG<:CGGGGGCFGGGCFGCEEE75CGGGFG<DFGGGGG<DCD=CCFFGGGGGEF<):BCFFFF:FFFFEE@DFFFFFB430-#
@M06045:235:000000000-JCY5N:1:1101:27472:10057 1:N:0:CTCAGA
CTTCCACTTGGTCATTTAGAGGAAGTAAAAGTCGTAACAAGGTCTCCGTCGGTGAACCAGCGGAGGGATCATTACCGAGTTATTACTCCAAACCCTTTGTGAACCTTACCTTTTTGTTGCTCGGCGCACCGCGGGCCGCGGCTTCGGCCCGTCCCGCAGCGCGCCAGAGGACCCAACTCTTCAATTTATAGCGTACCTTCTGATTTACAAAACAAACAAGTTAAAACTTTCAACAACGGATCTCTTGGTTCTGGCATCGATGAAGAACGCAGCTAAGGCTAGATCGGAAGAGCACACGTCA
+
CCCCGGGGGGGGGGGGGGGGGGGDGGGGGGGGGGGGGGGGGGGGGGGGGGGGGGGGGGGGGGGGGGGGGGGGGGGGGGGGGGGGGGGGGGGGGGGGGGGGGGGGGGGGGGGGGGGGGGGGGGGGGGGGGGGGGGGGGGGGGGGGGGGGGGGGGGGGG:CGGGGGGGGGGGGGGGGGGGGGGGGGGGGGGGGGGGGGGGGGGGGGGGGGGGGGGGGGGGGGFGGGGGGGGGGFFGGGFGGGDE:CGGGGFGFGGGFGGGGGGGFGGFCDD3BBGFG64?FFGFFFFFFFFBFFFFFFFB0,#
@M06045:235:000000000-JCY5N:1:1101:21672:10069 1:N:0:CTCAGA
CTTCCACTTGGTCATTTAGAGGAAGTAAAAGTCGTAACAAGGTCTCCGTTGGTGAACCAGCGGAGGGATCATTACCGAGTTTACAACTCCCAAACCCCTGTGAACATACCACTTGTTGCCTCGGCGGATCAGCCCGCTCCCGGTAAAACGGGACGGCCCGCCAGAGGACCCCTAAACTCTGTTTCTATATGTAACTTCTGAGTAAAACCATAAATAAATCAAAACTTTCAACAACGGATCTCTTGGTTCTGGCATCGATGAAGAACGCAGCTAAGGCTAGATCGGAAGAGCACACGTCTGG
+
CCCCGGGGGGGGGGGGGGGGGGGGGGGGGGGGGGGGGGGGGGGGGGGGGGGGGGGGGGGGGGGGGGGGGGGGGGGGGGGGGGGGGGGGGGGGGGGGGGGGGGGGGGGGGGGGGGGGGGGGGGGGGGGGGGGGGGGGGCGGGGGGGGGGGGGGGGGGGGGGGGGGGGGGGGGGGGGGGGGGGGGGGGGGGGFGGFGGGGGGGGGGGGGGGGGGFDGGGGGGGGGFFGGFGGGGGGGGGGGGGGGGGGGGGGDGGGGGGGGFGGFGGGGGGGBFDFGFGFFFGFFFEGDE@FFFFFFFFFF(#
@M06045:235:000000000-JCY5N:1:1101:10301:10117 1:N:0:CTCAGA
CTTCCACTTGGTCATTTAGAGGAAGTAAAAGTCGTAACAAGGTTTCCGTAGGTGAACCTGCGGAAGGATCATTACCGAGTGAGGGCCCTCTGGGTCCAACCTCCCACCCGTGTTTATTATACCTTGTTGCTTCGGTGGGCCCGCCGTATGGCCGCCGGGGGGCTTCTGCCCCCGGGCCCGTGCCCGCCGAAGACACCTAGAACTCTGTCTGAAGATTGTAGTCTGAGTGAAAATATAAATTATTTAAAACTTTCAACAACGGATCTCTTGGTTCCGGCATCGATGAAGAACGCAGCTAAGT
+
CCCCGGGGGGGGGGGGGGGGGGGGGGGGGGGGGGGGGGGGGGGGGGGGGGGGGGGGGGGGGGGGGGGGGGGGGGGGGGGGGGGGGGGGGGGGGGGGGGGGGGGGGGGGGGGGFGGGGGGFGGGGGGGGGGGGGGGGGGGGGGGGGGGGGGGGGGGGGGGGGGGGGGGGGGGGGGGGGGGGGGGGGGGGGGGGGGGGGGGGGGGGGGGGGGGGGGFFFGGGGGGGGGGFGGGGGGGGGGGGGGGGGGGGGGGGGGGGGGGGGDDCGDGGGGFFGFGDDFFFGEFFFGFFFFFF@EFFF>A2#
@M06045:235:000000000-JCY5N:1:1101:20433:10120 1:N:0:CTCAGA
CTTCCACTTGGTCATTTAGAGGAAGTAAAAGTCGTAACAAGGTTTCCGTAGGTGAACCTGCGGAAGGATCATCAATAGTTCCAAAAATTATTATACCTTCTTGTGAACTGTTTTGTTGTACGGATGTTCATATGGTGTCTATTGTCTTGACGGATGATTATGATGCCGTGTGAATGTCTATATGTCATCATTACAAACTCTGTTTAAAATATATAAAAGTCTAATGCAGTTAAGCATGTTGTAGTATTTTGAACTGTTAGTAATAACGGTGATTTATACGCAATTTGTCATTATAAACTAG
+
CCCCGGGGGGGGGGGGGGGGGGGGGGGGGGGGGGGGGGGGGGGGGGGGGGGGGGGGGGGGGGGGGGGGGGGGGGGGGGGGGGGGGGGGGGGGGGGGGGGGGGGGGGGGGGGGGGGGGGGGGGGGGGGGGGGGGGGGGGGGGGGGGGGGEGGGECFGGGGGGGGGGGGGGGEFGFFGGGGGGGGGGGGGGGGGGGGGGGDGGGGGGGGGGGEDCFFGGGGGGGGGGGGGGGGGGGGGGGGGGGGGGGGGGGGG>DGGGGGGGGGGGGGGGDFFGFCAFFFFDFBEAGFFFFFFFFFEF@F<#
@M06045:235:000000000-JCY5N:1:1101:26555:10130 1:N:0:CTCAGA
CTTCCACTTGGTCATTTAGAGGAAGTAAAAGTCGTAACAAGGTCTCCGTTGGTGAACCAGCGGAGGGATCATTACCGAGTTTACAACTCCCAAACCCCTGTGAACATACCTATACGTTGCCTCGGCGGATCAGCCCGCGCCCTGTAAAAAGGGACGGCCCGCCCGAGGACCCTAAACTCTGTTTTTAGTGGAACTTCTGAGTAAAACAAACAAATAAATCAAAACTTTCAACAACGGATCTCTTGGTTCTGGCATCGATGAAGAACGCAGCTAAGGCCAGATCGGAAGAGCACACGTCTGA
+
CCCCGGGGGFFGGGGGGGGGGGGGGGGGGGFGGGGGGGFGGGGGGGGGGGGGGGGGGGGGGGGGGGGGGGGGGFGGEEGGFGGGGDGGGGGGGGGGDGGGGGGGGFGDGGGGGGGGGGCGGGGGGDFGEGGGGGGGGGEGEGGGGGGFGGGEEFGGGGGGGGGGGEC<FGG@FGGGGGGGGGGGGGGGGGGGFFFGGGGGGGFGGGGGGGGGGGFGGGGGGFFFGGGGGGFGGGGGGD=CC?DGGDFFFGG:DCFFEGFG7CFCCDDDCDDFG?GFGFFFGFFF3CBFF@FF>>F>:??4#
@M06045:235:000000000-JCY5N:1:1101:24850:10150 1:N:0:CTCAGA
CTTCCACTTGGTCATTTAGAGGAAGTAAAAGTCGTAACAAGGTTTCCGTAGGTGAACCTGCGGAAGGATCATTACCGAGTGAGGGCCCTCTGGGTCCAACCTCCCACCCGTGTTTATTGTACCTTGTTGCTTCGGCGGGCCCGCCGTTTTCGAACGGCCGCCGGGGAGGCCTTGCGCCCCCGGGCCCGCGCCCGCCGAAGACCCCAACATGAACTCTGTTCTGAAAGTATGCAGTCTGAGTTTGGTTACCATAATCCATTAAAACTTTCAACAACGGATCTCTTGGTTCCGGCATCGATGT
+
CCCCGGGGGFFFGFGEAAFDFGGFGGFFGGFGGGGGGGFEFFGGEFCFGGGGGFG<FGGFFEEGGGDCAE@FGGGGGG@DDFCCF>FGGGFFGGFGFGGFEAFEEGEFFGGGFD?FEEFFGGCF<5FEECDAFC?+@CCCDGGGGGBFC<@<5FFECBFEGC*=FEFEGGGCF7?=@<FGGE218:ECE*C:EEGE>EEGG68EEDCC*;:<2<0<0<<C9CCGC<CEF7<C+<FG70<0?CGC51>?FD7DGG?:+9>CEG7CFGGG2;9=FFGBGB>:*99B6*95*<587@D?>13)#
@M06045:235:000000000-JCY5N:1:1101:21871:10154 1:N:0:CTCAGA
CTTCCACTTGGTCATTTAGAGGAAGTAAAAGTCGTAACAAGGTCTCCGTTGGCGAACCAGCGGAGGGATCATTACCGAGTTATTACTCCAAACCCTTTGTGAACCTTACCTTTTTGTTGCTCGGCGCACCGCGGGCCGCGGCTTCGGCCCGTCCCGCAGCGCGCCAGAGGACCCAACTCTTCAATTTATAGCGTACCTTCTGATTTACAAAACAAACAAGTTAAAACTTTCAACAACGGATCTCTTGGTTCTGGCATCGATGAAGAACGCAGCTAAGGCGAGATCGGAAGAGCACACGTCC
+
CCCCGGGGGGGGGGGGGGGGGGGGGGGGGGGGGGGGGGGGGGGGGGGGGGGGGGGGGGGGGGGGGGGGGGGGGGGGGGGGGGGGGGGGGGGGGGGGGGGGGGGGGGGGGGGGGGGGGGGGGGGGGGGGGGGGGGGGGGGGGGGGGGGGEGGEGGGGGGGGGGGGGGGGGGGGGGGGGGGFGGGFGGGGGGGGGGGGGGGGCGGGGGGGGGGGGGGGGGGGGGGGGGGGGGGGGGFGGGGG5=C??F7EGGGGGGGFGFDGGGFGCCGGGGFFG?GFGFFBDFFFFGFFFF45@)).:;B2#
@M06045:235:000000000-JCY5N:1:1101:22005:10156 1:N:0:CTCAGA
CTTCCACTTGGTCATTTAGAGGAAGTAAAAGTCGTAACAAGGTTTCCGTAGGTGAACCTGCGGAAGGATCATTACCGAGTGAGGGCCCTCTGGGTCCGACCTCCCACCCGTGTTTATCGTACCTTGTTGCTTCGGCGGGCCCGCCGCCAGGCCGCCGGGGGGCTTCCGTCCCCGGGTCCGCGCCCGCCGAAGACACCTGTGAACGCTGTATGAAGATTGCAGTCTGAGCGAAAAGCTAAATCGTTAAAACTTTCAACAACGGATCTCTTGGTTCCGGCATCGATGAAGAACGCAGCTAAGA
+
CCCCGGGGGGGGGGGGGGGGGGGGGGGGGGGGGGGGGGGGGGGGGGGGGGGGGGGGGGGGGGGGGGGGGGGGGGGGGGGGGGGGGGGGGGGGGGGGGGGGGGGGGGGGGGGGGGGGGGGGGGGGGGGGGGGGGGGGGGGGGGGGGGGGGGGGGGGGGGGGGGGGGGGGGGGGGGGGGGGGGDGGGEGGGGGGGGGGGGGGGGGGFGGGGFGGGGGGGGGGGGGGGGGGGGGGGGGGGGGGGGGGGGGGGGGGGGGGGGFFGGGDGFCFGGFFGFGFGF:>F@FFFFFFFFFBDFFFFFF0#
@M06045:235:000000000-JCY5N:1:1101:13158:10193 1:N:0:CTCAGA
CTTCCACTTGGTCATTTAGAGGAAGTAAAAGTCGTAACAAGGTTTCCGTAGGTGAACCTGCGGAAGGATCATTACTGAGTGCGGGCTGCCTCCGGGCGCCCAACCTCCCACCCGTGAATACCTAACACTGTTGCTTCGGCGGGGAACCCCCTCGGGGGCGAGCCGCCGGGGACTACTGAACTTCATGCCTGAGAGTGATGCAGTCTGAGTCTGAATATAAAATCAGTCAAAACTTTCAACAATGGATCTCTTGGTTCCGGCATCGATGAAGAACGCAGCTAAGGCCAGATCGGAAGAGCAG
+
CCCCGGGGGGGGGGGGGGGGGGGGGGGGGGGGGGGGGGGGGGGGGGGGGGGGGGGGGGGGGGGGGGGGGGGGGGGGGGGGGGGGGGGGGGGGGGGGGGGGGGGGGGGGGGGGGGGGGGGGGGFGGGGGGGGGGGGGGGGGGGGGGGGGGGGGGGGGGGGGGGGGGGGGGGGGGGGGGFGGGGGGGGGGGGGGGGGGGGGGGGGGGGGGEGGGGFGGGGGGGGGGGGGGGGGGGGGGGGGGGGFGGGGGGGFGGGGGFGGCEGDGGGGGGGFFGFGFGFFFGFFFFGFFFFFFE>EFFFF?#
@M06045:235:000000000-JCY5N:1:1101:22308:10214 1:N:0:CTCAGA
CTTCCACTTGGTCATTTAGAGGAAGTAAAAGTCGTAACAAGGTCTCCGTTGGTGAACCAGCGGAGGGATCATTACCGAGTTTACAACTCCCAAACCCCTGTGAACATACCACTTGTTGCCTCGGCGGATCAGCCCGCTCCCGGTAAAACGGGACGGCCCGCCAGAGGACCCCTAAACTCTGTTTCTATATGTAACTTCTGAGTAAAACCATAAATAAATCAAAACTTTCAACAACGGATCTCTTGGTTCTGGCATCGATGAAGAACGCAGCTAAGGCGAGATCGGAAGAGCACACGTCTGG
+
CCCCGGGGGGGGGGGGGGGGGGGGGGGGGGGGGGGGGGGGGGGGGGGGGGGGGGGGGGGGGGGGGGGGGGGGGGGGGGGGGGGGGGGGGGGGGGGGGGGGGGGGGGGGGGGGGGGGGGGGGGGGGGGGGGGGGGGGGCGGGGGGGGFGGGGGGGGGGGGGGGGGGGGGGGGGGGGGGGGGGGGGGGGFGGGGGGGGGGGFCFGGGGGGGGGGGGGGGGGGGGGGGGGGGGGGGGGGGGGGGGGGGFGGGGGGGFGGGGGGGGGFGFGGGGEFFFGFFEEBDFFFEGF>)<FF:).3FFF:#
@M06045:235:000000000-JCY5N:1:1101:11560:10215 1:N:0:CTCAGA
CTTCCACTTGGTCATTTAGAGGAAGTAAAAGTCGTAACAAGGTTTCCGTAAGTGAACCTGCGGAAGGATCATTACCACATCCAAAATCTTTTATCAACCCACAAGTGTGAAGTTGTGATGAGGAACTTTTTCTTCATTTTTTTGAACCCCCTTTGAACTCCCAAGTGAAATAAGCAAGGCTAAAAAAAAAAGAGAAAAGAGAAAACAACTTTTAACGGTGGATCTCTTGGCTCGTGCATCGATGAAGAACGCAGCTAAGGCCAGATCGGAAGAGCACACGTTTGAACTCCAGTCACCTCAA
+
CCCCGGGGGGGGGGGGGGGGGGGGGGGGGGGGGGGGGGGGGGGGGGGGGGGGGGGGGGGGGGGGGGGGGGGGGGGGGGGGGGGGGGGGGGGGGGGGGGGGGGGGGGGGGGGGGGGGGGGGGGGGGGGGGGGGGGGGGGGGGGGGGGGGGGGGGGGGGGGGGGGGGFGGGGGGGGGGGGGGGGGGGGDGGGGEGGGGGGFGGGGGGCGGGGGGGGGGDG;CEGGGFGGGFGG6CEE:574A7CDC?F7CF5<5>>EFGF<5***1229*19@5955:45)8CF@3@FF=*966=?*)928.#
@M06045:235:000000000-JCY5N:1:1101:18057:10222 1:N:0:CTCAGA
CTTCCACTTGGTCATTTAGAGGAAGTAAAAGTCGTAACAAGGTCCCCGTTGGTGAACCAGCGGAGGGATCATTACCGAGTTTACAACTCCCAAACCCCTGTGAACATACCACTTGTTGCCTCGGCGGATCAGCCCGCTCCCGGTAAAACGGGACGGCCCGCCAGAGGACCCCTAAACTCTGTTTCTATATGTAACTTCTGAGTAAAACCATAAATAAATCAAAACTTTCAACAACGGATCTCTTGGTTCTGGCATCGATGAAGAACGCAGCTAAGGCGAGATCGGAAGAGCACACGTCTGC
+
CCCCGGGGGGGGGGGGGGGGGGGGGGGGGGGGGGGGGGGGGGGGGGGGGGGGGGGGGGGGGGGGGGGGGGGGGGGGGGGGGGGGGGGGGGGGGGGGGGGGGGGGGGGGGGGGGGGGGGGGGGGGGGGGGGGGGGGGGGGGGGGGGGGGGGGGGGGGGGGGGGGGGGGGGGGGGGGGGGGGGGGGGGGGGGGGGGGFGGGGGGGGGGGGEGGGGGGGGGGGGGGGGGGGGGGGGGGGGGGGGGGGGGGGGGGGGGGGGGGGGGGGGGDGGGFFGFGFGFFDDFFFE<BEFFFFFFFFFFF?#
@M06045:235:000000000-JCY5N:1:1101:25353:10233 1:N:0:CTCAGA
CTTCCACTTGGTCATTTAGAGGAAGTAAAAGTCGTAACAAGGTCTCCGTTGGTGAACCAGCGGAGGGATCATTACCGAGTTATTACTCCAAACCCTTTGTGAACCTTACCTTTTTGTTGCTCGGCGCACCGCGGGCCGCGGCTTCGGCCCGTCCCGCAGCGCGCCAGAGGACCCAACTCTTCAATTTATAGCGTACCTTCTGATTTACAAAACAAACAAGTTAAAACTTTCAACAACGGATCTCTTGGTTCTGGCATCGATGAAGAACGCAGCTAAGGCCAGATCGGAAGAGCACACGTCG
+
CCCCGGGGGGGGGGGGGGGGGGGGGGGGGGGGGGGGGGGGGGGGGGGGGGGGGGGGGGGGGGGGGGGGGGGGGGGGGEGGGFGGGGGGGGFFGGGGGGGGGGGGGGGGGGGGGGGGGGGGGGGDGGGGGGGGGGGGGGGGGGGGGGGGGGGGGGGGGCECFGGGGGGGGGGGGGGGGGGGGGGGGGGGGGFGGEGGGGFCGGGGFGGGGGGGEGGGGGGGGGGGGGGEFFFGGGGGGGGC7EFGGGFGGGGGGGGGGF57CF7FGGGGGGFFGFGFGF?F5@>=FGEFFE>FFFFBF;B:#
@M06045:235:000000000-JCY5N:1:1101:8789:10238 1:N:0:CTCAGA
CTTCCACTTGGTCATTTAGAGGAAGTAAAAGTCGTAACAAGGTCTCCGTTGGTGAACCAGCGGAGGGATCATTACCGAGTTATTACTCCAAACCCTTTGTGAACCTTACCTATTACTGCTGTTGCCTCGGCGGACGGCCGGGAGGGCACCCCCTCGCGGGGCCGCCCGACCAGCCCCCGCCGGCAGCACCAAACTCTTGAATTTATAGCGAAACTACTTCTGAATAACAAAAACAAACGAATCAAAACTTTCAACAACGGATCTCTTGGTTCTGGCATCGATGAAGAACGCAGCTAAGGCA
+
CCCCGGGGGGGGGGGGGGGGGGGGGGGGGGGGGGGGGGGGGGGGGGGGGGGGGGGGGGGGGGGGGGGGGGGGGGGGGGGGGGGGGGGGGGGGGGGGGGGGGGGGGGGGGGGGGGGGGGGGGGGGGGGGGGGGGGGGGGGGGGGGGGGGGGGGGGGGGGGGGGGGGGGGGGGGGGGGGGGGGGGGGGGGGGGGGGFGGGGGGGGGGGGGGGGGGGGGGGGGGGGGGGGGGGGGGGGGGGGGGGGGGGGGGGGGGGGGGGGGGCDDGGGGFGFFG?GFFFFFGFFFFCFFFFFFFFFFFBF(#
@M06045:235:000000000-JCY5N:1:1101:26583:10242 1:N:0:CTCAGA
CTTCCACTTGGTCATTTAGAGGAAGTAAAAGTCGTAACAAGGTCTCCGTTGGTGAACCAGCGGAGGGATCATTACCGAGTTTACAACTCCCAAACCCCTGTGAACATACCTATACGTTGCCTCGGCGGATCAGCCCGCGCCCCGTAAAAAGGGACGGCCCGCCCGAGGACCCCTAAACTCTGTTTTTAGTGGAACTTCTGAGTAAAACAAACAAATAAATCAAAACTTTCAACAACGGATCTCTTGGTTCTGGCATCGATGAAGAACGCAGCTAAGGCGAGATCGGAAGAGCACACGTCTA
+
CCCCGGGGGGGGGGGGGGGGGGGGGGGGGGGGGGGGGGGGGGGGGGGGGGGGGGGGGGGGGGGEGGGGGGGGGGGGGGGGGGGGGGGGGGGGGGGGGGGGGGGGGGGGGGGGGGGGGGGGGGGGGGGGGGGGGGGGGGGGGGGGGGGGGGGGGGGGGGGGGGGGGGGGGGGGGGGCFGFGGGGGGGGGGGGGGGGGGGGGGGGGGGGGGGGGGGGGGGGGGGGGGGGGGGGGGFGGGGGGGGGGGGGGGFGGGGGGGGGGGG*:CFFGGGFFGFGFGFFFGEFFFGFFFFFF?>F?B?F:#
@M06045:235:000000000-JCY5N:1:1101:21844:10250 1:N:0:CTCAGA
CTTCCACTTGGTCATTTAGAGGAAGTAAAAGTCGTAACAAGGTCTCCGTTGGTGAACCAGCGGAGGGATCATTACAGAGTTGCAAAACTCCCTAAACCATTGTGAACGTTACCTAAACCGTTGCTTCGGCGGGCGGCCCCGGGGTTTACCCCCCGGGCGCCCCTGGGCCCCACCGCGGGCGCCCGCCGGAGGTCACCAAACTCTTGATAATTTATGGCCTCTCTGAGTCTTCTGTACTGAATAAGTCAAAACTTTCAACAACGGATCTCTTGGTTCTGGCATCGATGAAGAACGCAGCTAA
+
CCCCGGGGGGGGGGGGGGGGGGGGGGGGGGGGGGGGGGGGGGGGGGGGGGGGGGGGGGGGGGGGGGGGGGGGGGGGGGGGGGGGGGGGGGGGGGGGGGGGGGGGGGGGGGGGGGGGGGGGGGGGGGGGGGGGGGGGGGGGGGGGGGGGGGGGGGGGGGGGGGGGGGGGGGGGGGGGGGGGGGGGGGGGGEGGGGGGGGGGGGGGGGGGGGGGGGGGGGGGGGGGGGGGGGGGGGGGGGGGGGGGGFFGGFCGGGGGGGGGGGGGGDGGGGFFGFGFGFFFGFFFFGF?FFFFFDFFFFF2#
@M06045:235:000000000-JCY5N:1:1101:3980:10257 1:N:0:CTCAGA
CTTCCACTTGGTCATTTAGAGGAAGTAAAAGTCGTAACAAGGTCTCCGTTGGTGAACCAGCGGAGGGATCATTACCGAGTTTACAACTCCCAAACCCCTGTGAACATACCACTTGTTGCCTCGGCGGATCAGCCCGCTCCCGGTAAAACGGGACGGCCCGCCAGAGGACCCCTAAACTCTGTTTCTATATGTAACTTCTGAGTAAAACCATAAATAAATCAAAACTTTCAACAACGGATCTCTTGGTTCTGGCATCGATGAAGAACGCAGCTAAGGCCAGATCGGAAGAGCACACGTCTGC
+
CCCCGGGGGGGGGGGGGGGGGGGGGGGGGGGGGGGGGGGGGGGGGGGGGGGGGGGGGGGGGGGGGGGGGGGGGGGGGGGGGGGGGGGGGGGGGGGGGGGGGGGGGGGGGGGGGGGGGGGGGGGGGGGGGGGGGGGGGFGGGGGGGGGGGGGGGGGGGGGGGGGGGGGGGGGGGGGGGGGGGGGGGGGGGGGGGGGGGGGGGGGGGGGGGGGGGGGGGGGGGGGGGGGGGFGGGGGGGGEEGGGGGGGGGGGGGGGGGGGGGGGGGGGGGGFFGFGFGFFFG@FFFGFFFFFFFFFFFFF:#
@M06045:235:000000000-JCY5N:1:1101:9172:10267 1:N:0:CTCAGA
CTTCCACTTGGTCATTTAGAGGAAGTAAAAGTCGTAACAAGGTCTCCGTTGGTGAACCAGCGGAGGGATCATTACTGAGTACTACACTCTCTACCCTTTGTGAACTATTATACCTGTTGCTTCGGCGGCGCCCGCAAGGGTGCCCGCCGGTCTCATCAGAATCTCTGTTTTCGAACCCGACGATACTTCTGAGTGTTCTTAGCGAACTGTCAAAACTTTTAACAACGGATCTCTTGGCTCCAGCATCGATGAAGAACGCAGCTAAGGCGAGATCGGAAGAGCACACGTCTGAACTCCAGTA
+
CCCCGGGGGGGGGGGGGGGGGGGGGGGGGGGGGGGGGGGGGGGGGGGGGGGGGGGGGGGGGGGGGGGGGGGGGGGGGGGGGGGGGGGGGGGGGGGGGGGGFGGGGGGGGGGGGGGGGGGGGGGGGGGGGGGGGGGGGGGGGGGGGGGGGGGGGGGGGGGGGGGGGGGGGGGGGGGGGGGGGGGGGGGGGGGGGGGGGGGGGGGGGGGGGGGGGGGGGGGGGGGGGGGGGDEGGGGFGGFGGGGGGGGGGGGGGGGGGGGGGGGGGGGFDGFFGFFBGFFFGFFFFGFFFFFFFFFFFFF6#
@M06045:235:000000000-JCY5N:1:1101:16933:10274 1:N:0:CTCAGA
CTTCCACTTGGTCATTTAGAGGAAGTAAAAGTCGTAACAAGGTTTCCGTAGGTGAACCTGCGGAAGGATCATTACAAAATACCTGCGCCGGCCCCTAGGGGTTGTGCGCTTCTATTTACCCACCCTTTGCCTATGTGTACCCTTATCGCTTCCTCGGCAGGCTCGCCTGCCGGCAGGAACCACCCAAAACCCTTGCATCTATACATGAAAACTTCTGATACCAACCTAAATTATTACAACTTTTAACAATGGATCTCTTGGTCCTGGCATCGATGAAGAACGCAGCTAAGGCGAGATCGGA
+
CCCCGGGGGGGGGGGGGFGGGGGGGGGGGGGGGGGGGGFGGGGGGGGGGGGGGGGGGGGGGGGGGGGGGGFGFGGGGGGGGFGGGGGGGGGGGGEGFGGGGGGGGGGGGGGGGGGGGGGGGGGGGGGGGGGGGGGGGGGGGGGGGGFDGGGGGEGEDGGGFE,CFGGGFEFGFGCGGEGGGGGGCDCFGGGDCGGGF;CFGGCCFFFGGGGGGGGGGGGFGGGGGGCFCFFGGFGGGG?ECFGGGDCDGGG<C7+:EFFGGGGGGFGGGGFFGFGF7FB:<DFBBGFFFFFFEDFFFFFF#
@M06045:235:000000000-JCY5N:1:1101:19683:10279 1:N:0:CTCAGA
CTTCCACTTGGTCATTTAGAGGAAGTAAAAGTCGTAACAAGGTCTCCGTTGGTGAACCAGCGGAGGGATCATTACCGAGTTTACAACTCCCAAACCCCTGTGAACATACCTATCGTTGCTTCGGCGGACCACCCCGACCCCTACGGGGCGAGGGGCCCGCCAGAGGACACCCAAAATTCAAATGCATTTTGCCTTGTAATTTTATTCTGAGTGGAATTTTTAAATAAATCAAAACTTTCAACAACGGATCTCTTGGCTCTGGCATCGATGAAGAACGCAGCTAAGGCGAGATCGGAAGAGA
+
CCCCGGGGGGGGGGGGGGGGGGGGGGGGGGGGGGGGGGGGGGGGGGGGGGGGGGGGGGGGGGGGGGGGGGGGGGGGGGGGGGGGGGGGGGGGGGGGGGGGGGGGGGGGGGGGGGGGGGGGGGGGGGGGGGGGGGGGGGGGGGGGGGGGGGGGGGGGGGGGGGGFGGGGGGGGGGGGGGGGGGGGGGGGGGGGGGGGGGGGGGGGGGGGGGGGGGGGGGGGGGGGGGGGGGGGGGGGGGGGGGGGGGGCCGGGGGFFGFGGGGGGGGGFGFFFGBFFGFFFGFFFFGFFBDF@FFFFFFF<#
@M06045:235:000000000-JCY5N:1:1101:7266:10304 1:N:0:CTCAGA
CTTCCACTTGGTCATTTAGAGGAAGTAAAAGTCGTAACAAGGTTTCCGTAGGTGAACCTGCGGAAGGATCATTAATGTATATTGAATTTTATATTCTTTATCAACCCACACTGTGTACCTTTTTACTGTTGCTTCCATGGGACTTGGCTCTGCCACGTCGGCCTTATGGCTGGTGAGCGCCCATGGGAGGAAAACAAAACTCTTTGTTACAGTTGACGTCTGTCTGAATTGTTTATATTAAACGTTAAAACTTTCAACAACGGATCTCTTGGTTCTCGCATCGATGAAGAACGCAGCTAAC
+
CCCCGGGGGGGGGGGGGGGGGGGGGGGGGGGGGGGGGGGGGGGGGGGGGGGGGGGGGGGGGGGGGGGGGGGGGGGGGGGGGGGGGGGGGGGGFGGGGGGGGGGGGGGGGGGGGGGGGGGGGGGGGGGGGGGGGGGGGGGGGGGGGGGGGGGGGGGGGGGGGGGGGGGGFGGGGGGGGGGGFGGGGGGGGGGGGGGGGGGGGGGGGGGGGGGGGGGGGGGGGGGGGGGGGGGGGGGGGGGGGGFEGGGGGGGFFFFGGGG<FGGDGGGGGGF4CFGFGFFD3:A4;DFFFFFFFFF>FFB<#
@M06045:235:000000000-JCY5N:1:1101:7683:10319 1:N:0:CTCAGA
CTTCCACTTGGTCATTTAGAGGAAGTAAAAGTCGTAACAAGGTCTCCGTTGGTGAACCAGCGGAGGGATCATTACCGAGTTATTACTCCAAACCCTTTGTGAACCTTACCTTTTTGTTGCTCGGCGCACCGCGGGCCGCGGCTTCGGCCCGTCCCGCAGCGCGCCAGAGGACCCAACTCTTCAATTTATAGCGTACCTTCTGATTTACAAAACAAACAAGTTAAAACTTTCAACAACGGATCTCTTGGTTCTGGCATCGATGAAGAACGCAGCTAAGGCGAGATCGGAAGAGCACACGTCC
+
CCCCGGGGGFGGGGGGGGGGGGGGGGGGGGGGGGGGGGGEGGGGGGGGGGGFGGGGGGGGGGGGGGGGGGGGGGGGGFGGGGGGGGGGGGCEGGGGGGGGGGGGGGGGGGGGGGGGGGGGFGCFGBFGGGGGGGDGGEGEGG>FGDGGBFGGGGGGGGGGGG:FEGEEEGGGGG:FGCFGGGFGFGGGG7EGGGEGGGGFGGFFGGGGGGGGGGGGGGGGGGGGGG?CGFGGGGFGFEGE*=70AFGG9FGFFCCGGGGGGG=DGGFGGGFFGFGFFFFFGEEFFDD:>>5>F458FBB8#
@M06045:235:000000000-JCY5N:1:1101:18467:10358 1:N:0:CTCAGA
CTTCCACTTGGTCATTTAGAGGAAGTAAAAGTCGTAACAAGGTCTCCGTTGGTGAACCAGCGGAGGGATCATTACCGAGTACTATAACTCATAACCCTTTGTGAACCTTTATACCTGTTGCTTCGGCGGCGCGCCCTCCGGGGCGTGCCCGCCGGTATCATCAGAATCTCTGTTTGAACCCGACGATACATCTGAGTGTTCTAAGCGAACTGTTAAAACTTTCAACAACGGATCTCTTGGCTCCAGCATCGATGAAGAACGCAGCTAAGGCTAGATCGGAAGAGCACACGTCTGAACTCCT
+
CCCCGGGGGGGGGGGGGGGGGGGGGGGGGGGGGGGGGGGGGGGGGGGGGGGGGGGGGGGGGGGGGGGGGGGGGGGGGGGGGGGGGGGGGGGGGGGGGGGGGGGGGGGGGGFGGGGGGGGFDFGGGGGGGGGGGGGGGGGGGGGEFGFGGGGGGGGGGGGGGGGGGGGGGGGGGGGGGGGGGGGGGGGGGGGGGGGGGGGGGGFGGGGGGGGGGGGGGDGGGGGGGGGGGEGGGGFGGGGFCFGG?FCFGFDCCFDG?7DGGDGGGGGGGGFFFFFFG@>5DBFF;C5)0<>>>@FBFAAF#
@M06045:235:000000000-JCY5N:1:1101:16953:10361 1:N:0:CTCAGA
CTTCCACTTGGTCATTTAGAGGAAGTAAAAGTCGTAACAAGGTTTCCGTAGGTGAACCTGCGGAAGGATCATTACAAATCCAAGCGATAATATGACAAGTTGAAATGTTTGAGAGAGTGGTAGTGAGTGAGATGGGTGAGAGGGGTCTGGGAGAGGGTGGAAGGAGGAGAAAGAGAGAGGCAAAAAAGGGTGAGGGGGAGTAAGGGTCAAGAGGGGGAGAGGAAGGGAGAAGAGAGAGGGTATCATCATCCTTGAATGGCATGTATGACCCTTTCTTTTGCGCCCCTTTCTCTTTTCATTG
+
CCCCGGGGGGGGGGGGGGGGGGGGGGGGGGGGGGGGGGFFGGGGGGGGFGDGFFFGGGGGGGGGGGGGGGGGGGGGGGGGGGGGGGGGGGGGGGGGGGGGGGGGFGGGGGGFFGGGGGGGGGGGGGGGGGGGGGGFGGGGGGGGDEEGGGFGDGGGGGGGGGGGGGGGGGGDCGGGGGGGGGGGGGGGCEGGGGGGGGGGGGGGGGGCG?CFGG>CEDEGGGGFEEEFE*:C?EGGEGGD3CCGGGDGFGGGGGGFGGCFCC<:>C>CGC>4DFGFGF=*70.7>)5<@FFFFFF<*)66#
@M06045:235:000000000-JCY5N:1:1101:23390:10363 1:N:0:CTCAGA
CTTCCACTTGGTCATTTAGAGGAAGTAAAAGTCGTAACAAGGTTTCCGTAGGTGAACCTGCGGAAGGATCATTCATAATTGAGTGTTTTATGGCACTCTTTAAAAAAATCCATATCCACCTTGTGTGCAATGTTTTTGGACTCTCTGTACGTTGATATCCCTTTGGGTCCGATAGGACTTTAGGGGAAGGAAAACCTTAAGAGGGTTTGATTAACTTAACACCTTTAAAGCAGTTTGTCTGAATATCTATTTCTGAATAAACATAATTCAAAAATACAACTTTCAACAACGGATCTCTTGA
+
CCCCGGGGGGGGGGGGGGGGGGGGGGGGGGGGGGGGGGGGGGGGGGGGGGGGGGGGGGGGGGGGGGGGGGGGGGGGGGGGGGGGGGGGGGGGGGGGGGGGGGGGGGGGGGGGGGGGGGGGGGGGGGGGGGGGGGGGGGGGGGGGGGGGGGGGGGGGGGGGGGGGGGGGGGGFGGGGGGGGGGGGGGGGGGGGGGGGGGGGGGGGGGGGGGGGGGGGGGGGGGGGGGGGGGGGGGGGGGFGGGGGGGGGGGGGGGGGGGGGGGGGGGGGGGFFGFGFGFFFGFFFFGFFFFFADAEFFFF3#
@M06045:235:000000000-JCY5N:1:1101:27940:10368 1:N:0:CTCAGA
CTTCCACTTGGTCATTTAGAGGAAGTAAAAGTCGTAACAAGGTCTCCGTTGGTGAACCAGCGGAGGGATCATTACAGAGTTGCAAAACTCCCAACCATTGTGAACCTACCTCACCGTTGCTTCGGCGGGTGGCCCCCACCAGGGCCGCGCCGGCCCCCGTGCTGGCAACCCGTCAGAGGACCAAAACTCTTCGTCATCACTGGCCTCTCTGAGTAACTTATACAATAAGTCAAAACTTTCAACAACGGATCTCTTGGTTCTGGCATCGATGAAGAACGCAGCTAAGGCAAGATCGGAAGAA
+
CCCCGGGGGGGGGGGGGGGGGGGGGGGGGGGGGGGGGGGGGGGGGGGGGGGGGGGGGGGGGGGGGGGGGGGGGGGGGGGGGGGGGGGGGGGGGGGGGGGGGGGGGGGGGGGGGGGGGGGGGGGGGGGGGGGGGGGGGGGGGGGGGGGGGGGGGGGGGGGGGGGGGGGGGGGGGGGGGGGGGGGGGGGGGGGGGGGGGGGGGGGGGGGGGGGGGGGGGGGGGGGGGGGGGGGGGGGGGGGGGGGGGGGGGGGGGGGGGGGGGGGGGGGGFGFFGFGFGFFFGFFFFGFFFFFFFFFFFFF1#
@M06045:235:000000000-JCY5N:1:1101:5428:10369 1:N:0:CTCAGA
CTTCCACTTGGTCATTTAGAGGAAGTAAAAGTCGTAACAAGGTCTCCGTTGGTGAACCAGCGGAGGGATCATTACCGAGTTTACAACTCCCAAACCCCTGTGAACATACCACTTGTTGCCTCGGCGGATCAGCCCGCTCCCGGTAAAACGGGACGGCCCGCCAGAGGACCCCTAAACTCTGTTTCTATATGTAACTTCTGAGTAAAACCATAAATAAATCAAAACTTTCAACAACGGATCTCTTGGTTCTGGCATCGATGAAGAACGCAGCTAAGGCAAGATCGGAAGAGCACACGTCTGG
+
CCCCGGGGGGGGGGGGGGGGGGGGGGGGGGGGFGGGGGGGGGGGGGGGGGGGGGGGGGGGGGGGGDGGGGGGGGGGGGGGGGGGGGGGDGGGGGGGGGGGFGGGGGGGGGGGGGGGGGGGGGFGGDGGGGGFFGGGGCCGGGD>FGGGGGCFEGCGDFGDGGGGGGFGFCGGGGGGGFGFGCGFGGGGGGGGGGFGFGGGGGGCFDCC8CGGG99EGGDF>FGFGGFFFFGGF7EEGGGGGGGGG=FCFFGG49FFGFDFFFDDGGGDG5>FGFFFGFF)7=FFD<@3FFF6@>F171(-#
@M06045:235:000000000-JCY5N:1:1101:26952:10400 1:N:0:CTCAGA
CTTCCACTTGGTCATTTAGAGGAAGTAAAAGTCGTAACAAGGTTTCCGTAGGTGAACCTGCGGAAGGATCATTCATAATCAAGTGTTTTTATGGCACTTTCAAAAATCCATATCCACCTTGTGTGCAATGTCATCTCTCTGGGGGCTGCCGGCTGTCAAAAGCCGTGTGGTCACCTTTGGGATTTATATCTACTCAGAACTTTAGTGATTTTGTCTGAAACATATTATGAATACTTAATTCAAAATACAACTTTCAACAACGGATCTCTTGGCTCTCGCATCGATGAAGAACGCAGCTAAC
+
CCCCGGGGGGGGGGGGGGGGGGGGGGGGGGGGGGGGGGGGGGGGGGGGGGGGGGCFGGGGGGGGGGGGGGGGGGGGGGGGGGGGGGGGGGGGGGGGGGGGGGGGGGGGGGGGGGGGGGGGGGGGGGGGGGGGGGGGGGGGGGGGDGGGGGGGGGGGGGGGGGGGGGGGGGGGGGFGGGGGGGGGGGGGGGGGGGGGGGGGGGGGGGGGGGGGGGGGGGGGGGGGGGGGGGGGGGGGGCFGGGGGFGGGGGGGGGGGGGGGGGGGGGGGGGFFGFGFGFFFGFFFFGFFFFFFFB:9FFFF#
@M06045:235:000000000-JCY5N:1:1101:10643:10401 1:N:0:CTCAGA
CTTCCACTTGGTCATTTAGAGGAAGTAAAAGTCGTAACAAGGTTTCCGTAGGTGAACCTGCGGAAGGATCATTCACAATAAGTGTTTATGGCACTTTCAAATCCATACCCACCTTGTGTGCATTGTAAAGGCCCTTTCAACTTTGGAAGATTGGGCTTCATTTTCTCACACGTCTTCAATTGCAAGTCTAACATTCAGAGTAATCAAAACTCGAATACAACTTTCAACAACGGATCTCTTGGCTCTCGCATCGATGAAGAACGCAGCTAAGGCCAGATCGGAAGAGCACACGTCTGAACTA
+
CCCCGGGFGGGFGGGGGGGGGGGGFGGGGGGGGGGFGGGGGGGGGGGGGGGGGGGGGGGCGGGDEGGGGGGGGGGGGGGGGGGGGGGGGGFGGGGGGGGGGGGGGGGGFGGGGGGGGGCFGGGGGGGGGGDGGGGGGGGGGGGGGGFEGGGGGGGGGGGGGGGGGFGGGGGGGGGGGGGGGFGGGGGGGGGGFFFGGFCFGGCCEGFGGGGFGDFGGGGGGGGGGGGGGGGGDCCECFFGCCGG6*;CEC;7C*=FGFGGFFGGGDDGGFF;5AG:5A48DFF:AC)/=FFBF>ABFF?)#
@M06045:235:000000000-JCY5N:1:1101:10362:10437 1:N:0:CTCAGA
CTTCCACTTGGTCATTTAGAGGAAGTAAAAGTCGTAACAAGGTTTCCGTAGGTGAACCTGCGGAAGGATCATTATCAAAAGTCAAGTCGGGGGCTGTAAAGCTCTCGTCTACACCCATGTCTTTTGCGTACTCTTGTTTCCTCGGTGGCGCAAGCTGCCGATTGGACAAACCAAAACCTTTTTTGTAATTGCAATCAGCGTCTGAAAATAATCTAATTATTTACAACTTTCAACAACGGATCTCTTGGTTCTGGCATCGATGAAGAACGCAGCTAAGGCGAGATCGGAAGAGCACACGTCT
+
CCCCGGGGGGGGGGGGGGGGGGGGGGGGGGGGGGGGGGGGGGGGGGGGGGGGGGGGGGGGGGGGGGGGGGGGGGGGGGGGGGGGGGGGGGGGGGGGGGGGGGGGGGGGGGGGGGGGGGGGGGGGGGGGGGGGGGGGGGGGGGGGGGGGGGGGGGGGGGGGGGGGGGGGGGGGGGGGGGGGGGGGGGGGGGGGGGGGGGGGGGGGGGGGGGGGGGGGGGGGGGGGGGGGGGGGGGGGGGGGGGGGGGGGGGGGGGGGGGGGGGGGGGGGGGFFGFGFGFFFGEFFFGFFFFFFFFFFFFF1#
@M06045:235:000000000-JCY5N:1:1101:2283:10483 1:N:0:CTCAGA
CTTCCACTTGGTCATTTAGAGGAAGTAAAAGTCGTAACAAGGTTTCCGTAGGTGAACCTGCGGAAGGATCATTAAAAAATATAGAATTAATTTTCTATAAACCCAATCTGTGTATTCGTACCTGTTGCTTCCGTGGGACAGTGAACGCTTGTCGTTCCCTCTGGCGCTGTTCTTCGGAACGGATGCTGGGGAGTGCCCACGGGAGGTCTACATAAACTCTGTTTTTTCTGAACTCAGTCTGAAAACTGTTTTTAAATAAACTTTAAAACTTTCAACAACGGATCTCTTGGTTCTCGCATCA
+
CCCCGGGGGGGGGGGGGGFGGGGGGGGGGGGGGGGGGGCGCDFGGFGGGGC@FEGGGGGGGGGEGGGGGGGGGGGGGGGGGGGGGGGGGGGFGGFGGGGGGGGGEGGGGGGFGGGFGGGGGGGFGGGGGGGGGGGEGGGG=BEFGGFE>FFFGGGGGGGGGGFFF@CGGGGGGGGGEGFGC:CFGFGGGCCGGGCGGFFEGE57B*>DCFGGGGFGFFGGGGGGGFEGG7@G?FFGGGGFGFCFGGGGGGFGGGGGGGDGGCFGGGF=GFAFCFGFGFF@C:EFFGFFF?F>FFF?BBF9#
@M06045:235:000000000-JCY5N:1:1101:9840:10484 1:N:0:CTCAGA
CTTCCACTTGGTCATTTAGAGGAAGTAAAAGTCGTAACAAGGTTTCCGTAGGTGAACCTGCGGAAGGATCATTAATGTATATTGAATTTTATATTCTTTATCAACCCACACTGTGTACCTTTTTACTGTTGCTTCCATGGGACATGGCTCTGCCACGTCGGCCTTATGGCTGGTGAGCGCCCATGGGAGGAAAACAAAACTCTTTGTTACAATTGAAGTCTGTCTGAATTGTTTATATTAAACGTTAAAACTTTCAACAACGGATCTCTTGGTTCTGGCATCGATGAAGAACGCAGCTAAC
+
CCCCGGGGGGFGGFGFFCGGGGGEFGFGFCGFGFFGGEFGGGGGFFAFFGGGEFG9FGGGFGGFGGCFFFFGFGCEFGGGGGFGGGGGDFCFFGGGGGGGGGGGGGGGGECGGGGGGFFEFEFGGGFGGGCGGGGGGGFEGDGGGGGGGGGGGGGGGGGGGGGGGGGGGDBFFDFGGGGCCEEGGDGCEGGGGGGEGFGGCFGGFCFGGGGFGGCE;,@E;EFC=FGGFFGGGGGFDCGGGFFE,CFGFFGGGFGGGGGCC5D<DD7:@C=FGFGF:FFFGFDAF+;@FFAFFF:>::9<#
@M06045:235:000000000-JCY5N:1:1101:15687:10496 1:N:0:CTCAGA
CTTCCACTTGGTCATTTAGAGGAAGTAAAAGTCGTAACAAGGTCTCCGTTGGTGAACCAGCGGAGGGATCATTACAGAGTTGCAAAACTCCCTAAACCATTGTGAACGTTACCTAAACCGTTGCTTCGGCGGGCGGCCCGGGTCCTTCCCGGCGCCCCCCGGCCCTCGCGGGCGCCCGCCGGAGGTAAACCAAACTATTGCATTAATGGCCTCTCTGAGTCTTCTGTACTGAATAAGTCAAAACTTTCAACAACGGATCTCTTGGTTCTGGCATCGATGAAGAACGCAGCTAAGGCCAGAA
+
CCCCGGGGGGGGGGGGGGGGGGGGGGGGGGGGGGGGGGGGGGGGGGGGGGGGGGGGGGGGGGGGGGGGGGGGGGGGGGGGGGGGGGGGGGGGGGGGGGGGGGGGGGGGGGGGGGGGGGGGFGGGGGGGGGGGGGGGGGGGGGGGGGGGGGGGGDGGGGGGGGGGGGGGGGGGGGGGGGGGGGGGGGGGGGGGGGGGGGGGGFFGGGGGGGGGGGGGF?FGGGGGGGGGGFF9CF7CCCFGGGGGGGGGFGGGGGGGGGGCCFGGGGGGF7BFFF<74;FFGFFFFGFEFFFFFFF<FFF1#
@M06045:235:000000000-JCY5N:1:1101:10297:10501 1:N:0:CTCAGA
CTTCCACTTGGTCATTTAGAGGAAGTAAAAGTCGTAACAAGGTTTCCGTAGGTGAACCTGCGGAAGGATCATTACCTGGCCTTGGGCCGCCCGCGGGGGTTCGCTCCCGGGGGTGCTTAGCCCTTGACTCTCACCTTGATTATGCGCACCTTTGTTGTTCCCTCGGCAGGTCTCCTGCCGCTAGGGACCCCAAAACCCCTCAGTATCAGCATCAAACTTCTGAAAACAAACCTAATTATTTACAACTTTCAACAATGGATCTCTTGGTTCTGGCATCGATGAAGAACGCAGCTAAGGCTAA
+
CCCCGGGGGGGGGGGGGGGGGGGGGGGGGGGGGGGGGGGGGGGGGGGGGGGGGGGGGGGGGGGGGGGGGGGGGGGGGGGGGGGGGGGGGGGGGGGGGGGGGGGGGGGGGGGGGGGGGGGGGGGGGGGGGGGGGGGGGGGGGGGGGGGGGGGGGEGGGGGGGGGGGGGGGGCGFGGGGGGGGGGGFGGGGGGGGGGGGGG;8FGGGGG?FGGGGGGGGGGGGGGGGGGGGGGGGGGGGGFGFGGGGGGGGGGGGGGGDC6CGFFGCF4:CFFFFFGFGF@FD?=?FC@DBE>EF?68?<?5#
@M06045:235:000000000-JCY5N:1:1101:3809:10524 1:N:0:CTCAGA
CTTCCACTTGGTCATTTAGAGGAAGTAAAAGTCGTAACAAGGTCTCCGTTGGTGAACCAGCGGAGGGATCATTACCGAGTTTACACTCATAACCCTTTGTGAACATTATAACTTGTTGCTTCGGCGGCTCCTTCGGGAGCCCGCCGGCGTTTCAGTATCTCTGTTTGTACCCGACGATACATCTGAGTGTTCTTAGCGAACTATAAAAACTTTCAACAACGGATCTCTTGGTTCTGGCATCGATGAAGAACGCAGCTAAGGCTAGATCGGAAGAGCACACGTCTGAACTCCAGTCACCTCT
+
CCCCGGGGGGGGFGGGGGGCDEFGGGGGGGEEAFGADGFGGDEGFDFFFFFGGDGGGGGGGGGGCFGGCGGAFGGFGGGGGGGGGGDEFGCFFGFGGGGGGGGGCFC9FFGGGGGGGGGGGF=@FCCFCFDFGGGGGC@@FGGGFGGGGC<FGGGGGGGCFGGFFFFGGGGGGGGG7FGGF@;<F;FFGGGGGGGGGE:BEFFDFGFGCCFCFGGGFGGDCEGEC@@ECF63:A?CFDFGGGFGGGCGFFFDCDGGGGCFFFGGDGGGGG:33>G?FFFFGFF5>F4)9@?)6@?A6778#
@M06045:235:000000000-JCY5N:1:1101:3975:10531 1:N:0:CTCAGA
CTTCCACTTGGTCATTTAGAGGAAGTAAAAGTCGTAACAAGGTTTCCGTAGGTGAACCTGCGGAAGGATCATTCATAATTGAGTGTTTTATGGCACTCTTTAAAAAAATCCATATCCACCTTGTGTGCAATGTTTTTGGACTCTCTGTACGTTGATATCCCTTTGGGTCCGATAGGACTTTAGGGGAAGGAAAACCTTAAGAGGGTTTGATTAACTTAACACCTTTAAAGCAGTTTGTCTGAATATCTATTTCTGAATAAACATAATTCAAAAATACAACTTTCAACAACGGATCTCTTGG
+
CCCCGGGGGGGGGGGGGGGGGGGGGGGGGGGGGGGGGGGGGGGGGGGGGGGGGGGGGGGGGGGGGGGGGGGGFGGGGGGGGGGGGGGGGGGGGGGGGGFGGGGGGGDGGGGFGGGGGGGGGGGGGGGGGGGGGGGGGGGGGGGGGGGGGGGGFGGGGGGGGGGGGGDGGGGGGGGGGGDGGGGGGGGGGEGGGGGGGGGGGGGGEBFGEGGGGFGGGGGGGGGGGGGGGGGGGGGGGGGGGGGGGGGGGGGGGGG7CFGGGGFGGGGGGGFFGFGFGFFFGFFFFGFFFFF>>BBDF<B)#
@M06045:235:000000000-JCY5N:1:1101:21611:10544 1:N:0:CTCAGA
CTTCCACTTGGTCATTTAGAGGAAGTAAAAGTCGTAACAAGGTTTCCGTAGGTGAACCTGCGGAAGGATCATTCATAATTGAGTGTTTTATGGCACTCTTTAAAAAAATCCATATCCACCTTGTGTGCAATGTTTTTGGACTCTCTGTACGTTGATATCCCTTTGGGTCCGATAGGACTTTAGGGGAAGGAAAACCTTAAGAGGGTTTGATTAACTTAACACCTTTAAAGCAATTTGTCTGAATATCTATTTCTGAATAAACATAATTCAAAAATACAACTTTCAACAACGGATCTCTTGC
+
CCCCGGGGGGGGGGGGGGGGGGGGGGGGGGGGGGGGGGGGGGGGGGGGGGGGGGGGGGGGGGGGGGGGGGGGGGGGGGGGGGGGGGGGGGGGGGGGGGGGGGGGGGGGGGGGGGGGGGGGGGGGGGGGGGGGGGGGGGGGGGGGGGGGGGGGGGGGGGGGGFGGGGGEGGGGGGGGGGGGFGGGGGGGGGGGGFGGGGGGGGGGGGGGGGGGGFGFCGGGGGGGGGGGGGGGGGGGGGGGGFGGGGGGGGGGGGGGGGCGGGGGGGG@DGFFGFFFGFAFGFFFFGFFFFF:DEFAFFA2#
@M06045:235:000000000-JCY5N:1:1101:21432:10544 1:N:0:CTCAGA
CTTCCACTTGGTCATTTAGAGGAAGTAAAAGTCGTAACAAGGTTTCCGTAGGTGAACCTGCGGAAGGATCATTACAAAAAAGTAAGAGAAATTTTATTTCTCTTTGCTCGACCGTGTTTTTGCAAAAAAACCGACTGAGAAAATCTTTTGTGCATTGTAAAAACAAACAATTCGCGTTTAATTAGTCAGACTGATGTACTTTTTGAGTTTTCGTAAGGCAAAATAAACCTTGCAAGTAAGAAAACATAAAAATAACTTTTAACAATGGATCTCTTGGCTCTCGCATCGATGAAGAACGCAG
+
CCCCGGGGGGGGGGGGGGGGGGGGGGGGGGGGGGGGGGGGGGGGGGGGGGGGGGGGGGGGGGGGGGGGGGGGGGGGGGGGGGGGGGGGGGGGGGGGGGGGGGGGGGGGGGGGGGGGGGGGGGGGGGGGGGGGGGGGGGGGGGGGGGGGGGGGGGGGGGGGGGGGGGGGGGGGGGGGGGGGGGGGGGGCGGGGGGGGGGGGGGGGGGGGGGGGGGGFFFDGGGGGGGGGGGGGGGGGGGGGGGGGGGGGGGGGGGGGGGGGGDFGFFGGGCFFGFGFG?FFGFFEEGFFFFFFFFFFFFF7#
@M06045:235:000000000-JCY5N:1:1101:17275:10566 1:N:0:CTCAGA
CTTCCACTTGGTCATTTAGAGGAAGTAAAAGTCGTAACAAGGTCTCCGTTGGTGAACCAGCGGAGGGATCATTAAAGAGTTGCAAAACTCCCAACCATTGCTAAACAACCACTGTTTCTTCGGCGGGTGGCCGCATGGCCGCGCGCACCCCTCTCGGGGGTGACGCACCCCGCCGGAGCACACCAAACTCTTGTCATTATTGATGCTCTGAGTAAAAAACAAAATTATTACAACTTTCAACAATGGATCTCTTGGCTCTGGCATCGATGAAGAACGCAGCTAAGGCTAGATCCGGAAGAGC
+
BCCCEFGG9FFFGGGGGGFFGFGGGGGGGGC;C@CFFEGEFFGGDFFG<EG<@<EEGDFFEGGGGGEFFD@F9E<FCAEGGGFGGFGDFGFDGGGGEGGGFGFGGGGEDGBGFGGGGGGGFG=FCFFG:6DB7@CF==F=FGGGGDCGGGG7<,<CD:CFEFBEEGGD>CBBEGDECGGGFFGCFFFF9C70<FG7+<C99:9C97A9<9CCEGFGGGGDCCFG?6CFEF7<CGCGGG7<:0>F<CFCGC7CC*+9<*0:69C>GGCGFDFFGFGFGF);<F@4)0)9:6@F@F>?>0?7#
@M06045:235:000000000-JCY5N:1:1101:18564:10589 1:N:0:CTCAGA
CTTCCACTTGGTCATTTAGAGGAAGTAAAAGTCGTAACAAGGTCTCCGTTGGTGAACCAGCGGAGGGATCATTACAGAGTTGCAAAACTCCCTAAACCATTGTGAACGTTACCTAAACCGTTGCTTCGGCGGGCGGCCCCGGGGTTTACCCCCCGGGCGCCCCTGGGCCCCACCGCGGGCGCCCGCCGGAGGTCCCCAAACTCTTGATAATTTATGGCCTCTCTGAGTCTTCTGTACTGAATAAGTCAAAACTTTCAACAACGGATCTCTTGGTTCTGGCATCGATGAAGAACGCAGCTAA
+
CCCCGGGGGGGGGGGGGGGGGGGGGGGGGGGGGGGGGGGGGGGGGGGGDFGGGGGGGGGGGGGGGGGGGGGGGGGGGEGGGGGGGGGGGGGGGGGGGGGGGGGGGGGGGGGGGGGGGGGGFFGGGGGGGGGGGGGGGGGGGGGGGGGGGGFGGGGGGGGGGGGGGGGGGGGGGGDGGGGGGGGGGGGGGGEGEC+;C:EFGGGGECGGGGGGGFGFGGGGGGFGGGGGGGFGGGGGGGGC:CGGGGFFEGGGGGGGGGFGGGGDDDGGGGF?F?FFGFFFFFFF@GFFFFFF45B15;<4#
@M06045:235:000000000-JCY5N:1:1101:5409:10592 1:N:0:CTCAGA
CTTCCACTTGGTCATTTAGAGGAAGTAAAAGTCGTAACAAGGTTTCCGTAGGTGAACCTGCGGAAGGATCATTACAAATCTCTGTCTTGCTTGGGAGGCGTCTTCGGGCGCTGACTGGCAGACACATATGCACAGGGCCGCAAGGCTCTGATGTTTACGCTTGTTTGTTTGACAGATTTATTATGTGACTAAACTTGACAACTTTTAACAATGGATCTCTTGGCTCTTGCATCGATGAAGAACGCAGCTAAGGCTAGATCGGAAGAGCACACGTCTGAACTCCAGTCACCTCAGAATCTCT
+
CCCCGGGGGGGGGGGGGGGGGGGGGGGGGGGGGGGGGGGGGGGGGGGGGGGGGGGGGGGGGGGGGGGGGGGGGGGGGGGGGGGGGGGGGGGGGGGGGGGGGGGGGGGGGGGGGGGGGGGGGGGGGGGGGGGGGGGGGGGGGGGGGGGGGGGGGGGGGGGGGGGGGGGGGGGGGGGGGGGGGGGGGGGGGGGGGGGGGGGGGGGGGGGGGGGGGGGGGGGGGGGGGGGGGGGGGGGGGGGGGGGDGGGGGGGGGGGGGGGGFGGGGGGGGGFFGFGFGFFF74?FFGFBFF6FFFFF8)65#
@M06045:235:000000000-JCY5N:1:1101:27364:10602 1:N:0:CTCAGA
CTTCCACTTGGTCATTTAGAGGAAGTAAAAGTCGTAACAAGGTTTCCGTAGGTGAACCTGCGGAAGGATCATTCATAATTGAGTGTTTTATGGCACTCTTTAAAAAAATCCATATCCACCTTGTGTGCAATGTTTTTGGACTCTCTGTACGTTGATATCCCTTTGGGTCCGATAGGACTTTAGGGGAAGGAAAACCTTAAGAGGGTTTGATTAACTTAACACCTTTAAAGCAGTTTGTCTGAATATCTATTTCTGAATAAACATAATTCAAAAATACAACTTTCAACAACGGATCTCTTGG
+
CCCCGGGGGGGGGGGGGGGGGGGGGGGGGGGGGGGGGGGGGGGGGGGGGGGGFGGGGGGGGGGGGGGGGGGGGGGGGGGGGGGFGGGGGGGGGGGGGGGGGGGGGGGGGGGGGGGGGGGGGGGGGGGGGGGGGGGGGGGGGGGGGGGGGGGGGGGGGGGGGGGGGGGGGGGEDGGGGGFGGGGGGGGGGGGGGGGGGGGFGGGGGGGGGGGGGGGGGGGGGGGGGGGGGGGGGGGGGGGGGGGGGGGGGGGGGGGFFGGGGGGFG7FFGGFFGFGFGFAAFFFFFGFFFFEFBBFBFFF)#
@M06045:235:000000000-JCY5N:1:1101:26953:10635 1:N:0:CTCAGA
CTTCCACTTGGTCATTTAGAGGAAGTAAAAGTCGTAACAAGGTCTCCGTTGGTGAACCAGCGGAGGGATCATTACCGAGTTATACAACTCATCAACCCTGTGAACATACCCAAAACGTTGCTTCGGCGGGAACAGACGGCCCTGTAACAACGGGCCGCCCCCGCCAGAGGACCCCTAACTATGTTTTTATAATGTTTTTCTGAGTAAACAAGCAAATAAATTAAAACTTTCAACAACGGATCTCTTGGCTCTGGCATCGATGAAGAACGCAGCTAAGGCCAGATCGGAAGAGCACACGTCA
+
CCCCGGGGGGGGGGGGGGGGGGGGGGGGGGGGGGGGGGGGGGGGGGGGGGGGGGGGGGGGGGGGGGGGGGGGGGGGGGGGGGGGGGGGGGGGGGGGGGGGGGGGGGGGGGGGGGGGGGGGGGGGGGGGGGGGGGGGGGGGGGGGGGGGGGGGGGGGGGGGGGGGGGGGGGGGGGGGGGGGGGGGGGGGGGGGGGGGGGGGGGFFGGGFGGGGGGGGGGGGGGGGGGGGGGGGGGGGGGGGGGGGGGGGGFFGGFGGGGGGGGGGGGGGGGFFGFGFGFFFGFFFFGFFEFFFFFFFF>B1#
@M06045:235:000000000-JCY5N:1:1101:4452:10635 1:N:0:CTCAGA
CTTCCACTTGGTCATTTAGAGGAAGTAAAAGTCGTAACAAGGTCTCCGTTGGTGAACCAGCGGAGGGATCATTACCGAGTTTACACTCATAACCCTTTGTGAACATTATAACTTGTTGCTTCGGCGGCTTCTTCGGGAGCCCGCCGGCGTTTCAGTATCTCTGTTTGTACCCGACGATACATCTGAGTGTTCTTAGCGAACTATAAAAACTTTTAACAACGGATCTCTTGGTTCTAGCATCGATGAAGAACGCAGCTAAGGCCAGATCGGAAGAGCACACGTCTGAACTCCAGTCACCTCT
+
CCCCGGGFEDFEF<CC@FGGGGFGGEGGGFGFF@DEFE@<CFCC@CDFCFGEC@AFG@CCFGEGGDGGEFDFC<CFGGGGGGGGGGDE8CE9FEFEGGGGFGGGAF9<F?EFFEGGEFCEEABFFGGDEEFGAFGGGGFGCEG@GGDGGFGGFGGGGGGAEFGGCFCGFGGGGGGGGDEGAFCGGGFGGBFGCFFGGDGGEGGDGGFGGGGGGGGGGGGGGGGGGGDGGC?CFFFE?FGGGGFGGGGFFDFDCDGGGGGFDGGCFF4CF:>DDF47CFF>9@FFFGFFFFFFF?F<FBBB#
@M06045:235:000000000-JCY5N:1:1101:5149:10636 1:N:0:CTCAGA
CTTCCACTTGGTCATTTAGAGGAAGTAAAAGTCGTAACAAGGTTTCCGTAGGTGAACCTGCGGAAGGATCATTCATAATCAAGTGTTTTTATGGCACTTTCAAAAATCCATATCCACCTTGTGTGCAATGTCATCTCTCTGGGGGCTGCCGGCTGTCAAAAGCCGTGTGGTCACCTTTGGGATTTATATCCACTCAGAACTTTAGTGTTTTTGTCTGAAACATATTATGAATACTTAATTCAAAATACAACTTTCAACAACGGATCTCTTGGCTCTCGCATCGATGAAGAACGCAGCTAAG
+
CCCCGGGGGGGGGGGGGFGGGGGFGGGGGGGGGGGGGGGGGGGGGGGGGGGGGGGGGGGGGGGGGGGGGGGGGGGGGGGGGGGGGGGGGGGGGGGGGGGGGGGGGGGGGGGGGGGGGGGGGGGGGGGFGGGGGGGGGGGGGGGGGGGGGGGGGGGGGGGGGGGGGGGGGGGGGGGGGGGGGGGGGGGGGGGGGGGGGGGGGGGGGGG,@CFGGGG:EGGGGGGFGGGGGGGGFGGGFGGGGGCFGGGGGGGGGGGGGGGGGDC<DGGGGGF=FAFFGFFECFFFFGFFFFFFF@F63:FB#
@M06045:235:000000000-JCY5N:1:1101:23925:10639 1:N:0:CTCAGA
CTTCCACTTGGTCATTTAGAGGAAGTAAAAGTCGTAACAAGGTTTCCGTAGGTGAACCTGCGGAAGGATCATTACCGAGTGCGGGTCCCCCGGGGCCCAACCTCCCACCCGTGTTGACCGACCCCTGTTGCTTCGGCGGGCCCGCCTGGGCTTTCCGCCTCGGCCGCCGGGGGGCTTAGCCCCCGGGTCCGCGCCCGCCGAAGACCCCCTGAACGCTGCCTTGAAGGTTGCCGTCTGAGTGATAAATCAATCATTAAAACTTTCAACAACGGATCTCTCGGTTCCGGCATCGATGCAGAAG
+
CCCCGGGGGGGGGGGGGFGGGFFGFGGGFGFGGDFGFGGEFDFGGGGGGDCCFGFEFGGGGGGFFGGFDFFFFFGFGGEGGGGGGGGGGGGGGGGGGGGGGGGGGGFEGEGE@FGGGGGGGGGGGGGGGGGGFGGGGGGGEGEDGGEGGGGGGGGGGDGEGGGFFGGGGCEGGGGGGGGGGGCEGDGGGGGGCGEGEDEGCCGDGFGGGGGCCCGGGDGFFGFFDFG67@F9EEC58+++2<>FCC>FEFGC4CF79*:CGG>CF77**9<<>3C*:4@E<@DDFGEE5:@>@F?(6))5#
@M06045:235:000000000-JCY5N:1:1101:20158:10675 1:N:0:CTCAGA
CTTCCACTTGGTCATTTAGAGGAAGTAAAAGTCGTAACAAGGTTTCCGTAGGTGAACCTGCGGAAGGATCATTGCAAAGTAAGAGGAGGGGGGAGGAGAGAGAGTGAGGTGTGAGGTGGGAGTGTGTAAAGTGGGGGGTGTGCGAGATGGTGGATTGATGGATATGGTTGATGTGTCAATGATATTTATTAATGTGTTGATGTATTGATAGTGTCCCTAATGCGCCTGCTTTGCATACGCCACACAACACTGCACCCCATGCCACACCGCACCAAAGCTCGAATCCCCGTCTCGCAACATG
+
CCCCGGGGGGGGGGGGGGGGGGGGGGGGGGGGGGGGGGGFGGGGGGGGGGGGGGGGGGGGGGGGGGGGGGGGGGGGGGGGGGGGGGGGGGGGGGGGGGGGGGGGGGGGGGGGGGGGDGGGGGGGGGGGFFGFGGGGGGGGGGGGGGGGGGGGEGGGGGGGGGGGGGGGGGGGGGGGGGGGGGGGGGFGGGGGFGGGGGGGGGGGGGGGGGGGGGGGGGGGGGGEEGGGGGGGGGGGFGGGGGGCEC7:ADGGGGGGGGGGFFGGGFGGGGDFDFGFF4*9CFFFDGFFF>E:F6@BFFB0#
@M06045:235:000000000-JCY5N:1:1101:17685:10684 1:N:0:CTCAGA
CTTCCACTTGGTCATTTAGAGGAAGTAAAAGTCGTAACAAGGTCTCCGTTGGTGAACCAGCGGAGGGATCATTACCGAGTTTTCAACTCCCAAACCCACTGTGAACATATACCATTTGTTTATTCGTTGCCTCGGCGGGTTCTACTCCCTGGAGACAGGGGGCCAGCCCCCGCCGGTGTAACACCCAAAACCCTGAATGTGTACCCGTTACACGGCAGTATTACTCTGAGTCACATCATTTTAAATGAATCAAAACTTTCAACAACGGATCTCTTGGTTCTGGCATCGATGAAGAACGCAA
+
CCCCGGGGGGGGGGGGGGGGGGGGGGGGGGGGGGGGGGGGGGGGGGGGGGGGGGGGGGGGGGGGGGGGGGGGGGGGGGGGGGGGGGGGGGGGGGGGGGGGGGGGGGGGGGGGGGGGGGGGGGGGGGGGGGGGGGGGGGGGGGGGGGGGGGGGGGGGGFGGGGGGGGGGGGGGGGGGGGGGGGGGGGGGGGGGGGGGGGGGGGGGGGGGGGGGGGGGGGGGGGGGGGGGFGGGGGGGGGGGGFGGGGGGGGGGGGGGGGGGGG=FGGDGGGF?GFGFGFFFGFFFFGFFFFFFFFF?FF?9#
@M06045:235:000000000-JCY5N:1:1101:9277:10711 1:N:0:CTCAGA
CTTCCACTTGGTCATTTAGAGGAAGTAAAAGTCGTAACAAGGTTTCCGTAGGTGAACCTGCGGAAGGATCATTACCGAGTGCGGGCCCTCGCGGCCCAACCTCCCACCCTTGTCTCTATACACCTGTTGCTTTGGCGGGCCCACCGGGGCCACCTGGTCGCCGGGGGACGCACGTCTCCGGGCCCGCGCCCGCCGAAGCGCTCTGTAAACCCTGATGAAGATGGGCTGTCTGAGTACTGTGAAAATTTGTCAAAACTTTCAACAATGGATCTCTTGGTTCCGGCATCGATGAAGAACGCAG
+
CCCCGGGGGGGGGGGGGGGGGGGGGGGGGGGGGGGGGGGGGGGGGGGGGGGGGGGGGGGGGGGGGGGGGGGGGGGGGGGGGGGGGGGGGGGGGGGGGGGGGFGGGGGGGGGGGGGGGGGGGGGGGGGGGGGGGFFGGGGGGGGGGGGGGGGGGGGGGGGGGGGGGGGGGGGGGGGGFGGGGGGGGGGGGGGGGGGGGGGGGEEGGGFGGGGGGGGGGGGGGGGGGGGGGGFGGGGGGGGGGGGGGGGGFGGGGGGGGGGGGGGGGGGGGFFFFFGF=7>FGBEFDGFEFF?FFFFF>9?1#
@M06045:235:000000000-JCY5N:1:1101:20610:10716 1:N:0:CTCAGA
CTTCCACTTGGTCATTTAGAGGAAGTAAAAGTCGTAACAAGGTCTCCGTTGGTGAACCAGCGGAGGGATCATTACCGAGTTTACAACTCCCAAACCCCTGTGAACATACCACTTGTTGCCTCGGCGGATCAGCCCGCTCCCGGTAAAACGGGACGGCCCGCCAGAGGACCCCTAAACTCTGTTTCTATATGTAACTTCTGAGTGAAACCATAAATAAATCAAAACTTTCAACAACGGATCTCTTGGTTCTGGCATCGATGAAGAACGCAGCTAAGGCTAGATCGGAAGAGCACACGTCAGT
+
CCCCGGGGGGGGGGGGGGGGGGGGGGGGGGGGGGGGGGGGGGGGGGGGGGGGGGGGGGGGGGGGGGGGGGGGGGGGGGGGGGGGGGGGGGGGGGGGGGGGGGGGGGGGGGGGGGGGGGGGGGGGGGGGGGGGGGGGGGGGGGGGGGGGGGGGGGGGGGGGGGGGGGGGGGGGGGGGGGGGGGGGGGGGGGGGGGGGGGGGGGGGGGGGGGGGGGGGGGGGGGGGGGGGGGGGGGGGGGGGGGGGGGGGGGGGGGGGGFGGGGGGGGGGGGFFGFGFGFFFGFFFEGFFFFFFFFFFFFF6#
@M06045:235:000000000-JCY5N:1:1101:5847:10742 1:N:0:CTCAGA
CTTCCACTTGGTCATTTAGAGGAAGTAAAAGTCGTAACAAGGTCTCCGTTGGTGAACCAGCGGAGGGATCATTAAAGAGTGTAAAAACTCCCTTAAACCATCGCGAACGTTACCTGGACGTCGTTGCTTCGGCGGGCTCGCCCGCCGGGGGGACGCTACCAAACTATTGCAGTCATTGGCCTCTCTGAGTATGATTTTTAAATAAGTCAAAACTTTCAACAACGGATCTCTTGGTTCTGGCATCGATGAAGAACGCAGCTAAGGCCAGATCGGAAGAGCACACGTCTGAACTCCAGTCACC
+
CCCCGGGGGGGGGGGGGGGGGGGGGGGGGGGGGGGGGGGGGGGGGGGGGGGGGGGGGGGGGGGGGGGGGGGGGGGGGGGGGGGGGGGGGGGGGGGGGGGGGGGGGGGGGGGGGGGGGGGGGGGGGGGGGGGGGGGGGGGGGGGGGGGGGGGGGGGGGGGGGGGGGGGGGGGGDFGGGGGGGGGFGGGGFGGGGGGGGGGGGGGGGGGGGGGGGGGGGGGGGGGGGGGGGGGGGGGGGGGFGGGGGGGGFGGGGGGDGGGGGGGGGGGGGCFFGFGFGFF:CF@5>FFFFFFFFFFBFF>9#
@M06045:235:000000000-JCY5N:1:1101:4216:10763 1:N:0:CTCAGA
CTTCCACTTGGTCATTTAGAGGAAGTAAAAGTCGTAACAAGGTTTCCGTAGGTGAACCTGCGGAAGGATCATTAATGTATATTGAATTTTATATTCTTTATCAACCCACACTGTGTACCTTTTTACTGTTGCTTCCATGGGACATGGCTCTGCCACGTCGGCCTTATGGCTGGTGAGCGCCCATGGGAGGAAAACAAAACTCTTTGTTACAATTGAAGTCTGTCTGAATTGTTTATATTAAACGTTAAAACTTTCAACAACGGATCTCTTGGTTCTCGCATCGATGAAGAACGCAGCTAAT
+
CCCCFGGGGGGGGGGGGGGGGGGGGGGGGGGGGGGGGGGGGGGGGGGGGGGGGGGGGGGGGGGGGGGGGGGGGGGGGGGGGGGGGGGGGGGGFGGGGGGGGGGGGGGGGGGGGGGGGGGGGGGGGGGGGGGGGGGGGGGGGGGGGGGGGGGGGGGGGGGGGGGGGGGGGGGGGGGGGGGGGGGGGGGFGGGFGGGGGGGGGGGGGGGGCFGFFGGGGGGGGGGGGGGGGGGGGGGGGGGGGGGGGGFGGFGGGGGGGGGGGGGGGGGGGGFFFFGB@>EFDEFFFGFFFFFFFFFFFFFD#
@M06045:235:000000000-JCY5N:1:1101:11188:10768 1:N:0:CTCAGA
CTTCCACTTGGTCATTTAGAGGAAGTAAAAGTCGTAACAAGGTTTCCGTAGGTGAACCTGCGGAAGGATCATTACACGTATTAGGGCGCTCCGGCGCTCTTTACACACCCACCCTTTGCCTATGTGTACCTTCATAGCTTCCTCGGCGGGCCCGCCCGCCGCCAGGAACCCACGAAACCCCTTGCATCCTACACGAAAACTTCTGATCACAAACTAAATTATCACAACTCTCAACAATGGATCTCTTGGTTCTGGCATCGATGAAGAACGCAGCTAAGGCCAGATCGGAAGAGCACACGTC
+
CCCCGGGGGGGGGGGGGGGGGGGGGGGGGGGGGGGGGGGGGGGGGGGGGGGGGGGGGGGGGGGGGGGGGGGGGGGGGGGGGGGGGGGGGGGGGGGGGGGGGGGGGGGGGGGGGGGGGGGGGGGGGGGGGGGGGGGGGGGGGGGGGGGGGGGGGGGGGGGGGGGGGGGGGGGGGGGGGGGGGGGGGGGGGGGGGGGGGGEGGGGGGGGGGGGGGGGGGGGGGGGGGGGGGGGGGGGGGGGGGGGGGGGGFGGGGGGGGGGGGGGGGGGGGGFFGFGFGFFFGFFFFGFFFFFFFFFFFFF.#
@M06045:235:000000000-JCY5N:1:1101:19049:10782 1:N:0:CTCAGA
CTTCCACTTGGTCATTTAGAGGAAGTAAAAGTCGTAACAAGGTTTCCGTAGGTGAACCTGCGGAAGGATCATTCACAATAAGTGTTTATGGCACTTTCAAATCCATACCCACCTTGTGTGCATTGTAAAGGCCCTTTCAACTTTGGAAGATTGGGCTTCATTTTCTCACACGTCTTCAATTGCAAGTCTAACATTCAGAGTAATCAAAACTCGAATACAACTTTCAACAACGGATCTCTTGGCTCTCGCATCGATGAAGAACGCAGCTAAGGCTAGATCGGAAGAGCACACGTCTGAACCG
+
CCCCGGGGGGGGGGGGGGGGGGGGGGGGGGGGGGGGGGGGGGGGGGGGGGGGFGGGGGGGGGGGGGGGGGGGGGGGGGGGGGGGGGGGGGGGGGGGGGGGGGGGGGGGGGGGGGGGGGGFFGGGGGGGGGGGGGGGGGGGGGGGGGGGGGGGGGGGGGGGGGGGGGGGGGGGGGGFGGGGGGGGGGGGGGFGGGGGGGGGGGGGGGGGGGGGGGGGGGGGGGGGGGGGGFGGGGGGFGGGGGGGGGGGGGGGG>;CGGGGGGCGGDGGGGFFGFGFGFFFD>DEFGFFFFF>FFFFFFF(#
@M06045:235:000000000-JCY5N:1:1101:26585:10786 1:N:0:CTCAGA
CTTCCACTTGGTCATTTAGAGGAAGTAAAAGTCGTAACAAGGTCTCCGTTGGTGAACCAGCGGAGGGATCATTACCGAGTTTACAACTCCCAAACCCCTGTGAACATACCACTTGTTGCCTCGGCGGATCAGCCCGCTCCCGGTAAAACGGGACGGCCCGCCAGAGGACCCCTAAACTCTGTTTCTATATGTAACTTCTGAGTAAAACCATAAATAAATCAAAACTTTCAACAACGGATCTCTTGGTTCTGGCATCGATGAAGAACGCAGCTAAGGCTAGATCGGAAGAGCACACGTCTGC
+
CCCCGGGGGGGGGGGGGGGGGGGGGGGGGGGGGGGGGGCFGGGGGGGGGGGGGGFGGGGGGGGGGGGGGGGGGGGGGGGGGGGGGGGGGGGGGGGGGGGGGGGGGGGFGGDGGGGGGGGGGGGGGGGGGGGGGGGGGGGGGGGGGGGGGGGGGGGGGGGGGGGGGGGGGGGGGGGFGGGGGGGGGGGGGGGGGGGGGGGGGGGFGGGGGFGGGGGGFGGGGG9@FGGGGGGGGGGDGGGGGGGGGGGGGGGGFGGGGGGGGGGG6CDDGGFFF4CFGF@FGFBFECDB:FFFFFF>;?B(#
@M06045:235:000000000-JCY5N:1:1101:5413:10789 1:N:0:CTCAGA
CTTCCACTTGGTCATTTAGAGGAAGTAAAAGTCGTAACAAGGTTTCCGTAGGTGAACCTGCGGAAGGATCATTCATAATTGAGTGTTTTATGGCACTCTTTAAAAAAATCCATATCCACCTTGTGTGCAACGTTTTTGAACTCTCTGGCATTAAAAAGCCAAGAGGGTTTGATTAACTTAACACCTTTAAAGCAGTTTGTCTGAATATCTATTTCTGAATAAACATAATTCAAAAATACAACTTTCAACAACGGATCTCCTGGCTCTCGCATCGATGAAGAACGCAGCTAAGGCTAGATCG
+
CCCCGGGGGGGGGGGGGGGGGGGGGGGGGGGGGGGGGGGGGGGGGGGGGGGGGGGGGGGGGGGGGGGFGFGGGGGGGGGGGGGGGGGGGGGGGGGGGGGGGGGGGGGGGGGGGGGGGGGGGGGGGGGGGGGGGGGGGGGGGGGGGGGGGGGGGGGGGGGGGGGGGGGGGGFGGGGGGGGGGGGGGGGGGGGGGGFGGGGGGGGGGGGGGGGGGGGGGGGGGGGCFGGGGGGGGGGGGGGGGGGGGGGGGGGGGGGGGGGGGGGGFFCDGGFFGFCFGFFFGFFFFGFA4AFFFFFFF>6:#
@M06045:235:000000000-JCY5N:1:1101:28679:10792 1:N:0:CTCAGA
CTTCCACTTGGTCATTTAGAGGAAGTAAAAGTCGTAACAAGGTCTCCGTTGGTGAACCAGCGGAGGGATCATTACAGAGTTGCAAAACTCCCAACCATTGTGAACCTACCTCACCGTTGCTTCGGCGGGTGGCCCCCACCAGGGCCGCGCCGGCCCCCGTGCTGGCAACCCGTCAGAGGACCAAAACTCTTCGTCATCACTGGCCTCTCTGAGTAACTTATACAATAAGTCAAAACTTTCAACAACGGATCTCTTGGTTCTGGCATCGATGAAGAACGCAGCTAAGGCTAGATCGGAAGAA
+
CCCCGGGGGGGGGGGGGGGGGGGGGGGGGGGGGGGGGGGGGGGGGGGGGGGGGGGGGGGGGGGGGGGGGGGGGGGGGGGGGGGGGGGGGGGGGGGGGGGGGGGGGGGGGGGGGGGGGGGGGGGGGGGGGGGGGGGGGGGGGGGGGGGGGGGGGGGGGGGGGGGGGGGGGGGGGGGGGGGGGGGGGGGGGGGGGGGGGGGGGGDGGGGGGGGGGGGGGGGGGGGGGGGGGGGGGGGGGGGGGGGGGGGG5DGDGFGGCGGGGGGGGGGGGGFFGFGFGFFFGFFFFGFFFFFFFFFBEFF2#
@M06045:235:000000000-JCY5N:1:1101:6796:10799 1:N:0:CTCAGA
CTTCCACTTGGTCATTTAGAGGAAGTAAAAGTTGTAACAAGGTCTCCGTTGGTGAACCAGCGGAGGGATCATTAAAGAGTGTAAAAACTCCCTTAAACCATCGCGAACGTTACCTGGACGTCGTTGCTTCGGCGGGCTCGCCCGCCGGGGGGACGCTACCAAACTATTGCAGTCATTGGCCTCTCTGAGTATGATTTTTAAATAAGTCAAAACTTTCAACAACGGATCTCTTGGTTCTGGCATCGATGAAGAACGCAGCTAAGGCTAGATCGGAAGAGCACACGTCTGAACTCCAGTCACG
+
CCCCGGGGGGGGGGGGGGGGGGGGGGGGGGGGGGGGGGGGGGGGGGGGGGGGGGGGGGGGGGGGGGGGGGGGGGGGGGGGGGGGGGGGGGGGGGGGGGGGGGGGGGGGEGGFGGGGGGGGGGGGGGGGGGGGGGGGGGGGGGGGGGGGGGGGGGGGGGGGGGGGGGGFGGGGGGGGGGGGGGGFGGGGGGGGGGGGGGGFGFFGGGGDGGGGGGGGGGGGGGGGGGGG?FGFFGGGGGGCFGGFGGGGGFGGG5EDGDGGDFGGGCFGGGFFGEG@FFF?FFFDFGFFFFF?FFFFF)6:#
@M06045:235:000000000-JCY5N:1:1101:16593:10803 1:N:0:CTCAGA
CTTCCACTTGGTCATTTAGAGGAAGTAAAAGTCGTAACAAGGTCTCCGTTGGTGAACCAGCGGAGGGATCATTACTGAGTCTAACAAACTCCCAAACCCCTGTGAACATACCTACTGTTGCTTCGGCGGGACCGCCCCGGGCGCCTTCGCGGTGCCCCGGAACCAGGCGCCCGCCGGGGGCATCAAACTCTTGATTGTTATAGTGGCATTCTCTGAGTAAAACATACAAATAAGTCAAAACTTTCAACAACGGATCTCTTGGCTCTGGCATCGATGAAGAACGCAGCTAAGGCGAGATCGG
+
CCCCGGGGGGGGGGGGGGGGGGGGGGGGGGGGGGGGGGGGGGGGGGGGGGGGGGGGGGGGGGGGGGGGGGGGGGGGGGGGGGGGGGGGGGGGGGGGGGGGGGGGGGGGGGGGGGGGGGGGGGGGGGGGGGGGGGGGGGGGGGGGGGGGGGGGGGGGGGGGGGGGGGGGGGGGGGGGGGGGGGGGGGGGGGGGGGGGGGGGGGGGGGGGGGGGGGGGGGGGGGGGGGGGGGGGGGGGGGGGGGGGGGGGGGGGGDCDGGGGGGGGFGGGGGFFGFGFGFFFGFFFFGFFFFFFFFBFFFFB#
@M06045:235:000000000-JCY5N:1:1101:8381:10822 1:N:0:CTCAGA
CTTCCACTTGGTCATTTAGAGGAAGTAAAAGTCGTAACAAGGTTTCCGTAGGTGAACCTGCGGAAGGATCATTATCGTGGGGCTTCGGCCCCGTCGAGATAGCACCCTTGCCTTTATGAGTACCTTGGTTCCCTCCCCCGTACCTCCGGGGAGCGGGAGGGGCCTCGTCTGTTTCCCCAACGGTAGCCCCGCGGGGACACGAAACACGCTGTAAACACCTGTAACAGTCTGATAAACAAACCAAAAAAATCAAAACTTTCAACAACGGATCTCTTGGTTCTGGCATCGATGAAGAACGCAG
+
CCCCGGGGGGGGGGGGGGGGGGGGGGGGGGGGGGGGGGGGGGGGGGGGGGGGGGGGGGGGGGGGGGGGGGGGGGGGGGGGGGGGGGGGGFGGGGGGGGGGGGGGGGGGGGGGGGGGGGGGGGGGGGGGGGGGGGGGGGGGGGGGGGGGGGGGGGGGGGGGGGGGGGGGGGGFFGGFGGGGGGGGGCGGGGGGGGGGGGGGGGGEGGGGGGGGGGGGGGGGGGGGGFGGGGGGGGGEGGGGGGGGGFGGC>CFGGGGFFCFFGGFGGGCCDBFGFGFFFFFF=?F4>?:?FFFF4@>:>B1#
@M06045:235:000000000-JCY5N:1:1101:15209:10914 1:N:0:CTCAGA
CTTCCACTTGGTCATTTAGAGGAAGTAAAAGTCGTAACAAGGTTTCCGTAGGTGAACCTGCGGAAGGATCATTATCGAATGAACGAAGCGCGCGGTTGCTGCTGGTCGTTCGCGCGACAACGTGCACGCCGCCGTTTCTCTTTCATCCATCCACCCCTTCTGTGCACTTTCCGTGGACCGTGAATCTCTCGCGGTCTATGATTTACACACTCCGTAACCTGCGAATGAATGCATCGTTCGAGCATTTCGTCTCGATATAATCTAATACAACTTTCAACAACGGATCTCTTGGCTCTCGCAA
+
CCCCGGGGGGGGGGGGGGGGGGGGGGGGGGGGGGGGGGGGGGGGGGGGGGGGGGGGGGGGGGGGGGGGGGGGGGGGGGGGGGGGGGGGGGGGGGGGGGGGGGGGGGGGGGGGGGGGGGGGGGGGGGGGGGGGGGGGGFFGGGGGGGGGGGGGGGGGGGGGGGGGGGGGFGGGGGGGGGFGGGGGGGGGGGGGGGGGGGGGGGGGGGGGGGGGGGGGGGGGGGGGGGGFGGGGGDEGFGGGGFGGFFGGGGGGGGGGGGGFGGDGGGGGGGFFGFGFGFFFGFFEFG=@@F46:;FBFFF0#
@M06045:235:000000000-JCY5N:1:1101:19479:10956 1:N:0:CTCAGA
CTTCCACTTGGTCATTTAGAGGAAGTAAAAGTCGTAACAAGGTCTCCGTTGGTGAACCAGCGGAGGGATCATTACCGAGTTATTACTCCAAACCCTTTGTGAACCTTACCTATTACTGCTGTTGCCTCGGCGGACGGCCGGGAGGGCACCCCCTCGCGGGGCCGCCCGACCAGCCCCCGCCGGCAGCACCAAACTCTTGAATTTATAGCGAAACTACTTCTGAATAACAAAAACAAACGAATCAAAACTTTCAACAACGGATCTCTTGGTTCTGGCATCGATGAAGAACGCAGCTAAGGGG
+
CCCCGGGGGGGGGGGGGGGGGGGGGGGGGGGGGGGGGGGGGGGGGGGGGGGGGGGGGGGGGGGGGGGGGGGGGGGGGGGGGGGGGGGGGGFGGGGGGGGGGGGGGGGGGGGGGGGGGGGGGGGGGGGGGGGGGGGGGGGGGGGGGGGGGGGGGGGGGGGGGGGGGGGGGGGGGGGGGGGGGGGGGGGGGGGGGGGGGGGGGGGGGGGGGGDGGGGGGGGGGGGGGGGGGGGGGGGGGGGGGGGGGGGGGGGGGGGGGGDGGGG7CFGGGGFFGFGFGFFDGFFFFGFFFE>EFD5<FBF(#
@M06045:235:000000000-JCY5N:1:1101:11732:11005 1:N:0:CTCAGA
CTTCCACTTGGTCATTTAGAGGAAGTAAAAGTCGTAACAAGGTCTCCGTTGGTGAACCAGCGGAGGGATCATTACTGAGTACTACACTCTCTACCCTTTGTGAACTATTATACCTGTTGCTTCGGCGGCGCCCGCAAGGGTGCCCGCCGGTCTCATCAGAATCTCTGTTTTCGAACCCGACGATACTTCTGAGTGTTCTTAGCGAACTGTCAAAACTTTTAACAACGGATCTCTTGGCTCCAGCATCGATGAAGAACGCAGCTAAGGCGAGATCGGAAGAGCACACGTCTGAACTCCAGTG
+
CCCCGGGGGGGGGGGGGGGGGGGGGGGGGGGGGGGGGGGGGGGGGGGGGGGGGGGGGGGGGGGGGGGGGGGGGGGGGGGGGGGGGGGGGGGGGGGGGGGGGGGGGGGGGGGGGGGGGGGGGGGGGGGGGGGGGGGGGGGGGGGGGGGGGGGGGGGGGGGGGGGGGGGGGGGGGGGGGGGGGGGGGGGGGGGFGGGGGGGGGGGGGGGGGGGGGGGGGGGGGGGGGGGGGGGGGGGGGGFGGGGGGGGGGGGGGGGGGGGGEGGGGGGGGGFFFFGFGFFFGFFFFGFFFFFFFFFFFFF6#
@M06045:235:000000000-JCY5N:1:1101:21769:11050 1:N:0:CTCAGA
CTTCCACTTGGTCATTTAGAGGAAGTAAAAGTCGTAACAAGGTCTCCGTTGGTGAACCAGCGGAGGGATCATTACCGAGTTTACAACTCCCAAACCCCTGTGAACATACCACTTGTTGCCTCGGCGGATCAGCCCGCTCCCGGTAAAACGGGACGGCCCGCCAGAGGACCCCTAAACTCTGTTTCTATATGTAACTTCTGAGTAAAACCATAAATAAATCAAAACTTTCAACAACGGATCTCTTGGTTCTGGCATCGATGAAGAACGCAGCTAAGGCCAGATCGGAAGAGCACACGTCTGA
+
CCCCGGGGGGGGGGGGGGGGGGGGGGGGGGGGGGGGGGGGGGGGGGGGGGGGGGGGGGGGGGGGGGGGGGGGGGGGGGGGGGGGGGGGGGGGGGGGGGGGGGGGGGGGGGGGGGGGGGGGGGGGGGGGGGGGGGGGGGGGGGGGGGGGGGGGGGGGGGGGGGGGGGGGGGGGGGGFGGGGGGGGGGGGGGGGGGGGGGGGGGGGGGGGCGFDGGGGGGGGGFCEGGGGGGGGGGGGGGDEFFFGGGCFGFFGGGGGCDGGGGGGGGGGGGFFGFGFGFFFGFFFFGFFF@@FF>:95<B2#
@M06045:235:000000000-JCY5N:1:1101:17856:11082 1:N:0:CTCAGA
CTTCCACTTGGTCATTTAGAGGAAGTAAAAGTCGTAACAAGGTCTCCGTTGGTGAACCAGCGGAGGGATCATTACCGAGTTATTACTCCAAACCCTTTGTGAACCTTACCTTTTTGTTGCTCGGCGCACCGCGGGCCGCGGCTTCGGCCCGTCCCGCAGCGCGCCAGAGGACCCAACTCTTCAATTTATAGCGTACCTTCTGATTTACAAAACAAACAAGTTAAAACTTTCAACAACGGATCTCTTGGTTCTGGCATCGATGAAGAACGCAGCTAAGGCAAGATCGGAAGAGCACACGTCC
+
CCCCGGGGGGGGGGGGGGGGGGGGGGGGGGGGGGGGGGGGGGGGGGGGGGGGGGGGGGGGGGGGGGGGGGGGGGGGGFGFGGGGGGGGGGCGGGGGGGGGGGGGGGGGGGGGGGGGGGGGGGGGGGGGGGGGGGGGGGGGGGGGGGGGGGGGGGGGGGGGGGGGGGGGGGGGGGGGEFGGFGGGGGGGFGGGGGGGGGGGGGGFGGGGGGGCCFGGGGGGCCG?FGGGGGGGGGGGGGEE75CFGGGGGGGGGGGGGGGC5CGG:DC<15B>DFGFGFFFGFFFFG535>4F?6>7FF:(#
@M06045:235:000000000-JCY5N:1:1101:28822:11088 1:N:0:CTCAGA
CTTCCACTTGGTCATTTAGAGGAAGTAAAAGTCGTAACAAGGTTTCCGTAGGTGAACCTGCGGAAGGATCATTCACAATAAGTGTTTATGGCACTTTCAAATCCATACCCACCTTGTGTGCATTGTAAAGGCCCTTTCAACTTTGGAAGATTGGGCTTCATTTTCTCACACGTCTTCAACTGCAAGTCTAACATTCAGAGTAATCAAAACTCGAATACAACTTTCAACAACGGATCTCTTGGCTCTCGCATCGATGAAGAACGCAGCTAAGGCAAGATCGGAAGAGCACACGTCTGAACTT
+
CCCCGGGGGGGGGGGGGGGGGGGGGGGGGGGGGGGGGGGGGFGGGGGGGGGGGGGGGGGDGGGGGGGGGGGGGGGGGGGGGGGGGGGGGGGGFGGGGGGGGGGGGGFGGGGGGGGGGGGGGGGGCFGGGGFGGGGGGGGGGGGGGFFEFFGGGGGGGGGGGGGGGGGGGGGGGGGGGGGGGFFGGFGGGGGGGGGGGGGGGGGGGGGGGGGGGGGGGGGGGGGGGGGGGGGGEGGGFGGGGFGEGGGGGDDGGFFDGGGGFFGGGGGGGGFFG;GACFFFDEB3ACAFFFFEFFFF4<?)#
@M06045:235:000000000-JCY5N:1:1101:19804:11120 1:N:0:CTCAGA
CTTCCACTTGGTCATTTAGAGGAAGTAAAAGTCGTAACAAGGTCTCCGTTGGTGAACCAGCGGAGGGATCATTACAGAGTTGCAAAACTCCCAACCATTGTGAACCTACCTCACCGTTGCTTCGGCGGGTGGCCCCCACCGGGGCCGCGCCGGCCCCCGGGCCGGCAACCCGTCAGAGGACCGAAACTCTTAGTTATCATTGGCCTCTCTGAGTAACTTATACAATAAGTCAAAACTTTCAACAACGGATCTCTTGGTTCTGGCATCGATGAAGAACGCAGCTAAGGCGAGATCGGAAGAG
+
CCCCGGGGGGGGGGGGGGGGGGGGGGGGGGGGGGGGGGGGGGGGGGGGGGGGGGGGGGGGGGGGGGGGGGGGGGGGGGGGGGGGGGGGGGGGGGGGGGGGGGGGGGGGGGGGGGGGGGGGGGGGGGGGGGFGGGGGGGGGGGGGGGFFGGGGGGGGGGGGGGGGGGGGGGGGGGGGGGGGGGGGGGGEGGGGGGGGGDGGGGGGGGGFFGGGGGGGGGGF9EFGGGGGGFGEGGGGGGEFGGGGGGGGGDD77CFGC:9FGGFGCFFGDFFFFFFFFEFFCFFFFGFFFFBBF6@F:?>(#
@M06045:235:000000000-JCY5N:1:1101:11900:11129 1:N:0:CTCAGA
CTTCCACTTGGTCATTTAGAGGAAGTAAAAGTCGTAACAAGGTTTCCGTAGGTGAACCTGCGGAAGGATCATTACCTAGAGTTTGTAGACTTCGGTCTGCTACCTCTTACCCATGTCTTTTGAGTACCTTCGTTTCCTCGGCGGGTCCGCCCGCCGATTGGACAACATTCAAACCCTTTGCAGTTGCAATCAGCGTCTGAAAAAACATAATAGTTACAACTTTCAACAACGGATCTCTTGGTTCTGGCATCGATGAAGAACGCAGCTAAGGCGAGATCGGAAGAGCACACGTCTGAACTCG
+
CCCCGGGGGGGGGGGGGGGGGGGGGGGGGGGGGGGGGGGGGGGGGGGGGGGGGGGGGGGGGGGGGGGGGGGGGGGGGGGGGGGGGGGGGGGGGGGGGGGGGGGGGGGGGGGGGGGGGGGGGGGGGGGGGGGGGGGGGGGGGGGGGGGGGGGGGGGGGGGGGGGGGGGGGGGGGGGGGGGGGGGGGGGGGGGGGGGGGGGGGGGGGGGGGGGGGGGGGGGGGGGGGGGGGGGGGGGGGGGGGGGGGGGGGGGGGGGGGGGGFDGGGGGGGGFFGFGFCFFFGFFFFFFFFFFFFFF2=>A4#
@M06045:235:000000000-JCY5N:1:1101:17188:11131 1:N:0:CTCAGA
CTTCCACTTGGTCATTTAGAGGAAGTAAAAGTCGTAACAAGGTCTCCGTTGGTGAACCAGCGGAGGGATCATTACAGAGTTGCAAAACTCCCTAAACCATTGTGAACCAACCCCTAAACAGTTGCTTCGGCGGGTGGCCGGGCCCCCTGAGGGCCCTGCCGCTGAGCCCGCCGGAGTCAAACCAAACTCTTGTTTACTACTGGCCTCTCTGAGTACTGTACTTTAAATAAGTCAAAACTTTCAACAACGGATCTCTTGGTTCTGGCATCGATGAAGAACGCAGCCTAAGGCGAGATCGGAG
+
CCCCGGGGGGGGGGGGGGGGGGGGGGGGGGGGGGGGGGGGGGGGGGGGGGGGGGGGGGGGGGGGGGGGGGGGGGGGGGGGGGGGGGGGGGGGGGGGGGGGGGGGGGGGGGGGGGGGGGGGGGGGGGGGGGGGGGGGGGGGGGGGGGGGGGGGGGGGGGGGGGGGGGGGGGGGGGGGGGGGGGGGGGGGGGGGGGGGGGGGGGGGGGGGFGGGFGFGGGGEGGGGGGEFGGGGDFGGGGGGGGGGFGGGGGGGDCGGGFGGGGGGFGGGGDF@FFGFGFFFGFBFFFF?FFFFFFDFFBF1#
@M06045:235:000000000-JCY5N:1:1101:7848:11136 1:N:0:CTCAGA
CTTCCACTTGGTCATTTAGAGGAAGTAAAAGTCGTAACAAGGTCTCCGTTGGTGAACCAGCGGAGGGATCATTACTGAGTACTACACTCTCTACCCTTTGTGAACTATTATACCTGTTGCTTCGGCGGCGCCCGCAAGGGTGCCCGCCGGTCTCATCAGAATCTCTGTTTTCGAACCCGACGATACTTCTGAGTGTTCTTAGCGAACTGTCAAAACTTTTAACAACGGATCTCTTGGCTCCAGCATCGATGAAGAACGCAGCTAAGGCAAGATCGGAAGAGCACACGTCTGAACTCCAGTA
+
CCCCGGGGGGGGGGGGGGGGGGGGGGGGGGGGGGGGGGGGGGGGGGGGGGGGGGGGGGGGGGGGGGGGGGGGGGGGGGGGGGGGGGGGGGGGGGGGGGGGGGGGGGGGGGGGGGGGGGGGGGGGGGGGGGGGGGGGGGGGGGGGGGGGGGGGGGGGGGGGGFGGGGGGGFGGGGGGGGGGGGGGGGGGGGGGGGGGGGGGGGGGGGGGGGGGGGGGGGGGGGGGGGGGGEGGGGGGGFFGGGGGGFGDCGGGGGGGCDGGEDGGGGGGGGFFGFGFDBFFGFFFFGFFFFFFFFFAFFF.#
@M06045:235:000000000-JCY5N:1:1101:8592:11139 1:N:0:CTCAGA
CTTCCACTTGGTCATTTAGAGGAAGTAAAAGTCGTAACAAGGTCTCCGTTGGTGAACCAGCGGAGGGATCATTACCGAGTTATTACTCCAAACCCTTTGTGAACCTTACCTATTACTGCTGTTGCCTCGGCGGACGGCCGGGAGGGCACCCCCTCGCGGGGCCGCCCGACCAGCCCCCGCCGGCAGCACCAAACTCTTGAATTTATAGCGAAACTACTTCTGAATAACAAAAACAAACGAATCAAAACTTTCAACAACGGATCTCTTGGTTCTGGCATCGATGAAGAACGCAGCTAAGGCG
+
CCCCGGGGGGGGGGGGGGGGGGGGGGGGGGGGGGGGGDGGGGGGGGGGGGGGGGFGGGGGGGGGGGGGFDGFGGGGGGG<FFFGGGGGGGGGGGGGGGGGFFGGGGGGGGGGFGGGFGFEFGGGFGGGGGGGGFGGEGGGGGGGGC>FEGGGDEGEEGGGGGGGGGGGGGGGGGGGGGGGGGGGCGGGGGGGGGGGDGGGGGGFGGGGGEGGGGFGGGGGGGGGGFGGGGGCFGGFF=ECGFCFGGGCFFGGGGCFGGGGGGGC7C7FCGFFD=GFGF?:DFFFFGB;4>:55;5>F7?2#
@M06045:235:000000000-JCY5N:1:1101:27232:11158 1:N:0:CTCAGA
CTTCCACTTGGTCATTTAGAGGAAGTAAAAGTCGTAACAAGGTTTCCGTAGGTGAACCTGCGGAAGGATCATTCATAATTGAGTGTTTTATGGCACTCTTTAAAAAAATCCATATCCACCTTGTGTGCAATGTTTTTGGACTCTCTGTACGTTGATATCCCTTTGGGTCCGATAGGACTTTAGGGGAAGGAAAACCTTAAGAGGGTTTGATTAACTTAACACCTTTAAAGCAGTTTGTCTGAATATCTATTTCTGAATAAACATAATTCAAAAGTACAACTTTCAACAACGGATCTCTTTG
+
CCCCGGGGGGGGGGGGGGGGGGGGGGGGGGGFGGGGGGGGGGGGGGGGGGGGGGEFGGGGGGGGGGGGGGGGGGGGGGGGGGGGGGGGGGGGGGGGGGGGGGGGGGGGGGGGGGGGGGGGGGGGGGGFGGGGGGGGGGGGGGGGGGGGGGGGGGGGGGGGGGGGGGGGGGGGDGGGGGGGGGGGGGGGGGGGGGGGGGGGGGGGGEGGGGGGGGGGFGGGGGGGGGGGGGGGGGGFGGGGGGGGGGGFFFGGGGGGGGGGGGGGGGGGGGFFGFGFGFFFGFFFFGFFFFFFFFFFFFF)#
@M06045:235:000000000-JCY5N:1:1101:12675:11160 1:N:0:CTCAGA
CTTCCACTTGGTCATTTAGAGGAAGTAAAAGTCGTAACAAGGTTTCCGTAGGTGAACCTGCGGAAGGATCATTACCGAGTGCGGGCCCTCGCGGCCCAACCTCCCACCCTTGTCTCTATACACCTGTTGCTTTGGCGGGCCCACCGGGGCCACCGGGTCGCCGGGGGACGCACGTCTCCGGGCCCGCGCCCGCCTAAGCGCTCTGTGAACCCTGATGAAGATGGGCTGTCTGAGTACTGTGAAAATTTGTCAAAACTTTCAACAATGGATCTCTTGGTTCCGGCATCGATGATGAACGCAG
+
CCCCFEGFGGFFGGGGGGFGGFDFEGGGGGGFFEGGGGGGFGGGGFFGFEFC@FGGCGFGGGGCFGGGFFGGFDCFGCFFD9FEEEGEGGECGGGEEEFGEEFG>FGGG<E88F,BFFGFGGGFEFFFGFFGCFFFGDEGEG<FFDCEEGG7FG*4CCF7F:BCEGGGGCE*:8F8CGG5*/*:C88/>88:CC*;C:*8:8*/<CFGGGGEGCFFCEGCF79852*:C?G79<EC++<<:<D?CFGC7*:DG7:*3CC7+:C4>=CGFFFF*/>FGF3**703<DFD;)****1:@0((#
@M06045:235:000000000-JCY5N:1:1101:8330:11164 1:N:0:CTCAGA
CTTCCACTTGGTCATTTAGAGGAAGTAAAAGTCGTAACAAGGTCTCCGTTGGTGAACCAGCGGAGGGATCATTAAAGAGTGTAAAAACTCCCTTAAACCATCGCGAACGTTACCTGGACGTCGTTGCTTCGGCGGGCTCGCCCGCCGGGGGGACGCTACCAAACTATTGCAGTCATTGGCCTCTCTGAGTATGATTTTTAAATAAGTCAAAACTTTCAACAACGGATCTCTTGGTTCTGGCATCGATGAAGAACGCAGCTAAGGCGAGATCGGAAGAGCACACGTCTGAACTCCAGTCACG
+
CCCCGGGGGGGGGGGGGGGGGGGGGGGGGGGGGGGGGGGGGGGGGGGGGGGGGGGGGGGGGGGGGGGGGGGGGGGGGGGGGGGGGGGGGGGGGGGGGGGGGGGGGGGGGGGGGGGGGGGGGGGGGGGGGGGGGGGGGGGGGGEGGGGGGGGGGGGGGGGGGGGGGGGGGGGGFGGGGGGGGGGFGGGCF:FFGGGGGGGGGGGGGGGGGGGGGGGGGGGGGGGGDC?EFGGGGGGGGGGGGGGGEFGGGDCGGGGGGDGGGGGGGD)77DFFGDGFF@5FGFFFFGFF=BF4BF??FFFA#
@M06045:235:000000000-JCY5N:1:1101:25383:11169 1:N:0:CTCAGA
CTTCCACTTGGTCATTTAGAGGAAGTAAAAGTCGTAACAAGGTCTCCGTTGGTGAACCAGCGGAGGGATCATTACCGAGTTATTACTCCAAACCCTTTGTGAACCTTACCTTTTTGTTGCTCGGCGCACCGCGGGCCGCGGCTTCGGCCCGTCCCGCAGCGCGCCAGAGGACCCAACTCTTCAATTTATAGCGTACCTTCTGATTTACAAAACAAACAAGTTAAAACTTCCAACAACGGATCTCTTGGTTCTGGCATCGATGAAGAACGCAGCTAAGGCGAGATCGGAAGAGCACACGTCC
+
CCCCGGGGGGGGGGGGGGGGGGGGGGGGGGGGGGGGGGGGGGGGGGGGGGGGGGGGGGGGGGGGGGGGGGGGGGGGGGGGGGGGGGGGGGGGGGGGGGGGGGGGGGGGGGGGGGGGGGGGGGGGGGGGGGGGGGGGGGGGGGGGGGGGGGGGEGGGGGGGGGGGGGGGGGGGGGGGGGGGGGFGGGGGGGGGGGGGGGGGGGGGGGGGFGGGGGGGGGGGGGGGGGGGGGGFGGGGGGGG<EFECFGGGGGGGGGGGGGCCFGGGGGGGGBEGFGFGFFFDEBFFGFFFFF>FFF?F2(-#
@M06045:235:000000000-JCY5N:1:1101:20254:11186 1:N:0:CTCAGA
CTTCCACTTGGTCATTTAGAGGAAGTAAAAGTCGTAACAAGGTTTCCGTAGGTGAACCTGCGGAAGGATCATTAATGTATATTGAATTTTATATTCTTTATCAACCCACACTGTGTACCTTTTTACTGTTGCTTCCATGGGACATGGCTCTGCCACGTCGGCCTTATGGCTGGTGAGCGCCCATGGGAGGAAAACAAAACTCTTTGTTACAATTGAAGTCTGTCTGAATTGTTTATATTAAACGTTAAAACTTTCAACAACGGATCTCTTGGTTCTCGCATCGATGAAGAACGCAGCTAAA
+
CCCCGGGGGGGGGGGGGGGGGGGGGGGGGGGGGGGGGGGGGGGGGGGGGGGGGGGGGGGGGGGDGGGGGGGGGGGGGGGGGGGGGGGGGGGGGGGGGGGGGGGGGGGGGGGGGGGGGGGGGGGGGGGGGGGGGGGGFGGGGGGGGGGGGGGGGGGGGGGGGGGGGGGGGGGEGGGGGGGGGGGGGGGGGGGGGGGGGGGGGGGGGGGGGGGGGGGGGGGGGGGCGFFFGGGGGGGGGGGGGGGGGGGGGGGGGGGGGGGGGGGGDGDFGGFFGFGFGFAAC>D5FFFFFFFFFFF>::AA#
@M06045:235:000000000-JCY5N:1:1101:5783:11197 1:N:0:CTCAGA
CTTCCACTTGGTCATTTAGAGGAAGTAAAAGTCGTAACAAGGTCTCCGTTGGTGAACCAGCGGAGGGATCATTACAGAGTTGAAAAACTCCCTAAACCATTGTGAACGTTACCCAAACCGTTGCTTCGGCGGGCGGCGCCCAGCGCCCCCCAGGCCCCCTCGCGGGGCGCCCGCCGGAGGTACCCCAAACCATTGATACTTTATGGCCTCTCTGAGTCTTCTGTACTGAATAAGTCAAAACTTTCAACAACGGATCTCTTGGTTCTGGCATCGATGAAGAACGCAGCTAAGGCTAGATCGA
+
CCCCGGGGGGGGGGGGGGGGGGGGGGGGGGGGGGGGGGGGGGGGGGGGGGGGGGGGGGGGGGGGGGGGGGGGGGGGGGGGGGGGGGGGGGGGGGGGGGGGGGGGGGGGGGGGGGGGGGGGGGGGGGGGGGGGGGGGGGGGGGGGGGGGGGGGGGGGGGGGGGGGGGGGGGGGGGGGGGGGGGFFFGGGGGGGGGGCGGGGGGGFGFCFFGGFGGGGGFGGGGGGGGGGFGFFCFFFFGGGGGGGGGGGGGGGGGEGFGGGGGGGGGGGG<7:CFG?GFFFFFE@EDDFFF:?F?FBFBF0#
@M06045:235:000000000-JCY5N:1:1101:19343:11205 1:N:0:CTCAGA
CTTCCACTTGGTCATTTAGAGGAAGTAAAAGTCGTAACAAGGTCTCCGTTGGTGAACCAGCGGAGGGATCATTACCGAGTTTACAACTCCCAAACCCCTGTGAACATACCTATACGTTGCCTCGGCGGATCAGCCCGCGCCCCGTAAAAAGGGACGGCCCGCCCGAGGACCCCTAAACTCTGTTTTTAGTGGAACTTCTGAGTAAAACAAACAAATAAATCAAAACTTTCAACAACGGATCTCTTGGCTCTGGCATCGATGAAGAACGCAGCTAAGGCTAGATCGGAAGAGCACACGTCTG
+
CCCCGGGGGGGGGGGGGGGGGGGGGGGGGGGGGGGGGGGGGGGGGGGGGGGGGGGGGGGGGGGGGGGGGGGGGGGGGGGGGGGGGGGGGGGGGFGGGGGGGGGGGGGGGGGGGGGGGGGGGGGGGGGGGGGGGGGGGGGGGGGGGGGGGGGGGGGGGGGGGGGGGGGGGGGGGGGGGGGGGGGGFGGGGGGGGGGGGGGGGGGGGGGGGGGGGGGFGGGGGGGGGGGGGGGGGGGGGGGGGGGGGGGGGGGGCGGGGGGGGGGGGGGGGGFFGFGFGFFFGFFFFDFFFFFFFFFFFFF3#
@M06045:235:000000000-JCY5N:1:1101:9403:11205 1:N:0:CTCAGA
CTTCCACTTGGTCATTTAGAGGAAGTAAAAGTCGTAACAAGGTTTCCGTAGGTGAACCTGCGGAAGGATCATTAACGAGTTAGGGTCCCTCGTGGCCCGACCTCCCAACCCTTTGTCTACTTAACCACTGTTGCTTCGGCGAGCCCGTCTGTAATGGACCGCCGGGGGGTACCTTGATCAGCCCTCTGGTCAGCGCTCGTCGGTGGCCAAACTTTTAAAATCTTAACCAAACGTGCCTCGGTCTAAGTATTATTTGTTAAATAAAAGCAAAACTTTCAACAACGGATCTCTTGGTTCTGGG
+
CCCCGGGGGGGGGGGGGGGGGGGGGGGGGGGGGGGGGGGGGGGGGGGGGGGGGGGGGGGGGGGGGGGGGGGGGGGGGGGGGGGGGGGGGGGGGGGGGGGGGGGGGGGGGGGGGGGGGGGGGGGGGGGGGGGGGGGGGGGGGGGGGGGGGGGGGGGGGGGGGGGGGGGGGGGGGGGGGGG7EGGGGGDGGGGGGGGGCEGEGGGGDGGGGGGGGGGGGGGGGGGGGGGGGGGGGGGGG?FCGGGGGGGGFGG7CFGGGGGGGGFGGGFGGGFFFFGFFFFFGFFFBDE3?4@FFFB6*5:<#
@M06045:235:000000000-JCY5N:1:1101:7329:11279 1:N:0:CTCAGA
CTTCCACTTGGTCATTTAGAGGAAGTAAAAGTCGTAACAAGGTCTCCGTCGGTGAACCAGCGGAGGGATCATTACCGAAGTTACTCTTCAAAACCCATTGTGAACCTTACCTCTTGCCGCGCGTTGCCTCGGCGGGGAGGCGGGGTCTGGGTCGGCGCGCCCCTCACCGGGCCGCCGTCCCCGTCCCCGTCCCCGCCGGCCGCGCCAAACTCTAAATTTGAAAAAGCGTACTGCACGTTCTGATTCAAAACAAAAAACAAGTCAAAACTTTTAACAACGGATCTCTTGGTTCTGGCATCCG
+
CCCCGGGGGGGGGGGGGGGGGGGGGGGGGGGGGGGGGGGGGGGGGGGGGGGGGGGGGGGGGGGGDGGGGGGGGGGGGGGGGGGGGGGGGGGGGGGGGGGGGGGGGGGGGGGGGGGGGGGGGGGGGGGGGGGGGGGGGGGGGGGGGGGGGGFGGGGG>EGGGGGGGGGGGGEGEGGGGGGGGGDGGGGGGGGGGGEGGGEGGGGEGGCECGCFFFFC:CGGGGGGGGGGGGGGGGFGG5FGGGFFCF*:CGGGGGGGGGG46CCFGGGGGGFFDFFFFFDBG@:FF:B?F?FFF?FF4<:(#
@M06045:235:000000000-JCY5N:1:1101:6299:11301 1:N:0:CTCAGA
CTTCCACTTGGTCATTTAGAGGAAGTAAAAGTCGTAACAAGGTCTCCGTTGGTGAACCAGCGGAGGGATCATTACCGAGTTTACAACTCCCAAACCCCTGTGAACATACCACTTGTTGCCTCGGTGGATCAGCCCGCTCCCGGTAAAACGGGACGGCCCGCCAGAGGACCCCTAAACTCTGTTTCTATATGTAACTTCTGAGTAAAACCATAAATAAATCAAAACTTTCAACAACGGATCTCTTGGTTCTGGCATCGATGAAGAACGCAGCTAAGGCAAGATCGGAAGAGCACACGTCTGT
+
CCCCGGGGGGGGGGGFGGGGGGFGGGGGGGGGGGGGGGFGGGGGGGGGGGGGGGGGGGGGGGGGGGGGGGGGGGGGGGGGGGGGGGGGGGGGGGGGGGGGGGGGGGGGGGGGGGGGGGGGGGGGGGGGGGGGGGGGGGGGGGGGGGGGDGGGGGGGGGGGGGGGGGGGGGGGGGGGGGGGGGGGGGGGGGGGGGGGGGCGGGGGGGGGGGGGGGGGDGGGGGGGGGGGGGGGGGGGGGGGGGGGGGGGGGGGGGGGGCFGCGGGGGGGGGFFFFGFGFFFGFFFFGFFFFFFFFFFFFF:#
@M06045:235:000000000-JCY5N:1:1101:28899:11312 1:N:0:CTCAGA
CTTCCACTTGGTCATTTAGAGGAAGTAAAAGTCGTAACAAGGTTTCCGTAGGTGAACCTGCGGAAGGATCATTCATAATTGAGTGTTTTATGGCACTCTTTAAAAAAATCCATATCCACCTTGCGTGCAATGTTTTTGGACTCTCTGTACGTTGATATCCCTTTGGGTCCGATAGGACTTTAGGGGAAGGAAAACCTTAAGAGGGTTTGATTAACTTAACACCTTTAAAGCAGTTTGTCTGAATATCTATTTCTGAATAAACATAATTCAAAAATACAACTTTCAACAACGGATCTCTTGG
+
CCCCGGGGGGGGGGGGGGGGGGGGGGGGGGGGGGGGGGGGGGGGGGGGGGGGGGGGGGGGGGGGGGGGGGGGGGGGGGGGGGGGGGGGGGGGGGGGGGGGGGGGGGGGGGGGGGGGGGGGGGGGGGGGGGGGFGGGGGGGGGGGGGGGGGGGGGGGGFGGGGGGGGGGGGGGGGGGGGGGGGGGGGGGGGGGGGGGFFGGGGGGGEGGGGGGGFGGGGGGGGGGGGGGGGGGGGGGGGGGGGGGGGGGGGGGGGGG7CFGGGGGGGGGGGFFGFGFFFFFGFCFFGFFFFA>DDFFFFF2#
@M06045:235:000000000-JCY5N:1:1101:21205:11339 1:N:0:CTCAGA
CTTCCACTTGGTCATTTAGAGGAAGTAAAAGTCGTAACAAGGTCTCCGTTGGTGAACCAGCGGAGGGATCATTACAGAGTCTTCTGAACTCCAAACCATTGTGAACATATCATGTTGCTTCGGCGGGATGCCGGGTGGACCAGCGCCCCCGCGCCGCCCGCCGGAGGCCAAACTCTTGTTTTCTAGCGGAATCTTCTGAGTCTTTATAAATAAGCAATCAAAACTTTCAGCAACGGATCTCTTGGCTCTGGCATCGATGAAGAACGCAGCTAAGGCCAGATCGGAAGAGCACACGTCTGAG
+
CCCCGGGGGGGGGGGGGGGGGGGGGGGGGGGGGGGGGGGGGGGGGGGGGGGGGGGGGGGGGGGGGGGGGGGGGGGGGGGGGGGGGGGGGGGGGGGGGGGGGGGGGGGGGGGGGGGGGGGGGGGGGGGGGGGGGGGGGGGGGGGGGGGGGGGGGGGGGGFGGGGGGGGGGGGGGGGGGGFGGGGGGGGGGGGGGGGGGGGGGGGGGGGGFGGGGGGGGGGGGGGGGGGGGGGGGGGGGGGGGGGGGGGGGGFGGGGGFGGGGGGGGGGDDGFFDFGFGFFFCFF@FGFFFF?>FFFFF0::#
@M06045:235:000000000-JCY5N:1:1101:5117:11347 1:N:0:CTCAGA
CTTCCACTTGGTCATTTAGAGGAAGTAAAAGTCGTAACAAGGTCTCCGTTGGTGAACCAGCGGAGGGATCATTACCGAGTTATTACTCCAAACCCTTTGTGAACCTTACCTATTACTGCTGTTGCCTCGGCGGACGGCCGGGAGGGCACCCCCTCGCGGGGCCGCCCGACCAGCCCCCGCCGGCAGCACCAAACTCTTGAATTTATAGCGAAACTACTTCTGAATAACAAAAACAAACGAATCAAGACTTTCAACAACGGATCTCTTGGTTCTGGCATCGATGAAGAACGCAGCTAAGGCG
+
CCCCGGGGGFGGGGGGGGEGGFGGGGGGGGGFFGGFGGGGGGFGFFFFGFGGGFGFGGGGGGGFGGGGGGGGGGGGG7FC7FGGGGGG8F<FGFGGGGFEFCFEGGGGGGGFGGGGGFFG@FECFGFGGGGDFGBEGGGEGFGGEEF<>FGCEEGGGCFGGGGGGGGGCGGGGGGGGGGGDEGGDGGFEFF@5@FGG9+<CGFCGGGGGGGDCGGFGG9CF?CFF?GGG75CFGEC5CCECGGGGGDGGGFFGDFGCG5)/1C777C7=FFFFFF)09;@7>FF*?*<>EFEED?F4:33#
@M06045:235:000000000-JCY5N:1:1101:10358:11350 1:N:0:CTCAGA
CTTCCACTTGGTCATTTAGAGGAAGTAAAAGTCGTAACAAGGTTTCCGTAGGTGAACCTGCGGAAGGATCATTATAGTATATGGAATCTCCATTCTATAAACCCACTCTGCGTATCTTGTAACTGTTGCTTCCATGGGACTTGGTTCCGCCACACCGGCTTCACGGCTGGTGAGCGCCCATGGAAGGAGAAACAAAACTCTTCTTTGAAATGTAGTCAGTCTGAACAAGTTTTTATAAACGTTAAAACTTTCAACAACGGATCTCTTGGTTCTCGCATCAATGAAGAACGCAGCTAAGGCT
+
CCCCGGGGGGGGGGGGGGGGGGGGGGGGGGGGGGGGGGGGGGGGGGGGGGGGGGGGGGGGGGGGGGGGGGGGGGGGGGGGGGGGGGGGGGGGGGGGGGGGGGGGGGGGGGGGGGGGGGGGGGGGGGGGGGGGGGGGGGGGGGGGGGGGGGGGGGGGGGGGGGGGGGGGGGGGGGGGGGGGGGGGGGGGGGGGGGGGGGGGGGGGGGGGGGGGGCDGGGGGGGGGGGGGGGGGGGGGGGGGGGGGGGGGGGGGGGGGGGGGGGGGGGGGGGFFGFGFGFFFGFFFFGFFFFFDFE?AF??1#
@M06045:235:000000000-JCY5N:1:1101:3070:11366 1:N:0:CTCAGA
CTTCCACTTGGTCATTTAGAGGAAGTAAAAGTCGTAACAAGGTTTCCGTAGGTGAACCTGCGGAAGGATCATTACCAAATCCAAAAACAACCCCTGTGAACTTGTATTGTCTGTCTTTGGGGGGAAGGCCCTGTGTTTTCCCCCCATATTAATTGAACAACTTTGATCTTTTGTTGGAATATCTTTTATTAATTTTAATAAATGACAACTTTTAACGGTGGATCTCTTGGCTCGTGCATCGATGAAGAACGCAGCTAAGGCTAGATCGGAAGAGCACACGTCTGAACTCCAGTCACCTCAA
+
CCC?FGFGGCFGGGF9FFCCFGFGGGGGEFDEFFFG8BF<A9EFFEFGFFGGGC9<FDGGGG@F@EF8FGFGECGCFFFGFEC<FFGG@AFGE@FCEFGGGGCFGCDGC?A<FFAFGA?FCFEDG7FGGE:EGB<BFGGGF:FGBFD:FF9CFF9FBGGGGGFGFFFEGGFGGFFCFF<CGGGGGCF:EEFF9CF@FFGF?9FG9FCBFEF;996CE*;=C=FGFCGGGGGGD*?@E=9CCFGG77?CC4C<C):>7>>FGD*74**>/>DB55CFFF:>2>F>=7@?@:F?FFFAF28(#
@M06045:235:000000000-JCY5N:1:1101:16664:11385 1:N:0:CTCAGA
CTTCCACTTGGTCATTTAGAGGAAGTAAAAGTCGTAACAAGGTCTCCGTTGGTGAACCAGCGGAGGGATCATTACCGAGTTTACAACTCCCAAACCCCTGTGAACATACCTATACGTTGCCTCGGCGGATCAGCCCGCGCCCCGTAAAAAGGGACGGCCCGCCCGAGGACCCCTAAACTCTGTTTTTAGTGGAACTTCTGAGTAAAACAAACAAATAAATCAAAACTTTCAACAACGGATCTCTTGGTTCTGGCATCGATGAAGAACGCAGCTAAGGCTAGATCGGAAGAGCACACGTCTA
+
CCCCGGGGGGGGGGGGGGGGGGGGGGGGGGGGGGGGGGGGGGGGGGGGGGGGGGGGGGGGGGGGGGGGGGGGGGGGGGGGGGGGGGGGGGGGEGGGGGGGGGGGGGGGGGGGGGGGGGGGGGGGGGGGGGGGGGGGGGGGGGGGFGGGGGGGGGGGGGGGGGGGGGGGGGGGGGFGGGGGGGGGGGGGGGGGGGGGGGGGGGGGGGGGGGGGGGGGGGGGGGGGGGGGGGGGGGGGGGGGGGFGGGGGGGGGGGGGGGGGFCDGGGGGGGFFGFGFGFF@DFFFFCEEFFFFFF:1DFF:#
@M06045:235:000000000-JCY5N:1:1101:28175:11409 1:N:0:CTCAGA
CTTCCACTTGGTCATTTAGAGGAAGTAAAAGTCGTAACAAGGTTTCCGTAGGTGAACCTGCGGAAGGATCATTCATAATTGAGTGTTTTATGGCACTCTTTAAAAAAATCCATATCCACCTTGTGTGCAATGTTTTTGGACTCTCTGTACGTTGATATCCCTTTGGGTCCGATAGGACTTTAGGGGAAGGAAAACCTTAAGAGGGTTTGATTAACTTAACACCTTTAAAGCAGTTTGTCTGAATATCTATTTCTGAATAAACATAATTCAAAAATACAACTTTCAACAACGGATCTCTTGA
+
CCCCGGGGGFGGGGGGGGGGGGGGGGGGGGGGGGGGGGFGGGGGGGGGGGGGFGGGGGGGGGGGEFGFFGGGGGGGGFGGGGGFFEGGGFGGGGF@EEFFGGGGGGG7F8EFGGGFGGGGGGGGGFGGGGGGGGGGGGEFGGGCFGGGGGGDFGGGGGFGGF?FFEFFGGGGCEFGFFGGEFEFFGEEEGGDCGGGGGGGGGGG>@FGGCE@CECGGGGFCEGGGFFGFGGGGGGGGGGGGGGGGFGGGGCCDGGGCGDGGC>FGFGGGGFFGFGFGFFFGFF==FFFFF:ADBEAFBB2#
@M06045:235:000000000-JCY5N:1:1101:7165:11430 1:N:0:CTCAGA
CTTCCACTTGGTCATTTAGAGGAAGTAAAAGTCGTAACAAGGTTTCCGTAGGTGAACCTGCGGAAGGATCATTCACAATAAGTGTTTATGGCACTTTCAAATCCATACCCACCTTATGTGCATTGTAAAGGCCCTTTCAACTTCGGAAGATTGGGCTTCATTTTCTCACACGTCTTCAATTGCAAGTCTAACATTCAGAGTAATCAAAACTCGAATACAACTTTCAACAACGGATCTCTTGGCTCTCGCATCGATGAAGAACGCAGCTAAGGCAAGATCGGAAGAGCACACGTCTGAACCC
+
CCCCGGGGGGGGGGGGGGGGGGGGGGGGGGGGGGGGGGGGGGGGGGGGGGGGGGGGGGGGGGGGGGGGGGGGGGDGGGGGGGGGGGGGGGGGGGGGGGGGFGGGGGGGGGCGGGGGGGGGGGGGGGGCFGGGGGGGGGGGGGGGGGGGGFFGGGGGGGGGGGGGGGGGGGGGFGGGGGGGGGGGGGGGGGFGGGGGGGFGGCGGGGGGFGFGGDEGGGGGGGGGGGGGGFGGGGGGGGGGGGGGGGGDDD9C?FGGGCFGCDGGGGGGGGFFGFGFGFFFGFEFAFFAAAAFF>F?BFF(#
@M06045:235:000000000-JCY5N:1:1101:17647:11438 1:N:0:CTCAGA
CTTCCACTTGGTCATTTAGAGGAAGTAAAAGTCGTAACAAGGTCTCCGTTGGTGAACCAGCGGAGGGATCATTACCGAGTTTACAACTCCCAAACCCCTGTGAACATACCACTTGTTGCCTCGGCGGATCAGCCCGCTCCCGGTAAAACGGGACGGCCCGCCAGAGGACCCCTAAACTCTGTTTCTATATGTAACTTCTGAGTAAAACCATAAATAAATCAAAACTCTCAACAACGGATCTCTTGGTTCTGGCATCGATGAAGAACGCAGCTAAGGCAAGATCGGAAGAGCACACGTCTGG
+
CCCCGGGGGGGGGGGGGGGGGGGGGGGGGGGGGGGGGGGGGGGGGGGGFGGGGGGGGGGGGGGGGGGGGGGGGGGGGGGGGGGGGGGGGGGGFGGGGGGGGGGGGGGGGGGGGGGGGGGGGGGGGGGGGGGGGGGGGGGGGGGGGGGGGGGGGGGGGGGGGGGGGGGGGGGGGGGGGGGGGGGGGGGGGGGGGGGGGGGGGGGGGGGGGGGGGGGFGGGGGGGGGGGGGGGGGGGGGGEGFGGGGGGGGGGGFGGGGGGGGGGGGGGDGGFFGFGFF>FFGFFFFGFFFFFFFFFFFFF1#
@M06045:235:000000000-JCY5N:1:1101:25550:11443 1:N:0:CTCAGA
CTTCCACTTGGTCATTTAGAGGAAGTAAAAGTCGTAACAAGGTCTCCGTTGGTGAACCAGCGGAGGGATCATTACCGAGTTATTACTCCAAACCCTTTGTGAACCTTACCTTTTTGTTGCTCGGCGCACCGCGGGCCGCGGCTTCGGCCCGTCCCGCAGCGCGCCAGAGGACCCAACTCTTCAATTTATAGCGTACCTTCTGATTTACAAAACAAACAAGTTAAAACTTTCAACAACGGATCTCTTGGTTCTGGCATCGATGAAGAACGCAGCTAAGGCCAGATCGGAAGAGCACACGTCT
+
CCCCGGGGGGGGGGGGGGGGGGGGGGGGGGGGGGGGGGGGGGGGGGGGGGGGGGGGGGGGGGGGGGGGGGGGGGGGGGGGGGGGGGGGGGGGGGGGGGGGGGGGGGGGGGGGGGGGGGGGGGGGGGGGGGGGGGGGGGGGGGGGGGGGGGGGGGGGGGGGGGGGGGGGGGGGGGGGGGGGGGGGGGGGGGGGGGGGGGGGGGGGGGGGGGGGGGGGGGGGGGGGGGGGGGGGGGGGGGGGGGGGGG>FGGGGFGGGGGGGGGGGGGGGGGFFGFGFGFF>F54?FGFFFFFFFFF?F9<3#
@M06045:235:000000000-JCY5N:1:1101:10196:11454 1:N:0:CTCAGA
CTTCCACTTGGTCATTTAGAGGAAGTAAAAGTCGTAACAAGGTCTCCGTTGGTGAACCAGCGGAGGGATCATTATCGAGTTCTAAACAACTCCCAAACCCATGTGAACATACCTTTTGTTGCTTCGGCGGGATCGCCCCGGGTGCCATTCAGTTGCGCCCCGGTGTCAGGCGCCCGCCAGAGGACCGAAACTCTTGCATTATTGAGAATTTCTGAGTGGATTAAACAAATAATCAAAACTTTCAACAACGGATCTCTTGGTTCTGGCATCGATGAAGAACGCAGCTAAGGCGAGATCGGAG
+
CCCCGGGGGGGGGGGGGGGGGGGGGGGGGGGGGGGGGGGEGGGGGGGGGGGGGGGGGGGGGGGGGGGGGGGGGGGGGGGGGGGGGGGGGGGGGGGGGGGGGGGGGGGGGGGGGGGGGGGGGGGGGGGGGGGGGGGGGGGGGGGGGGGGGGGGGGGGGGGGGGGGGGGGGGGGGGGGGGGGGGGGGGGGGGGGGGGFGGGGGGGGGGGGGGGGGGGGGGGGGGGGGGGFFFGGGGGGGGGGGGGGGGGGGGDGGGGGGGG*<9DGGGGGGGFFGFDFGFFFGFFFFGFFFFFFFEFFFF<2#
@M06045:235:000000000-JCY5N:1:1101:6235:11456 1:N:0:CTCAGA
CTTCCACTTGGTCATTTAGAGGAAGTAAAAGTCGTAACAAGGTTTCCGTAGGTGAACCTGCGGAAGGATCATTAATGTATATTGAATTTTATATTCTTTATCAACCCACACTGTGTACCTTTTTACTGTTGCTTCCATGGGACTTGGCTCTGCCACGTCGGCCTTATGGCTGGTGAGTGCCCATGGGAGGAAAACAAAACTCTTTGTTACAATTGACGTCTGTCTGAATTGTTTATATTAAACGTTAAAACTTTCAACAACGGATCTCTTGGTTCTCGCATCGATGAAGAACGCAGCTAAA
+
CCCCGGGGGGGGGGGGGGGGGGGGGGGGGGGGGGGGGGGGGGGGGGGGGGGGGGGGGGGGGGGGGGGGGGGGGGGGGGGGGGGGGGGGGGGGGGGGGGGGGGGGGGGGGGGGGGGGGGGGGGGGGGGGGGGGGGGGGGFGGGGGGGGGGGGGGGGFGGGGGGGGGGGGGGGGGGGGGGGGGGGGGGGGGGGGGGGGGGGGGGGGGFGFGGGGGGCGGGGGGGGGFGGGGGGFGGGGGGGFGGGGGGFF?FGGGGGGGGGGGDDC5DGGFGFFGFGFFFFADBDFFGFFFFAFFEEBFFFB#
@M06045:235:000000000-JCY5N:1:1101:15006:11464 1:N:0:CTCAGA
CTTCCACTTGGTCATTTAGAGGAAGTAAAAGTCGTAACAAGGTCTCCGTTGGTGGACCAGCGGAGGGATCATTACCGAGTTTACAACTCCCAAACCCCTGTGAACATACCTATACGTTGCCTCGGCGGATCAGCCCGCGCCCCGTAAAAAGGGACGGCCCGCCCGAGGACCCCTAAACTCTGTTTTTAGTGGAACTTCTGAGTAAAACAAACAAATAAATCAAAACTTTCAACAACGGATCTCTTGGTTCTGGCATCGATGAAGAACGCAGCTAAGGCTAGATCGGAAGAGCACACGTCTA
+
CCCCGGGGGGGGGGGGGGGGGGGGGGGGGGGGGGGGGGGGGGGGGGGGGGGGGGGGGGGGGGGGGGGGGGGGGGGGGGGGGGGGGGGGGGGGGGGGGGGGGGGGGGGGGGGGGGGGGGGGGGGGGGGGGGGGGGGGGGGGGGGGGGGGGGGGGGGGGGGGGGGGGDGGGGGGGGGGGGGGGGGGGGGGGGGGGGGGGGGGGGGGGGGGGGGGGGGGGGGGGGGGGGGGGGGGGGGGGGGGGGGGGGGGGGGGGGGGGGGGGGGGGGGGGGFFGFGFGFFFGFFFFGFFFFFFFFFFEFF?#
@M06045:235:000000000-JCY5N:1:1101:11897:11473 1:N:0:CTCAGA
CTTCCACTTGGTCATTTAGAGGAAGTAAAAGTCGTAACCAGGTTTCCGTAGGTGAACCTGCGGAAGGATCATTCATAATTGAGTGTTTTATGGCACTCTTTAAAAAAATCCATATCCACCTTGTGTGCAACGTTTTTGAACTCTCTGGCATTAAAAAGCCAAGAGGGTTTGATTAACTTAACACCTTTAAAGCAGTTTGTCTGAATATCTATTTCTGAATAAACATAATTCAAAAATACAACTTTCAACAACGGATCTCTTGGCTCTCGCATCGATGAAGAACGCAGCTAAGGCCAGATCG
+
CCCCGGGGGGGGGGGGGGGGGGGGGGGGGGGGGGGGGGGGGGGGGGGGGGGGGGGGGGGGGGGGGGGGGGGGGGGGGGGGGGGGGGGGGFGGGGGGGGGGGGGGGGGGGGGGGGGGGGGGGGGGGGGGGGGGGGGGGGGGGGGGGGGGGGGGG9FGGGGGGGGGGGGGGGGGGGGGGGGGGGGGGGGGGGGGGGGGGGGGACFGGGGGGGDFGGGGGGGGGGGGGGGGGFGFFGGFGGGGGGGGGGGGGGGGGDGDE?CFGGFGGGGGGDA>GFGFG+AFFFFEFGBEFFFFFFFFF0<4#
@M06045:235:000000000-JCY5N:1:1101:8441:11482 1:N:0:CTCAGA
CTTCCACTTGGTCATTTAGAGGAAGTAAAAGTCGTAACAAGGTTTCCGTAGGTGAACCTGCGGAAGGATCATTCATAATTGAGTGTTTTATGGCACTCTTTAAAAAAATCCATATCCACCTTGTGTGCAACGTTTTTGAACTCTCTGGCATTAAAAAGCCAAGAGGGTTTGATTAACTTAACACCTTTAAAGCAGTTTGTCTGAATATCTATTTCTGAATAAACATAATTCAAAAATACAACTTTCAACAACGGATCTCTTGGCTCTGGCATCGATGAAGAACGCAGCTAAGGCAAGATCC
+
CCCCGGGGGGGGGGGGGGGGGGGGGGFGGGGGGGGGGGGGGGGGGGGGGGGGGGGGGGGGGGGGGGGGGGGGGGGGGGGGGGGGGGGGGGGGGGGGGGGGGGGGGGGGGGGGGGGGGGGGGGGGGGGGGGGGGGGGGGGGGGGGGGGGGGGGGGGGGGGGGGGGGGGGGGGGGGGGGGGGGGGGGGGGGGGGGGGGGGGGGGGGGGGGGGGGGGGGGGGGGGGGGGGGGGGGGGGGGGGGGGGGGGGGGGGGGGGGGGGGGGGGDGGGGGFFGFGFGFFFGFFFFGFFFFFFFFFFFFF4#
@M06045:235:000000000-JCY5N:1:1101:26854:11498 1:N:0:CTCAGA
CTTCCACTTGGTCATTTAGAGGAAGTAAAAGTCGTAACAAGGTAACCGTAGGTGAACCTGCGGTTGGATCATTAAAAAGTTAATAGCCACATGAAGACACCAACGTGTCGACATGCGGCGTGAGTGTGGCTCTCTTGTGGAGCCCCCTCGCAAACCACATAATGTGCACTGTACATGTCCCTGGTGGGTGGGCACTGGTTGGTGATGCCAACTGCTGTCCAGCTTGCCTGCCGTTACATGGCCCACAAGGCTGGCAGGATTTAAGCAGCCCACCGATGGTGTGTTTTTCACATTTATTTTC
+
CCCCGGGGGGGGGGGGGGGGGGGGGGGGGGGGGGGGGGGGGGGGGGGGGGGGGGGGGGGGGGGGGEGGGGGGGGGGGGGGGGGFGGGGGGGGGGGGGGGGGGGGGGGGGGGGGGGGGGGGGGGGGGGGGGGGGGGGGGGGGGGGGGGGGGGGGGGGGGGGGFGGGGGGGGGGGGGGGGGGGGGGGGGGGGGGGGGGGGGGGGGGGGGGGGGGGGGGGGGGGGGGGGGGGGGGGGGGGGGF<FGGGGGGCGGGGGGGGGGGFFFGGGDCFGFFGF:BGFFFGF>>FC;FFFFFBF?AF49>#
@M06045:235:000000000-JCY5N:1:1101:4576:11521 1:N:0:CTCAGA
CTTCCACTTGGTCATTTAGAGGAAGTAAAAGTCGTAACAAGGTTTCCGTAGGTGAACCTGCGGAAGGATCATTCATAATTGAGTGTTTTATGGCACTCTTTAAAAAAATCCATATCCACCTTGTGTGCAATGTTTTTGGACCCTCTGTACGTTGATATCCCTTTGGGTCCGATAGGACTTTAGGGGAAGGAAAACCTTAAGAGGGTTTGATTAACTTAACACCTTTAAAGCAGTTTGTCTGAATATCTATTTCTGAATAAACATAATTCAAAAATACAACTTTCAACAACGGATCTCTTTT
+
CCCCGGGGGGGGGDGGGGGGGGGGGGGCDGGGGGGGGGGGGGGGGGGGGGGGG<FFGGGFGGGGGGGGDDFGGGCGGGGGFFGGGGGGGGDGGGGGGGGGGGGGGGGGGGGFGGGDGGGGFFGGGGGGFDFFGGGGGGEFFFFGGGGGGGGGFGDGGGGFFGGGAFDFGGGEEEG8F>EGGGGGGGGFEGFGGCGGGGFGGCFGGDFEGFFFFFGGFFGGGGGGGC,C,D7FDCFFGGFFDGGFFGGGGGGGFFFC9DGCBGCFCFFG7FFFFFFAGFF;GFA=AFFF5A5>AA@AFBF-#
@M06045:235:000000000-JCY5N:1:1101:6943:11540 1:N:0:CTCAGA
CTTCCACTTGGTCATTTAGAGGAAGTAAAAGTCGTAACAAGGTTTCCGTAGGTGAACCTGCGGAAGGATCATTACAAATCCAAGCGATAATATGACAAGTTGAAATGTTTGAGAGAGTGGTAGTGAGTGAGATGGGTGAGAGGGGTCTGGGAGAGGGTGGAAGGAGGAGAAAGAGAGAGGCAAAAAAAGGGTGAGGGGGAGTAAGGGTCAAGAGGGGGAGAGGAAGGGAGAAGAGAGAGGGTATCATCATCCTTGAATGGCATGTATGACCCTTTCTTTTGCTCCCCTTTCTCTTTTCCTC
+
CCCCGGGGEGGGGGGGGGGGGG@FEGFGGFGGGGGFGGGFGGGGGGGFGGGGGGGGGGGGGGGGEGGGFGFGGGGGFGGGGGCFFGEFGGGCFGFGGFGFGGGGAEGGGGGGFGFFGGGGFGGGGGGGGGGGFFFGGGFGGGGGGGGGGGGGGGGGGGGGGGGEGGGGGGGGGEFFECCGDEGGGGGGGGGGGGGGGGGCEEDFGGGGGGFGGFGGCEEEEE=FGGGEGGG6C6FGGGGGGGGGCFG77CFGFGGC6DCCF47F?*:?FF?FF:F?:F=BC4/99*7:@@68?@BAF<24#
@M06045:235:000000000-JCY5N:1:1101:4253:11547 1:N:0:CTCAGA
CTTCCACTTGGTCATTTAGAGGAAGTAAAAGTCGTAACAAGGTCTCCGTTGGTGAACCAGCGGAGGGATCATTACCGAGTTATTACTCCAAACCCTTTGTGAACCTTACCTTTTTGTTGCTCGGCGCACCGCGGGCCGCGGCTTCGGCCCGTCCCGCAGCGCGCCAGAGGACCCAACTCTTCAATTTATAGCGTACCTTCTGATTTACAAAACAAACAAGTTAAAACTTTCAACAACGGATCTCTTGGTTCTGGCATCGATGAAGAACGCAGCTAAGGCTAGATCGGAAGAGCACACGTCT
+
CCCCGGGGGGGGGGGGGGGGGGGGGGGGGGGGGGGGGGGGGGGGGGGGGGGGGGGGGGGGGGGGGGGGGGGGGGGGGGGGGGGGGGGGGGGGGGGGGGCFGGGGGGGGGGGGGGGGGGGGGG7FGDGGGGGGGCFGDGG7FGGGGGGGGGGGGGGGGDEGDGGGGGGGGGGGGGGGGGGGGGGGFG?FGGGGGGGGGGGGCC7EGGFCF7:FGFGGGGGG7EFGGGGGGGGGGGGGG57EGGDFGG:FECCGGFFGGDCFF>FGFG<GGD>>GFGFGFF9*<??FFB3>:)>FFFFF>?-#
@M06045:235:000000000-JCY5N:1:1101:6495:11579 1:N:0:CTCAGA
CTTCCACTTGGTCATTTAGAGGAAGTAAAAGTCGTAACAAGGTCTCCGTTGGTGAACCAGCGGAGGGATCATTACAGAGTTGCAAAACTCCCAACCCTTTGTGAACGAACTAGTCAGTTGCCTCGGCGGGGAGCCCTTCAGGGGGTAGCCCGCCGGAGGACCACTAAACTCTTGAATTTTTGGCCTCTCTGAGTGATTACACAATGAATCAAAACTTTCAACAACGGATCTCTTGGTTCTGGCATCGATGAAGAACGCAGCTAAGGCAAGATCGGAAGAGCACACGTCTGAACTCCAGTCC
+
CCCCGGGGGGGGGGGGGGGGGGGGGGGGGGGGGGGGGGGGGGGGGGGGGGGGGGGGGGGGGGGGGGGGGGGGGGGGGGGGGGGGGGGGGGGGGGGGGGGGGGGGGGGGGGGGGGGGGGGGGGGGGGGGGGGGGGGGGGGGGGGGGGGGGGGGGGGGGGGGGGGGGGGGGGGGGGGGGGGGGGGGGGG:FGGGGGGGGGGGGGGGGGGGGGGGGGGGGGGGGGGGGGGGGGGGGGGGGGGGFGGFGGGFGGGGGGGGGGGGGGGGGGGGGGFFGFGFGFFFGFFFFGFFFFFFFFFF@BA3#
@M06045:235:000000000-JCY5N:1:1101:26689:11583 1:N:0:CTCAGA
CTTCCACTTGGTCATTTAGAGGAAGTAAAAGTCGTAACAAGGTCTCCGTTGGTGAACCAGCGGAGGGATCATTACAGAGTCTTCTGAACTCCAAACCATTGTGAACATATCACGTTGCTTCGGCGGGATGCCGGGTGGACCAGCGCCCCCGCGCCGCCCGCCGGAGGCCAAACTCTTGTTTTCTAGCGGAATCTTCTGAGTCTTTATAAATAAGCAATCAAAACTTTCAGCAACGGATCTCTTGGCTCTGGCATCGATGAAGAACGCAGCTAAGGCGAGATCGGAAGAGCACACGTCTGAT
+
CCCCGGGGGGGGGGGGGGGFGGGGGGGGGGGGGGGGGGGGGGGGGGGGGGGGGGGGGGGGGGGGGGGGGGGGGGGGGGGGGGGGGGGGGGGGGGGGGGGGGGGGGGGGGGGGGGGGGGGGGGGGGGGGGGGGGGGGGGGGGGGGGGGGGGGGGGGGGGGGGGGGGGGGGGGGGGGGGGGGGGGGGGGGGGGGGGGGGGGGGGGGGGGGGGGGGGGGGGGGGGGGGGGGGGGGGGGGGGGFGGGGGGGGGGGGGGGGGGGGGGGGGGGGGDFFGFGFGFF@FF>EFGFFFFFFFFFFFF::#
@M06045:235:000000000-JCY5N:1:1101:3959:11593 1:N:0:CTCAGA
CTTCCACTTGGTCATTTAGAGGAAGTAAAAGTCGTAACAAGGTTTCCGTAGGTATGTTAAGCATCGAGTTCCTTCCTTTTCGTGACATTTCGCTAACTTGTGTCGTAGGTGAACCTGCGGAAGGATCATTACTGAGTTAGGGTCTTCTCTGGCCCGACCTCCAACCCTGTGTCTACCTTACCACGTTGCTTCGGCGGGCCTGCCGACAGGATCTGTCGGCTGCCGGTGGGCTCAACCCCCGCTGGACAGTGCCCGTCGATGGCCAACCTCCAAACTTCTTGAAGAACCATGTCGTCTGAGC
+
CCCCGGGGGCGGGFGGGGGGGGGGGGGFFCFGEGGGGGGGGGGGGGFGGGGGFGGGGGGGGGFGGGGGGGGGGFGGGGFGGCGGGGCFGGGGGG@FGFFGGDGGGGGGDGFGGGGGGGGGGGGGGGGGGGGGGGGGGGGGG8,BFGGGGGGGFGFGEGGGGGGGGGGGGGGGGGGGAFGGCFGGGGGGGGGGG6CEGGGGGDFGCEGGGGGGGGGEFGGGGGGFG58CEGF*:FCGGGGGGGGDGDFFGGFGFGGGGGGGFGF6DFG3*9>FF77776@FC*9B?4;5;F=@@)03FFF2#
@M06045:235:000000000-JCY5N:1:1101:28569:11622 1:N:0:CTCAGA
CTTCCACTTGGTCATTTAGAGGAAGTAAAAGTCGTAACAAGGTTTCCGTAGGTGAACCTGCGGAAGGATCATTCATAATTGAGTGTTTTATGGCACTCTTTAAAAAAATCCATATCCACCTTGTGTGCAATGTTTTTGGACTCTCTGTACGTTGATATCCCTTTGGGTCCGATAGGACTTTAGGGGAAGGAAAACCTTAAGAGGGTTTGATTAACTTAACACCTTTAAAGCAGTTTGTCTGAATATCTATTTCTGAATAAACATAATTCAAAAATACAACTTTCAACAACGGATCTCTTGC
+
CCCCGGGGGGGGGGGGGGGGGGGGGGGGGGGGGGGGGGGGGGGGGGGGGGGGGGGGGGGGGGGGGGGGGGGGGGGGGGGGGGGGGGGGGGGGGGGGGGGGGGGGGGGGGGGGGGGGGGGGGGGGGGGGGFGGGGGGGGGGGGGGGGGGGGGFGGGGGGFGGGGGGGGGGGEGGGGGGGGGGGGGGGGGGGGGGGGGGGGGGGGGGGGGGGGGGGGGGGGGGGGGGGGGGGGGGGGGGGGGGGGGGGGGGGGGGGGGGGGGGFGGGGGGGGFFGFGFGFFFGFAFFGFFFFFDFFFFFBF4#
@M06045:235:000000000-JCY5N:1:1101:4327:11624 1:N:0:CTCAGA
CTTCCACTTGGTCATTTAGAGGAAGTAAAAGTCGTAACAAGGTCTCCGTTGGTGAACCAGCGGAGGGATCATTACAGAGTTGAAAAACTCCCTAAACCATTGTGAACGTTACCCAAACCGTTGCTTCGGCGGGCGGCGCCCAGCGCCCCCCAGGCCCCCTCGCGGGGCGCCCGCCGGAGGTACCCCAAACCATTGATACTTTATGGCCTCTCTGAGTCTTCTGTACTGAATAAGTCAAAACTTTCGACAACGGATCTCTTGGTTCTGGCATCGATGAAGAACGCAGCTAAGGCGAGATCGA
+
CCCCGGGGGGGGGGGGGGGGGGGGGGGGGGGGGGGGGGGGGGGGGGGGGGGGGGGGGGGGGGGGGGGGGGGGGGGGGGGGGGGGGGGGGGGGGGGGGGGGGFGGGGGGGGGGGGGGGGGGGGGGGGGGGGGGGGGGGGGGGGGGGGGGGGGGGGGGGGGGGGGGGGGGGGGGGGGGGEGGGGGGGGGGGGGGGGGGGGGGGGGGGGGGGGGGGGGGFGGGGGGGGGGGGGGGGGGGGGGGGGGGGGGGGGGGGDEDGGGFFCFGGGGFGFBFDFGFGBFFGFFFBDFFFFFFFFFFFF?3#
@M06045:235:000000000-JCY5N:1:1101:9063:11637 1:N:0:CTCAGA
CTTCCACTTGGTCATTTAGAGGAAGTAAAAGTCGTAACAAGGTTTCCGTAGGTGAACCTGCGGAAGGATCATTACCTAGAGTATTGTAGGCTTTGTCCTGCTGTCTCTTACCCATGTTTTTTGAGTACTTACGTTTCCTCGGCGGGTTCGCCCGCCGATTGGACAATTTAAACCCATTGCAGTTGCAATCAGCGTCTGAAAAACTTTAATAGTTACAACTTTCAACAACGGATCTCTTGGTTCTGGCATCGATGAAGAACGCAGCTAAGGCCAGATCGGAAGAGCACACGTCTGAACTCCC
+
CCCCGGGGGGGGGGGGGGGGGGGGFFGGGGGGGGGGGGGGGGGGGGGGGGGGGGGGGGGGGGGGGGGGGGGGGGGGGGGFGFGGGGGGGGGGGGGGGGGGGGGGGGGGGGGGGGFGFFFGGGGGGGGGGGGGGGGGGGGGGEGGGGGGGGGGGGGGGGGGGGGGGGGGGGGGGGGGGGGGGGGGGGGGGGGGGGGGEGGGGFFGGGGGGGGGGGGGGGGGGGGCGGGGGG5AEGGGGGGGGGGGGGGGGGGGGGGGGGGGGGCDGGGGGGFFGFFFGFEDGFFFFGFFFBFFFFFFFF<>#
@M06045:235:000000000-JCY5N:1:1101:3651:11693 1:N:0:CTCAGA
CTTCCACTTGGTCATTTAGAGGAAGTAAAAGTCGTAACAAGGTTTCCGTAGGTGAACCTGCGGAAGGATCATTACCGAGTGAGGGCCCTCTGGGTCCAACCTCCCACCCGTGTTTATTATACCTTGTTGCTTCGGTGGGCCCGCCGTATGGCCGCCGGGGGGCTTCTGCCCCCGGGCCCGTGCCCGCCGAAGACACCTAGAACTCTGTCTGAAGATTGTAGTCTGAGTGAAAATATAAATTATTTAAAACTTTCAACAACGGATCTCTTGGCTCTCGCATCGATGAAGAACGCAGCTAAGG
+
CCCCGGGGGGGGGGGGGGGGGGGGGGGGGGGGGGGGGGFGFGGGGGGGGGGGGGGGGGGGGGGGGGGFFFFGGGGGGGGGGGGGGGGGGGGGGGGGGDGGCEFGGGGCGEGGFGGGGGGGGGGGGGGGGGGGFEDGGGDCFGGGGGGGGFFGGGGGGFEGGGGDGGGGGEGGEGCGG:EC:C?;EGGGGG>>EFGGGGCFGGGCCCGGFGGGGGFGGGGGGGGGFGFGGG+CCFGGD7?FGGG7:CFGGGFGGCGFGGGGEGGGGGGGGGFFFFC47BB37>F>BD*@FFFDF>5>?>B:#
@M06045:235:000000000-JCY5N:1:1101:26024:11704 1:N:0:CTCAGA
CTTCCACTTGGTCATTTAGAGGAAGTAAAGGTCGTAACAAGGTCTCCGTTGGTGAACCAGCGGAGGGATCATTACCGAGTTTACAACTCCCAAACCCCTGTGAACATACCTATACGTTGCCTCGGCGGATCAGCCCGCGCCCCGTAAAAAGGGACGGCCCGCCCGAGGACCCCTAAACTCTGTTTTTAGTGGAACTTCTGAGTAAAACAAACAAATAAATCAAAACTTTCAACAACGGATCTCTTGGTTCTGGCATCGATGAAGAACGCAGCTAAGGCGAGATCGGAAGAGCACACGTCTG
+
CCCCFDEC6@@6@FACEE<CF@FF@@@CEGGEC@FGGEG@F<C<F9@FCE@@,F9<CCFEGG:@BB::,C<6@,CCFGGGGGFCFA=<F,CCCFEDFBFFEEC?FCFFDFFCFGFGG<EC9<E:CFGGG7F=AFGGDGGGEE@CFFEFFFGEGFGBC<B::CF@>C@ECCEGGGFDFGGEFFC9FFCFGFFEGGFFFFGE+?<C;9EC*:CFC8>FGGCD+C9+<AECFFF?F6@=C5**9<7CFFD<FFC7>*:>6/*9CFDFGCGG37<>D*:65?B3DB>*.5@:57756;>::3(3#
@M06045:235:000000000-JCY5N:1:1101:20408:11730 1:N:0:CTCAGA
CTTCCACTTGGTCATTTAGAGGAAGTAAAAGTCGTAACAAGGTCTCCGTTGGTGAACCAGCGGAGGGATCATTACCGAGTCTAAACAACTCATCAACCCTGTGAACATACCTAAAACGTTGCTTCGGCGGGAACAGACGGCCCCGTGAAACGGGCCGCCCCCGCCAGAGGACCCCCTAATTCTGTTGCTATATGTATCTTCTGAGTAAACAAGCAAATAAATTAAAACTTTCAACAACGGATCTCTTGGCTCTGGCATCGATGAAGAACGCAGCTAAGGCTAGATCGGAAGAGCACACGTG
+
CCCCGGGGGGGGGGGGGGGGGGGGGGGGGGGGGGGGGGGGGGGGGGGGGGGGEGGGGGGGGGGGGGGGGGGGGGGGGFGGGGGGGGGGGGGCFGGGGGGGGGGGGGGGFFGGGGGGGGGGGGGGGGGGGGGGGGGFGGGGGGGGGGGGGGGGGGGGGGGGGGGGGGGFFGEGGGGGGCGGGGGGFGGGGGGGGGGGFGGGGDGGGGGGGGGGGGGGGFGGGGGGGGGGGGGGGFGFGGGGG=D:EGGGGG4<<>FFGGGCCCDFFFGGGGBBDEGFGFFFGFFF?GFF@BF@>FFFFFF,#
@M06045:235:000000000-JCY5N:1:1101:23941:11747 1:N:0:CTCAGA
CTTCCACTTGGTCATTTAGAGGAAGTAAAAGTCGTAACAAGGTTTCCGTAGGTGAACCTGCGGAAGGATCATTCATAATTGAGTGTTTTATGGCACTCTTTAAAAAAATCCATATCCACCTTGTGTGCAACGTTTTTGAACTCTCTGGCATTAAAAAGCCAAGAGGGTCTGATTAACTTAACACCTTTAAAGCAGTTTGTCTGAATATCTATTTCTGAATAAACATAATTCAAAAATACAACTTTCAACAACGGATCTCTTGGCTCTCGCATCGATGAAGAACGCAGCTAAGGCCAGATCA
+
CCCCGGGGGGGGGGGGGGGGGGGGGGGGGGGGGGGGGGGGGGGGGGGGGGGGGGGGGGGGGGGGGGGGGGGGGGGGGGGGGGGGGGGGGGGGGGGGGGGGGGGGGGGGGGGGGGGGGGGGGGGGGGGGGGGGGGGGGGGGGGGGGGGGGGGGGGGGGGGGGGGGGGGGGGGGGGGGGGGGGGGGGGGGGGGGGGGGGGGGGGGGGGGGGGGGGGGGGGGGGFGGGGGGGGGGGGGGGGGGGGGGGGGGGGGGGGGGGGGGGGGGGGGGGGFFGFGFGFFFGFFBEDEFFFFFFFFFFFB8#
@M06045:235:000000000-JCY5N:1:1101:19150:11748 1:N:0:CTCAGA
CTTCCACTTGGTCATTTAGAGGAAGTAAAAGTCGTAACAAGGTCTCCGTTGGTGAACCAGCGGAGGGATCATTACCGAGTTTACAACTCCCAAACCCCTGTGAACATACCTATCGTTGCCTCGGCGGACCACCCCGACCCCTACGGGGCGAGGGGCCCGCCAGAGGACACCCAAAATTCAAATGCATTTTGCCTTGTAATTTTATTCTGAGTGGAATTTTTAAATAAATCAAAACTTTCAACAACGAATCTCTTGGCTCTGGCATCGATGAAGAACGCAGCTAAGGCGAGATCGGAAGAGA
+
CCCCGGGGGGGGGGGGGGGGGGGGGGGGGGGGGGGGGGGGGGGGGGGGGGGGGGGGGGGGGGGGGGGGGGGGGGGGGGGGGGGGGGGGGGGGFGGGGGGGGGGGGGGGGGGGGGGGGGGGGGGGGGGGGGGGGGGGGGGGGGGGGGGGGGGGGGGGGGGGGGGGGGGGGGGGGGGGGGGGGGGGGGGGGGGGGGGGGGGGGGGGGGGGGGGGGGGFGGGGGGGGGGGGGFGGGGGGGGGGGGGGGGGGGGFGGGGGF6CGFGGGGGGGGGFFGFGFGFFFGFFFFGFFFEFFFFFFFF?1#
@M06045:235:000000000-JCY5N:1:1101:14326:11752 1:N:0:CTCAGA
CTTCCACTTGGTCATTTAGAGGAAGTAAAAGTCGTAACAAGGTCTCCGTTGGTGAACCAGCGGAGGGATCATTACCGAGTTTACAACTCCCAAACCCCTGTGAACATACCTATACGTTGCCTCGGCGGATCAGCCCGCGCCCCGTAAAAAGGGACGGCCCGCCCGAGGACCCCTAAACTCTGTTTTTAGTGGAACTTCTGAGTAAAACAAACAAATAAATCAAAACTTTCAACAACGGATCTCTTGGTTCTGGCATCGATGAAGAACGCAGCTAAGGCCAGATCGGAAGAGCACACGTCTG
+
CCCCGGGGGGGGGGGGGGGGGGGGGGGGGGGGGGGGGGGGGGGGGGGGGGGGGGGGGGGGGGGGGGGGGGGGGGGGGGGGGGGGGGGGGGGGGGGGGGGGGGGGGGGGGGGGGGGGGGGGGGGGGGGGGGGGGGGGGGGGGGGGGGGGGGGGGGGGGGGGGGGGGGGGGGGGGGGGGGGGGGGGGGGGGGGGGGGGGGGGGGGGGGGGGGGGGGGGGGGGGGGGGGGGGGGGGGGGGGGDDFGGGGGGGGGGGGGGGGGGGGGGGGGGGGFFGFGFGFFFGFFFFGFFFFFFFFFBEFF8#
@M06045:235:000000000-JCY5N:1:1101:8351:11764 1:N:0:CTCAGA
CTTCCACTTGGTCATTTAGAGGAAGTAAAAGTCGTAACAAGGTCTCCGTTGGTGAACCAGCGGAGGGATCATTACCGAGTTATACAACTCCCAAACCCACTGTGAACCTTACCTCAGTTGCCTCGGCGGGACCGCCCCGGCCGCCGCGCAAGCGGCGCCGGACTCCAAGGCGCCCGCCGCAGGGACCCAAAACTCTTTTGCATTACGCCCAACGGCGGGAATTTTTTTCTCTGAGTGCATAAGCAAAACAAATGAATCAAAACTTTCAACAACGGATCTCTTGGTTCTGGCATCGATGAAG
+
CCCCGGGGGGGGGGGGGGGGGGGGGGGGGGGGGGGGGGGGGGGGGGGGGGGGGGGGGGGGGGGGGGGGGGGGGGGGGGGGGGGGGGGGGGGGGGGGGGGGGGGGGGGGGGGGGGGGGGGGGGGGGGGGGGGGGGGGGGGGGGGGGGGGGGGGGGGGGGGGGGGGGGGGGGGGGGGGGGGGGGGGGGGGGGGGGGGGGGGGGGGGGGGGGGGGGGGGGGG=CFGGGGGGGFGGDFGGGGGFGGGGGGGGGGG<CGGGEGGGGGFFGGGGFGFFGB3><@FBFFFFFGFFFFFFFFFFFAAA#
@M06045:235:000000000-JCY5N:1:1101:21101:11787 1:N:0:CTCAGA
CTTCCACTTGGTCATTTAGAGGAAGTAAAAGTCGTAACAAGGTTTCCGTAGGTGAACCTGCGGAAGGATCATCAATAGTTCCAAAAATTATTATACCTTCTTGTGAACTGTTTTGTTGTACGGATGTTCATATGGTGTCTATTGTCTTGACGGATGATTATGATGCCGTGTGAATGTCTATATGTCATCATTACAAACTCTGTTTAAAATATATAAAAGTCTAATGCAGTTAAGCATGTTGTAGTATTTTGAACTGTTAGTAATAACGGTGATTTATACGCAATTTGTCATTATAAACTAG
+
CCCCGGGGGGGFGGGGGGGGGGGGGGGGGGGGGGGGGGGGGGGGGGGGGGGGGGGGGGGGGGGGGGGGGGFGGGGGGGGGGGGGGGGGGGGGGGGGGGGGGGGGGFFGGGGGGGGGGGGGGGGGGGGGGGGGGGGGGGGGGGGGGGGGGGGGDCFFGGGGGGGGGGGGFGFGGGGGGGGGGGGGGGGGGGGGGGGGGGGGGGGGGGEGFGGGGFFFFGFGGGGGGGGGGGGGGGGGGGGGGGGGGGGGGGGGGGGGGGGGGGFFCCCGDGFFGFFCGFFFDEEEFGAF+BFFCFF?FFF4#
@M06045:235:000000000-JCY5N:1:1101:11325:11805 1:N:0:CTCAGA
CTTCCACTTGGTCATTTAGAGGAAGTAAAAGTCGTAACAAGGTCTCCGTTGGTGAACCAGCGGAGGGATCATTAAAGAGTGTAAAAACTCCCTTAAACCATCGCGAACGTTACCTGGACGTCGTTGCTTCGGCGGGCTCGCCCGCCGGGGGGACGCTACCAAACTATTGCAGTCATTGGCCTCTCTGAGTATGATTTTTAAATAAGTCAAAACTTTCAACAACGGATCTCTTGGTTCTGGCATCGATGAAGAACGCAGCTAAGGCTAGATCGGAAGAGCACACGTCTGAACTCCAGTCACC
+
CCCCGGGGGGGGGGGGGGGGGGGGGGGGGGGGGGGGGGGGGGGGGGGGGGGGGGGGGGGGGGGGGGGGGGGGGGGGGGGGGGGGGGGGGGGGGGGGGGGGGGGGGGGGGGGGGGGGGGGGGGGGGGGGGGGGGGGGGGGGGGGGGGGGGGGGGGGGGGGGGGGGGGGGGGGGGGGGGGGGGGGGCGGFFGGGGGGGGGGGGGFFGGGGGGGGGGGGGGGGGGGGGGGGGGGGGGGGGGGCFFGGGGGGGGGGGGGGGGGGGGGGGGGGGGFFGFGFGFFFFFFFFGFFFFFFFFFFFFFF#
@M06045:235:000000000-JCY5N:1:1101:17987:11813 1:N:0:CTCAGA
CTTCCACTTGGTCATTTAGAGGAAGTAAAAGTCGTAACAAGGTCTCCGTTGGTGAACCAGCGGAGGGATCATTACCGAGTTATTACTCCAAACCCTTTGTGAACCTTACCTATTACTGCTGTTGCCTCGGCGGACGGCCGGGAGGGCACCCCCTCGCGGGGCCGCCCGACCAGCCCCCGCCGGCAGCACCAAACTCTTGAATTTATAGCGAAACTACTTCTGAATAACAAAAACAAACGAATCAAAACTTTCAACAACGGATCTCTTGGTTCTGGCATCGATGAAGAAAGCAGCTAAGGCA
+
CCCCGGGGGGGGGGGGGGGGGGGGGGGGGGGGGGGGGGGGGGGGGGGGGGGGGGGGGGGGGGGGGGGGGGGGGGGGGDGGGGGGGGGGGFFDGGGGGGGGGGGGGGGGGGGGGGGGGGGGGGGGGGGGGGGGGGGGGGGGGGGGGGGGGGGGGGGGGGGGGGGGGGGGGGGGGGGGGGGGGGGGGGGGGGGGGGGGGFGGGGGGGGGGGGGDGGGGGGGGGGGGGGGGGGGGGGGGGGGGG=DGGGGGGGGFGGGGGGGGGGGCFGGGGGFFGFFFGFFFGFFFFGFFFFFFFFFFFF?(#
@M06045:235:000000000-JCY5N:1:1101:5103:11819 1:N:0:CTCAGA
CTTCCACTTGGTCATTTAGAGGAAGTAAAAGTCGTAACAAGGTTTCCGTAGGTGAACCTGCGGAAGGATCATTACCTAGAGTATTGTAGGCTTTGTCCTGCTGTCTCTTACCCATGTTTTTTGAGTACTTACGTTTCCTCGGCGGGTTCGCCCGCCGATTGGACAATTTAAACCCATTGCAGTTGCAATCAGCGTCTGAAAAACTTTAATAGTTACAACTTTCAACAACGGATCTCTTGGTTCTGGCATCGATGAAGAACGCAGCTAAGGCGAGATCGGAAGAGCACACGTCTGAACTCCA
+
CCCCGGGGGGGGGGGGGGGGGGGGGGGGGGGGGGGGGGGGGGGGGGGGGGGGGGGGGGGGGGGGGGGGGGGGGGGGGGGGGGGGGGGGGGGGGGGGGGGGGGGGGGGGGGGGGGGGGGGGGGGGGGGGGGGGGGGGGGGGGGGGGGGGGGGGGGGGGGGGGGGGGGGGGGGGGGGGGGGGGGGGGGGGGGGGGGGGGGGGGGGGGGGGGGGGGGGGGGGGGGGGGGGGGGGGGGGGGGGGGGGGFGGGGFGGGGGGGGGGGGGGGGGGGGFFGFGFGFEFDEFFFGFFFFFFFFFFF>DF#
@M06045:235:000000000-JCY5N:1:1101:18197:11829 1:N:0:CTCAGA
CTTCCACTTGGTCATTTAGAGGAAGTAAAAGTCGTAACAAGGTCTCCGTTGGTGAACCAGCGGAGGGATCATTACCGAGTTTACACTCATAACCCTTTGTGAACATTATAACTTGTTGCTTCGGCGGCTTCTTCGGGAGCCCGCCGGCGTTTCAGTATCTCTGTTTGTACCCGACGATACATCTGAGTGTTCTTAGCGAACTATAAAAACTTTTAACAACGGATCTCTTGGTTCTAGCATCGATGAAGAACGCAGCTAAGGCCAGATCGGAAGAGCACACGTCTGAACTCCAGTCACCTCT
+
CCCCGGGGGGGGGGGGGGGGGGGGGGGGGGGGGGGGGGGGGGGGGGGGGGGGGGGGGGGGGGGGGGGGGGGGGGGGGGGGGGGGGGGGGGGGGGGGGGGGGGGGGGGGGGGGGGGGGGGGGGGGGGGGGGGGGGGGGGGGGGGGGGGGGGGGGGGGGGGGGGGGGGGGGGGGGGGGGGGGGGGGGGGGGGGGGGGGGGGGGGGGGGGGGGGGGGGGGGGGGGGGGGGGGGGGGGGGGGGGGGGGFGDGGFGGGGGGGGGGGGGGGGGGGGFFGFGFGFFFGFFFFGFFFFFFFFFFFFFB#
@M06045:235:000000000-JCY5N:1:1101:17550:11861 1:N:0:CTCAGA
CTTCCACTTGGTCATTTAGAGGAAGTAAAAGTCGTAACAAGGTCTCCGTTGGTGAACCAGCGGAGGGATCATTACCGAAGTTACTCTTCAAAACCCATTGTGAACCTTACCTCTTGCCGCGCGTTGCCTCGGCGGGGAGGCGGGGTCTGGGTCGGCGCGCCCCTCACCGGGCCGCCGTCCCCGTCCCCGTCCCCGCCGGCCGCGCCAAACTCTAAATTTGAAAAAGCGTACTGCACGTTCTGATTCAAAACAAAAAACAAGTCAAAACTTTTAACAACGGATCTCTTGGTTCTGGCATCGC
+
CCCCFGGGG<EEGEEFEFGEEGFGGFGGDGFEFFGGEFFCFCGGEEGGFF@GF@FGFDEGGGDGGGGECFFFGFFFGCGGGGFEFGEGFGECFFCGEFEFFFGGFFGGFFGFFFDFGFEGDGEFGEGFGGECG:FGGGCECEGGGGG8FGFEFFGGGGGEGGG>EGFG>ECECEECEEGEEFGG5EGGGGCECFGE85CECEE8>E58C8C:?CGG7:7CFGF7CCGGGEGGGG7<C:6=CF7C7CFDCD4CDCGDCC5DGGGGG77C<CFFG@GFC>EEGEFFFG?F?F>@FFFB@<>6#
@M06045:235:000000000-JCY5N:1:1101:6529:11922 1:N:0:CTCAGA
CTTCCACTTGGTCATTTAGAGGAAGTAAAAGTCGTAACAAGGTCTCCGTTGGTGAACCAGCGGAGGGATCATTACCGAGTTATTACTCCAAACCCTTTGTGAACCTTACCTTTTTGTTGCTCGGCGCACCGCGGGCCGCGGCATCGGCCCGTCCCGCAGCGCGCCAGAGGACCCAACTCTTCAATTTATAGCGTACCTTCTGATTTACAAAACAAACAAGTTAAAACTTTCAACAACGGATCTCTTGGTTCTGGCATCGGTGAAGAACGCAGCTAAGGCGACATCGAAAGAGCACACTTCA
+
CCCCCCFGGGDFFGGGGFFDGGDGFGFGGGGGGGGGGGGGGGGGGG<FFEGFFGGGGGCGGGEGCEGEGGGFDG,FFBFFGGGGGFGGGCD,<FFFGFFGFFGFFGC,CEFGGGFEA,BF<FBF7FC+@:7FGFFGEFG77@*@AFCEGGDGGEFCEEC7:FGD::<FFFFFFGG:*<CCFFG?,A+<9+<?//ACE?CFFG7+<9E79<ECFGC8EGF:3+0<CGCCC0+:7:CFGGGCC7*2CC79+/*2:CFG7***21/00:6*)/<5))?=<4?57)7>FD45B57>F45()(.)#
@M06045:235:000000000-JCY5N:1:1101:5090:11922 1:N:0:CTCAGA
CTTCCACTTGGTCATTTAGAGGAAGTAAAAGTCGTAACAAGGTCTCCGTTGGTGAACCAGCGGAGGGATCATTACCGAGTTTACAACTCCCAAACCCCTGTGAACATACCTATACGTTGCCTCGGCGGATCAGCCCGCGCCCCGTAAAAAGGGACGGCCCGCCCGAGGACCCCTAAACTCTGTTTTTAGTGGAACTTCTGAGTAAAACAAACAAATAAATCAAAACTTTCAACAACGGATCTCTTGGTTCTGGCATCGATGAAGAACGCAGCTAAGGCGAGATCGGAAGAGCACACGTCTA
+
CCCCGGGGGGGGGGGGGGGGGGGGGGGGGGGGGGGGGGGGGGGGGGGGGGGGGGGGGGGGGGGGGGGGGGGGGGGGGGGGGGGGGGGGGGGGGGGGGGGGGGGGGGGGGGGGGGGGGGGGGGGGGGGGGGGGGGGGGGGGGGGGFGGGGGGGGGGGGGGGGGGGGGGGGGGGGGGGGGGGGGGGFFGGGFGGGGGGGGGGGGGGGGGGGGGGGGGGGGFGGGGGGGGGGGGGGGGGGGGGGGGGGGGGGGGGGGGGGGGGGGGGGGGGGGFFGFGFGFFDGFFFFGFFFFFFFFF?>:?8#
@M06045:235:000000000-JCY5N:1:1101:3248:11931 1:N:0:CTCAGA
CTTCCACTTGGTCATTTAGAGGAAGTAAAAGTCGTAACAAGGTTTCCGTAGGTGAACCTGCGGAAGGATCATTCATAATTGAGTGTTTTATGGCACTCTTTAAAAAAATCCATATCCACCTTGTGTGCAACGTTTTTGAACTCTCTGGCATTAAAAAGCCAAGAGGGTTTGATTAACTTAACACCTTTAAAGCAGTTTGTCTGAATATCTATTTCTGAATAAACATAATTCAAAAATACAACTTTCAACAACGGATCTCTTGGCTCTCGCATCGATGAAGAACGCAGCTAAGGCCAGATCT
+
CCCCGGGGGGGGGGGGGGGGGGGGGGGGGGGGGGGGGGGGCGGGGGGGGGGGGGGGGGGFGGGGGGGGGGGGGGGGGGGGGGGGGGGGGGGGGGGGGGGGGGGGGGGGGGGGGGGGGGGGGGGGGGGGGGGGGGGGGGGGGGGGGGGGGGGGGGGGGGGGGGGGGGGGGGGGGGGGGGGGGGGGGGGGGGGGGG@GGGGGGGGGGGGGGGGGGGGGGGCGGGGGGGGGGFGGGGGEFFGGGGGGGGGGGGGGCGDGGGGGGFGFGGGGGGFFGFGFGFF4@AFFFGFDFFFFFF4:FFF7#
@M06045:235:000000000-JCY5N:1:1101:25689:11966 1:N:0:CTCAGA
CTTCCACTTGGTCATTTAGAGGAAGTAAAAGTCGTAACAAGGTTTCCGTAGGTGAACCTGCGGAAGGATCATTCACAATAAGTGTTTATGGCACTTTCAAATCCATACCCACCTTGTGTGCATTGTAAAGGCCCTTTCAACTTTGGAAGATTGGGCTTCATTTTCTCACACGTCTTCAATTGCAAGTCTAACATTCAGAGTAATCAAAACTCGAATACAACTTTCAACAACGGATCTCTTGGCTCTCGCATCGATGAAGAACGCAGCTAAGGCCAGATCGGAAGAGCACACGTCTGAACTG
+
CCCCGGGGGGGGGGGGGGGGGGGGGGGGGGGGGGGGGGGGGGGGGGGGGGGGGGGGGGGGGGGGGGGGGGGGGGGGGGGGGGGGGGGGGGGGGGGGGGGGGGGGGGGGGGGGGGGGGGGGGGGGGGGGGGGGGGGGGGGGGGGGGGGFGGGGGGGGGGGGGGGGGGGGGGGGGGGGGGFGGGGGGGGGGGGGGGGGGGGGGGGGGGGGGGGGGGD@EFGGGGGGGGGGGGFGGGGGGGGGGFF<6CDGGGDGGGGGGGFGFGGGGGGGGFFFGFGFFFFFDFBFFGAFFFFDFFFFF>B)#
@M06045:235:000000000-JCY5N:1:1101:16427:11978 1:N:0:CTCAGA
CTTCCACTTGGTCATTTAGAGGAAGTAAAAGTCGTAACAAGGTCTCCGTTGGTGAACCAGCGGAGGGATCATTACCGAGTTATTACTCCAAACCCTTTGTGAACCTTACCTTTTTGTTGCTCGGCGCACCGCGGGCCGCGGCTTCGGCCCGTCCCGCAGCGCGCCAGAGGACCCAACTCTTCAATTTATAGCGTACCTTCTGATTTACAAAACGAACAAGTTAAAACTTTCAACAACGGATCTCTTGGTTCTGGCATCGATGAAGAACGCAGCTAAGGCTAGATCGGAAGAGCACACGTCC
+
CCCCGGGGGGGGGGGGGGGGGGGGGGGGGGGGGGGGGGGGGGGGGGGGGGGGGGGGGGGGGGGGGGGGGGGGGGGGGEGGGGGGGGGGGFEEGGGGGGGGGGGGGGGGGGGGGGGGGGGGGGGGGGGGGGGGGGGGGGGGGGGGGGGGGGGGGGGGGGGGGGGGGGGGGGGGGGGGGGGGGGGGGGGGGGGGGGGGGGGGGGGGGGGGGGGGGGGGGGGGGGGGGGGGGGGGGGGGGGGGDGGGGGGGGGFGGDGGGGGGGGGGGGFFGGFFDFGFGFF?FFFFFGF@DFFFFFF?FBF6#
@M06045:235:000000000-JCY5N:1:1101:24111:11994 1:N:0:CTCAGA
CTTCCACTTGGTCATTTAGAGGAAGTAAAAGTCGTAACAAGGTCTCCGTTGGTGAACCAGCGGAGGGATCATTACCGAGTTTACAACTCCCAAACCCCTGTGAACATACCACTTGTTGCCTCGGCGGATCAGCCCGCTCCCGGTAAAACGGGACGGCCCGCCAGAGGACCCCTAAACTCTGTTTCTATATGTAACTTCTGAGTAAAACCATAAATAAATCAAAACTTTCAACAACGGATCTCTTGGTTCTGGCATCGATGAAGAACGCAGCTAAGGCCAGATCGGAAGAGCACACGTCTGG
+
CCCCGGGGGGGGGGGGGGGGGGGGGGGGGGGGGGGGGGGGGGGGGGGGGGGFGGGGGGGGGGGGGGGGGGGGGGGGGGGGGGGGGGGGGGGGGGGGGGGGGGGGGGGGGGGGGGGGGGGGGGGGGGGGGGGGGGGGGGGGGGGGGGGGGGGGGGGGGGGGGGGGGGGGGGGGGGGGGFFGGGGGGGGGGGGGGGGGGFFGGGGGGGGGGGGGGGGGGGGGGGGFGGGGGGGGGGGGGGGGGGGGGGGGGGC7<DGGEFFFGFGGGGGDGGFFGFGFGFFFGFFFFGFFFFFFFFF>F?F(#
@M06045:235:000000000-JCY5N:1:1101:20357:12006 1:N:0:CTCAGA
CTTCCACTTGGTCATTTAGAGGAAGTAAAAGTCGTAACAAGGTCTCCGTTGGTGAACCAGCGGAGGGATCATTACCGAGTTTACAACTCCCAAACCCCTGTGAACACACCACTTGTTGCCTCGGCGGATCAGCCCGCTCCCGGTAAAACGGGACGGCCCGCCAGAGGACCCCTAAACTCTGTTTCTATATGTAACTTCTGAGTAAAACCATAAATAAATCAAAACTTTCAACAACGGATCTCTTGGTTCTGGCATCGATGAAGAACGCAGCTAAGGCCAGATCGGAAGAGCACACGTCTGG
+
CCCCGGGGGGGGGGGGGGGGGGGGGGGGGGGGGGGGGGGGGGGGGGGGGGGGGGGGGGGGGGGGGGGGGGGGGGGGGGGGGGGGGGGGGGGGGGGGGGGGGGGGGGGGGGGGGGGGGGGGGGGGGGGGGGGFGGGGGFGGGGGGGGGGGGGGGGGGGGGGGGGGGGGGGGGGGGGGGFGGGGGFGGGGGGGGGGGGGGGGGGGGGGFGGCFEFGGGGGGGGGGFGGGGGGGGGGGGGDEGDGGGGGGGGGGFGGGGGDFFFGGFFGGGGGFF=BGFGFFFF4?5>DEFFFFF>@F>F??-#
@M06045:235:000000000-JCY5N:1:1101:1986:12015 1:N:0:CTCAGA
CTTCCACTTGGTCATTTAGAGGAAGTAAAAGTCGTAACAAGGTCTCCGTTGGTGAACCAGCGGAGGGATCATTACAGAGTTGAAAAACTCCCTAAACCATTGTGAACGTTACCCAAACCGTTGCTTCGGCGGGCGGCGCCCAGCGCCCCCCAGGCCCCCTCGCGGGGCGCCCGCCGGAGGTACCCCAAACCATTGATACTTTATGGCCTCTCTGAGTCTTCTGTACTGAATAAGTCAAAACTTTCAACAGCGGATCTCTTGGTTCTGGCATCGATGAAGAACGCAGCTAAGGCGAGATCGC
+
CCCCFGGGGGG<FFFFFGGFGGFFGGFGGGG<FGGGGEGGFGGFGGGGGFGGGFGGGGGGGGDGGDGFGGGFGGFGGGFGGGGGGGGGGGFFFGGGDFF@FFGGDGF8FGGGGGCGGFDFCEGDDEEG7FFGEEGGEFC77FFGFGGFFGFFC7<EGGG@FFEGCCGG8*CEGEDEGGGEEGG:C>EDGGDDFCEGGGE+A<@GC@CFFGGGGEEEE7::C:<FFG+CECFCCC<?FF?CCEGGFFFF9<DG)5CD7CCGG4:9**0:DCFFGFGFG?4@C@))7<3)/7@FF532B0)8#
@M06045:235:000000000-JCY5N:1:1101:24737:12027 1:N:0:CTCAGA
CTTCCACTTGGTCATTTAGAGGAAGTAAAAGTCGTAACAAGGTCTCCGTTGGTGAACCAGCGGAGGGATCATTACCGAGTTTACAACTCCCAAACCCCTGTGAACATACCACTTGTTGCCTCGGCGGATCAGCCCGCTCCCGGTAAAACGGGACGGCCCGCCAGAGGACCCCTAAACTCTGTTTCTATATGTAACTTCTGAGTAAAACCATAAATAAATCAAAACTTTCAACAACGGATCTCTTGGTTCTGGCATCGATGAAGAACGCAGCTAAGGCAAGATCGGAAGAGCACACGTCTGT
+
CCCCGGGGGGGGGGGGGGGGGGGGGGGGGGGGGGGGGGGGGGGGGGGGGGGGGGGGGGGGGGGGGGGGGGGGGGGGGGGGGGGGGGGGGGGGGGGGGGGGGGGGGGGGGGGGGGGGGGGGGGGGGGGGGGGGGGGGGGGGGGGGGGGGGGGGGGGGGGGGGGGGGGGGGGGGGGGGGGGGGGGGGGGGGGGGGGGGGGGGGGGGGGGGGGGGGGGGGGGGGGGGGGGGGGGGGGGGGGGGGGGGGGGGGGGGGGGGGFGGGGGGGGGGGGFFGFGFGFFFGFFFFGFDFFFFFFFFFFF(#
@M06045:235:000000000-JCY5N:1:1101:27224:12045 1:N:0:CTCAGA
CTTCCACTTGGTCATTTAGAGGAAGTAAAAGTCGTAACAAGGTCTCCGTTGGTGAACCAGCGGAGGGATCATTACCGAGTTATTACTCCAAACCCTTTGTGAACCTTACCTTTTTGTTGCTCGGCGCACCGCGGGCCGCGGCTTCGGCCCGTCCCGCAGCGCGCCAGAGGACCCAACTCTTCAATTTATAGCGTACCTTCTGATTTACAAAACAAACAAGTTAAAACTTTCAACAACGGATCTCTTGGTTCTGGCATCGATGAAGAACGCAGCTAAGGCCAGATCGGAAGAGCACACGTCG
+
CCCCGGGGGGGGGGGGGGGGGGGGGGGGGGGGGGGGGGGGGGGGGGGGGGGGGFFGGGGGGGGGGGGGGGGGCFGGGCGFGGGGGGGGGGGGGGGGGGGGGGGGGGGGGGGGGGGGGGGGDGGGEGGGGECFGGGEGGGEGGGGG@FGGGGCCFGDGGFEGGGGGGEGFGGGGGGFGGGGGGFFFGGGGFGGDGGGGGEFFCC9FGGGGGGGFFFGGGGGGGGDFFGGFFGGFGGGGGGE5ECFFCCCGGGGGGGCC<*9C*:7:>CF)1>BGFFFCFFF*..*/*85>))..)),70,,#
@M06045:235:000000000-JCY5N:1:1101:11291:12063 1:N:0:CTCAGA
CTTCCACTTGGTCATTTAGAGGAAGTAAAAGTCGTAACAAGGTTTCCGTAGGTGAACCTGCGGAAGGATCATTCATAATAAGTGTTTTATGGCACTTTTTAAATCCATATCCACCTTGTGTGCAATGTCAGTCGATCTTCTTCATGGAGATCGACCAAACATCAACCTTTATTTTTTTAACTCTTTGTCTGAAAAATATTATGAATAAACAATTCAAAATACAACTTTCAACAACGGATCTCTTGGCTCTCGCATCGATGAAGAACGCAGCTAAGGCCAGATCGGAAGAGCACACGTCTGC
+
CCCCGGGGGGGGGGGGGGGGGGGGGGGGGGGGGGGGGGGFGGGGGGGGGGGGGGGGGGGGGGGGGGGGGGGGGGGGGGGGGGGGGGGGGGGGGGGGGGGGGGGGGGGGGGGGGGGGGGGGGGGGGGGGGGGGGGGGGGGGGGGGGGGGGGGGGGGGGGGGGGGGGGGGFGGGGGGGGGGGGGGGGGGGGGGGGGGGGGGGGGAFEGGGGGGGGFGGGGGGGGGGGGGGGGGFFGGDGGGGGGGGGGGGGGGGGGGGCGGGCGGGGGGGGGFFGFGFGFFFGFAFADEFF@FFFFFF;?:4#
@M06045:235:000000000-JCY5N:1:1101:21651:12070 1:N:0:CTCAGA
CTTCCACTTGGTCATTTAGAGGAAGTAAAAGTCGTAACAAGGTTTCCGTAGGTGAACCTGCGGAAGGATCATTAATGTATATTGAATTTTATATTCTTTATCAACCCACACTGTGTACCTTCTTACTGTTGCTTCCATGGGACTTGGCTCTGCCACGTCGGCCTTATGGCTGGTGAGCGCCCATGGGAGGAAAACAAAACTCTTTGTTACAGTTGACGTCTGTCTGAATTGTTTATATTAAACGTTAAAACTTTCAACAACGGATCTCTTGGTTCTCGCATCGATGAAGAACGCAGCTAAT
+
CCCCGGGGGGGGGGGGGGGGGGGGGGGGGGGGGGGGGGGGGGGGGGGGGGGGGGGGGGGGGGGGGGGGGGGGGGGGGGGGGGGGGGGGGGGGGGGGGGGGGGGGGGGGGGGGGGGGGGGGGGGGGGGGGGGGGGGGGGGGGGGGGGGGGGGGGGGGGGGGGGGGGGGGGGGGGGGGGGGGGGGGGGGGGGGGGGGGGGGGGGGGGGGGGGGGGGGGGGGGGGGGGGGGGGGGGGGGGGGGGGGGGGGFGGFGGGGGGGGGGGGGGGGGGGFFGFGFGFFEGFFFFGFFFFFFFFFFFFFD#
@M06045:235:000000000-JCY5N:1:1101:2775:12089 1:N:0:CTCAGA
CTTCCACTTGGTCATTTAGAGGAAGTAAAAGTCGTAACAAGGTCTCCGTTGGTGAACCAGCGGAGGGATCATTACAGAGTTGAAAAACTCCCTAAACCATTGTGAACGTTACCCAAACCGTTGCTTCGGCGGGCGGCGCCCAGCGCCCCCCAGGCCCCCTCGCGGGGCGCCCGCCGGAGGTACCCCAAACCATTGATACTTTATGGCCTCTCTGAGTCTTCTGTACTGAATAAGTCAAAACTTTCAACAACGGATCTCTTGGTTCTGGCATCGATGAAGAACGCAGCTAAGGCTAGATCGG
+
CCCCGGGGGGGGGGGGGFGFGGFGGFGGGFGFGGGGGGGGGGGGFFFGGGDGGGGGGGGGGGGGGGGGGGGGGGGGCFGGGGGGGGGGGGGGGDFG?FFGGDEFGGGGGGEGGGGGGFGEGDFGGFGGGGGGGGGGGGGGGGGG@@FCFGGEGFGGGGGEEGG:CEEEGGGGGGGGGDGGGGGGGGGDFGGCC?FFGFGFC7CFGFGGGGCCG+9CFGCCCFFFFGGGGGGGGCFGGG?CFGGGGCFGFGGGGCEG?CFFGCFCGFGGGGFFC?CFGF*0*7>>3)75*=FF)69<?2>:#
@M06045:235:000000000-JCY5N:1:1101:5831:12123 1:N:0:CTCAGA
CTTCCACTTGGTCATTTAGAGGAAGTAAAAGTCGTAACAAGGTTTCCGTAGGTGAACCTGCGGAAGGATCATTCATAATTGAGTGTTTTATGGCACTCTTTAAAAAAATCCATATCCACCTTGTGTGCAACGTTTTTGAACTCTCTCTGGCATTAAAAAGCCAAGAGGGTTTGATTAACTTAACACCTTTAAAGCAGTTTGTCTGAATATCTATTTCTGAATAAACATAATTCAAAAATACAACTTTCAACAACGGATCTCTTGGCTCTCGCATCGATGAAGAACGCAGCTAAGGCCAGAC
+
CCCCGGGGGGGGGFGGGFGGGGGGGGGGGGGEGGGGGGGGGGGGGGGGGGGGGGGGGGG@FGGGGGGFGGGGGGGGGGGGFGGGGGGGGGGFFGGGGGGGGGGGGGGGGGGGGGGGGGGGGGGGGGGGGGGGFFGGGGGGGGGGGGGGGGGGGGGGGGGGGGGGGGGGGFDEGGGGGGGGGGGGGGGGGDGGGGGGGGGGGGGGGGGGGGGGGGGGGGCFEGGFGGGGCFGGGGGFGGGGGGGGGGGGGGGGDG=DGDGGGGGFFGGGGGF>DBGFGFFF>BFFFDABEBFFC?FFFFF7#
@M06045:235:000000000-JCY5N:1:1101:20072:12153 1:N:0:CTCAGA
CTTCCACTTGGTCATTTAGAGGAAGCAAAAGTCGTAACAAGGTCTCCGTTGGTGAACCAGCGGAGGGATCATTACCGAGTTTACAACTCCCAAACCCCTGTGAACATACCTATACGTTGCCTCGGCGGATCAGCCCGCGCCCCGTAAAAAGGGACGGCCCGCCCGAGGACCCCTAAACTCTGTTTTTAGTGGAACTTCTGAGTAAAACAAACAAATAAATCAAAACTTTCAACAACGGATCTCTTGGTTCTGGCATCGATGAAGAACGCAGCTAAGGCCAGATCGGAAGAGCACACGTCTG
+
CCCCGGGGGGGGGGGGGGGGGGGGGGGGGGGGGGGGGGGGGGGGGGGGGGGGGGGGGGGGGGGGGGGGGGGGGGGGGGGGGGGGGGGGGGGGGGGGGGGGGGGGGGGGGGGGGGGGGGGGGGGGGGGGGGGGGGGGGGGGGGGGGGGGGGGGGGGGGGGGGGGGGGGGGGGGGGGGGGGGGGFGGGGGGGGGGGGGGGGGGGGGGGGGGFGGGGGGGGGGGGGGFGGGGGGGGGGGECEDGFDGGCFGGFFGCFEFFGGGGGGGGGGGGGFE<FGFGFFFGFFFFGFFFFFFF@FFF?B1#
@M06045:235:000000000-JCY5N:1:1101:4033:12166 1:N:0:CTCAGA
CTTCCACTTGGTCATTTAGAGGAAGTAAAAGTCGTAACAAGGTCTCCGTTGGTGAACCAGCGGAGGGATCATTACCGAGTTTACAACTCCCAAACCCTTTGTGAACCTTACCTATCGTTGCTTCGGCGGGACCGCCCCGGCGCCCTCGGGCCCGGAACCAGGCGCCCGCCGGAGGCCCCAAACTCTTATGTCTTTAGTGGTTTTCTCCTCTGAGTGACACATAAACAAATAAATAAAAACTTTCAACAACGGATCTCTTGGCTCTCGCATCGATGAAGAACGCAGCCAAGGCAAGATCGGC
+
CCCCGGGGGFGGGGGFGGGGGGGFGGGGGGGGGGGGGGFGGGGGGGGGGGGGGGGGGGGGGGGGGGGGGGGGGGGGGGGGGGGGGGGGGGGGGGGGGGGGGGGGGGGGGGGGGFGGGGGGGGGGGDGGG7FFGGGDGGGGGGGGGGGDEGGGGGGGGGGGGGGGGGGGGGGC<EGGFGGDGGGGGGGGGGGGCFGFGGGGFCC5CFCGGGGFFFGGGFGC8CGGGGGFGC+AFGGGGGGCFGGGGGGCCFGDGDGCFGGGGC<FCFCC<9>>CFGFG?FFGFDF@))0.7FFFFF?FFFF#
@M06045:235:000000000-JCY5N:1:1101:4329:12206 1:N:0:CTCAGA
CTTCCACTTGGTCATTTAGAGGAAGTAAAAGTCGTAACAAGGTCTCCGTTGGTGAACCAGCGGAGGGATCATTACCGAGTTATTACTCCAAACCCTTTGTGAACCTTACCTTTTTGTTGCTCGGCGCACCGCGGGCCGCGGCTTCGGCCCGTCCCGCAGCGCGCCAGAGGACCCAACTCTTCAATTTATAGCGTACCTTCTGATTTACAAAACAAACAAGTTAAAACTTTCAACAACGGATCTCTTGGTTCTGGCATCGATGAAGAACGCAGCTAAGGCGAGATCGGAAGAGCACACGTCG
+
CCCCGGGGGGGGGGGGGGGGGGGGGGGGGGGGGGGGGGGGGGGGGGGGFGGGGGGGGGGGGGGGGGGGGGGGGGGGGGGGGGGGGGGGGGGGGGGGGGGGGGGGGGGGGGGGGGGGGG8FEGGGGGGGGGGGGGGDGGGGGGGGGDGGGGGGGGGGGGCGFGGGGGGGGGGFGGGGGFFGGGGFCFGGGGGCGGGGGCFGGGGGGGGCFGGFGGGGGGFFGFGGGGGGGFFGGGGFEEEGGEFFGGGGGGFGGG?CGFDDFFGFFFGCDGFFGFGFGFFE3>BFFGEE>DF@FF::FF<3#
@M06045:235:000000000-JCY5N:1:1101:17393:12212 1:N:0:CTCAGA
CTTCCACTTGGTCATTTAGAGGAAGTAAAAGTCGTAACAAGGTCTCCGTTGGTGAACCAGCGGAGGGATCATTACAGAGTCTTCTGAACTCCAAACCATTGTGAACATATCATGTTGCTTCGGCGGGATGCCGGGTGGACCAGCGCCCCCGCGCCGCCCGCCGGAGGCCAAACCCTTGTTTTCTAGCGGAATCTTCTGAGTCTTTATAAATAAGCAATCAAAACTTTCAGCAACGGATCTCTTGGCTCTGGCATCGATGAAGAACGCAGCTAAGGCGAGATCGGAAGAGCACACGTCTGAA
+
CCCCACE@F96CE<,<6EFEE@EEE6-6CCFFCECFCE9<CE<F@AC@C;C@@@,CEC<FGEGEGE@F8FF6C9CCF@FFCFEFFF<CFGGEF<<F<=FEAFG9<C<F9CECEFF?FGE9EED@GFGEEG<FEGGEBFCFFFGF=7C>:<BCEB<BF*>=@7FFCE:F7<2CC*<++??CC<<C9BCEEC>5++<@CC+<E97C+<0CCFFF7CF98+38EGGEFFCFCEED6C=ED1:+2AD?9<GGFFFCFC<3:577F7CF4CGCD5)7*6C?D)<.16.5)95)))075))(0(,)#
@M06045:235:000000000-JCY5N:1:1101:13586:12231 1:N:0:CTCAGA
CTTCCACTTGGTCATTTAGAGGAAGTAAAAGTCGTAACAAGGTCTCCGTTGGTGAACCAGCGGAGGGATCATTACCGAAGTTACTCTTCAAAACCCATTGTGAACCTTACCTCTTGCCGCGCGTTGCCTCGGCGGGGAGGCGGGGTCTGGGTCGGCGCGCCCCTCACCGGGCCGCCGTCCCCGTCCCCGTCCCCGCCGGCCGCGCCAAACTCTAAATTTGAAAAAGCGTACTGCGCGTTCTGATTCAAAACAAAAAACAAGTCAAAACTTTTAACAACGGATCTCTTGGTTCTGGCATCGG
+
CCCCGGGGGGGGGGGGGGGGGGGGGGGGGGGGGGGGGGGGGGGGGGGGGGGGGGGGGGGGGGGGGGGGGGGGGGGGGGGGGGGGGGGGGGDCFGGGGGGGGGGGGGGGGGGGGGGGGGGGGGGGGGGGGGGGGGGGGGGGGGGGGGGGGGGGGGGGGGGGGGGCGFGGGE>EGGGGGGGGGGGGGGGGGEGGGGGGGGGGGEG8CGCEGF9CFGGGGFFGGGGGGDFGGECFFCEGG:CGFECEGGFGGGGGGGGGGDGGCCFFGGGGGGFFGFFFGFFFGD>*9:=BFFFFF?F:48?(#
@M06045:235:000000000-JCY5N:1:1101:10883:12236 1:N:0:CTCAGA
CTTCCACTTGGTCATTTAGAGGAAGTAAAAGTCGTAACAAGGTCTCCGTTGGTGAACCAGCGGAGGGATCATTACCGAGTTTACAACTCCCAAACCCCTGTGAACATACCACTTGTTGCCTCGGCGGATCAGCCCGCTCCCGGTAAAACGGGACGGCCCGCCAGAGGACCCCTAAACTCTGTTTCTATATGTAACTTCTGAGTAAAACCATAAATAAATCAAAACTTTCAACAACGGATCTCTTGGTTCTGGCATCGATGAAGAACGCAGCTAAGGCTAGATCGGAAGAGCACACGTCTGG
+
CCCCGGGGGGGGGGGGGGGGGGFDGGGGGGGGGGGGGGGGGGGGGGGGGCFGGGGGGGGGGGGGGGGEGGGGGGGGGGGGGGGGGGGGGGGGGGGGGGGGGGGGGGGGGGGGGGGGGGGGGGGGGGGGGGGFGFGGGGGGGGG>FGGGGGGGGGGGGGGGGGDGGGGGGGGGFGGGGGGGGGFGGGGGGGGGGGGGGGGFGGGGGGGGGGGGGGGGGFGGGGFFFGGGGGGGGGGGGE5CFFGGCGGGGGDFGGGGGGG>G>CFGGGGGGFFGFGFGFFFGF?F:C>587FFFFFBFFF3#
@M06045:235:000000000-JCY5N:1:1101:6514:12240 1:N:0:CTCAGA
CTTCCACTTGGTCATTTAGAGGAAGTAAAAGTCGTAACAAGGTTTCCGTAGGTGAACCTGCGGAAGGATCATTACCTAGAGTATTGTAGGCTTTGTCCTGCTGTCTCTTACCCATGTTTTTTGAGTACTTACGTTTCCTCGGCGGGTTCGCCCGCCGATTGGACAATTTAAACCCATTGCAGTTGCAATCAGCGTCTGAAAAACTTTAATAGTTACAACTTTCAACAACGGATCTCTTGGTTCTGGCATCGATGAAGAACGCAGCTAAGGCTAGATCGGAAGAGCACACGTCTGAACTCCG
+
CCCCGGGGGGGGGGGGGGGGGGGGGGGGGGGGGGGGGGGGGGGGGGGGGGGGGGGGGGGGGGGGGGGGGGGGGGGGGGGGGGGGGGGGGGGGGGGGGGGGGGGGGGGGGGGGGGGGGGCGGGGGGGGGGGGGGGGGGGGGGGGGGGGGGGGGGGGGDCGGGGGGGGGGGGGGGGGGGFGGGGGGGGGGGGGGGGGGGGGGGGGGGGGGGGGGGGGGGGGGGGGGGGGGGGGGDEEFGGGGGGGGGGGGGGGGGGGGGGGGGGGDGGGGGGFFDFGFGFFFGFFFFGFFFDFFFFFFFF<?#
@M06045:235:000000000-JCY5N:1:1101:8365:12240 1:N:0:CTCAGA
CTTCCACTTGGTCATTTAGAGGAAGTAAAAGTCGTAACAAGGTCTCCGTTGGTGAACCAGCGGAGGGATCATTACCGAGTTTACAACTCCCAAACCCCTGTGAACATACCTATACGTTGCCTCGGCGGATCAGCCCGCGCCCCGTAAAAAGGGACGGCCCGCCCGAGGACCCCTAAACTCTGTTTTTAGTGGAACTTCTGAGTAAAACAAACAAATAAATCAAAACTTTCAACAACGGATCTCTTGGTTCTGGCATCGATGAAGAACGCAGCTAAGGCTAGATCGGAAGAGCACACGTCTG
+
CCCCGGGGGGGGGGGGGGGGGGGGGGGGGGGGGGGGGGGGGGGGGGGGGGGGGGGGGGGGGGGGGGGGGGGGGGGGGGGGGGGGGGGGGGGGGGGGGGGGGGGGGGGGGGGGGGGGGGGGGGGGGGGGGGGGGGGGGGGGGGGGGGGGGGGGGGGGGGGGGGGGGGGGGGGGGGGGGGFGGGGGGGGGGGGGGGGGGGGGGGGGGGGGGGGGGGGGGGGGGGGGGGGGGGGGGGGGGGGGGGGGGGCGGGGGGGGGGGFGGGGFFDFGGGFFGFGFGFFFGFFFFGFFEFFFF>FFFFF:#
@M06045:235:000000000-JCY5N:1:1101:21465:12259 1:N:0:CTCAGA
CTTCCACTTGGTCATTTAGAGGAAGTAAAAGTCGTAACAAGGTCTCCGTTGGTGAACCAGCGGAGGGATCATTACCGAGTTTACAACTCCCAAACCCCTGTGAACATACCACTTGTTGCCTCGGCGGATCAGCCCGCTCCCGGTAAAACGGGACGGCCCGCCAGAGGACCCCTAAACTCTGTTTCTATATGTAACTTCTGAGTAAAACCATAAATAAATCAAAACTTTCAACAACGGATCTCTTGGTTCTGGCATCGATGAAGAACGCAGCTAAGGCCAGATCGGAAGAGCACACGTCTGA
+
CCCCGGGGGGGGGGGGGGGGGGGGGGGGGGGGGGGGGGGGGGGGGGGGGGGGGGGGGGGGGGGGGGGGGGGGGGGGGGGGGGGGGGGGGGGAFFGGGGGGGFGGGDGGGGGGGGGGFGGGGGGGGGGGGGGGGGGGGGGGGGGGGGGGGGGGGGGGGGGGGGGGFGGGGGGGGGGGGGGGGGGGGGGGGGGGGGGGGGGGGGGGGGGGGGGFFGGGGGGGGGGGGGGGGGGGGGGGGGGGGGGGGGGGGGGGFFGGGGGGGGGGGGGGGGFFFFGFGFFFGFFFEDDFFFFFFFFFFFF(#
@M06045:235:000000000-JCY5N:1:1101:16165:12270 1:N:0:CTCAGA
CTTCCACTTGGTCATTTAGAGGAAGTAAAAGTCGTAACAAGGTCTCCGTTGGTGAACCAGCGGAGGGATCATTACCGAGTTATTACTCCAAACCCTTTGTGAACCTTACCTATTACTGCTGTTGCCTCGGCGGACGGCCGGGAGGGCACCCCCTCGCGGGGCCGCCCGACCAGCCCCCGCCGGCAGCACCAAACTCTTGAATTTATAGCGAAACTACTTCTGAATAACAAAAACAAACGAATCAAAACTTTCAACAACGGATCTCTTGGTTCTGGCATCGATGAAGAACGCAGCTAAGGCA
+
CCCCGGGGGGGGGGGGGGGGGGGGGGGGGGGGGGGGGGGGGGGGGGGGGGGGGGGGGGGGGGGGGGGGGGGGGGGGGGGGGGGGGGGGGGGGGGGGGGGGGGGGGGGGGGGGGGGGGGGGGGGGGGGGGGGGGGGGGGGGGGGGGGGGGGGGGGGGGGGGGGGGGGGGGGGGGGGGGGGGGGGGGGGGGGGGGGGGGGGGGGGGGGGGGGGGGGGGGGGGGGGGGGGGGGGGGGGGGGGGGGGGGGGGGGGGGGGGGGGGGGGGGGGGGGFFFFGFGFFFGFFFFGFFFFFFFFFBFBF(#
@M06045:235:000000000-JCY5N:1:1101:29516:12289 1:N:0:CTCAGA
CTTCCACTTGGTCATTTAGAGGAAGTAAAAGTCGTAACAAGGTCTCCGTTGGTGAACCAGCGGAGGGATCATTACCGAGTTATACAACTCCCAAACCCACTGTGAACCTTACCTCAGTTGCCTCGGCGGGACCGCCCCGGCCGCCGCGCAAGCGGCGCCGGACTCCAAGGCGCCCGCCGCAGGGACCCCAAACTCTTTTGCATTACGCCCAACGGCGGGAATTTTTTTCTTTGATTGCATAAGCAAAACAAATGAATCAAAACTTTCAACAACAGAACTCTTGGTTCTGGTACCGCTGAAG
+
CCCCGDFCEAGGGGGGGGGGGGGG@FGGFGAFGGGGGGFGEGGGGFGGGGE8FFCFCG<FDFGFGGG><FFFDFGGC:+CCEDCGGGGGGG8<EFFGCFD8FEEA9FFGG<FGFGGEFGGGGFF7:FGCBC7CFE7C=8@FFECECF7EGC*BCCF<FGGC*:=FFG6F*;CGEGGGG8EGC8*;5CG*;8;*<FFGF?9+<FCGG/88CCA>CC=>*:***<+CCEGGGFC<++2+20009*<0*0***9*:*3:+:CGE>*>7>CFD**7*09?*0*0:6=*/**1/6****0()(,.#
@M06045:235:000000000-JCY5N:1:1101:11682:12317 1:N:0:CTCAGA
CTTCCACTTGGTCATTTAGAGGAAGTAAAAGTCGTAACAAGGTCTCCGTCGGTGAACCAGCGGAGGGATCATTATAGAGTGTAAACTCCCTAACCTTTGTGAACATACCTGTTGCTTCGGCGGTCCTCACCGGCCGCCGAAGGCCTATATTCTTGAATTTACATGAATTTCTGAGTATCAAACAAAAATAAATAAAAACTTTCAGCAACGGATCTCTTGGCTCTGGCATCGATGAAGAACGCAGCTAAGGCGAGATCGGAAGAGCACACGTCTGAACTCCAGTCACCTCAGAATCTCGTAG
+
CCCCGGGGGGGGGGGGGGGGGGGGGGGGGGGGGGGGGGGGGGFFEGGGGCGGGGGGGGGGGGGEGGGGGGGGGGGGGFGGGGGGGGFGGGGFGGGGGFFGGGGGGGGGGGGGFEECCFGGGGGGGGFGGGGGGDGEEGGGGGGGGGGG9FFGGGGGGGGGFGGGGGGGFGGGGGGGGGFGGGGGGFGGGGGGGGGGGGGGGFGGGGGGGGGDGGG7CFGGFCGGGDGGGGGGFGGGGGGGGGGE5<FGGGG<37EGGGDDGDFGGGGCFGFFF>FFGB?FGFFFB7F?7FFFF**)914,#
@M06045:235:000000000-JCY5N:1:1101:17740:12322 1:N:0:CTCAGA
CTTCCACTTGGTCATTTAGAGGAAGTAAGAGTCGTAACAAGGTCTCCGTTGGTGAACCAGCGGAGGGATCATTACTGAGTGTTTTTTCCAACCTCATAACCCTATGTGAACCTTTATACCACGTTGCTTCGGCGGCGCGTTTCCCCCCCCGCGGGGGGCGTGCCCGCCGGCGATATCCAGTCTCTCAGTCAAGAACCGACGTTACTTCTGAGTGTTCTAAGCGAACTGTTAAAACTTTCAACAACGGATCTCTTGGTTCCAGCATCGATGAAGAACGAAGCTAAGGCCAGATCGGAAGAGA
+
@CCC@FGFAFCGGGGFDFFGCGGAFEFAEF@EEGGG@CFGGGGGGEGEDFFDGGGGGFGFGEG7FGCF@CFGCFFGDEECCEFGFGGGGG9AF==FGGGFDE=FE9CE<FE@<FADEGDAF@CFG?BF<?FCE@+@CGEFCEFFGDFGEG*<FE@C<:8CEE5C*/:CEGGGEE8*<+<AFF+<9CFG@FFGGEF*:EEGGGGGG7<9CFGGGF9C70<9@*:EGGC9<9CGG7<??FEC:<7FFG5=E<*:C7+207CF7:9*29*79*997/>;D))))09@F*5>FFF*675::11(#
@M06045:235:000000000-JCY5N:1:1101:13143:12328 1:N:0:CTCAGA
CTTCCACTTGGTCATTTAGAGGAAGTAAAAGTCGTAACAAGGTCTCCGTTGGTGAACCAGCGGAGGGATCATTACAGAGTTGCAAAACTCCCAACCATTGTGAACCTACCTCACCGTTGCTTCGGCGGGTGGCTCCCACCGGGGCCGCGCTGGCCCCCGTGCCGGCAGCCCGTCAGAAGACCAAAACTCTTCGTCATCAGTGGCCTCTCTGAGTAACTTATACAATAAGTCAAAACTTTCAACAACGGATCTCTTGGTTCTGGCATCGATGAAGAACGCAGCTAAGGCCAGATCGGAAGAG
+
CCCCGGGGGGGGGGGGGGGGGGGGGGGGGGGGGGGGGGGGGGGGGGGGGGGGGGGGGGGGGGGGGGGGGGGGGGGGGGGGGGGGGGGGGGGGGGGGGGGGGGGGGGGGGGGGGGGGGGGGGGGGGGGGGGGGGGGGGGGGGGGGGGGGGGGGGGGGGGGGGGGGGGGGGGGGGGGGGGGGGGGGGGGGGGGGGGGGGGGGGGGGGGGGGGGGGGGGGGGFGGGGGGGGGGGGGGGGGGGGGGGGGGGGGGGGGGGGFGGGGGGGFGGGGGFFGFGFGFFFGFFFFGFFFFF54@FFFFB3#
@M06045:235:000000000-JCY5N:1:1101:11758:12353 1:N:0:CTCAGA
CTTCCACTTGGTCATTTAGAGGAAGTAAAAGTCGTAACAAGGTTTCCGTAGGTGAACCTGCGGAAGGATCATTAAAAAAAAATACGCCTGGTGCAGTGCTAACACACTAATCCAGGTTGTATATAACCACCTGTTTACCTTTACCTGTTGCTTCCGTGGAATACGGGTGCTCTTCCTGTTCGCAGGCTTGAGTTACCTTCCACGGGTGTATTCAAAAACTCGTTTTGTAATTTTGTCTGATTTAAAATTTTAATTAAAGTTAAAACTTTCAACAACGGATCTCTAGGTTCTCGCATCGATC
+
CCCCGGGGGGGGGGGGGGGGGGGGGGGGGGGGGGGGGGGEGGGGGGGGGGGGGGGGGGGGGGGGGGGGGGGGGGGGGGGGGGGGGGGGGGGGGGGGGGGGGGGGGGGGGGGGFGGGGGGGGGGGGGGGGGGGGGGGGGGGGGFGGGGGGGGGFGGGGGGGGFGGGEGFFCFGGGGGFGGGGGGGGGCGGGGGGGGGGGGGGGGGGGGGGGGGGGGGGDEGGGGCGGGGG7CGFGGGGGGGGGGGGGFGGGGGGGGGCDCGFGGFGGGGGGFFGF<FG>@>GFF=FF4FFFF=>DF6BF74#
@M06045:235:000000000-JCY5N:1:1101:3619:12360 1:N:0:CTCAGA
CTTCCACTTGGTCATTTAGAGGAAGTAAAAGTCGTAACAAGGTTTCCGTAGGTGAACCTGCGGAAGGATCATTCATAATTGAGTGTTTTATGGCACTCTTTAAAAAAATCCATATCCACCTTGTGTGCAATGTTTTTGGACTCTCTGTACGTTGATATCCCTTTGGGTCCGATAGGACTTTAGGGGAAGGAAAACCTTAAGAGGGTTTGATTAACTTAACACCTTTAAAGCAGTTTGTCTGAATATCTATTTCTGAATAAACATAATTCAAAAATACAACTTTCAACAACGGATCTCTTTG
+
CCCCGGGGGGGGGGGGGGGGGGGGGGGGGGGGGGGGGGGGGGGGGGGGGGGGGGGGGGGGGGGGGGGGFGGGGGGGGGGGGGGGGGGGGGGGGGGGGGGGGGGGGGGGGGGGGGGGGGGGGGGGGGGGGGGGGFGGGGGGGGGGGGGGGGGGGGGGGGGGGGGGGGGGGGGGGGGGGGGGGGGGGGGEGGGGGGGGGGGGGGGGGGGGGGGGGDGGGGGGGGGGGGCGGGGGGGGGGGGGGFGGGGGGGGGGFGGGGGGFGGGGGGGGGGFFGFGFGFFFGFFFFGFFFFFFFFEBFFA)#
@M06045:235:000000000-JCY5N:1:1101:17662:12366 1:N:0:CTCAGA
[truncated: 34,990,723 more chars]
