# Supplementary material for: Effect of marigold (Tagetes erecta L.) on soil microbial communities in continuously cropped tobacco fields
Source: Sci Rep. 2022 Nov 16;12:19632. doi: 10.1038/s41598-022-23517-x (PMC9668846; doi:10.1038/s41598-022-23517-x)
Supplement: Supplementary file 23 — Supplementary Information 23. [file 41598_2022_23517_MOESM23_ESM.fq]

@M06045:235:000000000-JCY5N:1:1101:19886:1116 2:N:0:TACAGC
AGTCAAGGACTACTCGGGTTTCTAATCCTGTTTGCTCCCCACGCTTTCGNGCCTCAGCGTCAGAACCGGACCAGTAAGCCGCCTTCGCCACTGGTGTTCTTGCGAATATCTACGAATTTCACCTCTACACTCGCAGTTCCACTTACCTCTTCCGGTCTCGAGATCTTCAGTATCGAAGGCAATTCCAGGGTTGAGCCCTGGGCTTTCACCCCCGACTTAAAGATCCGCCTACGCGCCCTGTACGCCCAGTTATTCCGAACAACGCTAGCCCCCTTCGTATTACCGCGGCTGCNTGCANCAA
+
CFGGGGGGGGGGGGGGGGGGGGGGGGGGGGGGGDFFGFFGGGGGGGGG:#6CDFGGGGDBFGDGGGGGGGGGGGGEG9,CCFGFEGGGGGGGGGEGGGGDA?FCGGEFGFFGGGGGGGGGGGGGGGGGGGDEFGE7FDFGFGGGDA>EFFFGGCDBEB==EGGFEFACFFGBFC6B6EGGGGGFFCFGG5@E>FF,4>:8D5DC7<CFFCFG)?D>G3:F7;7:DFF>ADF@>BE:DEF))*:7093>4)***/6@75)-43:9>F()<???9>?:2(40(-6)(4((-(,(#(-((####
@M06045:235:000000000-JCY5N:1:1101:17991:1150 2:N:0:TACAGC
AGTCAAGGACTACCCGGGTTTCTAATCCCGTTTGCTCCCCACGCTTTCGTGCCTTAGTGTCAGGAATGAGCCAGTCACCTGCCTACGCCATCGGTGTTCCTCCTTATATCTACGGATTTCACTCCTACACAAGGAATTCCAGTGACCTCTCTCATCCTCAAGCTGAGCAGTTTTAGTAATGTGAGCATGGTTGAGCCATACGATTTCACTACTAACTTACTCTGCCACCTACGCAACTCTTTACGCCCAGTAAATCCGGATAACGCTTGGATCCTATGTATGACCGCGGCTGCTGGCNCTT
+
CGGFGGGGGGGGGGGGGGGGGGGGGGGFGGGGGGGGGGGGFGGGGGGGGGFGGGGGGGGGGGGGGGGGGGGGFGGFGGGGGGGGGGFGGGGFGGGGGGGGAFGGGGGGDGGGGGGDGGGGGGFGGFGGGGGGGGGGGGGGGGGFCGGGGGGGC4@FF?FGC?FGGGGFFFAGGGGGGGGGGFFFGGGGGDFGGGFGGGGGGFGGGFGGGFDFFDFFCADF@8CFGGAFFFFFFFF>DFFFFFDC?DCDD;A8B61;6ABD<DAF<>3>F>EA@@93)/?C<)<>?>>F;FB0,52(,####
@M06045:235:000000000-JCY5N:1:1101:8661:1165 2:N:0:TACAGC
AGTCAAGGACTACAGGGGTATCTAATCCTGTTCGCGCCCCACGCTTTCGCGTCTCAGCGTCAGTACCGTCCCAGAGAGCCGCCTTCGCCACGGGAGTTCTTCCTGATATCTGCGCATGTCACCGCTACACCAGGAATTCCACTCTTCTCTTCCGGACTCTAGCCGCACAGTTGCCATCGACGTCTGAAGGTTGAGCCTCCAGTTTTCACAACGGACCTGTGCGGCCGACAACACGCTCCTTACGCCCAATAAATCAGGACAACGCCTGCCCCCTAGGGAGTACCGGGGCGGCTGGCGNACT
+
CG@,CFFGGG@FFCGFGGFFFGFG@FGGFGG9FFG+@++@6FFFFG,,:CGEGEEEF@C:CCEGAEA:9:@=?F889CD<+8+BF,DC:FCFED++B4?FCF99?AFE<A<E9@7C++A,?7FFGCEDG,,AFC=>@8DGDG9FD,@>BDA9,@BEG+@>B9;>E*BE*>B,,>,D,54=CECGGGGC2<B?C2,248<*<8>CCFFFCGG<>3:29A<+*+5)7)0)0)-4>5@3<))09:*5))19))/:/1)*)))-4:2--,,)07:04(4((,,,455)-((37(3;((,(,####
@M06045:235:000000000-JCY5N:1:1101:11221:1181 2:N:0:TACAGC
AGTCAAGGACTACACGGGTATCTAATCCTGTTCGCTCCCCATGCTTTCGCTCCTCAGCGTCAGTTAATGCCCAGAGACCTGCCTTCGCCATCGGTGTTCCTCCTGATATCTGCGCATTTCACCGCTACACCAGGAATTCCAGTCTCCCCTACATCACTCTAGTCTGCCCGTACCCACCGCAGATCCGGAGTTGAGCCGCGGACTTTCACGGCAGACGCAACAAACCGCCTACGATCCCTTTACGCCCAATAATTCCGGATAACGCTTGCGCCGTACGTATTACCGCGCCGCCTGGCCNAGC
+
CCF<<<F<FG8FF@CGGDGEEGGFGGGFDFFGDFGGCFFFGGFGGGGFC,66@FFFFGGGGGGGGGCFF@EFGFFGGGGGGGFGCFGCGGGGGGFGC:F<FFFFGAGGCGDCEFGGCCEFGF9FFFCEGGG7FGGGGGGGFFG@9EGGGGCD=3@DDEFFDD>FFGG?DECEEG,>=:E6E?>CCGECG5>3B;,@D*:CE=GC?EGGCF3C<DGFD31:55CDFFEFF>:?@3)7<?@F?CGGEC)75.6>6@273>5(--58181)0)7?(7<<>(552A9)(3((((,(-::<<####
@M06045:235:000000000-JCY5N:1:1101:8750:1226 2:N:0:TACAGC
AGTCAAGGACTACCAGGGTTTCTAATCCTGTTTGCTCCCCACGCTTTCGAGCCTCAGTGTCAGTTACAGTCCAGAAAGGCGCCTTCGCCACTGGTATTCTTCCTAATCTCTACGCATTTCACCGCTACACTAGGAATTCTCCTTTCCTCTCCTGCACTCTAGATATCCAGTTTGGAATGCAGCACCCAGGTTAAGCCCGGGTATTTCACATCCCACTTAAATATCCACCTACGCTCCCTTTACGCCCAGTAAATCCGGACCACGCTTGCCACCTACGTATTACCGAGGACGCTGGCACAAG
+
CGGGGGGGGGGG@EGGGGFFGGGGGGGGGGGGGFGGGGGGCCFG@FFGGGGGFEFGGCFG9CFFEGFGGFGGFFFD,FEGGGGGGEFCFGGCFFGEGGGGFG9F9EF9<FFGDF:CFDFGGG9FFGDG@,EGGGCEFGGFGGGGGGFGGEG8@EFGGG?E=FFGF,>FAEBFGGG,=,8E9FFFFFDFGGDFADFGCGECECG?FGG7+;59;CGFF5C72=F+=FFA96:=DA5?CAF=?+2:5D5556+;+1789>A1,64;32,586A?12:?1,).8>A28(,,((-38<B?,####
@M06045:235:000000000-JCY5N:1:1101:15080:1273 2:N:0:TACAGC
AGTCAAGGACTACAGGGGTATCTAATCCTGTTCGCTCCCCACGCTTTCGCTCCTCAGCGTCAGTTATTGCCCAGAGACCCGCCTTCGCCACCGGTGTTCCTCCTGATATCTGCGCATTTCACTGCTACACCAGGAATTCCAGTCTCCCCTGCAATACTCTAGTTTGCCCGTATCGACTGCAGACCCGAGGTTGAGCCTCGGGATTTCACAGCCGACGTGACAGACCGCCTACGAGCTCTTTACGCCCAATAATTCCGGACAACGCTTGCACCCTACGTATTACCGCGGCTGCTGTCCAGTT
+
CGGGGGGGGGGGGGGGGGGGGGGGGGGGGGGGGGGGGGGGGGGGGGGGGGGGGFGGFGGGGGGGGGGGGGGGGGGGGGGGGGGGGGGGGGGGGGGGGGGGFGGFEFGGGGGGGGGGGGGGGGGGGGGGGGGGGGGGGGGGGGGGGGFFEGGFFGGCGFGGGGGGGGGGGGGGGGCFEEEEGGDGGGEGGGGGGGGGGGGGGGGGGGGGGGDGFDDFGF3CFFG;C<BDFF@;AEFFC?4BFFGDBDD<@FFFF?A*8)866?<>;BBFFFB?:<0<?B>DF<>A4(,4>>9?04).4####
@M06045:235:000000000-JCY5N:1:1101:9108:1293 2:N:0:TACAGC
AGTCAAGGACTACTCGGGTATCTAATCCGGTTCGCTCCCCACGCTCTCGCACATCAGCGTCAGTCGATGCCCAGTCGGCTGGTTTCCCCCTGGGTGTTCCTGCCGATCTCTACGCATTTCACCACTACACCGGCAATTCCACCGACCTCTGCATCACTCCAGCTCCGCCGTATGGGATGGCGCCTGGCCGTTAAGCGGCCAGATTTCACACCCCACGCGCGGTGCCGCCTGCGTGCGCTTTACGCCCAGTCAATCCGGACAACGCTTGGCTCCTCTGTATTACCGCGTCTGCTGGCCACCA
+
CGGGGGGGGGGGGGGGGGGGGGGGGGGFDEGGGGGGGGGCGGGGCGGGGGGGGGGGGGGGGGGGGGGGGGGGGGGGGGGGGGGGGGGGGGGGGGGGGGGGGGFFEFGGG<FFDGGGGGGGFGGGGGGF@FEGGEG>FGCFGEFGGGGGGGG@FFFGFFGC8DGFGGGDGC:EEGGEDCC8EGGGEFDGGGGEG*>9::EGGG=?E?<@FCD39CDF7B)7CDGGG<5>B>?BBF)7735)7:*1<>C*57F*686?9BBB9?61032).93220(),-6:))59:613364::270(####
@M06045:235:000000000-JCY5N:1:1101:18332:1416 2:N:0:TACAGC
AGTCAAGGACTACCCGGGTATCTAATCCTGTTCGCTCCCCACACTTTCGCTCCTCAGCGTCAGGTAATGCCCAGAGAACCGCCTTCGCCACCGGTGTTCCTCCTGATATCTGCGCATTTCACCGCTACACCAGGAATTCCGTTCTCCCCTGCATACCTCTAGTCTGCCCGTATCGGAAGCAGGCTCGGGGTTAAGCCCCGAGTTTTCACTCCCGACGTGACAGCCCGCCTACGCTCCCTTTACGCCCAATAATTCCGGACAACCCTCGCCCCTTACGTATTACCCGGGCTGCTGGCCGTAT
+
CEEGDF,F,CEF@F8FDGF+;FFGFFCFGCFG<FGDGGGEG7:@EFFCFGGF7@,CEFGGGEFGGFEFFGFFFFGCFGE<FGG7=F@=,?CFFC4+4BF@<EFFE<E,EFEAFFDE>FF9FFFEDGGGGGGDGGF<FDGDF=F@@DGGEF?GFFFGGFA@EDFGDEGFEEGECEE>C8>5@88>CFE>E*4BFGGGFGCC*:CCG?C+@10;CD3:/)77:D>**/0.8@10<))0>55@FFC559C3:46*09<F>>>991((,2:>3)-4((,((,.6(54-((,434123)(((####
@M06045:235:000000000-JCY5N:1:1101:16945:1429 2:N:0:TACAGC
AGTCAAGGACTACTGGGGTTTCTAATCCTGTTTGCTCCCCACGCTTTCGCGCCTCAGCGTCAGTTACAGACCAGAAAGCCGCCTTCGCCACTGGTGTTCCTCCACATCTCTACGCATTTCACCGCTACACGTGGAATTCCGCTTTCCTCTTCTGCACTCAAGTCTCCCAGTTTCCAATGACCCTCCACGGTTTCGCCGTGGGCTTTCACATCAGACTTAAGAAACCGCCTGCGCGCGCTTTACGCCCAATGATTCCGGACAACCATTTCCACCTCCTGATTACCGCGGTTGCTGCTCGGAA
+
CGGGGGGGGGGGGGGGGGEFFFGGGFGGG9FFFGGGGGGGGEGDGGGFFG@EGG7CFGGGDC6@EDFGG<FCG<6CF<FGGGGDGGFFGGGGGCF<EEFG9<FGCFCDAEGGGCCFGGGCDFDCGGDGC4CFFEGFG8EFGGGGGFGCBFGGGGGFFEC8D,6D,=EFFDECEEGGGG?CAFG8FCDEEGF5*,46AC*1:5DFFGE?DFCDG6GAGFC+87:8?C)8>D0(:55=75;D)2:*8)5*)))*166*:3)(-((((,)*19A<:1(4(3)6-)).3-(((,(,).,).####
@M06045:235:000000000-JCY5N:1:1101:12619:1434 2:N:0:TACAGC
AGTCAAGGACTACCGGGGTATCTAATCCTGTTTGCTCCCCACGCTTTCGTGCCTCAGTGTCAGTGCTGGTCCAGATGGCCGCCTTCGCCACGGATGTTCCTCCCGATCTCTACGCATTTCACTTCTACACCGGGAATTCCGCCATCCTCTACCGCACTCCAGTCCGCCAGTATCCAATGCCATTCCCAGGTTGAGCCCAGGGCTTTCACATCAGACTTAACGAACCACCTACGCACGCTTTACGCCCAGTAATTCCGAGTAACGCCTGTACCCTTCGTTTTACCGCGGCTGCTTGCCGTCC
+
CGFGGGGGGFFGFFGGGGEFGGGGGGGGFFFFGGGC9FGGGGGGDGGFCG<FGFGCGGGFCCFGFGG9EEFGGGFFGGGGGFGGGGDEGGGGEEGGGGGGGGGGGCFEFGFGGGG7FGGFG9<,FEFGGGFGEGECFFGGGGGGGDGFFFGGC36+@::DEFBCG6CEEEGGGGFE6CEEDG?9:@FCFC,9,><CCDFCFECFCF,,4=+;7?66*3++;C>CGG455;(.5>5;)<)080:9@GGGF/**9?4@()0406)(((4.**6<<)40(((-,)2<(2(((,((5)5<.####
@M06045:235:000000000-JCY5N:1:1101:19129:1434 2:N:0:TACAGC
AGTCAAGGACTACTCGGGTTTCTAATCCTGTTTGCTCCCCACGCTTTCGTGCCTCAGTGTCAGTTACAGTCTAGAAAGCCGCCTTCGCTACTGGTGTTCCTCCTAATATCTACGCATTTCACCGCTACACTAGGAATTCCACTTTCCTCTCCTGCACTCAAGTTTCCCAGTTTCAAGAGCTTACTACGGTTGAGCCGTAGCCTTTCACTCCTGACTTAAGAAACCACCTACGCACCCTTTACGCCCAGTAAATCCGGATAACGCTAGCCCCCTACGTATTACCGCGGCTGCTGGCACCTAA
+
CGGGGGGFGGGGGGGGGGGGGGGGGGGGGGGGGGGGGGGGGGGGDFGGGGDEGFGGGGGGGGGGGGGGGGGGGGFGGGGGGGGGGGFEGEGGGGGGGGGG,EFFGGGGFGGGGGGG>FGGGGGGGGGGFGFGGGGGGGGGGGGGGGGGGGGGGFGGGGGGGFGGGGGCFFDGGGGGGGGGGGGGGGGGGGGGG8EFEGEGFGGGFGGG2@FGGCFFCBGFGG*;AGF*/9@FFFFFGFAA+48DE4C5=AF+@C85;BD2<E?BFD1AAF;>9(.18)6?45>(79(29(8))(-,5####
@M06045:235:000000000-JCY5N:1:1101:15011:1492 2:N:0:TACAGC
AGTCAAGGACTACAAGGGTATCTAATCCTGTTCGCTCCCCATGCTTTCGCATCTCAGCGTCAGTAGCGGCCCAGAGACCTGCCTTCGCCATCGGTGTTCCTCCTGTTATCTGCGCATTTCACCGCTATACCAGGACTTCCAGTCTCCCCTCCCACACCCTAGTCTGCCCGTACCCACCGCAAGTTCGAGGTTGAGCCTCGAATTTTCACGGCAGACGCGACAAACCGCCTACAAGCTCTTTACTCCCAATCACTCCGGACAACGCTCGCACCCTATGTATGACTGAGGCTGCTGTCCGTAT
+
CFF,CFEEFGCGFC,C,FCE<F,,CEE,,C@E@F+,C+CFCF@C<,C<C,,8FCC<FGEFGGFC@,,@@FBEFGAFFDF@FGB,C,6?C7CF@C,,8BBF?<A,,,:,:??EFGGC:=<E@,?C@>=+,9,,:7<+8A;F;EGFC;3>E,+38,=+@+3+88@>,,@,,+5>+@,:B++@:C8<;,>6>>*>>>D6=?D41,<CF?E@+A4CC438)8C)//)*1/.55;((66*7*696407*029FF:)<)/)),5)201:03(-)05;9((()..)6)-)))))((4(-,).))####
@M06045:235:000000000-JCY5N:1:1101:23426:1534 2:N:0:TACAGC
AGTCAAGGACTACTGGGGTATCTAATCCTGTTTGCTCCCCACGCTTTCGAGCCTCAGCGTCAGTTACAGTCCAGAGAAGCGCCTTCGCCACTGGTGTTCTTCCTAATCTCTACGCATTTCACCGCTACACTAGGAATTCCCTTCTCCTCTCCTGCACTCTAGACTTCCAGTTTGAAATGCAGCACTCAGGTTAAGCCCGAGTATTTCACATCTCACTTAAAAATCCGCCTACGCCCCCTTTACGCCCAGTAAATCCGGACAACGCTCGCCACCTACGTATTACCGCGGCTGCTGGCCAAGT
+
CGFEGGGGGGGGFFGCGCFGGGFGGGGGGCFFF@FFGGFECEGGG>GG7@,CCFGEGGGCCEGFGCFGFFFGGGGFGFFFFGGGGGCFGGGGFFFFGGFGGGFGFGGGD9FFGGECCFGGGCEGGEEGGG9FFGGAFFFGGGFGEGGFC=FGGFF8DEGDE=FFGFGGGGFGFFDB>DFCFFGCFGG88,>DEEGGC?E6+4@CGG7A=@;C+=CCCFF>@FFGDFB>9BDFFF>):A56AFFDF3)C4/@+:+961B3207=(((-).<??B:>B,24.5><<,(,-311142((.####
@M06045:235:000000000-JCY5N:1:1101:12760:1534 2:N:0:TACAGC
AGTCAAGGACTACTAGGGTATCTAATCCTGTTTGCTCCCCACGCTTTCGTGCCTCAGTGTCAGTTACAGTCCAGAGAGCCGCCTTCGCAACTGGTGTTCCTCCTAATATCTACGCATTTCACCGCTACACTAGGAATTCCACTCTCCTCTCCTGCACTCAAGTTTCCCAGTTTCAAAGGCTTACTACGGTTTAGCCGTAGCCTTTCACCTCTGACTTAAGAAACCACCTACGCACCCTTTACGCCCAGTAATTCCGGATAACGCTAGCCCCCTCCGGATTACCGCCGCCGCTGGCACCTGG
+
CGGFGGGGGGGGGGGGGGGEE9FGGGFGACFEGGGFFGGGGGGGGGDGGGDFGGGDGGGGGEGFFFGGGGGFFGGGFEGGGCGGGGF7FFEGGGGFGGGGFGFGGFGGGGFGDFEC@CF9AEFFEGGEFEDC9AEFGGGD=FCCA8FGGFFGGGFGFDCEGGDFFAFFG?DCFFGFDA=@FFGGGGGCGGG+>,;B+@E+:,@ECFEGGGFFGCGFFFGFG75?GFFD9FBA>?EFDFFFCF49;CD/;6+3@FE41A33A367;0(0=A7>(((((((-)5)(,((.(,(,1(1()####
@M06045:235:000000000-JCY5N:1:1101:9011:1537 2:N:0:TACAGC
AGTCAAGGACTACAGGGGTTTCTAATCCTGTTTGCTCCCCACGCTGTCGCGCCTCAGTGTCAGTATCTGCCCAGCAGGCCGCCTTCGCCACCGGTCTTCCTCCGGATCTCTACGCATTCCACCGCTACACCCGGAATTCCGCCTGCCCCTACAGCACTCTACTCTTACAGTCGGCACGGCCGACCCGGGGTTGAGCCCCGGGCTTTCACCACACCCTTATAGGACCACCTACGCGCCCTTTACGCCCATTGTTTCCGAACAACGCTCGCCCCCCCCGCATTACTGCGGCTGCGGCGCGGTG
+
@DDFGGG8FGGGGGGGGGGG7EFCGGGGGGGGFGGGGGFGDEECFGEGFGDFGEGFGGFGGGGFGFFGGGFGAFGGGFCFEF@FEGGEEEG?FEFGGDGGBEFEG:FCFGFFGGGD7FEF<FFCFGGFGGF:=CFGGFFGGDEGGEEFBEFGGGGGFFF=F,7:>FGAD9E:**@*:;*=:?*?E8C8:EE88+>:CGEC8?*/5A?90<CF:DG:FF4FF**0CGFFF>((>E3>D5);677*)9C*)****0-7,55>90:>;((007:1944,((,-(.6)-.,(-4(-(-((-####
@M06045:235:000000000-JCY5N:1:1101:8581:1538 2:N:0:TACAGC
AGTCAAGGACTACACGGGTATCTAATCCCGTTCGCTCCCCACGCCTTCGCGCCTCAGTGTCAGGTGCACCCCAGAGAGCCGCCTTCGCAACTGGTGTTCCTCCTAATATCTACGCATTTCACCGCTACACTAGGAATTCCACTCTCCTCTCCTGCACTCAAGTTTCCCAGTTTCAAAGGCTTACTACGGTTGAGCCGTAGCCTTTCACCTCTGACTTAAGAAACCACCTACGCACCCTTTACGCCCAGTAATCCCGGATAACGCTAGCCCCCTACGTATTAACGCGGCTGCTGGCACGCAA
+
CFFFGGGGGGGGGGFFGG:FGFFEGGGEFGFFFGGGFG?7CBEFGGFFGGGGGFEFGGGFGFFGGCFGGGGGGGFGFDCCEDGGGGGDEEGCEG<<=:B<EEGGGAFFBECGGGDCCGGGGGFDGGGDEGGFGGGFFFEDDFGGFGGC=D?B=FFGFFGFCFE9>,@EGGGFGGGGCFDFGFFGGGGDCBEGGGG6EECCFC7ECFGFF63**4:BG=@:FGGG*;:BFF4?B3.>DFFFFGGGFD*/AC;C+1)0(07:B??4601FFF:>6::03)-54)637-42>90),2((.####
@M06045:235:000000000-JCY5N:1:1101:16962:1553 2:N:0:TACAGC
AGTCAAGGACTACTGGGGTTTCTAATCCTGTTTGCTCCCCACGCTTTCGCGCCTCAGCGTCAGATCCGGACCAGTGAGCCGCCTTCGCCACTGGTGTTCTTGCGAATATCTACGAATTTCACCTCTACACTCGCAGTTCCACTCACCTCTTCCGGTCTCAAGCCAAGCAGTATCGAAGGCAATTCCGTGGTTGAGCCACGGGCTTTCACCCCCAACTTACTTGGCCGCCTACGCGCCCTTTACGCCCAGTGATTCCGATCAACGCTAGCCCCCTCCGTATTACCGCGGCTGCTGGCCCACA
+
CGGGGGGGGGGGGGGGGGGGGGGGGGGGGGGGDFGFGGGGGGGGGGGGGGEFGEDFGGGGGGGGGGGGGGGGGGGGGGGGGGGGGGGGGGGFGGG=FDGGGGGGGDGGAFGGGGGGGGGGGGGGGGGGFFCFFGGGGFGGGGFFC8F3,EFGGGEEG8EGGGGGGFFGGGGGGGGGFGCCEFFFFFGGGGGGEFFFGC>CGGGDGGGGGGGG5)5BGFDGGG78CGFEFFFD3@7>DF>FFFCCDCD34/9*1*4*.))(-2:1;(())70:9>(,4-2<3.6)490(((3()5:3(####
@M06045:235:000000000-JCY5N:1:1101:14455:1594 2:N:0:TACAGC
AGTCAAGGACTACTGGGGTTTCTAATCCTGTTTGCTCCCCACGCTTTCGTGCCTCAGCGTCAGTTGCAGTCCAGAGAGCCGCCTTCGCCACTGATATTCTTCCTAATATCTACGCATTTCACCGCTACACTAGGAATTCCACTCTCCTCTCCTGCACTCAAGCCTTACAGTTTCAAATGCTTACCACAGTTAAGCCGTGATCTTTCACATCTGACTTGCAAGGCCGCCTACGCACCCTTTACACCCAGTAATTCCGGACAACGCTCGCCCCCTACGTGTTACCGCGGCTGCTGGCACAGCC
+
CGGGGGGGGGGGGGGGGGGGGGGGGGGGGGGGGGGFGGGGGGGG@FGGGGDGGDFGGGGGGGGGGFFGGGGGGGGDGGGGGGGGGGFGGGGGGDGGGGGGGGGGGGGGGGGGGGGGGGGGGGFGGEGGGGGFGGGEGGGGGGGGGGGGGFGGGGGGGGG@FGGGGGGGGE>EGGGGGGGGGGGGFGGFGGGGG9DFGG:FFFGGGGGGC:FFFGGFF>CFGFCGCGDEF>B@DEDE*:6ACFGGFDC*2:=F=FEF18BFFFF>2<157<;;;2?<,(.8A<)(29(1411,22<1<####
@M06045:235:000000000-JCY5N:1:1101:21746:1619 2:N:0:TACAGC
AGTCAAGGACTACAGGGGTTTCTAATCCTGTTTGCTCCCCACCCTTTCGCACCTCAGCGTCAATACATGTCCAGTTAGTCGCCTTCGCCACTGGTGTTCTTCCGAATATCTACGAATTTCACCTCTACACTCGGAATTCCACTAACCTCTCCATCATTCTAGCGATGCAGTCTTACAGGCAATTCCGAAGTTGAGCTTCGGGCTTGCACCCCTAACTTCCAAATCCGCCTACGCGCGCTTTACGCCCAGTAATTCCGAACAACGCTAGCCCCCTCCTTATTACCGCGCCGCCTGCCCTTAA
+
B,<CFEG8AECCACFGG7FGE9FF,CF<,,CF9@@CFGG@E@,8FGFA6@6FC<,;;C:,666,6:C,,6ED666<F,<@7@BFC@,B=,B8F,C<FCFG,EFGGC:A,,,C9:?9EFDFAFEF=?,?,E,4A:@4F<EFC=>4,@B@,>EG,D,4DCD,;EA+3,+@,,3,,,@,,@,@EG?EGGF638DD9,,69DC>C*3@E**23,/7**9A@6+*5=8*;6?>6593;>.5)05B5:7*:889)7@7F7<=?::99(3,,(()9?<B>>:(())66<6)((,((((-4:((.####
@M06045:235:000000000-JCY5N:1:1101:16743:1657 2:N:0:TACAGC
AGTCAAGGACTACTGGGGTATCTAATCCTGTTTGCTCCCCACGCTTTCGCACCTCAGCGTCAATACATGTCCAGTGAGTCGCCTTCGCCACTGGTGTTCTTCCGAATATCTACGAATTTCACCTCTACACTCGGAATTCCACTCACCTCTCCATGATTCAAGCGATGCAGTCTTAAAGGCAATTCCGGAGTTGAGCTCCGGGCTTTCACCTCTAACTTACAAAGCCGCCTACGTGCGCTTTACGCCCAGTAATTCCGAACAACGCTACCCCCCTCCGTATTACCCCGGCTCCTGTCCTCGT
+
CGC@FFGGFGFEGGGGGDECEDEGDFFG@FGGA<ECFGGCFE7FFGGGGGEGG8FFFFGGGGGAFFGGGDFFEFG?EFFGCG7FGGEG?,B6EFFEGGFGDFFGG>FF9FFCEDGCFF?A9FB<:E?<<85,AFG>FFGA94=EEFFBF9ECFDAFG;EGF,EEC8+8>DFF;:CEAFFFE8ED8@F6+@ECB;<DCFFEG*8?:?9CFG47*=CFGFC+227*;<>DFBD:4FF:):>5:+:7>3C<FF6++36A63>>9?B>>?8)87:129?14411().)((-(,41-(,.))####
@M06045:235:000000000-JCY5N:1:1101:17431:1702 2:N:0:TACAGC
AGTCAAGGACTACTATGGTATCTAATCCTGTTTGCTCCCCACTCTGTCGCGCCTCAGTGTCAGCAACTGCCCAGCAGGCCGCCTTCGCCACCGGTGTTCTTCCGGATCTCTACGCATTTCACCGCTCCACCGGGAATTCCCTCTGCCCCTACCGTACTCCAGCTTGGTAGTTTCCACCGCCTGTCCATATTTGAGCCCTGGGATTTGACGGCGGACTTAAAAAGCCACCTACAGACGTTTTACGCCCAATCCTTCCGTATAACCTCTGCATCCTCTGTATTACCGAGTCTGCTGGCCCGAG
+
C7@CFG<,CFCAEAF<FGGGGFFG9F<FFGGGGGG<FCFED76;,CCECF+@FFC8CEEF,CF<C<FD8FEFEEGGDF@C:+@,CE,B:CF8>:@+=FGGGG9C+?=CAFG9FGGG>CF9AFACF=@FB=<C7++6>BDAED,3D993@8+8>EE6C+3,@6C8FF6B9>4;,@EGFCEE**@A842,26,?,DCFFGCFECFC?,:EG=?D33)2);+@7:CC4>F;))5466*7<))).*2/)/9*))0***-),)0,.5)(),56**6<())..)-64AAF?((-89)692:0,####
@M06045:235:000000000-JCY5N:1:1101:15938:1715 2:N:0:TACAGC
AGTCAAGGACTACAAGGGTATCTAATCCTGTTTGCTCCCCACGCTTTCGCGCCTCAGCGTCAGTACCGTCCCAGCGAGCTGCCTTCGCCATTGGTGTTCCTCCTGATATCTGCGCATTTCACCGCTACACCAGGAATTCCACTCGCCTCTTCCGGACTCTAGCCTGACAGTATCGATCGGCATCCGAGGGTTGAGCCCCCGACTTTCACAACCGACTTATCATACCGCCTACGCGCTCTTTACGCCCAATAATTCCGGAAAACGCTTGCCCCCTACGTATTACCGCGGCTGCTGGCCGCCG
+
CECEFGGGGGGGGFGGGGGGFCFCEFGCFGFFCCFFGGGGFDEDCFGFEECGGCGFGGGGGGGGGCFGGDFGGFFGG+@>EEEEEFCDG::DF8,,BFEGGFCEE,,@@FFGGGEEGCEFGGGGGGGEGGGGFGGCFFDFGF,@=C638B9DGC8+@EGAB;EDGGCEB:@;;F5*:DEEEGECF>BEEGC6:,,<CF:=E5CC:@C+;@4C>3)8):+*****2>3<)741))))75)/9:C559D3:F47*94*(7)(-((-7?:>3<4(,4(((.,<BA<<((42(,222,(-4####
@M06045:235:000000000-JCY5N:1:1101:19280:1745 2:N:0:TACAGC
AGTCAAGGACTACTAGGGTTTCTAATCCTGTTTGATCCCCACGCTTTCGTGCCTCAGAGTCAATATTCGTGTAGCGAGCTGCCTTCGCAATTGGTGTTCTATGTCATATCTAAGCATTTCACCGCTACATGACATATTCCGCTCACCTCCACGGTATTCAAGAAAGATAGTATCAACGGCAGTTTCCAAGTTAAGCTTGGAGATTTCACCACTGACTTACCTTTCCTCCTACGCACCCTTTAAACCCAGTGAATCCGGATAACGCTTGCACCCTCCGTATTACCGCGGCTGCTGGCCATGA
+
CGGGGGGGGGGGGGGGGGGGGGGGGGGGGGGGGGFGGGGGGGGGEGGGGGGGGGGGGFGGGGGGGGGGGGGGGGGEGGGGFGGGGGGGGEDGGGGGGGGGGGGGGGGGCFFFGGFGGGGGGGGDGGGGGGFEFGGGFGGCFGGGGGGGGGGGGGGDGGGGGADGGD,EDFFFEFCGGGEGGGGGGGGFFGFFECGG7AGDC,@FGGGGGAGGGGGCGFGGCGGFFFEAFFFEED4AD>AFFFGGF4:?A;6CF67ABEB;07=0>DFF:F@FFF1?9???F9ABFBB0>9>?F?(8.####
@M06045:235:000000000-JCY5N:1:1101:12428:1754 2:N:0:TACAGC
AGTCAAGGACTACCCGGGTTTCTAATCCTGTTTGCTCCCCACGCTTTCGCGCCTCAGCGTCAGTTACTGTCCAGAAAGCCGCCTTCGCCACTGGTTTTCCTCCCAATATCTACGCATTTCACCGCTACACTGGGAATTCCGCCTTCCTCTCCAGCACTCAAGAAATGTAGTTTCAGATGCAGCCCCACAGTTGAGCCATGGTATTTCACATCTGACCTACATCCCCGCCTACCCGCCCTTTACACCCAGTAATTCCGGACAACCACCGCCACCTACGTATTCCCTCGGCTGCTGGCCGCGC
+
CGEGD<FFFCCFGGGGDGEG7FDGFEGGFFGFCGFGGGG,C@FGDGGDGD+:@:F<<EFBCF@EDC,C,EF,96FGGGFGG:FCF94,4FCGCEE,:B9EFFG:F<88,C9?A7+?FFFG9@AFCF@FC<?AA8D<F=ED@8CB+366E=EGGGG8=8DFGD=F=;,7ECEFGDEF,3,,53<FE>5@E8DC,,,,,2;D85=FC:<::5+2=+:+*1*;?CC06<B5;5<3)))5C::84+++/;CF);@71*)*.5)((.4((,35>>9(4(4:<?2<7)).).((4-,(:?04,####
@M06045:235:000000000-JCY5N:1:1101:13382:1767 2:N:0:TACAGC
AGTCAAGGACTACTAGGGTTTCTAATCCTGTTCGCTCCCCACACTTTCGCTCCTCAGCGTCAGGACATGCCCAGAGAACCGCCTTCGCCACCGGTGTTCCTCCTGATATCTGCGCATTTCACCGCTACACCAGGAATTCCGTTCTCCCCTGCATGCCTCTAGTCTGCCCGTATCGAAAGCAAGCACCGAGTTAAGCCCGGTGTTTTCACTCCCGACGCGACAAACCGCCTACGAGCCCTTTACGCCCAAGCATTCCGGACAACGCTCGCACCTTACGTATTACCCCGGCTGCTGGCCGTCA
+
CDFFGGGGGGGGGGGGGGGGEGGGGGGGGGGGGGGDGGGGGGGGGGGGE>CEGFFGGGGGGGGEF@FFEGFGGGCFDECFGEEGGGFGGGGGFG@CFFGCDGF8BFCFFFFF<4+=@FEFCFGGDC@F?FF7FFDFGGGGGGGGGGGFGGDCCGGGGF8FGGGGGGF9DCE6:D@FGG8D?8D>8DGGGDC5DGGFGGGGEGGGGGGGC,4??DCD35)CDGG4CGFFEF??>D3>3<5))*0*7>)/)))29?A7(.0-,20(((:5))-4(4)(-(4)(<<)((402(3:57::4####
@M06045:235:000000000-JCY5N:1:1101:17201:1790 2:N:0:TACAGC
AGTCAAGGACTACTCGGGTTTCTAATCCTGTTTGCTCCCCACGCTTTCGCGCCTCAGTGTCAGTTACAGACCAGGAAGCCGCCTTCGCCACTGGTGTTCCTCCATATCTCTACGCATTTCACCGCTACACATGGAATTCCACTTCCCTCTTCTGCACTCAAGTCGACCAGTTTCCAATGACCCTCCACGGTTAAGCCGTGGGCTTTCACATCAGACTTAATCAACCACCTGCCCGCTCTTTACGCCCAATAATTCCGGATAACGCTCGCCACCTACGTATTACCGCGGCTGCTGGCCTAAG
+
CGGGGGGGFGGGGGGGGGGGGGGGGGGGGGGGGGGGGGGGGGGGGGGGGGFGGGGGGDFGGGGFFGGGGFGGGGCGGFGGGGGCCGFGGGGGGGGGGGGGGGGGGGGGDFDAFGGDGGGGGGGGGGGGGGFFGGGGGGGGGGEGGGGDGFFDAEGGF9F,>DDF>CECCG,>;EFGFF8EFGGFGECFGDGEEFGGGGGEGEGFGFCFGF9DCCFFGFGC7:+?DFAFEF>@))):):>FFC78>GD*8;)2+A?+(7)(,6)(-,35@EFFF<?:048A:A<>:014((,3,8((.####
@M06045:235:000000000-JCY5N:1:1101:15730:1814 2:N:0:TACAGC
AGTCAAGGACTACCCGGGTATCTAATCCTGTTTGCTCCCCACGCTTTCGCACCTCAGCGTCAGTACCGGACCAGTTGGCCGCCTTCGCCACTGGTGTTCTAGCTAATATCTACGAATTTCACCTCTACACTAGCTGTTCCACCAACCTCTTCCGGACTCGAGATTGCCAGTATCGAAGGCAGTTCTGAGGTTGAGCCTCAGGATTTCACCCCCGACTTAACAATCCGCCTACGTGCGCTTTACGCCCAGTGATTCCGAACAACGCTAGCCCCCTTCGTATTACCGCGGCTGCTGGCCATAG
+
CGGGGGGGGGGGGGGGGGGGGGGGGGGGGGGGGGGGGGGGGGGGGGGGGGGGGFGGGGGGGGGGFGFGGGGGGGFGGGGGGDCFGGGGGDG@FGGGGDGGGGGGFGGFFGFFGGGGGGGGGA?=AFFGGGECFFFGFGGGGGF,>CEGGGFFGGGGC>?FG6BFC,;9DGGG>FCGGDEC3;FFGC,>3@BFFGGGGG>DC6<CFEFGCFCGDDGFGEG=7CC*8>DFEFFFFF):CBAFFGGC>93CFF4*86)8>B>(,8:>614597?:;;0(2801:)49?>(((-21:>0(,####
@M06045:235:000000000-JCY5N:1:1101:9946:1818 2:N:0:TACAGC
AGTCAAGGACTACCCGGGTTTCTAATCCTGTTTGCTCCCCACGCTTTCGCGTCTCAGCGTCAGTCACGTCCCAGCGAGCTGCCTTCGCCATTGGTGTTCCTCCTGATATCTGCGCATTTCACCGCTACACCAGGAATTCCACTCGCCTCTTCCGGACTCGAGCCCGACAGTATCCACCGGCATCCCAGGGTTGAGCCCTGGACTTTCACAGCGGACTTACCGGGCCGCCTACACGCGCTTTACGCCCAAGGATTCCGGATAACGCTAGCCCCCTACGCATGACCGCGGCTCCTGGCCCTCC
+
CGFGGFGGGGGGGGGGEC@FFGGGFGGGGGGGFFGGFGGGGGCGGGGGGGGGE7FFAF@FFGGFGFFFGFGGGGCFE7FGGGGGGGGGGG79FGGGG>F,:CEFG,?A5AFGGGDC?FFFAFGGGG7CFFEAFG7CFCECGDFGCGGGGGFFE>>8@EF+4+@CFEEGC5FG;@;,>DC*::C:CFGGFDC,8,>E8B85;*<9E?++3+0;5)):)2CDF3D)5908<>?B?@)5/5>E):D5B193..)9F*5@B3<1<)53>((0?FBF9(-4:043()54(1(((-(-.)(.4####
@M06045:235:000000000-JCY5N:1:1101:22535:1831 2:N:0:TACAGC
AGTCAAGGACTACAAGGGTTTCTAATCCTGTTTGCCCCCCACGCTTTCGTGCCTCAGTGTCAGTTACAGTCCAGAAAGCCGCCTTCGCTACTGGTGTTCCTCCTAATATCTACGCATTTCACCGCTACACGAGGAATTCCACTTTCCTCTCCTGCACTCACGTTTCCCAGTTTCAAGAGCTTACTACGGTTGCGCCGTAGCCTTTCACTCCTGACTCAAAAAACCCCCTACGCACCTTTTACGCCCAGTAAATCCGGACAACGCTCGCCCCCTACGTATTACCCGGGCCGCTGGCCCTTTG
+
-C;EEFFCGGGGD<,<EFFFGAFFDFDEG9FFGCF,CFC@@C7B@F@FCGFGG9A,CEFGC9C<F@C<CCE@FEEE<FEEF+@C7FFC?F7FFGGE9FFGFGFGGGGEGFEGFGC:CC9FGF9:>FCGG,+>+C+,8?A=9EEEBCGGG;=FFCC8E,@,3,66@BCB9,D,@DFGFG8DFCAFDDFG6DC>33@*@>>C:<EC9F:C+,*;*1*+4)2*?C)?C*0=:>;13=>5*);*1;1C5D**)9*011()(0)31:B1(31>55930323().54>)(((-(,(-(7(,3-####
@M06045:235:000000000-JCY5N:1:1101:15659:1839 2:N:0:TACAGC
AGTCAAGGACTACAGGGGTTTCTAATCCTGTTTGCTCCCCACGCTTTCGAGTCTTAGCGTCAGTAACCGTCCAGATAGCCGCCTTCGCCACTGGTGTTCTTCCCAATCTCTACGTATTTCACCACTACACTGGGAATTCCACTATCCTCTCCGGTCCTCTAGTCACCCAGTATCAAGTGCATTTCTTGAGTTGAGCTCAAGGCTTTCACACCTGACTTGGACAACCGCCTACACTCGTTTTACGCCCAGTAATTCCGACCAACGCTAGCCCCCTGCGTCTTACCGCGGCTGCTGGCCTTTC
+
CG=6CCGFGGGGGGGGGGGGGFGGGGGG9EGGCEFEGGGGGGGGGGGGGCF<EF<<FGGGGGGFFGGFC@FEFGFG9FGGEGGGGG@GGEGGCGGFGGFCEFBFGFFGE9EGGFFGGCFGGGGGGGDGFC,C<EFGGGGGGG9EFFCFGGGGGGEEGGGEFCAFGGEFDGG9,@A;?FDG8DDCEF,ECGGGGFDFDC:9,,@@@CEG7FGD57C6:>C3;D*;FG>>BA9BFA:AG))2:+4:BDGD)A=C+3<F@A).(3(69335:@0602(.3:0-8)6((((32(21424?0####
@M06045:235:000000000-JCY5N:1:1101:12017:1852 2:N:0:TACAGC
AGTCAAGGACTACTAGGGTTTCTAATCCTGTTTGCTCCCCACGCTTTCGCACCTCAGCGTCAGTACCGGGCCAGTGAGCCGCCTTCGCCACTGGTGTTCTTGCGAATATCTAAGACTTTCACCTCTACACTCGCAGATCCACTCACCTCCCCCGGACTCAAGCTCTCCAGTATCGAAGGCAGTTCTGGAGTTGAGCACCAGGATACCACCCCCGACTTAGAAAGCCGACTACGTGCGCTTTACGCCCAGTAATCCCGAGTCAGGCCAGGCCCCTTCGTATTACCGCGGCTGCTGGCCGAGA
+
AD<6;<<F8<FFGG,@CA@E@EA<EEE@,@ECCF9C,EDEACBE:F8C@:CFCFGFF,766,,CC,9,+66+8C<6,,:@7@>?:DGE,B=FGF?8FBF<,,,@:=:+CE@F,CE,,5C,9<,CFFG,EA,,AC+=+C=,C@FC8?,38,@C>>CC+B,DFCC8DF,@;DCF,=8:>?E5C*5<,?,9?>FC;>,,,4;D,A*,,,,02:*)8)))/87C+;:**;;)2):4>F)5C3.)):01)>C/5)17*7476)8,(.)((((.)0((-(((-(,422-4:(1(476142(((####
@M06045:235:000000000-JCY5N:1:1101:15975:1870 2:N:0:TACAGC
AGTCAAGGACTACAAGGGTTTCTAATCCCGTTCGCTCCCCACGCCTTCGTGCCTCAGCGTCAGGTGTATCCCAGCTGGCCGCCTTCGCCACAGGTGTTCCTCCCGATCTCTACACATTTCACCACTACACCGGGAATTCCACCAGCCCCTGATACCCTCAAGCGCGCCCGTCCCCGACGACCCTCCCCCGTTGAGCCGGGGGCTTTCACGCCGGGCAGAACCCGCCGCCTGCGCACGCCTTACGCCCCGGAACTCCGGACAACCCTCGGCCCCTACGGATTACCCCGGTCGCTTGCCCGAA
+
BFFGGGGGGGDGGGDGGGFGGGGGGGGGGGFEFGGGGGGGFGGGGGGGGGFFGGGGGGD@FGGGGGGGGFEFFFGGGGEGCFGGGGGGG>C8FGFCFFGG9FFGGGDC<FGGGFGC<FFGGGGCF=EGCGGGG7@GGGFGGGGGGGGGDFCCC;BDD,@FFFGECEGGGGGDEGFEGG*:CGD:8EDG*8;CCE+CCCCECDE*>F??C*9CD33;)0*>C*1/5C7>>)8:)))))0)83>658DG)5)./764?0>)((,((((,.73116-:<0(28:<)6(37(,(,(((--(####
@M06045:235:000000000-JCY5N:1:1101:14454:1883 2:N:0:TACAGC
AGTCAAGGACTACCCGGGTTTCTAATCCTGTTCGCTACCCATGCTTTCGCTCCTCAGCGTCAGTATCGGCCCAGAGACCCGCCTTCGCCACCGTTGTTCCTCCTGATATCTGCGCATTTCACCGCTACACCAGGAATTCCAGTCTCCCCTGCCGAACTCTAGTGATGCCCGTATCGACCGCACGCCCAATGTTAAGCCCCAGGTTTTCACGGCCGACGGTACACACCGCCTACGAGCTCTTTGCCCCCAATCATTTGTGACACCGCTGTCACCCTACGTATCACTGCCGCTCCTGGCGTGC
+
9GFGFGG<EFFGGGCGGGGGG<FFGGGGGGGDGGGGGGGGFFCAFFDGDGGGGGCFAE+8@FCFFFF@@:EEEE8EEDCF@FDG,ECFG@F<:44CFFGF<FF8F,E,,9ECBB7:FGAFFGFGDEGECFC@AFG=FCFADE,>,@D8=D38D6>BE8D=@EF,,@3@B>BBCFFEF*4@EGGD8BE5*,6?<9C;CF@5*:C<A7:ED:/9>))=DD)9*5*20*85>@0:F@37C5:F***:*29)).)*/1)*)00)):)(,-())*)...2((,,4A044)-.,-(-((,.32####
@M06045:235:000000000-JCY5N:1:1101:14007:1893 2:N:0:TACAGC
AGTCAAGGACTACTAGGGTTTCTAATCCCGTTTGCTCCCCTGGCTTTCGCTCCTCAGCGTCAGTAATGGCCCAGAGATCCGCCTTCGCCACCGGTGTTCCTCCTGATATCTGCGCATTTCACCGCTACACCAGGAATTCCGATCTCCCCTACCACACTCTAGCTAGCCCGTATCGAATGCAGACCCGGGGTTAAGCCCCGGGCTTTCACACCCGACGTGACAAGCCGCCTCCGATCTCTTTACGCCCAATAACTCCGGACAACGCTTGCGCCCTACGTATTACCGCGGCTGCTGGCCTACA
+
CGGGGGGGGGGFGGDFGGGGGGFDGGGGGEGFFCF<FGGGG8FGGGGGGGGGGGGGGGGGGGGGCFGGGGGGGGGGGGGGGGGGGGGGGGGGGGGGGGGGGGGGGGGFFGGGFGGGGGGGGGGEGGGGGGGFGGGCDGGFGGGGGGGEEGCGGFC?E8EDB=DEGFDGCEGCC?6>FFDFGGAFGGGGEGGGGFFGC:58CEGC,AF?FCF59C))/:55<CC45DE37>(.57)09=?8=*:579<<>>?:*9))-5;1(((-703))0((4((,(.,.5).4((4169(3).0,.####
@M06045:235:000000000-JCY5N:1:1101:9839:1894 2:N:0:TACAGC
AGTCAAGGACTACTCGGGTATCTAATCCCGTTTGCTCCCCTGGCTTTCGCTCCTCAGCGTCAGTGTTGGTCCAGGATGCCGCCTTCGCCACCGGTGTTCCTCCAGATATCTACGCATTTCACCGCTACACCTGGAATTCCGCATCCCTCTCCCAAACTCAAGCCATCCAGTATCAGACGCAGTTCCCCGGTTAAGCCGAGGGATTTCACGTCTGACTTAGTTGGCCGCCTACGAGCCCTTTACGCCCAGTAATTCCGAACAACGCTTTCCCCCCTCGTATTACCGCGGCTGCTGGCCGGCT
+
CGGGGGGGGGGGGGGGGGGGGFGGGGGAFFGGGGGGEGGGGEGGFGFGGGGGGGGGGGGGGGGGGCDFFEFGGGGGGGGGDGGGGGGGGGGFGDFGGGGG9FGCCCFGGGGGGGGGGGFGCFGGGCEGGG?EGDGGGGAFGC+@EFFGGGGCDC,6=FGGGEGGDFFFGGGGFGGG?:8CC@3@CECFGDGGG9DGCEG8?E*=C?7,B7;5CGCA:8FD7+36;C35>B?;55>BGFFFFGGDD5DDF)/2*9>/,0)49?<(((-)/87:3>(4(--1:)6A2;>093(:74(4.####
@M06045:235:000000000-JCY5N:1:1101:14275:1903 2:N:0:TACAGC
AGTCAAGGACTACAGGGGTATCTAATCCCGTTCGCTCCCCAAGCCTTCGCGCCTCAGCGTCAGGTCAGCGCCAGCTGGCCGCCTTCGCCTCCGGTGTTCCTCCCGATATCTACGCATTTCACCACTACTCCGGGAATTCCACCAGCCTCTCGCTGCCTCCAGCGAAGCCGTCTCGCACGACCCTCCCCGGTTGAGCCGGGGGCTTTCACGTGCGACGCGCTCCGCCGCCTACGCGCGCTTTACGCCCAGTAACCCCGGACAACGCCCGCACCCTACGCCTTACCGCGGCTCCTGGCCGCTC
+
CGGGGGGGGGGGGGGGGGGGGGGGGGGGGGGGGGGGGGGGGGGGGGGGGGGGGGGGGGGFGGGGGDFFGGGGGGGGGGGGGEGGGGGGGGGGGGGGGGGG9FGGGGGGGGGGGGGGGGGGGGGGGGGGGGGGGGGCGGGGGGGGGGGGGGGGGGGGG?GFGFGGGC5EF>:CCGGGGECEGGG8CEGGCEEE8BFGGCCE=CECFCF7>FFCFDDFGFDG)9C37C>BF7617:))/0).7:CCB<9*5)0*1*4>0:>>FFF>9(7)5)9>F-313(-4(4:2(4730((-8?(2,####
@M06045:235:000000000-JCY5N:1:1101:14894:1906 2:N:0:TACAGC
AGTCAAGGACTACTCGGGTATCTAATCCTGTTTGCTACCCACGCTTTCGTGTCTCAGCGTCAGCTATGGTCCAGAAAGCCGTCTACACCACAGGTGTTCCTCCTGATATCTACGCATTTCACCGCTACACCAGGAATTCCGCTTTCCTCTCCCACGCTCAAGCACTCCAGTTTCCGGCGCACCCTCCCAGTTAAGCCAGGAGATTTCACACCGAACTTAGAGCACCGCCTACACACTCTTTACGCCCAGTAATTCCGAACAACGCTCGCTGCCTACGTATTACCGCGGCTGCTGGCCACTA
+
CGGGGGGGGGGGGGGGGGGGGGGGGGGGGGGGGGGGGGGGGGGGGGGGDGGGGFFGGGGGGGGGGGGGDFGGGGGGGGGGGGGGGGGGGGGGGGGGGGGGGGGGGGGGGGGGGGGGGGGGGGGGGGGGGGGGGGGGGGGGGGGGGGGGGGFFFFGGG6CEGGGGGFCFFEGDFFGGGGGGGGGGGGGGDB>DFDGGGGGFGGGGGFFG7FGGGDGFGF=B7CGCFGAFFFFFFFFFCABFCGGCB>CDFF6FBFFF0<B;9BB4>:?@F3?>:>A?04)6224--1(9;33:>)8:,####
@M06045:235:000000000-JCY5N:1:1101:17711:1916 2:N:0:TACAGC
AGTCAAGGACTACTAGGGTATCTAATCCCATTCGCTCCCCTAGCTTTCGTCTCTCAGTGTCAGTGTCGGCCCAGCAGAGTGCTTTCGCCGTTGGTGTTCTTTCCGATCTCTACGCATTTCACCGCTCCACCGGAAATTCCCTCTGCCCCTACCGTACTCCAGCTTGGTAGTTTCCACCGCCTGTCCAGAGTTGAGCCCTGGGATTTGACGGCGGACTTAAAAAGCCACCTACAGACGCTTTACGCCCAATCATTCCGGATAACGCTTGCATCCTCTGTATTACCGCGGCTGCTGGCCCCGT
+
CGGGGGG?FGGGCFFGGGGGGGGGGGGGGGGGGGGCFEGGGGFGGGGGGGGGFAFGGDFGGGFGAEFEGGGFGGGGG@FGGGFEGGGGGGGGGGFFFEGGGDFGG@::AFFGGFGGGGGGGGGGGGFGFEFGGG7EGGGGG9E>=CGGF6=DGGGGGGGGFGC?CCGA>FG=CEDGGFEGE8:FGFGC>EE9>,DB,D8@::DD??E:7CC)98CAGF>CCGF3F<F)2;14FAAFCB@@50*>7))/75?C*7<@:5312>>:;:2>>=4::3<A))).6)---(-4(-(44)3:.####
@M06045:235:000000000-JCY5N:1:1101:7579:1987 2:N:0:TACAGC
AGTCAAGGACTACCCGGGTTTCTAATCCCGTTTGCTCCCCACCCTTTTGCGTCTCAGCGGCAATTACAGGCCTGGAAGCCGCCTTCTCCACTGGGTTTCCTCCACATATCTTCCCATTTCACCCCTACACCTGGAATTCCGCTTCCCCTTCCTCCACTCCAGCCAGGCCGGTTTGCAATGCAGTTCCCGGGTTGAGCCCGAGGATTTCACATCACACCTCACCAGCCGCCTACACGCGCTTTACGCCCAGTAAATCTGAATAACGCTAGCCCCCTACGTTTTACTGCGCCTGCTGTCGGAA
+
@F<F<ECD,<F8<C,@FE+BCEFEFG9F,,;C,6E,;C<C,:,B9FD,;6++@,C,,,++8++:C9<<FC7C,,9,99=F+6C:F,5A,5=?<,,,,8,C55BF4?=,5<E,,,,,:CE,:EG,6++9,AFFFFCFFFCA4+4+3@=,,,68C,3,,,6,6,,@B,@=E++@3+6>DA,,4,@3,,,>*44>CC:D6>88*:*4<,<:8C+4C+*8;5***;5C*/835>;6AA5)98;5)7*:)*7))09:**-*.=*4):A?<9:))9?((-((2::((--4))),(,--(5)))####
@M06045:235:000000000-JCY5N:1:1101:20678:2024 2:N:0:TACAGC
AGTCAAGGACTACCCGGGTTTCTAATCCTGTTTGCTCCCCACGCTTTCGCGTCTCAGCGTCAGTGTCCGTCCAGGTCGCCGCCTTCGCCACTGGTGTTCCTCCCGATATCTACGAATTTCACCTCTACACCGGGAATTCCGCGACCCTCTCCGGCACTCAAGCCCACAAGTTTCCCGCGCACTTCCCTGGTTAAGCCAGGGGATTTCACACGAGACTTTTTAGGCCGCCTACAAGCGCTTTACGCCCAATCATTACGACCAACGCCTGCACCCTCTGTATTACCGGGGCTGCTGGCCCTTC
+
CDFGGGGGGGGGGGGGGGFGGGGGGGGGFGFGGGGGGGGGGGGE@CGGGGCGGEFGGGGGGGGFGGGGGEEGGFEFGGGGDEEGGGGGECFGGGGGGGCFFGGDGGEGEGAFEGEG<FGGFFGGFGGECGGGGGGGGGFGGGGDE+@DF6BFGGGGG,1,?FDGFE*C5DF;<FEFGGCGGGEFC9CGGCBF9CGGGG8CCC*5:E9ECFGGGGD>DBFFDC7DC97D:D(.0?FFD:D@57CD)9>C>))299)11;),,8::>(()))5122:1:)-)-:<4(((-((-4),.:.####
@M06045:235:000000000-JCY5N:1:1101:18017:2027 2:N:0:TACAGC
AGTCAAGGACTACACGGGTTTCTAATCCTGTTTGCTCCCCACGCTTTCGCGCCTCAGCGTCAGTTACAGCCCAGAAAGTCGCCTTCGCCACTGGTGTTCCTCCACATCTCTACGCATTTCACCGCTACACGTGGAATTCCACTTCCCTCTTCTGTACTCAAGTCAACCAGTTCCCAGTACGAACTGTGGTTGAGCCACAGCCTTAAACACCAGACTTAATTGACCGCCTGCGCGCGCTTTCCGCCCAATAATTCCGGACAACGCTTGCCCCCTACGTATTACCGCGGCCGTTGGCACCGGC
+
@CCC,EFGFD8CEFDGGGGEGGGFCCFGGGGGFCF<FFDGGGGGGGGFGE:FGCGGGGF@:7FFEGCFFF7,:6,:<EFFGEFD,C==:,FGCCFGGCCG,A,BB455FE<EED7?:F9E@EFGG+@F<8FDFG@,85,>=DFG,9DFFFFFA@;,@=,,,@,@,,9@@F@=,@CFFF355:8@,,358@8:,3DC?F6:,1,=69D7+,;9;**6@B:F8:7+?DB)):1():>AD8A8*:77>)/*.6**7=4@0))((,39F0(5)9:67(,(.59>4>A((,(((-(,((.),####
@M06045:235:000000000-JCY5N:1:1101:13122:2042 2:N:0:TACAGC
AGTCAAGGACTACCGGGGTATCTAATCCCGTTCGCTCCCCACGCCTTCGCGCCTCAGCGTCAGGTGCATCCCAGCTGGCCGCCTTCGCCACGGGTGTTCCTCCCGATCTCTACGCATTTCACCACTACACCGGGAATTCCACCAGCCCCTGTTGCCCTCAACCCCTCCCGTCCCCGACGACCCTCCCCGTTCAGGCCGGGGGCTTCCACGTCGGCCGCCCCGGGCCGCCTGCGCGCGCTTTGCCCCTCGTACCTCCGGCCACCGCTCACCCCCCCCTCTTCACCCTGCTTCACTGCCGAAA
+
CGFGGGGGGGFGGGGGEGGEGGFGGGDGGGFGGDGFGGGGGGCGGGGGCF:EGEGGFG@FFGEGGEDFFGGCFFCFF?,F:CECFFCFGDECEDBFGGGFCFGGC@@:?F<9FGG7FF,C9FEFGGEGFGFGGGDGFGGGGAFFECDCBCD,,,@E,,,,:,>EE>**8*21CEGD5EB*=EGCFEEEC*:*+?+3;1:?8*:>F*3::*1//>10))))17))//)00.(,)))))))00*7*)9**)))*014.,)87B::(1(()10,4,(((-42)).5).((((62))).),####
@M06045:235:000000000-JCY5N:1:1101:23515:2083 2:N:0:TACAGC
AGTCAAGGACTACCGGGGTATCTAATCCCGTTTGCTACCCTAGCTTTCGCGCCTCAGCGTCAAGAACAGGCCAGGAAGTCGCCTTCGCCACTGGTGTTCCTCCCGATATCTACGCATTTCACCACTACACCGGGAATTCCACTTCCCTCTCCTGCCTTCGAGTTGAGCAGTATCGCGTGACCCTCCCCAGTTGAGCCGGGGGCTTTCACACGCGACTTGCCCAACCGCCTGCGCGCCCTTTACGCCCAGTAAATCCGGACAACGCTTGCCACCTACGTATTACCGCGCCTGCTGGCCGGCG
+
CGGGGGGGGGGGGGGGGGGGGGGGGGGDGCFGGGGGGGGGGGGGGGGGEGDGGCFGGGGGGGGGGGGGGGGGGGGGGGGGGGGGGGGGGGGFGGGGGGGGGGGGGGGG7FFGGGGGGGGFFEGGGGFGGGGGGGDGGGGFGFGGGGGGGFGGGDGGFFG@FFE@EFFDFDGFFF5B5E>CFFGGEGGGCGGD,CCFGEEEG8CCE?FFC7<7>3)77BC*29FFGC)<753()8>D3<5?6**/.1CC;<=CB=<FBF799?(-2<155@9?21(((())5)--179(-,(45)((.####
@M06045:235:000000000-JCY5N:1:1101:17320:2225 2:N:0:TACAGC
AGTCAAGGACTACAAGGGTTTCTAATCCTGTTCGCTCCCCACGCTTTCGAGCCTCAGCGTCAGTTACAGTCCAGAAAGCCGCCTTCGCCACTGGTGTTCTTCCTAATCTCTACGCATTTCACCGCTACACTAGGAATTCCGCTTTCCCCTCCTGTACTCTAGACTTCCAGTTTGGAATGCAGCACCCAGGTTAAGCCCAGGTATTTCACATCCCACTTAAAAATCCGCCTACGCTCCCTTTACGCCCAGTAAATCCGGACAACGCTTGCCACCTACGTATTACCGCGGCTTCTGGCCCCAG
+
CEGGGGGGGGGGGCFFGG@EEFFGFGGGGFGGD;CCGG8@FGEFFGGFGDE@@,@EADFCFCFFGGGAFGGGGFGF@CFFGCFFEGGGGGGCGGGF<FGFGFG9FC<??FGFFDCECED<FG<FEGDGGGGGGGGFGGF=EEEEGG9DDCCEEFGFGCD@,,,>BFGFDFCFGCCDCED9;EGGG,B+@CDCDB9C8DGFF@CFGAEFF;+;7DFFF9++=@FGGCEFFFFFEED5CFFFFF+9:CC7);FGFC<;>)>@B?4;02<>F@D)((,81??A?242(-2102,(9>2:(####
@M06045:235:000000000-JCY5N:1:1101:13130:2232 2:N:0:TACAGC
AGTCAAGGACTACACGGGTATCTAATCCTGTTCGCTCCCCACGCTTTCGCTCCTCAGCGTCAGTAATGGCCCAGAGATCCGCCTTCGCCACCGGTGTTCCTCCTGATATCTGCGCATTTCACCGCTACACCAGGAATTCCGATCTCCCCTACCACACTCTAGCCTGCCCGTATCGAATGCAGACCCGGGGTTAAGCCCCGGGCTTTCACACCCGACGTGACAAGCCGCCTACGAGCTCTTTACGCCCAATAATTCCGGACAACGCCTGCCCCCTACGTATTACCGCGGCTGCTGCCCTCAT
+
CGGGGGGGGGGGGGGGGGGGGGGGGGGGGGGGGGGEGGGGGGGGGGGGGGFGGGGGGGGFEGGGGGGGGGGGGGGGGGGGGGGGGGGGGGGGGGGGGGGGGGGGGGGGGGGGGGGGGGGGGFGEGGGGFGFGGGGGGGGGGGGGGGGGEFGGGGGGGGGGGGGGGFGGGGGGCFCGGGFF7ACFGGEEGDGGCFFGGGG5ECEGGGGGGFGGG<DE3A3/9:*2CF>35<0<@7@FD?*9F7>D@CDD@4):=F<FFF:17:0,3(4)7).39>F?(87<?).9(17>919:0>),,####
@M06045:235:000000000-JCY5N:1:1101:19005:2247 2:N:0:TACAGC
AGTCAAGGACTACTGGGGTTTCTAATCCTGTTTGCTCCCCACGCTTTCGCGCCTCAGCGTCAGAACCGGACCAGTAAGCCGCCTTCGCCACTGGTGTTCTTGCGAATATCTACGAATTTCACCTCTACACTCGCAGTTCCACTTACCTCTTCCGGTCTCAAGCCATGCAGTATCGAAGGCAATTCTGTGGTTGAGCCACAGGCTTTCACCCACGACTTACAAATCCGCCTACGCGCCCGTTCCGCCCACTCATTCCAAAACACGCTAGCCCCCTTCCTATTACCTCCTCTGATGGCCCATT
+
BFEGGG,F,6C,CFCC@++@FFFF<EGFFGGGF,CE<8@:<F:FGG?C,:6:@:,;C,@CEG7<AE@:7@@+CFF<F<FA7F:FC9=,CCEGGF?4B@F@E,,@C=++CFFF<F>9,D9E9?ACC@<DD8,A=:::FDEC,3@EFGD,@9,E>+@EGEGGCCFBGGGGC97@DFED,;8:ECD,@EBB,266>DCE:>,<=8FGE??:CFC79D))221:+;*+29=)=>038353).).8***7*)7)0)9*14*)*/.(.,(,(4547(33(4((-.6<2))))(.(),).6),4####
@M06045:235:000000000-JCY5N:1:1101:19844:2280 2:N:0:TACAGC
AGTCAAGGACTACTAGGGTATCTAATCCTGTTTGCTCCCCACGCTTTCGTGCATGAGCGTCAGTGTTGGCCCAGAAGGCTGCCTTCGCCATTGGTGTTCCTCCACATCTCTACGCATTTCACCGCTACACGTGGAATTCCACCTTCCTCTGCCACACTCCAGCAAAGTAGTTTCGAGCGCAATTCCCAAGTTAAGCCCGGGGCTTTCACACTCGACTTGCTCTGCCGCCTGCGCACACTTTACGCCCAGTAATTCCGATTAACGCTCGCACCCTACGTATTACCGCGGCTGCTGGCCTATA
+
CGEFFGGGGGGGGGGGGGGFGGGGGGGGGGGGGGGGGGGGGGEGCGGGGGGGGCGGGDGCEEGAFGGFCFFGGGFGGGGGFGGGGGFGGCGGGGGGGGGGDGGFCGGGGGGGGGG7ECGGGGGGGGGGGGEGCFEGFFGGGGGGGGGGGGGGGFGGGFGGGGGGGGGF9CFGGG>FGGCGGCGGFG?DFGGGGGGGGGD>8CEEGGGGFFG>CC<BGFG=1CFC4DEFD32?>:)5);AFB7FDFCDGF6=7=?AFF@3(-:A:B??5>DBF??:?F7)55>A2:>B90131,5?:.####
@M06045:235:000000000-JCY5N:1:1101:22634:2337 2:N:0:TACAGC
AGTCAAGGACTACTCGGGTATCTAATCCTGTTTGCTCCCCACGCTTTCGAGCCTCAGCGTCAGTTACAGTCCAGAGAATCGCCTTCGCCACTGGTGTTCTTCCTAATCTCTACGCATTTCACCGCTACACTAGGAATTCCATTCTCCTCTACTGCACTCTAGACTTCCAGTTTGAAATGCAGCACCCAAGTTGAACCCGGGTATTTCACATCTCACTTAAAAGTCCGCCTACGCTCCCTTTACGCCCAGTAAAACCGGACAACGCTCGCCACCTACGTATTACGTCGGCTGCTGGACACTA
+
CG<DGFGEGGAEEFGDGDFGCFDGGGGGGGGGG8EFA@C@@FFGCFGGGF,6@EFFCFCFFED@EED<EGGGFFGEGGGGGDFGGG,B,6:<FCFGGGFGF,5?,CE?EEGGCG@FFF9,,9C:FGGGCA,AFDF9,,C4=E9;,7>FD,,@CEFGG9=4E,=EFGG9;DG9,,=>=E,AFEDFD,@EG89,7,,,5@:C+3*4@<:;E=+*?CF8=A78+22:@>?*@?><?)22556+;8C*?<C<A0++++7)(88>610(((-057((42::?:)4244((.((-((470(((####
@M06045:235:000000000-JCY5N:1:1101:20378:2337 2:N:0:TACAGC
AGTCAAGGACTACTAGGGTTTCTAATCCCGTTCGCTCCCCTAGCCTTCGCGTATCAGCGTCAGGCGCGGCCCAGGGGGCCGCCTTCGCCACAGGTGTTCCTCCCGATCTCTACGCATTTCACCACTACACCGGGAATTCCACCCCCCTCTACCGGCCTCAAGTCTGAGCGTTTCCGCCGACCTCGCCCGGTTAAGCCCGGCGCTTTCACAGCAGCCTATTCAGACCGCCGACACGCCATTCACGCCCAGTAATTCCGGACACCGCTTGCCCCCTACTAATTCCGGCTCCTCCTGGCCTCGC
+
CGEGGGGCGGGGGGGGGGGGFGGGGGGFCEGGGEGEGGGGGG@FGGGFCFFCEG?AFFGGGGCFGBFCECGGCGDGG:FGDGEE@F7FCBF=FFG8FCGA?FGG>FEGCFGBFGGCEEGGCGD<F@FGGGGGG7BFFAFCCGGGGCE>C?9@FEGG5*=,?,644BFD,1=E8@E8>E1?GG*>5:CE>>:8E++<8*18C*:/**:77<:C7*2<<?C*;0:CC*))..,3@>))*)08*2C*5CD<59=*9*6930532,2299()<6)4(((38)-6)))((,,((((,()(,.####
@M06045:235:000000000-JCY5N:1:1101:16483:2412 2:N:0:TACAGC
AGTCAAGGACTACTCGGGTTTCTAATCCTGTTTGCTCCCCACGCTGTCGCGCCTCAGCGTCAGACACTGCCCAGCAGGCCGCCTTCGCCACCGGTGTTCCTCCGAATCTCTACGCATTCCACCGCTACACCCGGAATTCCACCTGCCTCTACAGTGCTCGAGTCCGACAGTTCGCACGGCAGACCCGGGGTTGAGCCCCGGGCTTTCACCACACGCTTACCGGACCGCCTACGCGCCCTTTACGCCCAGTGATTCCGGACAACGCTCGCACCCTCCGTATTACCGCGGCTGCTGGCCTCTC
+
CGGGGGGGGGGGGGGGGGGGGGGGGGGGGGGGGGGGGGGGGGGGCFGGGGGGGEGGGGGGGGGGGGGGGGGGGGGGGGGGGGGDGGGGGGGGGGGGGGGGEGGGGGGGEFGGGGGEGGFGGGGGGGDCDG,@=:EGGGFGFGGGGGGFGGGGFGGFGEGGGGGGGGGGEEGGGGGGGGDGEECFFFEG>=CEEGGGFFGGGGG5FGGGGGFFGGCBGEDGGD33CG>EFFFFB:.7DFFF:CFCDGDG:<?F6FFFFD59;:BB>B?BEEFFFFF014::(-6616>;;>><)2((3####
@M06045:235:000000000-JCY5N:1:1101:8213:2527 2:N:0:TACAGC
AGTCAAGGACTACTCGGGTTTCTAATCCCGTTTGCTCCCCTAGCTTTCGCGCCTCAGCGTCAAGAACAGGCCAGGTAGTCGCCTTCGCCACTGGTGTTCCTCCCGATATCTACGCATTTCACCACTACACCGGGAATTCCACTACCCTCTCCTGCCTTCGAGTCGATCAGTATCGCGTTACCCTCCCCAGTTGAGCCGGGGGCTTTCACACGCGACTTGAACGACCGCCTGCGCGCTCTTTACGCCCAGTAAATCCGGACAACGCTTGCCCACCACGTATTACCGCGTCGTCTGGCCTGTA
+
CGGFEGCFFFGGGGGGGGGGDGGGGGGGGGFGGGGGGGGGGGGGGGGGEGGGGGGGGGCFFGGFFCGGGFFEFGGGGGGGCGGGGGGEFFEFGFGGGGGGGGGGGEF7FFFGGDGDCFGGGGFGGGGFFGFCFDG@FGDGGGGGGGGFGGGGGDGGGFG7?8EFEGGGDGF9BF8E>@*@CFGFGGGGGD8;,DCFGDEGGGGGG<79CGG3DDDD<5>>FCFGDG>EB5?:>>5><>>*1:?931>C:)7CF?<6;3<>031((-(0<?),-(.4(-4:2AFB:B;(4(-4<0(54####
@M06045:235:000000000-JCY5N:1:1101:15453:2539 2:N:0:TACAGC
AGTCAAGGACTACCCGGGTATCTAATCCCATTCGCTCCCCTAGCTTTCGTCTCTCAGTGTCAGTGTCGGCCCAGCAGAGTGCTTTCGCCGTTGGTGTTCTTTCCGATCTCTACGCATTTCACCGCTCCACCGGAAATTCCCTCTGCCCCTACCGTACTCCAGCTTGGTAGTTTCCCCCGCCTGTCCAGAGTTCAGCCCTGGGATTTGACGGCGGACTTAAAAAGCCACCTACAGACGCTTTACGCCCACTCCTGCCGGATAATGCCTGCATCCCCTGTATTACCGCGGCTGCTGGCCAAGT
+
CGGGFFE8AFFGC@CFGGGGFGF@FGFFGGGGGFG@EFDFGGFFEEFG@FGCF,C<CEFEAFFFGGGDCCEEEFF8F,@FCD<E@FCGDGEEGCF@FGG9F<DFC@FEFGGGGGGG7F<FGGGDGCEGGCEC7FCFFEGGFD8BDF?FGGGGFEGGGGGGGGG?FFEC;>,@CEB,@CEDE:EDFFFGCCBE,6>EEC?C5C,ACF,,=75D5D)81A7C7@08C44>:7?>)0*.9:37>GG*<G>9)).*1)(7187?0))-))67;?444((482).6)-42>>(9>6?7).4(####
@M06045:235:000000000-JCY5N:1:1101:10585:2586 2:N:0:TACAGC
AGTCAAGGACTACCAGGGTATCTAATCCCGTTCGCTCCCCTAGCTTTCGCACCTGAGCGTCAGGTACCAGCCAGGACACTGCCTTCGCCTTTGGTGTTCCTCCGGATATCTACGCATTTCACCACTACACCCGGAATTCCGTGTCCCTCTCTGGCCCTCAAGTCCTGCAGTCTTCAAGGTCCTCTCCCAGTTGAGCCGGGAGCTGTCACCCCAAACTTACACGACCGCCTGCGTGCGCTTTACGCCCAGTAACTCCGGATAACGCTTGACCCCTAACGATTACCGCGGCTGCTGGCCTGCT
+
CG<FGGFDGGGGGGGGGGGGGGGGGGGGGGGGGGGGGGGGGGFFCFCEEEGGGGGFGGGGGGGGGGFFGGGGGGGGGFGGG?FGGGGGGGGG9CFFGCFGGGGDEGDGFGGGA@FGGC?FEFGFFEGGGGFGGGG7DFGFFGGGGECGFDF@;??FFGGG8D>E;;9BCGGCEAFFGG69A6<DDDF,@8FGGFFGGGCED5CCCGG7D2;DDGCF*=:F88*/)13>))/15))2)2))7?FC>GD<896FF?<F0>5:B<)(((-))0.(42(((((,(42)(-(494(237?3.####
@M06045:235:000000000-JCY5N:1:1101:19524:2596 2:N:0:TACAGC
AGTCAAGGACTACACGGGTTTCTAATCCCGTTTGCTCCCCTAGCTTTCGCTCATCAGCGTCAATGTCGGTCCAGGATGCCGCCTTCGCCACCGGTATTCCTCCAGATATCTACGCATTTCACCGCTACACCTGGAATTCTGCATCCCTCTCCCGAATTCAACCCATCCAGTATCCGACGCAGTTCCAAAGTTAAGCTTTGGGATTTCACGTCGGACTTAGTTGGCCGCCTACGAGCCCTTTACGCCCCGTAATTCCGCACAACGCTTGCCCCCCCTGTATTACCGCGCCTGCGTGCCTACC
+
CFFGGGGGGGGGGFGGDGFFECFGFFFGGGFGGGGGGGGGGGGFCGFGGCFG7@FDFGGGGGGFGAEGCCFGFFGGCFFEGGCBCFCF:FEGGG+CFDEF,EBEF,?EFFGFGGG7FEGGDGGGGGGCFGFGGFFFFFGGGGFGG8F>FD8DFGGDGDFGG,6+CFDFFCFAFGGG6EGECG:DFDFGGGGFC,D9EFFGF58CFG,4CCDGGG45)/;DGGG*<CA3853@D)8AD3.??CFGF<C/))0*0=<=0)0122:60613<?::>BB46,)-445.4;((((,.4-(,4####
@M06045:235:000000000-JCY5N:1:1101:15631:2623 2:N:0:TACAGC
AGTCAAGGACTACTAGGGTATCTAATCCTGTTTGCTCCCCACGCTTTCGCGTCTCAGCGTCAGTTACGTCCCAGCGAGCTGCCTTCGCAATCGGTGTTCCTCCTGATATCTGCGCATTTCACCGCTACACCAGGAATTCCACTCGCCTCTTCCGCACTCTAGCCCGACAGTATCCACCGGCATTCGAGGGTTGAGCCCCCGACTTTCACAGCGGACTTACCGGGCCGCCTACACGCCCTTTACGCCCAATGATTCCGGACAACGCTAGCCCCCTACGTATTACCGCGGCTGCTGGCCGAGT
+
CGGGGGGGGGGGGGGGGGGGGGGGGGGGGGGGGGGGGGGGGGGGGGGGGGGGGGGGGGGGGGGGGGGGGGGGGGGGGGGGFGGGGGGGGGGGGGGGGGGGGGGGGGGGGGGGGGGGGGFGFGGGGGGGGGGGGGGGGGGGGGCFGDGEGGGGGGGGG>FGGGGGGGGG>EGFFGGFGGGGGEGGGCGFEGGGCFCGGGGGDCCCEGGCCCFG<<C>3AGGGGGCDDE:>5::?F>B*7>F4CG<@3D*7)/0=?>?>5>>9:B64,354F?:6(210.).5).641149(3:23(34####
@M06045:235:000000000-JCY5N:1:1101:7925:2634 2:N:0:TACAGC
AGTCAAGGACTACCGGGGTTTCTAATCCTGTTCGCTCCCCATGCTTTCGCTTCTCAGCGTCAGTAGTGGCCCAGAGACCTGCCTTCGCCATCGGTGTTCCTCCTGATATCTGCGCATTTCACCGCTACACCAGGAATTCCAGTCTCCCCTACCACACTCTAGTCTGCCCGTACCCACCGCAAGTTCGAGGTGGAGCCTCGAATTTTCACGGCAGACGCGACAAACCGCCTACAAGCTCTTTACGCCCAATAATTCCGGACAACGCTCGCACCCTACGTATTACCGCGGCTGCCGGCCGGGT
+
CGGGGGGGGGGGGGGGGGFGGGGGGGGGGGGGGGGDFGFFFGGGGGGGGGGGGCGGGFGGGGGGGFFCFGGGGFCEFGFGGGGF<FFGGGGGGGCFFGFGGGGGGGGGGFGGFDDEEGGGGGGG7>EGGFGGGGFFGEFGGGGGCFGGGF?8EFGGGFGGGAEGF9E@FEGGGGGFGGDCEEGGGGGGGGG**>DCE2DCEFCEGGFCCFGDGGGF9><)8)9*19<DFFF7:*1<*966=FGDEDCDF4)>9=)@:B>9(,436113))47??(2:4>B0)66((-,(-(3((,4(####
@M06045:235:000000000-JCY5N:1:1101:17859:2651 2:N:0:TACAGC
AGTCAAGGACTACCGGGGTTTCTAATCCTGTTTGCTCCCCACGCTGTCGCGCCTCAGTGTCAGCTACTGCCCAGCAGGCCGCCTTCGCCACCGGTGTTCTTCCGGATCTCTACGCATTCCACCGCTACACCCGGAATTCCGCCTGCCTCCACAGTGCTCCAGCCGCGGCAGTATCCCTTGCCGACGCAGGGTTGAGCCCCGCGCTTTCACCAAAGCCGGACCGGGCCACCTACGCGCCCTTTACGCCCAATGATTCCGGACCACGCCCCCACCCTCCGTATTACCGCGGCTGCGTGCGGAT
+
CGGGGGGFGGGGGGGGGGGGGGGGFGGGFGGGGFGGGGGGGGGGFGGGGGFGG7CFGGGDFFGGGGGGGGGGGGGGGGGGGGGFEGGEGGGGGGGGGGGGGGGG77?FEGFGGGGGCFGGGFGCEGGGGGGGDEEGCGFFFEGGFFG9B,@DCF9,@;FGC>38*@BB>:EGGCB??A,:EG=881C18CEFFGC+>CGDC5*2:*CF*ACCG494*))9CD5)7CB>FF77;>>8>:DEFFGG>3><>FFF?@B44?@:;(4:66(.)8((4?,4:1402:))4(((((((-(,4,####
@M06045:235:000000000-JCY5N:1:1101:19083:2652 2:N:0:TACAGC
AGTCAAGGACTACACGGGTATCTAATCCTGTTTGATCCCCACGCTTTCGTGCCTGAGCGTCAGTTTAGGGCCAGTTGACCGCCTTCGCCACCGGTGTTCTTCCAGATATCTACGCATTTCACCGCTACACCTGGAATTCCATCAACCTCTCCCTAACTCAAGAAAAGCAGTATCAAAGGCAGTTTCACAGTTGAGCTGTGAGATTTCACCTCTAACTTACTTTCCCGCCTGCGCACCCTTTACACCCAGTGATTCCGAGCAACGCTAGCCCCCTTCGTATTACCGCGGCTGCTGGCCGCTT
+
CGGGGGGGGGGGGGGGGGGGGGGGGGGGCFGGGGGGGGGGGGGCFFGGGGGDGGGGGFGGGGGFG<FGGGGGGGFGGGGGGGGGGFCFGCGFGGFDGGGG9@FGGGGEFEFFGGGG+@9EGGGGGGGGFGGFECEFFECFGGGGFGF>=DFEFG>EFEGCB=,DD,DF?FDFDFCG,=,8DCCCECCGFGFC,3@@,C=@CAC9C;,BF7;9FGCF>6CC7>98:F4?>B==?B8ADBFFAGFCFDGG:=67@FEFFE:9@F;9>?(8@:?(-334?44?FA<<?>>>F2;::23(.####
@M06045:235:000000000-JCY5N:1:1101:13505:2656 2:N:0:TACAGC
AGTCAAGGACTACCCGGGTATCTAATCCTGTTTGCTCCCCACGCTTTCGTGCCTCAGCGTCAGTTATGGTCCAGAAAGCCGCCTTCGCTACTGGTGTTCCTTTGAATCTCTACGCATTTCACCGCTACACTCAAAGTTCCACTTTCCTCTCCCACACTCTAGCTCAGCAGTTTCCAAAGCAGCTCCGGGGTTGAGCCCCGAAATTTCACTTTAGACTTACCAAGCCGCCTACGCACCCTTTACACCCAGTAAATCCGGATAACGCTTGCTCCCTACGTTTTACCGCGGCTGCTGGCCGTCG
+
CGGGGGGGGGGGGGGGGGGGGGGGGGGGGGGGGGGGGGGGGGGGGGGGGGGGGGGGGGGGGGGGGGGFGGGGGGGGGGGGGGGGGGGGGGGGGGGGGGGGGGGGCGGGGGGGGGGGGGGDGGG@FGGGGGGFFFCGFFFFGGGGGGGGGGGGEGGGGGC,DDGFGGGGGGGGAFDFGDD,=8D:FEEGGGEGEFC:CFGGC85EFGC:DGGGGG4ABFFFCFGGGGFFFF;FFFFEDA>F6>FCFG3D>68:F=<;>@>BFA?:0::FFF>)8:2:<1(,2).309B(2(,8:?3(,####
@M06045:235:000000000-JCY5N:1:1101:16723:2690 2:N:0:TACAGC
AGTCAAGGACTACAAGGGTTTCTAATCCTGTTTGCTACCCACGCTTTCGCACCTCAGCGTCAGTGTTGAGCCAGGTGGTCGCCGTCTCAACAGAAGTTCCTCCCGATATCTACGCAGTTCACCGCTACACCGGGAATTCCACCACCCTCTCCCACACTCTAGCCTGCCAGTATCGACTGCAATTCCCAGGTTGAGCCCGGGGATTTCACAATCAACTTAACGAGCCGCCCACGCGCGCTTTACGGCCAGTAATTCCGATTAACTCTTGCACCCTGCGGATTACCGCGGTGGCTGGGCCACT
+
CGGGGGGGGGGGGGGGGGGGGGGGGGGGGGGGGGGGGGGGGGGGGGGGGGGGGGGGGGGGGGGGGG,@,,C<6EFGGGGGGGG7F:,B,<=,6=,,5,,:<FE7@,@F=?,AFGGG+FFFFGFGGGGCFGF@F::CADFGDFEC8@688EFGF8DEE8=9,@9FG8CCDDGFCCCDGE8DFGAA,7,3@88,:D:CFGD*/:8CCFGCFDFFC**)12*+2:95)2))=)3::3).)).))*2*059CF66:7=4*()043).)..)***).((((-,4,4))-(-(,((,,3??(,####
@M06045:235:000000000-JCY5N:1:1101:21312:2715 2:N:0:TACAGC
AGTCAAGGACTACTCGGGTTTCTAATCCTGTTTGCTCCCCACGCTTTCGCACCTCAGCGTCAGTATTGGTCCAGGGTGTCGCCTTCGCCACTGGTGTTCCTTCAGATATCTACGCATTTCACCGCTACACCTGAAATTCCACACCCCTCTACCATACTCTAGCTTGGCAGTTCTAACCGCAATTCCCAGGTTAAGCCCGGGGCTTTCACGGCTAGCTTACCAAACCGCCTACGTGCGCTTTACGCCCAGTAATTCCGATTAACGCTTGCACCCTCCGTATCACCGCGGCTACTGGCCGCGT
+
CGGGAFCGFFFFGGFFEE<CCGFGFGGGFGGDGGCEEGFGFGFGGGGGGGGGGFECFFGGGCGD9EGC<EFFGGFDEFGGEGEG=E7FGGGFFEEFFFFGGGGG,AFFFGFEEFEECECFCGGGGEGGGGGFEF<FGGGGGGGGGGGGGGADEGGGGGGFGAFCDF68@C3>;DD;DF@E>>6@AEGA6>FFG9;F68:8>CCCC,<C8CGDG4*;=B:FFC8<DF>E:B;;D;5>8=B@5:7*81935?=2/*6B2.7:<>FB0<1>>=>(4((-7?3((.68(40(4,(,))).4####
@M06045:235:000000000-JCY5N:1:1101:21264:2746 2:N:0:TACAGC
AGTCAAGGACTACCCGGGTATCTAATCCCGTTTGCTCCCCTGGCTTTCGCGCACTCAGCGTCAGTGTCAGCCTAGCAACCCGCCTTCGCCTCAGGTGTTCCTCTTGATATCTACGCATTTCACCGCTACACCAAGAATTCCGATTGCCCTTTCTGCACTCTAGCAAAACAGTATCAGCTGACCGTTCCGAGTTAAGCCCGGAGATTTCACAGATGACTTGATTTGCCGCCTACGCCCCCTTTACGCCCCGTAAATCCGAACAACGCTTGCTCCCTACGGATTACCGCGGCTGCTGGCCCTA
+
CGGGGGGGGGGGGGGGGGGGGGGCDGGGGGGGGGGGGGGGGGFFFFGGCFCFGGEGGEFGGGGGGGGGGGGGGGGGFDFGGGGCEFGGGGCGFGGFGGGGG9<FFFGFGGDFFGGGGGGDFGGGGGDGGGGFFFGGFGFGGGGDDFFFGG?EFGCFGFGGFGFGFADGGGGGGCFGDE98EG?>EEGGGGEG8>CFGCFGGGEEGG7BFGFD6:FFFF=:CDFCD=BAA>?;AE3):>BA4*:2<C5))))1)06?7@)39431666DFFFA22?BF1(((44AF619;6398,44(####
@M06045:235:000000000-JCY5N:1:1101:9850:2797 2:N:0:TACAGC
AGTCAAGGACTACCCGGGTATCTAATCCTGTTCGCTACCCACGCTCTCGTCCATCAGCGTCAATCATCTGTTAGTAACCTGCCTTCGCAATCGGTATTCCATGTAATATCTAAGCATTTCACCGCTACACTACATATTCTAGTTACTTCACAGACATTCAAGCCCTACAGTATCAATGGCAATTTTTTGGTTAAGCCAAAAACTTTCACCACTGACTTATAAGGCCGCCTACGGACCCTTTAAACACAATGATTCCGGATAACGCTTGGACCCTCCGTATTACCGCGGCTGCTGGCCGTGC
+
CGGGGGGGGGGGGGGGGFFGGGGGGGGGGGGGGGGGGGGGGGGGEGGGGGGGGGGGGGGGGGGGGGGGFGGGGGGGGGGDGGGGGGGGGGDFGGGGGGGGGGGGEGFGGGGGGGGGGGGGGGGGGGGGGGGGGGGGGGGFGGGGGGGGAFGGGGGGGGGGGGGCEGGGGGGGGGGFGGDFGGGGGGGGGGGGGFGGCGGGFGCEGGGGGGGGGGGFGFGGGGGFGG49@?@DFFFFGFFFFGCCB+;D3*8CFFEFFE>70><8>D;F@?)318B?B<?F(6<9:B909;>FFFBB:####
@M06045:235:000000000-JCY5N:1:1101:22835:2853 2:N:0:TACAGC
AGTCAAGGACTACACGGGTATCTAATCCTGTTTGCTCCCCACGCTTTCGAGCCTCAGCGTCAGTTACAGTCCAGAGAAGCGCCTTCGCCACTGGTGTTCTTCCTAATCTCTACGCATTTCACCGCTACACTAGGAATTCCCTTCTCCTCTCCTGCACTCTAGACTTCCAGTTTGAAATGCAGCACTCAGGTTAAGCCCGAGTATTTCACATCTCACTTAAAAATCCGCCTACGCTCCCTTTACGCCCAGTAATTCCGAACAACGCTTGCCCCCCTCGTATTACCGCGGCTGCTGGCCTGAC
+
CGGGGGGGGGFGGGFGGGGGGGGGGGGGGGGGGGGCGGGGGGGGGGFGGFEFGGFFGGGCG7CFGGGGGGGFDGGGGGGGGGGGGGGGGGGGGGGGGGGGFG9EGGGGEGECFDEC@@<<EFAFGGGGGGGGGGFGGFGGGGGGGGGGGGGGGGGGGEF9EEDGGGGGGC,EFGGG9D=CFGG8DFGCGFFGGGGGGGGGEGFGGC;ACF9*+BFFGFG:8CDGGGE>952>DF>DG>49AFGGFGCDFF=7;FF;(8)(6;;102<33<08>>(43(((.-:4(49>B093:?(,(####
@M06045:235:000000000-JCY5N:1:1101:17895:2933 2:N:0:TACAGC
AGTCAAGGACTACTAGGGTTTCTAATCCTGTTTGCTCCCCACGCTTTCGAGCCTCAGCGTCAGTAATGAGCCAGTATGTCGCCCTCGCCACTGGTGTTCTTCCGAATATCTACGAATTTCACCTCTACACTCGGAGTTCCACATACCTCTCTCACACTCAAGACACCCAGTATCAAGGGCAGTTCCGGAGTTGAGCCCCGGGATTTCACCCCTGACTTAAATGTCCGCCTATGCTCCCTTTACGCCCAGTAATTCCTAGCAACGCTAGCCCCCTACGTATTACCGCTGCTGCTGGCCTGCT
+
CFGGEEFFEECGDEEGGCCCFCFGCGEC<FCADEFGGGGG@:FCGE8@CE@7@FEE,C7F@B@FEFEE,,:F<EE9EEFE,,6,76+@FG=,:=EE?FAEG,?F:,C755,9:<+E,A5EF<F@FF?EAF,,+8+>+A,EBEFDFF8,@E8,EFCDD,@DEGFCF?8+@@37@:>D,D>8=C,,=>8C+B+33,D,,3@CG5>EGF7:BE**;109?81B7DCCFGBB/:?)//+@FFFFAGC1)/7*0;::@AE6.+63<>?>B(-)).,3(4(44.,65)).4((((.))).(-(####
@M06045:235:000000000-JCY5N:1:1101:17062:2960 2:N:0:TACAGC
AGTCAAGGACTACAAGGGTATCTAATCCCGTTTGCTCCCCTGGCTTTCGCGCCTCAGCGTCAATGTCGGTCCAGGATGCCGCCTTCGCCACCGGTGTTCCTCCAGATATCTACGCATTTCACCGCTACACCTGGAATTCCGCATCCCTCTCCCGAATTCAAGCCAACCAGTATCGGACGCAGTTCCCGGGTTGAGCCCGGGGATTTCACGTTCGACTTAGCAGGCCGCCTACGCGCCCTTTACGCCCAGTAATTCCGAACAACGCTTGCCCCCTCTGTATTACCGCGGCTGCTGGCCCCAT
+
CGGGGGGGGGGGGGGGGGGGGGGGGGGGGGGGGGGGGGFGGGGGFGFGGGEGGFGGGGGGGGEGGGGGGEGGGGGCGGGGGGGGGGGGGGGGGGGGGGGGGGGGGCFFFGGGGGGGGGGGGGGGGGGGGGGGGGGGGGGFGGG7BEFFGEGGGGGGGGGGGGGGGGGGGGGGGGGGGG5E85;FGGGGGC8EGGGGCF=EGGECCFGGGG4DGDGFDEG:::DGGD@EEFFF@D55C>DFF=CGDGCDFF4FF*.983;>B?B9B:?FFFFFF(22:<:99))-(42((3((423<(####
@M06045:235:000000000-JCY5N:1:1101:11791:2990 2:N:0:TACAGC
AGTCAAGGACTACAAGGGTATCTAATCCTGTTCGCTCCCCACGCTTTCGCTCCTCAGCGTCAGTAATGGCCCAGAGATCCGCCTTCGCCACCGGTGTTCCTCCTGATATCTGCGCATTTCACCGCTACACCAGGAATTCCAGTCTCCCCTGCCGAACTCTAGCCTGCCCGTATCGACTGCAAGCTCGGGGTTGAGCCCCGAGTTTTCACAGCCGACGCGACAGACCGCCTACGAGCTCTTTACGCCCAATAATTCCGGACAACGCTTGCACCCTACGTATTACCGCGGCTGCTGGCCGGCT
+
CGGGGGGGGGGGGGGGGGGGGCFGGGGGGGGGFEGEGGGGGGGG:FGGGGGGGGFGGGGFGGGGGGGGGFGGDF,@DFGGGGGGGGFGGGGGGGGGGGGGGGGGGFFFGGGGGGGGGDFGGGGGGCGGGGGGGDFGFGGGD;DFFGFGGGFFDEGDEFGFGFFFGFGGGGEEGGGGEGEGGFAF8:BEEEBEECCFCGGGGGGGGGG+CCGGGGGFCA<37<CGFGFDED??FF3BDF69@?7D>3<*57)*19>F?B)(-41(4((.76<:<?BFFBFF049<19B6>((48)3<4####
@M06045:235:000000000-JCY5N:1:1101:7971:3036 2:N:0:TACAGC
AGTCAAGGACTACTGGGGTTTCTAATCCTGTTTGCTCCCCACGCTTTCGCGTCTTAGCGTCAGAAACCGTCCAGATAGCCGCCTTCGCCACTGGTGTTCTTCCCAATCTCTACGTATTTCACCACTCCACCTGGAATTCCACTATCCTCTCCGGTCCACAAGTCATCCAGTATCGAGTGCATTTCTTGTGTTGAGCTCATGGCTTTCACACCGGACTTGAACAACCGCCTACACGCGCTTTACGCCCTGTAATTCCGAACAACGCTACCCCCATTCGCCTTACCGCGGCTGCTCACCTGAA
+
-EEF<F6E@@8<C,;<CC@+,CFFDA,@C@E9;<9FFFC:F:F76C,CC@@@@FFE6C+B@C:9F8EE7@BB7FGDEGGF++@,BFGDC@GGGGA8BEDDE,ABE8AB<FE@?7AE<EEFAFFGDF,,AE,,:E<=D<EGGDCF9E8E=,6DE+3>@,6@DGEGC,=,6@@=,=+DF:+@EF7F79FC,@67@3,>,,,,75@?CCFG7@79*;*9?8::?CC*8555;>@@FA)5)8):5CFDE71))06**1)14@>6;(,((-4)).-1(3.-)((,(.(5:1((((,())))(####
@M06045:235:000000000-JCY5N:1:1101:21121:3047 2:N:0:TACAGC
AGTCAAGGACTACTGGGGTATCTAATCCTGTTTGCTCCCCACGCTTTCGTGCATGAGCGTCAGTGTCAGCCCAGAGACCTGCCTTCGCCATCGGTATTCCTCCTGATATCTACGCATTTCACTGCTACACCAGGAATTCCAGTCTCCTCTGCCGCACTCCAGCCTTGCAGTCCCAAATGCCATTCCCAGGTTGAGCCCGGGGATTTCACATCTGGCTTACAAAACCGCCTGCGCACGCTTTACGCCCAGTTATGCCGATTAACGCTCGCTCCCTACGAATTACCGCGGCTGCTGGCGCCGG
+
CC@@FEFEFGFGGGGGGGGGGGG9CFFGFGGGGGGFGGGGGECGBFGGEGGFGGGGGFCFEGCGGGGFFFECFED88FEGGGDFGGFGD>@=FDFFGGGFGGFF?9EEFFFGGGD7FCEGEEDGGGFGCE<7ECGFGFGGGGGGEDEGGGGGGGG+@CFF,DGGFGGGGGFGFFCFGFGGFGFGGGFCGFGGGGCCFFEDG5CGCF?EGC+32=>4C68D>FF4CGABEFF?)>BFG::).;+:AD)7;/*2@*-96556(64(,(-7>).46?A?(((.34)6(1,7(-4::22:(####
@M06045:235:000000000-JCY5N:1:1101:17164:3076 2:N:0:TACAGC
AGTCAAGGACTACTAGGGTATCTAATCCCATTCGCTCCCCTAGCTTTCGTCTCTCAGTGTCAGTGTCGGCCCAGCAGAGTGCTTTCGCCGTTGGTGTTCTTTCCGATCTCTACGCATTTCACCGCTCCACCGGAAATTCCCTCTGCCCCTACCGTACTCCAGCTTGGTAGTTTCCACCGCCTGTCCAGAGTTGAGCCCTGGGATTTGACGGCGGACTTAAAAAGCCACCTACAGACGCTTTACGCCCAATCATTCCGGATAACGCTTGCATCCTCTGTATTACCGCGGCTGCTGGCCCTCT
+
CGFGFGGGGGGGGGGGGGGGGGGGGGGGGGGGGGGGGGGGGFFGGFGGGGGGGGGFGGGGGDGFGGG@@BFGGGGFGDGGGGGGGGCF7C@CEFGGGGFFGFDAFF@FFFGFGGGGGGGGGGGGGGGEFGBGGGEGGGDGGGGFFFGGG6EDGG?FGGGGGFGGGGGAFFGFFGGC9EEEGEGGGGGGG5EFFFFCFEFGFGGC7=B<CACCD)9A3AC7DGD<D44;AFF8AF65CE>35::55>DD>FFGF?)187)-29??;:?:3=5<:BF<:A<:)6A<?;6BB9>?423<(####
@M06045:235:000000000-JCY5N:1:1101:8239:3088 2:N:0:TACAGC
AGTCAAGGACTACCAGGGTTTCTAATCCTGTTCGCTCCCCACGCTTTCGCTCCTCAGCGTCAGTTGTTGCCCAGAGACCCGCCTTCGCCACCGGTGTTCCTCCTGATATCTGCGCATTTCACCGCTACACCAGGAATTCCAGTCTCCCCTACATCACTCTAGTCTGCCCGTACCCCCCGCAGATCCGGAGTTGAGCCCCGGACTTTCACGGCAGACGCGTCAAACCGCCTACGAGCTCTTTACGCCTAATAATTCCGGATAACGCCTGCGCCCCACGTTTTACCGCCGCTGCTGGCCGTTC
+
CFGG<FCFGGFGFFFDDE8FGGGGGGGGGGGGGCCEGGDEFGGCCEGGCFFFGEEFCCCFF,BCF9FEFFGCAFFF8CFG7FF7CFCFG@E=@=FE:FFG,5,4EEGF9AFCF@FEGEDGCFA:CFEEGGGFGG?EF8FGDGDFGFFF>BFD8=B>EFFCFG9E;FGGDE6+@CF6BEC5EEEFFC8B::CF9B,,0BC*C5=:62A::=CC))8F7.7)1*9009>3:5225B:@9697?CC35C*7)/8>7*:*.))(44<0-1:)<)((3((44?(,447A(((4((1324(2(####
@M06045:235:000000000-JCY5N:1:1101:22436:3099 2:N:0:TACAGC
AGTCAAGGACTACCGGGGTTTCTAATCCTGTTTGCTCCCCACGCTGTCGCGCCTCAGCGTCAGCAACGGCCCAGCAGACCGCCTTCGCCACTGATGTTCTTCCCGATCTCTACGCATTCCACCGCTACACCGGGAATTCCATCTGCCTCTACCGTGCTCTAGCCTGACAGTTTAGAAGGCAGCCCTGCGGTTAAGCCGCAGGATTTCACCCCCTACTTATCAGGCCGCCTACGCGCCCTTTACGCCCAGTGATTCCGGACAACGCTCGCACCCTCCGTATTACGCCGGCTGCTGGCCCAGG
+
CGGGGGGGGGFGGGGGGGGGGGGGGGGFGGGGGEGFGGGGGGGGECGFFFFFF:CFGGGEGGGGFGGEEEEGGGGGGGFGGGG@CFFGEGEFFGFGGEGGGCGGGEGDEEFGGGGGGGGGGGGGGGGGGGGGGG7@CCB=FGGGGGF,3DEGGC88CFFFCFFGFGDCDCEFECGCG75DFDEC?FGGGGGEGG7CGGGG*?:79CCF7<<<8CCF*6C7>CC6DGF:>B??FF35CD@49CFGFDGGF?@*=6>=>)),723>0(3)87;>6(380,4<>9<((49(,(,().,(.####
@M06045:235:000000000-JCY5N:1:1101:18652:3109 2:N:0:TACAGC
AGTCAAGGACTACTAGGGTTTCTAATCCTGTTCGCTCCCCACACTTTCGCTCCTCAGCGTCAGGTAATGCCCAGAGAACCGCCTTCGCCACCGGTGTTCCTCCTGATATCTGCGCATTTCACCGCTACACCAGGAATTCCGTTCTCACCTGCATACCTCTAGTCTGCCCGTATCGGAATCACGCTCAGGGTTAAGCCCTGAGTTTTCACTCCCGACTCGACAAACCGCCCACGAGCCCTTTACCCCAAATCATCACCGACAACGCTCGCCCCCTACGGTTTACCGCGGCGGCTGGCCAATT
+
C@6,CF9,CDG@DF,CFEFGGFA,CAAFEFGGGGG7;FDG@C@FFCGG7C@CC8E<CEGGGGCEFFGCEEGGEFF8C<@FCCFG:FFGGDGC+CCC?:?F@FE8F9F9EFFGGFFGGE555FC:::+CEEGGG@7<E<AE=D==7@,@>,3,3>;BD9@=33@E>;;9?>+3,:EEGE+@<,@5*63,3,,3*,5>@DE5@C>@F7<CGC;3*)*/))2857)*75):B)6:B)):35;:)*00)***)**2=*)1(.8637((((-)0)4(((4:(((-3(.)(4(40((44(((,####
@M06045:235:000000000-JCY5N:1:1101:22115:3166 2:N:0:TACAGC
AGTCAAGGACTACAAGGGTATCTAATCCTGTTCGCTCCCCACGCTTTCGCTCCTCAGCGTCAGTTGTTGCCCAGAGACCCGCCTTCGCCACCGGTGTTCCTCCTGATATCTGCGCATTTCACCGCTACACCAGGAATTCCAGTCTCCCCTGCAACACTCCAGTTTGCCCGTATCGACTGCAGGCCCGGAGTTGAGCTCCGGGTTTTCACAGCCGACGCGACAGACCGCCTACGAGCTCTTTACGCCCAATAATTCCGGACAACGCTTGCACCCTACCTATTACCGCGGCTGCTGGCCCCTA
+
CGGGGGGGGGGGGGGGGGGGGGGGFGGGGGGGGGGGGGGGGGGGDEGGGGEGGGFGGGGGGGGGEGFGGFGGGGGFGGGGCFGEGGGGGGGGGGGGGGGGGGGGGGGAFGGGGG>FGGGGGGGGGGGGGGG7EC@FGGGGGGGGGGGGGGGGGGGGGCFGGGG9BFGGFGGGGGGDGG>DGGGG5EEG5:ECFGCG@FGGGGGG=FGFFGGGGG35/5>3DCD*9FB7>>0?B>EB<?6?FFF3BC7554):*96F?>76-14(916)57,4?B:(()..6<<A2661-(,4480:4####
@M06045:235:000000000-JCY5N:1:1101:21125:3191 2:N:0:TACAGC
AGTCAAGGACTACACGGGTTTCTAATCCTGTTCGCTCCCCACGCTTTCGCTCCTCAGCGTCAGTATCGGCCCAGAGATCCGCCTTCGCCACCGGTGTTCCTCCTGATATCTGCGCATTTCACCGCTACACCAGGAATTCCGATCTCCCCTACCGAACTCTAGCCTGCCCGTATCGAATGCAGACCCGGAGTTAAGCCCCGGGCTTTCACATCCGACGCGACAAGCCGCCTACGAGCTCCTTACGCCCAATAATTCCGGACAACGCTCGCACCCTACGTATTACCGCGGCTGCTGGCCTGTT
+
CGGGFGGGDGGGFGGGGGFEEGFGFGGGGFFGFGGGFGGGGGEGGGGGGGCGGCGGGGGCGGDGGDCEGGGGGGGGCEGFGGEGGGGGGGGFGGFDCG9F9CEFFGGGFGFCGGCFEE9FFGGGG7FEGGFDF=FFFFAFFGCC89EFGFGGGGGGGGFEGFGCCFCFG5@CCFGGGCFCF7=CGGGGGGGG?97>8BEECDD=F+0+;CFGGDC>3>CDCDD4<FE:>):<@3>EG4FFFFGGE37C3567@44??>5(-8:39(355.(.30:B(()).).9<;(3>;FFF>>0(####
@M06045:235:000000000-JCY5N:1:1101:11419:3214 2:N:0:TACAGC
AGTCAAGGACTACACGGGTTTCTAATCCTGTTTGCTCCCCACGCTTTCGTGCCGCAGTGTCAGTTACAGTCTATAGATCCTCCTTCGCAGCTGGTGTTCCTCCTAATATCTACGCATTTCACCGCTACACTAGGAATCCCACCCTCTTCTCCTGCACTCAAGTTTCCCAGTTTCAAAGGCTTACTACGTTTGAGCCGTAGTCTTTCACCTCTGACTTAACAAATCACCTACACACCCTTTTCGCCCAGTCACTCCGGAGAAAGCTAGCTCCGTACGTATTTCCGCGGATGCTGACACCTCG
+
6B,CEF<GFF@F<@CF@76BCFDG@CFDFF<6C<D<CA<C,C7:BGG<,C@CD+6+@F8F9,,,<E66:<,,C,9,@C<E,66EFC,BF,+9=CC8=:,CCECA<,C,C955C=>FG+F9FF,@F+C@F4:,C8,:4,,A,,++@4,,6,7E,68,=@=,363,@C>6E83@;DCE9,@D=88D,@=B3D,+338,@++3*,@:::<5;,;**+5<+1C+C**+486***).;*6:)84;*=:701*;8*/+;B3)1).,,((679;)+3;(,1((.)-,).6-(((,(,(.4)47)####
@M06045:235:000000000-JCY5N:1:1101:11497:3248 2:N:0:TACAGC
AGTCAAGGACTACCGGGGTTTCTAATCCTGTTCGCTCCCCACGCTTTCGCTCCTCAGCGTCAGTATCGGCCCAGAGACCCGCCTTCGCCACCGGTGTTCCTCCTGATATCTGCGCATTTCACCGCTACACCAGGAATTCCAGTCTCCCCTACCGAACTCTAGCCTGCCCGTATCGGCTGCAAGCCCGCGGTTGAGCCGCGGGATTTCACAGTCGACGCGACAAGCCGCCTACGAGCTCTTTACGCCCAATAAATCCGGACAACGCCCGCGCCCTACGTCCTACCGCCGCCGCTGGCCATTC
+
CGGGGGGGGGGGGGGGGGGGGGGGGGGGGGGGGGGEGGGGGGGGGGGGGGFGGGGGGGGGGDGGGFG>EGGGGGGGGGGGGGGGGGFGGGGGGGGGGGGGGGGGGGGGGGGGGGGGGGGGGGGGGGGGFFGCFEGGFGGGCGGDFGGGEFGGFGDEGGGGGEGGGCGGGGGCFGCGGGGGGGGGGGEEEEEGDD6CFGGEGG5C6FFFGGGFD7DD)87)9CDGGGEFFEBFB5@@/<47@7?DE:DDF)):@7)<,7)((4.(490)..469>:((31(34<B03(46(((-(484####
@M06045:235:000000000-JCY5N:1:1101:22402:3261 2:N:0:TACAGC
AGTCAAGGACTACACGGGTTTCTAATCCCGTTCGCTCCCCACGCCTTCGTGCCTCAGCGTCAGGTGTATCCCAGCTGGCCGCCTTCGCCACAGGTGTTCCTCCCGATCTCTACGCATTTCACCACTACACCGGGAATTCCACCAGCCCCTGATACCCTCAAGCGCGCCCGTCCCCGACGACCCTCCCCGGTTGAGCCGGGGGCTTTCACGCCGGGCAGAACGCGCCGCCTGCGCACGCTTTACGCCCAGTAACTCCGGACAACGCTCGGCCCCTACGTATTACCCCGGCTCCTGGCCCAAC
+
CGGGGFFGGGGGGGGGGGGGGFGGGGGGGGGGGGGGGGGGGGGGGGGGGGCGGGGFEGGGGEGGGGGGGGGGGGGGGGGGGGGGGGFEGGGFGFGGGGGGAGGGGEGGGFEFGGGCEFGGGGGGGGGGCFGGGDFGGGGGGGGGGGGGGGGGGGGGGCFGGFGEE:EGGGGGGGGGEEGCEGGCGGGGEEEEGGGGGGDG88CCFGGGG*1CD35>D)5DGCC57DFE>)(.755BDBB5>CCDDCCCF:BGB?B41@D>96?114?::D:;>0,((,5244:)(-7300((,,.8:####
@M06045:235:000000000-JCY5N:1:1101:22509:3330 2:N:0:TACAGC
AGTCAAGGACTACCGGGGTTTCTAATCCGGTTCGCTCCCCACGCTTTCGTGCCTCAGTGTCAGAAACAGCCCAGTAACCTGCCTACGCCATTGGTGTTCCTTCTGATATCTACGGATATTACCCCTACTTCAGAAATTCCAGTTACCTCTGCTGTTCTCGAGTCAGTGAGTTCGAATGATAGTCTGTGAGGTTGAGCCCCCAGATTTCACCATTCGCTTTACTGACCACCTACGCAACTCTTTACGCCCAGTCACCCCGGATACCGCTTGGCTCCTACGTATGACCGCGGCTGCTGGCGGT
+
CGGGFGGGGGGGFFGGGGGGGGGGGGGGEGEGEEGGGGGGGGGGGGGGGGGGGFGGGFGGGFGGGGGGFECCEGF?FGGGFGGGGGGGG7BFFGGGGGGGGFGGGGGFGGGGGGGGGGGGGGGFGGGGFFFFGFGFGFFFGGCF;FFGGFGFFFGGGGFEB698EEE=BDFGACGGGFFDDFGGG9DFGFFF>?FGGEC8?EE59CFGDAC>*=CFC5CFGFGG:FF4??35ABDE56;BFCDFF**)28ADF64*/8>FF<6).(()0),((,(422:4.).)44(((,2(1:>:(####
@M06045:235:000000000-JCY5N:1:1101:18216:3375 2:N:0:TACAGC
AGTCAAGGACTACAAGGGTTTCTAATCCTGTTTGCTCCCCACGCTTTCGAGCCTCAGCGTCAGTTACAGTCCAGTAAGCCGCCTTCGCCACTGGTGTTCCTCCTAATATCTACGCATTTCACCGCTACACTAGGAATTCCACTTACCTCTCCTGCACTCTAGCCTGACAGTTTCCAATGCAGTCCCAGGGTTGAGCCCTGGGCTTTCACATCAGACTTGCCAAGCCGCCTACGCTCCCTTTACACCCAGTAAATCCGGATAACGCTTGCCCCCTACGTATTACCGCGGCTGCTGGCCGCAA
+
CGGGGGGGGGGGGGGGGGFGGGGGGGGGGGGGGGGGGGGGGGGGGGGGFGGGGGGGGGGGGGGGGGGGGFGGGGGGGGGGGGGGGGGGG7FGGGGGGGGGGGGGGDFFGGGGGGGGGGGGGGGGCCCGGGEGGGGGGGGGGGGGGGGGGGGGGDFGGBEFGGGGGGGGGDA>FGGGCF88FFGGCGGGGGGFEFGDFGFGGFFFGGGG>AC>+AGFGFFFGGGCDF>D4?@BEF58CF;FFFGGFDDFFFAC+@EF@A><@FE0608>FFFF9;0<BBF424<<3>;(-46??24?2####
@M06045:235:000000000-JCY5N:1:1101:23826:3390 2:N:0:TACAGC
AGTCAAGGACTACAGGGGTATCTAATCCTGTTTGCTCCCCACGCTTTCGCACATGAGCGTCAGTATTGGTCCAGGAAGTCGCTTTCGCCACTGATGTTCCTTCCGATATCTACGCATTTCACCGCTACACCGGAAATTCCACTTCCCTCTCCCATACTCTAGTAATGCAGTCTCGAATGCAGTTCCCAGGTTAAGCCTGGGGATTTCACACCCGACTTGCAAAACCGCCTACGCGCGCTTTACGCCCAGTAATTCCGGTTAACGCCCGCACCCTCTGTATTACCGCGGCTGCGGGCCCACC
+
CGGGGGGGGGGGGGGGGGGGGGGGGGGGGGGGGGGGGGGGGGGGGGGGGGGGGGGFGGGEGGGGGGGFF<FFFGGGGGGGDGGGGGEGGGGGGGGGGGGGGG9EGGGGGGGGGGDCFEGGGGGDDGGGGGFGDGCFFE9CEBDBFDFFGEGFGCGDFG8@EFEFAFGGGFFG,D7DCDC9FGGGGGGGGFGFAE79DGGGGGCC79FGGGC4CDDF)?FGDG7;FGFFDA;8DF5>CDBFFDFGFGGGFFFG?7AF().((6<8(((.0)(42(-4:>9>B><>F(((3316((-(,####
@M06045:235:000000000-JCY5N:1:1101:6031:3397 2:N:0:TACAGC
AGTCAAGGACTACCAGGGTTTCTAATCCCGTTTGCTCCCCTAGCTTTCGCTCATCAGCGTCAATGTCGGTCCAGGATGCCGCCTTCGCCACCGGTATTCCTCCAGATATCGACGCATTTCACCGCTACACCTGGAATTCTGCATCCCTCTCCCGAATTCAAGCCATCCAGTATCGGATGCAGTTCCCAAGTTGAGCCTGGGGATTTCAAATCCGACTTAGTTGGCCGCCTACGAGCCCTTTACGCCCAGTAATTCCGACCAACGCTTGCCCCCCCCGTATTACCGCGGCTGATGGCCGTGA
+
CGGDGGGGGGFGGGGGGGGGGGGFFFFEFFGGGCFCFGG@FGGFEFFFEG:A@FCFGFGFDFC,EEFEC@FCFGGFGGGGGG@EFGFGGGGFFGCEGCGG<AFF@EEFFC+AEFDEGGAFGG<:FGGGGGEFFFG,AFFDCCDFGFGGGFCFGGGG6DFGGEGGGCE,6D;@AFBE:8BEEEEFFGCFGCCE;E:FFFC>F>E>C952+11;69*)20=@BFC<<DBFFB08BB3A3=F5FGGGBG3CFFF:@*6=>F)-4::B0(4)0?0?9391(4(.5)641(,(,19().)43####
@M06045:235:000000000-JCY5N:1:1101:14717:3408 2:N:0:TACAGC
AGTCAAGGACTACTCGGGTATCTAATCCTGTTCGCTCCCCACGCTTTCGCTCCTCAGCGTCAGCACAGGCCCAGAGAACCGCCTTCGCCACTGGTGTTCCTCCCGATATCTACGCATTTCACCACTACACCGGGAATTCCACCGACCTCTCCCTGCCTCCAGTTGGCCCGTTTCGGACGACCCTCCCCCGTTAAGCGGGGGGCTTTCACGCCCGACGCAACCAACCTCCTTCGCGCCCTTTACCCCCACTAACTCCGGCCAACGCCCGGTCCCTACGTGTTACCGCGGTTGCGGGCCAGAA
+
CFFGGGGGGGGGGGGGGGGDGFGFGGGGGGGGGGDEFFGGGGGG@CFGEFCGGFFGGGGEGEEGEGGGGFGGEGFGGGGFCGF,CEFEGGGFFGFFGGFFDFGGGDG7@ECFGGGDFGGGGGGGGGFFGGC+>:FCFFFFGGGGGGG8DFFGFF:FF?GGGG;9ECCFEGGFFGEECEC>8ECCCEEGGGGEEC+;?>EG=C8CCGGCF557CCD:9<))9CD*19)8)0-4)))5CBD@FG**/177))/9;*.63>51(,1,((()771;38<0(((58)-4((-4((,2,,(((####
@M06045:235:000000000-JCY5N:1:1101:14353:3417 2:N:0:TACAGC
AGTCAAGGACTACTCGGGTATCTAATCCTGTTTGCTCCCCACGCTTTCGTGCCTCAGTGTCAGTTACAGTCCAGAGAGCCGCCTTCGCAACTGGTGTTCCTCCTAATATCTACGCATTTCACCGCTACACTAGGAATTCCACTCTCCTCTCCTGCACTCAAGTTTCCCAGTTTCAAAGGCTTACTACGGTTGAGCCGTAGCCTTTCACCTCTGACTTAAGAAACCACCTACGCACCCTTTACGCCCAGTAATTCCGGATAACGCTAGCCCCCTACGTATTACCGCGGCTGCTGGCACTATC
+
CGGFGGGGGGGGGGGGGGGGGGGGGGGGGGGGGGGGGGGGGGGGECGGGGDDGFGGGGGDGFGEDGGGGGGGGGGGGCGGGGGEGGGGGGGGGGGGFGGGFGGGGGGGGGGGGGGGGGGGGGGGG@GGGGGGGGGFFGEFGGGGGGGGGGGGGGGGGGGFGF>EGGCFGGGGGGGGFFDGGGGGGDGGGGECGCEFGGGEGGGGGGFGCFFCFCDFGA7>FC>FGGFFFFFFFFFFGFFFFGGGBDGGFFACFFFFFF>DEFD@@?>FFFFFFF?FF?F?BAA19>;>BF??:(324####
@M06045:235:000000000-JCY5N:1:1101:13236:3444 2:N:0:TACAGC
AGTCAAGGACTACAGGGGTTTCTAATCCTGTTCGCTCCCCACGCTTTCGAGCCTCAGCGTCAGTTACAGTCCAGAAAGCCGCCTTCGCCACTGGTGTTCTTCCTAATCTCTACGCATTTCACCGCTACACTAGGAATTCCGCTTTCCCCTCCTGTACTCTAGACTTCCAGTTTGGAATGCAGCACCCAGGTTAAGCCCGGGTATTTCACATCCCACTTAAAAATCCGCCTACGCTCCCTTTACGCCCAGTAAATCCGGACAACGCTTGCCACCTACGTATTACCGCGGCTGCTGGCCAGGG
+
CGGGGGGGGGGGGGGGGGGCGGGGGGGGGGGGGGGGGGGGGGGGGGGGGGFFGEFGGGGGGGGGGGGFGGGGGGAFGFFGGGGGGGCGGEFGGGGGGDFGGGGGGDFGFGGGGGGGFFFGGGGGGG7FGGAGGF@FGGGGGGGGFECFFDEEFFFGGGGGFA9EGGGGGGGGFCEFGF:997DFFG68FGFB9CCFFFEDCE>C:CGFGGGGD*8?FFGGCGD*?CEF>EFDF3)8>FFFF7+*:):8A8FG=:6F9D3>F((-9:15@FBF<F::08)62AB<(326319B?:284####
@M06045:235:000000000-JCY5N:1:1101:24529:3459 2:N:0:TACAGC
AGTCAAGGACTACAGGGGTTTCTAATCCTGTTTGCTCCCCACGCTTTCGCTCCTCAGCGTCAGTTACAGACCAGAGAGTCGCCTTCGCCACTGGTGTTCCTACACATCTCTACGCATTTCACCGCTACACGTGGAATTCCACTCTCCTCTTCTGTACTCAAGTCCTCCAGTTTCCAATGACCGCTTACGGTTAAGCCGCAAGATTTCACATCAGACTTAGAAGAACGCCGGCGAGCCCTTCACGCCCCATAATTCCGGACAACGCTTGCCACCTACGTATTACCGCGGCTGCTTGCCGTCG
+
CGGGGGGGDFGDEF<FCCB:FE9FCCE@FGFFF<AC9FCF<FFGGGCFEG7<FCF<FDEGGCGCEFGGG9E76C@ECCEE:F7FGE,?,?B@F85CFEDD5,A?,,,,:A9FCFE>CGGA,A?7FFCFGF+6AFFF=BGDFGD8,@DGCGA,3,7@D;DD?FEE,3>DG,@@,@AEFG8AEGGGGC>FC>:CEEF>CEE**=DEF,,=:=CCCFFFF=C:+=:*;855?)(2AD3)20)7)79C)*)).00*9@9*5)0((816(44))9)86:00(8?A05-9(42((321:),4(####
@M06045:235:000000000-JCY5N:1:1101:25759:3467 2:N:0:TACAGC
AGTCAAGGACTACAAGGGTTTCTAATCCTGTTCGCTCCCCACACTTTCGCTCCTCAGCGTCAGGTAATGCCCAGAGAACCGCCTTCGCCACCGGTGTTCCTCCTGATATCTGCGCATTTCACCGCTACACCAGGAATTCCGTTCTCCCCTGCATACCTCTAGTCTGCCCGTATCGAAAGCAAGCCAGGGGTTAAGCACCTGGTTTTCACTCCCGACGCGACAAACCGCCTACGAGCCCTTTACGCCCAATAATTCCGGACAACGCTCGCACCCTACGTATTAACGCTGCCGCTGTCCTAGG
+
CFGGGGGDFGGGGGGGGGGGGGGGGGGGFGGGG>FFGGGGCFGGGGGG7FFGGFFGFFGGGGGGGFFFFEGGGFFCFGGGGGGGGG@FGGGG:FF7FEEF9FGGGCFGGGGFG:CG7:FGGGGGGF+FGGFFEFFGGGGGG6DD8EEF6DFFGGGFGGGGGDFGGGFGGGGGEF6BGGCFGGCFGFG**5>85EGGGFFEGGECECEFG?CGGD4B)5):5)8<GFE3<E<?>B3>D@75):CDEG<35)):6947,87((((,1((.)),3<B?0((5.()).((402(((-4(5.####
@M06045:235:000000000-JCY5N:1:1101:13111:3470 2:N:0:TACAGC
AGTCAAGGACTACACGGGTTTCTAATCCCGTTTGCTCCCCTAGCTTTCGCGCCTCAGCGTCAAGAACAGGCCAGGTAGTCGCCTTCGCCACTGGTGTTCCTCCCGATATCTACGCATTTCACCACTACACCGGAAATTCCACTTCCCTCTACTCTACTCTAGCTTAATAGTTTTGAATGCAGTTCCCAGGTTAAGCCCGGGGATTTCACACCCAACTTGTTAAACCACCTACGTGCGCTTTACGCCCAGTAATTCCGATTAACGCTTGCACACTCTGTATTACCGCGGCTGCTGGCCCGGA
+
CGGFGGFFFGGGGGGGEGGF,EFFGGGFFGFGGFGGGG@FGGFGAFGGDDFEFGGGGCCFGGGGAFFGGGC:<FCGGFFGEG7FFFDCF@CFDFA8FFGEGGGGGG+CFGFEFGEFF:FEFFFGGGGGGG<FC@F:FGFD9>F9FFFDD,>DDF;EGGGGGGGGDFGEDFFEFG6CCAFGGGGG7>DCFGGFE9@CCF5*?E*;EG?C+=DGDCF>GFG7C++17CFF:4(6:;5>3=3:F7;:DG7349=068<?:D@(0<9:B:B5)*3)4(29>4)6)))-,((-13;0))((.####
@M06045:235:000000000-JCY5N:1:1101:24112:3498 2:N:0:TACAGC
AGTCAAGGACTACTAGGGTTTCTAATCCTGTTTGCTCCCCACGCTTTCGTGCATGAGCGTCAGTGCAGGCCCAGGGGATTGCCTTCGCCATCGGTGTTCCTCCGCATATCTACGCATTTCACTGCTACACGCGGAATTCCATCCCCCTCTGCCGCACTCCAGCGATGCAGTCACAAATGCAGTTCCCAGGTTAAGCCCGGGGATTTCACACCTGTCTTACATCACCGCCTGCGCACGCTTTACGCCCAGTAATTCCGATTAACGCTTGCACCCTACGTATTACCGCGGCTGCTGGCCTATG
+
CGGGGGGGGGGGGGGGGGFDBGGGGGGGGGGGGGGGGGGGCGGGGGGFGGFGFGGGGGGGGGGGGGGFGGGGGGGGGGGGFGGGGGGGGGDGEGGEGGGGFGGGGGGGFGGGGGGGGEGCGGGFGGGFGGCCGGFGGGGGGGGGGGEGGGFGGEGEEDCCGFGEGFDGGGGGFGGGGGFDF,EGGGGGGGGGE9DDFGGGDDCECFFGGGFDF;;=>F7CGGGGFF3ADFFFFFDFC>>>>GGGB<77576CF4:F:BE?F<4218:FFF??B2:2314<?)6>011(,(,4:)22(####
@M06045:235:000000000-JCY5N:1:1101:10329:3506 2:N:0:TACAGC
AGTCAAGGACTACCAGGGTTTCTAATCCTGTTCGCTCCCCACGCTTTCGCTCCTCAGCGTCAGTATCGGCCCAGAGACCCGCCTTCGCCACCGGTGTTCCTCCTGATATCTGCGCATTTCACCGCTACACCAGGAATTCCAGTCTCCCCTACCGAACTCTAGCCTGCCCGTATCGAATGCAATGTCAGAGTTGAGCCCTGAGATTTCACATTCGACGCGACAAGCCGCCTACGAGCTCTTTACGCCCAATAAATCCGGACAACGCTCGCGCCCTACGTCTTACCGCGGCTGCTGGCCTCTT
+
CGGGGGGGGGGGGGGGGGGGGGGGGGGGGGGGGGGGGGGGGGGGFGGGGGGGGGGGGGGGGGGGGFGGGGGGGGGGGGGGGGGGGGGGGGGGGGGGGGGGGGGGGGGGGGGGGGGGGGGGGGGGGGGGGGGGGGGGGGGGGGGGGGGGGGGGGGGDEGGGGEGGGFGGGGG>CFEGFGGGGGDFEGFE9DFGGGFGGGGGGGCFFGGGGEFGG8CBC><DDGGGGGFBFFFFFFBFGFFF?**9BGGD)5)>66492>)-,4:9>3:DD319BB:2,8:1:42441(-9(((4)41.####
@M06045:235:000000000-JCY5N:1:1101:14168:3518 2:N:0:TACAGC
AGTCAAGGACTACAAGGGTTTCTAATCCTGTTCGCTCCCCATGCTTTCGCTCCTCAGCGTCAGTACCGGCCCAGAGCATCGCCTTCGCTACTGGTGTTCCTTGTGATATCTGCGCATTTCACCGCTACACCAGGAATTCCACTCGCCTCTTCCGTACTCAAGCCCGACCGTATCCACAGGCATCCGAGGGTTGAGCCCCCGACTTTCACAGCGGACTTACCGAACCGCCTACACGCGCTTGTCGCCCAATGATTCCGGACACCGCTCGCCCCCTACGTTTTACCGCGGCTGCTGGCCAACA
+
8CFCDFGFCE@FG8@FFEFGEGFFFEGGGCGEFFD:CEDGF,6EFGGFEG>FGFCADFFCGGEGFFDG>@@+,6CC@,EF@FCGGCFG@=F<AAFCFC,?<95B,5CEG?F<FEEEGGFDGGGFFFFGFGFGGE78E?EFGD,@=EG+6>,8D6DFG+@;8@=3@E+>+>+*,573@,,5*@?DGB88C*BBBFCF6:*44*=CEC++3+:<5<CA<8++;*7CGD:)556:6?)8)))0)**1>CC*7)0C@1.*53<((,3311(7378,.((48(((-)5<(32712,8).(2(####
@M06045:235:000000000-JCY5N:1:1101:20020:3547 2:N:0:TACAGC
AGTCAAGGACTACTGGGGTTTCTAATCCTGTTCGCTCCCCATGCTTTCGCTCCTCAGCGTCAGTTAATGCCCAGAGACCTGCCTTCGCCATCGGTGTTCCTCCTGATATCTGCGCATTTCACCGCTACACCAGGAATTCCAGTCTCCCCTACATCACTCTAGTCTGCCCGTACCCACCGCAGATCCGGAGTTGAGCCCCGGACTTTCACGGCAGACGCGACAAACCGCCTACGAGCTCTTTACGCCCAATAATTCCGGAAAACCCCTGCCCCCTACGTATTACCGCGGCCGCTGGCCCGGT
+
CGGGGGGGGGGGGFGGGGGGGGGGGGGGGFGGGDGCFGGGGGGGGGGGED@FDFGGGGGGGGGGGGGGGGGGGG8FFGGGGGGGGGGGGGGGGG@EFFGGGGGGFGGGFGGGDGGG+@FAFGCFF=:CFG?FECFGGGGGGFBFFGG,>DGGGGGGGGGFGFEFGGGGGCEEGGGGGGDCE6>@FFFCGDBFEFDGFCCC>C8EEG7,B/?C7?CFC><DC<<DCD>3<>?BBF5><F?4@FC3@<CGFF:7475F75B((42(((4>4)4<BB::12).2<4>?>0(7((3((3,.####
@M06045:235:000000000-JCY5N:1:1101:12162:3548 2:N:0:TACAGC
AGTCAAGGACTACTCGGGTTTCTAATCCCGTTCGCTCCCCGCGCCTTCGCGCCTCAGCGTCAGGTCAGGTCCAGGCGGCCGCCTTCGCCACTGGTGTTCCTCCGGATCTCTACGCATTTCACCACTACACCCGGAATTCCACCGCCCTCTCCCTGCCTCCAGCCCGACCATCACGACGGACCCTCCCCCGTTAAGCGGGGGGCTTTCACCGCCGATGTTGCGGGCCGCCTGCGTGCGCTTTACGCCCAGTAATTCCGGACAACCCTCGGACCCTACGTGTTACCGCCGCTGCTGGCCAGCC
+
CGGGGGGGGGGGGDEGGGAFFCAFGFCGGGEGF@C@CGGG@E:@FGGGDF+@FBFCFGCCF,BFGEFDFGCFFFGFGEGGCGGEGA=FGEEFFGF,BFEGDFGE7FEGFGFGGC>:C@FDCFGDBF<FEGGGGGEFGGCGA9FEG:CBF8:DGFFDF>:DF>8FEGGGGEEF9@EGGGG8CEC**=EEGE*A*;::/*:8EG=EFGGCCF57D3)><5**2)9CC9))8)31)))0/885@CG557C55?FDBB297559(38(,2::@B>BF(.:(4:(2<492((-,3(().44.####
@M06045:235:000000000-JCY5N:1:1101:14690:3608 2:N:0:TACAGC
AGTCAAGGACTACTAGGGTTTCTAATCCCGTTTGCTCCCCTGGCTTTCGCGCCTCAGCGTCAGTGTCAGCCTAGCAACCCGTCTTCACCTCAGGTATTCCTCTTGATATCTACGCATTTCACCGCTACACCAAGAATTCTGATTGCCCCTTCTGCACTCTAGCACAGCAGTATCAGTTGGCCGTTCCGAGTTAAGCTCGGAGATTTCACAACTGACTTACCACGCCGCCTACGCGCCCTTTACGCCCAGTAAATCCGAACAACGCTTGGTCCCTACGGATTACCGCGGCTGCTGGCCTCAT
+
CGGGGGGGGGGGGGGGGGFGGGGGGGGGGGGGGGGGGGGGGGGGFGGGGGGGGGGGGGGGGGGGGGGGGGGGGGGGGGGGGGGGGGGGGGGFGGGFFGGGGGGGGGCFGGGGGGGGGGGGGGGGGGGGGGGGGGGGGGGGCFFGGCGGGFGGGGGGGFGGGFDGGFGGCGGGGGGGGGGGGGGGGGGDDEGCEFGG7DE58CEFGGFGFGFGGGFFGFCCFGC/*3?ABEFBE5))/8>FFD>3>CCDFFFGF=4)-5>F9<<69::>DF9>(34(2((-:?<61-(4096148(((####
@M06045:235:000000000-JCY5N:1:1101:17819:3613 2:N:0:TACAGC
AGTCAAGGACTACCAGGGTATCTAATCCTGTTCGCTCCCCACGCTTTCGCGTCTCAGCGTCAGTACCGTACTAGAGAGCCGCCTTAGCCACGGGTGTTCTTCCTGATATCTGCGCATTTCACCGCTACACCAGGAATTCCACTCTCCTCTTCCGGACTCTAGCTAGGGGGTTTGCATCGGCGTCTCGAGGTTGAGCCTCGAGTTTTCACAACGGACTTACCCAGCCGCCCACAGTCCCTTTACGCCCAATAAATCCGGACAACGCTTCCCCCTTACGTATTACCGCGGTTGCGGACGATGG
+
C@FCFFFGGGGGGG,CCDGF,CFFCFFDCECE@BE@<E<FF:+CCGGF@CCC@FC@FGDG@EDGDC<FCFCFGFDFAFCGGGEGGGGFDFGGGGGGGEGDG,?FECAEC,5A<@FG=FFCG<A:>ECFFF,:6CFEFDAFGFFFD,@EEC9EACCE++@9,,,,>@F88BC@:*?F;FEGGECECC,8:B;8C89+050/*=0:+@EFFG48)>>A)6:+>07/*18<3)-27)*1*)**/2:*8/7<>)9*=F<773;9B0:;9<()07(((.453:2)(--)--40((341(,((####
@M06045:235:000000000-JCY5N:1:1101:12949:3684 2:N:0:TACAGC
AGTCAAGGACTACTAGGGTATCTAATCCTGTTTGCTCCCCACGCTTTCGCACCTCAGCGTCAATATGTGTCCAGTAAGTCGCCTTCGCCACTGGTGTTCTTCCGAATATCTACGAATTTCACCTCTACACTCGGAATTCCACTTACCTCTCCACAATTCTAGCGATGCAGTCTTAAAGGCAATTCCGGAGTTGAGCCCCGGGCTTTCACCTCTAACTTACAAAGCCGCCTACGTGCGCTTTACGCCCAGTAATTCCGAACAACGCTAGCCCCCCCCGTATTACCCGTGCTGCTGGCCGGAC
+
CGFGGGGGGGGGGGGGGGGGGGGGGGGGFG<FFFGGGGGGDFEGDEGGG>@FG8FFFFFGG7FEFGGCAFGFCGGGGGGGGGGDGG?EG:BFFG<<BCFGG<FGG7BFGGGGFDGFFFGGFEFFFCFG9B<EEEFGFDFG9EGGGGGDE=EF,DEGGGG9ECFGGDCGF9FC;E;EADEFCEFGGGGG6:3D,,,6@6:>EGGEGC?C9CC>CFCFGFFF7:89CC??>5=-);5A3A3>FCC*08DCF41CFA.+()042:0(3,-7?F::B(6>((,8B94<(((--,.42:0,4####
@M06045:235:000000000-JCY5N:1:1101:21808:3761 2:N:0:TACAGC
AGTCAAGGACTACTAGGGTTTCTAATCCTGTTCGCTACCCGCGCTTTCGTGCCTCAGCGTCAGTCGCCGGCCAGTACAATGCCTTCGCTATCGGTGTTCCTTATGGTATCTATGCATTTCACCGCTACACCATAAATTCCATGTACCCCGCCGGCACTCAAGCCCCCCAGTATCAACGGCAATTTTATGGTTGAGCCACAAACTTTCACCGCCGACTTAAGGGGCCGCATACGTACCCTTTAAACCCAATAAATCCGGACAACGCTCGCACCCTCCGTATTACCGAGGCTGCTGGCCTAGT
+
<EC@FECC@F<CFAEGFFGGECF@<ECEFFFF,,@FEE@F767C:FGF:F<BCCFEFCCF7F@E9BC@@F=C:,CFAAFFAF=,??DFCG7CFCB:+B<AFG9FDCFFFGFGGCAFECGGGGGC:FFGGFGFFC?E@AFFFFFGGFAF+B688+58@78D,>B5D*@BEEEE,D,?D:EGGEFF?F9F;FFC*6,:EFFFCFCGGFFGGGD3CD5>)8:CG=FG))0<)),4>*671=*.<:>C*9<D@)9>@F)6(7)(((.(70-)07(41(3--((4:BB2,(,4(4:128:0(####
@M06045:235:000000000-JCY5N:1:1101:19379:3768 2:N:0:TACAGC
AGTCAAGGACTACTGGGGTATCTAATCCCGTTTGCTCCCCTGGCTTTCGCGCATCAGCGTCAATACCGGTCCAGGATGCCGCCTTCGCCACCGGTGTTCCTCCAGATATCTACGCATTTCACCGCTACACCTGGAATTCCACATCCCTCTCCCGGATTCGAGCCCACCAGTATCGGACGCAGTTCCCCGGTTGAGCCGAGGGATTTCACGTCCGACTTAGTAGGCCGCCTACGCGCCCTTTACGCCCAGTAATTCCGAACCACGCTAGCCCCCCCCGTATTACCGCGGCCGCTGGCCCGTC
+
CGGGGGGGGGGGGGGGGGGGGGGGGGGGGGGGGGGGGGGGGGGGGGGGGGDGGGGGGFGGGGGGGGGGGGGGGGGGFGGGGGGGGGGGGGGGGGGGGGGGFGGGGGGGGGGGGGGGGGGGGGGGGGDFGGGDGGGGGGGGCGGGGGGGGFGGGGDGGEGGGGGGGGGGGGGGAFGGDGGGGGCGGGGGGGCGEGFGGGGGGGGGGGGFGGGCGGGFGDGCFFCFGFFFFF?B377>DB:F@CF*<DGGFFF7=6<?:331(4?116(7?F??FFBF(-,4?:>A?F049((-40((.####
@M06045:235:000000000-JCY5N:1:1101:22100:3773 2:N:0:TACAGC
AGTCAAGGACTACCAGGGTATCTAATCCTGTTTGCTCCCCACGCTTTCGCACCTCAGCGTCAATATGTGTCCAGTAAGTCGCCTTCGCCACTGGTGTTCTTCCGAATATCTACGAATTTCACCTCTACACTCGGAATTCCACTTACCTCTCCACAATTCTAGCGATGCAGTCTTAAAGGCAATTCCGGAGTTGAGCCCCGGGCTTTCACCTCTAACTTACAAAGCCGCCTACGTTCGCTTTACGCCCAGTACTTCCGAACAACGCTAGCCCCCTCCGTATTACCGCGGCTGCTGGGCCTCA
+
CGFGGGGGGGGGGGDGGGGGGGGGGGGGGGGGGGGFGGGGGGGGGGGGGGGGGGGGGGGGGGGGGFGCGFGGGGFGFGFGGGGGGGGGGGGGGGGFEGGGDFGGGEGGGGGGGGGGGGGGGGGGGGGGGGEFFGGCFGGGGFGEGGGGGGCGGG?FGGGFGGGDGGGGDFECGAGGGGGGGGFGGGGGDCEFGCCFGGGG*::EGCF?FG*;CCGFGFGCGGG8CG5A>E@F>A)8*:>FFGGGFGDGFFF++:?A7EF9BBF96(,<@F1?B6(--12:2<5662(,31614)((.####
@M06045:235:000000000-JCY5N:1:1101:15243:3786 2:N:0:TACAGC
AGTCAAGGACTACCAGGGTTTCTAATCCTGTTCGCTCCCCACGCTTTCGCTCCTCAGCGTCAGTAATGGCCCAGAGATCCGCCTTCGCCACCGGTGTTCCTCCTGATATCTGCGCATTTCACCGCTACACCAGGAATTCCGATCTCCCCTACCACACTCTAGCTAGCCCGTATCGGACGCAGTTCCCAGGTTGAGCCTGGGGATTTCACGTCCGACTGGTTTGGCCGCCTACGAGCCCTTTACGCCCATTAATTCCGAACACCGCTTGCCCCCCCCGTATTACAGCGGCTGCTGGCCCGTT
+
C;FFCEEF@8CEFGGGGGEG:FEGFCFGGFFFFGGGGGC7E:@@BCFFG7FF:8FGGFEGGGGF9A<FDE8FGGGF8,,:@<F=?F7=BFGFDC8=B,C?F?EFGCGE5?<5,@F+?@EEFG<+8==FDFGGGDF8FFFC@CEEFEAF>DFFFGFGGFGGCGFEFDFCGGGEF:@*:@5@5CCCGGGFF*?DGG:,,BFC=*=7CFGGG=DDDCDA5)*+;;C9C05>A@FF3;)8).7;4?:75975)*909/6?8:>9;(344;,5>?B:((479(,(.-6),491>B6())43(####
@M06045:235:000000000-JCY5N:1:1101:16036:3834 2:N:0:TACAGC
AGTCAAGGACTACAAGGGTATCTAATCCTGTTTGCTCCCCACGCTTTCGCGCCTCAGCGTCAGTAATGAGCCAGTATGTCGCCTTCGCCACTTGTGTTCTTCCGAATATCTACGAATTTCACCTCTACACTCGGAGTTCCACATACCTCTCTCACACTCAAGACACCCAGTATCAAACGCAGTTCCAGAGTTCAGCTCTGGTATTTCCACCCTGACTTAAATGTCCGCCTACGCTCCCTTTCCGCCCAGTCATTCCAACCCACGCCAGCTCCCTTCGTCGTACCGCGCCTGCTTGCCCAGT
+
CCECFGG8CFECC<@EFCGGFC@C,,CEGGEFFEFCFFGGCF:C6,:F7CECF66EEAFG7:@FFGFGCFF@@FC,@,C<EF@@B<,,=:FG,6CCFBFA<EF,F,FF<,9CDF@EE@5?F<,AAE<?FF944?7F?<FDFF8E=DD=F9EFGF;483,8>F9@=@DE+,7=7@A>>,+@==;9<EF,@,73,>AC7@D9E7D::;:,+,*3**4?+==87@C9:+/34@)7;E)//:)86+;:)2):)A*2+3/;)1/(((/:0(()0).:1:)114((-4320(-((((.(.),(####
@M06045:235:000000000-JCY5N:1:1101:5365:3849 2:N:0:TACAGC
AGTCAAGGACTACCAGGGTTTCTAATCCCGTTTGCTCCCCTAGCTTTCGCGCCTCAGCGTCAAGAACAGGCCAGGTAGTCGCCTTCGCCACTGGTGTTCCTCCCGATATCTACGCATTTCACCACTACACCGGGAATTCCACTACCCTCTCCTGCCTTCGAGTCGATCAGTATCGCGTGACCCTCCCCAGTTGAGCCGGGGGCTTTCACACGCGACTTGAACGACCGCCTGCGCGCTCTTTACGCCCAGTAAATCCGGACAACTCTCGCCACCTACGTATTACCGCGGATGCTGGCCTGGG
+
CGGGGGGGGGGGGGGGGGGGGGGDEFGFGGGGGGGGGGGDGGFGGGGFGGGGD,CFGGGGGGGFGGGGGGGGGGGGGGGGGGGGGGGEGGGFFGGGGGGGGGGGGCGEGGFGGGGGCEGDGGGGGGGGGFGGGCCFGGGGGDEGFD,DFFGGGFFGGGG=DFGG6EEFGGG9DGECGGGGGA@FGD5BFGG;>CEGGGGDGEEECFC77@C>C7C5C5CDF<7D33>>@DFFF>EE3;@?4*7<DD3C5)/:@?669>599?F)34)7B>?<8<?FB?<<(-648310-(,3-.(-(####
@M06045:235:000000000-JCY5N:1:1101:7790:3874 2:N:0:TACAGC
AGTCAAGGACTACTGGGGTTTCTAATCCTGTTTGCTCCCCACGCTTTCGCACCTCAGCGTCAGTATGTTCCCAGATCGCCGCCTTCGCCACTGGTGTTCCTCCCGATATCTACGAATTTCACCTCTACACCGGGAATTCCGCGATCCTCTTAACTACTCAAGCTCAGCAGTTTTGGATGCACTTCCTTGGTTAAGCCGAGGGCTTTCACATCCAACTTGCTAAGCCGCCTACGTTCGCTTTACGCCCAATAATTCCGAGCAACGTTTGCACCCTTCGTATTACCGCGGCTGCTGGCCAAGA
+
CGGGGGGGGGGGGGGGGGGGGGGGGGGGGGGGGGGGGGGGGGGGGGGGGGEGG@FFGGGGGGGGGGGFCGGGGFGGGGGGGGGGGGFGGGGGGGGFFGGGFGGGGGGGGGGGGGDGGGGGGGGGGGGGGGGGGG>:FFFGGGGDGGDFGGGGGGGGGGGGG9DFGGGGGDGGGGDDFGCFGGDFFGFGGFEFGF?FCG*8::CGGGGGFGGGCGGFGA>FGGFFDGFFFE<DFF)5>@DFFFGGFGD35467=?2FBEE>BFFB?B?@?FBFFF7?<B::():41;02(4112)463####
@M06045:235:000000000-JCY5N:1:1101:16972:3923 2:N:0:TACAGC
AGTCAAGGACTACCCGGGTTTCTAATCCTGTTTGCTCCCCACGCTTTCGCACCTCAGCGTCAGATCTGGACCAGTTAGCCGCCTTCGCCACTGGTGTTCTTCCCAATATCTACGAATTTCACCTCTACACTGGGAATTCCACTAACCTCTTCCAGCCTCAAGGTCGCCAGTATCAAAGGCAGTTCCGGAGTTGAGCTCCGGGATTTCACCCCTGACTTAACGACCCGCCTACGTGCGCTTTACGCCCAGTAAATCCGAACAACGCTAGCCCCCTTCGTATTACCGCGGCTGCTGGCCAGTA
+
CGGGGGGGGGGGGGGGGGGGGGGGGGGGGGGGGGGGGGGGGGGGGGGGGGGGGGGGGGGGGGGGFGGGGGGGGGGGGGGGGGGGGGGGGGGGGGGGGGGGGGGGGFGGGGGGGGGGFGGGGGGGGGGGGGGGGGFGGGGGGGGCGGGGGGGGFGGGGGG8DGFGGGGGGGGGFFGEGGEGGGGEFGGGGGGGGFGGGGGGGGGEGGGFGGGGGGGFGFGCGGCDGGFFFF08DFFFGFFFFGGGFDGDF?FCFFFFFFFFFFFB>:?EFF?6>9:???<7?<AF0,,4>6(-:::6,####
@M06045:235:000000000-JCY5N:1:1101:21569:3938 2:N:0:TACAGC
AGTCAAGGACTACCAGGGTTTCTAATCCTGTTTGCTCCCCACGCTTTCGCTCCTCAGCGTCAGTTACAGACCAGAGAGTCGCCTTCGCCACTGGTGTTCCTCCACATCTCTACGCATTTCACCGCTACACGTGGAATTCCACTCTCCTCTTCTGTACTCAAGTCCTCCAGTTTCCAATGACCGCTTACGGTTAAGCCGCAAGATTTCACATCAGACTTAGAAGACCGCCTGCGAGCCCTTTAGGCCCAATAATTCCGGACAACGCTTGCAACATACGCATTACCGCGGCTGCGGGCCGCGG
+
CGECFGGFGCAGGGGGGGGGGGGFFGCFGGGFGGGGGG@BFCGGCGCGDFGFF,EFGGEFGGEEACGFFFGGGGFED@FGGGGGEFGGEEGGGG?8FGG99FFFGD5,C9?F9FE7=FGGF9E7CG7@EGGGFEFECFEFGGG84=DA@FGA=EFGGFFFDGGGG9FD8DEF98,@==D9DFE>E68DF>E>B9;@D558CDFCEFC@7:9C7**?CFDGCFFGGGE)8561>D>55>F;;@+222/8>4A:@B66:3)7>FB>F13>>*)5(44<(,(((.<4:>>F9(,4(,(4(####
@M06045:235:000000000-JCY5N:1:1101:9331:3969 2:N:0:TACAGC
AGTCAAGGACTACCCGGGTATCTAATCCTGTTTGCTCCCCACGCTTTCGCGCCTCAGTGTCAGTTACAGACCAGGAAGCCGCCTTCGCCACTGGTGTTCCTCCATATCTCTACGCATTTCACCGCTACACATGGAATTCCACTTCCCTCTTCTGCACTCAAGTCGACCAGTTTCCAATGACCCTCCACGGTTAAGCCGTGGGCTTTCACATCAGACTTAATCAACCACCTGCGCCCTCTTTACGCCCAATAATTCCGGATAACGCTCGCCACCTACGTATTACCGCGGCTGCTGGCCATCG
+
CGGGGGGGGGGGGGGGGGGGGGGGGGGGGGGGGGGGGGGGGGGGGGGGGGGGGFFGGGGFGGGFGGFGGGGGDGGGGGGGGGGGGGDGGGGGGGGGGGGGGGGGGGGGEFGGGGGGGGGGGGGGGGGGGGGFFGGGGGGGFFFEGGBBFGGGGFGFGFF889@DEEGGGGD9CEFGGFFGGGG6EGCFGGGGGGGGFGG*@CFCFF7:FGC4:D4ADF7D@8:FGC?>DFF@5:):)8AFA:77DGGGF4FFFF<B0>3:?FB06((757<<:138(.463)6<?FF6>>06:7((.####
@M06045:235:000000000-JCY5N:1:1101:7917:4029 2:N:0:TACAGC
AGTCAAGGACTACAAGGGTATCTAATCCTGTTTGCTCCCCACGCTTTCGCGCCTCAGCGTCAGATCCGGACCAGTAAGCCGCCTTCGCCACTGGTGTTCTTGCGAATATCTACGAATTTCACCTCTACACTCGCAGTTCCACTTACCTCTTCCGGTCTCAAGCCATGCAGTATCGAAGGCAATTCTGTGGTTTAGCCACAGGCTTTCACCCCCGACTTACAAAGCCGCCTACGCGCCCTTTACCCCCAGTGATTCCGAACAACGCGAGCCCCCTTCGTATTCCCGCGGCTGCTGGCCGTAA
+
CGGGGGGGFGGGGGGGG;FGGDGGFFGGEGGGFGGCGGGGGGDGGGGGGGGGGC7FGGDFEEGGGGGGGGGGGGGGDFGGGGGGCFFGDGGFGGGGGGGGDFGGGGGF<<FGGGDGGGGGGGFFGGGGGGCGFGG:FEGGGC=BEGGFCGGGG>BC88AEEEFC8FCGGGGCGGECFGDDFEGGFGGCCFGF,3@;DCGFEFGCGGECF9@DCDD>1:::CG4*C05.5A;;EF:DC585:>**)99DFFFDF?D*:>B>FFF>((-53@6?>3(4(.4<?)62(43,((4:B0,(.####
@M06045:235:000000000-JCY5N:1:1101:17095:4046 2:N:0:TACAGC
AGTCAAGGACTACAAGGGTATCTAATCCCATTCGCTCCCCTAGCTTTCGTCTCTCAGTGTCAGTGTCGGCCCAGCAGAGTGCTTTCGCCGTTGGTGTTCTTTCCGATCTCTACGCATTTCACCGCTCCACCGGAAATTCCCTCTGCCCCTACCGTACTCCAGCTTGGTAGTTTCCACCGCCTGTCCAGAGTTGAGCCCTGGGATTTGACGGCGGACTTAAAAAGCCACCTACAGACGCTTTACGCCCAATCATTCCGGATAACGCTTGCATCCTCTGTATTACCGCGGCTGCTGGCCCAAT
+
CGGGGGGGGGGGGGGGGGGGGGGGGGGGGGGGGFGGGGGGGGGGGGGGGGGGGGGGGFGGGGGGGGGGGGGGGGGGGGGGGGGGGGGGGGGGGGGGGGGGGGGGGFGGFGGGGGGGGGGGGGGGGGGGFGGGGGGGGEGGGGGECFFGFGGGGGGGDFGGGGGGGGGGGGGGGGFGGGEGGGGGF6EG,DFGFGFFGG?5DFFGFF7BFCGG5D)8<6DFDGCGGGFAFF;8AAFFDE@EFFGDDG<5>@@<FF<FF3>??AF6(4<FFFA48?F)))-.4<A)((,19>>0).(((####
@M06045:235:000000000-JCY5N:1:1101:24764:4064 2:N:0:TACAGC
AGTCAAGGACTACTGGGGTATCTAATCCTGTTTGCTCCCCTAGCTTTCGCGCCTCAGCGTCAGTTGTGGTCCAGTGCGCCGCTTTCGCCACAGGTGTTCCTCCCGATATCTACGCATTTCACCGCTACACCGGGAATTCCACGCACCTCTCCCACACTCCAGCACGGCAGTTTCGCCTGCAAGCTCCCAGTTGAGCCAGGAGATTTCACAGGTGACTTACCGAACCGCCTACGCGCCCTTTACGCCCAATAAATCCGAACAACGCTCCCACCCTCCGTATTACCGCGGCTACTGGCCGCTG
+
CGGGGGGGGGGGGGGGGGGGGGGGFGGGGGGGGGGGCFGGGGGGGGGGGGGCFEGGGGGGGGGGGGGGGGGGGGGFGGEGGGGGGGGGECGGGGFFGGGGGGGGGECG7FF9FGE:B?FDFGGGGGGGFGEEGGGEG@FGGEGGEGGF?EDGDFGDGGFCFFGGG>EGCEFF9EGE8:DGFDE:D?,:BEGGDGGGFGGF=EDGGGGGFGGG7<7FG+CGG5*))28B)8:B>>>3<5>?)2:7@CD:))):*0)0,)041(.7B2:)752:(3((((,.,6<4,-7,(,((,)742####
@M06045:235:000000000-JCY5N:1:1101:6389:4105 2:N:0:TACAGC
AGTCAAGGACTACCGGGGTTTCTAATCCTGTTTGCTCCCCACGCTTTCGTGCCTCAGTGTCAGTGTTGGCCCAGGTGGCCGCCTTCGCCACGGATGTTCCTCCCGATCTCTACGCATTTCACTGCTACACCGGGGATTCCGCCACCCTCTACCACACTCTAGTTGCCCATTTTCCATCGCATTTCCCAGGTTGAGCCCAGGGCTTTCACGACAGACTTAAACAACCACCTACGCACGCTTGACGCCCCGTAATTCCGAGTCACGCTTTCACCCTTCGTATTACCGCGGCGGCTGACCCTTC
+
CEECAA,E8FFFGGGGG:@@C9EFFGG<<,CFEGGCEFGC@E@:F@:F7ECC,CDEC,6C@C<FCF<C@FC7C@F@9CCEGEEG7EFFCFFFGFC:BBFF?F8FF>CFFFGG<+4+6?,@FEFFEFGGGF8FG>+@=DFAEEE7+@E6D,>CCFCFEFD,,;DFE,D,,,3,7:,;,7**@*12>BC,>FC9DCFCF*///**6,,,,=EDCD3*AC1:7+*2>FDA)))/(..:>C:5:)*29>7>).089>FA*55>:(-5((33)/*)).-30((((.).6614((((((-((.####
@M06045:235:000000000-JCY5N:1:1101:14422:4139 2:N:0:TACAGC
AGTCAAGGACTACACGGGTATCTAATCCTGTTTGCTCCCCACGCTTTCGTGCATGAGCGTCAGTGTCAGCCCAGAGACCTGCCTTCGCCATCGGTGTTCCTCCTGATATCTACGCATTTCACTGCTACACCAGGAATTCCAGTCTCCTCTGCCGCACTCCAGCCTTGCAGTCCCAAATGCCATTCCCAGGTTAAGCCCGGGGATTTCACATCTGGCTTACAAAACCGCCTGCGCACGCTTTACGCCCAGTAATTCCGATTAACGCTCGCCCCCTACGTAGTACCGCGGCTGCTGGCCCCGG
+
CGGGGGGGGGGGGGGGGEGGGGGGGGGGFGGGGFGFGGFCGGGGEGGGGGGDGGGGGGGCF@EGGFGGGFGGDEFGGGGGGGGFFFGGGGGGEGGEEEGFFGGGG9FAEFFFFGGGGCFGFGGGGGGGGGGGGGGDGFGGCE@F;EGGGGGGGGGDGCFGGGGG8D=DBDFGGFFGGGFCFFGGF;DFGGGGGDFDGFGD5CE5C=FFGGDGGGGFF66*;CCFGGF>E>@<8:DED)0::FFDA3DDF)/:FF27?)),-5<:((-5<)-706<:??)(--42101;0,2<?)20(####
@M06045:235:000000000-JCY5N:1:1101:16360:4168 2:N:0:TACAGC
AGTCAAGGACTACTAGGGTATCTAATCCTGTTTGCTCCCCACGCTTTCGTGCCTGAGCGTCAGTGTCAGCCCAGGGGGCTGCCTTCGCCATCGGTGTTCCTCCGCATCTCTACGCATTTCACTGCTACACGCGGAATTCCACCCCCCTCTGCCACACTCCAGTTCGCCAGTTTCAACGGCCATTCCCAGGTTGAGCCCGGGGCTTTCACCGCCGACACAACGAACCGCCTGCCCACCCTTTCCGCCCAGTAATTCCGATTACCGCCCGCACCCTACGTATTACCGCGGCTGCTGGCCCTTA
+
CGGGGGGGGGGGGGGGGGGGGGGGGGGGGGGGGFGGGGGGGGEGGEGGGGGGGGGGGGGFGDGGGFGGGGGGGG?EGCGGGGGGGFFGGGGGGGGGEFGGGGGGGGCE<FC9AFDEGGGGGFEFGGGGGGGGCF:CGGAFFGGGGGGGGGDFD6DFG>EFGCGGGGG>8B>?@FGGGGGCECFG7;<C::<B6C6CFG8C=5:CFCE+;C*CC3)))09**)*97C@>:701)5)5*70797:*)><*7<@DFF2@>>5(-))(4(25>79><:8((()).))--4(9>6>F)),44####
@M06045:235:000000000-JCY5N:1:1101:12025:4222 2:N:0:TACAGC
AGTCAAGGACTACACGGGTATCTAATCCTGTTCGCTCCCCACGCTTTCGCTCCTCAGCGTCAGTTACAGACCAGAGAGTCGCCTTCGCCACTGGTGTTCCTCCACATCTCTACGCATTTCACCGCTACACGTGGAATTCCACTCTCCTCTTCTGCACTCAAGTCTCCCAGTTTCCAATGACCGCTTGTGGTTAAGCCACAAGATTTCACATCAGACTTAAGAAACCGCCTGCGAGCCCTTTACGCCCAATAATTCCGGACAACGCTTGCCCCCTACGTATTACCCCGGCTGCTGGCCGTTC
+
CGGGGGGGGGGGGGGGGGGGGGGGGGGGGGGGGGGGGGGGGGGGGFFGGDGGGGGGGGGGGGGGGGGGGGGGGGEGFDGGCCGDFGFGEGGFGGEFFGGG9FFGGGGGAADFGGGGGGGGGFGGGEGGCDFG?FCEEGCFGGGGDFGFFGGGDFGGGFFGFDBDEGGGCFGEGFGCD8>EGGEEEEFGCEGF9E7FGGGG>EDC@CG:7,+ADFCFGFGGFFC66CEBDFFFEF3DGFFFFGDC>CDGFF)C8::@07)((4,41,2556236;::8:?B7A:)(412((,:?:BF4####
@M06045:235:000000000-JCY5N:1:1101:6840:4254 2:N:0:TACAGC
AGTCAAGGACTACCAGGGTTTCTAATCCTGTTTGCTCCCCACGCTTTCGCGCCTCAGCGTCAGTTACAGACCAAAAAGCCGCCTTCGCCACTGGTGTTCCTCCACATCTCTACGCATTTCACCGCTACACGTGGAATTCCGCTTTTCTCTTCTGCACTCAAGTTCCCCAGTTTCCAATGACCCTCCACGGTTGAGCCGTGGGCTTTCACATCAGACTTAAGAAACCGCCTTCGCGCGCTTTACGCCCAATAATTCCGGATAACGCTTGCCACCTACGTATTACCTCGGCTGCTGGCCGCTT
+
CGGGGGGGGGGFGGGGGGGGGGGGGGGGGFGGGGGGGGGGGGGG@EGGEG@FG@EFGGGGGGGGGGGGGGGGGGGGGDGDGGGGGC@EGGDGGGFDGGGGFFGGGGGGGGGGGGGGCFGGGGGGGGGGCGCGFGGFGGGGGGGECEFGGGGGCFGFGC?ECGGGGGGGGGEGGGGG9FFCDD,3@ECDEEDEEEGGGEE:?EDFFGGGGGFGGG48CFGGCGCCGGFBDA04)8.55>7@FGC*7CDDFFFFFFAF?>D6?AF?FF:>FFBF?B7?6.44:AB2)5:244(43)582####
@M06045:235:000000000-JCY5N:1:1101:13058:4264 2:N:0:TACAGC
AGTCAAGGACTACTGGGGTATCTAATCCCGTTCGCTCCCCACGCCTTCGCGCCTCAGCGTCAAGACCAGCCCAGCAGGCCGCCTTCGCCACGGGTGTTCCTCCCGATCTCTACGCATTTCACCACTACACCGGGAATTCCACCTGCCCCTGCTGTCTTCAAGCCCGACAGTCACCAACGACCCTCCCCGGTTGAGCCGGGGGCTTTCACGCCGGTCTTATCGAGCCGCCTGCGCGCGCTTTACGCCCAGTAACTCCGGACAACGCTCGGACCCTACGTATTACCGCGGCTGCTGGCCGAAA
+
CGGGGGGGGGGGGGGGGGGGGGGGGGGGGGGGGGGGGGGGGGGGGGGGGGGGGCFGGGGGGGD@FGGGGFGGGGGGGGGGGGGGGGGGGGGEFGEGGGGGGGGGGGGGGFFGGGGGGGGGGGGDGGGGGGGGGGGGGGGGGFFGGGGGGGGGGGGGGGGEFCFGGGGGGGGGGGGGGGC5EGGFGEGGG*=EGGGGGGGGGGG*:<FCFGGGGD3<D*::CCCFDDEFEFF:BFDFGFFFFGGDBGG37?FCF?AFBFDFF0:>F6<@5>921038??)65::)(4(((-(::)(1.####
@M06045:235:000000000-JCY5N:1:1101:26141:4276 2:N:0:TACAGC
AGTCAAGGACTACAGGGGTTTCTAATCCTGTTCGCTCCCCACGCTTTCGCTCCTCAGCGTCAGTTACTGCCCAGAGGCCCGCCTTCGCCACCGGTGTTCCTCCTGATATCTGCGCATTCCACCGCTACACCAGGAATTCCAGTCTCCCCTCCAGTACTCCAGTCTGCCCGTACCGCCCCCACTCCCACAGTTAAGCTGTGGCATTTCCCGAACAACGCGACAAACCACCTCCGAGCTCTTTCCCCCAATTAATTCGGCCCAACCCTCCCACCCTACGTATTACCCCGCCTCCTGGCCAGCC
+
CCFECDGC8E6,FEGGGGGG7@,EEEFE<CEFC;B:FGG7,@@@CG@E@@@FF,@@<C78@,,CCFF<@FGC8CEC,FG:+@@F7=CF:CB,F==+B?FAAFFG@CE95A<A?7=>F+E,,C=++44@=A<3A=FFF,FD;3CD3>9=>E+@8@>;93@,,:E9>>E>8+@5+@8E***144,58B,,12BEG@<BE:<@FC0A?,,,2*27/C<8/))89C)9DF5F))(.7))0)96B****0C)7)**:60<)())44,-((4(0<)3:1(((,.)6()-6((-(-((,()(.,####
@M06045:235:000000000-JCY5N:1:1101:8645:4296 2:N:0:TACAGC
AGTCAAGGACTACCCGGGTTTCTAATCCTGTTTGCTCCCCACGCTTTCGTGCCTCAGCGTCAGTATCGGGCCAGTGAGCCGCCTTCGCCACTGGTGTTCTTGCGAATATCTACGAATTTCACCTCTACACTCGCAGTTCCACTCACCTCTCCCGAACTCAAGATCCTCAGTATCAAAGGCAGTTCTGGAGTTGAGCTCCAGGATTTCACCCCTGACTTAAAGACCCGCCTACGCACCCTTTACGCCCAGTGATTCCGAGCAACGCTAGCCCCCTGCGTATTACCGCGGCTGCTGGCCACGC
+
CGFGGGGGGCFFFGGGGGGGCGGGGGEFFGGGGGGGGFGGGGGGGGGGGGGGGGGGGGGGGGGGGCFGGGGGGGGGGGGGGGGCGGFEGGGGGG<FCGCGFGGGGGGGFGFGGGGGGGGAFGGEGGGGGGGGGEDEFGGGGGGGGFGE=DEFGGGGDFGGGGGGGGFGGGFG;AFFGG>FGGGGGFFF9DF8;;CG7DCC@FG7:9:CDFGDFGD;7=FGGGGGGCEBE333B35):B88=GFDD8<5F4=DFFA?>3>9918>;04>FFB:37((4-31()-.-19;>0,(.:(8(####
@M06045:235:000000000-JCY5N:1:1101:13886:4297 2:N:0:TACAGC
AGTCAAGGACTACTAGGGTTTCTAATCCTGTTTGCTCCCCACGCTTTCGCGCCTCAGCGTCAGATCCGGACCAGTGAGCCGCCTTCGCCACTGGTGTTCTTGCGAATATCTACGAATTTCACCTCTACACTCGCAGTTCCACTCACCTCTTCCGGTCTCAAGCCAAGCAGTATCGAAGGCAATTCCGTGGCTGAGCCCCGGGCTTTCACCCCCAACTTACTTGGCCGCCTACGCGCCCTTTACGCCCAGTGATTCCGAGCAACGCTAGCCCCCTTCGTATTACCGCGGCTTCTGGCCGCAC
+
CGGGGGGGGGGGGGGGGGGGGGGGGGGGGGGGGGGGGGGGGGGGGGGGGGGGGFEGGGGEGGGFEGGGGGGGGFFCGGGGGGGGGGGGGGGFGGGGGGGGGFFGEC@CFGGFFGGGGGGFGGGGGGGGGGCGFGECFGGGCC,3@>>@DFGGGGGGG6=EGGGGGGGGGDDFBFCDG5EFGGGGGGGGGD*>EGFE8*=CCEGGGF9,=CGDDDDFCFDGGGGCGGA;B)3<))0<DED@?FF*77DGF)*:6=<B>:.4287;6,8>?FFBFF7??1(,(6)<?>F610(3<)5:(####
@M06045:235:000000000-JCY5N:1:1101:26505:4303 2:N:0:TACAGC
AGTCAAGGACTACAAGGGTTTCTAATCCTGTTTGCTCCCCACGCTTTCGTGCATGAGCGTCAGTGTCAGCCCAGAGACCTGCCTTCGCCATCGGTATTCCTCCTGATATCTACGCATTTCACTGCTACACCAGGAATTCCAGTCTCCTCTGCCGCACTCAAGCCTTTCAGTCCCAAATGCCATTCCCAGGTTAAGCCCGGGGCTTTCCCATCTGGCTTACAAAACCGCCTGCGCACGCTTTACCCCCAGTAATTCCGATTAACGCTCTCACCCTACGTATTACCGCGGCTGCTGGCCAGCG
+
CGGGGGGGGGGGGF?FGFGGEGGGFGGGGGGGGFGGGGGG<FFGEFGGGGFGGGGGGGDGGGGFGCEGFGGGGGFEGGGGGGGGGGGGECFGGGGGGGGG,CFFD9FBFGFGGGGGFGGGGGGGGGGGGGGFEFFGGGGGGGGGDGDFGGGFEBEGGE83DDGGGG,@DDFCGGCFFGGFGGGGCFF,DCGFF9DF6DC8>5@CGC<,3<DCCCFFFF*;+C6CDG)):/(3>>BEC>:>):D*=CD).09:*9:F7BF::).840:)676,(,,,(,442))409900(-,),.34####
@M06045:235:000000000-JCY5N:1:1101:7833:4317 2:N:0:TACAGC
AGTCAAGGACTACTGGGGTTTCTAATCCCGTTTGCTACCCTAGCTTTCGCGCCTCAGCGTCAAGAACAGGCCAGGAAGTCGCCTTCGCCACTGGTGTTCCTCCCGATATCTACGCATTTCACCACTACACCGGGAATTCCACTTCCCTCTCCTGCCTTCGAGTCGAGCAGTATCGCGTGACCCTCCCCAGTTGAGCCGGGTGCTTTCACACGCGACTTTCCCGACCGCCTGCGCGCTCTTTACGCCCACTAAATCCGGCCAACGCTTGCCACCTACGTATTACCCCGGCTGCTGGCCAGTC
+
CGGGGGFGGGGGGGGGGGGEGGFGGGGGGGFGFEGGGGEGGGGGGEEGGGEGGDGGGGGGGGGGGGGGGGGGGGGGGGGGGGGGGGGGGDGGGFF8FGGGGGGGDFGEGGFGGGDGGGGDGFGGGGGGGGGGGDG:FGGGGGGDGAFFCDGGA>?FFEG88@FF8B+>8CF>,@EGBC8E8EEFGGCCFEC;;EGGG*/:48A<FGFGG,*9D)5A5>+1+2/9D3)737(4;5555<7***:55DCC)))2)*)99))--((-9(4)76<<?F(((.)6()))(((---3:)5324####
@M06045:235:000000000-JCY5N:1:1101:11480:4356 2:N:0:TACAGC
AGTCAAGGACTACTAGGGTATCTAATCCTGTTTGCTCCCCTAGCTTTCGCGCCTCAGCGTCAGTTGTGGTCCAGTGCGCCGCTTTCGCCACAGGTGTTCCTCCCGATATCTACGCATTTCACCGCTACACCGGGAATTCCACGCACCTCTCCCACACTCCAGCACGGTAGTTTCGCCTGCAGGCTCTGAGTTACGCCCAGAGGTTTCACAGGTGACTTACCGCACCGCCTACGCGCCCTTTACGCCCAATAATTCCGAACAACGCTCGCACCCTCTGTATTACCGCGGCTGCTGGCAGGTG
+
CGFGGGFFGGGGGGGGGGGGGGGGGGGGGGGGGFGGGGGGGGGGGGGGGGDGGFGGFGECEGGGGGGGGGGGGGGGGGGGGGGGGGGGGGGGGGGGGGGGGGGGGGGEGFGGGGGGGGGGFGGGGGGGFGGDEGCEGGGGCGGGDGGFGFEFFCGGGFGGG??CECEGF:FDFFEGGGGGG?CECGF9FGGEF,;5CGDF5CGGGGGGGG7FGC+9FFDCGCCDGGFFB::25B)7CB.?FFGGEDG37)?GFFFF>3B>9?F011?>B)7;0,8.,-):445>(3191(,4))(:(####
@M06045:235:000000000-JCY5N:1:1101:5850:4363 2:N:0:TACAGC
AGTCAAGGACTACCGGGGTTTCTAATCCTGTTTGCTCCCCACGCTTTCGCACCTCAGCGTCAATATGTGTCCAGTAAGTCGCCTTCTCCACTGGTGTTCTTCCGAATATCTACGAATTTCACCTCTACACTCGGAATTCCACTTACCTCTCCACAATTCTAGCGATTCAGTTTTAAAGGCAATTCCGGAGTTGAGCCCCGGGCTTTCACCTCTAACTTGCAAAGCCGCCTACGTGCGCTTTACGCCCAGTAATTCTGAACAACGCAAGCCCTCCCCTGTTTACCGCGGCTGCTCGCCACTA
+
C@FAAFCEFG8FEFFGGG@@FFGAGGFF@@CFGDGGGGG:@@6FC@@FGCCFF,<FDCEC7FCDGFG9DFG@FE9EFEFCFGGCEF,<9CDEDFE@F7@F9FDC:=FGFGGGGGDG,?F<FEEGFEEFGEGFC7BB@5C=EBA9=D4,4=8@;FGFGFGGG9@>6,+7EDDDG8EGF8@D?8EGF,38BEGFA;,>::C**@C*ACFFGFF77:887+4==FGFG8):858@>F4)7;)0::+:=)195)0:4*6*6**(63(--((.).4((((-((..)6<)(-4(7>31:)(-(####
@M06045:235:000000000-JCY5N:1:1101:14451:4373 2:N:0:TACAGC
AGTCAAGGACTACTCGGGTTTCTAATCCTGTTCGCTCCCCACGCTTTCGCTCCTCAGCGTCAGTTTCGGCCCAGAGACCCGCCTTCGCCACCGGTGTTCCTCCTGATATCTGCGCATTTCACCGCTACACCAGGAATTCCAGTCTCCCCTACCGAACTCTAGTCTGCCCGTATCGAACGCCGGCCCAGGGTTGAGCCCTGGGTTTTCACGTCCGACGCGACAGACCGCCTACGAGCTCTTTACGCCCAATAATTCCGGACAACGCTTGCACCCTACGTATTACCGCGGCTGCTTGCCCTAT
+
CGGGGGGGGGGGGGGGGGGGGGGGGGGGGGGGFGGGGGGGGGGGFEGGGGGGGGGFGGGGGGFGGGGGGGGGGGGGGGGGFGGGGGGGGGGGGGGGGGGGGGGGGGGGGGFFGGGGGGFGGGGGGGGGGGGGGGGGGGGGGFGGAEGGGGGGGGGGGGGGCBCFGGFGGCEC:DCFFGEGG>EEGE8EDECG5CGGGGGGGGGGGC9+:5>CD55>3.9C7)C<FG@BB)43.<35/0*9BC*7;DGDFFF7@?:43;<2(:600((.)*,4321(-2).84>F:((-71>?4),-4####
@M06045:235:000000000-JCY5N:1:1101:11581:4385 2:N:0:TACAGC
AGTCAAGGACTACTAGGGTATCTAATCCTGTTTGCTCCCCACGCTTTCGCGTCTCAGCGTCAGTACCGTCCCAGCGAGCTGCCTTCGCCATCGGTGTTCCTCCTGATATCTGCGCATTTCACCGCTACACCAGGAATTCCACTCGCCTCTTCCGGACTCGAGCCCGACAGTATCCACCGGCATTCCAGGGTTGAGCCCTGGACTTTCACAGCGGACTTACCGGGCCGCCTACACGCGCTTTACGCCCAATGACTCCGGACCACGCCTGCCCCCTACGTATTACCGCGGCTGCTGGCCCTAA
+
CGGGGGGGGGGGGGGGGGGGGGGGGGGGGGGGGGGGGGGGGGGGGGGGGGGGGGGGGGGGGGGGGGGGGGGGGGGGGGGGGGGGGGGGGGGGGGGGGGGGGGGGGGGFGGGGGGGGGGGGFFGGGGGGGGGGGGGGGGGGGGGGGDGGGGGGGGGGGCFFGEGGGDGGGGFDFGGGGGEGGGGGGGFFGGGEEGGGGGGGGGGG?FGCFFGGDGGFDFG=CDDGDGD:B>:?FFBEGF3>F*0*7DGD354>*9)94>7((-:?;(4)8>B?>>6((4))5)2<B9>906;1))((.####
@M06045:235:000000000-JCY5N:1:1101:24018:4394 2:N:0:TACAGC
AGTCAAGGACTACTAGGGTTTCTAATCCTGTTTGCTCCCCACGCTTTCGAGCCTCAGCGTCAGTTACAGTCCAGAGAAGCGCCTTCGCCACTGGTGTTCTTCCTAATCTCTACGCATTTCACCGCTACACTAGGAATTCCCTTCTCCTCTCCTGCACTCTAGACTTCCAGTTTGAAATGCAGCACTCAGGTTAAGCCCGATTATTTCACATCTCACTTAAAAATCCGCCTACGCCCCCTTTACGCCCAGTAAATCCGGATAACGCTAGCCCCCTACGTATTACCGCGGCTGCTGGCCCGAA
+
@FGGGGGGGGGGFFDFGGFFGGGGGGGGGGGGFFGDGGGGGGGGEGGG:F<FEDGGGGGCFGGGGGGGGGGGGGCFGEGGGGGEEGFGFGGGGGFGFGFGGGFGFGGGGGGGGGDF++FFGGGGGCGGGGAFFGC9FGGGGGEEFGFGCGFFGFFGG3@DEGAFDDEGGDFFFGFGCE9DE8=8FGGFFGDFD9,96DC6+4;AFGFFGFFCGFG@8ADDGGFFGGFFFDFDF>):CBEFAFFDFGCCAFF7AFE):35?<3@@9(3>FFB07BFFFFFFB)54(0,(4396?0(81####
@M06045:235:000000000-JCY5N:1:1101:24254:4404 2:N:0:TACAGC
AGTCAAGGACTACACGGGTTTCTAATCCTGTTCGCTCCCCACACTTTCGCTCCTCAGCGTCAGGACATGCCCAGAGAACCGCCTTCGCCACCGGTGTTCCTCCTGATATCTGCGCATTTCACCGCTACACCAGGAATTCCGTTCTCCCCTGCATCCCTCTAGTCTGCCCGTATCGAAAGCAAGCACTGAGTTAAGCCCAGTGTTTTCACTCCCGACGCGACAAACCGCCTACGAGCCCTTTACGCCCAATAATTCCGGACAACGCTCGCACCCTACGTATTACCGCGGCTGCTGGCCGTCT
+
CGGGGGGGGGGGGGGGGGFGGGGGGGGGGGGGGGGGGGGGCGCFFGGGGGGGGGGGGGGFGGGGGGGAFGGGGGGGGGGGGGGGGGCFGGGGGEFGC@FGGGGGGGGG9FFGGGDCGGGGGGGGGGGGDFADFFFGGGGGGDDFGGGFGGGD,EEBFDEGGDGGGGG98EEGDFGGGGCDGGGGEFEE?DD9DDFGGDGGCCDF6EGGGFCFFGGED>GDDGGGGGAEE@FFFF@BD><FF7FDFDGG::67@42@2>599:?9>185>B>>8:(3<2)6(6<<6132(22?2>??,####
@M06045:235:000000000-JCY5N:1:1101:9282:4444 2:N:0:TACAGC
AGTCAAGGACTACTGGGGTTTCTAATCCTGTTTGCTCCCCACGCTTTCGCACCTCAGCGTCAGTACCGGACCAGTGGGCCGCCTTCGCCACCGGTGTTCTTCCTAATATCTACGAATTTCACCTCTACACTAGGAATTCCACCCACCTCTTCCGGACTCAAGACGTGCTGTATCAAAGGCAGTTCCGGAGTTGAGCTCCGGGATTTCACCCCTTACTGACACATCCGCCTACGTTCGCTTTACGCCCAGTGATTCCGAACAACGCCAGCCCCCTTCGTATTACCGCGGCTGCTGGCCGATC
+
CGGGGGFGGGGGGGGGGEEGEGGGGFGFGGGGFGGGGGCEFGE@CEFGGFFGG?DGFGGGGEEGGFGEGGGG7FEDFEGGGDGGGG7FFFGFGGGDEEFCFGGGGFDGGGFFGGGCGGG9FGGGGGCFGGFE<=AAFFGGGGFGGGEGG9=E;66BEC8@>DFGGF8DEGBFCC9E9A>>CGGCACCE5*>D9DFF7?DEGDC=69:CGGDGC*;;C6>DFDC7>C>FFE;;>8)88)).0:?75977>:6C=*4=(5716??((,33<.(4>((((4(,4))64((4906(.3,2.####
@M06045:235:000000000-JCY5N:1:1101:17990:4459 2:N:0:TACAGC
AGTCAAGGACTACTAGGGTTTCTAATCCTGTTCGCTCCCCACGCTTTCGCTCCTCAGCGTCAGTTTCGTCCTAGAGAACCGCCTTCGCCACTGGTGTTCCTCCTGATACCTGCGCATTCCACCGCGACACCAGGAATTCCAGTCTCCCCTACCGAACTCATGTGTGCCCGTATCCACCGCACGCCCACGGTTAAGCTGCACGTTTTCCCGGCACACGCCACACCACCCCTCTGAGCTCTTTACGCCCACTAATTCCGCACAACGATTGCCCCCTACGGATTACCTCGTCGTCGTGCCGGTT
+
C<C,C@E,<C8F@FC,,,,C,CEFACFD@E@FG@:B,+:BFFEGGGGEC>7C:EFF<E@F,,,6CF@768,,,<E9C@8FC7+6,,,,8,8FFFGEAFGG,?,4,5<F??FE<F>@FBFF<5A:7+4=@FE=,C+,3,CD9;,>,@,@CF6638C=C>CC,,5;>,5@,@C8@D,,34***1:*4*>>B*4**,,,,<,<,4/;6/1+011)/)*;))*)2*9**1)0).((/*1)*)1*9C>C)CD<5F?FFF5*()076(36((()**.(,((((,210<29))((-((-(-3:(####
@M06045:235:000000000-JCY5N:1:1101:11963:4486 2:N:0:TACAGC
AGTCAAGGACTACTAGGGTTTCTAATCCTGTTCGCTCCCCACGCTTTCGCTCCTCAGCGTCAGTATCGGCCCAGAGACCCGCCTTCGCCACCGGTGTTCCTCCTGATATCTGCGCATTTCACCGCTACACCAGGAATTCCAGTCTCCCCTACCGAACTCTAGCCTGCCCGTATCGCCTGCAGACCCGCAGTTGAGCCGCGGGATTTCACAGACGACGCGCCAAGCCGCCTACGAGCTCTTTACGCCCAATAAATCCGGCCCACGCCCCCGCCCTACGTCTTACCCTGGCTCCTGGCCTCTT
+
CGGGGGGGGGGGGGGGGGGGGGGGAFGGGGGGGGGGGGGGGEGGF@DEFG@FGGFFGGGGGGGGGGGGGGGGGFFGGGGFGGCFGGGDGGGGEEC@FGFGGGGGGGG<FG?FFGDFGGFGGGGEFEEGGGFGGDGFGGFGG;EGBCFGGGGGGGGGEGGGGDGGGDFGGGEGCG>BEGCDFG7FGF5**4:?>CGEGCGEEC*/6<?CFF:CCCDF))))1)97CFE5354:B>5)199*=7F*0>DG5>)>*94@())((-49>0,)0)(3(,4:(48(4AA:(,.8?:)4(4(,4####
@M06045:235:000000000-JCY5N:1:1101:16476:4487 2:N:0:TACAGC
AGTCAAGGACTACAGGGGTTTCTAATCCTGTTTGCTCCCCACGCTTTCGCACCTCAGCGTCAGTATTGGTCCAGGGTGTCGCCTTCGCCACTGGTGTTCCTTCAGATATCTACGCATTTCACCGCTACACCTGAAATTCCACACCCCTCTACCATACTCTAGCTTGGCAGTTCTAACCGCAATTCCCAGGTTAAGCCCGGGGCTTTCACGGCTAGCTTACCAAACCGCCTACGTGCGCTTTACGCCCAGTAATTCCGATTAACGCTTGCACCCTCCGTATTACCGCGGCTGCTGGCCCGCC
+
CGGGGGGGGGGGGGGGGGGGGGGGGGGGGGGGGGGGGGGGGGGGGGGGGGGGGFGGGGGGGGGGGGGGGGGGGGGGGGGGGGGGGGGGGGGGGGFGGGGGGGGGGGGGGGGGGGGGGGGGGGGGGGGGGGGGGGCFGGGGGGGGGGGGGGGGGGGGGGGGGGGGGGGGGGGGGGGGGGGGGGGGGGGGGGGFGGGGGGGGGGGEFEGGFGGGGGGFGFGGGGGGGGFFFDF@FF;FDFE:FFGD>9DGFFFGFFFFFFF?:A<2>B?FF4??F?FFF0((4>B<BF(7>FBFFBFF1####
@M06045:235:000000000-JCY5N:1:1101:7855:4488 2:N:0:TACAGC
AGTCAAGGACTACTAGGGTTTCTAATCCGGTTCGCTCCCCACGCTTTCGCGTCTCAGCGTCAGTTACAGGCCAGGCAGCCGCCTTCGCCACTGGTGTTCTTCCCGATATCTACGCATTTCACCGCTACACCGGGAATTCCGCTGCCCTCTCCTGCACTCCAGCCAGGCCAGTTCGCAGTGCAGTTTCCGGGTTGAGCCCGGAGATTTCACACCACGCTTGACCAGCCGCCTACACGCGCTTTACGCCCAGTAAATCCGGGTAACGCTCGCCCCCTACGTATTACCGCGGCTGCTGGCGTTT
+
CGGGGGGGGGGGGGFGGGGGGGGGGGGGGGGGGGGGGGGGGGGGGGGGCFGGGGFGGGEGGGGFGGGGFGGCEEFFFEGGGGGGGCFDFGGGFGFFECGGC,BF@CEGGGGGGGGGGGGGGGGGGGGGGGG>@GEGGGGGGGGGGGGGCDEGGGGGGGGGG8FGGGGGCFEECFGGGGCFFFG?FGGFGG5EEGGGGGGE=**/=FCEC@:DGFF58;*/>FGG*9:;3>(4:).)7)<;)7DGDGCD>5@F=66@7>BF>>05:0(0757:11401((.42.:4:;>9;60:))51####
@M06045:235:000000000-JCY5N:1:1101:7708:4490 2:N:0:TACAGC
AGTCAAAGGACTACTCGGGTTTCTAATCCTGTTTGCTCCCCACGCTTTCGCACCTCAGCGTCAGTACCGGACCAGTGAGCCGCCTTCGCCACTGGTGTTCTTCCTAATATCTACGAATTCCACCTCTACACTAGGAGTTCCACTCACCTCTTCCGGACTCAAGATCGCCAGTATCGAAGGCAGTTCTGGAGTTGAGCTCCAGGATTTCAACCCCGACTTAACGATCCGCCTACGTTCGCTTTACGCCCAGTAACTCCGAACAACGCTAGCGCCCTTCGTATTACCTCGGCTTCGTGCTTCG
+
CGGFFGGGAFGGGGGFGGGFEGGGGGGFGGGGGGGGCFGFFFGGGGGGGGDGGGFGGGGGGGCGGGGGGG7FEGGGCFGFGG>@:FGGGGGEGFFGFGDFGGGGGGGGGGGGGGGGDFFEGEGG8EGGGFGGGGGDFGGGAEEDDDCEDFGGFCEEGGDEFF9=DFGGE>CBCF9:D?E:68:FGGGGFD6DFA7>:><8,>D5ECG<=,294CDB7:9@88D*:<5=FBD;F:8);>D):*+;57CCBF4>6*)75>>6;(4?914>B6((-47?B:80:752)).,12:(.((-(####
@M06045:235:000000000-JCY5N:1:1101:17313:4511 2:N:0:TACAGC
AGTCAAGGACTACTCGGGTATCTAATCCTGTTTGCTCCCCACGCTTTCGCACCCCAGCGTCAATATGTGTCCAGTGAGTCGCCTTCGCCACTGGTGTTCTTCCGAATATCTACGAATTTCACCTCTACACTCGGAATTCCACTCACCTCTCCACAATTCTAGCGATGCAGTCTTAAAGGCAGTTCCGGAGTTGAGCTCCGGGCTTTCACCTCTAACTTACACAGCCGCCTACGCGCGCTTTACGCCCAGTAATTCCGAACAACGCTAGCCCCCTCCGTATTACCGCGGCTCCTCGCCGGTG
+
CGFGAFGDCFF@FDAFEGFCCEFGGGG9EGGG9CEFGFGFGGE77FCFEGGCE,@C@FE:F7C@FFAE@CFFADEFGFFEBFGCGF@F77FFFAC<FGFFGGGEG7FFFGFF<BF84AFFEGCEFEFGFGF?DFGEG8EFGGFEFFGG8@D8FFGGFBDEFFFGEFCGGGGGGFCA9=EDDGGGDGCEEGGD;,,D7>EG5>EGFGGGFACFCGGFG8CFG*89*?BEAFFFFF>BGD8DFGF<DGGG>FFD*99?75:6>?F6>:<E:5?<12(47-(4(6:4,13((((4((,-,####
@M06045:235:000000000-JCY5N:1:1101:11404:4523 2:N:0:TACAGC
AGTCAAGGACTACAGGGGTATCTAATCCTGTTTGCTACCCACGCTTTCGCTCCTCAGCGTCAGTTCCGGCCCAGAGCGCCGCCTTCGCCGCTGGTGTTCCTCCTGATATCTGCGCATTTCACCGCTACACCAGGAATTCCACGCTCCCCTACCGGACTCAAGTCACAGCAGTATCGGGTGGCGTCTCCAGGTTGAGCCTGGAGGTTTCACACCCGACTTACCGAACCGCCTACGAGCCCTTTACGCCCAATAAATCCGGACAACCCTCGCCCCCCACGTGTTACCGTGGCCGCTTGCTGGC
+
CGGGGGGGGGGGGGFEGGGGGGGGGGGGGGGGGGGGGGGGGGDGGGGGGGGGGGGGGGGFGGGGGGGECGFGGGGGGGGGEGGGGGGGGGGGFEBBFGGGGGGGGGGCGGGFFGGCCGGGGGGGGGGGGGGGGGGGGGGGGG7EEGGGGGGGGGD6CCGEGGCEGFF9CCEGGGGCGDG:=GEGD*8BCFDFBC66>FG68CAC:CGFFGGGGC)8DBGC7<C5CG:>B3:6FEBE::>8<F70)19)5<4<*=>BBED06(4<(31<589BF(((-(,(4().<(((-3((-((,(####
@M06045:235:000000000-JCY5N:1:1101:14908:4541 2:N:0:TACAGC
AGTCAAGGACTACACGGGTTTCTAATCCCGTTTGCTCCCCTGGCTTTCGCGCATCAGCGTCAATCTCGGTCCAGGATGCCGCCTTCGCCACCGGTGTTCCTCCAGATATCTACGCATTTCACCGCTACACCTGGAATTCCGCATCCCTCTCCCGAATTCAAGCCAACCAGTATCGGACGCAGTTCCCCGGTTGAGCCGAGGGATTTCACGTCCGACTTAGCAGGCCGCCTACGCGCCCTTTACGCCCAGTAATTCCGAACAACGCTCGCCCCCTCTGGATTACCCCGGCTGCTGGCCACCT
+
CGGGGGFFFGGGGGDGGGEEGGGGGGGGGGGGGGGGGGGGGGGGGGGGGGEGGGEGGGGGGGGGG<FGGGGGGGGGGGGGGGGGGGGGGGGGGGGGGGGGGGGGGGGGGGGGGGGGGGGGFGGGGGCEFGGGGFGGGGGGGGGGGFGED,>DGGGGGGGFFGGGGGFGEGGGE<:CDGGGGEGGGGGGGGGGG?FEFGCCE*5C??9FGFFGGG5<C3CGGGGFGD3>B>61B>DFGFDF6:CC>D9*))/*674FBF@;9BB41(255:?FFF<(4)-.428)(((43,433:562####
@M06045:235:000000000-JCY5N:1:1101:13652:4562 2:N:0:TACAGC
AGTCAAGGACTACAGGGGTATCTAATCCCGTTTGCTACCCTAGCTTTCGCGCCTCAGCGTCAAGAACAGGCCAGGAAGTCGCCTTCGCCACTGGTGTTCCTCCCGATATCTACGCATTTCACCACTACACCGGGAATTCCACTTCCCTCTCCTGCCTTCGAGTTGAGCAGTATCGCGTGACCCTCCCCAGTTGAGCCGGGGGCTTTCACACGCGACTTGCACAACCGCCTGCGCGCTCTTTACGCCCAGTAAATCCGGACAACGCTTGCCACCTACGTATTACCCCGGCTGCTGGCCGGAC
+
CGGGGGGGGGGGGGGGGGGGGGGGGGGGGGGGGGGGGGGGGGFFGFGGGGCGGGGGGGGFGGGFGGGGGGGGGGGGGGGFGGGEGGGGGGGGGGGFGGGGGGGGGDFGGGGGGGGGGEGGGGGGGGGGGGGGGGGEFGGGCFGGG9DCEDEGGDGGGGGGGGFGGGGGGGGGGFEEEE58EGFGGEGE6CDFCCDFGGG58CEEGGGGGGGGGGGF3)*:7CGD3D>BF53:@B>:/8.997*7B3)94<6>?F<@9@E(((44(4(<FF476:3>0,)504:)((-31(,3432(.####
@M06045:235:000000000-JCY5N:1:1101:7896:4564 2:N:0:TACAGC
AGTCAAGGACTACTGGGGTATCTAATCCGGTTTGCTCCCCACACTTTCGCGCCTCAGTGTCACGTGTTGTCCAGCGAGCTGCCTTCGCAATGGGTGTTCCTACCAGTATCTACGCATTCCACCGCTACACTGGTAATTCCACTCGCCTCTCCAACCGTCTAGCCTGCCAGTATCCAACGCTGATCTGGGGTTGAGCCCCAGGCTTTAACGCCAGACTTAACAGACCACCTACGCGCCCTTTACGCCCAGTGATTCCGGATAACGCTTGCACCCTCCGTATTACCGCGGCTGCTGGCCTGCA
+
CGGGGGGGGGGGGGGGGGGGGGGGGGGGGGGGGGGGGGGGGGGGGGGGGGGGGGGGGFGGGFGGGGGGGGGGGGGGGGGGGGGGGGGGGGGGGGGGGGGFEFFGFGGGGGGGGFGGGDFFGGGGGGGGGGGGFGGGGGGGGGGG7>EGGFFGGFGGGGGFGFCFFDGGGGD9;E9DCCCCEECAEFFGG5B8>EFCFGGGGDGGGGG7CEGGGDCFFF77CFCCCF5A3;@@FE>BGBDFF7CD>79*)9?GFFF6:F>(,9302:?FFFFF?8(423:?F4AF?F>>>>>FFB(:3####
@M06045:235:000000000-JCY5N:1:1101:17303:4565 2:N:0:TACAGC
AGTCAAGGACTACCCGGGTTTCTAATCCTGTTTGCTCCCCACGCTTTCGCACCTCAGTGTCAGTATCGGTCCAGGTGGTCGCCTTCGCCACTGGTGTTCCTTCCTATATCTACGCATTTCACCGCTACACAGGAAATTCCACCACCCTCTACCGTACTCTAGCCAAGCAGTTTTGGATGCAATTCCCAGGTTGAGCCCGGGGCTTTCACATCCAACTTGCCAAACCACCTACGCGCGCTTTACGCCCAGTAATTCCGATTAACGCTTGCACCCTTCGTATTACCGCGGCTGCTGGCCGTTC
+
CGGGGGGGGGGGGGGGGGFGFGGGGGGGGGGGGGGGGGGGGGGGFGGGGGGGGGGGGGGGGGGGGGGGGGGGGGGGGGGGGGGGGGFGDGGGGGGGGGGGGGGGGGGGFGGGGFGGGGGGGGGGG:CGGGGGGCAFGFGGGGGFFGGGGGGGGGGGGGGGGFGFGGGGGGFGGGFEGGCCFGGGGGFFG>FFFGGCFGGGGGGGFGGGGGGGG6CFGFGGGGGGGGFFFFEFFFFEDFEEFGDGFGG3F@FC?=2=::>0<<<:><63@FFB1:0:?::??2)48>199;0(5)30.####
@M06045:235:000000000-JCY5N:1:1101:17607:4567 2:N:0:TACAGC
AGTCAAGGACTACAAGGGTATCTAATCCGGATCGCTCCCCACGCTTTCGCGCCTCAGCGTCAGTAAAGCTCCAGGCAACCGCCTTCGCCACTGGTGTTCCTCCCGATATCTACGCATTCCACCACTACACCGGGAATTCCATTGCCCCCTAGCTTGCTCCAGCTCGGCCGTATCCGCTGACCCCGCCCAGTTGAGCCGGGCGATTTCACAACGGACGTGCCGAGCCGCCTGCGCGCCATTTACGCCCAATAAATCCGGGCAACGCTCGCACCCTACGTATTACTGCGGCTGCTGGCCAACT
+
CDFGGGGCGGCEEGGFGGGFFFGGCGGGGEEGGEGGG@FGGGGGEGGGGGFGGGGGGGGGGGDECFCCGEGGGGGGGGGGGDGDGGFGGGGGGGGGGGGGFGFFGGGGGGGGGGCE:FGGGGGGGFEGGGGGGGGGGGGGGGDF9EFGEEDFGGGGGAFFGGGGDGGGDEGGFF>CFG5:CGGGDCEGCGGGGCFGGGG*=:85CFGGGEDGD3DDG5797/)/9C57.720)<>@D5:*9>7*0CGGF8@FFF>F>3)1426(4:8BD@;9?FBF0()).:>)54146((-.)((.####
@M06045:235:000000000-JCY5N:1:1101:21733:4570 2:N:0:TACAGC
AGTCAAGGACTACACGGGTTTCTAATCCTGTTTGCTCCCCACGCTGTCGCGCCTCAGTGTCAGCCATAGCCCAGCAGGCCGCCTTCGCCACCGGTGTTCTTCCGGATCTCTACGCATTCCACCGCTACACCCGGAATTCCACCTGCCTCTACTATGCTCCAGTGAGCCCAGTTCGCACGGCCGACTCGGAGTTGACCCCCGAACTTTCACCGCACCCTTCAGCCCCCACCTACGCCCCCTTTACCCCCAGTGACTCCGGACACCGCTCGCACCCTCCGTCTTACTGCGCCTGCTGGCGGAA
+
BEGAEFGGGGGGGGGGGGGEGFGGGGGGFGGGGGGFGGGGGGGGGCGGGG7CGCGGG<FFGGGC?<,CFFGFGGCEFGGGGGGFGGGGGGGGGG7FGGGEFFF+>=C@DGGGGGG7FCEFGGG>FFGGGGGCFFGGGFFGGG8D,DFGFF9E,@ECECEFGG>3;BFG5E5EGGEGGGD**@;5:1B:C85C*2A+><3:8**2:1+++1;*89))*8>*6**77C5)).(4::).9>E:)**:*99CB))2**.*,5)(-7(4,695)791(0-:((-.((..-)64((((..),,####
@M06045:235:000000000-JCY5N:1:1101:21138:4587 2:N:0:TACAGC
AGTCAAGGACTACTGGGGTATCTAATCCCGTTTGCTCCCCTGGCTTTCGCGCCTCAGCGTCAATGCCGGTCCAGGATGCCGCCTTCGCCACCGGTGTTCCTCCAGATATCTACGCATTTCACCGCTACACTCGGAATTCCACTCACCTCTCCTGGATTCAAGCGATGCAGTCTCAAAGGCAGTTCCGGAGTTGAGCCCCGGGATTTCACCTCTGACTTACAAAGCCGCCTACGTTCGCTTTACGCCCAGTAATTCCGAACAACGCTAGCCCCCTCCGTATTACCGCGGCTGCTGGCCCGAT
+
CGGGGGGGGGGGGGGGGGGGGGGGGGGGGGGGGGGGGGGGGGGGGGGGGGGGGGGGGGGGGGGGGGGGGFGGGGGGGGGGGGGGGFGGGGGGGGGGEFFGDGGGFGFGGGGCEGFEGGGGGGGGGGGGGGAFFGGDGGGFEGGGGFFFGGGFGGGGGGGFFGGEEGDDCB9BAFFFGACC:EGEFGGD8EGGGGGGGGDGGG57E?EGG:**20CCGAFGCDFGGGFDEDD;EF))957)7:C3>DGD)94:=/6@?37((4:16035984<9113;BBB?4244096>F0?08>?3####
@M06045:235:000000000-JCY5N:1:1101:20643:4608 2:N:0:TACAGC
AGTCAAGGACTACTCGGGTTTCTAATCCTGTTTGCTTCCCTAGCTTTCGTCTCTCAGTGTCAGTGTCGGCCCAGCAGAGTGCTTTCGCCGTTGGTGTTCTTTCCGATCTCTACGCATTTCACCGCTCCACCGGAACTTCCCTCTGCCCCTACCGTACTCCAGCTTGGTAGTTTCCACCGCCTGTCCAGAGTTCAGCCCTTGGATTTGACGGCGGTCGTAAAACGCCACCTACCGCCGCTTTCCGCCCCATCATTCCGGATAATCCTTGCATTCCATTTATTAACTAGGCTGCTGCCCAGTC
+
@CF999F8CCFF<FDC,6C6C,;<EFD,CCCEG@EA,CEDGGGCG<CEDC6CCFFFGGF9C9<<EFA,66,FCEF,6CEAF9,CEFCCCCGGDFG74BBDEGCEG@FGFGCEFF>F48EE,9EGG+4@<FFGGDE+4A;,@C8,8=E8DCFDDEGFGFGCFGG8@E>=9E>,@=,@@,+@;CC@3:,8,6>;,,57D8,,5D,=EFCC>ECG)9/8))*2/+*///=:A.4=45)>C>7:5***75))..0*/*)*,57:?2)).).96*.)6))-)6)9)).6)-).4).(.8)..####
@M06045:235:000000000-JCY5N:1:1101:16002:4616 2:N:0:TACAGC
AGTCAAGGACTACTAGGGTATCTAATACTGTTTGCTCCCCACGCTTTCGCACCTCAGCGTCAATCTTCGTCCAGGACAGCGCCTTCGCCACTGGTATTCCTCCCGATATCTACGAATTTCACCTCTACACCGGGAATTCTCTGTCCCCCTCCGAGATTCAAGCGACGCAGTTCGGGATGCACTTCCAGGGTTGAGCCCTGGGCTTTCACATTCCGCTTACGCCGCCGCCTACGTGCGCTTTACGCCCACTGATTCCGAGCAACGTTCGCACCCTCCGTATTCCCGCGGCTGCTGGCCCGAC
+
CGGGGGGGGGGGGGGGGGGGGGGGFGGGGGGGGGGFGGGGGGGGGGGGGGGGGGGGGGGGGGGGGFGGGGGGGGGGGGGGGGGGGGGGGDGGGGFGGGGGGGGGG>FFGGFGGFGGGGGGGGGGGGGGGGFGGGFGGGGFGGGGGGGGGDDGGDEGGGGFGGGGGGEGEECDFEGCCEEG9DFGGG,?D5><E66CFG?8*;8C,8:+;CFCCFFA3)7D3DGDCC>DE::B:F)7)77>F7:3BGGG37?*9*6F?B>911:0<:7:D371<:?B(44:>)448(,46((-.).,.####
@M06045:235:000000000-JCY5N:1:1101:9770:4682 2:N:0:TACAGC
AGTCAAGGACTACCGGGGTTTCTAATCCTGTTTGCTCCCCACGCTTTCGCGCCTCAGTGTCAGTTACAGACCAGGAAGCCGCCTTCGCCACTGGTGTTCCTCCATATCTCTACGCATTTCACCGCTACACATGGAATTCCACTTCCCTCTTCTGCACTCAAGTCGACCAGTTTCCAATGACCCTCCACGGTTAAGCCGTGGGCTTTCACATCATACTTAATCAACCACCTGCGCGCTCTTTACGCCCAATAATTCCGGATCACGCCCCCCACCTACTTATTACCGCGGCTGCTGGCCGTCT
+
CFGGGG@EGGGGGGGGGGGGGGGDGGGGGGGGGEFCCGGGGDGG,,FF@FECG:FGGGDGGGGGGGGGGGGGGGGGGGFDBC:BCGGDGEGCFFCF=FGE,EFGGEGGFGE<AFG=FEEAEGGGCEGGFGFGEFFGCBFGGGFGGGFFEEBFGGGGG,@DC>DFDEDEEGE,>;C;>;,3@FG?5>@@**@8>ACGGG;*;*D,AE<7=E:;>:CADA@@CF848;>:55=@>B5>CE8*++;9@G3C)0):*1)95))((4(,2(()0)9787(())6).)44((1,((((),(4,####
@M06045:235:000000000-JCY5N:1:1101:11306:4711 2:N:0:TACAGC
AGTCAAGGACTACTGGGGTATCTAATCCTGTTTGCTCCCCACGCTTTCGTGCATGAGCGTCAATCTTGACCCAGGGGGCTGCCTTCGCCATCGGTGTTCCTCCACATCTCTACGCATTTCACTGCTACACGTGGAATTCTACCCCCCTCTGCCAGATTCTAGCCTTGCAGTCTCCAACGCAATTCCCAGGTTGAGCCCGGGGATTTCACGCCAGACTTACTAGTCCGCCTACGAGCCCTTTACGCCCAATGATTCCGAACAACGCTTGCCCCCTCCGTCTTACCGCGGCTGCTGGCCATTC
+
CGGGGGGGGGGGGGEFGEGEGGGFCFFFGGGGGGGCFGGGGGGGEGGGGG,BFGGGGGGGGGEFGGGGGGGGGGGFGEGGDGGGGGDGFFGGGGGDGGGGFGGDEFGGGGFGGGGGGCGGGDGGFGGGGGGFCGD9FEGGGGGFGCEGGGCGGGFCFGGGGGGGGGFFCFBFGGGFCGGC588EFCF9>8,E6>EGFGGGDDC=FGFGGEC55CGFD=DGGD7C7DDEFFDFF:)=<F5;F:*93C)9.7@7@49=:@3-(3:16<63>??0491<16<??>>B(2,(24((4>06.####
@M06045:235:000000000-JCY5N:1:1101:7893:4713 2:N:0:TACAGC
AGTCAAGGACTACCCGGGTATCTAATCCTGTTCGCTCCCCACGCTTTCGCTCCTCAGCGTCAGTTACTGCCCAGAGACCCGCCTTCGCCACCGGTGTTCCTCCTGATATCTGCGCATTCCACCGCTACACCAGGAATTCCAGTCTCCCCTACAGTACTCCAGTCTGCCCGTATCGCCCGCACGCCCACAGTTGAGCTGTGAGTTTTCACGGACAACGCGCAAAACCACCTACGAGCTCTTTACGCCCAGTAATTCCGGACAACCCTCGCACCCTACGTATTACCGCGGCTGCTGGCCTCCA
+
CFGGGGFGGGGGGGCFGGGGGGGGGGGGGGGGFEGGGGFGGGGG@FGGGG7FG<CEFGGGGGGGGGGGGGGGGGGGGGFF7CGGGGGGGGGGGGGGGGGGCFGGGGGGGGGGGGGGGGEF?AFFGGGG<FGGGGGFFEGGGGGGGCFGGGGG8FGGGGEDGGGFC9FGGGGGGGCGDGGEDEEGGGCECB,BCCCGGGGG9CEEFFGFFGGGD3C8/85))/:*2C5>E404>>5>)<4=F77C@GD35<*C=F>F3:),(3((,(-5>:9BF?0:(4465)44((,(((-3>?(44####
@M06045:235:000000000-JCY5N:1:1101:12461:4724 2:N:0:TACAGC
AGTCAAGGACTACTCGGGTTTCTAATCCTGTTCGCTCCCCACGCTTTCGAGCCTCAGCGTCAGTTACAGTCCAGAAAGTCGCCTTCGCCACCGGTGTTCTTCCTAATCTCTACGCATTTCACCGCTACACTAGGAATTCCACTTTCCCCTCCTGCACTCTAGACTCCCAGTTTGGAATGCAGCACCCAGGTTAAGCCCGGGTATTTCACATCCCACTTAAAAGTCCGCCTACGCTCCCTTTACGCCCAGTAAATCCGGACAACGCTTGCCACCTACGTATTACCGCGGCTGCTGGCCCATG
+
CGGGGGGGGGGGGGGGGGGGGGGGGGGGGGGGGGGGGGGGGGGGGGGGGGGGGGGGGGGGGGGGGGGGGGGGGGGGGGGGGGGGGGGGGGGGGGGGGGGGGGGGGGGGGGGGGGGGGGGGGGGGGGGGDGGGGGFFGGGGGGGGGGGGGGGGGGGGGFGGGGGGGGGGG?DEGGGGGGFFGAEGGGGGGFFGGGGGGGGGGGGGGGGGGFGGGG>AFFGGGGGDFFEFAFFFFF>DGFFFFCGGFGDC4AFF@=EF>EFFFFF;9<2;F@BB:?BFFFFF?AF<1099BF9?7:7:(####
@M06045:235:000000000-JCY5N:1:1101:15543:4763 2:N:0:TACAGC
AGTCAAGGACTACTCGGGTTTCTAATCCTGTTTGCTCCCCACGCTTTCGAGCCTCAGTGTCAGTTACAGTCCAGAAAGGCGCCTTCGCCACTGGTATTCTTCCTAATCTCTACGCATTTCACCGCTACACTAGGAATTCTCCTTTCCTCTCCTGCACTCTAGATATCCAGTTTGGAATGCAGCACCCAGGTTAAGCCCGGGTATTTCACATCCCACTTAAATATCCACCTACGCTCCCTTTACGCCCAGTAAATCCGGACAACGCTTGCCACCTACGTATTACCGCGGCTGCTGGCCCCGG
+
CGGGGGGGGGGGGGGGGGGGEGGGGGGGGGGGGFGGGGGGGGGG7FGGGGGGGGGFGGGGGGGFGGGGGGGGGGGGFGGGGGGGGGGGGGGGGGGGGGGGGGGGCGGGGGGGGGGEGGGGGGECFGGGGGGGGGGGGGGGGGGGGGGGGGCGGGGGGGGGGGFGFGGGGFGGF9BEGGGGGGGGGGGGGGGFGGDFCFGGGGGGGGGGGGFFGFFFG4FG7EFFG@AAFFEEB>5?DFFA)8BDDCGGF;6:FAEA>EFF;;DBFFBFF:97:BB?B?)6824<:69061>6))(((####
@M06045:235:000000000-JCY5N:1:1101:18904:4767 2:N:0:TACAGC
AGTCAAGGACTACTAGGGTTTCTAATCCTGTTTGCTCCCCACGCTTTCGCACCTCAGCGTCAATACATGTCCAGTGAGTCGCCTTCGCCACTGGTGTTCTTCCGAATATCTACGAATTTCACCTCTACACTCGGAATTCCACTCACCTCTCCATGATTCAAGCGATGCAGTCTTAAAGGCAATTCCGGAGTTGAGCTCCGGGCTTTCACCTCTAACTTACAAAGCCGCCTACGTGCGCTTTACGCCCAGTAATTCCGAACAACGCTAGCCCCCTCCGTATTACCGCGGCTGCTGGCCACAC
+
CGGGGGGGGGGGGGGGGGGGGGGGGGGGGGGGGGGGGGGGGGGGGGGGGGGGGGGGGGGGGGGGGGGGGGGGGGGGGGGGGGGGGGGGGGGGGGGGGGGGGGGGGGGGGGGGGGGGGGGGGGGGGGGGGGGGGGGGGGGGGGGGGGGGGGGGGGGFGFFGGGGGGGGGGGGGGGGGGGFGGGGGGGGGGGGGGGGGGGGDGGGGGGGGGGGGGGGFGFCFFFG9FGFDEEDFFFAFGFFFFGGGFGGDAAC7:+76=EFFFFF>>?006?B?F6<<B?6??FFFFB099901:?:2(####
@M06045:235:000000000-JCY5N:1:1101:23232:4786 2:N:0:TACAGC
AGTCAAGGACTACTAGGGTATCTAATCCTGTTCGATCCCCACGCTTTCGTGCATCAGCGTCAATCGCGCCTTGGTAAGCTGCCTTCGCAATCGGTGTTCTGTGGCATATCTATGCATTTCACCGCTACTTGCCACATTCCGCCTACCTCATCCGCATTCAAGCGCGCCAGTATCAACGGCACTGCGATGGTTGAGCCACCGTCTTTCACCACTGACTTAGCACGCCGCCTACGCACCCTTTAAACCCAATAAATCCGGCTCACGCTTGGATCCTCCGTATTACCGCGGCTGCTGGCCTGAG
+
CGGGGGGGGGGGGFDFGGGGGGGGDGGGGGGGGGDGGGGGGGGGGGGGFEFDGGGGGGGFGGGGGGGGGGCFGGFFGGGGGGGGGGGCCFEGFFGGGGFGGGGGGFC8EFFEFGGGGGGFGGGGEGGGGGFFEFGGGGGGGGGEEFFFGFFGGGFEGEGFGFGGGGGGGGFG9ECG6>+@>EGGGGCFEEEFEGGGF8E5ECG=FGGGGGCF*C8ACB>8;CGDGC3>35;1=ABB::>@F>7:=FDGFF6CF?>@>3)-(,-,4<FF:?4>0).49:1044:6:6>0046?7?F?(####
@M06045:235:000000000-JCY5N:1:1101:16679:4820 2:N:0:TACAGC
AGTCAAGGACTACTAGGGTTTCTAATCCTGTTTGCTCCCCACGCTTTCGAGCCTCAGCGTCAGTTACAGTCCAGAGAAGCGCCTTCGCCACTGGTGTTCTTCCTAATCTCTACGCATTTCACCGCTACACTAGGAATTCCCTTCTCCTCTCCTGCACTCTAGACTTCCAGTTTGAAATGCAGCACTCAGGTTAAGCCCGAGTATTTCACATCTCACTTAAAAATCCGCCTACGCTCCCTTTACGCCCAGTAAATCCGGACAACGCTCGCCACCTACGTATTACCGCGGCTGCTGGCCGAGC
+
CGGGGGGGGGGGGGGGGGGGGGGGGGGGGGGGGGGGGGGGGGGGGGGGGGGGGGGGGGGGGGGFGGGGGGGGGGGGGGGGGGGGGGGGGGGGGGGGGGGGGGGGGCFFFGGGGGGGGGGGGGGGGGGGGGGGGGGGGGGGGGGGGGGGGGGGGGGGGFGGGGAEGDCFGGGGGGGGGGGGGGGGGGGGGGGGGGGFGGGGGGCGCCFFGGFGGGGFGFGGGFFGGGFFFFFBFFAEGFFFF7FGFGGGFFF7A8CFFFFFFFFFB0:DFFFFFFFFF72<?9AFBF0(37;<B:::(####
@M06045:235:000000000-JCY5N:1:1101:8040:4825 2:N:0:TACAGC
AGTCAAGGACTACAGGGGTTTCTAATCCTGTTCGCTCCCCACGCTTTCGCTCCTCAGCGTCAGTATCGGCCCAGATACCCGCCTTCGCCACCGGTGTTCCTCCTGATATCTGCTCATTTCACCGCTACACCAGGAATTCCAGTCTCCCCTACCGAACTCTAGCCTGCCCGTATCGACCGCAAGCCGTGGGTTGAGCTCCGGGGTTTCACGTACGACGCGACAAGCCGGCTTCTAGCTCTTTACGCCTAATAAAGCCGGACAACGCTCGCCCCCCACGTCTTACCGCGGCTGCTGGCCTGTA
+
CGGAC@F@DEFGEF8FCC;+B<EFGCFFFEEFDGEE8FGCEBFEGGGG@CECCFEFCFE@CCCGG,,,6+B+B8E,E,FCC:CCFE<F:,BC:@@FF+?9FFD?DF<FFF?,A,5EFGCFEFGDFGGGE=,:?F7>F<FF,6@ECE93>EFGGDGEGDA,@F9D;FCF6:4C8:**@**1=*48D*618**6*,>:,6C:88*=CEEFG5*9CD*))83)1/97**0)8.(,*1*9;*/=**0*09*996*0@*->6)727<1,31(05:((,((-(-((-:)(4(((4(408)(-.####
@M06045:235:000000000-JCY5N:1:1101:18199:4838 2:N:0:TACAGC
AGTCAAGGACTACACGGGTTTCTAATCCCGTTCGCTCCCCGTGCTTTCGCGTCTCAGTGTCAGGTATGTCCCAGGATGCCGCCTTCGCCTCTGGTATTCCTCCGGATCTCTACGCATTTCACCACTACACCCGGAATTCTGCATCCCTCTGACATCCTCTAGATGCCCAGTCTCACCTGACCTCTCCCAGTTTAGCCGGGAGCTTTCACAAGTGACTTAAACCTCCACCTACACGCGCTTTACGCCCAGTAATTCCGGATAACGCTTGCGTCCTACGTTTTACCGCGGCTGCTGGCCGGCC
+
CGGGGGGGGGGGGGGGGGFGGGGGGGGGGGGGGGGGGGGGGGGGGGGGGGGGGGGGGGGFFGGGGGGGFGGGGGGGGGGGGGGGGGGGGEGGGGGGGGGGGGGGGGGGGGGGGGGGGGGGGGGGGGGGGGGGGGGGFEGGGGGGGFGGGGGGGGGGGGGGGGGGGGGGGFFFFGGGFGGGGFGG?FGGGGGGFG7FGGGGEGEGGGGGGGDGFG7FGFGGCFFGGGFFFFEFFFAEGFEFFGGGFGGGFFFGFFFFFE>:BFF?B?B)5:B>>BF?B?BFFFB<:04>>B2:D:><4####
@M06045:235:000000000-JCY5N:1:1101:25675:4847 2:N:0:TACAGC
AGTCAAGGACTACCCGGGTTTCTAATCCTGTTTGCTCCCCACGCTTTCGTGCCTGAGCGTCAGTGTCAGCCCAGGGGGCTGCCTTCGCCATCGGTGTTCCTCCGCATCTCTACGCATTTCACTGCTACACGCGGAATTCCACCCCCCTCTGCCACACTCCAGTTCGCCAGTTTCAACGGCCATTCCCAGGTTAAGCCCGGGGCTTTCACCGCCGACACAACGAACCGCCTGCGCACGCTTTACGCCCAGTAATTCCGATTAACGCTCGCACCCTACGTATTACCGCGGCTGCTGGCCCCTT
+
CGGGGGGGGGGGGGGGGGGGGGGGGGGGGGGGGFGGGGGG<FGGEEGGGGGGGGGGGGGGGGDGGGGFFGGGGGFGEEGGGGGGGGFGGCGGCFFGGGGGGGGDGGCG9DFGGGGGEEGGGGGGGGGGGGGGGGGDFGGGGGGGGGG6CEFGGGGGG6DFDDGGGGGGGGF9DF9BEGCCEEGGGGGG?FGECCCFFF5/CCGG5CCGGFCDD7CDGFCCGGGGGD3;B>BF@E))9B5@F***7>39@64CF49?>E>:0<B(7(4>BFFF:1(30()6>4:4(4,,(-(44)448####
@M06045:235:000000000-JCY5N:1:1101:12446:4857 2:N:0:TACAGC
AGTCAAGGACTACTAGGGTATCTAATCCTGTTTGCTCCCCACGCTTTCGCGCCTCAGCGTCAGTTACAGCCCAGAAAGTCGCCTTCGCCACTGGTGTTCCTCCACATCTCTACGCATTTCACCGCTACACGTGGAATTCCACTTTCCTCTTCTGTACTCAAGCCTTGCAGTTTCCATCGCGATACGGGGTTGAGCCCCGAACTTAAACGACAGACTTACAAAGCCGCCTGCGCGCGCTTTACGCCCAATAATTCCGGACAACGCTTGCACCCTACGTATTACCCGGGCTGCTGGCACCTAG
+
CGGGGGGGGGGGGGGGGGGGGGGGGGGGGGGGGGGGGGGGGGGGG7FGGGGGGGGGGGGGGGGGGGGGGGGGGGGGGGGGGGGGGGGGGGGGGGGGGGGGGGGGGGGGGGGGGGGGGGGGGGGGGGGGGGGGFGGGGGGGGFGGFGGGGGGGGGGGGGGFGCFFGGGGGFGGFGGGGGDEEDGGGGGGGGGGGGGFGGGGGEGGGFGGGGG4DGGFGFGGGFD;F7>>5379AEDFG@DF4:CDFGGGF:?DFFFF>DEFF:(-3?<F*7:281<::).54<.((-4((4:804?74####
@M06045:235:000000000-JCY5N:1:1101:14862:4871 2:N:0:TACAGC
AGTCAAGGACTACTAGGGTATCTAATCCTGTTTGCTCCCCACGCTTTCGCACCTCAGCGTCAGTAATGGACCAGTGAGCCGCCTTCGCCACTGGTGTTCCTCCGAATATCTACGAATTTCACCTCTACACTCGGAATTCCACTCACCTCTTCCATACTCCAGATCGACAGTATCAAAGGCAGTTCCAGAGTTGAGCTCTGGGATTTCACCCCTGACTGATCGATCCGCCTACGTGCGCTTTACGCCCAGTAAATCCGAACAACGCTAGCCCCCTTCGTATTACCGCGGCTGCTGGCCCTCA
+
CGGGGGGGGGGGGGGGGGGGGGGGGGGGGGGGGGGGGGGGGGGGGGGGGGGGGGGGGGGGGGGGGGGGGGGGGGGGGGGGGGGGGGGGGGGGGGGGGGGGGGGGGGGGGGGGGGGGGGGGGGGGGGGGGG<ABFGGGGGGGGGGGGGGGGGGGFG=F=EFGG9=BFCEGGGGGF;F9EDFFEGGGGGGG6EFCGCG9CFGGGGGGGGGGFDGGGFFGFGGGGG>DDFFFFFD>6)8CB;BFGGDDGDGFFFGCA?F9DD991(-6(8>FF:<BFFF27:?72:BFBF0>09?7)(4(####
@M06045:235:000000000-JCY5N:1:1101:17356:4882 2:N:0:TACAGC
AGTCAAGGACTACCGGGGTATCTAATCCGGTTCGCTCCCCACGCTTTCGCGCCTCAGCGTCAGGACAGGTCCAGTCGGCCGCTTTCGCCACTGGTGTTCCTCCCGATCTCTACGCATTTCACCACTACACCGGGAATTCCACCGACCTCTCCCTGCCTCCAGTTCGCCAGTCTCCACCGCCCCCTCCCAGGTGAGCCGGGAGATTTCACACCGGACGGAGCGAACCGCCTGCGCTCGCTTTACGCCCAATAAATCCGGACAACGCTCGCCACCTACGTATTACCGCGGCTGCTGGCCCACC
+
CGGGGFFEDFGGFGGGGGGGGGGGCGGEEGGGGGGEFGFGGGGGCFGGCE7FFBEF@CGBFCFGGF@<DCFEFGFGGGGGGGEBFG@:BFGE@FG8FEGG9EEGD@CCEGGFG7CCCFFFFGGGGGGGGGG:CCCFG,FCAFFCCEGEGGGGGGGGGGGGGGFGDGGGGGCE,>EC,ACEGGGGGD>CE?*22?8F?GCC5CC?CFEGGFGGGCC@5:*9CC3/>17EF3<?EE)7)<55)*29;7CG@F4*0*6@3.)-,8?>>(()7>??B??F:2)-52<2(2(3(((-28(((####
@M06045:235:000000000-JCY5N:1:1101:17750:4883 2:N:0:TACAGC
AGTCAAGGACTACCAGGGTTTCTAATCCTGTTTGCTACCCACGCTTTCGTGTCTCAGCGTCAGTCGCGGTCCAGAGAGCCGTCTGCACCACCGGTATTCCTCCTGATATCTACGCATTTCACCGCTACACCAGGAATTCTACTCTCCCTTCCCGCACTCTAGCCCTCCAGTTTTCGGCGCACCCTCCCGGTTGAGCCGGGAGATTTCACACCAAACTTAGAGAACCGCCTACACACCCTTTACGCCCAGTAACGCCGAACAACGCTCGCCGCCTACTTATTACCGCGGCTGCTGGCCCCTT
+
CGGGGFGGGGGGG@EFGGCFGGAFFGGGGFFFGGGGGGGGGGGG@FGG@FGGGFGGGDGEGECFFGGGDEGDFGGEFGGGDGDGGGGF8EGGGGBCEGDFGGFG?FF<9BFGGGDGEGFGGGGGDGGGFGGGGGCGGCFGGGGGED@FGBDDFDECCEFGGFDGG?,CGFGFFFGGEEEGGD8C*>BE:8>*16<F8ED5*3CDC7@:FFC37C*5CAD7D>DF<<)070-19?45*855902*7D)956@F=.4815)(,414(((08)790(4()).:4))6(1(-6>0::2418####
@M06045:235:000000000-JCY5N:1:1101:7926:4887 2:N:0:TACAGC
AGTCAAGGACTACTAGGGTTTCTAATCCCGTTCGCTCCCCATGCTGTCGTGTCCGAGCGTCAGGAGCCAACCAGGCTGCCGCCTTCGCCTCTGGGGTTCCTCCGGATCTCTACGCATTTCACCACTACACCCGGAATTCCACAGCCCTGTTTGGTCCTCAAGAGCATCAGTCTGGCATAACATGAGGCAGTTGAGCCGCCTCCTTTCATACACCACTTGACACCCCGCCTGCACACCCTTTACGCCCAGTAAATCCGGATAACGCTCGCCACCTACGTTTTACCGCGGCTGTTTGCCCATC
+
CGGGGGGGGGGGGGGGGGFGGGGGGGGGGGGGFGGGGGGGGGGGGGGGGGGGGGGGGGGGGGGGGGGGGGGGGGGGGGGGGGGGGGGGGGGGGGGGGGGGGGGG>FEGFCCGGGGGGGGGFGF<FGGGGGFGGGGGGDFGGGGGGFGGGFGGGGGGGGGGGF9FGGGGGFGFGGGG>FGGGGGFFGGFCEGFFDCGGEGEEE8FGGGGGFGGGCFFGFFDD763DDFFD:=<;6+;DBA@F7FGFCDDF:6>FFFFB>D649><6(-7:B:B<BFFB:?B()474246933(,).4-####
@M06045:235:000000000-JCY5N:1:1101:8108:4897 2:N:0:TACAGC
AGTCAAGGACTACACGGGTTTCTAATCCCATTCGCTCCCCTAGCTTTCGTCTCTCAGTGTCAGTGTCGGCCCAGCAGAGTGCTTTCGCCGTTGGTGTTCTTTCCGATCTCTACGCATTTCATCGCTCCACCGGAAATTCCCTCTGCCCCTACCGTACTCCAGCTTGGTAGTTTCCACCGCCTGTCCAGAGTTGATCCCTGGGATTTGACGGCGGACTTAAAAAGCCACCTACAGATGCTTTACGCCCAATCATTCCGGATAACGCTTGCATCCTCTGTATTACCGCGCCTGCTGGCCTCGG
+
CC,CF<EF8FGEFGAEGFFCFGGGGGFGGGDFCEFFGGFEGGGGGFGGGEGGGFGG9CFAF9EFEFEEGGGGGGGFGDCF,AFDFFGGG7CF@GG,A=FGGGCF,,47EFF,,++@@E9,C,:AF<FEFCGGDGFGADGFE>8389@DFCFDGC86C=DFG83,@D6EC;EC;D>CA@+@EEFECFGC9:EDC7,75,5244DEGC,:CECDC5<5);C::761*;=F5).48;****19*0:<>73C).86*9)9:>D0:A<?>3::>4).2<A4>96429>A-3((4((3(,,4(####
@M06045:235:000000000-JCY5N:1:1101:17227:4905 2:N:0:TACAGC
AGTCAAGGACTACTAGGGTTTCTAATCCTGTTTGCTCCCCACGCTTTCGTGCATGAGCGTCAGTGTTATCCCAGGGGGCTGCCTTCGCCATCGGTATTCCTCCACATCTCTACGCATTTCACTGCTACACGTGGAATTCTACCCCCCTCTGACACACTCTAGCCGTGCAGTCACAAATGCAATTCCCAGGTTGAGCCCGGGGATTTCACATCTGTCTTGCACAACCGCCTGCGCACGCTTTACGCCCAGTAATTCCGAGTAACGCTGGCACCCTTCGTATTACCGCGGCTGCTGGCCGAAT
+
CGGGGG@FFGGGGGGGGCFGGGGGGGGGGGGGFGGGGGGGGGGGFDFGGGGGGGGGGGEGGGGEGEGGGGGCECFGEGGGGGDFFGGGGGGDFGGCFGGG,FGFG?FCGGGGGGGGGGGGGGGGFFGGGGGFGGCFGGGGGGGFGGGGGGGGGGGGGDGGGGFGGECGGFCCEFFCFGGGFAF7=FGGGFFC>83DECE8EGECGFG7DF8FGGGFGFG76?FFCC>:AB;@BA3B35770*?CBDGD>FFGF*<F7352:))((2()75<3:?0:680:79A<090(79>028314####
@M06045:235:000000000-JCY5N:1:1101:11355:4919 2:N:0:TACAGC
AGTCAAGGACTACAGGGGTTTCTAATCCCGTTTGCTCCCCTGGCTTTCGCTCCTCAGCGTCAGTATCGGTCCAGGATGCCGCCTTCGCCACCGGTGTTCCTCCAGATATCTACGCATTTCACCGCTACACCTGGAATTCCGCATCCCTCTCCCGAACTCAAGCCATCCAGTATCAGACGCAGTTCCCCGGTTAAGCCGAGGGATTTCACGTATGACTTAGTTGGCCGCCTACGAGCCCTTTACGCCCAGTAATTCCGAACAACGCTTGCCCCCCCCGTATTACCGCGTCTGCTGGCCCAGC
+
CGGGGGGGGGGGGGGGGGGGGGGGGGGGGGGGGGGGGGGGGGGGGGGGEGEGGFGGGGEGGGGGGGGGDFGGGGGGGGGGEGDFGGGGFEGGGGGGGGGGGGGGFCGGGGGGGGGGGGGGGGGGGGGGGGGGGGFEDDGGGGGGGFFDFGGGGDGGGGFFFGCEFGGFGFGGGGGEGCGGGGEGGGGGGGG>BFCGFDEEEEEGFG?FGGGFCGGF7C>:CF=777DDDBFFDFFFGF7?FGFD@C<DF:BD?FAFFFFF9?<>FBB3>F?:1>(492127AF<2>F1181))4434####
@M06045:235:000000000-JCY5N:1:1101:16032:4963 2:N:0:TACAGC
AGTCAAGGACTACCAGGGTTTCTAATCCTGTTTGCTCCCCACGCTTTCGAGCCTCAGCGTCAGTAATGATCCAGTAAGTCGCCTTCGCCACTGGTGTTCTTCCGAATATCTACGAATTTCACCTCTACACTCGGAGTCCCACTTCCCTCTATCATCCTCTAGGTTATCAGTTTTGAAGGCAATTCCAAGGTTGAGCCCTGGGCTTTCACCCCCAACTTGATAACCCGCCTACGCTTCCTTTACGCCCAGTAATTCCGAGCTACGCCAGCCCCCATCGCATTACCGCGGCTGCTGTCCTCAA
+
<CE@CCFFFDFFE@,<B;CCF,;@,;<<,CFGGEGF9FG7,@FEGGFA@F8CCFCGC?G@,@,99<F9FGGAF<FF,CE6FG76CF<BFEEFFFECFGG<EFAFB7@,CE5EE<+AA=EG,ED,A?9<FB9FGGE7=,4EDFGG,6>,@B,@,,7@8,6,9;,@AAF9,E6=,7@CFG,@F8=DADG,9DFFGGFFEG63+@DEFCFA9:*<77*9*@8C89B979*@8?9@5>A)2?BB+=CC)9C*)=A:+;<=@B)6()7((((0<72(3(.4((((()6612(9>(4:.))))####
@M06045:235:000000000-JCY5N:1:1101:21319:4982 2:N:0:TACAGC
AGTCAAGGACTACCGTGGTTTCTAATCCTGTTTGCTCCCCCCGCTTTCGTGCCTCAGTGTCAGTTACAGTCCAGAAAGCCGCCTTCCCTACTGGTGTTCCTCCTAATTTCTACGCATTTCACCCCTACCCTAGGAATTCCCCTTTCCTCTCCTGCACTCAAGTTTCCCAGATTCAAAAGCTTACTCCGGTTTAGCCGTAGCCTTTCCCTCCTGACTCAAAAAACCACCTACGCACCCTTTACGCCCCGCACATCCGGCTAACGCTAGCCCCCTACGCAGTACCGCGGCGCCTTGCACTAAC
+
-C6CE<FC;C,CE<+C@@,,,,,,<,CF,6CE,;E,<CCB+76@@FF,6,,,:6:,,<6C,<CFFD,,CF<F99,966@F++>FG96E,,,:,CCEFC9CE,9,C9,,:?B5F<+@:+FFDCE8>7+?,A,4,AEF8<;=,@E@,,@>,,,@93,,63=,,7D9EDGF,>,6@=;;,6,,,@==D=DG+@C+>E,63B*4*@,EFF,,+@9**+;+2;**2;:C**8BF4;2)85.*)2;:+*7)1):)8)9*).)(.)().(((-4@F7,6(14((-42)<4:4403(((((.(,5####
@M06045:235:000000000-JCY5N:1:1101:21507:5034 2:N:0:TACAGC
AGTCAAGGACTACAAGGGTTTCTAATCCTGTTCGCTCCCCACGCTTTCGCGTCTCAGCGTCAGTACCGTACTAGAGAGCCGCCTTAGCCACGGGTGTTCTTCCTGATATCTGCGCATTTCACCGCTACACCAGGAATTCCACTCTCCTCTTCCGGACTCTAGTCAGATGGTTTCCATCGGCGTCTCGAGGTTGAGCCTCGAGTTTTCACAACGGACCTACCTGACCGCCTACACGCCCTTTACGCCCAATAAATCCGGACAACGCTTTCCCCCTACGTATTACCGCGGCTTCTGGCCATTG
+
CGGGGGGGGGGGGGGGGGGGGGGGGGGGGGGGGGGEGGGGGGGGGGGGGGGEFFGGGGGGGGGGGGGGGGGGGGGGGGGGCEGGGGGGGGGGGGGGGGGGGGGGGCGGGGGGGGGGGGGGGGGDGGGGGGGGGGGGGGGGGGGGGGGGGGGGGGCGGGGGGGGGGGFAFGGGGGGGGGEEG@:?*DCFEEEGCFGG?,=AEGFGGGGGGFFGGGDBDFGGG4>FGGA>B>0:FFBF3>FF40?<BG:CF:?*9*69;B:((::(21<)8@<B>(31444<29<D60((,-,3-42:(####
@M06045:235:000000000-JCY5N:1:1101:5759:5044 2:N:0:TACAGC
AGTCAAGGACTACTGGGGTATCTAATCCTGTTTGCTCCCCACGCTTTCGTGCCTGAGCGTCAGTGTCAGCCCAGGGGGCTGCCTTCGCCATCGGTGTTCCTCCGCATCTCTACGCATTTCACTGCTACACGCGGAATTCCACCCCCCTCTGCCACACTCCAGTTCGCCAGTTTCAACGGCCATTCCCAGGTTGAGCCCGGGGCTTTCACCGCCGACACAACGAACCGCCTGCGCACGCTTACCGCCCAGTAATTCCGATTAACGCTCGCCCCCTACGCATTACCGCGGCTGCTGGCCTGCT
+
CGGGGGGGFGGGGGGGGGGGGGGGGGGGGGGGGGGGGGGGGGGGEGGGGGGGGGGGGGGGDGGGGDFGFGGGGGGGGCGGGGGFGF7FFCEGGGFCGGGGFGGGGGGG,EFFGGGFEGGGDGGGGGGGGD:@CCEGGFFGGGGGGEEG>EGGGFGGCCFC6EGFGD5CEEFGGGEFFECEGGGGGG9FGFE96<>BECGGGGGG=<9AFFCG9/)7<5DFDCFGGGFFF)1:5>:>CEE;)291)195))1*@6:835<42)<(-(-)5)(-,,(.((-4(5<91;0(--3(,5(-:####
@M06045:235:000000000-JCY5N:1:1101:8440:5052 2:N:0:TACAGC
AGTCAAGGACTACTAGGGTATCTAATCCTGTTCGCTACCCACGCTTTCGCTCCTCAGCGTCAGTTCCGGCCCAGAGCGCTGCCTTCGCCGTCGGTGTTCCTCCTGATATCTGCGCATTTCACCGCTACACCAGGAATTCCAGTCTCCCCTACCGAACTCTAGCCTGCCCGTATCGACCGCAAGCCTGGAGTTGAGCCCCAGGTTTTCACGGACGACGCAACAAGCCGCCTACGAGCTCTTTACGCCCAATAAATCCGGACAACGCCCGCGCCCTACGTCTTACCGCGGCTGCTGGCCCTTA
+
CGGGGGGGGGGGGGGGGGGGGGGGGGGGGGGGGGGGGGGGFGGGGGGGGGGGGGGGGGGEEGGGGGGGGGGGGGGGGGGGGGGGGGGGGGGGGGFEFGGGFGGGDFGGGGGGGGGGEGGGGGGEGGGGGGGGGGGGGGGGGFFGCEGGGGGFCGCGGGGGGEGGFGCFFGGDGD>8B>CEGGGGGCGGF<E?FGGFGGGGGG8CFC9?FFGC>)CEGD)5<49<FGF:EFB75>BB5@4==C:C>DC3>>@7FBAF0)791<(39((.8)-,3;???(8(,:AF04,11((,55(-4####
@M06045:235:000000000-JCY5N:1:1101:12498:5069 2:N:0:TACAGC
AGTCAAGGACTACCCGGGTTTCTAATCCTGTTTGCTCCCCACGCTGTCGCGCCTCAGTGTCAGTAACTGCCCAGCAGGCCGCCTTCGCCACCGGTCTTCCTCCGGATCTCTACGCATTCCACCGCTACACCCGGAATTCCGCCTGCCCCTACAGCACTCTAGTCCCACAGTCGGCACGGCCGACCCGGGGTTGAGCCCCGGGCTTTCCCCACCCCCTTATCAAACCGCCTACGCCCTCTTTCAGCCCAGTAACTCCGAGTAACCTCTGCACCACTCCTATTCCCCCCGCCGCTTGCCCGGG
+
CGGGDCFECGGGGGGGGGEFCFGDCGGGGAEEE,F,EFDEGGGGGG@FFF+CF@FE<FFGGCFF,EFE9EFGFEG8@,@@BFGEEGCFG:BFECFGGGGGAFGC++4>ADAFE=:CFFGCFFGCC=>FF@GGGGGGGGCFFGG@BE??FF+DF6D6D8D@,>;77,EEEC,9B:EGEG5CE:*:CE*8C*:BB68B9F58=?E5C+<+2A*1*9)7746>C*:7=C)5))(.7>)7).7/4***00><)09F4=<F,))-,:2))(5)9*(.((.(.436))),(-(491(4(((-,####
@M06045:235:000000000-JCY5N:1:1101:21203:5096 2:N:0:TACAGC
AGTCAAGGAACCAGGGTTTCTAATCCTGTTTGCTCCCCACGCTTTCGCACCTCAGCGTCAATACATGTCCAGTGAGTCGCCTTCGCCACTGGTGTTCTTCCGAATATCTACGAATTTCACCTCTACACTCGGAATTCCACTCACCTCTCCATGATTCAAGCGATGCAGTCTTAAAGGCAATTCCGGAGTTGAGCTCCGGGCTTTCACCTCTAACTTACAAAGCCGCCTACGTGCGCTTTACGCCCAGTAATTCCGAACAACGCTAGCCCCCTCCGTATTACCGCGGCTGCTGGCACCTGAT
+
CGGGFGGGGGGGGGGGFFGGGGGGGGGGGGGGGGGGGGGGGGGGGGGGGGGDGGGGGEGGGGGGGFGGGGGGEFGGGGGGGCGGGGGCFGFGGGAFGGFGGGEGEFFGGGGGGFGGFFFGGEFEFGGG,FGGEFGGGGCGFFCEGGGGGFFCGGFGGF,@FEEC6ECFFDFGGG,@>DGGFA9EG6:EGF9FFF@FGGGEGGGC77CECCCFF>:FC8+B9;?CGGEFBF>FFF35/558F:DDDGGDF6A7:F@:@FFFF9BF?>FFF:93416(3(54<>312(-((402(4(,,####
@M06045:235:000000000-JCY5N:1:1101:23864:5101 2:N:0:TACAGC
AGTCAAGGACTACTAGGGTATCTAATCCTGTTTGCTCCCCACGCTTTCGCACCTCAGCGTCAGTTCCGGACCAGTAAGCCGCCTTCGCCACTGGGGTTCTTCCTAATATCTACGAATTCCACCTCTACACTAGGAGTTCCACTTACCTCTTCCGGACTCTAGCTTGCCATTATGAAAGGCAGTTCCAGAGTGTAGCTCTGGGATTTCACCTCTCACTTAACAAACCGCCTACGTGCGCTTTACGCCCAGTAAATCCGAACAACGCTAGCCCCCTTCTGATTACCGCGGCTGCTGGCCGTGC
+
CEGFGGGGGGFCGFEGGDGEEEEFCFGGGEGGGFCFGGG@,@BEGGGFCC:F7,C@CF@C@:F@@FDEG7FFC@FFFFGGBFFGEF7CG@F<EF,+CCFGFGGDGGG9@FF,AFGF<FFCEFFBEFCFGGDFGGG,EFGECFGGDG8E,,7>DCE+3>DEF>=DC?DFG,=7EAEGFG8DCCGFGD>;C8>,,,7>,>,<FF<F?CG7<EDGGDCFFFGGGFG4CGFB>DFFFFA?):BD5@79B<<*;AFGA6?62:A360(,9?05??:B031:)))).-441;0101-42??0:####
@M06045:235:000000000-JCY5N:1:1101:13845:5139 2:N:0:TACAGC
AGTCAAGGACTACTAGGGTTTCTAATCCTTTTCGCTCCCCACGCTTTCGCTCCTCAGCGTCAGTTACTGCCCAGAGACCCGCCTTCGCCACCGGTTTTCCCCCTGATATCTGCGCATTCCACCGCTACACCAGGAATTCCAGTCTCCCCTGCAATACTCCAGTCTGCCCGTATCCCCCGCACGCCCACATTTAAGCTGTGCGTTTTCACGAACAACGCGACAACCCACCCACGAGCTCTTTACGCCCAGTAATTCCGGACAACTCTCCCCCCACACTTTATACCGCCGCTGCGCGCCGAAT
+
@<666C@@6<<@F,6FFFG,C<EC<A<@F,EDG+@,CFC@CF7CF@FC,@,CF<<CFFCB@:7C@F,<,C@@F,EF8F6E6@+68F,6C?=,=FG+,B?F,:CB+?F9FG9EF4CFE:?F,CF=>+@FGGF@CF<,,<FG9,CF,@E8CF6>,,67D==8>8F9,,,636B+3@,,3@8@::1:@G*B>,,2>,565B;F,;CEE5=7C,>C357;C.)538)*/9:>5)465)087)9?*:?*<)9<.)1>//)857BB((()2)5)0)71((,-(.)))-6<80((43(,(((44####
@M06045:235:000000000-JCY5N:1:1101:13735:5167 2:N:0:TACAGC
AGTCAAGGACTACACGGGATTCTAATCCTGTTTGCTCCCCACGCTGTCGCGCCTCAGCGTCAGCAACAGCCCAGCAGGCCGCCTTCGCCACTGATGTTCTTCCCGATCTCTACGCATTCCACCGCTACACCGGGAATTCCACCTGCCTCTACTGTGCTCTAGCCTGACAGTCCAGAAGGCAGCCCCGCGGTTAAGCCGCAGTATTTCCCCCCCTACTTACCAGGCCGCATACGCGCCCTGTCCGCCCAGTCATCTCGGACACCGCCTCCACCCGCTGTATTACGCCGGCTGCGTGCCTATA
+
-CEEFFGCEDE@CCC;FF,C<<@EE,CE6FG9,,C6;CCCCFGDCC8CCD7FE@FFDG@F:@CEF<AE<CCFC8,CC,>@CEDGD<F@:=B,<FF,9CEFG9,BF+8:,C?<B?=:=F,CF,AC7>:+?<<FGG7FF<;;=>D,>@@FFDF9DFE9A>9D3EED9,@,>,@9,3,@DF8>C5:8C*4:8B::*?79@**:**1:C1=1*28/9/*56@C*9*9*97<3))(3>>@D)83))*2*5CGG)0/*1/)/4))(4(419(,0.:74:(-(,-)64:>(((,-6>961(3::####
@M06045:235:000000000-JCY5N:1:1101:9627:5201 2:N:0:TACAGC
AGTCAAGGACTACAAGGTTATCTAATCCTGTTTGCTCCCCACGCTTTCGAGCCGCAGCGTCAGTTACAGTCCAGAGAAGCGCCTTCGCCACTGGTGTTCTTCCTAATCTCTACGCATTTCACCGCTACACTAGGAATTCCCTTCCCCTCCCCTGCACTCTAGACTCCCAGTTTGAAATGCAGCACCCAGGTTAAGCCCGAGTTTTTCACATCTCACTTAAAAATCCGCCTACGCCCCCTTTACGCCCAGTAAACCCGGAACACCCCCGCCCCCTTCGTATCACCGCGGCTGCTGGCCCGTG
+
@F6C@F@AFFCEG@,CF6CC@<EE<FE@FEFFF,F,EFGG?F+@@7,;,,;B@+@+@FE@BFGCFEF,C,CC,CFE8CFF:+>C?F7F@,=FC8C8BBF,<F9FCFD?CEEBFG77F:AFFFF?F:+FFFCAFF,CA<CFGGEF,=BF>>CCFDF?D>EEF9,E,,@@3@@9>,@D9ACDF,D:,,6+>6@9D9FG<8CC*D*==;E?@<CF+:9=8=@D7C6;DF6??655)0)88;B5A+@*:71>);:+1+.8105(((.(,(-)73(-7((.4<3,()-((,-3(,(-).468####
@M06045:235:000000000-JCY5N:1:1101:20674:5229 2:N:0:TACAGC
AGTCAAGGACTACTGGGGTATCTAATCCGGTTCGCTCCCCACGCTCTCGCACCTCAGCGTCGGTAGATGCCCAGTCGGCTGGTTTCCCCCTGGGTGTTCCTGCCGATCTCTACGCATTTCACCACTACACCGGCAATTCCACCGACCTCTGCATCACTCCAGACGCGCCGTATGGGATGGCGCCTGGCCGTTAAGCGGCCAGATTTCACACCCCACGCGCGCGTCCGCCTGCGTGCGCTTTACGCCCAGTCAATCCGGACAACGCTTGGCCCCTCTGTATTACCGCGGCTGCTGGCCGCTG
+
CGGGGGGGGGGGGGGGGGGGGGGGGGGGGGGGGGGGGGGGGGGGCGGGGGGGGFGGGGGGGGGGGGGGGGGGGGGGGGGGGGFGGGGGGGGGGGGGGGGGGGGGGGGFGGGGGGGGGGGGGGGGGGGGGGGGGGGGGGGGGGGGGGGGGGGGGGGGGGGFF:CFCEEGGGGGGCGGGFEGG8=CEFCGGGCGG5?CGGGGDFFFFGGFGFGGGGGFDD<5)/)/9C55>B:<>5@FDB>>5CCCBGG3;:?7@9>FF>:;>?F914<F>F)8>61(54-)46)6:;(((39()).4.####
@M06045:235:000000000-JCY5N:1:1101:11450:5231 2:N:0:TACAGC
AGTCAAGGACTACCCGGGTATCTAATCCTGTTTGCTCCCCACGCTTTCGCACCTCAGCGTCAGTAGTGGCCCAGTTGGCCGCCTTCGCCACTGGTGTTCTTGCGAATATCTACGAATTTCACCTCTACACTCGCAGTTCCACCAACCTCTGCCACACTCAAGACTCCCAGTATCGAAGGCAATTCCAGGGTTGAGCCCTGGGCTTTCACCCCCGACTTAAGAGTCCGCCTACGTGCGCTTTACGCCCAGTGATTCCGAGCAACGCTAGCCCCCTTCGTATAACCGCGTCTGCTGGCCGAAT
+
CGGGGGGGGGGGGGGGGGGGGGGGGGGGGGGGGGGGGGGGGGGGEGGGDGGGGGGGGGGGGGGGGGGGGGGGGGGGGGGGGGGGGGGGGGGGGGGGGGGGFFGGGGGGGGGGGGGGGGGGGGGGGGGGGG<E@FFGGGGGADGFDGGGGGFGGGGGGFGGGGGGGGGGGFDFCFGGGEGGF5DEGGFAGEGGGGCGGGFG8CF6C7?EFDGGGCDFGFGFCFGGGGF>35;D:AAFDEFEFGF5BDGD409FF?>FBDE6(449>BFFFF?BFFF:<?,8).62-7>37,4<A?0((####
@M06045:235:000000000-JCY5N:1:1101:25257:5233 2:N:0:TACAGC
AGTCAAGGACTACCCGGGTATCTAATCCTGTTTGCTCCCCACGCTTTCGCACATGAGCGTCAGTATTGGTCCAGGAAGTCGCTTTCGCCACTGATGTTCCTTCCGATATCTACGCATTTCACCGCTACACCGGAAATTCCACTTCCCTCTCCCATACTCTAGCAATGCAGTCTCGAATGCAGTTCCCAGGTTAAGCCTGGGGATTTCACACCCGACTTGCAAAGCCGCCTACGCGCGCTTTACGCCCAGTAATTCCGATTAACGCTCGCACCCTCTGTATTACCGCGGCTGCTGGCCCCCT
+
CGGGGGGGGGGGFGGGGGGGGGGGGGGGGGGGGGGGGGGGGGGGGGGGGGGGGGGGGGGGGGGGGGGGGGGGGGGGGGGGGGGGGGGGFGGGGGGGGGGGGGGGGGGGGGGGGGGGGGGGGGGGGGGGGGGEGGGGGGGGGGGGGGGGGFGGGGGGGFGGGGGGGGGGGEFGFGFFGGGGGGGGGGD9FGGGGGGGGGGGGGGGCGG@FGGGGDGFDBFFDFFFCFFEEE?FDB3ADAEFFF75>DD7@@=CF*<FFEF?BAD?>0:>>5;;636(5499ADBF?10(90(47),,.####
@M06045:235:000000000-JCY5N:1:1101:22275:5235 2:N:0:TACAGC
AGTCAAGGACTACTCGGGTATCTAATCCCGTTTGCTCCCCACGCTTTCGTGCCTTAGTGTCAGAAATGTGCCAGTACCCTGCCTACGCCATCGGTGTTCCTCCCTATATCTACGGATTTCACTCCTACACAGGGAATTCCAGGTACCTCTCACATTCTCTAGCTTGTCAGTTCAAATAATGGACACAAGGTTGAGCCTCGTCATTTCACTATTCGCTTAACATGCCACCTACGCAACTCTTTACGCCCAGTAATTCCGGATAACGCTTGGACCCTACGTATGACCGCGGCTGCTGGCTGCG
+
CGGGGGFGGGGGGGGGGGGGGGGGGGGFGDFFGGGAFGGGGGGG:FGGCFGEGGGGGGGGGGGGGGGFCDGGGGAFGGGGGGGGFGGGGGGGGGGGGGGGGGGGGGGGGGGGGGGGGGGGGGGGGGGGGGGGGGDFGGGGGGGGGGG9EDFGGGGGGDFDFGGGG?DDDFGGGGGCFGEAA8AFGGGFFGGGGGFGFCGGGGGGGGDFF:C?CGGFDFGGGFC>5FAFFFFFFF>4D;BFFDGG45?DDFFFF6<@?FE@<?EE261BF)5;;D@FF08?F7<<>(02901114?21####
@M06045:235:000000000-JCY5N:1:1101:16298:5244 2:N:0:TACAGC
AGTCAAGGACTACTAGGGTTTCTAATCCCGTTTGCTCCCCTGGCTTTCGCTCCTCAGCGTCAATGCCGGTCCAGGATGCCGCCTTCGCCACCGGTATTCCTCCAGATATCTACGCATTTCACCGCTACACCTGGAATTCTGCATCCCTCTCCCGGATTCAAGCCATCCAGTATCGGACGCAGTTCCCAGGTTGAGCCTGGGGATTTCACGTCCGACTGAGTTGGCCGCCTCCGCGCCCTTTACGCCCAGTAATTCCGAACAACGCTTGCCCCCTACGTATGCCCGCGGCTGCTCGACCAGG
+
C;F<FAFFFGFD@<CFGFFFE<E9<FFCFEF<FGGGFGCBFEEE<CFF7F@E@,@CFGDCC@FG<EF:B@+@<EFGFFFGGGGFGC<@F=FGGGF>FAF9EFG@?A<F,?,AEFEG7FCBDEFGGGFGFGGGFCB8?,CA;>;FGGG8EC>DE6C88EFGG9=D8DGG?CFCCF@EEG5@CECFGGGFFFEC8,1?CCGFFG55,<:9CGFF*9)8D)2*11@*6935>E(8))07D::?F*29:CCD:667=*4B:E39>F09(3(><?06(((31.2<()44(39(3,,(.)(--####
@M06045:235:000000000-JCY5N:1:1101:18995:5247 2:N:0:TACAGC
AGTCAAGGACTACTCGGGTATCTAATCCTGTTTGCTCCCCACGCTTTCGCGTCTCAGCGTCAGTAACGTCCCAGCGAGCTGCCTTCGCAATTGGTGTTCCTCCTGATATCTGCGCATTTCACCGCTACACCAGGAATTCCACTCGCCTCTTCCGTACCCAAGCCCGACAGTATCCACCGGCATCCGAGGGTTGAGCCCCCGACTTTCACAGCGGACTTACCGGACCGCCTACACGCGCTTTACGCCCAATGATTCCGGACAACGCTAGCCCCCTACGTATTACCGCGGCTGCTGGCCTCTG
+
CGGGGFGGGGGGGGGGGGFEGGGGGGGGGFFGFFEGEFGDGGGGGGGGGGGGGEFGFGGGGDEDFGGGGFF@F@FGGGGGGGGGGGGG@+CEFGGFFGBEFDFGGGAEFG9?FFGGGGFGGGGGGGGGGGG+FGGGGGGCFGADGCEEEFFGGGGGEGGGGGGFCECEGGGG9CFFEDGEEGCGGGDEGDGFB,CCCECCEGGGGFGGGGGGG3D597FGGD<DD35>E38??F5B<D5>FGGDE7D7)7677=A9?>3;B6?9>?2>FF:3(4(431)682:<<;990-36:302(####
@M06045:235:000000000-JCY5N:1:1101:24275:5269 2:N:0:TACAGC
AGTCAAGGACTACCGGGGTTTCTAATCCCGTTCGCTCCCCTGGCTTTCGCACCTGAGCGTCAGGTACTCCCCAGGACACTGCCTTCGCCTTCGGTGTTCCTCCGGATCTCTACGCATTTCACCACTCCACCCGGAATTCCGTGTCCCTCTGAAGCCCTCAAGTCTCCCAGTTTTCAAAGCACTTTGGCAGTTAAGCCACCAACTGTCACTCCAAACTTAAGAGACCGCCTGCGTGCGCTTTACGCCCAGTAACTCCGGACAACGCTTGCCCCCTACGTCTTACCGCGGCGGCTGGCCGTCC
+
CDFCFGGFGFFGFFFGGGCBCFFGGGGFGDGGGGGGGGGGG?FFCE,6:FFGGFF@8FGCGEGGEGG,FGFFAFGGGGGGGGGGGGEECGGGGGEEG@FGGGGDC7?FFFFGGGEDCFGDDFE9=AFFGGGFFGG7+AFFFGGGGGGCFF?DDCFGGFEC,,3@,@,DDEDCC,;FGGFFGGG6EGGFFGFFGGCFGGGCCCEGGGCFFCDFGGGF8:CGGDGGGGF3>3=<E3)8D>B)7:DDFGGC)09C@/)9-;5;>FF>>2?5)9:69281:((.-:<??0,90((,4((((####
@M06045:235:000000000-JCY5N:1:1101:6965:5274 2:N:0:TACAGC
AGTCAAGGACTACTGGGGTATCTAATCCTGTTTGCTCCCCACGCTTTCGAGCCTCAGCGTCAGTTACAGTCCAGAGAAGCGCCTTCGCCACTGGTGTTCTTCCTAATCTCTACGCATTTCACCGCTACACTAGGAATTCCCTTCTCCTCTCCTGCACTCTAGACTTCCAGTTTGAAATGCAGCACTCAGGTTAAGCCCGAGTATTTCACATCTCACTTAAAAATCCGCCTACGCTCCCTTTACGCCCAGTAAATCCGGACAACGCTCGCCACCTACGTATTCCCGCGGCTGCTGGCCAGTT
+
CGGGGGGGGGGGGGGGGGGEGGGGGGGGGGGGGGGGGGGGGGGGGGGGGGFGGGGGGGGGGGGGGGGGGDGGGGGGFFGFGGGGGGGGGGGGGGGGGGGGGGGGGFGGGGGGGGGGGGGGGGGGGGGGGGFGGGGGGGGGGGGGAAFFGGGGGGGGGGGGGGGCFGGGGGGFGGFGAFGGGGGFFCGGGEFFGGAFGGGGGGGGGGGFFA@FDGGFFFGG7CFCCFE>?BABBA>DGFFFFFFGF3D3;A6FF67FFDFFFFF;6/87>E<?FBB?6?24>)-4,(,(,19:>).3.####
@M06045:235:000000000-JCY5N:1:1101:14845:5292 2:N:0:TACAGC
AGTCAAGGACTACTAGGGTATCTAATCCTGTTCGCTCCCCACGCTTTCGCGTCTCAGCGTCAGTCACGTACCAGAGAGCCGCCTTCGCCACGGGTGTTCTTCCTGATATCTGCGCATTTCACCGCTACACCAGGAATTCCACTCTCCCCTTCCGGACTCTAGCTAGATGGTTTCCACCGGCCTCGCGAGGTTGAGCCTCGAGTTTTCAACACGGAACTATCTAGCCGCCTACACTCTACTTACGCCCAATCAATCCGGCCAACGCCTGCCCCCTACGTTCTACCGCGGCTGCTTGCCGGCG
+
@6@FE9,;CE@GGGAFF@FF<@F66ECAEECFGEG,CCGGGCEFBFGG7FF:::@C@AFE@,,6C6E,:CFC<<<C,BDC+CC6?ECG>BEFG78=CFG?FGGFFFFGGGF99::CFGCE<A<B=+8CB<,+,++6ADDD;B;D,6,,@DFGG>+4:8:>;EE9EGCD,@>>,@@@BFD8C*:F*>*8:>:C,?+BFCF***<C:711+1;C5:)):6:+C7:*>>05:0:8)7@5***9**2555CCFF)0/*)5(7)((.4:9(..7@0339?B6,((,.)-((-(((-3.-50,####
@M06045:235:000000000-JCY5N:1:1101:26368:5302 2:N:0:TACAGC
AGTCAAGGACTACAAGGGTTTCTAATCCCGTTCGCTCCCCACGCCTTCGCGCCTCAGCGTCAGGGTCGGCCCAGTCGGCCGCCTTCGCCACAGGTGTTCCTCCCGATCTCTACGCATTTCACCACTACACCGGGAATTCCACCGACCTCTCCCGCCCTCAAGCCCCGCCGTCCCCAACGACTCTCCCCGGTTAAGCCGGGGGCTTTCACGTCGGGCGCGCGAGTCCGCCTGCGCGCGCTTTACGCCCAATAACCCCGGACAACGCTCGGCCCCTCCGTATTACCGCGGCTGCTGGCCCTGA
+
CGGGGGGGGGGGGGGGGGFGGGGGGGGFGGGGGGGGGGGGCFGGGGGGGGGGGGGGGGGGGGGGGGGGGGGGGGGGGGGGGGGEFGFGGFGEEGGGFGGGFGGGGDEGGFGGGGGGFGGGGGGGGGGGGGGGGGDEGGFGGGGGGGGGGGGCEEGE85DCGGGGGGGGGGGGGGGGGGEGGCGGGGGGGDEGG9CFGGGGG=EEGCCFF5DC3C5@37)93)91*2<>B@0().))1787.*2*85CC))7**)4)(.560(8(-((<)0,9(((((,(.5-)-((-((((,5:((4####
@M06045:235:000000000-JCY5N:1:1101:16815:5311 2:N:0:TACAGC
AGTCAAGGACTACTAGGGTATCTAATCCTGTTCGCTCCCCATGCTTTCGCTTCTCAGCGTCAGTAGTGGCCCAGAGACCTGCCTTCGCCATCGGTGTTCCTCCTGATATCTGCGCATTTCACCGCTACACCAGGAATTCCAGTCTCCCCTACCACACTCTAGTCTGCCCGTACCCACCGCAAGTTCGAGGTTGAGCCTCGAAATTTCACGGCAGACGCGACAAACCGCCTACAAGCTCTTTACGCCCAATAATTCCGGACAACGCTCGCACCCTACGTATTACTGCGGCTGCTGTCCCATC
+
CFGGFFFGCFEE@FE<F,;FFFFGGGGGCEEGGGGGFGGB@F8CFFEGCE,CFE9EFG>FF7FFEDG,FF@FEG8EFCFC<@E9@6FFC@BFGGE7F,EA<FFECFGDFGEAEFFFG7F<9EFEC+F@FFGCFGGFCFDGFBEDEF98>B8>FGGGEDD3;,E;C;EFFE8EEGGCCE8C:8C3EE+,>B8:8,@EF,DEGFCCFCFGCFGD4)7FGEC/9555D*:BAA;D;*;>*/*11*21)7)9>>)*1=)*(7)(,231720.))47(4:?6?>244<))4((46>B?))).####
@M06045:235:000000000-JCY5N:1:1101:21098:5321 2:N:0:TACAGC
AGTCAAGGACTACCCGTGTTTCTAATCCTGTTTGCTCCCCACGCTTTCGCACCTCAGCGTCAATATGTGTCCAGTAAGTCGCCTTCGCCACTGGTGTTCTTCCGAATATCTACGAATTTCACCTCTACACTCGGAATTCCACTTACCTCTCCACAATTCTAGCGATGCAGTCTTAAAGGCAATTCCAGGGTTGAGCCTTGGGCTTTCACCTCTAACTTACAAAGCCGCCTACGTGCGCTTTACGCCCAGTAATTCCGAACAACGCGAGCCCCCTCGGTATCACCGCGGCTGCTGGCCCGCT
+
C@FFCFGGCEGEGDFF@CFFGGGGGGGG<CFFFCFCFCCFC@BC:,CF@BCGGCEFGGGGGGEFGAA@FCFFFEFGG<FEGG:FGGEGGFCCCFFFFGFG,EFGCE,4:FAEFF+,AAFFGGGG:E<D<<<AF7C:7FEADGD,,@DBF,D8;ED?DEEAEGC8EB8CEEGCE8FGG9>D@=DGGGG9EEFGGFGGG,@D,45@>EGFC79CGF@F>F7;8B*0@7//8)654A68CEDEFFFDBDC549++8+)1(0503(4>139)534(,(4-(4:3)66(,--(42,())(4.####
@M06045:235:000000000-JCY5N:1:1101:15664:5347 2:N:0:TACAGC
AGTCAAGGACTACTGGGGTTTCTAATCCTGTTTGCTCCCCACGCTTTCGTGCCTCAGTGTCAGTTACAGTCCAGAAAGCCGCCTTCGCTACTGGTGTTCCTCCTAATATCTACGCATTTCACCGCTACACTAGGAATTCCACTTTCCTCTCCTGCACTCAAGTTTCCCAGTTTCAAGAGCTTACTACGGTTGAGCCGTAGCCTTTCACTCCTGACTTAAGAAACCACCTACGCACCCTTTACGCCCAGTAAATCCGGATAACGCTAGCCCCCTACGTATTACCGCGGCTTCTGGCCCTCGT
+
CGGGGGGGGGGGGGFGGGGGGGGGFCGGGGGGGGFGGGGGGGGGGEGGGGFGGFFEFGGGGGFGGGGGGGGGGGGGGGGGGGGGGGGGGEGGG?GGGGGGGGGGGFGGAFGGGGGGDEFGFGGGGG7FEGACFGGFFGGGGGGGGGGGGGGGGFGDFDFG8DFGGGGGGGGFCFGGGF8DGGGGGGGGGGGEGGGGGGDCCEEGGGGGGGGCGGGFGFGGGCDF>DFDFFED>4A4C>FFFFC*6C8CAA8CCA@BB3>?E@69((2AFF<;BBBFBF>>9248>04>>(,6:4203####
@M06045:235:000000000-JCY5N:1:1101:26168:5368 2:N:0:TACAGC
AGTCAAGGACTACTCGGGTATCTAATCCTGTTCGCTCCCCATGCTTTCGCTCCTCAGCGTCAGTTAATGCCCAGAGACCTGCCTTCGCCATCGGTGTTCCTCCTGATATCTGCGCATTTCACCGCTACACCAGGAATTCCAGTCTCCCCTACATCACTCTAGTCTGCCCGTACCCACCGCAGATCCGGAGTTGAGCCCCGGACTTTCACGGCAGACGCGCCAAACCGCCTACGAGCTCTTTCCGCCCAATAATTCCGGATAACGCTTGCGCCCTACGTATTACCGCGGCTGCTGGCCAGGC
+
CEGGCFGGGGGGGGGGGGGGGGGGGGGGGGGGFGGGGGGG,CEGFGGGDGBFGGGGGGGGGGEGGGGGGCGGFG8FFFEEDFGGGGGGGG@EFGGGGFGE?FGGFGFGGGGAFGGGGGGGGGGGGGGGGFAAFGGGGGGGGAFFEFGDGGDGG,3@DFGGGG;DD3EFFGGC=C,@6@EGGD6EFGGD8CCBDFFGGGGGG8CG6CFCG=*5):FF)::)2>DCCFEFFFFFF>><9@FB?*7*7<DD@F:>*76=2:)03>2(486F@)9?F3:?((.<0)4)(-(-34928)((2####
@M06045:235:000000000-JCY5N:1:1101:19203:5388 2:N:0:TACAGC
AGTCAAGGACTACTGGGGTTTCTAATCCTGTTTGCTCCCCACGCTTTCGAGTCTTAGCGTCAGTAACCGTCCAGATAGCCGCCTTCGCCACTGGTGTTCTTCCCAATCTCTACGTATTTCACCACTACACTGGGAATTCCACTATCCTCTCCGGTCCTCTAGTCACCCAGTACCAAGTGCATTTCTTGAGTTGAGCTCAAGGCTTTCACACCTGACTTGGGCAACCGCCTACACTCGCTTTACGCCCAGTAATTCCGAACAACGCTAGCCCCCTTCGTCTTACCGCCGCTTCTGGCCGGTA
+
CGGGGGEFGGGGGGGGGGFGGGGGGGGGGGGGGGGGGGFCFGGGGGGGGGCFFFFGGGFFGGGGFGGFGGGGGFFEGFGGDEFGGGGGGGGGGFGCEFGGEFGGGGGGFG<FGGGGGGDGGGGGG?FFFGGFGGGGGGGFGGGGFGGFGGGGGGG>EGFFFFFGGGGGGFGCFFGGGGGGGGFGGGGFECEGG9C8,@FGGGGGG6CAGGGGFDCFFFGGF4CDGGFF45@@FFAF1)):)+:7=C<DF6AGFFE64;>098?@BFBDFF::967:<4(.4<<?09(21((---)).####
@M06045:235:000000000-JCY5N:1:1101:16968:5419 2:N:0:TACAGC
AGTCAAGGACTACCCGGGTTTCTAATCCTGTTTGCTCCCCACGCTTTCGAGCCTCAGCGTCAGTTACAGTCCAGAGAAGCGCCTTCGCCACTGGTGTTCTTCCTAATCTCTACGCATTTCACCGCTACACTAGGAATTCCCTTCTCCTCTCCTGCACTCTAGACTTCCAGTTTGAAATGCAGCACTCAGGTTAAGCCCGAGTATTTCACATCTCACTTAAAAGTCCGCCTACGCTCCCTTTACGCCCAGTAAATCCGGACAACGCCCGCCACCTACGTATTACCGCGGCTGCTGGCCCTGA
+
CGGGGGFEGGFGGGGGGGEGGGFFGFGGGGGGGFGFGGGGGGGGDGGGGGGGGGGFGC@BFGEFFGGGGGGFGGGGGGGGGGGGGGGGGGGGDDFFGGGAEGGGGGDGFDFG<FGGC@FA<EGEGGGGFGGGFFGGGGGAFDDECFF9DBEFFGGGGD,>D@;DGGGFGGFBDG;C,E9DFDG8<:FCGFGGGGGFCGGGGGGGGFCCF,;>7C:FFF7DC7CDDFEEFB@=>D4;DFFF?FF7>CD3AAFC=7<A938(:;;6((,7>:603??>6(4:(.2)(-3>9((4:?B?.####
@M06045:235:000000000-JCY5N:1:1101:14986:5419 2:N:0:TACAGC
AGTCAAGGACTACTGGGGTTTCTAATCCTGTTCGCTCCCCACGCTTTCGCTCCTCAGCGTCAGTTACTGCCCAGAGACCCGCCTTCGCCACCGGTGTTCCTCCTGATATCTGCGCATTCCACCGCTACACCAGGAATTCCAGTCTCCCCTGCAGTACTCAAGTCTGCCCGTATCGCCCGCACGCCCACAGATAAGCTGTGAGTTTTCACGAACAACGCGACAAACCACCTACGAGCTCTTTACGCCCAGTAATTCCGGACAACGCTCGGACCCTACGTACTACCGCCGCTGCTGGCCGGAA
+
CGGGGGFGGGGGGGGGGGGGGGGGGGGGGGGGGGGGGGGGGGGGGGGGGGFGGFGFGGFEGGGGGGGGFGGGGGGGGGGGGGGFGFGGGGGGGGG7=FFGGGGGG<FFFGGFGFGGCFFDEGGGGGGGGGGGGGGGGGGGFGDFGGGGGG?FFGFGGGGGG9BF9AFFGGGGFG8CGGGG*@8CGGDE8D>DCCFGCFFFGGGFGDFC>CD):CFACECDC7D4DC5@B53:<>::/<?F*:C7><DD))1?69967))47<B(-(4@>5960,(4(()(4).3-1(-2,(.473(.####
@M06045:235:000000000-JCY5N:1:1101:25252:5438 2:N:0:TACAGC
AGTCAAGGACTACTCGGGTATCTAATCCTGTTCGCTCCCCACGCTTTCGCGTCTCAGCGTCAGTACCGTACTAGAGAGCCGCCTTAGCCACGGGTGTTCTTCCTGATATCTGCGCATTTCACCGCTACACCAGGAATTCCACTCTCCTCTTCCGGACTCTAGCCAGATGGTTTCGGTCGACGTCTGAAGGTTAAGCCTCCAGTTTTCACAACCGACCTACCTGGCCGCCTACACGCTCTTTACGCCCAATGAATCCGGACAACGCTTGCCCCCTACGTATTACCGCGGCTGCTTCCCAAGT
+
CGGGGGGGGGGGGGGDGGGGGGGGGGGGGGGGGGGGGGGGCEGGGGGGGGGGGGGGGGGGGGDGGGGGGGGGGCFGGDGGGGGGGGGGGGGGGGGGGGGGGGGGGGGGFGGGGGGGEGGGGGGGGGGGGGGGGGGGGFGGFFGGGGGGGGGGGGGGGGGGGFGGGGCFGGGGGFDEGG>EGECGCBEGGGFFGGFGGFGGGGGGGGG?FGGGDGGDGEGGGFG4<FFFE7<B4?>>*8F6=FC*5CDDFF@7765905>9>FF;><0.>FD:>0:(3,2<79AA?>1(7402)))).####
@M06045:235:000000000-JCY5N:1:1101:26390:5442 2:N:0:TACAGC
AGTCAAGGACTACAGGGGTATCTAATCCTGTTCGCTCCCCATGCTTTCGCTCCTCAGCGTCAGTTAATGCCCAGAGACCTGCCTTCGCCATCGGTGTTCCTCCTGATATCTGCGCATTTCACCGCTACACCAGGAATTCCAGTCTCCCCTACATCACTCTAGTCTGCCCGTACCCACCGCAGATCCGGAGTTGAGCCCCGGACTTTCACGGCAGACGCGACAAACAGCCTACGAGCTCTTTACGCCCAACAATTCCGGATAACACTTTCGCCCTACCGATCACCGCCGCTGCTGGCCGCCT
+
CFFFAFG8CFFGGGFGGGGGGDFGGGCCAFFFDGG7EFGG<CFGGGGG@GGGCFGGGGG@F:,9CCFDDGCCF@FFGGFFDDGFEG<FGGEGDGGGC,A@FFGGGGF??FFEEFGEE7@FDEFCGGGGCF8=FGCFFC?EF>EFFFGGE8+DD9DDGGCGA939;@=983BEGGC,+=EGGG>EF?F:*@B?;;@6@5E>EC5CCC7CCC5C5)5=355>/537F*.8)04(7555)9BF*:77719*.)8CFB<=:5>(:2))..)**)-,3(.2(4(3(,(((4((42(4)2(,4####
@M06045:235:000000000-JCY5N:1:1101:19320:5444 2:N:0:TACAGC
AGTCAAGGACTACCGGGGTATCTAATCCTGTTTGCTCCCCACGCTGTCGCGCCTCAGTGTCAGTAACTGCCCAGCAGGCCGCCTTCGCCACCGGTCTTCCTCCGGATCTCTACGCATTCCACCGCTACACCCGGAATTCCGCCTGCCCCTACAGCACTCCAGTCTGACAGTCGGCACGGCCGACCCGGGGTTGAGCCCCGGGCTTTCACCACACCCTTATCAGACCACCTACGCGCCCTTTACGCCCAGTGATTCCGGACAACGCTCGCACCCCCCGTATTACCGCGGCTGCTGGCCACGC
+
CGGGGGGGGGGGGGGGGGGGGGGGGGGGGGGGGGGGGGGGGGGGGGGGCFGGGGGGGGGGGGGGGGGGGGGGGGGGGGGGGGGGGGGGGGGGGGGGGGGGEGGGGGDGGGGGGGGGGGGGGGGGGDGGGGGGGGGGGGGGFGGGGGGGGGGGGGGGGGGGGG>@FEFGCFGDGGGGGGCEEEDGCEE8EDGGGC<FGGGDEGG5C<?9FDFG55CEFF6C:>*27947B>?FEE3;/>)?FD>97DGGFFFFFFFFF5),4?:3;4?)3)(249>69:(34AAA0(,,((43428:8####
@M06045:235:000000000-JCY5N:1:1101:20170:5444 2:N:0:TACAGC
AGTCAAGGACTACAAGGGTTTCTAATCCTGTTCGCTCCCCACGCTTTCGTGCCTCAGCGTCAGTTACAGCCTAGTAAGCTGCCTACGCAATCGGTGTTCTTGATGGTATCTATGCATTTCACCGCTACACCATCAATTCCGCCTACCTCGTCTGTACTCAAGCCTTACAGTATCAATGGCAGTTCCATCGTTGAGCGATGGGCTTTCACCACTGACTTATAAGGCCGCCTACGCACCCTTTAAACCCAATAAATCCGGACAACGCTTGCACCCTCCGTATTACCGCGGCTGCTGGCCACGG
+
CEGGGCFGGGGFGGGGGGFGCEGGGGGGFGGGFGGGGGG7EFCF@FGGGFFGGFFGGGGGGGCGGCGGGGGGCFFGGGGGCFFGGFGGGEGG=FGCGGGGGF9FEFFAFFFGFFFGEAFGGGGGGGFEFGFGGGGGGGGGGDEGGGGFGD8@FFGFFGGGFCGGGG9EGFGFEDCFGFGGGGGGGF;FGGGGGGGGGEFEEDF77CFAFF>D****5=CFCGFGGGFBDFDFFF:A55>A;FG+=FCCFA6FA83;0>D@>6?>9(3@FFFFBF6:;6477:4<?F070(41)4((,####
@M06045:235:000000000-JCY5N:1:1101:23138:5447 2:N:0:TACAGC
AGTCAAGGACTACTCGGGTTTCTAATCCTGTTCGCTCCCCACACTTTCGCTCCTCAGCGTCAGTATCGGCCCAGAGACCCGCCTTCGCCACCGGTGTTCCTCCTGATATCTGCGCATTTCACCGCTACACCCGGAATTCCAGTCTCCCCTGCCGAACTCCAGTGATGCCCGTATCGACCGCAAGCCCACAGTTAAGCTGCAGGTTTTCACGGCCGACGCGACACACCGCCTACGAGCTCTTTACGCCCAATAATTCCGGACAACGCTCGCACCCTCCGCGTTACCGCGGCTGCTGGCAATG
+
CDFEFF<FFFGGGGGECGE@:E9CEEEFGFECFGGGGGGGDFEFGGGGCEEGG8CAFCFGGGGGGCEGGGFE7FEFGFGGGGCFB<F7FGGGEE+@+BFFCB<F=?EF9EBFGECFCC9CFGG:CF7FFF,+>@F:C@A9E;FDBF9>EDFF@EE8CGGGGGFGFEDFGF:>BD6:DC5:8C5C5C:85BFG9E7C,9C>C<3/A9CFFC<<D3589)1)/)9>7C35.<B?F333>>9@=*2*)19).8)77*)9)0)490,811(.551>06<((((-4(((.(2100(,,52(-####
@M06045:235:000000000-JCY5N:1:1101:16901:5490 2:N:0:TACAGC
AGTCAAGGACTACTGGGGTTTCTAATCCTGTTCGCTCCCCATGCTTTCGCTCCTCAGCGTCAGGTAATGCCCAGAGAACCGCCTTCGCCACCGGTGTTCCTCCTGATATCTGCGCATTCCACCGCTACACCACGACTTCCGTTCTCCCCGGCATACCTCTAGTCAGCCCGTATCGGAAGCACGCTCCGGGTTGAGCCCTTAGTTTTCACCCCCGACGTGACTAACCGCCTACGAGCCCTTTACGCCCAATAATTCCGGACAACGCTAGGACCCTACGTATTACCGAGGCCGCTGGCGAGTA
+
CCGA@FGFFE8ECEDGGEB@@FGCFFFF9F@F<FFGEFGCCGFGC<F<,B@<@,,CEFGGE7,EFGFGFFGGFC,CCFC<CFGGEG,CFFFGDEGC44BCFG@F@F,CCE@EEFECCEGCCGGGGD@>ECED+=7+3C9BEFFFFGGF>+3>7C,>,3<EF,7@;;FCGGE:@DCE>55::@CE*:*>1=E5:2A<C>60+>>1=++<;+;/>C<BG594DG7*CFEBEFF<>)08)7856:C>37/C:4:C*/)1(5>>,4((,(())/801(.3<B7),)69((,2((((((-((####
@M06045:235:000000000-JCY5N:1:1101:11017:5498 2:N:0:TACAGC
AGTCAAGGACTACCCGGGTTTCTAATCCCATTCGCTCCCCTAGCTTTCGTCTCTCAGTGTCAGTGTCGGCCCAGCAGAGTGCTTTCGCCGTTGGTGTTCTTTCCGATCTCTACGCATTTCACCGCTCCACCGGAAATTCCCTCTGCCCCTACCGTACTCCAGCTTGGTAGTTTCCACCGCCTGTCCAGAGTTGAGCCCTGGGATTTGACGGCGGACTTAAAAAGCCACCTACAGACGCTTTACGCCCAATCATTCCGGATAACGCTTGCATCCTCTGTATTACAGCGGCTGCTGGCCGACG
+
CGGGGGGGGGGGGGGGGGEGGGGGGGGGGGGGGGGGGGGGGGGGGGGGGGGGGGGGGFEGGGGGGGGGGGGGGGGGGFFFGFGFGGEGGGGGGGGGGGGGGGGGGGGGGGGGGGGGGGGGGGGGGGGGGGGGDGGGGGGGGGGGGGGGGGGGGGGGGGFGGGGGFGGGGGGEDGGGGGDGEGGGGGGGFGGC,2>FGGFCGGCFGEF@:CCGGGGFG=CGGGGG48FF>5:BF?B>)>>EFFF3>DGCFF:C?F<FFFF<6>D?>?:7<FA<0<AD7)6>F><A<29>029:2:?B4####
@M06045:235:000000000-JCY5N:1:1101:15469:5519 2:N:0:TACAGC
AGTCAAGGACTACCAGGGTTTCTAATCCTGTTTGATCCCCACACTTTCGTGCCTCAGCGTCAGTTACAGCCTAGTAAGCTGCCTTCGCTATAGGTGTTCTTGACGATATCTAAGCATTTCACCGCTACACCGTCAATTCCGCCTACCTCATCTGTACTCAAGCTCCGCAGTATCAATGGCACCTTGACAGTTAAGCTGCCATATTTCACCACTGACTTACAAAGCCGCCTACGCACCCTTTAAACCCAATAAATCCGGACAACGCCCGCCACCTACGTATTACCGCGGCTGCTGGCCTCAG
+
CGGGGGGGGGGGGGGGGGGGGGGGGGGGGGGGGGGGGGGGGGGGGGGGGGGGGGGGGGGGGGGGGGGGGGGGGGGGGGGGGGGGGGGGGGGGGGGGGGGGGGGGGDGGGGGGGGGGGCFFGGGGGGGGGGGGGGGGGGGGGGGGGGGGGGGGGGGGGGGGGGGGGGGGGGGGGGGGGFFG?FGGGGDGGGGGGGGGFEFGGAEGGCEAFGGGGGGFGFGGGGF5CGFDEFDFFFFEGEFFAFGGFGDDF5=*:+9AFEF>F<1(6(.)75((434>:.)62<<A(743>>9?>?(0.####
@M06045:235:000000000-JCY5N:1:1101:10277:5532 2:N:0:TACAGC
AGTCAAGGACTACAGGGGTATCTAATCCTGTTCGCTCCCCACGCTTTCGCTCCTCAGCGTCAGAACAGGTCCAGAGAGCCGCCTTCGCCACCGGTGTTCTTCCTGATATCTGCGCATTTCACCGCTACACCAGGAGTTCCACTCTCCCCTACCTGACTCTAGCCCGCCCGTATCGGCTGCACGCCCACAGTTAAGCTGCAGGTTTTCACAACCGACGCGACAAGCCACCTACGAGCTCTTTACGCCAAATAAATCCGGAAAACGCTCGCCCCCTACTCTTTACCGCGGTGGCTCGCCTCTA
+
CFGGGGFGGGGGGGGGGGGGGGGGGGGGGGGGGGG7FGGDGGGGFEFGGGFDFGGGGGGFGGGGGGGGGGGGGGDGGGGGGG>EGGFGGGGGGGGGGGGGGGGFFFFFEFGGEGGGGGFFAFGGGGGGFFEFG@BCFDFGFFDF=FGGGGFCDF,,@DGGGDFFFCGGGGGG>:C>5D>E6DFG>:CEEG9,B,1?;CEFGGC6BFC@C?7C3CD5))2)9))**9)5::083>:B<:B4=7C18C)9.*9*189F>D3(,.2,((()0769991())).64<>00,(((((.).((####
@M06045:235:000000000-JCY5N:1:1101:25048:5540 2:N:0:TACAGC
AGTCAAGGACTACTAGGGTATCTAATCCTGTTCGCTCCCCATGCTTTCGCTCCTCAGCGTCAGTTAATGCCCAGAGACCTGCCTTCGCCATCGGTGTTCCTCCTGATATCTGCGCATTTCACCGCTACACCAGGAATTCCAGTCTCCCCTACATCACTCTAGTCTGCCCGTACCCACCGCAGATCCGGAGTTGAGCCCCGGACTTTCACGGCAGACGCGACAAACCGCCTACGCGCTCTTTACGCCCAATAATTCCGGACAACGCTCGCGCCCTACGGATTACCGCGGCTGCTGGCCCGGC
+
CFFGGDGGGGFGGGFGGGEFGGGGGGGGGGGGGGGGFDGGC<CDFGGGGGEGEFGGGGG:FEGEGGFGGGGGGGGFGGGGGGFFGGGGGEGGGGFEGGGGGGGG?EAFGGGGFEGGDEFGGGGGGGGGGGGGGGFGGGGGGAEGCFCFCFGGGGGGGFGGGGGADECGFGGGGEFFGEEGGEGCGEECCEGGGGGGFGGGGCECEGGGDCCDDGGFGFCDDGDFGFF)<B??B).<).86BFGDE)>57))276<BBBB012:07?()75;>F0((4((43,-9:((((-1:0:??0####
@M06045:235:000000000-JCY5N:1:1101:23479:5546 2:N:0:TACAGC
AGTCAAGGACTACAAGGGTTTCTAATCCCGTTTGCTCCCCTGGCTTTCGCTCCTCAGCGTCAATGCCGGTCCAGGATGCCGCCTTCGCCACCGGTATTCCTCCAGATATCTACGCATTTCACCGCTACACCTGGAATTCTGCATCCCTCTCCCGGATTCAAGCCATCCAGTATCAGACGCAGTTCCCAGGTTGAGCCTGGGGATTTCACGTCTGACTTAGTTGGCCGCCTACGAGCCCTTTACGCCCAGTAATTCCGAACCACGCTTGCCCCCCCCGTATTACCGCGGCTGCTGTCCATCA
+
CGGGGGGGGGGGGGGGGGGGGGGGGGGGGGGGGGGGGGGGGGGG<FGGGGGGGFGGGGGGDDEGGGGGGGGGGGGGGGGGGGGGGFGGGGGGGGFGGGGGGGGGGGGGGGGGGGG>GGGGGGFGGGGGGGGGGGDGGFGGGGGGGGGGGGGGGGGGGGGGGAFGGGEFGDGC9CCFFGGGGGGGGGGGGGGG::DGGFGGGEDGGGFFGGFFFFFFC6CGGCC49?>B>EDFBD::3>55A@FDFGGGFF6CFF<?:@>92?11>:63;?:4;(4;1?B1><DFF012(2(354))5####
@M06045:235:000000000-JCY5N:1:1101:17088:5566 2:N:0:TACAGC
AGTCAAGGACTACAAGGGTATCTAATCCTGTTTGCTCCCCACGCTTTCGCGCCTCAGCGTCAGTAACAGACCAGAAAGTCGCCTTCGCCACTGGTGTTCCTCCAAATCTCTACGCATTTCACCGCTACACTTGGAATTCCACTTTCCTCTTCTGCACTCAAGCCTCCCAGTTTCCACTGACCCTCCCCGGTTAAGCCGGGGGCTTTCACATCAGACTTAAAAGGCCGCCTGCGTGCGCTTTACGCCCAATCATTCCGGCCAACGCTTGCCACCTACGTATTACCGCGGCTGCTGGCGCGAG
+
A:@,CCFGCEDFEFA<C@CFGGEGE@FG<F@<C@@E<69,@F7@FG8C@C+@B,BEF<7,B@@FFGE,:<C<C<,C8@E,66,8C?FG7FGGG85,:C<5FFEGGGGGEE5,?AB:?4,AA?FGE:+F<E?,F@=AE=;F;EE99E9DEEEFA=@FGBD=8E988>6=DF=,636=3,,=@FGG8EC+3:@EGCFFFE>E8CE5CCFC:7+0+*2;71;2:7CD4*)=BE(,)).8>3)8>*0*8/)*)8)984)*55)4>:1<90(0>?42:::2(48-,62),16B99022)46(####
@M06045:235:000000000-JCY5N:1:1101:20572:5596 2:N:0:TACAGC
AGTCAAGGACTACTAGGGTATCTAATCCTGTTTGCTCCCCACGCTTTCGTGCATGAGCGTCAGTGCAGGCCCAGGGGATTGCCTTCGCCATCGGTGTTCCTCCGCATATCTACGCATTTCACTGCTACACGCGGAATTCCATCCCCCTCTGCCGCACTCCAGCAATGCAGTCACAAATGCAGTTCCCAGGTTGAGCCCGGGGATATCACATCTGTCTTACATTACCGCCTGCGCACGCTTTACGCCCAGTAATTCCGATTAACGCTTGCACCCTACGTATTACCGCGGCTGCTGGCCGGAA
+
CFFFDGGGGGGGGF9FGFFGGGGGEGGGGGGFGGGGGFGEGGCGGGGGGECFGFAFFEDCGCCGGGGGGGGGGGFGE@FFGGGGGGEGDFGGGGGGEFGGGGGGGD:FAFAGGGGGDEGGFDFFGGFFGECCG7@CCGGGGGGGFDE8CEFGGB>EEDGCDGF66;>6B;>CFF,@5<EEF7@FGGFFDFGGCC<DGFGG5C:E,4=FGCDFFG>FGFFCFFF>FG38AED0585)9B>>FCFDF7DD@FFG**:F7>:20:<:9?15>*5::?0:3?)).<A62>19>F06?23:8####
@M06045:235:000000000-JCY5N:1:1101:14492:5653 2:N:0:TACAGC
AGTCAAGGACTACACGGGTTTCTAATCCTGTTTGCTCCCCACGCTGTCGCGCCTCAGCGTCAGCAACAGCCCAGCAGGCCGCCTTCGCCACTGATGTTCTTCCCGATCTCTACGCATTCCACCGCTACACCGGGAATTCCACCTGCCTCTACTGTGCTCTAGCCTGACAGTTTAGAAGGCAGCCCTGCGGTTAAGCCGCAGGATTTCACCCCCTACTTATCAGGCCGCCTACGCGCCCTTTACGCCCAGTGATTCCGGACAACGCCCGCACCCTCCGTATTACCTACGCTGCGGGCCCAGT
+
CGGGGGGGGGGGGGGGGGGGGGGFDGGGFFGGGGGGFFGGGGEGE@FGFGCEEGGGGDE:FEEECFGGGGGGGGGGGFGGGGGGDFDDGGGGFGGFEFGAFGGGEGGGGGFGFDEGGGFDFGGGGGGGGG@CFCG+D>CDFGGGGGFFFGAFGFGFFCFGF9DDAFGGC:4@9DF6CEBFE:E5CGCFGCBE5?CCFCEGCG5CFCEGGFDD59C4;AFCCF:7D7BDFE?7@>7DGEF?47*5;GCD:9*:@*6=35B(40:14((.5)96:8:1910(5)).))(,,((-(-6(-####
@M06045:235:000000000-JCY5N:1:1101:21965:5678 2:N:0:TACAGC
AGTCAAGGACTACTAGGGTTTCTAATCCTGTTTGCTCCCCACGCTTTCGAGCCTCAGCGTCAGTTACAGACCAGAGAAGCGCCTTCGCCACTGGTGTTCTTCCTAATCTCTACGCATTTCACCGCTACACTAGGAATTCCCTTCTCCTCCCCTGCACTCTAGACTTCCCGTTTGAAATGCAGCACTCAGGTTAAGCCCGAGTATTTCACATCTCACTTAAAAGTCCGCCTACGCCACCTTTACGCCCAGTAAATCCGGACAACGCTCGCAACCTCCGTATTACCGCGGCTGCTGGCCTGAC
+
ACE@,;EF,6@<FF,<CDC,FE<CFCFFFF<CE8,,<FGC,:@BCGFGF8EC@FCD,,@@@,8CFGAGD,CCEE<<,9CF:7F,,6C:?,CEGGE<,C<<<<E<E<5,:9FEF7C+FF<F<,C+4>+4,=,:,,9AEFFGF=,E,966D,B+,6>BD,,63,@B9,@9,6DE,ACB9,393=8D:,@8D63>CDCCFCCED:DFGGC7+,?@2=2BDFFG>++3=FB4885@?5))766/;:728D)/=6A7+;7=6E5118(,((-;E)(3:(((-42((6446>19606(.)(((####
@M06045:235:000000000-JCY5N:1:1101:18956:5689 2:N:0:TACAGC
AGTCAAGGACTACCAGGGTATCTAATCCCATTCGCTCCCCTAGCTTTCGTCTCTCAGTGTCAGTGTCGGCCCAGCAGAGTGCTTTCGCCGTTGGTGTTCTTTCCGATCTCTACGCATTTCACCGCTCCACCGGAAATTCCCTCTGCCCCTACCGTACTCCAGCTTGGTAGTTTCCACCGCCTGTCCAGAGTTGAGCCCTGGGATTTGACGGCGGACTTAAAAAGCCACCTACAGACGCTTTACGCCCAATCATTCCGGATAACGCTTGCATCCTCTGTATTACCGCGGCTGCTGGCCTGCG
+
CGGGGGGGGGFGGGCGGGGGGGGGGFGFGGGGGGGCGGGGG<CFGGGGGFFEGCEFGCEFGAEFFFGCCFGGGGGGDCFGEGG9FF7FGFGEFGGFEFFGCFGGGCFC8F<FFCC7FCFGGGGGG7FGFGGG7F:7EADFFFFGDGGG6B6DGE>FGFGGGGGCDFEG;FGGGGGGGF>GGD><@DEGAEF,,3@D@F<8DD67CFFGFEGG)55>C=@FGGDDGFFF;;(396B855)83*21<DG375<677:F753(26?<9015F@AAB?><?<ABBF<484(-1;1:83?F:####
@M06045:235:000000000-JCY5N:1:1101:12153:5700 2:N:0:TACAGC
AGTCAAGGACTACTGGGGTATCTAATCCGGTTCGCTCCCCACGCTTTCGCGTCTCAGCGTCAGTTACAGGCCAGGCAGCCGCCTTCGCCACTGGTGTTCCTCCCGATATCTACGCATTTCACCGCTACACCGGGAATTCCGCATCCCTCTCCCTGCCTCAAGCCCGCCAGTTTTCCAGGACCCCTCCCAGTTAAGCCGGGAGCTTTCACCTGAAACTTGGCGGGCCGCCTGCGGGCGCTTTACGCCCAATAAATCCGGACAACGCTTGCCACCTACGTATTACCGCGGCTGCTGGCCATCC
+
CGGGGGGGGGGGGGGGGGGGGGGGGGGGGGGGGEGGGGGGGGGGGGGGFGGGGGGGGGGGGGGGGGGGGGGGGGGGGGGGGGGGGGGGGDGGGGGGGGGGFGGGGDEDEGGGGGGGGGGGGGGGGGCGFGGGGGCGGGGGGGCEC6FECDFGGGFFGFGGGGGGGG>EGDECEGGGGGGCFGGGGGGGFFE?FEGGGEEEDG*;=EGCDAC6C67FD6:CFDD3CD3>BE?FF>D@33)<7:*7>7DG3>F:*0)735<906?BFF?7>?BB??>4((,629922>9103>BD?:?2####
@M06045:235:000000000-JCY5N:1:1101:5725:5718 2:N:0:TACAGC
AGTCAAGGACTACTCGGGTTTCTAATCCTGTTTGCTCCCCACGCTGTCGCGCCTCAGCGTCAGCAACAGCCCAGCAGGCCGCCTTCGCCACTGATGTTCTTCCCGATCTCTACGCATTCCACCGCTACACCGGGAATTCCACCTGCCTCTACTGTGCTCCAGCCTGACAGTTTAGAAGGCAGCCCTGCGGTTAAGCCGCAGGATTTCACCCCCTACTTATCAGGCCGCCTACGCGCCCTTTACGCCCAGTAAATCCGGACAACGCTTGCCACCTACGTATTACCGCGGCTGCTGCCCAGGA
+
CGGGGGGGGGGGGGGGGGGGGGGGFGGGGGGGGFGGGGGDGGGGCEFGGG@CGGGFGGGGGGGGGGGFEFFEGGGFGGGGGGGEEGGGGEGFFGGGEFGGGGGGGGC:FFGGGGGGGDFCGGFGGGCCFGGCEF7FEFGFGFFFDFFGDBFGCFGGGFCDG?CGGFGGEG>EEGFGFGGFGCGGGGCFGDEGGGGGGEGDG=AF?EFGGCC8D3C;*;>C>7CCCDDFFB1<BBBE7B3F4C7*7DC*<FFGF?<46@:;>03(4,(.06)33,531,857AAA(7;6929023)44####
@M06045:235:000000000-JCY5N:1:1101:12949:5729 2:N:0:TACAGC
AGTCAAGGACTACAAGGGTATCTAATCCTGTTCGCTCCCCACGCTTTCGCGTCTCAGCGTCAGTACCGTCCCAGAGAGCCGCCTTCGCCACGGGTGTTCTTCCTGATATCTGCGCATTTCACCGCTACACCAGGAATTCCACTCTCCTCTTCCGGACTCTAGCCAGATGGTTTCGGTCGACGGCTGGAGGTTAAGCCTCCAGTTTTCACAACCGACCTATCTGGCCGCCTACACGCTCTTTACGCCCAATAAATCCGGACAACGCTAGTCCCCTAAGTATTACCGCGGCTGCTGGCCGGCT
+
CGGGGGGGGGGGGGGGGGGGGGGGGGGGGGGGGGGEGGGGGGGG@FGGGGDGGDGGGGGGGGGGGGGGGGGGGGFGGGGGGGGGEEDFFEGGGGGG7CGGFGGGFEGCFGGGDFDEEGGGGGGGGGDGGFFEGGGGGGGDFF;FFGGGGGGDGGGGGGGGG9EEGGGGGDGEFGDGGGDCEE588E5BFEEFGFGGG8@FGGG7@EG9DCCDGD7BGDGCFF7>DGFFF>6?4:BD5>FF?*:77CDD376:BFFF9>:(2136>317=94:?<6((..6:))--33(4636?0>?4####
@M06045:235:000000000-JCY5N:1:1101:22553:5736 2:N:0:TACAGC
AGTCAAGGACTACACGGGTTTCTAATCCTGTTTGCTCCCCACGCTTTCGTGCCTCAGTGTCAGTTACAGTCCAGAAAGCCGCCTTCGCTACTGGTGTTCCTCCTAATATCTACGCATTTCACCGCTACACTAGGAATTCCACTTTCCTCTCCTGCACTCAAGTTTCCCAGTTTCAAGAGCTTACTACGGTTGAGCCGTAGCCTTTCACTCCTGACTTAAGAAACCACCTACGCACCCTTTACGCCCAGTCAATCCGGATAACGCTAGCCCCCTACGTATTACCGCGGCTGCTGGCACATAG
+
CGGGGGGGGGGGGGGGGGGGGFGGGGGGGGGGGGGGGGGGGGGGGGGGGGGGGGGGGGGGGGGGGGFGGGGGGGGGGGGGGGGGGGGGGGGGGGFDFGGGGGGGGGGGGGGGGGGGGGGGGGGGGGGGGGFGGGGGGGGDEGGGBGGGGGGGGGGFGFGGGGGGFGGGGGGGGDGGGGGDFGFGGFGGGGGDFFGGGGGEGGGGGGAE@FFCC>>CFFDCGGGGGGFFFFFFBADDCFFFFF9DFGGFA6BG6:@D0;3;AE71/;1AFFF>BFF?:<A:<>B?B69BF(0::7:B?####
@M06045:235:000000000-JCY5N:1:1101:16893:5755 2:N:0:TACAGC
AGTCAAGGACTACTGGGGTATCTAATCCTGTTTGCTCCCCACGCTTTCGTGCCTGAGCGTCAGTGTCAGCCCAGGGGGCTGCCTTCGCCATCGGTGTTCCTCCGCATCTCTACGCATTTCACTGCTACACGCGGAATTCCACCCCCCTCTGCCACACTCCAGTTCGCCAGTTTCAACGGCCATTCCCAGGTTGAGCCCGGGGCTTTCACCGCCGACACAACGAACCGCCTGCGCACGCTTTACGCCCAGTAATTCCGATTAACGCTCGCACCCTACGTATTACCGCGGCTGCTGGCCTATA
+
CGGGGGGGGGGGGGGGGGGGGGGGGGGGGGGGGGGGGGGGGGGGGGGGGGGGGGGGGGGGGGGGGGGGGGGGGGGGGGGGGGGGGGGGGGGGGGGGGGGGGGGGGGGGGGGGGGGGGGFGGGGGGGGGGGGGGGGGGGGGGGGGGGGGGGGGGGGGGGGGGGGGGGGGGGGGGGGGGGGGGGGGGGGGGGGGGGGGGGGGGGGGGGFGGGDGGGGFCBG<CCFDGGFFFFFFFFFFGFD3;>FGFGGGF@F>F?A??>E??FFFF13).)2913:??<7<?25A016(96>???:((####
@M06045:235:000000000-JCY5N:1:1101:5698:5763 2:N:0:TACAGC
AGTCAAGGACTACTCGGGTTTCTAATCCTGTTTGCTCCCCACGCTTTCGCACCTCAGCGTCAATACCAGTCCAGTGAGCCGCCTTCGCCACTGGTGTTCTTCCGAATATCTACGAATTTCACCTCTACACTCGGAATTCCACTCACCTCTCCTGGATTCAAGCGATGCAGTCTTAAAGGCAGTTCTGGAGTTGAGCTCCAGGCTTTCACCTCTAACTTACAAAGCCGCCTACGTGCGCTTTACGCCCAGTAATTCCGAATAACGCTAGCTCCCTCCGTATTACCGCGGCTGCTGGCCCGTT
+
CGGGGGGGGGGGGGGGGGGG@FGGGGGGGGGGGGGGGGGGGGGGGFGGGGGGGGGGGGGGGGGGGGGGCFFGGGGGGGGGGGGGGGGGGEGGGGGGGGGGGGGGGGGGGGFGGGD8FFGGGGGGGGGGGG<=F+:FGGFGGGGGGGGGGGGGGGGGGFGFGDEGGGGGGGGGGGGFFF9@EGFGGGGGGGGGFGGGFF6D,@FGCGGGGGCGFGFFGFGGGGFDFGDDEBFFFF6A8))=:::>A):*5;F7F=C635>0;EFFFFF)?=2::(:14:?0><AF00739,(:)),(.####
@M06045:235:000000000-JCY5N:1:1101:12429:5772 2:N:0:TACAGC
AGTCAAGGACTACCCGGGTTTCTAATCCTGTTTGCTCCCCACGCTTTCGCACCTCAGCGTCAGTACCGGGCCAGTGAGCCGCCTTCGCCACTGGTGTTCTTGCGAATATCTACGAATTTCACCTCTACACTCGCAGTTCCACTCACCTCTCCCGGACTCAAGCTTCTCAGTATCAAAGGCAGTTCTGGAGTTGAGCTCCAGGATTTCACCCCTGACTTAAAAAGCCGCCTACGTGCGCTTTACGCCCAGTGATTCCGAGCAACGCTAGCCCCCTTCGTATTACCGCGGCTGCTGGCCTCCA
+
CGGGGGGGGGGGGGGGGGGGFGGGGGGGGGGGGGGFGGGGGGGGGGGGFGGGGGGGGGGGGGGGGGGGGGGGGGGGGGGGGGGGGGGDGGGGGGGGGGGGGGGGGGGGGGGGGGGGGFGGGGGGGGGGGGEFFGGGGGGGGGCGFGGGGGGGFGGGGGGGF9FGGFFGCCECAEFGGCFGGDFGGGGGGGGGGG,89DFEEGGGGGGGGFGGGGGFGFGGGGGDGGEFFFFDFFFFGBBB57:C>GDDFFF7FFDFFFFBFFF2((47:@::>FFFFF?:?9).-(,-7(((.,26.####
@M06045:235:000000000-JCY5N:1:1101:17952:5782 2:N:0:TACAGC
AGTCAAGGACTACTGGGGTTTCTAATCCGGATCGCTCCCCACGCTTTCGCGCCTCAGCGTCAGCAAAGCTCCAGGCAACCGCCTTCGCCACTGGTGTTCCTCCCGATATCTACGCATTCCACCACTACACCGGGAATTCCATTGCCCCCTAGCTTGCTCAAGTGCGGCCGTATCCGCTGACCCCGCCCAGTTGAGCCGAGCGATTTCACAACGGACGTGCCGTACCGCCTGCGCGCCCTTGACCCCCAATAAACCCGGGCAACGCCCGCCCCCAACGTATTACCGCGGCTGCTGGCCGTCT
+
CGGGGGGG8FFFGGGGGDFGGGGGGFGGD@CBGGGGGGGFGGGEGGGFEGGGG7FF@FEFFGGCEGFGGCFFG8FGGGGGGGGF4<=FFEFGDFFGGCAF@FFGGGG7>FFDGFGEGGGGGGGCFF8DGGG7@EFGGGGGGGFFGGGGDE+3@B3,DCFGGE>>FGG**>>1>DF8CG5CEGFGGGGG**?B9E8EFECE=EE5C*2+*<*/1/975>CFFCDDGG>DFE?<35)79BEF)**20><750)>/*48(7)4120((,4)))399((--,,):4:4196,((-(.)((.####
@M06045:235:000000000-JCY5N:1:1101:12814:5794 2:N:0:TACAGC
AGTCAAGGACTACTAGGGTATCTAATCCTGTTTGCTCCCCACGCTTTCGCACCTCAGCGTCAATACTTGTCCAGTCAGTCGCCTTCGCCACTGGTGTTCTTCCGAATATCTACGAATTTCACCTCTACACTCGGAATTCCACTGACCTCTCCAAGATTCTAGTTTTCCAGTTTCAAAGGCAATTCCGGGGTTGAGCCCCGGGCTTTCACCTCTGACTTAAAAAACCGCCTACGCGCGCTTTACGCCCAGTAATTCCGAACAACGCTAGCCCCCCTCGTATTACCGCGGCCTCTGGCCGGAT
+
CGGGGGGGGFFGGGGGGGGGGGGGGGGGGGGGGGGGGGGGGGEGGGGGGGGGGGGGGGGGCFGGGCFFFGGGGGGGGGGGGGGFEEFGGEGGGGGGGGGGGGGGG>FGGGGGGG7EDGGGGGGCGGGGGGBGGGGDFFFDEGGF9FFGGGCGFGFGGGGGGFEGGGGGGGGGDCDGFGFGFGGFGDG6CEGEEGGGGGGGGG51CGF:CFFDC>FFGFGGGG6DDGDFFEFFFFFF3).<<CC5>DDDF?=*=?A?B>B1(8?4;1?B?)::;9>B;,,:?<DFB;;((((.523).####
@M06045:235:000000000-JCY5N:1:1101:23961:5800 2:N:0:TACAGC
AGTCAAGGACTACTCGGGTTTCTAATCCGGTTCGCTCCCCACGCTTTCGCGTCTCAGCGTCAGTTTCAGGCCAGGCAGCCGCCTTCGCCACTGGTGTTCCTCCCGATATCTACGCATTTCACCGCTACACCGGGAATTCCGCTGCCCTCTCCTGCACTCCAGCCAGGCCAGTTCGCGATGCAGTTTCCGGGTTGAGCCCGAAGATTTCACATCACGCTTGACCAGCCGCCTACACGCCCTTTACGCCCAGTGAATCCGAGTAACGCTTGCCCCCCACGTATTCCCCCGGCCGCTGGCCCCG
+
CGGGGGGGGGGGGGGGGGGGGGGGGGGGGGGGGGGGGGGGGGGFFGGGFGEGGGGGGGGGGGGGGGGGGGGGGGGGGGGGFGGGGGGGGDGFGGGGGGGGGGGGGFGDGGGGGGGGGGGGGGGGGGDEFGGGGG@FGGGGGGGGGGGGGGGGGCFFGCGGGCFGGGGGGGGGGGGEGGGGGCGGGGGGG:CEGEG+CGGGCEG5CFFGGGFFG7CBGFGC<F47DF@3>@B6))8)9)8BFF*?)CGGBF?F=F9FFE>9:16<0;(8).48?(((-,42<?)4<((((((,-(,,(####
@M06045:235:000000000-JCY5N:1:1101:9392:5811 2:N:0:TACAGC
AGTCAAGGACTACTAGGGTTTCTAATCCTGTTTGCTCCCCACGCTTTCGCACCTCAGCGTCAGTTCCGGACCAGTAAGCCGCCTTCGCCACTGGTGTTCTTCCTAATATCTACGAATTCCACCTCTACACTAGGAGTTCCACTTACCTCTTCCGGACTCTAGCTTGCCAGTATCAAAGGCAGTTCCGGAGTTGAGCTCCGGGATTTCACCTCTGACTTAACAAACCGCCTACGTGCGCTTTACGCCCAGTAAATCCGAACAACGCTAGCCCCCTTCGTATTACCGCGGCTGCTTGCCAAGA
+
CGGGGGGGGGGGGGGGGGGGGGGGGGGGGGGGGGGGGGGGGGGGGGGGDGGGGGGGGGGGGGGGGGGGGGGGGGGGGGGGGGGDGGDGGGGFGGGGGGGGGGGGGGGGGGGGGGGGGGGGGGGGGGGGGGFGGGGGGGGGGGGGGGGGGGGGGGGEGGGGGGGGGDGGGGGGGGGGGGGGC:CGGGGGGGGGFGGF,@FGGGCEEGGGGGGGFGFFFFGGGGGGGGFFFF@@FFF>))>AFFGGFGGGFF@DF6:F9>>>>B1,((4)<FF:B>FF<,,18)6.(,,-429:,)41(####
@M06045:235:000000000-JCY5N:1:1101:19084:5824 2:N:0:TACAGC
AGTCAAGGACTACCAGGGTATCTAATCCTGTTCGCTCCCCACACTTTCGCTCCTCAGCGTCAGGTAATGCCCAGAGAACCGCCTTCGCCACCGGTGTTCCTCCTGATATCTGCGCATTTCACCGCTACACCAGGAATTCCGTTCTCCCCTGCATACCTCTAGTCTGCCCGTATCGGAAGCAAGCCATGAGTTAAGCCCATGGTTTTCACTCCCGACGCGACAAACCGCCTACGAGCCCTTTACGCCCAATAATTCCGGACAACGCTGGCCCCCTACGTATTACCGCCGCCGCTGGCCCGTT
+
CGGGGGGGGGGGGGGGGGGFFGGGDFFGGGGFFGGGGGGGGGGGGCEEGGEGGGFGGGGGEEEGEFGGGGFGGGGGFGGGGGGEGFDDGFEGGGGGGGGGEGGFGGGGGGGGGGGG7CFDEGGEGGGGGGFCGGGGGGGFGGGGGGGGGGGGGGGGGGGGFGFGFGGGGGGGGGGGGGGGGFGGGGGGGFGGAADFGGGGGFGGCGGFGGGGGC4?DFGDDGDGG3>D3>:?B>>DD>@577C*8D37556*98>6(<5(-4?01(()))-46002,..)5)-)(0(,(((-3;>?:####
@M06045:235:000000000-JCY5N:1:1101:6550:5860 2:N:0:TACAGC
AGTCAAGGACTACTAGGGTTTCTAATCCTGTTTGCTCCCCACGCTTTCGTGCATGAGCGTCAGTATTATCCCAGGGGGCTGCCTTCGCCATCGGTATTCCTCCACATCTCTACGCATTTCACTGCTACACGTGGAATTCTACCCCCTTCCGACATACTCTAGTTCGAGAGTTAAAAATGCAGTTCCAAATTTAAGCTCTGGTATTTCACATCTTTCTTTCCGAACCGCCTGCGCACGCTTTACGCCCAGTAATTCCGTTTCACGCTTCCACCCTACGTTTTACCGCGGCTGCTGGCCAGAG
+
C7EC<F,,CDGG<FECCFEGCFG@CFA,FD,@F<F@F8D@@FCE::@FCC8FGFEE6CB+8B@FC9CEEFEDGG6,8CF+?,?E<FDF:=,4F@C<CFFG,EEDFEAFDG<CFD+?74,AAFGADA<F<AFDFCC<9<EF9=EFEE+,6,@@EGEA?,9E,@67ECCC86BC,3>;E,,,,,7;E9EC@,,>DFF,,@DAF,,@=CFG7,+35=:9C+DED*;DGG4)))8>EEBF:)0))3@7:D39)21>?@4@?)78))6(2(()/0<081((4((.3).7:;B((-722342,####
@M06045:235:000000000-JCY5N:1:1101:18637:5861 2:N:0:TACAGC
AGTCAAGGACTACTGGGGTTTCTAATCCTGTTTGCTCCCCACGCTTTCGTACCTCAGCGTCAGTTTAAGTCCAGAAAGTCGCCTTCGCCACTGGTATTCCTCCTGATATCTACGCATTTCACCGCTACACCAGGAATTCCACTTTCCTCTCCTTAACTCAAGCCACACAGTTTCAAATGCTTACCACGGTTGAGCCGTGACCTTTCACATCTGACTTACATGGCCGCCTGCGTACCCTTTACGCCCAGTAATTCCGGACAACGCTCGCCCCCTACGTATTACCGCGGCTGCTGGCACTTTG
+
CGGGGGGGGFGGGGGGGGGGGGGGGGGGGGGGGGGFGGGGGGGGGGGGGGFGGFGGGGGGGGGGGGGGGGGGGGGGGGGGGGGGGGGGGGGGGGGGGGGGGGGGGFGGGGGGGGGGGGGGGGGGGDGEGGGGGDGCFGGGGGGGGGDFGGGGGGGGGFGGGGGGGGGEEGFFFFGGGGCFFGGGGGGG>FEGGGEFGGG8DFGG97CFF@C@FFGFFFGGGG>GGGFF4ADFE>)6;AFF=F<3BDDCAFFGFA?A>FEF019B6:>@5B141:?B?FABFFA:>F09>60:F0:?7####
@M06045:235:000000000-JCY5N:1:1101:14517:5870 2:N:0:TACAGC
AGTCAAGGACTACTAGGGTATCTAATCCTGTTTGCTCCCCACGCTTTCGCACCTGAGCGTCAGTCTTTGTCCAGGGGGCCGCCTTCGCCACCGGTATTCCTCCAGATCTCTACGCATTTCACCGCTACACCTGGAATTCTACCCCCCTCTACAAGACTCTAGCCTGCCAGTTTCGAATGCAGTTCCCAGGTTGAGCCCGGGGATTTCACATCCGACTTGACAGACCGCCTGCGTGCGCTTTACGCCCAGTAATTCCGATTAACGCTTGCACCCTCCGTATTACCGCGGCTGCTGGCCTTTC
+
CGGGGGGGGGGGGGGGGGGGGGGGGGGGGGGGGGGGGFFGGGGGGGGGGGGGGGGGGGGGGGGGGGGGGGGGGGGGGGGGGGGGGGGGGGGGGGGGGGGGGGGGFGGGGGGFGGGGGGGGGGGGGGGGGGGGGGEFDFGGGGGGGGGGGGGGGCFDGGGGGGGGFFGGGGGGFGGGGGGGGGGGGGGGGFFGGGGGGGDEEEDGGGGGGGFGGCGFGFGGGGGGGFDEEFFFFFEEDFE@FFGGDCDGFF=FF7<=?D3??<>?F?B@>FDFFB?BFF0:BFFF?BF9>F6??:B8.####
@M06045:235:000000000-JCY5N:1:1101:4204:5884 2:N:0:TACAGC
AGTCAAGGACTACTAGGGTATCTAATCCCGTTTGCTCCCCTAGCTTTCGCGCCTCAGCGTCAATGTCGGTCCAGGGTGCCGCCCTCGCCACCGGTATTCCTTCAGATATCTACGCATTTCACCGCTACACCTGGAATTCTTCATCCCTCTCCCGAATTCAAGCCATCCAGTATCACACGCAGTTCCCAGGTTATGCCTGGGGATTTCACGTGTGACTGAGTTGGCCGCCTACGCGCCCTTTACGCCCAGTATTTCCGAACAACGCTTGCCCCCCCTGTATTTCCCCGCCTGCTGTCCACGC
+
CFGGFGG8,;6;@E9C<CF8FCC@,<CFFCF<<FCEFFC@C,C,CCFGGD+@F7F8CFE:,6@F<FC8@C7+C@F,9@,CCCF76FFECECFGDFFG9FA<,:=,,:EFD9,CF7CB@@FGFFEE+FCEDFGFC@FD<>C,CC,C=D8,,3@8=6+++@BD9>FG9:DBFB;F,3DEF8CC5?,3E@ACCFE?,224>@@****499=+/0*21:AF+?4C>C4*;A)053@3D3=70))0*:*>DDD@F6*94.*..)--(4(2((7>F?69((2(,)-))))).,((((..))..####
@M06045:235:000000000-JCY5N:1:1101:21313:5898 2:N:0:TACAGC
AGTCAAGGACTACTCGGGTATCTAATCCCGTTCGCTCCCCCAGCTTTCGCGCCTCAGCGTCAAGAATGCCCCAGGAGACCGCCTTCGCCACTGGTGTTCCTACCGATATCTACGCATTTCACCGCTACACCGGTAATTCCATCTCCCCCTAGCACCTTCAAGACTGGCAGTATCCACCGACCCTCCGGAGTTGAGCTCCGGGCTTTCCCAGCGGCCTTACCAACCCGCCTACGCCCCCTTTCCCCCCAGTAACTTCGGCCACCGCTCCCCCCCCCCGTATTACCCCGGCTCCGGGACGCTG
+
CGGGGGGGGGGFGGGGGGGGGGGGGGGGGGGGG@FBFGGGGGEFGGGFBFCFG:FGEDCBFGGGGFGGGGGG7FGGGGGGCGGGGGGGG7FFFCGFEBFGGGGGECBE+CDEFDGGGGGGCGGEEGEGGGGGGGGGGGGGGGG9DGGE6@83D9EFG,DFB3,@BC5,@4DFGFG,@C>;EGE8ECG5*:CCCE,:,?FEE*?=F??+2+21>5)8DF*7D*9CGD355314)))8)8.7)0208DC).962=F)0-))-2(.34(()7;9>6(3-((,1,)66((-((,,,((((-####
@M06045:235:000000000-JCY5N:1:1101:4315:5927 2:N:0:TACAGC
AGTCAAGGACTCCTAGGGCATCTAATCCCGTTTGCTACCATAGCTTTCGCACATCAGCGTCTGTATCAGCACAGCAACCCGTCTTCACCTCAGGTGATCCTCTTGTTGTCTACGTATTCCACCCCTACACCCGGAATTCCACTTTCACGTTCTGACCTCAATCCCGGCAGTTTGGCACGGCCCCTCCCAGTTCAGACGGGAGACTTCAGGCACGACATACCGCGCCTCCTACGCGCGCCTTCCGCCTACTCAATCCGCTCAACGCTTGTTACATACGTATTACCCCTCCTGCGGCCCGGAT
+
CG<,C-;F,6C,,C,6,,,,C<FG6FFE,C6,,,,,,,6,6,,,<F,6@6,+@<;C,6@,@,CE,@FFD,,CAF<F,CA:C6B@,,,696,9CCC,,:<,?,C6B,5,:5A,EDF95A,@@B@,+4+9?<,@CCF@:A;A,C;9>;,>,66,@;,@DC=FG,>D8+6++@33@,+3,@B68++:4+63,>8>,;,7,*58**=*=<CC+,*3*9*8DD:*;9)7))28=F))03.8)0)).*9759*/)6)0986),)),48:(-137)*)6).52085)4:42((((((.((,,22####
@M06045:235:000000000-JCY5N:1:1101:8072:5932 2:N:0:TACAGC
AGTCAAGGACTACCAGGGTTTCTAATCCTGTTTGCTCCCCACGCTTTCGAGCCTCAGCGTCAGTTACAGTCCAGAGAAGCGCCTTCGCCACTGGTGTTCTTCCTAATCTCTACGCATTTCACCGCTACACTAGGAATTCCCTTCTCCTCTCCTGCACTCTAGACTTCCAGTTTGAAATGCAGCACTCAGGTTAAGCCCGGGTATTTCACATCTCACTTAAAAATCCGCCTACGCTCCCTTTACGCCCAGTAAATCCGGACAACGCTCGCCACCTACGTATTACCGCGGCTGCTGGCCGAAA
+
CGGGGGGGGGGGGGGGGGGGGGGGGGGGGGGGGGGGGGGGGGGGGGGGFGGGGGGGGGGGGGGGGGGGGGGGGGGGGGGGGGCFEGGGGGGGGGGFFGGGFGGGGGGGGGGGGGGGGGGGGGGDGGGGGGFFGGGGGGGGGGGGGGGGGGGGGGGGGGGFGGGGGGGGGFGGGGGGGGGGGGFGF8DEGGGGFGGGFFDDC85CGGGGGGGGGGGFFAF@DFFCD>DF>DFFEF>FGFFFAG75AGGGAAFGFFC;B;87>;8030:<:@BFF<7?643<?BFA((,406;:272:(####
@M06045:235:000000000-JCY5N:1:1101:21104:5936 2:N:0:TACAGC
AGTCAAGGACTACTGGGGTATCTAATCCTGTTTGCTCCCCACGCTTTCGTGCCTCAGTGTCAGTGCTGGTCCAGGCAGTCGCCTTCGCCACAGATGTTCCTCCCGATCTCTACGCATTTCACTGCTACACCGGGAATTCCACTACCCTCTACCGCACTCTAGCCTGCCAGTATCCAATGCAATTCCCAGGTTGAGCCCGGGGCTTTCACATCAGACTTAACAAACCACCTACGCACGCTTTACGCCCAGTAATTCCGAGTAACGCTTGCACCCTTCGTATTACCGCGGCTGCTGGCCTTCC
+
CGGGGGGGGGGGGGGGGGGGGGGGGGGGGGGGGGGGGGGGGGGDFFGGGGDCFFGGGGGGGGGGGGGGGGGGGGGGGGGGGGGGGGGGGGGFFGCFGGGGGGGGGGGEEFEFGGGGGGGGGGGGGGGGGGGDGGDGFGGGFGGGGGGGGGGAFGDGGGGFFGGGGFFFGFGFGGGGGEFFF9FGGGFGFFFGFF6CFF85:CEEGGGGGGGG>684CFGGGCFFFGFFFFF1ADEEDB:DFGGGFGDG:66:=FBF?E>:?>A<>06>F*8<-447:?,3:>A617((491?>021(####
@M06045:235:000000000-JCY5N:1:1101:14780:5972 2:N:0:TACAGC
AGTCAAGGACTACAAGGGTATCTAATCCTGTTTGCTCCCCACGCTTTCGTGCCTGAGCGTCAGTGTCAGCCCAGGGGGCTGCCTTCGCCATCGGTGTTCCTCCGCATCTCTACGCATTTCACTGCTACACGCGGAATTCCACCCCCCTCTGCCACACTCCAGTTCGCCAGTTTCAACGGCCATTCCCAGGTTAAGCCCGGGGCTTTCACCGCCGACACAACGAACCGCCTGCGCACGCTTTACGCCCAGTAATTCCGATTAACGCTTGCACCCTACGTATTACCGCGCCTGCTGGCCTGTA
+
CGGGGGGGGGGGGGGGGGGGGGGGGGGGGGGGGGGGGGGGGGGGGGGGGGFFGGGGGGGGGGGGGGGGGGGGGGGGGGGGGGGGFGGGGGGGGDGGGGGGGGGGGGGGDGGGGGGGGGGGGGGGGGGGGGFFGGGEGGGGGGGGGGGGGGGGGGGFGGGGCFAFGGGGGD>DBEDFGGGGEGGFGGGD65CGGGGGFG58EGGDGGGFGGDGGGGFDFGFDDDDGG@DF@?:>DFFGF<77CGDDGGD4<9C78<FBFE:65209B<FF4>?F<??(44>B<AF4(-(48:24)(-.####
@M06045:235:000000000-JCY5N:1:1101:27032:5979 2:N:0:TACAGC
AGTCAAGGACTACTGGGGTTTCTAATCCTGTTTGCTCCCCACGCTTTCGAGCCACAGCGTCAGTTACAGTCCAGAGAAGCGCCTTCGCCACTGGTGTTCTTCCTAATCTCTACGCATTACACCGCTACACTAGGAATTCCCTTCTCCTCTCCTGCACTCTAGACTTCCAGTTTGAAATTCAGCACTCAGGTTAAGCCCGAGTATTTCACATCTCACTTAAAAATCCGCCTACGCTCCCTTTACGCACAGTAAATCCGGACAACGCTCGCCACCTACGGATTACCGCGGCTGCTGGCCACTA
+
CGFGCGEDFGGGFEFGFDFEFGGECFGGGGG@E,@FGGFFGFFEGF@AFFE7C,;@FDC::@,6CFGFGFFGGFGFEFGG6CFF7FCEGGGGGGGGGGGGFC???FFGGGGFFB7CFE,AA9F7CFEGGG,?EFDGGG9FEEFG9,@FF;8@FGF?=9,C;;EGGG9DDGGFFGGC9C7@F,EA,6BF68>9B9A,@CEC8D@AF7EFFEC75=@FGF:@FG7FF*3*4?@F5?):CF)+)=:8B7<DA*;CA71235B96,:,3:(.)8:0873>1((4(<AA01(4((318022(####
@M06045:235:000000000-JCY5N:1:1101:17989:5992 2:N:0:TACAGC
AGTCAAGGACTACAAGGGTTTCTAATCCTGTTTGCTCCCCACGCTTTCGCGTCTCAGCGTCAGTAACGTCCCAGCGAGCTGCCTTCGCAATTGGTGTTCCTCCTGATATCTGCGCATTTCACCGCTACACCAGGAATTCCACTCGCCTCTTCCGTACTCTAGCCCGACAGTATCCACCGGCATTCGAGGGTTGAGCCCCCGACTTTCACAGCGGACTTACCGGGCCGCCTACACGCGCTTTACGCCCAATGATTCCGGACAACGCTTGCCCCCTACGTATTACCGCGCCTGCTGGCCAGTA
+
CGGGGGGGGGGGGGGGGGGGGGGGGGGGGGGGGGGFGGGGGGGGGGGGGGGGGEGGGGGGGGGGGGGGGGGGGGGGGGGGGGGGGGGGGGGGCGEFGGGGFGGGFGGGGGGAEEGDGGGGGGGGGGGGGGGGGGFGGGGGGGGGGGGGGGGGGGGGGGGGGGGGGGGGGC>EFGGGGGDGEGGGGGFFE>EGEFGGFGGGCCEGEFFGGFGGDG3>DFGFFD3CDCBFFB01<F5@CFDDFGGGFDGGFFFGFF<B:>376:BBB?F;FFFFF011::?B?4)6:9B(2261:2?B:####
@M06045:235:000000000-JCY5N:1:1101:20637:6006 2:N:0:TACAGC
AGTCAAGGACTACAAGGGTTTCTAATCCTGTTTGCTCCCCACGCTGTCGCGCCTCAGTGTCAGCCACTGCCCAGCAGGCCGCCTTCGCCACCGGTGTTCTTCCGGATCTCTACGCATTCCACCGCTACACCCGGAATTCCACCCGCCCCTACAGTGCTCGAGCCGAGTAGTTGCCACGGCCGACCCGGGGTTGAGCCCCGGGCTTTCACCGCGACCTTGCTCGGCCGCCTACGCGCCCTTTACGCCCAGCGATTCCGGACAACGCCCGCCCCCTCCGTATTCCCGCGGCTGCTGGCCCGGC
+
CGGGGGGGGGGGGGGGGGGGGGGGGGGGGGGGGGGFGGGGGGGFGGGGGGGGGFGGGGGGGGGGGGGGGGGGGGGGGGGGGGGGGGGGGGGGGGGGGGGGGGGGGGGGGGGGGGGGGGGGGGGGGGDGGGFGGGGGGGGGGGGGGGGGGGGGGCFFGFGGGGGGGEGGGGFGGGFGGG5CEGEGGEGEDGGGEGGGGGGGDGGGGGGGGG3CDGGF77>F>F5<DGEEFFFFFD7>DBE:?*CDFGGGFFDD)54BFE599:B(4(-0<)49B(,,(8(8?)6<,((41((857(23####
@M06045:235:000000000-JCY5N:1:1101:12585:6010 2:N:0:TACAGC
AGTCAAGCACTACCCGGGTATCTAATCCTGTTCGCTCCCCACGCTTTCGCTCCTCAGCGTCAGTATCGGCCCAGAGATCCGCCTTCCCCACCGGTGTTCCCCCTGATATCTGCGCATTTCACCGCCACACCAGGAATCCCGATCCCCCCTACCCAACTCTATCCTGCCCGTATCGACCACAGACCCGGGGTTAAGCCCCGGGTTCTCACAACCCACGCGACACGCCGCACACGACCTCTTCACCCCCAATAACTCCCGAAAACGTGCCCGCTCCACGTATTCCCGCGGCGTCTGCCCGCGA
+
BFC@FFE,;@6CACFE7:F+C<<CC6CEFFGCG@F,EF<FCGDDEDF<FE:FE8EDFF@BBEGGA9E6+F:@=FFEE66E<DCEGG8BE,8?=FFC:??C,BC7FFG9F,5?9:=+@+7E?<E77+@FB:C7A+AAF,>B=+8@+>3>CC+:>,>*@D,,,73D933BC:E*4,**1**/4,54/61=*8:5B9+;6CEE5**:*+<+:+**/**0)7)))1/*7C)0).(475)<C4?7**2*7)7)))92**))()),(-4(3(4)0),(41,((4(-(-)4((,--(-((--4.####
@M06045:235:000000000-JCY5N:1:1101:10906:6022 2:N:0:TACAGC
AGTCAAGGACTACTAGGGTTTCTAATCCCATTCGCTCCCCTAGCTTTCGTCTCTCAGTGTCAGTGTCGGCCCAGCAGAGTGCTTTCGCCGTTGGTGTTCTTTCCGATCTCTACGCATTTCACCGCTCCACCGGAAATTCCCTCTGCCCCTACCGTACTCCAGCTTGGTAGTTTCCACCGCCTGTCCAGAGTTGAGCCCTGGGATTTGACGGCGGACTTAAAAAGCCACCTACAGACGCTTTACGCCCAATCATTCCGGATAACGCTTGCATCCTCTGTATTACCGGGGCTGCTCGCCGTGC
+
CGGFGGFGGGGGGGDGGGGGGGGGGGGFGGGGGGGCGCEEGGGGGFGGGGGFGFGFGGGFGGGGGGGGGGGGGGFGGGGGGGGGGGGGGGFGGGGGGGGGGCCFEF7CFFFDFGGD:FDGEGFGGFGGGG8FCFEGGGGGGFFGCGGGCFFFGGGGGGCCF8?FGFDD=BFFFGGGGG6CEEG;CGFGG>,@;>D?DG65:E8,46,58:;DD)8B9AFFG1>8C*0;FAE84ACA5B3852?DEDDDF>799@>?>D>46>7?F8:5FFFB??B):BD<<AA90((-((-,8),4(####
@M06045:235:000000000-JCY5N:1:1101:25234:6056 2:N:0:TACAGC
AGTCAAGGACTACTAGGGTTTCTAATCCTGTTCGCTCCCCACGCTTTCGCTCCTCAGCGTCAGTATCGGCCCAGAGACCCGCCTTCGCCACCGGTGTTCCTCCTGATATCTGCGCATTTCACCGCTACACCAGGAATTCCAGTCTCCCCTACCGAACTCTAGCCTGCCCGTATCGCCTGCAGACCCGCAGTTGAGCCGCGGGATTTCACAGACGACGCGACAAGCCGCCTACGAGCTCTTTACGCCCAATAAATCCGGACAACGCTCGCGCCCTACGTCTTACCGCGGCTTCTGGCCCTGA
+
CGGGGGGEGGGGGGGGGGEFCCGGDGFGGGFGGEGGGGGC6CEEGGGGCFEGGCGCGGGFFGGGG<EE:EEGEFGGGGGGGG7:?FGGGGGGGGGG:FGFGGGGGGGG,?DEF@FGGG9EFGF7@F=FFGCCFEDFGGGGGG;EAEGBBEFGGCDCE6DEFCFGGFGGGDGGGGGGGGGGGGGGGGDCE>;?;BCFFGECCCEC:ECCFC+7*/9597)11)1>CF)>DD0:>B35)9699071>5)/7;):=64)435231((2:()7)4969?6218?06-41664>0((.4224####
@M06045:235:000000000-JCY5N:1:1101:9159:6069 2:N:0:TACAGC
AGTCAAGGACTACTAGGGTATCTAATCCTGTTTGCTCCCCACGCTTTCGCGTCTCAGCGTCAGTGCCGTCCCAGCGAGCTGCCTTCGCTATTGGTGTTCCTCCTGATATCTGCGCATTTCACCGCTACACCAGGAATTCCACTCGCCTCTTCCGGACTCTAGCTCGACAGTATCCGCCCGCCTCCCGGGGTTGAGCCCCGGGCTTTCAGAGCGGACTTACCGAGCCGCCTCCACGCCCTTTACGCCCAATGATTCCGGACAACGCTTTCCCCCTACGTATTACCGCGGCTGGTGGCCTCAC
+
9FCFDFFEEGEGFE9FGFG8DGGGGDCFGGFFA<FFCFGGFGGEGGGGGEEGCEGFAFEFCCED9@FGGGGGCEAC:BF7=FGGGFFCFGCGEDFFGEGF9EFGFGCG?FFGGDGG7FF9EFGG7:7FGGGFCCFCFFGGFF,>DCE6EGDEDEC+@C@BE,DDFG8C:EECFFDGG>CC>CEEFEGDG5EC:??C:;C5=*5:=<CGG?8FD<DEDFC7**/9)/5>>>(1)<5>*).09:D*8C>*57)2976@05)39??9(4()197:93:B6346>2)9163011((.,(,.####
@M06045:235:000000000-JCY5N:1:1101:23427:6071 2:N:0:TACAGC
AGTCAAGGACTACTCGGGTTTCTAATCCCGTTTGCTCCCCTGGCTTTCGCGCCTCAGCGTCAGTGTCGGTCCAGGATGCCGCCTTCGCCACCGGTGTTCCCCCAGATATCTGCGCAGTTCACCGCTACACCTGGAATTCCACATCCCTCTCCCGCACTCCAGCCTCCCCGTATCAGACGCAGCTCCCAAGGTAAGCCTGGGGATTTCACGTCTCACTTAGAAGGCCTCCTACGCCCTCTTCACGCCCAGTAATGCCGAACAACCTTTCCCATCTCTTTCTTCTCGGCGCTTCTGCTCGAAG
+
-6EC9<E,6,,;CFFC;BCFF9<66CFF6BFF6,9,CC@@A,C<FCC,BF+@CBF8F,6CB,CFFD,,68@C,6@F@<E@C+F,?FC:B?B,+>+++?FB,B@FGG=9FF,,,87+44::,<F+++6C5>,==D,B>8,F,>=8DF8==>,@=BG+@8@,4>:E6>5:*>8*74EF9A***;*,5>>FC,*?;,1?48:58*/=69C+3***0*+11+:+;@+///)))..75>)<)75=*0**)*9CF9=F4*.993)--(((,-)**1)).))--))).-).-,(4((((.64).####
@M06045:235:000000000-JCY5N:1:1101:13167:6089 2:N:0:TACAGC
AGTCAAGGACTACAAGGGTTTCTAATCCCGTTTGCTCCCCTAGCTTTCGCGCCTCAGCGTCAAGAACAGGCCAGGTAGTCGCCTTCGCCACTGGTGTTCCTCCCGATATCTACGCATTTCACCACTACACCGGGAATTCCACTACCCTCTCCTGCCTTCCAGTCGATCAGTATCGCGTGACCCTCCCCAGTTGAGCCGGGGGCTTTCCCACGCGACTTGAACGCCCGCCTGCGCGCTCTTTACCCCCAGTAAATCGGGACAACGCTTGCCACCTACGTATTACCCCGTCTGCTGCCCTTTT
+
CGEFGFGCGGGGGG,CEGGGEGGGGFGFGGGGGEGEFGGGGFFGGEFGGGCFGCFDGGGGDCGCFGGGGCFEGFGGDDGE::CFGGDGGDGGGGGGGGGGFGFGGDGGGGGGGGGGGGGGCGGGGGGGGGGGGGDFGGGGDGFGGGGGG88EGGGGGFDDFD>FED8:BCF;CD+@6E::DG>3DEEGG58B;DEGGDGE:*:E5AC7*+>7</8:)0>>44/*/9:BD),3.7:BDD:?B*:*9DC339*:9*6)(0.(-(.(((,7>F)5:(286:5<(-.9((,,4(())4)..####
@M06045:235:000000000-JCY5N:1:1101:8452:6105 2:N:0:TACAGC
AGTCAAGGACTACAAGGGTATCTAATCCTGTTTGCTCCCCACGCTTTCGAGCCTCAGCGTCAGTTACAGTCCAGAGAAGCGCCTTCGCCACTGGTGTTCTTCCTAATCTCTACGCATTTCACCGCTACACTAGGAATTCCCTTCTCCTCTCCTGCACTCTAGACTTCCAGTTTGAAATGCAGCACTCAGGTTAAGCCCGAGTATTTCACATCTCACTTAAAAATCCGCCTACGCTCCCTTTACGCCCAGTAAATCCGGACAACGCTCGCCACCTACGTATTACCGCGGCTGCTGCCCGTTT
+
CGGGGGGGGGGGGGFFGGGGGGGGGGGGGGGGGGGGGGGGFGGGEGGGGGGGGFFFFF@BC:FFGGGGGGG8EF9<F8FFEGD@FGGGGDFEFGE,BCEGGGGGGGGGGGGGGGDGGGGGA<EGGGGGGGGGGGGGGGGGGGGGGGGF8DDFGGGGGFFGGG,>B==93EFGGFGADGDGGGGCC=BFGGFCFGGGCDEE>FEFGA:,+7;C7CGFFFGGGGGCCFFFEA9>D;48DFFF;FGCDGDD56@F6;CF6BD>0(=9BF?:DB08?FFFF(.:(<AABF606((-:?)(.####
@M06045:235:000000000-JCY5N:1:1101:24501:6117 2:N:0:TACAGC
AGTCAAGGACTACTGGGGTATCTAATCCTGTTTGCTCCCCACGCTTTCGCACCTCAGCGTCAATATGTGTCCAGTAAGTCGCCTTCGCCACTGGTGTTCTTCCGAATATCTACGAATTTCACCTCTACACTCGGAATTCCACTTACCTCTCCACAATTCTAGCGATGCAGTCTTAAAGGCAATTCCGGAGTTGAGCCCCGGGCTTTCACCTCTAACTTACAAAGCCGCCTACGTTCGCTTTACGCCCCGTAATTCCCGACAACGCTATCCCCCCCCTTATTACCTCCGCCTCAGCACGCGC
+
@@FFAFGGGFGFGG@@E78CFGGGEFGGFGGE<CFFEEDEGGEGDGCDCFGGGGEFGGGGECF9FFAF9EC@FEG@F<F@:CCEEFDGC:F===9:FFGEGGGGGCFEGGGFFGCGGCFCGGF<F@FGGFDDEFB:D?FGAE,E;DD;D,6>EEDDDFGD,,@@CFEGGGEECFG,>9EGG8DDFFGG+CEEGGGGFGG5858>EC7:CC*@7*=88=?CF+**2*2?5;(380))158>>::*5)))).5951:9))0(-9?(((()09?BB((,(34.5)-6).((,(4(((,)3####
@M06045:235:000000000-JCY5N:1:1101:13080:6119 2:N:0:TACAGC
AGTCAAGGACTACTAGGGTTTCTAATCCTGTTTGCTCCCCACGCTTTCGCACCTCAGCGTCAGTTGTGGACCAGTAAGCCGCCTTCGCCACTGGTGTTCCTGCGAATATCTACGAATTTCACCTCTACACTCGCAATTCCACTTACCTCTTCCACACTCAAGACACCCAGTATCAAAGGCAGTTCCAGAGTTGAGCTCTGGTATTTCACCCCTGACTTAAATGTCAGCCTCCGTGCGCTTTACGCCCAGCAATTCCGAACAACGCTAGCCCCCTTCGTATTCCCCCGGCTGCTGGCCCTAG
+
CGGGFGGGGGGCFG<EFEFGGGGGGGGGGGGGG,FGFGGFCGGDFGGGGGGGGFGGGGEFGGGCCGGEGGGGGGGFDFGGGEGEGGGGCGFFGCEDECFGG9FEFEGGEFGGGGG<FFGFAFGAFF<AFGAE@G7>FGGGGGGF4>FGGGGCGFDDGGGG8333>DDE8>D,@DF;DD8@E6@AEFA,,@EFAF:F,8AG@3,7EGGGFCCDG@*;>BFCFFGCC9@4AA(8??6?4??BF77*=95*.)2;A4>A()89@(61;:0)9@:6;>18338<2).3,460,(,().(43####
@M06045:235:000000000-JCY5N:1:1101:15891:6156 2:N:0:TACAGC
AGTCAAGGACTACTAGGGTATCTAATCCTGTTTGCTCCCCACGCTTTCGTGCCTCAGTGTCAGTTACAGTCCAGAAAGCCGCCTTCGCTACTGGTGTTCCTCCTAATATCTACGCATTTCACCGCTACACTAGGAATTCCACTTTCCTCTCCTGCACTCAAGTTTCCCAGTTTCAAGAGCTTACTACGGTTGAGCCGTAGCCTTTCACTCCTGACTTAAGAAACCACCTACGCACCCTTTACGCCCAGTAAATCCGGATAACGCTAGCCCCCTACGTATTACCGCGGTCGCTGGCACGAAG
+
CGGGGGGGGGGGGGGGGGFGGGGGGGGGGGGGGGGGGGGGGGGGCFGGGGEEGFGGGGGFGCFGGGGGFFGGCGG8FGGGCGEGGGGGGGGGGGGFGGGGGGGGFGGGGGFC<=CFEBFGGGGGGGGGGG?FGGG,FGGGGGGGFFGGG;,>FGGFGGGFGGGGGGCFGGFGDDGGGG?FGGGGGCGDEFGGFGFFGE6@FGGGGGGGDFGGG7DFEF8B8FFFGGFFFFFFD5>4?;FAAFDDBD4CAFF7FA@)2))6;3(:?0().)80313<:297<<42230((-(-4((,5####
@M06045:235:000000000-JCY5N:1:1101:12132:6167 2:N:0:TACAGC
AGTCAAGGACTACCCGGGTTTCTAATCCTGTTTGCTCCCCACGCTTTCGCACCTCAGCGTCAGTATTGAGCCAGGAGGCCGCCTTCGCCACCGGTGTTCCTCCACATATCTACGCATTTCACCGCTACACGTGGAATTCCACCACCCTCTGCCATACTCCAGCTTGCCAGTTTTGAAAGCAGTTCCCAGGTTGAGCCCGGGGCTTTCACTTCCAACTTTACAAACCACCTACGCGCCCGTTACGCCCAGTAATTCCGATTAACGCTTGCACCCTTCGTATTACCGCGGCTGCCGGCCATGC
+
BD<E@E@FF8FEGG,@FG@FDGGGGGFFFCGFG8E,6EFGFDC@@FFF7CCCG@FDFFG7CFEGFFGCDGGG@FGGDGEGGEGBF,,4B=FFEG+48FGGFE,,?BE?<A,CF@8+@BFFFFGGG+8>,ACE8==DGD=;AEF,88C=@6DGD,;9D336D@DGGCFG98DGFF?EFF9DCFFGGGGFFFGC6CFGGC?>5=*CF,,,4B+0>F+/>8++2+:6DG)):;;3):5A/75@>GG<BDD55)=*/*-1258((.4141(7)/4:1,::0,(.4)69,,-41(40((-2-####
@M06045:235:000000000-JCY5N:1:1101:6443:6168 2:N:0:TACAGC
AGTCAAGGACTACAGGGGTATCTAATCCTGTTCGCTCCCCATGCTTTCGCTCCTCAGCGTCAGTTAATGCCCAGAGACCTGCCTTCGCCATCGGTGTTCCTCCTGATATCTGCGCATTTCACCGCTACACCAGGAATTCCAGTCTCCCCTACATCGCTCTAGTCTGCCCGTACCCACCGCAGATCCGGAGTTGAGCCCCGGACTTTCACGGCAGACGCGACAAACCGCCTACGAGCCCTTTACGCCCAAGAATTCCGGATAACGCTTGCGCCCTACGTATTACCGCGCCTGCTGGCCTCAG
+
CGGGGGGGFGGGGGGGGGCFGFGGGGGGGGGGGGGFFGFGGGGGGGGG7CBFGFGGGGGGGGGGGFFGGFGFGGGG8FFGFGGGGGGGGGGGGGGFGGFG9EFFEGADGGGFGGGGGGGGGGGGGGGGGGGGGGGFFGGGGGGGGGGGGFFGGFFGGDGGGGGGGGGGGGGGGGGGEGGGGGGGGGGGGGGGFGGGCEEGGDGGCCE9FGCD<DFFDFDDD8DFFGF>>E?BFE:B37@F4779BGG*8).*7@<@FD32624:BB:F55>F6;7:(,5).)).-42(-,4,4872(####
@M06045:235:000000000-JCY5N:1:1101:23873:6178 2:N:0:TACAGC
AGTCAAGGACTACAAGGGTTTCTAATCCCATTCGCTCCCCTAGCTTTCGTCTCTCAGTGTCAGTGTCGGCCCAGCAGAGTGCTTTCGCCGTTGGTGTTCTTTCCGATCTCTACGCATTTCACCGCTCCACCGGAAATTCCCTCTGCCCCTACCGTACTCCAGCTTGGTAGTTTCCACCGCCTGTCCAGAGTTGAGCCCTTGGATTTGACGGCTGACTTAAACAGCCACCTACAGACGCTTTACGCCCAATCATTCCGGATAACGCTTGCATCCTCTTTATTACCGCGGCTGCTGGCCCTGG
+
CGGGGGGGGGGGGGGGGGGGGGGGGGGGGGGGGGGGGGGGGGGGGGGGEGGGGGGGGGGGGGFGFGGFEGGGGGGFFGFFGGGGGGGGGGCGGGGGGGGGGGGGCBFFGGG<FGFFGGGGGGGCGEGGGGGGGGCCGGGGFEFGGEGGGFFGGGGGGGGGGFGGDEEGAGGGGGGGGGEGGGGGGGFFFCCFF98CGGC,DEFGGGGFG5>D5D*;+B:DG*:CFGFFFFFFAFAA)5AEFFGGEDD<F@F4FFFF0@)-8>><>205FFF9:8<>)466))6>:;B(190?:>(8:####
@M06045:235:000000000-JCY5N:1:1101:16685:6189 2:N:0:TACAGC
AGTCAAGGACTACCAGGGCTTCTAATCCCGTTAGCTCCCCTGGCTTTCGCTCCTCAGCGTCAGTGTTGGTCCAGGATGCCGCCTTCGCCACCGGTGTTCCTCCAGATATCTACGCATTTCACCGCTACACCTGGAATTCCACATCCCTCTCCCAAACTCAAGCCATCCAGTATCAGACGCAGTTCCCCGGGTAAGCCGAGCGATTTCAAGTCTGCCTTCGTTGGCCGCCTACGCTCTCTTTCCTCCCAGTACTTCCGAACAACACTTCCCCCCTCCGAATTACCGCGGCTGCTGACGAACG
+
9:,CC-6E,,;6CCCA;C,C,F,C,6,CF7;<,B@EFFGDG<8<,C,,BC,6+C,@,8+,,BFEEFF,C66,9CCFCG86@@B=BFC,BCFDFGG7FFF,,,,99FFE,,,9CFEBCFAF,594@=+CE=E?D<84,,,;4EE8D,@=8,6@,68@8,6,D,,63,66DD3D,EC>:E+:CEECCG6@E5*>88,>CC5;*/4,4=E,+,4+14:4F6*108<*7*))::0())..***1*2:**29*))**/8)=0<BB00.(,5<**)((-((,((((().)(((((((().).(####
@M06045:235:000000000-JCY5N:1:1101:11104:6198 2:N:0:TACAGC
AGTCAAGGACTACTAGGGTATCTAATCCTGTTTGCTCCCCACGCTTTCGCGCCTCAGTGTCAGTTACAGACCAGACAGTCGCCTTCGCCACTGGTGTTCCTCCAAATCTCTACGCATTTCACCGCTACACTTGGAATTCCACTATCCTCTTCTGCACTCAAGTTCCCCAGTTTCCAATGACCCTCCCCGGTTGAGCCGGGGGCTTTCACATCAGACTTAAGGAACCACCTGCGCGCGCTTTACGCCCAGTAACTCCGGACAACGCTCGACCCCTACGTATTACCGCGGCTGCGGGCCCATG
+
CGGGGGGGGGGGGGFGGGGGGGGGGGGGGGGGGGGGGGGGGGGGGGGGGGFGGGGGGGGGGGGFGGGGGGGGGGGGGGGGGGFGGGGGGFGGGGGDBFGGFGGGGGGGGGGGGGGGGGGGGGGGGGGG9FCFBFGGGGGGGGFFFGGGGG9EFCGFFA8DGGGGGFGGGGGGGGGGGFBAFG8=DEGGEGGGGGGGGGGGGDDEGG7C>C:<CF49DCGGGGGGGF4>>51(55;BDE5>5C77BDGGFFFGF=AFFFB>(1,-3(4)0>>>B:00133)5-46(-3(,7(4((494####
@M06045:235:000000000-JCY5N:1:1101:22994:6203 2:N:0:TACAGC
AGTCAAGGACTACTCGGGTATCTAATCCTGTTTGCTCCCCACGCTTTCGTGCCTCAGTGTCAGTGCTGGTCCAGGGTGTCGCCTTCGCCACAGATGTTCCTCCCGATATCTACGCATTTCACTGCTACACCGGGAATTCCACACCCCTCTACCGCACTCTAGTAAGCCAGTATCCAATGCAGTTCCCAGGTTGAGCCCAGGGCTTTCACATCAGACTTAACAAACCACCTACGCACGCTTTACGCCCAATAATTCCGGATAACGCTTGCGCCCTACGTATTACCGCGGCTGCTGGCCGGTC
+
CGGGGGGGGGGGGGGGGGGGGGGGGGGGGGGFGGGGGGGGGGGGGGGGGFFGGGGGGGGGGGGGGGGGGFGGGGGGGGGGGGGGGGGGGGGGGGGGGFGGGGGGGGGGGGGAGGGGGGGGGGGGGGFFGGGGGGGDFGGGGGCE+BEGGGGGGGGGGEGGGGGGGGGGGGGC9CFGGGGGGGFGGGGGFGFCCGFGFFDGFGGGGFGGGGGGGGGFFAC7FFGGGGFF4;=345:BGFEFFGGGFCDGFF6CCFEF?F>BB<?F62:7539<;FFFFF?FFBFA(9>>044::7:04####
@M06045:235:000000000-JCY5N:1:1101:5781:6222 2:N:0:TACAGC
AGTCAAGGACTACCGGGTTTTCTAATCCTGTTTGCTCCCCACGCTTTCGTGCCTCAGTGTCAGTGTTGGCCCAGGCAGTCGCCTTCACCACGGATTTTCCTCCTGTCCTCTACGCATTTCACTGCTACACCAGGAATTCCACTACCCTCCGCCACATTCTATCTTGCCAGTATCCAGTGCCATTCCCAGTTTGACCCCAGGGCTTTCACATCAGCCTCAACAAACCACCTACGCACGCTTTACCCCCATTAATTCCGACTAACTCTCGCCCTCTTATTATCCCCGCCGCTGTCGCCCTTGG
+
-CE@CF98FGGGDFGEC@,B,,C,,EF6C,CEFAC<FFGFA+8+8B6C@6CC8EF8EC,9CF9@6,6C,@<6,C,CA:6EFCB:,C,CF<BED+C,9AFFFGGG85,5,CF,AF@+48,C9AF9E,,C,4BDD++,A,9E9=ECFG84++6@CEC,,37;,,@;,,@D9B>,,@=E,73=F==,@9=3@75,,,3>?E++34;:>,2,?,+22**;;*4;C7**;>**99(8):):8)0:.+::A3CD)+++319A;E)(()/)77)08)4(4())).)64))-41(7249(),-(-####
@M06045:235:000000000-JCY5N:1:1101:18413:6252 2:N:0:TACAGC
AGTCAAGGACTACTAGGGTTTCTAATCCTGTTCGCTCCCCACGCTTTCGCTCCTCAGCGTCAGTATCGGCCCAGAGACCCGCCTTCGCCACCGGTGTTCCTCCTGATATCTGCGCATTTCACCGCTACACCAGGAATTCCAGTCTCCCCTGCCGAACTCAAGTCTGCCCGTATCGACCGCAAGCTTGGAGTTAAGCCCCAAGTTTTCACGGCCGACGCGACAAACCGCCTACGAGCTCTTTACGCCCAATAATTCCGCACAACGCTCACACCCTACGTATTACCGCGGCTGCTGGCCTAAA
+
CGCEFFGG@FGGGGGGGGGFEGGGGGGGGGGGGEC@FGG7CFCGGGGGDDCAFEGGFF@BGEEFGGGECFGFGFGGGGGF7FEBCFGGE7:FEG77FGGDCAFGF9EF9<EFFFCCFD?FEF9?74>F<F,4A@7=CECFDDDEFAFDEGGCCGCEECFGGFGGGGGGDEBC>CGDG5CC88CFGF6C<<CCC;;CFEGG=5EGGG77:C*9>C3A5AG373<CFGBBE3017).79?FFFGGCEDDCFFFCFFFFF).(4,81148)963<90(.-,5<:29-(790(37?))40.####
@M06045:235:000000000-JCY5N:1:1101:20891:6258 2:N:0:TACAGC
AGTCAAGGACTACCAGGGTATCTAATCCCGTTTGCTACCCTCGCTTTCGCGCCTCAGCGTCAAGAACAGGCCAGGAAGTCGCCTTCGCCACTGGTGTTCCTCCCGATATCTACGCATTTCACCACTACACCGGGAATTCCACTTCCCTCTCCTGCCTTCAAGTCGAGCAGTATCGCGTGACCCTCCCCAGTTGAGCCGGGGGCTTTCACACGCGACTTGCCCGACCGCCTGCGCCCTCTTTACGCCCAGTAAATCCGGACAACGCTTGCCACCTACGTATTACCCCGGCTGCTGGCCGTGT
+
CGGGGGGGGGGGGGGGGGGGGGGGGGGGGGGGGGGGGGGGG,CFGGGGGGFGGGGGGGGGGGGGGGGGGGGGGGGGGGGGGGGGGGGGGGGGGGGGGGGGGGGGGEGDGGGGGGGGGGGGGGGDFGGGGGGGGGGGGGGGGGGGGGGGG=FGGGGGGGGGGFFGEGEEEFGGFG8EEGGDGGG,8EGGCEEFFG?FGGGGGGGGGGC?;+;)93)55@*:*2*5DGEDFF:27<)7)<FFF7CCBDGC>?@G=6:F>>@B2?:>>6?@F?9>18?BF3<BBFBA(-,(((4-.),14####
@M06045:235:000000000-JCY5N:1:1101:4518:6335 2:N:0:TACAGC
AGTCAAGGACTACTGGGGTATCTAATCCCGTTTGCTCCCCTGGCTTTCGCTCCTCAGCGTCAGTGTCGGTCCAGGATGCCGCCTTCGCCACCGGTGTTCCTCCAGATATCTACGCATTTCACCGCTACACCTGGAATTCCGCATCCCTCTCCCGAACTCAAGCCATCCAGTATCAGACGCAGTTCCCCGGTTAAGCCGAGGGATTTCACGTCTGACTTAGTTGGCCAGCTACGAGCCCTTTACGCCCAGTAATTCCGAACAACGCTTGCCACCCCCGTATTCCCGCGTCCGCTAGCCCGCG
+
@EGGGGGGGGGGGGGGGGGGGGGGDEFFGGFGGGGGFGGGGFFFGGGGGECFCGFD@8FG>FGGGGGG+CC@EGCFFEFGGD7FGDGDGEGGGD=FCFECEFFFG<AA5E<FGGGCCFA@AFGGGG>F@DGGGGCCBF,CDEDCEFGGC,@DBC@C8@EDFGGGGFGGGGGCCC,;C8>*@;:DF,6DEECCCCGGCGCECCEGGFC7DFGD>CFF::77DDDGC<8)06))57:B)75?FGGCBC)/8@F>=651(8)1((,,3:23)?)).1(4(4342<)<<>>((((-4((.(####
@M06045:235:000000000-JCY5N:1:1101:13932:6344 2:N:0:TACAGC
AGTCAAGGACTACTCGGGTTTCTAATCCCATTCGCTCCCCTAGCTTTCGTCTCTCAGTGTCAGTGTCGGCCCAGCAGAGTGCTTTCGCCGTTGGTGTTCTTTCCGATCTCTACGCATTTCACCGCTCCACCGGAAATTCCCTCTGCCCCTACCGTACTCCAGCTTGGTAGTTTCCACCGCCTGTCCAGAGTTGAGCCCTGGGATTTGACGGCGGACTTAAAAAGCCACCTACAGACGCTTTACGCCCAATCATTCCGGATAACGCTTGCATCCTCTGTATTACCGCGGCTGCTGGCCAAGT
+
CGGGGGGGGGGGGGGGGGGGGGGGGGGGGGGGGGGGGGGGGGGGGGGGGGGGGGGGGGGGGGGGGGGGGGGGGGGGGGGGGGGGGGGGGGGGGGGGGGGGGGGGGGCFFGGCEGGGGGGGGGGGGGGGGGGGGGGGGGGGGGGGGGGGGGDGGGGGGGGGGGGGFCCFFGGGEFFGGGGGGGGGGGGG9FGGGGGGGGGGGGFEGGGGGEGGGG<DGF7C:DFGCCFFFFEEFAF4<D>B>FCDFDGG@FFGBBAF?DE??<>?FFFFFFABF<AAFFF<AFBB<99029>B::0:4####
@M06045:235:000000000-JCY5N:1:1101:6743:6345 2:N:0:TACAGC
AGTCAAGGACTACTAGGGTTTCTAATCCTGTTTGCTCCCCACGCTTTCGTGCCTCAGTGTCAGTGTTGGCCCAGGTGGCCGCCTTCGCCACGGATGTTCCTCCCGATCTCTACGCATTTCACTGCTACACCGGGAATTCCGCCACCCTCTACCACACTCTAGTCGCCCAGTATCCATCCCAATTCCCAGGTTGAGCCCATGGTTTTCACGCCAGACTTAAACAACCACCTACGCACGCTTTACGCCCAGTAATTCCTATCAACGCTGTCACCCTTCTTATTCCCGCGCTTGCTGGCCGACA
+
CC@EFFGGD@F@<F9FCFFEBFGG9FGGGGGGECFGFGG:EFEGGGCF:C,8DFDFCGGFGD<EEFG8EFEF7FC6@,EF+@F@FG7C=:6@EFEEGFF,5EG7=C+F,5AAFFE>CF<AFGFEFEFG9<,>@C+4A<BFF8CEG8>?=FG;98>,33DD,6@;E>BEE,DABF9,;7,@6DD@9CC>B*@,6,,6,4,,=8,,4:<,==*/)2*0*+=FFCF*7C:FFA(/25>>)8=8)+1/:77<>0@>F*.9)1/)-).-4<(.97A3(-.2-)-<<)))4,(((,-(46(,4####
@M06045:235:000000000-JCY5N:1:1101:19178:6364 2:N:0:TACAGC
AGTCAAGGACTACCGGGGTTTCTAATCCTGTTTGCTCCCCACGCTTTCGAGCCTCAGCGTCAGTTACAGTCCAGAGAAGCGCCTTCGCCACTGGTGTTCTTCCTAATCTCTACGCATTTCACCGCTACACTAGGAATTCCCTTCTCCTCTCCTGCACTCTAGACTTCCAGTTTGAAATGCAGCACTCAGGTTAAGACCGAGTATTTCACATCTCACTTAAAAATCCGCCTACGCTCCCTTTACGCCCAGTAAATACGGACAACGCTCGCCACCTACGTATTACCGCGGCTGCTGGCCACGA
+
CGGGGFGGGGGGGGGGGGFGGGGGGGGGGGGGGGGGGGGGGGGGGGGGGGEEGFGGFGGGGDGGFGGGGGGGGGGGGFGGGGGGGGGGGGGFGGGDGGGGGGGGGGGGFGGGGGGGDEFFGGGGGGGGGGGFGGGDFGGGGGGGGGGGGGGGGGGGGGGGGGEGGFFGGADFGGFGGGF7CEFGGFGGGDGGGGGGGCEGGCGGGGF7BCFGGGGFGFGFGGGG48?FFFFFFB>AGFFFF7@DBGGCFFAFACEA=):;(4?>F::@FFBBBFFF?(5475<A?BB9;>0<>)5:4####
@M06045:235:000000000-JCY5N:1:1101:25950:6370 2:N:0:TACAGC
AGTCAAGGACTACCGGGGTATCTAATCCTGTTCGCTCCCCACGCTTTCGCTCCTCAGCGTCAGTTGTTGCCCAGAGACCCGCCTTCGCCACCGGTGTTCCTCCTGATATCTGCGCATTTCACCGCTACACCAGGAATTCCAGTCTCCCCTGCAACACTCCAGTTTGCCCGTATCGACTGCAGGCCCGGAGTTGAGCTCCGGGTTTTCACAGCCGACGCGACAGACCGCCTACGAGCTCTTTACGCCCAATAATTCCGGACAACGCTTGCACCCTACGTATTCCCCCGGCTGCTGGCCCTAC
+
CGGGGGGGGGGGGGGGGGGGGGGGGGGGGGGGGGGGGGGGGGGGGGGGGGFGGGGGGGGGGGGGGGGGGGGGGGGGGGGGGGGGGGGGGGGGGGGGEEGGGGGGGGGGGGGGGGGGGGGGGGGGGGGGGGGGGGGGGGGGGGGGGG9EGGGGGGGGGGGGGGGFGGGGGGGDFGGGGGGGGG>EGDEG8EBCGCFG;FECED:EEGGGG?FC<<5>C><)9DGGGGFFFFB05>7BC@F790*9BDDD3>@7@/6FBB>9(439B:?FFFF?:,3.44)),))4(---4(((.53:4####
@M06045:235:000000000-JCY5N:1:1101:23838:6371 2:N:0:TACAGC
AGTCAAGGACTACCCGGGTTTCTAATCCTGTTTGCTCCCCACGCTTTCGAGCCTCAGCGTCAGTTACAGTCCAGAGAAGCGCCTTCGCCACTGGTGTTCTTCCTAATCTCTACGCATTTCACCGCTACACTAGGAATTCCCTTCTCCTCTCCTGCACTCTAGACTTCCAGTTTGAAATGCAGCACTCAGGTTAAGCCCGAGTATTTCACATCTCACTTAAAAATCCGCCTACGCTCCCTTTACGCCCAGTAAATCCGGACAACGCTCGCCACCTACGTATTACCGCGGCTGCTGGCCGCCG
+
CFFFGGGGGGGFFFGGGGCFGGGGGGGGGFFGGGGGGGGGGGGGGGGGDGDGGGFFFGG7B@BFCCFFCCCCEFD@CF6EFFGGGGGDGGGFFGGGFGE<?FEGAFFG?FEFGGGE:FGFGGGDGGGGGGGGGEFGGFCCGGGG9DFDGFFGGGGDFGGGGGFGA;EGCFFGCECGFGGFA,@3DC:,DFFFGFFC6DEGGFGGG7@,=:9ACFFFGF>FFG97*;6FFDFBED6B8);6;+1*:C55AFF>68)66)5:;03,((-))08<88?F?B<>?<<B196B9>1:B::?(####
@M06045:235:000000000-JCY5N:1:1101:11654:6374 2:N:0:TACAGC
AGTCAAGGACTACTCGGGTTTCTAATCCTGTTTGCTCCCCACGCTTTCGCACCTCAGCGTCAGTACCGGACCAGTGAGCCGCCTTCGCCACTGGTGTTCTTCCTAATATCTACGAATTCCACCTCTACACTAGGAGTTCCACTCACCTCTTCCGGACTCAAGATTGCCAGTATGAAAGGCAGTTCCAGGGTTGAGCCCTGGGATTTCACCCCTCACTTAACAATCCGCCTACGTGCGCTTTACGCCCAGTAAATCCGAACAACGCTAGCCCCCTTCGTATTACCTCGGCTGCTGGCCTCTC
+
CGGGGGGGGGGGGGGGGGGGGGGGGGGGGGGGGCFGGGGGGGGGGGGGGGGGGGGGGGGGGGGGGGGGGGGGGGGGGGGGDGGCGGGGGCEGGGGGGGGGGGGGGGFGGGGGGGGFED<FGGGGGGGGFG?FGGGGGGGGGAEEFGGFFGGGGGDGGGGFGGGGFGGGGCFGGGGGGGF68EFGGGGFF8C8*@<F6DCF>;CGGFGGGGGGF4*9CFFC:C:*;4)2?B(58;8A5>>>FFG:BDG:AA6+839?6B>>>F:(((()07031(,4(.,482).))-4<160)).(4####
@M06045:235:000000000-JCY5N:1:1101:7789:6382 2:N:0:TACAGC
AGTCAAGGACTACCAGGGTTTCTAATCCTGTTTGCTCCCCACGCTTTCGCGCCTCAGTGTCAGTTACAGACCAGGAAGCCGCCTTCGCCACTGGTGTTCCTCCATATCTCTACGCATTTCACCGCTACACATGGAATTCCCCTTCCCTCTTCTGCACTCAAGTCGACCAGTTTCCAATCACCCTCCACGGTTACGCCGTGGGCTTTCACATCAGACTTAATAAACCACCTGCTCGCTCTTTACGCCCAATAATTCCGGATAACGCTCCCCACCTACGTATTCCCGCGGCTGCTGGCCTCTC
+
-E@CF@FE<EFFGG@FFEGGCECGGGGGGFGGA@<CEGGGDG@FEGGG7FBCGEE@@,C9<CFFF,EE@EFF@<,CE@EECFGGGGFGE7CFGGGFGGGG,FEG<<EF<EECFDEBFG<@FGGFEGGGGGFFF@F9FFGF9>E,4B=EF=>;ED>9=DDC?9DGC+BCE8>E>AE=EA,3DFGFFC,D8+@CC,5:EGC>*8D>GFG7CF80+*;868::@+++;<6?5536)1)5:A8*:;C3>CCCFAFF88<=(7>(()4(4(4)73(-334:6?2:?))5((,214222)(,.####
@M06045:235:000000000-JCY5N:1:1101:18464:6383 2:N:0:TACAGC
AGTCAAGGACTACTCGGGTTTCTAATCCCGTTCGCTACCCTGGCTTTCGCGCCTCAGCGTCAGTTACAGTCCAGAAAGCCGCCTTCGCCACTGGTGTTCCTCCCAATATCTACGCATTTCACCGCTACACTGGGAATTCCGCTTTCCTCTCCTGTCCTCAAGCCCAACAGTTTCAAATGCAAGCCCAGGGTTAAGCCCGGGGGTTTCACATCTGACTTATTAGGCCGCCTACGCTCCCTTTACGCCCAGTAAATCCGGACAACGCTCGCCACCTCCGCATTACCGCGGCTGCTGGCCTTCA
+
CGGGGGGGGGGGGGGGGFGGGGGGGGGFGGGGCGGGGGGGGGGGGGGGGGGGGGGGGGGGGGGGGGGGGFGGGGGGFGGGGGGGGGFGECGCGGGGGGGGGGGGGGGFGGGGGGDGGGGGGG,?C@>FGGFFFGDFGGGGGGGGGGGGGGGGGGGGGGGGGGGGGGGGGGGGCGGGGGFGGGGGGGGGGDGGGGGGGGGGGGGGGGGGF+7;CD7FFFGGGC:7DGD:)808:>:BG@FF:FFD@CGGF)/CF*<@BFD9;<?(,8?>B>6:?:(460(-4<>2<B>063>BF7,48####
@M06045:235:000000000-JCY5N:1:1101:18094:6405 2:N:0:TACAGC
AGTCAAGGACTACTCGGGTTTCTAATCCTGTTTGCTACCCACGCTTTCGCTCCTCAGCGTCAGTACCGGCCCAGAGCGCCGCCTTCGCCGCTGGTGTTCCTCCTGATATCTGCGCATTTCACCGCTACACCAGGAATTCCACGCTCCCCTACCGGACTCCAGTCACAGCAGTATCGGGTGGCGTCTCCAGGTTGAGCCTGGAGGTTTCACACCCGACTTACCGAACCGCCTACGAGCTCTTTACGCCCAATAAAACCGTACAACGCTTGGCCCCTTCGTTGTACCGCCGCTGCTGGCGAGC
+
CGGGGGGGFGGFGFFGGGFFFGGGDFGGGGGGGGGGFFGGGGGGGGGGGGFGGGGGGGGEGEDGFFGGGGDGGGGGGGGGEGGGGGGGGGGEGGGGGGGG<EFFGGGGAFGGGGGGDCEGFGGGGGGGGGGG8BFFGGGGGGGGGGGGGGGGGG6CCGGGGF;FC;9CFBEC,>E*CEGGEGGGGCC9EGGFG*>FGGGDFGFGGG?CGGGGDGG335D7FGGGGG>B5>B6?>D>D5?FFGCC3597>F46**)/45),1,:>(12<<.58?9?(13:((-)-68((-29((442(####
@M06045:235:000000000-JCY5N:1:1101:20187:6420 2:N:0:TACAGC
AGTCAAGGACTACAAGGGTATCTAATCCTGTTTGCTCCCCACGCTGTCGCGCCTCAGCGTCAGCCACTGCCCAGCAGGCCGCCTTCGCCACCGGTGTTCTTCCGGATCTCTACGCATTCCACCGCTACACCCGGAATTCCACCTGCCTCTACAGTGCTCCAGCTCGACAGTTCGCACGGCCGACCCGGGGTTGAGCCCCGGGCTTTCACCGCACGCTTACCAAGCCGCCTACGCGCCCTTTACGCCCAGTGATTCCGGACAACGCTCGCACCCTCTGTATTACCGCGGCTGCTGGCCTTCC
+
CGGGGGGGGGGGGGGGGGGGGGGGGGGGGGGGGGGGGGGGGGGGGGGGGGGGGGGGGGGGGGGGGGGGGGGGGGGGGGGGGGGGGGGGGGGGGGGGGGGGGGGGECEFGGGGGGGGGCFGGGGGGGGGGGGGGGGGFGGGGGGGGGGGGGGGGGGFGGGGGFGFFGGGCEGGFEGGGGEEGGGGGGGGDEGGGGEEFGGGGGGGGGGGGGGG<DD@3>D*9>FGGGFFFFFFFE37DF>?<7CCEGGD@@?>=@>FFF36>2:76(-)8599B1((5<A<<D2A((,316(34).::####
@M06045:235:000000000-JCY5N:1:1101:27806:6455 2:N:0:TACAGC
AGTCAAGGACTACACGGGTTTCTAATCCTGTTCGCTCCCCATGCTTTCGCTCCTCAGCGTCAGTTAATGCCCAGAGACCTGCCTTCGCCATCGGTGTTCCTCCTGATATCTGCGCATTTCACCGCTACACCAGGAATTCCAGTCTCCCCTACATCACTCTAGTCTGCCCGTACCCACCGCAGATCCGGAGTTGAGCCCCGGACTTTCACGGCAGACGCGACAAACCGCCTACGAGCTCTTTACGCCCAATAATTCCGGATAACGCTTGCGCCCTACGTATTACCGCGGATGCTGGCCCGAG
+
CGGGGGGGGGGGGGGGGGGGGGGGCFGFGGGGGGGCGGGGGGGGGGGGGGGGGFGGGGGGGGGGGGGGGGGGGF8FFGCDGCGGGGGGGGGGGGGGGGGGFGFGGGGGGGGGGGGGGGGFGGFGGGGGGGGGGGGDFAAFGGGGFCFGGGGGGGGCEGGGGGFGGGGGGGGGGEGGGGGGGGGCGGFEC5EFFCGGGDE5CCCEGGGGGGGG4<8AD5CCC3D5FGFFF@01>EDDDFFFFFGGFGGGFFF769AF:DD13><2(-3<5)(46;:?<2)52)6<,4-0(((.96:::####
@M06045:235:000000000-JCY5N:1:1101:5891:6473 2:N:0:TACAGC
AGTCAAGGACTACTCGGGTTTCTAATCCTGTTTGCTCCCCACGCTTTCGCACCTCAGCGTCAACAATCGTCCAGTAAGTCGCCTTCGCCACTGGTGTTCTTCCGAATATCTACGAATTTCACCTCTACACTCGGAATTCCACTTACCTCTCCACAATTCAAGCGATGCAGTCTTAAAGGCAGTTCCAGAGTTGAGCTCTGGGCTTTCACCTCTAACTTACAAAGCCGCCTACGTGCGCTTTACGCCCAGTAATTCCGAACAACGCTAGCCCCCTCCGTATCACCGCTGCTGCTGGCCACGG
+
CGEGGGGGGGGGGGGGGGGEGGGFGGGGGGGGFGGGGGGGGGGG:EFGGGCFGFGGGGGEGGGGGFGFFEFGGGCGFGGGGGGGGGGGGGGGGGGGGGGGGGGGGGGFGGGGGGGGGGGGGGGGGFGGFGCF?CGGGGGGGGFGGGGGGGGGGGGGGGGGGFGCECEE>D9=DFCFADGCFCFFGGGG9DEFGFGGADGG6DCECFGGGG>CCFFFDFCDD7;;FGFF4?@DEAFFG>)):FFDEGGD);8:AFC6(.563:190(2:?FFB>6:B0,2:().::6,437:7?73:,####
@M06045:235:000000000-JCY5N:1:1101:6543:6475 2:N:0:TACAGC
AGTCAAGGACTACCGGGGTATCTAATCCTGTTTGCTCCCCACGCTTTCGAGCCTCAGCGTCAGTTACAGTCCAGAGAAGCGCCTTCGCCACTGGTGTTCTTCCTAATCTCTACGCATTTCACCGCTACACTAGGAATTCCCTTCTCCTCTCCTGCACTCTAGACTTCCAGTTTGAAATGCAGCACTCAGGTTAAGCCCGAGTATTTCACATCTCACTTAAAAATCCGCCTACGCTCCCTTTACGCCCAGTAAATCCGGACAACGCTCGCCACCTACGTATTACCGCGGCTGCTGGCCCCAA
+
CGGGGGGGGGGCGGGGGGGGGGGGGGGGGGGGGGGGGGGGGGGGGGGGGGGFG8FGGGGGGGGGGGGGGGGGGGGGGFFGGEGGGGGDFGGGGGGGFEGGGGGGFGGGGGGGGGG>FEEDGGGGGGGGGGFGGGGGGGGGGGGGGGGGGGGG9@CGGGGGCFA=DFFGGGDC=FGGGGCFFGDCGFGGFGGGFGFGGGCECD@FGGGGGGFGFGGFGFG@CDGFGGFFFBDFFA?;DFFFFDFGFGGDFAC@A6?A;>EFFF?9;6?@BEF?<:7:342<:BF<:>F(4>9BB?((.####
@M06045:235:000000000-JCY5N:1:1101:24045:6496 2:N:0:TACAGC
AGTCAAGGACTACTGGGGTTTCTAATCCTGTTTGCTCCCCACGCTTTCGCACCTCAGCGTCAATATGTGTCCAGTAAGTCGCCTTCGCCACTGGTGTTCTTCCGAATATCTACGAATTTCACCTCTACACTCGGAGTTCCACTTACCTCTCCACAATTCTAGCGATGCAGTCTTAAAGGCAATTCCGGAGTGGAGCCCCGGGCTTTCACCTCTAACTTACAAAGCCGCCTACGTGCGCTTCACGCCCAGTAATTCCTAACAACCCTCGCCCCCCCCGTATTCCCCCCGCTCCTCTCCGTCT
+
CGGFFGG8FF<EGFFCFGGCGGGGEE9FFFGCD8FEFGGGGGGGGGGGDDFGGGFGGFGFFCFGCDFEEA@A<FEFCFEF@FGDFG?CGGGGGG,,:BFGFGGGD,CF9,AFBFFDEFFA9?C9EFFFFFEEF::>FGCE9E,@FFFFF?F8,@FDF99D,@D6+,+>3>@DE=A>BD,@D8F8EFCCEGE?EDFGEGGGD**;A1CF><;C48C8++*40+;*;;?AB),/5A)::>A:)+;9A/C*)0/*979=4*8:))4((4()88(,((314:910)52(,((-2((8()(,####
@M06045:235:000000000-JCY5N:1:1101:19559:6507 2:N:0:TACAGC
AGTCAAGGACTACAAGGGTATCTAATCCTGTTTGCTCCCCACGCTTTCGCACCTCAGCGTCAGTAATGGACCAGTAAGCCGCCTTCGCCACTGGTGTTCCTCCGAATATCTACGAATTTCACCTCTACACTCGGAATTCCACTTACCTCTTCCATACTCTAGGTACCCAGTATCAAAGGCAGTTCCGGAGTTGAGCTCCGGGATTTCACCCCTGACTTAAATACCCGCCTACGTGCGCTTTACGCCCAGTAATTCCGAACAACGCTAGCCCCCTTCGTATTACCGCGGCTGCTGGCCTCAA
+
CGGGGGGGGGGGGGGGGGGGGGGGGGGGGGGGGGGGGGGGGEGGGGGGGGGGGGGGGGGFGGGGGGGGGGGGGGGGGGGGGGGGGGGGGGGGGGGFGGGGFGGGGGGGGGGGGGGGGGGGGGGGGGGGGGEFGGGGGGGFGGGGGGGGGGGGGGGGGGGDGGGGGGGGGGGGGGGGGG@FGGGGGGGGGGGFFFCGFFGGGGGGGGGGGGGGGGGFGFGGGGGGGGF>AEFFEFAFGBDFFGGGFGDGFAFFFFFFFFFFFFF;FF<:F?:?90(:?F?B?>FABB34(1487:(4(####
@M06045:235:000000000-JCY5N:1:1101:20482:6528 2:N:0:TACAGC
AGTCAAGGACTACAGGGGTATCTAATCCTGTTTGCTCCCCACGCTTTCGTGCCTCAGTGTCAGTGCTGGCCCAGGCAGTCGCCTTCGCCACGGATGTTCCTCCTGATCTCTACGCATTTCACTGCTACACCAGGAATTCCACTACCCTCTGCCGCACTCTAGCCTGCCAGTATCCAATGCAATTCCCAGGTTGAGCCCAGGGCTTTCACATCAGACTTAACAAACCACCTACGCACGCTTTACGCCCAGTAATTCCGAGTAACGCTTGCACCCTTCGTATTACCGCGGCTGCTGGCCGCTC
+
CGGGGGGGGGGGGGGGGGGGGGGGGGGGGFGGGGGGGGGGGGGGGGGGGG@FGGGGGGGFGGGGGGGGGGGGGGGGGGGGGGGGGGGGGGGGGFGGGGGGFGGGGGDGGGGGGGGGGGGGGGGEFGGGGGGGGGG<FGGGGGGGGGGGGGGGGGGGGGGGGGGGGGGGGGGCECFFGGFGGGGGGGGGGGGGGGGGGGGGFGGGGGGGGGDGFGGFGAFGGG>CFFAFFF2@E>;B?DF:FGGGFGDDFA6+8C?FE3>=;>EFF??@F=7?B<03<<3<:):<(43>F0,0:)(44####
@M06045:235:000000000-JCY5N:1:1101:14616:6528 2:N:0:TACAGC
AGTCAAGGACTACCAGGGTTTCTAATCCTGTTTGCTCCCCACGCTTTCGTGCCTCAGTGTCAGTTACAGTCCAGAAAGCCGCCTTCGCTACTGGTGTTCCTCCTAATATCTACGCATTTCACCGCTACACTAGGAATTCCACTTTCCTCTCCTGCACGCAAGTCTCCCAGTTTCAAGAGCTTACTACGGTTAAGCCGTAGCCTTTCACTCCTGACTTAAGAGACCACCTACGCACCCTTTACGCCCAGTAAACCCGGCTAACGCTAGCCCCCTACGTATTACCGCGGCTGCTGGTCCATCG
+
CEGG9FF8@FFECFF@ECGGEFGCFGEGGGGGG<FEEFGGGDGGGGGG@FFEGGGGECDEEGGEFFGFCFF@<FCECFF@FECCFG<CBCEG,=?FEFGGGE=FF<?<FFC5?FGC,8A?AFDGG+:FFFG,CEDACCFGFDG9E,,DA,@EDFFGF+==CG@F;DEGFBB=ECA@,3,@DFGFGDFDEGDG9EFF>8:CEGGGGCFFGGFDG+;A9BC7=D*79FFDFFB@FFFFG5;A=F?38CD<6+1++.,56).,.67@(829:)(7>0:(,,6().6:;199628?7,(-5####
@M06045:235:000000000-JCY5N:1:1101:6276:6534 2:N:0:TACAGC
AGTCAAGGACTACAAGGGTATCTAATCCTGTTTGCTCCCCACGCTTTCGCGCCTCAGCGTCAGTTACAGACCAAAGAGCCGCCTTCGCCACTGGTGTTCCTCCACATCTCTACGCATTTCACCGCTACACGTGGAATTCCGCTCTTCTCTTCTGCACTCAAGTCCCCCAGTTTCCAATGACCCTCCCCGGTTAAGCCGGGGGCTTTCACATCAGACTTAAGGGACCGCCTGCGCGCGCTTTACGCCCAATAATTCCGGACAACGCTTGCCACCTACGTATTACCGCGGCTGCTTGCCTGTT
+
CGGGGGGGGGGGGGGGGGGGGGGGGGGGGGGGGGGFGFGGGGGGGGGGGGEGGGGGGGGGGGGGGGGGGGGGGGGGGGGGGGGGGGGGGEGGGGGGGGGGGGFGGFFGGGGGGGGGGGGGGGGGGEGGGGFCGGDEGGGGGC8EGGGGGGGGGGGGGGGGGDFGGGGGGD,;,@FGFGFFGGFGGGGCCEEGEGFGGGGGGDEGGGGFFG7>CF*;8A7@CFGCGGFFFFF0>:B5C>.0)*;C:DDGFF?FFFB47>D>F089BF?@@FA><(3><??B>4<A?0>>6>>B0-4:4####
@M06045:235:000000000-JCY5N:1:1101:26361:6540 2:N:0:TACAGC
AGTCAAGGACTACCAGGGTTTCTAATCCTGTTTGCTCCCCACGCTTTCGTGCCTCAGTGTCAGTTACAGTCCAGAAAGCCGCCTTCGCTACTGGTGTTCCTCCTAATATCTACGCATTTCACCGCTACACTAGGAATTCCACTTTCCTCTCCTGCACTCAAGTTTCCCAGTTTCAAGAGCTTACTACGGTTGAGCCGTAGCCTTTCACTCCTGACTTAAGAAACCACCTACGCACCCTTTACGCCCAGTAAATCCGGATAACGCTAGCCCCCTACGTATTACCGCGGCTGCTGGCACACAC
+
CGFFGGGGGGGFFGGGGGGGGGGGGGGGGGGGGGGGGGGGGGGGGGGGDGDEFFFCFFGGGGGGGGGFFFFGGGGD8FGGFGG@F<FFE@FGFGFEGGGFFFFGGGG9EECFF@FGGGGGFGGGGEGGEB<AEGFGGGFFFFFGGGGGCF8FGGGGGFGFD9DADF9BFGFGGGG;FG?FFGFGGGGG6DECF?CF:B8C?9EFFGGGGGGGF>FFC++2B+*CGGFF46=AEFFFGFFF+=9DE<DGF6C+7AF36::(7=;;@D0AAF?>BFFB?2-5)5A:>>>F>11?:(408####
@M06045:235:000000000-JCY5N:1:1101:23841:6552 2:N:0:TACAGC
AGTCAAGGACTACAGGGGTATCTAATCCTGTTCGCTCCCCACGCTTTCGCGTCTCAGCGTCAGTACCGTACTAGAGAGCCGCCTTAGCCACGGGTGTTCTTCCTGATATCTGCGCATTTCACCGCTACACCAGGAATTCCACTCTCCTCTTCCGGACTCTAGCCACATGGTTTCCATCGGCGTCTCGAGGTTGAGCCTCGAGTTTTCACAACGGACCTACATGGCCGCCTACACGCTCTTTACGCCCAATAAATCCGGACAACGCTTTCCCCCTACGTATTACCGCGGCTGCTGGCCAGAC
+
CGGGGGGGGGGGGGGGGGGGGGGGGGGGGGGGGGGGGGGGGGGGGGGGGGGGGGGGGGGGGGGGGGGGGGGGGGGGGGGGGGGGGGGGGGGGGGGGGGGGGGGGGGGGGGGGGGGGGDGGGGGGGGGGGGGGGGGGGGGGGGGGFGGFGGGGGGGGGGGGGGGGGGGGFGGGEGFGGGGCEC8C=FGGGGEG:8FGG6CCEGCGG942@C6CDDCBGFGGGGC<CGDEBB:?FFF@3>3?F>7CBG3C>)6*97<6255>>BBFF11)9FF141,4?:24:>FA0141941::)(4,####
@M06045:235:000000000-JCY5N:1:1101:5760:6558 2:N:0:TACAGC
AGTCAAGGACTACCCGGGTTTCTAATCCTGTTTGCTCCCCACGCTTTCGAGCCTCAGCGTCAGTTACAGTCCAGAGAATCGCCTTCGCCACTGGTGTTCTTCCTAATCTCTACGCATTTCACCGCTACACTAGGAATTCCATTCTCCTCTCCTGCACTCTAGACTTCCAGTTTGAAATGCAGCACCCAAGTTGAGCCCAGGTATTTCACATCTCACTTAAAAGTCCGCCTACGCTCCCTTTACGCCCAGTAAATCCGGACAACGCTCGCCACCTACGTATTACCGCGGCTGCTGGCCAGTA
+
CGGGGGGGGGGGGGGGGGGGGGGGGGGGGGGGGGGGFGGGGGGGGGGGGGGGGGGFGGGGGGGGGGGGGGGGFGGFFGGGGGGGGGGGGGGGFGGGGGGGFGGGGFGGGGGFGFCFGGGGGGGGGDGGGGGGGGGGGGGGGGGGGGGGGFGGDGGGGEFCFFEGGABDFDED,7@FGG9EGFGFG?EG?FFE,;DGFGFFDGFFFGGCEGCFGGGFGFGFDG>FGG?D>DFFFFD4<4;A;FC4?D):5;8+@FFFF>>BF6?7@77>B36:BB?F<77A()44-1499128??3(.####
@M06045:235:000000000-JCY5N:1:1101:21896:6560 2:N:0:TACAGC
AGTCAAGGACTACAGGGGTATCTAATCCTGTTCGCTCCCCATGCTTTCGCTCCTCAGCGTCAGTTAATGCCCAGAGACCTGCCTTCGCCATCGGTGTTCCTCCTGATATCTGCGCATTTCACCGCTACACCAGGAATTCCAGTCTCCCCTACATCACTCTAGTCTGCCCGTACCCACCGCAGATCCGGCGTGGAGCCCCGGACTTTCACGGCAGACGCGACAAACCGCCTACGAGCTCTTTACGCCCAATAATTCCGGATAACGCTTGCTCCCTAGGTAGTACCCTGGTCGCTGGCCGGGT
+
BFF<FFCF<FGCEFFF7C8BFGGGGFGGEGC<FFF:C@CFFE<@FGEA@ECFF@@FF8@8B7BEF9<<CEFFGAFFEGGGFG86C<C7F,BFEG,FGGGGCEE@,,5E@F<EEFF:CE<?FFEF>>:FCFECFC<4ABEEA4@EEFC,+D6@EGF9D=AB=DE,@EGCFGGGGEFF8=CCE6CCFDFG*3@*1*44=:CCE5*:9=@7=/*C7)*.)29)9CGCGG>3>)(,75)8))*9@CGGEGG3)5:C?FFFB:;(4))4,(4.)*-),,)(,-))5A<<)).(()((,3((4####
@M06045:235:000000000-JCY5N:1:1101:5468:6594 2:N:0:TACAGC
AGTCAAGGACTACAAGGGTTTCTAATCCCGTTTGCTCCCCTAGCTTTCGCGCCTCAGCGTCAAGAACAGGCCAGGTAGTCGCCTTCGCCACTTGTGTTCCTCCCGATATCTACGTATTTCACCACTACACCGGGAATTCCACTACCCTCTCCTGCCTTCGAGTCGATCAGTATCGCCTGACCCTCCCCAGTTGAGCCGGGGGCTTTCACACGCGACTTGAACCCCCTCCTGCGCGCTTCTTCCCCCCAGTACAGCCCGACCACGCTTGCCCCCTACGTACTCCCGCCGCTGCTGGCCGGTT
+
<CCEFG9,CE8DDDF@,@FEC9EA9F,6E;CC6@F<EFFGGC,EEAFG@E6@FC@CFGE,@FGGGGGC8CFCFFD9CCFFFEFCFG6CE:EE,CF8EECFEAEF>7F+FFBFGD,:C=EFA<FFGGGEFG?F+>++8FDGGGGCEEFFG8=DA8D,=,,3+,6@3+@B6@@;,@@>+5@3,@F:D@83,*4,3,,?=B>E***272C1@+0)5)18957D<G3*9D)05)50)0)8C))1=*:*8<D3:?=***))(0>((,4-((4).9),4((,(4),,)(,,2(((-(())(,(####
@M06045:235:000000000-JCY5N:1:1101:10190:6595 2:N:0:TACAGC
AGTCAAGGACTACAGGGGTTTCTAATCCGGTTCGCTCCCCACGCTTTCGCGCCTCAGCGTCAGGTCACCCCCAGCCGTCCGCCTTCGCCACTGGTGTTCCTCCCGATCTCTACGCATTTCACCACTACACCGGGAATTCCACCGACCTCTAGGTACCTCCAGTAACCCAGTCTCCACCGCCCCCTCCCAGTGGAGCCGGGAGATTTCACGGCAGACTTAACCAACCACCTCGGCGCCCTTTACGCCCAATACAGCCGGACAACGCTTCGCCCTTCCGTATTACCGCGGCTGCGCGCCTAGG
+
CGFGGGGF,ECCGC@EFGCG:<<ECFGFGCFFGGGDF7F@FGEEGGGGGG+@@FFGGGGEGGDGGGGDFF@EGGGGG,C+@CFGGC@EGGEGFDF<EFFC9<,FF+>FC9FD<<F+CCGG9FFFGGEF8F>CCCCEFFGDAF7:+@C+:,6E,,,,@CC@FGG,,@BF5CFC;FFC,:1;5=CE*=EGGGG9*+;6;B?E*==*CFF?CCDG5D*7FF***:9C355)0)(())7:CB87)::5@C)*00;*977793)4223361?)))(,(,(.(.(4()-62((-97(((((((####
@M06045:235:000000000-JCY5N:1:1101:11339:6647 2:N:0:TACAGC
AGTCAAGGACTACTAGGGTTTCTAATCCTGTTTGCTCCCCACGCTTTCGTGCCTCAGTGTCAGTGCTGGTCCAGATGGCCGCCTTCGCCACGGATGTTCCTCCCGATCTCTACGCATTTCACTGCTACACCGGGAATTCCGCCATCCTCTACCGCACTCCAGTCCGCCAGTATCCAATGCCATTCCCAGGTTGAGCCCAGGGCTTTCACATCAGACTTAACGAACCACCTACGCACGCTTTACGCCCAGTAATTCCGAGTAACGCTTGCACCCTTCGTATTACCGCGGCTGCTGGCCGTTT
+
CGGGGGGGGGGGGGGGGGGGGGGGGGGGGGGGGGGEGGGGFGGGGGGGGGGGGGGGGGGGGGGGGGGGGGGGGGGGGFGGGGGGGGGGGGGGGCGGGGGGEGFECCEFGGGGGGGGG7FGGGGGGGGGGGGGGGGGCFFFGGGGGGGGGGGGGGGGGGGGGGGGGGGGDGGGGFFGGGGGGGGFGFGFGGFFCGGGGGGGGGGGCGGGGGGGGCCFFFG7FGG4DGAF5;@EEFF>C>)8);@*>GGG4)9FF=AFBF@?<>F?F04506)4((.403(725)4-3((439?B:28.####
@M06045:235:000000000-JCY5N:1:1101:7791:6651 2:N:0:TACAGC
AGTCAAGGACTACCGGGGTTTCTAATCCTGTTTGCTCCCCACGCTTTCGTGCCTCAGTGTCAGTACTGGTCCAGGTGGCCGCCTTCGCCACGGATGTTCCTCCTGATATCTACGCATTTCACTGCTACACCAGGAATTCCGCCACCCTCTACCGTACTCCAGCCCGCCAGTATCCAATGCAATTCCCAGGTTGAGCCCAGGGCTTTCACATCAGACTTAACGAACCACCTACGCACGCTTTACGCCCAGTAATTCCGAGTAACGCTTGCACCCTTCGTATTACCGCGGCTGCTGGCCTGCT
+
CGGGGGGGGGGGGGGGGGGGGGGGGGGGGGGGGGGGGGGGGGGGGGGGGGCGGFGGGGGGGGGGGGGGGGGGFGGGGGGGGGGGGGGGGGGGG:FGGGGGGGGGGGGGGGGGGGGGGGGGGGGGGGGGGGGGGGGGGGGGGGGGGGGGGGGGGGGGGGGGGGGFEGGGGGGGDEGGGFFFGCFGGGG9FGGGGGGGGGGGGDEGGGCFGGGG+80ACFCCFGD<DCFFFA8@EE5A)>DDFCGDDGDDFFFGFFFFFF@BBFF?>:?F@FBF037??BFBB4-4((((-99:?::<8####
@M06045:235:000000000-JCY5N:1:1101:15631:6666 2:N:0:TACAGC
AGTCAAGGACTACCAGGGTATCTAATCCTGTTTGCTCCCCACGCTTTCGTGCCTCAGTGTCAGTACTGGTCCAGGTGGCCGCCTTCGCCACGGATGTTCCTCCTGATATCTACGCATTTCACTGCTACACCAGGAATTCCGCCACCCTCTACCGTACTCTAGCCCGCCAGTATCCAATGCAATTCCCAGGTTGAGCCCAGGGCTTTCACATCAGACTTAACGAACCACCTACGCACGCTTTACGCCCAGTAATTCCGAGTAACGCTTGCACCCTTCGTATTACCGCGGCTGCTGGCCCAGC
+
CGGGGGGGGGFFGGGGGGGGGGGGGGGGGGGGGGGGGGGGGGGGGGGGGGFGGAFGGGGGGGGGGGGGGEGGGGGGGGGGFGGGGGFGG>CFF7FGGGGGDGGGGGFGGFFFGGGGGGGGGGGGGGGGGGGGGGDFDFGGGGGEGGGGGGFGGGGGGFG@DDE?FDEGGGGGFGGGGGGGGGGGG9EFGGGGGGGGGFFFCGGGGGGCF?CFDG7AGFGGGGCC<DFFBAEFFF3BD>>EFGGDBDGDFFACC7CF?)8?B<DFFF?3>?BF6?03:B??7:>A:19(490132(42####
@M06045:235:000000000-JCY5N:1:1101:16033:6692 2:N:0:TACAGC
AGTCAAGGACTACCAGGGTATCTAATCCTGTTTGCTACCCACGCTTTCGCGTCTCAGCGTCAGTTACCGTCCAGGTGGCCGCCTTCGCCACCGGTGTTCCTCCCCATATCTACGAATTTCACCTCTACTTGGGGAATTCCGCCACCCTCTCCGGCACTCAAGCTCTGCAGTTTCGGGCGCACTTCCTCAGTTGAGCTGAGGGCTTTCACACCCGACTTGCAAAGCCGCCTACACGCGCTTTACGCCCAATAATTCCGAACAACGCTTGCACCCTCTGTATTACCGCGGCTTCTGGCCGGCC
+
CGGGGGGGGGGGGGGGGGGGGGGGGGGGGGGGGGGGGGGGGGGGGGGGGGGGGDGFGGGGGEGGGGGGGGGGGGGGGGGGGGGGGGGGGGGGGGGGGGGGGGGGGGGDFGGGGFFCGGGGGGGCGCFGGGFGGGDGGGGGGGGGGGGGGFFGGGGGGGGCFEGFGGCFGFG;FGGGCEDGGGDGGGGG?FGFG9FGGGCFCGGG5EFGGGGGGGGFGF7CC7+;CGBE>D01?@5;<@5;FCFGFGGGFF):96<FF3393??B>?F35=>?F03?3)-):45<1>B>;2(,452>:####
@M06045:235:000000000-JCY5N:1:1101:21506:6693 2:N:0:TACAGC
AGTCAAGGACTACCAGGGTTTCTAATCCCGTTTGCTCCCCTAGCTTTCGCGCCTCAGCGTCAAGAACAGGCCAGGAAGTCGCCTTCGCCACTGGTGTTCCTCCCGATATCTACGCATTTCACCACTACACCGGGAATTCCACTTCCCTCTCCTGCCTTCGAGTCGATCAGTATCGCGTGACCCTCCCCAGTTGAGCCGGGGGCTTTCACACGCGACTTGAACGACCGCCTGCGCGCTCTTTACGCCCAGTAAATCCGGACAACGCTCGCCACCTACGTATTACCGCGGCTGCTGGCCTAGC
+
CGGGGGGGGGGGGGGGGGGGGGGGGGGGGGGGGGGGGGGGGGGGGGGGEGGGGEGGGGGGGGGGGGGGGGGGGGGGGGGGGGGGGGGGGGGGGGGGFGGGGGGGGGGGGGGGGGDEGGGGGGGGGGGGGGGGGGGGGGGGGGGGGFGGGGGGGGGGGGGGGGGGGECGGGGGGGGGGGGGGAEGGGGGGG8EFFGGGDGGGGGEFGG?CGGGDDGFDEGFFGGGGGFFFF:0)>@E3>FF477<DDG5@FF7B=<@6BB;FBF;98:E:B?BBFBBF:?ABA<ABF9>;>1:)::::####
@M06045:235:000000000-JCY5N:1:1101:24568:6735 2:N:0:TACAGC
AGTCAAGGACTACTGGGGTTTCTAATCCCGTTCGCTCCCCACGCCTTCGCGCCTCAGTGTCAGGTGCACCCCAGCTGGCCGCCTTCGCCACGGGTGTTCCTCCCGATCTCTACGCATTTCACCACTACACCGGGAATTCCACCAGCCCCTGATGCCCTCAAGCTCACCCGTACCCGACGACCCTCCCCGGTTGAGCCGGGGGCTTTCACGCCGGGCGTAATGAGCCACCTGCGCGCGCTTTACGCCCAGTAACTCCGGACAACGCTCGGCCCCTACGGATTACCCCGGCCGCTGGCCTAGC
+
CGGGGGGGFGGGGGGGGGGGGGGGGGGGGGGGGGGGGGGGGGGGGGGGFFFGGGGGGFGGGGGGGGGGGGGGGGGGGGGGGGGGGGGGGGGGGGGGGGGGGGGGGGDEGGFGGGGGDGGGGGGGGGGGGGGGGGGGGGGGGGGFFGGGGGGFFFGGGGGEGGGCGCGGGGGGGGGGGGEDGGGCFGGGGGCGGGGGG5CEGGG5=EECFCGF<DDFGBD<FFGFFGFFFF>FEFBF3B7)<*27<<D<)64C=*4@?DEF>FF;F1385>61926?0(,-4229(-((7((-4(9:4####
@M06045:235:000000000-JCY5N:1:1101:25453:6775 2:N:0:TACAGC
AGTCAAGGACTACCCGGGTTTCTAATCCTGTTTGCTCCCCACGCTTTCGCACCTCAGCGTCAATATGTGTCCAGTAAGTCGCCTTCGCCACTGGTGTTCTTCCGAATATCTACGAATTTCACCTCTACACTCGGAATTCCACTTACCTCTCCACAATTCTAGCGATGCAGTCTTAAAGGCAATTCCAGGGTTGAGCCCTGGGCTTTCACCTCTAACTTACAAAGCCGCCTACGTGCGCTTTACGCCCAGTAATTCCGAACAACGCTAGCCCCCTCCGTATTACCGCGGCTGCTGGCCGCGT
+
CGGGGGGGGGGGGGGGGGGGDGGGGGGGGGGGGGGGGGGGFGGGGGGGDGEGGGGGGGGGGEGGGGGGGGGGGGGGGGGGGGGGGGGGGGGGGGGGGGGGGGGGGGGGGGGGGGDGGGGGGGGFGGGGGG<=FGGGGGGGGGGGFGGGGGGGGGGFGGGGGGGGGFGEFGGGGGFGFGAEGGFFGGGGGGDGGGGGGGGGEGGGFCGGG?CFFDFFG6CGDGGGGGFAD;@=5A)8C::B:7>D>C<3AAFGFF?FFEFFFF0,73?BFFFFF;0:9(81:)6<:;>>0((3:7(8(####
@M06045:235:000000000-JCY5N:1:1101:14604:6779 2:N:0:TACAGC
AGTCAAGGACTACCGGGGTATCTAATCCTGTTTGCTCCCCACGCTTTCGAGCCTCAGCGTCAGTTACAGTCCAGAGAAGCGCCTTCGCCACTGGTGTTCTTCCTAATCTCTACGCATTTCACCGCTACACTAGGAATTCCCTTCTCCTCTCCTGCACTCTAGACTTCCAGTTTGAAATGCAGCACTCAGGTTAAGCCCGAGTATTTCACATCTCACTTAAAAATCCGCCTACGCTCCCTTTACGCCCAGTAAATCCGGACAACGCTCGCCACCTACGTATTACCGCTGCTTCTGGCCACGT
+
CGGGGGGFGGGG8,@FEGGGGGGGGGGGGGGGGGGGGGGGGEGCEGGGGGFCEGFEGGGGGGGGGGGGDFGGGGGFGEGCGGGG>FGGGGGGGFFFGGGGGGGGGGGGGGGCFGGGGGGGFGGGGGFGGGFFFDG9EGGEFFGGCFGGGEGGGGG8DAFFAFGDGGFEFGGG9FGCAG999DE6DEGCFGEGG9CEFGGCEFGFGF<,=:EG7BFFGADGC7C97C>F;DD=48)5<:FFADC/:CG:FFFGF+<A>EDF0:?33,1>BBFBF??:63<>F2<A0((39)).4).5(####
@M06045:235:000000000-JCY5N:1:1101:9113:6818 2:N:0:TACAGC
AGTCAAGGACTACTAGGGTTTCTAATCCCGTTTGCTCCCCTAGCTTTCGCTCCTCAGCGTCAATGCCGGTCCAGGATGCCGCCTTCGCCACCGGTATTCCTCCAGATATCTACGCATTTCACCGCTACACCTGGAATTCTGCATCCCTCCCCCGGATTCAAGCCATCCAGTATCGGATGCAGTTCCCAAGTTAAGCTTGGGGATTTCACATCCGACCTAGTTGGCCGCCTACGAGCCCTTTACGCCCAATCAATCCGAACAACGCTTGAGACCTCTGTCTTACCGCGGCTGCTGGCCCTTC
+
CF<CFAE?CFCFE<CFCEFGEFFCGGGFFGEFFCG<FGFGGFEFE<FGCGBFE<CFCDGFGGGGGGGECF7FEGEFG@FFC@FCCGCFE@EFECC:F<FFEGGGG,A<EF9EEFEFE+?FCDGDCC4BFEE@FG?8EFGFGFFCGFGGF8BCBE68EEF,@AFFFCGGC?;@5@6CEEGCC7@EFFE,4DCC,>;C7EGG5***0<EGGC7CG4*/))*2C:CFG6;B>57@::EA):)86*:5;D3CFF5C*6-515)413(3>0())037<)27).).-)-(,(409((-3)33.####
@M06045:235:000000000-JCY5N:1:1101:8444:6884 2:N:0:TACAGC
AGTCAAGGACTACTAGGGTATCTAATCCGGTTCGCTCCCCACGCTTTCGTGCCTTAGTGTCAGAAATGGGCCAGTATCCTGCCTACGCCATTGGTGTTCCTTCTAATATCTACGGATATTACCCCTACATTAGAAATTCCAGATACCTCTCCCATTCTCGAGTTTGCCAGTTCGAATAATAGCCTTATGGTTGAGCCACAAGATTTCACTATTCGCTTAACAAACCACCTACGCAACTCTTTACGCCCAATCAATCCGAATAACGCTTGGGTCCTACGTATGACCGCGGCTGCTGGCGCGC
+
CEGGFG9FFCGFGGGGGGGGGGGG9FFGGGGGGGDFGDGGEEEGGG@FFGGGGGGGGGGGGFGGGGGGFFGFCGGC<CFGGFGGGGCEGDGGG@GGGFFFGGGFGCF<FEAEGGGGFGFGDGEFGGGGFC,,EGGFGGGGGGGGGGGFGFGGFGGGGGGEGG?EFFGGGGGGGEFEGGAFGFGGCG?FFG,EEGG68FGGGGGGFEEGGGGGFGGFG>C8FF75?CFF>F9BB4AEGABFFGFGEGGGAFFF;*7FF55<?DEFF66BFE@;;0>6?B?D21>A.4(40199<:071####
@M06045:235:000000000-JCY5N:1:1101:18470:6891 2:N:0:TACAGC
AGTCAAGGACTACTCGGGTATCTAATCCTGTTTGCTCCCCACGCTTTCGTGCCTCAGTGTCAGTACTGGTCCAGGTGGCCGCCTTCGCCACGGATGTTCCTCCTGATATCTACGCATTTCACTGCTACACCAGGAATTCCGCCACCCTCTACCGTACTCTAGCCCGCCAGTATCCAATGCAATTCCCAGGTTGAGCCCAGGGCTTTCACATCAGACTTACCGAACCACCTACGCACGCTTTACGCCCAGTAATTCCGAGTAACGCTTGCACCCTTCGTATTACCGCGGCTGCTGGCCGGGC
+
CGGGGGGGGGGGGGGGGGGGGGGGGGGGGGGGGGGGGGGGGGGGGGGGGGGGGGGGGGGGGGGGGGGGGGGGGGGGGGGGGGGGGGGGGGGGGEGGGGGGGGGGGGGGGGGGGGGGGGGGGGGGGGGGDGGFGGGGGGGGGGGGGGGGGGGGGGGGGGGGGFGGGGGGGGGGGFFGGGFFGGGFGGGGGGGGGGFGFGGGGGGGGGGGFGGGGGFFGFG+?GGGGGFFFFFFFFFFGFFFFFGGFGGGF6FCF4:F>FE?FBABFFFFFF??FFFFFF?BFAAB6>B6>>F?7>0:8####
@M06045:235:000000000-JCY5N:1:1101:16527:6899 2:N:0:TACAGC
AGTCAAGGACTACTCGGGTTTCTAATCCTGTTCGCTCCCCACGCTTTCGCTCCTCAGCGTCAGTTACTGCCCAGAGACCCGCCTTCGCCACCGGTGTTCCTCCTGATATCTGCGCATTCCACCGCTACACCAGGAATTCCAGTCCCCCCTACAGTACTCCAGTCTGCCCGTATCGCCCGCACGCCCACAGTTGAGCTGTGAGTTTTCACGGACAACGGCACAACCCACCTACTAGCCCTTTACGCCCAGTACTTCCGGACAACGCTCGCCCCCTACGTATTACCTCGGCCGCTGGCCAATC
+
CFFFFGGFGGGGGGGGGGGGEGGGGGGGGGFGGEEGGDGEDCFGGGGGGGGGDDCEGGGGGGGGFGGCGGGG8E,6EFFGCGGG@FGGGGEGGGC:FGGFFCFFFFFGGGG,:CEGGEFFCFF@GCGG9FFEFGGGGAFGFGEF,=DEE6=EGGGCDCCFGGDGFAEFGGGGFGCDEGCEGE5>F>8:5=?,6,>FFFGG7CF,=<<+1::DGCC))))1)*7*:C:B:5(3***87554/*:*7C975:F787>=0)73143(4,(0;589(-(414).3)69).1,3((-19621####
@M06045:235:000000000-JCY5N:1:1101:14248:6903 2:N:0:TACAGC
AGTCAAGGACTACTGGGGTTTCTAATCCTGTTTGCTCCCCACGCTTTCGCGCCTCAGCGTCAGTATCGGTCCAGAGAGCCGCCTTCGCCACCGGTGTTCTTCCCAATATCTACGAATTTCACCTCTACACTGGGAATTCCACTCTCCTCTCCCGAACTCTAGTTCCGCCGTTTCGAGCGCAGTTCCCAGGTTGAGCCCGGGGCTTTCACACTCGACAAACAGAACCGCCTGCGCGCCCTTTACGCCCAGTAAATCCGGATAACGCTCGCCCCCTAAGTATTACCGCGGCTGCTGGCCATTT
+
CGGGGGGGGGGGFFFGGGGGGGCAEFGFGGFGFDFGGFGGGGGGGGFGGGGGGGGGCFGCFCFFGCFFDFGDFFGGGGGGGGG7@FF7E7FEFGFGFEGAFCFDC8FGGF9?FFD8FFGGGGGGEFFGGGFGGFFCF<?FAFFCFDF98>E@C=E+@=EC=DEDFFGGG:8CGGGGGG8C5CGGGGGGGFGEFCFGGGGGGGG=FEGGG?C<D5*:C>4>*>78CF:B)7:?DF:>GBB;/2?CED<C)6*786AFFF3((),(73(07>(-291(,)..4::.(((4-1--4)241####
@M06045:235:000000000-JCY5N:1:1101:28092:6908 2:N:0:TACAGC
AGTCAAGGACTACTGGGGTTTCTAATCCTGTTTGCTCCCCTAGCCTTCGCGCCTCAGCGTCAGTTACAGCCCAGAAAGCCGCTTTCGCCTCTGGTGTTCCTCCCGATATCTACGCATTTCACCACTACACCGGGAATTCCGCTTTCCTCTGCTGCACTCTAGCCCTTCAGTTTCCGTTGACCCGTCAGGCTTAAGCCCTGAAATTTCACAACGGACGTGAAGCGCCGGCTACCCTCTCTTTACGCCCAATAAATCCGGACAACCCTCGCCGCCTACGTATGACCGCGGTTGCTGGCCGCGA
+
8CDCFGGFCDGGCGGFGEGEGFGEDDE6CD@FECF9EGG:FFG@EDGF8F:C@FFFFC@,BFEGAA@<FFFGGCFG8E,@::FCF?B:F=CEFFFCEEE<9E,8=FG7FE,FEGDCF=FFE<E9FG@FF@<=:=BC8<A;DE=@79E;=EDCC?=,DBF9AEFC@DF8:>DCE,@C?<E5,DFCC*8*7,6,4,2,>*=FGG,,,=C<@:0CG)/0)8**:+;))))).0(4)090*.67*CF<3)17.<47*9<?0)>0(8<(-(-7<)(4(,1,-(5),)4,-322((-(.)(4(####
@M06045:235:000000000-JCY5N:1:1101:21034:6923 2:N:0:TACAGC
AGTCAAGGACTACTCGGGTATCTAATCCGGTTCGCTCCCCACGCTTTCGCGTCTCAGCGTCAGTTACAGGCCAGGCAGCCGCCTTCGCCACTGGTGTTCTTCCCGATATCTACGCATTTCACCGCTACACCGGGAATTCCGCTGCCCTCTCCTGCACTCCAGCCAGGCCAGTTCGCAGTTCAGTTTCCGGGTTGAGCCCGGAGATTTCACACCACGCTTGACCAGCCGCCTACACGCGCTTTACGCCCAGTAAATCCGGGTAACGCTCGCCCCCTACGTATTACCGCGGCTGCTGGCTCCC
+
CGGGGGGGGGGGGGFGGGGDGGGGGGGGGGGGGGGGGGGGGGGGGGGGGGCFFCGGGGGGGGGFFFGGGGGGCGGGGGGGGGGGDGGGGEGGFGEGGGGGFGGGEEG7FGGGGGGGGDGFFGGGGGGGGGGGGDGGGGGGGGGGGGGGGGGGGGGCD9EDBFGGGG5FGG>F?FGDGEE,>AEGG9CCECE>>C?FGGGGGGGGCGFFF?FGGGGEG@GDCFGGGGFEF:42FF?)1).55/;DEGDC>F9F*=:?BBB0-272:>:@EFB?00202:?>2(-6>8>;9>>9:3,41####
@M06045:235:000000000-JCY5N:1:1101:6818:6936 2:N:0:TACAGC
AGTCAAGGACTACTAGGGTTTCTAATCCTGTTTGCTCCCCACGCTTTCGCGTCTCAGCGTCAGTTGCGTTCCAGAGAGCCGCCTTCGCCACGGGTGTTCTTCCTGATATCTGCGCATTTCACCGCTACACCAGGAATTCCACCCTCCTCTCCCGCACTCTAGCCTGCCAGTTTCTCACGACCGCTCGGGGTTGAGCCCCGAGATTTCACGCAAGACTTAACCAGCCGCCTACACGCTCTTTACGCCCAATGATTCCGGACCACGCTTGGTCCCTACGTATTCCCTCGGCTTCTAGCCAAGG
+
CGFGDCEF,CFEEFGGGGEF>FGGCFFFGGGFFFFDFGFCFEC>@FGGGGGGGGGCDFFGG>C@FCEC@CF@,CECEGGGCGGGGG7FGDGGGGCCFGGGGGGGGFGGF??FG+FCCE?FFGGFG+CFEFEFGGG8FAFG9D,@+@CDFBDFCGGGGGF9>;C3;:BEF?:BE,,3,5@8:1@C*1B818=EE+0>C>CC:**=<+4+:7C9377<7@F*2*077C>>B71?45@D3>F=90C55DD3<5):@FA6,)0((4<(90<3)1)41<<B((4<4))))4((,-((-).-.####
@M06045:235:000000000-JCY5N:1:1101:26143:6941 2:N:0:TACAGC
AGTCAAGGACTACAAGGGTATCTAATCCTGTTTGCTCCCCACGCTTTCGCACCTCAGCGTCAGATCAGGCCCAGCCAGCCGCCTTCGCCTCCGGTGTTCTTCCGGATCTCTACGCATTCCACCGCTACACCCGGAATTCCGCTGGCCTCTGCCTGTCTCCAGCCCCCCAGTATCCCCGGCATGCTCGGGGTTGAGCCCCGGCCTTTCACCGTAAGACTTGAAGAGCCGCCTACGCGCGCTTTACGCCCAATAATTCCGAACAACGCCCGCACCCTCCGTATTACCGCGGCTGCTGGCATCG
+
CGGGGGGGGGGGGGGGGGGGGGGGGGGGGGGGGGGGGGGGGGGGGGGGGGGGGGGGGGGGGGGGGGGGGGGGGGGGGGGGGGGGGGGGGGGGGGFGGGGGGFFGGGGGDGFGGGGGGGGGGGGGGGGGFGFGGEGGGFGGGGEEGGGGGFGGGGFGGGGGGGGFEGGGGGGGGGGGDC>ECEGG?CEEGGGGGG?FFGGDEGGGGFFGGCCDGG4?GFGGFGF>4CFE3;?BFFF53>BFEF7?D<DCBFFGBFFFFFF0((.39(().<9>BBFBFBFBF:AFD(1(,799?:??0####
@M06045:235:000000000-JCY5N:1:1101:14796:6962 2:N:0:TACAGC
AGTCAAGGACTACTAGGGTATCTAATCCTGTTTGCTCCCCACGCTTTCGTGCATGAGCGTCAGTGTTAGCCCAGGGGGCTGCCTTCGCCATCGGTGTTCCTCCACATCTCTACGCATTTCACTGCTACACGTGGAATTCCACCCCCCTCTGCCACACTCAAGCCTGCCAGTTAGAAACGCAGTTCCCAGGTTAAGCCCGGGGATTTCACATCTCTCTTAACAGACCGCCTGCGCACGCTTTACGCCCAGTAATTCCGATTAACGCCTGCACCCTACGTATTACCGCGGCTGCTGGCCTAAA
+
CGGGGGGGGGGGGGGGGGGGGGGGGGGGGGGGGGGGGGGGGGGGGGGGGGGGGGGGGGGGGGGGGGGGGGGGGGGGGGGGGGGGGGGGGGGGGGEGGGGGGGGGGGGGGGGGGGGGGGGGGGGGGGGGGGDGFGGGGGGGGGGGGGGGGGGGGGGGGGGFGGGGGGGGGGGGGGGFFFEEGGGGGGGGGGGGGCFGGGGGGGGGGGGGGGFFFF7AFFGFGGGCGF>ABD?F>5:DCB:DFGGDFDDCFFFGFFFFF:BBFFFFFBBFFFF<23?F???BBAA9309316(882203####
@M06045:235:000000000-JCY5N:1:1101:19316:6988 2:N:0:TACAGC
AGTCAAGGACTACAAGGGTTTCTAATCCTGTTCGCTACCCATGCTTTCGCTCCTCAGCGTCAGTTACTACCCAGAGACCCGCCTTCGCCACCGGTTTTCCTCCTGATATCTGCGCATTTCACCGCTACACCAGGAATTCCAGTCTCCCCTACCACACTCTAGTCTGCCCGTACCCACTGCACGTCCGCGGTCGAGCCTCTGATTTTCACAGCAGACGCGACCACCCACCTACAAGCTCTTTACGCCCAATAATTCCGGACAACGCTCGCCCCCTACTTATTACCGCGCCGGCCGGCCGCAC
+
CE@EFF@<,CFGGCFG@CFDEFFCDFFA<FGFCBF@EEFGFGEGFDGGEE@EG<FFFFEGEGGFFFGAGGFGGGADFGGGGGEC,?CFGCGDG+44FFEFAEFFE9<F,?,CF:F++?@A<FG:B:FGDDGGFG<F:5AF,E;EA33DEF8=E8EFE?F9;37E9FF,@>BBCEF,>:,<D,+5*B:*51:*4>5B=,=,>;,,,,11=:+7C6<FG)):8)9**1)7).(.469)*9**07:5@C55556**9664))4(4?3916;D)(4(33:)-))-).-((96(4(4((-3(####
@M06045:235:000000000-JCY5N:1:1101:18412:6989 2:N:0:TACAGC
AGTCAAGGACTACCCGGGTTTCTAATCCTGTTTGCTCCCCACGCTTTCGCACCTCAGCGTCAGTACCGGACCAGTGAGCCGCCTTCGCCACTGGTGTTCTTCCTAATATCTACGAATTCCACCTCTACACTAGGAGTTCCACTCACCTCTTCCGGACTCAAGATGGCCAGTATCAAAGGCAGTTCCAGAGTTGAGCTCTGGGATTTCACCCCTGACTTAACCATCCGCCTACGTGCGCTTTACGCCCAGTAAATCCGAACAACGCTAGCCCCCTTCGTATTACCGCGGCTGCTGGCCTAGG
+
CGGGGGGGGGGGGGGGGGGGGGGGGGGGGGGGGGGGGGGGGGGGGGGGGGGGGEFGGGGGGGGGGGGGGGGGGGGGGGGGGGGFGGGGGEGGGGGGGGGGGGGGGGGGGGGGGGGGGGGGGGGFGGGGGGGGGGGGGGGGGGGGGGGGGGGGGGDGEGGGGGGGCFCGGGGGGG;EFFCFFGGGGGGGA>FGGGGG7EGGGGGGGCGGGDFDGGGFGFFCFGG=CC>FFFFFFFFFDFFFFDGDFCCCFFFGFA663B>BFBF>F:?FFFFF9;??117?(4648;91;;1?7>(1,####
@M06045:235:000000000-JCY5N:1:1101:15188:6994 2:N:0:TACAGC
AGTCAAGGACTACTCGGGTATCTAATCCTGTTCGCTCCCCACGCTTTCGCTCCTCAGCGTCAGTATCGGCCCAGAGACCCGCCTTCGCCACCGGTGTTCCTCCTGATATCTGCGCATTTCACCGCTACACCAGGAATTCCAGTCTCCCCTACCGAACTCCAGCCCGCCCGTATCAACCGCAAGCCCGAAGTTAAGCCCCGGGTTTTCACGATTGACGCAACGAGCCGCCTACGAGCTCTTTACGCCCAATAAATCCGGCCAACGCCCGCGCCCTACGTCTTACCGCGGCTTCTGGCCAATT
+
CGGGGGGGGGGGGGGGGGGGGGGGGGGGGGGGGGGEGGGGGGGGGGGGGGGGGGGGGGGGGGGGFGGEFGGGGGAFFGGGGGGGEG7FFGGGGDFFGGGGFGGGGGGGGGGGGGGGG>GGGGGGGGGGGGGGGGFCFGFFGGGGFFGFEGGGGGGGEFGGGDFGGGGGGGDE6FGGGGCGGGEGGGG:EGFGG?FCCGGEGGEEECC1@EDF4CDFDBDGDC7)175>B>6?DD@D)08=877>>C<D:4@78/262)0((44(---55)-41(,3(4(.-:)4((,(-((4):)3,####
@M06045:235:000000000-JCY5N:1:1101:20314:7005 2:N:0:TACAGC
AGTCAAGGACTACTGGGGTTTCTAATCCTGTTTGCTCCCCACGCTTTCGTGCATGAGCGTCAGTGCAGGCCCAGGGGATTGCCTTCGCCATCGGTGTTCCTCCGCATATCTACGCATTTCACTGCTACACGCGGAATTCCATCCCCCTCTGCCGCCCTCCAGCGATGCAGTCACAAATGCAGTTCCCAGGTTAAGCCCGGGGATTTCACACCTGTCTTACATCACCGCCTGCGCACGCTTTACGCCCAGTAATTCCGATTAAAGCTTGCACCCTACGTATTACCGCGTCTGCTGGCCACGC
+
CGGGGGGGGGGGGGGGFC@FCFFCCCFGGGGG9CCC<,C@<FGGEGGGGF<CFFGGGFGFGD7FGGFEFFCFF?CECEGGGGGFCFFGGGDGGGGGGGGG9FFGGGGD?EGGFGGC7FEFEFFGGGFAFF7C=BCEF,3AEDFFEDEEBDD9DEE6:B6BFG6:C5@EF9BEFDFFFFB?<9;=CFGGGGGFFFGGCECE5:87?FCF>CFDGGFA:1;;::CCF<DEF3817B3>C>7>FGGGFDCD59@C??<4(8)30)))6><?>?7?<1,82(,),4>FB03(3(4<)5(,.####
@M06045:235:000000000-JCY5N:1:1101:15173:7013 2:N:0:TACAGC
AGTCAAGGACTACTGGGGTTTCTAATCCTGTTTGCTCCCCACGCTTTCGCACCTCAGCGTCAATACATGTCCAGTGAGTCGCCTTCGCCACTGGTGTTCTTCCGAATATCTACGAATTTCACCTCTACACTCGGAATTCCACTCACCTCTCCATGATTCGAGCGATGCAGTCTTAAAGGCAATTCCGGAGTTGAGCTCCGGGCTTTCACCTCCAACTTACAAAGCCGCCTACGTGCGCTTTACGCCCAGTAATTCCGAACAACGCTAGCCCCCCCCGTATTCCCGCGGCTGCTGGCCGGTA
+
CGGGGGGGGGGGGGGGGGGGGGGGGGGGGGGGGGGGGGGGGGGGGGGFCECFG@FFEFGEEEC<DAEGDFGGCGAFDGFGBCGGGGGGG>FEFGGGFECFGGGGDEGGGFFFEDGGGGGGDGGAFEGGFG9A<7FCFDFFGE4@8EGGG?8FCFGFGGGE9@CEC8CE,,3@B=DGDFD?EGGGGGGGGGGE9,@D9GGG>>EGGFG,BC*/*;?/?8*?FG=6DG?B?A6@5;)88385>+2/:755;=F>F6>68E>>>1,(,-::FFB?2(-((-7:?2),,331934<?:204####
@M06045:235:000000000-JCY5N:1:1101:19719:7037 2:N:0:TACAGC
AGTCAAGGACTACAGGGGTATCTAATCCTGTTTGCTCCCCACGCTTTCGCACCTCAGCGTCAATATGTGTCCAGTGAGTCGCCTTCGCCACTGGTGTTCTTCCGAATATCTACGAATTTCACCTCTACACTCGGAATTCCACTCACCTCTCCACAATTCTAGCGATGCAGTCTTAAAGGCAGTTCCGGAGTTGAGCTCCGGGCTTTCACCTCTAACTTACAAAGCCGCCTACGCGCGCTTTACGCCCAGTAATTCCGAACAACGTTTGCACCCTCTGTCTTACCGCGGCTGCTGGCCGTGA
+
CGGGGGGGGGGGGGGGGGGGGGGGGGGGGGGGGGGGGGGGGGGGGGGGGGGGGCGGGGGGGGGGGGGGGGGGGGGGFGGGGGGGGGGGGGGGGGGGGGGGGGGGGGG?FGFGGGEGGGGGGGGGGGGGGGDFGGGGGGCFGGFGGGGGGGGGGGGGGGGFGGGGDGGGGGFGGGFGFDFFGCFFGGGGDGGGGADF9DFGDGGGCGGGFGGG4:CFGFGGDGFFCC>AB45BAB:;DFFFFGFGFGGD>@9:*9AB7>EB6??FB?BEF??????B>245:<<0:976>B>F:75?4####
@M06045:235:000000000-JCY5N:1:1101:18560:7042 2:N:0:TACAGC
AGTCAAGGACTACCAGGGTATCTAATCCTGTTTGCTCCCCACGCTTTCGCACCTCAGCGTCAATACTTGTCCAGTCAGTCGCCTTCGCCACTGGTGTTCTTCCGAATATCTACGAATTTCACCTCTACACTCGGAATTCCACTGACCTCTCCAAGATTCTAGCTACCTAGTTTCAAAGGCAGTTCCGGGGTTGAGCCCCAGGCTTTCACCTCTGACTTGAGTAGCCGCCTACGTTCGCTTTACGCCCAGTAATTCCGAACAACGCTAGCTCCCTCCGTATTACCGCGGCTGCTGGCCACCC
+
CGGGGGGGGGGGGGGGGGGGGGGGGGGGGGGGGGGGGGGGGGGGGGGGGGGGGGGGGGGGGGGGGGGGGGGGGGGGGGGGGGGGGGGGGGGGGGGGGGGGGGGGGGGCFGGGGGGGGGGGGGGGGGGGGGGGGGGGGGGGGGGGGGGGGGGGGGGGGGGGGGGGGGGGGGGGGGGGGGCGGGGGGGGGGGEGEGGGGF>CEGGGFEC?CF9;>D7BDF88C8DFGGBBEFFFB;))18>:>CD38DGGFAF77;CA@DFF>B?>FFF>@6>?F(,2(323:<>A6>(3;04()),44####
@M06045:235:000000000-JCY5N:1:1101:10779:7052 2:N:0:TACAGC
AGTCAAGGACTACTAGGGTTTCTAATCCTGTTTGCTCCCCACGCTTTCGTGCCTCAGTGTCAGTGCTGGTCCAGGGTGTCGCCTTCGCCACAGATGTTCCTCCCGATATCTACGCATTTCACTGCTACACCGGGAATTCCACACCCCTCTACCGCACTCTAGTAAGCCAGTTTCCAATGCAGTTCCCCGGTTGAGCCCAGGGCTTTCACATCCGACTTAACAAACCACCTACGCACGCTTTACGCCCAGTAATTCAGAGTAACGCTTGCACCCTTCGTATTACCGCGGCTCCTGCCCTGCA
+
CGGGGGGFGGGGGGGGGGGGGGGGGGGGGGGGGGGGGGGGGGGGGGGGGGCFGGGFGEFFGGGFDGFFCFGGCFEFECFGEGGGEGGGGFFDFGE9FEGGGGGEGFCCCFEFGGGG@FFFGGGFGGAGGGFGEGG7FECFCE8EEG6DC?EADC6==BFDFGGGG9FGGFB;EE9;;ADF,<ADGGF,:CE*@8:FGG5>E5C,;?FC9,+;*97?C4B@FG*;DFAFF54@.=)./).))3;1:9/*7)1C*06*)195)).(-,()76>(,(8::4(4(464:90191(-4>0:1####
@M06045:235:000000000-JCY5N:1:1101:21106:7067 2:N:0:TACAGC
AGTCAAGGACTACAAGGGTTTCTAATCCTGTTTGCTCCCCACGCTTTCGCACCTCAGCGTCAGTACCGGGCCAGTGAGCCGCCTTCGCCACTGGTGTTCTTGCGAATATCTACGAATTTCACCTCTACACTCGCAGTTCCACTCACCTCTCCCGGACTCGAGCTCTTCAGTATCGAAGGCAGTTCTGGAGTTGAGCTCCAGGATTTCACCCCCGACTTAAAGAGCCGCCTACGTTCGCTTTACGCCCAGTAATTCCGAGCAACGCTAGCCCCCTTCGTATTACCGCGGCCGCTGGCCGGCA
+
CGGGGGGGGGGGGGGGGGGFGGGGGGGGGGGGGGGGGGGGGGGGGGGGGGGGGGGGGFGGGGGGGGGGGGGGGGGGGGGGE>EGGGGGGGGGGGGGGGGGGGGGGGGGGGGGGGGGGGGGGGGGGGFGGGGGGGGGGGFGFGFGGGGGGGGGGGEGGGGGGGEGGFGGGGGGFGGFGDGGGGGGGGG9CCFGGFGGGEDEGG>6CCGFGCFGGDDFDEG+CFGFFD>3BBDF5.)29>>F@GGGEGGDFFFF4@AF?<>>(4:23,:)7?B<12::?<<?BB9>19(49((-4(1-8####
@M06045:235:000000000-JCY5N:1:1101:22112:7104 2:N:0:TACAGC
AGTCAAGGACTACCGGGGTTTCTAATCCTGTTTGCTCCCCACGCTTTCGCACCTCAGCGTCAGTACCGGACCAGTGAGCCGCCTTCGCCACTGGTGTTCTTCCGAATATCTACGAATTTCACCTCTACACTCGGAGTTCCACTCACCTCTTCCGGACTCAAGATCCCCAGTATCAAAGGCAGTTCCGGAGTTGAGCTCCGGGATTTCACCCCTGACTTAAGGACCCGCCTACGTGCGCTTTACGCCCAGTGATTCCGCGCAACGCGAGCCCCCTTCGTATTACCGCGGCTGCTGGCCTGAC
+
CG<EEEEFGGDGGGGGGGGGGGGF9FGGGGF9EGG9FFFGGGGGGGGGGGGDGCEFGGDFGGGGGGGG@FEGGFGEFFFGGDGGGGF@F7FFDCF8FFGGEEGG>FGCEEFFFFE8D<FEGGGFGGGGGGFGGCGGGGGEDFEGFGGGDGGGGGG+@CFCFCFCFGGFG5EGFEGCFD6DFCDFCEGGCGC8CGGGFFFCEDEE,=FFGCGGGG4AF6:FFDGG3CB:5>(6>:7<C>::>7:*8DCGFFFG==A6:)0((4432(38>>?BF9?BFF?(3<A)-1(9((((3)43.####
@M06045:235:000000000-JCY5N:1:1101:26585:7110 2:N:0:TACAGC
AGTCAAGGACTACAGGGGTTTCTAATCCCCTTCGCTCCCCTAGCTTTCGTCTCTCAGGGTCAGTGTCGGCCCAGCAGAGTGCTTTCGCCGTTGGTGTTCTTTCCGATCTCTCCGCATTTCACCGCTCCACCGGAAATTCCCTCTGCCCCTACCGTACTCCAGCTTGGTAGTTTCCACCGCCTGTCCCGAGTTGAGCCCTGGGATTTGACGCCGGACTTAAAAAGCCACCTACGGACGCTTTACGCCCAATCATTCCGGATCACGCTTGCCTCCCCTGTCTTACCTCGGCTGCTTGCCGTAA
+
@FGGFACFEGGFGCGDGGEG@CFFGGGGF,@FFF@@F7FEGCEF<GGFEGGGGGGCE,,CAEFG9EC::CECCFG8C6<CF9<FGCFFGEGCCFG=BCGFGFFF7::F,CA,,7C+@FGFGFG7FCFE8FFGEG+FAFG;E9BB3ECFFC+BEDGCED8,>DFGDGCECFG;EFGCF?C>EGG@88,>8*>B;D,2D8FFFC80,=,4=E*)1))226+3;+*:CD)=54/.))07187:@77/85D3)7@74BAFB))((.(-4,27)04:1(-(-8)-:5<368(4(((-3)43:####
@M06045:235:000000000-JCY5N:1:1101:27367:7111 2:N:0:TACAGC
AGTCAAGGACTACTCGGGTATCTAATCCTGTTTGCTCCCCACGCTTTCGCACCTCAGCGTCAATACCAGTCCAGTGAGCCGCCTTCGCCACTGGTGTTCTTCCGAATATCTACGAATTTCACCTCTACACTCGGAATTCCACTCACCTCTCCTGGATTCAAGCGATGCAGTCTCAAAGGCAATTCCGGAGTTAAGCTCCGGGCTTTCACCTCTGACTTACAAAGCCGCCTACGTGCGCTTTACGCCCAGTAATTCCGAACAACGCCAGCCCCCTCCGTATTACCGCGGCTGCTGGCCATAG
+
CGGGGGGGGGGGGGGGGGGGGGGGGGGGGGGGGGGGGGGGGGGGGGGGGGGGGGGGGGGGGGGGFGGGGGGGGGGGGGGGGGGGGGGGGGGGGGGGGGGGGGGGGGGGGGCFGGGGGCFGGGGGGGGGGGCGGGGGGGGGGGGGGGGGGGGGGGGGGGGGGGGGGGGGGGGGGGGGGGGDGGGGGGGGDGGGGGGGACGGGEGEFGGGGFCDGGGA7BFGGGGGGDAB6?@FFFFFGFD>FFDDEG5DFFFGF=>F?FF9(8:91(,7>3:1>7:?(,.1:45<079;>0(,28?14####
@M06045:235:000000000-JCY5N:1:1101:18245:7159 2:N:0:TACAGC
AGTCAAGGACTACCAGGGTTTCTAATCCTGTTTGCTCCCCACGCTTTCGTGCCTCAGTGTCAGTTACAGTCCAGAAAGCCGCCTTCGCTACTGGTGTTCCTCCTAATATCTACGCATTTCACCGCTACACTAGGAATTCCACTTTCCTCTCCTGCACTCAAGTTTCCCAGTTTCAAGAGCTTACTACGGTTGAGCCGTAGCCTTTCACTCCTGACTTAAGAAACCACCTACGCACCCTTTACGCCCAGTAAATCCGGATAACGCTAGCCCCCTACGTATTACCGCGGCTGCTGGCACGCAG
+
CGGGGGGGGGGGGGGGGGGGGGGGGGGGGGGGGGGGGGGGGGGGFGGGGGGGGFFFGGGGGFGGGGGGGGGGGGGFGGGGGGGGGGGGGGGGGGGGGGGGGGGFGGGGGGGGGGGGGGGGGGGGGGGGGGGGGGGGGGGGGGGGGGGGGGGGGGGGGDGGGGGGGGGGGGGGGGGGGGGGGGGGGFGGCGGGGGGGGGEGFGGGGGGGGGGGGGGFGFGFGFFFGGFFFFFFEAEFGFFF8FDD?4:CFF7@FFFF>DBDEFD@??>FAF6;9::<?F2>AFA?;;BB;((54?<:<####
@M06045:235:000000000-JCY5N:1:1101:18378:7192 2:N:0:TACAGC
AGTCAAGGACTACCAGGGTTTCTAATCCGGTTCGCTCCCACGCTTTCGCGTCTCAGCGTCAGTTACAGGCCAGGCAGCCGCCTTCGCCACTGGTGTTCTTCCCGATATCTACGCATTTCACCGCTACACCTGGAATTCCGCATCCCTCTCCCGAATTCAAGCCTGCCAGTATCGGACGCAGTTCCCGGGTTGAGCCCGGGGATTTCACGTTCGACTTAACAGGCCGCCTACGCGCCCTTTACGCCCAGCAATTCCGAACAACGCTTGCCCCCTCTGTATTACCGCGGCTGCTGGCACATGC
+
CGGGGGGGGGGGGGGGGGGGGGGGGGGGGGGGGGGGGGGGGGGGGGGGGGGGCFGGGGGGGGGGGGGGGGGGGGGFEGGGGGGGGGGGGGGGGGGGGGGGGGGGGGEGGGGGGGGGGGGGGGGGGGGGGGGGGGGGGGGGGGGGGGGG?DGGGCCEFDGFGGGGGGGGGGFFGGGEEGGGGGGGGFGGG>CCCFGFGGDEC5CF?FFGGGGGGGGFGFDFGGFGGGFFFEF?>BF>DE))9CDDDGDC)8@G==>F?DFFFFF;8::>?@3>>B<FA9<<BDFFF>,2,407).((5####
@M06045:235:000000000-JCY5N:1:1101:13704:7192 2:N:0:TACAGC
AGTCAAGGACTACTAGGGTATCTAATCCTGTTTGCTCCCCACGCTTTCGCGCCTCAGCGTCGGATCCGGCCCAGCCGGCCGCCTTCGCCACAGGTGTTCTTCCCGATCTCTACGCATTCCACCGCTACACCGGGAATTCCACCAGCCTCTACCGGTCCCTAGACAAGCAGTATCGGAAGCAGTCCCGGAGTTGAGCCCCGGGATTTCACTTCCGACTTGCCCGTCCGCCTGCGCGCCCTGTACGCCCAGGAATTCCGAACAACGCCTCCGCCCTCCGTCTTACCCCGGCTGCTTGCCGGTG
+
CGGGGGGGGFGGGGGGGGGGGGGGGGGGFGGGGGGDFGGGGGGGEGGGGGEEGCGFGGGFGBCECFGGGGGGGGGGGGGGGGGEEGFFG7ECEGEFFGG<AFGG7@@:<FGFGFFE7CGGFGGGG7CFGGF:FEE7FF;CBGGFFCFGGFGGGGCEEGGCCDGFFGGGCFECC7CECE:5CC,>CFGG5C*CFGGGCBEGGG51:9EED?FCCDDFGFGGGG<DDD>DF.4:55).9@:)9>DC3C3*)))9)969:B:>;13(-4,)).-:>((4(.8(2))((-(43241?),(.####
@M06045:235:000000000-JCY5N:1:1101:20036:7198 2:N:0:TACAGC
AGTCAAGGACTACTGGGGTTTCTAATCCTGTTTGCTCCCCACGCTTTCGAGCCTCAGCGTCAGTTACAGTCCAGAGAATCGCCTTCGCCACTGGTGTTCTTCCTAATCTCTACGCATTTCACCGCTACACTAGGAATTCCATTCTCCTCTCCTGCACTCTAGACTTCCAGTTTGAAATGCAGCACCCAAGTTGAGCCCGGGTATTTCACATCTCACTTAAAAGTCCGCCTACGCTCCCTTTACGCCCAGTAAATCCGGACAACGCTCGCCACCTACGTATTACCGCGGCTGCTGGCCATAC
+
CGGGGGGGGGGGGGGGGGGGGGGGGGGGGGGGGGGGGGGGGGGGGGGGGGFGGGGGGGGGGGGGGGGGGGGGGGGGGGGGGGGGGGGGGGGGGGG8FGGGGGGGGGGGGGGGGGGGGGGGGGGGGGGGGGGGGGGGGGGGGGGGGGGGGBDGGGGGGGGFGGGFGGGGGGGGGGGFFGGGGGFFGGGGFGGGAFGGGGGGGGGGGGGGGGFGF7>FDFGGGFFDFGFBEEAD;D>EGFFFFGGGBDDGFFFGAFFFFFDFF@FFB:8>@FFFFBFBF:2:?<<>BFF>9>9B?7264####
@M06045:235:000000000-JCY5N:1:1101:19274:7242 2:N:0:TACAGC
AGTCAAGGACTACCCGGGTTTCTAATCCTGTTTGATCCCCGCACTTTCGTGCCTCAGCGTCAGTTATAGTTTCGTTAGCTGCCTTCGCAATCGGTGTTCTATGACATATCTAAGTATTTCACCACTACATGTCATATTCCGCCAACGTCATCTATACTCTAGACTAACAGTATCAATGGCAGTTTCTCAGTTAAGCTGAGAGATTTCACCACTGACTTATCAGTCCGCCTACGCACCCTGTAAACCCAATGAATCCGGATAACGCTTGCATCCTTCGTCTTACCGCGGCTGCGGGCCGACC
+
CCFFCFEGFGGGGGGGGGGEGGF9FFEGGGGGFCEFGGFGGGEGFGGGFGGGGCF@FFE@FFFFCCF9EFGGGEFFGEFFFFEFCEGGDCFGGEE:CFFGFEFCFF?DEFFFGGFECEEFDEAFF<EEGGGGGCE<FFGFGGDECFGGGCFF;EAFFGDEFG9B;DDFG9,@DF9EEFDF8CGFFFFGGGFFFBFGGGGGG88@EFGGG9CGGF7>CBGFGGFDGGFDBD2>EE>?)85)1=@FFGDG5AF78+.;9EFFFFFD9?08FF<3;ECE(//88:<B?927>>B?((,--####
@M06045:235:000000000-JCY5N:1:1101:25832:7273 2:N:0:TACAGC
AGTCAAGGACTACTAGGGTTTCTAATCCTGTTTGCTCCCCACGCTTTCGCGTCTCAGCGTCAGTGACGTCCCAGCGAGCTGCCTTCGCAATTGGTGTTCCTCCTGATATCTGCGCATTTCACCGCTACACCAGGAATTCCACTCGCCTCTTCCGTACTCGAGCCCGACAGTATCCACCGGCTTTCGAGGGTTGAGCCCCCGACTTTCACAGCGGACTTACCGGGCCGCCTACACGCGCTTTACGCCCAATGATTCCGGACAACGCCAGCCCCCTACGTATTACCGCGGCTGCTGGCCTCAG
+
CGFGGGGGGGGGGGGGGGEGGFGGFFGGGGGGGGGGGGGGGGGGECGGFGGGGEFGGGGGCGGEEGGCFFGGGGGGFGGGGGGGGGGGGGGGGGGGGGGGAEGGGGGGGGGGGGGGGGGGGGGGGGGGGGGGGGGGGDGFGGGGGGEEGFGGGGGGGFFEGGDCFGGGDGEFFCC;CFEGGGGFGCF8EEGGGFFCFGGGG=EGGEFCGCGFCGGFDFFGD7D<3CE@B56?)0.79>)7@>FC7DD*7:FFFF)*.55;((.,(((.0<?1>((((.59>2).3;F(3;>?22(-.####
@M06045:235:000000000-JCY5N:1:1101:8866:7307 2:N:0:TACAGC
AGTCAAGGACTACTCGGGTTTCTAATCCTGTTTGCTCCCCACGCTTTCGTGCCGCAGCGTCAGTATCGGGCCAGTGAGCCGCCGTCGCCGCTGGTGTTCTTGCGAATAGCTACGAATTTCACCTCTACACTCGCAGTTCCACTCACCTCTCCCGAACTCACGATCCTCAGTATGAAAGGCAGTTCTGGAGTTGAGCTCCCGGATTTCACCCCCGACTGAAAGACCCGCCTCGGAACCCTTTTCACCAATTGCTCCCGATCAACGCTAGCACCCTTCCTATGAGCGCGGCTGCTGGCCTAGG
+
-,;F@FAF<FE,;C<;7+,8BFDG,FFFCF@AF6@6C,6,;@@BFGGE7E<B,667+7B@@F,6CFE7@F@@,CFC?FG8=+:+@>+@?87@=FB9:4,?AFF7@>+4,AF,C446<D,<,AE,6C9FA=A<++@=3@C;E,3833@D8,8DFG68*,33,,@*,*,6?C;CC,,,,,21:;D?>CCG,=B<CF@8,<,*4:*:C<9+C:*9/)):<)***:*09C<B@5(()))7D>>F9*:*7:**)***1*))(0.4(5260815?*.32((.(-.)).).311(4;0:?::?6####
@M06045:235:000000000-JCY5N:1:1101:7615:7314 2:N:0:TACAGC
AGTCAAGGACTACCCGGGTTTCTAATCCCGTTTGCTCCCCTAGCTTTCGCTCCTCAGCGTCAATGTCGGTCCAGGATGCCGCCTTCGCCACCGGTATTCCTCCAGATATCTACGCATTTCACCGCTACACCTGGAATTCTGCATCCCTCTCCCGAATTCAAGCCATCCAGTATCGGATGCATTTCCCAGGTTAAGCCTGGGGATTTCACATCCGACTTAGTTGGCCGCCTACGAGCCCTTTACGCCCAGTAATTCCGAACAACGCTTGCCCCCCCCGTATTACCGTGGCTGCTGGCCGTCG
+
CGGGGGGGGGGGGGGGGGGGGFGGGGGGGDGDFGGGGGGEGGCGGGFGGGEFGGGGGGGGGGGFGGGGGGGFEFG<FGGGGGGGGGGGGGGGGGGGGCFF?DFGG9DF9?EEFGGGGGGGFGGDGGGGGEFGGGCFGGGGGGCDGG?GF8>DDEEEEEFFFDFCFGGGGGGGGGGGGGE6,,@DFFFFDF8DF9FGGEGGFEGEFCFFCFF4CD4?G:CGFC74*;AEF>78BEFFG>);6>>C>DDD>FFD6@>60;:>B<?F9(,07706;99,(,-34<<>(,39>6((.2(4.####
@M06045:235:000000000-JCY5N:1:1101:10770:7348 2:N:0:TACAGC
AGTCAAGGACTACTCGGGTATCTAATCCTGTTTGCTCCCCACGCTTTCGCGTCTCAGCGTCAGTTGCTGTCCAGAAGGCCGCCTTCGCCACCGGTGTTCCTCTCGATATCTACGAATTTCACCTCTACACCGAGAATTCCGCCTTCCTCTCCAGAACTCAAGCTTGGCAGTTTCGAGTGCACTTCCTAGGTTAAGCCCAGGGCTTTCACACCCGACTTGCCGAGCCGCCTACACGCGCTTTACGCCCAGTAATTCCGAACAACGTTTGCACCCTCTGTCTTACCGCGGCTGCTTGCCGTTA
+
CGGGGGGGGGGGGGGGGGGGGGGGGGGGGGGGGGGEGGGGGGGGGGGGGGGGGGGGGGGGGGGGGGGGGGGGGGGGGGGGGGGGGGGGGGGGGGGGGGGGGGFGGGFCEGGGGG>FGGGGGGG@FGGGGGFGGGGGFGGGGGGGGGGGGCGGFGFGGFGGGFGGGGGGGGFFEGCGG<+7AFGGGGG9CFGGFGGGGGGGGGGGFGFGGFGGGDGFGDFGGGDGGGFFFFFF;A38/>5@FFGDEGGGFF?F6=AF?:EFB<?9:<?DF?BF?FFF?<6<9A<:?B;9B>F<:4.1.####
@M06045:235:000000000-JCY5N:1:1101:17185:7386 2:N:0:TACAGC
AGTCAAGGACTACAAGGGTTTCTAATCCTGTTTGCTCCCCACGCTTTCGCGTCTTAGCGTCAGAAACCGTCCAGATAGCCGCCTTCGCCACTGGTGTTCTTCCCAATCTCTACGTATTTCACCACTACACTGGGAATTCCACTATCCTCTCCGGTCCTCTAGTCATCCAGTACCGAGTGCATTTCTTGAGTTGAGCTCAAGGCTTTCACACCCGACTTGAACAACCGCCTACACGCGCTTTACGCCCAGTAATTCCGAACAACGCTAGCCCCCTTCGTCTTACCGCGGCTGCTGGCCGCCG
+
CGFGGGFGFFFGGGGGGGFGGGGGGGGGGGGGGGGGGGGGFGGGBFGGGGGGGGGGGGGGGGGGGGGGGGGGGGGGAFGGGGGGGGGGGGGGFFGGGGGGGGGGGGGGGGFGGGGFFGGGGGGGFGGGGGGGGGF?FGGGGGGGGGGGGFGGCGGGGGGDEGGGGGFGGGGGGGGCC:8CGFGFFDGDCE3DF,<C,@9FGFGGGGGCDFG7DDGEGAFGFG7FGG?::>?@AA>:)8BEAF7/59DDFF?F4F96?57(,46(4:?)6)4199?BF<BFFBA::1(4>>B:0).8?####
@M06045:235:000000000-JCY5N:1:1101:19535:7391 2:N:0:TACAGC
AGTCAAGGACTACTGGGGTTTCTAATCCTGTTTGCTCCCCACGCTTTCGAGCCTCAGCGTCAGTTACAGTCCAGAGAATCGCCTTCGCCACTGGTGTTCTTCCTAATCTCTACGCATTTCACCGCTACACTAGGAATTCCATTCTCCTCTCCTGCACTCTCGACTTCCAGTTTGAAATGCAGCACCCAAGTTGAGCCCGGGTATTTCCCATCTCACTTAAAAGTCCGCCTACGCTCCCTTTACGCCCAATAAATCCGGACAACGCTCGCCACCTACGTCTTACCCCGCCTGCTGGCCTCTG
+
8CF9CE66;F@EFGGFCF@+6CEAFEFACGFD@F<9F@,BC@F7:,6,B8,BF8E,;EC:B6C<F<F9C,@FFGFEE8,CEF@@FGDFGGC<A<C=FCFF,BE,?,:F,C?FFGG@7+CEFFG+F=EE,<?F5,,A,,EFCEGA;@F,,,6>E,D,@=FC,@,+3+@3,,7@A=@EEFGGGCDDFF8E?DEE,,<?FG6:5@@@@,<,*4BC5=+B@6D>C=FCF7?468(8;6):5;?F;>@D3CCC))676154935962;22(45>:0:(.4:0:(4(645(49((,(.,),(.####
@M06045:235:000000000-JCY5N:1:1101:17439:7401 2:N:0:TACAGC
AGTCAAGGACTACTAGGGTTTCTAATCCTGTTCGCTCCCCACACTTTCGCTCCTCAGCGTCAGGTAATGCCCAGAGAACCGCCTTCGCCACCGGTGTTCCTCCTGATATCTGCGCATTTCACCGCTACACCAGGAATTCCATTCTCCCCTGCATACCTCTAGTCTGCCCGTATCGGAAGCAGGCTCAGGGTTAAGCCCTGAGTTTTCACTCCCGACGCGACAGACCGCCTACGAGCCCTTTACGCCCAATAATTCCGGACAACGCTCGCACCCTACGTATTACCGCGGCTGCTGGCCTCCG
+
CGGGGGGGGGGGGGGGGGGGGGGGGGGGGGGGGGGGGGGGGGGGGGGGGGGGGGGGGGGGGGDGGGCFFGGGGGGGGGGGGGGGGGGGGGGGGGGGGGGGGGGGGGGGGGFGGGGGGGGGGGGGGGGGGGGGGGGGFGGGFGGGFFFGGGGGGFADGGGFGFFGGGFFFEGECDCGGGCFFGGG,>?FGGGGGFGGGGGGGGGGGFGGGFGGGGGFDEGDGGDGGGFFFF?B>:35>@FF?FGCEGGGF4:>FFFF735902?BF?<EE329B6<?:4?BB<>6009069>BFF(((####
@M06045:235:000000000-JCY5N:1:1101:18258:7410 2:N:0:TACAGC
AGTCAAGGACTACAAGGGTTTCTAATCCTGTTCGCTCCCCACACTTTCGCTCCTCAGCGTCAGGTCATGCCCAGAGAACCGCCTTCGCCACCGGTGTTCCTCCTGATATCTGCGCATTTCACCGCTACACCAGGAATTCCGTTCTCCCCTGCATACCTCTAGTCTGCCCGTATCGAAAGCAAGCCAGGTGTTAAGCACCTGGTTTTCACTCCCGACGCGACAAACCGCCTACGAGCCCTTTACGCCCAATAATTCCGGACAACGCTCGCACCCTACGTATTACCGCGGCTGCTGGCCAGTG
+
CGGGGGGGGGGGGGGGGGGGGGGGGGGGGGGGGGGGGGGGGGGGGGGGGGGGGGGGGGGGGGGGGGGGGGGGGGGGGGGGGGGGGGGGGGGGGGGGGGGGGGGGGGGGGGGGGGGGGGGGGGGGGGGGGGGGGGGFGGGGGGGGGGGGGGGGGGGGGGGGGGGGGGGGGGGGFGEGFGGGGGGGGGGGEGGGGGGGGGGGGGGGGGGGGGFGGGCECDGDDCDGGGEDEDB7@3>EGF@FFFGDDGGGF>FGFF<FF@@>(8?47(4;5)4>F:710(,4:>49<>96(,-882(,,####
@M06045:235:000000000-JCY5N:1:1101:7580:7429 2:N:0:TACAGC
AGTCAAGGACTACCGGGGTTTCTAATCCTGTTCGCTCCCCACGCTTTCGCTCCTCAGCGTCAGAACAGGCCCAGAGCACCGCCTTCGCCACCGGTGTTCCTCCCGATATCTGCGCATTTCACCGCTACACCGGGAATTCCATGCTCCCCTACCTGCCTCTAGCCTGCCCGTATCCACCGCAGACCCACAGTTAAGCCGTGGGCTTTCACGACAGACGCGACAGACCGCCTACGAGCCCTTTACGCCCAATAATTCCGGACAACGCTCGCGCCCTACGTATTACCGCGGCTCCTTGCCGTGG
+
CGGGGGGGGGGGGFGGGGCEGGGGGGGGGGGGGFGGGGGEFGGGGGGFFEGGGFGGGGGGGGGGGGGGGGGGGGGGGGGGGGGGGGGGGGGGGGGGGGGGDGGGGGGGCFFGGGDGDGGGGGGGG@CFGGGGGEFEGFEFFGGFEGGGCGGFFBD6@>FEFFGGGGFGGGGGGFG9DFED58CFDGFGCCFCFFCGGGG58:CF*CF9DFDDGG*<3><)1)9<FGEFF@(1)8:B5;@FF7C7B)CD::)0/16B0:5(((.--18>E>>>69733:)62)69((-(,,(,.)-((####
@M06045:235:000000000-JCY5N:1:1101:10473:7433 2:N:0:TACAGC
AGTCAAGGACTACTGGGGTTTCTAATCCTGTTCGCTCCCCACGCTTTCGCTCCTCAGCGTCAGTATCGGCCCAGAGACCCGCCTTCGCCACCGGTGTTCCTCCTGATATCTGCGCATTTCACCGCTACACCAGGAATTCCAGTCTCCCCTACCGAACTCTAGCCTGCCCGTATCGACTGCAATGTCAGAGTTGAGCCCTGAGATTTCACAGTCGACGCGACAAGCCGCCTACGAGCTCTTTACGCCCAATAAATCCGGACAACGCCCGCGCCCTACGCCTTACCGCGGCTGCTGGCCGCCA
+
CGGGGGGGGGGGGGGGGGGGGGGGGGGGGGGGGGGGGGGGGGEGGGGGGGGGGGGGGGGEGGGGGFGGGGGGGGGGGGGGGGGGGGGGGGGGGGGGGGGGCGGGFFDAFFCFGGGEGGGGGGGGGGDGGGGGGGDGGFGGGFGGCGGGGGGGGGEGGFGFGGGGGGGGGDEGFGECGCEGGGGGGGFF9FFFGGGFFGC=F@F@C7<@C7F:95DFGFCGD3<<CFD375:?5DB:7?B?FFFCDGDGFFF>F=>FF>3;>1<>B03:D@F6>B7??(,42<>>21>;((,-)5((.####
@M06045:235:000000000-JCY5N:1:1101:21894:7437 2:N:0:TACAGC
AGTCAAGGACTACTAGGGTTTCTAATCCCGTTCGCTACCCTGGCTTTCGCGCCTCAGCGTCAGTTACAGTCCAGAAAGCCGCCTTCGCCACTGGTGTTCCTCCCAATATCTACGCATTTCACCGCTACACTGGGAATTCCGCTTTCCTCTCCTGTCCTCAAGCCCAACAGTTTCAAATGCAAGCCCAGGGTTAAGCCCGGGGGTTTCACATCTGACTTATTAGGCCGCCTACGCGCCCTTTACGCCCAGTAATTCCGGACAACGCTCGCCCCCTACGTGTTACCGCGGCTGCTGGCCTCTG
+
CGGGGGGGGGGGGGGGGGGFGGGGGGGGGGGGGGGGGGGGGGGGGGGGGGEGGGGGGGGGGGGGGGGGGGGGGGGGGGGGGGGGGGFGGGGGGGGGGGGGFGGGGGGGGGGGGGGGGGGGGGGGGGGGGGFFGGEGGGGGGGGGGGGGGFGGFGGGGFGGGGG+DFGGGFGGGGGGGGGGGGGGGGGG>EGGGGFGGGEEEGGCEGFFGGFFGF=FFFGGGCGFGGFBEEFFFFEBGFBF4:DD>)9CFFFGB?4??3>96??(((85@BB>4901<?(8:<BFB>9>1,,4>B?F(####
@M06045:235:000000000-JCY5N:1:1101:7740:7443 2:N:0:TACAGC
AGTCAAGGACTACTGGGGTTTCTAATCCTGTTTGCTCCCCACGCTTTCGAGCCTCAGCGTCAGTTACAGTCCAGAGAAGCGCCTTCGCCACTGGTGTTCTTCCTAATCTCTACGCATTTCACCGCTACACTAGGAATTCCCTTCTCCTCTCCTGCACTCTAGACTTCCAGTTTGAAATGCACCTCCCAGGTTAAGCCCGGGGCTTTCACATCTGACTTATGGCGCCGCCTACGCGCCCTTTCCGCCCAGAAATTCCGAACAACGCTAGCTCCCTTCGTATTACCGCGTCCTCTGTCCGCTA
+
<DGGGFDGFGFD@FEGG78@FCEGAGGGGGGFG<FFFGG7EGGGGGFG,DFFDFFFFD@@:C:@FAFCFG@F,:CEFECE@FFGEF7EGGGFGFCFG,EFFFGGGFE9,<FFEGGEGGGE9FGGF@FE<FFFGGGAF<FCFGGGEGGGGDGGFFGGGCF9DE,@F;@EFGGGFGFGFGFGGGGFGC>?EGDFGFCFFDE*8C>E5<FFG7+*=7FFGFFGGDD<DG4?>A;@3>>DGEFFF+7*79CC4))7@447(7:9-81-1835F*6(-1<7,(.48:)64;9,4(,6)))),####
@M06045:235:000000000-JCY5N:1:1101:11151:7454 2:N:0:TACAGC
AGTCAAGGACTACTAGGGTTTCTAATCCTGTTTGCTCCCCACGCTTTCGAGCCTCAGCGTCAGTTACAGTCCAGAGAAGCGCCTTCGCCACTGGTGTTCTTCCTAATCTCTACGCATTTCACCGCTACACTAGGAATTCCCTTCTCCTCTCCTGCACTCTAGACTTCCAGTTTGAAATGCAGCACTCAGGTTAAGCCCGAGTATTTCACATCTCACTTAAAAATCCGCCTACGCTCCCTTTACGCCCAGTAAATCCGGACAACGCTCGCCACCTACGTATTACCGCGGCTGCTGGCCGTGG
+
CGGGGGFGGGGGGFFFGGFGGGFGGGGGGGGGGEGGGGGGGGCCBGGGGGFEGFGGFGECECEGGGFAEEFFGFFGGGFFEEGCGGGGGFGDGGDABFFFDGEFCFGGDGFGGGGGDGGGFGGEDCGGCC9FFFCFG8CFGGGGGDFEGGGGGGGGGGGDGDFEAGCFDFDFFGGGGGGGCFGCG8D?B8@DCEFGGFGE@>C:AFGFFF;FCCCFGFFFCGGGFGFFEFFF>?54CF;A?@FDDGGGFFFGF6?F9BBBFFF@F;<DDE:<F?>BB3>:(6<A1>-99,3:))304####
@M06045:235:000000000-JCY5N:1:1101:28031:7461 2:N:0:TACAGC
AGTCAAGGACTACTAGGGTATCTAATCCTGTTCGCTCCCCACGCTTTCGCTCCTCAGCGTCAGTATCGGCCCAGAGATCCGCCTTCGCCACCGGTGTTCCTCCTGATATCTGCGCATTTCACCGCTACACCAGGAATTCCGATCTCCCCTACCGAACTCTAGCCTGCCCGTATCGAATGCAGACCCGGGGTTAAGCCCCGGGCTTTCACATCCGACGCGACAAGCCGCCTACGAGCCCTTTACGCCCAATAATTCCGGACAACGCTTGCGCCCTACGTATTACCGCGGCTTCTGGCCAACC
+
CGGGFGGGDFGGGGGGGCGGGGFFGGGFGGGFFGGGGGD:CCEGGGGGGCF@EFGGGGEEGGGGE6FECEGGGGFF8EFGGGCEDGFGGGGGGGGGEGGGDDGFGFCG9AFFGEG>+@@FGGGGGGGGGGGGGG7FGFGGGD@EDBFCEGGGGGEE>BF9FGGGGGBFGGGC6EEGFCDEGGGG5DEEC*14BEGGGF8?CGGG=EGGG9:CCCC))7)175)47F:555:?>33>)7?4:77<>C93>56CF?484BFFF??B0(-)<72:19?0?0,6(4:A:0(31((,))),,####
@M06045:235:000000000-JCY5N:1:1101:8367:7463 2:N:0:TACAGC
AGTCAAGGACTACCCGGGTTTCTAATCCTGTTTGCTCCCCACGCTTTCGAGCCTCAGCGTCAGTTACAGTCCAGAGAAGCGCCTTCGCCACTGGTGTTCTTCCTAATCTCTACGCATTTCACCGCTACACTAGGAATTCCCTTCTCCTCTCCTGCACTCTAGACTTCCAGTTTGAAATGCAGCACTCAGGTTAAGCCCGAGTATTTCACATCTCACTTAAAAATCCGCCTACGCTCCCTTTACGCCCAGTAAATCCGGACAACGCTCGCCACCTACGTATTACCGCGGCTGCTGGCCATCG
+
CGGGGGGGGGGGGGGGGGGGGGGGGGGGGGGGGGGGGFDFGGGGGGGGGGGGGGGGGGGGGGGGGGGGGGGGGGGGGGGGGGGGGGGGGGGGGGGGGGGGGGGGGGGGGGGGGGGGGGGGGGGGGGGGGGGGGGGFFGGCFGGGGGGGGGGGGGGGGGGGGGAFGGGGDGGGGGGFFGFGCDEFGFGCGGGGGGGGGGGDEGGFGFGGGGCF@GGFGFGGGGGGGCBFEFFF>EADDFFFFGGDEGGGFFCCCFC;2BBB;D;;>06@@BB:B?023??ABBDF?FF9B97::)2(,####
@M06045:235:000000000-JCY5N:1:1101:11003:7495 2:N:0:TACAGC
AGTCAAGGACTACTAGGGTATCTAATCCTGTTTGCTCCCCACGCTTTCGTGCATGAGCGTCAGTGTTATCCCAGGAGGCTGCCTTCGCCATCGGTGTTCCTCCGCATATCTACGCATTTCACTGCTACACGCGGAATTCCACCTCCCTCTGACACACTCTAGCTCGGTAGTTAAAAATGCAGTTCCAAAGTTAAGCTCTGGGATTTCACATCTTTCTTTCCGAACCGCCTGCGCACGCTTTACGCCCAGTAATTCCGATTAACGCTTGCACCCTACGTATTACCGCGGCTGCTGGCCCAAC
+
CGGGGGGGGGGGGGGGGGGGGGGGGGGGGGGGGGGFGGGGGGGGGGGGGGGGGGGGGGGFGGGGGGFFGGGGGGGGGGGGGDGGGGGGGGGGGGGGGGGGGGGGGGGGGG9FGGGEGGGGGGGFGGGGGGGGGGDGGGGGGGGGGGGGGGGGGGGGGGGGGDGGGGGGFGGGGGGG?FCFGGGFGGGG9FEGG9=EAFGGGDEGFGGGGGFFGGGFGFGGGGGGGGF:BFFFFFBDDFFBFGF3ACGDF?FDF?AF>BF??>B?FFFFF?>4?F<??F<>:ABFFFB>BB9022((.####
@M06045:235:000000000-JCY5N:1:1101:9779:7495 2:N:0:TACAGC
AGTCAAGGACTACTCGGGTATCTAATCCTGTTTGCTCCCCACGCTTTCGTGCATGAGCGTCAGTGTTGGCCCAGAAGGCTGCCTTCGCCATTGGTGTTCCTCCACATCTCTACGCATTTCACCGCTACACGTGGAATTCCACCTTCCTCTGCCACACTCCAGCAAAGTAGTTTCGAGCGCAATTCCCAAGTTAAGCCCGGGGCTTTCACACTCGACTTGCTCTGCCGCCTGCGCACACTTTACGCCCCGTAATTCCGATTAACGCTCGCACCCTACGTATTACCGCGGCTGCTGGCCAGAA
+
CGGGGGGGGGGGGGGGGGGGGGGGGGGGGGGGGGGGGGGGGGGGGGGGGGGGGGGGGGGGGGGGGFFGGGGGGGGGGCGFGGGGGGGGGGGGGGGGGGGGGGGGGGGGDGGGGGGGGGGGGGGGGDEGGGEGEFEFF@GFGGGFFFGGGC@9FEGGGGGFG8EFGGGFCCGGFF@DFG+@C>EA99BFGFGGGGGGGGDGG5CEFFGGGGGGGGGEG>CC+::2;75:BEFFFFFFCAAF4:CDDGG3:7@GFF48>>@(4<AB;,45@)29,3,16726(5A<?(7(-4(4))50.####
@M06045:235:000000000-JCY5N:1:1101:5765:7528 2:N:0:TACAGC
AGTCAAGGACTACTAGGGTTTCTAATCCCATTCGCTCCCCTAGCTTTCGTCTCTCAGTGTCAGTGTCGGCCCAGCAGAGTGCTTTCGCCGTTGGTGTTCTTTCCGATCTCTACGCATTTCACCGCTCCACCGGAAATTCCCTCTGCCCCTACCGTACTCCAGCTTGGTAGTTTCCACCGCCTGTCCAGATTTGAGCCCTGGGATTTGACGGCGGACTTAAAAAGCCACCTACAGACGCTTTACGCCCAATCATTCCGGATAACGCTTGCATCCTCTGTATTACCGCGGCTGCTGGCCTGGG
+
CGGGGGGGGGGGGGGGGGGGGGGGGGGFFGGGGCGGGGGGGFGGGGGGGGGGGGGCFGGGGGGGGGGGDGGDGGGFGGGGFGGCFGDCEEGGGGGFGFGGGGGGGGEGGFECFFGG7FCFGGFGG7CFGGGEDEC=FFEFDDF8=FGGGGGGGGGF6=@FFFGG9DEGDGGGFGGGGGGGGGGGCFFG9,3;DCFDFGGGDCD??FCFCG4CC3<:DFGG7CGGGGFF4)(=FFCFD50<F7:<>DGGFFFFFF4=3:)42>?<9:?F37<9(.5<?4)6:>D<?69;>>6<08(88####
@M06045:235:000000000-JCY5N:1:1101:14935:7533 2:N:0:TACAGC
AGTCAAGGACTACAAGGGTTTCTAAGCCTGTTTGCTCCCCACCCTTTCGCTCCTCAGCGTCAGTTACGGCCCAGAGATCTGCCTTCGCCATCGGTGTTCCTCCTGATATCTGCGCATTCCACCGCTACACCAGGAATTCCAATCTCCCCTACCGCACTCTAGTCTGCCCGTACCCACTGCAAGCCCGAGGTTGAGCCTCGGGATTTCCCAGCAGACGCGACAGACCGCCTACGAGCTCTTTACCCCCAATAATTCCGGATAACGCTTGCACCCTACGTATTACCGCGGCTGCTGGCCTGCC
+
CGGGGGGGGGGGGGGGGGGGGGGGGGGGGGGGGGGGGGGGGGGGGGGGGGGGGFGGFGGEEGGGGGGGGGGGEGGGGFFGDGGFGGCFGFGGEGGGGGGGGGGGFGGGGGGECEGGGGGGGGGGFCEGGGFFGGGGGGGGFGGFDDGGGFGGGGGCGEGGGCFF9;;FGEGDCGGGGGFCFFFEFGG>ECEF66>EC,<EDGGGFGG76,CG40*?/=7/:DDCGGBFF:(8@35:/?FFF72*09C3754DF4:B2>),:486960)8/<??:<?B?79:4>A:1102(4034(34####
@M06045:235:000000000-JCY5N:1:1101:9695:7546 2:N:0:TACAGC
AGTCAAGGACTACTAGGGTTTCTAATCCTGTTTGCTCCCCACGCTTTCGAGCCTCAGTGTCAGTTACAGTCCAGTAGGCCGCCTTCGCCACTGGTGTTCCTCCTAATATCTACGCATTTCACCGCTACACTAGGAATTCCGCCTACCTCTCCTGCACTCCAGCCTGGCAGTTTCAAATGCAGTCCCGGGGTTGAGCCCCGGGCTTTCACATCTGACTTGCCATGCCACCTTCGCCCCCTTTACACCCAGTAAATCCGGATAACCCTTGCCCCCTACGTATTACCGCGGCTGCTGGCCTCGG
+
9FFFFGGGGGGGGFFGGGGGGGGGGGGGGGGGGGGGGGGGGGGGGGGGGFFGGGGGGFGGF9FGGFGGGGGGGGGFFGFGGGGGGGGGGGGGGGGGGGGGGGGGGGGGGGGGGG+@FGGGGGGGGGGGGGG?FEG9FGGGGGGGGGFFGGFGGFCFFFFGGCDD83>=,@@>>:DEEC9DFFGF88BEEDGGGGGGGGGGGGGGF60,BB:C1=DFCA*B<786;<AFFF)4)55BDFDFFFG7A>C58)7:*6<FB:.(--)(((()7F0:;B??:.<)4)<A:9601(4(4:??<####
@M06045:235:000000000-JCY5N:1:1101:24417:7580 2:N:0:TACAGC
AGTCAAGGACTACCCGGGTTTCTAATCCTGTTTGCTCCCCACGCTTTCGCACCTCAGCGTCAGTACCGGTCCAGATAGCCGCCTTCGCCACTGGTGTTCTTCCCAATATCTACGAATTTCACCTCTACACTGGGAATTCCGCTATCCTCTCCCGGTCTCAAGCCCAACAGTATCAAATGCAATTCCCGGGTTAAGCCCGGGGCTTTCACATCTGACTTGAAGGGCCGCCTACGTGCGCTTTACGCCCAGTAATTCCGAACAACGCTAGCCCCCTCCGTCTTACCGCGGCTGCTGGCCACGG
+
CEGGGGGGGGGGGFGGGGF@FFGGGGGGGGGGGGGGGGGGGGGGGGGGGGGGGGGGGGGGGGGGGGGGGGGGGGFGGGGGGGGGGGGGGGGGGGGGGGGGGGGGGGGFGGGGGGGGGGGGGGGGGGGGGGGGGGCCGFGGCEEGGGGGGGGFFEGGGGCDGGGGFGGGGGGFGGGGGGGFGCGGGFCEEDGG5DFGGGG5CEECFGGFGGGCGG7FFFGG<7FGDCBABA?FFF)7D3B3;DGDDGGDFFBFFFFFF5DFF?B((4:7?5266;??2-(4?227:>6;0>3:>??BB####
@M06045:235:000000000-JCY5N:1:1101:5998:7591 2:N:0:TACAGC
AGTCAAGGACTACTCGGGTATCTAATCCGGATCGCTCCCCACGCTTTCGCGCATCAGCGTCAGCAAAGCTCCAGGCAACCGCCTTCGCCACTGGTGTTCCTAACGATATCTACGCATTCCACCACTACACCGGGAATTCCATTGCCCCCTAGCTTGCTCGAGCTTGAACGTAGCCGCTGACCCAGCCCAGTTGAGCCGGGCGATTTCACAACGGACGTGGCGAGCCTCCTACGCGCCCTTTACGCCCAATAAAGCCGGGCAACTCTCGAACCGCAAGTATTCCCGTGGCTGCTGGCATCAG
+
8,6EECAFFF8@C,,,BF@B,E@FE9CFE@C@@FGGGGDCECGC:@D,BFFEE7FCFGC:8CFED<FFG9,CFEE,C8CEFGEC:F<C::F,BEE<::F,C,,:=F<FGDGG9D7=:+CE9?FF+AE<B<,3@>FE>FD,@BC>CC,D3+@>4,;@FAC+:C@5,68>8>38,*2*>*>C8,D,/,*=EF<,??1,4=C*8C8:C5CG71258)*7755*1)555C)00),,0)).)77?)*>5.C)/856>**)),))-,-((.-)8)8<B((-(464)6)-)4,4((,,(.)(((####
@M06045:235:000000000-JCY5N:1:1101:19031:7599 2:N:0:TACAGC
AGTCAAGGACTACACGGGTTTCTAATCCTGTTTGCTCCCCACGCTTTCGAGCCTCAGCGTCAGTTACAGTCCAGAGAAGCGCCTTCGCCACTGGTGTTCTTCCTAATCTCTACGCATTTCACCGCTACACTAGGAATTCCCTTCTCCTCTCCTGCACTCTAGACTTCCAGTTTGAAATGCAGCACTCAGGTTAAGCCCGAGTATTTCACATCTCACTTAAAAATCAGCCTACGCTCCCTTTACGCCCAGTAAATCCGGACAACGCTCGCCACCTACGTATTACCGCGGCTGCTGGCCGTGA
+
CGGGGGGGGGGGGGGGGGGGGGGGGGGGGGGGGGGGGGGGGGGGGGGGGGGGGGGGGGGGGGGGGGGGGGGGGGGGGGGGGGGGGGGGGGGGGGGGGGGGGGGGGGGGGGGGGGGGGGGGGGGGGGGGGGGGGGGGGGGGGGGGGGGGGGGGGGGFGGGGGG=FGGGGGGGGCGGGGGFGGGGGGGGFGCFFFF;F6D6EGFGGGGGGGGFGGGGFGFGGGGGGGGFFFFFFFFFFGFFFFFGGFDGGAFAFFFEF9>519?<0618BEFFFFFFFB72>844<:69(4>BF?>7:1####
@M06045:235:000000000-JCY5N:1:1101:25234:7656 2:N:0:TACAGC
AGTCAAGGACTACAAGGGTTTCTAATCCCGTTCGCTCCCCACGCCTTCGCGCCTCAGCGTCAGGGACGGCCCAGCTGGCCGCCTTCGCCACGGGTGTTCCGCCTGATCTCTACGCATTTCACCACTACACCAGCCATTCCACCCGCCCCTACCGCCCTCAAGCGGTGCAGTCGACGCCGACCCCCCCTGGTTAAGCCCGGGGCTTTCACGCCATGCTTACCCACCCGCCTACGCTCGCTTTACGCCTAGTAACTCTGGACAACGCTCGGACCCTACGTATTCCCGCGGCTGCTGGCACCGC
+
CGGG,C,C@CFFGAEEE7C<:@FEE9FA@;;F@FF7<CGGCE@F,FCF,BFC@FEC@F@B:F:<,CF76+@77FDGFE@EFEB+BF=FF777=CFCFEFE:FBF78EEFF?FGCFE=3,F,EF,A,:F=FFGG,363,CFGGG++@88BC*>EEG5:>D,:FF**1*=CC<F***4**:CG58*=CC5;C<9@+<<E5CEGGG*27++*:*/)1*9797C*9**99>)7.(,)5)0)..)0*:*77**)9****67:)/.2(,(43:5))42:<28:3,68))5:(7((7;<0>:B.####
@M06045:235:000000000-JCY5N:1:1101:14123:7669 2:N:0:TACAGC
AGTCAAGGACTACTAGGGTTTCTAATCCTGTTTGCTCCCCACGCTTTCGCGTCTCAGCGTCAGTTACGTCCCAGCGAGCTGCCTTCGCAATCGGTGTTCCTCCTGATATCTGCGCATTTCACCGCTACACCAGGAATTCCAGTCTCCCCTGCAACACTCCAGTTTGCCCGTATCGACTGCAGGCCCGGAGTTGAGCTCCGGGTTTTCACAGCCGACGCGACAGCCCGCCTACGAGCTCTTTACGCCCAATAATTCCGGACAACGCTTGCACCCTACGTATTACCGCGGCTTCTGGCCACTA
+
CGGGGGGGGGGGGGFGGGFGDGGGGGGGGGGGGGGGGGGGGGGGGGGGGGEFGEGGGGGGGGGGGGGGGGGGGFGGGGGGGGGGGGGGGGGGGGGGGGGGFGGGGFGGGGFGGGGGGGGGGGFEGGGGGGFFGGGFGGGGFFFGGGGGEGGGGFGGGGGGDFGFGGGGGDGGGGEGGG>FGGGGDGGDCCEGCDE?AEEGGGDGGGGDDGFGGGGF5:D/CDC*9>DBFF<FD@@E)<F?F7:3@GGG::FF=1<*(8)(2:B69:(;@48?(::?<?FBB<<4(4140(,4.))5.####
@M06045:235:000000000-JCY5N:1:1101:28149:7670 2:N:0:TACAGC
AGTCAAGGACTACTCGGGTTTCTAATCCTGTTTGCTCCCCACGCTTTCGAGCCTCAGCGTCAGTTACAGTCCAGAGAAGCGCCTTCGCCACTGGTGTTCTTCCTAATCTCTACGCATTTCACCGCTACACTAGGAATTCCCTTCTCCTCTCCTGCACTCTAGACTTCCAGTTTGAAATGCAGCACTCAGGTTAAGCCCGAGTATTTCACATCGCACTTAAAAATCCGCCTACGCTCCCTTTACGCCCAGTAAATCCGGACAACGCCCGCCACCTACGTATTACCGCGGTTGCTGGCCAGAC
+
CFFFFGFGGGGGGGGEDG6;FFGEGGG9F<FECFGGFGGGGGGGEFGGGGGG78FGGFGGGGC6CCEGFFGF9EGEGGGG7:CBEC7,8C:CFCEFGGEFGEFGFEFF?EGGCFF7C@GGGGGGGGGG9E,9AFFFFGGGBFCGGGFDG9@EFGGGG9=@FFEFEFFFGF@EGFGGGEAFG,,,@8DFFG9>3E9C8DE6*3:C:FCA?E=C*;74*/+5CD77?CDFBDDFFA4?58;FF7738CDD));D;6<;9AB(:;:610(.)7;(.,2:::)6>AA9411((((,)6(2(####
@M06045:235:000000000-JCY5N:1:1101:6843:7693 2:N:0:TACAGC
AGTCAAGGACTACTGGGGTTTCTAATCCTGTTCGCTCCCCACGCTTTCGCGTCTCAGCGTCAGTACCGTCCCAGAGAGCCGCCTTCGCCACGGGTGTTCTTCCCGATATCTGCGCATTTCACCGCTACACCGGGAATTCCACTCTCCTCTTCCGGACTCTAGCCAAACGGTTTCAACCGACGTCTCGAGGTTGAGCCTCGAGTTTTCACAGCTGACCTGTATGGCCGCCTACACGCTCTTTACGCCCAATAAATCCGGACAACGCTTGCCCCCTACGTGTTACCGCGGCTGCTGGCCCGAC
+
CGGGGGGGGGGGGGGGGGGGGGGGGGGGGGGGGGGFGGGGGGGGGGGGCFCGGGGGGGGFGGGGGGGGGGGGFGGFGGGGGGEGGGGGGGGGGGGDGGGGGGGGGGG7FG9FGGGGGGGGGGGGGGGGGGGGGGGGGGGFGGGFFGGGGGFGGGGEGGGGGFGFG>DFGGCE>FGGFGGGGGGGGGGGGCGGGFFGGCFGGEGGGGF?FFGFGGF?FFFCFGGFC<>EDFFBF?;><7>FFFGGFGCCFFFFFFF?9:B>BFF0>8?:@FFFFBFFF:(4:AB>?66;B02?????3####
@M06045:235:000000000-JCY5N:1:1101:18209:7695 2:N:0:TACAGC
AGTCAAGGACTACAGGGGTATCTAATCCGGTTCGCTCCCCACGCTTTCGCGCCTCAGCGTCAGGTGGTCCCCAGAGAGCCGCTTTCGCCACTGGTGTTCTTCCCGATATCTACGCATTCCACCACTACACCGGGAATTCCGCTCTCCTCTAGACACCTCAAGACTGGCAGTATCCGGGGACCGCGCACAGTTGAGCCGTGAGATTTCACCCCGGACTGACCAATCCGCCTGCGCGCGCTTTCCGCCCAGTAAATCCGGACAACGCTTGCCACCTACGTATTACCGCGGCTGCTGGCCAATG
+
CGGGGGGGGGGGGGGGGGGGGGGFGGGGGGGGDGGGGGGGDGGGGGGGEGGGGGGGGGGGGGGGGGGEGGGGGGGGDGGGGGCEFGGGGGGGGGGGGGGGGGEFGGG7FGGGGGGGGGGGGGGGGGFGCGGGGGCGGGGGGG>CGGFGGGD3DDGGGGGGFCGGGGFFE84,EFGGDEGGCEGG**3:EBFGG?FGGGGDFGGGGGG7>9FDDGGFGFCFGFC*94<:BEB<)75:5>>:F*?DEDGGFFFG*8:@BEE((.2(,(43>FABFFF:0.,6:24<1(,((002?00(.####
@M06045:235:000000000-JCY5N:1:1101:7382:7701 2:N:0:TACAGC
AGTCAAGGACTACTGGGGTATCTAATCCTGTTTGCTCCCCACGCTTTCGTGCCTCAGTGTCAGTTACAGTCCAGAAAGCCGCCTTCGCTACTGGTGTTCCTCCTAATATCTACGCATTTCACCGCTACACTAGGAATTCCACTTTCCTCTCCTGCACTCAAGTTTCCCAGTTTCAAGAGCTTACTACGGTTAAGCCGTAGCCTTTCACTCCTGACTTAAGAAACCACCTACGCACCCTTTACGCCCAGTAAATCCGGATAACGCTAGCCCCCTACGTATTACCGCTGCTGCTGGCACAACC
+
CGGGGGGGGGGGGGFFGGGGGGGGGGGGGGGGGGGGGGGGGGGGGGGGGGGDGGGFGGGGGGGGGGGGGGGGGGGGGFGGGGGGGGGGGGGGGGGGGGGGFGGGGGGFGGGGGGGGGGGGGCGGGCGGGGGGGGGGGGGGGGGGGGGGGADGGGGGDEGGG9FGFGFCFGGGGGGGGGGFFFGGFGGGGGGGGGFGE8EGGGGGGDFGGCGF58CFGFC>FFFG9CF>FFFF>@EDGFFFAGDDE49FA6@:CFFFFFA;AFF;;;3FFA@>>((1149:2<A06,3(4)47?(((.####
@M06045:235:000000000-JCY5N:1:1101:11846:7716 2:N:0:TACAGC
AGTCAAGGACTACAAGGGTATCTAATCCCATTCGCTCCCCTAGCTTTCGTCTCTCAGTGTCAGTGTCGGCCCAGCAGAGTGCTTTCGCCGTTGGTGTTCTTTCCGATCTCTACGCATTTCACCGCTCCACCGGAAATTCCCTCTGCCCCTACCGTACTCCAGCTTGGTAGTTTCCACCGCCTGTCCAGAGTTGAGCCCTGGGATTTGACGGCGGACTTAAAAAGCCACCTACAGACGCTTTACGCCCAATCATTCCGGATAACGCTTGCATCCTCTGTATTACCGCGGCTGCTGGCCCATC
+
CGGGGGGGGGGGGGDGGGGGGGGGGGGGGGGGGGGGGGGGGGGGGGGGGGGGGFGGGEGEGGGGGGGGGGGGGGGGGGGFGGGGGGGGGGGDGGGGGGGGGGGGGEGGCFGEGGGGGGGGGGGGGDGGGGGGGGGGGGGGGGGGGGGGGGDGGGGGGGGBFEGF9DGFGGGGGGGEGGGGGEG<FGFGCFGFBEFGGE,=FFFFFGCCGECDGG355;C77D4DFGFFFF@;AF64>B:BFCDCDDGC308*9@<B?EB0?97<BFF>F*46:<AAF<ADF>><(-,4>F(()),,4####
@M06045:235:000000000-JCY5N:1:1101:25690:7733 2:N:0:TACAGC
AGTCAAGGACTACCAGGGTATCTAATCCTGTTTGCTCCCCACGCTTTCGCACCTCAGCGTCAATATGTGTCCAGTAAGTCGCCTTCGCCACTGGTGTTCTTCCGAATATCTACGAATTTCACCTCTACACTCGGAATTCCACTTACCTCTCCACAATTCTAGCGATGCAGTCTTAAAGGCAATTCCAGGGTTGAGCCCTGGGCTTTCACCTCTAACTTACAAAGCCGCCTACGTGCGCTTTACGCCCAGTAATTCCGAACAACGCTAGCCCCCTCCGTATTACCGCGGCTGCTGGCCTTGC
+
CGGGGGGGGGGGGGGGGGGGGGGGGGGGGGGGGGGGGGGGGGGGGGGGGGGGGFGGGGGGGGGGGGGGGGGGGGGGGGGGGGGGGGFGDGGGGGGGGGGGGGGGGGGGGGGGGGGGGGGGGGGGGGGGGGGGGGGGGGGGGGGGGGGGGFFGGGGGGGGGGGGGGFEGGGGGFGGGGGGGGGGGGFDFGDFGGFFGGGGGGGGGGGGGGFGGGGFFGFGGGGF>FGEAFDDDFFFFDEFDFFDDEGGGFAA:C@CAEE>>>DD(-(:BFFFFB;:?FB<?FAFFFF06999<?D?F(####
@M06045:235:000000000-JCY5N:1:1101:14357:7738 2:N:0:TACAGC
AGTCAAGGACTACAGGGGTATCTAATCCTGTTTGCTCCCCACGCTTTCGCGTCTCAGCGTCAGTAACGTCCCAGCGAGCTGCCTTCGCAATTGGTGTTCCTCCTGATATCTGCGCATTTCACCGCTACACCAGGAATTCCACTCGCCTCTTCCGTACTCAAGCCCGACAGTATCCACCGGCATCCGAGGGTTGAGCCCCCGACTTTCACAGCGGACTTACCGGACCGCCTACACCCGCTTTACGCCCAATGATTCCGGACAACGCTAGCCCCCTACGCATTACCGCGGCTGCTTGCCTCCA
+
CGGGGGGFGGGGGGGGGGGGGGGGGGGGGGGGGGGGGGGGGGGGGGGGGGGGGGGGGGGGGGGGGGGGGGGGGGGGGGGGGGGGGGFGGGGGGGGGGGGGGGGGGGGGFGGGGGGGGGGGGGGGGGGGGFGGGGGGGGGGGGGGFEEEGGGGGGGGGGGGCGGGGGGGGGGGGGFGGGEGEGGGGGDGGGGGGGGGGGGGGGGEGGEGGD7CDGGEDFFGGGG:DGFFFEB?FF)8CDFDFGGD>)>D35@>*9AFFFFFB?0(2115FF:,290:((-4,))-49111>9::)33(####
@M06045:235:000000000-JCY5N:1:1101:28549:7740 2:N:0:TACAGC
AGTCAAGGACTACAGGGGTTTCTAATCCTGTTTGCTCCCCACGCTTTCGCTCCTCAGCGTCAGTTACGGCCCAGAGACCCGCCTTCGCCACCGGTGTTCCTCCTGATATCTGCGCATTTCACCGCTACACCAGGAATTCCAGTCTCCCCTACCGCACTCTAGTCTGCCCGTATCGACTGCAGGCTCGGGGTTGAGCCCCGAGTTTTCACAGCCGACGCGACAAACCGCCTACGAGCTCTTTACGCCCAATAATCCCGGACAACGCTTGCACTCTACGTATTACCGCGGCTGCTGGCCTGCT
+
CGGGGGGGGGGGGGGGGGGGGGFGGGGGGGFFGGGGGGGGGGGGGGGGGGGGGGGGGGGGGGGGGGGGGGGEEGGGGGGGEGGGGGGGFGGGGGFEGGGGGGFGGF9E@FGGGGGGGGGGGGGGGFGGGGGGGGGGGGGGFDFGGGGGGGGGFGGCGGGGGCGGA;EFGGGGGGGCGGGGDGG>CGGGGE:EGCFDFF**=CCGGGG?GCGD8DCDDFDGDGGGFFFEF5:?E>3<)<=FFG7*877D:>?CF*)9<579B0(,(4:FFFF)5<AA((59(64<114>1((434(4.####
@M06045:235:000000000-JCY5N:1:1101:10367:7763 2:N:0:TACAGC
AGTCAAGGACTACTGGGGTTTCTAATCCTGTTTGCTCCCCACGCTTTCGCACCTCAGCGTCAGTAATGGACCAGTGAGCCGCCTTCGCCACTGGTGTTCCTCCGAATATCTACGAATTTCACCTCTACACTCGGAATTCCACTCACCTCTTCCATACTCAAGACACCCAGTATCAAAGGCAGTTCCAGAGTTGAGCTCTGGGATTTCACCCCTGACTTAAATGTCCGCCTACGTGCGCTTTACGCCCAGTAATTCCGAACAACGCTAGCCCCCTTCGTATTACCGCGGCTGCTGGCCTAAA
+
CGFFGGGGGGGGGGGGGGFFGGGGGGGGGGGGFFGFCGFCEGDGGGGGGGGGGCGGGGG@FGGGGGGGGGCEGFGGGGGGGGGGGGGGGEGGGGGGGGGGFFGGGGGFFGGGFFCAEGFF9FFGFGGGGGGGGGGGDCFGFGD8EEDGGGGGGFGGG,==DG9FGGDGGGGGGGGDFFCFFGGGGGGGGFG;E;EF7:ECGFFGE?FFGA?DCF4AF67BFFFCC@?E4)57?AFFDFFAFF:<BCDD4=A+;+<A@A>24;D90<:>F:1<(,(43.1<>DAA?B60((4:2::?(####
@M06045:235:000000000-JCY5N:1:1101:2999:7780 2:N:0:TACAGC
AGTCAAGGACTACACGGGTTTCTAATCCTGTTTGCTCCCCACGCTTTCGAGCCTCAGCGTCAGTTACAGTCCAGAGAAGCGCCTTCGCCACTGGTGTTCTTCCTAATCTCTACGCATTTCACCGCTACACTAGGAATTCCCTTCTCCTCTCCTGCACTCTAGACTTCCAGTTTGAAATGCAGCACTCAGGTTAAGCCCGAGTATTTCACATCTCACTTAAAAATCCGCCTACGCTCCCTTTACGCCCAGTAAATCCGGACAACGCTCGCCACCTACGTATTACCGCGGCTGCTGGCCCTAC
+
CGGGGGG8EGGGGGFGGGGGDGG9EGFGFFGGGGGGGGGGFGGGFEFGGGFGGGFG8FFGGGGGGGGGGGGFFG<FGGGFGEGGGGGGGDFGGEGGFGGFGFGGGGGGGGGGCFFEEGFGFGGGGGGGGGFGGGCGGGGGGGGGGFGGGFFFFGGGGGGGGGGDF;DFGGGGGGGGGGFFFDEGGFGGFC@BFGGGFGGDEGGGCEGGGFFF8DG@7BFGGGGGGFEA4?@@EEFFG>FFFFGC:DGCFFCFAAEA;3)3;DFBF61@D@6?(3:?(48<?F<)(9>40996)5:63####
@M06045:235:000000000-JCY5N:1:1101:12756:7791 2:N:0:TACAGC
AGTCAAGGACTACCGGGGTTTCTAATCCCGTTCGCTCCCCTAGCTTTCGCGCATCAGCGTCAGTGTCAGCCCAGCAACCCGCCTTCGCCGCAGGTGTTCCTCTCGATATCTACGCATTTCACCGCTACACCGAGAATTCCAGTTGCCCCTTCTGCACTCTAGCCCCGCAGTATCGGCTGACCTTTCCGGGTTAAGCCCGGAGATTTCACAGTCGACTTGCGGTGGCCGCCTCCGCGCCCTTTACGCCCAGTAAATCCGAACAACGCTTGCCCCCCCCGTATTACCGCGGCTGCTGGCTCTG
+
CGGGGGGGGGGGGGGGGGGGGGGGGGGGGGGGGGGCGGGGGGGGGGGGEGGGDGGGGGGGGGGGGGGGGGGGGGGGGGGGGGGGGGCFGGG>FGGGGGGGGGDGEFGCFFGGGGGGC?FFGGGGGDFGGGGGGGDCFGGGFGGGGGGGGGGGGGGFGGGGGGGFFGGGG5CFFGGGEFEEGGGFGGEG>ECGFG7FGFGDG?86:CFFG9>CFDGECBFCDDGGGG>7@EF(.<BEG)7749*::C<D37?D=*4??3)290,(29:)<F(5:9>;932,45)66(,(,(,,(,,,(####
@M06045:235:000000000-JCY5N:1:1101:23256:7793 2:N:0:TACAGC
AGTCAAGGACTACTGGGGTTTCTAATCCTGTTTGCTCCCCACGCTTTCGTGCCTCAGTGTCAGTTACAGTCCAGAGAGCCGCCTTCGCAACTGGTGTTCCTCCTAATATCTACGCATTTCACCGCTACACTAGGAATTCCACTCTCCTCTCCTGCACTCAAGTTTCCCAGTTTCAAAGGCTTACTACGGTTGAGCCGTAGCCTTTCACCTCTGACTTAAGAAACCACCTACGCACCCTTTACGCCCAGTAATTCCGGATAACGCTAGCCCCCTACGTATTACCGCGGCTGCTGTCACTTTG
+
CGGGGGGGGGGGGGGGGGGGGGGGGGGGGGGGGGGGGGGGGGGGGGGGGGGGGGGGGGGGGGGGGGGGGGGGGGGGGGGGGGGGGGGGGGGGGGGGGGGGGGGGGGGGGGGGGGGGGGGGGGGGGGGGGGGGGGGGGGFGGGFGGGGGGGGGGFFGGGGGGGGGGGGGGGGGFGGGCEFFGGGGGGGGGGGGGGGGGGGGG7@FGGGGG?FGGF>FCADGCDGGFGFFFFED>;EFGFFFFGGGF3CFFFFGFFFF@>A?FFFF;;>FFFF>BF?:026(4<A?FF>>F2(5>.5<<####
@M06045:235:000000000-JCY5N:1:1101:20892:7797 2:N:0:TACAGC
AGTCAAGGACTACAAGGGTTTCTAATCCTGTTTGCTCCCCACGCTTTCGCGCCTCAGCGTCAGTATCGGACCAGTTGGCCGCCTTCGCCACTGGTGTTCTTGCGAATATCTACGAATTTCACCTCTACACTCGCAGTTCCACCAACCTCTTCCGAACTCAAGACTCCCAGTATCGAAGGCAATTCCAGGGTTGAGCCCTGGGCTTTCACCCCCGACTTAAGAGTCCGCCTACGCGCCCTTTACGCCCAGTGATTCCGCGCAACGCTACCCCCCTTCGTATTACCGCGGCTGCTGGCCTTCA
+
CGGGGGGGGGGGGGGGGGGGGGGGGGGGGGGGFGGGGGGGGGGGFGGGGGFGGGGGGGGGGGGGGGGGGGGGGGGGGGGGGGGGGGGGGGGFGGGGGGGGGGFGGGGGGGGGGGGGGGGGGGGGGFGGGG<FFGCGGGGGGGGFGGGFGGGGGGDGGGFFGFFGGGGGGGGGGGGGGGGGGGGGGFFGGGGGGGGGGGGGFGGG=EGFGGGGDDDFGEGGGGGCFFB>AE?DFFFFGFEFFDGDEGGDFFF=F?9@:)7;B>>;9(()87899902??1:?2:9(3;>;6(()4(44####
@M06045:235:000000000-JCY5N:1:1101:24211:7802 2:N:0:TACAGC
AGTCAAGGACTACCCGGGTTTCTAATCCTGTTTGCTCCCCACGCTGTCGCGCCTCAGTGTCAGCTACTGCCCAGCAGGCCGCCTTCGCCACCGGTGTTCTTCCGGATCTCTACGCATTCCACCGCTACACCCGGAATTCCGCCTGCCTCTACAGTGCTCCAGCCGCGGCAGTATCCCTGGCCGACGCAGGGTTGAGCCCCGCGCTTTCACCAAAGACTGACCGGGCCACCTACGCGCCCTTTACGCCCAATGATTCCGGCCAACGCTCGCACCCTCCGGATTACCGCGGATCCCGCCGTCG
+
CEGGGFFDFGGGGGGGGECGGGGGDFFGGGGGGGGGGGGGGGGGGGGGGGCEFCGFEFGGGGGGGGGGGFGGGGGGGFGEDGGGGGEEGGGGGGG7CGGGGGG>=@CGFFEGGGGDGCCECGGGGDFGFGFFF7:F:FFFFCEGFCFCGC9>,@DFGFDFGFGGD8*>B::,?12?FD2*,=85C8C5*BC981<FEC@ECE852*2<7:C449*)0*20>F5CGC5BF@?BFDB@G@3))2*?;CCGE30***.1<F@(49?0(3(0)0(,,20::63143)59,3,(-,((,2((####
@M06045:235:000000000-JCY5N:1:1101:11211:7804 2:N:0:TACAGC
AGTCAAGGACTACTCGGGTTTCTAATCCTGTTCGCTCCCCACGCTTTCGCGTCTCAGCGTCAGTACCGTCCCAGAGAGCCGCCTTCGCCACGGGTGTTCTTCCTGATATCTGCGCATTTCACCGCTACACCAGGAATTCCACTCTCCTCTTCCGGACTCTAGCCAGATGGTTTCCGCCGACGTCTCGAGGTTGAGCCTCGAGTTTTCACAGCAGACCTACCTGGCCGCCTACACGCTCTTTACGCCCAATAAATCCGGACAACGCTAGCCCCCTACGTATTACCGCGGCCGCTGGCCCGAG
+
CGGGGGGGGGGGGGGGGGFGGGGGGGGGGGGGGGGGGGGGGGGGGGFGGGGGGGGGGGGGGGGGGGGGGGGGGGGGGGGGGGGGGGGGGGGGGGGGGGGGGGGGGGFGGGGGGGGGGGDGGGGGGGGGGGGGGGGGGGGGGGGFFGGGGGGGGGGGGGGCEGGGGGCGGGCGFFEGGGEGGGGGFGGGGGGCFGGFGGGDEGCCGGGGGGGGC45FGFCFFGGGGGFBD>::FFDF:@F?FGGG@DCDFF6CFBA42DFFB??BB((7:536>0<B6,4),))43--(((,4796((####
@M06045:235:000000000-JCY5N:1:1101:16930:7818 2:N:0:TACAGC
AGTCAAGGACTACCCGGGTTTCTAATCCTGTTTGCTCCCCACGCTTTCGCACCTCAGCGTCAGTATCAGTCCAGGTGGTCGCCTTCGCCACTGATGTTCCTTCCTATATCTACGCATTTCACCGCTACACAGGAAATTCCACCACCCTCTACCGTACTCTAGTCAGACAGTTTTGGATGCAATTCCCAGGTTGAGCCCGGGGCTTTCACATCCAACTTATCAAACCGCCTACGCGCGCTTTACGCCCAGTAATTCCGATTAACGCTTGCACCCTTCGTATTACCGCGGCTGCTGGCCACAA
+
CGGGGFGG8EFCGGGGGGGFGGGGGGGGGGGGGEFFGGGGGGGGGGGFCECFF<<FCFFCCFGGGGFGG,EE<FCFGFGGGGGGEGGGECFCFFGGGFGGFGGGGGG9FGGFG@CFGGGF9FFGGGGG?FFEG?EFGAGE9EGGGGGGGGEGGGFFEDDEFF;DDFAEDGF;AEC>CGGGGFGFGGGG8EFE6,@?EDCCECEGG6ECFC+;?<FAF+*4CF>CCFBFFE038)):55@E@GG<:DGDF:=D==AFF3)30<F6>?FF>*)48:0?:8(.52>A16(2027??0:6(####
@M06045:235:000000000-JCY5N:1:1101:13462:7828 2:N:0:TACAGC
AGTCAAGGACTACTAGGGTTACTAATCCTGTTCGCTCCCCACACTTTCGCTCCTCAGCGTCAGGTCATGCCCAGAGAACCGCCTTCGCCACCGGTGTTCCTCCTGATATCTGCGCATTTCACCGCTACACCAGGAATTCCGTTCTCCCCTGCATACCTCTAGTCTGCCCGTATCGAAAGCAAGCCAGGTGTTAAGCACCTGGTTTTCACTCCCGACGCGACAAACCGCCTACGAGCCCTTTACGCCCAATAATTCCGGACAACGCTCGCACCCTACGTATTACCGCGGCTGCTGGCCTTTG
+
CGGGGGGGGGGGGGCGGGGGGGGGGGGGGGGGGGGGGGGGGGGGGGGGGGGGGGGGGGGGGGGGGGGGGGGGGGGGGGGGGGGGGGGGGGGGGGGGGGGGGGGGGGGGGGGGGGGGGGGGGGGGGGGGGGGGGGGGGGGGGGGGGGGCEGGGGGGGGGGGGGGGGGGGGGGGGGCFDE8EGGGGGGGGGGGGGGFFGGGGGGFGGGGGGFGGGG<?DEDDGGGGGGFFFB??EF@EGF4@FFFCDGGGFFFFFFFF?35;9B6;>,855>>BFF??::2>545<06939;9:>D08(####
@M06045:235:000000000-JCY5N:1:1101:12152:7833 2:N:0:TACAGC
AGTCAAGGACTACTCGGGTATCTAATCCTGTTTGCTCCCCACGCTTTCGCGCCTCAGCGTCAGATCCGGCCCAGTCAGCCGCCTTCGCCACTGGTGTTCTTCCGAATATCTACGAATTTCCCCTCTACACCCGCATTTCCACTAACCTCTTCCGGTCCCAAGCCACCCAGTTTCGAAGGCAATTCTGTGGTTGAGCCACAGGCTTTCACCCCCGACTTACAAACCCGCCAACTCCCCCTTTACCCCCAGTGATCCCGAACAACGCTAGCCCCCTCCGTATTCCCGCGGCTGCTGGCCGTTT
+
C96CE<F,;CE@FEFFG+FCEFCF<EFFAEGGG8F,FGGCGE@EGGFF@E+CF@CFFGECC:@,6EDGC+@FFG@EAFGGEG7F=E=FC=C<F8CCE?FG95B4?+?F,?C<FDC8EEDD<FA8FEA?,F:8C:F+@,CF=D,,@D==DE3C;3+66+,4:DED,,,63,6,5336>C8DC,52=2;,2,DD8E8EF,,4/4*0=,<=FG4C75C5937:CF**:C.>))-4)0)7C)<F?*2*05)).//26*6)(.)(((2294,)94:B>641((3:0))40(((-4(,8:21(####
@M06045:235:000000000-JCY5N:1:1101:7037:7840 2:N:0:TACAGC
AGTCAAGGACTACTCGGGTATCTAATCCTGTTCGCTCCCCATGCTTTCGCTCCTCAGCGTCAGTTAATGCCCAGAGACCTGCCTTCGCCATCGGTGTTCCTCCTGATATCTGCGCATTTCACCGCTACACCAGGAATTCCAGTCTCCCCTACATCACTCTAGTCTGCCCGTACCCACCGCAGATCCGGATTTGAGCCCCGGCCTTTCACGGCAGACGCGACAAACCGCCTACGAGCTCTTTACGCCCAATAATTCCGGATAACGCTTGCCCCCTACGTATTACCGCGGCTGCTGGCCCGCA
+
CGGGGGGGGGGGGGGGGGGGGGGGDGGGGGGGGGGGGGGGGGCEGGGCBCFGECGGFGGFECEGGGGGCFGGGGGGGGGFGFGGAFGGGGGGGGGGGGGGFDFFFCBFDFGGGGEEEG9EGGGGGFFGGGFCFF?=D8FFGFEFCFGGG8DFGFG9DFGGGGDFGFGEFGGEGG9=EC8EEGGFGGGE>*89@CDFCGEEE*1:CCG:FG4C47*88>DCGGGGGGFFD71?@;@>5?FFF*77@DG*779CF=<*(0721A)(-4(.))3412(40,).(.6931-((-1(4>(,(####
@M06045:235:000000000-JCY5N:1:1101:27772:7858 2:N:0:TACAGC
AGTCAAGGACTACTAGGGTATCTAATCCTGTTCGCTCCCCACGCTTTCGCTCCTCAGCGTCAGTATCGGCCCAGAGACCCGCCTTCGCCACCGGTGTTCCTCCTGATATCTGCGCATTTCACCGCTACACCAGGAATTCCAGTCTCCCCTACCGAACTCTAGCCTGCCCGTATCGGCTGCAAGCCCGCGGTTGAGCCGCGGGATTTCACATTCGACGCGACAAGCCGCCTACGAGCTCTTTACGCCCAATAAATCCGGACCACGCCCGCCCCCTACTTCTTACCGCGGCTGCTGGCCGGAC
+
CGGGGGGGGGGGGGGGGGGGGGGGGGGGGGGGGEGEGGGGGGGG:CCDFGGGGGFFGGGGGGGGGGGEDFCGGG8FGGGGGGGGEGFEGGEGDFGDGGGGFGGGGGGGGGGGGGGGFGFCFGFGGGGGGGGGGG?CFGDGFGCFFGGGGGGGGGDGGGGGDFGGGGG?G>EEFG5CEFEEGGFGGFEEGGGDEC6?FEG8E?**2+3:D+**::FF5BDDG3C<<C>DF522>37>39??F*:CB<35:)77=*6?9>:(-4??;06:)0(409??)).64:<489((16(().23.####
@M06045:235:000000000-JCY5N:1:1101:19701:7864 2:N:0:TACAGC
AGTCAAGGACTACCAGGGTTTCTAATCCTGTTCGCTCCCCACACTTTCGCTCCTCAGCGCCAGGTCATGCCCAGAGAACCGCCCTCGCCACTGGTGTTCTTCCTAATCTCTACGCATTTCACCGCTACACTAGGAATTCCCTTCTCCTCTCCTGCACTCTAGACTTCCAGTTTGAAATGCAGCACTCAGGTTAAGCCCGAGTATTTCCCATCCCACTTAAAAATCCGCCTAAGCTCCCTTTCCGCCCAGTAAATCCGGACAACCCTCCCCACCTCCGTATGACCCCCGCCGCTGGCCGGCG
+
@F@FGCEFGFGDGGF,FFGG7FF9EEFGGGGGFCCCGGFGFGGG@E@F7F:@F<8,CEF+CCEG,CEDFGCFEEFEFGGGCGG7FE+>C?F8CC9,48B<<FGGGFEG9FD,CBCBGB<F,F9+@+>F,ECA=E?<>=FDFFGG9BF9D,DEGDE8@D8=,@@D>DBE,>@;C9,@FAEFGGGGGDE,8,7D;>CFGGDEGG,=,=F,9,2;*39);++=C:*2C*):45()28:AF:4+87C*0:53AA+:+39F(:)2(.4<<(-)5.3;:1(46((4().(,((-(((19;064####
@M06045:235:000000000-JCY5N:1:1101:14408:7868 2:N:0:TACAGC
AGTCAAGGACTACCCGGGTTTCTAATCCCGTTCGCTCCCCACGCCTTCGCGCCTCAGCGTCAGGGTCGGCCCAGACGGCCGCCTTCGCCACAGGTGTTCCTCCCGATCTCTACGCATTTCACCACTACACCGGGAATTCCACCGCCCTCTCCCGCCCTCAAGCCCCGCCGTCCCCAACGACTCTCCCCGGTTAAGCCGGGGGCTTTCACGTCGGCCGCGCGAGCCCGCCTGCGCCGCCTTTACGCCCACTAACTCCGGCCCACCCCCCGCCCCTACCTTTTCCCCCGGCCGCTGGCCAAGC
+
CGGGGGGGGGGGGGGGGGGGGGGFGFGGGGGGGGGGGGGGGGGGGGGGGGFGGCG?FGGGGGGGGFGFCFEGGGFGCEGGGGGGGE+CFCFEFFGGEGGGFGGGEGEG@FG<F@C@FE?AAFGCGGBFFGGGEECEC@FGGGGCEGGGG,@E@EGGG8>@B<FGGGCEG58=CEGF58*/=/*+>FGDEGCCC7@CCCGGCCEGDFGDFG07/))0)7/9111)193>B)(()).))005?7>*)9CC))/96*)91))((,((((-)0),43-4.1)).))-54(((,((,(((,4####
@M06045:235:000000000-JCY5N:1:1101:26232:7868 2:N:0:TACAGC
AGTCAAGGACTACCAGGGTATCTAATCCTGTTCGCTCCCCACGCTTTCGCTCCTCAGCGTCAGTATCGGCCCAGAGACCCGCCTTCGCCACCGGTGTTCCTCCTGATATCTGCGCATTTCACCGCTACACCAGGAATTCCAGTCTCCCCTACCGAACTCTAGCCTGCCCGTATCGGCTGCAGGCCCGCGGTTGAGCCGCGGGTTTTCACAGTCGACGCGACAAGCCGCCTACGAGCTCTTTACGCCCAATAATTCCGGACAACGCTTGCGCCCTACGTATTAACCCGGCTTCTGGGCCAAC
+
CGGGGGFFGGGGGGGGGDGGGGGGGGGGGGGGGGGGGGGGGGGGGGGGGGGGGFGGGGGGGGGGGGGGGGGGGGGG8EFGGGGGGGGGGGGGGGEGEGGGEGGGGGGCFGFGGGGGDGGGGGGGGGGGGGGGGGFGFGGGGGGGGGGGGGDFF+BEEGGGD,@FFGGGGGGDD@:EE;CGGGFGGG**:5:C5+5>FGGGGDEE*>E7>7C>=5DBD@95C)9019)7B53?B)<5)9*9FGGD@GD3)7?F*=4935319B?9B113<)4:>18:?B>-4))6)(-(4,(()-)(.####
@M06045:235:000000000-JCY5N:1:1101:14329:7876 2:N:0:TACAGC
AGTCAAGGACTACTGGGGTATCTAATCCTGTTTGCTCCCCACGCTTTCGAGCCTCAGCGTCAGTTACAGTCCAGAGAAGCGCCTTCGCCACTGGTGTTCTTCCTAATCTCTACGCATTTCACCGCTACACTAGGAATTCCCTTCTCCTCTCCTGCACTCTAGACTTCCAGTTTGAAATGCAGCACCCAAGTTAAGCCCGGGTATTTCACATCTCACTTAAAAATCCGCCTACGCTCCCTTTACGCCCAGTAAATCCGGACAACGCTTGCCACCTACGTATTACCGCGGCTGCTGGCCGATA
+
CGGGGGGGGGGGGGGGGGGGGGGGGGGGGGGGGFGFGGGGGGGGGGGGGGGGGGGGGGGGGGGGGGGGGGGGFGGGGCGGGGGGGGGGGGGGFGGEGGGGGGGGGGGGGGGGGGGGGGGGGGGGGGGGGGGGGGGGGGGGGGGGGGGGGDGGGGGGGGGGGGGFFGGFGGGGFGGFGGFGGFGFGGGGGGGGGFGGFGGGGEGGGGGGGGGGGGGFGCGFGFGGGFFFBA@FEEBFGFFFFDGDBCDCFFADFFEFBFE9B;?>>B?FFFAF<BBFF:2<?)46:>>>04768?:(,####
@M06045:235:000000000-JCY5N:1:1101:14851:7881 2:N:0:TACAGC
AGTCAAGGACTACTGGGGTATCTAATCCTGTTTGCTCCCCACGCTTTCGAGCCTCAGCGTCAGTTACAGTCCAGAGAAGCGCCTTCGCCACTGGTGTTCTTCCTAATCTCTACGCATTTCACCGCTACACTAGGAATTCCCTTCTCCTCTCCTGCACTCTAGACCTCCCGTTTGAAATGCAGCACTCAGGTTAAGCCCGAGTATTTCACATCTCACTTAACAATCCGCCTACGCTCCCTTTACGCCCAGTAAATCCGGCCAACGCCCGCCACCTCCGTCTTACCGCTGCTGCTTGCCGTCA
+
-6CEFFG<CFCC8FDGGCEFCECCFFFA<FFC6;CEFFFGGGGCFEGGGGEEEG,C,C:@:@FEGDF9FGGGGG9@,,:CEEC@76,B@?B=FFG8FE95?FEE<,E9AEE9,<FEG7FEEFBGG:6CCFFGG8EEFEEE>46@EGGDB;@EFBF?D,DE,3,3,3@D+668BE,E9:,AE888D,6@CFACA,3;D+3@@EFFE:E7CF;7>:+=@+=C++;99>/*38=:BA)29?AB4=7*):)*))3++3.)(.)((,4(3(3.<B(33(,((-((()-((,,(-)5<.).(.####
@M06045:235:000000000-JCY5N:1:1101:15285:7921 2:N:0:TACAGC
AGTCAAGGACTACTAGGGTTTCTAATCCTGTTCGCTCCCCACGCTTTCGCGTCTCAGCGTCAGTACCGTACTAGAGAGCCGCCTTAGCCACGGGTGTTCTTCCTGATATCTGCGCATTTCACCGCTACACCAGGAATTCCACTCTCCTCTTCCGGACTCTAGCTTGATGGTTTCCACCGGCGTCTCGAGGTTGAGCCTCGAGTTTTCACAGCGGACCTACCAAGCCGCCTACACGCTCTTTACGCCCAATAAATCCGGACAACGCTTGCCCCCTACGTATTACCGCGGCTGCTGGCCACGG
+
CGGGGGGGGGGGGGGGGGGGGGGGGGGGGGGGGGGGGGGGGGGGGGGGGGGGGGGGGGGGGGGGGGGGGGGGGGGGGGGGGGGGFGFGGGGGGGGGGGGGGGGGGDGGGGGDGGGGCFGGFGGGGGGGGGGGGGDGGGGGGGGGGGGGGGGGGGEGGGGGCCDFGGFGGGGGGGGGGGDGGGGGGGGGGGGGGGGGGGGGCCFGGGGFGG7FGGGEGFGFFGGCFGDF:DFBFF>BD>:FF7CDFGGGFFFGFF:@BB>>BFFFF?1<FFFFFF<?:2<A?<DA?6734611)5((.####
@M06045:235:000000000-JCY5N:1:1101:7707:7928 2:N:0:TACAGC
AGTCAAGGACTACTCGGGTTTCTAATCCTGTTCGCTCCCCATGCTTTCGCTCCTCAGCGTCAGTTAATGCCCAGAGACCTGCCTTCGCCATCGGTGTTCCTCCTGATATCTGCGCATTTCACCGCTACACCAGGAATTCCAGTCTCCCCTACATCACTCTAGTCTGCCCGTCCCCACCGCAGATCCGGAGTTGAGCCCCGGACTTTCACGGCAGACGCCACAAACCGCCTCCGATCCCTTTACGCCCAATAATGCCGGATAACGCTTGCCCCATACGTATTACCGCGGCCGCTGGCCATGG
+
<FF@FEAAFC<@@E<F;:ECFCFDFG@CFFGGGGGGCGFEFFDFCEDFCEF8F<EFF8CGGGGFG9E9FFGGAEFF8EFFFFF<EGCEGCFGED=FCEGGCGGG?CGG,FEEGC7>:FAFGFFCC7B7<FDFGCD8FABFGGF@BEGGGGFGDFD99;=D,@DGGGGGE+@++6>BC>3@EEG98DDC5CG,,,@DF>CE>8CE?@C,:?DC<DC)9>))9;<7D*8AB3(()))0/.)9FC?*77)*8)9*/*)93;),(62:>?::)).4(4(,.5)4(4<)-(-30((-1(-44####
@M06045:235:000000000-JCY5N:1:1101:13121:7954 2:N:0:TACAGC
AGTCAAGGACTACCCGGGTATCTAATCCTGTTTGCTCCCCACGCTTTCGAGCCTCAGCGTCAGTTACAGTCCAGAGAAGCGCCTTCGCCACTGGTGTTCTTCCTAATCTCTACGCATTTCACCGCTACACTAGGAATTCCCTTCTCCTCTCCTGCACTCTAGACTTCCAGTTTGGAATGCAGCACCCAGGTTAAGCCCGGGTATTTCACATCCCACTTAAATATCCACCTACGCTCCCTTTACGCCCAGTAAATCCGGACAACGCTTGCCACCTACGTATTACCGCGGCTGCTGGCCTCAT
+
CGGGGGGGFGGGGGGGGDFGGGGGGGGGGGGGGEGGGGGGGGGGGGGGFGFECFFFGGGGGGGFGGGDDGGFC@FGGFAF7CFFGGGGGGGGFGGGGGGGGGFGCFFGGGFFGCG7@CFGGGGGGGGGGGGGGGGFFFGFFGGGGFFGGDEGGGGGGGGGGFGGGGGDFFFGADGFGGGGGGG??DEGGGCCG9,E?GGGGGGGGC@@C7CFCF49D+:D8ECFFGFFFFFFFFBBGFFFFCGGDGGGFFF@F@EA6356;?FFFF85>?>?FFB><3?D84<43;09FB6?04,(,####
@M06045:235:000000000-JCY5N:1:1101:21401:7987 2:N:0:TACAGC
AGTCAAGGACTACCGGGGTTTCTAATCCTGTTTGCTCCCCACGCTTTCGAGCCTCAGTGTCAGTTACAGTCCAGAAAGGCGCCTTCGCCACTGGTATTCTTCCTAATCTCTACGCATTTCACCGCTACACTAGGAATTCTCCTTTCCTCTCCTGCACTCTAGATATCCAGTTTGGAATGCAGCACCCAGGTTAAGCCCGGGTATTTCACATCCCACTTAAATATCCACCTACGCTCCCTTTACGCCCAGTAACTCCGGACAACGCTTGCCACCTACGTATTACCGCCGCTTCTGGCCTCAT
+
CGGGGGGGGGGFFEFEEGGGGGGGGGGGGGGGFDGGGGGGGGGGGGGGGGEFGGGFGGGEGDFFGGGGGGGGGGFFFGAF@GEEGFFGGGGGGGFFGGGCGGGFFCFGFGFFFGGCGCGGFGGGGGGGGGFFGGGFEFG=DFEGGGGGGFCEFDGGGGGGGGFEFGGGGGGGFGGGGGFGF8DECEEFGGGGG;FGGDECGGGGFGGGDGGGFGFFGFFCFC+=EDFFFF=FFFABGAFAA@FDBDGGFFFF+;AF@>39>6;96865>FF?2.::BB>FF<AA06,7;0((.)54:####
@M06045:235:000000000-JCY5N:1:1101:21703:8004 2:N:0:TACAGC
AGTCAAGGACTACTCGGGTTTCTAATCCCGTTTGCTCCCCTGGCTTTCGCTCCTCAGCGTCAATATTGGTCCAGGATGCCGCCTTCGCCACCGGTGTTCCTCCAGATATCTACGCATTTCACCGCTACACCTGGAATTCCGCATCCCTCTCCCAAATCCAAGCCATCCAGTATCACACGCATTTCCCCAGTTAAGCTGAGGGATTTCACGTATGACTTAGTTGGCCGCCTACGAGCCCTTTACGCCCAGTAATTCCGAACAACGCTTACCCCCCCCGTATTACCGCGGCTGCTGGCCCTCC
+
CGGGGGGGGFEGGGGGGGGDGFGGFGGFFGFFFEFFGGFGGEFFGGGGGG@FGGFDGGGGEGGGFGGGGGGGGGGGF@EEFGGGGGGGGGGGGGGGEGGGCGGGGGG,CFFCFGEGGGGGGGGGGGGGGFGFAGFGGGGGGGGGGGGGGFGGGGFGEGGGFGGGGGGG8F>;;E9>@FGGG+@DDFGFEC>BGCFGGGG5:C:C9AGEGGGFGGGFCFGGCCFDGC;BEF@D5>:8CFFFFGG*=CGCFFFCFFB445;>9BF>>?FD44,:9B>0(421:AAD16B>((--38(44####
@M06045:235:000000000-JCY5N:1:1101:21742:8043 2:N:0:TACAGC
AGTCAAGGACTACCGGGGTATCTAATCCTGTTTGCTCCCCACGCTTTCGAGTCTCAGCGTCAGTATTCGTCCAGTTGGCCGCCTTCGCCACCGGTGTTCCTCTCGATATCTACGAATTTCACCTCTACACCGAGAATTCCACCAACCTCTCCGATACTCTAGCCTGTCAGTTTCGAGTGCACTTCCCGGGTTGAGCCCGGGGCTTTCACACCCGACTTATCAGACCGCCTACACTCGCTTTACGCCCAGTAATTCCGAACAACGTTTGCACCCTCTGTCTTACCGCGGCTGCTGGCCAGCA
+
CGGGGGGGGGGGGGGGGGGGGGGGGGGGGGGGGGGGGGFGGGGGGGGGGFGGGFGGFGGGGGGGGGGGGFGGGGGGGGGGGGGGGGGGGGGGGGGGFGGGFGFFGGFFEGGGGGGGGGGGGGGGGGGGGGGGGGGGGGGGGGGGGGGFGFGGGGGDGGGGGGGGGGGGGGGFGGGGGGGGGGGFGGGGGGGGGGCFG8EEGGGGFFDEFGG<DDC>DBDFGGD6CGFFFFF?FF4:C>@FFGGDFG:<FFFGFFFF>>DBF?FF:B?3BFBFF?B<><AABFFF10;9>>060)5<:####
@M06045:235:000000000-JCY5N:1:1101:5886:8059 2:N:0:TACAGC
AGTCAAGGACTACACGGGTTTCTAATCCTGTTCGCTCCCCACGCTTTCGCTCCTCAGCGTCAGTTGTTGCCCAGAGACCCGCCTTCGCCACCGGTGTTCCTCCTGATATCTGCGCATTTCACCGCTACACCAGGAATTCCAGTCTCCCCTGCAACACTCTAGTTTGCTCGTATCGACTGCAGACCCGAGGTTGAGCCTCGGGATTTCACAGCCGACGCAACAAACCGCCTACGAGCTCTTTACGCCCAATAATTCCGGACAACGCTTGCACCCTACGTATTACCGCGGCTGCTGGCCATGT
+
CGGGGGGGGGGGGGGGGGEGGGGGGGGGGGGGGDGGGGGGFGGGGGGGGGGGGGGGGGGGGGGGGGGGGGGGGGGGGGGGGGGG:FGGGGGGGGGGGGGGGGGGGGGGGGGGGGGGGGFGGGEGGEEGGGGGGGGGGGGGGGGGGG=>8DFFFGGGGGGGGGGGGGGGGGGGGGCGGGGGGGGGGG>CEDEGGGGGG,@EDEGGGF?CC9;FGC3>GEG<CFGGGG3)8B?F@3<D9?FF40?C@)95FFFGFFDF?3>BFFF93<1@>48:1<BB?:?B44AA?>96;>03)48?,####
@M06045:235:000000000-JCY5N:1:1101:6177:8075 2:N:0:TACAGC
AGTCAAGGACTACCAGGGTATCTAATCCGGTTCGCTCCCCACGCTTTCGCGTCTCAGCGTCAGTTACAGGCCAGGCAGCCGCCTTCGCCACTGGTGTTCCTCCCGATATCTACGCATTTCACCGCTACACCGGGAATTCCGCTGCCCTCTCCTGCACTCCAGCCAGGCCAGTTCGCAGTGCAGTTTCCGGGTTGAGCCCGGAGATTTCACACCACGCTTCACCAGCCGCCTACACGCCCTTTACGCCCAGTAAATCCGGGTAACGCTTGCCCCCTACGTATTACCGCGGCTGCTGTCCGTC
+
CGGGGDGGGDGGGGFGEGGFGFCEEFFGGDCFEFG@FGGGF@BF7BFGDGCFGEFAFDB@FFGGCEFGGGGG89<F,BFGEEGFGGFGGGGFGGGGGGDFAGGGGGGCCFGGGGGE@F97,CFFC+@F@8F@GGGEGGGFB@:CCCEGCD@CFGGFDDCGFEGCG,BFGFGD;DEECEC6C9F9C;@FE5EGGGGGFFFGG*?:CGGGG@79DF<:<@3*:9>CDGF@:3:1F7@5))07?C:DDDDDF>FGF4>FB>>>0(58(1:B:).8?>B?B?:8279AB<6(3719(,5))####
@M06045:235:000000000-JCY5N:1:1101:5680:8084 2:N:0:TACAGC
AGTCAAGGACTACAGGGGTTTCTAATCCCGTTCGCTCCCCACGCCTTCGTGCCTCAGCGTCAGGTGTATCCCAGCTGGCCGCCTTCGCCACAGGTGTTCCTCCCGATCTCTACGCATTTCACCACTACACCGGGAATTCCACCAGCCCCTGATACCCTCAAGCGCGCCCGTCCCCGACGACCCTCCCCGGTTGAGCCGGGGGCTTTCACGCCGGGCAGAACGCGCCGCCTGCGCCCGCTTTACGCCCCGTAACTCCGGACAACGCTCGGCCCCTCCGTATTACCCCGGCTGCTGGCCCGCC
+
CGGGGGGGGGGGGFGGGGGGGGGGGGGGGGGGGGGGGGGDGGGGGFGGGGGGGGGGGGGEGGGGGGGGGGGGGGGGGGGGGGGGGGGGGGGGGFGGGGGGGGGGECFFGGGGGGGEEGGGGGGGGGFGGGDGGEEGGGGGGGGGGGGGGGGGFFGGG9FCFFGGGGGGGGGGEGGG*CE5EGGCEGGGGC8EGCC8CEGG=ECCEGGGGCGGGG);CBCGF<CCCDBBB@?<>:)7C:)>F779DGCCE:>CE7<?2<)4((4(4(45>E:;>B0(--,329>9(4,192(2,5>63####
@M06045:235:000000000-JCY5N:1:1101:3139:8102 2:N:0:TACAGC
AGTCAAGGACTACTGGGGTTTCTAATCCTGTTCGCTCCCCACGCTTTCGCTCCTCAGCGTCAGTTACTGCCCAGAGACCCGCCTTCGCCACCGGTGTTCCTCCTGATATCTGCGCATTCCACCGCTACACCAGGAATTCCAGTCTCCCCTACAGTACTCCAGTCTGCCCGTATCGCCCGCACGCCCACAGTTGAGCTGTGAGTTTTCACGGACAACTCGACAAACCACCTACGAGCCCTTTACGCCCAGTAATTCCGGACAACTCTCGCACCCTATGTATTACCCTGCCTGCTGGCCGGGC
+
-FG8,EF8CEFFFGDEFFGCEGFFGGDFGFEEGFGGGEFFFCFGGGGFFFFFGGGGFDEGEBFFFDCEAFDEE,@CCFFGEGF:7<CFF@G8:+8+B:FCFGEEFGGCFFFEFFFGG@FFG<?+>CFG9FG+AF@E,AEFA>EF;DFGDFFF8BDFC=D,D,,@D5EG6>3@DF@6*444C;8*4>>E5,>;2,>C9C7@,>FCC9?F@,*)1>4;*2/*:*)*;CAA))4;A)05)<??F>FGFCD>5:*00*6B:)7(-(4)..,)5039(3()).-)66)<()(((..(.)7:?####
@M06045:235:000000000-JCY5N:1:1101:22003:8122 2:N:0:TACAGC
AGTCAAGGACTACTAGGGTTTCTAATCCTGTTTGCTCCCCACGCTTTCGTGCCTGATCGTCAGTTCTGGTCCAGGAAGCCGCTTTCGCCACTGATGTTCCTTCCGATATCTGCGCATTCCACCGCTACACCAGGAATTCCAGTCTCCCCTACCGAACTCAAGTGATGCCCGTATCCACCGCACGCCCACGGTTAAGCCGCAGGTTTTCACGGCAGACGTGACACACCGCCTACGAGCTCTTTACGCCCAATAATTCCGGACAACGCTTGCACCCTACGTATTACCGCGGCTTCTGGCCAGT
+
CGGGGGGGGGGGGGGGGGGGGGGGGGGGGGGGGGGGGGGGGGGGGGGGGGGGGGGGGGGGGGGGGGGGGGGGGGGGGGGGGGGGGGGGGGGGGFGFGGGGGGGGGGGGGGGFGGGGGGGGGGGGGGGGGGGGGGGGGGGGGGGGGGGGGGGGGGGGGGGGGFGGGGAFGFGGGGGDGGGEGCGGGFE>GGEGGGG?CE858CGG99EGC9C4DDGFGEGDGG7CGGFFFDFF?@35D)9F?FGGFGGG>5)*=F)94)82>;FFBFFDF@<>:?FFFF??AFAFF:>>BF6(32<24####
@M06045:235:000000000-JCY5N:1:1101:5690:8131 2:N:0:TACAGC
AGTCAAGGACTACCCGGGTATCTAATCCTGTTTGCTCCCCACGCTTTCGTGCCTCAGTGTCAGTGCTGGTCCAGGCAGTCGCCTTCGCCACAGATGTTCCTCCCGATCTCTACGCATTTCACTGCTACACCGGGAATTCCACTACCCTCTACCGCACTCCAGCCTGCCAGTATCCAATGCAATTCCCAGGTTGAGCCCGGGGCTTTCACATCAGACTTAACAAACCACCTACGCACGCTTTACGCCCAGTAATTCCGAGTACCGCTTGCACCCTTCGTATTACCGCGGCTGCTTGCCCGTC
+
CGGGGGGGGGGGGGGGGGGGGGGGGGGGGGGGGGGGGGGGGGDFGGGGGGDGGGGGGGGFFFGGGGGGFGGGGGGGGGGGGGGGGGGGGGGGF<FGFFGGGGGGGGEGFGGGGGGGGGGGGGGGGGGGGGGGGGGGECFGGGGGGGGFGGFEGGGGEGGGGBFCFGGGCEGGGGGGGGGFGGGF7EFCFGGGGFF6@FEEGGGGGGG?GGGGG4;;<AC>>G>C<38FDA@E3>>E<DBBF7DD@GGDFFFGFFA=:3><<).(7>FFF*8B?8880::F?A>4,1119606>)5::####
@M06045:235:000000000-JCY5N:1:1101:5931:8134 2:N:0:TACAGC
AGTCAAGGACTACTCGGGTATCTAATCCTGTTTGCTCCCCACGCTTTCGAGCCTCAGCGTCAGTTACAGTCCAGAGAAGCGCCTTCGCCACTGGTGTTCTTCCTAATCTCTACGCATTTCACCGCTACACTAGGAATTCCCTTCTCCTCTCCTGCACTCTAGACTTCCAGTTTGAAATGCAGCACTCAGGTTAAGCCCGAGTATTTCACATCTCACTTAAAAATCCGCCTACGCTCCCTTTACGCCCAGTAAATCCGGACAACGCTCGCCACCTACGTATTCCCGCTGCTGCTTGCCATAC
+
CGGGGGGGGGGGGGGGGGGGGGGGGGGGGGGGGFGGGGGGGGGGGGGGGGGGGGGGGGGGGGGGGGGGGGGGGFGGGGGGGGGGGGGGGGGFGGGGGGDGGGGGGGGGGGGGGGGGGGGGGFGGGGGGGGGGGGGFGGGGGEGGGFGF8,>EBFGGGAFFGGFFDE99EFGEGGGGGG9AFGGGGCF8DFFGGGFGG?EGGCFGGGGGGG>*<8CFGFFGCFGGGGFFEF>DBFBEDFFFFGGGFGGC)/@DFA<89:>96??69(->>@06<?0>??FA()).(((34).3))4(,####
@M06045:235:000000000-JCY5N:1:1101:14381:8135 2:N:0:TACAGC
AGTCAAGGACTACTGGGGTATCTAATCCCGTTCGCTCCCCACGCTTTCGCACATGAGCGTCAGGCTAACGCTAGGGTGCCGCTTTCGCCACTGGTATTCCCCCCGATATCTACGCATTCCACCACTACACCGGGAATTCTACACCCCTCTCATTGCCTCAAGTCTCCCAGTCTTCAACGACCTCTCCCAGTTAAGCCGGGAGCTTTCCCGTCAAACTTAAAAGACCGCCTGCGTGCGCTTTACGCCCAGTAATTCCGGATAACGCTTGCCACCTACGTATTACCGCGGCTGCTGGCCGCGG
+
CGGGGGGGGGGGGGGGGGGGGGGGGGGGGGGGGGGGGGGGGDGGGGGGGGGGGGGGGGGGGFGGGGGGGGGFEEGGGGGGGGGGGGGGGGGGGGGGGGGGGGGGGGGGGGGGGGGGGGGGGGGGGCFFFFFGCFGDGGGGGGGGGGGGGGGGGGGGGGGGFGCFEFFGCFGGGGGGGC>FGGGGFGGGGDGFG;BGGGG*:CGGGGG+07;55C>AGFCGFFG37DFEE>?FBE;>)>BFFGGDFGD5>67CFF467DB0<AFFFF<)5?2<BF:3:?2<?<2<?F000390),(2.####
@M06045:235:000000000-JCY5N:1:1101:6971:8145 2:N:0:TACAGC
AGTCAAGGACTACACGGGTTTCTAATCCCGTTCGCTCCCCTGGCTTTCGCGCCTCAGCGTCAGTGTCAGCCCAGCAACCCGCCTTCGCCGCAGGTGTTCCTCTCGATATCTACGCATTTCACCGCTACACCGAGAATTCCAGTTGCCCCTTCTGCACTCTAGCCCTGCAGTATCAGTTGACCTTTCCGGGTTAAGCCCGGAGATTTCACAACTGACTTGCAGTGGCCGCCTACGCGCCCTTTACGCCCAGTAAATCTGAACAACGCTTGCTCCCCCCGTATTACCGCGGCTGCGGGCACAT
+
CGGGGFGGGGGGGFGGGGGGGGGGGGGGGFFGGGGGGGGGGDGGGGGGGGGGGGGGGGGFEFCGGAFFGGGGGFFEFGGGGGGGGGGGGDGEGGGGGGGGCFEFCFGGFGGG<FGCFGGGGGGGGGGGGGGG++@FFGGGGFGGCFC?FG?CAFFGGCFGGGG>EFFGFGGFGGGGGGGAFGFGGF,>CCGGFCCC@C:5=?CFGGGFCE*10<FFG=:>FC7C574)>>@17<B)9B)57CF>>GDDEF/*9F<4)6@<?<(.70(0)7)-,46>1;11<7)..,4996061(((-####
@M06045:235:000000000-JCY5N:1:1101:9923:8151 2:N:0:TACAGC
AGTCAAGGACTACTAGGGTTTCTAATCCTGTTTGCTCCCCACGCTTTCGCACCTCAGCGTCAATACATGTCCAGTGAGTCGCCTTCGCCACTGGTGTTCTTCCGAATATCTACGAATTTCACCTCTACACTCGGAATTCCACTCACCTCTCCATGATTCAAGCGATGCAGTCTTAAAGGCAATTCCGGAGTTGAGCTCCGGGCTTTCACCTCTAACTTACAAAGCCGCCTACGTGCGCTTTACGCCCAGTAATTCCGAACAACGCTAGCCCCCTCCGTATTACCGCGGCTGGTGGCCGCAC
+
CGFGGGGGFFGGGGGGGGFDGGGFAFGGFFGGCGGGGGGGGGGGGGGGEEGGGGCFFFGGGGGGGGGGGGGGGGGGGGGGGGGGCFCGECFF@CFFGGGGCDAECCGDGG<AFGGFGGGGGDFAFF<E<F<FFFFCFGGGGGFF8DFGGFG89DDGGEFGGGGCEGGCCFDEGCDFGFDG?FGC,E>EGC8:@EFCAFDCDCC>CFG79CDC*2=FFFD8DGGC4>58?D=D>6):8:8557:CD3CD588++3<A;EE6;7.(248597:0114?;(1:7<44:013111(,(-(.####
@M06045:235:000000000-JCY5N:1:1101:24847:8169 2:N:0:TACAGC
AGTCAAGGACTACAAGGGTTTCTAATCCCGTTCGCTCCCCATGCTGTCGTGTCTGAGCGTCAGTTGCGAGCCAGGGCGCCGCCTTCGCCTCTGGGGTTCCTCCGGATCTCTACGCATTTCACCACTACACCCGGAATTCCACGCCCCTCTCTCGCACTCTAGAATGACAGTCTGGCATAACCCCTCCAGGTTTAGCCCGGAGATTTCATACACCACTTGTCACCCCGCCTGCACACGCTTTACGCCCAGTAAATCCGGATACCCCTCGCCACCTACGTTTTACCGCGGCTGCTGGCCTCGG
+
CGGGGGGGGFGGGGGGEGFCEFGGGGGGGGGGGGGGGGGGGGGGGGFGFGDGGGFCFGGGGGGGFGGGCFFFFFFFECFGGDGGGGFGEEEGGCCEGGGGDGGGCFGEGCFGGCEEGGGGGGFGGGGGGGGDG:BFGGFGGGGGFGGCEDF,ECGEE>FECFCCCFGGCCFEDE?DGFC7,DCE:>CEGGEFFGCF6C8CEEGFDFGGGGGGGF5AGAF:>GGGGD)0<)-,59*7)85>FFGC3>DGFF?GF46?B>>,3))(,(-7<5(3(.(::(42:)))(,(-6((,),.1,####
@M06045:235:000000000-JCY5N:1:1101:10238:8192 2:N:0:TACAGC
AGTCAAGGACTACCGGGGTTTCTAATCCTGTTTGCTCCCCACGCTTTCGCACCTCAGCGTCAATACTTGTCCAGTCAGTCGCCTTCGCCACTGGTGTTCTTCCGAATATCTACGAATTTCACCTCTACACTCGGAATTCCACTGACCTCTCCAAGATTCAAGTTTTCCAGTTTCAAAGGCAATTCCGGGGTTGAGCCCCGGGCTTTCACCTCTGACTTAAAAAACCGCCTACGCGCGCTTTACGCCCAGTAATTCCGAACAACGCTAGCCCCCTCCGTATTCCCGCGGCTGCTGGCCAATA
+
CGGGGGGGGGGGGGGGGGFGGGGGGGFGGGGGGFGGGGGGGGGGEGFGGGGGG8CFCCECEGGGFG9FFEFGGGGGGGGFFFFGGGGGGEGGGGGGGFAFGGGGGGGCEGFGGGGGGGFFFGGGGGGFGFFGGGECFFFGGGGGFGFGGGGGGC9EGGF;FGDFFGFFGGGFFDGGCEC8FCFFFGGGGGC8E6DF6C8?EEGEF6C?FE4DDFFBGCDD>FDDDDE5BDFDFE3=CDF:FDGGBDGGFFBGF?44535913:>>?(0<.4<B92:624::)-,491033((.442.####
@M06045:235:000000000-JCY5N:1:1101:17851:8298 2:N:0:TACAGC
AGTCAAGGACTACTAGGGTTTCTAATCCTGTTCGCTCCCCACGCTTTCGCTCCTCAGCGTCAGTTACAGACCAGAGAGTCGCCTTCGCCACTGGTGTTCCTCCACATCTCTACGCATTTCACCGCTCCACCCGGAATTCCACGTCCCCCTCCGCTGCTCAAGCCACGCCGTCTGGAAGGCCCCCGCCCAGTTAAGCCGGGCGATTTCACCCCCCACGCGCGCCGCCACCTGCGCACCCTTTACGCCCAGTAACTCCGGACAACGCCCGTCTCCTACGTATTACCGCGGCTGCTGGCCTCGT
+
CGGGGGGGGGGGGGGGGGGGGGGGGGGGGGGGGGGGGGGGGGGGGGGGGGGGGGGGGGGGGDGGGGGGGGGGGGGGGGGGGGGGGGGGGGEFGGGGGGGGAFFGGGGGEGGGGGGGGGGGGGGGG@EGGGGGGGGGGFGGGGGGGGGGGECGGGGGEFGGGFGGGGGGGGGG>EFGGFGGGDGGEEGGDFGGGG;FGGGGGGEGGGGFCFGGGGGFGFGGDGGGGGFFF>:?5@DFGFFFFGGDFGGGFFFGFFA@B)<;B:BF0(3>.>0:<>B??2<AB<<4<BFBFF607:3?1####
@M06045:235:000000000-JCY5N:1:1101:16114:8303 2:N:0:TACAGC
AGTCAAGGACTACAAGGGTATCTAATCCTGTTTGCTCCCCACGCTTTCGTGCCTCAGGGTCAGTGCTGGTCCAGGTGGCCGCCTTCGCCACAGATGTTCCTCCCGATCTCTACGCATTTCACTGCTACACCGGGAATTCCACCACCCTCTACCGCACTCTAGTCCGCCAGTATCCACCGCAATTCCCAGGTTGAGCCCGGGGCTTTCACGGCAGACTTACCGAACCACCTCCGCACCCTTTACGCACATTACTTCCGAGTAACGCTTCCACCCTTCGTAGCACCGCGGCTGCCGCCCTCGG
+
@7@@<<FFCF88FFFFGGGFCFAE,,CE<9F6CAFFGGGGGEEFEFFF@F,BF,ED<,,E<ECEFFFG8CCF@CCC<@@FGGGGGG,CBCEFFF<CE<BFCF<F>:4F,,,,CDFF=+?,:FCGGG,ECE?+>@:+AFAFFFGBDGG6DF9FFEE6CBC=;,33,+@:884,,@D;DFCGD5>FGC9;?FGF8:8>EDGGC5/=C69::5<C)/*;*+2+*2*)1:)).)((.8))/.)<?*2*8*9/*/9***.637>2:9<416()/0-,(((((.(((.5069B0(-3((,(-4####
@M06045:235:000000000-JCY5N:1:1101:25854:8307 2:N:0:TACAGC
AGTCAAGGACTACCAGGGTTTCTAATCCTGTTCGCTCCCCACACTTTCGCTCCTCAGCGTCAGGTCATGCCCAGAGAACCGCCTTCGCCACCGGTGTTCCTCCTGATATCTGCGCATTTCACCGCTACACCAGGAATTCCGTTCTCCCCTGCATACCTCCAGTCTGCCCGTATCGAAAGCAAGCCCCGAGTTAAGCCCGAGGTTTTCACTCCCGACGCGACAAACCGCCTACGAGCCCTTTACGCCCAATAATTCCGGACAACGCTTCCCTCCTCCGTATGACCGCGTCTGCTGGCCGTCC
+
CGGGGGGFGGGGGGGGGGGGGGGGGGGGGGGGGGGGGGGGGGGGGGGGGGGGGGGGGGGGGGGGGGGGGGGGGGGGEGGGGGGGGGGGGGGGGGGGGGGGGGGGGGGGGGGGGGGGGGGGGGGCGGDGFGGGGGGGGGGGGGGGGGGGGGGGGGGGGGGGG?FFGGGGGGGCGGGGGGGGG6EGGGGGCGGGFGGGGGGDGGEFGGGGGCFFGCDBG>CDGDGGGGFFDB?B>BDBDFFFFG7*8CCCFF@7FB>F:@>>>?:>0(()0.6?620718?08945((((-414:::??####
@M06045:235:000000000-JCY5N:1:1101:13636:8323 2:N:0:TACAGC
AGTCAAGGACTACTCGGGTATCTAATCCCGTTCGCTCCCCTAGCTTTCGCGCATCAGCGTCAGTGTCAGCCCAGCAACCCGCCTTCGCCGCAGGTGTTCCTCTCGATATCTACGCATTTCACCGCTACACCGAGAATTCCAGTTGCCCCTTCTGCACTCTAGCCCCGCAGTATCGGCTGACCTTTCCGGGTTAAGCCCGGAGATTTCACAGTCGACTTGCGGTGGCCGCCTACGCGCCCTTTACGCCCAGTAAATCCGAACAACGCTTGCCCCCCCCGTATTCCCGCGGCTGCCGGCCAGC
+
CGGGGGGGGGGGGGGGGGGGGGGGGGGGGGGGGGGEGGGGGGGGGGGGGGGGDEGGGGGGGGGGFDG9EFFGGGGGGGGGGGDGGGGGGGGCGGGGGGGGCGFGGGDG7FFGGGGGGGGGFGGGGGGGGGGC+CFDGFFGF;EBDFGGGGGGFGGFGCG9FGGGFGEGDGEAFF*>EEC5@FGD;FFGG51BFGCFGGEGGC5CEFGDGGGFCDC8*.0@CDD)97>>35<6F37./0<@FCCC>DD<)09C*6<F2):1312209:)85(5179>>B:0.4)6<?>032((-(,--####
@M06045:235:000000000-JCY5N:1:1101:11010:8325 2:N:0:TACAGC
AGTCAAGGACTACTGGGGTTTCTAATCCTGTTCGCTCCCCACGCTTTCGCTCCTCAGCGTCAGTTACTGCCCAGAGACCCGCCTTCGCCACCGGTGTTCCTCCTGATCTCTGCGCATTCCACCGCTACACCAGGAATTCCAGTCTCCCCTACAGTACTCCAGTCTGCCCGTATCGCCCGCACGCCCACAGTTGAGCTGTGAGTTTTCACGGACAACGCGACAAACCACCTACGAGCTCTTTACGCCCAGTAATTCCGGACTACGCTCGCACCCTACGTATTACCGCGGCTTCTGGCCCGAG
+
CGFGGGGGGGGGGGGGGGFGGGGGGGGGGGGGGGGGGGGGGGGGGGGGGGGGGGGGGGGGGGGGGGGGGGGGGGGGGGGGGGGGEGGGGGGGGGFGGGGGGGGG?<C,CFEEFGGGGGGGGGGGGGGGGGFDGGG@FGGGGGGGFGGGGGFGGGFGGFGGFGFGFGGGGGGGFGEGGGDGGGGGFGEGGGFFCCFDGGGGGGGGFGCFGGDDD5CF5=)9CD3*9F>>3<:BFF>:5;F4@FC<EDGGF49FB=4@?B@6(,(,-(-0)),3<:(((.54>):>F9(190(,.)5:4####
@M06045:235:000000000-JCY5N:1:1101:18347:8360 2:N:0:TACAGC
AGTCAAGGACTACTCGGGTTTCTAATCCTGTTTGCTCCCCACGCTTTCGCACCTCAGCGTCAGTACCGGGCCAGTGAGCCGCCTTCGCCACTGGTGTTCTTGCGAATATCTACGAATTTCACCTCTACACTCGCAGTTCCACTCACCTCTCCCGGACTCGAGCTCTCCAGTATCGAAGGCAGTTCTGGAGTTGAGCTCCAGGATTTCACCCCCGACTTAACGATCCGCCTCCGTTCGCTTTACGCCCAGTAAAGCCGAACAACCCTAGCCCCCTTCGGATTACCGCGGCCGCTGGCCAGTC
+
CGGGGGGGGGGGGGGGGGGGEGGGCGGGGGGGGGGGGGGGGGGGGGGGGGGGGGFGGGGGGGGGFGGGGGGGGGGGGGGGGGGGGDGGGGGGGGGGGGGGGGGGGCFFAFEFGGGG,AFGFGGGGDGGGGEG<FCGEFGGGGCGGGGGFGGGGEGGGGGGGGGDEGGGCF,3>CCDFGGGGGEFGGCF9CE?,>DF,DFFCF*CC6<CG?C5D<DBD:FGGGG*>DFFFB(:B));<D@F>CG*)>C559B7@*)73>FF;B0(,41))04<B1?F?((-8<)619196((,((-4(####
@M06045:235:000000000-JCY5N:1:1101:22845:8363 2:N:0:TACAGC
AGTCAAGGACTACAAGGGTTTCTAATCCTGTTTGCTCCCCACGCTTTCGCGCCTCAGTGTCAGTTACAGACCAGGAAGCCGCCTTCGCCACTGGTGTTCCTCCATATCTCTACGCATTTCACCGCTACACATGGAATTCCACTTCCCTCTTCTGCACTCAAGTCGACCAGTTTCCAATGACCCTCCACGGTTAAGCCGTGGGCTTTCACATCAGACTTAATCAACCACCTGCGCGCTCTTTACGCCCAATAATTCCGGATAACGCTCGCAACCTACGTATTACCGCGGCTGCTGGCCATTA
+
CGGGGGGGGGGGGGGGGGGGGGGGGGGGGGGGGGGGGGGGGGGGGGFGGGGGGGGGGGGGGGGGGGGGGGGGGGGFGGGGGGGGGFGGGGGGGGGFGGGGGGGCGGFGFCFAFGGGGGGGGGGGGGDGGGGG@FGGGGGGGGGDGGGGGGGGGGGGGGGFGGGGGGGEEGG=>ECGGGGGGGGGGGGGGGGEGGGGGGGDDGFG7FGGGG>D>C7AGFGFGGGF4?DFFFEFEFFFCD:BFCGDFD8<FFFGF=<FFFF?BFFB;24>B)(47?222:24:DFFFB0;;F>BFB(4.####
@M06045:235:000000000-JCY5N:1:1101:17998:8384 2:N:0:TACAGC
AGTCAAGGACTACCGGGGTAGCTAATCCTGTTCGCTCCCCATGCTTTCGCTCCTCAGCGTCAGTTAATGCCCAGAGACCTGCCTTCGCCATCGGCGTTCCTCCTGATATCTGCGCATTTCACCGCTACACCAGGAATGCCAGACTCCCCTACATCACTCTAGTCTGCCCGTACCCCCCGCAGATCCGGAGTTGAGCCCCGGACTTTCACGACAGACGCGGCCAACCGCACACGATCTCCTTCCGCCCAATAACTCCGGATAACTCTTGCTCACTACGGATTCCCGCTGCGCACGGCCTGCA
+
@,;@,6,C<C<<,,=@@CFC,<C,<,,C6,;,,BEGFG8B,,CEA<EGGGG?6C8,CF7FF:,EGD@E<E,FC:6E<<,C,8BFGFF=,,BCBB+48CFF,,4,B,:?FAFE<:F7F+5F<FF4@=F@=FDD,83,8,=3,8,+,,63@=DGG,,36,=D9;CDFGFC6CGGC>,**5>8E55<CECE**6?,6188CEC=E5/?9<9+7*:<7CA3>9)/)/*1*))))-(00)87**1/*9*095>@:):*9-61:)42A?4)-.7@/6)4-)(4((-8)))40(4(4((((2(,####
@M06045:235:000000000-JCY5N:1:1101:6499:8388 2:N:0:TACAGC
AGTCAAGGACTACACGGGTATCTAATCCTGTTTGCTCCCCACGCTTTCGTGCCTCAGTGTCAGTTACAGTCCAGAAAGCCGCCTTCGCTACTGGTGTTCCTCCTAATATCTACGCATTTCACCGCTACACTAGGAATTCCACTTTCCTCTCCTGCACTCAAGTTTCCCAGTTTCAAGAGCTTACTACGGTTGAGCCGTAGCCTTTCACTCCTGACTTAAGAAACCACCTACGCACCCTTTACGCCCAGTAAATCCGGATAACGCTAGCCCCCTACGTATTACCGCGGCTGCTGGCACTTGC
+
CGGGGGGGGGGFGGGGGGGGGFGGGGGGGGGGGGGGGGGGGGGGGGGGGGGGGFFGGGGGGFGGGGGGGFGGFFF8FGGGGGGGGGGGGGGGGCCEFGGG9FFFGGGDFGGGG7FGGGGGGGGGGGGGGGCFCGGGG<FFFFGGGGGGGGGGGGCCFGG8=DFGGGGGGGGGGGGGGDGGFGGGGGGGGGGGGFGGDEGCGGGGGGGFGGGGGDGFGFGGFFDGGGFBFFFFEEFEGF;FFGGGF:CGFFFGAA@EFFAD@E?F61(A@FF9B<<FFFDFFFD?>B996>0)5>1(.####
@M06045:235:000000000-JCY5N:1:1101:13984:8397 2:N:0:TACAGC
AGTCAAGGACTACACGGGTTTCTAATCCTGTTTGCTCCCCACGCTTTCGCGTCTTAGCGTCAGAAACCGTCCAGATAGCCGCCTTCGCCACTGGTGTTCTTCCCAATCTCTACGTATTTCACCACTACACTGGGAATTCCACTATCCTCTCCGGTCCTCAAGTCATCCAGTATCGAGTGCATTTCTTGAGTTGAGCTCAAGGCTTTCACACCCGACTTGAACAACCGCCTACACGCGCTTTACGCCCAGTAATTCCGAACAACGCTAGCCCCCTTCGTCTTACCGCGGCTGCTGGCCAAAC
+
CGGGGGGGGGGGGGGGGGGGGGGGGGGGGGGGGGGGGGGGGGGGFGGGGGGGGGGGGGGGGGGGFGGGGFGGGGFGGGGGGGGFGGGGGGGGGGGGGGGGGGGGGGGGGGGFGGGGGGGGGGGGGGGGGGGFGGGGGGGGGGGGGGGGGGGGGGGGGGGFGFDGGGGGGGGGGGGGGGGGGGGGGGGGGGGG99EF9EGCGGGGGGGCGGGGGGGFGFGCFG+?FGFFFFFDFF:ADFFF:GGGD8DC;FFFF*6=0>396<?9B::;<)8?99<?6(4214<>(30>9(,8?2:(4####
@M06045:235:000000000-JCY5N:1:1101:8685:8401 2:N:0:TACAGC
AGTCAAGGACTACACGGGTATCTAATCCTGTTCGCTCCCCACGCTTTCGCGTCTCAGCGTCAGTACCGTACTAGAGAGCCGCCTTAGCCACGGGTGTTCTTCCTGATATCTGCGCATTTCACCGCTACACCAGGAATTCCACTCTCCTCTTCCGGACTCTAGCCTGATGGTTTCCACCGGCGTCTCGAGGTTGAGCCTCGAGTTTTCACAGCGGACCTACCAAGCCGCCTACACGCTCTTTACGCCCAATAAATCCGGACAACGCTTGCCCCCTACGTATTACCGCCGCTGCTGGCCGAGT
+
CGGGGGGGGGGGGGGGGGFGGGGGGGGGGGGGGGGGGGGGGGGGCGGGGGGGGEGGGGGGGGGGFGGGGGGGFFGGGGGGGGGGGGGGGGGGDGCGGGGGGGGGGGFG<E<EFGGGGG9AFGGGGGGGGFG7FEGGDGGGGGGGGGGDGGGGGGGDGGGGGGGGGGGFGGEEEFGEEFE5CGCEEGGCGDG6:B8EGF=88CCG7?CCFFDGGGGBGFDFGGFCFGFEDDBFFF>:37579CFGFGCCFFFDF*-?>3BB;??90(4>F@26>;?0872<2<4)4((27116?721.####
@M06045:235:000000000-JCY5N:1:1101:19907:8410 2:N:0:TACAGC
AGTCAAGGACTACCAGGGTTTCTAATCCTGTTCGCTACCCACGCTTTCGCTTCTCAGCGTCAGTTACTTCCCAGAGACCCGCCTTCGCCACCGGTGTTCCTCCTGATATCTGCGCATTTCACCGCTACACCAGGAATTCCAGTCTCCCCTGAAGTACTCTAGTCTGCCCGTATCCCCTGCAAGCTTAAGGTTGAGCCCCAAGTTTTCACAGAAGACGCGACAAACCGCCTACAAGCTCTTTACGCCCAGTACTTCCGGACAACGCTCGCACCCTCCGTATTACCGCGGCTGCTGGCCGCTA
+
CGGGGGGGGGGGGGGGGGGDEFGGGGGGGGGGFGGGDGGGGGGGGGGGGGGGGEFGGGGGGGGGGGGGGGGGGGGGCGGGGGGCGGGGGGGFGGGEGGGGFGGGGGGFGGGGGGGGGGGGGGGGGEGGGGGGGGGGGGGGGGGGGGGFCCGGGGGGGGGGGGGGDGGFGGGGGGGGGGBFFGFGGFGGGGGGGGGGGGGGGGGGCFDFGGGGGGGFGFDGGCDDGGFFB>DFFAFF4F=F=FDCEGDGFFF*9FF4?BFF>BF;F:1)7.,38((4;?:BBBD<:02(39(187B?6####
@M06045:235:000000000-JCY5N:1:1101:16753:8411 2:N:0:TACAGC
AGTCAAGGACTACCAGGGTATCTAATCCTGTTTGCTCCCCACGCTTTCGTGCATGAGCGTCAGTGTCAGCCCAGAGACCTGCCTTCGCCATCGGTATTCCTCCTGATATCTACGCATTTCACTGCTACACCAGGAATTCCAGTCTCCTCTGCCGCACTCCAGCCTTGCAGTCCCAAATGCCATTCCCAGGTTGAGCCCGGGGATTTCACATCTGGCTTACAAAACCGCCTGCGCACGCTTTACGCCCAGTAATGCCGATTAACGCGCGCACCCTACGTATTACCGCGGCTGCTGGCCTCCT
+
CGGGGGGGGGGGGGGGGGGGGGGGGGGGGGGGGGGGGGGGGGGGGGGGGGGGGGGGGGGGGGGGGGGGGGGGGGGGGGGGGGGGGGGGGGGGGGGGGGGGGGGGGGGFGGGGGGGGGGGGGGGGGGGGGGFEGGGGGGGGGGGGGGGGFGDGGGGCGGGGGGGGGGGGGGGGGGGGGGGGGGGGGGGGGGGGGCCFGGGEGGCC?FG@BF:DFGFA4979CC4DFDA;>BDD>F3)).:>>7D3>DDGFFCDF*-?65@1(:>FF(3>:BBB:601:?FA7ADA?0-(4(,,5)482####
@M06045:235:000000000-JCY5N:1:1101:4750:8433 2:N:0:TACAGC
AGTCAAGGACTACTGGGGTTTCTAATCCTGTTTGCTCCCCACGCTTTCGCGCCTCAGCGTCAGTTGTGGTCCAGTTGGCCGCCTTCGCCACCGGTGTTCTTCCCAATATCTACGAATTTCACCTCTACACTGGGAATTCCACCAACCTCTCCCACACTCCAGTCCCGCCGTATCGGATGCAGTTCCCAGGTTGAGCCCAGGCCTTTCACATCCGACGATCAGGACCGCCTACGCGCCCTTTCCGCCCAGGAATTCCGAACAACCCCAGCCCCCTTCGTATTCCCCCGGTCGCTGCCCTGCC
+
CFGGGGG<EFFCFGFCFGGG@FFFFCGGG9FFFEFGGGGGGGGD7FFFGGCFFFEGFGCFEF7EFEFFDCFFGFGG<FCE7::FEBFGBEGGGGG:FGDFFGGFFFFFFF@EFGC<EF??BFGF:95AAE<F<,EAEDAEAEDD8C88@,6BE,,@EBGGGG=DF=B>EB@+@DB*C>BDFGEFGFG?D*2>>D6FGGGC=C*AED@@CG8CFD<B>EGGCGF;57.8=A((08.<DB3?6*21:DG*)))96))*.))(,(4,-,4:FF:B0,44(.(14)).4((-(((-12,((####
@M06045:235:000000000-JCY5N:1:1101:18456:8445 2:N:0:TACAGC
AGTCAAGGACTACCCGGGTTTCTAATCCTGTTCGCTCCCCACGCTTTCGCTCCTCAGCGTCAGTAATGGCCCAGAGATCCGCCTTCGCCACCGGTGTTCCTCCTGATATCTGCGCATTTCACCGCTACACCAGGAATTCCGATCTCCCCTACCACACTCTAGCTAGCCCGTATCGAATGCAGACCCGGGGTTAAGCCCCGGGCTTTCACACCCGACGTGACAAGCCGCCTACGAGCTCTTTACGCCCAATAATTCCGGACAACGCTTGCGCCCTACGTATTACCGCGGCTGCTGGCCATGA
+
CGGGGGGGGGGGGGGGGGGGGGGGGGGGGGGGGGGGGGGGGGGGGGGGGGGGGGGGGGGGGGGGGGGGGGGGGGGGGGGGGGGGGGGGGGGGGGGGGGGGFGGGGGGGGGGGGGGGGGGGGGGGGGGGGGGGGGGGGGGGGGGGGGGGGGGGGGGGGFGGGGGGGGGGGGGGGGGGGGGGGGGGGGGGGGGGGGGGGGGGGGGGGGGGGGGGGCGFGDDGFGFGGGFFFFFFE:BFC?F4FGFDFDGGFFFGFFFFFD>>B<FBF?BFFD>FFFBF?B?>BAAF?>0;>6(2).333####
@M06045:235:000000000-JCY5N:1:1101:12234:8446 2:N:0:TACAGC
AGTCAAGGACTACTGGGGTATCTAATCCTGTTTGCTCCCCACGCTTTCGCACCTCAGCGTCAGTACCGGACCAGTGAGCCGCCTTCGCCACTGGTGTTCTTGCGAATATCTACGAATTTCACCTCTACACCCGCAGTTCCACTCACCTCTTCCGGACTCGAGCTTCCCAGTATCAAAGGCAGTTCTGGAGTTGAGCTCCAGGATTTCACCCCTGACTTAGAAAGCCGCCTACGTGCGCTTTACGCCCAGTGATTCCGAGCAACGCCAGCCCCCTTCGTATTAACCAGGCTTCTGGCCTATT
+
CGFCGCFGFFGGFFGGGGGGGGGGGGFGGGGGGEFECFGGFGGGCGGCFGGDDEFGFGGCGFGGGGGGDGGGCFDFGGGGDGGGGG<FF,CCEDGEAFGGFFGGGGGFADCFFGD<ADF?@EG=A<,A,,,@@BCFGG,CFFFGFGGFG9@FFGEC>ED:C@CEGGFGF8,;DF9DFCB;:C:@FGGC9,,?,;C82>FF?C=?CGGFGGG:/C*6+=CDFFF4FGFEFFF@5;55/8):>7+*09C*))/2684=()),,4((,(,.57<?FFBB(,((..)6)),24((()).2.####
@M06045:235:000000000-JCY5N:1:1101:24719:8472 2:N:0:TACAGC
AGTCAAGGACTACTAGGGTATCTAATCCTGTTTGCTCCCCACGCTTTCGCACCTCAGCGTCAATATGTGTCCAGTAAGTCGCCTTCGCCACTGGTGTTCTTCCGAATATCTACGAATTTCACCTCTACACTCGGAATTCCACTTACCTCTCCACAATTCTAGCGATGCAGTCTTAAAGGCAATTCCAGGGTTGAGCCCTGGGCTTTCACCTCTAACTTACAAAGCCGCCTACGTGCGCTTTACGCCCAGTAATTCCGAACAACGCTAGCCCCCTCCGTATTACCGCGGCTGCTGGCCTCGT
+
CGGGGGGGGGGGGGFGGGGGGGGGGGGGGGGGGFGGGGGGGGGGGGGGGGEGGGGGGGGGGGGGGGGGGGGGDGGGGGGGDGGGGGGGGEGGGGGGGGGGGGFEGGGGGGGGGGGGGGGGGGGGGGGGGGDGGGGGGGGGGGGGGGGGGGGGFGGGCGGGGGGGGGCCFGFGGGGGGFDFGGGGGDFGGEGFGGGGGGGGGGGGGGGGG7*CCDGFGFGGGGGGFFEFDF?:B8A;C45;FFGGFC59AAAGF+1+;BB@@@019?(7FFBFB1::B:6B2)<<(1492(-().,(.####
@M06045:235:000000000-JCY5N:1:1101:26581:8477 2:N:0:TACAGC
AGTCAAGGACTACCAGGGTTTCTAATCCTGTTTGCTCCCCACGCTTTCGCTCCTCAGCGTCAGTTCCGGCCCAGACCGCCGCCTTCGCCACTGGTGTTCCTCCTGATATCTGCGCATTTCACCGCTACACCAGGAATTCCACGCTCCCCTACCGGACTCTAGCCACGCCAGTTTGAGGTGGCGTCTCCAGGTTGAGCCTGTCGTTCTCACACCTCACTTACCGACCCTCCTACGCGCTCTTTACGCCCAACAACTCCGGACTACTCTCCCCCTCTACGTGTTACCGCTTCTGCTGCCTCAG
+
-CFFG<FG<CCDCFE@E7C,BFFGEGGGGFGGG,EEFGCEGGEGGGGGCEFFF,CED8BCC7BFGCFCE@FGGFE,,+8CCFGCEG=E,,BBFGFF=FFGAFGF<AF9EFFEG:>FG+FF<9A=F@@FGGCE8>3,ADFFG9=+3>>6BCED@++5@8@,>DF6@D**6>*D,,2;D6>**4**46=4,2,49C,,><:@++*2=**9+:08**;/1AC7;65/))8)0.82?05))78@***277)1<)0*7))/)).(4(...4)9)08((-4<9(4(,.-6426(((-)-))).####
@M06045:235:000000000-JCY5N:1:1101:23632:8489 2:N:0:TACAGC
AGTCAAGGACTACTAGGGTATCTAATCCTGTTTGCTCCCCACGCTGTCGCGCCTCAGCGTCAGCCACTGCCCAGCGGGCCGCCTTCGCCACCGGTGTTCTTCCGGATCTCTACGCATTCCACCGCTACACCCGGAATTCCACCCGCCTCTACAGTGCTCGAGCGACTCAGTCCGCACGGCCGACCCGGGGTTGAGCCCCGGGCTTTCACCGCACGCTTAAGCCGCCGCCTACGCGCCCTTTCCGCCCAGTGCTTCCGGACAACCCTCGCACCCTCCGTATTACCGCGGCTGCTCGCCACGC
+
CGGGGGGFFGGFGGGGGGGGGGGGGGGGGGGGGGGFFGGGGGGGGGGGGG7FGGGGGGGGGGGGGGGG8FGGGGGGCEGGGGGGGGGGGDGGEGGGGGGGFGGG:CEGGDFC<FEGGCFGGGGGGEGGFGGGG7FGFDFFG9EGDCGGGGGGGGF9EFGDCEGGDG5ECEFGGEEDEC>CG8EGEGDEEE>>5<ECCFGGE5EGFFEEGG5<)9CDGB7*:CF17>BDB>??:B:BGFFFF*:7@DCCF6=*0*6?:3>>;02((.4>7)-4?(4?>?:3()5>(3(7>;1(.)-73####
@M06045:235:000000000-JCY5N:1:1101:5320:8499 2:N:0:TACAGC
AGTCAAGGACTACTCGGGTTTCTAATCCTGTTTGCTCCCCACGCTTTCGCGCCTCAGCGTCAGTTACAGCCCAGAACGTCGCCTTCGCCACTGGTGTTCCTCCACATCTCTACGCATTTCACCGCTACACGTGGAATTCCACTTTCCTCTTCTGTACTCCAGCCTACCAGTTTCCATCGCGATACGGGGTGGAGCCCCGAACTTACACGACAGACTTACAACGCCGCCTGCCCGCGCTTTACGCCCAATAATTCTGGACAACGCTTGCCCCCCAAGTCTTCCCGCGGATCGTGGCACGGTA
+
<EFG,CFFG<FFEE,B;:,666C6;@<,C,C<CFD<F<FCEB:CFGEECCCCFGDE<@FG7::6,C<A,,,@,:,,,8,,+6668B,6,,,4F<?8B4BDF<E<,4A<DGCGGCG7+4CF9FF:7:>C9,+4:6@,4,CFBE,39@D;>E=B,,76=;,,6@,66,,,787,6@;EGC+34@E*@DED*3*1*,,*=BE:*4A1C,=0:*)>)2/;:@F:7*>D3C37>5((050)9)75@F3C))1*))***8-92*7.,8,(,-())0((((-4)).5)6,8(((-(-,.((,.)####
@M06045:235:000000000-JCY5N:1:1101:27055:8499 2:N:0:TACAGC
AGTCAAGGACTACTAGGGTATCTAATCCTGTTCGCTCCCCACGCTTTCGCTCCTCAGCGTCAGTAGTTGCCCAGAGACCCGCCTTCGCCACCGGTGTTCCTCCTGATATCTGCGCATTTCACCGCTACACCAGGAATTCCAGTCTCCCCTGCAACACTCAAGTCCGCCCGTATCGACTGCAGGCCCGGAGTTGAGCTCCGGGTTTTCACAGCCGACGCGACGAACCGCCTACGAGCTCTTTACGCCCAATAATTCCGGACAACGCTTGCACCCTACGTATTACCGCGGCTGCTGCCCACTG
+
CGGGGGGGGGGGGGGGGGGGGGGGGGGGGGGGGGGGGGGGGGGGGGGGGGGGGGGGGGGGGGGGGGGGFFFFGGGFGGGFGGGGDG,FGGGGGGGGGGGGGGGGGGGGGGGGGGGGGGGGGGGGGGGGGGGGGGGGGGGGGGGGGGGGGGGGGGGGGCF?F9>FGGGGGDGGGGGCGGGFG6DCGGEEEGEGGFDGFGGGGEEGCEF9;+;C8DGFGFGCDGC<DGBB:>BFE>>D)9/9=FGD><CD5@@F?@A=:)59;BB09??>F??:?F:BF?24?<AF:91(193::>2:(####
@M06045:235:000000000-JCY5N:1:1101:10496:8501 2:N:0:TACAGC
AGTCAAGGACTACTCGGTTATCTAATCCTGTTTGCTCCCCACGCTTTCGTACCTCAGCGTCAGATCTGGACCAGTTAGCCGCCTTCGCCACTGGTGTTCTTCCCAATATCTACGAATTTCACCTCTACACTGGGAATTCCACTAACCTCTTCCAGCCTCAAGGTCGCCAGTATCAACGGCAGTTCCGGAGTTGAGCTCCGGGATTTCACCCCTGACTTAACGACCCGCCTACGTGCGCTTTACGCCCAGTAAATCCGAACAACGCTCCCCCCCTTCCTATTCCCGCCTCCGCTGGCCTCAC
+
CDFGGDGGEGF@<FF@F66BFGFGCFGGAFFF,,@@@,D@CF+@FGFG,,CF,,C@FFG:@EEEF@AD<,,6CE<,9,E@:CEBFGCEE@DGGGF@AFGDEGDFGFG8<EFGGC+,?<F<<FCCF?,FAE,CEG8A=8FFGGCDD@DDCE9EFG98DCFEFGGDA+@EEEG,DFGC,=8C88DFGGGB@B8,7@DGGCGGGGGE?EE:C:CCC59FG6CFGG*?DGAB5>;@:A):)))0=772<CG*)777**6@()0(4(((((())8(-4;01()))6-),-(((-(3(-,(-4####
@M06045:235:000000000-JCY5N:1:1101:9848:8501 2:N:0:TACAGC
AGTCAAGGACTACAAGGGTTTCTAATCCTGTTCGCTACCCACGCTTTCGTCCATCAGCGTCAGTTACAGCCCAGAGACCTGCCTTCGCCATCGGTGTTCCTCCTGATATCTGCGCATTTCACCGCTACACCAGGAATTCCAGTCTCCCCTACTGCACTCTAGTCTGCCCGTACCCACTGCAGAACCGGAGTTGAGCCCCGGTCTTTCACAGCAGACGCGACAAACCGCCTACGAGCTCTTTACGCCCAATAATTCCGGATAACGCTTGCGCCCTACGTATTACCGCGGCTGCTGGCCGTTT
+
CGGGGGGGGFGGGGGGGGGGGGGGGGGGGGGGGGGGGGGGGGGGGGGGGGGGGGGGGGGGGGGGGGGGGGGGGGGGGGGGGGGGGGGGGGGGGGGGGGGGGGGGGFDECEGGGGGGGGGGGGGGGGGGGGGFGGGFFGGGGGGGGGGGGGGGGGGGGGGGGGGGGFGGGGGGGGGGGGGGGDDEFGGGGCCGEACFGGGGGGGGGGGGGGFGFGGFDBD<37CGF3=AFE7@EF>BDFF*9GGG>DDGFF?FF?2@?D)(44<:>6?@FE91697?1<BFB4>ABB>>>F0::3(44####
@M06045:235:000000000-JCY5N:1:1101:25742:8517 2:N:0:TACAGC
AGTCAAGGACTACCGGGGTATCTAATCCTGTTTGCTCCCCACGCTTTCGCGTCTCAGCGTCAGTCACGTCCCAGAGTGCTGCCTTCGCCATTGGTGTTCCTCCTGATATCTGCGCATTTCACCGCTACACCAGGAATTCCACACTCCTCTTCCGGACTCGAGCTTGACAGTATCCACCCGCCTCCCGGGGTTGAGCCCCGGGCTTTCACAGCAGACTTGGCGCACCACCTACACGCGCTTTACGCCCAGTGATTCCGGACAACGCTTGCCTCCTACGTATTACCGCGGCTGCTGGCCACGT
+
CGGGGGGGGGGGGGGGGGGGGGGGGGGGGGGGGGGGGGGGGGGGFGGGGGGGGGGGGGGGGGGGGGGGGGGGGGGGGGGGGGGGGGGGGGDGGGGGGGGGFGGGGGGGGGGGGGGGGGGGGGGGGGGGGGGGGGGGGGGGGGGGGGGGGGGGGGGGGGGGGGGGGGGGGGGGGGGGGGGGGGGGGGGGGGGCGGGGGGGGGGGGGGGGGGGGGGGFFF=FGDDGGD4;BFFFFF@@)7@DF=DDDDGGF)*79FA?:D@B>??9;??FFFBFFFF?:22<BA4<6>(3>F>F?04:4####
@M06045:235:000000000-JCY5N:1:1101:24989:8519 2:N:0:TACAGC
AGTCAAGGACTACTAGGGTTTCTAATCCCGTTCGCTCCCCACGCCTTCGCGCCTCAGCGTCAGGGACGGCCCAGCTGGCCGCCTTCGCCACGGGTGTTCCGCCTGATCTCTACGCATTTCACCACTACACCAGGCATTCCACCAGCCCCTACCGCCCCCAAGCGGTGCAGTCCACGCCGACCCTCCCTGGTTAAGCCCGGGGCTTTCACGCCATGCTTACACCGCCCCCTGCGCGCGCTTTCCGCCCCGTAACCCCGGCCAACCCTCGGACCCTACGGCTTTCCGTTGTCTCCGGCCAACA
+
CFFEDGGG8EFFGGAGGG8FFGCEFGGGGGGGF@FFFGGGGGCGDFGE8CCBFCCFGGGGG:FFG<FFGGGE7=FFC=FEGFCEGGCGGCFCGFGEGFGGGG:?FAEF?FD<FFCEF+5<@DFGGCAEFF@+C>@DCGGGGGG87@@CGEDFGDGCC*@B88D*>8CCEGFFGCF>*=*:/:3:CEE*BGBC<?9EF585C*:CCFG7C549D3<F*0*7*:>957)8B3(0>37)1<>>F*:C37D3:;@9<*(86>)11:?:34())<6,(((.,((,(()-,)),(..4)4,(,####
@M06045:235:000000000-JCY5N:1:1101:6893:8528 2:N:0:TACAGC
AGTCAAGGACTACCAGGGTTTCTAATCCTGTTTGCTCCCCACGCTTTCGTGCCTCAGCGTCAGTATCGGGCCAGTGAGCCGCCTTCGCCACTGGTGTTCTTGCGAATATCTACGAATTTCACCTCTACACTCCCAGTTCCACTCACCTCTCCCGAACTCAAGATCCTCAGTATCAAAGGCAGTTCTGGAGTTGAGCTCCAGGATTTCACCCCTGACTTAAAGACCCGCCTACGCACCCTTTACGCCCAGTGCTTCCGACCAACGCTAGCCCCCTTCGTATTACCGCGGCTGCTGGCCGGTG
+
@FGGGGGGD@FGGGGFDEGGGGGGGGFGFGGGF,F<CFGGGGGGGEGGDG@FG@FGGFGGCGGGGGFCFGGGGGE@,EFGGGGBCGGGGFGGGG?FGEFGE9EEFGFGFF5EFGDG8DEFFGFFD=EEFGCF,AFGFAFGEGFG8FE,@=EGGG8EGDC9D9=DFG;EDDFFFF;;DF@EG:CC:EEGCDFGG,4@7,DCG6*<<<FCGEF>C>>AC9@F7=DGGG4?;;9>>>>>>;A56:C*8C):AAA7F6)A:).(30267-4>?72<>601(..,5)691(9((46??)4<(####
@M06045:235:000000000-JCY5N:1:1101:14087:8561 2:N:0:TACAGC
AGTCAAGGACTACTCGGGTTTCTAATCCTGTTCGCTCCCCACGCTTTCGCTCCTCAGCGTCAGTATCGGCCCAGAGATCCGCCTTCGCCACCGGTGTTCCTCCTGATATCTGCGCATTTCACCGCTACACCAGGAATTCCGATCTCCCCTACCGAACTCTAGCCTGCCCGTATCGAATGCAGACCCGGAGTTAAGCCCCGGGCTTTCACATCCGACGTGACACGCCGCCTACGAGCTCTTTACGCCCAATAATTCCGGACAACGCTCGCACCCTACGTATTACCGCGGCTGCTGGCCTGCA
+
CGGGGGGGGGGDGGGGGGGGGGGGGGGGGGGGGGGGGGGGGGGGGGGGGGGGGDGGGGGGGGGGGGGGGGGGGGGGGGGGGGGGGG7EGDGGGGGEGGGGGGGGGEGDGGFGGGGGGGGGGGGGGGGGGGGFGEFGGGGGGGGGGGGGGGGGFGEEGFFGFGGGC8FGGGGEFCECDGCEDDFGGGGGCCEFFFGFGGGGGGGEFGGCFGGGGDDE)8<DF*2/>FEEFF?<7)077?@??CC5<DGDFFFD6=6@?@B>F0049:BDB@>F<6(4:734:>AB620(2>(38):::####
@M06045:235:000000000-JCY5N:1:1101:20174:8570 2:N:0:TACAGC
AGTCAAGGACTACCGGGGTTTCTAATCCCGTTTGCTCCCCACGCTTTCGTGCCTGAGCGTCAGTGTCAGCCCAGGGGGCTGCCTTCGCCATCGGTGTTCCTCCGCATCTCTACGCATTTCACTGCTACACGCGGAATTCCACCCCCCTCTGCCACACTCCAGTTCGCCAGTTTCAACGGCCATTCCCAGGTTAAGCCCGGGGCTTTCACCGCCGACACAACGAACCGCCTGCGCACGCTTTACGCCCAGTACTTCCGATTAACGCTTGCACCCTACGTATTACCGCGGCTGCTGGCCTCGG
+
CGGGGGGGGGGGGGGGGGGGGGGGGGGFGGGGGGGGGGGGGGGGGGGGGGFGGGGGGGGGGGGGGGGGGGGGGGGGGGGGGGGGGGGGGDGGGGGGGGGGGGGGGGGGGGGGGGGGGGGGGGGGGGGGGGGGGGGGGGGGGGGGGGGGGGGGGGGGGGGGGGGGGGGGGGGGGFCFGEGGGCGGGGGFGFFGGGGGGGGGGGGC5CGGGGGGGGGFDFFDGDDDGGFEF)(47>>EGDFEFCGG@DCDF4@*1@9F?@B6?<DFF:?>>/5???(4??8<046<(229>B6<BF:?,####
@M06045:235:000000000-JCY5N:1:1101:22154:8571 2:N:0:TACAGC
AGTCAAGGACTACCAGGGTATCTAATCCTGTTTGCTCCCCACGCTTTCGTGCCTCAGTGTCAGTTACAGTCCAGAAAGCCGCCTTCGCTACTGGTGTTCCTCCTAATATCTACGCATTTCACCGCTACACTAGGAATTCCACTTTCCTCTCCTGCACTCAAGTTTCCCAGTTTCAAGAGCTTACTACGGTTGAGCCGTAGCCTTTCACTCCTGACTTAAGAAACCACCTACGCACCCTTTACGCCCAGTAAATCCGGATAACGCTAGCCCCCTACGTATTACCGCGGCTGCTGGCACGCAA
+
CGGGGGGGGGGGGGGGGGGGGGGGGGGGGGGGGGGGGGGGGEGGFEGGFGFGGGGGGGGGGGGGGGGGGFGGGGGGGGGGGGGGGGDGEGGGGGGGGGGGGGGGGFDFDGFFGGGGGGGGGGFGGDGGGGGGGGGGGGGGFGGGFGGGFFFGGGGGGGGGGGFGFGGGGGGGFFGGGFGGGG9FGGGCEGGGGCEGEC6CGGGGGGFC9A?CDFGFGFGGGGGFFGFFFA;7AADEDFFFFDDGEGGFFAFDCF8)6>>2@@<9071;;.;2;21<?<<?B>9?>0(4416B?>6?7####
@M06045:235:000000000-JCY5N:1:1101:23281:8585 2:N:0:TACAGC
AGTCAAGGACTACCGGGGTTTCTAATCCTGTTCGCTCCCCACGCTTTCGCGTCTCAGCGTCAGTACCGTCCCAGAGTGCCGCCTTCGCCACGGGTGTTCTTCCCGATATCTGCGCATTTCACCGCTACACCGGGAATTCCACACTCCTCTTCCGGACTCTAGCCAGATGGTTTCAACCGACGTCTCGAGGTTGAGCCTCGAGTTTTCACAGCTGACCTTTCAGGCCGCCTACACGCTCTTTACGCCCAATGAATCCGGAAAACGCTTGCCCCCTACGTCTTACCGCGGCTGCTGGCCCATC
+
CGGGGGGGGGGGGGGGGGGGEGGGGGGGGGGGGGGGGDGGGGGGGGGGGGGGGCFGGGGCGGGGFFGGGGGCGFFFFFGFGGGGGGGGFGGGGGGGGGGGFGGGEDECGFGGGGGGGGFGGGFGGG@FGGGGDGGE<FGGGGCEEGGGGGGGEGG*=BFFF,BDCFGFGG9;CGGGE@E=CEGDEFG?EEGGFGGGF8E8:CCEFGGGGGCF7C=@F=D***:CF<>)<B03FF:EC:)9F7CDFGDGF@6C*16?>B8((4119(3))6::BF:<38(.(.).(49(1012).(44####
@M06045:235:000000000-JCY5N:1:1101:8509:8595 2:N:0:TACAGC
AGTCAAGGACTACTCGGGTATCTAATCCTGTTTGCTCCCCACGCTTTCGAGCCTCAGCGTCAGTTACAGTCCAGAGAAGCGCCTTCGCCACTGGTGTTCTTCCTAATCTCTACGCATTTCACCGCTACACTAGGAATTCCCTTCTCCTCTCCTGCACTCTAGACTTCCAGTTTGAAATGCAGCACTCAGGTTAAGCCCGAGTATTTCACATCTCACTTAAAAATCCGCCTACGCTCCCTTTACGCCCAGTAAATCCGGACAACGCTCGCCACCTACGTATTACCGCGGCTGCTGGCCAGAC
+
CGGGGGGGGGGGGGGGGGGGGGGGGGGGGGGGFGGGGGGGFGGGGGGGGGGGGGGGGGGGGGGGGGGGGGGGGGGGGGGGGGGGGGGGGGGGGGGGGGGGGGGGGGGGGGGGGGGGGGGGGGGGGGGGGGGGGGGGGGGGGGGGGGGGGGGGGGGGGFGGGGGCFFGGGGGGGGGGGGGGGGDGGGGFGGFFGGGGFFGGGGGGGGGGFFFGGGGFGFGGGGGGDGEFFFFFFFEFGFFF6CFGFGCGFFFGFFFF@BFFFFFFB:0>E7:?FFB???FFFF<A?B;>>99BF:404####
@M06045:235:000000000-JCY5N:1:1101:22536:8649 2:N:0:TACAGC
AGTCAAGGACTACCAGGGTATCTAATCCCGTTCGCTCCCCACGCCTTCGTGCCTCAGCGTCAGGTGTATCCCAGCTGGCCGCCTTCGCCACAGGTGTTCCTCCCGATCTCTACGCATTTCACCACTACACCGGGAATTCCACCAGCCCCTGATACCCTCAAGCGCGCCCGTCCCCGACGACCCTCCCCGGTTGAGCCGGGGGCTTTCACGCCGGGCAGAACGCGCCGCCTGCGCACGCTTTACGCCCAGTAACTCCGGACAACGCTCGGCCCCCACGTATTACCGCGGCTGCTGGCATGCA
+
CGGGGGGGGGGGGGGGGGGGGGGGGGGGGGGGGGGGGGGGGGGGGGGGGGFGGGGGGGGEGGGDFGGGCGGGGGGGGGGGGGGGGGGGGGDCFGGGFGGG9FGGEGGGGGFGGGGGGCFFCFGFGFGGGGGGGGGEGGGGGGGG@FGGGDGCGGEGGFGFFFGEGGGGGEEEGGGGEGEGGGG8EDGGGGGGG+<EFEEGGDGE=CF7F7FC3C9@CBG4<<D>9DFEB),:@D3>5>7)<DG7BDGD5)9:@/4??@591<B(((-)758>0(499:72:2AFFB(4>1;?7802(####
@M06045:235:000000000-JCY5N:1:1101:15454:8659 2:N:0:TACAGC
AGTCAAGGACTACTCGGGTTTCTAATCCTGTTCGCTCCCCACGCTTTCGCTCCTCAGCGTCAGTATCGGCCCAGAGACCCGCCTTCGCCACCGGTGTTCCTCCTGATATCTGCGCATTTCCCCGCTACACCAGGAATTCCAGTCTCCCCTACCGAACGCTAGCCTGCCCGTATCGACTGCAGGCCCGCCGTTGAGCTGCGGGTTTTCACAGTCGACCCGACAAGCCCCCTACGAGCCCTTTCCGCCCAATAAATCCGGCCAACGCCCGCTCCCTACATCTTACCCCCGCCGCTGGCCGGGG
+
CCGCFGG8CFGGGGGGGGFF@FFDGGG9FFGGGGGGGGGDGGGGGGGGGGGGGFGFFGEGGGGGGGC::CFGGG8EFFGFCGGGGG,B@,:FEEEEFGGGCCFGGGGGGGFFFGGGGC<F,7A=FG7@FFEGGGGGGF;DFG;DD;EF6BBEG6EGG+*8B8D89>>DC@>*,=*>CE>CFAFE5E>>*B888BCE9:9/=EG5CFF::+::7//877C)/5)9<*))7)(4@.0))7@56*:35C75>8<**0.6(.)4346,(-4)7)(-38)4():<4A4(.((-((,4(((4(####
@M06045:235:000000000-JCY5N:1:1101:4485:8663 2:N:0:TACAGC
AGTCAAGGACTACACGGGTTTCTAATCCTGTTTGCTCCCCACGCTTTCGCACCTCAGTGTCAGTATTAGCCCAGGTGGTCGCCTTCGCCACTGATGTTCCTTCCTATATCTACGCATTTCACCGCTACACAGGAAATTCCACCACCCTCTGCCATACTCTAGCTTGCCAGTTTTGAAAGCAGTTCCCAGGTTGAGCCCGGGGCTTTCACTTCCAACTTGACAAACCACCTACGCGCGCTTTACGCCCAGTAATTCCGATTAACGCTTGCACCCTTCGTATTACCGCGGCTGCTGGCCTTTC
+
CGGGGGGGGGGGGGGGGGGGGGGGGGGGGGGGGGGGGGGGGGGGGGGGCFGGGGGGGGGGGGGGGGGGGGFGGGGGGGGGGGGGCGFGGGGGGGGGGGGGGGGGGGGCFGGGGGGGGGGGGGGGGGDGGGGGFGGGGGGFGGGGECGGGGGGGGGEFFFGG9AFGFGGGGGGGGGCFDDFG?AFG9FGFFGG,@EFFGGEGGGGGGGGGGGGGGGFGFCFGGGGGGFFF4(7AEDA3>08>FGCDC5D>F@F4@AFB:>?:9909?<)>*)48:086?B:B2:26931-4(44)52(####
@M06045:235:000000000-JCY5N:1:1101:10257:8665 2:N:0:TACAGC
AGTCAAGGACTACAAGGGTATCTAATCCTGTTTGCTCCCCACGCTTTCGCGTCTCAGCGTCAGTCACGTCCCAGCGAGCTGCCTTCGCCATTGGTGTTCCTCCTGATATCTGCGCATTTCACCGCTACACCAGGAATTCCACTCGCCTCTTCCGGACTCGAGCCCGACAGTATCCACCGGCATCCCAGGGTTGAGCCCTGGACTTTCACAGCGGACTTACCGCGCCGCCTACACGCGCTTTACGCCCAATGCTTCCGGACAACGCTAGACCCCTACGTATTCCCGCGGCTCCTGGCCGCAT
+
CGGGFFGGGGGGGGFEGGGGDGGGGFGGGGGGGGGGGGGGGDBFCFFGGGCFC7FGFGGEGGGGGAGGGGGGGGGGGDFGGGFGGGGGE7FDAGGGGGGG<EGGGDFGGGEFGDGEFGGCGGGGGGCGFGC<FGGGGFGGFGGGCEGCGGFDFG=ECCFCDEGEGGCGGGGGFGGGDGGGGDGGGGGGFCCBE8<FCFG58,<?FCFFGG79CC>5<FCGF7)19DBFF>??FFEDDEEB:F>9BDGGFFF*7*.9(0>((.33>027*9:01(-32326,)6>B>0(,((-4,...####
@M06045:235:000000000-JCY5N:1:1101:20526:8688 2:N:0:TACAGC
AGTCAAGGACTACCAGGGTTTCTAATCCTGTTCGCTCCCCACACTTTCGCTCCTCAGCGTCAGGTAATGCCCAGAGAACCGCCTTCGCCACCGGTGTTCCTCCTGATATCTGCGCATTTCACCGCTACACCAGGAATTCCGTTCTCCCCTGCATACCTCTAGTCTGCCCGTATCGGAAGCCAGTCCAGAGTTAAGCCCTGGATTTTCACTCCCGACGCGACAAACCGCCTACGAGCCCTTTACGCCCAATAATTCCGGACAACGCTCGCACCCTACGTATTACCGCGGCTGCTGGCCACCC
+
CGGGGGGGGGGGGGGGGGGGGGGGGGGGGGGGGGGGGGGGGGGGGFGGGGGGGGGGGGGGGGGGGGGGGGGGGGGGGGGGGGGGGGGGGGGGGGGGGGGGAFGGGGGGGGGFGGGGGGGGGGGGFGGGGGGGGGGGGGGGGGGGGGGGGGGGGGGGGGGFGGGGGGFFGEEGGGGGGGGGGD5DFG9CAFGFCFFCFFGCFGGFGGG,B7+6CDD:DFDC<CC4<GE):)2:5>5@DFFF97>C>9DGFF7FFFFFF@D21(41>,4)>599??20(4?A0:<4,430;>B1)5:2,####
@M06045:235:000000000-JCY5N:1:1101:23150:8695 2:N:0:TACAGC
AGTCAAGGACTACCAGGGTTTCTAATCCTGTTTGCTCCCCACGCTTTCGCACCTCAGCGTCAATACATGTCCAGTCAGTCGCCTTCGCCACTGGTGTTCTTCCGAATATCTACGAATTTCACCTCTACACTCGGAATTCCACTGACCTCTCCATGATTCTAGCGATGCAGTCTTAAAGGCAGTTCCGGAGTTGAGCTCCGGGCTTTCACCTCTAACTTACAAAGCCGCCTACGCGCCCTTTACGCCCAGTAATTCCGAACAACGCTCGCCCCCTCCGTATTACCGCCGCTGCCTGCCGGAC
+
CFGGDFGGFGFECF<CFGFFGGFCGFEGFGFFG8CCEFGGGGGD7CFDFF@BF,;CEF@@CFGFCDFGGGGGGGEFGFEF@FGEGFGGGGGGCFFEEGGDFCF@EEGGGG?FFGGDFFGGGGG@FGGG?F?FCGCGFGEGGFG?ADFBF=DFGF9DD;DDECDC=?BE9DFCEF9BB,3D?=DGGGC8@EEFG93D,@FEGCC7EF::CGCC9?FFFF*;5CC48C??E52B655=)8)0=7D*:DDC:F6C/847.089(4:(73(.8>0966866::72))-(((-7,26(.3<:####
@M06045:235:000000000-JCY5N:1:1101:4779:8700 2:N:0:TACAGC
AGTCAAGGACTACAGGGGTTTCTAATCCTGTTCGCTCCCCATGCTTTCGCTCCTCAGCGTCAGTTGCGGCCCAGAGACCTGCCTTCGCCATCGGTGTTCCTCCTGATATCTGCGCATTCCACCGCTACACCAGGAATTCCAGTCTCCCCTACCGCACTCTAGTCTGCCCGTACCCGATGCAAGCCCGAGGTTGAGCCTCGGGATTTCACACCAGACGCGACAGACCGCCTACGAGCTCTTTACGCCCAATAATTCCGGACAACGCTTGCGCCCTACGTATTACCGCGGCTGCTGGCCCGCT
+
CGGGGGGGGGGGGGGGGGGGGGGGGGGGGGGGGGGGGGGGGGGGGGGGGGCGGGGGGGGGGGGGGGGGGGGGGGGGGGGGGGGGGGGGGGGGGGEGGGGGGGGGGCGGGGGCFGGGGGGGGGGGGGGGGGGGGCFGGGGGGGGGFGGGGGGGGGGGGGGGGFFGGGGGGGGGGGGGCEGGDGGGGGGGGEEGGFFGGGGGGGEGGGFCFGGGGG4;CBGGG:DGGGFFFFF?:>5<3@?4@CF3@D3385:C9@AFFE@BF(8>BB?)>>>09B0?012<:AFA0>99B00048(42####
@M06045:235:000000000-JCY5N:1:1101:15728:8709 2:N:0:TACAGC
AGTCAAGGACTACAGGGGTTTCTAATCCTGTTTGCTCCCCACGCTTTCGTGCCTCAGTGTCAGTGCTGGTCCAGGGTGTCGCCTTCGCCACAGATGTTCCTCCCGATATCTACGCATTTCACTGCTACACCGGGAATTCCACACCCCTCTACCGCACTCTAGTAAGCCAGTTTCCAATGCAGTTCCCAGGTTGAGCCCAGGGCTTTCACATCAGACTTAACAAACCACCTACGCACGCTTTACGCCCAGTAATTCCGAGTAACGCTTGCACCCTTCGTATTACCGCGGCTGCTTGCCTGGA
+
CGGGGGGGGGGGGGGGGGEGGGGGGGGGGGGGGGGGGGGGGGGGGGGGGGFGGGGGGFGGGGGGGGGGGGGGGGGGGGGGGGGGGGGGGGGGGGGGGGGGGGGGGGGGGGAFGFGGGGGGGGGGGGGGGGGGGGGDGGGGGGFEEGGGGGEGGGGGGGGFFFGGGGGFGGGACFGGAFGGGGGGGGGGGGFFGGGGGG>FG5EF>CDCGGGF7FCFGFGFGGGDG<AFB4@FF>3:7A>E>+:<DGGGFFFGFCEF:EFF:AA?6:?:>FBBFFFFFFB:?<<A((1(2(9<?)36,####
@M06045:235:000000000-JCY5N:1:1101:8605:8717 2:N:0:TACAGC
AGTCAAGGACTACCCGGGTATCTAATCCTGTTTGCTCCCCACGCTTTCGCGTCTCAGCGTCAGTTGCGTTCCAGAGAGCCGCCTTCGCCACGGGTGTTCTTCCGGATCTCTACGCATTCCACCGCTACACCCGGAATTCCGCCTGCCTCTACAGTGCTCCAGCCCCCCAGTTCGCACGGCCGATCAGGGGTTGAGCCCCCGACTTTCACCGCACGCTTGAAGTGGCCGCCTACGCGCCCTTTACGCCCAAGGATTCCGGACAACGCTCGCACCCCCCGTAGTACCGCGGCTGCTGGCATGT
+
CFGGGGEGCEGFCDFGGGFGGGFGGDAF9CFGFGGGGGGEFCGGCGGGGGCFG:CGGFEGGGGGGGFGFC:EFGGGGGGGGCF7FFGCEECFGGFC>FGGGGEEDFGDGGGGG@ECC:<FGFFFFDCEGGFEGG>CG?FAFGGEGFGCF69=CEFGGEFGG6CDEDCCEGDC9:8EGDGGC8C*=CG?*:;81C8EG8:C=GEG5:CCF9C))7>B55D5CCCF4<F>:B(,)))))7:>:>7F5*7375)9>/)/69)((,2((--)..139<1493((,-4)4-(-41(((2:((####
@M06045:235:000000000-JCY5N:1:1101:23792:8741 2:N:0:TACAGC
AGTCAAGGACTACCAGGGTTTCTAATCCTGTTTGCTCCCCACGCTTTCGTGCCTCAGTGTCAGTTACAGTCCAGAAAGCCGCCTTCGCTACTGGTGTTCCTCCTAATATCTACGCATTTCACCGCTACACTAGGAATTCCACTTTCCTCTCCTGCACTCAAGTTTCCCAGTTTCAAGAGCTTACTACGGTTGAGCCGTAGCCTTTCACTCCTTACTTAAGAAACCACCTACGCACCCCTTACGCCCAGTAAATCCGGTTAACGGTAGCCCCCTACGTATTCACGCTGCTGCTGGCCCAGCC
+
CCEGFGGGGGGFEFG<@F<FCGGCF9@FCDFFFGCFGGGGCCFGCE?AFG,@@EFEEFGGF,FFFFEGGE?FGE,:FFGGDGGGFGGCBCGGGGA,E7<CCFFE9EEGFGGGGGGGCF@FECFGGE7>?FFFCA<FCGFGGG;EFGGGCFFF=FG8D,=,8@F;;;EFGC,6;33EE@DC9FGG=DBE+6B+@DCEGGC+DFGGGECFC,4*+5*3+BC>++*4;99BA*0)**/0C)66)*/:5)*2;C7:F6456).(4;((/3;AF4;>3(.4,))()).42(-4:0<>)80::####
@M06045:235:000000000-JCY5N:1:1101:25257:8741 2:N:0:TACAGC
AGTCAAGGACTACCCGGGTTTCTAATCCTGTTCGCTCCCCACGCTTTCGCTCCTCAGCGTCAGTTGTTGCCCAGAGACCCGCCTTCGCCACCGGTGTTCCTCCTGATATCTGCGCATTTCACCGCTACACCAGGAATTCCAGTCTCCCCTGCAACACTCCAGTTTGCCCGTATCGACTGCAGGCCCGGAGTTGAGCTCCGGGTTTTCACAGCCGACGCGACAGACCGCCTACGAGCTCTTTACGCCCCATAATTCCGGACAACGCTTGCACCCTACGTATTACCGCGGCTTCGGGCCTCTG
+
CGGGGGGGGGGGGGGGGGGGGGGGGGGGGGGGGGGGGGGGGGGGDGGGGGGGGGGGGGGFGGGGGGGGGGGGGGGGGGGGGGGGGGGGGGGGGGGGGGGGGGGGGGGGGGGGGGGGGGGGGGGGGGGGGGGGGGGGFGGGGGGGFFGGGGGGGFGGGGGGGGGGGGGGGGGGCFBFGDCEDGFGGGGG*>CGG,<C1BFGGG8CEGG9+1>GGGGFGF<GGCCFCFB)554?EFBE)96=?CD35CG)<)<F??4F>D@9(,39>?:3>*3:8<((2(.4:<42303,,((.(41(-####
@M06045:235:000000000-JCY5N:1:1101:25609:8760 2:N:0:TACAGC
AGTCAAGGACTACACGGGTTTCTAATCCTGTTTGCTCCCCACGCTTTCGTGCCTCAGTGTCAGTGCTGGTCCAGATGGCCGCCTTCGCCACGGATGTTCCTCCCGATCTCTACGCATTTCACTGCTACACCGGGAATTCCGCCATCCTCTACCGCACTCTAGCCCGCCAGTATCCAATGCAATTCCCAGGTTGAGCCCAGGGCTTTCACATCAGACTTAACGAACCACCTACGCACGCTTTACGCCCAGTAATTCCGAGTAACGCTTGCACCCTTCGTATTACCGCGGCTGCTGGCCCGTT
+
CGGGGGGGGGGGGGGGGGGGGGGGGGGGGGGGGGGGGGGGGGGGGGGGGGGGGGGGGGGGGGGGGGGGGCFGGGGGGGGGGGGGGGGGGGGGGGGGGGGGGGGGGGGGFFFGGGGGDEAFGGGGGGFGGGGGGGGGGFGG8EGGGCFGGGGGGGG>GGFFGGGGGGGGGDGFGGGGGGGGGCCGGGGGFGGGGGGGGFG>FGGFGFGGFFFG>C4FGF7BFGGDDDFFDFFEEFFFGFFFFGGGFGGDF7BFF=<F?EFFF<B?B?:<@F?7?B?FFFFF><<<<12219904221.####
@M06045:235:000000000-JCY5N:1:1101:27078:8819 2:N:0:TACAGC
AGTCAAGGACTACCAGGGTATCTAATCCTGTTTGATCCCCACGCTTTCGTGCCTCAGAGTCAATATTCGTGTAGCGAGCTGCCTTCGCAATTGGTGTTCTATGTCATATCTAAGCATTTCACCGCTACATGACATATTCCGCTCACCTCCACGGTATTCAAGATAGATAGTATCAACGGCAGTTTCCGAGTTAAGCTCGAAGATTTCACCACTGACTTACCTACCCTCCTACGCACCCTTTAAACCCAGTGAATCCGGATAACGCTTGCACCCTCCGTATTACCGCGGCTGCTGGCCCGCG
+
CGGGGGGGGGGGGGGGGGGGGGGGGGGGGGGGGGGGGGGGGGGGGGGGGGGGGGGGGGGGGGGGGGGGGGGGGGGGGGGGGGGGGGGGGGGGGGGGGGGGGGGGGGGGGGGGGGGGGGGGGGGGGGGGGGGGGGGGGGGGGGEEGGGGGGGGGGGGGGGGGGGGGGGGGGGGGGFGFGGGGEGGGFGGGGGGGGGG,>EGGGDFGGGGFGGGGGFFGFGGGFFGGGFFFFFEFA>DGFFAFGGGF4DDFFA?7@EABDFDFEFDFFF>FFFF:(3:12<?2><AB9;9B3;?:)432####
@M06045:235:000000000-JCY5N:1:1101:22695:8825 2:N:0:TACAGC
AGTCAAGGACTACCCGGGTATCTAATCCTGTTTTCTCCCCACGCTTTCGCGTCTCAGCGTCAGTAACGTCCCAGCGAGCTGCCTTCGCCATAGGTGTTCCTCCCGATATCTGCGCATTTCACCGCTACACCGGGAATTCCACTCGCCTCTTCCGAACTCTAGTCCGGCAGTATCGACCGGCATCCCAGGGTTGAGCCCTGGACTTTCACAGCCGACTTACCGGACCGCCTACACGCTCTTTACGCCCAATGATTCCGGACAACGCTTGCCCCCTACGTATTACCGCGGCTGCTGGCCTAAT
+
CGGGGGGGGGGGGGGGGGGGGGGGGGGGGGGGGGGGGGGGGGGGGGGGGGGGGGGGGGGEGGGGGGGGGGGGGGGGGGGGGGGGGGGGGGGGGGGGGGGGGGGGGGGGGGGGGGGGGGGGGGGGGGDGGGGGGGGGGGGGGGGGGGGGGGGGGGG>EGFGFFGGFGEGGGGGGFCCGGG58EEGGGGGGGFFEGGGGGFGC6CFGGGGGGGGGGDEDBFGFDGCGGEFFFBFFFEB5<>=@CFDDDGGFFFDF?2=?:>FBFB>>:?FFF:?;BF:08?<B44442((4426::(44####
@M06045:235:000000000-JCY5N:1:1101:13058:8844 2:N:0:TACAGC
AGTCAAGGACTACACGGGTTTCTAATCCTGTTTGCTACCCACGCTTTCGTGTCTCAGCGTCAGCTACGGTCCAGAAAGCCGTCTACACCACAGGTGTTCCTCCTGATATCTACGCATTTCACCGCTACACCAGGAATTCCGCTTTCCTCTCCCGCGCTCGAGCACTCCAGTTTCCGGCGCACCCTCCCAGTTAAGCCGGGAGATTTCACACCGAACTTAGAGCACCGCCTACACACTCTTTACGCCCAGTAATTCCGAACAACGCTTGCTGCCTACGTATTACCGCGGCTGCTGGCCCTGT
+
CGGGGGGGGGGGGGGGGGGGEGGGGGGGGGGGGGGGGGGGGGGGGGGGGGGGGGGGGGGGGGGGGGGGGGGGGGGGGGGGGGGGGGGGGGG@FFGGGGGGGGGGGGGGGGGGGGGGGGGGGGGGGGGGFGGGGGGGGGGGGGGGGGGGGGGGGEGEGCEGGDGDGGGGGGGGGFGGGGGGDEEGCGGGCFFFGGGGGGEGGGDF7CF7FCFGGGD>GFFFFDC6FGBB@E07@@?:74*9@CFDFGGGFFFGF=AF:@@BBFFBB<B>FFFFBFFF<?2<:AAF<9>0;BB032:B?####
@M06045:235:000000000-JCY5N:1:1101:10201:8848 2:N:0:TACAGC
AGTCAAGGACTACTGGGGTATCTAATCCTGTTTGCTCCCCACGCTTTCGTGCATGAGCGTCAGTGTCAGCCCAGAGACCTGCCTTCGCCATCGGTGTTCCTCCTGATATCTACGCATTTCACTGCTACACCAGGAATTCCAGTCTCCTCTGCCGCACTCAAGCCTTGCAGTCCCAAATGCCATTCCCAGGTTAAGCCCGGGGATTTCACATCTGGCTTACAAAACCGCCTGCGCACGCTTTACGCCCAGTAATTCCGATTAACGCTCGCACCCTACGTATTACCGCTGCTGTTGGCCGAAT
+
CGGGGGGGGGGGGGGGGGGGGGGGGGGGGGGGGGGGGGGGGGGGGGGGGGCFGGGGGGGGGGGGGGGGGGGGGGGGFGGGGGGGGGGGGGGGGGGGGGGGGGGGGFGCEFEFGGGGGGGGGGGGFGGGGGGGGGGGGGGGGGGGGGGGGGGGGGGGGEGGGGGGGGDFGFGGGGGGGGAFGGGGGGGGGCDGFGGFEFEEEEE>FGGGGGGGFG>FCACDGDGGGG>DDEF93::B9=>DFGGGFGGC:FFFFFAFFEFB:DA60:0755;>:?B:?<24>))486(4>4:).48?:####
@M06045:235:000000000-JCY5N:1:1101:16016:8848 2:N:0:TACAGC
AGTCAAGGACTACAAGGGTTTCTAATCCTGTTTGCTCCCCACGCTTTCGTGCATGAGCGTCAGTGTCAGCCCAGAGACCTGCCTTCGCCATCGGTATTCCTCCTGATCTCTACGCATTTCACCGCTACACCAGCAATTCTACCCCCCTCTACCGTCCTCTAGCTTGGCAGTCTAAAGTGCACCCTCCCCGTTAGGCAGGGAGATTTCACACCTTACTTGCCATGCCGCCTGCGCGCGCTTTACGCCCAGTAAATCCGGACAACGCTCGCCTCCTACGTATTACCGCGGCTGCTGGCCCTGA
+
CFGGGGGGGGFDFGGGGGCFEGGDEFGGGGGGGFGGGFGGGGGGBCGGGGGGGGGGFGGGGGGGGGGGDFGEGGFGGGGGGGGGGGGGGGGGGGG?FFFDFGGGGA9<EFFFCFDGGGFGGGGCFECFGGG?D@D8FCFGGFGGCG6EEFGGGGGGGDGGG9FDD,BF9EDEEAC;>CB@ECFGFGEGEEGFE58:CCE5DE*4,5:,=BF<4;+;DA>FFFC4CC4;B>?1>>5;D>BEF*CGF<7<5?FD499FFB)3(114>0:5B>BB:(),43)635<<?610131283443####
@M06045:235:000000000-JCY5N:1:1101:6680:8861 2:N:0:TACAGC
AGTCAAGGACTACAAGGGTTTCTAATCCCGTTCGCTCCCCACGCCTTCGTGCCTCAGCGTCAGGTGTATCCCAGTTGGCCGCCTTCGCCACGGGTGTTCCTCCCGATCTCTACGCATTTCACCACTACACCGGGAATTCCACCAACCCCTGATACCCTCAAGCCCATCCGTCCTCGACGACCCTCCCCGGTTGAGCCGGGGGCTTTCACGCCGAGCGCGATGAGCCGCCTGCGCACGCTTTACGCCCAGTAACTCCGGACAACGCTCGACCCCTACGTATTACCGCCGCTGCTGGCCGTCC
+
CGGGGGGGGGGGGGGGGGGGGGGGGGGGGGGGGGGGGGGGGGGGGGGGGGFGGFGGGGGGGGGGGGGGGGGGGGGGGGGGGGGGGGGGGGGGGGGGGGGGFGGGG7CFEFCFGGGGGGGGGGGFGGGGGGGGGGGCFFGGGGGGGGGGGGG@BFGGGGGFGGGDFCFGGGFGGEGEGGGDGGG?FGGGGGGGGGEGFGGDE=EEFEGCG=CFGD)<5:CDDDCCF<:BEEBFFF)59@>FFF7*8CC*8?F>F*6?6E>;B0<19137>@FF014:??FAF2:9?F(6>2>B?:>?6####
@M06045:235:000000000-JCY5N:1:1101:21510:8882 2:N:0:TACAGC
AGTCAAGGACTACAAGGGTTTCTAATCCTGTTTGCTCCCCACGCTTTCGCACCTCAGCGTCAGTAATGGACCAGTGAGCCGCCTTCGCCACTGGTGTTCCTCCGAATATCTACGAATTTCACCTCTACACTCGGAATTTCACTCACCTCTTCCATACTCTAGACACCCAGTATCAAAGGCAGTTCCGGGGTTGAGCCCCGGGATTTCACCCCTGACTTAAATGTCCGCCTACGTGCGCTTTACGCCCAGTAATTCCGAACAACGCTAGCCCCCTTCGTATTACCCCGGCTGCTGGCCGGCC
+
CGGGGGGGGGGGGGGGGGEGGGGGGGGGGGGGGGGGGFGGGGGGEGGGGGDGGFGGGGGGGGGFGGGGGGGGGGGGGGGGGGGGGGFGGGGGFGGGFGGGFGGGGCEGGGFGGGEGGGGGGGGGGGCEFG,,<CCBFGGGGGGGCFGGGGGGGGEAFFGGGGDGGFGGGGGFFF>FGFFGGDGGGGGGGGCCCBFFDGG8EGGGCFGCFGGGGGGF7877:@8:+;>EFA<@EF;AGF:BFFFGFGGGFF?GFFAF:5>B0<1691,7;F??9><?<<(2>AA>((-(07>6),5:1####
@M06045:235:000000000-JCY5N:1:1101:24479:8884 2:N:0:TACAGC
AGTCAAGGACTACTGGGGTTTCTAATCCTGTTTGCTCCCCACGCTTTCGAGCCTCAGCGTCAGTTACAGTCCAGAGAAGCGCCTTCGCCACTGGTGTTCTTCCTAATCTCTACGCATTTCACCGCTACACTAGGAATTCCCTTCTCCTCTCCTGCACTCTAGACTTCCAGTTTGAAATGCAGCACTCAGGTTAAGCCCGAGTATTTCACATCTCACTTAAAAATCCGCCTACGCTCCCTTTACGCCCAGTAAATCCGGACAACGCTCGCCACCTACGTATTACCGCGGCTGCTGGCCGCAG
+
CGGGGGGGGGGGGFGGGGGGGGGGGGGGGGGGGGGDGGGGGGGGEGGGGGFGGFGFGGGFCGGGGGGFGFGGFEGGGGGGGGGGGGGGGDGGGGGGGGGGGGGGCGGGGGGGGGGGGGGGGFGGGGGGGGEEFGGGGGGGGGFGGGGGG,@FGGG?FGGCGGDGGGFGFCFGGGFGGGFGGGGFGEGGGGGGGGGGGGGDGGGGGGDFGGGG>DCFCCF>CFG77DDA?DFFF>5ADFFAFFGDFGDG:ACFFFEFBFF9>DF;>08>@>:BFF>FF?FF?2:>1;;9;9((83(8.####
@M06045:235:000000000-JCY5N:1:1101:28922:8890 2:N:0:TACAGC
AGTCAAGGACTACTCGGGTTTCTAATCCTGTTCGCTCCCCATGCTTTCGCTTCTCAGTGTCAGTAATGGCCCAGAGACCTGCCTTCGCCATCGGTGTTCCTCCTGATATCTGCGCATTCCACCGCTACACCAGGAATTCCAGTCTCCCCTACCACACTCTAGTCTGCCCGTACCCACTGCAAGTCCGAGGTTGAGCCTCGGATTTTCACAGCAGACGCGACAAACCACCTACAAGCTCTTTACGCCCAATAATTCCGGACAACGCTCGCACCCTACGTATTACCGCGGCTGCTGGCCTCCC
+
CGGGGGGGGGGGGGGGGGGGGGGGGGGGGGGGFGGGGGGGGGGGGGGGGGCFGGGGGFGGGGGGGFEGGGGGGGFGGGGGGGGGGGGGGGDGGGGGGGGGFGGFGFGGGGFFGGDEGGGGGGGGGG7FFGGGGGGGGGGGGGGGGGGGGGGGGGGGGGGGGGGGGGG9FEE>GGGGGGGGGGGFGGGGGGGGGFGGGGGGDGGCFGGGGGC>>FGFGFG7CDC5CFFFFFE@F=AF098AF7FG><CDFFFGFFB?:)340:?>618>>EFF:2::BFF<?B9<491(1(-42582.####
@M06045:235:000000000-JCY5N:1:1101:27161:8896 2:N:0:TACAGC
AGTCAAGGACTACCCGGGTATCTAATCCTGTTTGCTCCCCACGCTTTCGTGCCTCAGCGTCAGTATCGGGCCAGTGAGCCGCCTTCGCCACTGGTGTTCTTGCGAATATCTACGAATTTCACCTCTACACTCGCAGTTCCACTCACCTCTCCCGAACTCAAGATCTTCAGTATCAAAGGCAGTTCTGGAGTTGAGCCCCGGACTTTCACGGCAGACGCGACAAACCGCCTACGAGCTCTTTACGCCCAATAATTCCGGATAACGCTTGCGCCCTACGTATTACCGCGGCTGCTGGCCGGAT
+
CGGGGGGGGGGGGGGGGGGGGGGGGGGGGGGGGGGGGGGGGGGGGGGGGGGGGFGGGGGGGGGGGAFFGGGGGGGGGGGGGGGGGGFGGGGGGGFGGGGGGGGGGGGGDGGGGGGG?@FGGGGGGGGGGGFGDGGGGGGGGGGFGGGFGGDGGGGEGGGGGGFFGDDGFF>CFGEGGGGGGGGGGGGGFFGGGFGGGGDGGGGGFFGCGGGDDDFFGFGDGC35DGBBEB<?E>EE<FF?7>GDEDC3F5FC??BF?F@B:>B?F:B@>5,(7><<B2>>:<AA?>;0>9>60),((####
@M06045:235:000000000-JCY5N:1:1101:10795:8897 2:N:0:TACAGC
AGTCAAGGACTACACGGGTTTCTAATCCCGTTTGCTCCCCACGCTTTCGTGCCTCAGCGTCAGTGGCGGCCCAGAAGGTCGCCTTCGCCACCGGTGTTCTTCCGAATATCTACGCATTTCACCGCTACACTCGGAATTCCACCTTCCCCTACCGCACTCAAGCCTGCCAGTTTCCAGTGCATCATAGGGGTTGAGCCCCTAGCTTTCACACCAGACTTAACAAGCCGCCTACGCACGCTTTACGCCCAATAATTCCGAACAACGCTCGCATCCTACGTCTTACCGCGGCTGCTGGCCATCC
+
CGGGGGGGGGGGGGGGGGGGGGGGGGGGGGGGGGGGGGGGGGGGGGGGGGGGGFGGGGGGGGGGGGGGGGGGGGGGGGGGGGGGGGGGGGGGGGGGGGGGGGGGGGGFGGGGGGGGGGGGGGGGGGGGGG<FGGFCGGGGGGGGGGGGGGGGGGGGGGGCFEGGGGGGGGGGGGGGFGGGGGGG7;FGFGGGGGGGGGDGGGGGGGGGGFGGGG4A>FGGFFGFGGFFFFB?EB@BDFF5>DGDFDDGF@FGFFFFFFFFB?F>B4?@BD?BBF9BFFFFF>A??>F((90:2:((.####
@M06045:235:000000000-JCY5N:1:1101:3313:8898 2:N:0:TACAGC
AGTCAAGGACTACCGGGGTATCTAATCCTGTTTGCTCCCCACGCTTTCGAGCCTCAGCGTCAGTTACAGTCCAGAGAAGCGCCTTCGCCACTGGTGTTCTTCCTAATCTCTACGCATTTCACCGCTACACTAGGAATTCCCTTCTCCTCTCCTGCACTCTAGACTTCCAGTTTGAAATGCAGCACTCAGGTTAAGCCCGAGTATTTCACATCTCACTTAAAAATCCGCCTACGCTCCCTTTACGCCCAGTAAATCCGGACAACGCTCGCCACCTACGTATTACCGCGGCTGCTGGCCTAGG
+
C@FG9EFGGFFFEGGGGGGEGGGGGGGGFGGGGGGGGGGFFEGCFGGGGF8F@FGGGGGEEGGGGGGGFEGDFGAF8FFFGFDFGG<FG7FGGGGGGEGGFGGFFFGGFGGFFEDCEGGCDFFGGGG@FFEFAFGCFGGGGGFGFGGFFGGF9,DCDGGGGCAEFFGGFFFFGGG99E9AFEFFGFGD?E;DFAAACFEEC*,,@CFFFE=FFGCFFCFFCFFGGGEF:827?B5?DFFFFGGGFGGDA=6+A7CFF>3:9BBB96:FE>(63?:BF?FFBFBA:>>4>67<?7(4(####
@M06045:235:000000000-JCY5N:1:1101:25633:8914 2:N:0:TACAGC
AGTCAAGGACTACTCGGGTATCTAATCCTGTTTGCTCCCCACGCTTTCGCACCTCAGCGTCAGTACCGAGCCAGTGAGCCGCCTTCGCCACTGGTGTTCCTCCGAATATCTACGAATTCCACCTCTACACTCGGAATTCCACTCACCTCTCTCGGACTCTAGACCGGCAGTATTAAAGGCAGTTCCGGGGTTGAGCCCGGGGATTTCACCCCTAACTGACCGATCCGCCTACGTTCGCTTTACGCCCAGTAATTCCGAACAACGCTAGCCCCCTTCGTATTACCGCGGCTGCTGGCCAGGA
+
CFC<FFGGGGGGCFFG7:CBFGGGGFGGGGFGF8FEGCFFGG@FCGFF6CFEGFGGGG@BFG:C@FFCF:F@@FC<,CFFGGGGGGCECFGGFGCC:B?F<FFGECGEGFCFG7+=,D,?FEFEFGGGGG,,AC774EGGGGCG,@FDF,@>C6>CC>FAFGGGGGGGDEC;;EFFGG9C88EC:7@B5CEE5EFGGG*4?E5CFF+9@0;DFFCF7+;08)/99C4>>E?(80)0/0508*:CDCDD>)*:*86F?E>>F<0,408)6?((4038(43:7-:4(-19009<3:2:3####
@M06045:235:000000000-JCY5N:1:1101:25012:8936 2:N:0:TACAGC
AGTCAAGAACTACCGGGGTTTCTAATCCTGTTCGCTCCCCACGCTTTCGCTCCTCAGCGTCAGTTACTGCCCAGAGACCCGCCTTCGCCACCGGTGTTCCTCCTGATATCTGCGCATTCCACCGCTACACCAGGAATTCCAGTCTCCCCTACAGTACTCCAGTCTGCCCGTATCGCCCGCACGCCCACAGTTGAGCTGTGAGTTTTCACGGACAACGCGACAAACCACCTACGAGCTCTTTACGCCCAGTAATTCCGGACAACGCTCGCACCCTACGTATTACCGCGGCTGCTGGCCGGTA
+
CGGGGGGGGGGGGGGGGGGGGGGGGGGGGGGGGGGGGGGGGGGGGGGGGGGGGDGGGGGGGGGGGGGGGGGGGGGGGGGGGGGGGGGGGGGGGGGGGGGGGGGGGGGGGGGGGGGGGGGGGGGGGGGGGGGGGGGGGGGGGGGGFGGGGGFGEFGGGFGGGGGGGGGGGGGGGGGGGGDEGEGGGGGGGGGG;FCGGGGGGGFFG?E9DGGGGGGFDF<DCD3FGGFFFF??BD@F)66=47CD@CDGFFF*=FAF:3>>91:961?@ED;><6<<6?<<?A><1;01>6(40,30.####
@M06045:235:000000000-JCY5N:1:1101:15355:8941 2:N:0:TACAGC
AGTCAAGGACTACTAGGGTATCTAATCCTGTTTGCTCCCCACGCTTTCGCACCTCAGCGTCAGTTCCGGACCAGTAAGCCGCCTTCGCCACTGGTGTTCTTCCTAATATCTACGAATTCCACCTCTACACTAGGAGTTCCACTTACCTCTTCCGGACTCTAGCTTGCCAGTATCAAGGGCAGTTCCGGAGTTGAGCTCCGGGATTTCACCCCTGACTTAACAAACCGCCTACGTGCGCTTTACGCCCAGTAAATCCGAACAACGCTAGCCCCCTTCGTATTACCGCGGCTGCTGGCCCAAC
+
CGGGFGGGGGGGGGGGGGGGGGGGGGGGGGGGGGGGGGGGGGGGGGGG>EFGGGGGGGGGGGGGGGGGGGGGGGGGCGGGGGGGGGFGGGGGGGGEGGGGGGGGG9EDFGCDGGGGGGGGGGGGGGGGGGGGGGFGGFGGGGGGCGGGGGGFGDEEGEDFGCFGGFGGGGGFFCCGGGGGGGGGGGGGGGGGCCGGACFGGGGGGGGGGGGGGGGFGF>FGGGCG7BFFF<@EF)=DEBAF>>CBGGGFFFGFFAF>ED9FFFBF?(7?F:<BFFFFFF?>))-,-4((,(4??:(,####
@M06045:235:000000000-JCY5N:1:1101:6979:8947 2:N:0:TACAGC
AGTCAAGGACTACCAGGGTATCTAATCCTGTTTGCTCCCCACGCTTTCGTGCCTCAGTGTCAGTGCTGGTCCAGATGGCCGCCTTCGCCACGGATGTTCCTCCCGATCTCTACGCATTTCACTGCTACACCGGGAATTCCACTACCCTCTACCGCACTCTAGGTCGCCATTTTCCAATGCCATTCCCAGGTTGAGCCCAGGGCTTTCACATCAGACTTAACGAACCACCTACGCACCCTTTACGCCCCGTAATTCCGAGTAACGCTTGCACCCTTCGTATTACCGCGTCTGCTGGCCACGC
+
CGCFFGGGGGFDFG8FCFGGGGGGGGGGCCFFEFGGDFGGFGGGGGGGGG8FFGGGGGGGFEAFGFF@FFGGGGGCFFGGDGGGGGDFGG@7@:=@FFFAFFGGFE@CEEA<FGGGEEGGGGFFGGFGDF@F7>:BDFFGGGGFG8FGGF9AF>6CCEGFAF?DFCE>B+@>BFF9>C,@8EFCCG?AE5>@FG,:@D:>:88CFGG,=,=?+;*;?828FD<DGGFF35(()8))))5A):D*87>).7B3)*-*437,(6A?B:B>F=>?::714?(44)661(3-,4()6)2:6####
@M06045:235:000000000-JCY5N:1:1101:10541:8948 2:N:0:TACAGC
AGTCAAGGACTACTCGGGTTTCTAATCCTGTTTGCTCCCCACGCTTTCGCACATGAGCGTCAGTATTGGTCCAGGAAGTCGCTTTCGCCACTGATGTTCCTTCCGATATCTACGCATTTCACCGCTACACCGGAAATTCCACTTCCCTCTCCCATACTCTAGCAATGCAGTCTCGAATGCAGTTCCCAGGTTAAGCCTGGGGATTTCACACCCGACTTGCAAAGCCGCCTACGCGCGCTTTACGCCCAGTAATTCCGATTAACGCTCGCAACCTCTGTATTACCGCGGCTGCTGGCCTAAG
+
CGGGGGGGGGGGGGGGGGGGGGGGGGGGGGGGGGGGGGGGGGGGGGGGGGGGGGGGGGGGGGGFGGGGGGGGGGGGGGGGGGGGGGGGGGGGGFGGGGGGGGGGGGGGGGFGGGGGGGGGGGGGGGGGGGGGGGGDGGGGGGGGGGGGGGGGGGGGGGGGGGGGGGEFGGGG;EFGGGFFGGGGGGGFGGGFGGGGGGGGGGEGGGGGGGGGGGGFGFGGGGGCGGFEFF;DBBBFDFFFFFGGEGGGF@=DFBBFF:EF0<D?F?17>57>?:?<75:AFFBF?>>(191142>?3####
@M06045:235:000000000-JCY5N:1:1101:19009:8952 2:N:0:TACAGC
AGTCAAGGACTACTCGGGTTTCTAATCCTGTTCGCTCCCCACACTTTCGCTCCTCAGCGTCAGAACATGCCCAGAGAACCGCCTTCGCCACCGGTGTTCCTCCTGATATCTGCGCATTTCACCGCTACACCAGGAATTCCGTTCTCCCCTGCATGCCTCAAGTCTGCCCGTATCGAAAGCAAGCACCGAGTTAAGCCCGGTGTTTTCACTCCCGACGCGACAAACCGCCTACGAGCCCTTTACGCCCAAAAATTCCGGACAACGCTCGGACCCTACGGATGACCCCGGCTGCTTGCCGCAC
+
CGGGGGGGFGGGGGGGGGFGGGGGGGGGGGGGGDGEGEGGGGGGGGGGFGCFGFGGFGEGGGGCGGDGGGGGGGFGGGGGGGGFFG<FGGGGG:FGGEFG9EFGGFGGGGGGCCGCFGGGGFGGGE@FFFG<FE@FGDGGGEGGGGGGGGFGGGGGGGFDFDDGFGGGFEGD,DE8?@CFGGDC,DFEGGEC9FCGFFCG4/A7C,,,8=8*;D759B)1:CDC77>DDD?BF:7>GF:)9:C7;CCG))0/))-@()59;02,4(-7);9133::6(,3((.4(-,(,(3(,)54:####
@M06045:235:000000000-JCY5N:1:1101:25859:8957 2:N:0:TACAGC
AGTCAAGGACTACACGGGTATCTAATCCTGTTTGCTCCCCTAGCTTTCGCGCCTCAGCGTCAGTTGTGGTCCAGTGAGCCGCTTTCGCCACAGGTGTTCCTCCCGATATCTACGCATTTCACCGCTACACCGGGAATTCCACTCACCTCTCCCACACTCAAGCACGGCAGTTTCCACGGCAGACTCCCAGTTGAGCCGGAAGATTTCACCGCAGACTTACCGCACCGCCTACGCGCCCGTTACGCCCAATAATTCCGAACAACGCTTGCACCCTCTGTATTACCGCGGCTGCTGGCCACAA
+
CGGGGGGGGGGGGGGGGGGGGGGGGGGGGGGFGGGGGGGGGGGGGGGGGGGGGGGGGGGGGGGGGEFGGGGGFGGDGGGGGGBFGGGGGGGGGGGGGGGGGGCGGGEGGFCFEGDGGEGGFFGGGGDGGGGGGGGGFFGGGGGGGGG?FFGGGGGGGEFFF9EGGGEGGGGGDE,;DE>CGEFG,:FFFGC,?;>CG:EC5?*=CFGFGGDDD)5)*;@F6*5CC5)>ED?F>>5>75)70*1/7CGC54/:@*668579>(8(2(007@?(3(,4><AF<).436191((-,42:3####
@M06045:235:000000000-JCY5N:1:1101:4986:8958 2:N:0:TACAGC
AGTCAAGGACTACCAGGGTATCTAATCCCGTTTGCTCCCCTAGCTTTCGCGCCTCAGCGTCAAGAACAGGCCAGGAAGTCGCCTTCGCCACTGGTGTTCCTCCCGATATCTACGCATTTCACCACTACACCGGGAATTCCACTTCCCTCTCCTGCCTTCGAGTCGATCAGTATCGCGTGACCCTCCCCAGTTGAGCCGGGGGCTTTCACACGCGACTTGAACGACCGCCTGCGCGCTCTTTACGCCCAGTAAATCCGGACACCGCTCGCCACCTACGTATTACCGCGGCTGCTGGCCCGGC
+
CGGGGGGGGGGGGGFGGGGGGGGGGGGGGGGGGGGGGGGGGGGGGGGGGGGGGGGGGGGGGGGGGGGGGGGGGGGGGGGGGGGGGGGGGGGGCFGGGGGGGGGGGGGGGGGGGGGGGGGGGGGGGGGGGGGG7@ECFGGGGGGGGGGGGFGGGGGGGGFFGGGFGG>FEGG9,E@CEE@8FGDGGDGGGGGFE;@FFCGDGGGGFGGGGGG3CDG>D57C6F5DGGFD@EBFFFFF7>F=BFD7;7C<>@?FF69?B3BB9(((((453B:??<FFF:<A?AFFF6(2399(.74<0####
@M06045:235:000000000-JCY5N:1:1101:23288:8965 2:N:0:TACAGC
AGTCAAGGACTACAAGGGTTTCTAATCCTGTTTGCTCCCCACGCTTTCGAGCCTCAGCGTCAGTTACAGTCCAGAGAAGCGCCTTCGCCACTGGTGTTCTTCCTAATCTCTACGCATTTCACCGCTACACTAGGAATTCCCTTCTCCTCTCCTGCACTCTAGACTTCCAGTTTGAAATGCAGCACTCAGGTTAAGCCCGAGTATTTCACATCTCACTTAAAAATCCGCCTACGCTCCCTTTCCGCCCAGTAAATCCGGACAACGCTCGCCACCTACGTATTACCGCGGCTGCTGGCCCGCG
+
CGGGGFGGFGG<FGFGGGGFCFGGGGGGGGGGGGG9FFGGGGGGEGGGGEGFGGGGGGGEEGGFGGGGGGGGGGGGGCGGEGGGGGFGGGFGGGGGGGGGGGGGGGGGGGGGGGGGGGGGFGGGGGGGDFFGFGFGFGGGFFGGFGFGGAFGFDFGGGGGG96DFGGGGGFGGGGGGGGFFEFGGGGGGGA:DCFGGGGGCFGFFGGGFF>F8B9BCCGFGGGFDFFFFB@DFF4>CFFFF+2>>G3>AA6@6@EFFF:;9?D90(40>E?F?:?F::?A>)6<09;9;B>F22(-.####
@M06045:235:000000000-JCY5N:1:1101:8666:8990 2:N:0:TACAGC
AGTCAAGGACTACCAGGGTATCTAATCCCGTTCGCTCCCCACGCCTTCGTGCCTCAGCGTCAGGTGTATCCCAGCTGGCCGCCTTCGCCACAGGTGTTCCTCCCGATCTCTACGCATTTCACCACTACACCGGGAATTCCACCAGCCCCTGATACCCTCAAGCGCGCCCGTCCCCGACGACCCTCCCCGGTTGAGCCGGGGGCTTTCACGCCGGGCAGAACGCGCCGCCTGCGCACGCTTTACGCCCAGTAACTCCGGACAACGCCCGCCCCCTACTGATTACCGCGGCTGCTTGCCGTCG
+
CGGGGGGGGGGGGGGGGGGGGGGEFFFECC,CFFG@FGGGGGCFGGGGF@CFG9EFFGECGCGGGGGGDDGGGGGGGGGGGGGDGGFGGGGFFGGGBCFFEFGDFGGGGGGGGFFGGGGGGGGDFFFFGGGGGGGGGGGGGGGG?FGGEGGGGFGGG?8,@B>CEEGGGGGGGGGEDGC=EGGCFGGGGE*:EGGGD5CGEDGGCFF7CEDGC<CEGFGF<CD<CG>>37?:D33>GE:>FDCCEGG3>96>F*9437)((4?90(-7..4(,46:)).)69).(,2((-(4)).4(####
@M06045:235:000000000-JCY5N:1:1101:4521:9055 2:N:0:TACAGC
AGTCAAGGACTACACGGGTTTCTAATCCCGTTCGCTCCCCATGCTTTCGCGCTTCAGCGTCAGTTAGGTCCCAGAAGGCCGCCTTCGCCACTGGTATTCCTCCGCATCTCTACGCATTTCACCACTACACGCGGAATTCTACCTTCCTCTGACCTACTCCAGATGACCAGTATCCGCCAGCCTCGCCAGGTTTAGCCTGGCGCTTTCATAGCGAACTTAATCACCCGCCTGAACGCCCTTTACGCCCAGTAACTCCGGATAACGCTTGTGTCCTACGTTTTACCGCGGCTGCTGGCCCAAC
+
CGGGGGGGGGGGGGGGGGFEGGGGGGGGGGGGGEEEGGGGGGGGEGGGCFBCGGGGGGGGGGGGGGGGGGGGGGGGGGGGGGGGGGDGGEGGGGFFFGGGGGGGGGEGEFGGGGGGGGGCFGGGGGDGGGGGGGDEGGGGGGGGGGGGCFFFGGGGGGGGGGFGGGGGGGGFFGGGGEGEFGGGGGGEEGFGGDGGGGGGGGEGGGGGGG7F5C<ACFFDGGCFGD58BFFFFFFFGD>F?FGGFCGG)<?C?*<FFFD?<AFBBFFF)).-44-8?47:0)87:>>09>B:B:?F0####
@M06045:235:000000000-JCY5N:1:1101:17958:9090 2:N:0:TACAGC
AGTCAAGGACTACTCGGGTATCTAATCCCATTCGCTCCCCTAGCTTTCGTCTCTCAGTGTCAGTGTCGGCCCAGCAGAGTGCTTTCGCCGTTGGTGTTCTTTCCGATCTCTACGCATTTCACCGCTCCACCGGAAATTCCCTCTGCCCCTACCGTACTCCAGCTTGGTAGTTTCCACCGCCTGTCCAGAGTTGAGCCCTGGGATTTGACGGCGGACTTAAAAAGCCACCTACAGACGCTTTACGCCCAATCATTCCGGATAACGCTTGCATCCTCTGTATTACCGCGGCTGCTGGCCCGAA
+
CGGGGGGGGGGGGGGGGGGGGGGGGGGGGGGGGGGGGGGGGDGGGGFGGGGGGGGGGFGGFGGGGGGGGGGGGGGGGGGGGGFGGGEGGGGGGFGGGFGGGGGGGEGGGGGGGGGGGFGGGGGGGGGC=FFGGGGDFGGFGGFGGGGGGGFFGGGGGGGGGFGGGGGGGECGGGDFGGGGGDFFGGGGFGFGGFGGGGDF5>CCG?F:C7?DGGD>7F=CGFGDF4AF:F;EFF*))87>5*:DDGG335@CFFDFBD38?D?FB<FF:?AFB<))5554644<?69((-,-2046(####
@M06045:235:000000000-JCY5N:1:1101:25308:9105 2:N:0:TACAGC
AGTCAAGGACTACTGGGGTATCTAATCCTGTTTGCTCCCCACGCTTTCGCGCCTCAGCGTCAGAACCCGACCAGTAAGCCGCCTTCGCCACTGGTGTTCTTGCGAATATCTACGAATTTCACCTCTACAATGGGAATTCCACGACCCTCTTCCGCACTCAAGTCCGCACGTATCAAACGCAGCCCCCAGGTTGAGCCCAGGCATTTCACGTCTGACTTTACGAACCGCCTACGCGCCCTTTACGCCCAGTCAAACCGAGCAACGCCAGCCCCCTTCGGATTACCGCGCCTGCTGGCCGATG
+
@,FFGGEGC@,CFE@FFGGGEG@CEDAF<<CFF8<6;CFGGG>E,FGF@F@CG@E8CFE:@7@EFGC,88@FCF,E6?EGCFG,FECFFGG,CFC<EFGAGAFCF>FFEF,,,+444DFFF<F,45?A,,,:?@,EFGFG,>=+8@B8D,@DG+++::D7:>375@E+>:88;:,,79>C:;EG*BEC*=:B6C8FG>5:C**3:<?EGFFFFGG6++3:+/87<DBFF3((;>8BGB)?F**17DC<.0*:6*)8,0.-(4216(,5>FF:>>14-((--)-439(31((3(.(44####
@M06045:235:000000000-JCY5N:1:1101:9893:9106 2:N:0:TACAGC
AGTCAAGGACTACTCGGGTTTCTAATCCTGTTCGCTCCCCACGCTTTCGCTCCTCAGCGTCAGTACAGGCCCAGAGAACCGCCTTCGCCACCGGTGTTCCTCCCGATATCTGCGCATTTCACCGCTACACCGGGAATTCCATTCTCCCCTACCTGCCTCTAGTCTGCCCGTATCCACCGCAGCCCCACGGTTAAGCCGTGGGCTTTCACGACAGACGCGACACACCGCCTACGAGCTCTTTACCCCCAATAATTCCCGACAACGCTTCCCCCCCACGTACCACCGCTGCTGCTGGCCCCGA
+
CGDFEGE?FGGGGFFGEGEGGGGG<FGFGGGGFCFCFGGGGGGGDGGGGFGGGGGADFFGGGGFFFFF@EGDGGGGDGGGGGG=BFCFGCFGGEECCGGG9BFGGG7FGGEFGGDC=@FGCFGDFECF9DD:>FECAFGEGGGGGGGGG88FGG9DCFG@AE@FC;;3>>3:8:FFFGEG>@*CED5C5EEC821?8::E5*86C?F:F53))/*8C:3CG7/0>D@>B:?78))0/96*877*99>D>4)2*86*)))441:09(1)072-4((((-,((..230(,4?0.,2(31####
@M06045:235:000000000-JCY5N:1:1101:13803:9120 2:N:0:TACAGC
AGTCAAGGACTACTAGGGTATCTAATCCTGTTTGCTCCCCACGCTTTCGCGCCTCAGCGTCAGATCACGCCCAGCAGGCCGCCTTCGCCACTGGTGTTCTTTCGGATATCTACGCATTCCACCGCTACACCCGAAATTCCGCCTGCCTCTACGTGTCTCCACCCTGGCAGTATCCTGGGCATGCGCGGGGTTGAGCCCCGGCCTTTCCCCCATAGACTTTCCAGGCCGCCTGCGCGCGCCTTACGCCCAATAATTCCGAACAACGCTTCCCCACCACGTATTACCGCGGCTGCTGGCGATT
+
CGGGGGGFGGFFED<FFEFFGGFGGGGG9FFFGGGGGGGCFGGGGGCFCE:FGC@FGGDGGGGGGGDFGGGGGEGGF77BFGGGDGGGGEEDFGFCFDFEGGGEE+C@EFA9ADC+C:EA<FGCFF>:<<ECFE>+><FGFE8CDFG?D89;7,@FGFFD3,4B?BDC:@3,,5>DFG*,,,8D*B:*:>B*:C<+AFC?EG*=6C9+*69)**2*2*C*::>7*7<3;560).)0753.0*297*955<>C4=<BA97196((,-,))/(.((((-(41<24<A0042;0(3,).(####
@M06045:235:000000000-JCY5N:1:1101:6721:9181 2:N:0:TACAGC
AGTCAAGGACTACTCGGGTATCTAATCCTGTTCGCTCCCCTAGCTTTCGCGTCTCAGCGTCAGGAATGGCCCAGCGAGCCGCCTTCGCTACTGGTGTTCCTCCCGATATCTGCGCATTTCACCGCTACACCGGGAATTCCACTCGCCTCTACCATCCTCTAGCCCGGCAGTATCCATCGCACGCCCGAGGTTGAGCCTCAGGATTTCACGACAGACTTACCGAACCGCCTACACGCTCTTTACGCCCAATAAATCCGGACAACGCTCGCCCCCTACGTATTACCGCGGCTGCTGGCCCGCC
+
CGGGGGGGGGGGGGGGGGGGGGGGGGGGGGGGGGGGGGGGGGGGGGGGGGGGGGGGGGGGGGGGGGGGGGGGGGGGEGGGGGGGGGGGGGGGGGGGGGGGGGFGGGGEGGFGGGGGGGGGGGGGGGGGGGGGGGGGGGGGGGGGGGGGGGGGGGGGGGGGGGGGGGEEBEGGEGGGGGGDEEGGFGGEGGGFGFGGG6EFFGGFFGGGGGGGDGFFGFFFGGGCCC>EFF<1<?D>*7@FBDGGFGDDF4?CFFBFF>BB>?B>>:BD@D?FFFFF?(4<8<AABFFFF,40>08:,####
@M06045:235:000000000-JCY5N:1:1101:7102:9185 2:N:0:TACAGC
AGTCAAGGACTACTAGGGTATCTAATCCTGTTCGCTCCCCACGCTTTCGCTCCTCAGCGTCAGTATCGGCCCAGAGACCCGCCTTCGCCACCGGTGTTCCTCCTGATATCTGCGCATTTCACCGCTACACCAGGAATTCCAGTCTCCCCTACCGAACTCCAGCCTGCCCGTATCGACCGCAAGCCCACAGTTAAGCCGTGGGTTTTCACGGACGACGCCACAAGCCGCCTACGAGCTCTTTACGCCCAATAAATCCGGACAACGCTCGCCCCCTACGGCTTACCGCGGCTGCTGGCCGGCC
+
CGGGGGGGGGGGGGGGGGGGGGGGGGGGGGGGGGGGGGGGGGGGGGGGGGEGGGGGGGGGGGGGGGGGGGGGGGGGGGGGGGGGGGCGGEGGDGGGGGGGGGGGFCFGGGCFGGGGGGGGGGGGGGGGFGGCGGGFGGGGGGGGGGGFGGFGG>>EGGGGGFGGGDGGG>CGGFCGGG5C>@EGGGCC*BFFGGGGGGGGGGEE5CEGGFGCD75B<B))9<C9495BD@?BBFFB)9@F@*:9>DGD7)):B4<F0>)(4,(-433;>)4>B>:?(((,724:613(,(,4:20::####
@M06045:235:000000000-JCY5N:1:1101:5877:9191 2:N:0:TACAGC
AGTCAAGGACTACCAGGGTATCTAATCCTGTTCGCTCCCCATGCTTTCGCTCCTCAGCGTCAGTTAATGCCCAGAGACCTGCCTTCGCCATCGGTGTTCCTCCTGATATCTGCGCATTTCACCGCTACACCAGGAATTCCGATCTCCCCTACCGCACTCTAGTCTGCCCGTACCCACTGCAGGTCCAGGGTTAAGCCCTGGATTTTCACAGCAGACGCGACAAACCGCCTACGAGCTCTTTACGCCCAATAATTCCGGACAACGCTTGCACCCTACGTATTACCGCGGCTGCTGGCCAGTG
+
CGGGGGGFGGGGGGGGGGGGGFGGGGGGGGGGGEGGGGFGGGGGFGGGGGGGGGGGGGGGGGGGGGGGGGGGGGGGGGGGGCGFGGGGGGGGGGGGGGGGGGGGGGGGGGGGGGGGGGGGGGGGGGGGGGGGGGGGGGGEFGGGGGFGEFGGGGGGGGGGFDGCGGGGGGGDGGGGGGGGGGCGGGGGCEGGGFFGGGGGGGGGGGGGGGGGGGGFDEDGGGGGGGFB>52;B>3ACFF*@FGGDGGGF>FGF=AF?DEFFBF>>:BF:4<0<00::<2:?<B>:79FF;BFF0.84####
@M06045:235:000000000-JCY5N:1:1101:24196:9227 2:N:0:TACAGC
AGTCAAGGACTACTCGGGTATCTAATCCCGTTCGCTCCCCACGCCTTCGCGCCTCAGCGTCAGGGTCGGCCCAGGTGGCCGCCTTCGCCACGGGTGTTCCTCCCGATCTCTACGCATTTCACCACTACACCGGGAATTCCACCACCCTCTCCCGCCCTCAAGCCCCGCCGTCCCCAACGACCCTCCCCGGTTAAGCCGGGGGCTTTCACGTCCGGCGCGCGAGGCCGCCTGCGCGCGCTTTACGCCCAATAACCCCGGACCACCCCCGGCCCCTCCCTTTTACCGCGGCTGCTGGCCCCCG
+
CGGGGGGGGGGGGGGGGGFGGGGGGGGGGGGGGGGGGGGGGGGGGGGGGGGGGGGGGGGFGGGGGGGGGGGGGGGGFFDGGGGGGGGGGGGGGGGGFGGGFEGGGGGGGGGGGGGGGGGGGGGGGGDGFGGGGGEGFGGGGGGCGEG>F6CCFCEEGGGGCGGGGECGGGCGGGGGDG=8CGG*=BEGGGGG>FFFEGGGGGECGCF?F**7*15553)1>55CGG57758855)))...77DGFCGC5F)*6)(047)41??(-223<79993(,(())..27,((((,,4))(-4####
@M06045:235:000000000-JCY5N:1:1101:8206:9249 2:N:0:TACAGC
AGTCAAGGACTACTCGGGTTTCTAATCCTGTTTGCTCCCCACGCTGTCGCGCCTCAGCGTCAGCAACAGCCCAGCAGGCCGCCTTCGCCACTGATGTTCTTCCCGATCTCTACGCATTCCACCGCTACACCGGGAATTCCACCTGCCTCTACTGTGCTCTAGCCTGACAGTCTAGAAGGCAGCCCTGCGGTTAAGCCGCAGGATTTCACCCCCTACTTATCAGGCCGCCTACGCGCCCTTTACGCCCAGTGATTCCGGACAACGCTTGCCCCCTACGTATTACCGCGGCTGCTGGCCGAGA
+
CGGGGGFGGFGGGFGGGGGGGGGGGGGGGDGFGGGFFGGGGGGGEGGG8F@FFCEDFGC@FGGGGGGGFGGGGGGGGGDGCFGCFGEGGCEFFDCFGGFFFEGGGG7FFGFGGGGGEFGGGGGGGEGGDGGGGGGGGGFFFGGGDGGGGGGGGGGFFFFFFEGGFGGG99EFDF9CFGEGFECFECFGEEGG>BAGGGGGGGG6FCG+@CGGG<<5CFC:7CCFGGAFFFFB)7)5CEFF?77>DGG:FFFCB7AFFF369:6(7::@FF?BFB06477)4524-709>79?>D(8:####
@M06045:235:000000000-JCY5N:1:1101:12686:9251 2:N:0:TACAGC
AGTCAAGGACTACACGGGAATCTAATCCTGTTTGCTCCCTACGCTTTCGCACCTCAGCGTCAATACTTGTCCAGTCAGTCGCCTTCGCCACTGGTGTTCTTCCGAATATCTACGAATTTCACCTCTACACTCGGAATTCCACTGACCTCTCCAAGATTCTAGCTTTCCAGTTTCAAAGGCAATTCCGGTGTTGAGCCCCGGGCTTTCACCTCTCACTTAAAAAGCCGCCTACGCGCGCTTTACGCCCAGTCATTCCGAACAACGCTAGCTCCCCCCGTATTACCGCGGCTGTTGGCCGAAG
+
@FGGGGG8,66;C,,8:6,+6,<66;FCED<E<;C,,6,,;CFEG,F@FEG@@EEE<C+CFEFGDAF@F<6C<,6CEDFEED@C@F@7FGGCFGFEEF9FFCFGG@F@??,@FCC,?<<FE??AFCDGDB<,AF7CGCGDE9F?FGGDGGGFGGFGGAEFGBFFC,E>DF;D==;,@E8D?88EFFGE++@+3>DFDB:CC>?E56A:24;F4*388=@FF=*2CG;>6?=;DBAD)55))127B9)/70*29@-7(8<02(.466<549>>3(3((((..)6.((((419()).(.####
@M06045:235:000000000-JCY5N:1:1101:16222:9253 2:N:0:TACAGC
AGTCAAGGACTACTAGGGTTTCTAATCCTGTTCGCTCCCCATGCTTTCGCTCCTCAGCGTCAGTTAATGCCCAGAGACCTGCCTTCGCCATCGGTGTTCCTCCTGATATCTGCGCATTTCACCGCTACACCAGGAATTCCAGTCTCCCCTACATCACTCTAGTCTGCCCGTACCCACCGCAGATCCGGAGTTGAGCCCCGGACTTTCACGGCAGACGCGACAAACCGCCTACGAGCTCTTTACGCCCAATAATTCCGGATAACGCTTGCGCCCTACGTATTACCGCGGCTGCTGGCCAGTG
+
CGGGGGGGGGGGGGGGGGGGGGGGGGGGGGGGGGGGGGGGGGGGGGGGGGGGGGGGGGGGGGGGGGGGGGGGGGGGGGGGGGGGGGGGGGGGGGGGGGGGGGGGGGGGGGGGGGGGGGGGGGEGGGGGGGGGGGGGGGGGGFEGFGGGGGGGGGFGGGGGGFFGGGGGGGGGGGFGGEEEGGGCFGGECC:FGGGGGGGGGGGGG7E@FGGGGGCFDDD3DDDGGGFFFEFFEBEECFFFFGGGBGDGF4?GFFAFFE:(4AD14887).41>90::13:?9AD:(-4;07?2:3:4####
@M06045:235:000000000-JCY5N:1:1101:18168:9264 2:N:0:TACAGC
AGTCAAGGACTACTCGGGTATCTAATCCTGTTCGCTCCCCACGCTTTCGCTCCTCAGCGTCAGTACAGGCCCAGAGAACCGCCTTCGCCACCGGTGTTCCTCCCGATATCTGCGCATTTCACCGCTACACCGGGAATTCCATTCTCCCCTACCTGCCTCTAGTCTGCCCGTATCCACCGCAGACCCACGGTTAAGCCGTGGGCTTTCACGACAGACGCGACAAACCGCCTACGAGCTCTTTACGCCCAATAATTCCGGACAACGCTTGCGCCCTACGTATTACCGCGGCTGCTGCCCTGCT
+
CFFGGGGGGGGGGFGGGGGGGGGGGGGGGGGGGGGGGGGGGGGGGGGGGGGGGGGGGGGGGGGGGGFFGGGGGGGGGGGGGGGGGGGGGGGGGGGGGGGGFGGGGEDGEFGGGGGGGGGGGGGGGGEGGGGGGGGGEFGCGGGGGGGGEGGFGGGGGGGGGDFFGGGGGGGGGGFFGGGGGGGGGGGGEGFGGGFGFC;CG5AGGGG?CGDC3DFADECGGDGDGCEFFDFBEE5)5?8FFFGDD<CCFFF77=<FF5720:?966<F:)461906???A:BA<029901(12:)(.####
@M06045:235:000000000-JCY5N:1:1101:16636:9292 2:N:0:TACAGC
AGTCAAGGACTACCCGGGTTTCTAATCCCGTTTGCTCCCCTGGCTTTCGCGCCTCAGCGTCAGTGTCAGCCTAGCAACCCGTCTTCACCTCAGGTATTCCTCTTGATATCTACGCATTTCACCGCTACACCAAGAATTCTGATTGCCCCTTCTGCACTCTAGCACAGCAGTATCAGTTGGCCGTTCCGAGTTAAGCTCGGAGATTTCACAACTGACTTACCACGCCGCCTACGCGCCCTTTACGCCCAGTAAACCCGAACCACCCTTGGCCCCTACGTATTACCCCGGCTTCTGGCCCAGT
+
CFGGGGGGDGGGGGGGGGCGC@EFFGGFFGGGGCFGFGGGGFFGGGGGGEGGDEGFFGGFFGGGFGGGGGGFCFFFGGGGDFEGGGGFF<FGGGGGGGGGGGGGGGGGGGGGGGGGGGGGGGGGGEFGFFGGGGGFFDGGGGGGEF9DFFGGG;FGE9FGFFG=FGGGGGGG>DEGFFFFFGGGGGG8CGCECCAF@>CDEEG?7C<EFC4*3;CFFFFGFGGDGF>?)0/:B>5>)>)=6@D*)7<55?477*3>>3)((.1(,(4)/))(24(81:7>BA>)(((-(,,(45)2.####
@M06045:235:000000000-JCY5N:1:1101:15363:9296 2:N:0:TACAGC
AGTCAAGGACTACAGGGGTTTCTAATCCTGTTCGCTCCCCACGCTTTCGCTCCTCAGCGTCAGTATCGGCCCAGAGATCCGCCTTCGCCACCGGTGTTCCTCCTGATATCTGCGCATTTCACCGCTACACCAGGAATTCCGATCTCCCCTACCGAACTCTAGCCTGCCCGTATCGACTGCAGACCCGGGGTTAAGCCCCGGGCTTTCACAACCGACGCGACAAGCCGCCTACGAGCCCTTTACGCCCAATAATTCCGGACAACGCTCGCGCCCTACGTATTACCGCGGCTGCTGGCCTTCA
+
CGFFGGGGGGGGGGGGGGCFGGGGGGGGGGGGGGGGGGGGGGFGGGGGGGEGGFGGGGGGGGGGGFGGGGGGGGGGGGGGGGGGGGGGGGGGGGGGGGGGGGGGFFGGGGFGGGGGGGGGGGGGGGGGGGGGGGDGGGGGFGGGGGGGGGGGGGGGGGGGGDFGGGCFGGEEGG:EGGCGG?FGGGGGGGGGGGGGGGGGGEGGGGGFDG6DDGGF)>5DGCC>FGFFFFF?F@35)7<7?FGGFGDDFFFGF?<=27:>9:BBB(3)>593997?::?B744><BFB01;:4>0:6####
@M06045:235:000000000-JCY5N:1:1101:24308:9334 2:N:0:TACAGC
AGTCAAGGACTACTAGGGTTTCTAATCCCGTTCGCTCCCCACGCCTTCGCGCCTCAGCGTCAAGCCCAGCCCAGCAGGCCGCCTTCGCCACGGGTGTTCCTCCCGATCTCTACGCATTTCACCACTACACCGGGAATTCCACCTGCCCCTGCTGGCTTCAAGCCTGGCAGTCACCAACGACCCTCCCCGGTTGAGCCGGGGGCTTTCACGCCAGTCTTACCAAGCCGCCTGCGCGCGCTTTACGCCCAGTAACTCCGGACAACGCTCGCTGCCTACGTATTACCGCGGCTGCTGGCCTCGT
+
CGGGGGGGGGGGGGGGGGGGGGGGGGGGGGGGGGGGGGGGGGGGGGGGFGGGGGGGGGGGGGGFGGGGGGGGGGGGGFGGGGGGGGGGGGGGGGGGGGGGGGCGGEGGFGFGGGGGEEGGGGGGGFGGGFGGGGGGGGGGGGGGGGGGGGGGGGGGGGGGGGFGGGGGGD?FFEEFGG5EEGGGGGGEEEEGGGGGGGGCEGGCGGGGGGGG<D6=FFGFGGG<FFEFFDB<>@DF<D>BF>GGFGGGFFBDF=>F0@BB>BF061:>DB(-3.::??,4:4<4-47>6(-:?)4?<####
@M06045:235:000000000-JCY5N:1:1101:4752:9339 2:N:0:TACAGC
AGTCAAGGACTACTGGGGTTTCTAATCCTGTTTGCTCCCCACGCTTTCGAGCCTCAGCGTCAGTTACAGTCCAGAGAATCGCCTTCGCCACTGGTGTTCTTCCTAATCTCTACGCATTTCACCGCTACACCAGGAATTCCACTCATCTCTCCCGCACTCTAGCTTCACAGTTTCAAAGGCAATTCCGGAGTTGAGCTCCGGGCTTTCACCACTGACTTGAGAAACCGCCTGCGCACGCTTTACGCCCAGTAATTCCGAACAACGCTCGCCCCCTACGTATTACTCCGGCCGCTGGCCCGGA
+
C:FG<CFFGDFCFCGFFEEDDGGFFE<F@FFFFGFGGG<CEEGGCDGGGC@EGGFF8F@FF:FFGGFAFFDG,69CEFFA8FG:B<CF@C:FFF?<EFEFFGFG<99CAFFCEGCC+4:5@DFCCB@:<F,4?+AB8<4;@EFFD9ED=,@>=EE6CBDFEGCD96,,6>D=98EA,@,@:3@<@BCC+>3D,;DFGGG8*C>>CFGGFG*;FG8A8FCF4*8*;;>A))86>>..):=>F+@8>)27@9**89<F(0)((..-91(87B1(3>(2(48A(:4)),(((((,((-2.####
@M06045:235:000000000-JCY5N:1:1101:4717:9357 2:N:0:TACAGC
AGTCAAGGACTACCGGGGTATCTAATCCTGTTCGCTCCCCACGCTTTCGCTCCTCAGCGTCAGTTACTGCCCAGAGACCCGCCTTCGCCACCGGTGTTCCTCCTGATATCTGCGCATTCCACCGCTACACCAGGAATTCCAGTCTCCCCTACAGTACTCCAGTCTGCCCGTATCGCCCGCACGCCCACAGTTGAGCTGTGAGTTTTCACGGACAACGCGACAAACCACCTACGAGCTCTTTACGCCCAGTAATTCCGTACAACGCTCGCACCCTACGTATTCCCGCGGCTGCTGCCCAACC
+
CGGGGGGGGGGGGGGGGGGGGGGGGGGGGGGGGGGGGGGGGGE@CFGGGGGGGGGGGGGGGGGGGGGGGGFFGGGGGGGFEGGGEGFGGGEEGGGGGGFGGGGGFFGGGGGEGEFEGGGFGGFGGGGGGGGGGGFFGGGGGGGGGGGGGGGCGCGGGGFGGCFGGGGGGGE>FGEGGCBEEGDE5CEGGFC;BCCFFGC:CFCCG<=FFGGDGGGF<DGGGD5FDF:@D>(8<5)>7F6??CCDBCDGFFF>7FFF?7):?2319:3<:519?61<(8252)62(-((449<)82:6####
@M06045:235:000000000-JCY5N:1:1101:4001:9379 2:N:0:TACAGC
AGTCAAGGACTACTGGGGTATCTAATCCTGTTTGCTCCCCACGCTTTCGCACCTCAGCGTCAATATGTGTCCAGTAAGTCGCCTTCGCCACTGGTGTTCTTCCGAATATCTACGAATTTCACCTCTACACTCGGAATTCCACTTACCTCTCCACAATTCAAGCGATGCAGTCTTAAAGGCAGTTCCAGAGTTGAGCTCTGGTCTTTCACCTCTAACTTACAAATCCGCCTACGTGCGCTTTACGCGCAGTATTTCCGAACAACGCTAGCCCCCTCCGTATAACCGCGGCTGCGGGCCGATG
+
CGGGAEDE@8FEFGF88F@,CEFDGG9@FGFEFFGGGFGCFFDFGEGGDFGGGGGDEFGFE:@9EFDGF<CFGGF9FFEFEDE7CF,CBFE?<FEAFGFGGGFGGEEFFF9B<F@=AF<FDFDDGFGAFF9EFGGC+EGFFGFGGFFFG?44EFF84@=DFG,@EF6CFCEGFF;9,,,@DEEFCFDFF6;,7D66,4@F6,@E,<,7;,99C8+<DC>888;+ADE>>E9=BA955?B::875?)/)8>6+3:6A6>).,((,1325<77240(19311))6.4(43((4((32((####
@M06045:235:000000000-JCY5N:1:1101:27037:9394 2:N:0:TACAGC
AGTCAAGGACTACCGGGGTTTCTAATCCTGTTTGCTCCCCACGCTTTCGAGCCTCAGTGTCAGTTACAGTCCAGAAAGGCGCCTTCGCCACTGGTATTCTTCCTAATCTCTACGCATTTCACCGCTACACTAGGAATTCTCCTTTCCTCTCCTGCACTCTAGATATCCAGTTTGGAATGCAGCACCCAGGTTAAGCCCAGGTATTTCACATCCCACTTAAATATCCACCTACGCTCCCTTTACGCCCAGTAAATCCGGACAACGCTTTCCACCTACGTATTACCGCGGCTTCTGGCCTGGC
+
CGGGGGGGGGGGGGGGGGGGGGGGGGGGGGGGGGGGGGGGGGGGGGGGGGGGGGGGGAFGGGGGGGGGGGGGGGGGGFGGGGGGGGGGGGGGGGGFGGGGGEGGGFFGGGGGGGGGGGGGGGGGGGGGGGGGGGGGGGGGGGGFFGFGGGCGGGGGGGGGGGGGGGGGGGFGGGGGGGGFGGGGGGGGGGGGGFGFGGGG*@ECFFGGGGGGGGFFGFGGG7CFGGFFFF=@FF)?)?FFFGGGFGCDA6:@FFC;9DD@FDFFFFB)9*49005???29>)44811062(44A).(####
@M06045:235:000000000-JCY5N:1:1101:17994:9396 2:N:0:TACAGC
AGTCAAGGACTACTCGGGTATCTAATCCCATTCGCTCCCCTAGCTTTCGTCTCTCAGTGTCAGTGTCGGCCCAGCAGAGTGCTTTCGCCGTTGGTGTTCTTTCCGATCTCTACGCATTTCACCGCTCCACCGGAAATTCCCTCTGCCCCTACCGTACTCCAGCTTGGTAGTTTCCACCGCCTGTCCAGAGTTGAGCCCTGGGATTTGACGGCGGACTTAAAAAGCCACCTACAGACGCTTTACGCCCAATCATTCCGGATAACGCTTGCATCCTCTGTATTACCGCGGCTGCTGGCCCTGA
+
CGGGGGGGGGGGGGGGGGGGGGGGGGGGGGGGGGGGGGGGGGGGGGGGGGGGGGGGGGGGGGGGGGGGGGGGGGGGGGGGGGGGGGGGGGGGGGGGGGGGGGGGGGGGGGGGGGGGGGGGGGGGG@FGFGGGGGGGGGGGGGGGGGGFDEFGGGGGGGGGGGGGGGGGGGGGGGGGGGGGG>FGGGGGDFGGDEFGGGGGGGDF6CG78CDDDGGECFG7DGFDCFFFFFEFFFBFGB:@FGF3DDGG@@FGFFFFFF>3?FF162?FFF4A?BB<0<>BBBA9<(,-72(38421(####
@M06045:235:000000000-JCY5N:1:1101:14858:9401 2:N:0:TACAGC
AGTCAAGGACTACACGGGTTTCTAATCCGGATCGCTCCCCACGCTTTCGCGCCTCAGCGTCAGCAAAGCTCCAGGCAACCGCCTTCGCCACTGGTGTTCCTCCCGATATCTACGCATTCCACCACTACACCGGGAATTCCATTGCCCCCTAGCTTGCTCCAGCTCGGCCGTATCCGCTGACCCCGCCCAGTTGAGCCGGGCGATTTCACAACGGACGTGCCGAGCCGCCTGCGCGCCCTTTACGCCCAGTAATTCCGAACAACGCTAGCCCCCTTCGTATTACCGCGGCTCCTGGCCTTTC
+
CGGGGGGGGGGGGGGGGGGGGGGGGGGGGGDGGGGGGGGGGGGGGGGGBFGEGGGGFGGGGGDGG8FCGGGGFGGGGGGGGGGGGGCFGEGGGGGGGGGGGGGGG>CEEFFGGFGEGGFGFGGFFGGF<DG>EGGGFFGGGGGGGGGGGGG7DGGEF;EFF?C,@CEGDBGGGGFECCBGGGGGEGEDGGGG9CF?FC8EGGGCCFGGGDCGGGDB3>DGGD3CC<>5@D(8>:5@GFB76***7>C<7)=C*/6@75),-8?;>1(06<?B>9B1(.41.6A>,61(42(-.)518####
@M06045:235:000000000-JCY5N:1:1101:2842:9404 2:N:0:TACAGC
AGTCAAGGACTACCAGGGTATCTAATCCTGTTTGCTCCCCACGCTTTCGTGCCTCAGTGTCAGTTACAGTCCAGAAAGCCGCCTTCGCTACTGGTGTTCCTCCTAATATCTACGCATTTCACCGCTACACTAGGAATTCCACTTTCCTCTCCTTCACTCAAGTTTCCCAGTTTCAAAAGCTTACTACGGTTGAGCCGTAGCCTTTCACTACTGACTTAAGAAACCACCTACGCACCCTTTACGCCCCGTAAATCCGGATAACGCTAGCCCCCTACTTATTACCGCGGCTGCTGGCACGGTA
+
CFGGGGF,EFGGGGGFGGGGGGGGGGGGGGGGGEFGGGGGGGGGDGGFGGGGGGGGGGCGFFGGCEFGFFGCFFGGG8FF:EGGGGGGGGGGFFGGGCFGGGGGGFGGFGFGGGGDGGGDGGG7BFGGGCEE9=EBFGGGGGGGGGGGGGGGG9DC8;DCEFGGGG9EG8DFGGGGGADEFG8DFDFEEGG6D,8D:EGEGFGF7E<E;,;DGGDFGF>+C89C**3969>@BDB@DFAA8C49BD):B.5*;@553>AF<84:6?6@FF?BF??)-.6<26946-7(-(,8)(37?####
@M06045:235:000000000-JCY5N:1:1101:13447:9411 2:N:0:TACAGC
AGTCAAGGACTACTGGGGTATCTAATCCCGTTTGCTACCCTAGCTTTCGCGCCTCAGCGTCAAGAGCAGGCCAGAAAGCCGCCTTCGCCACTGGTGTTCCTCCCGATATCTACGCATTTCACCACTACACCGGGAATTCCGCTTCCCTCTCCCGCCTTCCAGTCGATCAGTATCGAGTGACCCTCCCCAGTTGAGCCGGGGGCTTTCACACGCGACTTGAACGACCGCCTGCGCGCTCTATACGCCCCTTAAATCCGGACAACGCTACCCACCCACGTATTACCGCAGCTGCTAGCCAGGT
+
-;6C<-6C<<,C;,66<F68CE<,CCCFG@CC@F9F9E66E,6CC<@CF76@@,:,;,7BF@FG,C8@<,@FFGFCF<<,666C,,CCFC749E?FFFGGAA<=C:F7@A5?<FC@::BF<<5CF@8FF,B=+F@F=5EFFGGEE8@DFF>3,@BECC,,>;DF8+3344DC,,*3@E:,@,@,**>:BED;,>DF?ED58E=776<A7+7)8))075:09DC*97753)(4))08).)***2*7159)))29/.9(75;712(7??)<73(-,(--((.2:)4(((-4((.2)).4####
@M06045:235:000000000-JCY5N:1:1101:8480:9413 2:N:0:TACAGC
AGTCAAGGACTACTAGGGTATCTAATCCCGTTTGCTCCCCTAGCTTTCGCGCCTCAGCGTCAAGAACAGGCCAGGTAGTCGCCTTCGCCACTGGTGTTCCTCCCGATATCTACGCATTTCACCACTACACCGGGAATTCCACTACCCTCTCCTGCCTTCGAGTCGATCAGTCTCGCTTTACCCTCCCCAGTTGAGCCGGGGGCTGTCACACGCGTCTTGAACGACCGCCTGCGCGCTCTTTACGCCCAGTAACTCGCGAGAACGCTTGCCCCCTCGGTATTACCGCGGCTTCTGCCCGCAA
+
@CF9EE?CEC<FFEEFGFGC<FF9FAE66@E@F@@<F@DGC,CE<,CEEFFGE7F8E8C8@,B@D@<FE,6CE7DFEF@FF7,CBEFGG@=FGGGF9,EB,EEFGEGEEAEAEGG>CG9?FE<,9ABFFG<FEFCFFF9FGGFCEFEDFFG,@,@DFCEDF,6>CGC:8,3,7:,@+++,5@,@DCE*,@,DC,,?<E>*=55C*=<?F78><D)8<)00*099C)85>D<25)03)))1**09)19*<)87**.0(8)(((49??1)>),((41(-(.3)4-6(,3(,((().),.####
@M06045:235:000000000-JCY5N:1:1101:19123:9435 2:N:0:TACAGC
AGTCAAGGACTACAAGGGTTTCTAATCCTGTTTGCTCCCCACGCTGTCGCGCCTCAGTGTCAGCAACTGCCCAGCAGGCCGCCTTCGCCACCGGTGTTCTTCCGGATCTCTACGCATTCCACCGCTACACCCGGAATTCCGCCTGCCTCTACAGTGCTCCAGCCGCGGCAGTATCCCTGGCCGACGCAGGGTTGAGCCCCGCGCTTTCACCAAAGACTGACCGGGCCACCTACGCGCCCTTTACGCCCAATGATTCCGGACAACCCTCGCCCCCCCCGTATTACCGCCGCTGCTGGCGAGA
+
CGGGGGGGGGGGGGGGGGFGGGGGGGGGGGGGGGGGGGGGGGGGGGGGGGCGGGGGGGGGGGGGGGGGGGGGGGGGGGGGGGGGGGGGGEGGGGGGGGGGGGGGGGGGGGGGGGGGGGCFGGGGGGDGGGGGGGGGGGGGGGGGGGGGGCDGGGGFGFGGGGGGDECGGGEGF@F9E?8FCFEGECECBCEGGGGFGGGGGEEECC5CFGGGGGFFCFDCFGGCDGFFFFFFFFFDGFFF5CDGEGGGFF49B=>F4)<<99(,(415:>(4;>(-9>((,4:4<12(9>(((),(2####
@M06045:235:000000000-JCY5N:1:1101:17649:9438 2:N:0:TACAGC
AGTCAAGGACTACTGGGGTTTCTAATCCTGTTTGCTCCCCACGCTTTCGTGCATGAGCGTCAGTGTTATCCCAGGGGGCTGCCTTCGCCATCGGTATTCCTCCACATCTCTACGCATTTCACTGCTACACGTGGAATTCTACCCCCCTCTGACACACTCTAGCCGTGCAGTCACCAATGCCATTCCCAGGTTAAGCCCGGGGATTTCACATCGGTCTTGCACAACCGCCTGCGCACGCTTTACGCCCAGTAATTCCGATTAACGCTTGCACCCTACGGATTACCGCGGCTGCTGGCCACAT
+
CGGGGGGGGGGGGGGGGGGGGGGGGGGGGGGGGGGGGGGGGGGGGGGGGGGGGGGGGGGGGGGGGGGGGGGGGGGGGGGGGGGGGGGGGGGGGGGGGGGGGGGFGGFGGGGGGGGGGGGGEGGGGFGGGGGGGDGGGGGGGGGFFGGGGGGGGGGGGCGDFFCFGGGGGGGGGGGGGGGGCCFFGGGFGGGGGGGGGGGGGGC=FF@,=BCDGGGEGF77*>FFGGFFA>;?A3)018>:@GGDDGGD>6=FFF<443:?FFF:;,,)8FB:::130((48>AF<92311923>(,.####
@M06045:235:000000000-JCY5N:1:1101:6815:9446 2:N:0:TACAGC
AGTCAAGGACTACAAGGGTATCTAATCCTGTTTGCTCCCCACGCTTTCGAGCCTCAGTGTCAGTTACAGTCCAGAAAGGCGCCTTCGCCACTGGTATTCTTCCTAATCTCTACGCATTTCACCGCTACACTAGGAATTCTCCTTTCCTCTCCTGCACTCTAGATATCCAGTTTGGAATGCAGCACCCAGGTTAAGCCCGGGTATTTCACATCCCACTTAAATATCCACCTACGCTCCCTTTACGCCCAGTAAATCCGGACAACGCTTGCAACCTACGTATTACCGCGGCTGCTGGCCGCAG
+
CGGGGGGGGDGGGGGGGGGGGGGGGGGGGGGGGGGGGGGGGGGGGGGGGGGGGGGGGFGGGGGGGGGGGGGGGGGGGGGGGGGGEGGGGGGGGGFGGGGGGGGGFGGGFGGGGGGGGGFFGGGGGGGGGFFFFFGGGGGGGGDEGGGGGF8=EGGGGGGGGGGGGGGGGGGGGGGGGGGGGGGF?F8DDGGGGGGGG6C8@EEFGGGGGGDGGGFFCFGGCFFCEDFFFF==D55AGFF=ACGDD?CDFFFF+;?F@A)3403261335*)4(,5>?<BF:FA9(09>FFBF??032####
@M06045:235:000000000-JCY5N:1:1101:20403:9455 2:N:0:TACAGC
AGTCAAGGACTACACGGGTTTCTAATCCTGTTTGATCCCCACGCTTTCGTGCCTCAGCGTCAATCATACCTTAGTAAGCTGCCTTCGCAATCGGTGTTCTGTGACATATCTATGCATTTCACCGCTACTTGTCACATTCCGCCTACCTCAAGTACATTCAAGCCCGACAGTATCAAAGGCACTGCGATGGTTGAGCCACCGTCTTTCACCCCTGACTTATCAGGCCGCCTACGCACCCTTTAAACCCAATAATTCCGGATAACGCTCGGATCCTCCGTATTACCGCGGCTGCTGGCCCAGC
+
CGGGGGGGGGGGGGGGGGGGGGGGGGGGGGGGGGGGGGGGGGGGGGGGGGGGGGGGGGGGGGGGGGGGGGGGGGGGGGGGGGGGGGGGGGGGGGGGGGGGGGGGGGGGGGGGGGGGGGGGGGGGGGGGGGGGGGGGGGGGGGGGGGGGGGGGGGGGGGGGGGGGGGGGGGGFCFGGGGGGGGGGGGGGGGGGGGGGGGGGGGGGGFGGGGDGGGGFGFGGGGGGGGFFFFFFFFFFGFFFFGGGFG>DFFFGFFFF;A3;FFFFB:6BF>:BFFF:BFFFFFF<<FBB9;>FFFF?,####
@M06045:235:000000000-JCY5N:1:1101:12443:9457 2:N:0:TACAGC
AGTCAAGGACTACACGGGTATCTAATCCTGTTTGCTCCCCACGCTTTCGCGCCTCAGCGTCAGTTGTGGTCCAGTTGGCCGCCTTCGCCACCGGTGTTCTTCCCAATATCTACGAATTTCACCTCTACACTGGGAATTCCACCAACCTCTCCCACACTCCAGTCCCGCCGTATCGGATGCAGTTCCCAGGTTGAGCCCAGGCCTTTCACATCCGACGATCAGGACCGCCTACGCGCCCTTTACGCCCAGTAATTCCGAACAACGCTAGCCCCCTTCGTATTACCGCGGCTGCTGGCCTTGC
+
CGGGGGGGGGGGGGGGGGGGGGGGGGGGGGGGGGGGGGGGGGGGGGGGGGGGGGGGGGGGGGGGGGGGGGGGGGGGGGGGGGGGGGGGGGGGGGGGGGGGGGGGGGGGGGGGGGGGGGGGGGGGGGGGGGGFGGGGGGGGGGGGGGGGGGGGGGGGGGGGGDGGGGGGGGGGGGGGDGGGGGGGGGGGGGGGGGGGGGGGGGGGGGGGGGFCFDC:D>DFGFG<FGFFFA;DEFFFGFFFFGFGFGGGFFFC=9AB7@EFF?69>BFEFFFFFFFFFFFFFD<>BBB0;BBF?F:1,####
@M06045:235:000000000-JCY5N:1:1101:20291:9468 2:N:0:TACAGC
AGTCAAGGACTACCCGGGTATCTAATCCTGTTTGCTCCCCACGCTGTCGCGCCTCAGTGTCAGCAACTGCCCAGCAGGCCGCCTTCGCCACCGGTGTTCTTCCGGATCTCTACGCATTCCACCGCTACACCCGGAATTCCGCCTGCCTCTACAGTGCTCCAGCCGCGGCAGTATTCATGGCCGACGCAGGGTTGAGCCCCGCGCTTTCACCACGAACTGACCGGGCCACCTACGCGCCCTTTACGCCCAATGATTCCGGACAACGCTCGCACCCTCCGTATTACCGCGCCTGCTGGCGCGT
+
CGGGGGGGGGGGGGGGGGGGGGGGGGGGGGGGGGGGGGGGGGGGGGGGGGFGGEFGGEGGGFGGGGGGGGGGGGGGGGGGGGGGGGGGGGGGGGGEGGGGGGFGEGGGGGGGGGGDGGGGGGGGGGGEGGGGGGEDGDDGGGGGGGGGGGGGGGECFDGGCCDGDEGCEGGFFC;;ECFC5EC=ECE5EG59:E8FGGGDGG=ECC=EFGGGGGG@C520CFGCDG@>F4?FFFB)CFFDF7CF)1>DF:FG?4)/6FB(99069>(<5>(7>F10222318ADF?>F,(((435(-####
@M06045:235:000000000-JCY5N:1:1101:24553:9473 2:N:0:TACAGC
AGTCAAGGACTACCCGGGTTTCTAATCCCGTTTGCTCCCCTAGCTTTCGCTCCTCAGCGTCAATGTCGGTCCAGGATGCCGCCTTCGCCACCGGTATTCCTCCAGATATCTACGCATTTCACCGCTACACCTGGAATTCTGCATCCCTCTCCCGAATTCAAGCCATCCAGTATCGGATGCAGTTCCCAAGTTTAGCCTGGGGATTTCAAACCCGCCTAGGTTGGCCGCCTACGACCCTTTTACGCCCAGTAATTCCGAACACCGCTTCCCCCCCCCGCTTTACCGCGGCTGGTGGCCCGGC
+
CGGGGGGGGFGGGGGGGGGGGGGGGGGGGGFFGGGGGGGGGDGGGGGGGGFFGGGGGGGGGGGGGGGGG:FGGGGGFGGGGGGGGGGGGGGGGGGGGGGGCGGGGGGGGGGGGGGGCFGGGGGGGCGGFGGGFGFFFGGGGGGGGGGCFGGGGGEGGGFCGEFFGFFGGFGF;C8EGEEDGGGGGGGCC>EE,2;BFGFGFC*:=2,4+,*:1)))*)*0;:C57*)2)>(/80):D<??=:7*8795.01*//6*(75>>(((,20)9)49099,(((--)-5821491((411(2####
@M06045:235:000000000-JCY5N:1:1101:4872:9513 2:N:0:TACAGC
AGTCAAGGACTACCAGGGTATCTAATCCTGTTCGCTCCCCACGCTTTCGCGCCTCAGCGTCGGACCATGCCCAGCGAGCCGCCTTCGCCCCCGGTGTTCTTCCGGATCTCTACGCATTCCACCGCTACACCCGGAATTCCGCTCGCCCCTACATGTCCCTAGCTCCCCAGTATCCCGGGCTGACACGGGGTTGAGCCCCGGTCTTTCACCCGTAGACTTAGACAGCCGCCTGCCCGCGCTTTACGCCCAGTAATTCCGAACAACGCCCCCACCCTCTGTATTACCGCGGCTCCTGGCCAAC
+
CFGGGGGGG@FFDEDFEGGGGGGGGGGGGGGGGEGDFGGC@FGGGGGGGGGGGGGGGFE:F+BFGGGGAEGG@FCF7=CG7>FEGG7FCEGCF7C7BFGGGFGG@+4@FFGGGGG7=@FEFED:@F@FGGFGGDGDF7;=@7CCBE*1>FCF8F?DDCCFGC89<CEG682?,A,B*:58C5*=92*=*B1=E6@:CCEG:8:CF9:<:255>CC:7B:?FG>*9>7:DBB45)7)C)7B37:>;DD5).9*/*)16).419?699()))42?<:?74-)).:A)(-340((4(),(####
@M06045:235:000000000-JCY5N:1:1101:15353:9525 2:N:0:TACAGC
AGTCAAGGACTACTGGGGTATCTAATCCTGTTTGCTCCCCACGCTTTCGAGCCTCAGTGTCAGTTACAGTCCAGAAAGGCGCCTTCGCCACTGGTATTCTTCCTAATCTCTACGCATTTCACCGCTACACTAGGAATTCTCCTTTCCTCTCCTGCACTCTAGATATCCAGTTTGGAATGCAGCACCCAGGTTAAGCCCGGGTATTTCACATCCCACTTAAATATCCACCTACGCTCCCTTTACGCCCAGTAAATCCGGACAACGCTTGCCACCTACGTATTACCGCGGCTGCTGGCCTGCA
+
CGGGGGGFGGGDGGGGGGGGGGGGGGGGGGGGGGGGGGGGGGGG,BFGGGGGGGGGGFGGGFGGGGGGGGGGGGGGGGGGGGGGGGGGGCGGGGGGGGGGGGGGFGGGGGGGGGDDGGGGGGGGDFFGGGGGGGGGGGGGGGGGGGDFG9FGGGGGGGGGGGGGGGGGGDGGGGGGGGGGGGGGGGD?E6@EFFDFGGGGGGEEFFGC7:F>FGGFGFFG7CC9FGFFAFEFFFBFGFFFA7FCEGGGFAC7AAEA9>>BB;?FB@?>3AAB??(,,24<:2<A0((207>?FDB84####
@M06045:235:000000000-JCY5N:1:1101:12409:9527 2:N:0:TACAGC
AGTCAAGGACTACTAGGGTTTCTAATCCCGTTTGCTCCCCTGGCTTTCGCTCCTCAGCGTCAGTATCGGTCCAGGATGCCGCCTTCGCCACCGGTGTTCCTCCAGATATCTACGCATTTCACCGCTACACCTGGAATTCCGCATCCCTCTCCCGAACTCAAGCCATCCAGTATCAGACGCAGTTCCCCGGTTAAGCCGAGGGATTTCACGTATGACTTAGTTGGCCGCCTACGAGCCCTTTACGCCCAGTAATTCCGAGCAACGCTTGCCCCCCCCGTATTACCGCGGCTGCTGGCCCGTA
+
CGGGGGGGGGGGGGGGGGGGGGGGGGGGGGGGGGGGGGGGGGGGGGGGGGGGGGGGGGGGGGGGGGGGGGGGGGGGGGGGGGGGGGGGGGGGGFGGGGGGGGGGGFGGGGGGGFGGGGGGGGGGGGGGGGGGGGGGGGGGGGGGGGGGGGGGGGGGGGGGGCFFGCFGGGGGGGDFCEGGDGGGGGGGEEGGGGGGGGGGGGEGGGGDFGGGGFFFGFGGGFGFDGBEE:@DB>5BDFFFFGD3@G:CF?FGFFB72>)9>??>9B<3<<?F>;6>>?>F?FFF(7>BF09??F(34####
@M06045:235:000000000-JCY5N:1:1101:6370:9553 2:N:0:TACAGC
AGTCAAGGACTACAAGGGTTTCTAATCCTGTTCGCTCCCCACACTTTCGCTCCTCAGCGTCAGTAATGGCCCAGAGATCCGCCTTCGCCACCGGTGTTCCTCCTTATATCTGCGCATTTCACCGCTACACCAGGAATTCCGATCTCCCCTACCACACTCTAGCTAGCCCGTAACGAATGCAGACCCGGGGTTAAGCCCCGGGCTTTCACACCCGACGGGACAAACCGCCTCCGAGCTCTTTACGCCCAAAAATTCCTGACCACGTCTGCTCCCCTAGTTGTACGACCTCTGCTGGCCGTCT
+
@E6F@F9E?FGC@,,CFFGGDGGGFEFFFGDFCEGGGGGGG@:CCFFFFGGC@C<@FCBGGG,EC@<<98FF@F<F,CCE@FG::E@CECED7+@CFGC<,9BE,,???<D9EF7:FCGG<FGGG4::FGGGGGF8EFGGE4+@BGFGGF6DFGGC=8@9;=FF9F?FCE>84@+@ECF,@7@:33*8BCCD5;DD?CEGE=CE56++3+01:>C>C)1:)*9*9C5B3)(40.7>C)*19*293CDGF)57@FA4)944(3((-(4)*06?((,(()))-).((,,(.)..6)52(####
@M06045:235:000000000-JCY5N:1:1101:18525:9616 2:N:0:TACAGC
AGTCAAGGACTACAAGGGTATCTAATCCTGTTCGCTCCCCACGCTTTCGCTCCTCAGCGTCAGTATCGGCCCAGAGACCCGCCTTCGCCACCGGTGTTCCTCCTGATATCTGCGCATTTCACCGCTACACCAGGAATTCCAGTCTCCCCTGCCGAACTCTAGTCTGCCCGTATCGAATGCAGGTCCAGGGTTGAGCCCTGGATTTTCACATCCGACGCGACAGACCGCCTACGAGCTCTTTACGCCCAATAATTCCGGACAACGCTTGCACCCTACGTATTACCGCGGCTGCTGGCCGTCC
+
CGGGGGGGGGGGGGFGGGGGGGGGGGGGGGGGGGGGGGGGGEGGGGGGGGGGGGGGGGGGGGGGGFGGGGGGGGGGGGGGGGGGGGFGGGGGGGGGGGGGFGFGGGGFGGGGGGGGGEGGGGGGGGGGGGGGGGGFFFFGGG@EGGDEEGFGGGGGGGFGGGCFGFCFGGGGGGGGCCFGGGFGGGGGGGF65DEFGGGFG,9<E@FCFGCCFC?):ADDGDG5FGDEE@BFE:>E<@??FGGGFGDCFFFGFFAB:BF>0319BFFFF?B<:1:B608)4<>B?061;3-302(-4####
@M06045:235:000000000-JCY5N:1:1101:21104:9637 2:N:0:TACAGC
AGTCAAGGACTACAAGGGTTTCTAATCCTGTTTGCTCCCCACGCTTTCGCACCTCAGCGTCAGTTCCAGACCAGTGAGCCGCCTTCGCCACTGGTGTTCCTCCGAATATCTACGAATTTCACCTCTACACTCGGAATTCCACTCACCTCTTCTGGACTCTAGATTGCCAGTATGAAAGGCAGTTCCAGGGTTGAGCCCTGGGATTTCACCCCTCACTTAACAATCCGCCTACGTGCGCTTTACGCCCAGTAATTCCGAACAACGCTAGCCCCCTTCGTATTACCGCGGCTGCTGGCCCCGT
+
CGFGGGFFGGGGFGGFGEAFEFGDGGFGGGGGGFGGGFGECCFG7@CECFGGGFFEFGGGDGGGGGGCDGGCGFGGFGGGGECG7FFGEGGGGGGGFGGFEFF@FB77FFFAGCGFFFFCEEE<E<AFED<FF7C:FFGGCFEFEE8@FGFGGGAEGGGGGG9E9,=,68D;DFGGGGG88CFGGCCCGGE6>BFGGGGGDCE9,@CGGG9D733AF>FF++8;FFA858@F4A)0))855:CDBG)78;6CF6?6(:)3;166;?2)/<7?B;B0(8?:?A<.-34((4>0).4(,####
@M06045:235:000000000-JCY5N:1:1101:8742:9640 2:N:0:TACAGC
AGTCAAGGACTACTAGGGTTTCTAATCCTGTTTGCTCCCCACGCTTTCGTGCATGAGCGTCAGTGTCAGCCCAGAGACCTGCCTTCGCCATCGGTATTCCTCCTGATATCTACGCATTTCACTGCTACACCAGGAATTCCAGTCTCCTCTGCCGCACTCAAGCCTTGCAGTCCCAAATGCCATTCCCAGGTTAAGCCCGGGGCTTTCACATCCGGCTTACAAAACCGCCTGCGCACGCTTTACGCCCAGTAATTCCGATTAACTCCCGCACCCTACGTCTTACCGAGGCTGCTGGCCCGGA
+
CGGFGGGGGGFGGGGGGFCFGGGGFGGGFGGGFGGGGGC:FGBCGGGGFGF:@FGGGGGGGGDCCFGEGFGE<FDGGGGFFGGDGDGGFGGGG7BFFFGGEGFE<FDGAEGFGGGFDGGGGFGGGFFFGGGFGGFFFGFGGGGGCF9E8ADGGGG>ECDFGFFDG9EF?FEG?DCCEFFG@EGFFF9,@FGFF9EA@B>6CCDDE7<EFC77**;5DD4*::C4*25?>E@FFB5>D30.:7CC>CGD@FFG*9<?:)033)6)-)(8>B,4:??F(,(,8><72((-(,,,,)(44####
@M06045:235:000000000-JCY5N:1:1101:23189:9652 2:N:0:TACAGC
AGTCAAGGACTACTAGGGTATCTAATCCCGTTCGCTCCCCTCGCTTTCGCCCCCGAGCGTCAGGTACCAGCCAGGACACTGCCTTCGCCTTTGGTGTTCTTCCGGATCTCTACGCATTTCACCACTCCACCCGGAGTTCCATGTCCCTCTCTGGCCCTCCAGTCGCGCCGTCTTCGAGGTCCTCTCCTCGTTAAGCGAGGAGCTGTCACCCCAAACTGACGCGACCGCCTGCGGGCGCTTTACGCCCAGTAACTCCGGACAACGCTTGCCCCCTACTTATTACCGCCGCTGCTGGCCGTTA
+
CGGGGGGGGGGGGGGGGGGGGGGGGGGFGGGGGGGCGGGGGGGGGGGGEGGGGGGGGGGGGGGFGGGGGGGGGGGGGGGGFGGGGGGGGGGGGGGGGGGGGGGGECDEFFGGGGGGGGGGGGGGGGGGFGGGGGDFG@FGFGFGGGGGGFGGCFGGGGGGGGGGGG6CEEGGGGGGCFGECFFE;DGCFEFF8C?GGG=/:CGGG:CFGGGDGGFFGF=4/5)9DC>DDBFF@35@35>E>GF<B5D3>?F*989F?>@B16:99?2)7?:?>FF6).-4)-:>(-,3999972.14####
@M06045:235:000000000-JCY5N:1:1101:8026:9662 2:N:0:TACAGC
AGTCAAGGACTACTCGGGTATCTAATCCGGTTTGCTCCCCACGCTTTCGTGCCTCAGGGTCAGTGCTGGTCCAGATGGCCGCCTTCGCCACGGATGTTCCTCCCGATCTCTACGCATTTCACTGCTACACCGGGAATTCCGCCATCCTCTACCGCACTCCAGTCCGCCAGTATCCAATGCCATCCCCAGGTTGAGCCCAGGGCTTTCACATCAGACTTAACGAACCCCCTCCGCCCCCTTTACGCCCAGGAATTCCGAGTAACCCTTGCACCCTCCGTATTACCGCGGCTGCTGGCCCTGT
+
9CEFCAF,,6;6EAEFG7C:6@@F9@FF+6CC@,@,CFGDFE+@FG,;6E6C@,CE@,,6:6EFEEFGA6CCFAEEFED@:@=F,B,CCBFGG7?+EDED,E8B=C7>,95AE<++=F?<,?@?EC<E9F8FGCG:DFGGGDEE8?FB9@9;FE=>:+<>8,@9@6CEC*3@,,@D8;3<6@7,=::DE5D2>6<D?FEFFCEFF6,,8,+;80*;6+@+09<*CD)5).((2))0)0>FFD7*7CDC))0*9/:4:>)(4)5),,2))*5.-4((332?79AA?>9(1(36),((3####
@M06045:235:000000000-JCY5N:1:1101:20170:9671 2:N:0:TACAGC
AGTCAAGGACTACAGGGGTTTCTAATCCTGTTTGCTCCCCACGCTTTCGCACCTCAGCGTCAGTACCGGACCAGTTGGCCGCCTTCGCCACTGGTGTTCTTGCGAATATCTACGAATTTCACCTCTACACTCGCAGTTCCACCAACCTCTTCCGGACTCGAGATCCCCAGTATCAAAGGCAGTTCCAAGGTTGAGCCTTGGGATTTCACCCCTGACTTAAAGATCCGCCTACGTGCGCTTTACGCCCAGTGATTCCGAGCAACGCTAGCCCCCTTCGTATTACCGCGGCTGCTGGCCAGGG
+
CGGGGGGGGGGGGGGGGGGGGGGGGGGGGGGGGGGGGGGGGGGGFGGGGGGGGGGGGGGGGGGGGGGGGGGGGGFGGGGGDGGGGGGGGGGGGGGGGGGGGGGGGGGGGGGGGGGGGGGGGGGGGGGGGGFGGGDGGGGGGGGGGGGGGGGGDGDGGEFFFEGGGGGGGGGGCGAEEGGGGDGGGGGGGGGGGGGFFGGGGGGGGGGDGGGDGGGFGFGGGGFCGGFFEE<FF;8:3>ADFFGGFG3*>FFGFF<*5<B0(4121?B5)7:B>><?6(((,.4>00(,6;6<BF03,####
@M06045:235:000000000-JCY5N:1:1101:28160:9676 2:N:0:TACAGC
AGTCAAGGACTACTAGGGTTTCTAATCCTGTTTGCTCCCCACGCTTTCGTGCCTCAGTGTCAGTTACAGTCCAGAAAGCCGCCTTCGCTACTGGTGTTCCTCCTAATATCTACGCATTTCACCGCTACACTAGGAATTCCACTTTCCTCTCCTGCACTCAAGTTTCCCAGTTTCAAGAGCTTACTACGGTTAAGCCGTAGCCTTTCATTCCTGACTTAAGAAACCACCTACGCACCCTTTACGCCCAGTAAATCCGGATAACGCTAGCCCCCTACGTATTACCGCGGCTGCTGGCACCACT
+
CFGAAFGGGGGEFGAFGG@FFFGGGGGGGGFGGCCEFFGEEGGEFGGGGFFEGEFGCFGGGGCGEFDFCGG?EDAG8@FFGGGG@@FGGGGGGGEGG@FFFAFFGFGFDEFGGFF@F:AE,A<FFC:FGGEFGGGFFECEEFGFCFGGGC=@DGFGFFFG,EG9EFAFCG>EDEEFFCFC8DF?DDFGGGGGGGGGGECG?F7AFC<FGFGGFFGFGFC7F>FGGDFF4@BAD4:@*8AFFGGD477FF6@7AF1BF)26A);@;0.))2136:01,8<>AF466969>91?)3((.####
@M06045:235:000000000-JCY5N:1:1101:13503:9688 2:N:0:TACAGC
AGTCAAGGACTACTCGGGTTTCTAATCCCATTCGCTCCCCTAGCTTTCGTCTCTCAGTGTCAGTGTCGGCCCAGCAGAGTGCTTTCGCCGTTGGTGTTCTTTCCGATCTCTACGCATTTCACCGCTCCACCGGAAATTCCCTCTGCCCCTACCGTACTCCAGCTTGGTAGTTTCCACCGCCTGTCCAGAGTTGAGCCCTGGGATTTGACGGCGGACTTAAAAAGCCACCTACAGACGCTTTACGCCCAATCATTCCGGATAACGCTTGCATCCTCTGTATTACCGCGGCTGCTGGCCGGAT
+
CGGGGGGGGGGGGGGGGGGGGGGGGGGGGGGGGGGGGGGGGGGGGGGGGGGGGGGGGFGGGGGGGGGGGGGGGGGGGGGGGGAFGGGGGGGGGGGGGGGGGGGGGGGGGGGGGGGCGGGGGGGGGEGGFGGGGGGGGGGGGGGGGGGGFGGGGGGGGGGGGGGGGGGGGGGFGGFGGGGGGGGEFGGGGFAFADGGGGF>GGGGFFECDEDGG37AC8>FC7FDGFFFFFEEFF@FDEEDFC>C3DDD3)7DFFAFFF>0(6<?FFB5>@AB?28<7>2<A<><4;6;670<F22(.####
@M06045:235:000000000-JCY5N:1:1101:5378:9740 2:N:0:TACAGC
AGTCAAGGACTACTAGGGTATCTAATCCTGTTTGCTCCCCACGCTTTCGCGCCTCAGCGTCAGTCTCGGTCCAGAGCGCCGCCTTCGCCACCGGTGTTCTTCCCAATATCTACGAATTTCACCTCTACACTGGGAATTCCACGCTCCTCTCCCGAACTCAAGCCCCCCCGTTTCGCGCGCAATTCCCAGGTTGAGCCCGGGGCTTTCACACGCGACAAGGAGGGCCGCCTACGCCCCCTTTACGCCCAGTACATCCGAACAACGCCCGCCCCCTTCGTATTACCGCGGCTGCCGCACGGTT
+
CGGGGGGGGGDFGGGGGGGGGGGGGGGGGGGGGGGGGGGGGGGGGGGGGGGGGGGGGGGFGGGFGFFFGGGGGGGGGGGGGGGGGGGGGGGGGGGGGGGGGGGGGGGGGGFFGGCCFCFGFGGGGGGGFGGGGGGGGFGGGGGGEGGGGGGFFGGGGGGGG,EFGGGGDCE:DGGGGG5EGGGGG?FFGGFCFCGGGGGGGGGGFGFGGGCCC5D>D.5CFC<CDCDE:B02D@)7CB>:@CFGFGC3567*96<4())-70641,4.>BBFF0:0((8?0<<9(--7(((,(-((,####
@M06045:235:000000000-JCY5N:1:1101:4068:9747 2:N:0:TACAGC
AGTCAAGGACTACTCGGGTTTCTAATCCTGTTTGCTCCCCACGCTTTCGCACCTCAGCGTCAGTATTGGTCCAGGGTGTCGCCTTCGCCACTGGTGTTCCTTCAGATATCTACGCATTTCACCGCTACACCTGAAATTCCACACCCCTCTACCATACTCTAGCTTGTCAGTTCTAACCGCAATTCCCAGGTTAAGCCCGGGGCTTTCACGGCTAGCTTACCAAACCGCCTACGTTCGCTTTACGCCCAGTAATTCCGATTAACGCTTGCACCCTCCGTATTACCGCGGCTGCTGGCCACGG
+
CEGFGGGGCGGGFFGGGGFGGGGGGEFGGGGGGGGGGGGGGGGGGGGGGGGGGGGGGGGGGGGGGGGGGG9EDFGDGGEGEGGGDGC@FGGGGGGGGGGGGGGGGGGGGFGFGECFEEGDA??@:@CGFGGGFFEEFGGFCEG7>+>+@DFFGG9EFG?GGCGGGG,EFDGFGGGEGGCEEEGGG,99D+DF9@C,<DCE5CEEGGGD7?4DD5?FFFC48+;FGFFFFA@@EF);CDFAF:*557D5)/*:@69?>)0(4<BB0323@F?BB?86(4??F2).4(72(402).5(.####
@M06045:235:000000000-JCY5N:1:1101:17195:9769 2:N:0:TACAGC
AGTCAAGGACTACTGGGGTTTCTAATCCTGTTTGCTCCCCACGCTTTCGCGTCTCAGCGTCAGTCACGTCCCAGAGTGCTGCCTTCGCCATTGGTGTTCCTCCTGATATCTGCGCATTTCACCGCTACACCAGGAATTCCACACTCCTCTTCCGGACTCGAGCTAGACAGTATCCACCCGCCTCCCGGGGTTGAGCCCCGGGCTTTCAGAGCAGACTTATCTAGCCGCCTACACGCGCTTTACGCCCAATGATTCCGGACAACGCTTGCCCCCTACGTATTACCGCGGCTGCTGGCCATAG
+
CGGGGGGGGGGGGGGGGGGGGGGGGGGGGGGGGGGGGGGGGGGGGGGGGGGGGEGGGGGGGGGGGGGGGGGGGGGGGGGGGGGGGGGGGGGGGGGGCFGGGGGGGGGGGGGGGGGGGGGGGGGGGGGGGGGGGGGGGGGGGGGGGGGGGGGGGGGGGGGFG>EEGGGGGGGGFGGGGGGGGGGGGGGGGGCGEGGGGGGGGGGEGGGGGGGGGGGFGFGGGCFGGG>EFDFBFFFFCB>@FFGGEGCD@FFFF=AF:5)104?>;(4>FFBFBB::,:<:BAA<,79;F((4237?:####
@M06045:235:000000000-JCY5N:1:1101:19538:9777 2:N:0:TACAGC
AGTCAAGGACTACTAGGGTTTCTAATCCTGTTTGCTCCCCACGCTTTCGCACCTCAGCGTCAATATGTGTCCAGTAAGTCGCCTTCGCCACTGGTGTTCTTCCGAATATCTACGAATTTCACCTCTACACTCGGAATTCCACTTACCTCTCCACAATTCTAGCGATGCAGTCTTAAAGGCAATTCCAGGGTTGAGCCCTGGGCTTTCACCTCTAACTTACAAAGCCGCCTACGTGCGCTTTACGCCCAGTAATTCCGAACAACGCTAGCCCCCGCCTACTTACCGCGGCGGCTGGCCATCC
+
CGGGGFGGFGGGGGGGGGEA@FFAFFGGGGGGCFDEGFFGGGGGGFGGGGFGGDFGGGGGGDF@EEE@,CCFFFGGGFFFGGGGG9@FGDGFFDFDFEGFGGFGD>FGCE9<B<FGGGGEFGGFGGGGGG9<FE7BEFGGFGGGFGGGCCD>EGEFAECCFGF=CECCAEAFAF9D=FADD8FFGGGGG6@@CCD6@@8CGGG6@FACFFFGFC>CGCFFFF4FFGF?>)-588))26?E2++22>DD))1:ACE6@:5:B;(1(-()008?((13((,.6)-52(4(2-01>;1((####
@M06045:235:000000000-JCY5N:1:1101:22848:9779 2:N:0:TACAGC
AGTCAAGGACTACACGGGTATCTAATCCCATTCGCTCCCCTAGCTTTCGTCTCTCAGTGTCAGTGTCGGCCCAGCAGAGTGCTTTCGCCGTTGGTGTTCTTTCCGATCTCTACGCATTTCACCGCTCCACCGGAAATTCCCTCTGCCCCTACCGTACTCCAGCTTGGTAGTTTCCACCGCCTGTCCAGAGTTGAGCCCTGGGATTTGACGGCGGACTTAAAAAGCCACCTACAGACGCTTTACGCCCAATCATTCCGGATAACGCTTGCATCCTCTGTATTACCGCGGCTGCTGGCCTCCC
+
CGGGGGGGGGGGGGGGGGGGGGGGGGGGGGGGGGGGFGGGGGGGGGGGGGGGGGGGGGGGGGGGGGGGGGGGGGGGGGGGGGGGFGGGGGGDGGGGGDGGGGGGGC@FFGGGGGGGGGGGGGGGGGGGGGGGGGGGGGGGGGGGGGGGGGGG?EGGGGG?EGGGGGGGDGGGGGAFGGGGGGGFGGGG9BDAEDGGGFGF>8DF;CE7>CCGD<C:GFGGGGGGD<;FAFFFFFFFDF:BFGGGFGDGFFF49F9B?D:<:2736?F>5?>A7?>ABAABA2)48921;>>::4?<:####
@M06045:235:000000000-JCY5N:1:1101:14072:9806 2:N:0:TACAGC
AGTCAAGGACTACACGGGTATCTAATCCTGTTTGCTCCCCACGCTTTCGTGCCTCAGTGTCAGTTACAGTCCAGAGAGCCGCCTTCGCAACTGGTGTTCCTCCTAATATCTACGCATTTCACCGCTACACTAGGAATTCCACTCTCCTCTCCTGCACTCAAGTTTCCCAGTTTCAAAGGCTTACTACGGTTGAGCCGTAGCCTTTCACCTCTGACTTAAGAAACCACCTACGCACCCTTTACGCCCAGTAATTCCGGATAACGCTAGCCCCCTACGTATTACCCCGGCTGCTCGCACTGGA
+
CGGGGGGFCGGGGGFECFGGGGGFFGGGFFCFGFGGGCCGFC@GFFGGEFGGGGEFGEAFGEGGGFGFFGFGGFGFFGFGGD+FFG7B@:@CEGGGGGFGGGFFFFGAFEFC<=:+??BAFEFEC:=CEEFGFGG9:FGGFGCEFFFFFG?BG8EC?DF@EGFFDGGGFBDFFDFAD,=DFCFDGGC8+>6@B6DF:C58DA<EFFA,4@CGGGGFGC788CCF*;:5>>694?>BD;FF+=9D><:4;@7F@6?FBEE;);3>@<195??;>??B?2A:)64.,(((49:?)(((4####
@M06045:235:000000000-JCY5N:1:1101:8970:9830 2:N:0:TACAGC
AGTCAAGGACTACTGGGGTATCTAATCCTGTTTGCTCCCCACGCTTTCGCGCCTCAGCGTCAGTGTCGGTCCAGATGGCTGCCTTCGCCATCGGTGTTCTTCCCAATATCTACGAATTTCACCTCTACACTGGGAATTCCACCATCCTCTCCCGAACTCTAGTCCTCCAGTCTCAAGCGCGGTTCCCAGGTTGAGCCCGGGGCTTTCACGCCTGACTTGAAGCACCGCCTACGCGCCCTTTACGCCCAGTAATTCCGAACAACGCTAGCCCCCTTCGTATTACCGCGGCTGCTGGCCTGGG
+
CGGGGGGGGGGGGGGGGGGGGGGGGGGGGGGGGGGGGGGGGGGGGGGGGGGGGGGGGGGGGGGGGGGGGGGGGGGGGGGGGGGGGGGGGGGGGGGGGGGGGGGGGGGGGGGGGGGGGGGGGGGGGGGGGGGGGGGGGGGGGGGGGGGGGGGFGGGGGGGGGGGGGGGGGGGGFGGGGGGGGECGGGGFGGGGGGGGGGGGGGGGGGGGGGGGGCCFGFGGGGGGFGFFFFFDFFFFGFFFFGGGFGGGF4@CF=>FF@E>>??0;0:@FFFFBFBFBFB0>FF<29901>(,4:088####
@M06045:235:000000000-JCY5N:1:1101:15247:9844 2:N:0:TACAGC
AGTCAAGGACTACAGGGGTATCTAATCCTGTTTGCTCCCCACGCTTTCGCGCCTCAGCGTCAGTTACAGCCCAGAAAGTCGCCTTCGCCACTGGTGTTCCTCCACATCTCTACGCATTTCACCGCTACACGTGGAATTCCACTTTCCTCTTCTGTACTCAAGCTGCCCAGTTTCCAGTGCGACCCCAGGTTGAGCCCAAGGTTTAAACACCAGACTTAAGCAGCCGCCTGCGCGCGCTTTACGCCCAATAATTCCGGACAACGCTTGCCCCCTACGGATTACCGCGGCTGCTGGCCCGCGT
+
CGFGGGGGGGGGGGGGGGGGGGGGGGGGGGGGGGGGGGGGGGGGGGGGGGGGGGDGGGEGGGGGGGGGGGFGGGGGGGGGGGGGGGGGGGGGGGGGGGGGFFGFCCFGGGGGGGGGGGGGGGGGGGGGGGFGGGGGGGGGGGGGGGGGGGGGFGGGFFGGGGGGGGGFFGGGFD,@FGGGGGGDGGE5EGGGGGG:FGGGFFGGGGDGGGGGGGC;CFG>FDDFCDFEFF<BFE5BG:EF4DC:@<DFFFFGB?:40>:1??F904(./??BFF?((-(47).,419;((22)(-(-####
@M06045:235:000000000-JCY5N:1:1101:14356:9848 2:N:0:TACAGC
AGTCAAGGACTACTAGGGTTTCTAATCCTGTTTGCTCCCCACGCTTTCGTGCATGAGCGTCAGTGCTGGCCCAGGAGGCTGCCTTCGCCATCGGTGTTCCTCCACATCTCTACGCATTTCACTGCTACACGTGGAATTCCACCTCCCTCTGCCACACTCCAGCACGCCAGTCACAAGCGCAATTCCCAAGTTAAGCTCGGGGCTTTCACACCTGTCTTAACGCGCCGCCTGCGCACGCTTTACGCCCAGTAATTCCGATTAACGCTCGCACCCTACGTATTACCGCGGCTGCTGGCCAAAT
+
CGGGGGGGGGGGGGGGGGGGGGGGGGGGGGGGGGGGGGGGGGGGGGGGGGGGGGGGGGGGGGGGGGFGFCFGGGGGGGGGGGGGGGGGGGGGGGGGGGGGGGGGGGGGGGGGGGGGGGGGGGGGGGGGGGEFDEDGGG9FFGGGGDEGGGGGFGGGGBFFGGGGGGGFGGFFCGFGGGEGG8E9EGGGGGGG;FFGFGGGGDEGGGGFFFGGGGFFFFFCGGD)<DEFF5<@5>):CD:>FGGDFGDGF@6>BFFF0>:18<A<>:2.<)3968711:)5()441((279442),44####
@M06045:235:000000000-JCY5N:1:1101:14751:9856 2:N:0:TACAGC
AGTCAAGGACTACAAGGGTATCTAATCCCGTTTGCTCCCCTGGCTTTCGCGCCTCAGCGTCAATGCCGGTCCAGGATGCCGCCTTCGCCACCGGTGTTCCTCCAGATATCTACGCATTTCACCGCTACACCTGGAATTCCGCATCCCTCTCCCGGATTCAAGCCACCCAGTATCAGACGCAGTTCCCCGGTTGAGCCGAGGGATTTCACGTCTGACTTAGGCGGCCGCCTACGCGCCCTTTACGCCCAGTAATTCCGAACAACGCTTGCCCCCTCTGTATTACCCCGGCTTCTGGCCCGGT
+
CGGGGGGGGGGGGGGGGGGGGGGGGGGGGGGGGGGGGGGGGGGGGGGGGGGGGGGGGGGGGGGGGGGGGGGGGGGGGGGGGGGGGGGGGGGGGGGGGGGGGGGGGGGDGGGGGGGGGGGGGGGCGGGGGGGGGGGGGGGGGGGGGGGGGFGGGGGGGGGGGCFGGGGGGGGGGFGGGG5ECEGGGGGGGDEGGGGGGGCEGGEGGGGFGGGFCFFFCF7;CGGGGGEBFFFFF@5>GFFFFC7CDDDDF6@FFFFFFD:9>F?9>BB)>FFF>B?(:<<AFFFF(,(469(,--)).####
@M06045:235:000000000-JCY5N:1:1101:13712:9862 2:N:0:TACAGC
AGTCAAGGACTACAAGGGTTTCTAATCCCGTTTGCTCCCCTAGCTTTCGCCGTTCAGCGTCAATGTCGGTCCAGGATGCCGCCTTCGCCACCGGTATTCCTCCAGATATCTACGCATTTCACCGCTACACCTGGAATTCTGCATCCCTCTCCCGAATTCAAGCCATCCAGTATCCGACGCAGTTCCAAAGTTAAGCTTTGGGATTTCACGTCGGACTTAGTCGGCCGCCTACTGGCCCTTTACGCCCAGTAATTCCGAACAACGCTTGCCCCCCCTGTATTACCGCGGCTGCTGGCCAGGT
+
CGGGGGGGGGGGGGGGGGGGGGGGGGGGGGGGGGGGGGGGGGGGGGGGGGGGGGGGGGGGGGGGGGGGGGGGGGGGGGGGGGGGGGGGGGGGGGGGGGGGGGGGGGGGGGGGGGGGGGGGGGGGGGGGGGGGGGGGGGGGGGGGGCGGGFGFGGGGGGGGGFGGGFGGGGGGGGGGGGGGEGGGGGGGFFGGGGGGGGGCFGGGGGGGGGGGGGGFGFGGGGGCDDA3;BDFFFFFDFFFFGGGFD37<6FFFBAF?FEFB?009(353)4<>>BFF?A9AFF9(9(40(4?7?3:4####
@M06045:235:000000000-JCY5N:1:1101:19611:9872 2:N:0:TACAGC
AGTCAAGGACTACAAGGGTATCTAATCCTGTTCGCTCCCCACGCTTTCGCGTCTCAGCGTCAGTACCGTACTAGAGAGCCGCCTTAGCCACGGGTGTTCTTCCCGATATCTGCGCATTTCACCGCTACACCGGGAATTCCACTCTCCTCTTCCGGACTCTAGCCATACGGTTTCCACCGACAGCTCGAGGTTGAGCCTCGAGTTTTCACAGCAGACCTGTATGGCCGCCTACACGCTCTTTACGCCCAATAAATCCGGACAACGCTTGCCCCCGACGTATTACCGCGGCTGCTGGCCACGC
+
CGGGGGGGGGGGGGGGGGCFGGGGGGGGGGGGGGGGGGGGGGGGGGGGGGGGGEGGGGGGGGGGGGGGGGGGGGGGGGGGGGGGGGGGGGGGGGGGGGFGGGGGGGGGGGGGGGGGGGGGGGGGGGGGGGGGGGGGGGGGGGGGGGGGGGGGGGEGEEGFGGGGGGFGG:FGGGGGFGGGGGGGFGGGGGGGGFGGFCFGGGG5EFGGGFFFGFGFGFGGGFGGCCDFFFFFFF@D9@@FFGFDDGDGFFF>@94;6>3>9?:1;?:)<FBFF((7>-,)())6127((71?:7?<6####
@M06045:235:000000000-JCY5N:1:1101:7436:9888 2:N:0:TACAGC
AGTCAAGGACTACACGGGTTTCTAATCCTGTTTGATCCCCACGCTTTCGTGCCTCAGAGTCAATATTCGTGTAGCGAGCTGCCTTCGCAATTGGTGTTCTATGTCATATCTAAGCATTTCACCGCTACATGACATATTCCGCTCACCTCCACGGTATTCAAGACTGATAGTATCAACGGCAGTTCCCAAGTTAAGCTCGGGGATTTCACCACTGACTTACCAGTCCTCCTACGCACCCTTTAAACCCAGTGAATCCGGATAACGCTTGCACCCTCCGTATTACCGCGGCTGCTGGCCGCCG
+
CGGGGGGGGGGGGGGGGGGGGGGGGGGGGGGGGGGGGGGGGGGGGGGGGGGGGGGGGGGGGGGGGGGGGGGGGGGG+@FGGGGGGGGGGGGGGGGGGGGGGGGGGGGGGGGGGGGGGGGGGGGGGGGGGGGGGGGGGGGGGGGGGGGGGGGGGGGGGGGGGGGGGGCFGGGGGGCGGGCGGGGGGGGGFGFGGGGGFGGGGGGGGGGGGGGGGGGFGFGGF:CF4CFFFFFFFFFFGFFFFGGGFGGGFFF;@+?A6DF<:AF?92<FFFFFBFFFFFBFFFA>:>F(1306?)46(####
@M06045:235:000000000-JCY5N:1:1101:14314:9907 2:N:0:TACAGC
AGTCAAGGACTACTCGGGTTTCTAATCCTGTTTGCTCCCCACGCTTTCGCTCCTCAGCGTCAGTACTGGCCCAGAGAACTGCCTTCGCCATCGGTGTTCCTCCAGATATCTGCGCATTTCACCGCTACACCTGGAATTCCGTTCTCCCCTACCAGACTCAAGCCACAGCAGTATCGGATGGCGTCTCAGGGTTGAGCCCTGAGTTTTCACATCCGACTTACTGAGCCGCCTACGAGCTCTTTACGCCCAATAAATCCGGACAACGCTCGGACCCTACGTATTACCGCGGCTGCTGCCAAGC
+
CGGGGGGGGGGGGGGGGGGGDGGFGGGGGGGGGGGGGGGGGGGGGGGGFGGGGFGGGGGGGGGGGGGGGGGGGGGGFGFGCFFGGGGGDCFCGGEGFGGGCGGGGGGGGGFGGGEEGDGFGGFEGGDGGGGGFFGGGGGGGFGCEFGG6BEFGFFFFGFFD9FF?FFB8BFGGDEBC6EG?::CE5:FFD5DFGGFGFFD:?8C@FFGFC7:**/?/8CFGGGGCFFEA>@@FD58809;A+;:)>537<<CF=<F4>:?;910161)0799;:(48:?><?)44299B>>1(3:)4####
@M06045:235:000000000-JCY5N:1:1101:23785:9910 2:N:0:TACAGC
AGTCAAGGACTACAGGGGTATCTAATCCCGTTTGCTCCCATGGCTTTCGCTCATCAGCGTCAGTATCGGTCCAGGATGCCGCGTTCGCCACCGGTGTTACTCCAGATATCCACGCATTTCACCGCCACACCAGGAATTCCGATCTCCCCTACCGCACTCTAGCCTGCCCGTATCGACTGCAGACCCGGGGTTAAGCCCCGGGCTTTCCAAACCGACGCGAACAGCCGCCTACTAGCTCTTTACTCCAAATAATTCAGGACAACGCCCGCGCCCTACGCATTACCGCCGTTGCTAGCCAATA
+
<CFFFFCF<E<D<C,C,+,BFFDF<9F,,C;C6,6C9,C,C;,CFG<FFC,<FA,,CA:FF7@C<FE:7,@FG8@D@FC<67+8>,8+8B4CFGC+?F,CF,EB,E<E<A,?,++>+@FCFDGC>+@B,@8+A3+AF=AC>++@,@B=8DGD=3+5?4<DB9;6;FFGF53*,3B88C*,;8CF*,4*1:C**41C8EE5***=27A++4;CF5>5)0))/)/0*/055>14***029766:C**92*8=**/*.*)*/-((.-(,(8@)(,(3(.((-(().)(((,(41()-)..####
@M06045:235:000000000-JCY5N:1:1101:23909:9912 2:N:0:TACAGC
AGTCAAGGACTACCAGGGTATCTAATCCTGTTTGCTCCCCACGCTTTCGTGCATGAGCGTCAGTGTTATCCCAGGGGGCTGCCTTCGCCATCGGTATTCCTCCACATCTCTACGCATTTCACTGCTACACGTGGAATTCTACCTCCCTCTGACTCATTCTAGCCGTGCAGTCACAATTGCTATTCCCCGTTTGAGCCCGGCGCTTTCACATCTGTCGTGCACACCCGCCTGCGCTCGCTTTACGCCCAGTCCTTCCGATTAACGCGCGCACCCTACGTATTCCCCCGGCTGCCGGCCGGAT
+
9,CF9@9F6CF866,,,,;CEGEEC;CCDGGF<,C<EF@@,C@:FFEF,EC,:,6,,;8C:,8CEE9,,6@FGFF,CFFE,:FEDECF=?=E,BF8B5CF<?<44:5A,,,5C+=+@F<?A9F9:?FCGGG,F7+,7,?AE,4,8>6DD8,8;,>>,@:;;,@D+C@6DD9DFDF?,,,@,7,@CE,,4>D,+7*6543**4**:4A,2,+281=+*:*2*4+/*)))2)((..)2))))8*0/>D<<5;**/194-))((.:((((.85993:2(-()-()).((-(((-4((,(4####
@M06045:235:000000000-JCY5N:1:1101:28214:9914 2:N:0:TACAGC
AGTCAAGGACTACTAGGGTATCTAATCCCGTTTGCTCCCCTGGCTTTCGCGCCTCAGCGTCAATGCCGGTCCAGGACGTCGCCTTCGCCACCGGTGTTCCTCCAGATATCTACGCATTTCACCGCTACACCTGGAATTCCACGTCCCTCTCCCGGATTCAAGCCAACCAGTATCGGACGCAGTTCCTGGGTTGAGCCCAGGGATTTCACGTTCGACTTAGCAGGCCGCCTACGCGCCCTTTACGCCCAGTAATTCCGAACAACGCTTGCCCCCTCTGTATTACCGCGGCTGCTGGCCGAGG
+
CGGGGGGGGGGGGGGGGGGGGGGGFGGGGGGGGGGFGGGGGGGGFGGGGGGGG:CGGGGGGGGGGGGGGCFGCGGGGGGGGGGGGGGGGGGGGGGGGGGGFGGGGGGGGGGGGGGGGGGGGGGGGDEGGGFEGGFGGGGGGGGGGGGGGGGGGGDGGEGGGGGGGGGGDGEECGDGDC*@EEGFGGGGGDG5*BEFGGGGGG5CG?G?FGGGGGGEG:FGGFGGGGF>E@BFFF)0>D>F?FG*;CDDFF?G=FFF>:@9113212:FF@BFF1634)))6)6>:36>B0(877304####
@M06045:235:000000000-JCY5N:1:1101:16776:9930 2:N:0:TACAGC
AGTCAAGGACTACCGGGGTATCTAATCCTGTTTGCTCCCCACGCTTTCGTGCATGAGCGTCAGTTACGGCCCAGAGATCTGCCTTCGCCATCGGTGTTCCTCCTGATATCTGCGCATTCCACCGCTACACCAGGAATTCCAATCTCCCCTACCGCACTCTAGTCTGCCCGTACCCACTGCAAGCCCGAGGTTGAGCCTCGGAATTTCACAGCAGACGCGACAGACCGCCTACGAGCCCCTTACGCCCCATCATTCCGAATAACGCCTGCACCCTACGTATTACCGCTGCTGCGGGCCACCA
+
CFFGGGGGGGGCDEFFGGFFGGFF<FGGGGFFFAFFFFDC8F@FFF@FGG<FGGGFGGG:FFGGGGGF>FC@FGFE,CFFFCCFFGGGFFGGGGGGCFAFDFFEFGFFGGFFFD+@FFDFFAE7=EEFGGG<?@C,=DGGA=DG,@EDEGGGF>>@=EGGGCFGFFAFGEEGGGC9:CFGGGGGFGDE8E>DCFF8C2A8:EG?,=9,C,:<5DDA355)1)928/.8B331:).5)8)07277>D5))))2/*)13)),-:.200155:4?2((,(42).644<>((()))(((4(####
@M06045:235:000000000-JCY5N:1:1101:13898:9932 2:N:0:TACAGC
AGTCAAGGACTACTCGGGTATCTAATCCTGTTTGCTCCCCACGCTTTCGCGCCTCAGTGTCAGTTACAGACCAGGAAGCCGCCTTCGCCACTGGTGTTCCTCCATATCTCTACGCATTTCACCGCTACACATGGAATTCCACTTCCCTCTTCTGCACTCAAGTCGACCAGTTTCCAATGACCCTCCACGGTTAAGCCGTGGGCTTTCACATCAGACTTAATCAACCACCTGCGCGCTCTTTACGCCCAATAATTCCGGATAACGCTCGCCACCTACGTATTACCGCGGCTGCTGGCCACCA
+
CGGGGGGGGGGGGGGGGGGGGGGGGGGGGGGGGGGGGGGGGGGGGGGGGGGGGGGGGGGGGGGGGGGGGGGGGGGGGGGGGGGGGGGGGGGGGGGGGGDGFGGGGGGGGGGGGGGGGGFGGGGGEFGGGGGGGGGGGGGGFFGGGGGGGGGGGGGGGGGG8EGGGGGGDFGFGGGDFFFFGGGGGGGGGGGGGGGGGGGEGCEFGGGGGGGGDGGFGFGGCCFFGGFFFFEBDF>D3AFFF>DDEGGGFFFFFFA6?E)3?AFF>(-).7:BF?77??7<?)69:B919>>?:32:0####
@M06045:235:000000000-JCY5N:1:1101:8852:9934 2:N:0:TACAGC
AGTCAAGGACTACTGGGGTATCTAATCCTGTTTGCTCCCCACGCTTTCGAGCCTCAGCGTCAGTTACAGTCCAGAGAAGCGCCTTCGCCACTGGTGTTCTTCCTAATCTCTACGCATTTCACCGCTACACTAGGAATTCCCTTCTCCTCTCCTGCACTCTAGACTTCCAGTTTGAAATGCAGCACTCAGGTTAAGCCCGAGTATTTCACATCTCACTTAAAAATCCACCTACGCTCCCTTTACGCCCAGTAAATCCGGACAACGCTCGCCACCTACGTATTACCGCGGCTTCTGGCCACCG
+
CGGGGGGGGGGGGGGGGGGGGGGGGGGGGGGGGGGGGGGGGGGGGGGGGGGGGGGGGGEFGGGGGGGGGGGGGGGGG@FGGCGEFGGGGGGGGGGGGGGGGGFFFGGFGGGGGGEGGGGGGGGGGGGGGGGGGGGFFGGFGGGGFGGAFBFGGGGGGGGGGFCFFGGGGGGCGGGGFG9DFFGCFDF?6EFG9CFGGGDGGGGGGGGGGGFGFGFFFFGGG7>>FCFFAFF26?;BDA;FFGGDEGD75FFGF7?AB>A69<<06183BBBF:0::<?26><A>((,(42((66)34####
@M06045:235:000000000-JCY5N:1:1101:5755:9974 2:N:0:TACAGC
AGTCAAGGACTACTAGGGTTTCTAATCCTGTTCGCTCCCCATGCTTTCGCTCCTCAGCGTCAGTTAATGCCCAGAGACCTGCCTTCGCCATCGGTGTTCCTCCTGATATCTGCGCATTTCACCGCTACACCAGGAATTCCAGTCTCCCCTACATCACTCTAGTCTGCCCGTACCCACCGCAGATCCGGAGTTGAGCCCCGGACTTTCACGGCAGACGCGACAAACCGCCTACGAGCTCTTTACGCCCAATAATTCCGGATAACGCTTGCGCCCTACGTATTACCGCGGCTGCTGGCCTCGC
+
CECF@FGFGFGGGGGFGCFACEFDFFGGGGGGGGGGCGGGGGGGGGGGEGGGGGGGDFGFE:FCEDFFGECC@@,CFFGGGCFGGFE>EGGGDECFFEGFGFFGGAEFFGGGGGGGGDGGGFGGGGGCCF=FEEGGFEGCCEGGGGGGGGGGGGGGGGGGGAFGGEGDCEG6@=EGGGGGGE>FFFGEC*B,5EFDCDGGG5?CFG?CDFDDDC4AD>DCDC3CFF5AE>(3@E>EC66?FGFGFGGG35?*=FAF0).2:A?<0(()0>9B99:3,4):?)6<B9>;>;B??0:6.####
@M06045:235:000000000-JCY5N:1:1101:2615:9994 2:N:0:TACAGC
AGTCAAGGACTACTAGGGTTTCTAATCCTGTTTGCTCCCCACGCTGTCGCGCCTCAGTGTCAGCCATAACCCATCAGGCCGCCTGCGCCACCGGAGTTCTTCCGGAGCTCTACGCATTCCACCGCTACACCCGGAATTCCACCTGCCTCTATTCTGCTCAAGTCACCCGGTTCGCACGGCCGACCCCAGGTTGGGCCCCGTGCTGTCACCGCACGCTTATGTTACCACCTACTCGCCACTTACGGCCAGTGATTCCTGACAACGCTCCCACCCTCTTTATTACCGCGACTGCTTGCCTGCC
+
9,C<FFGGD<CD,C@=<,C6CFCAF<FG<@<CFECE@6:6CFB@:FFE,C+@@:C@EFFEG,,9<E,CFFG<,,,:C,8:@+7=68@F?CGG=++48,,,:,9++8+@FFGBE<@CBBFAAFFF+8C:FFD@8++6A<,CED88DFGFD8,,,@D;E,@@,@F9E33,+5>BE5EE:E*;C**=?B***12+2*3=**:E8*=*113=C9*5<77B35*2C**200*0)<38*6.>D))900:*))))86/:7*68)91:2).(4(4)))((,((()..)4).-(4(((-7,).)(.####
@M06045:235:000000000-JCY5N:1:1101:12905:10007 2:N:0:TACAGC
AGTCAAGGACTACAGGGGTATCTAATCCCGTTCGCTCCCCTGGCTTTCGCGCATCAGCGTCAGTATCAGCCCAGCAACCCTCCTTCGCCGCAGGTGTTCCTCTCGATATCTACGCATTTCACCGCTACACCGAGAATTCCAGTTGCCCCTTCTGTACTCTAGTCCGACAGTATCACTTGACCGTTCCGAGTTAAGCCCGGAGCTTTCACAAGTGACTTGTCACGACCGCCTACGCGCCCTTTACGCCCAGTAAATCCGAACAACGCTTGCTCCCCGCGTATTACCGCGGCTGCTGGCTAGG
+
CEGGDCCF<E<,C8FFGGGDGCF@6@@@F@FF@,@,;@FGG<,ECFFGGGCCCFE8<FEFGGEGG9EF@EEECFFEE<=FF@FCFCC:CGC>FEE8FC<F9AFGGC<,:EDFFCCE+FEC9F<FEEDDEEGCBC@CGGGGGGAEFCGFFFGGGDD,@D7,@9EFGEDEGGE9ECGGGC9AC:ECEDFCC1DE,DEDFFEGEE*,<CEECGG5:+16+7:C:D>:<<>D5:??F3>5C@;>@CDF5DDGFFFG?@<=>>)-77:((,45.<)6::?((4>>?79<23341;9(,3421####
@M06045:235:000000000-JCY5N:1:1101:14917:10050 2:N:0:TACAGC
AGTCAAGGACTACCAGGGTATCTAATCCTGTTCGCTCCCCACGCTTTCGCGTCTCAGCGTCAGTACCGTACTAGAGAGCCGCCTTAGCCACGGGTGTTCTTCCTGATATCTGCGCATTTCACCGCTACACCAGGAATTCCACTCTCCTCTTCCGGACTCTAGTCAGATGGTTTCCATCGGCGTCTCGAGGTTGAGCCTCGAGTTTTCACAACGGACCTACCTGACCGCCTACACGCTCTTTACGCCCAATAAATCCGGACAACGCTTGCCCCCTACGTATTACCGCGGCTGCTGGCCTGTT
+
CGGFGGGGGGGGGGGGGGGGGGGGGGGGGGGGGGGGGGGGGGGGGGGGGGGGGGCFGGGGGGGGGGGGGGGGGGGGGGGGGGGGGGGGGGGGGGGGGGGGGGGGGGGGGGGGGGGGGGGGGGGGGGGGGGGGGGGGGGGGGGGGDFFGGGGGGGGCGEGGGGGGGGGFFFGGGGGGGGEEGGGGCFGGEEGGGFGGGGGGDGGGGGGGGGGGDGCEDFGGGGGFCDAEFFFFFFFF35>FF7DGFGGD))9FB?>FF:>;B?B>FFFFFFFFFB<B647>BFAA?B9>B>;FB:7::####
@M06045:235:000000000-JCY5N:1:1101:27790:10056 2:N:0:TACAGC
AGTCAAGGACTACCGGGGTTTCTAATCCTGTTTGCTCCCCACGCTTTCGAGCCTCAGCGTCAGTTACAGTCCAGAGAAGCGCCTTCGCCACTGGTGTTCTTCCTAATCTCTACGCATTTCACCGCTACACTAGGAATTCCCTTCTCCTCTCCTGCACTCTAGACTTCCAGTTTGAAATGCAGCACTCAGGTTAAGCCCGAGTATTTCACATCTCACTTAAAAATCCGCCTACGCTCCCTTTACGCCCAGTAAATCCGGACAACGCTCGCCACCTACGTATTACCGCGGCTGCTGGCCACGC
+
CGGGGGGGGGGGGGGGGGEGGGGGGGGGGGGGGGGGGGGGGGGGEGGGGGGGGGGGGFGGGGGGGFGGGFGGGGGGGGGGCEGGGGGGGGGGGGGDEGGGGGGGGGGGGFGGGFGGGGGGGGGGGGGGGGGFFGGGGGGGGGGGGGGGGFGFGEFGGFFGFC;DEGGGGGFGGFFGGGGGGGGGGC8D?DGGFGGGGGGGGGGC@FEFFFDG@GGFGFGGGGCFFGFFEEFBFFDEGFFFFC7*:C</);6F6+.A@EE;>BF69(4@EFF?::BFFB2:3)<A1>>>B09<0,((,####
@M06045:235:000000000-JCY5N:1:1101:18095:10056 2:N:0:TACAGC
AGTCAAGGACTACTAGGGTATCTAATCCTGTTTGCTCCCCACGCTTTCGTGCCTCAGTGTCAGTTACAGTCCAGAAAGCCGCCTTCGCTACTGGTGTTCCTCCTAATATCTACGCATTTCACCGCTACACTAGGAATTCCACTTTCCTCTCCTGCACTCAAGTTTCCCAGTTTCAAGAGCTTACTACGGTTGAGCCGTAGCCTTTCACTCCTGACTTAAGAAACCACCTACGCACCCTTTACGCCCAGTAAATCCGGATAACGTTTGCCACCTACGTATTACCGCGGCTGCTGGCACGAAG
+
CGGGGGGGGGGGGGGGGGGGGGGGGGGGGGGGGGGGGGGGGGGGGGGGGGDGGGGGGGGGGGGGGGGGGGGGGGGGGGGGGGGGGGGGGGGGGGGGGGGGCEGGGGGGGGGGGGGGGGGGGGGGGGGGGGFGGGGGGGGGGGGGGGGGGCEGGGGGGGGFGFGGGGGGGGGGGGGGGGGGGGGGGGGGGGG>FGGGGGGGGGGGGGGGGGGGGGGFGFGGGGGGFG5AFF@AFA>AGFFFFFGGFGGGFFFGFFED6>B07@D@@@?FFF<@@EEFFFFFFFF6>FFF>602)3613####
@M06045:235:000000000-JCY5N:1:1101:8628:10079 2:N:0:TACAGC
AGTCAAGGACTACTGGGGTATCTAATCCTGTTTGCTCCCCACGCTTTCGCACCTCAGCGTCAATACTTGTCCAGTCAGTCGCCTTCGCCACTGGTGTTCTTCCGAATATCTACGAATTTCACCTCTACACTCGGAATTCCACTGACCTCTCCACAATTCTAGCGATGCAGTCTTAAAGGCAATTCCGGAGTTGAGCTCCGGGCTTTCACCTCTAACTTACAAAGCCGCCTACGTGCGCTTTACGCCCAGTAATTCCGAACAACGCTAGCCCCCTCCGTATTACCGCGGCTGCTGGCCCGGC
+
CGGGGGGGGGGGGGGGGGGGGGGGGGEFGGGGFGFGGGGGGGGGGGGGGGDGEFGGGGGGEGGGGGGGGGGGGGGFGGGCGGGGGGGGGGGGGGFGGGGGGGGGGEEGGGFGGGED=FGGGGGGGGGFFG?FFGGGGGCGFGGFDFFFFBF8EGGGGDGGFFEGGGGGGGGGGGGFGGGGGGDGGGGGDGGG9EGG7D6?>CEGFGGGGG4FDGDFCFFCGGGFFG?BFFF@>55595:B)@FD:DDGFFFGFFAF?FD9916166(06536>(4:><?F::A2((1(4(4().4((####
@M06045:235:000000000-JCY5N:1:1101:24063:10084 2:N:0:TACAGC
AGTCAAGGACTACAAGGGTTTCTAATCCCATTCGCTCCCCTAGCTTTCGTCTCTCAGTGTCAGTGTCGGCCCAGCAGAGTGCTTTCGCCGTTGGTGTTCTTTCCGATCTCTACGCATTTCACCGCTCCACCGGAAATTCCCTCTGCCCCTACCGTACTCCAGCTTGGTAGTTTCCACCGCCTGTCCAGAGTTGAGCCCTGGGATTTGACGGCGGACCTAAAAAGCCACCTACAGACGCTTTACGCCCAATCATTCCGGATAACGCTTGCATCCTCTGTATTACCGCGGCTGCTGGCCGGGA
+
CGGGGGGGGGGGGGGGGGGGGGGGGGGGGFFGGGGGGGGGGGGGGGGGGGGGGFGGGGGGGGGGGGGGGGGGGGGGGGGGGGGGGGGGGGGGGGGGGGGGGGGGGGGCFEEGGGGGGGGGGGGGGGGGGGGGGGGGFGGGGGGGGGGGGGGGGGGCGGGGGGGGGGGGGGGGGGGGGGGGGGGGGGGG9FFGGFFGFGGGGFGFDFG,BEDGGD5A55CFGGFGGGFAFFE@;??FGFDFFGGDEDGD:)7C?FAFB@@089<6;?2FF=AFF8<A?B>FFF<BFFBB69(4??(14####
@M06045:235:000000000-JCY5N:1:1101:12740:10120 2:N:0:TACAGC
AGTCAAGGACTACAAGGGTTTCTAATCCTGTTTGCTCCCCACGCTTTCGTGCCTCAGCGTCAGTCATGGTCCAGTAAGCCGTCTACACCACAGGTGTTCCTCCTGATATCTACGCATTTCACCGCTACACCAGGAATTCCGCCTACCTCTCCCACACTCCAGCCTTGCAGTTTTCGGCGCACCCTCCCAGTTGAGCCGGGAGATTTCACACCAAACTTACAAAACCGCCTACGCACGCTTTACGCCCAGTAACTCCGAACAACGCCCGCTTCCTACGTATTACCGCGGCTGCTGCCCTAAC
+
CGGGGCDFDGGGFDCFEEGFDAFF@FFGGGFCE8FFFCEG<FGGGGGGDFDEFGCFGFGGGGGGGGGGGFFEDF@F9@<ECCGGGGGGGG@EECCC?FEFFFGGGF9FGGA@FF7=CFGE,FFEFEEFGGFFECEFDFDGC@EGC8BED,>EFFFGGFG8=D,DFGGGFDG9>DFEEEGEEGGEGGEGGGFGGA,@@:*:4=*,9CFGGGGD4<FFFFFDFDGGGG>BEB03>).:C>.75FFG>G97>FFF?=474)7(-2:>(,9>B3(4>>4)-8?<>D24,-((,((3,),(.####
@M06045:235:000000000-JCY5N:1:1101:10123:10124 2:N:0:TACAGC
AGTCAAGGACTACCGGGGTTTCTAATCCTGTTTGCTCCCCACGCTTTCGCGCCTCAGCGTCAGATCCGGACCAGTCAGCCGCCTTCGCCACTGGTGTTCTTGCGAATATCTACGAATTTCACCTCTACACTCGCAGTTCCACTAACCTCTTCCGGTCTCAAGCCATGCAGTATCGAAGGCAATTCTGTGGTTGATCCACAGGCTTTCACCCCCGACTTACAAAGCCGCCTACGCGCCCTTTACGCCCAGTGATTCCGAACAACGCTAGCCCCCTTCGTATTACCGCGGCTGCTGGCCAGTA
+
CGGGGGFF,6;EFEFGGEFEFGGFFFGGGGGGGFFFFF@FCFGCC7DGGG:@F7FGGGGGGGFD9FGFDGGGGGFGFAFFGGEFGGDDFDF<FGGGGC<B?<EGGGGCFA<AFGG,,?EGCEE,=<EFEFFFGCEEEDFG;FGF8DE;,@BE>86C:E7C@:,6:E>C,@ECFGC>FDEGGGFCFGGFFC>E>,,?>FGEFFC6F6C7CCF4DD)=<3CGGGFGGFEFFD:0DE>>7@DF):>559<C5?@>*94=?::>0122;01)/.4404,38<7,.)6<:3(4260(4)((4####
@M06045:235:000000000-JCY5N:1:1101:3861:10130 2:N:0:TACAGC
AGTCAAGGACTACACGGGTTTCTAATCCTGTTTGATCCCCACGCTTTCGTGCCTCAGCGTCAATATATGCTTAGTGACCTGCCTTCGCAATTGGTGTTCTGAGTAATATCTATGCATTTCACCGCTACACTACTCATTCCAGCCACTTCCTACACATGCAATACCAACAGTATCAAAGGCAATTCTACGTTTGAGCCGCATACTCTCACCCCTGACTTATTGGCCCGCCTACGGACCCTTTAAACCCAATGATTCCGGATAACGATTGCATCCTCCGGATTACCGCGGCTGCTGGCCTCGT
+
C@8FEFF8FCGG?F@;:@FEGGGG9FC@@AFGG@F<@F6F8B@@BFGFDFFFFGF@F?FGGG:EFGDFEGGGAFC@A<FG@FFCEF7,F7CFC,CF?FCF9<EEF,@?EFGFAFGCFEFFGAFGG@FDFGGGGGGGE?;4EF899@B9BEFEFGGGG9,>B,E84>BEFGGGGG9DBD,@=,6DAFFG66=>CDFC@BEC+:DF,@?7<1;<@7>551=;=FFC499?*3)(6:5))))2AFD7**8>);;C6@C+63>((7=?((/:66<?1<A?((-3:22)(,-0(((,,340.####
@M06045:235:000000000-JCY5N:1:1101:20274:10139 2:N:0:TACAGC
AGTCAAGGACTACCGGGGTTTCTAATCCTGTTTGCTCCCCACGCTTTCGTGCCTCAGTGTCAGTTACAGTCCAGAAAGCCGCCTTCGCTACTGGTGTTCCTCCTAATATCTACGCATTTCACCGCTACACTAGGAATTCCACTTTCCTCTCCTGCACTCAAGTTTCCCAGTTTCAAGAGCTTACTACGGTTGAGCCGTAGCCTTTCACTCCTGACTTAAGAAACCACCTACGCACCCTTTACGCCCAGTAAATCCGGATAACGCTAGCCCCCTACGTATTACCGCGGCTGCTGGCACTTTG
+
CGGGGGGGGGGGGFGGGGFGGGGGGGFGGGGGGGGGGGGGGGGGGGGGGGGGGGGGGGGGGGGGGGGGGGGGGGGGGGGGGGGGGFGGGGGGGGGGGGGGGGGGGGGGGGGGGGGGGGGGGGGGGGEGGGGGGGGGGFGGGGGGGGGFFGGGGFGGGGGFGGGFFGGGGGGGFGGDFFFFGGGGGGGGGFGEGFGGGEGGGCGGGGGGGGGGGGGF>FFFGGGGGGFFAFEFADBECFA4:DCGDGDGFFFFCF=EF35647;>BF1?FFFBFFF6()6:2AA:>>FF>BBFF(124####
@M06045:235:000000000-JCY5N:1:1101:17090:10139 2:N:0:TACAGC
AGTCAAGGACTACCCGGGTTTCTAATCCCATTCGCTCCCCTAGCTTTCGTCTCTCAGTGTCAGTGTCGGCCCAGCAGAGTGCTTTCGCCGTTGGTGTTCTTTCCGATCTCTACGCATTTCACCGCTCCACCGGAAATTCCCTCTGCCCCTACCGTACTCCAGCTTGGTAGTTTCCACCGCCTGTCCAGAGTTGAGCCCTGGGATTTGACGGCGGACTTAAAAAGCCACCTACAGACGCTTTACGCCCAATCATTCCGGATAACTCTTGCATCCTCTGAATGACCGCGGCTGCGGGCCTCCC
+
CFFEFGGGDEFGFG@CEEFDFGGGFGGGFFFGGGGGGGGGG86CFGGEBFGFGACEFGGGGGGGGCEGEGGEFEGFGGEGGGGGCGGGGGFEEGCFFEG9FFDGGCFFGGCGGFGEEECCFGFEGCFEFEEFGGG>AFFDGGGGCFGFGFGEFGGCE8DFFFGGFFGEGGGG9D,EFGGGEEGGGGAG,BDBF,>FGG8FGC,CCCG7DC5?/8CE5=D@7187FC44=503?:@773575C>D@5>DF:4DB4)92532244-6<B6??)64))5)))6)-.411430(-1((434####
@M06045:235:000000000-JCY5N:1:1101:21171:10141 2:N:0:TACAGC
AGTCAAGGACTACTGGGGTATCTAATCCTGTTTGCTCCCCACGCTTTCGTGCATGAGCGTCAGTGTTATCCCAGGAGGCTGCCTTCGCCATCGGTGTTCCTCCGCATATCTACGCATTTCACTGCTACACGCGGAATTCCACCTCCCTCTGACACACCCTAGCTCGGTAGTTAAAAATGCAGTTCCAAAGTTAAGCCCCAGGAATTCACATCTTTCTTTCCGAACCGACTGCGCACGCTTTACGCCCACAAATTCCGATTAGCGCCTGGACTCTACGCTTTACCGCCGCTTGCTGCCGATA
+
CFG,E<F@,6,CCFD<DE:6,<,,CC@6<9@EFFCC<6C@F@CEG7D@FA8@6E9F<C@@@BBFF<,CF,@CFFG<,6@8@@,6FF,B7=,,6BF@:FF,,59:CFCFF<F<?+++@F@<,5E,4EAFFD=+>CC7A<7A,@83,@@8FFD;D@FF+6+8@8,,@+4@F>CCCEGCF,,,=<;<,7EEEF3DF9,3,6**=**,2=<C:<CFG784+4CGD***)/)0.8(65)=35)))2+:*55D7)))*17:F2.5((),(((-).)()()-62(--44)8(((,402(().,.####
@M06045:235:000000000-JCY5N:1:1101:3600:10170 2:N:0:TACAGC
AGTCAAGGACTACTAGGGTATCTAATCCTGTTTGCTCCCCACGCTGTCGCACCTCAGTGTCAGCTACTGCCCAGCAGGCCGCCTTCGCCACCGGTGTTCTTCCGGATCTCTACGCATTCCACCTCTACACCCGGAATTCCACCTGCCTCTACAGTGCTCAAGCCTCCCAGTTCGCATGGCCGACCCGCGGTTGAGCCCCGGGCTTTCACCACACGCTTAAGAATCCACCTACGCTCCCCTTACGCCCAGTGATTCCGGACCACGCCAGCCCCCTTCGTATTACCGCGGCTGCTGGCCTCGG
+
-C@@FAGGGGGGGE<FGGGEFGGFFGGGGGGGGFGGGGGGGGGGE7FFFG+CFEFGF<FFFGEFE<FFF9EG@F8,@DFGGGGGGGGGGGGGGGGEGGGGGGGG7:?FFGGGGGD@FC,CFGG,FGAEF8<FF@GDGGGGGGG83@EGGG,C,@>>D>EFG9D?,6>CBDFDF:@EBC85DEE4*4:1>>EE8<CF6;:**=EEFE7+;C*:1*)538>D7:**:4/?>>4:B:)7)))07CC*7>5*571:8@AF::396:1,2(.8))4:3(((-43:BAAA(((469>::)4<:####
@M06045:235:000000000-JCY5N:1:1101:23451:10172 2:N:0:TACAGC
AGTCAAGGACTACTAGGGTATCTAATCCTGTTTGCTCCCCACGCTTTCGTGCCTCAGTGTCAGTTACAGTCCAGAAAGCCGCCTTCGCTACTGGTGTTCCTCCTAATATCTACGCATTTCACCGCTACACTAGGAATTCCACTTTCCTCTCCTGCACTCAAGTCTCCCAGTTTCAAGAGCTTACTACGGTTAAGCCGTAGCCTTTCACTCCTGACTTAAGAGACCACCTACGCACCCTTTACGCCCAGTAAATCCGGATAACGCTAGCCCCCTACGTATTACCGCGGCTGCTGGCACGGTC
+
CGGGGGGGGGGGGGGGGGGGGGGGGGGGGGGGGGGGGGGGGGGGGGGGGGGGGFGFGFGGGGGFGGGGGGGGGGGGGGGGGGGEGGGGGGGGGGGGGGGFEFGGGGGGGGGGFGGGGGGGGGGGGGGGGGGGFDGGGGGGGGFFCCFGGG?FGGGGGGGGFGGGFFGGFDGFFFFGFG?FGGGGGFCEGGGGCFGGEEC6DFGGCFGG?F5C5DCCGFGGGCCFGGFFFFF=>BDDDFFAFGDC?8CFFAF7;A836BA?EEFFFF(A5FDBF:<:?>BB<A<617;0946>?361<####
@M06045:235:000000000-JCY5N:1:1101:12941:10176 2:N:0:TACAGC
AGTCAAGGACTACTAGGGTATCTAATCCTGTTCGCTCCCCATGCTTTCGCTCCTCAGCGTCAGTTAATGCCCAGAGACCCGCCTTCGCCACCGGTGTTCCTCCTGATATCTGCGCATTTCACCGCTACACCAGGAATTCCAGTCTCCCCTGCAACACTCTAGTCTGCTCGTATCGACTGCAGGCCTGAGGTTGAGCCTCAGGTTTTCACAGCCGACGCAACAAACCGCCTACGAGCTCTTTACGCCCAATAATTCCGGACAACGCTTGCACCCTACGTATTACCGCGGCTGCTGGCCGCAC
+
CGGEFGGGGGGGGGFGGGFFGGGGGGFGGGGGEFGGFGGGGGGD,CCFGGGGGDGDFGG@F@FCFG<FGGGGGGGGGGGGGGGGGGGGGGGGGE>@FCGGDGGGGGFCFGCFGCGGG:FECFGGGEGGGGGFG>FFGGGGFFGGGGFGGGFGGFGGG=FGGFDFDFEEFEGDGGGGGEGFGF:CECGGGGCB,DGGGFFGGGC<,=FGGGGGGGGFGFC3CDFFDCD>A>?8EF3:9@F=@GG*<CDGFFF7B@<6(779><?B>16>FFD?:<16?B?::<)44196633<?:::3####
@M06045:235:000000000-JCY5N:1:1101:10294:10177 2:N:0:TACAGC
AGTCAAGGACTACCGGGGTATCTAATCCTGTTTGCTCCCCACGCTTTCGCACCTCAGCGTCAGTACCGAGCCAGTGAGCCGCCTTCGCCACTGGTGTTCCTCCGAATATCTACGAATTTCACCTCTACACTCGGAATTCCACTCACCTCTCTCGGACTCCAGACCAACAGTTTTAAAGGCAGTTCCGGGGTTGAGCCCCGGGATTTCACCCCTAACTTGCTGATCCGCCTACGTGCGCTTTACGCCCAGTAATTCCGAACAACGCTAGCCCCCTCCGTATTACCGCGGCTGCTGGCCACAT
+
CGGGGGGGGGGGGGGGGGGGGGGGGGGGGGGGGGGGGGGGGGGGGGGGGGGGGCGGGGGGGGGGGGGGGGGG8FGGGGGGGGGGGGGGGGGGGGGGGGGGEGGGGGGGGGGGGGGGGGGGGGGGGGGGGGCGGGGGGGGGGGGGGGGGGFGGGGGGGGGGGFGGGGGGGGGGFCGGGGGFGGGGGGG5EEEGGGGGGGGGGGGGGGGGG?FGGGF4CFCFF+;DGGAFFFFFFFFFGFFFFGGGFDC5>@?F@6<FFFFF>4?B;?B@4??F>9<BFF:B:9AA<>FFFBB??>2<0####
@M06045:235:000000000-JCY5N:1:1101:21219:10184 2:N:0:TACAGC
AGTCAAGGACTACAGGGGTATCTAATCCTGTTCGCTCCCCACGCTTTCGCTCCTCAGCGTCAGTATCGGCCCAGAGATCCGCCTTCGCCACCGGTGTTCCTCCTGATATCTGCGCATTTCACCGCTACACCAGGAATTCCGATCTCCCCTACCGAACTCTAGCCTGCCCGTATCGACTGCAGACCCGGGGTTAAGCCCCGGGCTTTCACAACCGACGCGACAAGCCGCCTACGAGCTCTTTACGCCCAATAATTCCGGACAACGCTCGCGCCCTACGTCTTACCGCGGCTTCTTGCCAGGA
+
CGGGGGGGGGGGGGGGGGGGGGGGGGGGGGGGGGGGGGGGGGGGGGGGGGGGGGGGGGGGGGGGGGGGGGGGGG@FFGGGGGGGGFGGGGGGGDF@GGGGCGGGGGGFGGGGGGGGGGCFGFGGGGGGGGECGGGGGGFGGGGGGGGGGGGGGGGGGGGGGAFGGCFGGGGGGF8CGGGGGGFEGGGGGGGGGCEFGGGEGGGC=FGFGFGDGGGF3537D7C95CBFFB?FFD35)/017721)93/<)):7@<FB>;;(4:>F86)))34612((((,,).4:>>09((44).6.####
@M06045:235:000000000-JCY5N:1:1101:18549:10195 2:N:0:TACAGC
AGTCAAGGACTACTAGGGTTTCTAATCCTGTTTGCTCCCCACGCTTTCGTGCCTCAGTGTCAGTTACAGTCCAGAAAGCCGCCTTCGCTACTGGTGTTCCTCCTAATATCTACGCATTTCACCGCTACACTAGGAATTCCACTTTCCTCTCCTGCACTCAAGTCTCCCAGTTTCAAGAGCTTACTACGGTTAAGCCGTAGCCTTTCACTCCTGACTTAAGAGACCACCTACGCACCCTTTACGCCCAGTAAATCCGGATAACGCTAGCCCCCTACGTATTACCGCGGCTGCTGGCACAGCA
+
CGGGGGGGGGGGGGGGGGFGGGGGGGGGGGGGGGGGGGGGGEGGEGGGGGGGGGGGGGFGGGGGGGGGGGGGGGGGGGGGGGGDGGGGGCGGGGGGGGGGGGGGGGGGGGGGGGGEGGGGGGFGGEGGGGGGGGGGGFGGGGGGGGGGGG?FGGGG?DFGGGFGEG9F8BFFGGGGG8EGGGGGGGGG6DEEGGCGGGGG?CFFGGGGGGFCFFFFGFGGGCFGGG>BFFEDFDB4CF?9FFDGFDG4AFFF6=@D;:514@20;(4AFFFF0:2(4?23-6-(407996??:06.5####
@M06045:235:000000000-JCY5N:1:1101:2105:10215 2:N:0:TACAGC
AGTCAACGACTACCAGGGTTTCTAATCCTGTTCGCTCCCCACGCTTTCGCTCCTCAGCGTCAGTTACTGCCTAGAGACATGCCTTCGCCACCGGTGTTCATCCTGATATCTGAGCATTTCACCGCTACACCAGGCATTCCAGTCTCCCCTGCAGTACTCTAGTCTGCCCGGATTGCCAGCACGCCCACAGATAAGCTGTGAGGTTTCACGAACAACGTGACAAACCAACTACGAGTTATGTACGCCAAGTAATTTCGGACAACACTCGGACCCTACGTAATACCGCAGCTGCAGGCACTTC
+
A,<C,<,B,+8+;FDDBF;E,C,CC,,C<6@<CF7:FG8C<+@@@@F,BCC<BF<,,:+6,,8,<<,C9<C,:@9,CF,,:B,EF96=,BB@FEFCG,,,C5??EG<,,,9,,C,5=,,,99,8+CC@,4,+4@+=7C=7EFG@;,@,6>F,>?DD,@9D,37>,>3,@B6+3+6,,,,3,,48+3@**@,,7>,9,,,@:,,1,,5:+13*/:*))/*27@FGGG45>);@.).)1++++3;F3))));1:@A)7()),-((((.,8)7,7,(.(((.(()).(((-(,.,((36.####
@M06045:235:000000000-JCY5N:1:1101:14297:10223 2:N:0:TACAGC
AGTCAAGGACTACACGGGTATCTAATCCCGTTCGCTCCCCACGCCTTCGCGTCGCAGTGTCAGGTCCGGCCCAGGGGGCCGCCTTCGCCCCTGGTGTTCCTCCTGATATCTCCGCATTTCACCGCTACCCCAGGACTTCCATGCTCCCCTACCGGACGCTACCCCCAGCAGTAACACGTGGCGTCTCCTGGTTGAGCCTGGGGTTTTCACCCCTGACTTACTCAGCCCCCTACTAGCTCTTTACGCCAAATAAATCCGGACCACGCTCCCCCCCTACGTGTTACCGCGGCTGCTGGCTCGC
+
9,8CCC,CECC,C,,BCFB:CF,FCE<EFEEFFFGEGGE@8CFCD@:C@@+@C+:CCE<69,,:6,C+++8CC<CB7>+@F+F7FG7=++4:4B?,48AEGFE>DFAD,,,,7@++8FDD,,8:++@F,@@<+@++5<FF=;BFFGG>B6*3::C:E>5*64,,*4**,:*?9++++3*3*?8ED*9++5?33=<A@G?*****:**0*+**9*C:FF=F*:***77))7(()**/0*097000)97).)9>**-*57)(-(,423(.)78B049(4-4332)64(4.(41(-).(4####
@M06045:235:000000000-JCY5N:1:1101:21609:10223 2:N:0:TACAGC
AGTCAAGGACTACCAGGGTTTCTAATCCTGTTTGCTCCCCACGCTTTCGTGCCTCAGTGTCAGTGTTGGCCCAGGATGCCGCCTTCGCCACGGATGTTCCTTCTGATCTCTACGCATTTCACTGCTACACCAGAAATTCCGCATCCCTCTACCACACTCTAGTGATCCAGTATCCACTGCAATTCCCAGGTTGAGCCCAGGGCTTTCACAGCAGACTTAAACCACCACCTACGCACGCTTTACGCCCAGTAATTCCGAGTAACGCTTGCACCCTTCGTATTACCGCGGCTGCTGGCCCGTT
+
CGGGGGGGGGGGGGGGGGGGGGGGGGGGGGGGGGGGGGGGGGGGGGGGGGGGGGGGGGGGGGGGGGGGGGGGGGGGGGGGGGGGGGGGGGGGGGGGGGGGGGGGGGGGGGGGGGGGGGGGGGGGGGGGGGGGGGGGGGGGGGDGGGGGGGCGGGGGGGGGGGGGGGGGGGGGGGGGGGGGGGGGGGGGGGGGGGGGGGGGGGGGGGGGGGFGGGGFGFFGGGGGGGFFA>@BEFEFGFFF?CFGFGGGFFCFFFFFFF:;;EE(32@:F7<BFFFF:?FBFFA<:B>>FFFF:)3:.####
@M06045:235:000000000-JCY5N:1:1101:18437:10232 2:N:0:TACAGC
AGTCAAGGACTACTGGGGTTTCTAATCCGGATCGCTCCCCACGCTTTCGCGCCTCAGCGTCAGCTTCGGTCCAGGTCGCCGCCTTCGCCACTGGTGTTCCTCCCGATATCTACGCATTCCACCACTACACCGGGAATTCCACGACCCCCTACCGAGCTCCGGCTGCGCCGTATCTGCCGACCTCTCCCAGTTGCGCCGGGTGCTTTCACAGCCCACGTGCGCAGCCGCCTGAGCGCCCTTTACGCCTAATAATCCCCGGCATCGCCCGCCGCCTCCGGATTACCGCGGCGTCTGGCCGTGT
+
CGF,CFG<EFG@EGEFF@C@CCFAFGAECEGECCG@EGGE8@FGGGGGC7:FCFEC@CE@BFCFGEGGFB,@EFAEFGGEEE+,CFF74+BEAAFAFFFGCCG@:FG@FGGFGFGGE@<FG?FGFFFF<FFFBF+=,@FGGGDG@EBECGFCGD83:B,?*4>55*:*8CECGC+3BF5C8:8CC8FCFB:+++38?>EC*:89F7C7:+:<3*7>D>F<3D3)9/7>5)(()9))).8<)*01>D*949*:**)7(7),9(,(42()))(,(((4121:1))61(((-(,-2(37(####
@M06045:235:000000000-JCY5N:1:1101:8887:10243 2:N:0:TACAGC
AGTCAAGGACTACCAGGGTTTCTAATCCCGTTCGCTCCCCTAGCTTTCGCGCATCAGCGTCAGTGTCAGCCCAGCAACCCGCCTTCGCCGCAGGTGTTCCTGCCGATCTCTACGCATTTCACCACTACACCGGCAATTCCAGGACCCTCTGCGTGGCTCGAGTCGTGCCGTTTGGGATGGCGCCGCGCGGTTAAGCCGCGCGATTTCACACCCCACTTGCACAACCACCTACGTGCGCTTTACGCCCAGTAAGTCCGGACAACCCTTGCCCCCTCTGTATTACCGCGGCTCCTGGCCCAGT
+
CDGFGGFGGGGGFFF@EGEGGGGGGGGGDGGGGEDFGGGGGGFGGGGFGGDEGEEGGGGFGCGGGGGGGGGGGGGFGGGGDGGGGGGGDDGDCGGFGGGGG9FFGGEGGGGGGGGGGGGGGGGGGGGGGGCC7CEFGG9FFAF7DFEFGDFFEEG68,@*5@BF8DBEGDEGF8EGEDEFC8:?*C5:EGG>EC9??/?*8*//:ACFGFFGGGGFGF7F==CF5DDFEF(407>:D@55@*09;DC7F@?F4/6*3>366(((,(,)9;:130:,).6<>4441;(7(-(-,)(..####
@M06045:235:000000000-JCY5N:1:1101:18537:10247 2:N:0:TACAGC
AGTCAAGGACTACTAGGGTATCTAATCCTGTTCGCTACCCACGCTTTCGCTCCTCAGCGTCAGTATTGGCCCAGATGAGCGCCTTCGCCACCGGTGTTCCTCCTGATATCTGCGCATTTCACCGCTACACCAGGAATTCCCTCATCCCCTACCAAACTCAAGCCATAGCAGTATCGAAAGCGACAAGAGGTTGAGCCTCCCGTTTTAACTTCCGACTTACAAAGCCGCCTACGAGCTCTTTACCCCCAATAAATCCGGACAACGCTTGCACCCTACGTATTACCGCGGCTGCTGGCCGTCG
+
CGFGFGGGFGGGGGGGGGGGGGGGGGGGGFGGGGGEGGGGGGGGGGGGGGGGGCFGGGGGGGGEFGGGGGGGEGEFGGGGGEGGGGDGGGGGGGGGGGGGFGFGGGDGGGGGGGGEGGGGCFGGGGCGFGGGGGGGGGGFF9EF9ECFGEGGGFGGGGGGC9FGGGGEGGGGGGFCCFGG8CGGDEFGGFGGGGFGGFG>CC;68?FFFCCFFDDFGB>F++20;F558>@3).):)/;=@7*::FC<D57D?9)945>32(,22(()09<362<:??>)4):A(2990,,-4)((.####
@M06045:235:000000000-JCY5N:1:1101:20662:10273 2:N:0:TACAGC
AGTCAAGGACTACCCGGGTTTCTAATCCTGTTTGCTCCCCACGCTTTCGCGCCTCAGTGTCAGTTACAGACCAGACAGTCGCCTTCGCCACTGGTGTTCCTCCAAATCTCTACGCATTTCACCGCTACACTTGGAATTCCACTATCCTCTTCTGCACTCAAGTTCCCCAGTTTCCAATGACCCTCCCCGGTTGAGCCGGGGGCTTTCACATCAGACTTAAGGAACCACCTGCGCGCGCTTTACGCCCAATAATTCCGGACAACGCTTGCCACCTACGTATTACCCCGGCTGCTGGCCTAGA
+
CGGGGGAF@FCFFGFFGG@FCGGGGGGGEFGGGGGGGGGGGGEEFGFGGGCFECDGGGGGEEFFGFGGGGGGGGGDEFGEFGGGG9<FFCEGGF?8?FFGAEDCFCFFGGE9DFGGGGGGFGFCGGGG@FCFGGGGGGGGFFGGGFGGGGGFGGGDGFGDGGGFGGGGEEFE=DCEGGCFGGF?EGEEGGEBEFFGGGGGGGGDGCE?DG7;D=*A66CDDG4CGG5)=F@8BE379:>>FFFGBGDD@>FFFBFF?)7>>FFF>(4>FF9<108:?7,),6<6(,,9((7().4:2####
@M06045:235:000000000-JCY5N:1:1101:14989:10307 2:N:0:TACAGC
AGTCAAGGACTACAGGGGTTTCTAATCCGGTTCGCTCCCCACGCTTTCGCGCCTCAGCGTCAGGTCACCCCCAGCCGGCCGCCTTCGCCACTGGTGTTCCTCCCGATCTCTACGCATTTCACCACTACACCGGGAATTCCACCGACCTCTAGGTACCTCAAGCACGCCAGTCTCCACCGCACCCTCCCAGTTGAGCCGGGAGATTTCACGGCAGACTTAGCGCACCACCTGCGCGCCCTTTACGCCCAATAAATCCGGACAACGCTTGCCACCTACGTATTACCGCGGCTGCTGGCCGTGT
+
CGGGGGGGGGGGGGGGGGGGGGGGGGGGGGGGGGGGGGGGGGGGEGGGGGGGGGGGGGGGGGGGGGGGGGGGGGGGGGGGGGGGGGGGGGGGGGGGGGGGGGGGGGGGGGGGGGGGGGGGGGGGGGGGGGGGGGGGGGGGGGGGGGGGFGGFGGGGGGGGGGGGGGGGGGGGCEGGGGGGGGGGCGGGGGGGGGGGGGGGGGEGGGGGGGGG3<5FFFGGFGGGGGFFF>>FFFFEGFF4@7DGEGGGFFFF??A?;BFF>FF>FFFFFFFFFF>268>A?A>A6>FB66(258?B?####
@M06045:235:000000000-JCY5N:1:1101:11418:10309 2:N:0:TACAGC
AGTCAAGGACTACCAGGGTTTCTAATCCTGTTTGATCCCCACGCTTTCGTGCCTCAGAGTCAATATTCGTGTAGCGAGCTGCCTTCGCAATTGGTGTTCTATGTCATATCTAAGCATTTCACCGCTACATGACATATTCCGCTCACCTCCACGGTATTCAAGACTGATAGTATCAACGGCAGTTCCCAAGTTAAGCTCGGGGATTTCACCACTGACTTACCAGTCCTCCAACGCACCCTTTAAACCCAGTGAATCCGGATAACGCTTGCACCCTCCGTATTACCGCGGCTGCTGGCCATCA
+
CGGGGGGGGGGGGGFGGGFGGGGGGGGGGGGGGGGGGGGGGGGGGGGGGGFGGGGGGGGGGGGGGGGGGGGGGGGGGGGGGFGGGGGGGGGGGGGGGGGGGGGGGGGGGGGGGGGGGGGGGGGGGGGGGGGGGGGGGGGGGGGGGGGGGGGGGGGGGGGGGGGGGGGGGGGGFFFGGGEEGGGGGGGGFFGGGGFGCGGGGGCGGGGGGCDGFGGFGFGFFGGGFGFFFA@EFFEFGFFFFGGGFGGGFFF>;;CFF)>@FFF;>:?F)*3<BBBFF:((89><BF99009?B:::(####
@M06045:235:000000000-JCY5N:1:1101:23510:10350 2:N:0:TACAGC
AGTCAAGGACTACTAGGGTATCTAATCCTGTTCGCTCCCCACGCTTTCGCTCCTCAGCGTCAGTATCGGCCCAGAGATCCGCCTTCGCCACCGGTGTTCCTCCTGATATCTGCGCATTTCACCGCTACACCAGGAATTCCGATCTCCCCTACCGAACTCTAGCCTGCCCGTATCGACTGCAGACCCGGGGTTAAGCCCCGGGCTTTCACAACCGACGCGACAAGCCGCCTACGAGCTCTTTACGCCCAATAATTCCGGACAACGCTCGCGCCCTACGTATTACCGCTGCTGCTTGCCTTTG
+
CGGGGGGGGGGGGGFGGGGGGGGGGGGGGGGGGGGGGGGGGGGGGGGGEGGGGGGGGGGGGGGGGGGGGGGGD<FEDGGGGGGGGGGGGEGCGGCEFCFGGGFGGGFEFGFGGGGGGECFGEDEGGGGGGGGFGGDDGDF?>>CFFG8EGGGGGCEGGFGGFFGGGFGGGGGGGG*BEEGGGGFGG>C>E>E5CF?FFCEG=EDGGGFGGGGGG359>5CDDGFGGBB>):?ED557;FF?77DEGG:3F):=69=:>392<:493<)))(,767:B:?4(62<?9(40:27)),,4####
@M06045:235:000000000-JCY5N:1:1101:23640:10358 2:N:0:TACAGC
AGTCAAGGACTACCGGGTATCTAATCCTGTTTGCTCCCCACGCTTTCGCACCTCAGCGTCAATATGTGTCCAGTAAGTCGCCTTCGCCACTGGTGTTCTTCCGAATATCTACGAATTTCACCTCTACACTCGGAATTCCACTTACCTCTCCACAATTCTAGCGATGCAGTCTTAAAGGCAATTCCGGAGTTGAGCCCCGGGCTTTCACCTCTAACTTACAAAGCCGCCTACGTGCGCTTTACGCCCAGTAATTCCGAACAACGCTAGCCCCCTCCGTATTACCGCGGCTGCTGGCACCTTG
+
CGGGGGGGGGGGGGGGGGGGGGGFGGGGGGGGGGGGGGGGGGGGGGGGGGGGFGGGGGGGGGGGGGGGGGGGGGGGGGGGGGGGGGGGGGGGGGGGGGGGGGGGGGGGGGGGGGGGGGGGGGGGGFGGGFGGGGFGGGGGGGGGGGGGGGGGGGGGGGGGGGGGGGGGFGGGGGGDGGGGGGGGGGGGGE?DFGDFGEGGGECGGGGGG97FFFGFFFGGGFGGGGFFFBDFFFFDGEBFFFDG>:DGF4FGFF<FF5>FB?69?F9F?FFB;B63:<?F2<919>(299:??0:07####
@M06045:235:000000000-JCY5N:1:1101:20901:10373 2:N:0:TACAGC
AGTCAAGGACTACACGGGTATCTAATCCTGTTTGCTCCCCACGCTTTCGCACCTCAGCGTCAGTACCGGACCAGTGAGCCGCCTTCGCCACTGGTGTTCCTCCGAATATCTACGAATTTCACCTCTACACTCGGAATTCCACTCACCTCTTCCGGACTCCAGATACCCAGTATCAAAGGCAGTTCCGGGGTTGAGCCCCGGGATTTCACCCCTGACTTAAGTATCCGCCTACGTGCGCTTTACGCCCAGTAATTCCGAACAACGCTAGCCCCCTTCGTATTACCCGGGCTGCTGGCCTATT
+
CGGGGGGGGGGGGGGGGGGGGGGGGGGGGGGGGGGGGGGGGGGGGGGGGGGGGCGGGGGGGGGGGGGGGGGGGGGGGGGGGGGGGGGGGGGGGGGGGGGG9FFGGGGGGGGFGGGGGGGGGGGGGGGGGGEGGGGDGGGGGCFGGGGGGGGGGGGECCGGGGF?;FGGGGGC>EGGGGCFG*DGFGGGGCGGDCDGGGEGGGGGGGGGGGGGGG5AGFGF7C++;3)58>;;3A)<)<BBFCFC@DGDFFFGFF>F:EEFBF<(-16)9FBF99??F?(.4):),((--(310),23####
@M06045:235:000000000-JCY5N:1:1101:24261:10375 2:N:0:TACAGC
AGTCAAGGACTACCGGGGTATCTAATCCTGTTCGCTCCCCATGCTTTCGCTTCTCAGCGTCAGTAGTGGCCCAGAGACCTGCCTTCGCCATCGGTGTTCCTCCTGATATCGGCGCATTTCACCGCTACACCAGGAATTCCAGTCTCCCCTACCACACACTAGGCTGCCCGTACCCACTGCAATTCCGGGGTACAGCCCCGGATTTTCACACCAGACTCGGCACACCGACGACAAGCTCTTTACGCCCAATAATTCCGCACAATGCTCACACCCTGCTTATTACCTCGGCTGCTGGCCCACA
+
9@FF<FF8FECFAEE:7+8CEFFGGEE9FE@CFBC:<:FBEEFGGFGGGEGEEFGGEEC@FEFFGGFFGG@@FFGC@AFG,<EEGG7=:F7EBFGCFFFF,?BEE,,A,C+44FDBEGF<<@,+>+@C?FFGGDGGG,;;@=8C=D96@>EC8>FCC+=DF9,,:8@,4:5BE53,@,43@,,,@>?*B***,?;8@EEC*3A53@FF@:*7854)*0**27/5DD5)0)-(<7)76)**/*:D5D<C).074=AF077060)489:96)8<9?((().5)6<)-4:?6<0?02(,8####
@M06045:235:000000000-JCY5N:1:1101:24195:10408 2:N:0:TACAGC
AGTCAAGGACTACTCGGGTTTCTAATCCTGTTTGCTCCCCACGCTTTCGCGTCTCAGCGTCAGTCACGTCCCAGCGAGCTGCCTTCGCAATTGGTGTTCCTCCTGATATCTGCGCATTTCACCGCTACACCAGGAATTCCACTCGCCTCTTCCGCACTCTAGCCCGACAGTATCCACCGGCATTCGAGGGTTGAGCCCCCGACTTTCCCAGCGGACTTACCGGGCCGCCTACACGCCCGTTACGCCCAATGATTCCGGACAACGCTTGCCCCCTACCTATTCCCGCGGCCGCTGGCCAGCT
+
CGGGGGGGGGGGGGGGGGFGGGGGGGGGGGGGGGGGGGGGGGGEFGGGGGGGGGGGGGGGGGGGGGGGGGGGGGGGGGGGGGGGGGGGGGGGGGGGGGGGGGGGGGGFAFGGGGGGGGGGGGGGGEGGGGGGGGGFGGFG,EFGGGGGGGGFD8EEGEGEDFFDFGEE5CFCBFFF?F5CE5*>DD9DECCG8,>CFGGGC=CEGDG+;9<F3C<D397DDD5CGC8>D3::6?).*))07C3*.99C>F:*/9>F>3<1((.3,:?F5F:89(,(()-.6-)5,(-(3((,(((-3####
@M06045:235:000000000-JCY5N:1:1101:16256:10413 2:N:0:TACAGC
AGTCAAGGACTACTGGGGTTTCTAATCCTGTTTGCTCCCCACGCTTTCGTGCCTCAGCGTCAGTCATGGTCCAGGTGGCCGCCTTCGCCACAGATGTTCCTCCCGATCTCTACGCATTTCACCGCTACACCGGGAATTCCACCACCCTCTACCTGACTCTAGCCTGCCAGTATCCATTGCCATTCCCAGGTTGAGCCCAGGGCTTTCACAACAGACTTAACAAACCGCCTACGCACGCTTTACGCCCAGTAATTCCGATTAACGCTTGCACCCTTCGTATTACCGCGGCTGCTGGCCCGGA
+
CGGGGGGGGGGGGGGGGGGGGGGGGGGGGGGGGGGGGGGGGGGGGGGGGGFGGGGGGGGGGGGGGGGGGGGGGGGGGGGGGGGGGGGGGGGGGGGGGGGGGGFGGGDGGGGGGGGGGGGGGGGGGGGGGGGGGGGGGGGGGGGGGGDGGGGGGGGGGGGGGGGGGGGGGGGGGGGGGGGGGGFGGGGGGGGGFFGGGGGGGDGGGGGFGGGGDFGFGFGGGGGGGGDEFFFDEEBFGDADFFFDFGGGFF?FFFFFBB@BB<A6>?FFF4>BBFFB22014>BB69F6916?F0:6,####
@M06045:235:000000000-JCY5N:1:1101:24843:10421 2:N:0:TACAGC
AGTCAAGGACTACAAGGGTATCTAATCCTGTTTGCTCCCCACGCTTTCGTGCCTCAATGTCAGTTACAGTCCAGAGAGCCGCCTTCGCAACTGGTGTTCCTCCTAATATCTACGCATTTCACCGCTACACTAGGAATTCCACTCTCCTCTCCTGCACTCAAGTTTCCCAGTTTCAAAGGCTTACTACGGTTGAGCCGTAGCCTTTCACCTCTGACTTAAGAAACCACCTACGCACCCTTTACGCCCAGTAATTCCGGATAACGCTAGCCCCCTACGTATTACCGCGGCTGCTGGCACGCCC
+
CGGGGGGGGGGGGGGGGGGGGGGGGGGGGGGGGGGGGGGGGGGGGGGGGGGGGGGGGGGGGGGGGGGGGGGGGGGGGGGGGGGGGGGGGGGGGGGGGGGGGGGGGGGGGGGGGGGGGGGGGGGGEEGGGGGGGGFGGGGGGGGGGGGGGGGGGGGGGGGGGGGGGGGGGGGGFGGGGGFFGGGGGGGGGGGGGGFGGGGDCDGGFGGGGGGGGGGFGFGG>FGGGGFFFFFD>DDFGFFFFF5DBGDGFFFGFFEA;5A<>=<@F@9FFFFF1182:)62<>A69B90,3??D4???####
@M06045:235:000000000-JCY5N:1:1101:25587:10426 2:N:0:TACAGC
AGTCAAGGACTACAAGGGTTTCTAATCCTGTTTGCTCCCCACGCTTTCGCACCTCAGCGTCAGTAATGTTCCAGACAGTCGCTTTCGCCACCGGTGTTCCTCCTAATATCTAAGAATTTCACCTCTACACTAGGAATTCCACTGTCCCCTCCCATACTCTAGGTTACCAGTTTTAGAAGCAGTTCCAGGGTTAAGCCCTGGGCTTTCACTTCTAACTTAATAACCCGCCTACGCGCTCTTTACGCCCAGTAAATCCGAACAACGCTAGTTCCCTCCGTATTACCGCGGCGGCTGGCCATAG
+
CGGGGGGGGGGGGGGGGGFGGGGGGGGGGGGGGGGGGGGGGGGGGGGGGGGGGGGGGGGGGGGGGGGGGGGGGGGGGGGGGGGGGGGGGGGGGGGGGGGGGGGGGGGGGGGFGGGGGCGGGGGGGGGDGG<EGGGGGGGGGGGGGFFCEDGGGGGGGGGGGFGGGFGGGGGGGGGGCGGGGFFGFFFEFEGGGGGGGGGGCCCGGGGGGGFGFGGACFGGGGGGGGFFFFDFF45?2:?FCDFGFGGGFFFGFFFFBEEBFFFF>6?3?F9:29??BF<BFDBB:99;0-(-46<<(####
@M06045:235:000000000-JCY5N:1:1101:23787:10480 2:N:0:TACAGC
AGTCAAGGACTACTGGGGTTTCTAATCCTGTTCGCTCCCCACGCTTTCGTGCCTCAGCGTCAGTTACAGCCTAGTAAGCTGCCTACGCAATCGGTGTTCTTGATGGTATCTATGCATTTCACCGCTACACCATCAATTCCGCCTACCTCGTCTGTACTCAAGCCTGACAGTATCAATGGCAGTTCCATCGTTGAGCGATGGGCCTTCACCACTGACTTATAAGGCCGCCTACGCACCCTTTAAACCCAATAAATCCGGACAACGCTTGCACCCTCCGTATTACCGCCGCTGCTGGCCCGCA
+
CE6,;E,,6C6CFACGE7:@:C<@ECFGGAFCFGGE8FC@6CC@7@CF7F<7F<EF@@CCEG7F<FA9FFFCF<F<@FCE66EFECCFE7CF<,8CF@<BE9FF??FCEFADFEEF9@@ECDA?EC>F?CGFFFF<CAEFCEGGGGFFF>8CDDGAE;ABEC?8?,,@F9E,8EAF,,=D,+33,@,;EEGG,83>:>;E>G5*@6A,?,;CGGGF>FDC+==CFGAD?EDF4>8=93A;)27+;CCDF56>6:6A().402:1((4<F?8::48?91(,5-)61(,46;7>2)4,,####
@M06045:235:000000000-JCY5N:1:1101:12907:10540 2:N:0:TACAGC
AGTCAAGGACTACAGGGGTATCTAATCCTGTTTGCTCCCCACGCTTTCGCGTCTTAGCGTCAGTAACCGTCCAGATAGCCGCCTTCGCCACTGGTGTTCTTCCCAATCTCTACGTATTTCACCACTACACTGGGAATTCCACTATCCTCTCCGGCACTCGAGTCGCCCAGTATCGAGTGCATTTCTTGAGTTGAGCTCAAGGCTTTCACACCCGACTTGGACAACCGCCTACACGCGCTTTACGCCCAGTAATTCCGAACAACGCTAGCCCCCTTCGTCTTACCGCGGCTGCTGGCCAGCC
+
CGGGGGGGGGGGGGGGGGGGGGGGGGGGGGGGGGGDFGGGGGGGGGGGGGGGGGGGGGGGGGGGGGGGGGGGGGGGGGGGGGGGGGGGGGGGGGGGGGGGGGGGGGGGGGGGGGGGGGGGGGGGGGGGGGGGGGGGGFGGGGGGGGGGGGGGGGGGGGGGGGGG6>EGGGGGGGEGGGGGGGGFGFGGFGGGFGGGFGGFGGGEGGFFG?DGGGGFDDDGFGGGCC8>DFF;AFDDCE3>FFDDFGGDFFFCFFFF:>EF0:B>>(4@FF:BB;<:(.4(44<?09;(4;66:>>?(####
@M06045:235:000000000-JCY5N:1:1101:17784:10568 2:N:0:TACAGC
AGTCAAGGACTACACGGGTTTCTAATCCTGTTTGCTCCCCACGCTTTCGCACCTCAGCGTCAATATGTGTCCAGTAAGTCGCCTTCGCCACTGGTGTTCTTCCGAATATCTACGAATTTCACCTCTACACTCGGAATTCCACTTACCTCTCCACAATTCTAGCGATGCAGTCTTAAAGGCAATTCCGGAGTTGAGCCCCGGGCTTTCACCTCTAACTTACAAAGCCGCCTACGTGCGCTTTACGCCCAGTAATTCCGAACAACGCTAGCCCCCTCCGTATTACCGCGGCTGCTGGCCACAC
+
CGGGGGGGGGGGGGGGGGGGGGGGGGGGGGGGGGGGGGGGGGGGFGGGGGGGGEGGGGGGGGGGGGGGGGGGGGGGGGGGGGGGGGGGGGGGGGGGGGGGGGGGGGGGGGGGGGGGGGGGGGGGGGGGGGAGGGGGGGGGGGGGGGGGGGGGGGGGGGGGGGGGGGGGGGFFGGGGGGGGGGGGGGG>EGEGGGGGGGGGGGGGGG7:CGGGGGGFGFGGGGG<CFFFFFFFEF)=D:>EFGFDFGDGF:@FFFBF?FF;FFFBF6?@FFFFB;:<>?::?DAA(,219;4::)(21####
@M06045:235:000000000-JCY5N:1:1101:21758:10568 2:N:0:TACAGC
AGTCAAGGACTACTCGGGTATCTAATCCTGTTCGCTCCCCACGCTTTCGCTTCTCAGCGTCAGTTACTGCCCAGAGACCCGCCTTCGCCACCGGTGTTCCTCCTGATATCTGCGCATTCCACCGCTACACCAGGAATTCCAGTCTCCCCTGCAGTACTCTAGTCTGCCCGTATCGCCCGCACGCTCACAGTTGAGCCGTGAGATTTCACGAACAACGCGACAAACCACCTACAAGCTCTTTACGCCCACTAATTCCGGACAACGCTCGCACCCTACGTATTACCGCGGCTGCTGGCCTCAA
+
CGGGGGGGGGGGGGGGGGGEGGGGGGGGGGGGGGGGGGGGGGGGGGGGGGGFGFGGGGGGGGGGGGGGGFGFGGGGGGGGGGGGGGGGGGGGGGGEGGGG<FGGGGGGGGGGFGGGGGGGGGGGGGEGGGGGGGGGGGGGFFGG9FBDEGGGGDDFFFGGGGGGGFGGGGGGGGGGGGGGGGGG>EGD6>DGCFGGGGGGGGFFGCFFGGGGGGGFGEDGGC5CGGFFFFFBF?7F06@FFFF7@GDC)5?<@*683<D>9BFF>(3<B>B>FB?FFF7>:249496>>(4:?0483####
@M06045:235:000000000-JCY5N:1:1101:23912:10593 2:N:0:TACAGC
AGTCAAGGACTACTGGGGTTTCTAATCCTGTTCGCTCCCCATGCTTTCGCTCCTCAGCGTCAGTTAATGCCCAGAGACCTGCCTTCGCCATCGGTGTTCCTCCTGATATCTGCGCATTTCCCCGCTACACCAGGAATTCCAGTCTCCCCCCCCTCACTCTAGTCTGCCCGTACCCACCGCCGCTCCGGAGTTGAGCCCCGGACTTTCACGGCAGCCGCGACAAACCGCCTACGAGCTTCTTACGCCCAATAATTCCGGAAAACGCTCACGCCCTACGTATTACCGGCGCCGCTCGCCGTGG
+
6<;C<F@ADF,<C,;8@FGDGCFCDACFG,EFGC@,CCFG8FC8CFGEBFCFGFF<F<7C@FEGFGCEGG<F<,66,C,C:@,ECGDFF7:,B76CF@BEEGEFF,9?FF9,C=FFCFFF9FFEF=+FCGF7B=+,EFEF,4,C6@EB8++++6::EAFAE,8D;DGGG5>CEE:EG:CC*:*8:CE55CED;;+BCEECE**:9C<+7*/1)1*7)7)13CC5CD5<>>,(8))8))*1@**9>)9500)*/9<F0B3(48?(((()108:,(,814243-)6(((,(((4-(-43####
@M06045:235:000000000-JCY5N:1:1101:19509:10651 2:N:0:TACAGC
AGTCAAGGACTACCCGGGTTTCTAATCCCGTTTGCTCCCCTAGCTTTCGCCGTTCAGCGTCAATGTCGGTCCAGGATGCCGCCTTCGCCACCGGTATTCCTCCAGATATCTACGCATTTCACCGCTACACCTGGAATTCTGCATCCCTCTCCCGAATTCAAGCCATCCAGTATCACACGCAGTTCCCAGGTTGAGCCTGGGGATTTCACGTGTGACTTAAAAAGCCACCTACAGACGCTTTACGCCCAATCATTCCGGATAACGCTTGCATCCTCTGTATTACCGCGGCTGCTGGCCCAAT
+
CGGGGGGGGGGGGGGGGGGGGGGGGGGGGGGGGGGGGGGGG8FGGGGGGGGGGGGGGGGGGGGGGGGGGGGGGGGGGGGGGGGGEGGGGGGGGGGGGGGGGGGGGGGGGGGGGGGGGGGGGGGGGGGGGGGGGGGGGGGGFGGGGGGFGGGGGGGGGGGGGGGGGGGGGGGGGGFFGGGGGGGGGGGEG>DE,DFGFGGGGGGGGECGG5CCFCFCFFGDGGGGGFFFFFFFFFFFGFFAFCGDFGDGFFFGFF>FB>@BFFFF>?BFF4<<B?2>?BBFF24<?F9>9;16?>>B4####
@M06045:235:000000000-JCY5N:1:1101:5109:10657 2:N:0:TACAGC
AGTCAAGGACTACACGGGTATCTAATCCTGTTTGCTCCCCACGCTTTCGAGCCTCAGCGTCAGTTACAGTCCAGAGAAGCGCCTTCGCCACTGGTGTTCTTCCTGATATCTACGCATTCCACCACTACACCGGGAATTCCATTGCCCCCTAGCTTGCTCAAGTGCGGCCGTATCCGCTGACCCCGCCCAGTTGAGCCGGGCGATTTCACAACGGACGTGCCGTACCGCCTGCGCGCCCTTTACGCCCAATAAATCCGTGCAACGCTCGCCCCCTACGTATTACCGCGGCTGCTGGCCGCGT
+
@@FGCE@FGGGGGFD@@@@FFFGCDGFGGCEFGDGGGDGGGGGGGGGGGGGGGGGDGGCFGGEGGFGGFGAFAFFGGFGGGGGEGGFCCFGGGGF,:8:FEGFGGFCEGGGCFF@FECEF<?F?=F=FFEFGG:FE:?AE@EEFGGD88CD=FGGGGGGG9=DGGCCEGGG68E>E:@EGGGFG8>B:*><6,?C8C>EC58EG*CCEG+>D3955)<**9<*1755.73(.07@39>384>C97D5/)0):**.96)03?B22((,0))-4018:(.4).).6(7(3004(:7::(####
@M06045:235:000000000-JCY5N:1:1101:18824:10666 2:N:0:TACAGC
AGTCAAGGACTACTAGGGTATCTAATCCTGTTTGCTCCCCACGCTTTCGAGCCTCAGCGTCAGTTACAGTCCAGAGAAGCGCCTTCGCCACTGGTGTTCTTCCTAATCTCTACGCATTTCACCGCTACACTAGGAATTCCCTTCTCCTCTCCTGCACTCTAGACTTCCAGTTTGAAATGCAGCACTCAGGTTAAGCCCGAGTATTTCACATCTCACTTAAAAATCCGCCTACGCTCCCTTTACGCCCAGTAAATCCGGACAACCCTAGCCACCTACGTATTACCGCGGCTGCTGGCCAGAC
+
@E,CFFGGC8@EFGEEFEFFFFGCFF<FGGGGGGGFGCFFFGDGEFGG@@D@EGGGGGG@FGEFGGGGFGFGAD9FFCFG@BFCFFDGGCEGGGGFFGGGGFGGGGGGGFDFGG@FEDGFGAFGGG7:9FEF,ADFGG9==6CEEFCGCDF8GGGGGGGG9FDGFGED9D;=,7D;ADGGCE,,,63@D,,6,@@DGC++@DEFGFGGGCCFFFCFGFFDFFFCFGF*:?A:9/):5FFF)=C?4719)=F7:+9;6:>;02;(,((./;?<F?>((.,65.-46(,3(,((,5((,####
@M06045:235:000000000-JCY5N:1:1101:12762:10672 2:N:0:TACAGC
AGTCAAGGACTACTCGGGTTTCTAATCCTGTTTGCTCCCCACGCTTTCGTGCCTCAGTGTCAGTGCTGGTCCAGATGGCCGCCTTCGCCACGGATGTTCCTCCCGATCTCTACGCATTTCACTGCTACACCGGGAATTCCGCCATCCTCTACCGCACTCTAGCCCGCCAGTATCCAATGCAATTCCCAGGTTGAGCCCAGGGCTTTCACATCAGACTTAACGAACCACCTACGCACGCTTTACGCCCAGTAATTCCGAGGAACGCTTGCACCCTTCGGATTACCGCGGCTGTTGGCCCCGC
+
CGGGGGGGGGGGGGGGGGGGGGGGGGGGGGGGGGGGGGGGGGGGEGGGGGGGGGFGGGGGGGGGGGGGGFGGGGGGGGGGGGGGGGGGGGGGGFGGGGGGBFGGGGGGFGGGGGGGGGGGFGGGGGGGGGGGGGGGGGGGGGGGGGF9EGGGGEDECCGGGGGEGEGGEGGGGGGDF7FGGGGFGGGCFGG92>FFDC8DGCEG=FC9@FFGF=FFGFGGGDDGGGFFBF@FFF537>:>>CG3:CDC>F?G?7<FB:3((41(,,(0.6<???FFB,(.4)4<04216;,().4(:####
@M06045:235:000000000-JCY5N:1:1101:19876:10679 2:N:0:TACAGC
AGTCAAGGACTACTAGGGTTTCTAATCCTGTTTGCTCCCCACGCTTTCGAGCCTCAGCGTCAGTTACAGTCCAGAGAAGCGCCTTCGCCACTGGTGTTCTTCCTAATCTCTACGCATTTCACCGCTACACTAGGAATTCCCTTCTCCTCTCCTGCACTCTAGACTTCCAGTTTGAAATGCAGCACTCAGGTTAAGCCCGAGTATTTCACATCTCACTTAAAAATCCGCCTACGCTCCCTTTACGCCCAGTAAATCCGGACAACGCTCGCCACCTACGTATTACCGCGGCTGCTGGCCGATA
+
CGGGGGGGGGGGGGGGGGGGGGGGGGGGGGGGGGGGGGGGGGGGGGGGGGGGGGGGGGGGGGGGGGGGGGGGGGGGGGGGGGGGGGGGGGGGGGGGGGGGGGGGGGGGGGGGGGGGGGGGGGGGGGGGGGGGGGGGGGGGGGGGFGGGGGGGGGGGGGGGGGFGGGGGGGGGFAFGGGGGFGGGGGGGGFGGGGGGGGGGGGCGGGGFGGGGFGGFGFGGG>FFGGFFFFFFFAAFGFFFFGG:>DCDFFFGFFEA0>EB6?F;0(/)7>?FFF?F<:<)8AFA01733-21,5:88####
@M06045:235:000000000-JCY5N:1:1101:4783:10707 2:N:0:TACAGC
AGTCAAGGACTACAGGGGTTTCTAATCCGGTTCGCTCCCCACGCTTTCGCGCCTCAGCGTCAGGTGGTCCCCAGAGAGCCGCTTTCGCCACTGGTGTTCTTCCCGATATCTACGCATTCCACCACTACACCGGGAATTCCGCTCTCCTCTAGACACCTCAAGACTGGCAGTATCCGGGGACCGCTCACAGTTGAGCCGTGAGATTTCACCCCGGACTGACCAATCCGCCTGCGCGCGCTTTACGCCCAGTAAATCCGGACAACGCTTGCCACCTACGTATTACCGCGGCTGCTGGCCGTTT
+
CGEEFGGGGGGGGGGGGGGGGGGGGGGGGGGGGEGEGGGGGGGGGGGGGGGDGGDFGGGGGGGGGGGGGGGGGGGGGGGGGGGGGGGGGGGGGGGGGGGGGGGGGGGDGGGGGGGCGGGGGGGGGGGGGGGGGGGGDGGGGGGGGGGGGGFCGGGGGGGG6ECFGGGGGGGGFGGGGDGEGGGGEGEGGGGGGGGGGGGGGGCFGGGGGFCGGGGFDFDFGGG4DGFFF>?B;>>BGFEFFGFCDDDCF:7CF?DF;<DFB?FB6:65>FBF6??BB?<<B2>2(-9096>?>04:4####
@M06045:235:000000000-JCY5N:1:1101:21459:10719 2:N:0:TACAGC
AGTCAAGGACTACCCGGGTTTCTAATCCCGTTTGCTCCCCTAGCTTTCGCTCATCAGCGTCAATGCCGGTCCAGGATGCCGCCTTCGCCACCGGTATTCCTCCAGATATCTACGCATTTCACCGCTACACCTGGAATTCTGCATCCCTCTCCCGGATTCAAGCCATCCAGTATCGGATGCAGTTCCCAAGTTGAGCCTGGGGATTTCACATCCGACTTAGTTGGCCGCCTACGAGCCCTTTACGCCCAGTAATTCCGAACAACGCTTGCCCCCCCCGTATTACCGCGGCTGCTGGCCACGG
+
CGGGGGGGGGGGGGGGGGGGGGGGGGGGGGGGGGGGGGGGG,EFGGGGGGGGGGGGGGGGGGGGGGGGGGGGGGGGGGGGGGGGGFGGGGGGGGGGGGGGGGGGGFGGGGGGGGGGGGGGGGGGGGGGGGGGGGGGFGGGGGGGGGGGGGGFGGGGGGGGGGGGGGGGGGGGGFEGGGGGGGGGGGGGGGGFGGGGGGGFFECGDGGGGGGGGGDEDFGGCCGGGGFFFF<@FFDFGFFFFGG<DDGGFFFGFF29:E:>9?<(4,1))9?BFFFFF111:DFFF9B>BFF?F:?B8####
@M06045:235:000000000-JCY5N:1:1101:16714:10725 2:N:0:TACAGC
AGTCAAGGACTACAGGGGTTTCTAATCCTGTTCGCTCCCCACGCTTTCGCTCCTCAGCGTCAGTTACTGCCCAGAGACCCGCCTTCGCCACCGGTGTTCCTCCTGATATCTGCGCATTCCACCGCTACACCAGGAATTCCAGTCTCCCCTGCAGTACTCAAGTCTGCCCGTATCGCCCGCACGCCCACAGTTGAGCTGTGAGTTTTCACGAACAACGCGACAAACCACCTACGAGCTCTTTACGCCCAGTAATTCCGGACAACGCTCGGACCCTACGTATTACCGCTGCTGCTGGCCATAT
+
CGGGGGGGGGGGGGGGGGGGGGGGGGGGGGGGGGGGGGGGGGCFGGGGGGGGGGGGGGGGGGGGGGGGGGGGGGGGGGGGGGGGGGGGGGGGGGGGGGGGGGGGGGGGGGGGGGGGGGGGGGGGGGGGGGGGGGGGGGGGGGGGGGGGGGGGGGGGGGGGGGGGGGGFGGGGGFGGGDGEEGGGGGGGGFFGGFGGGGGCFFGFGGGFGGDGGGGFGFCDGGGGGGFFEFFFFF:>7?6?FCGDF<DGFFFG=FFF?EFFFFFBB1:EE>BF?B0(28?DF<AF69((4882380:(####
@M06045:235:000000000-JCY5N:1:1101:26611:10734 2:N:0:TACAGC
AGTCAAGGACTACTGGGGTTTCTAATCCGGTTCGCTCCCCACGCTTTCGTGCCTTAGCGTCAGAAATGGTCCAGTAGCCTGCCTACGCCATCGGTGTTCCTTCTAATATCTACGGATTTCACTCCTACACTAGAAATTCCAGCTACCTCTACCATTCTCGAGCTCGCCAGTTTGGATCATAGTCTGAATGGTTGAACCACCAGGTTTCACTATCCACTTAACGAGCCGCCTACGCACCTCTTTACGCCCAGTCACCCCGGATAACCCCTGGGTCCTACGTATGACCGAGGCTGGTGGAAAA
+
6BCFDAC<,F,;C6@EECF@F<F<,C@C@FCFBC:7,+:@@@@7:FG,@C@:FGG9FE@GGGG9,9E@<CC@<@@,<CF9==<FCFCCG+,:C?,48,,9FEF99,?5FFA,CFEB::=@<F@<F<9A,,?EE,,5AEFE;FD8EFGFC49EFFCGG9E=@8+3>C8>>CGG;,=@@,6;=D@,@>,@,7DEEG?,@D,3:DEC96B9:<+B82C@>FDC:=7>):BB:A(():>.)0=:AFG>89CGB))20;)*4559>1:<)(..)08(47<A42024)(.:(-,,4(:(((((####
@M06045:235:000000000-JCY5N:1:1101:22031:10746 2:N:0:TACAGC
AGTCAAGGACTACTCGGGTTTCTAATCCTGTTTGCTCCCCACGCTTTCGTGCCTCAGTGTCAGTTACAGTCCAGAAAGCCGCCTTCGCTACTGGTGTTCCTCCTAATATCTACGCATTTCACCGCTACACTAGGAATTCCACTTTCCTCTCCTGCACTCAAGTTTCCCAGTTTCAAGAGCTTACTACGGTTAAGCCGTAGCCTTTCACTCCTGACTTAAGAAACCACCTACGCACCCTTTACGCCCAGTAAATCCGGATAACGCTAGCCCCCTACGTATTACCGCGGCTGCTGGCACTATC
+
CGGGGGGGGGGGGGGGGGFGGGGGGGGGGGGGGFGGG<FGGDGGFGGGGGGGGCFGGGGGFGGGGGGGFFGGGGFFGGGGGGGGGGGGGGGGGGGFGGGGGGFGGGGGGGFGGGFDGGGGGGGGGGGGGGFGGGGDDGDFGGGGGGGGGGGGGGGGGFGGGGGGGGGGG8DFGFGGGGGGGGGGGGGGGFGGGGGGGGGECFFGGGGG9EGGGGGFGFFGGGGGGGFFFFF9EEFFDFFFFG<DBGGGFFFGCFFF().2><206;9AFAD;3112??DF9AB66990998),5805####
@M06045:235:000000000-JCY5N:1:1101:9806:10764 2:N:0:TACAGC
AGTCAAGGACTACTAGGGTTTCTAATCCTGTTTGCTCCCCACGCTTTCGTGCCTCAGTGTCAGTTACAGTCCAGAAAGCCGCCTTCGCTACTGGTGTTCCTCCTAATATCTACGCATTTCACCGCTACACTAGGAATTCCACTTTCCTCTCCTGCACTCAAGTTTCCCAGTTTCAAGAGCTTACTACGGTTGAGCCGTAGCCTTTCACTCCTGACTTAAAAAACCACCTACGCACCCTTTACGCCCAGTAAATCCGGATAACGCTAGCCCCCTACGTATTACCGCGGCTGCTGGCACCCGT
+
CGGGGGGGGGGGGGGGGGGGGGGGGGGGGGGGGGGGGGGGGGGGDGGGGGFGGFGGGGGGGGGGFGGGGGGGGGFFGGGGGGGGGGGGEFGGGGGGGGFGCFGGGGGGGCEFGGGGGGGGGGGGGEEGGGGGGGGGGGGGGGGGGGGGGGGGGGGGGGGGGGFGFGGGGFGGGGGGGFCFGGGGGGGGGGGGGGGGGGGGGGGGGGGGGGGGGGGBGFG<FFGGGGFFFFFF>>BEGFFFFGGDEGGDFFF7CFFF0:.14=@F;;>FFFB>9?B?37A?BBF011(373:BF:<08####
@M06045:235:000000000-JCY5N:1:1101:28705:10765 2:N:0:TACAGC
AGTCAAGGACTACCGGGGTTTCTAATCCTGTTCGCTCCCCACGCTTTCGCGTCTCAGCGTCAGTACCGTACTAGAGAGCCGCCTTAGCCACGGGTGTTCTTCCTGATATCTGCGCATTTCACCGCTACACCAGGAATTCCACTCTCCTCTTCCGGACTCTAGCCTGATGGTTTCCACCGGCGTCTCGAGGTTGAGCCTCGAGTTTTCACAGCGGACCTACCAAGCCGCCTACACGCTCTTTACGCCCAATAAATCCGGACAACGCTTGCCCCCTCCGTATTACCGCGGCTGCTTGCCGTAC
+
CGGGGGGGGGGGGGGGGGFGGGGGGGGGGGGGGGGGGGGGGGGGDGGFGGGGGGGGGGGFGGGGGGGGGGGGGGCF9FGGGGGGGGGGGGGGGEGGGGGGGGGGGGGGGDEGGGGGGGGGGGGGGGGGGGGGGGGFGGGFGGGGGGGGGGGGGGGGGBFGGGGGGGFG9DFGGGCFGDGGE8E==FFFEGGGFGFDFGGEEGGGGGDGGCFG398AGFGCDFGFGGFFFFFFFF><<>F=FDGDFGDD75/:9@AF>E3((8:69??3<4)44;(8B80<?B>)((((-40:))563####
@M06045:235:000000000-JCY5N:1:1101:22899:10803 2:N:0:TACAGC
AGTCAAGGACTACAAGGGTTTCTAATCCTGTTTGCTCCCCACGCTGTCGTCCATGAGTGTCAAGAATAAGCCAGTAAGCTGCCTTCGCCATGGGTATTCCAACTGATATCTACGAATTTTACCTCTACACCAGTTATTCTGCCTACCTCTCTTACCTTCAAGTCTATCCGTTTCAAGTGCAGTTCCCATGTTGAGCACGGGGCTTTCACACCTGACGTAATAAACCACCTGCGGACGCTTTACGCCCAGTAAATCCGAACAACATTCGCCACCTTCGTATTACCGCGGCTGCTGGCCCCCC
+
CGGGGGGGGGGGGGGGGGGGGGGGGGGGGGGGGGGGGGGGGGGGGGGGGGGGGGGGGGGFGGGGGGGGGGGGGGGGGGGGGGGGGGGGGGGGGGGGGGGGGGGGGGGGGGGGGGGGGGGGGGGGGGGGGGGGGGGGGGGGGGGGGGGGGGGGGGGGGFGGGGGGGFGGGGGGGGGGGGGGGGGGGGGGGGGGGGGGGGGGGGGEGGGGGGGGGGGFGFGGGF>FGGFFFFFFFDEDCEBFFGGGFGDGFFFGF@CFFFFFFFFFF?EFBBBB<?FFF:87?>FA?BB6>608?0>:2####
@M06045:235:000000000-JCY5N:1:1101:10472:10816 2:N:0:TACAGC
AGTCAAGGACTACCGGGGTATCTAATCCTGTTTGCTCCCCACGCTTTCGAGCCTCAGCGTCAGTTACAGTCCAGAGAAGCGCCTTCGCCACTGGTGTTCTTCCTAATCTCTACGCATTTCACCGCTACACTAGGAATTCCCTTCTCCTCTCCTGCACTCTAGACTTCCAGTTTGAAATGCAGCACTCAGGTTAAGCCCGAGTATTTCACATCTCACTTAAAAATCCGCCTACGCTCCCTTTACGCCCAGTAAATCCGGACAACTCTCGCCACCTCCGTATTACCGCGGCGTCCGGCCAACA
+
CFFDEFGF<CFEEEFG7:FCFDECCFGFFFGEFCDFGGFGGGGGEFG9FF<FGGGG,C@@BF:FFFFCC9FF,CEFG8FF:CE@C=FGGGGGG?F=EFGCFGGFFFGGGGGG?DG+4=?FFF?:FG@F?FF<B88FBF9EGGGGGGGFEEFFFFCGGFFAD9EGDFFGGGDA=ADBFG,@DFGGGC:,,>>DCCAE,>5CC:FDFGF7B<CG7CFF8B>CGGF>>CBF>DDBFEB>D35+;:D9)>75AFFG+;760);>9??))).0<71:::(39,(2:ABD(7>0((4(,((--####
@M06045:235:000000000-JCY5N:1:1101:19333:10818 2:N:0:TACAGC
AGTCAAGGACTACCGGGGTTTCTAATCCTGTTTGCTCCCCACGCTTTCGTGCCTCAGCGTCAGTATCGGGCCAGTGAGCCGCCTTCGCCCCTGGTGTTCTTGCGAATATCTACGAATTTCACCTCTACACTCGCAGTTCCACTCACCTCTCCCGAACTCAAGATCTTCAGTATCAAAGGCAGTTCTGGAGTTGAGCCCCAGGATTTCACCCCTGACTTAAAGACCCGCCTACGCACCCTTTACGCCCAGTGATTCCGAGCAACGCTAGCCCCCTTCGTATTACCGCCGCTGCTGGCCCAAC
+
CGGGGGGGGGFGEFGGGGGGGFGGGGGGGGGGGGGGGGGGGGGGFGGGDFFGG<FEGGGGGGGGGFFFGGGGEGGGGFDGEGEEGGGGG,CD@FFFGEGGEEFFCGGGGGGEGGG<ADFGGCFGFGGGAF9DFEC7FFFFFG9E@FFGGFCFFGGEGECFFEFGGGFCFGGD9DGFDFCFFCGFGFFGFCGCF;@C,>E:;F@C99B:=EFDGGGFGC@C@:F<4D:3:06@FFFFGAFFFFG5@DCGF?4>**.9().3181(4(-5@FBFB(1.3?08?<648((40(40:08?8####
@M06045:235:000000000-JCY5N:1:1101:18529:10838 2:N:0:TACAGC
AGTCAAGGACTACCAGGGTATCTAATCCTGTTTGCTACCCACGCTTTCGTGTCTCAGCGTCAGCAATGGTCCAGAAAGCCGTCTACACCGCTGGTGTTCCTCCTGATATCTACGCATTTCACCGCTACACCAGGAATTCCGCTTTCCTCTCCCACGCTCGAGCACTCCAGTTTTCGGCGCACCCTCCCAGTTAAGCCGGGAGATTTCACACCGAACTTAGAGCACCACCTACACACTCTTTACGCCCAGTAATTCCGAACAACGCTCGCACCCTCTGTATTACCGCGGCTCCTGGCCACCC
+
CGGGGGGGGGGGGGGGGGGGGGGGGGGGGGGGGGGGGGGGGGGGGGGGGGGGGGGGGGGGGGGGGGGGGGGGGGGGGGGGGGGGGGGGGGGGGGGGGGGGGGGGGGGGGGGGGGGGCFGGGGGGDDGGGGGGGGGGGGGGGGGGGGGFGDFGGGGGGGGGGGGGGGGGGGGGFGGEGGGGGGGGGGGGGGGGGFGGGGGGGGGGFFGGGGGGGGGFGFGGGFGGGGFFEAFEFFFF5F?FFGGGEGGGFFF=?=AFBFFFFFF;B::>3>>>B?BF?A):A2AB?B>>F;(42).83####
@M06045:235:000000000-JCY5N:1:1101:27543:10838 2:N:0:TACAGC
AGTCAAGGACTACTAGGGTATCTAATCCTGTTTGCTCCCCACGCTTTCGTGCCTCAGTGTCAGTTACAGTCCAGAAAGCCGCCTTCGCTACTGGTGTTCCTCCTAATATCTACGCATTTCACCGCTACACTAGGAATTCCACTTTCCTCTCCTGCACTCAAGTTTCCCAGTTTCAAGAGCTTACTACGGTTAAGCCGTAGCCTTTCACTCCTGACTTAAGAAACCACCTACGCACCCTTTACGCCCAGTAAATCCGGATAACGCTAGCCCCCTACGTATTACCGCGGCTGCTGGCACGAAC
+
CGGGGGGGGGGGGGGGGGGGFGGGGGGGGGGGGFGGGGGGGGGGDGGGGGGGGGFFGGGGFGGGGGGGGGGGGGGGGGGGEGGGGGGGGGGGGGGFGGGGGGGGGGGGGGGGGGGGGGGGGGGGGGGGGGFGGGGGGGGGGGGGGGGGGGGGGFFGGGG8EFFEGGGGGGGGGGGGGCCFGFFGGGCEGGGGGFGGGCGGGGGFGGGGFCGGGGGFGAFDGG59C5A>AAB@4?DEDFFFFGGGEGGGFFACAFFFFEEFFE<>?D06AA?9>03:2>D?FFF:B9B629?034:??####
@M06045:235:000000000-JCY5N:1:1101:28380:10849 2:N:0:TACAGC
AGTCAAGGACTACTAGGGTATCTAATCCTGTTTGCTACCCACGCTTTCGTACCTGAACGTCAGTAATGGGCCAGGAAGCCGCCTTCGCCGCCGGTGTTCCTCCTGATATCTACGAATTTCACCTCTACACCAGGAATTCCGCTTCCCTCTCCCACACTCGAGCGAGGTGGTTTCGGATGCAATTCCCGGGTTGAGCCCGGGGCTTTCACATCCGACCTACCAAGCCGTCTGCGTACGCTTTACGCCCAGTAAAGCCGAGCAACGCTTCCACCCTCTGTATTACCGCGGCTGCTTGCCTTGA
+
CEGEGGGGGGGGGFCFGGGGGGGGFG<CFEGGGGGGGGGGGGGG7BGGCFFGGEFGGGG<FG:FGDEEFEEFFGFFFGGGDEGEGGGGGGGGGGGGGGGGGGGFEF9EFGAAEG:EEGGG<CFFGGGGGG@F<CDDGGGGGDGGGGGGG?8@BFGGGFF=D>C8ECEG>D>F6CEEEEEGAFGFGGGGGEC58C88C:C5*?8CCFGFF?:DGGD:<BFGCG4FGGB)7526)<:53<>B>DFCB37D:F4C4*6565:9(4:>B??)/*.3?(-(.<9AA9AAFB01(((()))-5####
@M06045:235:000000000-JCY5N:1:1101:9716:10860 2:N:0:TACAGC
AGTCAAGGACTACAAGGGTATCTAATCCTGTTTGATCCCCACGCTTTCGTGCCTCAGTGTCAATAAAACCATAGTAAGCTGCCTTCGCAATTGGTGTTCTGTGACATATCTATGCATTTCACCGCTACTTGTCACATTCCGCCTACCTCTAGTTCATTCAAGTTCATCAGTATCAAAGGCACTGCGACAGTTAAGCTGCCGTCTTTCACCCCTGACTTAATAAACCACCTACGCACCCTTTAAACCCAATAAATCCGGATAACGCTTGGATCCTCCGTATTCCCGCGGCTGCTGGCCTCTG
+
CGGGGFEGFFGGGGGFGGGFEGGGFGGGGGGGGGGGGGGFFGGGFEFGGGCFGGGGGGGGGGGGGGDGGGGGGGGGFFGGEDGGGFGGGGGGGGGFFGGFFGCGGDGGAFGFFGGGGGGGDGGGGGFGGGGGGFGFFGFECGEGCGFGGGGGGGCGGF;EE>DFGEGGGC@DF8FGGGFCFFF?FD68CGFGGGGGE?FGGGGGDGGGGFGGGGFFF>FCCF9+*;?F5A@E?E?4C?>FA>F7F4DDA46F=+9F@>A00>@0(2<F56).5<464((6;))7(414(41::27:3####
@M06045:235:000000000-JCY5N:1:1101:13997:10875 2:N:0:TACAGC
AGTCAAGGACTACAAGGGTATCTAATCCTGTTTGCTCCCCACGCTTTCGCGCCTCAGCGTCAGTGGCAGACCAGAAAGCCGCCTTCGCCACTGGTGTTCCTCCATATCTCTACGCATTTCACCGCTACACATTGAATTCCGCTTTCCTCTTCTGCACTCAAGTCCTCCAGTTTCCAATGACCGCTTGCGGTTAAGCCGCAAGATTTCACATCAGACTTAAAGGACCGCCTGCGCGCGCTTTACGCCCAATGATTCCGGACAACGCTTGCCACCTACGTATTACCGCGGCGGCTGGCACCAC
+
CDEEFEE<FGGFGF9FFEFG<FFFFFCEDFCFE<FCFECFGE@F@,DFC@7FC::@@,@FFGGG,CFFD7F@FGAFGGGG:F@FFF7?B=F=FGFEGFG<EAFGGGG9C?BFFF:=:+:@FEFC@GGGGF,5,A<,=EFFFG7CGD=DFFDC=,DFFA=8=FAF9,38D8>9>FGGCGFACF6C:>33B>@BEGE9<CC855@=C:79FECC;9DA<>::+=D4FD>D:>3:AB5)7>53):?35//>>F:>*9.9:))3>:B>B62.<:AB<F?34(24544461>>0(46;03:(####
@M06045:235:000000000-JCY5N:1:1101:22911:10888 2:N:0:TACAGC
AGTCAAGGACTACCGGGGTTTCTAATCCTGTTTGCTCCCCACGCTTTCGAGCCTCAGCGTCAGTTACAGTCCAGAGAAGCGCCTTCGCCACTGGTGTTCTTCCTAATCTCTACGCATTTCACCGCTACACTAGGAATTCCCTTCTCCTCTCCTGCACTCTAGACTTCCAGTTTGAAATGCAGCACTCAGGTTAAGCCCGAGTATTTCACATCTCACTTAAAAATCCGCCTACGCTCCCTTTACGCCCAGTAAAGCCGGACAACGCTCGCCACCTACGTATTACCGCGGCTGCTGGCCCTCA
+
CGGGGGGGGGGGGGGGGGGGGGGGGGGGGGGGGGGGGGGGGGGGGGGGGGGGGGGGGGGGGGGFFGGGGFGGGGGFGGGGDGGGD@FEGGGGGGGGGGGGGGGGGGGGGGGGGFE7CGGGGGGGDEGGGG<EGGGGGGGGGGGGEGGGGGGGFCF?D9DFGG,EFGGGGGGGGGGGFCA9EFG8F?C:D6ECFGGGGGGGGFFGG7:@CFFG8DGFFFGGFGG>*;?F5BDFFD4?DFF4;CFCFDDGF6@C6+7;95>9(:?06(-))732(2(804<AB>FF?B(9;>68?>:?2####
@M06045:235:000000000-JCY5N:1:1101:9733:10890 2:N:0:TACAGC
AGTCAAGGACTACCAGGGTTTCTAATCCTGTTTGATCCCCACGCTTTCGTGCCTCAGCGTCAATGTCTGCTTAGTGAGCTGCCTTCGCAATCGGTGTTCTACATCATATCTAAGCATTTCACCGCTACATGATGTATTCCGCCCACCTCAACAGAATTCAAGATAAATAGTATCAATGGCAGTTTCCAGGTTGAGCCTGGAGATTTCACCACTGACTTCAATATCCGCCTACACACCCTTTAAACCCAGTGAATCCGGATAACGCTTGCACCCTCCGTATTACCGCGCCTGCTGGCCAAGA
+
CFC9E<;FEEFGGCF@FC6@CFEEFGGF,CCFGGGGC,FFCFEGGGFFFCFCFGGGFFBFC@,@@EFC@<6:FFEF9CFGEFGGFGD77FE<6:FBFEDF?E?A?<FE9E9A954CBFFF@DF@FECGCFGGEFGC,<4=EGDEGGGCEF,EE?8,==DE9>,@,3@33EEFEFGGA:DF3=,==DEDFC>=>,6@D@:FFGCFG7EF9<C9FCFFF++5+?+B;@*@BF=>A96ADBF>*:C>BGGG66AFF1*?@))(,..(4(,))*)5002?@;0@1?).3(,(,-3((.(44####
@M06045:235:000000000-JCY5N:1:1101:16575:10913 2:N:0:TACAGC
AGTCAAGGACTACTCGGGTATCTAATCCGGTTTGCTCCCCACGCTCTCGCGCCTCAGCGTCAGGTCAGGGCCAGGAGGCCGCCTTCGCCGCTGGTGTTCCACCCGATCTCTACGCATTTCACCGCTCCACCGGGTATTCCACCTCCCTCTCCCTGCCTCCAGTCGACCGGTCTACCCTGGCCTCCGGGAGTTAAGCTCCCGGTTGTCACACGGCACCTTGCCGACCGCCTGCGCGCGCTGTACGCCCAGTAAATCCGGACAACGCTTGCCCCCTCTGTATTACCGCGGCTTCTGGCCATGG
+
CGGGGGGGGGGGGGGGGDGGGGGGGGGGGGGGGGGGGGGGGGGG7FGGGGFGGGGGGGGGGGGGGGGGGGGGGGGFGGGGGGGGGGGGGGGGGGGGGGGGGGGGGGDGGGGGGGGGGGGGGGGGGGGGGGGGGDEEGGGGGGGGGGGGGCFGGG8EFD3>E,EFE8EE>GEEEDGGGGGGGGFGFCGGCCGGGGCE+?FGGCEEGGGFGCC<CD<DF5<FGFD5DD5>DD3433:@CEBBFGF3:DDG5??FF?<6(8)(-((4,4()<FFFF9?7?FA<<<A>49>>;((.)-)52####
@M06045:235:000000000-JCY5N:1:1101:20020:10934 2:N:0:TACAGC
AGTCAAGGACTACTCGGGTATCTAATCCGGATCGCTCCCCACGCTTTCGCGCCTCAGCGTCAGCAAAGCTCCAGGCAACCGCCTTCGCCACTGGTGTTCCTCCCGATATCTACGCATTCCACCACTACACCGGGAATTCCATTGCCCCCTAGCTTGCTCGAGTGCGGCCGTATCCGCTGACCCCGCCCAGTTGAGCCGGGCGATTTCACAACGGACGTGCCGTACCGCCTGCGCGCCCCTTACGCCCAATAAATCCGGGCAACGCTCGCACCCTACGTATTACCGCGGCTGCTGGCCGGCG
+
CGGGGGGGGGGGGGGGGGCGGGGGGGGGEGGGGGGFGGGGGGGGCGGGGGFGGGGGGGGGGEFGGGGEGFGGGGGGGGGGGGGFGGGGGGGDFGG?FGGGFGGGGDEGGGGGGGGGGGGGGGGGGGGGFGGGGGGGGGGGGGGFGGGEEGGGGFGCGCFEGGGFGE5EGCGGGFGGGGGGGGGGDEGGGG<CCFFGGGDDG?=CGGCCGCFGDD*><73DGGGCDGDFF>?B5<)5DB))70>9>DGGFFF:?=<F9B39>FF>F,()0)(9:106<42:?4AF099BF0(4?B0?3####
@M06045:235:000000000-JCY5N:1:1101:16251:10938 2:N:0:TACAGC
AGTCAAGGACTACCCGGGTTTCTAATCCTGTTTGCTCCCCACGCTTTCGTGCCTGAGCGTCAGTGTTAACCCAGGGGGCTGCCTTCGCCATCGGTGTTCCTCCACATCTCTACGCATTTCACTGCTACACGTGGAATTCCACCCCCCTCTGCCACACTCTAGCCTTGTAGTTTCAAACGCAGTTCCCAGGTTAAGCCCGGGGATTTCACATCTGACTTACAAAACCGCCTGCGCACGCTTTACGCCCAGTAATTCCGATTAACGCTCGCACCCTACGTATTCCCGCTGCTGCTGGCCAGGC
+
CGGGGGGGGGGGGGGGGGGGGGGGGGGGGGGGGGGGGGGGGGGGGGGGGGGGGGGGGGGGGEGFGGGGGGGGGGFGGGGGGGGGFF@FGGGGGGGGGGGGFGFGGGFGGGFGGGGEGGGGGGGGGGGGFGGGGGEFGFGGFGGGGGGGGGGGGGGGG:FGF9EFGG?FFGGGCFCFA?5CECCGGG?CDCFGGF?B8EG=CEDEGFGGG?FGGGGFGFFDG+C*CDBFFFFFDFEE:3757*?DEGGG>6F7BFF9?BEF?AA?0(-<@:9>:B??:<BA:)-5<B(,(7728??B3####
@M06045:235:000000000-JCY5N:1:1101:2370:10942 2:N:0:TACAGC
AGTCAAGGACTACACGGGTTTCTAATCCGGTTCGCTCCCCACGCTTTCGCGCCTCAGCGTCAGGTGGTCCCCAGAGAGCCGCTTTCGCCACTGGTGTTCTTCCCGATATCTACGCATTCCACCACTACACCGGGAATTCCGCTCGCCTCTAGACACCTCAAGACTGGCAGTATCCGGGGACCGCTCACAGTTGAGCCGTGAGATCTCACCCCGGACTAACCAATCCGCCTACGCGCCCTTTACGCCCAGTAAATCCGGACAACGCTCGCAACCAACGTATTACCGCGTCTGCTGGACCATC
+
CGEGGGGGGFFFGFGGGGCFCFG9DEGFGGEGGEG>CC<FCEEFFFGGGDEF:8CFGGEEGEGGGGGGGGGGG>EGFECEC@@EDFGG7FE,F8?FF:B9FFF<FEG7CEE9?BE@CEF<FGGGGGGGCAAFGG7C,@FFG8>C78C>EGAFCFC>*D5:CG98@:D5EEE9>D2>CCEGEDGG:EE?FEFED+A+==8CCCFC+11AD5/9D)>;7:FCFF<95D>)8;:005B@);)))::DFGD5F?FFF=>?9>@6B<B;F6:7:)(,1(-4(40)5))60>B3(-4<42:(,####
@M06045:235:000000000-JCY5N:1:1101:10720:10944 2:N:0:TACAGC
AGTCAAGGACTACCCGGGTTTCTAATCCTGTTCGCTCCCCACGCTTTCGCGTCTCAGCGTCAGTACCGTACTAGAGAGCCGCCTTAGCCACGGGTGTTCTTCCTGATATCTGCGCATTTCACCGCTACACCAGGAATTCCACTCTCCTCTTCCGGACTCTAGCCTGATGGTTTCCACCGGCGTCTCGAGGTTGAGCCTCGAGTTTTCACAGCGGACCTACCAAACCGCCTACACGCCCTTTACGCCCAATAAATCCGGACCACCCTTGCCCCCTACGTATTACCGCGGCTCCTGGCCGTAA
+
CGGGGGGGGGGGGGGGGGGGGGGGGGGGGGGGGGGGGGGGGGGGEGGGGGGGGCGGGGGGGGGGGGGGGGGGGGGGGGGGGGGGGGGGGGGGGGGGGGGGGGGGGGGGGGGGGGGGGGGGGGGGGGGGGGGGGGGGGGGGGGGGFGGGGGGGGGDGGGGGGAFCFGCCGGFGCGGGGGGGGDCGCD2?EGEGGCFF6,43CEF5CFGGGGGGGGGFGFGGGG4FGG5755<7:F>B9:@@6CF38C<CFFFF=9>:1>BF9:((4::7?F?:>;-2(.)659AD16,797(((),(.####
@M06045:235:000000000-JCY5N:1:1101:14435:10980 2:N:0:TACAGC
AGTCAAGGACTACTGGGGTATCTAATCCTGTTTGCTCCCCACGCTTTCGAGCCTCAGCGTCAGTTCCAGTCCAGAGAAGCGCCTTCGCCACTGGTGTTCTTCCTAATCTCTACGCATTTCACCGCTACACTAGGAATTCCCTTCTCCTCTCCTGCACTCCAGACTTCCAGTTTGAACTGCAGCACTCAGGTTAAGCCCGAGTATTTCACATCCCACTTAAAAATCCGCCTACGCTCCCTATACGCCCAGTAAATCCGGACAACGCCCGCCCCCTACGTATTACCGCGGCTGCTGGCCTCAT
+
@F<6CFCCGGGAFE,,CFC7@CFGGFE<FEECE@<CFE<FC:@7869F7,;B:<F<FFE7FEGAE,C@E9@AEFF<,,,C@CF@@FFGG7B8CFACFGG,FF9FC5,:@FFAFG7FFC<EAFFEEGGGGGEAF8<<4FFFEEFGGGFDDE,,>8BF@>@8=8,@D,EEG933@,,3,@EFDFFFF,@BCF9E;99FGFGGCFGGGFD7FF+94*2*002+2=*9CDDFF*::56//2?;AA0B<:D57AAA+@CC)6))(.=D69((0;5(-47<:(.4-2:BA?>04060:))((.####
@M06045:235:000000000-JCY5N:1:1101:2499:10998 2:N:0:TACAGC
AGTCAAGGACTACCCGGGTTTCTAATCCTGTTTGCTCCCCACGCTTTCGTGCCTCAGTGTCAGTTACAGTCCAGAGAGCCGCCTTCGCAACTGGTGTTCCTCCTAATATCTACGCATTTCACCGCTACACTAGGAATTCCACTCTCCTCTCCTGCACTCAAGTTTCCCAGTTTCAAAGGCTTACTACGGTTGAGCCGTAGCCTTTCACCTCTGACTTAAGAAACCACCTACGCACCCTTTACGCCCAGTAATTCCGGATAACGCTAGCCCCCTACGTATTACCGCGGCTGCTGGCACCTTT
+
CGFGGGGGFDGGGFGGGG@FGGGGFGEGGGGGGGGGGGG7FGGGEGFFGGCCD;CEGGGGGGGGGGGGGFGE<FAFGGGGGDGGGGGGGGGGGGGGGGGGGGGGG9?FEGGG<FFEGGG9FG?FGGGGFGGGGEDCFFGGGGGGGGCFGGGGGGFGGGGGGGGFFDGFGGGGGGG9@FDEFD8DGGGCCGGGGGGFEEE5EFGG77EGG9CFGGGAGFGGGGGG>C>>FFF?ED:?DFAAFGGG3>DFFFFGF7?F;F>DFEFFFF;F4??;9(3?:2)894<BF9;;09(8:04?8####
@M06045:235:000000000-JCY5N:1:1101:3617:11002 2:N:0:TACAGC
AGTCAAGGACTACTCGGGTTTCTAATCCTGTTTGCTCCCCACGCTTTCGCGCCTCAGTGTCGGATCTGGCCCAGCTGGCCGCCTTCGCCACAGGTATTCTTCCCGATCTCTACGCATTCCACCGCTACACCGGGAATTCTACCAGCCTCTACCAGTCCCTAGGCTTACAGTTTCGGGAGCAGCCTCGAGGTTGAGCCTCGAGATTTCACTTCCGACTTGTAAACCCACCTGCGCCCGCTTTACGCCCAGTAAATCCGAACACCGCTTGCACCCTCCGTATTACCGCGGCTGCTGGCCAGTC
+
CGGGDGGGGGGGGGGGGGDFDGGGGGGGGFGGGGGGGGGGFEEGGGGGCDGGGGEGGGGGGGGGGGDEGFCGEGGGGGGG+FGGGGGGGE@FCGGFGGGGGG?8:CEGGFFFGGGGGGGGGGGCGGDGGGGGDGGD8FGGGGGGGGGFGFCFGGGGGGG,E,:>FFGGGGFGDFGGD>>C>EGGGG5EGGGGFGGF<CGGGG5*=FFC79CDC**85>FGFCCDCGEFBFFD85)0/8)8>GFC>GG<7/9?**.)4>EFF(499,250*,83??B(,1722:>439>F0>:?0(46####
@M06045:235:000000000-JCY5N:1:1101:4033:11004 2:N:0:TACAGC
AGTCAAGGACTACCAGGGTATCTAATCCTGTTCGCTCCCCACGCTTTCGCTCCTCAGCGTCAGTTTCGGCCCAGAGACCCGCCTTCGCCACTGGTGTTCCTCCTGATATCTGCGCATTCCACCGCTACACCAGGAACTCCAGTCCCCCCTACCGCACTCAAGTGTCCCCGTATCCACCGCCCGCCCACGGTTAAGCCGCACGTTTTCACGGCAGACGCGACACCCCGCCCACGAGCCCTTTACCCCCAATAATTCCGGACAACGCCTCCACCCTACGTATTACCGCCGCTGCTGCCCGTGA
+
C<C9<E,C,,CEFE<@B7E<E<@<EDAFGFGGGGGCEBDGEF@BFGFF,B,<6C6C,F@FCCCC@FE@+8,8FF,6FCEFED+?C=,:F,B=,<FFE=,C<E<FGCG9AA,5,@:+6CF?EFAFGC::E=F=D:<8,8CF8F@D,3@8@E+DBC++@6DFF,5@;,@64@CG>,,7>D8**4?E:B8*=C6:*61+>*?8*8*062C<DF*95)*8DB3)C5C*9C)8)0,33).5)0<)?*?*)1C)7<4C*1)9.)7(((4(((.84>1(-4(44.).(649:(((,-444))(.####
@M06045:235:000000000-JCY5N:1:1101:27458:11018 2:N:0:TACAGC
AGTCAAGGACTACCAGGGTTTATAATCCTGTTTGCTCCCCACGCTTTCGTGCATGAGCGTCAGTTTCAGCCCAGAGACCTGCCTTCGCCATCGGTATTCCTCCTGATATCTACGCATTTCACTGCTACACCAGGCATTCCAGTCTCCTCTGCCACACTCGAGCCTTGCAGTCCCAACTGCCATTCCCAGGTTAACCCCGGGGATTTAACATCTGGCCTCCAAAACCGCCCGCCCACGCGTTACCCCAAGTAATTCCTAGTAACTCTTGCACCCTTCCGATTTACGCGGCTGCTGGCCCGCA
+
CEGAFFCFCFCGFF<E@7EA:,C<,<6CF<CFFFEFACFFG@:B:FGGCF<7@EGFG9:FGGGGCFFGEECCGFAEFEFCG@BEC@C@,6BEBEG??A9<,?FGG9C,CAFAEGG777,:@<FEGFE9<FGFFE+A,?FF9>49>@9,>7,6ED4,@88D8>6CDAEF39=>DFFG+=FDGFG8,>3E8F?:@E,4,@@E*@396,,2:,B7+8:*3****2;FG<)/6).2)88A:3)08**+2*1*.*0?**6@)**.4:4)65477*4:(-(,((-(-()6(460(-4??7(1(####
@M06045:235:000000000-JCY5N:1:1101:23652:11055 2:N:0:TACAGC
AGTCAAGGACTACAGGGGTATCTAATCCTGTTCGCTCCCCACGCTTTCGCGTCTCAGCGTCAGTACCGTACTAGAGAGCCGCCTTAGCCACGGGTGTTCTTCCTGATATCTGCGCATTTCACCGCTACACCAGGAATTCCACTCTCCTCTTCCGGACTCTAGTCAGATGGTTTCCATCGGCGTCTCGAGGTTGAGCCTCGAGTTTTCACAACGGACCTACCTGACCGCCTACACGCTCTTTACGCCCAATAAATCCGGACAACGCTTGCCCCCTACGTATTACCGCGGCTGCTGGCCCCGA
+
CGGGGGGGGGGGGGGGGGGGGGGGGGGGGGGGGGGGGGGGGGGGGGGGGGGGGGGGGGGGGGGDFGGGGGGGGGGGGGGGGGGGGGGGGGGGGGGGGGGGGGGGGGGFGGGGGGGGGGGGGGGGGGGGGGGGGGGGGGGGGGGGGGGGGGGGGEGEGGGGFGGGGGGGGGFGGGGGFGGGGGGG>GFGGGEFFGFFG8CEEGGDGGGFGGGGGGCE38=FGFGGGGFEFE?FFFEF*.<?F>GG>57C>F?G=@A@B@EFF:?>F??<FF?:06?B:3<AFFFF?F0;0>90))2::####
@M06045:235:000000000-JCY5N:1:1101:6385:11069 2:N:0:TACAGC
AGTCAAGGACTACTAGGGTATCTAATCCTGTTTGCTCCCCACGCTTTCGTGCCTCAGCGTCAGTATCGGGCCAGTGAGCCGCCTTCGCCACTGGTGTTCTTGCGAATATCTACGAATTTCACCTCTACACTCGCAGTTCCACTCACCTCTCCCGAACTCAAGATCTTCAGTATCAAAGGCAGTTCTGGAGTTGAGCTCCAGGATTTCACCCCTGACTTAAAGACCCGCCTACGCACCCTTTACGCCCAGTGATTCCGAGCAACGCTAGCCCCCTTCGTATTACCGCGGCTGCTTGCCGGGT
+
CGGGGGGGGGGGGGFGGGGGGGGGGGGGGGGGGGGFGGGGGGGGGGGGGGGGGEGGGGGGGGGGGGGGGGGGGGGCFGGGGGGGGGCGGGGFGGGGGGGGGGGGGGGGGGGGGGGGGGGGGGGGGGGGGGCGGGGGGGGGGGGGGGGGGFFGGGGGGFCFFFGGGGGGGGGGAEGGGGGFGGGGGG;EEEFGFFFGAGGGGGGGCFFGGFGGGGGFGFGGFGGGGFFEEB@@FFB:DFFFFFFDEGDGFFF=FFFF@@>B>?FFF?FBFF7BFF<B:??F0<44((419;>B2)514####
@M06045:235:000000000-JCY5N:1:1101:24281:11070 2:N:0:TACAGC
AGTCAAGGACTACCGGGGTTTCTAATCCTGTTTGCTCCCCACGCTGTCGCGCCTCAGCGTCAGCAACAGCCCAGCAGGCCGCCTTCGCCACTGATGTTCTTCCCGATCTCTACGCATTCCACCGCTACACCGGGAATTCCACCTGCCTCTACTGTGCTCTAGCCCGACAGTTTAGAAGGCAGCCCTGCGGTTAAGCCGCAGGATTTCACCCCCTACTTATCAGGCCGCCTACGCGCCCTTTACGCCCAGTGATTCCGGACAACGCTCGCACCCTCCGTATTACCGCGGCTGCTGGCCCTGG
+
CGGGGGGGGGGGGGGGGGGGGGGGGGGGGGGGGGGGGGGGGGGGGGGGGGGGGGGGGGGGGGGGFGGGGGGGGGGGGGGGGGGEGGGGGGGGGFFGGGGGGGGGGGGGGGGGGGGGGGGGGGFGGGGGGGGGDEGGFFGGGGGFFGGGGGGGGGGGGGGGGFGGGGEGGG;FGGCGGGGGFEGFGGGGEGGGGCFGGGGGGEG6FGGGGGGGGGGFGFGGGFGGGDFFFF?F@B3:CFFFFC>5>GC35?6C?FA=?5576?:43:?:DBF>F?BB>??(5<A>1(399>>B????1####
@M06045:235:000000000-JCY5N:1:1101:5992:11078 2:N:0:TACAGC
AGTCAAGGACTACTCGGGTTTCTAATCCCGTTTGCTACCCTAGCTTTCGCGCATCAGCGTCAGTATCAGCCCAGCAACCCGTCTTCACCTCAGGTGTTCCTCTTGATATCTACGCATTTCACCGCTACACCAAGAATTCCGATTGCCCCTTCTGTACTCTAGCACAGCAGTATCAATTGACCGTTCCGAGTTAAGCTCGGAGATTTCACAATTGACTTACCACGCCGCCTACGCGCCCTTTACGCCCAGTAAATCCGAACAACGCTTGGTCCCTACGTATTACCGCGGCTGCTGGCCTCAC
+
CGGGGFGGGGGEFFGGGGFGDGGGGGGGGGGGGGGGGGGGGGGGFFGGGGGGGGDGGGGEGGGDFFFGGGGGGGGGGGGGGGGGGGGGGGGGGGGGGGGGGGGGGGGGCGGFGGGGGGGGGGFFGGGGGGGGGGGGGGGGGGGGGGGCFGFFFGGGGGGGGGGGGGGGGGGGGGGGGGGGGGEGGGEGGCDEGGGGGGGGGGGGGGGGGG?8DFGFCFGG4@GG:FFFFBFDFEDFGF:FAC><BDGDFFBFF*599>@B9??BFFBF5?>?6<ABF?FA?AFAB9>9B91(4:.:0####
@M06045:235:000000000-JCY5N:1:1101:2022:11089 2:N:0:TACAGC
AGTCAAGGACTACAGGGGTTTCTAATCCCATTCGCTCCCCTAGCTTTCGTCTCTCAGTGTCAGTGTCGGCCAAGCAGAGTGCGTTCGCCGTTGGTGTTCTTTCCGATCGCTACGCATTTCACCGCTCCACCGGAAATTCCCGCTGCCCCTACCGTACTCCAGCTTGGTAGTTTCCACCGCCTGTCCAGAGTTGAGCCCTGGGATTTGACGGCGGACTTAAAAAGCCACCTACAGACGCTCTACGCCTAATCATTCCGGATAACGCTTGCATCCTCTGTATTACCGCGTCTGCTGTCCCACT
+
C,CF,<,;CF=CE,C,,@8F,,<EF<CDFF,@FD,BFGCCG,EEFAEFEE@C<9,;ED@FFCFD@CEG7:C+C,FFGG7FG9+,@CEFGCFFG@CFF@FF<FF<844++89C@FG7FGAGAE,:FF:>F,BCCC@+>5CFD+6@C6@,=D+@D8BCGE<DEFG8F,@B,5@>7,>AFG53;**,26,,,66>CC,,4*0,*/,4,=C:8C)):D8>8?CC*07*17).0)5())*.)7))07:*.)*/69978/4*4:B<<D246?0))9))(57A0<46)-))((----,.))).)####
@M06045:235:000000000-JCY5N:1:1101:13050:11116 2:N:0:TACAGC
AGTCAAGGACTACACGGGTTTCTAATCCTGTTTGCTCCCCACGCTTTCGTGCCTCAGTGTCAGTACTGGTCCAGGTGGCCGCCTTCGCCACGGATGTTCCTCCTGATATCTACGCATTTCACTGCTACACCAGGAATTCCGCCACCCTCTACCGTACTCTAGCCCGCCAGTATCCAATGCAATTCCCAGGTTGAGCCCAGGGCTTTCACATCAGACTTAACGAACCACCTACGCACCCTTTACGCCCAGTAATTCCGAGTAACGCTTGCACCCTTCGTATTACCGCCGCTGCTGGCCGTCG
+
CGFFGGGC8<@EGGGGGEGEGFGEEEEFGGEGGFGFGGFGGGGGGGGGFGDCFGGFFGGGGGGGGGFGGFDFGG<EEFFFFGGDGGCGGGGGGG7=BFGGGGGGGGFGFGGGGGG7=7BEFGEFGFGGGFD7AC@FGGFGGGC+@EEFFEFFGEGGGDGFGGGGGEDDECFFFCGGFGGCACFGFG99DEGGGGGD88FGCG5CGGGG>,59+2*AD+:CD4/5DDAFFF@1>A=))28;ACFCDG3*8A6;==4@3).-(.:67(3.)*.(-64?<?0(4-).3(,999>BFB7,.####
@M06045:235:000000000-JCY5N:1:1101:24572:11136 2:N:0:TACAGC
AGTCAAGGACTACTAGGGTTTCTAATCCCGTTTGCTCCCCTAGCTTTCGCCCCTCAGCGTCAATGCCGGTCCAGGATGCCGCCTTCGCCACCGGTATTCCTCCAGATATCTACGCATTTCACCGCTACACCTGGAATTCTGCATCCCTCTCCCGCATTCAAGCCATCCAGTATCGGATGCAGTTCCCAAGTTAAGCTTGTGGATTTCACATCCGACTTATTTGGCCGCCTACGAGCCCTTTACGCCCAGTAATTCCGAACAACGCTTGCCCCCCCCGTCTTACCGCGGCTGCTGGCCGGGT
+
@BC<EFFGFGGGGCFFFFGCCFFGFGAEEFFF8;F@EF8FDD6F@E9FF7,8@@BF,,CFFEEFGCFCCFC:FF@6,6F@FGE:,B=FEFCE@C>=FGGCAEEFD?FF<,5F<=B=+4AF<,AF:@FFCEA,6E,<C5CF9E;DE=FCFBEFF8+@8EA;@=9FFDC6,47B,3>+CE5,,33@<FCDD>F;ABC;FGF48C7<7=:@FGCFF*?A4?F++2B+?D5BDDF=:5)8<)))2+;55<7C56***06/8;BF(((444()002:0(,163((().881((371<:2004####
@M06045:235:000000000-JCY5N:1:1101:16293:11147 2:N:0:TACAGC
AGTCAAGGACTACAGGGGTTTCTAATCCTGTTCGCTCCCCACGCTTTCGCTCCTCAGCGTCAGTAGTTGCCCAGAGACCCGCCTTCGCCACCGGTGTTCCTCCTGATATCTGCGCATTTCACCGCTACACCAGGAATTCCAGTCTCCCCTGCAACACTCAAGTCCGCCCGTATCGACTGCAGGCCCGGAGTTGAGCTCCGGGTTTTCACAGCCGACGCGACGAACCGCCTACGAGCTCTTTACGCCCAATAATTCCGGACAACGCTTGCACCCTACGTATTACCGCGGCTGCTGCCCGGTG
+
CGGGGGGGGGGGGGGGGGGGGGGGGGGGGGGGGGGEGGGGGGGGFGGGGGGGGGGGGGGGGGGEFGGGGGGGGGGGGGGGGGGGGGGGGGGCFGEGECGGFFGGGGGFGGGGGGGGGGGGGGGGGGGGGGGGGGGGGGGGGGGGGGGFGGGGGGGGG988DGGGGGGGEGGDFFEGEGGG7FFGGGGGGGGG9,AF,?FGDE:C5CGGGGGGC3CE8>GGGGGGGG>B>BF?F3<B7:FFFGGD>DDD>56D@FFF?@3>F601934F@???FFBFB374:BAB:>;1113387)(.####
@M06045:235:000000000-JCY5N:1:1101:19737:11148 2:N:0:TACAGC
AGTCAAGGACTACTAGGGTTTCTAATCCTGTTTGCTCCCCACGCTGTCGCGCCTCAGCGTCAGCAACTGCCCAGCAGGCCGCCTTCGCCACCGGTGTTCTTCCGGATCTCTACGCATTCCACCGCTACACCCGGAATTCCACCTGCCTCTACAGTGCTCTAGTCCGCCAGTTCGCACGGCAGACCCGGGGTTGAGCCCCGGGCTTTCACCGCACGCTTACCAAACCGCCTCCGCGCCCTTTACGCCCAGTGATTCCGGACAACGCCCGCACCCTCCGCATGCCCGCCGCCGCTGGCCGCGC
+
CGGGGGGGGGGGGGGGGGFGGGGGGGGGGGGGGGGGGGGGGGDGGGFFGG7@F@FFGGEFGCEGGGGDFGGGGGCDGFGGGGGGGGGGGDGGGG+7BFG<FGGGEGGGEGGGG?FGCE<FFGGGDFDGGGGGGGDGGGGGGGGGGGGGGGGGGGGFFFGGDCDEFEE>BEFFG>E8CEDGGE=FCFCEG5EEGGCGGGGEC=C5>FCFGC3C977:*7D4*:>*9*.8B:(.7>.5CEE4?:C757)/)9?CB@A=:>39(8?(9,,)739BBFFB1(7((),4(,(-2(,1(((-3####
@M06045:235:000000000-JCY5N:1:1101:16908:11152 2:N:0:TACAGC
AGTCAAGGACTACTGGGGTTTCTAATCCTGTTCGCTCCCCACGCTTTCGCGTCTCAGCGTCAGTACCGTACTAGAGAGCCGCCTTAGCCACGGGTGTTCTTCCTGATATCTGCGCATTTCACCGCTACACCAGGAATTCCACTCTCCTCTTCCGGACTCTAGCCTGATGGTTTCCACCGGCGTCTCGAGGTTGAGCCTCGAGTTTTCACAGCGGACCTACCAAACCGCCTACACGCTCTTTACGCCCAATAAATCCGGACAACGCTTGCCCCCTACGTATTACCGCGGCTGCTGGCCTAGG
+
CDFGGGGGCFGGGGGGGGFGDFGFGFGGGGGGGEECGGGGFCBFGGGC@@CFFDCFDFD@BCBFGGGGGGE@FEFEGGGGGGEGFGGGGFGGGGFGFEDGGGGGGGGGGGGGG:CCFGDFFGGGGDDGGGGGGCGGGFGG9FAFGGGFFGDB=CBEEEGFGCGFEGDFFCCDFGGGG6*@C:8C>FGGE>CFGG6BC68=EEFGFGGCCFGF<5CAGFCG4FG5FGEE@>?BFFFF3>;?*;CD@C<C;:FFF*-<>5D0902(42()5481(1:?34<90)6<0((39(76::0<(####
@M06045:235:000000000-JCY5N:1:1101:23374:11174 2:N:0:TACAGC
AGTCAAGGACTACAAGGGTTTCTAATCCCGTTTGCTCCCCTAGCTTTCGCTCCTCAGCGTCAATGCCGGTCCAGGATGCCGCCTTCGCCACCGGTATTCCTCCAGATATCTACGCATTTCACCGCTACACCTGGAATTCTGCATCCCTCTCCCGGATTCAAGCCATCCAGTATCGGATGCAGTTCCCAAGTTAAGCTTGGGGATTTCACATCCGACTTAGTTGGCCGCCTACGAGCCCTTTACGCCCAGTAATTCCGAACAACGCTTGCCCCCCCCGTATTACCGCGGCTGCTGGCCAACT
+
CGGGGGGGGGGGGGGGGGGGGGGGGGGGGGGGGGGGGGGGGGGGGGGGGGGGGGGGGGGGGGGGGGGGGGGGGGGGGGGGGGGGGGGGGGGGGGGGGGGGGGGGGGGGGGGGGGGGGGGGGGGGGGGGGGGGGGGGGGGGGGGGGGGGGGGGGGEGGGGGGGGGGGGGGGGGGGGDCEGGGGGGGGGGGGGGGGGGGGGGGGGGGGGGGGGFGGDFGFGGGGGGGGFFFE@DFEEFGFFFFFGGFGGGFFFFFFFF7DEBFBFF9:B@FFFFF19>>F>B?DDF:>FF>B04.4(4.####
@M06045:235:000000000-JCY5N:1:1101:18701:11177 2:N:0:TACAGC
AGTCAAGGGACTACAGGGGTTTCTAATCCTGTTTGATCCCCACGCTTTCGTGCCTCAGCGTCAATATTTGTGTAGCCTGCTGCCTTCGCAATCGGTGTTCTATGTCATATCTAAGCATTTCACCGCTACATGACATATTCCGCAAACCTCCACAACATTCAAGAACTATAGTATCCACGGCAGTTTCCGAGTTAAGCTCGGAGATTTCACGACGGACTTACAATTCCGCCTACGCACCCTTTAAACCCAGTGAATCCGGATAACGCTTGCACCCTCCGTATTACCGCGGCTGCTGGCCGTG
+
@B66C<CACFFGDG8FGEGE:FFFG<CFGEEFFGGA<FGGDEFFCC@DG@FGGC<FGFEEGGDBCF6<,CCCFAAFFCFF8FFFG9FGG7C?FF7FCF@F9<E9F,EF9FGEFFGGGG9FCE<?FFGEE<<<FFFCFFGCE@=CECF6=,D,@@CEGF:E9>,9,6@EAF;E;FB>@@+@8C6@3;,588BFGCGGC,,5*:3@6<FGFG*3C*CDDAFGGFG+C:6?B)225D>AGB>.;6D+;>GD5.=*;@>??5;1(1),404733,.821(491,(,):9(30,(-4(,)(,####
@M06045:235:000000000-JCY5N:1:1101:18929:11180 2:N:0:TACAGC
AGTCAAGGACTACACGGGTTTCTAATCCTGTTTGCTCCCCACGCTGTCGCGCCTCAGTGTCAGCAACTGCCCAGCAGGCCGCCTTCGCCACCGGTGTTCTTCCGGATCTCTACGCATTCCACCGCTACACCCGGAATTCCGCCTGCCTCTACAGTGCTCCAGCCGCGGCAGTATCCCTGGCCGACGCAGGGTTGAGCCCCGCGCTTTCACCAAAGACTGACCGGGCCACCTACGCGCCCTTTACGCCCAATGATTCCGGACAACGCTCGCACCCTCCGTATTCCCGCGCCTCCTGGCCCGT
+
CGGGGGGGGGGGGGGGGGGGGGGGGGGGGGGGGGGGGGGGGGGGGGGGFFEGGEGGGGGGGGGGGGGFDGGGGGGGGGGGGGGGGGGGGGGGGGGGGGGGGGGGGGGGGGGGGGGGGGGGGGGGGDGGGGGGGGGGGGGGGGGGGGGGGFCGGDD,@DFFGFGGEEEDGGECFFGGGG?CCE*:EED5CGC<FEGGGGGGGG=EEECF>GGGGFGFFBFGGGDGGC3)5)2:?5><<BDFFFFF>DDG@3@CF=>FF:>?9>BF66,>B@(3;?(8?6(..4)68((4(-0,4(...####
@M06045:235:000000000-JCY5N:1:1101:22967:11207 2:N:0:TACAGC
AGTCAAGGACTACTCGGGTTTCTAATCCCGTTTGCTCCCCTGGCTTTCGCGCCTCAGCGTCAATGCCGGTCCAGGATGCCGCCTTCGCCACCGGTGTTCCTCCAGATATCTACGCATTTCACCGCTACACCTGGAATTCCGCATCCCTCTCCCGGATTCAAGCCTTCCAGTATCGGACGCAGTTCCCGGGTTGAGCCCGGGGATTTCACGTTCGACTTAGAAGGCCGCCTACGCGCCCTTTACGCCCAGTAATTCCGAACAACGCCTGCCCCCTCTGTATTACCGCGGCTGCTGGCCTAGG
+
CGGGGGGGGGGGGGGGGGEFGGGGGGGGGGGGGEFFGGGGGGGG<FFGGFFGGFGGGGGGGGGGGGGGCFFGGGGGGGGGGGGGGGGGGGGGGGGGGGGGCGGGGGGGGFGFGGGGGGGGGGGEGGGGGGGGGGGGGGGGGGGGGGFFGGGG?EE+@BGGGGGGGGGGGCCGGGGGEGEGGDGGGGGG>ECE56@FCCECEEDAFF7ADGGFFG4>D@>>FCGFFGBFED?BBD:>CE:FF*?C@G9<FFFD*9<F:>DBBFF01(4<4@??1(2.,-6>>AFA:>6614>6742:3####
@M06045:235:000000000-JCY5N:1:1101:5758:11217 2:N:0:TACAGC
AGTCAAGGACTACTAGGGTATCTAATCCTGTTCGCTCCCCACGCTTTCGCTCCTCAGCGTCAGTTACTGCCCAGAGACCCGCCTTCGCCACCGGTGTTCCTCCTGATATCTGCGCATTCCACCGCTACACCAGGAATTCCAGTCTCCCCTGCAGTACTCCAGTCTGCCCGTATCGCCCGCACGCCCACAGTTGAGCTGTGAGTTTTCACGGACAACGCGACAAACCACCTACGAGCTCTTTACGCCCAGTAATTCCGGACAACGCTCGGACCCTACGTATTACCGCTGCTGCTGGCCGATA
+
CGGGGGGGGGGGGGGGGGGGGGGGGGGGGGGGGGGGGGGGGGGGEGGGGGGGGEGGGGGGGEGGGGGGGGGGGGGGGGGGCGGGGGFGGGGGGGGGGGGGGGGGGDGGGCFGGGGGGGGFCGGEGGGGGGGFFGGGGGGGGFCFFGGGGGGGFFGGGFGGGGGGG9EGGGG+@E6EGG6E>EGGGGGGGCFF9DGGFGAFEFGGGGFCGGGGGDFFCEGGGGGFGGFFB>?FB35@C@@BFGGGFDGDFFFGFF<=>:514:B(3(:@>>BBB2(4:??A?26>FF43>>:BF0314####
@M06045:235:000000000-JCY5N:1:1101:3552:11238 2:N:0:TACAGC
AGTCAAGGACTACTAGGGTATCTAATCCTGTTTGCTCCCCGAGCTTTCGAACCTCAGCGTCAGGAATGTCCCAGAAAGCCGCTTTCGCCACTGGTGTTCCTCCAAATATCTACGCATTTCACCGCTACACTTGGAATTCCACTTTCCTCTGACATCCTCTAGTCACCCAGTATTCAGTCCATTCCCGGAGTTGAGCCCCGGTCTTTAAGACCAAACTTAAGTAACCGCCTACGTTCGCTTTACGCCCAATAATTCCGGACAACGCTTGCATCCTACGTATTACCGGGGCTGCTGGCCGGCT
+
CGCECCFFEC,6=;;EFFCDEEEDF9<C9FFG,CFFC<FCEGDDEGDDCFGFGA@EFFGCF@FFGG8ECFGGA<CEGFFGGG7FFEGGEEGCEF?EF,@C<FEEFF9EEC<FGGCFECFGFFEFEGG+CA?,CFGDC,EFEFFF,=EFDCFGGGFGF?F9>;@D=E>?3@@>@=EFFFG8ECFGF9EEEGBFF>C6CC>EEECEAFEGG7>C7C>5:88=B=CD@>A6B4@55/;AC:A>8F7DD3)>5.;>@7?FEEF>;??92:(5@F)<?B<>61390546((,2(-((5?FF.####
@M06045:235:000000000-JCY5N:1:1101:11375:11257 2:N:0:TACAGC
AGTCAAGGACTACCGGGGTTTCTAATCCTGTTTGCTCCCCACGCTTTCGCGTCTCAGCGTCAGTGTCCGTCCAGGTCGCCGCCTTCGCCACTGGTGTTCCTCCCGATATCTACGAATTTCACCTCTACACCGGGAATTCCACCAGCCCCTGATACCCTCAAGCGCGCCCGTCCCCGACGACCCTCCCCGGTTGAGCCGGGGGCTTTCACGCCGGGCAGAACGCGCCGCCTGCGCACGCTTTACGCCCAGTAACTCCGGACAACGCCCGGCCCCTACGTATTACCGCGGCTGCTGGCCACGG
+
CGGGGGGGGGGGGGGGGGGGGGGGGGGGGGGGGGGGGGGGGGGGGGGGGGGGGGGGGGGGGGGGGGGGGFFGGGGGGGGGGGGGGGGGGGGGGGGGGGGGGGGGGGGDGGGGGGGGGGGGGGGGGGGGGGGFGGEFGGFGGGGGGGGGGGGGGGGGGGGGGGFGG:EGGGEEGGGGGG>8CGG*8BEEGGEG5CEGGDGGGGGGG6E+CCFG5CCEGBCGGGG5DD55@)-83<).7.07::DD@DG55<6DFFFF:D>>9B?4((4)0796B?663().3:AA0((-4231,)561####
@M06045:235:000000000-JCY5N:1:1101:16711:11311 2:N:0:TACAGC
AGTCAAGGACTACAAGGGTATCTAATCCTGTTTGCTCCCCACGCTTTCGCACCTCAGCGTCAGTACCGGACCAGTGAGCCGCCTTCGCCACTGGTGTTCTTCCTAATATCTACGAATTCCACCTCTACACTAGGAGTTCCACTCACCTCTTCCGGACTCAAGATCGCCAGTATCGAAGGCAGTTCTGGAGTTGAGCTCCAGGATTTCACCCCCGACTTAACGATCCGCCTACGTCCGCTTTACGCCCAGTAAATCCGAACAACGCTAGCCCCCTTCGTATTACCGCGGCTGCTGGCCGTCC
+
CFGGGGGGGGGGGGGGGGGGGGGGGGGGGGGGGGGGGGGGGGFGGGGGGGGGGGGGGGGGGGGGGGGGGGGDGGGFFGGGGGGGGGGGGGGGGGGGGGGGGGGGGGGGGGGF9EGGGGGGGGGGGGGGGGC8FGGGGGGGGGGGGGGGGGGGGG>EGGGGFGGGGGGGGGGGGGDGGGGGGGFGGGFGGGGGFGG6;FFDGGGGGGGCGFGDGDGFGEGGGGDCDGFF>B05>F)595>EFGFD>DGGFF6>B@>FFBBBFFF>0225<??19BB??BFFB<FF?>FFB>1:4:2::####
@M06045:235:000000000-JCY5N:1:1101:11869:11315 2:N:0:TACAGC
AGTCAAGGACTCAGGGGTTTCTAATCCTGTTTGCTCCCCACGCTTTCGCGTCTCAGCGTCAGTAATCGTCCAGGAAGCCGCCTTCGCCACCGGTGTTCCTCCTGATATCTACGAATTTCACCTCTACACCAGGAATTCCGCTTCCCTCTCCGACACTCGAGACAGCCAGTTTCAGACGCAGTTCCTGGGTTGAGCCCAGGGATTTCACGCCTGACTTGACTGTCCGCCTACACGCGCGTTACGCCCAGTAATTCCGAGCAACGTTCGCACCCTCTGTCTTACCGCGGCTGCTGGCACTTGG
+
CGGGGGGGGGGGGGGGGGGGGGGGGGGGGGGGGGGGGGGGGGGGGGGGGGGGGGGGGGGGGGGGGGGGGGFGGGGGGGGGGGGGGGGGGGGGGGGGGGGFGGGGGGGGGGGGGGGFGGGGGGDFGGGGGGFGGGGGGGGGGGGGGGGGGGGGGGDEGGGGE6BFFFGG6DGGGGGFFGDCGGGGGGGFGGGGGCFDG5EFGGFGGGGEG=FCGDGFGFGGGGFGDGAEFD@EF>EF3)8>BG3<>D3*<F4:@FF4(7:(4?BFFF:3@E>B::7?BF<AAFF1;(42((4::(41<####
@M06045:235:000000000-JCY5N:1:1101:8920:11320 2:N:0:TACAGC
AGTCAAGGACTACTGGGGTATCTAATCCCATTCGCTCCCCTAGCTTTCGTCTCTCAGTGTCAGTGTCGGCCCAGCAGAGTGCTTTCGCCGTTGGTGTTCTTTCCGATCTCTACGCATTTCACCGCTCCACCGGAAATTCCCTCTGCCCCTACCGTACTCCAGCTTGGTAGTTTCCACCGCCTGTCCAGAGTTGAGCCCTGGGATTTGACGGCGGACTTAAAAAGCCACCTACAGACGCTTTACGCCCAATCATTCCGGATAACGCTTGCATCCTCTGTATTACCGCGGCTGCTGGCCAGGA
+
CGGGGGGGGGGGGGGGGGGGGGGGGGGGGGGGGGGGGGGGGGGGGGGGGGGGGGGGGGGGGGGGGGGGGGGGGGGDGGGGGGGGGGGGGGGGGGGGGGGGGGGGGGGGGGGGGGGGGGGGGGGGGGGGGGGGGGGGGGGGGFGGGGGGFGGGGGGGGGGGGFGGAFGGGFGGGGGGGGGGGGFGGGGGGGFFFFFGGGGFFGGFGFGGGGGDD<DECFFFGGFCC455FFFFFFFFGFF:FFCGFGDDF4FFFFF4::@B?4,3;<?FFFBBFF22::<A<A>2:9990270487?4####
@M06045:235:000000000-JCY5N:1:1101:23300:11346 2:N:0:TACAGC
AGTCAAGGACTACAGGGGTTTCTAATCCTGTTTGCTCCCCACGCTTTCGTGCCTCAGTGTCAGTGTTGGCCCAGGATGCCGCCTTCGCCACGGATGTTCCTTCCGATCTCTACGCATTTCACTGCTACACCGGAAATTCCGCATCCCTCTACCACACTCTAGTGACCCAGTATCCACTGCAATTCCCAGGTTGAGCCCAGGGCTTTCACAGCAGACTTAAACCACCACCTACGCACGCTTTACGCCCAGTAATTCCGAGTAACGCTTGCACCCTTCGTATTACCGCGGCTGCTGGCCATTG
+
CGGGGGGGGGGGGGGGGGGGGGGGGGGGGGGGGGGGGGGGGGGGGGGGGG<FGGGGGGGGGGGGGGGGGGGGGFGGGGGGGGGGDGGGGGGGGGGGGGGGGGGGGGGGGFGGGGGGGGGGGGGGGGGGGGGGGGGGGGGGFEGGGFGGGGGGGGGGGGGFFFGGCFFFGGGFGGGGGGGGDGGGGGGGGGG9FFGGGGFGGGGGGGGFGGGGGC4A9FDGGGF?FGFFDFFFFFBADFBEFGGGFGGDFAACFC<B?D31:-)(-3:@>*)42?7:B?BBBAAA?0(6>1((.)(1.####
@M06045:235:000000000-JCY5N:1:1101:5850:11364 2:N:0:TACAGC
AGTCAAGGACTACAAGGGTATCTAATCCGGATCGCTCCCCACGCTTTCGCGCCTCAGCGTCAGGCCAGGCCCAGGCAGCCGCCTTCGCCACTGGTGTTCCTCCGGATCTCTACGCATTCCACCACTACACCCGGAATTCCACTGCCCTCTGCCCACCCCGAGCCCCGCAGTCTCGCCCTACCCCTCCGAGTTGAGCCCGGAGATTTCCCGGCCGACTTGCGAAGCCGCCTACGCGCGCTTTCCGCCCAATGCATCCGGCCAACCCTCCCCCCCTACTCATTTCCCGCGGTCCTGGCCCTCA
+
[truncated: 36,510,174 more chars]
