# Supplementary material for: Effect of marigold (Tagetes erecta L.) on soil microbial communities in continuously cropped tobacco fields
Source: Sci Rep. 2022 Nov 16;12:19632. doi: 10.1038/s41598-022-23517-x (PMC9668846; doi:10.1038/s41598-022-23517-x)
Supplement: Supplementary file 24 — Supplementary Information 24. [file 41598_2022_23517_MOESM24_ESM.fq]

@M06045:235:000000000-JCY5N:1:1101:15281:1120 2:N:0:CTCAGA
GCCTTAGCTGCGTTCTTCATCGATGCCTGAACCAAGAGATCCGTTGTTAAAAGTTTTAATTTATTAATTAAGTTTACTCAGACTGCAAAGTTACGCAAGAGTTTGAAGTGTCCACCCGGAGCCCCCGCCCGAAGGCAGGGTCGCCCCGGAGGCAACAGAGTCGGACAACAAAGGGTTATGAACATCCCGGTGGTTAGACCGGGGTCACTTGTAATGATCCCTCCGCAGGTTCACCTACGGAGACCTTGTTACGACTTTTACTTCCTCTAAATGACCAATGGGAAGCAGATCGGAAGAGCGN
+
8BCCGGGGGGGGGGEGGGGGGGGGGGGGGGGGGGGGGGGGGGGGGGGGGGGGGGGGGGGGGGGGGGGGGGGGGGGGGGGGFGGGGGGGGGGGGGGGGGGGGGGGGGGGGGGGGGGCFGG@FGGGGGGGGGGGGGGGGDGCFGGGEDGGGGGGGGGGGGGFGGGGGGGFGGGGGG>DDCFGGDGGGGGGCCECE8BCCFGFE*8:ECGGGGGGGGGGGFFGFGGGGDDGGF?F?>FFFFFGF55FGGGFFGFF>FDEFFF27@BB<):4AAFFFFFB?B)(,4?2,(((4373:081027(#
@M06045:235:000000000-JCY5N:1:1101:12978:1147 2:N:0:CTCAGA
GCCTTAGCTGCGTTCTTCATCGATGCCAGAACCAAGAGATCCGTTGTTGAAAGTTTTGATTCGTTTGTTTTTGTTATTCAGAAGTAGTTTCGCTATAAATTCAAGAGTTTGGTGCTGCCGGCGGGGGCTGGTCGGGCGGCCCCGCGAGGGGGTGCCCTCCCGGCCGTCCGCCGAGGCAACAGCAGTAATAGGTAAGGTTCACAAAGGGTTTGGAGTAATAACTCGGTAATGATCCCTCCGCTGGTTCACCAACGGAGACCTTGTTACGACTTTTACTTCCTCTAAATGCACAAGTGGAAGN
+
8BCCGGGGGGGGGGGGGGGGGGGGGGGGGGGGGGGGGGGGGGGFFEGGGGGGGFFGGGGFGGGFGGGF@FGGGGGGGG@FGFFGGGGFGGGGGGGGGGGFGFGGFGGFFGGGGGGGGGGGGGGGGGGGGGGGFGGGGGGGDGGGGCGGGGGGEGGFDFGGDGGGGGEECCGGGEGGG>F5CFCCC0ACCFGGGFGGGGGGGGGFCCC5:EEGEFGGFCF79C:DCDDDGFFB@<9F?:BDDBDEGFFFDFF75>C3@>>??FABFFAB<;)87A92<42<)64AB<>)))547:4A?<)(#
@M06045:235:000000000-JCY5N:1:1101:16216:1152 2:N:0:CTCAGA
GCCTTAGCTGCGTTCTTCATCGATGCGAGAACCAAGAGATCCGTTGTTGAAAGTTTTAACGTTTAATATAAACAATTCAGACAGACTTCAATTGTAACAAAGAGTTTCGTTTTCCTCCCATGGGCGCTCACCAGCCATAAGGCCGACGTGGCAGAGCCATGTCCCATGGAAGCAACAGTAAAAAGGTACACAGTGTGGGTTGATAAAGAATATAAAATTCAATATACATTAATGATCCTTCCGCAGGTTCACCTACGGAAACCTGGTTACGACTTTTACTTCCCCTAAATGACCAAGTGGN
+
8ACCGFGF@FGGGGGEF9CFC8EFF;FFFDCE8CCF<EA@FGGFGGGGGGCDF<@FEGGGGGFEFEADGFGGGGFF,CFGFGGFFFGGFCECFGGEFFDADF8EFEDAFFFGGGDAB<FGGFCEFGGGGGGGGGGGGG?FGFFGG>EGEGGGGGGF?FGGGFCFG9AFG8DEG8>DEGFB3D=AEECFDGF9?D;@BEGGGGGFG7AFF69C:EFFD+@FFFDF+=EGGFFAFFC+BCFG??)?5CD;67CA86FFF@3;BA1=3==@<3>AF?F)-)49A2>(((-()6AA)(5(.9A<#
@M06045:235:000000000-JCY5N:1:1101:18866:1330 2:N:0:CTCAGA
GCCTTAGCTGCGTTCTTCATCGATGCGAGAGCCAAGAGATCCGTTGTTGAAAGTTGTATTTTTGAATTATGTTTATTCAGAAATAGATATTCAGACAAACTGCTTTAAAGGTGTTAAGTTAATCAAACCCTCTTGGCTTTTTAATGCCAGAGAGTTCAAAAACGTTGCACACAAGGTGGATATGGATTTTTTTAAAGAGTGCCATAAAACACTCAATTATGAATGATCCTTCCGCAGGTTCACCTACGGAAACCTTGGTACGACTTTTACTTCCTCTAAAGTACCAAGTGGCAGTAGATAG
+
CCC@F@EFFGGG@FECFDF@EEEEGGGDE>FGGF<EEEEGGGFGE:CCFC9CAC<FGGGGC<@:,,FGF<CFFFGGGGGFEG8F,C9FAE<CFGFGFGF<AFF9E@FDCG5CAEFCFG5@FGG9?EDF,8AF89AECGA:=FFGG,,448DF8CFFGGGGGGGE=DFG9EEGG>FGGGGGG9,=EEAD,@E>ECCFGF=DD,D9=9@@22,+<CG+5CCCC9C@F75+=FFF5=DEDA6F*9+9DA9:*9C:FF*;B2/1:?7>;DCCCA=FF)74))1.)15))1;;)6)(/,:AAFF-#
@M06045:235:000000000-JCY5N:1:1101:20455:1372 2:N:0:CTCAGA
GCCTTAGCTGCGTTCTTCATCGATGCCAGAACCAAGAGATCCGTTGTTGAAAGTTTTGACTTATTCAGTACAGAAGACTCAGAGAGGCCATTAATGCAATAGTTTGGTTTACCTCCGGCGGGCGCCCGCGAGGGCCGGGGGGCGCCGGGAAGGACCCGGGCCGCCCGCCGAAGCAACGGTTTAGGTAACGTTCACAATGGTTTAGGGAGTTTGGCAACTCTGTAATGATCCCTCCGCTGGTTCACCAAGGGAGACCGTGTTACGACTTTTACTTCCTCTAAATGCCCAAGTGGAAACAGAA
+
CCCCGGF9FGGGGGGGGGEGGGGGGGGGGFGFGGGGGGGFCDDCFCGEFFFGECC<EACFFGFGGGGGGFGGGGGGFDAFC8AFGGCEFGGGGGGGCFDAFGGG<FGGGGGG9B<FEEGCFEEGGGGFGF@=CDGCCF:7FGGC:CECEEGCEG@;AECC>=EDCGGCEGGC8E:<@EG;C*+<E7<7@;:80A+9@7FC<:=C:FFC5CFC+/*6*>):8CF:CF>>*8*76:35>B:C4?F677*<*1757)*)03>(8/)-(((()69**6-.))-.6AA2)4:2(49A,,))(,.(#
@M06045:235:000000000-JCY5N:1:1101:8673:1443 2:N:0:CTCAGA
GCCTTAGCTGCGTTCTTCATCGATGCGAGAGCCAAGAGATCCGTTGTGTAAAGTTGTATTAGATGATATCGAGACGAAATGCTCGAACGATGCATTCATTCGCAGGTTACGTACTGTGCAAATCATAGACAGCGAGAGAGTCACGGGCCACGGAAAGTGCACAGAAGGGGTGGATGGATGAAAGAGAAACGGGGTCGTGAACCTTGTCGCGGGAACGACCAGGAGGAACACGGAGCGTCATTCATTCGATAATCAGGCTTCCGCAGGGCCCACGACGGAAACAGAGTTAAGAAGTTTACTA
+
CA,-,;;,-,,@8;@C,;6C,CE,<@@F7F+C@A@@C,C@<@<6,,B@,6,EF,,,<C<,6<C9,6,6,,,,,9+6C@E,EFE,6+EB@F7D7F<ECFAF,58,?+:5B,@A,,:E5A,5:C,A,,9,9C,AE+>+>FF+AEEEC8+8@+668+3+6,3,,@93,D886>+4BC?B*,,,4>3<EC8,836B*111*4C,;<*,4;9,A:/:/)29*18C3**11*9CF)))),4<>)7*)1*87**970*8*77*)().796019(((()))((((((4(3(((().)))))(.)-).)#
@M06045:235:000000000-JCY5N:1:1101:9861:1560 2:N:0:CTCAGA
GCCTTAGCTGCGTTCTTCATCGATGCCAGAACCAAGAGATCCGTTGTTGAAAGTTTTAACTTATTTGTTTCGTACTCAGAGATCCACTATAATACATGAGAGTTTGTGGCCTCCGGCGGGCGCCCCGCGTCCCCCCGGGGAGGGGGGCGCGGCGCTGCGGTCCCCCGAGGGGTCCCGCGCCGCCGAAGCAACTTGGACGAGTTCGCGATGGTTTTAAGTAGCCTTTCGGCTTCTTGTAATGATCCCTCCGCTGGTTCACCAACGGAGACCTTGTTACGACCTTTACTTCCTCTAAATGACA
+
CCCCGFGGGGGGGGGGGGGGGGGGGGGGGGGGGGGGGGGGGGGGGGGGGGGGGGGGGGGGGGGGGGGGGGGGGGGGGGGFGGFGGGGGGGGGGGGFGGGGGGGGGGGFGFGGGGGGGGGGGGGGGGFGGGGGGGGEGGCEEGGGGEGGGGGGGDEGGGEEGGGGGGGGGGGGGGGGGGGGGDGGGGGEEEGG<@<AAFG*8EGGGGGCGGGFG5CCGGFF?GGFCFC3DBFEFBB*009CF=*8?F<FD)55)79F=4@<@F<(731,(469446))(-,(-8))6445..))).).6>4#
@M06045:235:000000000-JCY5N:1:1101:22149:1633 2:N:0:CTCAGA
GCCTTAGCTGCGTTCTTCATCGATGCTGGAGCCAAGAGATCCGTTGTTGAAAGTTTTAACAGTTCGCTTAGAACACTCAGAAATATCGTCGGGTTCGAACAGAGATTCTGATGATACCGGCGGGCACGCCCCGGGAGGCGCGCCGCCGAAGCAACAGGTATAAAGGTTCACAAAGGGTTATGAGTTGTAGTACTCGGTAATGATCCCTCCGCTGGTTCACCAACGGAGACCTTGTTACGACTTTTACTTTCTCTAAATGACCAAGTGGAAGTAGATCGGAAGAGCGTCGTGCAGGGAAAGC
+
CCCCGGGGGGGGGGGGGGGGGGGGGGGGGGGGGGGGGGGGGGGGGGGGGGGGGGGGGGGGGGGGGGGGGGFGGGGGGGGGGGFFFFGGGGGGGGGGGGGGGGGGFGGGGGGGGGGGGGGGGEDGGGGGGFFGGGGGGGGGGGGGGGGG>EEGGFFGGGGGGGGGGGGGGGGCFCGGGFGGGGGGGGGGGGGFGG9BEGGGECGCCCF?ECCGGGGGGDFGFGC3CDDDGFF479AFBFEGFF7FG7FF7*217=>?4:B29F:<09)5,<F?BAA2:<(((,((.((-42(,()31(1((#
@M06045:235:000000000-JCY5N:1:1101:11093:1670 2:N:0:CTCAGA
GCCTTAGCTGCGTTCTTCATCGATGCCAGAACCAAGAGATCCGTTGTTGAAAGTTTTGATTCGTTTGTTTTTGTTATTCAGAAGTAGTTTCGCTATAAATTCAAGAGTTTGGTGCTGCCGGCGGGGGCTGGTCGGGCGGCCCCGCGAGGGGGTGCCCTCCCGGCCGTCCGCCGAGGCAACAGCAGTAATAGGTAAGGTTCACAAAGGGTTTGGAGTAATAACCCGGTAATGATACCTCCGCTTGTTCACCAACGGAAACCTTGTTACGACTTTTACTTCCTCTAAATGACCCAGTGGAAAG
+
CCCCGGGGGGGGGGGGGGGAGGGGGGGGGGGGGGGGGGGGGGGGGGGGGGGGGGGGGGGGGGGGCGFEFGFFFGGGGGGGGGGGFGGGGFGGGGGGGGGGGGGGGGGGGGGGFGGGFGGGGGGGGGGGGGG<FGGGGGGGGGGDGEEGGGGGCGD?CGGGGG58881:EEDEG>>ECGGGEC6=FFCE7@EFFFEFGGC7@C7<EFCECCGDGFFCFDFGFC*19D59>=F89)6?@F@GD3)8C>C6CGC)07C))-)()*-)-45?((7>FA27A94A5:2)44.-6)((.:.80,3-#
@M06045:235:000000000-JCY5N:1:1101:12884:1675 2:N:0:CTCAGA
GCCTTAGCTGCGTTCTTCATCGATGCGAGAGCCAAGAGATCCGTTGTTGAAAGTTGTATTTTTGAATTATGTTTATTCAGAAATAGATATTCAGACAAACTGCTTTAAAGGTGTTAAGTTAATCAAACCCTCTTGGCTTTTTAATGCCAGAGAGTTCAAAAACGTTGCACACAAGGTGGATATGGATTTTTTTAAAGAGTGCCATAAAACACTCAATTATGAATGATCCTTCCGCAGGTTCACCTACGGAAACCTTGTTACGACTTTTACTTCCTCTAAATGACCAAGTGGAAGCAGATCC
+
CCCCGGGGGGGGGGGGGGGGGGGGGGGGGGGGGGGGGGGGGGGGGGGGGGGGGGGGGFFGGGGGGGGFGGGGGGGGGGGGGGGGGGFAFAGFFDFFFF<FGGGGAFGFGGGGGGGGGGGGGGGGGGGGGGGGGGGGGGGGGGGFEGGGGGGGGEGGGGGGGFGGGEGGGGGGGGGGGGGGGGFFGGGGGGGGGFCD,EDE,@EFCFGGG?FF<+?FFGFFCFGGGD9CFFFFFFFF4>ACFFFFGGFEGGGDFFG4FEFFA>;0;D3CF3AFFECF3445?<CEEEFFEE<);@@?17).#
@M06045:235:000000000-JCY5N:1:1101:18305:1689 2:N:0:CTCAGA
GCCTTAGCTGCGTTCTTCATCGATGCCAGAACCAAGAGATCCGTTGTTGAAAGTTTTGATTATTTGTGTAATCCACTCAGAGAAACAAATTAAAACAGGAGTTTAAGTCCTCCGGCGGGCGGCGCGGGGGCGCTGGTCCACCCGGCATCCCGCCGAAGCAACATGATATGTTCACAATGGTTTGGAGTTCAGAAGACTCTGTAATGATCCCTCCGCTGGTTCACCAACGGAGACCTTGTTACGACTTTTACTTCCTCTAAATGAACAATGTGAAGCAGATCGGAAGAGCTTCGTGTAGGGT
+
CC@CGGGGGGGGEGGGGGGGGGGGGGGGGFEG@FGGGGGGGGGGGGGGGGGGFFGGGGGGGGGFGFEGGGGCFGGGDGGGFGCFFGGGGGGFGGFFGGGCGGGGGFFGGGFGDEGGDE@ECCGEEFGC>:CFG7@EFGFGGFGGEGGGGGGGGGGGGGGGGFFGGG9F7:CE99ECFGGGGGGDEGGGFGGGF7CGFCFF:FFCC7EGGGGGGGGGDDDGFFFFGGFGCD>D@?F)9F?FF7>@GDCBFGGFFFGFF266@BA2)66:))/9?A5::??<??(830((()(6><14(634#
@M06045:235:000000000-JCY5N:1:1101:22040:1732 2:N:0:CTCAGA
GCCTTAGCTGCGTTCTTCATCGATGCCAGAACCAAGAGATCCGTTGTTGAAAGTTTTGACTTATTTAAAAATCATACTCAGAGAGGCCAATGACTGCAATAGTTTGGTAGCGTCCCCCCGGCGGGCGAGCCCGCCGAAGCAACGACGTCCAGGTAACGTTCGCGATGGTTTAAGGGAGTTTTTACACTCTTTAATGATCCCTCCGCTGGTTCACCAACGGAGACCTTGTTACGACTTTTACTTCCTCTAAATGACCAAGTGGAAGAAGATCGGAAGAGCGTCGTCTCGGGAAAGAGTGTAG
+
CCCCGGGGGFGGGGGGGGGGGGGGGGGGGGGGGGGGGGGGGGGGGGGGGGGGGGGGGGGGGGGGGGGGGGGGGGGGGGGGGGGGGGGGGGGGGGGGGGGGGGGGGGGGGGGGEGGGGGGGECEFGGGGECFFCFGGGG@FFGGEGGGGGGGGGGGGGGGGFGGGG8;>CFFGGGGGGGGFGGFGGGGGGGGGGGGGGGGGGGGGGGGGGGCDFFGFFG>DFCDGFGGGFFFFD:>FF?FGF6FFC7C67CFF4@>F)8@<@@?<B1(3()1>3811(((79196((((4(12(34?F9))#
@M06045:235:000000000-JCY5N:1:1101:9188:1755 2:N:0:CTCAGA
GCCTTAGCTGCGTTCTTCATCGATGCGAGAGCCAAGAGATCCGTTGTTGAAAGTTGTATTCGAGTTTTGATTACTCTGAATGTTAGACTTGCAATTGAAGACGTGTGAGAAAATGAAGCCCAATCTTCCAAAGTTGAAAGGGCCTTTACAATGCACACAAGGTGGGTATGGATTTGAAAGTGCCATAAACACTTATTGTGAATGATCCTTCCGCAGGTTCACCTACGGAAACCTTGTTACGACTTTTACTTCCTCTAAATGACCAAGTGGAAGTAGATCGGAAGAGCGTCGTGTAGGGAAA
+
CCCCGGGGGGGGGGGGGGGGGFGGFGGGGGGGGGGGGGGGGGGGGGGGGGGGGGGGGGGGGGFGFGGGGGGGGGGGGGGFGGGGGGGGGGGGGFGGFGGGGGGFEFG<<FFGGGGGGGGFGGGFGFFGGGGGGGFGCFGG?FGGGGGGGGCFD8EGDGGGGFGGGGGGF?E9EDFGGGGGG9EFGGGGFAFFGGGFGGGGGGGFGEFGGGFGGGG>DFFC+7C7CGCDDFFFFB@CFFFG4@BEGGGFGGG=FFFFFCFFFFF2:BBEFFFFFFF<?)7=<1;06=@9903;B8?<A<03#
@M06045:235:000000000-JCY5N:1:1101:16447:1824 2:N:0:CTCAGA
GCCTTAGCTGCGTTCTTCATCGATGCGAGAGCCAAGAGATCCGTTGTTGAAAGTTGTATTTTTGAATTATGTTTATTCAGAAATAGATATTCAGACAAACTGCTTTAAAGGTGTTAAGTTAATCAAACCCTCTTGGCTTTTTAATGCCAGAGAGTTCAAAAACGTTGCACACAAGGTGGATATGGATTTTTTTAAAGAGTGCCATAAAACACTCAATTATGAATGATCCTTCCGCAGGTTCACCTACGGAAACCGTGTTACGACTTTTACTTCCTCTAAATGACCAATGGGAAGAAGATCA
+
CCCCGGGGGGGGGGGGGGGGGGGGGGGGGGGGGGGGGGGCGGGGGGGGCFFCFEFGGGGFGGEGGGGGGGGGGGGGGDGGGGGAFGCGGGGFGGGGFCGFGFGGGFFGGGGGGGGGGGGGGGGGGGGGGDGGGFGGGGDGGGFGGGFGGGFGF89CFGGGGGGGFFFGGGGFEFDGGGGGFDFGGGGGG,BEGGGCDDCFFGGFGGGGGG6?:CFCGFFFCFGGGGGGGFFA6AA?>EFF>FFF4?CBC47?F)/:ADFFFAD;?@FFF8FAF<EC3)9<<5><@3(.6@@1@<B?:?A)#
@M06045:235:000000000-JCY5N:1:1101:19486:1848 2:N:0:CTCAGA
GCCTTAGCTGCGTTCTTCATCGATGCGAGAGCCAAGAGATCCGTTGTTGAAAGTTGTATTTGAATTGTTTATTCTTAATAGTTTTCAGACAGACAGTTAAAAAATAAGTTGATGTTTGGCCGCTTTCATAAAGAAAACGGCTGACATTGCACACAAGGTGGATATGGATTTAAGAAGTGCCATAAACACTTATTATGAATGATCCTTCCGCAGGTTCACCTACGGAAACCTTGTTACGACTTTTACTTCCTCTAAATGACCAAGTGGAAGCAGATCGGAAGAGCGTCGTGTAGGGAAAGAC
+
CCCCGGGGGGGGFGGGGGGGGGGGGGGGGGGGGGGGGGGGGGGGGGGGGGGGGGGGGGGGFGGGGGGGGFGG9FFAFGGGGGGGGGGGGGGGGGGGGGGGGGGGFFGGGGGGGGGGGGDGGGGGCFFFGGGGGGGGGGGGGGDGGGGGGGGGGGGGGGGGGGGGFGGGGG?GFFGGGGFGGGGGGGGGGGGGGGGGGGGGGGGGGGGGGDGGCGGGGFCGFGGGGGGGGFFFFFFFFDFGF4BFGFGFGDGFFFG=FCFFFFFFF97@EDFFFDFFFF@;9@@;>@?F(4::9<?B?0?(#
@M06045:235:000000000-JCY5N:1:1101:9521:1856 2:N:0:CTCAGA
GCCTTAGCTGCGTTATGCATCGATGCCAGAACCAAGTGATCCGATGTTGAAAGTTTTGACTTATTAAAATAAGACGCTCAGATTACTATAAATAACAAGAGTTTAGAAGTCCACCGGCAGGACGTTACAGGGTAGCCCGTTCCTGGGTAGCTACAGGGTAGCTAGTTCCAGGGTAGGTACCGGGTAGGCTCTGCAGAGGCAACAATGGTAAGTTCACATGGGTTTGGGAGTTTAGAAAACTCTATAATGATCCATCCGCTGGTTCACCAACGGAGTCCTTGTTACGCCTTTTACTTCCTCA
+
CCCCCFFAFFEC,@,;,CFEF,E,,B,C66,@CC@F,<<<9EF,,B;C,E,CCFFCGC:F6<E@@6EF,6<,,,C,+:8FEE,E,EF99EF,9FE96CFFFCDF96,C,A<FC<F:BFGGCFF>C@<FF9B@=<CF,<+8EFC,>B+@C>FFFDFGC6@=+=DGFGF,,@FFGFF8F9EDE>6+@EG?C8::;,,378+:8ECEGG,,,@,9259CDGAC9?9;*;;7*:?6+586B186)1=+:+11;C++;*+1A(:().,.)7933()200(,.45>AAA))(((,4)4).64))-.#
@M06045:235:000000000-JCY5N:1:1101:15055:1867 2:N:0:CTCAGA
GCCTTAGCTGCGTTCTTCATCGATGCCAGAACCAAGAGATCCATTGTTGAAAGTTGTGATAATTTAAATAGTTATCAGAGATTTTAATACTGTAAATACAAAGAGTTTAGGAGGTTCCTGGCGGCAGGCAAGCCTGCCGAGGAAACAACAAGAGGTACTTGTAGACAAAGGGTGGGTGCGATAACCCCCGAAGGGGCTACTGCTATCGTAATGAATGATCCTTCCGCAGGTTCACCTACGGAAACCTTGTTACGACTTTTACTTCCTCTAAATGCCCAAGGGGAAGTAGACCGGAAGAGCA
+
CCCCGGGGGGGGGGGGGGGGGGEGGGGGGFGGFGFGGGGGGGGFFGGGGGGGGGGGGGGGGGGGGGGGGGGGGGEFFGGFFGGFFGFFFFFGGGGGGGGGGGGGGFCGGGGGGGECGGFDFGGGGGGGGFFGGFFGFGGGGGGFGGGGGGGGGGG3@FC=EGGGGFFE8EFGFEEGGGGGGGGCFGGGGGDCEEGDGCFFGGFFGDEEGGGF,28CC7BFBFGGCDCDG:;FFFFB=8A<:A:5FGG4:FDFFFGFF<FDFFA>FAAFFFF7B<).(5,.(-466<?FAF))49B(,33(#
@M06045:235:000000000-JCY5N:1:1101:12603:1891 2:N:0:CTCAGA
GCCTTAGCTGCGTTCTTCATCGATGCCAGAACCAAGAAATCCGTTGTTGAAAGTTTTGACTTATTCAGTACAGAAGACTCAGAGAGGCCATACAATGCAATAGTGTGGTTTACCTCCGGCGGGCGCCCGCGAGGGCCGAGGGGCGCCGGGCAGGACCCGGGCCGCCCGCCGAAGCAACGGTCAAGGTTACGTTCACAATGGTTTGGGAGGTTTGCAACTCTGTAATGATCCCTCCGCTGGTTCTCCAACGGAGACCTTGTTACGACTTTTACTTCCTCTAAATGACCATGTGGAAGGAGAG
+
,ACBFFEGGGGGGGGGGGGGGGGGGGGDFFFGGGGFEFGGGGDGGGGGGGFAFGGGGGGGGGGGEGGFFGGGEFE,C@ECFE9@D:@@FDEGFGGGG,,@<,CF,CFDEGGGGGEFD>FC4+4CCEEGC>CGG@CEGGE@>CFG7CEG>*51BGG8E8*:E=EG5?:ECEGGGDC+ACGCE**9C+A+<C*0;FGE+<CFFG@*1;*:5*:D3*:CFF/>**2:F7*2>*7????))00)01**2:*)*933))5>?A?<=*5,4,,4<>F*=64<2):<44<2))54).5:A23:(,((#
@M06045:235:000000000-JCY5N:1:1101:10177:1926 2:N:0:CTCAGA
GCCTTAGCTGCGTTCTTCATCGATGCAAGAGCCTGGAGATCCATTGTTATAAGTTGTGTGTATTAAGTGTGAAAAATAAATTTCATACTACTACTCATCATCATATGTCAAGGATGAGGCAGGTAGGAGAAGAGAGAAAAGGAAGGGAGGAGGGGGTCGGTCAGAAAAAGTAGGAAAGGTAAAGGAGAGAGGGGGGTCAGGTCAAGTAAATGAAAAGAGAAAGGGGAGCAAAAGAAAGGGTCATACATGCTATTCAAGCATGATGATACCCTCTCCCTTCTCCCTTCCTCTCCCCCTTTCC
+
CCCCGGGGGGGGGGGGGGFFGFGFFGFFAFGGGGGGGGFGGGGGGGGCFFGGGGGGG7EFGGGGGGGGGGGGGCFFGGGFDGGGGFGGGGGGGGGGGGGGGGGFFG,5@EFCF,EEGGCCE7FFGFGFGDFGGGCDFFGG8FEGFEGFEEE6E@7CGGGDGEE8BF8DFEECFDC=?DEGGFGGDFG?BFEEC*>*8?*8EG8<E6?+<CEDCGFCFF>DF<6*1/1)9FFFFBFFF?FC@?F?FGG**9*/9/:@F4*4@FF24<ADA)9?3((,:2)4)66::41:)..(1(49>?0)#
@M06045:235:000000000-JCY5N:1:1101:11403:2010 2:N:0:CTCAGA
GCCTTAGCTGCGTTCTTCATCGATGCGAGAGCCAAGAGATCCGTTGCTAAAAGTTGTATTTTAGATTTATTTAAATCACTTGGGTTTTCAAAACCTTTAGGCAAAACAAAAATAAAGCGTTTGAAATGGGTAGACGCCTACGGGGGGAAAGGTTGTTTTCCCTCGTTGACGCCGTTTCAACAGTGCACAAAGGGTGTTTTGAGGTATTTGGTTTTTTTTTAATCCCTTAAGGGCAGCGAGCAGAAGGACAAGGTTGTGAGACGTTAACGTCCATCCGCTCTGCGGGCACCTTAAGAGAAAG
+
CCCCGFGFFFGGGGGGGGFGGGGGGGGGGGGGGGGGGGGGGGGGGGGFGDG9EGFFGGGGGGFFFGGGGGGGGGGGGGGGGGFGGGGGGGGGGGDEEFFGFGGGFFGGGGGFEFCGGAFGFGGGFFGGGGGGGGGGGGGGGG7CEGGGDF5CEFFEDFFCE@CFECGCFCCGGGC59CFGFFEFFGFGFGGFCEFGGG?F6*;8<CC???EFFCC5DCED>4?*027?7?FFFF655<5C3<5@C4757<5547>F>?F>F@(4316>B?@)7<20:112(.4((((,(,().-).)(58#
@M06045:235:000000000-JCY5N:1:1101:22489:2022 2:N:0:CTCAGA
GCCTTAGCTGCGTTCTTCATCGATGCGAGAGCCAAGAGATCCGTTGTTGAAAGTTGTATTTTTGAATTATGTTTATTCAGAAATAGATATTCAGACAAACTGCTTTAAAGGTGTTAAGTTAATCAAACCCTCTTAAGGTTTTCCTTCCCCTAAAGTCCTATCGGACCCAAAGGGATATCAACGTACAGAGAGTCCAAAAACATTGCACACAAGGTGGATATGGATTTTTTTAAAGAGTGCCATAAAACACTCAATTATGAATGATCCTTCCGCAGGTTCACCTACGGAAACCTTGTTACCA
+
CCCCGGGGFGGGGGGFGGGGGGGGGGGGGC:@CFGGGGGGGGGGGGGGGGGGGGGGGDGFFAAEGGGGGGGG<FGGGFGFGGGGEGGGGGGGGGGGGGGGGGDAFGGG<FFGGGGGGGFGGGGGGGFFEFCFFFGGGGFGGFGGGGGGGGGGEGGGFCEFGGGGGGGEFFGGGEFCFFGGGGEGGGGGD?8CFDGGGGGGGGGGGGGGGGEGFC:?6C;CAFCD8:FGGFFFFFEFFFFFFFFFGGGA*7:)8ADFBC+@CFC=<?<ECAFF3;99?8)))7<116;;;0:(,.2<A42)#
@M06045:235:000000000-JCY5N:1:1101:13547:2081 2:N:0:CTCAGA
GCCTTAGCTGCGTTCTTCATCGATGCCGGAACCAAGAGATCCGTTGTTGTAAGTTTTAACGATTTAGCTTTTCGCTCAGACTGCAATCTTCAGACAGCGTTCAGGGGGGTCTTCGGCGGGCGCGGGCCCGGGGGCGGGTGCCCCCCGGCGGCCATGACGGCGGGCCCGCCGAAGCAACTAGGTATGATAAACACGGGTGGGAGGTTGGACCCAGAGGGCCCTCCCCCGGTAATGATCCTTCCGCAGGTTCACCTACGGAAACCTTGTTACGCCTTTTACTTCCCCTAAATGACCAAGTGGT
+
CCCCGGGGGGGGGGGGGGGGGGGGGGGGGGGGGDCFFGGGGGGGGGFFGGGGGGFFGGGGGCFEGGGGGGGGGGGEFGGFGGGGGGGGGGGGGGGGGGGFEGGGGGGDCGGGGGGGGGGGGGGGGGGGGGGDGGGGGGGEGGC>CDEGGGGGG5FGFGG58?CEG5CG5EG88?EGFG6EFGGG9CCCFGGGG5;EC=*:EFGC8CFGFFFG55/5<DE3>*9*73))9@>5=A>B7BFGFFED35C0D:**7?*9;6>?EF:02644<A))..:27<)-4--(..22242<7:),3-).#
@M06045:235:000000000-JCY5N:1:1101:18491:2087 2:N:0:CTCAGA
GCCTTAGCTGCGTTCTTCATCGATGCGAGAGCCAAGAGATCCGTTGTTGAAAGTTGTATTTTTGAATTATGTTTATTCAGAAATAGATATTCAGACAAACTGCTTTAAAGGTGTTAAGTTAATCAAACCCTCTTAAGGTTTTCCTTCCCCTAAAGTCCTATCGGACCCAAAGGGATATCAACGTACAGAGAGTCCAAAAACATTGCACACAAGGTGGATATGGATTTTTTTAAAGAGTGCCATAAAACACTCAATTATGAATGATCCTTCCGCAGGTTCACCTACGGAAACCTTGTTACGA
+
<CCCEEADFGGGFGGGGGGGGGGGGGDGCC@FGGGGGGGGGGFGGGGGGD<EGFEGGGGGGGGGDGGGCCFGGGGGGGGDGDGFGFDGGGGG<<F@FGGGFDFGGGFGEFFFEFGECGGGGGGGA@<FGGGFGGGGA=:FEFFFA@EF8BFGGDEDE9EF9DEEGE>+>D=D88,@F>BFAFGGC6AD,@8EFGB;3,@F>FFEFFGGG66FCFFGGD*+??F@GG5;C>5AF=EAFFFG+=9A48:*//2)8)1=B?BC8B*.*099?AF3)(39D@834).5=70;7(,((--6444(#
@M06045:235:000000000-JCY5N:1:1101:22984:2109 2:N:0:CTCAGA
GCCTTAGCTGCGTTCTTCATCGATGCCAGAACCAAGAGATCCGTTGTTGAAAGTTTTGATTTATTTATGGTTTTACTCAGAAGTTACATATAGAAACAGAGTTTAGGGGTCCTCTGGCGGGCCGTCCCGTTTTACCGGGAGCGGGCTGATCCGCCGAGGCAACAAGTGGTATGTTCACAGGGGTTTGGGAGTTGTAAACTCGGTAATGATCCCTCCGCTGGTTCACCAACGGAGACCTTGTTACGACTTTTACTTCCTCTAAATGACCCAGTTGAAGCAGATCGGAAGTGCGTCGTTTAGA
+
CCCCGGGGGGGGGGGGGGGGGGGGGGGGGGGGGGGGGGGGGGGGGGGGGDGGGGGGGGGGGGGGGGGGGGGGGGGGGGGFGFGGGGGGGGGGGGGGGGGFGBFGGGGGGGGGGGGGEGGGGGGGGGGGGFFFGGGGGGGGEGGGGGGGGGGGFGGGGDEGEGGGGGGDEDFGGGGGGGGGGGGECE8C>BCEFE?FFFFC9EEGG=EDF9:CFFGGDGFGFCCCGFFGGFFFFB>FFFFGFFF**79B5:FB?FFFFAF<FF449<>2,,<)*:29)5:?:438((-(,,44:;1-1(2)#
@M06045:235:000000000-JCY5N:1:1101:22109:2132 2:N:0:CTCAGA
GCCTTAGCTGCGTTCTTCATCGATGCCAGAACCAAGAGATCCGTTGTTGAAAGTTGTAACTATTAAAGTTTTTCAGACGCTGATTGCAACTGCAATGGGTTTAAATTGTCCAATCGGCGGGCGAACCCGCCGAGGAAACGTAAGTACTCAAAAAACATGGGTAAGAGACAGCAGGACAAAGCCTACAATACTCTAGGTAATGATCCTTCCGCAGGTTCACCTACGGAAACCTTGTTACGACTTTTACTTCCTCTAAATGACCAAGTGGAAGCAGATCGGAAGAGCGTCGTGTAGGGAAAAT
+
CCCCFGGGGGGGGGGGFGGGGGGGGGGGGGGGGGGGFGGGGGGGGGGGGGGGGGGGGGGGGGGGGGGGGGGGGGGGGGGGGGDGGGGGGGGGFC:<CFGGGGGGGGGGGGGGGGGGGDGEGGGGGGGGGGGGGGGGGGGGGGGGGGGGFCCBFFGGGFFGGGGCCDFGGGGGFGGGFGGGGGGFGGGGCCFGG9FDFGGGGGGG7CGGGGGGGGGDFFFGFCFGGCG<DFFFFF>?=FFGDFFFGGG??CF4@BGF=>FA4?76?B9>DB:@:<??B03?B>B??>41;3((.)5248?(#
@M06045:235:000000000-JCY5N:1:1101:17925:2161 2:N:0:CTCAGA
GCCTTAGCTGCGTTCTTCATCGATGCGAGAGCCAAGAGATCCGTTGTTGAAAGTTGTATTCGAGTTTTTTATACTCAAAAAGTTAGACAACAAGAGAAGATTGGTATGTATAATGAAAGAGGGGTTGTGACAACCCCTCCTCCTTACATTGCACACAAGGTGGGTAATGGATTTTAAAGTGCCATTGAACACTTATTGTGAATGATCCTTCCGCAGGTTCACCTACGGAAACCTTGTTACGACTTTTACTTCCCCTAAATGACCAAGTGGAAGCAGATCGGAAGAGCGTCGTGTAGGGAAT
+
CCCCGGGGGGGGGGGGGGGGGGGGGGGGGGGGGDGGGGGGGGGGGGGGGGGGGGGGGGGGGGGGFGFGCEGGGGGGGGGGGGGGGGGGGGGGGGGGGGGGGGGGGGGGGGGGGGGGGGGGFGFGGGGFGGGGGGGDEGGGGGGGGGGGFG;CGGGGGGGGCEGGGGGFGGGCF?FFGGGGGGGGGGGGGGGGGGGCFGGGGG7ECGGGGFGGGGGDGGFFFDGGGGGGGFFFFDFFFFF88>BFGGGFFFGFF)2=FDFEFFFFFF;4C<AAA1@D@<@@0(467?BF>BBFFB:AFFF3#
@M06045:235:000000000-JCY5N:1:1101:11439:2183 2:N:0:CTCAGA
GCCTTAGCTGCGTTCTTCATCGATGCGAGAGCCAAGAGATCCGTTGTTGAAAGTTGTATTTTTGAATTATGTTTATTCAGAAATAGATATTCAGACAAACTGCTTTAAAGGTGTTAAGTTAATCAAACCCTCTTAAGGTTTTCCTTCCCCTAAAGTCCTATCGGACCCAAAGGGATATCAACGTACAGAGAGTCCAAAAACATTGCACACAAGGTGGATATGGATTTTTTTAAAGAGTGCCATAAAACACTCAATTATGAATGATCCTTCCGCAGGTTCACCTACGGAAACCTTGTTACCA
+
CCCCGGGGGGGGGGGGGAFGGFGGGGGGGGGGGGGGGGGGGGGGGCGGGGGGFGFGGCGGGGGGEGFGGGGGGGGGGGGGGGFGFAEFCFFFGGGGGCFGGGGFAFF<EFFGGGGGGFGGGFFGGGGGGGGGGEGGFGGGFFGGGFFFBEGF?DDEFGFCFFGC=@CEF?EFGGDD8,BFA>6=ECEGE,>EEDFGFGGGGGCADCGGGGCFFD=?9CAG>@F7CF5@FFFFFECFFFFGFC>AFFGF?FDAAF8BA5@CF65><@)7<@F:)409DFFFFFF1(408<;:2?))-6<>)#
@M06045:235:000000000-JCY5N:1:1101:10312:2201 2:N:0:CTCAGA
GCCTTAGCTGCGTTCTTCATCGATGCCAGAACCAAGAGATCCGTTGTTGAAAGTTTTGACTTATTCAGTACAGAAGACTCAGAGAGGCCATAAATTATCAAGAGTTTGGTGACCTCCGGCGGGCGCCCGCGGTGGGGCCCAGGGGCGCCCGGGGGGTAAACCCCGGGGCCGCCCGCCGAAGCAACGGTTTAGGTAACGTTCACAATGGTTTAGGGAGTTTTGCAACTCTGTAATGATCCCTCCGCCGGTTCACCAACGGAGACCTTGTTACGACTTTTACTTCCTCTAAATGACCAAGTGA
+
CCCCGGGGGGGGGGGGGGGGGGGGGGGGGGGGGGGGGFGFFFGGGGGFGFGGGGGGGGGGGGGGGGGGGDFFGGGGGGGGGGGGGGGGGFFFGFFGFGGGGGGGGGGGGGGGFGGGGGGDGGGGGGGEGGGDGFGEGGFGEGCEECCCC>>E*BEEGG6CEGGDG>CGGGGGGGGGGDGG=GGDFGC88CGECF::CGCEECE9+3+<FCFGGGCGD<?D?4CF7F6CGFFFFB<FFF7CFFE>C*)097CFFF=47<D:EF61?AAAB)=D50(3<29>)6<AD>4)69)-:308((-)#
@M06045:235:000000000-JCY5N:1:1101:8625:2210 2:N:0:CTCAGA
GCCTTAGCTGCGTTCTTCATCGATGCCAGAACCAAGAGATCCGTTGTTGAAAGTTTTAACTTGTTTGTTTTGTAAATCAGAAGGTACGCTATAAATTGAAGAGTTGGGTCCTCTGGCGCGCTGCGGGACGGGCCGAAGCCGCGGCCCGCGGTGCGCCGAGCAACAAAAAGGTAAGGTTCACAAAGGGTTTGGAGTAATAACGCGGTAATGATCCCTCCGCTGGTTCACCAACGGAGACCTTGTTACGACTTTTACTTCCCCTAAATGACCAAGGTGAAGCAGATCGGAAGAGCGGCGTGGT
+
CCCCFGGGFGGGGGEGGGCDGGGGGGFFGFGEFDFGDFGGGGGGGGFGGGGGDEFGGGGGGCFFGFFFE6EFGGGGFGGGGGGGGGGGFBFGFCFF@9ECGFCFCGGFEFGGFGGGGGDGGGGGGEEGGGGGGGDDCFGGE@EEDBCEGEG8BCB>ECCGGGGCEGGGGEGGC9CE?F9CEEF8EF5<2=CGCF+C:??FC=EEEGDGGGGF+C0C9*815>CFFDGFF45>@BBEEFFFFFF=F7*./**98=C=F>B(078<42)4<5:>5().),43:7:27:<1821111(--(-(#
@M06045:235:000000000-JCY5N:1:1101:16862:2227 2:N:0:CTCAGA
GCCTTAGCTGCGTTCTTCATCGATGCCAGAACCAAGAGATCCGTTGTTGAAAGTTTTGATTTATTTATGGTTTTACTCAGAAGTTACATATAGAAACAGAGTTTAGGGGTCCTCTGGCGGGCCGTCCCGTTTTACCGGGAGCGGGCTGATCCGCCGAGGCAACAAGTGGTATGTTCACAGGGGTTTGGGAGTTGTAAACTCGGTAATGATCCCTCCGCTGGTTCCCCAACGGAGACCTTGTTACGACTTTTTCTTCCTCTAAATGACCAAGTGGAAGCAGGTCGGAAGAGCCGTCTGGTGA
+
CCCCGGGGGGGGGGGGGGGGGGGGGGGGGGGGGGGGGGGGGGGGGGGGGGGGGFGGGGGGGGGGDGGGGGGGGGGGGFGGGGGGGGGGGGGGGGGGGGGGGGGDGGGFDFEFGGGGGGGGGGGGGGFFGF@FGGGGGGGDCEGGDEGGGGGFGFGGGC>CECFFGGGGGGFGGGGFGF?FGGGE=CGDGGECEG?E9?9@CEGDDE++<9CDGCCCDD357>C7*755DD>D@39;>@4CFF46C*/7*:**0=:*9)*.9@<<><A2:14842<216?0(.5;>B<B8::,(-(,-34(#
@M06045:235:000000000-JCY5N:1:1101:8011:2230 2:N:0:CTCAGA
GCCTTAGCTGCGTTCTTCATCGATGCCAGAACCAAGAGATCCGTTGTTGAAAGTTTTAACTTGTTTGTTTTGTAAATCAGAAGGTACGCTATAAATTGAAGAGTTGGGTCCTCTGGCGCGCTGCGGGACGGGCCGAAGCCGCGGCCCGCGGTGCGCCGAGCAACAAAAAGGTAAGGTTCACAAAGGGTTTGGAGTAATAACTCGGTAATGATCCCTCCGCTGGTTCACCAACGGAGACCTTGTTACGACTTTTACTTCCTCTAAATGACCAAGTGGAAGCAGATCGGAAGAGCGTCGTGGC
+
CCCCGGGGGGGGGGGGGGGGGGGGGGGGGGGGGGGGGGGGGGGGGGGGGGGGGFGGGGGGGGGGGGGFFGGGGGGGGGGGGGGGGGGGGFECFGFGGGGGGGGGG<ECGGGGGGGGGGGGGGGGGGGGGGDGGEGGGGGGGGGGDG+BEGGG5CEE>EEGGGGGGGGGGGGGGGGGGGFFFC@8<FGGGDGGFGGFCCCGG?FCEGGGGFDGFGFDGDDGEGDG>>CFFFFEFF?D>)7*?B7*:CG@DGGFF/*8?)?<66<<AF4A24:FFAF?B??60,,4:??0((,8<>1024((#
@M06045:235:000000000-JCY5N:1:1101:18833:2351 2:N:0:CTCAGA
GCCTTAGCTGCGTTCTTCATCGATGCCAGAACCAAGAGATCCGTTGTTGAAAGTTTTAATTTATTTGCTTGTTTACTCAGAAGATACATAAATAAAACAAGAGTTTGGGTCCTCCGGCGGGCGCCTGGGTCCAGCTTGCGTCAAACTGGGGCATCCCGCCGAAGCAACGATAGGTATGTTCACAGGGGTTTGGGAGTTGTAAACTCGGTAATGATCCCTCCGCTGGTTCACCAACGGAGACCTTGTTACGACTTTTACTTCCTCTAAATGACCAAGTGGAAGCAGATTGGAAGAGCGTCGA
+
CCCCGGGGGGGGGGGGGGGGGGGGGGGGGGGGGGGGGGGGGGGGGGGGGGGGGGGGGGGGGGGGGGGGGGGGGGGGGGGGGGGGGGGGGGGGGGGGGGGGGGGGGGGGGGGGGGGGFGGGGGGGGGGGGGGGGGGGGGGGGGGGGGGGGGGGGGGGGGGGGGGGGGGGGGGGGGGGGGGGGGGGGGGEGGGGGGGGGGGGGGGGGGGGGGGGGGGGFFFGFGGDGGGGGFFFFFFFBBDDFFFBGGGFGGGFE>CFF<FFFF>AF<ABA>FFFFB?FFBFB?FFFF<).1<27:?F91((#
@M06045:235:000000000-JCY5N:1:1101:16497:2361 2:N:0:CTCAGA
GCCTTAGCTGCGTTCTTCATCGATGCCAGAACCAAGAGATCCGTTGTTGAAAGTTTTGACTTATTCAGTACAGAAGACTCAGAGAGGCCATACAATGCAATAGTTTGGTTTTCCTCCGGCGGGCGCCCGCGAGGGCCGAGGGGCGCCGGGAAGGACCCGGGCCGCCCGCCGAAGCAACGGTTTAGGTAACGTTCACAATGGTTTGGGAGTTTTGCAACTCTGTAATGATCCCTCCGCTGGTTCACCAACGGAGACCTTGTTACGACTTTTACTTCCTGTAAATTACCAAGTGGAAGCAGAG
+
CCCCGGGGGGGGGGGGGGGGGGGGGGGGGGGGGGGGGGGGGGGGGGGGGGGGGGGGGGGGGGGGGGGGGGGGGGGGGGGGGGGGGGGGGGGGGGGGGGFGGGGGFFGGGGGGGGGGGGGGGGGGGGGGGGGGGGGGGGGGGGCEEGGGGGGGGGGFCEGGGGGGGGGGGGGGDEGGGGGGGCEFGGGFGGGGGGGGDFFEFFGGGGGGGG*?7DGGGFFCBFGGFCFG>FFFFFFFF:@GFFFFFFFFGGGFB3<F64@)96<?<9(4-<=*8<286).:A26)))--4:<<52?137<2#
@M06045:235:000000000-JCY5N:1:1101:22116:2371 2:N:0:CTCAGA
GCCTTAGCTGCGTTCTTCATCGATGCGAGAGCCAAGAGATCCGTTGTTGAAAGTTGTATTTTTGAATTATGTTTATTCAGAAATAGATATTCAGACAAACTGCTTTAAAGGTGTTAAGTTAATCAAACCCTCTTAAGGTTTTCCTTCCCCTAAAGTCCTATCGGACCCAAAGGGATATCAACGTACAGAGAGTCCAAAAACATTGCACACAAGGTGGATATGGATTTTTTTAAAGAGTGCCATAAAACACTCAATTATGAATGATCCTTCCGCAGGTTCACCTACGGAAACCTTGTTACGC
+
CCCCGGGGGGGGGGGGGGGGGGGGGGGGGGGGGGGGGGGGGGGGGGGGGGGGGGGGGGGGGGGEEGGGGGGGGGGGGGGGGGGGGGGGGGGGGGGGGGGGGGGFGGGGGGGGGGGGGGGGCFGGGGGGGEGGGDGGGGGGGGGGGGGGGGGGGGGGGGFFEGGGGGGDGGGGGGGGGGGGGGGFGGGGGGGGGGGGFGGGGGGGGGGG9:7C?FFGGGFGFGGGGGGGGFFFFFFFFF6>AFFAD>FFFG>;FFCFFEFFFF<3C5;<?)=B>F>FFEE<<EFFFF@D@;?FF>>AFFF-#
@M06045:235:000000000-JCY5N:1:1101:22235:2375 2:N:0:CTCAGA
GCCTTAGCTGCGTTCTTCATCGATGCTAGAACCAAGAGATCCGTTGTTAAAAGTTTTTATAGTTCGCTAAGAACACTCAGATGTATCGTCGGGTACAAACAGAGATACTGAAACGCCGGCGGGCTCCCGAAGAAGCCGCCGAAGCAACAAGTTATAATGTTCACAAAGGGTTATGAGTGTAAACTCGGTAATGATCCCTCCGCCGGTTCACCAACGGAGACCTTGTTACGACTTTTACTTCCTCTAAATGACCAAGTGGAAGGAGATCGGAAGAGCGTCGGGTAGGGAAAGAGTGTAGAAT
+
CCCCGGGGGGGGFGGGGGGGGGGGGGGGGGGGGGGGGGGGGGGGGGGGGGGGGGCGGGGGGGGGGGGGGGGGGGGGFGGGGGGGGGGGGFEGCGGGGGGGGGGGGGGGGGGGGGGGGEGDGC7FC@FFGGGGGGFGGGGGEFGGGGGGGGGFCGGGGGGGGFFGGCGFCEFGGGGGGGGGGECCFFGGGGGGFGCFGGFGGGGGGGEGGGGGFFGGDGFDFFFGGGF>F>FFF:DF?FFF4FFFFDDFCCFFFFC>*6F?FFFFFB?BFF55)(.(46?1((.62::0131(4)))6<))#
@M06045:235:000000000-JCY5N:1:1101:17026:2396 2:N:0:CTCAGA
GCCTTAGCTGCGTTCTTCATCGATGCCAGAACCAAGAGATCCGTTGCTGAAAGTTTTGATTTATTTATGGTTTTACTCAGAAGTTACATATAGAAACAGAGTTTAGGGGTCCTCTGGCGGGCCGTCCCGTTTTACCGGGAGCGGGCTGATCCGCCGAGGCAACAAGTGGTATGTTCACAGGGGTTTGGGAGTTGTAAACTCGGTAATGATCCCTCCGCTGGTTCACCAACGGAGACCTTGTTACGACTTTTACTTCCTCTAAATGACCAAGTGGAAGAAGATCGGAAGAGCGTCGCGTAGG
+
CCCCGGGGGGGGGGGGGGGGGGGGGGGGGGGGGGGGGGGGGGGFGGGGGGGGGGGGGGGGGGGGGGGGGGGGGGGGFGGGGGGGGGGGGGGGGGGGGGGGFFGGGGGGGGGGGGGFGGGGGGGGGGGGGFFGGGGGGGGGGGGGGGGGGGFFGGGGGGGGEGGGGGFCFGGGGGGGGGGGFGGGGGGGGGGGCG;CGGGFFGGGGGGGGCGFGGCDGG>DEFGFDFGGGBBDB03<F?6*9FFFGGDFGCF?FFGFFFF<?F9<BFA?B:FFFFF?BF7:><9:B?:>01(((21(4914#
@M06045:235:000000000-JCY5N:1:1101:11641:2450 2:N:0:CTCAGA
GCCTTAGCTGCGTTCTTCATCGATGCCAGAACCAAGAGATCCGTTGTCGAAAGTTTTGATTTATTTGTTTGTTTTACTCAGAAGTTCCACTAAAAACAGAGTTTAGGGGTCCTCGGGCGGGCCGTCCCTTTTTACGGGGCGCGGGCTGATCCGCCGAGGCAACGTATAGGTATGTTCACAGGGGTTTGGGAGTTGTAAACTCGGTAATGATCCCTCCGCTGGTTCACCAACGGAGACCTTGTTACGACTTTTACTTCCTCTAAATGACCAAGTGGAAGCAGATCGGAATAGCGTCGTGTAA
+
CCCCGGGGGGGGGGGGGGGGGGGGGGGGGGGGGGGGGGGFGGGFGGGGGFGCFEEGGGGGDFFGGGGGGGGGFGGGGGGGFFFFFGFFGGFGGGGGGGGGGFGFGGGGEGGGGGEGGGGGGGGGGGGGGGGGGGGG>FGGGGGGDGGGGGCFGGG>8EEGEGGGGCEGGGGFGGGGGGGEECEGGEEGE5CEEFGFGCC9C@EEGGGGGGGGCGGGGG@DFDFFF>FFD)8>@<9E@F@7BFF?>*CDDDGFFFGFFFFA*9644<)24257*-8<D??FFF?28(,3()5<>B?072((#
@M06045:235:000000000-JCY5N:1:1101:17959:2495 2:N:0:CTCAGA
GCCTTAGCTGCGTTCTTCATCGATGCCAGAACCAAGAGATCCGTTGTTGAAAGTTGTAAAGATTCAAGTGCCCACGATCAGAGGTATACTGCTACTGCAAAGGGGTTTGGATGGGCCCAGCGACGGGCGCGAGCCCGCCGAGGGAACAAAAGGTACTCATAGTCAAGGGTTACTTCGCCTCGTCCGCATTTCTGGCCACTTTCGTGGGGTCCTGCGGCGAGTTGAAGACGCGGTCTCGAAGACCGGAAGGGTAATGATCCTTCCGCAGGTTCACCTACGGAAACCTTGTTACGACTTTTTT
+
CCCCGGGGGGGGGGGGGGGGGGGGGGGGGGGGGGGGGGGGGGGGGGGGGGGGGGGGGGGGGGGGGGGGGGGGGGGGGGGGGGGGGGGGGGGGGGGGGGGGGGGGGGEEGGGGGGGGFEGGGGGGGGGGGGGGGGEGGGGGGGDGEGGFG?:CGFGGGGG7BGGGCFGDEGGGFFGCGGGEEGGG=EDEGGGFGGFFGGGGGFFEFGGGGGGGC7CDDGF>DGDGFCFGGFFF>90)9@FD>BFF<C>BGDGF?FGF64=9?FF???09B<=FB>>?::6BF?0:.())6A).4:6:?>>)#
@M06045:235:000000000-JCY5N:1:1101:19425:2523 2:N:0:CTCAGA
GCCTTAGCTGCGTTCTTCATCGATGCGAGAGCCAAGAGATCCGTTGTTGAAAGTTGTATTTTTGAATTATGTTTATTCAGAAATAGATATTCAGACAAACTGCTTTAAAGGTGTTAAGTTAATCAAACCCTCTTAAGGTTTTCCTTCCCCTAAAGTCCTATCGGACCCAAAGGGATATCAACGTACAGAGAGTCCAAAAACATTGCACACAAGGTGGATATGGATTTTTTTAAAGAGTGCCATAAAACACTCAATTATGAATGATCCTTCCGCAGGTTCACCTACGGAAACCTTGTTACGG
+
CCCCGGGGGGGGGGGGGGGGGGGGGGGGGGGGGGGGGGGFGGGGGGGGGGGGGGGGGFGGGGGGGGFGGGGGGGGGGGGGGGGGGGFGGGGFGGGGGGGGGGGADFGGGGGGGGGGGGGGGGGGGGGGFGGGFGGGGGFGGGGGGGGEDEDFDGGFFFGGGGGGGGG=FGGGGGGGEDEGGDEGGGGCGGGGGGGFGGGGGGFGGFFGGGGGGG;DFCAGAFG>+ACDFDAAAEFF6CFFFFFFGGGFGGG;AFCFF48@==*>EECEEFFF39;9?FFFE<@8(6;<<9BB0<2<9)5-#
@M06045:235:000000000-JCY5N:1:1101:7834:2590 2:N:0:CTCAGA
GCCTTAGCTGCGTTCTTCATCGATGCATGAGCCAAGAGATCCACCGTTAAAAGTTGTATTTTATTATTTTAATCTTTGAACCGCGGAAGGTCACAAAGAAGTTGTTCAACAGGTAATGTTTATGAAAGGTGTTTGAAATTGTTTGGGTGGCAAAGGACGTATTGCTACATCCAGTGTCACCCAAGGACAATAACAGTTCACAGTTGTTTGTAAAGGTGGATTGGTAATGATCCTTCCGCAGGTTCACCTACGGAAACCTTGTTACGACTTTTACTTCCTCTAAATGACCAAGTGGAAGAAC
+
@@ACEGDGGGGGGGGGGGGGGCDGGGGGGGGGFFGGGGGGGGGGGGGGGGAFFGGGCAFGGGEFGFGFCCFGAFEGG,CFGGGGDGD:FGGAGGFEGEGGGGGGGGGGGGGGGGFGFFGDFGGGGFFGGGGGGGGCFFGGGGGGGGGGDDFFDB8FFGGGGGGGGFGFGGGFFED9DFGD8B=8?FGFGGGGGGGGGG9FGGCDFCFGCGG@C+C79?F59CFCF@@EFFFF>EFAFEBG;EFACCCFGGF>DB4>F;;EFFE??<F9??6AAEE?E<C<9AEEEFE3::6(.:74?:(4#
@M06045:235:000000000-JCY5N:1:1101:6898:2625 2:N:0:CTCAGA
GCCTTAGCTGCGTTCTTCATCGATGCGAGAGCCAAGAGATCCATTGTTAAAAGTTATTTTTATGTTTTCTTACTTGCAAGGTTTATTTTGCCTTACGAAAACTCAAAAAGTACATCAGTCTGACTAATTAAACGCGAATTGTTTGTTTTTACAATGCACAAAAGATTTTCTCAGTCGGTTTTTTTGCAAAAACACGGTCGAGCAAAGAGAAATAAAATTTCTCTTACTTTTTTGTAATGATCCTTCCGCAGGTTCACCTACGGAAACCTTGTTACGATTTTTACTTCCTCTAAATGACTAC
+
6CCC@@FGGGGGGGGGGGGGGGGGGGGGGGDGGGGGGGGGGGGGGGGGGGGGGGGGGGGEFGGFFEECCFGGFFGGGGFGFGGGGG9AFECFGGFECFGGDBFFC8FEF,CFGGGGGGGGGGGGGGGCFGGGFEGDFGEGGGGGGGF,D8DGFFGGFGGGGCFGCC,>9B;CDFGGCEEC+DDEGGGCE;C?E6:8:FC5@CCGFFF?=,1;CCFGGC4:B@FCC7++=+=;0(0AAA6>FAFFF+;>D5)3;AGFFEFEF5?229?:?A=4@4<04(4?ABB5).<))6AFF<<<AF)-#
@M06045:235:000000000-JCY5N:1:1101:18698:2631 2:N:0:CTCAGA
GCCTTAGCTGCGTTCTTCATCGATGCGAGAGCCAAGAGATCCGTTGTTGAAAGTTGTATTTTTGAATTATGTTTATTCAGAAATAGATATTCAGACAAACTGCTTTAAAGGTGTTAAGTTAATCAAACCCTCTTAAGGTTTTCCTTCCCCTAAAGTCCTATCGGACCCAAAGGGATATCAACGTACAGAGAGTCCAAAAACATTGCACACAAGGTGGATATGGATTTTTTTAAAGAGTGCCATAAAACACTCAATTATGAATGATCCTTCCGCAGGTTCACCTACGTAAACCTTGTTACGA
+
CCCCF,EFGGGGGGGGGGGGGGGGGDEGFGGGGGEGGGFFGGGEGGGGG<FEFCFGFAFGGFGGGCFFFGGGGGGFF9FFGGCFGGFGGGGGGGG8CFDGGAF9BFGCAFGGGFGGGGFFGGGGGGGGFGGFGDFFGGGGGFGGDFGFGFGGGGDEGGFGGFCGDGGG8ECEG6>BD;DFGGGGGGEGG88CFCFGFC>8==E:EDGFCFGGCF:FFGF+?@FC<C9+@59AAEFCFFFFBFFFGFFFFG;;AF>@=885AF537CF<C<A>A@9BFFFFFEE@;7(7(,7(57)64-)-#
@M06045:235:000000000-JCY5N:1:1101:17642:2644 2:N:0:CTCAGA
GCCTTAGCTGCGTTCTTCATCGATGCGAGAGCCAAGAGATCCGTTGTTGAAAGTTGTATTTGAATTGTTTATTCATAATAGTTTTCAGACAGACAGTTAAAAAATAAGTTGATGTTTGGCCGCTTTCATAAAGAAAACGGCTGACATTGCACACAAGGTGGATATGGATTTAAGAAGTGCCATAAACACTTATTATGAATGATCCTTCCGCAGGTTCACCTACGGAAACCTTGTTACGACTTTTACTTCCTCTAAATGACCAAGTGGAAGCAGATCGGAAGAGCGTCGTGTAGGGAAAGAA
+
CCCCGGGGGGGGGGGGGGGGGGGGGGGGGGGGGGGGGGGGGGGGGGGGGGGGGGGGGGGGGGGGGGGGGGGGGGGFGGGGGGGGGGGGGGGGGGGGGGGGGGGGGGGGGGGGGGGGGGGFFFDGGGGGGGGGGGGGGGGGGGGGGGGGGGGGGGGFGGGGGGGGCFGGGGGGGGGGGGGGGGFGGGGGGGFGGGGGGGFFGGDCFGGGGGGGEGFGGGFGFGGGGGGGGFFFFFFFFFFGFFFFGGGFGGFFFFGFFCFFAFDFFEE3@DFFFDFFD@D?@;8@>@D63<B?<201:<F0#
@M06045:235:000000000-JCY5N:1:1101:13147:2711 2:N:0:CTCAGA
GCCTTAGCTGCGTTCTTCATCGATGCCAGAACCAAGAGATCCGTTGTTGAAAGTTGTAACTATTAAAGTTTTTCAGACGCTGATTGCAACTGCAAGTGGTTTTAAAGTGTCCTGACGGCGGGCGGACCCGCCGAGGAAACGAAGGTGCTCAAAAGACATGGGTAAGAGATGGCAGGCAAAGCCCGCAACTCTAGGTAATGATCCTTCCGCAGGTTCACCTACGGAAACCTTGTTACGACTTTTACTTCCTCTAAATGACCAAGTGGAAGCAGATCGGAAGAGCGGCGTGTAGGGAAAGGGG
+
CCCCGGGGGGGGEGGGGGGGGGGGGGGGGGGGGGGGGFFGGGGGGG@FGGGGGFGGGGGGGGGFGGGGFGGGGGGGGGGGGGDEFGGGGGGGGGGGFGGGGGFGGGGGGGGGGGGGGGGGGGGGGGEGGGGGGGGGGG7CFEGGGCGGFFCGFEGFGGGGGGGFDGFFFCFGF?CCE5CFG8CGGGDEGC9B92BCCFC9C?EGGGGGD55CEGGG>7999FDC5C)9CFFF=><45FEG>BBBDDGFGF:*99796>65FF:29?FF<:654<????:0(21(((,(((.6>BBF:(((#
@M06045:235:000000000-JCY5N:1:1101:15036:2714 2:N:0:CTCAGA
GCCTTAGCTGCGTTCTTCATCGATGCGAGAGCCAAGAGATCCGTTGTTGAAAGTTGTATTAGATTATATCGAGACGAAATGCTCGAACGATGCATTCATTCGCAGGTTACGGAGTGTGTAAATCATAGACCGCGAGAGATTCACGGTCCACGGAAAGTGCACAGAAGGGGTGGATGGATGAAAGAGAAACGGCGGCGTGCACGTTGTCGCGCGAACGACCAGCAGCAACCGCGCGCTTCGCTCATTCGATTATGATCCTTCCGCATGTCCACCTACGGAAACCTTGTTACGACTTTTACTG
+
8CCCGCGGFEGGGGGGGGFGGDCFFGGGGGGG@EGF@FGGGGGGGGGGGCF9EGFCFFGGFGFGFGEA<EF,D@EGGGGGGGEFFGFEF7FFGGGG9ECFGCGCC+B,BEECFF@FFFGGGD<E?EFGEEFGDGGGGCDFGGGCGDEG6>=CE6>ECDFFC=9D?DFC8E+3:*,:DEE6DE7<DFC@E?FG58**=88C89ECFFGF*1:3:<95>D)7@5CDC4*095>EE>1>)7><))..00:7?D*094:9=9*647(40,44))*1>?0810(2904(-6>A)),39(4).-4)#
@M06045:235:000000000-JCY5N:1:1101:13022:2763 2:N:0:CTCAGA
GCCTTAGCTGCGTTCTTCATCGATGCCAGAACCAAGAGATCCGTTGTTGAAAGTTTTGATTCATTTAGAATGTTTTACTCAGAAAGACTTGCTATATCAAATCAGAGTTTGGGTGTCACCCGGCGGCGCGAACCGCCGAGGCAACGAAAACAAAGGTATATGTTCACAGTGGGTTTGGGAGTTGAAAACTCGGTAATGATCCCTCCGCTGGTTCACCAACGGAGACCTTGTTACGACTTTTACTTCCTCTAAATGACCAAGTGGAAGAAGATCGGAAGAGCGTCGTGTAGGGAAAGAGTGC
+
CCCCGGGGGGGGGGGGGGGGGGGGGGGGGGGGGGGFFFGGGGGGGGGGGGGGGGGGGGGGGGGGGGGGGGGGGGGGGGFFGGGGGGGGGGGGGGGCFGFGGGGGGGGGGFGGGGGGGGGGGGGGGGGGGGGGGGGGGGGGGGGGGGGGGGGGF>FGFGGGGGGGGEGGGGGGGGGDGEEGGGGGGGGGGGGGGGGGGGGCGFGCF8CG5EECCCCGGGFD>CDDGGCGFFF?FAFFF>EGFFFFFCGBDFCFFFGFFF?BFFA?2221::FFFFF02(4:?>>?910<:44040:BBBB4#
@M06045:235:000000000-JCY5N:1:1101:13209:2780 2:N:0:CTCAGA
GCCTTAGCTGCGTTCTTCATCGATGCGAGAACCTAGAGATCCGTTGTTGAAAGTTTTAACTTTAATTAAAATTTTAAATCAGACAAAATTACAAAACGAGTTTTTGAATACACCCGTGGAAGGTAACTCAAGCCTGCGAACAGGAAGAGCACCCGTATTCCACGGAAGCAACAGGTAAAGGTAAACAGGTGGTTATATACAACCTGGATTAGTGTGTTAGCACTGCACCAGGCGTATCTTTTTGTAATGAACCTTCCGCAGGTTCACCTACGGAAACCTTGTTACGATCTTTACTTCCTCG
+
CCCCGGGGGGDGGGGGFGGGGGGGGGGGEGEGGGFADFGGGGGGGGGGFGGGGGGGGFFGFFFGGGGFFFGGFGGFGGGGGGGFGGGGGGGGGGFEFCGGGGGGGEGFGFFGGFGGE7+?FGGGGGGF9FGGGFGGGGGGGGGGGGGDFGGGGGGEEDFGFGGGGGGGGF?DDFG9EEGG8,@FGFG?E,>68D9@;A;EDGCEGGFGEFFFGFFC4@9>FGFGCGGCGF6BF>>>86CGFFF);D7++11+8A>)5;39E:8@33/3=@FEFFF;1((-).<9<(1((.4<9AF<)3<-#
@M06045:235:000000000-JCY5N:1:1101:25014:2816 2:N:0:CTCAGA
GCCTTAGCTGCGTTCTTCATCGATGCGAGAGCCAAGAGATCCATTGCCAAAAGTTGTTTCTATTGCGTTGCATGCCAAAAAGGCAGCATCAAAAATCAGATTTCAAAAACAGTTCAAAATGCTTACTTCTCCAATGGTTGGCAGGTTGTCCACGGCCTCGGCTGGTAACCCATACTGACGGATAAAGGCCAGTCCGAAAAACATGGCCGGCCTCATCCCCTGCCAAAGACATGTACAGTGCACATCAAGTGACTTTGCTATTCCTTGCCAAAAAGGCAAGGTAGCGATGGAGGTTAATTTA
+
CCCCGGGGFGGD,CCFFGGGGFFFGGGFF7FDGGGGGGGGCFGGGGGGGGGCEFDFGGGGFDFGGGGGGDGGFGGFGFGGGGGGGCFCECDGGGGGGGGFFCCEEGGG7FGGGGGGGGCFFGEGC<EFGGGGAEFGGGFEGGGGGGGGGGDFFCB8EG8+=@8CCFEFGG8C,,@>=;FE6+@=EAGCEFC669CE+*5CF>EFF6,77*9**;C=00)7A47<F44?;AFA*95++;A+2+0;+2+**23@FF7:6;A311)9)..(.)9)56(,3:81:>9.3(((41(3((,-)6))#
@M06045:235:000000000-JCY5N:1:1101:15462:2871 2:N:0:CTCAGA
GCCTTAGCTGCGTTCTTCATCGATGCGAGAGCCAAGAGATCCGTTGTTGAAAGTTGTATTTTTGAATTATGTTTATTCAGAAATAGATATTCAGACAAACTGCTTTAAAGGTGTTAAGTTAATCAAACCCTCTTAAGGTTTTCCTTCCCCTAAAGTCCTATCGGACCCAAAGGGATATCAACGTACAGAGAGTCCAAAAACATTGCACACAAGGTGGATATGGATTTTTTTAAAGAGTGCCATAAAACACTAAATTATGAATGATCCTTCCTCAGGTTCACCTACGGAAACCTGGTTACGG
+
CCCCGGGGGGGGGGGGGGGGGGGGGGGGGGGGGGGGGGGGGGGGGGGGGGGGGGGGGGGGGGGGGGGGGGGGGGGGGGGGGGGGGGGGGGGGGGGGGGGGGGGGGFGGGGGGGGGGGGFGGGGGGGGGGGGGGGGGGFGGGGGGGGGGFGGGGGGEFCGG9FEGGGGGGGG?FECBFDFGGEEDEGGGGDFGGGGGGGC?BFGGFAFFF7CGFG7DGF95+<>FCGGGGFDFF=<FFFFCAF6AFGFFF**)2AFABCFEC87>?<66EEA+6>4(7<E3);)/6/11?(53@((()).,#
@M06045:235:000000000-JCY5N:1:1101:22289:2918 2:N:0:CTCAGA
GCCTTAGCTGCGTTCTTCATCGATGCGAGAGCCAAGAGATCCGTTGTTGAAAGTTGTATTTTTGAATTATGTTTATTCAGAAATAGATATTCAGACAAACTGCTTTAAAGGTGTTAAGTTAATCAAACCCTCTTGGCTTTTTAATGCCAGAGAGTTCAAAAACGTTGCACACAAGGTGGATATGGATTTTTTTAAAGAGTGCCATAAAACACTCAATTATGAATGATCCTTCCGCAGGTTCACCTACGGAAACCTTGTTACGACTTTTACTTCCTCTAAATGACCAAGTGGAAGGAGATCG
+
CCCCGGGGGGGGGGGGGGGGGGGGGGGGGGGGGGGGGGGGGGGGGGGGGGDGGFGGGGFGGGGGGGGGGGGGGGGGGGGGGGGGGGGFGGGGGGGGGGGGGGGGGGGGGGCEFGGGGGGGGGGGGGGGGGGGGGGGGGGGGGGGGGGGGGGGGGGGGGGCFFGGGGFGGGFGGGFGGCFGDF:FGGGGGGGGGGGCFGCDFFGGGGGGGDFFFDGGGGFFEGFDFGFFGFFFFFDFFFFGFFFFGDGF4DDFF)*4=@FFFE;>FDFFFFFF68CCFF3655<<@@,84CEFFF012<7.#
@M06045:235:000000000-JCY5N:1:1101:16211:2949 2:N:0:CTCAGA
GCCTTAGCTGCGTTCTTCATCGATGCAAGAGCCTAGAGATCCATTGTTATAAGTTGTACAAGTTTTTTCTTTAACCAAATGGTCAAAGGCATACATTTGAGCAACAGAATCACTAGTTTAACAACCAGAGAGGCGAGCCCCTCTGGGAACAGTTCAACGTGGTCTCGAAGAGACGTGGATTTGTAATGATCCTTCCGCAGGTTCACCTACGGAAACCTTGCTACGACTTTTACTTCCTCTAAATGACCAAGTGGAAGTAGATCGGAAGAGCGTCGTGTAGGGAAAGAGTGTAGATCTCGGG
+
CCCCGGGGGGGGGGGGGGGGGGGGGGGGGGGGGGGGGGGGGGGGGGFGGGGGGGGFGGGGGGFFGGGGGGGGGGGGGGGGGGGGGGGGGGGGGGGGGGGGGGGGGGGGGGGGGGGGFGGFGGGGGGGGGFGGGG@FGGGGEGEGGGGGGGGGGGGGGGGGGGGGGGGGGGGGGGGGGGGGGGGGGGGGGGGGG9FCGGEGG?EGGAEFGGGGGDDGGG4FFG@CGD4CCFFFFFEFFFFGFFFFCF=F<CFFFFGFFFF36:C;@F178@FA52>9(40534(3:?(34:AD)).:4:<3#
@M06045:235:000000000-JCY5N:1:1101:8274:2971 2:N:0:CTCAGA
GCCTTAGCTGCGTTCTTCATCGATGCGAGAGCCAAGAGATCCGTTGCCAAAAGTTGTTTTCAATTTCTCACACGAATGTGAAGAAAAGTTCAGACAAAAGACAGACAATGAGTTTTTCAACAAGGAGCGAGTCGCCCAAAGGGCGACCCACTCCTTTGACAGGGGGGACATTGCATCCCTGATCCTGCCAGAGACAGTAAACAGTGCACACGGTGTTTGTGAAGCAGAGCTTCAAATTTATTAATGATCCAACCGCAGGTTCACCTACGGTTACCTTGTTACGACTTTTACTTCCTCTAAC
+
CCCCGGGGGGGGGGGGGGGFGGGGGGGGGGDGGGGGGGGGGGGGGGGGGFDFFCGGGGGGGGFGGGGFGGGGGGGDGGGGGGGGFGGGGGGGGGGGGGGGGDGGGGGGGGGGGGGFGGGGGGGFGGCGEGFEG7FEGGGGCFGGGG7C6DCFGGGGGGGGFCGGGCEGGGGFDGGGGDGGGGFGGGFF@CCCF6@FFGCFGGGG0+<EGFGDGDCGGGFGFGGGGGF0*8*)06>B=FFDFFFFGGGFGG4@FFGF393:@FA<BFFFBFFFFFAAAD4945?07:?<BAAFF>AF<929#
@M06045:235:000000000-JCY5N:1:1101:9938:2971 2:N:0:CTCAGA
GCCTTAGCTGCGTTCTTCATCGATGCCGGAACCAAGAGATCCATTGTTGAAAGTTTTAACTGATTGCAAAGAATCACACTCAGACTGCAAGCTTTCAGAACAGGGTTCATGTTGGGGTCTCCGGCGGGCACGGGCCCGGGGGCGAGTCGCCCCCCGGCGGCCAGCAACGCTGGCGGGCCCGCCGAAGCAACAAGGTACAATAGTCACGGGTGGGAGGTTGGGCCATACAGACCCGCACTCGGTAATGATTCTTCCGCAGGTTCCCCTACGGAAACCTTGTTACGACTTTTACTTCCTCTTG
+
CCCCGGGGGGGGGGGGGGGGGGGGGGGGGGFGGGGGGGGGGGGGGGGGGGGGGFFGGGGGGGGGGGGGGGGGGCFFGGGGGFGGFGGGGFGFGGGGGGGGGGGGGGGGGGGFGFCBFGGGGGGGGGGGGGGGGGGGGGGCFGEGD71C5EEEEGDECEEEGGGGG68FEECCGD5EGGGEGGEGEECEFCCFFDGEC?<E@EFGG?FGCE>DGDC379>CBGFG30C*7/9FFFFF3>)9>BD457CF>*:B6BFD:6)3.64()4((46>3;;B:184.9>F((41:<)-))6<254:)#
@M06045:235:000000000-JCY5N:1:1101:21099:2975 2:N:0:CTCAGA
GCCTTAGCTGCGTTCTTCATCGATGCGGGAACCAAGAGATCCGTTGTTGAAAGTTTTAATGATTAAATCATTGCTCAGACGTATACGTTAGAGAGGTTGGGTGTGTCTCCGGCGGGCACGAGCCCGGGGACCAGGTCCCCCGGCAGCGAGCGAGGCCCGCAGGCCCGCCGACGCAACAGGTACAAGTAAACACGGGTGGCACAATGGGACCCCGGAGGGCCCCCGGCCCGGTAATGCTCCTTCCGCAGGTTCACCTACGGAAACCTTGTTACGACTTTTACTTCCTCTAAATGACCAAGTG
+
CCCCFGGGFGGGGGGGGGGGGGGGGGGGGGGGGGGGGGGCCFGGGGGGGEFCFGGGGGGGGF9EDGGGGGGGGGAFFFFGGFDAEGGGGAGAEEFGFGGCFGGGGGGFGGGGGG7CGGGCFEGGGGGGGGGGGGGFGGGGGGGGGGGDEGG>C5EE1CGGCDEGECGGGGG*:C>?CF>A+3<CGGC?FGC?EDDGGC58@9;EF9FCF6EGGG<CC)5CE59C)99)7>B:B057**19/@@F<D37DCGF*=FFFF5:BEF04:)4<<6?3((-(6>))6><B<<4<<29<48?01(.#
@M06045:235:000000000-JCY5N:1:1101:19909:2984 2:N:0:CTCAGA
GCCTTAGCTGCGTTCTTCATCGATGCGAGAGCCAAGAGATCCGTTGTTGAAAGTTGTATTTTTGAATTATGTTTATTCAGAAATAGATATTCAGACAAACTGCTTTAAAGGTGTTAAGTTAATCAAACCCTCTTAAGGTTTTCCTTCCCCTAAAGTCCTATCGGACCCAAAGGGATATCAACGTACAGAGAGTCCAAAAACATTGCACACAAGGTGGATATGGATTTTTTTAAAGAGTGCCATAAAACACTCAATTATGAATGATCCTTCCGCAGGTTCACCTACGGAAACCTTGTTACGT
+
CCCCGGGGGGGGGGGGGGGGGGGGGGGGGGGGGGGGGGGGGGGGGGGGGGGFGGGGGGGGGGGGGGGGGGGGGGGGGGGGGGGGGGGGGGGGGGGGGGGGGGGGGGGGGGGGGGGFGGGGGGGGGGGG?FCGGGGGGGFGCEFGGGGFDFGGGGGGGGGGGGGGGGGGGGGCFGGFGGGGFGGGGGGGGGGEFGGGGGGGEFGGGGGGGGGGGFCGFDAFFGGCDD57DBFFFFFFFFF7BF6FGCF4C6CFFFG6F*BCFFFFC5;C<3AEFF@>143467@;ED78;>;:BF>DF<A(#
@M06045:235:000000000-JCY5N:1:1101:20462:3002 2:N:0:CTCAGA
GCCTTAGCTGCGTTCTTCATCGATGCGGGAACCAAGATATCCGTTGCTAAGAGTTGTTCTTTAGTTTCGTAATACCATTCGTCACTCACAGAAGCGAGTATCGAAGAATTGGTTCAGTACAAAAGAGTACAAGGGGTTAAAAAAGTTAGAGGGGGCCAACGAAAGAAAAGTAGCGGTTGATCGTCAGACGCCTATCGTTCGAGCCCTCAGCACCGAGATGCTGCCTTCGTTAGGACCCATGCGAACGATAAACTAAGACCAAACCTTCAGAGATAGATTTGCACAGAGGGGTTTGATACGA
+
CCCCGGGGGGGGGGGGGGGGGGGGGGGGGGGGGGGGFGGGGGGGGGGGGGGGGGGGGGGGGGGGGFEGGGGGGGGGGGGGGGGGGGGGGGGGFGGGGGGGGGGGGGGGDCFFGGGGGGGGGGGGGGGGGGGGGGGGEGGGGAFDGFGGGFFGGGGGGDGGGGDCEFGGCGFGGGGG6CGFFECDFFCFGEGDGG,?CGGFC@:E=5=C=84BE4CGD3>CFFF48C:CCAA:>D3F5A>9:@>39D)75*9BF6CFFFF0@430:?AFBA@FFFFF44)6>AFF<?0:0:3:;(2>49)-#
@M06045:235:000000000-JCY5N:1:1101:10477:3058 2:N:0:CTCAGA
GCCTTAGCTGCGTTCTTCATCGATGCCGGAACCAAGAGATCCGTTGTTGAAAGTTTTAACTGATTTAGTTAATCGCTCAGACTGCAATCTTCAGACAGAGTTCAATGGTGTCTTCGGCGGGCGCGGGCCCGGGGGCAGATGCCCCCCGGCGGCCGTGAGGCGGGCCCGCCGAAGCAACAAGGTAAATAAACACGGGTGGGAGGTTGGACCCAGAGGGCCCCCACCCGGTAATGATCCTTCCGCAGGGTCACCTACGGAAACCTTGTTACGACTTTTACTTCCGCTAAATGACCAAGTGGAA
+
CCCCFFGGGGGGGGGGGGGGGGGGGGGGGGGGGGGGGGGGGGGGGGGGGGFGGGGGGGGGGGGAEGGGGGGGGGGFFGGGGGGGGGFGGGGGGGGGGGCGGGGGGGGGFGGGGGGCGGE:@FGGGGCEFFECFFFGGGGGGGGGGGGGGEGG5CGCEFEGGGGGG8?:CGGCCC:8@ECGGGFGGFGGFGGCEE8EGGGG5C=*AFEFGEGFFCCDGGFC3))//99>D5>9=><FFFFGFBDBCC)8*796@;<>D0764::A<AA<)()0)89A<<4AD)(,-22).)-4.).,.)3)#
@M06045:235:000000000-JCY5N:1:1101:16580:3083 2:N:0:CTCAGA
GCCTTAGCTGCGTTCTTCATCGATGCCAGAACCAAGAGATCCGTTGTTGAAAGTTTTGACTTGTTCAGTACAGAAGACTCAGAGAGGCCATAAATTATCAAGAGTTTGGTGACCTCCGGCGGGCGCCCGCGGTGGGGCCCAGGGGCGCCCGGGGGGTAAACCCCGGGGCCGCCCGCCGAAGCAACGGTTTAGGTAACGTTCACAATGGTTTAGGGAGTTTTGCAACTCTGTAATGATCCCTCCGCTGGTTCACCAACGGAGACCTTGTTACGACTTTTACTTCCCTCAAATGCCCAAGTGG
+
CCCCGGGGGGGGFEGGGGGGGGGGGGGGGGGGGGGGGGGGGGGGGGGGGGGGGGGGGGGGGGGGFFGGGGGGGGGGGGFGGGGGGGGGGGGGGGGGGGGGGFCGGGGGGGFGFGFGGGGGGEEGGGGGGGGGGDGGGGGGGGGGGEBEGGGDGGGDEEGGGFGGGGGGGGGGGGGG?:8EEDEGGDG8?8CF<CCGDGFGGDF7<9<CAE09FGGGGGFF?5CCCC**:*964::F*9FGFF>5CDGFGCC6@?FFB352B36<7<ABF28>533:AD47A948()(34)45))48(.4)#
@M06045:235:000000000-JCY5N:1:1101:14910:3135 2:N:0:CTCAGA
GCCTTAGCTGCGTTCTTCATCGATGCACGAGCCAAGAGATCCACCGTTAAAAGTTGTCATATCATTTACTTTTCTAAAGTTGAAAAGACGATATAAAATCAACCTTTGTTACAAGGTAGTTCATCAAGGCCTGGAGGGATAAAAAATTTGGAGATGAGCTATACGCGCACGAGGCGAGCATAACAACTCCAGCTATCCCTCCAGTAAAGGTCACCCAAAACATTTCACATGGTTGGTTGATATGATGTTTTGTTCGGAAATGATCCTTCCGCAGGTTCACCTACGGAAACCTTGTTACGAA
+
CCCCGGGGGGGGGGGGGGGGGGGGGGGGGGGGGGGGGGGGGGGGGGGGGGGGGGGGGGGGGGGGGGGGGGGGGGGGGGGGGGGGGGGGGGGDGGGGGGGGGFGGFGGGGGGGGGGFFGGGGGGGGGGGGGGGGFFGGDGGGGGGGGGGGGFGGGGGGGGGGGGGGGGCEEGGGGGGGGGGGGGGGGGGGGGGGGGGGGGGFECGGGGFEGGGGFGGGGFGFGGFFGDFGFFFF<;E>FA41+;77@DF7CGFFFGFDDA9FFD>>AAA<.<@E>BFFADFFFFFFF?F>F:B7AABAFF,#
@M06045:235:000000000-JCY5N:1:1101:13137:3143 2:N:0:CTCAGA
GCCTTAGCTGCGTTCTTCATCGATGCGAGAGCCAAGAGATCCGTTGTTGAAAGTTGTATTAGATTATATCGAGACGAAATGCTCGAACGATGCATTCATTCGCAGGTTACGGAGTGTGTAAATCATAAACCGCGAGAGATTCACGGTCCACGGAAAGTGCACAGAAGGGGTGGATGGATGAAAGAGAAACGGCGGCGTGCACGTTGTCGCGCGAACGACCCGCAGCAACCGCGCGCTTCGTTCATTCGTTAATGATCCTTCCGCAGGTTCACCTACGGAAACCTTGTTACGACTTTTACTC
+
CCCCGGGGGFGGFGGGGGGGGGGGGGGGGEGFGEGGGGGFGGGGGGEGGGCGGEGGGGGGGGGGGGGG<ECFGGGEGGGGGGGFGEAFE@FGDFGGGFGGGC>FEGFFGF:@FGFEGGGGDFGGGGG,AA?FGGDEGGCA<C9EEEGGEFEBEEGEBEDDCA>F?DGGGG8C6BEC8@;FG9@CGCGGG68BEGGGEGCCFGGGGGECGGC3:D3)9<@))/C53CDF4>;)5493)<>).07F>CF?*2<FF6:6=<F<BF?0(-((5<441.(7?:2,(.43<A64))-(411:>22)#
@M06045:235:000000000-JCY5N:1:1101:14558:3174 2:N:0:CTCAGA
GCCTTAGCTGCGTTCTTCATCGATGCCAGAACCAAGAGATCCGTTGTTGAAAGTTTTGATTTATTTGTTTGTTTTACTCAGAAGTTCCACTAAAAACAGAGTTTAGGGTCCTCGGGCGGGCCGTCCCTTTTTACAGGGCGCGGGCTGATCCGCCGAGGCAACGTATAGGTATGTTCACAGGGGTTTGGGAGTTGTAAACTCGGTAATGATCCCTCCGCTGGTTCACCAACGGAGACCTTGTTACGACTTTTACTTCCTCTAAATGACCAAGTGGAAGGAGATCGGAAGTGCGTCGTGTCGG
+
CCCCGGGGGGGGFGGGGGGGGGGGGGGGGGGGGGGGGGCGGGEFGGEFFDGGGGGGGGEGGGGGGGGGGGGFGGGGGGGGGGGGGGGGGGGGGGGGGGFGGGGGGG<FGGFGGGGGGGGGGGGGGGGGGGGGFGGGG7:FEGCGGGGGGGGGGGGCEEGEFGEGGGEFGGGGGCFFGF;CGGGGGGGCGFEEGFGG9FGGGGGGGGGGGFCFC79CDGE57DFFDCGG5>3>E92FFF4CFFFFGGGFGFD=?*:@4A6.9BA))6<72(.==???FF(12026:::6)5<>2(-,-,((#
@M06045:235:000000000-JCY5N:1:1101:21778:3178 2:N:0:CTCAGA
GCCTTAGCTGCGTTCTTCATCGATGCCAGAACCAAGAGATCCGTTGTTGAAAGTTTTAACTTGTTTGTTTTGTAAATCAGAAGGTACGCTATAAATTGAAGAGTTGGGTCCTCTGGCGCGCCGCGGGACGGGCCGAAGCCGCGGCCCGCGGTGCGCCGAGCAACAAAAAGGTAAGGTTCACAAAGGGTTTGGAGTAATAACTCGGTAATGATCCCTCCGCTGGTTCACCAACGGAGACCTTGTTACGACTTTTACTTCCTCTAAATGACCAAGTGGAAGCAGATCGGAAGAGCGTCGTGTT
+
CCCCGGGGGGGGGGGGGGGGGGGGGGGGGGGGFGGGFGGGGGGGGGGGGGGGGGGGGGGGGGGGGGGGGGGGGGGGFDGGGGGGGGGGGGGEGGGGGGGGGGGGDAFDGGGGGGFGGGGGGGGGGGGEGGGGGDEGGGGFCFCGDDEEGGGG>ECEGCECGGGGFGGGC5EGGEEE?EE9FCFCFGGFGG>CGF+<FGGCC<9EGGGEGFG:ECGG5CDG@GDFDCFGD6@E:;?5@FFGFFFFFFD>DDD=@@F?9>F4F*4>2<9A<BF>FFFFF?0071827<6,89<??(,49((,#
@M06045:235:000000000-JCY5N:1:1101:17332:3187 2:N:0:CTCAGA
GCCTTAGCTGCGTTCTTCATCGATGCGAGAGCCAAGAGATCCGTTGTTGAAAGTTGTATTTTTGAATTATGTTTATTCAGAAATAGATATTCAGACAAACTGCTTTAAAGGTGTTAAGTTAATCAAACCCTCTTAAGGTTTTCCTTCCCCTAAAGTCCTATCGGACCCAAAGGGATATCAACGTACAGAGAGTCCAAAAACATTGCACACAAGGTGGATATGGATTTTTTTAAAGAGTGCCATAAAACACTCAATTATGAATGATCCTTCCGCAGGTTCACCTACGGAAACCTTGTTACCT
+
CCCCGGGGGGGGGGGGGGGGGGGGGGGGGGGGGGGGGGGGGGGGGGGGGGGFGGGGGGGGGGFGGGGGGGGGGGGGGGGGGGGGGGGGGGGGGGGGGGGGGGGGFFFFGFGGGGGGGGGGGGGGGGGGGGGGGGGGGGGEFGGGGGGGGGGGGGGGFGGGFG7EEGGGGGGGGEGGGGGFGGGGGGGGGGGGGGGGGGGG=EGGGGGFA?EGFG6CCDAGFFGGFFGGGDEFFFCFFFFGAF6>FGGF64*));=CC?ACFAEEEFCFFFFFEF@BFFF<C@@@@1;;<9;23<45>)))#
@M06045:235:000000000-JCY5N:1:1101:22274:3195 2:N:0:CTCAGA
GCCTTAGCTGCGTTCTTCATCGATGCAAGAGCCTAGAGATCCGTTGCCAAAAGTTGTTTTTTTAATTTATTTAATGTTTAAAAAAATTCAAACTTTTATTTAATGGTCAAAATGGCATAATTCTTTGTTTAATAAAGGTTTTTTCTGGGCTATCATAAACCAGCGTAAAAACTAAGCTCATGATAAAACCACAGAAAAGAAACAATAATACAAGTTCACAATTGGTGTTTTTAAAAGGCTTCCACCCCAAAAGAGTGAAAGCCTTCCAATTTTTTGTTAATGATCCAACCGCAGGTTCACG
+
CCCCGGGGGGGGGGGGGGGGGGGGGGDGGCGFGGGGGGGGGGGGGGGGGG<FDGGGGGGGGGGGGGGGGGGGFGGGGGGGGGGGGDGGGCGGGGGGGGGGGFEFGFGEGCFCGGGGGGGGGGGGGGGGGGGGGFFGF9=CFFGGGGGGGEGGGGGGGFAF?FFFEGGCCEDEFGGFGGGGGGGFFFFGGDD8FFGDFGCFFEGGGGGGGGGGFFFGFGFGFG8FGGGFGFFFFEFFFFFFFA6CGFGBGG*68F*117ACFFFFEEDEEFFFFFFFFFCCFCFECFF:?69>616:<AF4#
@M06045:235:000000000-JCY5N:1:1101:18119:3216 2:N:0:CTCAGA
GCCTTAGCTGCGTTCTTCATCGATGCCAGAACCAAGAGATCCGTTGTTGAAAGTTTTGATTTATTTATGGTTTTACTCAGAAGTTACATATAGAAACAGAGTTTAGGGGTCCTCTGGCGGGCCGTCCCGTTTTACCGGGAGCGGGCTGATCCGCCGAGGCAACAAGTGGTATGTTCACAGGGGTTTGGGAGTTGTAAACTCGGTAATGATCCCTCCGCTGGTTCACCAACGGAGACCTTGTTACGACTTTTACTTCCTCTAAATGACCAAGTGGAAGCAGATCGGAAGAGCGTCGTGTAGC
+
CCCCGGGGGGGGGGGGGGGGGGGGGGGGGGGGGGGGGGGGGGGGGGGGGGGGFF9EGGCAGGGGGGGGGGGGGGGGGGGGGGGGGGGGGGGGGGGGGGGGGGGGGGGGGGGGGGGGGGGGGGGGGGGGGFGFGGGGGGGGGGGGGGGDGGGGGGGGDEGGGGGGGGGGGGGGGGGGGGGGGGGGGGDGGFGGGGGGGGGGGGGGGGGGC9CFGCCDGGBGFGGGGGGFFFFFFFF>>6FGFFFFDGDEGGF?BFGFFFFFF?4)):>7>:>FFF?)(224854::B63(4:>719412,-#
@M06045:235:000000000-JCY5N:1:1101:13269:3226 2:N:0:CTCAGA
GCCTTAGCTGCGTTCTTCATCGATGCACGAGCCAAGAGATCCACCGTTAAAAGTTGTCATTTATTAAAATTAATAAAAGATATTCCAACAAAAGATCAAAGTTGTTCAATTAATATGGGGGGAAAACACAGGGCCTTCCCCCCAAAGACAGACAATACAAGTTCACAGGGGTTGTTTTTGGATTTGGTAATGATCCTTCCGCAGGTTCACCTACGGAAACCTTGTTACGACTTTTACTTCCTCTAAATGACCAAGTGGAAGTAGATCGGAAGAGCGTCGTGTAGGGAAAGAGTGTAGATCA
+
CCCCGGGGGGGGGGGGGGGGGGGGGGGGGGGGGGGGGGGGGGGGGGGGGGGGGGGGGGGGGGGGGGGGGGGGGGGGGGGGGGGGGGGGGGGGGGGGGGGGGGGGGGGGGGGGGGGGGEGGGGGGGGGGGGFGGGGGGGGGGGGGGGGGGGGGGGGGGGGGGGGCFFGGGGGGGGGGGGGGGFGFCFGGGGFGGEFGGGGGGGGGGGGGGGGGGGGG3CEGFGGGGGC*7FFFFFFF?FFGFFB?*CDFFGGFF>486<F???ADFBD<<?EFFFF62:>>F?BBFF7(,803:>B<<2.)#
@M06045:235:000000000-JCY5N:1:1101:18613:3228 2:N:0:CTCAGA
GCCTTAGCTGCGTTCTTCATCGATGCCAGAACCAAGAGATCCGTTGTTGAAAGTTTTAACTTGTTTGTTTTGTAAATCAGAAGGTACGCTATAAATTGAAGAGTTGGGTCCTCTGGCGCGCTGCGGGACGGGCCGAAGCCGCGGCCCGCGGTGCGCCGAGCAACAAAAAGGTAAGGTTCACAAAGGGTTTGGAGTAATAACTCGGTAATGATCCCTCCGCTGGTTCACCAACGGAGACCTTGTTACGACTTTTACTTCCTCTAAATGACCAAGTGGAAGTAGATCGGAAGAGAGTCGGGGA
+
CCCCGGGGGGGGGGGGGGGGGGGGGGGGGGGGFGFGFFEFGGGGGGGGGFGFGFFGGGGGGEFGGGEFFGGGFGGGGGGGGGFGGGGGGFGGAEGGGGGGGGGDGGGGGGGGCGGGGGGGGGGGGEEGGFGGGGGGGEEGGGGGGGGGGGGG5EGGGDCGGGGGFGGGFEGFGGGGCFFGG9CECFEFGD5CBFGF:CEFGGGGGGGGCEG7CDGFFGBG><<5CC:FG?FDB>1@DF364*94:79@DGGFFFGFFF649?<<)<D9ABFFF9<8<<:34-)).8?<17(.(-8-(-((#
@M06045:235:000000000-JCY5N:1:1101:16016:3238 2:N:0:CTCAGA
GCCTTAGCTGCGTTCTTCATCGATGCCAGAACCAAGAGATCCGTTGTTGAAAGTTTTGACTTGTTCAGTACAGAAGACTCAGAGAGGCCATAAATTATCAAGAGTTTGGTGACCTCCGGCGGGCGCCCGCGGTGGGGCCCAGGGGCGCCCGGGGGGTAAACCCCGGGGCCGCCCGCCGAAGCAACGGTTTAGGTAACGTTCACAATGGTTTAGGGAGTTTTGCAACTCTGTAATGATCCCTCCGCTGGTTCACCAACGGAGACCTTGTTACGACTTTTACTTCCCTTAAATGCCCAAGTGG
+
CCCCGGGGGGGGFGGGGGGGGGGGGGGGGGGGGGGGGGGGGGGGGGGGGGGGGGGEFGGGGGGGGGGGGGGGGGGGGGGGGGGGGGDCFDGGGGCGGGGGGGGGGGGGGGGGGGGGGGDDGGGGGGGGGGGDGGGGEGGGEFEGGGEGGGGEGGGGGGGCC8EGGGEGGGGCEGEGGEC5EGFGGGG;C8FGFCFGGG*:*<EEGGDF?C=CEFG:DD?CBGG>FGGG7FFBF<461*0*)55BGDD32::*0?*<:?:0))(38):<B)70711(66))6<>71))3))4-)).)-4<)#
@M06045:235:000000000-JCY5N:1:1101:21087:3263 2:N:0:CTCAGA
GCCTTAGCTGCGTTCTTCATCGATGCGAGAGCCAAGAGATCCGTTGTTGAAAGTTGTATTTTTGAATTATGTTTATTCAGAAATAGATATTCAGACAAACTGCTTTAAAGGTGTTAAGTTAATCAAACCCTCTTAAGGTTTTCCTTCCCCTAAAGTCCTATCGGACCCAAAGGGATATCAACGTACAGAGAGTCCAAAAACATTGCACACAAGGTGGATATGGATTTTTTTAAAGAGTGCCATAAAACACTCAATTATGAATGATCCTTCCGCAGGTTCACCTACGGAAACCTTGTTACGG
+
CCCCGGGGGGGGGGGGGGGGGGGGGGGGGGGGGGGGGGGGGGGGGGGGGGGGGGGGGGGGGGGGGGGGGGGGGGGGGGGGGGGGGGGGGGGGGGGGGGGGGGGGGFGGGGGGGGGGGGGGGGGGGGGGGGGGGGGGGGGGGGGGGGFEFGGGDGGGGGGGGGDCCEGCFCGGGG?EGFGGGGGGGGGGGGGGGGCGGGFGGGFFFGGGGFCFGDDFD9AFFGG>@FGGGDFFFFFFFCFCFF6AFGC68FCFFFGFF<FEFFC@CECEC35532>BF<))1;484<@;<6?(,<<B>2<(#
@M06045:235:000000000-JCY5N:1:1101:13324:3276 2:N:0:CTCAGA
GCCTTAGCTGCGTTCTTCATCGATGCCAGAACCAAGAGATCCATTGTTGAAAGTTGTGATAATTTAAATAGTTATCAGAGATTTTAATACTGTAAATACAAAGAGTTTAGGAGGTTCCTGGCGGCAGGCAAGCCTGCCGAGGAAACAACAAGAGGTACTTGTAGACAAAGGGTGGGTGCGATAACCCCCGAAGGGGCTATTGTTATCGTAATTAATGATCCTTCCGCAGGTTCACCTACGGAAACCTTGTTACGACTTTTACTTCCTCTAAATGACCAAGTGGAAGGAGATCGGAAGAGCT
+
CCCCGGGGGGGGGGGGGGGGGGGGGGGGGGGGGGGGGGGGGGGGGGGGGGGGGGGGGGGGGGGGGGGGGGGGGGGGGGGGGGGGGGGGGGGGGGGGGGGGGGGGGGGGGGGGGGGGGGDGGGGGGGGGGGGGGGGGGGGGGGGGGGGGGGGGGGGGGGGGGGGGGGGGGGGGGGGGGGGGGGGGGGGGGGGGGGGGGGGGGGCDFGGGGGFGGGGGGGFGFGGGGGDDDFFFFFFFFFFGFDF3F5;8DGGFFEFEFFFFFFFF>F<<<7FFF<BFFBFFFF>>??FB:<?<:0:B67?.#
@M06045:235:000000000-JCY5N:1:1101:15347:3277 2:N:0:CTCAGA
GCCTTAGCTGCGTTCTTCATCGATGCCAGAACCAAGAGATCCGTTGTTGAAAGTTTTGATTCATTTTCGAAACGCCTACGAGAGGCGCCGAGATGGCTCAGATATAAAAACCCGCGAGGGGGTATACAAAAGAGGTTTGGTTGGTCCTCCGGCTGGCGCCTTGGTCCGGGGCTGCGACGCACCCGGGGCAGAGATCCCGCCGAGGCCACAGTTTGGTAACGTTCACATTGGGTTTGGGAGGTGTAAACTCGGTAATGATCCCTCCGCTGGTTCCACAACGGAGACCTTGTTTCTATTTTTC
+
CCCCGGFGCC<FC;FGEFDEAA@E,BCFCFEFF<C@FGGDAC8DFEG8,CFFF@CFGGEFCFGGGGFG><<@B,@FGEFGGGEG7FFDEFEEE45CEFGGGGGFCF<,:E@FECGEEF77@CCCFFDE<>,6+B,3>33@@8@CEDFGCC5C>*@>*:*:CCFGC9BEDGD>EEG*:*3CC88CEGGG5*;C5@7:@8*/C8**:C*7::*032;57>6732>*0:7F*6?>721)<35*)87?C>CFF7D3@)**16*)*70019(,(-)91.).(.:060,4<(8))-6())-).)).#
@M06045:235:000000000-JCY5N:1:1101:19693:3282 2:N:0:CTCAGA
GCCTTAGCTGCGTTCTTCATCGATGCCAGAACCAAGAGATCCGTTGTTGAAAGTTTTGATTCGTTTGTTTTTGTTATTCAGAAGTAGTTTCGCTATAAATTCAAGAGTTTGGTGCTGCCGGCGGGGGCTGGTCGGGCGGCCCCGCGAGGGGGTGCCCTCCCGGCCGTCCGCCGAGGCAACAGCAGTAATAGGTAAGGTTCACAAAGGGTTTGGAGTAATAACTCGGTAATGATCCCTCCGCTGGTTCACCAACGGAGACCTTGTTACGACTTTTCCTTCCTCTAAATGACCAAGGGGAAAT
+
CCCCGGGGGGGGGGGGGGGGGGGGGGGGGGGGGGGGGGGGGGGGGGGFGGGFGGGGGGGGGGGGGGGFGGGGGGGGGGGGGGGGGGGGGGGGGGGGGGGGGGGGGGGGGGGGGGGGGFGGGGGGGGGGGGGGGGGGGDEGGGGGGGGGDGGGGDCFFFGGGGGEGGGGGGGGDGEGG5FC8CFFF9FGGCFFGGGGGGGGGFFGGGGGGGGG5CFFGF4*=>*2>C<DG?F6@2:@FFBGD@EFG=7FFGG>@@:.51>09=5-6))((45>F))))6.4:AA2<259>)8:62(,69((#
@M06045:235:000000000-JCY5N:1:1101:23269:3287 2:N:0:CTCAGA
GCCTTAGCTGCGTTCTTCATCGATGCGAGAGCCAAGAGATCCGTTGTTGAAAGTTGTATTTTTGAATTATGTTTATTCAGAAATAGATATTCAGACAAACTGCTTTAAAGGTGTTAAGTTAATCAAACCCTCTTAAGGTTTTCCTTCCCCTAAAGTCCTATCGGACCCAAAGGGACATCAACGTACAGAGAGTCCAAAAACATTGCGCACAAGGTGGATATGGATTTTTTTAAAGAGTGCCATAAAACACTCAATTATGAATGATCCTTCCGCAGGTTACCCTACGGAAACCTTGTTACGA
+
CCCCGGGGGGGGGGGGFGGGGGGGGGGGGGGGGGGGFFGGGGGGGGGGGGCFGFGGGGGFGGGGGGGGGGGCFFGGGGGGGGFGGGGGGGGGGGGGGGGGGGGGGGGGGGGFFGGGGGGFGGGGGGFFGEGGFGGGGGGGGFFGGGGEGGGGFGGGGGGGGGGGGGGGGFGGGGGGGFDGGGGGGGGGGGGGGGDFGGDFEGGGGGGGGGGGGGGGF5FGFGFGFGFCF4?FFEFFFFFGFFFFGFG=FDF486>>A<C3=FC3)5CF?<FB3>;;@@4))/=@FDF(:1:<?7A:<:<-#
@M06045:235:000000000-JCY5N:1:1101:23167:3297 2:N:0:CTCAGA
GCCTTAGCTGCGTTCTTCATCGATGCCAGAACCAAGAGATCCGTTGTTGAAAGTTTTGATTTATTTGTTTGTTTTACTCAGAAGTTCCACTAAAAACAGAGTTTAGGGGTCCTCGGGCGGGCCGTCCCTTTTTACGGGGCGCGGGCTGATCCGCCGAGGCAACGTATAGGTATGTTCACAGGGGTTTGGGAGTTGTAAACTCGGTAATGATCCCTCCGCCGGTTCACCAACGGAGACCTTGTTACGACTTTTACTTCCTCTAAATGACCAAGTGGAAGGAGATCGGAAGAGCGTCGTGGGG
+
CCCCGCFFGFGGEFECEGGGFGFFGGGGGGGGGFFFEGGGGGGGFGGDDFFFFG<6CFB9,C<FFFGGGCFE8CFFG9FFFFDFGGGGGGGCFGEFG8<@AFGGFGGGGGDEGGGFDEEC7FEGFGGGDGCFF8FGDCE7CCFGCGGGGGGGFFGGG:EECFFCC*;CFFG9;:;CFFFFGFGGC8EC8;5/289AEFCGF6CEECGGFCC:CD<C9C3*.995DF:FG407511>>FFC=9*70*7>570*9=F**8FA*6<9<<2)58@@74)8)(,34(()46:?0((((--766((#
@M06045:235:000000000-JCY5N:1:1101:18165:3306 2:N:0:CTCAGA
GCCTTAGCTGCGTTCTTCATCGATGCCAGAACCAAGAGATCCGTTGTTGAAAGTTTTGTTTTTGATTGTATTTATCACAAACGTGTTTTCAGACGACACTGGTTTCGGGGTCAAGAAGTTTTTGGAGTTGGGCCATCGGCGGACGCGCTCCAGGGGCGACAGGGCCCCCGGCGGTCGAAACCAGTTGGTCAGCAACCGGTCCGCCGAAGCAACGACAAGGTACAGTAGACACAGGGTTGGGAGGTCGGGCGACGGAGCACCCTCACTCGGTAATGATCCTTCCGCAGGTTCACCTACGGGT
+
CCCCGGGGGGGGGGGGGGGGGGGGGGGGGGGGGGGGGGGGGGGGGGGGGGGGGFEGGCGFGGGG@DGGEGGGGGFGGGGGGGGGGDGGGGGFGFGGGGGGFFDFGGGFGGGGGGGGGGG<FGGG@FEBGG8FFFE8ECCGGGGGEGGGCGGGFFGGGGEG*:EEEGGDGDE85*BEGE5CCFGGFGGGGGGGGGGG6CGGDGCGGGC=EGFF*9937>;<9FGGGC*2:@FF46:787@DD55>C<CFG)/)73))038?)>BB0(5)(4.5<))-.6::).8??F60.,5))),4(,4(#
@M06045:235:000000000-JCY5N:1:1101:21602:3357 2:N:0:CTCAGA
GCCTTAGCTGCGTTCTTCATCGATGCCAGAACCAAGAGATCCGTTGTTGAAAGTTTTGACTTATTGTATAAGTTACTCAGAGAGGCCAGTGATGACGAAGAGTTTTGGTCCTCTGACGGGTTGCCAGCACGGGGGCCGGCGCGGCCCTGGTGGGGGCCACCCGCCGAAGCAACGGTGAGGTAGGTTCACAATGGTTGGGAGTTTTGCAACTCTGTAATGATCCCTCCGCTGGTTCACCAACGGAGACCTTGTTACGACTTTTACTTCCTCTAAATGACCAAGTGGAAGCAGATCGGCAGAT
+
CCCCGGGGGGGGGGGGGGGGGGGGGGGGGGGGGGGGGGGGGGGGGGGGGGGGGGGGGGGGGGGGGGGGGGGGGGGGGGGGGGGGGGGDGGGGGGGGGGGGGGGGGGGGGGGGGGGGGGGGGGGGGGGGGGGGGGGGGGGGGGGGGEGGGGGGGCEGGGGGGGGGGGGGGGGGGGGGGGGGGGGGEGFGGGGGGGGGGGGGGCFF7EGGGGGGGGGFFFFFFGCFCGGGGBEFFFFFFF?C>>B57CGFFGF647FB@B>?FF25:45<>BFFF<A2970,,(4<?>><6::43:?:(,(-#
@M06045:235:000000000-JCY5N:1:1101:17241:3362 2:N:0:CTCAGA
GCCTTAGCTGCGTTCTTCATCGATGCCAGAACCAAGAGATCCGTTGTTGAAAGTTGTAAATGATTTACATTTGTTGTACTGACGCTGATTGCAACTGCATAAAAAAGGTTTATCATGTGGTCCTGGAGGCGGGCGAACCCGCCCAAGAAACAACAAGTGCGCAAAAGACAAGGGTAATAAAATACTCCAGCCTTGCCGCCTGTTGGCGGTGCAGCCTTCATATGTTTATTGTGTAATGATCCCTCCGCAGGTTCACCTACGGAGACCTTGTTACGACTTTTACTTCCTCTAAATGACCAAT
+
CCCCGGGGGGGGGGGGGGGGGGGGGGGGGGGGGGGGGGGGGGGGGGGGGGGGGGGGGGGGGGGGGGGGGGGGGGGGGGGGGGGGGGGGGGGGGGGGGGGGGGFGGGGDEFFGGGGGGGGGGGGGGGGGGGGEGGGGGGGGGGGGGGGGGGGGGGGGGGCGGGGGGGGGGGGGGGGGGGGGGGGGGGGGGGGGGGGFFGDEEGGGGGGDGGGDFGGGFFFGFGGGFGGGGFF*@<AFFFBDBFFFGGD;)<D5F?7@FFFFFE:04:BFD9BFFD6016?ADFFFFB<AAAAA>>)6<>73#
@M06045:235:000000000-JCY5N:1:1101:18544:3363 2:N:0:CTCAGA
GCCTTAGCTGCGTTCTTCATCGATGCTGGAGCCAAGAGATCCGTTGTTGAAAGTTTTAACAGTTCGCTTAGAACACTCAGAAATATCGTCGGGTTCGAACAGAGATTCTGATGATACCGGCGGGCACGCCCCGGGAGGCGCGCCGCCGAAGCAACAGGTATAAAGGTTCACAAAGGGTTATGAGTTATAGTACTCGGTAATGATCCCTCCGCTGGTTCACCAACGGAGACCTTGTTACGACTTTTACTTCCTCTAAATGACCAAGTGGAAGCAGATCGGAAGGGAGGCGGGTAGGGAAAAC
+
CCCCGGGGGGGGGGGGGGGGGGGGGGGGGGGGGGGGFGGGGGGGGGGGGGGFGGGGFGGGFGFGGGGGGGGGGGGGGGGGFGGGCGGGGGGDGFEGGGGGGGGGGCEFGGGGGGGGGGGGGB:CFGGG>FGGGGGGGGGGGGGGGGGEBEGGGGGGFDCF9EGGG9BCFGGGF5C:?CCFGGGGGGGGGGGGGCC85/1;EFF<<9C+:CEDECDCGD6FB4FD*CCDGFFFFFB?BFFGD3B7C7>FFC:*0*:64<FAFFFFB4>D<)579??27<??BB(4(-,4>0(-,4?:((.(#
@M06045:235:000000000-JCY5N:1:1101:18987:3432 2:N:0:CTCAGA
GCCTTAGCTGCGTTCTTCATCGATGCCAGAACCAAGGGATCCGTTGTTGAAAGTTTTGTTTATTTGTGGAAGACTCAGATGGTACAAAAACAGCTAGAATTTTTGGTTGGCCAGCGGCAGGCACCCCCTCGCGGGGGCGAGGCCCTGTCCCACAGGACTGCCTGCCGAAGCACGGTGGACGGGTAGGTAAACAGTGGGTTGGGAGTGGTGACACTCTCGTAATGATCCCTCCGCTGGTTCACCAACGGAGACCTTGTTACGACTTTTACTTCCTCTAAATGACCAAGGGGAAGGAGATCCC
+
CCCCGGGGFCFFGGGGGGGGGGGGGGGGGGDFFGFGFGEFGGGGGGEAFGGGGGGGGGGCGCFGGGGGGEFCFFGGGGGGGGGGGGF9FGGGGGGGGAFGGDGCFGGGGGGGGGGGGGEECE@FFDGGCEGGGGGGGGGGGGGGGFFGGFFGGEGFGGGGGFGCGFGGG5E6FGGGFGDFC>G8CGGGGGGDEF0AFGGGDD*2;/7CGFFC+9*7CFBGFGFGC7FFDF@B>:0<BFFCFFFF5CD53)7)00:@?<468>92<9:<A)=FFA9<<<)6A>7?:<(((3(-44::?2))#
@M06045:235:000000000-JCY5N:1:1101:17073:3442 2:N:0:CTCAGA
GCCTTAGCTGCGTTCTTCATCGATGCGAGAGCCAAGAGATCCGTTGTTGAAAGTTTTGTTTTGTTATGATATATGACGTTCATTACACCATGTTTGTAAAATAGCCCCGAAGGGCACGGTTCACAGAGGTTTGGAATAGTTATAAGCCCGTGAGGGCGTTCACTAATGATCCTTCCGCAGGTTCACCTACGGAAACCTTGTTATGACTTTTACTTCCTCTAAATGACCAAGTGGAAGCAGATCGGAAGAGCGTCGTGGAGGGAAAGAGGGTAGATCTCGGTGGTCGCTGTTCCGCTAAAAT
+
BC8-<FFGFDGEGGGGECEGGGFGGGGFEEGGGGGFCF?FGCFGCFEEGGGFDFGGFCGFFGGGGGFFGF<FFGGGGGGGG@FEGDFGC<EEFGGGGACFAFGFG,ACFG:FCGG<FGGFC7?FFG<E=FGDGGFFFGFFCGGGGFGGFG=+8EFGDEEE68;@C,@FFGG9AE98CGBEGCEGFGGGFCEEGGECGCFFFFC,@DEGFCFDEFGGGGF29F+=9C8C66?AFB:FFF?*2*)8*78:*5*5887:=(26BDB?(3(((()))):))).334(,,((((-)).((-((6<#
@M06045:235:000000000-JCY5N:1:1101:22096:3460 2:N:0:CTCAGA
GCCTTAGCTGCGTTCTTCATCGATGCCAGAACCAAGAGATCCGTTGTTGAAAGTTTTGATTTATTTGTTTGTTTTACTCAGAAGTTCCACTAAAAACAGAGTTTAGGGGTCCTCGGGCGGGCCGTCCCTTTTTACGGGGCGCGGGCTGATCCGCCGAGGCAACGTATAGGTATGTTCACAGGGGTTTGGGAGTTGTAAACTCGGTAATGATCCCTCCGCTGGTTCACCAACGGAGACCTTGTTACGACTTTTCCTTTCTCTAAATGACCAAGTGGAAGGAGATCGGAAGAGCGTCGTGTAG
+
CCCCGGGGGGGGGGGGGGGGGGGGFGGGGGGGGGGGGGGGGGGGGGGGGGFEGGGGGGGGEGGGGGGGGGGGGGGGGGGGGGGGGGGGGGGGGGGGGGGGGFGGFGGGGGGGGFGEGGGGGEGGGGGGGCGGG?9FEEGGGGGGGGGGGDGGFFGGGGGGGFFDFFGFCCFGFGGGGGGGGGDGGEECEC8EEFGEGEFG9CEEEFGGDF?FGG*9D7>GEDF>FCGFGFFFF?BFFFFG?7=@C>7BDGG98*?4*6*.*/)46<2<0:>5/<<224(((((3<?:(,(((4,(-3(((#
@M06045:235:000000000-JCY5N:1:1101:20051:3472 2:N:0:CTCAGA
GCCTTAGCTGCGTTCTTCATCGATGCCGGAACCAAGAGATCCGTTGTTGAAAGTTTTAACTGATTATGATAATCAACTCAGACTGCATACTTTCAGAACAGCGTTCATGTTGGGGTCTTCGGCGGGCGCGGGCCCGGGGGCGCGAGGCCTCCCCGGCGGCCGTCGAAACGGCGGGCCCGCCGAAGCAACCAGGTACCATAGACACGGGTGGGAGGTTGGACCCAGAGGGCCCTCCCTCGGTAACGATCCTTCCGCCGGGTCACCTACGGAAACCTTGGTTCGACTTTTACTTCCTCGTAAG
+
CCCCGFCFEGGGFEFGFC<CE@EFFFF@C7F:FC<FGGFGDFFCFGGGGFGGC;CFGGGGEGGEFGFDFFGG,EFFFFFFFGGGGGGF9E9FFFEGGGGFECFBC?EFFEFFGGGF>AEFCFE@+@B=CCECCFF7CEGGGGDEEBEEC:9FGGGCGC58CE8>*88EG:EE5C55:C8:C:**18686*2*;+<E+++A:+<+*/1=/*>G*7C9*75*7*9*1*97C))7).(7).)*)58**/*)1*217>C))4)7))).)((,2(057<())(8(.((-,2>B<)65-564((-(#
@M06045:235:000000000-JCY5N:1:1101:18805:3485 2:N:0:CTCAGA
GCCTTAGCTGCGTTCTTCATCGATGCGAGAGCCAAGAGATCCGTTGTTGAAAGTTTTGTTTTGTTATGATATATGACGTTCATTACACCATGTTTGTAAAATAGCCCCGAAGGGCACGGTTCACAGAGGTTTGGAATAGTTATAAGCCCGTGAGGGCGTTCACTAATGATCCTTCCGCAGGTTCACCTACGGAAACCTTGTTACGACTTTTACTTCCTCTAAATGACCAAGTGGAAGCAGATCGGAAGAGCGTCGTGTAGGGAAAGAGTGTAGATCTCGGTGGGCGCCGGATCATTAAAAA
+
CCCCGGGGGGGGGGGGGGGGGGGGGGGGGGGGGGGGGGGGGGGGGGFFGGGGGGGGGGGGGGGGGGGGGGGGGGGGGGFGGGGGGGGGGFGGGGGGGGGGGGGGGGGGGGGGGGGGCGGGGGFGGGGGGGGFGGGGGFGGGGGGGGGGGEEGCGGGGGGGGGGGGGGGGFGGGGGGGGGEGDFGGGGGGGGGGGGGFFGGGGGGGGGGGGG7,@FGGG>8BGGGGGGFFFFFFFFFFFFGFFFFDDGE>FGEDFG35=FCFF<?601:<:4@?>296>?F0,,20;99,,3(429444AD#
@M06045:235:000000000-JCY5N:1:1101:13648:3500 2:N:0:CTCAGA
GCCTTAGCTGCGTTCTTCATCGATGCGAGAGCCAAGAGATCCGTTGTTGAAAGTTGTATTTTTGAATTATGTTTATTCAGAAATAGATATTCAGACAAACTGCTTTAAAGGTGTTAAGTTAATCAAACCCTCTTAAGGTTTTCCTTCCCCTAAAGTCCTATCGGACCCAAAGGGATATCAACGTACAGAGAGTCCAAAAACATTGCACACAAGGTGGATATGGATTTTTTTAAAGAGTGCCATAAAACACTCAATTATGAATGATCCTTCCGCGGGTTCACCTACGGAAACCTTGTTACGC
+
C<BCEGGGFGGGCFGGGGFGGGGGGGGGGEGGFCFGGGGFGGGFFGGGGGGGFFCFFFGGFFGDEGGGGGGGGFFGCFGGGGGGGGGGGGGGGGGGGGGGGFGCGGG<,?EFGGGGFGGG9EFAEF<FAFGGDFGCEFFGGGGGFFFFFGFEGGGDA;EEDGEDEEEGGFCF8EF8F,@@DDEFFCEFCFGGF9EDEGCFGGGGEG7CF77?FF2+@99+BC7CBFFGFA@FFA=FFFF7>AFAC>FFG486;A7B6/87:+1;@?<;)78:>099(4:F>7)8?<?01><<?>D<AA)(#
@M06045:235:000000000-JCY5N:1:1101:16600:3548 2:N:0:CTCAGA
GCCTTAGCTGCGTTCTTCATCGATGCGAGAACCAAGAGATCCGTTGTTGAAAGTTTTGATTCGTTTGTTTTTGTTATTCAGAAGTAGTTTCGCTATAAATTCAAGAGTTTGGTGCTGCCGGCGGGGGCTGGTCGGGCGGCCCCGCGAGGGGGTGCCCTCCCGGCCGTCCGCCGAGGCAACAGCAGTAATAGGTAAGGTTCACAAAGGGTTTGGAGTAATAACTCGGTAATGATCCCTCCGCTGGTTCACCAACGGAGACCTTGTTACGACTTTTACTTCCCCTAAATGACCAAGTGGAAGC
+
CCCCGGGGGGGGGGGFGDGGGGFGGGGGGGGGGGGG?FCFGGGGGGGGGGGGGEFGGGGGGGGFGGGGFFGGGGGGGGGGGGGGGGGGGGGGCFGGCEEFFCFECCFGFFGGGFFGGGGGGGGGDGGGGGGGEGFGD:FFEC<:C:E@EGCEEEEF6CCEEGGE>E?GGGDGC?E>EGGGCFGGGGFG7CC<CF:AFFGFGFG6*;>5*019E6CCFCF79D:79519DFF?B>AFFFD3:B3>F***:CFFEFC8.33:9?A<<))-8>:>FAD<DFF2(((-3)-))).482)).)3(#
@M06045:235:000000000-JCY5N:1:1101:14301:3551 2:N:0:CTCAGA
GCCTTAGCTGCGTTCTTCATCGATGCGAGAACCAAGAGATCCGTTGTTGAAAGTTTTAACGTTTAATATAAACAATTCAGACAGACTTCAATTGTAACAAAGAGTTTCGTTTTCCTCCCATGGGCGCTCACCAGCCATAAGGCCGACGTGGCAGAGCCATGTCCCATGGAAGCAACAGTAAAAAGGTACACAGTGTGGGTTGATAAAGAATATAAAATTCAATATACATTAATGATCCTTCCGCAGGTTCACCTACGGAAACCTTGTTACGACTTTTACTTCCTCTAAATGACCAAGTGGT
+
CCCCGGGGGGGGEGGGGGGGGGGGGGGGGGGGGGGGGGGGGGGGGGGGGGGGGGGGGGGGGGFGGGGGGGGGGGGF9FGGGGGGGGFGGGGGGGGGGGGGGGGGFGGGGGGGGGGGGGGGGGGGGGGGGGGGGGGGGGGGGGGGGGGGGGGGGGGGGGGGGGGGGGGFGGGGGGGGGGDFG;FGGGGGGGGGGDFCFEEGGDFCCFFFFG,8@BGFG@FFFGCF7CFFFFFFFEEFFFCGFFFADDGFCFFFFFGFFFFFFFFD4CEEE3BFFFFEFB>>AFA<AFA<)4<:>7??:4A7#
@M06045:235:000000000-JCY5N:1:1101:18746:3584 2:N:0:CTCAGA
GCCTTAGCTGCGTTCTTCATCGATGCCAGAACCAAGAGATCCATTGTTGAAAGTTGTGATAATTTAAATAGTTATCAGAGATTTTAATACTGTAAATACAAAGAGTTTAGGAGGTTCCTGGCGGCAGGCAAGCCTGCCGAGGAAACAACAAGAGGTACTTGTAGACAAAGGGTGGGTGCGATAACCCCCGAAGGGGCTATTGCTATCGTAATTAATGATCCTTCCGCAGGTTCACCTACGGAAACCTTGTTACGACTTTTACTTCCTCTAAATGACCAAGTGGAAGTAGATCGGAAGAGGA
+
CCCCGGGGGGGGGGGGGGGGGGGGGGGGGGGGGGGGGGGGGGGGGGGGGGGGGGGGGGGGGGGGGGGGGGGGGGGGGGGGGGGGGGGGGGGGGGGGGGGGGGGFGFGGGGGFGGCFGFGGGGGGGGGGGGGGGGGGGEFGGGGGGGGGGGGGGGGGGGGGGGGGGGGFFGGEGGGGGCEGGGGGFFGGGGGGGGDGCEFGFGGGGGFGCFGGGGFGGGFGFGFGGCDGGF5AFFFFFFFDEDBDFFG=FFGFFEGFDBFFFFFA6A54:AFFFF>8:>::4<<<<:))-.:AB?FF902(#
@M06045:235:000000000-JCY5N:1:1101:7468:3585 2:N:0:CTCAGA
GCCTTAGCTGCGTTCTTCATCGATGCCAGAACCAAGAGATCCATTGGTGAAAGTTTTGATTTTTTGTTTGTTTATTCAGACAGATGCTGTATTTACAAAGAGTTTAAAGGGTCCCCAGTAGCAGGCAAGCCTGCTGAGGAAACGAGAAGGTACTCCAAAAAATAGGCAAGGACGCTATCTCGACAGGGCAGAAGCCCTACGATAATGATCCTTCCGCAGGTTCACCTACGGAAACCTTGTTACGACTTTTACTTCCTCTAAATGACCAAGTGGAAGCAGACCGCAAGAGCGTCGTTGAGGC
+
CC<CFGGFC@ECBF@DF,ED,C@E9CGEGGGGGGGF,@,C<FF<FA8F,<FFE<FFF,B<EFGGGGGGGG8FGFCCFCFGGA@,C,6:AFFGFGF9EFFGGGFGGCFAFF7FDGFFCFADFFGGGDGFDCFFF8E8<FFGDCFDGCCEGGG,;@EGFFG8B>=,9@8=,DEGD8C6CEG,=D=88:;EE68>@BEGGD>FG**@:@;<CCC7@D*;>DFG**:>:80*?854)574)/;:A+;392*.;:C=;+2;+9646+)6)34@((0943,(((1(((3(4044.362<>F(,(,(#
@M06045:235:000000000-JCY5N:1:1101:21765:3609 2:N:0:CTCAGA
GCCTTAGCTGCGTTCTTCATCGATGCGAGAGCCAAGAGATCCGTTGTTGAAAGTTGTATTCGAGTTTTTTATACTCAAAAAGTTAGACAACAAGAGAAGATTGGTATGTATAATGAAAGAGGGGTTGTGACAACCCCTCCTCCTTACATTGCACACAAGGTGGGTAATGGATTTTAAAGTGCCATTGAACACTTATTGTGAATGATCCTTCCGCAGGTTCACCTACGGAAACCTTGTTACGACTTTTACTTCCTCTAAATGACCAAGTGGAAGAAGATCGGAAGAGCGTCGTGTAGGGAAT
+
CCCCGGGGGGGGFGGGGGGGGGGGGGGGGGGGGGGGGGGGGGGGGGGGGGGGGGGGGGGGGGGGFGGGGGGFGGGGGGGGGGGGGGGGGGGGGGGGGGGGCFGGGGGGGGGGGGGGFGGGGGGGGGGGEGGGGGGGGGGGGGGGGGGGGGGGGGGGGGGGGFGGGFGFGGGGG?FGGGFD8EGGC8,EFGCFGGGGGGGAFGFCFFEFGGGGCGGDC9FGFFGFGGGGGDFFFFFFFFFC?FFFDDGFGGGA*+1;A>C5:8/6=;07?39AF@;;;CA0(:1-11?0(3942:2))302#
@M06045:235:000000000-JCY5N:1:1101:7730:3646 2:N:0:CTCAGA
GCCTTAGCTGCGTTCTTCATCGATGCGAGAACCAAGAGATCCGTTGTTGAAAGTTTTAAAGTTTATTTAAAAACAGTTTTCAGACTGAGTTCAGAAAAAACAGAGTTTATGTAGACCTCCCGTGGGCACTCCCCAGCATCCGTTCCGAAGAACAGCGCCAGAGGGAACGACAAGCGTTCACTGTCCCACGGAAGCAACAGGTACGAATACACAGATTGGGTTTATAGAAAATTAATTCTATATTTTTTAATGATCCTTCCGCAGGTTCACCTACGGAAACCTTGTTACGACTTTTACTTTG
+
CCCCGGGGGGGGGGGGGGFGGGGGGGGGGGGGGGGGGGGGGGGGGGGGGFGGGGGGGGGGGGGGGGGGGDGEGGGGGGGGGGGGGGGGGGGGGFGGGGGGGGGGGGGGGGGGGDCCFGGGGGGEGGGGGGGFFGGGGGGGGGGGGG@CEEEGGGFGEEGGGG8D>GCFGGGGGFFGGGGGGCFGGGGGGDGGGEGGG6,DFF?FGGGGGGGGFGFGGGFG>DDGGGCFFF)38<?AACFGFFFFGGGFGGGCFFGFFF;=58>B>1<DFFFFFF?:<(3::046696>46(((-<A2)6)#
@M06045:235:000000000-JCY5N:1:1101:19119:3684 2:N:0:CTCAGA
GCCTTAGCTGCGTTCTTCATCGATGCGAGAGCCAAGAGATCCGTTGTTGAAAGTTGTATTTTTGAATTATGTTTATTCAGAAATAGATATTCAGACAAACTGCTTTAAAGGTGTTAAGTTAATCAAACCCTCTTAAGGTTTTCCTTCCCCTAAAGTCCTATCGGACCCAAAGGGATATCAACGTACAGAGAGTCCAAAAACATTGCACACAAGGTGGATATGGATTTTTTTAAAGAGTGCCATAAAACACTCAATTATGAATGATCCTTCCGCAGGTTCACCTACGGAAACCTTGTTACCC
+
CCCCGGGGGGGGGGGGGGGGGGGGGGGGGGGGGGGGCGGGGGGGGGGGGGGGGGGGGGGGGGGGGGGGGGGGGGGGGGGGGGGGGGGGGGGGGFGGGGFGGGGGFGFGGGCFGGGGGGGGGGGGGGGGGGGGGGGGGGGGGGGGGGGGGGGGGGGGGGGGCDGDGDGGCFGGGGGGGGGGGGGGGGGGGGGGGFGGGGGGGGGGGGGGGGGGGGDFGG>FAGGGGGGGGEFFFFFFFFFFFFFFGGGFGGDFFFGFFEFFFFFFECEFE3FDDFFF7=@<34@@F@F?FBFFB7<:AFF)#
@M06045:235:000000000-JCY5N:1:1101:21370:3689 2:N:0:CTCAGA
GCCTTAGCTGCGTTCTTCATCGATGCGAGAGCCAAGAGATCCGTTGTTGAAAGTTGTATTTTTGAATTATGTTTATTCAGAAATAGATATTCAGACAAACTGCTTTAAAGGTGTTAAGTTAATCAAACCCTCTTAAGGTTTTCCTTCCCCTAAAGTCCTATCGGACCCAAAGGGATATCAACGTACAGAGAGTCCAAAAACATTGCACACAAGGTGGATATGGATTTTTTTAAAGAGTGCCATAAAACACTCAATTATGAATGATCCTTCCGCAGGTTCACCTACGGAAACCTTGTTACGG
+
CCCCGGGGGGGGGGGGFGGGGGGGGGGGGGEGGFGGFG8EFGGGGGGGGGGDGGGGGCFFGGGG@FGGGGGGGGGGGGGGGGGGGGGGGFGGGGGGGGGGFGGGFFGGGGGGGGGGGGGGGGGGGGGGGGGGGGGGGGGGFGGGGGGGFGGGDFFFFGGGGGGGGGGEGGGGGDFGGCFGGGGGGGGGGGGGGG,3EDFFEFFFAFGGG?EFGGFFGGFCFGGGGFGFG9@FAAEFFCFGFFFFGGGFCDFFA)8@FFFFFFFF?CEFC@FFABFFFEE3)7<8E@D;<(.4.3>FA4>-#
@M06045:235:000000000-JCY5N:1:1101:9619:3698 2:N:0:CTCAGA
GCCTTAGCTGCGTTCTTCATCGATGCTGGAGCCAAGAGATCCGTTGTTGAAAGTTTTAACAGTTCGCTTAGAACACTCAGAAATATCGTCGGGTTCGAACAGAGATTCTGATGATACCGGCGGGCACGCCCCGGGAGGCGCGCCGCCGAAGCAACAGGTATAAAGGTTCACAAAGGGTTATGAGTTGTAGTACTCGGTAATGATCCCTCCGCTGGTTCACCAACGGAGACCTTGTTACAACTTTTACTTCCTCTAAATGACCAAATGGAAGCAGATCGGAAGAGCGTCGTGTAGGGAAAGC
+
CCCCGGGGGGGGGGGGGGGGGGGGGGGGGGGGGGGGGGGGGGGGGGGGGGGGGGGGGGGGGGGGGGGGGGGGGGGGGGGGGGGGGGGGGGGGGGGGGGGGGGGGGGGGFGGGGGGGGGGGGGGGGGGGFGGGGGGGGGDEGGGGGDGGEGGGGGGGGGGGGCFGGGCFFGGGGGGGECFFGGGFCECGGG9C?FFGGGGGGGG7@FGC7EED73C4CFFGFGGGGGGDG@F?BFAFFFFGFFFFGFFFGGGFFFGFFFFFFF:??A>B3<?FF0:)44:081??2>2(4,:?FFFF::<(#
@M06045:235:000000000-JCY5N:1:1101:18011:3734 2:N:0:CTCAGA
GCCTTAGCTGCGTTCTTCATCGATGCGAGAGCCAAGAGATCCGTTGTTGAAAGTTGTATTTTGAATTGTTTATTCATAATATTTTTCAGACAAAGAGTTAAAAGATAAAGGTTGATGTTTGGTCGATCCCCAAGAAGAAGATCGACCGACATTGCACACAAGGTGGATATGGATTTAAAAAGTGCCATAAAACACTTATTATGAATGATCCTTCCGCAGGTTCACCTACGGAAACCTTGTTACGACTTTTACTTCCTCTAAATGACCAAGTGGAAGTAGATCGGAATAGCTGCGTGTAGGC
+
CCCC>FGGFFG@;@BDFGFGGGCFF77C::C6CF,6CEFGG<D@6@FFG9,,@;EFFCFGGF<FGGGFFGGAF<FF<FAF,CEFFAECE98EF8A<FGGFF9,<FFGEFGGGCF8FAEDGGCFFGGGGDCFD7FGGF8AFF=FGGGGGEC@C>>FFFGFGGGGGD8CDDADFGGAFDFG9A+6@DFGGFEFCDFF;BA@;ECGCCCFGFD7CA+;9CD59*;>DCFF4CDEF>=DFFFFGFF84*1?/8C:8=8@F+9F86A<37;.)//;AAEE;@FFE<C0211(,)6))(2-3-,)5#
@M06045:235:000000000-JCY5N:1:1101:14299:3738 2:N:0:CTCAGA
GCCTTAGCTGCGTTCTTCATCGATGCCAGAACCAAGAGATCCGTTGTTGAAAGTTTTGATTCATTTGTTTTGCTTATGCACTCAGAGAAAAAAATTCCCGCCGTTGGGCGTAATGCAAAAGAGTTTTGGGTCCCTGCGGCGGGCGCCTTGGAGTCCGGCGCCGCTTGCGCGGCGGCCGGGGCGGTCCCGCCGAGGCAACTGAGGTAAGGTTCACAGTGGGTTTGGGAGTTGTATAACCCGGTAATGATCCCTCCGCGGGTTCACCACCCGAGCCCTCTCTACGACTTTGACTTCCTTCAAT
+
CCC9F,CFCGFGCCGGFFFGGGDF6CE9FA<CCCFCCGCGGGGF<,F8<<E6FF9@CFGGFGFG9FF<EFGGGCFGFFGGGGGCGC<FG8F8F@GFECFCFCFCFEGGGDF:=DFGAFGFGFEFGGGGG>CGEFCEFCE+:+@C7EGGD,>C,?ECGEE5EGGGGEEE5ECB58EGGC8/:EEGGEGECC>E*?EE5FG+0++;89:96<+2+?*:2:)5.9753CFG*79*92<=B).1)0)8*:76:7707>C3)4)-754:<7(-(4<5:(40(((.6)4(4:(6))-)6:4:)-.)#
@M06045:235:000000000-JCY5N:1:1101:24280:3745 2:N:0:CTCAGA
GCCTTAGCTGCGTTCTTCATCGATGCAAGAGCCTAGAGACCCATTGTTAAAAGTTGTCAATAATTAAATTTATCACACACAGTCAACACAACACACATTTATATAGTTATCCGCCAGCCGAAGCCGGCGGATTAATATTCGCAGAGACGCTCTTGCGCCCCCACAAGTATTGGATTTGTTAATGATCCTTCCGCAGGTTCACCTACGGAAACCTTGTTACAACTTTTACTTCCTCTAAATGACCAAGTGGAAGTAGATCGGAAGAGCGTCGTGTAGGGAAAGAGTGTAAATAGCGGTGGGC
+
CCCCGGGGGGGGGGGGGGGGGGGGGGGGG8EGFGGGFGGGGGGGGGEFGGGGGGGGGGGGGGGGGGGGGGGGGGCCDGGGGGGGGFGGGGGGGGGGGGGGDGGGGGGGGFGCGGGGGGGGGFGGGGGGGGGGGGGA?F?FAFGGGFBEEGEGFFGGGGEGGGGGGGGGGGGFCBCGGGGGGGGGG,<EEGFGGGGGGFGGFGGCCFGGG*:CFFFCCFF=6@887CFDGFFA4>EFFFFC+;6;CF5=C=F47FD442/3@@0((.439?>;).()41114621456<)).)).-4:7>(#
@M06045:235:000000000-JCY5N:1:1101:25142:3784 2:N:0:CTCAGA
GCCTTAGCTGCGTTCTTCATCGATGCGAGAGCCAAGAGATCCGTTGTTGAAAGTTGTATTTTTGAATTATGTTTATTCAGAAATAGATATTCAGACAAACTGCTTTAAAGGTGTTAAGTTAATCAAACCCTCTTAAGGTTTTCCTTCCCCTAAAGTCCTATCGGACCCAAAGGGATATCAACGTACAGAGAGTCCAAAAGCATTGCACACAAGGTGGATATGGATTTTTTTAAAGAGTGCCATAAAACACTCAATTATGAATGATCCTTCCGCAGGTTCACCTACGGAAACCTTGTTACGA
+
CCCCGGGGGGGGGGGGGGGGFGGGGGGGGEGGGGGGGGGDGGGGGEGFGGGGGGGGGGGGGGGGEGGGGGGGGGGGGGGGGGGGGGGGGGGGFGGGGGGGGGGCGGGGGFGFGGCGGFGFGGGGGGGGGGGGGGGGGGGDFGGFGGGGDGGGGGD;DDFGFFG>EGDGFFGGGGGGFGGGGGDGGGGGGGGGGGGGGGGGGGGF?9FGGGGGGGC+;CFGFGF@FGCFGEFFFF=CAB>>A=8?CDGFGGF;AFFFFFFFFFFFCECE?AFAD>>@F3;AC4=@;;1;?>F3:22<AFF(#
@M06045:235:000000000-JCY5N:1:1101:11816:3806 2:N:0:CTCAGA
GCCTTAGCTGCGTTCTTCATCGATGCGAGAGCCAAGAGATCCGTTGTTGAAAGTTGTATTTTTGAATTATGTTTATTCAGAAATAGATATTCAGACAAACTGCTTTAAAGGTGTTAAGTTAATCAAACCCTCTTAAGGTTTTCCTTCCCCTAAAGTCCTATCGGACCCAAAGGGATATCAACGTACAGAGAGTCCAAAAACATTGCACACAAGGTGGATATGGATTTTTTTAAAGAGTGCCATAAAACACTCAATTATGAATGATACTTCCGCAGGTTCACCTACGGAAACCTTGTTACCG
+
CCCCFGGGGGGGGGGGGGGGFGGGGGGGGGGGGGGGGGGGGGGGGGGGGGGGGGGGGGGFGGGEGGFFGGGGGFDFGGGGGCDGGGGGGGGFGGCFEGGGGGGGGDGGGGGGGGGGGGGGGGGGDFGGGGGGGGGGGGAAFGGGGGC=BFGGGGGGFAFGGGGGGEGDFGFFGGGG?DCDDGCEGFGFFCF+6EF9EFDDCD8D9CFGGGECF65ACFFGFGGGGGGGFFDFFFFFF987?FFF6>FF46:AA4:::*B*1893C*.9))=B33103@;9CEE;(/0(698::2A9449)#
@M06045:235:000000000-JCY5N:1:1101:25274:3856 2:N:0:CTCAGA
GCCTTAGCTGCGTTCTTCATCGATGCCAGAACCAAGAGATCCGTTGTTGAAAGTTTTAACTTGTTTGTTTTGTAAATCAGAAGGTACGCTATAAATTGAAGAGTTGGGTCCTCTGGCGCGCTGCGGGACGGGCCGAAGCCGCGGCCCGCGGTGCGCCGAGCAACAAAAAGGTAAGGTTCACAAAGGGTTTGGAGTAATAACTCGGTAATGATCCCTCCGCTGGTTCACCAACGGAGACCTTGTTACGACTTTTACTTCCTCTAAATGACCACGTGGAAGAAGATCGGAAGAGCGTCGGGGA
+
CCCCGGGGGGGGGGGGGGGGGGGGGGGGFGGGGGGGGGGGGGGGGGFFGGGGGGGGGFGGGGGGGGGGCFGGGGGGGGFG9DGGGGGGGGGGGGGFFGGGGGGGGFGGGGDGGGGGGGGGGGGGCGGGGGGGGGGGGGGGDGGEGGEGGGGG5CGCEDGGEGCGG>FGGGGGGFGG9FGFGGGGDGG8EEGGGGGGGGGGGGGEEGGGG??>CGDG<DEGFCCC>DDFGFFFD>:@F>FCBFF?CFG:DCGFF=FFFB4)**44.<>A>2F)5341:<:7?BFF9(::10332(--((((#
@M06045:235:000000000-JCY5N:1:1101:19067:3873 2:N:0:CTCAGA
GCCTTAGCTGCGTTCTTCATCGATGCCAGAACCAAGAGATCCGTTGTTGAAAGTTTTGATTTATTTATGGTTTTACTCAGAAGTTACATATAGAAACAGAGTTTAGGGGTCCTCTGGCGGGCCGTCCCGTTTTACCGGGAGCGGGCTGATCCGCCGAGGCAACAAGTGGTATGTTCACAGGGGTTTGGGAGTTGTAAACTCGGTAATGATCCCTCCGCTGGTTCACCAACGGAGACCTTGTTACGACTTTTACTTCCTCTAAATGACCAAGTGGAAGAAGAACGGAAGAGCGTCGGTTAGG
+
CCCCGFFGGGFEGGGGGGGGGGGGGGGFGFGGGGGCCE8EFFGGE@FF8@D,6CFGGG7CCF<FDEFGGGGGGC<FFGDFFGGFGGGGFGGGGGFF<,EDEF<FFGF,>F7EFFEFF<C+:FGGGGG>@<EEDFEFD7FGDGG7CEGGDGGCFFE>:C*?5DBBC,6>DEC96C;?@<FFC>8ACEG=CC:**;5;BFF+>CEE@EGGGGFGFFG*755D:FG7*2:*55B@>0>FFFBGFFFFDGGFG*28?FGFF<?<B=9A9A>?:?F0*4<<7::27(44(4(41((-4,,(,3(3#
@M06045:235:000000000-JCY5N:1:1101:15486:3903 2:N:0:CTCAGA
GCCTTAGCTGCGTTCTTCATCGATGCCAGAACCAAGAGATCCGTTGTTGAAAGTTTTAACTTGTTTGTTTTGTAAATCAGAAGGTACGCTATAAATTGAAGAGTTGGGTCCTCTGGCGCGCTGCGGGACGGGCCGAAGCCGCGGCCCGCGGTGCGCCGAGCAACAAAAAGGTAAGGTTCACAAAGGGTTTGGAGTAATAACTCGGTAATGATCCCTCCGCTGGTTCACCAACGGAGACCTTGTTACGACTTTTACTTCCTCTAAATGACCAAGTGGAAGCAGATCGGAAGATCGTCGTGGC
+
CCCCGGGGGGGGGGGGGGGGGGGGGGGGGGGGGGGGGGGGGGGGGGGGGGGGGGGGGGGGGGGGGGGGGGGGGGGGGGGGGGGGGGGGGGGGGGGGGGGGGGGGGGGGGGGGGGGGGGGGGGGGGGGGGGGGGGGGGGGGGGGGGGGGGGGG5CEGGGGGGGGGGGGGGGEGGGGGGGGGGGFGGFDGFGGGFGCFGGCGGFFGGEGGGGGCFFGGFGFG>DGGGF>DGFFEFB?BFFFGBFFFGCDFDCDFFFGFFFFBF=AA:AFB<??FF<9?F?B??BB?F66?0(()),..(-,(#
@M06045:235:000000000-JCY5N:1:1101:24610:3910 2:N:0:CTCAGA
GCCTTAGCTGCGTTCTTCATCGATGCCAGAACCAAGAGATCCGTTGTTGAAAGTTTTGATTTATTTGTTTGTTTTACTCAGAAGTTCCACTAAAAACAGAGTTTAGGGGTCCTCGGGCGGGCCGTCCCTTTTTACGGGGCGCGGGCTGATCCGCCGAGGCAACGTATAGGTATGTTCACAGGGGTTTGGGGGTTGGAAACTCGGTAATGATCCCTCCGCTGGTTCCCCAACGGAGCCCTTGTTACGACTTTTACTTCCTCTAAATGACCAAGTGGAAGAAGATCGGAAGAGCGTCGGTGTG
+
CCCCGGGFGGGGEGGGGGFGGGGGGGGGGFGGGGGGGGGGFGGCFFGGGFGFFFGFGG@GGGGGGGGGF@GCCFFFGGGGGGGFFGDFGGGGFGD9FG<FGGGGFAE<BGGCFGGGGDE>FDGGGGFGGGGGGGFGG7:@+@F@CGGGGGGGGG@ECEDGEGFEE9FGDGFGGDCCFG9CFGEGEGGG5;*1C5:*<FFC<@;CGGGC7<<*<C<CDGB35C5:**25D:>)70,)7>FGF698:>3)*9:FF4C*93@4*=A<4)52:0>462)58??:((.9216?613((,43(--(#
@M06045:235:000000000-JCY5N:1:1101:5476:3927 2:N:0:CTCAGA
GCCTTAGCTGCGTTCTTCATCGATGCGAGAGCCAAGAGATCCGTTGTTGAAAGTTGTATTCGAGTTTTGATTACTCTGAATGTTAGACTTGCAATTGAAGACGTGTGAGAAAATGAAGCCCAATCTTCCAAAGTTGAAAGGGCCTTTACAATGCACACAAGGTGGGTATGGATTTGAAAGTGCCATAAACACTTATTGTGAATGATCCTTCCGCAGGTTCACATACGGAAACCTTGTTACGACATTTACTTCCTCTAAATGACCAAGGGGAAGAAGATCGGAAGAGCGGCGTGTAGGGAAC
+
CCCCGFGGGGGGCGGGFGGGGGGGGDDGFGGGGGGGGGGGGGGGGGGGDDAEFGFGGGGGCGFGGGGGGGGGGGGGGGFFGGEFGGGGGGAFFEFGGD9FGGGFFGGGGGGFEFFGGFG,FFFFFFGCEFGGGGFECFFCDFGD@GGGGG9DF,@FCF>FCGE,>>EFGGFFGF=>=EFGG=AF8EECF,,@E>EGECD@;EDFFFFGFGFFEDD69CF8+=+5<DFDCD5*;>69@>9@?>BEG>DFFG>8FF++44B?FA3;=7(((65>)5((.94=;70((3(.(-((4,1:2((.#
@M06045:235:000000000-JCY5N:1:1101:5951:3928 2:N:0:CTCAGA
GCCTTAGCTGCGTTCTTCATCGATGCCAGAACCAAGAGATCCGTTGTTGAACGTTTTGATTCATTTGTTTTGCTTATGCACTCAGAGAAAAAAATTCCCGCCGTTGGGCGTAATGCAAAAGAGTTTTGGGTCCCTGCGTCGGGCGCCTTGGAGTCCGGCGCCGCTTGCGCGGCGGCCGGGGCGGTCCCGCCGAGGCAAGCGAGGGAAGGTTCACAGGGGGCTTGGGAGTTGTATAACTCGGTAATGATCCCTCCTGTGGTTCACCCAACGAGACCCTTGTACGGTTTTTACTTCTCTTAAT
+
<@C@,@F9CCEFCCC@FCCC,FF,CFFGG,CF8<@CAE<<FF8@,,B8@,<,;C,@:FCC,C,@,EFCE@E8@@,CCFGFG,E,B9@,B,@FEEGG<CEF=8FFFFD7,@F@CEF,5,5AE?,9,CA:FFFF8FEDEC4+++@CCE@7+66D6D3,6363>C*>4*141>CEC>E*:EC*82:5:E8*?8?**??5>***2;:C*;CG5<0*+:*:*1>C)/*/9C475091*6)*101/87))02***:*05)*)1).4)/4:2(,,(-0<)-4(4((.62:0(((((.546)).)-))#
@M06045:235:000000000-JCY5N:1:1101:9150:3949 2:N:0:CTCAGA
GCCTTAGCTGCGTTCTTCATCGATGCGAGAGCCAAGAGATCCGTTGTTGAAAGTTGTATTTTGAATTGTTTATTCATAATATTTTTCAGACAAAGAGTTAAAAAATAAAGGTTGATGTTTGGCCGATCTCCATGAAGAAGATCGACTGACATTGCACACAAGGTGGATATGGATTTAAAAAGTGCCATAAAACACTTATTATGAATGATCCTTCCGCAGGTTCACCTACGGAAACCTTGTTACGACTTTTACTTCCTCTAAATGACCAAGTGGAAGCAGATCGGAAGAGCGTCGTGTAGGG
+
CCCCGGGGGGGGGGGGGGGGGGGGGGGGGEFGGGGGGGGGGGGGGGGGGGGGGFGGGGGGGGGGGGGGGGGGGGGGGGGGFGGGGFFGGGGGGGGGGFFCAFFGGCGGFDGGGGGGGGGGGGGGGGGGGGGGGGFGGGGGGGGGGGDGGGGFFGGGGGGGGFGGGGGDDGGGFFGGGFCFDE=ACGGGGGGGGGGGGDEGFFGGCFGGEFGGDFGGGC>DFGCCFFFGGFFFFFFFFFFGFFFE45?EGGGFFFGAAEFBAFFF)7=;?=FFF@@1=;;13;@0<@>8((,4:>((.2<A#
@M06045:235:000000000-JCY5N:1:1101:23058:3961 2:N:0:CTCAGA
GCCTTAGCTGCGTTCTTCATCGATGCCAGAACCAAGAGATCCGTTGTTGAAAGTTTTAACTTGTTTGTTTTGTAAATCAGAAGGTACGCTATAAATTGAAGAGTTGGGTCCTCTGGCGCGCTGCGGGACGGGCCGAAGCCGCGGCCCGCGGTGCGCCGAGCAACAAAAAGGTAAGGTTCACAAAGGGTTTGGAGTAATAACTCGGTAATGATCCCTCCGCTGGTTCACCAACGGAGACCTTGTTACGACTTTTACTTCCTCTAAATGACCAAGTGGAAGGAGATCGGAAGAGCGTCGTGTC
+
CCCCGGGGGGGGGGGGGGGGGGGGGGGGGGGGGGGGGGGGGGGGGGGGGGGGGGGGGFGGGGGGGGGGGGGGGGGGGGGGGGGGGGGGGGGGGGGGGGGGGGGGGGGGGGFFGGGGGEGGGGGGGGGGGGGGGGGGGGGGGGGGGGGGGGGG8EGGGGGGGGGGF8CDGGGGGGGGGGGGGGG5CGGGGEEGFGGFGGGGGGGGEGGGGGGGGGGGGGF<>GGGGGGFFFFFFFF:BFFGFFBFCGC@GGGF=?CFFDFFFFFA<>4<<>FF@<A3?FFF121()-2:<B08(42:((,.#
@M06045:235:000000000-JCY5N:1:1101:16356:3970 2:N:0:CTCAGA
GCCTTAGCTGCGTTCTTCATCGATGCAAGAGCCAAGAGATCCATTGTTAAAAGTTGTCAAGTTTAGTCACATAATAAATCTGTCAAACAAACAAGCGTAAACATCAGAGCCTTGCGGCCCTGTGCATATGTGTCTGCCAGTCAGCGCCCGAAGACGCCTCCCAAGCAAGACAGAGATTTGTAATGATCCTTCCGCAGGTTCACCTACGGAAACCTTGTTACGACTTTTACTTCCTCTAAATGACCAAGTGGAAGGAGATCGGAAGAGCGACGTGTAGGGAAAGAGTGTAGATCTCGGTGGG
+
CCCCGGGGGGGGGGGGEFGGGGGGGGGGGGGGGGGGGGGGGGFGGGGGGGGGGGGGGGGGGGGGGGGGGGGGGGGGGGGGGGGGGFGGGGGGGGGGGGGGGGGGGGFGGGGGGGGGGGGGGGGGGGGGCFGGGGGGGGGGGGEGGCCCGGD>EEGEDGDGGGGGGGGGFGGGGFGGFFG=CF:F=FCFGGGG6CC+B>@<FAFGGGGGEECDCDC>FFF79DFGGCGC:8+:BE>A888=88CFFFGA+;66A;D45?8@FE;DFFFFF(:3.,5()5<?:018:)66A<4-4)).(4?;#
@M06045:235:000000000-JCY5N:1:1101:15351:3983 2:N:0:CTCAGA
GCCTTAGCTGCGTTCTTCATCGATGCCAGAACCAAGAGATCCGTTGTTGAAAGTTTTAACTTGTTTGTTTTGTAAATCAGAAGGTACGCTATAAATTGAAGAGTTGGGTCCTCTGGCGCGCTGCGGGACGGGCCGGAGCCGCGGCCCGCGGTGCGCCGAGCAACAAAAAGGTAAGGTTCACAAAGGGTTTGGAGTAATAACTCGGTAATGATCCCTCCGCCGGTTCACCAACGGAGACCTTGTTACGACTTTTACTTCCTCTAAATGACCAAGAGGAAGTAGATCGGAAGAGCGTCGTGGG
+
CCCCGGGGGGGGGGGGGGGGGGGGGGGGGGGGGGGGGGGGGGGGGGGGGGGGGGGGGGGGGGGGGGGFAFFGGGGGGGGGGGGGGFGGGFGGGGGGGGGGGGGCFGGEGGGGGGGGGGGGGGGGGGGGGCEGGGGGGGDEGGGGGGGGGGGG5CEGGGEEEGGGGGGGGGGCGFFGFFGGGGGDCGGCFDDGFGGFGGFGGFCGDGGGFGGCFFGC5DBD)9D3CDFGGFFFEF?>)8747FFFCGDF35DF@*:FFFF4698AF>)<ABFF@(.8??7?<9A-)-81:1(4(1;6>(41#
@M06045:235:000000000-JCY5N:1:1101:12065:4042 2:N:0:CTCAGA
GCCTTAGCTGCGTTCTTCATCGATGCGAGAGCCAAGAGATCCGTTGTTGAAAGTTGTATTTCGAGTTTTTTATTACTCCAAATAGATTGTAGACTGATACTGAAAGAAAGAGTGGTATGTATGAAAGAGAGAACCAAAGTCCTCTCCCACGACATTGCACACAAGGTGGGTAATGGATATTGAAAAAGTGCCATTCACACTTTTGAATGATCCTTCCGCAGGTTCACCTACGGAAACCTTGTTACGACTTTTACTTCCTCTAAATGACAAAGTGGAAGTAGATCGGAAGAGCGTCGTGTAG
+
CCCCGGGGGGGGGGGGGGGGGGGGGGGGGGGGGGGGFGGGGGGGGGGGGGGGGFGGGGGCGGGGGGGGGGGGGGGGGGGGGGGGGCEFGGGGGGFGGGFGGGGGGGGGFGGGEGGFEFGGGGGGGGFGEGGFGGGGGGFGGGFGGGGGDFGEGGGGGGGGGGGFFD9BFGGFGFFEGEFGGFCGCFGC==AFGGF9EGAFGGGFCECCGGGGFGGGFGFGFGG>FGGGFFFFFDFFAFFFFFFFGDFADDGFF4CA=<+)+2;??5>E34FFAE@8@14?5<37;?DF>:0(((49608(#
@M06045:235:000000000-JCY5N:1:1101:23025:4061 2:N:0:CTCAGA
GCCTTAGCTGCGTTCTTCATCGATGCCAGAACCAAGAGATCCGTTGTTGAAAGTTTTGACTTATTCAGTACAGAAGACTCAGAGAGGCCATACAATGCAATAGTTTGGTTTTCCTCCGGCGGGCGCCCGCGAGGGCCGAGGGGCGCCGGGAAGGACCCGGGCCGCCCGCCGAAGCAACGGTTTAGGTAACGTTCACAATGGTTTGGGAGTTTTGCAACTCTGTAATGATCCCTCCGCTGGTTCACCAACGGAGACCTTGTTACGACTTTTACTTCCTCTAAATTACCCAGTGGAAGGAGAC
+
CCCCGGGGGGGGGGGGGGGGGGGGGGGGGGGGGGGGGGGGGGGFFGGGGGFGGGGGGGGGGGGGGGGGGGGGGGGGGGGGGGGGGGGGGGGGGGGGGGGGGGGGGGGGGGGGGGGGGGGGGGGGGGGGGGDGGGGGGGDGD7FEEGGCGGGGGGGG5CEGGGGGGGG>EG>EGGGGGGEGCECFGGGGGE5@?>FFFCFEGEFEGGGFC7CD9<FGGG6C?FGGGGFFFFFFF??5>>:<)9=47:=>GD7>B3CFFF?AF44419?(66@FFAF<)6<>9AA)2:2(524>0<271::3#
@M06045:235:000000000-JCY5N:1:1101:12603:4080 2:N:0:CTCAGA
GCCTTAGCTGCGTTCTTCATCGATGCCAGAACCAAGAGATCCGTTGTTGAAAGTTTTTATTTATTTGTTTATGTGTCACTCAGAGGAGAAAACCACTAAAGACATAAGAGTTTGGGGCCTCCGGCGGGCGCCTGGTTCCGGGCCCGAAGGCGCCGGGGCGGTCCCGCCGAAGCAACAATATGGTAAGGTTCACAAAGGGTTTGGGAGTTTGTAAACTCGGTAATGATCCCTCCGCTGGTTCACCAACGGAGACCTTGTTACGAATTTTACTTCCTTTAAATGACCAAGTGGAAGCAGATCT
+
CCCCGGGGGGGGGGGGGGGGGGGGGGGGGGGGGGGGGGGGGGGGGGGGGGGGFGGGGGGGGGGGGGGGFGGGGGGGGGGGGGGFGGGGGGGGGGGGGGGGGFGGGGGGGGGGGGGGGGGGGGGGGGGGGGGGGFGGGGGGGGGGGGGGEEGCE8ECEGGGGGGGGGGGGDEGGGGGFFFGFG?FGGGFGGGFGGGGEEGFFGEGGGGGFFD<FCC7:FEDBGDDGGGGGFFFE>0)<>@D*=BBFFDEG<CBFFD4*6F4731((-:44>F4=84))-)52)4<2)2?)6?BB?B0322.#
@M06045:235:000000000-JCY5N:1:1101:7311:4132 2:N:0:CTCAGA
GCCTTAGCTGCGTTCTTCATCGATGCGAGAGCCAAGAGATCCGTTGTTGAAAGTTGTATTTTGAATTGTTTATTCATAATATTTTTCAGACGAAGAGTTAAAAGATAAAGGTTGATGTTTGGTCGATCTCCATGAAGAAGATCGACTGACATTGCACACAAGGTGGATATGGATTTAAAAAGTGCCATAAAACACTTATTATGAATGATCCTTCCGCAGGTTCACCTACGGAAACCTTGTTACGACTTTTACTTCCTCTAAATGACCAAGTGGAAGAAGATCGGAAGAGCGTCGTGTAGGC
+
CCCCGGGGCFFGGGGGGGGGGGGGGGGGGGGFGGGGGGGGGGGGGGGGGFGGFGGGGGGGGGGCEGFGGFGFGGGGGGGGGGGGGGGEGDGGGGGGGGGGGGGGGGGGGGGGFGGGGGGGGGGGGGGGFGGGGEGGGGGGGFFGGG>EGGGGAFEGGGFGGGGGGGGGGFGGGGGGGGGGFC@FFGFFGFGFGGGGGGCGGGFCFAGGGGGFFFGCDGFG*9CCB8FGFDFE4AF>9FFFFFFF7??BG7+8ACF4B:+5BA<?=<(67D46*/4335;(.7;?<<B838;9(44:((.5#
@M06045:235:000000000-JCY5N:1:1101:26401:4184 2:N:0:CTCAGA
GCCTTAGCTGCGTTCTTCATCGATGCCAGAACCAAGAGATCCATTGTTGAAAGTTTTTATTTTTTGTGTGTTTATTCAGACAGATGCTGTATTTACAAAGAGTTTAAAGGGTCCCCAGTAGCAGGCAAGCCTGCTGAGGAAACGAAAAGGTACTCCAAAAAATAGGCAAGGACGCTATCTCGACAGGGCAGAAGCCCTACGATAATGATCCTTCCGCAGGTTCACCTACTGAAACCTTGTTACGACTTTTACTTCCTCTAAATTACCAAGTGGAATGAGATCGGAAGAGCGACGTTGAGGT
+
CC@CFCGGGGGDFGDCFFGGGGGGFEEFGCE6F8CEFFDCCFEEGGGGGC@FGGGGD,;ECFFGG7FFFGFFCEGGFGF9FFG8FFFGGEGG9EFEFFGGGGGG9FFGGCE<FFGF@CFC<FGG<FFGFGF,EFEFDFF@FFGG+7@C>C>DC9FFG8EGGCCA,@DFG8+,6B6+3+D,@8,=CC:>>?83DB,@6DC:BC58*;@:,=<CGGFD>DE*/4;CGGGGG**1***;6*BGFF>:FG5.;F=F7AD/67:7AC3)/947@(;CF.7)6))).4:06690,(4((4(((,((#
@M06045:235:000000000-JCY5N:1:1101:7610:4220 2:N:0:CTCAGA
GCCTTAGCTGCGTTCTTCATCGATGCCAGAACCAAGAGATCCGTTGTTGAAAGTTTTAACTTGTTTGTTTTGTAAATCAGAAGGTACGCTATAAATTGAAGAGTTGGGTCCTCTGGCGCGCTGCGGGACGGGCCGAAGCCGCGGCCCGCGGTGCGCCGAGCAACAAAAAGGTAAGGTTCACAAAGGGTTTGGAGTAATAACTCGGTAATGATCCCTCCGCTGGTTCACCAACGGAGACCTTGTTACGACTTTTACTTCCTCCAAATGACCAAGGGGAAGCAGATCGGAAGAGCGGCGGGTA
+
CCCCGGGGGGGGGGGGGGGGGGGFGGGGGGGGGGGGGGGGGGGGGGGGGGGGGFFGGGGGGGGGGFGGGGGGGGGGEGGGGGGGGFFGGEGGGGFGGGGGGGGGGCGGGGGGGGGGGGGEGGGGGGGGGF@FGGGGGGGGGGGEE@CGGGGGGGGGGEEGGGGGGCEFFGGEFGGGGGFGGFD*8CE8FGGE:FGFCC:CC<7EEGGG7:C*<:FFGGFD)9CFGFFDGFF>E>?:>@>4?FF@CCDFGGGFFFFF6696@)(4)-69<7FF5((49<:???B?7::6?24(4((((-(,#
@M06045:235:000000000-JCY5N:1:1101:20223:4222 2:N:0:CTCAGA
GCCTTAGCTGCGTTCTTCATCGATGCGAGAACCTAGAGATCCGTTGTTGAAAGTTTTAACTTTAATTAAAATTTTAAATCAGACAAAATTACAAAACGAGTTTTTGAATACACCCGTGGAAGGTAACTCAAGCCTGCGAACAGGAAGAGCACCCGTATTCCACGGAAGCAACAGGTAAAGGTAAACAGGTGGTTATATACAACCTGGATTAGTGTGTTAGCACTGCACCAGGCGTATTTTTTTTTAATGATCCTTCCGCAGGTTCACCTACGGAAACCTTGTTACGACTTTTACTTCCTCA
+
CCCCGGGGGGGGGGGGGGGGGGGGGGGGGGGGGGGGGGGGGGGGGGGGGGGGGGGGGGGGGGGGGGGGGGGGGGGGGGGGGGGGGGGGGGGGGGGGGGGGGGGGGGGGGGGGGGGGGGGGGGGGGGGGGGGGGGFGGGGGGGGGGGGGGGGGGGGGGGGGGGGGGGGGGGGGCEFGGGGGGGGGGGGFGGGGEGGGGGGGGGGGGGGGGGGGGGGFFGFGFGFFC9DF>FFFFFFFFFFGFFFFGGFF+CDFFFGFA7DFFFF<ADAD?FFE3:1>BFF244A>>BF><?F2<AAFA<)-#
@M06045:235:000000000-JCY5N:1:1101:6262:4235 2:N:0:CTCAGA
GCCTTAGCTGCGTTCTTCATCGATGCGAGAGCCAAGAGATCCGTTGTTGAAAGTTGTATTCGAGTTTTGATTACTCTGAATGTTAGACTTGCAATTGAAGACGTGTGAGAAAATGAAGCCCAATCTTCCAAAGTTGAAAGGGCCTTTACAATGCACACAAGGTGGGTATGGATTTGAAAGTGCCATAAACACTTATTGTGAATGATCCTTCCGCAGGTTCACCTACGGAAACCTTGTTACGACTTTTACTTCCTCTAAATGACCAAGTGGAAGCAGATCGGAATAGCGTCGTGTAGGGAAA
+
CCCCGE9EFG@CFGEGGGE9FF<FGCEG7C:FGGGGDG@CFFGFFGGGGEGFEFF<FAFFGGCCFCFG8FGGGGFGCGGGFGGCFA<A<FFGGGGGGFGGGGGG7FE9AFF8FGGGG<C<FEE8FG9AEGGGG<FAEFG9AFDDGCEAGGFCDFFGCEED@FG8DCEGGG?,;AD;@FGDG=DGCFGFDFGGGFG>FF,,@:==A3==EFGGE+9+7+5:AFCDF5DGD>>6A@@FFFFGEFFFD+1:F8FF*++=8=FFF=BB@2B@?@FFF?;15.(,(//().),/,6;2((6)-::#
@M06045:235:000000000-JCY5N:1:1101:23705:4258 2:N:0:CTCAGA
GCCTTAGCTGCGTTCTTCATCGATGCGAGAACCAAGATATCCAGGGCATAGAGTTGTTTCTATGTTTGTTGGTTGATTGTATCGAGTAATTAAATTCAAAAACAATCAGCTGAGAAAGATTCGAAAATCAAGCCAGCTATCTAATGTTCATCGAATGACAGTGTGATGTTGAAATTGAATGAACAAACAACACACACGAATAGATTAAATAAAGTTCACAGTTTGTTGAAAAGGTAATCATGTGAATGATCCCTCCGCAGGTTCACCTACGGAGACCTTGTTACGACTTTTACTTCCTCTC
+
CCCCGGGGGGGGGGGGGGGGGGGGGGGGGGGGGGGGGGGGGGGGGGGGGGGGGGAFGGGGGGGGGGGGGGGGGGGGGGGGGGGEGGCGGGGGGGGGGGGGGFGGGGGGGGGGGGGGGGGGGGGGGGGGGGGFGGFGFEGGGGGGGGEGGGGGGGGGFFFFGGFGG9FGGDGGGGGD8;FGGFCFFGGGGGGGGGGGGGGG8@FG7EGFFGGGCFGGFGFFFGDCGGGGGFFFFFFFFFCGFF1+=FGFG9@8?FGFE@F=EFEEFFFFFF;BB@@F?EF<>EFF?;286C??EEFFFC))#
@M06045:235:000000000-JCY5N:1:1101:25040:4294 2:N:0:CTCAGA
GCCTTAGCTGCGTTCTTCATCGATGCCGGAACCAAGAGATCCGTTGTTGAAAGTTTTAAATAATTTATAGTTTCACTCAGACTACAATCTTCAGACAGAGTTCTAGGTGTCTTCGGCGGGCACGGGCCCGGGGGCAGAAGCCCCCCGGCGGCCATACGGCGGGCCCACCGAAGCAACAAGGTATAATAAACACGGGTGGGAGGTTGGACCCAGAGGGCCCTCACTCGGTAATGATCCTTCCGCAGGTTCACCTACGGAAACCTTGTTACGACTTTTACTTCCTCTAAATGACCAAGTGGAG
+
CCCCGGGGGGGGGGGGGGGGGGGGGGGGGGGGGGGGGGGGGGGGGGGGGGGGGEFGGGGGGGGGGGGGGGGGGGGGGGGGGGGGGGGGGGGGGGGGGGGGGGGGGFGGGGGGGGGDF:CEGGGGGGGGGGGGGGFGGGGGGGCEEGGGGDGGGGGGGGGGDEGEEGGGGGGGG>FGGGGGGFDFGFGGGGGFGGC5//?EG5EEGF=6C=EFFGCDGGFGFG470:CGDFEFF2<FFFFGFDEBDD<@FFGFFFGFF:B1?@?)-44><()).2)692<>9745>AD<BF<7:26?<)5)#
@M06045:235:000000000-JCY5N:1:1101:14946:4296 2:N:0:CTCAGA
GCCTTAGCTGCGTTCTTCATCGATGCCAGAACCAAGAGATCCGTTGTTGAAAGTTTTGATTCGTTTGTTTTTGTTATTCAGAAGTAGTTTCGCTATAAATTCAAGAGTTTGGTGCTGCCGGCGGGGGCTGGTCGGGCGGCCCCGCGAGGGGGTGCCCTCCCGGCCGTCCGCCGAGGCAACAGCAGTAATAGGTAAGGTTCACAAAGGGTTTGGAGTAATAACTCGGTAATGATCCCTCCGCTGGTTCACCAACGGAGACCTTGTTACGACTTTTACTTCCTCTAAATGACCAAGTGTAAGC
+
CCCCGGGGGGGGGGGGGGGGGGFDFGGGGGGGGGGGGGGGGGGGGEGGGFGGGGGGGGGGGGGGGGGGGGGGGGGGGGGGGGGGGCEEGGGGGGGGGGGGGGGCFGGGGGGGG@FGGEFGGGEGCFGGGDCGFGGGGGGGDGGGGEEGEEEGGGGGGFGGGGGGEGGEGGGEGECEDEFGF8E8F<CFFGGG?CFCFGF?CGGEF?:E6:5CGGGCFGFGFG=FGDGFDF?@6:9:6>DC58>BFF>@7>FFEFDEDFFB@4><AAB6(,)8@<24<A<3<>><DB24:22:26)6)).-#
@M06045:235:000000000-JCY5N:1:1101:13529:4299 2:N:0:CTCAGA
GCCTTAGCTGCGTTCTTCATCGATGCCGGAACCAAGAGATCCATTGTTGAAAGTTTTGACAATTTTCACAGTACTCAGACAGCCCATCTTCATCAGGGTTCACAGAGCGCTTCGGCGGGCGCGGGCCCGGAGACGTGCGTCCCCCGGCGACCAGGTGGCCCCGGTGGGCCCGCCAAAGCAACAGGTGTATAGAGACAAGGGTGGGAGGTTGGGCCGCGAGGGCCCGCACTCGGTAAGGATCCTTCCGCAGGTTCACCTACGGAAACCTTGTTACGACTTTTACTTCCTCTACATGACCAAG
+
CCCCGGGGGCFGGGGGGGGGGGFFGGGGGGGGGGGFFGGGGGEFGGGGGGGGGFGGGGGGGFGGGGGGGGGGGGGGGGGGGGGGGCFGGGGGGGDFGGGGGGGGFFGFGGGGDG:EG7FGGGGGGGGGGGGDGGGGGGGGGGG>GEDGG5C>:BCFGGGGGGGGGGGGGGGGCGGGGGGEGGGGGFG+<AEGGFCFCF>FGGCEGFCGGGGGEGGDCD39>C*9<59CC5?:@?:E4)*29799*2/09<D>=**994435@(:>:77<AF*7<?19?:>A2).-4<4>24).44.3(4.#
@M06045:235:000000000-JCY5N:1:1101:18886:4369 2:N:0:CTCAGA
GCCTTAGCTGCGTTCTTCATCGATGCGAGAGCCAAGAGATCCGTTGTTGAAAGTTGTATTTTTGAATTATGTTTATTCAGAAATAGATATTCAGACAAACTGCTTTAAAGGTGTTAAGTTAATCAAACCCTCTTGGCTTTTTAATGCCAGAGAGTTCAAAAACGTTGCACACAAGGTGGATATGGATTTTTTTAAAGAGTGCCATAAAACACTCAATTATGAATGATCCTTCCGCAGGTTCACCTACGGAAACCTTGTTACGACTTTTACTTCCTCTAAATGACCAAGTGGAAGAAGATCC
+
CCCCGGGGGGGGGGGGGGGGGGGGGGGGGGGGGGFGGGGGGGGGGGGGGGGGGGGGGGGGGGGGGGGFGGGGGGGGGGGGGGGGGGGGGGGGGGGGGFGGGGGGGGGDGGGGGGGGGGGGGGGGGGGGGGGGGGGGGGGGGGGGGGGGGGGGGGGGGGGGGGGGGFFGGGGGGFGGGFGDGGGGGGGGGGGGGGGGFFGFGGGGGGGGGGGGFGFGGGAGFG@FG>>FGFFFFDFBBBFFAFFFGGGFGGDFFFCACEFEFF<61;CE3=C8AEFFEEEF<EFFFF(:7?F@EFD7:0)-#
@M06045:235:000000000-JCY5N:1:1101:15755:4375 2:N:0:CTCAGA
GCCTTAGCTGCGTTCTTCATCGATGCCAGAGCCAAGAGATCCGTTGTTGAAAGTTTTGACTTATTCAGTACAGAAGACTCAGAGAGGCCATACAATGCAATAGTTTGGTTTACCTCCGGCGGGCGCCCGCGAGGGCCGAGGGGCGCCGGGCAGGACCCGGGCCGCCCGCCGAAGCAACGGTAAAGGTAACGTTCACAATGGTTTGGGAGTTTTGCAACTCTGTAATGATCCCTCCGCTGGTTCACCAACGGAGACCTTGTTACGACTTTTACTTCCTCTAAATGACCAAGTGGAAGGAGAG
+
CCCCGGGGGGGGGGGGGGGGFGGGGGGGGGGGGGGGGGGGGGGGGGGGGGGFFGGGGGGGGGGGGGGGGGGGGGGGGGGGGGGGGGGGGGGGGGGGGGGGGGGGGGGGGGGGGGGGGGGGGGGGGGGGGGGGGFGGGGDEGGGGEGGGGGGGGGGGGGGGGGGGGGEGGGGDGDG6CGGGGFGGGGCCCCCCFGGGGGGGGFFFGDC5EGFG?*>7FFFGFF?:CC7:*@@FFF4>>@BGFF8?>:6;DD)75><F@A4-966<((4<AFFFFDA).5:)))))-382126)4272((.(#
@M06045:235:000000000-JCY5N:1:1101:19688:4406 2:N:0:CTCAGA
GCCTTAGCTGCGTTCTTCATCGATGCGAGAGCCAAGAGATCCGTTGTTGAAAGTTGTATTCGAGTTTTGATTACTCTGAATGTTAGACTTGCAATTGAAGACGTGTGAGAAAATGAAGCCCAATCTTCCAAAGTTGAAAGGGCCTTTACAATGCACACAAGGTGGGTATGGATTTGAAAGTGCCATAAACACTTATTGTGAACGATCCTTCCGCAGGTTCACCTACGGAAACCTTGTTACGACTTTTACTTCCTCTAAATGACCAAGTGGAAGCAGATCGGAAGAGCGTCGTGTAGGGAAG
+
CCCCGGGGGGGGGGGGGGGGGGGGGGGGGGGGGGGGGGGGGGGGGGGGGGGGGGGGGGFGGGGGGEGGGGGGGGGGGGGGGGGGGGGGGGGGGGGGDFGFGGGGGEGGGGGGGGGGGGGFGGGGGGGGGGGGGGGDGGGGGGDGGGGGGGGGGGGGFFGGGGGGGGGGGGGGAD9FGGGGGGGGGGGGGGGGGGGGGFD:FFGGG8FGGGGGGGGGGGFFFGGGGGGGGFBFF=BFFFF7A>EEG=FFGGFF=8FFFEFF>FEFEDFFFFFFFFFFFEE66;?@@@F9>@>31:0)5?:1#
@M06045:235:000000000-JCY5N:1:1101:19726:4407 2:N:0:CTCAGA
GCCTTAGCTGCGTTCTTCATCGATGCGAGAGCCAAGAGATCCGTTGTTGAAAGTTGTATTTTTGAATTATGTTTATTCAGAAATAGATATTCAGACAAACTGCTTTAAAGGTGTTAAGTTAATCAAACCCTCTTAAGGTTTTCCTTCCCCTAAAGTCCTATCGGACCCAAAGGGATATCAACGTACAGAGAGTCCAAAAACATTGCACACAAGGTGGATATGGATTTTTTTAAAGAGTGCCATAAAACACTCAATTATGAATGATCCTTCCGCAGGTTCACCTACGGAAACCTTGTTACGT
+
CCCCGGGGGGGGGGGGGGGGGGGGGGGGGGGGGGGGGGGGGGGGGGGGGGGFGGGGGGGCFGFGGGGGGGGGGGGGGGGGGGGGGGDFGGGGGGGGGGGGCDGEGGGGGGG,AF:FGFFGGGGFGGGGGGGGGGGGGFGAFFGGFGGGFFDG8DDEGGGGF?G6EECEGDEGGGGGGGGG:DEFGGEFGDFGGD9,>FCFGGGFGGGGCFEGGF9CCDACFFFG>*;@C>B4AE4CFAC7AFFFGGGFGG>AFFFFFFFFA+**/1/;C>;)33>B;@E<));;;D60?F(:72ABF<)(#
@M06045:235:000000000-JCY5N:1:1101:10537:4408 2:N:0:CTCAGA
GCCTTAGCTGCGTTCTTCATCGATGCCAGAACCAAGAGATCCGTTGTTGAAAGTTTTAACTTGTTTGTTTTGTAAATCAGAAGGTACGCTATAAATTGAAGAGTTGGGTCCTCTGGCGCGCTGCGGGACGGGCCGAAGCCGCGGCCCGCGGTGCGCCGAGCAACAAAAAGGTAAGGTTCACAAAGGGTTTGGAGTAATAACTCGGTAATGATCCCTCCGCTGGTTCACCAACGGAGACCTTGTTACGACTTTTACTTCCTCTAAATGACCAAGTGGAAGGAGATCGGAAGAGCGTCGTGTT
+
CCCCGGGGGGGGGGGGEGGGGGGGGGGGGGGGGGGGGGGGGGGGGGGGGGGGGEGGGGGGGGGGGFGGGGGGGGGGGGGGGGGGGGGGGDGGGGGGGGFGGGGGGGGGGGGGGGGCGGGGGGGGGGGGGGGGGGGGGGGGGGGGGEEGGGGGEEGGGGGGGGGGGFGFEGDGCCGGGFGGD9FFGGGGFGGGGC+<EGGGGFGGGGGGF7CD9CC*9D>GBDGGGGGGGF@EF>?BF>F<FFFFGGGFGGGFFFGFF9=)1*5<A>)5A4@:FA44?28:FB<?D?B0:B?02168BF?1#
@M06045:235:000000000-JCY5N:1:1101:25715:4426 2:N:0:CTCAGA
GCCTTAGCTGCGTTCTTCATCGATGCTGGAGCCAAGAGATCCGTTGTTGAAAGTTTTAACAGTTCGCTTAGAACACTCAGAAATATCGTCGGGTTCGAACAGAGATTCTGATGATACCGGCGGGCACGCCCCGGGAGGCGCGCCGCCGAAGCAACAGGTATAAAGGTTCACAAAGGGTTATGAGTTATAGTACTCGGTAATGATCCCTCCGCTGGTTCACCAACGGAGACCTTGTTACGACTTTTACTTCCTCTAAATGACCAAGTGGAAGGAGATCGGAAGAGCGTCGTGTAGGGAAAGC
+
CCCCGGGGGGGGGGGGGGGGGGGGGGGGGFGGGGGGGGGGGGGGGGGGGGGGGGGGGGGGGGGGGGGGGGGGGGGGGGGGGGGGGDGGGGGGGGGGGGGGGGGGGGGGGGGGGGGGGFGGGGGDECEEGGGGEGCFGECCFDDGCCEE5E5E?EGGGGGGFGGGFFGEFG9FGDGGG9FGGG+>CGGFCCFFFGGGGGGCCFGCE7CFGGGGCDGFGGFF?FFGG3D5D>FFF>ABFFDC@DFFGGCFGGDFFF:9?BFBFFFFFA972<?F41::?FF:09042338;(8:?FA???:0#
@M06045:235:000000000-JCY5N:1:1101:24295:4438 2:N:0:CTCAGA
GCCTTAGCTGCGTTCTTCATCGATGCCAGAGCCAAGAGATCCGTTGTTGAAAGTTTTAATAATTAAACTTGTTTCTCAGACAACACTAAAAAAGGTTTGGGTTTGATTTTCCTCTGGCGAGCGCTCACCAGCCCGAGAGCCAGTGGTCCGAAGACGTCTCGCCAAAGCAACAAAGAATAGTAAACAAAGGGTGGAAGTTTAGCCCTATAAAAGGGCCTATACTTCGGTAATGATCCTTCCGCAGGTTCACCTACGGAAACCTTGTTACGACTTTTACTTCCTCTAAATGACCAAGTGGAAC
+
CCCCGGGGGGGGGGGGGGGGGGGGGGGGGGGGGGGGGGGGGGGGGGGGGGGGGGGGGGGGGGGGGGGGGGGGGGGGGGGGGGGGGGGGGGGGGGGGGGGGGGGGGGGGGGGGGGGGGGGGGGGGGGGGGGGGGGDGGGGGGGGGGGGGGGDGGGGGGGGGGGGGGGCFGFFDFG6DGCGGGGGGGGGGGFGGGGGGGFGEGFGGGGGGGGGGGGGGGGFGFGGGGGDGGFFFFFFFFFFGFFFFGDGFGGGFFADFFFB7>F7<DFDA?::EEAADFFF22:<<AFAA2<A>>?B4)243#
@M06045:235:000000000-JCY5N:1:1101:12338:4482 2:N:0:CTCAGA
GCCTTAGCTGCGTTCTTCATCGATGCGAGAACCAAGATATCCGTTGCTAAGAGTTGTTCAGCAATTTCGTACTTTCTTTTCAGAACATCTTTTCGAAAAAAGATCTTCGTCCAAGATTTTAGTTTAGCACATTGAATACAAGTGGTGAATAAAGTCGTAAAAAAAATATTAATTTTTGAAACAGGAAAGAAAAGCTTGACGCTTTTCCCCCATCTCAAAAAAAGAACAAGTTCACGATTGGGTGAATACGTTTGTTTTCTTGTTGCTTGAACAAGCAAGAAAAAAACACGATAATGATCCC
+
CCCCDFGGGGGGGGGGGGGGCGGGGGGDCFF@<FFGAFEFGGGGFGGGGGGGGFGCEFGGGGGGGGGGGGGGGGGGGGGGGAFAFGFGGGFGFFGGGGDEBCDFGGGGGFEGEEFFFFGGCFFGGGGFFGG9FFGGFC<AFFFGDGDFFF;D;=E;EDC=FFGGGCFGGGGFGGGGGGGGEGGFGFGGGGGGGGGGGGFGGGGGGGGDEGGDGG88=:>*@DGDFF4CFFFAFC4A45ACF)88<=FFGGFFFFGFFDFCC69>@E)93<44@<10:07?F0?F>1-112,22824<)66#
@M06045:235:000000000-JCY5N:1:1101:26037:4485 2:N:0:CTCAGA
GCCTTAGCTGCGTTCTTCATCGATGCCAGAACCAAGAGATCCGTTGTTGAAAGTTTTGATTTATTTGTTTGTTTTACTCAGAAGTTCCACTAAAAACAGAGTTTAGGGGTCCTCGGGCAGGCCGTCCCTTTTTACGGGGCGCGGGCTGATCCGCCGAGGCAACGTATAGGTATGTTCACAGGGGTTTGGGAGTTGTAAACTCGGTAATGATCCCTCCGCTGGTTCACCAACGGAGACCTTGTTACGACTTTTACTTCCTCTAAATGACCAAGTGGAAGTAGATCGGAAGAGCGTCGTGTAC
+
CCCCGGGGGGGGGGGGGGGGGGGGGGGGGGGGGGGFFGGGGGGFGGGGGGGGGDGGGGGGGGGGGGGGFGGGGGGGGGGGGGGGGGGGGGGGGGGGGGGGGGGGGGGCFGG?EFGGCD+CFGGGGGGGGGGDFGGGGCEFGGGGGGGGGGG9EGGEDGEGGGGGE>EFFEGFGGGGGGGGGEGGGG8*8;FEGGGGGGGDFFGGEFGFCFGGGGGGDDECEGG>CF>FGF@5BF>FF:6:6BFFGGDEGDGFFF7?@A?<FFF>9A)4(.7>FA?)48?B9A2921<:371,2711(44(#
@M06045:235:000000000-JCY5N:1:1101:8440:4498 2:N:0:CTCAGA
GCCTTAGCTGCGTTCTTCATCGATGCCAGAACCAAGAGATCCGTTGTTGAAAGTTGTAATTATTGTAGTTTTCTGACGCTGACTGCAATCACAAAAGGTTTTATGGTGTCCGGCCGGCAGGCAAGCCTACCGAGGAAACAATTGGTACGCAAAAGACACGGGTAGTATCAGACAGGGCGGGGAGGGAAGGCGCACCAAAGCACGCAATCCCACGCCGGCCCCCCGTAATACAGTTAATGATCCTTCCGCAGGTTCACCTACGGAAACCTTGTTACGACTTTTACTTCCCCTAAATGACCCT
+
CCCCGGGGGGGGFGGGGGGGGGGGGGGGGGGGGGGGGGGGGGGGGGFGGGGGGDGGGGGGGGGGGFGGFGGGGGGGGGGGGGGGGGGGGCEGGGGGGGFFGGGGGGGGFGGGCGGGGGGGGGGGGGGGGGGGDFGFFGCCFGGGGGDFGGGDGGGCFGGGGGGEEDE;;@DEFFGGGGGGG>=EGCGGGGGGG8CGGGGG6CGCEEGGGGGGGGGGGG@GEGGGG7CD*68?F)6?FFFG4@FFFFGDGGDEF?FFFFFBFDFFFF<?<DFFFAA??>0:AAA2).6)(,(4:<442)5(#
@M06045:235:000000000-JCY5N:1:1101:21850:4533 2:N:0:CTCAGA
GCCTTAGCTGCGTTCTTCATCGATGCGAGAGCCAAGAGATCCGTTGTTGAAAGTTGTATTCGAGTTTTGATTACTCTGAATGTTAGACTTGCAATTGAAGACGTGTGAGAAAATGAAGCCCAATCTTCCAAAGTTGAAAGGGCCTTTACAATGCACACAAGGTGGGTATGGATTTGAAAGTGCCATAAACACTTATTGTGAATGATCCTTCCGCAGGTTCACCTACGGAAACCTTGTTACGACTTTTACTTCCTCTAAATGACCAAGGGGAAGGAGATCGGAAGAGCGTCGTGTAGGGAAA
+
CCCCGGGGGGGGGGGGGGGGGGGGGGGGGGGGGGGGGGGGGGGGGGGGGGGGGGGGGGGGGGFGFGFFGGGGGGGGGGGGGGGGFGGGGGGGGGGGGGGGGGGGGGGGGGGGGGGGGGGGGGGGFGGGGGGGGGGGGGGGGGGGGGFEGGGGGGGGGGGGGFEFGGGGGGGGFFE=EFGGFFGGGGGGGG9DDDGFDGGCFGGGGFGGGFGFGGGGGGFFFGGGGGGGDBFFAB@FFFFFBAD>DGGFGGGFACGFFFFFFFFF6(((,6B>):@;D;E0?FFFDFF97?F66(:><:72#
@M06045:235:000000000-JCY5N:1:1101:20317:4540 2:N:0:CTCAGA
GCCTTAGCTGCGTTCTTCATCGATGCTGGAACCAAGAGATCCGTTGTTGAAAGTTTTAACAGTTCGCTTAGAACACTCAGAAGTAACGTCGGTTCTTGACTGAGAGACTGGATATCGCCGGCGGGCACGCCCCCCGCGGGGGGGGAAACGCGCCGCCGAAGCAACGTGGTATAAAGGTTCACATAGGGTTATGAGGTTGGAAAAAACACTCAGTAATGATCCCTCCGCTGGTTCACCAACGGAGACCTTGTTACGACTTTTACTTCCTCTAAATTACCAAGTGGAAGCAGATCGGAAGAGT
+
CCCCGGGGGGGGGGGGGGGGGGGGGGGGGGGGGGGGGGGGGGGGGGGGGGEGGGGGGGGGGGGGGGGGGGGGGGGGGGGGGGGGGGGGGGGGGGGGGGGGGGGGGGGGGGGGGGGGGGGGGGEEEGGGGGGGGGGGGGGGGGGGGGGGGGGGDGGGGGG5ECGGGG8FGGF7CGDGGFGGGGGGGGGGGGGGGGGGGGGGGFGGGEGGGFDGGGGGFGFFFFFFGDDDGFFFFFFFFFFGFFBEGG:FGGGFFFGFFF@AFFF<A<B))64=@B)3<<<7?FB??2:BFBBDFF?FB67,#
@M06045:235:000000000-JCY5N:1:1101:15207:4548 2:N:0:CTCAGA
GCCTTAGCTGCGTTCTTCATCGATGCGAGAGCCAAGAGATCCGTTGTTGAAAGTTGTATTTTTGAATTATGTTTATTCAGAAATAGATATTCAGACAAACTGCTTTAAAGGTGTTAAGTTAATCAAACCCTCTTAAGGTTTTCCTTCCCCTAAAGTCCTATCGGACCCAAAGGGATATCAACGTACAGAGAGTCCAAAAACATTGCACACAAGGTGGATATGGATTTTTTTAAAGAGTGCCATAAAACACTCAATTATGAATGATCCTTCCGCAGGTTCACCTACGGAAACCTTGTTACCC
+
CCCCGGGGGGGGFEGGGGGGGGGGGGGGGGGGGGGGGGGGGGGGGGGGGGGGGGGGGGGGGGGGGGGGGGGGGGGGGGGGGGGGGGGFGGGGGGGGGGGGGGGGGGGGGGGGGGGGGGGGGGGGGGGGFGGGGGGGGGGGGGGGGGGGGGGGGGGGGGGGGGGGGGGGGGGGGGGGGGGGGGGGGGGGGFGGGGGGGGGGGGGGGGGGGGGGGGFGGGFGFGGG:FCCGEFFFFFFFFFGFFFFGGGFGGGFFFGFFFFFFFCF?E3>EEFFB9>BFE744<@FEF<0?07,32>BA<9)#
@M06045:235:000000000-JCY5N:1:1101:23328:4551 2:N:0:CTCAGA
GCCTTAGCTGCGTTCTTCATCGATGCCAGAACCAAGAGATCCGTTGTTGAAAGTTTTAACTTATTTAGTTTGATATAACTCAGAGTGCCATAATAATAACAAGAGTTTAGTGGACCACCGGCAGGCCACCACCGGAGCCGTGACGACCCCGATAGGCCCTGCCGAGGCAACAAAAGGTAAGTTCACATGGGTTTGGGAGTTTTGAAATAACTCTGTAATGATCCCTCCGCTGGTTCACCAACGGAGACCTTGTTACGACTTTTACTTCCTCTAAATGACCAAGTGGAAGCAGATCGGAAAC
+
CCCCFGFGEFFGFGGGCFGGGFGGGGGGGGGGGGGGDGGGGGGGFGGGGGGGGGGGGGGGGGGGGGGGFGGGGGGGGGGGGGGGGGGGGGGGGGGGGFGGGFGDGEGGGAF9EGGGG@FEEFDEGGCFGFGGGGGGGDGGGGGFGGGGGGDEGEGGGGGGDDGGGGDGGGGFG8CFGFGGGDFGCFFFDCGGGCCE>FGEFCCF8CEGGGG=F@FG@FFGF:FF46CDGFE3:3@FFFBCAFEFG75>FCFFBFFF52:?BFDABF<)8:=6=44>252?7:44)35><62,12:?:?:1#
@M06045:235:000000000-JCY5N:1:1101:23026:4558 2:N:0:CTCAGA
GCCTTAGCTGCGTTCTTCATCGATGCGAGAGCCAAGAGATCCGTTGCTAAAAGTTGTATTTTAGATTTATTTAAATCACTTGGGTTTTCAAAACCTTTAGGCAAAACAAAAATAAAGCGTTTGAAATGGGTAGACGCCTACGGGGGGAAAGGTTGTTTTCCCTCGTTGACGCCGTTTCAACAGTGCACAAAGGGTGTTTTGAGGTATTTGGTTTTTTTTTAATCCCTTAAGGGCAGCGAGCAGAAGGACAAGGTTGTGAGACCTTAACGTCCATCGGCTAAGCGGGACCCTTACAAGAAAA
+
CCCCGGGGGGGGGGGGGGGGGGGGGGGGGGGGGGGGGGGGGGGGGGGGGGGFGGGGGGGGGGGGGGGGGGGGGGGGGGGGGGGGGGGGFGGGGGGGFEFFCGGGGFFFGGGGGGGGGGGGGGGGGGGGFGGGC<FGGGGGGGGDGEGEGGGGGFGGGGGGGGGGGGFGFCGGEG8EGGFFGGF@FDGFCC8@FE8EED6EGCECCFGGGGFGGGGGGG)5>6DGGDFDGFF=>(3>;::5>>FF4DF4*74>46:))(8)==17<)4A68F).)4(493())2-1(((--4(.,.647:?#
@M06045:235:000000000-JCY5N:1:1101:15115:4559 2:N:0:CTCAGA
GCCTTAGCTGCGTTCTTCATCGATGCCAGAACCAAGAGATCCGTTGTTGAAAGTTTTGATTTGTTTTGTGTTTAATTCAGAAATATAATCCGCTATAAAATGCAAGAGTTTTATGCTGCCGGCGGGGGTTTGGCCAGAGGCCTGGCGCCCCGCCGAGACAACAGAACATAGGTAAGGTTCACAAAGGGTTTGGAGTAATAACTCGGTAATGATCCCTCCGCTGGTTCACCAACGGAGACCTTGTTACGACTTTTACTTCCTCTAAATGACCAAGTGGAAGTAGATCGGAAGAGCGTCGTGC
+
CCCCGGGGGGGGGGGGGGGGGGGGGGGGGGGGGGGGGGGGGGGGGGGGGGFGGGGGGGGGGGGGGGGGGGGGGGGGGGGGGGGGGGGGGGGGGGGGGGGGGGGGGGFGFGGGGGGGGFGGGGGGGGGGGGGGGGGGGGGGGGGGGGGGGGGGGGGGGGGGGGGGGGGGGGGGFGGFGFGGGGGGGGGGGGECGCGFEGGGGFCGGCGGGGGG7CGGGGDGFGDG4CD>CFF4>?FF@EFGFF?=DGGFGDDEFFDBBAFF6=<DF242<BF4>:2:?<??7ABF49????F:::>;169(#
@M06045:235:000000000-JCY5N:1:1101:14468:4569 2:N:0:CTCAGA
GCCTTAGCTGCGTTCTTCATCGATGCGAGAACCAAGAGATCCGTTGTTGAAAGTTTTAACGTTTAATATAAACAATTCAGACAGACGTCAACTGTAACAAAGAGTTTTGTTTTCCTCCCATGGGCGCTCACCAGCCATAAGGCCGACGTGGCAGAGCCAAGTCCCATGGAAGCAACAGTAAAAAGGTACACAGTGTGGGTTGATAAAGAATATAAAATTCAATATACATTAATGATCCTTCCGCAGGTTCACCTACGGAAACCTTGTTACGACTTTTACTTCCTCGAAATGACCAAGTGGG
+
<CCCGFGGCFCF;CFG<FGFGFGGGGGGGGGGGGDDGGGGGGGFGGFEFGGGGGGGGGFGDFGGEFGG9FFGGGG@@@FGGGGGGGGFGCGGGGGGGCE?EFGGFGFAE=EAE<FG9FFGFFFFFEGGFFGCEFGGGGGGEEGGGC@CG>EGGG7DEFGGGGGDF9=8EDFFGGGFGGEF7EFEEGGGGF,:D,@DFECEGGFGGGFCEGGG@@9DG9*=FGFFGGG778CFFFF6A=BFFFDB4)8;F7+6/;C8D:;(8FD;<3CA<C>AD:3<A>A<<A<2)(-(,44AB0.,,-)4#
@M06045:235:000000000-JCY5N:1:1101:6773:4620 2:N:0:CTCAGA
GCCTTAGCTGCGTTCTTCATCGATGCGAGAGCCAAGAGATCCGTTGTTGAAAGTTGTATTTTTGAATTATGTTTATTCAGAAATAGATATTCAGACAAACTGCTTTAAAGGTGTTAAGTTAATCAAACCCTCTTGGCTTTTTAATGCCAGAGAGTTCAAAAACGTTGCACACAAGGTGGATATGGATTTTTTTAAAGAGTGCCATAAAACACTCAATTATGAATGATCCTTCCGCAGGTTCACCTACGGAAACCTTGTTACGACTTTTACTTCCTCTAAATGACCAAGTGGAAGAAGATCC
+
CCCCCFGGGGGGGGGGGGGGGGGGGGGGDGGGGGGGFGGGGGGGGGFGGGGGGGGFGGGGGGFGEGGGGGGGGGGGGGGFGGGGFFGGGGGGG,CEFGGGGGGGGGGGGGGGGGGGGG9FGGGGGGGGFGGGGGGFFFFFGGGGGGGGGGGGCEFGGGFFD?EGGGGGGGGGGGFDFGGECFGGGGGGGGGGGGGCDF==EFFFA<EFGGGGGGGGGGFCCGFF>CDDFFF5A>>DBEFFFFFFF96?DDG>66*;CEFEA><@;@4CFEFFAE9EC@FE5)9=@860;C37@,::0:<.#
@M06045:235:000000000-JCY5N:1:1101:19085:4676 2:N:0:CTCAGA
GCCTTAGCTGCGTTCTTCATCGATGCGAGAGCCAAGAGATCCGTTGTTGAAAGTTGTATTTTTGAATTATGTTTATTCAGAAATAGATATTCAGACAAACTGCTTTAAAGGTGTTAAGTTAATCAAACCCTCTTAAGGTTTTCCTTCCCCTAAAGTCCTATCGGACCCAAAGGGATATCAACGTACAGAGAGTCCAAAAACATTGCACACAAGGTGGATATGGATTTTTTTAAAGAGTGCCATAAAACACTCAATTATGAATGATCCTTCCGCAGGTTCACCTACGGAAACCTTGTTACGG
+
CCCCGGGGGGGGGGGGGGGGGGGGGGGGGGGGGGGGEGGGGGGGGGGGGGGGGGGGGGGGGGGGGGGGGGGFGGGGGGGGGGGGGGGGGGGGGGGGGGGGGGGGGGGGGGGGGGGGGGGGGGGGGGGGGGGGGGGGFGGGGGGGGGGGGGGGGGGGGGGGGGGGGGEEGGGGGDGFFFGGGGGGGGGGGGGGGGGGGGGGGGFGGGGGGGGGGG:DGGFFFGGGCFGGFFFFFFCFAFFGFFAFFFGFGF:);AFCFFFFFFFF?5ECEFFFF>>>;;@9>EE@FFFF;B?::7AFADF-#
@M06045:235:000000000-JCY5N:1:1101:16094:4687 2:N:0:CTCAGA
GCCTTAGCTGCGTTCTTCATCGATGCGAGAATCGAGATATCCATTGTTAACAGTCGTTTAGTTATAACCCAATAGCTTTCACTAGAGGGGAACATGGGGTTTGACGTAACAGCGGGAGCAGAGCTCACTGACCCGGTCGCCGGCCGTGTCGGCCTCCAGCGATCGTTTACTGCGCCACCCTTGCAAACCAAACGCACACTGACAGAACGTTTGATTCCAGTCAATGAACGCTGACAGATCATTTAACACTGGTCTTGAGGGTACCAGGTCACTTGCCTTACCTCACCCAACCACGCTAGGC
+
CCCCGGGGGGGGGGGGGGGGGGGGGGGGGGGGGGGGGGGGGGGGGGGGGGGCGGGGGGGGGGGGGGGGGGGGGGGGGGGGGGGGGGGGGGGGGGGGGGGGGDGGGGGGGGGGGGGGGGGGFGGGGFFFGGGGGGGGGGDGGGGGGGGGGGGGGEGGGGGGGGGGGGGFGGG9C>CEGGGGGGGGGFGGGGG>FGGGGGGE97@9EGC6:EGGDGFGGGFFFGGGGC>FC5>>B>FFFF4C;FF*:CF44:FFFFGFFFF07BB?AB??FB6F=<><7AB??::83:(216:,3?F>(39.#
@M06045:235:000000000-JCY5N:1:1101:19135:4707 2:N:0:CTCAGA
GCCTTAGCTGCGTTCTTCATCGATGCCAGAACCAAGAGATCCGTTGTTGAAAGTTTTGACTTATTCAGTACAGAAGACTCAGAGAGGCCATAAAGTATCAATGGTTTGGGGTACCTCCGGCGGGCGCCCCGCGAGGGGGCCTGGGGGGCGCTGGGCGCCGCCCGCCGAAGCAACGGTTTGGGTAACGTTCACAATGGTTTAGGGAGTTTTTCAACTCTGTAATGATCCCTCCGCTGGTTCACCAACGGAGACCTTGTTACGACTTTTACTTCCTCTAAATGACCAAGTGGAATCAGAACGC
+
CCCCGGGGGGGGGGGFGGFGGGGGFGGGFFGFGGGGGGGGGGGGGGGGGGGGGGGGGFGGGGGGGGGGGGGGGGGGGGGGGGGGGGEGGGGFGGGGGCFGGGGGFGGGGGGGCGEFAFGEGEGGGGGGGGGGGGGEDEGGGGFGGGGGEGGGGGGGEGGGGGGGGGGGDGGGGCEDGEGGGGGGGGGEECF@?C7CC0CGGFCFGGG6C?CFCGC7*:FCBFG7>77CFFFE8:1B:F=*9@F=CDGFGGG>>FF??)9AE)3:B9<<A<@B92)-52494>2.3((-4.8222<>?)((#
@M06045:235:000000000-JCY5N:1:1101:11135:4754 2:N:0:CTCAGA
GCCTTAGCTGCGTTCTTCATCGATGCGAGAGCCAAGAGATCCGTTGTTGAAAGTTGTATTTTGAATTAAGTATTCATAATATGTTTCAGACAAAATCACTAAAGTTCTGAGTAGATATAAATCCCAAAGGTGACCACACGGCTTTTGACAGCCGGCAGCCCCCAGAGAGATGACATTGCACACAAGGTGGATATGGATTTTTGAAAGTGCCATAAAAACACTTGATTATGAATGATCCTTCCGCAGGTTCACCTACGGAAACCTTGTTACGACTTTTACTTCCTCTAAATGACCAAGTGGG
+
CCCCGGGGGGGGGGGGGGGGGGGGGGGGGGGGGGGDFGGGGGGGGGGGGGGGGGGGGGGGGGGGGGGFGGGGGGGGGGGGGGGGGGGGGGGGGGGGGEGGGFGGGGGGGGGGGGGGGGGGGGGGGFGGGGGFGGGGGGGGGGGGGGGGGGGGGGGGGGGEEGGGGGFFGGGGGGGGGGGGFGGGGGGGGGGFGGFGGCEDDFEGGGG7EFFG,;CDGG>FAFGFGFGGFA::AEFAFFCC>688DGGFGFC=F=4A>8B@BAD@<)176<3>EF?EFFFFE4))644>294<2(5.(642#
@M06045:235:000000000-JCY5N:1:1101:25224:4788 2:N:0:CTCAGA
GCCTTAGCTGCGTTCTTCATCGATGCCAGAACCAAGAGATCCGTTGTTGAAAGTTTTGATTCGTTTGTTTTTGTTATTCAGAAGTAGTTTCGCTATAAATTCAAGAGTTTGGTGCTGCCGGCGGGGGCTGGTCGGGCGGCCCCGCGAGGGGGTGCCCTCCCGGCCGTCCGCCGAGGCAACAGCAGTAATAGGTAAGGTTCACAAAGGGTTTGGAGTAATAACTCGGTGATGATCCCTCCGCTGGTTCACCAACGGAGACCTTGTTACGACTTTTACTTCCTCTAAATGACCAAGTGGAAGG
+
CCCCGGFFGGGGGGGGGGGGGGGGGDGGGGGGGGGGGGGGGGGGGGGGGFEGGFFGGGGGGGGGGGGGGFGGFGFGGFGGGGFGGGGGGGGCEE7FFGGGGGGGGGGGGGGGGGFFEFGGGGGGGGGGGGG@=CC@FGDDEGGGGGEGGGGG>CEGGGGGGGGEECGGGDGGGGDGGGGGGGGCF?FFGEGGGCFF?GGFGGGFGGGGGGCDDGGCGGFGFF7>DGGDFF=F7>DF?5>DEBEEG:*6CCF@>EG377>?F?AABFBF03:@?)).64)3:<A<BABFFAB:0<))5<<1#
@M06045:235:000000000-JCY5N:1:1101:20044:4828 2:N:0:CTCAGA
GCCTTAGCTGCGTTCTTCATCGATGCCAGAACCAAGAGATCCGTTGTTGAAAGTTTTAACTTGTTTGTTTTGTAAATCAGAAGGTACGCTATAAATTGAAGAGTTGGGTCCTCTGGCGCGCTGCGGGACGGGCCGAAGCCGCGGCCCGCGGTGCGCCGAGCAACAAAAAGGTAAGGTTCACAAAGGGTTTGGAGTAATAACTCGGTAATGATCCCTCCGCTGGTTCACCAACGGAGACCTTGTTACGACTTTTACTTCCTCTAAATGACCAAGTGGAAGCATATCGGAAGAGCTTCGGGTG
+
CCCCCGCGGGGGGGGGGGGGGGGGGGGGGGGGGGGGGGGGGGGGGGGGGGGGGEFGGGGGGGGGGGGGGGGGGGGGFFFGGGGGGGGGGGGGGGGGGGGGGGGGGFGGGGGFGGGGGGGGGGGGGGGGGGGGGGGGGCCFGGGGGEGEEEDG:EGGGGGGGGGGGGCG5C>CFEFFFGGGGGGGGFEFCCEGFGG6CF9FG7FGGEGEFCG7CFGF795<3C37CGDFF=>336<DFFF*9B?F:*7:CDCF?*:=6)9<?64442:))47>54:332((3)-)6312?>B7(),-1(2(#
@M06045:235:000000000-JCY5N:1:1101:25387:4848 2:N:0:CTCAGA
GCCTTAGCTGCGTTCTTCATCGATGCTGGAGCCAAGAGATCCGTTGTTAAAAGTTTTGACAGTTCGCTAAGAACACTCAGAAGTATCGTCGGGTTCGAAAACAGAGATTCTGATGAGACCGGCGGGCACCCTTGCGGGCGCCGCCGAAGCAACAGGTATAATAGTTCACAAAGGGTAGAGAGTGTAGTACCCAGTAATGATCCCTCCGCTGGTTCACCAACGGAGACCTTGTTACGACTTTTACTTCCTCTAAATGACCAAGTGGAAGTAGATCGGAAGAGCGTCGTGTAGGGAAAGAGGG
+
CCCCGGGGGGGGGGGGGGGGGGGGGGGGGGGGGGGGGGGGGGGGGGGGGGGGGGGGGGGGGGGGGGGGGGGGGGGGGGGGGGGGGGGGGGGGGGGGGGGGGGGGFGGGGGGGGGGGGGGGGGGGGGGGGGGGGGGGGGGGGGGGGGGGGGGGGGGGGGGGGFGGGFGFFGGGGGG<CEFGGGGGFGGGGGGGFGGFFFGGCCEGGGGGEEGDFGGGGGFGFGGD397DGFFFFFFFFFFGFFF?FG7BDFFBFFGFFFFFFF24<?FFFFFF4<B6:?6::?F;F>>?:1<BFBBB?72(#
@M06045:235:000000000-JCY5N:1:1101:10614:4853 2:N:0:CTCAGA
GCCTTAGCTGCGTTCTTCATCGATGCCAGAACCAAGAGATCCGTTGTTGAAAGTTTTGATTTATTTATGGTTTTACTCAGAAGTTACATATAGAAACAGAGTTTAGGGGTCCTCTGGCGGGCCGTCCCGTTTTACCGGGAGCGGGCTGATCCGCCGAGGCAACAAGTGGTATGTTCACAGGGGTTTGGGAGTCGTAAACTCGGTAATGATCCCTCCGCTGGTTCACCAACGGAGACCTTGTTACGACTTTTACTTCCTCTAAATGACCAAGTGGAAGGAGATCGGAATAGCGTCGTGTAAG
+
CCCCGGGGGGGGGGGFGGGGGGGGGGGGGGGGGGGGGGGGGGGGGGFFFGGGGGGGGGGGGGGGGGFFGGGGGGGGGGGGGGGGGGGGGGGGGGGGGGGFGDGGGGGGGGGGGGGGGGGGGGGGGGGGGGGDGGGGGGGDFFGDGCGEGGGGGGGGGGGGGGGGDGDFGGGGGGGGGGGGGGGGEGGGG>EGGGGG*AE9CEEGG=FFGGGGGGGGGG>C30:?CC>CCEFBE69FFFFGFF46C3CBGGGFFFDF=-/-=?2:)6A?FF4@F??<BF???2<??60()4A0((-30(..#
@M06045:235:000000000-JCY5N:1:1101:25407:4887 2:N:0:CTCAGA
GCCTTAGCTGCGTTCTTCATCGATGCATGAGCCAAGAGATCCACCGTTAAAAGTTGTATTCGTTATCTTAATCTTTGAACCATTGAAGGTCACAAAGAAGTTGTTCAACAGGTAATGTTTATGAAAGGTGTTTGAAATTGTTTGGGTGGCAGTGGACATATTGCTACATCCAAAGTCACCCAAGGACAATAACAGTTCACAGTGGTTTGTAAAGGTGGATTGGTAATGATCCTTACGCAGGTTCACCTACGGAAACCTTGTTACGACTTTTACTTCCTCTAAATGACCAAGTGGAAGCAGA
+
CBCCGGGGGG8:FFGGGFFGDFF8FGG<EFFG?FF<CF@FGGG@FGGGGGG<FFGCGGGGGGFGGGGGFGGGFFFCFGGGFGFGFG9FGGCGGGGGGGGGGGGGGFG<FDG@AFGCFFGFFGGFFGGGGGGGGFGGGGFGGGGGGGGG6DFG8BEFGFCDEGFGFG=EDGCFCGGCGFG>DGGGGFFCDFGFCFGGGG=DEF9EGCEEGGCD8DFDFGFCFG7FGGFCGFFFCE*9?5@GBAAAFD8AF*CDFFGFABFFFFFE?BFD@F888<7CEFFFFE?3)94@E6?FF3<@(6@(#
@M06045:235:000000000-JCY5N:1:1101:6485:4890 2:N:0:CTCAGA
GCCTTAGCTGCGTTCTTCATCGATGCACGAGCCAAGAGATCCACCGTTAAAAGTTGTCTTTTATTGAAAATTAATAAAAGAAATTCCAACGAAAAAATCAAGTGGTTAAAGGTTTTTTTCGAATCTGGACACAACAGTAAAGTCATGCCGGACTCTATTGGGAGAAACTATTTTCTTCCGATGAAGGAAAAAAAGGAAATTTCTCCCAAAGACAGACTATAACAATAGTTCACATGGGGTTGGTAATTTGGATTTGGTAATGATCCTTCCGCAGGTTCACCTACGGAGACCTTGTTACGAC
+
CCCCGCFFFFCFBEGGGGGGGAFGGGCFGDEGECFFGCFFGG<EFGEGEGGGGGGGGCGDGGGGGFGFEAGGGGGFGGGG?FFFGGGGGGGCFCE8CC8E,CBFFGF<A?EDEFFGGGGGGGFFEGG,5EFGGG>?<F<FCGGGGGGG8CCGGGG9DFFFFGF>E88>AAFGFGGGFFAEGEG9@<@FGC8,BEEGCE?CCFG:,>7EFFE4:;CFDGF>8C70;*;DC8+=FE<FA>>5BEB8D+;A7D>6*;C6A8A3:+99C467<BFB7018<7A>),47(0,7(46)<<<))68(#
@M06045:235:000000000-JCY5N:1:1101:12903:4937 2:N:0:CTCAGA
GCCTTAGCTGCGTTCTTCATCGATGCCAGAACCAAGAGATCCGTTGTTGAAAGTTTTGATTTATTTATGGTTTTACTCAGAAGTTACATATAGAAACAGAGTTTAGGGGTCCTCTGGCGGGCCGTCCCGTTTTACCGGGAGCGGGCTGATCCGCCGAGGCAACAAGTGGTATGTTCACAGGGGTTTGGGAGTTGTAAACTCGGTAATGATCCCTCCGCTGGTTCACCAACGGAGACCTTGTTACGACTTTTACTTCCTCTAACTGACCAAGTGGAAGTAGATCGGAAGAGCGTCGTGTATG
+
CCCCGGGGGGGGGGGGGGGGGGGGGGGGGGGGGGGGFGGGGGGGGGGGGGGGGGGGGFGGGGGGGGGGGGGGGFGGGGGGGGGGGGGGGGGGGGGGGGGGGGGGGGGFEGGGGGGGFGGCGGGGGGGGGGGGGGGGDGGGGGGGGGGGCGGGGGGGGGGGGGGGGGGGGGFFGGFGEFEGGG=AEC8EGFGGGGGGGGD;FGEGGGG?7AFGGGGDGGFGBCCDFGGGGEEEF60557BGFFFF3<D5DDF*=FC*?AF<F4)5)<?0?6)*1)4<03<<A2)(-1-2(4<BFB((-(()#
@M06045:235:000000000-JCY5N:1:1101:23658:4976 2:N:0:CTCAGA
GCCTTAGCTGCGTTCTTCATCGATGCCAGAACCAAGAGATCCGTTGTTGAAAGTTTTGATTCGTTTGTTTTTGTTATTCAGAAGTAGTTTCGCTATAAATTCAAGAGTTTGGTGCTGCCGGCGGGGGCTGGTCGGGCGGCCCCGCGAGGGGGTGCCCTCCCGGCCGTCCGCCGAGGCAACAGCAGTAATAGGTAAGGTTCACAAAGGGTTTGGAGTAATAACTCGGTAATGATCCCTCCGCTGGTTCACCAACGGAGACCTTGTTACGACTTTTACTTCCTCTAAATGACCAAGTGGAAAC
+
CCCCGGGGGGGGGGGGGGGGGGGGGGGGGGGGGGGGFGGGGGGFGGGGGGGGGGGFGGGGGGGGFGGFGGGGDEGGGGGGGFFGGGGGGGGGGGGGGGGGGGGGGGGGGGGGGGGGGGGGGGGGGGGGGGGGGBGGGDGGGGGGGGGGGGGGGDGGGGGGDCEDGEGGGGGGGGDGGDFGEGFGG9CGGGGGCFFFGGFGGG7@8AFGCGGGGCGDGGFCFGCCGDDGD??FFFBFFFFGFBEFF>C=DFFF;5DEFF@:6FBDFFFFFFEFF<>DBFFF>B28A4>><>B?BF<ABFF)#
@M06045:235:000000000-JCY5N:1:1101:15156:4986 2:N:0:CTCAGA
GCCTTAGCTGCGTTCTTCATCGATGCCAGAGCCAAGAGATCCGTTGTTGAAAGTTTTGATTTATTTTGCTTTACGCCACTCAGACAATGCCACTAAATAACACAATGGTTTGGAGGTCCTCCGGCGGGCGCCTGGGTCCGGGCCACTGGGGCGCCGGGGCGTGACCGCCGAGGCAACGTTGAGGTAAGGTTCACATGGGGTTTGGGAGTTGTAAACTCGGTAATGATCCCTCCGCTGGTTCACCAACGGAGACCTTGTTACGACTTTTACTTCCCCTAAATGACCAAGTGGAAGCAGACCG
+
CCCCGGGGGGGGGGGGGGGGGGGGGGGGGGGGGGGGGGGGGGGFGEFGGGGGGGGGGGGGGGGGGGGGGGGGGGGGGGGGGGGGGGGGGGGGGGGGGGGGGFGGGGGGEGGGGGGGGGGGGGGGGGGGGEEFGFGGGGGGEGGGGGCGGGGDEGGECEGGGGEGDFGGGGGDEGGGGECGG8<FGGGGGGG9EGGGGGGECEGGGG==:FGFCFGFFGDC0>D*7CC7CFFFFBFFF3?>F?FFGCC;DCC75>DFFDB<4>1-22AF)4=F?B(.:1:?B244(46(4:?8??B>::((#
@M06045:235:000000000-JCY5N:1:1101:17519:5005 2:N:0:CTCAGA
GCCTTAGCTGCGTTCTTCATCGATGCCAGAACCAAGAGATCCGTTGTTGAAAGTTTTAACTTGTTTGTTTTGTAAATCAGAAGGTACGCTATAAATTGAAGAGTTGGGTCCTCTGGCGCGCTGCGGGACGGGCCGAAGCCGCGGCCCGCGGTGCGCCGAGCAACAAAAAGGTAAGGTTCACAAAGGGTTTGGAGTAATAACTCGGTAATGATCCCTCCGCTGGTTCACCAACGGAGACCTTGTTACGACTTTTACTTCCTCTAAATGACCAAGTGGAAGAAGAGCGGAAGAGCGTGGTGGC
+
CCCCGGGGGGGGGGGGGGGGGGGGGGGGGGGGGGGGGGGGGGGGGGGGGGGGGGGGGGGGGGGGGGGGGGGGGGGGGGGGGGGGGGGGGGGGGGGGGGGGGGGGGGGGGGGGGGGGGGGGGGGGGGEGGGGGGGGGGGGGGGEECEGGGGDGEGGGGGGGGDGGFGFGFGGEFGGEFGGGGGGGGCEGGGGGGGGGGF?@C3CEGGCGGGGFGGFGGGFGFGG*>FGGF?FFE>FDFF><?FFB7:>57*9=FFFFFF/49/42<:<<2:?FF)5<??BB??>0(961(,((.3>(((,(#
@M06045:235:000000000-JCY5N:1:1101:12580:5007 2:N:0:CTCAGA
GCCTTAGCTGCGTTCTTCATCGATGCGAGAGCCAAGAGATCCGTTGTTGAAAGTTGTATTTTGAATTATGTTATTCAGAAATAGATATTCAGACAAACTTGCTTTAATGGAGTTAAGTTAATCAAACTCTTGGTTTTCCTTCTCTAAAGTCCTAGAGGACCAGAGAGATATCAACGCCAGAGAGTCCAAAAACGTTGCACACAAGGTGGATATGGATTTTTTAAAGAGTGCCATAAAACACTCAATTATGAATGATCCTTCCGCAGGTTCACCTACGGAAACCTTGTTACGACTTTTACTA
+
CCCCGGGGGGGGGGGGGGGGGGGGGGGGGGGGGGGGGGGGGGGGGGGGGGGGGGGGGGGGGGGGGFGGGGGGGGGGGGGGGGGGGGGGGGGGGGGGGGGGGGGGGGGGGGGGGGGGGGFGGGGGGGGGGGGGGGGGGGGGGGGGGGGFGGGGGGGGGCGGGFGGFGGGGGGGGGGGGGGGGGGGGGGGGGGGGGFGGGGGGGGGGGFGFCGGGGGCF??=F5FGGGFC9BFFFCEFFFFGFFFFGGGFGGGFFFGFCEFFFF=@FFFDFFFFFFE;;<@<6@@FA9;37<<6(:3A>FF)#
@M06045:235:000000000-JCY5N:1:1101:15997:5068 2:N:0:CTCAGA
GCCTTAGCTGCGTTCTTCATCGATGCCAGAACCAAGAGATCCGTTGTTGAAAGTTTTGACTTATTCAGTACAGAAGACTCAGAGAGGCCATAAATTATCAAGAGTTTGGTGACCTCCGGCGGGCGCCCGCGGTGGGGCCCAGGGGCGCCCGGGGGGTAAACCCCGGGGCCGCCTGCCGAAGCAACGGTATAGGTAACGTTCACAATGGTTTAGGGAGTTTTGCAACCCTGTAATGATCCCTCCGCTGGTTCACCAACGGAGACCTTGTTACGACTTTTACTTCCTCTAAATGACCAAGTGC
+
CCCCGGGGGGGGGGGGGGGGGGGGGGGGGGGGGGGGGGGGGGGGGGGGGGGGGGGGGGGGGGFGGGGGGGGGGGGGGGGGGGGGGGGGGGGGGGGGGGGGGGGGGGGGGGGGGGGGGGDGGGGGGGGGGGDGGFGGGDGGGGFGGGGGGGGGGGGGGGGGGGGGGGGGGGGGGGGGGGGGGGFGEGGG>EFGFGGGGGFGG8:9C0AFGGGGGGFFD*<FFGGGGG*17<@F?AAF=6@F;>DDGGG:C:*8@FFFFFF07>118>9494=>>>0<AB><<BFF24444<)).8???044#
@M06045:235:000000000-JCY5N:1:1101:9867:5101 2:N:0:CTCAGA
GCCTTAGCTGCGTTCTTCATCGATGCCAGAACCAAGAGATCCGTTGTTGAAAGTTTTGATTTTTTGTTTGTTTATTCAGACAGATGCTGTATTTACAAAGAGTTTAAAGGGTCCCCAGTAGCAGGCAAGCCTGCTGAGGAAACGAAAAGGTACTCCAAAAAATAGGCAAGGACGCTATCTCGACAGGGCAGAAGCCCTACGATAATGATCCTTCCGCAGGTTCACCTACGGAAACCTTGTTACGACTTTTACTTCCTCTAAATGACCAAGTGGAAGAAGATCGGAAGAGCGTCGTGTAGGG
+
CCCCGGGGGGGGGGGGGGGGGGGGGGGGGGGGGGGGGGGGGGGGGGGGGGGGGCGGG<FCGFGFFGGGGGGGGGGGGGGGGGGGGGGGGGGGGDGGGGGGGGGGGGGGGGGGGFFGFEGGGGGGGGGGGGGGGGGGGF7:EFGGGEGGGGGGGFGGGFFGGGGG9FGGGGGGGGGGGGGFGFGGEGGEGGGGGGGGGGGGGGGGGGGG?FGGGFGGGGFGA=CFGGGGGFFFFFFF4BCFFFFFGGGEFGGFFF>FFEFFFFFFEF4@?6*9*.317(2:<9?:6:9BF7((-7(,(.6<#
@M06045:235:000000000-JCY5N:1:1101:13562:5142 2:N:0:CTCAGA
GCCTTAGCTGCGTTCTTCATCGATGCGAGAGCCAAGAGATCCGTTGTTGAAAGTTGTATTTTTGAATTATGTTTATTCAGAAATAGATATTCAGACAAACTGCTTTAAAGGTGTTAAGTTAATCAAACCCTCTTGGCTTTTTAATGCCAGAGAGTTCAAAAACGTTGCACACAAGGTGGATATGGATTTTTTTAAAGAGTGCCATAAAACACTCAATTATGAATGATCCTTCCGCAGGTTCACCTACGGAAACCTTGTTACGACTTTTACTTCCTCTAAATGACCAAGTGGAAGGAGATCC
+
CCCCGGGGGGGGGGGGGGGGGGGGGGGGGGGGGGGGGGGGGGGGGGGGGGGGGGGGGGGGGGGGGGGGGGGGGGGGGGGGGGGGGGGGGGGGGGGGGGGGGGGGGGGGGGGGGGGGGGGGGGGGGGGGGGGGGGGGGGGGGGGGGGGGGGGGGGGGGGGGGGGGGGGGGGGGGGGGGGGGGGGGGGGGFGGGGGGGGGGGFGGGCFGGGGGGGGGGGGFGFGGFGGCCFFFFFADFEFFGFFFFGGGFDDDBFFGAACFEFEFF?FCCFEFFCEEEEFFFFCEA@EF;7?<@EDF?:8(.#
@M06045:235:000000000-JCY5N:1:1101:22907:5145 2:N:0:CTCAGA
GCCTTAGCTGCGTTCTTCATCGATGCCAGAACCAAGAGATCCGTTGTTGAAAGTTTTAACTTGTTTGTTTTGTAAATCAGAAGGTACGCTATAAATTGAAGAGTTGGGTCCTCTGGCGCGCTGCGGGACGGGCCGAAGCCGCGGCCCGCGGTGCGCCGAGCAACAAAAAGGTAAGGTTCACAAAGGGTTTGGAGTAATAACTCGGTAATGATCCCTCCGCTGGTTCACCAACGGAGACCTTGTTACGACTTTTACTTCCTCTAAATGACCAAGTGGAAGTAGATCGGAAGGGCGTCGGGTC
+
CCCCGGGGGGGGGGGGGGGGGGFGGGGGGGGGGGGGGGGGGGGGGGGGGGGGGGGGGGGGGGGGGGGGFGGGGGGGGGGGGGGGGGGGGFGGGGGGGGGGGGGGGGGGGGGFGGG@GGGGGGGGGGGGGGGGGGGGGGGGGGGGGGGGGGGGGGGGGGDGGGGGGGGGGGGCGGGGGGFGC9EGGGGGGGGGGGFFG7<CGFE5CEGEGGG0<CFDCDEGEDDG>>DDGF>33>BFFF>GFFFF77>FGDGFF?F?F)95=7<>)4662(9854:82<(.64<<93?::1((,22>9(3,#
@M06045:235:000000000-JCY5N:1:1101:8858:5151 2:N:0:CTCAGA
GCCTTAGCTGCGTTCTTCATCGATGCCAGAGCCAAGAGATCCGTTGTTGAAAGTTTTAATTTATTTGCTTGTTTACTCAGAAAAAACATTATAAAAACAGAGTTAGGGGGTCCTCTGGCGGGGGCGGCCCGTGTTACGGGGCCGTCTGTTCCCGCCGAAGCAACGTTTAGGTATGTTCACAGGGTTGATGAGTTGTATAACTCGGTAATGATCCCTCCGCTGGGTCACCAACGGAGACCTTGTTACGACTTTTACTTCCTCTCACTTACCAAGTGGAAGCCGAATGGAAGAGGGTCGTGGG
+
CC<BFEGGGGGGGGGGGGGGGGGGGGGGGGGGGGGGGGGGGGGGGGFGGGGGGGGGGFGGGGGGGGFGGGGDFGGEFGFGGGG@FGEFGFGGGGGGFFGEGGGGGGGCGGGE8FFFFEFFCGGGGGDGGGGGGGF,,C:F7F:CG88CBFG+?E7BE5:CE+?0?8C6FGF<CFGC9CEF+ACD;FC?FGG:+<EGCGCCGG+;A=C:E7+23:F4CD:*095*9<749?FB@94B:F5F??BF:>C5<GDFF*:6FB*.66(-))-)).09:46<<<0(((((-((4<00((44(49?0#
@M06045:235:000000000-JCY5N:1:1101:20598:5171 2:N:0:CTCAGA
GCCTTAGCTGCGTTCTTCATCGATGCCAGAACCAAGAGATCCGTTGTTGAAAGTTTTGACTATTGTCTTTTAGGCTCAGAGTGTTACTAAAACATCAAGAGTTTGAGATGTTTCCTCCGGCGGGCGCCGCGCCGAAGCGCAGGCGTCGGCCCCGCCCTGGGGCCGCCCGCCGAAGCAAACGTTTTTTTCCGTATAGGTAGACAGTTTGGTGTGGGAGTTTTGCAACTCGGTACTGATCCTTCCGCCGGTTCACCAACGGAGACCTCGTTACGCCTTTTACTTCCTCTAAATGACCACGTGA
+
CCCCGGGGFGGGGGGDEAEGGGGGA@FEEFFF8CDEEG<EFECC<,FG8EGFGEFFAGGGGGGGGGGGFFGFDFFFFGGF@CFEFFGGGFGGGGFFEF9EFGF9EEFGGGGC?FFCEECCFEE+@FDFEGEGGDEG7<BC@F*@CEE8:>61>C8BBCF@C888B8C>CGGG5:CEEFGGGF8CC8EG69EF**8C++<9:C7CFG+:7CF5*7CF7DFFBDCCFG*:9574).6647=*1*7)**).1/96*/*5@<EB)8,(.),4(-85),((.)).6))5)64-4<<)).42(44(#
@M06045:235:000000000-JCY5N:1:1101:14677:5188 2:N:0:CTCAGA
GCCTTAGCTGCGTTCTTCATCGATGCCAGAACCAAGAGATCCGTTGTTGAAAGTTTTGATTTATTTATGGTTTTACTCAGAAGTTACATATAGAAACAGAGTTTAGGGGTCCTCTGGCGGGCCGTCCCGTTTTACCGGGAGCGGGCTGATCCGCCGAGGCAACAAGTGGTATGTTCACAGGGGTTTGGGAGTTGTAAACTCGGTAATGATCCCTCCGCTGGTTCACCAACGGAGACCTTGTTACGACTTTTACTTCCTCTAAACGACCAGGTGGAAGTAGATCGGAAGAGCGTCGTGTAGT
+
CCCCGGGGGGGGGGGGGGGGGGGGGGGGGGGGGGGGGGGGGGGGGGGGGGGGGGGGGGGFGGGGGG<EGGGGGGGGFGGDFGGFGFGFAFGGGFEEGFGGGE<FFGGFEGGGGGGGGGGGGFGCFEGGGAFFEFGGGGGGDGGEDGDGFGFGGGGGCEGGGGGCCF>FFEFFFGFGFGGGGGGGGGGGG5CEGGGGGFFGGGGEGDGGFGFF6;FDDGFGFFGF=FG6CBEDBFF5@F?FF6@?C335DDF=F*:@F9@<?FA(,39>>B:6?6(43>FB<5<:6(((.(8(-,,(-4(6#
@M06045:235:000000000-JCY5N:1:1101:16158:5200 2:N:0:CTCAGA
GCCTTAGCTGCGTTCTTCATCGATGCCAGAACCAAGAGATCCGTTGTTGAAAGTTGTAAATATTTAGTTCTACTGACGCAAACTACTACTACAAGTGGTTTTAAAATGGTCCTATTGACAGGCGAGCCTGTCAAGGAAACATGAGTGCACAAAACAAGGGTAACGTCGATGATGGGTTGACAGAGCCAACCCTCGACAATTACGTTAATGATCCTTCCGCAGGTTCACCTACGGAAACCTTGTTACGACTTTTACTTCCTCTAAATGACCAAGTGGAAGGAGAACGGAAGAGCGTCGGGTG
+
CCCCGGGGGGGGGGGGGGGGGGGGGGGGGGGGGGGGGGGGGGGGGGGGGGGGGGGGGGGGGGGGGGGGGGGGGGGGGGGGGGGGGGGGGGGGGGGGGGGGGFGGGGGGGGGGGGGGFGGGGGGGGGGGGGGGGGGGGGGGGGFGGGFGGGGGGGGGGGFEGGGGGGGEGGGGGGGGGE6EGGGEFGGGGGEEEGEE>EGGGFGGCFGGFFG>FGGGGG>DEGGGGGGGGFAAEFFFFFFG48B+CCDFC5DFFFGFFF=):@EFFFFF<;FFF))733714:0(59?<B;1,004:>(3(#
@M06045:235:000000000-JCY5N:1:1101:10656:5205 2:N:0:CTCAGA
GCCTTAGCTGCGTTCTTCATCGATGCCAGAACCAAGAGATCCGTTGTTGAAAGTTTTAACTTGTTTTTTTTTGTAAATCAGAACATACAGTCCGCTGGGCAAATAGAGTTTTGGCGCTGCCGTCGGGTACGCCGAGGTTGGCGCCTCCGCGAGGGCGGCGGAGGTCCCACCCGACGCCAACCGCCGCGGCAACGCGGCCAGAGGTAACGTTCACAGAGGGGTTTGAGGGGTAACTTCGGTAATGATCCCTTCGCTGGGTCACCAAACGAAAGCTTGGTACGCCATTCTGTTCCTCTAAATG
+
BC<6CFGFE9E+@FEC9<C,FCE<FGFEEGGGG8DE,,C,CE8CECCCFGFEAEFFGGF<<,,C@EEC+CFC7FF,<CDGGGGFDFDGC9E=<?F@C+B@8BEEEGFFE@?F8+,@EG++9F=CCCC,+,?+83++++,8>D:+>+8D+@+*4*1**1=CC*4**3>2+=E221////**28*2:**1/::*:8C8E8*11*/:0<<C5:CF+::**20*)*)*1****)0)/))**)5>FB?=*:*996*7;DGF3(8()04).2(((()07)6((.-<((((())))--.66>D24))#
@M06045:235:000000000-JCY5N:1:1101:12176:5229 2:N:0:CTCAGA
GCCTTAGCTGCGTTCTTCATCGATGCAAGAGCCTAGAGATCCATTGTTATAAGTTGTACAAGTTTTTTCTTTAACCAAATGGTCAAAGGCATACATTTGAGCAACAGAATCACTAGTTTAACAACCAGAGAGGCGAGCCCCTCTGGGAACAGTTCAACGTGGTCTCGAAGAGACGTGGATTTGTAATGATCCTTCCGCAGGTTCACCTACGGAAACCTTGCTACGACTTTTACTTCCTCTAAATGACCAAGTGGAAGGAGATCGGAAGAGCGTCGTGTAGGGAAAGAGTGTAGATCTCGGA
+
CCCCGGGGGGGGGGGGGGGGGGGGGGGGGGGGGGGGGGGGGGGGGGGGGGGGGGGGGGGGGGGGGGGGGGGGGGGGGGGGGGGGGGGGGGGGGGGGGGGGGGGGGGGGGGGGGGGGGGGGGGGGGGGGGGGGGGGGGGGGGGGGGGGGGGGGCFGFGGGGGGGGGGGG?CCEFGGGGGGFGFDFFFGAE>DGGGGGEGGGGGGGFFGGGGGGGGGGGFFGFGGGGDGGGFFCFFFFFFFC==FFGGGFGGGFFFGAFFFFFFE?D@20,5FFDD>9?FBAB<:<BB7:4<<26492)6:<#
@M06045:235:000000000-JCY5N:1:1101:8767:5253 2:N:0:CTCAGA
GCCTTAGCTGCGTTCTTCATCGATGCGAGAGCCAAGAGATCCGTTGTTAAAAGTTGTTTATATTTTATAGCCTTGCGGCCAGAGAACATTCTAATAGACATTAAAGAGTTTGTATAAGAAAAAAAGAGGGTACTCGTCATAAGCATAATAAAATATGCTCAATCAAAACTCCCCCCCTTTTTAAAGGTGCACAGGTGTTGATAAGGATTTATAGAGACTACGTGCACACATCCGAATGAACGGCAGGCACAGTAGAACTCAAAAATTCATCAATGATCCTTCCGACGGTTCATCTACGGAA
+
CCCCGF9E-EFEGGGGAFAC<<FGFDFG7FGC,CC<FFE9FFF<C7F<,@AEGGFDGGGFFGCF@FEFAFGGGCC<@C+@7FFFEF@FGGGCDFGGCFCEFG,B5<BFFGFAFF,5E9EAEFGFFG?FA+@F,B?FF@FGA==A9EFEFA9=FE9FEF;ED8,3>6>EGF,@F3+>8:,@9>8DCDEFFF?FCCB,@@*5>:7EC69,B9C9=CG7=CBF97;*95DCFEAAF?2868=:85))7<CE4**;;:1+:41.*9=7,37<4.***.))-)64:2((((-(4,-)).66.32(#
@M06045:235:000000000-JCY5N:1:1101:13110:5276 2:N:0:CTCAGA
GCCTTAGCTGCGTTCTTCATCGATGCGAGAGCCAAGAGATCCGTTGTTGAAAGTTGTATTTTTGAATTATGTTTATTCAGAAATAGATATTCAGACAAACTGCTTTAAAGGTGTTAAGTTAATCAAACCCTCTTAAGGTTTTCCTTCCCCTAAAGTCCTATCGGACCCAAAGGGATATCAACGTACAGAGAGTCCAAAAACATTGCACACAAGGTGGATATGGATTTTTTTAAAGAGTGCCATAAAACACTCAATTATGAATGATCCTTCCGCAGGTTCACCTACGGAAACCTTGTTACGC
+
CCCCGGGGGGGGGGGGGGGGGGGGGGGGGGGGGGGGFFGGGGGGGGGGGGGGGGGGGGGGGGGGGGGGGGGGGGGGGGGGGGGGGGGGDGGGGGGGGGGGGGGGFEFFGFGGGGGGGGGGGGGGGGGGGGGGGGGGGGGGGGGGGGGGGGGGFGGGGGGGGGDGGGDGGGGGGGGGGGGGGGGGGGGGGGGDGGGGFG8@EGGGCGGFCCEFGF?FGGF7CFFFCDFGGFFFFFFFA1=D>CAFGGGFG4*);4=>A<+@FA<BCECFFFFFFB;0=@AECEE1=@DD;98::BFDB>9,#
@M06045:235:000000000-JCY5N:1:1101:18515:5302 2:N:0:CTCAGA
GCCTTAGCTGCGTTCTTCATCGATGCGAGAGCCAAGAGATCCGTTGTTGAAAGTTGTCTTTTGAATTAAGTATTCATAATATGTTTCAGACAAAATCACTAAAGTTCTGAGTAGATATAAATCCCAAAGGTGACCACACGGCTTTTGACAGCCGGCAGCCCCCTGAGAGATGACATTGCACACAAGGTGGATATGGATTTTTGAAAGTGCCATAAAAACACTTGATTATGAATGATCCTTCCGCAGGTTCACCTACGGAAACCTTGTTACGACTTTTACTTCCTCTAAATGACCAAGTGGC
+
CCCCGGGGGFGGGGGGGGGGGGGGGGGGGGGGGGGGGGGGGGGGGGGGGGGGGGGGGGGGGGGGGGGGGGGGGGGGGGGGFGGGGFGGGGGGGGGGGCFEGCFAFFFGCEFGGGGGGGGGGGGGGGGGGGGDFDEGGGGGGGGGGGFGGGGGGGGGGGGGGGGGFDGGGGGFGGCFFDGGGGGCFGFEFGGGGGFGFDGGCFEEGGGFFGFGFFGGGGECFGGGGFGGCFFFFFF9EFFF?ABBGGC8DFGFFFGFFFEF3A3@E9EFFFFFFFFFFFFFFF<>A92)-<<<70508)).#
@M06045:235:000000000-JCY5N:1:1101:24434:5312 2:N:0:CTCAGA
GCCTTAGCTGCGTTCTTCATCGATGCCAGAACCAAGAGATCCGTTGTTGAAAGTTTTGATTATTTGTGTAATCCACTCAGAGAAACAAATTAAAACAGGAGTTTAAGTCCCCCGGCGGGCGCCTGGATCCGGGGCACACGATGGCGCCCGGGGCGATCCCGCCGAAGCAACGAAAAGGTAAGATTCACATGGGTTTGGGAGTTGTAAACTCGGTAATGATCCCTCCGCTGGTTCACCAACGGAGACCTTGTTACGACTTTTACTTCCTCTAAATGACCAAGTGGAAGTAGATCGGAAGAGA
+
CCCCGGGGGGGGGGGGGGGGGGGGGGGGGGGGGGGGGGGGGGGGGGFGGGGGGGGGGGGGGGGGGGGGGGGGGGGGGGGGGGGGGGGGGGGGGGGGGGGGGGGGGGGGEFGGDGGGGGGEEEEDGGGDGCFGEGGGGGGGGGFGGGGGGGGGGGGGGGGGDGEECCGGGGGGGGEGGGFGFGGGGGGGGGGGGCGE8CCCGGGGGGGGGC?DGGGGDD?DFGGGGGGC5>B<?ADFFF>DB>))1CC:>*:96FGFFBFFFF2<BF<B2<FFFF297(.8:<AF?F:0..:24<?B:><,#
@M06045:235:000000000-JCY5N:1:1101:17507:5325 2:N:0:CTCAGA
GCCTTAGCTGCGTTCTTCATCGATGCCAGAGCCAAGAGATCCGTTGCTGAAAGTTTTTATTTATTTTTGTTTGATACTCAGAAATTCATGTAAATTCAAGAATATAGGCCTTCGGCGGCCGGTGAGGACCGCCGAAGCAACAGGTATGTTCACAAAGGTTAGGGAGTTTACACTCTATAATGATCCCTCCGCTGGTTCACCAACGGAGACCTTGTTACGACTTTTACTTCCTCTAAATGACCAAGTGGAAGCAGATCGGAAGAGCGTCGGGTAGGGAAAGAGTGTAGAACTCGGGGGTCGG
+
CCCCGGGGGGGGGGGGGGGGGGGGGGGGGGGGGGGGGGGGGGGGGGGGGGGGGGGGGGGGGGGGGGGGGGGGGGGGGGGGGGGGGGGGGGGGGGGGGGGGGGGGGGGGGGGGGGGGGGGGGGGGGGGGGGGGGGGGGGGGGGGGBFGGGGGGGFFGGGG8;FGGGGGGGGGGGGGGGGGFFCGFFGGGGGGGGCEFFGGGGGGGGGGGGCFGCFCGGGFC5CDFGFGGGFFCF4@C6AFFFFFFD+:AGFFFFF7?F<FF:>,,8>9:>(5>7?FF?FB68<5)6.)6)-64?F((470(#
@M06045:235:000000000-JCY5N:1:1101:10884:5335 2:N:0:CTCAGA
GCCTTAGCTGCGTTCTTCATCGATGCGAGAGCCAAGAGATCCGTTGTTGAAAGTTGTATTTTTGAATTATGTTTATTCAGAAATAGATATTCAGACAAACTGCTTTAAAGGTGTTAAGTTAATCAAACCCTCTTAAGGTTTTCCTTCCCCTAAAGTCCTATCGGACCCAAAGGGATATCAACGTACAGAGAGTCCAAAAACATTGCACACAAGGTGGATATGGATTTTTTTAAAGAGTGCCATAAAACACTCAATTATGAATGATCCTTTCGCAGGTTCACCTACGGAAACCTTGTTACCC
+
CCC<@FGGGGFGGGGGGCE@F<EFFGFCEFGFFFGGGDFGGGFFGEGGGFGFGFEGFGEFEFGGBAFFGGCFFCF,CFGGAGGDEFFGGFGGGFFFGGGGFGGGFAEEGGCAE<CFGGGGGGGGGGC:DFGGFGEFGGGGGGGFFGGGGGGGGGGGFGGGFGGGDEGGGGGGGGCDFCGDFGEGFGDDCCGGGGGGG9DGEGGGFGF,@6;???+7C?*?BGDC=CFFFFFFFFFFFFFGFCFFGCFFG442;FFFFEFEA>CFCCF<E3A>E?@;<@3>EEE@@,(161@(37A>A<2)#
@M06045:235:000000000-JCY5N:1:1101:9287:5406 2:N:0:CTCAGA
GCCTTAGCTGCGTTCTTCATCGATGCGAGAGCCAAGAGATCCGTTGTTGAAAGTTGTATTTTCGAATTATGTTTATTCAGAAATAGATATTCAGACAAACTGCTTTAAAGGTGTTAAGTTAATCAAACCCTCTTGGCTTTTTAATGCCAGAGAGAGTTCAAAAACGTTGCACACAAGGTGGATATGGATTTTTTTAAAGAGTGCCATAAAACACTCAATTATGAATGATCCTTCCGCAGGTTCACCTACGGAAACCTTGTTACGACTTTTACTTCCTCTAAATGACCAAGTGGAAGCAGAC
+
CCCCG<FGGGDFFGGFFGGGGGGFGGGGGE@EGFGFGGGGGFGFGEGFGGFDFGGGGGGGFGGEFGGGFGGGGAGGGGGGGGGGGGGGGGGFGGGGGFGGGGGGGGGGGGFEFFGGGGGEEEGGGGGGGGGGGGFGFGGGGGGGGGGGFFCDFGFCFGGGFGFGGDFGGGGGGGGGGGFFFFGFGGFGGFGGGGEGGDEEF,@EFDGGGGFGGFGGGFFGFGFCFGGGGFFFFFFEFF>7FFFFGGGFGGDEFFGFA5CCFFF@DFDFFEFFFFFFFE3;<EEEC<;)1=EEEFFFBFF0#
@M06045:235:000000000-JCY5N:1:1101:4357:5423 2:N:0:CTCAGA
GCCTTAGCTGCGTTCTTCATCGATGCCAGAACCAAGAGATCCGTTGTTGAAAGTTGTAATTATTACATTGTTACTGACGCTGATTGCCATTACAAAAAGGTTTATGGGTTGGTCCTTGTGGTGGGCGAGCCCACCAAGGAAACAAGAAGTACGCAAAAGACACGGGTGGAATAATTCAGCAAGGCTAGCCACCCCGAGAGGTGCCAGCCCGCCTTCATATTTGTGTAATGATCCCTCCGCAGGTTCACCTACGGAGACCTTGTTACGACTTTTACTTCCTCTAAATGACCAATTGGAAGGC
+
CCCCGGGGGGGGGGGGGGGGGGGGGGGGGGGGGGDGFGGGGGGGGGGGGGGFGGGGGGGGGGGGGGFGGFGGGGGGFGGEGGGGGGGGGGFGGGGGGGGGFAFDFCFGGGGGGGGGGGGCFG<FEGGGGGEGFC:EFGGGGGGFGGGGGGGGGGEGGGGGGGDGGECEGFGGGGGGGGGG7BDGFCCEGGFGCGDG5CCCCDEE6AE*AEGGGGGGGGF>F77:5C+;C7ACCE;6;DFG35=ACCDAFCD?E>D>DFF7B=<DBFFF0:D?FABDAA>)).<AA))-4(5?))587)1-#
@M06045:235:000000000-JCY5N:1:1101:10362:5465 2:N:0:CTCAGA
GCCTTAGCTGCGTTCTTCATCGATGCTGGAACCAAGAGATCCGTTGTTGAAAGTTTTAACAGTTCGCTTAGAACACTCAGAAGTAACGTCGGTTCTTGACTGAGAGACTGGATATCGCCGGCGGGCACGCCCCCCGCGGGGGGGGAAACGCGCCGCCGAAGCAACGTGGTATAAAGGTTCACATAGGGTTATGAGGTTGGAAAAAACACTCAGTAATGATCCCTCCGCTGGTTCACCAACGGAGACCTTGTTACGACTTTTACTTCCTCTAAATGACCAAGTGGAAGAAGAACGGAAGAGC
+
CCCCGGGGGGGGGGGGGGGGGGGGGGGGGGGGGGGGGGGGGGGGGGGGGGGGGDGGGGGGGGGGGGGGGGGGGGGGGGGGGGGGGGGGGGGGGGGGGGGGGGGGGGGGGGGGGG9FGGGGGGFGGGGGGGGGGGGGGGGGGGGGGDGGGGGEGGGGGGDEEGFFCE2;EFGFGGGGGGGGGGGGGGGGGGFFGC?EG6CEGGGGGGGGG7?FG>FFDGF7@FGGGGGGGFFFFABFFFFGFFFBDGGFF*:8F45)7?EFFFF4<BA2)6BF?244>7?0(.43?B8<B7((,9?FFF?2#
@M06045:235:000000000-JCY5N:1:1101:26039:5526 2:N:0:CTCAGA
GCCTTAGCTGCGTTCTTCATCGATGCCAGAACCAAGAGATCCGTTGTTGAAAGTTTTAACTTGTTTGTTTTGTAAATCAGAAGGTACGCTATAAATTGAAGAGTTGGGTCCTCTGGCGCGCTGCGGGACGGGCCGAAGCCGCGGCCCGCGGTGCGCCGAGCAACAAAAAGGTAAGGTTCACAAAGGGTTTGGAGTAATAACTCGGTAATGGTCCCTCCGCTGGTTCACCAACGGAGACCTTGTTACGACTTTTACTTCCTCTAAATGACCAAGTGGAATGAGATTGGAAGAGCGTCGTGGC
+
CCCCGGGGGGGGGGGGGGGGGGGGGGGGGGGGGGGGGGGGGGGGGGGGGGGGGGGGGGGGGGGGGGGGGFGGGGGGGGGGGGGGGGGGGGGGGFGGGGGGGGGGA<EGGGGGGGGFFGGGGGGGGGGGGGGGGGGGGGDFEGGGGGEGGGGGGGGGGGCEDC<FC>CFGGGCGGGGFGGGG?@FGGGCFGBE6B<CFGEGGGFCCEFG7FFGGGGFCDFG5CGFDFF*>?5<BF?>DFFCBFF77CGFD*1@F=F*9-=:?F7AA9)-28<F)))58<)5).))).14)(.4(,-,79?(#
@M06045:235:000000000-JCY5N:1:1101:8780:5526 2:N:0:CTCAGA
GCCTTAGCTGCGTTCTTCATCGATGCCAGAGCCAAGAGATCCATTGTTGAAAGTTGTATTCAATTTATGTTTTCATAAGACGCTCGTAAACGAATTGGTTTGGTATGTCCGTCGGCGGCGGCCGGGTAGGCCAGTCCGCCGAGGCAACGAAGTTTGTGTTCACAGTGGTGAGGGATCCGCCGGGGGTTCCGCCCGAAGGCGGCCGACGGATTTCCTTGTAATGATCCTTCCGCAGGTTCACCTACGGAAACCTTGTTACGACTTTTACTTCCTCTAAATGACCAAGTGGAAGTAGATCGGC
+
CCCCGGGGGGGGGGGGGGGGGGGGGGGGGGGGGGGGGGGGGGGGGGGGGGGFGGGGGGGGGGGGGGGGGGGGGGGGGGGGGGGFGGGGGGGGGGGGGGFGGGGGGGGGGGGGGGGGGGGGGGGGGGGGGGGGGGGGGGGGGGGGGGGGGCEE>DGGGGGGGGGGGEGGGGGGGGGGGGGGEGGGGGGGGGGGGGGGGGGGGGGEGGGGGDEDFGGGGGFGF70::FGGGFFFFFFEFFFGFFFFGDGFDDFFFFG8BBFF5><B4628:>7?64).:)-):A>DFB<>77?B0<<:<5?4#
@M06045:235:000000000-JCY5N:1:1101:23870:5541 2:N:0:CTCAGA
GCCTTAGCTGCGTTCTTCATCGATGCGAGAGCCAAGAGATCCGTTGTTGAAAGTTGTATTTTTGAATTATGTTTATTCAGAAATAGATATTCAGACAAACTGCTTTAAAGGTGTTAAGTTAATCAAACCCTCTTAAGGTTTTCCTTCCCCTGAAGTCCTATCGGACCCAAAGGGATATCAACGTACAGAGAGTCCAAAAACATTGCACACAAGGTGGATATGGATTTTTTTAAAGAGTGCCATAAAACACTCAATTATGAATGATCCTTCCGCAGGTTCACCTACGGAAACCTTGTTACCG
+
CCCCGGGGGGGGGGGGGGGGGGGGGGGGGGGGGGGGGGGGGGGGGGGGFG9CFFGGFGGGGGCEGGGGGGGGGGGGGDFFGFGGGGGGCGGGGGGGGGGGGFFGGFGGGGGEGGGGGGGGGGGGGGGGGCFFFGGGGGGFGGGFGGGFGGGGGGGGGGGGGGGEC+BEFGGFGEGGGGGGDFEGFGEFFGGGGGGGGA?@EGFFGGG6FGEF?D+=D+5;A7CFFCF7C>DFFFFFFFFGAFFAFCFFFG7))24BBCFEFFCB<EFFF4FF:>9@@EFFFFF@@@;;;@?8?D<AF2>)#
@M06045:235:000000000-JCY5N:1:1101:23682:5552 2:N:0:CTCAGA
GCCTTAGCTGCGTTCTTCATCGATGCGAGAGCCAAGAGATCCGTTGTTGAAAGTTGTATTTTTGAATTATGTTTATTCAGAAATAGATATTCAGACAAACTGCTTTAAAGGTGTTAAGTTAATCAAACCCTCTTGGCTTTTTAATGCCAGAGAGTTCAAAAACGTTGCACACAAGGTGGATATGGATTTTTTTAAAGAGTGCCATAAAACACTCAATTATGAATGATCCTTCCGCAGGTTCACCTACGGAAACCTTGTTACGACTTTTACTTCCTCTAAATGACCAAGTGGAAGCAGATCT
+
CCCCGGGGGGGGGGGGGGGGGGGGGGGGGGGGGGGGGGGGGGGGGGGGGGGGGGGGGGGGGGGGGGGGGGGFGGGGGGGGGGGGGGGGGGGGGGGGGGGGGGGGGGGGGGGEGGGGGGGGGGGGFGGGGGGGGGGGGGGGGGGGGGFGGGGGGGGGGGGGGGGGGGGGGGGGGGGGGGGGGGFGGFGGFDFGGGGGGGD=FGGGGGGGFCGGGGGGGGFFFGGGGGFGGFFFFDAFFFFGFFFFGFGEGGGFFFG=AEFFFF@FDFEFFFFFFAEFEAFEE<>EF@?DFFEE83<E0:?4#
@M06045:235:000000000-JCY5N:1:1101:9697:5567 2:N:0:CTCAGA
GCCTTAGCTGCGTTCTTCATCGATGCGAGAGCCAAGAGATCCGTTGTTAAAAGTTGTTTATATTTTATAGCCTTGCGGCCAGAGAACATTCTAATAGACATTAAAGAGTTTGTATAAGAAAAAAGGAGGTTATTCGTCATAAGCATAATAAAATATGCCCAATCAAAACTCCCCCCCTTTTTAAAGGTACACAGGGGTTGATAAGGATTTATAGAGACTACGTGCACACATCCGAATGAACGGCAGGCACAGTAGAACTCAAAAATTTATTAATGATCCTTCCGCAGGTTCACCTACGTAG
+
CCCC@F<FGGGGF@,FGGAFGC@<F@@CF@BC<FCFC8EAAC@@@BFGG@,<CECFGGGD9F<FFGGED,CC,CC<@E:7@<@AEFGF,E,CF6ECEGFGC9F<EG??FGFGGEE<<E9?,?FEGGFEGGG<<,F<AFD:A;=49=>=>==DB>EAE,,,8DBF8D9D8EBD,=8EC+6,@E:DGC9<,@DFCCE***@CECC,3422=9EGCFGFG4A*/*329:F7*6)6)565/)*:=:D3CDG3*57)1++1+)19*)/)4(5)).9BBA)-694AAA:24-,(.42>B22:03.)#
@M06045:235:000000000-JCY5N:1:1101:20983:5571 2:N:0:CTCAGA
GCCTTAGCTGCGTTCTTCATCGATGCCGGAACCAAGAGATCCATTGTTGAAAGTTTTGACAATTTTCACAGTACTCAGACAGCCCATCTTCATCGGGGTTCACAGAGCGCTTCGGCGGGCGCGGGCCCGGAGACGTGCGTCCCCCGGCGACCAGGTGGCCCCGGTGGGCCCGCCAAAGCAACAGGTGTATAGAGACAAGGGTGGGAGGTTGGGCCGCGAGGGCCCGCACTCGGTAATGATCCTTCCGCAGGTTCACCTACGGAAACCTTGTTACGACTTTTACTTCCTCTAAATGACCAAC
+
CCCCGGGGGGGGGGGGGGGGGGGGGGGGGGEFGGGGGGGGGGGGGGGGGGGGGGGGGGGGGGGGGGGGGGGGGGGGGGGGGGGGGGGGGGGGGGGGGGGGGGGGGGGGGGFGGGGGGGGGGGGGGGGGGGGGGGGGGGGGGGGGGC7:CGGGGGGGGGGGGGGGGGGGFGGGDGGEGGG6CFGGGGGGGGGGGGGGGFCF>@CEGCCGEGGGGGFGGCDGDGGDGGG3C)97@BFBFFF*4@=FFGGFGGGFFFGF*4F?FFF(2<014>FFFBF?BF09>AAFFF<4<AF22<><<?D8#
@M06045:235:000000000-JCY5N:1:1101:14465:5580 2:N:0:CTCAGA
GCCTTAGCTGCGTTCTTCATCGATGCCAGAACCAAGAGATCCGTTGTTGAAAGTTTTAACTTGTTTGTTTTGTAAATCAGAAGGTACGCTATAAATTGAAGAGTTGGGTCCTCTGGCGCGCTGCGGGACGGGCCGAAGCCGCGGCCCGCGGTGCGCCGAGCAACAAAAAGGTAAGGTTCACAAAGGGTTTGGAGTAATAACTCGGTAATGATCCCTCCGCTGGTTCACCAACGGAGACCTTGTTACGACTTTTACTTCCTCTAAATGACCAAGTGGAAGCAGATCGGAAGAGCGTCGTGGC
+
CCCCGGGGGGGGGGGGGGGGGGGGGGGGGGGGGGGGGGGGGGGGGGGGGGGGGGGGGGGGGGGGF?FFEGGGFGGGGGGGGGGGGGGGGGGGGFGGGGGGGGGFGGGGGGGGGGGGGGGGGGGGGGGGGGGGGGGGGGGGGGGGGDGGGGGGCGDGGGGGGGGGGCEFGGGGGGGGGGGFGC9CFFEAC>CEGGEFGGFGGFDGGGGGGGG7CGG<<C>5)9CFCDFGG=@BBB053>FFFFFFFGGFGGC7@FGFFF7:47AB2ABAAFF>F<<?<2<?BFFF?:<63>?(26><B1:(#
@M06045:235:000000000-JCY5N:1:1101:4806:5596 2:N:0:CTCAGA
GCCTTAGCTGCGTTCTTCATCGATGCCAGAACCAAGAGATCCGTTGTTGAAAGTTTTGATTGATTCATCAAGTACTCCGACGTACAGAAACAGCGTTAAAGTGGTCCACCGGGGGCCGGCGCGGAGGCCGGGTCACCCCCGAGGCAACAGGTGTCGGTCGACAAAGGGTTGGAGGTCGGGCCGGAGGCCCTCACTCGGTAATGATCCCTCCGCAGGTTCACCTACGGAGACCTTGTTACGACTTTTACTTCCTCTAAATGACCAAGTGGAAGTAGATCGGAAGTGCGTCGTGTAGGGAAAG
+
CCCCFGGGGGGGGGGFGGGGGGGGGGGGGFFFGGGGGGFGGGGGGGEDGFGGGGGGGGGGGGGGFGDGFGGGFGGGGGGDGGGGGGGGGGGFFGGGGG7FCFGGGGGGGDCCFCEGDGGDGGGGGDGGGGGGGGDEF@CCGDCGGCFG6B5?,?CEEGGGGGGECFFECFG>BFGGGGGGGEGGGGGGC8585C:C>E/@5<ECF?F6+:EGC7>C9F?CFGGGG7<79:@>6744*1@*7B7>7CCFGF>479*=06FFFFFFFFA244=F644)))-34BB).)4?116??2:)2,88#
@M06045:235:000000000-JCY5N:1:1101:8617:5609 2:N:0:CTCAGA
GCCTTAGCTGCGTTCTTCATCGATGCCAGAACCAAGAGATCCGTTGTTGAAAGTTTTAACTTGTTTGTTTTGTAAATCAGAAGGTACGCTATAAATTGAAGAGTTGGGTCCTCTGGCGCGCTGCGGGACGGGCCGAAGCCGCGGCCCGCGGTGCGCCGAGCAACAAAAAGGTAAGGTTCACAAAGGGTTAGGAGTAATAACTCGGTAATGATCCCTACGCTGGTTCACCAACGGAGACCTTGTTACGACTGTTACTTCCTATAAATGACCAAGTGGAAGGAGATAGGAAGAGGGTACGGGA
+
@CCCAFGCFG@FFGGFEGFFFFGGGGGDGGGDEFFFGGGGGGGGGG@F@FGAF<,CFECFGGGDG8FGFF?EFGGGGGGFFGGGGAEGGDE,CFGGGGFEFFGCFBEFFFGFEFG88@C@CCFGGGGGEGGGDEGGGGE8CEGGDEECBCEGGGG*>>CEECF6CBFFFEGCGGGG;F9FFFCFGGGCFC6CEC2>?ECC@9F*A:C=9<E*+294*5>DEGD4>:DGGFFFB;6>>57CF?*6:?<:<9)17=D?8)?:**-.---68(/)76:<??BF:324)6:<2(.((-,(),(,#
@M06045:235:000000000-JCY5N:1:1101:13350:5632 2:N:0:CTCAGA
GCCTTAGCTGCGTTCTTCATCGATGCCAGAACCAAGAGATCCGTTGTTGAAAGTTTTAACTTGTTTGTTTTGTAAATCAGAAGGTACGCTATAAATTGAAGAGTTGGGTCCTCTGGCGCGCTGCGGGACGGGCCGAAGCCGCGGCCCGCGGTGCGCCGAGCAACAAAAAGGTAAGGTTCACAAAGGGTTTGGAGTAATAACTCGGTAATGATCCCTCCGCTGGTTCACCAACGGAGACCTTGTTACGACTTTTACTTCCTCTAAATGACCAAGTGGAAGCAGATCGGAAGAGCGTCGTGTA
+
CCCCGGGGGGGGGGGGGGGGGGGGGGGGGGGGGGGGGGGGGGGGGGGGGGGGGGGGGGGGGGGGGGGGGGGGGGGGGGGGGGGGGGGGGGGGGGGGGGGGGGGGGGGGGGGGGGGGGGGGGGGGGGGGGGGGGGGGGGGGDEGGGGGGGGGGGGGGGGGGGGGGGGGG5:EEFDEFGGGGGFGGCFGGGGGGGGGGGGGFFGGGGGGGGGGGGGGGGGFGFGGGGGGGGF@>E9FFFFFFFFFFG7>FGGG?FFGFFFFAFFAFFFA>B0?@@4).8>?0?F?2>(6??>::0628>(,,#
@M06045:235:000000000-JCY5N:1:1101:24884:5676 2:N:0:CTCAGA
GCCTTAGCTGCGTTCTTCATCGATGCGAGAGCCAAGAGATCCGTTGTTGAAAGTTGTATTTTTGAATTATGTTTATTCAGAAATAGATATTCAGACAAACTGCTTTAAAGGTGTTAAGTTAATCAAACCCTCTTAAGGTTTTCCTTCCCCTAAAGTCCTATCGGACCCAAAGGGATATCAACGTACAGAGAGTCCAAAAACATTGCACACAAGGTGGATATGGATTTTTTTAAAGAGTGCCATAAAACACTCAATTATGAATGATCCTTCCGCAGGTTCACCTACGGAAACCTTGTTACGC
+
CCCCGGGFGGGGCGGGGGGFGGGGGGGGGDGGGGGGGGGFGGGGGGGGGGGGGCFGGGGGGGGGCFGGGGGGGGGGGFFGFGDFGGGGGGGGGGGGGGGGGGGFGGGGGGFGGGGGGGGGGGGGEFGGFCGGGGGCGGFGGGGGGGGGGGGGEFGGGGGGGGGGEGGEGGGG?EFGGGGGGGGGGGGGGGFGCFFGGGGGGGGGGGGFGGGGGG6??FFGFGGGGGGCG5@AA44:FFFGFFCAGGCFGDCFFFG6BCFEFFEEF<>4C<;DFB@((3=AF3=@FF<3((.3:)6>4)6(#
@M06045:235:000000000-JCY5N:1:1101:15989:5691 2:N:0:CTCAGA
GCCTTAGCTGCGTTCTTCATCGATGCCAGAACCAAGAGATCCGTTGTTGAAAGTTTTGACTTGTTCAGTACAGAAGACTCAGAGAGGCCATAAATTATCAAGAGTTTGGTGACCTCCGGCGGGCGCCCGCGGTGGGGCCCAGGGGCGCCCGGGGGGTAAACCCCGGGGCCGCCCGCCGAAGCAACGGTTTAGGTAACGTTCACAATGGTTTAGGGAGTTTTGCAACTCTGTAATGATCCCTCCGCTGGTTCACCAACGGAGACCTTGTTACGACTTTTACTTCCTCTAAATGACCAAGTGC
+
CCCCGGGGGGGGGGGGGGGGGGGGGGGGGGGGGGGGGGGGGGGGGGGGGGGGGGGGGGGGGGGGGGGGGGGGGGGGGGGGGGGGGGGGGGGGGGGGGGGGGGGGGGGGGGGGGGGGGGGGGGGGGGGGGGGGGEGGGGGGGGGGGGGGGGEGGGGGGGFGGGGGGGGGGGGGGGGGE>EGGGGGGGGEGGDGGGGGGGGGGGGGGGGGGGGGGGGGGDFGFGGGGGGGGFFFFBFFFFFGFFEFGDG>D7FFFFGFFFFFF@?F>FFFF99>F>??>AFFFFFB>2-4<6A--<()8:6:#
@M06045:235:000000000-JCY5N:1:1101:16560:5692 2:N:0:CTCAGA
GCCTTAGCTGCGTTCTTCATCGATGCCAGAACCAAGAGATCCGTTGTTGAAAGTTTTGATTCATTTTCGAAACGCCCGCTAGGGGCGCCGAGAAAGTCTCAGAAGTAAAAAACCCGCGAGGGGGTATACATAAAGAGTTTTGGGTTGGTCCTCCGGCGGGCGCCTTGGTCCGGGGCTGCGACGCGCCCGGGGCAGAGATCCCGCCGAGGCAACAGTTTGGTAACGTTCACATTGGGCTTGGGAGTTGTAAACTCGGTAATGATCCCTCCGCTGGTTCACCAACGGAGACCTTGTTACGACA
+
CCCCGGGGGGGGGGGGGGGGGGGGGGGGGGGGGGGGGGGGGGGFGGGGGGGGGGGGGGGGGGGGGGGGGGGGGGGGGGGGGGGGGGGGGGGGGGGGGGGGGGGGGGGGGGGGGGGGGGGGGGGGGGGGGGGGGGGFCEFGG5@EGGGGGGGGGGGGGGEGGGGGGGFGGGGGGGGGGGGGGGGGGGGGGEDEGDGGGGFGGEGGGEEGGGGGGFG*:>=D>DCFGGGGGFFF?ADFFFFD>FFB*7>FGGGFF@C7B:5)*94><B02:1@5;9:><AF22??:;B90<?08<ABDF?B>#
@M06045:235:000000000-JCY5N:1:1101:22354:5705 2:N:0:CTCAGA
GCCTTAGCTGCGTTCTTCATCGATGCCAGAACCAAGAGATCCGTTGTTGAAAGTTTTAACTTATTTCTTAGTTATGATTCAGAATGCCAAAAGTTAACAAGAGTTTAGTAGTCCACCGGTGGTCAGTCCGAAGACCAACCACCGAGGCAACAGTGGTAAGTTCACATGGTTTGGAGAGTTAAAAACTCAGTAATGATCCCTCCGCAGGTTCACCTACGGAGACCTTGTTACGACTTTTACTTCCTCTAAATGACCAAGTGGAAGCAGATCGGAAGAGCGTCGTGTAGGGAAAGAGTGTAGT
+
CCCCGGGGGGGGGGGGGGGGGGGGGGGGGGGGGGGGGGGGGGGGGGGGGGGGGGGGGGGGGGGGGGGGGGGGGGGGGGGGGGGGGGGGGGGGGGGGGGGGGGGGGGGGGGGGGGGGGGGGGGGGGGGGGGGGGGGGGGGGGGGGGGGGGGGGGGGGGGGGGGGGGGFGGGGGGGGGGGGGGGGGGGGGGGGGGGGGGGGGGGGGGGGGGGGGGGGGGGFGFGGGGCGGGFFFFBFFACFGFFFFDFGFFGGFFFGFFDFFFFFD?EFFE@FFB?>;@1>(4>;??:AB0<::?:<A94A)#
@M06045:235:000000000-JCY5N:1:1101:16869:5712 2:N:0:CTCAGA
GCCTTAGCTGCGTTCTTCATCGATGCCGGAACCAAGAGATCCATTGTTGAAAGTTTTGACAAATTTCCACAGTACTCAGACAGCCCATCTTCATCAGGGTTCACAGAGCGCTTCGGCGGGCGCGGGCCCGGAGACGTGCGTCCCCCGGCGACCAGGTGGCCCCGGTGGGCCCGCCAAAGCAACAGGTGTATAGAGACAAGGGTGGGAGGTTGGGCCGCGAGGGCCCGCACTCGGTAATGAACCTTCCGCAGGTTCACCTACGGAAACCTTGTTACGACTTTTACTTCCTCTAAATGACCCG
+
CCCCGGGGGGGGGGGGGGGGGGGGGGGGGGGGGGGGGGGGGGFGGFGGGGGGGGGGGGGGGGGGGGGGGGGGGGGGGGGGGGGGGGGGGGGGGGGGGGGGGGGGGGGFGGGGGGGGGGGGGGGEEDGGGGGCFFFGGCFGGGFGCEDGGEGGG8C7CFGGGFEGGEGGGGCGGGGGG8F?6?FCFG:EFGGFFGCFFGGGGGFGGGC5C:C7ECG*9)89BGGDGDGG:>3)7?3FF*6:*17)CCCDGDGDF4:=FA68:B?BFB??:)@FF>>?2(2:BFAFF)).)-65<<<<22:,#
@M06045:235:000000000-JCY5N:1:1101:5679:5712 2:N:0:CTCAGA
GCCTTAGCTGCGTTCTTCATCGATGCGAGAGCCAAGAGATCCGTTGTTGAAAGTTGTATTTTTGAATTATGTTTATTCAGAAATAGATATTCAGACAAACTGCTTTAAAGGTGTTAAGTTAATCAAACCCTCTTGGCTTTTTAATGCCAGAGAGTTCAAACACGTTGCACACAAGGTGGATATGGATTTTTTTAAAGAGTGCCATAAAACACCCAATTATGAATGATCCTTCCGCAGGTTCACCTACGGAAACCTTGTTACGACTTTTACTTCCTCTAAATGACCACGTGGAAGGAGTCCG
+
B<@CEFFGGGGGGGGGFGGG9FFGGGGGEDGGGFFEAFGGGGGFGGCFFGFGFFFFFF9EFFEEGFEFGGGGFGGFCFGGGFCAEFGGCFFGGGGGGGGGGGGGGGGGGGGGGFGGGGGGGAEGGGGGFGGCFF<AEE<=FG8EFFCFFG8EGDGDFFGG,@8C=>DEGFGGDGFGGEDG=EGGDDD,EFE6>FFGGEF=;DDFGGGFFFFF++=9FGFGFFFFGG++:B>?F5>BE*ADAFFFGCGFGGDBAAC4B>F?@>79;0?95.;AA4>E<3>?C?))(/(6=@<<<:<B?((.#
@M06045:235:000000000-JCY5N:1:1101:17496:5713 2:N:0:CTCAGA
GCCTTAGCTGCGTTCTTCATCGATGCCGGAACCAAGAGATCCGTTGTTGAAAGTTTTGCTGATTTATTATATCGCTCAGACTGCAACCTTCCAGGCAGAGTTCTAGGGGTCTTCGGCGGCCGCGATACCGCGGGACCGCCGAAGCAACGTGGTAACATAGACACGGGTGGAGAGGTGGACGGGCGACGTTTTAAGCGTCGTCCGCCTGGACTCGTTAATGATCCTTCCGCGGGTTCACCTACGGAAACCTTGTTACGACTTTTACTTCCTCTAAATGACCAAGTGGAAGGAGATCGGAAGC
+
CCCCGGGGGGGGGGGGGGGGGGGGGGGGGGGGGGGGGGGGGGGGGGGGGGGGGGGGGGGGGGGGGGGGGGGGGGGGGGGGGGGGGGGGGGGGGGGGGGGGGGGGGGFGGGGGGGGGGGGGGGGGGGGGGGGGGGGGGGGGGGGGGGGGGGGGFGFGGFGGGGGFGGGGGGGGGGGCCGEGGGGGGGDG*CFCGFGGGGGGGG=EGG5CF6FFGCF<DGFGB7CFGFG4<BBFFFB>FFFGFFFFGGDF<4C6=?CB><E?BFABF<ABDBFF=<<AA928?:(.).8?F62867)46<?1#
@M06045:235:000000000-JCY5N:1:1101:10057:5745 2:N:0:CTCAGA
GCCTTAGCTGCGTTCTTCATCGATGCTGGAGCCAAGAGATCCGTTGTTAAAAGTTTTGACAGTTCGCTAAGAACACTCAGAAGTATCGTCGGGTTCGAAAACAGAGATTCTGATTACCGGCGGGCACCCCCGAGGGGGCGCCGCCGAAGCAACAGGTATAATAGTTCACAAAGGGTAGAGAGTAAGATACTCAGTAATGATCCCTCCGCTGGTTCACCAACGGAGACCTTGTTACGACTTTTACTTCCTCTAAATGACCAAGTGGAAGGAGATCGGAAGAGCGTCGTGTAGGGAAAGCGTC
+
CCCCGGGGGGGGGGGGGGGGGGGGGGGGGGGGGGGGGGGGGGGGGGGGGGGGGGGGGGGGGGGGGGGGGGGGGGGGGGGGGGGGGGGGGGGGGGGGGGGGGGGGGGGGGGGGGGGGGGGGGGGGGGGGGGDGGGGGGGGGGGGGGGGGGGGGGGGGCFCFGGGGGGGGGGGGGGGGGGGGGGGGGGGGGG7EGFGCEFFG7CFFGGGGGGGGEGGGGGFDFGC3CGGGFFFFFFFFFFFGFF?FGGGFFFGFFFGFFFFDFF<<?FFFFF@@FDF?FFBF<(79?B3:<1<DFF?0((3(#
@M06045:235:000000000-JCY5N:1:1101:8672:5767 2:N:0:CTCAGA
GCCTTAGCTGCGTTCTTCATCGATGCTGGAGCCAAGAGATCCGTTGTTAAAAGTTTTGACAGTTCGCTAAGAACACTCAGAAGTATCGTCGGGTTCGAAAACAGAGATTCTGATGAGACCGGCGGGCACCCTTGCGGGCGCCGCCGAAGCAACAGGTATAATAGTTCACAAAGGGTAGAGAGTGTAGTACTCAGTAATGATCCCTCCGCTGGTTCACCAACGGAGACCTTGTTACGACTTTTACTTCCTCTAAATGACCAAGTGGAAGCAGATCGGAAGAGCGTCGTGGAGGGAAGAGTGG
+
CCCCFGGGGGGGGGGGGGFGGGGGGGGGGGGGGGGGGGGGGGGGGEFFFGGGGGGGGGFGGGGGGGGGGEGGGGGGGGGGGGGGGGFGGGGGGGGGGGGGGFGGGGGGFGGFGAFFGGFFGDGGGCFGGGGF88BCFEGGDEGGGGGGGGGGGGGG,<@FGGGGGGGFCFGGGGGECGGGDE0>CFG?EFB9<CFGGGGF9+>6<FGGGCEDGCGGGFFGFGCDDGG<7?BFFAFBFEDG4?@FFF7FD>7?@67@FAFBFF2<DFFF6:?F90:<FF90:(9(8996(,88BFFF::)6#
@M06045:235:000000000-JCY5N:1:1101:21499:5767 2:N:0:CTCAGA
GCCTTAGCTGCGTTCTTCATCGATGCCAGAACCAAGAGATCCGTTGTTGAAAGTTTTGACTCGTTTGTTTTCGTTATTCAGAAGTAGTTTCGCTATAAATTCAAGAGTTTGGTGCTGCCGGCGGGGCCAGGTCGGGCGGCCCCGCGAGGGCGTGCCGTCCCGGCCGTCCGCCGCGGCAACAGCAGTAATAGGTAAGGTTCACAAAGGGTTTGGAGTAATAACTCGGTAATGATCCCTCTGCCGGTTCACCAACGGAGACCTTGTTACGACTTTGACTTCCTCTAAATGACCCAGTGGAAGG
+
CCCCGGGGFGGGGGGGDGGEFGGGGGGGGGGGGGGGGGGGGGGFFEGGGGGGFFGGFGD,C<@FD@:;EA<@F6,69CAFC9EFF9F6@,C@:CBFF<,CE,<55,:EFDGGEFEF?9BFCFGG+@+@+3@7>+@FCEGGGECEEGEC*=**388C*3B5CG*3:*1:8*:*:*282:8868*0*+<<:+<EFC?FGG:+0+++;F65:75<*79>729:B*:>75/*/1*9@A65:F)74@>@/996C*95>E:7)1)-)*-666<((()09)).).)3<<)-4<<F))(,41.4(48,#
@M06045:235:000000000-JCY5N:1:1101:18091:5796 2:N:0:CTCAGA
GCCTTAGCTGCGTTCTTCATCGATGCGAGAACCAAGAGATCCGTTGTTGAAAGTTTTAACGTTTAATATAAACAATTCAGACAGACTTCAATTGTAACAAAGAGTTTTGTTTTCCTCCCATGGGCGCTCACCAGCCATAAGGCCGACGTGGCAGAGCCATGTCCCATGGAAGCAACAGTAAAAAGGTACACAGTGTGGGTTGATAAAGAATATAAAATTCAATATACATTAATGATCCTTCCGCAGGTTCACCTACGGAAACCTTGTTACGACTTTTACTTCCTCTAAATGACCAAGTGGA
+
CC@CFGGCGGGGEGGGGGGGGA<CFCFE:@CEGGDCFGGFGGGGGGGGGGCFGAFAFGGEE@;FFEFGGF,6CFFF9E@FEGFFFGGFC<FDF9EF<<E@8F,EFGAF8EGGGGGF<8:EFE8FGGGEGGGGFGGGGGGGG,EFE@CGGG8EFGFFCEFF8EA9DAFD?DFGG8DFGFAEG,EECG?ECFFFEAFEFCGGGDFGCEAAEC9C<EC@CEFGFGDGD9FCDFF6:7EFAFAFFADBDDGACFCFFA<F80;3BF85@FFF<CFFEDFFFE):647<AAA49<):A>F(44)4#
@M06045:235:000000000-JCY5N:1:1101:5134:5859 2:N:0:CTCAGA
GCCTTAGCTGCGTTCTTCATCGATGCGAGAACCAAGATATCCGTTGCTAAGAATTGTTTTTACGTTTCGTAAATACAAAAAATATGAGCGCCAGAATGCATTCACACTTTCGTAGGTCTAGTACAATATGGTTACAAGTGGTTTATAAGGTTTAATAAGGTACAGACAACCCTTCATCTCTCTCCGAAGAAATCGATTCCACATTCCCTCTCATTATTACAAACCAGTGCACGGTTTGGTATACAATACTTATGGCTCCGTGTTAATGATCCTTCCGCAGGTTCACCTACGGAAACCTTTG
+
CCC<FFFGCFGGEDGEFFDCFDFGFGGGGECCFD@FGGGGGGEFCFCDCFFGGGGGGFFGE8<FFGAFCCDFFGG:CFFC<@,E9<,:<FG@F:F,,C:?BFA,:5BFEFE,AEDCB,C,C5AC5ACEAEAEC,EGGEFGCA+9>@,4,9@D,@==E9@8DDECA,@8FF++@=?>=,,,3,,6,6+@3BF8;,BFCEE@,@8,3@,,:7,;:=;+25++9+;7*;3<*=BAF)<**//;8=B1=8:+;++==A0)))20:)5;)/9).)+1+/)/((((63)))1373@B00?(,,2-)#
@M06045:235:000000000-JCY5N:1:1101:14247:5871 2:N:0:CTCAGA
GCCTTAGCTGCGTTCTTCATCGATGCGAGAACCAAGATATCCAGGGCATAGAGTTGTTTCTATGTTTGGTTGATTGTATTGAATAGATGTTTAGTCTAACAAAAACAAATCAGCTGAGAAAGTATAAAACAAGCCAGCTATCTAATGTTCATCGAATGACAGTGTGATAATAACAAGTTGATAACAACAAGTTAATACACACGAATAGTATATAAAGTTCACAGTTTGTTTATAAAGTAAATCATGTGAATGATCCCTCCGCAGGTTCACCTACGGAGACCTTGTTACGACTTTTACTTTA
+
CCCCGGGGGGGGGGGGGGGGGGGGGGGGGGGGGGGGGGGGGGGGGGGGGGGGGGGGGGGGFGGGGGGGGGGGGGGGGGGGGGGGGGGGGGGGGGGGGGGGGGGGGGGFFFGGGGGGGGGGGGGGGGGGGFGGGGGGGGGGGGGGGGGGGGGGGGGGGGGGGGGGGGGGGGGGGGGGGGGGFGGGGGGGGGGGGGGGGGGGGGGGD,DFCFAFDDGGGCFGFFG7=CCGGFFFFFFFFFFGFAAFCCF>FCCEAAFFFFFDFFFFFBFF9=FFFFFFFBFB9;3<.75370:D@FFFFFF)#
@M06045:235:000000000-JCY5N:1:1101:7750:5874 2:N:0:CTCAGA
GCCTTAGCTGCGTTCTTCATCGATGCGAGAACCAAGAGATCCGTTGTTGAAAGTTTTAACGTTTAATATAAACAATTCAGACAGACTTCAATTGTAACAAAGAGTTTTGTTTTCCTTCCATGGGCGCTCACCAGCCATAAGGCCGACGTGGCAGAGCCATGTCCCATGGAAGCAACAGTAAAAAGGTACACAGTGTGGGTTGATAAAGAATATAAAATTCAATATACATTAATGATCCTTCCGCAGGTTCACCTACGGAAACCTTGTTACGACTTTTACTTCCTCTAAATGACCAAGTGGT
+
C@CCGGGGDEGGGCGGCEFGG?FDFGGGGGGGGGGFGGGGGGGGGGGGGGGGGFFGGGGGGFFGGGGGGGGFGGGGFGGGGGGFGGEFGGGGGGGGGGGG?GGGGGGGGGGGGGGGGGGGGGGGGGD@FGGGGFGGGCGGCFEGGEEGGGGD>>DFGGGGC:EE?9=?CFFFCD?DDG,@F=@FC6E;EBFGGFC;DEGGGDD,@EACFGGFCF@@C+9DFGCCFGFFFFCBBEEAFFFGFFEFG4D68C>=FAFFE0D@FF1()9CAF?>>.6(7CCEEFFAFF<AD>:><<7:18<:4#
@M06045:235:000000000-JCY5N:1:1101:12114:5879 2:N:0:CTCAGA
GCCTTAGCTGCGTTCTTCATCGATGCGAGAGCCAAGAGATCCGTTGTTGAAAGTTGTATTTTTGAATTATGTTTATTCAGAAATAGATATTCAGACAAACTGCTTTAAAGGTGTTAAGTTAATCAAACCCTCTTAAGGTTTTCCTTCCCCTAAAGTCCTATCGGACCCAAAGGGATATCAACGTACAGAGAGTCCAAAAACATTGCACACAAGGTGGATATGGATTTTTTTAAAGAGTGCCATCAAACACACAATTATGAATGATCCTTCCGCAGGTTCACCTACGGAAACCTTGTTACGC
+
AAC@GGGGFEFG@B;<EAEEGCFFFGEEECEGG8EGE<FCFCFFGDFFFFEC<E<FFFG9CAGGGD9EFFF<EFECFGGGGGGGFGCGGFGGFFGFC,,BE9A?<EC9FEEBF?FGGGGE?EFGGGGGGDEGFFGGFCF9FGGDFGCD8FDFFGG=,EEFFF+>EGDGDC88D8EG8=EGDFC8@DGGGGGC>9DDB=D?=FGFGGFGGGEGFC++7=9E@9?+<2;CF5?FA6AF6B6C+:6);8FFGF*/?FGBB?>?FAEE?E6)64A;56>>73/773/44;;629:(()64<5)-#
@M06045:235:000000000-JCY5N:1:1101:22407:5892 2:N:0:CTCAGA
GCCTTAGCTGCGTTCTTCATCGATGCCAGAACCAAGAGATCCGTTGTTGAAAGTTTTGATTTATTTATGGTTTTACTCAGAAGTTACATATAGAAACAGAGTTTAGGGGTCCTCTGGCGGGCCGTCCCGTTTTACCGGGAGCGGGCTGATCCGCCGAGGCAACAAGTGGTATGTTCACAGGGGTTTGGGAGTTGTAAACTCGGTAATGATCCCTCCGCTGGTTCACCAACGGAGACCTTGTTACGACTTTTACTTCCTCTAAATGACCAAGTGGAAGCAGATCGGAAGAGCGTCGTGTAGC
+
CCCCGGGGGGGGGGGGGGGGGGGGGGGGGGGGGGGGGGGGFGGGGGGDGGGGGFCFGFGGGGGGGGFGFGGGGGGGGGGGGGGGGGGFGGGGGGGGGGGGGGGGGGGGGGGGGGGGGGGGGGGGGGGGGGGGGGGGGGGGGGGGGGGG?DFGGGC@DEEGEFFFGGEGGGGGGGGGGGGGGGGG=ECEG3CGGGGFGGGFCECCCGFGG7FGGFGDDC7CBCCFFGGDGB@B>3>F>)=F?FFFDC5>GGGFFFGF?)9<FFA<22<22:4/=>7>3????)28?1:>7(((-(43:(,.#
@M06045:235:000000000-JCY5N:1:1101:9868:5899 2:N:0:CTCAGA
GCCTTAGCTGCGTTCTTCATCGATGCCAGAACCAAGAGATCCGTTGTTAAAAGTTTTAATTTATTAATTAAGTTTACTCAGACTGCAAAGTTACGCAAGAGTTTGAAGTGTTCACCCGGAGCCCCCGCCCGAAGGCAGGGTCGCCCCGGAGGCAACAGAGTCGGACAACAAAGGGTTATGAACATCCCGGTGGGTAGACCGGGGTCACTTGTAATGATCCCTCCGCAGGTTCACCTACGGAGACCTTGTTACGACTTTTACTTCCTCTAAATGACCAAGTGGAAGGAGATCGGAAGAGCGG
+
CCCCGGGGGGGGGGGGGGGGGGGGEGGGFGGGGGGGGGGGGGGGGGGDFGFFGGFGGGGGGGGGGGGGGGGGGGGGGGGGGGGGGGGGGGGFGGGGCECE@FGGGGGGGGGGGGGGGGCFEDEGGGGGGGGDGGGFGG7@FGGGGGGGGGEGE6@FGGGGGGEGGGGGGGGFDGGFGGGGGGGGGFGFEGGGD5=FEFGGGGDGEGGGGGFGGGG=FGFGFC5DGGGDDFFFFFFFFFFGFFEFGGGFGGFFFFD)8<F2FFFFA9AA<A?F62>?B02657<<7:??02766::23??2#
@M06045:235:000000000-JCY5N:1:1101:25260:5931 2:N:0:CTCAGA
GCCTTAGCTGCGTTCTTCATCGATGCCAGAACCAAGAGATCCATTGTTGAAAGTTGTGATAATTTAGTTTGTGATCAGAAGTTTTCGTGTAGGATGCAAGGGGTTTCGTGGGTTCCTGGCGGCGGGCGGGCCCGCCGAGGAAGCTATGAAGGTACACATAGGCAAAGGGTGGGTGTGTAAAGAGCGCCGGAGCGCCCTAATACGTGTAATGATCCTTCCGCAGGTTCACCTACGGAAACCTTGTTACGACTTTTACTTCCTCTAAATGACCAAGTGGAAGGAGATCGGAAGAGCGTCGTGC
+
CCCCGGGGGGGGGGGGGGGGGGGGGGGGGGGGGGGGGGGGGGGGGGGGGGGGGGGGGGGGGGGGGGGGGGGGGGGGGGFGGGGGGGGGGFGGGGGGGGGGGGGGGGGGGGGGGGGGGGGGGGDGGGGDGGGCGGGGGGGGGG>FFGGGGGGGGGGGGGFGGGGGG>FGGCGCEEGGGGFGGGFGGGGGGG55>EEGGGGGGGGGGF7F7CGGFGGGGGFGFGGGGGGGGFFFFFFFFEFFFBF@FGGFGGGFF=CFFAFBFFAAFFFA22?FF?><<?B:1361(5<6::FFFF07:B22#
@M06045:235:000000000-JCY5N:1:1101:14805:5934 2:N:0:CTCAGA
GCCTTAGCTGCGTTCTTCATCGATGCCAGAACCAAGAGATCCGTTGTTGAAAGTTTTGATTTATTTATGGTTTTACTCAGAAGTTACATATAGAAACAGAGTTTAGGGGTCCTCTGGCGGGCCGTCCCGTTTTACCGGGAGCGGGCTGATCCGCCGAGGCAACAAGTGGTATGTTCACAGGGGTTTGGGAGTTGTAAACTCGGTAATGATCCCTCCGCTGGTTCACCAACGGAGACCTTGTTACGACTTTTACTTCCTCTAAATGACCAAGTGGAAGCAGATCGGAAGAGAGTCGTGTAGC
+
CCCCGGGGGGGGGGGGGGGGGGGGGGGGGGGGGGGGGGGGGGGGGGGGGGGGGGGGGGGGGGGGGGGGGGGGGGGGGGGGGGGGGGGGGGGGGGGGGGGGGGGGGGFGGGGGGGGGGGCGGGGGGGGGGFGGGGGGGGGGGGGGGGGGGGGGGGGGGGGGGGGGGGFGGGGG?GGGGGGGGGGGGGGDGGEEGFGGGGGGGGGGGGGGGGGFGGGGGGFGFGC:FGDFFEFFFFFFFFFFFFFFGGGFDGGFFFFFF>FBFF<<).50,2:6@>?F:B0?:40(3<:017((.4241:7)#
@M06045:235:000000000-JCY5N:1:1101:11728:5939 2:N:0:CTCAGA
GCCTTAGCTGCGTTCTTCATCGATGCCGGAACCAAGAGATCCGTTGTTGAAAGTTTTAATTGATTGATTGTATACTCAGACGGCAACCTTCCAGGCAGCGTTCCAGGGGTCTTCGGCGGGCGCGGGCCCGGGGGCGTGAACCCCCCGGCGGCCGGGGCGTGAACCACGGCGGGCCCGCCGAAGCAACAGGTGTCAGGACAACACGGATGGGAGGTTGGGCCCCGAGGGACCCTCACTCGGTAATGATCCTTCCGCAGGTTCACCTACGGAAACCTTGTTACGACTTTTACTTACTCTAAAA
+
CCCCGGGGGGGGGGGGGGGGGGGGGGGGGGGGGGGGGGGGGGGGGGGGGGGGGGGGGGGGGGGGGGGGGGGGGGGGGGGGGGGGGGGGGGGGGGGGGGGGGGGGGGGGGGGGGGGGGGGGGGGGGGGGGGGGGGGGGGGGGGCEGGGGGEGGGGGGGGGGG=FGGGGGGGGGGGGDGGGGGGCG6FGFGGGGGFGGGGGDGGGEEEDEDGGGG:*>DDFGFGG<3<DGGFEF?:?>FFFGFFFFGFCFGGGFFFGEB00<FFFA22>?F:E3;3:<:29)4(,(4:<BBAD4)6).-):4#
@M06045:235:000000000-JCY5N:1:1101:19093:5979 2:N:0:CTCAGA
GCCTTAGCTGCGTTCTTCATCGATGCCAGAGTCAAGAGATCCGTTGCTGAAAGTTTTGATTGCTTATTTATAAAGACTCAGAAGATTCCGCTAGAAAACAAGAGTTTGGCCTCCGGCGGGCGGCGCGGGGGCGCTGGTCCACCCGGCATCCCGCCGAAGCAACATGATATGTTCACAATGGTTTGGAGTTCAGAAGACTCTGTAATGATCCCTCCGCTGGTTCACCAACGGAGACCTTGTTACGACTTTTACTTCCTCTAAATGACAAAGTGGAAGGAGATCGGAAGAGCGTCGTGTAGGG
+
CCCCGGGGGGGGGGGGGGGGGGGGGGGGGGGGGGGGGGGGGGGGGGGGGGGGGGGGGGGGGGFGGGGFAFGFFGFGGGGGCGGGFFGGGGGGGGGGGGGGGGGGGGGGEGGGGGGGGGGGGGGGGGDGGGGDGG<FFFGGGGGGGGGGGGGFGGDGGGGGGG>CGGGDGGGGGGDEDFFGF+<FGGGFFCF7EF7ECECFFGGGGGGGCFGF?FCGGGFGFFGFGC=FDEBFB9:3FFFGFFF3395BFFFBFF:B?AFDFFBA><).:?=F??BB?<F?7<:?:197?<6(4976:B<2#
@M06045:235:000000000-JCY5N:1:1101:9660:6073 2:N:0:CTCAGA
GCCTTAGCTGCGTTCTTCATCGATGCCAGAACCAAGAGATCCGTTGTTGAAAGTTTTGCTTTTATTTAACAAATAATACTTAGACTGAGGCACGTTTGGTTAAGATTTTAAAAGTTTGGCCACCGACGAGCGCTGACCAGAGGGCCGATCAAGGTACCCCCCGGCGGTCCATTACAGACGGGCTCGCCGAAGCAACAGTGGTTAAGTAGACAAAGGGTTGGGAGGTCGGGCCACGAGGGAACCCAAATCGTTAATGATCCTTCCGCAGGTTCACCTTCTGAAACCTTGTTACGACTTTTAT
+
CCCCFFGGFDFGFB;@CGGGGGGFFEGGG<CECEF@FEGGGF@FG@@@E<9CFEF9EFCFGGGGGAEFFFGGGFGGGCGGGGGCFGFGFGG,FCCFGGGGGGAFGG9E<ECGCGFEG,7AFFGGGEGCEGGGEGC7?FGE=AD7CECCBC>FFGFFDF=+@=+:CBC@BE:EGFFG,?D5CC=*A*/:EECE5+?9*<+><+A7<91+1=C7*2*9/079.>*75*9D55<5589).)5*)7).97/*2595>5788)=9=FAF?B>F>,?7@4<))(-64)))(,-4:-).-(4:(59)#
@M06045:235:000000000-JCY5N:1:1101:13536:6108 2:N:0:CTCAGA
GCCTTAGCTGCGTTCTTCATCGATGCCAGAACCAAGAGATCCGTTGTTGAAAGTTTTGATTTATTTATGGTTTTACTCAGAAGTTACATATAGAAACAGAGTTTAGGGGTCCTCTGGCGGGCCGTCCCGTTTTACCGGGAGCGGGCTGATCCGCCGAGGCAACAAGTGGTATGTTCACAGGGGTTTGGGAGTTGTAAACTCGGTAATGATCCCTCCGCTGGTTCACCAACGGAGACCTTGTTACGACTTTTACTTCCTCTAAATGACCAAGTGGAAGCAGATCGGAAGAGCGTCGTGTAGG
+
CCCCGGGGGGGGGGGGGGGGGGGGGGGGGGGGGGGGFDFGGGGGGGFGGGFEFGGGGGEGGGGGGGGGGGGGGGGGGGGGGGGGGGGGGGGGGGGGGCGGGGGGFGGGGGGGGGGDGGGGGGGGGGGGGGGGGGGGGGGGDGGGGGGGGGGGGGGGGGGGGGGGGGDEFEGGGCCFGGCBCG5CEEEGG8EGGGGCEFFFF=EGCCC?FEGGGGGGCCFDE<FCFGF=45B>:30>FFF77FFFDGDEGGGFBFGFF<F:BF4.:<AFFF@?=<?<?F?:3<:BF?(44:077311(3(.#
@M06045:235:000000000-JCY5N:1:1101:4171:6112 2:N:0:CTCAGA
GCCTTAGCTGCGTTCTTCATCGATGCGAGAGCCAAGGGATCCGTTGTTGAAAGTTGTATTTTTGAATTATGTTTATTCAGAAATAGATATTCAGACAAACTGCTTTAAAGGTGTTAAGTTAATCAAACCCTCTTAAGGTTTTCCTTCCCCTAAAGTCCTATCGGACCCAAAGGGATATCAACGTACAGAGAGTCCAAACACATTGCACACAAGGTGGATATGGATTTTTTTAAAGAGTGCCATACAACACTCAATTATGAATGATCCTTCCGCAGGTTCACCTTCGGAAACCCTGTTACCC
+
6ACCEGGCGGCFGGGGFG9@<FFGGGEGC@CF<@E,8FFFGGGGGG@EFFAFE@CCFEFGGC<CDGFGGEC@,EFGG<EEFECCCE9FE9FGGGCFG<CEFCFGG9EAEDDEFGCG,EEFFFFAFFFGG:=F<AGCFC5?EFGGCGG8EFGGGFGEEFFGAEED>8BECDF,@>>B8,@EF?8D88CED8D=,@@9DD+=DF=EE,,42A;CCGCC97?DF7DGC*A+?A5AFEEF>EFGAA8408*27CFFFF7+45BCA6).)64;))28>6191;3).74)/(((/,41(4(.4)6-#
@M06045:235:000000000-JCY5N:1:1101:22003:6128 2:N:0:CTCAGA
GCCTTAGCTGCGTTCTTCATCGATGCGAGAGCCAAGAGATCCGTTGTTGAAAGTTGTATTTTTGAATTATGTTTATTCAGAAATAGATATTCAGACAAACTGCTTTAAAGGTGTTAAGTTAATCAAACCCTCTTAAGGTTTTCCTTCCCCTAAAGTCCTATCGGACCCAAAGGGATATCAACGTACAGAGAGTCCAAAAACATTGCACACAAGGTGGATATGGATTTTTTTAAAGAGTGCCATAAAACACTCAATTATGAATGATCCTTCCGCAGGTTCACCTACGGAAACCTTGTTACGG
+
CCCCGGGGGGGGGGGGGGGGGGGGGGGGGGGGGGGGGGGGGGGGGGGGGFGGGGGGGAFGGGGGGGGGGGGGGGGGGGGGGGGGGGGGGGGGGFGGGGFGGGGGGGGGFGGGGGGGGGGGGGGGGGGGGGGGGGGFGGGGGGGGGGGGGGGGGFDFGGGGGGGGGGGGGGGG?CDFFFGGGGGGGGDGGGGBFGFAFFBFGCFG8FGGCFCFCGDGGGFGFGGG+;7CGFEFFEEFFFADB>FFGGGFGGFFFFDFCFFFFFFECCCFEFFFBFF@;=;<E=E@EF;4?03?FBA>>26(#
@M06045:235:000000000-JCY5N:1:1101:24583:6138 2:N:0:CTCAGA
GCCTTAGCTGCGTTCTTCATCGATGCCGGAACCAAGAGATCCGTTGTTGAAAGTTTTGCTGATTTGTTTTATCGCTCAGACTGCAACCTTCCAGGCAGAGTTCTAGGGGTCTTCGGCGGCCGCGAGATCGCGAAACCGCCGAAGCAACGTGGTAATATAGACACGGGTGGAGAGGTGGACGGGCGACGTTTTAAGCGTCGTCCGCCTGGACTCGTTAATGATCCTTCCGCAGGTTCACCTACGGAAACCTTGTTACGACTTTTACTTCCGCTAAATGACCAAGTGGAAGCAGATCGGCAAT
+
CCCCGGGGGGGGGGGGGGDGGGGGFDFGGGGGGGGFDDGGGGGGGGGGAFFFFFCGG@FGGGGGGGGGGGGGGGGFGDGGGGGGGGGGGGGGGGGGGGFFGGFF9EGGDFGGGGGCEEEGGGGGGGGGGGGGG+CFGGGGGGCEGGDGCFCE5;CEGFCGEGEDGCCEGDCCDGEG8CCF?CEGCEGGGGGGGGGFGE?CEDGGG=55EEGGDG7><D@>=*0?>>>D7>>>D0<?4FF9))>@**).92**9@GF3:EBEFFAFFFDB()770)6>220)21)).53(4:?F<?3-(4(#
@M06045:235:000000000-JCY5N:1:1101:21341:6145 2:N:0:CTCAGA
GCCTTAGCTGCGTTCTTCATCGATGCCAGAACCAAGAGATCCGTTGTTGAAAGTTTTTACTTTATTTAGTTTGGTACTCAGACGACATGGTTCTTCAAAGAGTTTTAAGAGGTTGGCCATCGACGGGCACTGTCCAGCGGGGGTTAAGACCCGCCGGCAGCCGACAGATCCTGTCGACAGGCCCGCCGAAGCAACGTGGTAAGGTAGACACAGGGTTGGAGGTCGGGCCAGAAGACCCTAACTCAGTAATGATCCTTCCGCAGGTTCACCTAAGATTGCAGGTTAGCGACATGTCACAAAC
+
CCCCGGGGGGGGGGGGGGGGGGEGGGGGF@FGGGGG<FAFGGGGGGGGGFFDFGGGGGGGGGGGGGGFGGGGGGGGGGGAFFFFFGEGGGGGGGGGCFGGDFFGGGGFBFGGGGGDGGGGGEGGGGGGEFGGGGGGGGGGGGGGG@FGDGCEGGGGGG5EGGG>CEE?FGGGFGFF=EGGGGEGEGGDG8:C0CFCCGEGGFFGGGFFGFFFGGGGCDF4?DGGGGGGGEFFF:BFFFFGFF6**9CFGC:67=CF74@?E@>;:?>9AA?FF?)64.89708>92ABB07:)6:ADA2,#
@M06045:235:000000000-JCY5N:1:1101:19280:6167 2:N:0:CTCAGA
GCCTTAGCTGCGTTCTTCATCGATGCACGAGCCAAGAGATCCACCGTTAAAAGTTGTCATTTATTAAAATTAATAAAAGATATTCCAACAAAAGATCAAAGTTGTTCAATTAATATGGGGGGAAAACACAGGGCCTTCCCCCCAAAGACAGACAATACAAGTTCACAGGGGTTGTTTTTGGATTTGGTAATGATCCTTCCGCAGGTTCACCTACGGAAACCTTGTTACGACTTTTACTTCCTCTAAATGACCAAGTGGAAGGAGATCGGAAGAGCGTCGTGTAGGGAAAGAGTGTAGATCC
+
CCCCGGGGGGGGGGGGGGGGGGGGGGGGGGGGGGGGGGGGGGGGGGGGGGGFGGGGGGGGGGGGGGGGGFGGGGGGGGGGGGGGGGGGGGGGGGGGGGGGGGGGGGGGGGGGGGGGGGGGGGGGGGGGGGGGGCGGGGGGGGGEGGGGGGGGGGGGGGFC?EFGGGGGGGGGEGGGGGDGGGGGGGGGGGGGGGGGGGFGGGGGGGGGFEFF?6DDGCDFFGFGGGGGGFFFFFFFFFFGFFFFGGGFFGG@FFGFFFF?FE<?:<?BBFFFF1499?F7?BBA>FB:01:?><AD>4<)#
@M06045:235:000000000-JCY5N:1:1101:20808:6221 2:N:0:CTCAGA
GCCTTAGCTGCGTTCTTCATCGATGCCAGAACCAAGAGATCCGTTGTTGAAAGTTTTGATTCGTTTGTTTTTGTTATTCAGAAGTAGTTTCGCTATAAATTCAAGAGTTTGGTGCTGCCGGCGGGGGCTGGTCGGGCGGCCCCGCGAGGGGGTGCCCTCCCGGCCGTCCGCCGAGGCAACAGCAGTAATAGGTAAGGTTCACAAAGGGTTTGGAGTAGTAACTCGGTAATGATCCCTCCGCTGGTTCACCAACGGAGACCTTGTTACGACTTTTACTTTCTCTAAATGACCAAGTGGAAGA
+
CCCCGGGGGGFGGGGGGGGGGGGGFGGDFCCGGEDG8F<FGGGFGFEGFFCEFFGGAGCFFCGGEGGGFGGFGGFGGGGGGEAAF@FFGFGGGG,BF9FGGGG9FAFFGGGGGGDGGDCGGDG:8FDFGG+FGGDDGGDECGEEEG7@*8EE:?ECFEFGGGGGG>CEEEGGGD85=8;CCFGEFCFG7CFC<E?CGGFF?FG6CFGEGF5C=CCFG>6C*2*09C9CD?B@6<4@FF)1<8:E7CGFGDFF353)045:414.9-48(,5)9248A)).6<)-6)-64A:3::64228,#
@M06045:235:000000000-JCY5N:1:1101:22996:6229 2:N:0:CTCAGA
GCCTTAGCTGCGTTCTTCATCGATGCGAGAGCCAAGAGATCCGTTGTTGAAAGTTGTATTTTTGAATTATGTTTATTCAGAAATAGATATCCAGACAAACTGCTTTAAAGGTGTTAAGTTAATCAAACCCTCTTAAGGTTTTCCTTCCCCTAAAGTCCTATCGGACCCAAAGGGATATCAACGTACAGAGAGTCCAAAAACATTGCACACAAGGTGGATATGGATTTTTTTAAAGAGTGCCATAAAACACTCAATTATGAATGATCCTTCCGCAGGTTCACCTACGGAAACCTTGTTACGA
+
CCCCGGGGGGGGGGGGGGGGGGGGGGGGGGGGGGGGGGGGGGGGGGGGGGGGGGGGGGGGGGFGGGGGGGGGGGGGFGGGGGGGGGGGGGGGGGGGGGGGGGGGGGGGGGGGGGGGGGGGGGGGGGGGGGGGGEGGGGFGGGGGFGGGGGGGGGGGGFGGGGGGGGGGGGGGGGGGGFFGGGGGGGGGGGGGGGGGGGGGGGGGCDFGG99DGFFGGFFGFGGGCGGGGFFFFFFFFFFGFFFFGGG=8D8AFFGFF*18B8<EEEF<?4AEEFFF;EA3)7=EFF;@?@:BF))-69A3#
@M06045:235:000000000-JCY5N:1:1101:7246:6234 2:N:0:CTCAGA
GCCTTAGCTGCGTTCTTCATCGATGCCGGAACCAAGAGATCCATTGTTGAAAGTTTTGACTGATTTTATATTCAGACTCAGACTGCATCACTCTCAGGCATGAAGTTCAGTAGTCCCCGGCGGCTCGCCCCCGAGGGAGCTCCCCGCCGAAGCAACAGTGTTAGGTATTCACGGGTGGGAGGTTGGGCGCCCGGAGGCAGCCCGCACTCAGTAATGATCCTTCCGCAGGTTCACCTACGGAAACCTTGTTACGACTTGTACTTCCTCTAAATGACCAAGTGGAAGAAGATCGGAAGAGCGT
+
CCCCGFGGGGGGGGGGGGGGGGFGGGGGGGGGGGGGCFGGGGGFGGGGGGGGFFGGGGGGGGGGGGGGDFGCGGGGGFFGGGFGGGGFGGGGF<FGGGGGGGGGGGGGGAB?FGGGGGG+FEEGCCGGGCFCFGGGGG+CDFGCGGGGGGEEGFGGGGGGGDGGGGGCDFFE>EGEGDGGEGEGGEEFEGCEGGGGGG5:CFGGEDC7FGCGC:DGDGBGFGFGDD<CD7?FF>AFFFF<5>@FGG7@FF74;>))7)9<FFFBA2))49B4*67>7?:<)5734::?F>B?0:?9<FF(#
@M06045:235:000000000-JCY5N:1:1101:18230:6276 2:N:0:CTCAGA
GCCTTAGCTGCGTTCTTCATCGATGCGAGAACCAAGAGATCCGTTGTTGAAAGTTTTAACGTTTAATATAAACAATTCAGACAGACTTCAATTGTAACAAAGAGTTTCGTTTTCCTCCCATGGGCGCTCACCAGCCATAAGGCCGACGTGGCAGAGCCATGTCCCATGGAAGCAACAGTAAAAAGGTACACAGTGTGGGTTGATAAAGAATATAAAATTCAATATACATTAATGATCCTTCCGCAGGTTCACCTACGGAAACCTTGTTACGACTTTTACTTCCTCTAAATGACCAAGTGGA
+
CCCCGGGGGGGGGGGGGGGGGGGGGGGGGGGGGGGGGGGGGGGGGGGGGGGGGGGGGGGGGFGGGGGGGGGGGGGGGGGGGGGGGGFGGGGGGGGGGGGGFGGGGGGGGGGGGGGGGGGGGGGGGGGGGGGGGGGGGGGGGGGFGGGGGGGGGGGGGGGGGGGGGGGGGGFGGGGGGGGGGGGGGGGGGGGGGAF;FEGGGGGGGGGGGGGGGGGGGGFGFGGGFGGGGFFFFCFFFFFGFFEBGDGFGGGFFFGFFFF<FF@FFFEFEEFFDDDEBFFFFFAA>AFF<A<<A?FB<4<2#
@M06045:235:000000000-JCY5N:1:1101:9802:6294 2:N:0:CTCAGA
GCCTTAGCTGCGTTCTTCATCGATGCCAGAACCAAGAGATCCGTTGTTGAAAGTTTTGACTTATTCAGTACTGAAGACTCAGAGAGGCCATAAAGTATCAAGAGTTTGGGTATCCTCCGGCGGGCGCCCCGCTGGGGGGGCCGGGGGGGCGCTGTGGCCCGCCCGCCGAAGCAACGGTTGAAGGTAAGGTTCACAATGGTTTGGGGAGTTTTGCAACTCTGTAATGATCCCTCCGCTGGTTCACCAACGGAGACCTTGTTACGACTTTTCCTTCCTCTAATTGACCAAGTGGAAGAAGAAC
+
CCCCGGGGGGGGEFGFGGGGGGGGGGGGGGGGGGFGGFGGGGGGGGGGGGCFFGGGGFGGGGGGGGGGGGGGGGGGGGGGGGFGFGGGGGGGGGGGGGGGGGGFFGGGDGGGGGGGGGGGGGGGGGGGGGGCEGGDGGGGCEGGGGGGGGGGCG88CFGFGDGGGDGCE>E>GGFGCC8C@C@FCFGGGCCFGG7<FE@99CCEEGG7AF92*9CGD*=F=C>>>CFDFFF0<?BB>:>9=FFFGG*>GD:>)0C)*-/.9??69:?<9)97?>?FA9>A)).)-,51(668232((.3.#
@M06045:235:000000000-JCY5N:1:1101:23977:6301 2:N:0:CTCAGA
GCCTTAGCTGCGTTCTTCATCGATGCTGGAGCCAAGAGATCCGTTGTTGAAAGTTTTAACAGTTCGCTTAGAACACTCAGAAATATCGTCGGGTTCGAACAGAGATTCTGATGATACCGGCGGGCACGCCCCGGGAGGCGCGCCGCCGAAGCAACAGGTATAAAGGTTCACAAAGGGTTATGAGTTATAGTACTCGGTAATGATCCCTCCGCTGGTTCACCAACGGAGACCTTGTTACGACTTTTACTTCCTCTAAATGACCAAGTGGAAGGAGATCGGAAGATCGTCGTGTAGGGAAAAA
+
CCCCGGGGGGGGGGGGGGGGGGGGGGGGGGGGGFGFGGGGGGGGGGGGGGGGGGGGGGGGGGGGGGGGGGGGGGGGGGGGGGGGGGGGGGGGGGGGGFFGFGGGGGGGGGGGGGGGGGGGGGGGGGGGGGGGGGEGGGGGGCEGGGGGGDEEGGGEGGFGGFGGGGGGGGGGGGGGGGGGGFFD9EFGCCFGGGGGGGGGGFGFGGGEECDGEDDCCGFGFGDGGDD3CFFFFFAF=F@CEFFFGFDBFGGFBFG?FA=2FF0:B9>?B27>5((3<6?F?97).4::0(480<BFF?6(#
@M06045:235:000000000-JCY5N:1:1101:13046:6310 2:N:0:CTCAGA
GCCTTAGCTGCGTTCTTCATCGATGCTGGAGCCAAGAGATCCGTTGTTGAAAGTTTTAACAGTTCGCTTAGAACACTCAGAAGTATCGTCGGGTTCGAACAGAGATTCTGATAATGCCGGCGGGCACGCCCCGAGAGGCGCGCCGCCGAAGCAACAGGTATGAAGGTTCACAAAGGGTTATGAGTTATAGTACTCGGTAATGATCCCTCCGCTGGTTCACCAACGGAGACCTTGTTACGACTTTTACTTCCTCTAAATGACCAAGTGGAAGTAGATCGGAAGCGCGTCGTGTAGGGAAAGC
+
CCCCGGGGGGGGGGGGGGGGGGGGGGGGGGGGGGFGGGGGGGGGGGGGGGGFGGGGGGGGGGGGGGGGGGGGGGGGGGGGFGGGGGGGGGGGGGGGEFGGGGFGGGGGGGGGGGGGGGGGGFGGGGGGGGGGGGGGGGGGGGGGGGGDGGGGGGGGGGG;FGGGGGGGGGGGFFFGGGGGGGFGGGGGGGFGFGGGGGGDGCC+CCFFGGGGEDD<CFFFFGGDGGDCGFF)?<<9FF373<:FG7D6CCGFFFG?6:*)7??6?AAB<?F4=))..8::<1((4920--(.4>7B?06(#
@M06045:235:000000000-JCY5N:1:1101:14993:6331 2:N:0:CTCAGA
GCCTTAGCTGCGTTCTTCATCGATGCCAGAGCCAAGAGATCCGTTGCTGAAAGTTTTGATTGCTTATTTATAAAGACTCAGAAGATTCCGCTAGAAAACAAGAGTTTGGCCTCCGGCGGGCGGCGCGGGGGCGCTGGTCCACCCGGCATCCCGCCGAAGCAACATGATATGTTCACAATGGTTTGGAGTTCAGAAGACTCTGTAATGATCCCTCCGCTGGTTCACCAACGGAGACCTTGTTACGACTTTTACTTCCTCTAAATGACCAAGTGGAAGCAGATCGGAAGAGCGTCGTGTAGGG
+
CCCCGGGGGGGGGGGGGGGGGGGGGGGGGFGGGGGGGGCGGGGGGGGFGFGGGGGGGGGGGGGGFCGGGGGGGGGGGGGGGFGGFGGGGGGGGGFFDGGCGFGGGGGGCFGGGGGGGGGGGGGG@EEGDDEGGGCEGGGGGGEEGGGEEGGGGGGGCGECEFGFGF7EGGGGG?CFFGGGG9CGGGGGECFGEFCFDDFFFGGGCEFFFGGGFGG7DGFGF>F7DGF4D)7>30:FFFFGFFFF3CDFGGF=B@>?9:?7=6>2<A700(0/9<)3:208).4?:330(.74:2(3.(.5#
@M06045:235:000000000-JCY5N:1:1101:8481:6357 2:N:0:CTCAGA
GCCTTAGCTGCGTTCTTCATCGATGCGAGAGCCAAGAGATCCGTTGTTGAAAGTTGTATTTTGAGTTGTTTATTCATAATATTTTTCAGACAAAGAGTTAAAAGATAAAGGTTGATGTTTGGTCGATCTCCATGAAGAAGATCGACTGACATTGCACACAAGGTGGATATGGATTTAAAAAGTGCCATAAAACACTTATTATGAATGATCCTTCCGCAGGTTCACCTACGGAAACCTTGTTACGACTTTTACTTCCTCTAAATGACCAAGTGGAAGCAGATCGGGAAGAGCGTCGTTTAGG
+
CCCCGGGGGGGGGGGGGGGGGGGGGGGGGGGGGGGGGGGGGGGGGGGGGGGGGGGGGGGGGGGGGGAFGGFFGGGFGGGGGGGGGDGGGGGGGCFFGGGGGGGGGGGGGGGGGGGGGGGGGGGGGGGGGGGFGGGGGGGFGFGGGGGGGGGGGDDGGGGGFGGGGGGGGGGGGGGFGGGGGGFGGGGGGGGGGGGGGGGGGGGGGGGGCFFGGGGD67BGFGGGGGGGGFBEEFFF6FFGFFFFGGGFGGGFFFGFFFFFFFFFFE:3>7FFFF<(6@DFFFFDF0>0,=1:9(9(((--#
@M06045:235:000000000-JCY5N:1:1101:22568:6376 2:N:0:CTCAGA
GCCTTAGCTGCGTTCTTCATCGATGCCAGAACCAAGAGATCCGTTGTTGAAAGTTTTGACTTATTCAGTACAGAAGACTCAGAGAGGCCATTAATGCAATAGTTTGGTTTACCTCCGGCGGGCGCCCGCGAGGGCCGGGGGGCGCCGGGAAGGACCCGGGCCGCCCGCCGAAGCAACGGTTTAGGTAACGTTCACAATGGTTTAGGGAGTTTTGCAACTCTGTAATGATCCCTCCGCTGGTTCACCAACGGAGACCTTGTTACGACTTTTACTTCCTCTAAATGACCAAGTGGAAGTAGAG
+
CCCCGGGGGGGGGGGGGGGGGGGGGGGGGGGGGGGGGGGGGGGGGGGGFGGGGGGGGGGGGGGGGGGGGGGGGGGGGGGGGGGGGGGGGGGGGFGGGGGGGGGGGGGGGGGGGGGGGFGGGGGEGGGGGGGGDGEFGCEECGGCEGGGGDEGGGFGGGGEGGGGGGGGGGG>CCG?CGE8CEFGFFF?FGGGGGGGGGGGGFF6FGGCECFFFGGG*CFFFFFD7CC>DFFFFF?BD>BC?FF=DF45CDGF>)>@7<74@BBF?><1>DFFF>>A):>4).<5<D?7:BA2,538?<5.#
@M06045:235:000000000-JCY5N:1:1101:7852:6404 2:N:0:CTCAGA
GCCTTAGCTGCGTTCTTCATCGATGCCAGAACCAAGAGATCCGTTGTTGAAAGTTTTAAAGTTTATTTAAAAACAGTTTTCAGACTGAGTTCAGAAAAAACAGAGTTTATGTAGACCTCCCGTGGGCACTCCCCAACATCCGTTCCGAAGAACAGCGCCAGAGGGAACGACAAGCGTTCACTGTCCCACGGAAGCAACAGGTACGAATAAACAGATTGGGTTTATAGAAACTTAATTCTATATTTTTTAATGATCCTTCCGCAGGTTCACCTACGGAAACCTTGTTACGACTTTTACTTCA
+
CCCCGGGGGGGGGGGGGGFGGFGGGGGGF<FFGGGFFFDDGGGGGGGGGCFFGEFGFFGGGGGGGFGGGFGGD:FGGAFECF<BFGGGGEFG<EFFGGGEGGG8FGGGGGGGCFFGGFGFGGEC>EGGDGGAFEGCFG<,AFGDFGEEE6CFF8=FGGGG6838EC3+@CC=>,D8@GDFFGFFGDACDEGEC*DF,:>>,5<CGD,1*,,*,0*0=06;?D5CF+7++=)+187FFAFDF6@F>CG>*2@FFFF6CE=(=B9B;BFAB<?=:>B(,3(.27><<<<<?6>8?<<97AA-#
@M06045:235:000000000-JCY5N:1:1101:17299:6427 2:N:0:CTCAGA
GCCTTAGCTGCGTTCTTCATCGATGCGAGAACCAAGAGATCCGTTGTTGAAAGTTTTAACGTTTAATATAAACAATTCAGACAGACTTCAATTGTAACAAAGAGTTTTGTTTTCCTCCCATGGGCGCTCACCAGCCATAAGGCCGACGTGGCAGAGCCATGTCCCATGGAAGCAACAGTAAAAAGGTACACAGTGTGGGTTGATAAAGAATATAAAATTCAATATACATTAATGATCCTTCCGCAGGTTCACCTACGGAAACCTTGTTACGACTTTTACTTCCTCTAAATGACCAAGTGGG
+
CCCCGGGGGGGGGGGGGGGGGGGGGGGGGGGGGGGGGGGGGGGGGGGGGGGGGGGGGGGGGGGGGGGGGGGGGGGGGGGGGGGGGGGGGGGGGGGGGGGGFGGFFGGGGGGGGGGGGGGGGGGGGGGGGGGGGGGGGGGGGGGGGGGGGGGGGGCEGGGGGGGGGGGGGGGGGGGGGGAFGGGGGDGGGGGGGCFCCGGGGGGGGGGGGGGFFFGGGGFFFGGGDGGGGFFFAEFFFFFGFFEDGGDFGCDCFFGFFFFFAFF@EFFFEEFFBF<EFFFFFFF<:4<A9>>2>??4?AF<#
@M06045:235:000000000-JCY5N:1:1101:14957:6431 2:N:0:CTCAGA
GCCTTAGCTGCGTTCTTCATCGATGCCAGAACCAAGAGATCCGTTGTTGAAAGTTTTGCTTTTATTTAACAAATAATACTTAGATTGAGACACGTTTGGTTAAGATTTTAAAAGTTTGGCTATCGACGAGCGCGGACCAGAGGGCCGATCAAGGTACCCCCCGGCGGTCCATTACAGACGGGCTCGCCGAAGCAACAGTGGTCAGGTAGACAAAGGGTTGGGAGGTCGGGCCGCGAGGGACCCGAACTCGTTAATGATCCTTCCGCAGGTTCACCTACGGAACCCTGGTTACGACTTTTTC
+
CCCCGGFGGCGCFFEFFGGGGGGGGGGGF,CEGFGGGG@FGGGFG:BEFGG9FEGGGGGGGGGGGGGCFGGGDGGGGGGGGFGCGGGFGFFGGGFFGGG,BEFCGGGFGGGGGGGGGCFGGFGGGGGDCFGGGCDGGGGGCGCEGGCEGGDFGFGGFGGGG6C@ECGGGGGDDFGGFGGGGGGGFGGGCCCCE6EGCCGGGFGFGF::?FGGGGF45>)9>DC3<CFGCDFBDBF))7)95@E5)975C3*.8):B4)*4@F<?0:160,9*9)-5:?:(:((-482(5<20,4(36A9)#
@M06045:235:000000000-JCY5N:1:1101:6307:6435 2:N:0:CTCAGA
GCCTTAGCTGCGTTCTTCATCGATGCCAGAACCAAGAGATCCGTTGTTGAAAGTTTTAACTTGTTTGTTTTGTAAATCAGAAGGTACGCTATAAATTGAAGAGTTGGGTCCTCTGGCGCGCTGCGGGACGGGCCGAAGCCGCGGCCCGCGGTGCGCCGAGCAACAAAAAGGTAAGGTTCACAAAGGGTTTGGAGTAATAACTCGGTAATGATCCCTCCGCTGGTTCACCAACGGAGACCTTGTTACGACTTTTACTTCCTCTAAATGACCAAGTGGAAGTAGAACGGAAGAGCGTCGTGGG
+
CCCCGGGGGGGGGGGGGGGGGGGGGGGGGGGGGGGGGGGGGGGGGGGGGGGGGFGCFFGGGGGGGGGGGGGGGGGGGGGGGGGDGGGGGGGGGGGGGGGFGGGGGAFEGGGGGGGGGGGGGGGGGGGGFEEGGCEGGGGGGGGGGGGGGGGGGGGGGDGGGGGGG>FFCEGGCCFGEFCGGGGGFFGGGEGGFFFGGGG@FEFGGGFDGGGF?G4CGCEG5CD7:7?CGFFFE96;@FFGF476CFGFGD*9@?*906*6@9<99>22406:FA4?FFB?DB>)4;B::908(,((4-4(#
@M06045:235:000000000-JCY5N:1:1101:12672:6516 2:N:0:CTCAGA
GCCTTAGCTGCGTTCTTCATCGATGCTGGAGCCAAGAGATCCGTTGTTGAAAGTTTTAACAGTTCGCTTAGAACACTCAGAAATATCGTCGGGTTCGAACAGAGATTCTGATGATACCGGCGGGCACGCCCCGGGAGGCGCGCCGCCGAAGCAACAGGTATAAAGGTTCACAAAGGGTTATGGGTTATAGTACTCGGTAATGATCCCTCCGCTGGTTCACCAACGGAGACCTTGTTACGACTTTTACTTCCTCTAAATGACCAAGTGGAAGGCGATCGGAAGAGCGTCGTGTAGGGAAAGG
+
CCCCGGGGGGGGGGGFGGGFFGGGGGGGGCFGGF?FGFF<EFGCFGEGGGFFFGDCFGGGGGFGGGGGFCGGGGGGGGGGEF@FFFFECFDEGGGFGFFGEGFGGEGGGGGCGGCFG?FFGCC4CFGGGGGGD@=BCCDGGEGGGGGC*=8E6EGGGFFFG9?FC;:CFGGC9;C>CBCFCGGFGGGGFBFGFCCGG=*;CEC?GFCFGGGG5)9FGG407*9<DDC)15:?FA20/=>9)7>=CDG7C7CFF?F4=499*94<2-45>775),(-691(:934<>96((4419)4((.(#
@M06045:235:000000000-JCY5N:1:1101:21247:6517 2:N:0:CTCAGA
GCCTTAGCTGCGTTCTTCATCGATGCCAGAGCCAAGAGATCCGTTGTTGAAAGTTTTAATTTATTTGCTTGTTTACTCAGAAAAACATTATAAAAACAGAGTTAGGGGTCCTCTGGCGGGGGCGGCCCGTTGTTACAGGGCCGTCTGTTCCCGCCGAAGCAACGTTTTAGGTATGTTCACAGGGTTGATGAGTTGTATAACTCGGTAATGATCCCTCCGCTGGTTCACCAACGGAGACCTTGTTACGACTTTTACTTCCTCTAAATGACCAAGTGGAAGTAGATCGGAAGAGCGTCGTGTT
+
CCCCGGGGGGGGGGGGGGGGGGGGGGGGGGGGGGGGGGGGGGGGGGGGGGGGGGGGGGGGGGGGGGGGGGGGGGGGGGGGGGGGGGGGGGGGGGGGGGGGGGGFGGGGGGGGGGGGGGGGGGGGGGGGGGGGGGGGGGGGGGGGGGGGGFGGGGGGGGGGCFGGBFGGGGGGGGGGGGGGGGGGGGGGGFCFFGGFGGGGGGGGGGGGGGGGGGGGFGFGFGGGGGGGGFFFFFFFFFFGF?8FFGG@)9DFFFD6?<FFFFDAA>AAFFF>F<927<7)<<:4>:16:00:B>>6>FF(#
@M06045:235:000000000-JCY5N:1:1101:10248:6535 2:N:0:CTCAGA
GCCTTAGCTGCGTTCTTCATCGATGCGAGAGCCAAGAGATCCGTTGTTGAAAGTTGTATTTTTGAATTATGTTTATTCAGAAATAGATATTCAGACAAACTGCTTTAAAGGTGTTAAGTTAATCAAACCCTCTTAAGGTTTTCCTTCCCCTAAAGTCCTATCGGACCCAAAGGGATATCAACGTACAGAGAGTCCAAAAACATTGCACACAAGGTGGATATGGATTTTTTTAAAGAGTGCCATAAAACACTCAATTATGAATGATCCTTCCGCAGGTTCACCTACGGAAACCTTGTTACGC
+
CCCCGGGGGGGGGGGGGGGGGGGGGGGGGGGGGGGGGGGGGGGGGGGGGGGGGGGGGGGGGGGGGGGGGGGGGGGGGGGGGGGGGGGGGGGGGGGGGGGGGGGGGGGGGGGF8FGGGGGGGGFGGGGGGGGGGGGGGGGGGGGGGGGGGGGGGGGGGGGGGGDGEEGGGGGGGDGGGGGGGGGGGGGGGFFGGGGGGGGFGGGGGGGGGGGFGGFFGGFGFGGFGFFFFFFFFCFAF>8CFFFFGGGFF:F;FFGFFCFFFFFFFFFFFFFFFFFFFF@FFFEEFF;?D>B?FA9AAAA(#
@M06045:235:000000000-JCY5N:1:1101:16849:6541 2:N:0:CTCAGA
GCCTTAGCTGCGTTCTTCATCGATGCCGGAACCAAGAGATCCATTGTTGAAAGTTTTAACTGATTGCAAAGAATCACACTCAGACTGCAAGCTTTCAGAACAGGGTTCATGTTGGGGTCTCCGGCGGGCACGGGCCCGGGGGCGAGTCGCCCCCCGGCGGCCAGCAACGCTGGCGGGCCCGCCGAAGCAACAAGGTACAATAGTCACGGGTGGGAGGTTGGGCCATAAAGACCCGCCCCCGGTAATGATCCTTCCGCAGGTTCACCTACGGAAACCTGGTTACGACTTTTACTTCCTCTTA
+
CCCCGGGGGGGGGGGGGGGGGGGGGGGGGGEFGGFGGGGGGGGGGGGGGGGGGFGGGGGGGGGGGGGGGGGGGGGGGGGGGGGGGGGGGGGGGGGFFGGGGGGGDFGGGGGGGGGG7FGFGGGGGGGGGCFGFDGGGGGGGGGCEEGFGGEGBCGEGGDCEG55E*8ECGGCCCE>E5CGCCEECCEGFCC68CG6:CCF9C9EG?F7=E5CGD4<5*7*;3><*>CCF6F556>:)8)95;BB<7:477FFF=FF>(7(8?BAFFF:2(8)7(411((.467<<>:6)66<)4<A26>)#
@M06045:235:000000000-JCY5N:1:1101:10973:6598 2:N:0:CTCAGA
GCCTTAGCTGCGTTCTTCATCGATGCCAGAACCAAGAGATCCGTTGTTGAAAGTTTTGATTTATTTATGGTTTTACTCAGAAGTTACATATAGAAACAGAGTTTAGGGGTCCTCTGGCGGGCCGTCCCGTTTTACCGGGAGCGGGCTGATCCGCCGAGGCAACAAGTGGTATGTTCACAGGGGTTTGGGAGTTGTAAACTCGGTAATGATCCCTCCGCTGGTTCACCAACGGAGACCTTGTTACGACTTTTACTTCCTCTAAATGACCAAGTGGAAGTAGATCGGAAGAGCGTCGTGTAGC
+
CCCCGGGGGGGGGGGGGGGGGGGGGGGGGGGGGGGGGGGGGGGGGGGGGGGGGGGGGGGGGGGGGGGGGGGGGGGGGGGGGGGGGGGGGGGGGGGGGGGGGGGGGGFGGFGGGGGGGGEGGGGGGGGGGFGGGGGGGGGGGGGGGGGGGGGGGGGGGGGGDGGGGGGFGCFGGGGGGGGGGGGGGGGGGGGGGFCEGGC;EGGGGGGGGFCFD<CDGDBGEGGGGCFGCDEED01>FFFGFFFFG3<537CFFFGFFFFFBFFFAFF?D?FFFFF?F?AFF>2??<BFF(8>9?;,4<:6#
@M06045:235:000000000-JCY5N:1:1101:17065:6606 2:N:0:CTCAGA
GCCTTAGCTGCGTTCTTCATCGATGCCAGAGCCAAGAGATCCGTTGTTGAAAGTTTTGATTGTATTTGTGCTTTCGCCACTCAGATAATCCACATGGTTACAAAGGTTTTGGTTTTTTCCCCCGGCGGTCGCCTGGTTCCGGTCGCGAGAGCGCCGGGGCGGGTCCGCCGAAGCAACGATAGGTAAGGTTCACAGTGGTTTGGGAGTTTTGCAACTCGGTAATGATCCCTCCGCTGGTTCACCAACGGAGACCTTGTTACGACTTTTACTTCCTCTAAATGACCAAGTGGAAGAAGATCGT
+
CCCCGGGGGGGGGGGGGGGGGGGGGGGGGGGGGGGGGGGGGGGGGGGGGGGGGGGGGGGGGGGFGGGGGGGGGGGGGGGGGGGGGGGGGGGGGGGGGGGGGGFCGGFGGGGGGGGGGGGGGGGGGGGGGGGGGGGCFGGGGGGGGGGGGGGGGGGGGGGDCGGGGGGGGGGGGGGGGGGGCEGGGGGGGGGGGGGEFGFFGGGGGG=FFFGGGGGGGGFGFDGFFFFGGF5<DBFFBFFGFFFFGGGFGGGFF@FFFD4AFFBFFFFFFFFF*).<>2)-697?7126:<2370:>BFF,#
@M06045:235:000000000-JCY5N:1:1101:26525:6609 2:N:0:CTCAGA
GCCTTAGCTGCGTTCTTCATCGATGCCGGAACCAAGAGATCCGTTGTTGAAAGTTTTAATGATTTGATCATAGACTCAGACTCACTATTCAGACAGGGTTCCAGGGTGCGTCGTCGGGCGCGGACCCGGGGGCAGAAGCCCCCCGGCGACCGGGGCCAGGCCCCAGTGGGCCCGCCGAGGCAACGCGGTCATGGTAAACACGGGTGGGCGGTTTGGCTCGTTGGAACCCGCACTCGGTAATTATCCTTCCGCAGGGTCACCTCCGGCACCCTTTTTACGACTTTTACTTCCGCTAAATCCA
+
CCCCG<FGGGGGGGGGGG9FGGGGGGGCGG7FG@FF<EGFGGGGGGGGG9FFFFGGGGCF9FFGGAAFE9FF9FE@ECGFGDF<FG@AFGCEEFGF@EGGGF9<<,B,?FFGC6A:>FE:FGCFCGGGC7FFF::F,,>FFGGGDCB1:CC:BECE**8CGGGGCEC:FCCEEGGG*2/:C**;::*::CCC?9C7CGF+;1*1C*:5*:55C59CC*7><<***2CFGBB>5((0.5)*/**9:FD@7<*))0))0(.8F6(,(,(-4())7))4(-,(70(6<28)::<(((,())),#
@M06045:235:000000000-JCY5N:1:1101:23889:6617 2:N:0:CTCAGA
GCCTTAGCTGCGTTCTTCATCGATGCGAGAGCCAAGAGATCCGTTGTTGAAAGTTGTATTTTGAATTAAGTATTCATAATATGTTTCAGACAAAATCACTAAAGTTCTGAGTAGATATAAATCCCAAAGGTGACCACACGGCTTTTGACAGCCGGCAGCCCCCAGAGAGATGACATTGCACACAAGGTGGATATGGATTTTTGAAAGTGCCATAAAAACACTTGATTATGAATGATCCTTCCGCAGGTTCACCTACGGAAACCTTGTTACGACTTTTACTTCCTCTAAATGACCAAGTGGA
+
CCCCGGGGGGGGGGGGGGGGGGGGGGGGGGGGGGFGFGFGGGGGGGGGGGGFGGGGGFGGGGGGGGGGGGGGGGGFGGGGGGGGGGGGGGGGGGFGGGGGGGCFGGGGGGGGGGGGGGGGGGGGGGGGGGGGGGGGGFFGGGGGGGGGGGFGGGGGGGGGGGDGGGGFGGGDGGGGGFGGGGGGDFFFGGGGFCGGGGGGGGGDFGGFFGGGG>*=>FFGFGGGGGGDFFFCFFFFFFCG?FEFGDGAFGDFFFCFD<BDEF@DEEEFEE3)=@FEFEFFFF@)4<<:2<A<>?D0:<5<#
@M06045:235:000000000-JCY5N:1:1101:23789:6653 2:N:0:CTCAGA
GCCTTAGCTGCGTTCTTCATCGATGCCAGAGCCAAGAGATCCGTTGTTGAAAGTTGTATTTTTGAATTATGTTTATTCAGAAATAGATATTCAGACAAACTGCTTTAAAGGTGTTAAGTTAATCAAACCCTCTTGGCTTTTTAATGCCAGAGAGTTCAAAAACGTTGCACACAAGGTGGATATGGATTTTTTTAAAGAGTGCCATAAAACACTCAATTATGAATGATCCTTCCGCAGGTTCACCTACGGAAACCTTGTTACGACTTTTACTTCCTCTAAATGACCAAGTGGAAGAAGATCA
+
CCCCGGGGGGGGGGGGGGGGGGGGGGGGGGGGGGGGGGGGGGGGGGGGGGGGGGGGGGGGGGGGGGGGGGGGGGGGGGGGGGGGGGGGGGGGGGGGGGGGGGGFGGGGGGGFGGGGGGGGGGGGGGGGGGGGFGGGGGGGGGGGGGGGGGGGGGFGGGGGGGGGGGGGGGGGGGGGGGGGGGGGGGGGGGGGGGGGGGGFGGGFEGGGGGGGGGGFGGFGFGCDGGFFGFFFFAFFFEFGFFFFGGGFDDDEFFGFFFFFFFFFFFFCFEFFFFEFFFEFF);AFE114?834@D@EFF;#
@M06045:235:000000000-JCY5N:1:1101:11654:6671 2:N:0:CTCAGA
GCCTTAGCTGCGTTCTTCATCGATGCCAGAACCAAGAGATCCGTTGTTGAAAGTTTTAAAATGTTATTTGATACTCAGAATTCACGATTAATCAAGAATTTAAAGTGGGCCACTGACAGGCGCTCTCCAGAGGTGTGTAACCACCCCCGGCAGTCCGGTTAAAGACAGGCCTGCCAAAGCAACAAACTAATATATACACAGGGTTGGAGATCGGGCCTGAGAGACCCTAACCCGGTACTGATCCTTCCGCGGGTTCACCTACGTAACATGGTGGTTTGACGTTCCCCGCCACAAAGCGAAG
+
CCCCCGGGGGGGGGGGGGGGGGGFGGEFCEGGGFCGGGGGGGGGGGGGGGF<EFGGGFG9ECFED,6CCAFGFGCEDEEFGGGFCF7FFGF,CFGFGFAFG9,C<FGGFFEFDEE?FFG7FGFGGCDFG@B=F?7<FEEFGA=>C>==>>EE>G@8+=C6+3EDGFF==DG?CDF,,6@FD8CFGC,,5:EC9;DFEFCGG8*@DE*<CFFFCCDCC>50)+;F4C;*8AA)/4(0>)1318@@7FGF5C))07D5/:7<6):,),8-::F**-40(-).,(,.()((-(2(43((,(4,#
@M06045:235:000000000-JCY5N:1:1101:26580:6723 2:N:0:CTCAGA
GCCTTAGCTGCGTTCTTCATCGATGCGAGAGCCAAGAGATCCGTTGTTGAAAGTTGTATTAGATTATATCGAGACGAAATGCTCGAACGATGCATTCATTCGCAGGTTACGGAGTGTGTAAATCATAGACCGCGAGAGATTCACGGTCCACGGAAAGTGCACAGAAGGGGTGGATGGATGAAAGAGAAACGGCGGCGTGCACGTTGTCGCGCGAACGACCAGCAGCAACCGCGCGCTTCGTTCATTCGATAATGATCCTTCCGCCGGTTCACCTACGGAAACCTTGTTACGACTTTTACTT
+
CCCCGGGGGGGGGGGGGGGGGGGGGGEGGEGGGGGG8FGGGGGGGGGGGGGCCFGFFCGG9FGGGGGGFGGGGGGGGEGGGGEGGDGGGGGGGFGGGGGGGGGGGGGFGGGGGGGGFGGGGGGGGGG9FGFGEGGDGGGGGGAFGGGGGGGGGGEGGFGGGG9D@DGFEGGG>FGGGGGGGGGGGGGGGGGGGGGGGGCC*>CFGGGGGGGGGGDDDGFGDGF4>D4DG4<EFFFFDFFGFF:)*::6:F4>FFDFFAB<FFB0(4999B*8F<:B0<(467?02)59).(4;?FFF245#
@M06045:235:000000000-JCY5N:1:1101:19063:6736 2:N:0:CTCAGA
GCCTTAGCTGCGTTCTTCATCGATGCCAGAACCAAGAGATCCGTTGTTGAAAGTTTTAACTTGTTTGTTTTGTAAATCAGAAGGTACGCTATAAATTGAAGAGTTGGGTCCTCTGGCGCGCTGCGGGACGGGCCGAAGCCGCGGCCCGCGGTGCGCCGAGCAACAAAAAGGTAAGGTTCACAAAGGGTTTGGAGTAATAACTCGGTAATGATCCCTCCGCTGGTTCACCAACGGAGACCTTGTTACGACTTTTACTTCCTCTAAATGACCAAGTGGAAGCAGATCGGAAGAGCGTCGTGGA
+
CCCCGGGGGGGGGGGGGGGGGGGGGGGGGGGGGGGGGGGGGGGGGGGGGGGGFGGGGGGGGGGGGGGGGGGGGGGGGGGGGGGGGGGGGGGGGGGGGGGGGGGGGGGGGGGGGGGGGGGGGGEGGGGGGGGGGGGGGGGGGGGGGGGGGGGGCGGGGGDGGGGGGGGGGGGGGGGFGGGGGGGGGGGGGGGGFGGGGGGGGDFEGGFGF?7CFFCCGGFGFGGGDFGGGFFEE9<>DFFGFFFFFCD3CG3BFFGFFFFAFFAAFB29>7F>5947>230314.81::BF?:(6>B>(2(#
@M06045:235:000000000-JCY5N:1:1101:15007:6763 2:N:0:CTCAGA
GCCTTAGCTGCGTTCTTCATCGATGCGAGAGCCAAGAGATCCGTTGTTGAAAGTTGTATTCGAGTTTTTTATACTCAAAAAGTTAGACAACAAGAGAAGATTGGTATGTATAATGAAAGAGGGGTTGTGACAACCCCTCCTCCTTACATTGCACACAAGGTGGGTAATGGATTTTAAAGTGCCATTGAACACTTATTGTGAATGATCCTTCCGCAGGTTCACCTACGGAAACCTTGTTACGACTTTTACTTCCTCTAAATGACCAAGTGGAAGCAGAACGGAAGAGCGTCGTGGAGGGAAT
+
CCCCGGGGGGGGGGGGGGGGGGGGGGGGGGGGGGGGGGGGGGGGGGGGGGGGGGGGGGGGGGGGGGGGGGGGGGFGGGGGGGGGGGFGGGGGGGGF@EGGGGGFGGGGGGGGGGGGGGGGGGGGGGGGGGGGGGGGGGGGGGGGGCGGGGGGGGGGGCGFFGGGGGDDDFGGGFGGGG9EDDFFGGFGF8CFGGGGGGGGFGGGGGGGGGGGGGGGDFCDFFFCFGGGGABF6B@CFFFGFFABGGGFGFGFFFGFFFFECFF@@<D94;FA5;(33(,6;2(431,1,22(((-4:B?2#
@M06045:235:000000000-JCY5N:1:1101:25865:6764 2:N:0:CTCAGA
GCCTTAGCTGCGTTCTTCATCGATGCCAGAACCAAGAGATCCGTTGTTGAAAGTTTTTACTTTATTTAGTTTGGTACTCAGACGACATAGTTCTTCAAGAGTTTTAAGAGGTTGGCCATCGACGGGCACTGTCCAGCGGGGTTTTAAGGCCCGCCGGCAGCCGACAGATCCTGTCGACAGGCCCGCCGAAGCAACGTGGTAAGGTAGACACAGGGTTGGAGGTCGGGCCAGAAGACCCTAACTCAGTAATGATCCTTCCGCAGGTTCACCTGAGATCACAAGTTAGCGAAATGTCACAAAT
+
CCCCGGGGGGGGGGGGGGGGGGGGGGGGGGGGGGGGGGGGGGGGGGGGGGGGGGGGGGGGGGGGGFGGGGGFCFGGGGGGGGGGGGGGGGGGGGGGGGGGGFFGGGGGFGGGGGGGEGGGGGGGGGGGGGGGGGGGGGGGGGGGGGFAFGFGCEGGGGGGGGGGGGGG9FFGGGGGGGGGGGG=CEEGGGGDFGGGCFGECGGGGCFGFFGGFFDGGD@FFGGGG3<>CBFFFF:)8@FG)58FGGGF>FDFF?FFF9)(..46:<<4AA?FFFFAFFFFFFFFFFB9099BF<4-)).(#
@M06045:235:000000000-JCY5N:1:1101:17616:6777 2:N:0:CTCAGA
GCCTTAGCTGCGTTCTTCATCGATGCGAGAACCAAGAGATCCGTTGTTGAAAGTTTTAACTTGTTTGTTTTGTAAATCAGAAGGTACGCTATAAATTGAAGAGTTGGGTCCTCTGGCGCGCTGCGGGACGGGCCGAAGCCGCGGCCCGCGGTGCGCCGAGCAACAAAAAGGTAAGGTTCACAAAGGGTTTGGAGTAATAACTCGGTAATGATCCCTCCGCTGGTTCACCAACGGAGACCTTGTTACGACTTTTACTTCCTCTAAATGACCAAGTGGAAGCAGATCGGAAGCGCGTCGGGTG
+
CCCCGGGGGGGGGGGGGGGGGGGGGGEGGGGGGGDGGGGGGGGGGGGGGGGGGGGGGFGCFGGGGGGGFGGGFFFDFGGGGGGGGGGGGFFGGGGGGGGGGGGGGAFDGGGGGGGFGGGGGGGGEDCGGEGDCGFGGGGGGDFGGGGGGGEC*CC@EGGGGDFGG5CGFGGFG?FGECC?EGGFFFCGGGGGGGFDFG7CFFGGGGGGGGGFFGGFGGFDEGDGGGCCGFFF@FF>5)79?F/8>DDFGGGFFFF?BAB46*--6)).72)))6>2<<0<?B0)40:601(-1;9(4((,#
@M06045:235:000000000-JCY5N:1:1101:27755:6779 2:N:0:CTCAGA
GCCTTAGCTGCGTTCTTCATCGATGCCAGAACCAAGAGATCCGTTGTTGAAAGTTGTAACTATTAAAGTTTTTCAGACGCTGATTGCAACTGCAATGGGTTTAAATCGTCCAATCGGCGGGCGAACCCGCCGAGGAAACGTAAGTACTCAAAAAACATGGGTAAGAGACAGCAGGACAAAGCCTACAATACTCTAGGTAATGATCCTTCCGCAGGTTCACCTACGGAAACCTTGTTACGACTTTTACTTCCTCTAAATGACCAAGTGGAAGAAGATCGGAAGAGCGTCGTGTAGGGAAAGC
+
CCCCGGGGGGGGGGGGGGGGGGGGGGGGGGGGGGGGCFFGGGGGGGEGGGGFGGFGGGGGGGGGGGGGGFGGGGGGGGGGGEGGGGGGGG8FGC:CCFFEGGGGGGGGGGFGGGGGGGGGGDGGFFCFGGGGGGEGGCGGGGGCFGGFGGGGFGGGGGGGFGGGGCCGGGFF>E:BFGGGGGGGGFCGC?CCFFFGGGDGCFGEGFEGGGDGEDGGGCFFFGGGGGGGGF:??<:FFFD<3>@6>DGFF*78=FFFFF42BFFFF<28<>F>???2<?<?(4:02>326>F?248?0:61#
@M06045:235:000000000-JCY5N:1:1101:23576:6795 2:N:0:CTCAGA
GCCTTAGCTGCGTTCTTCATCGATGCCAGAGCCAAGAGATCCGTTGTTGAAAGTTTTAATTTATTTGCTTGTTTACTCAGAAAAAACATTATAAAAACAGAGTTAGGGGGTCCTCTGGCGGGGGCGGCCCGTGTTACGGGGCCGTCTGTTCCCGCCGAAGCAACGTTTAGGTATGTTCACAGGGTTGATGAGTTGTATAACTCGGTAATGATCCCTCCGCTGGTTCACCAACGGAGACCTTGTTACGACTTTTACTTCCTCTAAATGACCAAGTGGAAGAAGATCGGAAGAGCGTCGGGTT
+
CCCCFGGGGGGGGGGGGGGGGGGGGGGGGGGGGGGGGGGGGGGGGGGGEGGGGGGGGGGGGGGGGGGGGGGGGGGGFGGGGGGDFGGGGGGGGGGGGGGGFGGGGGFGGGGGGGGGGGGGGGGGGGGGGGGGDGGGGGEGGGGGGGGGGGGGGGGGGGGGGFFGGGGGGGCEFGGGGGGGGGGGGGGGGCCCGGFFGGGGGDCEGGGGGGGGGGGFDD>GF3D7FGCGGFFDDB0<>FF4?FFFFGGFG3CFBFGFFFF)/*.:<A<>ABF5>-)5?B:0((.)61<<?04,4>7:((,(#
@M06045:235:000000000-JCY5N:1:1101:16928:6820 2:N:0:CTCAGA
GCCTTAGCTGCGTTCTTCATCGATGCTAGAACCAAGAGATCCGTTGTTAAAAGTTTTTATAGTTCGCTAAGAACACTCAGATGTATCGTCGGGTACAAACAGAGATACTGAAACGCCGGCGGGCTCCCGAAGAAGCCGCCGAAGCAACAAGTTATAATGTTCACAAAGGGTTATGAGTGTAAACTCGGTAATGATCCCTCCGCTGGTTCACCAACGGAGACCTTGTTACGACTTTTACTTCCTCTAAATGACCAAGTGGAAGGAGATCGGAAGAGCGTCGTGTAGGGAAAGAGTGTAGAAG
+
CCCCGGGGGGGGGGGGGGGGGGGGGGGGGGGGGGGGGGGGGGGGGGGGGGGGGGGGGGGGGGGGGGGGGGGGGGGGGGGGGGGGGGGGGGGGGGGGGGGGGGGGGGGGGGGGGGGGGGGGGEGEGGGGGGGGGGGGGGGGGGGEGFFGFGGGGGGGGGGGGGGGGGCFGGGGGGGFFGGGGGGGGGEDGGGGGGF?FGGGGGGGGGGGFGGFGGGGGGFGFGFGGGGGGFFEFFDFF?FGFFFFGFGFG=CFFFGFFAF?F?:?<0,48?BEE:BF>236(,4.6<??61:01.:<<9<)#
@M06045:235:000000000-JCY5N:1:1101:23450:6826 2:N:0:CTCAGA
GCCTTAGCTGCGTTCTTCATCGATGCGAGAGCCAAGAGATCCGTTGTTGAAAGTTGTATTTTTGAATTATGTTTATTCAGAAATAGATATTCAGACAAACTGCTTTAAAGGTGTTAAGTTAATCAAACCCTCTTGGCTTTTTAATGCCAGAGAGTTCAAAAACGTTGCACACAAGGTGGATATGGATTTTTTTAAAGAGTGCCATAAAACACTCAATTATGAATGATCCTTCCGCAGGTTCACCTACGGAAACCTTGTTACGACTTTTACTTCCTCTAAATGACCAAGTGGAAGGAAATCA
+
CCCCGGGGGGGGGGGGGGGGGGGGGGGGGGGGGGGGGGGGGGGGGGGGGGGGGGGGGGGGGGGGGGGGGGGGGGGGGGGGGGGGGGGGGGGGGGGGGGGGGGGGGGFGGGGGGGGGGGGGGGGGGGGGGDGGGGGGGGGGGGGGGGGDGGGGGGGGGGGGDDGGFGGDFGGGGGGGGGGGGGGGGGGGGGGGGGFGGGGFFGGGGGGFFFGGEFGGGGFGFGGGGGFFGFFFF9=EBEAFFFFFFCFFGDGEFFDBFFAEFB<17?EE?8@FFE9<CEC<<7>334=049=@FDD@(546#
@M06045:235:000000000-JCY5N:1:1101:9023:6838 2:N:0:CTCAGA
GCCTTAGCTGCGTTCTTCATAGATGCGAGAGCCAAGAGATCCGTTGTTGAAAGTTGTATTTTGAATTGTTTATTCATAATATTTTTCAGACAAAGAGTTAAAAGATAAAGGTTGATGTTTGGTCGATCTCCATGAAGAAGATCGACTGACATTGCACACAAGGTGGATATGGATTTAAAAAGTGCCATAAAACACTTATTATGAATGATCCTTCCGCAGGTTCACCTACGGAAACCTTGTTACGACTTTTACTTCCTCTAAATGACCAAGTGGAAGCAGATCGGAAGAGCGTCGTGTAGGG
+
CCCCGGGGGGGGGGGGGGGGGGGGGGGGEGGGGGGGGGGGGGGGGGGGGGGGGGGGGGGGGGGGGGGGGGGGGGGGGGGGGGGGGGGGGGGGGGGGGGGGGGGGGGGGGGGGGGGGGGGGGDGGGGGGGGGGFGGGGGGGGGGGGGGGGGGGG;DGGFGGGGGGGGGGGGGGGGGGGGGGGGGAFGGGGGGGGFFGGGGGGGGGGGGGFFGGGGGGGGFGFGGGGGGGGFFFFFFFFFCFFFFFGGGFGGGFFFCFCEFFFFEECBEE>>BF=@@D?F@@E;<??<>@F@@1/64(80:A#
@M06045:235:000000000-JCY5N:1:1101:19781:6842 2:N:0:CTCAGA
GCCTTAGCTGCGTTCTTCATCGATGCGAGAACCAAGAGATCCGTTGTTGAAAGTTTTGATTCGTTTGTTTTTGTTATTCAGAAGTAGTTTCGCTATAAATTCAAGAGTTTGGTGCTGCCGGCGGGGGCAGGTCGGGCGGCCCCGCGAGGGGGTGCCCTCCCGGCCGTCCGCCGAGGCAACAGCAGTAATAGGTAAGGTTCACAAAGGGTTTGGAGTAATAACTCGGTAATGATCCCTCCGCTGGTTCACCAACGGAGACCTTGTTACGACTTTTACTTCCTCTAAATGACCAAGTGGAAGT
+
CCCCGGGGGGGGGGGGGGGGGGGGGG7FGGGGGGGGGGGGGGGGGGGGGGFGGGGFGGFGGGGGGGGEFGGGGGGGGGGGGGFGGGGGGGGGGGDGGFGGGGGGGGGGGGGGGFGGEGGGGGGGGGGGGGGGGGGGGGGGGGGGGGGGGGGGGGGFGGGGGGDGGGGGGGGGGGGGGEGGGGGCEGGFGGGGGGGGGGGGGGGGGGGGGGGGGFDGGGFGFGDFDGGCGFFF=<AFFFDGF3;B*>FFGGGF>7D3827<FF2-6)4::;B379)44<9A26>2<AD<DFFF??BF?2)(#
@M06045:235:000000000-JCY5N:1:1101:17817:6893 2:N:0:CTCAGA
GCCTTAGCTGCGTTCTTCATCGATGCCAGAACCAAGAGATCCGTTGTTGAAAGTTTTGACTTATTGTATAAGTTACTCAGAGAGGCCAATGATAACTAAGAGTTTCGGTCCTCTGACGGGTTGCCGGCCCGGGGGCCGGCGCGGCCCCGGTGGGGGCCACCCGCCGAAGCAACGGTGAGGTAGGTTCACAATGGTTGGGAGCTTTGCAACTCTGTAATGATCCCTCCGCTGGTTCACCAACGGAGACCTTGTTACGACTTTTACTTCCTCTAAATGACCAAGTGGAAGAAGATCGGAAGAG
+
CCCCGGGGFFGGGGGGGGGGGGGFGGGGGGGGGGGGGGGGGGGGGGGGGGGGGGGGGGGGGGGGGGGGGGGGGGGGGGGGGGGGGGGGGGGGGGGGGGGGGGGGGGGGGGGGGGGGGFGGGGGGGGGGGGGGGGGGGGGGGGGGGCEGGGDEGEGGGGEGGGGGGD5CGGGGGGGCFGGG8CEC?FGGGG<CFGG7>EGGGDGGFCFGCE?F::FG>C=F=DGGG<CDGEFDFAAFFFF4<5>39CGFFF7@@6C>59@?FF<BAA)4)6=FFA66>A(5::>DB??<B::>AFFF?<13#
@M06045:235:000000000-JCY5N:1:1101:13824:6961 2:N:0:CTCAGA
GCCTTAGCTGCGTTCTTCATCGATGCGAGAGCCAAGAGATCCGTTGTTGAAAGTTGTATTCGAGTTTTGATTACTCTGAATGTTAGACTTGCAATTGAAGACGTGTGAGAAAATGAAGCCCAATCTTCCAAAGTTGAAAGGGCCTTTACAATGCACACAAGGTGGGTATGGATTTGAAAGTGCCATAAACACTTATTGTGAATGATCCTTCCGCAGGTTCACCTACGGAAACCTTGTTACGACTTTTACTTCCTCTAAATGACCAAGTGGAAGAAGATCGGAAGAGCGTCGTGTAGGGAAC
+
CCCCGGGGGGGGGGGGGGGGGGGGGGGGGGGGGGGGGGGGGGGGGGGGGGGGGGGGGGGGGGFGGEFGGGGGGGGGFGFGGGGGGGGGGGGGGGGGGGGGGGGGGGGGGGGGGGGGGGGGGGGGGFGFGGGFGFFGGFFGGGGGGGGGGGGFFGFFGFEDGG9BFEGGGGGGEFGCFGGG9>DFGFGGFBFGFDGGGGB=;=FGGEFGGGFD>CGDGGFGFGGFCFCDGFFFFBEFFFFGEF4BGGG>:FGFFCF=8>FFFFF7:BB<47AFF;34393=?FFFF@:9@?901,(.<::3#
@M06045:235:000000000-JCY5N:1:1101:20042:6966 2:N:0:CTCAGA
GCCTTAGCTGCGTTCTTCATCGATGCGAGAGCCAAGAGATCCGTTGTTAAAAGTTGTTTATATTTTATAGCCTTGCGGCCAGAGAACATTCTAATAGACATTAAAGAGTTTGTATAAGAAAAAAAGAGGTTATTCGTCATAAGCATAATAAAATATGCTCAATCAAAACTCCCCCCCTTTTTAAAGGTGCACAGGTGTTGATAAGGATTTATAGAGACTACGTGCACATATCCGAATGAACGGCAGGCACAGTAGAACTCCAAAATTCATTAATGAACCTTCCGCAGGTTCACCTACGGAG
+
CCCCGGGGGGGGGGGGGGGGGGGGGGGGGGGGGGGGGGGGGGGGGGGGGGGGGGGGGGGGGGGGGGGGGGGGGGGGGGGGGGGGGGGGGGGGGGGGGGGGGGGGGGGGFFGGGGGGGGGGGGGGGGGGGGGGGGGGGGGGGGGGGGGGGFGGGGGGGGGGGGGGGGGGGGGGGGGGGGGGGGGGGFGFGFGFDFDCFGEGGGGGGGGFGGGFFFGGGGFGFGF>FCDGGFFFFDFFFFFGFFFFGGGF4;CAAFFFFEFC;A@AD;@)/7FFFD)4)-8B2(:?69>>6<<))38?B<6,#
@M06045:235:000000000-JCY5N:1:1101:8375:6987 2:N:0:CTCAGA
GCCTTAGCTGCGTTCTTCATCGATGCCAGAACCAAGAGATCCGTTGTTGAAAGTTTTGATTTGTTTTGTGTTTAATTCAGAAATATAATCCGCTATAAAATGCAAGAGTTTTATGCTGCCGGCGGGGGTTTGGCCAGAGGCCTGGCGCCCCGCCGAGACAACAGAACATAGGTAAGGTTCACAAAGGGTTTGGAGTAATAACTCGGTAATGATCCCTCCGCTGGTTCACCAACGGAGACCTTGTTACGACTTTTACTTCCTCTAAATGACCAAGTGGAAGCAGATCGGAAGAGCGTCGTGT
+
CCCCGGGGGGGGGGGGGGGGGGGGGGGGGGGGGGGGGGGGGGGGGGGGGGGGGGGGGGGGGGGGGGGGGGGGGGGGGGGGGGGGGGGGGGGGGGGGGGGGGGGGGGGGGGGGGGGGGGGGGGGGGGGGGGGGGGGGGGGGGGGGGGGGGGGGGGGGGGGGGGGGGGGFGGGGGGGGGGGGGGFGGFGGGGEGGFGFCFGGGFGGEECFGGGGFGG4FFFC@DCGGGGGGFFFFBF3:BFG49BFGGGFG:DEFFFFFA=AFFAFFFFFFFFF@BBFFFF7137:<7(2:?6107>9((--#
@M06045:235:000000000-JCY5N:1:1101:23029:6994 2:N:0:CTCAGA
GCCTTAGCTGCGTTCTTCATCGATGCCAGAACCGAGAGATCCGTTGTTGAAAGTTTTGACTTATTCAGTACAGAAGACTCAGAGAGGCCATACAATGCAATAGTTTGGTTTTCCTCCGGCGGGCGCCCGCGAGGGCCGAGGGGCGCCGGGAAGGACCCGGGCCGCCCGCCGAAGCAACGGTTTAGGTAACGTTCACAATGGTTTGGGAGTTTTGCAACTCTGTAATGATCCCTCCGCTGGTTCACCAACGGAGACCTTGTTACGACTTTTACTTCCTCTAAATGACCAAGTGGAAGCAGAA
+
CCCCGGGGGGGGGGGGGGGGGGGGGGGGGGGGGGGGGGGGGGGGGGGGGGGGGGGGGGGGGGGGGGGGGGGGGGGGGGGGGGGGFGGGGGGGGG9FFGDFGGGGFGGGGGGGGGGGGGGG7FGEGGGGGGGGGDGGGGGE<:FGGGGGCGCCEC@FFGGGEGCEGEGGGG8EGGEGGGGGC5CGGFGGGGD@FCCFE??FGFFGGGGGGGGDCDGGGG@CFFGGGGGGGFFFFFFFFFFDFFFFGGFFGGGB>@FF:7FFFFA??6089A@F?DF7<9A24:<<4)5028AF>BFFFFF(#
@M06045:235:000000000-JCY5N:1:1101:3851:7015 2:N:0:CTCAGA
GCCTTAGCTGCGTTCTTCATCGATGCGAGAGCCAAGAGATCCGTTGTTGAAAGTTGTATTTTTGAATTATGTTTATTCAGAAATAGATATTCAGACAAACTGCTTTAAAGGTGTTAAGTTAATCAAACCCTCTTAAGGTTTTCCTTCCCCTAAAGTCCTATCGGACCCAAAGGGATATCAACGTACAGAGAGTCCAAAAACATTGCACACAAGGTGGATATGGATTTTTTTAAAGAGTGCCATAAAACACTCAATTATGAATGATCCTTCCGCAGGTTCACCTACGGAAACCTTTTTACCG
+
CCCCGGGGGGFGGGGGGGGGGGGGGGGGGDC@FCCFFCGFFGGGGGGGGGGFGGGGGGGGGGFGEEDGGGGGGGGGG<FGGGGGGGGGGFGGGGGGGGGGGGGGGFECFGGGCEFAEFGGGGFGFGFEFGGGGGGGGFGGGGGGGGCGGGGGGGGGG;D=>EGCGGGGGCFGG6EGGGFFFGGGGFGDFB8>FGGEDGDCBFGGC79AC,1CCC=CFDFGFCFC@DFCFFFFA**999BF>@FFGFGFF<*);FGFA48CF@8BECFEC>FBFFB>D@3;C8EEF@;D6(.2()).<02.#
@M06045:235:000000000-JCY5N:1:1101:9962:7035 2:N:0:CTCAGA
GCCTTAGCTGCGTTCTTCATCGATGCCAGAACCAAGAGATCCGTTGTTGAAAGTTTTAACTTGTTTGTTTTGTAAATCAGAAGGTACGCTATAAATTGAAGAGTTGGGTCCTCTGGCGCGCTGCGGGACGGGCCGAAGCCGCGGCCCGCGGTGCGCCGAGCAACAAAAAGGTAAGGTTCACAAAGGGTTTGGAGTAATAACTCGGTAATGATCCCTCCGCTGGTTCACCAACGGAGACCTTGTTACGACTTTTACTTCCTCTAAATGACCAAGTGGAAGGAGATCGGAAGAGCGTCGTGGG
+
CCCCGGGGGGGGGGGGGGGGGGGGGGGGGGGGGGGGGGGGGGGGGGGGGGGGGFGGGGGGGGGGGGGGGGGGGGGGGGGGGGGFGGGGGGGGGGGGGGGGGGGGGGGGGGGGGGGGGGGGGGGGGGGGGGGGGGGGGGGGGGGGGGGGGCGEEGGGGGGGGGGGGGGGGGGGGGGGGGGFFDCFGGGGGGGGGGE?CFEGG9+?ECFDDGGDGDC<DG>DFDGGGCCFGFFFFFFFFFFFFB?FFFGFDGDFFBDFB)=4*98A<AA2)47;))6.,41?((4443<FF;((((-4938(#
@M06045:235:000000000-JCY5N:1:1101:9249:7063 2:N:0:CTCAGA
GCCTTAGCTGCGTTCTTCATCGATGCCAGAACCAAGAGATCCGTTGTTGAAAGTTGTAATTATTGTTTATTTTCTGACGCTGATTGCAACTACAAAAAGGTTTGATAATGTCCAACCGGCAGGCAAGCCCGCCGAGGAAACATACGGTACGCAAAAGACAAGGGTGCAGCAAGGACCGAAGTCCGCTGTTTTGATAATGATCCTTCCGCAGGTTCACCTACGGAAACCTTGTTACGACTTTTACTTCCTCTAAATGACCAAGTGGAAGGAGATCGGAAGAGCGTCGTGTAGGGAAAGAGGT
+
CCCCGGGGGGGGGGGGGGGGGGGGGGGGGGGGGGGGGGGGGGGGGGGGGGFGGGGGGGGGGGGGGGGGGGGGGGGGGGGGGGGGGGGGGGGGGGGFGGGGGGGGGGGGGGGGGGFGGGGGGGDGGGGGGGGGGGGGGGGGGGGGGGGGGGGGGGGGGGGGGGGGGGGGGGGGGGGGGGGGDFFGGGGGEF?FFEFGGGGGFGGGGGGGGGGGFGGGFGFGFD53<CGGGFFFFFFFFFEGFFFFGGGFGFGFFFF?FFFFF@)58BFFF:)0)41:BF>0:79-,1-,(44AF??:1(3(#
@M06045:235:000000000-JCY5N:1:1101:12254:7096 2:N:0:CTCAGA
GCCTTAGCTGCGTTCTTCATCGATGCCAGAACCAAGAGATCCGTTGTTGAAAGTTTTAACTTGTTTGTTTTGTAAATCAGAAGGTACGCTATAAATTGAAGAGTTGGGTCCTCTGGCGCGCTGCGGGACGGGCCGAAGCCGCGGCCCGCGGTGCGCCGAGCAACAAAAAGGTAAGGTTCACAAAGGGTTTGGAGTAATAACTCGGTAATGATCCCTCCGCTGGTTCACCAACGGAGACCTTGTTACGACTTTTACTTCCTCTAAATGACCAAGTGGAAGCAGATCGGAAGAGCGTCGTTTC
+
CCCCGGGGGGGGGGGGGGGGGGGGGGGGGGGGGGGGGGGGGGGGGGGGGGGGGGGGGGGGGGGGGGGGGFGGGGGGGGGFFFGGGGGGGGGGGGGFGGGGGGGGGGGGGGGGGGGEGGGGGGGGGGGGGGGGGFGGGGGGGGGGGGGGGGEGCEGGC8CGGGGGCCGGGGDFF9EGFGG?GFFFFGGFGGGGGG8:FFFCF:?EEGFEEGGCGGGGGGFGDGGGGGGGGFFED;::BFFGF?FFGGGFGGGFFFGFFFFA4=<9AD292:FF44:???010(.,(4:240(.(-,49(((#
@M06045:235:000000000-JCY5N:1:1101:21536:7098 2:N:0:CTCAGA
GCCTTAGCTGCGTTCTTCATCGATGCGAGAACCAAGAGATCCGTTGTTGAAAGTTTTAACGTTTATAAAAACTTGTTCAGACTGACTACATTTCAAAGAAGAGTTTTGTTTCTCCTTCCATGGGCGCTCACCAGCCGTGAAGCCGGTGTGGCGGAACCAAGTCCCATGGAAGCAACAGTTACAAGATACGCAGAGTGGGTTTATAGAATGGAGATTCCATATACTATAATGATCCTTCCGCAGGTTCACCTACGGAAACCTTGTTACGACTTTTACTTCCTCTAAATGACCAAGTGGAAGT
+
CCCCGGGGGGGGGGGGGFGGGGGG<;@FGGGFFGFGGGGGGGGGGEGGGFGGGCEFEGGGGGGGGDFGGGGGGFFGFECFGGGGDEFFGGGGCGDDFGGGF@FCFGFFGGGGGGGGGGGGGGGGGGGG:7EFFCEGDF:FFGGGGDBEEED?8BEGGGFGGGFFGF;DGGGGFC:FGGFGEGGGFCF9;EEDG5CFGDGGGGCA7:DGFGGGG4F7=F8FA>FGFD@CGFFF@CEFFAFGFFFEGGG=CGDFF>>>;9A;A4)6<ADFF0.7@:6)64<A>2<7A)6464>>6?))4)5(#
@M06045:235:000000000-JCY5N:1:1101:14731:7100 2:N:0:CTCAGA
GCCTTAGCTGCGTTCTTCATCGATGCCAGAACCAAGAGATCCGTTGTTGAAAGTTTTGATTTATTTATGGTTTTACTCAGAAGTTACATATAGAAACAGAGTTTAGGGGTCCTCTGGCGGGCCGTCCCGTTTTACCGGGAGCGGGCTGATCCGCCGAGGCAACAAGTGGTATGTTCACAGGGGTTTGGGAGTTGTAAACTCGGTAATGATCCCTCCGCTGGTTCACCAACGGAGACCTTGTTACGACTTTTACTTCCTCTAAATGACCAAGTGGAAGCAGATCGGAAGAGCGTCGTGTAGG
+
CCCCGGGGGGGGGGGGGGGGGGGGGGGGGGGGGGGGGGGGGGGGGGGGGGGGGGGGGGGGFFGGGGGGGGGGGGGGGGGGGGGGGGGGAEFGGGGGGGGGGGGGGGGGGGGGGGGGGGGGGGGGGGGGGGGGGGGGGGGGGGGGGGGEGGGGGGGGGGGGEGGGGGGGGGGGGGGGGGGGGCGGDEEEGGGGGGGGGGGGGG5CGGGGGGGGGGGCDGDGFFGGGGGGGEEFD>FFF@FGFFFFGGGFGFDFFFGFB)9<FF4<><<?F1)/18?B?2:?12:?00(4,(476?F01?36#
@M06045:235:000000000-JCY5N:1:1101:8334:7114 2:N:0:CTCAGA
GCCTTAGCTGCGTTCTTCATCGATGCGAGAGCCAAGAGATCCGTTGTTGAAAGTTGTATTAGATTATATCGAGACGAAATGCTCGAACGATGCATTCATTCGCAGGTTACGGAGTGTGTAAATCATAGACCGCGAGAGATTCACGGTCCACGGAAAGTGCACAGAAGGGGTGGATGGATGAAAGAGAAACGGCGGCGTGCACGTTGTCGCGCGAACGACCAGCAGCAACCGCGCGCTTCGTTCATTCGATAATGATCCTTCCGCAGGTTCCCCTACGGAAACCTTGTTACGACTTTTACTG
+
CCCCGGGGGGGGGGGGGGGGGGGGGGGGGGGGGGGGGGGGGGGGGGGGGGGGFFFGGGGGGGGGGGGGFGGGGGGGGGGGGGGGGDGFGGGGGGGGGGGGGCFEGGGGGGGGGGGGGGGGGGGGGGGFFGGGGGCFGGGGGGGGGGGGDGGGGGEGCDFGGGGGGGGGGGGDGGFFGGAEGGGGGFCGF6FGGGGDGGEDGGGFCCGFGGGCE<DGG:BGFGF4CFGFDFEF3>B><:ED@FFFFC79CCC5FF7*9:FA=:?F>(904))9822::(-69,38))--)-41926<>432#
@M06045:235:000000000-JCY5N:1:1101:14415:7132 2:N:0:CTCAGA
GCCTTAGCTGCGTTCTTCATCGATGCCAGAACCAAGAGATCCGTTGTTGAAAGTTGTAACTATTAAAGTTTTTCAGACGCTGATTGCAACTGCAATGGGTTTAAATTGTCCAATCGGCGGGCGAACCCGCCGAGGAAACGTAAGTACTCAAAAAACATGGGTAAGAGACAGCAGGACAAAGCCTACAATACTCTAGGTAATGATCCTTCCGCAGGTTCACCTACGGAAACCTTGTTACGACTTTTACTTCCTCTAAATGACCAAGTGGAAGAAGATCGGAAGAGCGTCGTGTAGGGAAAGA
+
CCCCGGGGGGGGGGGGGGGGGGGGGGGGGGGGGGGGGGGGGGGGGGGGGGGGGGGGGGGGGGGGGGGGFGGGGGGGGGGGGGGGGGGGGGGGGC:CEFGGGGFFGGGDGGGGGGGGGGGGGGGGGGGGGGGGGGGGGGGGGFGGGGGGGGGGGGGGGGFFGGGGGGGGGGGGGGGGGGGFGGGGGGFGFGGGGGGGGGGGGGFCFGGFGGEDGGGFGGFGFGGF<D<CGFFFFFFFFFDGF>>FGFGFD>G@BFF6=A=5?FDFFDFB2?FFFFBAA?B08177?;(,4((47A7??:?(#
@M06045:235:000000000-JCY5N:1:1101:14475:7148 2:N:0:CTCAGA
GCCTTAGCTGCGTTCTTCATCGATGCCAGAACCAAGAGATCCGTTGTTGAAAGTTTTGATTCATTTAAAATGATGTGACTCAGAGTAATACTGCCGTGTAACGGGTACACATTCAGGGTTTTGGGTGTTACACCGGCGGGGGCTGGCCCCCTGTCTCCAGGGAGTAGAACCCGCCGAGGCAACGAATAAACAAATGGTATATGTTCACAGTGGGTTTGGGAGTTGAAAACTCGGTAATGATCCCTCCGCTGGTTCACCAACGGAGACCTTGTTACGACTTTTACTTCCTCTAAATGACCAC
+
CCCCGGGGGGGGGGGGGGGGGGGGGGGGGGGGGGGGGGGGGGGGGGGGGGGGGGGGGGGGGGGGGGGGGGGGGGGGGGGGGGGCGGGGGGGGGGGGGGGGGGGCFGGGGGGGGGGGGGGGGGGGGGGGGGGGGGGGDCEGGGGGGGGGGGGGGGGDFGFGGGGGGGGGGGGGGGGGGGGGGFGGGEGGGGGGGGGGGFEFGGGGGFGGGGGGGFDG<<DGFGDCD>>FFFFFFFFFBFFF*9B7*CC>DDDDFFCFFAF?EFF6(111.5=FF<D?FFFFFFB<>B<AFF9>4)))625)#
@M06045:235:000000000-JCY5N:1:1101:25245:7160 2:N:0:CTCAGA
GCCTTAGCTGCGTTCTTCATCGATGCCAGAGCCAAGAGATCCGTTGCTGAAAGTTTTGATTGCTTATTTATAAAGACTCAGAAGATTCCGCTAGAAAACAAGAGTTTGGCCTCCGGCGGGCGGCGCGGGGGCGCTGGTCCACCCGGCATCCCGCCGAAGCAACATGATATGTTCACAATGGTTTGGAGTTCAGAAGACTCTGTAATGATCCCTCCGCTGGTTCACCAACGGAGACCTTGTTACGACTTTTACTTCCTCTAAATTACCAAGTGGAAGCAGATCGGAAGAGCGTCGTGTAGGA
+
CCCCGGGGGGGGGGGGGGGGGGGGGGGGGGGGGGGGFGGGGGGGGGGGGGGGGGGGGGGGGGGGGGGGGGGGGGGGGGGGGGGGGGGGGGGGGGGGGGGGGGGGGGGGGGGGGGGGGGGGGGGGGGGGGGGGGGGGGGGGGGGEGGGGGGGFGGGGGGGGFGGFGGG7FFGGGGGGGGGGGGGGGGGGGGGGGGGGGGGGGGGGDGGGFGGGFGGGGGFGFGGGGGGGGFEFFFFFFFFGFFFEGGGFGGCFFFGFFFFFFF<))56<2<=BFB?:?F7:431(41((3:9>:>04(44A#
@M06045:235:000000000-JCY5N:1:1101:23316:7166 2:N:0:CTCAGA
GCCTTAGCTGCGTTCTTCATCGATGCCAGAACCAAGAGATCCGTTGTTGAAAGTTGTAACTATTAAAGTTTTTCAGACGCTGATTGCAATTACAAAGGGTTTAAGTATTGTCCAATCGGCGGGCGGACCCGCCGAGGAAACGAAGGTACTCAAAAGACATGGGTAAGAGATAGCAGGCAAAGCCTACAACTCTAGGTAATGATCCTTCCGCAGGTTCACCTACGGAAACCTTGTTACGACTTTTACTTCCTCTAAATGACCAAGTGGAAGGAGATCGGAAGAGCGTCGTGTAGGGAAAGAG
+
CCCCGGGGGGGGGGGGGGGGGGGGGGGGGGGGGGGGGGGGGGGGGGGGGGGGGGGAFFGGGGGGGGGGGGFGGGGGGGGGGGGGGGGGGGGGGGFGGGGGGGGGGGGGGGGFGGGGGGGGGGGDGGGGGGGGEGEGGGGG@FGGEE@9EF9989EGFFFGGGGGF??FDFFGG;??FEGGGGGGGG?9EGFG9E?CCG?+<CF7CFFFGGCCEDGF>>FGFGGDGGGG4@)?6)688@>37B=FFGGFG7088?C*6)*)9?62)6<>B75.0((52::?01309;<9-23<><((38?2#
@M06045:235:000000000-JCY5N:1:1101:22597:7179 2:N:0:CTCAGA
GCCTTAGCTGCGTTCTTCATCGATGCGAGAGCCAAGAGATCCGTTGTTGAAAGTTGTATTTTTGAATTATGTCTATTCAGAAATAGATATTCAGACAAACTGCTTTAAAGGTGTTAAGTTAATCAAACCCTCTTGGCTTTTTAATGCCAGAGAGTTCAAAAACGTTGCACACAAGGTGGATATGGATTTTTTTAAAGAGTGCCATAAAACACTCAATTATGAATGATCCTTCCGCAGGTTCACCTACGGAAACCTTGTTACGACTTTTACTTCCTCTAAATGACCAAGTGGAAGGAGATCC
+
CCCCGGGGGGGGGGGGGGGGGGGGGGGGGGGFGGGGCFGGGGGGGGGGGGGGGGGGGGGGGGGGGGGGGGGGGGGGGGGGGGGGGGGDGGGGGGGGGGGGGGGGGGGGFGGGGGGGGGGGGGGGGGGGGGGGGGGGGGGGGGGGGGGGGGGGGGGGGGGGGGGGGGFGGGGGGFGGGGGGGGGFGGGGGGGGGGFGFGGGGGFGGGGGGGGGCCFFGGFGFGFFGD>DGFFFFAFFFFFGFFFFGGGFCGDDFFCBFFFFFED00;CFEEFFFF<E>;>???EE8@@FFFEFEFDF:?B>#
@M06045:235:000000000-JCY5N:1:1101:10336:7227 2:N:0:CTCAGA
GCCTTAGCTGCGTTCTTCATCGATGCCAGAGCCAAGAGATCCATTGTTGAAAGTTGTATTCAATTTATGATTTTATTAGACGCTCGTAAACGAATTGGTTTGGTATGTCCGTCGGCGGCGGCCGGGTAGGCCAGTCCGCCGAGGCAACGAAGTTTGAGTTCACAGTGGTGAGGGATCCGGCGGGGGTTCCGCCCAAGGGCGGCCGCCGGATTTCCTTGTAATGATCCTTCCGCAGGCTCACCTACGGAAACCTTGTTACGACTTTTACTTCCTCTAAATGACCAAGTGGAAGCAGATCGGA
+
CCCCGGGGGGGECCGGGGGGGGCFGEGGGCFGGGGCFGGFGGGGGGGGGGCFFGGGGGGGGGFGGFGGGFGGDFEGGGGFGEGEGCGEGGGGDFGGGGGGGGGGGGFGGGGGGGGGGGGCEGGGEGGGGFGFFGGGGGGGGGGGGDFFGGGGGGGFFGGGFFCCGGGGGFGGGG5FFGFGGGEGGGGGFGGGGGGEFGGGGGGGGEGGGGG3<CFDFFF>BC>7::CFGFFFFFBFF4>DB@FFCD5B3CF759FFF)86)71?BFF2>AF64<AA<AA2A2>:??A9>2511::?2?3-#
@M06045:235:000000000-JCY5N:1:1101:8200:7234 2:N:0:CTCAGA
GCCTTAGCTGCGTTCTTCATCGATGCTGGAGCCAAGAGATCCGTTGTTAAAAGTTTTGACAGTTCGCTAAGAACACTCAGAAGTATCGTCGGGTTCGAAAACAGAGATTCTGATGAGACCGGCGGGCACCCTTGCGGGCGCCGCCGAAGCAACAGGTATAATAGTTCACAAAGGGTAGAGAGTGTAGTACTCAGTAATGATCCCTCCGCTGGTTCACCAACGGAGACCTTGTTACGACTTTTACTTCCTCTAAATGACCAAGTGGAAGAAGATCGGAAGAGCGTCGTTTAGGGAAAGAGGA
+
CCCCGGGGGGGGGGGGGGGGGGGGGGGGGGGGGGGGFGFGGGGGGGGFGGGGGGGGGGGGGGGGGGGGGEGGGGGGGGGGGGGFFGGGGGGGGGGGGGFEGGGFGGGGGFGGGCFGGGGGGGG@CFGGGGGGGGGGGGGEGGGGEGCGGGGGGGGGFGFGGGGGGGGGGCGGGGGDGEFGFE<+@?FFGFGGGGGGGGFGGFGGFGGGGCEGFGGGGGFGFGGGGGGGGFFFFBFFFFBDFFFFDGG?0*0=FFG4@A47>F<BFFFF:??67>??F?211:(3:>((,-68:::6:18(#
@M06045:235:000000000-JCY5N:1:1101:6468:7262 2:N:0:CTCAGA
GCCTTAGCTGCGTTCTTCATCGATGCGAGAACCAAGAGATCCGTTGTTGAAAGTTTTAACGTTTAATATAAACAATTCAGACAGACTTCAATTGTAACAAAGAGTTTTGTTTTCCTCCCATGGGCGCTCACCAGCCATAAGGCCGACGTGGCAGAGCCATGTCCCATGGAAGCAACAGTAAAAAGGTACACAGTGTGGGTTGATAAAGAATATAAAATTCAATATACATTAATGATCCTTCCGCAGGTTCACCCACGGAAACCTTGTTACGACTTTTACTTCCTCTAAATGACCAAGTGGA
+
CCCCGGGGGGGGGGGFGGGGGGGGGGGGGGGGGGGGGGGGGGGGGGGGGGGGGGGGGGGGGGFGGGGGGGGGGGGGGGGGGGGGGGGGGGGGGGGGGGGGGGGGGGGGFGGGGGGGDFGGGGGGGGGGGGGGGGGGGGGGGFGGGGGGGGGGGGGGGGGGGGGGGGGGGGGGGGGGGGFGGGFGGGGGGGGGGEG,EEDGGGGGGGGGGGGG79CCGGF89CFGFGGGGFFFFFFFFFFFFFE45C<FGDCAFFGBFFEDFFF;E<CEFEEF><FFFBAAFFFFFBFB29<4<??46925#
@M06045:235:000000000-JCY5N:1:1101:22172:7275 2:N:0:CTCAGA
GCCTTAGCTGCGTTCTTCATCGATGCGAGAGCCAAGAGATCCGTTGTTGAAAGTTGTATTTTTGAATTATGTTTATTCAGAAATAGATATTCAGACAAACTGCTTTAAAGGTGTTAAGTTAATCAAACCCTCTTGGCTTTTTAATGCCAGAGAGAGTTCAAAAACGTTGCACACAAGGTGGATATGGATTTTTTTAAAGAGTGCCATAAAACACTCAATTATGAATGATCCTTCCGCAGGTTCACCTACGGAAACCTTGTTACGACTTTTACTTCCTCTAAATGACCAAGTGGAAGCAGAC
+
CCCCGGGCFDGGFEEGGGGGGGGGGGGGGEGFFEDFGGFGGGGGGGGGGGGGGGGGGGGGGGGGGGGGGGGGGGGCFGGGGGGGGGGGGGGGGGGGFFEFFFGGGCFEFGGGGFEFFGFFGEGGGGGGGGFGCEFGGGG8FFGGGGGGGGGGGGGGFFGGDFFFGGGFGGGGGGGGGGGGG?GGGGGGGGGFGDGGDFGGGGGGGGGGGGFGGGFFFGFGFFFGFGGCFFFFFFDEEBEGAFFFGFGFGGDEFEGFABFCFFC27;D?EEFFFFEFFFFEEFFEFF@3=6;?@FF(:::3#
@M06045:235:000000000-JCY5N:1:1101:7650:7282 2:N:0:CTCAGA
GCCTTAGCTGCGTTCTTCATCGATGCGAGAACCAAGAGATCCGTTGTTGAAAGTTTTAACGTTTAATATAAACAATTCAGACAGACGTCAACTGTAACAAAGAGTTTTGTTTTCCTCCCATGGGCGCTCACCAGCCATAAGGCCGACGTGGCAGAGCCAAGTCCCATGGAAGCAACAGTAAAAAGGTACACAGTGTGGGTTGATAAAGAATATAAAATTCAATATACATTAATGATCCTTCCGCAGGTTCACCTACGGAAACCTTGTTACGACTTTTACTTCCTCTAAATGACCAAGTGGA
+
CCCCGGGGGGGGGGGGGGGGGGGGGGGGGGGGGGGGGGGGGGGGGGGGGGGGGGGGGGGGGGGGGGGGGGGGGGGGGGGGGGGGGGGGGGGGGGGGGGGGGFFGGGGGGGGGGGFGGFGGGGGGGGGGGGGCFGGGFGGGGGGGGGGGGGGGGGGGGGFFCFGGGGGFGGGGGGGGGGFCFAFGGGGCBFGFG;DBGCCGGGE7EGGGFFFG7FGGGFFFFGGG72=CGFFFFFFFCFFF=FBEGGGFFFGFFFCFE0B@>F@@<>CACFFFE<B>>FFFFF2):<A6<<>>7:71<ADB#
@M06045:235:000000000-JCY5N:1:1101:5347:7289 2:N:0:CTCAGA
GCCTTAGCTGCGTTCTTCATCGATGCGAGAGCCAAGAGATCCGTTGTTGAAAGTTGTATTTTTGAATTATGTTTATTCAGAAATAGATATTCAGACAAACTGCTTTAAAGGTGTTAAGTTAATCAAACCCTCTTAAGGTTTTCCTTCCCCTAAAGTCCTATCGGACCCAAAGGGATATCAACGTACAGAGAGTCCAAAAACATTGCACACAAGGTGGATATGGATTTTTTTAAAGAGTGCCATAAAACACTCAATTATGAATGATCCTTCCGCAGGTTCACCTACGGAAACCTTGTTACCA
+
CCCCGGGGGGGGGGGGGGGGGFFGGGGGGGGGGGFGGGGGGGGGGGGGGGFGGGGGGFGGGGGEGGGGGGGGGGDFFGGGGGGGFGFGGGGGGGGGGCFGGGFGGGGGGGGGGGGGGGGGFGGGGGFG7FGGGGGGGGGGGGGGGGGFGGGGCDFGGGFGGGGGDGEGFFGGGGGGGGGGGGGG8FGFDFFGGGFGFGBEGGGFD7C?CGEGGGCD6+:DFGFCFGGGGBEFFFFFFFFGFFFFFFGFGG:FFFFF65@CC>CEEF<ECFFAB;>B<<3)6<E;;@;D09BF:4:AAFF-#
@M06045:235:000000000-JCY5N:1:1101:21282:7294 2:N:0:CTCAGA
GCCTTAGCTGCGTTCTTCATCGATGCCAGAACCAAGAGATCCGTTGTTGAAAGTTTTGATTGCTTATTTATAAAGACTCAGAAGATTCCGCTAGAAAACAAGAGTTTGGCCTCCGGCGGGCGGCGCGGGGGCGCTGGTCCACCCGGCATCCCGCCGAAGCAACATGATATGTTCACAATGGTTTGGAGTTCAGAAGACTCTGTAATGATCCCTCCGCTGGTTCACCAACGGAGACCTTGTTACGACTTTTACTTCCTCTAAATGACCAAGTGGAAGTAGATCGGAAGAGCGTCGTGTATGG
+
CCCCGGGGGGGGGGGGGGGGGGGGGGGGGGGGGGGGFGGGGGGFFGGGGGGGDFGGGGGGGGGGGGGGGGGGGGGGGGGGGGGGCEGGGGGGGGGGGGGGGGGGFFGGGGGGGFGEF+CFGGGGGGGEGGGGGGGGGGGGGGGGGGGDEGGDEGGGG>5?<FGGGGGFF@FFFFGGGGEGCEGFEGFGGGGGGGGGGGFGGGGGGG+?CGGGGGGGGGEG@GF7CD6DGFF:BBB>FFFGF?F@FGDBGGFF?F>F699<FF<A<A?26??F4).2:<A<<A:B?:9B0((4,,4(,().#
@M06045:235:000000000-JCY5N:1:1101:22873:7296 2:N:0:CTCAGA
GCCTTAGCTGCGTTCTTCATCGATGCGAGAGCCAAGAGATCCGTTGTTGAAAGTTGTATTTTGAATTAAGTATTCATAATATGTTTCAGACAAAATCACTAAAGTTCTGAGTAGATATAAATCCCAAAGGTGACCACACGGCTTTTGACAGCCGGCAGCCCCCAGAGAGATGACATTGCACACAAGGTGGATATGGATTTTTGAAAGTGCCATAAAAACACTTGATTATGAATGATCCTTCCGCAGGTTCACCTACGGAAACCTTGTTACGACTTTTACTTCCTCTAAATGACCAAGTGGT
+
CCCCGGGGGGGGGGGGGGGGGGGGGGGGGGGGGGGGGGGGGGGGGGGGGGGGGGGGGGGGGGGGGGGGGGGGGGGGGGGGGGGGGGGGGGGGGGGGGGGGGGGGGGGGGGGGGGGGGGGGGGGGGGGGGGGGGGGGGGGGGGGGGGGGGGGGGGGGGGGGGGGGGGGGGGGGGGGGGGGGGGGGGGGGGGGGGDFGGDGGCGCDGGGCFFGGGGGGGGFGFGGGGGGGGFFFFCBCCFFGFFFEDCGFGGGAFFGFFFFFFFFFFFFFFFA>DFFEECEFCCE<9<<AFA>AAF::6<4<#
@M06045:235:000000000-JCY5N:1:1101:25873:7302 2:N:0:CTCAGA
GCCTTAGCTGCGTTCTTCATCGATGCCAGAACCAAGAGATCCGTTGTTGAAAGTTGTAAATGATTTACATTTGTTGTACTGACGCTGATTGCAACTGCATAAAAAAGGTTTATCATGTGGTCCTGGAGGCGGGCGAACCCGCCCAGGAAACAACAAGTGCGCAAAAGACAAGGGTAATAAAATACTCCAGCCTTGCCGCCTGTTGGCGGTGCAGCCTTCATATGTTTATTGTGTAATGATCCCTCCGCAGGTTCACCTACGGAGACCTTGTTACGACTTTTACTTCCTCTAAATGACCAAA
+
@CCCFFGFGGGGGGGCGGGGGGGGGGFFG@FGFGGGFGGFGGGGFEEGGGGGGGGGGFGGGGGGGCFGGGGGGGGGGGFGGGGGGGGGGGGGGGGFGGGGFGFFGGGGGGFFCEEE,FFGGGFDF8FE7FGEGDGGGEFGGGGGGGC7EFGGGGGGGGFGGGEEE8FGGGGGGGGGGGGGGGGGFGGGGFGGGGGGGGEG5;@CCFFG=CCDGDDG4*;C=FFDGGCFFFFFFFFFFFBFFF??CDGFDG<FF4CF??FBBD:;6B?F7AFFFF?<(((6AA7<<A<<>2)649))-48.#
@M06045:235:000000000-JCY5N:1:1101:9243:7312 2:N:0:CTCAGA
GCCTTAGCTGCGTTCTTCATCGATGCCAGAACCAAGAGATCCGTTGTTGAAAGTTTTAACTTGTTTGTTTTGTAAATCAGAAGGTACGCTATAAATTGAAGAGCTGGGTCCTCTGGCGCGCTGCGGGACGGGCCGAAGCCGCGGCCCGCGGTGCGCCGAGCAACAAAAAGGTAAGGTTCACAAAGGGTTTGGAGTAATAACTCGGTAATGATCCCTCCGCTGGTTCACCAACGGAGACCTTGTTACGACTTTTACTTCCTCTAAATGACCAAGTGGAAGCAGATCGGAAGATCGTCGTGTA
+
CCCCGGGGGGGGGGGGGGGGGGGGGGGGGGGGGGGGGGGGGGGGGGGGGGGGGGGGGGGGGGGGGGGGGGGGGGGGGGGGGGGGGGGGGGGGGCGGGGGGGGGGGGGGGGGGGGGGGGGCGGGGGGGGGGGGGGGGGGGGGGGGGGGGGCGGEGGGGGDGGGGGGGGGGGGGGGGGFGGGG?FEGGGFGGDGEGFGGGGGFFGGGGGGGGGDGGGGGGFGFGGGGGGGGFF>BFFFEF@FFFFFCFCFGGGFFFGFF<FBFFFA<ABBFF?4>AFFFFFFB<:2(4??11()-34:BBB(#
@M06045:235:000000000-JCY5N:1:1101:11193:7335 2:N:0:CTCAGA
GCCTTAGCTGCGTTCTTCATCGATGCGAGAGCCAAGAGATCCGTTGTTGAAAGTTGTATTTTTGAATTATGTTTATTCAGAAATAGATATTCAGACAAACTGCTTTAAAGGTGTTAAGTTAATCAAACCCTCTTGGCTTTTTAATGCCAGAGAGTTCAAAAACGTTGCACACAAGGTGGATATGGATTTTTTTAAAGAGTGCCATAAAACACTCAATTATGAATGATCCTTCCGCAGGTTCACCTACGGAAACCTTGTTACGACTTTTACTTCCTCTAAATGACCAAGTGGAAGAAGATCC
+
CCCCGGGGGGGGGGGGGGGGGGGGGGGGGGGGGGGGGGGGGGGGGGGGGGGGGFGGGGGGGGGGGGGGGGGGGGGGGGGGGGGGGGGGGGGGGGGGGGGGGGGGGGGGGGGGGGGGGGGGGGGGGGGGGGGGGFGGGGGFFGGGGGGGGGGGGGFFGGGGGFEEGFFEFFFGGGGGGGGGGGGGGGFGGGFGGFFFGGGFFGFFGGGGGGGGGGGGFGFGFGGGGGGFGFFFFFFFFFFGFFFFGGGFDGGEFFGFFEFFFFF@;@EEFFFFFFEFCEFF<54;3=3?A?<@3=DF0,).#
@M06045:235:000000000-JCY5N:1:1101:26270:7338 2:N:0:CTCAGA
GCCTTAGCTGCGTTCTTCATCGATGCCAGAACCAAGAGATCCGTTGTTGAAAGTTTTGACTTATTATATAAGTTACTCAGAGAGGTCAGTGATGACGAAGAGTTTTGGTCCTCTGACGGGTTGCCGGCACGGGGGCCGGCGCGGCCCTGGTGGGGGCCACCCGCCGAAGCAACGGTGAGGTAGGTTCACAATGGTTAGGAGTTTTACAACTCTGTAATGATCCCTCCGCTGGTTCACCAACGGAGACCTTGTTACGACTTTTACTTCCTCTAAATGACCAAGTGGAAGCAGATCGGAAGAG
+
CCCCGGGGGGGGGGGGGGGGGGGGGGGGGGGGGG8FFGEFFGGEGGGGGGGGGFGGGGGGGGGGGGGGGGGGGGGGGGGGGGGGGFGGFGGGGGGGGDEGGGGFGGGGGGGGGGGGGGGGGGDGFFDGGGGGFGGGGGGGGGGEGGGGGGGGGGGGGGGGCGGGGGGGGGC<CEECFCCF89EFGFDCG7FFGF+<EF6:FEFGGGGGFGGF+:FGGGBFFGGDFGGGDBDBFFA?FF@C5753CDGFGCFF4*:>>;::FFBAA<<3):F?F)<42)5?48-)5851:?B?74?<B:(,#
@M06045:235:000000000-JCY5N:1:1101:26805:7344 2:N:0:CTCAGA
GCCTTAGCTGCGTTCTTCATCGATGCGAGAATCGAGATATCCATTGTTAACAGTCGTTTAGTTATAGCCCAATAGCTTTCACTAATTGGGAAATCTTGTAAGTAGTAACAGTGGGAGCAGAGCTCGCTGCCCCAGTCGCCGGCCGTGTCGGCCTCCAGCGATCGTTTACTGCGCCACCCTTGCAAATCAAACGCCCACTGACAGAACGTTTGATTCCAGTCCATGAACACTGACAGATCATTGAACACTGGTCTTGAGGGTACAGGGTCACTTCCTTTACCGACCGCTCCCGCCCCAGGCG
+
CCCCGGGGGGGGECCGDGFGGGG,CFCFGEGGGG8C<D,;CECAFGG@CFAECAFFFFG<FF9FF9FFEEEF@EFGGCGGGEF9DGGAFGDFGDEGGGGGGEFB,,9CFFFG9AEGGGGGGGFAAFGGF+,:F7FFAC@EE77BB88@D>+8+66,@@FC+3+@ED=DEGAF+@>BEC8C<,@A9EC:999::C*>*;D?,<,5:<8C:6,:F7BCDDF76*=7+*1028846=@FF+6<66+1+;CFC=48AAFFF3F0@)8)4,2((()19).-)-)))((-4(((((-,,(((-4((#
@M06045:235:000000000-JCY5N:1:1101:17207:7350 2:N:0:CTCAGA
GCCTTAGCTGCGTTCTTCATCGATGCGAGAGCCAAGAGATCCGTTGTTGAAAGTTGTATTTTTGAATTATGTTTATTCAGAAATAGATATTCAGACAAACTGCTTTAAAGGTGTTAAGTTAATCAAACCCTCTTAAGGTTTTCCTTCCCCTAAAGTCCTATCGGACCCAAAGGGATATCAACGTACAGAGAGTCCAAAAACATTGCACACAAGGTGGATATGGATTTTTTTAAAGAGTGCCATAAAACACTCAATTATGAATGATCCTTCCGCAGGTTCACCTACGGAAACCTTGTTACCC
+
CCCCGGGGGGGGGGGGGGGGGGGGGGGGGGGGGGGGGGGGGGGGGGGGGGGGGFGGGGGGGGGGGGGGGGGGGGGGGGGGGGGGFGGFGGGGGGGGGGGGGGGGGGGGGGGGGGGGGGGGGGGGGGGGGGGGGGGGGGGGFFDGGGGFGGGG8FFGGGGFGGGGGGDGGGGGGDGGGGGGGGDGGGGGGGGGGGFGGGGGGGGGFGGGGFGFGGFGGFFFCCDGGGGGGFFFFFFFFBFG8FFFGGGFFGFFFFCFFCFFAFEEEECEFEABEBB9DFEFF<EFE1;;?0??:AFFFA4)#
@M06045:235:000000000-JCY5N:1:1101:17252:7380 2:N:0:CTCAGA
GCCTTAGCTGCGTTCTTCATCGATGCCAGAGCCAAGAGATCCGTTGTTAAAAGTTTTAATTGATTTTTTGCGTTTGCCACTCAGAGGAAAATACTGGTGCTGAAAATACAGAAGAGTTTGTGGTCTCCGGCGGGCGCCTGGTTCCGGGCTCAGGGCGCCGGGGCGTTCCGCCGAAGCAACGATAGGTATGTTCACAGAAGGGTTGGGAGTTGTAAACTCGGTAATGATCCCTCCGCTGGTTCACCAACGGAGACCTTGTTACGACTTTTACTTCCTCTAAATGACCAAGTGGAAGCAGAAC
+
CCCCGGGGGGGGGGGGGGGGGGGGGGGGGGGGGGGGGGGGGGGGGGGGGGGGGGGGGGGGGGGGGGGGGDGGGGGGGGGGGGGGGGGGGGGGGGGGGGGGGGFGGGGGGGGGGGGGGGGGGGGGGGGGGGGGGGGGGGGGGGGGGGGGGGGGGGGGGGGGGGGGGGGGGGGGGGGGGGGGGFEGGGGGGGGGGGGGGG<CGGGGGGGGGGGGGGGGGGFGFGGGGGGFGFFFFFFFDBDCFFFFGGGFGGGEFFGFFDFDFFF?>FFFF>BFF>DAFFF>AF<DBF?<FFB>?F?:>7:(#
@M06045:235:000000000-JCY5N:1:1101:18461:7410 2:N:0:CTCAGA
GCCTTAGCTGCGTTCTTCATCGATGCGAGAACCAAGAGATCCGTTGTTGAAAGTTTTAACGTTTAATATAAACAATTCAGACAGACTTCAATTGTAACAAAGAGTTTTGTTTTCCTCCCATGGGCGCTCACCAGCCATAAGGCCGACGTGGCAGAGCCATGTCCCATGGAAGCAACAGTAAAAAGGTACACAGTGTGGGTTGATAAAGAATATAAAATTCAATATACATTAATGATCCTTCCGCAGGTTCACCTACGGAAACCTTGTTACGACTTTTACTTCCTCTAAATGACCAAGTGGG
+
CCCCGGGGGGGGGGGGGGGGGGGGGGGGGGGGGGGGGGGGGGGGGGGGGGGGGGGGGGGGGGEGGGGGGGGGGGGGGGGGGGGGGGGGGGGGGGGGGGGGGGGGGGGGGGGGGGGGGGGGGGGGGGGGGGGGGGGGGGGGGGGGGGGGGGGGGGCFGGGGGDFGGGGGGGCFGGGGGGGGGGGFGGGCFGGGGEDFGGGGGGGGGGGGGGGGFFCDGGFF>@CGFFFGGFFFFEF6FFFGFFEFGGGFGFF66AFFFFFFFFF@FF4<EFEFBDFEFC<>DDFFFFFF>A9><B?F?4A5#
@M06045:235:000000000-JCY5N:1:1101:26418:7422 2:N:0:CTCAGA
GCCTTAGCTGCGTTCTTCATCGATGCGAGAGCCAAGAGATCCGTTGTTGAAAGTTGTATTTGAATTGTTTATTCATAATAGTTTTCAGACAGACAGTTAAAAAATAAGTTGATGTTCGGCCGCTTTCATAAAGAAAACGGCTGACATTGCACACAAGGTGGATATGGATTTAAGAAGTGCCATAAACACTTATTATGAATGATCCTTCCGCAGGTTCACCTACGGAAACCTTGTTACGACTTTTACTTCCTCTAAATGACCAAATGGAAGGAGATCGGAAGAGCGTCGTGTAGGGAAAGAC
+
CCCCGGGGFGGEFGEGGGGGGGCFCG>CGEGGGGFGGGFGGGGGGGGGGFCFFGGGGGGGGGGGGGGGGG@F@AAFGFGDGGGGGG9FGGGGGGGGGGGFAE9>FFGGGFDGGGGFAFFGGGGGGGGGGFGEF?FGGGGGGGGGGFGGGFGGGGCFGGGGFGCCDDC=FGGFGGFGGGGGGGGG,@E9DFGAFGGGGFFFGCGGGGGGGGGDDGGFGGFGFGGGGG4;DFFFFFFFFD4DFFFFGGGFGGGFFF7ACEFFAF0374838@F4)(6@6<6@@80<19:;F?F?A>?:0<B(#
@M06045:235:000000000-JCY5N:1:1101:8419:7448 2:N:0:CTCAGA
GCCTTAGCTGCGTTCTTCATCGATGCCAGAACCAAGAGATCCGTTGTTGAAAGTTTTGATTTATTTGTTTGTTTTACTCAGAAGTTCCACTAAAAACAGAGTTTAGGGGTCCTCGGGCGGGCCGTCCCTTTTTACGGGGCGCGGGCTGATCCGCCGAGGCAACGTATAGGTATGTTCACAGGGGTTTGGGAGTTGTAAACTCGGTAATGATCCCTCCGCTGGTTCACCAACGGAGACCTTGTTACGACTTTTACTTCCTCTAAATGACCAAGTGGAAGCAGATCGGAAGAGCGTCGGGTAG
+
CCCCGGGGGGGGGGGGGGGGGGGGGGGGGGGGGGGGFGGGGGGGGGGGGGGGGGGGGGGGGGGGGGGEGGGGGGGGGGGGGGGGGGGGGGGGGGGGGGFGGGGGGGGGEFGGFGGCGDGGGGGGGGDGGFGGGGGGGGGGGGGGGGGG5DFGGGGGGGGGGFFEGGGGGGGGGFFFGGGGGGG=*?CGGGGGGGGGGEGG@FGGECCGGGGGGGCFGDBDEG<FCCDCD>B@E<;D>.<:@=FFGGGFGCCFBFFFF<*5@F><AFFFF::5F>?F21:71:?B:040;B7174197(.(#
@M06045:235:000000000-JCY5N:1:1101:13748:7474 2:N:0:CTCAGA
GCCTTAGCTGCGTTCTTCATCGATGCCGGAACCAAGAGATCCATTGTTGAAAGTTTTAACTGATTGCAAACAATCACACTCAGACACCAAGCTTTCAGAACAGGGTTCATGTTGGGGTCTCCGGCGGGCACGGGCCCGGGGGCGAGACGCCCCCCGGCGGCCAGCCCGAAGGCTGGCGGGCCCGCCGAAGCAACAGGGTACAATAGGCACGGGTGGGAGGTTGGGCCACGCGGGCCCGCACTCGGTAATGATCCTTCCGCAGGTTCACCTACGGAAAACTTGTTACGACTTTTACTTCCCC
+
CCCCGGGGGGGGGGGGGGGGGGGGGGGGGGGGGGGGGGGGGGGGGGGGGGGGGGGFGGGGGFFGAEFFGGGGG@FCEFGGGFFGG8FGG?FGE<FGGGGGGGGGGGGGGGFFGFFGGGGGGGGGFEC:FGGGGGGGGG@CEEEGEEGGDCEGGGGGGEEEGCEF>FGGCCECCCFGC:CCCC==D5888?CCFGFGGGCGFGGF9+0AFFEDD<DGGFEC875DD<5*/755)((077.)0)))99>7>***9/:9@0>05>>?)4))57?F:2:0((..--54):?012::<))-).4(#
@M06045:235:000000000-JCY5N:1:1101:8571:7491 2:N:0:CTCAGA
GCCTTAGCTGCGTTCTTCATCGATGCCAGAGCCAAGAGATCCGTTGCTGAAAGTTTTGATTGCTTATTTGTGTAATACTCAGAGTATCCAAAATGAAACAAGAGTTTGGGTCCCCCGGCGGGTTCCCCAGGGCGCCGGGGCGTCCTGGGGCGGGTGTCCCCGCCGAAGCAACGATGGTATGTTCACAAAGGTTTGGGAGTTCTGTAACTCGATAATGATACCTCCGCTGGTTCACCAACGGAGACCTTGTTACGACTTTTACTTCCTCTAAATGACCAAGTGGAAGGAGATCGGAAGAGCG
+
CCCCGGGGFGGGGGGGGGGGGGGGGGGGGGGGGGGGGGGGGGGGGGGGGGGGGCFFGGGGFFGGGGGGGGGGGGGGGGGFGGGGGGFGGGGGGGGGGGGGGGGGFGGGGGGGGGGGGGGGGGGGGGGGGGGGGGE7FGGGGGGGGGCGGGGGGGGGGFGGGGGGGGGGGGGGGGGGGFGGGFGGGGGGGGGG+CEGGGGGFGCGFGGFDGGGGGGGDFF*9FFGGGGGGF576>FFF5>5@DDB5DCBFGCFFFC@5:6<@FBA<DFF<<BFF2AABDBFAF??<???4(7241:6404(#
@M06045:235:000000000-JCY5N:1:1101:27052:7540 2:N:0:CTCAGA
GCCTTAGCTGCGTTCTTCATCGATGCGAGAGCCAAGAGATCCGTTGTTGAAAGTTGTATTTTTGAATTATGTTTATTCAGAAATAGATATTCAGACAAACTGCTTTAAAGGTGTTAAGTTAATCAAACCCTCTTGGCTTTTTAATGCCAGAGAGTTCAAAAACGTTGCACACAAGGTGGATATGGATTTTTTTAAAGAGTGCCATAAAACACTCAATTATGAATGATCCTTCCGCAGGTTCACCTACGGAGACCTTGTTACGACTTTTACTTCCTCTAAATTACCAAGTGGAAGCAGATCC
+
CCC6BFGGDEFDGGGGGE,EFCGGCDFDGGGGGGGA,CFGGFFF8@CFGC96CCC<FEFGGGGG>@CEFGFE@EFD,CF@@<E9FFGG<CFFDFFFC@FFGGGGGCFFGGCEFACDGCGFEGGG9FFGG@FFDGF<EBFGGG88EEEGFF,DEG@EEGC=4@CGFGGDCEGGDC,@6DFG?FFD9DCG9D,@=FGGBFDAF9@<FFFFFGGF79C6CC8@CGFGD*?CFFAFFFFFFDFGFFCFGGFBDGDD>;FFA4;<88,((/7<EEF@A@E<439CE);4@46=E?@<3;DF7<<,#
@M06045:235:000000000-JCY5N:1:1101:25980:7541 2:N:0:CTCAGA
GCCTTAGCTGCGTTCTTCATCGATGCCAGAACCAAGAGATCCGTTGTTGAAAGTTTTGATTTATTTATGGTTTTACTCAGAAGTTACATATAGAAACAGAGTTTAGGGGTCCTCTGGCGGGCCGTCCCGTTTTACCGGGAGCGGGCTGATCCGCCGAGGCAACAAGTGGTATGTTCACAGGGGTTTGGGAGTTGTAAACTCGGTAATGATCCCTCCGCTGGTTCACCCACGGAGACCTTGTTACGACTTTTACTTCCCCTAAATGACCAAGTGGAATCAGATCGGAAGAGCCTCCGGTAGT
+
CCCCGGGEFGGGGGGGGGDFGFGGGGDCGGFGGGFFFG8EGGGFC@FGGFCFGFFGGGGFFDFEFGGGGGFFEFGGGFFFGCFGFGGGFCFGGFEFFFG,E@FFCFGGGGGGGGDDCGCCEGFGFGGGDDFF:FFFFFCEGGDG7EGE6@EDEGGEG5CEE5>C>EF>DF9BFFGGGGGGGGG8EEG5CBE5E+?C9EF+?EG8FCF799CCC4C:>D3<>9CFF*>*5@F@E>07>:FF?FB=C1>@7CF9F?C=*(7:FF).)44::6F6@)84)54<2)(413,((,.((,(((,(-#
@M06045:235:000000000-JCY5N:1:1101:5362:7544 2:N:0:CTCAGA
GCCTTAGCTGCGTTCTTCATCGATGCGAGAGCCAAGAGATCCGTTGTTGAAAGTTGTATTTTTGAATTATGTTTATTCAGAAATAGATATTCAGACAAACTGCTTTAAAGGTGTTAAGTTAATCAAACCCTCTTAAGGTTTTCCTTCCCCTAAAGTCCTATCGGACCCAAAGGGATATCAACGTACAGAGAGTCCAAAAACATTGCACACAAGGTGGATATGGATTTTTTTAAAGAGTGCCATAAAACACTCAATTATGAATGATCCTTCCGAAGGTTCACCTAAGGAAACCTTGTTACGA
+
CCCCGGGGGGGGGGGGGGGGGGFGGGGGEEGGGGGGGGGGGGGGGGGGGGFDFGGGGGGGGGGGGGGGFGGGGDFGFFGGGGGGFGGGGGGGGGGGGG8EFGGGGGGGGGGGGGGGGGGGFGGGGGGGGGGGGGGGFGGGGGGGGGF@8=FGGGGGCFFGFGGGGGECGFGFG6=DFFGCFGGGF?C89B,@FFGGFGFE8DGFGGGGFF>@:79CFGFG>FGFFGCGF5BFF6;B4EFCAACFGFGFGGCAFFGCFFFCFFE=CF9CEEFD)3;F34=@CFF8)6(<(63(3))962)(#
@M06045:235:000000000-JCY5N:1:1101:27571:7549 2:N:0:CTCAGA
GCCTTAGCTGCGTTCTTCATCGATGCCAGAACCAAGAGATCCGTTGTTGAAAGTTTTAATTGATTGTGTTTTTACTCAGAAGATACTGAAAATAACAGAGTTTGTTGGGTCCTCTGGCGGGCCGCTCCCGTTTTACGGGGAAGCGGGGAGCCGCCGAGGCAACGTTGTAGGTATGTTCACAGGGGTTTGGGAGTTGTAAACTCGGTAATGATCCCTCCGCTGGTTCACCAACGGAGACCTTGTTACGACTTTTACTTCCTCTAAATGACCAAGTGGAAGGAGATCGGAAGAGCGTCGTGTT
+
CCCCGGGGGGGGGGGGGGGGGGGGGGGGGGGGGGGGGGFGGGGGGGGGGGGGGEGGGGFGGFFGFGGGF?@FGGGGGGFFDF<FFFGGG,@AFGGGGGGGGGGGGGGGGGGFGGGGGGGGGFGGGGDGGGGGGGGGGGGGGGGGGGGGGGGGGGGE4*=?EGGEBFCCGGGGG9EGGFGFGFFGD8EECCECGEGF9?AE@@FEDGFG?C<FG7FG<DF3>DGGGGF7C?55>>3>D3FC??*=D77FG559@?CF=4?4=4)6ADAFAFFF@):???B(21,(.4?F19(302,4>(,.#
@M06045:235:000000000-JCY5N:1:1101:12786:7591 2:N:0:CTCAGA
GCCTTAGCTGCGTTCTTCATCGATGCGAGAACCAAGAGATCCGTTGCCAAAAGTTGTTTGTATATTGTTTATACACAAAGCTTTTGAGTTCAGACAATTTAATATGTAGAAAATAAATGTGAAAAACACACCATCGGTGGGCTGCTTGAATCCTGCCAGCCTTGTGGGCCATGTAACGGCAGGCAAGCTGGACAGCAGTTGGCATCACCAACCAGTGCCCACCCACCAGGGACATGTACAGTGCACATTATGTGGTTTGCGAGGGAGCTCCACAAGAGAGCCACACTCACGCCACATGTTA
+
CCCCGGGGGGGGGGGGGGGGGGGGGGGGGGGGGGGGGGGGGGGGGGGGGGGGGGGGGGGGGGGGGGGGGGGGGGGGGGGGGGGGGGGGGGGGGGGGGGGGGGGGGGGGGGGGGGGGGGGGGGGGGGGGGGGGGGGGGGGGGGGGGGGGGGGGGGGGGGGGGFGCFFGGGGGGGGGGGGGGGGGGGGGGGGGGGGFGGGFGGGGGGGGGGGGGGGGGFGFGFGGGFDGGGBD>FD3/=BAGCFFFGGGCFGDF;AFFF@>CF>B@B@D@@EFF4(3:?776(4:1(8(313?F?>::7)<>#
@M06045:235:000000000-JCY5N:1:1101:5482:7610 2:N:0:CTCAGA
GCCTTAGCTGCGTTCTTCATCGATGCGAGAGCCAAGAGATCCGTTGTTTAAAGTTGTATTTTTGAATTATGTTTATTCGGAAATAGATATTCAGACAAACTGCTTTAAATGTGTTAAGTTAATCAAACCCTCTTAAGGTTTTCCTTCCCCTAAAGTCCTATCGGACCCAAAGGGATATCAACGTACAGAGAGTCCAAAAACATTGCACACAAGGTGGATATGGATTTTTTTAAAGAGTGCCATAAAACACTCAATTATGAATGATCCTTCCGCAGGTTCACCTACGGTTACCTTGTTACCC
+
CC@ACFGCEFEF@FGGGG,CF,CFFEEG7@FFF@@CCFFGGGGFGGCF,;,6CFF@FFC@E@FEGCGE@EF<@FFGG9DFG>:,9C,@ECDFGAFFAD=<FDFFBF?EF9EFFGEGFGFFFEFD?EFGFFGGDFGFGAFFGCFDFGG@GGCFFGCGCGGGGGCCGCC8=8EGF6>FFFGDA8@EFF6EEGGG?DDFFG=D>@9<D7;EC799?C+;D562BFD>2:?FC>@4?C6A4=@>AFF6C>CFCF7AFF:F648?AFCE3?EEEEFB3031=<E9)=@.(4;8??B<DFFAFA<.#
@M06045:235:000000000-JCY5N:1:1101:26880:7669 2:N:0:CTCAGA
GCCTTAGCTGCGTTCTTCATCGATGCGAGAGCCAAGAGATCCATTGTTAAAAGTTATTTTTATGTTTTCTTACTTGCAAGGTTTATTTTGCCTTACGAAAACTCAAAAAGTACATCAGTCTGACTAATTAAACGCGAATTGTTTGTTTTTACAATGCACAAAAGATTTTCTCAGTCGGTTTTTTTGCAAAAACACGGTCGAGCAAAGAGAAATAAAATTTCTCTTACTTTTTTGTAATGATCCTTCCGCAGGTTCACCTACGGAAACCTTGTTACGACTTTTACTTCCTCTAAATGACCAC
+
CCCCGGGGGGGGGGGGGGGGGCFGGGGGGGGGGGGGGGGGGGGGGGGGGGGGGGGGGGGGGGGGCEGGGFFCGGGGFGGGGGFGGGGGGGGGGGGGGGGGGGGGGGFGGGGGGGGGGGGGGGGGGGFFGGGGGGGGGGGGGFGGGFFFGGGGGGGGGGGGFFGGGGFFGGGGGGGGGGGGGGGCEEGGGGGGGGGGGGGGGGGGGGFFGGGGGCG7@EFGFGGFFGGGGFF=A>DFFF=FFFFFFFGFGGDBFAGFFFFFAEDB?90:7<BFFFFFFB<BBBFADAB7<2-<A244442)#
@M06045:235:000000000-JCY5N:1:1101:20075:7673 2:N:0:CTCAGA
GCCTTAGCTGCGTTCTTCATCGATGCCAGAGCCAAGAGATCCGTTGTTGAAAGTTTTGATTGTATTTGTGCTTTCGCCACTCAGATAATCCACATGGTTACAAAGGTTTTGGTTTTTTCCCCCGGCGGTCGCCTGGTTCCGGTCGCGAGAGCGCCGGGGCGGGTCCGCCGAAGCAACGATAGGTAAGGTTCACAGTGGTTTGGGAGTTTTGCAACTCAGTAATGATCCCTCCGCTGGTTCACCAACGGAGACCTTGTTACGACTTTTACTTCCTCTAAATGACCAAGTGGAAGCAGATCGA
+
CCCCGGGGGGGGGGGGGGGGGGGGGGGGGGGGGGGGGGGGGGGGGGGGGGGGGGGGGGGGGGGGGGGGGGGGGGGGGGGGGGGGGGGGGGGGGGGGGGGGGGGGGGGGGGGGGGGGGGGGGGGGGGGGGGGGGGGGGGGGGGGGGGGGGGGGGGGGGGGGGGGGGGGGGGGGGGGFGGF58EGGFFGGGGGGGGGGGGGGGCGGGGGGGGGGFDGGGFFGFGCDGDFGGFFFFF?DEFFGFF=?FGGFCCDFFFGFFFFFFFB:FBFFFFFFFABAFFFFF2-:>FF2427<BF???2(,#
@M06045:235:000000000-JCY5N:1:1101:26667:7687 2:N:0:CTCAGA
GCCTTAGCTGCGTTCTTCATCGATGCTGGAACCAAGAGATCCGTTGTTGAAAGTTTTAACAATTAAGTAAAGACTCAGAGTTATCACTGATCAGCAAGAGTTTCAACTAATCCCCCGGCAGGCACTACCCCGGGCGGCGGTTAAGCCGGGCCCCAGGTGGCGCCCGTGGCTCAGCTAAGAGCACGGTCACCGGCCTGCCGAAGCAACAGTGGTTAGGTAGACAAGGGTGGTCAGTAGCGGGCGACCCGGAGGCCGCCGTGCCGACACTGTAATGATCCTTCCGCAGGTTCCACTACCGAAA
+
CCCCGGGGGGGGGGGGGGGGGGGGGGGGGGGGGGGGFGGGGGGGGGGGGGGGGGGGGGGFGGGGGGGGGGGGGGGGGGGGGGGGGGGGGGGGGGGGGGGGGGGGGGGGGGGGGGGGGGGGGGGGGGGGGGGGGGGGGGGGGGGGGGGGGGGEGGGGGFFGGGGGGGGGGGFGGGGGGGGGGGGGGGGDGGGEGGGGGGGGGGGGGGGFG?FGFGCFGGFGFGGGGGGGGFDFFFFFFB@DFFFFGGGFGGG::FGD@()(7@02;>;DFAFFF)4<5A4<AF<?;6>3<2()).3((404#
@M06045:235:000000000-JCY5N:1:1101:12120:7688 2:N:0:CTCAGA
GCCTTAGCTGCGTTCTTCATCGATGCCAGAACCAAGAGATCCGTTGTTGAAAGTTTTGATTTATTTGTTTGTTTTACTCAGAAGTTCCACTAAAAACAGAGTTTAGGGTCCTCGGGCGGGCCGTCCCTTTTTACAGGGCGCGGGCTGATCCGCCGAGGCAACGTATAGGTATGTTCACAGGGGTTTGGGAGTTGTAAACTCGGTAATGATCCCTCCGCTGGTTCACCAACGGAGACCTTGTTACGACTTTTACTGCCTCTAAATGACCAAGTGGAAGCAGATCGGAAGAGCGTCGTGTAGA
+
CCCCGGGGGGGGGGGGGGGGGGGGGGGGGGGGGGGGGGGGGGGGGGGGGGGGGGGGGGGGGGGGGGGGGGGGGGGGGGGGGGGGGGGGGGGGGGGGGGGGGGGGGGGGGGGGGGEGGGGGGGGGGGGGGGGGGGGGGGGGGGGGGGGGGGGGGGGGGGGGGGGGCGDGGGGGGGGGGFGGGGGGGGGGGGGGGGGGGGG7FGGGGGGGGGGGGC4DDGFDDGGDFGGFGFFFFFFFFFFGFFFFGFGBGGDFFF*6?>F?FFFBABA043>FF<7??B>((58246698:0(,-4218<<#
@M06045:235:000000000-JCY5N:1:1101:12910:7690 2:N:0:CTCAGA
GCCTTAGCTGCGTTCTTCATCGATGCCAGAACCAAGAGATCCGTTGTTGAAAGTTTTAACTTGTTTGTTTTGTAAATCAGAAGGTACGCTATAAATTGAAGAGTTGGGTCCTCTGGCGCGCTGCGAGACGGGCCGAAGCCGCGGCCCGCGGTGCGCCGAGCAACAAAAAGGTAAGGTTCACAAAGGGTTTGGAGTAATAACTCGGTAATGATCCCTCCGCTGGTTCACCAACGGAGACCTTGTTACGACTTTTACTTCCTCTAAATGACCAAGTGGAAGCAGATCGGAAGAGCGTCGTGTA
+
CCCCGGGGGGGGGGGGGGFGGGGGGGGGGGGGGGFGGGGGGGGGGGGGGGGFGGGFFGGGGGGGGGGFGGGGGGDGGGGGCFGGFGGGG@GGGGGGGFFFGGCGFCFGGGFFGGGGFGGGGGGGEGCFGG>GF@FGGGGGGGGGGGGGGGGG*@EGGDEGGGGGG>CG*8CCGFGGGGGGGGC8E=CFEGGGGGFGGFFG?CFGGGGGGFCCFDF<CDFGFG37:CCGGFFFFFFFFFFGFFFB7>C5>CGFFFGFFF?)*/35)4>23:FF5><>>?:?B01<B??B6>F((-41(((,#
@M06045:235:000000000-JCY5N:1:1101:6538:7696 2:N:0:CTCAGA
GCCTTAGCTGCGTTCTTCATCGATGCCAGAGCCAAGAGATCCGTTGTTGAAAGTTTTGATTCATTTTGTTTTCGTGCTTTCGCCCCTCAGAGATTCACAATAAAATCAGATTTTAGTTTTCCCCGGCGGACGCCCGGAGCTCGGAGGCAGCGCCCGCTGAGCCCGCCGGGGGAACGGTAGGGTTGGTCACAATGGGGTGTAGGGCCTTGGGCACTCTGGTAATGATTCCTCCGCTGGTTCACCAACGGAGACCTTGTTACGACTTTTACTTCCTCTAAATGACCAAGTGGTACGAGAACGC
+
CCC96CC9FEECFGCFEFEA<EEFFGFGGGCGGGFGFGFGGEFG@CGFFGGF<FGGGC7FFGFGGCFFF8F@,@,CC<FCFFGC,+B,@CF,E<<CCFFDG9B5E<6C9<5A9<5EEA,:5,,:CG7CG7F+>43++@FC,8C+3@87++48C8*B5*3*::DE**>****=*8;**3**31*02*/+0<:+++0;**12+3+1885+<?ACFD5**29C@>CFDD*:CFFFD?6)<5B>68FFC79.*1).09>79</.557??AA))677=><BFAAA<A8752645)).--(((()-#
@M06045:235:000000000-JCY5N:1:1101:18899:7701 2:N:0:CTCAGA
GCCTTAGCTGCGTTCTTCATCGATGCCAGAACCAAGAGATCCATTGTTGAAAGTTGTGATAATTTAAATAGTTATCAGAGATTTTAATACTGTAAATACAAAGAGTTTAGGAGGTTCCTGGCGGCAGGCAAGCCTGCCGAGGAAACAACAAGAGGTACTTGTAGACAAAGGGTGGGTGCGATAACCCCCGAAGGGGCTATTGCTATCGTAATTAATGATCCTTCCGCAGGTTCACCTACGGAAACCTTGTTACGACTTTTACTTCCTCTAAATGACCAAGTGGAAGAAGATCGGAAGAGCG
+
CCCCGGGGGGGGGGGGGGGGGGFGGGGGGGGGGGFGGGFGGGGGGGGGGGGFGGGGGGGGGGGGGGGGGGGGGGGGGGGGGGGGGGGGGGGGGGGGGGGGGGGGGGGGGGGGGGEGGGGGGGGGGGGGGGGFFGFGGGGGGGGGGFGFGGGGGGGGGGGGGGGGGGGGGGGGGGGEGGGGGGGGGGGGGGGGGGGGGGFGGGGGGCGGGGGGGGGGFGFFFGGGGGGDDFFAA;CFFFFG3>>EGGGAGGGAFBGDBBFD=FFFFFA>BFFFF<AABBB6A<>>??F>:7ADFFF117((#
@M06045:235:000000000-JCY5N:1:1101:3735:7749 2:N:0:CTCAGA
GCCTTAGCTGCGTTCTTCATCGATGCCAGAACCAAGAGATCCGTTGTTGAAAGTTTTGATTTATTTATGGTTTTACTCAGAAGTTACATATAGAAACAGAGTTTATGGGTCCTCTGGCGGGCCGTCCCGTTTTACCGGGAGCGGGCTGATCCGCCGAGGCAACAAGTGGTATGTTCACAGGGGTTTGGGAGTTGTAAACTCGGTAATGATCCCTTCGCTGGTTCACCAACGGAGACCTTGTTACGACTTTTCCTTCCTCTAAATGACCAAGTGGAAGCAGAGCGGAAGAGCGGCGGGTAGA
+
CCCCGGGGGGGGGGGGGFGGGGFGGGGGGGGGGGGGGGGGGGGGGGGGGGGGFGGGGAEGGF<FFG,C<<FFFGEGGGGGGFGGGGGD,@FAEEG9@FGFGGG<<,F<FF8AFGFFFGGGGD7=FGGGGF,=+8<EFB+=CFGDEEDE89BFGG7CC*3:CCGFC8DCFF9,6,>BE;,,41CEEGGG558:8EC?;FEEGEEGGGGDGF@302+21*)1)9C77CCF*875D117@4*?7FFB**9.CC**/9:F?B?)7=))..3(447FF))21,(3((.(9990::?0((,(-4(-#
@M06045:235:000000000-JCY5N:1:1101:20064:7751 2:N:0:CTCAGA
GCCTTAGCTGCGTTCTTCATCGATGCTAGAACCAAGAGATCCGTTGTTAAAGGTTTTTATAGTTCGCTAAGAACACTCAGATGTATCGTCGGGTACAAACAGAGATACTGAAACGCCGGCGGGCTCCCGAAGAAGCCGCCGAAGCAACAAGTTATAATGTTCACAAAGGGTTATGAGTGTAAACTCGGTAATGATCCCTCCGCTGGCTCACCAACGGAGACCTTGTTACGACTTTTACTTCCTCTAAATGACCAAGTGGAAGGAGATCGGAAGAGCGTCGTGTAGGGAAAGAGTGTAGAAC
+
CCCCGGGGGGGGGGGGGGGGGGGGGGGGGGGGGGGGGGGGGGGGGGGGGGGGGGGGGGGGGGGGGGGGGGGGGGGGGGGGGGGGGGGGGGGGGGGGGGGGGGGGGGGGGGGGGGGGGGGGGGGGGGGGGGGGGGGGGGGGGGGGGGGGGGGGGGGGGGGGGGGGGGGGGGFGGGGGGGGGGGGGGGGGGGGGGGFFGGGGGGGGGGGGGGGGGGGGGGFGFGGGGGGGGFFFFFFFFFFGFFFFGGGFGFGFFFGF=AFDFFF?1:BFF?FEFFFFFBBF9::0<A?26?F:?BBFFFF)#
@M06045:235:000000000-JCY5N:1:1101:4527:7783 2:N:0:CTCAGA
GCCTTAGCTGCGTTCTTCATCGATGCCAGAACCAAGAGATCCGTTGTTGAAAGTTGTAACTATTAAAGTTTTTCAGACGCTGATTGCAACTGCAATGGGTTTAAATTGTCCAATCGGCGGGCGAACCCGCCGAGGAAACGTAAGTACTCAAAAAACATGGGTAAGAGACAGCAGGACAAAGCCTACAATACTCTAGGTAATGATCCTTCCGCAGGTTCACCTACGGAAACCTTGTTACGACTTTTACTTCCTCTAAATGACCAAGTGGAAGCAGATCGGAAGAGCGTCGGGTAGGGAAAGG
+
CCCCGGGGFGGGGGGGGFGGGGGGGGGGGGGGGGGGGGGGGGGGGGGGGGGGGGGFGGGGGGGGGGDGFGGCECGGGGGGGGGGGGGGGGGFFC96CFFFGEGGGGGGGGGGFFGF@FFGC@=FEEGGCGEEGGEGGCFCF@FFGFGGGFGGGGG7>CFGGGGFFGGFFFCFEEFG:>CGCEFCFFFFGG?;C+C;CFFGGGG+>EGG?**7ECG5>F++;6>DGGGGC)8:46<FFF>GE5>FG:FFGGF=@?C=84?<F4,(.4)3.4:4:1,3(-(-,24:11,,((4491823:3(#
@M06045:235:000000000-JCY5N:1:1101:22387:7807 2:N:0:CTCAGA
GCCTTAGCTGCGTTCTTCATCGATGCCAGAACCAAGAGATCCGTTGTTGAAAGTTTTAACTTGTTTGTTTTGTAAATCAGAAGGTACGCTATAAATTGAAGAGTTGGGTCCTCTGGCGCGCTGCGGGACGGGCCGAAGCCGCGGCCCGCGGTGCGCCGAGCAACAAAAAGGTAAGGTTCACAAAGGGTTTGGAGTAATAACTCGGTAATGATCCCTCCGCTGGTTCACCAACGGAGACCTTGTTACGACTTTTACTTCCTCTAAATGACCAAGTGGAAGCAGATCGGAAGAGCATCGTGTT
+
CCCCGGGGGGGGGGGGGGGGGGGGGGGGGGGGGGGGGGGGGGGGGGGGGGGGGGGGGGGGGGGGGGGGGGGGGGGGGGGGGFGGGGGGGGGGGGGGGGGGGGGGGFGGGGGGGGGGGGGGGGGGGGGGGGGGGGGGGGGGGGGGGGGGGGGGEGGEGECEGGGGGGGGFEGGGGGGGGGFGGGGCGGGGEGGGGGGGGGGGGGGGGGGGGGDGGGGGGFGFCDDCFGGGFFFF>?BBFF4FF?BCGGFGGGFF?GFFBF4@BB2<BAFF>F7FDFFFFFFFFF246::<BFFFF?FF:B3#
@M06045:235:000000000-JCY5N:1:1101:18750:7821 2:N:0:CTCAGA
GCCTTAGCTGCGTTCTTCATCGATGCCAGAACCAAGAGATCCGTTGTTGAAAGTTTTAATTGATTGTGTTTTCACTCAGAAGATACTGAAAATTACAGGGTTTGTTGGGTCCTCTGGCGGGCCGTCCCGTTTTACGGGGAGCGGGCTGATCCGCCGAGGCAACGTTATAGGTATGTTCACAGGGGTTTGGGAGTTGTAAACTCGGTAATGATCCCTCCGCTGGTTCACCAACGGAGACCTTGTTACGACTTTTACTTCCTCTAAATGACCAAGTGGAAGGAGATCGGAAGAGCGTCGGTGA
+
CCCCGGGGGGGGGGGGGGGGGGGGGGGGGGGGGFGGGGGGGGGGGGGGGGGGGGGGGGGGGGGGGGGGGGGGGGGGGGGGGGGGGGGGGCGGGGFGGGGGGGGGGGC8FGGGGGGGCGGGGGGGGGEGGGGGGGGGGGGGDFGGGGGGGGGGCD@E8EGECFGE>FGGGGFEFGGGGCCGGGGGGGGGGCCECEFCCGGCFFGGGGGGGFG79CGGGGEG5)>DFGCFFF>E@>0)5@FCFFFFCC7.55DFFBGFFFF49=A2:AA48?:47)67<7<B06:?2<((3(3:?>BF>3-(#
@M06045:235:000000000-JCY5N:1:1101:25590:7826 2:N:0:CTCAGA
GCCTTAGCTGCGTTCTTCATCGATGCTGGAGCCAAGAGATCCGTTGTTAAAAGTTTTGACAGTTCGCTAAGAACACTCAGAGGTATCGTCGGGTTCGAAAACAGAGATTCTGATGAGACCGGCGGGCACCCTTGCGGGCGCCGCCGAAGCAACAGGTATAATAGTTCACAAAGGGTAGAGAGTGTAGTACTCAGTAATGATCCCTCCGCTGGTTCACCAACGGAGACCTTGTTACGACTTTTACTTCCTCTAAATGACCAAGTGGAAGCAGATCGGAAGAGCGTCGTGTAGGGAAAGAGGG
+
CCCCGGGGGGGGGGGGGGGGGGGGGGGGGGGGGGGGGGGGGGGGGGGGGGGGGGGGGGGGGGGGGGGGGGGGGGGGGGGGGGGGGGGGFGGGGGGGGEGGGGGGGGGGGGGGGDGGGGGGGGGGGGGGGGGGGGGGGGGGGEGGGGGGGEGGGGGGFGGGGGFFGGGGFGGGGGG<>EGGGGGGGGGGGGFGGGGFGDFGGGGGFGGGGEED6CFFGG@GFGG3<DGGFFFFFBFFF>BGFFFFGGGF7DGFFFGB?2@?FFFBBF??F7<;?>B:::><<(413;9?17AFB:66413(#
@M06045:235:000000000-JCY5N:1:1101:18474:7846 2:N:0:CTCAGA
GCCTTAGCTGCGTTCTTCATCGATGCGAGAGCCAAGAGATCCGTTGTTGAAAGTTGTATTCGAGTTTTTTATACTCAAAAAGTTAGACAACAAGAGAAGATTGGTATGTATAATGAAAGAGGGGTTGTGACAACCCCTCCTCCTTACATTGCACACAAGGTGGGTAATGGATTTTAAAGTGCCATTGAACACTTATTGTGAATGATCCTTCCGCAGGTTCACCTACGGAAACCTTGTTACGACTTTTACTTCCTCTAAATGACCAAGTGGAAGTAGATCGGAAGAGCGTCGTGTAGGGAGT
+
CCCCGGGGGGGGGGGGGGGGGGGGGGGGGGGGGGGGGGGGGGGGGGGGGGGGGGGGGGGGGGGGGGGGGGGGGGFGGGGGGGGGGGGGGGGGGGFGGGGGGGGGGGGGGGGGGGGGGGGGGGGGGGEGGGGGGGGGGGGGGGGGGGGGGGGGGGGGGGGGGGGGGF?FGGGGGGGGGGGGGGGGGGGGFGDGGGGGGFGGFGFFGFFGGGGGGGGDGGFGFGGGDGGGD?EFAF368AFGFFFFGGGFGFGFFAGFFFAEFFFFFF?7CEFFFFFC7CEDFFFFB?<>9?F>?B16<?F:#
@M06045:235:000000000-JCY5N:1:1101:26942:7889 2:N:0:CTCAGA
GCCTTAGCTGCGTTCTTCATCGATGCGAGAACCAAGAGATCCGTTGTTGAAAGTTTTAACGTTTAATATAAACAATTCAGACAGACTTCAATTGTAACAAAGAGTTTCGTTTTCCTCCCATGGGCGCTCACCAGCCATAAGGCCGACGTGGCAGAGCCATGTCCCATGGAAGCAACAGTAAAAAGGTACACAGTGTGGGTTGATAAAGAATATAAAATTCAATATACATTAATGATCCTTCCGCAGGTTCACCTACGGAAACCTTGTTACGACTTTTACTTCCTCTAAATGACCAAGTGGC
+
CCCCGGGGGGGGGGGGGGGGGGGGGGGGGGGGGGGGGGGGGGGGGGGGGGGGGGGGGGGGGGGGGGFGGGGGGGGGGGGGGGGGGGGGGGGGGGGGGGGGGGGGGGGGGGGGGGGGGGGGGGFDGGGGGGGGGGGGGGGGGGGGGGGGGEGGGGGGGGGGGGGGGGGGGGGGGGGGGGDGGGGCEGFGFGGFF,ECEGGEGEGGFFGGGFGGGGGGGGFGFGFFCGGGGFFFFFC=CFAFFFFFGGG;DCFFFFGFFFFFFFFFFFFFFFFFBFFFFFFFFAFAFBB>AA2A>B?B6).)#
@M06045:235:000000000-JCY5N:1:1101:11879:7902 2:N:0:CTCAGA
GCCTTAGCTGCGTTCTTCATCGATGCCAGAACCAAGAGATCCGTTGTTGAAAGTTGTAACTATTATGTTTTTTCAGACGCTGATTTCAATTACAAAGGGTTTAAGTTTGTCCAATCGGCGGGCGGACCCGCCGAGGAAACGAAGGTACTCAAAAGACATGGGTAAGAGATGGTAGGCAAAGCCTACAACTCTAGGTAATGATCCTTCCGCAGGTTCACCTACGGAAACCTTGTTACGACTTTTACTTCCTCTAAATGACCAAGTGGAAGAAGATCGGAAGAGCGTCCTGTAGGGAAAGAGG
+
CCCCGGGGGGGGGGGGGGGGGGGGGGGGGGGGGGGGFGGGGGGGGGGGGGGGGGGGGGGGGGGGGGGGGGGGGGGGGGGGGGGGGGGGGGGGGGGGGGGGGGGGGGGGGGGGGGGGGGGGGGGGGGGGGGDGGGGGGGGGGGGGGGGGGGGGGGCCEGGGGGFGGGGGGFGGGGGGGGGGGGGGGFGFGGGGGGGGGGGGG?FGGGGGGGGGGGGGGGFFFGGGGGGGGFFFFFFF:>@GFFFFGGGFGFGFFFGFFFFBFFBADFFF?F44?29??:?2.,4696>?<AAABF?B::1.#
@M06045:235:000000000-JCY5N:1:1101:26763:7907 2:N:0:CTCAGA
GCCTTAGCTGCGTTCTTCATCGATGCGAGAACCAAGAGATCCGTTGTTGAAAGTTTTAACGTTTAATATAAACAATTCAGACAGACTTCAATTGTAACAAAGAGTTTTGTTTTCCTCCCATGGGCGCTCACCAGCCATAAGGCCGACGTGGCAGAGCCATGTCCCATGGAAGCAACAGTAAAAAGGTACACAGTGTGGGTTGATAAAGAATATAAAATTCAATATACATTAATGATCCTTCCGCAGGTTCACCTACGGAAACCTTGTTACGACTTTTACTTCCTCTAAATGACCAAGTGGA
+
CCCCGFGGGGGGCEGGGFFGFGGGGGGGGGGGGGGGGGGGGGGGGGGDGGGGFFGGGFGFGFGGGFGGGGFGGGGGGGFGGGGGGFGGGGGGGGGGGGGGGGGGGGGGGGFGFGGGGGGGGGG7EFEDGGGFFGGFFEFGGGCEGGGDGDEEGDCGFGGGFGGFF@D?EF9DFFCFFGF9FGG@EGGGGGGGG@,5,3CCEGF:FC9E9CFC:FGCFDA76CFFC@FF7BFFF4A9BA@FFF>AGD7?D>788=FFD;B@FF;8<E9<?ED>32<FC?2<BF4A<>FF9<64>0)044:7#
@M06045:235:000000000-JCY5N:1:1101:15682:7934 2:N:0:CTCAGA
GCCTTAGCTGCGCTCTTCATCGATGCCAGAACCAAGAGATCCGTTGTTGAAAGTTTTAACTTGTTTGTTTTGTAAATCAGAAGGTACGCTATAAATTGAAGAGTTGGGTCCTCTGGCGCGCTGCGGGACGGGCCGAAGCCGCGGCCCGCGGTGCGCCGAGCAACAAAAAGGTAAGGTTCACAAAGGGTTTGGAGTAATAACTCGGTAATGATCCCTCCGCTGGTTCACCAACGGAGACCTTGTTACGACTTTTACTTCCTCCAAATGACCAAGTGGAAGGAGATCGGAAGAGCGTCGTTTA
+
CCCCGGGGGGGGGEGGGGGGGGGGGGGGGGGGGGGGGGGGGGGGGGGGGGGGGGGFGGGGGGGGGGGFGCGGGGGGGGGGGGGGGGGGGGGCEFGGGGGGGGGGGGGGGGGGGGGGGGGGGGGGGGGGGDGGGGGGGGGGGGGGDGGGGGGG5CEGGECEGGGGGGGC8EGGGGGDEGGGGGGGGGGGGGGGFFFF7ECFGD:E5CFGGGGCFGGGGD57>CD7CF>FGFFF>>:>B@FCFFBFGGGFDDDFF=FFFAFAF:??FBAB<?FFF4>78),((487<:01(34:769:>(((#
@M06045:235:000000000-JCY5N:1:1101:11582:7946 2:N:0:CTCAGA
GCCTTAGCTGCGTTCTTCATCGATGCGAGAGCCAAGAGATCCGTTGTTGAAAGTTGAATTTTTGAATTATGTTTATTCAGAAATAGATATTCAGACAAACTGCTTTAAAGGTGTTAAGTTAATCAAACCCTCTTAAGGTTTTCCTTCCCCTAAAGTCCTATCGGACCCAAAGGGATATCAACGTACAGAGAGTCCAAAAACATTGCACACAAGGTGGATATGGATTTTTTTAAAGAGTGCCATAAAACACTCAATTATGAATGATCCTTCCGCAGGTTCACCTACGGAAACCTTGTTACGC
+
CCCCGGGGGGGGGGGGGGGGGGGGGGGGGGGGGGGGGGGGGGGGGGGGGGGGGGGG9FGGGGGGGGGGGGGGGGGGGGGGGGGGGGGGGGGGGGGGGGGGGGGGGGGGGGGGGGGGGGGGGGGGGGGGGGGGGGGGGGGGGGGGGGGGGGGGGGGGGGGGGGGGGGGGGGGGGGGGGGGGGGGGGGGGGGGGGGGGGGGGGGGGGGGGGGGGGGGGGCFGFGGGGGGGGFFFFFFFABFGFFFFGGGFGG>AFAFFFEFFFFFFFFFFFFFFD@FFFF@ECEFFFF;DFF?FBFAFF>A,#
@M06045:235:000000000-JCY5N:1:1101:14655:7966 2:N:0:CTCAGA
GCCTTAGCTGCGTTCTTCATCGATGCCAGAACCAAGAGATCCGTTGTTGAAAGTTTTGACTTATTCAGTACAGAAGACTCAGAGAGGCCATACAATGCAATAGTTTGGTTTTCCTCCGGCGGGCGCCCGCGAGGGCCGAGGGGCGCCGGGAAGGACCCGGGCCGCCCGCCGAAGCAACGGTTTAGGTAACGTTCACAATGGTTTGGGAGTTTTGCAACTCTGTAATGATCCCTCTGCTGGTTCACCAACGGAGACCTTGTTACGACTTTTACTTCCTCTAAATGACCAAGTGGAAGTAGAC
+
CCCCGGGGGGGGGGGGGGGGGGGGGGGGGGGGGGCFFGGGGGGGGGGGGGFGGGGGGGGGGGGGGGGGGGGGFFGGGGFGGGGGGGEGGGGGGGEGGGGEFGGGEGGGGGFGGGGGGGGGGGGGGGGGGGGDGGGGGDEGGGGGGGGGGGDEEECFFGGCGG@CEGGDEGDGGGGGGGGGCG*<FFGCGGGFGGF?@FCFFFFGGDEFDECCFGGGGGFGFGGGGGGFGFF::1:FFFFFFFFFGGF4CGD3))9>?AF>FFBBF>:BAF*9B>AFFFFFFAD<AD2>:1)6<),,:BA6#
@M06045:235:000000000-JCY5N:1:1101:16144:7968 2:N:0:CTCAGA
GCCTTAGCTGCGTTCTTCATCGATGCCAGAACCAAGAGATCCGTTGTTGAAAGTTTTGATTCATTTTCGAGACGCCCGCTAGGGTCGCCGAGAAAGGCTCAGAGCAAAGGTAAAACAGAGCCGCGACGGAAGCCGCGACGGAGAGAAAAAAGAGTTTGAGTTGGTCCTCCGGCGGGCGCCATGGGATCCGGGGCTGCGACGCGCCCGGGGCAGAGAATCCCGCCGAGGCAACAGATTGGTAACGTTCACATTGGGGGTTGGGAGTTGTAAACTCGGTAATGATCCCTCCGCTGGTTCACCA
+
CCCCG9FGGGGGGGGGGGGFFCGGGGGGGGFGEGGGFGFEGGGGGGGFGGG,EFFFEGGGGGGGFGGGGGGGGGEGGGGGGGGGFGFGGGGGGGFGFFC8<ADGGGGGGGGFFG9F@E,AEFGG74F@=FFGGGGC+C7FFCE7CCF@FF*B*>@;BBDD>EGGEGGGFCEGGGGCEGCEGGG6;E+AE*?EEGCD*?8CEDC8*?=5:5=C5<37*29FFDDD395)1<4>)3(7=FFGBF45*CFFG*2/7/9))-0(7<(-37<4257=1),3:1:24A))-4.41((4(-,3)--5#
@M06045:235:000000000-JCY5N:1:1101:25386:7990 2:N:0:CTCAGA
GCCTTAGCTGCGTTCTTCATCGATGCGAGAGCCAAGAGATCCATTGTTAAAAGTTATTTTTATGTTTTCTTACTTGCAAGGTTTATTTTGCCTTACGAAAACTCAAAAAGTACATCAGTCTGACTAATTAAACGCGAATTGTTTGTTTTTACAATGCACAAAAGATTTTCTCAGTCGGTTTTTTTGCAAAAACACGGTCGAGCAAAGAGAAATAAAATTTCTCTTACTTTTTTGTAATGATCCTTCCGCAGGTTCACCTACGGAAACCTTGTTACGACTTTTACTTCCTCTAAATGACCAG
+
CCCCGGGGGGGGGGGGGGGGGGGGGGGGGGGGGGGGGGGGGGGGGGGGGGGGGGGGGGGGGGGGGGGGGGGGGGGGGGGGGGGGGGGGGGGGGGGGGCGGEGGGGGGGGGGGGGGGGGGGGGGGGGGGGGGGGGGGGGGGGGGGGGGGGGGGGGGGGGGGGGGGFGGGGGEFGGGGGEGGGGGGGGGGGGGGGGGGGGGGGEGGGGGGGGGGGFFGGFACAD>FGGGGGFFFEFFFFA7CAFFFGGGBG3CD:FFFFFFEFFDFFFF<<AFFFFFBF0?FFF>DF<><>AABAAAAAA?)#
@M06045:235:000000000-JCY5N:1:1101:25186:7991 2:N:0:CTCAGA
GCCTTAGCTGCGTTCTTCATCGATGCCAGAACCAAGAGATCCGTTGTTGAAAGTTTTGATTTATTTATGGTTTCACTCAGAAGTTACATATAGAAACAGAGTTTAGGGGTCCTCTGGCGGGCCGTCCCGTTTTACCGGGAGCGGGCTGATCCGCCGAGGCAACAAGTGGTATGTTCACAGGGGTTTGGGAGTTGTAAACTCGGTAATGATCCCTCCGCTGGTTCACCAACGGAGACCTTGTTACGACTTTTACTTCCTCTAAATGACCAAGTGGAAGCAGATCGGAAGAGCGTCGTGTAGC
+
CCCCGGGGGGGGGGGGGGGGGGGGGGGGGGGGGGGGGGGGGGGGGGGGGGGGGGGGGGGGGGGGGGGGGGGGGGGGGGGGGGGGGGGGGGGGGGGGGGGGGGGGGGGGGGGGGGGGGGGGGGGGGGGGGGGGGGGGGGGGGGGGDGGGGGFGGGGGGGGGGGGGGGGGGGGGGGGGGGGGGGGEGGGEGGEGFGGGFCGGGGGGGGGGGGGGGGGGGGFGFGGGGGGGGFFFFFFFFFFGFFFFGGGEDGGFFFGFFBFFF=<6<AD()3>@FF?24:BF77:1:F<9<<7;>6(,,,.)#
@M06045:235:000000000-JCY5N:1:1101:20585:7991 2:N:0:CTCAGA
GCCTTAGCTGCGTTCTTCATCGATGCCGGAACCAAGAGATCCGTTGTTGAAAGTTTTAACTGATTACGATAATCAACTCAGACTGCATACTTTCAGAACAGCGTTCATGTTGGGGTCTTCGGCGGGCGCGGGCCCGGGGGCGCAAGGCCTCCCCGGCGGCCGTCGAAACGGCGGGCCCGCCGAAGCAACAAGGTACGATAGACACGGGTGGGAGGTTGGACCCAGAGGGCCCTCACTCGGTAATGATCCTTCCGCAGGTTCACCTACGGAAACCTTGTTACGACTTTTACTTCCTCTAAAC
+
CCCCGGGGGGGGGGGGGGGGGGGGGGGGGGGGGGGGGGGGGGGFGGGGGGGGGGGGGGGGGGGGGGGGGGGGGGGGGGGGGGGGGGGGGGGGGGGGGGGGGGGGGGGGGGGGGGGGGGGGGGGGGGGGGEGGGGGGGGGGGGEGGGGGGGGFGGGGGGGGGGGGG*;EEFGD8EEGEGEEGEEEGGGGGFGFG9CFGGFCEGF:CCEDE5:5*>DDGGFGFGCDFGDFDE>EF?0:FFFGFFE?G7*9C>FFFDD))-)4?@978?B::0)7<?4<2:A24<36?6<952::))).6-64#
@M06045:235:000000000-JCY5N:1:1101:5046:7991 2:N:0:CTCAGA
GCCTTAGCTGCGTTCTTCATCGATGCCAGAACCAAGAGATCCGTTGTTGAAAGTTTTGATTTATTTATGGTTTTACTCGGAAGTTACATATAGAAACAGAGTTTAGGGGTCCTCTGGCGGGCCGTCCCGTTTTACCGGGAGCGGGCTGATCCGCCGAGGCAACAAGTGGTATGTTCACAGGGGTTTGGGAGTTGTAAACTCGGTAATGATCCCTCCGCTGGTTCACCAACGGAGACCTTGTTACGACTTTTACTTCCTCTAAATGACCAAGTGGAAGCAGATCGGAAGAGCGGCGTGTAGC
+
CCCCGGGGGGGGGGGGGGGGGGGGGGGGGGGGGGGGGGGGGGGGGGGGGGCDFAFGFFEGGGGGGGGGGCGGGGFGGGGGGGGGGGGGGGGGGGFFFEFFFF9EG<,?>BFGGGGG8FEGGGGGCF=FFFFGDGGDCGGGGGDGEGGG?FGFFGGGGDGGGGGGGGGGFGCGCFFCCCFCFGGGGDGE5:EGGGGGG?CFFCEGFGGGFF?F779DGGFG37:CFD:64<BBD9(.>:?>/9@FD3CBG>F?48FF?4@A?FA><>F7?:46=??>????222?<2((4::9(-4-((.)#
@M06045:235:000000000-JCY5N:1:1101:19236:8006 2:N:0:CTCAGA
GCCTTAGCTGCGTTCTTCATCGATGCCAGAACCAAGAGATCCGTTGTTGAAAGTTTTGATCTATTTATGGTTTTACTCAGAAGTTACATATAGAAACAGAGTTTAGGGGTCCTCTGGCGGGCCGTCCCGTTTTACCGGGAGCGGGCTGATCCGCCGAGGCAACAAGTGGTATGTTCACAGGGGTTTGGGAGTTGTAAACTCGGTAATGATCCCTCCGCTGGTTCACCAACGGAGACCTTGTTACGACTTTTACTTCCTCTAAATGACCAAGTGGAAGCAGATCGGAAGAGCGTCGTGTAGA
+
CCCCGGGGGGGGGGGGGGGGGGGGGGGGGGGGGGGGGGGGGGGGGGGGGGGGGGGGGGGGGGGGGGGGGGGGGGGGGGGGGGGGGGGGGGGGGGGGGGGGGGGFGGGGGGGGGGGGGGGGGGGGGGGGGGGGGGGGGGGGGGGGGGGGGGGGGGGGGGGGGFGGGGGGGGGGGGGGGGGGGGGGGGEGGGGGGGGGGGGG9CEGFEGGGGGGGGGGGGFGFCGGGGGGGEFFFFFFFFFD@FFFGGGFGFD?6FF@FAF29B2244<??6F*9?<?B?0(3<B::0:6?FB>6:>(43:A#
@M06045:235:000000000-JCY5N:1:1101:7186:8007 2:N:0:CTCAGA
GCCTTAGCTGCGTTCTTCATCGATGCCAGAGCCAAGAGATCCGTTGTTGAAAGTTTTGATTTATTTAAAAATTCCACTCAGAATAAAATTACAAGGCAAAATGCATTTGAATTTTGGGTGTCCTCTGGCGGGCCCCTCGCCCCGTAGGGGTCGGGGTGGTCCGCCGAAGCAACGATAGGTATGTTCACAGGGGTTTGGGAGTTGTAAACTCGGTAATGATCCCTCCGCTGGTTCACCAACGGAGACCTTATTACGACTTTTACTTCCTCTAAATGACCAAGTGGAAGGAGATCGGAAGAGG
+
CCCCGGGGGGGEFGGFGGCFG?FGGGGGGFGGGGGGEEFGGGGFGGGFGDGAFGGGGGFGCGGGGFGFGGAFFGFCGGGGGGGFFGFGGGGGFGGGGGC@FFGFGFFGCFGG9FFFGGGDFEFGGGGFFGGGEFGG7?7CCGGGEEGGCEGGEECEEEGEFFGG8881:CFGGGCCEEGGFGGGG7B9BFGEGBEGG5EEEGFFFFDGGGGGGGGGGFF7@DGDFDDDGBEFFA9FFF>5@>:>GF3FCFDB=715;6>A6@AAAA726:=*/66<<?F?B)<72)(4(4334<??134,#
@M06045:235:000000000-JCY5N:1:1101:22249:8016 2:N:0:CTCAGA
GCCTTAGCTGCGTTCTTCATCGATGCAAGAGCCAAGAGATCCATTGTTAAAAGTTGTCTATTATTTAGTCACTTTATACTCTGTCAAACACAACAAGCGCAAATGAGACCCTTTCGGGCCCAGAGATTTGTAATGATCCTTCCGCAGGTTCACCTACGGAAACCTTGTTACGACTTTACTTCCTCTAAATGACCAAGTGGAAGTAGATCGGAAGAGCGTCGTGTAGGGAAAGAGTGTAGATCTCGGTGGTCGCCGTAACATTAAAAAAAAAAAAACGAATGAGCGTAGTAGCAGATGACAA
+
CCCCGGGGGGGGGGGGGGGGGGGGGGGGGGGGGGGGGGGGGGGGGGGGGGGGGGGGGGGGGGGGGGGGGGGGGGGGGGGGGGGGGGGGGGGGGGGGGGGGGGGGGGGGGGGGGGGGGGGGGGGGGGGGGFGGGGGGGGGGGGGGGGGGGGGGGGGGGGGGGGGGGGFEGGGGGGGGGFGGGGGGGGGGGGGGGGGGGGGGGGGGGGGGGGGGGDFF>DFGFDGD4BFGGFFFFFC=FFCC6B=BFG85C>C>;AG3>(8?6FEFFF@:99EE>((((((((.))(((,())))-().63-#
@M06045:235:000000000-JCY5N:1:1101:19363:8023 2:N:0:CTCAGA
GCCTTAGCTGCGTTCTTCATCGATGCCAGAGCCAAGAGATCCGTTGCTGAAAGTTTTGATTGCTTATTTATAAAGACTCAGAAGATTCCGCTAGAAAACAAGAGTTTGGCCTCCGGCGGGCGGCGCCGGGGCGCTGGTCCACCCGGCATCCCGCCGAAGCAACATGATATGTTCACAATGGTTTGGAGTTCAGAAGACTCTGTAATGATCCCTCCGCTGGTTCACCAACGGAGCCCTTGTTACGTCTTTTACTTCCTCTAAATGACCAAGTGGAAGTAGATCGGAAGAGCGTCGTTTAGGC
+
CCCCFFFGGGGCG;FEGGGGGGGGGGGEF<DCFF8F<FCFFFCFG:CGGAF9F<CFEEECFFGFGGD<CFEGGG@<F,@CEGAEEFGGDEC@:EFFGCCC<FGFG<A<,5A<4EF7=F:7CCCFF7+<CCEG>F77FFEFAF:EEDDCG:F:>EDGCGEGGFGFGF?@C?@EFC?CFC+<FGF=?C68@?EEFFFCFF<C+@C?@C7?9CF<CDG><DFD5:**?C*9>@BD>((84?FGF66>*9CFFD*9@FFF*47<BFAFF20:<B796?FFF26))56:<((.3:>389-(-(.5#
@M06045:235:000000000-JCY5N:1:1101:9132:8028 2:N:0:CTCAGA
GCCTTAGCTGCGTTCTTCATCGATGCCAGAACCAAGAGATCCGTTGTTGAAAGTTTTGATTTATTTGTTTGTTTTACTCAGAAGTTCCACTAAAAACAGAGTTTAGGGGTCCTCGGGCGGGCCGCCCCTTTTTACGGGGCGCGGGCTGATCCGCCGAGGCAACGTATAGGTATGTTCACAGGGGTTTGGGAGTTGTAAACTCGGTAATGATCCCTCCGCTGGTTCACCAACGGAGACCTTGTTACGACTTTTACTTCCTCTAAATGACCAAGCGGAAGAAGATCGGAAGAGCGTCGTGTTC
+
CCCCGGGGGGGGGGGGGGGGGGGGGGGGFGGFGGGGGGFGGGGGGGGGGG9FFGGGGGGGGGGGGGGGGGGGGGGGGGGGGGGGGGGGGGGGFGGFGGGGGGFFGFFGDFGGGGGEGGGGGGGGGGGGGGGGGFFGDGGGGGGGGGGGG?FGGGEGDCEG>FCECGCCFGGGGGFFFGGGGGGGGGGGGGGGGC9AFFCFGFEGGGCCFGFFGGFFGGFGEGGGC7:CGFEFD09>FF?CBFFFC<CECGG44?F=FD*)*9<)5))5,:>>)(-((4??F?4AF:<:;???0,8>BBF(#
@M06045:235:000000000-JCY5N:1:1101:18638:8038 2:N:0:CTCAGA
GCCTTAGCTGCGTTCTTCATCGATGCGAGAGCCAAGAGATCCGTTGTTGAAAGTTGTATTTGAATTGTTTATTCATAATAGTTTTCAGACAGACAGTTAAAAAATAAGTTGATGTTTGGCCGCTTTCATAAAGAAAACGGCTGACATTGCACACAAGGTGGATATGGATTTAAGAAGTGCCATAAACACTTATTATGAATGATCCTTCCGCAGGTTCACCTACGGAAACCTTGTTACGACTTTTACTTCCTCTAAATGACCAAGTGGAAGAAGATCGGAAGAGCGTCGTGTAGGGAAAGAA
+
CCCCGGGGGGGGGGGGGGGGGGGGGGGGGGGGGGGGGGGGGGGGGGGGGGGGGGGGGGGGGGGGGGGGGGGGGGGGGGDGGGGGGGGGGGGGGGGGGGGGGGGGGGGGGGGGGGGGGGGGGGGEGEDGGGGGGGGGGGGGGGGGGGGFGGGGGGGGGGGGGGGGGGGGGGFFGGGGGGGGGGFGGGGGGGGGGGGGGGGGGGGGGGGGGGGGGGGGGGFGFGGGGGGGGFAFFFFFFDFGFEFFGGGFGGGFFFGFFFCFAFDFFFFFFFFFF@EF@;6@6@@FFB@BB??FFAFB:18(#
@M06045:235:000000000-JCY5N:1:1101:11738:8038 2:N:0:CTCAGA
GCCTTAGCTGCGTTCTTCATCGATGCCAGAACCAAGAGATCCGTTGTTGAAAGTTTTGATTTATTTATGGTTTTACTCAGAAGTTACATATAGAAACAGAGTTTAGGGGTCCTCTGGCGGGCCGTCCCGTTTTACCGGGAGCGGGCTGATCCGCCGAGGCAACAAGTGGTATGTTCACAGGGGTTTGGGAGTTGTAAACTCGGTAATGATCCCTCCGCTGGTTCACCAACGGAGACCTTGTTACGACTTTTACTTCCTCTAAATGACCAAGTGGAAGCAGATCGGAAGAGCGTCGTGTAGC
+
CCCCGGGGGGGGGGGGGGGGGGGGGGGGGGGGGGGGGGGGGGGGGGGGGGGGGGGGGGGGGGGGGGGGGGGGGGGGGGGGGGGGGGGGGGGGGGGGGGGGGGGGGGGGGGGGGGGGGGGGGGGGGGGGGGGGGGGGGGGDGGGGGGGGGGGGGGGGGGGGEFGGGGGGGGGGGGGGGGGGGGGGGGGCGGGG?FGGGGGGGGGGGEGGGGGGGGGGGGFGEGGGGGGGGFFFFFFFFFFGFFFFGGGFGGGFFFGFFAFFFFBFFFFBFFFFF<7???FFF74412?B?:119:6(4236#
@M06045:235:000000000-JCY5N:1:1101:26040:8104 2:N:0:CTCAGA
GCCTTAGCTGCGTTCTTCATCGATGCCAGAACCAAGAGATCCGTTGTTGAAAGTTTTGACTTATTGTATAAGTTACTCAGAGAGGCCACTGATGACGAAGAGTTTCGGTCTTCTGACGGGTTTGCCGGGCCCCGAGAGCGGGGCCGGCGCGGCTCCGGGTTGCCCCGGGGCCACCCGCCGAAGCAACGGTGAGGTAGGTTCACAATGGTTGGGAGTTTTGCAACTCTGTAATGATCCCTCCGCTGGGTCCCCAACGGAGACCTTGTTACGACTTTTACTTCCTCTAACTGACAAAGTGGAT
+
CCCCGGGGGGGGGGGGGGFGGGGGGGGGGGGGGGGGGGGGGGGGGGGGGFGGGGGGGGGGGGGGGGGGGGGGGGGGGGGGGGGGGGGGGFGGGGGGGGGGDGGGGGGGGGGGGGGGGGGGBFGGGGG7FFE7FFFGGGGGGGGGGGGGGGGGGGEGGGGGGD@FGDGGGE>EEGGEGGGG5CEECFCGG:EFGGF9<EGGF9EFGGGGG95C74CG*:=CFGGG*:DDG?/=FBAFFF4<>DFEDD*8**1<;D/07(0(0732:<<.)(5>BFAAFB<AAA<BFFFF2-5>))33<D<)#
@M06045:235:000000000-JCY5N:1:1101:8507:8107 2:N:0:CTCAGA
GCCTTAGCTGCGTTCTTCATCGATGCGAGAGCCAAGAGATCCGTTGTTGAAAGTTGTATTTTGAATTAAGTATTCATAATATGTTTCAGACAAAATCACTAAAGTTCTGAGTAGATATAAATCCCAAAGGTGACCAACGGATTTTTACAGCCGTTGACCTCCAGTGAGATGACATTGCACACAAGGTGGATATGGATTTTTTAAAGTGCCGTAAAAAACACTTGATTATGAATGATCCTTCCGCAGGTTCACCTACGGAAACCTTGTTACGACTTTTACTTCCTCTAAATGACCAAGTGGA
+
CCCCGEGFFGECGGGGDEFFAFFGGGGFGGGGGGFFDG8@FGGGGGGGGGGCGFGEFGGGGGG7<FDEFFGGGGGFFGEEFGGAFEFFFAFFFGFFCCCFFEFCFGADEGCFGGGDFGGGGFGGEGGGGGGDAGAFGEGGCB:E9EFGGGGFCECCGGGGGGECFGCDFFFGGGEEGGGED8C@FGFGGGGGA,@DDA9@F+68AA,@7E?09C?C6??CFCFGC7DF+BA@CCEFF8BF49ADGD4;68F6?A8A>=EFFF33<)/4<C)8>?0???AE?3;>ECACCCEF2(:02-<<#
@M06045:235:000000000-JCY5N:1:1101:22833:8124 2:N:0:CTCAGA
GCCTTAGCTGCGTTCTTCATCGATGCGAGAACCAAGAGATCCGTTGTTGAAAGTTTTAACGTTTAATATAAACAATTCAGACAGACGTCAACTGTAACAAAGAGTTTTGTTTTCCTCCCATGGGCGCTCACCAGCCATAAGGCCGACGTGGCAGAGCCAAGTCCCATGGAAGCAACAGTAAAAAGGTACACAGTGTGGGTTGATAAAGAATATAAAATTCAATATACATTAATGATCCTTCCGCAGGTTCACCTACGGAAACCTTGTTACGACTTTTACTTCCTCTAAATGACCAAGTGGC
+
CCCCGGGGGGGGGGGGGGGGGGGGGGGGGGGGGGGGGGGGGGGGGGGGGGGGGGGGGGGGGGGGGGFGGGGGGGGGGGGGGGGGGGGGGGGGGGGGGGGGGGGGGGGGGGGGGGGGGGGGGGGGGGGGGGGGGGGGGGGGGGGGGGGGGGGGGGGGGGGGGFGGGGGGGGGGGGGGGGGGGGGGGGGGGGGGGFG9EEGGGGGGGGGGGGGGGGGGGGAFFGGGCGGGGFFFFFFFFFAGFFFFGGDFGGGFFFGFF;D@FFFF<47<?EFFB:?FFAAADFFFF>AAFFFBB????BA7#
@M06045:235:000000000-JCY5N:1:1101:6973:8127 2:N:0:CTCAGA
GCCTTAGCTGCGTTCTTCATCGATGCGAGAGCCAAGAGATCCGTTGTTGAAAGTTGTATTCGAGTTTTGATTACTCTGAATGTTAGACTTGCAATTGAAGACGTGTGAGAAAATGAAGCCCAATCTTCCAAAGTTGAAAGGGCCTTTACAATGCACACAAGGTGGGTATGGATTTGAAAGTGCCATAAACACTTATTGTGAATGATCCTTCCGCAGGTTCACCTACGGAAACCTTGTTACGACTTTTACTTCCTCTAAATGACCAAGTGGAAGGAGATCGGAAGAGCGTCGTGTAGGGAAG
+
CCCCGGGGGGGEFGGGGGGGGGGGGGGGGFGGFGGG?FFGGGGGGGGGGCFGFGGFFFFFGGGGEGGC8:FFGFCFCFFEGFFFGGFEGFFFGGGGGFFGFGGGDGGGGDFGGFFGCFGGDEFGFGGG<?9FEFFGGGGCFGGGDGGGGGGGGGCFFGGGGGEFFEGGFGGGGFFFGGGFG,=DGGGGGGGG9CFFFF;,@FFGGFGGFDFCE6;7C9?CAGGFGCDCD55CFD3AFF9CBFEFGGC6?C8BFFGFFEFEFFF()7209<A4A2;D1(/,37238@;@3147421AD<(.#
@M06045:235:000000000-JCY5N:1:1101:15506:8135 2:N:0:CTCAGA
GCCTTAGCTGCGTTCTTCATCGATGCCAGAACCAAGAGATCCGTTGTTGAAAGTTTTGATTCATTTTCGAAACGCCTACGAGAGGCGCCGAGAAGGCTCAGATTATAAAAAACCCGCGAGGGGGTATACAATAAGAGTTTTGGTTGGTCCTCCGGCGGGCGCCTTGGTCCGGGGCTGCGACGCACCCGGGGCAGAGATCCCGCCGAGGCAACAGTTTGGTAACGTTCACAGGGGTTTGGGAGTTGTAAACTCGGTAATGATCCCTCCGCTGGTTCCCCAACGGAGACCTTGTTACGACTTC
+
CCCCGGGGGGFEGGFCFGGGGGGGGGGGGGEFFFGG<FDGGGGGGGGGGGF9FFFGGGGGGFGGGGGGGFGGGGGGGGGGEECFGGDGGGGGDGGFGEEEEC9FGGGCGGGGGGDGGE7C4CFEEGFGGGGDGGD=FGFGFCCGGECGGG9@DEEEEE*=CEEEGG6FFECGGEGG8EEGG>E=EGEGD>EDC8*2*<CF65C5:?7CCGF<CCFGFGFCFCD<5<C*>?4>B>:@:7>GFDF47CFFFF7?BBG>><6A4@<<4(4>:?D:73:(4(31<<BF(,3<?<2-6291(38?#
@M06045:235:000000000-JCY5N:1:1101:11473:8179 2:N:0:CTCAGA
GCCTTAGCTGCGTTCTTCATCGATGCTGGAACCAAGAGATCCGTTGTTGAAAGTTTTAACAGTTCGCTTAGAACACTCAGAAGTAACGTCGGTTCTTGACTGAGAGACTGGATATCGCCGGCGGGCACGCCCCCCGCGGGGGGGGAAACGCGCCGCCGAAGCAACGTGGTATAAAGGTTCACATAGGGTTATGAGGTTGGAGAAAACACTCAGTAATGATCCCTCCGCTGGTTCACCAACGGAGACCTTGTTACGACTTTTACTTCCTCTAAATGACCAAGTGGAAGGAGATCGGAAGAGT
+
CCCCGGGGGGGGGGGGGGGGGGGGGGGGGGGGGGGGGGGGGGGGGGGGGGGGGGGGGGGGGGGGGGGGGGGGGGGGGGGGGGGGGGGGGGGGGGGGGGGGGGGGGGGGGGGGGGGGGGGGGGGGGGGGGGGGGDGEGDGGGGGGGGDGGGGGGGEDGGGGGGGGGGGGGCGFFGFCGGGGDGEFGGGGFGEGGDEFGGGGFGGGGGFCFDFDGGGGGGFFFGGGGC<CDBB:FFFFFFFGFF@3<FGFGGGFFFC@3:>>FFFFFF2)6<FF4>4))5??:):?F??01:?(<<BB?2:1#
@M06045:235:000000000-JCY5N:1:1101:19449:8211 2:N:0:CTCAGA
GCCTTAGCTGCGTTCTTCATCGATGCTGGAGCCAAGAGATCCGTTGTTGAAAGTTTTAACAGTTCGCTTAGAACACTCAGATGTATCGTCGGGTTCAAACAGAGATTCTGATGATACCGGCGGGCACGCCCCGGAGGGCGCGCCGCCGAAGCAACAGGTATAAAGGTTCACAAAGGGTTATGAGTTATAGTACTCGGTAATGATCCCTCCGCTGGTTCACCAACGGAGACCTTGTTACGACTTTTACTTCCTCTAAATGACCAAGTGGAAGCAGATCGGAAGAGCGTCGTGTAGGGAAAAT
+
CCCCGGGGGGGGGGGGGGGGGGGGGGGGGGGGGGGGGGGGGGGGGGGGGGGGGGGGGGGGGGGGGGGGGGGGGGGGGGGGGGGGGGGGGGGGGGGGGGGGGGGGGGGGGGGGGGGGGGGGGGGGGGGGGGGGGGGGGGGGGGGEGGGGGGEGGGGGGFBFGGGGGGGGGGGGGGFGGBFGGGGGFFFCFGGGGGGGGGGGGGGGGGGFCEEGGGGCFC?FFFGGGGDGGFFFFF4@?6B3<7@FGCFFGFG46@FFF26ABFFFF4:<<?FFF7(5>?BBF9,12;3:332:247:0<((#
@M06045:235:000000000-JCY5N:1:1101:12049:8213 2:N:0:CTCAGA
GCCTTAGCTGCGTTCTTCATCTATGCTAGAACCAAGAGATCCGTTGTTAAAAGTTTTTATAGTTCGCTAAGAACACTCAGATGTATCGTCGGGTACAAACAGAGATACTGAAACGCCGGCGGGCCCCCGGAGGAGCCGCCGAAGCAACAAGTTATAATGTTCACAAAGGGCTATGAGGGTAGTACTCAGTAATGATCCCTCCGCTGGTTCACCAACGGAGACCTTGTTACGACTTTTACTTCCTCTAAATGACCAATTGGAAGAAGATCGGAAGAGCGTTGTGTAGGGAAAGGGTGTAAAT
+
CCCCGGGGGGGGGGGGGGGGGGGGGGGGGGGGGGGGFFFGGGGGGGGGGGGGGFGGGGGGGGGGGGGGGGGGGGGGGGGGGGGGGGGGGGGGGGGFGCGGGGFEGGGGFGGGGGGGGGGGGGGGGGGGGDEEGDGGGGDGGGEGGFGG>GGFC@@EFFGGGGGGFGFFGDGGGFC?C*=BFGGGG9CFCFGD9+<<9CGFGGGGDCEFFGDFFGCGGD>C>5DGG7:>>FF@EF?FFFFGFFFBF77?CFGFF:0<))036F0<:2()43>DDF?FFF1(,-4:2:>?<:0((,.,78))#
@M06045:235:000000000-JCY5N:1:1101:15318:8215 2:N:0:CTCAGA
GCCTTAGCTGCGTTCTTCATCGATGCTGGAGCCAAGAGATCCGTTGTTGAAAGTTTTAACAGTTCGCTTAGAACACTCAGATGTATCGTCGGGTTCAAACAGAGATTCTGATGATACCGGCGGGCACGCCCCGGAGGGCGCGCCGCCGAAGCAACAGGTATAAAGGTTCACGAAGGGTTATGAGTTATAGTACTCGGTAATGATCCCTCCGCTGGTTCACCAACGGAGACCTTGTTACGACTTTTACTTCCTCTAAATGACCAAGTGGAAGTAGATCGGAAGAGCGTCGTGTAGGGAAAAC
+
CCCCGGGGGGGGGGGGGGGGGGGGGGGGGGGGGGGGGGGGGGGGGGGGGGGGGGGGGFGGGGGGGGGGGGGGGGGGGGGGGGGGGGGGGGGGGGGGGGGGGGGGGGGGGGGGGGGGGGGGGGGGGGGGGGGGGGGGGGGGGGGGGGGGEGGGGGGGGGGGGGGGGGGGGGGGGGGGGGGGGGCFFFGGGGGGGGGGGGFGGGGDGGGGGGGGGDGGGGFGFGGGGGGGGFFFFAFFFFD<@FEFGGGFGFGFFFF??A*:FFF??A<<2<F?FA<A91:?:(,4:>7?>>BBBFFF?B:(#
@M06045:235:000000000-JCY5N:1:1101:19556:8226 2:N:0:CTCAGA
GCCTTAGCTGCGTTCTTCATCGATGCGAGAGCCAAGAGATCCGTTGTTGAAAGTTGTATTTTTGAATTATGTTTATTCAGAAATAGATATTCAGACAAACTGCTTTAAAGGTGTTAAGTTAATCAAACCCTCTTGGCTTTTTAATGCCAGAGAGTTCAAAAACGTTGCACACAAGGTGGATATGGATTTTTTTAAAGAGTGCCATAAAACACTCAATTATGAATGATCCTTCCGCAGGTTCACCTACGGAAACCTTGTTACGACTTTTACTTCCTCTAAATTACCAAGTGGAAGTAGATCC
+
CCCCGGGGGGGGGGGGGGGGGGGGGGGGGFGGGGGGGGCGGGGGFEFFGGECEFGGGFGGGGDEDGGGGGGGGGGFEGGGGGGGGGGGG<FFFFFGFCEGGGGGGGGGGGGFFGFA<AE<FGGGGGGGGGGGGGFCGGGGGGGGFFE8BFGFGGDEGFGGAFCCFGGGCDCF+@88=FGGFGAFFDCFDEGCGGGDCFFDD9EEFGGFDGGG:?DGG76<B>CCC7C;CFF8FDAADE?FFF6*;C6?DGC>4A4?ACFEC3163?4CCAFFFF3.6796<)36@C@0498EE@).<A<6#
@M06045:235:000000000-JCY5N:1:1101:7166:8232 2:N:0:CTCAGA
GCCTTAGCTGCGTTCTTCATCGATGCCAGAACCAAGAGATCCGTTGTTGAAAGTTTTGATTTATTTATGGTTTTACTCAGAACTTACATATAGAAACAGAGTTTAGGGGTCCTCTGGCGGGCCGTCCCGTTTTACCGGGAGCGGGCTGATCCGCCGAGGCAACAAGTGGTATGTTCACAGGGGTTTGGGAGTTGTAAACTCGGTAATGATCCCTCCGCTGGTTCTCCAACGGAGACCTTGTTACGACTTTTACTTCCTCTAAATGACCAAGTGGAAGGAGATCGGAAGAGCGTCGTGTAGC
+
CCCCGGGGGGGGGGGGGGGGGGGGGGGGGGGGGGGGGGGGGGGGGGGGGGGGGGGFGGGGGGGGGFGGGGGGGGGGGGGGGGEFFGGGGGGGGGGGGGGGGCGGGGGGGGGGGGGGGGGGGGGGGGBFGFGGGFGGGGGGGGGGGGGGGGGGGGGGGGGGGGGFGGGGGFGGFFG@FEFFGGGEEEEGGGGGGGGGFGGFGGGGFGGGGCFGGCCGGGBDDDGGFGGGGFFFB9>FF4BGFFFFGGGFGCGFFFFFF944B76<4AD:?FFBFF<)4::017??B6BB0:?97:691(3-#
@M06045:235:000000000-JCY5N:1:1101:22006:8243 2:N:0:CTCAGA
GCCTTAGCTGCGTTCTTCATCGATGCCAGAACCAAGAGATCCGTTGTTGAAAGTTTTGATTCGTTTGTTTTTGTTATTCAGAAGTAGTTTCGCTATAAATTCAAGAGTTTGGTGCTGCCGGCGGGGGCTGGTCGGGCGGCCCCGCGAGGGGGTGCCCTCCCGGCCGTCCGCCGAGGCAACAGCAGTAATAGGTAAGGTTCACAAAGGGTTTGGAGTAATAACTCGGTAATGATCCCTCCGCTGGTTCACCAACGGAGACCTTGTTACGACTTTTACTTCCTCCAAATGACCAAGTGGAAAC
+
CCCCGGGGGGGGGGGGGGGGGGFGGGGGGGGFGFFGGGGGGGGGGGGGG9FGGEFGGGEGGGGFAFGGGGGGGGGGGGGGGGGGGGGGGGGGGGGGGGGGGGGGGDFEFFFGFDGGGGGGGGGGGGGGGGGGGGG7FEGFFFGGEEEGGC5EE8CFFGGGGGGGGGGGGGEEGGGGDGFF6EG6A:C<FCEFGGG<FGGGGGGFE@CECFGGGFGGGFFC@G7:DGGFDFFFB<4768>CB>>5*:7@7>F>B53559F?@FAAFAA?105>FF92256<5:(,4-<2:240(()-).,)#
@M06045:235:000000000-JCY5N:1:1101:7441:8276 2:N:0:CTCAGA
GCCTTAGCTGCGTTCTTCATCGATGCGAGAGCCAAGAGATCCGTTGTTGAAAGTTGTATTTTGAATTGTTTATTCATAATATTTTTCAGACAAAGAGTTAAAAAATAAAGGTTGATGTTTGGTCGATCTCCATGAAGAAGATCGACTGACATTGCACACAAGGTGGATATGGATTTAAAAAGTGCCATAAAACACTTATTATGAATGATCCTTCCGCAGGTTCACCTACGGAAACCTTGTTACGACTTTTACTTCCTCTAAATGACCAAGTGGAAGCAGATCGGAAGAGCGTCGTGTAGGC
+
CCCCGGGGGGF>FFGGGGGGGF@FGGED7CFGFF@FGGFAFGGFG@FAGFFFFGGFGGGGGFGE<AFGGGG9FEFGGGFGFGGGGFGAFGGGGGGGGGGEF<DFCAFFFG,EEGFG?FGDECFFG:@FGGF?DFFGG9=FF9FEEGEGGGCFGGGGGGGGG?EFF66EFGGFGGFGGGGGGC@FFFGGFGGCGGFFGGGGGA=FEFDGFFFGEFCGGGBG>5*DC8C7?E5@>B@FFFFG99BDC?DAFFFFF8=AAC8@8@CEE;=;((2+;@3@FF;(;E@0D@9(/3((4,(,(()5#
@M06045:235:000000000-JCY5N:1:1101:23126:8293 2:N:0:CTCAGA
GCCTTAGCTGCGTTCTTCATCGATGCCAGAACCAAGAGATCCGTTGTTGAAAGTTTTGATTCATTCTCGAAACGCCTACGAGAGGCGCCGAGAAGGCTCAGATTATAAAAAACCCGCGAGGGGGTATACAAAAAGAGTTTTGGTTGGTCCTCCGGCGGGCGCCTTGGTCCGGGGCTGCGACGCACCCGGGGCTTGAGAATCCCGCCGAGGCAACAGTTTGGTAACGTTCACATTGGGTTTGGGAGTTGTAAACTCGGTAATGATCCCTTCGCTGGTTCACCAACGGAGACCTTGTTACGGG
+
CCCCGGGGGGGGGGGGGGGGGGGGGGGGGGGGGGGGGGGGGGGGGGGGGGGGGGGGGFGGGGGGGGGGGGGGGGGGGGGGGGGGGGGGGGGGGGGGGEEFGFGGGGGGGGGGGGGGGGGGGGGGGGGGGGGGGGGGGGGGFFGGGGGGGGGGGGGGGGGGGGGGGGGGGGGGGGGGGGGGGGEGGGGGGGGGGCGFFFGGGGGGGGGGGGGGCFGGDG=GFGGGGG7DC?F=@DAFF>EGF)709779:CC7F=FFBB><?6464A?2)475.(4.369AABFFBF?042:2<):A))((#
@M06045:235:000000000-JCY5N:1:1101:10059:8317 2:N:0:CTCAGA
GCCTTAGCTGCGTTCTTCATCGATGCCAGAGCCAAGAGATCCGTTGCTGAAAGTTTTGATTGCTTATTTATAAAGACTCAGAAGATTCCGCTAGAAAACAAGAGTTTGGCCTCCGGCGGGCGGCGCGGGGGCGCTGGTCCACCCGGCATCCCGCCGAAGCAACATGATATGTTCACAATGGTTTGGAGTTCAGAAGACTCTGTAATGATCCCTCCGCTGGTTCACCAACGGAGACCTTGTTACGACTTTTACTTCCTCTAAATGACCAAGTGGAAGAAGATCGGAAGAGCGGCGTGTAGGC
+
CCCCGGGGGGGGGGGGGGGGGGGGGGGGGGGGGGGGGGGGGGGGGGGGGGGGGGGGGGGGGGGGGGGGGGGGGGGGGGGGGGGGGGGGGGGGGGGGGGGGGGGGGGGGGGGGGGGGGGGGGGGGGGGGGGGGGGGGGGGGGGGGGGGGGGGGGGGGGGGGGGGGGGGGGGGGGGGGGGGGGFGFGGGGGGGGGGFGGGGGGGGGGGGF?CFGGGGGGGFGFGGGGGGGGDEF>BFFFBFGFFFFGGCDGGFFFF?FFA@AFFF222??BB==FFB((.83264<?B10:?>((3,(44AF#
@M06045:235:000000000-JCY5N:1:1101:9316:8369 2:N:0:CTCAGA
GCCTTAGCTGCGTTCTTCATCGATGCGAGAGCCAAGAGATCCGTTGTTGAAAGTTGTATTTTTGAATTATGTTTATTCAGAAATAGATATTCAGACAAACTGCTTTAAAGGTGTTAAGTTAATCAAACCCTCTTGGCTTTTTAATGCCAGAGAGTTCAAAAACGTTGCACACAAGGTGGATATGGATTTTTTTAAAGAGTGCCATAAAACACTCAATTATGAATGATCCTTCCGCAGGTTCACCTACGGAAACCTTGTTACGATTTTTACTTCCTCTAAATGACCAAGTGGAAGGAGATCT
+
CCCCGGGGGGGGGGGGGGGGGGGGGGGGGGGGGGFGGGGGGGGGGGGGGGGGGGGGGGGGGGGGGGGGGGGGGGGGGGGGGGGGGGGGGGGGGGGGGGGGGGGGGGGGGGGGGGGGGGGGGGGGGGGGGGGGGGGGGGGGGGGGGGGGGGGGGGGGFGGGGGGGGGGGGGGGGGGGGGGGGGGGGGGGGGGGGGGGGGGGGGGGGGGGGGGGGGGGGGFGFGGGGGGGGFFFFFFFFFFGFFFFFDGFDGGFFFGBFEFFFF??@@EFFFFFFFECEFFFFEFF;E;?FFF<<DD;::?5#
@M06045:235:000000000-JCY5N:1:1101:25523:8389 2:N:0:CTCAGA
GCCTTAGCTGCGTTCTTCATCGATGCGAGAGCCAAGAGATCCGTTGTTGAAAGTTGTATTTTTGAATTATGTTTATTCAGAAATAGATATTCAGACAAACTGCTTTAAAGGTGTTAAGTTAATCAAACCCTCTTAAGGTTTTCCTTCCCCTAAAGTCCTATCGGACCCAAAGGGATATCAACGTACAGAGAGTCCAAAAACATTGCACACAAGGTGGATATGGATTTTTTTAAAGAGTGCCATAAAACACTCAATTATGAATGATCCTTCCGCAGGTTCACCTACGGAAACCTTGTTACGT
+
CCCCGGGGGGGGGGGGGGGGGGGGGGGGGGGGGGGGGGGGGGGGGGGGGGGGGGGGGGGGGGGGGGGGGGGGGGGGGGGGGGGGGGGGGGGGGGGGGGGGGGGGGGGGGGGGGGGGGGGGGGGGGGGGGGGGGGGGGGGGGGGGGGGFGGGGGGGGGGGGGGGGGGGGGGGGGGGGGGGGGGGGGGGGGGGGGGGGGGGGGGGGGGGGGGGGGGGGGGFGFGGG>8FGGFFFFFFFFFFGAFFFGGGAFGGFFFGFFFFFFFFFEFFC3>FFFFBFFE@E<<=@FFDFFFFFFADDFF>,#
@M06045:235:000000000-JCY5N:1:1101:22758:8396 2:N:0:CTCAGA
GCCTTAGCTGCGTTCTTCATCGATGCGAGAACCAAGAGATCCGTTGTTGAAAGTTTTAACGTTTAATATAAACAATTCAGACAGACTTCAATTGTAACAAAGAGTTTTGTTTTCCTCCCATGGGCGCTCACCAGCCATAAGGCCGACGTGGCAGAGCCATGTCCCATGGAGGCAACAGTAAAAAGGTACACAGTGTGGGTTGATAAAGAATATAAAATTCAATATACATTAATGATCCTTCCGCAGGTTCACCTACGGAAACCTTGTTCCGACTTTTACTTCCTCTAAATGACCAAGTGGC
+
CCCCGGGGGGGGGGGGGGGGGGGGGGGGGGGGGGGGGGGGGGGGGGGGGGGGGGGGGGGGGGGGGGGGFGGGGGGGGGGGGGGGGGGGGGGGGGGGGGGGFGGGGGGGGGGGGGGGGGGGGGGGGGGGGGGGGGGGGGGGGGGGGGGGGGGGGGGGGGGGDGDGGFGGGGGGGGGGGGDGGGGGGGGGGGGGGFGGGGGGGGGGGGGCEGGGGGGGGGFGFGGGGGGGGFFFFFF6CFFGFABEDDGFGFFFFFGFFFFFFF86AEEFCFFFFFFFFFFFFFFABBFFFFFFF??BB<A>#
@M06045:235:000000000-JCY5N:1:1101:8899:8400 2:N:0:CTCAGA
GCCTTAGCTGCGTTCTTCATCGATGCCAGAACCAAGAGATCCGTTGTTGAAAGTTTTGACTTATTTGTATGTTTTACTCAGAGAATGCCACTATAACAATCAAGAGTTTGATGTCCCCGGCGGGCGCCTGGTTCCGGGGCACCGCGAAGGCGCCCGGGGCGGTCCCGCCGAAGCAACAGTAGGTATGTTCACAGGGGTTTGGGAGTTTGTTAGACTCAGTAATGATCCCTCCGCTGGTTCACCAACGGAGACCTCGTTACGACTTTTACTTCCTCTAAATGACCAAGGGGAAGGAGATCGG
+
CCCCGGGFGGGGGGGGGGGGGGGGGGGGGGGGGGGGGGGGGGGGGGGGGGGGGGGGGGGGGGGGGGGGGGGGGGGGGGGGGGGGGGGGGGGFGGGGGGGGGFGGGGGGGGGGGGGFGGGGGEEGGGGGGFGGGGGGGGDGGGGGGG>GDGGGGGGGGGGGGGGGGGGGGGGDCGGFGFG@?FFGCGGGGGFGGGGGG:8EE5ECCEGGGGGFGGGFGFF>FGGDGFGCCFFDFF(<DFFG=FFF:D3:DDGF>FGFF?>?DFFF:D99<<???24-3>AB49)2:6:(111:61:<0(44#
@M06045:235:000000000-JCY5N:1:1101:3992:8400 2:N:0:CTCAGA
GCCTTAGCTGCGTTCTTCATCGATGCGAGAACCAAGAGATCCGTTGTTGAAAGTTTTAACGTTTAATATAAACAATTCAGACAGACTTCAATTGTAACAAAGAGTTTCGTTTTCCTCCCATGGGCGCTCACCAGCCATAAGGCCGACGTGGCAGAGCCATGTCCCATGGAAGCAACAGTAAAAAGGTACACAGTGTGGGTTGATAAAGAATATAAAATTCAATATACATTAATGATCCTTCCGCAGGTTCACCTACGGAAACCTTGTTACGACTTTTACTTCCTCTAAATGACCAAGTGGG
+
CCCCGGGGGGGGGGGGGGGGGGGGGGGGGGGGGGGGGGGGGGGGGGGFGGGGGGGGGGGGGFFGGGGGGGGGGGGGGGGGGGGGGGGGGGGGGGGGGGGGCGGGGGGGGGGGGGGGGGGGGGGGGGGGGGGGGGGGGGGGADFFDEGGGGEGGGGGGGGGGGGGGGGGGGGGGGGGGGFGGGGGGGGGGGGFGGGFGGGGGGGGGGGGFFGGGGGGFFFFFF7@FFGGGFFCCEFFFFFGFFEEGGGFGGGFAAGFFFFFFFFD@C>3?E38:@@FA2<DBA><A<FF)<95A>??:AA<#
@M06045:235:000000000-JCY5N:1:1101:17507:8405 2:N:0:CTCAGA
GCCTTAGCTGCGTTCTTCATCGATGCGAGAGCCAAGAGATCCGTTGTTGAAAGTTGTATTTTGAATTGTTTATTCATAATATTTTTCAGACAAAGAGTTAAAAAATAAAGGTTGATGTTTGGTCGATCTCCATGAAGAAGATCGACTGACATTGCACACAAGGTGGATATGGATTTAAAAAGTGCCATAAAACACTTATTATGAATGATCCTTCCGCAGGTTCACCTACGGAAACCTTGTTACGACTTTTACTTCCTCTAAATGACCAAGTGGAAGCAGATCGGAAGAGCGTCGTGTAGGG
+
CCCCGGGGGGGGGGGGGGGGGGGGGGGGGGGGGGGGGGGGGGGGGGGGGGGGGGGGGGGGGGGGGGGGGGGGGGGGGGGGGGGGGGGGGGGGGGGGGGGGGGGGGGGGGGGGGGGGGGGGGGGGDGGGGGGGGFGGGGGGGGGGGGGGGGGFGGGGGGGGGGGGGGGGGGGGGGGGGGGGGGGGGGGFGGGGGGGGGGGGGGGGGGFGGGGGGGGGGGFGFGGGGGGGGFEFFFFFFFFGFFFFGGGFGGGFFFGFFFFE8CEFEEFF??AAFEFD?E@FF@FFFFFFFFFFFF;?<7AA#
@M06045:235:000000000-JCY5N:1:1101:2698:8458 2:N:0:CTCAGA
GCCTTAGCTGCGTTCTTCATCGATGCCAGAACCAAGAGATCCGTTGTTGAAAGTTTTGATTCATTTTTTTTTTAACCACTCAGAAGATACTTATTAAAAAATTCAGAAGGTTTGGGTCCCCGGCGGGCGCGAAGTCCCGCCGAAGCAACAATTAAAGGTATAATTCACAGGGGTTGGGAGTTGGATAACTCGGTAATGATCCCTCCGCTGGTTCACCAACGGAGACCTTGTTACGACTTTTACTTCCTCTAAATGACCAAGTGGAAGCAGATCGGAAGAGCGTCGTGGAGGGAAAGAGTGG
+
CCCCGGGGGGGGGGGGGGGGGCFFGGGGGGGGGGGGGGGGGGGGGGFEGGFFGFGGGGGGGGGGGGGGGGGGGGCF9FDDCFGFG@EGGGGGGGGGFFCF@ECCFGFGGGGFGCG7FG<FEFEGECGGGGGCFGGGGGGGGDGGCEF7CFCFCDF;99CECCFGG;FFFFGDCGC*:=EE;FGG+9;CF99;*;EC<:CFCDCG6ECGEG=7:0:C>D)9>CDGGCGCFFFBFFFFE3<FFB4FFGGFGG7607*9?0?:F=42<D:?7???F?F<3>?B:;9B;96(,4:>::<6(,4)#
@M06045:235:000000000-JCY5N:1:1101:23605:8489 2:N:0:CTCAGA
GCCTTAGCTGCGTTCTTCATCGATGCGAGAGCCAAGAGATCCGTTGTTGAAAGTTGTATTTTGAATTAAGTATTCATAATATGTTTCAGACAAAATCACTAAAGTTCTGAGTAGATATAAATCCCAAAGGTGACCAACGGATTTTTACAGCCGTTGACCTCCAGTGAGATGACATTGCACACAAGGTGGATATGGATTTTTGAAAGTGCCATAAAAACACTTGATTATGAATGATCCTTCCGCAGGTTCACCTACGGAAACCTTGTTACGACTTTTACTTCCTCTAAATGACCAAGTGGGC
+
CCCCGGGGGGGGGGGGGGGGGGGGGGGGGGGGGGGGGGGGGGGGGGGGGGGGGGGGGGGGGGGGGGGGGGGGGGGGFGGGFGGGGGGGGGGGGGGGGGGAGGGFGGGGGGGGGGFFGGGGGGGGGGFFGGGGGFFGGGGGGGGGGGGGGGFGEGGDGGFFFF?FGGGGGFGGGGGGGGGGFFGFGGGGGGGGGGGD,EFAA6CFFFFGGCFCFFCBF6CGFC++?FG7?FCFAC@AFFF>F?*@DDFA>7CFF4CB?9;2AFBEFFFC<;A:5:?<636?489<474?CCCE@;(,;CF(#
@M06045:235:000000000-JCY5N:1:1101:25532:8559 2:N:0:CTCAGA
GCCTTAGCTGCGTTCTTCATCGATGCCAGAACCAAGAGATCCGTTGTTGAAAGTTTTGATTTATTTGTTTGTTTTACTCAGAAGTTCCACTAAAAACAGAGTTTAGGGGTCCTCGGGCGGGCCGTCCCTTTTTACGGGGCGCGGGCTGATCCGCCGAGGCAACGTATAGGTATGTTCACAGGGGTTTGGGAGTTGTAAACTCGGTAATGATCCCTCCGCTGGTTCACCAACGGAGACCTTGTTACGACTTTTACTTCCTCTAAATGACCAAGTGGAAGTAGATCGGAAGAGTGTCGTGTGA
+
CCCCGGGGGGGGGGGGGGFGGGGGGGGGGGGGGGGGGGGGGGGGGGGGGGGFFFGGGGGGGGGFGGGGGGGFFFFFGGGGGGGGGGGGGGGGGGCGGEFGGGGGGGGGGGGGGGGGGGGGGGGGGGDGGGGGGFGGGGGGGGGGGGDGGGGGGGEGEGGC>CFEFFGGGF9FDCFGGGGGGCEEGGGGGGCGGGGGFCGGGGGGGGGGGCFDF59CCGE*7CFGGGGGGFDEFB9>>FF7=FF?FGFFGGGFF6FFF<7:BFAAA<BB>7F@@4)43<24<ADA?66(((1)6-)43:?(#
@M06045:235:000000000-JCY5N:1:1101:18190:8562 2:N:0:CTCAGA
GCCTTAGCTGCGTTCTTCATCGATGCCAGAGCCAAGAGATCCGTTGTTGAAAGTTTTAATTTATTTGCTTGTTTACTCAGAAAAACATTATAAAAACAGAGTTAGGGGTCCTCTGGCGGGGGCGGCCCGTTGTTACAGGGCCGTCTGTTCCCGCCGAAGCAACGTTTTAGGTATGTTCACAGGGTTGATGAGTTGTATAACTCGGTAATGATCCCTCCGCTGGTTCACCAACGGAGACCTTGTTACGACTTTTACTTCCTCTAAATGACCAAGTGGAAGGAGATCGGAAGAGCGTCGTGGG
+
CCCCGGGGGGGGGGGGGGGGGGGGGGGGGGGGGGGGGGGGGGGGGGGGGGGGGGGGGGGGGGGGGGGGGGGGGGGGGGGGGGGGGGGGGGGGGGGGGGGGGFGGGGGGGGGGGGGGGGGGGGGGGGGGGGGDGGGFCFGGGGG@C7FEGGGGGGDGGGGGGFGG5CFGGGFGFGGGGGGGGGFG9ECEG7<F9CFFGGGGFEFGGGGGFGCF?GGGFGFG5<DFF:DDGFFFFFF)<>>DB?BFCDDFGGGFF?DFF9FAFFAB422<<:@4>BF???<B:2.38???F9B7013(3,4(#
@M06045:235:000000000-JCY5N:1:1101:8014:8575 2:N:0:CTCAGA
GCCTTAGCTGCGTTCTTCATCGATGCCGGAACCAAGAGATCCGTTGTTGAAAGTTTTAACTAATTAAAGCTATTCGCTCAGACTGCATTCTTCAGACAGCGTTCAGGGGTGTCTTCGGCGGGCGCGGGCCCGGGGGCAGGTGCCCCCCGGCGGCCAGTGTGGCGGGCCCGCCGAAGCAACAAGGTACAATAAACACGGGTGGGAGGTTGGACCCAGAGGGCCCGCACTCGGTAAGGATCCTTCCGCAGGTTCACCTACGGAAACCTTGTTAGGACTTTTACTTCCTCTAAATGCCCAAGTA
+
CCCCGGGGGGGGGGGGGGGGGGGGGGGGGGGGGGGGGGGGGGGGGGGGGGGDGGGGGGGGGGGGGGGGGGGGGGGGGDGGGGGGGGGGGGGGGGGGGGGGGGGGGGGGGGGGGGGGGGGGGGGGGGGGGGGGGGGGGGGCF:FEDF@8B:EGCGC*ACCEFCFGGEGGEGGGG5C>EGDGDGEC0<7:C<AFE70*;?CCGEE:EGGFG=6<C*97<CFC39>CD)/1073750))*6;FFFF@C3/7<F**7=C49:>6@DF?(82)))*/)-)5362).4-.<9<AF4)))).,26(-#
@M06045:235:000000000-JCY5N:1:1101:19827:8588 2:N:0:CTCAGA
GCCTTAGCTGCGTTCTTCATCGATGCCAGAACCAAGAGATCCGTTGTTGAAAGTTTTGATTTATTTATGGTTTTACTCAGAAGTTACATATAGAAACAGAGTTTAGGGGTCCTCTGGCGGGCCGTCCCGTTTTACCGGGAGCGGGCTGATCCGCCGAGGCAACAAGTGGTATGTTCACAGGGGTTTGGGAGTTGTAAACTCGGTAATGATCCCTCCGCTGGTTCACCAACGGAGACCTTGTTACGACTTTTACTTCCTCTAAATGACCAAGTGGAAGCAGATCGGAAGAGCGTCGTGTAGA
+
CCCCGGGGGGGGGGGGGGGGGGGGGGGGGGGGGGGGGGGGGGGGGGGGGGGGGGGGGGGGGGGGGGGGGGGGGGGGGGGGGGGGGGGGGGGGGGGGGGGGGGGGGGGGGGGGGGGGGGGGGGGGGGGGGGGGGGGGGGGGGGGGGGGGGGGGGGGGGGGEEFGFGGGGGGGGGGGGGGGGGGGEGGGGGFGEGG?FGGGGGGGGGGGGGGGGGDFGDGEGFGGD7FGGFFFFFFFFFFFGFFFFGGGFGGGFFFGFF2@AFF<<>DFFF?FBFB<D4((47?(,46:14?B;(-3(-(4:#
@M06045:235:000000000-JCY5N:1:1101:17776:8588 2:N:0:CTCAGA
GCCTTAGCTGCGTTCTTCATCGATGCGAGAGCCAAGAGATCCGTTGTTGAAAGTTGTATTTTTGAATTATGTTTATTCAGAAATAGATATTCAGACAAACTGCTTTAAAGGTGTTAAGTTAATCAAACCCTCTTAAGGTTTTCCTTCCCCTAAAGTCCTATCGGACCCAAAGGGATATCAACGTACAGAGAGTCCAAAAGCATTGCACACAAGGTGGATATGGATTTTTTTAAAGAGTGCCATAAAACACTCAATTATGAATGATCCTTCCGCAGGTTCACCTACGGAAACCTTGTTACGT
+
CCCCGGGGGGGGGGGGGGGGGGGGGGGGDEGGGGGGGGGGGGGGGGGGGGGGGGGGGFGGGGGGGGGGGGGGGGGGGFGGGGGGGGGGGGGGGGGGGGGGGGGGGGGGGGGGGGGGGGGGGGGGGGGGGGGGGGGGGGGGGGGGGGGGGGGGGGGGGGGGGGGGGGGDGGDGGGGGGGGGGGGGGGGGGGGGGGGGGGGGGGGGGGGGFGEGGGCCDFCGF>>FCFFGGEFFFFFFFFFGFFFFDGGFFG=AFFGFCCFCFAEECEEEEAF;:@FFFFF<EAEFF?;F0@D0?39ADFF(#
@M06045:235:000000000-JCY5N:1:1101:6280:8609 2:N:0:CTCAGA
GCCTTAGCTGCGTTCTTCATCGATGCCAGAACCAAGAGATCCGTTGTTGAAAGTTGTAACTATTAAAGTTTTTCAGACGCTGATTGCAACTGCAATGGGTTTAAATTGTCCAATCGGCGGGCGAACCCGCCGAGGAAACGTAAGTACTCAAAAAACATGGGTAAGAGACAGCAGGACAAAGCCTACAATACTCTAGGTAATGATCCTTCCGCAGGTTCACCTACGGAAACCTTGTTACGACTTTTACTTCCTCTAAATGACCAAGTGGAAGCAGATCGGAAGAGCTGCGGGTAGGGAAAAG
+
CCCCGGGGGGGGFGGGGGGGGGGGGGGGGGGGGGGGGGGGGGGGGGGGGGGGGGGFGGGGGGGGGGGGGGGGGGGGGGGGGGGGGGGGGGGGGC:<CFGGGGGGGGGGGGGGGGGGGGGGGGGGGGGGGGGGDEGGGGGGGGFGAEGCGGGGGGGGGGGGCDCFGGFGFCCFGFGGFGGGGFGGFCFF;EEFGBCEEFFGGF7<FGGGGGGGGGD<F74:FGFFGGDGGFFFFF2=?F@7B@BFGD76DFG?F=CFFF*27F?B6)422<5<62()246<B><<3).4,((4,28:1:?(#
@M06045:235:000000000-JCY5N:1:1101:24600:8611 2:N:0:CTCAGA
GCCTTAGCTGCGTTCTTCATCGATGCGAGAGCCAAGAGATCCGTTGTTGAAAGTTGTATTTTGAATTATGTTATTCAGAAATAGATATTCAGACAAACTTGCTTTAATGGAGTTAAGTTAATCAAACTCTTGGTTTTCCTTCTCTAAAGTCCTAGAGGACCAGAGAGATATCAACGCCAGAGAGTCCAAAAACGTTGCACACAAGGTGGATATGGATTTTTTAAAGAGTGCCATAAAACACTCAATTATGAATGATCCTTCCGCAGGTTCACCTACGGAAACCTTGTTACGACTTTTACTA
+
CCCCGGGGGGGGGGGGGGGGGGGGFGGGGDGGGGGGFGFGGGGGGGGGCGFFFGGGGFFGGGGGGGGGGGGGGGFGGGGGGGGGGGGGGGGGGGGGGGGGGGGDGGGFGG?FGGGGGGGGGGGGGGGGGGGGGGGGFGGGGGGGGGCEGGGGGGGGGFGGFGFGGGGGGGGGGGGGGGGCFGGGGGGGGAFFEGCFGGGGGGGGGGGGGC9C;FGD<8AFFGGGGGGGGFFFFE@AFCFGFFFFGGCFDCCBBAF>FEFCBFF?>>@7<AFFFFFED@FD>@D@4;C@FCDFFFDFF<<5#
@M06045:235:000000000-JCY5N:1:1101:22714:8618 2:N:0:CTCAGA
GCCTTAGCTGCGTTCTTCATCGATGCCAGAACCAAGAGATCCGTTGTTGAAAGTTTTTATTTATTTGTAAAAACGACTCAGAAGATTCTCAGTAAAAACAAGAGTTAAGGTCCCCCGGCGGCCGCCTGGATCCGGGGCACGCAAGGCGCCCGGGGCGATCCGCCGAAGCAACGATAGGTATGTTCACATGGGTTTGGGAGTTGTAAACTCGGCAATGATCCCTCCGCTGGTTCACCAACGGAGACCTTGTTACGACTTTTACTTCCTTTAAATGACCAAGTGGAAGCAGATCGGAAGAGCT
+
CCCCGGGGGGGGGGGGGGGGGGGGGGGGGGGGGGGGGGGGGGGGGGGGGGGGGGGGGGGGGGGGGGGGGGGGGGGGGGGGGGGGFCFGGGGGGGFGGGGGGFGGFFFGGGGGFGGGG7C>FGGGGGGGGGDGGGGGGGDFGGGGGGGGGG8EGGGGGGGGGGGGDGGGGGGGGF>GGGGFGGGGGGGG+<CFEGEEGGEGGGGGGGGGGFGDGGGCFGFGFFFGDGG<<:FFFBFFFFFGF@5>*CFFFCFFFFGEB:FFFFFFADFFF2?FFFDFB??BF<????673:<026??>:B(#
@M06045:235:000000000-JCY5N:1:1101:24550:8639 2:N:0:CTCAGA
GCCTTAGCTGCGTTCTTCATCGATGCTGGAACCAAGAGATCCGTTGTTGAAAGTTTTAACAGTTCGCTTAGAACACTCAGAAGTAACGTCGGTTCTTGACTGAGAGACTGGATATCGCCGGCGGGCACGCCCCCCGCGGGGGGGGAAACGCGCCGCCGAAGCAACGTGGTATAAAGGTTCACATAGGGTTATGAGGTTGGAAAAAACACTCAGTAATGATCCCTCCGCTGGTTCACCAACGGAGACCTTGTTACGACTTTTACTTCCTCTAAATGACCAAGTGGAAGCAGATCGGAAGAGA
+
CCCCGGGGGGGGGGGGGGGGGGGGGGGGGGGGGGGGGGGGGGGGGGGGGGGGGGGGGGGGGGGGGGGGGGGGGGGGGGGGGGGGGGGGGGGGGGGGGGGGGGFGGDGGGGGGGDFGGGGGGGGGGGGGGGGGGGDFEGGGGGGGECCGGG?EG>CGCGGDEGGFFG5CE*<?CFFGGGFGGGCE7CEGGC8:@0A:@*;EGGGGGGGGG+2>F7FFGFFGFGFCDGGDD>EFFAAF4?:CB>5))136:FF=?7*))4@4=*8A<BF4)-9BF999A?B<?)445?:62147:BBB018(#
@M06045:235:000000000-JCY5N:1:1101:11212:8647 2:N:0:CTCAGA
GCCTTAGCTGCGTTCTTCATCGATGCCAGAACCAAGAGATCCGTTGTTGAAAGTTTTGACTTATTGTATAAGTTACTCAGAGAGGCCACTGATGACGAAGAGTTTTGGTCTTCTGACGGGCTGCCGGCACGGGGGCCGGCGCGGCCCCGGTGGGAGCCACCCGCCGAAGCAACGGTGAGGTAGGTTCACAATGGTTGGGAGTTTTGCAACTCTGTAATGATCCCTCCGCTGGTTCACCAACGGAGACCTTGTTACGACTTTTACTTCCTCTAAATGACCAAGTGGAAGGAGATCGGAAGAA
+
CCCCGGGGGGGGGGGGGGGGGGGGGGGGGGGGGGGGGGGGGGGGFGGGGGGGGGGGGGGGGGGGGGGGFGGGGGGGGGGGGGGGGGGGGGGGGGGGGGGGGGGGGGGGGGGGGGGGGGGGGGGGGGGGGGGGGGGGGGGGCFGGGGGGGGGGGGGGGGGGGGGGGGGGGGGGGGEE=*8FFGGGCFGDGGE9FGFDGGGFC8ACFECGGGGGGGGGGGFCBFGG47<DD55>FFFFF*?FFFFFDGCFGGG/9*:.79EFFF<B<A9AA<67F<AD2<>>1.).5)5?03,((.:B1?90#
@M06045:235:000000000-JCY5N:1:1101:13416:8668 2:N:0:CTCAGA
GCCTTAGCTGCGTTCTTCATCGATGCGAGAACCAAGATATCCGTTGCTAAGAATTGTTTTTACGTTTCGTAAATACAAAAATATGATTACCCGAAGGCATTCACATTTTCTTAGGTTTAGTACAATATGGTTACAAGTGGTTTATAAGGTTGAATAAGGTACAGAAAACGCTTCATCTCTCTCCGAAGAAATCGATTCCACATTCTCTCTCATTATTACAAACAAGTTCACGGTTTGGTATATAATACGTATGGATACGTGTTAATGATCCTTCCGCAGGTTCACCTACGGAAACCTTGTC
+
CCCCGGGGGGGGGGGGGGGGGGGGGGGGGGGGGGGGFFEGGGGGGGGGGGGGGGGGGGGGGGGGGGGGGGFFGGGGGGGGGGGGGGGGGGGGGGEEGGGGGGCGFGGGGGFGGGGFGGGGGGGGGGGGGGGGGGGGGGGGGGGDFGFGGGGGGGGGGGGGGGGGGGGGGGGGEGGGGGGFGGGGGGGGGGGGGGGGGGGGGGGGGGG7EFGGGGGGGDFGFGGGFGGDFFFFFDFFFFFGFFFFGGGFFFGFFFGFFFFEFFDCECCECEFFFFFF@FF0:@AFF3=@F@;1;>@;D<BA#
@M06045:235:000000000-JCY5N:1:1101:5681:8674 2:N:0:CTCAGA
GCCTTAGCTGCGTTCTTCATCGATGCGAGAGCCAAGAGATCCATTGTTAAAAGTTGTATTAGATTACAATTCATGTTCCTTTCAGAACAGATATAAATCAGACAAAGTTTAAGTGAAAATTTACGGTGCACAAAAGGTGGATGCAATGAAGCATTTATTAATGATCCTTCCGCAGGTTCACCTACGGAAACCTTGTTACGACTTTTACTTCCTCTAAATGACCAAGTGGAAGAAGATCGGAAGAGCGTCGTGTAGGGAAAGAGTGTAGATCTCGGTGGTCGCCGTATCATTAAAAAAAAAC
+
CCCCGGGGGGGGGGGGGGFGGGGGFGGGGGGGGGGGFGGGGGGGGGGGDGGGGGGGGGGGGGGGFFGGGGGGGGGGGGGGGGGGGGGGGGGGGGGGGGGGGFGGGGGFGGGFGGGAEFGGGGFGGGGGDCAE<FGGGFGGGGGGGGGGGGGGGGGGGGGGFF;ECEFGFFFEGGECEFFFGGG?DGGDECGCBFDFFEGDDGGDGGFGGGGGGGGFG+CFFGCFCFGFGFFFFFEFA>F5@EDA>7D9DD??/6CFFFFFFFFECC?E36FF6==?F038100:(6(4:5<)44A29029#
@M06045:235:000000000-JCY5N:1:1101:22429:8682 2:N:0:CTCAGA
GCCTTAGCTGCGTTCTTCATCGATGCGAGAGCCAAGAGATCCGTTGTTAAAAGTTGTTTATATTTTATAGCCTTGCGGCCAGAGAACATTCTAATAGACATTAAAGAGTTTGTATAAGAAAAAAAGAGGTTATTCGTCATAAGCATAATAAAATATGCTCAATCAAAACTCCCCCCCTTTTTAAAGGTGCACAGGTGTTGATAAGGATTTATAGAGACTACGTGCACACATCCGAATGAACGGCAGGCACAGTAGAACGCCAAAATTCATTAATGATCCTTCCGCAGGTTCACCTACGGAT
+
CCCCGGGGGGGGGGGGGGGGGGGGGGGGGGGGGGGGGGGGGGGGGGGGGGGGGGGGGGGGGGGGGGGGGGGGGGFGGGGGGGGGGGGGGGGGGGGGGGGGGGGGGGFGGGGFGGGGGFGGGGGGGGCFFGGGGGGGDGGGGGGGGGGGGGFFGGGGGGGGGGGGGGGGGGGFGDGGGGDFF?FGFFGGGFGGGGFBFGGGGGGGGG?FFFGGGGDFGGFGFGGGGGGG4;6;FFFFFFFGFFAACDDACDFFB=7+;8)1A>BFFFFF24@FFF<A>FFFFDF:?F>BFFF99A??:12,#
@M06045:235:000000000-JCY5N:1:1101:12022:8696 2:N:0:CTCAGA
GCCTTAGCTGCGTTCTTCATCGATGCGAGAGCCAAGAGATCCGTTGTTGAAAGTTGTATTCGAGTTTTGATTACTCTGAATGTTAGACTTGCAATTGAAGACGTGTGAGAAAATGAAGCCCAATCTTCCAAAGTTGAAAGGGCCTTTACAATGCACACAAGGTGGGTATGGATTGGAAAGTGCCATAAACACTTATTGTGAATGATCCTTCCGCAGGTTCACCTACGGAAACCTTGTTACGACTTTTACTTCCTCTAAATGACCAAGTGGAAGTAGATCGGAAGAGCGTCGTGTAGGGAAT
+
CCCCGGGGGGGGGGGGGGGGGGGGGGGGGGGGGGGGGGGGGGGGGGGGGGGGGGGGGGGGGGGGGGGGGGGGGGGGGGGGGGGGGGGGGGGGGGGGGGGGGGGFGGGGGGGGGGGGGGGGGGGGGGGGGGGGGGGGGGGGGGGGGGGGGGGGGGGGGGGGGGCGGDGGGFGFGGGGGGGG8DFGGGGGGGGGGGGGGGGCGGFGGGGGFEGGGGGGG?AFFGGGGGGGGFFFFF:6BFF>AFFFGGGFGGGFFFGFFFFFFFFFEFB4?<6AA5CEFC?7?F?;FF@>9(6>B:BAA:?8#
@M06045:235:000000000-JCY5N:1:1101:21075:8703 2:N:0:CTCAGA
GCCTTAGCTGCGTTCTTCATCGATGCTAGAACCAAGAGATCCGTTGTTAAAAGTTTTTATAGTTCGCTAAGAACACTCAGATGTATCGTCGGGTACAAACAGAGATACTGAAACGCCGGCGGGCTCCCGAAGAAGCCGCCGAAGCAACAAGTTATAATGTTCACAAAGGGTTATGAGTGTAAACTCGGTAATGATCCCTCCGCTGGTTCACCAACGGAGACCTTGTTACGACTTTTACTTCCTCTAAATGACCAAGTGGAAGTAGATCGGAAGAGCGTCGTGTAGGGAAAGAGTGTAGATA
+
CCCCGGGGGGGGGGGGGGGGGGGGGGGGGGGGGGGGGGGGGGGGGGGGGGGGGGGGGGGGGGGGGGGGGGGGGGGGGGGGGGGGGGGGGGGGGGGGGGGGGGGGGGGGGGGGGGGGGGGGGGGGGGGGGGGGGGGGGGGGGGGGGGGGGGGGGGGGGGGGGGGGGGGGGGGGGGGGGGGGGGGGGGGGGGGGGGGGGGGGGGGGGGGGGGGGGGGGGGFGFGGCGGGGGFFFFBFFFFFGFFFFGGGFGGGFFFGFFFFBF?BADFBFFFFFFFBBBFFF1047A>??BBF01<A9A22)#
@M06045:235:000000000-JCY5N:1:1101:12928:8711 2:N:0:CTCAGA
GCCTTAGCTGCGTTCTTCATCGATGCCAGAACCAAGAGATCCGTTGTTGAAAGTTTTGATTTATTTATGGTTTTACTCAGAAGTTACATATAGAAACAGAGTTTAGGGGTCCTCTGGCGGGCCGTCCCGTTTTACCGGGAGCGGGCTGATCCGCCGAGGCAACAAGTGGTATGTTCACAGGGGTTTGGGAGTTGTAAACTCGGTAATGATCCCTCCGCTGGTTCACCAACGGAGACCTTGTTACGACTTTTACTTCCTCTAAATGACCAAGTGGAAGTAGAACCGAAGAGCCTCGTGTAGG
+
CCCCGGGGFGGGGGGGFFGGGGGGGEGGEFEGGG@FFGAFFGGEGGGFGGAFCGCFFFGGGGAFGGCFFGC@FGGGGGFFGAGGGGGD@FFAFGCFGGGEF@EFEFGFGGGGFGCFCGCGDGFGGGGGGFFG@FGGGGC7FF:EEEGG6ECGGFGC*3@>EGGGFGCEG?,DCECGF?2BEEEGE=CEG58B9CECCGCFCEEEF=F?+1:CC<*:353C7CCD*CFF*>37729FF:FFF?@FG<333:CF48C6?2*6*/69A24()(0*15>)24A>9)3((4(2(1((.4:2(,(-#
@M06045:235:000000000-JCY5N:1:1101:12164:8715 2:N:0:CTCAGA
GCCTTAGCTGCGTTCTTCATCGATGCACGAGCCAAGAGATCCACCGTTAAAAGTTGTCATTTATTAAAATTAATAAAAGATATTCCAACAAAAGATCAAAGTTGTTCAATTAATATGGGGGGAAAACACAGGGCCTTCCCCCCAAAGACAGACAATACAAGTTCACAGGGGTTGTTTTTGGATTTGGTAATGATCCTTCCGCAGGTTCACCTACGGAAACCTTGTTACGACTTTTACTTCCTCTAAATGACCAAGTGGAAGAAGATCGGAAGAGCGTCGTGTAGGGAAAGAGTGTAGATCG
+
CCCCGGGGGGGGGGGGGGGGGGGGGGGGGGGGGGGGGGGGGGGGGGGGGGGGGGGGGGGGGGGGGGGGGGGGGGGGGGGGGGGGGFGGGGGGGGGGGGGGGGGGGFGGGGGGGGGGFFGGGGGGGGGGGGGFGGGGGGGGGGGGGGGGGGGGGGGGFGGGGGGGGGGGGGGGGGGGFGGEGGGGCGGGGGGGGGGGGGGGGGGGGGGGGGGGGGGDGGFGFGG:DFGGGFFFFFFFFFFGF?79CG7=CFGFFFFFF?FBFF?7?FFF6?EFF?FFFFF1:(.4>??F(8?:5-4:))-)#
@M06045:235:000000000-JCY5N:1:1101:10320:8721 2:N:0:CTCAGA
GCCTTAGCTGCGTTCTTCATCGATGCAAGAGCCTAGAGATCCATTGTTAAAAGTTGTCAATAAATTTTTAATTACACACACTGTCAACATAACATGCATATATATCCAACTAGTCCCACTAATTAATTAATTAATCGGACTAGCGGTTTAATATTAGGTAGAGGGTTATTCACCCCCAAACCTACATATTGGATTTGTTAATGATCCTTCCGCAGGTTCACCTACGGAAACCTTGTTACAACTTTTACTTCCTCTAAATGACCAAGTGGAAGCAGATCGGAAGAGCGTCGTGTAGGGAAAC
+
CCCCGGGGGGGGGGGGGGGGGGGGGGGGGGGGGGGGGGGGGGGGGGGGGGGGGGGGGGGGGGGGGGGGGGGGGGGGGGGGGGGGGGGGGGGGGGGGGGGGGGGGGGGGGGGGGGGGGGGGGGGGGGGGGGGGGGGGGGGGGGGGGGGGGGGGGGGGGGGGGGGGGGGGGGGGGGGGGGGGGGGGGGGGGGGGGGGGGFGGGGGGAFGGGGGGGGGGFGFGFGGGGGGGGFFFFBEFFFFDFFFFGGGFGDCFFFGFFFFCFFFFDDFFFFFFFFFF8@=DFFF@FD9((6;D;3CE6?F?#
@M06045:235:000000000-JCY5N:1:1101:17378:8726 2:N:0:CTCAGA
GCCTTAGCTGCGTTCTTCATCGATGCCAGAGCCAAGAGAACCGTTGCTGAAAGTTTTGATTGCTTATTTGTATAATACTCAGAGTATCCAAAATGAAACAAGAGTTTGGGTCCCCCGGCGGGTTCCCCAGGGCGCCGGGGCGTCCTGGGGCGGGTGTCCCCGCCGAAGCAACGATGGTATGTTCACAAAGGTTTGGGAGTTCTGTAACTCGATAATGATCCCTCCGCTGGTTCACCAACGGAGACCTTGTTACGACTTTTACTTCCTCTAAATGACCAAGTGGAAGGAGATCGGACGAGCG
+
CCCCFGGGGGGGGGGGGGGGGGGGGDFGGFGGGGGGGGGGGGGGGGGGFGGGGFFGGGGGEFFCFDGFCFGGGGGGDCFFEFGGGGGGGGFGGGGGGCG?FGGGGFGFGGFGGD<FF>GGEGGCCFEGB:FEGGGD7=CCFG>ECGFE8BEGG>EGEE9F>EE58C*?EFCFG>*;?<FFFEF7?@7<*;8<C@*;***/:7?+<@C?9CCGE4**::@FB579DCDGC7.=FA>**7>D:@3)CFF?FGFFBDDEFF?FF=)6<A<A>A@*9:4)2:0:A)<?240732:?B(((-9>0#
@M06045:235:000000000-JCY5N:1:1101:14793:8751 2:N:0:CTCAGA
GCCTTAGCTGCGTTCTTCATCGATGCCAGAACCAAGAGATCCGTTGTTGAAAGTTGTAAATAATTAGATTATTTTCAGACGCTGATTGCAATTACAAAAAAGGTTTTGGTTTGTCCAATCGGCAGCTTGCGCCACCGAGGGAACAAGAGTACGCAAAAGACATGGGTGTAGACGAGAGCTTTACAGCCCCCGACTTGACTTTTGATAATGATCCTTCCGCAGGTTCACCTACGGAAACCTTGTTACGACTTTTACTTCCTCTAAATGACCAAGTGGAAGGAGATCGGAAGAGCGTCGGGTA
+
CCCCGGGGGGGGGGGGGGGGGGGGGGGGGGGGGGGGGGGGGGGGGGGGGGGGGGGGGGGGGGGGGGGGGGGGGGGGGGGGGGGGGGGGGGGGGGGGGGGGGEGGGGGGGGGGGGGGGGGGGGGGEGGGGGGGGGGGGGGGGGGGGGGGGGGGGGGGGGGGGGGGGGGGGGGGGGGGGGGGGGGGGGGGGGGGGGGGGGGGGGGCEGGGG7CDFGGGGGFGFDD*CGGGGFFFFFFBEFFF4@CAGDDFGDDFFFGFFBFFF=AAAFFBFBF4@6>D<BF:??0(51:?<2:?FF>?>(1(#
@M06045:235:000000000-JCY5N:1:1101:21352:8783 2:N:0:CTCAGA
GCCTTAGCTGCGTTCTTCATCGATGCCAGAACCAAGAGATCCGTTGTTGAAAGTTTTGATTTATTTATGGTTTTACTCAGAAGTTACATATAGAAACAGAGTTTAGGGGTCCTCTGGCGGGCCGTCCCGTTTTACCGGGAGCGGGCTGATCCGCCGAGGCAACAAGTGGTATGTTCACAGGGGTTTGGGTGTTGTAAACTCGGTAATGATCCCTCCGCTGGTTCACCAACGGAGACCTTGTTACGACTTTTACTTCCTCTAAATGACCAAGTGGAAGGAGATCGGAAGAGCGTCGTGTAGC
+
CCCCGGGGGGGGGGGGGGGGGGGGGGGGGGGGGGGGGGGGGGGGGGGGGGFFGGGGGGGGGGGGGGGGGGGGGGGGGGGGGGGGGGGGGGGGGGGGGGGGGGGGGGGGGGGGGGGGGGGGGGGGGGGGGFGGGGGGGGGGDFGGGGGGGGGGGGGGGGGGGGGGGGGGGGGGGGGGGGGGGGGDGGGGGGGGGGGGGGGGGGGGGGGCC+AFGGGGGGFGFGGGGGGGGFBEFFBF>@4CFFFFGGGFGFGFFFGFFFFFFFBDA9224?)*9332<F?<:???B?FB171((4>318<A#
@M06045:235:000000000-JCY5N:1:1101:16671:8812 2:N:0:CTCAGA
GCCTTAGCTGCGTTCTTCATCGATGCGAGAGCCAAGAGATCCGTTGTTGAAAGTTGTATTTTTGAATTACGTTTATTCAGAAATAGATATTCAGACAAACTGCTTTAAAGGTGTTAAGTTAATCAAACCCTCTTAAGGTTTTCCTTCCCCTAAAGTCCTATCGGACCCAAAGGGATATCAACGTACAGAGAGTCCAAAAACATTGCACACAAGGTGGATATGGATTTTTTTAAAGAGTGCCATAAAACACTCAATTATGAATGATCCTTCCGCAGGTTCACCTACGGAAACCTTGTTACCA
+
CCCCGGGGGGGGGGGGGGGFGGGGGGGGGGGGGGGGGGGGGGGGGGGGGGGGGGGGGGGGGGGGGGDGGGGGGGGGGGGGGGGGGGGGGGGGGGGGGGGGGGGGGGGGGGGGGGGGGGGGGGGGGGGGGGGGGGGGGGGGGGGGGGGGGGGGEGGGGGGGGGGGGGGGGGGGGGCCGGGGGGGGGGGGGGGGGGGGGGGGGGGGGFECFGGDGGFFGGFGCFGGGGGGGEFFFFEFFFACFFAFGGG6CFFFFFGFFFFFFFEFFCFFE@F>>6;@DF<EF<<@@DD@@>B<<2)66>F)#
@M06045:235:000000000-JCY5N:1:1101:28312:8819 2:N:0:CTCAGA
GCCTTAGCTGCGTTCTTCATCGATGCCGGAACCAAGAGATCCGTTGTTGAAAGTTGTATTTTTGAATTATGTTTATTCAGAAATAGATATTCAGACAAACTGCTTTAAAGGTGTTAAGTTAATCAAACCCTCTTGGCTTTTTAATGCCAGAGAGTTCAAAAACGTTGCACACAAGGTGGATATGGATTTTTTTAAAGAGTGCCATAAAACACTCAATTATGAATGATCCTTCCGCAGGTTCACCTACGGAAACCTTGTTACGACTTTTACTTCCTCTAAATGACCAAGTGGAAGGAGATCG
+
CCCCGGGGGGGGGGGGGGGGGGGGGGGGGGGGGGGGGGGGGGFGGGGGGGGGGGCFFGFGGGGGGGGGGGGGGGGGFGGGGGGGGGDGGGGGGGGGGGGGGGGFGGGGGGFGFFFGGGGGGGGGGGGGGGGGGGGGGGGGGGGGGGGGGGGFGEGGGGGGDGGGGGGG?FFGGGGGGGGGFGGGGGGGGGGGGGGFGGFGGGFGGGGGGFGC<?DFFGFCFGD79F7BDFFFF>FFFFFGFFFFGFGFCDCEFFGF66AEFBD>?FCFEEFFFFF99A3666CE@8(,47@8;=?F((4.#
@M06045:235:000000000-JCY5N:1:1101:16514:8888 2:N:0:CTCAGA
GCCTTAGCTGCGTTCTTCATCGATGCGAGAGCCAAGAGATCCGTTGTTGAAAGTTGTATTTTTGAATTATGTTTATTCAGAAATAGATATTCAGACAAACTGCTTTAAAGGTGTTAAGTTAATCAAACCCTCTTGGCTTTTTAATGCCAGAGAGTTCAAAAACGTTGCACACAAGGTGGATATGGATTTTTTTAAAGAGTGCCATAAAACACTCAATTATGAATGATCCTTCCGCAGGTTCACCTACGGAAACCTTGTTACGACTTTTACTTCCTCTAAATGACCAAGTGGAAGCAGATCA
+
CCCCGGGGGGGGGGGGGGGGGGGGGGGGGGGGGGGGGGGGGGGGGGGGGGGGGGGGGGFGGGGGGGGGGGGGGGGGGGGGGGGGGGGGGGGGGGGGGGGGGGGGGGGGGGGGGGGGGGGGGGGGGGGGFGFFFGGGGGGGGGGGGGGGGGGGGGGGGGGGGGGGGGGGGGGGCFGGGGGGGGGGGGGGGGGGGGGGGGGGGGGGGGGGGGGFE6CFFFFGFGGFGGGGGFFFFFFDFFFGFFFFFGGFDGG5FFGFFFFEFB?FFFFF?3ACFF43>AECECFFFE@?9?7@3@FFF:7,#
@M06045:235:000000000-JCY5N:1:1101:11071:8889 2:N:0:CTCAGA
GCCTTAGCTGCGTTCTTCATCGATGCGAGAGCCAAGAGATCCGTTGTTGAAAGTTGTATTCGAGTTTTGATTACTCTGAATGTTAGACTTGCAATTGAAGACGTGTGAGAAAATGAAGCCCAATCTTCCAAAGTTGAAAGGGCCTTTACAATGCACACAAGGTGGGTATGGATTTGAAAGTGCCATAAACACTTATTGTGAATGATCCTTCCGCAGGTTCACCTACGGAAACCTTGTTACGACTTTTACTTCCTCTAAATGACCAAGTGGAAGCAGATCGGAAGAGCGGCGTGTAGGGAAG
+
CCCCGGGGGGGGGGGFGGGGGGGGGGGGGGGGGGGGGGGGGGGGFGGGGGGGGGGGGGGGGGGGGGGGGGGGGGGGGGGGGGGGGGGGGGGGGGGGGGGGGGGGGGGGGGGGGGGGGGGGGGGGGGGGGGGGGGGGGGGGGEGEDGGGGGGGGGGGGGGFGGGGGGGGGGGGGGFDGGGGFGGFGGGGGGGGGGFFGGGFFGGGGGGGGGGGEDGGGGFGFGGGGGGGGBEFFFEFFB>EBFFFG7FAFGFAAAFFFCFFFFFBFDF:;<AFADE@@3=2<?@2;D@F((7-2:?AFF72#
@M06045:235:000000000-JCY5N:1:1101:9817:8952 2:N:0:CTCAGA
GCCTTAGCTGCGTTCTTCATCGATGCCGGAACCAAGAGATCCGTTGTTGAAAGTTTTAAATAATTTATATTTTCACTCAGACTACAATCTTCAGACAGAGTTCTAGGTGTCTTCGGCGGGCACGGGCCCGGGGGCAGAAGCCCCCCGGCGGCCATACGGCGGGCCCACCGAAGCAACAAGGTATAATAAACACGGGTGGGAGGTTGGACCCAGAGGGCCCTCACTCGGTAATGATCCTTCCGCAGGCCCCCCTACGGAAACCTTGTTACGACTTTTACTTCCTCTAAATTACCAAAGGGGC
+
CCCCGFFGFGGGGGGGGGGGGGGGGGGGGCGGGGGGGGGGGGGGGGGGGGGGGGGGGGGGGGGGGGGGGGGGGGGGGGGGGGGGGFGGGGGGGGFFCFGGGGGGGGGGGFGGGGGFG+=FGGGG>@F7FGGGGGGGGGGFGGGGGGGGGGGGG5FFGGGGDGDGGCEGGGGCEGGGDCC>FCFF7F7CCGF7:EGDCGGGFEGGG6CFGGGGG577*9@GFGGDDDGGGFFF?:26@=BGFF@)199./)/8<:C>>?59FF:<9-6)-4)072A<>F<D9A6)-).6>4)-4-,((.3(#
@M06045:235:000000000-JCY5N:1:1101:17196:8967 2:N:0:CTCAGA
GCCTTAGCTGCGTTCTTCATCGATGCGAGAGCCAAGAGATCCGTTGTTGAAAGTTGTATTTTGAATTGTTTATTCATAATATTTCTCAGACAAAGAGTTAAAAGATAAGGTTGATGTTTAGTCGATCTCCATGAAGAAGATCGACTGACATTGCACACAAGGTGGATATGGATTTAAAAAGTGCCATAAAACACTTATTATGAATGATCCTTCCGCAGGTTCACCTACGGAAACCTTGTTACGACTTTTACTTCCTCTAAATGACCAAGTGGAAGCAGATCGGAAGAGCGTCGGGTAGGGA
+
CCCCGGGGGGGGGEGGGGGGGGGGGGGGGGGGGGGGGGGGGGGGGGGGGGGGGGGGGGGGGGGGGGGGFGGGGGGGGGGGGGGGGGGGGGGGGGGGGGGGGFDFGGGGGGGGGGGGGGGGGGFGGCFGGGGGGGGGGGGGGGGDGGGGGGGGGGGGGGGGGFFGGGGGFGGGGFGGGGGGGFGGGGGGGGGGGGGGGDFGGGGGGGGGCFGGCFDGGGBFFGGGGCFGDBFFFFFFF6BFFFAFDDGFFFCFFFG8+8?CCFCCEEE=DFFAFF@;@@FFE?D@DF@@31969(((,8<?#
@M06045:235:000000000-JCY5N:1:1101:20755:8974 2:N:0:CTCAGA
GCCTTAGCTGCGTTCTTCATCGATGCGAGAGCCAAGAGATCCGTTGTTGAAAGTTGTATTTTTGAATTATGTTTATTCAGAAATAGATATTCAGACAAACTGCTTTAAAGGTGTTAAGTTAATCAAACCCTCTTGGCTTTTTAATGCCAGAGAGTTCAAAAACGTTGCACACAAGGTGGATATGGATTTTTTTAAAGAGTGCCATAAAACACTCAATTATGAATGATCCTTCCGCAGGTTCACCTACGGAAACCTTGTTACGACTTTTACTTCCTCTAAATGACCAAGTGGAAGGAGATCT
+
CCCCGGGGGGGGGGGGGGFGGFGGGGGGGEGGGGGGFFFGGGGGGGGGGGDFGGGGGFGFFGGGGGGGGGGGGGGGFEAFGGGFCGGGGEGGFGGGGGFGGGFGGGGGGGFGGGGGGGGGGCGGGGGGGGGGFGGGGFGGGGGGGGGCGGGEFGGGGGGA=FEGGFGCFGGGGGGGFGGGF;EFGA8DFGFCGGFGFFGFGACFGGGGGGGGAFFGGGCFAGGEGFGFGFFFADABF>9CAAFACFG6CCG?A;4AACAEFF?9;DEEF<7:AEEFFF<7CE<E;E??3;@@EFF@642)#
@M06045:235:000000000-JCY5N:1:1101:12929:8980 2:N:0:CTCAGA
GCCTTAGCTGCGTTCTTCATCGATGCCAGAACCAAGAGATCCGTTGTTGAAAGTTTTGACTTATTAAAATAAGACGCTCAGATTACTATAAATAACAAGAGTTTAGAAGTCCACCGGCAGGACGTTACAGGGTAGCCCGTTCCTGGGTAGCTACAGGGTAGCTAGTTCCAGGGTAGGTACCGGGTAGGCTCTGCCGAGGCAACAATGGTAAGTTCACATGGGTTTGGGAGTTTAGACAACTCTATAATGATCCCTCCGCTGGTTCACCAACGGAGACCTTGTTACGACTTTTACTTCCTCC
+
CCCCGGGGFGGGGGGGGGGGGGGGGGGGGGGGGGGGCGGGGGGGGGGGGGGGGGGGGGGGGGGGGGGGGGGGGGGGGCGGGFGGGGGGGGGGGGGGGDFFFGFGGGGGGGGGGGGGGGGGGGGGGGGGGF?FEGFGGGGGGGGGFGGGGDFGGGGGGGGGGGGGGGGGFGF?CFGGGGGGGGGGGGGGGGGGGCGGCEGDEDFGGFFG@CFFFFGGFGFGFGFDDDDGFE?FFEFA*68CFFFFGGG=FG7C6ADFF;E@FFFF<4)5<0>B5<19::D2<4A<ABF;BFAD2AFFA)-)#
@M06045:235:000000000-JCY5N:1:1101:24369:8992 2:N:0:CTCAGA
GCCTTAGCTGCGTTCTTCATCGATGCCAGAACCAAGAGATCCGTTGTTGAAAGTTGTAACTATTAAAGTTTTTCAGACGCTGATTGCAACTGCAAGTGGTTTTAAAGTGTCCTGACGGCGGGCGGACCCGCCGAGGAAACGAAGGTGCTCAAAAGACATGGGTAAGAGATGGCAGGCAGAGCCCGCAACTCTAGGTAATGATCCTTCCGCAGGTTCACCTACGGAAACCTTGTTACGACTTTTACTTCCTCTAAATGACCAAGTGGAAGGAGATCGGAAGAGCGTCGTGTAGGGAAAGAGC
+
CCCCGGGGGGGGGGGGGGGGGGGGGGGGGGGGGGGGGGGGGGGGGGGGGGGGGGGGGGGGGGGGGGGGGGGGGGGGGGGGGGGGGGGGGGGGGGGGGGGGGGGGGGGGGGGGGGGGGGGGGGGGGGGGGGGGGGGGGGGGGGGGGGDGGGFGGGGFGGGGGGGGGGGGGGGGGGGGGGGGFGGGGGGGG6CFGGGGGGGGGCGEGFGGGGGCCFGGGGFDFGGGC3DGGF=FFFAFFFFGFFFFG>CFGFGFFFGFFAFFFFFFFFFD::7@F8<?BFF;01?F96;(8<064,4<FB<1#
@M06045:235:000000000-JCY5N:1:1101:19194:9048 2:N:0:CTCAGA
GCCTTAGCTGCGTTCTTCATCGATGCGAGAGCCAAGAGATCCGTTGTTGAAAGTTTTGTTTTGTTATGATATATGACGTTCATTACACCATGTTTGTAAAATAGCCCCGAAGGGCACGGTTCACAGAGGTTTGGAATAGTTATAAGCCCGTGAGGGCGTTCACTAATGATCCTTCCGCAGGTTCACCTACGGAAACCTTGTTACGACTTTTACTTCCTCTAAATGACCAAGTGGAAGTAGATCGGAAGAGCGTCGTGTAGGGAAAGAGTGTAGATCTCGGTGGTCGCCGTATCATTAAAAA
+
CCCCGGGGGGGGGGGGGGGGGGGGGGGGGGGGGGGGGGGGGGGFGGGGGGGGFGGGGGGGGGGGGGGGGGGGGGGGGGDGGGGGGGGGGGGGGGGGGGGGGGGGGGGGGGGGGGGGGGGGGGGGGGGGGGGGFGGGGGGGGGGGGGGGGGGGGGGGGGGGGFGGGGGGGGGGGGGGGGGGGGGGGGGGGGGGGGGGGGGGGFCFEGGGGGGGGGGGGGFGFGGGCGGGGFFFFFFFFFFGFFFFGGGFGGGFFFGEA;A>FF?FFFBFAAFFFB9AFABFBBF?BFF099:B?<<A6A4<#
@M06045:235:000000000-JCY5N:1:1101:3291:9053 2:N:0:CTCAGA
GCCTTAGCTGCGTTCTTCATCGATGCCAGAACCAAGAGATCCGTTGCTGAAAGTTTTGATTTATTTGCTTATGCCACTCAGAAATACACTAAAAGACAAGAGTTTGGAGCCTCCGGCGGACGCCTGGGTCCGGGCCGCGCGAACGCGCCCGGGGCGAGGCCGCCGAAGCAACAGTGGTAGGTTCACAATGGTTTGGGAATTTTTACACTCGGTAATGATCCCTCCGCTGGTTCACCAACGGAGACCTTGTTACGACTTTTACTTCCTCTAAATGACCCAGGGGAAGCAGATCGGAAGAGCG
+
CCCCGGGGGGGGGGGGGGGGGGGGGGGGGFGGGGGGGGGFGGGGGGGGGGGGGGGGGEGGGGGGGGGGGGGGCFFGG8FCGGFEFDGGGGCFCE@FGGGGGFGGGCEDGFG8EF7+CFGGGDFBF?FGGFF+8>FFGGGGGEGGDE7BE5EEGCEECE*?BEGGGGEGG?F8*;:+AFGGGGGFGGF+<EFCFGCEC88CFGGGC?CFF*/9CFDGGGF*9DGGG3C555@FF9AF*7>*5)))*9*1*0:@FFC:7?@>FB4A>A<A9>F=B44<B(.((-(-((,(4(.54?0(-(,(#
@M06045:235:000000000-JCY5N:1:1101:15470:9065 2:N:0:CTCAGA
GCCTTAGCTGCGTTCTTCATCGATGCCAGAACCAAGAGATCCGTTGTTGAAAGTTTTGATTTATTTATGGTTTTACTCAGAAGTTACATATAGAAACAGAGTTTAGGGGTCCTCTGGCGGGCCGTCCCGTTTTACCGGGAGCGGGCTGATCCGCCGAGGCAACAAGTGGTATGTTCACAGGGGTTTGGGAGTTGTAAACTCGGTAATGATCCCTCCGCTGGTTCACCAACGGAGACCTTGTTACGACTTTTACTTCCTCTAAATGACCAAGTGGAAGTAGAACGGAAGAGGCTCGTGTAGA
+
CCCCGGGGGGGGGGGCGGGGFGGGFECFFC<FFCDGGFGGGGCCCFBEFF,CEFFCFGGGFCG9FCFGFCFFFF<ECEFFFFGGGGGFGGG,CEEEFGGGDFFG9,FGDFCFFFFEFGGEGGGGGGGGGFGGEFGGGGD@CF>+CECEFBGGG6EEEEGECDGFGGEFGF;DGGGG@EDCFGEEEEED>FGGFGGEFFG?FGGGGEGGGCCFFCFGDG>D>C>FGG*0C>BB>21736BD@FB?D53)>FFFFFGBFA6)969<4-)44?>*62),()).)).(46<>(8((.13>??06#
@M06045:235:000000000-JCY5N:1:1101:15047:9088 2:N:0:CTCAGA
GCCTTAGCTGCGTTCTTCATCGATGCCAGAACCAAGAGATCCGTTGTTGAAAGTTTTGACTTATTCAGTACAGAAGACTCAGAGAGGCCATAAATTATCAAGAGTTTGGTGACCTCCGGCGGGCGCCCGCGGTGGGGCCCAGGGGCGCCCGGGGGGTAAACCCCGGAGCCGCCCGCCGAAGCAACGGTTTAGGTAACGTTCACAATGGTTTAGGGAGTTTTGCAACTCTGTAATGATCCCTCCGCTGGTTCACCAACGGAGACCTTGTTACGACTTTTACTTCCTCTAAATGACCAAGTGG
+
CCCCGGGGGGGGGGGGGGGGGGGGGFGGGGGGGGGGGG?GCGGGGGFFGGGCCGGFGGGGGFGGGGGGGGGGGFGGGGGGGGGGFGGGGGFCGGGGCGGGGGFGGFEFGGGGGGGGC:@CFCCCFGGGEGG=BCGGGGGGGFFGGG>EGGGDGGEEEGGFGGGGGGDEGGGGGGGGGGGGGG?CFDGEEDGGGGGCCEFCCFGCGGGFFGCGGFF0C/7D45CFGG4FG=FFFF4*8FFD:FFDG553<CG?FFF5537(0),30845<4B))4<04<>D<>A2)-))6)59<823::2.#
@M06045:235:000000000-JCY5N:1:1101:22045:9101 2:N:0:CTCAGA
GCCTTAGCTGCGTTCTTCATCGATGCGAGAGCCAAGAGATCCGTTGTTGAAAGTTGTATTTGAATTGTTTATTCATAATAGTTTTCAGACAGACAGTTAAAAAATAAGTTGATGTTTGGCCGCTTTCATAAAGAAAACGGCTGACATTGCACACAAGGTGGATATGGATTTAAGAAGTGCCATAAACACTTATTATGAATGATCCTTCCGCAGGTTCACCTACGGAAACCTTGTTACGACTTTTACTTCCTCTAAATGACCAAGTGGAAGCAGATCGGAAGAGCGTCGTGTAGGGAAAGAC
+
CCCCGGGGGGGGGGGGGGGGGGGGGGGGGGGGGGGGGGGFGGGGGGGGGGGGGGGGGGGGGGGGGGGGGGGGGGGGGGGGGGGGGGGGGGGGGGGGGGGGGGGGGGGGGGGGGGGGGGGGGGGGGGGGGGGGGGGGGGGGGGGGGGGGGGGGGGGGGGGGGGGGGGGGGGGGGGGGGGFGFGGGGGGGGGGGGEGGGGGGGGGGGGGGGEGGGGGGCGFGFGGGGGGGGFFFFFFFFEFGFFFFGGGFGGGFFFGFFEFFFF@FEEE<EFFFFD=E;<FD9(6@>@091-:3<A?F:8<1#
@M06045:235:000000000-JCY5N:1:1101:3903:9113 2:N:0:CTCAGA
GCCTTAGCTGCGTTCTTCATCGATGCCAGAACCAAGAGATCCGTTGCTGAAAGTTTTGATTTATTTGCTTATGCCACTCAGAAATACACTAAAAGACAAGAGTTTGGATCCTCCGGCGGACGCCTGGGTCCGGGCCGCGCGAACGCGCCCGGGGCGAGGCCGCCGAAGCAACAGTGGTAGGTTCACAATGGTTTGGGAGTTTTTACACTCGGTAATGATCCCTCCGCTGGTTCACCAACGGAGACCTTGTTACGACTTTTACTTCCTCTAAATGACCAAGTGGAAGCAGATCGGAAGAGCG
+
CCCCGGGGGGGGGGGGGGGGGGGFGGGGGFGGGDFGGGGGGGGGGGGGGGFCFGCGGFGGGGFGGGGGGGFGGGGGG8FGGGFFGGFGGGGGGGGGGGGGGFGGGGGG,AFGGGGGGGGGGGCFFGGCFGGGEGGGGGGGG=CGEGGGGGD*8CEGGCCEFEDGGDEGGDGG6C<:CFGGFFGFFGFEGGGFC8CEE5EGGG?GFFG++A=CE4DCDGF:@F6*1>DDCBFFFFBFF:EGF>337F497D76@E*<5<F<44<AAFF2.8???AFFBB6:<4)34??281)5:182;?3(#
@M06045:235:000000000-JCY5N:1:1101:14587:9129 2:N:0:CTCAGA
GCCTTAGCTGCGTTCTTCATCGATGCGAGAACCAAGAGATCCGTTGTTGAAAGTTTTAACGTTTAATATAAACAATTCAGACAGACTTCAATTGTAACAAAGAGTTTCGTTTTCCTCCCATGGGCGCTCACCAGCCATAAGGCCGACGTGGCAGAGCCATGTCCCATGGAAGCAACAGTAAAAAGGTACACAGTGTGGGTTGATAAAGAATATAAAATTCAATATACATTAATGATCCTTCCGCAGGTTCACCTACGGAAACCTTGTTACGACTTTTACTTCCTCTAAATGACCAAGTTGA
+
CCCCGGGGGGGGGGGGGGGGGGGGGGGGGGGGGGGGGGGGGGGGGGGGGGGGGGGGGGGGGGGGGGGGGGGGGGGGGGGGGGGGGGGGGGGGGGGGGGGGGGGGGGGGGGGGGGGGGGGGGGGGGGGGGGGGGGGGGGGGGGGGGGGGGEGGGGFGGGGGGGGGGGGGGGGGGGGGGGGGGGGGGGGGGGGGGGGGGGGGGGGGGGGGGGGGGGG7BFFDFGGGGGGGFFAFFEFFFFFGFFFDGDGFGGGFFFGFFFFFFFFFFFFF36BFE@FFFFFABAFFFAD<AFABF????A).#
@M06045:235:000000000-JCY5N:1:1101:16681:9130 2:N:0:CTCAGA
GCCTTAGCTGCGTTCTTCATCGATGCCGGAACCAAGAGATCCGTTGTTGAAAGTTTTGATTCGTTTGTTTTTGTTATTCAGAAGTAGTTTCGCTATAAATTCAAGAGTTTGGTGCTGCCGGCGGGGGCAGGTCGGGCGGCCCCGCGAGGGGGTGCCCTCCCGGCCGTCCGCCGAGGCAACAGCAGTAATAGGTAAGGTTCACAAAGGGTTTGGAGTAATAACTCGGTAATGATCCCTCCGCTGGTTCACCAACGGAGACCTTGTTACGACTTTTACTTCCTCTAAATGACCAAGTGGAAGA
+
CCCCGGGGGGGGGGGGGGGGGGGGGGGGGGGGGGGGFGGGGGGGGGGGGGGGGFGGGGGGGGGFGGGGGGGGGFGGGGGGGGGGGGGGGGGGGGGGGGGGGGGGGGGGGGGGGGGGGGGGGGGGGGGGGGGGGGGGGGGGCEGGGGGDGGGGGGGDGGGGEGGGGGGGGGGGGGGGGDGGFGGGGGGGGFGGFEGGGGGGGGGGGGGG7=EGGGGGGGFFFF7CDDGF7=FFFF<F9>DGF>BB9FGFGGGFF>>3B65?FFF<B<>B?077FD2>AAADA<2AD))5<<28:1.4)4>(#
@M06045:235:000000000-JCY5N:1:1101:10712:9145 2:N:0:CTCAGA
GCCTTAGCTGCGTTCTTCATCGATGCCAGAACCAAGAGATCCGTTGTTGAAAGTTTTGACTTATTGTATAAGTTACTCAGAGAGGCCAGTGATGACGAAGAGTTTTGGTCCTCTGACGGGTTGCCAGCACGGGGGCCGGCGCGGCCCTGGTGGGGGCCACCCGCCGAAGCAACGGTGAGGTAGGTTCACAATGGTTGGGAGTTTTGCAACCCTGTAATGATCCCTCCGCTGGTTCACCAACGGAGACCTTGTTACGACTTTTACTTCCTCTAAATGACCAAGTGGAAGTAGATCGGAAGAT
+
CCCCGGGGGGDFGGGGGGGGGGGGGGGGGGGGGGGGGGGGGGGGGGGGGGGGGGGGGGGGGGGGGGGGGGGGGGGGGGGGGGGGGGGGGGGGGGGGGEGGGGGGGGGEGGGGGGGGGGGGGGGGGGGGGGGGGGGGGGGGGGGGGGGGGGGGGDGGGGGGGGGGGGGGGGGGGGGGGGGGGGGGGGGGGGGGGGGGGGGGGGGGGGGGGGGGGGGGGG4D@FFGGGGDG>FFF<AFFFFGBDFDGGCFDFFFFFGF36:<FFFFBFFF<A?FFFAAFF?FB?9<????:<A>AFBB<B9(#
@M06045:235:000000000-JCY5N:1:1101:15114:9156 2:N:0:CTCAGA
GCCTTAGCTGCGTTCTTCATCGATGCCAGAGCCAAGAGATCCGTTGCTGAAAGTTTTGATTGCTTATTTATAAAGACTCAGAAGATTCCGCTAGAAAACAAGAGTTTGGCCTCCGGCGGGCGGCGCGGGGGCGCTGGTCCACCCGGCATCCCGCCGAAGCAACATGATATGTTCACAATGGTTTGGAGTTCAGAAGACTCTGTAATGATCCCTCCGCTGGTTCACCAACGGAGACCTTGTTACGACTTTTACTTCCTCTAAATGACCAAGTGGAAGTAGAGCGGAAAAGCGTCGTGTAGGT
+
CCCCGGGGGGGGGGGGGGGGGGGGGGGGGGGGGGGGFGGGGGGGGGGGGGGGFFFFGGGGGGGGGGGGGGGGGGGGGFFGGGGGGGFGGGGCGGGGGGFFGGGGGGGGDFGGGGGGGGCDGGGGGGDFCEGGGGGGGGGGGGGGGGGGGGGGGGGGGD5ECFGFEGGGFFGGGCGGGGFGGGGGGGFGF@CEGGGGGGGGG?FGFGGFGGG4<CGGGGDC?GGCFGGCDFFEEFFF@?BCF*1<FC7>GGGFFFF?*47<FFAAFF??0:FBFFFFFFF24)-6B0(,(49,-4--4<>A#
@M06045:235:000000000-JCY5N:1:1101:9237:9168 2:N:0:CTCAGA
GCCTTAGCTGCGTTCTTCATCGATGCGAGAGCCAAGAGATCCGTTGTTGAAAGTTGTATTCGAGTTTTGATTACTCTGAATGTTAGACTTGCAATTGAAGACGTGTGAGAAAATGAAGCCCAATCTTCCAAAGTTGAAAGGGCCTTTACAATGCACACAAGGTGGGTATGGATTTGAAAGTGCCATAAACACTTATTGTGAATGATCCTTCCGCAGGTTCACCTACGGAAACCTTGTTACGACTTTTACTTCCTCTAAATGACCAAGTGGAAGTAGATCGGAAGAGCGTCGTGTAGGGAAC
+
CCCCGGGGGGGGGGGGGGGGGGGGGGGGGGGGGGGGGFGGGGGGGGGGGGGGGGGGGGGGGGFGGGGGGGGGGGGGGGGGGGGGGGGGGGGGGGGGGGGGGGGGGGGGGGGGGGGGGGGGGFGGGGGGGGGGGGGGGGGGGGGGGGGGGGGGGGGGGGGGGGGGGGGGGGGGGGGGGGGGGGGGGGGGGGGGFGGGGGGFGGGFGGGGGGGGDGGGGGFCBGFGGGGGGFBFF=EFFFFGFFFFGGGFGGGFFFGFFFFFFFFFFFFFCEFFFFEFF<E?0;;;@@;;><BFF?FFFFF2#
@M06045:235:000000000-JCY5N:1:1101:25250:9177 2:N:0:CTCAGA
GCCTTAGCTGCGTTCTTCATCGATGCCAGAACCAAGAGATCCGTTGTTGAAAGTTTTAACTTGTTTGTTTTGTAAATCAGAAGGTACGCTATAAATTGAAGAGTTGGGTCCTCTGGCGCGCTGCGGGACGGGCCGAAGCCGCGGCCCGCGGTGCGCCGAGCAACAAAAAGGTAAGGTTCACAAAGGGTTTGGAGTAATAACTCGGTAATGATCCCTCCGCTGGTTCACCAACGGAGACCTTGTTACGACTTTTACTTCCTCTAAATGACCAAGTGGAAGCAGATCGGAAGAGCATCGTGTA
+
CCCCGGGGGGGGGGGGGGGGGGGGGGGGGGGGGGGGGGGGGGGGGGGGGGGGGGGGGGGGGGGGGGGGGGGGGGGGGGGGGGGGGGGGGGGGGGGGGGGGGGGGGGGGGGGGGGGFGCFDGGGGGDGGGGGGCEEGGDGFGGGGGEGGGEEGCGGGGEGGGGGGGFFGGGGFGGGGGGGGGGGFGGGGGGGGFGGGGGGGGFGECGGGGGGGGGGGGGFGFG<DCGGGGFFFFBFFFFFGFFFFGGDFDGG4BFFFFFFFFFBFBFFFB>FFF<AFFBBBFFF?:??F:((.3:?F1143#
@M06045:235:000000000-JCY5N:1:1101:20998:9178 2:N:0:CTCAGA
GCCTTAGCTGCGTTCTTCATCGATGCCAGAACCAAGAGATCCGTTGTTGAAAGTTGTAACTATTAAAGTTTTTCAGACGCTGATTGCAACTGCAATGGGTTTAAATTGTCCAATCGGCGGGCGAACCCGCCGAGGAAACGTAAGTACTCAAAAAACATGGGTAAGAGACAGCAGGACAAAGCCTACAATACTCTAGGTAATGATCCTTCCGCAGGTTCACCTACGGAAACCTTGTTACGACTTTTACTTCCTCTAAATGACCAAGTGGAAGTAGATCGGAAGAGCGTCGTGTAGGGAAAGT
+
CCCCGGGGGGGGGGGGGGGGGGGGGGGGGGGGGGGGGGGGGGGGGGGGGGGGGGGGGGGGGGGGGGGGGGGGGGGGGGGGGGGGGGGGGGGGGB:<CCFEFEGGGGGGGGGFFGGGGGGGGGGGGGGGGGGGGGGGGGGGGGGGGGGGGGGGGGGGGGGGGGGGGGFGGGGGGGGEGGGGGGGGGGGGGGGGGGGGGGGGGGGCCGGGGGGC5CG>FGFGFGGGGGGGGFFFFFFFFFFFFFBFGGGFGGGFFFF=@AFFFFFFFFDFFFFFF>24>?FFFB?FFB>F>;:?FFA<7?B(#
@M06045:235:000000000-JCY5N:1:1101:8704:9179 2:N:0:CTCAGA
GCCTTAGCTGCGTTCTTCATCGATGCCAGAACCAAGAGATCCGTTGTTGAAAGTTGTAATTATTACATTGTTACTGACGCTGATTGCCATTACAAAAAGGTTTATGGGTTGGTCCTTGTGGTGGGCGAGCCCACCAAGGAAACAAGAAGTACGCAAAAGACACGGGTGGAATAATTCAGCAAGGCTAGCCACCCCGAGAGGTGCCAGCCCGCCTTCATATTTGTGTAATGATCCCTCCGCAGGTTCACCTACGGAGACCTTGTTACGACTTTTACTTCCTCTAAATGACCAAGTGGAAGCG
+
CCCCGGGGGGGGGGGGGGGGGGGGGGGGGGGGGGGGGGGGGGGGGGGGGGGGGGGGGGGGGGGGGGGGGGGGGGGGGGGGGGGGGGGGGGGGGGGGGGGGGGGGGGGGGGGGGGGGGGGGGG7FFFGGEGGGGGGGGGGGGGGGGGGGGFGGGGGGGGGGGGGGGEGGGGGCFGGGGGFEGGGFGGGGGFGGGGCGGGGGGGCCFGFGFEGGGGGGGGFGFGGGGGGGFAFFFFFA5AEDEFF5C7CFFGGFE5<>>0>?FF<A<AB<>FFFFFFFFFFADBFDFFBFF:)03AFB?F:1#
@M06045:235:000000000-JCY5N:1:1101:10251:9182 2:N:0:CTCAGA
GCCTTAGCTGCGTTCTTCATCGATGCCAGAGCCAAGAGATCCATCGCTGCAAGTTGTATGAAATTTATCATATAACATTATCAGACAAAATAATTTTAACAAGAGTTTGTTGAGAACTTTGACAGGAGAAGCAAGAGTAATGCTGTTGGGCACATGTATAAAACATTTGCCCAACATCAAAACTCTTCTCCTGCTACAACATTCATCACAACTAGTTCACAATTAGGTAAAGTTTGGATACTTGTAATGATCCTTCCGCAGGTTCACCTACGGAAACCTTGTTACGACTTTTACTTCCTCC
+
CCCCGGGGGGGGGGGGGGGGGGGGGGGGGGGGGGGGGGGGGGGGGGGGGGCFGGGGGGGGGGGGGGGDGFGFGGGGGGGGGGEGGGGGGGGGGGGGGGGGGGGFGFFGFFGGGGFGGGGGDGFGGGGGFGGGGGGGGGFGFGGGGGGGFGGGGGGGGGGGGFGGGGGGGGGGGGGGGGGGGGGGGGGGFFCFGGGGGGGGGGGGGGGGGGGGGGGGGGFGFGGGGGCDGFAFFEFFFFFGFFFFGGGFGFD6CFGFFF>A>>>BFEF3>B4BB@@BBFFFFFFFFDFB?FCFFFFFEEC4#
@M06045:235:000000000-JCY5N:1:1101:25123:9185 2:N:0:CTCAGA
GCCTTAGCTGCGTTCTTCATCGATGCGAGAGCCAAGAGATCCGTTGTTGAAAGTTGTATTTTTGAATTATGTTTATTCAGAAATAGATATTCAGACAAACTGCTTTAAAGGTGTTAAGTTGATCAAACCCTCTTAAGGTTTTCCTTCCCCTAAAGTCCTATCGGACCCAAAGGGATATCAACGTACAGAGAGTCCAAAAACATTGCACACAAGGTGGATATGGATTTTTTTAAAGAGTGCCATAAAACACTCAATTATGAATGATCCTTCCGCAGGTTCACCTACGGAAACCTTGTTACGG
+
CCCCGGGGFGGGGGGGGGGGGGGGGGGGGGGGGGGGFGGGGGGGGGGGGGGGGGGGGGGGDFGDFGGGGGGGGDGGGGGGGGGGGGFFGGGGGGGGGGGGGFGGGFGGGCGGGGGGGGGFCFGGGGGGGGGGGGGGGGGGGGGGGGGGFFGGFFFFGFGGGGGGGGGGFF8EGC?CFGGGFGGGGGGGGGGGGGGGGGCEEGFGGGCFGGGGGGFGGGFGFGGG>FDGGFFFFCEF61=BFFFFGGGFGGCAFA7@FCFF6>CFEEFFFFFFFFFFFFFFFFFFFFF076?<B7A<<DF-#
@M06045:235:000000000-JCY5N:1:1101:11717:9202 2:N:0:CTCAGA
GCCTTAGCTGCGTTCTTCATCGATGCGAGAGCCAAGAGATCCGTTGTTGAAAGTTGTATTCGAGTTTTGATTACTCTGAATGTTAGACTTGCAATTGAAGACGTGTGAGAAAATGAAGCCCAATCTTCCGAAGTTGAAAGGGCCTTTACAATGCACACAAGGTGGGTATGGATTTGAAAGTGCCATAAACACTTATTGTGAATGATCCTTCCGCAGGTTCACCTACGGAAACCTTGTTACGACTTTTACTTCCTCTAAATGACCAAGTGGAAGGAGATCGGAAGAGCGTCGTGTTGGGAAG
+
CC<@FCFGFGGGGGEGFCFFFGGGGDFDDFG8EFEEFCFCDGGGGEFGFAEF<F9CEFGG9E9FFEGACF<E<C@EEF<<FFEECF9@FGFC@@EEFFCF<FFGEFF,EAFGGGFGC?F,AFFAEFGFAEECGFGGGCFGFD+@CF9EDE9DADE=EFDED?EDCGGGG8EDFGGGFCGC=@D,==98,6D,6D>EF,=EGDEGCGFFGFDCEC77DCFCFGDD*;DC7*9AF=3AB49C5?ABGD7FFGCFAF++*68@8+*(/:?<4<AA423;;=802;?@1@@2((44(((.,-(,#
@M06045:235:000000000-JCY5N:1:1101:24487:9213 2:N:0:CTCAGA
GCCTTAGCTGCGTTCTTCATCGATGCGAGAACCAAGAGATCCGTTGTTGAAAGTTTTAACGTTTAATATAAACAATTCAGACAGACTTCAATTGTAACAAAGAGTTTTGTTTTCCTCCCATGGGCGCTCACCAGCCATAAGGCCGACGTGGCAGAGCCATGTCCCATGGAAGCAACAGTAAAAAGGTACACAGTGTGGGTTGATAAAGAATATAAAATTCAATATACATTAATGATCCTTCCGCAGGTTCAACTAAGGAAACCTTGTTACGACTTTTACTTTCTTAAAATGACCAAGTGGT
+
CCCCGFGGGGGGCGGDFGGGGGGGAGCGE@FGGGGGGGDGGGGEGE@FGGFDFG9FFGGGG<@FDFGGGGE<FFGFFG<FAEEFGGGGGFGGDGFEEFFFGGFGGG9?FGFGGGGFFBFGG8EB<BFDGFFFGGGGGGFGDEGGEEECEGGGGGGGFGGGGGFG9FGG8DEDEFEGFGGGFGFFCCFC9,EC8;CFGGGGGGGFEFFGGCFCAD9C7@AGFD:@:7CFCFFFFC?FFFAFFFEA)/1/88++1;6)/,=8AA8;8C6>5)):>(3457=7C)76)..).6)-5:01(.63#
@M06045:235:000000000-JCY5N:1:1101:24387:9215 2:N:0:CTCAGA
GCCTTAGCTGCGTTCTTCATCGATGCGAGAGCCAAGAGATCCGTTGTTGAAAGTTGTATTAGATTATATCGAGACGAAATGCTCGAACGATGCATTCATTCGCAGGTTACGGAGCGTGTAAATCATAGACCGCGAGAGATTCACGGTCCACGGAAAGTGCACAGAAGGGGTGGATGGATGAAAGAGAAACGGCGGCGTGCACGTTGTCGCGCGAACGACCAGCAGCAACCGCGCGCTTCGTTCATTCGATAATGATCCTTCCGCAGGTTCACCTACGGAAACCTTGTTACGACTGTTCCTA
+
CCCCGGGGGGGGGGGGGGGGGGGGGGGGGGGGGGGGGGGGGGGGGGGGGGGGGGGGGGGGGGGGGGGGDFGGGGGGGGGGGGFGGGGGGGGGGGGGGGGGGGGGGGGGGGGGGGGGGGGGGGGGGGGGGGGGGGGGGGGFGGGGGGGGGGGGGGGGGGGGGGGG6FFFGGEGGF?FGGGGGGGGGGGGGGGGEEEGGGGGGGGFGGGGGGGGGGGDGGFDEGGGGGGGGFFFF91>5>BGFFFFGGGFGGGFFFGFFA=2B??FF>64><F@FFFF:6:6>BFB<<AA>BF?B?(5<)--#
@M06045:235:000000000-JCY5N:1:1101:8696:9306 2:N:0:CTCAGA
GCCTTAGCTGCGTTCTTCATCGATGCCAGAACCAAGAGATCCGTTGTTGAAAGTTTTAAAATGTTATTTGATACTCAGAATTCACGATTAATCAAGAATTTAAAGTGGGCCACTGACAGGCGCTCTCCAGAGGTGTGTAACCACCCCCGGCAGTCCGGTTAAAGACAGGCCTGCCAAAGCAACAAAGTAATATATACACAGGGTTGGAGATCGGGCCTGAGAGACCCTAACTCGGTAATGATCCTTCCGCAGGTTCACCTACGGAACATGGTGGTTTGACCGTCACAGCCAAAAATCGACC
+
CCCCGGGGGGGGGGGGGGGGGGGGGGGGGGGGGGGGGGGGGGGGGGGGGGGGGGGGGFGGGGFFFGGGGGGGGGGGGGFGGGGGGGGGGGGGGGGGGGGGGGGGGGGGGGGGGGGGGGGGGGGGGGGGGGGFGGFGGFEEFFGGGEGGGGGGGGGGGGCCEGGGGGGGFGGGGGFGFFFCGFGGGGGFGGGGFGGGGGGFGGGGGGGGGGGFF>DCDGFGFGGGFGFC4?AFF@6>FFFGFFFFGDGFGGGB3);8BEF@AFFF?F>0)8FF=??B?:AF)760026<B061<:60:8:(#
@M06045:235:000000000-JCY5N:1:1101:24045:9307 2:N:0:CTCAGA
GCCTTAGCTGCGTTCTTCATCGATGCGAAAGCCAAGAGATCCGTTGTTGAAAGTTGTATATTACTCCGTAGAGTGTATAAAAACATGCATATAACTTGGTGTTTATGTATAAAAGGGGACTTTTTATCGTCCCATGGTGCACAAAGGTGTGTGTGGATAAAGAGTAAGGGTCGAGCAACACGCCAATATTGACGCAGTCTCAAAACCCTATGGTCTTCAGTAATGATCCTTCCGCAGGTTCACCTACGGAAACCTTGTTACGACTTTTACTTCCTCTAAATGACCAAGTGGAAGAAGATCA
+
CCCCGGGGGGGGGGGGGGGGGGGGGGGGEEGGGGGGCECEFFFGGGGGGFFCFGGGCGGGGGGGGGGGDCFEFGGGGGADGGGGGGGGDG<EFGGGGGGGGGGGGGGGGGGDFCFGGGGGGGGGGGGGGGGDGFGGFGGDGFF8EGGE?>>DFGGGGFAAFFFCDDEGCGGGGGGGGGGGGGDFEEFGGGCFFEGCEGGFGFGGGF>E66CFGGGGGGFGFGGGGG>FFFFFFAAFDFFFFFFFG4FEGGCBFFG=FFFFF379;;EFCEFFFF<E<<<<)64<>B:?9)5<)((.4?<-#
@M06045:235:000000000-JCY5N:1:1101:14872:9360 2:N:0:CTCAGA
GCCTTAGCTGCGTTCTTCATCGATGCCAGAACCAAGAGATCCGTTGTTGAAAGTTTTGATTTATTTATGGTTTTACTCAGAAGTTACATATAGAAACAGAGTTTAGGGGTCCTCTGGCGGGCCGTCCCGTTTTACCGGGAGCGGGCTGATCCGCCGAGGCAACAAGTGGTATGTTCACAGGGGTTTGGGAGTCGTAAACTCGGTAATGATCCCTCCGCTGGTTCACCAACGGAGACCTTGTTACGACTTTTACTTCCTCTAAATGACCAAGGGGAAGCAGATCGGGAGAGCGTCGGTTAGG
+
CCCCGGGGGGGGGGGGGGGGGGGGGGGGGGGGGGGGGGGGGGGGGGGGGGGGGGGGGGGGGGAGGGGGGGGGGGGGGGGGGGGGGGGGGGGGGGGGGGGGGGGGGGGGGGGGGGGGGGGGGGGGGGGGGFDFGGGGGGGGGGGGGGGGGGGGFFE>EEGEC588EG?CGGFGGGGGGGGGFEE=CGGGGGG:CGGGFGGGGGDCEEF?FCC>7FGGGGFGFGGGGF76<BED:(,7<;?709=*/553CCD=BFGFFF?<?F>A297??6>).34:34>?:3::((--2(:93(((--34#
@M06045:235:000000000-JCY5N:1:1101:5261:9370 2:N:0:CTCAGA
GCCTTAGCTGCGTTCTTCATCGATGCCAGAACCAAGAGATCCGTTGTTGAAAGTTTTGACTTATTGTATAAGTTACTCAGAGAGGCCACTGATGACGAAGAGTTTTGGTCTTCTGACGGGCTGCCGGCACGGGGGCCGGCGCGGCCCCGGTGGGAGCCACCCGCCGAAGCAACGGTGAGGTAGGTTCACAATGGTTGGGAGTTTTGCAACTCTGTAATGATCCCTCCGCTGGTTCACCAACGGAGACCTTGTTACGACTTTTACTTCCTCTAAATGACCAAGTGGAAGCAGATCGGAAGAT
+
CCCCGGGGGGGGGGGGGGGGGGGGGGGGGGGGGGGGGGGGGGGGGGEFGGGFGGGFGFGGGGGGGGGGFGGGGGGGGGGGFGGGGGGGGGGGGGGGGCGGGGGGGGGGGGGGGGFGGGCCFGGGGEGGGGGGGGGGGGGGGGGGGGGGEGGCEGGEGGGG>EGGGGDDGGGGGGGEECFF@EGGCCFFGFGGGGGGGD>FECGGFGGGG6+:+CFGFGFGFFGFG<CCDEB>FA<F=FFGBFFFGDGF6DGFF?FFFFFFF4<ADBFDFFFF=<A4<A>::?FF<?7?<0:722:6<:>2#
@M06045:235:000000000-JCY5N:1:1101:22577:9376 2:N:0:CTCAGA
GCCTTAGCTGCGTTCTTCATCGATGCCAGAACCAAGAGATCCGTTGTTGAAAGTTTTAACTTGTTTGTTTTGTAAATCAGAAGGTACGCTATAAATTGAAGAGTTGGGTCCTCTGGCGCGCTGCGGGACGGGCCGAAGCCGCGGCCCGCGGTGCGCCGAGCAACAAAAAGGTAAGGTTCACAAAGGGTTTGGAGTAATAACTCGGTAATGATCCCTCCGCTGGTTCACCAACGGAGACCTTGTTACGACTTTTACTTCCTCTAAATGACCAAGTGGAAGAAGATCGGAAGAGCGTCGTGTC
+
CCCCGGGGGGGGGGGGGGGGGGGGGGGGGGGGGGGGGGGGGGGGGGGGGGGGGGGGGGGGGGGGGGGGGGGGGGGGGGGGGGGGGGGGGGGGGGGGGGGGGGGGGGGGGGGGGGGGGGGGGGGGGGGGGGGGGGGGGGGGGGGGGGGGGGGGEGGGGGGGGGGGCGFCFGGGGGGGGGGGGGGFGGGGGGGDCFCGGGGGG9?EGGGGGGGGGGFGGGFG@3D9DGF=FFFFF>?53;@FFF?FGGGFGC<=F7CFFFFFFFDFFF)6)5?FFABBF?:?B?7<66:?:>4312,3610,#
@M06045:235:000000000-JCY5N:1:1101:19569:9406 2:N:0:CTCAGA
GCCTTAGCTGCGTTCTTCATCGATGCGAGAGCCAAGAGATCCGTTGTTGAAAGTTGTATTCGAGTTTTGATTACTCTGAATGTTAGACTTGCAATTGAAGACGCGTGAGAAAATGAAGCCCAATCTTCCGAAGTTGAAAGGGCCTTTACAATGCACACAAGGTGGGTATGGATTTGAAAGTGCCATAAACACTTATTGTGAATGATCCTTCCGCAGGTTCACCTACGGAAACCTTGTTACGACTTTTACTTCCTCTAAATGACCAAGTGGAAGTAGATCGGAAGAGCGTCGTGTAGGGAAT
+
CCCCGGGGGGGGGGGGGGGGGGGGGGGGGGGGGGGGGGGGGGGGGGGGGGGGGGGGGGGGGGGGGGGGGGGGGGFGGGGGGGGGGGGGGGGGGGGGGGGGGGGGGEGGGGGGGGGGGGGGGGGGGGGGGGGGGFGGGGGGGGGGGGGGGGGGGGGGGGGGGGEFGGGFFGGGGGGGGGGGGFCGGGGGGGGGGGGGGGFFFGGGGFGGGGGGGGGGGGFDFGGGGGGGGFFFFBEFFFFC>;BFCGGCFGGFFFG6AEFFFFFF;DFAFFFFFFE677?;;;;1=BFFB:79:4:BAFF:#
@M06045:235:000000000-JCY5N:1:1101:9737:9407 2:N:0:CTCAGA
GCCTTAGCTGCGTTCTTCATCGATGCCAGAACCAAGAGATCCGTTGTTGAAAGTTTTGATTTATTTATGGTTTTACTCAGAAGTTACATATAGAAACAGAGTTTAGGGGTCCTCTGGCGGGCCGTCCCGTTTTACCGGGAGCGGGCTGATCCGCCGAGGCAACAAGTGGTATGTTCACAGGGGTTTGGGAGTTGTAAACTCGGTAATGATCCCTCCGCTGGTTCACCAACGGAGACCTTGTTACGACTTTTACTTCCTCTAAATGACCAAGTGGAAGGAGATCGGAAGAGCGTCGTGTAGG
+
CCCCGGGGGGGGGGGGGGGGGGGGGGGGGGGGGGGGGGGGGGGGGGGGGGGGGGGGGGGGGGGGGGGGGGGGGGGGGGGGGGGGGGGGGGGGGGGGGGGGGGGGGGGGGGGGGGGFGGGGGGGGGGGGGGFGGGGGGGGGGGGGGGGGGGGFGGGGGGGGGGGGGGGGGGGGGGGGGGGGGGGGGGGGGGGGGGGGGGGFFGGGGGGGGGGGGGGGGGFGFGGGGGFDGFFFF96FFFFGFFFFGGGEGGCFFFGFFBFFFF>D<AD03?>@F27BBFF??12:?B?;BF:96<>,44(.#
@M06045:235:000000000-JCY5N:1:1101:8200:9410 2:N:0:CTCAGA
GCCTTAGCTGCGTTCTTCATCGATGCGAGAGCCAAGAGATCCGTTGTTGAAAGTTGTATTTTTGAATTATGTTTATTCAGAAATAGATATTCAGACAAACTGCTTTAAAGGTGTTAAGTTAATCAAACCCTCTTGGCTTTTTAATGCCAGAGAGTTCAAAAACGTTGCACACAAGGTGGATATGGATTTTTTAAAGAGTGCCATAAAACACTCAATTATGAATGATCCTTCCGCAGGTTCACCTACGGAAACCTTGTTACGACTTTTACTTCCTCTAAATGACCAAGCGGAAGGAGATCGT
+
CCCCGGGGGGGGGDGCFGGFFGGGGGGGGGGGGFFGFGGGGGGGFEGGGFGFGGGGGC<E@CDFGGGGGGGGGGGFGFGGGGDGGFFGGGGGGGGGCFEFFGGGGGFGA?9CFEGFGGGGGGGGGGGG@GDGFFGG@FGGEGGGGGFGGGGDFEEEFGGFG@EGGD8CFGGGGGGGGFGGGGAFGGGCGFGDGFFFGGFGGEGCFGGGGFFGGGGFEGFGFGGGGGGGGFFFDFFBB>AFFFFFGGCEGGGFAFGFAEFFFF(:@F<7=?F6AC<CA<<C?CE(4=<(,336@0?:<?>3#
@M06045:235:000000000-JCY5N:1:1101:7760:9411 2:N:0:CTCAGA
GCCTTAGCTGCGTTCTTCATCGATGCCAGAACCAAGAGATCCGTTGTTGAAAGTTTTAACTTGTTTGTTTTGTAAATCAGAAGGTACGCTATAAATTGAAGAGTTGGGTCCTCTGGCGCGCTGCGGGACGGGCCGAAGCCGCGGCCCGCGGTGCGCCGAGCAACAAAAAGGTAAGGTTCACAAAGGGTTTGGAGTAATAACTCGGTAATGATCCCTCCGCTGGTTCACCAACGGAGACCTTGTTACGACTTTTACTTCCTCTAAATGACCAAGTGGAAGGAGATCGGAAGAGCGTCGTGGA
+
CCCCGGGGGGGGGGGGGGGGGGGGGGGGGGGGGGGGGGGGGGGGGGGGGGGGGFGGGGGGGGGGGGGGGGGGGGGGGGGGGGGGGGGGGGGGGGGGGGGGGGGGGGGGGGGGGGGGGGGGGGGGGGDBFGEGGEEGGDGGGGCGGGGGGGGGGEGGGGGGGGGGGGGGFGGGGGGGGFFGGGGGF=ECFEGGGGCFGGFGF7CEEEFGGFGGGGGFFGFGDGGGGGCGGFFFD66:DFFGFFFFDFDFGGGF6@C4B>B)9/-6>FFAF>7>FDF??7?BBBB(.8<B:0(8:6;66(4(#
@M06045:235:000000000-JCY5N:1:1101:23074:9416 2:N:0:CTCAGA
GCCTTAGCTGCGTTCTTCATCGATGCCAGAACCAAGAGATCCGTTGTTGAAAGTTTTAATTGTTTGTGGTGTACTCAGAGGGGCCAGTGGATAAGTATAGTTGCTGTGGCCTGCGGCGGGCGCCTCCGCTAGGAGGCTGCGGCCCCGCCCTGGGGCCGCCCGCCGAGGCAACGGTACGGGTATGTTCACAGTGGTTTGGGAGTTTTACAACTCTGTAATGATCCCTCCGCTGGTTCACCAACGGAGACCTTGTTACGACTTTTACTTCCTCTAAATGACCAAGTGGAAGCAGACCGGAAGA
+
CCCCGGGGGGGGGGGGGGGGGGGGGGGGGGGGGGGGGGGGGGGGGGGGGGGGGGGGGGGGGGGGGGGGGFGGGGGGGGGGGGGGGGGGGGGGGGGGGGGGGGGGGGGGGGGGGGGGGGGGGGEGGGFGGGGGGGGGGGFEFFFGGGGGEECGGGGGGGGGGGGGCC>CGGCFGGCFEGDGECFGGGGGGCFFFF@FG*CECE?GGGGFGGGGGGGGGGFCBFGCFDGDGFFFB7ABFFFGFFFF37<F*6>6@F:FFB@FFF<>A>FBFA?==6<<2:A?F??DFB?7482:7(-37>B1#
@M06045:235:000000000-JCY5N:1:1101:9578:9450 2:N:0:CTCAGA
GCCTTAGCTGCGTTCTTCATCGATGCTAGAACTAAGAGATCCGTTGTTAAAAGTTTTTATAGTTCGCTAAGAACACTTAGATGTATCGTCGGGTATAAATAGAGATACTGAAACGCCGGCGGGCTCCCGGAGAAGCCGTCGAAGTAATAAGTTATAATGTTTACAAAGGGTTATGAGTGTAAACTCGGTAATGATCCCTCCGCTGGTTCACCAACGGAGACCTTGTTACGACTTTTACTTCCTCTAAATGACCAAGTGGAAGAAGATCGGAAGAGCGTCGTGTAGGGAAAGAGTGGAGAAG
+
@C@9FFF<EFFE@FFGGGC<CFGGGGGGCCGEGGGFEFGGD@CCFEGFCEFFFCEFGGFFFGFGG:C@@CFFGGGFG9FFFGFCFGGG,CCFEGDGGGEEFGGGGGGFFF9<<E@FGGGE7CGGECFFG=>FFD<=DFCFFGGGFFCDFCB;EDGECGAF;EFG93DFCCFDFGGCCGGGC2DE@9CEGFGGGGGGBEGCEEGEE=?EFGCD9;DGGGFGFGGDG>DF>3>B@?4BFFFGF?/9CGD4FCFFF?F:?AF?45(((,-64?FB><<:0-379?B3).48416(.64(5(((#
@M06045:235:000000000-JCY5N:1:1101:3231:9456 2:N:0:CTCAGA
GCCTTAGCTGCGTTCTTCATCGATGCCAGAACCAAGAGATCCGTTGTTGAAAGTTTTGATTCATTTTGATTTGCAAAAATCCACTCAGACATGCATTGGAAAACACAAGAGTTTTTTTGGTTGTATCCTCCGGCGGGCGCCTGGTTCCGGGTGCCCTCCCCCTCCCAGGCGCGAGGGCGTCGGGGGGGAGGCGGCTGCCCGGGGCTTGAAAGCCCGCCGAAGCAACGGCGTGGGTATAGGTTCACATGGGGTTTGGCGCGTAAACACTCGGTACTTATCCCTCCGCTGGTTCACCAACGCC
+
@<CCGGEFCFFCEEGGGA<FAG8FGCDGCC<<,,6C,C<;FFC,C@FGGFFG9<EEFGFGGGCGGGGG7CFD9EEEFGFFGGGGCFFGGGCFGG,EEF?<D,<F,EFGGFGFGGGGEG++A@@@FGG,CF87F7FGGG7CFECCGFGGC84@CEG8>DB*BEGGGGDG5EE1B5*4*B8BC5=8*:**:CEGC5CGGGCCGDGE*:C/7++?C*19DD>>519F**19C:5)59,/0/**99*9C*:*297B3>3>)9B9DE6?)6?<7?F>F0-)64:>?F:B,--7((5<A<)).4<(#
@M06045:235:000000000-JCY5N:1:1101:18319:9465 2:N:0:CTCAGA
GCCTTAGCTGCGTTCTTCATCGATGCGAGAGCCAAGAGATCCGTTGTTGAAAGTTGTATTTTGAATTAAGTATTCATAATATGTTTCAGACAAAATCACTAAAGTTCTGAGTAGATATAAATCCCAAAGGTGACCACACGGCTTTTGACAGCCGGCAGCCCCCAGAGAGATGACATTGCACACAAGGTGGATATGGATTTTTGAAAGTGCCATAAAAACACTTGATTATGAATGATCCTTCCGCAGGTTCACCTACGGAAACCTTGTTACGACTTTTACTTCCCCTAAATGACCAAGTGGC
+
CCCCGGGGGGGGGGGGGGGGGGGGGGGGGGGGGGGGGGGGGGGGGGGGGGGGGGGGGGGGGGGGGGGGGGGGGGGGGGGGGGGGGGGGGGGGGGGGGGGGGGGGGGGGGGGGGGGGGGGGGGGGGGGGGGGGGGGGGGGGGGGGGGGGGGGGGGGGGDGGGGGGGGGGGGGGGGGGGGGGFGGGGGGGGGC?FFFGGGGGGGGGGGGG9CGGGGGGGGFGFGGGGDCFFFFFF?EAFFFGFFFFGGGFGGGFFFFFFFFFFFFFF94@<CFFD??FE3@EFEA(43:BFF))4::??<A<#
@M06045:235:000000000-JCY5N:1:1101:17411:9489 2:N:0:CTCAGA
GCCTTAGCTGCGTTCTTCATCGATGCCAGAACCAAGAGATCCGTTGTTGAAAGTTTTAACTTGTTTGTTTTGTAAATCAGAAGGTACGCTATAAATTGAAGAGTTGGGTCCTCTGGCGCGCTGCGGGACGGGCCGAAGCCGCGGCCCGCGGTGCGCCGAGCAACAAAAAGGTAAGGTTCACAAAGGGTTTGGAGTAATAACTCGGTAATGATCCCTCCGCTGGTTCACCAACGGAGACCTTGTTACGACTTTTACTTCCTCTAAATGACCAAGTGGAAGCAGATCGGAAGAGCGTCGTGTA
+
CCCCGGGGGGGGGGGGGGGGGGGGGGGGGGGGGGGGGGGGGGGGGGGGGGGGGGGGGGGGGGGGGGGGGGGGGGGGGGGGGGGGGGGGGCGGGGGGGGGGGGGGGGGGGGGGGGGGGGGGGGGGGGGGGGGGGGGGGGGGGGGGGEEGGGGGGGGGGGGGGGGGGGGGGGGGGGGGGGGGGGGGGGGGGGGGGGGGGGGGGGGGGGGGGGGGGGGGGGFGFGGGGGGGGFFFFFFFB).C=FFFFGGFGDCFFFGFFFFFFFFBD>FFABFFFA<<><7:?B?????BB>0<7>B09((.#
@M06045:235:000000000-JCY5N:1:1101:16737:9499 2:N:0:CTCAGA
GCCTTAGCTGCGTTCTTCATCGATGCCAGAACCAAGAGATCCGTTGTTGAAAGTTTTAATGATTTGATCATAGACTCAGACTCACTATTCAGACAGGGTTCCAGGGTGCGTCGGCGGGCGCGGACCCGGGGGCAGAAGCCCCCCGGCGACCGGGGCCAGGCCCCAGTGGGCCCGCCGAGGCAACGCGGTCATGGTAAACACGGGTGGGAGGTTGGGCTCGTTGGAACCCGCACTCGGTACTGATCCTTCCGCAGGTTCACCCACGGAAACCCTGTTACGACTTTTACTTCCTCTAAATGAC
+
CCCCGGGGGGGGGGGGGGGGGGGGGGGGGGGGGGGF8EGGGGGGFEFGGGGGGFGGGGGGGGGGGGGGGGGGGGGFGGGGGFGGGGGGGGGGGGGGGGGGGGGGGGGGGGGGEGGCGGGGGGECCFGEEGGGGGGGGGGGGGGGGGGGGGGGDEEGGGFFGGGGCC+0AFDCGGEGDDEEE8FG5C=GCECCCFFGGFGGGEEGGEEG5EGDGCDGF<FG)C7/2:7DC:>)5((75<>*/==?CC*@7<37).9)=<46?)(:>9(,7?F).84<4)((4(4):AB)6ADBF<)).52.#
@M06045:235:000000000-JCY5N:1:1101:12078:9507 2:N:0:CTCAGA
GCCTTAGCTGCGTTCTTCATCGATGCGAGAGCCAAGAGATCCGTTGTTGAAAGTTTTTTTTCATTATATCCGTGGACTCAGACGACAGGTTTATTAAGAATTTAAGGGGGCTACTGGCGGGCACGGGCCCAAAGCGGTGAGCTTCCGGCGGCCTCTCATCGAGGCGGGCCCGCCAAAGCAACAAGGTCACAAAAACACAGGGTGGGAGGTCGGGCCTGAGAGACCCTCACTCGGTAATGATCCTTCCGCAGGTTCACCTACGGAAACCTTGTTACGACTTTTACTTCCCCTAAATGACCCC
+
CCCCGGGGGGGGGGGGGGGGGGGGGGGGGGGGGGGGGGGGGGGGGGGGGGGGGGGGGGGGGGGGGGGGGGGGGGGGGGGGGGGGGGEGGGGGGGGGGGFGGGGGGGGGGGGGGGGGGGGGGGGGFGGGGGGGGDFGEFCFGGGGFGEGGEEGGEGGGC9C8EFEGEGGGEEEGGGCFGCGGGGGGGGGGCFFGGGEC=8ACGGGGG5C=5:>CGGGGGFGFGGCFG*95;*9FFFFFFF7*966DDGBGDC5)*:FFFF0)5131((.(.9=F<A?BF?3):654:<)(472?FB<28((#
@M06045:235:000000000-JCY5N:1:1101:14014:9530 2:N:0:CTCAGA
GCCTTAGCTGCGTTCTTCATCGATGCTGGAACCAAGAGATCCGTTGTTGAAAGTTTTAACAGTTCGCTTAGAACACTCAGAAGTAACGTCGGTTCTTGACTGAGAGACTGGATATCGCCGGCGGGCACGCCCCCCGCGGGGGGGGGAAACGCGCCGCCGAAGCAACGTGGTATAAAGGTTCACATAGGGTTATGGGGTTGGAAAAAACACTCAGTAATGATCCCTCCGCTGGTTCACCAACGGAGACCTTGTTACGACTTTTACTTCCCCTAAATGACCAAGGGGAATTAGATCGGAAGAA
+
CCCCGGGGGGGGGGGGGGGGGGGGGGGGGGGGGGGGGGGGGGGGGGGGGGGGGGGGGGGGGGGGGGGGGGGGGGGGGGGGGGGGGGGGGGGGGGGGGGGGGGGFGGGGGGGGGGGGGGGGGGGGGGGGGGGGGGGGGGGGGGGGGGGGGGGGGGGGGGGGGGGFGFGFGGCCGFGGGGGGGFGFGGGGGGGGGGGGGG?EGGGGGGGGGFFFFGGGGFFGF7DFCFGGDBFF?<29@FFGFEFB3>CFGFF0=@7B@FD1=9)8AFF7(,8:??<<<7?B?0((49:()64<<A?<:<0,#
@M06045:235:000000000-JCY5N:1:1101:11370:9537 2:N:0:CTCAGA
GCCTTAGCTGCGTTCTTCATCGATGCCAGAACCAAGAGATCCGTTGTTGAAAGTTTTGACTTATTGTATAAGTTACTCAGAGAGGCCAGTGATGACGAAGAGTTTTGGTCCTCTGACGGGTTGCCGGCACGGGGGCCGGCGCGGCCCTGGTGGGGGCCACCCGCCGAAGCAACGGTGAGGTAGGTTCACAATGGTTGGGAGTTTTGCAACTCTGTAATGATCCCTCCGCTGGTTCACCAACGGAGACCTTGTTACGACTTTTACTTCCTCTAAATGACCAAGGGGAAGAAGATCGGAAGAC
+
CCCCGGGGGGGGGGGGGGGGGGGGGGGGGGGGGGGGGGGGGGGGGGGGGGGGGGGGGGGGGGGGGGGGGGGGGGGGGGGGGGGGGGGGGGGGFGGGGGGGGGGGGGFGGGGGGGGGGDGEGGGGGDGGGGGGDGDDGGGGGGGGGGGGGGGGGGGGGGGGGGGGGGGGGGGGGGGDGGGFGFGGGGGGGGEFFFF9EGGGGGFGGGGGGGGGGFFGFGFGFGGGGFD<DEFFFBFFFFF45BEEGGGFFFFFF4FEF>>BFFFFAFFFABFFF<4AFDBFF0((-3?01>4:><BFFF9,#
@M06045:235:000000000-JCY5N:1:1101:5061:9538 2:N:0:CTCAGA
GCCTTAGCTGCGTTCTTCATCGATGCGAGAGCCAAGAGATCCGTTGTTGAAAGTTGTATTTTTGAATTATGTTTATTCAGAAATAGATATTCAGACAATCTGCTTTAAAGGTGTTAAGTTAATCAAACCCTCTTAAGGTTTTCCTTCCCCTAAAGTCCTATCGGACCCAAAGGGATATCAACGTACAGAGAGTCCAAAAACATTGCACACAAGGTGTATATGGATTTTTTTAAAGAGTGCCATAAAACACTCAATTATGAATGATCCGTCCGCAGGTCCACCTACGGAAACCTTGTTACGT
+
CCBCG?AE9@FGFCGGFGCFFGFGCFGGGDGGG8CEFGGGGG?FF@GGG9E<ECEFFCFGFGFC:DFGGGDGFGGD<EFE@@CEFG9<<CFEEGGGDF,:EEFFFE?FFFFFFFCDFGD<ECFCGGGGG@FG@FF9FDBFFGGGFGGD8FF6D=EEG,@FADGCG>8E?F8>8+D?FGCGA8EFDGEEF8FE>FFCFEDEGG9@E,2<F,+91+2=++<;CCCCBFCDGB>FF**=FAFFAFFFCCD**88)/1=>C?F?8CEB?C*(/:3>>B1;=;<7)((.(/31(-(4()662<9-#
@M06045:235:000000000-JCY5N:1:1101:6203:9545 2:N:0:CTCAGA
GCCTTAGCTGCGTTCTTCATCGATGCCAGAACCAAGAGATCCGTTGTTGAAAGTTTTGACTTATTCAGTACAGAAGACTCAGAGAGGCCATTCATGCAATAGTTTGGTTTACCTCCGGCGGGCGCCCGCGAGGGCCGGGGGGCGCCGGGAAGGACCCAGGCCGCCCGCCGAAGCAACGGTTTAGGTAACGTTCACAATGGTTTAGGGAGTTTTGCAACTCTGTAATGATCCCTCCGCTGGTTCACCAACGGAGACCTTGTTACGACTTTTACTTCCTCTAACTGACTAAGTGGAAGCAGAA
+
CCCCGGGGDEGCFEFGDGGGGCCEGDFGGGGGG?FGFFFGGGGGC@FECFFAFGF9FFEGGDGGGGGGEGGGGGGGGFGGF<F<FECEGECF,EFGGCA<FDFFFAFGGGGGGGFCCCGGGGDGGECFGGGGGGGEDEGF:5*8?EEEE*?EECCGGG>=F8EEDECEEEDE:8:EGE>*;8+:CCGGGG>FCC?+@CFGFC6EGGF?=56*<DFGGD?FFDFGGGGG7B*<?<?EDEE))9//0>D>3CC>B3C;42FAF4<B89<?>AF?FB><<<)24).620).52A)))),443(#
@M06045:235:000000000-JCY5N:1:1101:22839:9556 2:N:0:CTCAGA
GCCTTAGCTGCGTTCTTCATCGATGCCAGAACCAAGAGATCCGTTGTTGAAAGTTTTGATTTATTTGTTTGTTTTACTCAGAAGTTCCACTAAAAACAGAGTTTAGGGGTCCTCGGGCGGGCCGTCCCTTTTTACGGGGCGCGGGCTGATCCGCCGAGGCAACGTATAGGTATGTTCACAGGGGTTTGGGAGTTGTAAACTCGGTAATGATCCCTCCGCTGGTTCACCAACGGAGACCTTGTTACGACTTTTACTTCCTCTACATGACCAAGTGGAAGGAGATCGGAAGAGCGTCGTGTGC
+
CCCCGGGGGGGGGGGGGGGGGGGGGGGGGGGGGGGGGGFGGCGFFGFGGGGGFFFGGGGGGGFGGGGGGGGGGGGGGGGGGGGGGGGGGGGGGGGGGGGGFFFGGGGFGGGGGGGGGGGGDGGGGGGGGGGGGFFGGGGGGGGGGGGGGGGFGGEGGGDED=CEGC9?EGFCFGGGGGFEGGDGGDG/CGGGGGGGGGGGFGGDGGEGGGGGGGGGGGFGFGGFFFGGGF>DE(9BF3?**88=?355CGGFFFG6*4*.17)6>B))(.77@5<B2141:B:?0<FFFF71(-(71(((#
@M06045:235:000000000-JCY5N:1:1101:27494:9557 2:N:0:CTCAGA
GCCTTAGCTGCGTTCTTCATCGATGCCGGAACCAAGAGATCCATTGTTGAAAGTTTTAACTGATTGCAAAGAATCACACTCAGACTGCAAGCTTTCAGAACAGGGTTCATGTTGGGGTCTCCGGCGGGCACGGGCCCGGGGGCGAGTCGCCCCCCGGCGGCCAGCAACGCTGGCGGGCCCGCCGAAGCAACAAGGTACAATAGTCACGGGTGGGAGGTTGGGCCATAAAGACCCGCACCCGGTAATGATCCTTCCGCAGGTTCCCCTACGGAAACCTTGTTACGACTTTTACTTCCTCTTG
+
CCCCGGGGGGGGFGGCFGGGGGGGGGGGGGFFGGDFGGFGGGGGGGGGGGGFGFFGGGGGGGGGGGGGGGGGGGGGGGGFGGGGGGGGGGGGGGFGGGGGGGGGEFGGGGGGGFGGEGGGGGGGGGG:FEGCEFGGGGGGGGECEGEFGGGGGGEC>EEDEGGGGFGGGGG>EGG>?CEEGGGGD8CDFGG>GFGE7CGGFD7@CDCEECC)>>F7<*5<;9*9/*7CF4FF@16B>B)7)7@><*:9::C?FFFBFFB>:=>2)37:0<B>D;0?8<<<9641?B(2:>47<B4>-<))#
@M06045:235:000000000-JCY5N:1:1101:28411:9571 2:N:0:CTCAGA
GCCTTAGCTGCGTTCTTCATCGATGCCAGAACCAAGAGATCCGTTGTTGAAAGTTTTGATTCATTTTTTTTAACCACTCAGAAGATACTTATTAAAAAATTCAGAAGGTTTGGGTCCCCGGCGGGCGCGAAGTCCCGCCGAAGCAACAATTAAAGGTATAATTCACAGGGGTTGGGAGTTGGATAACTCGGTAATGATCCCTCCGCTGGTTCACCAACGGAGACCTTGCTACGACTTTTACTTCCTCTAAATGACCAAGTGGAAGTAGATCGGAAGAGCGTCTTGTAGGGAAAGAGTTTAT
+
CCCCFGGFGGGGEGEGGGGGGGGGFEGGDEGGGGGGGGGGGGGFGG@FFAFEFFGGGCGGGGFGGGGGGGEDFGGGFFGGGAFF8FFDCEFGDEGFFGGFGGCFBFFGGGGGEEGGGGGGGGGGCFGGGGGCFGGGGGEFG@C>:FFC8FF?CDFGGGGGGDGFDGEG5EGEEGDEFE>FGGGGGCFGGGGGGGGGGGGGF9CEGGGCEFFFGCGCCDDD:GCF3<7CD?BF>:BE>FF=FFF4F*:=>FGF??7?F:>9=FFB??AA4)07<::0(.((-((-4)--4?FB11:0)))-#
@M06045:235:000000000-JCY5N:1:1101:3274:9578 2:N:0:CTCAGA
GCCTTAGCTGCGTTCTTCATCGATGCCAGAGCCAAGAGATCCGTTGCTGAAAGTTTTGATTGCTTATTTGTATAATACTCAGAGTATCCAAAATGAAACAAGAGTTTGGGTCCCCCGGCGGGTTCCCCAGGGCGCCGGGGCGTCCTGGGGCGGGTGTCCCCGCCGAAGCAACGATGGTATGTTCACAAAGGTTTGGGAGTTCTGTAGCTCGATAATGATCCCTCCGCTGGTTCACCAACGGAGACCTTGTTACGACTTTTACTTCCTCTAAATCACCAAGTGGAAGTAGATCGGAAGAGCT
+
CCCCGGGFGGFGGGGGGF9<F@,EFGGGGGGGGGGGDFFGGGGGGEGGGFGGGGGGGGGGGGGGFFGGGGFGGFEDGGGGGGGGGGGGGFFGFFGGGGGGG?FGGGGGEGGCECGGGGG7CCFFFGGGFEGCCGEGGGGGGGGGGGDGF5C5CEGGGGGFG8EGE**:EGFFGCGDEEFGGGGGGGG?>?FCGCEDG=GG?FF0<FFEGDEDGGGGGGFF4CCDD)99DD?FF>97F>><>3)5<FG?FF74@DGF@:BAFFB>DF>ADFFF?)44<?:29)8>)445AB<4(-384(,(#
@M06045:235:000000000-JCY5N:1:1101:7192:9586 2:N:0:CTCAGA
GCCTTAGCTGCGTTCTTCATCGATGCGAGAGCCAAGAGATCCGTTGTTGAAAGTTGTATTTTGGATTGTTTATTCATAATATTTTTCAGACAAAGAGTTAAAAAATAAAGGTTGATGTTTGGTCGATCTCCATGAAGAAGATCGACTGACATTGCACACAAGGTGGATATGGATTTAAAAAGTGCCATAAAACACTTATTATGAATGATCCTTCCGCAGGTTCACCTACGGAAACCTTGTTACGACTTTTACTTCCTCTAAATGACCAAGTGGAAGGAGATCGGAAGAGCGTCGTGTAGGA
+
CCCCGGGGGGGGGGGGGGGGGGGGGGGGGGGGGGGGGGGGGGGFGGGGGGGGGFGGGGGGGGGGGFGFGGGGGGGGGGGGGGGGGGGGGDGFGGGFFFFFGGGGDGGGGGFGGGGGGGGGGGGGGGGGGGGGGGGGGGGGGFDGGGGEFGGGGGGGGGGGGGGGGGGGGGFFGGGFGGGGGGDGGGGGGGGGG?DGGGGGGGGGFGGGGGGGFGGGGGFGFGGGGGCFGF5>EFFFFAFGFFFFFGGFGGGFFFGFFFFFFFFCFEEED?8:4<EF?@?F@FFFFFF8@DB9?>>FF7AA#
@M06045:235:000000000-JCY5N:1:1101:2963:9587 2:N:0:CTCAGA
GCCTTAGCTGCGTTCTTCATCGATGCCAGAGCCAAGAGATCCGTTGTTGAAAGTTTTGCTTTTTTACTATTTCTTTTTCAAGTATCGTCTTAGACTTCAGTTTGCTCTCAAGAATGTGTATTGTCTTCTACGGCCGGCGTCGGGCAGGTCAACGCCTACCTCTTCCGCCGAAGTTTTGGTCCGTCTGCCGAAATCCACATTCGCTTCTCACGAATGCAATCCCGCCAGCCAGACTCGACAAAATGACAGAAGGTCGGGTAGCTTCCCCGTCTCACGACAGGAATTTCGCGCCACCCTGCAT
+
CCCCGGFGFGGGGGGGGGGFFGGGGGGFGGGGGGGG8FGGGGGGGGGGGFDFGFGGGGGGDGGGFGGGGGGGGGGGGGGGGGGGGG7FGGGGGGGGGGFGGGGGGGGFGGGGFFFEGGGGGF9FDFFGGCFF:BF>@FG4C+CEGG+BFBFEAEDCDCFF@EGGCACEDEGG6FGGGF5D9D5DFGGGF*>C8EGGGGG?BCBC=FG9C=E/=57DGGFGFFG*:CDDCAAAFD)));<C3).=C7:?2*9)))*0>0FBB4462>?1;BF)7)6(,7(460().<B?:(712,(-(,((#
@M06045:235:000000000-JCY5N:1:1101:5949:9607 2:N:0:CTCAGA
GCCTTAGCTGCGTTCTTCATCGATGCCAGAACCAAGAGATCCGTTGTTGAAAGTTTTGACTTATTCAGTACAGAAGACTCAGAGAGGCCATAATAATCAAGAGTTGGGTTTCCTCCGGCGGGCGCCCCGCTAGGGGGCCAGGGGGCACCGGGCGGACCCGGGCCGCCCGCCGAAGCAACGGTTTGAAGGTAACGTTCACAATGGTTTAGGGAGTTTTGCAACGCTGTAATGATCCCTCCGCTGGTTCACCAACGGAGACCTTGGTACGACTTTTACTTCCTCTAAATGACCAAGGTGAAAA
+
CCCCGGGGGGGGFGGGGGGGGGGGGGGGGGGGGGGGGGGGGGGDFGEGGGGGGGGGGGGGGGGGGGGGGGGGGGGGGGGGGGGGGGGGGGFGGGGGGGGGGGGGGGGGGGCFAFCFGGGGGGGGGGGGGGGGGCFGGGGGGGGGGGGGGGGGGGGGGGGC8EEGGGGGGGGGGEEEGGFGGEGEGGGFF<FGDG8@8CCGFFGG0<FCFGGGGDGFGC*:BD)/9DGFFFFB@<956)7DF5>BCD:?FFFFB5)7)-<:F44(49<?:>:37><25>B)).52AB)4)).4:1(),).)#
@M06045:235:000000000-JCY5N:1:1101:16036:9638 2:N:0:CTCAGA
GCCTTAGCTGCGTTCTTCATCGATGCCAGAACCAAGAGATCCGTTGTTGAGAGTTGTAACTATTAAAGTTTTTCAGACGCTGATTGCAACTGCAAATGGTTTAAATTGTCCAATCGGCGGGCGGACCCGCCGAGGAAACGAAGGTACTCAAAAGACATGGGTAAGAGATAGCAGGCAAAGCCTACAACTCTAGGTAATGATCCTTCCGCAGGTTCACCTACGGAAACCTTGTTACGACTTTTACTTCCTCCAAATTACCAAGTGGAAGAAGATCGGAAGAGCGTCGTGGAGGGAAAGAGGG
+
CCCCGGGGFGDGGEGGGGFGGGFF<C@FF<E8FFGGG8CFGGGFDCFGGG,EFCFGGGGGFGGFGGGFGFGGFGGGGGEGEGEGGCGGCFDFFGF,EGGGGGGGGGGGGGEGGGGGGGGGGGGG>>FEDGDBEFGGGGFGFGDG@>;DD;DDFGG78;9CCDG?B;BFF;2,=<CEEGGG6CC8:FCC?FGGDCECF7B799>E<9==EEDDFGGGCFFF47DGG)7>FFFF?2<BFBEGFF4*::CF7:*)09>*9<FFF).-)4<3(8?)*6(4??90((,-(,4(((,(--4((,(.#
@M06045:235:000000000-JCY5N:1:1101:5822:9640 2:N:0:CTCAGA
GCCTTAGCTGCGTTCTTCATCGATGCGGGAACCAAGATATCCGTTGCTAAGAGTTGTTCTTAAGTTTCGTAATATCTTTCCGTCACTCAGTAAAGAGCGTCAGAAGAATTGGTTCAGTACAAAAGAGTACAAGGGGTTTAAAAAAAAGTGGCCAACGATGGGAAAGTGGCGGTTGATCGTCAAACACATGCTGTTCGAGCCCTAGCAGACCGAGATCTGCTCCATCATTAGGACCCATGCGAACAACACACTAAGACCAAACCTTTCAACGTTTGATTTTCTCAGAGGGTTTGGTACGTGG
+
CCCCGGGGGGGFCFGGGGGGGGFGGDEGGGDDGCGF?FFGGGGGGGGGGFGGGF<EGGFGFGGGGGGGGGGGGGFFGGGGCGGFGGGGGGGGGGGGGGGEFGGGGCF@FGGGGGDFGGGCGGGGGGGFFGGGFGG7B=EGGFGGG8CEGF9CGGFFG>8D@EFFCFFGCEEE+BEFGGGGF88EFGE,,@F9CGGGGGF5EEFFFGGFFC*:=D3*;CFFAFGGC17C@AFAAEF>AF4;BB)7C*C;<FGFFFF6*4@<4342)):2645F@<14<A>DF44<<3)3:(310(.--4:(#
@M06045:235:000000000-JCY5N:1:1101:12364:9642 2:N:0:CTCAGA
GCCTTAGCTGCGTTCTTCATCGATGCCAGAACCAAGAGATCCGTTGTTGAAAGTTTTGATGCGTTTTTTATTTCGCTGTACTCAGATAATGCCGCCGGGGGTCGCCCGGGATTCACTGAAAAGGGTTTGGTTGGTCCCCCGGCGGGCGCCTGGTTCCGGGCCCGAGGGCGCCGGGGCGGTACCGCCGAAGCAACGTCTAGGTATGGTTCACATTGGGTTTGGGAGTTGTAAACTCGGTAATGATCCCTCCGCTGGTTCACCAACGGAGACCGTGTTACGACTTTTAGTTCCTCTAAATTAA
+
CCCCGGGGGGGGGGGGGGGGGGGGGGGGGFGGF?FFGGDGGGGGGGCGGFGGGGGFGGGGGGGGGGGGGGGGGGFGGGGGGGFFGGGGGGGGGGGGGGGG>FGGGGGGGC>F@DGGGGGFDFGGG@FEFFGGGGE<CFGGGGGGDGGGGGGGGGGFGDG=58CE8CECE?>CEGGGEGCGEEEGCEGECEGGGGE/C*;<FFEFGD+9<:E*+:>4<9@D>7C5C5*0:9*//44>35)9@=@/:>F6977:7@)096*:F*::0901(15)8((44411,(,6A)(-))4-)..6-)).#
@M06045:235:000000000-JCY5N:1:1101:24983:9665 2:N:0:CTCAGA
GCCTTAGCTGCGTTCTTCATCGATGCCAGAACCAAGAGATCCGTTGTTAAAAGTTTTGACTTGTTTTTTGTTTTGAATCAGAACGTGCAGTAAGCTTTTTCAAATTTAGAGTTTGGCGCGGCCGGCGGGGACGGGGACGGGGACGGCGGCCCGGTGAGGGGCGCGCCGACCCAGACACCGCCTCCCCGCCGAGGCAACGCGGGGCAACAGGTAAGGTTCAAAAGGGGATTTGAAGAGGAACTTCGGTAATGATCCCTCAGCTGGGTAACCAACGGAGAACTTGGTACGGCTTGTACTGTCC
+
BCC-BCCC<9@@FCFGFC<CC,CFCF8<@F8FCG@F8@F,FFFF8BFGGGGGGGDG@<,;@CDFF<<DGCGG8<FCF9FFGGGG7FC<@EE,,9,F,EFF8FGFGGG<<<CFC5F:FE:7:+@+CF7F+C7<BGF*>CCE:77**=B=8*18:*1?CFC?C58*:1*2CCC//@FG*0*CGDC5E*;8*:82//*****/C*:*:***02:2+26*029**:>*759)9)9**))10.82.9@8519)9*087*0<9(>4<*..(3.528FF)(--2((52)))--63((((((-.-:)-#
@M06045:235:000000000-JCY5N:1:1101:19573:9680 2:N:0:CTCAGA
GCCTTAGCTGCGTTCTTCATCGATGCGAGAGCCAAGAGATCCGTTGTTGAAAGTTGTATTTTTGAATTATGTTTATTCAGAAATAGATATTCAGACAAACTGCTTTAAAGGTGTTAAGTTAATCAAACCCTCTTAAGGTTTTCCTTCCCCTGAAGTCCTATCGGACCCAAAGGGATATCAACGTACAGAGAGTCCAAAAACATTGCACACAAGGTGGATATGGATTTTTTTAAAGAGTGCCATAAAACACTCAATTATGAATGATCCTTCCGCAGGTTCACCTACGGAAACCTTGTTACGT
+
CCCCGGGGGGGGGGGGGGGGGGGGGGGGGGGGGGGGGGGGGGGGGGGGGGGGGGGGGGGGGGFGGGGGGGGGGGGGGGGGGGFGGGGGGGGGGGGGGGGGGGGFFGGGGGGGGGGGGGGGGGGGGGGGGGGGGGGGGGGGGGGGGGGGGGGGGGGGGGGGFGGGGGGGGGGGGGGGGDFGGGGGGGGGGGGGGGGGGGGGGGGGGGGFGGGGGGDFGGFGFGGGGFGF7<BFFFFFFFFGFFFFGGGAGGGFAFGAA4AEFC4@CEEEFFFFFFFF@@<A<3@EE?1;(2:<B7ADFFF-#
@M06045:235:000000000-JCY5N:1:1101:16194:9682 2:N:0:CTCAGA
GCCTTAGCTGCGTTCTTCATCGATGCGAGAGCCAAGAGATCCGTTGTTGAAAGTTGTATTTTTGAATTATGTTTATTCAGAAATAGATATTCAGACAAACTGCTTTAAAGGTGTTAAGTTAATCAAACCCTCTTAAGGTTTTCCTTCCCCTAAAGTCCTATCGGGCCCAAAGGGATATCAACGTACAGAGAGTCCAAAAACATTGCACACAAGGTGGATATGGATTTTTTTAAAGAGTGCCATAAAACACTCAATTATGAATGATCCTTCCGCAGGTTCACCTACGGAAACCTTGTTACGG
+
CCCCGGGGGGGGGGGGGGGGGGGGGGGGGGGGGGGGGGGGGGGGGGGGGGGGGGGGGGGGGGGGGGGGGGGFGGGGGGGGGGGGGGGGGGGGGGGGGGGGGGGGGGGGGGGGGGGGGGGGGGGGGGGGFGGGGGGGGGGGGGGGGGGGGGGGGGFGGGGGGGGGGGGGGGGGGGGGGGGGGGGGGGGGGDGGGGGGGGGGGGGGGGGGGGGGGGFGGFAGFGGGGGDFGFFFFFFFFFAFFFFFGGGFGG>)?FFFFFFFFFFFCECEFAAADFFFFFFFFFFFE@FF11??B3<AAD2,#
@M06045:235:000000000-JCY5N:1:1101:10933:9686 2:N:0:CTCAGA
GCCTTAGCTGCGTTCTTCATCGATGCCAGAACCAAGAGATCCGTTGTTGAAAGTTTTGACTTATTCAGTACAGAAGACTCAGAGAGGCCATTAATGCAATAGTTTGGTTTACCTCCGGCGGGCGCCCGCGAGGGCCGGGGGGCGCCGGGAAGGACCCGGGCCGCCCGCCGAAGCAACGGTTTAGGTAACGTTCACAACGGTTTAGGGAGTTTTGCAACTCTGTAATGATCCCTCCGCTGGTTCACCAACGGAGACCTTGTTACGACTTTTACTTCCTCTAAATGACCAAGTGGAAGAAGAG
+
CCCCGGGGGGGGGGGGGGGGGGFGGGGGGFGGGGGGGGGGGGGGGGEGGGGGGGGGGGGGGGGGFGGGGGGGGGGGGGGGGGGGGGGGGEGGGFGGGGGGGGGFGGGGGGGGGGGGGGGGGGGGGGGGGGGGDGGGG>FEEGEGGGGCECEEGGGGGDGGDCEG>CEGGGGGGGFFGGG*;;FGGFGGFEGGGGF?FEEE>EEGGGGGGGFGGGGGFFFGFGFGFD*7794?:::5B;5D@BFBGGG:DGG:55CFF<FBFFFFFBFFF>6B4:4<2<BDDBF627?D(3>AF?B<F?(.#
@M06045:235:000000000-JCY5N:1:1101:12280:9709 2:N:0:CTCAGA
GCCTTAGCTGCGTTCTTCATCGATGCCGGAACCAAGAGATCCGTTGTTGAAAGTTTTAACCGATTTGGTATGTTTACTCAGACAGCAATCCTTTTCAAAGACAGCGTTCGAGAAGATGTCTCCGGCGGGCCCCGGGGGGCCGCGCCGAAGCAACAGGAGGTACAATAATCACGGGTGGGAGGTTGGGTCCCACGAAGGGGACCCGCACTCGGTAATGATCCTTCCGCAGGTTCACCTACGGAAACCTTGTTACGACTTTTACTTCCTCTAAATGACCAAGTGGAAGGAGATCGGAAGAGGA
+
CCCCGGGGGGGGGGGGGGGGGGGGGGGGGGGGGGGGGGGGGGGGGGGGGGGGGGGGGGGGGGGGGGGGGGGGGGGGGGGGGGGGGGGGGGGGGGGGGGGGGGGGGGGGGGGGGGGGGGGGGGGGGGGGGGGGGGGGGGDGGGGGGGGGDGGGGGGGGGGGGGGDGGFGGGGGGGEGGGGCEGGGGGGGGGGGFGGGGGGGGDGDGGEGEGGGGG3FGGFGFGFCFGGGGEFFFAFFFFFGBF>>GFCFFC7@FEGFFBFAFFFFBA>-67@FF<BAFFFFFFB?2<6:<:04<B?B6.4(#
@M06045:235:000000000-JCY5N:1:1101:23003:9721 2:N:0:CTCAGA
GCCTTAGCTGCGTTCTTCATCGATGCGAGAGCCAAGAGATCCGTTGTTGAAAGTTGTATTTTTGAATTATGTTTATTCAGAAATAGATATTCAGACAAACTGCTTTAAAGGTGTTAAGTTAATCAAACCCTCTTAAGGTTTTCCTTCCCCTAAAGTCCTATCGGACCCAAAGGGATATCAACGTACAGAGAGTCCAAAAACATCGCACACAAGGTGGATATGGATTTTTTTAAAGAGTGCCATAAAACACTCAATTATGAATGATCCTTCCGCAGGTTCACCTACGGAAACCTTGTTACCC
+
CCCCGGGGGGGGGGGGGGGGGGGGGGGGGGGGGGGGGGGGGGGGGGGGGGGGFGGGGGGGGGGGGGGGGGGGGGGGGGGGGGGFGGGGGGGGGGGGGGGGGGGGGGGGGGGGGGGGGGGGGGGGGGGGGGGGGGGGGGGGGGGGGGGBGGFGGGGGFGGGGGEGGGGGGGGGGG?GGGGGGGGGGGGGGGGGGFGGGGGGGGGGGGGGGGGGGGGFD?AC9FGGFGGFFBDFFFFFFFFGFFCFGGGAFGGFFFFFFFFFFFFFECFEEAFFDFF@FFFFFEFE@80(86??BFFFF9A)#
@M06045:235:000000000-JCY5N:1:1101:26465:9728 2:N:0:CTCAGA
GCCTTAGCTGCGTTCTTCATCGATGCCAGAACCAAGAGATCCGTTGTTGAAAGTTTTGACTTATTCAGTACAGAAGACTCAGAGAGGCCATAAAGTATCAATGGTTTGGGGTACCTCCGGCGGGCGCCCCGCGAGGGGGCCTGGGGGGCGCTGGGCGCCGCCCGCCGAAGCAACGGTTTGGGTAACGTTCACAATGGTTTAGGGAGTTTTTCAACTCTGTAATGATCCCTCCGCTGGTTCACCAACGGAGACCTTGTTACGACTTTTACTTCCTCTAAATGACCAAGTGGAAGAAGATCGA
+
CCCCGGGGGGGGGGGGGGGGGGGGGGGGGGGGGGFGFGGGGGGGGGGGGGGGGGGGGGGGGGGGGGGGGGGGGGGGGGGGGGFGGGGGGGGGGGGGGGGEFFGGGGGGGGGGGGGGGGGCEGGGGGGGGGGGGCEGDGGGGGGGGGGGGGGGGGGGGGGGGGGGGGEG8EGGGGGGGEC8CCGFFFEGGGGGGCFGGGGGGGGG68EFGGGGGGGGGGFGFG>CGFGGGFF>FBFFFFFGBFFF<DDEC<<FFFF4BAB<))-4:AA>AD4@?AF<7AAA).4426?.-7<2?0>239A(#
@M06045:235:000000000-JCY5N:1:1101:23054:9756 2:N:0:CTCAGA
GCCTTAGCTGCGTTCTTCATCGATGCCAGAACCAAGAGATCCGTTGTTGAAAGTTTTGACTTATTGTATAAGTTACTCAGAGAGGCCAATGATTACTAAGAGTTTCGGTCCTCTGACGGGTTGCCGGCCCGGGGGCCGGCGCGGCCCCGGTGGGAGCCACCCGCCGAAGCAACGGTGAGGTAGGTTCACAATGGTTGGGAGTTTTGCAACTCTGTAATGATCACTCCGCTGGTTCACCAACGGAGACCTTGTTACGACCTGTACTTCCTCAAAATGACCAAGTGGAAGTAGATCGGAAGAT
+
CCCCGGGGFGGGEGGFGGCGGFGGGGGGFFGGGGD<FEFGGGFFGGFFFGEGGDFFGFCFG9FGFGECF<,CCE,CFEFGGGGGGGGGFGFAFD9F9CFF9FFFGGEGFGEGGGGGGG7>FG:FGF7CFEGDGGEGFGGGEG@EGEGGGE>EEGF7CBFGGEEGGEG5CG8CGGGGCFEDFC@FEGGEG?F+AFGGGGG58*;CFGGFCECGCG:CC:@FF>*90*>DD>>;?AB?=F?GFBE)7CCF<:>8@FFF37)4)1-6<BFF>4*99-24))376?4)2<).44<64::(((3(#
@M06045:235:000000000-JCY5N:1:1101:25785:9760 2:N:0:CTCAGA
GCCTTAGCTGCGTTCTTCATCGATGCGAGAACCAAGAGATCCGTTGCCAAAAGTTGTTTGTATATTGTTTATACACAAAGCTTTTGAATTCAGACAATTAAGTAATTAGAAAATAAATGTGAAAAACACACCATCGGTGGGCTGCTTAAATCCTGCCAGCCTTGTGGGCCATGTAGCGGCAGGCAAGCTGGACAGCAGTTGGCATCACCAACCAGTGCCCACCCACCAGGGACATGTACAGTGCACATTATGTGGTTTGCGAGGGGGCTCCACAAGAGAGCCACACTCACGCCACATGTCG
+
CCCCGGGGGGGGGGGGGGGGGGGGGGGGGGGGGGGGGGGDGGGGGGGGGGGGGGGGGGGGGGGGGGGGGGGGGGGGGGGGGGGGGGGGGGGGGGGGGGGGGGGGGGGGGGGGGGGGGGGGGGGGGGGGGGGGGGGGGGGGGGGGGGGGGGGGGGGGGGGGGGGFGGDGFCEGGGGGGDGGGGGGGFFGGGGGGGGGGFGGGGGGGGGFGGGGGGGGGGFCFGGDFDDFFEFFFF=AFCFFFFFFGGFAGF>FFFFAF@FC:>@;990(4?>?FB?<BFFFBFF?FF3<??:?BBFBB2:-#
@M06045:235:000000000-JCY5N:1:1101:15082:9768 2:N:0:CTCAGA
GCCTTAGCTGCGTTCTTCATCGATGCCAGAGCCAAGAGATCCGTTGCTGAAAGTTTTGATTGCTTATTTATAAAGACTCAGAAGATTCCGCTAGAAAACAAGAGTTTGGCCTCCGGCGGGCGGCGCGGGGGCGCTGGTCCACCCGGCATCCCGCCGAAGCAACATGATATGTTCACAATGGTTTGGAGTTCAGAAGACTCTGTAATGATCCCTCCGCTGGTTCACCAACGGAGACCTTGTTACGACTTTTACTTCCTCTAAATGACCAAGTGGAAGCAGATCGGAAGAGCGTCGTGTAGGG
+
CCCCGGGGGGGGGGGGGGGGGGGGGGGGGGGGGGGGGGGCGGGGGGGGGGGGGGGGGGGGGGGGGGGGGGGGGGGGGGGGGGGGGGGGGGGGGGGGGGGGGGGGGGGGGGGGGGGGGGGGGGGGGGGGGGGGGGGGGCFGGGGGGGGGGGGGGGGGGGGGGGGGGGGFGGFGFGGGGGFGGGGGDGGGGGGGGFGFFGFCFFGGGFCF9+<DCGGDGCDG@GFDCCCGG@B@390<F4=:@6@BF35>FGGFFFFF=)/<B=9)6>FFF?FFFFF:?>:?7>:FF1(4?F;6?;0:::4<#
@M06045:235:000000000-JCY5N:1:1101:11981:9794 2:N:0:CTCAGA
GCCTTAGCTGCGTTCTTCATCGATGCGAGAGCCAAGAGATCCGTTGTTGAAAGTTGTATTCGAGTTTTGATTACTCTGAATGTTAGACTTGCAATTGAAGACGTGTGAGAAAATGAAGCCCAATCTTCCAAAGTTGAAAGGGCCTTTACAATGCACACAAGGTGGGTATGGATTTGAAAGTGCCATAAACACTTATTGTGAATGATCCTTCCGCAGGTTCACCTACGGAAACCTTGTTACGACTTTTACTTCCTCTAAATGACCAAGTGGAAGGAGATCGGAAGAGCGTCGTGTAGGGAAG
+
CCCCGGGGGGGGGGGGGGGGGGGGGGGGGGGGGGGGGGGGGGGGGGGGGGGGGGGGGGGGGGGGGGGGGGGGGGGGGGGGGGGGGGGGGCGGGGGGGGGGGGGGGGGGGGGFGGGGGGGGGGFGGGGGGGGGGGGGGGGGGGGGGGGGGGGGGGGGGGGGGGGGGGGGGGGGGGFGGAFGGGGGGFGGGGGGGGFDGGGGGGFGGGGGGGGGGGGGGFFFFFGGGFGGGFFFFFFFFFFFEFBFCGGFGGGFFFGFFFFFFFFEEDF>;@FFFFD21/7=;<D(5:;@9@B6341<AB72#
@M06045:235:000000000-JCY5N:1:1101:7447:9828 2:N:0:CTCAGA
GCCTTAGCTGCGTTCTTCATCGATGCCAGAACCAAGAGATCCGTTGTTGAAAGTTTTGATTTATTTGCTTGTTTTACTCAGAAGATACTCAAAAATAATACAAGGGTTTGGGTCCTCCGGCGGGCGCCTGGGTCCGGGCCCGGGGGCGCCGGGGCGATCCCGCCGAAGCAACGATAGGTATGTTCACAGGGGTTTGGGAGTTGTAAACTCGGTAATGATCCCTCCGCTGGTTCACCAACGGAGACCTTGTTACGACTTTTACTTCTTCTAAATGACCAAGGGGAAGGAGATCGGAAGAGCC
+
CCCCGGGGGGGGGGGGGGGGGGGGGGGGGGGGGGGGGGGGGGGGGGGGGGGGGGGGGGGGGGGGGGGGGGGGGGGGGGGGGGGGGGGGGGGGGGGGGGGGGGGGGGGGGGGGGGGGGGGFGGGGGGGGGGGGGGGGGGGGGGGGGGGGGGGGGGGGGGGGGGGGGGGGGGGGGGGCEGFGGGGFFGGGGGGGCEGGGGFGGGGGFGGGFGGGGGGGGGFGFGGGGGGGGFFFFFBF?5<DFFFEGGGFGGGFF>GFF?FFFFFAFFAFA<FFF>FA:??6((23:?B0??BFB6??37?(#
@M06045:235:000000000-JCY5N:1:1101:27118:9850 2:N:0:CTCAGA
GCCTTAGCTGCGTTCTTCATCGATGCGGGAACCAAGAGATCCGTTGTTGAAAGTTTTAATGATTCAATCATTGCTCAGACGTATACGTTAGAGAGGTTGGGTGTGTCTCCGGCGGGCACGAGCCCGGGGACCAGGTCCCCCGGCAGCGAGCGAGGCCCGCAGGCCCGCCGAAGCAACAGGTACAGGTAAACACGGGTGGCACAATGGGACCCCGGAGGGCCCCCGGCACGGTAATGATCCTTCCGCAGGTTCACCTACGGAAACCTTGTTACGACTTTTACTTCCTCTAAATGACCAAGTC
+
CCCCGGGGGGGGGGGGGGGGGGGGGGGGGGGGGFGGGGGGGGGGGGGGGGGGGGGGGGGGGGFGGGGGGGGGGGGGGGGGGFGGGGFFGGGGGGEGEFGGGGGGGGGFGGGGGGEGGGGGGGGGGGGGDGGGGGGGFGGGGGGGGGGGGGGGGGGGGGGG5EEGGGGGGGG>>EGGGGGFGGGGGFFGGGFFGGEG8CE6*9EGFGGGGGEDGGGDGGFG)><DGDDDD57<>?AF6*0:4/@5557>C769BBFF?:E::>2:<(24<<F=)-7?F>9<A954<AA22>D<24<:2:B)#
@M06045:235:000000000-JCY5N:1:1101:14986:9871 2:N:0:CTCAGA
GCCTTAGCTGCGTTCTTCATCGATGCCAGAACCAAGAGATCCGTTGTTAAAAGTTTTAATTTATTGATTAAGTTTACTCAGACTGCAAAGTTACGCAAGAGTTTGAAGTGTCCACCCGGAGCCCCCGCCCGAAGGCAGGGTCGCCCCGGAGGCAACAGAGTCGGACAACAAAGGGTTATGAACATCCCGGTGGTTAGACCGGGGTCACTTGTAATGATCCCTCCGCAGGTTCACCTACGGAGACCTTGTTACGACTTTTACTTCCTCTAAATGACCAAGTGGAAGCAGATCGGAAGAGCGG
+
CCCCGGGGGGGGGGGGGGGGGGGGGGGGGGGGGGGGGGGGGGGGGGGGGGGGGGGGGGGGGGGGGGGGGGGGGGGGGGGGGGGGGGGGGGGGGGGGGGGGGGGGGGGGGGGGGGGGGGGGGGDGGGGGGGGGGEGGGGGGGGGGGGGGGGGGGGGGGGGGGGGGGGGGGGGGGGGGGGGGFGGGGGGGGGGGDEGGGGGGGGGGGGGGGGGGGGGGGGFGFCGGGGGGGFFFFFDFFFFGF:BFGGCBGGGFFFGFBAFFFFFDA49>ABFFFFA?D??>>?FF?081:)(4:BF((4(-#
@M06045:235:000000000-JCY5N:1:1101:5834:9878 2:N:0:CTCAGA
GCCTTAGCTGCGTTCTTCATCGATGCCAGAACCAAGAGATCCGTTGTTGAAAGTTTTGATTTATTTATGGTTTTACTCAGAAGTTACATATAGAAACAGAGTTTAGGGGTCCTCTGGCGGGCCGTCCCGTTTTACCGGGAGCGGGCTGATCCGCCGAGGCAACAAGTGGTATGTTCACAGGGGTTTGGGAGTTGTAAACTCGGTAATGATCCCTCCGCTGGTTCACCAACGGAGACCTTGTTACGACTTTTACTTCCTCTAAATGACCAAGTGGAAGAAGATCGGAAGAGCGTCGTGTAGA
+
CCCCGGGGGGGGGGGGGGGGGGGGGGGGGGGGGGGGGGGGGGGGGGFFGGGGGGGGGGGGGGGGGGGGGGGGGGGGGGGGGGGGGGGGGGGGGGGGGGGGGGGGGFFF>FGGGGGGGGGGGGGGGGGGGGGGGGGGCGGGGGGGGGGGGGGGGGGEEGGGGGGGGGGGGGFGGGGGGGGGGGGGCE=EGC5B?CFGGGGCGGGEGGGGGGFGGGFDGGEC>CFCFGGGGFFEFBFFFFFGFFFFDFGFDFC64@GFFFBFFFBA49A??FF@@<B<<?>B>)6:0:?F7371>F>,-,86#
@M06045:235:000000000-JCY5N:1:1101:4563:9878 2:N:0:CTCAGA
GCCTTAGCTGCGTTCTTCATCGATGCCAGAACCAAGAGATCCGTTGTTGAAAGTTTTGATTCGTTTGTTTTTGTTATTCAGAAGTAGTTTCGCTATAAATTCAAGAGTTTGGTGCTGCCGGCGGGGGCAGGTCGGGCGGCCCCGCGAGGGGGTGCCCTCCCGGCCGTCCGCCGAGGCAACAGCAGTAATAGGTAAGGTTCACAAAGGGTTTGGAGTAATAACTCGGTAATGATCCCTCCGCTGGTTCACCAACGGAGACCTTGTTACAACTTTTACTTCCTCTAAATGACCAAGTGGAAAG
+
CCCCGGGGGGGGGGGGGGGGGGGGGGGGGGGGGGGGGGGGGGGGGGGGGGGFGGGGGGGGGGGGGGGGGGGGGGGGGGGGGGDGGGGGGGGGGGGGGGGGGGGFGGGGGGGGGGGGGGGGGGGGEGGGGGGGGEEGG*CFFGGGGGGGDEGGGDGGGGGGGGGGGGGGGGGGG>EEEEFGFGGDGFC9EFGGGGGCFGFGGGG6CFFEGGGDGFGGGGFGFGGGGGG4DFFFFFAFF@FD@5)>FFGFGGGFFFGFF0@?@FFBF5A)4:F?BDA><AF><A2<25:A<<?B06A>??D)#
@M06045:235:000000000-JCY5N:1:1101:26542:9886 2:N:0:CTCAGA
GCCTTAGCTGCGTTCTTCATCGATGCGAGAGCCAAGAGATCCGTTGTTGAAAGTTGTATTTTTGAATTATGTTTATTCAGAAATAGATATTCAGACAAACTGCTTTAAAGGTGTTAAGTTAATCAAACCCTCTTAAGGTTTTCCTTCCCCTAAAGTCCTATCGGACCCAAAGGGATATCAACGTACAGAGAGTCCAAAAACATTGCACACAAGGTGGATATGGATTTTTTTAAAGAGTGCCATAAAACACTCAATTATGAATGATCCTTCCGCAGGTTCACCTACGGAAACCTTGTTACGC
+
CCCCGGGGGGGGGGGGGGGFGGGGGGGDGGGGGGGGGGGGGGGGGGGGGGFGGGGGGGFGGGFGGGGFGGGGGFGGGGGGGGGGGGGDFGGGGGGGGGGGGGGGGGGFFFGGGGGGGGGGGGGGGGGGGGGGGGGGGGFGGGGGGGGGGGGGGGGGGGGGGGGGGGGGGGGCGE?FGGGGGGGGGGGGFFGGGGGGGDCGGGGGFGFGGGGGGGDFCC5CAGC><FGGGFFFFCCFFFAGFF>AC7FFGFDFFFCFFCFFFFEBEEFFEEFFDFFF?E<@CE@;1;@<D;?<?2AFF24(#
@M06045:235:000000000-JCY5N:1:1101:8529:9918 2:N:0:CTCAGA
GCCTTAGCTGCGTTCTTCATCGATGCGAGAGCCAAGAGATCCGTTGTTGAAAGTTGTATTTTTGAATTATGTTTATTCAGAAATAGATATTCAGACAAACTGCTTTAAAGGTGTTAAGTTAATCAAACCCTCTTGGCTTTTTAATGCCAGAGAGTTCAAAAACGTTGCACACAAGGTGGATATGGATTTTTTTAAAGAGTGCCATAAAACACTCAATTATGAATGATCCTTCCGCAGGTTCACCTACGGAAACCTTGTTACGACTTTTACTTCCTCTAAATGATCAAGTGGAAGCAGATCC
+
CCCCGGGGGGGGGGGGGGGGGGGGGGGGGGGGGGGGGGGGGGGGGGGGGGGGGGGGGGGGGGFGDGGGGGGGGGFGEGGGGGGGGGGGGGGGGGGGGGGGGGGGFGFFGGGGGGGGGGGGGGGGGGGGFGGGGGGGFGGGGGGGGGGGGGGGGGGGGGFGFGGGGGGGGGGGGGGG=?FGGGGGGGGGGGGGGGGGGGGDGFGFFFGGGGGGFGGGGGFGFGGGGGGGGFFFFFFFFFFGFFFFGGGEGGGFFFD4ACAEC5=9DFEEFFFFFFFFFEFCEFF?CFFF?3=@@@?FDF2.#
@M06045:235:000000000-JCY5N:1:1101:7323:9930 2:N:0:CTCAGA
GCCTTAGCTGCGTTCTTCATCGATGCTGGAGCCAAGAGATCCGTTGTTGAAAGTTTTAACAGTTCGCTTAGAACACTCAGAAGTATCGTCGGGTTCGAACAGAGATTCTGATAATGCCGGCGGGCACGCCCCGAGAGGCGCGCCGCCGAAGCAACAGGTATGAAGGTTCACAAAGGGTTATGAGTTATAGTACTCGGTAATGATCCCTCCGCTGGTTCACCAACGGAGACCTTGTTACGACTTTTACTTCCTCTAAATGACCAAGTGGAAGCAGATCGGAAGAGCGTCGGGTAGGGAAAAA
+
CCCCGGGGGGGGFGGGGGGGGGGGGGGGGGGGGGGGGGGGGGGGGGFGGGGGGGGGGGGGGGGGGGGGGGGGGGGGGGGGGGGGGGGGGGGGGGGGGFGGGGGGGGGGGGGGGGGGGGGGGGBFGGGGGFGGGGGGGGGGGGGGGGGGGGGGGGGGGGGGGGGGGGGGGFGGG58FGGGFFFGGGGGGGGGGGGGGGGGGFFGCGGFCEGEGGGGGGGFGFGGGGGGGGFFFFDBFFFFGFFFFF=FFGGGFFFGFFF629@?6?A<DFFFFFF:2:08:04:?B9>00((.46:60(4(#
@M06045:235:000000000-JCY5N:1:1101:17719:9932 2:N:0:CTCAGA
GCCTTAGCTGCGTTCTTCATCGATGCGAGAGCCAAGAGATCCGTTGTTGAAAGTTGTATTTTTGAATTATGTTTATTCAGAAATAGATATTCAGACAAACTGCTTTAAAGGTGTTAAGTTAATCAAACCCTCTTAAGGTTTTCCTTCCCCTAAAGTCCTATCGGACCCAAAGGGATATCAACGTACAGAGAGTCCAAAAACATTGCACACAAGGTGGATATGGATTTTTTTAAAGAGTGCCATAAAACACTCAATTATGAATGATCCTTCCGCAGGTTCACCTACGGAAACCTTGTTACGA
+
CCCCGGGGGGGGGGGGGGGGGGGGGGGGGGGGGGGGGGGGGGGGGGGGGGGGGGGGGGGGGGGGGGGGGGGFGGGGGGGGGGGGGGGGGGGGGGGGGGGGGGGGGGGGGGGGGGGGGGGGGGGGGGGGGGGGGGGGGGGGGGGGGGGGGGGGGGGGGGGGGGGGGGGGGGGGGGFFGGGGGGGGGGGGGGGGGGFGGGGGGGGGFFGGGGGGGGFGGFFGFGGGGGGGGFFFFFFFFFFGFFFFDGGFGGFAFFFFFFFFFFEEEEFF?EFFFFF;2@EFFFFFFF??09<?0>BAFFF-#
@M06045:235:000000000-JCY5N:1:1101:10802:9949 2:N:0:CTCAGA
GCCTTAGCTGCGTTCTTCATCGATGCCAGAACCAAGAGATCCGTTGTTGAAAGTTTTGATTTATTTATGGTTTTACTCAGAAGTTACATATAGAAACAGAGTTTAGGGGTCCTCTGGCGGGCCGTCCCGTTTTACCGGGAGCGGGCTGATCCGCCGAGGCAACAAGTGGTATGTTCACAGGGGTTTGGGAGTTGTAAACTCGGTAATGATCCCTCCGCTGGTTCACCAACGGAGACCTTGTTACGACTTTTACTTCCTCTAAATGACCAAGTGGAAGTAGATCGGAAGAGCGTCGTGTAGC
+
CCCCGGGGGGGGGGGGGGGGGGGGGGGGGGGGGGGGGGGGGGGGGGGGGGGGGGGGGGEGGGGGGGGGGGGGGGGGGGGGGGGGGGGGGGGGFGFGGGGGGGGGGGGGGGGGDGGGGGGGGGGGGE@CFFGGGGGGGGGGGGGGGGGGGGGGGGGGGGDGGGGGGGGGGGGGGGGGGGCFFGGGGGGGDEEEFGGGGGGFGGGGFEGGGGGGGGGDDDFGDGGGFD:4CEFFFFFF@:FDBFFFGFGECFFFFFGF=AFDF?2<BFA?FB51@D?)8>4AF>ABBF01:?79>11448?>#
@M06045:235:000000000-JCY5N:1:1101:5405:9955 2:N:0:CTCAGA
GCCTTAGCTGCGTTCTTCATCGATGCGAGAACCAAGAGATCCGTTGTTGAAAGTTTTAACGTTTAATATAAACAATTCAGACAGACTTCAATTGTAACAAAGAGTTTTGTTTTCCTCCCATGGGCGCTCACCAGCCATAAGGCCGACGTGGCAGAGCCATGTCCCATGGAAGCAACAGTAAAAAGGTACACAGTGTGGGTTGATAAAGAATATAAAATTCAATATACATTAATGATCCTTCCGCGGGTTCACCTACGGAAACCTTGTTACGACTTTTACTTCCTCTAAATGACCAAGTGGC
+
CCCCGGGGGGGGGGGGGGGGGGGGFGGGGGGGGGFFEGGGGGGGGGGGGGEGFFGGGGGGGF<FGGGGGGFGGGGGGGGGGGGGGGGGGGGGGGGGGGGFGEGGGGGGFGGGGGFFGGGGGGGGGGGGEGGGGFCGGCGGFGFGGGGGGGGEGGGGGGGGGGGGFFGGGGGFFFFCGGFFGGGGGGGGGFADFBAFGGGGGGGCFGGGGGGG@CFFFFFGFD9F>FGGGFFFFFFFFFFGF48AGDDEDGGFFFGFF;EFEFFFA2:9>BEFFFFFFB<AFBFFF9A<AFAAB4?:0<A>#
@M06045:235:000000000-JCY5N:1:1101:8765:9978 2:N:0:CTCAGA
GCCTTAGCTGCGTTCTTCATCGATGCTAGAACCAAGAGATCCGTTGTTAAAAGTTTTTATAGTTCGCTAAGAACACTCAGATGTATCGTCGGGTACAAACAGAGATACTGAAACGCCGGCGGGCTCCCGAAGAAGCCGCCGAAGCAACAAGTTATAATGTTCACAAAGGGTTATGAGTGTAAACTCGGTAATGATCCCTCCGCTGGTTCACCAACGGAGACCTTGTTACGACTTTTACTTCCTCTAAATGACCAAGTGGAAGGAGATCGGAAGAGCGTCGTGTAGGGAAAGAGTGTAGAAC
+
CCCCGGGGGGGGGGGGGGGGGGGGGGGGGGGGGGGGGGGGGGGGGGGGGGGGGGGGGGGGGGGGGGGGGGGGGGGGGGGGGGGGGGGGGGGGGGGGGGGGGGGGGGGGGGGGGGGGGGGGGGGGGGGGGGGGGGGGGGGGGGGGGGGGGGGG?FGGGGGGG@CFGGGGGGGGGGGGGGGGGGGGGGGGGGGGGGGCFDFGGGGGGGGGGGGGGGGGDGFGFGGGGGGGGFFFF?FFFFFGFFFFGGGFC7C?FFFF7<?DFFF?(8:??F@F@0:<1((4(487<A61?FB?B>4-<9<)#
@M06045:235:000000000-JCY5N:1:1101:5471:9987 2:N:0:CTCAGA
GCCTTAGCTGCGTTCTTCATCGATGCCAGAACCAAGAGATCCGTTGTTGAAAGTTGTAACTATTAAAGTTTTTCAGACGCTGATTGCAACTGCAATGGGTTTAAATTGTCCAATCGGCGGGCGAACCCGCCGAGGAAACGTAAGTACTCAAAAAACATGGGTAAGAGACAGCAGGACAAAGCCTACAATACTCTAGGTAATGATCCTTCCGCAGGTTCACCTACGGAAACCTTGTTACGACTTTTACTTCCTCTAAATGACCAAGTGGAAGCAGATCGGAAGAGCGTCGTGTAGGGAAAGT
+
CCCCGGGGFGGGGGGGGGGGGGGGGGGGGGGGGGGGGGGGGGGGGGGGGGGGGGGGGGGGGGGGGGGGGGGGGGFGFGGGGGGFGGGGGGGGGCCEFFFFFFGFGGCFGGCEEFGGGGGGDG@EGGCGCCFGGGDGGGGGGGGGGCGGFFGCF8CECFEGFF@CGGGGGGGGGGGGGGGGGGGGCGGGGGGGFFGEGGFFGGGGGGDGGGGGGGGFGGFGFGGGGGGGDF@FFAFFFFFGEFFFGGGFFCG/=BF=FFFBF??<:A<>F?5>@2<BBFFF?;1??;>604:?:ABB0:1(#
@M06045:235:000000000-JCY5N:1:1101:5755:9987 2:N:0:CTCAGA
GCCTTAGCTGCGTTCTTCATCGATGCCAGAGCCAAGAGATCCGTTGTTGAAAGTTTTAATTTATTTGCTTGTTTACTCAGAAAAACATTATAAAAACAGAGTTAGGGGTCCTCTGGCGGGGGCGGCCCGTTGTTACAGGGCCGTCTGTTCCCGCCGAAGCAACGTTTTAGGTATGTTCACAGGGTTGATGAGTTGTATAACTCGGTAATCATCCCTCCGCTGGTTCACCAACGGAGACCTTGTTACGCCTTTTATTTCCTCTAAATGACCAAGCGGAAGTAGATCGGAAGAGCGTTGTGTG
+
C@C9CEEC9EECFFGGGGGFGGGFFGDEE,CEEFGG8@FGGGGGGGCF,CFGGG9EF<CF<EFFGGGGGEGDD@CFG9FGC9<F@FAFGFCFGGGGGGGCCEFGA,<BFFDGGG8=E>FC7:FECGGGGGGFGFD;F,3*>FE8>FFF?FFFGDGGCC>E8CFEFGGDBE62+?<B@FGGGF*=CF:FFG7C:C+@9C+0<9<CEGC5C+0:CCFDG:)*7<3FFGC7>*5570(77)89=48FCGD3)***7**196F4@924AAF).47>4(46999)))-)53:13;43(7-(--((#
@M06045:235:000000000-JCY5N:1:1101:22331:9991 2:N:0:CTCAGA
GCCTTAGCTGCGTTCTTCATCGATGCAAGAGCCAAGAGATCCATTGTTAAAAGTTGTCAAGTTTAGTCACATAATAAATCTGTCAAACAAACAAGCGTAAACATCAGAGCCTTGCGGCCCTGTGCATATGTGTCTGCCAGTCAGCGCCCGAAGACGCCTCCCAAGCAAGACAGAGATTTGTAATGATCCTTCCGCAGGTTCACCTACGGAAACCTTGTTACGACTTTTACTTCCTCTAAATGACCAAGTGGAAGTAGATCGGAAGAGCGTCGTGTAGGGAAAGAGTGTAGATCTCGGTTGG
+
CCCCGGGGGGGGGGGGGGGGGGGGGGGGGGGGGGGGGGGGGGGGGGGGGGGGGGGGGGGGGGGGGGGGGGGGGGGGGGGGGGGGGGGGGGGGGGGGGGGGGGGGGGGGGGGGGFGGGGFGGGGFGGFGGGGCGGGGGGGGGGGGGGGGGGGEGGGGGGGGGGGGGGGGGGGGGGGGGGGGGGGGGFFGGGGGGGGGGGFEGGGGGGGGGGGGGGGGGCACFGGGGGGGGFFFFFEFFFFGFFFFFGGFCFGFFF6FFF6CFDDF9@D@>3AE:?::<AF<????F<AAFFB<<<A:B<(-#
@M06045:235:000000000-JCY5N:1:1101:28815:9994 2:N:0:CTCAGA
GCCTTAGCTGCGTTCTTCATCGATGCCAGAACCAAGAGATCCGTTGTTGAAAGTTTTGATTCGTTTGTTTTTGTTATTCAGAAGTAGTTTCGCTATAAATTCAAGAGTTTGGTGCTGCCGGCGGGGGCTGGTCGGGCGGCCCCGCGAGGGGGTGCCCTCCCGGCCGTCCGCCGAGGCAACAGCAGTAATAGGTAAGGTTCACAAAGGGTTTGGAGTAATAACTCGGTAATGATCCCTCCGCTGGTTCACCAACGGAGACCTTGTTACGACTTTTACTTCCTCTAAATGACCAAGTGGAAGC
+
CCCCGGGGGGGGGGGGGGGGGGGGGGGGGGGGGGGGGGGGGGGGGGGGGGGGGGGGGGGGGGGGGGGFGGGGGGGGGGGGGGGGGGGGGGGGGGGGGGGGGGGGGGGGGGGGGFGGGGGGGGGGGGGGGGGGGGGGGGGGGGGGGGGGGGGGGGGGGGGGGGGGGGGGGGGGGEGGGGGGGGGGGCGFGGFGGGGGGGGGGGGGGGGGFGGGGFGGGGFGFGGGGGGGGFFFFFFFFFFGFDDFGFGFGGGFB@G35(56FFFFFFB:6>DDFFBAABFFFFBFFFF2:AFFBF4)45<(#
@M06045:235:000000000-JCY5N:1:1101:5364:10020 2:N:0:CTCAGA
GCCTTAGCTGCGTTCTTCATCGATGCGAGAGCCAAGAGATCCGTTGCCAAAAGTTGTTTTGTACATTAATACAAAGAATGTTAGTTTTATAAAAATTAAAAAAAGGTTTGTTACATGTTTGGCGGCTTGTCCACGGCCTGCATTGTTGCGAGCAACAAACACAAGCTGACAGATGACCACTTCCCAAAGGAAGAAATGTCACCCTTCCGCCAGAGACAGAACGTTTCACAAGATGTTGATAATTAAATTATCTTTTATTTATTAATGATCCAACCGCAGGTTCACCTACGGTTACCTTGTG
+
CCCCGGGFEFFGGG7FFGGGGGGGGGGG:FGFGGGGGGGGGGGGGGGGGGFGGGGGGGGGGGGFGGGGGGGGGGFGGGGFGGGGGGGGGGGGGGGGGFGGGGGGGGGFGGGGGGGGGGGC@:FGGGDGDGF9FECFGGGGGGGGFGG?FGGEGGGGGDFGGGGGGGGGGGGCCFAEGGGGGGCDFGGGGGGGGGGFFG?:CFCFFGFGEGGGGGGGGGFGFGD>FCFGGFFFFEFFFFADFFFFGGGFCC++@ADFFEFFFFFFFF2<9>FFFBF99639<?>44-424::8?::>BAA5#
@M06045:235:000000000-JCY5N:1:1101:16416:10028 2:N:0:CTCAGA
GCCTTAAGTGCGTTCTTGGTCGATGCCAGAACCAAGCGATCCGTTGGTGAAAGTTTTGCTTTTATTTAACAAATAATACTTAGGTTGAGACACGTTTGGTTAAGATTTTAAAAGTTTGGCTATCGACGAGCGCGGACCAGAGGGCCGATCAAGGTACCCCCCGGCGGTCCATTACAGACGGGCTCGCCGAAGCAACAGTGGTCAGGTAGACAAAGGGTTGGGAGGTCGGGCCGCGAGGGACCCGAACTCGTTAATGATCCTTCCGCAGGTTCACCTACGGAAACCTTGTTACGACTTTTTG
+
A,,A,,,,=,,@,BF8F,,6;@F,E,EC,C<,C,,C,B,,68CF,C,89EF,C;F,E<9,<6;CF<F,<,,E@@CC@,C,9,6,<9BA8<FGGE,:,,64BFGGGGFFGDGGGGGGGFCFGGGGDFEFGEGGGGGGGFGFGFFEDGGGDEEGGGFGG,@=EEGGEDGGGGGGGFGG6?EGGDECEEEEGEGGGFGGCF:<F7E+:CCFF7?7C7C<C*79>DC3CCDDD707>(4>:E;<>75)17D>DD45:)7B@)7<BFF?:?B99177*)4205,(((,:<?<>)66900;06>A,#
@M06045:235:000000000-JCY5N:1:1101:3441:10030 2:N:0:CTCAGA
GCCTTAGCTGCGTTCTTCATCGATGCCAGAACCAAGAGATCCGTTGTTGAAAGTTTTAACTTGTTTGTTTTGTAAATCAGAAGGTACGCTATAAATTGAAGAGTTGGGTCCTCTGGCGCGCTGCGGGACGGGCCGAAGCCGCGGCCCGCGGTGCGCCGAGCAACAAAAAGGTAAGGTTCACAAAGGGTTTGGAGTAATAACTCGGTAATGATCCCTCCGCTGGTTCACCCACGGAGACCTTGTTACGACTTTTACTTCCTCTAAATGACCAAGTGGAAGTAGATCGGAAGAGCGTCGGGGG
+
CCCCCFGGGGGGBCGGGGFEFEF@FGGFGGGGFGGGFGGFFGFF<FB<EFFGGEF,EGFG@EECC<CE@CCF<FEGDGFGGGGGEFFFF@FEFFGGGGGGGGGFEEFGGFFFGGGGGGGGGGGGGGGGGGGGGGGGGGGGF@FGGEGCGGGGGGGGGGEGGDFFGEEFGEGBFGGGGGGCCFGFGGGAEEGGFF?CCCCFC:CCEEFECFG7C776FGDGFGGF>GDDF5>EBBB>B3>*=B9@C*9<CD<FFFGFFBFAB?<ABFA<>4@4>4A28<:25A<4-4::?12:?9,3>06(#
@M06045:235:000000000-JCY5N:1:1101:27472:10057 2:N:0:CTCAGA
GCCTTAGCTGCGTTCTTCATCGATGCCAGAACCAAGAGATCCGTTGTTGAAAGTTTTAACTTGTTTGTTTTGTAAATCAGAAGGTACGCTATAAATTGAAGAGTTGGGTCCTCTGGCGCGCTGCGGGACGGGCCGAAGCCGCGGCCCGCGGTGCGCCGAGCAACAAAAAGGTAAGGTTCACAAAGGGTTTGGAGTAATAACTCGGTAATGATCCCTCCGCTGGTTCACCGACGGAGACCTTGTTACGACTTTTACTTCCTCTAAATGACCAAGTGGAAGTAGATCGGAAGAGCGTCGTGTA
+
CCCCGGGGGGGGGGGGGGGGGGGGGGGGGGGGGGGGGGGGGGGGGGGGGGGGGGGGGGGGGGGGGGGFGGGGGGGGGGGGGGGGGGGGGGGGGGGGGGGGGGGGGGGGGGGGGGGGGGGGGGGGGGGGGGGGGGGGGGGFGGGGGGGGGGGG5EGDGGGGGGGGFGGGGEGGGGGGGGGG7BFFCFEGGGGGDEFGGDFFG9CEGGGEGGGGGGFCFGFG:DDGFGGFFFEFE>BDBFFGFFFFGGGFGGDFFFGBFFFAF=2ADFFF)8F:>BFFF?0:><)-480?6037?F;<0(((#
@M06045:235:000000000-JCY5N:1:1101:21672:10069 2:N:0:CTCAGA
GCCTTAGCTGCGTTCTTCATCGATGCCAGAACCAAGAGATCCGTTGTTGAAAGTTTTGATTTATTTATGGTTTTACTCAGAAGTTACATATAGAAACAGAGTTTAGGGGTCCTCTGGCGGGCCGTCCCGTTTTACCGGGAGCGGGCTGATCCGCCGAGGCAACAAGTGGTATGTTCACAGGGGTTTGGGAGTTGTAAACTCGGTAATGATCCCTCCGCTGGTTCACCAACGGAGACCTTGTTACGACTTTTACTTCCTCTAAATGACCAAGTGGAAGCAGATCGGAAGAGCGTCGTGTAGA
+
CCCCGGGGGGGGGGGGGGGGGGGGGGGGGGGGGGGGGGGGGGGGGGGGGGGFGGGGGGGGGGGGGGGGFFFGGGGGGGGGGGGGGGGGGGGGGGGGGGGGGGGGGGGGGGGGGGGFGGGGGGGGGGGGGGGGGGGGGGGGGGGGGGGGGGGGGGGGGGGGGGGFGGGGFGGGGGGFFFGGGGGEGD8E>FGGGGGGGGGGGGDGGGGGGGGGGGGGGDEG>FGGGGFGGBFF>>BFF4?CFF??CGGFGGGFFFGF6>F<FB69>DF?F1:8B<?B<??<733?06:>?0?>4(--,,14#
@M06045:235:000000000-JCY5N:1:1101:10301:10117 2:N:0:CTCAGA
GCCTTAGCTGCGTTCTTCATCGATGCCGGAACCAAGAGATCCGTTGTTGAAAGTTTTAAATAATTTATATTTTCACTCAGACTACAATCTTCAGACAGAGTTCTAGGTGTCTTCGGCGGGCACGGGCCCGGGGGCAGAAGCCCCCCGGCGGCCATACGGCGGGCCCACCGAAGCAACAAGGTATAATAAACACGGGTGGGAGGTTGGACCCAGAGGGCCCTCACTCGGTAATGATCCTTCCGCAGGTTCACCTACGGAAACCTTGTTACGACTTTTACTTCCTCTAAATGCCCAAGTGGGC
+
CCCCGGGGGGGGGGGGGGGGGGGGGGGGGGGGGGGGGGGGGGGGGGGGGGGGGGGGGGGGGGGGGGGGGGGGGGGGGGGGGGGGGGGGGGGGGGGGGGGGGGGGGGGGGGGGGGGGGGGGGGGGGGGGGGGGGGGGGGGGGGGGGGGGGGGDEEGGGCEECGGGGGGGEGGEGGGGG6EGGFFGGGGGGG77*/CC*8CEC8EEGFGGGGGCCCGCGDEG>GFC*CGGGFD?74<FFFFDF@))9DFFGCD?FFC:DFE>FF72949498@>>FFF9AFF9A<562<992)).,2(6)2(#
@M06045:235:000000000-JCY5N:1:1101:20433:10120 2:N:0:CTCAGA
GCCTTAGCTGCGTTCTTCATCGATGCCAGAGCCTAGAGATCCATCGCTGCAAGTTGTATTGACATTAGTTTATAATGACAAATTGCGTATAAATCACCGTTATTACTAACAGTTCAAAATACTACAACATGCTTAACTGCATTAGACTTTTATATATTTTAAACAGAGTTTGTAATGATGACATATAGACATTCACACGGCATCATAATCATCCGTCAAGACAATAGACACCATATGAACATCCGTACAACAAAACAGTTCACAAGAAGGTATAATAATTTTTGGAACTATTGATGATCCC
+
CCCCGGGGGGGGGGGGGGGGGGGGGGGGGGGGGGGGGGGGGGGGGGGGGGGGGGGGGGGGGGGGGGGGFGGGGGGGGGGGGGGGGGGGGGGGGGGGGGGGGGGGGGGGGGGGGGGGGGGGGGGGGGGGGGGGGGGGGGGGGGGGGAGGGGGGGGGGGGGGGGGGGGGGGGGGGGGGGGGGGGGGGGGGGGFGGGGGGGGGGGGGGGGGGGGGGGGGGGFGFGGGGGCGGFFFFFFFFFFGFFFFGFGFGGGFFFGFFFFFAFFFF>B2B=AF>EFFFFEFFFEF@FE;8AEECE?EC3CC#
@M06045:235:000000000-JCY5N:1:1101:26555:10130 2:N:0:CTCAGA
GCCTTAGCTGCGTTCTTCATCGATGCCAGAACCAAGAGATCCGTTGTTGAAAGTTTTGATTTATTTGTTTGTTTTACTCAGAAGTTCCACTAAAAACAGAGTTTAGGGTCCTCGGGCGGGCCGTCCCTTTTTACAGGGCGCGGGCTGATCCGCCGAGGCAACGTATAGGTATGTTCACAGGGGTTTGGGAGTTGTAAACTCGGTAATGATCCCTCCGCTGGTTCACCAACGGAGACCTTGTTACGACTTTTACTTCCTCTAAATGACCAAGTGGAAGTAGATCGGAACATCGTCGTGTAGG
+
CCCCFGGFGGGGGGGGGGCGGGGGGGGGGCFFGGGGFFGGGGGGGGGGGGGGGFCGC<FGGGGGGGGGCFFCFGGFGGGGFGDDGGGGGGGGGFGGGGFGFGGGG<FEFGGFGGEC@FEGGE:CGGGGFDGGGGCFGGGGGGGGGGGFCG95@EGECEGDF58=8;<CFGGGGGGGGGCFGGGGEC8EEGGECEGGGGGG9CEGFGGG?97CF<FCDDBGF5DG7>FFG3737(1;>FF799=939C@GGGFFFFFFAF)949:)))54:>4/524:>)69)-(--1(()),-4(4<6:4#
@M06045:235:000000000-JCY5N:1:1101:24850:10150 2:N:0:CTCAGA
GCCTTAGCTGCGTTCTTCATCGATGCCGGAACCAAGAGATCCGTTGTTGAAAGTTTTAATTGATTATGGTAACCAAACTCAGACTGCATACTTTCAGAACAGAGTTCATGTTGGGGTCTTCGGCGGGCGCGGGCCCGGGGGCGCAAGGCCTCCCCGGCGGCCGTTCGAAAACGGCGGGCCCGCCGAAGCAACACGGTACAATAAACACGGGTGGGAGGTTGGACCCAGAGGGCCCTCACTCGGTAATGATCCTTCCGCAGGTTCACCTACGGAAACCTTGTTACGACTTTTACTTCCCCCG
+
CCCCGGGCFGGGGGGGGGGGFGFGEGGGDCFCFFCFFFE@FFGGGGECFGGGGGGGGDGFGGGCDFGGGGGGGFFGFFDFCFDFGGGAFFFGGGGGFFFGFFFGEECGGGGFGFGCCCFFGGGGGGG@FGE>CFGGFGGGGGCEG8E:EFBCFEEEGGCC>EE5?EGGCEGGGCCCEE?CEGEG=?EGG?C8@*;CC5EF7<CFFFDFEEED55D*/CEGF5C<5<*7>>3>)4())7)*9757***1:2CBF4CF:(.-704>D<>B7(75<0211,).)669?6>1,))5<<A44(((#
@M06045:235:000000000-JCY5N:1:1101:21871:10154 2:N:0:CTCAGA
GCCTTAGCTGCGTTCTTCATCGATGCCAGAACCAAGAGATCCGTTGTTGAAAGTTTTAACTTGTTTGTTTTGTAAATCAGAAGGTACGCTATAAATTGAAGAGTTGGGTCCTCTGGCGCGCTGCGGGACGGGCCGAAGCCGCGGCCCGCGGTGCGCCGAGCAACAAAAAGGTAAGGTTCACAAAGGGTTTGGAGTAATAACTCGGTAATGATCCCTCCGCTGGTTCGCCAACGGAGACCTTGTTACGACTTTTACTTCCTCTAAATGACCAAGTGGAAGGAGATCGGAAGAGCGTCGTGGC
+
CCCCGGGGGGGGGGGGGGGGGGGGGGGGGGGGGGGGGGGGGGGGGGGGGGGGGGGGGGGGGGGGGGFFGGGGGGGGGGGGCGGGGGGGGGGGGGGGGGGGGGGGGGGGGGGGGGGGGGGGGGGGGGGGGGGDGGGGGGGGGGGGGGGGGGGGCGGGGGDGGGGGFG>EGGGGGGGGGGGGGGGGEGGGGGGGGGGGGGGGGGGGGGGGGGGGGCFGGGFGFGGGGGGGGFFFFB:D>:5FFFFFGGGFGDGFFFGFFFFBBF<BFA9BFF@FFFF>FFFB:<?FFFFFFF13<0(4768(#
@M06045:235:000000000-JCY5N:1:1101:22005:10156 2:N:0:CTCAGA
GCCTTAGCTGCGTTCTTCATCGATGCCGGAACCAAGAGATCCGTTGTTGAAAGTTTTAACGATTTAGCTTTTCGCTCAGACTGCAATCTTCATACAGCGTTCACAGGTGTCTTCGGCGGGCGCGGACCCGGGGACGGAAGCCCCCCGGCGGCCTGGCGGCGGGCCCGCCGAAGCAACAAGGTACGATAAACACGGGTGGGAGGTCGGACCCAGAGGGCCCTCACTCGGTAATGATCCTTCCGCAGGTTCACCTACGGAAACCTTGTTACGACTTTTACTTCCTCTAAATGACCAAGTGGAG
+
CCCCGGGGGGGGGGGGGGGGGGGGGGGGGGGGGGGGGGGGGGGGGGFEGGGGGGGGGGGGGGGGGGGGGGGGGGGGGGGGGGGGGGGGGGGGGGGGGGGGGGGGGGGGGGGGGGGEGGGGEFGGGGGGGGGGGGGGDEGGGGGGGGGGGGGGGGGGGGGGGGGGGGGEGGGEEGGGGFGFFGGGGGFEDGD9EGGGGGGGGCGCFGCCCEGGGCFGGGFD:DFFCDFGGF:==<)98FFGFB>FGG7?F77=*9CFFF59F>1..6<AA05>@?FF><2:6A46)).)<4))5510)-5,#
@M06045:235:000000000-JCY5N:1:1101:13158:10193 2:N:0:CTCAGA
GCCTTAGCTGCGTTCTTCATCGATGCCGGAACCAAGAGATCCATTGTTGAAAGTTTTGACTGATTTTATATTCAGACTCAGACTGCATCACTCTCAGGCATGAAGTTCAGTAGTCCCCGGCGGCTCGCCCCCGAGGGGGTTCCCCGCCGAAGCAACAGTGTTAGGTATTCACGGGTGGGAGGTTGGGCGCCCGGAGGCAGCCCGCACTCAGTAATGATCCTTCCGCAGGTTCACCTACGGAAACCTTGTTACGACTTTTACTTCCTCTAAATGACCAAGTGGAAGCAGATCGGAAGAGCGG
+
CCCCGGGGGGGGGGGGGGGGGGGGGGGGGGGGGGGGGGGGGGGGGGGGGGGGGGGGGGGGGGGGGGGGGGGGGGGGGGGGGGGGGGGGGGGGGGGGGGGGGGGGGGGGGGGGGGGGCFGGGGGGGGGGGGGGGGGGGDGGGGGGGGGGGGGGGGGGFGGGFGDGCFGGFGGGGGGGGGGFGGGGGGGGGGGGGGGGGGGGGGDGGEEEGGGGGGGGGGFGFGGFDGGGGF?FFFFFFFFGFFFFGGFFFC:F>FD3@D42?FFDF4:)<BF=*.2(5(8<9?BF7053047<<?B014?3#
@M06045:235:000000000-JCY5N:1:1101:22308:10214 2:N:0:CTCAGA
GCCTTAGCTGCGTTCTTCATCGATGCCAGAACCAAGAGATCCGTTGTTGAAAGTTTTGATTTATTTATGGTTTTACTCAGAAGTTACATATAGAAACAGAGTTTAGGGGTCCTCTGGCGGGCCGTCCCGTTTTACCGGGAGCGGGCTGATCCGCCGAGGCAACAAGTGGTATGTTCACAGGGGTTTGGGAGTTGTAAACTCGGTAATGATCCCTCCGCTGGTTCACCAACGGAGACCTTGTTACGACTTTTACTTCCTCTAAATGACCAAGTGGAAGCAGATCGGAAGAGCGGCGTGTAGC
+
CCCCGGGGGGGGGGGGGGGGGGGGGGGGGGGGGGGGGGGGGGGGGGGGGGFGGGGGGGGGGGGGGGGGGGGGGGGGGGGGGGGGGGGGGGGGGGGGGGGGGGGGGGGGGFGGGGGDGGGGGGGGGGGGGGGGGGGGGGGGGGGDGGEGGGGGGGGGGDGGCGGGGGGGGGGGGGGGGGGGGGGGGGCEGGGEGGGFCFFCCGGGGGGCFFGGG<CGGGFGFGGGGGFGGDBBFFFFF?FGFFFFGGG3DCGFFFGF?4FAFFA><AD?BFFFFDFF<:?FFD0(4<:>?:?9(((,3115#
@M06045:235:000000000-JCY5N:1:1101:11560:10215 2:N:0:CTCAGA
GCCTTAGCTGCGTTCTTCATCGATGCACGAGCCAAGAGATCCACCGTTAAAAGTTGTTTTCTCTTTTCTCTTTTTTTTTTAGCCTTGCTTATTTCACTTGGGAGTTCAAAGGGGGTTCAAAAAAATGAAGAAAAAGTTCCTCATCACAACTTCACACTTGTGGGTTGATAAAAGATTTTGGATGTGGTAATGATCCTTCCGCAGGTTCACTTACGGAAACCTTGTTACGACTTTTACTTCCTCTAAATGACCAAGTGGAAGTAGATCGGAAGAGCGTCGTGTAGGGAAAGAGTGTAGATTG
+
CCCCGGGGGGGGGGGGGGGGGGGGGGGGGGGGGGGGGGGGGGGGGGGGGGGGGGGGGGGGGGGGGGGGGGGGGGGGGGGGDFGGGGGFGGGGGGFFGGGGGGFGGFCGGGGGGGGGGGGGGGGGGGGGGGGGGGFGGGGGGGDGFCGGGGGGGGGGG8F9EGGDCE6D;FGGGCF9E>CFGFGCCFGFGGF9CCCGGGGGGGDEGGG??CFGFGF4CDEGFGFCFGGGDFFFBE37AF6CA11+>DFCDFGFF@:/@8=2;:9<A96::?>:5?7;FF94241:<?<B<?7:A>AA9)5)#
@M06045:235:000000000-JCY5N:1:1101:18057:10222 2:N:0:CTCAGA
GCCTTAGCTGCGTTCTTCATCGATGCCAGAACCAAGAGATCCGTTGTTGAAAGTTTTGATTTATTTATGGTTTTACTCAGAAGTTACATATAGAAACAGAGTTTAGGGGTCCTCTGGCGGGCCGTCCCGTTTTACCGGGAGCGGGCTGATCCGCCGAGGCAACAAGTGGTATGTTCACAGGGGTTTGGGAGTTGTAAACTCGGTAATGATCCCTCCGCTGGTTCACCAACGGGGACCTTGTTACGACTTTTACTTCCTCTAAATGACCAAGTGGAAGGAGATCGGAAGAGCGTCGGTTAGC
+
CCCCGGGGGGGGGGGGGGGGGGGGGGGGGGGGGGGGGGGGGGGGGGGGGGGGGGGGGGGGFGGGGGGGGGGGGGGGGGGGGGGGGGGGGGGGGGGGGGGGGGGGGGGGGGGGGGGGGGGGGGGGGGGGGFGGGGGGGGGGGGGGGGGGGGGGGGGGGGGGGGGGGGGGGGGGGGGGGGGGGGGGGGGGGGGECGGGGGGGGGGGGGGGGDFGGFGDGGFGFGGGGFGGGFFFFFBEBF=FFFFFGGGFGGGFFFC=FAFAFFADDBAB?<FF4<FF??40:04???BF?:?BFFF(((41#
@M06045:235:000000000-JCY5N:1:1101:25353:10233 2:N:0:CTCAGA
GCCTTAGCTGCGTTCTTCATCGATGCCAGAACCAAGAGATCCGTTGTTGAAAGTTTTAACTTGTTTGTTTTGTAAATCAGAAGGTACGCTATAAATTGAAGAGTTGGGTCCTCTGGCGCGCTGCGGGACGGGCCGAAGCCGCGGCCCGCGGTGCGCCGAGCAACAAAAAGGTAAGGTTCACAAAGGGTTTGGAGTAATAACTCGGTAATGATCCCTCCGCTGGTTCACCAACGGAGACCTTGTTACGACTTTTACTTCCTCTAAATGACCAAGTGGAAGCAGATCGGAAGAGCGTCGTGTG
+
CCCCGGGGGGGGGGGGGGGGGGGGGGGGGGGGGGGGGGGGGGGGGGGGGGGGFFGGGGGGGGGGGGGGGFGGGGGGGGGGFGGGGGGGGGGGGGGGGGGGGGGGGFGGGGGGGGGGGGGGGGGGGGGGGGGGGGGGGGGG>FGGGGEGGGGGGGGGGGGGGGFGGGGGGGGFFFGGFGGGGGGGGFGFGGGG6FFGFGGFD?FGGGGGGGGG7CFDFGFG:DGGC77>F?:BDFFFFFF<FFFFFFDFGGC?FFGFFD?)9@AFA<<DFFFFFD9<BF:B027<:::6?>?B?21493:,#
@M06045:235:000000000-JCY5N:1:1101:8789:10238 2:N:0:CTCAGA
GCCTTAGCTGCGTTCTTCATCGATGCCAGAACCAAGAGATCCGTTGTTGAAAGTTTTGATTCGTTTGTTTTTGTTATTCAGAAGTAGTTTCGCTATAAATTCAAGAGTTTGGTGCTGCCGGCGGGGGCTGGTCGGGCGGCCCCGCGAGGGGGTGCCCTCCCGGCCGTCCGCCGAGGCAACAGCAGTAATAGGTAAGGTTCACAAAGGGTTTGGAGTAATAACTCGGTAATGATCCCTCCGCTGGTTCACCAACGGAGACCTTGTTACGACTTTTACTTCCTCTAAATGACCAAGTGGAAGT
+
CCCCGGGGGGGGGGGGGGGGGGGGGGGGGGGGGGGGGGGGGGGGGGGGGGGGGGGGGGGGGGGGGGGGGGGGGFGGGGGGGFGGGGGGGGGGGGGGFGGGGGGGGGGGGGGGGGGGGGGGGGGGGGGGGGGGGEGGGGGGGGGGGGDGDGGGGGGGGGGEGEEEGGCGGGGGGGGGGGGGGFGFFGGGGGGGGGGGGGGGGGGFGGGGGFGGGGGGGGFGFGGGGGGG3@FFFABFFFFGF@BE<:7FGGGFFFGFFFFB4?BFFFFFBF>@FFFFFFBF99:ADAAFFFF76666?<?0#
@M06045:235:000000000-JCY5N:1:1101:26583:10242 2:N:0:CTCAGA
GCCTTAGCTGCGTTCTTCATCGATGCCAGAACCAAGAGATCCGTTGTTGAAAGTTTTGATTTATTTGTTTGTTTTACTCAGAAGTTCCACTAAAAACAGAGTTTAGGGGTCCTCGGGCGGGCCGTCCCTTTTTACGGGGCGCGGGCTGATCCGCCGAGGCAACGTATAGGTATGTTCACAGGGGTTTGGGAGTTGTAAACTCGGTAATGATCCCTCCGCTGGTTCACCAACGGAGACCTTGTTACGACTTTTACTTCCTCTAAATGACCAAGTGGAAGTAGATCGGAAGAGCGTCGTGTAC
+
CCCCGGGGGGGGGGGGGGGGGGGGGGGGGGGGGGGGGGGGGGGGGGGGGGGFGGGGGGGGGGGGGGGGGGGGGGGGGGGGGGGGGGGGGGGGGGFFGGGGGGGGGGCFGGGGGGGGGGGGGGGGGGGGGGGGGGGDGGGGFGGGGGDGGGGGGGEGGGGGEFGGGGGGGGGGGGGGGGGGGGGDCGEGDGGGGGGGGGGGGGGGGGECEGFF:FFGGGEGFGGGGGGGGFFFFF6@FFFGFFFFFDFEGGDFFFGF=<4>4=<24))57:@F=5737??<AA<23::0(4??F7<B31:(#
@M06045:235:000000000-JCY5N:1:1101:21844:10250 2:N:0:CTCAGA
GCCTTAGCTGCGTTCTTCATCGATGCCAGAACCAAGAGATCCGTTGTTGAAAGTTTTGACTTATTCAGTACAGAAGACTCAGAGAGGCCATAAATTATCAAGAGTTTGGTGACCTCCGGCGGGCGCCCGCGGTGGGGCCCAGGGGCGCCCGGGGGGTAAACCCCGGGGCCGCCCGCCGAAGCAACGGTTTAGGTAACGTTCACAATGGTTTAGGGAGTTTTGCAACTCTGTAATGATCCCTCCGCTGGTTCACCAACGGAGACCTTGTTACGACTTTTACTTCCTCTAAATGACCAAGTGA
+
CCCCGGGGGGGGGGGGGGGGGGGGGGGGGGGGGGGGGGGGGGGGGGGGGGGGGGGGGGGGGGGGGGGGGGGGGGGGGGGGGGGGGGGGGGGGGGGGGDGGGGGFFGGGGGGGGGGGGGGGGGGGGGGGGGGGGGG7FGGGGGGGEEGGEGGGGGGGGGGGGGGGGGGGGGGGGGGGGGGGGGGGGGG;CCGGGGFFGGEGGFGDGFFGGGGGG4DFGGFGFGFFFGGFGFFF?A<FFFFG?FE@D/9BFFGFFFGFE0<4>B080<F<AAFF:>B<AFFAAFF2:><FFF<2)-434<4<#
@M06045:235:000000000-JCY5N:1:1101:3980:10257 2:N:0:CTCAGA
GCCTTAGCTGCGTTCTTCATCGATGCCAGAACCAAGAGATCCGTTGTTGAAAGTTTTGATTTATTTATGGTTTTACTCAGAAGTTACATATAGAAACAGAGTTTAGGGGTCCTCTGGCGGGCCGTCCCGTTTTACCGGGAGCGGGCTGATCCGCCGAGGCAACAAGTGGTATGTTCACAGGGGTTTGGGAGTTGTAAACTCGGTAATGATCCCTCCGCTGGTTCACCAACGGAGACCTTGTTACGACTTTTACTTCCTCTAAATGACCAAGTGGAAGGAGATCGGAAGAGCGTCGTGTAGG
+
CCCCGGGGGGGGGGGGGGGGGGGGGGGGGGGGGGGGGGGGGGGGGGGGGGGGGGGGGGGGGGGGGGGGGGGGGGGGFGGGGGGGGGGGGGGGGGGGGGGFGGGGGGGGGGGGGGGGGGGGGGGGGGGGG=FGGGGGGGGGGGGGGGGGFGGGGGGGGCGGEGGGGGGGFGGGGGGGGGGGGGGGGGGGGGGGGGFGGGG7CEGGGGGGGFFFGGFD3<BDFGGGFFFCFEDEE00FF?FC?FFFGGGEGDF4?FGFF<=<=?<FF2<FDFF*12>?7?BBFFB8?6(203:0,8>>FF:6#
@M06045:235:000000000-JCY5N:1:1101:9172:10267 2:N:0:CTCAGA
GCCTTAGCTGCGTTCTTCATCGATGCTGGAGCCAAGAGATCCGTTGTTAAAAGTTTTGACAGTTCGCTAAGAACACTCAGAAGTATCGTCGGGTTCGAAAACAGAGATTCTGATGAGACCGGCGGGCACCCTTGCGGGCGCCGCCGAAGCAACAGGTATAATAGTTCACAAAGGGTAGAGAGTGTAGTACTCAGTAATGATCCCTCCGCTGGTTCACCAACGGAGACCTTGTTACGACTTTTACTTCCTCTAAATGACCAAGTGGAAGTAGATCGGAAGAGCGTCGTGTAGGGAAAGAGGC
+
CCCCGGGGGGGGGGGGGGGGGGGGGGGGGGGGGGGGGGGGGGGGGGGGGGGGGGGGGGGGGGGGGGGGGGGGGGGGGGGGGGGGGGGGGGGGGGGGGGGGGGGGGGGGGGGGGGGGGGGGGGGEGGGGGGGGGGGGGGGGGGGGGGGGGGGGGGGGGGGGGDGGGGFFGGGGGGGFGGGGGGFGFGGGGGGGGGGGGGGFCGGGGGGGGGGGGFGGGGFGEGGDCDGGFFF?FFFFFFFGFFFFGGGF>CFFF?F4@BFFFFA<DB?B?DFFF2<B?B>?BF92:B23.:<A?0418(:0#
@M06045:235:000000000-JCY5N:1:1101:16933:10274 2:N:0:CTCAGA
GCCTTAGCTGCGTTCTTCATCGATGCCAGGACCAAGAGATCCATTGTTAAAAGTTGTAATAATTTAGGTTGGTATCAGAAGTTTTCATGTATAGATGCAAGGGTTTTGGGTGGTTCCTGCCGGCAGGCGAGCCTGCCGAGGAAGCGATAAGGGTACACATAGGCAAAGGGTGGGTAAATAGAAGCGCACAACCCCTAGGGGCCGGCGCAGGTATTTTGTAATGATCCTTCCGCAGGTTCACCTACGGAAACCTTGTTACGACTTTTACTTCCTCTAAATGACCAAGTGGAAGTAGATCGGC
+
CCCCGGGGGGGGGGGGGGGGGGGGGGGGGGGGGGGGDGFGGGGGGGGGGGGGGGGGGGGGGGGGGGGGG9EGGGCGGGGGGGGGGGFFFFFGFGFGGGGGGGGGGGGGGGGGGGGGGGGGGGDGGGDGGGGGGGGGGGGGGGGGGGGGGGGGGFGGGGGGGGGGGGCDFGEEGGGGDFFGGGGGGGGGGGGGGGGF8FFDGCEEEGDEGG5<?FFFCFFGFF7C>FGGGFFFFFFFFFBCF?F469>BGDFFF=77@27:5>016>AFF2/=6A4<<D<<2>F>FFAB>?BF:9246:(,#
@M06045:235:000000000-JCY5N:1:1101:19683:10279 2:N:0:CTCAGA
GCCTTAGCTGCGTTCTTCATCGATGCCAGAGCCAAGAGATCCGTTGTTGAAAGTTTTGATTTATTTAAAAATTCCACTCAGAATAAAATTACAAGGCAAAATGCATTTGAATTTTGGGTGTCCTCTGGCGGGCCCCTCGCCCCGTAGGGGTCGGGGTGGTCCGCCGAAGCAACGATAGGTATGTTCACAGGGGTTTGGGAGTTGTAAACTCGGTAATGATCCCTCCGCTGGTTCACCAACGGAGACCTTGTTACGACTTTTACTTCCTCTAAATGACCAAGTGGAAGTAGATCGGAAGAGC
+
CCCCGGGGGGGGGGGGGGGGGGGGGGGGGGGGGGGGGGGGGGGGGGGGGGGGGGGGGGGGGGGGGGGGGGGGGGGGGGGGGGGFGGGGGGGGGGGGGGGGGGGGGGGGGGGGGGGGGGGGGGGGGGGGGGGGGGGGGGGGDGGGG>EGGDEGGGDGGCEGGGGGGGGGGGGGGGF=EGGGGGGFGGGGGGGGGGGGEGGF5AEGGGGGGFCDCDFGGGFFFDFCFGGGGFFFFF9FF@F<B>3.)9C@7:>F=FGFFFFFFFFFFAFA<AFFFF)48?B?<492<40:4))-6<?F601.#
@M06045:235:000000000-JCY5N:1:1101:7266:10304 2:N:0:CTCAGA
GCCTTAGCTGCGTTCTTCATCGATGCGAGAACCAAGAGATCCGTTGTTGAAAGTTTTAACGTTTAATATAAACAATTCAGACAGACGTCAACTGTAACAAAGAGTTTTGTTTTCCTCCCATGGGCGCTCACCAGCCATAAGGCCGACGTGGCAGAGCCAAGTCCCATGGAAGCAACAGTAAAAAGGTACACAGTGTGGGTTGATAAAGAATATAAAATTCAATATACATTAATGATCCTTCCGCAGGTTCACCTACGGAAACCTTGTTACGACTTTTACTTCCTCTAAATGACCAAGTGGA
+
CCCCGGGGGGGGGGGGGGGGGGGGGGGGGGGGGGGGFGGGGGGGGGGGGGGGGGGGGGGGGGEGGGGGGGGGGGGGGGGGFGGGGGGGGGGGGGGGGGGGGGGGGGGGFGGGGGGGGCFGGGGGGGGGGGGGGGGGGGGGGGGGGGGGGGGGGGGGGGGGGGGGGGGGGGF8FFGGGGGGGGGGGGGGGGGGGGGCFECCCGGGGGGGGGGGGDFGGGFGFGGGFGGGGFFFFFFFFFFGFFEEGG3;DCFFFFGFFFFFFFFFFFFFFF>FFFFFA>FFF>A<<BFAFAFFD??<?AD<#
@M06045:235:000000000-JCY5N:1:1101:7683:10319 2:N:0:CTCAGA
GCCTTAGCTGCGTTCTTCATCGATGCCAGAACCAAGAGATCCGTTGTTGAAAGTTTTAACTTGTTTGTTTTGTAAATCAGAAGGTACGCTATAAATTGAAGAGTTGGGTCCTCTGGCGCGCTGCGGGACGGGCCGAAGCCGCGGCCCGCGGTGCGCCGAGCAACAAAAAGGTAAGGTTCACAAAGGGTTTGGAGTAATAACTCGGTAATGATCCCTCCGCTGGTTCACCAACGGAGACCTTGTTACGACTTTTACTTCCTCTAAATGACCAAGTGGAAGGAGATCGGAAGAGCGTCGGGGC
+
CCCCGGGGGGGGGGGGGGGGGGFGDGGGGGGGGGGGFGCGGGGGGGGGDCCEGEFGGGGGGGGGGGFGGGGGGGGGFGGGGAFGGGGGGCCDFGGFGGGGGGGGGGGDGGFGGGGFGGGGDGGGGGDGGDFGGGGGGGDFGGCGGGGGGGEGEG7EGEGGGGGGGGGGGGGGGGGGGGGEFDFGFGGGGGGG+C?FDGGCEF?EGGGEGFGFGGGGFGFGDDGF:CCGG*7>D9?35F:69BFFFGGFGD3=F*CFFFFAFFAA9<)-7?F@><B?32:((2:<<B<16(.4?6166(((#
@M06045:235:000000000-JCY5N:1:1101:18467:10358 2:N:0:CTCAGA
GCCTTAGCTGCGTTCTTCATCGATGCTGGAGCCAAGAGATCCGTTGTTGAAAGTTTTAACAGTTCGCTTAGAACACTCAGATGTATCGTCGGGTTCAAACAGAGATTCTGATGATACCGGCGGGCACGCCCCGGAGGGCGCGCCGCCGAAGCAACAGGTATAAAGGTTCACAAAGGGTTATGAGTTATAGTACTCGGTAATGATCCCTCCGCTGGTTCACCAACGGAGACCTTGTTACGACTTTTACTTCCTCTAAATGACCAAGTGGAAGAAGATCGGAAGAGCGTCGTGTAGGGAAAAA
+
CCCCGGGEGGGGGGGGGGGGGGGGGGGGGGGGGGFGFGGGGGGGGGGGGGGGGGGGGGGGGGGGGGGGGGGGGGGGGGGGGGGGGGGGGGGGGGGGGGGGGGGGGGGGGGGGGGGGGFFEEFGGDEDGGGGFGE>CGECFGGGDECGG5CGGFFDGGGGDFGGGGGGGGGGGGEFDECCFFF7<@7CFGGGGGGGEGGGGFGGFFDCE=E=DGGDFGGFGFGGGGGGGGFFFFA)8*9B<3)8?FGGFGGG??=FFFDFAFF???>2?BDFFF?044??F?,,(.(-4-4<B<<863(((#
@M06045:235:000000000-JCY5N:1:1101:16953:10361 2:N:0:CTCAGA
GCCTTAGCTGCGTTCTTCATCGATGCAAGAGCCTAGAGATCCATTGTTATAAGTTGTGTGTATTAAGTGTGAAAAATAAATTTCATACTACTACTCATCATCATATGTCAAGGATAAGGTGTAGAGGTAGGAGACGAGAGAAAAGGAAGGGAGGAGGGGGTCGGTTAGAAAAAGTAGGAAAGGTAAAGGAGAGAGGGGGGTCAGGTCAAGTCAATGAAAAGAGAAAGGGGAGCAAAAGAAAGGGTCATACATGCCATTCAAGGATGATGATACCATCTCTCTTCTCCCTTCCCCTCCCCCA
+
CCCCGGGGGGGGGGGGGGGGGGGGGGFGGGGGGGGGGGGGGGDFGGGGGGGGGGGGGGGGGGGGGGGGGGGGFGGGGGGDFGGGGGGGGGGGGGG?FGGGGGGGDGGGGGFGFGGGCFCEFGGGFEDFGFGGGGGGGGGGGGD@EEGGGGGGGGG@CEGDCGG+@CCDCFGGGGGFEGCGFGGGGDGGGGDGGGGGGGDECCD8C<C6CFF*<>F7>DF*)99CCF<935:)78??48@DFF>D49D?**9@FFC@F4@A*/)3<((.66/9=4).(.-).55).64:46:(.((,-(39#
@M06045:235:000000000-JCY5N:1:1101:23390:10363 2:N:0:CTCAGA
GCCTTAGCTGCGTTCTTCATCGATGCGAGAGCCAAGAGATCCGTTGTTGAAAGTTGTATTTTTGAATTATGTTTATTCAGAAATAGATATTCAGACAAACTGCTTTAAAGGTGTTAAGTTAATCAAACCCTCTTAAGGTTTTCCTTCCCCTAAAGTCCTATCGGACCCAAAGGGATATCAACGTACAGAGAGTCCAAAAACATTGCACACAAGGTGGATATGGATTTTTTTAAAGAGTGCCATAAAACACTCAATTATGAATGATCCTTCCGCAGGTTCACCTACGGAAACCTTGTTACGC
+
CCCCGGGGGGGGGGGGGGGGGGGGGGGGGGGGGGGFGGGGGGGGGGGGGGGGGGGGGGGGGGGGGGGGGGGGGGGGGGGGGGGGGGGGGGGGGGGGGGGGGGGGGGGGFGGGGGGGGGGGGGGGGGGGGGGGGGGGGGGGGGGGGGG@FFGGGGGGGGGGGGGGGGGGGGGGGGGGGGGGGGGGGGGGGGGGGGGGGGGGDGGGGGGGGGGGGGFFFFFGFGGGFFFGDFFFFFCFFFFFFFFFGGGFD<:?AFGFA4BEAFEF<?EEFFFEFF9B@E3;9<E@((2:<(477)6<ADA(#
@M06045:235:000000000-JCY5N:1:1101:27940:10368 2:N:0:CTCAGA
GCCTTAGCTGCGTTCTTCATCGATGCCAGAACCAAGAGATCCGTTGTTGAAAGTTTTGACTTATTGTATAAGTTACTCAGAGAGGCCAGTGATGACGAAGAGTTTTGGTCCTCTGACGGGTTGCCAGCACGGGGGCCGGCGCGGCCCTGGTGGGGGCCACCCGCCGAAGCAACGGTGAGGTAGGTTCACAATGGTTGGGAGTTTTGCAACTCTGTAATGATCCCTCCGCTGGTTCACCAACGGAGACCTTGTTACGACTTTTACTTCCTCTAAATGACCAAGTGGAAGTAGATCGGAAGAT
+
CCCCGGGGGGGGGGGGGGGGGGGGGGGGGGGGGGGGGGGGGGGGGGGGGGGGGGGGGGGGGGGGGGGGGGGGGGGGGGGGGGGGGGGGGGGGGGGGGGGGGGGGGGFGGGGGGGGGGGGGGGGGGGGGGGGGGGGGGGGGGGGGGEGGGGGGGGGGGGGGGGGGGGGGGGGGGGGEGGGGGFFFFFGGGGGGEGGGGGGGGCFGGGGGGG?DGGGGGGFGFGGGGGGGG5BEFBDFFFFGFFFFCGFFGGGFFFGF>05:FFFFFFFF>AFF?<<BBBB???AF<?)24<5<4ABFFFF2#
@M06045:235:000000000-JCY5N:1:1101:5428:10369 2:N:0:CTCAGA
GCCTTAGCTGCGTTCTTCATCGATGCCAGAACCAAGAGATCCGTTGTTGAAAGTTTTGATTTATTTATGGTTTTACTCAGAAGTTACATATAGAAACAGAGTTTAGGGGTCCTCTGGCGGGCCGTCCCGTTTTACCGGGAGCGGGCTGATCCGCCGAGGCAACAAGTGGTATGTTCACAGGGGTTTGGGAGTTGTAAACTCGGTAATGATCCCTCCGCTGGTTCACCAACGGAGACCTTGTTACGACTTTTACTTCCTCTAAATTACCAAGTGGAAGCAGATCGGAAGAGCGTCGTGTAGT
+
CCCCGGGGGDGGCFGFGGGGGGGG,FGGGGGGFFFFGGGFGGGGGGFFGGGGGGGGGGGGGFGGGGGGGGFGGGGGDGGGGGGGGGGGGGGGGC@FCGG8DFFGG9FEGCCGGGF?F?+@FGGGGGGGFFGG7B?AFFGGGGGGGGGGFGGGGGGEEEGGCFFFGGFFDGFFGFFGECFFDGDEGGEGGGECEEFCGGCFCCECGECFGGGGFCFDCDDGEFFFG:CFGFDEFB;FFFFF=6=FDGDFGGGF4/27B</-9=>9).6><>F@*3),,4::1241210(.809;66(((()#
@M06045:235:000000000-JCY5N:1:1101:26952:10400 2:N:0:CTCAGA
GCCTTAGCTGCGTTCTTCATCGATGCGAGAGCCAAGAGATCCGTTGTTGAAAGTTGTATTTTGAATTAAGTATTCATAATATGTTTCAGACAAAATCACTAAAGTTCTGAGTAGATATAAATCCCAAAGGTGACCACACGGCTTTTGACAGCCGGCAGCCCCCAGAGAGATGACATTGCACACAAGGTGGATATGGATTTTTGAAAGTGCCATAAAAACACTTGATTATGAATGATCCTTCCGCAGGTTCACCTACGGAAACCTTGTTACGACTTTTACTTCCTCGAAATGACCAAGTGGG
+
CCCCGGGGGGGG@EGGGGGGGGGGGGGGGGGGGGGGGGGGGGGGGGGGGGGGGGGGGGGGGGGGGGGGGGGGGGGGGGGGGGGGGFGFGGGGGGGGGGGGGGGGGGGGGGGGGGGGGGGGGGGGGFEFG8F@FGCFGGGGGGGGGGGEFGFFGEDEGCC@EGGGGGCFEGGDGGFFGGGGGGGG?8D9EGGFACFGE9>EFG6ECCEAFGGGGGGGGGF>FCFGG8=>CBFFF499+B@FAA>49CDAGGGFFFGFFDFFDA@8@EFFF<DFFD77?C<EC?E<2(1802><A:>1(9<2#
@M06045:235:000000000-JCY5N:1:1101:10643:10401 2:N:0:CTCAGA
GCCTTAGCTGCGTTCTTCATCGATGCGAGAGCCAAGAGATCCGTTGTTGAAAGTTGTATTCGAGTTTTGATTACTCTGAATGTTAGACTTGCAATTGAAGACGTGTGAGAAAATGAAGCCCAATCTTCCAAAGTTGAAAGGGCCTTTACAATGCACACAAGGTGGGTATGGATTTGAAAGTGCCATAAACACTTATTGTGAATGATCCTTCCGCAGGTTCACCTACGTAAACCTTGTTACGACTTTTACTTCCTCTAAATGACAAAGTGGCAGTAGATCGGAAGAGCGTCGTGGAGGGAAG
+
CCCCGGGGGGGGGGGGGGGGCGGGGGGGDGGFGGGGFGGGGGGFGCGGGGGGGGGFFGGGGGFGFEFG@CGGGGGGGGFEGG<FFGFFFGGGEFGGFGGGGGFFGFGGGFFFDFGFGAF=7EFGFF<EGGGFGGGGGGAEFG7CEFEEFGGGFEGF9DCFF86D?>EAFDFGAFFFCFFG8399D=F?93=,DFGC98E,=EDGGGFDFFFC996=7FF:CDC>C59*;>?+985BCF9:*:4@7C:FGGFC4+4@A=8C+=B**0(747)856).6C30;1;6@(((.(343((.42(.#
@M06045:235:000000000-JCY5N:1:1101:10362:10437 2:N:0:CTCAGA
GCCTTAGCTGCGTTCTTCATCGATGCCAGAACCAAGAGATCCGTTGTTGAAAGTTGTAAATAATTAGATTATTTTCAGACGCTGATTGCAATTACAAAAAAGGTTTTGGTTTGTCCAATCGGCAGCTTGCGCCACCGAGGAAACAAGAGTACGCAAAAGACATGGGTGTAGACGAGAGCTTTACAGCCCCCGACTTGACTTTTGATAATGATCCTTCCGCAGGTTCACCTACGGAAACCTTGTTACGACTTTTACTTCCTCTAAATGACCAAGTGGAAGAAGATCGGAAGAGCGTCGGGGC
+
CCCCGGGGGGGGGGGGGGGGGGGGGGGGGGGGGGGGGGGGGGGGGGGGGGGGGGGGGGGGGGGGGGGGGGGGGGGGGGGGGGGGGGGGGGGGGGGGGGGGGGGGGGGGGGGGGGGGGGGGGGGGGGGGGGGGGGGGGDGGGGGGGGGGGGGGGGDGGGGGGGGGGGGGGGGGGGGGGGGGGGGGGGGGGGGGGGGGGGGGGGG9EFGFFGGGGGGGGGFGEDGGGCGGGFFFFFFFFFFGFFFFGGGFGGGFF?GB=<FA6/54A<-:A?FFFB<787:??:25<13?BF011091;(((#
@M06045:235:000000000-JCY5N:1:1101:2283:10483 2:N:0:CTCAGA
GCCTTAGCTGCGTTCTTCATCGATGCGAGAACCAAGAGATCCGTTGTTGAAAGTTTTAAAGTTTATTTAAAAACAGTTTTCAGACTGAGTTCAGAAAAAACAGAGTTTATGTAGACCTCCCGTGGGCACTCCCCAGCATCCGTTCCGAAGAACAGCGCCAGAGGGAACGACAAGCGTTCACTGTCCCACGGAAGCAACAGGTACGAATACACAGATTGGGTTTATAGAAAATTAATTCTAGATTTTTTAATGATCCTTCCGCAGGTTCACCTACGGAAACCTTGTTACGACTTTTACTTTC
+
CCCCGGGGGCGGFGGFFGGGGGGGFGGGGGGGGGFFFFGGGGGFFGGGDEGFGG<EFGGGF@FGGGGGGGGGGDGCF9FFGGFGGGGFGGGGGFFFCFGCFGGGFEFGAEFDFFFGGFAA,CEFGEFEFFGD@FG7FGFGGCFEGGEGEEGFGGGFDEGGGGF6EEGCEGGG8DGGGGGGGFCGG,EDFGGG5BFGGGGG,,>7CGGG9?CFGFCFGF;?DGGGFGGF7CAF;=EFCFF2+1;;;F+8<DF=F+;ACCA@EF>>B:>795B=7?BF?02?7?<2><AA02611<4<AAF)#
@M06045:235:000000000-JCY5N:1:1101:9840:10484 2:N:0:CTCAGA
GCCTTAGCTGCGTTCTTCATCGATGCCAGAACCAAGAGATCCGTTGTTGAAAGTTTTAACGTTTAATATAAACAATTCAGACAGACTTCAATTGTAACAAAGAGTTTTGTTTTCCTCCCATGGGCGCTCACCAGCCATAAGGCCGACGTGGCAGAGCCATGTCCCATGGAAGCAACAGTAAAAAGGTACACAGTGTGGGTTGATAAAGAATATAAAATTCAATATACATTAATGATCCTTCCGCAGGTTCACCTACGGAAACCTTGGTACGACTTTTACTTCCTCTAAATGACCAAGTGGC
+
CCCCGGGFGGGGFGEGGGGGFFGGGGGGFGGFGGD<EC@DFGGGGGGGFGCGGGFGGGGGGGGFGGGGGGGGGGGGGGFGFGGGGGGGGFDGGGFEFGGG8FFGGFGGGGGGGGGGGGDDGCFFGGGGGGGCFGGGGGGGCFGGGGGGGGGGGCGGD8EG8DGFGGGGGG?=FCGGGGFGCF8EEGGGGGGGGGFFFGGEEGGFGGFGGGGGFCGGDGFGFGC7=BC+CFFFFCE6BCFGFFEFGGGF4*088*>A>?EFFA@8@)(7;<>5><DC?3;?F3<:)-5A):46<:0,0))5#
@M06045:235:000000000-JCY5N:1:1101:15687:10496 2:N:0:CTCAGA
GCCTTAGCTGCGTTCTTCATCGATGCCAGAACCAAGAGATCCGTTGTTGAAAGTTTTGACTTATTCAGTACAGAAGACTCAGAGAGGCCATTAATGCAATAGTTTGGTTTACCTCCGGCGGGCGCCCGCGAGGGCCGGGGGGCGCCGGGAAGGACCCGGGCCGCCCGCCGAAGCAACGGTTTAGGTAACGTTCACAATGGTTTAGGGAGTTTTGCAACTCTGTAATGATCCCTCCGCTGGTTCACCAACGGAGACCTTGTTACGACTTTTACTTCCTCTAAATGACCAAGGGGAAGTAGAG
+
CCCCGGGGGGGGGGGGGGGGGGGGGGGGGGGGGGGGGGGGGGGGGGGGGGGGGGGGGGGGGGGGGGGGGGGGGGGGGGGGGGGG<FGGGFGGGGGGGGFFCFGGGGGGGGGGGGGGGGGGGGGGGGGGGEGGGGGGGDGGGGGGGGGGGGDEGGGFGGGGGGGGGGGGGCGEGGGGGGGEEGGGGGGGGGGGGGGGGGFG<CFDFGGGGEGFFGGGGFFGFGGGGGGGDFFFFF:@EFEGFFF=GGF@DCGDEDGFF<FAFB9?<>0:<9FFFD>AFDFFFA94<A>7??(4962(5<>4#
@M06045:235:000000000-JCY5N:1:1101:10297:10501 2:N:0:CTCAGA
GCCTTAGCTGCGTTCTTCATCGATGCCAGAACCAAGAGATCCATTGTTGAAAGTTGTAAATAATTAGGTTTGTTTTCAGAAGTTTGATGCTGATACTGAGGGGTTTTGGGGTCCCTAGCGGCAGGAGACCTGCCGAGGGAACAACAAAGGTGCGCATAATCAAGGTGAGAGTCAAGGGCTAAGCACCCCCGGGAGCGAACCCCCGCGGGCGGCCCAAGGCCAGGTAATGATCCTTCCGCAGGTTCACCTACGGAAACCTTGTTACGACTTTTACTTCCTCTAAATGACCAAGTGGAAGTAA
+
CCCCGGGGGFFGGGGGGGGGGGGGGGGGGGGGGFGGGFFGGGGGGGGGGGGGGGGGGGGGGGGGGDFGFGGGGGEFFGGGGGGGGGGGGGGGGGGGGGFGGGGGGGGGGGGGGGGGGGGGGGGGGGGFGGGGGGGGGGGGGGGGGG@DGGGGGGGGGGGGGGGGGDGFGFFGGGGGG>EFGGGGGGGGGCEGG>EGGGDGGEGGGGGGGDEDGGGCFGFGFGGGFFD7D?6=@>>FFFFDFFFFF7DF=6D>DFGBF:?>FFFADB04::FFBFB>9ABF>26AFA2A?)4?AD<2)8?.#
@M06045:235:000000000-JCY5N:1:1101:3809:10524 2:N:0:CTCAGA
GCCTTAGCTGCGTTCTTCATCGATGCCAGAACCAAGAGATCCGTTGTTGAAAGTTTTTATAGTTCGCTAAGAACACTCAGATGTATCGTCGGGTACAAACAGAGATACTGAAACGCCGGCGGGCTCCCGAAGGAGCCGCCGAAGCAACAAGTTATAATGTTCACAAAGGGTTATGAGTGTAAACTCGGTAATGATCCCTCCGCTGGTTCACCAACGGAGACCTTGTTACGACTTTTACTTCCTCTAAATGACCAAGTGGAAGAAGATCGGAAGAGCGTCGTGTAGGGAAAGAGTGTAGATA
+
CCCCGGGGGCGGGGGGGGFGEFGGGGGGGFDGGGGGFGGGGGGGEEFGGG<CFE9FCFGGCG,CFG@GGGGGGEFG9<FFFGGFFCGGGGDGGGCDFFGGGGF?EEGFGGFGGGGCCFEGCGGG+AFFGDFGG?B@G<FFEEGEE8FGCFF;EGCC,?;DCC@CEFFGGEFGGGGGGGGGCCC>9:CEEGDF9+3?>FC=>:5AEGGGGGGDCFGGG:DD754:02CFGEFBDFFFFFFG?FFFFFGFC*:=F?GF649?@F18:?A9::B))40:9F(44:00:>?:8((.8<AFF<A)#
@M06045:235:000000000-JCY5N:1:1101:3975:10531 2:N:0:CTCAGA
GCCTTAGCTGCGTTCTTCATCGATGCGAGAGCCAAGAGATCCGTTGTTGAAAGTTGTATTTTTGAATTATGTTTATTCAGAAATAGATATTCAGACAAACTGCTTTAAAGGTGTTAAGTTAATCAAACCCTCTTAAGGTTTTCCTTCCCCTAAAGTCCTATCGGACCCAAAGGGATATCAACGTACAGAGAGTCCAAAAACATTGCACACAAGGTGGATATGGATTTTTTTAAAGAGTGCCATAAAACACTCAATTATGAATGATCCTTCCGCAGGTTCACCTACGGAAACCTTGTTACCG
+
CCCCGGGGGGGGGGGGGGGGGGGGGGGGGGGFGGGGFGGGGGGGGGGGGGGGGGGGGGGGGGGGEGGGGGGGGGGGFGGGGGGGGGGGFGGGGGGGGGGGGGGGGGFGGGGGGGGGGGGFGGGCFGGGGGGGGGGGGFGGGGGGGGGFGFFGGGGGGGGGGGGGDEGGGGCFFEGGGGFFFGGGGGGGGGGGGGGGCFFGGFGGFGFGFEGGGGGGGFFGFGGGGCF>FF4FFEFF>FFCAF69CF8AFC*;AFGFCEACFFEFCCEEFFFEFF09;EFFC<EF@?;<@012?2<<<).)#
@M06045:235:000000000-JCY5N:1:1101:21611:10544 2:N:0:CTCAGA
GCCTTAGCTGCGTTCTTCATCGATGCGAGAGCCAAGAGATCCGTTGTTGAAAGTTGTATTTTTGAATTATGTTTATTCAGAAATAGATATTCAGACAAATTGCTTTAAAGGTGTTAAGTTAATCAAACCCTCTTAAGGTTTTCCTTCCCCTAAAGTCCTATCGGACCCAAAGGGATATCAACGTACAGAGAGTCCAAAAACATTGCACACAAGGTGGATATGGATTTTTTTAAAGAGTGCCATAAAACACTCAATTATGAATGATCCTTCCGCAGGTTCACCTACGGAAACCTTGTTACCG
+
CCCCGGGGGGGGGGGGGGGGGFGGFGGGGGGGGFGGGFEGGGFFGGGGGGGGGGGGFFGGGGGGGGGGGGGGGGGGGGGGGGGGGGGGGGGGGGGGGGGGGGFGFGGGGGGGGGGGGGGGGGGGGGGGGGGGGGGGGFGGGGGGGGGGGGGGGGGGGGGGGGGGGGGGG8>FGGGGGGGGGGGGGGGFFGGGGGFFGFGGGGGGDFGFGGD?FFCFGFFGFGGGFGFFGEFFFC;FFBCGFF6>GGF=FGF4AFGFFFA?A6838?EFFFFAE99@;EEFFE38=??DF@=072)))54)#
@M06045:235:000000000-JCY5N:1:1101:21432:10544 2:N:0:CTCAGA
GCCTTAGCTGCGTTCTTCATCGATGCGAGAGCCAAGAGATCCATTGTTAAAAGTTATTTTTATGTTTTCTTACTTGCAAGGTTTATTTTGCCTTACGAAAACTCAAAAAGTACATCAGTCTGACTAATTAAACGCGAATTGTTTGTTTTTACAATGCACAAAAGATTTTCTCAGTCGGTTTTTTTGCAAAAACACGGTCGAGCAAAGAGAAATAAAATTTCTCTTACTTTTTTGTAATGATCCTTCCGCAGGTTCACCTACGGAAACCTTGTTACGACTTTTACTTCCTCTAAATGACCAG
+
CCCCGGGGGGGGGGGGGGGGGGGGGGGGGGGGGGGGGGGGGGGGGGGGGGGGGGGGGGGGGGGGGGGGGGGGGGGGGGGGGGGGGGGGFFGGGGGGGGGGGGGGGGGGGGGGGGGGGGGGGGGGGGGGGGGGGGGGGGGGGGGGGGGGGGGGGGGGFFGGGGGGGGGGGGGGGGGGGGGGCGEGGGGGGFFGGGGGGFGGGGGGGGGGGGGGGGGGGGFGFGGGGGGGGFFFFFBFFFFGFFFFGGGFGDDEFFCFF8FEFE;?BFFFFB*=FF<FBB<FFFA<AAF74)6<<AAA9A>7#
@M06045:235:000000000-JCY5N:1:1101:17275:10566 2:N:0:CTCAGA
GCCTTAGCTGCGTTCTTCATCGATGCCAGAGCCAAGAGATCCATTGTTGAAAGTTGTAATAATTTTGTTTTTTACTCAGAGCATCAATAATGACAAGAGTTTGGTGTGCTCCGGCGGGGTGCGTCACCCCCGAGAGGGGTGCGCGCGGCCATGCGGCCACCCGCCGAAGAAACAGTGGTTGGTTAGCAATGGTTGGGAGTTTTTCAACTCTTTAATGATCCCTCCGCTGGTTCACCAACGGAGACCTGGTTACGACTTTTACTTCCTCTAAATGACCAAGTGGAAGGAGATCGGAAGAGGA
+
CCCCGDCDEA@EGCFGCFC@AEFD,BCE@FCFFGGDC<FEFGGGGGG96CF<FG9CEFEFG@F<C<FGCGGGDGGAFECCGFCGC8EFDEFEC69,C:@9C9C4EFG7EE9=:FGGCFG>+@FCFGFGGGCFGCECCFFG7FFCCEEC>*B8C6:8*1*/8?*3=85=85:CC8C3:8+*A*;CC=++3<<FCCEGGG5;FFC*<9+39:A*<CDFFG479**9CC<>95.?F9<F4F:*5))59<F4D6C4)09<51=-*9))))).--=6B).)(,41.)).).4:?0()-(46((4(#
@M06045:235:000000000-JCY5N:1:1101:18564:10589 2:N:0:CTCAGA
GCCTTAGCTGCGTTCTTCATCGATGCCAGAACCAAGAGATCCGTTGTTGAAAGTTTTGACTTATTCAGTACAGAAGACTCAGAGAGGCCATAAATTATCAAGAGTTTGGTGACCTCCGGCGGGCGCCCGCGGTGGGGCCCAGGGGCGCCCGGGGGGTAAACCCCGGGGCCGCCCGCCGAAGCAACGGTTTAGGTAACGTTCACAATGGTTTAGGGAGTTTTGCAACTCTGTAATGATCCCTCCGCTGGTTCACCAACGGAGACCTTGTTACGACTTTTACTTCCTCTAAATGACCAAGTGT
+
CCCCGGGGGGGGGGGGGGGGGGGGFGGGFFGGGGGFCGGGGGGGGGGGGGGGGGGGGGGGGGGGGGDEFGFFFGGGGGGGFGGGGGGGGGGGGGGGGGGGGGGFGGGGGGGGGGGGGEGGCGGGGGGCFGGGCFGGGGFEGGGGEGGGEGGEGGGGEG+<<;;EE5E>CEG5C>EGGGG8::FGGGGECC+<CFGFEECCCFGGFGCCEFGCCC*7DC?FFGGGG497>FFF65>F9BFGFFBDG3DB<:C4*9D@DBE835:?0))66:@@33(,<4-)-6))-:)).44A)48,,3)-#
@M06045:235:000000000-JCY5N:1:1101:5409:10592 2:N:0:CTCAGA
GCCTTAGCTGCGTTCTTCATCGATGCAAGAGCCAAGAGATCCATTGTTAAAAGTTGTCAAGTTTAGTCACATAATAAATCTGTCAAACAAACAAGCGTAAACATCAGAGCCTTGCGGCCCTGTGCATATGTGTCTGCCAGTCAGCGCCCGAAGACGCCTCCCAAGCAAGACAGAGATTTGTAATGATCCTTCCGCAGGTTCACCTACGGAAACCTTGTTACGACTTTTACTTCCTCTAAATGACCAAGTGGAAGAAGATCGGAAGAGCGTCGTGTAGGGAAAGAGTGTAGATCTCGGTGGA
+
CCCCGGGGGGGGGGGGFGGGGGGGGGGGGGGGGGGGGGGGGGGGGGGGGGGGGGGGGGGGGGGGGGGGGGGGGGGGGGGGGGGGGGGGGGGGGGGGGGGGGGGGGGGGGGGGGGGGGGGGGGGGGGGGGGGGGGGGGGGGGGGGGGGGGGGGGGGGGGGGFGGGGGGGGGGGGGGGFGGGGGGGFFGGGGGGGGGGGGFGGGGGGGGGGGGGGGFGGGFGFDGGGGGG:FFFF@CF6AFGFFFFFGGFFFGFFA8FFFFEFFFFFFFDFBFF3(414AFB?0013:4AFA<AA4<2(,,4#
@M06045:235:000000000-JCY5N:1:1101:27364:10602 2:N:0:CTCAGA
GCCTTAGCTGCGTTCTTCATCGATGCGAGAGCCAAGAGATCCGTTGTTGAAAGTTGTATTTTTGAATTATGTTTATTCAGAAATAGATATTCAGACAAACTGCTTTAAAGGTGTTAAGTTAATCAAACCCTCTTAAGGTTTTCCTTCCCCTAAAGTCCTATCGGACCCAAAGGGATATCAACGTACAGAGAGTCCAAAAACATTGCACACAAGGTGGATATGGATTTTTTTAAAGAGTGCCATAAAACACTCAATTATGAATGATCCTTCCGCAGGTTCACCTACGGAAACCTTGTTACGC
+
CCCCGGGGGGGGGGGGGGGGGGGGGGGGGGGGGGGGGGGGGGGGGGGGGGGGGGGGGGGGDGGGGGGGGGGGGGGGGGGGGGGGGGGGGGGGGGGGGGGGGGGFFFGGGGGGGGGGGGGGGGGGGGGGGGGGFGGGGGGGFGGGGGGGGGGGGGGGGGGGGGGDGGEGGGGGFGGGGGGFGGGGGGGGGGGGGGGGGGGGGGGGGGGGGFDGGGGGGDAGAGGFCG>FGFFFFFFFFFFGFFCFGGGFFGGFFFFFFEFEFFEEEEEEFFFE5>>66=A@EFFEEF0112???BDDAAB-#
@M06045:235:000000000-JCY5N:1:1101:26953:10635 2:N:0:CTCAGA
GCCTTAGCTGCGTTCTTCATCGATGCCAGAGCCAAGAGATCCGTTGTTGAAAGTTTTAATTTATTTGCTTGTTTACTCAGAAAAACATTATAAAAACATAGTTAGGGGTCCTCTGGCGGGGGCGGCCCGTTGTTACAGGGCCGTCTGTTCCCGCCGAAGCAACGTTTTGGGTATGTTCACAGGGTTGATGAGTTGTATAACTCGGTAATGATCCCTCCGCTGGTTCACCAACGGAGACCTTGTTACGACTTTTACTTCCTCTAAATGACCAAGTGGAAGTAGATCGGAAGAGCGTCGTGTG
+
CCCCGGGGGGGGGGGGGGGGGGGGGGGGGGGGGGGGGGGGGGGGGGGGGGGGGGGGGGGGGGGGGGGGGGGGGGGGGGGGGGGGGGGGGGGGGFGGGGGGGGGGFGGGGGGFGGGGGGGGGGGGGGGGGGGGGGGGGGGGGGGGGGGGGGGGGGGGGGGGGGGGCGGGGGGGGGGGGGGGGGGGFGEGGGGGGFGGGCFGGGGGGGGGGGGGGGGGGGFGFGGGFGFGGFFFF>FFFFFFFFFFGGGFGGD?FFG47A9<?FFBFFFFFFFFF4<BFFFFFA<A2:B??B:?7>>?F>F2#
@M06045:235:000000000-JCY5N:1:1101:4452:10635 2:N:0:CTCAGA
GCCTTAGCTGCGTTCTTCATCGATGCTAGAACCAAGAGATCCGTTGTTAAAAGTTTTTATAGTTCGCTAAGAACACTCAGATGTATCGTCGGGTACAAACAGAGATACTGAAACGCCGGCGGGCTCCCGAAGAAGCCGCCGAAGCAACAAGTTATAATGTTCACAAAGGGTTATGAGTGTAAACTCGGTAATGATCCCTCCGCTGGTTCACCAACGGAGACCTTGTTACGACTTTTACTTCCTCTAAATGACCAAGTGGAAGAAGATCGGAAGAGCGTCGTGTAGGGAAAGCGTGTAGATG
+
CCCCGGGGGGFGGGGGEGFGGGGGFEEGFGGGFFGGGGGGGGGDC@FGGEAFFFEGGGGGGGGFGEGGEEFFGGGGFGGGGGGGFGGGGGGGGFGGGGFEDFGF=FGFGGGGGFGCGFGGDCCFCDFGGCF=CCGGG>FGDGGGGDFGGCGGF@EGGGFFGGGGGCFGGEEGGGGGGGGGGFFGGGDEEF5FCGEEGGEGGGGGD*CFGGGGGGGGGC>3>GG>FGGGDBFDFB49?6FFB4FFDG76CCFF4)9;/4???F?BB(6<:?@DF17(42<B9:?0-<:?B::((((-46))#
@M06045:235:000000000-JCY5N:1:1101:5149:10636 2:N:0:CTCAGA
GCCTTAGCTGCGTTCTTCATCGATGCGAGAGCCAAGAGATCCGTTGTTGAAAGTTGTATTTTGAATTAAGTATTCATAATATGTTTCAGACAAAAACACTAAAGTTCTGAGTGGATATAAATCCCAAAGGTGACCACACGGCTTTTGACAGCCGGCAGCCCCCAGAGAGATGACATTGCACACAAGGTGGATATGGATTTTTGAAAGTGCCATAAAAACACTTGATTATGAATGATCCTTCCGCAGGTTCACCTACGGAAACCTTGTTACGACTTTTACTTCCTCTAAATGACCAAGTGGC
+
CCCCGGGGGGGGGGGGGGGGGGGGGGGGGGGGGGGFGGGGGGGGGGGGGGG9FGGGGGGGGGGGGGGGGGGGGGGGGFGGGGGFFGGGGGGGGFG<FFGGGGGFGGGGGGGGGGGGGGGGGGGFGGGGGGGGGGGGGGGGGGGGGFGGGGGGGGGGGGGGCEGGGGGGGFGFFGGGGFGGGGGGGFGFGFFEGDGF;FFEGGCEGFFFCCFGFGFFGGFFFFGFFFGFCFFFFEEFFFFGBFDFGGGFGGGCFFGFD@EFFFFFF36>CC3>E?FEFFBFFAB<4:>ABF<-<4:?:<48#
@M06045:235:000000000-JCY5N:1:1101:23925:10639 2:N:0:CTCAGA
GCCTTAGCTGCGTTCTTCATCGATGCCGGAACCGAGAGATCCGTTGTTGAAAGTTTTAATGATTGATTTATCACTCAGACGGCAACCTTCAAGGCAGCGTTCAGGGGGTCTTCGGCGGGCGCGGACCCGGGGGCTAAGCCCCCCGGCGGCCGAGGCGGAAAGCCCAGGCGGGCCCGCCGAAGCAACAGGGGTCGGTCAACACGGGTGGGAGGTTGGGCCCCGGGGGACCCGCACTCGGTAATGATCCTTCCGCAGGTTCACCTACGGAAACCTTGTTACGACTTTTACTTCCTCGAAATTT
+
CCCCGGGGGGGGEGGGFGGGGF<FAFGGGCCFGGGDGECFGGGGGGEGFGFFEEFGGF?FGEFFGGGFGFGGFGAFGGFFFGG+CFGGFGFGCFGFGGGCFG<EA?FGFGGGGGEGGG7FCGCECGGGGFGEEGDGGFGGGGGGGGGECGGG*:EG>/:??EGGG5C@CEGGECGGGGEG=CEFFGF=CGGGCCG?E8+<98=CEGGGG5CC=C<9DFFDEDGGGGC<C:;302(9;@EDDFF4*:?9DFGFFFD:).448F)3:6<:0(7>4<96A9<619(3)6)32:4A>9((.1(-#
@M06045:235:000000000-JCY5N:1:1101:20158:10675 2:N:0:CTCAGA
GCCTTAGCTGCGTTCTTCATCGATGCAAGAGCCTAGAGATCCATTGTTAAGAGTTGTCCTTTTCATTCCAATCATCGTAATCATCAATCTGTCAAACAATCCAAGCGTAAATGTTGCGAGACGGGGATTCGAGCTTTGGTGCGGTGTGGCATGGGGTGCAGTGTTGTGTGGCGTATGCAAAGCAGGCGCATTAGGGACACTATCAATACATCAACACATTAATAAATATCATTGACACATCAACCATATCCATCAATCCACCCTCTCGCACCCCCCCCACTTTACACCCTCCACCCTCCCA
+
CCCCGGGGGGGGGGGGGGGGGGGGGGGGGGGGGGGGGGGGGGGGGGGGFGGGGGGFFGGGGGGGGGGGGGGGGGGGGGGGGGGGGGGGGGGGGGGGGGGGGGGGGGGGGBFGGGGGGGGGGGGGGGGGGGCFGGGGG<EF@FGGGGGGGGGG?FG7EECEF8BEFCGEGGDGGGGDGGFGGGGGFCC?EGGGEABCDFFE6D9EGF7@,,,=:DFFDDFFFF7@8FFF7C>>F4?FFF6*)1;;F3*;+:CC8C=/39;<4;;0((,(,1)..444(49>7AAB<2)(-,2<((,212,(#
@M06045:235:000000000-JCY5N:1:1101:17685:10684 2:N:0:CTCAGA
GCCTTAGCTGCGTTCTTCATCGATGCCAGAACCAAGAGATCCGTTGTTGAAAGTTTTGATTCATTTAAAATGATGTGACTCAGAGTAATACTGCCGTGTAACGGGTACACATTCAGGGTTTTGGGTGTTACACCGGCGGGGGCTGGCCCCCTGTCTCCAGGGAGTAGAACCCGCCGAGGCAACGAATAAACAAATGGTATATGTTCACAGTGGGTTTGGGAGTTGAAAACTCGGTAATGATCCCTCCGCTGGTTCACCAACGGAGACCTTGTTACGACTTTTACTTCCTCTAAATGACCAT
+
CCCCGGGGGGGGGGGGGGGGGGGGGGGGGGGGGGGGGGGGGGGGGGGGGGGGGGGGGGGGGGGGGGGGGGGGGGGGGGGGGGGGGGGGGGGGGGGGGGGGGGGGGGGGGGGGGGGGGGGGGGGGGFGGEGGGGGGGGGGGGGGGGGGGGGGGGGGFGGGGGGGGGGGFFGGGGGGGGGGGGGGGEGGGFGF9CGFGGGGFGGCFGGGGGGC>FGGDDDFGFGGGGGGGG:4?>??FE4FF?FFF<7DDDC37:FFFFFFF>56246:BFB???><<<FFFFFAFFF<A<4)-6)6)453)#
@M06045:235:000000000-JCY5N:1:1101:9277:10711 2:N:0:CTCAGA
GCCTTAGCTGCGTTCTTCATCGATGCCGGAACCAAGAGATCCATTGTTGAAAGTTTTGACAAATTTTCACAGTACTCAGACAGCCCATCTTCATCAGGGTTTACAGAGCGCTTCGGCGGGCGCGGGCCCGGAGACGTGCGTCCCCCGGCGACCAGGTGGCCCCGGTGGGCCCGCCAAAGCAACAGGTGTATAGAGACAAGGGTGGGAGGTTGGGCCGCGAGGGCCCGCACTCGGTAATGATCCTTCCGCAGGTTCACCTACGGAAACCTTGTTACGACTTTTACTTCCTCTAAATGACCAC
+
CCCCGGGGGGGGGGGGGGGGGGGGGGGGGGGGGGGGGGGGGGGGGGGGGGGGGGGGGGGGGGGGGGGGGGGGGGGFGGGGGGGGGGGGGGGGGGGGGGGGGGGGGGGGGGGGGGGGGGGGGGGGGGGGGGGGGGGGGEGGGCFGGGGGGGGGGGFEGCFGGGGGGGGGGGFGGGGGGGGGGGGCCFFGGGFF7:EGCF6CGGGGDGGGGGGGGDFGDD:5>DGGGGG3)7)0<<4FFFFC?FFFGGGFGG3@;F>*6<?BFF?(11:??A=FFFB?:;B?AFBFF<:A<<AB<<A<B23)#
@M06045:235:000000000-JCY5N:1:1101:20610:10716 2:N:0:CTCAGA
GCCTTAGCTGCGTTCTTCATCGATGCCAGAACCAAGAGATCCGTTGTTGAAAGTTTTGATTTATTTATGGTTTCACTCAGAAGTTACATATAGAAACAGAGTTTAGGGGTCCTCTGGCGGGCCGTCCCGTTTTACCGGGAGCGGGCTGATCCGCCGAGGCAACAAGTGGTATGTTCACAGGGGTTTGGGAGTTGTAAACTCGGTAATGATCCCTCCGCTGGTTCACCAACGGAGACCTTGTTACGACTTTTACTTCCTCTAAATGACCAAGTGGAAGAAGATCGGAAGAGCGTCGTGTAGA
+
CCCCGGGGGGGGGGGGGGGGGGGGGGGGGGGGGGGGGGGGGGGFGGGGGGGGGGGGGGGGGGGGFGGGGGGGGGGGGGGGGGGGGGGGGGGGGGGGGGGGGGGGGGGGGGGGGGGGGGGGGGGGGGGGGGGGGGGGGGGGGGGGGGGGGGGGGGGGGGGGGGGGGFFGFGGGGGGGGGGGGGDGGGGGGGGGGGGGGGG?FEGGGGGGGFGGGGGGGGFDBGGGGGGGGFFFD>BFFF?FFFFFGGGFGGFFFFGFFFFFFFA4<>FFFBFFFFFFFF??:..21??>(,8>;?>64(44#
@M06045:235:000000000-JCY5N:1:1101:5847:10742 2:N:0:CTCAGA
GCCTTAGCTGCGTTCTTCATCGATGCCAGAACCAAGAGATCCGTTGTTGAAAGTTTTGACTTATTTAAAAATCATACTCAGAGAGGCCAATGACTGCAATAGTTTGGTAGCGTCCCCCCGGCGGGCGAGCCCGCCGAAGCAACGACGTCCAGGTAACGTTCGCGATGGTTTAAGGGAGTTTTTACACTCTTTAATGATCCCTCCGCTGGTTCACCAACGGAGACCTTGTTACGACTTTTACTTCCTCTAAATGACCAAGTGGAAGGAGATCGGAAGAGCGTCGTGGAGGGAAAGAGTGTAG
+
CCCCGGGGGGGGGGGGGGGGGGGGGGGGGGGGGGGGGGGGGGGGGGGGGGGGGGGGGGGGGGGGGGGGGGGGGGGGGGGGGGGGGGGGGGGGGGGGGGGGFGGGGGGGGGGGGGGCFGGGGGGGGGGGGGGGGGGGDGGGGGGGGGGGGGGGGEGGGGGGGGGGGGGGCFCCGGDGCGGGGDGGGGGGGGGGGGGGF:EFDE=EGGDGGGGCFGGGFDECDDDGCCGG>FFFFF>EFFFFBFFFGFGFGGDF6@DFFFF<@FFFFF?FB?FF:::;<??FFFF(((-3:><?F:(3:46)#
@M06045:235:000000000-JCY5N:1:1101:4216:10763 2:N:0:CTCAGA
GCCTTAGCTGCGTTCTTCATCGATGCGAGAACCAAGAGATCCGTTGTTGAAAGTTTTAACGTTTAATATAAACAATTCAGACAGACTTCAATTGTAACAAAGAGTTTTGTTTTCCTCCCATGGGCGCTCACCAGCCATAAGGCCGACGTGGCAGAGCCATGTCCCATGGAAGCAACAGTAAAAAGGTACACAGTGTGGGTTGATAAAGAATATAAAATTCAATATACATTAATGATCCTTCCGCAGGTTCACCTACGGAAACCTTGTTACGACTTTTACTTCCTCTAAATGACCAAGTGGA
+
CCCCGGGGGGGGGGGGGGGGGGGGGGGGGGGGGGGGGGGGGGGGGGGGGGGGGGGGGGGGGGGGGGGGGGGGGGGGGGGGGGGGGGGGGGGGGGGFFGGGFGFGGGGGGGGGGGGGGFGGGGGGGGGGDGGGGDGGGGGGGGGGGGGGG6EGGGCGGGGGGGGGGGGGGGGGGGGGGGGGGGGGGGGGFGGGGFGGFGDGGGGGFCGGGGGGGGGGGGFGAFGGGGGGGFFFFFFFFFFGFFFBDDGFGGGFFFCFB@>?55@FFFFFEFFFE?DFECA<BFAAFA><4>A9>:?<0)6<#
@M06045:235:000000000-JCY5N:1:1101:11188:10768 2:N:0:CTCAGA
GCCTTAGCTGCGTTCTTCATCGATGCCAGAACCAAGAGATCCATTGTTGAGAGTTGTGATAATTTAGTTTGTGATCAGAAGTTTTCGTGTAGGATGCAAGGGGTTTCGTGGGTTCCTGGCGGCGGGCGGGCCCGCCGAGGAAGCTATGAAGGTACACATAGGCAAAGGGTGGGTGTGTAAAGAGCGCCGGAGCGCCCTAATACGTGTAATGATCCTTCCGCAGGTTCACCTACGGAAACCTTGTTACGACTTTTACTTCCTCTAAATGACCAAGTGGAAGGAGATCGGAAGAGCGTCGTGG
+
CCCCGGGGGGGGGGGGGGGGGGGGGGGGGGGGGGGGGGGGGGGGGGFGGGGGGGGGGGGGGGGGCFGFGGGGGGGGGGGGGGGGGGGGGFGGGGGGGGGGGGGGGGGGGGGGGGGGGGGGGGGGGGDGGGGDFGGGGGGGCFGGGGFECGGGFFCFGGGGGGGGGGGGG6CGGEEEGFFGGGGGGGGEEGGGEGGGGDGGFGGGGFFGGGGFF>7F7C@D3DGG5CGGGFFFFFFFFFFGF??7C7279DGFFF7*9>?A@F92A9>A4<FFF?)522?FB<B?3368<?>?F1((,,,-#
@M06045:235:000000000-JCY5N:1:1101:19049:10782 2:N:0:CTCAGA
GCCTTAGCTGCGTTCTTCATCGATGCGAGAGCCAAGAGATCCGTTGTTGAAAGTTGTATTCGAGTTTTGATTACTCTGAATGTTAGACTTGCAATTGAAGACGTGTGAGAAAATGAAGCCCAATCTTCCAAAGTTGAAAGGGCCTTTACAATGCACACAAGGTGGGTATGGATTTGAAAGTGCCATAAACACTTATTGTGAATGATCCTTCCGCAGGTTCACCTACGGAAACCTTGTTACGACTTTTACTTCCTCTAAATGACCAAGTGGAAGCAGATCGGAAGAGCGTCGTGGAGGGAAA
+
CCCCGGGGGGGGGGGGGGGGGGGGGGGGGGGGGGGGGGGGGGGGGGGGGGGGGGGGGGFGGGGGGGGGGGGGGGGGGGGGGGGGGGGGGGGGGGGGGGGGGGGGGGGGGGGGGGGGGGGGGFGGGGGGGGGGGGGGGGGGGGGGGGGGGGFFFGGGGGGGGGGGGGGGGGGGGGGGGGGGGGFGGGGGGGGGGGGGGGGFGGGGGGFGGGGGGGGGGGFFFGGGGFGGGFFFFFFFFFFGFFFFGGGFGGGFFFGFFEFFFFFFFFFFFEFFFFE;;<4=;1?FFD@BBF>1((-:<>?6#
@M06045:235:000000000-JCY5N:1:1101:26585:10786 2:N:0:CTCAGA
GCCTTAGCTGCGTTCTTCATCGATGCCAGAACCAAGAGATCCGTTGTTGAAAGTTTTGATTTATTTATGGTTTTACTCAGAAGTTACATATAGAAACAGAGTTTAGGGGTCCTCTGGCGGGCCGTCCCGTTTTACCGGGAGCGGGCTGATCCGCCGAGGCAACAAGTGGTATGTTCACAGGGGTTTGGGAGTTGTAAACTCGGTAATGATCCCTCCGCTGGTTCACCAACGGAGACCTTGTTACGACTTTTACTTCCTCTAAATGACCAAGTGGAAGGAGATCGGAAGAGCGTCGTGTAGA
+
CCCCGGGGGGGGGGGGGGGGGGGFFGGGGGGGGGGGFGGGGGGGGGGGGF9@FGGGGGGGFGGGGGGGGGGGGGGGGGGGGGGGGGGGGGGGGGFGGGGGFGGGGF8FGGGGGGGFEG:FGGGGGGGGGGGGGGGGGGGGGGGGEGGGGGGGGGGGGGGGGGGGGGGFGGGGGGGGGGCFGGGGGGGGG5ECGF99CFGGGDGGCEGGGGFFGGGGGC@GFFGGFCD=4>BBFFFFFFFGFFFFGGGFGFFFFFGF=>FFFFF<9ABFB0)96?)4(4((1,4??B<>7::1;:0(3:?4#
@M06045:235:000000000-JCY5N:1:1101:5413:10789 2:N:0:CTCAGA
GCCTTAGCTGCGTTCTTCATCGATGCGAGAGCCAGGAGATCCGTTGTTGAAAGTTGTATTTTTGAATTATGTTTATTCAGAAATAGATATTCAGACAAACTGCTTTAAAGGTGTTAAGTTAATCAAACCCTCTTGGCTTTTTAATGCCAGAGAGTTCAAAAACGTTGCACACAAGGTGGATATGGATTTTTTTAAAGAGTGCCATAAAACACTCAATTATGAATGATCCTTCCGCAGGTTCACCTACGGAAACCTTGTTACGACTTTTACTTCCTCTAAATGACCAAGTGGAAGCAGATCA
+
CCCCGGGGGGGGGGGGGGGGGGGGGGGGGGGGGGGGGGGGGGGGGGGGGGGGGGGGGGGGGGGGGGGGGGGGGGGGGGGGGGGGGGGGGGGGGGGGGGGGGGGGGGGGGGGGGGGGGGGGGGGGFGGGGGGGDGGGGGGGGGGGGGGGGGGGGGGGGGGGGGGGGGGEGGFGE?FGGGGGFGFGFCFGGGGGGGGGGGGGGGGGGGGGGGGGF6?GFFFCAGGFCGGGGFFFFAFEEFFG>AFFF><DGDG4AFGFFFFEFBFFFFE?FFFFA@9CEA;5C<)7@E@FFFFF3@0??02(#
@M06045:235:000000000-JCY5N:1:1101:28679:10792 2:N:0:CTCAGA
GCCTTAGCTGCGTTCTTCATCGATGCCAGAACCAAGAGATCCGTTGTTGAAAGTTTTGACTTATTGTATAAGTTACTCAGAGAGGCCAGTGATGACGAAGAGTTTTGGTCCTCTGACGGGTTGCCAGCACGGGGGCCGGCGCGGCCCTGGTGGGGGCCACCCGCCGAAGCAACGGTGAGGTAGGTTCACAATGGTTGGGAGTTTTGCAACTCTGTAATGATCCCTCCGCTGGTTCACCAACGGAGACCTTGTTACGACTTTTACTTCCTCTAAATGACCAAGTGGAATTAGATCGGAAGAA
+
CCCCGGGGGGGGGGGGGGGGGGGGGGGGGGGGGGGGGGGAFGGGGGGGGGGGGGGGGGGGGGFGGGGGGGGGGGGGGGGGGGGGGGGGGGGGGGGGGGGGGGGGGGGGGGGGGGGGGGGGGGGGFFGGGGGGGGGGGGGGGGGGGGGGGGGGGGGGGGGGGGGGGGGGGGFGGGGEFGGGCCGGGGGGGGGCGGGGGGGGGGGGGGGGGGFDGGGGG7=>6DCFGGGGGDFFFFFFFFFFDEFFGGGFGGGFFFGDFFFFFFAAAAFF:AFFFFF2-25>0:)5<7<)).))54?BFF((#
@M06045:235:000000000-JCY5N:1:1101:6796:10799 2:N:0:CTCAGA
GCCTTAGCTGCGTTCTTCATCGATGCCAGAACCAAGAGATCCGTTGTTGAAAGTTTTGACTTATTTAAAAATCATACTCAGAGAGGCCAATGACTGCAATAGTTTGGTAGCGTCCCCCCGGCGGGCGAGCCCGCCGAAGCAACGACGTCCAGGTAACGTTCGCGATGGTTTAAGGGAGTTTTTACACTCTTTAATGATCCCTCCGCTGGTTCACCAACGGAGACCTTGTTACAACTTTTACTTCCTCTAAATGACCAAGTGGAAGCAGATCGGAAGAGCGTCGTGTAGGGAAAGAGTGTAA
+
CCCCGGGGGGG@FGGGGGGGGGGGGGGGGGGGGGGGGGGGGGGGGGGGGGGGGGGGGGGGGGGGGGGGGGGGGGGGGGGGGGGGGGGGGGGGGGGGGGGGGGGGGGGGGGGGGGGGGGGGDGGGGGGGGG7FGGGGGGGGGGGGGGGGGGGGGGFGGGGGGGGGEGGGGFGGGGGGCGGGGGGGGGGGGGGGGGGGGGGGGGGGGGGGGGGGFGGGGGE<@GGGGGGGGFFFFABFFFFGFFFFGGGFGG7@FFDFF?>AFF>??FBBB<FFFFFF:<FF2:>FB??FFFF11?<?BAF)#
@M06045:235:000000000-JCY5N:1:1101:16593:10803 2:N:0:CTCAGA
GCCTTAGCTGCGTTCTTCATCGATGCCAGAGCCAAGAGATCCGTTGTTGAAAGTTTTGACTTATTTGTATGTTTTACTCAGAGAATGCCACTATAACAATCAAGAGTTTGATGCCCCCGGCGGGCGCCTGGTTCCGGGGCACCGCGAAGGCGCCCGGGGCGGTCCCGCCGAAGCAACAGTAGGTATGTTCACAGGGGTTTGGGAGTTTGTTAGACTCAGTAATGATCCCTCCGCTGGTTCACCAACGGAGACCTTGTTACGACTTTTACTTCCTCTAAATGACCAAGTGGAAGCAGATCGC
+
CCCCGGGGGGGGGGGGGGGGGGGGGGGGGGGGGGGGGGGGGGGGGGGGGGGGGGGGGGGGGGGGGGGGGGGGGGGGGGGGGGGGGGGGGGGGGGGGGGGGGGGGGGGGGGGGGGGGGGGGGGGGGGGGGGGGGGGGGGGGGGGGGGGGGGGGGCGGGGGGGGGGGGDGE:EGGGGGGGGGGGGGGFGGGGFGGGGGGGGGGGGGD;EC?CFGCFGGGGFGFGGGGGGGGFFDEBFFFFFGFFFFFGGFGGGF@FDFFF4AFFF<?AFFAFFFF>DFFB<649AFDB?)4<<2705<B<?(#
@M06045:235:000000000-JCY5N:1:1101:8381:10822 2:N:0:CTCAGA
GCCTTAGCTGCGTTCTTCATCGATGCCAGAACCAAGAGATCCGTTGTTGAAAGTTTTGATTTTTTTGGTTTGTTTATCAGACTGTTACAGGTGTTTACAGCGTGTTTCGTGTCCCCGCGGGGCTACCGTTGGGGAAACAGACGAGGCCCCTCCCGCTCCCCGGAGGTACGGGGGAGGGAACCAAGGTACTCATAAAGGCAAGGGTGCTATCTCGACGGGGCCGAAGCCCCACGATAATGATCCTTCCGCAGGTTCACCTACGGAAACCTTGTTACGACTTTTACTTCCTCTAAATGACCAG
+
CCCCGGGGGGGGGGGGGGGGGGGGGGGGGGFGGGGGGG?FGGGFGGGGGGFGGGGGGGGGGGGGGGGGGGDGFFFGGFGGGGGGGGGGGGGEFGGGGFFGGGGGGGGGGGGGGFGGGGGGGGGGGGGGFE>FGGCEGGGGGGGGGGGGGGEGEGGG**BFGGGEEE89<:EEDEBEEGGGGGGFFFGGGGGFGDF?9@G@EGGD@5C9FGG>97FGGGBGFDGCC5D5FFBFE01>BF?D4B?8DCF>GG3B8607=AFBFD?F017::B?FB2>B171(6<:).:B7)2.).::).)8)#
@M06045:235:000000000-JCY5N:1:1101:15209:10914 2:N:0:CTCAGA
GCCTTAGCTGCGTTCTTCATCGATGCGAGAGCCAAGAGATCCGTTGTTGAAAGTTGTATTAGATTATATCGAGACGAAATGCTCGAACGATGCATTCATTCGCAGGTTACGGAGTGTGTAAATCATAGACCGCGAGAGATTCACGGTCCACGGAAAGTGCACAGAAGGGGTGGATGGATGAAAGAGAAACGGCGGCGTGCACGTTGTCGCGCGAACGACCAGCAGCAACCGCGCGCTTCGTTCATTCGATAATGATCCTTCCGCAGGTTCACCTACGGAAACCTTGTTACGACTTTTACTC
+
CCCCGGGGGGGGGGGGGGGGGGGGGGGGGGGGGGGGGGGGGGGGGGGGGGGGGGGGGGGGGGGFGGGG9EFGGFGGGGEGGGGGGGGGGGGGGGGGGGGGGGGEFGFFGGGGGGGGGGGGFGGGGGGGGGGGGGGGGGGGGGGGGGGGGGGGGGGGGGGGGGFGGGGGGGEEGFCCGGGFFFGGGFGGGGGGEGDGGGGGGGFFG=7CGFGGGGGGGGFDBFGGGGCFGFFFFF>B5@FGF:44?FGFFGG@BF*1=<FB4??06;0(5869?4(431:?>??F24.66>1((3:<>A<4#
@M06045:235:000000000-JCY5N:1:1101:19479:10956 2:N:0:CTCAGA
GCCTTAGCTGCGTTCTTCATCGATGCCAGAACCAAGAGATCCGTTGTTGAAAGTTTTGATTCGTTTGTTTTTGTTATTCAGAAGTAGTTTCGCTATAAATTCAAGAGTTTGGTGCTGCCGGCGGGGGCTGGTCGGGCGGCCCCGCGAGGGGGTGCCCTCCCGGCCGTCCGCCGAGGCAACAGCAGTAATAGGTAAGGTTCACAAAGGGTTTGGAGTAATAACTCGGTAATGATCCCTCCGCTGGTTCACCAACGGAGACCTTGTTACGACTTTTACTTCCTCTAAATGACCAAGTGGAAGC
+
CCCCGGGGGGGGGGGGGGGGGGGGGGGGGGGGGGGGGGGGGGGGGGGGGGGGGGGGGGGGGGGGGGGGGGGGGGGGGGGGGGGGGGGGGGGGGGGGGGGGGGGGGGGGGGGGGGGGGGGGGGGGGGGGGGGGGGGGGGGGGGGGGGGGGGGGGGGGGGGEGEGGGGGGGGGGGGGGGC>EC8FCGGGGGGGGGGGDFFGFGGGGGGGD2:CGDFC9FCFGFGFGGGGGD4?F4<AFFFEGE:579FCFGGGFFFGD53@?FFA>DFFFB>DBFFFBFFBA)6AAFDF444::<FFAFFF0#
@M06045:235:000000000-JCY5N:1:1101:11732:11005 2:N:0:CTCAGA
GCCTTAGCTGCGTTCTTCATCGATGCTGGAGCCAAGAGATCCGTTGTTAAAAGTTTTGACAGTTCGCTAAGAACACTCAGAAGTATCGTCGGGTTCGAAAACAGAGATTCTGATGAGACCGGCGGGCACCCTTGCGGGCGCCGCCGAAGCAACAGGTATAATAGTTCACAAAGGGTAGAGAGTGTAGTACTCAGTAATGATCCCTCCGCTGGTTCACCAACGGAGACCTTGTTACGACTTTTACTTCCTCTAAATGACCAAGTGGAAGCAGATCGGAAGAGCGTCGTGTAGGGAAAGATGC
+
CCCCGGGGGGGGGGGGGGGGGGGGGGGGGGGGGGGGGGGGGGGGGGGGGGGGGGGGGGGGGGGGGGGGGGGGGGGGGGGGGGGGGGGGGGGGGGGGGGGGGGGGGGGGGGGGGGGGGGGGGGGGGGGGGGGGGGGGGGGGGGDGGGDEGGGGGGGGGGGGGGGGGGGGGGGGFGGFGGGGGGGGGGFGGGGFGGGGFGBFGGGGGGGGGGGG7>>CFFFGFGGG5C*77?FFFFADF:DDFF??FGCF77*9F?7/=2;?::-:??F:??FFF::BFF((40((-34,23>A:::B?())#
@M06045:235:000000000-JCY5N:1:1101:21769:11050 2:N:0:CTCAGA
GCCTTAGCTGCGTTCTTCATCGATGCCAGAACCAAGAGATCCGTTGTTGAAAGTTTTGATTTATTTATGGTTTTACTCAGAAGTTACATATAGAAACAGAGTTTAGGGGTCCTCTGGCGGGCCGTCCCGTTTTACCGGGAGCGGGCTGATCCGCCGAGGCAACAAGTGGTATGTTCACAGGGGTTTGGGAGTTGTAAACTCGGTAATGATCCCTCCGCTGGTTCACCAACGGAGACCTTGTTACGACTTTTACTTCCTCTAAATGACCAAGTGGAAGTAGATCGGAAGAGCGCCGTGTAGG
+
CCCCGGGGGGGGGGGGGGGGGGGGGGGGGGGGGGGGGGGGGGGGGGGGGGGGGEGGGGGGGGGGGGGGGGGGGGGGGGGGGGGGGGGGGGGGGGGGGGGGGGGGGGGGGGGGGGGFGGGGGGGGGGGGGFCFEGGGGGGGGGGGGGGGGGGGGGGGEEGGDGGGGGGGGGGGGCFFFGGGGGGGGGGGGGGGGGGGGGGGGGGGGEGGGCCFGGCDDGFGFGGGGGGGGFFF>69FF?FGFFFFGGGFGGGFFFGF=<FFFFFA<BFF:(79=>?B?FFFFBA6?FFF?BF0(-330(4)#
@M06045:235:000000000-JCY5N:1:1101:17856:11082 2:N:0:CTCAGA
GCCTTAGCTGCGTTCTTCATCGATGCCAGAACCAAGAGATCCGTTGTTGAAAGTTTTAACTTGTTTGTTTTGTAAATCAGAAGGTACGCTATAAATTGAAGAGTTGGGTCCTCTGGCGCGCTGCGGGACGGGCCGAAGCCGCGGCCCGCGGTGCGCCGAGCAACAAAAAGGTAAGGTTCACAAAGGGTTTGGAGTAATAACTCGGTAATGATCCCTCCGCTGGTTCACCAACGGAGACCTTGTTACGACTTTTACTTCCTCTAAATGACCAAGTGGAAGGAGATCGGAAGAGCGTCGTGGT
+
CCCCGGGGGGGGGGGGGGGGGGGGGGGGGGGGGGGGGGGGGGGGGGGGGGGGGGGGGGGGGGGGGGGGGGGGGGGGGGGGGGGGGGGGGGGGGGGGGGGGGFGGGGGGGGGGGGGGGGGGGGGGGGGGGGGGGGGGGGGGGGGGGGGGGGGGEGGGGGGGGGGGGGGGGGGGGGGGGGGGGGGGGGGGGGGGGGGGGGGGGGGGGGGGGGGFGGGCFGFGFGGGGGGGGFFFFFFFDFFG?==@FGGFGCGFFFGFFFFFF*5:<<49<7FFF6ADFFFFFB<8<313<>1(476?F12(#
@M06045:235:000000000-JCY5N:1:1101:28822:11088 2:N:0:CTCAGA
GCCTTAGCTGCGTTCTTCATCGATGCGAGAGCCAAGAGATCCGTTGTTGAAAGTTGTATTCGAGTTTTGATTACTCTGAATGTTAGACTTGCAGTTGAAGACGTGTGAGAAAATGAAGCCCAATCTTCCAAAGTTGAAAGGGCCTTTACAATGCACACAAGGTGGGTATGGATTTGAAAGTGCCATAAACACTTATTGTGAATGATCCTTCCGCAGGTTCACCTACGGAAACCTTGTTACGACTTTTACTTCCTCTAAATGACCAAGTGGAAGAAGATCGGAAGAGCGTCGTGTAGTGAAT
+
CCCCGGGGGGGGGGGGGGGGFGGFGGGGGGGGGGGGGGGEGGGGGGGGGGGFCGGGGGGGGGECFEFGGGCGGGGGGGGGGGGGCGGGGGFGGGGGGGGGCGEFGGGGGGGFGGGGGGGEFGGGGGGGGGGGGGFFGGGGGGGGGGGGGGGGGGGGGGGGGGGGGGEBFFDFDCGGGFGCDBEFGGFGGFDFGGFF9@FFGDGGCAFFGGGGG679CCFGFGGGGGDGG>AFFFFFFFFGBFFBCCFF>BCFFFGFF=FFACE=B52;474A53@(4;<;6DD6;@@0;<>3(316),:5#
@M06045:235:000000000-JCY5N:1:1101:19804:11120 2:N:0:CTCAGA
GCCTTAGCTGCGTTCTTCATCGATGCCAGAACCAAGAGATCCGTTGTTGAAAGTTTTGACTTATTGTATAAGTTACTCAGAGAGGCCAATGATAACTAAGAGTTTCGGTCCTCTGACGGGTTGCCGGCCCGGGGGCCGGCGCGGCCCCGGTGGGGGCCACCCGCCGAAGCAACGGTGAGGTAGGTTCACAATGGTTGGGAGTTTTGCAACTCTGTAATGATCCCTCCGCTGGTTCACCAACGGAGACCTTGTTACGACTTTTACTTCCTCTAAATGACCAAGTGGAAGCAGATCGGAAGAC
+
CCCCGGGGGGGGGGGGGGGGGGGGGGGGGGGGGGGGGGGGGGGGGGGGGGGGGGGGGFGGGGGGFGGGGGGGGGGGGGGGGGGGGGGGGGGGGGGGGFGGGGGGGGGGGGGGGGGGGGGGGGGGGGGGGGGGGGGGGGGGGGGGGGGGGEGEGGGGGGGGGGGGGGEEEGDGGCEEFFGGGGGGGGGGGFFGFGCFGGEFGC?FFFGGGGGGGGGGGG?F6DFGGGGDD:;EFFFFFFFGFDFF37CFFFGFFFGE:9B6FFDFFAFA469?@<A<A>?>BFA24<2825(4,(46:?B,#
@M06045:235:000000000-JCY5N:1:1101:11900:11129 2:N:0:CTCAGA
GCCTTAGCTGCGTTCTTCATCGATGCCAGAACCAAGAGATCCGTTGTTGAAAGTTGTAACTATTATGTTTTTTCAGACGCTGATTGCAACTGCAAAGGGTTTGAATGTTGTCCAATCGGCGGGCGGACCCGCCGAGGAAACGAAGGTACTCAAAAGACATGGGTAAGAGGTAGCAGACCGAAGTCTACAAACTCTAGGTAATGATCCTTCCGCAGGTTCACCTACGGAAACCTTGTTACGACTTTTACTTCCTCTAAATGACCAAGTGGAAGCAGATCGGAAGAGCGTCGTGTAGGGAAAC
+
CCCCGGGGGGGGGGGGGGGGGGGGGGGGGGGGGGGGGGGGGGGGGGGGGGGGGGGGGGGGGGGGGGGFGGGGGGGGGGGGGGGGGGGGGGGGGGGGGGGFGGGGGGGGGGGGGGGGGGGGGGGGGGGGGGGGGGGGGGGGGGGGGGGGGGGGGGGGGGGGGGGGGGGGGGGGGGGGGGGGGGGGGGGGGGGFGGFGGGGGGGGGGGGGGGGGGGGGGGFGFGGGFGGDGFFFFFFFFFFGFFFFFGFFGGGFFFGFFFFFFFFF:B<A?FFFFFBF?B?BFFFBFBFFFB>F42<AB:<2#
@M06045:235:000000000-JCY5N:1:1101:17188:11131 2:N:0:CTCAGA
GCCTTAGGCTGCGTTCTTCATCGATGCCAGAACCAAGAGATCCGTTGTTGAAAGTTTTGACTTATTTAAAGTACAGTACTCAGAGAGGCCAGTAGTAAACAAGAGTTTGGTTTGACTCCGGCGGGCTCAGCGGCAGGGCCCTCAGGGGGCCCGGCCACCCGCCGAAGCAACTGTTTAGGGGTTGGTTCACAATGGTTTAGGGAGTTTTGCAACTCTGTAATGATCCCTCCGCTGGTTCACCAACGGAGACCTTGTTACGACTTTTACTTCCTCTAAATGACCAAGTGGAAGCAGATCGGAC
+
CCCCGGGGGGGGGGGGGGGGGGGGGGGGGGGGGGGGGGGGGGGGGGGFGGGGGGGGGGGGGGGGGGGGGGGGGGGGGGGGGGGGGGGGGGGGGGGGGFEGGGGGFGGGGGGGGGGGGGGGGGGGGGGGGGGGGGGGGGGGGGGGGGGGGGGGGGGGGGGGGGGGGEEGGGG?GCFFFFFCCC=EGGGGGGGFGGGFGGGGGGGGGGGGGGEFFFGGGGFGFGGGGGGGGFFFEFFFFF?GFFFFGGGFGGGFFFGFF9>0)5:AFFFFFFF47<<AAF<BFFFFFFFF??06:?:?F?6(#
@M06045:235:000000000-JCY5N:1:1101:7848:11136 2:N:0:CTCAGA
GCCTTAGCTGCGTTCTTCATCGATGCTGGAGCCAAGAGATCCGTTGTTAAAAGTTTTGACAGTTCGCTAAGAACACTCAGAAGTATCGTCGGGTTCGAAAACAGAGATTCTGATGAGACCGGCGGGCACCCTTGCGGGCGCCGCCGAAGCAACAGGTATAATAGTTCACAAAGGGTAGAGAGTGTAGTACTCAGTAATGATCCCTCCGCTGGTTCACCAACGGAGACCTTGTTACGACTTTTACTTCCTCTAAATGACCAAGTGGAAGTAGATCGGAAGAGCGTCGTGTAGGGAAAGAGGT
+
CCCCGGGGGGGGGGGGGGGGGGGGGGGGGGGGGGGGGGGGGGGGGGGGGGGGGGGGGGGGGGGGGGGGGGGGGGGGCGGGGGGGGGGGGDGGGGGGGGGDGGGGGFGGGGGGGGGGGGGGGGGGGDGEEGGGGGGGGGGGGGGGGGGGGGGGGGGG9CFGGGGGFGGGCFGGGGGGGGGGGGGGFGGGGGGDGCGGGGCG?CCFFGGGGE5DA>DGGGFGFGGGGGGGGFFFFFFD>5>GFFFFGGFFCCF?47>*93@?FFABB?DFFF?B?B?BF:>:B<014;>?374AF?B6?<?(#
@M06045:235:000000000-JCY5N:1:1101:8592:11139 2:N:0:CTCAGA
GCCTTAGCTGCGTTCTTCATCGATGCCAGAACCAAGAGATCCGTTGTTGAAAGTTTTGATTCGTTTGTTTTTGTTATTCAGAAGTAGTTTCGCTATAAATTCAAGAGTTTGGTGCTGCCGGCGGGGGCTGGTCGGGCGGCCCCGCGAGGGGGTGCCCTCCCGGCCGTCCGCCGAGGCAACAGCAGTAATAGGTAAGGTTCACAAAGGGGTTGGAGTAATAACGCGGTAATGATCCCGCCGCTGGTTCACCAACGGAGACCTTGTTACGACTTTTACTTCCTCTAAATGACCAAGGGGAAAT
+
CCCCGGGGGGFGGGGGGGGGGGGGGGGGGGGFGGGGGGGGGGGFGGFEGGGGG<FFGGGDFGGGGGFG@FGDGFGFEGGGGGGGGGGEFGGGGGGGGGGGGGGEGGGGGGGGGGGGGGGGGGGGGGGGGGGFGGGGGCGGCGGGGGGGGGGGEGGGFFGEEGGGGGGGGGGGGCEGGGF8CGGGG79EFGFFCFFFGAFFGFFGGGGG*ACDGGF79CFG?D19CCCDD4*94)<))07CEBB@C7CFFGGFFFG5765?F?A4<AD?:950=<<A5>B<>AAA>5:).25)3:((41((#
@M06045:235:000000000-JCY5N:1:1101:27232:11158 2:N:0:CTCAGA
GCCTTAGCTGCGTTCTTCATCGATGCGAGAGCCAAGAGATCCGTTGTTGAAAGTTGTACTTTTGAATTATGTTTATTCAGAAATAGATATTCAGACAAACTGCTTTAAAGGTGTTAAGTTAATCAAACCCTCTTAAGGTTTTCCTTCCCCTAAAGTCCTATCGGACCCAAAGGGATATCAACGTACAGAGAGTCCAAAAACATTGCACACAAGGTGGATATGGATTTTTTTAAAGAGTGCCATAAAACACTCAATTATGAATGATCCTTCCGCAGGTTCACCTACGGAAACCTTGTTACGC
+
CCCCGGGGEGGGGGGGGGGGGGGGGGGGGGGGGGGGDFGGGGGGGGFGGGGGGGGGGGGGGGGGGGGGGGGGGGGGGGGGGGGGFGGGGGGGGGGGGGGGGGGGGCGGGGGCGGGGGGGGGGGGGGGGGGGGGGGGGGGGGGGGGGG>FGGGGGGFCGGGGGGGGGGGGGGGGGGGGGGGGGEFGGGGGGGGGGGGGGGFGGGFFGGGFDEGGGFFFGAGFGGGGFFGFDEFFFEFFFFGFFFFGGGFGGDFFFDFFFFFFF<E<EEEFAFFFF;6?F<<E8@E@@FFFFFFB<<><BF(#
@M06045:235:000000000-JCY5N:1:1101:12675:11160 2:N:0:CTCAGA
GCCTTAGCTGCGTTCTTCATCGATGCCGGAACCAAGAGATCCATTGTTGAAAGTTTTGACAAATTTTAACAGTACTCAAACAGCCCATCTTCATCAGGGTTCACAGAGCGCTTCGGCGGGCGCGGGCCCGGGGACGTTCGTCCCCCGGCGACCAGGTGGCCCCGGTGGGGCCGCCAAGGCAACACGTGTATAGAGAGAAGGCGGGGAGGTTGGGCCGCGAGGGCCCGCCCTCGCTAATGATCCTTCCGCAGGTGCAACTACGGAAACCTTTTTTCCACTTTTAATTCCTCCAGCTTACTCG
+
CC@CF<@CFGGGGGFGF9EFFGE@9BF7EGEBF8DAGGGGGGFGFFFD<EFFG,EFG?EFGFGCFGG,C,EDFE,,6C,,:CEFGC86@CF9FEDCF8@FGGGFGFFF<:>?=@:@=@EGD:C+CECFGGC+*>CE<*,11>F@CBB7E**:C*2=<EGG6FCEC8:>E*;5:/:C**2*;1@6*/2*+*++<:C2**+2:*//*:7CC>67CDF37))))19**)95))))0(-.)/9*96*1:C<)9)))0)*)*.6465,(13:?B)*09(().))-.)))645).4(.(()..4))#
@M06045:235:000000000-JCY5N:1:1101:8330:11164 2:N:0:CTCAGA
GCCTTAGCTGCGTTCTTCATCGATGCCAGAACCAAGAGATCCGTTGTTGAAAGTTTTGACTTATTTAAAAATCATACTCAGAGAGGCCAATGACTGCAATAGTTTGGTAGCGTCCCCCCGGCGGGCGAGCCCGCCGAAGCAACGACGTCCAGGTAACGTTCGCGATGGTTTAAGGGAGTTTTTACACTCTTTAATGATCCCTCCGCTGGTTCACCAACGGAGACCTTGTTACGACTTTTACTTCCTCTAAATGACCAAGTGGAAGCAGATCGGAAGAGCGTCGTGTAGGGAAAGAGTGTAC
+
CCCCGGGGGGGGGGGGGGGGGGGGGGGGGGGGGGGGGGGGGGGGGGGGGGGGGGGGGGGGGGGGGGGGGGGGGGGGGGGGGGGGGGGGGGGGGGGGGFGFFGGGGGGGGGGGGGGGGGGGGEGFGGGGGGGGGGGGGGGGGGGGGGGGGGGGGGGGGGGGGGGGEEGGGG>FGFFGFGGGGGGGGGGGGGGGGGF<CCCFGGGGGGCEGE?F?FGGGGDC3C7DFFDCFFFFFBBDF4@GFFF4C7:6CFD?4?7?4::)9@FF?:??129;BFFF?<:3>:1(-8?<>013:?7?9<A)#
@M06045:235:000000000-JCY5N:1:1101:25383:11169 2:N:0:CTCAGA
GCCTTAGCTGCGTTCTTCATCGATGCCAGAACCAAGAGATCCGTTGTTGGAAGTTTTAACTTGTTTGTTTTGTAAATCAGAAGGTACGCTATAAATTGAAGAGTTGGGTCCTCTGGCGCGCTGCGGGACGGGCCGAAGCCGCGGCCCGCGGTGCGCCGAGCAACAAAAAGGTAAGGTTCACAAAGGGTTTGGAGTAATAACTCGGTAATGATCCCTCCGCTGGTTCACCAACGGAGACCTTGTTACGACTTTTACTTCCTCTAAATGACCAAGTGGAAGGAGATCGGAAGAGCGTCGTGGC
+
CCCCGGGGGGGGGGGGGGGGGGGGGGGGGGGGGGGGGGGGGGGGGGGGGGGGGGGGGGGGGGGGGGGGGGGGGGGGGGGGGGGGGGGGGGGGGGGGGGGGGGGGGGGGGGGGGGGGGGGGGGGGGGGGGGGGGEGFGGGGGGGGGEGGGGGGGGGEGGGGGGGGGGGGGGGGGGGGGGCEGGCC?FG9CEGGFFEGGGGGGGGGGGGGGGGGGGGGGGFGBGGCGGFGGFFFDFBFE3>*=FFFGGGFGGGFB477BAFFFFAAFFBFFFF>FAFFFF??0324,4?<?>:B:>B?;73(#
@M06045:235:000000000-JCY5N:1:1101:20254:11186 2:N:0:CTCAGA
GCCTTAGCTGCGTTCTTCATCGATGCGAGAACCAAGAGATCCGTTGTTGAAAGTTTTAACGTTTAATATAAACAATTCAGACAGACTTCAATTGTAACAAAGAGTTTTGTTTTCCTCCCATGGGCGCTCACCAGCCATAAGGCCGACGTGGCAGAGCCATGTCCCATGGAAGCAACAGTAAAAAGGTACACAGTGTGGGTTGATAAAGAATATAAAATTCAATATACATTAATGATCCTTCCGCAGGTTCACCTACGGAAACCTTGTTACGACTTTTACTTCCTCTAAATGACCAAGTGGA
+
CCCCGGGGGGGGGGGGGGGGGGGGGGGGGGGGGGGGGGGGGGGGGGGGGGGGGGGGGGGGGGGGGGGGGGGGGGGGGGGGGGGGFGGGGGGGGGGGGGGGGGGGGGFGGGGGGGGGGGGGGGGGGGGGGGGGGGGGGGGGGGGGGGGGGGGGGGGGGGGGGGGGGGGGGGGGGGGGGGFGGGGGGGGGGGGGFFGGGGGGGGGGGGGGGGGFFGGGGGFGFGFC9CFD:FFFFFE9CFFFFFFFGGGFGGGFFFGFFFFDFFD@<EFECFFFFFFEFFFFFFF94<BF2<<>FFF:26<2#
@M06045:235:000000000-JCY5N:1:1101:5783:11197 2:N:0:CTCAGA
GCCTTAGCTGCGTTCTTCATCGATGCCAGAACCAAGAGATCCGTTGTTGAAAGTTTTGACTTATTCAGTACAGAAGACTCAGAGAGGCCATAAAGTATCAATGGTTTGGGGTACCTCCGGCGGGCGCCCCGCGAGGGGGCCTGGGGGGCGCTGGGCGCCGCCCGCCGAAGCAACGGTTTGGGTAACGTTCACAATGGTTTAGGGAGTTTTTCAACTCTGTAATGATCCCTCCGCTGGTTCACCAACGGAGACCTTGTTACGACTTTTACTTCCTCTAAATTACCAAGTGGAAGTAGATCGA
+
CCCCGGGGGGGGGGGGGGGGGGGGGGGGGGGGGGGGGGGGGGGGGGGFGGGGGGGGGGGGGGGGGGGGGGGGGGGGGGGGGGGGFGGGGGGGGGGGGGGGGGGGGGGDGGGGGGGGGGGGGGGGGGGGGGGGGFGGGGGGGGFGGECCGGGDDGEFGGGGGGGGGGGGGGGGGGDGGGGDGGGGGGGGGGGGGFCGGGGCEG6C@==FGGGGGGGGGGFGFG70:7DFGF4>EFFDBFFC46FFGGGB9)9>FFF?7>FFE@0(89AAAAFBFFBFF9>F))6A4,3-6<<)(,.:<9<,#
@M06045:235:000000000-JCY5N:1:1101:19343:11205 2:N:0:CTCAGA
GCCTTAGCTGCGTTCTTCATCGATGCCAGAGCCAAGAGATCCGTTGTTGAAAGTTTTGATTTATTTGTTTGTTTTACTCAGAAGTTCCACTAAAAACAGAGTTTAGGGGTCCTCGGGCGGGCCGTCCCTTTTTACGGGGCGCGGGCTGATCCGCCGAGGCAACGTATAGGTATGTTCACAGGGGTTTGGGAGTTGTAAACTCGGTAATGATCCCTCCGCTGGTTCACCAACGGAGACCTTGTTACGACTTTTACTTCCTCTAAATGACCAAGTGGAAGCAGAGCGGAAGAGCGTCGTGTAA
+
CCCCGGGGGGGGGGGGGGGGGGGGGGGGGGGGGGGGGGGGGGGGGGGGGGGGGGGGGGGGGGGGGGGGGGGGGGGGGGGGGGGGGGGGGGGGGGGGGGGGGGGGGGGGGGGGGGGGGGGGGGGGGGGGGGGGGGGGGGGGGGGGGGGGGGGGGGGGGGGGDFFGGGFEFFGGGGGGFFGGGGGGGGGGGGGGGGGGGGGGGGGGGGGGGGGGGGGGGGFGFGGGGGGGGFFFF?B>F@?FFFF?FDGFGGGFFFGFFAFFFFFF>>AD4?>F74<DB7??77,39BBBF?:133:>26?(#
@M06045:235:000000000-JCY5N:1:1101:9403:11205 2:N:0:CTCAGA
GCCTTAGCTGCGTTCTTCATCGATGCCAGAACCAAGAGATCCGTTGTTGAAAGTTTTGCTTTTATTTAACAAATAATACTTAGACCGAGGCACGTTTGGTTAAGATTTTAAAAGTTTGGCCACCGACGAGCGCTGACCAGAGGGCTGATCAAGGTACCCCCCGGCGGTCCATTACAGACGGGCTCGCCGAAGCAACAGTGGTTAAGTAGACAAAGGGTTGGGAGGTCGGGCCACGAGGGACCCTAACTCGTTAATGATCCTTCCGCAGGTTCACCTACGGAAACCTTGTTACGACTTTTTC
+
CCCCGGGGGGGGGGGGGGGGGGGGGGGGGGGGGGGGFGGGGGGGGGGGGGGGGGGGGGGGGGGGGGGGGGGGGGGGGGGGGGGGGGGGGGGGGGGGGGGGGFGGGGGGGGGGGGGFGFEFDFGGGGGGGGGGGGGGGGGGGGGGGDEGGGGGGGGGGGGGGGGGGGGGGGGGFGGCFGGGGGGGGGGGEECEDGGFGG?CC>CFGGGFEFGGFFFCGFFGFDFGGGGGDEEEFFFFEFFDFEE?7FG6FCCFFFGFF2=AFF<BFFFFF:FF765<?BFF1?FF?:>24A<>??9?:DF)#
@M06045:235:000000000-JCY5N:1:1101:7329:11279 2:N:0:CTCAGA
GCCTTAGCTGCGTTCTTCATCGATGCCAGAACCAAGAGATCCGTTGTTAAAAGTTTTGACTTGTTTTTTGTTTTGAATCAGAACGTGCAGTACGCTTTTTCAAATTTAGAGTTTGGCGCGGCCGGCGGGGACGGGGACGGGGACGGCGGCCCGGTGAGGGGCGCGCCGACCCAGACCCCGCCTCCCCGCCGAGGCAACGCGCGGCAAGAGGTAAGGTTCACAATGGGTTGTGAAGAGTAACTTCGGTAATGATCCCTCCGCTGGTTCACCGACGGACACCTTGTTACGACTTTTACTTCCT
+
CCCCGGGGGGGGGGGGGGGGGGGGGGGGGGGGGGGGGGGGGGGGGGGGGGGFGGGGGGGGGGGGGGGGGGGGGGGGGGGGGGGGGGGGGGGGGGGDGGGGFFFGGGGGGGGGGGGGGGGEGGGGGGGGGGGGGGGGDGGGGGGGEE7=EECGGGGGGGGGGGGEE>EEEGGGGGFCFGGGGGDGGGGCEG?*8/858CEE8CEEDDC5*:FFGGGGGGB:F:4*>DGCD5B:B<4*)19CBF?F<DGFDFCF*8CFFFF15)323<<92<7)5(7:(3<070-)-.6:126?AF<):))-#
@M06045:235:000000000-JCY5N:1:1101:6299:11301 2:N:0:CTCAGA
GCCTTAGCTGCGTTCTTCATCGATGCCAGAACCAAGAGATCCGTTGTTGAAAGTTTTGATTTATTTATGGTTTTACTCAGAAGTTACATATAGAAACAGAGTTTAGGGGTCCTCTGGCGGGCCGTCCCGTTTTACCGGGAGCGGGCTGATCCACCGAGGCAACAAGTGGTATGTTCACAGGGGTTTGGGAGTTGTAAACTCGGTAATGATCCCTCCGCTGGTTCACCAACGGAGACCTTGTTACGACTTTTACTTCCTCTAAATGACCAAGTGGAAGAAGATCGGAAGAGCTGCGTGTAGT
+
CCCCGGGGGGGGGGGGGGGGGGGGFGGGGGGGGGGGGGGGGGGGGGGGGGCGGFFGGGGFGGGGGGGGGFGGFGGGGGGGGGGGGGGGGGGGGFGGGGGGGGGGGEAGGFGGFGGGGFFGFGGGGGGGGGGGGGGFGGGDEG@CEGGGGGGGGFGGEEGGEFGGGGFGGGGGGGGGGGGGGG5CEEGGGFGGDGGFFGCCGG5EGGGGGFGGGGFDGG>3>FCG>DGFGDFFEBFFFF?CFFFBGG:@G>FF=FGF469<F?<A2<DB??F4@BD?0::7?BAB?FFB1:?)(.933<B>#
@M06045:235:000000000-JCY5N:1:1101:28899:11312 2:N:0:CTCAGA
GCCTTAGCTGCGTTCTTCATCGATGCGAGAGCCAAGAGATCCGTTGTTGAAAGTTGTATTTTTGAATTATGTTTATTCAGAAATAGATATTCAGACAAACTGCTTTAAAGGTGTTAAGTTAATCAAACCCTCTTAAGGTTTTCCTTCCCCTAAAGTCCTATCGGACCCAAAGGGATATCAACGTACAGAGAGTCCAAAAACATTGCACGCAAGGTGGATATGGATTTTTTTAAAGAGTGCCATAAAACACTCAATTATGAATGATCCTTCCGCAGGTTCACCTACGGAAACCTTGTTACGA
+
CCCCGGGGGGGGGGGGGGGGGGGGGGGGGGGGGGGGGGGGGGGGGGGGGGGGGGGGGGGGGGGGGGGGGGGGGGGGGGGGGGGGGGGGGGGGGGGGGGGGGGGGGGGGGGGGFFGGGGGGGGGGGGGGGGGGFGGGGGGGGGGGGGGFFGDGGGGGGGGGGGGGGG=EGGGGGCFGGGGGGGGGFFGGGGCGGGGGGGGGGGGGGGGGGGGGGGCFFFFFAFGGFFGGGFFFFFCFFFFGFFFFGCFFGDGFFFGFFCFFFFEF?EFFFFFFD@@FFE8EFEFE@??D?FFF?FFFFFF-#
@M06045:235:000000000-JCY5N:1:1101:21205:11339 2:N:0:CTCAGA
GCCTTAGCTGCGTTCTTCATCGATGCCAGAGCCAAGAGATCCGTTGCTGAAAGTTTTGATTGCTTATTTATAAAGACTCAGAAGATTCCGCTAGAAAACAAGAGTTTGGCCTCCGGCGGGCGGCGCGGGGGCGCTGGTCCACCCGGCATCCCGCCGAAGCAACATGATATGTTCACAATGGTTTGGAGTTCAGAAGACTCTGTAATGATCCCTCCGCTGGTTCACCAACGGAGACCTTGTTACGACTTTTACTTCCTCTAAATGACCAAGTGGAAGCAGATCGGAAGAGCGTCGTGTAGGG
+
CCCCGGGGGGGGGGGGGGGGGGGGGGGGGGGGGGGGGGGGGGGGGGGGGGGGGFGGGGGGGGGGGGGGGGFGGGGGGGGGGGFGFGGGGGGGGGGGGGGGGGGGGGGGGGGGGGGGGGGGGGGGGGGGGGGGGGGGGGGGGGGCEDE8CGGGGGGGEEGGGGGGGGGGGGGGGGGGGG?FFFGGGGGGGGGGGGGFFGGGGGGGGGGGGGGGGGGGGDFGFGGGGGGDDFFB59<FFFFGFF4>FGGEGFGFFFGFFFFFFFFDFFFFFFFFF23:?:???:1:B:>FF?B;07-,(.).#
@M06045:235:000000000-JCY5N:1:1101:5117:11347 2:N:0:CTCAGA
GCCTTAGCTGCGTTCTTCATCGATGCCAGAACCAAGAGATCCGTTGTTGAAAGTCTTGATTCGTTTGTTTTTGTTATTCAGAAGTAGTTTCGCTATAAATTCAAGAGTTTGGTGCTGCCGGCGGGGGCTGGTCGGGCGGCCCCGCGAGGGGGTGCCCTCCCGGCCGTCCGCCGAGGCAACAGCAGTAATAGGTAAGGTTCACAAAGGGTTTGGAGTAATAACTCGGTAATGATCCCTCCGCTGGTTCACCAACGGAGACCTTGTTACGACTTTTACTTCCTCTAAATGACCAAGTCGAAAC
+
CCCCGGGGGGGGGDGGGGGGGGFGGGGGGGGGG<DFEGGGCFGDFGGGGAFGGGGEFGFGGGGGGGGGGGGGGGGGGGGGGAFGGGGFGGGGGGGGGFFFGG9EDEFGGGGDGFFGGGGGGGGGDCCGEGD7FEG7@:@F><FEG:CCCGGGCEGCFFGG58EGGGCCEGG>E?8EGCCFFGG=FCFGG7F6CC?FFGGGC772*;=5CFGDG*9CF7?GFC:79DGFGFF4*.:FFFE))..<97CF*>657B37>BFF@FFF2<AB<1)7@44<AB<>A2<2<>2<2)4:(8))-4?,#
@M06045:235:000000000-JCY5N:1:1101:10358:11350 2:N:0:CTCAGA
GCCTTAGCTGCGTTCTTCATTGATGCGAGAACCAAGAGATCCGTTGTTGAAAGTTTTAACGTTTATAAAAACTTGTTCAGACTGACTACATTTCAAAGAAGAGTTTTGTTTCTCCTTCCATGGGCGCTCACCAGCCGTGAAGCCGGTGTGGCGGAACCAAGTCCCATGGAAGCAACAGTTACAAGATACGCAGAGTGGGTTTATAGAATGGAGATTCCATATACTATAATGATCCTTCCGCAGGTTCACCTACGGAAACCTTGTTACGACTTTTACTTCCTCTAAATGACCAAGTGGAAGT
+
CCCCGGGGGGGGGGGGGGGGGGGGGGGGGGGGGGGGGGGGGGGGGGGGGGGGGGGGGGGGGGGGGGGGGGGGGGGGGGGGGGGGGGGGGGGGGGGGGGGGGGGGGGGGGGGGGGGGGGGGGGGGGGGGGGGGGGGGGGCFGGGGGGGGGGGGGGGGGGGGGGGFGGGGGGGGGGGGGGGGGGGGGGGGGG>EGGGGGGGGGDGGGGGGGGGGGGGGGGFGFGGF:=CGGFAFFFFFFFFDBFFD*CFFGGGFFFGBB@F@A4;<AC<??B@BFA)5<ABA4262>9924<:><?9AFB<(#
@M06045:235:000000000-JCY5N:1:1101:3070:11366 2:N:0:CTCAGA
GCCTTAGCTGCGTTCTTCATCGATGCACGAGCCAAGAGATCCACCGTTAAAAGTTGTCATTTATTAAAATTAATAAAAGATATTCCAACAAAAGATCAAAGTTGTTCAATTAATATGGGGGGAAAACACAGGGCCTTCCCCCCAAAGACAGACAATACAAGTTCACAGGGGTTGTTTTTGGATTTGGTAATGATCCTTCCGCAGGTTCACCTACGGAAACCTTGTTACGACTTTTACTTCCTCTAAATGACCAAGTGGAAGTAGATCGGAATAGCGTCGTGTAGGGAAAGAGGGTAGAGTA
+
,BCCGGGGGDGGGECDCGECFFGFFGGGG>EGCFGGCGCGGGGGFGGGGGGGGFGGGGGGGGGGGFFFGGGGGGFFGGGGGGGGFCFFG<@<AFFGGGC9CGGGGGGGGGGGEGGGG9F,CFFFGGGGGGGGGG>FGGD:CFGGGCGGGFGG>CFCGG99BFGGG?EGG5EEGGGGGGGEECCGGGGGFFGG?9FCFFFFGDCG=FFFGG?FCCCDC33<:<FGFGGG3))0<4</=FFGBF?FGCDF:7>:?.C9=?=249><<>FFB1))*.<(4:0-413<B(3((4(2(((5()).#
@M06045:235:000000000-JCY5N:1:1101:16664:11385 2:N:0:CTCAGA
GCCTTAGCTGCGTTCTTCATCGATGCCAGAACCAAGAGATCCGTTGTTGAAAGTTTTGATTTATTTGTTTGTTTTACTCAGAAGTTCCACTAAAAACAGAGTTTAGGGGTCCTCGGGCGGGCCGTCCCTTTTTACGGGGCGCGGGCTGATCCGCCGAGGCAACGTATAGGTATGTTCACAGGGGTTTGGGAGTTGTAAACTCGGTAATGATCCCTCCGCTGGTTCACCAACGGAGACCTTGTTACGACTTTTACTTCCTCTAAATGACCAAGTGGAAGTAGATCGGAAGAGCGTCGTGGGA
+
CCCCGGGGGGGGGGGGGGGGGGGGGGGGGGGGGGGGGGGGGGGGGGGGGGGGGGGGGGGGGGGGGGGGGGGGGGGGGGGGGGGGGGGGGGGGGGGGGGGGGGGGGGGGGGGGGGGGGGGGGGGGGGGGGGGGGFGGGGGGGGGGGGGGGGGGGGGGGGGGGGFGGFGCGGGGGGCGGGGGGFGGGGGGGGGGGGGGGFDGGGGGGGGGGGGGGGGGGGFGFGGGGGGGGFFBB?>FFFFFFFFFGGGFGGGFFFGFFFFFBFBFBFF<>?FF@AFFD()5:4<<<?::9:?BFF:94,((#
@M06045:235:000000000-JCY5N:1:1101:28175:11409 2:N:0:CTCAGA
GCCTTAGCTGCGTTCTTCATCGATGCGAGAGCCAAGAGATCCGTTGTTGAAAGTTGTATTTTTGAATTATGTTTATTCAGAAATAGATATTCAGACAAACTGCTTTAAAGGTGTTAAGTTAATCAAACCCTCTTAAGGTTTTCCTTCCCCTAAAGTCCTATCGGACCCAAAGGGATATCAACGTACAGAGAGTCCAAAAACATTGCACACAAGGTGGATATGGATTTTTTTAAAGAGTGCCATAAAACACTCAATTATGAATGATCCTTCCGCAGGTTCACCTACGGAAACCTTGTTACGG
+
CCCCGGGGGGGGGGGGGGGGGGGGGGG;FFGGGGGGCFGGGGGGGGGGGGGGGGGGGGFFGGAFFGGGFGGFAFGGGGGFGGFGCGGGGGG9FAGGGGGGFGGGFFDGFGGGGGGGGGGGGGGGGEFGGGGGCFGGGFFGGGGGGGG@DFGDFFGGGGGGFEGGGGGGGGGGGGG?FFFGFFEGFFECADDEG9EF,EDDGGGGGFGGAFCFFGFGD?FFFDGGG>F7CEFFFFFFFFFFFA>AGFGFGFF66AGFFF6<AAEEC?<3?38:39>@;;AFFAE;8;;<DBF<?)654AB(#
@M06045:235:000000000-JCY5N:1:1101:7165:11430 2:N:0:CTCAGA
GCCTTAGCTGCGTTCTTCATCGATGCGAGAGCCAAGAGATCCGTTGTTGAAAGTTGTATTCGAGTTTTGATTACTCTGAATGTTAGACTTGCAATTGAAGACGTGTGAGAAAATGAAGCCCAATCTTCCGAAGTTGAAAGGGCCTTTACAATGCACATAAGGTGGGTATGGATTTGAAAGTGCCATAAACACTTATTGTGAATGATCCTTCCGCAGGTTCACCTACGGAAACCTTGTTACGACTTTTACTTCCTCTAAATGACCAAGTGGAAGGAGATCGGAAGAGCGTCGTGTAGGGAAT
+
CCCCGGGGGGGGGGGGGGGGGGGGGGGGG@FGGEGGFGGGGGGGGGGGGGGGGGGGGGGGGGGFGGGGGDGGGGGFGGGGGGGGGGFGGGGGGGGGGFCECEGGGGGGFGGGGGGGGGGGGCFGGGGGGGGEGGGFGGGGGGGGGGGGGGAFFGGGGGGGGGGGGGGFGGGFGGGGGGGFFCFFGGGGFGGGGADGFGGGGGGGGGGGGGGGGCCGGGFGFCGFCCGGD>?>ADEFFFFF>>DFGFGFFGCCFFGFFC88BA=@BFDACEF457@D?@EFF;;B;3=9>DFB:((44314#
@M06045:235:000000000-JCY5N:1:1101:17647:11438 2:N:0:CTCAGA
GCCTTAGCTGCGTTCTTCATCGATGCCAGAACCAAGAGATCCGTTGTTGAGAGTTTTGATTTATTTATGGTTTTACTCAGAAGTTACATATAGAAACAGAGTTTAGGGGTCCTCTGGCGGGCCGTCCCGTTTTACCGGGAGCGGGCTGATCCGCCGAGGCAACAAGTGGTATGTTCACAGGGGTTTGGGAGTTGTAAACTCGGTAATGATCCCTCCGCTGGTTCACCAACGGAGACCTTGTTACGACTTTTACTTCCTCTAAATGACCAAGTGGAAGCAGATCGGAAGAGCGTCGTGTAGT
+
CCCCGGGGGGGGGGGGGGGGGGGGGGGGGGGGGGGGGGGGGGGGGGGGGGGGGGGGGGGGGGGGDFGGGGGGGGGGGGGGGGGGGGGGGGGGGGGGGGGGGGGGGGGGGGGGGGGGGGGGGGGGGGGGGGGGGGGGGGGGGGGGGGGGGGGGGGGCGGGGGGGGGGGGGGGGGGGGGGFGGGGGGGEGGGGGG?BFGGGGGGGGGGGGGGGGGGGGGG:5BGF7>FGFGFF>>>FFFFFGFFFFGGGFGGFFFFGFFA=<FFA94<A:06@?@?F?00:1(.8?<?:9:3<B>09;03()#
@M06045:235:000000000-JCY5N:1:1101:25550:11443 2:N:0:CTCAGA
GCCTTAGCTGCGTTCTTCATCGATGCCAGAACCAAGAGATCCGTTGTTGAAAGTTTTAACTTGTTTGTTTTGTAAATCAGAAGGTACGCTATAAATTGAAGAGTTGGGTCCTCTGGCGCGCTGCGGGACGGGCCGAAGCCGCGGCCCGCGGTGCGCCGAGCAACAAAAAGGTAAGGTTCACAAAGGGTTTGGAGTAATAACTCGGTAATGATCCCTCCGCTGGTTCACCAACGGAGACCTTGTTACGACTTTTACTTCCTCTAAATGACCAAGTGGAAGAAGATCGGAAGAGCGTCGTGGG
+
CCCCGGGGGGGGGGGGGGGGGGGGGGGGGGGGGGGGGGFGGGGGGGGGGGDFFFGGGGGGGGGGGGGGGGGGGGGGGGGGGGGGGGGGGEFGGGGGGGGGGGGGGGGGGGGGGGGGGGGGGGGGGGGGGGGGGGGGGGGGGGEGGGGGGGGGGGGGGGGGGGGGDFGGGGGGGGGGGGGGECEC8FGGCCEE6EGGGGCFGCFEGGGGGFGGFGGGGGFGFGD7FGGGG@FFFF<DEFFFFFFFFGGFGGGFFFGFFAFAB?<<<BFFFFFFFAFFF?FF>??240:<:>0:B>91;(,(#
@M06045:235:000000000-JCY5N:1:1101:10196:11454 2:N:0:CTCAGA
GCCTTAGCTGCGTTCTTCATCGATGCCAGAACCAAGAGATCCGTTGTTGAAAGTTTTGATTATTTGTTTAATCCACTCAGAAATTCTCAATAATGCAAGAGTTTCGGTCCTCTGGCGGGCGCCTGACACCGGGGCGCAACTGAATGGCACCCGGGGCGATCCCGCCGAAGCAACAAAAGGTATGTTCACATGGGTTTGGGAGTTGTTTAGAACTCGATAATGATCCCTCCGCTGGTTCACCAACGGAGACCTTGTTACGACTTTTACTTCCTCTAAATGACCAAGTGGAAGCAGATCGGAC
+
CCCCGGGGGGGGGGGGGGGGGGGGGGGGGGGGGGGGGGGGGGGGGGGGGGGGGGGGGGGGGGGGGGGGGGGGGGGGGGGGGGGGGGGGGGGGGGGGGGGGGGGGGGGGGGGGGGGGGGGGGGGGGGGGGGGGGGGGGGGGGGGGGGGGGGGGGGGGGGGGGGGGGGGGGGGGGGGGGCGGGGGGGGGGGGGGGGGGGGGGGEGGGGGGGGFGGGGGGGFGFGGGCFGF<EFFFFFFFFFGFFFFGGGFGGF64@CFFFF?EF?FFFFFFFF=BFAFBAABF?:BFA:?<>?<??:472((#
@M06045:235:000000000-JCY5N:1:1101:6235:11456 2:N:0:CTCAGA
GCCTTAGCTGCGTTCTTCATCGATGCGAGAACCAAGAGATCCGTTGTTGAAAGTTTTAACGTTTAATATAAACAATTCAGACAGACGTCAATTGTAACAAAGAGTTTTGTTTTCCTCCCATGGGCACTCACCAGCCATAAGGCCGACGTGGCAGAGCCAAGTCCCATGGAAGCAACAGTAAAAAGGTACACAGTGTGGGTTGATAAAGAATATAAAATTCAATATACATTAATGATCCTTCCGCAGGTTCACCTACGGAAACCTTGTTACGACTTTTACTTCCTCTAAATGACCAAGTGGG
+
CCCCGGGGGGGGGGGGGGGGGGGGGGGGGGGGGGGGGGGGGGGGGGGGGGGGGGGGGGGGGGGGGGGGGGGGGGGGGGGGGGGGGGGGGGGGGGGGGGGGGGGGGGGGGGGGGGGGGGGGGGFGGGGGGGGGGGGGGGGGGGGGGGGGGDGGGGGGGGGGGGGGGGGGGGGGGGGGGGGGGFGFCEFFGGGGGEFGGGGGGGGGDGGGGGGGFGGF>FFGFGGGGGGGGFFFFFFFFFFFFFEADGGFGGGFFF48><DD3FF@EFFEEEFFFFFFEEFFF>DFFFFFFA><B082:BF>#
@M06045:235:000000000-JCY5N:1:1101:15006:11464 2:N:0:CTCAGA
GCCTTAGCTGCGTTCTTCATCGATGCCAGAACCAAGAGATCCGTTGTTGAAAGTTTTGATTTATTTGTTTGTTTTACTCAGAAGTTCCACTAAAAACAGAGTTTAGGGGTCCTCGGGCGGGCCGTCCCTTTTTACGGGGCGCGGGCTGATCCGCCGAGGCAACGTATAGGTATGTTCACAGGGGTTTGGGAGTTGTAAACTCGGTAATGATCCCTCCGCTGGTCCACCAACGGAGACCTTGTTACGACTTTTACTTCCTCTAAATGACCAAGTGGAAGTAGATCGGAAGAGCGTCGTGTAA
+
CCCCGGGGGGGGGGGGGGGGGGGGGGGGGGGGGGGGGGGGGGGGGGGGGGGGGGGGGGGGGGGGGGGGGGGGGGGGGGGGGGGGGGGGGGGGFGGGGGGGGGGGGGGGGGGGGGGGGGGGGGGGGGGGGGGGGGGGGGGGGGGGGGGGGGGGGGGGGGGGGGGGGGGGGFFGGGGGGGGGGGGGGGGGGGGGGGGGGGGGGGGGGGGGGGGFGC9FDGFGFGGGGGGGGFFFFFFFFFFGFFFFGGGFGGGFFFGFFFFBFF>FAFFFFFFFFFBFFFFFFFFFFFB?>::<FFFF1<4(#
@M06045:235:000000000-JCY5N:1:1101:11897:11473 2:N:0:CTCAGA
GCCTTAGCTGCGTTCTTCATCGATGCGAGAGCCAAGAGATCCGTTGTTGAAAGTTGTATTTTTGAATTATGTTTATTCAGAAATAGATATTCAGACAAACTGCTTTAAAGGTGTTAAGTTAATCAAACCCTCTTGGCTTTTTAATGCCAGAGAGTTCAAAAACGTTGCACACAAGGTGGATATGGATTTTTTTAAAGAGTGCCATAAAACACTCAATTATGAATGATCCTTCCGCAGGTTCACCTACGGAAACCTGGTTACGACTTTTACTTCCTCTAAATGACCAAGTGGAAGCAGATCG
+
CCCCGGGGGGGGGGGGGGGGGGGGGGGGGGGGGG<FGGGGGGGGGGGGGGGGGGGGGDGGGGGGGGGGGGGFGGGGGGGGGGGGFFFGGGGGGGGGGGGGGGGGGGGGGGGGGGGGGFGGGGGGGGGCGDCGGGGGCGGGGGGCGFGGGGGGGGGGD9DGGGGGGGFGGGGGEDEE9BFFGGGGGFAFGGGGGGGGGGGGGGFGGFGGGGGGADGGGGFGFGG@FGGGGFFFFFA>E>9CFFFFGFFDGGCFFFFFFEF=AED@DFFEEF=AFFEE<EC6<CFEF@?DFFEFF@D7::7,#
@M06045:235:000000000-JCY5N:1:1101:8441:11482 2:N:0:CTCAGA
GCCTTAGCTGCGTTCTTCATCGATGCCAGAGCCAAGAGATCCGTTGTTGAAAGTTGTATTTTTGAATTATGTTTATTCAGAAATAGATATTCAGACAAACTGCTTTAAAGGTGTTAAGTTAATCAAACCCTCTTGGCTTTTTAATGCCAGAGAGTTCAAAAACGTTGCACACAAGGTGGATATGGATTTTTTTAAAGAGTGCCATAAAACACTCAATTATGAATGATCCTTCCGCAGGTTCACCTACGGAAACCTTGTTACGACTTTTACTTCCTCTAAATGACCAAGTGGAAGGAGATCT
+
CCCCGGGGGGGGGGGGGGGGGGGGGGGGGGGGGGGGGGGGGGGGGGGGGGGGGGGGGGGGGGGGGGGGGGGGGGGGGGGGGGGGGGGGGGGGGGGGGGGGGGGGGGGGGGGGGGGGGGGGGGGGGGGGFGGGGGGGGGGGGGGGGGGGGGGFGGGGGGGFGGGGGGGGGGGGGGGGGGGGFFCGGGGGFGGGGGGGFG?FGGGGGGGGGGGGCFGGFGF@CFFGGGD+=FFFFFFF>EFGFA>47CDFGDGFFFGFFFFFAD=@@FFE?<FFFF93<<CCF343=EDFF?@@43<;133/#
@M06045:235:000000000-JCY5N:1:1101:26854:11498 2:N:0:CTCAGA
GCCTTAGCTGCGTTCTTCATCGATGCGAGAACCAAGAGATCCGTTGCCAAAAGTTGTTTGTATATTGTTTATACACAAAGCTTTTGAATTCAGACAATTAAGTAATTAGAAAATAAATGTGAAAAACACACCATCGGTGGGCTGCTTAAATCCTGCCAGCCTTGTGGGCCATGTAACGGCAGGCAAGCTGGACAGCAGTTGGCATCACCAACCAGTGCCCACCCACCAGGGACATGTACAGTGCACATTATGTGGGTTGCGAGGGGGCTCCACAAGAGAGTCACACTCACCCCGCATGTTA
+
CCCCGGGGGGGGGGDGGGGGGGGGGGGGGDGGGGGFGGFCFGGGGFGGGGGGGGGGGGGGGGGGGGGGFFGGGGGGGGGGGGGGGGCGGGGGGGGGGGCGGGGGGGGGGGGGGGGGGGGGGGGGGGGGGGGCFGGGDGCEDFFGGGGGGFGGGG9FGGFGGGGGGGGGFCGGGGGGGGEGGCEEFC?FGDGGGGGFGGFFEF8?F?EGFCFGDD>FGGFGFDGGGGGGGB?FFFFFFFFF=FFFF7+8CC7+1:>):;>@:BFFFFBF(8>@F::12(.().6<<?:?<>(,320(((.-#
@M06045:235:000000000-JCY5N:1:1101:4576:11521 2:N:0:CTCAGA
GCCTTAGCTGCGTTCTTCATCGATGCGAGAGCCAAGAGATCCGTTGTTGAAAGTTGTATTTTTGAATTATGTTTATTCAGAAATAGATATTCAGACAAACTGCTTTAAAGGTGTTAAGTTAATCAAACCCTCTTAAGGTTTTCCTTCCCCTAAAGTCCTATCGGACCCAAAGGGATATCAACGTACAGAGGGTCCAAAAACATTGCACACAAGGTGGATATGGATTTTTTTAAAGAGTGCCATAAAACACTCAATTATGAATGATCCTTCCGCAGGTTCACCTACGGAAACCTTGTTACCC
+
CCCCGGGGGGGGCGGDFGGGGGFCFGDDCEGGGEFGFGGFGGGDG@CFGGGGGCFEFFFGEFEGGFGGGGCFAFGFGGGGGGFFGGGFGGGGGGGGGFGFGGGG9?AFGA?FFGGGGGGGGGGGGGGGGGGGGFGGGGFGGGGGGGGFFGGGGGGF9AFGGGGGGGGGFDGCFGDFGGGGGGGGGGGGBDGGGGG9E=EEEGGGFCGGGGCFGFGGGGA9EFGD@DGCFEAFAEFFFFF8BFFFG+8ADFC66)1=CFFEAFC<?C9>CFFFE9(3=@))>E<14;D;17:37AFF<22)#
@M06045:235:000000000-JCY5N:1:1101:6943:11540 2:N:0:CTCAGA
GCCTTAGCTGCGTTCTTCATCGATGCAGGAGCCTAGAGATCCATTGTTATAAGTTGTGTGTATTAAGTGTGAAAAATAAATTTCATACTACTACTCATCATCATATGTCAAGGATAAGGTGTAGAGGTAGGAGACGAGAGACAAGGAAGGGAGGAGGGGGTCGGTTAGAAAAAGTAGGAAAGGTAAAGGAGAGAGGGGGGTCAGGTCAAGTAAATGAAAAGAGAAAGGGGAGCAAAAGAAAGGGTCATACATGCCATTCAAGGATGATGATACCCTCTCTCTTCTCCCGTCTTCTCCCCCG
+
?CCCGGGGGGGGGGCGFFGD<FGCEG9C<BFCCE@EFG9AEGGGCFGGAFACFDCFFEEGFFFEF9,FFEFA9FFE@ECFFGFGEFFG<FEFGBFFEGGAFFEE<EFG9C9FFD<<AE9FGFGFAFFFGGFG8FGGGD7@F,=EGEB8@>+9B6EGGGGC4@CGGG>,;;EFD8ECF@DFGFDFF,<=FFF?EGGG>ECEGCFGF?FC<E+03:>D72=*?<FF:C7**)))5((745@5)95)2976*:6BBF*9=<=4**414>22))**1)42811473).)6<((.((())64261#
@M06045:235:000000000-JCY5N:1:1101:4253:11547 2:N:0:CTCAGA
GCCTTAGCTGCGTTCTTCATCGATGCCAGAACCAAGAGATCCGTTGTTGAAAGTTTTAACTTGTTTGTTTTGTAAATCAGAAGGTACGCTATAAATTGAAGAGTTGGGTCCTCTGGCGCGCTGCGGGACGGGCCGAAGCCGCGGCCCGCGGTGCGCCGAGCAACAAAAAGGTAAGGTTCACAAAGGGTTTGGAGTAATAACTCGGTAATGATCCCTCCGCTGGTTCACCAACGGAGACCTTGTTACGACTTTTACTTCCTCTAAATGACCAAGTGGAAGAAGATCGGAAGAGCGTCGTGTA
+
CCCCGGGGGGGGGGGGGGGGGGGGGGGGGGGGGFGGGGGGGGGGGGGGGGGAFGGGGGGGGFGGGGGGGGGFGGGFFFFGGGGFFGGGGGGGGGAFGGGFE<FGGGGGGGGGGGGFFFGDCFFGCFDGGGGGDCGEGECFDGECEGGGGGGGCEGGGGG=CGGFG,88;8EGGGGGGGGGG9>8C==CFEGG??B+CFDGGGGDDGFGG?FGGD:75D:DE5CFGGCFG?FE>BB))8:C?FFFFGGFGGGFF?FFFAFF4@466:B<A>F:4<>7??024:BFF:::?6:?:B>0913.#
@M06045:235:000000000-JCY5N:1:1101:6495:11579 2:N:0:CTCAGA
GCCTTAGCTGCGTTCTTCATCGATGCCAGAACCAAGAGATCCGTTGTTGAAAGTTTTGATTCATTGTGTAATCACTCAGAGAGGCCAAAAATTCAAGAGTTTAGTGGTCCTCCGGCGGGCTACCCCCTGAAGGGCTCCCCGCCGAGGCAACTGACTAGTTCGTTCACAAAGGGTTGGGAGTTTTGCAACTCTGTAATGATCCCTCCGCTGGTTCACCAACGGAGACCTTGTTACGACTTTTACTTCCTCTAAATGACCAAGTGGAAGGAGATCGGAAGAGCGTCGTGTAGGGAAAGAGTGT
+
CCCCGGGGGGGGGGGGGGGGGGGGGGGGGGGGGGGGGGGGGGGGGGGGGGGGGGGGGGGGGGGGGGGGGGGGGGGGGGGGGGGGGGGGGGGGGGGGGGGGGGGFGGGGGGGGGGGGGGGGGGGGGGGGGGFGGGGFFGGGGGGGGGGGGGGGGGGGFGGGGGGGGGGGFGGGGGGGGGGDGGGFGGGGGFFGGGFGGGGGGFGGFGGGGGGGGGGGGGFGFGGGCGGGGF?FFFFFFFFGFFFFGGGFGFGFFFGFFBFFF?<?BFFB::7;FFFFFFFFFF9BB9???><?<<::7?<9#
@M06045:235:000000000-JCY5N:1:1101:26689:11583 2:N:0:CTCAGA
GCCTTAGCTGCGTTCTTCATCGATGCCAGAGCCAAGAGATCCGTTGCTGAAAGTTTTGATTGCTTATTTATAAAGACTCAGAAGATTCCGCTAGAAAACAAGAGTTTGGCCTCCGGCGGGCGGCGCGGGGGCGCTGGTCCACCCGGCATCCCGCCGAAGCAACGTGATATGTTCACAATGGTTTGGAGTTCAGAAGACTCTGTAATGATCCCTCCGCTGGTTCACCAACGGAGACCTTGTTACGACTTTTACTTCCTCTAAATGACCAAGTGGAAGAAGATCGGAAGAGCGTCGTGTAGGC
+
CCCCGGGGGGGGGGGGGGGGGEGGGGGGGGGGGGGGGGGGGGGGGGGGGGGGGGGGGGGGGGGGGGGGGGGGGGGGGGGGGGGGGGGGGGGGGGGGGGGGGGGGGGGGCFGGGGGGGGGGGGGGGGGGGGGGGGGGGGGGGGGGGGGGGGFGGGGGGGGGGGGGGGGGGGGGGGGGGGCGGAFGDGGGGGGGGGGGGGGGGGGGGGGGGFFGFGDGGGFGFGGGGGGGGBE@3>BFF4BGFFFEGGGFGGGFFFGFFAFBFF<AFFFFFB66F??FB7244<???FB?B?9913;?:<>A#
@M06045:235:000000000-JCY5N:1:1101:3959:11593 2:N:0:CTCAGA
GCCTTAGCTGCGTTCTTCATCGATGCCAGAACCAAGAGATCCGTTGTTGAAAGTTTTTACTTTTATTTAATTTGGTACTCAGACGACATGGTTCTTCAAGAAGTTTGGAGGTTGGCCATCGACGGGCACTGTCCAGCGGGGGTTGAGCCCACCGGCAGCCGACAGATCCTGTCGGCAGGCCCGCCGAAGCAACGTGGTAAGGTAGACACAGGGTTGGAGGTCGGGCCAGAGAAGACCCTAACTCAGTAATGATCCTTCCGCAGGTTCACCTACGACACAAAGTAGCGAAATGTCACGAAAA
+
CCCCGFFGFCGGGGGGGGGGGCFFGGGGGGGGGFFGGGGFGGFGGGCFGGGCEGFCGGGGGGGGGGGGG9F@EGGGGCFGGDGGGGGFEFFGGGGGFC9BB==FFF<CF@FGGGGFG8FFCFGGGDGGGGGGAFFFFFEGDGFGGGDGCEGCCCBEGEGF5CGGGGCGGGGGGGG5?EGGEGCEEEGGGGFCCG:C5;@CFFGFGGGGGCFG=*9D)6<DEG7C9DDGF>FFFBFF>F4*?FFFGC:FC7CFFFG4*6F6>@F>2424<2??@:2;9(4(((.)4<>B9;:<>D9)209:#
@M06045:235:000000000-JCY5N:1:1101:28569:11622 2:N:0:CTCAGA
GCCTTAGCTGCGTTCTTCATCGATGCGAGAGCCAAGAGATCCGTTGTTGAAAGTTGTATTTTTGAATTATGTTTATTCAGAAATAGATATTCAGACAAACTGCTTTAAAGGTGTTAAGTTAATCAAACCCTCTTAAGGTTTTCCTTCCCCTAAAGTCCTATCGGACCCAAAGGGATATCAACGTACAGAGAGTCCAAAAACATTGCACACAAGGTGGATATGGATTTTTTTAAAGAGTGCCATAAAACACTCAATTATGAATGATCCTTCCGCAGGTTCACCTACGGAAACCTTGTTACGG
+
CCCCGGGGGGGGGGGGGGGGGGGGGGGGGGEGGGGFFGGGGGGGGGGGGGGGGGGGGGGGGGGGGGGGGGGGGGGGGGGGGGG9EF<FGGGFGGGGGGGGGGGGGGGGGFGGGGGGGGGGGGGGGGGGCFGGGGGGGGGGGGGFEGGCFGGGGGGGGGGGGGGGGGGDGGGGFGFGGEGGGGEGGGGGGGGGGGGGGFFGGGGG8EGGGGGFGGC6=@AFFGGGGFGFFEFFFF4CFFFGFF6/CFGAFGDAFF7BC<ACFFEE?EEEF@FFEF6>FFAEF73((64<<9<?F74<BFF(#
@M06045:235:000000000-JCY5N:1:1101:4327:11624 2:N:0:CTCAGA
GCCTTAGCTGCGTTCTTCATCGATGCCAGAACCAAGAGATCCGTTGTCGAAAGTTTTGACTTATTCAGTACAGAAGACTCAGAGAGGCCATAAAGTATCAATGGTTTGGGGTACCTCCGGCGGGCGCCCCGCGAGGGGGCCTGGGGGGCGCTGGGCGCCGCCCGCCGAAGCAACGGTTTGGGTAACGTTCACAATGGTTTAGGGAGTTTTTCAACTCTGTAATGATCCCTCCGCTGGTTCACCAACGGAGACCTTGTTACGACTTTTACTTCCTCTACATGACCAAGTGGAAGTAGATCGC
+
CCCCGGGGGGGGGGGGGGGGGGGGGGGGGGGGGGGGGGGGGGGGGGFGGGGGGGGGGGGGGGGGGGGGGGGGGGGGGGGGGGGGGGGGGGGGGGGGGGGGGGGGGGGEEGGGGGGGGGGGGGGGGGGDGGGGGGGGGGGGGGGGGGGGGGGGGGGGGGGGGGGGGEEGGGGGGGGGEEEGGCCFGFDCFFDGGGDGGGGCGGGCCEGGGFFDFFFGFGFF@:DGGGGGGFFFF??FEFFGFFFFCGDFGG5>FF79@A?9>FFFFA>2<FFFFF9>B)492<F??:6<D>FB08<DF64(#
@M06045:235:000000000-JCY5N:1:1101:9063:11637 2:N:0:CTCAGA
GCCTTAGCTGCGTTCTTCATCGATGCCAGAACCAAGAGATCCGTTGTTGAAAGTTGTAACTATTAAAGTTTTTCAGACGCTGATTGCAACTGCAATGGGTTTAAATTGTCCAATCGGCGGGCGAACCCGCCGAGGAAACGTAAGTACTCAAAAAACATGGGTAAGAGACAGCAGGACAAAGCCTACAATACTCGAGGTAATGATCCTTCCGCAGGTTCACCTACGGAAACCTTGTTACGACTTTTACTTCCTCTAAATGACCAAGTGGAAGGAGATCGGAAGAGCGTCGGGTAGGGAAAGG
+
CCCCGGGGGGGGGGGGGGGGGGFGGGFGGGGGGGGGGGGDGGGGGGGGGGGGGGGGGGGGGGGGGGGGFGGGFFFGGGGGGGGGGGGGGGGGGC:<CFGGGGFGGGGGGGGGGGGGGGGGGGDGGDGGGGGGCEGFGG?EGGGGGGGGGGGGGGG@FGGFGGGGFGGGGGGGGFFGFFFGGFGGGDCF9FFG9*=EG89CG799>FFGGGE:CC<>=DFGF=FGGGDCCFFFFBFFFFF35:>FCF7FG7F48=FFFBFA?FFBFAA?28@@)..,)(4-:977(2,21(-.1:163(4(#
@M06045:235:000000000-JCY5N:1:1101:3651:11693 2:N:0:CTCAGA
GCCTTAGCTGCGTTCTTCATCGATGCGAGAGCCAAGAGATCCGTTGTTGAAAGTTTTAAATAATTTATATTTTCACTCAGACTACAATCTTCAGACAGAGTTCTAGGTGTCTTCGGCGGGCACGGGCCCGGGGGCAGAAGCCCCCCGGCGGCCATACGGCGGGCCCACCGAAGCAACAAGGTATAATAAACACGGGTGGGAGGTTGGACCCAGAGGGCCCTCACTCGGTAATGATCCTTCCGCAGGTTCACCTACGGAAACCTTGTTACGACTTTTACTTCCTCTAAATGACCAAGTGGGT
+
CCCCGGGGGGGGEGGGGGGGGGGGGGGEEGEGGGGGFGGGGGGGGGGGGGGGGGGGGGGGGGGDGGGGGGGGGGGGGGGGGGGGGGGFGGFFFGGGGGFFGGGGGGGGGGGGGGGGGGGGGE@B>FCGGGGGGGGGGGGGGGGGBEDEEEEGGCGGGCEGEEEGGGGGGGG>8EGGG@FFCFCGFGF+A7@FFEEEEG>EGGEGGGG676E<>77CDDDDFGCD*?DG<)8*642@BF?CFFF@C<74CFF4=FGDFF>>:F1<BFF223)<BF>F2<AFFD<<<))64))2>)269<?(#
@M06045:235:000000000-JCY5N:1:1101:26024:11704 2:N:0:CTCAGA
GCCTTAGCTGCGTTCTTCATCGATGCCAGAACCAAGAGATCCGTTGTTGAAAGTTTTGATTTATTTGTTTGTTTTACTCAGAAGTTCCACTAAAAACAGAGTTTAGGGGTCCTCGGGCGGGCCGTCCCTTTTTACGGGGCGCGGGCTGATCCGCCGAGGCAACGTATAGGTATGTTCACAGGGGTTTGGGAGTTGTAAACTCGGTAATGATCCCTCCGCTGGTTCACCAACGGAGACCTTGTTACGACCTTTACTTCCTCTAAATGACCAAGTGGAAGCAGATCGGAAGAGCGTTGTGTTC
+
CCCCGGGGGGGGGGGGGGGGGGGGGGGGFCCDDGGGCDFFGGGGGGGGGGFCFFGGCF,@FAGFGGGGGFGGGGGFGGGGFCFFGGGGGGGGGGGCGGGFGGGF9?E8=FG@FGGFEC@ECEGGGGGGGGGGGDFFFGCC<@*@EEDGGFGGGGGGGGGGEG78B*C?FFCEFC<ECGCCGGGDGGDEGGFDGGGGGG9@C6:?CFEF7C+:CC49DDF*7<CCGCFGCF>BB6(<>F?G=1@BGCC:DDG?FFGFFBFB*9<9<)428))7=22271?>?(,48:?(-,.4>((-((((#
@M06045:235:000000000-JCY5N:1:1101:20408:11730 2:N:0:CTCAGA
GCCTTAGCTGCGTTCTTCATCGATGCCAGAGCCAAGAGATCCGTTGTTGAAAGTTTTAATTTATTTGCTTGTTTACTCAGAAGATACATATAGCAACAGAATTAGGGGGTCCTCTGGCGGGGGCGGCCCGTTTCACGGGGCCGTCTGTTCCCGCCGAAGCAACGTTTTAGGTATGTTCACAGGGTTGATGAGTTGTTTAGACTCGGTAATGATCCCTCCGCTGGTTCACCAACGGAGACCTTGTTACGACTTTTACTTCCTCTAAATGACCAAGTGGAAGCAGATCGGAAGAGCGTCGTGA
+
CCCCGGGGGGGGGGGGGGGGGGGGGGGGGGGGGGGGGGGGGGGGGGGGGGGGGGGGGGGGGGGGGGGGGGGGGGGGGGGGGGGGGGGGGGGGGGGGGGGFGGGGGGGGGGGGGGGGGGGGGGGGGGGEGGGGGGGGGGGGGGGGGGGGGGGGGGGGGGGGGGGGCCGGGGGGGGGGGGGGGGGGGGGGGGGGGGGEGCFGGGGGGDE=EGGGGGGGGGFGFGGGDFFFGFFFDBFFDBFFF=BFFCCEGGGBFFGF?BFF?FFBAFBB92@F>19A<<<BFF07>BBB0018??>22;;4#
@M06045:235:000000000-JCY5N:1:1101:23941:11747 2:N:0:CTCAGA
GCCTTAGCTGCGTTCTTCATCGATGCGAGAGCCAAGAGATCCGTTGTTGAAAGTTGTATTTTTGAATTATGTTTATTCAGAAATAGATATTCAGACAAACTGCTTTAAAGGTGTTAAGTTAATCAGACCCTCTTGGCTTTTTAATGCCAGAGAGTTCAAAAACGTTGCACACAAGGTGGATATGGATTTTTTTAAAGAGTGCCATAAAACACTCAATTATGAATGATCCTTCCGCAGGTTCACCTACGGAAACCTTGTTACGACTTTTACTTCCTCTAAATGACCAAGTGGAAGTAGATCG
+
CCCCGGGGGGGGGGGGGGGGGGGGGGGGGGGGGGGGGGGGGGGGGGGGGGGGGGGGGGGGGGGGGGGGGGGGGGGGGGGGGGGGGGGGGGGGGGGGGGGGGGGGGGGGGGGGGGGGGGGGGGGGGGGGGGGGGGGCFGGGGGGGGCGGGGGGFGGGGGGGGGGGGGGGGGGGDGGGGGGFFGGGGGGGGGGGGGGGGGGGGGGGGGGDGGGGGGGGGGFGFGGGGGCGGFFFFDFFFD>CFFFFFGGFCDGFFFGFCCFCFFFFFFFFEEFFCEFFFFF?E39EEE004?@8<16<.5)-#
@M06045:235:000000000-JCY5N:1:1101:19150:11748 2:N:0:CTCAGA
GCCTTAGCTGCGTTCTTCATCGATGCCAGAGCCAAGAGATTCGTTGTTGAAAGTTTTGATTTATTTAAAAATTCCACTCAGAATAAAATTACAAGGCAAAATGCATTTGAATTTTGGGTGTCCTCTGGCGGGCCCCTCGCCCCGTAGGGGTCGGGGTGGTCCGCCGAGGCAACGATAGGTATGTTCACAGGGGTTTGGGAGTTGTAAACTCGGTAATGATCCCTCCGCTGGTTCACCAACGGAGACCTTGTTACGACTTTTACTTCCTCTAAATGACCAAGTGGAAGTAGATCGGAAGAGC
+
CCCCGGGGGGGGGGGGGGGGGGGGGGGGGGGGGGGGGGGGGGGGGGGGGGGGGGGGGGGGGGGGGGGGGGGGGGGGGGGGGGGGGGGGGGGGGGGGGGGGGGGGGGGGGGGGGGGGGGGGGGGGGGFGGGEGDGGGGGGGGGGGGCGDGGGGGGGGGGDEGGGGGGGGGGGGGGGGGGGGGGGGGGGGGGGGGGGGGGGGGGGGGGGGGGGDEGGGGGF>?C7CFGGGGFFFFFFFFFFGFFFFGGGF7CFFFFGFFFEFFFFFFBFFFFFFFF2ABBB03447>BFDFFFBBFFFB>0.#
@M06045:235:000000000-JCY5N:1:1101:14326:11752 2:N:0:CTCAGA
GCCTTAGCTGCGTTCTTCATCGATGCCAGAACCAAGAGATCCGTTGTTGAAAGTTTTGATTTATTTGTTTGTTTTACTCAGAAGTTCCACTAAAAACAGAGTTTAGGGGTCCTCGGGCGGGCCGTCCCTTTTTACGGGGCGCGGGCTGATCCGCCGAGGCAACGTATAGGTATGTTCACAGGGGTTTGGGAGTTGTAAACTCGGTAATGATCCCTCCGCTGGTTCACCAACGGAGACCTTGTTACGACTTTTACTTCCTCTAAATGACCAAGTGGAAGCAGATCGGAAGAGCGTCGTGTAG
+
CCCCGGGGGGGGGGGGGGGGGGGGGGGGGGGGGGGGFGGGGGGGGGGGGGGGGGGGGGGGGGGGGGGGGGGGGGGGGGGGGGGGGGGGGGGGGGGGGGGGGGFGGFGGGGGGGGGGGGGGGGGGGGGGGGGGGGGGGGGGDGGGGGGGGGGGGGGGGGGGGGGGFCFGGGGGGGGGGGGGGGGGEEGGGGGGGGGGGGGGGGGGGGGGGFGGGGGGGGFGFGGFGGGGGFDFF?;BF@?GFFFFGGGFGGGFFFGFFFFFFF<ADB9>:?FFFFBBFFFFFFD??FFFFFFFFFFFBFF(#
@M06045:235:000000000-JCY5N:1:1101:8351:11764 2:N:0:CTCAGA
GCCTTAGCTGCGTTCTTCATCGATGCCAGAACCAAGAGATCCGTTGTTGAAAGTTTTGATTCATTTGTTTTGCTTATGCACTCAGAGAAAAAAATTCCCGCCGTTGGGCGTAATGCAAAAGAGTTTTGGGTCCCTGCGGCGGGCGCCTTGGAGTCCGGCGCCGCTTGCGCGGCGGCCGGGGCGGTCCCGCCGAGGCAACTGAGGTAAGGTTCACAGTGGGTTTGGGAGTTGTATAACTCGGTAATGATCCCTCCGCTGGTTCACCAACGGAGACCTTGTTACGACTTTTACTTCCTCTAAT
+
CCCCGGGGGGGGGGGGGGGGGGGGGGGGGGGGGGGGGGGGGGGGGGGGGGGGGGGGGGGGGGGGGGGGGGGGGGGGGGGGGGGGGGGDGGGGGGGGGGGGGGGGGGGGGGGGGGGGGGGGGGGFGGGGGGGGFGGGGGGGGGGGGGGGGGGGDFGGGGGEDEGD>ECGGGG>EGGGGGEGDEGGGGEFEGCC>C?E8FGCECCGGC9?FFGC7>**027DBC<7DD*7/;B?F<AFF=49BF:>FGFBFGG6>3):51<17FB5<<01((055<?)5:-6<DF?96:FFFBAB9A<<58)#
@M06045:235:000000000-JCY5N:1:1101:21101:11787 2:N:0:CTCAGA
GCCTTAGCTGCGTTCTTCATCGATGCCAGAGCCTAGAGATCCATCGCTGCAAGTTGTATTGACATTAGTTTATAATGACAAATTGCGTATAAATCACCGTTATTACTAACAGTTCAAAATACTACAACATGCTTAACTGCATTAGACTTTTATATATTTTAAACAGAGTTTGTAATGATGACATATAGACATTCACACGGCATCATAATCATCCGTCAAGACAATAGACACCATATGAACATCCGTACAACAAAACAGTTCACAAGAAGGTATAATAATTTTTGGAACTATTGATGATCCA
+
CCCCGGGGGGGGGGGGGGGGGGGGGGGGGGGGGGGGGGGGGGGGGGGGGGGGGGGGGFGGGGGGGGGGGGCFGGGGGFGGGGGGGGGGGGGGGGGGGGGGGFGGGGGGGGGGGGGGGGGGGGGGGGGGGG?CFGGGGGGGGGGGGCEGGGGGGGGGGGGGFGGGGGFGGGGGGGGGGGGFGGGGGGGGGGGGGGGGGGGGGGDGGGGGGGGGG=8?GGEDFGGGGGD8FFACFB<FFFFGFFFFDGGFGGDAFFGFFDF?9BEF@54-65FF6?EFEEEE?EEF@@9EE<EFE3CEECE9#
@M06045:235:000000000-JCY5N:1:1101:11325:11805 2:N:0:CTCAGA
GCCTTAGCTGCGTTCTTCATCGATGCCAGAACCAAGAGATCCGTTGTTGAAAGTTTTGACTTATTTAAAAATCATACTCAGAGAGGCCAATGACTGCAATAGTTTGGTAGCGTCCCCCCGGCGGGCGAGCCCGCCGAAGCAACGACGTCCAGGTAACGTTCGCGATGGTTTAAGGGAGTTTTTACACTCTTTAATGATCCCTCCGCTGGTTCACCAACGGAGACCTTGTTACGACTTTTACTTCCTCTAAATGACCAAGTGGAAGGAGATCGGAAGAGCGTCGTGTAGGGAAAGAGTGTAA
+
CCCCGGGGGGGGGGGGGGGGGGGGGGGGGGGGGGGGGGGGGGGGGGGGGGGGGGGGGGGGGGGGGGGGGGGGGGGGGGGGGGGGGGGGGGGGGGGGGGGGGGGGGGGGGGGGGGFGGGGGGGGGGGGGGGGGGGGGGGGGGGGGFGGGGGGGGGFGGGGGGGGGBCEGGGFGGGGGGGCGGGGGGGGGGGGGGGGGGGGGGGGGGGGGGGGGGGGGGGFGFGGGGGGGGFFFFFFFFFFGFFFFGFGFGG>F?FGFFFFFFFF<?:7?B:?FEFBB?FFFF?B>BFFFDF?216::<BF)#
@M06045:235:000000000-JCY5N:1:1101:17987:11813 2:N:0:CTCAGA
GCCTTAGCTGCTTTCTTCATCGATGCCAGAACCAAGAGATCCGTTGTTGAAAGTTTTGATTCGTTTGTTTTTGTTATTCAGAAGTAGTTTCGCTATAAATTCAAGAGTTTGGTGCTGCCGGCGGGGGCTGGTCGGGCGGCCCCGCGAGGGGGTGCCCTCCCGGCCGTCCGCCGAGGCAACAGCAGTAATAGGTAAGGTTCACAAAGGGTTTGGAGTAATAACTCGGTAATGATCCCTCCGCTGGGTCACCAACGGAGACCTTGTTACGACTTTTACTTCCTCTAAATGACCAAGTGGAAAT
+
CCCCGGGGGGGGGGGGGGGGGGGGGGGGGGGGGGGGGGGGGGGFGGGGGGGGGGGGGGGGGGGGGGGGGGGGGGGGGGGGGGGGGGGGGGGGGGGGGGGGGGGGGGGGGGGGGGGGGGGGGGGGGGGGGGGGGGGGGGGGCFGGGGGGGGGGGGEGGGGGGGGGGGGGGGGGGDCCGEEGFGG=CCGGFGGGFEFGGCFFCECFFFGG6C5CEFF09D?>FDDFDGGFGFFF*6<FF>ECB>BB*><>CFD>BEGE3(5<F?95>AA:6>@EF<>ABB9><>DD2>>AF<BFBBFFFFF)#
@M06045:235:000000000-JCY5N:1:1101:5103:11819 2:N:0:CTCAGA
GCCTTAGCTGCGTTCTTCATCGATGCCAGAACCAAGAGATCCGTTGTTGAAAGTTGTAACTATTAAAGTTTTTCAGACGCTGATTGCAACTGCAATGGGTTTAAATTGTCCAATCGGCGGGCGAACCCGCCGAGGAAACGTAAGTACTCAAAAAACATGGGTAAGAGACAGCAGGACAAAGCCTACAATACTCTAGGTAATGATCCTTCCGCAGGTTCACCTACGGAAACCTTGTTACGACTTTTACTTCCTCTAAATGACCAAGTGGAAGTAGATCGGAAGAGCGTCGTGTAGGGAAAAC
+
CCCCGGGGGGGGGGGGGGGGGGGGGGGGGGGGGGGGGGGGGGGGGGGGGGGGGGGGGGGGGGGGGGGGGGGGGGGGGGGGGGGGGGGGGGGGGB:CCFFFGEGFGGGGGGGGGGGGGGGGGGGGGGGGGGGGGGGGGGGGGFGGGGGGGGGGGGGGGGGGGGGGGGGGGGGG>EGEFGGGGGGGGGGGGGFFGGGGGGGGGGGGGGFFGGGGGGGGGGFGFGGGGGGGGFFFFFFFFFFGFFEFGGGFGDGF?4CFFFFBFFFB?FD??<FFF954<?320(((49>F(-4:<:<4::B(#
@M06045:235:000000000-JCY5N:1:1101:18197:11829 2:N:0:CTCAGA
GCCTTAGCTGCGTTCTTCATCGATGCTAGAACCAAGAGATCCGTTGTTAAAAGTTTTTATAGTTCGCTAAGAACACTCAGATGTATCGTCGGGTACAAACAGAGATACTGAAACGCCGGCGGGCTCCCGAAGAAGCCGCCGAAGCAACAAGTTATAATGTTCACAAAGGGTTATGAGTGTAAACTCGGTAATGATCCCTCCGCTGGTTCACCAACGGAGACCTTGTTACGACTTTTACTTCCTCTAAATGACCAAGTGGAAGAAGATCGGAAGAGCGTCGGGTAGGGAAAGAGTGTAGATG
+
CCCCGGGGGGGGGGGGGGGGGGGGGGGGGGGGGGGGGGGGGGGGGGGGGGGGGGGGGGGGGGGGGGGGGGGGGGGGGGGGGGGGGGGGGGGGGGGGGGGGGGGGGGGGGGGGGGGGGGGGGGGGGGGGGGGGGGGGGGGGGGGGGGGGGGGGGGFGGGGGGGGGGGGGGGGGGGGGGGGFGGGGGGGEEGGGDGCGGGGCGGGGGGGGGGGGGGGGGGFGFGFF7CFGDB:@>BFFFFFG4?9=DGGFG77=6?F:=<F<@F?:>?9>:?DEB1207>07(-(4:::?F031:424<)-)#
@M06045:235:000000000-JCY5N:1:1101:17550:11861 2:N:0:CTCAGA
GCCTTAGCTGCGTTCTTCATCGATGCCAGAACCAAGAGATCCGTTGTTAAAAGTTTTGACTTGTTTTTTGTTTTGAATCAGAACGTGCAGTACGCTTTTTCAAATTTAGAGTTTGGCGCGGCCGGCGGGGACGGGGACGGGGACGGCGGCCCGGTGAGGGGCGCGCCGACCCAGACCCCGCCTCCCCGCCGAGGCAACGCGCGGCAAGAGGTAAGGTTCACAATGGGTTTTGAAGAGTAACTTCGGTAATGATCCCGCCGCTGGTTCACCAACGGGGACCTTGTTACGACTTTTACTTCCG
+
CCCCGFGGF<EFCFGGDFGGGGG8FGGGGGFGGFCFE6C@FGGGGGGGGGDEFFFCFFFGEGFFGGGGGEFFGFFFEFEDGFGDGBFGDGGGGGGGGGGGF9@FFAAEB,FEFGGEEEGGDGDFCE7>B<<FGGEGGGC77F@E:8E7CEGEEEECC**8C=C:*:E5*1*:8C8*;C:8:CCCF8EC:CEG>GECCC?CGDGGD*:*:6=*<C4C0>=*=CG7CG<0177>729@5?/;6/*9771)177@*9:<),)().49:A4)67*)5(4((3;((8<A26)4(2(4<A25A4..#
@M06045:235:000000000-JCY5N:1:1101:6529:11922 2:N:0:CTCAGA
GCCTTAGCTGCGTTCTTCATCGATGCCAGAACCAAGAGATCCGTTGTTGAAAGTTTTAACTTGTTTGTTTTGTAAATCAGAAGGTACGCTATAAATTGAAGAGTTGGGTCCTCTGGCGCGCTGCGGGACGGGCCGAAGCCGCGGCCCGCGGTGCGCCGAGCAACAAAAAGGTAAGGTTCACCAAGGGTTTGGAGTAATAACTCGGTAATGATCCCTCCGCGGGTCCACCAACGGAGACCTTGTTACGACTTTTACTTCCTCTAAATGACCAAGTGGAAGTAGATCGGAAGAGCGTCGTGTC
+
CCCCGEFGGGGGGGGGFGGGGGGGGGGFGDGGGGGGGGEGGGGGGGBFGGCGGFGFFCFGGFFEFGGGF@FEEFFA,CFFF9C8FFGDE6@F,<FFCC@,,BFGGFFDGG=FGF<=F@FEGGGGDGGGGEDEE=FED+=8@:C7@BB:>**B5CEGCBECEGG6,32*B8CCGCCCCFG9++58C5*32C5EFF?:C9CCGG+;*;=C7:9>EC0*9>5<)9)1)*977>7B:9?D>3>FFFFFFGGFD7DFFFGBFF?)/*5264.23??)7).).)4.)-46<:<(-443.1-3131.#
@M06045:235:000000000-JCY5N:1:1101:5090:11922 2:N:0:CTCAGA
GCCTTAGCTGCGTTCTTCATCGATGCCAGAACCAAGAGATCCGTTGTTGAAAGTTTTGATTTATTTGTTTGTTTTACTCAGAAGTTCCACTAAAAACAGAGTTTAGGGGTCCTCGGGCGGGCCGTCCCTTTTTACGGGGCGCGGGCTGATCCGCCGAGGCAACGTATAGGTATGTTCACAGGGGTTTGGGAGTTGTAAACTCGGTAATGATCCCTCCGCTGGTTCACCAACGGAGACCTTGTTACGACTTTTACTTCCTCTAAATGACCAAGTGGAAGTAGATCGGAAGAGCGTCGTGTTC
+
CCCCGGGGGGGGGGGGGGGGGGGGGGGGGGGGGGGGGGGGGGGGGGGGGGGGGGGGGGGGGGGGGFGGGGGGGGGGGGGGGGGGGGGGGGGGGGGGGGGGGGGGGGGGGGGGGGGGGGGGGGGGGGGGGGGGGGGGGGGGGGGGGGGGGGGGGGGGGGGGGGGGGGGDGGGGGGGGGGGGGGGGGDGGGGGDGGGGGGGGGGGGGGGGGGD>:CGDDG@CFGGGGGGGF5BFFF>@FFFGFFFFGGGEGGGFFFGFFFFFFF2>F)6>FFFFFF28<<FB<94<BBB69?FF>;?;;04(#
@M06045:235:000000000-JCY5N:1:1101:3248:11931 2:N:0:CTCAGA
GCCTTAGCTGCGTTCTTCATCGATGCGAGAGCCAAGAGATCCGTTGTTGAAAGTTGTATTTTTGAATTATGTTTATTCAGAAATAGATATTCAGACAAACTGCTTTAAAGGTGTTAAGTTAATCAAACCCTCTTGGCTTTTTAATGCCAGAGAGTTCAAAAACGTTGCACACAAGGTGGATATGGATTTTTTTAAAGAGTGCCATAAAACACTCAATTATGAATGATCCTTCCGCAGGTTCACCTACGGAAACCTTGTTACGACTTTTACTTCCTCTAAATGACCAAGTGGAAGAAGATCG
+
CCCCGGGGGGGGGGGGGGGGGGGGFGGGDGGGGGGGGGGGFGGDGGGGGGGGGGGGGGGGGGGGGGGFGGGGGGGGGGGCGGGGGGGGGGGGGGGGGGGGGGGGGEGGDFGGGGGGFGGGGGGGFGGGG>GGGGG?AGGGGGGGGDGFGFGDGGGEFFGGGGG>BFFGF?FFEGGGGGCGGGGGAAEFGGGGGGGGGDF==7EFGGGFGFGCCDFCFGFFFF9C7C7+CFFAA@>>>DFGFFFBGG4ADGGFFFGFF>BEF??B0;CECFFFFEEEFEFFC<EE13;<FFE)73@E7?F)#
@M06045:235:000000000-JCY5N:1:1101:25689:11966 2:N:0:CTCAGA
GCCTTAGCTGCGTTCTTCATCGATGCGAGAGCCAAGAGATCCGTTGTTGAAAGTTGTATTCGAGTTTTGATTACTCTGAATGTTAGACTTGCAATTGAAGACGTGTGAGAAAATGAAGCCCAATCTTCCAAAGTTGAAAGGGCCTTTACAATGCACACAAGGTGGGTATGGATTTGAAAGTGCCATAAACACTTATTGTGAATGATCCTTCCGCAGGTTCACCTACGGAAACCTTGTTACGACTTTTACTTCCTCTAAATGACCAAGTGGAAGCAGATCGGAAGAGCGTCGTGTAGGGAAG
+
CCCCGGGGGGGGGGGGGGGGGGGGGGGGGGGGGGGGGGGGGGGGGGGGGGGGGGGGGGGGGGGGGGGGGGGGGGFGGGGGGGGGGGGGGGGGGGGGGGGFGGDFFGCFGFGGGGGGGGGGGFFFGGGGGGGGEFGFGGGGFGGGDGGGGGGGGGGGGGGGGGGGGGGGGG?DGGGGFGGGGFGGGGGGGCGGGGGGGFGAFGGGGGGFGGGGGGGGGGFGFGGFGGDDG>AFFF@FFFFGEFB>DGC>DFFFFFGFFFFFFFE=BFBEE34A50=@1=8@DF?>DD@6:?03:(:AAF:,#
@M06045:235:000000000-JCY5N:1:1101:16427:11978 2:N:0:CTCAGA
GCCTTAGCTGCGTTCTTCATCGATGCCAGAACCAAGAGATCCGTTGTTGAAAGTTTTAACTTGTTCGTTTTGTAAATCAGAAGGTACGCTATAAATTGAAGAGTTGGGTCCTCTGGCGCGCTGCGGGACGGGCCGAAGCCGCGGCCCGCGGTGCGCCGAGCAACAAAAAGGTAAGGTTCACAAAGGGTTTGGAGTAATAACTCGGTAATGATCCCTCCGCTGGTTCACCAACGGAGACCTTGTTACGACTTTTACTTCCTCTAAATGACCAAGTGGAAGGAGATCGGAAGAGCGTCGTGTA
+
CCCCGGGGGGGGGGGGGGGGGGGGGGGGGGGGGGGGGGGGGGGGGGGGGGGGGGGGGGGGGGGGGGGGGGGGGGGGGGGGGGGGGGGGGGGGGGGGGGGGGGGGGGGGGGGGGGGFGGGGGGGGGGGGGGGGGGGGGGGGGGGGGGGGGGDGGGGGGGGGGGGGGGGGGGGGFFGGGGGGGG?FGGGFGEGGGGGGGGGGGGFGGGGGGGGFGGGGGGFGDGGFGGGGGFFFF>?37>>DF?F7>FGFGGGFFFGFFFFAF=A<BF223::>F<2<?):BBBFFFBFFFF:B?F412713#
@M06045:235:000000000-JCY5N:1:1101:24111:11994 2:N:0:CTCAGA
GCCTTAGCTGCGTTCTTCATCGATGCCAGAACCAAGAGATCCGTTGTTGAAAGTTTTGATTTATTTATGGTTTTACTCAGAAGTTACATATAGAAACAGAGTTTAGGGGTCCTCTGGCGGGCCGTCCCGTTTTACCGGGAGCGGGCTGATCCGCCGAGGCAACAAGTGGTATGTTCACAGGGGTTTGGGAGTTGTAAACTCGGTAATGATCCCTCCGCTGGTTCACCAACGGAGACCTTGTTACGACTTTTACTTCCTCTAAATGACCAAGTGGAAGCAGATCGGAAGAGCGTCGTGGCGG
+
CCCCGGGGGGGGGGGGGGGGGGGGGGGGGGGGGGGGGGGGGGGGGGGGGGGGGGGGGGGGDGGGDGGGGGGGGGGGGGGGGGGGGGGGGGGGGFGGGGGGGGGGGGGGGGGGGGGGFGGGGGGGGGGGGGGGGGGGGGGGGGGGGGGGGGGGGGGGGGEGEGGGGGGGGFGGGGGFFFGGGGGGGGGGGGGGGGGGGFGGGGGGGEGGFCCFCGFDDDDGFDD::FC4DBFFFFFFFFFGFFFFGGGEGGGB?6FBFD/.*=A<4<2()2>F?>?B?B231)(4:?BF((,-,49,((((#
@M06045:235:000000000-JCY5N:1:1101:20357:12006 2:N:0:CTCAGA
GCCTTAGCTGCGTTCTTCATCGATGCCAGAACCAAGAGATCCGTTGTTGAAAGTTTTGATTTATTTATGGTTTTACTCAGAAGTTACATATAGAAACAGAGTTTAGGGGTCCTCTGGCGGGCCGTCCCGTTTTACCGGGAGCGGGCTGATCCGCCGAGGCAACAAGTGGTGTGTTCACAGGGGTTTGGGAGTTGTAAACTCGGTAATGATCCCTCCGCTGGTTCACCAACGGAGACCTTGTTACGACTTTTACTTCCTCTAAATGACCAAGTGGAAGCAGATCGGAAGAGCGCCGTGTAGG
+
CCCCGGGGGGGGGGGGGGGGGGGGGGGGGGGGGGGGGGGGGGGGGGGGGGGGGGGGGGGGGGGGGGGGGGGGGGGGGGGGGGGGGGGGGGGGGGFGGGGGGGGFGGGGGGGGGGGGGGGGGGGGGGGGGGGGGGGGGDGGDGGGCCGGGDFGGGGGGGGGGGGGGGGEGGCGGGGGFFCFGGGGGEGGGGGG8FGFFFFCGGGGGGGGGGFGGFGDGGFGFGFG7CGGF:55>>FFF?BGFFFFD7<:DGGF??DF*-9-97)6<BBFF<F9?2<<?F>:7<:<??1(471>((--(4()#
@M06045:235:000000000-JCY5N:1:1101:1986:12015 2:N:0:CTCAGA
GCCTTAGCTGCGTTCTTCATCGATGCCAGAACCAAGAGATCCGCTGTTGAAAGTTTTGACTTATTCAGTACAGAAGACTCAGAGAGGCCATAAAGTATCAATGGTTTGGGGTACCTCCGGCGGGCGCCCCGCGAGGGGGCCTGGGGGGCGCTGGGCGCCGCCCGCCGAAGCAACGGTTTGGGTAACGTTCACAATGGTTTAGGGAGTTTTTCAACTCTGTAATGATCCCTCCGCTGGTTCACCAACGGAGACCTTGTTACGACTTTTACTTCCTCTAAATGACCAAGTGGAAGGAGATCGC
+
CCCCFFGF<C@@FCCDEGGGGGGFFFGGGFGCGFCCEEFGFGC<FG7F<CFCDC9EFF@CEFGGGGGGFEEFGGG@EGGGDEFGDFEGFFFGFEFFFGGAG9FGFG@FE7@C4AEAAEECGGGE7FG+>@EGEGDGGCBFGGGF>78?E*8EE5*AEGEE?EEGGGGC88CEFCEG/:CCCE50<9=C8CCCEF+0<0:8<FC8*1:A+0/9<FG*;CF:F=7:FCFF9)575:0@5??:6FFFCCD5<3)))9:FB6=ADF26:2)4<<@=F<<A)66<BFF?26?)5)))20203:?3#
@M06045:235:000000000-JCY5N:1:1101:24737:12027 2:N:0:CTCAGA
GCCTTAGCTGCGTTCTTCATCGATGCCAGAACCAAGAGATCCGTTGTTGAAAGTTTTGATTTATTTATGGTTTTACTCAGAAGTTACATATAGAAACAGAGTTTAGGGGTCCTCTGGCGGGCCGTCCCGTTTTACCGGGAGCGGGCTGATCCGCCGAGGCAACAAGTGGTATGTTCACAGGGGTTTGGGAGTTGTAAACTCGGTAATGATCCCTCCGCTGGTTCACCAACGGAGACCTTGTTACGACTTTTACTTCCTCTAAATGACCAAGTGGAAGAAGATCGGAAGAGCGTCGTGTAGT
+
CCCCGGGGGGGGGGGGGGGGGGGGGGGGGGGGGGGGGGGGGGGGGGEGGGGGGGGGGGGGGGGGGGGGGGGGGGGGGGGGGGGGGGGGGGGGGGGGGGGGGGGGGGGGGGGGGGGGGGGGGGGGGGGGGGGGGGGGGGGGGGGGGGDGGFGGGGGGGGGGGGGGFGGGGGGFGGGFGGGGGGGCCGGDGGGEGGGGGGGGGGGGGGGGGGGGGGGGGGFGEGGGGGGGGFFFFFFFFF?GFFFFGGDEGGGFBFGFFFFFFFFFFAFF??FF?>DF?::?BFFFBFFFFFF9(4>7:224#
@M06045:235:000000000-JCY5N:1:1101:27224:12045 2:N:0:CTCAGA
GCCTTAGCTGCGTTCTTCATCGATGCCAGAACCAAGAGATCCGTTGTTGAAAGTTTTAACTTGTTTGTTTTGTAAATCAGAAGGTACGCTATAAATTGAAGAGTTGGGTCCTCTGGCGCGCTGCGGGACGGGCCGAAGCCGCGGCCCGCGGTGCGCCGAGCAACAAAAAGGTAAGGTTCACAAAGGGTTTGGAGTAATAACTCGGTAATGATCCCTCCGCTGGTTCACCAACGGAGACCTTGTTACGACTTTTACTTCCTCTAAATGACCAAGTGGAAGCGGATCGGAAGAGCGTCGTGTG
+
<CCCGGGGGGGGCFGDFFAFFGGFGGGGGGGFGGGG?@EGFGGGFFGF<FDFFEAFEFFFFGFFGGGGF<FGFGGFFGDFAFF@FFGGECGGGGGGGGGGGGGEFGFGGFGGGGGFGEGFCGGGGGCEFEGGGGGCEEGGGGGGGCEEG>EE*>EG8E5EGGGGFCGGGEE9?EGG9B>FE<@**<=<E*88+<58CFGCFFE5:;CECCFGF7C<C37CBDD<>7*;:?5>>3(75>@4B=FF7CGFG<C?FFGF=9F)86>F<<D22(<)542<42:0(,4202<F?FF<<B>?96((#
@M06045:235:000000000-JCY5N:1:1101:11291:12063 2:N:0:CTCAGA
GCCTTAGCTGCGTTCTTCATCGATGCGAGAGCCAAGAGATCCGTTGTTGAAAGTTGTATTTTGAATTGTTTATTCATAATATTTTTCAGACAAAGAGTTAAAAAAATAAAGGTTGATGTTTGGTCGATCTCCATGAAGAAGATCGACTGACATTGCACACAAGGTGGATATGGATTTAAAAAGTGCCATAAAACACTTATTATGAATGATCCTTCCGCAGGTTCACCTACGGAAACCTTGTTACGACTTTTACTTCCTCTAAATGACCAAGTGGAAGGAGATCGGAAGAGCGTCGTGTAGG
+
CCCCGGGGGGGGGGGGGGGGGGGGGGGGGGGGGGGGGGGGGGGGGGGGGGGGGGGGGGGGGGGGGGGGGGGGGGGGGGGGFGGGGGDGGGGGGGGGGFFGGGGFGGGGGGGGGGGGGGGGGGGCFGGGGGGGGGGGGGGGGGGGGGGGGGGGGGGGGGGGGGGGGGGGGGGGGGGGGGGGGGGGGFGGGFGGGGGGGGGGGGFGGGGGGFGGGGGGGGFGFGGGGGGG5FEFFFFFFFFGFFFFGGGFGGGFAFGFFFFEFFFFFEFFFDFFFFFEFF@FFF@F;;;BF;:9>B633::4#
@M06045:235:000000000-JCY5N:1:1101:21651:12070 2:N:0:CTCAGA
GCCTTAGCTGCGTTCTTCATCGATGCGAGAACCAAGAGATCCGTTGTTGAAAGTTTTAACGTTTAATATAAACAATTCAGACAGACGTCAACTGTAACAAAGAGTTTTGTTTTCCTCCCATGGGCGCTCACCAGCCATAAGGCCGACGTGGCAGAGCCAAGTCCCATGGAAGCAACAGTAAGAAGGTACACAGTGTGGGTTGATAAAGAATATAAAATTCAATATACATTAATGATCCTTCCGCAGGTTCACCTACGGAAACCTTGTTACGACTTTTACTTCCTCTAAATGACCAAGTGGC
+
CCCCGGGGGGGGGGGGGGGGGGGGGGGGGGGGGGGGGGGGGGGGGGGGGGGGGGGGGGGGGGGGGGGGGGGGGGGGGGGGGGGGGGGGGGGGGGGGGGGGGGGGGGGGGGGGGGGGGGGGGGGGGGGGGGGGGGGGGGGGGGGGGGGGGDGGGGGGGGGGGGGGGGGGGGGGGGGGGGGGGGGGGGGGGGGFCFFFGGGGGGGGGGFGGGGGGGGGGGFGFGGGGGGGGFFFFFFFFFFGFFFFGGDFGFGFFFGFFFFFFFFF8CEFFFFFEFBFBBBBF>AAFAFBF92:A7??FFF<#
@M06045:235:000000000-JCY5N:1:1101:2775:12089 2:N:0:CTCAGA
GCCTTAGCTGCGTTCTTCATCGATGCCAGAACCAAGAGATCCGTTGTTGAAAGTTTTGACTTATTCAGTACAGAAGACTCAGAGAGGCCATAAAGTATCAATGGTTTGGGGTACCTCCGGCGGGCGCCCCGCGAGGGGGCCTGGGGGGCGCTGGGCGCCGCCCGCCGAAGCAACGGTTTGGGTAACGTTCACAATGGTTTAGGGAGTTTTTCAACTCTGTAATGATCCCTCCGCTGGTTCACCACCGGAGACCTTGTTACGACTTTTACTTCCTCTAAATGACCAAGTGGAAGCAGATCGA
+
CCCCGGGGGGGGGG@FGFGEFGGGCGGGFCEGGCFGGFFFGFDFGGFACF@<FFCEFGGGGGFGGGDFGGGGGGGFEGGGGGFGGGGGGFGGGGFFGGGGGGGGGGFGGG7@CFFGDFEFGGGEGGGGCE:::=FDGEGFGFGGGDE*CEGDDEGGGGDGEGGGGGDGC>EGGFEDC8EEGGGFGFGEEC8700CCF<ECC9CFCGGGGGFFFGGCGG*:@D7*2:CDF:FFFF?:D?FGFFFF*/C>DD)5@FC6946)5>BB:94)5<FFF<<4<<9)6<<2:?64)<??:<::0)4,#
@M06045:235:000000000-JCY5N:1:1101:5831:12123 2:N:0:CTCAGA
GCCTTAGCTGCGTTCTTCATCGATGCGAGAGCCAAGAGATCCGTTGTTGAAAGTTGTATTTTTGAATTATGTTTATTCAGAAATAGATATTCAGACAAACTGCTTTAAAGGTGTTAAGTTAATCAAACCCTCTTGGCTTTTTAATGCCAGAGAGAGTTCAAAAACGTTGCACACAAGGTGGATATGGATTTTTTTAAAGAGTGCCATAAAACACTCAATTATGAATGATCCTTCCGCAGGTTCACCTACGGAAACCTTGTTACGACTTTTACTTCCTCTAAATGACCAAGTGGAAGTAGAG
+
CCCCGGGGGGGGEGGGGGGGGGGGGGGGFGGGGGGGGGGGGGGGGGGFGFGGGGGGGGGGGGGGGGGGGGGGGGGGGGGGGGGGGGGGGGGGGGGGGGFGGFFFFGGGGGGFGGGGGGGGGGGGGGGGGGGGGGGGGGGGGGFFGGG8EFEFCEEGFGGGGDGGGGEFGGGGGGCF8FEFDGGGGGGGGGGGGGGGGGFGGGGFGGGGGCGGGGGGGGFGFGGGGGFG>C8FFEF>EEFGFFFFGGGFGDGFFFGFFE=CFFF@69@FFFFFFFCFFFFF<CE5C@@F?DFF88@<,6A5#
@M06045:235:000000000-JCY5N:1:1101:20072:12153 2:N:0:CTCAGA
GCCTTAGCTGCGTTCTTCATCGATGCCAGAACCAAGAGATCCGTTGTTGAAAGTTTTGATTTATTTGTTTGTTTTACTCAGAAGTTCCACTAAAAACAGAGTTTAGGGGTCCTCGGGCGGGCCGTCCCTTTTTACGGGGCGCGGGCTGATCCGCCGAGGCAACGTATAGGTATGTTCACAGGGGTTTGGGAGTTGTAAACTCGGTAATGATCCCTCCGCTGGTTCACCAACGGAGACCTTGTTACGACTTTTGCTTCCTCTAAATGACCAAGTGGAAGCAGATCGGAAGAGGCGTCGTGGG
+
CCCCGGGGGGGGGGGGGGGGGGGGGGGGGGGGGGGGGGGGGGGGGGFGGGGGFFGGGGGGGGGGGGGGGGGGGFGGGGGGGGGGGGGGGGGGGGGGGGGGGGGGGGGGGGGGGGGGGGGGGGGGGGGGGGGGFGGGGGGGGGGGGGGGGGGGGGGGGGGGGGGGFFGGGGGGGGGGGGGGGGGGGGCEGGGGGGGGGGGGGGGGGGEGGGGGCFGGGGFGFGGGGGGGGFFFF:BFFF?GFFFBGGGFGGFFFFGFFFF<6?<9AAFFFFFFFAFFFF:F?FFFFFFFF?FBB;FFB>:(#
@M06045:235:000000000-JCY5N:1:1101:4033:12166 2:N:0:CTCAGA
GCCTTAGCTGCGTTCTTCATCGATGCGAGAGCCAAGAGATCCGTTGTTGAAAGTTTTTATTTATTTGTTTATGTGTCACTCAGAGGAGAAAACCACTAAAGACATAAGAGTTTGGGGCCTCCGGCGGGCGCCTGGTTCCGGGCCCGAGGGCGCCGGGGCGGTCCCGCCGAAGCAACGATAGGTAAGGTTCACAAAGGGTTTGGGAGTTGTAAACTCGGTAATGATCCCTCCGCTGGTTCACCAACGGAGACCTTGTTACGACTTTTACTTCCTCTAAATGACCAAGTGGAAGGAGATAGGT
+
CCCCGGGGGGGGGGGGGGGGGGGGGGGGGGGGGGGGGGGGGGGGGGGGGGGGGGGGGGGGFGGGGGGGGFGGGGGGF@CEFGGGDFGGGGGGGFGGGGCGGAFFGGGGEGGGGGGGGGGGGGGGGDEDGC@:FFDFGFFDEDGGGGEGGGGGGGGGDGGDEGGGFCEECCGEGFGGGC*;A6@FFEFGGGGGGE*8CGF8*ACECEEFGFGFCGFFGGBGB:7CDGGCGFEEF?B>F6=CFFF5CDDED:CF46C6FFFFFFBFF><ABFFF?2:AD>>99<:76?><44)3(.4?BFF:#
@M06045:235:000000000-JCY5N:1:1101:4329:12206 2:N:0:CTCAGA
GCCTTAGCTGCGTTCTTCATCGATGCCAGAACCAAGAGATCCGTTGTTGAAAGTTTTAACTTGTTTGTTTTGTAAATCAGAAGGTACGCTATAAATTGAAGAGTTGGGTCCTCTGGCGCGCTGCGGGACGGGCCGAAGCCGCGGCCCGCGGTGCGCCGAGCAACAAAAAGGTAAGGTTCACAAAGGGTTTGGAGTAATAACTCGGTAATGATCCCTCCGCTGGTTCACCAACGGAGACCTTGTTACGACTTTTACTTCCTCTAAATGACCAAGTGGAAGCAGATCGGAAGAGCGTCGTGGC
+
CCCCGGGGGGGGGGGGGGGGGGGGGGGGGGGGGGGGGGGGGGGGGGGGGGGGGGGGGGGGCFGGGGGGGGGGGGGGGGGGGGGGGGGGG@FGGGGGGGGCFGGGGFGGGGGGFGGGGGGGDGGGGGGGGDECGE@FEEEGGGGGGEGGGGGGDGGGCEGGGGGGG8*8CEGFGG9CFGDC?CGGGGGGGGGGEFGGGGCFGGE?EGGGGGFFGGGGFGE3;CGCGGGFGF:BDF<BDFFFFFFFGGDFG35@FBGFFAFFFF><<<AB<B?>:4.4????FFFF7(18B>1:?69:910(#
@M06045:235:000000000-JCY5N:1:1101:17393:12212 2:N:0:CTCAGA
GCCTTAGCTGCGTTCTTCATCGATGCCAGAGCCAAGAGATCCGTTGCTGAAAGTTTTGATTGCTTATTTATAAAGACTCAGAAGATTCCGCTAGAAAACAAGAGTTTGGCCTCCGGCGGGCGGCGCGGGGGCGCTGGTCCACCCGGCATCCCGCCGAAGCAACATGATATGTTCACAATGGTTTGGAGTTCAGAAGACTCTGTAATGATCCCTCCGCTGGTTCACCAACGGAGACCTTGTTACGACTTTTACTTCCTCTAAATGACCAAGGGGAAGTAGGTCGGAAGGGCGGCGTGTAGGC
+
CCCCGFGDEFGGGGGCE@EG<F8EF7FFED<FFFA@CF@<FGGFGFFEG<E<FGAECF7FFGGGGGGGFGF9FGGFGFGFFG9@AEFGGGG:FGECFFDF?=F8FGG<,AEEGGGDEGGEG:CF:@CF@*<FE:<CCGGGGGFGC7E?8<CFD5EGGGGCCGF68C7C+3AE9<E9EGCED@+28C+2<;FFGGEGDEFCECCFGGGGDFGGGFCDGGFD?DGGGGCFD:7))((87*9:9=BDCGC>FFC9BFGF*.7)*=4<BBF?F<)0.461:4)).619F09((490(-,,,(.4#
@M06045:235:000000000-JCY5N:1:1101:13586:12231 2:N:0:CTCAGA
GCCTTAGCTGCGTTCTTCATCGATGCCAGAACCAAGAGATCCGTTGTTAAAAGTTTTGACTTGTTTTTTGTTTTGAATCAGAACGCGCAGTACGCTTTTTCAAATTTAGAGTTTGGCGCGGCCGGCGGGGACGGGGACGGGGACGGCGGCCCGGTGAGGGGCGCGCCGACCCAGACCCCGCCTCCCCGCCGAGGCAACGCGCGGCAAGAGGTAAGGTTCACAATGGGTTTTGAAGAGTAACTTCGGTAATGATCCCTCCGCTGGTTCACCAACGGAGACCTTGTTACGACTTTTACTTCCG
+
CCCCGGGGGGGGGGGGGGGGGGGGGGGGGGGGGGGGGGGGGGGGGGGGGGGGGGGGGGGGGGGGGGGGGGGGGGGGGGGGGGGGGGGGGGGGGGGGGGGGGGGGGGGGGGGGGGGGGGGGGGGGGGGGGGDGGGGGGGGGGGGGGGGGGGCGGGCECGGGGGGGGGGGGGDEFGGGGGGGGGGGGGGEGGCEEGGCFGEG8EEGD5:EGGGF6CFGDF?F4>DCFFG7C:@>B<2@FFF78@=7CGDF<F7=*9CF).<>DD>9?<A<ADF@)-42-(((4)55))61(1-:626-644-#
@M06045:235:000000000-JCY5N:1:1101:10883:12236 2:N:0:CTCAGA
GCCTTAGCTGCGTTCTTCATCGATGCCAGAACCAAGAGATCCGTTGTTGAAAGTTTTGATTTATTTATGGTTTTACTCAGAAGTTACATATAGAAACAGAGTTTAGGGGTCCTCTGGCGGGCCGTCCCGTTTTACCGGGAGCGGGCTGATCCGCCGAGGCAACAAGTGGTATGTTCACAGGGGTTTGGGAGTTGTAAACTCGGTAATGATCCCTCCGCTGGTTCACCAACGGAGACCTTGTTACGACTTTTACTTCCTCTAAATGACCAAGTGGAAGCAGATCGGAAGAGCGTCGTGTAGA
+
CCCCGGGGGGGGGGGGGGGGGGGGGGGGGGGGGGGGGGGGGGGGGGGGGGGGF@FGGGGGGGGFGGAGGFFGGGGGGGGGGGGGGGGGGGGGGGGGGGGGGGGFGFFGGFGGGFGGFGGGGGGGGGFGGGGGGGGFGDGGGGGGGGGGGGGGGGGGGEGGCFFFGGGGCDFGGGGGGGGGGGGEEEGGDEGGGG?CFGG7FEGEFGGGGDFGGGGGGGFGFGGGGGGGGEEFFB9@F6FF@FFFGFG>CCGFFFFFF<?A=?2><<BF?FF=9??>???:7?BFB??FF??>><;932:>#
@M06045:235:000000000-JCY5N:1:1101:6514:12240 2:N:0:CTCAGA
GCCTTAGCTGCGTTCTTCATCGATGCCAGAACCAAGAGATCCGTTGTTGAAAGTTGTAACTATTAAAGTTTTTCAGACGCTGATTGCAACTGCAATGGGTTTAAATTGTCCAATCGGCGGGCGAACCCGCCGAGGAAACGTAAGTACTCAAAAAACATGGGTAAGAGACAGCAGGACAAAGCCTACAATACTCTAGGTAATGATCCTTCCGCAGGTTCACCTACGGAAACCTTGTTACGACTTTTACTTCCTCTAAATGACCAAGTGGAAGCAGATCGGAAGAGCGTCGTGTAGGGAAAGA
+
CCCCGGGGGGGGGGGGGGGGGGGGGGGGGGGGGGGGGGGGGGGGGGGGGGGGGGGGGGGGGGGGGGGGGFGGGGGGGGGGGGGGGGGGGGGGGC:<CFFGGEGGGGGGGGGGGGGGGGGGGGGGGGGGGGGGGGGGGGGGGGGGGFGGGGGGGGGGGGGGGGGGGGGGGGGGGGGGGGGGFGGGGGGGGGGGGGGFGGGGGGGGGGGGFGGGDDGDGGFFFGGGGGGGDFFFF94@6?DGEFFFGGGFGGGF==FFB27AFFFF?947<?FFF?4).86?B>12.(7:93(..5<6:?B(#
@M06045:235:000000000-JCY5N:1:1101:8365:12240 2:N:0:CTCAGA
GCCTTAGCTGCGTTCTTCATCGATGCCAGAACCAAGAGATCCGTTGTTGAAAGTTTTGATTTATTTGTTTGTTTTACTCAGAAGTTCCACTAAAAACAGAGTTTAGGGGTCCTCGGGCGGGCCGTCCCTTTTTACGGGGCGCGGGCTGATCCGCCGAGGCAACGTATAGGTATGTTCACAGGGGTTTGGGAGTTGTAAACTCGGTAATGATCCCTCCGCTGGTTCACCAACGGAGACCTTGTTACGACTTTTACTTCCTCTAAATGACCAAGTGGAAGCAGATCGGAAGAGCGTCGTGTAA
+
CCCCGGGGGGGGGGGGGGGGGGGGGGGGGGGGGGGGGGGGGGGGGGGGGGGGGGGGGGGGGGGGGGGGGGGGGGGGGGGGGGGGGGGGGGGGGGGGGGGGGFGGGGGGGGGGGGGGGGGGGGGGGGGGGGGGGGGGGGGGGGGGGGGGGGGGGGGGGGGGGGGG=FGGGGGGGGGGGGGGGGGGGGGGGGFGGGGGGGGGFGGGGGGGGGGGGCFGGGFGFGGFGGGGGFFFF69@FF?FFFF?7DGFGGGFFFGFFF?<FFFAFFAFFFFFFDFFBB:>?73:BB:?B?BFF;?F7(1(#
@M06045:235:000000000-JCY5N:1:1101:21465:12259 2:N:0:CTCAGA
GCCTTAGCTGCGTTCTTCATCGATGCCAGAACCAAGAGATCCGTTGTTGAAAGTTTTGATTTATTTATGGTTTTACTCAGAAGTTACATATAGAAACAGAGTTTAGGGGTCCTCTGGCGGGCCGTCCCGTTTTACCGGGAGCGGGCTGATCCGCCGAGGCAACAAGTGGTATGTTCACAGGGGTTTGGGAGTTGTAAACTCGGTAATGATCCCTCCGCTGGTTCACCAACGGAGACCTTGTTACGACTTTTACTTCCTCTAAATTACCAAGTGGAATTAGATCGGAAGAGCGTCCTGTAGG
+
CCCCGGGGGGGGGGGGGGGGGGGGGGGGGGGGGGGGGGGGGGGGGGGGGGGGGGGGGGGGGGGGGGGGGGFFGGGGGGGGGGGGGGGGGFFGGGGGGGGFGGGGGGGGGGGGGGGGGGGGGGGGGGGGGGGGGGGGGGGGGGGGGEEDFGGGGGECCGGGCGGGGFFFGGGGFGGGGGGGGGGGGGGGGCGG6CFCGCEGGG5CEEFDGFGGGFCC<DFGDDFGGGGGFDFFB99@:?F>B?=49>DFGGG4=?FFFBB<FF2))-)9A?FFF?FF2)4.-:>1<?078?<63:(().66#
@M06045:235:000000000-JCY5N:1:1101:16165:12270 2:N:0:CTCAGA
GCCTTAGCTGCGTTCTTCATCGATGCCAGAACCAAGAGATCCGTTGTTGAAAGTTTTGATTCGTTTGTTTTTGTTATTCAGAAGTAGTTTCGCTATAAATTCAAGAGTTTGGTGCTGCCGGCGGGGGCTGGTCGGGCGGCCCCGCGAGGGGGTGCCCTCCCGGCCGTCCGCCGAGGCAACAGCAGTAATAGGTAAGGTTCACAAAGGGTTTGGAGTAATAACTCGGTAATGATCCCTCCGCTGGTTCACCAACGGAGACCTTGTTACGACTTTTACTTCCTCTAAATGACCAAGGGGAAGC
+
CCCCGGGGGGGGGGGGGGGGGGGGGGGGGGGGGGGGGGGGGGGGGGGGGGDGGGGGGGGGGGGGGGGGGGGGGGGGGGGGGGGGGGGGGGGGGGGGGGGGGGGGGGGGGGGGGGGGGGGGGGGGGGGGGGGGGGDGGGGGGGGGGGGGGGGGGGGGGGGGGGGGGGGGGGGGGGDGGDFG6FFFGGGGGFFGGGGGGGGGGGDFEFG5CFDGGGGGGGFFFGCFDGGGGFFFFBFFFFFGFB5>GGG=FGC>>@D730<:694<DAFBB9DEFFDF>AA<).64A>A2:2:286((41:(#
@M06045:235:000000000-JCY5N:1:1101:29516:12289 2:N:0:CTCAGA
GCCTTAGCTGCGTTCTTCATCGATGCCAGAACCAAGAGATCCGTTGTTGAAAGTTTTGATTCATTTGTTTTTCTTATGCACTCAAAGAAAAAAATTCCCGCCGTTGGGCGTAATGCAAAAGAGTTTTGGGTCCCTGCGGCGGGCGCCTTGGAGTCCGGCTCCGCTTTCGCGGCGGCCCGGGCGGTCCCGCCGAGGCAACTGCGGTAAGGTTCACAGTGGGTTTTGGCGTGCTATAACTCGGTAAACATCCCCCCTCTGTGTCACCAACTGAACCCTTCTTACGACTTGTACTTCCTCTACA
+
CCCCGGFFF9CCCFGFGEEEGCFFGGGGGGGCFF?EACFGGGC@FGGGGGGGGGFEG8FFG9FDGGFGDD86CCECFGGGGGFG?FCECGGGGGGGFFFGGGGG,,?FFGG7@FFGF<FFE?@FFGGC:EFFGGF8FG7C+:FE77BBBBF8:D8BE****;;C5C1B8EC55=BE5**:EC8C=ED88CEE5:CEEECG?68GECEC?99027*C>7<D75**27*19))08).99=?*7>F3***0297)).)7528)*1-)5)43((/*),42,(-6).8(1(,)6>4).)545-))#
@M06045:235:000000000-JCY5N:1:1101:11682:12317 2:N:0:CTCAGA
GCCTTAGCTGCGTTCTTCATCGATGCCAGAGCCAAGAGATCCGTTGCTGAAAGTTTTTATTTATTTTTGTTTGATACTCAGAAATTCATGTAAATTCAAGAATATAGGCCTTCGGCGGCCGGTGAGGACCGCCGAAGCAACAGGTATGTTCACAAAGGTTAGGGAGTTTACACTCTATAATGATCCCTCCGCTGGTTCACCGACGGAGACCTTGTTACGACTTTTACTTCCTCTAAATGACCAAGTGGAAGCAGATCGGAAGAGCGTCGTGTAGGGAAAGAGGGTAGATCTCGGTGGTCGC
+
CCCCFFGGGGGGGGGGGGFGGGGGGGGGGGGGGGGGGGGGGGGGGGGGGGGGGGGGGGGGGGGGGFGFCFGGGGGGGGGGGGGGGFGGGGGGGGGFGDGFFFFFFGGGGGGGGFGEGGGEGGGGGGGGGGGGGGGGGGGGGGGGGGGGGGFGGGFDDFGGFGGGGGGGFGFFGFFEFGGGGFGGGGGGGGGDEGGGFDFFGGCGGGGECGGFGGGGGGFGEGGGG7DCCAFFAEFF=FFCFFF:4>DFGFGFFFG?F<7(33(.31421-)07<221(8171(21:0944>2((,49(5-#
@M06045:235:000000000-JCY5N:1:1101:17740:12322 2:N:0:CTCAGA
GCCTTAGCTGCGTTCTTCATCGATGCTGGAACCAAGAGATCCGTTGTTGAAAGTTTTAACAGTTCGCTTAGAACACTCAGAAGTAACGTCGGTTCTTGACTGAGAGACTGGATATCGCCGGCGGGCACGCCCCCCGCGGGGGGGGAAACGCGCCGCCGAAGCAACGTGGTATAAAGGGTCACATAGGGTTATGAGGTTGGAAAAAACACTCAGGAATGATCACTCCGCTGGTTCACCAACGGAGACCTTGTTACGACTCTTACTTCCTCTAAATGACCAAGTGGAAGTAGATCGGAAGAGG
+
CC@@FGFFGGGDBEGGGGGGGCC,ECGGGC@<<,@FGGFEFFEFGGGGGF9FDEF<FFEGG9CA@CEGF@FGGCGGC86C9FGFG9B:FGGD@CFFGGADFEFE,?=EE<8FGD,9:,,@BFDFGECFGGCGGG7BE7CF><E88*;8:C*CE88C*:2?CEFEF81*;1<:AFFEG*;*2+++2<<6;C>+++303A886+AC5CGFG9650*09>7?>B**:7*1CDF5@6444*/798@)55*>):0:@FF*<72>)7/45)68599=4*:4:3:)(..)532(.)44-:1?F:9<1#
@M06045:235:000000000-JCY5N:1:1101:13143:12328 2:N:0:CTCAGA
GCCTTAGCTGCGTTCTTCATCGATGCCAGAACCAAGAGATCCGTTGTTGAAAGTTTTGACTTATTGTATAAGTTACTCAGAGAGGCCACTGATGACGAAGAGTTTTGGTCTTCTGACGGGCTGCCGGCACGGGGGCCAGCGCGGCCCCGGTGGGAGCCACCCGCCGAAGCAACGGTGAGGTAGGTTCACAATGGTTGGGAGTTTTGCAACTCTGTAATGATCCCTCCGCTGGTTCACCAACGGAGACCTTGTTACGACTTTTACTTCCTCTAAATGACCAAGTGGAAGCAGATCGGAAGAG
+
CCCCGGGGGGGGGGGGGGGGGGGGGGGGGGGGGGGGGGGGGGGGGGGGGGGGGGGGGGGGGGGGGGGGGGGGGGGGGGGGGGGGGGGGGGGGGGGGGGGGGGGGGGGGGGGGGGGGGGGGGGGGGGGGGGGGGGGGGGGGGGGGGCGGGGGGGGGGGGGGGGGGGGGGGGGGGGGGGGGGGGGGGGFGGGGGGGGGGGGGGGGGGGGGGFGGGGGGGGFGFGGGGGDGGFDFFFBFFFFDEEFDD<DFGGGFFFFEFFF:FFFFDFFF<AFFFAB99A>BFFFD<<<0::???7??FF;0#
@M06045:235:000000000-JCY5N:1:1101:11758:12353 2:N:0:CTCAGA
GCCTTAGCTGCGTTCTTCATCGATGCGAGAACCTAGAGATCCGTTGTTGAAAGTTTTAACTTTAATTAAAATTTTAAATCAGACAAAATTACAAAACGAGTTTTTGAATACACCCGTGGAAGGTAACTCAAGCCTGCGAACAGGAAGAGCACCCGTATTCCACGGAAGCAACAGGTAAAGGTAAACAGGTGGTTATATACAACCTGGATTAGTGTGTTAGCACTGCACCAGGCGTATTTTTTTTTAATGATCCTTCCGCAGGTTCACCTACGGAAACCTTGTTACGACTTTTACTTCCTCT
+
CCCCGGGGGGGGGGGGGGGGGGGGGGGGGGGGGGGGCFGGGGGGGGGGGGGGGGGGGGGGGGGGGGGGGGGGEGGGFGGGGGGGGGGGGGGGGGGGGGGGFGGGGGGGGGGGGGGGGGGGGGGGGGGGGGGGGFGGGGEGGGGGGGGGDGGGGGGGGGGGGGGGGGGGGGGGGGD>DFGGGGGGGGF?FFFGGGGGGGGGGGGGGGGFFGGGGGGGGGFGFGGGGGGFFFAEFFFFFFFCFFFFGGGFGGGFFFGFF?E9E34<<9><??FD>B?FBF?A>AA2-3<BF?FFFFFFA>A<#
@M06045:235:000000000-JCY5N:1:1101:3619:12360 2:N:0:CTCAGA
GCCTTAGCTGCGTTCTTCATCGATGCGAGAGCCAAGAGATCCGTTGTTGAAAGTTGTATTTTTGAATTATGTTTATTCAGAAATAGATATTCAGACAAACTGCTTTAAAGGTGTTAAGTTAATCAAACCCTCTTAAGGTTTTCCTTCCCCTAAAGTCCTATCGGACCCAAAGGGATATCAACGTACAGAGAGTCCAAAAACATTGCACACAAGGTGGATATGGATTTTTTTAAAGAGTGCCATAAAACACTCAATTATGAATGATCCTTCCGCAGGTTCACCTACGGAAACCTTGTTACGC
+
CCCCGGGGGGGGGGGGGGGGGGGGGGGGGGGGGGGGGGFGGGGGGGGGGGGGGGGGGGGGGGGGGGGGGGGGGGGGGGGGGGFGGGGGGGGGGGGGGGGGGGGGFGGGGGGGGGGGGGGGGGGGGGGGGGGGGGGGGGGGGGGGGGGGGGGGGGGGGGGGGGG6EGGEGGGGGDGGGGGGGGGGGGGGGGGGGGGGFGDGGGFGGGGGGGGGGGFGGF>FFGFFFGGGGEFFFEFFFFFGFFFFGDGFGGG;FFGFFC=<CFFFFFFFEFFF>61;?@E9C33@@@0:;>?(:AFB46<(#
@M06045:235:000000000-JCY5N:1:1101:17662:12366 2:N:0:CTCAGA
[truncated: 34,990,723 more chars]
